# Supplementary material for: KNN-MDR: a learning approach for improving interactions mapping performances in genome wide association studies
Source: BMC Bioinformatics. 2017 Mar 21;18:184. doi: 10.1186/s12859-017-1599-7 (PMC5361736; doi:10.1186/s12859-017-1599-7)
Supplement: Supplementary file 3 — The data set(s) supporting the results of Table 2. (ZIP 28603 kb) [file 12859_2017_1599_MOESM3_ESM.zip › 3/SINAN/S99/mkallsimul.dat]

1 1 0 0 1 0 0 2 1 1 0 0 0 0 0 0 0 2 1 1 1 0 1 0 0 0 0 0 2 1 1 0 0 1 0 0 2 2 0 2 2 0 0 1 1 1 1 0 1 1 0 0 1 1 0 1 0 1 1 0 1 1 0 2 1 1 1 0 1 1 0 1 2 2 1 2 2 0 1 0 0 2 0 0 1 0 0 0 1 2 0 0 2 1 0 0 0 0 0 2 0 1 0 0 1 1 2 1 1 0 0 2 0 2 0 2 2 0 0 2 2 0 1 1 1 1 1 1 1 1 0 0 0 0 1 1 0 0 0 2 0 2 0 0 0 0 0 0 1 1 1 1 0 1 0 0 2 1 0 1 0 1 0 2 1 1 0 0 0 0 0 0 0 2 1 1 0 0 0 0 0 1 1 2 2 0 2 2 0 0 1 2 2 2 2 0 2 0 0 0 0 0 0 1 2 2 0 2 1 0 0 2 1 0 2 0 0 0 2 1 0 0 0 1 2 0 1 0 0 0 0 0 0 0 0 0 2 1 2 1 0 0 2 1 0 1 0 0 1 1 1 0 1 1 1 0 0 1 0 0 0 0 0 0 0 0 0 0 2 0 0 2 0 2 0 0 0 2 1 0 1 0 0 0 1 0 0 1 0 2 1 0 2 2 2 0 0 1 0 2 1 0 1 1 1 1 0 1 0 1 0 2 2 0 1 0 0 0 1 0 2 2 0 0 2 0 0 1 1 1 1 1 0 0 0 0 0 1 0 0 1 0 2 1 0 0 0 1 1 2 0 1 0 0 0 2 0 0 0 2 2 2 1 0 1 0 1 1 1 0 0 0 0 0 0 0 0 1 1 0 1 0 1 0 0 0 0 0 0 0 0 1 1 0 2 2 2 1 0 0 0 1 0 1 1 0 0 0 0 2 0 0 0 0 1 0 0 0 1 0 0 1 0 1 0 2 2 0 0 1 2 0 0 0 0 0 0 0 0 0 2 0 1 0 0 2 0 0 0 0 1 0 1 1 2 1 1 1 1 1 1 2 1 0 1 1 1 2 0 0 2 2 1 1 2 0 2 0 2 1 1 1 0 2 0 1 0 1 1 0 1 1 1 0 0 0 0 0 1 0 1 1 2 1 0 0 1 2 0 0 0 2 0 1 0 1 1 0 0 2 2 0 1 1 1 2 0 1 0 1 1 0 0 0 0 0 2 0 0 0 0 0 2 1 1 1 1 2 0 0 0 0 0 1 2 1 1 0 1 0 0 0 1 2 0 1 1 0 2 0 0 2 2 0 0 2 2 0 0 1 1 0 1 0 0 1 0 1 1 1 0 0 1 0 0 0 0 0 0 0 0 2 1 0 0 2 2 0 0 1 2 0 0 0 2 0 0 0 0 0 0 0 0 0 0 1 1 1 0 0 1 1 0 0 2 1 0 0 0 1 0 0 0 1 1 1 2 0 2 0 0 1 1 1 0 2 1 1 1 0 0 0 2 2 2 1 1 1 1 1 0 1 0 0 1 2 0 1 1 1 0 0 2 2 0 2 1 0 0 2 0 0 0 0 1 0 0 2 0 0 0 0 0 0 1 2 2 1 1 0 1 1 1 1 0 0 2 1 1 1 1 0 0 2 0 2 0 0 0 0 0 0 0 1 0 1 1 0 1 1 0 1 1 1 1 0 1 0 0 0 0 0 0 0 0 1 1 1 2 1 1 1 2 1 0 0 2 1 0 2 0 0 0 1 1 0 2 0 2 0 1 0 1 1 1 1 1 2 0 2 0 2 1 2 1 1 0 1 0 1 2 0 0 2 2 2 1 0 1 1 2 0 0 0 2 2 2 0 2 0 2 2 1 1 0 1 0 0 1 0 1 0 0 0 0 0 0 2 1 0 1 1 0 0 0 0 0 0 0 0 0 0 0 1 0 1 1 0 0 0 0 1 0 0 0 0 2 0 1 0 0 0 0 2 0 2 0 0 2 2 2 2 1 0 1 1 0 1 0 0 2 0 0 0 1 0 1 0 0 0 0 2 2 0 1 0 1 0 1 2 0 1 1 0 2 2 2 0 1 0 1 0 0 2 1 0 0 1 1 0 0 1 0 2 0 0 0 1 0 1 0 0 2 1 1 0 0 1 0 1 0 0 0 0 1 0 1 0 0 2 0 1 0 1 0 0 0 0 1 0 0 0 0 0 0 0 0 0 0 0 0 0 0 1 0 0 0 0 0 0 0 0 0 2 0 0 0 0 0 0 2 1
2 1 0 0 0 0 0 2 1 1 0 0 0 1 0 0 0 0 0 0 2 1 1 1 1 1 1 0 2 2 1 1 0 1 0 0 1 1 0 0 0 0 1 0 1 1 0 0 2 0 0 0 0 0 1 1 0 0 1 1 1 0 0 0 0 0 1 0 0 0 0 1 2 2 1 2 2 1 2 0 1 1 0 0 2 0 1 1 2 2 1 2 0 0 0 1 1 0 0 2 0 2 1 0 2 2 2 2 0 0 0 1 0 0 0 0 0 1 1 2 2 1 2 2 0 0 0 2 2 2 0 0 0 0 0 0 0 0 2 0 1 1 0 0 0 2 1 0 0 1 0 0 0 0 0 0 1 1 0 2 2 0 0 2 0 1 0 2 0 2 1 1 1 1 2 1 0 0 0 0 0 1 0 2 2 2 0 1 0 1 1 2 1 0 1 1 2 0 0 0 0 0 1 0 0 1 1 1 1 0 1 1 2 0 2 0 0 0 2 2 0 1 0 0 0 0 0 0 0 0 1 1 0 0 0 0 0 2 2 1 0 1 2 0 0 2 0 0 1 1 1 1 2 0 0 0 1 1 0 0 0 0 0 0 1 1 0 0 2 0 1 0 0 1 0 0 1 2 2 2 2 2 1 0 2 0 0 0 1 1 0 0 0 2 2 0 1 0 0 0 0 0 0 0 0 0 1 2 2 0 2 2 1 1 2 0 0 0 0 1 0 0 1 0 2 0 0 0 2 0 2 1 1 0 0 0 0 2 0 1 2 1 0 0 0 0 0 0 0 1 1 1 0 0 2 0 1 0 0 2 2 1 0 1 0 0 1 2 2 0 0 0 0 0 0 0 0 0 0 0 1 0 1 0 2 1 0 0 0 0 0 1 1 0 1 0 0 0 0 0 0 0 0 0 0 0 0 1 0 1 0 1 1 0 1 1 0 1 0 0 0 2 0 0 1 2 1 0 0 0 0 0 0 0 0 1 0 0 1 0 1 0 1 1 0 2 2 0 0 1 0 0 0 1 1 0 1 0 2 0 0 2 0 0 0 1 0 2 0 0 1 1 1 2 2 2 0 0 1 0 0 0 1 0 1 0 0 0 2 0 2 1 0 1 1 0 1 0 1 0 1 0 2 1 0 0 0 1 0 0 0 2 0 1 0 1 0 0 0 0 0 2 0 0 0 2 0 0 1 2 0 1 0 1 2 0 2 1 0 1 0 2 0 0 0 1 0 1 1 0 0 0 2 0 2 2 2 1 1 0 1 0 1 2 1 0 1 0 2 0 0 2 0 0 1 0 2 0 0 0 2 0 0 0 1 0 0 1 1 1 0 0 0 1 0 1 1 0 0 0 0 2 0 2 0 0 1 0 0 1 1 0 0 1 0 1 0 0 0 1 1 1 0 0 0 1 2 1 0 0 0 1 0 0 2 0 0 0 1 1 1 0 0 0 0 0 2 0 1 0 0 1 0 1 0 1 1 0 1 0 0 0 0 0 0 0 0 0 2 0 2 0 0 0 0 1 2 1 2 0 1 0 2 1 1 1 1 1 0 1 0 1 0 0 0 0 0 2 1 2 1 0 0 0 1 2 1 1 1 0 1 1 0 1 0 0 0 2 0 0 0 2 0 2 0 1 0 1 1 0 0 1 0 0 0 0 2 0 0 1 0 0 0 0 0 0 0 0 1 1 1 1 0 0 0 0 0 0 2 0 0 1 2 1 0 0 2 0 0 2 1 1 0 2 2 0 1 0 0 1 2 2 2 0 0 1 0 1 1 1 1 1 1 1 1 0 1 0 0 2 2 0 2 2 0 1 0 0 0 1 1 0 0 0 1 1 1 0 2 0 2 0 1 2 0 0 0 0 2 0 0 2 2 2 0 0 0 2 1 0 2 1 1 1 1 1 1 0 0 0 0 0 0 2 2 0 0 0 0 0 0 0 0 0 0 1 1 1 2 0 1 1 0 1 0 2 0 1 1 1 2 2 0 0 0 1 1 0 0 0 2 2 1 0 2 2 2 0 1 0 0 1 1 0 1 1 1 2 1 2 1 1 0 0 0 2 2 0 2 0 2 0 1 2 2 0 1 0 1 0 2 0 0 1 0 0 0 2 0 0 0 0 1 2 1 0 1 0 0 0 0 0 2 0 0 0 0 1 1 1 0 2 1 1 0 0 0 0 1 1 0 0 0 0 0 0 1 0 1 0 0 0 1 0 0 0 0 0 0 0 0 1 0 1 1 0 0 1 1 0 0 0
3 1 0 0 0 0 0 2 0 2 0 0 0 0 0 1 0 0 0 0 2 0 0 0 0 0 2 0 1 2 2 0 1 1 0 0 2 1 0 0 0 0 0 0 1 0 1 0 2 1 0 0 0 1 0 1 0 0 0 0 1 1 0 1 1 1 1 1 0 0 0 2 2 2 2 2 1 1 2 0 1 2 0 0 2 0 0 0 1 2 0 0 0 2 0 0 0 1 0 2 0 1 1 1 0 0 2 1 1 1 0 2 0 2 0 2 2 0 1 1 1 0 2 2 1 1 1 2 1 1 0 0 0 0 0 0 0 0 0 1 2 0 0 0 0 0 0 0 0 1 0 1 0 0 1 1 0 0 1 0 1 0 1 1 0 1 0 1 0 2 2 0 0 2 2 0 0 0 0 0 0 1 0 2 1 0 2 1 1 1 0 1 2 0 2 0 2 0 0 0 0 1 0 1 2 1 1 1 1 0 2 2 0 1 1 1 0 1 2 2 0 0 1 0 1 2 1 0 0 0 1 0 0 0 0 0 0 2 2 2 0 0 2 0 1 1 1 0 2 0 0 0 1 1 1 0 0 2 1 1 0 1 0 0 0 0 0 0 1 0 0 1 1 2 1 0 0 0 0 0 1 1 2 0 2 2 0 1 1 2 1 1 2 2 2 0 0 1 0 1 1 0 1 1 1 1 1 2 1 0 1 1 2 0 2 2 0 0 0 1 0 0 0 0 2 0 0 0 0 0 2 1 1 1 0 0 0 1 1 0 0 0 1 1 0 0 0 0 0 0 1 0 0 0 1 0 1 0 0 1 1 1 2 0 2 0 1 2 2 0 0 0 1 1 0 0 0 0 0 0 1 0 0 2 2 2 0 0 0 0 0 0 1 0 1 0 0 1 1 0 0 1 0 0 0 0 2 0 0 2 0 1 0 0 1 0 1 1 0 0 0 1 0 0 1 2 1 0 0 0 1 0 0 0 0 1 0 1 0 0 2 0 2 0 0 0 0 0 1 0 0 1 2 2 2 2 0 2 0 2 2 2 0 1 0 1 1 2 0 0 1 1 0 2 1 0 1 0 0 0 1 0 0 0 0 2 0 0 1 0 0 1 0 2 0 0 0 0 0 1 2 2 2 2 0 0 0 1 1 0 2 2 1 1 1 0 0 0 0 0 1 2 0 0 1 2 0 0 0 1 0 1 0 0 2 0 2 1 0 2 2 0 0 0 0 0 1 0 2 1 0 1 1 2 2 1 0 0 1 1 1 0 0 2 2 0 0 2 0 2 0 0 0 0 0 0 0 1 0 2 2 1 2 0 0 2 0 0 0 0 0 0 0 0 1 1 0 0 0 0 0 2 0 2 0 0 0 0 0 1 0 0 0 1 0 1 0 0 0 0 1 0 0 1 0 0 2 1 0 0 0 1 0 0 0 0 1 0 1 1 2 1 0 0 2 0 0 0 0 0 0 2 1 1 0 1 2 1 1 0 0 0 2 1 1 1 2 1 1 1 0 0 1 0 0 2 0 1 2 0 0 0 2 1 0 1 2 2 2 2 0 0 0 1 0 0 0 1 1 1 0 0 1 1 1 2 1 2 2 0 1 1 0 1 0 1 0 1 2 2 0 0 1 1 0 1 0 1 1 0 0 0 0 0 0 0 1 0 0 0 0 0 1 1 1 0 1 1 0 0 0 0 0 1 1 2 0 0 2 0 0 0 2 2 0 0 2 0 0 1 1 0 0 0 0 0 1 0 1 1 2 1 0 1 0 1 0 1 1 1 1 1 2 2 2 0 1 0 1 0 0 0 0 1 2 1 1 0 0 1 1 0 1 1 0 2 1 1 2 0 1 2 2 2 0 1 1 0 1 1 0 1 0 0 0 0 0 0 0 0 0 0 0 1 2 0 1 0 0 0 0 0 0 1 1 0 1 1 0 0 0 0 0 0 2 0 0 0 1 1 1 1 0 0 0 2 0 1 2 1 2 2 0 0 0 0 0 0 0 1 1 1 0 0 1 1 1 0 0 0 0 1 0 0 2 1 1 0 0 0 0 0 1 0 1 1 1 2 2 0 0 0 0 1 0 0 1 1 0 1 0 0 0 2 0 0 0 2 0 1 0 0 1 1 1 1 0 0 0 1 1 0 0 0 2 1 2 2 0 2 2 0 0 0 1 1 1 0 0 0 0 0 0 1 1 1 1 0 2 0 0 0 1 0 0 0 0 1 1 0 0 0 0 1 1 0 0 0 0 0 0 0
4 1 0 0 1 0 0 1 0 1 0 1 0 1 1 0 0 2 2 0 1 0 0 0 0 0 1 0 2 2 2 2 0 1 0 0 2 1 0 1 1 0 0 1 1 1 1 0 2 0 0 1 0 1 0 0 0 1 0 0 2 0 0 2 0 0 1 1 0 0 0 0 2 2 1 2 2 1 1 1 1 2 0 0 2 0 0 0 2 2 0 1 1 1 1 2 0 1 1 2 0 2 1 0 0 0 2 2 0 0 0 2 0 1 1 2 2 0 2 0 0 0 1 1 1 1 1 2 1 2 0 0 0 0 1 0 0 0 0 1 2 2 0 0 0 1 0 0 0 1 0 1 0 0 0 1 1 0 2 1 1 2 1 2 0 0 0 2 0 2 2 2 1 1 0 1 0 1 1 0 0 1 1 2 2 0 2 0 0 1 0 1 1 1 1 1 1 0 0 0 0 0 0 1 2 1 2 0 1 0 2 2 2 0 2 1 1 0 1 0 1 1 1 1 1 1 2 0 0 0 0 0 0 0 0 0 1 2 2 1 0 0 2 0 0 1 1 0 2 0 0 0 0 0 0 0 2 0 0 0 0 0 0 0 0 0 1 0 2 2 0 1 0 0 0 1 0 1 0 0 0 1 1 0 1 0 0 1 1 2 0 0 2 2 2 0 0 1 1 2 0 0 1 1 1 1 0 2 0 0 0 1 2 0 1 1 0 0 1 0 1 1 0 0 2 0 0 0 1 1 2 1 1 1 0 0 0 1 0 1 0 0 0 0 0 0 0 0 1 1 1 0 2 0 0 0 2 0 0 0 0 0 1 0 1 1 0 0 1 1 1 1 0 0 0 0 0 0 0 0 0 1 0 0 2 1 0 1 1 0 0 1 1 0 2 0 0 0 0 0 0 0 0 1 1 0 0 1 0 1 2 0 1 0 0 0 1 0 0 0 0 1 1 0 1 2 1 0 0 1 2 0 0 0 0 0 0 1 0 0 0 0 2 0 0 1 1 0 0 0 0 0 0 2 0 0 0 2 1 2 2 2 2 0 0 0 0 1 0 1 0 1 1 1 1 1 0 1 2 0 1 0 0 1 1 2 1 0 1 0 1 1 0 2 0 0 0 0 0 2 2 1 1 1 0 0 1 0 0 0 0 1 0 1 0 1 0 0 1 2 2 0 0 0 1 2 0 0 1 1 0 1 0 0 0 0 2 0 1 1 1 0 0 0 0 0 2 1 1 0 1 1 0 1 2 1 1 1 0 1 0 0 1 2 0 0 2 1 0 1 0 1 0 0 0 0 1 0 0 0 2 0 0 0 1 1 0 0 0 0 0 0 1 0 1 1 1 0 0 0 0 2 0 2 0 0 0 0 1 0 1 0 0 1 0 2 0 0 0 0 1 0 0 0 0 0 2 2 0 0 1 0 0 0 1 0 0 0 1 2 1 0 0 2 2 0 1 0 1 0 0 1 1 1 1 2 1 0 2 0 0 0 1 1 2 2 0 1 0 1 0 0 0 0 0 1 2 1 2 0 0 0 1 1 0 2 2 0 0 2 0 0 0 0 0 0 0 1 1 1 0 1 1 0 0 0 0 1 1 0 1 1 0 0 1 1 1 2 1 1 0 0 0 1 1 2 0 0 0 0 0 1 0 0 0 0 1 0 2 2 1 2 0 0 1 0 1 0 0 1 1 1 0 0 0 1 0 0 1 0 0 0 1 0 0 0 2 0 0 2 0 0 0 1 0 0 1 0 2 0 0 0 2 0 0 1 0 2 1 2 0 1 2 2 1 0 0 0 0 0 0 0 0 2 2 2 0 0 0 1 1 0 1 1 0 2 1 0 2 0 2 2 1 2 0 0 0 0 1 0 1 0 1 1 1 0 0 0 1 0 0 0 0 0 1 0 0 1 1 1 0 0 1 1 1 0 0 1 0 0 0 0 0 0 0 0 0 0 2 1 0 0 0 0 0 2 0 2 2 1 0 0 0 1 1 1 1 1 0 0 2 2 1 0 1 1 1 0 0 0 0 2 2 0 1 0 1 2 0 1 1 1 1 0 1 1 1 1 1 1 0 1 0 2 0 0 0 0 0 0 0 0 0 1 1 0 1 2 0 0 0 0 2 1 1 0 0 0 0 0 1 0 2 0 0 0 0 0 0 0 1 1 0 0 0 2 2 0 2 1 0 1 0 1 1 0 1 0 1 0 0 0 0 1 1 1 2 0 0 0 0 0 0 1 1 0 0 1 1 0 2 1
5 0 0 1 1 0 0 0 0 1 1 1 0 0 0 0 0 1 1 1 1 1 0 0 0 0 1 0 1 2 2 0 0 1 2 2 2 0 1 1 1 0 0 0 1 0 1 0 2 0 0 0 1 1 1 1 1 0 0 0 0 2 0 2 0 0 1 1 0 0 0 0 2 2 1 2 2 2 2 0 2 2 0 0 0 0 0 1 2 2 0 1 0 2 0 2 1 0 0 1 0 2 1 1 0 0 2 2 0 0 0 2 1 1 1 1 1 0 2 0 0 0 1 1 1 1 1 1 1 2 1 1 0 0 0 0 0 0 0 2 1 1 1 0 0 2 1 0 1 2 0 1 0 0 0 0 0 0 0 2 1 1 1 2 2 0 0 0 0 2 1 0 2 0 2 2 1 0 0 1 0 1 1 2 2 1 1 1 0 1 0 1 1 0 0 1 1 0 0 0 1 1 0 1 2 1 2 1 1 0 0 2 1 0 1 1 0 0 2 0 2 2 0 0 0 0 0 0 0 0 0 0 0 1 1 0 1 2 2 2 0 0 1 0 0 1 0 0 1 1 1 1 1 0 0 0 2 1 0 0 0 0 0 0 0 0 1 0 1 1 0 2 0 1 0 0 0 1 1 1 1 1 2 1 1 1 2 1 1 2 1 1 0 2 1 1 0 1 1 2 0 0 2 2 2 0 0 1 1 0 1 1 2 0 0 0 0 0 0 0 1 2 1 0 1 0 1 0 1 1 2 2 1 0 0 0 0 1 0 0 1 2 2 1 0 0 1 0 0 1 0 1 0 0 0 2 0 0 0 1 1 1 0 0 0 0 0 2 2 0 0 0 1 1 0 0 0 0 0 0 1 0 2 0 2 2 0 0 0 0 0 2 0 0 1 0 0 0 1 1 0 1 0 2 1 0 1 1 1 1 0 1 0 1 1 0 0 0 1 0 0 1 1 0 0 1 1 0 0 0 1 0 0 0 0 2 0 1 0 0 1 0 1 0 0 1 0 0 0 2 0 0 1 2 1 1 0 2 1 1 2 1 0 0 0 1 1 2 0 0 1 1 1 1 2 1 1 0 0 0 0 0 0 1 0 0 0 1 1 0 1 1 0 2 2 0 0 0 2 0 0 0 2 2 0 1 1 2 0 0 0 1 0 0 1 1 0 1 0 1 1 1 0 0 0 0 2 0 1 1 0 0 0 1 1 1 2 1 0 1 0 1 2 0 0 0 0 1 1 0 0 0 0 2 1 0 0 0 1 0 1 0 1 0 0 0 0 1 1 0 1 1 0 0 0 0 1 1 0 2 2 0 1 0 1 1 1 1 1 1 0 0 2 0 0 1 0 0 0 0 0 2 1 0 1 1 0 0 1 2 1 1 0 0 1 2 0 0 0 2 0 1 0 0 0 0 2 1 0 0 1 0 1 0 1 1 0 0 1 1 2 0 0 1 1 0 1 2 0 0 0 1 0 2 1 2 2 1 2 0 0 0 1 0 1 0 0 1 0 1 0 0 0 0 0 2 0 2 2 0 0 0 2 2 1 1 1 0 0 1 0 0 0 1 1 0 0 2 1 1 1 1 0 0 2 2 2 1 2 0 0 0 0 2 0 0 0 1 0 0 0 0 0 2 0 1 0 0 0 0 0 1 0 1 0 1 1 0 1 2 0 2 0 0 1 0 1 1 0 0 0 0 0 0 0 2 0 0 1 0 0 0 2 1 0 0 2 0 1 1 0 0 1 0 0 0 1 0 0 2 2 1 1 0 0 1 0 2 0 2 0 2 1 2 2 0 1 1 0 0 1 0 1 2 1 1 1 0 0 2 2 0 1 1 0 2 1 1 2 0 2 1 0 2 0 1 1 0 1 0 0 1 1 1 0 0 0 1 0 0 1 0 0 0 0 0 0 0 0 0 0 0 0 1 0 1 1 0 1 0 0 1 0 0 0 2 1 1 2 0 0 0 0 2 0 0 0 0 1 1 2 2 0 0 0 1 1 1 0 0 1 2 0 1 1 0 0 1 1 1 0 1 2 0 1 1 1 0 0 1 1 1 1 0 0 2 2 2 2 1 0 1 0 1 1 0 0 1 0 0 0 0 0 1 0 0 0 0 0 0 0 0 2 1 0 0 0 0 0 1 0 0 1 0 1 0 1 1 0 2 1 0 1 0 0 1 1 0 2 1 0 1 0 0 0 0 1 0 2 0 0 0 0 0 1 1 0 1 1 0 0 0 1 2 1 0 0 0 0 0 1 0
6 0 0 0 0 0 0 2 1 2 0 0 0 0 0 0 0 1 0 1 1 1 1 0 0 0 0 0 2 2 1 1 2 2 0 0 1 2 0 0 0 0 0 0 2 0 0 0 1 0 0 1 0 1 1 2 0 0 0 0 0 0 0 0 0 0 2 1 0 1 1 0 2 2 1 2 2 2 2 0 2 2 0 0 0 0 0 0 2 2 0 1 0 2 0 1 0 2 2 2 2 2 1 0 1 1 2 0 2 1 0 1 1 1 1 1 1 1 1 2 2 1 2 2 2 2 2 1 1 1 0 0 0 0 0 0 0 0 1 1 1 1 0 0 0 0 0 0 0 0 0 1 0 0 1 0 0 1 0 2 2 2 1 2 1 0 0 2 2 0 0 0 0 2 0 1 0 1 0 2 0 1 1 2 2 0 2 1 1 1 0 1 1 1 1 0 0 1 0 0 0 0 0 2 2 0 2 2 2 0 1 1 1 0 1 1 1 1 1 1 1 1 0 0 0 0 0 1 1 1 0 0 0 1 1 0 0 2 2 2 0 0 2 0 0 2 0 0 1 0 0 0 2 0 0 0 1 1 0 0 0 0 0 0 0 0 2 0 2 1 0 0 0 2 0 0 0 1 1 0 0 1 1 0 1 1 1 1 1 2 0 1 0 2 1 0 1 0 0 2 1 1 1 1 1 0 0 2 0 0 0 2 1 0 1 0 1 0 0 2 0 0 2 0 2 0 1 1 0 1 1 2 0 0 0 0 0 1 1 1 1 1 2 0 0 2 1 1 1 2 0 1 0 0 0 2 0 0 0 2 2 2 0 0 0 0 0 1 2 1 1 1 1 1 1 1 0 1 1 0 1 1 1 0 1 1 0 0 0 0 0 0 1 0 2 1 1 0 0 0 0 1 0 2 0 2 0 1 0 2 0 1 0 0 1 0 0 1 0 0 0 2 0 1 1 1 0 2 2 1 1 2 1 1 1 0 0 1 1 1 1 0 2 1 1 1 1 0 0 1 0 0 1 2 1 1 0 2 1 1 1 1 1 0 1 1 1 2 0 0 0 0 0 1 2 1 1 0 1 1 2 0 0 0 1 2 1 0 2 0 1 2 0 2 1 0 0 0 1 0 1 1 2 2 0 0 0 1 0 0 0 1 0 1 0 1 0 0 0 0 1 1 0 0 0 1 1 0 0 2 0 1 0 0 0 0 1 1 0 0 1 1 1 0 0 1 1 2 0 0 0 0 0 1 1 1 1 1 1 0 1 0 0 1 0 1 0 0 2 0 0 2 2 0 0 1 2 0 0 2 2 0 1 0 0 1 0 1 1 1 1 0 1 1 0 1 0 1 1 1 1 1 1 1 0 1 2 0 0 1 0 0 0 2 0 1 0 0 1 1 0 1 0 0 0 0 2 2 0 0 0 0 0 0 2 1 0 1 0 1 0 1 0 0 2 2 2 0 1 0 1 1 1 1 0 2 1 0 1 1 0 0 1 1 1 1 1 1 1 0 1 0 0 1 0 2 0 0 2 0 1 1 1 0 0 0 1 1 0 1 0 1 0 0 0 0 0 2 2 2 0 1 0 0 1 1 2 1 1 0 1 1 0 1 0 1 0 1 2 2 0 0 1 1 1 1 0 0 0 0 0 0 0 0 0 0 0 0 1 2 1 2 0 0 0 1 1 0 0 0 0 0 0 0 0 0 0 0 1 0 0 0 2 1 1 0 2 1 0 1 1 0 0 2 2 0 1 1 1 1 2 2 1 1 0 0 0 2 2 2 0 0 1 2 2 0 1 2 0 0 1 0 1 2 1 1 2 0 0 2 2 0 0 0 1 2 2 0 2 0 2 1 1 2 0 1 1 0 1 0 0 1 1 1 0 0 0 1 0 0 0 0 0 1 1 0 1 1 1 0 0 1 0 1 1 0 1 1 0 0 1 0 0 0 0 0 2 1 1 0 0 1 0 2 0 1 1 0 0 0 1 1 0 0 0 0 1 0 2 0 0 0 1 0 2 2 2 0 0 1 1 2 2 0 2 1 0 1 0 1 1 1 1 0 1 1 1 1 1 0 0 0 0 0 0 0 1 0 0 1 0 0 0 2 0 0 0 0 0 0 0 0 0 0 0 1 0 1 0 1 1 0 1 1 0 0 1 0 0 0 2 0 1 0 0 1 1 0 1 1 1 0 0 0 0 0 0 1 2 0 1 1 0 0 0 0 0 0 0 0 0 0 1 1 0 0 0 0 0 0 1 1
7 0 0 1 1 0 0 2 0 1 0 0 0 0 0 0 0 1 0 0 1 0 0 0 0 0 0 0 2 2 2 0 0 0 0 0 1 1 1 1 1 1 1 0 2 1 1 0 2 0 0 0 2 2 0 2 0 0 0 0 1 0 0 1 1 1 1 0 0 0 0 0 2 2 1 2 2 1 2 0 1 2 0 1 1 0 0 0 2 2 0 1 1 1 1 2 0 0 0 2 0 1 0 0 1 1 2 0 2 0 0 2 1 2 1 2 2 0 0 2 2 0 2 2 2 2 1 0 0 0 0 0 0 0 1 0 1 0 0 0 0 2 0 0 0 1 0 0 2 2 2 2 0 1 0 0 1 0 0 0 1 1 0 0 0 0 0 0 0 2 2 1 1 1 2 0 0 0 0 0 0 0 1 2 2 0 2 1 0 0 1 1 1 0 1 2 1 0 0 0 2 2 0 1 2 2 1 1 0 0 0 2 1 0 2 0 0 0 1 0 1 1 0 0 0 0 0 0 0 0 0 0 0 1 1 0 1 1 1 1 0 0 2 0 0 1 0 0 1 1 1 0 2 0 0 0 0 1 1 1 0 1 0 0 0 0 0 0 2 0 1 1 0 2 1 1 0 2 2 0 0 1 2 2 2 2 2 2 0 2 0 1 0 1 2 1 0 0 1 1 0 0 0 0 0 0 0 2 0 0 0 0 2 0 1 0 1 0 0 0 1 1 1 1 2 0 1 0 0 0 1 1 0 0 0 1 0 1 1 1 1 1 1 0 1 0 0 0 2 1 1 0 0 0 1 1 1 0 0 0 1 1 2 0 2 0 1 1 2 1 1 1 1 1 0 0 0 0 0 0 0 1 2 0 0 2 0 0 0 0 0 1 0 0 2 1 1 1 0 0 0 0 0 1 0 0 2 1 1 2 0 2 0 0 1 0 0 1 0 0 0 1 0 1 1 2 2 1 1 2 2 1 0 0 0 1 0 2 1 1 2 0 2 2 2 2 0 1 1 1 0 0 1 1 2 1 1 0 1 0 0 1 0 0 0 0 0 2 0 0 0 0 2 1 1 1 0 1 2 0 0 0 0 1 0 0 0 0 2 0 2 1 0 2 1 0 1 2 2 0 0 0 1 1 0 0 2 0 0 0 1 1 0 1 0 1 0 0 0 1 1 1 1 1 0 2 0 0 2 2 0 1 0 1 1 0 2 1 0 2 2 0 1 0 0 0 1 1 1 1 0 1 0 1 1 0 0 1 1 0 1 0 0 1 0 1 0 0 1 0 0 0 1 0 0 1 2 0 0 0 2 1 1 0 0 1 0 0 0 0 0 0 1 1 0 1 0 1 1 1 1 1 1 2 0 0 1 0 0 1 0 0 0 1 1 1 0 0 0 1 0 1 0 2 1 0 2 2 0 0 0 0 1 0 1 1 0 0 0 1 1 0 0 1 2 1 1 0 1 0 0 1 1 1 0 1 1 0 2 0 0 0 0 0 0 0 1 0 1 1 1 0 0 0 0 2 0 0 1 0 1 1 2 2 1 2 1 2 1 1 0 0 0 0 0 0 0 2 0 1 1 0 0 0 1 2 2 1 1 0 0 0 0 1 0 2 1 0 0 0 0 0 0 2 0 2 0 0 0 0 0 1 0 0 0 1 1 0 0 1 0 0 0 0 0 0 0 0 0 0 0 0 0 0 0 2 1 1 2 1 1 1 2 1 0 1 1 0 0 1 1 0 0 1 1 2 1 0 1 0 1 1 1 0 0 2 0 2 1 2 0 1 1 2 2 0 1 1 1 0 1 0 0 2 1 0 0 0 0 1 1 0 1 1 1 2 2 0 2 0 2 2 1 2 0 1 1 0 0 1 0 0 0 0 0 1 0 0 0 0 0 0 0 0 0 0 0 1 1 0 0 1 0 2 1 0 0 0 0 0 0 0 1 1 0 1 1 1 2 0 0 0 0 0 0 2 0 2 2 1 2 2 1 1 1 1 1 0 1 0 1 1 0 0 2 1 1 0 0 1 0 1 2 1 1 1 0 0 0 1 0 0 0 0 0 1 2 1 2 1 0 1 0 1 0 0 1 1 0 0 0 1 0 2 0 0 0 1 0 0 0 1 1 1 1 1 0 1 0 2 0 0 0 1 1 0 1 0 0 0 1 1 0 0 1 2 2 2 2 0 2 0 0 1 1 0 2 0 2 0 0 0 0 0 0 0 0 0 0 0 0 0 0 1 1 0 1 0 0 0 1 1
8 1 1 1 1 0 0 1 0 1 1 1 0 2 0 2 0 0 0 2 0 1 1 0 0 0 0 0 2 2 2 0 0 0 1 1 1 0 0 2 1 1 0 0 0 2 1 0 1 1 1 1 2 2 0 2 0 0 1 0 1 0 0 0 1 1 2 1 0 0 0 0 2 2 1 2 2 0 2 0 0 2 2 2 2 0 0 0 1 2 0 0 0 2 0 1 0 2 2 2 2 2 2 0 0 0 2 1 1 1 0 0 0 1 0 1 1 0 0 2 2 0 0 0 0 0 0 1 1 1 0 0 0 0 1 1 0 0 1 0 2 0 0 0 0 1 0 0 0 0 0 0 0 0 0 0 0 0 0 1 1 1 0 2 1 0 0 2 2 0 0 0 1 1 1 1 0 0 0 1 0 0 1 2 2 1 1 2 0 0 0 1 1 0 1 2 1 0 0 0 0 0 0 1 2 2 1 0 1 0 0 2 1 1 2 2 2 1 1 1 0 0 0 0 0 1 1 0 0 0 0 0 1 1 0 1 0 2 2 1 0 1 2 0 0 1 0 0 2 0 0 1 1 0 0 1 1 0 0 0 0 0 0 0 0 0 0 0 2 1 0 0 0 2 0 0 0 2 2 0 0 2 2 0 0 0 0 1 1 2 1 1 0 1 2 0 1 0 0 0 0 0 0 0 0 0 0 2 1 0 1 1 2 1 2 0 0 0 0 1 1 1 1 0 0 0 0 0 1 0 2 2 0 0 0 0 0 2 0 1 0 0 0 0 1 0 0 0 1 2 0 0 0 1 1 0 2 0 0 1 1 1 1 0 1 0 0 2 2 0 0 0 1 0 0 0 0 1 1 1 1 2 0 1 1 1 0 0 0 0 0 0 1 0 2 1 2 0 1 1 0 1 0 1 1 0 1 0 0 2 0 1 0 0 2 0 0 1 0 0 0 2 1 1 0 1 1 0 0 1 1 0 0 0 0 1 0 2 1 1 1 0 2 2 1 2 0 1 1 2 0 0 1 1 1 0 1 1 1 1 0 1 1 0 0 1 0 1 0 1 1 2 0 2 1 0 1 1 2 1 1 1 0 1 1 2 1 1 2 0 2 2 0 2 2 0 1 1 1 0 0 0 1 1 0 0 1 1 0 0 0 0 0 0 1 1 0 0 0 1 1 1 1 0 1 1 1 0 0 2 0 2 0 0 0 0 0 1 0 1 0 0 2 1 1 0 1 0 2 0 1 1 1 2 1 1 0 0 0 1 0 0 0 2 0 1 1 1 0 1 0 0 2 0 0 0 0 1 0 2 1 0 0 0 0 0 0 2 0 2 0 0 1 0 1 0 1 0 0 0 0 2 0 2 0 0 1 0 0 0 1 1 0 1 1 1 0 0 0 0 0 0 0 0 0 1 1 2 0 0 1 0 1 0 1 0 0 0 0 2 1 1 0 1 2 1 1 1 0 0 0 0 0 2 0 2 0 0 2 1 1 0 1 1 1 1 0 0 1 1 1 0 0 0 0 1 1 1 2 0 0 0 2 2 0 2 1 1 0 0 0 1 0 1 0 0 0 1 1 1 0 0 0 0 1 1 1 1 2 1 1 1 0 2 0 0 0 1 1 1 1 0 2 2 0 1 0 0 0 0 0 1 1 0 0 0 2 0 1 1 1 1 1 1 1 0 1 0 0 0 0 0 0 0 0 2 0 0 1 0 0 0 2 1 0 0 2 0 0 1 0 0 0 0 0 1 2 0 0 1 2 2 0 0 0 1 0 1 1 1 1 1 1 1 1 0 1 1 0 0 1 0 1 1 1 1 1 0 0 2 2 0 0 0 0 0 1 2 1 0 1 0 2 2 0 0 1 0 0 1 0 0 1 1 0 1 0 0 1 1 0 0 1 1 1 1 1 0 0 0 0 0 0 2 1 0 0 0 0 1 0 0 0 0 0 1 0 1 1 0 1 1 0 1 0 2 0 2 1 0 0 0 0 0 0 0 1 0 1 0 1 1 0 0 2 2 2 0 0 0 0 1 0 0 1 1 0 0 0 1 1 2 0 0 2 1 2 1 1 0 0 0 0 1 0 0 1 0 1 1 0 0 0 1 0 0 0 1 0 1 0 0 1 2 2 1 0 0 0 0 0 0 1 0 1 0 1 1 0 1 1 1 0 1 0 0 0 0 0 0 2 0 1 0 0 0 0 0 1 1 0 0 0 0 0 1 1 0 0 0 0 0 1 1 0 0 0 0 0 0 1 1
9 1 0 1 0 1 1 2 0 2 0 0 1 1 0 1 0 2 1 1 1 0 0 0 0 0 1 0 1 2 2 0 2 1 0 0 1 1 1 0 0 0 0 2 2 0 1 0 1 0 0 1 0 0 1 1 0 0 1 0 0 1 1 1 0 0 1 0 0 0 0 2 2 2 2 2 2 0 2 1 0 1 0 0 2 0 0 1 2 2 0 1 0 2 1 1 0 0 0 2 1 2 0 1 0 1 1 1 1 0 0 2 1 2 1 2 2 0 2 0 0 0 1 1 2 2 2 1 1 1 1 1 0 0 0 0 0 0 0 2 0 2 0 0 0 2 1 1 1 1 0 0 0 1 1 0 1 0 1 2 2 1 0 2 1 2 0 0 0 2 1 1 1 1 0 1 0 1 0 1 0 2 1 2 1 0 2 2 0 0 1 2 1 0 1 2 1 0 2 0 0 0 0 2 2 1 2 1 1 0 2 1 1 0 0 0 0 0 1 0 1 1 1 0 0 1 1 0 0 0 0 0 0 0 0 0 0 2 2 2 0 0 2 1 0 1 0 0 1 0 0 0 0 0 0 0 0 2 0 1 1 0 0 0 0 0 0 1 2 1 0 2 0 2 0 0 0 1 1 1 1 1 2 1 2 1 0 1 1 1 1 1 0 2 2 0 1 1 0 1 0 0 0 0 0 0 0 2 0 0 0 2 1 1 1 1 0 0 0 2 0 0 0 1 2 0 0 0 0 0 2 0 1 0 0 0 0 1 0 0 1 0 2 2 0 0 0 1 1 2 0 1 1 0 0 1 2 0 0 1 1 1 0 0 0 0 1 1 2 1 1 1 1 1 1 0 0 1 1 0 1 1 0 0 0 0 0 0 0 0 0 1 2 1 2 2 1 2 0 0 0 1 0 2 1 1 0 1 0 1 1 0 0 1 1 0 0 0 1 0 0 1 1 0 1 2 2 2 2 1 1 0 1 1 1 1 0 1 0 0 0 0 1 1 1 2 0 1 0 1 0 1 1 2 2 1 1 0 0 0 0 0 0 0 1 1 1 2 0 0 0 0 1 2 1 1 0 1 2 0 1 1 0 0 0 2 0 1 1 0 0 1 0 1 0 0 0 0 0 1 1 1 1 1 0 0 1 1 0 0 0 1 0 1 1 0 0 1 1 1 1 1 1 1 0 2 0 0 1 2 0 1 0 1 2 0 2 1 2 2 0 0 1 0 0 0 2 2 0 0 0 0 1 2 2 0 1 0 1 0 1 0 0 0 0 0 0 2 1 1 1 2 0 0 0 0 1 0 0 0 2 0 0 0 1 1 0 2 2 2 0 0 0 1 0 0 0 0 0 0 0 2 0 1 0 1 1 0 0 2 0 0 0 1 0 0 0 0 0 1 0 1 0 0 0 1 1 1 0 0 0 0 0 0 2 0 1 0 0 2 1 1 0 1 1 1 2 0 0 0 0 2 1 1 0 2 1 0 2 1 1 0 1 0 0 0 1 0 1 0 1 2 0 0 0 2 1 1 2 0 0 0 1 1 1 1 0 1 1 2 0 0 0 0 0 0 0 1 0 0 0 0 0 0 2 2 2 2 2 0 1 1 0 0 0 0 1 2 1 1 0 0 0 2 0 2 0 1 0 1 0 2 0 1 0 1 2 0 1 1 0 1 1 1 2 0 2 0 0 0 0 0 0 0 0 0 0 1 2 1 1 1 2 1 0 1 1 0 0 1 1 0 0 0 0 1 2 0 0 1 1 1 1 1 1 1 0 1 1 1 1 1 1 1 0 1 0 0 1 0 0 0 1 1 1 1 2 1 0 0 0 0 0 1 1 2 2 0 2 0 2 2 1 2 0 0 0 0 0 0 0 0 1 1 0 1 0 0 1 0 1 0 0 0 0 0 0 1 0 0 1 0 0 0 0 0 1 0 0 0 0 0 0 0 1 0 2 0 1 0 0 0 1 0 0 1 0 1 1 0 1 1 0 0 0 0 0 0 1 0 1 0 1 0 2 2 2 0 0 0 0 1 1 0 1 0 1 1 0 1 1 1 0 1 1 0 0 2 2 1 0 1 1 1 0 0 1 1 0 1 0 0 0 0 0 0 0 0 0 0 0 1 0 1 0 0 0 1 0 0 2 0 0 0 2 0 2 1 0 1 2 0 0 1 1 1 1 0 1 0 0 0 1 1 1 0 0 0 2 0 0 0 0 0 0 0 0 0 0 0 0 0 0 1 0 0 0 0 0 0 1 1
10 1 0 0 0 0 0 1 0 0 0 0 0 1 0 0 0 2 1 1 1 1 0 1 0 0 2 0 2 1 0 0 1 2 0 0 2 1 0 1 1 0 0 0 1 0 0 0 0 1 0 1 1 1 0 1 0 1 0 0 1 1 0 1 1 1 2 1 0 0 0 0 2 2 1 2 1 2 2 0 2 2 1 1 2 0 0 0 2 2 0 0 0 1 1 1 0 1 1 1 1 2 1 0 1 1 2 0 2 0 0 2 0 1 1 1 1 0 1 1 1 0 1 1 1 1 1 0 0 0 1 1 0 0 0 0 0 0 0 1 2 1 0 0 0 1 0 0 1 1 1 1 0 1 1 0 0 1 0 2 2 1 0 2 0 1 0 0 0 1 0 0 0 2 2 0 0 2 2 0 0 2 0 2 2 2 0 1 1 2 0 2 2 0 2 2 1 0 0 0 0 0 0 1 2 1 1 0 1 0 0 2 0 0 1 1 1 0 1 0 0 0 0 0 0 0 0 0 0 0 1 0 0 0 0 0 0 1 2 0 0 1 1 1 0 1 0 0 1 1 1 0 0 0 0 1 2 0 0 0 0 0 0 0 1 1 0 0 2 0 1 0 0 2 0 0 0 2 1 1 1 1 1 1 1 2 0 0 2 1 1 1 2 2 2 0 0 1 0 1 1 1 2 2 2 0 1 2 0 0 0 0 1 1 1 1 0 1 0 0 1 1 1 1 2 0 0 0 1 0 1 2 0 0 0 0 0 2 0 0 1 0 1 0 0 0 1 0 1 1 0 1 1 0 1 0 0 0 0 2 2 2 2 0 2 2 0 1 1 0 0 0 0 0 0 0 0 1 1 0 0 1 1 0 0 0 0 0 0 0 0 1 0 0 2 0 0 1 1 1 0 1 0 1 0 0 2 0 0 1 0 1 0 0 0 0 2 0 0 0 0 2 0 1 1 1 0 1 1 1 1 1 0 0 0 2 0 2 0 0 0 0 0 0 0 2 2 1 0 1 0 0 1 1 2 1 1 0 0 0 0 0 0 0 0 0 0 1 0 2 0 2 1 2 0 0 0 0 2 0 1 1 0 1 0 0 0 0 1 0 1 1 0 0 0 0 1 0 0 1 2 2 0 0 0 0 2 2 0 0 0 1 0 1 0 1 1 1 0 1 1 0 0 0 1 2 0 0 1 1 0 0 0 2 2 1 2 0 1 1 0 0 0 0 0 1 1 1 1 0 0 0 1 2 2 0 0 2 0 0 0 1 0 1 0 1 0 0 1 0 0 1 0 0 0 0 0 0 1 1 2 0 0 0 2 0 1 1 0 1 0 0 1 0 0 0 1 0 0 1 1 1 1 1 0 1 1 0 0 1 2 0 0 0 1 0 1 0 0 0 2 0 0 0 0 1 1 2 0 0 0 0 0 0 1 2 0 0 0 0 1 0 0 0 1 1 2 2 1 0 1 1 1 1 0 2 0 0 0 0 0 0 1 1 1 1 1 0 1 0 1 1 1 0 0 1 1 2 1 1 0 1 2 2 1 2 1 1 0 1 0 1 0 0 2 1 1 1 1 1 1 0 0 0 0 1 1 1 1 0 1 1 0 2 0 0 1 2 2 2 0 0 1 1 1 2 0 0 1 0 0 0 0 1 0 1 0 0 1 0 0 0 0 0 1 0 1 1 0 0 0 0 0 0 0 0 0 0 1 0 0 0 2 2 0 0 2 0 0 1 0 0 0 1 1 0 0 0 0 2 2 2 1 0 1 1 1 2 0 2 0 2 2 2 1 1 0 0 0 0 0 0 1 2 1 0 1 0 0 1 1 0 1 1 1 2 2 0 2 2 1 2 1 2 0 1 1 0 0 0 0 0 1 1 0 0 0 1 1 0 1 1 0 0 0 0 0 1 0 0 0 0 0 1 1 0 0 0 0 0 0 0 0 0 0 0 0 0 2 0 0 0 0 1 0 1 0 0 1 1 2 2 0 0 0 0 0 0 0 0 1 2 0 0 1 0 1 0 0 0 0 1 2 0 1 0 1 1 0 0 0 0 0 0 1 1 2 1 1 0 0 0 1 2 1 0 2 1 1 0 1 0 1 1 0 1 1 2 0 0 0 1 0 0 0 0 1 1 1 0 0 0 0 1 1 0 2 1 1 1 0 2 0 1 1 1 1 0 2 1 0 0 0 0 0 0 0 0 0 0 0 0 0 0 0 0 0 1 0 1 1 0 0 1 0 0 0 0 0 0 1 1
11 1 0 0 1 0 0 2 0 2 0 0 0 1 0 1 0 2 1 2 0 1 0 0 0 0 1 0 2 1 1 0 0 1 1 1 1 2 0 0 0 0 0 0 0 0 0 0 1 1 1 0 0 1 1 2 0 1 0 0 1 2 0 1 0 0 1 0 0 1 1 2 2 2 1 2 2 2 2 0 2 2 1 1 2 0 1 1 2 2 1 2 1 2 0 2 0 0 0 0 0 2 0 0 1 0 1 0 2 0 0 2 1 2 2 2 2 0 1 1 1 0 2 2 2 1 2 0 0 1 1 1 0 0 0 0 0 0 0 1 0 2 0 0 0 2 0 0 0 0 0 1 0 0 1 1 1 1 0 0 0 0 1 2 2 1 0 1 1 1 1 1 1 1 1 1 1 1 1 0 1 1 1 2 2 1 1 0 0 2 0 2 2 1 1 2 0 0 0 0 1 1 1 0 2 2 1 1 1 0 0 2 1 0 0 0 0 0 1 0 1 1 1 0 0 1 1 0 0 0 1 0 0 0 0 0 0 2 2 1 0 0 2 0 0 1 0 0 2 1 1 0 0 0 0 0 2 1 0 0 0 0 0 0 1 1 1 0 2 0 0 1 0 2 0 1 0 1 1 0 0 0 1 0 1 1 0 1 1 2 1 1 1 2 2 0 0 0 1 0 0 0 0 0 0 0 0 2 2 0 2 2 1 0 1 0 1 0 1 1 1 1 1 0 1 0 0 0 0 0 1 2 1 1 0 0 0 1 0 0 1 1 0 0 0 0 0 0 0 0 2 0 0 0 1 1 0 0 0 1 1 1 1 0 1 0 0 0 2 2 2 2 0 0 1 1 0 0 0 0 0 1 0 0 2 2 0 0 0 0 0 0 1 0 1 0 0 1 1 1 0 2 0 1 0 1 1 0 0 2 0 0 0 1 1 0 0 1 0 0 0 2 0 1 1 2 2 0 0 0 1 0 1 1 1 0 0 0 1 0 1 0 1 1 1 2 0 0 0 1 0 0 0 2 0 0 0 2 1 1 1 2 0 1 0 1 1 2 0 0 0 1 1 1 2 0 2 0 1 0 1 1 0 1 0 0 0 1 2 1 0 2 0 0 0 0 0 0 2 0 0 0 2 2 0 0 0 1 0 0 0 2 0 1 0 1 0 0 0 1 1 0 1 1 1 2 0 0 0 2 0 2 0 0 1 0 2 0 0 0 0 1 2 0 1 0 1 1 1 0 0 0 0 1 2 0 0 1 1 0 1 0 1 2 0 0 0 1 1 0 1 0 0 0 0 0 2 1 0 2 2 0 0 0 0 0 0 1 1 0 1 0 0 0 0 0 0 0 0 0 0 0 1 1 1 0 0 0 1 1 0 0 0 0 1 1 0 1 0 1 1 1 0 0 0 0 2 1 0 0 0 0 1 0 2 2 0 0 0 1 2 1 0 1 2 2 2 0 1 0 0 2 1 1 0 2 1 0 2 1 1 1 2 1 1 1 1 0 2 0 1 1 0 0 1 2 0 1 2 0 0 1 2 2 0 1 0 2 1 1 0 1 0 0 0 0 0 1 1 2 1 0 0 0 0 0 1 1 2 0 0 0 0 1 1 0 0 2 1 1 0 0 1 2 1 1 0 0 0 0 0 0 0 0 0 0 2 0 0 1 1 1 0 0 1 0 1 1 2 1 1 1 0 0 1 0 0 0 0 0 0 0 2 1 1 1 1 1 0 2 1 1 0 0 0 0 1 0 1 0 1 0 0 0 0 2 0 1 1 1 0 1 2 2 2 0 0 0 1 0 1 0 0 1 2 2 0 0 0 1 2 1 1 1 1 2 2 1 2 0 2 2 0 2 0 1 1 0 0 0 0 0 0 1 0 1 0 1 1 0 0 0 0 0 1 0 0 0 0 0 0 0 0 2 2 0 0 0 0 1 0 0 0 0 1 1 1 1 2 0 1 1 1 1 0 0 0 1 1 0 0 0 1 0 1 1 0 0 0 0 1 1 0 0 2 2 2 0 0 1 0 2 2 0 0 0 1 0 0 2 0 1 0 0 0 2 2 2 2 1 0 1 1 1 0 0 1 0 0 1 0 0 1 2 1 0 0 1 0 1 0 0 0 1 1 1 1 1 0 0 1 0 1 0 1 1 1 0 0 0 0 0 1 0 1 1 1 0 1 1 0 0 1 0 0 0 0 0 0 0 0 0 0 0 0 0 0 1 1 0 0 1 0 1 1 0 0 0 0 0 2 1
12 0 0 0 0 1 1 1 0 0 0 2 1 2 0 1 0 0 0 1 1 1 1 0 0 0 1 0 1 2 2 1 0 0 0 0 1 1 0 0 0 0 0 1 2 1 1 0 1 1 0 0 0 0 1 1 1 0 0 0 1 0 0 1 0 0 1 1 0 1 1 0 1 1 1 1 1 2 2 0 2 2 0 0 1 0 0 0 1 1 0 0 2 1 1 1 0 0 0 2 0 2 1 0 1 1 1 1 1 0 0 1 1 1 1 1 1 0 2 0 0 0 0 0 0 0 0 0 0 0 0 0 0 0 0 0 0 0 0 1 0 2 2 0 0 2 1 0 0 0 0 0 1 0 1 0 0 2 0 0 1 0 0 1 1 2 0 2 0 2 1 1 2 0 2 2 0 0 0 0 0 0 1 2 1 0 2 0 0 1 0 1 2 1 2 1 1 0 0 0 1 1 0 2 2 0 2 1 1 0 2 1 0 0 1 2 2 0 0 0 1 1 0 0 1 0 0 1 1 1 0 1 0 0 0 0 0 0 0 0 0 0 1 0 0 1 0 0 2 0 0 1 0 0 0 0 2 0 0 0 0 0 0 0 0 0 1 0 1 0 0 2 0 1 1 1 0 1 1 0 0 0 1 0 1 1 1 0 1 2 1 2 0 2 2 0 1 1 0 1 2 1 0 0 0 0 0 1 0 0 0 2 1 1 1 0 0 0 0 1 1 1 0 0 2 0 0 0 0 0 1 1 0 0 0 0 0 1 0 1 1 0 2 0 0 0 1 0 0 1 0 1 0 0 0 2 1 0 0 2 2 2 2 0 2 1 1 1 2 1 1 1 2 2 0 0 0 0 0 0 2 2 1 0 1 1 0 0 0 0 0 1 0 0 2 1 0 1 2 2 0 2 0 1 1 0 1 1 1 1 1 1 0 1 1 0 1 0 0 0 1 0 0 1 1 2 1 0 0 2 2 0 1 1 1 1 0 0 1 0 1 0 1 0 0 1 0 0 0 1 1 0 1 2 1 1 0 0 0 0 1 1 1 0 1 1 1 1 0 1 0 0 2 1 0 0 0 1 1 0 0 0 0 1 0 2 0 1 1 0 1 1 0 2 1 0 2 1 1 0 1 1 1 0 0 0 2 0 0 0 0 2 0 0 0 2 1 1 0 1 1 1 0 0 0 1 1 2 0 0 2 0 0 0 0 0 0 0 1 1 0 2 1 1 1 0 2 1 2 0 0 0 1 2 1 0 0 2 0 0 0 2 0 0 0 0 0 0 2 0 0 2 0 0 0 0 1 0 0 1 1 0 1 0 0 1 0 2 0 2 0 0 0 1 0 0 0 1 1 1 1 1 1 2 0 1 1 0 1 2 0 0 0 2 0 1 0 0 1 0 0 0 0 0 0 1 2 1 0 0 1 0 0 0 1 0 0 1 1 1 2 1 0 2 2 2 2 0 1 0 0 2 1 1 0 1 1 1 2 1 0 0 0 0 0 0 1 0 2 0 2 0 0 0 0 0 2 0 2 0 1 0 1 1 1 0 1 0 0 2 0 0 0 0 1 0 0 1 1 1 0 0 0 0 0 1 1 2 2 0 0 0 0 2 1 1 0 1 0 0 0 0 0 2 0 1 0 0 0 0 0 1 0 0 0 0 2 0 1 1 0 1 0 0 1 0 1 0 0 1 1 1 0 0 0 1 0 0 0 0 0 0 2 2 0 0 2 0 0 2 1 0 1 2 2 0 2 0 0 1 0 0 0 0 0 2 0 1 2 1 1 0 2 2 2 0 1 0 0 0 0 0 1 2 1 1 1 1 0 1 1 0 1 1 0 2 1 1 2 0 0 0 0 2 1 2 1 0 1 0 1 0 1 1 0 0 0 1 0 0 1 1 0 0 1 0 0 1 0 0 1 0 0 1 1 0 0 0 1 0 1 0 0 0 0 0 1 1 2 0 0 0 0 1 0 2 0 0 1 1 2 2 1 1 0 1 0 0 1 0 1 1 1 1 0 0 0 0 0 1 0 1 0 1 2 1 0 0 1 1 0 1 1 0 1 1 1 0 0 0 0 0 0 0 0 0 0 0 0 0 0 0 0 1 1 0 1 0 0 1 0 0 2 1 1 1 0 2 1 1 0 0 1 0 1 0 1 0 0 0 2 0 0 0 0 2 2 0 1 0 0 0 1 0 0 1 1 0 1 0 0 0 0 1 0 1 2 2 0 0 0 0 0 2 0 0 0 0 0 0 1 1
13 1 0 0 1 0 0 2 1 2 0 0 1 1 1 0 0 1 1 0 2 0 0 1 1 1 0 0 1 2 2 1 1 1 1 0 1 1 0 1 1 0 0 0 2 0 0 0 1 1 0 0 0 0 1 1 1 0 0 0 1 0 0 1 0 0 1 1 0 0 0 0 2 2 1 2 2 1 1 1 0 2 0 0 1 0 0 0 2 2 0 0 1 1 0 1 0 1 1 1 1 2 1 0 1 0 1 2 0 0 0 2 1 1 1 1 1 1 2 1 1 1 1 1 1 1 1 0 0 1 0 0 0 0 2 2 0 0 0 0 0 2 0 0 0 0 0 0 0 1 0 0 0 0 0 0 1 2 1 1 1 0 0 2 0 2 0 1 1 0 0 0 1 1 2 1 0 1 0 1 0 2 2 2 2 0 2 1 0 0 1 1 2 0 2 2 1 0 0 0 0 0 0 0 1 1 2 1 0 0 0 2 0 1 1 0 0 0 2 0 2 2 1 0 1 1 2 0 0 0 0 1 0 0 0 0 0 2 2 2 0 0 2 0 0 2 0 0 2 0 0 0 2 0 0 0 2 0 0 0 0 0 0 0 0 0 0 0 2 0 0 1 1 2 1 0 0 2 2 1 1 1 2 1 2 2 1 1 0 1 1 0 2 2 2 0 0 1 0 1 1 0 0 0 0 0 0 1 1 0 0 2 1 0 2 0 0 1 1 0 1 1 0 0 2 0 0 1 1 1 2 0 1 0 0 0 0 2 0 0 0 0 2 0 0 0 1 1 1 2 1 0 0 0 2 0 0 0 0 1 2 2 1 0 1 1 0 0 2 2 2 2 0 0 0 0 0 0 0 0 0 0 1 1 1 1 0 2 2 1 1 1 0 0 2 1 0 0 1 1 0 1 0 0 0 0 1 0 1 2 0 1 0 1 0 0 1 0 1 0 0 1 0 0 1 2 1 0 0 1 1 1 1 1 1 0 0 0 1 0 1 0 1 0 0 2 0 0 0 0 0 1 0 2 0 0 0 1 0 0 0 0 0 1 0 1 1 2 0 0 1 2 0 2 2 0 2 0 2 0 0 0 0 0 0 0 0 0 2 0 1 2 2 2 2 0 1 0 1 0 1 1 1 1 1 1 1 0 0 0 0 2 0 0 0 2 1 1 0 2 2 0 2 0 1 1 1 0 0 1 0 0 0 0 0 0 0 0 0 0 1 0 1 1 1 0 2 2 0 0 0 0 0 1 2 1 1 0 2 0 0 0 0 2 1 0 1 0 1 0 0 0 0 0 0 0 1 2 0 2 2 0 0 0 1 0 0 2 2 1 2 0 2 0 1 0 0 1 1 1 1 1 0 0 1 1 1 0 0 1 2 0 0 0 2 0 1 0 0 0 0 0 0 0 0 1 1 1 0 0 0 1 1 0 2 1 1 0 0 2 0 1 0 1 1 1 2 0 0 0 0 1 2 0 0 2 2 0 1 1 1 0 0 0 0 0 1 0 0 1 1 0 0 0 0 2 1 2 2 0 0 0 2 1 0 1 0 2 0 0 1 1 1 1 1 0 0 2 2 2 1 0 0 0 2 2 2 0 1 0 0 0 0 2 1 0 1 1 1 1 0 1 1 2 0 1 0 0 2 0 1 1 1 0 0 2 1 0 1 1 1 1 0 0 0 1 1 1 0 0 0 0 0 0 0 0 0 0 1 0 0 0 2 1 0 0 2 1 0 1 1 0 0 0 0 0 1 0 1 1 1 0 1 1 1 2 1 1 1 1 1 1 0 2 2 0 0 1 0 0 1 0 0 1 2 2 1 0 0 2 2 0 0 0 2 2 2 0 2 0 2 1 1 1 0 1 0 0 1 0 0 1 1 1 1 1 0 1 0 0 1 1 1 0 1 0 0 0 0 0 0 0 0 1 0 0 1 0 1 0 1 0 0 0 0 0 0 0 1 0 0 0 0 0 1 1 1 1 2 1 1 1 0 0 0 0 0 1 0 0 2 2 0 1 1 1 1 0 2 1 1 1 1 0 1 1 0 0 0 1 1 1 0 0 0 2 2 2 2 0 0 0 0 0 2 1 2 1 0 0 0 1 0 0 0 0 0 1 1 1 0 0 2 1 1 0 0 0 0 0 2 0 0 0 1 0 1 1 0 1 2 0 0 1 0 0 0 0 1 0 0 0 0 0 0 0 0 0 0 0 0 0 0 1 0 0 1 0 0 0 0 0 1 2 0 0 0 1 1 0 1 0
14 0 0 0 0 0 0 2 0 1 0 0 1 2 0 2 0 1 0 1 1 1 0 1 0 0 2 0 1 2 2 1 0 1 0 0 1 2 0 1 1 0 0 1 1 0 0 0 2 1 0 0 1 1 0 1 0 2 0 1 1 1 0 2 1 1 1 1 0 1 1 1 1 1 1 1 1 1 1 0 1 2 0 0 2 0 0 0 2 2 0 0 2 1 0 0 0 2 2 2 2 2 1 0 1 1 2 1 0 0 1 0 2 2 2 2 2 0 2 0 0 0 2 2 2 2 2 1 1 1 0 0 0 0 0 0 0 0 0 1 2 0 0 1 0 0 0 0 1 0 0 0 0 0 0 0 1 0 0 1 1 1 1 2 1 2 0 0 0 1 0 0 1 1 2 1 1 0 0 0 0 1 1 2 1 0 2 1 0 0 0 1 2 0 2 2 2 0 0 0 0 0 0 1 2 0 2 0 0 0 2 0 0 0 1 2 2 0 1 0 1 1 0 0 0 1 1 0 0 0 0 1 0 0 0 0 0 1 1 1 0 0 2 1 0 2 0 0 2 0 0 0 1 0 0 1 1 0 0 0 0 0 0 0 0 0 0 0 2 0 1 0 0 1 0 0 0 1 1 0 0 1 1 1 2 1 1 0 1 2 1 2 1 2 2 0 0 0 0 0 1 0 0 0 0 0 0 2 0 0 0 0 1 0 2 0 0 0 1 0 2 1 2 1 1 0 1 0 2 0 1 2 0 0 0 0 0 0 0 0 1 1 1 0 0 0 1 0 1 0 1 0 1 0 1 0 1 0 0 2 2 2 1 0 1 0 0 1 1 0 0 0 2 2 0 0 0 0 0 0 0 2 0 0 1 1 0 0 0 0 0 1 1 0 2 0 1 2 0 0 0 0 0 2 0 2 0 0 0 0 1 1 0 0 2 0 0 1 0 0 1 1 2 0 1 2 0 1 1 1 1 0 0 0 0 1 0 2 0 0 2 0 2 1 1 1 0 0 0 2 0 0 1 2 1 1 0 1 0 0 1 1 1 0 1 2 1 2 0 0 1 2 1 1 1 1 0 0 2 1 1 1 0 0 2 2 2 0 2 0 0 2 0 0 0 0 0 1 2 0 1 0 0 0 1 1 2 2 0 0 0 1 0 2 0 0 1 0 0 1 1 1 0 0 1 1 1 0 0 1 0 0 0 1 0 0 1 0 0 2 2 0 2 1 0 0 0 2 1 0 0 0 1 2 1 0 0 0 1 1 1 0 0 0 0 0 0 1 1 1 0 0 0 0 0 0 2 0 0 2 1 2 2 0 0 1 0 2 2 2 0 0 1 1 0 1 0 0 0 0 0 2 0 0 0 2 0 0 0 0 1 0 0 0 2 0 0 0 1 0 0 0 0 0 0 1 2 1 0 0 0 0 0 0 2 1 0 0 0 1 1 1 0 0 1 1 2 1 1 0 0 2 1 1 0 1 1 1 1 0 0 0 2 1 1 1 2 2 0 1 1 0 1 0 0 1 1 1 1 1 0 0 2 2 1 2 1 1 0 1 1 1 1 1 1 0 0 1 0 0 0 0 1 1 0 1 1 1 2 0 0 0 1 1 0 1 2 1 0 0 0 0 1 2 0 1 0 0 1 0 0 0 0 0 0 0 1 0 0 1 0 0 0 0 0 0 0 1 1 1 1 0 0 0 0 2 0 1 2 1 1 1 2 1 0 0 2 2 0 2 0 0 1 1 1 1 1 0 1 1 1 1 1 1 1 2 1 2 0 2 0 2 1 1 0 1 0 2 0 0 1 0 1 2 1 0 1 0 0 2 2 0 1 1 0 1 1 0 2 0 2 2 0 2 0 1 1 0 0 1 0 1 2 1 0 1 0 2 0 0 1 1 0 0 0 0 0 0 0 0 0 0 0 2 1 1 0 0 0 0 1 0 0 0 0 0 1 0 1 0 0 0 0 1 0 1 0 0 0 0 2 2 0 0 0 1 1 0 0 0 2 2 1 0 0 0 0 0 0 1 0 1 2 0 1 1 1 1 0 1 1 1 1 0 1 1 1 0 2 1 0 1 1 1 0 0 1 1 1 0 1 0 0 2 0 0 0 1 1 0 0 0 2 1 1 0 1 0 0 1 1 0 0 0 2 1 2 0 0 1 0 1 1 0 2 1 2 0 2 2 1 1 0 0 0 0 1 1 1 0 0 0 0 0 0 0 0 0 1 0 0 1 0 1 0 1 0 0 0 0 2 2
15 1 0 0 0 0 0 2 0 1 1 0 0 0 0 0 0 1 1 0 1 0 1 1 1 1 0 0 1 2 2 0 2 2 0 0 2 2 0 0 0 0 0 1 1 1 1 0 0 1 0 1 0 1 0 2 0 0 0 1 0 0 0 1 0 1 0 1 0 0 0 0 2 2 2 2 2 1 2 0 1 1 0 0 0 0 0 0 2 2 0 0 0 2 0 0 0 1 1 1 1 2 0 0 2 2 2 0 2 0 0 2 0 2 2 2 2 0 0 2 2 0 2 2 2 2 2 0 0 1 0 0 2 0 0 0 2 0 1 1 0 2 0 0 1 2 0 0 0 1 0 0 0 0 0 0 0 2 0 0 1 1 2 1 0 2 0 1 0 2 2 1 1 1 1 1 0 1 0 1 0 2 1 1 1 0 1 2 1 1 0 1 1 0 1 0 1 0 1 0 1 1 0 1 1 1 1 0 0 0 1 1 1 0 1 1 1 0 0 0 1 1 0 0 0 1 2 0 0 0 0 0 1 1 1 0 1 2 2 2 0 0 1 1 0 2 1 0 1 1 1 1 0 0 0 0 0 1 0 0 0 0 1 0 0 0 1 0 2 0 0 2 0 1 1 1 0 2 2 2 2 2 2 0 1 0 0 2 0 2 0 0 0 1 2 0 1 0 0 0 1 0 1 1 1 0 2 2 0 0 0 1 1 0 2 0 0 0 0 0 1 1 1 1 1 0 1 0 1 1 2 0 0 0 0 1 0 1 0 1 0 1 1 0 1 0 1 1 1 1 1 0 0 0 1 1 1 0 0 2 2 2 0 1 0 0 1 2 2 0 0 0 1 1 2 2 0 1 1 0 0 1 0 1 2 1 0 0 0 0 0 0 0 0 1 1 1 1 0 0 0 0 0 0 0 0 2 0 0 1 1 0 1 0 1 0 1 0 0 0 0 1 0 1 1 1 0 0 0 0 1 0 0 0 0 0 0 0 1 0 1 0 1 1 0 2 1 1 0 1 0 0 2 2 2 2 0 2 2 1 1 1 0 0 0 0 0 2 0 0 0 0 1 2 0 0 0 0 0 0 0 0 0 0 1 1 1 0 1 0 1 1 0 1 1 0 2 0 1 0 1 1 0 0 0 0 2 2 0 0 0 1 1 1 0 1 0 0 0 1 1 1 0 0 1 2 0 0 1 2 0 1 2 0 0 1 2 1 0 1 1 0 1 0 0 0 1 0 2 1 0 1 0 2 2 1 0 0 1 1 1 0 0 1 0 1 0 1 1 1 0 1 0 0 0 0 2 0 0 1 1 0 0 0 2 1 1 2 0 2 0 0 2 0 1 0 0 0 0 0 0 2 0 2 0 0 0 0 0 2 0 0 0 0 1 0 1 0 0 1 1 1 0 1 0 1 1 1 0 0 0 1 0 0 1 0 0 0 1 2 1 1 0 1 1 1 2 0 0 0 0 2 1 0 0 2 2 0 1 0 0 0 2 1 1 1 1 1 0 1 0 1 0 0 0 1 1 1 2 0 0 0 2 2 0 1 2 0 0 1 0 0 0 0 0 0 1 1 0 0 0 0 0 0 0 1 2 2 2 0 1 1 0 2 0 1 1 1 0 0 0 0 0 2 0 2 0 0 2 0 1 1 0 0 0 0 0 0 1 1 0 1 0 0 1 0 1 0 0 0 0 0 0 1 0 1 1 0 0 0 0 0 2 2 1 0 2 0 0 1 1 0 1 1 1 1 1 0 2 0 0 0 1 0 0 2 0 2 1 2 0 1 2 2 2 0 0 0 1 0 0 0 0 2 0 0 1 1 0 1 1 1 1 1 0 2 1 2 2 0 2 0 1 2 0 0 0 0 1 0 1 0 0 0 0 0 0 1 1 1 1 1 0 0 0 0 0 1 0 0 1 0 0 2 0 2 0 0 1 2 0 0 0 0 0 1 1 0 2 0 0 0 0 1 0 1 0 1 2 1 2 2 0 0 0 1 1 0 1 0 1 1 1 0 2 2 2 0 0 0 0 1 0 0 2 2 0 1 0 1 0 1 0 0 1 2 2 1 2 0 0 0 0 0 0 0 1 2 1 1 0 0 0 1 0 0 0 1 0 0 0 0 1 2 1 1 0 0 0 0 1 0 0 0 1 0 1 0 0 0 2 0 0 1 1 1 1 0 0 0 0 0 0 0 0 1 0 1 1 0 1 1 0 2 0 1 1 0 0 1 0 1 0 2 0 0 1 0 0 0 1 1
16 0 0 0 0 0 0 1 0 1 0 1 0 1 0 0 1 2 1 0 2 0 1 0 0 0 0 0 2 2 2 1 0 0 0 1 2 2 0 0 0 0 0 0 2 0 1 0 2 0 0 0 0 0 0 0 1 1 1 1 1 0 0 1 0 1 1 0 0 0 0 1 2 2 2 2 2 2 2 1 1 2 0 0 0 0 0 1 2 2 2 2 1 1 1 1 0 0 0 0 0 2 1 0 1 1 1 1 0 0 0 1 0 2 0 2 2 0 2 0 0 0 0 0 0 0 0 2 1 2 0 0 0 0 0 0 0 0 1 1 2 1 1 0 0 2 0 0 0 1 0 1 1 0 0 0 1 0 1 1 1 2 0 2 0 1 0 2 0 2 2 0 0 2 1 1 0 1 1 0 1 1 1 2 1 0 2 2 0 1 1 2 1 1 0 2 2 1 1 0 0 0 0 1 2 0 2 1 1 0 2 0 1 0 2 0 0 0 2 1 0 1 0 0 1 0 1 0 0 1 0 0 0 0 0 0 0 2 2 2 0 0 1 0 0 2 0 0 1 1 1 1 2 0 0 0 0 1 1 0 0 0 0 0 0 0 0 0 1 0 1 1 0 2 0 0 0 1 1 0 0 0 0 0 1 1 0 0 2 2 2 2 1 2 2 0 1 0 0 1 0 0 0 0 0 1 0 1 0 0 0 2 2 2 0 0 0 0 0 0 2 2 1 1 1 0 0 0 2 1 0 2 0 0 0 0 0 2 1 1 0 0 1 0 0 0 1 0 2 1 1 0 1 1 0 0 1 0 0 0 0 0 0 0 0 1 0 1 2 0 1 1 1 1 0 0 0 1 1 0 1 1 1 1 2 0 0 0 0 1 1 1 1 1 1 1 0 0 0 0 0 0 0 2 2 0 0 0 0 1 1 1 0 0 0 0 2 0 1 0 0 1 1 0 1 2 2 0 0 0 0 0 0 1 0 2 0 1 0 0 0 0 1 0 0 1 0 1 0 1 0 0 0 1 1 0 1 2 0 1 1 2 1 1 1 2 2 1 0 1 0 1 0 2 0 0 0 0 2 0 0 0 1 0 0 1 0 1 1 1 0 1 0 1 1 0 0 1 2 0 1 1 2 2 0 0 2 1 0 0 0 1 0 1 1 0 0 0 0 1 1 1 2 2 0 2 0 0 0 2 0 1 0 1 1 1 2 1 0 2 2 0 1 0 0 0 1 0 2 0 1 1 0 2 2 0 0 1 1 1 0 0 0 1 0 1 0 1 1 1 0 1 0 0 1 0 1 2 0 2 2 0 0 0 1 0 0 0 0 0 0 0 0 1 0 0 0 0 0 0 0 1 0 1 1 0 1 0 0 1 0 0 0 1 1 1 1 0 0 0 0 0 0 0 0 1 1 2 0 0 0 0 1 0 2 1 0 1 0 1 0 0 0 1 2 2 2 0 2 0 2 1 1 1 0 2 1 0 1 0 0 0 1 2 2 2 1 1 1 0 1 0 0 1 0 2 0 1 1 0 0 0 2 1 0 1 2 1 0 1 0 1 0 0 0 0 0 1 2 2 0 0 0 1 2 2 1 2 2 0 1 1 0 0 1 1 1 0 0 0 0 2 0 2 1 1 1 0 0 0 0 1 1 0 0 1 2 0 1 2 0 0 1 1 2 0 2 1 0 0 0 0 0 0 0 2 1 0 2 0 0 0 2 1 1 0 2 1 0 1 0 0 0 1 1 0 1 0 1 0 2 1 0 1 2 2 1 1 1 1 0 1 1 2 1 1 1 1 0 0 1 0 0 2 2 0 0 0 1 1 2 0 2 2 0 2 2 0 1 0 1 1 1 2 0 1 1 0 1 1 1 0 0 0 0 1 1 0 0 0 0 0 0 0 0 0 0 1 1 1 0 0 0 1 1 0 0 0 0 0 0 0 0 0 0 1 1 1 1 0 0 0 1 1 0 1 0 2 1 1 2 1 0 0 0 0 0 0 1 0 1 1 1 0 1 1 1 0 0 0 0 2 1 0 2 2 0 2 1 2 1 1 1 0 1 1 1 1 2 0 0 0 0 0 0 0 2 1 1 0 0 1 2 2 2 0 1 1 0 0 0 0 1 1 0 0 0 0 0 1 0 0 2 0 0 0 0 0 0 0 2 0 0 0 0 0 0 0 2 2 0 0 0 0 0 1 0 0 1 0 0 0 0 1 0 1 1 0 0 0 0 0 1 1 0 0 1 0 1 0 0 0
17 0 0 0 0 0 0 1 0 0 1 2 0 1 0 0 1 2 1 2 0 1 0 0 0 0 1 0 2 2 2 0 0 0 1 1 2 1 0 2 2 0 1 0 1 0 0 0 1 1 0 1 0 1 0 2 0 0 0 0 1 0 0 0 0 1 1 1 0 1 1 1 2 2 2 2 2 0 2 0 0 1 0 0 1 0 0 0 2 2 0 0 1 1 0 1 0 0 0 2 0 2 0 0 1 1 2 2 0 0 1 1 0 2 0 2 2 0 1 2 2 0 1 1 0 0 0 1 1 1 0 0 0 0 0 0 0 0 1 0 1 1 0 0 0 2 2 0 0 0 0 0 1 0 0 1 0 0 2 1 0 1 0 2 2 2 0 1 1 1 1 2 2 0 1 2 0 0 0 1 0 0 0 2 1 0 2 2 1 1 0 2 1 0 1 1 1 0 1 0 1 1 0 0 1 1 2 0 0 0 2 1 1 0 0 1 1 0 1 1 0 0 1 0 0 2 2 0 0 1 1 0 0 0 0 0 1 1 1 1 0 0 2 0 0 2 0 0 0 2 0 0 1 1 1 0 0 1 0 1 1 0 0 0 0 0 0 0 2 0 0 0 0 0 0 0 1 2 2 2 2 2 2 1 1 1 2 1 0 1 1 0 0 2 1 1 0 0 0 0 0 0 0 0 0 1 0 2 1 0 0 1 2 0 1 0 0 0 1 0 1 1 0 0 2 0 0 0 1 2 2 0 0 0 0 0 0 0 0 0 0 0 1 1 0 0 0 1 1 2 0 1 1 0 0 1 1 0 0 0 0 1 2 0 2 0 0 1 1 1 1 1 0 0 0 0 0 0 0 0 1 0 1 0 2 2 0 0 0 0 0 0 2 0 1 0 0 1 1 1 0 1 0 2 0 2 0 0 0 2 0 1 0 0 1 0 1 1 0 0 0 2 0 0 1 1 0 0 0 0 1 0 1 1 1 0 0 1 0 0 2 0 0 0 0 1 0 1 0 1 0 0 2 2 2 2 0 1 0 0 1 1 0 0 0 1 1 2 0 0 0 0 1 1 2 1 1 0 2 2 2 1 0 0 2 2 2 1 1 0 1 1 0 1 2 0 1 0 0 1 2 2 2 1 0 0 0 0 0 0 0 1 0 1 0 1 2 0 0 1 2 1 0 0 1 2 0 0 1 2 0 1 0 0 0 0 1 1 0 1 2 0 1 1 0 0 0 1 1 0 0 0 0 2 1 0 0 0 1 1 0 0 0 2 2 0 0 1 1 1 0 0 1 0 0 1 1 1 0 1 2 0 0 0 1 0 1 2 1 1 1 0 0 0 1 1 2 2 2 2 2 0 0 0 0 2 0 0 0 2 0 0 0 1 0 1 1 0 0 0 2 0 0 1 1 0 1 1 0 0 0 0 0 0 1 1 1 0 1 1 2 2 0 0 0 0 2 1 1 0 1 1 1 0 0 2 1 1 1 0 0 0 1 0 1 0 0 1 0 0 1 1 1 0 0 1 1 0 2 0 1 0 1 0 0 0 1 2 1 1 0 1 1 0 1 0 0 2 0 1 0 0 0 1 2 2 1 1 1 0 1 1 0 1 1 1 1 2 1 1 0 0 1 1 1 1 0 0 0 0 0 1 0 1 0 1 2 0 0 1 0 0 0 0 0 1 1 0 0 0 0 0 1 1 1 1 1 1 2 0 0 0 2 1 1 1 2 0 0 1 1 0 1 0 0 0 1 1 0 2 2 1 2 0 0 1 0 1 1 1 1 1 1 1 1 0 0 0 0 1 1 0 0 1 2 1 1 0 2 0 2 0 1 1 1 2 2 1 1 0 1 1 2 2 1 1 0 0 0 0 0 0 0 0 0 1 0 1 0 0 1 0 0 0 1 0 0 2 1 0 1 0 0 1 1 0 1 0 0 0 0 0 0 0 0 0 2 0 2 0 0 0 0 1 0 2 0 1 1 1 2 2 1 1 2 2 0 2 0 0 2 2 0 0 2 2 2 0 1 0 1 2 1 0 2 1 1 0 0 2 1 1 0 1 1 1 1 1 2 2 0 2 0 1 0 0 1 1 1 0 0 0 2 2 2 0 0 0 0 0 0 0 2 2 2 1 0 0 0 0 2 0 1 0 1 0 1 0 0 1 0 0 1 0 2 1 2 0 2 1 0 0 0 0 0 0 0 0 1 0 0 0 0 0 0 1 1 0 1 0 0 0 0 1 0 0 0 0 0 1 0 0
18 1 0 0 2 0 0 2 0 2 0 1 0 1 0 0 1 1 1 1 1 1 0 0 0 0 0 0 1 2 2 0 0 0 0 0 2 0 0 1 1 0 0 0 2 0 2 0 2 2 0 0 2 2 0 0 1 0 0 2 0 0 0 2 1 1 2 0 0 0 0 0 2 2 1 2 2 1 2 2 0 2 0 0 2 0 0 0 1 2 0 0 0 1 2 2 0 1 0 1 0 2 0 0 1 1 2 1 1 0 1 1 0 2 0 2 2 0 0 0 0 0 1 1 1 1 1 2 1 2 1 1 0 0 0 0 0 0 0 1 0 2 0 0 0 2 1 0 0 1 0 1 0 0 0 0 0 1 0 0 0 0 0 2 0 2 1 0 0 1 1 1 0 2 1 1 1 1 0 1 0 2 1 2 2 0 2 1 0 1 1 2 2 2 2 0 2 0 0 0 0 0 0 1 2 1 2 2 1 0 0 2 2 0 2 2 1 1 1 0 1 1 0 0 0 1 1 0 0 0 1 1 0 0 0 0 0 2 2 1 0 1 2 0 1 2 1 0 2 0 0 0 1 0 0 0 0 2 1 1 0 1 0 0 0 0 0 0 2 0 0 0 1 2 0 0 1 1 1 0 0 1 2 1 2 2 1 1 1 2 1 1 1 2 1 0 0 0 1 2 1 0 0 0 0 0 1 2 0 0 0 1 1 1 2 0 0 0 0 1 1 1 2 2 2 0 0 0 1 0 2 1 2 0 0 0 0 2 0 1 0 0 1 0 0 0 1 0 0 1 1 1 0 0 1 1 1 0 0 1 1 1 1 1 1 2 0 1 1 0 0 0 1 1 1 1 0 2 2 1 0 1 1 0 0 1 0 0 0 0 0 1 1 0 2 2 2 0 2 2 0 2 1 1 0 1 1 0 0 2 0 0 0 1 1 2 0 1 1 0 0 1 0 1 1 2 1 0 0 0 1 0 1 1 1 1 0 1 1 0 1 0 0 2 1 2 1 0 0 0 0 0 2 2 2 2 0 2 0 2 2 2 0 0 0 0 0 1 0 1 0 2 1 2 1 0 1 0 2 0 1 1 0 0 0 0 0 1 2 0 2 1 0 2 1 0 1 1 2 0 1 0 1 1 0 0 1 1 0 0 0 0 0 1 0 1 1 1 0 1 1 1 0 0 1 2 0 1 0 1 1 0 0 2 2 0 1 1 1 2 0 1 0 0 0 0 2 1 1 0 0 0 0 1 2 2 1 1 1 0 0 0 0 2 1 1 0 2 0 2 0 2 1 0 0 1 1 0 0 1 1 1 0 0 0 0 0 2 2 2 0 0 1 1 0 1 0 0 0 1 1 1 0 2 0 0 1 0 0 1 0 0 0 1 0 1 0 0 1 0 0 0 1 1 0 0 1 2 0 0 0 0 0 0 2 1 1 0 0 1 0 1 0 0 1 1 2 0 2 0 0 1 0 1 0 2 1 1 2 0 0 0 2 1 1 1 2 1 0 0 1 1 0 0 0 0 2 0 2 0 0 1 2 1 0 1 1 2 1 1 1 0 0 1 0 0 0 1 1 1 0 0 0 0 0 2 2 2 2 0 1 1 0 1 1 2 0 1 0 0 0 1 1 2 0 0 0 0 0 0 0 1 0 0 0 0 1 0 1 0 0 1 0 0 1 0 1 0 0 0 0 0 0 1 1 2 0 0 2 0 0 0 2 1 1 0 2 0 0 1 0 0 1 0 0 0 0 0 1 1 1 0 0 1 1 2 1 2 2 2 0 0 0 1 1 0 0 0 0 0 0 0 1 2 1 1 2 2 0 0 0 0 1 1 1 2 1 0 2 0 2 2 1 1 0 0 0 0 0 0 0 0 2 2 1 0 0 0 1 1 0 0 0 0 0 0 0 0 0 0 0 0 0 1 1 0 1 0 0 0 0 0 0 0 1 0 0 1 1 0 0 0 1 2 0 1 0 0 2 2 2 2 0 0 0 0 0 0 1 0 0 0 1 1 1 0 0 0 0 1 0 1 2 0 2 1 0 1 0 0 0 2 0 0 0 2 2 2 1 0 0 0 0 0 1 0 1 1 0 0 0 0 1 1 1 0 1 1 0 0 0 0 0 1 1 0 1 0 0 0 2 0 0 0 2 0 2 1 1 0 0 2 0 0 0 0 0 0 0 0 1 0 0 0 0 1 0 0 0 0 0 0 0 0 0 1 1 1 0 1 1 0 1 1 0 1 0 0 0 0 0 0
19 0 1 0 0 1 1 2 1 1 0 0 0 0 0 0 0 1 0 1 1 1 0 0 0 0 1 0 2 1 2 1 1 1 2 0 2 1 0 0 0 0 0 0 2 1 0 1 1 1 0 1 0 1 1 2 0 0 0 0 2 0 0 1 1 1 2 1 0 0 0 1 2 2 1 2 2 1 2 0 1 1 1 1 2 0 0 1 2 2 0 1 2 1 1 1 0 2 1 2 1 1 2 0 0 0 2 2 0 0 0 0 1 2 2 2 2 0 2 0 0 0 1 1 1 1 1 2 2 2 0 0 0 0 0 0 0 0 0 0 1 1 0 0 0 2 0 0 0 1 1 1 0 0 0 0 1 0 0 1 2 1 1 2 0 0 0 1 1 1 0 0 1 1 1 1 0 0 0 1 0 1 1 2 1 0 2 2 0 0 1 2 2 1 2 1 0 0 0 0 1 1 1 1 2 0 2 0 0 0 2 0 1 0 0 0 0 0 1 1 0 0 0 0 0 1 1 0 0 0 0 0 0 0 0 0 0 2 2 1 0 0 2 1 0 2 0 0 1 0 0 0 0 0 0 0 2 0 0 0 0 0 0 0 0 0 1 1 0 0 1 1 0 0 1 0 0 1 1 0 0 0 2 1 1 0 1 0 2 2 1 1 0 1 2 0 1 0 0 1 0 0 2 2 2 0 0 2 2 0 2 2 2 0 1 1 0 0 0 1 0 0 1 0 2 1 1 0 1 1 2 1 0 0 0 0 0 1 1 2 1 1 1 0 0 1 1 0 0 2 1 0 0 1 1 0 1 0 0 0 0 1 2 0 2 1 1 0 2 2 2 2 0 0 0 0 0 1 1 1 1 2 1 0 2 0 0 0 0 0 0 1 0 0 1 1 1 1 0 0 0 0 0 1 1 0 1 0 0 2 0 0 0 2 0 1 0 1 0 0 1 1 1 0 0 2 1 0 0 1 1 1 0 1 1 0 0 2 1 1 1 0 1 0 0 1 0 0 0 1 0 0 1 1 2 1 1 1 1 0 1 1 0 0 0 0 0 1 0 1 0 1 0 2 1 0 1 0 1 0 2 0 0 0 1 2 1 1 1 0 1 1 1 2 1 0 1 1 1 0 1 1 0 0 0 0 2 1 0 0 0 0 0 1 0 1 1 0 0 1 1 1 0 1 0 2 0 1 0 0 1 0 0 0 0 0 2 1 1 2 1 0 0 0 1 0 2 1 1 0 0 0 1 2 2 2 1 1 1 0 0 0 1 2 0 0 1 0 1 0 0 0 0 0 0 0 1 0 0 1 1 0 0 0 1 0 0 1 1 1 0 0 0 0 0 1 0 0 0 0 0 1 0 1 0 0 1 0 0 2 1 0 0 0 2 0 0 0 1 1 0 1 2 1 0 0 1 1 0 0 0 0 0 0 2 0 0 0 1 2 1 1 0 1 1 1 2 0 2 0 0 1 1 1 0 2 1 0 2 0 0 0 2 1 1 1 2 0 1 1 0 0 0 0 1 2 0 1 2 0 0 0 2 2 0 2 1 1 1 2 0 0 0 1 0 0 0 1 2 2 1 0 0 1 1 1 1 0 1 0 0 0 0 2 0 1 1 1 2 2 0 0 0 1 0 2 0 1 1 0 1 2 0 0 0 0 2 0 1 1 0 0 1 1 1 0 1 0 0 0 0 0 0 0 0 1 0 0 1 0 0 0 2 1 0 0 2 0 1 1 1 0 0 0 0 0 0 0 1 0 0 0 2 0 0 1 0 2 2 2 0 0 2 2 1 1 0 1 0 1 2 0 0 1 2 1 2 0 1 1 2 0 0 0 2 2 2 2 1 0 1 0 2 2 0 0 0 0 2 0 1 1 1 0 1 1 0 1 1 0 0 0 1 1 1 1 1 2 2 1 0 0 0 2 2 0 0 1 0 1 0 1 0 0 1 1 0 1 2 0 0 0 0 1 0 1 0 2 1 1 0 0 0 0 0 2 0 0 0 0 2 2 0 0 2 2 2 1 1 1 0 1 1 0 1 1 1 0 0 0 0 0 0 0 0 1 1 1 1 0 0 0 0 0 0 0 0 1 1 0 1 0 0 2 0 0 0 2 0 0 0 0 1 1 1 1 0 0 0 1 1 0 2 0 0 0 0 0 0 1 1 0 0 0 2 2 2 0 2 2 0 1 1 0 0 1 1 0 1 0 0 0 0 1 0 1 1 1 0 0 0 0 0 1 0 0 1 0 0 0 0 0
20 0 0 1 0 0 0 2 1 1 0 0 1 2 0 1 0 2 1 0 2 0 1 1 1 1 1 0 2 2 2 1 1 1 0 0 1 1 1 0 0 0 0 1 2 0 0 0 2 0 0 0 0 0 2 2 0 0 1 0 1 1 0 2 0 0 2 1 1 0 0 1 2 2 2 2 2 1 2 1 1 2 0 0 0 0 1 0 2 2 0 1 0 2 0 1 0 0 0 0 0 2 0 0 1 1 2 1 1 1 0 1 0 2 0 2 2 0 2 0 0 0 2 2 2 2 2 1 0 1 0 0 0 0 0 0 0 0 1 1 1 1 0 0 0 0 0 0 0 0 0 0 0 0 0 0 1 1 1 0 0 1 0 2 0 2 0 0 0 2 2 1 1 1 1 0 0 0 0 0 0 0 0 2 1 0 2 2 1 1 0 2 1 1 2 1 1 0 1 0 0 0 0 1 2 1 1 1 1 0 2 0 2 0 1 2 2 0 1 0 1 1 0 0 0 0 0 1 1 1 1 2 0 0 0 0 0 2 2 1 0 1 2 0 0 1 0 0 1 1 1 1 0 1 1 0 1 1 0 0 0 0 0 0 1 0 0 1 2 1 0 0 0 0 0 0 0 2 2 0 0 1 1 0 0 0 0 1 0 1 1 1 0 2 2 0 1 0 1 1 0 0 1 1 1 0 1 2 0 0 0 0 2 1 1 0 1 0 0 0 2 2 1 0 2 0 0 0 1 0 2 0 0 0 0 0 0 1 0 0 0 0 0 0 0 0 0 1 1 2 1 0 1 0 1 0 0 0 0 0 0 0 1 0 1 0 0 1 2 0 0 0 1 1 0 0 0 2 2 0 0 0 1 0 0 0 0 0 0 0 0 0 0 0 2 0 0 2 0 0 0 1 0 1 1 0 1 0 0 0 0 2 0 1 1 1 0 0 0 0 0 1 1 0 1 1 0 0 0 0 2 0 0 0 0 0 0 1 1 0 2 0 2 0 0 1 1 0 0 1 0 1 0 2 0 0 0 2 1 1 1 1 0 1 0 1 1 2 0 0 0 0 1 2 2 1 1 0 2 1 0 0 0 1 1 2 1 1 1 0 0 1 0 0 0 0 0 1 1 0 1 1 1 1 0 0 1 1 0 0 0 2 0 2 0 0 1 0 0 1 1 1 1 1 0 2 0 1 0 1 1 1 0 0 1 0 2 0 0 1 0 1 2 0 0 0 1 1 1 0 0 0 0 1 2 0 0 1 2 0 1 0 1 2 0 0 1 1 1 1 0 0 0 0 0 0 2 0 0 2 1 2 1 0 0 1 0 1 1 1 0 0 1 1 0 1 0 0 0 0 0 1 0 1 1 0 1 0 0 0 2 0 0 1 1 1 1 0 0 0 1 0 0 0 0 0 2 1 0 0 0 0 1 0 1 2 0 0 1 1 2 0 0 2 2 2 2 0 1 0 0 2 0 2 1 2 2 1 1 0 0 0 1 1 1 1 2 2 0 0 1 1 0 0 0 1 1 1 1 0 0 0 2 1 1 1 2 2 0 0 0 2 0 2 0 0 0 2 1 1 0 1 0 0 0 0 1 1 1 0 1 1 0 1 0 2 1 2 0 0 0 0 0 2 0 2 0 0 1 0 0 0 0 0 0 1 2 0 2 2 0 2 0 0 1 0 1 0 0 0 0 0 0 0 0 1 0 2 2 2 2 2 2 1 0 0 2 0 0 1 2 0 1 1 1 0 1 0 1 0 1 1 0 1 1 2 1 2 1 2 0 1 1 2 1 1 0 0 1 0 0 0 1 2 1 1 0 1 0 1 1 0 0 0 1 2 1 0 2 0 2 1 0 2 0 1 1 0 1 0 0 1 1 1 1 0 0 1 1 0 1 1 0 1 1 1 1 0 0 0 0 0 0 2 2 0 0 0 0 0 0 0 0 0 0 2 2 0 1 0 0 0 0 2 0 1 0 0 1 2 2 2 0 0 0 0 0 0 0 1 2 2 0 1 2 2 2 0 0 1 0 2 2 1 1 1 0 0 1 1 0 1 0 0 0 2 2 0 1 1 0 1 0 0 0 0 0 1 0 0 0 1 0 2 0 0 0 0 1 0 0 0 1 0 0 1 0 0 0 2 0 1 0 0 2 1 1 1 0 1 1 1 0 0 1 1 1 0 1 1 1 1 0 0 0 0 0 0 2 0 0 0 0 2 0 0 1 0 0 0 0 0 0 2 0 0 0 0 0 0 2 2
21 0 0 0 1 0 0 1 0 0 0 1 0 0 0 1 0 0 0 0 2 0 0 0 0 0 1 0 1 1 1 0 1 2 0 0 1 2 0 0 0 0 0 1 2 1 1 1 1 1 0 0 0 1 0 2 0 0 1 1 1 0 0 1 1 0 1 0 0 0 0 1 2 2 1 2 2 2 2 2 0 2 0 0 1 0 0 1 2 2 0 1 1 1 2 2 0 2 2 2 1 2 0 0 2 1 2 1 1 1 0 1 1 1 1 1 1 0 0 2 2 0 0 0 0 1 0 2 1 2 0 0 0 0 1 1 0 0 0 1 1 1 0 0 0 1 0 0 0 0 0 0 1 0 0 0 0 1 0 0 0 2 0 2 1 2 0 1 1 1 1 0 1 1 0 1 0 1 0 0 1 1 1 1 1 0 1 2 2 2 0 2 1 0 1 0 1 0 0 0 0 0 0 2 2 0 2 1 1 1 2 0 0 0 2 2 1 0 0 0 1 1 0 0 0 1 1 0 0 0 0 0 0 0 0 0 0 2 2 1 0 1 2 0 0 1 0 0 0 0 0 0 1 0 0 0 0 1 0 0 0 0 0 0 0 0 0 0 2 0 0 2 0 2 0 0 1 2 2 0 0 0 1 0 1 0 0 2 2 2 2 2 1 2 2 0 1 1 0 0 0 0 0 0 0 0 1 1 1 0 1 2 2 1 1 0 0 0 0 0 0 0 0 0 2 0 0 0 0 1 2 1 0 0 0 0 0 1 0 2 1 2 1 1 0 0 0 0 0 1 0 1 0 0 2 0 0 0 0 0 0 0 2 0 2 0 0 2 2 0 0 0 1 1 0 0 0 0 0 0 1 1 0 0 1 0 0 0 0 1 1 2 0 0 1 0 0 1 1 0 0 0 0 2 0 1 1 0 0 2 0 0 0 0 2 0 0 0 0 0 0 1 0 0 1 2 1 1 1 0 1 1 0 1 0 0 0 1 1 1 1 0 2 2 2 2 0 0 0 2 0 0 0 2 0 0 0 0 0 0 0 1 1 0 1 1 1 0 0 2 0 2 1 2 2 2 0 0 2 2 2 1 0 1 1 1 1 0 2 0 2 2 0 2 1 0 1 1 1 1 1 0 1 0 1 1 2 1 0 0 0 1 0 1 0 1 0 0 0 1 1 1 0 0 1 2 0 0 0 2 0 2 0 0 0 0 1 1 1 1 1 1 2 2 2 0 2 0 2 0 1 1 0 1 2 2 1 0 1 1 1 0 0 0 0 0 0 0 1 0 0 2 0 0 0 0 2 1 0 2 2 1 0 0 0 0 0 0 0 0 0 0 0 0 1 0 1 0 0 0 0 2 0 2 0 0 1 0 0 1 0 0 0 0 1 0 1 0 0 0 2 0 0 0 0 1 1 1 0 0 0 0 0 0 0 0 1 0 1 2 1 2 0 1 1 1 2 0 2 0 0 1 0 2 0 2 0 0 1 0 0 0 1 2 2 1 2 0 1 1 1 0 0 0 0 1 1 1 0 1 0 1 2 2 1 2 1 2 1 1 1 0 0 0 1 0 0 2 1 1 0 0 1 2 1 2 0 2 2 0 1 1 0 2 0 0 0 1 2 2 0 0 1 2 0 1 0 0 0 0 0 1 0 0 0 0 1 0 0 0 0 2 0 0 0 0 0 1 1 1 1 1 1 1 2 1 0 0 0 0 0 0 2 0 0 2 0 1 0 2 0 0 1 0 0 1 0 0 1 0 1 0 0 0 1 2 1 1 1 1 1 1 1 2 2 0 0 0 0 1 1 0 1 2 1 1 2 0 1 0 2 1 2 2 0 2 2 0 1 1 0 1 1 2 0 1 1 0 1 1 0 1 2 2 0 0 0 1 0 0 0 0 1 1 1 1 1 0 0 0 0 0 0 1 1 0 0 0 0 0 1 0 1 1 0 0 1 0 1 0 0 0 0 1 0 1 0 1 2 0 1 1 0 0 0 0 0 1 0 1 1 2 0 1 2 2 2 0 0 0 0 1 0 0 2 1 0 1 1 1 0 1 0 0 1 1 1 0 1 1 0 1 1 1 1 0 0 2 0 1 0 0 0 2 0 0 0 2 0 0 0 0 2 1 1 0 1 0 0 1 1 0 0 1 1 0 2 0 0 1 1 0 0 0 0 1 1 0 1 0 1 0 0 0 0 1 0 0 2 0 0 0 1 0 1 1 1 0 1 0 0 0 0 0 0 0 0 1 1 0 2 2
22 1 0 0 1 0 0 1 0 1 0 1 2 2 0 2 0 0 0 1 1 1 0 1 1 1 1 0 2 2 2 0 0 1 0 0 2 1 1 0 0 0 0 0 2 0 0 0 2 1 0 1 0 0 2 1 0 0 0 0 0 2 0 0 0 1 1 1 0 0 0 0 2 2 2 2 2 1 2 0 1 2 0 0 1 0 0 0 2 2 0 1 1 1 0 1 0 2 2 2 2 2 1 0 0 0 2 0 2 0 0 2 0 1 2 2 2 1 2 1 1 1 2 2 1 1 1 1 1 1 1 1 0 0 0 0 0 0 1 0 1 1 1 1 0 0 0 0 0 0 0 0 0 1 0 0 0 1 0 2 1 0 0 1 1 2 1 1 2 0 0 0 1 1 2 1 0 1 0 0 1 2 1 1 1 0 1 2 0 0 0 2 2 0 2 2 1 0 0 0 0 0 0 1 2 1 2 0 1 0 1 1 0 0 2 1 1 1 0 0 1 1 0 0 0 1 1 1 1 0 1 0 0 0 0 0 0 2 2 1 0 1 2 0 0 1 0 0 1 1 0 2 2 0 0 0 1 0 0 1 1 0 0 0 0 0 1 0 1 1 1 1 0 2 0 0 0 2 2 2 2 2 1 0 0 0 0 2 0 2 2 0 1 1 2 0 0 1 0 2 2 1 1 1 1 0 0 2 0 0 0 1 1 1 2 1 0 0 1 0 1 1 1 1 0 0 0 0 1 0 1 2 2 1 0 0 0 2 0 1 0 0 1 0 0 0 1 0 0 1 1 1 0 0 0 2 0 0 0 2 2 2 2 0 2 0 2 1 1 0 0 0 1 0 1 1 0 0 0 0 1 0 0 0 1 0 0 0 0 0 0 0 2 0 1 1 1 0 0 0 0 0 0 0 0 0 2 0 0 2 0 0 0 0 2 0 0 0 0 1 1 1 1 0 0 2 2 0 0 0 2 0 0 0 0 0 0 1 0 0 1 0 2 1 1 1 0 1 1 1 0 1 1 2 2 1 1 2 1 1 2 2 0 0 0 0 0 2 0 0 0 2 2 2 0 0 0 1 1 0 2 1 0 0 0 0 0 0 1 0 1 0 0 1 2 0 0 0 1 0 1 0 1 0 0 0 2 0 1 0 1 1 1 0 0 2 1 1 0 1 1 1 1 1 0 2 0 0 1 1 0 0 0 0 1 0 2 0 1 2 0 0 1 1 1 0 2 0 2 1 0 1 0 1 1 1 1 1 0 0 0 0 0 2 1 1 0 1 1 0 1 2 0 0 0 0 1 0 0 2 1 1 1 0 0 1 0 1 1 1 1 0 2 0 1 0 0 0 0 0 0 2 1 0 0 1 2 0 0 1 1 0 0 0 1 0 0 0 0 0 1 0 0 0 0 2 0 2 0 0 0 0 0 0 0 1 0 0 1 2 1 0 0 1 1 0 1 1 1 0 0 2 0 2 2 2 1 1 1 0 0 0 1 2 2 1 1 2 0 1 1 0 0 0 0 1 2 0 1 0 0 1 2 2 0 1 1 1 0 1 0 1 1 0 1 0 0 1 1 1 0 1 0 0 1 2 2 2 2 0 1 0 0 1 0 0 1 1 1 1 0 0 0 2 0 2 0 0 1 0 0 0 0 0 0 1 2 0 0 1 0 1 1 1 1 0 1 0 0 1 1 1 0 0 0 2 1 0 2 0 0 0 2 0 0 0 2 0 0 2 1 1 2 1 1 0 1 0 2 0 1 1 2 0 0 0 0 2 0 2 0 2 0 0 0 0 0 0 0 0 0 0 0 1 2 2 1 0 1 1 2 0 0 0 2 2 2 1 2 1 1 2 2 2 0 1 1 0 0 1 0 0 2 2 0 0 0 1 0 0 1 0 0 0 0 0 0 2 0 0 1 0 0 1 0 0 2 0 1 0 0 0 0 0 0 0 2 0 2 0 0 0 0 1 0 1 0 0 2 2 1 2 0 0 0 0 0 0 0 0 1 2 0 0 2 2 2 0 0 1 0 2 2 1 1 0 1 0 0 1 1 1 0 0 1 1 2 0 2 0 0 0 1 2 1 0 2 0 0 1 0 1 0 2 0 0 0 1 0 0 0 1 1 1 1 1 1 1 1 0 1 0 0 0 1 0 1 1 1 1 1 1 0 1 0 0 0 0 1 1 1 0 0 1 1 1 1 1 1 0 1 1 0 2 0 1 1 0 0 0 0 0 1 2 0 0 0 0 0 0 1 1
23 1 0 0 0 0 0 1 0 1 0 1 0 0 0 0 0 1 0 1 1 0 0 0 0 0 2 0 1 2 2 0 1 2 1 0 2 2 1 0 0 0 0 2 2 1 1 0 1 1 1 1 0 0 0 1 0 0 0 1 1 0 0 2 0 0 2 1 0 0 0 1 2 2 2 2 2 1 2 0 1 1 0 1 1 0 0 0 1 1 0 0 0 2 0 1 1 2 2 2 1 2 0 0 1 1 2 0 2 1 0 1 0 1 0 1 1 0 1 1 1 0 2 2 1 1 1 1 0 1 0 0 1 0 1 1 0 0 0 0 1 1 0 0 0 2 0 0 0 0 0 0 1 0 0 0 0 0 0 2 2 2 0 2 1 1 0 0 1 1 0 0 1 1 1 1 0 0 0 0 0 0 1 2 2 1 1 1 1 2 0 2 1 1 0 2 2 0 0 0 0 0 1 1 2 0 2 1 1 0 0 2 0 0 0 0 1 0 1 1 1 1 0 0 0 1 1 0 0 1 1 0 0 1 1 1 0 1 2 1 0 0 2 1 0 2 0 0 1 1 1 0 1 0 0 0 0 1 0 0 0 0 0 1 0 0 0 1 2 1 0 1 0 1 0 0 0 1 1 1 1 2 2 1 2 0 0 1 1 2 1 1 2 2 2 0 0 0 0 0 1 0 0 0 0 0 0 2 0 1 0 1 1 0 1 1 0 1 1 0 1 1 0 0 2 0 2 0 1 1 2 2 1 0 0 0 0 0 0 0 1 0 2 0 0 0 0 0 0 1 1 0 0 0 2 0 1 0 0 1 2 2 2 0 2 1 0 1 2 1 1 1 0 0 0 0 0 0 0 0 0 0 1 1 2 1 0 0 0 1 0 0 1 0 2 0 0 0 1 1 0 1 0 2 2 0 0 1 0 2 0 0 0 0 1 0 1 0 2 0 0 0 0 0 1 2 1 0 0 0 1 0 0 2 2 0 0 0 1 0 1 0 0 0 0 1 0 0 0 0 1 0 2 2 2 2 0 1 2 0 1 1 1 0 1 1 1 2 0 0 0 1 1 2 2 0 2 0 2 2 1 0 0 1 1 2 1 0 1 0 1 1 0 1 1 0 0 0 0 2 2 0 2 2 0 1 2 2 0 0 0 0 0 0 0 2 1 0 0 1 1 1 0 0 1 2 0 1 0 1 1 0 0 0 0 0 2 0 0 0 1 1 2 1 1 0 2 0 2 0 1 1 0 0 2 1 1 1 0 1 0 0 1 1 0 1 0 1 1 1 0 0 0 0 0 0 1 1 0 1 2 0 0 0 0 0 0 0 0 0 0 1 1 0 1 0 1 0 0 1 1 1 0 2 0 0 0 0 0 2 2 0 0 1 0 0 0 0 1 0 0 0 0 0 0 0 2 1 0 0 0 0 0 0 2 0 1 0 1 1 2 0 0 1 2 1 1 1 0 0 0 2 1 0 0 1 2 1 1 0 0 0 0 0 0 0 1 1 1 1 0 0 0 1 1 2 0 1 1 0 1 2 2 1 2 2 0 1 1 2 0 0 1 1 0 0 0 2 0 0 0 0 1 0 2 2 1 2 2 0 0 0 1 1 1 0 0 1 1 1 0 0 0 2 0 2 1 0 1 0 0 0 0 0 0 0 1 0 1 1 0 1 0 0 1 0 0 0 1 1 1 1 0 0 0 2 2 0 2 0 0 0 2 0 0 2 2 1 0 2 1 0 1 1 1 0 1 0 1 0 0 0 0 1 1 2 1 2 0 2 0 2 1 2 2 0 0 1 0 1 1 0 1 2 1 1 1 0 0 2 2 0 0 0 1 2 1 0 2 0 2 1 2 2 0 1 1 0 1 0 1 0 1 1 0 2 0 0 0 0 0 0 0 0 0 0 0 1 0 0 1 0 0 1 0 0 1 1 0 0 0 0 1 0 0 1 1 0 2 1 1 0 0 2 0 1 0 1 2 2 2 2 0 0 0 0 0 1 0 0 2 1 1 0 2 2 2 0 0 1 0 1 1 0 1 1 1 1 0 0 1 2 0 0 1 1 2 1 2 0 0 0 0 1 0 0 1 1 1 0 0 1 0 0 0 0 0 0 1 0 0 0 1 2 2 1 1 1 0 0 1 0 1 0 1 0 1 0 0 1 1 0 0 2 0 1 1 0 0 0 1 0 1 0 0 2 0 0 1 1 1 0 0 0 0 0 0 0 1 0 0 0 0 1 1 0 0 1 1 0 0 0
24 1 0 0 0 0 0 1 0 0 0 0 0 0 0 0 0 2 1 0 2 0 0 2 0 0 1 0 1 2 2 0 2 1 0 0 2 2 0 0 0 0 0 0 1 0 0 0 2 1 0 0 0 0 1 2 0 0 0 1 0 1 0 2 1 1 1 1 0 0 0 0 2 2 1 2 2 0 1 0 0 1 1 1 1 0 1 0 1 1 0 1 1 2 2 2 0 0 0 1 1 2 1 0 0 0 2 1 1 1 0 1 1 1 1 1 1 0 0 1 1 0 1 1 1 1 1 1 1 1 1 1 0 0 1 0 0 0 0 0 0 2 0 0 0 0 1 0 0 1 0 1 0 0 0 0 0 1 1 0 1 1 1 2 2 1 0 1 0 1 0 0 1 1 2 1 0 1 0 1 0 0 1 2 2 1 1 2 1 1 0 2 2 0 2 2 2 0 0 0 2 2 0 2 2 0 2 1 2 0 2 0 1 0 1 0 0 0 2 0 2 2 0 1 1 0 1 0 0 0 0 0 1 1 1 0 1 2 2 1 0 0 2 0 0 0 0 0 2 0 0 1 1 0 0 1 1 2 1 1 0 1 0 0 0 0 0 0 2 0 0 0 0 1 0 0 0 2 2 2 2 2 1 1 2 1 2 1 1 2 0 0 0 2 2 1 1 0 1 1 0 0 0 0 0 0 1 2 1 0 1 2 2 0 1 1 0 0 1 0 1 1 1 1 1 0 0 1 0 1 1 2 0 0 0 0 0 2 0 1 0 1 2 0 1 0 2 0 1 2 0 0 0 0 2 0 0 0 0 1 1 1 0 0 0 0 1 1 2 1 1 1 0 0 0 0 0 2 2 0 0 2 0 0 1 1 0 0 0 0 0 0 0 0 2 0 1 0 0 0 0 0 0 1 1 0 0 0 0 0 1 1 0 1 1 0 0 1 0 0 0 2 0 1 0 1 0 0 0 0 1 0 1 0 0 0 0 0 1 0 2 0 2 0 0 0 0 1 1 1 0 0 1 2 2 1 1 2 0 1 1 2 0 1 1 2 2 2 0 0 1 1 1 1 1 0 1 0 2 2 1 0 0 2 0 1 0 0 0 0 0 0 0 1 0 0 0 0 1 1 1 0 1 1 0 0 1 0 0 0 0 1 1 1 0 1 0 0 0 0 1 2 1 1 0 2 0 1 0 1 1 0 0 0 2 0 2 1 0 1 1 0 0 0 0 0 2 1 1 0 0 0 0 2 2 1 0 0 2 0 1 0 0 2 1 1 0 1 2 0 1 0 0 0 0 0 1 0 0 1 2 0 1 0 1 1 1 2 0 2 0 1 0 1 0 0 1 0 0 0 0 2 0 1 0 1 1 0 0 0 0 0 0 0 1 0 0 0 0 1 1 1 0 0 0 1 1 2 0 0 1 0 0 0 2 0 2 0 0 2 1 0 0 1 2 1 1 1 2 0 1 2 1 2 0 2 1 0 1 0 0 0 0 1 2 1 1 0 1 1 1 1 0 0 0 2 0 1 2 0 0 0 1 1 0 0 1 2 1 1 0 1 0 1 0 0 0 2 2 2 0 0 0 0 0 0 0 2 2 0 0 0 0 2 0 0 2 2 1 1 0 0 1 2 0 1 1 0 1 0 1 1 0 0 0 0 1 0 1 2 0 2 0 0 0 1 1 2 1 1 1 0 0 0 0 0 0 0 2 0 0 0 2 1 0 0 2 0 0 2 0 0 0 1 1 0 2 0 1 0 0 0 2 0 0 1 0 2 1 2 0 1 1 1 1 0 0 0 0 1 1 0 2 2 0 1 0 1 0 1 1 0 1 1 1 2 2 2 1 0 1 0 0 1 0 1 0 0 0 1 0 0 0 1 1 0 0 0 1 0 1 0 0 0 0 0 0 2 0 0 1 0 0 2 2 0 0 0 1 1 0 0 1 0 0 1 2 2 2 0 0 1 0 1 0 2 1 1 2 2 1 1 0 0 0 0 0 0 1 0 1 1 0 1 1 1 1 0 0 0 0 2 2 0 0 0 1 1 0 1 0 1 0 2 2 0 0 2 2 1 0 1 0 2 1 0 2 0 1 0 1 1 0 1 1 0 0 0 0 1 1 0 1 2 1 1 1 0 0 0 1 0 0 0 2 0 2 0 0 1 1 0 0 1 0 0 0 0 0 0 1 0 0 1 1 1 0 0 1 0 0 0 0 1 0 0 1 1 0 1 1 1 0 0 0 0 0 0 0 0 0 0
25 0 0 0 1 0 0 2 0 1 0 0 1 2 0 1 0 1 1 1 1 1 1 0 0 0 1 2 2 2 2 1 1 1 0 0 2 2 0 1 1 0 0 0 2 0 0 1 0 1 0 2 1 2 0 1 0 0 0 1 1 0 0 1 0 0 1 0 0 1 1 1 2 2 1 2 2 1 2 0 1 2 0 0 2 0 0 0 2 2 0 0 1 1 2 2 0 2 1 2 0 0 1 0 1 1 1 1 1 0 1 1 1 2 1 2 2 0 1 1 1 0 2 2 1 1 1 1 0 1 0 0 1 0 0 0 0 0 0 1 1 2 0 0 0 0 0 0 0 0 0 0 0 1 0 0 1 1 0 1 0 0 0 2 1 2 0 0 1 1 0 1 0 2 1 1 1 1 0 1 0 2 0 1 1 0 1 0 0 1 0 1 1 0 1 2 1 0 0 0 0 0 0 1 2 1 1 1 0 0 1 1 1 1 0 1 1 1 1 1 1 1 0 0 1 1 0 0 0 0 1 0 1 1 1 0 1 2 2 1 0 1 1 0 0 2 0 0 2 0 0 0 1 0 0 1 1 2 1 1 0 1 0 0 0 0 0 0 1 1 0 2 0 2 0 0 0 2 2 2 2 2 1 0 2 1 0 1 1 2 1 1 0 2 2 0 2 0 0 1 1 0 1 1 1 0 0 2 0 0 0 0 2 0 1 1 0 0 1 1 1 1 0 0 2 0 0 0 0 0 1 2 0 0 0 0 0 2 0 1 0 0 1 0 0 0 0 0 0 0 0 0 0 2 0 0 2 0 0 2 2 2 1 0 1 0 0 2 2 0 0 0 1 1 0 0 0 0 0 0 0 1 1 0 1 2 0 0 0 0 1 1 0 1 1 0 0 0 0 0 0 0 0 1 0 1 0 2 0 2 0 1 0 1 1 0 0 0 0 0 0 0 0 1 1 2 1 1 1 1 1 0 0 0 0 1 0 0 1 0 1 0 1 0 0 1 0 0 0 0 0 1 1 2 1 1 0 2 0 2 1 1 1 0 0 0 0 2 0 0 1 1 0 2 2 0 2 0 2 1 1 0 0 1 0 0 0 1 2 0 1 2 0 0 0 0 0 1 1 0 0 0 1 1 0 0 1 1 0 0 0 1 0 1 0 1 0 0 0 2 2 0 0 0 0 2 1 1 0 1 1 0 0 0 0 0 2 1 0 0 1 1 1 0 0 0 1 2 0 0 0 0 0 1 1 0 0 1 1 0 1 0 1 2 0 0 2 1 1 1 0 1 1 0 0 1 2 0 0 1 1 1 0 0 0 0 0 0 0 0 0 0 0 0 0 1 1 0 0 0 0 1 0 2 0 0 2 0 0 1 1 0 0 0 1 1 0 0 0 0 0 0 0 0 0 1 2 2 0 0 0 0 1 0 2 1 1 0 0 0 1 0 0 0 1 1 2 0 0 0 0 1 1 0 0 1 2 1 1 0 0 0 2 2 2 2 2 1 0 2 0 0 0 0 1 1 1 0 1 0 0 0 1 0 0 0 1 2 1 1 1 0 0 0 0 0 0 1 1 1 0 1 0 0 1 2 2 2 2 0 1 1 0 2 1 1 0 0 1 1 0 0 1 2 0 1 0 0 0 0 0 0 0 0 0 1 1 0 0 1 0 0 0 0 0 0 0 1 1 1 1 1 0 0 1 2 0 0 2 1 0 1 1 0 0 1 2 0 0 2 1 0 0 1 1 2 1 0 2 0 0 0 1 0 0 1 0 1 1 1 1 1 1 1 1 0 1 0 0 1 1 0 0 2 1 1 1 0 0 1 2 1 0 0 0 1 0 0 2 0 0 2 2 2 0 2 2 0 2 0 1 1 1 1 0 0 0 0 1 0 0 1 1 1 2 1 1 1 1 1 0 0 0 1 1 0 1 1 0 0 0 0 0 0 0 1 2 0 0 0 0 0 0 0 0 2 0 1 2 1 1 1 0 0 0 0 1 0 1 0 1 1 1 1 2 2 2 0 0 0 0 2 2 0 1 1 1 1 0 1 1 1 0 1 1 0 1 1 2 1 0 1 0 1 0 0 1 1 0 0 0 0 1 2 1 0 1 1 0 0 1 0 1 0 0 1 0 1 0 0 2 0 1 1 0 1 2 1 0 2 1 0 0 2 0 0 0 0 2 1 0 0 0 0 0 0 1 0 1 0 0 0 0 0 0 0 0 0 1 0 0 1 1 1 0 0 0 1 1 0 1 1
26 1 0 0 0 2 2 2 0 1 1 0 0 0 0 0 0 0 0 1 1 1 2 0 0 0 0 0 2 2 2 0 0 2 1 0 2 1 1 1 1 0 0 0 1 1 1 1 0 2 1 2 0 1 0 2 0 1 1 1 1 0 0 1 0 0 2 0 0 1 1 1 2 2 2 2 2 2 2 0 2 2 0 0 1 0 0 1 1 2 1 1 1 2 0 1 0 2 2 2 1 2 1 0 0 0 2 2 0 0 0 1 1 1 1 1 1 0 2 0 0 0 2 2 0 0 0 1 1 1 0 0 0 0 0 0 1 0 0 0 0 1 0 0 0 1 0 0 0 0 0 1 0 1 1 1 0 1 0 0 0 0 0 1 1 2 1 0 1 1 0 0 1 1 2 1 0 1 0 1 0 2 1 2 2 0 2 1 0 0 1 1 1 0 1 0 1 0 0 0 1 1 0 0 2 2 2 1 1 0 0 1 2 0 1 2 2 1 2 2 0 0 0 0 1 0 0 1 1 1 1 0 0 0 0 0 0 2 2 2 0 0 2 1 0 2 0 0 2 0 0 1 1 0 0 1 1 1 1 0 0 0 0 0 0 0 2 0 0 0 0 2 0 0 0 0 1 2 2 1 1 2 2 1 2 2 0 0 2 2 2 2 1 2 2 0 1 1 1 0 0 0 0 0 0 0 1 2 1 0 1 2 1 0 1 0 2 1 0 1 0 0 1 1 2 0 1 0 1 0 2 0 0 0 0 0 0 2 0 0 0 0 1 0 2 0 1 0 1 1 1 0 0 0 0 2 0 0 0 1 1 1 2 0 2 0 2 2 2 0 0 0 1 1 0 0 0 0 0 0 1 1 2 0 0 0 0 1 1 0 0 0 0 1 2 0 0 1 0 0 0 0 0 0 0 0 1 0 0 1 1 0 0 0 1 0 1 1 0 0 0 1 0 1 0 1 1 0 0 0 1 0 0 0 0 1 0 0 0 0 2 0 1 1 1 2 0 0 1 1 0 0 1 1 2 0 2 1 2 0 1 2 0 0 0 0 0 1 0 1 0 1 2 0 2 2 0 1 2 0 0 0 0 1 0 0 0 1 2 1 0 2 0 1 1 0 2 1 2 0 1 0 1 1 0 0 1 1 0 0 0 1 0 1 0 1 1 0 0 1 1 1 1 0 1 1 1 0 1 2 0 0 1 0 0 0 2 1 1 2 1 1 2 1 1 1 0 1 1 0 1 1 1 2 0 0 0 1 0 0 0 1 0 2 0 0 1 0 2 0 0 1 2 0 0 1 1 0 0 2 1 2 1 0 1 1 0 1 1 1 0 0 1 1 0 1 0 0 0 0 0 2 0 2 0 0 0 0 0 1 1 0 0 1 0 1 1 0 0 0 0 0 0 1 0 0 2 2 0 0 0 2 0 0 2 0 1 0 1 1 2 1 0 2 1 2 2 0 1 0 0 2 0 2 1 2 1 0 1 0 0 0 0 0 0 0 1 1 1 0 1 1 0 0 0 2 1 0 1 0 1 0 2 1 0 0 2 2 0 0 0 1 0 0 1 0 0 0 1 1 1 0 0 0 0 1 2 2 2 0 0 0 0 2 1 0 1 2 1 1 0 0 0 1 1 2 0 0 0 0 0 0 0 0 0 1 1 0 0 1 0 0 0 0 1 0 1 0 2 2 2 1 0 2 0 0 0 0 2 0 0 0 2 2 1 0 2 1 0 1 0 0 0 0 0 0 2 0 2 0 0 0 0 1 1 1 1 2 1 2 0 1 1 1 1 0 0 1 0 0 1 0 0 1 2 2 1 1 0 0 0 0 1 1 1 2 2 1 1 0 1 1 0 1 0 2 1 0 2 0 1 1 0 1 0 1 0 0 0 0 0 1 0 0 0 0 0 0 0 0 0 0 0 2 2 0 0 0 1 1 0 0 0 0 0 1 1 0 0 0 2 2 0 1 0 1 0 1 1 1 2 2 0 0 0 2 0 0 0 0 1 1 0 0 2 2 2 0 0 0 0 2 0 0 2 1 1 0 0 1 1 1 1 0 1 1 1 2 2 1 0 1 0 0 2 1 2 0 0 0 0 0 1 1 2 0 1 2 0 0 0 0 0 0 0 0 1 0 0 0 1 0 0 0 2 0 2 1 0 0 1 1 0 2 0 1 1 0 1 1 0 0 0 0 0 1 0 0 2 0 1 1 0 0 0 0 1 0 0 0 0 0 0 1 0 0 0 1 1 0 1 1
27 0 0 0 1 0 0 2 0 2 0 0 0 0 0 0 0 2 2 0 2 0 1 1 1 1 1 0 2 2 2 1 0 1 2 1 2 2 0 1 1 0 0 0 1 1 1 0 1 0 0 1 0 0 1 1 1 1 0 1 1 0 0 1 0 0 1 1 0 1 1 2 1 1 2 1 1 2 2 1 1 2 0 1 0 0 0 1 2 2 1 2 0 2 2 2 0 2 2 2 1 2 0 0 1 0 2 1 0 0 0 1 0 2 0 1 1 0 1 2 2 0 1 1 1 1 1 0 0 0 0 0 0 0 0 0 0 0 1 0 0 2 1 0 0 1 0 0 0 0 0 0 1 1 0 1 1 1 1 1 0 0 1 2 1 0 0 0 0 2 1 1 2 0 0 1 0 0 0 0 0 1 1 2 1 0 2 0 0 2 0 2 2 2 1 1 2 0 1 0 0 0 0 1 2 2 2 1 0 0 1 1 1 0 2 0 0 0 1 0 1 1 0 0 1 1 0 0 0 0 0 0 0 0 0 0 1 2 2 1 0 1 1 1 0 1 0 0 2 0 0 0 0 0 0 0 1 1 0 0 0 0 0 0 0 0 0 0 1 0 1 1 0 2 1 0 0 2 2 0 0 0 2 1 1 0 0 1 1 2 1 1 0 1 2 1 0 2 0 1 0 0 2 2 2 0 1 2 0 0 0 2 1 1 1 1 0 0 0 0 0 0 0 1 1 0 0 0 2 1 1 1 0 0 0 0 0 1 1 0 1 1 2 0 0 1 0 0 1 2 2 0 0 0 0 2 0 0 0 1 1 1 2 0 2 0 1 1 2 0 0 0 1 0 1 1 0 1 1 0 1 1 0 0 1 1 0 0 0 0 0 1 0 0 1 0 0 0 0 0 0 1 0 2 1 1 0 0 1 2 0 1 0 0 1 0 1 0 0 0 0 2 0 2 1 2 1 0 0 0 0 0 1 1 1 0 0 0 0 0 1 0 2 2 2 2 0 0 2 0 0 0 1 2 2 1 1 0 1 0 1 2 0 1 0 1 1 2 1 0 1 1 2 1 0 0 0 0 2 2 1 0 0 0 1 1 1 0 1 0 1 1 0 1 2 0 1 1 1 0 1 1 1 1 0 0 1 1 0 0 0 2 0 0 1 1 0 1 0 1 1 0 0 0 0 1 1 0 1 2 0 1 0 0 1 0 1 1 0 1 0 1 2 1 1 0 2 0 2 0 1 1 1 1 2 2 1 2 1 0 1 0 1 1 1 0 0 1 2 0 1 0 0 0 0 0 1 0 0 2 2 1 2 0 1 2 0 1 0 1 0 0 0 0 0 0 0 0 1 0 0 1 0 1 0 1 1 0 0 0 2 0 0 0 1 0 0 0 0 1 1 0 0 0 0 1 1 1 0 0 1 0 0 0 2 1 0 1 0 1 1 1 0 1 2 2 2 0 1 0 0 2 0 2 1 2 2 0 2 0 0 0 2 1 2 1 0 0 1 1 1 0 0 1 0 2 0 1 2 0 1 1 2 2 1 1 1 0 0 2 0 0 0 1 1 0 0 1 0 0 0 0 0 1 2 2 1 2 1 0 0 0 0 2 0 0 0 2 0 1 0 1 1 2 0 0 0 0 1 0 1 2 1 0 0 0 1 0 0 1 0 1 0 0 0 1 1 0 0 0 0 0 0 1 1 0 0 1 1 0 0 0 2 1 0 1 1 1 0 2 0 0 0 0 0 0 1 0 1 0 2 1 1 1 1 1 0 1 1 1 1 1 1 1 1 0 0 0 0 0 0 0 1 2 1 2 0 1 0 0 1 1 1 1 0 2 2 2 2 0 2 2 2 2 1 1 0 0 2 0 0 1 0 0 0 2 2 1 1 0 1 1 0 0 1 0 0 0 0 0 0 0 0 0 0 0 1 1 0 0 1 0 0 0 0 1 0 1 2 0 0 0 0 1 0 2 1 1 1 1 1 1 0 0 0 0 0 0 0 0 1 2 1 1 1 1 1 0 0 0 0 2 1 1 2 1 0 2 0 1 0 1 1 0 1 1 1 0 2 1 0 1 0 1 0 0 1 0 0 1 0 0 1 2 1 0 0 1 0 0 0 0 2 2 2 0 2 1 0 0 2 0 0 0 2 0 1 0 0 1 1 0 1 1 0 0 0 0 2 1 1 0 0 1 1 0 0 0 1 0 0 0 0 0 0 0 0 0 0 0 0 0 0 2 0 0 0 1 1 0 1 1
28 0 0 0 0 0 0 2 0 1 0 0 0 0 0 0 0 1 0 1 1 1 1 1 1 1 2 0 0 2 2 0 1 1 0 0 2 2 0 0 0 0 0 0 2 0 0 0 2 0 0 0 1 1 1 1 1 0 1 0 0 0 0 2 1 1 2 1 0 0 0 0 2 2 1 2 2 1 1 1 0 2 1 2 1 0 0 0 2 2 0 1 1 2 1 2 0 1 1 2 1 2 1 0 0 0 2 0 1 0 0 1 0 1 0 1 0 1 1 1 1 1 1 1 1 1 1 1 0 2 0 0 0 0 0 0 0 0 0 2 2 1 1 0 0 1 0 0 0 2 1 2 0 1 0 0 1 1 0 0 0 1 0 2 0 1 0 0 1 0 0 1 0 2 1 0 0 0 0 0 0 2 1 2 2 1 1 1 0 0 0 1 2 0 2 2 1 0 0 0 0 0 0 1 2 1 2 1 1 0 2 1 2 0 1 0 0 1 2 1 0 0 0 0 1 0 1 0 0 0 0 1 0 0 0 1 0 2 2 2 0 0 2 0 1 2 1 0 2 0 0 1 2 1 1 0 1 2 1 2 1 1 0 0 0 0 1 0 1 0 1 2 1 1 0 0 0 1 1 1 0 0 2 0 2 1 0 2 0 2 2 0 0 1 2 0 0 1 0 1 2 1 0 0 0 0 1 2 1 0 1 1 1 1 1 0 1 0 1 0 1 1 1 0 2 0 1 1 0 1 1 2 2 0 0 0 0 1 0 1 0 0 1 1 0 0 2 1 1 2 0 1 0 0 0 2 0 0 0 1 1 1 2 0 2 0 0 0 1 1 1 1 1 0 1 1 0 0 0 0 1 1 1 1 2 1 0 0 0 0 0 1 1 0 1 0 0 0 0 0 0 1 0 0 0 0 1 2 0 2 0 1 0 0 1 0 1 1 1 0 0 1 0 2 1 2 1 0 0 0 0 0 1 0 0 1 1 0 1 0 1 0 1 2 1 2 1 1 1 2 0 0 1 2 1 1 0 0 2 0 0 2 0 1 0 1 1 2 0 0 0 0 0 2 1 0 1 0 2 2 1 0 0 0 1 1 1 0 1 0 1 1 0 0 1 0 0 0 0 2 2 1 2 2 0 0 0 1 0 0 0 0 0 0 0 2 1 0 0 2 2 0 1 0 1 1 1 1 0 1 1 1 0 0 1 0 2 0 1 1 1 1 2 1 1 1 1 0 2 0 1 1 0 2 2 1 0 2 1 0 0 1 0 2 1 0 0 1 0 1 0 0 0 0 0 0 1 0 0 1 1 0 0 0 2 0 1 1 1 0 1 0 1 1 1 0 0 0 0 1 1 1 0 2 0 0 0 0 1 2 0 0 0 1 1 1 0 0 0 0 1 0 0 0 0 2 1 0 1 1 0 0 0 0 1 0 0 0 0 2 0 1 0 2 2 1 1 0 1 0 0 1 1 1 0 1 2 1 2 0 0 0 2 0 0 0 0 1 1 1 1 0 1 0 0 1 1 0 2 0 0 0 2 1 0 1 2 2 1 1 0 0 0 1 0 0 0 1 0 0 0 0 0 0 1 1 1 2 2 0 0 0 0 1 0 0 0 1 0 0 0 0 1 2 0 1 0 0 1 0 0 1 0 1 0 1 1 0 0 1 0 0 1 1 1 0 1 0 0 0 0 0 0 0 0 1 0 0 0 0 0 0 2 0 0 2 2 0 0 2 1 0 0 0 0 0 1 0 1 1 1 0 1 0 1 2 1 1 2 1 1 0 2 2 1 1 0 0 0 2 2 0 0 2 1 1 1 0 0 2 2 0 0 0 1 1 1 0 2 0 2 2 1 2 0 0 0 0 2 0 1 1 0 1 0 0 0 1 0 0 1 0 0 0 1 0 0 2 1 1 0 0 0 2 1 0 0 0 1 0 0 0 1 1 1 0 1 1 1 0 0 0 0 1 0 2 1 0 1 1 2 2 0 0 0 0 0 1 1 0 1 2 1 0 2 1 1 0 1 1 0 1 2 1 1 0 1 1 0 0 0 0 0 0 0 2 2 1 2 0 0 0 1 1 0 0 1 1 0 1 0 1 0 1 0 0 0 1 0 0 0 0 2 1 1 1 0 0 0 0 2 0 1 0 1 0 1 1 0 1 2 0 1 0 2 1 2 1 1 0 1 0 0 1 1 2 0 1 2 0 0 0 0 1 0 1 2 1 0 1 1 0 0 1 0 0 0 0 0 0 2 2
29 1 0 0 1 0 0 1 0 1 0 1 0 0 0 0 0 1 1 0 1 1 0 0 0 0 0 0 2 2 2 0 0 1 1 0 0 2 0 2 2 0 1 1 2 1 1 0 2 0 0 0 1 1 0 2 0 0 1 0 1 1 0 1 1 1 2 0 0 0 0 1 2 2 1 2 2 2 2 2 0 2 0 0 0 0 0 0 2 2 0 0 0 1 2 2 0 1 1 1 1 2 0 0 0 0 2 2 0 0 0 1 1 1 0 1 1 0 1 2 2 0 2 2 2 2 2 1 1 1 0 0 0 0 0 0 0 0 1 0 0 2 0 0 0 1 1 0 0 1 0 1 0 0 0 1 0 1 0 0 0 0 0 2 1 1 1 1 0 2 1 0 0 2 0 0 0 1 0 1 0 1 0 2 2 1 1 2 1 2 0 2 1 1 0 1 1 0 0 0 1 1 0 0 2 2 1 0 0 0 2 0 0 1 1 0 0 0 1 0 1 1 1 0 0 1 2 1 1 1 0 0 0 0 0 0 0 2 2 1 0 0 2 0 0 2 1 0 1 1 1 0 2 0 0 1 1 0 0 0 0 0 0 0 0 0 0 0 2 0 1 0 2 2 0 0 0 2 2 1 1 2 1 1 2 1 0 1 1 2 1 1 0 2 2 0 2 0 0 1 0 0 1 1 1 0 0 1 0 0 0 2 1 0 1 0 0 1 0 1 1 0 1 0 2 0 1 0 1 0 2 0 0 0 0 0 0 1 0 1 0 0 1 0 0 0 0 0 1 1 0 1 2 0 0 0 1 0 0 0 0 1 2 0 2 0 2 1 1 0 0 0 0 1 0 0 0 0 0 0 0 1 1 1 1 1 0 1 1 0 0 2 0 0 2 1 1 0 0 0 0 1 0 1 1 0 0 0 0 0 0 2 0 0 0 0 2 0 0 1 1 1 0 1 1 2 1 0 0 0 1 0 0 0 0 1 0 0 0 0 1 0 1 0 0 1 0 0 1 1 0 0 0 2 0 0 0 2 2 1 2 1 0 0 0 1 1 1 0 1 0 1 1 2 0 0 0 0 1 0 1 1 0 0 1 1 1 1 2 0 1 2 0 1 2 0 1 1 1 1 2 0 0 0 0 0 2 2 0 0 0 2 0 0 0 1 1 1 0 2 2 0 0 0 1 2 0 1 1 1 1 0 0 2 2 0 1 0 1 2 1 0 2 1 1 0 0 1 1 0 1 2 0 2 2 0 0 2 0 1 0 0 0 0 0 0 0 2 0 2 0 0 0 0 0 0 1 1 0 2 1 0 0 0 2 0 1 2 2 2 0 0 0 1 0 1 1 1 1 1 1 1 0 0 1 1 1 0 0 1 1 0 0 0 2 0 0 0 0 0 0 0 0 0 1 1 1 1 0 0 0 1 0 1 2 0 0 0 0 2 0 1 0 2 2 1 1 0 1 1 0 1 0 0 0 2 2 1 2 0 0 0 1 0 0 0 1 0 0 1 0 1 0 0 0 1 1 0 1 0 0 1 2 1 1 1 1 1 0 1 0 1 1 1 1 0 0 1 0 1 1 0 0 0 1 1 0 2 2 0 0 0 0 0 0 0 0 1 0 0 0 0 0 2 0 2 0 0 0 0 0 1 0 0 0 0 1 0 0 1 0 0 0 0 0 0 0 0 0 0 0 0 0 0 0 2 1 0 1 0 0 0 1 0 0 0 2 1 0 1 0 0 0 0 0 1 1 0 2 0 1 0 0 0 0 1 0 2 1 2 0 1 0 1 1 0 0 0 0 0 0 0 1 2 1 0 1 0 0 1 1 0 1 1 1 2 2 1 0 0 0 0 0 2 0 0 0 0 2 0 1 1 0 1 1 1 0 0 1 2 0 0 0 0 0 0 0 0 0 0 0 0 0 2 2 0 0 0 0 0 0 0 0 0 1 0 0 1 1 0 0 0 0 1 0 2 0 1 1 1 2 2 0 0 0 0 0 0 1 0 0 1 0 1 2 2 2 0 0 1 0 2 2 0 2 1 0 0 0 1 1 1 1 0 1 1 1 1 1 0 0 0 1 1 1 1 1 2 0 0 0 2 0 2 0 0 0 1 0 0 0 0 2 2 1 0 0 0 0 0 1 0 1 0 1 0 1 0 0 0 2 0 1 0 2 1 2 0 1 1 0 0 0 0 0 1 0 0 1 0 0 0 0 2 0 1 1 0 0 0 0 1 0 2 0 0 0 0 0 0 2 1
30 0 0 0 0 1 1 1 1 1 1 1 0 0 0 0 0 1 1 2 0 1 1 0 0 0 0 0 1 1 1 0 0 0 1 1 1 1 0 0 0 0 1 0 1 1 0 0 2 1 0 0 0 1 1 1 0 0 0 1 0 1 0 0 0 0 1 1 0 0 0 0 2 2 2 2 2 1 2 0 1 1 0 0 1 0 0 0 2 2 0 0 1 1 2 2 0 1 1 2 1 2 0 1 0 0 2 1 1 0 1 1 1 1 1 1 1 0 0 1 0 0 1 1 1 1 1 1 0 1 1 1 0 0 0 0 0 0 0 0 0 2 0 0 0 1 0 0 0 0 0 0 0 0 0 0 0 0 0 0 2 0 0 2 0 2 0 2 1 0 0 0 1 1 1 1 0 0 0 1 0 0 1 1 1 0 1 0 0 1 0 2 2 0 2 1 2 0 0 0 0 0 0 0 2 2 0 2 1 0 1 1 2 0 2 0 0 0 2 0 2 2 0 1 1 1 2 0 0 0 0 0 0 1 1 0 1 1 1 0 0 0 1 0 0 2 0 0 2 0 0 1 1 0 0 0 2 0 0 0 0 0 0 0 0 0 0 1 2 0 1 0 1 2 0 0 0 2 1 0 0 1 1 0 2 1 0 0 1 2 1 2 0 2 2 0 0 1 0 0 0 0 1 1 1 1 0 2 0 0 0 1 1 1 2 0 0 1 1 1 1 1 1 1 1 0 0 0 1 1 1 1 0 0 0 0 0 0 0 0 0 0 2 1 0 0 0 0 1 1 0 1 0 0 1 1 1 0 0 1 1 1 1 0 1 0 1 1 1 0 0 0 0 0 1 1 0 0 0 0 0 0 2 0 1 0 0 0 0 0 0 1 0 0 1 0 0 1 1 1 0 1 0 1 0 0 1 1 0 1 1 0 1 0 1 0 0 0 0 0 0 1 1 0 1 2 2 0 0 0 1 0 0 0 0 0 0 1 0 0 2 0 1 1 0 2 1 1 1 1 0 0 0 1 1 0 1 1 0 1 2 2 1 1 0 1 1 2 0 0 0 0 1 1 2 1 1 0 2 1 1 0 0 0 0 0 0 0 2 0 1 2 2 2 2 0 1 0 1 0 1 1 2 2 0 0 0 1 0 0 0 1 0 0 1 0 0 0 0 0 0 2 0 1 0 2 0 1 0 1 1 0 1 0 0 1 2 0 0 1 0 0 0 0 0 0 2 1 1 0 0 0 0 1 2 2 1 0 1 0 1 0 0 1 0 0 1 0 2 0 0 0 0 0 0 0 1 2 0 2 2 0 0 0 1 0 0 1 0 1 0 0 1 1 0 0 0 1 1 1 1 1 0 1 1 0 0 1 0 1 0 0 0 1 0 1 0 0 0 0 0 0 0 0 0 1 1 1 0 0 0 0 0 0 1 1 1 1 1 2 1 1 0 0 1 1 2 1 0 0 0 2 2 0 0 1 2 0 0 0 0 0 1 1 2 2 1 2 0 0 1 1 0 0 0 1 2 1 2 0 1 0 2 2 0 0 2 1 0 1 1 0 0 1 0 0 0 0 1 1 1 0 0 0 0 2 2 1 1 0 0 0 0 2 0 1 0 1 0 1 0 0 0 2 0 2 1 1 0 1 0 2 0 0 0 1 1 0 0 1 0 1 1 1 1 0 1 1 1 1 0 1 0 2 0 0 0 1 1 1 1 1 2 1 1 0 2 2 0 2 0 0 1 0 0 0 0 0 2 0 1 0 0 0 1 2 1 1 2 1 1 0 1 2 2 0 0 0 0 1 1 0 1 2 1 1 0 0 0 2 2 0 1 1 0 2 1 0 2 0 1 2 1 1 0 2 1 0 2 0 0 2 1 1 1 0 0 1 0 0 0 0 1 1 1 1 1 1 1 0 0 0 0 2 2 0 0 0 0 0 1 0 1 1 0 1 0 0 2 0 0 0 0 1 0 2 0 2 2 1 1 1 1 1 1 1 0 0 0 0 2 2 1 0 2 2 2 0 0 0 0 2 1 0 1 1 1 1 0 0 0 0 0 1 1 0 0 1 2 1 0 1 0 1 0 0 1 2 0 0 0 1 1 2 1 0 0 0 0 1 0 0 1 1 0 1 0 1 0 0 2 0 1 0 1 0 1 1 0 2 1 0 0 0 0 0 0 0 0 0 1 0 0 0 0 1 0 0 1 0 0 0 0 1 0 0 1 0 0 0 0 0 1 2 0 1 0 0 1 1 0 0
31 0 0 0 0 0 0 2 0 2 0 0 0 1 0 0 1 1 0 0 1 0 1 1 1 1 1 1 1 1 1 0 0 0 2 1 1 2 0 0 0 0 0 0 1 1 1 2 0 2 0 2 1 1 0 2 0 0 0 1 0 1 1 1 0 0 1 0 0 0 0 0 2 2 2 2 2 1 1 0 0 2 0 0 1 0 1 1 1 2 1 1 0 2 1 1 1 0 0 1 1 1 2 0 0 0 2 1 1 0 1 1 1 1 1 1 1 0 0 1 1 0 2 2 1 1 1 1 0 2 0 0 0 0 0 0 0 0 1 0 1 1 0 0 0 2 1 0 0 0 0 0 0 0 0 0 2 1 0 2 2 0 1 1 0 1 0 1 0 2 2 1 1 1 0 1 0 1 0 1 0 1 1 1 1 0 1 2 1 1 1 2 1 1 0 1 0 0 0 0 0 0 0 2 2 2 1 0 0 0 2 1 1 0 1 0 0 0 2 2 0 0 0 0 0 1 1 0 0 0 0 0 1 1 1 1 1 2 2 2 0 0 2 0 0 1 0 0 1 1 1 1 0 0 0 0 0 2 1 1 0 1 0 0 0 0 1 0 0 0 0 2 0 1 0 0 0 2 1 1 1 1 2 1 2 2 1 2 0 2 1 1 1 2 2 0 1 1 0 0 1 0 2 2 2 0 1 2 1 0 1 2 2 0 1 1 0 0 1 1 1 1 1 1 0 0 0 0 1 1 1 1 0 0 0 0 0 1 0 2 1 1 1 0 0 0 0 1 1 1 1 0 0 0 1 1 1 0 0 1 1 1 2 0 2 1 0 1 1 0 0 0 2 2 0 0 0 0 0 0 0 1 1 0 2 1 0 0 0 1 0 1 1 0 1 1 1 0 0 0 0 0 0 0 0 0 1 0 0 1 1 0 0 0 0 0 2 0 1 0 0 1 0 1 1 2 1 0 0 0 1 0 0 0 0 1 0 1 0 0 2 0 2 1 1 0 0 0 0 0 0 1 1 2 2 1 1 1 0 1 1 0 0 1 0 1 2 2 0 0 1 1 1 2 1 0 1 0 2 0 0 0 0 0 0 2 0 2 2 1 0 2 0 0 0 0 0 2 2 0 0 0 1 1 1 1 1 1 1 0 0 2 0 0 0 2 0 0 0 0 1 2 0 0 0 1 1 0 0 1 0 1 0 2 2 0 1 0 1 1 1 1 0 0 0 1 1 0 2 1 0 1 1 2 1 1 0 1 1 0 0 0 1 1 0 0 1 0 2 0 0 2 0 0 0 0 1 0 0 2 2 0 0 0 1 1 0 0 0 0 1 0 1 1 1 1 1 0 1 0 0 2 0 1 0 1 1 0 0 1 1 0 0 0 2 0 1 0 0 0 0 0 1 0 0 0 2 1 0 0 0 0 0 0 2 0 0 0 1 2 1 2 0 0 1 1 2 1 2 0 1 1 0 2 0 2 1 0 0 0 0 0 2 0 0 0 2 0 0 0 0 2 0 0 0 1 1 0 1 0 0 2 2 2 0 1 0 2 1 1 0 0 0 0 0 0 0 2 0 1 1 0 0 0 1 2 2 2 2 0 0 0 0 0 1 0 0 1 0 0 0 0 0 2 0 2 0 0 0 0 0 1 0 0 0 0 0 0 0 1 0 0 0 0 0 0 0 0 1 1 1 1 0 1 0 1 1 0 1 0 0 0 2 2 0 0 2 2 0 2 0 0 0 0 0 0 1 0 0 2 2 2 0 0 0 1 0 2 0 2 0 2 1 1 0 1 0 1 0 0 1 0 0 1 2 1 1 0 0 1 2 1 1 1 1 2 2 1 2 0 1 2 1 1 0 1 0 0 0 0 0 0 0 1 0 1 0 2 0 0 1 1 0 0 2 0 0 0 0 0 0 0 0 2 2 0 0 0 0 1 1 0 0 0 0 2 0 1 0 0 0 0 2 2 0 1 0 0 2 2 2 2 0 0 1 1 0 0 0 1 2 1 0 0 2 1 1 0 0 0 0 2 2 0 1 0 0 1 0 2 1 1 0 0 1 1 2 1 2 1 0 1 0 0 1 0 1 0 0 0 1 0 0 0 1 0 1 2 0 1 0 0 2 2 2 0 0 0 0 0 1 0 1 1 0 1 2 1 0 0 1 1 0 0 0 0 0 0 1 1 0 0 1 0 0 1 1 0 2 0 0 0 0 0 0 0 0 1 0 1 1 0 0 2 0 0 0 0 0 0 2 2
32 0 0 1 0 0 0 2 0 2 0 0 0 1 0 0 1 1 1 0 2 0 0 0 0 0 1 0 2 2 2 1 0 2 1 0 2 0 2 0 0 0 0 1 1 1 0 0 0 1 0 1 0 0 2 1 0 0 0 1 2 0 0 0 0 0 1 0 0 0 0 0 2 2 2 2 2 2 2 0 2 2 0 0 1 0 1 1 2 2 2 2 0 2 0 2 1 0 0 1 0 2 1 0 1 0 1 1 1 0 0 2 1 2 1 2 1 0 1 1 1 0 1 1 1 1 0 1 1 1 0 0 0 0 0 0 0 0 0 0 1 1 0 0 0 0 0 0 1 0 0 0 0 0 0 0 1 2 0 0 1 1 0 2 1 1 1 0 0 1 0 0 2 0 0 1 0 0 0 0 0 1 1 1 1 0 1 2 1 1 0 2 0 0 0 0 2 0 0 0 0 0 0 0 2 2 1 1 2 0 1 1 0 0 2 1 1 1 2 1 0 0 0 0 2 2 0 0 0 0 0 0 0 2 2 2 0 0 0 0 0 0 2 1 0 2 0 0 2 0 0 0 1 0 0 0 1 0 0 0 0 0 0 0 0 0 1 0 2 0 0 1 1 2 0 0 0 1 1 1 1 2 2 0 1 0 2 2 1 2 2 0 1 2 2 0 0 0 0 1 1 0 1 1 1 0 1 1 2 0 2 2 1 0 1 0 2 0 1 0 2 2 1 1 0 0 0 0 2 0 2 0 0 0 0 0 0 0 0 1 0 0 1 0 0 0 1 0 0 2 0 2 0 0 2 0 1 0 0 2 2 2 2 0 2 0 1 1 1 0 0 0 1 1 0 0 0 0 0 0 0 1 1 0 2 1 0 0 0 1 1 2 2 0 2 2 0 1 1 0 0 0 0 1 1 0 0 1 0 2 0 0 0 0 1 0 1 1 1 0 0 1 1 0 1 2 0 0 0 0 1 0 0 0 0 1 0 0 2 0 1 0 2 1 1 2 1 0 0 1 1 0 1 2 0 0 0 2 1 1 0 1 0 0 0 1 1 1 0 1 0 1 1 1 0 0 0 0 2 0 1 1 0 0 0 0 0 1 1 1 0 1 0 0 0 0 1 0 2 0 0 0 1 1 1 1 1 2 0 0 0 1 0 2 0 0 0 1 0 2 2 0 2 2 0 2 0 0 0 2 0 2 0 1 0 1 2 2 2 2 0 1 0 0 0 0 1 2 0 0 0 0 1 2 2 0 0 0 1 0 0 0 0 1 0 1 0 1 0 1 0 0 0 0 2 0 2 0 0 1 2 2 0 0 1 0 0 1 0 1 0 1 0 0 0 1 1 1 1 1 1 1 0 1 0 1 1 0 0 0 2 0 0 1 2 1 0 0 0 0 1 0 1 1 0 0 1 1 0 0 1 0 0 0 1 0 0 0 0 1 1 1 1 1 1 0 2 0 1 0 0 2 0 1 0 2 0 0 2 0 0 0 1 1 1 1 1 1 0 1 1 0 0 0 0 1 2 0 2 0 1 0 2 2 0 1 2 1 0 1 0 1 0 1 0 0 0 2 1 1 0 0 0 0 1 1 0 1 2 0 1 1 0 2 0 0 0 1 1 2 0 0 0 2 0 2 0 1 0 1 0 2 0 0 0 0 2 0 1 1 0 1 0 0 0 0 0 0 0 0 0 0 0 2 0 0 0 1 1 0 0 0 1 0 1 0 2 0 0 2 0 0 1 1 1 1 1 0 0 2 2 2 0 0 0 2 0 1 1 1 0 1 1 2 2 0 1 0 0 1 1 0 1 2 1 1 1 1 0 1 1 0 0 0 2 2 2 0 2 0 1 2 0 2 1 2 1 0 2 0 1 1 0 1 0 0 0 2 0 0 1 1 0 0 0 0 0 1 0 0 1 0 0 2 1 0 0 0 0 0 0 0 0 0 0 0 1 0 1 0 0 0 0 1 0 2 1 1 1 0 0 0 0 1 1 2 0 0 1 0 1 0 1 0 2 2 2 0 1 1 1 1 2 0 1 1 1 0 2 2 1 1 1 0 1 1 1 2 2 1 0 1 0 1 0 0 1 1 0 0 0 0 0 1 0 0 0 1 0 0 0 0 1 2 1 0 1 0 0 0 1 0 1 0 1 0 1 1 1 1 1 1 1 0 2 1 2 0 0 0 1 0 0 0 0 0 0 0 1 0 0 0 0 0 1 1 1 1 0 1 1 1 0 2 1 0 0 1 1 0 2 2
33 1 0 0 0 0 0 1 0 1 0 1 0 0 0 0 0 0 1 0 2 0 0 0 0 0 2 0 2 2 2 0 0 1 1 1 1 1 0 1 1 0 0 1 2 1 0 0 1 0 1 2 1 1 0 2 0 0 0 0 2 0 0 2 0 0 2 0 0 0 0 2 2 2 2 2 2 0 1 0 0 2 1 1 1 0 0 1 2 2 0 2 1 2 1 1 0 1 1 2 1 1 0 0 2 2 2 2 0 0 0 1 0 0 0 0 0 0 0 0 0 0 1 1 1 1 1 1 0 1 0 0 1 0 0 0 0 0 0 2 1 1 0 0 0 1 0 0 0 1 1 1 0 0 0 0 1 1 1 1 1 1 0 2 1 2 0 1 1 1 1 1 1 1 2 1 0 2 0 2 0 2 0 1 1 0 1 0 0 1 0 1 0 0 0 0 2 0 1 1 0 1 0 2 2 0 2 1 1 0 1 1 1 0 2 1 0 0 2 1 0 0 0 0 0 0 1 1 1 0 1 0 0 0 0 0 0 2 2 2 0 0 2 0 0 2 0 0 2 0 0 0 1 0 0 1 1 2 0 1 1 0 0 0 0 0 0 1 2 1 1 0 0 2 1 1 0 2 2 0 0 1 2 1 1 1 1 0 2 2 2 1 1 2 2 0 0 1 1 2 0 0 1 1 1 0 1 2 0 0 0 0 1 0 0 0 1 1 1 0 1 1 1 0 1 0 1 0 2 2 2 1 0 0 0 0 0 0 0 0 1 1 1 0 0 0 1 1 1 1 0 0 0 0 1 1 1 0 0 2 2 2 0 0 0 1 0 1 2 1 1 1 0 0 0 0 0 0 0 0 0 2 2 1 2 0 0 1 1 1 1 1 0 0 1 1 1 1 0 0 0 0 0 1 1 0 1 0 0 1 1 0 0 1 1 0 0 0 1 0 0 1 0 0 2 2 1 0 0 1 2 0 1 1 1 0 0 1 0 0 2 0 2 2 1 2 0 0 0 2 0 0 0 2 0 0 0 1 0 1 1 1 1 0 0 0 0 1 0 1 0 1 1 2 1 0 1 0 2 0 1 1 0 1 0 0 0 0 1 0 1 1 0 0 0 0 0 1 2 0 1 0 1 1 0 1 2 0 0 0 0 1 1 1 1 0 0 0 0 0 0 1 2 2 0 2 0 0 1 1 0 0 0 1 2 0 1 1 0 2 2 0 1 0 0 1 1 0 2 1 0 1 1 2 1 1 0 2 0 0 0 1 0 0 0 0 0 1 1 0 1 1 0 0 1 0 1 0 0 1 1 0 0 0 0 0 0 0 0 0 0 0 1 2 0 0 0 1 1 0 0 1 1 2 0 0 1 0 0 1 0 0 0 0 1 0 0 0 1 0 0 0 1 1 0 1 0 1 0 0 0 0 0 0 1 2 0 0 2 2 2 2 0 1 0 0 2 1 0 1 0 2 1 1 1 2 2 0 2 0 0 0 0 0 0 0 1 1 1 0 0 0 0 0 0 2 0 0 2 0 1 0 2 1 0 0 2 1 1 2 0 0 0 0 0 0 0 2 2 2 0 0 0 0 1 2 2 2 2 1 2 1 0 0 0 1 0 1 0 0 1 0 0 2 0 2 0 0 1 0 1 1 0 0 0 0 0 0 0 1 0 1 0 0 1 0 1 0 0 0 0 0 0 0 0 1 1 0 2 0 0 0 2 0 0 0 2 0 0 2 0 1 1 1 1 1 1 0 1 1 1 1 1 1 1 1 1 2 1 2 0 1 1 1 1 0 0 1 0 0 1 0 2 2 0 0 2 1 0 0 1 1 1 1 1 2 2 0 2 0 2 1 2 2 0 0 0 0 0 0 0 0 1 1 1 0 0 2 0 1 0 0 0 1 2 1 1 1 1 1 0 0 0 2 2 0 0 0 0 0 0 0 0 0 0 1 0 1 2 0 0 0 1 1 0 0 0 1 2 0 0 0 0 0 1 1 0 0 0 0 2 1 0 1 2 2 2 0 0 0 0 1 2 1 2 1 0 0 0 0 0 1 0 1 1 1 2 2 2 1 0 1 0 0 1 0 1 0 1 0 0 1 0 0 0 0 0 0 1 1 0 0 2 0 0 0 0 0 0 1 1 0 0 0 2 0 2 0 1 0 1 1 0 0 0 1 1 0 2 1 0 1 0 0 0 0 0 0 2 0 0 0 0 1 0 1 1 0 0 0 0 0 0 1 0 0 0 0 0 0 1 1
34 1 0 0 0 0 0 2 1 1 0 0 0 0 0 0 0 0 0 1 0 1 0 0 0 0 1 0 2 2 1 1 1 1 1 0 2 0 2 0 0 0 0 0 0 1 1 0 1 1 0 0 0 0 1 1 0 1 0 1 0 0 0 1 0 0 0 1 0 0 0 0 2 2 0 2 1 0 2 0 0 2 0 0 1 0 0 0 1 2 0 0 1 1 1 1 0 1 1 1 1 2 1 0 1 1 1 1 1 0 0 2 1 1 1 2 1 0 1 1 1 0 2 2 0 0 0 1 1 1 0 0 0 0 0 0 0 0 0 0 1 1 0 0 0 1 1 0 0 1 1 2 0 1 0 0 0 1 1 1 1 1 0 2 0 2 0 1 2 0 0 0 1 1 2 1 1 0 0 0 0 0 1 1 1 0 1 1 0 0 0 1 1 1 0 1 2 0 0 0 0 0 0 1 2 2 0 0 0 0 2 0 0 1 2 1 1 0 1 1 0 0 0 0 0 1 1 1 0 0 0 2 0 0 0 0 0 2 2 1 0 0 2 0 0 2 0 0 1 1 1 0 0 0 0 1 2 1 1 1 0 1 0 1 1 0 0 1 2 2 0 1 1 2 0 0 0 1 1 1 1 2 2 0 1 0 0 1 0 1 0 2 0 2 2 1 1 1 0 1 1 0 0 0 0 0 0 2 1 0 1 2 2 1 2 0 1 0 0 0 2 2 0 0 1 0 0 1 1 1 2 0 1 0 0 0 0 0 0 2 1 1 1 0 0 0 0 0 0 0 1 0 0 0 2 0 1 0 0 1 1 1 1 0 1 1 0 1 1 0 0 0 1 1 0 0 0 0 0 0 2 1 0 0 0 0 0 0 0 0 0 0 0 0 2 1 1 0 0 0 0 0 0 1 0 1 0 0 0 2 0 1 0 2 0 0 0 0 0 0 0 0 1 0 0 1 0 0 0 0 1 0 0 1 1 0 0 0 1 0 1 0 1 1 0 1 0 0 0 1 0 0 1 2 1 1 0 1 1 1 1 2 0 1 0 1 1 2 0 0 0 0 2 0 1 1 0 0 2 0 0 0 0 1 0 2 0 1 1 0 0 1 0 0 1 0 0 1 1 0 1 0 1 1 0 0 1 1 0 0 0 2 0 0 0 2 1 0 0 2 2 0 1 1 0 2 0 1 0 2 0 2 0 0 0 0 0 1 1 2 1 0 2 0 0 0 1 1 1 0 0 0 0 1 2 1 0 1 1 0 1 0 1 1 0 0 1 0 1 0 0 0 1 0 0 1 1 2 0 2 2 1 1 0 0 1 0 1 0 1 1 1 1 0 1 1 2 0 0 0 0 1 0 1 0 1 0 0 0 1 1 1 0 2 0 1 0 0 2 0 0 0 1 1 0 1 0 1 0 0 1 0 0 0 2 0 1 0 0 1 1 1 0 1 2 2 2 0 0 0 0 1 1 0 0 1 2 1 2 0 0 0 0 1 0 0 1 2 0 0 2 0 0 1 0 1 1 2 0 2 0 0 1 2 0 1 0 2 0 0 2 0 0 1 0 0 0 1 0 1 1 0 0 0 0 2 2 1 1 0 1 1 0 2 0 0 2 2 0 0 0 0 0 2 0 2 0 0 0 0 0 1 0 0 0 0 0 0 0 0 0 0 0 0 0 1 1 0 0 0 0 0 0 0 0 1 0 0 1 0 0 0 2 1 0 0 2 0 1 1 0 0 0 1 1 0 1 0 1 0 1 0 1 0 0 2 0 2 1 2 0 1 1 2 1 1 0 0 1 0 1 0 0 1 2 1 1 1 0 1 1 0 1 1 0 1 1 1 1 0 1 0 1 2 1 2 1 0 0 1 0 0 1 1 0 0 0 0 0 0 0 0 0 0 0 0 0 1 0 0 0 0 0 0 0 0 2 0 0 0 0 0 0 0 0 0 0 0 2 0 0 0 1 0 0 2 0 1 2 2 2 2 1 1 2 2 0 0 1 1 1 1 1 2 1 0 0 0 0 0 0 1 2 0 2 2 0 1 0 1 0 1 1 0 1 1 1 1 1 0 0 0 0 0 0 0 0 0 1 1 1 0 0 0 0 0 0 0 0 0 0 0 1 1 0 0 0 0 0 0 2 0 0 0 2 0 2 0 0 1 1 0 0 0 1 1 1 1 0 0 1 0 1 0 0 1 0 0 0 0 0 0 0 0 0 0 0 0 0 0 0 0 0 1 0 0 0 0 0 0 1 1
35 0 0 0 0 0 0 1 0 2 1 0 0 1 0 1 0 1 0 1 1 0 1 0 0 0 2 0 2 2 2 2 1 1 2 1 2 1 0 0 0 0 1 0 2 2 0 0 2 0 0 0 0 0 0 2 0 0 0 0 1 0 1 1 1 1 1 1 0 0 0 0 1 1 1 1 1 2 2 1 1 2 1 1 1 0 0 0 1 2 0 0 2 1 1 2 0 0 0 2 0 1 2 0 0 0 2 1 1 0 1 1 0 2 0 2 1 0 1 1 1 0 1 1 0 0 0 2 2 2 0 0 0 0 1 0 0 0 0 1 0 2 0 0 0 0 0 0 0 0 0 0 1 0 0 0 1 2 1 1 1 1 0 1 1 1 0 1 1 1 1 1 0 2 1 0 0 0 0 0 0 1 1 2 2 0 2 0 0 1 0 1 2 1 0 2 2 0 0 0 1 1 0 0 2 1 1 0 1 0 1 2 0 0 2 1 1 2 2 1 1 1 0 0 0 0 0 0 0 0 0 0 0 0 0 0 0 2 2 2 0 0 1 0 0 2 0 0 2 0 0 0 1 0 0 0 0 2 1 2 1 1 0 1 0 0 0 0 2 0 1 0 0 0 0 0 0 1 1 0 0 2 2 1 2 2 1 2 2 2 1 1 1 2 2 1 0 0 0 1 1 0 1 1 1 0 0 2 1 0 1 1 1 0 1 0 0 0 1 0 1 2 1 0 1 0 0 0 0 1 2 1 0 0 0 0 0 1 0 1 0 0 1 0 1 0 0 0 0 0 2 0 0 0 2 0 1 0 0 0 1 1 1 0 1 0 1 0 0 0 0 0 0 0 2 2 0 0 0 0 1 0 0 0 2 2 0 0 0 0 0 1 1 0 1 1 1 0 1 2 0 2 0 1 1 0 0 0 0 2 0 0 0 0 0 0 2 0 2 0 0 0 1 0 2 2 0 0 0 0 1 0 0 0 0 1 0 1 0 0 2 0 2 1 1 1 0 0 0 1 1 0 1 2 0 0 0 2 1 1 2 2 0 0 0 2 0 2 0 0 1 2 1 2 2 0 2 0 2 0 1 0 0 0 0 0 0 0 1 0 1 1 1 2 1 0 0 1 1 0 1 1 1 1 0 0 1 2 0 0 0 1 0 0 1 1 1 0 0 1 1 2 0 1 1 2 0 0 1 2 0 1 0 0 0 0 2 0 1 2 0 1 2 1 2 0 1 2 0 0 0 0 1 2 2 0 0 0 2 0 2 0 0 2 0 2 0 1 0 1 0 2 0 0 0 0 1 0 0 1 1 0 1 0 0 1 0 1 1 1 0 0 1 0 0 0 0 0 0 0 0 2 1 1 0 0 0 0 0 0 1 1 0 1 0 0 0 0 1 0 0 0 1 1 0 0 2 2 0 0 0 0 0 0 2 0 0 0 0 2 0 1 0 0 1 1 2 1 1 0 0 2 1 0 0 2 1 1 1 0 0 0 0 1 1 0 0 1 0 0 0 1 0 0 0 1 2 1 2 0 0 0 2 2 0 2 0 1 0 1 0 1 1 0 1 0 0 2 1 1 0 1 0 0 0 0 1 2 1 0 0 0 0 2 1 0 0 1 0 1 0 1 0 2 0 2 0 0 0 0 0 1 0 1 0 1 1 0 1 1 1 1 1 1 1 0 1 0 1 1 1 0 0 1 0 2 0 0 0 0 0 0 2 2 1 0 2 0 0 1 0 1 1 1 1 2 0 0 1 1 1 1 2 0 0 1 0 2 0 2 0 2 0 1 1 0 0 1 0 1 2 0 1 2 1 0 1 0 1 1 2 0 1 1 0 1 1 1 2 0 2 1 0 2 0 1 1 0 1 0 0 0 1 1 0 0 0 1 1 0 0 0 0 0 0 0 0 1 1 0 0 1 0 2 2 0 0 0 0 0 0 0 0 0 0 0 1 1 1 0 0 0 1 0 0 1 0 2 2 2 2 2 0 0 0 0 0 0 0 0 1 2 1 0 1 1 1 0 1 2 0 2 2 0 1 1 1 1 0 1 0 1 0 0 2 1 1 1 2 0 0 0 0 1 0 0 2 0 1 0 0 0 1 1 2 0 0 0 1 0 0 0 1 0 0 1 0 1 0 1 1 0 1 0 1 0 0 1 0 2 1 0 0 0 0 0 0 0 2 1 0 0 0 1 1 1 0 0 2 0 0 0 1 0 1 1 1 0 1 1 0 1 0 1 0 0 0 0 0 0 1 1
36 1 0 0 0 0 0 2 0 1 0 0 1 1 0 1 0 1 1 0 2 0 0 0 0 0 1 0 2 2 1 1 0 0 0 0 2 1 0 2 2 0 0 1 1 0 1 0 1 2 0 1 0 0 1 1 1 1 0 0 1 1 0 1 1 1 1 1 0 1 1 0 2 2 2 2 2 0 1 0 0 1 0 0 1 0 0 0 2 2 0 1 1 2 1 2 0 2 2 2 2 2 0 0 1 0 2 1 1 0 0 2 0 2 1 2 2 0 1 1 1 0 2 2 2 2 2 2 1 2 0 0 0 0 0 0 0 0 0 2 2 1 0 0 0 0 0 0 1 1 0 1 0 0 1 1 1 1 1 1 0 0 0 2 1 2 0 1 1 0 0 0 0 2 1 1 0 1 1 0 0 1 1 2 2 0 2 0 0 1 0 1 1 1 0 1 0 0 0 0 0 0 1 0 2 1 2 2 0 0 0 1 1 0 2 1 1 1 1 0 1 1 1 0 1 1 2 0 0 0 0 1 0 0 0 0 0 1 1 0 0 0 1 0 0 2 0 0 2 0 0 1 2 0 0 0 0 1 0 0 0 0 0 0 1 0 0 1 2 0 1 0 0 2 0 0 0 2 2 1 1 0 2 1 1 1 2 1 1 2 1 1 1 2 2 0 1 1 1 2 0 0 1 1 0 0 2 2 1 0 1 2 2 1 2 1 1 0 1 0 1 1 1 1 1 0 0 0 1 0 2 1 1 0 0 0 0 1 0 1 0 0 0 0 0 0 0 0 1 1 2 0 0 0 1 1 0 0 0 1 1 1 2 0 2 1 1 2 2 0 0 0 1 1 0 0 0 0 0 0 1 1 0 0 0 0 0 0 0 0 0 1 1 0 2 1 1 0 1 1 0 1 0 2 0 2 0 0 0 1 0 1 0 0 2 0 0 1 0 1 1 1 1 0 1 1 0 0 0 0 2 0 1 2 2 0 0 1 1 1 1 0 0 0 0 2 1 0 0 1 0 0 0 2 0 0 0 0 1 0 0 0 0 1 0 1 1 2 0 0 0 0 1 2 0 0 0 0 0 0 2 1 0 0 1 1 1 0 1 0 1 1 0 1 1 0 0 0 2 1 1 1 2 1 0 1 2 1 0 0 0 0 0 2 0 0 1 1 0 2 2 0 0 1 1 2 0 0 1 2 0 1 0 0 1 0 2 1 0 1 0 2 2 1 1 1 1 0 2 0 1 1 0 2 2 0 0 0 1 0 1 0 1 2 0 0 1 1 0 1 0 0 0 0 0 0 1 0 0 2 1 0 1 0 0 0 0 1 1 1 0 0 1 0 0 0 2 0 0 0 0 2 0 1 1 0 0 0 0 0 2 0 0 0 1 0 0 0 0 0 0 0 1 1 0 0 1 2 0 0 1 0 0 1 1 0 1 0 1 1 2 1 0 2 2 0 0 1 1 0 1 1 0 0 0 2 2 0 1 0 0 0 1 1 1 0 1 2 0 0 0 1 0 1 1 2 0 0 1 0 0 2 2 2 1 2 0 0 0 1 0 1 1 0 0 0 0 1 0 0 0 0 1 1 1 2 1 2 1 0 0 0 0 1 0 1 0 2 1 1 0 0 2 2 0 1 0 0 0 0 0 0 0 0 1 0 2 0 0 0 0 0 0 0 0 1 1 0 0 0 0 0 0 1 0 1 0 0 1 0 0 0 2 2 2 0 2 0 0 2 0 1 0 1 1 1 0 1 1 1 1 0 1 1 1 1 1 1 1 1 1 1 0 1 1 0 0 1 0 0 0 0 1 2 1 1 1 1 0 0 0 0 0 0 2 2 2 0 2 1 0 1 1 2 0 0 0 0 0 0 0 0 0 0 1 0 0 0 2 1 1 0 0 0 1 0 0 0 0 0 0 0 0 2 2 0 0 0 0 2 0 0 0 0 0 0 1 1 2 1 1 0 1 1 0 2 0 1 2 1 1 1 0 0 0 1 0 0 0 2 1 1 1 0 2 2 2 0 0 0 0 2 1 1 2 0 0 1 0 0 0 0 0 2 2 0 0 2 2 1 1 1 0 1 0 0 1 0 0 0 0 1 0 1 1 0 0 0 0 1 0 0 2 1 0 0 0 0 0 1 1 1 1 0 0 0 0 1 0 2 1 0 0 0 1 1 1 0 2 1 1 0 0 0 0 1 0 0 2 1 1 0 0 1 0 0 1 1 0 0 0 0 0 1 0 0 0 0 0 0 1 1
37 0 0 1 1 0 0 1 0 1 0 1 0 0 0 0 0 0 0 2 0 0 0 0 0 0 0 0 1 1 1 1 1 1 0 0 1 2 0 0 0 0 0 0 0 0 1 0 2 0 0 0 0 0 1 1 0 1 1 0 0 0 0 1 0 0 0 2 0 0 0 0 2 2 1 2 2 1 1 0 1 2 1 1 2 0 0 0 0 2 0 0 1 1 0 2 0 2 1 2 0 0 1 0 1 0 1 2 0 0 0 1 0 1 0 1 1 0 1 2 2 1 1 1 1 1 1 1 1 1 0 0 0 0 1 1 1 0 0 0 1 1 0 1 0 0 0 0 1 1 1 1 1 1 1 1 0 0 1 1 2 2 1 2 1 1 1 2 0 2 2 0 1 1 0 1 0 0 0 0 0 1 0 0 0 0 0 2 0 1 1 2 1 0 1 2 1 0 0 0 1 1 0 1 1 1 1 2 2 0 0 1 0 0 1 1 1 0 1 0 0 0 1 0 1 2 1 0 0 0 0 1 0 0 0 0 0 2 2 1 0 1 2 1 0 2 0 0 2 0 0 1 1 1 1 0 0 2 0 1 1 0 0 0 1 1 1 1 2 0 0 1 0 2 0 0 0 0 0 0 0 2 2 0 2 1 0 2 0 2 1 0 0 2 1 0 1 0 0 2 1 0 0 0 0 1 0 1 0 0 0 1 1 0 1 0 0 1 0 0 0 0 0 0 2 0 0 1 1 1 2 0 1 0 0 0 0 1 0 2 1 2 1 1 0 0 1 0 2 1 1 0 1 0 1 0 1 0 0 0 1 1 1 0 1 1 0 0 1 1 1 1 0 0 0 0 0 0 0 0 1 1 0 0 2 0 0 0 0 0 0 0 0 0 2 1 1 1 1 1 0 1 0 1 0 1 1 1 0 2 0 0 1 1 0 0 0 1 0 0 0 2 1 1 2 2 1 1 1 1 0 1 1 1 1 0 0 0 0 0 2 0 0 0 0 1 0 2 2 2 0 0 0 2 1 0 1 2 1 1 2 2 1 0 1 1 1 1 0 1 1 1 1 1 2 2 0 1 1 0 2 1 0 0 0 2 0 1 2 0 2 2 0 1 0 0 0 0 2 0 0 0 1 1 1 1 2 2 0 0 0 1 0 0 0 1 0 1 0 1 1 1 1 0 1 2 0 1 0 1 1 0 0 0 1 0 0 0 1 2 0 0 1 0 0 0 1 1 2 0 0 0 0 1 2 1 1 1 1 1 0 0 1 2 0 0 1 1 0 1 0 0 0 0 0 0 2 1 0 2 2 1 0 0 1 0 0 0 0 0 0 0 1 1 0 0 0 0 0 0 0 1 1 1 0 1 1 0 0 0 0 0 0 2 0 1 0 0 0 2 0 1 0 1 0 1 1 1 0 0 0 0 1 0 2 1 0 0 0 1 1 1 0 1 1 0 1 1 0 0 0 0 1 0 0 2 1 0 1 1 1 0 0 1 1 1 1 2 0 2 0 0 0 1 0 2 0 1 0 1 0 0 2 2 1 2 1 2 1 1 0 1 0 1 0 0 0 1 1 1 0 0 1 0 0 2 2 2 2 0 0 0 0 1 0 1 0 1 0 0 0 0 1 2 0 2 0 0 1 0 1 2 0 0 0 0 1 0 0 0 0 0 0 0 1 0 1 2 0 1 1 1 1 1 0 1 1 0 1 0 0 0 2 2 2 0 2 0 0 2 1 0 1 1 1 0 1 0 1 1 1 1 0 0 0 1 0 1 2 1 1 0 0 0 0 0 0 1 0 0 1 0 0 2 1 2 0 0 0 2 2 0 0 0 1 1 1 0 2 0 2 1 0 1 0 1 0 0 0 0 0 0 1 1 0 1 1 2 1 0 1 2 0 0 0 0 0 1 0 0 1 0 0 1 1 0 0 0 0 0 1 0 1 0 0 2 0 1 1 0 0 0 0 2 0 0 0 0 1 1 2 2 1 1 1 1 0 1 0 0 2 1 0 1 1 1 1 0 0 1 0 1 0 0 1 0 0 1 0 1 0 1 0 0 1 2 2 1 2 0 1 0 1 2 1 0 0 2 1 1 0 0 1 2 1 0 0 0 1 1 0 0 2 2 1 1 0 1 0 0 2 0 2 0 0 0 0 0 0 2 0 0 1 1 0 0 0 0 2 1 0 0 0 0 0 1 0 1 2 1 2 1 0 1 0 0 1 1 0 0 0 0 0 1 1 0 0 0 0 0 2 2
38 0 0 0 0 0 0 2 0 2 0 0 1 1 0 1 0 2 0 1 1 1 1 0 0 0 0 0 2 2 1 0 1 2 0 0 1 2 0 2 2 0 0 0 1 0 1 0 2 0 0 1 1 2 0 1 0 0 1 0 1 1 0 1 0 0 0 0 0 0 0 2 2 2 2 2 2 2 2 0 2 2 0 0 0 0 0 1 1 1 0 0 1 1 1 2 0 1 1 2 2 2 2 0 0 0 2 0 2 0 0 2 1 1 1 2 1 0 1 2 2 0 0 0 0 0 0 0 0 0 0 0 0 0 1 1 0 0 2 0 2 0 0 0 0 2 0 0 0 1 1 1 0 0 0 1 1 0 0 1 1 0 0 2 1 2 0 1 1 1 1 2 0 2 2 0 0 0 0 0 0 0 2 2 2 0 2 0 0 2 0 2 2 1 1 1 2 0 0 0 0 0 1 1 2 1 2 0 1 0 1 1 1 1 0 1 1 0 1 0 0 0 0 0 0 0 0 0 0 0 0 1 1 1 0 1 0 2 2 2 0 0 2 0 0 2 0 0 1 1 1 0 0 1 1 0 0 2 2 2 1 1 0 1 0 0 0 0 2 0 0 0 0 2 0 0 0 1 1 0 0 1 1 0 0 0 0 0 1 2 1 2 0 1 2 0 1 1 0 1 1 0 1 1 1 0 1 0 0 0 0 1 1 0 1 0 2 1 1 1 1 0 1 1 2 0 1 0 0 0 2 1 1 0 0 0 0 2 0 0 0 0 2 0 0 0 0 0 1 1 0 0 0 1 1 0 1 0 0 0 0 0 0 0 0 1 1 2 2 0 0 0 2 2 0 0 0 0 0 0 0 0 1 0 1 1 0 1 1 0 0 0 1 0 2 1 1 1 0 0 0 0 0 1 0 1 0 0 0 2 0 0 1 0 1 0 0 0 1 0 0 1 0 1 0 1 1 0 0 1 1 0 1 1 1 0 0 0 1 0 1 0 1 1 1 2 0 0 0 0 0 0 1 2 1 1 0 1 2 0 1 2 1 1 1 2 2 2 0 0 1 1 1 1 0 0 0 0 1 0 1 0 0 2 0 0 0 0 0 0 0 0 0 2 1 0 1 1 2 0 0 0 1 1 0 0 1 1 0 0 0 1 1 1 1 0 0 0 0 1 1 1 0 0 0 2 0 1 1 1 1 1 0 0 1 0 2 0 1 1 0 1 1 0 1 1 0 0 2 0 2 2 2 2 2 0 0 1 2 0 2 0 1 1 0 0 1 1 1 0 1 0 0 0 0 0 1 1 0 1 2 0 0 0 0 0 0 2 1 2 1 0 1 0 1 1 1 0 0 1 1 1 0 2 0 0 0 1 0 0 1 0 0 0 1 1 0 0 0 0 1 0 1 1 0 1 1 1 0 0 0 0 0 0 2 0 1 0 0 2 1 1 0 2 2 1 1 0 0 0 0 0 1 1 0 1 1 0 1 0 0 0 1 1 1 1 1 2 0 1 0 0 0 1 1 2 0 2 2 0 0 0 2 1 1 1 1 2 0 0 0 1 0 0 0 0 0 2 0 1 1 0 0 1 2 2 1 1 2 0 2 2 0 1 1 1 0 2 1 0 0 0 0 2 1 1 2 1 0 1 0 1 0 0 0 0 0 0 1 1 1 1 0 0 1 0 1 0 0 0 0 0 0 0 0 1 0 1 2 1 1 1 2 1 0 0 2 1 0 2 1 0 0 0 0 0 1 0 0 0 1 1 0 1 1 2 1 2 1 2 0 0 2 2 2 0 1 1 0 0 0 0 1 2 1 1 2 0 1 1 2 0 0 0 2 2 2 0 2 0 2 2 2 2 0 1 1 0 1 1 1 0 0 0 0 2 1 1 1 0 1 1 0 0 1 0 1 0 0 0 0 0 0 2 2 0 0 0 0 0 1 0 0 0 1 1 0 0 1 0 0 0 0 0 0 2 0 1 1 2 2 2 0 0 0 1 0 0 1 1 0 0 1 1 2 1 1 0 0 0 0 2 0 0 1 1 0 1 0 0 0 1 1 0 1 1 1 1 1 0 1 0 0 0 1 0 1 0 1 1 0 1 0 1 0 0 0 1 1 1 1 0 0 1 1 0 1 0 0 0 1 0 0 0 2 0 2 0 0 1 1 0 0 0 1 1 1 0 1 1 0 0 0 0 0 2 0 0 0 1 0 0 0 0 0 0 0 2 0 1 1 0 0 2 0 0 0 0 0 0 1 1
39 1 0 0 0 0 0 2 1 2 0 0 0 0 0 0 0 1 1 0 2 0 0 0 0 0 1 0 1 2 2 0 0 1 1 0 2 1 0 0 0 0 0 0 1 0 0 0 2 1 0 0 0 0 0 2 0 1 0 1 0 1 0 0 0 0 1 1 0 1 1 0 2 2 0 2 2 0 2 0 0 1 0 0 2 0 1 0 1 2 0 0 0 2 0 1 0 1 1 2 1 2 2 0 0 0 2 0 2 1 0 1 0 0 0 0 0 0 1 1 1 0 1 1 0 0 0 1 1 2 0 0 0 0 0 0 0 0 1 0 1 2 0 0 0 1 1 0 0 2 1 2 0 0 0 0 1 1 0 1 2 0 0 2 1 1 0 0 0 0 0 0 0 2 1 0 0 1 0 1 0 2 1 2 2 0 2 1 0 2 0 2 2 1 1 1 1 0 1 0 0 0 0 2 2 0 2 2 2 0 0 1 1 0 1 1 2 0 0 0 0 0 0 0 1 1 0 0 0 0 1 1 0 0 0 0 0 2 2 1 0 1 1 0 0 2 0 0 1 0 0 1 1 1 1 0 1 2 1 1 0 1 1 0 0 0 0 0 2 0 0 2 1 2 0 0 0 1 2 0 0 1 2 1 1 1 0 1 0 1 1 1 0 2 2 0 2 0 1 0 0 0 2 2 2 0 0 1 0 0 0 1 1 0 1 0 1 0 0 1 0 0 1 0 1 0 0 0 1 0 2 1 0 0 0 0 0 1 1 0 1 1 2 1 0 0 0 1 1 1 1 0 1 0 1 0 0 0 0 1 1 1 1 0 1 0 0 1 2 1 0 0 1 0 0 0 0 0 0 0 0 0 0 0 1 0 0 0 0 0 0 1 2 0 2 1 1 1 0 0 0 0 0 1 1 0 0 1 0 1 0 0 0 2 0 0 0 0 1 0 0 1 0 0 0 2 2 0 0 0 0 0 0 0 0 0 0 2 0 0 1 0 2 0 0 1 1 1 1 1 0 1 0 2 1 0 1 1 0 1 1 1 0 1 0 1 1 1 0 1 0 0 1 1 1 1 0 1 1 0 2 1 0 1 0 0 0 0 1 0 0 1 0 0 0 0 0 0 1 0 1 1 2 1 0 1 2 2 0 0 0 2 0 1 0 1 1 1 0 1 2 1 0 0 0 1 1 0 1 2 0 1 0 1 1 0 2 0 0 2 0 1 1 1 1 1 2 1 1 0 1 1 0 1 2 1 1 0 2 0 0 0 1 2 1 1 0 1 1 0 1 1 0 0 0 0 0 2 0 2 2 0 1 0 0 1 0 2 2 2 0 0 0 0 2 0 0 1 1 0 0 2 0 2 0 0 0 0 1 1 0 0 0 0 1 0 0 0 1 0 0 0 0 0 0 1 1 0 0 0 1 0 1 0 0 0 0 0 0 2 1 0 0 1 1 1 2 0 1 0 0 2 2 0 0 1 2 1 2 1 1 1 1 0 0 0 1 1 1 0 0 0 0 0 0 1 1 1 2 0 0 0 2 1 0 1 2 2 1 1 1 0 0 0 1 0 0 1 1 1 0 1 0 0 1 2 1 1 2 0 0 0 0 1 0 1 0 1 1 2 0 0 0 1 1 2 1 0 0 0 0 1 0 0 0 0 1 0 0 1 0 0 0 0 1 0 1 1 2 1 0 1 0 0 1 2 0 1 2 1 1 1 2 1 0 0 2 1 0 2 1 0 2 0 0 0 1 0 2 0 1 0 0 1 0 1 0 2 2 2 0 0 1 2 2 0 1 1 0 0 1 0 1 2 1 1 0 1 0 1 1 0 1 1 1 2 2 1 2 1 0 2 1 1 0 2 1 0 0 1 0 0 0 1 0 0 0 0 1 1 0 0 0 0 0 0 0 1 0 0 1 0 0 2 1 0 1 0 0 0 2 0 0 0 0 2 1 0 2 0 0 0 0 1 0 1 0 1 1 1 2 1 2 2 1 2 0 0 0 0 1 2 1 2 1 0 0 0 0 1 0 2 2 1 2 1 0 1 0 0 0 0 1 0 2 1 1 0 2 2 0 2 0 1 0 0 1 1 0 0 0 1 0 2 0 0 0 1 0 0 1 0 2 1 1 0 2 0 0 1 1 0 1 0 2 0 1 0 0 1 1 0 1 0 1 0 1 0 2 1 0 1 0 1 1 0 2 0 2 0 0 0 1 0 0 0 0 1 0 0 0 1 1 2 0 0 0 0 0 0 2 1
40 1 0 0 1 0 0 2 0 0 0 1 1 1 0 1 0 0 0 0 2 0 0 0 0 0 1 0 2 2 2 1 0 1 0 0 1 1 0 0 0 0 0 0 2 1 1 0 2 1 0 0 1 1 1 2 0 1 0 0 0 1 0 2 0 0 0 1 1 1 0 2 2 2 1 2 2 1 1 0 0 1 1 2 1 0 0 0 1 2 0 0 1 1 1 1 0 1 0 2 0 2 2 0 0 0 2 1 1 1 0 1 0 2 0 2 2 0 1 1 1 0 2 2 1 1 1 2 1 2 0 0 0 0 1 1 0 0 0 0 0 2 0 0 0 0 0 0 0 0 0 0 1 1 0 0 1 2 0 0 0 2 0 1 1 1 1 1 1 1 1 0 0 2 1 0 0 1 0 1 0 2 1 2 2 0 2 1 0 0 0 1 1 0 1 2 0 0 1 0 1 1 1 1 2 2 1 1 2 0 1 1 1 0 0 0 1 1 0 0 0 1 0 0 2 2 0 1 1 1 1 2 0 0 0 0 0 2 2 1 0 1 2 1 0 2 0 0 2 0 0 1 1 1 1 0 0 0 0 0 0 0 0 1 0 0 1 1 2 1 0 1 0 1 0 0 0 1 0 0 0 1 2 1 2 2 0 1 1 2 1 2 0 1 2 1 0 0 0 1 0 0 0 0 0 0 0 1 0 0 0 2 1 1 1 1 1 0 0 0 0 0 1 1 0 0 0 0 0 2 2 1 0 0 0 0 0 1 0 1 1 1 1 0 0 0 0 0 1 2 0 2 0 1 0 1 1 0 0 2 2 2 2 0 2 0 0 1 2 0 0 0 0 0 2 2 0 0 0 0 1 0 2 0 1 2 0 0 0 1 0 0 0 0 2 1 1 0 1 1 0 2 0 2 0 1 1 0 0 1 1 1 0 0 0 0 2 0 0 0 0 1 1 1 1 1 1 0 0 1 2 0 0 2 2 1 0 1 2 1 1 1 2 1 1 1 0 0 0 2 0 0 1 2 1 1 0 0 1 0 2 1 1 0 1 1 1 2 0 0 1 1 0 2 0 0 0 0 1 0 0 0 0 0 1 1 1 0 1 0 0 0 0 1 2 0 1 1 2 0 0 0 1 1 0 0 2 0 0 0 0 2 0 0 1 1 0 0 0 1 1 0 1 1 0 2 0 0 1 2 0 1 1 0 1 1 2 1 0 0 0 1 2 0 1 0 1 2 0 0 0 0 0 2 2 0 0 0 1 0 0 0 0 0 0 0 0 1 2 0 1 0 0 0 1 0 1 0 0 1 2 0 1 0 1 1 1 2 2 2 0 0 1 2 0 0 0 1 1 2 2 0 0 1 0 0 0 0 0 0 2 0 0 0 2 0 1 0 0 0 2 0 0 0 0 1 1 1 0 0 1 0 1 0 0 0 0 0 0 2 0 0 0 1 1 1 2 0 1 0 0 1 0 1 0 2 2 0 2 1 1 0 1 0 0 0 0 1 1 1 1 0 0 1 1 1 1 1 2 0 0 0 2 1 0 2 1 1 1 2 0 1 1 1 1 0 0 1 1 2 0 2 0 0 2 2 2 1 1 0 0 0 0 2 0 1 0 0 0 0 0 1 1 2 0 1 0 0 0 0 0 1 0 0 0 0 0 0 1 1 0 1 0 0 1 1 2 1 1 1 1 1 0 0 0 2 0 0 2 0 0 0 2 1 0 0 2 0 0 1 0 0 0 1 1 0 0 0 2 0 0 0 0 2 1 2 1 2 2 2 0 0 1 2 1 1 0 0 0 0 0 0 1 2 1 1 2 0 0 1 2 1 0 0 2 2 2 1 1 0 1 0 0 2 0 0 0 0 0 0 0 0 2 2 0 0 0 2 0 0 0 0 0 0 0 0 0 1 1 0 0 1 0 2 1 0 0 0 0 0 0 0 1 0 0 0 1 0 2 1 1 0 0 0 0 2 0 0 1 1 1 1 0 0 0 0 1 0 0 0 1 2 0 0 1 0 0 0 0 0 0 2 2 0 0 1 0 1 0 0 0 0 1 0 1 1 1 1 2 1 0 1 1 1 1 1 1 1 0 0 1 0 1 2 1 0 0 0 0 0 0 0 2 2 0 1 0 0 0 1 0 1 1 0 1 0 1 0 0 0 2 0 1 0 0 1 1 0 1 1 0 0 0 0 0 2 0 1 2 1 2 1 1 0 1 1 1 1 0 1 1 1 0 2 0 0 0 0 0 0 2 2
41 1 0 0 0 1 1 2 0 2 0 0 1 2 0 1 0 1 1 1 1 0 1 1 1 1 1 0 2 2 1 0 0 0 1 0 1 1 0 1 1 0 0 1 1 0 0 0 1 0 1 1 0 0 0 2 0 0 0 0 1 1 0 2 0 0 1 1 0 0 0 1 2 2 2 2 1 2 2 0 2 2 1 1 1 0 0 1 1 2 1 1 2 2 0 1 0 0 0 2 0 1 0 0 1 0 2 1 1 0 0 2 2 2 2 2 2 0 1 1 1 0 1 1 1 1 1 1 1 2 1 1 0 0 0 0 0 0 1 0 1 1 0 1 0 1 1 0 0 1 1 1 0 0 0 0 0 0 0 0 1 1 0 2 1 2 0 2 0 2 1 0 0 2 0 0 0 2 0 0 0 2 0 2 2 0 2 2 0 0 1 2 2 1 2 1 2 0 0 0 0 0 0 1 2 2 1 1 0 0 2 1 2 0 1 1 2 0 0 0 2 2 0 0 0 0 0 0 0 0 0 0 0 0 0 0 0 1 2 1 0 0 2 1 0 1 0 0 2 0 0 0 1 0 0 0 0 1 0 0 0 0 0 0 2 2 0 0 2 1 0 0 1 1 0 0 0 2 2 1 1 1 1 0 2 1 1 1 0 1 1 0 1 2 2 0 1 1 0 0 1 0 1 1 1 0 0 2 0 0 0 1 1 0 2 0 0 1 1 0 1 1 1 0 1 0 1 0 0 2 2 0 2 1 1 1 1 1 0 0 1 1 1 0 0 0 1 0 0 0 1 0 0 0 0 2 1 1 0 2 2 2 2 0 2 1 0 2 2 0 0 0 0 0 1 1 0 0 0 0 1 1 1 0 1 1 0 0 0 0 0 2 0 0 2 1 1 1 2 2 0 2 0 0 0 0 1 1 1 2 0 2 0 2 0 1 0 0 0 1 1 1 0 2 1 1 0 0 0 1 1 2 1 2 2 1 0 1 0 0 1 0 1 0 0 1 0 0 0 0 0 0 0 2 1 0 1 2 0 2 1 2 0 1 0 1 1 1 0 0 1 1 0 2 1 1 0 0 1 0 1 0 0 0 1 1 1 0 2 0 1 2 0 1 1 0 1 0 1 0 1 1 2 1 0 0 1 1 0 0 0 2 0 1 0 1 1 0 0 0 0 2 1 1 0 2 0 0 0 1 0 1 0 0 0 0 2 0 2 2 0 1 1 1 1 0 1 2 0 0 0 0 1 2 0 0 0 2 1 0 1 0 0 0 0 0 0 1 1 0 1 0 1 0 0 1 1 1 0 1 2 1 0 0 1 0 0 2 2 2 0 0 1 2 0 0 0 1 1 1 1 1 0 1 0 1 1 0 0 1 1 1 0 0 2 0 0 0 0 0 2 0 0 0 0 0 2 1 0 0 0 1 0 0 2 0 0 0 0 2 1 1 0 2 1 1 2 1 1 0 1 1 1 1 1 1 2 0 1 0 0 0 1 1 1 1 1 0 0 0 1 1 0 0 1 1 1 0 0 0 1 1 2 1 0 2 0 1 0 1 1 1 1 0 0 0 0 1 1 1 0 0 0 0 1 2 2 2 2 0 0 0 0 2 0 1 0 2 2 1 0 0 1 2 0 1 0 0 0 0 0 1 0 0 0 0 2 0 0 0 0 0 0 0 1 0 0 0 0 0 0 0 0 0 0 0 0 1 2 0 0 0 2 1 0 0 2 0 0 2 1 0 1 1 0 1 2 0 1 0 1 1 0 0 0 1 0 1 1 1 1 1 2 2 2 0 1 2 0 0 2 0 0 2 2 0 1 1 1 0 1 0 0 0 0 1 0 0 2 0 2 1 1 2 1 2 1 0 1 0 1 0 1 1 0 1 0 1 0 0 1 1 0 0 1 0 0 0 0 0 0 0 0 2 1 0 1 0 1 0 0 0 0 0 1 0 1 0 1 0 0 0 2 1 0 1 0 0 0 0 2 2 0 0 0 0 1 2 0 0 2 1 0 0 2 2 2 0 1 0 0 2 1 0 0 0 1 0 0 0 0 1 0 0 1 2 2 2 2 1 0 1 0 1 1 0 0 0 0 0 0 1 2 2 2 0 1 1 0 0 0 0 1 2 2 0 0 1 0 0 1 0 0 0 2 0 2 0 0 0 2 0 2 0 2 2 2 0 0 0 0 0 0 0 0 0 1 0 0 0 0 0 0 1 0 0 1 0 0 0 0 1 0 2 0 0 0 0 0 0 2 2
42 0 0 0 1 0 0 2 1 1 0 0 0 0 0 0 0 1 1 1 1 0 0 0 0 0 1 0 2 2 2 0 0 1 0 0 2 1 0 2 2 0 0 0 1 0 0 0 0 2 0 1 1 1 0 2 0 1 0 1 1 0 0 1 1 1 2 1 0 1 0 1 2 2 2 2 2 0 2 0 0 1 0 0 1 0 1 0 2 2 0 1 2 2 1 2 0 2 2 2 1 2 1 0 1 1 2 0 1 1 0 1 1 2 1 2 2 0 1 1 1 0 2 2 2 2 1 0 0 1 0 0 1 0 0 0 0 0 1 0 0 2 0 0 0 1 1 0 0 0 0 0 0 1 1 0 0 0 1 2 1 0 1 2 1 1 1 0 1 0 0 0 1 1 2 2 1 1 0 1 0 1 1 1 1 0 1 2 0 0 1 2 1 1 0 1 2 0 0 0 0 0 0 2 2 1 1 1 1 0 1 2 1 0 1 0 0 0 2 1 0 0 0 0 0 1 1 0 0 0 0 0 0 0 0 0 0 1 1 1 0 0 2 1 0 1 0 0 1 0 0 1 1 0 0 0 1 2 2 2 0 2 0 0 0 0 0 0 1 0 0 1 1 2 0 0 0 2 1 0 1 1 2 2 2 2 2 1 1 2 2 1 0 1 2 0 0 0 0 2 0 0 2 2 2 0 2 1 0 0 0 1 1 0 1 0 2 0 1 0 1 1 1 1 2 0 0 0 1 1 1 1 0 0 0 0 0 2 0 0 0 0 1 0 1 0 1 1 1 1 0 0 0 1 1 0 2 1 1 0 1 1 0 0 0 0 0 2 2 0 0 0 2 2 0 0 0 0 0 0 0 1 1 0 1 1 0 0 0 0 0 0 1 0 2 1 1 1 0 0 0 1 0 1 1 0 1 1 1 1 1 1 0 0 1 0 1 0 1 0 1 0 0 0 2 2 1 1 1 1 1 0 0 1 1 0 1 0 1 0 1 0 1 1 0 1 1 0 0 0 0 0 0 2 0 0 0 0 1 0 0 1 0 0 0 1 0 1 0 1 0 1 1 2 1 0 1 0 1 1 2 1 0 0 1 1 1 0 2 0 2 2 0 2 2 0 0 1 1 0 1 1 2 2 0 0 0 1 0 0 0 1 0 0 0 2 0 0 0 2 2 0 0 0 1 2 0 1 1 1 1 0 0 1 1 0 0 0 0 1 0 0 2 1 0 2 0 0 2 1 0 1 0 1 2 1 1 0 1 1 0 0 0 0 0 0 0 0 1 0 0 1 0 0 0 0 1 0 0 0 2 0 0 0 2 1 0 0 0 0 0 0 0 0 2 1 1 0 0 0 0 1 0 2 0 0 0 0 0 0 0 0 0 0 2 0 0 0 0 0 0 0 1 0 0 0 2 2 0 0 0 1 1 0 2 0 1 0 0 1 1 0 0 2 2 0 0 0 1 0 0 0 1 1 0 2 2 0 1 0 0 0 1 0 0 0 0 1 0 1 0 0 0 0 1 2 0 0 1 0 0 0 0 0 0 0 0 0 0 2 0 0 1 0 1 0 0 1 0 0 0 0 0 0 0 1 1 2 2 0 0 0 0 2 1 1 1 1 2 2 0 0 2 2 0 0 0 0 1 0 0 0 1 0 0 1 1 0 1 1 0 1 0 0 1 0 1 1 0 0 0 0 0 1 1 1 0 0 1 0 0 0 2 1 0 0 2 2 0 2 0 1 0 0 0 2 1 0 0 2 2 2 1 0 1 2 1 2 2 2 0 0 0 1 1 0 0 0 0 1 0 0 2 2 0 0 1 1 0 0 0 0 0 0 1 1 1 0 2 0 1 2 2 2 0 1 1 0 1 1 1 0 1 2 0 0 0 0 1 0 1 1 0 0 1 0 0 2 1 0 0 1 0 2 2 0 0 0 0 0 0 1 0 0 0 0 2 0 2 0 0 0 1 2 0 1 0 0 0 0 2 2 1 1 1 2 0 0 1 0 0 1 1 0 1 1 1 0 0 0 1 2 2 0 1 1 0 0 0 1 1 2 1 0 2 1 2 2 2 2 0 2 0 1 2 0 1 1 0 0 0 0 1 1 2 0 2 0 0 0 0 0 1 1 1 1 0 0 0 1 1 0 1 0 1 0 0 1 1 0 1 1 0 1 1 1 1 0 2 1 0 0 0 0 0 1 0 0 1 0 0 0 0 1 1 1 2 0 0 0 0 0 1 1 0 0 0 0 0 0 0 0
43 0 0 0 0 0 0 2 0 1 0 0 1 2 0 2 0 1 0 1 1 1 1 0 0 0 0 0 2 1 1 0 1 1 1 0 2 1 1 0 0 1 1 0 1 1 0 0 2 0 0 1 1 2 0 1 1 1 1 0 0 0 0 1 0 0 0 2 0 0 0 1 1 1 2 1 1 0 1 0 0 2 0 0 1 0 0 1 1 1 0 1 2 1 1 1 0 1 1 2 1 1 1 0 1 1 2 1 1 0 0 2 1 2 1 2 2 0 0 2 2 0 2 2 2 2 2 1 0 1 0 0 0 0 0 0 0 0 2 0 1 1 0 0 0 0 0 0 0 1 1 1 0 0 0 0 0 1 0 1 0 0 0 2 1 2 0 2 0 2 2 1 2 0 2 2 2 1 0 1 0 1 1 2 2 0 2 0 0 1 0 1 2 1 1 1 2 0 0 0 1 1 0 0 2 2 1 1 0 0 2 1 2 0 2 2 1 0 0 1 1 1 2 0 0 2 2 1 1 0 1 0 1 1 1 1 0 1 2 1 0 0 1 0 1 2 2 0 2 0 0 0 2 0 0 0 0 2 0 0 0 0 0 0 0 0 1 1 2 1 0 0 0 2 1 1 0 1 1 0 0 1 2 0 2 1 0 2 0 2 1 1 1 2 2 0 1 2 0 2 2 1 1 1 1 0 0 2 1 0 1 1 2 0 1 1 0 0 0 1 0 0 1 0 2 0 0 0 1 0 1 2 0 0 0 0 0 1 1 1 1 1 1 0 0 0 0 1 1 2 1 0 0 0 0 2 0 0 0 1 2 2 1 0 1 2 0 2 2 0 0 0 0 0 0 0 0 1 0 1 0 2 1 0 0 1 0 0 0 0 0 0 0 0 2 0 0 1 0 0 0 1 0 1 0 1 1 1 0 1 0 1 0 1 1 0 0 0 1 0 0 1 0 1 1 2 1 0 0 1 1 1 1 1 1 0 0 0 0 0 0 0 1 1 1 1 0 0 0 2 0 0 2 2 0 0 0 1 0 1 1 1 0 0 0 1 0 1 0 1 0 1 1 1 2 2 0 0 2 2 2 0 0 0 0 1 0 0 2 0 2 2 0 1 0 0 1 1 1 0 1 1 1 1 0 0 2 1 0 0 0 2 0 0 1 1 0 1 0 1 1 1 0 0 0 1 1 0 1 2 0 0 0 1 0 0 1 1 0 2 2 0 2 0 0 1 0 1 1 1 0 1 1 1 2 1 1 0 1 0 0 0 1 1 0 0 1 0 0 0 0 0 0 0 1 0 1 0 0 1 1 0 0 0 2 0 1 1 0 1 0 0 2 0 0 0 0 0 0 0 0 1 0 1 0 1 1 0 1 1 1 0 0 0 2 0 0 0 1 0 1 0 0 0 0 1 1 2 0 0 1 0 0 0 2 0 0 0 1 1 2 0 0 2 2 0 0 1 2 0 1 2 0 1 0 2 1 0 2 0 0 0 0 0 2 2 0 1 0 2 0 0 0 0 0 2 0 1 2 0 1 1 1 1 0 0 1 1 0 1 0 0 0 0 0 0 0 1 0 0 0 0 1 0 2 2 1 2 2 0 1 1 0 1 0 1 0 1 0 0 0 2 1 2 0 0 1 0 1 0 1 1 0 1 0 1 1 0 0 0 0 0 2 2 2 0 2 0 1 1 1 1 0 0 0 1 0 1 2 1 1 1 2 1 0 0 2 1 0 2 0 0 0 2 2 0 1 0 1 1 1 1 0 0 0 2 0 2 1 2 0 1 0 1 1 0 0 1 0 1 1 0 0 2 1 2 0 1 0 1 1 0 0 0 1 1 1 0 2 0 2 2 1 2 1 1 0 0 1 0 0 1 1 1 0 0 0 1 1 0 0 0 0 0 0 0 0 1 1 0 0 0 0 2 2 0 0 0 0 0 0 0 0 0 0 1 0 0 2 0 0 0 0 0 0 2 0 1 1 0 1 1 0 0 0 1 1 0 0 0 1 2 0 1 2 1 1 0 0 1 0 1 1 0 2 2 0 0 0 1 0 1 0 0 2 1 1 0 2 0 0 0 0 0 0 0 1 1 0 1 0 0 0 1 1 0 1 1 0 0 0 0 2 2 2 1 0 1 0 1 1 0 1 0 1 0 1 1 1 0 1 1 0 0 1 1 1 0 1 1 1 0 0 0 0 0 0 0 1 0 0 0 0 0 0 0 0 0 0 0 0 0 0 1 0 0 0 0 0 0 2 1
44 1 0 0 0 1 1 2 1 1 0 0 0 0 0 0 0 2 1 0 2 0 0 0 0 0 2 0 1 2 2 0 0 1 0 0 1 1 0 0 0 0 0 0 1 0 0 0 2 0 0 0 1 1 0 2 0 0 1 1 0 1 0 0 0 0 2 1 0 0 0 2 2 2 2 2 2 0 2 0 0 1 0 0 1 0 0 0 1 2 0 0 0 2 0 1 0 0 0 1 0 2 0 0 1 1 2 1 1 0 0 2 1 2 1 2 2 0 1 1 1 0 1 1 0 1 1 0 0 0 0 0 0 0 0 0 0 0 0 0 1 1 0 0 0 1 0 0 1 2 1 2 0 0 1 1 0 0 0 1 1 1 1 2 1 0 0 1 1 1 0 0 0 2 2 1 1 0 0 0 0 0 1 1 1 0 1 1 0 1 0 2 2 0 2 2 1 0 0 0 0 0 0 2 2 0 2 0 1 0 1 1 2 0 2 0 1 0 2 1 0 0 0 1 1 1 2 1 0 0 0 1 0 0 0 0 0 0 1 1 0 0 2 1 0 2 0 0 2 0 0 1 1 0 0 0 0 2 1 1 0 1 0 0 1 0 1 1 1 0 0 0 0 1 1 0 0 2 2 0 0 1 2 0 1 1 0 2 0 2 0 0 0 1 2 0 1 0 0 0 1 0 1 1 1 0 0 1 0 0 0 1 2 0 2 0 0 1 1 0 1 1 1 0 1 0 1 0 0 0 2 1 0 0 0 0 0 1 0 1 1 1 1 0 0 0 0 1 1 2 0 1 0 0 2 0 0 1 0 1 1 1 2 0 2 1 1 0 0 0 0 0 2 1 0 0 0 1 1 1 0 2 1 0 0 0 0 0 0 0 0 0 1 0 2 1 1 1 1 0 0 1 0 2 1 1 0 0 0 1 1 0 0 0 2 0 0 1 0 0 0 1 1 0 2 2 1 0 0 0 1 0 0 0 0 0 0 0 0 0 2 1 2 0 0 2 0 2 2 1 0 0 1 1 1 0 1 1 1 1 1 2 2 0 1 2 2 1 0 1 0 1 0 2 2 1 1 0 1 1 1 0 0 0 0 1 0 0 2 0 2 2 1 2 1 0 0 0 0 0 2 2 1 1 1 1 1 1 1 0 0 2 0 0 1 0 0 1 0 1 0 2 0 0 1 2 0 1 0 0 1 0 0 0 0 0 2 1 0 1 1 0 0 0 1 1 1 1 1 0 0 0 0 1 2 1 1 1 0 0 0 1 0 0 0 0 0 1 2 0 1 2 0 0 2 0 2 0 0 0 2 0 0 0 2 0 1 1 0 1 0 0 0 0 0 0 1 0 0 0 0 1 1 1 0 0 0 0 0 0 0 0 0 2 0 2 0 0 0 0 0 0 1 1 0 1 0 1 0 0 0 2 0 0 2 1 1 0 1 2 1 2 0 0 1 0 1 0 1 0 0 1 0 2 0 1 1 1 1 0 0 0 0 1 1 1 2 0 1 1 1 1 0 0 1 2 0 0 2 0 1 1 2 1 0 2 0 1 0 1 0 1 1 0 0 0 0 1 1 1 0 1 1 1 1 2 1 2 2 0 0 0 0 2 0 0 1 1 0 0 0 1 0 2 0 2 0 2 1 1 0 2 1 0 0 0 2 0 0 1 0 0 0 0 0 1 1 0 0 0 0 0 0 0 0 0 0 1 2 1 1 0 2 1 1 1 2 1 0 2 0 0 0 1 1 0 0 0 2 0 0 0 2 0 0 1 0 1 2 1 1 0 0 2 2 0 0 0 0 0 0 0 2 1 0 0 1 0 1 0 1 0 1 1 1 2 2 0 2 1 1 2 0 2 0 1 1 0 0 0 0 0 1 1 0 0 0 1 0 0 0 0 1 1 1 1 1 0 0 0 0 0 0 1 1 0 0 1 0 0 1 0 0 0 0 0 0 1 2 0 0 0 0 2 0 1 0 2 1 0 0 0 0 0 0 0 1 0 1 0 1 1 0 0 2 2 2 0 0 0 0 2 1 0 2 2 0 1 0 2 1 2 1 0 1 1 1 1 2 0 1 0 0 0 0 0 0 1 0 1 0 0 0 1 1 0 1 2 0 1 0 0 0 1 1 1 0 0 0 0 2 0 1 0 1 0 0 0 1 0 1 1 0 0 0 0 0 0 1 1 0 1 0 0 0 0 0 0 0 0 0 0 0 2 0 0 2 1 1 1 1 0 0 1 0 0 0 0 0 0 0 0
45 0 0 0 1 0 0 2 1 1 1 0 0 0 0 0 0 2 1 0 2 1 0 0 0 0 1 0 2 2 2 1 1 1 2 1 1 0 1 0 0 0 0 1 2 1 2 0 2 0 0 0 0 1 0 2 0 0 1 0 1 0 1 0 0 0 1 1 0 0 0 0 2 2 1 2 2 1 2 0 1 2 0 0 0 0 0 0 0 1 0 0 0 1 0 0 0 0 0 1 0 2 1 0 1 1 2 2 0 0 0 2 0 1 0 1 1 0 2 0 0 0 0 0 0 0 0 1 0 2 0 0 0 0 0 0 0 0 0 0 0 2 1 1 0 0 0 0 0 0 0 0 1 0 0 0 1 1 0 1 2 1 0 2 1 2 0 1 1 1 1 1 1 1 2 0 0 1 1 0 0 1 1 1 1 0 1 2 1 1 1 2 1 0 1 2 1 0 0 0 0 0 0 2 2 1 2 1 2 0 2 1 1 1 0 0 0 0 1 1 0 0 1 0 0 1 1 0 0 0 0 0 0 0 0 0 0 2 2 1 0 1 2 0 0 2 0 0 2 0 0 0 1 1 1 0 0 2 2 2 0 2 0 0 0 0 0 0 2 1 0 1 0 1 0 0 1 1 1 1 1 1 1 0 2 1 0 1 1 2 1 1 2 2 2 0 0 0 0 0 0 0 1 1 1 0 1 2 0 0 0 2 2 0 2 1 0 0 0 1 1 1 2 1 0 0 0 0 1 1 1 1 0 0 0 0 0 1 0 0 1 0 1 0 0 1 0 0 1 2 0 1 1 0 1 0 0 0 0 1 2 2 2 0 2 1 1 1 1 0 0 0 0 0 0 0 0 1 1 0 1 1 0 0 2 2 0 0 0 1 1 2 2 0 1 0 0 0 0 0 0 0 0 1 1 0 0 0 0 0 0 1 0 0 2 0 0 0 1 1 1 0 0 1 1 1 1 0 0 0 1 0 0 1 1 0 0 0 1 0 1 0 2 0 0 1 1 0 1 1 0 0 0 1 1 0 1 1 0 2 1 2 0 0 0 1 0 2 0 0 1 1 1 2 0 0 0 0 0 0 0 0 0 0 0 0 0 0 2 0 1 2 0 2 2 0 0 0 2 1 1 1 0 0 0 0 1 1 0 0 0 1 0 0 1 1 1 0 0 1 1 1 0 0 1 1 1 1 0 1 1 0 0 1 1 0 1 0 0 0 2 0 1 1 1 0 2 1 1 0 0 0 0 2 2 0 0 1 0 1 0 0 1 1 0 0 1 0 1 0 0 0 0 0 0 0 2 1 0 2 1 0 0 0 1 1 0 2 2 2 0 0 0 0 0 0 0 0 0 0 0 1 1 1 0 0 0 0 1 1 2 1 0 0 2 0 0 0 1 0 0 0 0 0 0 0 0 2 0 0 1 0 0 0 1 1 1 2 1 1 1 0 0 2 2 1 1 0 1 0 0 2 1 1 1 2 1 0 2 1 0 0 1 2 2 2 1 0 2 1 0 1 0 0 2 2 0 1 2 0 0 0 1 1 0 0 1 1 1 2 0 0 0 1 0 0 0 2 1 1 0 0 1 1 1 2 1 1 1 0 0 0 0 1 0 0 0 1 2 2 0 0 0 2 0 2 0 0 1 0 1 1 1 0 0 0 1 0 1 2 0 0 0 0 0 0 0 0 1 1 1 1 0 0 0 2 1 0 1 0 0 0 2 0 0 1 1 0 0 2 0 0 1 0 0 0 1 0 1 1 1 1 0 0 0 1 0 1 2 1 1 0 1 2 2 0 1 1 0 0 1 0 1 2 1 0 0 0 1 1 2 1 0 0 0 2 0 1 2 0 0 2 1 2 0 1 1 0 0 0 0 0 1 1 0 0 0 0 0 0 1 0 0 0 1 0 1 0 0 0 0 0 0 1 1 0 1 0 0 0 0 0 0 0 0 1 1 1 1 0 0 0 0 0 0 2 1 2 1 1 2 1 1 1 1 1 1 0 0 0 2 1 0 0 2 2 2 0 0 1 0 2 1 0 1 1 1 0 1 1 0 0 0 0 0 1 1 1 2 0 0 0 1 1 0 0 0 1 0 0 1 0 0 2 0 0 0 1 0 2 0 0 1 2 2 1 0 1 0 2 0 1 0 0 1 0 0 0 0 0 1 1 0 0 0 2 2 0 1 1 1 1 0 0 0 0 0 0 2 0 0 0 0 0 0 0 0 0 0 0 0 1 0 2 0 0 0 0 0 0 1 1
46 0 0 0 0 0 0 2 1 2 0 0 1 1 1 0 0 1 1 2 0 1 1 0 0 0 1 0 2 2 2 1 1 1 0 0 1 2 1 0 0 0 2 0 2 0 2 0 2 0 0 0 0 2 0 1 1 0 1 0 0 1 0 0 0 0 2 0 0 1 1 1 2 2 2 2 2 2 2 0 2 2 1 1 1 0 0 0 2 2 0 0 0 0 1 1 0 1 0 1 0 1 1 0 1 0 2 1 1 0 0 2 0 2 0 2 2 1 2 1 1 1 2 2 2 2 2 2 0 2 2 2 0 0 0 0 1 0 0 0 0 2 1 0 0 1 0 0 0 1 0 0 0 0 0 1 1 0 2 1 1 2 1 2 0 1 0 0 0 1 1 0 1 1 1 1 0 1 0 1 0 1 1 2 1 0 2 2 0 0 0 2 1 0 1 1 1 0 0 1 0 1 0 2 2 1 2 1 2 0 2 1 1 0 2 2 1 0 1 0 1 1 0 0 0 1 1 0 0 0 0 0 0 1 1 0 1 2 2 2 0 0 1 0 0 2 0 0 2 0 0 0 1 1 1 0 0 1 0 1 1 0 0 0 1 1 0 0 2 1 0 1 1 1 2 2 0 1 1 0 0 1 0 0 2 0 0 1 1 2 1 0 0 2 2 1 1 1 1 1 1 0 2 2 2 0 2 2 1 0 0 2 2 0 1 0 0 0 0 0 2 0 1 0 1 0 1 0 0 1 1 2 0 0 0 0 0 2 0 2 1 1 2 1 0 0 1 0 1 2 1 1 0 0 1 1 0 0 0 2 2 2 0 1 0 0 1 0 0 0 0 0 0 0 0 0 0 0 0 0 1 0 0 0 1 0 0 0 0 0 0 0 0 1 2 1 1 0 1 1 0 1 0 1 0 1 1 1 0 2 0 1 1 1 0 0 0 0 1 0 0 1 1 1 1 2 1 0 0 1 1 1 1 1 1 0 0 1 1 1 1 0 1 0 0 1 0 0 0 1 1 0 2 2 2 2 0 2 0 1 0 1 1 0 1 1 1 2 0 0 0 0 0 1 1 1 0 0 2 1 1 0 0 0 0 1 0 1 2 0 1 2 0 2 2 0 0 1 1 0 1 1 1 1 0 0 1 0 0 0 0 1 1 1 0 1 0 0 0 2 2 0 0 0 2 2 0 1 1 1 1 0 0 0 1 0 1 1 1 1 0 1 0 0 0 0 1 1 1 0 1 1 1 1 2 0 0 0 0 2 0 0 0 2 0 0 2 1 2 0 1 1 1 0 1 1 2 1 0 2 2 1 1 0 1 1 1 1 1 1 0 0 0 1 0 2 0 1 1 1 1 0 1 2 0 0 1 0 1 2 1 1 0 1 1 0 0 0 0 0 1 0 0 0 0 0 2 1 0 0 0 0 0 0 1 0 0 0 0 1 0 0 0 1 1 1 2 0 2 0 0 1 0 2 1 2 1 0 1 1 1 0 2 2 2 1 1 1 0 2 0 0 0 1 0 2 1 1 2 0 0 1 1 1 0 1 1 1 1 2 0 1 1 0 0 0 0 0 0 0 0 0 0 0 0 2 2 1 1 0 0 0 0 1 0 1 0 1 0 0 0 0 0 2 0 2 0 1 1 0 0 2 0 0 0 0 0 0 0 1 0 0 0 0 1 1 1 0 0 0 0 0 0 0 0 0 0 0 0 0 0 0 2 1 0 0 2 1 1 1 0 0 0 1 1 1 2 0 0 1 1 1 0 0 0 1 0 2 0 2 0 2 2 2 0 2 0 0 0 0 0 0 0 1 2 1 1 1 0 1 1 0 1 1 1 2 2 0 2 1 1 2 1 2 0 1 1 0 1 0 0 1 1 1 0 1 1 1 0 0 0 0 0 0 0 0 0 0 0 0 0 0 0 2 0 1 0 0 0 0 0 0 0 0 0 1 1 1 2 0 0 0 0 1 0 2 0 0 1 1 2 2 0 1 1 1 0 0 0 0 2 0 0 1 2 2 2 0 0 1 0 1 1 1 2 2 0 1 0 0 0 0 0 1 2 1 1 0 2 0 1 0 0 0 1 0 1 0 0 0 0 0 0 1 0 0 0 2 0 0 0 0 2 1 1 1 0 0 0 1 0 1 0 0 1 0 1 1 0 1 1 1 1 0 0 1 1 0 2 1 0 0 0 0 0 1 0 0 2 0 0 0 0 0 0 0 0 0 1 0 0 1 0 2 1 1 0 1 1 0 2 1
47 0 0 1 0 0 1 1 0 1 0 1 0 0 0 0 0 2 1 0 2 0 0 0 0 0 2 0 1 2 2 0 0 0 2 1 1 1 1 0 0 0 0 0 2 0 1 0 1 1 1 1 0 1 0 2 0 0 0 0 1 1 0 2 0 0 1 0 0 1 1 1 1 1 2 1 2 2 2 2 0 2 0 0 2 0 0 1 1 2 0 1 2 2 1 1 0 0 0 0 0 2 0 1 0 0 2 1 1 0 1 1 1 1 1 2 1 0 1 0 0 0 2 2 1 0 1 1 0 2 1 1 2 0 0 0 2 0 0 0 1 1 0 0 0 0 0 0 1 0 0 1 0 0 0 1 0 2 2 0 2 0 0 2 1 1 0 0 1 1 0 0 1 1 2 0 0 1 0 1 0 1 0 2 1 0 2 1 0 0 0 1 2 0 2 2 1 0 0 1 1 2 0 2 2 0 2 0 1 0 1 1 0 0 2 1 1 0 2 0 1 1 0 0 1 0 0 0 0 0 0 0 0 0 0 0 0 2 2 1 0 1 2 0 0 0 0 0 2 0 0 1 1 0 0 0 2 2 0 1 1 0 0 0 0 0 1 0 2 0 1 0 0 1 0 0 0 2 2 0 0 1 2 2 2 1 1 1 0 2 1 0 0 2 2 1 0 1 0 0 1 0 0 0 0 1 0 2 0 0 0 1 2 1 1 0 1 2 0 0 0 0 2 0 2 0 0 0 1 0 2 0 1 1 0 1 0 1 0 0 0 0 1 0 0 0 0 0 1 1 0 1 0 0 2 0 1 0 0 0 0 0 2 0 2 1 0 0 0 0 0 0 0 0 0 0 0 1 0 0 0 1 2 1 2 0 0 0 0 1 0 1 0 2 2 1 1 0 1 1 0 2 0 1 1 0 0 1 0 1 1 1 0 0 0 0 2 0 1 1 1 0 1 0 1 2 0 0 0 0 0 0 1 2 1 0 1 1 0 0 1 0 2 2 2 2 0 0 0 0 0 1 1 2 1 1 0 0 1 0 0 1 1 0 1 1 1 0 0 1 1 1 0 2 2 1 1 1 2 0 1 1 0 1 0 2 0 0 2 0 1 2 0 2 2 0 1 1 2 1 1 1 2 2 0 0 0 1 0 0 0 2 0 0 1 1 0 0 0 0 1 2 2 2 0 2 0 0 0 1 0 1 0 1 2 0 1 1 0 2 1 0 1 0 0 0 1 1 1 0 1 1 0 2 1 0 0 0 0 1 0 0 1 1 1 0 0 1 1 0 1 0 0 0 0 0 0 0 0 1 2 1 0 0 0 0 0 2 1 2 1 0 2 1 1 1 0 2 2 2 2 0 1 2 0 0 1 0 0 2 0 0 0 0 1 1 0 0 1 0 0 0 0 1 0 0 2 1 0 0 0 0 1 0 1 0 2 0 1 1 2 1 0 1 2 2 2 0 0 0 0 2 0 1 1 2 2 0 1 0 0 0 0 2 2 2 1 0 0 1 0 1 0 0 1 2 0 1 1 1 0 0 2 0 0 2 0 1 0 0 0 1 0 0 1 0 0 1 0 0 0 0 0 0 1 2 1 2 2 0 1 1 0 0 0 0 0 2 0 0 0 0 0 2 0 2 0 0 1 0 1 1 0 0 0 2 2 0 1 1 1 1 1 1 1 0 1 1 1 1 0 1 1 1 1 1 1 0 1 0 0 0 2 2 2 0 2 2 0 2 0 0 1 1 1 1 0 0 2 0 1 0 0 1 0 1 0 1 1 1 1 1 1 1 0 1 0 1 1 0 1 0 0 1 2 1 1 0 0 1 2 1 0 0 2 2 2 1 1 0 1 2 1 2 0 1 1 0 1 0 0 1 0 0 0 0 0 0 2 1 0 1 0 0 0 0 0 1 0 0 0 0 0 1 0 1 1 0 1 1 0 0 0 0 0 0 0 1 2 0 0 0 0 2 0 1 0 0 2 2 2 2 0 0 0 1 1 0 0 0 1 1 1 0 1 1 1 0 0 0 0 2 2 0 2 1 0 1 0 1 1 0 1 0 1 0 0 1 2 1 0 1 1 2 1 0 0 1 2 0 1 1 2 2 2 0 1 1 0 0 0 0 1 1 0 0 0 1 1 0 1 0 1 0 1 0 1 1 0 1 2 0 2 0 2 2 2 0 2 2 0 1 1 0 0 1 0 0 1 0 0 0 0 1 0 0 2 0 0 0 0 1 0 1 0 1 0 0 1 0 2 2
48 1 0 0 0 0 0 2 0 1 0 0 0 1 0 1 0 1 0 0 2 0 0 0 0 0 1 0 1 2 2 0 2 1 0 0 1 0 0 1 1 0 0 0 2 1 1 0 1 0 0 1 1 1 1 1 1 0 1 0 1 1 0 1 0 0 0 1 0 0 0 2 2 2 1 2 2 0 1 0 0 2 0 0 0 0 0 0 2 2 0 1 1 1 0 0 0 1 1 2 0 2 1 1 0 0 2 1 0 0 1 0 1 2 1 2 2 1 2 2 2 1 2 2 2 2 2 0 0 2 1 1 0 0 0 0 0 0 0 1 2 0 0 0 0 2 1 0 0 0 0 0 0 0 1 0 0 0 1 1 1 0 0 2 1 0 0 1 0 2 2 0 1 1 1 1 0 0 0 0 0 0 1 2 2 0 2 2 0 1 1 2 2 0 2 2 2 0 1 0 0 0 1 2 2 0 2 1 1 0 0 2 0 0 1 1 1 1 1 1 1 1 0 0 2 2 0 0 0 0 1 0 1 0 0 0 0 2 2 1 0 1 2 1 0 2 0 0 2 0 0 0 2 0 0 0 0 0 0 0 0 0 0 0 1 0 1 0 1 0 1 1 0 2 0 0 0 2 2 1 0 0 1 0 2 0 1 0 2 2 2 2 0 1 2 0 0 1 1 1 1 1 1 1 1 0 1 2 0 0 0 1 2 0 2 0 0 0 1 0 2 2 0 0 0 0 0 0 0 2 2 0 1 1 0 0 0 1 0 1 0 0 1 0 1 0 2 0 0 0 2 0 0 1 1 0 1 0 0 2 2 2 2 0 2 0 1 0 1 0 0 0 2 2 0 0 0 1 1 0 1 1 0 0 1 0 0 1 1 0 0 0 0 0 2 1 1 0 0 0 0 0 0 0 0 0 1 0 0 2 0 1 0 1 1 0 0 0 0 1 0 0 0 0 2 2 0 0 0 1 0 0 0 0 0 0 0 0 1 0 1 0 2 2 2 2 0 0 0 0 0 1 0 2 0 0 0 1 0 1 1 1 2 0 2 2 2 1 0 1 0 1 2 0 1 1 0 1 1 0 0 0 0 0 0 2 0 0 2 0 2 2 1 2 1 0 1 0 0 1 2 2 1 1 1 1 1 1 0 0 0 1 0 0 0 2 0 0 0 2 2 0 0 0 0 1 1 0 1 2 0 1 0 0 1 0 1 0 0 1 0 2 2 0 0 0 1 2 0 0 0 0 1 1 2 2 1 0 1 0 1 0 0 1 0 0 1 0 1 0 0 0 1 0 0 1 1 2 0 2 2 0 0 0 2 0 0 0 0 0 0 0 0 0 0 0 1 0 0 1 1 1 1 1 0 1 1 0 0 1 0 0 0 0 1 0 0 0 1 0 0 0 0 0 0 1 1 1 0 0 0 2 0 0 2 1 1 0 1 2 1 0 0 1 1 1 2 0 0 0 1 1 1 0 0 2 1 1 1 0 0 0 2 2 2 1 1 0 1 0 1 1 0 0 0 2 0 1 1 1 0 1 2 2 0 1 2 0 0 2 0 0 0 0 1 0 0 2 1 1 0 1 0 0 1 1 0 1 2 0 0 0 0 0 0 1 0 0 1 1 0 0 0 2 0 2 0 0 1 0 1 1 0 0 0 0 1 0 0 1 0 0 0 0 2 0 2 0 0 0 0 0 0 0 0 1 0 0 1 0 0 0 2 1 0 1 1 1 0 1 0 0 1 0 0 1 1 1 1 1 1 0 0 0 0 2 0 2 1 2 0 1 1 1 0 1 0 0 0 0 0 0 0 1 2 2 0 0 1 1 2 1 0 0 2 2 2 1 2 0 2 2 1 1 0 0 0 0 2 0 1 1 0 0 0 1 0 1 0 0 1 1 0 0 1 0 0 1 1 1 0 0 0 2 2 0 0 0 0 0 0 1 0 0 0 0 1 0 1 0 0 0 0 1 0 2 0 1 0 0 1 1 0 0 0 0 1 0 0 1 1 2 1 0 0 0 0 0 0 1 0 1 1 0 1 1 0 0 0 1 0 1 0 0 1 1 2 1 2 1 0 1 0 2 0 0 1 1 1 0 0 0 0 1 0 0 0 1 0 0 0 0 2 1 1 0 0 1 0 2 0 0 0 0 1 0 0 1 1 1 0 2 0 1 1 1 1 1 2 1 1 0 0 1 1 0 0 0 1 0 0 0 0 1 0 0 1 0 0 0 0 0 0 2 1 0 0 0 0 0 0 0
49 1 1 0 0 1 1 1 0 1 0 1 0 1 0 1 0 2 0 0 2 0 0 0 0 0 2 0 2 1 1 0 0 2 0 0 2 1 1 0 0 0 0 1 2 0 0 0 2 1 0 0 0 0 1 1 0 2 0 0 0 2 0 2 0 0 1 2 0 0 0 2 1 1 1 1 1 0 2 1 0 2 0 0 1 0 0 0 1 1 0 0 1 1 0 1 0 2 0 1 0 1 1 0 0 0 2 0 2 0 0 2 1 2 1 2 2 0 1 1 1 0 0 0 0 0 0 1 0 1 0 0 0 0 0 0 0 0 0 2 0 2 0 0 0 0 1 0 0 0 0 0 0 0 0 0 0 1 1 0 1 2 0 2 0 1 0 1 0 1 0 0 1 1 0 1 1 0 0 0 0 1 1 1 1 0 1 1 0 0 0 1 1 1 0 2 0 0 1 0 0 0 0 1 2 1 1 1 1 0 2 0 2 0 2 0 1 0 1 0 1 1 0 0 0 1 1 1 1 1 1 0 0 0 0 0 0 2 2 0 0 1 1 0 0 1 1 0 2 0 0 0 1 0 0 0 0 2 0 1 1 0 0 0 1 0 0 0 1 0 2 0 1 1 0 0 0 2 2 0 0 0 1 0 0 0 0 1 1 2 1 2 0 2 2 0 1 1 0 0 0 0 1 1 1 0 0 1 2 0 2 2 1 1 1 1 1 0 0 1 1 1 2 1 0 0 0 0 1 1 1 1 0 0 0 0 0 1 0 0 0 0 2 0 0 0 0 1 1 1 0 0 1 0 1 0 0 0 0 1 1 1 1 0 1 1 1 0 1 1 1 1 1 1 0 0 0 0 0 0 2 1 0 0 0 0 0 0 0 0 0 2 1 0 1 1 1 2 1 1 0 1 0 0 0 0 2 1 1 1 0 2 0 1 0 0 1 2 0 0 0 2 1 0 1 2 1 0 0 0 1 0 1 2 2 1 0 0 1 0 1 0 0 1 1 2 1 0 0 1 0 1 2 2 2 2 0 0 1 0 0 1 1 1 1 2 2 2 0 0 0 0 0 2 1 0 1 1 2 1 0 0 0 0 1 1 1 1 1 0 1 1 0 2 2 0 0 0 2 0 0 0 2 1 0 1 2 0 0 0 0 1 0 0 0 2 0 0 0 0 0 2 1 1 0 2 0 1 1 1 1 0 0 1 1 0 2 2 1 2 2 0 1 1 1 0 2 2 0 0 0 0 1 2 1 0 0 1 0 1 0 0 1 1 0 0 1 0 1 0 0 1 0 0 1 0 2 0 0 0 2 0 0 0 1 0 1 1 1 1 1 0 0 0 0 1 1 0 0 0 0 1 1 1 1 0 0 0 0 2 0 0 0 0 2 0 0 0 0 0 1 0 0 0 0 1 1 1 0 0 0 0 0 0 0 0 1 0 2 2 2 2 0 1 1 1 2 0 2 0 0 1 0 1 1 2 1 0 2 0 0 0 1 1 2 2 0 1 0 0 1 1 0 0 0 1 1 1 2 0 0 0 2 2 0 2 1 1 0 1 0 0 1 0 1 0 0 2 2 1 0 1 1 1 0 2 1 2 2 0 0 0 0 1 1 1 0 1 0 0 0 1 0 2 0 2 1 0 1 0 1 1 0 0 0 1 1 0 0 0 0 0 0 0 1 0 1 1 0 0 0 0 0 0 0 2 1 0 0 0 0 0 2 0 0 2 1 0 1 1 1 0 0 0 0 0 1 0 2 0 0 0 1 0 0 1 0 2 0 2 0 2 0 1 1 0 0 1 0 0 0 0 1 2 1 1 0 0 0 1 1 1 2 2 0 2 2 0 2 0 0 2 0 2 0 1 1 0 0 1 0 0 0 1 0 0 0 2 2 0 2 2 0 0 0 0 0 1 0 0 1 0 0 2 2 0 0 0 1 1 0 0 0 0 0 0 0 0 1 0 0 0 0 0 0 2 0 0 1 1 2 2 0 1 0 0 0 0 1 0 1 1 1 0 1 1 1 0 0 0 0 2 2 0 1 0 1 1 0 1 0 1 0 0 1 1 2 2 2 0 0 0 1 0 2 0 0 1 1 0 1 0 0 2 0 0 0 0 1 2 0 1 1 1 0 0 0 1 0 0 2 0 0 1 1 0 1 0 0 0 0 2 0 0 1 1 1 0 1 1 0 0 0 0 0 2 0 0 0 0 0 0 0 1 0 0 1 1 0 1 1 0 0 1 0 0 2 0 0 0 2 2
50 1 0 0 0 0 0 0 0 1 0 1 0 0 0 0 0 1 0 2 0 1 0 0 0 0 1 0 2 1 1 0 1 1 2 1 2 1 1 0 0 0 1 0 1 0 0 0 0 1 0 1 0 0 0 1 1 0 0 1 0 1 1 1 0 0 1 0 0 2 2 0 2 2 1 2 2 2 2 0 2 2 0 0 1 0 0 0 1 2 0 1 1 1 0 0 0 0 0 2 0 1 1 1 0 0 2 2 0 0 0 0 1 2 1 2 2 0 1 0 0 0 1 1 1 1 1 1 0 2 0 0 0 0 0 0 1 0 0 0 2 1 1 0 0 2 1 0 0 1 0 1 0 0 1 0 1 0 1 0 1 0 1 2 0 2 0 1 2 0 0 0 1 1 1 1 1 0 0 0 0 1 0 2 2 1 1 2 1 1 0 1 1 0 0 1 1 0 0 0 0 0 0 1 2 1 1 1 0 0 2 0 1 1 0 1 1 0 1 1 0 0 0 0 0 1 1 0 0 0 0 0 0 1 1 0 1 2 2 2 0 0 2 0 0 2 0 0 2 0 0 1 0 0 0 1 1 2 1 2 1 1 0 0 0 0 1 0 2 0 0 1 0 0 1 1 0 1 0 0 0 1 1 0 1 0 1 1 0 2 1 1 0 2 2 0 0 2 0 1 1 0 2 2 2 0 0 2 0 0 0 0 1 1 2 0 0 0 0 0 1 1 0 0 1 0 0 0 0 1 1 2 0 0 0 0 0 2 0 0 1 0 1 0 1 0 1 0 1 1 1 0 2 0 0 0 1 0 0 2 2 2 1 0 1 1 0 2 2 0 0 0 0 0 0 0 0 2 1 0 0 1 1 0 1 1 0 0 0 0 0 1 0 0 2 0 0 0 1 0 0 1 0 1 0 1 1 2 0 2 0 1 1 1 0 0 0 1 0 0 0 2 2 0 1 2 0 0 0 0 1 0 0 0 0 0 0 0 0 0 2 0 1 0 0 2 2 1 1 2 0 0 1 1 2 1 1 0 1 0 0 1 1 0 1 1 1 2 0 0 0 0 2 1 0 0 0 0 2 0 0 0 0 0 0 0 0 0 1 0 0 0 1 2 1 0 0 1 2 0 0 0 2 1 0 0 1 2 0 0 0 2 0 0 0 2 0 0 0 2 2 0 1 1 0 1 1 1 0 2 0 1 0 0 0 0 1 2 2 2 0 2 1 0 0 0 1 0 2 0 1 1 0 2 2 0 0 0 1 1 1 0 1 2 0 1 1 0 1 0 0 1 1 0 0 1 1 0 0 2 2 1 0 0 0 0 0 1 1 1 1 0 0 0 0 0 1 0 1 0 0 2 0 2 0 0 0 0 1 0 0 0 0 0 1 0 0 0 0 1 0 1 0 0 0 1 1 0 0 0 0 0 0 0 1 1 0 0 1 1 2 0 0 1 2 2 2 0 2 0 0 2 2 0 0 2 1 0 1 0 0 0 1 0 1 2 0 1 0 1 0 0 0 0 0 0 2 1 1 0 0 2 2 1 1 2 0 1 1 2 0 1 0 0 0 0 1 0 1 1 0 1 0 0 0 0 1 1 1 0 0 0 0 1 1 1 0 0 1 1 0 0 1 1 1 2 0 0 1 0 0 0 0 0 0 0 0 0 0 1 0 0 0 0 0 1 1 0 1 1 1 1 0 0 0 0 0 0 2 0 0 0 2 0 0 0 2 0 0 1 1 0 0 0 0 0 0 0 1 1 1 1 1 0 0 2 0 2 1 2 0 1 0 1 1 0 0 0 0 1 1 0 1 2 1 1 1 0 2 0 2 0 1 1 0 2 1 1 2 0 2 2 1 2 0 0 0 0 0 1 0 0 2 1 0 0 0 1 0 0 1 1 0 1 1 1 1 1 0 0 0 0 0 2 1 0 0 0 1 0 0 0 0 0 0 0 1 0 2 0 0 0 0 2 0 2 0 1 0 0 1 1 0 1 1 2 0 0 0 0 1 2 2 0 2 2 2 0 0 0 0 0 1 0 1 1 1 1 0 1 1 1 0 0 1 1 1 0 1 1 0 0 0 2 0 0 1 1 1 0 1 0 0 2 0 0 0 0 0 0 0 0 2 2 0 1 0 1 1 0 2 0 1 0 2 1 2 1 1 0 0 2 0 1 1 1 1 0 1 0 1 0 0 0 0 1 0 0 2 0 0 0 0 2 0 1 1 1 0 1 1 0 0 2 0 0 0 0 0 0 1 1
51 0 0 0 0 0 0 2 0 2 0 0 1 1 0 1 0 1 1 1 1 0 1 0 0 0 1 0 1 1 1 1 2 2 0 0 0 1 1 1 1 0 0 0 2 0 0 0 2 1 0 0 1 2 0 2 0 1 0 0 2 0 0 0 0 0 1 0 0 1 1 1 2 2 1 2 2 2 2 0 2 2 0 0 1 0 0 0 1 2 0 0 1 1 0 1 0 0 0 0 0 2 2 0 0 0 2 1 1 0 0 1 1 1 1 1 1 0 1 1 1 0 1 1 0 0 1 1 0 1 0 0 0 0 1 1 1 0 0 1 1 1 0 0 0 1 1 0 0 1 0 1 0 0 1 0 0 0 0 0 1 1 0 2 2 1 1 2 0 2 2 0 0 2 1 0 0 1 0 1 0 1 1 2 2 0 2 2 1 1 1 2 2 1 2 1 2 0 0 0 1 1 1 2 2 0 2 0 0 0 2 1 1 0 2 0 0 0 2 1 0 0 0 0 1 0 2 0 0 0 0 0 1 1 0 0 0 1 1 1 0 0 2 0 0 2 0 0 2 0 0 0 1 0 0 1 0 0 0 0 0 0 0 0 0 0 0 0 2 0 0 1 0 1 0 0 0 0 0 0 0 2 1 0 1 0 0 1 0 1 1 0 1 2 2 0 0 1 0 1 1 1 1 1 1 0 2 2 0 0 0 2 2 0 2 0 2 0 0 1 0 0 0 0 2 0 1 0 1 0 2 1 0 0 0 0 0 1 0 1 2 1 2 0 0 0 0 0 0 2 0 2 1 1 0 0 2 0 0 1 1 1 0 1 0 0 0 1 2 1 1 1 1 1 1 0 0 1 1 1 1 0 0 0 1 1 0 0 0 1 1 2 0 0 2 0 0 1 1 1 0 1 0 0 0 0 1 1 0 2 0 0 0 1 0 0 1 0 0 0 0 2 1 0 0 2 1 0 0 1 2 1 0 0 0 0 0 2 1 1 0 0 1 1 1 2 1 0 1 2 0 2 0 2 0 0 0 1 0 0 0 0 1 1 1 1 1 2 0 0 2 2 2 1 2 0 2 0 1 0 0 0 0 1 0 0 0 0 2 0 2 2 0 0 0 0 0 0 1 0 1 1 1 1 0 0 1 1 1 0 0 2 1 2 0 2 1 1 0 1 2 1 1 1 1 2 0 1 0 1 1 0 0 0 1 0 2 0 0 1 0 0 2 1 1 1 1 1 1 0 1 1 1 2 1 1 0 0 2 0 2 0 1 2 0 0 1 1 2 0 1 1 1 0 0 1 2 1 0 1 2 0 0 0 0 0 0 2 1 2 1 0 1 1 0 1 1 0 0 0 0 1 1 1 0 1 1 0 0 0 0 0 0 0 0 1 1 0 0 1 1 0 0 0 0 1 1 1 0 0 0 0 0 0 1 2 0 0 1 2 1 1 0 2 2 1 1 0 2 0 0 2 1 1 0 1 1 1 1 0 0 0 1 1 1 1 1 0 0 1 1 0 0 1 0 2 0 0 2 0 1 0 1 0 0 1 0 1 0 1 1 0 0 0 0 0 0 1 0 1 2 0 0 0 0 2 2 1 1 0 0 0 0 0 0 0 0 0 1 1 0 0 0 1 1 2 0 0 0 0 0 0 0 1 0 1 1 0 2 2 0 2 1 1 1 0 1 0 0 0 0 0 0 1 1 2 0 0 1 0 0 0 2 1 0 0 2 0 0 1 0 0 1 1 1 1 0 0 1 1 2 1 1 0 0 0 0 2 0 2 0 2 2 2 0 2 0 0 0 0 0 2 0 1 2 1 1 0 0 1 1 0 1 1 0 2 1 1 0 0 0 0 0 1 0 1 0 0 0 1 0 0 1 1 0 1 1 0 0 0 0 0 0 0 1 0 0 0 0 0 0 0 0 1 1 0 1 0 0 0 0 0 0 0 0 0 0 1 0 0 0 0 0 0 0 2 0 0 1 1 2 2 0 0 0 1 1 1 1 0 1 1 1 0 1 1 1 0 1 0 0 1 1 0 1 1 1 1 0 2 0 0 1 1 2 0 0 1 2 0 0 0 1 1 1 0 0 1 0 1 0 0 0 1 0 0 0 1 1 1 0 0 0 2 1 0 0 1 0 1 0 0 2 0 0 0 0 1 0 1 1 1 0 0 0 0 0 0 1 0 1 0 0 0 0 0 0 0 1 1 1 0 0 2 0 2 2 1 0 1 1 0 0 0 0 1 0 0 0 0 0 0
52 1 0 0 0 0 0 1 0 1 0 0 0 0 0 0 0 1 0 1 1 1 1 0 0 0 2 0 2 1 1 0 0 2 0 0 2 2 0 2 2 0 0 2 2 1 1 0 2 0 0 0 0 1 1 2 0 1 0 0 0 1 0 2 0 0 0 1 0 0 0 2 1 1 1 1 1 0 2 0 0 2 0 0 2 0 0 0 1 2 0 0 1 1 1 1 1 2 1 1 1 2 0 0 1 1 2 1 1 1 0 1 1 1 1 1 1 0 1 1 1 0 1 1 1 1 1 0 0 1 0 0 0 0 1 0 0 1 1 0 1 1 0 1 0 0 0 0 0 1 1 1 0 0 0 1 0 1 0 2 2 2 0 2 1 1 0 1 1 1 1 2 0 2 2 0 0 1 0 0 1 1 2 2 2 0 2 0 0 2 0 2 1 1 2 1 1 0 0 0 0 0 0 2 2 2 1 0 0 0 2 0 2 0 2 1 1 0 0 1 1 1 1 0 1 1 1 1 0 0 1 1 2 2 1 1 1 1 1 0 0 1 2 0 0 1 0 0 1 1 0 2 1 1 1 0 0 0 0 0 0 0 0 0 0 0 0 0 1 0 1 0 1 2 0 0 0 2 2 1 1 1 0 0 1 0 0 1 1 2 2 0 1 2 1 0 0 1 0 1 1 1 0 0 0 0 0 2 0 0 0 1 2 0 0 0 0 0 0 2 0 0 0 0 1 0 0 1 1 1 1 1 2 1 0 0 0 1 0 1 1 1 2 1 0 0 0 0 1 1 2 0 0 0 2 0 2 0 0 1 1 2 2 0 2 2 0 0 0 0 0 0 0 0 0 0 0 1 1 0 1 2 1 0 2 1 0 0 0 0 0 1 0 0 2 0 0 0 2 1 0 1 0 1 1 0 0 0 0 1 1 1 0 0 0 0 2 1 0 1 0 1 0 2 0 2 1 2 2 2 1 1 0 1 1 0 0 1 1 0 0 0 1 1 1 1 0 1 1 1 0 0 0 2 1 0 1 2 0 2 1 1 2 0 2 2 2 2 0 0 1 1 1 1 1 0 1 1 2 0 0 0 0 1 1 1 1 0 2 0 0 2 0 1 0 0 0 1 1 0 1 1 1 0 0 0 2 2 0 0 0 2 0 2 0 0 0 1 0 1 2 1 0 0 2 2 0 1 0 1 1 0 0 0 1 0 1 1 0 2 1 0 1 0 0 0 1 2 0 0 0 0 0 2 2 1 0 0 1 0 0 0 0 1 0 1 0 0 1 1 0 0 1 0 0 1 1 1 0 2 1 0 0 0 0 0 0 1 1 1 0 0 0 0 0 0 1 0 0 0 0 1 0 2 0 0 1 0 0 2 0 0 0 1 1 1 0 0 1 1 1 1 0 0 0 0 2 2 0 0 0 0 0 0 1 0 1 1 1 1 1 0 0 1 2 1 2 1 0 0 0 0 2 0 0 2 1 0 1 1 0 0 1 1 1 1 2 0 1 1 0 1 0 0 0 2 0 1 0 1 0 2 2 1 0 1 1 0 0 2 0 1 0 0 0 0 0 2 0 1 0 0 0 0 1 2 2 1 1 0 0 0 0 1 1 0 1 0 1 1 0 0 0 1 1 2 0 0 1 0 1 2 0 0 0 1 1 0 0 1 0 1 1 1 2 0 2 1 0 0 0 0 0 0 0 2 0 0 1 0 0 0 1 0 0 1 2 0 0 1 2 0 0 2 1 1 2 0 0 2 2 2 0 1 1 1 1 2 2 2 0 0 0 0 0 0 0 1 0 1 2 0 0 1 2 2 1 2 0 0 0 0 1 1 1 2 2 0 2 0 2 2 1 2 0 2 2 0 1 1 0 1 0 0 0 0 0 1 0 0 0 0 0 0 1 0 1 0 0 0 0 0 0 2 1 1 0 0 0 0 0 1 0 0 1 0 1 0 1 0 0 0 0 2 0 1 0 0 1 1 1 1 0 0 0 0 1 1 1 0 0 2 0 1 1 1 1 0 1 0 0 1 2 0 0 1 1 1 0 0 0 0 0 0 1 1 1 0 1 1 0 1 1 2 1 0 1 1 0 2 0 0 1 1 1 0 1 1 0 0 0 0 2 2 2 1 0 0 0 1 1 0 1 1 0 1 2 0 0 0 2 0 0 0 1 1 1 0 2 1 1 0 1 0 0 2 0 1 1 0 1 1 0 2 0 0 2 1 0 1 1 0 1 1 0 0 0 0 0 0 1 1
53 1 0 0 1 0 0 2 0 2 0 0 0 0 0 0 0 2 2 0 1 0 0 1 0 0 1 0 2 2 2 0 1 1 1 1 2 2 0 2 2 0 0 0 2 0 0 0 2 0 0 1 0 0 0 2 0 0 0 1 1 0 0 0 0 0 0 0 1 1 0 0 2 2 1 2 2 0 1 0 0 2 0 0 2 0 0 1 2 2 0 2 2 1 1 1 0 0 0 2 0 1 2 0 0 0 2 2 0 0 0 2 2 2 2 2 2 1 1 2 2 1 1 1 0 0 0 1 0 1 1 1 0 0 0 0 0 0 1 0 0 2 0 0 0 1 0 0 0 0 0 1 0 0 0 0 0 0 1 2 1 1 0 1 0 0 0 1 1 1 1 2 0 2 2 2 1 0 0 0 0 0 0 2 0 0 2 0 0 0 0 1 1 0 1 2 0 0 0 0 0 0 0 1 2 0 2 1 0 0 0 2 1 0 2 0 0 0 2 1 1 1 0 0 0 0 1 0 0 0 0 0 0 0 0 0 1 2 2 2 0 0 2 0 0 2 0 0 1 1 0 1 1 0 0 0 1 1 0 1 1 0 0 1 0 0 0 0 2 0 1 0 1 2 0 0 1 2 2 1 1 2 2 1 2 1 0 2 0 2 1 0 0 2 2 0 0 1 1 2 1 0 0 0 0 0 0 2 0 0 0 0 2 0 1 1 0 0 0 2 0 0 1 1 1 0 0 0 1 2 2 0 1 0 0 1 0 0 0 1 0 0 1 0 0 0 0 0 0 2 0 2 0 0 1 1 0 0 0 0 0 0 1 0 1 1 1 2 2 0 0 0 1 1 0 0 0 0 0 0 1 0 1 1 1 0 0 0 0 0 0 1 0 1 1 0 0 0 1 1 0 1 0 1 1 0 1 0 0 2 1 0 0 0 0 0 2 0 1 1 1 0 0 2 0 1 1 0 0 0 1 0 0 0 0 0 0 0 1 0 1 0 2 1 1 1 0 0 0 1 0 0 0 2 0 0 0 2 1 2 2 2 0 1 0 1 1 2 0 0 0 1 2 1 1 0 1 0 1 0 2 0 0 0 0 1 0 1 2 0 2 2 1 2 1 0 0 1 1 0 1 1 0 0 0 0 2 1 0 0 0 2 0 1 0 1 0 1 0 2 2 1 1 1 0 2 0 0 1 2 0 0 0 0 1 0 2 0 1 1 0 0 1 0 0 1 0 0 2 0 0 0 1 2 2 0 0 0 2 0 2 0 0 2 0 1 0 1 2 0 1 1 0 0 1 0 2 0 0 2 2 1 0 0 1 0 0 2 2 2 0 0 1 0 1 0 1 1 1 1 1 1 0 0 1 1 1 0 0 1 1 0 0 1 2 1 0 0 0 0 1 0 0 0 0 1 1 1 0 0 0 0 0 0 2 1 0 0 1 1 2 1 0 0 2 2 2 0 1 0 1 1 1 1 0 1 1 0 1 0 0 0 0 0 0 0 0 1 0 0 0 2 0 0 0 0 2 0 2 0 0 1 2 2 1 1 1 1 0 0 0 0 1 0 0 0 0 2 0 2 1 1 0 0 1 2 2 0 0 0 0 0 0 1 0 1 0 1 1 1 1 0 0 1 1 2 0 1 0 0 0 2 0 0 0 0 1 0 0 0 0 0 0 0 0 0 0 0 1 1 1 1 0 0 0 1 0 0 1 0 0 0 2 1 0 0 2 1 0 2 0 0 0 2 2 0 1 0 0 0 0 0 1 1 0 1 0 2 1 2 0 1 1 1 0 1 0 0 0 0 0 0 1 2 1 0 1 0 1 0 1 0 0 0 2 2 2 0 2 0 2 1 1 1 0 2 1 0 0 0 0 0 1 1 0 0 0 0 0 0 0 0 0 0 0 0 0 1 0 0 1 0 0 2 2 0 0 0 0 1 0 0 0 0 0 1 0 0 1 0 0 0 0 0 0 1 0 1 2 1 1 1 0 0 0 2 0 1 0 0 1 1 0 0 2 1 1 1 1 0 1 2 0 0 2 2 0 0 1 1 0 1 0 0 0 2 2 0 2 2 0 2 0 1 0 0 0 1 0 1 0 0 1 2 1 0 0 0 1 0 0 0 1 2 1 1 1 0 0 0 2 0 0 0 2 0 2 0 0 1 1 0 1 0 0 0 0 0 1 0 0 1 1 0 0 1 1 0 2 0 0 0 0 0 0 0 0 1 0 2 2 0 0 2 1 0 0 1 1 0 2 2
54 1 0 0 0 0 0 2 0 0 0 0 1 0 0 0 0 0 1 1 1 1 0 0 0 0 0 0 1 2 2 0 0 1 0 0 2 1 0 1 1 0 0 0 1 0 0 0 2 0 0 0 0 1 1 2 0 2 0 0 0 2 0 1 1 1 2 0 0 0 0 1 2 2 1 2 2 2 2 0 2 1 0 0 1 0 0 0 2 2 0 1 1 1 0 0 0 0 0 1 0 2 1 0 1 0 1 0 2 0 0 2 0 2 0 2 2 0 1 1 1 0 2 2 0 0 0 0 0 0 0 0 1 0 0 0 1 0 2 0 1 1 0 0 0 0 1 0 0 0 0 0 0 0 1 0 0 1 1 1 0 1 0 2 1 2 0 1 2 0 0 1 0 2 1 1 0 1 0 1 0 1 0 1 1 0 1 1 0 0 1 1 1 1 2 1 1 0 0 0 0 0 0 1 2 1 1 0 1 0 2 2 1 0 1 2 2 0 0 1 1 1 0 0 2 0 2 1 1 1 1 0 0 0 0 0 0 2 2 1 0 1 2 0 0 0 0 0 1 0 0 0 1 1 1 0 0 1 0 0 0 0 0 0 1 1 0 1 1 0 1 0 0 2 0 0 0 2 2 0 0 1 1 1 1 2 0 2 0 2 0 0 0 2 2 1 0 2 0 2 2 2 1 1 1 0 1 1 0 0 0 1 1 0 2 0 0 0 1 0 1 1 0 0 2 0 0 0 1 0 1 2 2 1 1 1 1 2 0 1 0 0 2 0 0 0 0 0 1 1 1 0 0 1 1 0 1 0 0 1 1 1 0 0 0 1 1 1 2 1 1 1 1 1 2 2 0 0 0 0 0 1 2 0 2 0 0 0 0 0 0 0 0 0 1 0 0 0 1 1 0 1 0 2 1 1 0 1 1 1 0 2 0 1 0 0 1 0 0 1 1 1 0 1 1 2 2 0 0 0 2 0 0 0 0 1 0 1 1 1 1 0 0 0 0 0 0 0 0 1 0 0 1 2 1 1 0 1 1 0 0 0 0 2 0 2 2 2 0 0 0 0 0 2 2 0 2 0 2 0 0 0 0 0 0 0 0 0 2 0 2 1 0 2 1 0 2 2 2 0 0 0 0 0 2 2 2 1 1 0 1 1 0 0 0 2 0 1 0 2 2 0 0 0 1 2 0 1 0 1 1 1 0 0 0 0 1 1 0 1 1 0 1 1 1 0 1 1 1 0 0 0 1 1 2 1 0 2 0 0 0 2 1 2 0 0 1 1 0 1 0 1 1 0 1 1 2 0 0 1 2 0 0 0 1 0 0 1 0 1 0 0 1 0 0 0 0 2 2 1 1 0 0 1 0 1 1 0 1 0 1 0 0 0 2 0 0 0 0 0 1 0 0 1 0 0 2 2 0 0 0 0 1 0 2 0 1 0 0 0 2 0 0 2 1 2 2 1 1 1 0 1 1 1 0 2 1 0 2 1 1 0 1 0 1 1 1 0 1 1 1 0 0 0 0 1 1 1 1 0 0 1 2 1 0 1 0 1 0 1 0 1 0 0 1 0 0 1 0 0 0 0 0 0 2 2 2 2 2 0 0 0 0 2 0 0 0 2 1 1 0 0 0 1 1 1 0 0 0 0 0 0 0 0 0 0 1 0 0 1 0 0 0 0 0 1 1 1 0 0 0 0 1 0 1 1 0 0 1 0 0 0 1 1 1 0 2 0 0 1 0 0 1 1 1 0 1 0 2 0 2 0 0 1 1 2 1 1 1 1 1 1 0 2 2 0 0 0 0 1 1 0 0 1 2 2 2 0 0 1 2 1 0 0 1 2 1 1 1 0 0 0 2 2 1 1 0 0 1 0 0 1 0 0 0 1 0 0 0 0 0 0 0 0 0 0 0 1 1 0 0 1 0 1 1 0 1 0 1 0 0 0 0 0 0 0 0 0 2 0 0 0 0 0 0 2 0 1 1 2 2 2 0 0 0 2 0 0 0 0 2 2 1 0 2 2 2 0 0 0 1 2 0 0 2 0 0 0 1 2 0 1 2 0 2 0 0 1 1 1 0 1 0 1 0 0 0 1 1 0 1 0 1 2 1 0 0 0 0 0 0 1 2 2 2 1 0 1 0 0 2 0 1 0 1 0 1 1 1 1 2 0 0 1 1 1 1 0 0 0 2 0 1 0 0 2 0 0 1 1 1 0 0 0 0 0 0 1 1 1 1 0 1 2 0 0 1 0 0 0 2 2
55 0 0 0 2 1 1 1 0 1 0 0 0 0 0 0 0 1 1 1 0 1 0 0 0 0 1 0 1 1 1 0 0 1 1 0 2 2 0 0 0 0 0 1 2 1 0 0 2 0 0 0 0 0 1 2 0 1 0 1 1 0 0 2 0 0 1 0 0 0 0 1 2 2 0 2 1 1 1 0 2 2 2 2 2 0 0 1 1 1 1 0 0 1 1 1 0 0 0 1 0 2 0 0 1 1 2 2 0 0 0 1 1 2 1 2 2 0 1 1 1 0 0 0 0 0 0 0 0 0 0 0 0 0 0 0 0 0 0 2 1 1 0 0 0 1 0 0 1 1 0 0 0 0 0 0 0 1 0 1 0 0 1 2 0 0 0 1 0 2 1 0 0 2 1 0 0 0 0 0 0 0 0 2 1 0 2 1 0 1 0 2 2 2 2 0 2 0 0 0 0 0 0 2 2 1 2 1 0 0 2 1 1 0 2 0 0 1 0 0 2 2 1 0 0 1 1 0 0 0 0 1 0 0 0 0 0 2 2 1 0 1 1 0 0 2 0 0 1 1 1 0 0 1 1 0 0 0 0 0 0 0 0 1 1 0 1 0 1 0 0 0 0 2 0 0 0 1 1 0 0 1 1 0 2 0 0 0 1 1 1 1 0 1 2 0 1 2 0 1 1 0 2 2 1 0 0 1 1 0 1 1 1 0 0 0 1 0 0 0 0 0 0 0 2 0 1 0 1 0 1 2 2 2 0 0 0 0 0 0 0 0 0 0 0 0 0 0 0 0 2 0 0 0 1 1 0 0 0 1 1 1 1 1 1 1 1 2 2 0 0 0 1 1 0 0 0 1 1 0 0 1 2 0 2 1 0 0 0 0 0 0 0 0 2 1 1 0 1 1 0 1 0 2 1 1 0 1 1 2 0 2 0 0 1 0 1 0 0 0 1 1 1 0 2 2 1 0 0 0 2 0 0 0 0 1 0 1 1 1 2 0 1 0 0 1 0 0 0 1 0 0 1 1 2 1 1 1 1 0 0 0 0 1 0 1 1 2 0 0 1 1 2 1 0 0 0 0 2 0 1 1 0 0 2 2 2 0 2 0 0 2 0 1 1 0 0 1 2 0 0 0 1 1 0 0 2 0 0 0 0 2 0 0 1 0 0 1 0 1 1 1 2 2 0 2 0 1 1 1 1 1 0 1 1 0 0 1 0 2 2 0 1 0 0 1 0 0 2 1 0 1 0 2 2 0 0 0 2 0 0 0 0 1 1 0 0 1 1 1 0 1 0 0 0 0 2 1 0 1 2 0 0 0 1 0 1 1 1 1 0 0 0 2 0 2 0 0 0 1 1 1 1 1 1 0 1 0 0 1 0 0 0 1 0 1 1 0 0 0 1 0 0 0 0 1 1 1 0 0 0 0 2 0 1 1 1 0 0 1 1 2 0 2 2 1 1 0 1 0 0 2 1 1 0 1 1 0 0 0 0 0 0 0 1 1 0 1 0 0 0 1 1 0 0 1 1 0 1 0 0 2 2 2 1 1 0 1 0 1 0 0 0 1 0 0 0 2 1 2 0 0 0 0 0 2 2 2 2 0 1 1 0 0 2 1 0 2 2 2 0 0 1 2 0 1 0 0 0 0 0 0 0 0 0 0 2 0 1 2 1 1 0 0 1 0 1 0 0 0 0 0 0 0 0 1 1 0 1 0 0 0 2 1 0 1 2 1 0 1 0 0 2 0 0 0 1 0 2 0 0 0 1 1 1 1 1 2 0 2 0 2 2 2 2 0 0 0 0 1 0 0 1 2 1 1 1 2 0 0 0 0 0 0 1 1 1 0 1 0 1 0 1 2 0 0 0 0 0 0 0 0 1 1 0 1 1 1 1 0 1 1 0 0 0 0 0 0 0 0 0 0 0 2 2 0 0 0 1 1 0 0 2 0 0 2 0 0 1 0 0 0 0 1 0 2 1 1 2 2 2 2 1 1 1 1 0 0 0 1 2 1 0 0 2 2 2 0 0 0 0 1 2 0 1 0 1 0 0 1 0 1 0 1 1 0 0 1 1 0 0 0 0 2 0 0 1 1 1 0 1 0 0 1 0 0 0 1 0 0 0 0 2 2 2 0 2 0 0 0 2 0 2 0 0 0 0 0 0 1 1 1 0 0 1 1 1 0 2 1 0 0 1 0 0 2 0 0 2 0 0 0 0 1 0 1 2 1 0 1 1 1 0 2 0 0 0 1 1 0 1 1
56 1 0 0 1 0 0 2 1 1 0 0 0 0 0 0 0 2 2 1 1 1 1 0 0 0 2 0 2 2 2 0 2 2 0 0 1 1 0 2 1 1 0 0 2 0 1 0 1 0 0 0 1 1 0 2 0 0 0 0 1 1 0 0 0 1 0 2 0 1 0 0 2 2 1 2 2 2 2 0 2 2 0 0 2 0 0 1 2 2 1 1 1 1 1 1 0 1 1 1 1 2 1 0 1 1 1 1 1 1 0 1 1 2 1 2 2 0 0 2 2 0 1 1 1 1 1 0 0 0 0 0 0 0 1 1 0 0 0 1 0 2 0 0 0 1 1 0 1 1 1 1 0 0 0 0 0 0 0 1 1 1 0 2 1 2 0 0 1 1 1 0 1 1 2 2 2 0 0 0 0 0 0 2 2 2 0 0 0 1 0 2 2 0 2 1 2 1 0 0 0 0 0 0 2 2 0 1 1 0 1 0 1 0 2 1 1 1 1 1 0 0 0 0 1 1 0 0 0 0 0 1 1 1 2 0 2 2 2 1 0 1 2 0 1 2 1 0 1 1 0 0 0 0 0 0 1 2 1 1 1 0 0 0 0 0 0 0 2 0 0 0 0 0 0 0 1 2 2 1 1 2 2 1 1 1 0 0 0 1 0 1 1 1 2 0 0 2 0 2 2 2 2 2 2 0 1 1 2 0 2 2 2 1 2 1 0 1 0 0 0 0 1 1 2 0 1 0 0 1 2 1 2 1 0 0 0 0 0 0 0 0 0 0 0 0 0 0 1 0 0 0 0 0 1 1 1 0 0 0 0 0 1 0 1 0 0 0 1 1 1 1 0 0 0 0 0 1 1 0 1 1 1 0 2 0 0 0 0 0 0 0 1 0 2 0 0 2 1 2 0 1 0 1 0 1 0 1 0 1 1 0 0 0 2 0 0 2 0 0 0 2 2 0 0 2 1 0 0 2 2 0 2 2 2 0 0 2 0 0 0 0 1 2 2 2 0 0 0 0 0 1 1 1 1 0 1 2 0 2 1 2 0 0 0 0 0 1 0 1 0 0 0 2 1 0 1 0 1 1 2 0 0 0 0 2 0 1 2 1 1 1 1 2 1 0 1 1 1 0 0 0 1 0 0 0 2 0 0 0 0 2 1 2 0 0 0 1 0 1 1 1 1 1 0 2 0 1 0 1 1 0 0 0 0 0 2 2 0 1 0 1 1 1 1 0 1 0 2 0 2 2 1 2 2 1 0 0 2 0 1 0 1 2 1 0 1 1 1 0 1 1 1 0 0 1 1 2 0 2 2 0 1 0 1 1 0 1 0 2 0 1 0 1 0 1 0 0 0 0 0 1 0 0 1 1 1 0 0 1 0 0 0 0 1 0 1 0 0 1 0 1 0 0 0 1 2 2 0 0 0 0 1 1 1 1 0 0 0 2 1 1 0 1 2 2 2 0 0 0 0 1 0 2 1 2 2 0 1 0 0 0 2 1 1 1 0 2 0 1 1 0 2 0 0 2 0 1 2 0 0 0 1 1 0 1 0 1 0 1 1 0 0 0 0 0 0 1 1 1 0 0 0 0 1 2 2 2 2 0 0 0 0 1 0 2 0 0 0 1 0 0 0 2 0 1 0 0 0 0 0 1 0 0 0 0 0 0 1 2 1 2 1 1 1 0 1 1 0 0 0 0 1 1 0 1 0 0 1 1 0 1 2 1 0 1 1 1 0 2 0 0 2 2 1 1 1 0 0 2 2 2 1 0 0 0 0 1 2 1 1 0 0 1 1 0 0 1 0 0 1 0 1 2 2 2 2 0 0 1 1 0 1 1 0 1 1 1 2 0 2 1 0 2 1 2 1 0 0 0 0 0 0 1 0 1 0 0 0 0 0 0 0 0 1 0 0 1 1 0 0 0 0 2 1 1 0 1 0 0 0 0 1 0 0 0 1 0 2 0 0 1 0 1 0 2 0 1 2 1 1 1 0 1 1 1 0 1 0 0 2 1 0 1 2 1 1 0 0 0 0 2 1 0 1 1 1 1 0 0 0 0 1 0 1 1 1 1 2 0 0 0 1 2 0 0 1 0 0 2 0 0 1 2 1 0 0 1 0 0 0 0 2 0 1 0 0 1 0 2 0 0 0 0 2 0 2 0 0 1 1 0 0 0 1 2 2 0 1 1 1 1 0 0 0 0 0 0 1 0 1 1 0 1 0 1 1 2 0 1 1 1 0 2 1 0 0 0 0 0 0 0
57 1 0 0 0 1 1 2 0 1 0 1 0 1 0 0 1 0 0 0 1 0 0 1 0 0 1 0 2 1 1 0 1 1 0 0 1 1 0 0 0 0 0 0 1 0 1 0 1 1 0 2 1 2 0 0 0 1 0 1 1 0 0 1 0 0 2 2 0 0 0 1 2 2 1 2 2 2 2 0 2 2 1 1 2 0 0 1 2 2 0 0 1 2 1 1 0 0 0 1 1 1 0 0 1 1 2 2 0 0 0 0 0 2 0 2 2 0 1 1 1 0 1 1 0 0 0 1 0 1 0 0 0 0 1 1 0 0 0 1 1 2 0 0 0 2 1 0 1 2 2 2 1 0 1 0 0 0 1 1 0 2 0 1 0 2 0 2 1 1 1 1 0 2 1 1 1 1 0 1 0 2 0 2 1 1 1 2 0 1 0 2 2 2 1 1 2 0 0 0 0 0 0 2 2 0 2 1 1 0 2 2 1 0 2 0 0 1 1 1 1 1 0 0 0 0 0 0 0 0 1 0 1 1 1 0 1 2 2 1 0 1 1 0 0 1 0 0 2 0 0 1 1 0 0 0 1 2 0 0 0 0 0 0 0 0 2 0 1 0 1 0 0 0 1 0 0 2 1 0 1 1 2 1 2 1 0 2 0 2 0 0 0 1 2 0 1 1 0 1 1 1 2 2 2 0 1 2 2 0 2 2 0 0 1 0 1 0 0 1 1 1 1 0 1 0 1 0 0 1 2 1 1 0 0 0 0 1 0 0 1 1 2 2 0 0 1 0 0 1 2 0 1 0 0 1 1 0 0 1 2 1 1 0 1 0 1 1 2 1 1 1 1 0 1 1 0 0 0 0 0 0 1 1 1 0 0 0 0 0 0 0 0 1 2 1 1 1 1 1 0 1 0 1 0 1 0 0 0 1 0 2 0 0 1 0 1 0 0 1 1 1 0 0 1 2 1 0 0 0 0 0 1 1 1 0 0 1 0 0 2 0 1 0 0 2 0 0 1 1 0 1 0 2 1 0 1 2 0 1 1 1 2 0 2 2 2 2 0 0 1 1 2 1 2 0 2 0 2 0 0 0 0 0 1 2 1 0 2 0 0 1 0 0 0 0 0 1 1 0 0 0 2 2 0 0 1 0 0 0 0 1 0 1 0 1 0 0 0 1 1 1 0 0 1 2 0 0 0 1 0 1 0 0 0 0 1 0 1 2 0 0 2 0 0 0 1 0 2 0 2 2 1 1 1 1 1 0 2 0 2 0 1 1 0 0 0 1 0 1 0 1 1 0 0 1 1 2 0 2 2 0 0 0 0 0 0 2 0 2 0 1 0 0 0 0 0 1 1 2 2 0 1 1 0 0 0 0 0 2 0 0 0 1 0 0 0 0 0 0 1 0 1 0 0 0 2 0 0 0 0 0 0 0 2 0 0 0 1 2 1 1 0 1 2 2 2 0 0 0 0 1 1 1 0 1 2 1 1 0 0 0 0 0 0 0 1 2 0 1 0 0 1 0 0 2 1 0 2 0 1 1 2 1 0 1 1 0 0 2 0 0 1 0 1 0 0 2 1 2 1 0 0 0 0 1 1 2 2 0 0 0 0 1 0 1 0 1 1 1 0 0 1 2 0 1 0 0 1 0 0 0 0 0 0 0 0 0 0 0 0 2 0 0 0 1 1 0 0 0 0 0 0 1 0 2 0 0 2 0 0 0 2 1 1 0 2 2 0 2 0 0 0 0 0 1 1 0 2 0 1 0 0 1 1 2 1 0 2 0 1 0 2 2 2 0 1 1 0 0 1 0 0 1 2 1 1 0 2 0 2 0 1 1 0 2 1 1 2 0 1 1 1 2 1 1 0 0 1 0 1 0 2 2 0 0 0 1 0 0 0 0 0 0 1 0 0 0 0 0 0 0 0 2 2 0 0 0 0 0 0 0 0 0 0 2 0 0 1 0 0 0 0 0 0 2 0 0 1 2 2 2 0 1 1 1 1 0 0 0 2 1 2 0 2 2 2 0 0 0 1 2 1 1 0 0 1 2 0 0 0 1 0 0 0 2 2 1 2 0 1 0 0 1 0 0 1 0 1 0 0 1 0 1 1 0 0 0 0 0 0 0 1 0 0 0 0 1 0 1 1 0 1 0 1 0 1 2 1 1 1 1 0 0 1 1 1 1 2 1 1 0 1 0 0 0 0 1 1 0 1 1 0 0 0 0 0 1 0 1 1 1 0 2 0 1 0 0 0 0 2 1
58 0 0 0 0 0 1 1 0 1 0 1 1 1 0 1 0 0 0 0 1 0 1 0 0 0 1 0 2 2 1 1 0 1 2 2 2 2 0 0 0 0 0 1 1 1 0 0 1 1 0 2 1 1 0 2 0 1 1 1 1 0 0 1 1 1 1 0 1 1 0 1 2 2 2 2 2 1 1 0 1 2 1 1 2 0 0 0 1 2 0 1 1 1 0 1 0 0 0 1 0 2 2 0 0 0 2 2 0 0 1 1 1 2 1 2 2 0 2 0 0 0 1 1 0 0 0 0 0 0 1 1 0 0 0 0 0 0 0 2 1 2 0 0 0 0 1 0 2 2 0 0 0 0 0 0 0 1 1 1 1 1 0 2 2 2 0 1 1 1 1 1 1 1 2 1 1 1 0 1 0 1 0 1 1 0 1 1 0 1 1 2 0 0 0 2 1 0 1 0 0 0 1 1 2 1 2 1 0 0 2 0 2 0 2 2 2 0 1 0 1 1 0 0 1 1 0 1 1 1 1 2 1 1 0 1 0 2 2 1 0 1 2 2 0 2 0 0 2 0 0 0 2 1 0 0 0 0 0 0 0 0 0 1 0 0 1 0 1 0 2 0 1 2 0 0 1 2 2 2 2 0 1 1 1 1 0 0 1 1 1 2 0 2 2 0 1 1 0 0 1 1 2 2 2 0 0 1 0 0 0 2 1 0 2 0 0 1 0 0 0 0 2 1 2 0 0 0 1 0 1 2 0 0 0 1 0 0 0 2 1 1 1 0 0 0 1 0 0 1 1 1 0 1 0 1 1 1 0 1 1 1 2 0 2 0 1 1 2 1 1 1 1 1 0 0 0 1 1 1 0 1 0 0 1 0 0 1 1 1 1 1 0 0 2 0 0 0 1 1 0 1 0 1 0 1 2 2 0 1 1 0 0 0 1 0 1 2 0 0 0 2 1 0 1 2 1 1 1 1 0 1 1 1 1 0 0 2 0 0 0 0 1 0 0 1 0 0 0 0 0 0 2 2 2 2 0 1 1 1 0 1 1 0 1 1 1 2 0 0 0 0 2 1 1 0 1 0 2 1 1 0 0 0 1 2 1 1 1 1 1 0 1 0 0 0 0 0 0 2 2 1 1 1 0 0 1 1 0 0 0 2 0 0 1 1 0 0 0 0 0 2 1 1 0 2 0 2 0 1 1 0 0 2 2 1 1 0 1 1 0 1 2 2 2 2 0 2 0 0 0 0 1 2 0 0 0 0 1 0 0 0 0 1 0 1 0 0 2 0 0 0 1 0 0 1 1 0 0 2 0 0 1 0 0 1 0 2 1 2 1 0 1 0 0 0 1 0 0 0 0 2 1 2 0 1 1 0 0 1 0 0 0 1 0 1 0 0 0 0 0 0 0 0 0 0 2 1 0 0 0 0 0 0 1 1 0 0 0 1 0 0 0 1 1 1 2 1 1 0 0 2 2 0 0 2 1 0 2 1 1 0 2 2 2 2 1 1 1 0 1 1 0 0 0 2 0 0 2 0 1 0 2 1 0 1 0 0 0 2 0 0 1 0 1 0 0 0 0 0 0 0 0 0 1 2 1 2 2 0 0 0 0 1 0 1 0 1 1 1 0 1 2 2 0 1 1 0 1 0 0 0 0 0 0 0 2 0 1 2 1 1 1 1 1 0 1 0 0 0 0 0 0 0 0 2 1 0 0 0 0 0 2 1 0 0 2 2 0 2 0 0 1 1 1 0 2 0 1 1 1 1 0 0 2 2 2 1 2 1 1 0 1 1 1 0 2 0 1 0 1 0 0 1 1 1 0 1 0 1 1 0 0 0 0 2 0 0 1 0 1 1 0 2 0 0 0 0 0 1 0 0 0 1 0 1 0 0 0 0 0 0 1 1 1 1 1 1 0 0 1 0 0 2 1 0 1 1 0 1 0 0 1 0 0 2 0 1 1 0 0 0 0 1 0 1 0 2 0 0 0 0 1 0 1 1 0 0 0 0 0 2 0 1 2 2 2 0 1 2 0 1 2 0 1 0 0 0 0 1 1 1 0 0 0 2 2 0 2 0 0 0 0 1 1 0 0 1 2 0 2 0 0 2 0 0 0 1 0 0 0 0 0 1 1 0 0 0 0 1 1 0 0 1 1 0 1 1 0 1 1 0 0 0 1 1 1 0 1 1 1 0 1 0 1 1 0 0 1 0 0 0 0 1 0 1 2 0 0 0 0 0 0 1 0 0 0 1 1 0 0 0
59 0 0 0 0 1 1 2 1 2 0 0 1 1 0 1 0 2 1 1 1 1 0 0 0 0 0 0 1 2 2 0 0 0 1 1 1 1 0 1 1 0 0 0 0 2 0 0 2 0 0 0 0 1 0 2 0 0 0 0 0 2 1 0 0 0 1 0 0 1 1 1 2 2 1 2 2 1 2 0 0 2 1 1 2 0 0 0 2 2 0 1 1 2 0 1 0 0 0 2 0 1 1 0 1 1 2 2 0 1 0 1 0 0 0 0 0 0 0 2 2 0 2 2 2 2 1 0 0 0 0 0 0 0 1 0 0 0 0 0 0 2 0 0 0 0 2 0 0 1 1 1 0 0 0 0 0 0 1 1 2 0 0 2 1 1 0 2 1 0 0 0 1 1 1 0 0 0 0 0 0 0 1 2 2 1 1 0 0 1 0 1 1 0 1 1 1 0 0 0 0 0 0 1 2 1 2 1 1 0 0 2 0 1 1 0 0 0 1 1 0 0 0 0 0 0 0 0 0 0 0 0 0 0 0 0 0 2 2 1 0 0 2 1 0 1 0 0 1 0 0 0 0 0 0 0 2 1 1 1 1 0 0 0 1 0 0 0 2 0 1 0 1 2 0 0 0 2 2 1 1 1 2 1 2 2 1 0 1 2 1 0 1 2 2 0 0 1 1 0 1 0 2 2 2 0 0 2 1 0 1 2 1 0 2 0 0 1 0 0 1 1 1 0 1 0 0 0 2 0 2 0 0 0 0 0 0 0 0 0 1 1 1 0 0 0 0 0 0 0 0 0 0 0 0 2 1 0 0 2 2 2 1 0 1 0 1 0 1 1 1 1 2 2 0 0 0 0 0 0 2 0 2 0 1 2 0 0 0 0 0 2 0 0 2 0 0 0 0 0 0 0 0 0 0 0 0 0 0 2 0 0 0 0 2 0 0 0 1 0 0 1 0 1 0 2 2 1 1 2 2 1 0 0 0 0 0 1 0 0 0 0 1 0 0 2 2 0 0 1 0 1 1 2 1 1 0 1 0 1 2 2 0 1 0 2 2 1 0 1 0 1 1 2 0 0 0 0 2 2 1 0 0 0 2 2 2 0 1 0 1 1 0 1 0 0 0 1 1 0 1 1 0 0 0 0 2 2 0 0 0 1 0 1 0 1 1 0 0 1 1 0 0 0 1 2 0 0 1 2 0 1 0 1 1 0 2 2 0 1 1 0 2 0 2 0 2 2 0 0 0 0 2 0 2 2 2 1 1 0 1 0 0 2 1 0 1 2 1 1 1 1 0 0 0 0 0 0 0 0 2 0 0 0 1 0 1 2 1 1 0 0 1 0 0 1 1 1 1 1 1 1 0 2 0 0 2 0 0 1 1 0 0 2 0 2 0 0 0 0 1 0 0 0 0 0 2 0 0 0 1 0 0 0 2 1 1 0 1 2 1 1 0 1 2 2 2 0 1 0 0 1 0 2 1 2 2 0 2 0 0 0 1 2 2 2 0 0 1 1 1 0 0 0 0 1 1 0 1 0 0 1 1 0 0 1 0 1 0 1 1 1 0 0 0 0 0 2 0 1 0 1 0 0 0 1 1 2 2 1 1 1 0 1 0 0 0 1 0 0 0 1 1 2 0 1 0 0 1 0 1 1 0 0 0 0 1 0 1 2 2 2 0 0 0 0 0 1 1 1 1 0 0 0 0 0 0 0 1 0 0 0 2 1 0 1 1 0 0 2 1 0 0 0 0 0 2 0 1 1 1 1 1 1 1 1 1 1 2 1 1 0 1 1 1 0 1 0 0 0 0 0 0 2 1 1 0 0 0 1 2 1 0 0 2 2 2 0 2 0 1 2 1 1 0 1 0 0 0 1 0 0 0 0 1 1 0 0 2 1 1 0 0 0 0 0 0 1 1 0 0 0 0 2 2 0 0 0 0 0 0 0 1 0 0 2 0 2 2 0 0 0 0 2 0 2 0 1 2 2 2 2 0 0 0 0 1 0 0 0 1 2 0 0 2 2 2 0 0 1 0 0 1 0 1 1 1 0 1 1 0 0 1 0 1 2 2 2 1 0 0 0 0 0 0 0 0 0 1 0 0 0 0 1 1 0 0 1 1 1 0 0 1 0 0 1 0 1 0 1 1 0 2 0 0 0 0 1 0 2 1 0 0 1 1 1 1 0 0 0 2 0 0 0 0 0 0 0 2 0 0 0 0 0 0 0 0 0 0 0 0 0 0 1 1 0 1 0 0 0 2 2
60 0 0 0 0 1 1 2 0 2 0 0 0 1 0 0 1 0 0 0 1 0 0 0 0 0 1 0 2 2 2 0 1 2 0 0 1 1 0 0 0 0 0 1 2 1 1 0 2 2 0 0 1 1 1 1 0 1 0 0 2 0 1 0 0 0 0 0 0 0 0 1 2 2 1 2 2 1 2 0 1 2 1 1 1 0 0 2 2 2 1 2 2 0 1 0 0 1 0 2 0 1 2 0 0 0 2 1 1 1 0 2 2 2 2 2 2 1 2 2 2 1 2 2 1 1 1 1 1 1 0 0 0 0 0 0 0 0 0 1 0 2 0 0 0 1 0 0 0 0 0 0 0 0 0 1 0 0 2 1 1 2 0 2 1 2 1 0 0 1 0 1 1 1 1 1 0 0 0 0 0 0 1 2 2 1 1 1 1 1 0 1 1 0 2 2 0 0 0 0 0 0 1 1 2 1 2 0 0 0 2 0 2 0 2 0 0 1 1 2 0 0 0 0 0 0 1 0 0 0 0 0 0 0 0 0 1 2 2 2 0 0 0 0 0 1 0 0 2 0 0 0 2 0 0 0 0 1 0 0 0 0 0 0 0 0 0 1 2 1 0 1 0 2 1 1 0 1 0 0 0 0 2 1 2 2 0 1 0 2 2 0 0 2 2 1 0 1 0 1 1 0 0 0 0 0 2 2 0 1 0 2 1 0 1 1 0 0 1 1 1 1 1 0 1 0 1 0 2 0 1 2 1 1 0 0 0 1 0 0 1 1 0 0 0 0 0 1 1 1 0 0 1 1 0 0 2 0 0 0 0 0 2 0 2 1 1 0 1 1 1 1 2 2 0 0 0 1 1 0 2 0 0 0 1 1 0 0 0 0 0 1 0 1 1 0 0 0 1 2 0 2 0 1 1 0 0 1 0 2 0 0 0 1 1 0 0 0 2 0 1 0 0 0 0 0 0 0 0 0 1 0 1 2 1 0 0 0 0 0 1 0 2 1 1 2 1 1 1 0 0 0 0 2 0 0 0 1 0 1 1 1 0 0 0 0 0 1 0 1 0 1 2 1 0 0 0 1 2 1 1 0 1 0 0 0 0 1 1 0 0 1 0 1 0 0 0 1 1 1 1 0 2 2 0 1 2 2 0 0 0 1 0 1 0 1 0 1 0 1 1 1 1 0 1 2 0 0 0 2 0 2 0 1 2 0 1 0 1 2 0 1 1 1 1 0 2 0 2 0 0 0 0 2 2 2 0 1 2 0 2 0 0 0 0 0 0 2 2 0 2 1 0 0 1 0 1 1 0 1 2 0 0 0 0 0 0 2 0 2 0 1 1 0 1 0 1 0 0 0 0 2 0 2 0 0 1 0 0 1 0 0 0 1 0 1 1 0 0 0 0 0 1 1 0 0 1 1 0 0 1 0 0 0 2 1 0 0 0 1 1 1 0 1 2 1 1 0 2 0 0 2 2 0 0 2 0 0 2 1 1 1 2 1 1 1 1 1 1 0 0 0 0 0 0 1 1 0 1 0 1 1 2 2 0 1 2 2 1 1 0 0 0 1 1 1 1 1 1 1 0 1 0 0 1 1 1 2 2 0 0 0 1 1 0 1 0 1 0 0 0 1 0 2 0 2 0 0 0 0 0 1 0 0 0 0 1 0 1 1 0 0 1 1 2 0 2 0 0 0 0 0 0 0 1 0 0 0 0 0 0 0 2 2 0 1 2 2 0 2 0 0 0 0 0 0 0 0 0 2 2 2 2 0 0 1 0 1 1 1 1 1 2 2 2 0 0 1 0 1 2 0 0 1 2 1 2 0 1 0 1 0 0 0 1 2 1 1 2 1 1 2 1 2 1 2 1 0 1 0 0 1 0 1 1 1 0 0 0 0 0 0 0 0 0 0 0 0 0 0 1 0 0 2 2 0 0 0 0 0 2 0 0 0 0 0 0 2 2 0 0 0 1 1 0 2 0 1 2 2 2 2 0 0 0 1 0 0 0 1 2 2 0 0 2 2 2 0 0 0 0 2 1 1 2 1 0 0 0 0 0 0 0 0 2 2 2 1 2 0 0 0 0 1 0 0 1 2 0 0 0 0 0 2 0 0 0 0 0 0 0 0 0 1 1 1 0 1 0 1 0 0 2 0 0 0 0 1 0 2 1 0 0 0 1 2 2 0 2 1 0 0 0 0 0 0 1 0 2 0 0 0 0 0 0 0 0 1 0 1 0 0 0 1 0 0 0 0 0 0 0 0
61 1 0 0 0 0 0 2 0 1 0 0 1 1 0 1 0 1 1 1 1 0 1 1 0 0 1 0 2 2 2 0 1 1 1 2 2 2 0 1 1 0 0 1 2 1 0 1 1 1 0 0 0 1 0 0 2 0 1 0 1 0 0 2 1 1 2 1 0 0 0 2 2 2 2 2 1 0 2 0 0 1 1 1 1 0 1 1 1 1 1 0 2 1 1 1 0 2 2 2 2 2 0 0 2 1 2 1 1 1 0 1 0 0 0 0 0 0 1 1 1 0 2 2 1 1 1 1 1 1 1 1 0 0 0 0 0 0 0 0 1 1 0 0 0 1 0 0 0 0 0 0 0 1 0 0 0 1 0 1 1 1 1 2 1 2 0 0 1 0 0 0 0 2 2 0 0 0 0 1 0 0 0 2 0 0 2 2 0 0 1 2 1 0 2 2 1 0 0 0 0 0 1 1 2 1 1 1 1 0 1 2 1 0 1 0 0 1 1 0 1 1 1 0 0 1 1 0 0 0 0 0 0 0 0 0 0 2 2 2 0 0 2 0 0 2 0 0 2 0 0 0 1 0 0 0 0 1 1 1 0 1 1 0 0 0 0 2 1 0 1 0 1 2 0 0 0 2 1 0 0 2 2 0 0 0 0 1 0 2 0 1 0 2 2 0 2 1 0 2 1 0 0 0 0 0 2 2 1 0 1 1 1 0 0 0 1 0 0 0 0 0 2 0 2 0 0 0 1 1 1 1 0 0 0 0 0 0 0 1 1 1 2 0 0 0 0 0 2 0 0 0 0 1 1 0 1 0 0 1 1 1 0 0 0 1 0 0 0 0 0 0 0 0 0 0 0 0 0 0 0 0 0 0 0 0 0 0 0 0 1 0 1 0 2 1 1 1 0 0 0 0 0 2 0 2 0 2 0 2 0 1 0 0 0 0 2 1 0 0 0 1 0 0 1 2 1 0 0 1 1 1 0 0 0 0 0 0 1 1 1 0 1 0 0 1 0 0 0 1 0 0 1 1 2 1 1 1 1 1 1 2 0 0 0 1 0 2 0 1 0 1 1 2 0 0 0 0 1 1 2 0 0 0 0 0 0 0 1 0 0 1 0 1 1 0 0 1 1 0 1 1 2 2 0 0 1 1 1 0 1 1 0 0 0 2 1 0 0 2 2 0 2 2 0 2 0 0 0 1 0 0 0 2 2 0 1 0 0 0 0 0 1 0 0 0 0 2 0 0 0 0 0 2 1 1 0 0 0 1 0 0 0 1 0 1 0 1 1 0 1 0 1 0 0 1 1 0 0 1 1 0 2 0 0 2 0 0 0 0 0 1 0 0 0 0 1 0 0 1 1 1 0 2 0 0 0 0 0 1 0 0 0 0 2 0 0 0 0 1 0 0 0 1 0 0 2 0 0 0 1 0 0 0 1 1 0 0 1 0 2 1 0 2 2 1 1 0 1 0 0 1 0 0 0 2 1 0 0 0 0 0 1 1 1 1 0 1 0 0 1 1 0 0 1 1 1 1 2 0 0 1 2 2 0 2 1 1 0 1 0 0 0 0 2 0 0 1 1 1 0 0 0 1 1 2 0 2 2 0 0 0 0 1 0 0 0 1 1 1 1 0 2 2 0 1 0 0 0 0 0 1 0 0 0 0 1 0 1 2 0 0 0 0 1 0 1 1 1 1 1 1 0 0 0 0 0 0 1 0 0 0 2 0 0 1 1 0 0 1 0 0 1 2 1 1 0 0 0 1 1 1 1 0 0 2 0 0 2 0 2 0 1 2 2 0 0 1 0 1 2 0 0 1 2 1 1 0 1 1 2 0 1 1 1 2 2 1 1 0 1 1 1 1 0 1 1 0 0 1 0 0 0 0 0 1 1 1 0 0 1 1 0 0 0 0 0 0 0 0 1 0 0 1 0 0 1 0 0 0 1 0 0 0 1 0 0 1 2 0 0 0 0 2 0 1 0 0 1 1 1 1 0 0 0 0 1 1 2 0 1 1 1 0 1 1 1 0 1 2 0 1 2 0 1 0 1 0 1 1 0 0 0 0 0 1 1 0 2 2 0 2 0 1 0 0 1 1 1 0 1 0 0 2 0 0 0 0 1 1 0 0 0 2 1 0 0 2 1 1 0 0 1 0 1 0 1 0 0 1 1 0 0 1 1 1 1 0 2 2 0 1 1 0 0 0 0 0 1 0 0 0 0 1 1 2 2 1 0 1 0 1 0 2 0 1 0 0 0 0 2 2
62 0 0 0 0 0 0 0 0 0 0 2 1 1 0 1 0 1 0 0 2 0 0 0 0 0 1 2 2 2 2 1 0 1 1 0 1 0 0 1 1 0 0 1 1 0 0 0 0 1 0 1 0 0 1 1 1 2 0 1 0 0 0 2 0 0 1 1 0 0 0 1 2 2 2 2 1 1 2 1 0 2 0 0 0 0 0 1 2 2 0 1 0 2 1 2 1 0 0 0 0 2 1 0 0 0 2 1 1 0 0 1 0 0 0 0 0 0 0 2 2 0 0 0 0 0 0 1 1 1 1 1 0 0 0 0 0 0 1 0 0 2 0 0 0 2 0 0 0 1 0 1 0 1 0 0 0 0 1 0 0 2 0 2 2 1 1 1 1 1 1 1 2 0 2 1 1 0 0 0 0 0 1 1 1 0 1 1 0 0 0 1 1 0 1 2 0 0 1 0 1 1 1 1 2 0 2 2 1 0 1 0 0 0 1 0 0 0 2 2 0 0 1 0 0 0 0 0 0 0 0 0 0 0 0 0 0 2 2 1 0 1 1 0 0 2 0 0 1 1 0 0 0 1 1 0 1 0 0 0 0 0 0 0 0 0 1 0 2 0 0 1 0 2 0 0 0 2 2 1 1 1 1 0 1 1 0 2 0 2 1 0 1 2 1 0 0 1 1 1 1 0 0 0 0 0 0 0 0 0 0 1 2 1 2 1 0 0 0 0 0 0 2 1 2 0 1 0 0 0 2 1 2 0 0 0 0 1 0 0 0 0 1 1 0 0 0 0 1 1 1 0 2 0 0 0 2 0 0 1 1 1 0 0 0 1 0 1 2 1 0 0 1 1 0 0 0 2 2 0 0 2 0 0 1 1 0 0 0 1 0 0 1 0 2 1 1 1 1 0 0 1 0 0 0 0 0 0 0 2 0 0 0 0 1 0 1 0 0 0 0 2 0 1 0 1 1 1 1 2 2 1 0 0 0 1 0 1 0 0 1 0 1 2 2 2 0 0 0 0 0 0 0 1 1 0 1 1 1 1 1 1 1 0 1 1 1 2 0 0 1 1 2 1 2 2 0 0 1 1 2 0 0 0 0 1 0 1 2 1 0 2 1 2 0 0 0 0 0 1 2 2 1 1 0 0 1 1 0 0 0 0 0 1 0 1 0 0 0 0 0 2 0 0 0 1 1 0 1 1 0 1 0 0 2 0 2 2 1 1 0 1 2 1 1 0 2 0 2 1 0 1 0 1 2 1 1 2 0 0 0 2 0 2 1 1 0 1 1 0 1 0 1 0 0 1 2 0 0 1 1 1 1 0 1 1 1 1 0 1 0 0 0 0 0 1 0 0 1 0 0 2 0 1 0 1 1 0 0 1 1 0 0 0 1 1 0 0 1 0 0 0 0 0 0 2 0 2 0 0 0 1 0 0 1 0 0 0 1 2 1 0 0 2 2 1 1 0 2 1 0 2 0 1 0 2 2 1 1 1 1 0 1 1 1 1 1 1 1 1 1 0 1 0 0 2 0 1 2 0 1 0 1 1 0 1 1 1 0 1 1 0 0 0 1 0 1 2 1 0 0 0 0 1 0 2 1 2 2 1 1 1 0 0 1 0 0 1 2 2 0 0 1 2 0 2 0 0 0 0 0 0 0 0 0 1 2 0 1 1 0 1 0 0 1 1 2 0 0 1 1 1 0 0 1 1 1 0 2 0 0 0 2 0 0 0 2 1 0 1 1 1 0 0 0 1 1 0 1 1 2 1 0 0 0 2 0 2 1 2 0 1 0 1 1 0 0 0 0 0 0 0 1 2 1 1 1 0 1 1 2 0 0 0 1 2 1 2 1 0 1 0 0 2 1 1 0 0 1 0 1 0 2 2 0 0 0 0 0 0 0 0 0 0 1 0 1 1 1 0 0 1 0 2 2 0 0 0 1 0 0 0 0 0 1 0 1 2 2 0 0 0 0 1 0 2 0 1 1 0 1 1 0 0 0 0 0 1 0 0 1 2 0 0 2 1 1 0 0 1 1 1 2 1 0 0 1 0 0 0 0 1 2 0 1 1 1 1 1 0 0 0 0 0 0 0 1 1 0 1 0 0 0 1 0 0 0 1 0 0 0 0 1 2 1 0 1 0 0 1 1 0 0 0 2 0 2 0 0 1 1 0 0 0 0 0 0 0 0 0 2 0 0 0 0 1 0 0 1 0 0 0 0 2 0 2 2 0 0 0 0 0 0 2 0 0 0 1 1 0 1 1
63 0 1 0 0 0 0 2 0 1 0 1 2 2 0 2 0 0 0 2 0 0 0 0 0 0 1 0 1 1 1 0 0 1 2 1 2 1 0 1 1 0 0 0 1 0 0 0 1 1 1 1 0 0 0 1 1 0 0 0 2 0 1 0 0 0 1 0 0 1 1 1 2 2 1 2 2 2 2 1 1 2 0 0 1 0 0 0 1 2 1 1 2 1 0 1 0 1 0 1 0 1 1 0 0 0 2 0 2 1 0 1 1 2 2 2 2 0 1 0 0 0 1 1 0 1 1 2 0 2 2 2 0 0 0 0 0 0 0 0 0 2 0 0 0 2 2 0 0 0 0 0 0 1 0 0 2 0 1 1 0 2 0 2 1 1 0 2 1 1 1 1 0 2 1 1 1 1 0 0 1 1 0 2 1 0 2 1 0 1 0 2 2 2 1 1 1 0 0 0 0 0 0 1 2 2 1 1 1 0 1 1 0 0 1 0 0 0 2 1 0 0 0 1 1 0 1 1 1 1 0 0 0 0 0 0 0 2 2 2 0 0 2 0 0 2 0 0 1 1 1 1 2 0 0 0 1 2 1 1 0 1 0 1 0 0 1 0 0 0 1 1 0 1 0 0 0 2 2 2 2 2 2 0 2 2 0 1 0 2 1 1 1 2 2 0 0 1 0 1 0 0 0 0 0 1 0 2 0 1 0 2 2 0 1 0 1 0 1 0 2 2 2 1 1 0 0 0 0 1 2 1 1 0 0 0 0 2 0 0 0 0 0 0 1 0 1 0 2 0 0 0 1 0 1 0 0 0 0 0 0 0 2 0 2 0 1 1 1 0 0 0 1 1 1 1 0 0 0 0 2 2 0 0 0 0 0 0 0 0 0 0 0 0 2 0 0 1 1 0 1 0 0 0 0 0 1 1 0 2 0 2 0 2 0 2 0 0 1 0 1 1 0 1 0 1 1 1 1 0 2 0 0 0 0 0 0 0 1 0 1 0 1 0 0 1 1 0 0 0 0 0 0 2 0 0 0 2 0 1 1 1 0 0 0 0 0 1 0 1 1 2 1 1 2 2 0 0 0 0 1 0 0 0 1 1 1 1 1 0 0 1 0 1 2 0 0 0 2 0 0 0 1 0 1 1 1 1 0 0 0 2 1 2 0 0 0 1 0 2 2 0 0 0 0 2 0 0 0 0 0 0 0 1 2 1 2 0 0 0 0 1 1 1 1 2 1 2 0 0 0 0 0 1 2 1 1 1 1 0 0 0 0 2 1 0 1 0 0 0 0 1 2 0 0 2 2 0 0 0 2 0 0 0 2 0 1 2 2 2 0 0 0 0 0 0 2 1 1 1 1 0 1 1 0 0 1 0 0 1 0 0 0 1 1 1 0 0 1 0 0 0 0 0 0 2 0 2 0 0 2 0 0 0 1 0 0 0 1 1 2 2 0 1 2 1 1 0 0 0 0 1 0 1 0 2 2 0 2 0 0 0 0 0 0 0 1 1 1 0 1 0 0 0 0 1 1 1 2 0 0 1 2 1 0 0 2 2 1 1 0 1 0 1 0 0 0 1 1 1 0 0 1 1 0 1 1 1 2 0 1 1 0 0 0 0 0 2 1 1 0 1 1 2 0 1 0 0 1 0 1 1 0 1 0 1 1 0 1 0 0 1 0 0 0 0 0 1 1 1 0 1 0 0 0 2 1 0 0 0 0 0 1 1 0 0 2 0 0 1 1 0 1 1 0 2 2 0 1 1 1 1 0 0 1 2 1 2 1 2 0 1 1 1 1 0 1 1 0 1 2 0 0 2 2 0 1 1 0 0 1 1 1 1 0 1 2 0 2 0 2 2 1 2 1 2 1 0 0 1 0 0 0 0 0 1 1 0 0 0 0 0 1 1 1 1 1 0 0 0 0 0 0 1 1 0 0 0 0 0 0 0 0 0 0 0 0 1 2 0 0 0 0 0 0 2 0 1 1 1 1 1 1 1 1 1 0 1 1 0 1 1 1 0 1 1 1 0 0 0 0 2 0 0 2 1 1 1 0 2 0 0 1 0 1 1 1 1 1 0 0 0 0 0 0 0 1 0 1 0 1 1 0 2 0 0 0 1 0 0 0 0 2 1 1 0 0 1 1 0 1 0 0 0 2 0 1 0 0 0 2 0 0 1 0 0 0 0 2 2 0 0 0 0 0 2 0 1 1 0 1 1 0 0 0 0 0 1 0 0 0 1 0 1 0 0 0 0 0 0 0 0
64 0 1 1 0 0 0 0 0 0 1 1 0 1 0 0 0 1 1 2 0 1 0 1 1 1 0 0 1 2 2 0 0 0 0 0 2 2 0 0 0 0 1 0 2 2 0 0 2 0 0 0 0 0 0 1 1 0 1 0 2 1 0 0 0 0 0 0 0 0 0 1 2 2 2 2 2 2 2 2 0 2 0 1 1 0 0 0 2 2 1 2 1 1 0 2 0 0 0 1 1 2 1 0 1 1 1 1 1 0 0 2 0 0 0 0 0 0 0 1 1 0 2 2 2 2 2 1 1 1 0 0 0 0 0 0 0 0 0 0 2 0 0 0 0 1 0 0 0 1 0 1 0 0 0 0 0 1 0 2 2 0 0 2 0 1 0 0 1 0 0 0 0 2 2 1 1 0 0 0 0 1 1 2 2 1 1 2 0 0 0 1 0 0 0 2 2 0 0 0 1 1 0 1 2 2 1 0 0 0 1 1 1 0 1 1 0 0 2 0 1 1 0 0 1 1 1 1 0 0 0 1 1 1 1 0 1 2 2 1 0 0 1 1 0 2 0 0 2 0 0 0 2 0 0 0 0 2 0 0 0 0 0 0 0 0 0 1 0 0 0 2 0 1 1 0 0 1 2 0 0 1 1 1 1 1 0 1 0 2 1 1 0 2 2 1 0 0 0 2 1 1 1 1 1 0 0 2 1 0 1 2 2 0 1 0 1 1 0 1 0 0 1 0 2 0 1 1 1 2 2 1 1 1 1 1 1 1 0 0 1 2 2 0 0 0 1 0 0 1 2 0 0 0 1 1 1 0 0 2 2 2 2 0 2 1 1 1 2 1 1 1 2 2 0 0 0 0 0 0 1 1 1 0 1 0 0 0 0 0 0 0 0 0 2 1 1 0 0 0 0 0 0 1 0 1 0 1 0 1 1 0 0 0 2 0 0 1 0 1 1 1 0 1 0 2 0 0 0 0 1 0 1 2 2 0 0 0 1 0 1 0 2 1 1 2 0 0 0 0 0 1 1 2 1 1 0 1 1 1 1 1 0 0 0 0 0 2 0 0 1 2 1 2 0 0 0 0 2 1 0 0 0 0 2 2 2 1 2 0 2 2 0 0 0 0 0 1 1 1 1 1 1 1 0 0 1 1 0 0 0 1 0 1 0 1 1 0 0 1 1 1 0 0 1 2 0 1 1 2 0 1 0 0 1 0 1 1 0 1 1 0 2 1 0 0 0 1 1 0 1 1 0 2 1 0 0 1 0 1 0 0 0 2 0 1 1 2 1 1 1 1 1 0 0 1 1 1 0 1 2 0 1 0 0 1 0 0 0 0 0 0 0 0 0 2 0 1 1 1 1 1 1 0 0 2 2 0 0 1 1 1 0 1 1 1 0 0 0 0 1 0 1 0 0 0 2 1 0 0 0 0 0 0 1 0 1 0 0 0 2 0 0 2 2 1 1 0 2 1 0 1 1 1 1 1 2 1 1 1 1 0 0 1 2 2 1 1 0 1 1 0 0 0 0 1 2 0 1 0 1 1 2 2 1 1 1 1 0 1 0 0 0 1 1 0 0 2 2 2 0 0 0 0 0 1 2 2 2 0 1 1 0 2 0 0 0 1 0 0 0 1 1 1 1 2 0 1 1 0 1 1 0 0 0 0 0 0 1 1 1 1 0 0 0 0 0 1 1 1 1 1 0 1 0 1 0 1 2 0 0 0 2 0 1 1 2 0 0 2 1 0 1 2 1 1 0 0 0 0 0 0 1 0 0 1 0 2 1 2 0 1 2 2 2 0 1 2 0 0 1 0 0 2 2 1 0 0 0 1 1 0 1 1 1 2 2 1 1 0 1 1 1 1 0 1 1 0 0 0 0 0 2 1 0 1 0 1 1 0 1 1 1 1 1 1 1 1 1 0 0 1 0 2 2 0 0 0 0 1 0 1 1 1 0 1 2 0 2 0 0 0 0 2 0 1 0 0 1 1 2 2 1 1 0 1 0 0 2 0 0 0 0 0 2 2 2 0 0 1 0 0 1 0 1 1 1 0 1 1 0 0 1 0 1 1 1 2 2 0 0 0 0 0 1 0 0 0 0 1 0 0 0 2 0 0 0 0 0 1 0 1 0 0 0 0 0 1 0 0 1 0 1 0 1 0 1 0 0 0 2 0 1 1 0 0 0 0 0 0 1 0 1 0 0 2 0 0 0 0 0 0 0 2 0 0 2 0 0 0 0 0 0 2 0 0 1 0 0 0 1 1
65 1 0 0 0 0 1 2 1 1 1 0 1 2 1 1 0 1 0 0 1 0 0 0 0 0 0 0 1 2 2 0 1 1 1 0 0 1 1 0 0 0 0 0 1 0 1 0 2 1 0 0 1 1 0 2 0 0 0 0 2 0 0 2 0 1 1 1 0 0 0 2 2 2 1 2 2 0 1 0 0 2 1 1 1 0 1 1 2 2 1 1 1 1 0 1 0 1 1 1 1 2 2 0 0 0 2 1 1 1 0 1 0 0 0 1 0 0 0 2 2 0 1 1 1 1 1 0 0 0 0 0 0 0 0 0 0 0 0 1 0 2 0 0 0 0 1 0 0 1 0 1 0 0 0 0 0 0 0 2 2 0 0 2 2 2 0 1 2 0 0 0 0 2 1 0 0 0 0 1 0 0 2 2 2 0 2 1 0 0 1 1 1 0 1 1 1 1 0 0 0 0 0 0 2 1 2 0 0 0 2 1 1 0 2 0 0 1 2 1 0 0 0 0 0 1 1 0 0 0 0 0 0 1 1 0 1 2 2 2 0 0 2 0 1 1 0 0 2 0 0 0 2 0 0 1 1 1 0 0 0 0 0 0 0 0 0 0 2 1 1 0 0 1 0 0 0 1 1 0 0 2 1 0 1 1 0 1 0 1 0 0 2 2 2 0 0 1 0 2 1 0 1 1 1 0 2 2 0 0 0 1 2 0 0 0 1 0 0 2 0 0 1 1 1 0 0 0 1 1 2 2 2 1 1 1 1 1 0 1 1 1 1 0 0 0 0 0 2 2 2 0 0 0 1 1 1 0 0 1 1 2 2 0 2 0 1 2 2 0 0 0 1 1 0 0 0 1 1 1 0 1 0 0 1 0 0 1 1 1 0 2 1 0 2 0 0 0 0 0 0 0 0 0 0 0 1 0 0 1 0 2 0 0 1 0 1 0 0 0 0 2 1 1 1 1 0 0 0 1 1 0 0 1 1 0 0 1 0 0 1 0 1 2 2 2 0 0 0 1 0 0 0 1 1 0 1 1 1 0 1 2 0 0 1 1 1 2 0 0 0 0 0 2 0 0 0 1 2 0 1 1 0 0 1 1 1 0 2 0 1 2 0 1 1 1 0 0 1 1 2 2 0 0 0 0 1 0 0 0 0 1 0 1 0 1 0 1 0 2 2 0 1 0 1 2 0 1 0 1 1 1 0 0 0 0 1 1 2 1 1 0 1 0 1 1 1 1 2 0 1 1 1 2 2 2 0 2 0 1 0 1 1 2 0 0 2 0 1 0 0 0 2 0 0 2 2 0 0 1 2 0 1 0 0 1 0 0 0 0 0 0 2 0 2 2 0 1 1 1 1 1 0 1 0 1 1 0 0 1 2 1 0 0 2 0 0 0 0 1 0 0 0 1 0 0 2 1 0 0 0 0 0 0 0 0 0 0 0 2 0 1 0 0 2 2 2 1 1 0 1 1 0 1 0 2 0 0 2 0 0 0 1 2 2 1 2 1 1 0 0 0 0 0 0 2 1 1 2 0 2 0 2 2 1 2 1 2 0 0 0 2 1 0 1 0 0 2 1 1 0 0 0 0 0 1 1 1 1 0 1 1 0 2 0 0 0 2 0 0 0 1 0 2 0 1 0 0 0 0 0 0 0 0 0 0 1 0 1 1 0 1 0 0 0 0 0 0 0 0 0 0 0 0 0 1 0 0 2 1 0 1 2 1 1 1 2 1 1 1 0 0 0 0 0 1 1 0 1 1 2 1 1 1 1 2 0 2 1 2 0 1 1 2 2 0 0 1 0 0 1 0 1 2 1 1 1 0 0 2 2 1 0 1 1 2 2 0 1 0 0 1 1 2 1 1 0 0 0 0 0 0 0 0 0 2 2 0 1 0 0 1 0 0 0 0 0 0 0 0 0 0 0 2 2 0 0 0 1 1 0 0 0 0 1 0 1 0 2 0 0 0 0 1 0 1 0 0 2 2 2 2 1 1 1 2 0 0 1 0 1 1 0 1 1 1 1 0 1 0 0 2 2 1 1 1 0 0 1 1 0 0 1 0 1 1 2 1 1 0 0 0 0 0 0 0 0 1 0 1 0 0 0 1 0 0 0 0 0 0 0 0 2 1 1 0 1 1 1 0 1 0 1 1 0 1 2 0 0 0 1 1 0 2 0 1 1 0 1 0 0 0 0 0 0 0 0 0 1 0 0 0 0 2 0 0 1 0 0 0 0 0 1 1 0 0 0 0 0 0 1 1
66 1 0 0 0 1 1 1 0 0 0 1 1 2 1 1 0 2 1 0 2 0 1 0 0 0 0 0 2 2 1 0 1 1 0 0 2 1 0 1 0 1 1 0 1 1 0 0 0 2 1 1 2 2 0 2 0 0 1 1 0 1 0 0 0 2 0 1 0 0 0 1 2 2 1 2 2 2 2 0 2 2 0 0 1 0 0 0 2 2 0 1 0 1 0 0 0 0 0 1 0 2 1 0 1 1 2 1 1 0 0 2 0 1 1 1 1 0 2 1 1 0 2 2 2 1 2 2 2 2 0 0 0 0 0 0 0 0 1 1 2 1 0 0 0 1 0 0 1 1 1 2 0 0 0 0 0 0 1 0 1 1 0 2 2 1 0 1 1 1 1 0 1 1 1 1 0 0 0 0 0 0 0 1 0 0 1 0 0 2 0 2 1 1 0 2 2 0 0 0 0 0 0 1 2 1 1 1 1 0 2 1 0 0 2 1 1 0 1 0 2 2 1 0 0 2 2 0 0 0 0 1 0 1 1 0 1 1 2 0 1 0 2 0 0 1 0 0 2 0 0 1 1 0 0 0 2 0 0 0 0 0 0 1 0 0 1 0 2 1 0 1 0 2 0 0 0 2 2 1 1 2 0 0 1 0 0 0 1 2 1 1 0 1 2 0 1 0 0 1 0 0 0 0 0 0 0 2 2 0 2 2 2 0 0 0 0 1 0 1 0 0 2 1 0 0 0 0 1 1 1 1 1 1 0 0 0 0 0 0 1 1 1 0 0 0 0 0 2 2 2 0 2 0 0 0 1 1 0 0 1 0 2 0 2 1 1 1 1 0 0 0 1 1 0 0 0 0 0 0 0 2 0 0 0 0 0 0 0 1 1 1 1 0 2 2 2 1 1 0 0 1 0 1 1 0 0 0 0 2 0 1 0 1 1 0 0 0 0 0 0 1 0 0 2 2 0 0 0 0 0 0 1 1 1 0 0 0 1 0 0 0 1 1 1 2 0 2 2 2 0 0 1 1 2 1 1 0 1 0 0 1 0 1 1 2 2 2 0 0 1 1 0 2 1 0 1 0 2 0 2 0 0 1 0 2 0 1 2 0 2 2 0 1 0 0 0 0 1 0 1 1 2 1 0 0 1 1 0 0 0 2 0 0 1 1 0 0 0 1 1 1 0 1 0 2 0 0 1 2 0 1 0 0 0 0 1 1 0 2 0 2 1 1 1 1 0 2 0 0 0 0 1 2 1 0 0 0 1 0 0 0 0 2 1 0 0 0 0 0 0 1 0 0 0 0 2 2 0 2 2 1 1 0 0 1 0 0 0 0 0 0 1 1 1 1 1 0 0 0 0 2 0 1 1 0 1 0 0 2 1 0 0 1 1 1 0 0 1 0 1 0 1 1 0 0 1 1 0 0 0 0 0 0 2 0 1 0 0 1 1 0 0 2 2 1 1 0 1 0 1 1 1 1 0 1 2 0 2 0 0 0 0 2 1 1 1 2 0 0 2 0 1 0 0 1 1 0 1 0 1 2 2 1 0 1 1 2 1 1 0 1 0 0 0 0 0 0 1 1 0 1 0 1 2 2 1 1 2 0 0 0 1 0 0 0 1 1 2 2 0 0 1 2 0 0 0 0 1 0 0 0 0 0 0 0 2 0 0 1 0 1 0 0 1 0 1 0 0 0 0 0 0 0 0 1 0 0 0 0 0 0 2 1 1 1 2 2 0 2 0 0 0 1 1 0 2 0 0 2 2 1 0 1 1 2 1 0 2 0 2 0 2 2 2 0 0 1 0 0 1 0 1 2 1 0 0 0 1 0 1 0 0 0 0 2 0 0 2 0 2 2 1 2 0 1 1 0 1 0 0 1 1 1 0 1 0 0 0 0 0 0 0 0 1 0 0 1 0 0 0 0 0 2 1 0 0 1 0 1 0 1 1 1 0 0 1 0 1 0 0 0 0 0 0 2 1 0 2 2 1 1 0 0 0 0 0 1 0 0 1 1 0 0 2 2 2 0 1 1 0 2 2 0 0 1 1 0 1 1 0 0 1 0 1 1 1 2 2 1 0 1 0 1 0 0 1 1 0 0 0 0 0 1 0 0 0 1 0 0 0 0 1 1 0 1 0 0 0 0 1 0 1 1 0 0 1 0 0 1 1 0 0 0 1 2 2 1 2 0 1 0 0 0 0 0 1 0 2 0 0 0 0 1 0 1 1 1 0 1 1 0 2 2 0 0 0 0 0 0 0 0
67 0 0 0 0 0 0 1 0 1 0 1 0 1 0 1 0 1 0 0 1 0 1 0 0 0 0 0 2 2 2 0 1 2 1 0 2 2 1 0 0 1 0 1 1 0 0 1 0 2 0 2 0 1 1 2 0 0 0 0 0 1 0 0 0 0 1 1 0 0 0 1 2 2 2 2 2 1 1 0 1 2 0 0 0 0 0 1 2 2 1 0 2 2 2 2 0 1 1 2 0 2 1 1 0 0 2 1 1 0 0 2 1 1 1 1 1 1 2 1 1 1 1 1 1 0 0 1 1 1 0 0 0 0 0 0 0 0 0 1 1 1 0 0 0 1 0 0 0 0 0 0 0 0 0 0 1 0 0 1 1 1 0 1 1 1 0 1 0 1 1 2 0 2 0 1 0 0 0 0 0 0 0 1 1 0 1 0 0 1 0 1 2 0 2 1 2 0 0 0 0 0 0 1 2 1 1 2 1 0 0 2 2 0 2 1 0 0 0 1 1 2 0 0 0 1 1 0 0 0 0 0 0 0 1 1 0 2 2 2 0 0 2 0 0 1 0 0 2 0 0 2 1 0 0 0 0 1 1 1 0 1 0 0 0 0 1 1 2 0 1 0 1 2 0 0 0 2 2 1 1 2 1 0 1 1 2 1 1 2 2 1 1 2 2 0 0 2 0 1 1 0 0 0 0 0 0 2 0 0 0 0 2 0 2 1 0 1 1 1 1 1 2 1 1 0 0 0 1 1 1 1 0 0 1 1 1 1 0 0 1 1 1 0 0 0 1 0 0 0 1 0 0 0 1 1 1 0 0 2 2 2 1 0 1 0 2 1 1 0 0 0 0 0 0 0 0 0 0 0 0 1 1 1 1 1 0 0 0 0 0 0 0 0 1 1 1 0 0 0 0 0 0 1 0 0 2 1 0 2 0 1 0 2 0 1 0 1 0 0 0 2 0 1 1 2 2 0 0 0 1 0 0 0 0 1 0 0 1 0 2 0 2 1 1 2 0 1 1 1 0 0 1 2 0 0 0 2 0 2 2 2 0 1 0 1 1 1 0 1 0 1 1 2 0 0 0 0 2 1 0 0 0 1 1 2 1 0 1 0 0 1 1 1 0 0 0 0 1 0 1 1 2 2 0 0 2 1 1 0 2 2 1 1 1 0 0 0 0 0 0 2 0 0 1 1 1 1 0 1 1 1 0 1 1 0 1 2 0 1 1 0 2 1 1 0 2 1 1 0 0 0 0 1 2 0 0 1 1 0 1 0 1 2 1 0 1 0 1 0 0 1 1 0 0 1 1 2 0 2 2 0 2 0 0 2 0 1 1 1 0 0 0 1 0 1 1 0 0 0 0 2 0 1 0 1 1 1 0 1 0 0 0 2 0 2 1 0 0 0 2 0 1 1 0 0 1 1 0 0 1 0 0 0 2 0 2 0 0 0 2 0 0 1 2 1 2 1 1 0 0 2 1 1 0 1 1 0 2 0 0 0 0 0 0 0 1 2 1 0 0 2 0 0 0 2 0 0 1 0 1 0 2 2 0 2 1 0 0 2 0 0 1 0 0 0 0 2 1 1 0 1 1 1 1 2 1 2 1 0 0 0 0 0 0 0 0 2 0 0 0 0 0 2 0 2 0 0 0 0 0 0 0 0 0 0 0 0 1 1 0 1 0 0 1 0 1 0 0 0 0 0 1 0 1 1 0 0 2 0 0 1 2 1 1 1 2 0 1 1 1 0 0 0 0 0 0 0 2 0 1 0 1 1 1 2 1 2 1 2 0 1 0 1 1 0 0 1 1 0 1 0 0 1 2 2 1 0 1 1 2 0 1 1 1 2 2 1 2 0 2 1 0 2 0 1 1 0 0 1 0 0 1 1 1 1 1 0 2 0 1 0 1 1 1 1 1 1 0 0 1 0 0 2 2 0 0 0 1 0 0 0 2 1 0 1 1 2 1 0 0 0 0 1 0 2 0 0 1 2 2 2 0 0 0 2 0 0 0 0 2 1 0 0 1 1 1 0 1 0 1 2 2 1 1 1 0 1 0 0 0 0 1 0 1 1 1 1 2 1 0 1 0 1 1 0 0 1 1 1 1 0 0 1 0 0 0 1 0 0 0 1 1 1 0 1 0 0 0 0 0 0 1 1 0 0 1 0 0 2 0 1 0 0 0 0 0 0 1 0 1 0 0 0 0 0 0 0 2 0 0 0 0 0 0 0 0 1 0 1 0 1 1 2 0 0 0 0 0 0 0 0
68 1 0 0 0 0 0 2 0 2 0 0 1 1 0 1 0 1 1 0 2 0 0 0 0 0 2 0 2 2 2 1 2 1 1 1 2 1 0 0 0 0 1 0 1 1 1 0 1 1 0 0 1 2 1 0 1 0 0 0 1 0 0 0 0 1 1 0 0 0 0 2 2 2 0 2 2 0 0 0 0 2 0 0 1 0 0 0 1 1 0 0 1 2 1 1 0 0 0 2 0 2 1 0 2 1 2 2 0 0 0 2 0 1 1 2 2 0 1 1 1 0 0 0 0 0 0 0 0 0 1 1 0 0 0 0 0 0 0 2 2 1 0 0 0 1 0 0 0 0 0 1 0 1 0 0 0 0 0 0 0 1 0 1 0 0 0 1 0 2 2 0 1 1 0 1 0 0 0 0 0 0 0 1 1 0 1 1 1 2 0 2 1 0 1 2 2 0 0 0 1 1 0 0 2 2 1 1 1 0 0 2 1 0 2 0 0 0 0 0 0 0 0 0 0 1 1 0 0 0 0 0 0 0 0 0 0 1 1 2 0 0 2 0 0 1 0 0 2 0 0 1 0 0 0 1 2 2 0 0 0 0 0 1 0 0 0 0 1 0 0 1 1 2 0 0 0 1 0 0 0 1 2 1 2 2 1 0 1 2 1 1 0 2 2 0 2 1 1 2 2 0 2 2 2 0 0 1 0 0 0 0 1 0 0 0 0 0 0 0 1 1 2 0 2 0 0 0 0 1 1 2 0 0 0 0 0 1 0 1 1 1 0 0 0 0 0 0 1 0 1 0 0 0 0 2 0 0 0 0 0 1 1 0 1 1 0 1 2 1 1 1 0 0 0 0 0 1 0 0 2 1 1 0 1 2 0 0 0 0 0 1 0 0 1 1 1 1 1 0 0 0 0 1 0 0 2 0 0 1 0 1 0 0 2 0 0 0 1 0 0 0 0 0 1 1 0 1 1 2 2 1 0 0 0 2 0 2 0 0 0 0 2 1 1 1 0 1 1 2 0 1 0 2 0 0 0 2 0 2 0 1 2 0 2 2 2 2 0 0 2 2 2 2 0 0 1 1 2 0 1 1 0 0 1 2 1 0 1 0 1 1 0 0 1 0 1 0 0 1 1 1 0 0 0 0 2 0 0 0 0 2 0 0 1 1 0 1 0 2 2 0 0 1 0 2 0 1 0 1 1 1 0 2 1 1 2 0 0 0 0 1 0 0 0 0 0 0 2 0 1 1 1 1 2 2 1 1 1 0 1 0 1 2 1 0 0 1 1 1 0 0 0 0 0 0 1 2 0 2 2 1 0 0 1 1 0 2 2 2 0 0 2 0 0 0 0 0 0 0 0 2 0 2 0 0 1 1 0 0 1 0 0 0 1 0 0 0 0 0 1 0 0 0 0 1 1 1 0 0 0 1 0 0 1 1 0 0 1 2 1 1 0 1 2 1 2 0 1 0 1 2 1 1 1 1 2 0 2 0 0 0 1 1 1 1 1 1 0 0 1 1 0 0 0 1 1 0 2 0 1 1 2 2 0 1 0 1 0 1 1 0 0 0 0 0 0 1 1 1 0 0 0 0 1 1 1 2 2 0 0 0 0 2 1 0 1 0 1 1 0 0 0 2 0 1 1 0 0 0 0 0 0 0 0 0 1 0 1 1 0 1 0 0 0 1 1 0 0 0 0 0 0 0 0 0 0 0 2 0 0 0 2 0 0 1 1 1 0 1 0 0 0 1 1 1 2 0 1 1 1 1 1 0 0 1 0 1 1 1 1 1 1 1 1 0 1 1 0 0 1 0 2 1 0 0 1 0 0 1 2 1 1 1 0 2 1 1 0 0 0 0 0 2 0 2 2 0 2 0 1 1 0 0 0 0 0 1 1 1 0 1 1 1 2 1 1 0 0 0 0 0 1 1 1 0 0 0 0 0 0 0 0 0 1 1 0 0 1 0 0 0 0 0 0 2 0 2 1 1 2 1 1 1 1 1 0 1 0 0 2 2 0 1 1 0 0 0 2 1 1 1 2 0 1 0 0 0 0 1 0 1 1 1 2 0 0 2 2 1 0 1 0 1 0 0 1 1 0 0 0 0 0 2 0 0 0 1 1 1 0 0 1 2 1 1 0 0 0 0 1 0 0 0 1 0 1 1 0 2 1 0 0 1 0 1 1 0 1 1 1 0 0 0 0 2 0 0 2 1 1 0 0 0 0 0 0 0 0 0 0 1 0 1 0 0 0 1 1 0 1 1
69 1 0 1 0 1 2 1 1 1 0 1 1 1 0 1 0 0 0 2 0 0 1 0 0 0 0 0 0 1 2 0 0 1 1 1 2 1 1 0 0 0 0 1 1 0 0 1 1 1 0 1 0 0 2 1 0 0 2 1 0 0 0 1 1 1 2 2 0 0 0 2 2 2 1 2 2 1 1 0 1 2 0 0 1 0 0 0 0 2 0 0 1 2 0 1 0 2 2 2 2 2 0 0 0 0 2 1 1 0 0 2 1 2 1 2 2 0 1 1 1 0 1 1 1 1 1 2 2 2 0 0 0 0 0 0 0 0 0 1 2 2 0 0 0 1 0 0 2 2 0 0 0 0 0 0 1 1 0 0 1 2 0 1 1 2 0 1 1 1 1 2 1 1 2 2 1 1 0 1 0 2 0 2 0 0 2 2 0 0 0 2 2 0 1 1 0 1 0 0 0 0 0 2 2 0 2 0 2 0 0 2 2 0 1 0 1 0 2 1 0 0 0 1 1 0 1 0 0 0 1 0 0 0 0 0 0 2 2 1 0 0 1 1 0 1 0 0 2 0 0 0 0 0 0 0 0 1 1 1 0 1 0 0 1 1 2 1 2 1 0 2 1 2 0 0 0 2 1 0 0 1 2 1 1 1 1 2 0 2 1 0 1 2 2 0 1 0 0 1 1 0 1 1 1 0 0 1 1 1 0 2 2 0 1 0 2 0 0 1 1 1 1 0 2 0 0 0 0 1 2 0 0 0 0 0 0 1 0 1 1 1 1 0 0 0 0 0 0 2 1 1 0 0 1 1 0 0 0 1 1 2 0 1 0 0 0 1 1 0 0 0 1 1 1 1 0 1 1 1 1 2 0 0 1 1 0 0 0 0 1 1 1 0 2 1 1 1 1 1 0 1 0 1 0 1 1 0 0 1 0 1 0 1 1 0 0 0 0 0 0 2 0 1 1 2 1 0 0 1 2 0 0 1 1 1 0 1 0 0 0 0 2 0 0 1 0 0 0 0 1 1 1 1 2 1 1 2 0 2 1 1 0 0 1 1 1 1 0 1 0 1 1 2 2 1 1 0 2 1 1 0 0 0 1 2 1 0 1 0 1 1 1 2 2 0 0 0 1 0 1 0 1 0 0 0 2 1 2 0 2 1 0 1 1 0 0 1 0 1 1 1 1 1 0 2 0 1 0 1 1 1 0 1 2 0 2 1 0 1 0 2 0 0 0 0 2 0 2 0 1 1 0 1 2 1 1 1 0 0 0 0 0 2 0 1 0 1 1 1 0 1 0 0 1 0 1 1 0 2 1 1 0 1 1 1 0 1 1 1 0 0 2 1 0 0 0 0 0 0 0 2 0 1 0 1 1 0 1 1 2 1 0 1 0 1 1 0 1 0 0 0 1 1 0 0 1 0 0 0 0 0 0 0 0 0 1 0 1 2 2 1 0 0 1 1 2 0 2 0 0 1 1 1 0 2 2 0 1 0 0 0 2 1 1 1 0 1 0 0 0 2 1 0 0 2 0 0 0 0 1 1 1 1 0 0 1 0 0 2 0 0 0 0 0 0 1 2 1 1 0 1 0 0 1 2 1 0 1 0 0 0 0 2 0 0 1 1 0 1 0 1 1 2 1 0 1 0 0 0 0 1 0 1 0 2 0 1 0 2 0 0 0 0 0 0 0 1 2 2 2 1 0 0 0 2 2 0 1 0 0 0 2 1 0 0 2 0 0 1 0 0 0 1 1 0 2 0 0 2 2 2 1 0 0 1 0 2 1 2 0 1 1 2 2 0 1 0 0 1 1 0 0 2 1 0 2 0 0 1 1 0 0 0 1 2 1 0 1 0 1 1 1 2 1 1 0 0 1 0 0 1 1 0 1 2 0 0 0 0 0 0 1 1 1 1 1 1 1 0 0 0 0 2 1 1 0 0 0 0 0 0 0 0 1 0 1 1 2 0 1 1 0 2 0 2 0 1 1 0 1 1 0 0 0 0 0 2 0 0 2 2 0 1 1 1 1 0 1 1 1 1 1 0 2 2 0 1 0 2 0 1 2 0 1 1 1 0 1 0 0 0 0 1 0 0 2 0 1 0 0 0 0 1 1 0 0 0 2 1 0 0 2 1 1 0 1 0 0 0 2 0 1 0 1 0 0 1 1 0 1 1 0 1 0 0 0 0 0 0 2 0 0 1 1 0 0 1 2 0 0 0 0 2 0 0 2 1 0 1 1 1 1 2 0 0 0 0 0 0 0 0
70 0 0 0 0 0 0 2 1 2 0 0 0 0 0 0 0 1 1 0 2 0 0 0 0 0 2 0 2 1 1 0 0 1 1 1 1 2 0 0 0 0 0 0 2 1 1 0 1 1 0 0 1 1 0 1 0 1 0 0 0 0 0 1 0 0 0 0 0 1 1 1 2 2 0 2 2 2 2 0 2 2 0 0 1 0 0 0 2 2 1 2 2 2 1 1 0 1 1 2 1 1 1 0 0 0 2 1 1 1 0 1 0 2 0 2 2 0 1 1 1 0 1 1 1 1 0 0 0 1 1 1 0 0 0 0 0 0 0 1 0 2 0 0 0 0 0 0 1 1 1 1 0 1 1 1 2 1 0 1 0 1 0 2 1 1 0 0 1 0 0 0 1 1 1 1 1 1 0 1 0 1 2 2 2 0 2 1 0 0 0 1 1 0 1 1 2 0 0 0 1 1 0 1 1 0 2 1 0 0 1 1 1 0 0 1 1 0 0 0 1 1 0 0 0 1 1 0 0 0 0 0 0 0 0 0 0 2 2 2 0 0 1 1 0 2 1 0 2 0 0 0 1 0 0 0 1 2 0 1 1 0 0 0 0 0 1 0 2 1 1 1 0 0 0 0 0 2 1 1 1 0 0 0 1 0 0 1 0 1 1 0 0 2 2 1 0 1 1 0 0 0 1 1 1 0 0 2 0 0 0 2 2 0 1 1 0 1 0 1 0 0 2 1 2 0 1 0 0 0 2 1 1 1 0 0 0 0 0 1 1 1 0 0 0 0 0 0 0 1 0 0 2 0 0 0 1 0 0 2 2 1 1 1 1 0 1 2 2 0 0 0 1 0 1 1 0 1 1 1 0 0 0 0 1 0 0 1 1 0 0 2 1 0 2 1 1 1 0 0 0 0 0 1 0 1 0 2 0 1 1 0 0 1 0 0 1 1 0 1 1 1 0 0 1 2 1 0 0 0 0 0 1 2 2 0 1 1 0 0 2 0 2 0 0 1 0 0 0 0 0 0 0 1 1 0 1 1 0 1 1 1 0 0 0 0 0 2 0 0 1 1 1 1 1 0 1 0 1 1 2 0 0 2 0 1 0 1 2 0 1 2 0 0 0 0 0 0 1 1 1 1 2 2 0 0 0 2 0 0 0 2 0 1 0 1 0 0 0 0 1 2 2 0 0 1 0 0 0 2 0 1 0 0 0 0 2 1 0 1 0 2 1 1 1 0 0 2 0 0 0 0 1 2 1 1 0 1 0 0 0 1 1 2 1 0 1 1 2 0 1 0 0 0 0 0 1 2 0 2 2 0 0 0 1 0 0 1 1 1 0 0 0 0 0 1 1 0 1 1 1 1 0 2 0 0 1 0 0 1 0 0 0 1 0 1 0 0 0 0 1 0 1 1 0 0 2 1 0 0 0 0 0 0 2 1 0 0 0 0 0 0 0 1 2 2 2 0 0 0 0 1 1 1 0 1 2 0 2 0 0 0 2 1 1 1 0 1 0 2 0 0 0 0 0 2 0 1 1 1 0 0 2 1 1 2 0 2 1 1 0 1 0 0 1 0 0 1 0 0 0 0 0 0 1 2 2 2 2 0 0 0 1 1 0 0 1 2 0 1 0 0 1 2 0 1 0 0 0 0 0 1 0 0 0 0 1 0 0 1 0 0 1 1 2 0 2 0 1 0 0 0 0 0 0 0 0 0 2 0 0 0 2 2 1 0 2 0 0 2 1 0 1 1 1 0 2 0 1 0 1 1 0 0 0 1 0 1 2 1 1 0 1 1 0 1 0 1 0 1 2 0 1 1 1 0 2 0 2 0 2 0 0 0 0 0 1 1 2 0 2 1 0 2 1 2 1 0 0 1 0 1 0 1 1 0 0 0 1 0 1 0 1 1 2 1 1 0 0 0 0 0 0 2 2 0 0 1 1 0 0 0 1 0 1 1 1 0 1 0 0 0 1 0 0 2 0 0 1 1 2 2 0 0 0 0 0 0 0 0 2 1 1 0 2 2 2 0 0 0 0 2 2 0 0 1 1 0 1 2 0 1 1 0 1 1 1 0 2 0 1 0 0 0 1 0 1 1 1 0 1 1 0 2 0 0 0 1 1 0 0 1 0 1 1 2 0 0 0 0 2 0 2 0 0 0 0 0 1 0 1 1 0 1 1 1 1 0 0 0 1 0 0 0 0 0 0 1 2 0 1 1 1 0 0 0 1 0 1 0 0 1 0 0 0 0 0 0 0 0 0 0
71 1 0 0 0 0 0 2 1 1 1 0 0 0 0 0 0 1 1 1 1 1 0 1 0 0 2 0 2 2 2 1 0 0 0 1 2 1 0 1 1 0 0 1 2 2 2 0 0 1 1 2 0 0 1 1 1 0 0 1 0 1 0 1 0 1 1 1 0 0 0 2 2 2 2 2 2 1 1 0 1 2 0 1 1 0 1 0 2 2 0 1 2 0 0 0 0 1 0 2 0 1 0 0 1 1 2 1 1 1 0 0 2 2 2 2 2 0 1 2 2 1 0 0 0 0 0 1 1 1 0 0 1 0 0 0 1 0 0 2 1 1 0 0 0 2 2 1 1 2 1 1 0 0 0 0 0 0 1 2 1 1 1 2 0 1 0 2 1 1 1 1 2 0 2 1 0 0 0 0 0 1 1 2 2 1 1 0 0 1 0 1 1 1 0 2 1 0 2 0 0 0 0 1 2 2 2 0 0 0 2 1 1 0 2 0 0 0 1 0 1 1 0 0 1 1 0 0 0 0 0 0 1 1 1 1 0 1 2 2 0 0 2 0 0 2 0 0 2 0 0 0 0 0 0 1 1 0 0 0 0 0 0 0 1 0 0 0 1 1 0 2 0 2 1 1 0 2 2 1 1 1 1 0 0 0 0 1 0 1 1 0 0 2 2 1 1 2 0 0 0 0 0 0 0 0 0 1 0 0 0 1 2 0 0 0 1 0 0 1 1 1 2 1 0 0 0 1 1 1 2 0 0 0 0 0 0 0 0 2 1 1 1 0 0 0 0 0 0 0 2 0 0 0 2 0 1 0 0 0 0 0 2 0 2 0 0 1 2 0 0 0 0 0 0 0 0 2 2 1 1 1 0 0 2 1 0 0 0 0 0 1 1 0 2 1 1 0 0 0 0 0 0 1 0 1 1 1 0 0 2 0 0 1 1 0 0 0 1 0 0 1 0 1 1 2 0 0 0 0 1 0 0 0 0 1 1 2 0 0 2 0 2 1 1 2 0 0 0 0 0 1 2 2 2 2 0 0 1 0 0 1 0 0 0 0 0 2 0 0 1 1 0 2 0 0 0 1 1 0 0 0 0 1 0 1 0 0 2 0 1 2 0 0 1 0 1 0 1 0 1 0 1 1 0 0 1 1 0 0 0 2 0 0 0 1 1 0 0 2 2 0 0 0 1 2 0 0 1 2 0 1 0 1 1 0 0 0 0 0 2 0 1 0 1 2 0 1 1 0 1 1 1 1 2 2 1 0 1 1 1 0 0 2 1 0 0 0 1 0 0 1 1 0 0 0 1 2 0 2 2 0 0 0 2 0 0 1 1 1 0 0 0 0 0 0 0 0 0 1 1 1 0 2 0 1 1 0 1 2 0 0 0 1 0 1 0 0 0 0 1 0 1 2 1 0 0 1 0 0 1 0 0 0 2 0 0 0 0 1 1 1 0 2 2 2 2 0 2 1 0 1 1 1 0 2 1 0 1 0 0 0 0 1 1 1 0 2 0 1 0 0 0 0 1 2 0 0 2 0 1 0 2 1 0 2 0 2 0 0 1 1 0 2 0 0 0 2 1 0 0 0 0 0 1 1 1 1 2 0 0 0 1 1 0 0 2 2 0 0 0 0 0 1 0 2 0 0 0 0 0 1 0 0 0 0 0 0 0 1 0 0 0 0 1 0 1 0 1 1 1 1 0 0 1 1 1 2 2 0 0 0 2 1 0 0 2 0 0 2 1 0 1 0 0 0 1 0 0 1 2 2 0 1 0 1 0 2 1 2 0 1 1 2 2 0 1 2 0 0 2 0 0 1 2 1 1 0 0 0 0 0 1 1 1 2 2 0 2 0 2 2 1 2 0 1 0 0 2 0 1 1 1 1 0 0 0 0 0 0 0 0 0 0 0 0 0 1 0 0 0 0 0 2 2 0 0 0 0 0 0 1 0 0 0 1 0 1 2 0 0 0 0 0 0 2 0 1 1 1 2 1 1 1 1 1 1 0 0 1 2 1 0 0 2 2 2 0 1 0 0 0 1 0 1 1 1 1 0 0 0 0 2 0 1 1 1 1 2 0 0 0 0 1 0 0 0 0 0 0 0 0 0 1 1 0 1 1 1 1 0 0 2 1 0 0 0 0 0 1 1 0 0 0 2 0 2 1 0 2 1 0 0 2 0 1 1 0 1 1 1 0 0 0 0 2 0 1 1 0 1 1 0 0 0 0 0 0 0 0 0 0 0 1 1 0 0 1 1 0 1 1
72 1 0 0 0 2 2 2 0 2 0 0 0 1 0 1 0 0 0 0 1 0 1 1 1 1 0 0 0 1 2 0 0 0 0 0 2 1 1 0 0 0 0 1 1 1 1 0 2 0 0 0 0 1 0 2 0 0 0 0 1 0 0 2 0 0 0 0 0 0 0 1 1 1 1 1 1 1 2 0 1 1 0 0 1 0 0 2 2 2 0 1 0 0 1 2 0 1 1 2 2 2 0 0 2 2 2 1 0 0 1 0 1 2 1 2 2 0 2 0 0 0 2 2 1 1 1 1 1 1 0 0 0 0 0 0 0 0 2 0 1 1 1 0 0 1 0 0 0 1 1 1 0 1 1 0 1 1 1 1 1 1 0 1 1 2 1 1 1 1 0 0 0 2 1 1 1 1 0 1 0 1 1 2 1 0 2 1 0 1 1 2 2 0 2 2 1 0 0 0 0 0 0 1 2 1 2 1 2 0 1 0 1 0 1 1 1 1 1 1 0 0 0 0 0 0 0 0 0 0 0 0 0 0 0 0 0 1 2 1 0 0 2 0 1 1 1 0 1 1 1 0 0 0 0 0 0 1 0 0 0 0 0 1 0 0 0 0 2 1 0 1 0 1 0 0 0 2 2 2 2 2 2 2 2 0 0 0 2 2 1 2 0 1 2 0 2 1 1 2 1 0 0 0 0 0 1 2 0 0 0 2 1 0 1 0 0 0 1 0 1 1 2 1 2 0 0 0 0 2 2 0 0 0 0 0 0 1 0 0 1 0 2 0 0 0 0 0 1 2 0 1 0 1 0 1 1 1 0 1 1 2 1 0 1 0 1 1 2 1 1 1 0 0 1 1 0 1 1 1 1 0 0 0 1 1 0 0 0 0 0 1 0 0 1 0 0 0 2 1 0 1 0 1 1 0 1 1 0 2 0 1 0 2 0 0 1 2 0 0 0 2 1 0 0 1 0 0 0 0 0 0 1 1 1 1 0 0 0 0 1 0 1 0 0 1 0 0 0 0 0 0 0 2 0 0 0 2 2 2 1 1 0 0 0 0 0 2 0 0 1 2 2 2 1 1 0 0 0 0 0 0 0 1 1 2 1 1 2 0 2 2 0 2 1 0 0 1 1 1 1 1 2 2 0 0 0 1 0 0 0 1 0 1 0 1 0 1 0 2 2 0 1 1 1 2 0 0 0 1 0 1 0 0 0 1 1 0 1 1 1 0 2 1 1 0 2 1 1 0 1 1 0 2 2 0 0 0 1 0 0 0 0 0 0 0 0 1 1 1 0 0 2 0 0 1 1 1 0 1 2 0 0 0 1 0 1 2 2 2 0 0 0 1 0 1 0 1 1 1 1 1 0 2 0 0 0 1 0 1 0 0 0 2 0 2 0 0 0 0 1 0 1 1 0 0 2 1 0 0 1 0 0 0 2 0 2 0 0 0 2 1 0 2 2 0 1 0 1 0 0 1 1 1 1 1 2 1 1 0 0 0 1 0 1 1 1 0 2 0 1 1 0 0 0 1 1 0 1 0 0 1 1 1 1 1 0 0 0 2 0 0 0 0 1 0 0 2 2 2 1 1 0 0 0 0 1 2 2 0 0 0 0 1 0 2 0 1 2 2 0 0 0 2 0 2 0 0 0 0 0 1 0 0 0 0 2 0 0 0 0 0 1 1 1 1 2 0 0 0 0 0 0 1 1 1 0 0 1 0 0 0 2 2 0 0 2 0 0 2 1 1 1 1 1 0 1 0 2 0 0 0 1 0 0 2 0 2 1 2 0 1 1 1 1 0 0 1 1 0 1 0 0 1 2 1 1 0 0 1 1 0 1 1 1 2 2 1 2 0 2 2 1 2 0 1 1 0 1 0 0 1 0 0 0 1 0 1 0 0 0 1 0 0 1 0 0 2 2 1 0 1 0 2 2 0 0 0 1 0 0 0 0 0 0 1 0 0 0 0 0 0 0 1 0 1 0 1 2 1 1 1 0 0 0 0 1 0 1 0 1 1 1 0 1 1 1 0 1 2 0 1 2 1 1 1 1 0 0 1 1 1 2 0 1 1 1 1 1 1 0 1 0 0 1 0 0 0 1 0 0 1 0 1 1 0 0 1 0 1 0 0 2 0 1 0 0 1 0 0 2 0 1 1 0 1 2 1 1 0 1 1 0 0 0 0 0 0 1 1 1 1 0 0 0 1 0 0 1 0 0 0 0 2 0 1 2 0 1 0 0 1 0 1 0 1 0 0 0 0 1 1
73 1 0 0 0 0 0 1 0 1 0 1 1 1 0 1 0 1 1 1 0 0 2 1 1 1 1 0 2 2 2 0 1 0 0 0 2 1 0 0 0 0 0 0 1 0 0 0 2 0 0 0 0 0 2 1 1 0 1 1 1 0 0 0 1 1 2 0 0 1 1 2 2 2 0 2 2 0 1 0 0 2 0 0 1 0 0 2 2 2 1 2 1 1 1 2 0 1 1 2 1 2 0 0 2 2 0 2 0 0 0 1 0 2 0 2 2 0 2 0 0 0 1 1 1 1 0 0 0 0 0 0 1 0 1 1 0 0 0 2 0 2 1 0 0 0 0 0 0 1 0 1 0 0 0 0 1 0 2 1 1 2 1 2 1 1 1 1 0 1 1 2 0 2 2 0 0 0 0 1 0 1 0 2 1 0 2 0 0 0 0 0 1 0 1 2 1 1 0 0 0 0 0 2 2 0 2 0 0 0 1 1 1 0 1 0 0 1 0 1 1 1 1 0 1 1 2 0 0 0 0 0 0 0 0 0 0 2 2 2 0 0 2 0 0 2 1 0 2 0 0 0 1 0 1 0 1 0 0 1 0 1 0 1 0 0 0 0 2 1 0 1 0 2 0 0 1 2 2 0 0 1 2 0 2 2 1 1 1 2 1 1 1 2 2 0 1 1 0 0 0 0 2 2 2 0 1 1 0 0 0 1 2 1 2 0 1 1 1 0 2 2 1 1 2 0 0 0 0 1 1 2 1 0 0 0 0 2 0 2 1 1 0 0 1 0 0 0 1 2 1 1 0 0 1 1 1 0 0 2 2 2 1 1 1 0 1 1 2 1 1 1 1 1 1 1 0 1 1 0 0 0 0 0 1 1 0 1 1 0 0 0 0 0 1 1 1 0 2 1 1 1 0 0 0 0 2 1 0 1 1 0 0 0 2 0 0 1 0 0 0 2 1 1 1 1 0 0 0 1 1 1 0 0 0 2 0 1 0 0 1 0 1 1 0 2 1 0 0 1 0 1 1 2 1 1 0 1 0 0 0 0 2 0 2 2 2 1 0 1 0 1 1 1 0 0 0 1 2 0 0 0 0 1 1 1 1 1 1 1 0 1 0 0 1 0 0 0 2 0 0 0 0 0 0 0 2 1 0 0 0 2 0 0 0 2 0 0 0 0 0 2 0 0 0 1 1 0 1 2 0 1 0 1 1 1 2 1 1 2 1 0 2 1 1 1 0 2 0 0 0 0 0 1 2 2 1 0 1 0 1 0 0 0 0 0 0 1 1 0 1 1 1 0 0 0 1 0 0 0 2 0 0 0 0 0 0 0 0 0 0 0 1 1 1 0 0 0 0 0 0 2 0 1 0 1 1 0 0 1 1 0 0 0 1 0 1 0 0 0 1 0 0 0 0 1 1 1 0 0 0 0 0 0 2 1 0 0 1 2 1 0 0 1 1 1 2 0 0 0 0 2 1 1 1 1 2 0 1 0 0 0 2 1 1 1 1 1 0 0 0 2 1 0 0 1 1 0 1 0 0 1 1 1 2 2 0 2 1 1 0 1 0 0 1 0 1 2 1 1 1 0 0 0 0 1 1 2 2 0 0 0 0 1 1 0 1 1 0 0 1 0 1 2 1 0 1 0 1 0 0 1 0 1 0 1 0 0 0 0 0 0 0 0 1 0 1 0 0 0 0 0 0 0 0 1 0 1 1 0 0 0 2 1 1 0 2 0 0 2 0 0 0 0 0 1 1 0 2 0 0 0 1 0 1 1 1 2 1 2 0 1 1 2 2 0 0 1 0 0 0 0 2 2 0 1 0 0 0 2 2 0 1 1 0 2 1 1 2 1 1 1 0 2 0 1 1 0 1 0 0 1 2 1 0 0 0 0 1 1 0 0 1 1 1 1 1 2 2 0 0 1 0 1 1 0 0 1 0 0 0 0 0 0 0 0 2 1 1 0 0 0 0 2 0 0 0 0 1 1 2 2 0 1 0 0 0 0 1 0 1 1 0 0 2 2 2 0 0 0 0 2 2 0 1 1 1 1 0 0 0 0 0 1 1 1 1 0 1 1 0 1 0 1 0 0 1 2 0 0 1 0 0 2 0 0 0 0 0 1 1 0 2 1 1 1 0 1 0 1 0 0 1 1 0 1 2 0 0 1 0 2 0 1 1 0 1 0 2 2 0 1 0 0 0 0 0 0 1 0 0 0 0 0 0 0 0 0 0 0 0 0 1 1 0 0 1 1 1 0 0 0
74 0 0 0 0 0 0 1 1 1 0 1 0 0 0 0 0 1 1 0 1 0 0 0 0 0 1 0 2 1 1 1 2 2 0 0 2 1 1 0 0 1 0 0 0 1 1 1 1 1 0 0 0 0 0 2 0 0 0 2 0 0 0 0 0 0 1 2 0 0 0 2 1 1 1 1 1 1 2 0 1 1 0 0 1 0 0 1 2 2 1 2 1 1 0 2 2 0 0 1 0 2 1 0 1 1 2 2 1 1 0 1 2 2 1 2 2 0 2 0 0 0 2 2 2 1 2 2 2 2 2 2 0 0 0 0 0 0 0 1 0 2 0 0 0 1 0 0 0 1 1 1 1 0 0 1 1 1 0 1 1 0 0 2 0 2 0 0 1 0 0 0 2 0 1 1 0 1 0 1 0 1 0 1 0 0 1 2 0 0 0 2 1 0 1 2 1 0 0 0 1 1 0 2 2 1 2 1 2 0 0 1 1 0 2 1 1 0 1 0 1 1 0 0 0 1 1 0 0 0 0 0 0 0 0 0 0 1 2 1 0 0 2 0 0 2 0 0 1 1 0 1 2 0 0 0 0 2 0 1 1 0 0 0 0 0 0 0 2 1 0 1 0 0 0 0 1 1 1 2 1 2 1 0 0 0 0 1 0 2 1 1 1 1 2 0 0 0 0 0 0 0 0 0 0 1 0 2 1 0 1 2 2 0 1 1 0 1 0 0 0 0 0 0 1 0 1 0 1 1 2 1 0 0 0 0 0 1 1 2 1 0 1 0 0 1 1 0 1 2 1 1 0 1 0 1 1 0 0 0 0 0 2 0 2 0 1 1 1 0 0 0 2 1 0 0 0 0 0 0 0 1 0 0 2 1 0 0 0 0 0 0 0 0 2 0 0 0 0 0 0 0 0 0 0 0 0 1 0 2 0 2 0 0 2 0 0 1 0 1 1 1 1 0 1 2 1 0 0 1 2 1 0 1 1 0 0 0 0 0 2 0 2 0 0 1 0 0 0 0 0 0 1 2 1 1 0 2 2 2 1 1 0 1 0 1 1 2 0 0 0 0 2 0 2 0 2 0 2 0 1 0 0 0 0 1 0 1 2 1 2 1 0 2 2 0 1 0 2 0 0 0 2 2 0 0 0 2 0 0 0 2 1 2 0 0 0 0 0 0 1 2 0 0 1 2 0 0 0 1 0 1 0 0 0 0 2 1 0 0 0 0 1 1 1 0 2 0 2 0 0 0 0 2 1 0 0 0 0 1 0 0 0 2 1 1 0 1 0 1 0 0 1 0 1 0 1 2 0 2 2 0 0 0 1 0 0 1 1 1 0 0 1 0 1 0 0 0 0 0 0 2 0 1 0 0 0 0 0 0 1 0 0 0 1 1 0 0 1 0 0 0 0 1 0 0 2 1 0 0 0 2 0 0 2 1 0 0 1 0 2 1 0 1 1 1 2 1 0 0 0 1 1 1 1 2 1 1 1 1 1 0 0 1 1 1 1 0 0 0 1 1 1 0 0 1 1 1 2 0 0 0 2 0 1 2 0 2 0 0 0 1 0 0 0 0 0 1 1 1 1 0 1 1 1 2 1 1 1 0 0 0 0 1 1 1 0 2 2 2 0 0 0 1 1 2 0 0 0 1 0 1 0 0 0 0 2 0 1 2 0 0 1 1 1 0 1 1 0 0 0 0 0 0 1 1 1 0 0 0 0 0 2 1 1 0 2 0 0 2 1 0 0 2 1 1 2 2 0 2 2 1 1 1 1 2 1 2 1 2 0 1 1 2 2 0 0 0 0 1 1 0 0 2 1 1 0 0 0 2 2 0 0 0 1 2 1 1 2 0 2 1 1 1 0 1 0 0 1 1 0 1 0 0 0 1 0 1 0 0 1 1 0 0 0 0 0 1 1 1 0 0 0 1 1 0 1 0 0 0 2 0 0 0 0 2 0 0 1 0 0 0 0 1 0 2 0 1 2 2 2 2 0 0 0 0 0 0 1 0 1 1 1 0 1 1 1 0 1 0 1 2 0 0 2 1 0 0 0 1 1 0 0 1 1 1 1 2 2 1 0 1 0 0 0 0 0 1 1 0 2 0 0 1 0 0 0 1 0 0 0 0 1 0 0 1 0 1 0 1 0 0 2 0 0 0 0 1 0 1 2 0 0 1 0 0 0 0 1 0 0 0 0 0 0 0 0 0 1 0 0 0 0 2 0 0 2 1 1 0 0 0 0 2 0 0 0 0 0 0 2 2
75 1 0 0 0 0 0 2 0 1 0 0 1 1 0 1 0 0 0 1 1 1 0 0 0 0 1 0 2 1 1 1 0 1 0 0 2 2 1 0 0 1 1 0 1 1 0 0 2 0 0 0 0 1 0 2 0 0 0 0 0 2 0 1 0 0 1 1 0 0 0 1 2 2 2 2 2 1 2 0 1 2 1 1 1 0 0 1 1 1 0 1 0 2 1 1 0 1 0 2 0 1 1 0 1 1 2 1 1 0 0 2 0 0 0 0 1 1 1 2 2 1 2 2 2 2 2 0 0 1 0 0 0 0 1 1 0 0 0 1 0 2 0 0 0 1 0 0 0 0 0 0 0 0 0 0 0 1 0 1 0 2 0 2 1 2 0 0 0 1 1 1 1 1 2 1 1 1 0 0 0 2 1 2 1 0 2 1 1 1 0 2 2 0 2 2 1 0 1 0 1 1 1 0 1 1 2 0 1 0 2 1 2 0 1 0 1 0 0 0 0 0 0 0 1 0 2 0 0 0 0 0 1 1 0 0 0 1 2 1 0 0 1 0 0 2 0 0 1 1 0 0 1 0 0 0 0 2 1 0 0 0 0 0 0 0 1 0 2 1 1 0 0 0 1 1 0 2 2 0 0 2 2 0 2 1 0 1 1 2 0 1 0 2 1 0 0 0 0 0 1 1 1 1 1 0 0 2 0 0 0 1 2 0 1 0 1 0 0 1 1 1 1 0 2 0 0 0 1 0 1 2 1 0 0 0 0 2 0 0 0 0 0 0 1 0 0 1 2 0 0 0 0 1 1 0 2 0 0 1 1 1 1 0 1 0 0 2 2 0 0 0 1 1 0 0 0 1 1 1 0 1 0 0 1 0 0 1 1 0 0 0 1 0 2 2 1 0 1 1 0 1 0 1 0 1 0 1 0 2 0 0 0 1 0 0 1 0 0 0 0 1 0 2 0 1 1 1 1 1 1 2 1 1 1 0 1 0 1 0 2 0 0 0 0 1 0 0 1 1 0 0 1 1 2 1 1 2 1 1 2 2 0 0 0 0 0 1 0 1 0 1 1 2 1 0 1 0 1 0 0 0 0 0 0 1 0 1 2 0 1 2 1 2 2 0 0 0 1 1 1 1 1 1 1 1 1 0 1 0 1 1 0 1 0 1 0 0 0 0 0 2 0 0 0 1 1 0 0 2 0 1 0 0 0 0 2 1 1 2 1 1 1 1 0 0 0 1 1 0 1 1 2 1 1 1 1 1 0 0 1 0 0 1 1 0 0 0 1 0 0 1 1 0 1 1 2 1 0 1 2 0 1 0 0 1 0 1 1 0 1 0 1 0 1 0 1 0 0 0 0 2 0 2 0 1 1 0 0 1 1 0 0 1 0 0 1 0 0 0 1 0 0 0 0 1 1 2 0 0 0 0 2 0 2 1 0 0 1 2 1 0 0 2 2 0 0 0 2 0 0 2 1 1 0 1 1 1 0 0 0 0 1 1 1 1 1 0 0 1 0 1 0 0 1 2 0 0 1 0 0 1 0 0 0 0 0 0 0 2 0 0 1 1 0 0 0 1 1 1 1 0 0 0 2 2 2 2 2 0 1 1 1 1 0 1 0 1 0 0 0 0 0 2 1 1 2 0 1 0 1 1 0 0 0 0 1 0 1 2 0 1 1 1 1 1 2 0 0 0 0 0 1 1 1 1 0 0 0 0 0 0 2 1 1 1 1 0 0 2 1 0 0 1 1 0 2 0 1 0 0 0 0 1 1 2 1 1 2 1 1 0 0 0 0 0 0 0 0 2 2 0 0 2 1 1 0 0 0 2 2 0 1 1 0 2 1 0 2 0 1 1 0 2 0 1 1 0 1 0 0 1 1 2 0 0 0 1 0 0 0 0 2 2 2 2 2 1 1 0 0 0 0 2 2 0 0 0 0 0 0 0 0 0 0 1 0 1 2 0 0 0 0 1 0 2 0 0 2 2 1 1 1 1 0 1 0 1 0 0 1 2 1 0 1 1 1 0 0 0 0 1 0 0 2 1 0 1 0 1 1 1 0 0 0 2 2 2 2 0 0 0 0 0 0 0 2 1 1 0 1 1 0 1 1 0 0 1 0 1 0 0 2 1 0 0 1 0 0 1 0 1 1 0 1 0 1 0 0 0 0 0 0 0 0 2 2 0 1 0 1 0 0 1 1 1 0 0 1 0 0 0 0 1 0 0 1 0 1 0 0 0 0 1 0 1 0 1 1 0 0 0
76 1 0 0 0 0 0 1 0 2 0 0 0 1 0 0 1 2 1 0 2 0 0 1 0 0 0 0 1 2 2 0 1 1 0 0 1 1 1 0 0 1 0 1 1 0 1 0 2 0 0 1 1 1 1 0 1 0 1 0 1 0 0 2 0 1 1 1 0 0 0 1 2 2 1 2 2 2 2 0 2 1 0 0 0 0 0 0 0 2 0 0 1 1 0 1 0 2 2 2 2 2 1 0 0 0 2 0 2 0 0 2 1 2 1 2 2 0 1 1 1 0 1 1 1 1 1 0 0 1 1 1 0 0 0 0 0 0 0 1 1 2 1 1 0 0 0 0 0 1 1 1 1 1 2 0 0 0 0 1 1 0 0 1 2 2 0 2 1 1 1 0 0 2 2 2 2 2 0 2 0 2 1 2 2 1 1 2 1 1 1 2 2 0 1 1 0 0 0 0 0 1 0 2 2 0 2 1 1 0 1 1 1 0 1 0 0 0 0 0 0 0 1 1 1 1 2 1 1 1 0 1 0 0 0 0 0 2 2 2 0 0 2 0 0 1 1 0 2 0 0 1 1 0 0 1 2 1 0 1 1 0 0 0 0 0 0 0 1 0 0 1 0 2 0 0 0 1 1 0 0 0 2 1 2 2 0 1 1 2 1 1 0 1 2 1 0 0 0 0 0 0 0 0 0 1 0 2 0 1 0 2 1 1 1 0 0 1 0 1 0 0 1 1 2 0 1 1 0 2 0 2 0 0 0 0 0 1 0 0 1 0 2 1 0 0 1 2 2 1 1 0 0 0 1 1 1 0 0 2 2 2 1 0 1 0 2 1 2 1 1 1 0 0 0 0 0 1 1 0 1 1 1 0 1 1 0 0 0 0 0 0 0 0 2 0 0 2 0 0 0 1 0 1 0 1 0 1 0 2 0 2 0 1 1 0 0 0 0 0 1 1 0 1 0 2 1 2 2 2 2 0 1 1 1 1 0 0 0 0 1 0 0 0 0 2 2 1 1 1 0 0 1 1 2 1 1 2 0 2 2 1 1 1 1 2 2 2 0 0 0 0 2 0 1 1 0 0 0 0 2 1 0 0 2 2 2 0 1 0 0 1 0 1 2 0 1 0 2 1 1 1 2 1 0 0 0 0 1 0 1 1 0 2 0 0 0 1 0 1 1 1 0 0 1 1 1 1 0 1 1 1 0 0 0 1 1 2 0 1 0 1 2 2 2 1 1 2 0 0 0 0 0 2 2 0 0 0 1 0 0 0 0 1 0 1 0 1 1 0 1 2 0 0 0 0 1 0 0 1 2 1 0 0 2 0 1 0 0 0 0 0 0 1 0 0 0 0 0 1 1 1 1 0 0 1 2 0 0 1 1 0 0 2 0 1 1 0 0 0 2 0 0 0 0 1 1 2 0 0 0 0 2 0 1 1 1 0 0 2 1 1 0 1 2 1 1 0 1 0 0 1 0 1 0 2 1 1 1 0 0 0 1 1 1 1 1 1 1 0 0 0 0 0 0 2 1 0 1 0 0 1 2 2 0 1 2 0 0 2 0 0 0 1 0 0 0 1 1 1 0 1 0 0 1 2 2 2 2 0 0 0 0 2 0 0 0 1 0 0 0 0 1 2 0 0 0 1 1 1 0 1 0 0 0 0 1 0 1 1 0 1 0 0 1 0 1 0 0 0 0 0 0 0 0 2 0 0 1 0 0 0 2 2 1 0 2 1 0 2 1 0 1 2 2 0 0 0 0 2 2 2 0 0 0 1 0 2 1 2 0 1 0 0 0 0 0 0 0 0 0 0 0 2 1 1 0 0 1 0 1 0 0 0 2 2 2 1 0 0 0 0 0 2 0 0 0 0 0 0 0 0 0 0 0 1 0 0 1 0 1 0 0 1 2 1 1 1 0 0 1 0 0 2 2 0 0 0 2 0 0 0 0 0 0 1 0 0 1 0 1 0 0 0 0 2 0 1 1 0 1 1 0 0 0 0 0 0 0 0 2 1 0 0 1 1 1 0 0 0 0 2 0 0 2 1 0 1 0 1 1 1 1 0 1 1 1 1 2 0 1 0 0 1 1 0 1 1 0 0 0 1 0 1 0 0 0 1 0 0 0 0 1 2 1 0 0 1 0 0 2 0 2 0 0 0 0 1 0 2 1 0 0 0 0 0 0 0 2 1 1 0 1 1 1 0 0 0 1 0 0 0 0 0 0 1 1 1 1 1 1 0 0 2 0 0 0 0 0 0 1 0
77 0 0 0 0 0 0 2 0 2 0 0 1 1 0 1 0 1 0 1 0 1 0 0 0 0 1 0 1 2 2 1 1 2 1 0 2 2 0 0 0 0 1 0 2 1 1 1 1 1 0 0 1 1 0 1 1 1 0 0 1 1 0 0 0 1 2 1 1 1 0 1 1 1 2 1 2 0 1 0 0 1 0 0 1 0 0 0 2 2 0 1 0 0 1 1 0 0 0 1 0 2 1 0 1 1 1 2 0 0 1 1 0 1 0 1 1 0 1 1 1 0 2 2 2 2 2 1 0 1 0 0 0 0 0 0 0 1 1 0 1 1 0 0 0 0 0 0 0 0 0 0 0 0 0 1 1 1 1 0 2 1 0 2 1 1 0 2 0 2 2 1 0 2 1 1 0 1 0 1 0 2 1 2 1 0 2 0 0 2 0 2 0 0 1 1 1 0 1 0 0 0 0 0 2 2 0 1 0 0 1 0 1 0 2 2 1 0 2 0 1 1 1 0 0 1 1 0 0 0 0 0 0 0 0 0 0 2 2 0 0 1 1 0 0 2 0 0 2 0 0 0 2 0 0 0 0 0 0 0 0 0 0 0 0 0 0 0 2 0 2 0 0 2 0 0 0 1 1 1 1 2 1 0 2 1 0 0 1 2 2 1 0 2 1 0 0 1 0 0 0 0 1 1 1 0 0 2 0 1 0 2 2 0 1 0 1 0 0 1 1 1 2 0 1 0 0 0 1 2 2 0 0 0 0 0 0 1 0 2 1 1 1 0 1 0 1 0 1 2 1 1 1 0 1 0 0 0 0 2 2 2 0 0 0 0 1 1 2 0 0 0 1 1 0 0 0 1 1 1 1 0 1 1 2 0 0 0 0 2 1 2 0 0 1 0 1 0 1 1 0 1 0 0 0 0 1 0 0 1 1 1 0 1 1 0 0 1 1 0 0 1 1 1 0 1 1 2 2 1 0 1 0 1 1 0 0 0 1 0 1 0 2 0 0 0 0 0 0 1 0 0 0 2 0 0 0 0 2 0 0 0 0 0 1 1 1 2 0 0 0 1 2 0 1 0 0 0 0 0 0 0 0 0 0 2 0 0 1 0 1 1 0 1 1 0 1 1 1 0 1 1 0 0 0 0 2 2 0 0 0 2 0 1 1 0 0 1 0 1 2 1 2 2 0 2 0 0 0 0 0 0 0 2 2 0 1 0 2 2 1 0 2 0 0 0 1 1 1 0 1 2 0 2 2 1 0 2 0 0 0 2 0 0 0 0 0 0 2 0 0 0 1 0 0 1 1 1 0 1 2 0 0 0 2 0 0 1 0 0 0 0 1 0 0 0 0 0 0 0 0 2 0 2 0 0 1 0 1 1 0 0 0 0 2 0 0 0 0 0 1 0 0 1 0 1 1 1 0 0 1 1 1 0 1 1 0 0 0 0 1 1 0 2 2 1 1 0 2 0 0 1 1 1 1 2 2 1 1 0 0 0 2 2 2 1 2 1 0 1 1 0 0 0 0 2 1 1 0 1 0 1 2 2 1 2 0 1 0 1 1 0 0 1 0 0 0 1 0 0 0 0 0 1 1 2 1 2 2 0 1 1 0 0 0 1 0 1 0 0 0 1 1 2 0 1 0 0 0 0 0 0 0 0 0 1 1 0 1 1 1 1 0 0 0 0 0 0 0 0 0 0 0 0 0 2 0 0 2 0 0 1 2 1 1 1 1 0 0 2 1 0 1 2 1 2 2 0 1 1 1 1 1 0 1 2 1 2 2 2 0 0 1 2 2 0 0 1 0 0 1 0 1 2 1 1 1 0 0 1 1 0 1 1 1 2 2 0 1 0 0 0 2 2 0 0 0 0 1 1 1 0 0 1 1 1 0 1 0 0 0 0 1 1 1 1 1 0 0 0 0 0 0 2 2 0 0 0 0 1 0 0 1 0 0 1 1 0 1 0 0 0 0 0 0 1 0 1 2 2 2 2 0 0 0 0 0 0 0 0 1 1 1 0 1 1 1 0 0 1 0 2 1 0 2 1 0 0 0 0 0 1 0 0 0 2 2 1 2 0 1 0 0 1 1 0 0 0 0 0 0 1 0 1 0 0 0 2 0 0 0 0 0 0 0 0 0 0 0 0 2 0 1 0 1 0 1 1 0 1 2 0 0 0 0 1 1 0 1 0 1 0 0 1 1 1 0 0 0 0 0 0 0 2 0 0 2 0 0 0 0 0 0 2 0 0 0 0 0 1 0 0
78 0 0 0 1 0 0 2 0 1 0 0 1 2 1 0 0 2 1 0 2 0 0 0 0 0 0 1 1 2 2 0 0 1 2 0 2 2 0 2 2 1 1 0 2 1 0 0 1 1 1 1 1 1 0 2 0 0 0 1 1 0 0 2 1 1 1 1 1 1 0 1 2 2 2 2 2 1 1 1 1 2 1 1 2 0 0 1 1 2 1 1 0 2 0 1 0 1 1 2 1 2 0 0 2 2 2 1 1 0 0 1 0 1 1 2 1 0 1 1 1 0 1 1 0 0 0 2 1 2 0 0 0 0 0 0 0 0 1 0 1 1 1 1 0 0 0 0 1 1 1 1 0 0 0 0 1 0 1 2 2 1 0 2 1 2 0 0 1 1 1 1 0 2 1 0 0 0 0 1 0 0 1 2 2 1 1 2 0 0 1 2 2 0 2 2 1 0 0 0 1 1 0 0 2 1 1 0 0 0 1 0 2 1 1 0 0 1 0 0 1 1 0 0 0 0 0 0 0 0 0 1 1 2 2 1 2 2 2 1 0 1 2 0 0 1 0 0 1 0 0 0 2 0 0 0 1 1 1 1 0 1 0 0 0 0 0 1 1 0 0 0 0 1 0 0 1 1 0 0 0 0 2 1 1 1 0 2 2 2 1 1 0 2 1 0 1 1 1 1 0 0 1 1 1 1 0 2 0 0 0 1 1 0 2 0 1 0 0 2 0 0 2 0 1 0 0 0 0 1 1 2 0 0 0 0 0 1 0 1 0 0 1 0 0 0 0 0 1 1 1 0 1 0 1 0 1 0 0 0 0 0 1 0 1 0 0 2 2 0 0 0 1 1 0 0 0 0 0 0 1 0 0 0 0 0 0 0 0 0 0 1 2 1 2 2 1 1 1 1 0 1 0 1 0 1 1 1 1 2 0 0 0 1 1 0 0 2 0 0 0 2 2 0 0 2 1 0 0 0 0 0 0 1 1 1 0 1 0 0 2 0 0 0 0 2 2 0 0 1 0 1 1 1 2 0 2 2 0 0 0 1 1 0 0 1 0 1 0 1 0 1 0 2 2 1 1 0 2 1 2 0 0 0 0 0 0 0 1 0 1 1 0 1 2 0 0 0 0 2 2 1 2 2 0 0 1 1 1 0 1 1 0 0 0 2 1 0 0 1 1 0 0 0 1 2 0 0 0 1 0 0 0 1 2 0 1 1 0 1 0 1 2 0 0 0 0 1 1 0 1 1 0 1 1 1 1 1 2 0 0 0 1 2 1 0 1 0 1 0 0 1 0 1 1 1 2 1 0 1 2 0 0 0 0 0 0 1 0 1 0 0 1 2 0 0 0 0 0 0 0 2 0 2 0 0 2 0 0 2 0 0 0 1 1 2 0 0 0 0 2 0 0 0 0 0 2 2 0 0 0 2 1 0 1 0 2 0 0 2 0 2 0 0 2 0 0 0 1 0 0 1 0 1 1 2 1 0 1 0 0 0 1 0 1 2 0 2 0 2 0 0 1 0 1 2 0 0 2 0 1 0 2 2 0 0 1 2 1 1 0 0 1 0 0 0 0 2 2 2 0 1 0 0 1 2 2 0 1 0 0 0 0 1 0 1 0 0 0 0 1 0 1 2 0 1 1 1 1 0 0 1 0 0 0 1 2 0 0 1 0 1 1 1 1 0 1 1 0 0 0 0 0 1 0 2 0 0 2 0 0 0 2 2 1 0 2 0 1 1 0 0 1 1 0 1 1 1 0 1 2 0 1 1 2 2 2 1 1 1 1 1 2 2 1 1 1 0 0 0 0 0 0 2 2 2 1 0 0 2 2 0 0 0 1 2 1 0 2 0 2 1 1 1 0 1 0 0 1 0 1 0 0 1 0 0 0 1 0 0 0 0 0 0 0 0 0 1 1 1 0 0 0 1 0 0 1 0 1 0 0 0 1 1 0 1 1 1 2 0 0 0 0 1 0 2 0 1 2 1 1 1 0 0 0 0 0 0 0 1 0 0 0 0 2 2 2 0 0 0 0 2 1 0 2 2 0 1 0 0 0 1 0 1 1 1 1 0 2 1 0 1 0 1 1 1 1 1 0 0 0 0 1 1 1 0 0 1 0 2 0 0 2 1 1 0 1 0 0 0 0 0 0 0 2 0 1 1 0 1 1 1 0 1 1 1 1 1 2 1 1 0 0 0 0 1 0 0 2 0 0 0 0 0 0 0 0 0 1 0 0 0 0 2 0 0 0 0 0 0 0 0
79 0 0 0 0 0 0 1 0 2 0 0 1 2 0 1 1 2 1 0 2 1 0 0 0 0 1 0 2 2 1 0 0 0 0 0 1 1 1 0 1 0 0 0 2 0 0 1 0 2 0 2 0 1 0 2 0 1 0 0 2 0 0 1 0 0 0 0 1 1 0 1 2 2 1 2 2 2 2 1 1 2 0 0 0 0 0 0 2 2 0 1 2 2 0 0 0 0 0 1 1 2 1 1 0 0 2 2 0 1 0 1 0 1 0 1 1 0 1 1 1 0 1 1 1 1 1 0 0 0 0 0 1 0 0 0 0 0 0 1 1 2 0 0 0 1 0 0 0 0 0 0 0 0 0 0 1 2 1 2 1 0 0 2 2 1 0 0 0 2 1 0 2 0 2 1 0 0 0 0 0 0 1 2 2 0 2 2 0 0 1 2 2 1 2 1 2 0 0 0 1 1 0 0 2 1 1 1 1 0 2 2 1 0 1 0 0 0 1 1 0 1 0 0 0 2 2 0 0 0 0 0 0 0 0 0 0 0 0 0 0 0 1 0 1 2 1 0 2 0 0 0 2 0 0 0 0 2 0 1 1 0 0 0 0 0 0 0 1 0 0 2 0 2 0 0 0 2 2 0 0 0 0 0 0 0 0 2 0 2 1 0 1 2 2 0 0 1 0 1 2 1 1 1 1 0 2 2 0 0 0 2 2 0 0 1 0 0 0 0 1 1 2 0 1 0 1 0 0 1 2 0 0 0 0 0 0 1 0 1 0 0 0 0 0 0 0 0 1 1 1 1 0 1 0 1 2 0 0 0 1 1 1 0 1 0 0 1 1 0 0 0 1 1 0 0 0 0 0 0 0 1 0 0 2 1 0 0 0 0 0 1 0 0 1 0 0 0 0 1 0 0 0 1 1 0 0 0 0 2 0 0 0 0 1 0 1 0 0 0 0 0 2 0 1 2 1 0 0 0 0 0 0 0 0 0 0 1 0 0 0 0 1 0 0 2 0 0 0 0 0 0 1 1 2 1 1 2 1 1 2 2 0 0 0 0 0 2 0 1 0 1 0 2 1 0 1 0 2 1 1 1 0 0 1 2 1 0 2 0 0 2 0 1 0 0 0 2 2 0 0 0 0 0 1 1 2 1 1 0 1 1 0 0 1 1 0 1 0 2 1 0 1 1 0 1 1 0 0 1 0 1 0 0 0 0 2 1 0 1 0 2 2 1 1 1 1 2 0 0 0 0 1 1 2 0 0 0 1 0 0 0 1 2 0 0 2 0 1 0 0 2 0 0 0 0 1 1 0 2 2 0 0 0 0 0 0 1 0 1 0 1 0 1 0 0 0 0 0 0 0 2 0 1 0 0 0 1 0 1 1 0 0 0 1 0 1 0 0 0 1 0 0 0 1 1 1 1 0 0 1 0 0 0 1 0 0 0 1 2 1 1 0 0 2 2 2 0 1 0 0 2 0 2 1 2 2 1 1 0 0 0 2 1 1 1 2 0 0 1 1 0 0 0 0 2 0 1 2 0 0 1 2 1 0 1 1 2 2 2 0 0 0 0 1 0 0 1 1 1 0 0 1 0 1 1 1 2 2 0 0 0 0 2 0 2 0 1 2 2 0 0 0 2 0 2 0 0 0 0 0 1 0 0 0 0 1 0 1 2 1 2 0 0 1 0 1 0 0 0 0 0 0 1 1 2 0 2 2 0 0 0 2 0 0 0 2 1 0 2 0 0 0 0 0 1 1 0 2 0 1 0 2 0 0 1 0 1 1 1 1 1 2 2 0 1 0 1 1 0 1 0 2 2 0 1 0 0 0 2 2 1 0 0 2 2 2 1 1 0 1 0 0 2 1 1 0 0 0 0 0 0 0 0 0 2 0 0 1 1 0 0 0 0 0 0 0 1 1 1 0 0 0 2 2 0 0 0 0 0 0 0 1 1 0 1 1 0 2 0 0 0 0 2 0 1 0 2 2 1 1 1 0 0 0 0 1 0 0 1 1 1 1 0 2 2 2 0 0 2 0 1 2 1 1 1 1 1 0 2 0 1 1 0 2 0 1 1 2 0 0 0 0 2 1 0 0 0 0 1 0 0 0 1 0 0 0 1 0 0 0 0 0 0 0 0 1 2 0 0 2 0 1 1 0 0 1 0 0 2 0 1 0 1 0 0 0 0 1 1 0 0 0 0 0 1 0 0 1 0 0 0 0 1 1 1 0 1 1 1 1 1 0 1 0 0 0 1 0 0 2 2
80 0 0 0 0 0 0 0 0 1 0 0 1 1 0 1 0 0 0 0 2 0 0 0 0 0 0 0 2 2 2 0 1 0 1 1 2 1 0 0 0 0 0 0 2 0 0 0 1 1 0 0 0 0 1 2 0 0 0 0 1 1 0 0 0 0 2 1 0 0 0 2 2 2 1 2 2 2 1 1 0 2 0 0 1 0 0 0 2 2 0 1 0 2 0 1 0 1 0 2 0 1 2 0 0 0 2 1 1 1 0 2 1 2 2 2 2 0 0 2 2 0 1 1 1 1 1 0 0 1 0 0 0 0 1 1 0 0 0 1 0 2 0 0 0 2 0 0 0 0 0 0 0 0 0 0 1 2 1 0 1 2 1 2 2 1 0 1 2 0 0 1 1 1 1 0 0 1 0 1 0 1 0 2 2 0 2 0 0 2 0 2 2 2 2 0 2 0 0 0 1 1 0 0 2 2 0 1 0 0 1 1 0 0 1 0 0 0 2 2 0 0 0 0 0 2 2 1 1 1 0 1 2 2 1 1 1 1 2 1 0 0 2 0 1 1 1 0 2 0 0 1 0 0 0 0 1 1 0 0 0 0 0 1 0 0 0 1 1 0 0 0 0 1 0 0 1 2 2 0 0 2 2 2 2 2 1 1 0 1 0 0 0 1 2 0 0 1 1 2 0 0 1 1 1 0 0 2 0 0 0 2 1 0 1 0 0 1 0 1 0 1 1 0 2 0 1 0 1 2 2 1 1 0 0 0 0 1 0 0 1 0 1 0 0 0 0 0 0 1 1 0 0 0 1 1 0 0 0 2 2 2 1 0 1 0 0 1 1 0 0 0 0 0 0 0 0 0 0 0 1 1 0 0 1 1 0 0 0 0 1 0 1 0 2 1 1 1 1 1 0 1 0 0 0 0 2 0 0 1 0 1 0 2 0 1 0 0 1 1 1 0 0 1 0 0 0 0 0 1 1 0 0 0 0 1 0 2 0 0 1 0 1 1 1 2 0 0 0 1 1 0 1 2 2 1 1 1 0 1 1 0 1 1 0 1 1 2 0 0 0 2 2 1 2 0 2 0 2 0 0 0 0 1 1 1 1 0 2 0 2 1 1 1 2 0 0 0 1 1 1 1 1 0 0 0 2 0 1 0 0 1 0 0 0 2 1 0 0 0 0 2 2 2 0 2 0 1 0 1 1 1 0 0 0 0 0 0 0 1 0 1 1 0 0 0 1 2 1 0 0 0 1 1 1 1 1 0 1 0 1 0 2 2 0 0 1 1 2 0 1 1 2 0 0 2 2 1 0 2 2 0 1 0 0 1 0 2 1 2 1 0 1 1 0 1 1 0 0 1 1 1 1 1 0 0 2 0 0 2 0 0 0 1 1 1 0 0 1 0 0 0 0 0 0 1 1 1 0 0 0 1 0 0 1 2 0 0 1 2 1 0 0 0 1 1 2 0 0 0 1 1 1 0 0 2 1 0 2 0 0 0 0 0 0 0 0 0 1 1 1 0 0 0 1 2 0 0 1 0 0 1 2 1 0 1 1 1 0 1 0 0 0 0 1 0 0 1 0 0 0 0 0 0 0 1 1 1 1 0 1 1 0 1 0 0 0 0 0 0 0 2 0 2 0 2 0 0 1 0 1 1 0 0 0 0 0 0 1 1 1 1 0 0 1 0 1 0 0 0 0 0 0 0 0 2 0 0 2 0 0 0 2 0 1 1 1 1 0 2 0 0 1 0 0 0 0 0 2 0 0 0 0 0 0 1 0 2 1 2 0 1 1 2 2 0 0 0 0 0 0 0 0 1 2 1 2 0 0 1 1 0 0 0 1 1 2 1 2 0 1 2 2 2 0 1 1 0 1 0 1 0 0 0 0 1 0 1 0 0 1 0 0 0 0 0 0 0 0 0 0 0 0 2 2 0 0 0 0 0 0 0 1 0 0 2 0 2 1 0 0 0 0 2 0 0 0 1 2 2 2 2 0 0 0 0 1 0 1 0 1 1 0 0 2 1 2 1 2 0 0 2 2 0 0 0 1 0 0 1 1 1 1 0 1 1 1 0 2 1 0 1 0 0 0 0 1 1 0 0 0 0 0 2 0 0 0 2 0 0 0 0 1 1 0 0 0 0 0 1 0 0 1 1 0 1 2 0 0 0 2 0 0 0 0 0 0 0 1 1 1 1 0 0 0 0 1 0 2 0 0 0 0 0 0 1 1 0 2 0 0 0 0 2 0 0 0 2 2 0 2 1
81 0 0 0 1 0 0 1 0 2 0 0 1 1 0 1 0 2 0 0 1 0 0 1 0 0 1 0 2 2 2 0 0 0 1 1 2 2 0 2 2 1 1 1 2 1 1 0 2 0 0 0 1 1 0 1 1 0 0 2 0 0 0 0 0 0 0 1 0 1 0 1 2 2 1 2 1 1 2 0 1 1 1 1 1 0 0 1 2 2 0 1 0 1 1 1 0 1 1 1 1 2 0 0 2 2 2 1 1 1 0 0 0 1 1 1 1 0 1 2 2 0 1 1 0 0 0 1 0 1 0 0 0 0 0 0 0 0 0 1 0 2 0 0 0 2 1 0 1 2 0 1 0 0 0 0 1 1 0 2 1 2 1 2 1 2 0 0 0 1 1 1 2 0 1 2 1 2 0 2 0 2 1 2 2 1 1 1 0 1 0 2 2 1 1 1 1 0 1 0 0 0 0 1 2 0 2 1 1 0 0 1 2 0 1 1 2 0 1 1 0 0 0 1 2 0 1 1 1 1 0 1 0 0 0 0 0 0 2 0 0 0 2 0 0 2 0 0 1 1 0 0 0 0 0 1 1 1 0 1 1 0 0 0 0 0 1 1 1 0 0 1 0 2 0 0 0 1 1 1 1 2 1 0 1 0 0 1 0 2 0 1 0 2 1 1 0 1 0 1 1 1 2 2 2 0 1 2 0 0 0 1 2 1 1 0 0 1 0 0 1 1 0 0 1 0 0 0 2 0 2 0 0 0 0 0 0 2 0 0 1 0 2 0 0 1 0 1 1 2 0 0 0 1 0 1 1 0 0 0 1 1 0 1 0 0 2 2 2 1 1 1 0 0 1 1 0 0 0 0 1 0 0 0 2 1 0 0 0 2 1 2 1 0 2 1 1 0 1 1 0 1 0 1 0 1 1 1 0 1 1 0 1 1 0 0 0 1 0 0 0 1 0 2 0 1 1 0 0 0 0 0 2 2 2 0 1 0 2 0 1 0 2 1 1 2 0 0 0 0 0 1 1 2 1 1 0 2 1 1 2 2 0 1 0 1 1 2 0 0 1 1 1 2 0 0 0 1 2 0 1 1 0 0 0 1 0 0 2 0 2 1 0 1 1 0 0 0 1 0 1 1 1 1 0 0 1 2 0 0 0 1 1 1 1 0 0 2 0 2 2 0 1 1 0 2 0 1 1 1 1 0 0 2 2 0 1 1 0 1 0 0 1 0 0 0 1 1 2 0 1 1 0 1 2 1 0 1 0 0 0 0 0 2 2 0 0 1 1 0 1 1 1 0 0 1 1 0 0 2 0 0 0 0 2 0 0 0 0 0 0 0 0 0 0 0 2 0 0 0 0 2 0 0 1 1 1 0 0 1 1 0 0 0 2 0 0 0 0 0 2 0 0 0 0 0 2 2 0 0 0 0 0 0 1 1 0 0 1 2 1 2 0 1 2 1 1 0 0 0 1 1 2 0 0 2 1 0 2 0 0 0 0 0 2 2 0 0 0 1 0 1 0 0 0 1 2 0 2 0 1 0 2 2 0 1 2 2 0 0 1 0 0 0 0 0 0 2 1 0 0 1 1 0 2 2 2 2 2 0 1 1 0 2 0 1 0 1 1 1 0 0 0 1 1 2 1 1 1 0 0 1 0 0 0 0 1 0 1 1 0 1 0 0 2 0 2 0 0 0 0 0 0 1 0 1 0 0 1 0 0 0 2 1 0 1 1 0 0 2 0 0 1 1 1 1 1 0 1 1 1 1 1 1 0 2 0 2 0 2 0 2 2 2 2 0 0 0 0 0 0 0 0 1 2 2 0 1 0 1 1 0 0 0 0 1 1 1 2 0 0 0 0 2 1 2 1 0 2 0 1 0 2 2 1 0 0 1 1 0 1 0 1 1 1 1 1 0 0 0 0 0 0 1 1 0 1 0 1 0 0 0 2 1 0 1 1 0 1 0 0 0 0 0 0 2 0 1 2 0 0 0 0 0 0 0 1 0 1 0 1 1 1 0 2 2 2 0 1 2 0 1 0 1 2 1 0 1 0 2 1 2 0 0 1 1 2 2 2 0 0 0 1 1 1 0 0 1 0 0 0 0 0 0 0 0 0 1 0 0 0 0 1 0 0 1 0 2 1 1 0 0 1 0 1 0 1 0 0 1 1 0 0 0 1 1 1 0 1 1 1 0 1 0 0 2 0 0 2 0 0 0 0 2 0 0 2 2 0 2 2 2 0 0 0 0 0 1 1 0 1 0
82 1 0 0 0 0 0 2 0 2 0 0 0 1 0 0 0 1 0 0 2 0 0 0 0 0 1 0 2 1 2 1 1 1 1 0 1 0 0 2 2 1 0 0 2 0 0 0 0 2 2 2 2 1 1 0 2 1 0 0 1 0 1 0 0 1 0 1 0 0 0 1 2 2 1 2 2 2 2 0 2 2 1 1 1 0 0 2 2 2 1 2 2 2 0 0 0 0 0 1 0 2 0 1 0 0 2 1 1 0 0 2 0 2 0 2 2 0 0 2 2 0 2 2 1 0 1 1 0 1 0 0 0 0 0 0 0 0 0 0 0 2 0 0 0 1 0 0 1 1 1 1 0 0 0 0 0 0 0 0 0 1 0 2 1 2 0 1 1 1 1 1 0 2 2 1 1 1 0 1 0 1 1 2 1 0 2 1 1 1 0 1 2 0 2 2 1 0 0 1 1 2 0 2 2 2 1 1 1 0 2 2 2 0 1 2 2 1 1 2 0 0 0 0 0 0 0 0 0 0 0 0 0 1 1 1 0 2 2 1 0 1 2 0 0 1 0 0 2 0 0 0 2 0 0 0 0 2 1 2 1 1 0 0 0 0 1 1 0 0 0 1 0 0 0 0 0 2 2 0 0 1 0 0 1 0 0 2 0 2 0 0 0 2 2 1 0 1 0 1 1 0 0 0 0 0 0 2 0 1 0 1 1 0 1 0 1 0 1 1 1 2 0 0 2 0 1 1 1 1 2 0 0 0 0 0 0 2 0 0 0 0 1 0 1 0 0 0 0 1 1 1 0 0 2 0 1 0 0 0 1 1 2 0 2 0 0 1 2 1 1 1 0 0 0 0 0 0 0 0 0 2 0 0 2 0 0 0 0 1 1 2 1 0 2 0 0 2 0 1 0 0 0 1 1 0 1 2 0 2 0 1 0 0 0 0 2 0 1 0 0 1 1 0 0 2 2 0 0 1 2 0 0 1 0 1 0 0 1 0 1 0 1 1 0 2 0 0 0 0 0 0 0 2 0 0 0 2 0 1 0 1 0 2 0 2 2 1 0 1 0 1 1 1 2 2 0 0 2 0 1 0 0 0 1 1 1 0 1 0 1 1 1 2 1 0 1 1 1 0 1 1 2 1 0 0 2 1 0 0 0 0 0 1 0 1 0 0 0 1 1 1 1 1 1 2 0 0 0 2 0 1 0 1 2 0 2 1 0 1 1 0 1 1 1 0 1 1 1 0 0 0 0 2 2 1 0 0 1 0 0 0 0 1 1 0 0 0 0 0 0 0 0 0 1 0 1 1 0 2 2 0 0 0 2 1 1 0 0 0 0 0 2 0 1 1 0 0 0 1 1 1 1 0 0 2 2 0 1 1 0 0 0 0 2 0 1 0 1 0 0 0 0 0 0 1 1 1 0 0 1 0 0 0 1 1 0 1 0 1 1 1 0 1 1 1 2 0 1 0 1 1 2 0 0 0 2 1 1 0 0 0 1 2 2 1 2 0 0 0 1 1 0 0 1 1 1 0 0 0 0 0 2 2 1 1 1 2 0 0 1 0 0 0 0 0 0 2 1 1 0 1 0 1 1 1 1 2 2 1 1 1 1 1 0 0 1 0 0 0 0 0 1 2 0 1 1 0 0 0 0 2 0 1 0 1 1 0 0 0 0 0 2 2 2 0 2 1 0 0 0 0 0 1 1 1 0 0 2 0 0 0 2 0 0 1 1 0 0 2 0 0 1 2 2 0 0 0 0 1 1 1 2 0 0 1 0 2 2 2 0 0 2 2 1 1 0 0 0 0 0 0 1 2 1 1 0 1 0 1 1 0 1 1 0 1 1 2 1 0 1 0 0 2 0 2 2 0 0 1 0 0 1 2 1 1 0 1 2 0 1 0 0 0 1 0 1 2 1 0 0 0 0 0 0 0 1 0 0 0 1 0 1 0 0 1 1 2 2 0 0 0 0 1 0 1 0 2 2 1 1 1 0 0 0 1 0 0 0 0 1 1 2 0 1 1 1 0 0 0 0 2 2 0 0 0 0 0 0 1 1 2 1 0 2 0 0 1 1 0 0 0 0 0 1 0 1 2 2 0 2 0 0 1 0 0 0 1 0 0 0 0 1 2 2 0 1 0 0 1 1 1 1 0 1 1 1 0 1 0 1 1 0 0 1 1 1 0 2 1 0 0 0 0 0 0 0 1 2 0 1 1 0 1 0 0 2 1 0 1 1 1 0 2 0 0 0 0 0 0 0 0
83 0 1 0 0 1 1 2 0 2 0 1 1 1 0 1 0 2 2 2 0 0 1 0 0 0 2 0 2 2 2 0 1 1 0 0 2 1 1 0 0 0 0 2 2 1 1 0 2 0 0 0 0 0 0 2 0 1 0 0 1 2 1 0 0 0 0 0 0 0 0 1 1 1 2 1 2 1 1 0 1 2 0 0 0 0 2 0 1 2 0 0 1 1 0 1 0 1 1 1 1 2 0 0 1 0 2 0 2 0 0 2 1 1 1 2 1 0 1 2 2 0 1 1 1 1 1 1 1 1 0 0 0 0 0 0 0 0 0 0 1 1 0 0 0 1 1 0 0 0 0 0 0 0 0 0 0 1 0 2 2 0 0 1 0 2 0 0 1 1 1 0 0 2 1 0 0 1 0 1 0 1 2 2 2 0 2 0 0 0 0 0 1 0 1 1 0 0 1 0 1 1 1 0 2 1 2 1 1 0 2 2 1 0 2 0 0 0 1 0 1 1 1 0 0 1 1 0 0 0 0 0 0 0 1 0 0 2 2 1 0 0 2 0 0 2 1 0 2 0 0 1 1 0 0 1 1 1 0 0 0 0 0 1 0 0 1 0 1 0 0 0 0 0 0 1 0 2 2 1 1 1 1 0 0 0 0 2 0 2 2 2 0 2 2 1 1 0 0 1 2 0 1 1 1 0 1 2 0 0 0 0 1 0 2 0 1 0 0 0 0 0 1 1 1 0 1 0 1 0 2 1 0 0 0 0 0 1 1 1 1 1 1 0 0 0 0 0 0 1 2 0 0 0 2 0 1 0 0 0 1 1 1 1 1 0 0 1 1 0 0 0 1 1 0 0 0 1 0 0 0 1 1 1 1 0 0 2 2 1 1 1 0 1 2 0 0 2 0 0 0 0 0 0 0 0 2 0 0 2 0 1 1 0 2 0 0 1 0 0 0 1 0 1 1 1 0 1 1 2 2 1 0 0 0 0 0 0 2 0 1 0 2 0 0 1 0 0 1 1 0 1 0 1 1 0 1 2 1 1 1 1 1 0 1 1 1 1 0 0 0 1 1 1 1 0 1 0 2 1 0 0 0 0 0 2 0 0 2 0 1 2 1 2 1 0 0 1 1 0 1 0 1 1 0 1 2 1 0 0 1 1 0 1 0 0 0 0 0 0 0 2 0 0 2 2 0 1 1 1 1 0 0 2 2 0 1 1 1 2 0 1 1 0 0 0 1 0 2 1 0 1 1 2 2 1 0 0 1 1 0 0 0 1 0 1 0 1 2 0 1 1 1 0 0 0 1 1 0 1 2 0 0 0 1 0 0 0 0 0 1 0 0 0 1 0 0 1 1 0 0 2 0 1 1 0 1 1 0 0 0 0 0 0 0 1 0 0 0 0 0 0 0 1 0 0 2 0 0 0 1 0 0 0 1 0 1 0 0 1 1 0 0 2 2 1 1 0 1 0 0 2 1 1 1 1 2 1 2 0 0 0 2 2 2 1 0 2 0 1 1 0 0 0 0 1 1 1 1 0 0 0 2 1 1 1 1 2 1 1 0 1 0 2 1 0 0 2 1 2 1 1 1 0 2 2 1 2 2 0 0 0 0 2 0 0 0 1 1 1 0 0 0 1 0 2 0 0 2 0 1 1 0 0 0 0 0 0 1 1 0 1 0 0 0 0 0 0 0 0 0 0 0 0 0 1 0 0 2 0 0 0 1 1 0 0 2 0 0 2 1 0 1 1 1 1 1 0 1 1 1 1 0 1 0 2 0 2 0 2 0 2 2 2 2 0 1 1 0 0 0 0 0 2 1 1 1 2 0 0 0 0 1 1 0 2 1 0 1 0 1 1 1 2 1 1 0 0 0 0 0 0 1 0 0 1 1 1 0 0 0 0 0 0 0 0 0 1 0 0 1 0 0 2 1 0 0 0 0 0 0 0 0 0 0 1 0 0 1 0 0 0 0 0 0 2 0 2 2 1 2 1 0 0 0 2 0 0 1 0 1 1 0 0 2 1 1 0 0 0 0 2 2 1 1 1 0 2 0 0 0 0 1 0 1 1 1 2 2 0 0 0 0 2 1 0 1 0 0 0 1 0 0 1 2 0 2 1 0 0 0 1 1 1 1 0 0 1 1 1 0 0 0 0 1 0 0 0 0 0 2 0 0 0 1 2 2 0 1 0 0 0 0 0 0 0 1 0 1 0 0 0 0 1 0 0 0 2 0 0 0 0 1 2 0 0 0 1 1 0 1 1
84 1 0 0 0 0 0 2 1 2 0 0 0 1 0 0 1 0 0 0 1 0 1 0 0 0 0 0 1 2 2 0 2 2 0 1 2 1 1 0 0 0 0 0 1 0 0 0 2 1 0 0 1 1 0 1 0 2 0 0 0 2 1 1 0 0 1 1 0 0 0 2 2 2 2 2 2 0 2 0 0 1 0 0 1 0 0 0 2 2 0 1 1 2 1 1 0 0 0 1 0 2 0 0 2 2 0 2 0 1 0 0 1 1 1 2 1 0 0 1 0 0 0 0 0 0 0 1 1 2 1 1 0 0 0 0 0 0 1 0 1 2 0 0 0 1 0 0 0 1 0 0 0 0 0 0 0 0 1 2 1 1 0 2 0 1 0 2 1 1 1 0 1 1 2 0 0 1 0 1 0 2 1 2 2 1 1 1 1 2 0 2 2 0 2 1 1 0 0 0 0 0 0 1 1 0 2 0 0 0 2 1 0 1 2 0 0 0 0 1 1 2 1 1 2 0 2 1 1 0 0 0 0 0 0 0 0 1 1 2 0 0 1 0 0 2 0 0 2 0 0 0 1 0 0 0 0 2 0 1 1 0 0 0 0 0 0 1 2 0 0 1 0 2 0 0 0 2 2 1 1 2 1 0 1 0 0 1 0 2 0 1 0 2 2 0 1 1 0 0 0 0 2 2 1 0 0 1 0 0 0 2 1 1 1 0 1 0 0 0 0 0 2 1 2 0 0 1 0 1 1 2 0 0 0 0 0 1 0 0 1 0 1 0 0 0 1 1 2 1 0 0 0 0 2 0 2 0 0 0 0 0 0 0 0 0 0 1 2 0 0 0 0 0 0 0 0 1 1 0 0 0 0 0 2 2 0 0 0 0 0 0 0 0 2 0 0 1 1 1 0 2 0 2 1 1 0 2 0 2 0 1 0 1 1 1 0 0 0 2 2 0 0 1 1 2 1 0 0 0 2 1 2 2 2 0 0 2 0 0 1 0 1 1 1 2 0 0 0 1 0 0 0 2 0 0 0 0 1 0 1 1 1 0 1 1 1 1 0 1 1 2 1 2 0 0 0 0 1 1 2 0 0 0 0 2 0 1 1 0 1 1 0 2 0 0 0 2 2 0 1 1 1 0 0 0 2 0 0 0 0 2 0 0 1 1 0 0 0 0 1 2 0 0 0 0 1 1 1 1 1 0 0 0 1 0 0 0 1 1 0 1 2 0 0 0 1 0 2 0 1 1 1 2 2 0 1 0 1 0 1 0 1 2 0 0 0 0 1 0 0 0 1 0 0 1 2 1 0 1 2 0 0 0 1 0 0 1 1 1 0 1 1 0 0 0 0 0 1 1 1 1 1 2 0 0 2 0 1 2 0 0 0 1 0 1 0 0 0 1 0 0 0 1 0 0 2 1 0 0 0 1 0 1 2 1 0 0 0 2 0 1 0 1 2 2 2 0 0 0 1 2 2 0 0 2 0 1 1 0 0 0 1 2 2 1 2 2 0 1 1 0 0 0 0 2 0 1 2 0 0 1 2 2 0 2 1 2 0 0 0 2 0 0 0 0 1 1 2 2 0 0 0 0 0 2 2 1 1 0 0 0 0 1 0 0 0 0 1 1 0 0 0 1 1 2 0 0 0 0 0 1 0 0 0 1 1 0 1 1 0 1 0 0 0 0 0 0 0 0 0 0 0 0 0 1 1 0 1 1 0 1 2 2 1 0 2 1 0 1 0 0 0 1 1 0 1 2 0 2 2 1 1 0 0 2 0 1 1 1 1 1 1 2 2 0 1 1 0 1 2 0 0 1 2 1 1 1 0 1 1 0 0 0 0 0 2 0 2 2 1 2 0 1 0 1 0 0 1 1 1 0 1 1 1 0 0 0 0 0 0 0 0 0 0 0 0 2 0 0 1 0 0 2 2 0 0 0 0 1 0 1 0 0 0 0 0 0 1 0 0 1 1 1 0 2 0 1 1 1 2 2 0 0 0 1 1 0 0 0 0 2 1 0 2 2 2 0 1 1 0 2 1 1 1 0 1 1 0 2 1 1 1 0 1 2 2 1 2 1 0 1 0 1 0 0 1 1 2 0 1 1 0 1 0 0 0 0 1 0 0 0 2 2 2 0 0 1 0 0 2 0 2 0 0 0 0 0 0 2 0 0 0 0 1 1 1 0 1 1 1 0 0 0 0 0 1 0 0 0 0 0 0 0 1 1 1 0 0 0 0 1 0 2 0 0 0 0 0 0 2 1
85 0 0 0 1 0 0 1 0 0 0 0 0 1 0 1 0 0 0 1 1 1 0 1 1 1 2 0 2 2 2 0 0 0 0 0 1 0 0 1 1 0 0 1 1 1 1 0 2 0 0 1 1 1 0 1 1 0 0 1 0 0 0 1 0 1 1 1 0 1 1 2 2 2 1 2 2 1 2 1 0 1 1 1 1 0 0 1 2 2 1 1 2 1 0 1 0 2 2 2 2 2 2 0 0 0 2 1 1 0 0 1 0 1 1 1 1 0 0 1 1 0 2 2 2 2 1 1 1 1 0 0 0 0 1 1 0 0 1 1 0 2 1 0 0 2 1 0 0 2 1 2 0 0 0 1 0 2 0 0 1 1 0 1 1 1 0 1 0 2 2 1 1 1 2 1 1 0 0 0 0 0 1 2 1 0 2 2 1 1 0 2 1 0 1 1 2 0 1 0 0 0 0 1 2 1 1 1 2 1 2 0 1 0 1 1 2 0 1 0 1 1 0 0 0 2 2 1 1 1 0 0 0 0 0 0 0 1 1 1 0 0 1 0 0 2 0 0 1 1 0 0 1 1 1 1 1 1 0 0 0 0 0 0 0 0 0 0 2 0 0 2 0 2 0 0 0 1 1 1 1 2 2 1 2 1 0 1 0 2 0 1 0 2 1 0 1 1 1 0 1 0 2 2 2 0 0 2 0 1 0 2 2 0 1 1 0 0 0 0 1 1 1 1 2 0 0 0 1 0 1 2 1 0 0 0 0 0 0 0 0 0 1 0 0 0 0 0 2 1 1 0 1 0 1 0 1 0 0 0 0 0 0 1 0 0 0 1 2 1 1 1 0 0 0 0 0 0 0 0 0 1 0 0 2 1 0 0 0 0 0 0 0 0 2 1 1 1 0 0 0 0 0 1 1 0 0 2 0 2 0 0 0 0 1 0 1 0 1 0 0 1 0 1 0 2 2 0 0 0 1 0 1 1 1 1 0 2 1 1 1 0 1 0 0 1 0 0 0 0 0 1 0 1 1 0 1 1 1 1 1 2 0 0 1 1 1 1 0 1 1 2 1 2 1 0 1 0 1 0 0 0 0 0 0 1 0 0 2 0 0 2 1 0 1 0 0 0 1 1 1 0 2 2 0 0 1 2 0 0 0 1 0 1 0 1 1 2 0 2 2 0 0 0 0 1 1 0 0 1 0 1 0 0 1 0 2 0 0 1 1 0 1 1 1 0 1 2 0 0 0 0 1 1 2 2 1 1 0 1 0 0 0 2 2 0 0 1 0 1 0 0 1 0 0 1 1 1 0 1 2 0 0 1 1 1 0 0 0 0 0 0 0 0 2 0 1 0 0 0 0 2 1 2 0 1 1 1 0 0 1 0 0 0 1 0 1 0 0 0 0 0 0 1 0 1 1 1 0 0 0 0 0 0 1 0 1 0 1 2 1 0 0 1 2 1 1 0 2 0 0 1 2 0 0 1 2 1 2 0 0 0 1 2 2 2 1 1 0 1 0 1 1 0 0 2 0 1 2 0 1 0 2 2 0 2 0 1 0 1 1 1 0 1 0 0 0 2 2 2 1 1 0 0 1 2 1 2 2 0 1 0 0 1 1 0 0 1 2 2 0 0 0 2 0 2 0 0 0 0 0 1 0 0 0 0 0 0 1 2 0 1 0 0 0 1 1 1 0 0 0 0 0 1 1 1 1 0 2 1 0 1 2 2 0 0 2 0 0 1 1 0 0 1 1 2 1 2 0 2 2 1 1 0 1 1 0 2 2 2 0 0 0 2 2 0 0 1 0 0 0 0 0 1 2 2 1 0 1 0 1 0 0 0 1 2 1 0 1 1 0 1 1 2 1 1 0 0 0 0 0 0 1 0 0 0 0 1 2 1 1 1 0 0 1 0 0 0 0 0 0 0 0 2 1 0 0 0 1 0 0 0 0 0 0 0 1 1 2 0 1 1 0 2 0 2 1 0 0 0 1 1 1 1 0 1 0 0 1 0 1 1 0 0 2 2 2 0 1 0 1 2 0 0 2 1 0 1 0 1 0 1 0 0 1 1 2 1 1 0 0 0 1 2 1 0 1 1 1 0 1 0 0 0 0 0 0 1 0 0 0 0 1 0 0 0 0 1 0 0 2 0 2 0 0 0 0 2 0 2 2 0 1 0 2 1 2 0 1 1 1 0 0 0 0 0 0 1 2 0 0 0 0 0 1 1 1 0 1 0 0 1 0 2 1 0 0 0 0 0 1 1
86 1 0 0 0 1 1 1 0 1 0 1 0 0 0 1 0 0 1 0 2 0 1 0 0 0 1 0 2 2 2 1 0 2 0 0 1 1 0 0 0 0 0 0 1 0 0 0 2 0 0 0 0 0 0 2 0 1 0 0 2 0 0 2 0 0 1 0 0 0 0 0 2 2 1 2 2 1 2 0 1 2 1 1 2 0 0 1 1 1 0 0 0 2 0 2 1 1 1 1 1 2 1 0 1 1 1 0 2 0 0 2 0 1 0 1 0 1 1 2 2 1 2 2 1 1 1 0 0 0 0 0 0 0 0 0 0 0 0 0 1 1 1 0 0 2 1 0 1 1 0 0 0 0 0 1 1 0 0 2 0 0 0 2 1 1 0 0 0 1 0 0 0 2 1 0 0 1 0 1 0 2 1 1 1 0 1 2 1 1 0 2 2 2 1 1 1 0 0 0 2 2 0 0 2 2 0 0 2 0 2 0 2 0 2 1 1 1 2 1 0 0 0 0 1 0 1 0 0 0 0 0 0 0 0 0 0 1 2 0 0 1 2 0 0 1 0 0 2 0 0 0 0 0 0 1 1 2 0 0 0 0 0 0 0 0 0 0 0 0 0 1 0 2 0 0 0 2 2 2 2 2 1 0 1 1 0 2 0 2 2 1 1 1 2 0 0 1 0 1 1 0 1 1 1 0 0 2 1 0 1 1 0 0 1 0 1 0 1 1 1 1 2 1 1 0 0 0 0 1 1 1 0 0 0 0 0 2 0 1 0 1 1 0 1 1 0 2 2 1 1 0 0 1 0 1 2 0 0 2 2 2 1 1 1 0 1 2 2 0 0 0 0 0 1 1 0 0 0 0 0 0 1 0 2 1 0 0 0 1 0 1 0 0 2 0 0 0 0 0 0 0 0 2 1 0 0 0 1 2 0 1 0 1 0 0 1 0 0 0 0 0 1 0 1 1 0 0 0 1 1 0 1 1 1 0 0 1 0 0 1 0 1 0 0 2 0 0 1 2 0 2 0 2 1 1 0 2 0 2 2 1 2 0 2 2 2 1 0 1 0 0 1 2 1 0 1 0 2 0 0 0 0 0 0 1 0 1 2 0 2 2 1 2 0 0 0 0 1 1 2 2 1 1 0 0 2 2 0 0 0 1 0 1 0 1 0 0 1 1 1 1 0 0 1 1 1 0 0 2 0 2 0 0 0 0 1 1 1 1 1 1 1 1 1 0 1 0 2 0 1 1 0 1 2 1 1 2 0 1 1 0 1 1 0 0 1 0 1 0 0 1 0 0 0 0 1 2 0 2 2 1 0 0 2 0 2 0 0 0 1 0 1 0 0 0 0 1 1 2 2 0 0 1 1 0 1 0 0 1 0 0 0 1 1 1 0 0 1 0 0 0 0 0 0 0 2 2 0 0 0 0 1 1 2 1 0 0 1 1 1 1 0 2 2 1 1 0 1 0 0 1 1 1 0 2 0 1 1 0 0 0 2 1 1 1 1 0 0 1 0 1 1 0 0 1 1 0 1 0 0 1 2 1 1 1 1 1 0 1 0 0 0 0 0 0 0 2 0 2 1 0 0 0 1 2 2 2 2 0 0 0 0 2 1 0 1 1 0 0 1 0 1 2 0 1 0 1 1 0 1 2 0 0 0 0 1 0 0 1 0 1 0 0 1 0 1 1 1 1 1 1 0 0 1 0 1 1 2 1 1 1 2 2 1 0 2 1 0 2 0 0 0 1 1 1 2 0 0 2 2 2 0 1 1 2 1 2 1 2 0 1 1 2 1 1 1 1 0 1 2 0 1 2 0 0 0 1 0 0 0 0 1 1 0 1 1 0 2 0 1 2 0 2 0 0 0 0 1 0 1 0 0 1 1 0 0 0 0 0 0 0 0 0 0 0 0 0 0 0 0 0 0 1 0 0 1 0 0 0 0 0 1 1 0 2 0 1 1 0 0 0 1 0 0 1 0 0 1 1 1 2 0 0 1 2 0 0 0 0 2 1 0 0 2 2 2 0 1 2 0 2 1 1 2 0 0 0 1 1 0 1 1 0 2 1 2 2 2 0 0 0 0 1 0 0 1 1 2 0 2 1 0 1 0 0 0 1 1 1 0 0 0 1 1 0 1 2 0 2 0 0 1 0 1 0 1 0 0 0 2 0 1 0 2 1 2 0 1 1 0 0 0 0 0 0 0 0 1 1 1 0 0 1 0 0 1 1 0 0 0 0 0 1 0 0 0 0 0 0 1 0
87 0 0 0 0 1 1 2 0 1 0 0 1 2 0 1 0 1 1 0 2 0 1 0 0 0 0 0 1 2 2 1 0 0 0 0 1 0 1 0 0 0 0 1 1 1 1 0 2 0 0 0 1 1 1 0 0 0 0 0 2 0 0 0 0 1 1 1 0 0 0 0 2 2 2 2 2 2 2 0 2 2 1 1 2 0 0 0 1 2 0 0 2 1 0 0 0 1 1 1 1 1 1 0 0 0 2 0 2 1 0 1 1 2 0 2 1 1 2 1 1 1 1 1 1 1 1 1 0 1 0 0 0 0 1 0 0 0 0 0 1 1 0 0 0 2 0 0 1 1 1 1 0 0 0 1 1 0 1 2 1 1 1 1 0 2 0 1 1 0 0 0 0 2 0 0 0 0 0 0 0 0 0 2 1 0 2 0 0 0 0 0 1 1 1 2 1 0 0 0 0 0 0 1 2 0 2 1 1 0 1 1 0 1 2 0 0 0 1 2 0 0 0 0 0 0 0 0 0 0 0 0 1 1 1 1 0 2 2 1 0 1 1 0 0 0 0 0 2 0 0 0 0 0 0 0 0 1 1 0 0 0 0 0 0 0 1 1 2 0 1 0 1 2 0 0 0 1 1 1 1 2 2 0 2 2 0 1 0 2 2 1 0 1 2 0 1 1 0 1 1 0 0 0 0 1 0 2 0 0 0 1 1 0 1 0 1 0 1 0 1 1 1 0 1 0 0 0 1 0 1 1 0 0 0 0 0 1 0 1 2 1 2 0 0 0 0 0 2 2 2 0 0 1 1 0 2 0 0 2 2 2 2 0 2 1 0 2 2 0 0 0 0 0 0 0 0 0 0 0 0 2 0 0 1 0 0 0 0 0 0 0 2 0 2 2 2 2 0 0 0 0 1 0 0 0 1 1 0 0 2 0 0 1 1 1 0 0 1 0 0 1 1 0 0 1 1 0 0 1 2 0 0 1 1 1 0 1 1 0 1 0 2 1 1 2 1 1 0 0 0 1 2 2 2 2 0 2 0 2 2 2 1 0 0 1 0 1 0 2 0 2 0 2 2 1 1 0 2 2 2 1 0 1 1 1 1 0 1 0 1 1 0 2 1 0 1 0 0 0 1 1 0 0 0 0 2 0 0 0 0 1 0 1 0 1 0 2 0 2 2 0 1 1 0 2 0 1 0 2 0 1 0 1 2 0 2 1 0 2 1 1 0 0 1 0 2 2 0 0 0 0 1 1 1 1 2 2 0 0 0 0 1 2 0 0 2 0 1 0 0 1 1 0 0 1 1 2 0 2 2 1 0 0 0 0 0 0 0 0 0 0 0 0 0 0 0 0 0 1 1 1 0 0 0 2 2 0 0 1 0 0 0 1 0 0 1 0 0 0 1 0 0 1 0 1 1 2 0 0 0 1 1 0 2 1 0 2 1 1 1 0 0 0 0 0 2 0 0 0 0 2 1 1 0 2 0 0 2 0 0 0 2 1 1 1 2 1 0 0 0 1 1 0 0 2 0 1 2 0 0 1 1 0 0 0 1 2 0 1 0 1 0 0 1 1 1 2 0 1 1 0 0 1 0 1 0 1 1 0 1 1 0 1 1 0 0 1 0 0 0 0 0 2 0 2 1 0 1 0 1 1 1 0 0 1 1 0 0 0 0 2 0 0 1 1 2 0 1 1 1 1 0 0 0 1 0 0 0 0 0 0 2 0 0 0 2 0 0 2 0 0 0 2 1 0 1 0 2 0 1 0 0 1 1 2 1 2 1 2 0 1 1 1 0 1 0 1 0 1 2 0 2 2 0 0 1 0 1 1 2 0 0 0 0 0 2 1 1 0 0 1 0 1 0 1 0 0 0 1 0 0 1 1 0 1 1 2 0 1 0 0 1 1 2 1 1 0 0 0 0 0 0 2 2 0 0 0 0 0 0 0 0 0 0 1 1 1 0 0 0 0 0 1 0 2 0 0 2 2 2 2 0 0 0 0 1 0 1 1 1 2 0 0 1 0 0 1 0 1 0 2 0 0 2 1 1 0 1 1 0 1 1 0 1 1 2 2 2 1 0 1 0 1 0 0 1 0 0 0 0 2 2 2 2 0 1 1 0 0 0 0 2 1 1 0 0 0 0 1 0 0 1 0 1 0 0 2 0 2 2 0 0 0 0 0 0 0 0 1 2 0 0 0 0 2 0 0 1 0 0 0 0 1 0 1 1 1 0 1 1 1 0 1 0 0 0 0 0 0 1 1
88 1 0 0 0 0 0 2 0 2 1 0 0 1 0 1 0 1 0 1 1 1 0 0 0 0 0 0 2 2 2 0 1 2 0 1 1 2 0 0 0 0 0 0 1 0 0 0 2 0 0 0 1 1 0 2 0 0 1 0 1 0 0 1 0 0 2 1 0 0 0 0 2 2 0 2 2 1 1 0 1 2 0 0 1 0 0 0 2 2 0 1 1 1 0 1 0 2 2 2 0 2 1 0 1 0 2 1 1 1 0 1 1 1 1 1 1 0 0 2 2 0 0 0 0 0 0 1 1 1 0 0 0 0 1 1 1 0 0 2 2 0 0 0 0 0 0 0 0 0 0 0 0 0 0 1 1 1 0 1 0 0 0 2 2 0 0 0 1 0 0 0 2 0 2 2 0 1 0 1 0 1 0 2 2 1 1 1 0 1 0 2 2 1 2 1 2 0 0 0 0 0 0 2 2 0 2 1 1 0 1 0 1 0 1 0 0 0 0 0 0 0 0 0 0 0 0 0 0 0 0 0 0 0 0 0 0 2 2 2 0 0 1 1 0 1 0 0 2 0 0 1 1 0 0 0 1 2 0 0 0 0 0 0 0 0 0 0 1 1 0 2 0 2 0 1 0 1 1 0 0 1 1 0 1 1 1 1 1 2 2 1 1 2 2 0 0 0 0 1 1 0 0 0 0 0 0 2 2 0 2 2 1 1 1 1 0 0 0 2 0 0 1 0 1 0 1 0 1 2 2 0 1 1 1 1 1 1 0 0 0 0 2 0 0 0 0 1 1 2 1 0 0 1 0 1 1 0 0 1 1 1 2 0 2 0 0 1 2 1 1 1 0 0 1 1 0 0 0 0 1 1 0 0 0 0 0 0 0 0 0 1 0 0 1 0 0 1 0 0 0 0 0 1 0 1 0 2 0 1 1 0 0 0 1 0 1 1 0 0 0 2 0 1 1 2 1 1 1 1 1 1 0 1 0 1 0 1 1 1 1 0 2 1 1 2 0 0 0 0 0 0 0 2 1 0 1 1 1 0 0 2 1 0 1 1 1 2 0 0 1 1 0 2 2 0 2 0 2 0 2 0 0 0 0 2 0 0 1 0 1 1 0 1 0 0 1 0 2 0 0 0 2 2 0 0 2 1 1 0 1 2 0 0 0 2 0 0 0 0 0 2 0 0 1 1 1 1 0 1 1 0 0 0 1 0 2 0 0 1 1 0 1 1 0 0 0 1 1 0 1 2 0 2 2 1 0 2 0 1 0 1 0 2 0 0 1 1 1 1 0 1 0 0 0 0 2 1 0 2 1 1 1 0 1 1 0 2 1 2 0 0 0 0 1 0 1 2 2 2 2 0 1 2 0 0 1 0 0 0 0 0 0 0 2 0 1 0 0 0 0 0 0 0 0 0 2 1 0 0 0 0 1 0 2 1 0 0 1 1 2 0 0 0 1 1 2 0 1 0 0 1 1 1 1 2 2 1 1 0 0 0 1 0 0 0 1 0 0 0 1 1 0 0 0 0 2 0 2 0 0 1 2 1 0 2 0 2 2 2 0 0 0 0 0 0 0 2 1 2 1 1 1 1 0 2 1 2 2 0 0 0 0 2 1 0 1 1 1 1 0 1 1 1 1 1 0 0 0 0 0 0 0 0 0 0 0 0 0 0 0 1 0 0 0 1 1 1 0 0 0 0 0 0 0 2 1 0 1 0 0 0 2 1 1 0 2 0 0 1 1 0 1 1 1 0 2 0 0 1 1 1 1 0 1 1 1 1 1 1 1 1 2 2 1 1 0 0 0 1 1 0 1 2 1 2 1 0 0 2 2 0 1 1 1 2 2 1 2 0 1 2 0 1 0 1 0 0 1 0 0 1 0 0 0 0 0 0 0 0 0 0 0 0 1 0 1 0 0 0 0 0 0 2 2 0 1 0 1 0 0 0 1 1 0 2 0 0 2 0 0 0 0 1 0 2 0 0 1 1 0 0 0 0 0 0 0 0 1 0 1 2 0 0 2 1 1 0 0 0 0 2 2 0 0 0 0 1 0 1 0 1 0 0 2 2 2 2 2 1 0 1 0 2 0 0 1 0 0 1 0 0 0 2 1 0 1 1 1 1 0 1 2 1 1 0 0 1 0 0 1 0 1 0 1 1 1 0 0 1 1 0 1 0 2 1 2 0 2 1 0 0 0 0 0 0 0 0 2 1 1 0 0 0 0 1 1 1 0 1 1 0 0 1 0 0 1 0 0 0 0 0
89 0 0 0 0 0 0 1 0 0 0 2 1 1 0 1 0 2 2 1 1 1 0 1 0 0 1 0 2 2 2 0 0 0 1 0 1 2 0 1 1 0 0 1 1 1 0 0 2 0 0 1 0 0 0 2 0 0 1 1 0 2 0 2 1 1 2 1 0 0 0 1 2 2 0 2 2 1 2 0 1 2 0 0 1 0 0 0 1 1 0 0 0 2 0 1 0 0 0 1 0 2 0 1 1 0 2 2 0 0 1 1 0 1 0 1 1 0 1 0 0 0 2 2 2 2 2 1 1 1 0 1 1 0 0 0 0 0 0 0 0 1 0 0 0 1 0 0 0 2 0 2 0 0 0 1 2 0 0 1 2 1 1 2 2 2 0 0 0 2 2 2 0 2 1 0 0 0 0 0 0 2 1 2 2 0 2 2 1 1 0 2 2 0 2 2 2 0 0 0 1 1 1 1 2 1 1 1 1 0 1 1 2 0 2 0 0 0 1 1 0 0 0 0 0 0 0 1 0 0 0 1 0 0 0 0 0 2 2 2 0 0 1 0 1 2 1 0 2 0 0 0 1 1 1 0 1 0 0 0 0 0 0 0 1 0 1 1 2 0 0 1 0 2 0 0 1 2 2 1 0 0 1 1 1 1 1 1 0 1 1 0 1 2 2 1 0 0 0 0 1 0 1 1 1 0 1 2 0 0 0 1 2 0 2 0 0 0 1 0 2 1 2 1 2 0 1 0 1 0 2 0 1 0 0 0 0 2 1 1 1 1 1 0 0 0 0 1 1 1 1 0 1 1 0 0 2 0 0 2 2 2 1 0 1 0 1 1 1 0 0 0 1 1 1 1 0 1 1 1 1 0 1 0 1 1 0 0 0 2 1 2 0 1 2 2 2 1 0 1 0 2 0 1 0 1 1 0 0 1 0 1 0 1 0 0 1 0 0 0 0 1 0 0 0 2 1 0 0 2 1 0 2 2 2 0 1 1 0 0 2 0 1 1 1 1 0 0 0 0 0 0 0 2 1 0 1 1 0 1 0 0 1 1 0 1 1 2 0 0 1 0 1 2 1 0 1 0 2 1 1 1 0 0 1 1 1 0 2 0 1 1 0 1 0 0 0 0 1 0 1 1 0 0 1 1 2 1 1 0 1 0 1 2 0 2 1 1 0 1 1 1 0 1 1 2 0 0 0 2 0 2 1 0 0 0 1 1 0 2 1 1 1 1 1 0 1 0 2 1 0 1 0 2 1 0 0 1 0 1 0 0 1 1 0 0 1 0 1 0 0 1 0 0 0 0 1 1 0 1 2 0 0 0 2 0 1 1 1 1 0 0 1 0 2 1 1 0 0 0 0 2 0 2 0 0 2 0 0 0 1 0 0 1 1 0 0 0 0 0 1 0 0 0 0 1 1 0 0 0 0 0 0 0 1 2 0 0 0 0 1 1 0 1 1 1 2 0 0 0 0 1 1 1 0 2 0 1 2 0 0 0 1 0 1 2 0 0 0 1 1 0 0 0 0 2 1 0 2 0 1 0 2 2 2 2 1 1 0 1 0 1 0 1 0 0 0 1 1 1 1 1 0 0 1 2 2 2 2 0 2 2 0 1 1 2 0 1 0 0 0 0 1 2 0 0 0 0 0 0 0 1 0 0 0 0 1 0 0 0 0 0 2 2 2 0 2 0 1 1 1 1 0 1 0 1 0 0 2 0 0 0 2 2 0 0 2 1 0 2 0 0 1 0 0 0 0 0 0 0 0 0 0 0 0 2 0 2 0 2 0 2 1 1 0 1 0 1 0 0 1 0 1 1 1 2 2 0 0 2 2 2 0 0 2 2 2 0 1 0 1 1 1 2 1 1 0 0 1 1 0 1 1 2 0 0 0 2 1 0 1 1 0 0 0 0 0 1 0 0 1 0 0 2 1 0 0 0 0 0 0 0 0 0 0 2 0 0 1 0 0 0 0 2 0 2 0 2 1 0 0 0 0 0 0 2 0 1 0 0 1 2 0 0 2 2 2 0 0 2 0 1 1 1 2 1 0 1 0 1 0 1 1 0 1 1 1 1 0 0 0 0 0 1 1 0 0 1 0 0 0 0 0 2 0 0 0 2 0 0 0 0 2 2 1 0 0 0 0 0 1 0 0 1 1 0 1 0 0 2 0 1 0 0 0 0 0 0 1 1 2 0 1 0 0 0 0 0 0 0 0 0 0 1 0 1 1 1 0 0 0 0 0 2 0 0 0 2 2 0 0 0
90 1 0 0 0 1 1 2 0 2 0 0 1 1 0 1 0 1 0 0 1 0 0 0 0 0 2 0 2 2 2 0 1 1 1 0 2 2 0 0 0 0 0 0 2 0 2 0 2 1 0 0 0 0 0 1 0 0 0 0 1 1 0 0 0 0 1 1 0 0 0 0 2 2 1 2 2 2 2 1 1 2 2 2 2 0 0 0 1 1 0 1 1 1 1 1 0 1 0 2 0 1 1 0 1 0 1 1 1 1 0 2 0 0 0 1 1 0 1 1 1 0 1 1 1 1 1 0 0 0 0 0 0 0 0 0 0 0 0 1 1 2 0 0 0 1 0 0 0 1 1 1 0 1 0 1 1 1 0 1 0 2 2 2 0 1 0 0 0 1 0 1 0 2 2 0 0 1 0 1 0 1 0 2 0 0 2 0 0 1 0 1 1 0 2 2 0 1 0 0 0 0 0 1 2 1 1 0 0 0 2 1 1 0 2 0 0 1 0 0 1 1 1 0 0 1 1 1 1 1 0 0 0 0 0 0 1 2 2 1 0 0 2 1 0 2 0 0 1 1 0 0 0 0 0 0 1 0 0 0 0 0 0 0 0 0 0 0 2 0 2 0 0 1 1 1 0 1 0 0 0 1 2 0 2 1 0 1 1 2 0 0 1 2 2 0 1 0 0 2 0 0 1 1 1 0 1 1 0 0 0 1 2 0 1 0 0 0 1 0 1 1 1 1 1 0 0 0 1 1 1 1 1 0 0 0 0 1 0 1 2 1 0 0 1 0 0 0 1 0 1 0 0 1 0 1 1 0 0 0 0 0 1 0 1 0 1 0 0 0 0 0 0 0 0 0 0 1 1 1 1 2 1 1 1 1 0 0 0 0 0 0 1 0 1 1 1 0 2 2 0 1 0 1 0 1 0 1 0 2 0 1 0 0 2 0 0 0 0 0 0 0 1 2 1 2 0 0 0 1 1 1 0 1 1 0 1 2 1 1 0 0 1 0 0 1 0 0 0 0 0 0 2 2 1 1 0 1 1 1 1 1 1 1 1 2 2 1 0 1 0 1 0 2 2 0 2 0 2 1 1 1 0 0 1 1 1 0 1 0 0 0 0 1 0 0 0 0 0 0 2 1 1 1 0 0 1 1 0 0 0 0 0 1 0 1 0 1 0 1 1 1 0 0 0 0 2 1 0 1 1 1 0 0 1 0 2 0 1 2 1 0 1 0 1 0 2 1 1 0 1 2 0 2 0 0 0 0 0 2 0 0 0 2 1 0 1 1 2 0 1 1 0 0 1 0 2 1 1 2 2 1 1 0 1 1 1 1 1 1 0 0 1 1 0 1 1 1 1 1 1 1 0 0 2 0 0 0 0 1 1 0 0 2 0 2 0 0 0 0 0 0 0 1 0 0 2 2 0 0 0 0 0 0 2 0 1 0 1 1 2 0 0 2 1 1 2 0 2 0 0 2 1 0 0 2 1 0 1 0 0 0 0 1 1 1 1 1 0 1 1 0 0 1 0 2 0 1 0 1 0 1 2 1 1 2 1 0 0 2 0 0 0 1 1 0 0 1 1 1 0 0 1 0 1 2 1 1 1 0 0 0 0 1 1 0 0 1 1 1 0 0 1 2 0 2 0 0 0 0 0 0 0 0 0 0 1 0 1 1 0 1 0 0 1 0 1 2 1 1 1 0 0 0 0 2 1 0 2 0 0 1 2 1 1 0 2 0 0 1 0 0 0 2 1 1 2 0 0 1 1 1 2 0 0 2 0 2 0 2 0 2 0 0 0 0 0 1 0 0 1 0 0 1 2 1 1 1 0 1 1 0 0 0 2 2 2 1 2 0 1 2 1 2 0 2 2 0 1 0 1 0 1 2 0 0 0 0 0 0 0 0 0 0 0 0 0 0 0 0 0 0 0 2 2 0 0 0 0 1 0 1 0 0 0 1 0 2 2 0 1 2 2 2 0 1 0 0 1 1 1 1 0 0 0 1 0 1 0 0 2 0 0 1 2 2 2 0 0 1 0 2 1 0 1 1 0 1 0 1 0 1 0 0 1 1 1 2 2 0 0 0 0 2 0 0 1 2 1 0 1 0 0 1 0 0 0 1 1 1 0 0 1 1 0 0 0 2 1 1 0 0 1 1 0 0 1 1 0 2 1 0 0 0 0 1 1 0 1 0 0 0 0 0 0 0 1 1 2 0 0 0 1 0 0 0 0 0 0 0 0 1 0 0 0 0 0 1 1 0 1 1
91 0 0 0 0 1 1 2 1 2 0 0 0 0 0 0 0 1 1 1 0 0 0 0 0 0 2 1 2 2 2 0 0 1 2 0 1 1 0 1 1 0 0 2 2 1 1 0 0 2 1 0 0 0 0 1 0 0 0 0 1 1 0 0 0 1 1 0 1 1 0 1 1 1 2 1 1 1 1 0 1 2 0 0 1 0 1 0 2 2 0 0 2 1 0 1 0 0 0 2 0 2 1 0 1 1 2 1 1 0 0 2 2 2 2 2 2 0 2 0 0 0 1 1 1 1 1 1 0 1 0 0 0 0 0 0 0 0 0 0 1 1 1 0 0 2 0 0 0 1 0 1 0 1 0 0 0 0 0 1 1 0 0 2 2 0 0 0 0 1 0 0 0 2 0 0 1 1 0 0 1 1 1 2 2 0 2 2 1 1 0 2 1 0 1 1 1 0 0 0 1 1 0 1 2 1 1 0 1 0 1 1 1 0 2 1 1 0 1 1 1 1 0 0 1 0 1 0 0 0 0 0 1 1 1 0 1 1 2 2 0 0 2 0 0 1 0 0 2 0 0 1 1 0 0 1 0 0 0 0 0 0 0 0 0 0 1 0 2 0 1 0 0 1 0 0 1 2 2 0 0 0 2 1 1 0 0 0 0 1 0 1 0 2 2 0 0 1 0 2 1 0 1 1 1 1 0 2 0 0 0 1 1 0 2 0 1 1 0 1 0 0 1 0 1 0 0 0 1 1 2 1 2 0 0 0 0 1 0 0 1 0 0 0 0 0 0 0 2 2 2 0 0 1 1 0 1 0 0 1 1 1 1 1 1 0 0 2 2 0 0 0 2 2 0 0 0 0 0 0 0 2 1 0 1 0 0 0 0 1 0 0 0 0 2 0 0 0 0 0 0 1 0 2 1 1 0 1 0 2 0 1 0 1 1 0 0 0 1 0 0 1 2 0 0 2 1 1 1 0 1 0 1 1 1 0 0 0 1 0 1 0 1 1 1 2 0 0 1 2 0 1 0 2 0 0 0 1 0 1 2 2 1 0 0 0 0 1 0 1 1 1 1 1 2 1 1 0 0 0 1 0 0 0 0 0 0 0 2 0 0 2 0 2 1 0 0 0 2 0 0 0 1 1 0 0 1 1 0 0 0 1 0 1 0 1 1 1 0 1 1 1 0 0 0 1 1 0 0 0 0 0 0 1 0 0 1 0 0 1 0 1 1 0 1 0 0 1 1 0 1 1 1 2 2 1 0 0 1 0 1 0 0 1 1 0 0 0 1 0 0 0 0 0 0 0 0 1 0 2 2 0 0 0 1 0 0 1 1 1 0 0 1 1 0 1 0 0 1 0 0 2 0 1 0 1 1 0 0 2 0 0 0 2 0 1 1 0 0 0 0 0 1 1 0 0 1 1 0 0 1 0 0 0 1 0 0 0 1 2 1 1 0 0 1 1 2 0 1 0 0 2 1 1 0 1 2 0 1 1 1 0 1 1 1 1 1 0 1 1 1 0 0 0 1 2 0 1 2 0 1 0 1 1 0 0 1 1 0 1 0 1 0 0 1 0 0 2 1 1 0 0 0 0 1 1 1 1 1 0 1 1 0 0 1 0 2 1 0 0 0 0 2 2 0 1 1 1 1 1 1 2 0 0 0 0 0 0 0 0 0 0 0 0 1 0 1 0 1 1 1 1 0 0 0 2 0 1 2 1 1 0 2 0 0 2 0 0 0 2 0 1 0 0 0 0 0 0 1 1 2 1 0 1 1 2 1 1 2 1 1 0 1 1 0 1 0 0 0 0 0 0 0 2 2 0 2 1 0 1 1 0 0 0 2 2 2 1 2 0 1 2 1 2 0 2 2 0 1 0 0 1 1 1 0 1 1 1 1 1 0 1 0 0 1 0 0 0 0 0 0 0 0 1 1 0 1 0 1 2 0 0 0 0 0 0 0 0 2 0 0 0 0 2 0 1 0 1 1 0 1 1 1 1 1 1 1 0 0 0 1 1 1 1 2 2 2 0 1 2 0 2 1 0 1 1 0 1 0 1 0 1 0 0 0 2 2 2 1 0 0 0 0 0 0 0 1 0 1 1 2 0 0 0 1 1 1 0 1 0 0 0 1 2 2 0 0 0 0 1 1 0 1 0 1 0 1 1 1 0 1 1 0 0 0 2 2 0 1 1 1 0 0 1 1 1 0 0 1 0 0 0 0 1 0 0 1 0 2 0 0 0 0 1 0 0 0 1 1 0 1 1
92 1 0 0 1 0 0 2 0 1 0 0 1 1 0 1 0 1 1 2 0 1 0 0 0 0 1 0 0 1 2 0 0 1 0 0 1 1 0 1 1 0 1 0 1 1 0 0 2 0 0 1 0 0 0 1 0 1 0 0 0 1 0 1 0 0 1 0 0 0 0 1 2 2 2 2 1 0 2 0 0 1 1 1 1 0 1 0 1 2 0 0 2 1 0 0 0 0 0 1 0 2 2 0 0 0 2 1 1 0 0 2 0 2 0 2 2 0 0 2 2 0 1 1 1 1 1 1 1 1 0 0 0 0 0 0 0 0 1 1 0 2 0 0 0 1 1 1 1 1 0 0 0 0 0 0 1 1 0 1 1 0 1 2 1 2 1 0 1 0 0 0 1 1 1 0 0 1 0 1 0 1 1 1 1 0 1 2 1 1 1 2 1 0 1 2 0 0 0 0 0 0 0 0 2 1 1 0 0 0 2 1 2 0 2 1 1 0 1 1 0 0 1 0 1 1 1 1 1 1 0 1 0 0 0 0 1 2 2 1 0 1 2 2 0 2 0 0 2 0 0 0 1 0 0 0 0 1 0 0 0 0 0 0 0 0 0 1 2 0 0 1 1 2 0 0 0 1 1 0 0 1 1 1 2 1 2 0 2 2 2 2 0 2 2 0 2 2 1 2 1 0 0 0 0 0 0 2 1 0 1 1 2 0 1 0 0 0 1 0 1 1 0 0 2 0 1 0 2 1 0 2 0 0 0 0 0 0 0 0 0 0 2 0 1 0 1 0 2 1 1 0 0 0 1 1 0 0 0 1 1 1 0 0 0 0 1 0 2 2 2 2 0 0 0 0 0 0 0 0 0 1 2 1 1 0 0 0 0 1 0 1 0 0 2 1 1 1 0 0 0 0 0 1 0 1 0 1 0 2 0 1 0 0 1 0 1 1 0 0 1 1 0 0 1 2 1 0 0 0 0 0 0 0 0 0 0 1 1 0 1 0 2 1 1 2 0 1 1 2 0 0 0 2 1 0 1 0 0 0 0 0 0 0 0 0 0 2 0 0 0 0 0 2 1 0 1 0 2 1 1 0 0 0 0 0 0 1 2 1 1 1 0 2 1 0 0 1 2 0 0 0 0 0 2 2 2 0 0 0 0 1 0 1 0 1 0 1 0 1 1 0 0 0 0 1 1 0 0 1 0 0 0 0 1 0 0 1 1 2 1 0 0 0 0 0 2 1 2 0 1 1 0 1 1 0 0 0 1 0 0 0 2 2 0 0 2 0 0 0 0 1 0 0 1 0 1 0 0 1 2 0 0 0 2 0 2 0 0 0 0 0 2 0 2 0 2 0 0 0 0 2 1 1 0 1 1 0 1 1 1 1 0 0 1 0 2 0 0 0 1 0 0 0 0 0 2 1 0 0 0 1 0 0 1 1 1 0 0 1 1 0 0 1 1 1 2 0 0 0 0 2 1 1 1 2 1 2 2 1 1 0 1 1 1 1 2 1 1 1 0 1 0 0 0 1 1 2 1 1 0 0 2 1 0 1 1 0 0 2 0 0 0 0 0 1 1 1 2 2 1 0 0 0 2 2 2 1 1 0 0 0 0 0 1 0 1 1 1 1 0 0 1 1 1 1 0 0 0 0 0 1 0 0 0 0 1 0 0 1 0 0 0 0 1 0 1 1 1 1 1 1 0 0 0 2 2 0 1 0 0 0 2 2 1 0 2 0 0 2 0 0 2 1 1 0 1 0 1 0 1 1 1 0 0 1 1 0 2 0 1 0 2 2 2 0 0 0 0 0 0 0 0 1 2 2 0 0 0 2 2 0 2 2 0 2 2 0 2 0 1 1 1 2 0 1 0 0 1 0 1 0 0 0 0 0 0 1 1 0 1 1 0 1 1 1 1 0 0 0 0 0 0 1 1 0 1 1 1 1 0 0 2 1 0 2 0 1 1 0 1 1 0 1 0 2 1 0 2 2 2 2 0 1 1 1 0 0 0 0 2 1 1 1 2 2 2 0 0 0 1 1 0 0 1 1 0 1 0 0 0 1 1 0 1 1 1 0 1 1 0 1 0 0 0 0 1 1 1 0 0 1 0 0 0 0 0 1 0 0 0 0 2 1 1 1 0 0 0 1 1 0 2 0 0 0 0 1 1 0 1 1 0 0 1 1 1 0 1 1 1 1 0 0 0 1 0 0 1 0 0 0 0 1 0 1 0 0 0 1 0 0 1 1 0 0 0 0 0 0 0 0
93 0 0 0 0 2 2 1 0 1 0 1 0 0 0 0 0 1 1 0 1 0 0 0 0 0 1 0 2 2 2 0 1 0 1 1 2 1 0 0 0 0 0 0 0 0 1 1 1 1 0 0 0 0 0 2 0 0 0 0 1 1 0 0 1 1 2 1 0 0 0 0 2 2 2 2 2 0 2 0 0 2 0 1 1 0 0 1 1 1 1 1 1 1 1 1 0 0 0 2 0 2 2 0 0 0 2 2 0 1 0 1 1 2 2 2 2 0 2 0 0 0 2 2 1 1 1 0 0 1 0 0 0 0 0 0 0 0 1 0 1 1 0 0 0 0 1 0 2 2 1 1 1 0 0 1 1 0 1 1 2 2 0 2 0 2 0 0 0 1 0 0 2 0 2 1 1 0 0 0 0 1 2 2 2 0 2 0 0 1 0 1 1 0 1 2 0 0 0 0 0 1 1 1 2 1 2 0 1 0 1 1 2 0 2 0 0 1 1 2 0 0 0 0 1 0 1 0 0 0 0 0 0 0 0 0 0 2 2 2 0 0 0 0 0 1 0 0 2 0 0 0 1 0 0 0 1 2 0 0 0 0 0 0 0 0 0 0 2 1 1 1 0 2 1 0 0 2 1 0 0 1 2 1 2 0 0 1 1 2 1 1 0 1 2 0 0 0 0 1 1 0 0 0 0 0 0 2 0 0 0 0 2 0 1 1 0 1 0 0 1 1 0 0 2 0 1 0 1 0 1 1 0 0 0 0 0 0 0 2 1 1 1 0 1 0 0 0 0 0 2 0 0 1 1 0 2 0 0 2 2 2 1 0 1 1 0 2 2 0 0 0 0 0 0 0 0 0 0 0 0 1 2 0 0 2 0 1 1 1 1 1 2 0 2 2 2 0 0 0 0 0 0 1 0 1 0 0 0 1 1 0 0 1 1 0 0 1 0 0 0 2 2 0 1 2 1 0 0 0 1 0 1 2 2 1 0 1 0 0 1 0 1 2 2 2 0 0 2 0 0 0 1 2 1 1 0 1 2 1 1 1 1 0 0 1 1 2 0 1 0 1 0 2 0 0 0 1 2 1 1 1 0 1 1 2 1 1 2 0 2 2 0 1 0 0 0 1 2 0 1 0 1 0 1 1 1 1 0 0 0 1 0 0 0 2 0 0 0 1 1 1 2 2 0 2 0 0 0 2 0 0 0 1 0 0 2 1 1 1 1 0 2 0 0 0 1 1 1 0 1 1 0 2 1 1 0 0 2 0 1 0 2 2 0 0 1 1 1 0 1 1 0 0 0 0 1 1 0 1 2 0 0 0 2 0 1 1 1 1 0 0 0 2 0 1 0 0 0 0 0 2 0 2 0 0 0 0 0 1 0 0 0 1 1 1 0 0 1 0 0 0 0 0 0 0 2 1 0 0 0 0 0 0 2 0 0 0 1 1 2 1 0 1 1 1 2 1 2 0 1 2 1 0 0 2 0 1 2 0 0 0 1 0 0 0 2 1 0 2 0 0 1 0 0 1 1 1 1 0 0 0 1 1 0 1 1 2 1 1 1 0 1 0 1 0 0 2 1 2 1 0 0 0 1 1 1 2 2 0 1 1 0 1 0 0 0 2 1 1 0 0 0 2 0 1 1 0 2 0 0 0 0 0 0 0 1 0 0 1 0 0 0 0 0 1 1 1 2 1 1 1 0 0 1 2 0 1 1 1 1 0 2 2 1 0 2 0 0 2 0 0 0 0 0 1 1 0 0 1 1 1 0 0 0 2 0 1 2 1 1 0 1 2 2 0 1 0 0 1 1 1 0 2 2 2 2 0 0 1 1 0 1 1 0 1 1 1 2 0 1 2 0 1 0 1 0 0 1 0 1 0 1 1 0 0 0 1 1 0 1 1 0 0 1 1 0 0 0 0 0 0 1 1 1 0 0 0 1 0 0 0 0 0 0 1 0 2 2 0 0 0 0 1 0 2 0 1 1 0 1 1 0 0 0 0 0 2 0 0 2 2 0 0 2 1 1 1 1 1 0 1 0 0 2 2 0 1 0 1 0 1 0 0 0 1 2 1 1 0 0 0 0 0 0 0 1 0 0 0 0 0 0 2 0 0 0 1 0 0 0 0 1 1 0 0 0 0 0 0 2 0 0 0 1 1 1 1 1 0 1 1 1 1 0 0 0 0 0 1 0 0 0 0 0 1 1 0 1 0 0 0 0 1 0 1 0 1 0 0 0 0 0 1 0 0 0 0 0 0 2 2
94 1 0 0 1 0 0 2 0 2 0 0 0 1 0 1 0 0 0 1 1 1 0 0 0 0 1 0 2 2 2 1 1 0 1 1 2 1 0 1 0 1 0 1 1 1 0 0 2 0 0 1 1 1 0 1 1 1 0 0 2 0 0 0 0 0 1 0 0 1 1 2 1 1 2 1 1 1 2 0 1 1 0 0 2 0 0 1 1 2 0 1 1 2 1 2 0 1 0 1 0 2 1 0 1 1 2 1 1 1 0 1 0 0 0 0 0 0 0 2 2 0 2 2 2 2 2 1 1 1 1 1 0 0 0 0 0 0 0 0 0 2 0 0 0 0 0 0 1 1 1 2 0 0 0 0 1 0 0 1 1 1 0 2 2 2 1 0 0 1 1 0 0 2 2 0 0 0 0 0 0 1 0 2 2 1 1 1 1 1 0 1 2 0 2 2 1 0 0 0 1 1 0 1 2 1 1 0 0 0 2 1 1 0 1 1 1 1 2 2 0 0 0 0 0 1 1 0 0 0 0 0 0 0 0 0 0 2 2 1 0 1 2 1 0 2 0 0 2 0 0 0 0 1 1 0 2 1 0 0 0 0 0 0 0 0 2 0 2 0 0 0 0 0 1 1 0 1 1 0 0 0 1 1 1 1 1 0 2 2 2 2 0 2 2 1 1 0 0 1 0 0 1 1 1 0 0 1 0 0 0 0 2 1 2 0 0 0 1 0 1 1 1 1 2 0 0 0 2 2 2 1 1 0 0 0 0 2 0 0 0 1 0 0 0 0 1 0 2 0 1 0 1 0 1 0 2 0 0 0 1 1 2 0 2 1 0 1 1 0 0 0 0 0 0 0 0 1 1 0 0 2 0 0 1 1 0 1 1 0 0 1 1 0 1 0 0 1 1 0 0 0 0 0 0 0 2 0 0 2 0 0 0 0 2 0 0 1 0 0 0 2 1 0 0 1 1 2 2 1 1 2 0 0 0 0 0 1 0 0 2 0 1 1 0 2 1 0 0 1 0 0 1 2 1 1 0 1 2 1 1 2 1 0 1 1 1 2 0 0 1 1 1 1 1 1 0 0 2 0 2 0 0 0 0 0 0 1 2 0 1 2 1 1 1 0 0 0 0 2 2 1 1 1 0 0 1 0 0 0 0 2 0 1 1 0 0 0 0 0 0 2 1 1 1 2 0 0 1 2 0 1 0 1 1 0 1 0 0 1 1 0 2 1 0 0 0 1 1 0 1 1 0 2 2 0 0 2 0 1 0 1 0 2 0 1 0 1 1 0 1 0 0 0 0 0 0 1 1 2 2 1 1 0 0 1 0 0 0 0 0 0 0 0 0 2 0 0 0 0 0 2 0 2 0 0 1 0 0 0 0 0 0 0 2 0 1 0 2 1 0 1 0 0 0 0 2 1 0 0 1 0 1 0 1 0 0 0 0 2 0 1 0 2 1 1 2 0 2 1 0 2 1 1 1 2 2 0 2 1 0 0 1 2 2 1 1 0 1 1 1 0 0 0 1 2 0 1 2 0 0 0 2 2 0 1 1 1 0 1 0 1 0 1 0 0 0 2 1 1 0 1 0 0 2 2 2 2 2 0 0 0 0 1 1 1 0 1 0 0 0 2 1 2 0 2 0 0 1 0 1 2 0 0 0 0 0 0 0 0 0 0 0 0 0 1 1 0 0 0 0 0 0 1 0 1 0 0 1 0 0 0 2 1 0 0 2 0 1 2 1 0 1 1 1 0 1 0 1 0 0 0 0 0 0 1 0 2 1 2 0 1 1 1 1 0 0 1 0 1 2 0 1 2 1 1 1 0 0 2 2 0 2 2 0 2 2 0 2 2 1 2 2 2 0 0 0 0 1 0 1 0 1 2 0 0 0 1 2 0 2 1 0 0 0 0 0 1 1 1 0 0 0 2 2 0 0 0 0 0 0 0 2 2 0 0 1 0 2 0 0 0 2 1 0 1 0 1 2 1 2 1 0 0 0 1 1 1 0 0 2 2 0 0 2 1 2 0 2 1 1 1 1 0 1 1 0 1 0 1 1 0 1 0 1 1 2 1 2 1 0 1 0 1 1 0 0 0 0 1 0 0 0 2 0 0 0 1 0 0 0 0 2 1 1 0 0 0 0 0 1 0 1 0 1 0 0 0 0 0 1 1 0 1 1 1 1 1 1 0 1 0 0 0 0 0 0 0 1 0 0 0 0 0 0 0 2 1 0 1 0 0 1 1 0 0 0 0 0 0 0 0
95 1 0 0 0 0 0 2 1 2 0 0 0 0 0 0 0 1 1 0 1 0 0 0 0 0 2 1 2 2 2 1 0 0 0 0 2 1 0 1 1 0 0 0 0 0 0 0 2 0 0 0 0 0 1 0 1 1 1 0 2 0 0 1 1 1 2 1 0 1 1 1 2 2 1 2 2 0 1 0 0 1 0 0 0 0 0 0 1 1 0 1 1 1 1 2 0 0 0 2 0 2 0 0 2 2 2 0 2 1 0 2 0 0 0 1 1 0 0 2 2 0 1 1 1 1 1 2 1 2 0 0 0 0 0 0 0 0 1 1 2 1 0 0 0 2 1 0 0 0 0 0 0 1 1 0 1 1 0 2 2 1 0 2 1 1 1 1 0 1 1 2 1 1 1 1 1 0 0 0 0 0 2 2 2 0 2 2 0 0 0 1 1 1 1 1 2 0 0 0 0 0 0 2 2 0 2 0 2 0 1 0 1 0 0 0 0 1 0 0 1 1 1 0 0 2 2 1 0 0 0 1 1 0 0 0 0 1 2 0 0 1 2 0 0 0 0 0 1 0 0 0 1 0 0 0 1 2 0 0 0 0 0 1 0 0 0 1 2 1 0 1 1 2 0 0 0 2 2 0 0 1 2 0 1 1 1 0 0 1 0 0 0 2 2 0 2 1 0 2 1 0 1 1 1 0 1 2 0 0 0 1 1 0 1 0 0 0 0 0 0 0 2 0 1 0 0 0 1 0 1 1 0 0 1 1 1 1 1 0 1 1 1 0 0 0 0 0 0 0 2 0 1 1 0 0 2 0 0 2 2 2 1 0 1 1 1 2 2 0 0 0 2 1 2 2 0 1 1 0 1 1 1 0 2 1 0 0 0 0 0 0 2 0 2 1 1 1 1 1 0 0 0 0 0 0 1 0 0 1 1 1 0 0 1 0 1 0 1 0 0 1 1 1 0 1 0 0 0 0 1 0 1 2 2 0 1 2 0 0 0 0 1 0 0 1 1 1 1 2 0 0 1 1 2 0 2 0 1 0 0 1 0 1 0 1 1 2 0 0 1 1 0 2 2 0 2 1 2 0 0 0 0 0 1 1 1 0 2 0 1 2 0 1 0 0 0 1 2 0 1 0 0 0 0 0 2 1 0 0 1 0 1 0 0 2 1 0 0 2 2 0 1 0 1 1 1 2 0 0 2 0 0 2 2 0 1 0 1 2 1 0 1 0 0 0 0 0 2 0 1 1 0 2 2 1 0 1 1 1 0 0 1 0 0 0 0 2 1 1 1 0 0 0 0 0 1 1 0 2 2 1 0 0 1 0 1 1 0 1 1 1 0 1 0 0 0 1 1 1 1 1 1 0 0 2 2 0 0 1 1 0 0 1 0 1 1 0 1 0 0 0 0 0 0 0 1 1 0 0 0 0 0 0 1 1 1 0 1 2 1 2 0 1 2 1 1 0 1 0 1 1 1 1 1 2 1 0 2 0 0 0 1 1 1 1 1 2 0 0 1 0 0 0 0 2 1 0 2 0 1 1 2 2 1 1 0 2 1 1 1 0 1 0 1 0 1 1 1 1 1 0 0 0 1 2 1 1 2 0 0 0 0 1 0 0 1 2 2 2 0 0 0 2 0 2 0 0 2 0 1 2 0 1 0 1 1 0 1 1 0 1 0 0 0 0 0 0 1 1 1 1 0 0 0 1 0 0 1 0 0 0 2 1 0 0 2 0 0 2 1 1 0 1 1 2 1 0 0 1 2 2 0 0 0 1 0 2 2 2 0 0 0 0 0 0 0 0 0 0 0 0 1 2 1 0 1 0 1 1 2 0 0 0 2 2 2 2 1 0 1 0 1 1 0 2 1 0 2 0 1 1 1 2 0 0 0 0 0 0 0 0 0 0 1 0 0 1 1 1 0 0 0 2 2 0 0 0 0 0 0 0 1 0 0 1 0 1 2 0 0 0 0 2 0 2 1 1 1 1 2 2 0 0 0 0 1 0 1 0 1 1 0 1 1 1 1 0 1 0 1 2 2 0 0 0 1 0 0 1 1 1 1 0 1 1 1 1 2 0 0 0 0 0 1 0 1 1 0 1 0 0 1 0 0 0 1 0 0 1 0 0 0 1 0 0 0 1 1 0 1 0 1 0 1 0 1 0 0 0 2 0 0 0 0 0 0 0 2 2 0 0 0 0 0 0 0 0 1 0 0 0 0 1 0 1 0 1 0 0 0 0 0 1 0 0 0 0 0 0 2 1
96 0 0 0 1 0 0 1 0 1 0 1 0 1 0 1 0 2 0 0 2 0 0 0 0 0 1 0 1 2 2 0 0 0 1 1 1 1 0 0 0 0 0 1 2 0 0 0 2 0 0 0 0 1 1 1 0 1 0 0 1 1 0 2 0 0 1 0 0 0 0 2 2 2 2 2 2 1 1 0 1 2 1 1 1 0 0 0 2 2 0 1 1 1 0 1 0 2 2 2 1 2 1 0 2 1 2 0 2 0 0 2 1 2 1 2 2 0 1 1 1 0 2 2 2 2 2 0 0 0 0 0 1 0 0 0 0 0 0 2 1 1 0 0 0 0 1 0 0 1 0 1 0 0 0 0 1 0 1 1 0 1 0 1 0 0 0 0 0 2 1 1 0 2 2 0 0 0 0 0 0 0 0 2 1 1 1 2 0 0 1 2 2 2 0 2 2 0 0 0 1 0 0 1 2 1 2 1 1 0 2 1 1 0 2 0 0 0 2 1 0 0 2 0 0 2 2 0 0 0 0 0 1 0 0 0 0 2 2 1 0 0 2 1 0 1 0 0 2 0 0 0 0 0 0 0 0 1 0 0 0 0 0 0 0 0 2 1 2 0 1 0 0 2 0 0 0 1 1 1 1 2 0 0 1 0 0 0 1 1 1 1 0 2 2 0 2 0 0 0 0 0 0 0 0 0 0 2 1 0 1 1 1 0 1 0 0 1 0 1 0 0 1 1 1 0 0 0 1 0 2 1 1 1 0 0 0 1 0 0 1 2 2 0 0 2 1 0 0 1 0 1 0 0 2 0 1 0 0 1 1 1 1 0 1 0 1 2 2 0 0 0 0 0 0 0 0 0 0 0 1 1 0 0 0 0 0 0 0 0 0 1 0 0 2 0 0 1 0 0 0 0 0 0 0 0 2 1 1 2 0 2 0 2 0 1 0 1 0 0 0 1 1 1 0 1 1 0 0 0 0 0 1 1 1 0 0 0 1 0 2 0 1 1 1 2 1 1 1 2 0 0 1 1 2 1 1 2 1 1 2 2 1 0 1 1 1 1 0 1 0 1 2 1 2 0 2 1 1 0 0 0 0 0 0 1 0 0 1 0 1 1 1 0 1 0 0 1 1 1 1 1 1 1 0 0 1 0 1 0 1 1 0 1 0 1 0 1 0 1 2 1 0 0 0 0 2 0 0 1 0 2 0 0 0 0 2 0 0 2 0 1 0 0 0 0 2 1 1 0 2 2 1 2 1 1 0 1 0 0 0 0 1 2 0 0 0 1 1 0 1 0 1 0 0 1 1 0 0 1 1 0 0 0 1 0 1 1 1 1 0 1 0 1 0 0 0 0 0 1 1 1 0 2 0 0 2 0 0 1 0 0 0 0 1 1 0 0 0 0 1 0 0 1 0 0 2 2 0 0 0 0 1 0 2 1 1 0 0 0 2 0 0 0 0 0 2 1 0 0 0 0 1 2 0 2 0 0 2 0 0 0 1 0 0 0 1 1 1 1 0 1 1 1 2 2 0 1 2 0 0 0 2 2 2 2 1 1 1 2 0 1 0 0 1 0 0 1 1 0 0 1 1 1 0 2 1 1 1 0 0 0 0 0 1 1 1 2 2 2 0 0 0 2 1 0 1 0 2 0 1 1 1 0 0 1 1 0 1 1 0 1 0 0 1 0 1 1 1 1 1 1 0 0 0 1 1 0 2 0 0 0 2 1 0 0 2 1 0 2 1 1 0 1 1 0 2 0 1 0 0 0 1 0 0 1 0 2 2 2 0 0 2 2 0 2 0 0 0 0 0 0 0 2 2 1 1 1 0 0 0 0 0 0 2 2 2 0 2 0 1 1 0 2 0 1 1 0 0 0 0 0 1 1 0 1 0 1 0 0 1 1 0 0 0 0 0 1 1 1 0 0 0 1 1 0 0 0 0 0 1 0 1 0 0 0 1 0 1 0 1 1 0 0 0 2 0 1 1 0 1 1 0 0 0 0 0 0 0 0 1 1 1 0 1 1 1 0 1 0 1 1 1 0 2 2 0 1 1 2 1 2 1 0 2 1 1 2 2 1 0 1 0 1 0 0 1 1 1 0 1 1 0 2 0 0 0 1 0 0 0 0 0 0 0 0 0 1 1 0 0 0 2 0 0 0 0 1 0 2 1 1 0 0 1 2 2 0 0 0 1 0 0 1 1 1 1 0 1 0 0 0 0 0 0 0 0 1 0 0 0 2 0 2 1 0 0 1 1 0 1 0
97 1 1 1 1 0 0 1 0 2 0 0 0 1 0 0 0 1 0 1 1 0 1 1 0 0 1 0 2 1 1 1 1 2 0 0 1 2 0 1 1 0 0 0 1 0 0 0 2 0 0 1 0 0 1 1 1 0 0 0 2 0 0 2 0 0 1 1 1 0 0 1 2 2 2 2 2 1 2 0 1 1 0 0 0 0 0 2 2 2 2 1 0 1 1 2 0 2 2 2 2 2 1 0 2 1 2 2 0 0 0 0 0 2 0 1 0 0 1 1 1 0 1 1 1 1 1 1 1 1 0 0 0 0 0 0 0 0 0 1 1 1 0 0 0 1 1 0 0 1 1 1 0 0 0 0 0 0 0 0 1 1 0 2 0 2 0 1 0 1 1 0 1 1 2 1 1 1 1 0 1 1 1 1 1 0 1 1 0 1 0 1 1 0 1 1 0 0 0 0 1 1 0 2 2 0 2 0 1 0 1 2 1 0 1 1 2 1 2 2 0 0 0 0 0 0 0 1 1 0 0 1 0 0 0 0 0 2 2 1 0 1 2 0 0 1 0 0 1 0 0 0 2 1 0 0 0 0 0 0 0 0 0 0 0 0 0 1 2 0 1 0 0 2 1 1 0 2 1 0 0 1 1 0 1 1 1 1 1 2 2 1 0 2 2 0 1 0 0 1 1 0 1 1 1 0 0 2 1 0 1 1 1 1 1 0 0 1 1 1 1 1 1 1 1 0 0 0 0 1 2 0 1 1 0 0 0 1 0 1 1 1 2 0 0 0 0 0 1 0 0 0 1 1 0 0 1 0 0 1 1 1 0 0 0 1 1 2 2 0 0 0 0 0 0 0 0 0 0 0 0 1 0 0 0 0 0 0 0 0 0 1 2 0 2 2 2 0 0 0 0 1 0 2 0 1 1 1 0 1 1 0 1 0 0 0 1 0 1 0 0 1 0 0 1 2 1 0 0 0 0 0 1 1 1 0 0 0 0 0 2 0 2 1 1 2 0 0 0 1 1 0 0 2 0 0 0 2 1 1 2 1 0 0 0 1 1 1 0 1 1 2 0 2 2 1 1 0 2 1 0 0 0 1 1 2 1 0 2 0 1 2 0 1 0 0 0 1 1 0 1 1 2 2 0 0 0 0 0 0 1 0 0 1 0 1 0 1 0 1 1 0 0 0 1 1 1 0 1 1 0 0 0 0 0 0 0 1 0 2 1 1 0 0 0 1 1 1 1 0 0 0 1 2 1 0 0 1 0 0 0 1 1 2 0 0 1 2 2 0 2 0 1 0 0 1 1 0 0 1 1 1 1 0 1 1 0 0 0 0 0 1 2 0 2 2 1 1 1 1 2 0 0 2 0 0 1 0 0 2 0 0 0 0 2 0 0 0 0 0 0 0 0 0 0 1 1 1 0 0 0 1 0 0 1 0 1 0 0 1 1 0 1 1 2 0 0 0 0 0 0 1 0 1 0 2 1 1 2 1 1 0 1 1 1 1 1 1 1 1 0 1 0 1 0 2 0 1 2 0 0 0 2 1 0 1 1 1 0 1 0 0 0 0 0 0 0 1 1 1 0 2 0 1 1 2 0 2 1 0 0 0 0 1 0 1 0 1 2 2 0 0 0 2 1 2 0 0 1 0 0 1 0 1 0 1 2 0 1 1 0 1 0 0 1 0 1 0 0 0 0 0 0 0 0 0 0 0 2 1 0 1 1 0 1 0 2 0 0 1 1 0 1 0 0 2 1 0 2 0 0 0 1 1 1 1 1 2 1 2 0 1 0 2 2 0 0 1 0 0 1 0 1 2 1 0 1 0 2 0 2 0 0 0 2 2 2 1 2 0 1 2 0 2 0 1 1 0 1 1 0 1 1 1 0 1 0 1 0 0 1 1 1 1 2 1 1 0 0 0 0 0 0 1 1 0 0 0 0 0 1 1 0 0 0 1 0 0 0 0 0 0 1 1 0 2 0 1 1 1 2 2 2 2 0 2 0 0 0 0 2 1 0 0 2 2 2 1 0 0 0 1 1 0 1 1 1 0 0 2 0 1 1 0 2 0 1 1 2 1 0 1 1 1 0 0 1 0 0 0 0 0 0 1 0 0 0 0 2 1 0 0 1 1 1 1 1 1 0 0 1 0 1 1 0 1 2 0 0 2 0 2 0 0 2 1 2 0 1 1 1 1 0 0 0 0 0 0 1 0 0 0 0 0 0 0 0 0 0 0 0 0 0 1 1 0 0 1 0 0 2 2
98 0 0 0 0 0 0 2 1 2 0 0 0 0 0 0 0 2 0 0 2 0 0 0 0 0 2 0 2 2 2 2 0 0 1 1 1 0 0 1 1 0 0 1 1 1 2 0 2 0 0 0 0 1 0 0 2 1 1 1 1 0 0 0 0 0 0 1 0 0 0 2 2 2 2 2 2 1 2 0 1 2 1 1 2 0 0 1 2 2 1 2 0 2 0 0 0 1 1 1 0 2 1 0 0 0 2 2 0 0 0 2 1 2 2 2 2 0 0 2 2 0 0 0 0 0 0 1 1 2 0 0 0 0 1 0 0 0 0 0 0 2 0 0 0 0 0 0 0 1 1 1 0 0 0 0 0 0 0 1 0 1 0 2 0 1 0 0 1 1 1 2 1 1 0 0 0 1 0 1 0 1 0 2 0 0 2 1 0 2 1 2 1 1 0 1 1 0 1 0 0 0 0 2 2 2 1 1 0 0 0 2 2 0 2 0 0 0 2 2 0 0 0 0 0 0 0 0 0 1 0 0 1 1 1 0 1 1 1 1 0 0 1 1 0 1 0 0 1 0 0 0 2 0 0 0 2 1 0 0 0 0 0 1 0 0 0 0 1 1 0 2 0 1 0 0 0 1 1 0 0 1 2 2 2 2 2 2 0 2 0 0 0 2 2 0 2 0 0 2 1 0 1 1 1 0 1 0 1 0 1 2 2 0 2 0 2 0 0 1 1 1 1 1 2 0 1 0 0 1 1 2 1 0 0 0 0 1 0 1 1 1 2 0 0 0 1 0 1 0 1 0 1 0 0 1 0 0 0 1 1 1 1 1 1 0 0 0 1 1 1 1 0 0 0 0 0 0 0 0 0 0 0 0 1 0 0 0 0 1 0 0 0 0 2 0 0 1 0 0 0 1 0 0 0 0 1 1 0 1 0 1 0 0 1 0 1 0 0 1 1 1 0 1 1 1 0 0 0 2 2 1 0 0 0 0 0 0 0 0 1 0 2 1 1 1 0 0 0 0 0 0 0 1 1 0 1 1 0 1 1 1 0 1 0 1 1 1 0 0 0 0 0 2 1 1 0 0 2 0 0 0 0 1 1 2 1 1 1 0 1 1 0 2 1 0 0 0 1 1 1 1 2 1 0 0 1 1 0 0 0 1 0 1 0 1 0 1 1 2 2 0 0 0 0 1 1 0 0 1 0 1 1 0 0 0 1 0 0 1 2 0 0 0 0 0 2 2 0 0 0 0 0 2 0 0 0 0 1 0 0 0 1 1 0 0 1 0 1 0 0 1 1 0 0 1 1 0 0 1 2 0 0 0 1 0 1 2 2 2 1 0 1 0 1 0 0 0 0 0 0 1 1 1 0 1 1 0 0 1 2 0 0 1 1 0 0 0 0 0 1 0 0 0 0 1 1 1 0 0 0 0 0 0 1 1 0 0 1 1 2 0 0 1 2 1 1 1 0 0 0 1 1 1 0 2 2 0 2 0 0 0 1 0 0 0 0 1 0 2 0 0 0 0 0 2 0 2 1 1 0 0 0 0 0 0 0 1 0 1 0 1 0 0 1 0 0 2 2 2 0 2 1 1 0 1 1 2 2 0 1 1 0 2 0 1 2 1 1 1 1 0 1 2 0 1 0 0 1 0 0 1 0 0 0 0 1 0 0 1 0 1 1 1 2 0 2 0 0 0 0 0 0 1 1 1 0 0 0 0 0 0 2 0 0 0 2 0 0 2 0 0 1 2 2 1 0 0 1 0 0 0 1 1 0 0 0 1 1 1 1 1 0 1 1 0 0 0 0 0 0 0 1 2 1 1 1 1 0 1 1 0 2 2 0 2 2 2 1 0 0 1 1 2 0 1 1 0 1 0 0 1 2 2 0 0 0 0 0 1 0 0 1 1 2 1 1 2 2 1 0 1 0 2 2 0 0 0 0 1 0 0 1 0 1 0 1 0 1 0 0 0 0 1 0 0 1 0 1 1 1 2 0 0 0 2 0 0 1 0 1 1 0 1 2 2 2 0 1 0 1 1 1 0 1 1 0 0 0 1 1 1 1 0 1 1 1 1 2 1 0 1 1 1 0 0 1 1 0 0 1 0 0 1 0 0 0 1 0 0 0 0 1 2 1 0 0 0 0 0 2 0 1 0 1 1 1 0 0 0 2 0 0 0 0 0 0 1 1 0 2 0 0 0 0 1 0 0 0 0 0 0 0 1 0 0 1 1 0 0 0 0 2 2 0 0 0 2 2 0 0 0
99 1 0 0 0 0 0 2 0 1 0 1 2 2 0 2 0 1 1 1 1 1 0 0 0 0 1 0 2 2 2 1 2 2 0 0 1 0 0 2 1 1 0 0 0 0 0 0 2 0 0 0 1 1 1 0 0 0 0 0 0 1 1 0 0 2 1 0 1 1 0 0 2 2 1 2 2 2 2 0 2 2 0 0 1 0 0 0 1 1 0 1 2 1 0 1 0 2 2 2 2 2 0 0 0 0 2 2 0 0 0 1 1 2 2 2 2 0 2 0 0 0 2 2 2 2 2 1 1 1 0 0 0 0 1 1 0 0 0 1 1 1 0 0 0 0 0 0 1 2 1 2 1 1 2 0 0 2 1 1 1 1 0 1 2 1 1 0 2 0 0 0 1 1 2 2 0 2 0 2 0 2 1 2 2 1 1 0 0 2 0 2 0 0 0 0 2 0 0 0 0 0 0 1 2 1 2 0 1 0 2 0 1 0 0 1 1 0 0 1 1 1 1 0 1 0 1 0 0 0 0 0 0 0 0 0 0 2 2 2 0 0 0 0 0 2 2 0 1 1 0 0 0 0 0 0 0 2 0 0 0 0 0 0 0 0 0 1 1 0 1 1 1 2 1 1 0 1 1 0 0 1 2 0 1 0 1 1 1 2 2 0 1 1 2 0 0 1 0 2 1 0 0 0 0 0 0 1 2 0 2 2 1 0 2 0 1 0 0 1 0 0 2 1 0 0 0 0 0 1 2 0 1 0 0 0 0 0 0 0 0 1 2 1 0 0 1 0 1 0 1 0 0 1 0 1 1 0 0 2 2 2 0 0 0 0 0 2 2 1 1 1 0 0 0 0 0 0 0 0 0 0 0 0 2 0 0 0 0 1 0 0 1 0 1 1 1 0 0 0 0 0 1 0 0 0 1 0 0 1 1 0 0 0 1 0 1 0 1 0 0 1 1 0 0 2 2 1 1 2 2 1 1 0 0 1 0 1 0 0 1 0 1 2 1 2 0 0 0 1 1 0 0 2 0 0 0 1 0 0 1 1 0 1 0 1 1 2 0 0 0 0 1 2 2 2 0 1 1 0 2 1 0 1 1 1 1 0 2 0 0 1 0 2 1 0 0 0 2 0 0 0 2 0 0 0 2 1 0 0 0 2 0 2 0 0 0 0 0 0 0 1 2 2 0 2 0 1 1 1 1 0 0 0 0 0 1 1 0 2 2 0 2 1 1 0 2 2 1 0 0 1 2 2 1 0 0 1 0 0 0 1 0 1 0 1 0 0 1 0 0 0 0 0 0 0 2 0 0 0 2 0 1 0 0 1 0 1 0 1 0 0 0 0 0 1 1 2 2 1 1 0 0 2 0 1 1 0 0 1 0 0 0 0 1 0 2 0 2 1 0 1 0 0 0 0 2 2 0 0 1 0 1 0 2 0 0 0 1 1 2 0 0 1 1 1 2 0 0 0 0 1 1 0 0 1 2 0 1 0 0 0 1 1 1 0 1 2 0 1 0 0 0 0 0 1 1 2 0 2 0 1 2 0 0 2 0 2 1 1 0 0 0 1 0 0 0 1 1 1 0 0 0 0 1 2 2 0 1 0 1 1 0 1 0 0 0 1 1 2 0 0 0 2 0 1 0 0 0 0 0 1 0 0 0 1 2 0 0 1 1 1 0 0 1 0 1 0 0 0 0 0 0 0 0 1 0 1 1 0 0 0 2 0 0 0 2 0 0 2 1 1 1 0 0 1 2 0 1 0 1 0 1 0 0 2 0 1 1 1 1 1 1 2 2 0 0 0 1 0 1 0 0 1 2 2 2 0 1 1 2 0 0 0 2 2 2 0 2 0 1 1 0 2 1 1 0 0 1 0 0 1 2 2 0 1 1 0 0 0 0 0 0 0 1 0 0 0 0 0 0 0 0 2 2 0 0 0 1 0 0 0 0 0 0 0 1 0 1 0 0 0 0 0 0 2 1 0 2 2 2 2 0 0 0 1 0 0 0 0 1 2 1 1 2 0 1 0 1 1 0 2 0 0 0 0 2 0 0 0 0 1 0 0 0 2 2 0 2 2 0 2 0 1 0 0 1 0 1 0 0 0 0 1 0 0 0 0 0 1 0 0 2 1 1 0 1 0 0 0 2 0 1 1 0 0 1 0 0 0 2 0 0 2 0 0 0 0 1 0 1 0 0 1 1 1 0 0 1 0 0 0 0 1 0 0 1 1 0 1 1 1 0 2 1 0 0 0 0 0 0 0
100 1 0 0 1 0 0 1 0 1 0 0 0 1 0 0 1 1 1 0 2 0 1 0 0 0 0 0 2 2 2 0 0 0 0 0 1 1 1 1 1 1 0 1 1 1 2 1 1 1 1 1 1 1 1 1 1 1 0 0 1 1 0 1 1 0 1 1 0 0 0 0 2 2 2 2 2 0 1 0 0 2 0 0 1 0 0 1 2 2 1 1 0 1 0 0 0 1 0 2 0 0 1 1 0 0 2 1 1 0 1 1 1 2 1 2 2 0 1 1 1 0 1 0 0 0 0 2 2 2 0 0 0 0 0 0 0 0 0 0 1 2 0 0 0 1 0 0 0 0 0 0 0 0 0 0 0 1 0 1 1 0 0 2 1 2 1 2 0 2 2 1 0 2 1 0 0 1 1 0 0 0 1 2 2 0 2 2 0 0 2 2 1 0 1 1 1 0 0 0 1 1 0 1 2 1 2 0 1 0 1 2 2 0 2 1 1 0 2 2 0 0 0 0 0 1 1 0 0 0 0 0 0 0 0 0 0 2 2 1 0 0 2 0 0 2 0 0 2 0 0 1 1 0 0 0 1 1 0 0 0 0 0 0 0 0 0 1 1 0 1 1 1 1 0 0 0 2 2 0 0 1 1 0 1 0 0 1 1 2 1 2 1 2 2 0 0 1 1 1 1 1 0 0 0 1 0 2 0 1 0 2 1 0 1 0 0 1 0 0 0 2 0 1 1 0 0 0 0 0 1 2 0 0 0 0 0 2 0 1 0 0 1 0 1 0 1 1 1 1 1 0 0 0 2 0 1 0 0 1 1 1 0 1 0 0 1 1 2 1 1 1 0 0 0 0 0 1 1 0 0 1 0 0 1 0 0 0 0 1 1 1 0 0 1 1 1 0 0 0 0 0 0 0 0 0 1 0 0 2 0 0 1 0 0 0 0 0 1 0 0 1 0 0 1 1 0 1 1 1 1 1 0 1 1 1 0 2 1 1 1 0 2 2 1 2 0 1 0 1 0 1 1 2 1 1 0 1 0 1 1 1 0 1 0 1 1 2 0 0 0 0 1 1 2 0 2 0 1 1 2 0 0 1 0 0 0 0 1 0 0 0 0 1 0 0 1 1 1 1 1 0 0 0 0 0 2 0 0 0 0 1 0 0 0 2 0 1 0 1 1 1 1 1 1 2 0 1 0 1 0 2 1 0 0 0 1 0 1 2 0 0 2 1 1 0 1 1 1 0 0 0 1 2 2 2 0 2 1 0 1 0 1 2 1 0 0 1 0 1 0 0 0 0 1 0 2 1 0 1 2 0 1 0 1 1 0 1 1 1 1 0 1 1 1 0 0 1 1 1 1 1 0 2 0 0 0 0 0 1 0 0 0 0 0 0 0 0 1 0 1 0 0 0 0 0 2 1 0 0 0 0 0 0 2 1 1 0 1 1 2 1 0 1 1 1 2 0 0 0 1 1 1 0 0 1 2 0 2 0 0 0 0 0 0 0 1 1 0 0 1 1 2 0 0 2 0 0 2 0 0 1 2 1 1 1 1 2 1 1 0 1 0 0 0 0 0 1 0 0 0 0 1 1 1 2 1 1 1 0 0 0 0 1 0 1 1 2 1 1 0 0 0 2 0 2 0 0 0 0 0 2 0 0 0 0 0 1 0 2 0 0 0 0 1 0 1 1 1 0 0 0 0 0 0 2 0 0 1 0 0 0 2 1 0 1 1 0 0 2 1 0 0 0 0 1 1 0 1 1 1 1 2 0 0 0 0 2 0 2 0 2 1 1 1 0 0 0 0 0 0 0 0 1 2 1 1 0 0 2 2 0 0 0 1 1 1 0 2 0 1 2 1 2 0 0 0 0 1 1 1 0 1 0 0 0 0 0 1 0 0 1 0 0 0 0 0 1 1 0 0 1 0 1 1 0 1 0 0 1 1 0 0 0 0 0 1 0 1 0 0 0 0 0 0 1 1 1 1 0 1 1 0 0 0 0 1 2 0 0 1 2 1 0 1 1 1 0 1 2 0 2 1 0 2 2 1 0 0 1 0 1 0 0 0 2 2 1 1 0 0 0 0 0 0 0 0 1 1 0 0 0 0 1 1 0 0 1 0 0 0 0 0 1 2 1 1 0 0 0 1 0 0 0 2 0 1 0 0 1 1 0 0 0 1 1 2 0 2 1 0 0 0 0 0 1 0 0 2 0 0 0 0 2 0 0 1 1 0 1 1 0 1 1 0 0 0 0 0 0 1 1
101 1 0 1 0 0 0 2 0 2 0 0 0 0 0 0 0 0 0 1 1 1 0 0 0 0 2 0 1 2 2 1 0 1 0 0 2 1 0 2 1 1 0 0 2 1 0 0 2 0 0 1 0 0 1 1 0 0 0 0 0 0 0 2 0 0 2 1 0 0 0 0 2 2 1 2 2 1 1 1 0 2 0 1 0 0 0 1 2 2 1 1 2 2 0 1 0 1 1 2 0 2 2 0 0 0 2 1 1 0 0 2 1 2 1 2 2 0 1 1 1 0 1 1 1 1 1 1 0 1 2 2 0 0 1 1 0 0 1 1 2 1 0 0 0 1 0 0 1 1 0 0 0 2 0 0 0 1 0 1 2 2 1 2 0 1 0 0 1 1 0 0 1 1 0 1 0 2 0 2 0 2 0 2 1 1 1 1 0 1 1 2 0 1 1 1 1 0 0 0 0 0 1 2 2 1 1 0 0 0 2 1 1 0 2 1 1 0 2 1 0 0 1 0 0 1 1 0 0 0 0 0 1 1 1 0 0 2 2 1 0 1 2 1 0 2 0 0 2 0 0 0 2 0 0 1 1 2 1 1 0 1 0 0 0 0 0 1 1 0 0 1 0 2 0 0 0 2 2 1 1 2 1 1 1 1 0 1 0 2 1 1 0 1 2 0 0 0 1 1 0 0 1 1 1 0 0 1 2 0 2 2 1 0 2 1 0 1 0 0 0 0 2 1 1 0 1 0 1 0 1 2 1 1 0 0 0 2 0 0 0 0 1 0 0 0 2 0 1 1 0 1 0 1 1 0 1 0 0 2 2 2 2 0 2 0 2 0 2 2 2 2 2 2 1 1 0 0 0 0 0 0 1 0 1 0 0 0 0 0 0 0 2 0 2 0 0 0 0 0 0 0 0 2 1 1 0 0 0 2 0 0 0 1 0 0 0 0 1 1 1 0 1 2 1 2 0 0 0 1 1 0 0 1 1 0 0 0 0 0 0 0 2 1 1 2 1 0 0 0 0 0 1 2 1 1 0 1 0 2 1 2 0 0 0 0 0 0 0 2 0 2 1 1 1 0 1 1 2 1 1 0 1 0 0 1 0 0 2 0 2 2 1 2 1 0 1 1 1 1 1 1 1 1 0 0 1 2 1 0 1 2 1 1 0 1 0 0 0 0 0 2 0 0 0 1 1 1 0 1 1 0 0 0 0 0 2 1 0 2 2 0 0 0 0 0 1 2 0 0 0 0 1 1 1 1 1 0 1 0 0 0 2 1 0 0 1 0 1 0 0 0 0 0 0 0 2 1 0 1 2 0 1 0 0 1 0 0 0 0 1 0 0 2 0 1 0 0 0 0 0 1 0 2 0 0 1 0 0 2 0 0 0 1 0 2 0 0 0 0 1 0 1 1 0 0 1 2 0 0 1 0 1 1 1 1 0 0 0 0 1 0 0 1 2 2 2 0 0 0 0 2 1 1 1 2 1 0 1 0 0 0 1 1 1 1 0 1 1 0 1 2 1 0 0 1 1 1 1 0 0 2 1 1 0 1 1 1 0 1 0 1 0 1 1 0 0 2 2 2 0 1 1 0 1 2 2 2 1 0 0 0 0 2 0 1 1 1 1 1 1 0 1 1 1 1 0 0 0 0 0 1 0 0 0 0 1 0 0 0 0 0 0 0 0 1 1 0 0 0 0 0 0 0 0 1 1 0 2 0 0 0 1 1 1 0 2 1 0 1 1 0 1 1 1 1 2 0 1 0 0 0 1 0 0 2 0 2 0 2 0 2 1 2 2 0 0 1 0 0 1 0 0 1 2 2 1 0 0 1 1 0 0 1 1 2 2 1 2 0 1 1 2 2 0 1 1 0 1 0 1 0 0 1 0 0 0 0 0 0 0 0 0 0 0 0 0 1 1 0 0 1 0 1 0 0 2 0 0 0 1 0 0 0 0 2 0 0 1 0 0 0 0 1 0 1 0 1 2 1 1 1 0 0 0 0 0 1 0 1 1 2 1 1 2 0 1 0 1 2 0 2 2 1 1 0 0 1 1 1 0 0 0 1 1 1 2 1 1 0 0 0 0 1 0 0 0 0 1 0 0 0 0 0 1 0 1 0 0 0 1 0 2 2 1 2 0 2 1 1 0 0 1 0 1 0 1 0 0 1 1 0 0 0 1 0 1 0 1 0 0 0 0 0 0 1 0 0 2 0 0 0 0 0 1 1 1 0 1 0 0 0 1 2 0 1 0 0 0 0 1 1
102 0 1 0 0 0 0 2 0 1 0 0 1 1 0 1 0 1 0 1 1 1 0 0 0 0 1 0 2 1 2 0 0 1 1 1 2 2 0 1 1 0 0 0 1 0 0 1 0 2 0 1 2 2 0 2 0 0 0 0 0 2 0 0 0 0 1 0 0 1 1 2 2 2 1 2 2 2 2 0 2 2 0 0 2 0 0 0 1 2 0 0 1 2 1 2 0 0 0 1 0 2 1 0 0 0 2 0 2 0 0 2 1 1 1 2 1 0 1 1 1 0 2 2 1 1 1 2 2 2 0 0 0 0 1 0 0 0 0 2 1 1 0 1 0 0 0 0 1 1 0 0 0 0 0 0 1 1 0 1 1 0 0 1 1 1 0 1 2 0 0 0 2 0 2 1 1 1 1 0 0 2 0 1 0 0 1 1 0 1 0 2 2 2 1 1 1 0 1 0 0 0 0 0 2 1 2 0 1 0 2 0 1 0 1 0 0 0 1 0 1 1 0 0 1 0 2 0 0 0 0 0 1 0 0 0 0 1 1 2 0 0 2 0 0 2 0 0 1 0 0 0 1 0 0 0 1 2 0 2 2 0 0 1 1 0 0 0 2 0 0 1 0 1 0 0 0 0 0 0 0 2 1 1 1 1 1 1 1 2 1 2 0 2 2 0 2 0 1 2 1 0 1 1 1 0 0 2 0 0 0 1 1 0 2 0 0 0 0 0 1 1 1 0 2 0 0 0 1 0 2 0 1 0 0 0 0 1 0 0 1 0 1 0 1 0 1 0 1 0 1 0 1 1 0 0 2 0 0 1 1 1 2 0 2 1 1 1 1 0 0 0 0 0 0 0 0 2 1 0 0 1 0 0 1 0 0 1 1 1 1 1 0 0 1 0 0 0 0 0 0 0 0 0 0 0 1 2 0 2 0 0 0 0 1 0 0 1 0 1 1 1 0 1 1 1 0 0 0 0 0 0 0 1 1 0 1 0 1 1 2 0 2 1 1 2 1 1 0 0 0 1 1 2 1 1 0 2 1 2 2 2 0 1 0 1 1 1 0 1 0 1 0 2 0 0 0 0 1 0 0 0 0 0 1 2 1 1 1 1 0 1 1 2 2 0 1 0 1 1 1 0 2 2 0 0 0 1 2 0 2 1 0 1 0 1 1 1 0 1 1 0 1 0 1 1 1 0 1 1 0 0 0 1 1 0 1 0 0 0 1 0 2 1 2 0 1 1 1 0 1 1 1 2 1 0 0 0 2 0 2 0 0 1 0 1 0 1 0 1 0 1 1 0 0 1 1 0 0 0 2 0 0 1 1 1 0 1 1 1 1 0 0 0 0 1 0 0 0 0 0 2 0 2 0 0 0 0 1 1 1 0 0 2 0 1 0 0 0 0 0 0 1 1 0 0 1 1 0 0 0 0 0 0 1 1 1 0 0 1 2 1 0 1 2 1 1 0 1 0 1 1 1 1 1 1 2 0 1 0 0 0 0 0 1 1 0 2 0 1 1 0 1 0 1 2 0 1 2 0 0 1 1 1 1 1 0 1 1 2 0 0 0 0 2 0 0 1 0 0 0 0 0 0 0 2 2 2 2 0 0 0 0 1 1 0 0 1 2 2 0 0 2 2 0 0 0 0 0 0 0 1 1 0 0 0 1 0 1 2 1 2 1 1 2 0 2 0 1 1 0 1 0 0 1 1 1 0 2 0 0 0 2 1 0 0 2 0 0 2 0 0 0 2 2 0 1 0 2 0 1 1 0 0 0 2 0 2 0 2 0 2 1 1 1 0 0 0 0 1 1 0 1 2 0 0 0 1 0 1 1 0 1 1 0 2 1 0 1 0 0 0 1 2 0 1 0 0 0 1 0 0 0 0 0 2 0 1 0 0 0 1 1 1 1 1 1 1 0 0 1 0 0 1 1 0 1 0 1 0 1 0 0 0 0 2 0 1 2 1 1 0 1 1 0 2 0 0 1 1 2 2 0 1 1 1 1 0 1 0 0 2 0 0 2 2 2 0 0 1 0 2 2 0 1 0 0 1 0 0 0 0 0 0 1 2 2 1 1 0 1 0 0 0 0 1 1 1 0 0 0 0 0 2 0 0 0 2 0 0 0 0 1 2 1 0 1 1 0 0 1 0 2 0 0 0 0 0 0 1 0 1 0 1 0 0 0 0 1 0 0 0 1 0 0 0 0 0 1 0 0 0 0 1 0 0 1 1 0 0 0 0 0 1 0 0 0 0 0 1 0 0
103 0 0 0 1 0 0 2 1 1 0 0 1 1 0 1 0 2 1 1 1 1 0 0 0 0 2 0 2 2 2 1 0 0 0 0 2 1 0 1 1 0 0 0 2 0 0 0 1 1 0 1 0 1 0 2 0 1 1 1 1 0 0 2 0 0 1 1 0 1 1 0 2 2 0 2 2 1 2 0 1 1 0 0 2 0 0 1 2 2 1 1 1 2 1 2 0 1 1 2 1 2 1 0 0 0 2 2 0 1 0 0 1 1 1 1 1 0 2 0 0 0 2 2 1 1 1 2 0 2 1 1 0 0 0 0 0 0 1 0 1 1 0 0 0 0 1 0 0 1 1 1 0 0 0 0 0 2 0 1 0 1 0 1 2 2 0 2 1 1 1 0 0 2 2 0 0 0 0 0 0 0 0 2 0 0 2 2 1 1 1 2 2 1 1 1 1 0 0 1 0 1 0 1 2 0 2 0 1 0 2 2 1 1 2 0 0 0 2 2 0 1 0 0 0 1 1 0 0 0 0 1 0 1 1 1 0 2 2 1 0 1 0 0 0 0 0 0 2 0 0 0 2 0 0 0 0 2 0 0 0 0 0 1 0 0 0 1 2 1 0 2 1 2 1 1 0 2 2 2 2 2 2 2 2 2 1 1 0 1 0 0 1 2 1 0 0 0 0 2 1 0 0 0 0 1 0 2 1 0 0 2 1 0 2 1 0 0 1 0 1 1 1 1 1 0 0 0 0 1 1 2 2 1 0 0 0 2 0 1 0 0 1 1 0 0 0 1 1 2 0 1 0 0 1 1 0 0 0 0 0 1 1 1 1 0 1 1 1 0 0 0 0 0 1 1 0 1 1 0 0 0 0 0 1 1 0 0 0 0 0 0 1 0 2 1 0 1 0 0 0 1 0 0 0 0 1 2 0 2 0 1 0 1 1 0 0 0 0 0 0 2 1 1 1 2 1 0 0 0 0 1 0 0 0 1 0 1 0 0 2 0 1 1 1 0 0 0 0 0 0 1 2 2 2 2 0 1 0 0 0 0 0 0 0 1 0 2 0 0 0 0 0 2 2 0 2 0 1 0 0 0 0 0 0 1 0 0 2 0 1 2 0 1 0 0 1 1 1 1 1 0 1 0 1 1 2 1 0 0 0 2 0 1 0 1 1 0 0 1 1 1 1 1 0 1 0 0 0 1 0 1 0 1 2 0 2 1 1 1 1 0 2 0 0 0 1 1 1 0 1 1 1 2 2 0 1 0 2 0 2 0 0 2 1 0 1 1 1 0 1 0 1 0 0 1 1 1 0 1 2 0 0 0 1 0 0 1 1 1 0 1 2 1 1 1 0 0 0 0 0 1 0 0 1 1 1 0 0 1 0 1 0 0 1 1 0 0 0 1 0 0 0 0 0 1 1 2 0 0 0 0 1 0 2 1 0 0 1 1 2 0 0 1 2 2 2 0 1 1 0 2 1 0 0 2 1 0 1 0 0 0 1 1 1 1 0 1 1 0 2 0 0 0 0 1 1 1 1 1 0 0 1 1 0 0 1 1 1 2 0 0 0 0 0 0 0 2 1 2 1 0 0 0 1 2 1 2 2 0 1 1 0 0 0 1 0 1 0 0 0 2 0 2 0 2 0 0 0 0 0 1 0 0 0 0 2 0 1 1 1 1 0 0 0 0 1 0 0 0 0 0 0 0 0 2 0 1 2 1 1 1 2 1 0 1 1 2 0 2 0 0 2 1 1 2 0 0 0 2 2 2 0 0 0 2 0 1 2 1 1 0 1 2 1 1 0 1 0 0 1 0 0 1 2 1 0 1 0 0 1 1 1 1 0 2 1 0 2 0 2 1 1 2 0 0 0 0 1 0 0 1 1 1 1 1 0 1 1 0 1 1 0 1 1 0 1 1 1 1 0 0 0 2 1 1 0 0 0 1 0 0 0 0 0 1 1 0 2 0 0 0 0 1 0 1 0 0 1 1 1 1 0 0 0 2 0 0 0 0 1 2 0 0 2 1 2 0 0 1 0 2 2 0 1 1 1 1 0 0 0 0 0 0 1 1 2 0 1 1 0 1 0 0 0 0 1 1 1 0 1 0 0 1 0 0 0 0 1 0 0 0 1 2 1 0 1 1 0 1 0 0 1 0 2 0 1 0 0 2 1 0 1 0 2 1 2 0 0 0 1 0 0 0 0 0 1 0 0 1 0 0 0 1 0 1 1 1 0 0 0 0 0 1 0 1 0 1 1 0 1 1
104 1 0 1 0 0 0 2 1 2 0 0 0 1 0 0 1 0 0 1 1 1 0 0 0 0 2 0 1 2 2 1 0 0 1 0 1 1 0 1 0 1 0 2 2 1 1 0 1 1 0 0 0 2 0 1 1 1 0 1 1 0 1 0 0 0 0 0 0 0 0 1 2 2 0 2 2 1 2 1 0 2 0 1 1 0 0 0 2 2 0 1 1 2 1 2 0 1 0 2 0 0 0 0 2 1 2 2 0 0 0 2 0 2 0 2 2 0 2 1 1 0 1 1 0 0 0 1 0 1 1 1 0 0 0 0 0 0 0 0 1 1 0 0 0 2 2 0 0 0 0 0 0 0 0 0 0 0 1 2 1 1 0 1 0 1 0 0 0 1 0 0 0 2 1 0 0 0 0 0 0 0 1 2 2 0 2 1 0 1 0 1 1 0 1 2 1 0 0 0 0 0 0 0 2 1 2 1 0 0 2 0 2 0 1 1 2 1 1 1 1 1 0 0 0 1 1 0 0 0 0 0 1 1 0 1 0 2 2 2 0 0 2 0 0 2 0 0 2 0 0 1 2 0 0 0 0 1 0 0 0 0 0 1 0 0 0 0 2 0 0 0 0 2 0 0 0 1 1 0 0 1 1 1 1 1 0 2 0 2 2 0 0 1 2 1 0 1 0 2 2 1 0 0 0 0 2 0 0 1 0 2 1 0 1 0 0 0 0 1 0 0 1 0 1 0 1 0 1 1 2 0 0 0 0 0 0 1 0 1 2 1 1 0 0 0 1 0 1 0 0 0 2 0 0 0 2 0 0 0 0 0 2 0 2 1 0 1 1 0 0 0 1 1 0 0 0 1 1 0 0 0 2 0 1 0 0 0 0 0 0 1 0 0 2 1 0 1 1 1 0 1 0 0 0 0 1 1 0 2 0 1 0 0 0 0 2 0 0 0 0 1 1 0 0 2 2 0 0 0 0 0 0 0 0 1 0 0 1 0 1 0 0 0 0 2 1 1 1 1 0 1 1 2 1 1 0 1 1 1 1 2 0 1 0 1 1 1 0 1 2 2 2 0 2 0 2 1 2 0 0 0 0 1 0 0 0 1 2 1 0 2 0 2 1 0 2 0 1 0 1 1 1 1 0 1 2 0 0 0 0 1 0 1 0 1 0 2 0 2 2 0 1 1 0 1 0 0 0 1 0 2 0 0 0 0 2 0 1 1 0 0 2 0 0 1 0 1 1 0 0 1 1 2 2 1 1 1 0 1 0 0 0 2 1 1 0 2 0 2 0 0 0 0 0 0 0 0 1 2 1 0 1 0 1 1 1 1 0 1 1 0 1 0 0 0 0 0 0 0 0 1 0 2 0 0 0 0 1 1 0 0 0 2 0 1 0 0 1 0 0 0 0 1 0 0 2 2 0 0 0 0 1 0 2 2 0 0 0 1 0 0 0 1 2 2 2 0 1 0 0 1 1 1 0 1 2 0 2 0 0 0 2 2 2 2 0 1 1 1 1 0 0 0 1 2 0 0 2 0 1 0 2 2 0 1 0 1 0 2 0 0 0 1 0 1 1 2 0 2 1 1 0 0 2 2 1 2 1 0 0 0 0 2 0 0 0 1 2 2 0 0 0 2 0 2 1 0 1 0 0 1 0 0 0 1 0 0 0 1 0 1 0 0 0 1 1 1 1 1 1 1 0 1 1 1 0 0 2 0 0 0 2 0 0 1 2 0 0 1 1 0 1 1 1 0 1 0 1 1 1 1 0 0 0 1 0 2 1 2 0 1 1 1 0 1 0 1 0 0 1 1 0 2 1 1 1 2 0 0 0 0 0 0 0 0 0 1 1 0 1 1 0 2 1 1 0 0 2 0 0 1 1 2 1 1 0 0 0 0 0 0 0 0 0 0 0 1 1 0 0 0 0 2 2 0 0 0 0 0 0 0 0 0 0 0 2 0 2 0 0 0 0 0 0 2 0 1 2 0 0 0 0 0 0 0 1 0 1 0 0 1 0 0 2 2 2 0 0 0 1 1 1 0 0 0 1 1 0 2 0 1 0 2 2 0 0 0 2 1 0 1 0 2 0 0 2 1 1 0 0 0 0 1 0 0 0 0 0 1 0 0 2 1 0 0 1 0 0 1 1 0 0 0 2 0 2 0 0 0 1 1 0 0 1 1 1 0 0 0 2 0 0 0 0 2 0 0 1 0 0 0 0 1 0 1 0 1 0 1 0 1 0 2 0 0 0 1 1 0 2 0
105 0 0 0 0 0 0 2 1 2 0 0 1 2 0 1 1 1 0 0 2 0 0 0 0 0 1 0 2 2 2 0 0 1 1 0 0 2 0 1 1 0 0 0 1 0 1 1 0 2 0 1 0 2 0 2 0 0 1 0 1 0 1 0 0 0 0 0 1 1 0 2 2 2 2 2 2 1 2 2 0 2 1 1 2 0 0 0 2 2 1 2 1 1 0 1 1 0 0 1 0 1 0 1 0 1 1 0 2 0 0 2 1 2 2 2 2 0 0 2 2 0 1 1 1 1 1 0 0 0 0 0 0 0 0 0 0 0 1 1 2 1 0 0 0 1 0 0 1 1 0 0 1 0 0 1 1 1 0 1 1 0 0 2 2 0 0 1 1 0 0 0 0 2 2 1 1 0 0 0 0 0 1 1 1 0 1 0 0 2 0 2 2 0 2 2 1 0 0 0 0 0 0 1 2 1 1 2 1 0 1 1 1 0 1 1 2 0 2 0 2 2 0 0 0 0 0 0 0 0 0 0 0 1 1 0 1 2 2 2 0 0 2 0 0 1 0 0 2 0 0 0 1 1 1 1 0 2 1 2 1 1 0 0 0 0 0 1 2 1 0 2 0 1 0 0 1 1 1 0 0 0 1 0 2 1 1 2 0 2 2 0 1 2 2 0 0 0 0 1 1 0 1 1 1 0 0 2 1 1 1 2 2 0 1 0 0 0 1 0 1 1 0 0 2 0 0 0 1 0 2 2 1 1 0 1 0 1 0 1 1 1 2 0 0 0 0 0 1 2 2 0 0 0 1 1 1 1 0 2 2 1 1 0 1 0 0 0 0 0 0 0 1 1 0 0 0 1 1 1 0 2 2 0 1 0 0 1 1 1 0 2 1 0 2 1 1 2 0 0 0 0 0 0 0 0 1 1 0 2 0 0 0 0 1 0 1 0 0 0 1 1 0 0 0 2 2 0 0 1 2 0 1 2 2 0 1 0 1 0 1 0 2 2 2 2 0 0 1 1 0 0 1 2 1 1 0 1 2 0 1 2 0 0 0 0 0 1 0 1 1 1 0 2 1 1 0 0 2 1 1 1 0 1 1 2 1 0 2 0 1 2 0 2 2 0 0 0 2 0 0 0 1 1 1 1 2 1 0 0 0 1 0 0 2 0 0 0 0 1 1 1 1 0 1 1 0 1 0 1 1 1 0 2 1 0 2 1 2 2 0 1 2 2 2 0 2 1 1 0 0 0 0 2 2 0 0 1 2 0 1 0 2 2 0 0 2 2 2 0 2 0 0 0 1 0 1 2 0 2 2 1 0 0 0 0 0 0 0 0 0 0 0 0 0 0 0 0 0 0 0 2 0 2 0 0 1 0 0 0 2 0 0 0 1 2 0 0 0 0 1 0 1 1 0 0 1 2 0 0 0 0 1 0 2 1 0 0 1 1 2 1 0 0 1 0 1 0 1 0 0 2 2 0 0 2 2 1 1 0 0 0 2 0 1 1 0 0 1 0 0 2 0 0 1 2 0 1 0 1 0 1 2 0 0 1 1 1 0 1 0 0 0 0 0 0 1 1 2 2 0 0 0 0 2 2 1 2 2 0 0 0 0 0 0 0 0 1 1 2 0 0 0 2 0 2 0 0 1 0 1 1 1 1 0 1 1 0 0 0 0 0 0 0 0 1 1 1 1 1 1 0 0 1 0 1 0 0 2 0 0 0 2 1 1 1 1 0 0 2 1 0 0 1 0 1 2 0 1 1 1 1 1 0 0 0 0 2 1 2 0 1 1 1 0 1 0 0 1 1 0 0 0 2 1 1 1 0 0 2 2 0 0 0 0 2 0 0 2 0 2 1 0 2 1 1 0 0 1 1 0 1 0 0 0 1 0 0 0 1 0 0 1 1 1 1 1 0 0 0 0 0 0 2 1 0 0 1 0 0 1 0 1 1 1 0 1 0 0 0 0 0 0 1 0 2 1 1 1 0 0 0 0 0 0 1 1 0 1 0 0 1 0 1 1 0 0 0 0 0 0 2 0 0 2 2 0 1 0 0 1 2 2 0 1 1 1 1 1 0 0 0 0 0 2 0 0 1 0 0 0 1 0 0 0 0 0 1 0 0 0 0 2 2 1 1 0 0 0 0 2 0 1 1 0 0 1 0 0 1 1 0 0 1 1 0 1 0 2 2 0 0 1 0 0 0 0 0 2 0 0 0 0 1 0 1 0 0 0 0 0 1 0 2 0 0 0 1 1 0 1 2
106 0 0 0 0 0 0 2 0 2 0 0 0 0 0 0 0 1 1 0 1 0 1 1 1 1 2 0 1 1 1 1 1 1 1 1 1 1 1 0 0 0 0 0 1 0 1 0 2 0 0 0 1 1 0 0 1 0 1 1 1 1 0 1 0 1 0 1 0 0 0 1 2 2 2 2 1 1 1 0 1 2 1 2 1 0 1 0 0 2 0 1 0 1 1 1 0 2 2 2 2 2 1 0 1 1 2 2 0 0 0 2 0 1 0 1 1 0 1 0 0 0 1 1 1 1 1 1 1 1 1 1 0 0 0 0 0 0 0 1 1 1 0 0 0 2 0 0 1 0 0 0 0 0 0 0 0 1 1 2 1 1 0 2 1 2 1 1 1 1 1 2 1 2 0 1 0 0 0 0 0 0 1 2 2 0 2 1 0 0 0 1 1 1 0 1 1 0 0 1 1 2 1 2 2 0 2 0 0 0 1 0 1 0 2 0 0 0 1 0 2 2 1 0 0 1 1 0 0 0 0 0 0 0 0 0 0 2 2 1 0 1 1 0 0 2 0 0 2 0 0 1 2 0 0 0 0 1 0 0 0 0 0 1 0 0 0 1 1 0 1 1 0 1 2 2 1 1 1 1 1 2 2 0 2 2 2 1 0 1 1 1 0 2 2 1 1 1 0 1 1 0 1 1 1 0 1 0 0 1 0 2 1 0 1 0 1 1 0 1 0 0 2 1 1 0 1 0 1 1 2 0 0 0 0 0 0 1 1 2 2 1 2 0 0 1 0 0 1 0 1 0 0 0 1 1 0 0 0 2 2 2 1 0 1 1 0 2 2 0 0 0 0 0 0 0 0 1 1 0 0 0 0 0 0 0 0 0 0 0 0 0 1 0 1 1 1 0 1 1 0 1 0 1 0 1 1 0 0 2 0 0 0 1 0 0 1 0 0 1 1 1 0 0 1 2 1 0 0 2 2 0 0 1 1 0 0 0 1 0 1 0 1 0 0 2 0 0 0 0 0 0 1 2 1 1 0 2 1 1 1 2 0 1 0 1 1 2 0 0 0 0 2 2 1 1 0 0 2 0 0 0 0 0 1 1 1 0 1 0 1 1 1 2 0 0 1 0 1 0 1 1 2 2 0 1 2 1 0 0 0 1 1 1 0 1 0 0 0 1 1 1 0 0 0 1 1 0 0 2 0 1 0 2 2 0 1 1 1 2 0 0 1 0 0 0 1 1 2 0 1 1 0 1 2 1 1 2 0 1 0 1 0 2 0 0 1 1 1 1 0 0 1 0 0 1 1 1 0 2 1 0 0 0 1 0 0 1 1 1 0 0 2 0 0 0 0 1 1 1 1 0 0 2 0 0 0 0 1 1 1 0 0 0 0 1 1 0 0 0 1 0 0 0 0 1 1 1 0 0 0 0 0 0 2 0 0 0 1 1 2 1 0 2 2 1 2 0 0 0 0 2 1 1 0 2 1 0 1 0 0 0 1 1 1 1 0 1 0 0 1 1 0 0 0 2 0 0 1 0 0 1 1 1 0 0 1 1 0 0 0 2 0 0 0 0 0 1 0 0 0 0 0 0 0 1 2 1 1 0 0 0 0 0 0 2 1 1 1 1 0 1 0 2 0 1 0 0 0 0 0 0 1 0 0 1 2 0 1 2 0 1 0 0 0 1 1 0 0 0 0 0 0 0 0 0 0 0 1 0 0 0 2 2 2 0 2 0 0 2 0 0 1 2 2 0 2 0 0 2 2 2 1 0 0 0 0 2 1 2 0 1 1 1 1 0 2 1 0 0 1 0 1 2 1 0 1 1 0 1 1 0 1 1 0 1 1 0 2 0 1 2 2 2 0 1 1 0 1 0 1 0 0 0 0 1 0 1 0 0 1 1 0 0 1 0 0 0 0 0 0 0 0 2 2 0 0 0 0 0 2 0 0 0 0 1 0 0 1 0 0 0 0 2 0 2 1 0 0 0 2 2 1 0 1 1 0 0 0 1 0 2 1 1 2 0 1 0 0 0 0 1 2 1 1 1 1 1 0 0 0 2 1 0 1 1 1 1 0 0 0 0 0 1 0 0 0 1 1 1 0 0 0 1 0 0 0 0 0 0 0 0 1 2 2 0 0 1 0 2 0 1 0 0 2 0 2 2 0 1 2 0 0 0 0 0 0 0 2 2 1 0 0 0 0 0 0 0 1 0 0 0 0 1 0 1 1 1 0 1 1 0 0 0 0 0 0 1 1 0 1 1
107 1 0 0 0 0 0 2 0 2 0 0 1 1 0 1 0 1 1 0 2 0 0 0 0 0 2 0 1 2 2 0 0 0 1 2 2 1 0 0 0 0 0 0 1 0 1 0 2 0 0 0 0 0 2 1 1 0 1 1 0 1 0 1 0 0 1 0 0 0 0 1 2 2 1 2 2 2 2 0 2 2 0 0 0 0 0 0 1 2 0 1 2 2 0 1 0 2 1 2 1 1 0 0 1 0 2 0 1 0 0 1 0 0 0 0 0 0 2 0 0 0 1 1 1 1 1 1 1 2 1 1 1 0 0 0 0 0 1 0 0 2 0 0 0 0 0 0 1 0 0 0 0 0 0 0 0 0 0 0 1 1 1 2 1 2 0 0 0 2 2 2 2 0 0 1 0 2 0 2 0 2 1 2 2 1 1 1 0 1 0 2 0 0 0 1 1 0 1 0 1 1 0 1 2 2 0 1 1 0 2 0 1 0 1 1 1 0 1 1 0 0 0 0 0 0 0 1 1 0 0 0 0 0 0 1 0 2 2 1 0 1 2 0 0 1 0 0 1 1 1 1 2 0 0 0 2 2 0 1 1 0 0 0 0 0 1 0 2 1 0 1 0 2 0 0 0 2 2 1 1 1 1 1 1 1 0 0 1 2 1 1 1 2 2 0 1 1 0 2 2 2 0 0 0 0 0 1 0 1 0 2 2 0 1 0 0 2 1 0 1 1 2 1 2 0 0 0 1 1 1 1 1 1 0 0 0 1 0 0 0 0 1 1 0 0 0 0 1 2 1 0 0 0 1 1 1 0 0 0 1 1 2 0 2 1 1 1 1 0 0 0 0 0 1 1 0 1 1 0 0 2 0 0 0 0 0 0 0 0 0 1 0 0 1 0 0 1 1 0 0 1 0 1 1 0 0 2 0 1 1 0 0 1 1 0 1 0 1 1 1 0 0 0 1 2 1 0 0 1 1 0 0 0 0 2 0 1 0 0 2 0 1 1 1 2 0 0 1 1 0 0 1 2 0 0 0 0 0 0 0 0 0 0 0 0 0 1 0 1 1 2 0 2 2 1 1 0 1 0 1 0 0 0 1 2 1 1 1 0 1 1 0 2 1 0 1 1 1 0 0 0 1 1 0 0 1 0 0 0 0 2 0 1 0 1 1 0 0 1 1 1 1 1 1 2 0 1 0 0 1 0 0 0 1 0 1 0 0 2 2 0 0 0 0 0 2 2 0 0 0 0 0 2 2 1 0 1 0 0 0 1 1 2 0 1 1 0 0 0 0 1 1 0 0 1 1 2 0 2 2 0 0 0 2 0 0 0 0 0 0 0 1 0 0 0 0 1 1 1 1 0 0 2 0 0 0 0 0 1 1 0 0 1 0 1 0 0 1 0 0 0 0 0 0 1 2 1 0 0 1 0 1 0 1 0 2 0 0 1 1 0 0 1 1 1 2 0 1 0 0 2 1 1 0 2 2 0 1 0 0 0 1 1 1 0 0 2 0 1 0 0 0 0 1 1 1 0 2 0 1 1 1 1 0 1 1 1 0 1 1 1 0 1 0 0 0 2 2 2 0 0 0 0 2 2 2 2 2 0 0 0 0 2 0 0 1 1 0 0 0 1 0 2 0 2 0 0 0 0 0 1 0 0 0 1 2 0 1 1 0 1 0 0 0 0 0 1 0 0 0 0 1 1 2 1 0 0 2 1 0 1 2 0 0 1 1 0 0 2 0 0 1 0 0 2 1 0 2 0 1 1 0 2 1 1 0 1 1 1 1 1 2 2 2 0 1 0 0 2 2 0 1 2 1 1 0 0 0 1 1 0 1 1 0 1 2 0 2 0 2 2 1 2 0 1 0 0 1 0 0 1 2 2 0 0 0 1 0 0 0 0 0 0 0 0 0 1 1 0 0 1 0 1 1 0 1 0 0 0 0 0 1 0 0 1 0 0 1 0 0 0 0 2 0 1 0 0 2 2 2 2 0 0 0 1 0 0 1 1 1 1 2 0 1 1 1 0 1 1 0 2 1 0 1 0 1 1 0 1 0 1 0 2 2 0 0 1 2 2 0 2 0 0 0 0 1 0 1 1 1 0 0 2 0 0 0 1 1 1 0 0 1 1 1 1 0 2 0 2 0 0 0 0 2 1 1 1 0 2 1 0 0 0 2 2 2 0 2 2 0 0 0 0 0 1 0 1 2 0 1 1 0 2 0 0 2 1 1 0 0 0 0 1 0 0 0 1 1 0 1 1
108 0 0 0 1 1 1 1 0 0 0 2 1 0 0 0 0 2 1 0 2 1 1 0 0 0 0 1 2 2 2 0 1 1 0 1 2 1 0 2 2 0 0 0 2 0 2 0 0 1 2 2 0 1 0 0 0 1 0 0 1 0 0 1 0 0 0 0 0 1 1 1 2 2 2 2 2 2 2 0 2 2 0 0 0 0 0 0 1 1 0 0 1 1 0 2 1 1 0 2 1 1 1 0 0 0 2 1 1 0 1 1 0 1 1 1 1 0 2 0 0 0 1 1 0 0 0 2 2 2 0 0 0 0 0 0 0 0 0 0 0 2 0 0 0 1 0 0 0 1 0 1 2 0 1 0 0 1 0 1 0 0 0 2 0 2 0 1 0 1 1 1 0 2 2 0 0 1 0 1 0 1 1 2 1 0 2 2 0 0 2 2 2 1 1 1 1 1 0 0 2 2 0 2 2 0 2 2 1 0 0 2 0 0 1 0 0 0 0 1 1 1 0 0 0 1 1 0 0 0 0 1 0 0 0 0 0 1 1 0 0 0 2 0 1 2 1 0 2 0 0 0 1 0 0 0 0 1 0 0 0 0 0 0 0 0 0 0 2 0 0 0 1 2 0 0 0 2 2 2 2 2 1 0 2 0 1 2 0 2 2 0 1 2 2 0 1 0 1 0 0 0 0 0 0 0 0 2 0 0 0 1 2 1 1 0 1 0 0 0 1 1 1 0 1 0 1 2 0 2 2 1 1 1 0 1 0 2 0 2 2 1 1 0 0 0 0 2 2 1 1 0 0 0 2 0 0 0 0 0 0 0 2 0 2 1 0 0 1 1 1 1 0 0 0 0 0 0 0 0 0 0 2 0 1 0 0 0 0 0 0 1 1 0 2 1 1 0 1 1 0 1 0 1 0 1 0 1 0 1 1 1 0 0 0 0 2 0 2 0 0 0 0 2 0 0 0 0 0 0 0 0 0 0 0 0 0 2 1 1 2 0 2 1 1 1 0 0 0 0 0 0 2 2 2 2 0 0 2 0 0 2 0 1 0 1 1 1 0 1 0 1 1 1 1 0 1 0 1 0 1 0 0 1 0 0 0 1 2 0 1 2 1 1 1 0 1 1 1 0 1 1 1 0 1 1 2 1 1 0 1 0 0 0 2 0 0 1 0 1 1 1 1 0 1 1 1 1 0 0 1 0 0 1 1 0 2 0 1 1 0 1 0 0 0 0 1 1 1 0 0 1 1 2 2 2 0 2 1 0 1 0 1 1 0 0 1 0 1 0 0 0 1 0 0 1 1 0 0 2 1 2 0 0 1 0 1 2 0 2 0 0 1 2 0 0 0 0 1 0 1 2 1 2 0 0 1 0 0 1 0 1 0 1 0 1 0 0 0 1 1 0 1 1 0 0 1 0 0 0 0 0 0 0 2 1 0 1 0 1 1 0 0 0 2 2 2 0 0 0 1 1 1 1 1 1 2 0 0 0 0 0 1 1 2 2 0 0 2 0 1 1 0 0 2 2 0 2 1 1 0 0 2 1 1 1 1 1 0 1 0 0 1 0 1 0 0 1 0 1 1 0 0 0 0 1 2 1 1 0 2 2 0 1 0 2 1 1 0 1 0 0 1 2 0 0 0 0 0 0 0 2 0 0 0 0 1 0 1 1 0 1 0 0 0 1 1 2 1 1 1 0 1 1 1 1 1 0 1 0 0 0 2 1 0 0 2 2 0 2 0 0 1 0 0 0 0 0 1 1 1 1 0 1 1 1 1 2 2 2 0 0 0 2 2 0 0 0 0 0 0 0 1 1 1 1 2 0 0 1 1 0 0 0 2 2 2 1 2 1 1 1 1 2 0 0 0 0 0 0 0 0 0 1 1 0 0 1 0 0 0 0 0 1 1 1 1 1 1 0 0 1 0 2 1 0 0 0 0 0 1 0 0 0 1 1 1 0 2 0 0 0 0 2 0 0 0 1 2 2 2 2 1 1 1 1 0 0 1 0 1 1 0 0 2 2 2 0 0 0 0 1 2 0 1 0 2 1 1 1 0 0 0 0 2 1 2 1 1 1 0 1 0 1 0 0 1 0 1 0 0 1 0 2 0 0 0 2 0 0 0 0 1 2 1 0 0 1 0 1 0 0 2 0 0 0 0 1 0 1 1 1 0 0 0 0 0 0 2 1 0 0 1 0 1 1 0 0 1 0 0 0 0 2 0 2 2 1 0 1 1 0 0 2 0 0 0 1 1 0 0 0
109 1 0 0 0 1 1 2 0 2 1 0 0 1 0 1 0 1 1 0 1 0 0 0 0 0 2 0 1 2 2 1 0 2 1 0 2 2 0 1 1 0 0 1 2 0 0 0 1 1 0 0 0 0 1 0 2 1 0 0 1 0 0 1 0 0 0 1 0 1 1 2 1 1 1 1 1 2 2 0 2 2 0 0 1 0 0 1 1 2 0 0 1 2 1 2 0 0 0 2 0 1 1 0 1 1 2 2 0 0 0 1 1 1 1 1 1 0 0 1 1 0 1 1 1 1 1 0 0 2 1 1 0 0 1 0 0 0 0 1 1 2 0 0 0 1 0 0 0 0 0 1 0 0 1 1 1 2 0 0 0 2 0 2 0 2 0 0 1 0 0 0 0 2 1 0 0 1 0 0 1 1 2 2 2 0 2 2 0 1 0 2 1 0 1 2 1 0 0 0 0 0 1 1 1 0 2 1 0 0 1 2 0 0 1 0 0 0 0 0 1 1 0 0 0 1 1 0 0 0 0 0 0 0 0 0 0 2 2 2 0 0 2 1 0 2 0 0 2 0 0 1 2 0 0 1 2 2 0 0 0 0 0 0 0 0 1 0 0 0 0 1 1 2 0 0 0 2 1 0 0 1 2 1 2 2 1 0 2 2 1 2 0 2 1 0 0 1 0 2 2 0 0 0 0 0 1 1 0 1 0 2 2 1 0 0 0 0 1 0 1 1 0 0 1 0 0 0 0 1 2 0 1 0 0 0 0 1 0 1 0 0 1 0 1 0 0 0 0 1 2 0 0 0 2 0 0 0 0 1 1 2 2 0 2 1 0 1 2 1 1 1 0 0 0 0 0 0 0 0 1 0 0 0 0 0 0 1 1 0 0 1 0 0 2 0 0 1 1 1 0 2 0 1 1 0 1 1 1 1 1 1 0 0 1 0 1 0 1 1 1 1 0 0 0 1 1 0 0 0 2 0 1 1 1 0 0 0 1 0 0 0 2 0 0 1 1 1 1 0 0 0 1 2 1 1 0 2 0 2 2 2 0 0 0 0 0 1 0 1 2 2 1 1 2 1 1 1 2 1 0 0 0 1 0 0 0 1 1 0 1 1 0 0 0 0 0 1 1 0 1 1 1 1 0 0 2 0 1 0 1 1 0 1 0 1 0 0 0 2 2 0 1 1 0 2 0 0 0 2 0 1 0 0 1 0 1 0 0 0 0 1 1 0 0 1 0 1 1 1 0 1 0 2 2 0 0 0 1 1 1 0 1 1 0 0 1 1 1 0 1 1 2 0 0 2 2 2 0 2 2 0 0 0 0 1 0 0 0 0 0 1 1 0 0 1 1 1 1 0 0 1 1 1 0 1 1 0 0 0 0 0 0 1 1 1 2 0 1 0 1 0 0 0 0 1 1 0 0 0 0 0 0 0 1 1 1 0 0 2 0 1 0 2 2 0 2 0 0 0 0 0 2 0 0 1 1 0 2 1 1 0 0 0 0 0 1 1 0 0 1 1 0 0 0 2 1 0 2 0 1 0 2 1 0 2 0 1 0 1 0 2 0 1 0 0 1 1 1 1 0 1 1 0 1 1 0 2 2 0 0 0 1 1 0 2 2 1 0 0 0 1 2 2 0 1 0 0 1 0 1 2 0 1 0 1 0 0 1 1 0 0 0 0 0 0 0 0 0 0 0 0 0 0 0 1 0 1 1 0 0 0 2 0 0 1 1 1 0 2 0 1 0 0 0 0 1 0 2 0 1 0 1 1 0 1 0 2 2 2 0 0 2 2 1 1 0 0 0 1 1 0 0 2 1 0 2 1 0 1 1 0 0 0 1 2 2 0 1 0 0 0 2 2 0 1 1 0 0 0 0 0 0 1 1 1 0 1 1 0 1 0 0 0 1 0 0 2 2 0 0 1 0 1 1 0 0 0 0 0 0 0 2 1 0 2 0 0 0 0 0 0 0 1 0 1 0 2 2 2 2 2 0 0 0 1 0 0 0 0 2 1 0 0 2 2 2 0 2 1 1 2 2 0 0 0 2 0 1 1 0 0 0 1 1 2 2 1 1 0 0 0 0 2 1 0 1 0 0 1 0 0 1 1 2 0 0 1 0 0 0 0 1 0 0 1 0 0 0 0 2 0 2 0 0 0 0 1 0 2 1 0 0 1 1 1 1 0 1 1 1 0 0 1 1 1 1 0 2 0 0 0 0 0 0 0 0 0 0 0 0 0 0 1 1 1 0 2 2 0 2 1
110 1 0 0 0 0 0 2 0 1 0 1 0 2 1 0 1 1 1 0 2 0 0 0 0 0 2 0 2 2 2 0 1 0 1 0 1 0 1 0 0 0 0 0 1 1 1 0 2 0 0 0 1 2 0 2 0 0 0 0 1 0 0 1 0 0 0 0 0 0 0 0 2 2 1 2 2 0 1 0 0 2 1 1 2 0 0 0 1 1 0 0 1 1 0 0 0 2 2 2 2 2 1 0 0 0 2 0 1 0 0 1 0 0 0 0 1 0 0 2 2 0 0 0 0 0 0 1 0 0 0 0 1 0 0 0 2 0 0 0 1 1 0 0 0 2 0 0 1 1 0 0 0 1 0 0 0 1 0 0 1 1 0 2 0 1 0 0 1 1 0 0 2 0 2 2 2 1 0 0 1 1 0 2 2 2 0 1 0 1 1 2 1 0 1 0 1 0 0 0 1 0 0 0 2 2 1 1 1 0 1 0 0 0 1 0 0 0 1 0 0 0 0 0 1 1 0 0 0 0 0 0 0 0 0 0 0 0 0 0 0 0 2 1 0 1 0 0 2 0 0 1 2 0 0 0 0 1 0 0 0 0 0 0 1 1 0 0 2 1 0 1 0 1 0 0 0 2 2 1 1 2 1 1 2 1 0 1 1 2 1 1 0 2 1 0 0 0 0 1 2 0 1 1 1 1 0 0 1 0 1 1 2 1 1 0 0 0 0 1 0 0 2 1 0 0 0 0 1 1 1 1 0 0 0 0 0 2 0 0 0 1 1 0 0 0 0 1 1 0 1 0 1 0 1 0 0 0 0 1 1 1 2 0 2 0 1 2 2 0 0 0 2 2 0 0 0 0 0 0 1 1 0 0 2 2 0 0 0 0 0 1 0 0 2 1 0 1 1 2 0 2 0 2 0 2 0 2 0 1 0 0 0 0 0 0 2 0 1 0 0 1 1 0 1 1 0 1 1 1 1 0 0 1 1 1 0 1 2 1 1 1 1 0 0 1 0 0 0 0 1 0 0 2 0 0 0 2 1 1 2 1 0 0 0 0 0 2 0 0 1 1 0 2 0 0 0 0 2 1 1 1 0 0 1 2 1 0 2 0 1 2 0 1 1 1 0 1 1 1 1 1 2 1 0 1 1 0 0 0 0 2 1 1 0 1 1 0 0 0 0 2 0 0 0 0 2 1 0 1 1 1 0 0 0 0 1 1 0 1 0 0 1 0 0 0 0 0 2 0 1 1 1 2 0 0 0 0 1 0 0 0 1 2 1 0 1 1 1 1 0 1 1 0 0 1 2 2 0 2 2 0 0 0 1 0 0 0 0 0 1 0 0 0 0 0 0 0 1 1 1 1 0 1 0 1 0 0 1 1 0 0 0 1 1 0 0 0 0 0 1 0 0 1 0 0 2 1 0 0 0 0 0 0 2 1 0 0 1 1 1 2 0 2 2 2 2 1 1 0 0 1 0 2 1 2 1 0 2 0 0 0 2 1 1 1 2 0 1 0 0 2 0 0 0 2 0 0 1 0 0 1 2 2 1 1 0 1 1 2 0 0 0 0 0 0 0 2 2 2 0 0 1 0 0 1 1 2 2 1 1 1 0 2 1 1 0 0 0 0 0 1 0 2 0 2 0 0 1 0 1 1 0 1 0 1 1 0 0 1 0 0 0 0 1 0 1 0 0 0 0 0 0 1 1 0 0 0 2 0 0 0 2 1 0 0 2 0 0 2 1 0 1 1 0 1 0 0 0 2 1 1 2 0 2 2 1 2 0 2 0 2 2 2 1 0 0 1 0 0 1 0 1 1 1 1 2 0 0 1 1 0 0 0 1 2 1 1 2 0 1 2 0 0 0 2 0 0 0 0 0 0 0 0 0 0 0 1 1 0 1 1 0 0 0 0 0 1 1 1 0 0 0 2 2 0 0 1 0 0 0 0 1 1 1 0 2 1 2 0 0 0 1 0 0 2 0 2 2 0 0 0 1 0 2 2 0 0 1 0 0 1 1 0 1 1 1 0 0 1 0 1 2 0 1 0 0 2 0 0 0 0 0 1 1 1 1 1 1 1 0 1 0 1 1 0 0 2 0 1 0 0 2 2 2 0 1 1 0 1 0 0 1 1 1 1 0 1 0 0 1 0 1 0 1 1 1 0 0 1 1 0 0 0 2 1 2 0 2 1 0 1 1 0 0 0 0 0 2 0 0 0 0 0 0 0 0 0 0 0 0 0 1 1 0 0 1 1 1 0 2 1
111 0 0 0 0 0 0 2 0 1 0 1 0 0 0 0 0 2 2 2 0 2 1 0 0 0 1 0 2 1 1 1 0 0 0 0 2 1 0 1 1 0 0 0 1 0 0 1 0 2 0 0 0 0 0 1 1 1 1 2 0 0 0 2 0 0 0 0 0 0 0 1 2 2 2 2 1 0 1 0 0 1 0 1 0 0 0 0 1 1 0 1 0 2 1 1 0 2 2 2 1 2 1 0 0 0 2 2 0 0 0 1 0 2 0 2 2 0 1 2 2 0 1 1 1 1 1 1 1 1 0 0 0 0 0 0 0 0 1 1 0 2 0 0 0 2 0 0 0 0 0 0 0 0 0 0 0 0 2 1 0 1 1 2 1 2 0 1 1 1 1 1 0 2 2 1 1 1 0 1 0 1 0 2 1 0 2 2 1 1 1 2 1 1 0 1 1 0 0 0 0 0 0 1 2 1 1 1 0 0 1 1 1 0 1 0 0 0 1 1 1 1 0 0 0 0 0 0 0 0 0 0 0 0 0 0 1 2 2 1 0 1 0 0 0 1 0 0 2 0 0 1 0 0 0 1 2 1 1 1 1 0 0 0 0 0 0 2 2 2 0 1 0 2 0 0 0 2 2 0 0 1 2 1 2 0 0 0 0 1 0 0 1 2 2 0 0 0 0 0 1 0 0 0 0 0 0 0 1 0 1 1 1 0 2 0 0 0 1 0 1 2 0 0 2 0 0 0 1 0 2 1 0 0 0 0 0 2 1 1 0 2 1 0 0 0 1 0 2 1 1 0 0 0 2 0 1 1 0 0 1 0 2 0 2 0 1 2 2 0 0 0 1 1 1 1 0 1 1 1 0 2 0 0 1 1 0 0 0 0 0 0 0 0 2 1 1 2 1 2 0 1 0 1 1 0 0 0 0 1 0 1 0 1 1 0 1 1 0 0 0 1 1 0 0 1 0 0 0 0 0 0 0 0 0 1 0 2 0 0 1 0 1 1 1 1 0 2 2 2 0 0 1 2 1 1 0 0 1 0 1 2 1 1 1 2 2 2 0 0 0 0 0 2 1 0 1 0 2 0 1 0 0 1 1 1 1 0 2 0 2 2 0 0 0 0 0 0 1 1 1 1 1 1 0 0 1 1 0 0 0 2 1 1 0 1 1 0 0 1 1 2 0 0 1 2 0 1 0 1 1 1 0 1 1 0 2 0 1 2 1 0 0 0 0 0 1 1 1 0 1 2 0 2 2 1 0 0 1 1 1 0 0 0 0 0 0 1 0 1 0 1 0 0 0 0 2 1 0 2 1 0 0 0 1 0 0 2 1 2 0 0 2 0 1 0 0 0 0 0 0 2 0 2 0 0 2 0 0 0 0 0 0 2 0 1 0 0 0 0 0 0 0 0 0 0 2 2 0 0 0 0 0 0 1 1 1 0 1 2 1 0 0 0 1 1 2 0 1 0 0 2 1 0 0 2 1 0 2 1 1 0 1 1 1 1 1 0 2 0 1 1 0 0 0 2 0 1 1 0 0 0 1 1 1 1 0 1 1 1 0 1 0 1 0 0 1 2 0 0 0 0 0 0 0 2 2 1 1 0 0 0 0 1 1 1 0 2 0 0 0 0 0 2 0 2 0 0 1 0 1 2 0 0 0 1 1 0 1 2 1 1 0 0 0 0 0 1 1 1 1 0 0 1 0 1 0 1 1 0 0 0 2 1 0 0 2 1 0 1 1 0 1 1 0 2 2 0 2 0 0 0 0 2 2 2 2 1 1 1 1 1 0 1 1 0 0 0 0 0 0 0 0 1 2 1 0 0 1 1 2 0 1 1 1 2 2 0 2 0 2 2 0 2 0 0 0 0 1 0 1 0 0 1 0 0 0 0 0 0 0 0 0 1 1 0 1 0 0 0 0 0 0 2 2 0 0 1 0 0 0 0 1 1 0 1 1 0 2 0 0 0 0 0 0 2 1 0 1 1 2 2 0 0 0 1 0 0 1 0 0 1 0 0 2 2 2 0 1 2 0 1 1 1 2 1 0 1 0 1 0 1 0 0 1 1 1 1 2 1 1 1 0 0 0 0 0 0 0 1 0 1 0 1 0 0 0 2 0 0 0 0 0 2 2 0 1 0 0 0 0 0 0 0 2 1 2 1 1 0 1 1 1 0 1 2 2 0 2 2 0 1 0 0 0 1 0 0 0 0 0 0 0 1 0 1 2 1 0 1 1 0 0 2 1 0 0 0 0 0 0 0
112 1 0 0 0 0 0 2 0 1 0 0 1 1 0 1 0 0 0 0 1 0 0 0 0 0 1 0 2 1 1 1 1 2 0 1 2 0 1 1 1 0 1 0 2 1 1 1 0 2 0 0 0 0 1 1 1 2 0 0 0 2 0 2 0 0 1 0 0 0 0 2 1 1 1 1 1 1 1 0 1 2 0 0 1 0 0 0 2 2 0 0 2 2 2 2 0 0 0 1 0 2 0 0 1 0 2 0 2 0 0 2 1 1 1 2 1 0 0 2 2 0 0 0 0 0 0 1 0 2 0 1 1 0 0 0 1 0 0 2 1 1 0 0 0 0 0 0 0 2 1 2 0 0 0 0 0 1 0 1 2 2 0 2 2 2 0 1 2 0 0 1 0 2 2 0 0 1 0 1 0 1 0 2 1 1 1 1 0 0 0 1 1 0 1 2 2 0 0 0 0 0 0 0 2 1 2 0 0 0 2 1 1 0 2 0 0 0 1 1 0 0 0 0 0 1 1 0 0 0 0 0 0 0 0 0 0 2 2 2 0 0 2 0 1 2 1 0 1 1 1 1 0 0 0 0 1 1 0 1 1 0 0 0 1 0 0 0 2 1 0 1 0 2 1 1 0 1 1 1 1 2 2 1 1 1 0 0 1 2 1 1 1 2 2 0 1 2 0 2 1 1 1 1 1 0 0 2 0 0 0 0 2 0 0 0 0 0 0 1 0 0 1 0 0 0 0 0 0 0 1 2 1 0 0 0 0 1 0 0 1 0 1 0 0 1 1 0 1 2 1 1 2 0 0 0 1 0 0 2 2 2 1 0 1 2 0 1 2 1 1 1 1 1 2 2 0 1 1 0 1 2 0 0 1 1 0 0 0 0 0 0 2 0 1 1 1 1 0 0 0 0 0 2 1 0 0 0 0 1 0 1 0 1 0 0 1 1 0 0 0 1 0 1 1 2 1 0 0 0 0 0 0 0 0 0 0 1 0 0 1 0 1 0 0 1 0 0 1 2 0 0 1 2 2 1 1 0 1 1 1 2 0 1 0 1 1 2 0 1 1 2 1 2 2 2 0 0 2 1 0 0 0 1 0 2 0 1 1 1 1 0 0 1 0 0 1 0 1 0 1 1 1 0 0 0 2 2 0 0 0 2 0 0 1 1 0 1 0 1 1 1 0 0 0 1 1 0 2 2 0 0 0 0 0 0 1 1 1 2 0 1 1 1 1 0 0 0 2 0 0 0 1 1 2 1 1 1 2 0 1 0 0 2 1 1 0 0 1 0 0 0 0 0 1 0 1 0 1 2 1 0 1 0 0 1 0 0 0 0 0 0 0 1 0 0 0 0 0 0 0 2 0 2 0 0 1 1 0 1 1 0 0 1 0 1 1 0 0 0 2 0 0 0 0 0 2 2 0 0 0 0 1 0 1 1 0 0 0 2 0 0 1 1 2 0 0 0 1 0 1 1 1 0 0 2 1 1 2 0 0 0 0 2 2 2 1 1 0 1 0 1 1 0 0 1 1 1 2 0 0 0 1 0 0 0 1 0 0 2 0 0 0 1 0 0 0 2 1 0 0 1 0 0 2 2 1 2 1 0 1 1 0 1 0 0 0 1 0 0 0 0 0 2 0 1 1 0 0 0 0 1 1 0 0 0 1 0 0 0 0 2 0 0 0 1 1 1 0 0 0 0 0 1 1 1 1 0 0 0 0 0 2 1 1 0 2 1 0 2 0 0 1 0 0 1 2 0 2 0 0 0 1 0 0 2 0 2 1 2 0 0 1 1 1 0 0 1 0 0 1 0 1 2 1 1 0 1 1 0 1 0 0 0 2 2 2 0 1 0 1 1 1 2 0 2 1 0 0 0 0 0 2 2 0 0 0 0 2 1 0 1 0 0 1 0 0 0 0 0 0 0 0 1 1 0 1 0 1 0 0 0 0 0 0 1 1 0 1 0 0 0 0 1 0 2 0 2 2 1 2 2 1 1 1 1 0 0 1 0 0 2 0 0 2 2 2 0 0 0 0 2 1 0 2 1 0 0 1 1 0 0 0 1 1 0 0 1 2 1 0 1 2 2 0 0 0 1 1 0 0 0 0 0 1 1 1 1 0 0 0 0 0 2 1 0 0 0 0 0 1 0 0 0 1 0 1 0 0 1 1 1 0 0 2 2 2 0 2 1 0 1 0 0 0 2 0 0 2 0 0 0 0 0 1 1 1 0 0 0 0 0 0 2 0 0 0 0 0 0 1 1
113 0 1 0 0 0 0 2 0 2 0 0 0 1 0 1 0 2 2 0 2 0 0 0 0 0 1 0 1 1 1 0 0 0 1 0 2 1 1 0 0 0 0 0 2 0 0 0 2 0 0 0 2 1 1 1 0 0 0 0 1 0 0 1 0 0 2 0 1 1 0 2 1 1 2 1 1 1 1 0 1 2 0 0 2 0 0 1 2 2 0 1 0 1 0 0 0 0 0 1 0 2 2 0 0 0 2 2 0 0 0 0 1 2 2 2 2 0 0 2 2 0 0 0 0 0 0 1 0 1 0 0 0 0 0 0 0 0 0 1 1 2 0 0 0 1 0 0 0 1 1 1 0 1 1 0 1 2 0 1 0 1 0 2 1 2 0 1 0 2 1 0 1 1 1 1 0 0 0 0 0 0 1 1 1 0 1 0 0 1 0 1 2 0 2 2 2 0 0 0 1 1 1 1 1 1 2 1 0 0 1 1 0 0 1 0 0 0 1 0 1 1 0 0 0 0 0 0 0 0 0 1 0 0 0 0 0 2 2 2 0 0 2 1 0 2 0 0 2 0 0 0 1 0 0 1 1 1 1 1 0 1 0 0 0 0 1 0 2 0 0 1 0 2 0 0 0 1 1 0 0 1 2 1 2 2 1 0 2 1 1 1 0 1 2 1 0 0 0 0 1 0 0 0 0 0 1 1 1 0 1 2 2 0 1 0 1 0 1 0 2 2 2 2 2 0 1 1 0 2 1 1 0 0 0 0 0 2 1 0 2 1 2 0 0 0 0 1 1 1 0 1 0 0 1 1 0 0 0 2 2 2 0 0 0 1 0 2 2 0 0 0 1 1 0 0 0 1 1 0 0 1 0 1 0 0 0 0 0 0 0 0 0 1 2 1 1 0 0 0 0 1 0 2 1 0 1 0 0 1 1 1 0 1 1 0 0 0 0 0 1 1 0 1 1 2 1 0 0 0 2 0 1 1 1 1 0 0 0 0 1 0 2 0 0 2 1 0 0 0 0 0 1 2 2 1 1 1 0 1 1 1 2 0 2 2 2 2 0 0 1 1 0 2 2 1 1 1 2 0 2 0 0 0 1 1 1 0 2 0 1 2 0 1 0 0 0 0 1 0 1 1 2 2 0 0 0 0 0 0 0 1 0 0 0 2 1 1 0 2 2 0 2 1 0 1 1 0 0 2 0 2 0 0 0 0 2 2 0 1 0 1 2 1 1 0 1 0 2 0 2 2 1 1 2 0 0 0 2 0 0 0 0 0 0 0 0 1 2 0 1 0 0 0 1 0 1 1 0 2 2 1 0 0 1 0 1 0 0 0 0 0 0 0 0 0 0 0 0 0 0 2 0 1 0 1 1 0 0 0 0 0 0 0 2 0 0 0 1 0 2 0 0 0 0 0 2 1 0 0 0 0 1 0 1 0 0 0 1 2 1 1 0 0 1 1 2 0 1 0 0 2 1 0 0 1 1 0 2 0 0 0 2 2 2 2 0 2 0 1 0 0 1 0 0 2 1 1 1 0 0 0 2 1 1 1 1 0 0 1 0 1 0 0 1 0 0 2 1 2 0 2 0 0 1 2 2 2 2 0 0 0 0 1 1 1 0 0 1 1 0 0 0 1 1 2 0 0 2 0 1 1 0 0 0 0 1 0 0 0 0 0 1 1 2 0 2 0 1 1 1 0 0 0 0 1 1 0 0 0 0 0 2 0 0 0 2 1 0 2 0 1 1 0 0 0 1 0 1 0 0 0 1 0 0 1 0 2 2 2 0 0 0 2 2 0 0 2 0 0 2 0 0 1 2 2 1 0 1 1 2 0 1 1 1 2 1 1 2 0 2 1 1 1 0 1 0 0 2 0 1 0 1 1 0 1 1 1 0 0 1 0 0 0 1 0 1 0 0 0 0 0 0 2 2 0 0 0 0 0 1 0 2 0 0 1 1 0 1 0 0 0 1 0 0 2 0 1 1 1 2 2 1 1 1 2 0 1 0 0 2 2 2 0 1 1 1 0 0 0 0 1 2 1 1 1 1 1 0 1 0 1 1 0 1 1 1 1 2 1 0 1 1 1 0 0 0 0 1 1 0 0 0 1 0 0 0 1 0 0 0 0 1 2 1 0 0 2 0 2 0 0 2 0 0 0 0 0 0 1 1 1 0 0 0 0 0 0 1 1 1 0 0 0 0 2 0 0 2 0 0 0 0 1 0 0 1 0 0 1 0 1 1 1 0 0 0 0 0 0 0 0
114 0 0 0 1 0 0 1 0 1 0 1 0 1 0 1 0 1 1 0 2 0 0 0 0 0 0 0 2 2 2 0 2 2 0 0 2 1 1 0 0 0 0 0 0 0 0 0 0 2 1 1 0 0 1 2 0 0 1 0 1 0 1 1 0 0 0 1 0 1 1 1 2 2 1 2 2 2 2 0 2 2 0 0 0 0 0 0 2 2 0 2 0 2 0 0 0 1 0 1 0 2 1 1 0 0 2 1 1 0 0 2 0 1 0 1 1 0 1 1 1 0 1 1 0 0 0 1 1 1 0 0 0 0 0 0 0 0 0 2 1 1 1 0 0 1 0 0 1 2 1 2 0 0 0 0 0 1 0 1 2 1 0 2 0 1 0 2 0 2 2 1 0 2 2 0 0 1 0 1 0 1 2 2 2 0 2 2 1 1 0 2 0 0 0 2 1 0 0 0 1 1 0 1 2 0 2 1 0 0 0 1 1 0 2 1 1 0 0 0 1 1 2 0 0 1 1 0 0 0 0 0 1 1 0 1 0 2 2 2 0 0 1 0 0 1 0 0 2 0 0 1 2 0 0 0 1 2 1 1 0 1 0 0 0 0 0 0 2 0 1 1 0 2 0 0 1 1 1 1 1 1 2 2 2 2 2 0 0 1 0 0 1 1 2 0 0 1 0 2 1 0 1 1 1 0 1 2 1 0 1 2 2 0 2 0 2 0 0 1 1 1 2 2 2 0 0 0 1 1 2 2 0 0 0 0 0 0 0 1 2 1 1 0 0 0 2 1 2 1 0 1 1 0 1 0 0 0 0 1 1 1 0 0 0 0 0 0 2 2 2 2 1 1 0 0 0 1 1 0 0 0 0 0 1 0 0 0 0 0 0 1 0 0 1 1 1 0 1 1 0 1 0 2 1 0 1 1 0 2 0 0 0 1 1 0 0 1 0 0 0 1 0 0 0 1 1 0 0 0 0 0 0 1 0 1 0 1 0 0 1 0 0 1 1 2 0 1 1 1 0 0 0 2 0 0 0 2 1 0 0 0 2 0 0 0 0 1 0 1 0 1 1 2 2 1 1 0 2 2 2 1 0 0 0 1 0 0 0 0 0 0 0 1 1 0 0 2 2 0 1 1 1 1 1 1 2 1 0 0 0 1 0 1 0 1 1 2 0 2 2 0 1 1 0 2 0 0 1 1 0 0 0 0 0 0 0 1 0 2 1 1 1 1 1 0 2 2 0 0 0 0 1 2 0 0 0 0 1 0 0 0 1 2 1 0 1 1 1 0 1 0 0 0 0 0 0 1 0 2 1 0 0 0 1 0 0 1 1 1 0 0 1 0 0 0 0 0 0 0 0 2 0 1 0 1 1 1 0 1 1 0 0 0 2 0 0 0 0 1 1 1 0 2 0 0 2 1 0 0 1 0 0 1 2 0 1 0 1 2 2 1 0 2 2 2 2 0 1 0 0 2 0 2 1 2 1 0 1 0 0 0 0 0 0 0 1 2 0 0 1 0 0 0 0 0 2 0 2 0 0 1 2 1 1 1 1 1 0 1 0 1 1 1 1 0 0 2 1 1 0 1 1 0 2 2 1 2 2 1 2 1 0 2 0 0 0 1 0 0 0 0 1 1 1 1 0 0 1 0 1 2 0 1 0 1 2 0 0 1 0 1 0 0 1 0 1 0 0 0 0 0 0 0 0 0 1 0 1 0 0 0 2 1 0 0 2 0 0 1 0 0 0 0 0 0 1 0 1 1 2 1 0 1 2 2 2 1 2 1 1 0 2 2 1 1 0 0 0 0 0 0 0 2 1 0 0 0 0 1 2 1 0 0 1 1 2 0 2 1 1 1 1 2 0 0 0 0 0 1 0 1 2 2 0 0 0 1 0 0 0 1 0 1 1 0 1 0 0 0 0 0 0 2 2 0 0 0 0 0 0 0 1 0 0 0 1 0 1 0 0 0 0 1 0 2 0 0 2 2 2 2 0 0 0 0 0 2 0 0 2 2 1 1 0 0 0 0 1 0 1 2 1 0 1 0 0 0 0 2 0 1 1 0 2 0 1 1 2 0 0 0 0 1 1 0 2 1 0 1 0 1 1 2 1 0 1 1 0 0 0 0 2 0 0 0 0 1 1 1 0 0 1 0 1 0 1 1 0 1 1 0 0 0 0 2 2 0 2 1 1 0 0 0 0 1 0 0 0 0 0 0 0 1 0 0 1 1 0 1 0 0 0 1 0 0 0 0 1 0 2 2
115 1 0 1 0 0 0 2 0 2 0 0 1 2 0 1 1 2 0 0 2 0 1 1 0 0 1 0 2 2 2 1 1 0 0 0 2 1 0 0 0 0 0 0 1 0 1 0 1 1 0 0 0 0 1 2 0 1 0 1 0 1 1 0 0 1 0 2 0 0 0 1 2 2 2 2 2 1 1 0 1 2 0 0 1 0 0 1 2 2 1 2 0 2 1 2 0 1 0 2 1 1 1 0 0 0 2 1 1 0 0 2 1 2 2 2 2 0 1 2 2 0 2 2 1 1 1 1 1 1 0 0 0 0 0 0 0 0 1 1 1 1 0 0 0 1 0 1 1 1 0 0 0 0 0 1 0 1 0 1 2 2 0 1 0 0 0 2 0 2 2 2 0 2 1 1 0 0 0 0 0 1 0 1 0 0 1 1 0 1 0 2 2 1 2 1 2 0 0 0 1 1 0 1 2 1 1 1 1 1 2 0 2 0 2 0 0 0 0 0 0 0 1 0 0 1 1 0 0 0 0 0 0 0 0 0 0 2 2 2 0 0 2 1 1 2 1 0 2 1 1 0 1 1 1 0 0 1 1 0 0 0 0 1 0 0 1 0 0 0 0 2 0 2 0 0 1 2 2 1 1 2 2 0 0 0 0 0 1 2 0 1 0 2 2 0 0 0 0 1 0 0 0 0 0 1 0 2 0 0 0 0 2 0 0 0 0 1 0 0 0 0 1 1 1 0 0 1 1 2 1 1 0 0 0 0 0 1 0 0 1 0 1 0 0 0 0 0 1 0 0 0 1 0 1 0 1 0 0 2 2 2 2 0 2 1 0 1 2 1 1 1 0 0 0 0 0 1 0 1 0 2 0 0 1 0 0 0 0 1 1 2 1 0 2 2 2 0 1 1 0 1 0 1 1 0 1 0 1 2 0 1 0 1 0 1 0 0 0 0 0 2 0 1 0 2 2 0 0 0 1 0 2 2 2 0 0 2 1 1 2 0 2 1 1 1 0 1 1 1 0 1 0 2 0 0 0 2 0 2 2 2 0 0 1 1 1 2 0 0 0 0 1 1 1 0 1 0 2 0 0 0 0 0 2 1 1 0 1 0 0 1 0 1 1 0 0 0 0 0 2 2 2 1 0 0 1 1 0 0 0 1 0 0 0 1 0 0 0 1 1 1 0 0 0 1 1 0 0 1 0 0 0 0 1 0 2 1 1 1 0 1 0 0 0 0 0 1 1 0 0 0 0 1 2 0 0 0 1 0 1 0 1 2 0 0 2 1 1 1 0 2 1 0 1 1 2 1 0 2 2 0 0 0 1 0 0 1 1 1 0 0 1 0 0 0 1 0 0 0 0 2 1 0 0 2 2 0 0 2 2 0 0 0 1 0 0 0 1 0 1 0 1 1 0 1 0 1 0 0 1 0 0 0 2 0 0 0 0 2 0 1 0 1 2 2 2 1 2 0 1 1 2 0 0 1 1 1 1 0 0 0 1 2 2 2 1 0 0 0 0 2 0 0 1 2 0 1 1 1 0 2 2 2 1 2 1 1 1 1 0 1 0 1 0 0 0 0 0 0 0 0 2 0 1 2 1 2 2 0 1 1 0 1 2 2 1 0 0 0 0 1 1 2 1 2 0 0 0 0 0 0 1 0 0 0 2 0 1 1 0 1 0 0 0 0 0 0 0 0 0 0 0 0 0 0 0 0 2 0 0 0 2 1 0 1 1 1 0 2 0 1 1 2 1 2 2 0 1 1 1 1 0 0 1 2 1 0 2 0 2 0 2 2 1 1 1 0 0 0 0 0 1 2 1 1 0 1 0 0 0 0 1 1 1 2 2 1 2 0 1 1 2 2 0 1 1 0 1 0 1 0 1 1 1 0 0 1 1 0 1 1 0 1 2 1 2 2 2 1 0 0 0 1 1 0 1 0 0 0 0 0 0 0 0 0 0 0 1 0 0 0 0 1 0 0 0 0 1 1 1 1 0 0 0 0 0 0 1 0 0 0 1 0 1 1 1 0 1 0 1 2 2 1 0 0 1 0 1 2 1 0 0 0 0 0 1 1 2 1 0 1 0 0 0 0 0 1 1 1 1 0 0 1 0 0 0 0 0 1 0 1 2 2 2 1 0 1 0 0 1 0 1 0 1 0 1 0 0 1 1 0 2 0 2 1 2 0 2 1 0 0 0 0 0 0 0 0 2 1 1 0 0 0 0 0 0 2 0 0 0 2 0 1 0 0 0 1 1 0 2 2
116 0 0 0 1 0 0 2 0 1 0 0 0 0 0 0 0 1 1 0 2 0 0 1 1 1 0 0 1 2 2 0 0 0 1 1 1 0 0 2 2 1 0 1 2 1 1 1 1 1 1 1 0 0 1 1 1 0 0 1 2 0 0 2 0 0 2 2 0 0 0 1 2 2 2 2 0 1 2 0 1 2 0 0 1 0 0 1 2 2 1 1 1 0 1 2 0 0 0 2 0 2 0 0 2 1 1 2 0 0 0 2 1 2 2 2 2 0 0 2 2 0 1 1 1 1 1 0 0 1 0 0 0 0 0 0 0 0 0 0 1 2 0 0 0 1 1 0 1 1 0 1 0 0 1 0 0 2 0 1 0 1 0 2 0 1 0 2 1 1 1 0 1 1 1 0 0 1 0 0 1 1 0 2 2 0 2 2 1 1 0 2 1 0 1 1 1 0 0 0 1 1 0 2 2 0 2 1 1 0 2 2 2 0 1 1 0 1 0 0 1 1 0 0 1 1 2 1 1 1 0 0 0 0 0 0 0 2 2 2 0 0 1 0 0 2 0 0 2 0 0 0 1 0 0 0 1 2 2 2 0 2 0 1 0 0 1 1 2 1 0 2 0 2 1 1 0 0 0 0 0 1 2 1 1 1 1 1 1 2 1 2 1 2 2 0 0 1 0 1 1 0 1 1 1 0 0 2 0 0 0 1 2 1 1 1 0 0 1 0 2 2 2 1 2 0 0 0 1 1 1 1 0 0 0 0 0 1 1 1 0 1 2 2 0 0 1 0 2 2 1 0 0 0 1 1 0 0 0 1 1 1 1 0 1 0 1 2 2 0 0 0 0 0 0 0 0 0 0 0 1 0 0 0 2 1 0 1 1 1 1 1 2 0 2 2 0 1 1 1 0 1 0 2 0 2 0 1 1 2 0 0 1 0 0 0 1 0 1 0 0 1 0 1 1 2 1 1 1 0 2 0 0 1 1 0 0 1 0 0 1 0 1 2 2 2 0 0 0 0 1 0 0 1 1 0 1 2 1 1 1 1 0 0 0 0 0 2 0 0 0 0 1 2 2 1 1 0 0 0 1 0 0 1 1 1 1 0 2 0 1 1 0 0 0 0 0 1 1 1 1 1 1 1 0 0 2 0 0 0 0 2 0 2 0 0 0 1 0 1 1 0 0 0 2 2 0 0 1 2 0 1 0 0 0 0 2 0 0 0 1 1 1 1 1 1 1 1 1 0 0 1 1 2 2 0 0 0 0 1 0 0 0 1 0 0 0 1 1 1 0 0 0 0 0 0 2 0 0 1 1 0 1 0 1 1 0 0 0 0 0 0 0 0 1 0 1 0 1 1 1 1 0 2 0 1 1 0 0 2 0 0 0 1 1 1 0 0 0 0 1 0 0 1 1 1 0 1 0 0 1 0 0 0 2 1 0 0 0 1 1 1 0 1 2 2 2 0 1 0 1 1 1 1 0 2 2 1 2 0 0 0 1 1 1 1 1 1 1 0 1 0 0 0 0 2 0 1 1 1 1 0 2 1 1 2 0 1 0 0 0 0 0 1 0 0 0 2 1 2 1 0 0 0 1 2 2 1 1 0 1 1 0 2 0 2 1 1 1 1 0 0 0 2 1 1 1 1 2 0 1 2 0 1 0 1 1 0 2 2 1 2 0 0 0 1 1 0 0 0 0 0 0 0 0 1 0 0 2 0 0 0 2 1 1 1 1 0 0 2 0 0 1 1 0 2 2 0 1 1 1 1 1 0 0 0 0 2 1 2 0 1 1 2 2 0 0 1 0 0 1 0 0 2 2 2 2 1 0 0 1 1 0 0 1 1 1 0 2 0 2 2 1 2 0 0 0 0 0 0 0 0 0 1 0 0 0 0 0 0 0 0 0 1 1 0 1 2 2 0 0 1 0 1 1 0 1 0 0 0 0 0 0 0 0 2 1 1 2 0 0 0 1 1 0 2 0 0 0 0 0 0 0 0 0 2 0 0 0 0 2 1 1 1 2 0 1 0 1 2 0 2 2 0 1 0 0 1 0 1 0 2 1 0 2 0 1 2 2 0 0 0 0 0 0 0 2 0 0 1 0 1 1 2 1 0 0 0 0 1 0 0 1 1 1 2 0 2 0 2 0 0 0 1 1 0 2 1 1 1 0 2 0 0 2 2 2 0 2 2 0 1 0 0 0 0 0 0 2 0 0 0 0 1 0 0 1 0 0 0 0 0 0 2 0 0 0 0 0 0 0 0
117 1 0 1 1 0 0 2 0 2 0 0 1 1 0 1 0 0 0 1 0 0 0 0 0 0 1 0 1 2 1 1 2 1 0 0 2 0 1 0 0 0 0 0 0 1 0 0 1 2 1 1 0 1 0 0 2 0 0 0 0 1 0 0 0 0 0 1 0 0 0 1 2 2 1 2 2 1 2 0 0 1 0 1 1 0 0 1 2 2 1 1 1 1 1 1 0 1 1 2 0 2 2 0 0 0 2 2 0 0 0 1 0 2 0 2 2 0 1 1 1 0 0 0 0 0 0 1 1 1 1 1 0 0 0 0 0 0 0 2 0 2 0 0 1 2 0 0 1 0 0 1 0 0 0 0 0 0 1 1 2 2 0 2 1 2 1 2 0 2 2 0 2 0 1 1 0 1 1 0 0 1 1 2 1 0 2 2 0 0 2 2 2 1 0 2 2 1 0 0 1 1 0 0 2 2 1 0 0 0 2 1 0 1 2 0 0 0 2 1 1 1 0 0 0 1 0 0 0 0 1 0 0 2 2 2 0 2 2 1 0 0 2 0 0 2 0 0 1 1 0 0 2 0 0 1 2 1 0 0 0 0 0 0 0 0 1 0 2 0 0 0 1 2 0 0 0 2 2 2 2 2 1 1 2 2 1 0 1 2 1 1 0 2 2 1 1 1 0 0 0 0 0 0 0 0 0 2 1 0 1 2 1 1 0 1 0 1 0 1 0 0 2 1 0 0 0 0 1 0 1 1 1 0 0 0 0 2 1 1 1 1 0 0 0 0 1 0 1 1 0 1 1 0 0 1 1 0 0 0 0 0 2 0 2 0 1 2 2 0 0 0 1 1 0 0 0 1 1 1 0 1 0 0 1 1 0 0 0 1 0 0 1 0 2 2 2 1 0 1 0 2 0 2 0 2 0 0 0 1 0 1 0 1 0 1 1 0 1 0 0 1 1 0 0 1 1 0 0 0 1 0 0 0 0 0 0 2 1 1 1 0 2 0 0 1 0 0 0 1 0 0 0 2 0 0 0 0 0 0 1 1 0 0 0 0 0 2 0 0 0 0 0 2 2 2 0 1 1 0 2 1 0 0 0 0 0 0 2 0 1 2 1 2 1 0 1 0 2 0 0 0 0 0 0 0 2 1 0 0 0 0 1 1 1 0 0 1 0 1 1 1 0 0 0 0 2 0 0 2 0 2 0 1 1 1 2 0 0 1 1 1 1 0 0 1 0 1 1 0 0 0 1 2 2 1 0 1 0 0 0 0 0 2 1 0 0 1 2 0 1 0 0 1 1 1 2 0 0 0 2 1 0 0 2 1 0 1 1 1 0 0 0 1 0 1 0 0 0 0 0 1 0 1 1 0 1 0 0 2 1 0 0 1 1 1 0 0 0 0 1 0 1 1 0 0 1 1 0 0 0 0 0 1 2 1 0 0 0 0 1 0 0 1 2 1 1 0 1 0 0 2 1 1 0 2 1 1 2 0 0 0 1 0 0 0 0 0 1 0 2 0 0 0 0 2 1 0 2 0 0 1 2 2 0 2 0 1 0 1 0 1 0 0 0 0 0 2 1 1 0 1 0 0 1 2 1 2 1 0 1 1 0 1 1 1 1 0 1 1 0 0 1 2 0 0 0 0 1 0 0 0 0 0 0 1 1 0 1 2 0 2 1 1 1 0 1 0 0 0 0 0 0 1 2 1 0 1 2 1 1 1 2 1 0 0 2 0 0 2 1 0 1 0 0 1 0 0 1 1 2 2 0 0 2 2 2 1 2 1 1 0 1 1 0 1 0 1 0 0 1 0 1 2 1 1 1 1 0 1 1 1 1 1 0 1 1 0 2 2 1 2 0 2 0 2 0 0 0 1 0 0 1 1 0 0 0 0 0 0 0 0 0 0 0 0 0 1 1 1 0 0 0 2 2 0 0 1 0 0 0 0 0 0 0 0 1 0 1 0 0 0 0 1 0 1 0 2 2 2 2 2 0 0 0 0 0 0 0 0 2 1 1 0 2 1 1 0 1 0 1 2 1 0 1 1 1 1 1 1 0 0 0 0 1 2 2 0 1 1 0 1 1 1 0 0 2 1 0 0 1 0 0 1 1 0 1 1 0 0 0 0 1 0 0 0 0 0 0 0 1 0 0 0 2 1 2 0 0 0 1 0 1 0 0 0 0 0 0 1 1 1 0 0 0 1 0 1 2 0 2 2 0 1 0 0 1 0 0 1 0 1 1 2 0 0 0 1 1 0 0 0
118 0 0 0 0 0 0 2 0 2 0 0 1 2 0 1 0 1 1 0 2 0 0 1 0 0 2 0 0 1 1 0 0 0 0 0 2 2 0 2 2 0 0 1 1 1 1 0 1 1 0 1 0 1 0 2 0 0 1 0 1 1 0 2 0 1 1 2 0 0 0 1 2 2 2 2 2 1 2 1 0 2 0 0 1 0 0 0 2 2 0 1 2 1 0 2 0 1 1 2 1 2 1 0 1 1 1 1 1 0 0 1 0 1 0 1 1 0 1 1 1 0 1 1 1 1 1 1 0 2 0 0 0 0 1 1 0 0 0 0 0 2 0 0 0 2 0 0 0 1 1 1 0 0 0 0 0 1 0 0 0 2 1 2 1 1 0 0 1 0 0 0 1 1 1 1 0 1 0 1 0 1 1 1 1 0 1 2 0 0 2 2 2 0 2 2 1 0 0 0 1 1 0 1 2 2 2 1 1 0 0 2 1 0 2 0 0 0 1 1 0 0 1 0 0 1 1 1 0 0 0 1 0 0 0 0 0 1 2 0 0 0 1 0 0 2 1 0 2 0 0 0 1 0 0 0 0 2 0 0 0 0 0 0 1 0 1 1 2 1 1 0 0 2 1 1 0 2 1 1 1 1 2 1 2 1 1 1 1 1 0 0 0 2 1 0 1 2 0 2 1 0 0 0 0 0 2 2 0 0 0 0 1 0 2 0 0 1 1 0 1 1 2 0 1 0 1 0 2 2 2 0 2 0 0 0 0 1 0 1 1 1 1 0 1 0 1 0 0 1 2 0 1 1 0 0 1 0 0 1 1 1 2 0 2 1 0 2 2 0 0 0 0 1 0 0 0 1 1 0 0 1 0 0 0 0 0 0 0 0 0 1 1 0 2 1 1 1 1 0 0 0 0 0 0 0 1 1 0 2 0 1 1 0 0 0 1 0 0 0 0 2 0 2 0 2 2 0 0 0 0 0 0 0 0 0 0 1 0 0 2 0 1 0 0 2 2 0 0 1 1 0 1 1 2 1 1 1 1 1 1 2 0 0 1 1 1 2 0 0 0 0 0 2 1 1 0 1 2 0 0 0 0 0 1 1 1 0 0 0 0 0 0 0 0 0 0 0 0 0 2 1 0 0 0 0 2 1 0 0 0 1 1 2 0 0 0 0 0 2 2 0 2 1 0 1 1 0 0 1 0 0 0 0 1 0 1 1 1 2 1 0 0 0 0 1 0 1 1 1 0 1 0 2 2 0 0 2 0 0 0 1 0 0 0 0 1 2 1 1 1 0 1 0 0 1 2 1 0 2 2 0 0 0 2 0 1 1 0 1 0 0 0 0 0 0 0 2 2 2 2 0 0 2 0 0 1 1 1 1 0 0 0 1 2 1 0 0 0 0 0 0 0 0 0 0 2 2 0 0 2 0 0 0 2 0 2 0 0 1 2 1 0 1 1 1 2 0 2 0 0 2 1 0 0 2 1 0 1 1 1 0 1 1 2 2 0 1 1 0 0 0 0 0 0 2 1 0 1 0 0 0 2 1 1 1 1 2 1 1 0 1 0 0 2 1 1 1 2 2 1 0 0 0 0 2 2 1 1 0 1 1 0 0 1 1 0 2 2 2 0 0 1 2 0 1 0 0 0 0 0 1 0 0 0 0 0 0 1 1 0 2 1 1 1 0 1 0 0 0 0 0 1 0 1 1 0 0 2 0 0 0 2 2 0 0 2 0 0 2 0 0 0 1 1 0 2 0 1 1 1 1 0 1 1 1 1 2 0 2 0 2 0 0 0 0 0 1 0 0 1 0 0 2 1 1 1 0 0 2 2 0 0 0 1 1 1 0 1 0 0 1 1 2 0 2 1 0 1 0 0 0 1 1 0 0 0 0 1 2 0 0 0 0 0 0 0 1 0 0 0 0 0 2 2 0 0 0 0 0 1 0 1 0 0 0 1 1 2 0 0 0 0 0 0 2 0 2 1 0 0 0 0 0 0 2 0 0 0 2 1 1 0 0 2 2 2 0 1 0 1 2 1 0 2 2 0 1 1 1 0 2 2 0 1 1 1 1 2 0 0 0 0 0 0 0 0 1 0 0 0 1 0 2 0 0 0 1 0 0 0 0 2 1 1 0 0 0 0 1 1 0 0 0 2 0 2 0 0 0 2 0 0 0 0 0 0 0 1 0 1 0 1 0 1 1 0 1 2 0 1 1 0 1 0 0 0 0 1 1 0 1 0 1 1 0 0 0 0 0 0 0
119 0 0 0 0 0 0 2 0 1 0 0 1 1 0 1 0 2 1 0 1 0 1 1 1 1 2 0 1 1 1 0 0 0 1 1 2 1 0 0 0 0 1 0 2 1 0 0 1 0 0 1 1 1 0 1 0 0 0 1 0 1 0 0 0 0 1 1 0 1 0 1 2 2 2 2 2 0 1 0 0 1 0 1 1 0 0 1 2 2 0 1 1 2 2 2 0 0 0 0 1 2 0 0 2 1 2 1 1 0 0 2 0 1 1 1 1 0 0 2 2 0 1 1 0 0 0 0 0 0 0 0 0 0 0 0 0 0 0 2 1 1 0 0 1 2 0 0 0 1 0 1 0 0 0 1 0 2 0 0 1 2 0 2 0 1 0 1 0 1 1 1 0 2 0 0 0 0 0 0 0 0 1 2 2 0 2 1 0 1 0 1 1 0 1 1 1 0 0 0 0 0 0 0 2 2 0 1 1 0 2 0 0 0 1 0 0 1 2 2 0 0 0 0 0 1 1 0 0 0 0 0 1 1 0 1 0 0 0 0 0 0 2 0 0 1 1 0 2 0 0 0 1 1 1 0 0 2 2 2 0 2 0 1 0 0 0 0 2 0 0 1 0 1 0 0 0 0 0 0 0 1 1 0 1 1 0 0 2 2 1 1 0 1 2 0 1 2 0 1 2 1 1 1 0 0 2 2 0 0 0 1 1 0 2 0 1 0 0 1 1 1 0 0 0 0 0 0 0 1 2 0 1 0 0 0 0 1 0 0 1 2 0 0 0 0 1 0 0 0 1 0 0 0 0 2 0 0 0 1 2 2 1 1 1 2 0 0 1 0 0 0 0 0 0 0 0 0 0 0 2 0 0 0 2 1 0 0 0 0 0 0 0 0 1 0 0 0 1 1 0 1 0 1 0 1 0 0 0 1 0 1 0 1 1 0 0 0 1 0 0 1 0 0 1 1 0 0 0 1 1 1 0 0 0 0 0 1 0 0 1 0 1 1 1 2 0 0 0 2 0 0 1 2 1 1 0 1 1 0 0 2 1 0 1 1 1 2 0 0 1 1 2 0 0 0 0 0 2 0 0 0 0 0 1 1 1 1 2 1 0 2 1 2 0 0 1 0 2 0 0 0 1 1 1 2 2 1 0 0 0 2 0 0 0 2 0 2 0 2 2 1 0 0 1 1 1 0 0 1 0 0 0 2 2 0 1 2 1 2 1 0 1 1 0 0 0 1 2 0 1 1 0 2 2 1 0 1 1 0 1 0 1 1 0 0 1 0 2 0 0 0 1 0 0 1 0 1 0 2 2 0 0 0 1 0 0 0 0 0 0 0 1 0 0 0 0 0 1 0 0 2 1 2 0 0 1 0 0 0 0 0 0 0 1 0 1 0 0 2 0 1 0 1 0 0 2 1 0 0 0 0 0 0 2 1 0 0 0 2 1 1 0 0 1 0 1 0 2 1 0 1 1 1 0 2 0 0 2 2 2 1 0 0 0 0 1 1 1 1 1 0 0 0 0 2 0 0 1 0 1 1 1 0 0 0 1 2 0 0 0 1 0 0 0 0 0 2 1 1 1 0 0 1 2 2 1 2 2 0 1 1 0 0 1 0 1 2 2 2 0 0 1 2 0 1 1 0 0 0 0 0 0 0 0 0 0 0 1 2 1 1 1 1 1 0 1 1 2 2 2 1 0 0 0 2 0 0 2 1 0 1 2 1 1 0 2 2 0 2 0 0 1 1 1 1 1 1 0 1 2 0 0 1 1 2 1 2 1 2 0 1 2 2 2 0 0 1 0 0 1 0 1 2 1 2 1 0 0 1 2 1 1 1 1 2 2 0 2 1 1 2 0 2 0 2 0 0 1 0 0 1 1 0 0 0 1 2 0 1 0 0 0 0 0 0 0 2 2 1 0 1 0 2 2 0 0 0 0 2 0 1 0 0 0 1 0 1 2 1 1 0 0 1 0 2 0 2 2 0 1 0 0 0 0 1 1 1 0 0 2 1 1 0 0 0 0 0 2 1 1 2 2 1 1 1 0 0 0 1 0 1 1 0 1 1 1 0 2 2 0 2 0 0 0 0 1 0 1 0 1 0 1 1 2 0 0 2 0 0 0 1 2 2 2 0 1 0 0 0 1 0 2 0 1 0 1 0 0 0 2 0 0 0 2 1 2 1 1 1 2 0 0 0 0 0 0 0 1 0 0 0 0 1 0 1 0 0 0 0 0 0 1 1 0 0 0 1 1 0 2 1
120 1 0 0 0 0 0 2 1 1 0 0 0 2 0 2 0 0 0 1 1 1 1 0 0 0 1 0 1 1 1 1 0 1 0 0 2 2 0 0 0 0 0 0 1 0 0 0 1 1 1 1 1 1 0 1 0 1 0 1 0 1 0 1 0 1 0 1 0 1 1 0 2 2 1 2 2 2 2 0 2 2 1 1 2 0 0 1 2 2 1 1 0 1 0 1 1 2 2 2 2 2 1 0 1 1 2 1 1 1 0 2 0 2 0 2 1 1 1 1 1 1 1 1 1 1 1 1 1 1 1 1 1 0 0 0 1 0 0 1 0 2 0 0 0 2 2 0 0 0 0 0 0 2 0 0 0 1 0 2 2 2 0 2 1 2 1 0 0 1 1 0 0 2 1 0 0 0 0 0 0 0 0 1 0 0 1 1 0 0 0 1 2 1 1 2 2 0 0 0 0 0 0 1 2 2 1 0 1 0 2 0 0 0 1 1 1 0 1 1 1 1 0 0 1 1 0 0 0 0 0 0 0 0 0 0 0 2 2 1 0 0 2 0 0 2 0 0 2 0 0 0 1 0 0 0 1 2 0 0 0 0 0 0 0 0 1 1 0 0 1 1 0 2 0 0 1 1 1 0 0 1 2 2 2 2 1 0 0 1 0 0 0 1 2 0 1 0 0 1 1 0 1 1 1 0 0 1 0 0 0 1 1 0 1 0 0 0 1 0 1 1 1 1 2 0 1 0 0 0 1 1 0 0 0 0 0 2 0 1 2 1 0 0 0 0 0 0 1 2 0 1 1 0 1 0 0 0 0 1 1 1 1 0 1 0 2 0 1 0 0 0 0 0 0 0 0 1 1 0 0 0 1 1 0 2 0 0 0 0 0 2 1 0 2 1 1 1 1 1 0 1 0 1 0 1 0 2 0 2 0 1 1 1 0 0 0 1 0 0 0 2 0 1 1 1 0 0 0 0 0 0 0 1 0 0 0 1 0 0 2 0 1 1 1 2 0 0 0 1 1 0 0 2 0 0 0 1 2 1 1 2 2 0 2 2 2 1 0 1 1 2 0 2 0 0 0 0 2 1 1 0 0 0 0 1 0 0 2 0 0 2 1 2 1 0 0 1 1 0 1 1 1 1 0 0 1 1 1 0 2 2 0 1 1 0 1 0 0 2 2 0 1 0 0 1 0 1 1 1 1 0 0 0 1 0 2 1 0 1 2 0 1 0 0 0 1 0 2 0 0 0 0 2 2 0 0 1 1 0 1 0 0 1 0 1 0 0 0 0 0 2 0 0 0 0 0 0 0 2 1 0 0 0 0 0 0 0 0 0 0 1 0 2 0 0 0 2 2 2 2 0 0 0 1 1 1 1 0 0 1 0 0 1 1 0 0 0 0 1 1 1 0 1 0 0 2 0 0 0 0 0 0 0 1 1 1 0 0 1 0 0 0 2 1 2 2 0 0 1 0 1 1 1 0 2 0 0 2 1 1 0 1 1 1 1 1 1 1 0 1 2 0 1 0 2 0 0 1 0 0 2 1 1 0 1 1 1 0 1 0 0 0 0 1 0 0 1 1 1 1 1 0 0 1 2 2 2 2 0 0 0 0 0 1 1 0 1 0 1 0 0 0 2 0 0 0 0 1 0 1 2 0 0 0 0 1 0 1 2 1 2 0 0 0 1 1 0 0 0 0 0 0 1 0 2 0 1 2 1 1 1 2 1 0 1 1 0 0 2 1 1 0 0 0 0 0 0 0 1 1 1 0 1 0 2 0 2 0 2 0 2 2 2 1 1 1 1 0 1 2 0 1 2 1 1 0 0 0 2 2 0 1 1 1 2 2 2 2 0 0 1 2 2 0 1 1 0 0 1 0 0 1 1 0 1 1 1 2 1 1 1 1 1 1 1 1 1 1 0 0 1 0 2 2 0 0 0 0 0 1 0 0 0 0 0 1 0 2 0 0 0 0 1 0 2 0 1 2 2 2 2 1 1 1 1 0 0 1 0 1 1 0 1 2 2 2 0 0 1 0 1 1 0 1 1 1 0 0 1 1 1 0 0 0 1 1 1 1 0 0 0 1 2 1 0 0 0 0 0 0 0 0 1 0 0 0 1 0 0 1 0 1 2 2 1 0 0 0 1 1 0 1 0 1 0 1 0 0 0 0 2 1 0 2 1 2 1 2 1 1 0 0 0 0 0 0 0 2 1 1 0 0 0 0 0 0 0 1 0 0 0 0 2 0 0 0 1 1 0 1 0
121 0 0 0 1 0 0 1 0 1 0 1 1 2 0 2 0 0 0 1 0 1 0 0 0 0 1 0 1 2 2 0 0 0 0 0 1 0 1 1 1 0 0 0 0 0 0 1 0 2 1 2 0 1 0 2 0 0 1 0 1 1 0 1 0 0 2 1 0 0 0 1 2 2 1 2 1 0 2 1 0 2 0 1 1 0 1 1 1 1 1 1 2 2 0 1 0 1 0 2 0 1 1 0 1 1 2 1 1 0 0 1 1 1 1 1 1 0 2 0 0 0 2 2 2 1 2 1 1 1 0 0 0 0 0 0 0 0 0 1 2 2 1 0 0 1 0 0 0 0 0 1 0 1 1 1 0 0 0 2 2 2 1 2 1 1 1 1 1 0 0 0 0 2 1 0 0 1 0 1 0 1 1 1 1 0 1 1 1 2 0 2 2 1 1 2 2 0 0 0 0 0 1 0 2 2 1 0 1 0 1 2 1 1 2 0 0 0 1 0 0 0 0 0 0 1 1 0 0 0 1 0 0 0 0 0 0 2 1 1 0 1 2 0 0 2 0 0 2 0 0 1 1 0 0 0 1 2 0 1 1 0 0 0 0 0 0 1 1 0 2 0 0 1 0 0 0 2 2 1 2 1 1 1 2 1 0 1 2 2 2 1 0 2 2 0 1 0 0 0 0 0 0 0 0 0 0 2 0 0 0 1 2 0 2 0 1 1 0 0 0 0 1 0 1 0 1 0 1 1 1 1 1 0 0 0 0 2 0 1 0 0 1 0 2 0 1 0 2 0 0 0 1 0 0 1 1 0 0 1 1 1 0 0 0 1 0 2 2 0 0 0 1 1 2 2 0 1 1 1 0 0 0 0 0 1 0 0 0 0 0 0 0 0 2 1 1 1 0 0 0 0 0 1 1 0 0 0 0 2 0 0 0 1 0 0 1 0 0 0 0 1 1 0 0 1 0 0 0 1 2 0 0 0 0 1 0 1 1 0 1 0 2 0 0 1 0 0 0 0 1 0 1 2 0 0 0 2 1 1 2 2 1 1 0 1 1 2 0 0 1 1 2 1 1 1 0 1 2 0 1 1 0 0 1 1 1 0 2 0 0 2 1 1 0 0 1 1 1 0 0 0 2 1 0 0 1 1 1 0 0 2 0 0 2 0 0 0 0 1 2 1 0 0 0 1 1 0 0 1 0 1 0 1 1 0 0 1 0 1 0 0 2 0 0 0 0 2 0 0 0 0 1 1 2 0 0 0 1 0 1 0 0 0 0 0 0 2 1 1 1 1 1 0 0 0 1 1 0 1 2 0 0 0 0 0 0 1 1 1 0 0 1 0 0 0 0 0 0 0 0 2 0 2 0 0 0 0 1 2 0 0 0 0 1 0 2 0 0 0 1 0 1 1 0 0 1 1 0 0 0 0 1 0 2 1 0 0 1 1 2 2 0 2 2 1 1 0 1 0 0 2 1 1 0 2 0 1 1 0 0 0 1 1 1 1 1 0 1 1 1 0 1 0 0 2 0 0 1 0 1 1 2 1 1 1 1 1 0 1 0 1 0 0 1 0 0 1 2 2 0 0 0 0 1 2 1 2 2 0 0 0 0 2 0 0 2 1 0 0 0 0 0 2 0 1 0 0 2 0 1 1 0 0 0 0 0 0 1 1 0 1 1 1 1 0 1 0 1 1 1 1 0 2 0 0 0 0 0 0 0 0 2 1 0 0 2 0 0 2 1 0 0 0 0 0 2 0 1 1 1 1 0 2 1 2 1 1 1 1 0 1 2 2 1 1 1 1 0 1 2 0 2 2 0 0 0 0 0 1 2 1 1 1 1 2 2 1 1 1 1 1 0 2 1 2 1 0 1 0 1 0 1 1 0 0 0 0 0 0 0 0 1 1 2 1 1 1 1 0 0 1 0 1 0 0 1 0 1 0 0 0 0 0 0 1 0 1 2 0 0 0 0 0 0 2 0 1 1 0 1 1 0 0 0 0 1 0 0 0 2 1 1 0 0 0 0 0 0 0 1 1 1 0 0 1 0 1 0 1 0 0 1 1 2 0 0 1 2 0 0 0 0 1 0 0 1 0 1 0 2 0 0 0 0 0 0 0 0 1 0 0 2 0 0 0 0 1 1 1 1 0 0 0 1 1 1 1 0 0 1 1 0 0 1 1 1 0 2 1 0 0 0 0 0 1 0 0 2 0 0 0 0 1 0 0 0 1 0 0 0 0 0 0 0 0 0 0 0 0 2 2
122 1 0 0 0 0 0 1 0 1 0 1 0 0 0 0 0 1 1 1 0 1 0 0 0 0 1 0 2 1 1 0 0 2 0 0 2 2 0 1 1 0 0 1 2 1 1 0 2 0 0 0 0 0 1 0 1 0 0 1 0 1 0 0 0 0 2 0 0 0 0 0 1 1 1 1 1 2 1 1 0 2 0 1 0 0 0 1 2 2 1 1 2 2 1 1 0 1 1 2 1 2 0 0 1 0 2 2 0 2 0 0 0 2 0 2 1 0 1 2 2 0 1 1 1 1 1 2 1 2 1 1 0 0 0 0 0 0 0 1 2 1 0 0 0 1 0 0 0 0 0 0 0 0 0 0 1 2 0 1 1 1 0 2 0 2 0 0 2 0 0 0 1 1 0 2 1 1 1 0 0 1 1 2 1 0 2 1 0 1 0 2 2 2 0 2 2 0 1 0 1 1 0 2 2 1 2 0 2 0 0 2 1 0 1 1 1 1 0 1 1 1 0 0 0 1 1 0 0 1 0 0 0 0 0 0 0 1 1 1 0 0 2 0 0 0 0 0 2 0 0 1 0 0 0 0 1 2 0 0 0 0 0 1 0 0 0 0 1 0 1 0 0 1 0 0 0 2 2 1 0 0 2 1 1 0 1 0 2 2 2 2 0 1 2 0 1 2 0 1 1 0 1 1 1 0 0 2 0 0 1 2 0 0 1 0 0 0 1 0 1 2 2 1 0 0 0 1 0 2 0 2 0 0 0 0 0 2 0 0 0 0 1 0 0 0 0 0 1 0 1 0 0 1 1 0 2 0 0 0 1 1 1 0 1 0 1 1 2 1 1 1 0 0 0 0 0 0 0 0 0 0 2 0 1 1 0 0 0 0 0 0 0 0 1 1 1 0 0 0 0 0 0 1 1 0 0 1 0 1 1 0 0 0 1 0 1 0 0 0 0 1 1 0 1 2 0 0 0 0 1 0 1 2 2 1 0 1 1 0 1 0 0 0 0 2 2 0 0 0 0 1 0 2 1 0 1 0 0 1 1 1 2 0 2 2 2 1 0 1 0 1 1 1 2 1 1 0 1 1 2 0 0 0 1 1 1 0 2 0 0 1 0 1 1 0 0 0 2 1 1 1 2 2 0 0 1 0 0 0 0 1 0 1 0 1 0 1 0 1 1 1 0 0 1 2 0 0 0 1 0 1 0 1 1 0 2 0 2 2 0 1 1 1 1 0 2 2 0 0 0 0 1 2 2 0 0 2 0 1 0 1 1 1 0 0 1 0 0 0 0 0 1 0 0 0 0 0 0 0 2 1 1 0 0 1 1 1 1 1 1 0 0 2 0 1 0 0 0 0 0 1 0 2 0 0 1 0 0 1 0 0 0 0 1 0 2 0 0 0 1 0 0 0 0 0 2 1 0 0 0 2 0 0 2 2 1 0 0 2 0 2 0 1 2 1 2 0 0 1 0 1 0 2 0 2 0 0 2 0 0 0 1 1 0 0 0 1 0 0 1 1 0 0 0 2 0 0 2 0 1 1 2 2 0 1 2 0 0 2 0 0 0 1 0 0 1 1 1 1 0 1 0 0 2 2 2 2 2 0 0 0 0 1 0 1 0 0 0 0 1 0 1 2 0 1 0 1 0 0 0 2 0 1 1 1 2 0 0 0 0 1 1 1 1 0 1 0 1 1 1 1 0 0 0 1 0 0 2 0 0 0 2 1 1 1 1 2 0 2 0 0 1 1 1 1 1 0 0 2 2 2 1 0 0 2 0 1 1 1 1 1 2 2 1 1 0 0 0 0 0 0 0 2 1 2 2 0 1 0 1 0 1 1 1 1 1 0 1 1 1 1 2 2 0 1 1 0 0 1 0 0 1 1 0 0 0 1 1 0 0 0 0 0 0 0 0 2 2 1 0 1 0 2 0 1 0 0 0 0 0 0 1 0 0 1 0 0 1 0 0 0 1 1 0 1 0 1 2 0 0 0 1 0 1 1 0 0 1 0 2 0 0 0 0 0 0 0 1 0 0 1 2 1 2 1 0 1 0 1 0 1 1 0 1 1 1 1 2 0 0 0 1 1 0 0 0 1 0 1 0 0 0 2 0 0 0 0 0 0 0 0 1 1 1 0 0 1 0 0 1 0 1 0 1 0 1 0 0 1 1 1 1 0 2 2 2 1 2 0 1 0 0 0 0 1 0 0 1 0 0 0 0 1 0 0 1 0 0 0 0 0 0 1 0 0 0 0 1 0 1 1
123 0 0 0 0 1 1 1 0 2 0 0 0 1 0 1 0 2 1 1 1 0 1 0 0 0 1 2 2 2 2 1 0 1 0 0 1 0 1 1 1 0 0 0 0 2 1 0 1 0 0 0 0 1 0 1 1 1 0 0 2 0 0 1 1 0 2 1 0 0 0 1 1 1 2 1 1 1 2 1 0 2 0 0 2 0 1 1 2 2 0 2 1 0 0 1 0 2 1 1 1 2 0 1 1 0 2 1 1 1 0 0 0 0 0 0 0 0 0 2 2 0 2 2 2 2 2 0 0 0 1 1 0 0 0 0 0 0 0 0 0 2 0 0 0 0 1 0 1 0 0 1 1 1 0 1 1 1 0 1 1 1 0 2 1 2 1 1 1 1 1 1 1 1 0 1 0 1 0 1 0 2 1 2 1 0 2 1 1 1 0 1 0 0 0 1 1 1 0 0 0 0 0 2 2 0 2 1 2 0 1 2 1 0 2 0 1 0 0 0 2 2 1 0 1 1 1 1 1 1 1 0 0 0 0 1 0 2 2 1 0 1 2 0 0 1 0 0 1 1 0 0 1 0 0 0 2 0 0 0 0 0 0 0 0 0 0 1 2 1 0 1 1 2 0 0 0 2 1 0 0 1 1 1 2 1 0 0 1 1 1 1 0 1 1 0 0 0 1 1 1 0 1 1 1 0 0 2 0 0 0 2 1 1 1 1 1 1 0 1 0 0 1 0 2 0 0 0 1 1 2 0 0 0 0 0 0 1 0 0 0 0 0 0 0 0 0 0 1 0 0 0 0 0 2 0 0 0 0 0 0 0 2 0 2 0 0 2 2 0 0 0 0 0 0 0 0 0 0 0 0 0 1 1 1 1 0 0 0 1 1 2 1 0 2 0 0 2 1 0 1 1 0 1 1 0 0 1 1 2 0 2 0 1 1 0 0 0 1 0 0 1 0 1 0 1 1 0 0 0 2 0 2 1 1 1 0 1 1 0 1 0 1 1 0 1 0 0 1 2 0 0 1 2 1 1 0 2 1 1 1 1 0 0 0 0 0 2 0 0 1 1 1 2 1 0 1 1 2 0 0 0 0 0 0 0 0 1 1 0 1 1 0 1 1 0 1 0 2 0 0 0 1 1 1 1 1 0 0 0 0 2 0 1 0 1 0 0 0 2 2 0 0 0 0 1 1 0 0 1 0 1 0 1 1 0 1 0 1 1 1 0 0 0 0 0 2 2 1 0 0 0 0 2 2 1 0 1 0 1 0 1 1 2 1 0 0 1 1 0 1 0 0 0 1 0 1 1 0 2 2 0 0 0 1 0 0 0 0 0 0 0 0 0 1 0 1 0 0 0 0 2 1 2 0 0 1 0 0 0 1 0 0 0 2 0 0 0 0 0 1 0 0 0 0 0 2 1 0 0 1 0 2 0 2 1 0 0 2 1 2 1 0 1 2 1 2 0 2 1 0 1 1 0 0 2 1 0 1 0 0 0 0 1 1 0 0 2 0 2 0 0 0 0 0 2 0 1 1 1 0 1 2 2 1 2 1 1 0 0 1 1 0 0 0 0 0 2 1 1 0 0 1 1 0 2 1 2 2 0 0 0 0 0 1 0 1 0 0 0 1 0 1 1 1 2 0 0 1 0 1 1 0 0 0 1 1 0 0 0 0 1 0 0 0 0 0 2 0 1 1 1 0 0 0 0 0 0 2 0 0 1 2 2 0 0 2 0 0 2 0 0 1 1 1 2 0 0 2 0 0 0 1 0 0 2 0 0 2 0 2 0 1 2 2 0 0 1 0 0 1 0 0 1 1 1 2 0 0 2 2 0 0 0 2 2 2 2 1 0 0 1 1 2 1 2 1 0 2 0 2 0 1 2 0 1 1 1 0 0 0 1 0 0 1 0 0 1 0 0 1 0 0 2 2 0 0 0 0 0 0 0 1 1 0 1 0 0 1 0 1 0 0 0 0 2 0 2 2 1 1 1 0 0 0 2 0 1 0 0 2 0 1 0 1 1 1 0 0 1 0 1 1 1 2 0 0 0 0 1 1 1 0 1 1 1 1 1 2 0 1 0 0 0 1 0 1 2 1 0 0 1 0 0 0 0 0 0 0 0 1 0 1 1 1 1 0 0 0 0 1 0 1 1 0 1 2 1 0 2 1 0 0 0 0 1 1 0 1 1 0 0 0 0 0 1 0 0 1 1 1 0 0 0 0 0 0 0 0 0 0 0 0 1 0 0 0 0 0 0 0 0
124 1 0 0 0 1 1 2 0 1 0 1 0 2 0 1 0 1 0 1 1 1 1 1 1 1 1 0 2 2 2 1 1 1 1 0 2 0 0 1 1 0 1 0 1 0 1 0 1 0 0 1 0 0 0 1 0 2 0 1 1 1 1 0 0 0 1 1 0 0 0 0 2 2 1 2 2 2 2 1 1 2 1 1 1 0 0 0 1 2 1 1 1 1 0 0 0 0 0 1 0 2 1 0 1 1 2 1 1 0 0 2 1 1 1 1 1 0 0 1 0 0 2 2 1 0 1 1 0 1 0 0 0 0 0 0 0 0 0 1 2 1 0 0 0 1 0 0 0 0 0 0 0 0 1 1 1 1 1 1 0 1 0 2 2 2 0 0 1 0 0 0 0 2 2 0 0 0 0 0 0 0 0 2 2 2 0 1 0 1 0 2 2 1 1 1 1 0 0 0 0 0 1 1 2 0 2 1 0 0 0 2 1 0 2 2 1 0 1 2 0 1 1 0 0 0 1 0 0 0 0 1 1 1 1 0 1 2 2 2 0 0 2 0 0 2 0 0 1 1 1 0 1 1 1 0 0 0 0 0 0 0 0 0 0 0 2 0 2 0 1 0 0 2 0 1 0 2 2 1 1 2 2 1 2 2 1 2 0 2 1 1 1 2 2 0 0 1 0 0 0 0 0 0 0 0 1 2 1 0 1 2 1 1 1 1 0 0 0 1 1 1 1 1 2 0 0 0 1 0 1 1 0 0 0 0 0 1 0 1 2 1 1 0 0 1 1 0 0 2 1 1 0 0 2 0 0 0 0 0 0 0 1 0 1 1 0 0 1 1 1 1 1 1 0 0 0 1 1 0 1 1 0 0 2 0 0 0 0 1 1 1 2 0 2 2 1 1 0 0 0 0 0 1 0 1 1 0 0 2 0 0 1 1 1 1 0 2 0 0 0 2 1 0 0 2 2 0 0 0 1 0 1 1 1 1 0 1 1 1 1 0 1 1 0 2 0 1 1 2 0 0 2 2 2 1 1 2 2 1 2 1 0 0 0 0 0 1 0 1 1 1 1 2 0 0 0 0 1 0 0 0 0 0 2 2 1 1 2 0 2 2 0 0 0 0 0 0 0 1 2 2 1 1 0 0 1 0 0 0 0 1 1 1 1 0 0 0 0 2 2 0 0 0 0 1 1 0 0 1 0 1 0 0 1 0 2 0 0 2 0 1 1 0 0 0 0 2 0 0 0 0 1 1 2 1 1 1 2 0 1 0 0 1 0 1 0 0 0 0 0 1 0 0 0 0 1 1 1 2 2 0 0 0 1 0 0 2 1 2 0 0 0 1 0 1 0 0 0 0 0 2 0 2 0 0 2 0 1 2 1 1 0 1 1 1 0 0 0 0 0 0 0 0 0 0 2 1 0 0 1 0 1 0 2 0 1 0 0 2 0 1 0 1 2 1 1 0 0 0 0 1 1 1 0 1 2 0 1 0 0 0 0 1 1 1 1 0 0 1 1 0 0 0 0 1 2 1 1 0 1 2 2 2 0 1 2 2 0 0 2 0 0 0 1 0 0 2 1 1 0 0 0 0 0 0 1 2 2 0 0 0 0 0 1 0 0 2 1 0 0 0 0 2 0 2 1 0 0 0 0 1 0 0 0 1 1 0 0 1 0 0 0 0 0 0 0 1 2 2 0 2 0 0 0 1 1 0 2 0 0 0 2 2 0 0 2 0 0 2 0 0 0 1 1 0 0 0 1 0 0 0 0 0 0 1 0 1 2 1 1 0 2 2 2 0 1 1 0 1 2 0 1 2 1 0 1 1 0 2 2 0 1 1 0 1 1 0 0 0 0 0 0 2 1 2 1 0 0 1 0 0 0 1 0 0 0 1 0 0 0 0 1 1 1 1 1 0 0 0 0 0 0 2 2 0 0 0 0 1 0 1 0 0 0 1 0 0 1 0 0 0 0 1 0 2 0 1 1 0 1 1 1 1 2 2 0 0 0 1 2 1 2 0 0 0 0 0 0 0 0 2 2 1 1 1 0 1 0 1 0 2 1 0 1 1 2 2 2 0 0 0 0 1 1 0 1 0 0 1 0 0 0 1 1 0 1 1 0 0 0 0 1 1 0 0 0 1 0 0 1 0 0 0 2 0 2 0 0 2 0 0 1 0 1 1 1 0 2 2 0 0 1 1 1 0 0 1 2 0 1 1 0 1 0 0 1 1 1 0 0 1 1 2 0 0 0 1 1 0 2 1
125 0 0 0 1 0 0 1 1 1 1 1 1 1 1 0 0 0 0 0 2 0 0 0 0 0 1 0 0 2 2 0 0 1 1 0 1 0 1 1 1 0 0 0 2 0 1 0 1 1 0 1 1 2 0 2 0 1 0 0 0 1 0 0 0 1 2 1 0 1 0 2 2 2 0 2 2 1 2 0 1 2 0 0 1 0 0 0 2 2 0 1 2 2 0 1 0 1 0 1 0 2 1 0 1 1 1 1 1 0 0 1 0 1 1 1 1 0 1 1 1 0 1 1 0 0 0 1 0 1 0 0 0 0 0 0 0 0 0 1 1 2 0 0 0 0 0 0 0 1 1 1 0 0 0 0 0 0 1 2 1 0 0 2 1 2 0 1 1 0 0 0 0 2 1 0 0 0 0 0 0 0 0 2 0 0 2 2 0 0 0 2 2 0 2 0 2 1 0 0 0 0 0 1 2 1 1 1 1 0 1 1 0 0 1 1 1 0 1 0 1 1 1 0 0 0 1 0 0 0 0 0 1 1 1 1 0 1 1 1 0 0 2 0 0 2 0 0 1 1 0 0 1 0 0 0 1 2 0 0 0 0 0 0 0 0 1 0 2 1 0 1 0 2 0 1 0 1 1 1 1 2 2 1 2 2 0 1 1 2 2 1 2 2 2 0 0 1 0 1 0 0 0 0 0 0 0 2 1 0 1 2 1 0 0 0 0 0 1 1 1 1 1 0 1 0 1 0 1 0 0 2 1 0 0 1 0 1 0 1 2 1 1 1 0 0 0 0 0 1 0 1 0 0 1 1 1 0 0 1 1 1 2 0 2 0 0 0 1 1 1 1 1 1 2 2 0 0 0 0 2 0 0 0 1 0 0 0 0 1 1 2 1 0 2 0 0 0 1 1 0 1 0 1 1 0 0 1 0 2 0 1 0 0 0 0 2 0 1 0 0 0 0 0 2 2 1 1 1 1 1 1 0 1 0 0 0 0 0 0 0 0 0 1 1 2 1 0 1 1 0 1 0 1 1 0 1 2 0 2 1 1 1 0 1 1 1 2 0 0 0 0 0 2 0 0 0 0 2 0 1 0 0 1 1 2 1 1 2 1 2 1 0 1 1 0 2 0 0 0 2 2 1 1 0 0 2 1 0 0 0 0 0 1 0 0 1 1 0 1 1 1 0 0 0 1 1 1 0 1 1 1 0 0 0 0 1 0 2 2 1 1 2 1 1 0 2 0 2 0 0 0 1 1 2 1 1 0 1 0 0 0 0 2 0 0 2 1 0 1 0 1 1 0 0 1 1 1 0 2 1 1 0 0 1 0 0 1 0 1 1 1 1 0 1 0 0 1 1 2 2 0 0 2 0 0 0 1 0 0 1 0 0 1 1 2 0 0 0 0 0 1 0 0 0 0 2 2 0 0 2 0 1 0 2 2 0 0 0 1 1 1 0 1 2 1 2 0 2 0 0 2 2 0 0 2 2 1 2 1 0 0 1 1 1 1 1 1 1 0 1 1 0 0 0 2 1 0 1 0 0 1 2 1 0 2 1 2 1 1 0 1 0 1 1 0 0 1 1 0 0 1 0 0 1 2 2 2 2 0 0 0 0 2 0 1 1 1 0 0 0 0 0 1 1 2 1 0 1 0 0 0 0 0 0 0 1 0 1 1 0 0 0 0 1 0 0 0 0 0 0 0 0 0 0 1 0 0 1 0 0 0 2 2 0 0 2 0 1 2 1 0 1 1 0 1 2 0 0 0 1 1 0 0 1 2 1 2 2 2 0 0 1 2 1 1 0 1 0 0 1 0 1 2 0 1 2 0 0 2 2 0 0 0 1 2 2 1 2 0 2 1 0 2 1 1 0 0 1 0 0 1 0 1 1 1 0 0 0 0 1 0 0 0 0 0 0 1 1 1 0 0 0 2 2 0 0 0 0 0 0 0 0 0 1 1 0 0 1 0 0 0 0 1 0 2 1 0 2 1 1 1 0 0 0 1 0 0 0 1 2 2 1 1 2 2 2 0 1 1 1 1 2 1 1 1 0 0 0 1 1 1 0 0 0 1 1 0 2 0 1 0 0 1 0 0 0 1 0 0 1 0 2 2 2 0 0 1 0 0 0 0 2 2 1 0 0 1 0 2 0 0 1 0 1 0 1 0 0 1 1 0 1 0 0 0 0 0 0 0 0 0 0 0 0 1 0 1 2 0 1 1 0 1 0 0 1 2 0 2 2 2 1 1 0 0 0 1 1 0 2 1
126 0 0 0 0 0 0 2 0 1 0 1 0 2 0 0 1 2 1 0 1 0 1 0 0 0 1 0 1 1 1 0 1 1 0 0 1 2 0 0 0 0 0 1 1 1 1 0 0 1 1 1 1 1 0 1 0 0 1 0 1 1 0 2 1 1 2 1 1 1 0 1 2 2 1 2 1 1 2 2 0 2 0 0 1 0 0 0 2 2 0 0 1 1 1 1 0 1 1 1 0 2 0 0 1 1 2 2 0 0 0 2 0 2 0 1 0 0 0 1 0 0 0 0 0 0 0 1 0 1 0 0 0 0 1 1 0 0 1 0 1 1 0 0 0 1 0 0 0 1 1 1 0 0 0 0 0 0 0 1 1 1 0 2 2 0 0 2 0 2 2 0 0 2 1 0 0 1 0 1 0 1 1 2 1 0 2 2 1 1 0 2 2 1 1 2 2 1 0 0 1 1 0 0 2 2 2 1 1 0 0 1 1 0 1 1 1 1 2 1 0 0 0 0 0 0 0 0 0 0 0 0 0 0 0 1 0 2 2 1 0 1 2 0 0 1 0 0 2 0 0 1 1 0 0 0 1 2 0 0 0 0 0 1 0 0 1 0 2 0 1 0 0 1 0 0 0 1 1 2 1 2 2 0 1 2 0 1 0 2 1 0 0 2 2 0 2 2 0 0 0 0 0 0 0 1 0 1 1 0 1 2 1 1 1 1 1 1 0 1 0 0 2 1 0 0 0 0 1 0 1 2 1 1 0 0 0 1 1 1 0 1 1 0 0 0 0 0 1 0 0 0 0 1 1 0 2 1 0 1 1 1 1 0 1 0 1 0 1 1 1 1 1 0 1 1 0 0 0 0 0 0 2 1 2 0 0 0 0 0 0 2 0 2 2 1 1 2 0 0 0 0 0 0 0 0 1 1 0 1 1 0 0 0 0 0 2 1 0 0 0 1 0 2 0 1 1 0 0 0 1 0 0 0 0 2 0 2 1 1 2 0 2 0 0 1 0 1 1 2 0 0 0 2 0 0 0 1 0 1 0 0 0 0 0 2 2 1 0 1 0 1 0 2 1 0 1 0 2 0 0 0 0 1 1 1 1 0 1 0 0 0 0 0 0 0 0 1 2 0 0 0 2 2 0 0 2 1 0 0 0 1 0 2 0 0 0 1 0 1 1 1 1 1 0 1 1 1 0 1 1 0 0 1 1 0 1 0 1 1 1 0 0 1 1 0 1 0 2 0 0 0 0 0 2 2 2 1 0 1 0 0 0 1 1 0 0 1 1 0 1 1 1 0 0 1 1 1 0 2 2 0 1 0 0 1 0 0 0 0 0 0 0 1 0 2 0 0 0 0 0 2 0 2 0 0 1 0 0 0 1 0 0 0 1 1 0 0 1 0 0 0 2 1 0 0 1 2 0 0 1 0 0 0 1 0 1 1 0 1 0 1 0 2 2 1 1 1 2 0 0 0 1 1 0 1 1 1 0 0 0 0 1 0 0 0 2 1 0 1 0 1 0 1 1 2 0 1 1 0 0 1 2 2 0 1 1 2 0 0 2 0 0 0 0 0 0 2 1 0 0 1 0 0 1 2 2 1 2 1 1 1 0 0 0 0 0 0 0 0 0 0 1 2 0 1 0 0 1 0 0 1 0 0 0 0 0 0 0 0 0 0 0 0 0 0 0 1 0 0 0 0 0 0 1 1 1 1 2 0 0 0 2 1 0 1 1 0 1 0 2 0 1 1 1 0 2 0 2 0 1 0 1 1 1 2 1 2 0 2 0 2 1 2 1 1 0 0 0 1 1 0 0 2 2 1 0 0 0 2 2 0 1 1 0 1 2 0 2 0 0 2 2 2 1 2 1 0 0 0 0 0 1 2 0 0 0 1 0 0 1 1 1 1 1 1 1 0 0 0 0 0 0 2 2 0 0 0 0 0 0 0 0 0 0 0 0 1 1 0 0 0 1 1 0 1 0 2 0 0 0 0 1 1 1 2 0 0 0 0 1 1 0 1 1 1 1 0 0 1 0 1 1 0 1 1 0 0 1 2 0 1 1 0 1 0 0 2 2 0 0 0 0 2 1 0 2 1 1 0 1 1 1 1 0 1 1 0 0 0 0 0 0 1 0 0 1 0 0 0 1 0 2 0 0 0 0 0 0 0 2 0 2 0 2 2 2 0 1 0 1 0 0 1 1 1 0 0 1 0 0 0 0 1 0 1 1 1 1 0 0 0 0 2 1 0 1 0 0 1 0 0
127 1 0 0 1 0 0 1 0 1 0 1 0 1 0 1 0 1 1 0 1 1 1 0 0 0 0 0 1 2 2 1 0 2 0 0 2 2 0 2 2 1 0 0 2 0 0 0 2 0 0 0 2 1 1 0 2 1 0 1 1 0 0 1 0 0 0 0 0 0 0 0 2 2 0 2 1 0 1 0 0 2 0 0 2 0 0 1 1 1 0 1 0 1 0 1 0 2 2 2 1 2 1 0 1 1 2 1 1 0 0 2 1 1 1 1 1 0 0 2 2 0 1 1 1 1 1 1 0 2 0 0 0 0 1 1 0 0 0 2 1 1 0 0 0 1 0 0 0 0 0 1 0 0 1 0 0 1 1 0 0 1 0 2 0 2 0 0 1 0 0 0 0 2 2 1 0 0 0 0 0 0 0 1 1 1 0 2 0 1 0 1 2 1 2 2 1 0 0 0 1 1 1 1 1 1 2 1 0 0 0 2 2 0 2 0 0 0 1 2 0 1 0 0 0 0 0 0 0 0 0 0 0 0 0 0 0 1 1 1 0 0 2 1 0 1 0 0 1 0 0 0 1 0 0 0 1 1 1 1 0 1 0 0 0 0 0 0 2 2 0 1 1 2 1 1 0 2 2 1 0 0 2 0 2 2 0 1 0 1 0 0 0 2 2 0 1 0 0 0 1 0 1 1 1 0 0 2 0 1 0 2 2 1 2 0 0 0 0 1 1 1 1 0 0 0 1 0 2 0 2 1 0 0 0 1 0 0 0 0 1 0 0 0 0 0 1 0 0 1 1 1 0 1 0 1 1 0 0 2 2 2 1 0 1 0 1 0 1 0 0 0 0 0 0 0 0 0 0 0 0 1 0 0 1 1 0 0 0 0 0 1 0 0 2 0 1 1 1 0 0 0 0 0 0 0 1 1 0 2 0 0 0 1 1 0 0 0 1 1 1 0 0 1 1 2 2 0 0 0 1 0 0 2 2 1 0 0 0 0 1 0 1 2 2 2 0 0 0 0 1 0 0 2 0 0 0 2 0 1 0 1 0 0 0 0 0 1 0 2 0 2 1 2 2 2 0 0 1 1 1 0 0 1 1 1 1 0 2 0 2 2 0 1 0 0 0 1 1 1 1 0 0 0 1 1 2 1 0 0 0 0 0 0 0 2 1 1 0 2 2 0 0 1 0 1 1 0 1 2 0 1 0 0 0 0 1 0 0 2 1 1 0 0 0 0 2 1 1 0 1 1 0 1 1 0 0 1 1 0 0 0 1 1 0 0 1 0 1 0 0 1 0 0 0 0 2 1 0 2 1 0 1 0 1 1 0 1 1 1 1 0 1 0 1 0 0 2 2 2 2 0 0 1 0 2 2 0 1 2 0 0 0 1 0 1 0 0 0 0 1 0 0 0 0 2 0 1 0 0 0 0 0 0 2 0 0 0 0 1 2 1 0 2 2 1 1 0 2 1 0 2 0 2 1 2 1 1 2 0 0 0 0 0 0 0 1 1 0 2 0 0 1 0 1 2 0 0 1 0 0 2 2 2 0 2 0 1 0 1 0 1 0 1 0 0 0 2 2 2 0 0 1 0 0 1 1 2 2 0 0 0 0 2 0 0 0 1 2 2 0 0 0 1 0 2 0 1 0 0 0 2 0 0 0 0 0 0 0 2 0 0 0 0 1 0 1 0 0 0 0 0 0 0 0 2 0 0 1 0 0 0 2 1 0 0 2 2 0 2 0 0 0 1 1 0 2 0 1 1 1 1 1 1 2 2 2 1 1 1 1 1 1 1 1 0 2 1 0 0 1 0 1 2 1 1 0 0 1 0 1 0 1 1 1 1 1 1 2 1 1 2 1 0 0 2 1 0 0 0 0 0 1 2 0 0 0 2 2 0 2 2 0 0 1 0 1 0 0 0 0 0 0 1 1 0 0 0 0 1 0 0 1 0 0 0 1 2 1 0 0 0 0 0 0 2 1 1 2 0 0 0 0 0 0 1 0 0 1 0 2 0 0 0 2 2 2 0 0 0 0 2 1 0 2 2 0 1 0 2 2 1 0 0 0 2 2 2 2 1 0 1 0 1 0 0 1 1 0 0 0 1 0 2 0 0 0 1 0 0 0 0 1 2 1 0 0 1 0 0 2 0 0 0 2 0 2 0 0 0 2 0 0 1 0 0 0 0 2 2 0 2 0 0 0 1 0 0 0 0 0 0 0 1 0 0 0 1 0 1 1 0 0 2 0 0 0 0 1 0 0 0
128 1 0 1 1 0 0 2 0 2 0 0 1 1 0 0 0 1 1 1 1 1 0 0 0 0 2 0 1 2 2 0 0 1 0 0 2 1 0 1 0 1 0 0 2 1 0 0 1 1 0 1 1 2 0 0 0 0 1 0 0 0 0 2 0 0 0 1 0 0 0 0 2 2 1 2 2 1 2 0 1 1 0 0 1 0 0 0 1 1 0 1 2 2 0 1 0 1 1 2 0 1 1 0 1 1 2 2 0 0 1 1 1 1 1 1 1 0 0 2 2 0 2 2 0 0 0 1 1 2 1 1 1 0 0 0 1 0 0 0 0 2 0 0 0 0 0 0 0 0 0 0 0 0 0 0 1 1 1 0 2 1 0 2 2 2 0 0 0 1 1 1 1 1 1 1 1 0 0 0 0 1 2 2 2 0 2 1 0 1 0 2 0 0 0 1 1 0 0 0 0 0 0 2 2 1 2 0 0 0 2 1 0 0 0 0 1 0 1 1 0 0 1 0 0 1 1 0 0 0 0 0 1 1 1 0 1 1 2 0 0 1 2 0 0 2 0 0 2 0 0 0 1 0 0 0 0 2 1 1 0 1 0 0 0 0 1 0 2 0 1 0 1 2 0 0 0 1 1 0 0 1 1 0 0 0 0 0 1 2 2 1 0 1 1 0 0 1 1 1 1 0 2 2 2 0 0 1 0 0 0 1 1 0 2 0 0 0 1 1 1 2 1 0 1 0 1 1 1 1 2 0 0 0 1 1 1 1 0 0 1 0 1 0 0 0 0 1 1 2 0 1 0 1 1 0 1 0 0 1 1 2 1 0 1 0 0 1 2 1 1 1 0 0 0 0 0 1 1 0 0 2 1 0 1 0 0 0 0 0 0 1 1 0 2 1 1 0 1 1 0 1 0 2 2 0 0 1 0 1 0 1 1 1 0 0 0 1 0 0 0 2 0 1 0 1 1 2 2 2 2 1 1 1 1 1 0 0 1 0 0 0 2 0 0 1 0 1 1 1 0 1 1 2 1 1 0 1 0 0 1 1 0 1 0 1 1 1 0 2 0 2 1 1 2 2 0 0 2 1 1 0 0 0 0 1 0 0 2 0 2 2 0 1 0 0 1 0 2 0 0 0 2 2 0 0 0 0 0 0 0 2 0 2 0 0 0 0 0 0 0 1 1 1 0 2 0 1 0 1 1 0 0 1 1 0 1 1 0 0 1 1 1 1 0 0 2 2 0 0 0 0 1 1 2 1 1 1 1 1 1 0 1 2 1 0 1 1 1 0 1 0 1 0 0 1 1 1 0 1 2 0 1 0 1 1 1 1 1 1 0 0 1 0 0 0 0 1 1 2 2 0 0 2 0 0 2 1 0 0 0 0 0 0 2 0 0 0 1 0 1 0 0 0 0 0 2 2 0 0 2 0 0 1 2 0 1 0 0 2 0 2 0 2 2 1 1 0 1 0 0 2 2 0 0 2 1 1 1 0 0 0 1 1 1 0 0 1 0 1 0 0 0 1 0 1 1 1 2 0 0 0 2 2 1 2 0 1 0 1 0 1 0 0 1 0 0 2 1 1 0 1 0 0 0 1 2 1 2 0 0 0 0 1 1 0 0 1 1 1 0 0 0 2 0 2 0 0 2 0 0 0 0 0 0 1 1 0 0 1 0 0 0 0 1 1 2 0 0 0 0 0 0 0 1 0 0 0 1 0 0 0 2 0 0 1 2 0 1 1 0 0 1 0 0 0 0 0 1 0 0 0 1 1 2 2 2 2 0 2 0 2 1 2 2 0 1 0 1 0 1 0 2 2 0 0 1 0 0 0 2 2 0 0 0 0 1 2 1 0 0 1 2 0 0 2 0 0 0 0 0 0 1 1 0 0 0 1 0 0 0 0 1 1 1 1 1 0 0 0 0 0 0 2 1 1 0 0 0 1 0 0 0 0 0 0 0 0 1 0 0 0 0 0 0 2 0 2 2 1 1 1 0 0 0 0 1 0 0 0 1 2 0 0 2 2 2 0 1 1 0 1 0 0 1 1 0 0 0 0 0 1 0 0 0 2 2 2 2 1 0 1 0 1 0 0 1 0 0 0 0 0 0 1 1 0 1 0 0 1 0 0 1 0 1 1 0 0 0 0 2 0 1 0 1 1 1 0 0 1 1 0 0 1 0 0 0 0 1 0 0 1 0 0 0 0 0 0 1 0 0 0 0 1 0 1 2 0 0 0 0 0 0 1 0 0 0 1 1 0 0 0
129 0 0 0 0 0 0 1 0 1 0 1 0 1 0 0 1 1 0 1 1 1 2 1 1 1 1 0 2 1 1 0 0 1 2 1 2 1 0 0 0 0 2 0 2 0 1 0 2 1 0 1 0 1 0 2 0 0 1 0 0 1 0 1 0 0 1 0 0 0 0 1 1 1 2 1 1 0 0 0 1 2 1 2 1 0 0 1 2 2 1 1 1 1 1 2 0 0 0 0 0 2 2 0 0 0 2 2 0 1 0 0 2 2 2 2 2 0 0 2 2 0 1 1 0 0 0 0 0 0 0 0 0 0 0 0 1 0 0 1 2 2 1 0 0 1 0 0 1 1 1 1 0 0 0 1 1 0 0 1 1 1 0 2 0 2 0 0 1 1 1 0 1 1 1 1 0 0 0 0 0 0 0 1 1 0 1 1 0 1 0 2 2 0 2 2 1 0 0 0 2 0 0 2 2 1 1 2 1 0 2 0 0 0 2 1 1 0 2 0 2 2 1 0 0 0 0 0 0 0 0 1 0 0 0 0 0 2 2 1 0 1 2 0 0 0 0 0 2 0 0 0 1 1 1 0 1 1 0 1 1 0 0 0 0 0 0 0 2 0 0 0 1 2 0 0 0 0 0 0 0 1 2 1 1 0 1 0 1 2 1 1 1 2 2 1 0 1 0 1 1 0 1 1 1 0 1 2 1 0 1 1 1 0 2 0 0 0 0 2 0 1 1 0 2 0 0 0 1 1 2 1 1 1 0 0 0 0 0 0 0 0 2 0 0 0 0 0 0 1 1 1 0 0 1 1 0 0 0 1 1 1 1 0 1 1 0 2 2 0 0 0 1 1 0 0 0 1 1 1 1 0 1 1 2 1 0 0 0 1 0 0 0 0 1 0 0 2 1 1 0 1 0 0 0 0 1 1 1 2 0 1 0 1 1 0 0 0 0 1 1 1 1 0 0 2 2 0 0 0 0 0 0 0 0 1 0 1 1 1 0 0 1 1 1 2 0 0 0 1 0 1 0 1 1 0 1 2 0 2 2 2 0 0 0 0 0 1 0 1 1 2 1 1 1 0 1 0 1 0 1 0 0 0 0 2 0 0 1 0 0 2 1 1 1 0 2 0 1 1 1 1 0 0 0 0 2 1 1 0 1 1 1 1 1 0 0 0 0 0 1 2 0 0 0 0 2 1 1 1 1 0 0 0 0 0 2 1 0 1 2 0 2 2 2 1 1 1 1 0 0 0 0 2 1 0 0 1 0 0 0 0 1 2 0 1 1 2 1 1 1 1 0 0 0 0 0 1 0 2 1 0 1 0 1 1 0 1 0 1 0 1 0 0 0 0 0 0 0 0 0 2 0 2 0 0 0 0 0 0 0 0 0 0 2 0 1 0 0 0 0 0 0 0 0 1 2 1 0 0 0 0 1 0 1 2 0 0 0 2 0 1 0 1 2 1 1 1 0 0 0 0 1 1 0 2 1 0 1 0 0 0 0 2 2 1 1 1 1 0 1 0 0 0 1 2 1 1 2 0 0 0 1 1 0 1 1 1 0 2 0 0 0 0 0 0 0 2 0 2 2 0 0 0 2 2 2 2 2 0 1 1 0 1 0 0 0 1 0 0 0 1 1 2 0 1 0 0 0 0 0 1 0 0 0 2 2 0 0 0 0 1 0 0 0 1 1 0 0 0 0 0 0 1 0 1 2 1 2 1 1 1 2 1 0 0 2 1 0 2 0 1 0 1 0 1 0 0 0 1 1 1 0 0 0 2 0 2 1 2 0 1 1 2 2 0 1 0 0 1 0 0 0 1 2 2 1 0 2 0 2 0 0 0 0 0 1 1 1 0 0 1 2 2 0 0 1 0 1 0 1 0 1 1 1 0 0 1 0 0 0 1 0 0 1 0 0 2 2 1 0 0 0 2 1 0 0 1 0 1 1 0 0 0 0 0 1 0 2 0 0 0 0 1 0 2 0 0 1 1 2 2 0 0 0 0 2 0 0 0 2 2 1 1 0 0 0 0 0 0 0 2 2 0 1 1 0 0 0 1 0 0 0 0 0 1 1 2 2 0 0 0 0 2 0 0 1 2 1 0 0 1 0 1 1 0 1 1 0 2 0 0 2 1 1 0 1 1 0 1 1 0 0 0 2 0 2 0 0 0 0 0 0 0 1 2 2 0 1 0 1 0 0 0 0 1 0 0 0 0 0 0 0 2 0 0 1 1 0 1 0 1 0 1 0 0 0 1 1 0 1 1
130 0 0 0 0 0 0 2 0 2 0 0 1 1 0 1 0 2 1 1 1 0 0 2 0 0 0 0 2 2 2 0 1 1 2 0 2 1 0 2 2 0 0 0 2 0 1 0 1 1 0 2 0 2 0 2 0 2 0 0 0 2 1 0 0 1 1 1 0 0 0 1 2 2 1 2 2 2 2 0 2 2 0 0 2 0 1 1 2 2 1 2 1 1 0 2 1 1 1 2 1 1 1 0 1 1 2 2 0 0 0 1 1 2 1 1 1 0 2 1 1 0 2 2 0 0 0 1 1 1 1 1 0 0 0 0 0 0 1 0 1 2 0 0 0 1 0 0 1 1 1 1 0 0 0 0 0 0 0 2 2 1 2 2 1 2 1 1 0 2 2 1 1 1 1 1 1 1 0 1 0 1 0 0 0 0 0 2 0 0 1 2 2 1 1 2 2 0 0 1 1 2 1 1 2 2 2 0 0 0 2 0 0 0 2 0 0 0 2 0 1 1 0 0 1 0 1 0 0 0 0 0 0 0 0 0 0 2 2 2 0 0 2 0 0 2 0 0 2 0 0 1 2 0 0 0 1 1 0 0 0 0 0 0 0 0 0 0 2 0 0 1 1 2 0 1 0 2 1 0 0 1 2 0 2 1 0 2 1 2 1 2 1 2 2 0 0 0 0 0 1 0 2 2 2 0 0 2 0 0 0 2 2 0 0 1 1 0 0 0 0 0 0 0 2 0 0 0 2 0 2 1 0 0 0 0 0 1 0 0 0 0 2 0 0 0 0 0 1 2 1 0 1 0 1 0 0 0 0 2 2 2 2 0 2 1 0 1 2 1 1 1 1 1 0 0 0 0 0 0 1 1 0 0 0 0 0 0 0 1 0 0 0 0 1 0 0 1 0 0 0 0 0 1 1 0 0 1 0 1 1 0 0 0 2 0 0 0 2 0 0 0 0 0 1 2 1 0 0 1 1 0 0 0 0 0 0 0 1 1 1 0 0 0 0 1 0 1 1 2 0 0 0 1 2 0 2 1 1 2 2 2 1 0 1 1 1 1 0 1 0 1 1 2 1 0 1 1 2 0 1 0 0 0 1 2 1 0 1 0 1 1 0 2 0 0 0 1 2 1 1 0 1 1 0 0 1 1 0 0 1 1 0 1 0 1 0 1 0 2 2 0 1 1 0 1 1 1 0 2 0 1 1 0 0 0 1 1 0 1 0 0 2 1 0 0 0 2 0 0 0 0 0 2 2 2 0 0 2 0 2 0 0 1 0 0 1 0 1 0 0 0 1 0 0 1 2 0 0 2 1 2 0 0 0 0 0 1 0 0 0 0 0 1 0 0 0 0 0 1 1 1 0 1 0 0 1 0 0 1 1 0 0 1 1 1 0 0 0 0 0 0 0 0 0 1 1 1 0 0 0 0 1 0 1 0 2 0 1 2 1 1 0 1 2 2 2 0 1 0 0 1 0 2 2 2 1 0 0 0 0 0 1 1 1 0 0 0 1 1 0 0 0 0 0 2 0 1 0 1 0 0 1 1 0 0 1 2 1 1 0 0 0 1 0 0 0 2 1 1 0 0 1 1 1 2 1 2 2 0 1 1 0 2 0 0 0 1 1 1 0 0 1 2 0 0 0 1 1 0 0 1 0 0 0 1 1 0 0 0 0 0 2 2 2 0 2 1 1 1 1 1 1 0 0 2 0 0 1 0 0 0 2 2 1 0 2 0 0 2 0 1 1 0 0 0 1 0 1 1 1 1 1 0 0 1 0 2 2 2 0 0 2 2 2 0 2 1 0 1 2 0 2 2 0 0 1 0 0 1 1 0 0 0 1 1 2 1 1 0 1 1 0 2 0 1 1 0 1 0 0 0 1 1 0 1 0 0 0 0 0 0 0 0 0 0 0 0 0 0 0 0 0 2 2 0 0 0 0 0 1 0 0 0 0 0 0 0 2 0 0 0 0 1 0 2 1 1 0 0 1 0 0 0 0 0 1 0 1 0 0 0 0 0 1 1 1 0 0 1 0 2 2 0 0 0 1 1 0 0 0 1 1 0 1 1 1 1 2 0 0 0 0 1 0 0 0 1 0 0 0 0 0 2 0 0 0 1 1 0 0 0 2 1 1 1 0 0 0 0 1 0 0 1 1 0 2 0 0 0 1 1 0 0 0 0 0 0 0 0 1 0 0 0 0 0 1 0 0 1 0 0 1 0 0 0 1 1 1 0 0 0 1 2 0 0 0 0 0 0 0 0
131 0 0 0 0 0 0 2 0 1 0 1 1 1 1 0 0 2 1 0 2 0 0 0 0 0 2 1 2 2 2 0 1 2 0 0 1 0 1 0 0 0 0 0 2 1 1 0 2 0 0 1 0 1 0 2 0 0 1 0 1 1 0 0 0 0 0 1 0 0 0 2 1 1 2 1 2 1 2 1 0 1 1 1 1 0 0 1 1 2 1 1 1 0 2 2 0 1 0 2 0 1 1 0 1 0 2 1 1 0 0 2 0 1 1 1 1 0 1 2 2 0 2 2 2 2 1 1 0 2 1 1 0 0 0 0 0 0 0 2 1 1 0 0 0 1 0 0 0 0 0 1 1 0 1 0 0 1 0 2 1 0 0 2 0 2 0 1 2 0 0 0 1 1 1 1 0 0 0 0 0 0 0 2 1 0 2 2 0 0 1 2 2 1 2 1 2 0 0 0 1 1 0 2 2 0 2 0 0 0 1 2 1 0 2 0 0 1 0 0 2 2 1 1 1 1 2 0 0 0 0 0 0 0 0 0 0 2 2 1 0 1 1 0 0 1 0 0 1 1 1 0 2 1 0 0 0 1 0 1 1 0 0 0 1 0 0 0 2 1 0 1 0 2 0 0 0 2 2 0 0 1 2 1 2 1 0 1 0 2 1 0 0 1 2 0 1 1 0 1 0 0 1 1 1 0 0 2 0 0 0 1 1 0 1 1 1 2 0 0 0 0 1 1 0 0 0 0 0 0 0 2 0 0 0 0 0 1 0 0 1 0 1 0 0 0 0 0 1 1 1 0 0 0 2 0 0 0 0 1 2 2 1 1 1 1 0 1 1 0 0 0 1 1 0 0 0 2 1 0 0 0 0 0 0 1 0 1 1 0 0 1 1 0 2 1 1 0 0 0 0 0 0 1 0 0 1 0 0 2 0 0 0 0 2 0 0 0 0 0 0 2 1 1 1 2 1 1 1 0 1 1 0 0 0 1 0 1 1 0 2 0 0 0 0 1 0 0 0 0 0 1 0 1 1 0 1 0 0 0 0 0 0 0 1 1 1 2 0 0 0 0 0 2 0 0 0 0 0 0 0 0 0 1 1 2 1 0 2 0 2 2 0 2 0 0 0 2 2 0 0 0 1 0 0 0 2 0 0 0 1 1 0 1 0 1 0 0 0 1 1 1 1 1 0 1 1 0 1 1 0 0 0 0 0 0 0 0 0 1 1 0 2 2 2 1 1 0 2 0 1 1 1 2 2 1 0 1 1 1 0 0 0 2 2 0 0 2 1 1 1 1 2 0 0 2 2 0 0 1 1 0 0 0 1 0 0 0 0 0 0 0 1 1 0 0 0 1 1 1 1 1 1 1 0 1 1 0 0 0 1 0 1 1 1 1 0 0 0 1 1 1 0 0 0 0 2 1 0 0 0 0 0 0 2 0 2 0 0 2 0 0 0 1 1 0 1 0 0 0 0 1 0 1 0 2 1 0 2 0 0 0 1 1 2 2 0 2 0 1 1 0 1 0 0 1 1 0 1 0 0 1 1 1 1 1 1 1 0 1 0 0 1 1 1 0 0 1 1 1 0 0 0 1 2 2 1 2 2 0 0 0 0 2 1 0 0 0 1 1 0 0 0 2 0 2 0 1 0 0 0 2 0 0 0 1 1 0 1 1 1 1 0 0 1 0 1 0 0 0 0 0 0 0 0 1 0 0 0 0 0 0 2 1 0 0 2 0 0 1 0 0 0 1 1 0 1 1 0 2 2 2 0 1 2 2 1 2 0 2 0 2 2 2 2 0 1 0 0 1 1 0 0 2 2 1 0 0 2 0 2 0 0 0 2 2 2 0 2 1 2 2 2 2 0 0 0 0 2 0 1 1 0 0 0 0 0 1 0 0 0 0 0 1 2 1 1 2 1 0 0 0 0 2 1 1 0 0 0 0 1 0 2 1 0 2 0 0 0 0 0 0 2 2 0 1 0 1 1 1 2 2 0 1 1 2 0 0 0 1 1 2 0 1 1 0 0 0 1 2 0 1 2 0 0 0 1 0 0 0 0 0 0 0 0 1 2 1 2 1 0 1 0 1 0 0 1 1 1 0 0 1 0 2 0 0 0 1 1 1 0 0 0 2 1 0 0 1 0 1 0 0 1 0 1 0 1 0 0 1 0 1 0 0 0 0 0 0 0 0 1 0 0 0 0 1 0 0 0 0 0 0 0 1 0 0 1 1 0 0 0 2 0 2 0 0 0 0 1 1 2 0
132 1 0 0 1 0 0 1 0 0 0 1 0 0 0 0 0 0 0 0 2 0 1 1 0 0 0 0 2 2 1 0 0 1 0 0 2 1 0 1 1 0 0 0 2 0 2 0 2 0 0 0 0 1 0 1 0 1 1 0 0 0 0 0 0 0 0 0 0 0 0 1 2 1 1 2 1 2 2 0 2 2 0 0 1 0 0 0 2 2 0 1 1 2 0 2 0 0 0 2 0 1 1 0 0 0 2 2 0 0 0 0 1 2 1 2 2 0 1 1 1 0 2 2 2 2 2 0 0 0 0 0 0 0 0 0 0 0 0 0 1 2 0 0 0 1 1 0 1 2 2 2 0 0 0 0 0 0 0 2 2 1 0 2 0 1 0 2 0 2 2 2 1 1 0 1 1 1 0 1 0 2 0 2 2 1 1 1 0 0 1 1 2 1 1 2 2 0 0 0 1 1 0 0 2 2 0 1 2 0 2 1 0 0 1 0 0 0 0 0 1 1 0 1 1 0 1 0 0 0 1 0 1 1 1 1 2 2 2 1 0 0 2 0 1 2 1 0 2 0 0 0 0 0 0 1 2 1 0 0 0 0 0 0 0 0 0 0 2 1 0 1 0 1 1 1 0 1 1 0 0 1 2 0 2 1 0 1 0 1 1 0 1 2 2 0 0 1 1 0 0 0 0 0 0 0 0 2 0 0 0 0 1 1 1 1 0 0 0 2 0 0 1 0 2 0 0 0 0 1 2 2 0 0 0 0 0 2 0 2 1 1 2 0 0 0 1 0 1 1 1 0 0 0 1 1 2 1 0 2 2 2 2 0 2 0 0 1 2 1 1 1 2 2 0 0 0 0 0 0 0 1 2 0 1 1 0 0 0 0 0 1 0 0 2 1 1 2 0 0 0 1 0 1 1 0 0 2 0 2 0 0 0 0 2 0 0 0 0 0 0 1 1 1 1 1 0 0 0 0 0 0 2 2 2 0 0 1 0 0 2 0 2 0 0 0 0 1 0 0 0 0 2 2 2 2 0 1 1 1 0 0 0 1 0 1 1 2 0 0 0 0 2 2 2 1 1 0 2 0 1 0 0 0 1 1 1 0 2 0 2 1 0 1 0 0 1 0 0 1 2 1 2 2 0 0 1 1 0 0 0 1 0 0 0 2 0 0 0 2 2 0 0 0 1 2 0 0 1 2 0 1 0 1 1 0 2 1 1 1 2 0 2 0 0 0 1 1 1 0 0 1 1 2 1 0 0 1 0 0 0 0 0 2 1 0 1 1 0 1 0 1 0 0 0 0 1 1 0 1 2 0 1 0 0 1 0 1 0 1 0 1 0 0 0 1 0 0 0 1 1 1 1 0 0 2 2 0 0 1 2 0 0 0 2 0 1 0 0 1 1 0 0 0 0 0 2 1 0 0 0 1 0 0 2 0 1 1 0 1 1 0 0 1 1 1 2 1 2 0 1 2 1 1 0 1 1 0 1 0 0 0 0 1 1 1 1 1 0 0 1 1 0 0 0 1 1 1 1 1 0 0 1 1 0 1 1 2 0 1 0 2 0 0 0 0 0 2 1 1 0 0 0 0 1 2 2 1 2 0 1 1 0 0 0 1 0 1 2 2 0 0 0 2 0 1 0 0 0 0 0 0 0 0 0 0 2 0 1 1 0 1 0 0 0 0 0 0 0 0 0 0 0 1 0 1 1 0 0 0 0 0 1 1 1 0 2 0 0 2 0 0 0 1 1 2 1 0 0 2 2 2 1 0 0 1 0 1 2 1 1 0 0 1 1 0 0 1 0 0 1 0 0 1 2 2 2 1 0 1 1 0 1 1 1 2 2 0 2 0 2 2 0 2 0 0 0 0 1 1 0 1 2 2 0 0 0 0 2 1 1 0 0 0 0 0 0 1 1 0 0 1 1 1 1 0 0 0 0 0 0 0 1 0 0 0 2 0 2 0 0 0 0 2 0 1 0 0 0 0 2 2 0 0 0 0 0 0 1 0 1 1 1 1 2 0 1 0 1 0 0 1 1 0 2 2 1 1 0 1 0 1 0 0 0 2 2 1 1 0 0 0 0 0 1 0 1 1 0 1 0 0 0 1 1 0 1 1 0 0 0 0 2 2 1 0 0 0 0 0 1 0 2 0 0 0 0 0 0 1 0 1 0 1 1 1 1 0 1 1 0 0 0 1 1 0 2 1 1 0 1 1 0 1 0 0 1 0 1 0 0 0 0 2 0 0 0 0 0 0 1 1
133 1 0 0 1 0 0 2 0 2 0 1 0 1 0 1 0 0 0 0 2 0 0 0 0 0 2 0 2 1 1 1 1 2 0 1 2 1 0 2 2 0 0 0 2 1 0 0 1 0 1 1 0 1 0 1 1 0 0 1 0 0 0 2 0 0 0 1 0 0 0 0 2 2 2 2 2 1 1 0 1 2 0 0 1 0 0 0 2 2 0 1 0 2 0 0 0 0 0 1 0 2 1 0 1 1 2 2 0 0 0 1 1 2 1 2 2 1 2 1 1 1 1 1 1 1 1 2 1 2 0 0 0 0 0 0 0 0 0 2 1 1 0 0 0 2 0 0 0 1 1 1 0 1 1 0 1 2 0 1 0 0 0 2 0 1 0 0 0 1 0 1 0 2 1 0 0 0 0 0 0 1 0 2 0 0 2 2 0 0 0 2 0 0 0 1 0 1 0 0 0 0 0 0 2 2 0 0 0 0 1 1 0 0 1 0 0 1 1 0 1 1 1 0 0 0 1 0 0 0 0 1 0 0 0 0 2 2 2 1 0 0 2 0 0 1 0 0 2 0 0 1 1 0 0 0 0 2 0 1 1 0 0 0 0 0 1 0 1 1 0 1 0 2 1 1 0 2 2 1 2 1 1 1 1 1 1 1 1 2 1 2 0 2 2 0 2 1 0 1 1 1 1 1 1 0 1 2 2 0 2 2 1 0 2 0 1 1 0 0 1 1 2 1 2 0 0 0 0 0 1 2 0 0 0 0 0 1 0 0 0 0 1 0 1 0 0 1 1 2 0 1 0 0 1 1 1 0 0 0 0 0 2 0 2 1 1 2 2 0 0 0 1 1 0 0 0 0 0 0 1 0 1 0 2 0 0 0 0 1 0 0 0 0 2 0 0 1 1 0 0 0 0 0 0 0 2 0 0 1 1 1 0 0 2 0 0 0 0 1 0 0 2 0 0 2 2 0 0 0 0 0 0 0 0 0 0 0 1 0 0 0 2 1 1 1 0 0 0 1 0 1 0 2 0 0 0 2 1 0 2 2 0 0 0 0 0 2 0 0 1 1 0 2 1 1 0 1 2 1 1 1 0 1 1 1 1 1 1 1 0 1 0 2 1 0 0 0 1 0 1 1 0 0 1 1 2 1 0 0 0 1 0 1 0 1 1 1 0 1 1 1 1 1 1 2 0 1 0 1 1 1 0 0 0 0 1 0 1 2 0 1 0 0 0 1 1 0 2 0 1 1 1 1 2 1 1 1 0 1 0 0 0 1 0 1 0 2 1 1 1 1 0 0 1 0 1 1 0 2 2 1 1 0 0 1 1 2 2 2 1 0 2 0 0 0 1 0 0 0 0 2 1 2 0 0 1 0 0 2 0 0 0 0 1 1 1 0 1 1 0 1 0 0 0 0 2 0 0 0 0 0 0 0 0 0 0 0 0 0 2 1 0 2 1 1 2 0 1 0 0 2 1 1 0 1 2 1 1 1 1 1 0 1 2 2 1 0 1 1 1 0 0 0 0 1 2 0 1 0 0 0 1 1 0 1 1 2 0 1 1 0 0 0 0 0 1 1 1 0 0 1 0 1 2 2 1 1 1 0 0 0 0 2 0 1 1 1 1 1 0 1 0 1 0 1 0 0 1 0 1 2 0 1 0 1 1 0 1 2 1 2 1 1 1 0 1 0 1 1 1 1 0 1 0 1 2 0 1 0 0 0 2 0 0 1 1 0 0 1 2 0 0 0 0 1 1 0 1 0 0 0 1 0 0 2 0 2 2 2 0 0 1 2 2 0 1 1 0 0 1 0 0 1 2 1 1 0 1 1 2 0 1 1 0 1 1 0 2 0 2 2 1 2 1 2 1 0 0 1 0 0 1 1 0 0 0 1 1 0 0 0 0 0 2 0 0 0 0 0 0 0 0 2 2 0 0 0 0 0 0 0 0 0 0 0 2 0 1 0 0 0 0 1 0 1 0 1 1 2 2 2 0 0 0 0 1 0 0 0 1 2 1 0 1 1 1 0 0 0 0 2 1 0 1 1 0 0 0 1 0 1 0 1 2 0 1 1 1 0 0 0 0 1 0 0 2 1 1 0 1 0 0 2 0 0 0 1 0 0 1 0 1 1 1 1 0 0 0 1 1 0 2 0 0 0 0 0 0 1 0 1 0 0 1 1 1 0 1 1 1 0 0 0 0 0 0 0 2 0 0 0 0 0 0 1 0 1 0 1 1 0 0 1 1 0 0 1 1 0 1 1
134 1 0 0 2 0 0 1 0 2 0 0 1 2 0 1 0 1 0 0 1 0 1 0 0 0 1 0 1 2 2 0 1 1 0 0 1 1 0 0 0 0 0 0 1 2 1 0 0 1 2 2 0 1 1 0 1 0 0 0 0 1 0 2 0 0 1 1 0 0 0 0 1 2 1 2 2 1 2 0 1 1 0 0 2 0 0 0 2 2 0 0 1 1 0 0 0 0 0 0 0 2 0 0 1 0 2 1 2 1 0 2 0 2 2 2 2 0 1 1 1 0 0 0 0 0 0 0 0 0 0 0 0 0 0 0 1 0 0 0 1 1 0 0 0 0 0 0 0 2 0 2 0 1 1 1 0 0 1 2 1 0 0 2 1 2 0 1 1 1 1 0 2 0 0 1 0 1 0 1 0 1 0 1 1 0 1 2 1 2 0 2 2 1 1 1 1 0 0 0 1 1 0 1 2 1 2 0 1 0 1 1 0 0 1 0 0 2 0 0 1 1 0 0 0 1 1 0 0 0 0 0 0 0 0 0 1 1 2 1 0 0 2 1 0 1 0 0 2 0 0 0 1 0 0 0 1 2 0 1 1 0 0 0 1 0 1 0 1 0 1 1 1 1 1 1 0 1 1 1 1 1 0 0 1 0 0 1 0 2 0 1 1 2 2 0 0 1 0 1 2 1 2 2 2 0 0 1 0 0 0 1 1 1 2 1 0 2 0 0 0 0 0 0 1 0 1 0 1 2 2 0 0 0 0 1 0 1 0 1 2 1 1 0 1 1 0 0 1 1 0 0 1 0 1 0 1 0 0 0 0 0 2 0 2 0 0 1 2 1 0 0 1 0 0 0 0 0 0 0 0 1 1 0 2 2 0 1 1 0 0 1 0 0 2 0 0 0 2 1 0 2 0 2 1 1 0 2 0 1 0 1 0 2 0 1 0 0 0 0 1 1 1 1 0 1 1 0 0 0 1 0 0 1 1 0 1 0 0 0 1 0 2 0 0 0 0 1 1 2 0 0 1 2 0 0 0 2 0 2 1 2 0 0 0 0 0 1 0 1 0 0 1 2 0 0 0 0 2 0 0 0 0 1 0 0 0 0 1 0 0 1 0 1 0 0 1 1 1 0 1 1 2 2 0 0 1 0 0 0 0 1 0 2 0 0 0 0 0 1 1 0 1 0 1 2 0 0 1 2 0 1 0 1 1 0 2 0 0 1 0 0 1 2 2 0 2 1 1 0 0 0 0 1 2 1 1 2 1 0 1 0 0 2 0 2 0 1 1 1 0 1 2 0 0 1 2 0 0 0 2 0 1 0 0 1 0 1 1 1 0 0 0 0 1 1 1 0 0 1 1 1 1 1 0 1 0 0 0 2 1 0 0 1 0 1 1 0 0 0 0 0 0 1 0 0 2 2 0 0 1 0 1 0 2 1 1 1 1 2 1 1 0 1 1 1 2 0 1 0 0 1 1 1 1 1 1 0 1 0 0 0 1 2 2 1 1 0 1 1 0 0 0 0 0 1 2 0 0 0 1 1 2 2 1 1 1 1 0 1 0 1 0 0 1 1 1 1 0 0 0 0 0 0 0 2 2 1 2 0 0 0 0 1 1 0 0 0 1 1 0 0 0 0 2 2 0 1 0 0 0 1 1 0 0 1 2 0 1 2 0 2 0 0 0 1 1 1 1 1 1 0 0 0 0 0 0 0 0 0 0 0 2 1 1 0 2 0 0 1 0 0 1 0 0 0 1 0 1 1 2 1 0 1 1 2 1 1 1 1 1 1 0 1 1 0 0 0 0 0 0 0 1 2 1 1 0 0 1 1 2 0 1 1 1 2 1 0 2 0 2 2 0 2 0 2 2 0 0 2 0 0 0 0 0 0 0 0 0 0 0 0 0 1 1 1 1 1 1 1 0 0 0 2 2 0 0 0 0 0 0 0 0 0 0 0 1 0 2 0 0 0 0 2 0 1 0 0 1 1 2 2 0 0 0 0 0 0 0 0 1 2 0 1 2 2 2 0 1 0 1 1 1 0 2 1 0 2 0 1 0 1 0 0 1 2 2 1 2 0 0 0 0 0 0 0 1 1 1 1 1 0 0 2 0 0 0 1 0 1 0 0 1 0 0 0 0 2 1 2 0 0 1 0 1 0 1 0 0 0 1 1 0 1 0 0 0 0 1 0 1 0 0 0 0 0 1 0 2 0 0 0 0 1 0 0 1 0 1 0 0 0 0 2 0 0 0 1 2 0 1 1
135 1 0 0 0 1 1 2 1 2 0 0 0 1 0 0 1 2 1 1 1 0 0 0 0 0 1 1 2 2 2 0 0 0 1 0 1 0 0 1 1 0 1 0 1 1 0 0 0 2 1 1 0 2 0 2 0 1 0 1 1 0 0 2 1 1 1 2 0 0 0 1 1 1 2 1 2 1 1 0 1 2 1 1 1 0 0 1 2 2 1 1 1 1 1 1 0 0 0 2 0 2 1 0 1 1 2 1 1 0 0 2 0 1 0 1 1 0 1 1 1 0 2 2 2 2 1 1 0 1 0 0 1 0 0 0 1 0 0 2 0 2 1 0 0 1 0 0 0 0 0 0 0 2 1 0 1 1 1 1 0 0 1 1 1 1 1 1 1 0 0 1 2 0 1 0 0 1 0 0 0 1 1 2 2 0 2 0 0 2 0 2 2 1 2 2 1 0 0 0 0 0 0 2 2 0 2 0 0 0 1 0 1 0 1 0 0 0 1 0 1 1 1 0 0 1 1 1 1 1 0 0 1 2 1 2 0 2 2 1 0 1 2 0 1 2 1 0 1 1 0 2 1 0 0 0 0 0 0 1 1 0 0 0 0 0 0 1 2 1 0 0 0 2 0 0 0 1 0 0 0 0 2 0 1 0 0 1 0 2 0 1 2 2 2 0 0 2 0 1 1 0 2 2 1 1 0 2 1 0 1 2 2 0 1 0 0 1 0 0 1 1 2 0 1 0 0 0 0 0 1 2 2 0 0 0 0 1 0 0 1 1 2 2 0 0 0 0 1 2 2 0 0 0 2 0 1 0 0 2 2 2 0 0 0 0 1 1 2 1 1 1 0 0 1 1 0 0 0 0 1 2 1 0 1 1 0 0 0 0 0 1 1 0 1 1 1 1 1 1 0 1 0 1 1 0 0 1 1 2 0 0 0 0 1 0 1 0 0 0 0 1 0 0 1 2 0 0 0 1 1 1 1 2 2 1 0 1 1 1 1 0 2 1 1 2 0 0 0 1 1 0 1 2 0 0 0 2 0 2 1 1 1 1 1 2 2 1 0 1 1 2 0 2 2 1 1 0 2 1 1 1 0 0 2 2 2 0 1 0 1 0 0 2 1 0 0 0 2 0 0 0 1 1 0 0 1 2 0 0 0 1 1 1 1 0 0 1 0 2 2 0 1 1 0 1 1 0 0 2 0 1 0 1 1 0 2 1 1 2 1 0 0 1 1 0 1 1 1 0 1 1 0 2 2 2 0 0 2 0 0 0 1 1 1 0 0 1 0 1 0 1 1 0 1 0 1 1 0 2 2 0 0 0 0 0 0 0 0 0 0 0 1 0 0 0 0 0 0 0 0 2 1 1 0 1 1 0 0 0 0 0 0 0 2 0 0 0 0 1 1 0 1 0 0 0 2 2 0 0 0 1 1 0 1 1 0 0 1 2 1 0 0 2 2 1 1 0 1 0 0 2 2 0 0 2 2 1 1 0 0 0 2 1 1 1 1 2 1 0 0 2 0 1 0 2 0 2 2 0 0 0 1 1 1 1 0 2 1 1 0 0 0 1 2 0 0 2 2 2 0 0 1 0 2 2 1 2 2 0 0 0 0 1 1 1 1 2 1 1 0 0 1 1 1 2 0 1 1 0 0 1 0 0 0 0 0 0 1 1 1 1 0 0 0 0 0 0 0 0 0 0 0 0 0 1 1 0 2 1 0 1 2 2 1 0 2 0 0 1 1 0 2 1 1 0 1 0 1 1 2 1 1 1 1 2 0 2 0 2 0 2 1 1 1 0 0 0 0 1 1 0 0 1 2 2 2 1 0 1 1 0 0 0 1 1 2 1 2 0 1 2 0 2 1 1 0 0 2 0 1 1 1 2 1 1 0 1 0 0 1 1 0 0 1 0 1 0 0 0 0 0 0 1 1 0 1 0 0 1 1 0 0 0 2 0 0 1 1 0 0 0 2 1 0 0 0 2 2 1 2 1 0 0 0 0 0 0 0 1 2 2 1 0 2 2 2 0 0 1 1 1 2 0 1 0 1 1 0 1 0 0 0 0 1 2 2 1 2 1 0 1 1 1 1 1 1 1 1 1 0 0 0 1 0 0 0 0 0 1 0 0 2 1 0 0 1 0 0 0 2 0 1 0 1 0 0 0 0 1 1 0 0 1 0 0 0 1 2 1 0 0 0 0 0 2 0 0 2 0 0 0 0 1 0 0 1 0 0 0 0 1 0 2 0 1 1 0 0 0 2 2
136 0 0 0 0 1 1 2 0 2 0 0 0 1 0 0 0 1 1 1 0 1 0 0 0 0 2 0 2 2 1 0 1 2 1 0 2 1 1 1 1 0 0 1 2 0 2 0 0 2 2 2 0 1 1 1 0 1 0 1 0 0 0 1 0 0 2 0 0 0 0 0 2 2 1 2 2 2 2 2 0 2 0 0 1 0 1 0 2 2 0 1 1 1 1 1 0 1 1 1 1 2 1 0 1 1 2 2 0 0 0 2 0 0 0 0 1 0 1 1 1 0 2 2 0 0 0 1 1 1 1 1 0 0 2 2 0 0 0 0 2 1 0 0 0 1 0 0 2 2 2 2 0 0 1 0 0 0 0 0 1 1 1 2 1 2 1 0 0 1 0 0 0 2 1 1 0 0 0 0 0 1 0 0 0 0 0 0 0 0 0 0 2 0 2 2 2 0 0 1 1 2 0 1 2 1 1 1 0 0 0 2 0 0 1 0 0 0 2 0 2 2 0 0 0 1 1 1 1 1 0 1 0 0 0 0 0 2 2 1 0 1 2 0 0 1 0 0 2 0 0 0 1 1 1 0 0 2 1 1 0 1 0 0 0 0 0 0 2 0 1 1 1 2 0 0 1 1 1 0 0 0 2 0 1 1 0 0 2 2 2 2 0 2 1 0 0 2 0 2 1 1 0 0 0 0 0 2 0 0 0 1 1 0 2 1 0 0 1 0 1 1 1 0 2 0 0 0 0 2 2 1 0 0 0 0 0 2 1 2 2 2 1 1 0 0 0 0 0 0 0 0 1 0 1 0 0 0 0 1 2 2 1 1 1 2 0 2 2 0 0 0 0 0 0 0 0 0 0 0 0 1 0 0 1 1 0 1 1 1 0 1 1 0 2 1 1 1 1 1 0 1 0 0 0 0 0 0 0 2 0 0 0 1 1 0 0 1 0 0 0 1 0 0 2 2 1 1 1 1 1 1 0 1 1 0 0 0 0 0 1 0 1 2 2 2 0 0 0 1 0 1 1 2 1 1 0 2 1 1 2 2 1 0 1 1 1 2 0 0 0 0 1 1 1 0 1 0 2 0 1 1 0 1 0 1 0 1 1 1 0 1 1 1 1 0 1 1 1 0 1 1 2 1 0 0 0 0 0 0 0 1 0 1 1 0 0 0 0 1 1 1 1 1 1 2 0 0 0 2 0 2 0 2 1 0 2 0 0 1 2 0 1 0 1 0 0 1 1 0 0 0 0 1 1 0 0 0 1 0 1 1 1 1 0 0 1 1 2 0 1 0 0 0 0 0 2 0 0 1 2 1 0 0 1 0 0 1 0 0 0 0 1 0 1 0 2 0 1 0 0 2 0 1 0 0 1 0 0 2 2 0 0 2 0 2 0 0 1 0 0 0 0 0 0 1 1 1 0 0 0 0 0 0 2 0 0 0 0 0 1 0 0 1 1 1 2 0 1 0 0 2 1 0 0 1 2 0 1 1 1 0 1 2 2 2 0 2 0 1 1 0 0 0 0 2 1 0 2 0 1 0 1 2 0 1 0 0 0 2 0 0 0 0 1 0 0 1 1 1 0 0 0 0 0 2 2 1 1 0 0 0 0 2 0 0 0 1 1 1 1 0 1 1 1 1 0 0 0 0 0 0 0 0 0 1 1 0 1 1 1 1 2 2 2 0 2 1 2 1 1 1 0 0 1 0 1 1 2 1 1 1 2 2 0 0 2 0 0 1 1 1 0 1 0 2 2 1 0 2 2 2 1 1 1 1 0 2 1 2 0 1 1 1 1 0 1 0 0 0 0 2 0 2 1 1 1 1 0 0 1 1 1 1 0 2 1 2 2 0 1 2 0 2 0 1 1 0 0 0 0 0 1 1 0 1 0 1 1 0 1 1 0 0 0 0 0 2 1 0 0 0 0 1 1 0 0 0 0 0 2 0 1 0 0 2 0 0 1 0 0 0 0 2 0 1 0 1 1 1 0 0 0 0 0 1 0 1 0 0 2 2 1 1 2 1 2 0 1 0 0 1 2 0 1 0 1 2 0 1 1 1 1 0 1 1 1 0 0 0 0 0 0 0 0 0 1 2 0 0 1 0 0 2 0 0 0 2 0 0 0 0 1 0 0 1 0 0 0 0 2 0 2 0 0 0 0 1 0 1 2 0 0 0 0 0 0 0 0 0 1 0 0 0 0 1 0 0 0 0 0 0 0 2 0 2 2 0 0 0 0 0 0 1 1 0 0 1 1 0 2 1
137 1 0 0 0 1 1 1 0 1 0 1 0 0 0 0 0 1 1 1 0 1 0 1 1 1 1 0 2 2 2 2 2 1 0 0 1 1 0 0 0 0 0 0 2 0 1 1 0 1 0 0 1 1 0 1 1 1 0 0 1 1 0 1 0 0 2 0 0 1 1 1 2 2 1 2 2 1 1 1 0 2 0 0 1 0 0 0 2 2 0 0 1 1 0 1 0 2 1 1 1 2 0 0 1 0 2 0 2 0 0 2 1 2 1 2 2 0 1 1 1 0 1 1 1 1 1 1 0 1 0 0 0 0 0 0 0 0 0 2 2 0 0 0 0 2 2 0 0 2 1 2 0 0 0 1 0 1 0 0 1 1 0 2 0 1 0 2 2 0 1 0 1 1 1 1 1 0 0 0 0 0 1 2 2 1 1 0 0 0 0 0 2 0 2 2 1 0 0 0 0 0 1 1 2 2 1 1 1 0 1 0 0 0 1 0 1 2 1 0 1 1 1 0 0 2 2 1 1 1 0 1 0 1 1 0 1 2 2 1 0 1 2 0 0 2 0 0 1 1 1 1 0 0 0 1 2 2 0 2 2 0 0 0 0 0 2 0 2 2 0 1 0 1 0 0 0 2 2 1 1 2 1 0 2 0 1 1 1 2 0 2 1 2 2 0 1 0 0 1 1 0 0 0 0 1 0 1 1 0 1 2 1 0 2 0 0 0 1 0 2 2 1 0 2 0 1 0 0 0 2 1 0 0 0 0 0 1 0 1 2 1 1 0 0 0 0 0 2 2 2 0 0 0 2 0 0 0 0 1 1 2 1 0 1 0 1 2 2 0 0 0 0 0 0 0 0 1 1 0 0 0 0 0 1 0 0 0 0 0 1 0 0 0 0 0 0 1 0 0 0 1 0 1 0 1 0 1 0 1 0 1 1 0 0 1 1 0 1 0 0 1 0 1 1 2 1 0 0 1 1 1 1 1 1 1 0 0 0 0 2 0 1 1 1 1 0 0 0 0 0 0 0 2 0 0 0 2 1 1 2 2 0 2 0 2 2 2 0 0 0 0 0 2 1 1 0 1 1 0 0 0 0 0 0 1 0 1 1 1 1 0 0 1 1 0 1 0 2 0 0 0 2 2 0 0 0 1 0 0 0 1 0 1 0 1 0 1 0 1 0 2 1 0 1 1 1 0 0 2 0 1 0 0 1 0 1 1 0 1 0 1 0 0 0 1 0 0 2 0 1 1 0 2 1 0 0 0 2 0 0 0 2 2 0 0 2 0 1 0 0 1 1 0 0 0 0 0 0 1 1 1 1 0 1 1 1 1 1 1 0 1 0 0 1 1 1 0 0 1 1 1 0 1 1 0 1 0 0 0 1 0 0 1 0 1 0 0 0 1 1 1 0 0 0 0 2 1 0 0 0 0 0 0 2 0 0 0 1 2 1 1 0 2 2 0 0 1 0 0 0 0 0 2 0 2 0 1 2 0 0 0 1 2 2 1 2 1 0 2 0 0 0 0 0 2 1 1 1 0 0 0 2 2 1 2 1 1 0 1 0 1 0 1 1 0 0 1 1 1 1 0 0 0 1 2 2 2 2 0 1 0 0 1 0 1 0 1 1 1 0 1 0 2 1 2 0 0 1 0 0 0 0 0 0 0 0 0 1 2 1 2 1 1 1 0 1 1 1 1 1 1 1 1 1 2 1 1 1 0 0 0 2 1 0 1 1 1 0 2 0 0 0 0 0 0 1 0 2 0 1 1 0 0 0 2 0 1 2 1 0 0 2 2 1 1 1 0 0 1 1 1 1 2 1 1 1 1 0 0 1 1 1 1 0 2 1 2 1 0 0 1 1 2 0 1 1 0 1 1 1 0 1 1 0 0 0 0 0 0 0 0 0 1 1 0 1 1 1 0 0 0 0 2 2 0 0 0 0 2 0 0 0 0 0 0 1 0 2 0 0 0 0 1 0 1 0 2 1 1 1 1 0 0 0 0 0 0 0 0 1 2 1 1 1 1 1 0 1 2 0 1 1 0 2 2 0 1 0 0 0 2 1 0 1 1 2 1 2 1 0 1 0 1 1 0 1 1 0 1 0 0 0 0 1 1 1 1 0 0 0 0 1 1 0 1 0 2 1 0 1 0 1 1 0 1 2 1 0 1 2 0 0 0 0 0 0 0 2 2 0 0 0 0 0 1 0 1 2 0 0 0 0 1 0 0 0 0 0 0 0 0 0 1 0 0 0 0 0 0 2 1
138 1 0 0 2 0 0 0 0 0 0 2 0 2 1 0 1 1 1 0 2 0 0 1 0 0 0 0 2 1 1 1 1 1 0 0 2 2 0 1 1 0 0 1 2 0 0 1 1 1 0 1 0 0 1 2 0 0 0 0 2 0 0 1 0 0 1 0 1 1 0 2 2 2 1 2 2 1 2 0 1 1 0 0 1 0 0 1 2 2 1 1 2 2 1 1 0 1 0 2 0 1 1 0 1 1 2 1 1 0 0 1 0 1 0 2 1 0 1 1 1 0 2 2 1 1 1 0 0 0 0 0 0 0 1 1 0 0 2 0 1 1 0 0 0 0 0 0 0 2 1 2 0 0 1 0 0 1 0 0 0 0 0 2 1 1 0 0 1 1 1 0 0 2 2 0 0 1 0 1 0 2 0 0 0 0 0 1 0 1 0 2 2 1 2 1 2 0 0 0 0 0 1 2 2 1 2 0 0 0 1 1 1 0 1 1 1 2 2 1 1 1 0 1 1 0 1 0 0 0 1 1 0 0 0 0 0 2 2 2 0 0 2 1 0 2 0 0 1 1 1 0 1 0 0 0 0 1 0 0 0 0 0 0 1 1 0 0 2 1 1 0 0 2 0 0 0 1 1 1 1 2 2 2 2 2 2 2 0 2 2 0 0 1 2 0 1 1 0 1 1 1 1 1 1 0 0 2 0 0 0 0 1 0 0 0 1 1 0 0 1 1 1 0 2 0 0 0 0 1 1 2 0 0 0 1 0 2 0 1 2 2 2 0 0 0 1 1 1 2 0 1 0 0 2 0 1 0 0 1 1 1 1 0 1 2 0 1 2 1 1 1 1 1 1 1 0 0 0 0 0 0 0 0 1 1 0 0 0 0 0 0 1 1 2 1 1 0 0 0 0 1 0 1 1 0 0 1 0 2 0 1 0 1 1 1 0 1 0 1 1 1 1 1 1 1 0 0 0 1 1 0 0 0 0 2 0 0 1 0 1 0 1 0 0 1 0 0 0 1 0 0 1 2 1 1 0 1 0 1 1 1 0 0 1 1 1 2 0 0 2 2 0 2 1 1 0 0 1 0 1 1 0 0 0 0 0 0 2 0 2 2 0 2 0 0 0 0 0 1 2 0 1 0 0 0 2 0 0 0 0 1 0 0 1 1 0 0 1 2 2 0 2 2 0 2 0 1 0 0 1 0 0 1 0 0 1 0 0 1 1 1 1 0 0 0 1 0 2 0 1 1 1 2 2 2 1 0 1 0 0 0 0 2 1 1 0 1 1 1 0 1 0 0 0 0 1 0 0 2 2 0 1 0 0 0 0 2 1 1 0 0 0 0 2 1 1 0 0 0 0 2 0 1 1 0 1 0 0 0 0 0 0 1 1 1 0 0 0 0 1 0 0 1 0 0 2 2 0 0 1 0 1 0 1 0 2 0 0 2 1 1 0 1 1 1 2 0 1 0 0 2 0 1 0 2 1 0 1 0 0 0 0 1 1 1 1 0 2 0 1 1 1 0 0 1 1 0 2 0 1 1 1 1 1 1 0 2 0 0 1 1 0 0 0 1 1 1 1 1 0 1 0 0 0 1 1 2 2 0 0 1 0 0 1 0 0 1 1 1 0 0 2 2 0 0 0 1 0 0 0 2 0 1 0 2 1 0 1 1 0 1 0 0 1 1 2 0 0 0 0 0 0 0 0 1 0 0 2 0 0 0 2 1 1 1 2 0 0 1 0 0 1 1 1 1 1 0 1 1 1 1 0 1 1 1 1 1 1 1 0 1 0 1 1 0 0 1 0 0 1 0 0 2 1 0 0 0 0 2 2 0 0 0 1 2 1 0 2 0 2 2 0 1 0 1 0 0 2 0 2 0 0 0 0 1 0 1 0 0 0 0 0 0 0 0 0 2 2 0 0 0 0 1 0 0 1 0 0 1 0 0 1 0 0 0 1 1 0 0 1 1 0 2 0 1 0 0 2 2 1 1 0 0 0 1 0 1 0 1 1 2 1 1 2 2 2 0 0 0 0 0 2 1 2 1 0 1 0 0 0 1 0 1 1 1 1 1 2 1 0 1 0 0 0 0 1 1 0 1 0 0 1 2 1 0 0 1 0 0 0 0 0 0 0 0 0 0 0 2 0 1 0 0 2 0 2 0 0 1 1 0 0 0 2 2 2 0 2 2 1 1 0 0 0 2 0 0 1 0 0 0 0 2 0 1 2 1 0 1 1 1 0 1 0 1 0 0 1 0 1 1
139 1 1 0 0 0 0 1 0 0 0 1 0 0 0 1 0 0 0 0 2 0 0 0 0 0 1 0 2 2 2 1 2 1 0 0 1 1 0 0 0 0 0 0 1 0 0 0 2 0 0 0 1 2 0 1 1 0 0 0 1 1 0 2 0 0 2 1 0 0 0 1 2 2 0 2 2 1 2 0 1 1 1 1 1 0 0 0 2 2 0 0 1 2 1 2 0 0 0 2 0 1 1 0 0 0 2 1 1 1 0 1 0 1 0 2 1 0 1 2 2 0 2 2 2 2 2 1 0 1 0 0 0 0 0 0 0 0 0 0 0 2 0 0 0 1 0 1 2 2 0 0 1 1 0 1 0 1 1 1 0 1 0 2 2 2 0 1 1 0 0 0 0 2 1 0 0 1 1 0 0 1 1 2 1 0 2 0 0 0 0 1 2 0 2 2 1 0 0 0 0 0 1 2 2 0 2 2 2 0 0 1 1 0 1 1 1 0 2 1 0 0 1 0 0 0 0 0 0 0 0 0 0 0 0 0 1 2 2 2 0 0 2 1 0 1 0 0 2 0 0 0 1 0 0 0 0 2 0 0 0 0 0 0 0 0 0 0 1 0 0 1 0 1 0 0 0 1 1 1 1 1 2 1 2 0 0 2 0 2 0 0 1 2 2 0 1 0 0 0 0 0 1 1 1 0 1 2 0 0 0 1 1 1 2 0 0 0 1 1 1 1 0 0 2 0 2 0 0 0 1 2 0 0 0 1 1 1 1 2 1 0 2 0 0 0 0 0 0 1 1 0 1 0 0 1 0 0 0 0 0 0 1 0 1 1 1 0 2 1 1 1 1 1 0 0 0 1 1 0 0 1 1 0 1 1 0 1 1 0 0 1 0 0 2 0 0 0 2 1 1 1 0 1 1 0 1 1 0 2 0 0 0 0 2 0 0 1 0 0 0 2 0 1 2 2 0 1 1 0 1 0 0 1 1 2 1 1 0 0 1 0 2 0 0 0 0 0 0 0 1 0 1 2 1 1 0 2 1 1 2 2 0 0 0 0 0 1 0 1 0 1 0 2 0 0 0 0 0 0 0 0 0 1 0 0 0 0 2 0 1 1 1 2 1 0 1 0 0 0 2 1 2 2 0 0 0 1 0 0 0 2 0 0 0 2 0 0 0 0 0 2 2 2 0 2 0 0 1 1 0 0 0 0 0 0 2 1 2 2 0 0 1 0 0 0 1 0 2 0 1 1 0 1 2 1 1 1 0 0 0 0 0 2 0 0 1 2 0 2 0 2 0 0 0 0 2 0 0 2 1 1 1 0 0 1 0 2 1 2 0 0 1 1 0 1 1 2 2 2 2 0 0 1 0 1 2 0 0 0 0 0 0 0 0 0 0 0 0 1 1 1 0 0 0 0 2 1 0 0 0 0 0 0 2 0 0 0 1 1 2 2 0 1 1 0 1 0 0 0 0 1 1 1 1 2 2 1 1 0 0 0 1 0 1 2 0 2 0 0 0 1 1 0 0 2 0 1 2 0 0 1 1 1 0 1 1 1 0 0 0 1 0 1 0 0 0 2 1 2 1 1 0 0 0 1 1 2 2 0 1 1 0 1 1 0 0 0 0 0 0 1 1 2 0 2 0 1 0 1 0 1 1 0 0 0 0 0 0 0 0 0 0 0 0 0 0 0 2 2 2 2 0 0 0 0 0 0 1 0 0 0 2 0 0 2 2 1 0 2 0 0 0 0 0 1 0 0 1 1 2 2 0 0 1 2 1 1 1 1 1 1 1 1 1 0 0 0 0 0 0 0 1 1 1 2 0 1 0 0 1 1 1 1 1 1 1 2 2 0 2 1 1 2 0 1 1 0 1 1 0 1 0 0 0 1 1 0 1 0 1 0 0 0 0 0 0 0 0 0 0 0 0 2 2 0 0 1 1 0 1 0 0 0 0 0 1 1 2 0 0 0 0 2 0 2 0 1 1 1 1 1 0 0 0 0 0 0 1 0 0 1 1 0 2 2 2 0 0 0 0 2 2 0 0 1 1 1 0 1 0 2 1 1 2 0 0 1 1 0 0 0 0 1 0 0 2 0 0 0 0 0 0 1 0 0 0 1 0 0 0 0 1 1 1 1 0 0 0 0 2 0 1 1 0 1 2 1 1 0 1 1 0 0 0 0 0 1 2 1 1 0 1 1 1 1 0 0 1 0 0 0 0 2 0 0 1 0 0 1 0 0 0 2 1 0 0 0 0 0 0 0
140 1 0 1 0 0 1 2 0 1 0 0 0 0 0 0 0 2 2 2 0 2 1 1 0 0 1 0 2 2 2 0 1 1 1 1 2 1 0 1 1 0 0 1 2 1 0 0 2 0 0 0 1 2 1 0 1 1 0 1 1 0 0 1 0 0 2 1 0 0 0 1 2 2 0 2 2 1 1 0 1 2 0 0 1 0 0 0 1 1 0 0 1 2 1 1 0 1 1 1 1 2 1 0 1 1 2 1 1 0 0 2 0 2 0 2 2 1 2 1 1 0 2 2 1 1 1 0 0 1 1 1 0 1 1 0 1 0 0 1 1 2 0 0 0 1 1 1 1 1 0 0 0 0 0 0 0 0 0 0 2 0 0 2 1 2 0 0 1 0 0 1 1 1 0 1 0 1 0 0 0 2 0 1 0 0 1 1 1 2 0 2 0 0 0 1 0 0 0 0 0 0 0 1 2 1 2 2 1 0 2 0 2 0 2 0 2 1 0 0 1 1 1 0 0 0 0 0 0 0 0 0 0 0 0 0 0 2 2 2 0 0 2 0 0 2 0 0 2 0 0 0 1 1 1 0 0 2 1 1 0 1 0 0 0 0 0 1 2 1 0 2 0 2 0 0 0 2 2 1 1 2 1 1 2 1 0 1 1 2 1 2 1 2 2 0 0 1 1 2 1 0 1 1 1 0 0 2 1 0 1 1 2 1 2 2 0 0 0 0 2 1 2 0 0 0 0 0 1 0 2 1 0 0 0 0 0 2 1 1 1 1 1 0 0 0 1 0 0 1 1 1 0 0 1 1 1 0 0 1 1 2 2 0 2 0 0 1 1 0 0 0 0 0 0 0 0 0 0 0 0 0 0 0 0 1 0 0 0 1 0 1 0 0 2 0 0 0 1 1 0 1 0 1 1 0 0 1 1 1 0 2 0 2 0 2 0 0 0 0 0 2 0 1 1 2 1 2 2 0 1 1 1 0 0 1 1 0 1 0 2 0 2 0 0 2 1 0 0 2 1 0 1 1 2 1 1 2 1 0 1 2 2 0 2 2 2 2 0 0 0 0 0 2 2 2 0 0 1 0 1 0 0 0 1 1 1 1 2 0 1 2 0 1 1 0 0 0 1 1 1 1 1 1 1 1 1 2 0 0 0 2 0 0 1 1 0 0 0 2 2 0 0 1 0 2 0 0 1 1 0 0 0 1 1 0 0 1 0 1 1 0 0 0 0 0 1 2 0 0 0 0 1 2 2 1 0 0 2 0 2 0 1 2 1 0 0 1 1 0 1 0 0 0 0 0 1 1 0 2 2 0 0 0 1 0 0 1 0 1 0 0 1 0 0 0 0 1 1 0 0 1 1 2 0 0 2 0 0 1 0 0 0 0 1 0 0 0 1 0 1 0 0 0 0 0 2 0 0 0 0 0 2 0 1 0 1 0 0 2 0 1 0 1 1 1 2 0 1 1 0 0 0 2 0 1 1 1 2 1 1 1 0 0 0 0 1 1 1 0 0 0 0 0 0 0 2 1 2 0 0 0 1 1 0 1 1 1 0 1 0 1 0 0 0 0 0 2 2 2 1 1 0 0 0 1 2 1 1 0 1 1 0 1 1 1 0 0 0 0 0 0 1 2 0 1 0 0 2 0 1 1 0 0 0 0 2 0 0 1 1 1 0 0 0 0 0 0 0 0 0 0 0 0 1 2 0 0 2 0 0 0 2 2 1 0 2 0 0 1 0 0 0 1 1 0 2 0 0 0 1 1 1 0 0 1 0 1 1 1 1 1 1 2 2 0 1 0 0 1 1 0 1 2 1 1 1 0 0 1 2 1 0 0 0 2 0 0 2 0 2 1 0 2 0 1 1 0 0 2 0 0 0 0 0 1 0 0 1 0 0 0 0 1 1 1 1 1 0 0 0 0 0 2 1 1 1 0 1 0 0 1 0 0 1 0 0 1 1 0 0 0 1 2 0 2 0 1 1 1 2 2 0 0 0 0 0 0 0 0 0 2 0 0 2 1 2 0 1 1 1 2 2 0 1 1 1 1 0 0 0 2 1 0 2 0 1 1 2 0 0 0 0 0 0 0 1 1 1 0 1 0 1 2 1 0 0 1 0 0 0 0 1 0 0 1 0 1 0 1 0 0 1 0 1 0 1 0 0 0 1 1 0 1 0 0 0 0 1 1 0 0 1 1 2 1 0 0 1 0 0 0 0 1 0 1 2 0 0 0 0 0 1 2 1 0 0 1 2 0 2 2
141 1 1 0 0 0 0 2 0 1 0 0 1 1 1 0 0 0 0 1 1 1 1 0 0 0 0 0 1 2 2 0 2 2 0 0 1 1 0 2 2 0 0 0 1 0 0 1 0 2 1 2 1 1 1 0 1 0 0 0 1 0 0 2 0 0 1 2 0 0 0 1 2 2 2 2 2 2 2 1 1 2 1 1 2 0 0 0 0 1 0 0 1 2 2 2 0 1 1 1 1 2 1 0 0 0 2 1 1 1 0 1 1 2 1 2 2 0 1 1 1 0 1 1 0 0 0 2 1 1 0 0 0 0 1 0 0 0 0 1 0 2 0 0 0 1 0 0 0 0 0 1 0 0 1 0 0 1 0 2 1 1 1 2 1 2 0 1 1 0 0 0 2 0 2 1 0 0 0 0 0 0 1 1 1 0 1 1 0 1 1 2 2 1 2 1 0 0 0 0 0 0 0 1 2 1 2 1 2 0 2 1 1 0 1 1 1 0 1 0 1 1 1 1 1 1 2 0 0 0 0 0 0 0 0 0 0 2 2 0 0 1 1 1 0 1 0 0 2 0 0 0 0 1 1 0 1 1 0 0 0 0 0 0 0 0 0 0 1 0 0 1 0 2 0 0 0 1 1 1 1 2 2 1 2 2 1 2 0 2 1 0 0 2 2 1 1 0 0 2 0 0 0 0 0 1 0 2 1 0 0 1 1 0 1 0 1 0 0 1 1 1 1 1 1 0 0 0 1 1 2 2 0 0 0 0 0 2 0 0 1 0 1 0 1 1 1 0 2 2 2 0 0 0 2 0 0 0 0 2 2 2 2 0 2 0 1 1 2 1 1 1 0 0 0 0 0 1 1 0 0 1 1 0 0 0 0 1 1 0 0 2 2 0 1 1 0 2 0 0 0 0 0 0 0 0 2 0 0 1 1 1 0 1 1 0 0 1 1 0 0 1 0 1 1 1 0 0 0 0 2 0 0 1 1 0 0 0 0 0 0 0 2 0 0 1 0 0 0 1 0 1 1 2 1 1 0 2 0 1 1 2 1 0 1 1 1 2 0 0 1 1 2 2 1 1 0 0 1 0 0 0 0 1 0 0 0 0 1 0 1 0 0 2 1 0 0 1 1 1 1 1 2 2 0 0 0 1 0 0 0 2 0 0 2 0 0 1 0 2 2 0 1 0 0 0 2 0 0 2 0 1 0 1 2 1 2 1 1 2 1 0 1 0 0 0 0 2 0 0 0 0 0 1 1 1 1 0 1 0 1 0 0 0 0 0 0 1 0 1 0 2 1 0 0 1 1 0 0 2 1 1 1 0 0 1 0 2 1 2 0 1 1 0 0 0 2 0 1 0 0 1 1 1 0 0 2 0 0 0 2 2 0 0 1 0 0 0 0 0 0 0 0 0 0 1 1 1 0 0 0 0 0 0 2 0 2 0 0 1 2 1 0 1 0 0 2 0 1 1 0 0 0 1 0 2 1 0 2 0 0 0 1 1 1 0 2 1 1 0 1 0 0 0 0 2 0 1 0 1 1 1 1 0 0 0 1 1 1 2 0 1 0 0 0 0 0 2 0 1 0 2 0 0 1 2 2 1 1 0 1 1 0 1 1 0 1 1 1 1 1 0 1 2 0 2 0 0 0 0 0 1 0 0 0 0 0 0 2 2 1 2 0 0 0 0 0 0 0 0 0 0 0 1 0 1 0 0 2 0 0 0 2 1 0 0 2 0 0 1 1 0 1 0 0 0 0 0 1 1 1 1 1 0 0 0 0 2 2 2 0 0 1 1 1 0 0 0 0 1 1 0 0 2 2 1 2 0 1 1 2 0 0 0 1 1 1 0 2 1 2 1 0 2 0 2 2 0 1 0 0 1 1 1 0 1 0 1 1 0 1 1 0 1 1 1 1 0 0 0 0 0 0 2 2 0 0 0 0 1 1 0 0 0 0 0 1 1 2 1 1 0 0 1 0 2 0 0 0 0 1 1 0 0 0 1 0 1 1 0 2 0 0 1 2 2 2 0 0 0 0 2 1 1 2 1 0 0 0 1 1 1 2 0 1 1 1 1 1 0 1 0 0 0 0 0 0 1 1 0 1 0 1 1 2 0 2 2 0 0 0 0 2 2 2 1 0 0 0 0 1 0 0 0 2 1 2 1 1 0 1 1 1 0 2 2 2 0 1 0 0 0 0 1 1 1 0 0 2 0 0 0 0 0 0 0 0 1 0 1 1 0 0 0 0 0 0 0 0 0 1 1
142 0 0 0 0 0 0 2 0 2 0 0 1 1 0 1 0 2 0 1 1 1 0 0 0 0 2 0 1 2 2 1 1 1 1 1 2 1 0 0 0 0 0 0 2 0 0 0 1 2 1 0 0 0 1 2 0 1 0 1 0 0 2 0 0 0 1 1 0 0 0 1 2 2 1 2 2 1 2 0 1 1 0 1 1 0 0 1 2 2 1 2 1 2 1 1 0 1 0 1 0 1 1 0 0 0 2 2 0 0 0 2 0 1 0 1 1 0 1 1 1 0 2 2 2 2 2 1 0 2 0 1 0 0 0 0 1 0 2 0 1 1 0 0 0 2 0 0 0 0 0 0 0 0 0 0 0 0 1 1 1 0 0 2 1 2 1 1 0 1 1 1 1 2 0 1 0 0 0 0 0 2 0 2 1 0 2 2 1 1 0 1 2 2 0 2 1 0 0 0 0 0 0 2 2 0 2 1 1 0 1 1 0 0 2 0 0 0 2 1 1 1 1 0 0 0 0 0 0 0 0 0 0 0 0 0 0 2 2 1 0 0 2 2 0 2 0 0 1 1 1 1 0 0 0 0 1 2 0 2 2 0 0 0 0 0 0 0 1 0 2 0 0 2 1 1 0 2 2 1 1 1 2 0 2 2 0 0 0 1 1 0 1 1 2 0 0 1 0 0 0 0 1 1 1 0 1 2 0 0 0 0 1 1 1 0 0 0 1 1 1 1 2 1 1 0 0 0 1 1 2 1 0 0 0 0 0 0 0 2 1 1 2 0 0 0 1 1 2 2 1 0 0 1 1 0 1 0 0 0 0 1 1 0 1 1 0 1 2 0 0 0 2 1 2 2 0 1 1 0 0 0 0 1 1 1 0 0 0 0 0 1 0 0 2 0 0 1 1 0 0 1 0 1 1 0 0 0 0 1 0 0 0 0 1 0 1 2 0 0 0 2 1 1 0 1 1 0 0 1 1 0 2 2 2 0 0 2 1 1 1 0 1 0 0 2 0 0 0 1 0 0 1 2 1 1 0 0 1 0 0 1 1 0 1 1 1 2 0 0 1 2 2 1 0 1 0 0 2 0 1 1 1 0 0 1 0 1 2 1 0 2 1 0 0 0 0 1 2 0 0 0 2 1 0 0 2 1 1 0 1 1 0 0 0 2 0 0 0 2 2 0 0 0 1 1 1 0 0 1 0 1 0 0 0 0 2 0 0 1 1 0 1 1 1 0 1 0 2 0 0 0 0 2 1 0 0 2 1 0 0 1 0 1 0 1 0 1 0 0 0 1 0 0 0 0 2 1 0 2 1 0 1 0 1 1 1 2 1 2 0 0 0 1 1 1 1 0 0 0 0 2 1 1 0 1 0 0 0 1 0 0 0 1 1 1 0 0 0 0 1 0 0 0 0 1 1 0 0 0 1 0 0 0 1 2 0 0 0 2 1 1 0 1 2 1 1 0 1 0 0 1 0 2 1 2 2 0 2 1 1 1 1 2 2 1 1 1 1 1 1 0 0 0 0 1 2 0 1 0 1 0 1 0 0 1 0 2 0 0 1 1 0 0 0 0 1 2 1 1 0 0 0 0 1 2 2 2 2 0 1 1 0 2 0 0 0 1 2 2 0 0 0 2 0 2 0 0 0 0 0 1 0 0 0 2 2 0 1 1 1 1 0 0 1 0 1 0 0 0 0 0 1 1 0 1 0 0 2 0 0 0 2 1 1 0 2 0 0 2 0 0 0 0 0 0 0 0 0 1 2 2 0 0 0 1 0 1 1 1 1 1 2 2 1 1 0 1 0 0 1 0 0 2 1 1 1 0 1 0 1 0 0 0 0 1 0 0 1 0 0 0 1 2 0 1 1 0 1 0 0 1 1 1 0 1 0 1 0 0 0 0 0 0 1 0 1 0 0 0 0 0 0 1 1 0 1 1 0 0 1 0 0 0 0 0 1 0 1 0 0 0 0 1 0 2 0 1 2 2 2 2 0 0 0 0 0 0 0 1 0 2 0 1 2 2 2 0 0 1 0 2 1 0 2 2 0 1 0 1 1 1 1 1 2 0 0 1 1 0 0 0 0 1 1 0 1 0 0 0 0 1 0 1 0 0 0 1 0 0 0 0 0 1 1 0 1 0 0 0 2 0 1 0 1 0 1 0 0 1 1 1 0 0 1 1 2 0 1 1 1 0 1 0 0 0 0 0 0 0 0 0 0 1 0 0 1 1 0 0 0 0 0 0 0 0 0 0 0 0 1 2
143 1 0 0 1 0 0 1 0 1 0 1 0 1 0 0 1 0 0 0 1 0 0 0 0 0 1 0 2 1 1 1 1 1 0 1 2 1 0 0 0 0 0 0 2 0 0 0 2 1 0 0 1 1 0 1 1 0 0 0 2 0 0 1 0 0 1 0 0 0 0 1 2 2 2 2 2 0 1 0 0 2 0 0 0 0 0 0 2 2 0 1 0 1 0 0 0 2 2 2 1 2 0 0 0 0 2 1 1 1 0 1 0 2 1 2 2 1 2 1 1 1 0 0 0 0 0 0 0 0 0 0 0 0 0 0 0 0 1 0 2 0 1 0 0 2 1 0 0 0 0 1 1 0 1 0 0 1 0 0 1 0 1 2 1 2 0 1 1 1 1 1 1 1 1 1 0 1 0 1 0 1 0 2 0 0 1 2 0 0 1 2 1 1 1 1 1 0 0 0 0 0 0 1 2 2 1 0 0 0 1 1 1 0 1 2 2 0 1 0 1 1 0 0 0 1 1 1 1 1 0 0 0 1 1 1 0 1 1 1 0 0 1 0 0 1 0 0 2 0 0 1 1 0 0 2 2 2 1 1 0 1 0 0 0 0 1 0 1 1 0 1 0 2 0 1 0 1 1 0 0 1 2 0 0 0 0 1 1 2 1 0 0 1 2 0 0 0 0 0 1 0 1 1 1 1 0 1 1 0 1 1 1 0 1 0 1 0 0 1 1 1 2 1 2 0 0 0 1 1 2 1 1 0 0 0 0 0 0 0 1 1 1 0 0 0 0 0 0 0 2 0 0 0 2 0 0 0 0 0 1 1 0 0 0 1 0 1 2 1 1 1 1 1 0 0 0 0 0 0 0 0 2 1 1 0 0 0 0 0 0 1 0 0 1 0 0 0 1 1 0 1 0 1 0 1 1 1 0 2 0 0 0 2 0 1 0 0 0 0 0 1 0 0 2 2 0 1 1 0 2 0 0 1 1 1 0 1 0 0 2 0 1 0 0 0 0 0 0 1 0 1 2 2 2 2 0 2 1 2 0 0 0 0 1 1 1 2 0 0 1 1 1 2 1 0 1 1 2 1 0 0 0 0 1 2 1 1 2 1 2 1 0 1 0 0 0 0 1 1 1 1 2 1 0 0 1 1 0 0 0 1 0 0 1 1 1 0 0 1 1 2 1 1 1 1 1 1 0 1 0 2 0 0 1 0 1 1 0 1 2 0 1 0 0 0 1 0 2 0 1 2 0 1 2 1 1 0 0 0 0 0 0 0 0 0 1 1 1 1 0 1 2 0 0 1 1 1 0 1 2 2 0 0 2 0 0 0 0 0 0 0 2 0 1 0 0 0 0 0 0 2 0 1 0 0 1 0 0 1 1 0 0 1 0 1 0 0 2 0 0 0 0 0 0 0 2 2 0 0 1 1 0 0 1 0 1 0 1 1 2 1 0 2 2 2 2 1 2 0 1 1 1 1 1 2 1 1 1 0 0 0 1 1 2 2 0 0 2 0 1 1 1 0 0 2 0 1 1 0 0 0 2 0 0 2 1 1 0 1 0 0 0 0 1 0 0 2 2 2 1 1 0 0 1 2 1 1 1 0 1 1 1 1 0 1 0 1 1 1 0 0 1 2 0 0 0 0 2 0 1 1 0 1 0 2 2 1 0 2 0 0 0 0 0 0 0 0 1 1 1 1 1 0 1 1 0 0 2 0 0 0 2 1 1 0 2 0 0 2 1 1 2 0 0 0 2 0 1 1 1 1 1 0 0 0 0 1 2 1 1 0 2 2 2 0 2 1 0 1 1 0 0 1 2 2 1 1 0 1 1 1 0 0 1 2 2 1 2 1 1 2 0 2 0 2 1 0 1 0 0 1 0 0 0 2 0 0 1 0 0 1 0 0 0 0 0 0 0 0 0 0 0 2 1 0 0 0 0 0 0 0 0 0 0 0 0 1 1 0 0 0 0 1 0 1 1 1 1 0 1 1 1 1 0 2 0 1 0 0 1 1 1 0 2 2 2 0 0 0 0 1 2 0 2 2 0 0 0 1 1 1 0 1 1 1 1 0 1 1 0 1 1 1 0 0 2 2 1 0 0 1 1 1 0 1 1 1 1 0 0 0 0 0 0 0 1 0 0 1 1 0 2 0 0 0 0 0 0 1 1 0 0 0 1 2 2 0 1 1 1 0 0 1 1 1 1 0 1 0 0 0 0 1 1 2 2 1 0 1 0 0 0 2 1 1 0 0 0 0 2 1
144 1 0 0 0 0 0 1 0 2 0 0 1 1 0 1 0 1 1 0 1 0 0 0 0 0 1 0 2 2 1 0 0 1 1 0 1 1 1 1 1 1 0 0 0 0 0 0 1 0 0 0 0 0 1 1 0 1 0 0 0 2 0 1 0 1 1 1 0 0 0 1 2 2 1 2 2 0 1 0 0 1 0 0 1 0 0 0 1 1 0 0 1 1 0 1 0 1 1 1 1 2 0 0 1 0 1 1 1 0 0 2 1 1 0 1 1 0 2 1 1 0 1 1 0 0 0 1 0 2 1 1 0 0 0 0 0 0 0 0 1 1 0 0 0 2 0 0 0 1 0 1 0 0 0 1 0 1 0 1 1 0 0 2 0 1 0 2 1 1 1 1 1 2 0 1 0 2 2 0 0 2 0 1 1 0 1 2 1 1 1 2 1 0 1 2 1 1 0 0 1 1 0 0 2 1 1 1 0 0 1 1 1 0 1 1 2 1 1 0 0 0 1 0 0 1 1 0 0 0 0 1 0 0 0 0 0 2 2 1 0 1 2 0 0 2 0 0 2 0 0 0 2 1 1 0 0 0 0 0 0 0 0 0 0 0 0 1 2 0 1 1 0 1 1 1 0 2 2 0 0 1 1 0 2 1 0 1 1 2 0 1 0 2 1 2 0 0 0 1 1 0 1 1 1 0 1 0 1 0 1 1 1 1 0 1 0 0 1 0 2 2 2 2 2 0 1 0 0 0 2 0 0 0 0 0 0 0 0 1 1 1 1 0 0 0 0 0 1 2 2 0 1 0 0 1 1 0 0 0 0 0 2 0 2 1 0 2 2 0 0 0 0 0 0 0 0 0 0 0 0 1 0 0 1 0 0 0 0 0 0 0 1 0 1 1 1 1 0 0 0 0 0 1 1 0 0 0 0 2 0 0 0 0 1 0 1 1 0 0 1 1 1 1 0 2 2 0 0 1 2 0 0 0 0 0 0 1 1 1 0 0 0 0 0 2 2 1 1 2 0 0 2 2 2 2 0 2 1 1 2 1 1 0 1 1 1 1 0 1 0 1 1 1 2 0 2 0 1 0 1 1 0 0 0 1 0 1 2 0 2 2 0 2 1 0 1 0 1 0 1 1 1 0 0 0 2 0 1 1 0 0 0 2 0 0 0 0 0 1 1 2 1 0 2 1 1 1 0 1 1 0 0 1 2 0 2 1 0 1 0 1 2 0 1 0 1 1 1 0 1 1 1 2 2 0 0 0 0 0 0 0 1 1 0 0 1 2 2 0 2 0 0 0 0 0 2 2 0 2 2 0 1 0 0 1 0 2 2 2 0 0 1 1 0 1 1 0 0 1 1 1 0 1 0 2 2 0 1 0 1 0 0 0 0 0 0 0 0 0 0 0 0 0 0 0 2 1 0 0 1 0 1 0 1 0 0 0 1 2 1 0 0 2 2 1 1 0 2 0 1 1 0 2 0 2 0 0 2 0 0 0 0 0 0 0 1 0 1 1 0 1 0 0 0 1 2 1 0 1 0 1 2 2 1 1 1 1 0 1 0 1 1 0 0 0 0 1 1 1 1 0 1 1 1 2 1 1 1 0 1 1 0 1 0 0 0 1 1 2 0 0 0 2 0 2 0 1 0 1 0 1 0 0 0 1 2 0 1 1 1 1 1 1 1 0 1 0 0 0 0 0 0 0 0 0 0 1 1 0 0 0 2 2 1 0 2 0 0 2 1 1 1 0 0 0 0 0 0 1 1 1 1 0 0 2 0 1 2 1 1 0 2 2 1 0 0 1 0 0 1 0 1 2 1 0 1 0 2 0 2 0 0 0 1 1 1 0 1 0 1 0 0 2 0 1 1 0 0 0 0 0 0 0 0 1 0 1 1 0 1 0 1 1 1 1 1 1 1 0 0 0 1 1 1 0 0 0 0 1 0 1 0 0 0 0 0 0 1 1 1 0 0 0 0 2 0 0 0 0 2 2 1 0 1 1 1 0 0 0 2 2 0 0 2 2 2 1 2 0 0 2 2 1 2 1 0 2 0 1 0 1 1 1 2 0 0 0 2 0 2 0 0 0 0 1 1 0 0 0 0 0 1 2 1 0 0 1 0 0 0 0 0 2 1 0 1 0 0 0 2 0 2 0 0 0 0 0 0 1 1 1 0 0 1 1 1 0 0 1 1 1 0 0 0 1 0 0 2 0 0 0 0 1 0 1 0 0 0 1 0 0 0 1 0 1 0 1 1 0 2 1
145 0 0 0 0 0 0 1 1 1 0 0 0 0 0 1 0 1 0 1 1 1 0 1 1 1 2 1 2 2 2 1 1 2 0 0 1 1 0 0 0 0 0 0 1 0 0 0 1 1 0 0 0 0 1 2 0 2 0 0 1 0 0 2 0 0 0 0 0 0 0 2 2 2 0 2 2 1 1 0 1 2 1 1 2 0 0 1 2 2 0 1 2 1 0 1 0 1 1 2 1 2 1 1 0 0 2 0 2 0 0 2 0 2 0 2 2 0 1 1 1 0 1 1 0 0 0 1 1 1 0 0 0 0 0 0 0 0 0 2 1 1 0 0 0 0 0 1 1 1 0 0 2 0 1 0 1 1 0 2 2 1 0 2 0 2 1 0 1 0 0 0 1 1 1 0 0 2 0 2 0 2 2 2 2 0 2 2 0 0 1 2 1 1 0 1 2 0 0 0 0 0 0 1 2 2 1 1 1 0 0 1 0 0 1 0 1 0 1 0 1 1 0 1 1 1 2 2 2 2 0 0 0 0 0 0 2 2 2 1 0 0 1 0 0 0 0 0 2 0 0 1 1 1 1 0 0 1 0 0 0 0 0 0 0 0 1 0 2 1 0 0 0 2 0 0 0 2 2 0 0 1 1 0 2 0 1 1 0 1 1 1 0 2 2 1 0 0 1 0 0 0 0 0 0 0 1 2 1 0 1 2 1 1 1 1 0 1 0 0 0 0 1 1 2 0 1 0 2 0 1 2 0 0 0 0 0 1 0 0 1 0 2 0 0 1 0 0 0 0 2 0 1 1 0 0 1 0 0 2 2 2 1 0 1 1 0 2 2 0 0 0 1 1 0 0 0 1 0 0 1 1 2 2 1 0 0 0 0 0 1 1 0 0 2 0 0 2 2 1 0 2 0 2 0 2 0 1 0 0 1 1 0 0 2 0 0 1 0 0 0 2 0 1 0 2 2 0 0 0 0 0 1 1 1 0 0 1 0 0 2 0 1 0 0 1 0 0 0 1 0 1 0 1 1 0 1 1 1 1 1 1 0 0 0 0 0 2 0 0 1 1 0 2 1 0 1 0 0 0 1 0 0 1 0 1 0 1 2 1 1 2 0 2 0 0 0 0 1 0 1 1 2 1 0 0 0 0 0 0 0 1 0 1 0 0 0 0 0 0 0 2 1 1 0 2 0 1 0 0 1 0 0 0 0 0 0 1 1 2 1 0 1 1 0 0 0 2 0 0 0 0 0 1 2 2 1 1 0 0 0 0 2 2 0 0 2 1 2 0 1 0 0 0 0 0 1 2 0 2 2 0 0 0 1 0 1 0 0 0 0 1 1 0 0 0 0 0 0 0 0 1 0 0 0 1 1 0 0 2 0 0 0 0 2 0 0 0 0 0 2 0 1 1 0 0 2 1 0 0 0 0 0 0 2 1 0 0 0 0 1 0 0 1 0 0 2 0 1 1 0 1 2 0 0 2 1 1 2 0 0 0 1 2 2 2 2 1 1 0 2 0 0 0 1 1 1 1 1 1 1 0 2 1 0 2 1 1 1 2 0 0 0 0 0 1 1 2 1 1 0 0 0 0 0 1 1 1 1 0 0 1 0 1 1 1 0 0 0 1 0 0 0 2 0 2 1 1 0 1 0 2 1 0 0 1 2 0 0 0 0 1 0 0 0 0 0 1 1 1 1 1 0 0 0 2 1 0 1 0 0 1 2 0 0 2 1 0 0 1 1 0 1 2 2 0 1 0 1 1 2 2 0 1 0 2 0 2 0 2 0 2 2 2 2 0 1 0 0 0 0 0 0 2 1 0 0 0 1 0 2 1 1 1 0 1 2 0 1 0 1 1 0 2 0 0 0 0 0 0 0 0 2 2 0 1 1 0 0 0 0 0 0 0 0 0 0 0 0 0 0 0 0 2 1 0 0 0 0 0 0 0 0 0 0 1 1 2 2 0 0 0 1 0 0 2 0 0 1 1 2 2 0 0 0 1 1 0 0 0 2 0 0 0 2 2 2 0 0 0 0 2 2 0 1 0 0 1 0 1 0 1 1 0 1 1 1 1 2 0 1 0 0 0 0 0 0 0 0 2 0 0 1 2 1 0 0 1 0 0 0 0 1 0 0 1 0 1 1 0 1 0 0 0 2 1 2 0 0 0 2 0 0 0 0 2 2 0 1 0 1 0 0 0 0 1 0 1 1 0 1 1 0 2 0 1 1 1 1 1 1 0 0 2 0 1 0 1 1 0 1 0
146 0 0 1 1 0 0 2 0 2 0 1 0 1 0 0 1 1 1 0 1 1 0 0 0 0 1 1 1 2 2 0 1 1 0 0 2 2 0 0 0 0 0 0 1 0 0 0 2 0 0 0 0 0 0 2 0 0 0 0 0 2 0 0 0 1 1 1 1 1 0 2 2 2 1 2 2 2 1 1 0 2 0 0 1 0 0 0 1 1 0 0 1 1 1 1 0 1 1 2 2 2 1 0 0 0 2 0 2 1 0 1 1 1 1 1 1 0 1 1 1 0 1 1 1 1 1 0 0 0 0 1 0 0 1 0 0 0 0 1 1 1 0 0 0 1 1 0 1 2 1 2 1 0 0 0 0 1 0 0 1 2 1 2 1 2 1 1 1 0 0 0 2 0 0 1 0 1 0 0 0 1 1 2 2 1 1 1 0 0 0 1 2 0 2 2 1 1 0 0 1 1 0 0 2 2 0 1 0 0 1 1 2 0 1 2 2 2 0 0 2 2 1 0 0 2 2 0 0 0 1 0 0 0 0 0 1 1 1 1 0 0 2 0 1 2 1 0 1 1 1 1 1 0 0 0 0 2 1 1 0 1 0 0 0 0 0 0 2 0 0 1 0 1 0 1 0 2 2 0 0 0 2 0 2 1 0 1 0 1 0 0 0 2 2 1 1 2 2 2 0 0 0 0 0 0 0 2 0 0 0 2 2 0 1 1 0 1 0 0 0 0 1 0 1 0 0 0 1 0 2 1 1 0 0 0 0 1 0 1 1 1 1 0 0 0 0 0 1 1 1 0 0 1 0 1 1 0 0 1 1 1 1 0 1 0 0 1 2 1 1 1 0 0 0 0 0 0 0 0 1 0 1 0 0 0 0 0 0 1 0 0 0 0 2 0 0 2 1 2 0 1 1 0 0 0 1 1 1 1 1 1 1 1 0 0 0 1 0 0 0 2 1 0 0 2 1 0 0 1 2 1 1 2 2 0 0 1 0 0 2 0 1 1 1 1 0 0 0 0 0 1 0 2 0 0 0 1 0 1 1 1 0 1 0 1 1 2 0 0 1 1 2 1 1 1 0 0 2 0 1 1 0 1 0 0 0 0 1 0 0 1 1 2 1 0 1 1 1 0 1 1 2 1 0 0 1 1 0 0 0 2 0 1 0 1 0 1 0 1 1 1 0 0 0 1 1 0 1 1 0 0 0 2 1 1 2 0 0 1 0 0 0 1 1 0 1 1 1 0 1 1 0 2 1 0 0 1 0 0 0 0 0 2 1 0 0 0 2 0 0 0 2 0 0 2 2 1 0 2 1 1 0 0 2 0 1 1 1 1 0 0 0 0 1 1 2 0 0 0 0 2 0 1 0 0 1 0 0 0 1 0 0 0 1 0 0 0 1 0 1 0 1 1 0 1 1 2 0 0 0 0 1 0 2 1 0 0 2 2 2 1 0 1 1 1 2 0 1 0 0 1 2 0 0 0 2 0 2 0 0 0 0 1 1 1 2 1 0 0 0 1 0 0 0 1 1 0 2 0 1 1 2 1 1 1 1 0 0 2 0 0 0 0 1 0 0 1 0 0 0 0 0 0 1 2 1 2 2 0 1 1 0 2 0 2 1 1 0 1 0 1 0 1 1 2 1 0 1 0 1 1 0 0 0 1 1 0 1 2 0 2 1 1 2 0 2 1 1 1 1 1 0 1 1 0 0 0 1 0 0 0 2 1 0 0 2 0 0 2 0 0 1 1 1 1 1 0 2 0 1 0 1 0 0 1 0 2 2 2 0 0 0 1 1 0 0 1 0 1 1 0 0 1 2 2 1 0 0 1 1 0 0 0 1 1 0 1 1 0 1 1 2 2 0 1 1 0 0 0 0 0 0 0 0 2 1 1 0 0 0 0 0 0 0 0 0 0 0 0 0 0 0 2 2 0 0 0 0 0 0 0 0 0 0 2 1 0 2 0 0 0 0 1 0 2 0 0 1 1 2 2 0 0 0 0 1 0 0 0 2 1 0 0 2 2 2 0 0 0 0 2 2 0 1 0 1 0 1 1 0 2 0 0 0 1 1 1 2 0 0 0 0 2 0 0 0 0 0 0 0 0 0 2 0 0 0 0 0 1 0 0 1 2 2 0 0 1 0 2 0 0 1 0 1 0 0 0 0 0 2 0 0 0 2 2 2 0 0 0 0 0 0 1 1 0 0 0 1 0 0 0 0 1 0 0 1 2 0 1 1 0 0 2 0 0 0 1 1 0 2 2
147 1 0 0 0 1 1 2 0 2 0 0 0 0 0 0 0 1 1 0 1 0 1 0 0 0 0 0 1 2 2 0 1 0 1 1 2 1 0 2 2 0 0 0 1 2 1 0 1 1 1 1 0 0 0 1 1 1 0 1 1 0 1 1 0 0 0 1 0 0 0 0 2 2 1 2 2 1 2 0 1 1 1 1 1 0 0 1 2 2 1 2 1 1 1 1 0 0 0 1 0 2 0 0 2 2 2 2 0 0 0 1 0 1 0 1 1 0 0 2 2 0 0 0 0 0 0 0 0 0 0 1 0 0 0 0 0 0 0 1 2 0 0 0 0 1 0 0 0 1 1 1 2 0 1 0 0 1 0 2 2 1 1 2 1 1 0 1 0 1 1 1 0 2 1 1 0 1 0 1 0 1 0 2 2 0 2 1 1 1 0 2 1 0 1 1 2 0 0 0 1 1 0 1 2 1 1 0 2 0 0 2 2 0 1 0 0 0 1 0 1 1 0 0 1 0 2 0 0 0 1 0 0 0 0 0 0 1 1 0 0 0 1 0 0 1 0 0 2 0 0 1 2 1 0 0 0 0 0 0 0 0 0 0 0 0 1 1 1 0 0 0 0 2 0 0 1 1 1 1 1 1 1 0 2 0 0 1 0 1 0 2 0 2 1 1 0 0 0 2 1 0 1 1 1 1 1 1 0 0 0 1 1 1 2 0 0 0 0 2 0 0 0 1 2 0 0 0 0 0 1 2 1 0 0 0 0 2 0 0 0 0 1 0 0 0 0 0 0 1 1 0 0 0 1 1 0 0 0 1 1 1 0 1 0 0 1 0 1 1 1 1 1 1 0 0 0 0 0 0 1 1 0 0 1 0 0 0 0 0 0 0 0 0 1 0 0 0 0 0 0 0 0 2 1 1 0 1 1 1 1 1 0 0 0 0 2 0 0 1 1 1 0 0 1 2 1 0 0 1 2 1 0 1 0 1 0 0 0 0 1 0 2 2 1 2 0 0 0 2 0 0 0 2 0 0 0 1 1 0 1 2 2 0 2 2 2 2 0 0 0 0 1 2 2 1 1 0 2 0 0 0 0 0 0 1 0 1 2 2 0 2 1 1 2 0 0 1 2 0 0 0 0 0 0 0 2 1 0 0 0 2 0 0 0 2 1 0 0 1 1 2 1 1 0 2 0 0 0 2 0 1 0 1 2 0 2 1 0 1 0 1 1 0 0 1 1 1 1 0 0 0 1 2 1 1 0 0 0 0 0 0 0 1 0 0 1 0 2 0 0 2 0 0 0 0 2 0 0 1 2 1 1 0 0 1 0 2 0 2 0 0 0 0 2 1 1 0 0 1 1 1 1 1 0 1 1 0 0 2 1 0 0 1 0 1 0 0 0 0 1 0 0 0 0 0 2 2 0 0 0 0 0 1 2 1 0 0 0 1 1 0 0 1 2 2 2 0 1 0 0 2 1 0 0 2 0 0 0 0 0 0 1 0 1 1 1 0 1 0 0 2 1 0 0 2 1 1 2 0 0 0 2 1 1 2 0 1 1 2 0 0 0 2 0 0 0 2 1 1 0 1 0 1 1 2 1 2 2 0 1 1 0 2 0 1 0 2 1 0 0 0 2 2 0 0 0 0 1 0 0 0 0 0 0 0 0 0 0 1 0 0 0 0 1 0 1 1 0 0 0 0 1 0 0 2 1 0 2 0 0 0 2 0 0 1 1 2 0 2 0 1 0 1 1 1 2 0 2 0 2 0 1 0 1 2 1 2 1 2 0 1 2 2 1 0 0 1 0 0 1 0 0 2 1 1 1 0 1 1 2 0 1 1 1 2 2 2 1 0 1 1 1 2 0 0 0 0 1 0 0 1 0 1 0 1 0 1 1 0 1 1 0 0 1 0 0 0 0 0 0 0 0 2 1 0 1 0 0 1 0 0 1 1 0 1 0 0 1 0 0 0 0 2 0 0 0 0 0 0 2 2 0 0 0 0 0 0 0 0 2 1 1 0 1 1 1 0 0 0 1 2 1 1 1 1 1 1 1 1 0 0 1 0 2 0 0 1 2 1 0 1 1 2 1 0 0 0 1 0 0 0 0 1 0 0 0 1 0 1 0 1 2 1 1 0 0 1 0 0 1 0 1 1 0 0 1 0 0 1 0 1 0 0 1 2 2 1 0 0 1 0 0 0 0 0 0 0 1 0 0 0 0 2 0 0 2 0 0 1 0 0 0 2 1 0 0 0 0 0 2 1
148 1 0 0 0 0 0 2 1 2 0 0 1 1 0 1 0 2 0 0 2 0 1 0 0 0 0 0 2 2 2 1 0 0 1 1 1 2 0 1 1 0 0 1 2 1 1 1 1 1 1 1 0 0 0 2 0 0 1 0 1 0 0 1 0 0 0 0 0 0 0 2 2 2 1 2 2 2 2 2 0 2 1 1 1 0 0 0 0 1 0 0 1 1 0 2 0 1 1 1 1 2 2 0 0 0 2 1 1 1 0 2 1 2 1 2 2 1 1 1 1 1 0 0 0 0 0 0 0 0 0 0 0 0 1 1 0 0 0 1 1 1 0 0 0 1 1 0 1 1 1 1 0 0 0 2 1 1 0 1 1 2 1 2 1 2 0 0 0 1 1 0 0 2 0 0 0 0 0 0 0 1 0 2 2 1 1 2 0 0 1 2 2 0 2 2 1 0 0 0 0 0 1 0 2 1 2 2 2 0 2 1 0 1 0 0 0 0 1 0 1 1 1 0 0 2 2 0 0 0 0 0 0 0 0 0 0 2 2 1 0 1 2 0 0 1 0 0 1 1 1 1 1 0 0 1 1 0 0 0 0 0 0 0 0 0 0 0 2 0 0 0 0 1 0 0 0 1 1 0 0 1 2 2 2 2 2 2 0 2 0 0 0 1 2 0 1 0 0 1 0 0 0 0 0 0 0 1 0 0 0 1 1 0 1 0 0 0 0 0 0 0 1 0 1 0 1 0 1 0 1 2 1 1 0 0 0 0 0 1 1 1 1 0 1 0 1 0 1 1 1 0 0 0 0 2 0 0 0 0 0 0 1 0 1 1 1 0 1 1 1 1 0 0 1 1 0 1 0 0 0 1 0 0 0 0 0 0 0 0 0 1 0 0 1 0 0 0 0 0 0 0 0 1 0 0 1 0 0 1 0 1 0 0 2 0 0 1 0 0 0 1 0 0 2 2 0 0 0 0 1 0 0 1 0 0 0 2 1 1 1 0 2 1 1 1 0 2 2 2 0 0 0 1 1 0 1 0 1 0 0 1 0 0 0 1 1 1 0 1 0 1 1 1 1 0 1 0 2 0 0 0 0 1 0 0 0 0 2 0 2 1 1 2 2 0 0 0 0 0 1 1 2 1 0 0 1 1 0 0 0 2 0 1 1 0 0 1 0 1 1 1 0 0 1 2 0 0 1 2 0 1 0 0 0 1 1 1 1 1 1 0 2 0 0 0 0 0 2 0 2 2 1 2 1 0 0 0 2 0 2 0 2 2 0 0 2 1 0 1 0 1 0 0 0 0 2 2 0 2 2 0 0 0 0 0 1 0 0 0 0 0 2 0 2 2 1 0 0 0 0 1 0 1 0 2 2 0 0 1 1 0 0 0 0 1 0 0 0 0 0 0 1 1 0 0 1 1 0 0 0 0 0 0 1 0 2 0 0 1 1 1 0 1 0 0 2 1 0 0 0 2 0 2 0 1 1 0 0 0 0 0 1 1 1 1 2 1 0 1 1 0 1 0 0 1 1 1 2 0 0 0 2 2 0 1 1 1 0 1 0 1 0 0 1 0 0 2 0 2 1 1 1 0 0 1 1 1 2 0 0 0 0 1 0 0 0 1 1 1 0 0 0 2 1 2 0 0 1 0 1 2 1 0 0 1 1 0 2 2 1 2 0 0 0 1 1 0 1 1 1 0 0 0 0 0 1 1 2 1 1 1 2 1 0 1 1 0 0 1 1 0 1 0 0 1 1 0 0 1 1 1 0 1 0 1 0 1 1 1 1 1 2 2 2 0 0 1 0 1 2 0 0 1 2 2 1 0 0 1 1 0 0 1 1 1 1 0 2 0 2 2 1 1 0 0 0 0 1 0 1 0 1 1 0 0 0 0 0 0 0 1 0 0 1 0 0 1 1 0 0 0 0 2 2 0 1 0 0 1 0 0 0 0 0 1 1 1 1 0 0 0 0 1 0 2 0 1 1 1 2 2 0 0 1 2 0 1 1 0 1 1 0 0 2 2 2 0 1 0 1 2 2 1 1 0 1 2 0 0 0 0 0 1 1 1 1 2 2 1 0 1 0 1 0 0 1 0 0 1 0 1 0 2 0 0 0 1 0 0 0 0 2 1 1 0 1 1 0 1 1 0 0 0 2 0 1 1 0 1 2 0 0 0 2 2 2 0 2 2 1 1 0 0 0 1 0 0 2 0 1 1 0 0 0 0 0 0 0 0 0 0 0 1 1 0 1 0 0 0 0 0
149 1 0 0 0 0 0 1 1 1 0 1 0 1 0 0 1 1 0 1 1 0 1 0 0 0 0 0 1 2 2 1 0 0 0 0 2 0 1 1 1 0 0 0 2 0 0 0 1 0 0 0 1 2 0 1 0 0 0 0 2 0 0 1 0 0 1 1 0 0 0 1 2 2 2 2 1 0 1 0 0 2 1 1 2 0 0 0 2 2 0 0 1 1 1 1 0 1 0 2 0 1 0 0 1 1 2 1 1 0 0 2 1 2 2 2 2 0 0 2 2 0 1 1 0 0 1 1 1 2 0 0 1 0 0 0 0 0 0 0 2 1 0 0 0 1 2 0 0 0 0 0 0 0 0 2 1 0 0 0 1 1 0 2 2 2 0 0 0 2 1 0 0 2 0 1 0 1 0 0 1 1 1 2 1 0 2 1 0 0 0 1 2 0 2 2 2 0 0 0 0 0 0 1 2 0 2 1 1 0 2 0 1 0 2 0 0 1 1 1 1 1 1 0 0 0 0 1 0 0 0 1 0 1 1 1 0 2 2 1 0 1 0 0 0 1 0 0 2 0 0 0 1 0 0 0 1 2 0 0 0 0 0 0 0 0 0 1 1 0 0 0 0 1 0 0 0 0 0 0 0 0 1 1 1 1 1 1 1 2 1 2 1 2 2 0 0 0 0 1 0 0 1 1 1 0 0 1 0 0 0 2 2 0 2 1 0 0 0 1 0 0 2 2 2 0 0 0 2 1 2 0 0 0 0 0 0 0 0 2 1 1 1 0 0 0 0 0 2 2 1 0 0 1 0 1 1 0 0 2 2 2 1 0 2 0 0 1 2 1 1 1 1 1 1 1 0 0 0 0 0 2 0 0 1 1 0 0 0 0 0 1 2 0 2 2 1 1 1 0 0 0 0 1 0 1 0 1 0 1 1 0 1 1 0 0 0 1 1 0 1 0 0 0 0 2 1 1 1 1 1 1 0 0 0 0 0 1 1 0 1 0 1 1 1 2 0 0 1 2 0 0 0 2 0 0 0 0 1 0 0 1 1 0 0 1 0 1 0 1 1 2 1 1 2 0 2 0 1 0 1 1 0 0 2 2 2 0 2 0 1 2 1 1 1 0 2 0 1 1 1 0 2 1 0 1 1 2 0 0 0 2 0 0 0 1 1 0 0 1 1 1 2 2 0 2 0 0 1 2 0 1 0 0 0 0 1 0 0 1 1 0 0 0 0 1 0 0 2 1 0 1 1 2 1 1 0 2 0 0 0 2 0 2 0 1 0 1 1 0 1 0 0 0 0 0 2 0 0 1 1 1 1 0 0 1 0 2 2 1 2 0 1 2 0 0 0 2 2 2 2 0 0 2 0 0 1 0 0 1 1 0 0 1 1 1 1 0 1 0 0 0 0 0 0 0 2 1 0 0 0 1 1 0 2 1 0 0 0 2 0 1 0 2 2 1 1 0 0 0 0 1 1 1 0 1 2 0 2 0 0 0 1 1 1 1 1 0 1 1 0 1 0 0 0 0 2 1 2 0 0 0 2 2 0 2 2 2 1 1 1 0 0 2 0 0 0 2 0 1 1 0 0 0 1 2 2 2 2 1 2 1 0 1 1 1 1 0 2 2 0 0 1 2 0 1 0 0 0 0 0 0 1 0 0 1 2 1 0 1 0 1 0 0 0 1 1 0 0 0 0 0 0 0 0 1 2 0 1 0 0 0 2 1 0 1 1 1 0 2 0 1 0 1 1 1 2 0 1 1 1 1 1 0 0 2 1 2 2 2 0 0 0 1 1 0 0 1 0 0 1 0 1 1 1 2 1 0 0 1 1 0 0 0 1 1 1 0 1 0 1 1 0 2 0 0 0 0 0 0 0 0 1 1 0 0 0 1 2 1 1 2 0 0 1 0 0 1 1 0 0 1 0 1 0 1 1 0 0 0 1 0 2 0 0 2 0 0 1 1 1 1 0 0 0 2 1 1 2 1 1 1 1 1 1 1 0 1 1 0 2 0 0 0 2 2 2 0 0 1 0 1 2 0 2 1 0 0 1 1 0 0 0 0 0 2 2 1 2 0 0 0 0 1 1 0 1 1 0 0 0 1 0 0 1 0 1 0 1 1 0 0 2 1 0 0 0 2 0 2 0 0 0 0 2 0 2 1 0 1 1 0 0 0 1 2 2 1 1 1 2 0 0 0 0 1 0 1 1 0 1 1 0 0 1 1 1 0 0 1 0 0 1 2 0 0 0 1 1 0 2 1
150 1 0 0 1 0 0 2 1 1 0 0 1 1 0 1 0 1 1 2 0 1 1 1 1 1 1 0 1 2 2 0 0 1 1 1 1 2 0 1 1 0 0 0 0 1 1 1 0 2 0 2 2 2 0 2 0 0 1 0 1 2 0 1 0 0 1 1 0 0 0 0 2 2 1 2 2 2 2 1 1 2 0 0 0 0 0 0 2 2 0 1 1 0 1 2 0 0 0 1 0 2 0 0 2 1 1 1 1 0 0 1 0 0 0 1 0 0 2 1 1 0 1 1 2 1 1 1 0 1 1 1 1 0 0 0 1 0 1 1 2 1 0 0 0 2 1 0 0 2 1 2 0 0 0 0 1 0 0 2 2 0 1 2 2 0 0 1 2 0 0 0 0 2 2 1 0 1 0 1 0 2 0 2 0 0 2 1 0 0 0 1 1 0 1 1 1 0 1 0 0 0 0 1 1 0 2 1 1 0 1 1 1 0 0 1 1 0 0 1 1 1 0 1 1 1 2 0 0 0 0 0 0 0 0 0 0 2 2 2 0 0 2 0 0 2 0 0 2 0 0 1 2 0 0 0 1 1 0 0 0 0 0 0 0 0 0 0 0 0 1 1 2 2 0 0 0 1 1 0 0 0 1 1 1 1 1 1 1 2 0 1 1 1 2 0 0 1 0 2 1 0 1 1 1 0 1 1 0 0 0 1 2 0 0 0 0 0 0 1 0 0 1 1 2 0 1 0 1 0 2 1 0 0 0 0 0 0 0 0 1 0 1 0 0 1 0 0 1 1 1 1 0 1 1 0 1 0 0 2 2 2 0 0 0 0 0 0 0 0 0 0 1 1 0 0 0 0 0 0 1 0 0 0 1 0 0 0 0 1 1 1 0 0 2 0 0 0 1 1 0 1 0 1 0 1 0 2 1 1 0 1 0 1 1 1 0 0 2 0 1 0 0 1 1 2 1 0 0 1 1 0 0 1 1 0 0 0 0 0 1 0 1 2 2 2 0 0 0 2 0 0 2 2 2 2 0 1 0 0 0 0 1 0 0 0 0 2 0 1 0 1 0 2 2 1 1 0 1 0 0 0 0 0 0 1 0 1 1 1 1 0 1 2 2 0 0 1 2 0 1 0 1 1 0 0 1 1 0 0 0 2 1 1 0 1 0 1 0 1 1 1 0 0 1 2 0 0 0 2 0 1 0 0 2 0 1 0 0 1 0 2 0 0 1 0 2 2 1 0 0 1 2 1 2 1 1 1 1 0 1 0 0 0 0 0 0 0 2 0 0 1 0 0 0 0 1 2 0 2 2 0 0 0 2 0 1 0 0 0 0 0 0 0 0 2 1 0 0 0 0 2 1 2 0 0 1 0 1 1 0 0 0 1 0 1 1 0 0 0 1 0 0 0 0 0 2 1 0 0 0 0 0 0 1 1 0 1 0 2 0 1 0 0 1 1 2 0 1 0 0 2 0 2 0 2 0 1 2 0 0 0 1 1 1 0 0 2 0 1 1 0 1 0 0 1 1 0 1 0 0 1 2 1 1 1 1 1 0 0 0 2 0 0 1 0 0 2 1 0 0 1 0 0 1 2 2 2 2 0 0 0 0 2 0 1 0 1 1 1 0 0 1 1 1 2 0 0 1 0 1 1 0 0 0 2 0 0 2 2 0 2 0 0 0 1 1 0 0 0 0 0 0 1 1 0 0 0 1 0 0 0 2 0 0 1 1 0 0 2 1 1 0 1 0 0 1 0 1 1 1 1 1 0 0 1 0 2 1 2 0 1 1 2 2 0 1 0 0 0 0 0 0 2 2 2 1 0 0 2 2 1 2 2 0 2 2 0 1 0 1 0 1 1 0 1 0 0 0 2 0 0 1 1 0 1 0 1 0 1 0 0 2 2 2 2 2 0 0 0 0 0 0 2 2 0 0 0 0 0 0 1 0 0 0 0 1 0 1 0 0 0 1 1 0 0 0 1 2 1 1 1 0 0 0 0 0 1 0 0 2 2 1 0 1 1 1 0 0 0 0 2 1 0 1 1 0 1 0 0 0 0 1 0 1 1 1 2 2 1 0 1 0 0 1 0 1 0 1 1 1 0 0 1 1 0 1 1 0 0 0 1 0 1 1 0 0 0 0 0 2 0 0 0 1 1 1 0 0 2 1 0 0 0 0 0 0 0 2 1 1 0 0 0 0 0 0 0 2 1 2 1 0 1 0 0 0 1 0 2 2 0 0 1 0 0 1 0 0 0 2 2
151 0 0 0 1 0 0 0 0 0 1 1 0 1 0 0 1 0 0 0 1 0 1 1 1 1 1 0 2 2 2 0 1 1 0 0 1 1 0 1 0 1 0 0 2 1 1 0 1 1 0 0 0 0 1 1 0 0 0 0 2 0 0 2 0 0 1 1 0 0 0 1 2 2 2 2 2 1 1 0 1 2 0 0 2 0 0 1 1 2 0 1 1 0 1 1 0 1 1 1 1 2 1 0 1 1 2 1 1 0 0 1 0 1 1 1 1 0 1 0 0 0 1 1 1 1 1 1 0 1 0 0 0 0 1 1 1 0 0 2 1 1 0 0 0 0 0 0 1 0 0 0 0 0 1 0 0 1 1 0 0 1 0 1 1 0 0 1 0 1 1 1 0 2 2 1 0 0 0 0 0 1 0 1 1 0 1 1 1 1 0 1 2 2 2 0 1 0 0 0 0 0 0 2 2 1 2 1 2 0 1 2 1 0 2 0 0 0 1 1 1 1 1 0 0 0 0 0 0 0 0 0 0 1 1 0 1 2 2 2 0 0 1 0 0 2 0 0 1 1 1 1 2 1 1 0 0 1 0 1 1 0 0 0 0 0 0 0 2 0 2 0 1 2 0 0 0 2 2 1 1 1 2 1 2 2 1 1 1 2 1 1 1 2 2 0 1 0 0 1 0 0 1 1 1 0 0 2 0 0 0 1 2 0 1 1 0 0 1 1 1 1 1 0 1 0 1 0 0 1 2 0 0 0 0 0 0 1 0 0 0 0 1 0 0 0 0 0 0 2 0 1 0 0 0 2 0 0 0 0 1 1 1 0 1 0 0 2 2 1 1 1 0 0 0 0 0 0 0 0 1 1 0 0 0 0 0 0 0 1 1 1 0 0 1 1 1 0 1 0 0 1 0 0 0 0 2 0 0 2 0 0 0 0 0 0 2 1 0 0 0 2 1 1 2 2 1 0 0 0 1 1 0 1 0 1 0 0 0 0 2 0 1 0 0 1 0 0 0 1 0 1 0 2 0 0 0 0 1 0 0 2 1 0 1 1 1 2 0 0 0 0 1 2 1 0 1 0 2 0 0 0 0 1 1 1 1 0 1 0 1 1 0 1 2 0 2 0 1 0 1 1 2 1 0 0 1 2 0 0 0 2 1 1 0 1 0 0 0 1 1 1 1 1 0 2 0 1 0 2 0 2 0 0 0 0 2 1 1 2 2 0 2 1 1 1 2 1 1 1 0 1 1 0 2 2 2 2 0 1 0 1 0 2 1 0 0 1 1 0 1 1 0 0 0 0 2 2 0 2 2 0 0 0 0 0 0 1 0 1 0 0 0 0 0 1 0 0 0 0 0 1 0 1 0 0 1 0 0 1 0 0 0 2 0 2 0 0 1 0 0 0 0 0 0 0 2 1 0 0 0 0 1 0 1 0 2 1 0 1 1 0 0 1 2 1 1 0 1 0 0 2 0 2 1 2 2 1 1 1 1 0 2 1 1 1 0 2 0 1 1 0 0 0 0 1 1 0 2 0 1 1 2 1 0 1 1 1 0 2 0 0 1 0 1 0 0 2 1 1 0 0 1 0 2 2 1 1 1 0 1 1 0 1 0 0 0 0 0 0 1 0 0 1 1 2 0 0 2 0 1 1 0 0 0 0 1 0 1 1 0 1 1 1 1 0 1 1 1 1 1 1 0 0 1 2 0 1 1 0 0 0 2 1 1 0 2 2 0 2 0 0 0 0 0 2 0 0 1 1 1 1 1 0 0 0 0 0 2 0 2 0 2 2 2 0 0 1 0 0 0 0 1 2 1 0 1 0 0 1 1 0 0 0 0 0 2 2 2 0 2 1 0 1 0 2 1 0 1 0 0 1 0 1 1 0 0 1 1 1 1 1 0 0 1 0 1 0 0 0 0 0 0 1 0 1 1 0 0 0 0 1 0 0 0 1 1 0 1 0 0 0 0 1 0 1 0 0 0 0 0 0 0 0 0 2 0 0 0 0 2 1 1 0 1 1 1 0 1 2 0 1 1 0 1 1 1 0 0 1 1 1 1 0 2 0 1 1 1 0 0 0 0 1 1 0 1 0 0 0 0 0 0 1 1 0 0 1 0 1 0 0 1 2 1 0 0 0 0 0 1 0 1 0 1 0 1 1 0 1 1 1 0 1 0 0 0 0 1 2 0 1 1 0 0 2 0 0 1 0 0 0 0 0 0 0 0 1 1 0 0 0 0 0 0 0 0 0 0 0 0 0
152 0 0 0 1 0 0 2 0 2 0 0 0 1 0 0 1 1 0 0 1 0 0 1 0 0 2 0 2 2 2 1 1 0 0 0 1 1 0 2 2 0 0 0 1 1 1 0 2 0 0 0 0 0 0 2 0 0 0 1 1 0 0 0 0 0 1 0 1 1 0 1 1 1 1 1 1 1 2 1 0 1 1 1 1 0 0 0 1 1 0 0 1 1 0 1 0 1 1 1 1 1 1 0 1 1 2 0 2 0 0 2 0 1 1 1 1 0 1 2 2 0 1 1 0 0 0 2 2 2 0 0 0 0 1 1 0 0 0 2 1 1 1 0 0 1 0 0 0 2 0 2 0 0 1 0 0 2 0 1 1 1 0 2 2 2 0 0 0 1 0 0 0 2 0 0 1 1 1 0 0 1 0 2 0 0 2 1 0 1 0 1 2 0 2 2 0 0 0 0 0 0 0 0 2 2 0 0 0 0 2 1 1 0 0 1 1 0 1 0 2 2 0 0 0 1 1 0 0 0 0 0 0 0 0 0 0 2 2 2 0 0 2 1 1 2 1 0 1 1 0 0 1 0 0 0 1 2 0 1 1 0 0 0 0 0 0 0 2 0 1 1 0 2 0 0 1 1 1 1 1 2 2 1 2 2 0 0 0 1 0 1 0 2 2 0 1 1 1 1 1 1 0 0 0 0 0 2 0 0 0 2 1 0 2 0 0 1 0 1 0 0 2 1 0 0 0 0 1 1 2 1 0 0 0 0 0 2 0 1 0 0 0 0 0 0 1 0 0 2 0 1 0 0 0 2 0 0 0 2 2 2 2 0 2 1 0 2 2 1 1 1 1 1 0 0 0 0 0 0 0 2 0 0 1 1 0 1 1 1 1 1 0 0 2 1 0 2 0 0 0 1 0 0 0 0 1 0 0 1 1 0 0 0 1 0 0 0 1 0 0 1 1 0 0 1 1 1 1 1 0 1 2 2 2 0 0 0 1 0 1 0 1 1 0 1 0 0 0 0 0 1 0 2 1 1 0 1 2 0 0 2 1 0 1 2 1 2 0 1 0 1 0 2 0 0 0 0 1 1 2 0 0 1 0 0 0 0 0 0 0 0 0 1 1 0 0 1 2 1 1 1 0 0 0 0 1 0 0 0 0 2 0 1 0 1 1 0 0 0 0 1 0 0 1 1 1 1 0 1 1 1 0 0 0 0 1 1 0 1 0 2 2 2 2 0 2 1 1 0 1 1 0 1 2 1 1 0 1 1 0 0 1 2 0 1 1 1 0 1 0 2 1 0 1 0 1 1 0 1 2 0 0 0 1 0 0 1 1 1 0 0 1 2 0 1 0 0 0 1 1 1 0 2 0 0 0 0 0 2 0 0 0 1 1 2 0 0 0 0 1 0 0 1 0 0 2 0 0 0 0 0 1 0 1 0 2 0 0 1 1 0 0 0 1 1 2 0 1 0 0 1 0 2 1 2 2 0 1 0 0 0 1 1 1 1 0 0 1 0 0 2 1 0 0 2 0 1 1 1 0 0 1 0 0 1 0 2 0 0 0 1 0 0 0 0 0 2 2 2 1 0 0 0 1 2 1 2 2 1 2 1 0 1 0 1 0 0 1 1 0 0 2 2 0 1 1 1 0 0 0 2 1 0 0 0 1 0 0 0 0 0 0 0 2 0 2 1 0 0 0 0 0 1 0 0 0 0 2 0 0 0 2 1 0 0 2 0 1 0 2 0 0 0 0 0 1 0 0 1 2 1 1 0 0 1 1 1 2 1 1 0 1 2 2 0 1 0 0 0 0 0 1 2 1 1 0 0 0 0 0 0 0 0 1 2 1 1 2 0 0 0 1 2 1 2 1 0 0 0 0 0 1 2 0 0 0 0 1 2 0 0 0 0 0 0 0 2 2 1 0 0 0 0 0 0 1 1 0 0 2 0 0 0 0 0 0 0 0 0 2 2 0 0 0 2 0 1 2 0 1 0 0 0 0 2 0 0 1 0 1 1 0 0 1 1 1 0 0 1 0 2 1 0 1 1 1 0 0 1 0 1 1 0 1 1 1 2 2 2 0 2 0 0 0 0 2 0 0 0 0 0 1 2 1 0 0 1 0 0 0 1 1 0 1 1 0 1 0 1 1 0 0 0 2 1 1 1 1 1 0 1 0 1 1 1 1 0 2 2 0 0 0 0 0 0 1 0 1 1 1 0 0 2 0 0 1 0 0 0 0 0 0 1 0 0 2 1 1 0 0 0
153 1 0 0 0 0 0 2 0 2 0 0 0 0 0 0 0 2 1 1 1 0 1 0 0 0 1 0 2 2 2 0 1 2 0 0 0 2 0 0 0 0 1 0 1 1 0 0 2 1 0 0 0 0 1 0 2 0 0 0 1 2 0 1 1 1 1 1 0 1 1 0 2 2 1 2 2 1 1 0 1 2 0 0 2 0 0 1 2 2 1 1 1 1 0 1 0 1 1 2 2 2 1 0 0 0 2 2 0 1 1 0 1 1 1 2 1 0 1 2 2 1 0 0 0 0 0 2 0 2 1 1 0 0 0 0 0 0 0 1 1 1 2 0 0 2 1 0 0 0 0 0 0 0 0 0 0 1 0 0 0 2 1 2 2 1 0 1 1 0 0 0 0 2 2 0 0 1 0 1 0 1 1 1 1 0 1 1 0 0 1 1 2 0 2 1 2 0 0 0 2 2 0 2 2 0 2 1 1 0 1 2 1 1 2 2 2 0 1 0 1 1 1 0 0 0 0 0 0 0 0 0 0 0 0 0 0 1 2 1 0 0 2 0 0 1 1 0 2 0 0 1 0 0 0 1 2 2 0 1 1 0 0 0 1 1 0 0 1 0 2 0 0 2 0 0 1 1 1 0 1 2 2 2 2 1 1 1 0 1 1 0 1 2 2 1 0 0 1 1 1 0 1 1 1 0 1 2 2 0 2 2 2 0 1 0 1 0 1 1 1 1 2 1 1 0 1 0 0 1 1 1 0 0 0 0 0 1 0 0 0 0 1 0 0 0 0 0 0 0 2 0 0 1 1 0 1 0 0 1 2 1 2 0 2 1 0 1 1 0 0 0 1 0 0 0 0 1 1 0 0 0 1 1 1 0 0 0 0 1 0 1 1 0 2 1 0 1 0 1 0 2 0 2 1 0 1 1 1 1 0 1 0 1 1 0 0 1 0 0 0 2 1 0 1 2 0 0 0 1 1 0 1 1 1 1 0 0 1 0 1 0 1 1 1 2 0 0 0 1 0 0 1 2 1 1 0 0 1 0 1 2 2 0 2 2 2 1 0 1 0 1 1 1 1 1 0 0 2 1 1 0 0 0 1 2 1 0 2 0 1 2 0 1 2 0 0 1 1 0 0 0 1 1 0 0 1 1 0 0 0 0 0 0 1 1 0 0 0 1 1 1 1 0 1 1 1 1 0 1 1 1 0 0 1 0 1 0 0 0 1 0 1 0 0 0 0 0 2 0 1 1 0 1 2 1 1 1 0 1 0 0 1 2 0 0 2 1 1 0 1 0 1 0 0 1 2 1 0 2 2 0 0 0 1 0 0 1 1 1 0 0 0 2 0 2 0 1 1 1 1 1 1 1 0 1 1 0 0 0 1 0 0 0 1 1 0 0 0 0 1 0 0 0 0 1 1 2 0 0 1 0 1 0 2 2 0 0 1 1 1 1 0 1 2 0 1 0 1 0 0 2 0 1 0 2 1 0 1 1 1 0 1 0 0 0 2 0 0 0 0 2 0 0 0 2 0 0 1 0 1 1 2 1 0 2 1 2 1 1 0 0 2 0 1 0 0 2 0 1 0 1 0 0 1 2 2 2 2 0 0 0 0 1 0 0 0 2 1 1 1 0 0 2 0 2 1 0 0 0 0 1 0 1 0 1 2 0 0 0 0 0 0 0 1 1 2 0 0 0 0 0 0 0 0 0 0 0 2 0 0 0 2 1 0 0 2 0 0 1 0 0 0 0 0 1 1 0 0 2 2 1 0 1 1 1 1 1 1 1 1 1 1 1 1 0 1 0 0 0 0 0 0 1 2 1 2 1 0 0 0 0 0 0 1 1 1 0 1 0 0 0 1 2 0 1 1 0 0 1 0 0 0 0 0 2 1 1 0 0 0 0 0 0 0 0 0 1 0 0 1 0 0 2 2 0 0 1 0 2 0 0 0 0 0 2 0 0 2 0 0 0 0 0 0 1 0 1 1 1 2 2 0 0 0 0 0 0 0 1 0 2 0 1 1 1 1 0 0 0 0 2 2 1 2 1 0 0 0 1 1 0 0 0 1 1 2 1 2 1 1 1 0 0 0 0 1 1 0 0 1 0 0 1 0 0 0 2 0 1 0 0 2 1 0 1 0 1 0 1 0 0 1 0 0 0 0 1 0 1 1 1 0 0 0 0 0 0 1 1 1 0 1 0 0 0 1 0 1 0 0 0 0 0 0 0 0 1 1 1 1 0 1 1 0 0 0 1 1 0 2 2
154 0 0 0 1 0 0 2 1 2 0 0 0 0 0 0 0 1 0 1 1 1 0 0 0 0 1 0 2 2 2 0 1 1 0 0 2 0 0 2 1 1 1 0 2 1 0 0 1 1 0 0 0 0 1 1 0 1 0 0 2 0 0 2 1 1 1 1 0 0 0 1 2 2 0 2 2 1 2 0 1 2 1 1 2 0 0 0 1 2 0 0 1 1 1 1 0 1 1 2 1 1 1 0 0 0 2 2 0 1 0 1 1 2 2 2 2 0 1 1 1 0 1 1 1 1 1 0 0 1 0 0 0 0 0 0 0 0 0 2 1 1 0 0 0 1 0 0 1 0 0 0 0 1 0 0 0 1 2 1 1 2 0 2 0 2 0 1 1 1 1 1 0 2 2 0 0 1 0 1 0 2 0 2 2 2 0 1 0 1 0 2 0 0 0 0 0 0 1 0 1 1 0 0 2 0 2 1 0 0 1 2 1 0 1 0 0 1 1 0 0 0 0 1 1 0 1 0 0 0 0 0 1 2 2 1 1 2 2 1 0 0 2 0 0 1 0 0 2 0 0 1 1 1 1 0 1 2 0 0 0 0 0 0 0 0 0 0 2 0 0 2 0 2 0 0 0 2 2 2 2 2 1 1 2 1 1 2 0 2 0 0 0 2 2 0 1 0 0 0 0 0 0 0 0 0 1 1 0 1 0 2 1 1 1 0 0 0 1 1 1 1 1 0 0 0 1 0 0 1 2 1 2 1 0 0 0 2 0 1 0 0 2 0 0 0 1 0 2 0 0 0 0 1 0 1 1 0 0 2 2 2 2 0 2 0 2 2 2 0 0 0 2 1 1 1 1 2 2 1 1 1 1 0 2 1 0 0 0 0 0 0 1 0 2 2 2 0 1 1 0 2 0 1 1 0 0 0 1 0 1 0 0 0 1 0 1 1 1 0 0 1 0 0 0 2 2 0 0 0 0 1 0 1 1 0 0 0 1 0 0 0 2 1 1 0 0 0 0 1 0 1 1 1 1 0 1 2 1 2 0 0 0 1 0 1 1 2 0 0 0 0 0 2 0 0 0 0 2 0 1 1 0 0 0 2 0 1 2 1 2 2 0 2 2 0 0 0 1 1 1 1 1 1 0 0 1 0 1 1 0 1 0 0 0 2 0 0 0 2 2 0 1 0 1 1 1 0 0 1 0 1 0 1 1 0 0 1 0 0 0 1 1 1 1 0 2 1 1 0 0 0 0 1 2 2 1 0 0 2 0 0 0 2 1 1 0 1 0 1 0 0 1 0 0 1 2 1 0 2 2 1 0 0 0 0 0 2 2 2 0 0 0 1 0 2 0 1 1 1 1 1 1 1 1 0 0 0 0 0 2 0 0 0 2 0 0 0 2 0 0 0 0 0 0 1 1 1 0 0 0 0 0 0 2 0 1 0 1 2 2 1 0 1 1 0 1 0 1 0 0 2 1 1 0 2 1 0 1 0 0 0 0 2 2 1 1 1 0 1 0 1 1 0 1 2 0 2 1 1 0 0 0 0 0 0 0 0 0 2 1 1 0 0 0 0 0 1 0 1 1 0 1 0 1 1 1 2 2 0 1 1 0 1 1 0 1 1 1 1 0 0 1 2 0 1 0 0 0 0 0 1 0 0 0 0 0 0 1 1 1 1 0 0 1 0 1 1 1 1 1 0 0 1 1 2 0 0 2 0 0 0 2 2 0 0 2 0 1 2 1 0 0 1 1 0 1 0 1 1 2 2 2 0 0 0 0 2 1 2 0 1 1 1 0 1 0 0 0 0 1 0 1 2 1 0 0 0 0 1 1 0 1 1 0 1 1 2 2 0 2 1 1 1 0 1 0 0 1 0 1 0 1 1 1 0 0 0 1 1 0 0 0 0 0 0 0 2 2 0 0 0 0 2 2 0 0 0 0 0 1 0 0 0 0 0 1 2 1 0 0 0 0 1 0 1 0 0 1 2 2 2 0 0 0 0 1 0 0 1 1 2 0 0 2 2 2 1 0 1 0 2 1 0 1 1 0 0 0 0 0 0 1 0 2 0 1 1 1 0 1 0 0 0 0 0 1 1 0 0 1 1 0 2 0 0 1 2 0 0 0 1 0 0 0 1 0 0 0 0 2 0 1 1 0 0 0 0 0 0 2 0 1 1 0 0 0 0 2 2 0 1 1 0 1 1 0 1 2 0 0 0 0 0 0 0 0 1 1 0 0 0 0 2 1 0 0 0 0 0 2 0
155 1 0 0 0 1 1 1 0 0 0 0 1 1 0 1 0 2 2 1 1 0 0 0 0 0 0 0 1 2 2 0 0 1 0 0 2 1 0 2 2 0 0 0 2 0 0 0 2 0 0 0 1 1 1 1 1 1 0 1 2 0 1 0 0 1 1 1 0 0 0 0 2 2 0 2 2 1 2 0 1 1 0 0 1 0 0 1 2 2 1 1 1 0 0 1 0 0 0 0 0 2 1 0 0 0 2 1 1 0 0 2 0 1 0 1 1 0 0 2 2 0 1 1 1 1 1 1 1 1 0 1 0 0 1 1 0 0 0 2 1 1 0 1 0 0 0 0 0 0 0 0 0 1 0 1 1 0 0 1 1 0 0 2 1 0 0 0 0 1 1 1 2 0 2 1 1 1 1 0 0 1 2 2 2 0 2 0 0 1 0 1 2 1 1 1 2 0 0 0 0 0 0 2 2 1 2 1 1 0 0 2 0 0 1 0 0 0 2 0 2 2 0 0 0 0 0 2 2 2 0 0 0 0 0 0 0 1 2 1 0 0 2 0 0 1 0 0 2 0 0 0 1 1 1 0 0 0 0 0 0 0 0 0 0 0 0 0 2 0 0 1 1 1 0 0 0 1 1 1 1 1 1 1 1 1 1 1 0 1 0 0 1 2 1 0 0 0 0 1 1 1 1 1 1 0 0 1 0 0 0 1 2 0 0 0 0 1 0 1 0 1 2 1 2 0 0 0 0 1 1 2 2 0 0 0 0 1 0 0 0 0 0 0 0 0 1 0 2 1 1 0 1 1 0 0 1 0 0 1 2 2 0 0 0 0 0 1 2 1 1 1 0 0 1 0 0 0 0 0 1 1 2 0 1 1 0 0 0 0 1 1 1 0 2 1 1 1 1 1 0 1 0 1 1 0 0 1 1 1 0 1 0 1 1 0 0 0 0 0 0 2 1 0 1 1 0 0 0 0 1 0 1 1 1 0 0 1 1 1 1 0 1 1 1 2 1 1 2 1 0 0 1 2 2 1 1 1 2 1 1 2 0 0 0 0 0 2 0 1 1 2 0 2 0 0 0 0 2 1 2 0 0 0 1 2 1 1 1 0 1 1 0 1 0 0 0 0 2 0 0 0 2 0 0 0 1 1 0 0 0 2 0 0 1 1 1 1 0 1 2 1 2 2 0 2 0 1 0 1 1 1 0 0 0 0 1 0 0 1 0 0 0 0 0 1 0 1 1 1 0 1 1 2 2 0 0 1 1 0 1 0 0 2 0 1 1 0 1 0 0 1 1 0 0 1 1 0 0 0 2 0 0 0 0 0 1 1 1 1 0 1 1 1 0 0 1 0 0 0 0 2 0 1 0 1 2 0 0 0 0 0 0 0 0 0 1 0 1 0 1 0 1 1 0 0 2 2 0 0 1 0 0 0 2 0 0 0 0 2 0 0 0 1 2 2 2 0 1 0 1 1 0 2 0 1 1 1 2 1 1 1 2 1 1 1 1 0 1 1 1 0 0 0 0 2 1 1 2 0 0 0 2 2 0 1 2 1 0 1 1 0 0 1 0 0 0 1 0 0 0 0 0 0 1 2 2 2 2 0 1 1 0 2 0 0 1 0 1 2 0 0 0 2 0 2 1 0 0 0 0 0 0 0 0 1 2 0 0 1 0 0 1 1 1 0 1 0 0 0 0 0 0 0 0 0 0 0 2 0 0 0 2 2 0 0 2 1 0 1 1 0 0 0 0 0 1 0 0 1 1 1 1 1 1 1 1 1 1 1 1 1 1 1 1 0 0 0 0 1 1 0 0 2 1 1 0 1 0 1 1 0 1 1 1 2 2 1 0 0 0 0 1 1 0 1 0 0 0 0 0 0 1 2 1 1 0 0 2 1 1 0 1 1 1 1 1 1 1 1 0 0 0 2 2 0 1 0 0 0 0 0 1 1 0 0 1 1 2 1 1 0 0 2 0 1 0 0 1 0 1 1 0 0 0 0 1 0 1 0 1 1 0 0 2 2 2 0 1 0 2 2 1 0 1 1 1 0 0 1 1 1 1 0 2 1 2 1 0 0 0 0 0 0 0 0 1 0 0 0 0 0 0 1 0 0 0 1 0 0 0 0 2 1 2 0 0 1 0 2 0 0 1 0 2 1 2 0 0 0 2 0 0 0 2 2 2 0 1 2 0 1 0 0 0 1 0 0 2 0 0 0 0 0 1 1 1 1 0 0 0 1 0 1 0 0 1 1 0 0 2 2
156 1 0 0 0 0 0 0 0 0 0 2 1 1 0 1 0 1 0 1 1 1 0 0 0 0 1 0 2 2 1 0 0 1 1 1 1 1 0 1 0 1 0 1 2 0 0 0 2 0 0 0 1 1 0 2 0 1 0 0 1 1 0 1 1 1 2 1 0 0 0 1 2 2 2 2 2 1 2 0 1 2 1 1 2 0 0 0 1 1 0 0 1 2 1 2 0 2 2 2 1 2 1 0 1 1 2 2 0 0 0 1 0 1 1 1 1 1 2 1 1 1 2 2 1 0 1 1 0 1 1 1 0 0 1 1 0 0 1 0 0 2 0 0 0 0 1 0 0 1 1 1 0 0 0 0 1 1 1 0 0 1 0 2 2 2 0 0 1 1 0 1 0 2 2 0 0 2 2 0 0 2 1 2 2 1 1 1 0 1 0 2 1 0 1 1 2 0 0 0 0 0 0 1 2 2 1 1 2 1 2 0 1 1 0 0 0 0 1 0 1 1 1 0 0 0 0 0 0 0 0 0 0 1 1 0 1 1 1 1 0 0 0 0 0 1 0 0 2 0 0 0 0 0 0 0 0 2 0 0 0 0 0 1 0 0 0 1 1 0 0 2 0 2 0 0 1 2 1 0 0 1 2 0 2 1 0 1 1 2 1 1 1 2 2 0 1 2 0 2 1 0 2 2 2 0 0 2 0 0 0 2 2 0 2 1 1 1 0 0 0 0 1 1 0 0 0 0 2 0 1 2 1 0 0 0 0 1 0 1 1 1 1 0 0 0 0 1 1 2 0 1 1 0 1 0 0 0 0 0 0 0 1 0 1 1 0 1 1 0 0 0 0 0 0 0 0 0 0 0 0 1 2 0 0 2 0 0 0 0 0 0 1 0 1 0 0 1 0 0 0 0 0 1 1 0 0 1 0 2 0 0 0 0 2 0 0 0 0 2 2 0 0 1 0 2 1 1 1 1 1 1 1 1 1 1 0 2 0 0 0 0 2 2 2 2 0 0 1 1 0 1 0 1 1 0 1 0 1 0 0 1 0 0 1 1 1 2 0 1 0 1 0 1 1 1 0 0 2 1 0 0 0 0 0 1 0 1 2 1 0 2 0 2 2 0 0 1 2 0 1 0 2 1 0 0 0 0 0 0 1 0 1 0 0 2 1 0 0 1 1 1 0 0 0 1 1 1 0 1 1 1 0 0 0 0 0 1 0 2 0 2 2 2 2 0 2 0 2 0 1 1 0 2 2 1 0 0 1 1 0 0 1 2 1 0 0 1 1 0 1 1 1 0 0 1 1 0 0 1 2 1 0 0 1 0 0 1 1 1 0 0 0 0 2 0 1 1 1 1 1 1 1 1 0 0 2 0 0 2 0 0 0 0 1 0 0 0 1 0 1 0 0 0 0 1 2 0 0 0 1 0 0 0 2 1 0 0 0 0 1 1 0 1 1 0 1 0 1 0 1 0 0 2 1 2 1 0 1 0 0 0 2 2 2 2 0 0 1 0 1 1 0 0 0 1 1 1 1 0 1 2 2 1 1 2 0 2 0 1 0 1 0 1 0 0 0 2 1 1 0 0 0 0 1 1 0 1 2 0 1 1 0 1 0 0 0 0 0 0 0 1 0 2 0 2 1 0 0 0 0 1 0 0 0 1 2 0 0 1 0 0 1 1 2 0 2 0 0 0 0 0 0 1 0 0 1 1 2 1 1 1 2 1 0 1 1 0 0 2 0 0 1 0 0 0 0 0 1 1 2 1 1 0 0 1 0 2 2 2 0 0 0 0 0 0 1 0 0 2 2 0 0 2 2 0 1 0 0 2 2 0 2 2 0 2 2 0 2 0 1 1 0 2 0 1 1 0 0 0 0 0 1 1 0 0 0 1 0 0 1 0 0 0 0 0 0 1 1 0 0 1 0 2 1 1 0 0 0 0 1 0 2 0 0 2 0 0 1 0 1 1 0 0 1 1 1 1 2 1 1 1 0 0 0 0 0 0 0 0 1 2 0 0 2 2 2 0 0 0 0 2 0 0 2 1 1 0 0 1 0 0 0 0 1 1 2 1 2 2 0 2 0 0 0 0 1 1 1 0 1 1 0 2 0 0 0 1 1 0 0 0 1 1 0 0 1 1 0 1 1 0 1 1 0 0 1 0 0 1 0 1 0 0 1 1 1 0 1 1 1 0 0 0 0 0 0 0 0 0 0 0 0 1 0 0 1 1 0 1 1 0 1 1 0 0 0 1 1 0 1 1
157 0 0 0 0 0 0 2 0 2 0 0 1 2 0 1 1 2 2 0 1 0 0 1 0 0 1 1 1 1 1 0 0 0 0 0 2 1 0 0 0 0 0 0 1 0 0 0 2 1 0 0 0 0 0 0 1 0 0 1 0 1 0 2 0 0 1 0 0 0 0 0 2 2 2 2 2 0 2 0 0 2 1 2 1 0 0 1 1 1 0 1 1 2 0 2 0 2 2 2 2 2 1 0 1 1 2 1 1 0 1 1 1 1 1 1 1 0 1 1 1 0 1 1 0 0 0 1 1 1 0 0 0 0 0 0 0 0 1 0 1 1 0 0 0 0 0 0 0 0 0 0 0 1 1 0 1 1 2 1 0 1 0 1 0 0 0 1 0 2 1 0 0 2 1 1 1 0 0 0 0 1 0 1 1 0 1 2 1 1 0 1 0 0 0 2 1 0 0 0 0 0 0 1 2 1 2 1 0 0 1 1 0 0 2 1 1 0 0 0 1 1 0 0 0 0 0 0 0 0 0 0 0 0 0 1 0 1 2 1 0 1 1 0 0 2 0 0 1 1 0 0 1 0 0 0 0 1 0 0 0 0 0 0 0 0 0 0 2 0 0 1 1 2 0 0 0 2 2 2 2 2 1 0 2 0 0 2 2 2 1 1 0 1 1 0 0 2 2 2 0 0 1 1 0 0 0 1 0 0 0 0 2 0 1 0 1 1 0 0 1 1 1 0 1 0 1 0 2 2 2 1 0 0 0 0 0 2 0 1 0 1 1 0 0 1 0 2 2 1 1 0 0 0 2 0 1 0 0 1 1 2 0 0 0 1 0 1 1 0 0 0 1 1 0 0 0 0 0 0 0 1 1 0 2 1 0 0 0 0 0 1 0 0 2 0 0 0 2 1 1 1 0 2 0 2 0 1 0 1 1 0 0 2 0 2 0 1 0 0 0 1 1 0 0 2 2 0 0 0 0 0 0 0 0 1 0 1 0 0 0 0 2 1 1 1 0 0 0 0 0 0 0 2 0 0 0 2 0 2 2 2 0 0 0 0 0 2 0 0 0 1 0 2 0 0 0 1 2 1 0 0 0 0 0 1 0 1 2 1 1 1 0 1 1 0 1 0 0 2 2 1 1 1 0 1 2 0 1 0 1 0 0 0 0 2 0 0 0 0 1 2 1 1 0 2 0 0 0 1 0 1 0 0 0 0 1 0 0 1 0 0 2 0 0 0 0 1 1 0 0 0 0 2 2 1 0 1 0 0 0 1 0 2 2 0 0 1 1 0 1 0 0 0 2 0 2 0 0 2 2 0 0 1 1 1 0 1 1 1 0 0 0 0 1 0 0 0 0 0 0 2 0 1 0 1 1 0 0 0 0 0 0 0 2 1 0 0 0 1 1 1 2 2 0 0 0 0 0 0 0 0 0 0 2 0 0 0 0 1 1 0 0 2 2 1 1 0 1 0 0 2 1 1 0 2 1 0 2 0 0 0 1 1 1 1 1 1 0 2 0 0 0 0 0 1 2 1 2 0 0 0 2 1 1 2 1 2 1 1 0 1 2 0 1 0 0 2 2 2 1 0 0 0 1 2 2 1 1 0 1 1 0 1 0 1 1 1 0 0 0 0 0 2 0 2 0 0 0 0 0 1 0 0 0 0 1 0 1 1 0 1 0 0 0 1 1 1 0 0 0 0 0 0 0 0 0 0 1 0 0 0 2 1 0 0 2 0 0 2 0 1 1 2 2 2 1 0 0 1 0 0 0 2 1 2 1 2 1 2 0 1 0 1 1 0 0 1 0 1 1 0 0 1 2 1 2 0 0 1 1 0 1 1 1 2 2 0 0 0 0 0 2 2 0 1 1 0 0 0 0 0 0 0 0 0 0 0 0 0 0 0 0 0 0 0 0 0 0 0 0 0 0 2 1 0 0 0 0 0 0 0 0 0 0 0 1 0 2 0 0 1 1 1 0 1 0 1 2 2 2 2 0 0 0 0 1 0 0 1 2 2 0 0 2 2 2 1 1 1 0 1 1 0 1 1 0 0 0 1 1 1 0 0 1 1 2 1 2 1 0 1 1 1 0 0 1 1 1 0 0 0 0 0 0 0 0 0 1 0 0 0 1 0 0 0 0 0 0 0 1 0 1 0 1 0 1 0 0 1 1 0 0 0 0 0 0 0 1 1 1 0 0 0 0 0 1 0 2 0 0 0 0 0 0 0 0 1 0 0 0 0 1 1 0 0 0 0 0 0 0 0
158 0 0 0 1 1 1 2 0 2 0 0 0 0 0 0 0 1 0 0 2 0 1 0 0 0 1 0 2 2 2 0 2 1 0 0 2 2 0 0 0 0 0 1 1 1 1 0 0 2 2 2 0 0 1 2 0 1 1 1 1 0 0 0 0 0 2 0 1 1 0 0 1 1 2 1 1 2 2 0 1 2 0 1 1 0 0 0 0 1 0 0 0 1 1 1 0 1 1 1 1 2 1 0 0 0 2 2 0 0 0 1 0 1 0 1 1 0 0 2 2 0 0 0 0 0 0 2 1 2 1 1 0 0 0 0 0 0 0 2 1 1 0 0 0 0 0 1 1 1 0 0 0 1 1 0 2 0 0 1 1 1 0 2 2 0 0 1 0 1 0 0 1 1 2 2 2 0 0 0 0 0 0 2 1 0 2 1 0 1 0 2 1 0 1 1 2 0 1 0 0 0 0 1 2 0 2 1 0 0 2 0 1 0 0 0 0 0 2 2 0 0 0 0 0 1 1 1 1 1 1 1 0 1 1 1 0 2 2 2 0 0 1 0 0 2 0 0 1 1 0 0 2 1 1 0 1 2 1 1 0 1 0 1 0 0 0 0 2 0 0 0 0 0 1 1 0 2 2 1 1 2 1 1 1 2 0 0 0 1 0 0 0 1 2 0 0 2 2 2 0 0 1 1 1 1 1 2 0 0 0 1 1 0 2 1 1 0 0 1 1 1 1 1 1 0 0 1 0 2 1 1 1 0 0 0 0 0 0 1 0 2 1 0 1 1 1 0 1 0 2 0 0 1 1 0 1 0 0 2 2 2 2 0 2 2 0 1 2 1 1 1 2 2 0 0 0 1 1 0 1 1 1 0 2 1 0 0 0 0 0 0 1 0 2 2 2 1 1 0 0 2 0 2 0 2 0 0 0 1 0 1 0 1 0 1 1 1 0 0 0 2 0 0 1 2 2 2 2 2 2 1 0 1 1 2 1 1 1 0 1 0 2 1 1 2 1 0 0 1 0 1 1 2 1 1 0 1 1 1 0 0 1 0 1 2 1 2 0 0 0 1 2 2 0 0 0 0 2 2 2 1 0 1 0 0 0 0 2 0 2 2 0 2 1 0 1 1 1 1 1 1 1 1 0 1 2 1 0 0 0 1 0 1 0 1 0 0 0 1 1 1 0 0 1 2 0 1 1 1 1 0 0 1 1 0 2 0 0 1 0 1 2 1 1 1 2 2 0 0 0 0 0 2 0 0 0 0 0 1 0 0 2 2 1 0 1 0 2 0 0 1 0 0 1 0 1 1 0 2 2 1 2 0 0 1 0 1 0 1 0 0 2 0 1 0 1 0 0 1 1 1 0 2 0 0 0 0 0 0 0 0 0 1 0 1 1 0 0 0 0 0 1 1 0 0 1 0 0 0 0 0 0 0 2 1 0 0 1 2 1 1 0 1 0 0 2 2 0 0 0 1 1 1 0 1 2 0 2 0 0 0 1 0 1 0 0 0 1 1 1 0 2 0 0 2 0 0 1 0 1 0 2 2 0 2 2 1 0 1 0 1 0 0 0 0 0 2 1 0 0 1 1 0 0 1 1 2 2 0 1 1 0 2 1 0 1 1 0 0 0 1 0 2 0 2 1 0 1 0 1 1 0 0 0 0 1 0 1 2 1 1 0 0 0 1 1 1 0 0 0 0 0 0 0 0 0 0 2 1 0 1 2 0 0 0 2 1 0 2 1 0 0 1 1 1 0 0 0 1 1 1 0 2 2 2 2 2 2 2 0 1 1 1 1 0 1 2 0 0 2 0 1 2 1 1 0 0 1 1 2 0 0 0 1 1 2 0 2 0 1 2 1 2 0 1 1 0 0 0 0 0 1 1 0 1 1 1 1 1 0 0 1 1 1 1 1 0 0 0 0 0 0 2 2 0 0 0 1 0 0 0 0 0 1 0 0 0 0 0 0 0 0 0 0 2 0 2 1 0 1 0 0 0 0 0 0 0 1 0 0 1 1 0 2 2 2 0 1 0 1 2 1 0 1 1 0 1 0 0 0 1 0 0 0 2 2 2 2 1 0 1 1 1 0 0 2 1 0 0 0 1 0 1 0 0 0 1 0 0 0 0 2 1 1 0 0 0 0 0 2 0 1 0 1 0 1 1 0 1 0 1 1 0 0 1 1 0 1 2 1 0 0 0 0 0 0 0 1 0 0 0 0 1 0 0 1 1 0 1 1 1 0 1 0 0 1 0 0 0 2 1
159 0 0 0 1 0 0 2 0 2 0 1 0 0 0 0 0 1 0 0 1 0 0 0 0 0 0 1 1 1 1 0 0 1 1 0 1 1 1 1 1 0 0 1 2 1 1 0 2 0 0 1 1 1 0 2 0 1 0 0 0 0 0 0 0 0 1 0 0 0 0 1 2 2 2 2 2 0 2 0 0 2 2 2 2 0 0 2 2 2 0 1 0 2 0 0 0 0 0 1 0 2 1 0 1 1 1 1 1 1 0 2 0 1 0 0 0 1 2 1 1 1 1 1 1 1 1 1 1 1 0 0 0 0 0 0 0 0 0 0 1 1 1 0 0 2 1 1 1 1 0 0 0 0 0 0 0 0 0 1 1 1 0 2 0 2 1 1 1 1 1 1 1 1 1 0 0 0 0 0 0 0 0 2 1 1 1 0 0 2 0 2 2 1 1 2 1 0 0 0 1 1 1 0 1 1 1 0 0 0 1 1 0 0 1 0 0 1 0 1 1 1 0 0 0 1 2 1 1 0 0 0 0 0 0 0 0 1 1 1 0 0 1 0 0 1 0 0 2 0 0 0 1 0 0 1 1 2 1 1 1 0 0 1 0 0 1 1 0 0 0 2 0 1 0 0 1 2 1 1 1 0 1 0 0 0 0 0 2 2 1 1 0 1 2 0 1 0 1 2 1 0 0 0 0 0 1 1 2 0 2 2 1 0 0 0 0 0 1 1 1 1 2 2 0 0 0 0 0 1 2 0 1 0 0 0 0 0 0 0 0 0 1 0 0 0 0 1 2 1 0 0 0 0 2 0 2 0 0 1 1 2 1 0 1 0 1 1 2 0 0 0 0 1 0 0 0 1 1 0 0 1 0 2 2 2 0 1 1 1 1 1 0 1 2 1 1 1 1 1 0 1 0 0 0 0 2 0 0 2 0 0 0 0 2 0 0 0 0 0 0 1 1 2 1 2 0 0 0 0 1 0 1 1 1 0 1 1 2 1 0 0 0 0 0 1 0 0 0 0 0 1 0 2 0 0 0 0 0 0 1 1 0 0 1 1 1 1 0 1 0 1 2 1 1 0 1 0 2 1 2 0 1 0 0 1 0 1 1 1 1 0 0 0 1 0 0 1 2 0 0 0 1 1 0 0 1 1 1 0 0 2 0 1 0 1 0 1 0 1 1 1 0 0 0 0 2 0 0 1 0 1 0 0 0 0 1 1 0 1 1 0 1 1 1 1 0 1 1 0 0 0 0 1 1 1 1 0 1 1 0 0 1 1 0 0 1 1 1 0 1 0 1 0 0 1 1 1 0 1 2 0 0 0 1 0 1 2 0 2 0 0 1 0 1 0 0 0 0 1 1 1 0 2 0 0 1 0 0 1 1 1 0 0 1 0 0 0 0 0 0 0 0 0 0 1 1 2 0 0 0 0 1 0 2 0 1 0 0 1 0 0 0 1 1 0 1 0 1 0 0 1 1 0 0 1 2 0 2 1 1 0 0 2 2 2 2 1 0 0 0 1 0 0 1 2 0 0 2 0 1 1 2 1 0 2 0 1 0 1 0 1 0 0 1 0 0 2 2 2 0 0 0 0 2 2 1 1 1 0 0 0 0 1 1 0 1 2 0 0 0 0 0 1 1 2 1 0 1 0 1 1 1 0 0 1 2 0 0 2 0 2 0 0 0 1 1 1 1 1 1 1 1 0 1 0 0 1 2 0 0 0 2 0 0 0 2 0 0 2 0 0 1 1 1 0 1 0 0 2 2 2 1 0 1 2 1 1 1 1 1 1 0 1 1 0 0 1 0 0 1 0 1 1 1 1 1 2 0 0 0 0 1 1 0 2 1 0 2 0 2 2 2 2 1 1 0 0 1 0 0 1 0 0 0 0 0 0 1 1 0 0 2 2 2 2 2 2 2 1 0 0 0 2 2 0 0 0 0 0 0 0 1 1 1 0 0 1 0 0 1 1 0 0 0 2 1 1 1 0 1 1 0 0 0 0 0 0 1 0 1 1 0 1 1 0 0 0 1 1 0 2 1 0 1 1 1 0 1 1 0 0 0 0 0 1 1 2 1 1 0 1 0 1 0 0 1 1 0 1 0 0 1 1 0 1 1 0 0 1 0 0 2 2 0 1 0 1 0 0 2 0 1 0 1 0 1 1 0 2 1 0 1 0 2 2 2 0 0 0 0 0 1 1 2 1 0 0 1 0 0 0 0 1 0 0 1 0 0 1 1 1 0 1 1 0 0 1 1 0 1 1
160 0 0 0 0 0 0 2 0 2 0 0 0 0 0 0 0 1 1 0 1 0 0 1 0 0 0 0 2 2 1 0 0 1 0 0 2 1 1 1 1 0 0 1 2 0 0 0 0 2 2 2 0 0 1 1 1 0 0 1 0 0 0 2 0 1 1 0 1 1 0 1 2 2 0 2 2 1 2 0 1 1 0 1 0 0 0 2 2 2 0 1 0 1 0 0 0 0 0 2 0 2 0 0 2 0 1 1 1 1 0 2 0 2 0 2 2 0 1 1 1 0 2 2 1 1 1 0 0 1 0 0 0 0 0 0 0 0 2 0 2 0 1 0 0 1 0 0 0 0 0 0 0 0 0 1 1 1 1 0 0 1 0 2 1 2 1 1 0 1 1 2 1 2 0 1 0 2 1 0 0 2 1 2 1 0 2 0 0 1 0 1 2 1 1 2 1 1 0 0 0 0 1 1 2 2 1 1 1 0 0 2 2 0 1 1 0 1 1 0 1 1 0 0 0 0 0 0 0 0 0 0 0 0 0 0 0 2 2 2 0 0 1 0 0 2 0 0 1 1 1 1 0 0 0 0 1 2 1 1 0 1 0 0 0 0 0 0 1 1 1 0 1 2 0 0 0 2 2 0 0 2 1 1 1 1 0 1 1 2 1 1 1 2 2 0 0 1 1 2 2 0 1 1 1 0 0 2 0 0 0 2 1 0 2 0 0 0 0 0 2 0 2 1 2 0 0 0 0 0 1 1 0 0 0 0 0 1 0 1 2 1 2 1 0 1 0 0 0 1 1 0 0 2 0 0 1 1 0 2 2 2 1 0 1 0 1 2 2 0 0 0 0 0 0 0 0 1 0 0 0 0 0 0 1 0 0 0 0 0 0 0 1 0 2 1 1 1 0 0 0 1 0 2 1 1 0 1 0 2 0 0 1 0 0 1 1 1 1 0 0 1 0 0 1 2 1 0 0 1 2 0 0 1 1 0 1 1 0 0 2 0 1 1 0 1 0 0 0 1 0 1 1 2 0 0 0 1 1 1 1 1 0 0 0 0 0 2 0 0 0 0 0 2 1 1 0 1 2 0 1 0 1 0 0 0 0 1 2 0 1 2 0 2 1 0 1 0 1 0 1 1 1 0 0 0 1 2 0 0 0 1 0 0 0 2 1 0 0 1 1 1 0 0 2 2 0 0 0 1 0 1 0 0 0 0 2 0 0 1 0 1 1 0 0 0 1 0 2 0 1 1 1 1 1 1 1 1 2 0 1 0 0 1 0 0 1 0 0 0 0 1 0 0 1 0 1 1 0 2 2 0 0 0 2 0 0 2 2 2 0 0 0 0 0 0 0 0 0 0 0 2 0 2 0 0 1 0 0 1 1 0 0 0 0 0 1 0 0 1 1 1 0 0 0 1 2 1 0 0 0 0 1 0 1 1 0 0 0 2 0 1 0 2 2 1 1 0 1 0 0 2 1 1 1 2 0 1 1 0 0 0 0 2 1 1 2 1 1 0 2 1 0 0 2 2 0 2 2 0 0 0 1 0 0 0 1 1 0 1 0 1 0 0 0 1 1 2 1 1 0 1 0 0 0 1 1 1 2 0 1 1 0 0 2 1 1 1 0 0 0 1 0 1 1 2 1 0 1 0 0 1 0 0 0 0 1 0 0 1 0 0 1 1 1 0 1 0 0 0 0 0 0 0 1 1 1 0 1 0 0 0 2 1 0 0 2 1 0 1 1 0 1 2 2 0 2 0 1 1 1 1 1 1 1 1 0 2 2 2 0 0 2 2 2 0 1 1 0 1 2 0 1 2 0 0 0 0 1 1 2 0 1 1 1 2 2 0 2 0 2 2 0 2 0 1 1 0 1 0 0 1 2 1 0 1 0 1 0 0 1 0 0 0 0 0 0 0 0 0 0 0 0 1 1 0 1 0 0 1 0 0 0 0 0 0 0 0 1 0 0 0 0 1 0 2 0 2 2 1 2 1 0 0 0 0 1 0 1 0 0 1 0 0 2 1 2 0 1 0 1 2 0 0 2 1 1 1 0 0 0 1 1 0 1 1 2 1 1 1 0 1 0 1 0 0 1 2 1 0 0 0 0 2 0 0 0 1 0 0 0 0 0 1 1 1 0 0 0 0 1 0 1 0 1 0 1 2 0 2 2 0 0 0 0 1 1 0 2 0 0 0 0 0 0 2 0 0 1 0 0 0 0 1 0 0 1 1 0 2 2 0 0 1 0 0 0 1 1 0 0 0
161 1 0 0 0 0 0 2 0 2 0 0 0 0 0 0 0 2 0 1 1 1 0 1 0 0 2 0 2 2 2 1 0 1 0 0 2 0 0 1 1 0 0 0 1 0 0 1 0 2 0 2 2 2 1 0 1 1 0 2 0 0 1 0 0 0 1 0 0 0 0 0 2 2 2 2 2 1 1 1 0 2 1 1 1 1 0 0 2 2 0 0 1 2 1 2 0 1 1 2 1 2 1 0 1 1 2 1 1 1 0 1 1 2 0 2 1 0 1 1 1 0 1 1 1 1 1 0 0 1 0 0 0 0 0 0 0 0 0 1 1 1 0 0 0 2 1 0 1 2 0 1 0 0 0 1 1 1 1 1 1 1 0 2 1 1 0 1 1 1 1 0 1 1 2 1 1 1 0 1 0 1 0 2 2 0 2 2 0 0 0 2 1 0 1 2 1 0 0 0 0 0 0 2 2 0 2 0 0 0 1 1 1 0 2 0 0 1 0 1 1 1 1 0 1 1 2 0 0 0 0 1 1 1 1 1 0 2 2 2 0 0 1 0 0 1 0 0 2 0 0 1 0 0 0 0 2 1 0 0 0 0 0 0 0 0 1 0 2 0 0 0 0 2 1 1 0 2 2 2 1 1 1 0 2 1 0 0 1 1 1 1 0 2 1 1 0 0 0 1 0 0 2 2 2 0 0 2 1 0 1 2 1 0 1 0 0 0 0 0 0 0 0 0 2 0 0 0 0 0 1 2 0 0 0 0 0 2 0 0 1 0 0 0 0 0 1 0 1 2 2 0 0 0 1 1 0 0 0 1 1 1 2 0 2 1 1 1 2 0 0 0 0 0 0 0 0 0 0 0 1 1 1 0 1 1 0 0 0 0 0 0 1 0 2 1 0 0 0 0 0 0 0 0 0 0 1 0 1 2 0 1 0 0 0 0 2 0 0 1 1 1 0 1 0 2 2 0 0 1 1 0 0 0 0 2 0 2 1 1 1 0 2 1 1 0 0 1 0 1 0 0 1 1 2 1 1 1 1 1 1 1 2 0 2 2 2 2 0 0 0 0 2 1 1 0 1 1 2 1 1 1 0 0 0 1 0 1 2 1 0 2 0 2 1 0 0 1 1 0 1 1 1 0 0 0 2 1 0 0 0 1 0 1 0 1 0 0 0 0 0 2 0 0 0 2 0 2 0 0 2 0 0 1 1 0 2 0 2 2 1 1 1 1 1 0 2 1 1 0 0 0 1 2 1 0 0 0 2 0 2 0 2 2 0 1 1 1 0 1 0 0 0 0 0 0 2 1 0 2 1 0 1 0 1 1 1 2 1 2 0 0 0 0 0 0 0 0 0 0 0 2 1 2 0 1 1 0 0 1 0 0 0 0 1 1 0 0 0 1 0 1 0 0 0 0 1 2 0 0 2 0 1 0 0 0 0 0 0 2 0 1 0 0 2 2 2 0 0 0 0 1 1 0 0 1 1 0 1 1 1 0 1 1 1 0 2 2 0 1 1 0 0 0 0 1 2 0 0 0 0 0 2 1 0 1 1 2 0 0 0 0 0 0 0 0 0 1 0 0 0 0 1 0 0 1 1 1 2 0 0 0 0 1 0 1 0 1 0 0 0 0 0 2 0 1 0 0 0 0 0 0 0 0 0 0 0 0 2 2 1 2 0 0 0 0 0 0 0 0 0 0 0 0 0 2 1 0 2 0 0 0 2 2 2 0 2 1 0 2 0 0 0 0 0 0 1 0 1 1 2 0 0 1 0 1 0 1 1 1 1 1 2 2 2 0 1 0 1 0 0 0 0 1 2 1 1 0 0 1 1 0 0 0 1 2 1 0 2 0 1 1 1 1 0 1 0 0 2 0 1 1 0 1 0 0 0 2 1 0 1 1 0 0 1 0 0 0 0 0 0 0 0 2 2 0 0 0 0 0 0 0 0 0 0 0 2 0 1 0 0 0 1 1 0 1 0 2 2 2 2 2 1 1 1 1 0 0 0 0 2 1 1 0 2 2 2 0 0 0 0 2 1 0 1 1 0 0 0 1 1 2 1 0 0 2 2 1 1 0 0 0 0 0 0 0 0 2 2 0 2 0 1 2 1 0 0 1 0 0 0 0 1 1 1 0 0 1 0 0 1 0 2 0 0 0 0 0 0 0 1 1 0 1 1 1 1 0 1 1 1 1 0 0 0 0 0 0 1 0 0 0 0 1 0 1 2 0 1 0 0 1 1 1 0 0 0 0 0 0 1 1
162 0 0 0 0 0 0 1 0 1 0 1 1 1 0 1 0 0 0 0 1 0 0 0 0 0 2 0 1 2 2 0 1 0 2 1 2 2 0 0 0 1 0 0 2 0 2 1 1 1 0 0 1 2 0 0 1 2 0 1 1 1 0 2 0 0 1 0 0 0 0 0 2 2 1 2 1 2 2 2 0 2 0 0 2 0 0 0 2 2 0 1 1 2 0 1 0 1 0 0 0 2 2 0 0 0 2 2 0 0 0 1 1 2 1 2 2 0 0 2 2 0 2 2 1 1 1 2 2 2 0 0 1 0 0 0 1 0 0 1 2 1 0 0 0 1 0 0 0 1 0 1 0 0 1 1 1 0 0 1 1 0 1 1 0 2 0 1 1 1 0 1 1 1 1 1 0 0 0 0 0 1 1 2 1 0 2 1 1 2 0 2 2 1 1 1 0 0 0 0 0 0 0 1 2 1 2 1 1 0 1 0 0 1 1 1 1 0 1 1 0 0 0 0 0 1 1 0 0 0 0 1 1 1 1 0 1 2 2 1 0 1 2 0 0 2 0 0 1 0 0 0 1 1 1 0 1 1 1 1 0 1 0 0 0 0 0 1 0 0 0 1 0 1 0 0 1 2 1 0 0 0 1 1 1 2 0 1 1 1 1 0 0 2 2 0 1 1 0 1 0 0 1 1 1 0 0 2 0 0 0 1 0 1 1 0 1 0 0 1 0 0 0 0 2 0 0 0 1 1 2 2 1 0 0 0 0 0 0 1 1 1 2 1 0 0 0 0 1 2 0 0 0 1 1 0 1 0 0 1 2 2 1 0 1 1 1 0 1 1 1 1 1 1 0 0 0 0 0 0 0 0 0 0 0 1 0 0 0 0 0 1 1 0 2 1 1 0 0 0 0 0 0 2 1 1 0 0 0 1 1 1 1 1 0 0 0 0 0 0 0 1 1 0 0 2 2 0 0 0 1 0 0 0 0 2 0 1 0 0 1 0 2 2 2 2 0 0 0 0 0 1 2 2 2 2 0 2 1 1 1 2 1 0 1 1 1 2 0 0 0 0 0 2 1 0 1 1 2 0 1 1 0 0 1 2 1 0 1 0 0 1 1 1 1 0 1 1 1 1 1 1 2 2 0 0 0 1 0 0 1 0 0 1 0 0 0 0 0 1 1 1 2 2 0 2 0 1 0 1 1 1 0 0 0 0 1 2 1 1 0 1 2 0 0 0 0 1 1 0 1 1 0 2 2 0 0 0 0 1 0 0 1 2 1 0 1 0 1 0 0 1 1 0 0 1 1 1 0 1 2 0 0 0 1 0 0 1 1 1 0 0 0 0 0 0 0 0 0 0 0 2 0 1 0 1 1 0 1 1 2 1 0 0 1 0 0 0 1 0 1 0 0 1 0 0 2 1 0 0 0 0 0 0 1 1 0 0 0 0 0 0 0 1 2 1 1 0 1 0 1 1 2 0 0 2 2 1 2 0 0 0 0 2 1 1 2 1 0 2 0 0 0 1 1 2 1 0 1 0 0 1 2 2 1 2 1 1 0 1 0 1 0 1 1 1 1 2 1 1 0 0 0 0 0 1 2 2 2 0 1 0 1 1 1 1 1 2 1 1 0 0 0 2 0 2 1 0 0 0 0 1 0 0 0 1 2 0 0 0 0 1 1 1 1 1 2 1 2 2 0 2 0 1 1 2 0 1 1 0 0 0 2 0 0 0 2 1 0 2 0 0 1 1 0 1 2 0 0 1 1 1 2 0 0 1 0 0 2 0 2 0 1 1 0 1 0 0 0 0 0 0 1 2 1 1 2 0 1 1 2 0 1 1 0 1 2 0 2 0 2 1 0 2 0 1 0 0 0 0 0 0 0 0 0 0 0 1 0 0 1 1 1 1 1 1 1 0 0 0 0 0 0 2 2 0 0 0 0 0 0 0 0 0 1 1 0 2 2 0 0 0 0 1 0 2 0 0 2 2 2 2 1 1 1 1 0 1 0 0 2 2 0 0 2 2 2 0 0 1 0 2 2 1 2 1 0 0 0 0 0 1 0 0 0 2 2 1 2 0 0 0 0 0 0 0 2 0 0 0 0 0 0 1 0 0 0 0 1 1 0 0 1 0 1 1 0 0 0 0 2 0 1 0 1 1 1 1 0 2 1 1 0 1 0 0 0 0 0 0 1 0 1 0 0 1 0 0 2 1 2 1 0 1 0 0 1 0 0 0 0 0 0 1 0 0 1 0 1 0 1 1
163 0 0 1 1 0 0 2 0 2 0 0 0 0 0 0 0 1 0 1 1 1 1 1 0 0 1 0 2 2 2 0 1 1 0 0 2 2 0 0 0 0 2 0 2 1 0 0 1 1 0 0 1 1 0 1 1 1 0 0 1 2 0 0 0 0 1 0 0 1 1 1 1 1 1 1 1 0 0 0 0 2 0 0 2 0 0 0 2 2 0 0 1 1 1 2 0 1 0 1 0 2 1 0 1 1 2 1 1 0 0 2 0 1 0 1 1 0 1 1 1 0 2 2 2 2 1 2 2 2 2 2 0 0 0 0 0 0 0 1 1 1 0 0 0 2 0 0 0 2 0 2 1 1 1 1 0 1 1 1 0 1 0 2 0 2 0 1 1 0 0 0 1 1 2 1 0 0 0 0 0 0 0 1 0 0 1 0 0 2 0 2 2 1 2 1 2 0 0 0 2 2 0 1 1 0 2 0 0 0 1 0 2 0 2 1 1 0 1 0 1 1 0 0 0 0 0 1 1 1 1 0 1 1 0 1 0 2 2 2 0 0 1 0 0 0 0 0 2 0 0 0 1 0 0 0 1 2 2 2 0 1 0 0 1 0 0 0 1 1 0 0 0 2 0 0 0 1 2 0 0 1 2 0 0 0 0 2 0 2 1 1 1 2 2 0 1 0 1 2 1 0 0 0 0 0 0 1 0 1 0 2 1 1 2 1 0 0 0 0 0 0 1 0 0 0 0 0 1 1 0 2 1 0 0 0 0 2 1 2 1 1 1 0 0 0 1 0 1 1 1 0 0 1 1 0 1 0 0 1 1 1 0 1 0 0 1 1 2 1 1 1 0 0 0 0 0 0 0 0 0 0 2 0 2 0 0 1 1 0 0 0 0 0 1 0 0 0 0 0 0 0 0 2 0 2 0 1 0 1 1 1 0 1 0 0 1 0 0 0 0 1 0 2 1 1 0 0 0 2 2 0 0 0 0 1 0 1 0 0 2 0 2 0 0 1 0 1 1 2 0 0 0 2 0 0 0 0 1 0 0 1 1 0 0 0 0 2 0 0 0 0 1 1 1 0 1 0 1 0 1 0 0 0 1 2 1 0 1 0 1 1 0 2 1 0 0 1 1 0 1 1 1 1 1 1 1 0 0 0 0 1 0 0 1 1 0 2 0 2 2 0 0 1 1 2 0 1 0 1 1 1 0 1 2 0 1 0 0 1 0 1 1 1 0 0 0 1 2 0 1 1 1 2 1 1 0 1 0 0 0 1 0 1 0 1 0 1 2 0 1 1 0 0 1 0 2 0 0 0 2 0 0 0 1 0 0 1 0 1 0 0 0 1 0 0 0 1 1 1 1 0 0 2 0 0 0 0 0 0 0 0 0 1 0 1 1 0 0 0 0 0 0 0 0 1 1 2 0 0 0 0 1 0 1 0 0 0 0 0 2 1 0 0 0 0 2 0 1 0 0 1 0 2 1 2 2 0 1 0 0 0 0 2 2 1 1 1 0 1 1 0 0 1 0 2 1 0 2 0 1 0 2 2 0 1 2 1 1 2 1 0 0 1 0 0 0 2 1 1 0 0 0 1 2 2 1 1 1 0 0 0 0 0 0 1 0 1 1 1 0 0 0 2 0 2 0 1 1 0 1 2 0 0 0 0 0 0 2 2 0 2 0 0 0 0 0 1 0 0 0 0 0 0 0 1 0 0 2 0 0 0 2 2 0 0 2 1 0 2 0 0 0 1 1 0 2 0 0 2 2 1 0 1 1 2 1 0 2 0 2 0 2 2 2 0 1 0 0 1 1 0 0 1 2 2 1 0 1 1 2 1 0 0 0 2 0 1 2 1 1 1 1 2 0 1 1 0 1 0 0 1 2 2 0 0 0 1 2 0 2 1 0 0 0 0 0 1 1 0 0 1 0 2 2 0 0 0 0 0 0 0 0 0 0 0 0 0 1 0 0 0 0 1 0 2 0 0 2 2 2 2 0 0 0 0 0 0 1 0 1 0 0 0 0 0 0 0 1 1 0 2 1 1 2 0 0 1 0 0 0 1 0 0 1 1 2 1 2 0 0 0 0 1 0 0 1 0 1 0 1 0 0 0 0 0 0 0 0 0 0 0 1 2 0 1 0 2 0 2 0 0 1 0 1 0 1 0 1 0 1 1 2 0 2 2 2 0 0 1 1 1 0 0 0 0 1 0 1 0 0 0 0 1 0 0 1 1 0 1 1 0 0 2 1 0 0 1 1 0 0 0
164 1 0 0 0 1 1 2 0 2 0 0 0 0 0 0 0 1 1 2 0 0 0 1 0 0 1 0 0 2 2 0 0 0 1 1 2 1 0 1 1 0 0 1 2 0 0 0 1 1 1 2 0 1 1 2 0 0 0 0 1 0 0 0 0 0 1 2 0 0 0 1 2 2 0 2 2 1 2 1 0 2 1 1 1 1 0 0 2 2 0 0 0 1 0 0 0 1 1 2 2 2 0 0 2 1 2 0 2 0 0 2 2 2 2 2 2 0 1 1 1 0 1 1 0 0 0 1 0 1 0 0 0 0 0 0 0 0 0 1 2 0 0 1 0 1 1 0 0 1 0 1 0 0 1 1 1 1 0 1 1 1 0 1 1 2 0 0 0 1 1 1 0 2 1 1 1 0 0 0 0 2 0 1 1 0 1 2 1 1 1 2 1 0 2 2 1 0 0 0 0 0 0 0 2 1 2 1 1 0 1 1 1 0 1 0 0 1 0 0 0 0 0 0 0 1 1 1 0 0 0 1 0 0 0 0 0 2 2 2 0 0 2 0 1 2 1 0 0 0 0 0 2 1 1 0 2 2 0 0 0 0 0 0 1 0 0 0 2 0 0 1 1 2 0 1 0 2 2 1 1 2 2 2 2 0 0 1 1 2 1 1 0 2 2 2 0 0 0 1 2 0 0 0 0 0 2 2 0 0 0 1 0 0 2 0 0 1 0 0 0 2 1 0 1 0 1 0 1 0 1 1 1 1 0 0 0 2 0 1 2 0 1 0 1 0 1 0 0 1 1 0 0 2 0 0 1 0 0 1 1 2 2 0 2 0 0 1 2 0 1 1 0 0 0 0 0 0 0 0 0 1 0 0 1 1 0 0 0 0 0 0 0 0 1 0 0 0 0 0 0 0 0 1 0 1 0 0 0 0 0 1 1 0 0 0 1 1 1 0 0 1 0 0 1 2 1 0 0 1 1 1 0 1 1 1 0 0 2 0 1 0 2 0 0 1 1 0 0 1 0 0 0 2 1 0 0 1 1 1 0 1 0 0 1 2 2 2 0 0 1 1 2 1 1 0 1 0 0 0 1 0 0 1 1 1 1 0 2 0 1 1 1 1 1 0 0 1 1 1 1 1 1 0 0 0 2 1 0 0 0 2 1 2 0 0 0 1 0 1 1 1 0 0 1 2 0 1 1 1 1 0 0 2 2 0 1 0 1 2 1 0 0 0 0 0 1 2 0 0 0 0 0 1 2 1 1 0 0 2 0 0 0 2 0 2 0 2 0 2 0 0 2 0 0 2 2 1 0 2 2 0 1 0 1 1 1 0 0 0 0 0 0 0 0 0 1 1 1 1 2 0 1 2 0 0 1 0 0 1 0 0 0 1 1 0 0 0 0 0 0 0 1 1 0 0 1 1 0 0 0 0 1 0 1 1 0 0 0 2 1 1 0 1 1 0 1 0 1 0 0 0 0 1 0 2 1 0 2 2 2 0 2 0 0 0 1 1 0 0 1 1 0 0 2 2 0 2 0 2 0 0 1 1 2 2 0 1 1 1 0 1 0 0 0 0 0 0 1 1 0 1 0 0 1 2 2 2 2 0 0 0 0 2 0 0 0 1 1 1 0 0 0 2 0 2 0 0 1 0 1 2 1 0 0 0 0 0 1 2 1 2 1 1 1 0 1 0 0 0 0 0 1 1 0 1 1 1 2 1 1 1 2 0 0 2 1 0 0 2 1 0 2 1 1 2 0 0 1 1 1 1 1 0 0 1 0 2 2 2 0 0 2 2 2 0 2 1 0 1 2 0 2 2 0 0 0 1 0 0 1 1 0 0 1 2 1 0 2 0 2 2 0 2 1 1 0 0 2 0 1 1 1 1 0 0 0 1 1 0 1 1 1 1 1 1 1 0 0 0 0 0 0 2 2 0 0 0 0 0 0 0 0 0 0 0 1 0 2 0 0 1 0 0 0 2 0 2 2 1 2 1 0 0 0 0 0 0 0 0 0 0 0 0 2 2 2 0 0 0 0 1 1 0 2 1 0 0 0 1 0 1 0 1 1 1 1 2 2 1 0 1 0 0 0 0 1 2 1 0 2 0 1 1 2 0 1 0 0 0 0 0 2 2 2 0 0 0 0 0 1 0 0 2 0 0 2 1 0 2 1 0 1 0 1 1 1 0 0 0 0 0 0 2 2 1 0 0 1 0 0 0 0 1 0 1 1 1 0 2 1 0 0 1 1 0 0 1 1 0 0 0
165 1 0 0 0 0 0 2 0 0 0 0 1 1 0 1 0 0 1 0 2 0 0 0 0 0 2 0 2 2 2 0 0 1 0 0 2 0 1 1 1 0 0 0 2 0 0 0 1 1 0 0 0 1 1 2 0 0 1 0 2 1 0 2 0 0 1 1 0 0 0 2 2 2 1 2 2 0 1 0 0 1 0 0 0 0 0 0 2 2 0 0 1 2 1 2 0 0 0 2 0 2 1 0 0 0 2 2 0 0 0 1 1 2 1 2 2 0 0 2 2 0 2 2 1 1 1 0 0 0 0 0 0 0 0 0 1 0 1 0 0 2 0 0 0 2 1 0 1 1 1 2 0 0 0 0 1 1 0 1 1 1 0 2 2 2 0 1 2 0 1 2 0 2 2 0 0 2 1 0 1 1 0 1 1 1 0 1 0 0 0 1 2 0 2 2 1 0 0 1 0 1 0 1 2 1 1 1 2 1 2 0 2 0 1 0 1 0 1 0 1 1 1 0 0 1 1 1 1 0 0 0 0 0 0 0 0 2 2 2 0 0 1 1 0 1 0 0 2 0 0 0 0 0 0 0 1 0 0 0 0 0 0 0 0 0 0 0 0 0 1 1 1 2 1 0 0 2 2 1 1 1 0 0 1 0 0 1 1 2 1 2 0 1 2 0 1 0 0 0 0 0 1 1 1 0 1 2 0 0 0 1 1 0 2 0 2 1 0 1 0 0 1 0 0 0 0 0 0 1 1 2 0 0 0 2 0 2 0 1 1 1 1 0 1 1 0 0 2 1 1 0 0 1 1 0 2 0 0 2 2 2 2 0 2 0 0 0 1 1 1 1 0 0 0 0 0 0 0 0 1 1 1 1 0 2 0 0 0 0 0 1 0 0 0 0 0 0 1 1 0 1 0 2 1 1 0 1 0 0 1 1 1 0 0 0 1 0 0 0 0 1 0 1 1 1 1 0 0 0 0 0 2 2 2 0 0 0 1 0 2 0 1 0 0 1 1 1 1 2 0 0 1 2 1 1 0 1 1 1 1 2 0 0 0 0 0 2 0 1 0 0 2 1 0 0 0 0 2 0 2 2 0 0 1 2 1 1 2 1 0 2 0 0 0 0 0 1 2 1 1 1 1 1 0 0 1 1 0 0 0 1 0 0 0 2 0 0 0 1 1 2 1 1 0 2 0 2 0 0 2 0 0 1 1 0 2 0 0 1 1 1 0 0 0 0 2 2 0 0 0 0 2 0 2 2 2 0 0 0 0 0 2 2 0 0 2 0 1 0 0 1 1 0 0 1 1 0 0 1 1 0 0 0 1 0 1 2 2 2 0 0 1 1 0 1 0 0 0 0 0 2 0 2 0 0 0 0 0 2 0 1 0 1 1 0 0 0 2 1 0 1 0 0 0 0 2 0 0 0 0 0 0 0 1 1 1 0 0 0 2 1 0 1 1 0 2 0 2 0 1 1 1 1 0 2 2 1 2 0 0 0 1 2 2 2 1 1 0 2 0 0 1 0 0 2 1 0 2 0 1 0 2 1 1 1 1 0 0 2 0 1 1 0 0 0 0 1 0 0 0 0 2 1 1 2 0 2 2 0 0 0 0 2 0 0 1 2 1 1 0 0 0 1 1 2 1 0 0 0 0 0 0 0 0 1 1 0 1 1 0 2 0 0 2 0 2 0 0 0 0 0 1 0 1 1 0 0 1 0 0 0 2 0 0 2 0 0 0 2 0 0 0 0 0 1 0 0 1 1 1 1 1 0 0 2 0 1 2 1 1 0 1 2 1 1 0 1 0 0 2 0 2 2 0 0 1 0 1 0 1 0 1 1 1 2 2 0 2 2 1 2 0 1 0 1 0 0 1 0 0 1 1 1 0 0 0 2 1 0 1 1 2 2 2 2 2 1 1 0 0 0 0 2 2 0 0 0 1 0 0 0 0 0 0 1 1 1 1 0 1 1 0 1 0 2 0 1 1 1 1 1 0 0 0 0 0 0 0 0 2 0 1 0 2 2 2 0 1 1 0 1 2 0 1 1 1 2 0 0 0 0 1 0 1 0 0 0 1 1 0 1 0 2 1 0 0 0 1 0 0 0 0 1 0 0 0 2 0 0 0 0 1 1 1 1 0 0 0 0 2 0 2 0 0 0 0 1 0 1 1 1 0 1 1 1 1 0 2 0 1 0 0 0 0 2 0 0 1 0 0 0 0 1 0 0 1 1 1 0 0 0 0 2 0 0 0 0 0 0 0 0
166 1 0 0 0 1 1 2 0 2 0 0 0 1 0 0 1 1 1 1 1 0 1 1 1 1 1 0 2 2 2 0 0 1 2 1 2 1 0 1 1 0 0 0 1 0 0 0 1 1 1 1 0 1 0 0 2 1 0 0 0 1 0 0 0 0 0 1 1 1 0 1 1 1 1 1 1 0 1 0 0 2 0 0 2 0 0 1 1 1 0 1 1 2 1 2 0 1 1 1 1 2 1 0 1 2 2 2 0 1 0 1 1 2 1 2 2 0 0 1 1 0 2 2 1 0 1 1 1 1 1 1 0 0 0 0 0 0 0 0 1 1 0 0 0 1 1 0 0 2 1 2 0 1 0 0 1 2 1 0 1 2 0 2 0 1 0 0 1 1 0 0 0 2 2 1 0 0 0 0 0 0 0 1 1 0 1 1 0 0 1 1 1 0 0 1 1 0 0 1 1 2 0 2 2 1 2 0 0 0 0 2 2 0 2 0 0 0 1 0 0 0 0 1 1 0 1 2 1 1 0 0 0 0 0 0 1 2 2 2 0 0 1 0 0 2 0 0 1 0 0 1 2 0 0 0 0 2 1 1 0 1 0 0 0 0 0 1 2 1 1 0 1 2 0 0 0 2 2 2 2 1 1 0 1 0 0 0 0 1 0 2 1 2 2 1 0 1 0 1 0 0 0 0 0 0 0 2 0 0 0 2 2 0 1 1 0 1 0 1 0 1 1 1 1 0 0 0 1 1 2 0 0 0 0 0 0 2 0 1 2 1 2 0 0 1 0 0 1 0 2 0 0 1 1 0 1 1 0 1 1 1 0 0 0 0 1 1 2 1 1 1 1 1 0 0 0 1 1 0 1 1 1 1 2 1 0 0 0 0 0 1 1 0 2 1 0 0 0 0 0 0 0 0 0 0 2 0 0 2 0 1 0 0 1 0 1 0 0 1 0 0 0 0 2 2 1 0 0 0 0 0 0 1 0 1 0 1 0 0 2 0 1 0 0 1 1 0 1 1 0 0 0 1 1 0 1 1 0 1 1 1 1 0 1 1 1 2 0 1 0 1 1 1 2 0 2 2 2 0 1 1 0 0 1 1 1 0 2 0 1 2 0 1 0 0 0 0 0 1 2 2 0 0 0 0 2 1 0 0 0 0 0 1 1 0 1 0 0 0 1 2 1 0 0 1 1 1 1 1 0 2 0 1 0 0 1 1 1 1 1 1 1 0 0 0 1 1 1 0 1 1 0 1 2 1 1 0 0 0 0 0 0 2 0 0 2 0 1 0 0 2 1 0 0 0 0 1 0 2 1 0 0 0 1 1 0 0 0 0 1 0 0 0 2 0 0 0 0 1 1 1 0 1 2 0 0 0 0 2 1 0 0 0 1 0 1 0 1 0 1 0 0 0 0 0 2 1 0 0 1 0 0 0 2 1 1 0 0 0 1 2 0 0 2 2 2 1 0 0 0 2 1 1 0 2 2 0 1 1 1 0 2 1 1 0 1 1 0 1 1 0 0 0 1 2 0 0 2 0 1 0 2 0 1 2 0 2 0 0 1 1 1 1 1 1 0 2 2 2 1 0 1 0 2 2 1 2 1 0 0 0 0 1 0 1 1 1 1 1 0 0 2 2 0 2 0 1 0 0 0 2 0 1 0 1 1 0 0 0 0 0 0 0 0 2 2 0 2 2 2 2 0 1 1 2 0 0 0 0 0 0 1 1 0 0 2 0 0 1 2 0 1 0 0 1 0 1 0 1 2 0 0 1 1 2 1 2 1 2 0 1 2 2 1 1 0 1 0 1 2 0 0 1 2 2 1 0 0 1 1 0 0 0 0 1 0 0 2 0 2 2 2 2 0 1 1 0 1 0 1 0 1 1 0 1 1 0 1 0 1 0 0 0 0 0 0 1 1 1 0 0 0 1 1 0 1 0 1 0 0 0 1 0 0 0 1 0 1 0 0 0 0 1 0 1 0 1 1 1 1 1 0 0 0 0 0 0 0 1 1 2 0 0 1 1 1 0 2 1 0 1 2 0 1 0 1 1 0 1 1 1 2 0 1 1 1 0 1 0 1 0 0 1 1 0 1 1 0 1 0 0 0 2 0 0 0 0 0 0 0 0 0 1 1 2 0 0 0 1 1 1 0 0 1 0 1 1 0 2 1 0 0 1 1 1 1 0 2 1 0 0 0 0 0 2 0 1 2 0 0 0 0 0 0 0 0 1 0 0 0 0 0 1 0 0 0 1 2 0 1 1
167 0 0 0 0 1 1 2 0 2 0 0 0 1 0 0 1 1 0 0 2 0 1 0 0 0 0 0 2 2 1 0 1 1 0 0 2 0 0 1 1 0 0 1 2 1 0 0 1 1 0 2 0 0 0 2 0 0 1 0 0 1 0 2 0 1 2 2 0 0 0 0 1 1 2 1 1 1 1 1 1 2 0 0 0 0 0 0 1 2 1 1 1 1 1 2 0 2 2 2 2 2 1 1 0 0 2 2 1 1 0 1 0 2 0 2 2 0 2 1 1 0 2 2 1 1 1 1 1 1 1 1 0 0 1 1 0 0 0 0 0 2 0 0 0 1 0 0 0 0 0 0 0 0 0 0 1 0 0 0 1 1 0 2 1 0 0 1 1 0 0 0 0 2 1 1 0 0 0 0 0 0 0 1 1 1 0 2 0 0 1 1 2 1 2 2 1 0 0 0 0 0 0 1 2 1 2 0 2 0 1 1 0 0 0 0 1 0 1 0 2 2 0 0 0 1 1 0 0 0 1 0 0 1 1 1 0 2 2 1 0 1 2 0 1 1 1 0 2 0 0 1 1 1 1 0 0 2 0 1 1 0 0 0 0 0 0 0 2 0 0 1 0 2 1 1 0 1 1 0 0 1 2 1 2 2 1 2 0 2 1 0 1 2 2 0 0 1 0 1 1 0 0 0 0 0 0 1 0 0 0 0 2 0 1 0 0 0 0 1 1 1 1 1 1 0 1 0 1 1 1 1 0 0 0 0 0 2 0 1 1 2 2 0 0 0 0 0 1 1 0 1 0 1 1 0 2 0 0 0 0 0 0 0 0 0 1 0 2 1 1 1 0 0 1 1 0 0 0 0 1 0 1 1 2 0 0 1 1 0 0 1 0 0 1 1 1 1 1 0 1 0 0 1 0 1 1 2 0 2 0 1 0 0 0 0 2 0 0 0 0 2 0 1 0 1 1 0 0 1 1 1 0 0 0 1 0 0 0 0 1 0 1 0 0 1 0 0 0 1 1 0 2 2 2 2 0 1 0 1 1 1 0 1 0 1 1 1 0 1 0 1 1 1 2 2 0 0 0 0 1 0 0 1 1 2 1 1 2 0 2 2 0 2 1 0 0 1 1 1 1 1 1 1 0 0 2 2 1 0 1 2 0 0 2 0 0 0 1 2 2 0 0 0 0 2 0 0 2 2 0 0 1 0 0 1 2 1 2 2 0 1 2 1 1 0 1 0 2 0 1 1 0 2 2 0 0 2 1 0 1 0 0 2 1 0 0 1 2 0 1 1 1 0 1 0 1 1 0 2 1 1 0 0 2 0 1 0 0 0 0 0 1 1 0 0 0 1 1 1 1 1 1 2 0 1 1 0 0 0 2 0 0 1 0 1 1 0 0 0 2 0 0 1 0 0 2 1 0 0 0 0 1 0 2 0 0 0 1 1 1 2 0 0 1 1 2 0 1 0 0 1 1 0 0 1 2 0 2 0 0 0 2 1 1 1 2 0 0 1 0 0 0 0 0 2 0 1 1 1 0 1 2 2 1 2 1 0 0 1 0 0 1 0 0 0 0 1 0 1 1 0 0 0 1 2 2 2 2 0 0 0 0 1 0 0 0 0 0 0 1 0 0 2 0 1 1 0 0 0 0 0 0 1 0 1 1 0 0 0 0 0 1 1 1 0 1 0 0 0 0 0 0 0 0 0 1 0 1 0 0 0 2 1 0 0 2 0 0 1 1 0 0 0 0 2 1 0 2 0 1 1 1 0 1 1 1 1 1 1 1 1 2 2 2 0 2 0 0 1 1 0 0 1 2 1 1 0 0 1 1 0 0 0 0 1 0 1 1 0 1 1 1 2 0 1 1 0 0 0 0 0 0 1 0 0 0 0 0 1 0 0 0 0 0 0 0 0 0 0 0 0 0 1 1 0 0 2 0 0 0 0 1 1 0 1 0 0 2 0 0 1 0 2 0 2 1 0 1 1 2 2 1 1 1 1 0 1 0 0 2 0 0 0 2 2 2 0 0 0 0 1 1 0 2 0 0 1 0 1 0 1 0 1 1 1 1 2 2 0 0 0 2 2 0 0 0 0 0 0 0 0 0 2 0 0 0 1 0 0 0 0 2 1 0 0 0 0 0 0 1 0 1 0 1 0 1 0 0 1 0 1 0 2 0 0 0 0 2 1 1 0 0 0 0 0 0 0 2 1 1 0 0 0 0 0 0 0 0 0 0 0 0 0 0 0 1 1 1 0 2 2
168 0 0 0 0 0 0 2 0 2 0 0 0 0 0 0 0 1 0 1 1 1 0 1 0 0 0 0 1 2 2 1 1 0 1 1 2 1 0 1 1 0 0 1 2 0 0 1 0 2 0 2 0 0 0 1 1 0 1 0 1 0 1 1 0 0 1 1 0 1 1 1 2 2 2 2 2 2 1 1 0 2 1 1 2 0 0 1 2 2 0 0 1 1 0 0 0 2 2 2 0 2 2 0 0 0 2 1 1 1 0 0 1 2 2 2 2 0 2 0 0 0 2 2 1 1 1 1 1 1 0 0 0 0 0 0 0 0 1 1 2 1 0 1 0 0 0 0 1 1 0 0 0 0 1 1 0 1 0 2 2 0 0 2 0 1 0 1 2 0 0 0 1 1 0 0 0 1 1 0 0 1 2 2 2 0 2 1 0 2 0 2 0 0 0 0 1 0 0 0 0 0 0 2 2 1 2 1 0 0 1 2 1 0 0 0 0 0 1 1 1 1 1 0 0 1 2 0 0 0 0 0 0 0 0 0 0 1 1 1 0 0 1 0 0 1 0 0 2 0 0 2 1 0 0 0 1 2 1 1 0 1 0 0 0 0 1 0 1 1 0 0 0 1 0 0 1 2 2 0 0 1 2 1 2 1 0 2 0 2 1 1 1 2 1 0 0 1 0 2 1 0 0 0 0 0 1 2 0 0 0 2 1 0 1 0 0 0 0 1 1 1 1 1 1 0 0 0 1 1 2 1 1 0 0 0 0 1 0 0 1 0 1 0 1 0 1 1 1 2 0 1 0 0 2 0 0 0 0 1 1 2 2 0 2 0 0 1 2 0 0 0 1 1 1 1 0 0 0 0 0 0 1 0 0 0 0 0 0 0 0 0 0 0 2 0 0 0 1 0 0 1 0 2 1 0 1 0 0 1 1 0 0 0 1 0 1 0 0 0 0 2 1 2 0 2 2 0 0 0 2 0 0 0 0 2 0 0 1 0 2 0 1 1 0 2 0 1 1 1 0 0 1 2 0 0 0 2 0 2 2 2 0 2 1 2 2 2 0 0 1 1 0 2 0 0 0 0 2 1 1 0 0 0 0 2 0 0 1 0 1 0 0 1 0 0 0 2 2 0 0 0 2 2 0 0 1 1 0 0 0 2 0 0 1 1 0 0 0 2 2 0 1 0 0 2 0 1 1 1 0 2 0 0 0 0 1 0 0 0 1 1 2 1 1 0 0 1 2 0 0 0 0 1 2 2 1 0 1 1 1 0 1 1 0 0 1 1 1 1 0 2 1 0 0 1 1 2 0 2 2 0 0 0 2 1 1 2 2 2 1 0 1 0 0 1 1 1 1 2 1 1 1 2 0 0 0 0 1 1 0 0 0 1 0 1 0 0 0 1 0 1 0 0 0 1 1 2 0 0 0 0 0 0 2 0 1 1 1 2 1 1 0 1 2 2 2 1 1 0 1 1 0 1 0 1 2 1 2 0 0 0 1 1 1 0 0 0 1 1 0 1 2 0 0 2 0 1 1 0 0 0 2 2 1 2 1 0 0 2 0 0 1 0 0 0 0 2 1 1 0 0 2 1 1 2 0 2 2 0 0 0 0 2 0 0 0 1 0 0 0 0 0 1 1 2 0 0 0 0 0 0 0 0 0 0 2 0 1 2 1 1 0 0 1 1 2 1 1 0 0 0 0 1 1 2 0 0 0 0 0 0 2 1 1 1 2 1 0 2 1 0 2 1 1 2 0 0 1 1 2 1 2 0 0 1 0 2 0 2 0 2 1 1 1 0 0 0 0 0 0 0 1 1 1 0 1 0 0 2 2 0 1 1 0 1 1 1 2 1 1 2 1 2 0 1 1 0 1 0 0 1 1 1 0 0 0 1 1 0 0 0 0 0 0 0 0 1 1 1 0 0 0 1 0 0 2 0 0 0 0 0 0 0 0 1 0 0 2 0 0 0 2 1 0 1 0 1 1 0 0 0 0 0 0 0 0 0 0 0 1 2 0 0 2 2 2 0 1 1 0 1 2 1 1 0 0 1 0 0 0 1 1 0 1 1 1 0 1 1 0 1 0 2 1 1 2 2 2 1 0 0 0 2 0 0 0 1 0 1 0 1 2 1 1 1 0 1 1 0 2 0 1 0 1 0 1 0 0 1 0 1 0 0 0 0 0 1 2 1 1 0 0 0 0 2 0 1 2 0 0 0 0 0 1 1 1 0 1 0 0 1 0 2 0 0 0 0 0 0 0 0
169 0 0 0 0 2 2 1 0 1 0 1 0 0 0 0 0 1 0 1 0 1 0 0 0 0 1 0 2 2 2 1 0 0 0 0 1 1 0 2 2 0 0 0 2 0 1 0 1 0 0 1 2 2 1 0 1 0 1 0 0 0 1 0 0 1 0 2 0 1 1 1 2 2 1 2 1 1 2 1 0 2 0 0 2 0 1 0 2 2 0 0 1 2 1 1 0 2 2 2 2 2 1 1 0 0 2 0 2 0 0 2 0 2 0 2 2 0 1 0 0 0 2 2 1 1 1 1 1 1 1 1 0 0 0 0 0 0 0 0 0 2 1 0 0 2 0 0 2 1 1 1 0 0 0 0 1 1 0 1 2 1 1 1 1 1 1 0 0 2 1 1 0 2 2 1 0 2 1 1 0 2 1 2 2 0 2 1 1 2 0 2 1 1 1 0 2 0 0 0 0 0 0 0 2 2 2 0 1 0 1 1 1 0 2 1 0 0 2 1 0 0 1 0 0 2 2 0 0 0 0 0 1 2 1 2 0 2 2 1 0 1 2 0 0 2 0 0 0 2 0 0 1 0 0 0 1 0 0 0 0 0 0 0 0 0 0 1 0 0 2 0 0 0 0 1 0 1 1 0 0 1 2 1 2 2 1 1 1 2 1 0 1 2 2 0 0 0 0 1 0 0 1 1 1 0 0 2 0 0 0 1 1 0 2 0 0 0 1 1 1 1 1 1 1 0 0 0 0 1 2 1 1 0 0 0 0 2 0 1 0 0 1 0 0 0 0 0 0 1 2 0 0 2 0 0 1 0 0 2 2 2 1 0 1 0 1 1 1 0 0 0 2 2 0 0 0 1 1 0 0 1 2 0 0 0 0 0 0 0 1 0 0 0 2 0 0 0 0 0 0 0 0 2 1 1 0 0 0 2 0 0 0 0 2 0 0 1 0 0 0 2 0 0 0 1 1 0 0 1 2 1 1 1 1 1 0 1 0 0 2 0 1 0 0 2 0 0 0 1 0 1 0 2 0 0 0 1 0 0 1 1 0 1 0 1 1 1 0 0 0 1 2 1 1 1 0 0 1 0 1 0 0 0 1 1 1 0 2 0 1 1 0 1 2 0 2 0 1 0 1 1 2 2 0 0 1 2 1 0 1 2 1 1 0 1 0 1 0 2 2 0 1 1 0 2 0 0 1 2 0 1 1 0 0 1 2 1 0 0 1 1 1 1 1 0 2 1 2 0 0 0 1 2 1 0 0 0 2 0 0 0 0 2 1 0 0 0 1 0 0 0 0 0 2 0 2 0 0 0 2 0 0 0 0 0 0 0 0 0 0 0 0 0 0 0 1 0 0 0 0 2 2 0 0 1 2 0 0 0 1 0 0 0 0 0 1 0 0 0 0 0 0 0 0 1 2 2 0 0 0 0 1 0 0 0 0 0 0 1 0 0 0 0 0 0 2 0 1 1 0 2 1 1 1 1 2 1 2 0 0 0 1 1 1 1 2 2 0 0 0 1 0 0 0 2 1 0 2 0 0 1 1 1 0 0 1 1 1 2 0 0 0 0 0 1 1 2 1 1 0 1 0 0 0 1 1 2 2 0 1 1 1 0 1 1 0 1 0 0 0 0 1 1 1 2 0 0 0 0 0 1 0 0 0 1 2 0 1 1 1 1 0 0 1 0 1 0 0 0 0 0 0 1 1 0 0 0 2 0 0 0 1 0 0 0 2 1 0 1 1 0 0 0 0 0 2 0 0 2 2 2 0 1 1 2 1 2 0 2 0 2 2 2 0 1 0 1 1 0 1 0 0 1 2 2 0 0 0 1 1 0 1 1 0 1 1 1 2 0 2 2 2 2 0 1 1 0 1 0 0 1 1 1 0 2 0 0 0 0 0 0 1 1 1 1 1 0 0 0 0 0 0 2 2 0 0 1 0 0 0 0 1 1 0 1 0 0 0 0 2 2 0 2 0 1 0 1 1 1 1 1 0 0 0 1 1 0 0 0 2 0 0 0 1 1 1 0 0 0 0 2 2 0 1 1 1 1 0 0 0 1 1 0 1 1 1 1 2 1 0 1 0 0 1 0 1 2 0 0 1 0 0 1 0 1 0 0 0 0 0 0 1 2 2 0 0 0 0 0 1 0 1 0 1 1 1 1 0 2 1 0 0 0 1 1 1 0 0 1 1 0 0 0 0 2 0 0 2 0 0 0 0 2 0 0 2 0 0 0 0 0 0 2 0 0 0 1 1 0 1 1
170 0 0 2 0 0 0 2 0 2 0 0 0 0 0 1 0 1 0 1 1 1 1 0 0 0 1 0 2 2 1 0 2 1 0 1 2 1 0 2 2 1 0 0 2 1 1 0 1 1 1 1 0 0 1 1 1 1 0 0 0 1 0 2 0 0 1 1 0 0 0 0 2 2 2 2 2 1 2 1 0 2 1 1 1 0 0 0 1 2 0 0 0 2 2 2 0 1 0 1 0 2 1 0 1 1 2 1 1 0 0 2 0 0 0 0 0 0 0 2 2 0 0 0 1 1 1 0 0 0 0 1 0 0 0 0 0 0 0 2 2 0 0 0 0 1 1 0 0 0 0 0 1 0 1 0 0 1 0 1 1 0 0 2 1 2 0 2 0 2 2 0 0 2 2 0 0 1 1 0 0 1 1 2 2 1 1 1 0 1 0 2 2 1 2 1 0 0 0 0 1 1 0 0 1 1 2 2 1 0 0 1 1 0 2 0 0 0 1 0 1 1 0 0 1 0 2 0 0 0 1 0 0 0 0 0 0 1 1 1 0 0 1 0 0 0 0 0 1 1 1 0 1 0 0 0 1 0 0 1 0 1 0 0 0 0 0 1 2 0 1 1 0 2 0 0 1 1 1 1 1 2 1 0 0 0 0 1 1 2 1 0 0 1 2 0 1 1 1 2 2 0 0 0 0 0 0 2 1 0 0 2 2 0 2 0 0 0 0 1 1 1 2 1 1 0 0 0 0 1 2 0 0 0 0 0 0 1 1 1 1 1 1 0 1 0 0 1 1 2 0 1 0 1 0 1 1 0 0 1 1 1 1 0 1 0 1 2 2 0 0 0 1 1 0 0 0 0 0 0 0 0 0 0 0 0 0 0 0 0 0 0 1 0 1 0 0 1 0 0 0 1 0 0 0 0 0 0 0 2 0 1 0 2 0 0 0 0 1 0 0 1 0 2 0 1 1 0 0 0 0 0 0 1 1 1 0 2 1 1 1 0 0 2 1 2 1 0 0 2 0 0 1 2 1 1 0 2 0 2 2 2 1 1 1 2 2 2 0 0 0 0 0 2 2 0 2 0 2 0 0 0 0 0 0 1 0 0 1 0 1 1 0 1 1 0 0 0 2 0 0 0 1 1 0 0 1 2 0 0 0 1 0 0 0 2 1 0 0 2 2 0 1 1 0 1 0 0 1 2 0 1 0 0 1 0 2 1 1 2 1 0 2 2 2 0 2 2 0 0 0 0 0 2 2 0 0 1 1 0 1 0 1 2 1 0 1 1 1 0 1 0 0 0 1 0 1 0 0 0 2 0 0 0 2 0 0 1 1 1 0 0 1 1 0 0 0 0 0 0 0 2 0 2 0 0 0 0 1 1 0 0 0 1 1 1 1 0 0 0 0 0 0 0 0 1 1 1 0 0 0 0 0 0 2 1 0 0 1 2 1 1 0 1 2 1 1 1 1 0 1 1 1 0 0 2 0 0 2 0 0 0 1 2 2 2 1 1 1 0 1 0 0 0 1 2 0 1 1 1 1 2 2 1 1 1 0 2 1 1 0 1 0 0 0 0 0 1 1 1 0 2 0 0 0 1 2 2 2 0 1 1 0 1 0 1 0 1 0 0 0 1 0 1 1 2 0 0 1 0 0 0 0 0 0 1 1 0 0 0 0 1 0 0 1 0 0 0 0 0 0 0 0 0 0 2 1 0 1 0 0 0 2 1 1 0 2 0 0 1 0 0 0 0 0 0 1 0 2 0 1 1 1 0 0 1 0 2 1 2 0 1 1 1 1 0 0 0 0 1 1 0 2 1 0 0 1 0 1 1 2 0 1 1 1 2 2 0 1 0 1 1 2 1 0 1 0 0 1 0 1 0 2 2 0 0 0 0 1 0 0 0 0 0 0 1 1 0 0 0 0 0 0 2 1 0 0 0 1 1 0 0 1 0 0 1 0 1 2 0 0 0 0 2 0 1 0 1 1 1 1 1 0 0 0 0 0 0 0 1 1 2 0 0 2 1 1 0 0 0 0 1 2 1 1 1 1 0 0 2 0 1 0 0 1 1 2 2 2 1 0 1 1 2 1 0 1 1 1 0 1 1 0 1 0 0 0 0 0 0 0 0 1 2 1 0 1 0 0 0 2 0 0 1 1 0 2 1 0 0 1 1 0 0 1 1 1 0 1 1 0 0 0 0 0 1 0 0 2 0 0 0 0 1 0 1 1 0 0 0 0 0 1 2 0 0 0 0 0 0 1 0
171 0 0 1 1 0 0 2 1 2 0 0 0 0 0 0 0 2 1 1 1 0 0 0 0 0 1 0 1 2 2 0 0 1 0 0 1 1 0 1 0 1 1 0 2 0 2 0 2 1 0 1 0 0 0 0 1 0 0 0 1 0 0 0 0 0 1 0 0 0 0 1 2 2 2 2 1 1 2 0 1 1 1 2 1 0 0 0 2 2 0 1 1 2 1 2 0 2 2 2 2 2 1 0 1 1 2 2 0 0 0 2 1 1 1 1 1 0 2 0 0 0 1 1 1 1 1 1 0 1 0 0 0 0 0 0 0 0 0 1 0 2 0 0 0 2 0 0 1 1 1 1 0 0 0 0 1 1 0 0 1 1 1 2 1 2 0 0 0 1 0 0 0 2 1 0 0 0 0 0 0 1 0 1 0 0 1 0 0 2 0 2 1 0 1 2 2 0 0 0 0 0 0 2 2 0 2 1 1 0 1 1 0 1 1 0 0 0 1 0 0 0 1 1 1 1 2 1 0 0 0 1 0 0 0 0 1 2 2 1 0 1 2 0 0 1 0 0 2 0 0 1 2 0 0 0 0 1 0 1 1 0 0 0 0 0 0 0 2 1 0 1 1 1 0 0 0 1 1 0 0 2 2 0 1 1 1 1 0 1 1 0 1 2 2 0 1 1 0 0 0 0 1 1 1 0 1 1 0 0 0 1 1 0 2 0 0 0 1 0 1 1 2 2 2 0 0 0 1 1 1 1 0 0 0 1 0 1 0 1 1 1 2 1 0 0 0 0 1 0 1 0 1 0 1 0 0 0 0 1 1 1 1 0 1 1 0 0 1 1 1 1 1 1 1 1 0 1 1 0 0 0 0 1 1 1 0 0 0 1 1 2 0 0 2 1 1 1 0 0 0 1 0 0 0 0 1 2 0 1 1 0 0 1 1 0 1 0 1 0 0 1 0 1 0 2 2 0 0 1 0 0 0 1 1 0 0 2 1 1 0 0 1 0 0 2 0 0 1 1 0 0 1 2 1 1 0 2 0 1 1 1 1 1 0 1 1 1 0 1 0 1 2 0 2 2 0 0 1 0 0 0 0 0 2 2 2 2 2 1 1 2 0 2 0 0 0 0 1 0 1 1 1 0 0 0 2 1 0 0 0 2 0 1 0 1 0 1 0 2 2 0 0 0 0 1 1 1 1 1 0 1 0 0 0 0 2 0 1 2 0 0 0 0 0 0 2 2 0 0 0 0 1 1 2 2 2 0 1 1 0 0 0 2 1 0 0 1 0 1 0 0 0 0 1 0 2 0 0 1 1 1 0 0 0 0 0 2 1 2 0 0 0 0 1 1 1 1 1 1 1 1 0 2 0 0 0 0 0 0 1 0 0 0 2 0 0 0 0 0 1 0 1 1 0 1 0 0 0 0 0 0 1 0 2 0 0 0 0 1 1 1 0 1 2 1 2 0 1 0 0 1 1 0 0 2 0 0 1 0 0 0 2 1 1 1 1 0 1 1 1 0 0 0 0 1 1 0 2 0 1 0 2 0 0 2 0 0 0 2 1 1 0 2 0 0 0 2 2 2 0 0 0 1 0 2 1 2 2 0 1 0 0 2 0 0 0 1 0 0 0 0 1 2 0 1 1 0 0 0 0 1 0 1 0 1 1 1 0 1 0 1 1 1 1 1 2 1 1 1 1 1 0 0 0 2 1 1 2 1 1 1 2 2 1 0 2 0 0 2 0 0 1 0 0 0 0 0 2 0 0 0 0 1 0 1 0 0 2 0 2 0 1 2 2 0 1 1 0 0 1 0 1 2 1 1 0 1 0 1 1 1 1 1 0 1 1 1 1 0 0 0 2 2 0 0 0 0 1 0 0 1 0 0 0 0 0 1 0 0 0 0 0 0 0 0 0 0 0 0 0 0 0 2 1 0 1 0 0 1 0 0 0 0 0 1 0 0 1 0 0 0 0 1 0 2 0 2 2 2 2 2 0 0 0 0 0 2 1 0 2 1 1 1 2 1 2 0 1 0 1 2 2 0 0 0 1 0 0 0 0 0 0 0 0 1 1 1 1 0 0 0 0 1 0 0 1 1 0 1 0 0 0 2 0 0 0 0 0 0 0 0 0 2 2 0 1 0 0 0 1 0 0 0 2 0 2 0 0 1 0 1 0 0 1 1 1 0 2 2 1 2 0 0 0 1 0 1 2 0 0 0 0 1 1 2 2 2 0 2 2 0 1 1 0 0 0 0 0 0 0 0
172 1 0 0 0 0 0 1 1 2 0 0 0 1 0 1 0 1 0 0 2 0 1 0 0 0 0 0 1 2 2 0 2 1 0 0 0 1 0 2 1 1 1 0 1 1 0 0 0 2 1 1 0 0 1 1 1 1 0 1 0 0 0 0 0 1 1 0 1 1 0 1 2 2 2 2 2 0 2 0 0 2 0 0 0 0 0 1 1 2 1 1 2 2 2 2 0 0 0 2 0 1 0 0 2 1 2 1 1 1 0 1 2 2 2 2 2 0 1 1 1 0 2 2 2 2 2 1 1 1 0 0 0 0 1 0 0 0 0 0 0 2 0 0 0 0 0 0 0 0 0 0 0 0 0 1 1 0 1 0 0 2 0 2 2 2 0 2 1 1 1 1 0 2 0 0 0 1 0 1 0 1 0 1 0 0 1 1 0 0 0 1 2 0 2 0 1 0 0 0 1 1 0 1 2 1 1 1 1 0 2 0 0 0 1 0 0 0 1 1 0 0 0 0 0 1 1 0 0 0 0 0 0 0 0 0 0 2 2 2 0 0 2 0 1 2 1 0 2 0 0 0 1 1 1 1 0 1 1 1 0 1 0 0 0 0 1 0 1 0 1 0 0 2 0 1 0 1 1 0 0 1 1 0 2 0 1 1 0 2 0 1 1 2 2 0 0 0 0 2 2 0 1 1 1 1 0 2 1 0 1 2 1 1 2 0 0 1 0 0 1 1 1 0 2 0 1 0 0 0 1 2 0 0 0 0 0 1 0 1 2 1 2 0 0 0 0 0 0 1 1 1 0 0 1 1 0 0 0 0 0 1 2 0 2 0 0 2 2 0 0 0 0 0 0 0 0 0 0 0 1 1 0 0 0 1 0 0 0 0 0 0 0 0 2 0 0 1 0 0 0 0 0 1 0 1 1 1 0 0 2 0 0 0 1 0 1 1 0 1 1 1 0 0 2 2 1 0 0 1 0 0 0 1 1 0 0 0 1 0 1 0 1 1 1 2 0 1 1 1 0 0 1 2 1 1 0 1 0 1 1 2 0 1 0 1 1 2 0 0 1 2 2 2 1 1 0 0 2 0 1 0 1 0 0 1 0 1 2 0 2 2 0 1 1 0 1 1 1 0 1 1 2 2 0 0 1 1 0 0 1 1 0 0 1 1 0 0 0 0 0 2 2 1 0 1 1 0 0 2 0 2 0 1 1 0 1 2 1 1 0 1 1 0 0 0 1 2 0 0 0 0 1 1 2 1 1 0 2 0 0 0 0 2 0 0 2 1 0 1 0 2 0 0 0 0 2 1 0 2 1 1 0 0 1 0 0 2 2 2 0 0 0 1 0 0 1 0 0 0 0 1 0 1 1 0 1 0 0 1 1 0 0 0 2 0 0 0 0 1 0 1 0 0 0 0 2 2 0 0 0 1 1 0 2 0 0 0 1 1 2 2 0 2 1 1 2 2 0 0 0 1 0 2 0 2 0 0 1 0 0 0 1 1 1 1 1 2 0 1 0 0 0 0 1 2 0 0 2 0 1 0 1 1 0 1 1 1 1 2 0 0 0 0 1 0 0 2 1 1 1 0 0 0 0 2 2 2 2 0 0 1 0 2 0 0 0 0 0 1 0 0 1 2 0 1 0 1 1 0 0 1 0 0 0 0 2 0 1 1 0 1 0 0 1 1 2 0 1 1 1 1 0 0 0 1 0 0 0 0 0 0 2 2 2 0 2 0 0 2 2 1 1 0 0 0 1 0 1 0 1 0 0 0 0 2 0 2 2 2 0 0 1 2 1 1 0 0 1 0 1 0 1 1 1 1 2 0 0 1 1 0 0 0 2 2 2 2 2 0 2 1 0 2 0 2 2 0 0 1 0 0 1 1 0 1 0 0 1 0 1 0 0 0 1 0 0 1 1 1 0 0 0 1 1 0 1 0 0 1 0 0 0 0 0 1 0 0 1 0 0 0 0 1 0 2 0 0 2 1 1 1 2 2 0 2 0 0 1 1 0 0 0 0 2 2 2 0 0 0 0 2 2 0 1 0 1 1 0 0 0 0 1 0 1 1 1 2 2 0 0 0 0 1 0 0 1 2 1 0 0 1 0 2 0 0 0 1 0 0 0 0 1 2 2 0 1 2 0 0 1 0 2 0 0 0 0 1 0 1 1 1 0 0 1 2 2 1 2 1 1 0 0 1 1 2 0 0 1 0 0 0 0 1 0 1 2 0 0 0 0 1 0 2 0 0 0 1 1 0 1 0
173 1 0 0 0 0 0 2 0 2 0 1 0 1 1 0 0 2 2 0 2 0 0 0 0 0 2 0 1 2 2 0 0 0 0 1 2 2 0 1 1 0 1 0 2 0 2 0 1 1 0 0 0 0 1 1 0 0 1 1 1 0 0 1 0 1 0 0 0 0 0 1 2 2 2 2 2 0 2 0 0 1 0 0 1 0 1 0 1 1 0 0 1 1 0 2 0 1 1 2 1 2 2 0 0 0 2 0 2 0 0 2 1 2 2 2 2 0 1 1 1 0 2 2 1 1 1 0 0 1 0 0 0 0 0 0 1 0 1 0 1 2 0 0 0 0 0 0 0 1 1 1 0 0 0 1 0 1 0 0 1 1 0 2 0 1 0 1 1 0 0 2 1 1 1 1 1 1 0 1 0 1 0 1 1 1 0 1 0 1 0 2 0 0 1 1 1 0 0 0 0 0 0 0 2 2 1 1 0 0 0 2 1 0 2 0 1 1 2 2 0 0 0 1 1 0 1 0 0 0 0 0 0 0 0 0 1 2 2 2 0 0 2 1 0 2 0 0 2 0 0 0 1 0 0 0 2 2 1 1 0 1 0 0 1 0 1 0 2 1 0 1 0 2 0 0 0 2 2 1 1 1 0 0 0 0 0 1 1 1 0 0 0 1 2 0 1 1 0 2 1 0 1 1 1 0 0 2 0 0 0 1 2 0 0 1 0 0 1 0 2 2 2 0 1 0 0 0 1 1 2 2 0 0 0 0 0 1 0 0 0 0 2 0 1 0 1 0 1 2 1 1 0 0 1 1 1 0 0 1 1 1 0 1 0 0 1 2 2 0 0 0 0 0 0 0 0 0 0 0 1 0 1 0 1 2 0 0 0 0 0 0 0 0 2 0 1 1 1 1 0 1 0 1 1 0 0 1 1 1 1 1 0 1 0 0 1 1 1 0 0 1 0 1 0 1 1 1 1 1 1 2 0 0 0 1 1 1 0 0 1 0 1 0 0 1 0 0 0 0 1 0 1 1 2 1 1 1 1 0 1 1 0 1 1 2 2 1 0 1 0 1 1 1 0 0 0 0 2 1 0 0 0 0 0 0 0 1 1 0 1 1 1 2 2 0 0 1 2 0 1 0 2 2 0 0 2 1 0 0 0 2 0 1 0 1 0 0 0 1 2 1 0 0 0 1 1 0 1 1 0 0 0 1 1 0 2 0 0 0 0 1 2 2 2 1 1 2 0 0 0 0 0 2 1 0 0 1 0 1 0 0 0 1 0 1 0 0 1 0 0 0 1 0 0 1 2 0 0 0 2 0 1 0 1 1 0 0 0 0 0 0 2 1 0 0 0 1 1 2 2 0 1 1 0 0 2 0 0 1 1 0 0 0 0 0 0 0 0 0 1 0 0 0 0 0 2 1 0 0 0 0 0 0 2 0 1 0 0 0 2 0 0 1 1 1 2 0 1 0 0 2 1 0 0 1 2 0 1 0 0 0 2 0 1 1 0 0 2 0 2 0 0 2 2 2 0 2 1 1 0 0 2 2 0 2 1 2 1 1 1 0 0 1 0 0 0 2 1 1 0 1 0 0 1 2 2 2 2 0 0 1 0 2 0 1 0 1 1 1 0 1 1 2 0 0 0 0 1 0 1 1 0 0 0 0 2 0 1 2 0 2 0 0 2 0 2 0 0 0 0 0 1 1 1 2 1 0 1 0 0 0 1 0 0 0 2 0 1 1 0 0 0 0 0 0 1 0 1 1 1 1 1 0 0 1 0 1 2 1 1 0 1 1 1 0 1 0 0 1 1 0 1 1 1 1 1 1 0 0 0 0 1 1 0 2 1 1 1 0 1 1 1 2 0 1 1 0 1 0 1 0 2 0 0 0 0 0 0 0 0 0 0 0 1 0 0 0 0 0 0 0 0 2 0 1 0 0 0 1 0 0 0 0 0 0 1 1 2 0 0 0 0 1 0 2 0 1 1 0 1 1 0 0 0 0 0 0 0 0 1 1 1 1 2 2 2 0 0 1 0 2 0 0 2 1 1 0 0 0 0 0 0 1 2 1 1 1 2 1 1 1 0 0 0 0 1 0 0 0 0 0 0 1 0 0 0 1 0 0 0 0 1 1 1 1 0 1 0 1 1 0 1 0 1 0 0 1 0 1 1 1 0 0 2 1 2 0 1 1 0 1 0 0 0 0 1 0 2 0 0 0 0 2 0 0 2 0 1 0 0 0 0 2 0 0 0 0 0 0 1 0
174 1 0 0 0 0 0 2 0 1 0 0 0 0 0 0 1 1 0 1 1 0 0 0 0 0 2 0 1 2 2 0 1 1 0 1 1 1 0 2 2 0 0 0 1 0 1 0 1 1 1 2 0 0 1 1 1 0 1 0 2 0 0 2 0 0 1 0 0 1 1 1 2 2 2 2 2 1 2 1 1 2 0 0 1 0 0 1 2 2 0 1 1 2 0 1 0 0 0 0 0 2 0 0 2 2 2 0 1 0 0 1 0 1 0 2 1 0 0 2 2 0 2 2 1 1 1 0 0 0 0 0 0 0 0 0 0 0 0 0 0 2 1 0 0 0 0 0 0 0 0 0 1 0 0 0 0 1 0 0 0 2 0 2 1 1 1 0 0 1 1 1 1 1 1 1 0 1 0 1 0 1 0 1 0 0 1 0 0 1 0 1 1 1 0 1 1 0 0 0 0 0 0 2 2 1 2 0 0 0 1 1 2 0 2 0 0 0 2 0 2 2 0 0 1 0 1 2 2 2 0 0 0 0 0 0 0 2 2 1 0 0 2 0 0 2 0 0 2 0 0 2 0 0 0 0 0 0 0 0 0 0 0 0 0 0 0 0 2 1 0 1 0 1 0 0 0 2 2 1 1 1 2 2 2 2 2 0 0 1 1 0 0 2 2 0 0 1 0 2 1 1 0 0 0 0 0 1 0 0 0 2 1 0 1 1 1 0 1 1 0 1 2 1 1 0 0 0 0 0 1 2 1 1 0 0 0 0 0 0 0 0 1 0 0 0 1 0 1 2 2 0 0 1 0 1 1 0 0 2 2 2 2 0 2 0 0 2 2 0 0 0 2 2 1 1 0 0 0 0 1 1 1 0 1 1 0 0 0 0 0 1 1 0 2 1 1 1 0 0 0 0 0 2 0 2 0 0 0 1 1 0 0 0 1 0 1 0 0 0 0 1 0 1 1 1 1 0 0 0 2 0 1 1 1 0 0 0 0 0 1 0 1 1 1 2 1 0 0 1 0 0 0 2 0 0 0 1 0 1 1 0 0 1 0 1 1 1 0 1 0 1 0 2 1 0 1 1 1 0 1 0 0 0 2 2 2 0 2 0 1 2 1 1 0 0 1 0 0 1 2 1 0 0 2 2 1 2 0 0 0 2 0 1 0 1 1 0 0 0 1 1 2 0 1 1 1 0 1 1 0 0 0 0 0 0 0 0 0 1 2 0 0 0 0 1 0 0 2 1 0 1 1 2 2 1 1 0 1 1 1 0 0 0 0 0 0 2 0 1 0 0 0 0 0 0 0 1 0 2 2 0 0 0 1 0 1 2 1 2 0 1 2 0 0 0 1 2 2 2 2 0 0 2 0 0 0 0 0 1 0 0 0 1 0 0 0 0 0 0 2 0 2 2 0 0 0 1 0 0 1 0 1 0 2 1 1 0 1 2 1 1 0 1 1 0 2 0 1 0 0 2 0 2 1 2 1 0 1 1 1 1 1 1 1 1 1 1 0 0 1 0 1 0 0 2 0 0 2 1 2 0 2 2 0 1 1 1 0 1 0 0 2 0 1 0 0 1 1 1 0 0 1 1 1 2 1 2 2 0 2 2 0 2 0 0 0 2 1 1 0 1 1 2 0 1 1 0 0 0 0 1 0 0 0 0 1 0 0 2 0 2 0 0 0 0 0 0 1 1 1 1 0 0 0 2 0 0 0 0 0 0 2 2 1 0 2 0 0 1 0 0 2 0 0 0 1 0 0 2 2 2 1 0 0 0 0 0 2 0 2 0 1 2 2 0 1 1 0 0 1 0 1 2 1 0 0 0 0 2 2 0 0 0 1 2 1 0 1 0 1 1 0 1 0 1 0 0 1 0 0 1 1 2 1 1 0 0 0 0 0 0 0 0 0 0 0 1 0 0 0 0 0 2 2 0 0 0 0 0 0 0 0 0 0 0 0 0 2 0 0 0 0 0 0 2 1 0 1 1 2 2 1 1 1 1 0 0 0 1 2 1 1 1 2 2 2 0 0 1 0 2 2 0 1 0 1 2 0 0 0 0 1 0 2 0 1 1 2 1 1 1 0 0 0 0 1 1 1 0 0 1 0 2 0 0 0 0 0 1 0 0 2 1 1 1 0 0 0 0 1 0 2 0 0 0 0 0 0 1 1 0 0 0 0 0 0 0 1 0 1 0 0 0 0 1 0 0 2 0 0 0 0 2 0 0 2 0 1 0 0 0 0 2 0 1 0 0 0 0 0 0
175 0 0 0 1 0 0 1 0 1 0 1 0 0 0 0 0 1 1 1 1 0 1 0 0 0 1 0 2 2 2 1 1 2 0 0 1 1 0 1 0 1 0 0 1 0 0 0 2 0 0 0 0 0 2 2 0 1 0 0 1 0 0 1 0 1 0 1 0 0 0 2 2 2 1 2 2 1 2 1 0 2 0 0 1 0 0 0 2 2 0 0 2 1 0 1 0 1 0 2 1 1 0 1 1 1 1 1 1 0 0 2 1 2 1 2 2 0 1 1 1 0 1 1 1 1 0 1 1 2 1 1 0 0 0 0 0 0 0 2 2 1 0 0 0 1 0 1 1 1 0 0 0 0 0 0 0 0 1 2 2 1 0 2 0 2 0 1 1 1 1 0 0 2 0 0 0 1 0 1 0 1 0 2 1 0 2 1 0 0 0 1 2 2 0 2 2 0 0 0 0 0 0 0 2 1 2 0 1 0 2 1 0 1 2 1 1 0 0 0 0 0 1 0 0 1 1 0 0 0 0 0 0 0 0 0 0 1 2 1 0 0 2 0 0 2 0 0 2 0 0 0 1 0 0 0 0 0 0 0 0 0 0 0 1 1 0 1 1 0 1 1 1 2 0 0 0 2 2 2 1 1 0 0 1 0 0 1 1 2 1 1 0 2 2 0 1 1 1 1 1 0 0 0 0 0 0 1 0 0 0 1 2 0 1 0 0 0 2 0 2 2 0 0 0 0 0 0 0 2 2 1 1 1 1 1 1 1 0 2 1 1 2 0 0 0 1 0 0 2 1 1 0 0 0 1 1 0 0 1 1 1 1 0 1 0 1 1 2 1 1 1 2 1 2 2 0 1 1 0 1 1 0 0 1 1 0 0 0 0 0 0 2 0 1 0 0 1 1 0 0 0 0 1 1 0 1 0 0 1 0 1 0 0 2 0 0 0 1 0 0 1 0 1 0 2 2 1 1 2 2 1 1 1 1 1 0 2 0 0 2 0 1 2 1 2 0 1 0 0 0 1 0 2 1 0 0 1 1 1 1 2 0 0 1 1 1 2 0 0 1 1 0 2 0 0 0 0 2 0 2 1 0 0 1 1 1 0 1 0 1 0 1 1 0 0 1 1 2 0 0 0 1 1 0 0 1 1 0 0 0 2 0 0 1 1 1 0 0 1 1 1 0 0 1 1 1 2 0 0 2 0 1 1 2 0 0 0 1 1 1 0 1 0 1 1 0 0 2 0 1 1 0 0 2 2 2 0 1 0 1 0 1 1 0 0 1 0 1 0 0 1 1 0 0 1 2 0 0 0 2 0 0 0 2 0 2 2 2 2 0 0 0 2 0 2 0 0 0 0 0 0 0 1 0 1 0 0 0 1 0 0 0 1 1 1 0 0 0 0 1 0 0 0 0 1 1 1 0 0 0 0 0 0 2 0 2 0 0 2 1 1 0 1 2 2 2 0 1 0 0 2 0 2 0 2 0 0 1 0 0 0 2 1 1 1 2 1 1 0 2 0 0 0 0 2 1 2 1 1 0 0 2 1 0 2 0 1 0 1 0 1 0 0 2 0 0 1 1 1 0 0 0 0 0 1 2 1 1 0 0 0 0 2 0 1 1 1 0 0 0 0 0 2 0 1 1 0 2 0 0 0 0 0 0 0 1 0 0 0 0 0 0 0 0 0 0 1 0 0 0 0 0 1 1 0 0 0 0 0 0 0 2 2 0 0 2 0 0 2 0 0 0 0 0 0 1 0 1 1 2 1 0 0 0 2 0 2 1 2 0 1 1 2 2 0 0 1 0 0 1 0 1 2 1 1 0 2 0 0 0 0 1 1 1 2 2 0 2 0 2 2 0 2 0 0 0 0 0 0 0 0 0 0 0 1 0 0 1 1 1 0 0 0 1 0 0 1 1 1 0 0 0 2 1 0 0 0 0 0 0 0 0 0 0 1 0 1 0 0 0 0 0 1 0 2 0 0 0 0 1 1 0 0 0 0 1 0 1 0 1 1 1 0 1 1 1 0 0 0 0 0 2 2 2 1 0 1 0 0 0 1 2 0 1 1 2 1 2 1 0 1 0 1 0 0 0 1 1 1 1 0 1 2 1 0 0 1 0 2 0 0 0 1 1 0 1 1 1 0 0 0 1 0 1 0 1 0 0 1 1 0 0 0 2 2 2 0 1 1 0 1 0 0 0 2 0 0 1 0 0 0 0 0 1 1 0 1 0 1 1 0 1 1 0 0 0 0 0 0 1 0
176 1 0 0 0 0 0 2 0 1 0 1 0 0 0 0 0 0 0 1 1 1 0 1 0 0 1 0 2 2 2 0 0 0 0 1 2 1 1 0 0 0 0 0 0 1 1 0 1 1 1 1 2 2 0 0 1 0 1 0 1 1 1 1 0 0 1 1 0 1 1 1 2 2 1 2 2 1 2 1 0 1 0 0 2 0 0 2 2 2 1 2 2 2 1 2 0 1 1 2 1 2 1 0 1 1 2 0 0 0 0 1 0 1 0 1 1 0 0 0 0 0 1 1 1 1 1 2 2 2 0 0 0 0 0 0 0 0 0 2 1 1 0 0 0 0 1 0 0 0 0 0 0 1 0 0 0 0 0 2 2 2 1 2 1 0 0 1 0 2 2 1 0 2 1 0 0 1 0 1 0 0 1 1 1 0 1 1 0 0 1 2 1 1 1 1 2 0 0 0 0 0 0 1 2 1 2 1 0 0 2 0 0 0 2 1 1 1 0 0 1 1 0 0 0 0 2 0 0 0 0 0 0 0 0 0 0 2 2 1 0 1 1 0 0 0 0 0 2 0 0 1 2 0 0 0 1 1 0 0 0 0 0 0 0 0 1 0 1 0 1 2 1 2 0 0 1 2 2 1 1 1 2 2 2 2 2 2 0 2 0 1 1 1 2 0 0 0 0 2 2 0 1 1 0 0 0 2 1 0 1 2 2 0 1 1 0 0 0 1 1 1 1 1 0 0 0 0 0 1 1 1 0 0 0 0 0 1 1 0 0 0 1 0 0 0 0 1 1 2 0 1 0 0 2 0 1 0 0 0 1 1 1 0 1 1 0 0 2 2 2 2 0 0 0 0 0 0 0 0 1 1 2 0 1 0 0 0 0 0 0 0 1 0 2 1 1 0 1 1 0 1 0 2 1 1 0 0 1 2 0 1 0 1 1 1 0 1 1 0 0 1 0 1 0 1 1 0 0 1 1 0 0 1 1 0 0 0 0 0 1 0 1 1 0 2 0 0 0 1 0 0 1 2 1 1 0 2 0 2 2 1 0 0 1 1 1 2 0 0 0 0 0 2 1 0 1 0 2 2 1 1 0 0 1 1 1 0 2 0 1 2 0 2 0 0 0 0 1 0 1 0 1 1 0 0 1 0 0 0 0 1 0 0 0 2 1 1 0 1 1 1 0 0 0 1 0 0 1 1 0 0 0 0 0 0 1 0 0 2 0 0 2 0 0 0 0 0 2 0 0 0 1 2 1 1 0 1 0 1 0 1 1 1 0 0 1 2 0 2 0 1 0 0 1 0 1 1 0 2 1 0 1 0 1 1 0 2 0 2 0 0 1 0 1 0 1 0 0 1 2 1 0 2 0 0 2 0 0 2 0 0 0 2 0 1 0 0 0 0 0 0 0 0 0 1 1 2 0 0 0 0 0 0 0 0 1 0 1 1 2 0 0 0 2 2 2 0 1 0 0 1 0 1 0 2 1 1 2 0 0 0 0 0 0 0 0 0 0 2 0 0 0 0 0 0 2 0 2 0 1 0 1 0 0 0 1 1 0 1 1 0 0 0 0 0 0 2 1 2 0 0 0 0 0 1 1 2 2 0 1 1 0 0 0 1 0 1 1 1 0 1 0 2 0 1 0 1 0 0 0 2 0 0 0 1 1 0 0 1 0 1 1 1 1 0 1 1 0 0 0 0 0 1 1 1 0 0 1 0 0 0 2 1 0 0 2 0 1 0 0 0 0 0 0 0 0 0 2 0 1 0 0 1 1 2 1 1 1 1 1 1 1 2 2 0 1 0 0 0 1 0 0 1 2 2 0 0 0 2 2 0 1 1 1 2 2 1 2 0 2 2 0 1 0 2 1 0 1 0 0 0 0 1 0 0 0 0 0 1 0 0 0 0 0 0 0 0 0 0 0 0 0 2 2 0 0 0 0 0 1 0 0 0 1 0 1 0 0 0 1 1 1 0 0 2 0 0 1 2 2 2 0 0 0 0 0 0 1 0 1 1 0 1 2 2 2 0 1 2 0 2 1 0 1 1 1 2 0 0 0 1 0 0 1 2 2 0 2 0 1 0 0 0 1 0 1 1 0 1 0 0 0 2 0 0 0 2 0 0 0 0 2 2 1 1 0 1 0 0 1 0 1 0 1 0 1 0 0 1 1 0 1 0 1 2 2 0 1 1 1 1 1 0 0 1 0 0 2 0 0 0 0 0 1 1 1 0 1 0 0 0 0 2 1 0 0 0 0 0 2 2
177 1 0 0 0 1 1 2 0 1 0 1 0 0 0 0 0 1 0 1 1 1 1 0 0 0 0 0 1 1 1 0 1 1 2 0 2 1 0 1 1 0 0 0 2 0 0 0 0 2 0 1 1 1 1 1 0 2 0 0 0 2 0 2 0 0 1 1 0 1 1 0 2 2 2 2 2 1 1 1 0 2 0 1 0 0 0 0 1 2 0 0 1 2 0 1 0 0 0 1 0 2 2 0 0 0 2 1 0 0 1 0 1 2 0 2 1 0 1 2 2 1 1 1 1 1 1 0 0 1 0 0 0 0 1 1 0 0 0 1 1 2 0 0 0 2 2 0 0 0 0 0 1 0 0 0 0 0 1 1 2 2 0 2 1 1 0 1 1 1 0 0 0 2 1 0 0 1 0 1 0 1 0 2 1 0 2 1 0 0 0 1 1 1 0 0 2 0 1 0 0 0 0 1 2 1 1 1 1 0 2 2 0 0 1 0 1 2 0 0 2 2 1 0 0 1 1 0 0 0 0 1 0 0 0 0 0 1 2 2 0 0 2 0 1 2 1 0 2 0 0 0 1 1 1 0 1 2 1 1 0 1 0 0 0 0 0 0 2 0 0 1 0 0 1 1 0 2 2 2 1 1 0 0 0 0 0 1 0 1 0 1 2 2 2 0 0 0 0 1 1 0 2 2 2 0 0 2 1 0 1 2 1 1 2 0 0 1 1 0 1 1 2 1 1 0 0 0 0 1 1 1 1 0 0 0 0 0 0 1 2 1 1 0 1 1 1 1 1 2 1 0 1 0 1 0 0 0 0 1 1 1 2 0 2 0 0 0 0 0 0 0 1 1 1 1 0 0 0 0 1 1 1 0 1 1 0 2 2 1 1 1 1 0 2 0 0 0 2 2 0 2 0 0 0 0 2 0 0 2 0 0 0 2 0 0 1 0 0 0 0 2 0 1 1 2 0 0 0 0 1 0 0 0 0 0 0 1 0 0 1 0 1 0 0 2 0 1 1 1 0 0 1 2 1 1 0 2 2 0 2 1 0 1 0 1 1 1 0 1 0 1 0 2 0 0 0 0 2 2 1 0 0 0 0 1 0 1 1 0 1 1 0 2 2 0 0 1 1 1 1 1 2 1 0 0 1 0 1 1 0 0 0 2 0 0 0 0 0 2 2 0 2 2 0 2 0 0 0 2 0 1 0 0 0 0 1 1 1 2 1 0 0 0 0 0 2 2 0 0 0 0 1 1 2 0 0 0 2 0 2 0 1 2 0 0 1 1 0 1 0 0 1 0 0 1 1 1 0 1 2 0 1 0 0 1 0 1 0 1 1 0 1 0 0 0 0 1 1 1 1 1 0 1 1 0 0 1 0 1 1 0 0 2 0 1 0 0 0 1 1 1 0 0 0 1 1 1 0 0 0 0 0 0 2 1 0 0 1 2 1 0 0 0 0 0 2 0 1 0 0 2 1 1 1 2 1 0 1 0 0 0 2 1 1 1 1 1 1 1 0 1 1 0 1 2 0 1 1 1 0 1 2 2 0 2 1 1 0 1 0 1 0 1 0 0 0 2 0 0 0 0 1 1 0 2 1 2 2 0 0 0 1 1 0 1 2 0 0 0 0 1 2 2 0 2 0 0 1 0 1 1 1 0 0 1 1 0 0 0 0 0 0 0 1 0 1 1 0 0 0 0 1 0 0 2 1 2 2 2 2 2 2 1 0 0 2 1 0 2 0 1 1 0 0 1 0 0 0 0 0 0 2 0 0 1 0 1 1 1 0 1 2 2 2 0 0 0 0 1 1 0 0 1 2 2 0 1 0 1 1 0 0 0 1 2 1 0 2 0 1 2 1 2 0 0 0 0 1 0 1 0 1 2 0 0 0 1 0 0 1 1 0 1 1 1 1 1 0 0 0 0 0 2 2 0 0 0 0 1 0 0 0 0 0 1 1 2 2 0 0 0 0 0 0 2 0 0 2 1 1 1 1 1 1 1 0 0 0 1 0 2 0 0 2 2 2 0 1 0 0 1 2 0 1 0 1 1 0 1 1 1 0 0 0 2 2 1 1 0 1 0 0 1 0 0 1 1 0 0 0 0 0 1 0 0 0 1 0 1 0 0 1 2 2 1 0 1 0 1 0 0 1 0 0 0 0 1 0 1 1 0 0 0 0 0 0 0 0 0 1 0 0 0 0 0 0 0 1 0 0 0 0 0 0 0 0 1 1 0 0 0 0 2 1 0 0 0 1 0 0 0
178 1 0 0 2 1 1 1 0 0 0 0 0 0 0 0 0 2 1 0 2 0 0 0 0 0 1 0 1 2 2 1 0 1 1 0 2 1 0 1 1 0 0 1 1 1 1 0 2 0 0 0 0 0 0 1 0 0 0 0 0 1 0 0 0 0 1 2 0 0 0 1 2 2 0 2 2 1 2 0 1 1 1 1 2 0 0 0 0 2 0 0 1 1 2 2 0 1 1 1 0 2 0 0 1 1 2 0 1 0 0 1 1 2 1 2 2 0 1 1 1 0 1 1 1 1 1 0 0 0 0 0 0 0 0 0 0 0 0 0 0 2 0 0 0 1 0 0 0 1 0 1 1 0 0 1 1 2 0 1 1 1 1 2 1 2 0 1 1 0 0 2 0 2 2 0 0 1 0 1 0 1 1 1 1 0 1 0 0 1 0 1 2 2 1 1 1 0 0 0 0 0 0 0 2 1 2 1 1 0 1 2 2 0 1 1 1 1 2 1 0 0 0 0 0 1 1 1 0 0 0 0 0 0 0 0 1 2 2 1 0 1 1 1 0 2 0 0 1 0 0 0 1 1 1 0 1 1 0 0 0 0 0 0 0 0 0 0 2 1 0 1 0 2 1 1 0 1 1 1 1 0 1 0 0 1 0 2 0 2 1 0 0 2 2 0 1 1 1 0 1 0 1 1 1 0 2 2 1 0 1 1 1 1 2 0 0 0 0 1 1 1 1 1 1 0 0 1 1 2 2 1 0 0 1 0 0 2 1 2 2 1 2 0 0 0 0 0 0 2 0 1 0 1 0 1 2 0 0 1 1 1 1 0 1 0 1 0 0 0 0 0 0 0 0 0 0 1 1 1 0 1 1 0 1 1 0 0 0 1 0 0 0 0 1 1 1 0 0 0 0 0 0 1 1 0 1 0 0 1 0 2 0 2 0 1 0 1 0 1 0 1 0 1 0 2 2 0 0 1 1 1 1 1 1 0 0 1 0 0 1 0 1 1 0 1 0 1 1 1 0 0 0 1 1 0 1 1 1 1 0 0 2 1 0 1 1 1 0 1 2 2 0 2 2 1 1 0 2 0 0 0 0 0 0 0 0 1 2 0 1 2 1 0 0 0 0 0 1 1 1 1 1 1 0 0 2 1 0 0 0 1 0 0 0 2 0 0 0 0 1 2 0 0 1 2 0 0 1 1 0 0 0 2 2 0 1 0 1 1 0 1 1 0 0 1 0 2 0 0 0 0 0 2 2 1 0 1 1 0 1 0 0 0 0 0 0 0 2 0 0 2 0 0 1 0 1 1 0 1 2 0 1 0 0 1 0 1 0 1 0 0 0 0 0 1 0 0 0 0 0 2 0 2 0 0 0 0 0 0 0 0 0 0 1 1 0 0 0 0 1 0 1 1 0 1 0 2 0 0 1 0 0 0 2 1 0 0 1 1 2 2 0 1 2 2 2 0 1 1 0 2 1 1 0 2 0 1 0 0 0 0 2 1 1 0 1 1 0 1 0 1 0 0 1 2 0 1 2 0 0 0 1 1 0 1 1 1 1 2 0 0 0 1 2 0 0 1 1 1 0 1 0 0 1 2 2 0 1 0 0 0 0 1 0 1 0 0 0 0 0 1 1 2 0 1 0 0 0 0 0 0 0 0 0 0 1 0 0 2 0 2 0 0 0 0 0 0 1 1 1 1 1 0 1 1 0 0 1 0 0 0 2 1 1 0 2 0 0 1 1 0 0 1 1 0 2 0 1 1 1 0 0 1 1 1 1 1 1 1 1 1 1 1 1 0 0 0 0 1 1 0 0 1 2 1 0 0 0 2 2 0 2 2 0 2 2 1 1 0 1 1 0 2 1 2 1 0 2 0 0 2 0 0 1 1 0 1 0 0 1 1 0 0 0 0 0 1 0 0 1 0 0 2 1 0 0 0 0 0 0 0 0 0 1 1 0 0 1 0 0 0 0 1 0 2 0 1 2 2 1 1 1 1 0 0 1 0 0 0 1 2 0 1 1 0 0 0 0 0 0 2 2 0 2 1 1 2 0 1 0 1 1 0 1 1 1 1 2 0 1 0 0 0 0 0 0 1 0 0 0 1 0 1 0 0 0 0 0 0 0 0 1 1 2 0 0 0 0 0 1 0 1 0 1 1 1 1 0 2 1 1 0 0 1 2 2 0 2 2 0 1 0 1 1 0 0 0 2 0 0 0 0 2 0 1 1 0 0 0 0 0 0 2 0 0 1 0 0 0 1 1
179 0 0 0 0 1 1 2 1 1 0 0 0 0 0 0 0 1 0 0 1 0 1 0 0 0 0 0 2 2 2 0 0 2 1 0 1 2 0 1 1 0 0 1 1 1 0 0 1 0 0 0 0 1 0 1 0 0 1 1 1 0 0 1 0 2 1 2 0 1 1 1 2 2 1 2 2 0 2 0 0 1 1 1 2 0 0 0 2 2 0 0 2 2 1 1 0 1 1 1 0 2 2 0 0 0 2 1 1 0 0 2 0 1 1 1 1 0 1 2 2 0 2 2 2 2 2 1 1 1 0 0 0 0 0 0 0 0 0 1 1 1 0 0 0 1 0 0 1 0 0 1 0 1 1 0 0 0 0 1 0 1 0 2 2 2 1 0 1 0 0 0 0 2 1 0 0 0 0 0 0 1 1 2 1 0 2 1 0 0 0 1 1 0 1 2 1 0 0 0 0 0 0 2 2 0 2 1 1 0 1 1 0 1 1 1 1 0 2 0 2 2 1 1 2 0 2 0 0 0 0 1 0 0 0 0 0 2 2 2 0 0 2 0 1 2 1 0 2 0 0 0 2 0 0 0 1 2 1 1 0 1 0 0 0 0 1 0 2 1 0 1 1 2 0 0 0 2 2 1 1 2 1 0 0 0 0 0 0 1 1 0 0 2 1 0 1 0 1 2 1 0 0 0 0 0 0 2 0 0 0 0 2 0 0 1 1 0 0 1 0 0 1 0 1 0 1 0 1 1 2 1 0 0 0 0 0 2 0 1 0 1 1 0 0 0 0 0 0 2 0 2 0 0 2 0 0 0 0 1 1 1 0 0 0 2 0 1 2 0 1 1 0 0 0 0 0 0 0 0 1 1 1 0 0 1 0 0 0 0 0 0 2 0 2 1 1 0 0 0 0 0 0 1 0 1 0 1 0 1 0 1 0 1 1 0 0 0 0 0 1 0 0 1 1 2 1 0 0 0 0 0 0 1 1 2 1 1 0 0 1 0 1 0 0 1 0 0 0 0 0 0 1 2 1 1 0 2 1 1 2 1 1 1 1 2 2 2 0 0 1 1 1 1 0 0 0 1 1 0 1 1 0 0 0 0 0 1 2 1 0 2 0 1 0 0 1 2 2 0 0 0 0 0 2 2 2 1 0 0 0 1 0 0 0 2 1 1 0 1 1 1 0 0 0 1 1 0 0 1 0 1 0 1 1 0 0 1 0 2 1 1 1 1 1 0 2 2 0 0 0 0 0 2 2 2 0 0 1 0 0 0 0 1 0 0 1 0 1 0 0 1 0 0 1 0 1 0 0 0 2 0 0 0 1 1 0 0 0 0 0 1 0 0 0 0 2 0 0 0 0 2 0 1 0 1 1 0 1 0 1 0 0 0 2 0 1 0 1 0 0 0 0 1 1 0 2 1 0 0 1 0 0 0 2 0 1 0 0 0 2 0 0 0 1 1 2 0 0 0 1 2 1 1 1 2 1 1 2 0 0 0 1 1 1 1 0 1 0 2 0 0 1 1 2 2 0 0 2 0 1 0 2 1 1 2 0 2 0 0 1 1 0 1 0 0 0 2 1 1 0 1 0 0 1 2 1 2 1 0 0 0 0 2 0 0 0 1 0 0 0 1 1 2 0 2 1 0 0 0 0 1 0 0 0 0 1 0 1 1 0 1 0 0 0 1 1 1 1 1 1 1 0 0 0 0 0 0 0 0 0 0 2 1 0 1 1 1 0 1 0 0 0 0 0 0 0 0 0 0 0 0 0 1 1 2 1 1 1 1 1 1 1 2 1 1 0 0 0 1 1 0 0 2 2 1 0 0 2 0 2 0 0 0 1 1 2 1 2 0 2 2 2 2 0 1 1 0 2 0 2 0 1 2 1 1 0 1 1 0 0 0 0 0 0 0 0 0 0 0 0 0 0 1 1 0 1 0 0 2 0 1 1 1 1 0 1 0 0 0 1 1 0 1 0 1 0 1 2 1 1 1 0 0 0 0 0 0 1 0 1 1 1 0 2 2 2 0 0 0 0 0 1 0 1 1 1 0 1 2 0 1 0 0 0 2 2 1 2 1 0 1 0 0 1 0 1 2 0 0 1 0 0 2 0 0 0 0 0 1 0 0 2 1 2 1 0 0 0 0 1 0 1 0 1 0 1 1 1 0 1 1 1 0 0 0 0 0 1 1 1 0 0 0 0 1 0 0 1 0 0 0 0 1 0 0 2 0 0 0 0 0 0 0 0 0 0 0 0 0 2 1
180 1 0 0 0 0 0 2 0 1 0 1 0 1 0 1 0 0 0 0 2 0 0 0 0 0 1 0 0 2 1 0 1 2 0 0 0 0 1 1 1 0 0 1 2 1 2 0 2 1 0 0 1 1 1 1 1 0 0 1 0 0 0 1 0 0 1 0 0 1 1 0 1 1 1 1 1 2 2 0 2 1 0 0 0 0 0 1 2 2 1 2 1 0 1 1 0 2 2 2 2 2 1 0 1 1 2 2 0 1 0 1 0 1 0 1 1 0 1 1 1 0 1 1 1 1 1 1 1 1 0 0 0 0 0 0 0 0 0 0 1 1 0 0 0 1 0 2 2 2 0 0 0 0 0 0 0 2 0 1 1 1 0 2 1 2 1 1 2 0 1 2 1 1 2 1 0 1 0 1 0 2 1 2 2 1 1 1 0 0 1 1 2 1 2 1 1 1 0 0 1 1 0 1 2 2 1 2 1 0 0 2 2 0 2 2 1 0 1 1 1 1 0 0 0 0 1 0 0 0 0 0 0 0 0 0 0 2 2 0 0 1 2 0 0 2 1 0 2 0 0 0 0 0 0 1 2 1 0 0 0 0 0 1 1 1 0 2 1 0 1 0 0 2 1 1 0 1 1 0 0 0 2 0 2 2 1 1 1 2 1 1 0 2 2 1 0 0 0 1 1 0 2 2 2 0 1 2 1 0 1 2 2 1 2 0 1 0 0 1 1 1 1 0 1 0 0 0 1 0 2 1 0 0 0 0 0 1 0 0 0 0 1 0 0 0 2 0 1 1 1 0 0 1 0 1 1 0 0 1 1 2 1 1 1 0 1 1 1 0 0 0 0 0 0 0 0 1 1 1 0 2 0 0 1 0 0 0 0 0 0 0 1 0 1 0 0 2 1 1 0 1 0 2 0 2 0 1 1 1 1 1 0 1 1 0 0 0 0 0 1 1 0 1 1 2 1 0 0 1 2 0 0 0 0 0 0 2 0 0 1 0 1 1 1 2 0 0 1 2 0 1 0 1 2 0 2 2 1 1 0 1 0 0 0 0 0 2 0 0 0 0 1 1 2 2 0 0 1 0 2 1 0 1 0 0 0 0 2 0 2 2 1 1 1 0 0 0 1 1 1 0 1 1 1 2 2 2 0 0 0 2 0 1 0 1 1 1 0 1 1 1 1 0 0 1 1 0 1 2 0 1 0 0 0 0 2 0 1 2 1 0 1 1 1 0 1 1 2 0 0 0 1 1 2 1 1 2 0 0 0 1 2 2 0 0 2 0 2 0 0 0 0 0 1 0 2 2 0 2 2 0 1 0 0 1 1 0 0 0 0 0 1 0 0 0 0 1 1 1 1 1 0 1 0 0 1 0 1 2 0 0 0 1 1 0 0 0 1 0 1 0 1 1 0 0 1 0 0 0 0 0 0 0 0 0 0 0 2 2 2 1 0 1 1 1 2 0 0 0 0 2 0 2 0 1 1 0 1 1 1 0 2 0 0 0 0 2 1 0 0 2 0 1 0 1 1 1 2 0 1 0 1 1 1 1 0 1 0 1 0 0 0 1 0 0 0 2 1 2 1 1 1 1 0 2 1 2 2 0 0 0 0 2 0 1 1 1 0 0 0 0 1 2 0 1 0 0 0 0 0 1 0 0 0 1 2 0 0 0 0 0 0 0 0 0 0 0 0 0 0 0 0 1 1 1 0 0 1 0 0 0 2 1 1 0 2 1 0 2 0 0 0 1 1 0 0 0 2 0 0 0 0 0 0 2 0 2 2 2 0 0 2 2 2 0 1 1 0 0 1 0 1 2 1 1 0 0 0 1 1 0 1 1 0 2 1 0 1 0 1 0 2 2 0 1 1 0 0 0 0 0 1 1 0 0 0 0 1 0 0 0 0 0 1 0 1 0 0 0 0 0 0 2 2 0 0 0 0 0 0 1 0 0 0 1 0 0 1 0 0 0 0 1 0 2 0 1 2 1 2 1 0 0 0 0 1 2 1 0 2 1 0 0 2 2 2 0 1 0 0 0 1 0 1 1 0 1 0 2 1 2 1 1 2 0 0 1 1 0 0 0 1 1 0 0 2 2 0 1 0 0 0 2 0 0 0 1 0 0 0 0 1 1 1 1 0 0 0 0 1 0 1 0 1 0 1 0 0 1 1 1 0 0 1 2 2 0 0 0 1 0 0 0 0 2 0 0 0 1 0 0 1 0 0 0 0 0 0 0 0 0 1 2 0 0 1 1 1 0 0 0
181 0 0 0 0 1 1 2 0 2 0 0 0 0 0 0 0 0 1 1 1 0 1 0 0 0 0 0 2 2 2 0 0 0 1 1 1 1 0 0 0 0 0 1 2 0 0 0 2 1 0 0 0 0 1 2 0 0 0 1 0 1 0 0 0 0 1 2 0 0 0 1 2 2 0 2 1 0 1 0 0 2 0 0 2 0 0 0 1 1 0 0 0 1 0 1 1 1 1 2 1 1 1 0 2 1 2 2 0 0 0 2 0 2 0 2 2 0 1 1 1 0 1 1 1 1 1 1 1 1 1 1 0 0 0 0 0 0 0 1 1 1 0 0 0 1 0 0 0 0 0 0 0 0 0 1 1 0 0 0 0 2 1 2 2 2 0 1 1 0 0 1 0 2 1 0 0 1 0 0 0 2 1 2 2 1 1 1 0 1 1 2 1 0 1 1 0 0 1 0 1 1 0 1 2 0 2 0 0 0 2 0 1 0 1 0 0 0 1 1 1 1 0 0 1 1 0 0 0 0 0 0 1 1 0 1 0 2 2 1 0 1 1 0 0 2 0 0 2 0 0 0 1 0 0 0 1 1 1 1 0 1 0 0 0 0 2 0 2 0 0 2 0 2 0 0 0 2 2 1 1 1 2 1 1 1 2 2 0 2 0 0 1 2 2 0 0 1 1 2 1 0 1 1 1 0 0 2 2 0 2 2 2 0 2 0 0 1 1 0 1 1 1 1 2 0 1 1 1 2 2 1 1 1 0 0 0 1 0 0 1 0 0 0 0 0 1 0 1 1 1 0 0 0 1 1 0 0 0 0 1 1 2 0 2 1 0 0 2 2 2 2 1 1 1 1 0 1 1 0 1 1 0 1 1 1 0 0 0 0 0 1 0 1 2 2 2 2 0 1 0 0 0 2 1 0 1 0 0 1 0 2 1 0 0 0 1 0 1 1 1 0 0 0 0 2 2 0 0 0 1 0 1 0 0 1 0 2 1 1 2 0 1 2 1 2 0 1 2 1 0 0 2 2 2 2 0 1 1 2 2 2 1 0 1 1 1 1 0 1 0 1 2 1 1 1 0 0 2 1 2 1 0 0 0 0 0 0 1 0 1 1 1 1 1 0 1 2 2 0 0 0 2 2 0 0 2 1 0 0 0 2 0 1 0 1 0 0 0 1 1 0 2 2 0 2 0 1 0 1 1 1 1 1 2 0 0 2 0 2 1 1 2 0 0 0 1 1 1 0 1 2 1 2 2 2 1 1 1 1 0 0 0 1 1 0 0 0 0 0 0 1 0 0 0 0 2 2 0 2 2 0 0 0 1 0 1 1 0 1 0 0 1 0 1 0 0 0 1 1 1 1 0 2 0 0 2 0 0 1 1 0 0 0 1 0 0 0 0 0 0 0 0 0 0 1 1 0 0 0 0 0 0 0 2 0 2 0 0 1 1 1 0 0 0 0 2 0 1 1 0 2 1 0 0 2 1 1 1 0 0 0 2 0 1 1 0 2 0 1 1 0 0 0 0 2 1 1 2 0 1 1 2 1 0 0 2 1 0 1 0 1 0 0 0 0 0 1 0 1 1 0 1 0 1 1 1 0 1 0 0 0 0 1 0 1 0 2 0 0 0 0 1 2 0 0 0 0 1 0 0 0 0 0 0 0 0 0 0 0 0 0 0 0 1 0 1 1 0 0 0 0 0 0 0 0 0 0 2 0 0 0 2 2 0 0 2 0 0 2 1 1 0 0 0 0 2 1 1 1 2 2 0 1 1 2 1 1 1 1 1 1 0 1 1 0 0 0 0 0 0 0 1 2 1 1 1 1 0 1 1 0 1 1 0 1 1 0 2 0 2 1 1 2 0 1 1 0 1 0 0 1 0 2 2 0 0 0 1 0 1 0 0 0 0 0 0 1 1 1 0 0 0 2 1 0 0 0 0 0 0 1 0 0 0 1 1 0 0 0 0 0 0 1 0 1 0 0 1 1 1 1 0 1 0 0 0 0 0 1 2 2 1 1 2 2 2 0 2 1 1 1 1 0 2 2 0 0 0 1 1 2 1 0 0 2 2 1 2 2 0 2 0 0 0 0 0 0 0 1 0 0 0 2 0 0 0 0 0 0 0 0 1 1 1 2 0 1 0 0 1 0 2 0 0 2 2 1 1 0 0 2 0 1 0 1 1 0 1 2 0 1 0 0 0 1 0 1 2 0 0 0 0 1 0 0 1 0 0 0 0 0 1 1 0 0 0 0 0 0 0 0
182 0 0 0 0 0 0 2 1 1 0 1 0 1 0 0 1 1 0 0 2 0 0 0 0 0 1 0 2 1 1 1 1 0 2 1 2 1 0 0 0 0 0 0 1 0 0 0 2 1 0 0 0 0 2 1 1 0 0 1 0 1 0 1 1 1 1 1 0 0 0 0 2 2 1 2 2 2 2 1 1 2 0 1 0 0 0 1 1 2 1 1 1 1 1 2 0 0 0 1 0 2 1 0 0 0 2 2 0 0 0 2 1 1 1 1 1 0 1 1 1 0 1 1 0 0 0 1 1 2 1 1 0 0 0 0 0 0 0 0 0 2 1 0 0 1 0 1 1 1 0 0 0 0 0 0 1 1 0 1 2 0 0 2 2 2 0 0 1 1 0 0 1 1 2 0 0 1 0 1 0 1 0 2 2 0 2 2 1 2 0 2 1 1 0 2 0 0 0 0 0 0 0 1 2 2 1 0 1 0 0 2 1 0 1 1 1 0 1 0 0 0 1 1 1 1 2 1 1 1 0 1 0 0 1 1 0 2 2 2 0 0 1 0 0 2 1 0 2 0 0 1 0 0 0 0 1 2 1 1 0 1 0 0 0 0 0 1 1 0 1 0 0 2 1 1 0 2 2 0 0 0 1 1 2 0 0 0 1 1 1 1 1 2 1 0 0 1 0 1 0 0 1 1 1 1 0 1 0 0 0 0 1 0 1 0 0 1 1 0 1 1 1 0 0 0 0 0 1 1 2 0 0 0 0 0 0 1 1 1 0 1 0 0 0 0 1 1 1 2 0 1 0 0 2 0 1 0 0 1 2 2 2 0 2 0 0 2 2 0 0 0 1 1 1 1 0 1 1 0 1 1 0 0 1 1 0 0 0 1 0 0 0 0 1 0 0 1 1 1 0 0 0 0 0 0 1 1 0 2 0 2 1 1 0 0 0 0 0 0 0 2 1 0 2 2 0 0 0 0 1 0 0 1 1 1 0 2 1 1 1 0 2 1 1 1 1 0 0 0 1 0 1 2 1 1 0 2 1 1 1 1 0 0 0 0 0 1 0 1 1 2 2 0 2 2 0 0 2 0 0 0 0 0 0 1 0 0 1 0 1 1 0 1 0 0 1 0 2 0 0 0 2 2 0 1 1 1 1 0 1 1 0 0 1 1 0 2 0 2 2 0 0 0 0 1 1 0 1 2 0 1 0 1 1 0 1 1 2 2 0 0 1 1 1 1 0 1 1 0 1 1 0 2 2 1 0 1 1 0 1 0 0 2 0 0 1 0 2 0 0 1 0 0 0 0 1 1 0 1 2 0 0 0 1 0 0 1 0 1 0 1 1 2 0 0 0 0 0 0 0 1 0 1 0 1 1 0 0 2 0 0 0 0 1 0 1 0 0 0 1 0 0 0 0 1 2 2 0 0 1 0 0 0 2 1 0 0 0 0 2 0 0 1 2 2 2 0 1 0 1 0 1 0 0 2 1 1 2 0 0 0 1 2 2 2 2 0 1 1 0 1 1 0 0 2 0 2 2 0 0 0 2 2 1 1 1 1 0 1 0 1 0 0 2 0 0 2 2 2 0 0 1 1 0 2 1 1 1 0 0 0 0 2 1 0 0 1 0 0 0 0 0 2 0 2 1 1 0 0 0 2 0 0 0 1 0 0 0 1 0 1 0 0 1 0 1 0 0 0 0 0 0 0 0 1 0 0 2 0 0 0 2 0 1 1 2 0 0 1 0 0 0 0 0 0 1 0 1 1 0 0 1 1 1 1 1 0 2 0 1 0 2 2 2 0 0 0 0 0 0 0 1 1 1 0 2 0 1 1 2 0 1 1 0 2 1 0 2 0 2 1 1 2 0 0 0 0 1 0 0 1 1 1 0 1 0 1 1 0 1 1 1 2 2 2 2 0 0 0 0 0 0 2 1 0 0 1 0 0 0 0 0 0 0 2 0 0 1 0 0 0 0 2 0 1 0 2 2 0 1 1 1 1 1 1 0 0 0 0 1 1 0 0 2 2 2 0 0 1 0 1 1 1 2 1 0 2 0 0 0 0 1 0 1 1 2 1 2 1 0 1 0 1 0 0 2 0 0 1 0 1 1 1 2 0 1 1 0 0 0 0 1 2 2 0 0 0 0 0 0 0 1 0 1 0 1 1 1 1 0 2 0 0 0 0 0 0 0 0 1 0 0 1 1 1 0 1 2 1 2 1 0 1 0 1 1 0 0 0 0 1 0 2 0 0 0 1 1 0 1 1
183 1 0 1 0 1 1 0 0 0 0 2 0 0 0 0 0 1 1 1 1 1 0 2 0 0 1 1 2 2 2 1 1 1 1 0 2 0 0 2 2 1 0 2 2 0 1 0 2 0 0 0 0 1 0 0 2 1 0 0 2 0 0 1 1 2 2 0 0 0 0 1 2 2 0 2 2 2 2 0 2 2 0 0 0 0 0 0 2 2 0 0 1 2 1 2 0 2 1 1 1 2 2 0 0 0 2 1 1 0 0 1 0 1 0 1 1 0 1 1 1 0 1 1 1 1 1 1 0 1 0 0 1 0 0 0 0 1 1 0 1 1 0 0 0 2 0 0 0 1 1 1 0 0 0 0 0 0 0 0 0 1 0 2 0 1 0 1 0 1 0 0 2 0 1 2 1 0 0 0 0 0 0 0 0 0 0 1 0 0 0 0 0 0 1 2 1 0 0 0 1 1 0 1 2 1 2 1 0 0 1 2 1 0 1 0 0 0 2 1 1 1 0 0 1 1 2 0 0 0 0 0 0 0 0 0 0 2 2 1 0 1 2 0 0 2 0 0 0 2 2 0 2 0 0 0 0 2 1 1 1 0 0 0 0 0 1 1 2 0 0 1 0 2 0 0 0 1 1 2 1 2 1 1 1 1 1 1 1 2 2 1 0 1 2 0 1 1 0 2 1 0 0 0 0 1 0 1 1 0 1 1 2 0 2 0 0 0 0 1 0 0 1 0 1 0 1 0 0 0 0 2 0 0 0 0 0 1 0 1 1 1 0 0 1 0 1 0 2 1 1 0 2 0 0 0 2 0 0 2 2 2 2 0 2 1 1 1 2 0 0 0 1 1 0 0 0 0 0 0 0 1 0 1 1 0 0 0 0 1 0 2 1 0 1 1 1 1 0 0 0 0 0 2 0 2 0 0 0 2 0 0 0 0 2 0 0 0 0 0 0 2 0 1 1 1 1 0 0 0 0 0 0 0 0 1 0 2 1 1 2 0 1 0 0 0 0 1 1 1 0 0 1 2 1 1 0 0 0 0 1 1 0 1 0 1 1 2 0 0 2 2 1 2 0 0 0 1 1 0 1 1 0 0 1 1 1 0 1 0 0 1 0 2 1 0 0 1 1 0 1 1 2 1 0 0 1 1 0 0 0 2 0 0 1 1 1 0 0 1 1 1 0 0 0 1 1 1 1 2 0 0 0 1 2 1 1 0 0 0 0 1 2 1 0 1 1 1 1 1 0 1 0 2 1 1 0 0 1 1 0 0 1 1 0 0 0 1 1 0 1 0 1 0 0 1 1 1 0 2 2 0 0 0 1 0 1 1 1 1 0 1 1 1 0 0 0 1 1 1 1 1 0 1 0 1 1 0 0 0 0 0 0 1 0 1 0 0 0 0 1 0 0 0 0 1 1 0 0 0 1 0 0 0 1 1 0 0 0 2 0 1 0 0 2 2 2 0 1 1 0 1 1 0 0 1 1 0 2 2 2 0 1 1 1 0 0 1 1 0 0 0 1 0 0 1 1 1 2 0 0 0 2 2 1 2 1 1 0 1 0 1 0 1 1 0 0 1 0 1 1 0 0 0 0 0 0 2 2 0 0 0 0 1 0 0 2 1 0 0 0 0 1 2 0 2 0 0 2 0 0 0 0 1 0 1 1 0 2 2 1 2 0 0 1 1 2 2 0 1 1 1 0 0 0 1 1 1 1 1 1 1 2 1 0 1 1 0 0 0 1 0 0 0 0 0 2 0 1 1 1 1 1 0 0 1 0 1 1 1 1 1 2 2 1 0 1 1 0 0 1 0 1 1 0 1 2 0 0 1 1 0 1 1 1 2 2 1 2 1 1 2 1 2 0 0 0 0 0 0 0 0 0 0 0 0 0 2 0 0 1 0 0 1 2 1 1 0 0 0 0 0 0 2 2 0 0 0 0 0 0 0 0 0 0 0 0 1 2 0 1 1 0 1 0 0 1 0 1 1 2 2 1 1 0 1 0 1 0 1 1 2 1 1 2 1 2 0 0 0 1 2 2 1 2 1 0 2 0 0 0 0 0 0 0 2 2 1 1 0 0 0 0 1 1 0 2 0 0 2 0 0 0 1 0 0 0 0 0 1 0 0 2 2 2 0 0 0 0 1 1 0 0 0 2 0 2 0 0 0 0 2 0 0 0 0 0 0 0 0 0 0 0 1 1 1 1 0 1 0 0 0 0 1 0 1 0 1 1 0 0 2 0 1 0 0 0 0 0 0 1 1
184 1 0 1 1 0 0 2 1 2 0 0 0 1 0 0 0 1 0 0 1 0 0 1 0 0 0 0 2 1 1 1 0 0 1 1 2 1 0 0 0 0 0 0 2 0 0 0 2 0 0 1 0 1 0 1 0 0 0 1 0 0 0 1 0 0 0 0 0 1 1 1 2 2 1 2 2 2 2 0 2 2 0 0 1 0 0 0 0 1 0 0 0 2 0 1 0 1 1 2 0 2 1 0 1 1 2 1 1 0 0 2 0 0 0 0 0 1 1 2 2 1 1 1 1 1 1 1 1 1 0 0 0 0 1 1 0 0 2 0 1 1 0 0 0 0 0 0 0 1 0 1 0 0 0 0 1 0 0 1 1 1 0 0 0 0 0 1 2 0 1 2 1 1 1 1 0 1 0 1 0 1 0 1 1 0 1 2 0 0 0 2 2 2 1 1 2 1 0 0 2 2 0 1 2 1 2 1 1 0 1 2 0 0 2 2 1 0 1 1 1 1 0 0 0 1 1 0 0 0 0 0 0 0 0 0 0 2 2 2 0 0 1 0 0 0 0 0 1 1 1 1 2 0 0 0 0 1 0 0 0 0 0 0 0 0 0 0 2 0 0 0 1 2 0 0 0 2 2 0 0 1 2 1 2 2 0 1 1 2 1 2 0 2 2 1 1 0 0 0 1 0 1 1 1 0 1 2 0 0 0 1 2 0 1 1 0 0 1 1 1 1 2 0 1 0 0 0 0 1 2 0 0 0 0 0 0 2 0 1 1 1 1 0 1 0 0 0 0 1 1 1 0 0 1 1 2 0 0 1 1 1 1 0 1 1 0 1 1 0 0 0 0 0 0 0 0 0 0 0 1 1 1 1 1 1 0 0 0 0 0 0 1 0 2 0 0 1 0 0 0 0 0 1 0 1 0 1 0 1 0 1 0 1 0 1 1 1 1 0 0 1 0 1 0 1 1 0 0 1 1 0 0 0 0 0 0 1 1 0 1 0 2 1 1 2 0 1 1 2 0 0 1 2 1 1 0 0 1 0 0 1 1 0 1 1 1 2 0 0 1 1 0 2 1 0 1 0 0 0 0 0 0 0 0 0 0 0 2 0 2 2 0 2 0 0 1 2 2 0 2 2 1 0 0 0 1 1 0 0 1 0 0 1 0 1 1 0 0 2 2 0 0 0 1 2 0 1 1 1 1 0 0 0 0 1 1 0 0 2 0 1 2 1 1 0 2 0 2 0 1 1 1 1 2 2 1 1 1 0 1 0 0 1 0 0 1 1 0 1 0 1 0 0 0 0 2 0 0 2 1 1 1 0 1 1 1 1 1 1 0 0 0 0 1 0 0 0 0 0 0 2 0 2 0 0 1 0 0 0 2 0 0 0 1 0 0 0 0 0 2 0 0 0 0 2 0 1 0 0 1 0 0 0 1 0 0 1 0 1 0 1 0 1 1 1 2 0 1 0 1 0 2 0 0 1 1 0 0 0 0 0 0 0 0 0 0 2 0 0 0 1 0 0 0 1 1 0 2 0 1 0 1 1 0 1 0 1 0 1 0 1 0 1 0 0 0 2 1 0 0 0 0 1 1 2 0 1 1 0 0 0 0 0 1 0 0 0 0 0 1 0 1 2 1 2 0 1 1 0 1 1 0 1 0 1 1 0 2 2 0 2 0 0 0 1 1 0 1 1 1 0 0 1 0 1 0 0 1 0 0 0 2 0 0 1 2 2 0 2 0 0 1 1 1 2 1 0 1 1 1 1 2 0 0 0 0 1 2 1 1 0 0 1 1 0 0 1 0 0 1 0 2 1 0 0 1 0 0 1 2 1 2 2 0 2 2 0 2 0 2 0 0 2 0 1 1 0 0 1 0 0 2 2 0 0 0 1 0 0 0 0 0 0 0 0 0 0 0 0 0 0 0 2 2 0 0 0 0 1 0 0 0 0 0 2 1 1 2 0 0 0 0 1 0 2 0 0 2 2 2 2 0 1 1 1 0 2 0 0 2 2 0 1 2 2 2 0 0 1 0 1 1 0 1 1 1 2 0 0 0 0 1 0 1 1 1 1 2 0 0 0 0 1 0 0 0 1 0 1 0 0 1 2 1 0 0 1 0 0 0 0 2 1 1 0 2 1 1 0 2 0 0 0 2 0 2 0 0 0 0 2 0 1 0 0 0 0 1 0 1 0 0 0 0 1 0 0 1 0 0 0 0 0 0 0 1 0 1 0 0 0 0 2 0 0 1 0 0 0 0 0
185 0 0 0 0 0 0 0 0 1 1 1 1 1 0 1 0 1 0 1 1 0 0 0 0 0 2 0 2 2 2 1 0 1 2 2 2 2 0 1 1 0 0 0 2 0 0 1 0 2 0 1 0 1 0 1 0 1 0 0 2 0 0 2 0 0 1 0 0 1 1 1 2 2 1 2 2 2 2 2 0 2 0 1 1 0 0 0 1 2 0 1 2 1 0 1 0 1 1 2 1 2 1 0 1 1 2 2 0 0 0 1 0 2 0 2 2 0 0 2 2 0 0 0 0 0 0 1 1 1 0 0 0 0 0 0 0 0 1 0 0 2 0 0 0 2 0 0 2 2 0 0 0 0 0 0 1 0 1 1 2 1 0 0 0 2 0 0 0 1 1 0 1 1 1 1 1 1 0 1 0 0 1 2 2 0 2 1 0 1 1 2 1 0 1 1 1 0 1 0 0 0 1 1 2 0 2 1 0 0 2 0 2 0 1 2 2 0 1 0 0 0 0 0 2 1 1 0 0 0 0 0 1 1 1 0 1 1 2 1 0 0 2 1 0 2 0 0 2 0 0 1 0 0 0 1 2 0 0 0 0 0 0 0 0 0 0 0 2 0 0 1 0 1 1 1 0 2 2 1 1 1 0 0 1 0 0 1 1 2 2 1 0 2 2 0 0 1 1 2 1 0 1 1 1 0 0 1 1 0 1 2 1 0 1 0 1 0 0 0 1 1 1 0 2 0 1 1 1 2 1 1 0 0 1 1 1 1 1 1 2 1 1 0 0 0 0 0 1 2 1 0 0 0 2 0 0 1 0 2 2 2 1 0 1 1 1 1 1 0 0 0 0 0 0 0 0 1 1 1 1 1 0 1 0 0 0 1 1 0 0 1 0 0 2 0 0 1 1 0 0 2 0 2 1 1 0 0 0 2 0 0 0 1 1 0 0 0 1 0 0 1 0 1 1 2 2 0 0 0 1 0 0 0 0 2 0 1 0 0 1 0 1 1 1 2 1 0 0 0 0 0 1 2 1 1 0 2 0 2 0 1 1 1 1 2 2 1 0 1 0 1 1 1 1 0 1 0 2 0 0 0 0 0 0 1 0 0 0 0 0 0 0 1 2 0 1 1 2 0 0 0 0 0 1 1 2 1 0 0 0 2 0 1 0 1 1 0 0 0 1 2 0 1 0 2 0 1 1 1 1 1 0 0 1 0 2 2 1 1 0 1 2 1 1 0 2 1 1 0 0 0 0 0 2 1 1 1 2 0 2 0 1 2 0 1 1 0 1 0 0 1 1 0 0 1 2 0 0 2 2 1 1 0 1 1 0 1 1 1 0 1 2 0 2 1 0 0 0 0 0 2 0 0 0 0 1 0 0 1 0 0 0 0 1 0 0 0 0 0 0 1 0 0 0 1 1 2 0 0 0 0 1 0 2 1 1 0 1 2 1 0 0 1 2 2 2 0 2 0 0 2 1 0 0 1 2 0 1 0 0 0 2 1 1 1 2 0 0 2 0 0 0 0 0 1 1 1 1 0 0 1 1 1 0 1 1 0 0 1 0 0 0 1 0 1 1 1 1 1 0 0 2 0 1 2 1 1 2 1 2 1 1 1 0 1 1 1 1 1 0 0 1 2 0 1 1 0 0 0 0 1 0 0 0 0 1 0 2 2 1 2 1 1 2 0 2 1 0 0 0 0 0 0 0 2 0 0 0 0 0 0 2 1 0 0 2 0 0 2 1 0 0 1 1 1 0 0 1 0 1 0 1 1 1 1 1 2 1 2 0 1 0 0 0 0 0 0 0 0 0 0 0 1 2 1 1 1 1 0 1 0 0 0 1 1 2 0 2 0 1 2 0 2 0 1 1 0 0 0 0 0 2 2 0 0 0 0 1 0 1 1 0 0 0 0 0 0 0 0 0 0 0 1 1 0 1 0 0 1 1 0 0 0 0 1 1 0 2 0 0 0 1 1 0 2 0 0 1 1 2 2 0 0 0 0 0 0 0 0 2 2 2 0 1 1 1 0 1 0 0 1 0 0 2 2 0 1 0 1 1 1 1 0 1 1 1 2 2 0 0 0 0 1 0 0 1 0 0 0 0 0 0 1 0 0 0 0 0 0 0 0 2 1 0 0 0 1 0 0 1 0 1 0 1 0 0 1 0 2 2 0 0 0 0 0 0 0 2 1 0 0 0 0 0 1 0 0 2 0 0 0 0 0 0 0 0 1 0 1 1 1 1 1 0 0 0 0 0 0 2 0
186 0 0 0 1 0 0 1 0 0 0 2 2 2 1 1 0 2 1 1 1 0 1 1 1 1 1 0 2 2 2 1 0 0 2 1 1 2 0 0 0 0 0 1 1 1 1 0 2 2 0 0 1 1 0 1 1 1 0 0 0 1 0 1 0 0 1 0 0 0 0 1 2 2 2 2 2 1 1 0 1 2 0 0 1 0 0 1 1 1 1 1 1 1 1 2 0 0 0 1 0 2 2 0 0 0 2 1 1 0 0 2 0 1 0 1 0 1 1 2 2 1 2 2 2 2 2 0 0 1 0 0 0 0 1 1 0 0 1 0 1 1 0 0 0 1 1 0 0 1 0 1 0 0 1 1 0 1 0 0 1 1 1 1 0 1 0 1 0 1 1 1 1 1 1 0 0 2 0 2 0 2 1 2 2 0 2 0 0 1 0 1 2 2 1 0 2 0 0 0 0 0 0 0 2 2 1 1 0 0 0 2 1 0 2 0 0 0 0 1 1 2 1 1 1 1 2 0 0 0 0 0 0 0 0 0 0 1 1 0 0 1 2 0 0 1 1 0 2 0 0 1 1 1 1 0 0 1 0 0 0 0 0 0 0 0 0 0 2 1 1 0 0 2 0 0 0 1 0 0 0 0 1 1 2 1 1 1 1 2 0 2 1 2 1 1 0 0 0 0 1 0 0 0 0 0 0 2 0 0 0 0 2 0 0 0 1 0 0 0 0 0 1 0 1 0 0 0 2 2 2 0 0 0 0 0 0 1 0 1 0 1 1 0 1 0 0 0 0 1 2 0 2 0 1 0 1 0 0 1 1 2 2 0 2 2 0 2 2 0 0 0 0 0 0 0 0 0 0 0 0 0 0 0 0 0 0 0 0 0 0 2 0 0 2 0 1 1 1 0 0 0 0 0 0 0 1 2 0 1 1 0 0 1 1 0 0 0 1 0 0 0 1 0 2 2 0 0 0 0 1 0 0 0 0 0 0 1 0 0 0 0 0 0 0 1 0 0 0 2 0 0 0 2 0 0 0 2 2 1 2 1 0 0 0 2 0 2 0 0 1 1 1 1 1 0 1 1 1 0 0 0 0 1 1 1 1 1 1 0 1 1 0 2 2 0 0 0 1 0 1 1 0 0 0 0 2 1 0 0 0 1 0 0 1 1 1 2 0 2 2 0 0 0 1 2 0 1 0 2 0 1 0 1 1 0 2 0 1 1 1 0 1 1 1 0 2 0 2 0 2 2 1 2 2 1 0 1 1 1 0 0 1 1 0 0 0 1 0 1 0 1 2 0 0 2 2 2 0 2 2 1 2 0 0 2 0 2 2 2 0 0 1 0 1 0 0 0 0 0 0 2 1 1 0 1 0 0 0 0 0 0 0 1 0 0 1 0 0 0 1 0 0 0 0 0 2 1 0 0 0 0 1 0 2 0 1 1 0 1 0 1 0 0 1 1 2 1 1 0 1 1 1 1 0 1 2 0 1 0 0 0 1 1 2 2 0 1 1 1 1 0 1 0 0 1 1 2 2 0 0 0 2 1 1 2 0 2 0 0 0 1 0 1 0 0 0 2 0 2 1 0 0 0 1 1 2 2 2 0 0 0 0 2 0 0 0 1 0 0 0 0 0 2 0 2 0 0 0 0 0 1 0 0 0 0 0 0 1 2 0 2 0 0 0 0 0 1 0 0 0 0 0 0 0 0 0 2 2 2 2 1 2 2 0 0 2 1 0 1 1 0 0 1 1 1 1 0 1 1 1 1 0 0 0 1 0 2 0 2 0 2 0 0 0 0 0 0 0 0 0 0 1 2 0 1 2 0 0 2 2 0 1 1 0 1 1 1 1 0 0 1 0 2 0 1 1 0 1 0 0 1 0 0 0 2 1 2 1 0 1 2 0 0 0 0 0 1 0 0 0 0 0 2 2 0 0 0 0 1 0 0 0 0 0 0 1 0 1 0 0 0 0 1 0 2 0 0 2 2 2 2 0 0 0 1 1 1 1 0 1 1 1 0 2 1 1 0 0 0 0 2 2 1 2 1 0 0 0 1 1 1 0 1 1 1 1 2 2 0 0 0 0 1 0 0 1 1 0 1 0 0 0 1 0 0 0 0 0 0 0 0 1 2 2 1 0 0 0 1 0 1 2 0 0 0 0 1 0 1 1 1 0 0 1 1 1 0 2 2 0 1 0 0 0 0 1 0 1 0 0 0 0 1 0 0 1 0 0 0 0 0 0 2 0 0 0 0 0 0 0 0
187 0 0 0 0 1 1 2 0 2 0 0 1 1 1 0 0 1 1 0 2 0 0 1 0 0 1 0 2 2 2 1 0 1 1 0 2 1 0 1 0 1 0 0 1 1 0 0 2 0 0 1 0 0 1 2 0 0 0 1 0 1 0 0 0 0 2 0 0 0 0 0 2 2 1 2 2 0 2 1 0 2 0 0 2 0 0 0 1 1 0 0 1 1 1 1 0 0 0 0 0 1 1 0 1 1 2 0 2 0 0 2 0 1 0 1 1 0 1 2 2 0 0 0 0 0 0 0 0 0 0 0 0 0 0 0 0 0 0 2 1 2 0 0 0 1 1 0 0 1 0 0 0 0 0 0 1 0 0 0 1 1 0 1 0 1 0 1 0 2 2 1 2 0 1 1 1 1 1 0 0 1 1 2 1 0 2 1 0 0 0 1 0 0 0 2 2 0 0 0 0 0 1 1 2 0 2 2 1 0 2 1 0 0 1 0 0 0 2 1 1 1 0 0 0 0 0 0 0 0 0 0 1 1 1 1 2 1 2 0 0 1 2 0 0 1 0 0 1 1 1 0 2 0 0 0 0 1 0 0 0 0 0 0 0 0 0 1 2 1 0 0 0 0 1 1 0 1 1 0 0 2 2 1 1 1 2 0 0 1 0 1 0 2 1 0 1 1 0 2 1 0 0 0 0 0 0 1 2 0 2 2 1 1 1 0 0 0 0 1 0 0 1 0 2 0 0 0 0 1 2 1 0 0 0 0 0 1 0 1 1 1 1 1 0 0 2 0 0 2 0 2 0 1 0 1 1 0 0 1 1 1 2 0 2 1 0 0 1 1 1 1 0 0 0 0 0 0 0 0 1 0 2 0 2 1 0 0 0 0 0 1 1 0 1 0 0 2 0 0 0 0 0 1 1 0 0 1 0 1 0 1 0 0 1 0 1 2 0 0 0 2 0 0 2 2 1 0 0 0 1 0 0 2 2 1 0 1 0 0 2 0 1 2 1 2 1 0 0 1 0 0 1 2 1 1 0 1 2 1 1 2 1 0 1 1 1 1 0 1 1 1 1 2 0 0 0 0 2 1 2 1 0 0 1 1 1 1 1 0 1 1 0 1 1 0 0 2 2 0 0 0 2 2 0 0 1 0 0 0 0 2 0 1 0 1 0 0 0 2 2 0 2 2 0 2 0 0 0 1 0 1 0 0 0 0 2 0 0 1 1 1 1 0 1 1 1 1 1 0 1 1 0 2 2 0 0 1 1 1 1 0 0 0 0 0 0 1 0 1 0 2 0 0 1 0 2 1 0 2 1 0 0 0 2 0 1 0 0 0 1 0 0 1 0 0 0 0 0 1 1 1 1 1 1 0 0 0 0 1 0 0 1 1 1 1 0 0 0 0 0 0 0 0 0 0 2 2 0 0 0 0 0 0 2 0 0 0 0 1 1 0 0 1 1 0 1 0 1 0 0 2 0 2 1 2 2 1 1 0 0 0 0 0 1 1 1 1 1 0 1 0 0 1 1 2 0 2 0 2 0 0 2 2 1 2 1 0 0 1 0 0 0 1 1 0 0 2 1 1 0 0 0 0 1 2 2 1 1 0 0 0 0 1 0 1 0 2 0 1 0 0 0 2 0 2 0 1 0 1 0 1 0 1 0 1 2 0 1 1 0 1 1 1 1 1 2 0 1 1 0 1 0 1 1 1 1 1 2 1 1 1 2 0 0 1 1 0 0 1 2 0 0 2 1 2 1 1 0 1 2 0 0 0 0 2 0 2 1 2 0 1 1 2 1 1 0 0 0 1 1 0 0 2 1 1 0 0 0 1 2 1 0 0 1 2 1 2 1 0 1 1 1 2 0 2 2 0 1 0 0 0 0 0 0 0 0 1 1 0 1 1 0 0 2 0 0 1 1 1 0 0 0 2 1 0 0 0 0 1 0 0 0 0 0 0 2 0 1 0 0 0 0 1 0 1 0 2 2 2 2 2 0 0 0 0 2 1 0 0 2 1 1 0 1 1 1 0 1 1 0 2 1 0 1 1 1 0 0 1 0 2 0 1 1 1 1 2 2 1 0 1 0 1 0 1 1 2 0 1 2 0 0 1 0 0 0 1 0 0 0 0 2 2 1 0 0 0 0 0 2 0 2 0 1 0 1 0 0 1 1 0 1 0 0 1 1 0 1 0 0 0 1 0 0 0 1 0 1 0 0 0 0 0 0 1 1 0 0 0 0 0 1 2 1 0 0 0 0 0 1 1
188 1 0 0 0 1 1 2 0 1 0 0 1 1 0 1 0 1 1 1 1 1 0 1 0 0 2 0 2 1 2 1 2 1 0 0 0 1 0 0 0 0 1 1 2 1 1 0 2 0 0 0 0 0 2 2 0 0 0 0 1 0 0 1 0 0 0 2 0 0 0 1 2 2 1 2 1 1 2 0 1 1 0 0 0 0 1 1 2 2 1 2 1 1 2 2 0 1 1 1 1 2 0 0 0 0 2 0 2 1 0 1 1 2 1 2 2 0 1 1 1 0 1 1 1 1 1 1 1 1 0 0 0 0 1 1 1 0 0 1 1 1 0 0 0 1 0 0 0 2 0 2 1 1 2 0 0 1 0 2 2 1 0 2 1 0 0 1 1 1 1 1 0 2 1 1 0 1 0 0 1 2 0 2 1 0 2 0 0 2 0 2 2 1 2 1 0 0 0 0 1 1 1 0 2 1 2 1 1 0 0 2 0 0 1 1 1 1 0 0 0 0 0 0 0 0 1 0 0 0 1 0 0 0 0 0 0 2 2 1 0 0 1 0 0 1 1 0 1 1 1 1 1 1 1 0 0 1 1 1 0 1 0 0 0 0 0 1 2 0 0 0 0 2 1 1 0 2 2 1 1 0 2 0 1 1 1 0 2 2 2 2 1 1 2 0 0 1 0 1 1 1 0 0 0 0 0 2 0 0 0 2 2 1 2 2 0 1 0 0 0 0 1 1 1 0 0 0 1 0 1 2 2 0 0 0 0 1 1 1 0 1 0 0 0 0 1 0 0 2 0 2 1 0 1 0 0 0 0 1 1 1 0 1 0 0 0 1 1 0 0 0 1 1 1 1 0 0 0 0 0 1 2 0 0 0 0 0 0 0 0 1 0 0 1 0 0 0 0 0 0 0 1 0 0 0 1 1 0 2 0 0 0 1 1 0 0 0 0 1 1 1 0 0 1 2 1 1 1 0 0 1 0 0 0 0 0 0 0 0 2 0 2 0 0 0 0 1 1 1 0 0 0 1 1 0 1 1 2 1 1 2 0 0 0 0 0 0 0 2 0 2 1 2 2 1 1 0 2 0 1 1 0 1 0 0 0 0 2 0 1 1 2 2 1 0 0 1 1 0 0 0 2 2 0 0 2 1 0 0 0 2 0 2 0 0 0 1 0 1 2 1 2 2 0 2 0 0 0 1 0 1 0 0 1 0 1 1 0 1 2 0 2 1 1 0 2 1 1 0 0 0 0 2 1 0 0 0 0 1 0 1 0 2 0 1 0 2 0 2 0 1 2 0 0 2 2 0 0 1 2 1 0 0 1 0 0 2 0 1 0 0 1 1 0 1 1 1 1 1 1 1 1 1 0 1 0 0 0 1 2 0 0 0 1 0 0 0 0 0 0 0 1 1 0 1 1 1 0 0 0 0 0 0 1 0 0 0 1 2 1 0 0 0 1 1 2 0 0 0 1 2 0 1 0 2 1 1 1 0 0 0 0 2 2 2 1 1 0 0 0 1 0 0 0 2 1 1 2 0 0 1 2 2 1 1 1 2 0 0 0 2 1 0 1 0 0 2 1 1 0 1 0 0 1 2 2 1 2 0 0 0 0 2 0 0 0 2 2 2 0 0 1 1 1 2 0 0 0 0 0 1 0 0 0 1 1 0 0 1 0 1 0 0 0 0 0 1 0 0 0 0 0 0 0 1 0 0 2 1 0 1 2 1 0 0 2 0 0 2 1 0 0 1 1 1 2 0 1 0 2 2 2 0 0 2 0 2 0 2 0 2 0 1 1 0 0 0 0 1 1 0 0 1 2 2 1 0 0 1 1 0 0 0 2 2 2 0 2 0 0 2 0 2 0 0 0 0 0 0 0 0 2 2 0 0 0 0 2 1 1 0 0 0 0 0 0 2 2 2 0 0 0 2 2 0 0 1 0 0 0 0 0 0 0 1 1 1 0 0 0 0 0 1 0 2 0 0 1 1 2 2 0 0 0 0 0 0 1 0 1 1 1 0 2 2 2 0 0 1 0 2 1 0 1 1 0 0 0 0 0 1 0 0 1 2 2 1 1 1 0 1 0 1 0 0 1 1 1 0 0 1 0 2 0 0 0 1 0 0 0 0 1 2 2 1 0 1 1 0 1 0 0 0 2 0 2 0 0 0 0 2 1 0 0 1 1 0 1 1 0 0 0 0 0 1 0 0 1 0 0 0 0 1 0 0 0 0 0 0 0 0 0 2 0 0 0 0 0 0 1 1
189 0 0 0 0 0 0 2 0 1 0 0 1 1 0 1 0 2 0 0 2 0 1 0 0 0 0 0 2 2 2 1 1 1 0 0 2 2 0 0 0 0 0 1 1 1 0 0 1 2 1 0 1 2 1 0 1 1 0 1 0 0 0 2 0 0 2 0 0 0 0 1 2 2 1 2 2 2 2 1 1 2 0 0 2 0 0 1 2 2 0 1 0 2 1 2 1 2 0 2 0 0 1 0 0 0 2 1 1 1 0 1 0 1 0 1 1 0 1 1 1 0 2 2 0 0 0 1 0 1 0 0 0 0 0 0 0 0 0 0 0 2 0 0 0 1 0 0 1 2 2 2 0 0 0 0 0 0 0 2 1 1 0 2 1 2 1 1 2 0 0 0 0 2 2 0 0 0 0 0 0 0 1 1 1 0 1 2 0 0 1 2 2 1 2 1 1 1 0 0 0 0 1 2 2 1 2 0 1 0 1 2 1 0 1 0 0 1 2 1 0 0 0 0 2 0 2 1 1 1 0 1 0 0 0 0 0 2 2 2 0 0 2 0 0 1 0 0 2 0 0 1 2 1 1 0 0 1 0 0 0 0 0 1 0 0 0 1 2 0 1 1 0 2 0 0 0 2 2 1 1 0 1 1 1 1 1 0 0 1 0 0 0 2 2 0 1 2 0 2 1 0 2 2 2 0 0 2 0 0 0 1 1 0 2 0 0 1 0 1 0 0 2 2 2 0 1 0 2 1 2 1 0 0 0 0 0 2 0 1 2 1 2 0 0 0 1 0 0 0 1 0 0 0 0 2 0 0 0 1 1 2 1 0 1 1 0 2 2 0 0 0 0 0 0 0 0 1 1 0 0 0 1 0 1 0 0 0 0 0 0 1 0 0 1 0 0 2 2 1 0 2 0 2 0 2 0 1 0 2 0 2 0 0 1 0 1 0 1 1 1 0 1 1 1 1 1 1 1 1 1 0 0 0 0 0 0 0 1 0 0 0 2 0 0 2 0 0 0 1 0 1 1 2 2 1 1 0 1 0 0 0 1 0 1 1 1 2 0 0 0 0 1 2 1 0 1 0 1 0 1 0 0 0 0 0 0 1 2 1 2 1 1 2 1 0 1 0 2 0 0 0 2 2 0 0 0 0 0 0 0 0 0 1 0 1 0 0 0 1 1 1 1 0 1 1 1 0 1 2 0 0 0 2 2 0 2 2 0 1 0 1 2 0 0 0 0 0 2 0 1 1 0 2 0 0 0 1 1 0 1 0 1 2 0 0 1 0 1 0 0 1 1 0 0 1 1 0 1 1 2 0 1 0 1 1 1 1 1 1 0 0 1 0 0 0 0 0 0 1 1 1 0 0 0 1 1 0 0 1 1 0 0 0 1 0 0 0 1 0 0 0 0 0 0 0 2 2 0 0 0 0 1 0 0 0 0 0 0 2 0 1 0 1 2 2 2 0 1 1 0 2 1 1 0 1 2 0 2 0 0 0 1 0 1 0 0 1 0 0 1 1 0 0 0 1 1 1 2 0 0 1 2 2 1 1 1 1 0 0 0 1 0 0 0 0 0 1 0 0 0 0 2 1 1 2 0 1 1 0 0 0 0 2 0 0 0 1 1 1 0 0 0 2 0 2 0 0 2 0 0 0 0 0 0 1 0 0 0 1 0 1 0 0 1 1 2 1 1 1 1 0 0 1 1 0 0 1 2 1 1 1 2 2 1 0 2 0 0 2 0 0 1 1 1 0 2 0 1 0 0 0 1 0 0 2 0 2 0 2 0 2 1 2 1 1 0 1 0 1 1 0 1 1 1 1 1 1 0 1 1 0 0 0 1 1 1 0 1 0 1 1 0 2 0 1 1 0 1 0 0 1 2 2 0 0 0 2 1 0 1 1 0 1 1 1 1 0 0 0 0 0 0 1 1 0 1 0 0 0 0 1 0 0 0 2 2 0 1 0 1 1 0 1 0 2 1 0 0 0 1 1 0 0 0 0 0 0 2 0 1 0 1 1 2 0 2 0 0 1 0 0 2 0 1 0 1 0 0 1 1 2 1 0 1 1 1 0 2 2 0 2 0 0 0 0 0 0 1 1 0 0 0 1 1 0 1 0 0 0 0 0 0 0 0 0 0 1 0 0 1 0 0 0 2 1 2 0 0 1 1 0 0 0 1 1 1 0 2 1 0 1 0 0 0 0 0 0 1 0 0 0 0 2 0 1 1 0 0 0 0 0 0 1 0 0 1 0 1 1 0 0
190 0 0 1 1 0 0 2 0 2 0 0 1 1 0 2 0 2 1 0 1 0 1 0 0 0 0 0 1 1 1 0 1 2 0 0 1 1 0 1 1 0 0 1 1 1 0 0 2 0 0 0 0 2 0 2 0 0 0 0 1 1 0 2 0 0 1 0 0 0 0 1 2 2 1 2 2 1 2 1 0 1 1 1 2 0 0 0 1 1 0 1 0 2 0 0 0 1 1 2 1 2 1 0 1 0 2 1 1 0 0 2 0 1 1 1 1 0 1 0 0 0 2 2 2 2 2 1 1 1 0 0 0 0 0 0 0 0 0 1 2 0 0 0 0 1 0 0 0 1 0 1 0 0 0 1 1 1 2 0 0 1 1 2 1 1 0 0 0 0 0 1 0 2 1 1 0 1 0 1 0 2 0 1 0 0 1 1 0 1 0 2 1 1 0 1 2 0 0 0 1 1 0 0 2 2 1 1 0 0 1 2 1 0 2 0 0 1 2 1 1 1 0 0 0 2 2 0 0 0 0 0 0 0 0 0 0 2 2 1 0 0 2 0 0 2 0 0 1 1 1 1 1 0 0 0 0 1 1 0 0 0 0 0 0 0 0 0 2 0 0 1 0 1 0 0 0 2 2 1 1 1 2 1 2 0 0 0 1 1 1 2 1 2 2 0 0 0 1 2 1 1 0 0 0 0 1 1 0 0 0 1 1 0 1 0 1 0 0 2 0 0 2 2 2 0 0 0 1 2 2 0 1 0 0 0 0 1 0 1 0 0 0 0 0 0 0 1 1 1 1 1 0 1 0 1 1 0 0 1 1 1 1 0 1 0 0 1 1 0 0 0 0 0 0 0 0 0 0 0 2 1 0 0 2 2 0 0 0 0 1 1 0 0 1 1 1 1 0 0 0 0 0 1 1 0 0 1 0 1 1 0 0 0 0 0 2 1 0 0 0 1 0 0 2 2 1 0 0 0 0 1 0 0 0 0 0 2 0 0 0 0 2 1 0 2 0 1 1 2 0 0 0 2 0 0 0 2 1 1 0 1 1 1 1 2 2 1 0 0 0 2 0 2 1 0 1 0 2 0 1 0 0 0 1 2 1 0 1 0 0 0 1 1 1 0 0 0 2 0 0 0 0 0 0 0 2 1 0 0 1 0 0 1 0 1 0 1 0 1 1 1 0 0 0 1 0 1 0 1 1 1 0 0 1 0 2 2 0 2 0 1 2 2 1 1 1 2 0 0 0 0 0 1 2 1 1 0 1 0 0 0 1 1 0 0 1 2 1 1 1 2 0 0 1 0 1 1 0 2 1 1 0 0 1 0 0 1 0 1 0 0 1 0 0 0 0 0 0 0 0 2 1 0 0 1 2 0 0 0 2 0 0 0 1 1 1 0 0 0 0 0 1 1 0 1 1 2 0 0 1 0 1 0 1 1 0 0 1 2 1 0 0 0 1 1 2 0 1 0 0 2 0 2 2 2 1 0 1 1 1 0 1 1 1 1 0 0 1 1 0 1 0 0 0 1 1 0 2 0 0 0 2 1 0 0 2 2 2 2 0 0 1 0 0 0 0 1 1 2 0 2 0 0 0 1 1 1 1 0 0 0 0 2 0 0 2 2 0 1 0 1 1 2 0 1 0 0 0 0 0 0 0 0 0 1 1 0 0 1 0 0 0 0 1 0 1 1 1 1 1 1 0 0 0 1 2 0 2 0 0 0 1 0 1 0 2 1 0 1 1 0 0 1 1 0 2 0 2 0 0 0 1 0 0 2 0 2 2 2 0 0 1 2 2 0 1 1 0 0 0 0 1 2 1 1 1 0 0 1 1 0 0 0 1 1 1 0 1 0 1 1 1 2 0 1 1 0 1 0 0 1 1 1 0 1 1 0 2 1 1 0 0 0 0 0 0 2 1 0 1 0 0 2 2 0 0 0 0 0 0 0 0 0 0 0 0 1 1 0 0 0 0 2 0 1 0 1 1 0 1 1 0 0 0 0 0 2 0 0 2 2 1 0 0 0 0 0 0 0 0 2 0 0 2 2 0 0 0 0 0 0 1 0 2 2 2 1 2 0 0 0 0 2 0 0 1 1 1 1 1 0 0 2 0 0 0 0 1 0 0 0 1 2 2 1 0 0 0 1 0 0 2 0 0 1 1 1 0 2 1 0 0 0 1 1 1 0 1 0 0 1 1 0 0 1 0 1 2 0 1 1 0 1 0 0 1 1 0 0 0 0 1 2 0 0 0 1 1 0 1 1
191 0 0 0 0 0 0 1 0 1 0 0 0 0 0 0 0 2 1 0 1 0 1 0 0 0 1 1 2 2 2 0 1 0 0 0 2 1 0 2 2 0 0 0 2 1 0 0 2 2 0 0 1 2 0 0 1 2 0 0 0 2 1 1 0 0 1 2 0 0 0 0 2 2 2 2 0 2 2 1 1 2 0 0 2 0 0 0 1 1 0 0 0 1 0 0 0 0 0 2 0 2 1 0 1 1 1 2 0 0 0 2 0 2 1 2 2 0 1 1 1 0 1 1 0 0 0 0 0 1 0 0 0 0 0 0 0 0 0 0 1 1 0 0 0 1 0 0 1 2 1 2 0 1 1 0 0 1 0 1 1 1 0 2 1 2 1 0 1 1 1 2 0 2 1 0 0 0 0 0 0 0 1 1 1 0 1 0 0 1 0 1 2 2 0 2 2 0 0 1 0 1 0 0 2 2 0 1 1 1 2 0 2 0 2 0 0 0 1 1 0 0 1 0 0 2 2 1 0 0 0 0 0 0 1 0 0 1 1 1 0 0 2 0 0 2 0 0 2 0 0 0 2 0 0 0 0 0 0 0 0 0 0 0 0 0 0 0 1 0 0 1 1 2 1 0 0 2 2 2 2 0 1 1 2 1 1 2 0 2 1 0 0 2 2 0 0 1 0 1 1 0 1 1 1 0 0 2 2 0 2 2 1 1 2 1 0 0 1 1 1 1 2 1 1 0 1 0 2 0 2 1 1 0 0 0 0 2 0 0 0 0 1 0 0 0 0 1 1 1 1 0 1 0 1 0 1 0 0 0 0 0 1 0 1 0 1 2 2 0 0 0 2 2 0 0 0 1 1 0 0 0 0 1 1 1 0 0 0 1 1 2 0 0 2 1 1 1 0 0 0 0 0 2 1 1 0 1 0 2 0 1 0 0 1 0 1 0 1 0 1 0 0 0 1 1 1 1 1 0 2 0 1 2 2 1 0 1 1 0 1 0 2 1 1 1 0 1 1 2 0 0 0 2 0 0 0 1 1 0 1 2 1 1 0 2 2 2 0 0 0 0 1 1 1 1 0 0 2 0 1 1 0 0 0 1 0 1 2 1 2 1 0 1 1 0 1 0 1 0 1 1 0 0 0 0 2 1 1 0 1 1 0 1 0 1 0 1 0 1 1 1 0 0 1 2 0 0 0 1 0 1 0 0 1 0 2 1 0 2 1 1 1 1 1 0 1 1 1 0 0 0 1 1 2 1 1 1 0 2 1 0 0 1 1 0 0 0 1 0 0 2 1 0 0 1 0 2 0 2 2 2 0 0 1 0 1 0 0 0 0 0 1 1 1 0 0 0 0 0 0 2 1 1 0 1 1 0 0 0 2 2 0 0 1 0 0 0 1 0 1 0 0 0 1 1 1 2 0 0 0 0 0 0 2 0 1 0 0 1 1 0 0 2 2 1 1 0 2 0 0 1 1 1 1 2 0 0 2 1 1 1 1 1 1 1 0 1 1 0 1 2 1 0 1 2 0 0 2 0 1 0 2 2 1 1 1 1 0 1 0 1 0 0 1 0 0 2 2 2 1 1 0 0 1 2 1 2 2 0 1 0 0 0 0 1 0 1 2 2 0 0 0 2 0 0 0 0 0 0 0 1 0 1 0 1 1 0 0 1 1 1 0 0 0 1 1 1 0 0 0 0 0 0 0 0 0 0 2 0 0 0 2 1 0 0 2 1 0 2 0 0 0 1 1 1 1 0 1 1 1 1 0 0 1 2 1 1 2 1 1 0 1 2 2 0 1 0 0 0 0 0 1 2 0 0 1 1 0 0 0 0 1 1 0 1 1 0 2 0 2 2 2 2 0 0 0 0 1 0 1 0 1 0 0 0 1 0 0 0 0 0 1 1 1 1 1 1 1 0 0 0 0 2 2 0 0 1 0 0 0 0 0 0 0 1 0 1 2 1 1 0 0 1 0 1 0 0 1 1 1 1 0 0 0 0 0 0 0 0 2 1 2 2 2 1 2 0 1 0 1 2 2 1 1 1 0 0 0 0 0 1 1 0 1 1 1 2 2 1 0 1 0 0 0 0 1 0 0 2 0 0 0 1 0 0 0 1 0 2 0 0 0 2 1 1 0 0 0 0 2 0 0 0 1 0 1 1 0 2 2 0 0 0 1 1 1 0 1 1 1 1 0 1 1 0 2 0 2 0 0 0 0 0 0 0 0 1 1 0 0 0 1 1 0 0 0 2 2 0 0 0
192 1 0 0 0 0 0 1 1 2 0 0 0 0 0 0 0 0 0 1 1 1 1 0 0 0 2 0 2 2 2 2 0 0 0 0 1 2 0 2 2 0 1 0 1 1 0 0 1 1 0 0 0 0 0 0 1 1 0 0 2 0 0 1 0 0 0 0 0 1 1 1 1 1 1 1 1 1 2 0 1 2 0 0 1 0 0 1 1 1 0 0 1 2 0 1 0 0 0 1 1 1 1 0 0 0 2 1 1 0 0 2 0 0 2 2 1 0 0 2 2 0 1 1 1 1 1 2 1 2 0 0 0 0 0 0 0 0 0 0 0 2 1 0 0 1 0 0 0 1 1 1 0 1 1 0 1 2 0 1 0 1 1 2 2 0 0 1 0 1 1 1 1 1 1 0 0 1 1 0 0 1 0 2 0 0 2 1 0 0 0 1 2 0 2 1 1 0 1 0 1 1 1 1 2 0 2 2 2 0 2 1 2 0 1 2 2 0 2 2 0 0 0 0 0 0 1 1 1 1 0 0 0 0 0 0 1 2 2 1 0 0 2 0 0 1 0 0 1 1 1 1 1 0 0 0 2 1 0 1 1 0 0 0 0 0 0 0 1 0 0 1 0 2 0 0 1 1 1 0 0 0 1 0 1 1 0 2 0 2 0 0 0 1 2 0 0 0 0 1 0 0 2 2 2 0 0 2 0 0 0 0 1 0 1 0 0 0 1 0 1 1 1 1 1 0 1 0 2 1 1 2 1 1 0 1 0 2 0 0 0 0 2 0 0 0 0 1 1 2 0 0 0 0 1 1 0 0 0 2 2 2 2 0 2 1 1 1 1 0 0 0 0 0 0 0 0 1 1 1 1 0 0 0 1 1 0 0 0 0 0 1 1 0 2 1 1 0 1 1 0 1 0 1 0 1 1 0 0 1 0 2 0 1 0 1 1 0 0 0 1 1 0 2 0 2 1 0 0 0 0 0 0 1 1 1 0 1 0 0 1 1 2 0 0 2 0 1 1 1 0 1 0 1 1 0 1 1 0 1 0 0 1 0 1 1 1 2 0 0 1 1 1 0 0 0 0 0 2 0 1 1 0 1 0 1 0 0 1 0 1 0 0 0 0 0 0 0 1 0 1 0 2 1 0 0 1 1 0 0 1 1 0 0 1 1 0 2 0 2 2 0 0 0 0 2 0 1 0 0 1 0 0 1 1 0 2 0 0 1 0 0 1 1 1 0 1 1 1 0 0 0 0 1 2 1 1 0 2 0 1 0 1 2 0 0 1 2 1 1 1 1 0 0 1 0 1 0 0 2 1 0 1 0 1 1 0 1 0 1 0 0 2 0 1 0 0 0 0 0 0 2 0 1 0 0 1 0 0 1 0 0 0 0 0 1 1 0 0 0 2 0 1 1 0 0 1 1 0 0 0 0 1 0 2 1 0 0 0 1 1 0 0 0 1 1 2 0 2 0 1 0 1 1 0 2 2 1 1 1 1 0 1 0 0 0 1 1 0 1 0 0 0 0 0 2 0 1 0 1 0 1 2 2 1 1 1 1 0 1 1 1 0 1 0 0 0 2 1 0 0 1 0 0 1 2 2 2 2 0 0 0 0 2 0 1 0 1 2 2 0 0 1 2 0 1 0 0 1 0 1 2 1 0 0 0 0 0 0 0 0 0 1 1 1 0 1 0 1 1 1 0 0 1 0 2 0 0 1 0 0 0 1 1 0 0 2 0 0 1 0 1 1 1 1 0 0 0 1 1 1 1 0 2 1 2 1 2 1 2 0 0 0 2 2 0 0 1 0 1 1 0 0 2 1 0 2 0 0 2 2 2 0 0 1 2 1 1 1 1 1 1 1 1 0 1 0 0 0 1 0 0 0 0 0 0 0 2 0 0 1 0 0 0 1 0 0 2 2 1 0 0 0 2 2 0 0 0 0 0 0 0 2 0 0 1 1 1 2 0 1 1 0 1 0 2 0 1 2 2 1 1 0 0 0 1 0 1 1 0 1 2 0 0 2 2 2 0 0 0 0 1 1 0 1 1 1 0 1 1 0 0 0 1 1 1 1 0 1 1 0 1 0 0 0 0 0 1 0 0 0 0 1 2 1 0 0 2 0 0 0 0 2 1 0 0 0 1 1 1 0 0 0 0 1 0 1 0 0 1 1 1 0 0 1 1 1 1 2 1 0 0 0 0 0 0 0 0 2 0 0 0 0 1 0 1 2 1 0 1 1 0 0 2 0 0 0 0 0 0 1 0
193 1 0 0 0 1 1 1 0 0 0 0 0 0 0 0 0 1 2 1 1 1 1 0 0 0 1 0 1 2 2 0 1 0 0 0 1 1 0 1 0 1 0 0 1 0 0 0 2 0 0 1 0 0 0 2 0 0 1 1 0 1 0 0 0 1 1 1 0 0 0 2 1 2 1 2 2 0 1 0 0 2 1 1 2 0 0 0 2 2 0 0 1 1 1 1 0 0 0 0 0 2 0 0 1 0 2 0 2 0 0 2 0 1 0 1 1 0 2 0 0 0 2 2 2 1 2 0 0 0 0 0 0 0 1 0 1 0 0 2 1 1 0 0 0 2 0 1 1 1 0 0 0 0 0 1 0 0 0 0 1 1 0 2 0 1 0 0 1 1 0 1 1 1 1 0 0 0 0 0 0 0 0 2 0 0 2 1 0 1 0 2 2 1 2 1 0 0 1 0 0 0 0 1 2 1 2 1 0 0 1 0 1 0 1 1 1 0 1 1 0 0 0 0 0 0 0 0 0 0 1 1 0 0 0 0 0 2 2 0 0 1 2 0 0 1 0 0 2 0 0 0 1 0 0 0 0 2 0 0 0 0 0 0 1 0 1 1 2 0 1 2 1 1 2 2 0 2 2 1 1 2 2 0 2 2 1 1 0 2 1 0 2 2 2 0 0 2 0 2 2 1 0 0 0 0 1 1 0 0 0 1 1 0 1 0 1 1 0 0 0 0 1 1 1 0 0 0 1 0 2 1 1 0 0 0 0 2 0 1 2 1 2 0 0 0 0 0 0 2 0 2 0 1 0 1 1 0 0 1 1 1 0 1 0 0 0 1 1 1 1 1 1 1 0 0 0 0 0 0 0 1 0 0 1 1 0 0 0 0 0 0 1 0 1 0 0 0 1 1 0 2 0 0 0 0 1 0 0 2 0 0 0 0 2 0 0 0 0 0 1 1 0 1 0 2 2 0 0 0 0 0 1 1 1 0 0 2 0 0 2 0 1 1 1 2 0 0 0 0 1 0 1 2 1 1 0 1 1 1 0 1 0 0 0 0 0 2 0 0 0 0 0 2 2 0 2 1 2 1 1 0 0 0 0 0 0 0 2 0 1 2 0 2 1 0 0 0 1 1 1 0 1 1 0 0 1 2 0 0 0 2 1 1 0 0 0 1 0 1 1 0 2 2 0 2 0 1 0 1 1 1 0 1 1 1 2 0 0 2 1 1 0 0 0 1 1 0 2 0 2 2 0 2 2 0 0 0 1 1 1 0 0 1 0 1 0 0 1 0 0 1 1 0 0 1 1 1 0 2 2 0 0 0 0 0 0 1 0 1 1 1 0 2 0 2 1 1 1 0 0 1 1 2 0 0 0 0 0 2 1 0 0 0 1 2 0 0 0 1 0 1 0 0 0 1 1 0 0 0 0 0 1 0 2 1 0 0 1 2 2 1 0 2 1 1 2 0 2 0 0 1 2 0 0 1 2 1 2 0 0 0 0 2 2 2 1 1 1 1 1 1 0 0 0 2 0 0 2 0 1 0 2 2 0 2 0 2 0 0 1 1 0 1 0 0 0 2 2 2 0 0 1 1 0 2 1 2 2 0 1 1 0 1 1 1 0 0 1 1 0 0 1 2 0 0 0 0 0 0 0 1 0 0 1 1 1 0 0 0 0 0 0 0 1 1 1 0 0 0 0 0 0 1 1 0 0 0 1 0 0 0 2 2 1 0 2 0 0 1 2 0 1 0 0 1 1 0 1 1 2 0 2 0 0 1 0 1 1 1 1 1 2 2 1 1 0 0 0 0 0 0 0 2 2 0 1 1 1 0 1 0 1 1 1 2 2 1 2 0 1 1 1 2 0 1 1 0 0 0 0 0 1 1 0 0 0 0 0 1 0 0 0 1 1 1 1 0 0 0 0 0 0 2 2 0 0 0 0 0 2 0 1 1 1 0 1 1 2 0 0 0 0 2 0 2 0 1 1 1 2 2 0 0 0 0 0 0 1 0 2 1 2 0 1 0 1 0 1 1 0 2 2 0 0 0 1 0 0 1 0 0 1 0 1 1 1 0 1 0 1 0 0 1 1 0 1 0 0 1 0 1 0 1 1 0 0 2 0 0 0 0 1 2 1 0 0 2 1 1 0 0 2 0 0 0 0 0 0 1 0 1 0 1 0 0 0 0 1 1 1 0 0 0 0 0 0 0 1 0 0 0 0 1 0 0 1 0 0 0 0 0 0 1 0 0 0 0 0 0 2 1
194 0 0 0 0 1 1 2 1 2 0 0 1 1 0 1 0 1 0 1 1 0 0 1 0 0 1 1 1 1 1 0 1 1 1 0 1 2 0 0 0 0 0 1 2 1 0 0 2 0 0 0 0 1 0 0 0 0 0 0 0 1 0 1 2 1 2 1 0 0 0 0 2 2 2 2 2 1 2 0 1 2 0 0 2 0 0 0 1 1 0 0 1 1 0 0 0 2 2 2 2 2 1 0 0 0 2 1 1 0 0 1 0 1 0 1 1 0 1 1 1 0 1 1 1 1 1 1 1 2 0 0 0 0 0 0 1 0 0 1 1 1 1 0 0 1 0 0 1 2 1 2 0 0 0 0 0 0 0 2 2 1 0 1 1 2 0 1 0 1 1 1 1 1 1 1 0 1 0 1 0 1 0 2 0 0 2 1 0 0 0 1 2 0 2 2 1 0 0 0 0 0 1 1 2 1 2 1 2 0 2 0 1 0 1 2 2 1 0 0 0 0 0 0 0 0 0 0 0 0 0 0 0 0 0 0 0 1 2 1 0 0 2 0 0 2 0 0 2 0 0 0 0 0 0 0 1 0 0 0 0 0 0 1 0 0 0 0 1 1 0 2 0 1 0 0 0 1 1 1 1 2 2 1 2 1 0 1 0 2 0 0 0 2 2 1 0 0 0 0 0 0 0 0 0 1 0 2 0 0 0 1 1 0 1 0 1 0 0 1 1 1 2 2 1 0 0 0 2 0 2 1 2 1 1 1 1 1 0 0 0 0 1 0 1 0 1 0 0 2 0 2 0 0 1 1 1 0 0 1 1 1 1 0 1 0 1 2 2 0 0 0 0 0 0 0 0 2 2 1 1 1 2 0 2 0 0 0 0 0 0 0 2 0 1 1 1 0 0 0 0 1 0 0 0 0 2 1 0 1 0 1 1 0 2 0 0 0 0 1 0 0 1 0 1 2 1 0 0 0 1 0 0 0 0 1 0 1 2 1 1 1 1 0 0 1 0 1 1 2 0 0 0 2 1 0 1 1 1 1 2 2 0 0 0 2 0 1 0 1 0 1 0 2 1 0 1 0 2 1 1 0 0 2 0 0 0 0 2 0 2 2 0 2 1 0 1 0 1 0 1 1 1 0 1 1 1 1 0 0 0 0 0 0 0 2 0 0 0 2 2 0 0 0 0 2 1 0 0 2 0 2 0 0 1 0 2 1 1 1 1 1 2 1 1 0 2 1 1 0 0 0 1 1 2 1 0 0 0 1 0 0 0 1 0 1 0 0 0 0 0 1 0 0 1 0 1 0 0 0 2 0 0 0 1 0 0 2 1 2 0 0 1 0 1 0 1 2 2 2 2 0 0 1 0 1 1 0 0 0 1 0 0 0 0 0 0 0 1 0 0 0 1 1 0 0 1 1 0 0 0 0 0 0 1 2 0 0 0 2 0 1 0 1 1 1 2 0 2 0 0 1 1 0 0 2 2 0 0 0 0 0 1 0 0 0 1 0 0 1 0 1 0 0 0 1 1 2 1 1 0 0 2 1 0 1 2 2 1 1 0 1 0 1 0 0 0 2 1 2 1 0 1 0 1 1 0 0 1 0 1 1 0 2 0 1 0 1 1 2 0 0 2 2 0 0 0 1 2 0 1 2 0 0 0 0 0 0 1 1 1 1 1 1 1 0 1 0 0 0 0 0 0 0 0 1 1 0 1 0 0 0 2 1 0 0 2 1 0 2 0 1 0 0 0 0 0 0 1 0 0 0 1 0 1 2 1 2 2 2 0 0 1 2 2 0 0 1 0 0 1 0 1 2 0 0 1 1 1 0 1 0 0 0 1 2 1 2 1 0 1 1 1 2 0 1 1 0 0 0 0 0 1 2 0 0 0 1 0 0 0 0 0 0 0 0 0 0 0 0 0 0 0 2 2 0 0 0 1 0 0 0 0 0 1 0 2 0 2 1 1 0 0 2 0 0 0 1 2 0 1 0 0 0 0 0 1 0 0 0 2 1 0 0 2 2 2 0 2 1 0 1 1 1 2 1 0 1 0 1 1 1 0 0 0 1 1 0 1 0 1 0 0 2 1 0 1 0 1 0 0 0 1 2 1 0 0 2 0 0 0 0 2 0 0 0 0 1 0 0 1 0 0 0 2 0 2 1 0 1 1 1 1 0 2 2 2 0 1 0 1 0 1 0 0 0 0 0 0 0 0 0 0 1 0 0 1 0 0 0 0 0 0 1 1 0 0 0 0 0 2 2
195 1 0 0 0 0 0 1 0 0 1 2 0 0 0 0 0 2 1 2 0 1 0 1 0 0 2 0 1 2 2 0 1 2 0 0 0 2 1 0 0 0 1 0 1 0 0 0 2 0 0 0 1 1 1 1 1 1 0 1 0 1 0 2 0 0 1 0 0 1 1 2 2 2 0 2 2 1 1 1 0 2 0 1 0 0 0 1 2 2 2 2 1 2 0 1 0 2 2 2 2 2 0 1 0 0 2 0 1 0 0 1 1 1 1 1 1 0 0 2 2 0 1 1 1 1 1 0 0 0 1 1 0 0 0 0 0 0 0 0 1 1 0 0 0 1 1 0 0 0 0 0 0 0 0 0 0 1 0 0 0 0 0 2 1 2 1 1 1 1 0 0 1 1 0 1 0 0 0 0 0 0 1 1 1 0 1 1 0 0 0 1 1 1 0 1 1 0 0 0 0 0 1 0 1 1 2 0 1 0 1 1 1 0 2 0 0 0 1 0 0 0 0 0 0 0 0 0 0 0 0 0 0 0 0 0 0 2 2 1 0 1 1 0 0 2 0 0 0 0 0 0 1 0 0 0 2 1 1 1 0 1 0 0 0 0 0 0 1 1 0 1 0 2 0 0 0 2 2 0 0 1 2 1 1 0 0 0 1 1 1 1 0 2 2 0 1 1 1 1 1 1 1 1 1 0 1 2 0 0 0 1 2 0 2 0 0 1 0 0 0 0 1 0 1 0 1 0 1 1 1 2 1 1 0 0 0 1 0 0 0 0 2 2 0 0 1 0 1 1 1 0 0 1 0 1 1 0 0 1 1 1 1 0 1 0 1 1 1 0 0 0 0 0 0 0 0 1 1 0 0 2 0 0 2 2 0 0 0 0 0 1 1 0 2 2 2 1 0 1 0 2 0 1 1 0 1 1 0 1 2 0 0 0 2 0 0 0 1 0 1 0 0 0 0 2 2 0 0 1 1 2 1 1 1 1 0 0 1 1 2 0 1 0 0 1 0 2 2 2 0 0 1 2 1 1 0 2 0 2 2 2 0 1 0 1 1 1 0 1 0 1 1 0 0 0 0 0 2 0 1 0 0 1 0 1 0 0 2 0 1 2 0 1 0 0 0 0 2 0 0 0 1 1 0 0 1 1 0 0 0 2 0 1 1 0 0 2 0 2 2 0 1 1 0 2 0 0 1 2 1 1 0 1 2 0 2 0 0 0 0 1 2 1 0 0 0 1 1 0 0 0 0 2 2 2 0 0 1 0 0 0 0 0 0 0 0 0 0 0 0 0 0 0 0 0 1 1 0 2 2 0 1 0 1 1 0 1 0 1 0 0 1 1 0 1 1 0 0 0 0 1 0 2 0 0 0 0 0 1 0 0 0 0 2 0 0 0 0 0 1 0 0 0 0 0 2 2 0 0 0 0 0 0 1 0 0 0 0 1 1 0 0 0 1 1 2 0 1 1 0 1 0 1 0 2 2 1 2 0 0 0 2 2 2 2 2 2 0 1 0 0 1 0 0 2 0 1 2 0 0 2 2 0 0 1 1 1 0 1 1 0 0 0 0 0 0 2 1 1 0 0 1 0 0 2 2 1 1 0 0 0 0 1 1 1 0 1 0 0 0 1 1 2 0 1 0 1 0 1 0 1 1 0 0 1 2 0 1 1 0 1 0 0 0 0 0 1 0 0 0 0 0 0 0 2 0 0 1 0 0 0 2 1 0 1 1 0 0 1 0 0 0 0 0 1 1 0 2 0 0 0 0 1 1 2 1 1 2 1 1 0 1 2 2 0 1 0 1 0 0 0 1 2 1 1 1 1 0 0 0 0 0 0 0 0 1 1 2 1 1 1 1 2 0 1 1 0 1 1 1 0 0 1 0 0 0 0 0 0 0 0 1 1 1 1 1 1 0 0 1 0 0 2 2 0 0 0 0 0 0 0 0 0 0 2 0 0 1 0 0 0 0 2 0 0 0 1 2 2 2 2 1 0 1 1 0 1 0 0 1 0 0 0 2 1 2 0 0 0 0 2 1 0 1 1 1 1 0 1 0 1 0 0 1 1 2 0 2 2 0 2 0 1 0 0 0 2 0 1 0 0 0 0 1 0 2 1 1 1 1 0 2 0 1 1 0 0 0 0 0 0 0 0 2 0 1 0 0 2 1 0 1 0 0 0 0 0 2 2 0 0 0 0 0 0 0 0 0 0 0 0 0 1 1 2 2 0 1 0 0 0 1 1 0 0 0 0 0 0 0 0
196 0 0 1 1 0 0 1 1 1 0 0 0 0 0 0 0 1 0 1 1 1 1 0 0 0 1 0 2 0 0 0 1 1 0 0 2 1 0 0 0 0 1 0 1 1 0 0 1 0 0 0 1 2 0 2 0 0 0 0 2 0 0 1 0 1 0 1 0 1 1 2 2 2 2 2 2 1 1 0 1 2 2 2 2 0 0 0 2 2 0 0 1 1 0 2 2 1 1 2 1 2 0 0 1 0 1 1 1 0 0 2 0 1 0 2 1 0 1 2 2 0 1 1 1 1 1 2 2 2 0 0 0 0 0 0 0 0 0 0 0 2 0 0 0 2 1 0 1 2 1 2 0 1 1 0 1 1 0 1 2 1 1 2 2 1 0 1 1 0 0 0 1 1 1 1 0 0 0 1 0 1 2 2 2 0 2 1 1 1 0 1 1 1 1 2 1 0 1 0 0 0 1 1 2 1 2 0 0 0 2 1 1 0 1 0 0 0 1 0 1 1 1 0 0 2 2 0 0 0 0 0 0 0 0 0 0 2 2 2 0 0 2 0 0 1 0 0 2 0 0 0 2 0 0 0 1 0 0 1 0 1 0 0 0 0 1 1 2 0 0 1 1 2 0 0 0 1 1 0 0 1 2 1 1 0 1 0 0 1 0 1 0 2 2 0 1 2 1 1 0 0 1 1 1 0 0 2 1 0 1 2 2 1 2 0 0 0 1 0 1 1 1 0 1 0 0 0 0 1 2 2 1 0 0 0 0 1 0 0 0 0 1 0 1 0 1 1 1 0 2 0 0 1 0 1 1 0 0 2 2 2 0 0 0 0 0 1 2 1 1 1 1 1 0 0 0 1 1 0 1 1 0 0 1 1 0 0 0 0 0 1 0 0 2 1 0 1 1 2 0 1 0 1 0 1 1 1 0 2 0 0 0 1 0 0 1 0 1 1 1 0 1 0 2 2 1 2 2 0 1 1 0 0 0 1 0 0 0 0 0 0 1 2 1 2 0 0 0 0 1 0 2 2 2 1 1 2 1 2 2 2 0 1 0 1 1 2 0 0 1 1 1 1 0 0 0 0 2 0 0 0 0 0 1 1 1 1 2 1 1 1 1 2 1 0 0 0 1 1 1 1 1 0 1 1 2 0 0 0 0 2 0 1 0 1 0 1 0 1 1 1 1 1 1 2 1 1 1 1 1 0 0 0 0 0 1 1 1 2 2 0 0 0 0 0 1 0 2 1 0 1 0 2 2 2 0 1 0 1 0 0 0 2 0 1 1 0 0 0 0 1 0 0 0 0 1 0 0 2 0 0 1 0 1 1 0 1 1 1 0 0 0 1 0 0 0 0 0 0 0 2 1 2 0 1 1 0 0 2 1 1 0 0 0 1 0 0 0 1 1 1 1 2 1 0 0 2 0 0 0 0 1 0 1 1 0 1 0 1 0 0 0 1 2 1 2 0 1 0 0 2 1 1 0 2 2 0 2 0 0 0 2 2 2 2 1 0 1 1 0 0 0 0 0 2 0 0 1 0 1 1 2 1 0 1 2 1 0 1 0 1 0 1 0 0 0 2 1 2 1 0 0 0 0 2 2 1 1 0 2 2 1 1 0 0 1 1 0 0 0 2 1 2 0 1 0 0 2 0 1 1 0 0 0 0 2 0 0 1 1 1 0 0 1 0 0 0 0 0 0 0 0 0 0 1 1 0 2 0 0 0 2 2 2 0 2 1 0 2 1 0 0 1 0 1 0 0 1 1 1 0 0 1 1 2 1 1 1 1 1 1 0 1 1 0 0 0 0 1 1 0 0 1 2 1 2 2 0 0 0 0 0 0 2 2 2 0 2 0 2 2 1 2 0 1 1 0 1 0 1 0 1 1 0 2 0 1 0 0 0 0 0 0 1 0 1 1 0 0 1 0 0 2 2 0 0 0 0 0 0 0 1 0 0 1 0 0 1 0 0 0 2 0 0 1 0 1 1 1 2 1 1 1 1 1 0 0 0 0 1 2 0 0 2 1 1 1 0 1 0 2 2 0 2 1 0 1 0 0 0 1 0 0 0 2 2 0 1 0 1 0 0 2 1 1 2 1 1 0 1 0 0 2 0 0 0 0 0 1 0 0 2 0 1 1 0 0 0 0 1 0 1 0 1 0 1 1 0 2 1 0 0 0 1 2 2 0 1 1 1 0 0 0 0 0 0 0 1 1 1 0 0 1 0 0 1 1 0 1 1 1 1 1 0 0 0 0 0 0 1 1
197 1 0 0 0 0 0 2 0 1 0 0 0 0 0 0 0 1 1 2 0 1 1 1 1 1 1 0 1 1 1 0 0 1 2 2 2 1 0 1 1 0 0 0 2 1 0 1 1 1 0 1 0 1 1 2 0 0 0 2 0 0 0 1 0 0 0 2 0 0 0 1 2 2 1 2 1 2 2 1 1 2 0 0 1 0 0 0 1 2 0 0 1 2 0 1 0 1 1 2 1 1 2 0 0 0 2 1 2 1 0 2 0 1 0 0 0 0 1 2 2 0 2 2 2 2 2 2 2 2 0 0 0 0 0 0 0 0 0 0 2 1 0 0 0 0 0 0 0 1 0 1 0 0 1 1 0 0 1 1 1 0 1 2 0 2 0 2 0 2 2 0 0 2 2 2 1 1 1 1 0 1 0 2 1 1 1 2 1 1 1 2 2 1 1 1 2 0 0 0 1 1 0 1 2 0 2 1 1 0 2 0 2 0 1 0 0 1 2 0 1 1 0 0 1 1 2 0 0 0 1 1 0 0 0 0 0 2 2 2 0 0 2 0 0 1 0 0 0 2 0 0 2 0 0 0 0 1 0 0 0 0 0 1 0 0 1 1 0 0 2 0 0 2 1 1 0 1 1 0 0 2 1 0 0 0 0 0 1 2 2 2 0 1 2 0 1 1 0 1 1 1 1 1 1 0 1 1 1 0 1 2 1 0 1 0 1 0 0 2 0 0 1 1 0 0 0 0 1 1 2 1 2 0 0 0 0 0 0 0 0 0 0 0 0 0 0 0 1 1 1 0 1 0 1 0 0 0 0 2 2 2 2 0 2 0 2 0 2 2 2 2 0 0 0 0 0 1 1 0 1 1 1 0 2 0 0 0 0 0 0 0 0 1 1 0 0 1 1 0 0 1 0 1 1 0 0 1 0 2 0 0 0 0 1 0 1 0 1 1 1 0 1 0 1 2 1 2 2 1 1 2 1 0 0 1 0 0 1 0 1 0 0 0 0 1 0 0 0 1 0 1 1 2 1 1 0 1 0 1 1 1 2 0 2 2 2 1 0 1 0 1 1 2 1 0 1 0 1 0 2 1 0 0 0 1 0 0 2 0 2 2 1 0 1 0 0 1 1 0 1 1 2 2 0 0 0 0 0 0 0 1 0 1 0 1 1 0 0 2 2 0 0 0 1 2 0 0 1 2 0 0 0 1 2 0 2 0 0 2 1 1 2 1 0 0 1 1 1 0 0 0 0 1 2 1 1 1 0 1 0 0 1 1 0 0 0 2 0 2 0 1 0 0 0 0 0 0 0 1 2 0 0 0 0 0 0 0 0 0 0 0 2 0 2 2 0 0 0 0 0 2 0 1 0 1 1 0 0 0 0 0 0 1 0 1 1 0 0 0 0 0 0 0 0 0 2 1 0 0 0 0 0 0 2 0 2 0 1 2 1 1 0 0 0 0 2 1 2 0 1 2 1 0 0 1 1 0 2 1 1 1 0 1 1 0 2 1 1 0 2 1 0 0 0 2 1 1 2 0 1 0 2 2 1 1 0 0 0 2 1 1 1 1 1 0 0 1 0 0 0 0 0 1 2 2 1 2 2 0 0 0 0 2 1 0 0 0 1 1 0 0 1 2 0 1 1 0 0 0 0 1 1 0 0 0 1 0 1 1 1 1 0 0 0 0 0 0 0 0 0 0 1 0 0 2 0 0 0 0 0 0 2 1 0 0 2 1 0 2 0 0 1 0 0 1 1 0 1 0 0 0 0 0 0 1 0 1 2 1 1 0 1 1 1 0 1 1 0 0 1 0 0 1 2 2 0 0 1 1 2 0 0 0 1 1 1 0 1 0 0 1 0 2 0 1 1 0 1 0 0 1 1 0 0 1 1 1 1 0 1 1 0 0 0 0 0 1 1 0 0 0 0 2 2 0 0 0 0 0 0 0 0 0 0 1 0 0 2 1 1 1 0 1 0 1 0 2 2 1 1 1 0 0 0 0 0 0 1 0 0 1 1 1 2 1 2 0 0 0 0 2 0 0 2 0 0 1 0 0 0 1 0 0 1 1 2 2 2 0 0 0 0 2 1 1 2 0 1 0 0 0 0 1 0 0 0 1 0 0 0 0 0 0 0 0 0 1 1 0 1 0 0 0 2 1 2 0 0 0 1 1 1 0 1 2 2 0 2 2 0 0 1 0 0 2 0 0 2 0 0 0 0 1 0 0 1 1 1 1 0 0 0 1 0 0 0 0 0 0 1 1
198 1 0 1 0 0 0 2 0 0 0 0 0 2 1 0 1 1 1 0 2 0 0 1 0 0 0 0 0 1 2 0 1 1 0 0 2 2 0 0 0 0 0 0 0 0 0 1 0 2 0 1 1 1 0 1 1 0 0 0 2 0 0 2 0 0 2 2 0 1 1 1 2 2 1 2 2 1 1 0 1 2 0 0 1 0 0 0 2 2 0 1 2 2 0 2 2 2 2 2 2 2 0 0 2 2 2 1 1 1 0 0 0 2 0 2 2 0 0 2 2 0 2 2 1 0 1 0 0 0 0 0 0 0 1 1 0 0 0 1 1 1 1 1 0 0 0 0 1 2 2 2 0 0 0 0 0 1 0 1 2 1 1 1 0 1 0 0 2 0 0 0 0 2 1 0 0 1 0 1 0 1 1 2 1 0 2 0 0 2 0 2 2 1 2 1 2 0 0 0 1 1 0 2 2 1 2 0 2 0 2 1 1 0 2 1 0 0 1 0 0 0 2 0 0 2 2 1 0 0 0 1 1 1 1 0 1 1 1 1 0 0 2 0 0 1 0 0 2 0 0 2 1 0 0 0 2 2 1 2 1 1 0 0 0 0 1 0 2 0 0 0 0 0 0 0 1 2 2 1 1 2 2 1 2 0 0 1 1 2 1 2 1 2 2 0 0 1 0 2 0 0 2 2 2 0 1 2 1 0 1 1 1 0 2 0 0 1 0 1 0 0 0 0 1 0 1 1 0 2 1 1 2 1 1 1 1 1 1 1 2 1 2 0 0 0 1 0 0 2 0 2 0 1 1 0 2 0 0 2 2 1 2 0 2 1 0 1 2 1 1 1 1 1 0 0 0 1 1 0 0 2 0 0 1 1 0 1 1 1 1 2 0 1 2 0 0 0 0 0 0 0 0 1 1 0 1 0 0 2 0 0 0 1 1 0 0 0 1 0 0 1 1 0 0 2 2 0 0 0 2 0 0 2 2 0 0 1 0 0 0 0 1 0 0 1 0 0 0 0 0 0 0 2 1 0 1 1 1 1 1 2 0 0 1 2 1 2 0 0 1 1 0 2 2 0 2 0 2 1 1 0 0 0 0 1 0 0 2 0 1 1 0 0 1 0 1 1 2 0 0 0 0 0 0 0 2 1 1 0 1 1 0 0 1 1 1 0 0 1 1 1 1 1 0 2 0 0 1 2 0 1 0 1 0 0 1 0 0 1 1 0 1 1 1 0 1 0 2 0 1 1 1 2 1 0 0 1 0 0 0 0 0 1 1 0 0 0 1 0 0 0 0 0 0 0 1 1 0 1 2 2 1 0 1 1 1 0 0 0 1 0 2 0 2 2 0 0 0 0 0 2 0 1 0 1 1 0 0 2 0 0 0 0 0 0 1 0 0 0 1 0 0 0 0 0 2 1 0 0 0 1 0 0 2 0 0 0 0 0 1 2 0 1 2 2 2 0 2 1 0 1 1 0 0 1 2 0 2 0 0 0 1 1 1 0 1 2 1 0 2 0 0 0 0 2 1 0 2 0 1 0 2 2 0 0 2 2 2 2 0 0 0 1 1 0 0 1 0 0 0 0 0 0 0 2 2 2 2 0 0 0 0 0 2 1 2 0 1 1 0 0 2 2 0 2 0 0 0 0 0 1 0 0 0 0 0 0 1 1 0 1 0 0 0 0 0 1 0 0 0 0 0 0 0 1 2 0 2 0 0 1 1 0 0 1 1 0 0 2 1 0 1 0 0 0 0 0 0 2 2 2 1 0 0 2 0 1 1 1 1 1 1 1 1 0 1 1 0 0 1 0 1 2 1 2 0 0 1 1 2 0 0 0 2 2 2 0 2 1 1 2 1 2 0 0 0 0 0 1 0 0 1 1 0 0 0 0 0 0 0 0 2 2 2 2 2 1 1 1 0 0 0 1 1 0 1 0 0 0 0 0 0 0 0 1 0 1 2 0 0 0 0 1 0 2 0 1 1 1 2 2 0 0 0 0 0 0 0 0 2 1 2 0 2 2 2 1 0 1 0 2 2 1 0 0 2 0 0 2 1 1 1 0 2 0 1 1 2 0 0 0 0 0 1 0 1 0 0 1 0 0 0 2 0 0 0 0 1 1 0 0 1 0 1 1 0 0 0 0 1 0 1 0 2 0 1 0 0 2 0 0 0 0 0 0 0 0 1 0 2 0 0 0 0 2 0 0 0 1 0 0 0 2 0 0 2 2 0 1 1 0 0 1 0 0 0 0 0 0 1 1
199 0 0 0 2 0 0 1 0 1 0 1 0 0 0 0 0 2 2 0 1 0 0 0 0 0 0 0 1 2 2 0 0 0 1 1 1 1 0 0 0 0 0 0 1 0 0 0 2 0 0 1 1 1 0 2 0 0 0 2 0 0 0 1 1 2 2 0 0 1 1 1 2 2 1 2 2 0 2 0 0 2 0 1 0 0 0 1 1 2 0 1 1 1 1 1 0 0 0 1 0 2 0 1 0 0 2 1 1 1 0 1 0 2 2 2 2 0 0 2 2 0 1 1 0 0 0 0 0 1 1 1 0 0 1 1 0 0 0 2 2 2 0 0 0 0 0 0 1 2 1 2 0 0 1 0 0 1 1 0 0 1 0 2 0 1 0 0 2 0 0 0 0 2 1 0 0 0 0 0 0 1 1 1 1 0 1 1 0 1 0 1 1 1 0 1 1 0 0 0 0 0 0 2 2 0 2 1 0 0 1 2 1 0 2 0 0 2 0 0 2 2 0 0 0 0 0 1 0 0 0 1 0 1 1 0 1 2 2 0 0 1 1 0 0 2 0 0 1 0 0 0 1 0 0 0 2 2 0 2 2 0 0 0 0 0 0 1 2 0 0 1 0 2 1 1 0 2 2 0 0 0 1 0 1 1 0 0 0 1 0 0 1 2 2 0 1 0 0 2 1 0 1 1 1 0 1 2 0 1 0 1 2 0 1 0 1 2 1 0 1 1 1 0 2 0 0 0 1 0 2 1 1 1 0 0 0 1 0 1 0 0 2 2 0 0 1 0 0 1 1 1 1 0 1 0 1 0 0 1 1 1 1 1 1 0 1 2 2 0 0 0 1 1 0 0 0 1 1 0 0 0 0 0 1 1 0 0 0 0 0 1 1 0 2 0 0 1 1 1 0 1 0 2 0 2 0 1 0 1 1 1 0 1 1 0 0 0 1 0 0 1 0 2 2 2 0 0 0 1 0 0 0 1 1 0 0 1 1 1 1 0 2 1 1 1 0 1 1 1 0 0 1 2 2 2 0 1 1 1 1 2 0 1 0 1 1 1 0 1 0 1 0 2 1 0 1 0 0 0 1 0 0 1 1 1 1 0 2 0 1 2 0 2 1 0 1 0 0 2 2 1 2 1 0 0 1 1 0 0 0 1 0 0 2 0 0 1 0 1 1 1 1 0 1 2 0 0 2 2 0 1 0 2 1 0 2 1 2 2 0 0 1 0 0 0 1 1 1 0 1 1 1 2 1 1 0 0 1 0 0 0 0 2 0 1 1 2 0 2 0 0 0 0 1 0 2 1 0 2 2 0 2 0 1 2 0 0 0 0 0 0 0 2 0 2 2 0 0 1 1 1 0 0 0 2 0 0 0 1 0 1 0 2 0 1 0 0 0 0 2 0 0 0 0 0 2 1 0 0 0 1 0 0 2 1 1 0 0 1 0 0 0 1 1 1 2 0 2 0 1 1 1 1 0 2 2 1 1 1 1 1 2 2 2 2 2 0 0 1 1 0 0 0 0 1 1 0 1 0 1 1 2 0 0 2 1 0 0 2 0 0 0 0 0 0 0 2 0 1 1 0 0 0 0 1 1 1 1 0 0 0 0 2 0 2 1 1 1 1 0 0 1 2 0 1 1 0 1 0 1 2 0 0 0 0 1 0 0 0 0 1 0 0 0 1 1 0 1 1 1 1 0 0 0 1 1 0 1 0 0 0 2 1 1 1 1 0 0 1 0 0 0 0 0 1 1 0 2 0 0 0 0 0 0 2 0 2 1 2 0 1 1 1 1 0 0 0 0 0 0 0 0 1 2 1 0 1 0 0 0 0 1 1 1 2 2 1 1 0 1 1 1 2 0 1 1 0 0 0 0 0 1 1 0 0 0 1 1 0 1 1 0 0 1 0 0 2 2 0 0 0 0 2 2 0 0 0 0 1 0 0 2 0 0 2 0 0 1 0 0 0 0 1 0 0 1 2 2 1 2 1 0 0 0 0 0 0 0 0 2 1 0 0 2 2 2 0 0 0 0 2 2 0 1 0 1 2 0 0 0 0 0 0 1 2 2 2 1 0 0 0 0 0 1 0 1 1 1 0 0 1 0 1 0 0 0 0 2 2 0 0 2 1 1 1 0 0 0 0 1 0 0 1 1 0 1 1 0 1 2 0 0 0 0 0 0 0 0 0 1 0 0 0 0 0 1 0 1 0 0 0 0 0 0 0 0 0 0 2 2 0 0 2 0 0 1 0 0 0 2 2
[truncated: 1,606,808 more chars]
