# Supplementary material for: KNN-MDR: a learning approach for improving interactions mapping performances in genome wide association studies
Source: BMC Bioinformatics. 2017 Mar 21;18:184. doi: 10.1186/s12859-017-1599-7 (PMC5361736; doi:10.1186/s12859-017-1599-7)
Supplement: Supplementary file 5 — The data set(s) supporting the results of Table 3. (ZIP 7092 kb) [file 12859_2017_1599_MOESM5_ESM.zip]

Archive with 201 entries (100 files):
- 000/
- 000/S1/
- 000/S10/
- 000/S100/
- 000/S100/mkallsimul.dat
- 000/S10/mkallsimul.dat
- 000/S11/
- 000/S11/mkallsimul.dat
- 000/S12/
- 000/S12/mkallsimul.dat
- 000/S13/
- 000/S13/mkallsimul.dat
- 000/S14/
- 000/S14/mkallsimul.dat
- 000/S15/
- 000/S15/mkallsimul.dat
- 000/S16/
- 000/S16/mkallsimul.dat
- 000/S17/
- 000/S17/mkallsimul.dat
- 000/S18/
- 000/S18/mkallsimul.dat
- 000/S19/
- 000/S19/mkallsimul.dat
- 000/S1/mkallsimul.dat
- 000/S2/
- 000/S20/
- 000/S20/mkallsimul.dat
- 000/S21/
- 000/S21/mkallsimul.dat
- 000/S22/
- 000/S22/mkallsimul.dat
- 000/S23/
- 000/S23/mkallsimul.dat
- 000/S24/
- 000/S24/mkallsimul.dat
- 000/S25/
- 000/S25/mkallsimul.dat
- 000/S26/
- 000/S26/mkallsimul.dat
- 000/S27/
- 000/S27/mkallsimul.dat
- 000/S28/
- 000/S28/mkallsimul.dat
- 000/S29/
- 000/S29/mkallsimul.dat
- 000/S2/mkallsimul.dat
- 000/S3/
- 000/S30/
- 000/S30/mkallsimul.dat
- 000/S31/
- 000/S31/mkallsimul.dat
- 000/S32/
- 000/S32/mkallsimul.dat
- 000/S33/
- 000/S33/mkallsimul.dat
- 000/S34/
- 000/S34/mkallsimul.dat
- 000/S35/
- 000/S35/mkallsimul.dat
- 000/S36/
- 000/S36/mkallsimul.dat
- 000/S37/
- 000/S37/mkallsimul.dat
- 000/S38/
- 000/S38/mkallsimul.dat
- 000/S39/
- 000/S39/mkallsimul.dat
- 000/S3/mkallsimul.dat
- 000/S4/
- 000/S40/
- 000/S40/mkallsimul.dat
- 000/S41/
- 000/S41/mkallsimul.dat
- 000/S42/
- 000/S42/mkallsimul.dat
- 000/S43/
- 000/S43/mkallsimul.dat
- 000/S44/
- 000/S44/mkallsimul.dat
- 000/S45/
- 000/S45/mkallsimul.dat
- 000/S46/
- 000/S46/mkallsimul.dat
- 000/S47/
- 000/S47/mkallsimul.dat
- 000/S48/
- 000/S48/mkallsimul.dat
- 000/S49/
- 000/S49/mkallsimul.dat
- 000/S4/mkallsimul.dat
- 000/S5/
- 000/S50/
- 000/S50/mkallsimul.dat
- 000/S51/
- 000/S51/mkallsimul.dat
- 000/S52/
- 000/S52/mkallsimul.dat
- 000/S53/
- 000/S53/mkallsimul.dat
- 000/S54/
- 000/S54/mkallsimul.dat
- 000/S55/
- 000/S55/mkallsimul.dat
- 000/S56/
- 000/S56/mkallsimul.dat
- 000/S57/
- 000/S57/mkallsimul.dat
- 000/S58/
- 000/S58/mkallsimul.dat
- 000/S59/
- 000/S59/mkallsimul.dat
- 000/S5/mkallsimul.dat
- 000/S6/
- 000/S60/
- 000/S60/mkallsimul.dat
- 000/S61/
- 000/S61/mkallsimul.dat
- 000/S62/
- 000/S62/mkallsimul.dat
- 000/S63/
- 000/S63/mkallsimul.dat
- 000/S64/
- 000/S64/mkallsimul.dat
- 000/S65/
- 000/S65/mkallsimul.dat
- 000/S66/
- 000/S66/mkallsimul.dat
- 000/S67/
- 000/S67/mkallsimul.dat
- 000/S68/
- 000/S68/mkallsimul.dat
- 000/S69/
- 000/S69/mkallsimul.dat
- 000/S6/mkallsimul.dat
- 000/S7/
- 000/S70/
- 000/S70/mkallsimul.dat
- 000/S71/
- 000/S71/mkallsimul.dat
- 000/S72/
- 000/S72/mkallsimul.dat
- 000/S73/
- 000/S73/mkallsimul.dat
- 000/S74/
- 000/S74/mkallsimul.dat
- 000/S75/
- 000/S75/mkallsimul.dat
- 000/S76/
- 000/S76/mkallsimul.dat
- 000/S77/
- 000/S77/mkallsimul.dat
- 000/S78/
- 000/S78/mkallsimul.dat
- 000/S79/
- 000/S79/mkallsimul.dat
- 000/S7/mkallsimul.dat
- 000/S8/
- 000/S80/
- 000/S80/mkallsimul.dat
- 000/S81/
- 000/S81/mkallsimul.dat
- 000/S82/
- 000/S82/mkallsimul.dat
- 000/S83/
- 000/S83/mkallsimul.dat
- 000/S84/
- 000/S84/mkallsimul.dat
- 000/S85/
- 000/S85/mkallsimul.dat
- 000/S86/
- 000/S86/mkallsimul.dat
- 000/S87/
- 000/S87/mkallsimul.dat
- 000/S88/
- 000/S88/mkallsimul.dat
- 000/S89/
- 000/S89/mkallsimul.dat
- 000/S8/mkallsimul.dat
- 000/S9/
- 000/S90/
- 000/S90/mkallsimul.dat
- 000/S91/
- 000/S91/mkallsimul.dat
- 000/S92/
- 000/S92/mkallsimul.dat
- 000/S93/
- 000/S93/mkallsimul.dat
- 000/S94/
- 000/S94/mkallsimul.dat
- 000/S95/
- 000/S95/mkallsimul.dat
- 000/S96/
- 000/S96/mkallsimul.dat
- 000/S97/
- 000/S97/mkallsimul.dat
- 000/S98/
- 000/S98/mkallsimul.dat
- 000/S99/
- 000/S99/mkallsimul.dat
- 000/S9/mkallsimul.dat
