# Supplementary material for: KNN-MDR: a learning approach for improving interactions mapping performances in genome wide association studies
Source: BMC Bioinformatics. 2017 Mar 21;18:184. doi: 10.1186/s12859-017-1599-7 (PMC5361736; doi:10.1186/s12859-017-1599-7)
Supplement: Supplementary file 5 — The data set(s) supporting the results of Table 3. (ZIP 7092 kb) [file 12859_2017_1599_MOESM5_ESM.zip › 000/S100/mkallsimul.dat]

1	0	0	0	0	0	0	2	0	2	2	0	1	1	0	0	0	0	0	0	2	0	1	2	2	0	1	1	1	1	1	0	1	1	0	1	1	1	0	0	2	0	0	0	2	0	1	0	0	0
2	1	0	0	0	0	0	2	1	0	1	0	1	1	0	0	0	1	1	1	0	1	2	0	1	1	1	2	2	2	2	1	0	1	1	1	2	1	0	1	1	0	1	0	1	1	0	1	0	0
3	0	0	1	1	0	0	2	0	1	1	0	1	2	0	0	0	0	1	0	1	0	1	1	1	1	0	2	2	2	2	0	1	0	1	1	1	1	0	0	1	0	0	1	1	1	2	0	0	0
4	1	0	0	0	0	1	1	0	1	1	1	0	1	0	0	0	0	1	2	0	1	1	0	1	1	1	2	1	2	2	0	0	0	0	0	2	1	0	1	1	0	0	0	1	0	0	1	0	0
5	0	0	0	0	0	0	0	0	0	0	2	1	1	0	0	0	0	2	0	2	0	1	2	2	0	0	1	2	2	2	1	1	1	0	2	1	2	0	1	1	0	0	0	2	0	1	0	1	0
6	0	0	0	0	0	0	2	0	0	0	0	1	1	0	0	0	0	0	0	1	0	0	2	2	0	2	2	2	2	2	1	0	0	0	0	2	1	0	0	2	0	1	0	2	1	1	0	0	0
7	1	0	0	0	0	1	2	1	0	1	0	0	0	0	0	0	0	0	0	2	0	0	0	2	0	1	2	2	2	2	0	0	0	0	0	2	1	0	0	1	0	0	0	1	0	1	0	0	0
8	1	0	0	1	0	1	2	0	2	2	0	0	0	0	0	0	0	1	2	0	2	1	1	1	0	0	0	2	1	1	0	0	0	0	1	1	0	0	0	2	0	0	0	1	0	1	0	0	0
9	0	0	0	0	0	0	2	0	2	2	0	0	0	0	0	0	0	1	0	2	0	0	0	0	0	0	1	2	2	2	1	2	1	1	1	1	2	0	1	1	0	0	1	2	0	1	1	0	0
10	0	0	0	0	0	1	2	0	1	1	0	0	1	0	0	0	0	1	1	1	0	0	2	2	0	1	0	1	1	0	0	1	1	2	0	2	1	0	0	1	0	0	1	2	1	1	0	0	1
11	1	0	0	1	0	1	2	0	1	1	0	1	1	0	0	0	0	2	1	1	1	0	2	2	0	1	2	2	2	2	0	1	0	1	1	1	2	1	1	0	0	0	0	1	0	0	0	1	0
12	1	0	0	0	0	0	2	0	1	1	0	0	1	0	0	0	0	0	1	1	1	2	0	1	1	1	1	2	2	2	0	0	0	2	1	2	0	0	1	2	1	1	0	2	0	1	1	1	0
13	0	1	0	0	0	1	2	0	2	2	0	0	1	1	0	0	0	1	2	0	0	0	2	2	0	0	1	1	2	2	0	1	1	0	0	2	2	0	1	1	0	0	0	1	2	1	1	0	1
14	1	0	0	1	0	0	2	1	0	1	0	1	1	0	0	0	0	1	0	2	0	0	2	2	0	1	1	2	2	2	0	0	0	0	0	2	0	0	0	1	0	0	0	1	0	0	0	0	1
15	0	0	0	1	0	0	1	0	0	0	1	0	1	0	0	1	1	0	1	1	1	1	2	2	0	1	2	2	1	1	1	1	1	0	1	2	1	0	2	0	0	0	0	1	0	0	0	0	0
16	1	0	0	0	0	0	2	1	1	2	0	0	1	0	0	0	0	0	1	0	1	1	2	2	0	0	2	2	2	2	2	2	2	0	2	0	1	0	0	1	0	0	0	1	0	0	0	0	1
17	1	0	0	2	0	0	1	0	0	0	1	0	0	0	0	0	1	2	0	1	0	0	2	2	0	1	1	2	2	2	0	2	1	0	1	1	1	0	2	0	1	0	0	1	0	0	0	0	0
18	1	0	0	0	0	0	1	0	0	0	1	1	1	1	1	1	0	1	0	2	0	0	2	2	0	1	0	1	1	1	0	1	0	0	2	1	1	0	1	1	0	0	1	2	1	1	0	1	1
19	0	0	0	0	0	0	2	0	0	0	0	0	0	0	0	0	0	1	2	0	2	0	2	2	0	0	0	1	1	1	0	1	0	1	1	1	1	1	0	0	0	1	0	2	0	0	0	1	0
20	0	0	1	1	0	0	1	0	0	0	2	0	0	0	0	0	1	0	1	1	1	0	2	2	0	1	2	2	2	2	0	1	1	0	2	1	2	1	1	0	0	0	0	1	0	0	0	0	0
21	0	0	0	0	0	0	2	0	2	2	0	1	1	0	0	0	0	2	1	1	1	0	1	1	0	1	1	2	2	2	0	1	0	0	1	1	0	0	0	2	0	0	0	0	0	1	0	1	0
22	0	0	1	0	1	2	2	0	1	1	0	1	2	0	0	1	0	1	0	2	0	1	2	2	0	2	2	2	2	2	2	1	1	0	1	1	0	0	0	1	0	2	0	2	0	0	0	0	1
23	1	0	0	0	0	0	2	1	0	1	0	0	1	0	0	1	0	1	1	1	1	1	1	1	1	1	2	2	2	2	0	0	0	1	0	2	2	0	2	0	0	0	0	1	0	0	0	0	1
24	1	0	0	0	0	0	1	0	1	1	0	0	0	0	0	0	0	1	0	2	0	0	2	2	0	0	1	2	2	2	1	1	2	0	1	2	2	0	1	1	0	0	0	1	0	0	0	0	1
25	1	0	0	0	0	0	1	1	0	1	1	0	0	0	0	0	0	0	1	1	1	0	2	2	0	1	0	2	2	2	1	0	0	1	0	2	0	0	1	1	0	0	2	2	1	1	0	1	0
26	1	0	0	0	0	0	1	0	0	0	2	1	2	0	0	0	0	1	1	1	1	1	2	2	0	1	2	2	2	2	0	1	1	0	0	2	1	0	0	1	0	2	0	2	0	1	0	0	0
27	1	0	0	1	0	0	2	0	0	0	0	0	0	0	0	0	0	1	1	1	1	0	2	2	0	2	1	1	2	2	0	1	0	1	0	2	2	0	1	0	0	0	0	2	0	0	0	0	0
28	1	0	0	0	0	0	1	0	2	2	0	0	0	0	0	0	0	0	1	1	1	0	2	2	0	1	1	0	2	2	0	1	1	0	0	2	1	1	0	0	0	0	0	2	0	0	0	0	0
29	1	0	0	1	0	1	2	1	0	1	0	1	1	0	0	0	0	0	0	2	0	1	1	2	0	1	2	2	2	2	1	1	0	0	0	2	2	0	1	1	0	0	0	1	1	1	0	0	0
30	1	0	0	0	0	0	1	0	1	1	1	1	1	0	0	0	0	1	1	1	1	0	1	1	0	2	2	2	2	2	0	2	2	0	1	1	2	0	2	0	0	1	0	2	0	0	1	1	0
31	0	0	0	1	0	0	2	0	1	1	1	1	1	0	0	0	1	1	2	0	1	0	2	2	0	2	2	2	2	1	0	2	1	1	1	1	2	0	1	1	0	2	0	2	0	1	1	0	0
32	0	0	0	0	0	0	1	1	1	2	0	0	1	0	0	0	0	0	1	1	1	0	1	1	0	1	2	1	2	2	0	1	1	0	0	2	2	0	2	0	0	0	0	0	0	0	0	1	0
33	0	0	0	0	0	1	2	1	0	1	0	0	1	0	0	0	0	1	1	1	0	0	2	2	0	1	0	1	1	0	0	2	2	0	0	2	1	1	0	1	0	0	1	2	0	0	0	2	0
34	1	0	1	1	0	0	2	1	0	1	0	0	0	0	0	0	0	0	0	2	0	1	2	2	0	2	2	2	2	2	1	1	1	0	1	1	0	0	0	2	0	0	1	2	1	0	0	1	0
35	0	0	0	0	0	0	2	0	1	1	0	1	1	0	0	0	0	1	2	0	2	0	1	1	1	2	2	2	2	2	1	1	1	0	0	2	1	0	0	1	0	0	0	2	0	0	1	0	1
36	0	0	0	0	0	0	1	0	0	0	1	1	2	0	0	0	1	2	1	1	1	0	2	2	0	2	2	2	2	2	0	0	0	0	1	1	2	0	0	1	0	0	0	0	0	0	1	0	0
37	0	0	0	0	0	1	0	0	0	0	1	0	0	0	0	0	1	0	1	1	1	1	2	2	0	1	1	1	1	1	1	1	1	1	1	1	0	0	0	1	0	0	0	1	0	1	1	0	0
38	1	0	0	0	0	1	2	0	2	2	0	1	1	0	0	0	0	1	1	1	0	0	1	1	0	1	0	1	2	2	0	0	0	2	1	2	1	1	0	0	0	0	0	2	0	1	0	0	0
39	0	0	0	1	0	0	2	1	1	2	0	0	0	0	0	0	1	1	0	2	1	0	2	2	0	2	2	2	2	2	0	1	0	0	2	1	0	0	0	2	0	0	1	2	1	1	1	1	0
40	0	0	0	0	0	1	2	0	2	2	0	1	1	0	0	0	0	0	0	1	0	0	2	2	0	1	2	2	2	2	1	0	1	1	1	2	2	1	1	1	1	0	0	2	1	0	0	0	0
41	1	0	0	0	0	0	1	0	0	0	1	0	0	0	0	0	0	1	1	1	0	0	2	2	0	2	2	2	1	1	0	0	0	0	0	2	0	0	0	2	0	1	0	2	1	1	0	0	0
42	1	0	0	0	0	0	2	1	0	1	0	0	0	0	0	0	0	1	1	1	1	0	2	2	0	2	2	2	2	2	1	0	0	0	0	2	1	0	1	1	0	0	0	1	1	0	0	1	0
43	1	0	0	0	0	0	2	0	1	1	0	0	1	0	0	1	0	0	1	1	1	0	2	2	0	1	2	2	2	1	0	2	2	0	2	0	2	0	1	0	0	0	1	1	1	1	0	0	1
44	0	0	0	0	0	1	0	0	0	0	1	0	0	0	0	0	0	0	0	2	0	0	2	2	0	0	2	2	2	2	0	2	2	1	0	2	1	0	0	1	0	0	1	2	1	1	0	0	1
45	0	0	0	0	0	0	2	0	1	1	0	0	0	0	0	0	0	0	1	1	1	0	2	2	0	2	0	1	1	1	0	2	1	1	0	2	1	0	0	1	0	0	0	2	0	1	0	0	0
46	0	0	0	0	0	2	1	1	0	1	1	0	1	0	0	0	0	0	0	2	0	1	2	2	0	0	2	2	2	2	0	0	1	2	1	2	2	0	1	1	0	0	0	2	0	1	1	0	0
47	1	0	0	0	0	1	2	1	0	1	0	0	0	0	0	0	0	2	1	1	0	0	1	1	1	0	2	2	2	2	0	0	0	0	0	2	2	0	2	0	1	0	0	1	1	1	0	1	0
48	0	0	0	0	0	0	1	0	1	1	0	1	1	0	0	0	0	1	0	2	0	0	2	2	0	1	2	2	2	2	0	1	1	0	0	2	1	0	1	1	0	0	1	2	0	0	1	0	0
49	0	0	0	0	0	1	1	0	0	0	0	0	0	0	0	0	0	1	0	1	0	0	0	1	0	0	2	2	1	1	1	2	2	0	1	1	0	0	0	2	0	0	1	2	0	0	0	0	0
50	1	0	0	1	0	0	2	0	1	1	1	0	0	0	0	0	0	0	0	2	0	1	2	2	0	1	1	1	1	1	0	1	0	1	1	2	1	0	1	1	0	0	0	1	0	0	0	0	1
51	0	1	0	0	0	0	1	1	0	1	1	0	1	0	0	1	0	1	1	1	1	0	2	2	0	1	1	2	2	1	1	0	0	0	0	2	2	0	0	1	0	0	0	2	0	0	0	0	0
52	1	0	0	0	0	1	1	0	0	0	1	1	1	0	0	0	0	0	1	1	1	1	0	1	0	0	2	2	2	2	0	2	2	0	2	0	2	0	1	0	0	0	1	1	1	0	0	0	0
53	0	0	0	1	0	0	2	1	1	2	0	2	2	1	1	1	0	0	0	2	0	0	2	2	0	1	1	1	2	2	0	0	1	1	0	2	1	0	0	2	0	0	0	1	0	0	1	0	0
54	0	0	0	0	0	0	2	0	1	1	0	2	2	1	1	1	0	0	1	1	1	0	1	1	0	1	0	1	2	2	0	1	0	2	0	2	2	0	0	2	0	0	0	1	0	0	0	0	0
55	0	0	0	1	0	0	2	0	0	0	0	0	0	0	0	0	0	0	0	2	0	1	1	2	0	1	1	2	2	2	1	1	1	1	2	1	2	0	1	1	0	0	2	2	1	1	0	0	0
56	0	0	0	1	0	0	2	0	0	0	0	0	0	0	0	0	0	0	1	1	1	0	2	2	0	1	2	2	2	2	1	1	2	0	0	2	2	0	0	2	0	0	0	1	1	1	0	0	0
57	0	0	0	0	0	0	2	1	0	1	0	0	0	0	0	0	0	0	1	1	1	0	2	2	0	1	1	1	2	2	1	1	0	1	0	2	2	0	1	1	0	0	1	1	1	0	0	0	0
58	0	1	0	0	0	1	2	0	2	2	0	0	1	0	0	0	0	2	0	1	0	1	2	2	0	1	1	2	1	1	1	1	1	0	0	2	1	0	0	2	0	0	0	0	1	0	0	0	0
59	0	0	0	1	0	0	1	0	1	1	1	0	0	0	0	0	0	0	0	2	0	0	2	2	0	0	1	1	2	1	1	2	2	0	0	2	1	0	1	1	0	0	0	2	0	0	1	0	0
60	0	0	0	2	0	0	2	0	0	0	0	1	2	0	0	0	0	1	0	2	0	1	0	1	1	0	2	2	2	2	2	1	1	2	1	2	2	0	1	2	2	0	0	1	1	0	0	0	0
61	1	0	0	0	0	0	2	1	0	1	0	1	2	0	0	0	0	1	2	0	2	0	2	2	0	2	2	2	2	1	0	1	0	0	2	1	1	1	0	1	0	1	0	2	1	0	0	0	0
62	1	0	1	1	0	0	2	0	0	0	1	1	2	0	0	1	0	1	1	1	1	1	2	2	0	1	2	2	2	2	0	1	1	1	1	1	1	0	2	0	0	0	0	1	0	0	0	1	0
63	1	0	0	0	0	1	1	0	0	0	0	0	0	0	0	0	0	1	0	0	0	0	1	1	0	1	2	2	1	1	1	2	2	0	1	1	2	0	1	1	0	0	1	2	1	0	0	0	1
64	1	0	0	1	0	0	1	1	0	1	1	0	1	0	0	0	0	1	1	1	1	1	1	1	1	0	1	2	1	0	0	2	1	0	1	1	2	0	0	2	1	1	0	2	1	0	0	0	0
65	0	0	1	1	0	1	0	0	0	0	2	0	2	0	0	1	0	0	1	0	1	1	1	1	1	0	2	2	2	2	1	0	0	1	0	2	1	0	0	2	0	1	0	2	1	0	0	0	0
66	1	0	0	0	0	1	1	1	0	1	1	1	2	0	0	0	0	0	2	0	0	0	2	2	0	2	1	2	2	2	0	1	1	1	0	2	1	1	0	1	1	0	1	1	1	0	0	1	0
67	1	0	0	0	0	1	2	0	0	0	0	0	0	0	0	0	0	2	0	2	0	0	2	2	0	1	2	2	2	2	0	0	0	0	1	1	1	0	0	1	0	0	1	2	0	0	1	1	0
68	0	1	1	1	1	0	1	0	1	1	0	0	0	0	0	0	0	0	0	2	0	0	2	2	0	2	2	2	1	1	1	2	1	2	1	1	2	0	0	1	0	0	0	1	0	0	0	0	0
69	0	0	0	0	0	0	2	0	1	1	1	0	1	0	0	0	0	1	1	1	0	1	1	1	1	1	0	2	2	2	1	1	1	0	1	1	1	1	0	0	0	1	0	1	1	0	0	0	1
70	1	0	0	0	0	0	1	0	1	1	0	0	0	0	0	0	0	0	1	1	1	0	0	1	0	0	2	2	2	1	0	1	1	0	1	1	1	1	0	1	1	0	0	1	0	0	0	0	0
71	0	0	0	1	0	0	1	0	0	0	1	0	0	0	0	0	0	1	1	1	1	1	2	2	0	0	0	1	2	2	1	1	2	0	1	2	1	0	0	1	0	0	0	2	1	1	0	1	0
72	1	0	0	0	0	0	1	1	0	1	1	1	1	0	0	0	0	0	1	1	1	1	1	1	1	2	2	2	1	1	1	1	1	2	2	2	1	0	0	0	0	1	0	1	1	0	0	0	2
73	0	0	0	0	0	0	1	0	1	1	0	0	0	0	0	0	0	2	1	1	1	0	1	2	0	1	1	1	2	2	0	1	1	0	0	2	2	0	0	1	0	0	1	2	1	1	0	0	0
74	1	0	0	0	0	0	2	1	1	2	0	0	0	0	0	0	0	1	1	1	1	0	1	1	0	1	0	0	1	2	0	2	1	1	0	2	1	0	0	1	0	1	0	1	0	0	0	1	0
75	1	0	0	0	0	0	0	0	1	1	1	0	0	0	0	0	0	0	0	1	0	0	2	2	0	0	2	2	2	1	0	0	0	1	0	2	0	0	0	2	0	0	0	2	0	1	0	0	0
76	0	0	0	0	0	0	1	0	1	1	1	1	2	0	0	1	0	0	1	0	0	0	2	2	0	1	2	2	2	2	2	0	0	2	1	2	1	1	1	0	0	0	0	2	0	0	0	0	0
77	1	0	0	1	0	1	2	0	1	1	1	0	0	0	0	0	0	1	0	1	0	1	1	2	0	0	2	2	2	2	1	0	0	1	0	2	1	0	0	1	0	0	1	1	1	0	1	0	0
78	1	0	0	0	0	0	0	0	1	1	1	0	1	0	0	1	1	0	1	1	1	1	1	1	1	1	0	2	1	2	1	2	2	0	2	0	0	0	0	2	0	1	0	1	0	0	0	1	0
79	1	0	0	1	0	0	1	0	2	2	0	1	2	0	0	0	0	0	0	2	0	0	1	1	0	1	2	2	2	2	0	1	0	1	1	1	1	0	0	0	0	0	0	1	0	1	0	0	0
80	0	0	0	0	0	0	1	0	0	0	1	0	0	0	0	0	0	0	0	1	0	1	2	2	0	1	1	2	2	2	0	0	0	0	1	1	2	0	0	2	1	0	0	2	0	1	0	0	0
81	0	0	0	0	0	0	1	1	0	1	1	0	1	0	0	0	0	0	0	1	0	2	0	1	1	1	1	1	2	2	0	1	1	1	0	2	1	0	1	1	0	0	0	2	0	1	0	0	0
82	1	0	0	0	0	0	2	0	2	2	0	0	2	0	0	1	0	0	0	2	0	1	1	1	1	1	2	2	2	2	1	0	0	0	0	2	1	0	0	1	0	0	0	2	0	0	0	0	0
83	0	0	0	0	0	0	2	0	1	1	0	1	0	0	0	0	0	0	0	0	0	1	0	0	1	1	2	2	2	2	0	1	0	2	1	2	0	0	0	2	0	0	0	2	0	0	0	0	0
84	0	0	0	1	0	0	1	1	0	2	0	0	1	0	0	1	0	1	0	2	0	0	2	2	0	1	1	2	2	2	1	1	1	0	1	1	1	0	0	2	0	0	0	0	0	0	0	0	0
85	1	0	0	1	0	0	1	0	0	0	1	0	2	1	1	1	0	1	0	2	0	0	2	2	0	1	1	2	1	1	0	1	0	1	1	1	1	0	0	1	0	0	0	1	0	0	0	0	0
86	0	0	0	1	0	1	2	1	0	1	0	0	0	0	0	0	0	1	1	1	0	0	2	2	0	2	1	1	2	2	0	1	1	1	1	1	2	0	0	2	1	0	0	2	0	0	0	0	0
87	0	0	0	0	0	0	1	1	0	1	1	1	1	0	0	0	0	0	1	1	1	1	2	2	0	1	1	1	2	2	1	0	0	1	0	2	0	0	1	2	1	0	1	2	1	1	0	0	0
88	0	0	0	0	0	0	2	0	2	2	0	2	2	1	1	1	0	0	1	1	1	0	1	1	0	1	2	2	2	2	0	2	1	0	1	1	1	0	1	1	0	0	1	2	0	1	0	0	0
89	1	0	0	0	0	0	2	0	2	2	0	1	1	0	0	0	0	0	0	2	0	0	2	2	0	2	2	2	2	2	0	1	1	1	2	0	1	2	0	1	1	0	1	2	1	1	1	0	0
90	1	1	0	0	0	0	2	0	0	0	0	0	0	0	0	0	0	1	1	1	1	0	2	2	0	0	1	1	2	2	0	1	1	0	1	1	1	0	0	2	0	0	0	1	0	0	0	0	0
91	1	0	0	0	0	0	1	0	0	0	1	0	0	0	0	0	1	1	1	0	1	0	2	2	0	2	0	1	1	0	0	1	0	2	1	1	1	0	0	2	0	1	0	1	1	0	0	0	0
92	0	0	0	0	0	0	1	0	0	0	2	1	1	0	0	0	0	0	0	2	0	0	2	2	0	1	1	2	1	1	1	0	0	0	0	2	1	1	0	1	0	1	0	2	1	0	0	1	0
93	0	0	0	0	0	0	2	1	1	2	0	1	2	0	0	0	0	0	1	1	0	1	2	2	0	1	1	1	2	2	0	2	1	1	0	2	2	1	1	0	0	0	2	2	1	1	1	0	1
94	1	0	0	0	0	0	1	0	1	1	1	1	2	0	0	0	0	0	1	1	1	0	2	2	0	2	1	2	1	1	1	1	1	0	0	2	0	0	0	2	0	0	2	2	0	1	0	0	0
95	0	0	0	0	0	0	2	0	0	0	0	0	0	0	0	0	0	0	0	2	0	0	2	2	0	0	2	2	2	2	0	1	1	2	2	1	2	0	1	1	0	0	0	2	0	0	0	0	0
96	1	1	0	0	0	1	0	0	0	0	2	0	1	0	0	0	0	1	1	1	0	1	1	1	1	1	0	2	1	1	0	0	0	0	0	2	0	0	0	1	0	0	0	1	0	0	0	0	0
97	1	0	1	1	0	0	2	0	0	0	1	0	0	0	0	0	0	1	0	2	0	0	2	2	0	1	1	1	2	2	1	2	1	0	0	2	2	0	0	1	0	0	0	1	0	0	1	1	0
98	0	0	0	0	0	0	1	0	2	2	0	0	1	0	0	1	0	0	1	1	0	0	2	2	0	1	0	1	1	1	0	0	0	0	0	2	1	0	0	2	0	1	0	2	1	0	0	1	0
99	0	0	1	0	0	0	1	0	1	1	0	1	2	0	0	0	0	1	0	2	0	0	2	1	1	1	1	1	1	1	0	1	1	0	0	2	1	0	2	0	0	1	0	1	0	0	0	0	0
100	1	0	0	0	0	1	2	1	1	2	0	1	1	0	0	0	0	1	1	0	1	1	2	2	0	1	2	1	2	2	0	0	0	1	0	2	0	0	1	1	1	0	1	1	1	1	0	0	1
101	0	0	0	0	0	1	1	0	0	0	1	1	1	0	0	0	0	1	1	1	1	0	0	2	0	1	2	2	2	2	0	1	1	0	1	2	2	0	0	2	0	1	0	1	1	0	1	1	0
102	1	0	0	1	0	0	2	0	1	1	0	1	2	0	0	0	0	1	2	0	0	1	1	2	0	1	1	2	2	2	0	1	1	0	1	2	1	0	0	1	0	0	0	2	0	0	0	1	0
103	1	0	0	0	0	1	2	1	0	1	0	0	1	0	0	0	0	1	1	1	0	1	2	2	0	1	2	2	2	2	0	1	1	0	1	1	1	0	0	1	0	0	0	1	1	1	1	0	0
104	1	0	0	0	0	0	2	1	0	1	0	1	1	0	0	0	0	2	1	1	1	0	1	1	1	1	2	2	2	2	1	1	2	0	0	2	2	0	2	0	0	0	0	0	0	1	0	1	0
105	0	0	0	1	0	0	1	0	1	1	1	0	0	0	0	0	0	1	1	1	0	0	1	1	0	2	1	1	2	2	0	1	0	2	1	1	0	0	0	1	0	1	0	2	0	2	0	0	1
106	0	0	0	1	0	1	2	0	0	0	0	2	1	0	0	0	0	0	1	1	1	1	2	2	0	2	1	2	1	2	1	0	1	0	1	2	1	0	1	1	0	1	0	1	0	1	0	1	0
107	1	0	0	0	0	0	2	1	0	1	0	0	0	0	0	0	0	1	1	1	0	0	2	2	0	1	1	2	2	1	1	0	1	1	1	2	1	0	0	2	0	1	0	2	1	0	0	0	0
108	0	0	0	0	0	0	1	0	1	1	1	0	0	0	0	0	0	1	0	2	1	0	2	2	0	0	2	2	2	2	1	1	1	0	1	2	1	0	0	2	0	0	0	2	1	0	0	0	1
109	1	0	0	0	0	0	2	1	1	2	0	0	0	0	0	0	0	1	0	2	0	2	1	1	1	1	1	2	2	1	1	2	2	1	1	2	1	0	1	1	0	0	2	2	1	1	0	0	0
110	0	0	0	0	0	0	2	0	1	1	0	0	1	0	0	0	0	0	0	1	0	0	2	2	0	1	2	2	2	1	1	1	1	1	1	2	2	1	1	0	0	0	0	2	0	0	0	1	0
111	1	1	0	0	0	1	2	0	0	0	0	1	1	0	0	0	0	0	0	1	0	1	2	2	0	0	1	2	1	1	1	1	1	2	1	1	1	0	1	1	0	0	0	1	0	1	0	0	2
112	0	0	0	0	0	0	0	0	1	1	1	0	0	0	0	0	0	0	0	2	0	0	2	2	0	1	1	1	2	2	1	1	2	0	1	2	2	1	1	0	0	0	2	2	1	1	0	0	0
113	1	0	0	0	0	0	2	0	1	1	0	1	1	0	0	0	0	0	0	1	0	1	2	2	0	0	1	1	2	2	0	1	1	0	1	1	0	0	0	1	0	0	2	2	1	1	0	1	0
114	0	0	0	1	0	0	2	0	0	0	0	0	0	0	0	0	0	0	0	1	0	0	2	2	0	1	2	2	2	2	0	1	1	2	1	1	1	1	1	0	0	0	0	0	0	0	0	1	0
115	1	0	0	0	0	0	1	0	1	1	1	0	0	0	0	0	0	0	1	0	0	0	2	2	0	1	1	2	1	1	0	2	2	0	1	1	2	0	1	1	0	1	0	2	1	1	1	0	0
116	0	0	0	1	0	0	1	1	1	2	0	0	0	0	0	0	0	0	1	1	1	0	2	2	0	1	2	2	2	2	0	1	1	0	2	0	0	0	0	2	0	0	0	1	1	1	0	0	0
117	0	0	0	1	0	1	1	0	0	0	1	0	0	0	0	0	0	0	0	1	0	0	2	2	0	1	2	2	2	2	0	0	0	0	0	2	1	0	1	1	0	0	0	2	0	1	0	0	1
118	0	0	0	0	0	0	2	0	2	2	0	1	1	0	0	0	1	1	1	0	1	1	0	0	1	0	0	2	1	1	0	0	0	0	0	2	1	0	2	0	0	1	0	1	1	0	0	0	1
119	1	0	0	1	0	0	1	0	0	0	1	1	1	0	0	0	0	0	0	2	0	1	2	2	0	0	1	1	2	2	0	1	1	0	1	2	2	0	0	1	0	2	0	2	0	0	1	0	0
120	0	0	0	1	0	0	1	0	0	0	1	0	1	0	0	0	0	1	1	1	1	0	1	2	0	1	1	1	2	2	0	1	1	0	0	2	1	0	0	2	0	0	0	2	0	0	0	0	0
121	1	0	0	1	0	0	1	0	0	0	1	1	2	0	0	0	0	0	1	1	1	0	2	2	0	2	1	1	2	2	0	2	2	1	1	2	1	0	0	0	0	0	0	1	0	0	0	0	1
122	1	0	0	0	0	0	2	0	2	2	0	0	2	1	1	1	0	1	0	2	0	1	2	2	0	0	1	1	2	2	0	0	0	0	0	2	1	0	0	1	0	0	1	1	1	0	0	0	0
123	0	0	0	1	0	0	2	0	1	1	0	0	1	0	0	0	0	0	1	1	1	0	2	2	0	1	0	1	1	1	0	1	2	0	0	2	1	0	0	2	0	0	1	1	1	0	0	0	1
124	0	1	0	0	0	1	2	0	1	1	0	0	0	0	0	0	0	0	0	1	0	0	2	2	0	1	2	2	2	2	0	2	2	0	1	2	2	1	1	0	0	0	0	0	1	0	0	0	1
125	1	1	0	0	0	1	1	0	0	0	1	0	0	0	0	0	0	0	0	2	0	0	1	1	0	0	2	2	2	1	0	1	1	0	0	2	2	0	1	0	0	0	1	2	1	0	0	0	0
126	0	0	0	0	0	0	2	0	1	1	0	0	1	0	0	0	1	1	1	1	0	1	2	2	0	0	2	2	2	2	0	2	2	0	1	1	1	0	0	2	1	0	0	1	0	1	0	0	0
127	1	1	0	0	0	1	1	0	1	1	0	0	1	0	0	0	0	0	1	1	1	0	1	1	0	2	0	1	1	0	1	1	0	1	0	2	0	0	0	1	0	2	0	2	1	0	0	0	0
128	0	0	0	1	0	0	1	0	0	0	1	0	0	0	0	0	0	0	1	1	1	0	2	2	0	1	0	2	2	2	1	2	1	1	0	2	2	0	0	1	0	0	0	2	0	0	0	0	1
129	0	1	1	0	1	0	1	1	0	1	1	0	1	0	0	1	1	1	2	0	1	1	1	1	1	1	1	1	1	1	1	2	2	0	1	1	0	0	0	2	0	0	0	1	0	0	0	0	1
130	1	0	0	1	0	0	2	1	1	2	0	0	0	0	0	0	0	0	0	2	1	1	2	2	0	0	2	2	2	1	0	2	1	1	0	2	2	0	1	0	0	0	0	0	1	0	0	0	0
131	1	1	0	0	0	1	1	0	2	2	0	1	1	0	0	0	0	2	1	1	1	0	2	2	0	2	1	1	2	2	1	1	1	0	1	1	2	0	1	2	1	0	0	2	0	0	1	1	0
132	0	0	0	0	0	0	1	0	1	1	0	0	0	0	0	0	0	0	0	1	0	1	1	1	1	0	1	1	2	2	0	2	2	0	0	2	0	0	0	1	0	0	1	2	1	1	0	0	0
133	1	0	0	0	0	0	2	0	0	0	0	0	2	0	0	0	0	0	1	1	0	0	2	2	0	1	2	2	2	2	1	1	1	0	1	1	1	0	0	2	0	1	0	2	0	1	0	0	0
134	0	1	0	0	0	1	2	0	1	1	1	1	2	0	0	0	0	0	1	1	1	0	2	2	0	1	1	2	2	2	1	2	1	0	1	1	2	0	2	1	1	0	0	2	1	0	0	0	0
135	1	0	0	1	0	1	1	0	0	0	1	2	2	0	0	0	0	0	1	1	1	0	2	2	0	1	1	2	1	1	1	1	1	0	2	0	1	0	0	2	0	0	0	1	0	0	0	0	1
136	0	0	0	0	0	0	2	0	0	0	0	0	2	0	0	1	0	0	0	2	0	0	1	2	0	1	1	1	1	1	0	2	2	0	2	0	1	0	1	1	0	0	0	1	0	0	0	0	1
137	1	0	0	0	0	2	1	0	1	1	1	0	0	0	0	0	0	0	1	1	1	0	1	1	0	2	1	1	2	2	1	2	2	0	2	0	1	1	1	0	0	0	1	2	1	0	1	0	1
138	0	0	0	0	0	0	2	0	1	1	0	1	2	0	0	0	0	1	1	1	1	0	2	2	0	0	2	2	2	2	1	1	1	1	1	2	2	0	0	2	0	0	1	2	1	2	0	0	0
139	0	0	0	0	0	0	2	0	0	0	0	0	1	0	0	1	0	1	2	0	2	1	2	2	0	1	1	2	2	2	0	1	1	1	2	0	0	0	0	1	0	0	1	1	0	0	0	0	2
140	0	0	0	0	0	1	2	0	0	0	0	0	0	0	0	0	0	1	0	2	0	0	2	2	0	1	2	2	1	2	0	1	1	0	0	2	2	0	0	2	0	0	1	2	0	1	0	2	0
141	1	0	0	0	0	0	2	0	1	1	0	0	0	0	0	0	0	1	0	2	0	0	2	1	1	1	1	2	2	2	0	0	0	0	1	1	0	0	0	2	0	0	1	2	0	0	0	0	1
142	0	0	0	1	0	0	2	0	1	1	0	0	0	0	0	0	1	1	0	1	0	1	2	2	0	2	0	2	2	2	1	1	1	0	1	1	0	0	0	1	0	0	0	2	1	0	1	0	0
143	1	0	0	0	0	0	2	0	0	0	0	0	1	0	0	1	1	2	0	2	0	0	1	1	0	0	1	2	2	2	1	2	1	0	1	1	1	0	0	1	0	0	0	2	0	0	0	0	0
144	0	0	0	0	0	1	1	0	0	0	1	1	1	0	0	0	0	0	0	2	0	0	2	2	0	2	1	2	1	1	0	1	0	1	0	2	1	0	0	2	0	0	0	1	0	0	0	0	0
145	1	0	0	1	0	1	2	0	1	1	0	0	0	0	0	0	1	0	1	1	1	1	2	2	0	2	2	2	2	2	0	2	2	0	0	2	0	0	1	1	1	0	0	1	0	0	0	1	0
146	0	0	0	0	0	1	2	0	0	0	1	0	1	0	0	0	0	0	0	1	0	0	1	2	0	1	2	2	2	1	0	2	1	0	1	1	1	0	1	1	0	0	0	0	0	0	0	1	0
147	0	0	0	0	0	1	2	0	1	1	0	0	2	0	0	0	0	1	0	2	1	0	2	2	0	1	2	2	1	2	0	0	0	0	0	2	1	0	1	1	0	0	0	1	1	0	0	0	1
148	1	0	0	0	0	1	2	0	0	0	0	0	0	0	0	0	0	1	1	1	1	0	2	2	0	1	1	1	2	2	0	1	1	0	0	2	2	1	1	1	1	0	1	1	1	1	0	0	0
149	0	0	0	1	0	0	2	0	1	1	0	0	0	0	0	0	0	1	1	1	1	0	1	2	0	1	1	1	2	2	1	0	0	0	0	2	1	0	0	1	0	0	0	2	0	0	2	0	0
150	0	0	0	0	0	0	2	0	1	1	0	0	2	0	0	0	0	2	1	1	1	1	2	2	0	1	1	1	2	2	0	1	1	1	0	2	2	0	1	1	0	0	0	0	0	0	0	0	0
151	1	0	0	0	0	0	1	1	1	2	0	1	1	0	0	0	0	1	0	2	0	0	2	2	0	1	1	1	1	1	0	1	1	1	0	2	0	0	0	2	0	1	0	1	1	0	0	0	1
152	0	1	1	1	0	0	1	0	0	0	1	0	0	0	0	0	0	0	1	1	1	0	2	2	0	0	2	2	2	2	0	0	0	0	0	2	2	1	0	1	0	0	0	2	0	0	0	0	0
153	1	1	0	0	0	0	2	0	1	1	0	1	2	0	0	0	0	0	0	0	0	0	1	1	0	1	0	2	1	1	0	1	1	0	0	2	1	0	1	1	0	1	0	2	0	0	0	0	0
154	0	0	1	0	1	0	2	0	2	2	0	0	0	0	0	0	0	1	1	1	0	0	0	0	0	1	2	2	1	2	0	1	1	0	1	2	2	1	1	1	1	0	0	0	0	0	0	0	0
155	0	0	0	0	0	0	1	0	1	1	0	0	0	0	0	0	0	0	1	1	1	0	2	2	0	1	2	2	2	2	1	1	1	0	0	2	1	0	2	0	1	1	0	1	1	0	0	0	1
156	0	0	0	1	0	0	2	0	2	2	0	0	1	0	0	0	0	1	0	2	0	0	2	2	0	1	2	2	2	2	2	0	1	1	1	2	1	0	2	0	0	0	1	2	1	1	0	0	0
157	0	0	0	1	0	0	2	0	0	0	1	1	1	0	0	0	0	0	1	1	1	1	2	2	0	0	1	1	2	2	1	1	2	0	0	2	2	0	1	1	0	0	0	1	0	0	1	0	1
158	0	0	1	1	0	0	0	0	1	1	1	0	0	0	0	0	0	1	0	2	0	0	0	0	0	0	1	1	1	1	0	0	0	1	0	2	1	0	0	2	0	0	1	2	1	2	0	0	0
159	0	0	1	0	1	0	2	0	1	1	0	0	0	0	0	0	0	0	1	1	0	0	2	2	0	2	1	1	1	1	0	1	0	0	0	2	0	0	0	2	0	1	0	2	1	0	1	0	1
160	1	0	0	0	0	2	1	0	0	0	1	0	0	0	0	0	0	0	0	2	0	0	2	2	0	1	1	1	2	1	1	2	2	0	2	1	1	0	0	1	0	1	1	2	1	1	0	0	0
161	1	0	0	0	0	1	2	1	1	2	0	1	2	0	0	0	0	0	0	1	0	1	1	1	1	1	2	2	2	2	1	1	0	0	1	1	1	0	1	1	0	0	0	2	0	0	0	1	0
162	0	0	0	0	0	0	1	0	1	1	0	0	1	0	0	0	1	0	1	1	1	0	2	2	0	1	2	2	2	2	2	1	1	2	1	1	1	0	0	1	0	0	0	1	0	0	0	0	0
163	1	0	1	1	1	1	2	0	1	1	1	0	1	0	0	0	0	1	0	1	0	0	1	1	0	0	1	1	2	2	0	0	1	1	0	2	0	0	0	1	0	0	1	2	1	0	0	0	1
164	1	0	0	0	0	0	2	0	0	0	0	1	1	0	0	0	0	1	0	1	0	0	2	2	0	1	0	0	2	1	0	1	1	1	0	2	2	0	2	0	0	0	0	2	0	0	1	1	0
165	1	0	0	0	0	0	2	0	1	1	0	0	1	0	0	0	0	0	2	0	1	2	0	1	1	1	2	2	2	2	1	1	0	2	1	2	1	0	0	1	0	1	0	1	1	0	1	0	0
166	1	1	0	0	0	0	2	1	0	1	0	1	1	0	0	0	0	0	0	2	0	0	1	1	0	1	1	2	2	2	0	1	0	1	0	2	1	0	0	2	0	0	1	1	1	1	0	0	0
167	1	0	0	1	0	0	2	0	2	2	0	1	1	0	0	0	0	1	1	1	0	1	0	1	0	0	0	1	1	1	0	1	1	0	0	2	1	0	0	1	0	0	0	0	2	1	0	0	0
168	1	0	0	0	0	0	2	0	1	1	0	0	2	0	0	1	0	0	1	1	1	0	2	2	0	0	2	2	1	2	0	0	0	1	0	2	0	0	0	1	0	0	0	0	0	0	0	1	0
169	1	1	1	0	1	0	2	0	1	1	0	0	1	0	0	0	0	1	0	1	0	0	0	0	0	0	0	2	1	1	0	1	1	1	1	1	2	0	1	1	1	0	0	1	1	0	0	0	0
170	1	0	0	0	0	0	1	0	0	0	1	0	0	0	0	0	1	0	1	1	1	0	2	2	0	1	2	2	2	2	0	1	0	1	0	2	2	0	0	2	1	0	0	1	0	0	0	0	0
171	0	1	0	0	0	0	2	0	2	2	0	1	2	0	0	1	0	1	0	2	0	0	1	1	0	1	0	1	2	2	1	0	0	0	0	2	0	0	0	2	0	0	1	2	0	0	0	0	0
172	0	0	0	1	0	0	0	0	0	0	2	1	1	0	0	0	0	0	1	1	0	0	1	1	0	1	2	2	2	2	0	1	1	1	1	2	2	0	1	0	0	0	0	0	0	0	1	0	0
173	1	0	0	1	0	0	2	0	1	1	0	0	0	0	0	0	0	0	1	1	0	0	2	2	0	2	1	2	2	2	0	0	0	2	1	2	2	0	0	1	0	0	0	1	0	0	1	0	0
174	1	1	0	0	0	1	2	0	1	1	0	1	2	0	0	0	0	0	0	1	0	0	2	2	0	0	1	2	2	2	0	1	2	1	2	1	1	1	0	1	0	1	0	2	0	1	0	0	0
175	1	0	0	1	0	0	0	0	0	0	1	0	0	0	0	0	0	1	1	1	1	1	2	2	0	1	2	2	2	2	0	0	0	0	0	1	2	0	2	0	0	0	0	0	2	0	0	0	0
176	1	0	1	1	0	1	2	0	0	0	0	1	1	0	0	0	0	0	0	1	0	1	0	0	1	1	2	1	2	2	0	1	1	1	1	1	1	1	0	0	0	0	0	1	0	0	1	0	0
177	0	0	0	1	0	0	2	1	1	2	0	0	0	0	0	0	0	1	0	1	1	0	0	0	0	0	1	2	1	0	0	1	1	1	0	2	1	0	0	1	0	0	0	1	0	1	0	0	0
178	0	0	1	0	1	1	2	1	0	1	0	0	1	0	0	0	0	0	1	1	1	0	2	2	0	2	2	2	2	2	0	1	1	1	0	2	2	0	1	1	0	0	1	2	0	0	0	1	1
179	1	0	0	0	0	0	1	0	0	0	1	0	0	0	0	0	0	0	2	0	1	0	2	2	0	1	0	2	1	1	0	0	0	0	0	2	1	0	1	1	0	0	0	2	0	0	0	0	0
180	0	0	0	0	0	1	2	1	0	1	0	0	0	0	0	0	0	1	0	2	0	1	1	1	1	1	2	2	2	2	0	1	1	0	0	2	2	0	2	0	0	0	0	2	0	2	0	1	0
181	1	0	0	1	0	0	1	0	0	0	0	1	0	0	0	0	0	1	1	1	0	2	0	1	1	1	1	1	2	2	0	1	1	0	1	1	1	0	1	1	1	0	0	2	1	1	1	1	0
182	1	0	0	1	0	0	2	0	1	1	1	1	1	0	0	0	0	0	0	1	0	0	2	2	0	1	2	2	2	2	0	2	1	0	1	1	1	0	1	1	0	0	0	0	0	0	0	0	0
183	0	0	0	0	0	0	2	0	2	2	0	0	0	0	0	0	0	1	2	0	1	0	1	1	0	1	1	2	2	2	1	1	1	0	0	2	1	0	0	2	0	1	1	2	1	1	0	0	0
184	0	1	0	0	0	0	2	0	1	1	1	0	1	0	0	0	0	0	1	1	1	0	2	2	0	1	2	2	2	2	0	2	2	1	0	2	1	1	0	1	0	1	0	2	0	0	0	0	0
185	1	0	0	0	0	0	2	1	1	2	0	0	0	0	0	0	0	0	0	0	0	1	1	1	1	1	1	1	2	2	0	1	1	0	1	1	1	1	0	1	0	1	0	2	1	0	0	0	0
186	0	1	1	1	1	0	2	0	0	0	0	0	1	1	0	0	0	0	2	0	0	1	2	2	0	1	1	1	2	2	1	0	0	0	1	1	1	0	1	2	1	0	1	2	1	1	0	0	0
187	0	0	0	0	0	0	2	1	1	2	0	0	0	0	0	0	0	1	2	0	2	2	0	1	1	1	1	2	1	1	1	0	0	1	0	2	1	0	0	1	0	0	0	1	0	1	0	0	1
188	0	0	0	0	0	0	0	0	1	1	1	0	2	0	0	1	0	0	1	1	1	1	2	2	0	0	2	2	1	1	0	0	1	1	1	2	2	1	0	0	0	1	0	2	1	1	0	0	1
189	0	0	0	0	0	0	2	1	1	2	0	1	2	0	0	0	0	0	1	0	1	1	2	2	0	0	1	2	1	2	1	1	1	1	2	1	2	0	1	1	0	0	0	1	1	1	0	0	0
190	0	0	0	1	0	0	1	0	1	1	1	0	0	0	0	0	0	0	1	1	1	0	2	2	0	2	1	2	2	2	1	2	1	1	0	2	1	0	0	2	0	0	0	2	0	2	0	0	1
191	1	0	0	0	0	0	1	0	0	0	1	0	0	0	0	0	0	1	0	2	0	0	1	1	0	0	1	1	2	2	0	1	1	0	0	2	1	0	1	1	0	0	0	2	0	0	0	0	1
192	0	0	0	0	0	0	2	0	1	1	0	0	0	0	0	0	0	1	1	1	0	0	2	2	0	1	2	2	2	2	0	0	0	2	1	2	1	0	0	1	0	0	0	1	0	0	0	0	0
193	0	0	0	0	0	1	2	0	1	1	0	1	2	0	0	0	0	0	0	2	0	0	2	2	0	1	2	2	2	2	1	0	0	0	0	2	1	0	0	2	0	0	0	1	1	0	1	1	0
194	0	0	0	1	0	1	2	0	2	2	0	0	0	0	0	0	0	1	1	1	1	1	1	1	1	0	1	2	1	1	1	1	1	2	0	2	1	0	0	1	0	0	0	2	0	1	0	0	0
195	0	0	0	0	0	0	1	0	0	0	1	1	1	0	0	0	0	0	1	1	1	0	2	2	0	1	1	2	2	2	1	1	2	1	2	2	1	0	1	1	0	0	1	1	1	2	1	1	0
196	1	0	0	0	0	0	2	0	0	0	1	0	1	0	0	0	0	0	0	2	0	0	2	2	0	1	1	1	2	2	1	2	2	0	2	0	0	0	0	2	0	0	0	2	0	1	0	0	0
197	1	0	1	1	0	0	2	0	1	1	0	1	2	0	0	0	0	1	0	2	0	1	1	2	0	2	1	1	2	2	0	1	2	1	2	2	0	0	0	1	0	0	0	2	1	0	0	0	0
198	0	0	0	0	0	0	2	1	0	1	0	0	1	0	0	0	0	1	2	0	1	1	2	2	0	2	2	2	2	2	2	0	0	0	0	2	2	0	1	1	0	0	0	2	0	0	0	0	0
199	0	1	0	0	0	0	0	0	1	1	1	1	1	0	0	0	0	0	1	1	1	0	2	2	0	1	0	2	1	1	0	2	1	2	1	1	0	0	0	2	0	1	0	1	1	0	0	0	2
200	0	0	0	0	0	2	2	0	0	0	1	1	1	0	0	0	0	1	0	2	1	1	2	2	0	1	2	2	2	2	0	1	1	0	0	2	0	0	0	2	0	0	0	0	0	0	0	0	0
201	1	0	0	1	0	0	1	1	0	1	1	0	1	0	0	1	0	1	0	2	0	1	2	2	0	1	2	2	2	2	1	1	1	0	1	1	2	0	1	1	1	0	1	2	1	1	1	0	0
202	1	0	0	0	0	0	0	0	0	0	2	1	1	0	0	0	0	2	1	1	1	1	1	1	1	1	2	2	2	2	1	2	1	1	0	2	1	0	0	2	0	0	0	0	0	0	0	0	0
203	0	0	0	1	0	0	1	0	0	0	1	0	0	0	0	0	0	1	2	0	1	1	2	2	0	1	1	2	2	2	1	1	2	1	1	2	2	0	0	1	0	0	0	2	0	1	0	0	0
204	1	0	0	1	0	0	1	0	0	0	1	0	0	0	0	0	0	2	0	2	0	0	1	1	0	2	1	2	2	2	1	1	1	0	1	1	1	0	0	1	0	0	0	1	0	0	1	0	1
205	1	0	0	0	0	0	2	1	0	1	0	0	0	0	0	0	0	1	1	1	1	1	1	1	1	1	1	2	2	1	2	0	1	1	1	2	1	0	0	2	0	0	0	2	1	0	0	0	0
206	0	0	0	0	0	0	2	0	0	0	1	1	1	0	0	0	0	0	0	1	0	0	1	1	0	1	1	0	1	2	0	1	1	0	1	1	0	0	0	2	0	0	2	2	1	1	0	0	0
207	1	0	0	0	0	0	2	0	2	2	0	1	1	0	0	0	0	2	0	2	0	1	2	2	0	1	1	1	2	2	0	2	1	0	1	1	0	0	0	1	0	0	1	1	1	1	0	0	0
208	0	0	0	1	0	0	2	0	0	0	0	0	1	0	0	0	0	1	1	0	0	0	2	2	0	0	1	2	2	1	1	0	0	0	0	2	0	0	0	2	0	0	0	1	0	0	0	0	0
209	1	0	0	0	0	0	1	0	2	2	0	1	1	0	0	0	0	1	1	0	1	0	2	2	0	2	1	2	1	0	0	1	1	1	1	1	0	0	0	2	0	1	0	2	1	1	0	1	1
210	1	0	1	1	0	0	1	0	0	0	1	0	1	0	0	0	0	1	1	1	1	0	2	2	0	1	2	2	2	1	0	1	2	0	1	2	1	1	0	1	0	2	0	2	0	0	1	0	0
211	1	0	0	1	0	0	1	0	0	0	0	1	1	1	1	1	0	0	0	2	0	0	1	1	0	0	2	2	2	1	0	2	2	0	1	1	1	0	0	2	0	0	2	2	1	1	0	0	0
212	0	0	0	0	0	0	1	0	1	1	0	1	2	0	0	1	0	1	0	2	0	1	2	2	0	0	2	2	2	2	0	1	1	1	1	1	1	0	0	1	0	0	0	1	0	0	0	1	0
213	1	0	0	0	0	0	2	0	0	0	0	0	1	0	0	0	0	1	1	1	1	0	1	1	0	0	1	0	2	2	0	0	1	1	1	2	2	0	0	1	0	0	0	2	0	0	0	0	0
214	0	1	0	0	0	1	1	0	1	1	0	0	0	0	0	0	0	0	1	0	0	0	1	2	0	1	0	1	2	2	0	2	2	0	1	1	2	0	1	2	1	0	0	2	0	0	1	0	0
215	0	0	0	0	0	0	1	0	0	0	1	2	2	0	0	0	0	0	0	2	0	1	1	1	0	0	2	2	2	1	0	0	0	0	0	2	1	0	0	2	0	0	1	2	0	2	0	0	0
216	1	0	0	1	0	0	2	0	2	2	0	0	0	0	0	0	0	1	2	0	0	1	0	1	1	0	0	1	1	0	0	1	1	1	0	2	2	1	1	0	0	0	1	2	0	0	0	1	0
217	1	0	0	0	0	0	2	1	0	1	0	1	1	0	0	0	0	2	0	1	0	2	0	1	1	1	2	2	2	2	0	2	2	0	1	1	2	0	0	1	0	0	0	0	0	0	0	0	0
218	0	0	0	1	0	0	2	1	0	1	0	0	1	0	0	1	0	1	0	1	0	1	2	2	0	0	1	2	1	2	1	0	0	0	0	2	0	0	0	2	0	0	1	2	0	0	0	0	1
219	1	1	0	0	0	1	2	0	1	1	0	1	2	0	0	0	0	0	0	2	0	2	1	1	1	1	2	2	2	2	0	0	0	0	1	1	1	0	1	1	0	1	0	2	1	1	1	0	0
220	0	0	0	0	0	1	2	1	0	1	0	1	1	0	0	0	0	1	1	1	1	0	2	2	0	1	2	2	2	2	2	1	1	1	1	1	0	0	1	1	1	0	0	2	0	2	0	0	0
221	0	0	0	0	0	0	2	0	1	1	0	0	1	0	0	0	0	1	0	1	0	0	2	2	0	1	2	2	2	2	2	0	0	1	0	2	1	0	1	1	0	0	0	2	0	0	0	0	1
222	1	0	0	0	0	0	1	0	1	1	1	1	0	0	0	0	0	1	1	0	0	0	2	2	0	1	2	2	2	2	2	1	0	2	0	2	2	1	0	0	0	0	0	1	0	0	0	2	0
223	0	0	0	0	0	0	2	1	1	2	0	0	1	1	1	1	0	0	0	2	0	1	1	1	1	1	2	1	2	2	1	1	1	0	2	1	2	1	1	0	0	0	1	2	1	1	0	0	1
224	0	0	1	0	1	1	2	0	1	1	0	0	0	0	0	0	0	0	0	2	1	0	2	2	0	2	1	1	2	2	0	0	0	2	1	2	0	0	0	2	0	0	0	2	0	0	0	0	1
225	1	0	0	0	0	0	1	0	1	1	0	0	0	0	0	0	0	0	0	2	0	1	1	2	0	1	2	2	2	2	0	1	1	1	1	1	1	1	0	0	0	2	0	2	0	0	0	0	0
226	1	0	0	0	0	0	2	1	0	1	0	0	1	0	0	0	0	0	1	1	1	1	2	2	0	1	2	2	2	2	0	1	1	1	0	2	1	0	1	1	0	1	0	2	1	1	0	1	0
227	0	0	0	0	0	1	1	0	1	1	1	0	0	0	0	0	0	2	1	1	1	0	2	2	0	0	0	1	1	0	0	2	2	0	0	2	2	0	2	0	0	0	1	2	1	2	0	0	1
228	0	0	0	0	0	0	2	0	1	1	1	1	1	0	0	0	1	1	0	2	0	0	2	2	0	2	2	2	2	2	0	0	0	0	0	2	1	0	0	0	0	0	0	1	1	0	1	0	1
229	1	0	0	0	0	0	2	0	2	2	0	0	1	0	0	1	0	1	0	2	0	1	1	2	0	2	1	2	2	1	0	1	1	0	1	2	0	0	0	2	0	1	0	2	1	0	0	0	0
230	0	0	0	0	0	0	1	0	0	0	1	0	1	0	0	0	0	0	0	2	0	0	2	2	0	1	2	2	2	2	0	1	1	0	0	2	1	0	0	1	0	0	1	2	1	1	0	1	0
231	1	0	0	0	0	0	2	0	1	1	1	1	1	0	0	0	0	0	0	1	0	1	2	2	0	1	0	2	2	2	1	1	0	1	0	2	1	1	0	0	0	1	0	2	1	1	0	0	1
232	1	1	0	0	0	1	1	0	0	0	1	0	1	0	0	0	0	0	1	1	0	0	2	2	0	0	1	1	2	2	0	0	0	0	1	1	0	0	0	2	0	0	0	2	0	0	0	0	0
233	0	0	0	0	0	0	2	1	0	1	0	1	1	0	0	0	0	2	1	1	1	1	0	1	0	0	2	2	1	1	1	1	2	1	1	2	1	0	2	0	0	0	0	1	0	0	0	0	0
234	0	0	0	0	0	1	2	0	1	1	1	1	2	0	0	1	0	0	0	2	0	1	2	2	0	0	0	1	1	1	0	1	1	0	1	1	2	1	1	1	1	1	0	2	1	0	0	1	0
235	1	0	0	0	0	0	2	1	1	2	0	1	2	0	0	0	0	1	2	0	0	0	2	2	0	0	0	1	1	1	0	2	2	0	2	0	1	0	0	2	0	1	0	1	0	0	0	0	1
236	0	0	0	1	0	0	2	0	2	2	0	0	0	0	0	0	0	0	2	0	0	0	1	1	1	1	0	2	2	2	1	2	2	0	1	1	2	0	2	0	0	0	2	2	1	1	1	0	0
237	0	0	0	0	0	1	2	0	0	0	0	1	1	0	0	0	0	1	0	1	1	1	2	2	0	2	0	2	2	2	1	1	2	0	1	2	2	0	2	0	0	2	0	2	0	0	0	0	0
238	0	0	0	0	0	0	2	0	2	2	0	1	1	0	0	0	0	1	0	2	0	0	2	1	1	1	1	1	2	2	0	2	2	0	1	1	1	0	2	0	0	1	0	2	0	2	0	0	0
239	0	0	0	0	0	1	2	0	1	1	0	1	1	1	1	1	1	2	2	0	2	0	1	2	0	1	2	2	2	2	0	1	2	0	0	2	0	0	0	2	0	0	0	1	0	0	0	0	0
240	0	0	0	0	0	0	1	1	0	2	0	0	1	1	1	1	0	0	0	2	0	0	2	2	0	1	1	1	2	2	0	1	1	2	0	2	0	0	0	1	0	1	0	2	1	0	0	1	0
241	0	0	0	1	0	0	1	0	2	2	0	1	1	0	0	0	0	0	1	0	0	0	1	1	0	2	1	1	2	2	0	1	1	0	1	2	0	0	0	1	0	2	0	2	0	0	0	0	0
242	1	0	0	0	0	0	1	1	0	2	0	0	0	0	0	0	0	0	1	1	1	1	2	2	0	1	1	2	2	2	1	1	2	0	1	2	2	0	2	1	1	0	1	2	1	2	0	0	1
243	1	0	1	1	0	0	1	0	1	1	0	0	1	0	0	0	0	0	0	2	0	1	0	1	1	1	2	2	2	2	1	2	2	0	0	2	0	0	0	2	0	1	1	2	0	0	0	0	0
244	1	0	0	0	0	1	2	0	1	1	0	1	2	0	0	0	0	0	0	1	0	1	1	1	0	0	1	1	2	2	0	1	0	0	0	2	1	0	0	0	0	0	1	2	1	2	0	0	1
245	0	0	1	0	0	1	2	1	1	2	0	0	0	0	0	0	0	1	1	1	1	0	2	2	0	2	1	2	1	1	1	2	2	0	2	0	2	0	1	1	0	1	0	2	1	1	0	0	0
246	1	0	0	0	0	0	2	1	1	2	0	0	2	1	1	1	0	0	1	1	1	1	2	2	0	0	2	2	2	2	1	1	1	0	1	1	1	0	0	1	0	0	0	2	0	0	0	0	0
247	1	0	1	1	0	0	2	0	2	2	0	0	1	0	0	0	0	0	0	2	0	0	2	2	0	1	2	2	1	1	0	2	2	0	0	2	2	0	1	2	1	0	0	0	0	0	0	0	0
248	0	0	0	0	0	0	1	0	0	0	1	1	2	0	0	0	0	2	1	1	1	0	2	2	0	2	2	2	2	2	1	0	0	0	0	2	1	0	0	2	0	0	0	0	0	0	1	0	0
249	0	0	0	1	0	0	1	0	2	2	0	0	0	0	0	0	0	0	0	2	0	0	1	2	0	1	2	2	2	2	0	1	2	0	1	2	0	0	1	1	0	0	1	1	1	2	0	0	0
250	1	0	2	0	1	0	2	0	0	0	0	1	1	0	0	0	0	1	0	2	0	0	1	1	1	2	1	1	2	2	0	1	1	1	1	1	1	1	0	1	0	0	0	1	0	1	0	0	2
251	0	0	0	0	0	0	2	0	1	1	0	1	0	0	0	0	0	1	1	0	1	0	2	2	0	1	2	2	2	2	0	2	2	0	2	0	1	0	1	1	0	1	0	1	0	0	0	0	1
252	0	0	0	0	0	0	2	0	0	0	1	0	0	0	0	0	0	1	0	2	0	0	2	2	0	2	2	2	2	2	2	0	0	0	0	2	2	0	2	1	1	0	0	2	0	0	1	0	0
253	0	0	0	0	0	1	2	1	1	2	0	1	2	0	0	0	0	0	1	1	1	1	2	2	0	1	2	0	1	1	0	1	1	0	1	2	1	0	0	1	0	0	0	0	0	1	0	2	0
254	0	0	0	0	0	1	2	0	0	0	0	1	1	1	1	1	0	1	1	1	1	1	2	2	0	1	2	2	2	2	0	2	1	1	0	2	2	0	0	0	0	0	0	2	1	1	1	0	0
255	1	0	1	1	1	0	2	0	2	2	0	0	1	0	0	0	0	1	0	2	0	0	2	2	0	2	1	2	1	0	0	0	0	1	0	2	0	0	1	1	0	0	0	2	0	1	1	0	1
256	1	0	0	1	0	0	1	0	1	1	1	0	1	0	0	0	0	0	0	1	0	0	2	2	0	0	0	1	1	1	0	2	2	0	0	2	2	0	1	1	0	0	0	0	2	1	1	1	0
257	0	0	0	0	0	0	1	0	1	1	0	0	1	0	0	0	0	1	1	1	1	1	2	2	0	1	2	2	1	1	0	2	2	0	0	2	1	0	0	1	0	0	0	1	1	1	0	0	0
258	1	0	0	0	0	0	1	1	1	2	0	0	0	0	0	0	0	0	1	1	1	1	2	2	0	0	2	2	2	2	1	2	2	0	2	0	0	0	0	1	0	0	1	1	0	1	0	0	0
259	0	0	0	0	0	0	1	0	0	0	1	0	1	0	0	0	0	1	0	2	0	1	2	2	0	0	2	2	2	2	1	1	1	0	1	1	1	0	1	1	0	0	2	2	1	1	0	0	0
260	0	0	0	0	0	0	1	1	0	1	1	1	1	1	1	1	0	0	0	2	0	0	0	1	0	0	2	2	2	2	1	0	0	0	0	2	2	0	2	0	0	0	1	2	1	0	0	0	0
261	1	0	0	1	0	0	2	1	0	1	0	2	1	0	0	0	0	0	0	2	0	0	2	2	0	1	1	1	2	2	0	2	1	0	0	2	0	0	0	1	0	1	1	2	0	0	0	0	1
262	1	0	0	1	0	0	1	1	0	1	1	1	1	0	0	0	0	0	0	1	0	1	2	2	0	0	1	1	2	2	0	1	1	0	1	2	1	0	0	2	0	0	0	2	0	1	0	1	0
263	0	0	0	0	0	0	1	0	0	0	1	0	0	0	0	0	1	1	1	0	1	0	1	1	0	1	1	1	2	2	0	1	1	0	1	1	1	0	0	0	0	0	0	0	1	1	0	1	0
264	1	0	0	1	0	0	2	0	1	1	0	0	2	0	0	1	0	0	0	1	0	1	2	2	0	0	2	2	2	2	1	2	2	0	1	1	0	0	1	1	0	0	0	2	0	0	0	1	0
265	0	0	0	1	0	0	2	1	0	1	0	1	1	0	0	0	0	0	0	2	0	1	1	2	0	2	0	1	2	2	0	2	2	0	1	1	1	0	0	2	0	0	1	1	0	0	0	0	0
266	0	0	0	1	0	0	2	0	1	1	0	0	1	0	0	0	0	1	1	1	1	0	2	2	0	1	1	2	2	2	0	1	1	0	0	2	1	0	0	1	0	0	1	2	2	2	0	1	0
267	1	1	0	0	0	0	2	0	0	0	0	1	1	0	0	0	0	0	0	1	0	0	2	2	0	0	1	1	2	2	0	0	0	1	1	1	2	0	1	2	1	0	0	0	0	0	0	0	0
268	1	0	0	0	0	0	1	0	1	1	0	1	2	0	0	0	0	1	1	1	0	1	0	1	0	0	1	1	2	2	0	2	2	0	0	2	2	0	2	0	0	1	0	2	1	0	0	0	0
269	0	0	0	0	0	2	1	0	2	2	0	1	2	0	0	0	0	0	0	2	0	0	1	1	0	1	2	2	2	2	1	1	0	0	1	2	1	0	1	1	0	1	0	2	1	0	1	0	0
270	1	0	0	0	0	0	1	0	2	2	0	0	0	0	0	0	0	0	0	1	0	0	2	2	0	1	1	2	2	2	2	2	2	0	2	0	1	0	0	2	0	0	1	2	0	2	0	0	0
271	1	1	1	1	0	0	2	1	0	1	0	1	1	0	0	0	0	0	2	0	1	0	2	2	0	1	1	2	2	1	2	2	1	2	1	2	1	0	0	0	0	0	1	1	1	1	0	0	1
272	0	0	0	0	0	1	1	0	0	0	1	1	2	0	0	0	0	1	1	1	0	0	0	0	0	1	1	2	2	2	0	2	2	0	0	2	1	0	1	2	1	0	0	0	0	1	0	0	0
273	1	0	0	0	0	1	2	0	1	1	1	1	2	0	0	0	0	2	1	1	0	0	2	2	0	1	1	1	2	2	1	1	0	2	0	2	1	0	0	2	0	0	0	0	0	0	0	0	1
274	1	0	0	0	0	0	2	1	0	1	0	0	1	0	0	0	0	1	1	0	1	0	2	2	0	2	2	2	2	2	0	1	1	0	1	2	1	0	0	1	0	0	0	2	0	0	1	0	0
275	0	0	0	0	0	1	1	1	1	2	1	0	0	0	0	0	0	0	2	0	1	0	2	1	1	1	0	1	1	0	1	2	2	0	0	2	1	2	0	1	1	0	0	2	0	0	0	0	0
276	0	0	0	0	0	0	1	0	2	2	0	1	1	0	0	0	0	0	1	1	1	1	0	0	1	0	1	2	2	2	1	1	1	1	0	2	1	0	2	0	0	1	0	2	1	0	0	0	1
277	1	0	0	0	0	1	2	0	0	0	0	0	2	0	0	1	0	1	0	1	0	0	1	1	0	1	1	1	1	1	1	0	0	1	0	2	1	0	1	1	1	0	0	0	0	0	0	0	1
278	1	1	1	1	0	0	1	0	0	0	1	0	1	0	0	0	0	0	2	0	1	0	2	2	0	1	1	1	2	2	0	2	2	0	0	2	0	0	0	2	0	0	0	0	2	0	0	0	1
279	1	0	0	0	0	0	2	1	1	2	0	0	0	0	0	0	0	1	0	1	1	1	1	1	1	1	1	2	2	2	1	1	0	1	0	2	2	0	0	0	0	0	0	0	0	0	0	0	1
280	0	1	1	0	1	0	1	1	1	2	0	0	1	0	0	1	1	1	2	0	1	0	2	2	0	0	1	2	2	1	2	1	1	2	1	1	1	0	1	1	0	0	2	2	1	1	0	0	0
281	1	0	0	1	0	0	1	0	0	0	2	1	1	0	0	0	0	1	1	1	0	0	0	0	0	1	1	2	2	1	0	0	0	1	0	2	1	0	2	0	0	0	0	1	0	0	0	0	1
282	1	0	0	0	0	0	1	0	1	1	1	0	0	0	0	0	0	0	0	2	0	0	2	2	0	2	2	2	2	2	1	2	1	1	1	1	0	0	1	1	1	0	0	2	1	0	0	0	0
283	0	0	0	1	0	0	2	0	0	0	1	1	2	0	0	0	1	1	2	0	1	0	2	2	0	1	1	2	2	2	1	1	1	0	0	2	1	0	2	0	1	0	1	2	1	0	0	0	0
284	0	0	0	1	0	0	2	1	0	1	1	1	2	0	0	0	0	0	1	1	0	2	2	2	0	0	2	2	2	2	1	0	0	1	0	2	0	0	0	2	0	0	0	2	0	0	0	0	1
285	0	0	0	0	0	1	2	0	0	0	0	1	1	0	0	0	0	1	1	1	1	1	2	2	0	2	2	2	2	2	0	1	0	2	1	1	1	0	1	1	0	0	0	2	0	0	1	1	0
286	1	0	0	1	0	0	1	0	1	1	0	0	0	0	0	0	0	1	2	0	1	1	2	2	0	0	2	2	2	2	1	2	2	0	1	1	1	0	0	1	0	0	1	1	1	0	0	0	0
287	1	0	2	0	1	0	2	1	0	1	0	0	1	0	0	1	0	1	1	1	0	0	1	1	0	2	1	1	2	2	0	1	2	1	2	1	0	0	0	2	0	0	0	2	0	0	0	0	1
288	1	0	1	1	0	0	2	0	1	1	0	0	0	0	0	0	0	1	0	1	0	0	2	2	0	1	1	1	2	2	0	1	1	0	2	0	1	0	1	1	0	0	1	2	1	2	1	0	1
289	1	1	0	0	0	0	1	0	1	1	1	1	1	0	0	0	0	1	0	2	0	1	2	2	0	1	1	1	2	2	0	1	1	1	0	2	2	0	1	1	0	0	2	2	1	1	0	0	0
290	0	0	0	0	0	1	1	0	1	1	1	1	0	0	0	0	0	1	0	1	0	0	2	2	0	1	2	2	2	2	0	1	1	1	1	1	0	0	1	2	1	0	0	1	0	0	0	0	0
291	1	0	0	0	0	1	2	0	0	0	0	1	1	0	0	0	1	0	1	1	1	2	1	1	1	1	0	1	1	1	0	2	2	0	1	1	2	0	1	1	0	1	0	1	0	0	0	0	0
292	0	0	0	0	0	1	1	0	1	1	0	0	0	0	0	0	0	1	0	2	0	0	2	2	0	0	1	2	1	1	1	2	2	1	0	2	2	1	1	1	1	0	0	1	0	0	0	0	2
293	1	1	0	0	0	1	2	0	1	1	0	0	0	0	0	0	0	0	1	0	1	1	2	2	0	1	1	2	2	2	0	2	2	0	0	2	0	0	1	1	0	1	0	1	1	0	1	0	0
294	0	0	0	0	0	0	1	1	0	1	1	0	1	0	0	0	0	0	1	1	0	0	2	2	0	1	2	2	1	1	0	1	1	1	1	2	1	0	1	1	0	0	1	2	1	1	0	0	0
295	1	0	0	0	0	0	2	0	0	0	0	0	0	0	0	0	1	1	0	2	0	0	1	1	0	1	2	2	2	2	1	2	2	0	0	2	1	1	0	0	0	0	0	1	1	1	0	0	0
296	1	0	0	1	0	1	1	0	1	1	1	0	1	0	0	0	0	1	0	2	0	0	2	2	0	2	1	2	1	1	1	2	1	0	0	2	2	0	1	0	0	0	0	1	0	1	1	0	0
297	0	0	0	1	0	0	2	0	0	0	1	1	1	0	0	0	1	2	0	2	0	0	2	2	0	0	2	2	2	1	1	1	0	0	0	2	2	0	1	0	0	0	0	1	1	0	0	0	0
298	0	0	1	0	1	1	2	0	2	2	0	0	1	0	0	0	0	1	1	1	0	0	2	2	0	0	2	2	2	2	2	1	1	1	1	2	1	0	0	1	0	0	0	2	0	0	0	0	0
299	0	0	1	0	1	0	2	0	2	2	0	1	2	0	0	0	0	0	0	2	0	0	2	2	0	1	1	1	2	2	0	2	1	1	0	2	0	0	0	2	0	0	1	2	1	1	1	0	0
300	0	0	0	0	0	1	2	1	0	1	0	1	2	0	0	0	0	1	1	0	1	1	2	2	0	2	2	2	2	2	1	1	0	1	1	1	1	0	0	2	0	1	0	1	1	0	0	0	0
301	1	1	0	0	0	1	2	0	0	0	0	0	0	0	0	0	0	0	0	1	0	0	1	2	0	1	1	1	1	1	0	1	1	1	0	2	0	0	0	1	0	0	0	2	0	1	0	1	1
302	1	0	0	0	0	1	1	0	1	1	0	1	1	0	0	0	0	0	1	1	1	0	2	2	0	1	2	1	2	2	1	0	0	1	1	1	2	1	0	1	0	0	0	1	0	0	0	0	0
303	0	0	0	0	0	0	1	0	0	0	1	0	1	0	0	1	0	1	1	1	1	2	2	2	0	0	1	1	2	2	1	1	0	1	1	1	1	0	0	2	0	0	0	1	0	0	0	1	0
304	0	0	0	0	0	1	2	0	1	1	0	0	1	0	0	0	0	1	1	1	0	0	1	1	0	1	2	2	2	2	0	0	1	1	1	2	1	1	0	0	0	0	2	2	1	1	0	0	0
305	0	0	0	1	0	0	2	0	2	2	0	1	2	0	0	1	0	0	0	2	0	0	2	2	0	1	1	1	2	2	0	1	0	1	0	2	2	0	2	0	0	0	0	2	0	0	0	0	1
306	0	0	1	1	0	0	1	0	0	0	1	0	0	0	0	0	0	2	1	1	1	0	2	2	0	1	1	1	1	1	0	1	2	1	1	2	2	0	0	1	0	0	0	1	0	0	0	0	0
307	1	0	0	1	0	0	2	0	1	1	0	1	2	0	0	0	0	0	1	1	1	0	1	1	0	1	0	1	2	2	0	1	1	0	0	2	0	0	0	2	0	0	0	2	0	1	1	0	0
308	0	0	0	1	0	0	2	0	2	2	0	0	0	0	0	0	0	0	1	1	1	1	2	2	0	0	2	2	2	2	0	0	0	0	1	1	1	0	0	1	0	0	0	1	0	1	0	0	1
309	1	0	0	0	0	0	1	0	1	1	0	1	1	0	0	0	0	1	0	2	0	1	1	2	0	2	2	2	2	2	1	1	0	0	0	2	0	0	0	1	0	2	0	2	0	1	1	1	0
310	1	0	0	0	0	0	2	1	0	1	0	0	0	0	0	0	0	1	0	2	0	0	2	2	0	0	1	2	2	1	0	1	1	2	0	2	2	0	1	2	1	0	0	1	1	1	0	0	1
311	0	0	0	1	0	0	1	0	0	0	1	1	0	0	0	0	0	1	2	0	1	1	2	2	0	1	1	1	1	1	1	1	1	0	1	1	2	0	0	1	0	0	0	2	1	0	0	0	1
312	0	0	0	0	0	1	2	0	1	1	0	0	0	0	0	0	0	1	0	2	0	2	0	1	1	1	0	1	2	2	0	2	1	1	0	2	2	0	1	1	0	0	2	2	1	1	0	0	0
313	0	0	0	0	0	1	2	0	1	1	1	0	1	0	0	0	0	0	1	1	1	1	1	1	1	1	0	2	0	0	0	2	2	0	0	2	2	0	1	1	1	1	0	2	0	0	1	0	0
314	0	0	1	1	1	0	2	0	0	0	0	0	0	0	0	0	0	1	0	2	0	1	1	1	1	2	2	2	2	2	0	1	1	0	0	2	2	0	1	0	0	0	0	1	0	0	0	0	0
315	1	0	1	1	1	1	1	0	2	2	0	0	0	0	0	0	0	0	1	0	1	0	2	2	0	0	2	2	2	1	0	2	1	1	0	2	1	0	1	1	0	0	1	2	0	1	0	0	0
316	0	0	0	0	0	1	1	0	1	1	0	1	1	0	0	0	0	0	1	1	0	1	1	1	1	1	2	2	2	2	1	2	1	1	1	1	2	0	1	1	0	0	0	2	1	0	0	0	0
317	1	0	0	0	0	1	1	0	0	0	1	0	2	0	0	1	0	2	1	1	1	0	2	2	0	2	2	2	2	2	2	1	1	0	1	2	1	0	0	0	0	0	0	1	1	0	1	1	0
318	0	0	1	1	0	0	2	0	1	1	0	0	2	1	1	1	0	1	0	1	0	0	2	2	0	1	2	2	2	2	0	0	0	0	0	2	0	0	0	2	0	0	0	2	0	0	0	0	1
319	0	0	0	0	0	0	2	1	0	1	0	1	1	0	0	0	0	2	0	2	0	0	1	1	0	0	0	1	1	1	0	1	1	0	1	1	1	0	2	0	0	0	1	2	0	0	1	1	0
320	1	0	0	0	0	0	2	0	0	0	0	1	1	0	0	0	1	1	1	0	1	0	1	2	0	1	1	1	1	1	0	1	0	2	1	1	1	0	0	2	0	0	0	2	0	1	0	0	1
321	1	0	1	1	0	1	2	0	0	0	1	1	0	0	0	0	0	1	1	1	1	1	1	1	0	1	2	1	2	2	0	2	1	0	1	1	1	0	1	1	0	0	0	0	0	0	0	0	1
322	1	1	1	0	1	0	1	0	0	0	1	1	2	1	1	1	0	0	2	0	1	0	1	1	0	1	2	2	2	2	1	1	0	2	1	2	2	0	2	1	1	1	0	2	1	1	0	0	0
323	0	0	0	1	0	1	2	0	0	0	0	0	0	0	0	0	0	0	1	1	1	0	2	2	0	1	2	2	1	2	0	1	0	0	1	2	1	1	0	1	0	0	0	2	0	0	0	0	1
324	0	1	0	0	0	0	2	0	2	2	0	0	0	0	0	0	1	2	2	0	2	1	1	1	1	0	1	2	1	1	0	1	1	0	1	1	1	1	0	1	0	0	1	2	1	0	0	0	1
325	0	0	0	0	0	0	2	0	1	1	0	0	0	0	0	0	0	2	1	1	1	0	2	2	0	0	1	1	2	2	0	1	1	0	0	2	2	0	0	2	1	0	0	1	0	1	0	0	0
326	1	0	0	1	0	1	2	0	1	1	0	0	1	0	0	0	0	0	0	1	0	0	2	2	0	1	2	2	2	1	1	1	1	0	1	1	2	0	2	0	0	0	0	1	1	1	0	0	1
327	0	0	0	0	0	0	1	0	1	1	1	0	1	0	0	0	0	1	0	2	0	0	2	2	0	2	0	1	1	1	0	0	0	0	2	2	1	0	0	2	0	0	0	0	2	0	0	0	0
328	0	0	1	1	0	1	1	0	1	1	0	0	1	0	0	0	0	0	1	1	0	0	2	2	0	0	1	1	2	2	0	2	2	0	1	2	1	0	1	1	0	0	0	1	0	1	0	0	0
329	1	0	0	0	0	0	2	0	0	0	0	0	1	0	0	0	0	1	0	2	0	0	2	2	0	1	1	2	2	1	1	2	1	1	1	1	1	0	2	0	0	0	0	1	0	0	0	0	1
330	0	0	1	1	0	0	2	0	2	2	0	1	2	1	1	1	0	1	2	0	1	0	0	0	0	1	1	1	2	2	0	2	1	1	1	1	2	0	1	1	0	0	1	2	1	1	1	0	0
331	0	0	0	0	0	0	2	0	1	1	0	1	1	0	0	0	0	0	1	0	1	2	0	1	1	1	2	2	2	2	0	1	1	0	1	1	1	0	0	0	0	1	1	2	1	1	0	0	0
332	0	0	0	0	0	0	2	0	1	1	0	1	2	0	0	0	0	1	0	2	0	1	2	2	0	1	1	1	2	2	0	1	0	1	1	2	1	0	0	2	0	0	0	2	0	0	0	0	0
333	0	0	0	1	0	0	2	1	0	1	0	1	1	0	0	0	0	1	1	1	0	0	2	2	0	0	2	2	2	2	1	1	2	0	1	2	0	0	1	0	0	0	0	1	1	0	0	0	0
334	1	0	0	0	0	0	2	0	1	1	0	0	0	0	0	0	1	1	1	0	1	0	2	2	0	2	0	2	1	1	0	2	2	0	1	1	1	1	1	0	0	0	1	2	1	0	0	0	1
335	0	0	0	1	0	0	2	0	2	2	0	0	1	0	0	1	1	1	1	0	1	1	0	1	1	1	2	2	2	2	1	1	2	1	2	2	2	0	1	1	0	0	1	2	1	0	0	0	1
336	1	1	0	0	0	1	2	0	1	1	0	1	0	0	0	0	0	0	0	2	0	0	2	2	0	1	0	2	1	1	0	1	1	0	0	2	2	0	1	1	1	0	0	1	0	0	0	0	1
337	0	0	0	0	0	0	2	0	1	1	0	0	1	0	0	0	1	1	1	1	0	0	2	2	0	2	2	2	2	2	0	2	1	0	0	2	1	0	0	2	0	1	0	1	0	0	0	0	0
338	0	1	0	0	0	1	2	0	0	0	0	1	2	0	0	1	0	0	0	2	1	1	2	2	0	1	2	2	2	2	0	1	1	0	0	2	2	1	1	0	0	0	0	0	0	0	0	0	0
339	0	1	0	0	0	0	2	0	1	1	0	0	1	0	0	0	0	1	0	1	0	0	2	2	0	1	0	1	1	0	1	2	2	0	2	0	1	1	0	1	0	0	0	2	0	0	0	0	0
340	0	0	1	2	0	0	2	0	1	1	0	0	0	0	0	0	0	2	1	1	1	1	2	2	0	1	2	2	2	2	0	0	0	1	1	1	0	0	0	2	0	0	0	2	0	0	0	0	0
341	1	0	0	0	0	0	2	0	0	0	0	1	1	0	0	0	0	1	1	1	1	1	0	0	1	0	1	2	2	1	1	1	2	0	0	2	2	0	2	0	0	1	0	2	0	1	0	0	0
342	1	0	0	0	0	0	2	0	2	2	0	1	0	0	0	0	0	2	1	1	1	0	2	2	0	1	2	2	2	2	2	0	0	1	2	2	1	0	0	2	0	0	0	1	0	0	0	0	0
343	0	0	1	1	0	0	1	0	1	1	0	1	2	0	0	0	0	0	0	2	0	0	0	0	0	0	1	2	2	2	1	1	1	1	2	1	1	1	0	0	0	0	0	1	0	1	0	0	1
344	0	0	0	0	0	0	2	1	0	1	0	0	1	0	0	1	0	1	1	1	0	1	2	2	0	1	1	1	1	1	0	1	2	0	1	2	2	1	1	0	0	1	0	2	1	0	0	0	0
345	1	0	0	0	0	0	2	0	1	1	1	0	2	0	0	0	0	0	0	1	0	0	2	2	0	1	1	1	2	2	0	1	0	1	0	2	2	0	0	1	0	1	0	1	1	1	0	0	0
346	1	0	1	1	0	0	2	1	0	1	0	0	0	0	0	0	1	1	0	2	0	0	1	2	0	0	1	1	2	2	0	0	1	1	1	2	1	0	0	2	0	0	0	2	0	1	0	0	0
347	0	0	0	0	0	2	1	0	1	1	1	0	0	0	0	0	0	1	0	2	0	0	2	2	0	1	1	1	1	1	0	0	1	1	1	2	1	1	0	1	0	1	0	2	0	1	0	0	1
348	1	0	0	0	0	2	2	0	0	0	0	2	2	1	1	1	0	0	0	1	0	0	2	2	0	2	2	2	2	2	1	1	0	0	1	2	2	1	1	0	0	0	0	2	0	0	0	0	0
349	1	0	0	0	0	0	1	0	0	0	1	0	1	0	0	0	0	1	1	1	1	0	1	1	1	0	0	1	1	0	0	2	1	0	2	2	0	0	1	1	0	0	0	1	0	0	0	0	0
350	0	0	0	0	0	1	1	0	0	0	1	0	0	0	0	0	0	1	0	2	0	1	2	2	0	0	1	1	2	2	1	1	0	0	1	1	2	0	1	1	0	0	0	1	0	0	0	0	0
351	1	0	0	0	0	0	2	0	1	1	1	0	1	0	0	0	0	1	2	0	2	0	1	1	0	1	0	2	2	2	1	1	0	0	1	2	1	1	0	1	0	1	0	2	0	0	0	0	0
352	1	0	0	1	0	0	2	1	0	1	0	1	1	0	0	0	0	2	1	1	1	0	1	2	0	0	1	2	2	2	0	1	1	0	1	1	2	0	2	1	1	0	0	1	1	1	0	0	0
353	1	0	0	0	0	0	1	0	1	1	1	0	0	0	0	0	0	1	1	1	0	0	2	2	0	1	1	2	1	1	1	1	1	0	0	2	2	0	1	1	0	0	0	1	0	0	0	2	0
354	1	0	0	0	0	2	2	0	1	1	1	0	0	0	0	0	0	0	0	1	0	1	2	2	0	1	1	1	2	2	0	1	1	0	1	1	1	0	1	1	0	0	1	2	1	0	0	0	1
355	0	0	0	0	0	0	2	0	2	2	0	0	0	0	0	0	1	1	1	0	1	0	2	2	0	1	2	2	2	2	0	2	1	0	1	1	2	0	0	1	0	0	0	0	2	1	0	0	0
356	0	0	0	1	0	0	2	0	0	0	0	1	2	0	0	0	0	1	0	2	0	0	2	2	0	0	1	1	2	2	1	1	0	1	0	2	2	0	1	0	0	0	1	1	1	2	1	0	0
357	0	0	0	1	0	0	1	0	0	0	1	0	0	0	0	0	0	0	1	1	1	0	2	2	0	2	0	2	1	1	0	2	1	0	0	2	0	0	0	2	0	0	0	1	0	0	0	0	0
358	0	0	0	1	0	0	2	1	1	2	0	0	1	0	0	1	0	0	1	0	1	0	0	2	0	1	1	1	2	2	0	2	2	0	2	1	0	0	0	1	0	0	1	2	2	2	0	0	1
359	1	1	0	0	0	0	2	1	0	1	0	0	0	0	0	0	0	0	1	1	1	0	2	2	0	0	1	1	1	1	0	2	2	0	2	0	0	1	0	1	0	1	1	2	1	1	0	1	0
360	0	0	0	0	0	0	2	0	1	1	1	0	0	0	0	0	0	1	0	2	0	1	2	2	0	1	1	1	2	2	0	1	1	0	0	2	1	0	1	1	0	0	0	1	0	0	0	0	0
361	1	1	1	1	1	0	2	0	1	1	0	0	1	0	0	0	0	1	1	1	0	0	2	2	0	1	0	2	1	1	0	1	1	1	0	2	0	0	0	2	0	0	0	2	1	0	0	0	1
362	1	0	0	0	0	0	2	0	0	0	0	1	2	0	0	0	0	0	0	2	0	0	2	2	0	2	1	1	1	1	0	1	1	0	1	1	1	0	1	1	0	0	0	2	0	0	0	0	0
363	1	0	0	0	0	0	2	0	1	1	1	0	0	0	0	0	1	0	1	1	1	1	1	1	1	1	2	2	2	1	0	1	1	1	1	2	1	0	0	1	0	0	1	1	1	0	1	0	0
364	1	0	0	0	0	0	2	1	0	1	0	0	1	0	0	1	0	0	0	1	0	1	2	2	0	0	1	1	1	1	0	1	1	2	1	1	2	1	0	0	0	0	1	1	0	1	0	1	0
365	0	0	0	1	0	0	2	0	1	1	0	1	1	0	0	0	1	1	2	0	1	1	1	2	0	0	1	1	2	2	0	2	2	0	1	1	2	0	2	0	1	0	1	2	1	1	0	0	0
366	1	0	0	0	0	2	2	0	1	1	0	0	0	0	0	0	0	0	2	0	0	0	2	2	0	1	2	2	2	2	0	1	1	0	0	2	1	0	1	1	0	0	0	1	0	0	0	0	0
367	0	0	0	0	0	2	1	1	1	2	0	1	1	0	0	0	0	1	0	2	0	0	2	2	0	1	2	2	2	2	0	1	0	1	1	2	2	0	1	0	0	0	1	2	1	0	0	0	1
368	1	0	0	0	0	1	1	0	1	1	1	0	1	0	0	0	0	0	1	1	1	0	0	0	0	1	1	1	1	2	0	0	0	1	0	2	0	0	0	1	0	0	0	2	1	1	0	0	2
369	1	0	0	0	0	0	2	0	2	2	0	1	1	0	0	0	0	1	1	1	1	0	2	2	0	1	2	2	2	1	0	1	2	0	2	1	2	1	1	0	0	0	0	1	0	0	0	0	0
370	1	0	1	0	1	1	1	0	1	1	0	0	1	0	0	0	0	0	0	1	0	1	1	1	1	0	1	2	2	2	0	1	1	0	0	2	0	0	1	1	0	1	0	2	1	0	0	0	0
371	1	1	0	0	0	0	2	0	0	0	0	0	0	0	0	0	0	0	1	1	1	0	2	2	0	1	0	2	0	0	0	1	0	1	0	2	1	0	0	2	0	0	1	1	1	1	0	0	0
372	1	1	0	0	0	1	1	0	1	1	0	1	2	0	0	0	0	1	0	2	0	0	2	2	0	0	2	2	2	2	0	1	0	2	1	1	1	1	0	1	0	0	0	1	0	0	0	0	1
373	0	0	0	1	0	1	1	0	1	1	0	0	1	0	0	1	0	1	1	1	1	0	2	2	0	2	2	2	2	1	0	1	0	1	0	2	1	0	0	2	0	0	1	2	1	1	0	1	0
374	0	0	1	1	0	0	2	0	0	0	0	0	0	0	0	0	0	0	1	1	1	0	2	2	0	1	2	2	2	2	0	0	2	1	2	2	1	0	0	2	1	0	0	0	0	0	0	1	0
375	0	0	1	1	0	0	0	0	0	0	2	2	2	0	0	0	0	1	1	1	0	0	2	1	1	1	1	2	2	2	1	1	1	0	1	2	1	0	0	2	0	1	1	2	1	1	0	0	0
376	0	0	0	0	0	0	1	1	0	1	1	0	2	0	0	0	0	0	1	1	0	0	1	1	0	0	2	2	2	2	0	1	1	0	1	1	1	0	0	1	0	0	1	1	1	0	0	1	0
377	1	0	0	0	0	1	2	0	0	0	1	0	0	0	0	0	0	1	0	2	0	0	1	1	0	2	2	2	2	2	1	1	0	1	0	2	0	0	0	2	0	0	0	1	1	1	0	1	0
378	1	0	0	0	0	0	2	1	0	1	0	0	1	0	0	0	0	1	1	1	1	0	2	2	0	1	1	1	2	2	1	0	1	1	1	2	1	0	2	0	0	1	0	2	1	1	0	0	0
379	0	0	0	0	0	1	2	0	0	0	1	0	2	0	0	0	0	0	1	1	1	0	1	2	0	0	2	2	2	2	2	2	2	0	1	1	0	0	0	2	0	0	1	1	1	0	0	0	0
380	1	0	0	0	0	0	1	0	0	0	2	0	0	0	0	0	0	1	2	0	0	0	2	2	0	0	1	1	2	2	0	1	1	0	0	2	1	0	0	1	0	0	0	2	0	2	0	0	0
381	0	0	0	0	0	0	1	0	1	1	1	0	1	1	1	1	1	2	2	0	2	1	0	1	0	1	2	2	2	1	0	1	1	0	1	1	1	0	0	1	0	0	0	2	0	2	0	0	2
382	0	0	0	0	0	1	2	0	1	1	0	0	2	1	1	1	0	0	0	2	0	0	2	2	0	0	1	1	2	2	1	2	1	1	1	1	1	1	0	0	0	0	1	1	1	2	0	1	0
383	1	0	0	0	0	0	2	0	1	1	0	0	0	0	0	0	0	0	1	1	1	0	2	2	0	2	1	2	1	1	1	0	0	0	0	2	2	0	2	0	0	0	1	2	1	1	0	0	0
384	0	0	0	0	0	0	2	0	0	0	1	0	2	0	0	1	0	0	1	1	1	1	2	2	0	0	2	2	2	2	1	1	1	1	2	1	0	0	0	2	0	0	1	1	0	0	1	0	0
385	1	1	0	0	0	0	1	0	0	0	2	0	0	0	0	0	0	0	0	2	0	0	2	2	0	2	2	2	2	2	0	1	1	0	1	1	0	0	0	2	0	0	0	1	0	1	0	0	0
386	1	0	0	0	0	0	1	0	0	0	1	0	1	0	0	0	0	1	0	1	0	1	2	2	0	1	2	2	2	2	0	1	2	0	0	2	1	0	0	1	0	1	0	2	1	1	0	0	0
387	0	0	0	0	0	1	2	0	2	2	0	0	1	0	0	0	0	1	0	2	0	0	2	2	0	2	1	2	1	1	1	1	1	2	1	1	0	0	1	2	1	0	0	0	0	0	0	1	1
388	1	1	0	0	0	0	1	0	1	1	1	0	0	0	0	0	0	2	1	1	1	0	2	2	0	1	2	2	2	2	2	1	1	1	1	1	2	0	1	2	1	0	0	0	0	0	0	0	0
389	0	0	0	0	0	0	2	0	0	0	0	1	1	0	0	0	0	0	1	1	1	0	2	2	0	0	2	2	2	2	0	1	1	1	0	2	1	0	0	0	0	0	1	1	1	1	0	0	0
390	0	0	0	0	0	1	2	1	1	2	0	0	0	0	0	0	0	0	1	1	1	1	2	2	0	0	2	2	2	1	0	2	2	0	2	0	0	0	0	2	0	1	0	2	1	1	0	0	1
391	0	0	0	1	0	0	2	0	0	0	0	0	0	0	0	0	0	0	0	2	0	1	2	2	0	0	1	2	2	2	0	2	1	1	0	2	1	0	1	1	0	0	1	2	1	0	1	0	1
392	0	0	0	0	0	0	2	0	0	0	0	0	1	0	0	1	1	2	1	1	1	0	2	2	0	1	2	2	2	2	0	0	0	0	0	2	1	0	0	0	0	0	0	1	0	0	1	0	0
393	0	0	0	0	0	0	2	0	0	0	0	0	0	0	0	0	0	0	0	2	0	0	2	2	0	1	2	2	2	2	0	2	2	0	2	0	0	0	0	1	0	0	0	2	0	1	0	0	0
394	0	0	0	1	0	1	2	1	1	2	0	1	1	0	0	0	0	1	2	0	1	0	0	0	0	0	1	1	1	1	0	2	1	1	1	1	2	0	1	1	0	1	0	1	0	0	0	0	0
395	1	0	0	0	0	0	1	1	0	1	1	0	0	0	0	0	0	0	1	1	1	0	2	2	0	2	1	2	2	2	0	2	1	0	1	1	1	0	1	1	0	0	1	1	1	1	0	0	0
396	0	0	0	0	0	0	2	0	1	1	1	1	2	0	0	0	0	1	0	2	0	0	2	2	0	2	1	1	1	1	1	1	1	0	1	2	1	0	2	0	0	0	1	2	1	1	1	0	0
397	0	1	1	0	1	0	1	0	0	0	0	0	1	0	0	0	1	0	1	1	1	0	1	1	0	0	1	1	2	1	1	1	1	0	0	2	0	0	0	2	0	1	0	1	1	1	0	0	0
398	1	0	0	1	0	1	2	0	1	1	0	0	1	0	0	0	0	0	1	0	0	1	2	2	0	0	1	1	2	2	0	1	1	0	2	0	1	0	0	2	1	1	0	1	1	0	1	0	0
399	1	0	0	0	0	1	2	0	1	1	0	0	0	0	0	0	0	0	0	1	0	0	2	2	0	1	1	2	2	2	1	1	1	0	1	1	1	1	0	1	0	0	1	1	1	1	0	0	0
400	1	0	0	0	0	0	2	1	0	1	0	0	1	0	0	0	0	1	1	1	1	0	2	2	0	0	1	2	2	1	2	1	0	0	0	2	2	0	1	0	0	1	0	2	1	1	0	0	0
401	1	0	0	0	0	1	1	0	2	2	0	0	0	0	0	0	0	1	0	2	0	1	1	2	0	1	1	1	2	2	0	1	1	0	1	1	1	0	0	2	0	0	0	2	1	1	0	1	0
402	0	0	0	0	0	0	2	0	0	0	0	1	1	0	0	0	1	2	2	0	2	0	1	1	0	2	2	2	2	2	0	2	2	0	1	1	2	0	1	1	0	0	0	2	0	0	0	1	0
403	0	0	0	0	0	1	2	1	0	1	0	0	1	0	0	0	0	1	2	0	2	0	1	1	1	2	0	1	1	1	0	0	0	0	1	1	2	0	2	0	0	0	1	2	0	0	0	0	0
404	0	0	0	0	0	0	2	1	1	2	0	0	0	0	0	0	0	0	1	0	1	0	2	2	0	2	2	2	2	2	0	1	2	1	1	2	0	0	0	2	0	0	1	1	1	0	1	0	0
405	1	0	0	0	0	0	1	0	2	2	0	1	1	0	0	0	0	0	0	1	0	1	1	1	1	0	1	1	2	2	1	2	2	0	1	1	2	0	0	1	0	1	0	1	1	0	0	0	0
406	0	0	0	0	0	0	1	0	0	0	1	0	2	0	0	1	1	1	0	2	0	0	1	1	0	0	1	2	2	2	1	1	0	2	1	2	0	0	0	2	0	0	0	1	0	0	1	0	1
407	1	0	0	0	0	0	2	0	2	2	0	1	2	1	1	1	0	0	0	1	0	1	0	1	1	1	2	2	2	2	0	1	1	1	0	2	2	0	1	2	2	0	0	0	1	1	0	0	1
408	1	0	0	1	0	0	2	0	2	2	0	0	1	0	0	0	0	0	2	0	0	0	2	2	0	1	2	2	1	1	1	0	0	2	1	2	2	1	1	1	1	0	0	2	0	0	1	0	1
409	1	0	0	0	0	0	1	1	0	2	0	0	0	0	0	0	0	1	0	2	0	0	2	2	0	0	1	1	2	2	0	1	1	0	1	1	2	0	2	1	1	0	1	1	1	0	1	0	1
410	0	0	0	1	0	0	1	0	0	0	1	0	1	0	0	0	0	0	1	1	1	0	2	2	0	2	2	2	1	2	0	2	1	1	1	1	1	1	0	0	0	0	0	0	0	0	0	1	0
411	1	0	1	0	0	0	2	0	2	2	0	1	2	0	0	1	0	0	1	1	0	0	2	2	0	1	1	0	2	2	0	0	0	1	2	2	1	0	0	2	1	1	0	2	1	1	0	0	0
412	1	0	0	1	0	0	2	0	2	2	0	0	0	0	0	0	0	0	1	0	1	1	2	2	0	1	1	2	2	2	0	1	1	0	1	2	2	0	1	0	0	0	0	2	0	0	0	0	0
413	0	0	0	0	0	2	1	0	1	1	0	0	0	0	0	0	0	1	2	0	1	0	1	1	1	0	0	1	2	2	0	2	2	0	0	2	2	0	2	1	1	0	1	1	1	0	0	0	0
414	1	0	0	0	0	0	2	0	2	2	0	0	1	0	0	0	0	0	2	0	1	1	2	2	0	1	1	2	1	1	1	1	1	0	0	2	0	0	0	1	0	1	0	2	0	1	0	0	2
415	0	0	0	0	0	0	1	0	1	1	1	0	1	1	0	0	0	1	1	1	0	0	2	2	0	1	0	1	1	1	0	2	2	0	0	2	1	0	2	0	0	0	0	0	0	0	0	1	0
416	0	1	0	0	0	0	2	1	0	1	0	0	0	0	0	0	0	1	1	1	1	0	2	2	0	1	2	2	2	2	0	1	1	0	1	1	0	0	0	2	0	0	0	2	0	0	0	0	0
417	0	0	0	0	0	0	2	0	0	0	0	0	0	0	0	0	0	1	1	1	1	0	2	2	0	1	1	1	2	2	0	1	1	0	1	1	1	0	1	2	1	0	0	1	0	0	0	0	0
418	0	0	0	1	0	0	2	0	1	1	1	1	1	0	0	0	1	2	2	0	2	0	2	2	0	2	1	2	2	2	0	2	2	0	1	1	1	1	0	0	0	0	0	1	0	0	0	0	0
419	0	0	0	0	0	0	1	0	1	1	1	0	2	0	0	0	0	1	0	2	1	1	2	2	0	1	2	2	2	2	1	0	1	1	0	2	1	0	1	1	1	0	1	2	2	2	0	0	0
420	1	0	0	0	0	1	1	1	0	1	0	0	1	0	0	0	0	0	2	0	0	0	2	2	0	0	1	1	2	2	0	1	1	0	1	1	1	0	1	1	0	0	1	2	1	1	0	0	0
421	0	0	0	0	0	0	2	0	2	2	0	1	1	0	0	0	0	2	0	2	0	1	2	2	0	0	2	2	2	2	0	1	1	0	1	2	2	0	1	1	0	0	0	2	0	0	1	1	0
422	0	0	0	0	0	0	2	0	0	0	0	0	1	0	0	0	0	0	0	1	0	0	2	2	0	1	0	1	2	2	0	0	0	0	1	1	1	0	1	2	1	2	0	2	0	0	0	0	0
423	1	0	0	1	0	0	2	0	1	1	0	0	0	0	0	0	0	0	0	2	0	0	2	2	0	1	2	2	2	2	2	1	1	1	0	2	2	0	0	2	1	0	0	1	1	0	0	1	1
424	1	0	0	0	0	0	1	0	0	0	0	0	1	0	0	0	1	2	0	2	0	1	1	1	1	1	2	2	2	2	1	0	1	0	0	2	2	0	2	0	0	0	1	1	1	2	0	0	0
425	0	0	0	0	0	0	2	0	2	2	0	0	0	0	0	0	0	1	1	0	1	0	1	1	0	2	2	2	2	2	1	1	1	2	0	2	1	0	0	2	0	0	0	2	0	0	0	0	1
426	1	0	0	1	0	0	1	0	0	0	1	0	1	0	0	0	0	1	1	1	0	1	2	2	0	1	1	1	2	2	1	0	0	1	0	2	1	0	1	1	0	0	0	1	0	0	0	0	0
427	0	0	0	1	0	0	1	0	1	1	1	1	2	1	1	1	0	0	0	1	0	0	2	2	0	2	1	1	2	2	0	1	0	1	1	1	1	0	1	1	0	0	0	1	0	1	0	0	0
428	0	0	1	0	1	0	0	0	0	0	1	1	1	0	0	0	0	1	0	2	0	1	2	2	0	1	0	2	1	1	0	1	1	1	1	1	0	0	0	2	0	0	0	1	0	0	0	0	0
429	1	0	0	0	0	0	2	0	0	0	0	0	1	0	0	1	1	2	0	2	0	0	2	2	0	0	1	1	1	1	0	1	1	0	1	1	0	0	0	2	0	1	0	2	1	0	1	0	0
430	1	0	0	0	0	0	2	0	1	1	1	0	1	0	0	0	0	0	1	1	1	1	1	1	1	1	2	2	2	2	1	2	1	1	1	1	2	0	1	1	0	1	0	2	1	1	0	2	0
431	1	0	0	0	0	0	2	0	1	1	0	0	2	0	0	1	0	0	0	2	0	0	1	1	1	2	2	2	2	2	1	0	0	0	0	2	1	1	0	0	0	0	1	1	0	0	0	0	0
432	0	0	0	1	0	0	2	0	0	0	0	1	2	1	1	1	0	0	1	1	1	1	2	2	0	0	2	2	2	2	1	2	2	0	2	0	2	0	0	1	0	0	0	2	0	0	0	0	0
433	0	0	0	0	0	0	1	0	1	1	1	0	1	0	0	1	0	0	0	1	0	0	2	2	0	2	1	1	2	2	0	1	1	0	0	1	2	0	1	1	0	0	1	1	1	0	1	0	1
434	0	0	0	0	0	0	2	0	0	0	0	1	0	0	0	0	0	0	2	0	1	1	2	2	0	0	2	2	2	2	0	1	1	2	1	1	1	0	1	1	0	0	0	1	0	0	0	0	0
435	1	0	0	0	0	0	1	1	1	2	0	0	0	0	0	0	0	1	1	0	0	0	1	1	0	0	2	2	2	2	1	1	1	0	2	0	1	0	1	1	0	0	0	2	0	1	0	0	0
436	1	0	0	0	0	0	1	0	0	0	1	0	0	0	0	0	1	2	1	1	1	1	2	2	0	2	1	2	2	1	1	0	1	2	1	2	1	1	0	1	0	0	0	1	0	0	0	0	0
437	1	1	0	0	0	0	1	0	0	0	1	0	1	0	0	0	1	0	1	1	1	1	1	1	1	0	1	1	2	2	0	2	1	0	2	2	1	0	1	1	0	0	1	1	1	0	0	0	1
438	1	0	0	0	0	1	1	0	0	0	1	0	1	0	0	0	0	1	0	2	0	1	1	2	0	0	2	2	2	2	0	1	0	0	1	2	1	1	0	0	0	1	0	2	2	0	0	0	0
439	1	0	0	0	0	0	1	1	1	2	0	0	0	0	0	0	0	0	0	1	0	1	2	2	0	0	0	0	2	1	0	0	1	2	1	2	0	0	0	2	0	0	1	1	1	2	0	0	0
440	1	0	0	0	0	0	2	0	1	1	1	0	0	0	0	0	1	2	1	1	1	0	2	2	0	1	1	2	2	1	1	0	0	0	1	1	0	0	0	1	0	0	0	0	0	0	0	0	0
441	0	0	0	0	0	0	2	1	1	2	0	1	1	0	0	0	0	0	0	2	0	0	2	2	0	1	2	2	2	2	1	1	1	1	1	1	1	1	0	1	0	0	0	0	0	0	0	0	0
442	0	0	0	0	0	0	1	0	0	0	1	0	0	0	0	0	0	2	1	1	1	1	1	1	1	1	2	2	2	2	1	1	1	2	2	1	0	0	0	2	0	0	0	0	1	1	0	0	1
443	1	0	1	1	0	0	2	0	1	1	0	1	1	0	0	0	1	2	1	1	1	2	2	2	0	0	1	2	2	2	0	2	2	0	0	2	2	0	2	1	1	0	0	1	0	1	0	0	0
444	0	0	0	0	0	0	1	0	1	1	1	0	1	0	0	0	0	0	2	0	0	0	2	2	0	1	0	1	1	1	0	2	1	0	1	1	1	0	1	1	0	0	1	2	0	0	0	0	0
445	0	0	0	1	0	0	1	0	2	2	0	0	0	0	0	0	1	2	1	1	1	0	2	2	0	1	0	1	1	0	0	2	2	0	2	1	1	0	0	2	0	2	0	2	0	0	0	0	0
446	1	0	1	0	0	0	2	1	1	2	0	1	1	0	0	0	0	0	1	1	1	1	2	2	0	2	1	1	2	2	0	1	0	1	0	2	2	0	2	1	1	0	0	0	0	0	0	0	0
447	0	0	1	1	0	0	2	0	2	2	0	0	2	0	0	0	0	1	0	2	0	0	1	1	0	0	1	1	1	1	0	1	1	0	0	2	1	1	1	0	0	0	0	2	0	1	0	1	0
448	0	0	0	1	0	1	2	0	1	1	0	0	1	0	0	1	0	1	2	0	0	0	2	2	0	0	2	2	2	2	1	1	2	0	0	2	2	0	2	0	1	0	0	1	0	0	0	0	0
449	0	0	0	1	0	0	2	1	0	1	0	0	1	0	0	0	0	1	2	0	1	0	2	2	0	1	1	1	2	2	0	1	1	1	2	0	1	1	1	0	0	0	2	2	0	1	0	0	0
450	1	0	0	0	0	0	2	1	0	1	0	0	0	0	0	0	0	0	0	2	0	0	2	2	0	1	1	1	2	2	1	1	1	0	1	2	2	0	2	1	1	0	0	0	1	0	0	0	0
451	0	0	0	0	0	0	2	0	0	0	0	0	0	0	0	0	0	0	0	1	0	1	2	2	0	1	2	2	2	2	0	0	0	1	0	2	2	0	0	2	1	0	1	2	1	2	0	0	0
452	0	0	0	0	0	0	1	0	2	2	0	1	2	0	0	0	0	1	0	2	0	1	0	1	1	1	2	2	2	2	0	1	1	0	0	2	0	0	1	0	0	0	0	1	0	0	0	0	0
453	0	0	0	0	0	0	2	0	1	1	1	1	1	0	0	0	0	0	1	1	1	0	2	2	0	2	1	2	1	1	1	2	2	0	1	1	1	1	0	1	0	0	0	2	0	0	0	0	0
454	1	0	0	0	0	0	0	0	0	0	1	0	0	0	0	0	0	0	1	1	0	1	0	1	0	0	2	2	1	1	1	1	1	1	0	2	1	0	1	1	0	0	1	2	0	0	0	0	1
455	1	0	0	0	0	0	0	0	0	0	1	1	1	1	1	1	0	0	1	1	1	0	1	1	0	1	1	2	1	1	0	2	1	1	0	2	1	0	0	2	0	1	1	2	1	1	0	0	0
456	0	0	1	1	0	0	2	0	0	0	1	0	1	0	0	0	0	0	0	2	0	0	2	2	0	0	0	1	2	2	1	1	1	0	1	1	1	0	1	1	0	1	0	1	1	0	0	0	1
457	1	0	0	0	0	0	2	0	2	2	0	0	0	0	0	0	0	1	1	1	0	0	2	2	0	1	2	2	2	2	0	2	1	0	1	1	1	0	0	1	0	0	0	0	0	0	0	0	0
458	0	0	0	0	0	0	2	0	2	2	0	0	0	0	0	0	1	1	2	0	1	0	2	2	0	1	2	2	1	1	0	1	1	2	1	1	0	0	1	2	1	1	0	2	1	0	0	0	0
459	0	0	0	0	0	0	2	0	1	1	0	0	0	0	0	0	0	0	2	0	0	1	1	1	1	0	2	2	2	2	0	1	1	0	1	0	1	0	2	0	0	0	1	2	1	0	0	0	1
460	1	0	0	0	0	0	1	0	0	0	2	0	2	0	0	0	0	0	0	2	0	0	1	1	1	1	2	2	2	2	0	2	1	0	1	1	1	0	1	1	0	0	0	2	0	1	0	0	0
461	1	0	0	1	0	0	1	0	0	0	1	0	0	0	0	0	1	1	0	2	1	0	2	2	0	1	0	2	1	1	0	0	0	0	0	2	1	0	0	2	0	0	1	1	1	0	2	0	0
462	1	0	0	1	0	0	2	0	0	0	0	2	2	1	1	1	0	1	0	2	1	1	2	2	0	2	1	2	1	1	0	0	0	0	2	2	2	0	1	2	2	0	1	1	0	1	0	0	0
463	0	0	0	0	0	0	2	0	0	0	0	0	1	0	0	1	0	0	0	1	0	0	2	2	0	1	1	1	2	2	0	2	2	1	0	2	0	0	0	2	0	1	0	1	0	0	0	0	1
464	1	0	1	0	1	2	2	1	0	1	0	0	1	0	0	0	0	1	1	1	0	0	2	2	0	0	1	1	2	2	0	0	1	0	0	2	2	0	2	1	1	0	1	1	1	2	1	0	0
465	0	0	0	0	0	0	1	0	1	1	1	0	1	0	0	0	0	0	0	1	0	0	2	2	0	0	1	2	2	2	1	0	0	0	0	2	1	0	1	1	0	0	1	2	1	0	0	0	0
466	1	0	1	0	0	0	1	0	0	0	0	1	1	0	0	0	0	1	1	0	1	0	2	2	0	2	1	1	2	2	0	2	2	0	2	0	0	0	0	1	0	0	1	2	1	1	0	0	1
467	1	0	0	1	0	0	2	0	2	2	0	1	1	0	0	0	0	0	1	1	1	0	2	2	0	2	2	2	2	1	0	1	2	1	2	1	1	0	0	1	0	0	0	1	1	0	0	0	0
468	1	0	0	0	0	1	2	1	1	2	0	1	1	0	0	0	0	1	1	1	1	1	1	1	1	0	1	2	2	2	0	0	0	1	0	2	2	0	2	0	1	0	1	1	0	0	0	0	1
469	0	0	0	0	0	0	1	1	1	2	0	0	0	0	0	0	0	0	0	1	0	1	1	1	1	1	1	1	2	2	0	2	1	1	1	1	2	1	1	0	0	0	0	2	0	0	1	1	0
470	1	0	0	0	0	1	2	0	2	2	0	1	2	0	0	0	0	0	1	1	1	1	2	2	0	1	1	2	1	2	1	0	0	0	0	2	2	0	0	0	0	0	0	2	0	0	2	0	0
471	0	0	0	0	0	1	2	0	0	0	1	0	1	0	0	0	0	0	1	1	1	1	1	1	0	0	2	2	2	2	2	2	1	1	0	2	1	0	0	2	0	0	0	1	0	0	0	0	0
472	1	0	0	0	0	0	2	1	1	2	0	0	1	0	0	1	0	1	1	1	1	0	2	2	0	0	1	0	1	2	0	1	2	0	1	2	0	0	1	1	0	1	1	2	1	1	0	0	1
473	0	0	0	1	0	0	2	0	1	1	0	1	1	0	0	0	0	0	0	2	0	1	2	2	0	1	1	2	2	2	1	1	1	0	1	1	0	0	0	2	0	0	0	2	0	1	0	0	0
474	0	0	0	0	0	0	1	0	1	1	0	0	1	0	0	0	0	0	1	1	1	0	2	2	0	1	2	2	2	2	1	1	1	1	2	0	2	0	1	0	0	0	0	1	1	0	0	1	0
475	1	0	0	0	0	0	2	0	1	1	0	0	0	0	0	0	0	0	0	1	0	0	1	1	0	1	2	2	2	2	2	2	1	1	0	2	0	0	1	1	0	0	0	2	0	0	0	0	1
476	0	0	0	0	0	0	2	1	0	1	0	0	0	0	0	0	0	0	0	2	0	0	2	2	0	2	0	1	1	1	0	0	1	1	1	2	1	0	1	1	0	0	0	2	1	1	0	0	0
477	0	0	0	0	0	0	2	0	0	0	0	0	1	0	0	0	1	1	0	2	1	2	0	1	1	1	1	2	1	1	1	1	2	1	1	2	1	2	0	1	1	0	1	1	0	0	0	0	0
478	0	0	0	0	0	0	2	1	0	1	0	0	0	0	0	0	0	1	0	2	0	0	2	2	0	1	2	2	2	2	1	1	1	0	1	1	2	0	1	1	0	1	0	2	1	0	0	1	0
479	1	0	0	1	0	0	1	1	1	2	1	0	1	1	1	1	0	0	0	2	0	1	2	2	0	1	2	2	2	1	0	0	0	1	1	1	1	0	1	1	1	0	1	2	1	0	0	0	1
480	0	0	0	0	0	0	1	1	1	2	1	1	2	0	0	0	0	0	1	1	1	0	2	2	0	1	2	2	2	2	1	1	0	1	1	2	1	1	0	1	0	0	1	2	1	1	0	1	1
481	0	0	1	0	1	0	2	1	0	1	0	0	1	0	0	0	0	1	0	2	0	0	2	2	0	1	2	2	2	2	2	0	1	1	1	2	1	0	0	2	0	0	0	2	0	0	0	0	0
482	1	0	0	0	0	2	2	0	2	2	0	0	2	0	0	1	0	1	1	1	0	1	2	2	0	0	1	2	1	1	1	2	2	0	1	1	1	0	0	2	0	0	1	2	1	1	0	0	2
483	1	0	0	0	0	0	2	1	0	1	0	0	1	0	0	1	0	1	0	2	0	0	2	2	0	0	2	2	2	2	1	2	2	0	0	2	2	0	1	1	0	0	0	2	0	1	0	1	0
484	1	0	0	0	0	0	2	0	0	0	1	0	0	0	0	0	0	1	0	1	1	1	2	2	0	0	2	2	2	2	1	1	1	1	2	0	2	0	1	1	0	0	0	1	0	0	0	2	0
485	0	0	0	1	0	0	2	0	1	1	0	1	1	0	0	0	0	0	0	2	0	0	1	1	1	2	1	2	1	1	0	1	1	1	0	2	1	1	0	0	0	2	0	2	0	2	0	0	0
486	0	0	0	1	0	0	2	0	1	1	0	0	1	0	0	0	0	1	2	0	1	0	1	1	1	2	0	1	1	1	0	1	0	0	0	2	2	0	1	1	0	0	0	2	0	0	0	0	1
487	1	0	0	0	0	1	2	0	0	0	1	0	0	0	0	0	0	0	0	1	0	1	1	1	1	0	0	0	1	2	0	0	0	0	1	1	2	0	2	1	1	0	0	1	0	1	0	0	0
488	1	0	1	1	0	0	1	1	0	1	1	0	0	0	0	0	0	0	0	1	0	1	1	1	1	1	1	2	2	1	1	0	0	0	0	2	1	0	1	1	0	0	1	2	1	1	0	0	0
489	0	0	1	0	1	0	1	1	1	2	1	0	1	0	0	0	0	1	1	1	1	0	2	2	0	0	2	2	2	2	0	1	1	0	0	2	2	0	1	1	0	0	0	1	0	0	0	0	0
490	0	0	0	0	0	0	2	1	1	2	0	0	0	0	0	0	0	0	2	0	0	0	2	2	0	2	2	2	1	1	1	0	0	2	1	2	2	0	2	0	1	0	0	2	0	1	0	0	0
491	1	0	0	0	0	0	2	0	1	1	0	1	2	0	0	0	0	1	0	2	0	2	1	1	1	1	2	2	2	1	0	1	1	0	2	1	2	0	1	0	0	0	1	2	1	1	1	0	0
492	1	0	0	1	0	0	1	0	0	0	1	1	1	0	0	0	0	1	1	0	0	2	2	2	0	0	0	2	0	0	0	2	2	0	1	1	2	0	1	0	0	0	0	1	0	0	0	0	0
493	0	0	0	1	0	0	2	0	0	0	0	0	1	0	0	0	0	0	0	1	0	1	2	2	0	0	1	1	2	2	1	1	1	0	0	2	1	0	1	1	0	0	0	0	0	0	0	0	0
494	0	0	0	0	0	0	1	0	1	1	0	1	1	0	0	0	0	0	1	1	1	0	2	2	0	2	2	2	2	2	1	0	0	0	2	2	2	0	2	0	1	0	1	2	1	0	0	0	0
495	0	0	1	0	0	0	2	0	1	1	0	0	0	0	0	0	0	1	1	1	1	1	2	2	0	1	0	1	2	2	0	1	1	1	2	0	1	0	0	1	0	1	0	2	1	1	0	0	0
496	0	0	0	0	0	1	2	1	1	2	0	1	1	0	0	0	0	0	1	1	0	0	2	2	0	2	1	2	1	1	1	1	1	0	1	2	1	0	0	2	0	0	0	1	0	0	0	1	0
497	1	0	2	0	1	0	1	1	0	1	1	1	1	0	0	0	0	2	1	1	1	0	1	1	0	1	2	2	2	1	0	1	0	1	1	1	2	0	2	0	0	0	0	2	0	0	0	0	0
498	0	0	0	0	0	0	2	0	0	0	0	1	1	0	0	0	0	0	1	1	1	1	1	1	1	1	2	1	2	2	0	0	1	1	1	2	1	1	0	1	0	0	1	2	1	2	0	0	0
499	0	1	0	0	0	0	2	0	0	0	1	0	1	0	0	0	0	1	0	2	0	0	2	2	0	1	2	2	2	2	0	2	2	0	1	1	2	0	1	0	0	0	0	1	0	0	0	0	0
500	1	0	0	0	0	0	1	1	0	1	0	2	2	0	0	0	0	1	1	1	1	0	1	1	0	1	1	2	2	2	0	1	1	0	2	1	1	0	0	2	0	0	0	1	0	1	0	0	0
501	0	0	0	0	0	0	1	1	1	2	0	0	0	0	0	0	0	0	0	2	0	0	2	2	0	1	1	1	2	2	0	0	0	0	0	2	2	0	1	1	1	1	0	2	1	0	0	1	0
502	0	0	0	0	0	0	2	0	0	0	0	1	1	0	0	0	0	1	0	2	0	1	2	2	0	0	0	1	1	1	0	2	2	0	2	0	2	1	0	0	0	0	0	0	0	0	0	0	0
503	1	0	0	2	0	0	2	0	2	2	0	0	0	0	0	0	0	0	1	1	1	0	2	2	0	2	2	2	2	1	1	2	2	0	0	2	1	0	1	2	1	0	0	2	1	0	1	0	0
504	0	0	0	0	0	0	0	0	0	0	1	0	0	0	0	0	0	1	0	2	0	1	2	2	0	1	2	2	2	1	0	1	1	1	0	2	2	0	1	2	2	0	1	1	1	0	0	0	0
505	0	0	0	0	0	1	1	0	2	2	0	0	1	0	0	0	0	1	0	2	0	0	2	2	0	0	1	1	2	2	1	2	2	0	2	0	0	0	0	2	0	0	0	1	1	1	0	0	1
506	1	0	0	1	0	0	1	0	1	1	1	0	0	0	0	0	0	1	1	1	0	0	2	2	0	1	2	2	2	2	1	1	0	1	1	2	1	0	1	1	0	0	1	2	1	0	0	0	0
507	0	0	0	2	0	1	2	0	1	1	0	0	0	0	0	0	0	0	1	1	0	0	2	2	0	0	2	2	2	2	1	1	1	0	1	1	2	0	1	1	0	1	0	1	1	0	2	0	0
508	0	0	0	1	0	0	1	1	0	1	0	1	2	0	0	0	0	0	1	1	1	0	2	2	0	1	2	2	2	2	0	0	0	0	0	2	2	0	2	0	0	0	0	0	0	0	0	0	1
509	1	0	0	0	0	0	2	0	2	2	0	0	2	0	0	0	0	2	1	1	0	0	2	2	0	1	2	2	2	2	2	1	1	1	1	1	1	0	1	1	0	0	0	2	0	1	0	1	0
510	0	0	0	0	0	0	1	0	1	1	1	0	1	0	0	0	0	1	0	2	0	0	2	2	0	1	0	1	1	1	0	1	0	1	0	2	1	0	1	1	0	0	2	2	0	1	0	0	0
511	1	0	0	0	0	0	2	0	0	0	1	0	1	0	0	0	1	2	0	1	0	0	2	2	0	1	2	2	2	2	1	1	1	0	1	1	1	0	0	2	0	0	0	2	0	1	1	0	1
512	0	0	0	0	0	0	2	1	1	2	0	1	1	0	0	0	0	0	0	1	0	0	2	2	0	1	1	1	2	2	0	1	1	0	0	2	0	0	0	2	0	0	1	1	1	0	0	0	0
513	0	0	0	0	0	1	2	0	1	1	0	1	2	0	0	0	0	1	1	1	0	0	2	2	0	1	2	2	2	1	0	0	0	0	0	2	0	0	0	2	0	0	2	2	1	1	0	0	0
514	0	0	0	0	0	0	2	0	1	1	0	1	1	0	0	0	0	1	1	1	1	0	2	2	0	1	2	2	2	2	0	1	1	1	0	2	1	0	0	2	0	0	0	0	0	1	1	1	0
515	0	0	1	0	1	0	2	0	0	0	0	0	2	0	0	0	0	0	1	1	1	1	1	2	0	2	2	2	2	1	0	2	2	0	2	0	2	0	2	1	1	0	0	1	0	1	0	1	0
516	0	0	0	1	0	1	1	0	0	0	1	0	2	0	0	0	0	1	0	2	0	1	2	2	0	2	2	2	2	2	1	1	2	0	0	2	2	0	1	0	0	1	0	2	1	1	0	0	1
517	0	0	0	0	0	0	2	0	1	1	0	0	0	0	0	0	0	1	0	2	0	1	1	2	0	0	2	2	2	2	0	0	1	1	1	2	1	0	0	2	0	2	0	2	0	0	0	0	0
518	1	0	0	1	0	0	1	0	1	1	0	1	2	0	0	0	0	1	0	2	0	1	1	1	1	0	1	1	2	2	1	2	2	0	2	0	2	1	0	0	0	0	0	1	0	0	0	0	1
519	1	0	0	0	0	0	1	0	1	1	0	0	2	0	0	0	0	0	0	1	0	0	2	2	0	0	2	2	2	2	0	2	1	2	1	1	0	0	1	1	0	0	0	1	0	0	1	1	0
520	1	0	0	1	0	1	2	0	1	1	0	0	2	0	0	0	1	2	0	2	0	0	2	2	0	2	0	2	1	1	0	2	2	0	1	1	1	0	2	0	0	0	1	2	1	0	0	0	0
521	1	0	1	0	0	0	2	0	1	1	0	1	1	0	0	0	0	0	0	1	0	0	2	2	0	0	2	2	2	2	1	1	1	0	0	2	1	0	1	1	1	1	0	2	0	2	0	1	1
522	0	0	0	0	0	0	1	0	1	1	1	0	1	0	0	0	1	1	1	1	0	0	2	2	0	1	1	1	2	1	1	1	1	1	1	1	1	0	1	1	0	0	0	1	0	0	0	0	1
523	0	0	0	0	0	0	1	0	1	1	1	1	2	0	0	0	0	1	0	1	0	0	2	2	0	1	2	2	2	1	0	2	2	0	2	0	1	0	0	1	0	0	0	0	1	1	0	0	0
524	0	0	1	0	0	0	1	1	0	1	1	1	1	0	0	0	0	1	2	0	1	0	2	2	0	1	0	2	1	1	0	0	0	0	0	1	2	0	0	0	0	0	1	2	1	1	0	0	0
525	1	0	1	0	1	1	1	0	0	0	0	0	1	0	0	0	0	1	0	2	0	1	1	1	1	0	2	2	2	2	1	1	0	1	0	2	1	0	0	1	0	0	0	1	0	0	0	0	1
526	1	0	0	0	0	0	1	0	1	1	1	0	1	0	0	0	0	1	1	1	1	0	2	2	0	1	0	1	1	1	0	1	1	1	0	2	1	0	2	0	1	0	0	2	0	0	1	0	1
527	0	0	0	0	0	0	2	0	1	1	1	1	1	0	0	0	0	1	1	1	1	0	2	2	0	0	1	0	2	2	0	2	2	0	0	2	2	0	1	1	1	0	1	1	1	0	0	0	1
528	1	0	0	1	0	0	1	0	0	0	1	1	2	0	0	0	0	0	0	2	0	1	1	1	1	1	2	2	2	1	0	0	1	1	1	2	2	0	1	2	2	0	0	1	1	1	0	0	1
529	0	0	0	0	0	0	2	0	2	2	0	1	2	0	0	0	0	0	1	1	0	2	0	1	1	1	1	1	2	2	1	0	1	1	0	2	1	0	2	0	0	0	1	2	1	1	0	0	0
530	0	0	1	0	1	1	2	0	2	2	0	0	0	0	0	0	0	0	1	1	1	0	2	2	0	0	2	2	2	2	0	0	0	0	1	1	1	0	0	1	0	0	0	2	0	2	0	1	0
531	0	0	0	0	0	0	1	1	0	1	0	1	1	0	0	0	0	0	0	1	0	1	2	2	0	0	1	2	2	1	1	1	1	0	1	1	2	0	0	2	0	0	0	1	0	1	1	0	0
532	0	0	0	0	0	0	2	1	1	2	0	0	0	0	0	0	0	1	1	1	1	0	1	1	0	0	1	2	2	2	0	1	1	0	1	1	1	1	0	1	0	1	0	1	1	0	1	0	0
533	1	0	1	2	0	0	1	0	1	1	0	0	1	0	0	1	0	2	1	1	1	0	1	2	0	1	2	2	2	2	1	1	1	1	2	0	2	0	2	0	0	0	0	0	0	0	0	0	1
534	0	0	1	0	1	1	2	1	0	1	0	0	1	0	0	0	0	0	1	0	1	0	2	2	0	1	2	2	2	2	0	0	0	1	2	2	0	0	1	0	0	0	0	2	1	1	0	0	1
535	1	0	0	1	0	0	2	0	1	1	1	0	0	0	0	0	0	2	0	2	0	0	1	1	0	1	0	1	2	2	0	0	0	0	0	2	2	1	0	1	0	0	2	2	1	1	0	0	0
536	1	0	0	0	0	1	2	0	0	0	0	1	2	0	0	0	0	2	0	2	0	0	2	2	0	1	1	1	2	2	0	1	1	0	0	2	1	0	1	1	1	0	0	2	1	1	0	0	0
537	1	0	0	1	0	0	1	1	1	2	0	0	0	0	0	0	0	0	1	1	0	1	0	1	1	1	1	1	2	2	0	1	1	1	0	2	0	0	0	1	0	0	1	1	1	0	0	0	0
538	0	0	0	0	0	0	2	0	0	0	0	0	0	0	0	0	0	0	1	0	1	0	2	2	0	1	1	1	2	2	0	1	1	0	0	2	1	0	0	1	0	1	0	1	0	0	0	0	1
539	1	0	1	1	1	1	2	1	0	1	0	0	0	0	0	0	0	0	0	2	0	0	1	2	0	0	2	2	2	2	1	1	1	0	0	2	1	0	1	1	0	0	0	2	0	0	0	0	1
540	1	0	0	0	0	0	2	0	1	1	1	1	1	0	0	0	0	2	1	1	1	0	2	2	0	1	1	2	2	2	0	1	1	0	1	1	2	0	1	1	0	0	0	1	0	1	0	0	1
541	0	0	0	0	0	1	1	0	1	1	0	0	0	0	0	0	0	0	0	2	0	0	2	2	0	1	2	2	2	2	0	0	0	0	0	2	1	0	0	1	0	0	1	2	1	0	0	0	0
542	0	1	0	0	0	1	2	0	1	1	1	1	1	0	0	0	0	0	1	1	1	0	2	2	0	0	1	2	1	1	0	1	1	0	0	2	0	0	0	1	0	0	0	2	0	1	0	0	0
543	1	0	1	0	1	1	2	0	2	2	0	1	1	0	0	0	0	1	0	2	1	1	2	2	0	1	0	2	1	1	0	1	1	0	0	2	0	0	1	0	0	0	1	2	1	1	1	0	0
544	0	0	0	0	0	0	1	0	2	2	0	0	0	0	0	0	0	2	1	1	1	0	2	2	0	1	1	1	1	1	0	1	1	0	1	1	1	0	0	1	0	0	0	2	1	0	0	0	0
545	0	0	0	0	0	0	2	0	0	0	0	1	0	0	0	0	0	0	1	1	0	0	1	1	0	1	0	1	2	2	0	1	1	2	2	1	1	0	1	1	0	0	0	1	2	1	0	0	0
546	1	0	0	0	0	0	2	1	1	2	0	0	0	0	0	0	0	0	0	0	0	0	2	2	0	1	2	2	2	2	1	1	1	1	2	0	1	0	1	1	0	0	1	1	1	1	0	0	0
547	1	0	0	0	0	0	2	0	1	1	0	1	1	0	0	0	0	0	0	2	0	0	2	2	0	2	2	2	2	1	1	2	2	0	1	1	1	0	0	2	0	0	1	1	1	0	0	0	0
548	0	0	0	1	0	0	1	0	0	0	1	0	0	0	0	0	0	0	0	1	0	0	2	2	0	1	1	2	2	2	1	2	2	0	0	2	2	0	2	1	0	0	0	2	0	0	0	0	0
549	1	0	0	0	0	0	2	1	1	2	0	0	0	0	0	0	0	1	1	0	0	2	2	2	0	0	1	1	2	2	0	1	1	0	0	2	2	0	1	2	1	1	0	2	0	2	0	0	1
550	1	0	0	0	0	0	2	0	0	0	0	1	1	0	0	0	0	0	0	1	0	1	2	2	0	0	1	2	1	1	1	1	1	0	2	1	0	0	0	2	0	0	0	1	0	1	0	0	1
551	1	0	0	0	0	0	2	1	0	1	0	0	0	0	0	0	0	1	1	1	0	0	2	2	0	2	1	1	2	2	0	1	0	1	0	2	1	0	2	0	0	0	0	1	0	0	0	0	0
552	1	0	0	0	0	0	2	0	1	1	0	0	0	0	0	0	0	0	1	1	1	0	1	1	1	2	1	1	2	2	0	2	1	1	1	1	1	0	0	2	0	0	0	1	0	0	0	0	0
553	1	0	0	1	0	0	1	1	1	2	0	0	0	0	0	0	0	2	1	1	1	1	1	1	1	1	2	2	2	2	2	2	1	0	1	1	2	0	2	0	0	0	0	1	0	0	0	0	0
554	0	0	0	1	0	0	2	0	1	1	1	0	0	0	0	0	0	2	1	1	1	0	2	2	0	0	2	0	1	1	0	1	1	1	1	2	0	0	0	2	0	0	0	1	0	0	0	0	1
555	0	0	0	0	0	0	1	2	0	2	0	1	2	0	0	0	0	0	0	2	0	0	2	2	0	0	1	1	1	1	0	1	1	1	0	2	1	0	1	2	1	0	1	1	1	1	0	0	0
556	1	0	0	0	0	2	2	0	0	0	0	0	0	0	0	0	0	2	1	1	1	1	2	2	0	2	0	1	1	1	0	0	0	0	0	2	2	0	1	1	0	0	0	1	0	0	0	0	0
557	1	0	0	0	0	1	2	1	1	2	0	0	1	0	0	0	0	0	0	2	0	1	2	2	0	1	2	2	2	2	1	1	1	0	0	2	2	0	1	0	0	0	0	1	0	0	0	2	0
558	0	1	0	0	0	0	2	0	1	1	0	0	1	0	0	0	0	0	0	2	0	0	2	2	0	0	1	1	2	2	0	0	1	2	1	2	1	0	0	1	0	0	0	2	0	1	0	0	1
559	1	1	0	0	0	0	2	0	1	1	0	1	1	0	0	0	0	0	1	1	1	1	2	2	0	0	1	2	1	1	1	0	1	0	1	2	1	0	0	1	0	0	0	2	0	2	0	0	1
560	0	0	0	1	0	0	2	0	1	1	0	0	0	0	0	0	0	0	0	1	0	0	2	2	0	2	1	2	2	2	1	0	0	0	0	2	2	0	0	1	0	0	0	2	0	0	0	0	0
561	0	0	0	0	0	0	2	1	0	1	0	0	0	0	0	0	0	1	0	2	0	0	1	1	0	1	0	1	1	1	0	0	0	0	1	1	2	0	2	0	0	0	1	1	1	0	1	0	0
562	1	0	0	0	0	0	1	1	1	2	0	0	0	0	0	0	0	1	0	2	0	1	2	2	0	0	1	2	1	1	0	1	1	1	2	1	1	1	1	0	0	0	0	2	0	0	0	1	1
563	1	0	0	0	0	0	2	1	1	2	0	0	1	0	0	0	0	0	0	1	0	1	2	2	0	0	2	2	1	1	1	1	1	1	0	2	2	0	2	0	1	0	1	2	1	1	0	0	0
564	0	0	0	0	0	1	2	0	0	0	0	1	2	0	0	0	0	0	2	0	0	0	2	2	0	1	1	2	2	1	2	2	1	2	1	2	1	1	0	1	0	0	1	2	0	0	0	0	1
565	1	0	0	0	0	1	2	0	2	2	0	1	1	0	0	0	1	1	0	2	0	0	1	2	0	0	2	2	2	2	1	2	2	1	1	2	0	0	0	1	0	0	1	2	0	1	0	0	0
566	0	0	0	0	0	0	2	0	0	0	0	0	1	0	0	0	0	2	0	2	0	0	0	0	0	1	1	1	2	2	0	2	2	0	1	1	0	0	0	1	0	0	0	1	0	1	0	1	0
567	0	0	1	1	1	0	2	0	1	1	0	0	0	0	0	0	1	2	1	1	1	0	2	2	0	0	1	0	2	2	0	1	1	0	1	1	1	0	0	1	0	0	0	1	0	0	0	1	0
568	1	0	0	1	0	0	2	0	2	2	0	1	1	0	0	0	1	1	0	2	0	1	2	2	0	0	2	2	2	2	0	1	1	0	1	1	0	0	0	1	0	0	0	1	0	0	1	1	0
569	1	0	0	0	0	0	1	0	0	0	1	0	0	0	0	0	0	0	0	1	0	0	0	0	0	1	1	2	2	2	1	0	0	1	0	2	0	0	1	1	0	0	0	2	0	0	0	0	0
570	1	0	0	0	0	0	2	0	0	0	1	0	1	0	0	0	0	1	0	2	0	0	1	1	1	1	2	2	2	2	1	2	2	0	1	1	1	0	1	2	1	0	0	2	0	0	1	0	0
571	0	0	0	0	0	0	2	1	1	2	0	0	0	0	0	0	0	1	1	1	0	0	2	2	0	2	2	2	2	2	2	1	1	1	2	1	2	0	1	1	1	0	0	2	0	1	0	1	0
572	1	0	0	1	0	0	2	0	1	1	0	1	1	0	0	0	0	0	0	2	0	0	1	1	0	1	2	2	1	2	0	0	0	0	0	2	1	0	1	2	1	0	0	2	1	1	0	0	1
573	0	0	0	1	0	0	2	0	2	2	0	0	0	0	0	0	0	0	0	1	0	1	2	2	0	1	2	2	2	2	1	1	1	0	1	1	1	0	1	1	0	0	0	1	0	0	1	0	0
574	1	0	0	0	0	1	2	0	0	0	0	1	1	0	0	0	0	0	1	1	1	1	2	2	0	0	2	2	2	2	0	1	1	1	1	1	1	0	1	1	0	0	1	1	1	0	0	0	0
575	1	0	0	1	0	0	2	0	1	1	0	1	1	0	0	0	0	0	0	2	0	0	2	2	0	1	2	2	2	1	0	2	2	0	2	1	1	0	1	1	1	1	0	1	1	0	0	0	0
576	0	0	0	1	0	0	2	0	2	2	0	0	1	0	0	0	0	2	1	1	1	0	2	2	0	1	2	2	1	1	0	2	1	0	1	1	0	0	0	2	0	0	0	1	0	1	0	0	0
577	1	0	1	1	0	0	2	1	0	1	0	0	1	0	0	0	0	1	2	0	1	0	1	1	0	1	1	2	1	1	1	1	0	2	1	1	2	0	0	0	0	1	0	1	1	0	0	0	0
578	1	0	0	0	0	0	2	0	2	2	0	1	1	0	0	0	0	1	1	1	1	0	1	2	0	1	2	2	2	2	0	0	0	0	0	2	2	0	1	1	0	0	1	1	1	2	0	0	0
579	1	0	0	0	0	0	1	0	1	1	2	0	1	0	0	0	0	0	1	1	0	1	2	2	0	1	0	0	1	2	0	2	2	0	2	0	2	0	1	0	0	1	0	1	1	0	0	1	0
580	0	0	1	0	0	1	2	0	1	1	0	0	1	0	0	0	0	0	0	2	0	1	2	2	0	0	1	1	2	2	0	1	1	1	1	2	1	0	0	1	0	0	1	2	1	0	0	0	0
581	0	0	0	0	0	0	1	0	0	0	1	0	2	1	1	1	0	1	0	2	0	0	2	2	0	0	1	1	2	2	0	0	0	0	1	1	2	0	1	1	0	0	0	1	0	0	0	0	1
582	1	0	0	1	0	0	2	0	0	0	0	1	1	0	0	0	0	1	0	2	0	0	2	2	0	1	0	1	2	2	0	2	2	0	1	2	1	0	1	2	1	0	0	1	0	1	1	0	0
583	1	0	0	0	0	0	2	0	1	1	0	1	1	0	0	0	0	0	1	1	0	0	2	2	0	2	2	2	2	2	0	2	1	1	0	2	0	0	0	2	0	0	0	2	0	0	0	0	1
584	0	0	0	0	0	0	2	0	0	0	0	0	0	0	0	0	0	2	2	0	0	1	2	2	0	1	2	2	2	2	0	2	1	1	1	1	2	0	1	1	0	0	0	1	0	0	0	0	1
585	1	0	0	1	0	0	2	0	1	1	1	0	1	0	0	1	0	0	0	2	0	1	1	1	1	1	0	2	1	1	0	0	1	0	0	2	1	0	1	1	0	0	1	2	1	1	0	0	0
586	1	0	0	0	0	1	1	0	1	1	0	0	0	0	0	0	0	1	2	0	0	1	2	2	0	0	1	2	2	1	0	0	1	0	1	2	1	0	0	2	0	1	0	2	0	2	0	0	0
587	0	0	0	1	0	0	2	0	1	1	0	0	0	0	0	0	0	1	1	1	0	0	0	1	0	0	1	1	2	2	0	0	0	2	1	2	0	0	1	1	0	0	0	0	0	0	0	0	1
588	1	1	0	0	0	1	2	0	1	1	1	0	1	0	0	1	0	0	0	1	0	1	2	2	0	1	1	2	1	1	0	0	1	1	1	2	0	0	0	2	0	0	0	1	0	0	0	0	0
589	0	0	0	1	0	0	2	1	0	1	0	1	1	0	0	0	0	1	0	2	0	1	2	2	0	1	1	1	2	2	0	2	2	0	0	2	2	0	2	1	1	2	0	2	0	1	0	0	1
590	0	0	0	0	0	0	2	0	0	0	0	1	1	0	0	0	0	1	0	2	0	0	0	0	0	0	0	1	1	1	0	1	1	2	0	2	0	0	0	1	0	1	0	1	1	0	0	0	0
591	0	0	0	1	0	0	2	0	2	2	0	1	2	0	0	0	0	0	1	0	1	1	1	1	1	1	2	2	2	2	0	1	1	0	0	2	1	0	0	1	0	0	0	0	0	0	0	0	0
592	0	0	0	0	0	0	1	1	0	1	1	0	1	0	0	0	0	0	0	2	0	0	1	1	0	2	1	2	2	1	1	1	1	1	0	2	2	0	2	1	1	1	0	1	1	0	0	1	0
593	1	0	0	1	0	0	0	0	0	0	1	0	2	0	0	1	0	0	1	1	1	1	1	1	1	1	1	1	2	2	0	1	2	0	0	2	1	1	0	1	0	0	1	2	0	0	1	0	0
594	0	0	1	0	0	0	1	0	1	1	0	1	2	0	0	1	0	2	1	1	0	1	2	2	0	0	1	2	1	1	0	1	2	0	1	2	1	1	0	0	0	0	0	2	0	0	0	0	0
595	0	0	0	0	0	0	1	0	1	1	0	0	2	0	0	1	0	0	1	1	1	0	1	2	0	1	0	0	1	2	0	1	2	0	1	2	2	0	0	1	0	0	0	1	0	1	0	0	1
596	1	0	1	0	1	0	1	0	0	0	1	1	1	0	0	0	1	2	0	1	0	0	2	2	0	1	1	0	1	2	0	2	2	0	2	0	1	1	0	1	0	0	2	2	1	1	0	0	0
597	0	0	0	0	0	0	2	0	2	2	0	0	2	0	0	1	0	0	1	1	1	0	2	2	0	0	2	2	2	2	0	1	0	1	1	1	1	0	1	1	0	0	0	1	0	0	0	0	0
598	0	0	0	1	0	0	2	1	1	1	0	0	1	0	0	0	0	0	1	1	1	1	2	2	0	1	2	2	2	2	2	1	1	1	1	1	2	0	2	1	1	0	0	1	0	0	0	0	0
599	0	0	0	0	0	0	2	1	1	2	0	0	1	0	0	0	0	2	1	1	1	1	2	2	0	1	0	1	1	1	0	1	1	0	0	2	2	0	1	1	0	0	0	2	1	0	1	0	0
600	1	0	0	0	0	0	2	0	1	1	0	1	1	0	0	0	0	0	0	2	0	0	2	2	0	2	1	1	2	2	0	1	0	0	1	1	2	0	2	1	1	1	0	1	0	0	0	0	1
601	1	0	0	0	0	0	1	0	0	0	0	0	0	0	0	0	0	0	0	1	0	1	2	2	0	0	2	2	2	2	1	1	1	1	0	2	1	1	0	0	0	0	1	2	0	1	0	1	0
602	1	0	0	0	0	2	1	0	1	1	1	0	0	0	0	0	0	2	0	2	0	0	2	2	0	1	1	2	1	2	1	1	1	0	1	1	2	1	0	0	0	1	0	2	1	0	0	0	1
603	0	0	0	0	0	0	2	0	1	1	0	1	2	1	1	1	0	0	1	1	1	0	1	1	1	1	2	2	2	2	0	1	1	1	2	0	1	1	0	1	0	0	1	2	1	2	0	0	0
604	0	0	0	0	0	0	2	0	2	2	0	0	0	0	0	0	0	0	1	1	1	0	2	2	0	0	2	2	2	2	1	2	2	0	2	1	2	0	1	0	0	0	0	2	1	0	0	0	2
605	0	0	0	0	0	0	1	0	0	0	1	0	2	0	0	0	0	1	0	1	0	1	2	2	0	1	1	1	2	2	0	1	1	2	2	1	0	0	0	2	0	0	1	2	1	2	0	0	0
606	1	0	0	1	0	1	2	0	1	1	0	0	0	0	0	0	0	0	2	0	1	1	2	2	0	2	2	2	2	2	1	2	2	0	1	1	2	0	2	1	1	1	0	2	2	0	0	1	0
607	1	0	0	0	0	0	1	1	0	1	1	0	0	0	0	0	0	0	0	1	0	0	1	1	0	1	2	2	2	2	0	2	2	0	0	2	1	1	0	1	0	0	0	1	0	0	1	0	0
608	1	0	0	1	0	0	1	0	0	0	0	0	1	0	0	0	0	1	2	0	1	0	2	2	0	1	0	2	0	0	0	1	1	1	0	2	1	0	0	1	0	1	0	2	1	0	0	1	0
609	0	0	0	0	0	1	1	1	1	2	0	0	0	0	0	0	0	1	0	2	0	1	1	1	1	2	1	2	1	2	1	1	1	1	0	2	1	0	0	2	0	0	0	2	0	0	0	1	0
610	0	0	0	0	0	0	2	1	0	1	0	0	1	0	0	0	0	2	0	1	0	0	1	1	0	2	2	2	2	2	1	1	1	0	1	1	2	0	2	0	1	0	1	2	1	1	1	0	0
611	0	0	0	0	0	0	2	0	0	0	0	1	1	0	0	0	0	1	2	0	2	0	1	1	0	2	1	1	2	2	1	2	2	0	2	1	2	0	1	2	2	0	0	1	1	0	0	0	1
612	1	0	0	0	0	0	2	0	0	0	0	1	2	0	0	0	0	0	0	1	0	1	2	2	0	1	2	2	2	2	1	2	1	1	1	1	1	1	0	1	0	0	0	1	0	0	1	0	1
613	1	1	0	0	0	0	2	1	1	2	0	0	0	0	0	0	0	1	1	1	0	0	2	2	0	1	2	2	2	2	0	1	1	0	2	1	1	0	1	1	0	0	0	1	0	0	1	1	0
614	1	0	0	0	0	0	1	0	0	0	0	0	1	0	0	0	0	0	0	2	0	1	2	2	0	0	1	2	2	2	0	0	1	1	1	2	2	0	2	0	1	0	0	1	1	0	1	1	0
615	0	0	0	0	0	0	2	0	0	0	1	0	0	0	0	0	0	0	0	1	0	0	2	2	0	0	1	1	1	1	1	1	1	1	0	2	2	0	0	0	0	0	0	2	0	0	0	0	0
616	1	0	0	0	0	0	1	0	1	1	1	0	1	0	0	0	0	1	2	0	0	0	2	2	0	1	1	1	1	1	0	0	0	0	0	2	1	0	0	2	0	0	0	2	0	2	0	0	0
617	1	0	0	0	0	0	2	1	0	1	0	0	0	0	0	0	0	2	1	1	1	1	1	2	0	1	1	2	2	1	0	2	2	0	0	2	2	0	2	1	0	0	1	2	1	1	1	0	0
618	1	0	0	0	0	1	1	1	1	2	0	0	0	0	0	0	0	0	1	1	1	0	2	2	0	2	2	2	2	2	0	1	1	1	0	2	2	0	1	1	0	0	0	1	0	0	0	0	0
619	0	0	0	0	0	0	2	0	0	0	0	1	2	0	0	1	0	1	1	0	1	1	1	1	1	0	1	1	2	2	0	1	1	0	1	1	1	0	1	1	0	0	0	1	0	0	0	0	0
620	1	0	0	0	0	0	2	0	2	2	0	1	1	0	0	0	0	1	1	1	0	0	0	0	0	0	1	1	1	1	0	2	1	1	1	1	2	0	1	1	0	1	0	2	2	0	0	0	1
621	1	0	0	0	0	2	2	0	0	0	0	0	0	0	0	0	0	0	0	1	0	0	2	2	0	2	2	2	2	2	0	1	0	0	1	1	0	0	0	1	0	0	0	2	0	0	1	1	0
622	0	0	0	1	0	1	1	0	1	1	1	0	1	0	0	1	0	1	0	2	0	0	1	1	0	0	1	1	2	2	0	1	1	0	1	1	0	0	0	2	0	0	0	1	0	1	0	0	0
623	0	0	0	0	0	1	1	0	0	0	1	0	1	0	0	0	0	1	0	0	0	0	1	1	0	1	1	1	1	1	0	1	1	0	0	2	1	0	2	0	0	2	0	2	0	0	0	0	1
624	0	0	0	2	0	0	2	0	2	2	0	0	0	0	0	0	1	2	1	1	1	0	2	2	0	1	1	2	1	1	0	0	0	0	0	2	1	1	0	1	1	0	0	1	0	0	0	0	0
625	1	0	0	1	0	0	1	0	0	0	1	2	2	0	0	0	0	0	0	2	0	0	1	1	0	2	1	2	1	1	0	0	0	0	0	2	1	0	1	1	0	1	0	2	0	0	1	1	0
626	0	0	0	1	0	0	2	0	0	0	0	0	1	0	0	1	0	0	0	1	0	0	2	2	0	1	2	2	2	2	1	2	1	1	1	1	1	0	0	1	0	0	0	1	0	0	0	0	0
627	0	0	0	0	0	0	1	1	0	1	1	1	1	0	0	0	0	1	0	2	0	0	2	2	0	1	0	1	2	2	0	2	1	1	0	2	1	0	1	1	0	0	0	2	0	1	0	0	1
628	1	0	0	0	0	1	1	0	1	1	1	1	2	0	0	0	0	1	2	0	1	1	2	2	0	0	1	2	2	2	1	1	1	1	2	1	1	0	0	2	0	0	1	2	1	2	0	0	1
629	1	0	1	0	1	0	2	0	1	1	1	2	2	0	0	0	0	0	1	1	0	0	2	2	0	0	1	2	2	2	0	1	1	0	2	1	2	0	2	1	1	0	0	1	0	0	1	1	0
630	0	0	0	1	0	0	1	0	1	1	1	0	1	0	0	1	0	1	1	0	0	0	2	2	0	1	1	1	2	2	0	1	0	1	0	2	1	0	2	0	0	0	0	2	0	0	0	1	0
631	1	0	0	0	0	0	2	0	1	1	1	0	0	0	0	0	0	2	2	0	0	0	2	2	0	1	0	1	2	2	1	2	2	1	1	2	2	0	1	2	1	0	1	2	1	1	0	0	0
632	0	0	0	0	0	0	1	0	1	1	1	0	1	0	0	0	0	1	0	1	0	1	2	2	0	2	0	1	1	1	0	1	1	1	0	2	2	0	2	0	0	0	1	1	1	0	0	0	0
633	1	0	0	0	0	0	1	0	0	0	0	0	0	0	0	0	0	2	1	1	1	0	2	2	0	0	2	2	2	2	2	1	0	2	0	2	1	0	0	2	0	0	0	1	0	0	1	0	0
634	1	0	0	0	0	0	1	0	1	1	0	0	0	0	0	0	0	0	1	0	0	0	2	2	0	0	1	1	2	2	0	2	2	0	2	1	1	0	0	2	0	0	2	2	0	1	1	0	0
635	0	0	0	0	0	0	1	1	0	2	0	0	0	0	0	0	0	0	0	2	0	1	2	2	0	1	0	1	1	1	0	2	1	1	0	2	1	0	0	1	0	0	0	1	0	1	1	1	0
636	0	0	0	1	0	0	2	0	1	1	0	0	0	0	0	0	0	0	1	1	1	0	1	1	0	0	1	1	2	2	0	2	2	0	2	0	1	0	0	2	1	0	0	2	0	0	0	0	0
637	0	0	1	1	0	0	2	1	0	1	0	1	2	0	0	0	1	1	0	2	1	0	1	1	0	0	0	1	2	2	0	2	2	0	1	2	0	0	1	2	1	0	0	1	0	0	0	1	0
638	0	0	0	1	0	0	1	1	0	2	0	1	1	0	0	0	0	0	0	2	0	0	1	1	0	1	1	1	2	2	1	1	0	1	1	1	1	0	0	0	0	0	0	2	0	0	0	0	0
639	0	0	0	1	0	0	0	0	0	0	2	1	1	0	0	0	0	0	0	2	0	0	2	2	0	0	2	2	2	2	1	0	0	0	0	2	1	1	0	1	0	0	0	1	0	1	0	1	0
640	1	0	1	1	0	0	1	0	1	1	1	1	1	0	0	0	0	0	1	1	1	1	1	1	1	0	2	2	2	2	1	2	1	0	2	2	2	0	0	2	1	0	0	1	0	0	0	0	1
641	0	0	0	0	0	0	2	0	1	1	0	0	2	0	0	1	1	2	1	1	1	0	2	2	0	2	1	1	2	2	1	1	0	1	1	1	2	0	1	2	2	1	0	1	1	0	0	0	0
642	1	0	0	0	0	1	2	1	0	1	0	1	1	0	0	0	0	0	1	1	1	0	2	2	0	0	1	1	2	2	0	2	1	2	1	1	1	0	0	1	0	0	0	2	0	0	0	0	0
643	0	1	1	0	1	0	2	0	1	1	1	1	2	0	0	1	0	1	0	1	0	0	2	2	0	1	2	2	2	2	0	1	0	1	1	1	2	1	0	1	0	1	0	1	1	0	0	0	0
644	0	0	0	1	0	0	0	0	0	0	2	0	1	0	0	0	0	0	0	2	0	0	2	2	0	1	1	1	1	1	0	1	1	0	0	2	2	0	1	1	0	0	0	1	1	1	0	0	0
645	1	0	0	0	0	0	1	0	2	2	0	1	2	0	0	0	0	0	2	0	0	0	2	2	0	2	2	2	2	2	1	1	1	1	1	2	0	0	0	1	0	1	0	1	1	0	1	0	0
646	1	0	1	1	0	0	2	0	1	1	0	1	2	0	0	0	0	1	1	1	0	0	2	2	0	2	1	0	2	2	0	0	0	0	1	1	1	0	0	2	0	0	1	2	0	0	0	0	0
647	0	0	0	1	0	0	1	0	0	0	0	0	0	0	0	0	0	0	0	2	0	1	2	2	0	2	2	2	2	2	0	1	0	1	1	1	2	0	0	1	0	1	0	2	0	1	0	1	0
648	1	0	0	1	0	0	1	1	0	1	0	0	1	0	0	1	0	0	0	2	0	0	0	1	0	0	1	0	2	2	0	0	1	1	0	2	1	0	0	2	0	1	0	1	1	0	0	2	0
649	1	0	0	2	0	0	2	0	1	1	0	1	1	0	0	0	0	1	0	2	0	0	1	2	0	1	2	2	1	1	1	1	1	1	2	0	1	1	0	0	0	0	1	2	1	1	0	0	0
650	1	0	0	0	0	0	2	0	2	2	0	0	0	0	0	0	0	1	0	2	0	1	2	2	0	1	2	2	2	1	1	1	1	0	1	0	1	0	1	1	0	0	0	1	0	0	0	0	0
651	1	0	0	0	0	0	1	0	1	1	0	0	0	0	0	0	1	0	1	1	1	0	2	2	0	1	2	2	2	2	0	1	1	0	0	2	2	0	1	1	0	0	0	1	0	0	0	0	1
652	1	0	0	0	0	1	2	0	0	0	0	0	1	0	0	1	0	1	1	1	1	2	2	2	0	0	2	2	2	2	0	2	2	1	1	2	0	0	0	1	0	1	0	1	1	0	0	0	0
653	1	0	0	0	0	0	1	1	1	2	0	0	0	0	0	0	0	2	0	2	0	0	2	2	0	0	1	2	2	2	0	1	2	1	2	1	1	0	0	1	0	0	1	2	0	1	0	0	1
654	0	0	2	0	1	0	2	0	2	2	0	2	2	1	1	1	0	0	1	1	1	1	2	2	0	0	1	2	2	2	0	1	1	0	0	2	0	0	0	2	0	0	0	1	1	0	0	0	1
655	1	0	0	0	0	0	2	0	2	2	0	0	0	0	0	0	0	0	0	1	0	1	1	2	0	2	1	2	1	0	0	2	2	0	1	1	1	0	0	1	0	0	0	1	1	0	0	0	0
656	0	0	0	0	0	0	2	0	2	2	0	0	0	0	0	0	0	0	1	1	1	0	1	1	0	2	1	2	1	1	0	0	0	1	2	2	1	0	1	1	0	0	0	2	0	0	0	1	0
657	0	0	0	0	0	0	2	0	2	2	0	0	0	0	0	0	0	0	0	2	0	1	2	2	0	1	2	2	2	2	1	1	1	1	2	1	2	0	1	2	1	0	0	2	0	0	0	0	0
658	0	0	0	0	0	0	1	0	0	0	1	0	0	0	0	0	0	0	1	1	1	0	0	0	0	0	2	2	2	2	0	1	1	0	0	2	2	0	0	1	0	0	0	2	0	1	0	0	0
659	0	0	0	1	0	1	2	1	1	2	0	0	0	0	0	0	0	1	1	0	0	2	2	2	0	0	2	2	2	2	1	0	1	0	1	2	1	0	1	1	1	0	0	1	0	0	1	0	0
660	1	0	0	0	0	1	2	0	1	1	0	1	2	0	0	0	0	1	1	1	1	0	2	2	0	2	1	1	1	1	1	0	0	0	1	1	2	0	1	0	0	0	1	2	1	0	0	0	0
661	1	0	0	1	0	1	1	0	2	2	0	0	0	0	0	0	0	0	0	2	0	0	1	1	0	2	1	2	2	1	0	1	1	1	1	1	1	1	1	0	0	1	0	2	0	1	0	0	0
662	0	0	0	0	0	0	2	1	0	1	0	0	1	0	0	0	0	1	1	1	0	0	2	2	0	2	1	2	1	1	1	1	1	1	0	2	1	1	0	1	0	0	0	0	0	1	0	0	0
663	0	0	0	0	0	1	2	1	0	1	0	0	0	0	0	0	0	0	1	1	0	0	2	2	0	0	1	0	2	2	0	2	2	0	0	2	2	0	1	1	0	0	0	2	1	0	0	0	1
664	0	0	0	0	0	0	1	0	1	1	0	0	0	0	0	0	0	2	1	1	1	1	1	1	1	1	2	2	2	2	1	2	1	2	1	2	0	0	0	2	0	0	0	2	0	2	0	0	0
665	0	0	0	0	0	1	2	0	2	2	0	1	1	0	0	0	1	1	1	1	0	0	2	2	0	0	2	2	2	2	0	1	2	1	2	2	1	0	0	1	0	0	1	2	1	1	0	0	1
666	1	0	1	0	0	0	1	1	0	1	1	0	0	0	0	0	0	2	1	1	1	0	1	1	0	1	2	2	2	2	1	1	1	0	2	1	1	0	0	2	1	0	0	1	0	1	1	0	0
667	0	0	0	0	0	0	2	1	1	2	0	0	0	0	0	0	0	1	0	1	0	0	1	1	1	2	1	2	1	1	1	1	1	0	1	1	2	0	2	0	0	0	0	1	1	1	0	0	0
668	0	0	1	1	1	0	2	0	0	0	1	1	2	0	0	0	0	0	1	1	1	1	1	1	1	1	2	2	2	2	0	2	1	1	1	1	0	0	1	1	1	0	0	1	1	0	0	0	1
669	0	0	0	0	0	0	2	0	1	1	0	0	1	0	0	0	0	0	0	1	0	0	2	2	0	1	2	2	1	1	0	2	1	1	1	1	1	0	0	2	0	0	1	2	1	2	0	0	0
670	0	0	0	1	0	0	2	0	1	1	0	0	0	0	0	0	0	0	0	2	0	1	2	2	0	2	1	0	2	2	0	0	2	1	2	2	1	0	1	1	0	2	0	2	0	0	0	0	1
671	1	0	0	0	0	0	1	0	0	0	1	1	1	0	0	0	0	0	0	1	0	0	2	2	0	2	1	2	0	0	0	1	2	1	2	2	1	0	0	1	0	0	1	1	1	1	0	0	0
672	1	0	0	0	0	0	2	0	1	1	0	2	2	0	0	0	0	0	1	1	0	0	2	2	0	1	1	1	2	2	1	1	1	1	2	0	0	0	1	1	0	0	1	1	0	0	0	0	2
673	1	0	0	0	0	0	2	0	1	1	0	0	1	0	0	0	0	2	1	1	1	0	2	2	0	0	2	1	2	2	0	0	0	2	1	2	2	0	2	1	0	0	0	2	0	0	0	0	1
674	0	0	0	1	0	0	2	0	1	1	0	0	2	0	0	0	0	1	0	2	0	0	2	2	0	1	1	2	1	1	1	2	2	0	1	1	1	0	0	1	0	0	0	2	0	0	0	0	0
675	1	0	1	1	0	0	2	1	0	1	0	0	2	0	0	1	0	0	1	1	0	0	2	2	0	1	1	2	2	1	2	1	1	1	1	2	1	1	0	1	0	1	0	1	0	0	1	0	0
676	0	0	0	0	0	0	2	0	2	2	0	0	0	0	0	0	0	1	0	2	0	1	2	2	0	0	1	2	1	1	1	2	2	0	1	1	2	0	2	1	0	0	0	0	0	0	0	0	1
677	1	0	0	0	0	1	0	0	0	0	2	0	0	0	0	0	1	1	0	1	0	0	2	2	0	2	1	2	2	1	1	1	0	1	0	2	1	0	0	1	0	0	1	2	1	1	0	0	1
678	1	0	0	0	0	0	2	0	1	1	0	2	2	1	1	1	0	1	1	1	0	0	2	2	0	1	1	2	1	1	1	0	0	0	0	2	2	1	1	0	0	0	0	1	0	0	0	0	0
679	0	0	0	1	0	0	0	0	0	0	2	0	0	0	0	0	0	0	2	0	0	0	2	2	0	1	2	2	2	2	0	0	0	0	0	2	2	0	0	0	0	1	0	2	1	0	1	0	0
680	0	0	1	1	0	0	2	1	1	2	0	1	2	0	0	0	1	0	1	1	1	0	2	2	0	2	2	2	2	2	1	1	1	0	1	1	1	0	2	0	0	0	0	2	0	2	0	1	0
681	1	0	1	1	0	0	2	0	2	2	0	0	1	0	0	0	0	1	1	1	1	0	2	2	0	2	2	2	2	2	0	1	0	1	1	1	1	0	1	1	0	0	0	1	0	0	0	0	0
682	0	0	0	0	0	0	1	0	1	1	1	1	2	0	0	0	0	0	1	1	1	0	2	2	0	2	1	1	2	2	0	2	2	0	1	1	0	0	0	2	0	0	0	2	0	0	0	1	1
683	0	0	0	1	0	0	2	0	1	1	0	1	1	0	0	0	0	0	1	1	1	0	2	2	0	0	2	2	2	2	1	1	1	0	0	2	1	0	1	1	0	0	0	1	0	0	0	0	0
684	1	0	1	0	1	0	2	0	0	0	1	0	1	0	0	0	0	0	2	0	0	0	2	2	0	2	1	0	2	2	0	1	1	1	0	2	2	0	1	0	0	0	0	1	0	1	0	0	0
685	1	0	0	2	0	1	2	0	1	1	1	0	2	0	0	1	0	1	0	2	0	0	2	2	0	1	1	1	2	2	1	1	1	1	0	2	2	1	0	1	0	0	1	2	1	1	0	0	1
686	1	0	1	0	1	1	2	0	2	2	0	0	1	0	0	1	0	0	2	0	0	1	0	0	1	0	1	2	1	1	1	2	1	0	1	1	1	0	1	1	0	0	1	2	1	1	0	0	1
687	0	0	0	0	0	0	1	0	1	1	0	1	1	1	1	1	0	1	0	2	0	1	2	2	0	2	2	2	2	2	0	2	1	0	0	2	2	1	1	0	0	0	0	2	0	1	0	0	0
688	0	0	0	0	0	0	2	0	1	1	1	0	1	0	0	0	0	0	2	0	0	1	1	1	1	0	1	1	1	2	0	2	2	0	1	1	2	1	0	0	0	0	0	2	0	0	0	2	0
689	0	1	0	0	0	0	2	0	2	2	0	1	2	0	0	0	0	0	2	0	1	1	2	2	0	0	2	1	2	2	0	1	1	0	0	2	1	0	1	1	0	0	0	0	0	0	0	0	0
690	1	0	0	0	0	0	1	1	0	1	1	0	1	0	0	0	0	1	2	0	1	1	0	0	1	0	1	2	1	1	1	2	1	1	0	2	0	0	0	2	0	1	0	2	1	0	0	0	2
691	1	0	0	1	0	0	2	0	0	0	1	0	0	0	0	0	0	0	0	1	0	0	1	2	0	1	1	2	2	2	0	1	0	1	1	1	2	1	0	1	0	0	0	1	0	0	0	0	0
692	1	0	0	1	0	0	2	0	0	0	0	1	2	0	0	0	0	0	0	1	0	1	2	2	0	0	2	2	2	2	1	2	2	0	1	2	1	0	0	1	0	0	0	2	1	0	0	0	0
693	0	0	0	0	0	1	1	1	0	1	1	1	1	0	0	0	0	2	1	1	1	0	2	2	0	2	1	2	2	2	1	1	2	0	0	2	2	1	1	0	0	0	0	2	0	0	0	0	0
694	0	0	0	0	0	0	2	1	1	2	0	0	1	0	0	0	0	0	1	1	1	0	2	2	0	1	2	2	2	2	1	2	2	1	1	2	0	0	0	1	0	2	0	2	0	2	0	0	0
695	1	0	0	1	0	0	2	1	1	2	0	0	0	0	0	0	1	2	2	0	2	1	1	2	0	0	1	1	2	2	0	2	2	0	0	2	2	0	0	1	0	0	0	1	0	1	0	0	1
696	0	0	0	0	0	0	2	0	2	2	0	0	1	0	0	0	0	0	0	2	0	1	1	1	1	2	1	1	2	2	0	1	1	1	1	1	2	0	2	1	0	0	0	1	0	0	1	0	0
697	1	0	0	1	0	0	1	0	0	0	1	0	1	0	0	0	0	2	0	2	0	1	2	2	0	0	2	2	2	2	0	0	0	0	0	2	2	0	2	0	1	1	0	2	1	0	0	0	0
698	1	0	0	0	0	1	2	0	1	1	0	0	0	0	0	0	0	0	2	0	0	1	2	2	0	0	1	2	2	2	0	1	1	0	0	2	2	0	1	0	0	1	0	1	0	0	0	0	1
699	1	0	0	0	0	0	2	0	1	1	0	0	1	0	0	1	0	1	1	0	1	0	2	2	0	1	2	2	2	2	1	2	2	0	2	0	1	0	1	1	0	0	1	2	1	0	0	0	0
700	1	0	0	0	0	0	1	0	1	1	0	2	2	0	0	0	0	1	0	2	0	0	1	1	0	1	2	2	2	2	1	1	1	2	2	2	2	1	0	0	0	0	1	1	1	2	0	1	1
701	0	0	0	1	0	0	2	0	1	1	0	0	1	0	0	0	0	0	1	1	1	1	1	1	1	0	1	1	2	1	1	1	1	0	0	2	1	0	1	1	0	2	0	2	0	0	0	0	1
702	1	0	0	2	0	0	2	0	2	2	0	1	2	0	0	0	0	0	1	1	1	0	2	2	0	2	1	1	2	2	0	2	2	0	1	1	2	1	0	0	0	0	0	0	0	1	0	1	0
703	0	0	0	2	0	1	1	0	1	1	0	0	0	0	0	0	0	0	1	1	1	1	1	1	1	1	2	2	2	2	0	1	1	0	0	2	2	0	1	2	1	0	0	0	1	1	0	0	1
704	0	0	0	0	0	0	1	0	1	1	0	0	1	0	0	0	0	0	1	1	0	1	0	1	0	0	2	2	2	2	0	1	1	1	0	2	2	0	1	1	0	0	0	0	0	0	0	0	0
705	1	0	0	0	0	0	2	1	1	2	0	0	1	0	0	0	0	0	0	2	0	0	2	2	0	2	2	2	2	2	2	1	1	0	1	1	2	0	1	1	0	1	0	1	0	1	0	0	0
706	1	1	0	0	0	0	2	0	0	0	0	1	2	1	1	1	1	1	0	2	1	0	2	2	0	0	2	2	1	1	1	1	1	0	0	2	2	1	1	0	0	0	0	1	0	0	1	1	0
707	0	0	0	0	0	0	1	1	0	1	1	0	1	0	0	0	0	1	0	1	0	1	1	1	1	1	2	2	2	2	0	2	1	1	0	2	2	0	0	1	0	0	0	1	0	0	0	0	0
708	1	0	0	1	0	0	2	1	0	1	0	0	0	0	0	0	0	0	0	2	0	0	2	2	0	1	2	2	2	2	0	1	1	1	0	2	2	0	1	1	0	0	0	2	0	0	0	1	0
709	0	0	0	1	0	0	2	0	0	0	0	0	2	0	0	1	1	2	2	0	2	1	1	1	1	1	1	2	1	1	0	2	2	0	1	1	2	1	1	0	0	0	2	2	1	1	0	1	0
710	0	0	0	1	0	0	1	0	0	0	2	0	0	0	0	0	0	0	2	0	1	0	2	2	0	1	1	1	2	2	1	1	0	2	1	1	2	0	1	2	1	0	0	2	0	0	0	1	0
711	1	0	0	1	0	0	1	1	0	1	1	0	1	0	0	0	0	0	0	2	0	0	1	2	0	1	2	2	2	2	0	2	2	1	0	2	1	0	0	2	0	0	0	1	0	0	1	0	1
712	1	0	1	0	0	1	1	0	0	0	1	1	2	0	0	0	0	1	0	2	0	1	0	1	0	1	2	2	2	2	1	0	0	0	0	2	1	0	1	1	0	0	0	0	0	0	0	2	0
713	1	0	1	0	0	0	2	0	1	1	0	0	1	0	0	0	0	1	1	1	1	1	2	2	0	0	2	2	2	2	0	1	1	1	2	0	2	0	1	1	0	1	0	2	2	0	0	0	0
714	1	0	0	0	0	0	2	1	0	1	0	0	0	0	0	0	0	0	0	2	0	0	2	2	0	1	1	2	1	0	0	1	2	0	1	2	1	0	0	2	0	0	0	2	1	0	0	0	0
715	1	0	0	0	0	1	2	0	2	2	0	0	2	0	0	0	0	1	0	1	0	0	2	2	0	1	2	2	2	2	0	0	0	0	0	2	0	0	0	2	0	1	0	1	0	0	0	0	0
716	1	0	1	2	0	0	1	0	1	1	1	0	0	0	0	0	0	1	0	2	1	1	1	2	0	0	2	0	1	1	0	1	0	0	0	2	2	0	0	1	0	0	0	1	0	1	0	0	2
717	0	0	0	0	0	0	1	1	0	1	1	2	2	0	0	0	0	0	0	2	0	0	0	0	0	1	2	2	2	2	1	1	0	1	0	2	1	0	0	1	0	1	0	1	0	0	0	0	1
718	1	0	0	0	0	0	2	1	1	2	0	0	1	0	0	0	0	1	1	1	1	0	2	2	0	0	1	1	2	2	1	1	1	1	2	0	1	1	0	1	1	0	0	1	2	1	0	0	0
719	0	0	0	0	0	0	2	0	1	1	0	1	1	0	0	0	0	1	0	1	0	1	2	2	0	2	1	1	2	2	1	2	1	0	1	1	1	0	0	1	0	0	0	1	0	1	0	0	0
720	1	0	0	0	0	0	2	0	0	0	0	0	1	0	0	0	0	1	0	0	0	0	2	2	0	1	2	2	2	2	0	1	1	0	1	1	1	0	1	1	0	0	1	2	0	0	0	0	0
721	1	0	1	0	1	0	1	1	0	1	1	1	1	0	0	0	0	0	1	1	1	0	1	1	0	2	1	1	2	2	1	1	1	0	0	2	1	0	0	1	0	1	0	1	0	0	0	0	0
722	1	0	0	0	0	0	1	1	1	2	0	2	1	0	0	0	0	2	1	1	0	1	1	1	1	1	0	2	1	1	0	0	0	1	0	2	2	1	1	0	0	0	1	2	0	0	0	0	0
723	1	0	0	0	0	1	2	0	1	1	0	0	2	0	0	0	0	0	1	1	0	0	2	2	0	1	2	2	2	2	1	1	1	1	2	1	2	0	2	0	0	0	0	0	1	1	0	0	1
724	0	1	0	0	0	0	2	0	1	1	0	1	1	0	0	0	0	1	1	1	1	2	0	1	1	1	1	2	0	0	0	2	2	0	2	0	1	0	0	1	0	0	0	1	0	0	0	0	0
725	0	0	0	1	0	0	1	1	1	2	0	0	0	0	0	0	0	1	2	0	1	0	2	2	0	2	2	2	2	2	1	1	1	2	1	1	0	0	0	1	0	0	0	2	1	1	0	0	0
726	1	0	0	0	0	0	2	1	1	1	0	0	1	0	0	0	0	0	0	2	0	0	2	2	0	0	1	1	2	2	0	0	0	0	0	2	2	0	1	0	0	0	1	2	0	0	0	0	0
727	1	1	0	0	0	1	2	0	0	0	0	0	0	0	0	0	0	1	0	2	0	0	1	1	0	1	0	0	1	2	0	0	0	0	0	2	0	0	0	2	0	0	0	0	1	1	0	1	0
728	1	0	0	0	0	0	2	0	0	0	1	1	2	0	0	1	1	2	0	1	0	0	2	2	0	1	2	2	1	1	1	0	1	1	1	2	1	0	0	2	1	1	0	2	0	1	0	0	0
729	0	0	0	0	0	0	2	0	1	1	0	1	2	0	0	0	0	1	0	1	0	0	1	1	0	2	2	2	2	2	1	1	1	0	0	2	2	0	2	0	0	0	1	2	1	1	0	0	1
730	1	0	0	1	0	0	2	0	1	1	0	0	1	0	0	0	0	0	2	0	1	1	2	2	0	0	1	2	1	1	0	1	0	0	0	2	0	0	1	1	0	0	0	1	0	0	0	0	0
731	1	0	0	2	0	1	2	0	0	0	0	0	0	0	0	0	0	0	1	1	0	0	2	2	0	2	0	0	2	1	0	0	0	0	0	2	0	0	0	2	0	0	1	2	1	1	0	0	0
732	0	0	0	0	0	0	2	0	1	1	0	2	2	0	0	0	0	0	1	1	0	0	2	2	0	2	1	1	2	2	1	1	1	0	1	1	1	0	2	0	0	0	0	2	1	0	0	2	0
733	0	0	0	0	0	1	2	1	1	2	0	1	1	0	0	0	0	0	0	2	0	1	2	2	0	0	2	2	2	2	1	1	1	0	1	2	1	1	1	0	0	1	0	2	1	0	1	0	1
734	0	1	0	0	0	1	2	0	0	0	0	1	1	0	0	0	0	1	1	1	1	1	2	2	0	1	1	1	2	2	0	2	2	0	1	1	2	0	0	1	0	0	0	1	1	0	0	0	0
735	1	0	0	0	0	0	2	0	0	0	0	1	1	0	0	0	0	1	0	2	0	1	2	2	0	2	2	2	2	2	0	2	1	0	1	1	1	0	0	1	0	0	1	2	2	0	0	0	0
736	1	0	0	0	0	0	0	0	0	0	1	1	1	0	0	0	0	1	1	1	0	0	2	2	0	0	2	2	2	2	0	1	1	0	1	1	1	0	1	1	0	1	0	1	1	0	0	1	0
737	1	0	1	0	1	1	1	1	1	2	0	0	0	0	0	0	0	0	1	1	1	0	2	2	0	1	2	2	2	2	2	1	1	0	0	2	2	1	1	1	1	1	0	2	1	1	0	0	1
738	0	0	0	0	0	0	1	0	0	0	2	0	0	0	0	0	0	1	2	0	1	0	2	2	0	2	2	1	2	2	1	1	1	0	0	2	0	0	0	2	0	0	0	1	1	1	1	0	1
739	1	0	0	1	0	0	2	1	0	1	0	1	1	0	0	0	0	1	2	0	1	0	2	2	0	1	1	2	2	1	1	2	1	1	0	2	1	0	0	2	0	0	0	2	0	0	0	1	0
740	0	0	0	0	0	1	1	0	1	1	1	0	0	0	0	0	0	2	1	1	0	0	2	2	0	0	2	2	2	2	0	2	1	2	1	1	1	0	1	1	0	0	1	2	1	1	0	0	0
741	1	0	0	0	0	0	1	0	2	2	0	1	1	0	0	0	0	0	0	1	0	0	1	1	0	1	0	1	1	1	0	1	1	0	0	1	1	0	1	2	1	0	0	0	0	0	0	0	1
742	0	0	0	1	0	0	2	1	1	2	0	1	1	0	0	0	1	0	1	1	1	0	1	1	0	2	2	2	2	1	0	1	1	0	0	2	1	1	0	1	0	0	0	2	0	0	0	0	0
743	1	0	1	0	1	0	2	0	2	2	0	0	2	1	1	1	0	1	1	1	1	1	2	2	0	0	0	1	1	0	1	1	1	0	1	1	1	0	1	1	0	0	0	0	0	1	1	0	1
744	1	0	0	0	0	1	1	0	1	1	1	0	2	0	0	0	0	0	0	2	0	1	0	1	1	1	2	1	2	2	0	0	1	1	1	2	0	0	1	1	0	0	1	2	0	0	0	0	0
745	1	0	0	1	0	1	1	0	0	0	1	0	0	0	0	0	0	0	1	1	1	0	2	2	0	0	2	2	2	2	0	0	0	0	0	1	2	0	2	1	1	0	0	1	0	0	0	2	0
746	0	1	0	0	0	0	2	0	0	0	0	1	1	0	0	0	0	0	0	2	0	0	2	2	0	1	1	2	1	2	1	1	2	0	0	2	1	0	0	2	0	0	0	2	0	1	1	0	0
747	0	0	1	0	1	2	2	0	1	1	0	0	1	0	0	0	0	1	2	0	2	0	1	1	0	1	2	2	2	1	1	0	0	0	0	2	1	0	0	2	0	0	0	2	0	0	1	0	0
748	0	0	0	0	0	0	2	1	0	1	0	0	0	0	0	0	0	2	0	1	0	0	2	2	0	1	1	2	2	2	2	1	0	0	1	1	1	0	0	0	0	0	1	1	0	1	0	0	0
749	1	0	0	0	0	0	2	0	1	1	0	0	1	0	0	1	0	0	1	0	1	0	2	2	0	1	0	1	1	1	0	2	2	0	1	1	1	0	0	2	0	0	0	1	0	1	0	0	1
750	0	0	0	0	0	0	2	1	1	2	0	0	2	0	0	0	0	0	1	1	1	0	1	2	0	1	2	1	2	2	1	1	0	1	1	1	2	0	1	0	0	0	1	1	1	2	0	0	0
751	0	0	0	0	0	1	1	1	0	1	0	0	1	0	0	0	0	2	0	1	0	0	1	1	0	0	2	2	2	2	0	0	0	0	0	2	0	0	0	2	0	0	1	1	1	2	0	1	0
752	0	0	0	1	0	0	1	1	0	1	0	0	1	0	0	0	1	2	1	1	1	0	1	2	0	1	2	2	2	2	1	1	1	0	1	1	0	0	0	1	0	0	0	2	0	1	0	0	0
753	1	0	2	0	1	0	1	0	1	1	2	0	1	0	0	0	0	0	0	2	0	1	2	2	0	1	0	1	1	0	0	1	0	1	1	1	1	0	1	1	0	1	0	1	0	1	0	1	0
754	1	0	0	1	0	0	2	0	1	1	0	1	1	0	0	0	1	1	1	0	1	1	1	1	0	0	2	2	2	2	2	0	1	1	1	2	2	1	1	0	0	0	0	1	1	1	0	0	0
755	0	0	0	0	0	1	2	1	0	1	0	1	1	0	0	0	0	0	0	2	0	1	0	0	1	0	2	2	1	1	1	0	0	1	0	2	1	1	0	1	0	0	0	2	0	1	0	0	0
756	0	0	0	0	0	1	2	1	0	1	0	0	0	0	0	0	0	1	1	1	1	1	1	2	0	1	1	1	1	1	0	2	2	0	1	1	1	0	2	0	0	0	0	2	1	1	0	0	1
757	1	0	0	0	0	0	1	0	0	0	1	0	1	0	0	1	0	0	1	1	0	0	2	2	0	0	1	1	2	2	0	2	1	0	0	2	0	0	0	2	0	0	0	1	0	0	1	0	1
758	1	0	0	0	0	0	1	0	0	0	1	0	1	0	0	0	0	0	0	1	0	1	2	2	0	2	1	2	2	2	1	1	1	0	0	2	2	0	1	0	0	1	0	2	0	0	0	0	0
759	1	0	0	0	0	2	1	0	2	2	0	0	1	0	0	1	0	1	2	0	1	0	2	2	0	2	2	2	2	2	0	2	1	1	0	2	1	0	1	1	0	1	0	2	1	1	0	0	0
760	1	0	0	1	0	0	2	1	1	2	0	0	0	0	0	0	0	0	2	0	1	0	2	2	0	1	1	2	2	1	1	0	0	0	0	2	1	1	0	1	1	0	0	1	0	0	1	0	0
761	0	0	0	1	0	0	2	1	0	1	0	0	0	0	0	0	0	0	0	1	0	0	2	2	0	2	1	1	1	1	1	1	1	0	1	1	1	0	1	1	0	0	0	0	0	0	0	0	0
762	0	0	0	0	0	1	2	1	0	1	0	1	1	0	0	0	0	1	1	1	1	1	2	2	0	2	1	1	2	2	0	1	1	0	1	1	1	0	0	2	0	0	0	1	0	0	0	0	0
763	1	0	2	0	1	0	2	0	2	2	0	0	1	0	0	0	0	0	1	1	1	2	1	1	1	1	1	2	2	2	0	1	1	0	0	2	2	0	2	1	0	0	0	2	1	1	0	0	0
764	0	0	0	0	0	0	2	0	1	1	1	0	0	0	0	0	0	1	1	1	0	0	2	2	0	1	2	2	1	1	0	1	0	1	1	2	1	0	2	0	0	0	0	2	0	1	0	0	1
765	1	0	0	0	0	0	2	1	1	2	0	0	1	1	0	0	0	1	0	2	1	0	1	1	0	2	1	0	2	2	0	2	2	0	1	1	1	0	0	0	0	0	1	2	0	2	0	0	0
766	0	0	0	0	0	0	2	0	0	0	0	0	1	0	0	0	0	1	1	1	1	0	2	2	0	1	1	0	2	2	0	1	1	0	0	2	1	0	1	2	1	1	0	2	1	1	0	0	1
767	1	0	0	0	0	0	1	0	0	0	2	0	0	0	0	0	0	0	1	1	1	0	2	2	0	1	2	2	2	2	2	1	0	1	1	1	2	0	2	0	0	0	1	1	1	0	1	0	0
768	1	0	0	0	0	0	2	0	1	1	0	1	1	0	0	0	0	0	0	2	0	1	1	1	0	1	1	2	1	1	0	1	1	0	1	2	1	0	2	0	0	0	0	2	0	0	0	0	2
769	1	0	0	0	0	0	2	1	1	2	0	1	1	0	0	0	0	1	2	0	1	2	0	1	1	1	2	2	1	1	1	1	1	0	1	1	1	0	1	1	0	0	1	1	1	0	1	0	0
770	1	0	0	0	0	0	2	0	2	2	0	0	0	0	0	0	0	1	0	2	0	0	2	2	0	1	2	2	2	2	1	1	0	1	1	2	2	0	1	2	1	1	0	2	1	1	0	0	1
771	1	0	0	1	0	0	1	1	0	1	1	1	1	0	0	0	0	1	0	1	0	1	1	1	1	0	2	2	2	2	0	1	1	0	1	1	1	1	0	1	0	1	0	1	0	1	0	0	0
772	1	0	0	0	0	0	2	1	0	1	1	0	0	0	0	0	0	0	1	1	1	0	1	1	0	0	1	1	2	2	0	1	2	0	1	2	1	0	1	1	1	0	0	2	0	0	0	0	0
773	0	0	1	2	0	0	2	1	0	1	0	0	0	0	0	0	1	2	0	2	0	0	2	2	0	0	1	2	2	2	1	2	2	0	0	2	1	0	0	2	0	0	2	2	1	1	0	0	2
774	1	0	0	0	0	0	1	2	0	2	0	0	1	0	0	0	0	1	1	1	0	0	2	2	0	1	2	2	2	2	2	0	0	2	1	2	1	0	1	1	0	0	0	2	0	0	1	0	0
775	1	0	0	1	0	0	1	0	2	2	0	0	1	0	0	0	0	1	0	1	1	0	2	2	0	0	2	2	2	2	1	0	0	0	0	2	1	0	2	0	0	0	0	1	0	0	0	0	0
776	0	0	0	0	0	0	2	0	0	0	0	0	2	1	1	1	0	1	0	2	0	0	1	1	0	1	1	1	2	2	0	1	1	0	0	2	1	0	0	2	0	0	1	1	1	2	0	0	1
777	1	0	0	0	0	1	2	0	2	2	0	1	1	0	0	0	0	2	0	2	0	0	0	2	0	1	1	1	2	2	1	1	1	2	2	2	2	0	2	0	0	0	2	2	0	1	0	1	1
778	1	0	0	0	0	0	1	0	0	0	1	0	1	0	0	0	0	0	0	2	0	1	2	2	0	1	1	0	1	2	0	1	0	0	1	1	1	0	1	2	1	0	1	1	1	0	0	0	0
779	0	0	0	0	0	0	2	0	2	2	0	0	1	1	0	0	0	0	2	0	1	1	1	1	1	0	1	2	1	2	1	2	2	0	0	2	1	1	0	0	0	1	0	2	1	1	0	0	0
780	0	1	0	0	0	1	2	0	1	1	0	1	2	0	0	0	0	1	1	1	0	1	2	2	0	0	2	2	2	2	1	0	0	1	0	2	2	1	1	0	0	2	0	2	0	0	0	0	0
781	0	0	0	0	0	0	2	0	1	1	0	0	1	0	0	0	0	0	0	2	0	0	1	1	0	1	1	1	2	2	0	2	1	1	0	2	0	0	0	2	0	2	0	2	0	0	0	0	0
782	0	0	0	0	0	0	1	0	1	1	0	0	0	0	0	0	0	2	0	2	0	0	1	1	0	1	0	1	1	1	0	2	1	0	0	2	1	0	0	2	0	0	1	2	0	0	0	0	1
783	1	0	1	0	0	0	2	0	0	0	0	0	0	0	0	0	0	2	1	1	1	0	2	2	0	1	2	2	2	2	0	0	0	0	0	2	1	0	1	1	0	2	0	2	0	0	0	0	1
784	1	0	0	0	0	0	1	0	1	1	0	0	1	0	0	0	0	0	1	1	1	0	2	2	0	1	1	2	2	2	0	2	1	0	1	1	1	0	1	1	0	0	1	2	1	2	0	0	1
785	0	0	0	1	0	0	2	0	2	2	0	1	1	0	0	0	0	1	2	0	2	1	1	2	0	0	2	2	2	2	0	1	0	1	0	2	0	0	1	1	1	0	0	1	0	0	0	0	1
786	1	1	0	0	0	0	2	1	0	1	0	0	1	1	0	0	0	0	1	1	1	1	1	1	0	1	2	2	2	2	1	0	0	0	0	2	2	0	2	0	0	0	1	2	1	0	0	1	0
787	1	0	0	0	0	0	2	1	1	2	0	0	1	0	0	0	0	1	1	1	1	0	2	2	0	1	1	1	1	1	0	1	0	2	1	2	1	0	0	2	0	0	0	1	0	1	0	0	1
788	0	1	0	0	0	0	2	0	0	0	0	1	1	0	0	0	0	1	0	1	1	1	2	2	0	0	1	2	2	2	0	2	1	2	1	2	1	0	2	0	0	0	1	1	0	0	0	1	0
789	1	0	0	1	0	0	2	0	2	2	0	0	1	0	0	0	0	1	1	0	0	1	2	2	0	0	1	1	2	2	0	1	1	0	0	2	0	0	1	0	0	2	0	2	1	0	0	1	0
790	0	0	0	0	0	0	2	0	1	1	0	0	2	1	1	1	0	1	1	1	1	0	1	2	0	1	1	1	1	1	1	1	1	1	1	2	0	0	1	0	0	0	0	1	1	0	1	0	0
791	1	0	0	0	0	0	1	0	1	1	1	0	2	0	0	1	0	1	0	2	1	1	2	2	0	1	2	2	2	2	0	2	2	0	1	1	2	0	2	1	1	1	0	1	0	0	0	0	0
792	1	0	0	0	0	0	2	0	0	0	0	1	1	0	0	0	0	0	1	1	1	1	2	2	0	1	1	2	2	2	1	2	1	1	0	2	2	0	1	2	1	0	1	2	1	0	0	0	1
793	0	0	0	1	0	0	2	0	1	1	0	0	0	0	0	0	0	0	1	1	1	0	2	2	0	2	1	1	1	1	1	1	1	0	0	2	0	0	0	1	0	0	0	0	0	0	0	1	0
794	0	0	1	0	0	1	1	0	0	0	1	0	0	0	0	0	0	1	0	2	0	1	2	2	0	0	0	1	1	0	1	2	2	0	1	1	1	0	2	0	0	0	0	1	0	0	0	0	0
795	1	0	0	0	0	1	1	0	1	1	1	1	2	0	0	0	0	0	1	1	0	0	1	1	0	1	2	2	2	2	1	1	1	2	0	2	1	2	0	1	1	0	0	1	0	1	0	0	0
796	1	0	0	0	0	0	2	0	1	1	0	1	1	0	0	0	1	1	1	1	0	1	2	2	0	0	1	1	2	2	1	2	2	0	1	1	1	0	0	1	0	1	0	1	1	0	0	0	0
797	0	0	0	0	0	0	1	1	0	1	0	2	2	0	0	0	0	1	2	0	1	0	0	1	0	0	0	1	2	2	0	1	1	0	1	1	1	0	0	1	0	0	0	2	0	0	0	0	1
798	1	1	1	0	1	0	1	0	2	2	0	0	1	0	0	1	0	0	0	2	0	0	2	2	0	1	2	2	2	2	1	0	0	0	1	1	1	0	0	1	0	0	0	1	0	0	0	0	0
799	1	0	0	1	0	1	2	0	2	2	0	1	1	1	1	1	1	1	0	2	0	0	2	1	1	1	2	2	2	2	1	0	0	0	0	2	1	0	1	1	0	0	0	0	0	0	0	0	1
800	1	0	0	0	0	0	1	0	2	2	0	0	0	0	0	0	0	1	0	0	0	0	2	2	0	0	1	2	2	2	1	1	2	0	1	2	2	0	2	0	0	1	0	2	0	2	2	0	0
801	0	0	0	0	0	0	2	0	1	1	0	0	0	0	0	0	0	0	2	0	1	0	2	2	0	1	1	2	2	1	1	2	1	1	0	2	2	0	1	0	0	0	0	2	0	1	0	0	0
802	1	0	0	0	0	0	1	0	0	0	2	0	0	0	0	0	0	0	1	1	1	0	2	2	0	0	1	1	2	2	0	0	0	0	0	2	1	0	0	1	0	1	0	2	0	0	0	0	0
803	0	0	0	1	0	0	2	1	1	2	0	0	0	0	0	0	0	0	0	1	0	1	2	2	0	0	2	2	2	2	0	1	1	1	0	2	1	0	0	1	0	1	0	2	1	1	0	0	1
804	0	0	0	0	0	0	2	0	1	1	0	0	2	0	0	1	0	0	0	2	1	0	2	2	0	1	2	2	2	2	0	1	1	1	0	2	2	0	2	0	0	1	0	1	1	0	2	0	0
805	0	0	0	0	0	0	2	0	0	0	0	1	2	0	0	0	0	0	1	1	1	1	1	1	0	0	2	2	2	2	0	2	1	0	0	2	1	1	0	1	0	0	0	2	0	2	1	0	0
806	1	0	0	2	0	1	1	0	0	0	1	0	1	0	0	0	0	1	0	1	0	0	2	2	0	1	1	1	2	2	0	2	1	1	1	1	1	0	1	1	0	0	1	1	1	0	0	0	0
807	0	0	1	1	0	0	1	1	0	2	0	2	2	1	1	1	0	2	0	2	0	0	2	2	0	1	2	2	2	1	0	2	1	1	1	1	1	0	0	2	1	0	1	2	1	1	0	0	0
808	0	0	0	0	0	0	2	0	1	1	0	0	1	0	0	0	0	1	1	1	1	1	0	1	1	1	0	1	2	2	0	2	1	1	0	2	1	1	0	1	0	1	0	2	1	0	0	0	0
809	1	0	0	0	0	0	1	0	0	0	1	0	0	0	0	0	0	0	0	2	0	0	2	2	0	1	2	2	2	2	2	1	0	2	1	1	1	0	0	0	0	0	0	1	0	0	0	0	0
810	1	0	0	0	0	0	2	0	1	1	0	0	1	0	0	0	1	1	0	1	0	0	1	2	0	1	2	2	2	2	0	1	1	0	0	2	2	1	0	1	0	0	1	2	1	2	0	2	0
811	0	0	0	1	0	0	2	1	0	1	0	1	2	0	0	0	0	2	1	1	1	0	2	2	0	1	1	2	2	2	1	1	1	0	1	1	0	0	0	2	0	0	0	1	0	0	0	0	0
812	0	0	0	0	0	0	2	1	1	1	0	0	0	0	0	0	0	1	0	2	0	0	2	2	0	1	1	1	2	2	0	1	2	1	2	2	1	0	0	1	0	0	1	2	1	2	0	1	0
813	0	0	0	0	0	0	1	0	0	0	1	1	1	0	0	0	0	0	0	1	0	0	2	2	0	1	1	2	2	1	0	1	2	1	1	2	2	0	2	1	0	0	0	0	1	0	0	0	0
814	0	0	1	0	0	1	1	1	0	1	1	0	1	0	0	0	0	1	1	1	1	1	1	1	1	1	2	2	2	2	2	0	0	0	0	2	1	0	1	1	0	0	0	2	0	0	0	0	0
815	1	0	0	0	0	1	1	0	1	1	1	0	0	0	0	0	0	0	0	0	0	2	1	1	1	1	1	1	1	1	0	2	2	0	1	1	2	0	0	1	0	0	0	1	0	0	1	0	1
816	1	0	0	1	0	0	2	0	2	2	0	0	1	0	0	0	0	0	0	1	0	0	2	2	0	0	2	2	2	2	0	0	0	1	0	2	1	1	0	0	0	0	0	1	0	0	0	0	0
817	1	0	0	0	0	0	1	0	0	0	1	1	1	0	0	0	0	1	1	0	0	1	1	1	1	1	1	1	2	2	0	2	1	2	1	2	1	0	0	2	0	1	0	2	1	1	1	0	0
818	1	1	0	0	0	0	2	0	2	2	0	1	1	0	0	0	0	0	0	2	0	1	2	2	0	0	1	2	2	2	0	2	2	0	0	2	0	0	1	2	1	1	0	2	1	1	0	0	0
819	1	0	0	0	0	0	2	0	2	2	0	1	1	0	0	0	0	1	0	2	0	1	1	1	1	0	1	1	2	2	1	1	2	1	1	2	1	0	1	1	0	0	0	1	1	0	0	0	0
820	1	1	1	1	0	0	2	0	1	1	0	0	1	0	0	1	0	0	1	1	1	0	1	1	0	2	2	2	2	2	1	1	1	1	2	1	0	0	0	2	0	1	0	1	0	0	0	0	1
821	1	0	1	0	1	1	2	1	0	1	0	0	1	0	0	0	0	0	1	1	1	0	2	2	0	1	2	2	2	2	0	1	1	2	0	2	1	0	1	1	0	0	0	1	0	0	0	0	1
822	0	0	0	0	0	0	1	1	1	2	0	0	1	0	0	0	0	0	0	2	0	2	2	2	0	0	1	1	2	2	0	0	1	0	0	2	2	0	0	1	0	0	0	2	0	0	0	1	0
823	1	0	0	1	0	0	2	0	2	2	0	0	0	0	0	0	0	1	1	1	1	1	0	0	1	1	1	1	2	2	0	1	1	0	0	2	2	0	1	1	0	0	0	0	0	0	0	0	0
824	0	0	1	0	0	0	1	0	2	2	0	0	0	0	0	0	0	1	0	2	0	1	1	1	0	0	2	2	2	2	1	1	1	2	0	2	1	1	0	1	0	0	1	1	0	0	0	0	0
825	1	0	0	0	0	0	2	0	2	2	0	0	0	0	0	0	0	1	0	1	0	0	0	2	0	1	1	1	2	2	0	1	1	0	0	2	1	0	1	1	0	1	0	2	1	1	0	0	0
826	0	0	0	0	0	1	2	0	0	0	0	1	2	0	0	0	0	1	0	2	0	0	1	1	0	0	1	1	1	1	0	2	2	1	0	2	2	0	1	0	0	0	0	1	0	1	0	0	1
827	0	1	1	0	1	0	1	1	1	2	0	0	0	0	0	0	0	0	0	2	0	0	2	2	0	2	2	1	2	2	0	1	1	2	1	1	1	0	0	1	0	1	0	1	1	0	0	0	1
828	1	0	0	1	0	0	2	0	1	1	1	0	0	0	0	0	1	1	0	2	1	1	1	1	1	0	0	1	2	2	0	1	0	2	0	2	2	0	1	1	1	0	0	1	1	0	0	0	0
829	1	0	0	0	0	0	1	1	1	2	1	0	0	0	0	0	0	1	1	1	1	0	1	1	0	1	1	2	2	2	0	2	1	1	0	2	2	0	0	1	0	0	1	2	0	0	0	0	1
830	1	0	0	0	0	0	1	0	0	0	1	0	0	0	0	0	0	0	0	2	0	1	2	2	0	1	1	1	1	1	0	1	1	0	0	2	2	0	0	2	0	1	0	1	0	0	1	0	0
831	1	0	0	1	0	0	2	0	2	2	0	0	0	0	0	0	0	0	2	0	1	1	0	1	1	0	1	2	1	2	1	2	1	1	0	2	1	0	1	2	1	0	1	1	1	2	1	0	1
832	1	0	0	1	0	0	2	1	0	1	0	0	2	0	0	0	0	0	0	2	0	1	2	2	0	1	1	2	2	2	0	2	1	0	1	1	1	1	0	1	0	0	0	2	0	0	0	0	0
833	1	0	0	0	0	0	2	0	1	1	0	0	0	0	0	0	0	1	0	2	0	1	1	1	1	1	0	1	1	1	0	0	0	0	0	2	2	0	1	0	0	2	0	2	0	2	2	0	0
834	0	0	0	1	0	0	2	0	1	1	0	0	1	0	0	1	0	0	0	1	0	1	2	2	0	0	0	1	2	2	0	0	1	1	1	2	1	0	0	2	0	0	0	1	0	1	0	0	1
835	0	1	0	0	0	1	1	0	1	1	1	1	2	0	0	0	0	1	1	1	0	0	2	2	0	0	1	1	2	2	0	1	1	0	1	0	1	0	0	2	0	0	0	0	0	1	0	0	0
836	1	0	1	1	0	0	1	1	0	1	1	0	0	0	0	0	1	2	1	1	1	1	2	2	0	1	1	1	2	2	0	0	0	0	0	2	1	0	0	2	0	0	2	2	1	1	0	0	0
837	0	0	0	0	0	0	1	0	1	1	1	0	1	0	0	0	0	2	0	2	0	1	2	2	0	0	1	2	2	2	0	0	0	0	0	2	1	0	0	1	0	0	0	2	0	0	0	0	1
838	1	0	0	1	0	0	2	0	1	1	0	0	1	0	0	1	0	0	0	2	0	1	2	2	0	2	1	1	2	2	0	2	2	1	1	2	1	0	0	1	0	0	1	1	0	1	0	0	1
839	1	0	0	0	0	0	1	0	1	1	1	0	1	1	1	1	0	0	1	1	1	1	1	2	0	0	1	1	1	1	0	0	0	0	0	1	0	1	0	1	0	0	0	1	0	0	0	0	0
840	1	0	0	1	0	0	2	0	2	2	0	0	0	0	0	0	0	0	2	0	0	1	1	1	0	1	1	2	1	1	1	1	1	1	0	2	1	1	1	0	0	1	0	2	1	0	0	0	0
841	1	0	1	1	0	0	2	1	0	1	0	1	2	0	0	0	0	2	1	1	1	0	2	2	0	2	2	2	2	1	0	1	1	0	0	2	1	0	0	1	0	0	0	1	0	1	0	0	1
842	1	0	0	0	0	0	1	0	0	0	2	0	0	0	0	0	0	0	1	1	1	0	2	2	0	1	2	2	2	1	0	1	1	0	0	2	1	0	2	0	0	0	0	2	0	0	1	0	0
843	0	0	0	1	0	0	2	0	1	1	0	0	1	0	0	0	0	0	1	1	1	1	2	2	0	0	0	2	1	1	0	2	2	0	2	1	1	0	0	1	0	1	0	2	1	0	0	0	0
844	0	0	0	0	0	1	2	0	0	0	0	0	0	0	0	0	0	2	1	1	1	0	2	2	0	2	1	2	2	1	1	0	0	0	0	1	2	1	1	0	0	1	0	1	1	1	0	1	0
845	1	0	0	0	0	0	1	0	2	2	0	0	0	0	0	0	0	0	1	1	1	1	0	0	1	1	1	2	2	2	1	2	2	0	1	1	2	1	0	0	0	0	0	0	0	0	0	0	1
846	0	0	0	1	0	0	2	0	2	2	0	0	1	0	0	1	0	0	1	1	1	1	2	2	0	1	2	2	1	1	0	2	1	2	1	1	2	0	1	0	0	0	0	0	0	0	0	0	0
847	1	0	1	1	1	1	2	0	2	2	0	0	1	0	0	0	0	0	1	1	0	0	2	2	0	0	2	2	2	2	2	0	0	1	0	2	1	0	1	1	0	0	0	2	0	1	0	0	0
848	0	0	0	0	0	1	2	0	1	1	0	1	1	0	0	0	0	1	1	1	0	1	2	2	0	1	2	2	1	1	0	0	1	1	1	2	2	0	0	0	0	0	1	2	1	1	0	0	0
849	1	0	0	0	0	0	2	1	0	1	0	0	0	0	0	0	0	0	1	1	1	1	2	2	0	0	2	2	1	1	0	1	1	0	0	2	2	0	1	1	0	1	0	2	2	0	0	0	0
850	1	0	0	0	0	1	2	0	1	1	1	0	1	0	0	0	0	1	2	0	1	0	1	1	1	1	2	0	1	1	0	2	1	1	0	2	2	0	2	0	1	0	0	1	0	0	0	0	0
851	0	0	0	1	0	0	2	0	1	1	0	0	1	0	0	0	0	1	1	1	0	0	1	1	0	0	2	2	2	2	0	2	2	0	2	0	0	0	1	2	1	0	0	2	0	1	1	0	1
852	1	0	0	0	0	1	1	0	1	1	1	0	0	0	0	0	0	2	1	1	1	1	1	1	1	0	2	2	2	2	0	2	2	0	0	2	1	0	0	1	0	1	0	2	1	0	0	0	1
853	0	1	0	0	0	0	2	0	2	2	0	1	1	0	0	0	0	0	0	2	0	2	1	1	1	1	2	2	2	2	2	0	1	0	0	2	0	0	1	0	0	0	0	0	0	1	1	1	0
854	1	0	0	0	0	0	1	0	2	2	0	1	1	0	0	0	0	1	1	1	1	1	0	1	1	1	2	2	2	1	0	1	1	0	0	2	1	0	0	2	0	0	1	2	1	1	0	0	0
855	1	0	0	1	0	0	2	0	2	2	0	1	1	0	0	0	0	0	0	2	0	1	2	2	0	1	2	2	1	1	1	0	0	0	0	2	2	0	1	0	0	0	0	0	1	0	1	0	0
856	1	0	0	1	0	0	1	0	1	1	0	0	0	0	0	0	0	0	0	2	0	1	1	1	1	0	1	2	2	2	1	0	0	0	0	2	2	0	0	1	0	0	0	2	1	1	0	0	0
857	0	0	1	0	0	0	2	0	1	1	0	0	0	0	0	0	0	0	1	1	0	0	2	2	0	0	2	2	2	2	2	1	1	0	1	1	0	0	0	2	0	0	1	2	0	0	0	0	1
858	1	0	0	1	0	0	1	0	1	1	0	0	0	0	0	0	0	1	0	1	1	1	1	1	1	2	2	2	2	2	1	0	2	1	2	2	2	0	1	1	0	0	1	1	1	0	0	0	0
859	0	1	0	0	0	1	2	0	1	1	0	0	1	0	0	1	0	1	0	2	0	0	2	2	0	0	1	1	2	2	1	2	2	0	2	1	1	1	0	0	0	0	0	2	0	0	0	2	0
860	1	0	0	0	0	0	1	0	2	2	0	0	0	0	0	0	1	1	0	2	0	1	1	1	1	1	2	2	2	2	1	1	1	1	0	2	1	1	0	0	0	1	0	2	2	0	0	0	0
861	1	0	0	1	0	0	1	1	0	1	1	1	2	1	1	1	0	0	1	1	1	0	2	2	0	2	1	2	0	0	0	2	2	0	1	1	1	2	0	1	1	0	0	1	0	1	0	0	1
862	1	0	0	1	0	0	2	0	1	1	0	1	1	0	0	0	0	0	0	2	0	0	2	2	0	2	1	2	0	0	0	0	1	0	0	2	1	0	1	1	0	0	0	2	0	1	0	1	0
863	0	0	0	0	0	0	2	0	1	1	0	0	1	0	0	0	0	1	0	1	1	0	2	2	0	1	1	1	2	2	0	0	0	0	0	2	2	0	1	1	0	0	1	2	0	0	1	1	0
864	1	0	0	0	0	0	2	0	0	0	0	0	0	0	0	0	0	0	0	2	0	1	0	1	0	1	2	2	2	2	1	1	0	1	0	2	0	0	0	2	0	0	0	1	1	1	0	0	0
865	1	0	0	0	0	0	1	0	1	1	0	1	1	0	0	0	0	2	1	1	1	0	1	1	0	1	0	1	1	0	0	1	1	0	1	1	2	0	1	1	1	0	0	2	0	0	0	1	0
866	0	0	0	0	0	0	1	0	0	0	2	1	1	0	0	0	0	2	0	2	0	0	2	2	0	2	1	1	2	2	0	2	1	1	1	1	2	0	1	1	0	0	0	0	0	0	1	0	0
867	0	0	0	0	0	0	1	0	1	1	1	0	0	0	0	0	0	2	1	1	1	0	2	2	0	0	1	2	2	2	1	2	1	0	1	1	1	0	1	1	0	0	1	2	0	0	0	0	0
868	0	0	0	0	0	1	1	1	1	2	0	1	2	0	0	1	0	1	0	1	1	1	0	1	1	0	2	2	2	2	0	1	1	0	0	2	2	0	1	0	0	1	0	2	1	0	0	0	0
869	1	0	0	0	0	0	2	0	2	2	0	0	2	0	0	1	0	1	2	0	1	1	2	2	0	0	1	1	2	2	1	1	1	1	0	2	1	2	0	1	1	0	0	2	0	0	0	0	0
870	0	0	0	1	0	0	1	0	1	1	1	0	0	0	0	0	0	1	2	0	1	0	2	2	0	2	2	2	2	2	2	2	2	0	2	0	1	0	2	0	0	0	1	1	0	1	0	1	0
871	0	0	0	1	0	0	2	1	1	2	0	0	0	0	0	0	0	1	0	2	1	1	2	2	0	2	1	2	2	2	1	1	1	0	1	1	1	0	0	1	0	0	0	1	1	1	0	0	1
872	0	0	1	1	0	0	2	0	1	1	0	1	1	1	1	1	0	0	0	1	0	1	0	0	1	0	2	2	2	2	0	1	1	0	1	2	1	0	1	1	0	0	1	2	1	2	0	0	0
873	1	0	0	0	0	0	2	0	1	1	0	0	2	0	0	1	0	2	1	1	1	0	2	2	0	1	1	1	2	2	0	0	0	0	0	2	2	0	1	1	0	0	0	0	0	0	0	0	0
874	0	0	0	1	0	0	1	1	1	2	0	1	1	0	0	0	0	1	1	1	0	1	0	0	1	0	2	2	2	2	0	2	1	0	1	1	2	0	1	0	0	0	1	2	0	0	0	0	0
875	1	1	0	0	0	1	1	0	0	0	1	1	1	0	0	0	0	1	0	2	0	0	2	2	0	0	2	2	2	2	0	1	1	0	1	1	2	0	2	1	0	0	0	2	0	0	0	0	0
876	1	0	0	0	0	0	2	0	0	0	0	0	2	0	0	0	1	1	0	1	0	0	2	2	0	2	2	2	2	2	1	0	1	1	0	2	1	1	0	1	0	0	0	0	0	0	1	1	0
877	0	0	0	0	0	0	1	0	0	0	2	0	1	0	0	0	0	0	0	2	0	0	1	1	0	1	2	2	2	2	2	2	1	1	0	2	2	0	1	1	0	0	0	2	0	1	0	0	0
878	0	0	1	1	0	0	2	0	2	2	0	1	2	0	0	0	0	0	0	1	0	0	1	1	0	2	2	2	2	2	1	1	1	0	0	2	1	0	0	2	0	0	0	2	0	0	0	0	0
879	0	0	0	1	0	0	1	0	0	0	1	2	2	0	0	0	0	0	1	1	1	0	2	2	0	1	1	1	1	1	0	1	2	0	1	2	2	0	2	0	0	0	0	0	0	0	0	0	1
880	1	0	0	0	0	0	0	0	0	0	1	0	1	0	0	1	0	1	0	2	0	2	0	1	1	1	1	2	2	1	1	0	0	0	0	2	1	0	1	1	0	0	1	1	1	1	0	0	0
881	1	0	1	1	1	1	2	1	0	1	0	1	1	0	0	0	0	0	0	2	0	1	1	1	0	0	1	2	1	1	0	2	2	0	1	1	2	1	1	0	0	0	0	1	0	0	0	1	0
882	0	0	0	0	0	0	2	0	0	0	0	0	1	0	0	0	0	0	1	1	1	1	1	2	0	1	2	2	2	2	0	1	1	1	0	2	2	0	1	1	0	0	0	1	0	0	0	0	0
883	0	0	0	1	0	0	2	1	1	2	0	0	1	0	0	0	1	1	2	0	1	0	1	1	0	1	1	1	2	2	0	2	2	1	1	2	1	0	0	2	0	0	0	1	0	0	0	1	0
884	1	0	0	0	0	1	2	0	0	0	0	0	0	0	0	0	0	1	1	1	0	0	2	2	0	2	2	2	2	2	0	0	0	0	0	2	1	0	1	1	0	0	0	1	0	1	0	0	1
885	1	0	0	0	0	0	2	0	0	0	0	0	2	0	0	1	0	0	1	1	1	0	2	2	0	1	2	2	2	2	0	2	2	0	0	2	1	0	0	0	0	0	0	0	2	1	0	0	0
886	1	0	1	1	0	0	1	1	1	2	0	0	0	0	0	0	0	0	0	2	0	0	2	2	0	0	1	1	2	2	1	1	2	1	2	2	0	0	0	1	0	0	0	2	1	0	0	0	1
887	1	0	0	1	0	0	2	0	0	0	0	0	0	0	0	0	0	0	1	0	1	0	1	1	0	2	1	2	2	1	1	1	1	0	0	2	1	0	0	1	0	0	1	1	1	2	0	0	0
888	0	0	1	0	1	1	2	0	1	1	0	0	0	0	0	0	0	1	1	1	1	1	0	0	1	0	1	2	1	2	1	1	1	0	0	2	1	0	1	1	0	0	0	2	1	0	0	0	0
889	1	0	0	0	0	0	1	0	0	0	1	0	0	0	0	0	0	0	0	2	0	1	2	2	0	1	1	2	1	1	1	1	2	0	0	2	2	0	0	2	1	0	1	2	1	1	0	0	1
890	1	0	0	0	0	0	2	0	1	1	1	0	0	0	0	0	0	1	0	2	0	0	2	2	0	2	0	2	1	1	0	2	1	0	1	1	1	1	0	0	0	0	1	2	1	1	0	0	0
891	0	0	0	0	0	0	2	0	0	0	0	0	1	0	0	0	0	0	0	2	0	0	1	1	0	2	1	1	1	1	1	2	2	0	1	2	1	0	0	2	0	0	0	2	0	0	0	0	0
892	0	0	0	1	0	0	2	0	0	0	0	1	1	0	0	0	0	0	1	1	1	0	0	0	0	1	1	1	2	2	0	1	1	0	1	1	1	0	2	0	0	0	0	0	0	1	0	0	2
893	1	0	0	0	0	0	2	0	1	1	0	1	1	0	0	0	0	0	0	2	0	1	1	1	0	1	1	1	2	2	1	1	1	0	0	2	0	0	0	1	0	0	0	2	0	0	0	0	0
894	0	0	0	1	0	0	0	0	0	0	2	0	1	0	0	0	0	2	1	1	1	0	2	2	0	2	1	1	2	2	1	1	1	0	0	2	0	0	1	1	0	0	1	2	1	0	0	1	0
895	0	0	0	0	0	0	1	0	1	1	0	0	0	0	0	0	0	0	1	1	0	0	2	2	0	1	2	2	2	2	0	1	0	0	2	1	2	0	1	0	0	0	0	1	0	1	0	0	0
896	0	0	0	0	0	1	1	0	1	1	1	0	1	0	0	1	0	0	2	0	0	0	2	2	0	0	2	2	2	2	1	2	1	1	1	1	2	0	2	1	1	0	0	1	0	0	0	0	0
897	1	0	0	0	0	1	1	0	0	0	1	0	0	0	0	0	0	0	0	2	0	1	2	2	0	0	2	2	2	2	0	1	1	1	1	1	2	0	1	0	0	0	0	1	0	0	1	1	0
898	0	1	1	1	0	0	2	0	2	2	0	1	1	0	0	0	0	1	1	0	0	1	1	2	0	2	2	2	2	1	0	2	2	0	2	0	2	0	2	1	1	0	1	1	1	0	0	1	0
899	1	0	0	0	0	0	2	0	2	2	0	1	1	0	0	0	0	0	1	0	1	0	2	2	0	0	1	1	2	2	1	0	0	0	0	2	1	1	0	0	0	0	0	1	0	0	0	0	0
900	0	0	1	0	1	1	2	0	1	1	0	0	0	0	0	0	0	1	2	0	1	0	1	1	0	1	2	2	2	2	1	1	1	1	0	2	2	0	2	0	0	0	0	2	0	0	1	0	0
901	0	0	1	0	0	0	1	0	1	1	0	0	2	0	0	0	0	0	1	1	0	1	2	2	0	0	2	2	2	2	0	0	0	0	0	2	2	0	1	1	0	0	0	1	0	1	0	0	1
902	1	0	0	0	0	0	1	1	0	1	1	1	1	0	0	0	1	1	1	1	0	0	2	2	0	2	1	1	2	2	0	1	1	0	1	2	1	0	1	1	0	0	0	2	0	2	0	0	1
903	0	0	0	0	0	0	2	1	1	2	0	1	2	0	0	0	0	1	1	1	0	1	2	2	0	1	1	0	2	2	0	2	1	1	0	2	1	0	1	1	0	0	0	2	0	1	0	0	1
904	0	0	0	1	0	0	1	0	2	2	0	1	1	0	0	0	0	1	0	1	0	0	2	2	0	2	2	2	2	2	1	2	1	1	0	2	2	0	1	2	1	0	0	1	0	0	0	0	0
905	1	0	2	0	1	0	1	1	0	1	1	0	0	0	0	0	0	0	1	1	1	0	2	2	0	1	2	2	2	2	1	1	1	0	1	1	1	1	0	1	1	0	1	2	1	1	0	0	0
906	0	0	0	0	0	0	2	0	0	0	1	1	1	0	0	0	0	0	1	1	0	1	2	2	0	1	0	1	2	2	0	1	1	0	0	2	1	0	0	1	0	0	0	2	0	0	0	0	0
907	0	0	1	0	0	0	2	0	2	2	0	0	0	0	0	0	0	1	0	1	0	2	2	2	0	0	2	2	2	2	0	0	0	0	0	2	1	0	1	1	0	0	1	2	1	0	0	2	0
908	1	0	0	0	0	0	1	0	1	1	1	0	1	0	0	1	0	0	0	1	0	0	2	2	0	1	1	2	1	1	1	2	2	0	1	1	0	0	0	2	0	0	1	2	1	2	0	0	0
909	0	0	0	0	0	0	2	0	1	1	0	1	2	0	0	0	0	0	1	1	1	1	1	2	0	2	1	1	2	2	0	1	1	0	1	2	2	0	1	1	0	0	0	1	1	0	0	1	0
910	1	0	0	1	0	0	1	0	0	0	1	0	1	0	0	0	0	1	2	0	1	0	1	1	0	1	2	2	2	2	0	2	2	0	1	2	2	0	2	0	0	1	0	1	1	0	0	0	1
911	1	0	0	0	0	0	2	0	2	2	0	1	2	0	0	0	0	1	0	2	0	2	1	1	1	1	0	2	1	1	0	1	1	0	1	1	1	0	0	2	0	0	1	1	1	1	0	1	0
912	1	0	0	0	0	0	2	0	0	0	0	1	1	0	0	0	0	2	1	1	1	0	0	1	0	0	1	1	2	2	0	0	1	1	1	2	1	0	1	1	0	0	0	1	0	0	0	0	0
913	1	0	0	0	0	1	1	1	1	2	0	1	1	0	0	0	1	1	0	2	0	0	2	2	0	1	1	0	2	2	0	1	1	1	1	1	1	1	0	0	0	0	0	1	1	1	0	0	1
914	0	0	0	0	0	1	1	0	1	1	1	0	0	0	0	0	1	1	0	2	0	0	2	2	0	0	1	1	2	2	0	1	1	0	0	2	1	0	0	2	0	0	0	1	0	0	0	2	0
915	1	0	0	0	0	1	2	0	1	1	1	1	2	0	0	0	0	1	0	2	0	0	2	2	0	2	1	1	1	1	0	1	0	0	2	1	0	0	0	2	0	0	0	1	0	0	0	1	0
916	0	0	0	0	0	0	2	0	0	0	0	0	0	0	0	0	0	0	1	1	1	0	2	2	0	0	1	2	2	2	0	1	1	0	0	2	1	0	0	2	1	0	0	1	0	1	0	0	0
917	1	0	0	1	0	0	1	1	0	1	1	0	1	0	0	0	1	2	0	2	0	1	0	1	0	0	2	2	1	1	0	0	1	0	1	2	2	0	1	1	1	0	0	1	1	0	0	0	0
918	1	0	0	0	0	0	2	0	1	1	1	0	1	0	0	0	0	1	0	1	0	0	2	2	0	0	2	2	2	2	0	1	1	0	0	2	2	0	1	1	0	1	0	1	0	1	1	0	0
919	0	0	0	0	0	0	2	1	1	2	0	0	1	0	0	0	0	0	1	0	1	0	2	2	0	1	2	2	2	2	1	2	1	1	0	2	1	0	1	1	0	0	0	1	0	1	0	1	1
920	0	0	0	0	0	1	2	0	1	1	0	0	1	0	0	0	0	0	0	2	0	0	1	1	1	1	2	2	2	2	2	2	2	0	0	2	1	0	2	0	0	0	0	2	0	2	0	0	0
921	0	0	0	0	0	0	2	1	0	1	0	0	0	0	0	0	0	1	1	0	1	0	2	2	0	0	1	1	2	2	0	2	2	0	0	2	0	0	0	2	0	0	1	2	0	1	0	0	0
922	0	0	0	0	0	0	1	0	0	0	1	0	1	0	0	0	0	0	1	1	1	0	2	2	0	1	2	2	2	2	1	1	1	2	0	2	2	0	1	2	1	0	1	1	1	1	0	0	0
923	1	1	0	0	0	1	1	1	0	1	1	1	1	0	0	0	0	0	0	2	0	0	1	1	0	1	1	1	2	2	0	1	1	0	0	2	1	0	1	2	1	0	0	2	0	1	0	0	1
924	0	1	1	1	0	0	2	0	1	1	1	0	0	0	0	0	0	1	0	1	0	1	0	1	1	0	2	2	2	2	1	2	2	0	0	2	0	1	0	1	0	0	0	1	0	0	1	1	0
925	1	0	0	0	0	0	2	0	0	0	0	0	0	0	0	0	0	0	2	0	0	0	1	1	1	1	1	1	1	1	1	1	0	0	2	1	1	0	0	2	0	1	0	2	0	1	1	0	0
926	0	0	0	0	0	1	2	0	1	1	0	0	1	0	0	0	0	1	1	1	0	0	2	2	0	2	1	0	2	2	0	2	2	0	1	1	2	0	1	1	0	0	0	1	0	0	0	0	0
927	1	0	0	0	0	0	0	0	0	0	1	0	0	0	0	0	0	0	1	1	1	1	1	1	1	1	2	2	2	2	1	1	1	0	1	1	1	0	0	1	0	0	1	2	0	2	0	0	0
928	0	1	0	0	0	0	1	0	1	1	0	1	1	0	0	0	0	1	1	1	1	0	2	2	0	2	1	2	1	1	1	1	1	2	0	2	1	0	1	2	1	0	0	1	0	0	0	0	0
929	1	1	0	0	0	0	2	0	0	0	0	1	0	0	0	0	0	0	0	1	0	1	2	2	0	1	1	1	2	2	0	1	1	0	1	1	2	0	1	1	0	1	0	1	1	0	0	0	1
930	0	1	0	0	0	1	2	0	2	2	0	1	1	0	0	0	0	0	0	1	0	0	2	2	0	1	1	1	1	1	1	0	0	0	1	1	2	0	1	1	0	0	0	2	1	1	0	0	0
931	1	0	1	1	0	0	2	0	1	1	1	0	0	0	0	0	1	1	0	2	0	1	2	2	0	0	2	0	1	1	0	2	2	0	1	1	2	0	2	0	0	0	0	0	2	0	0	0	0
932	0	0	0	1	0	0	1	0	0	0	1	1	1	0	0	0	0	1	1	1	0	0	1	2	0	1	2	2	2	1	0	1	1	0	1	1	1	0	0	2	1	0	1	1	0	1	0	0	0
933	0	0	0	1	0	0	1	1	1	2	0	1	1	0	0	0	0	0	1	1	1	1	1	1	1	1	1	0	2	2	0	0	1	1	1	2	2	0	1	1	0	1	0	2	0	1	0	0	0
934	1	0	0	0	0	0	2	0	1	1	0	0	1	0	0	0	0	0	1	1	1	1	1	1	1	1	1	2	2	2	0	1	1	0	0	2	2	0	1	1	0	0	1	2	1	1	0	0	0
935	0	1	0	0	0	0	2	0	2	2	0	0	1	0	0	1	0	2	0	2	0	1	2	2	0	0	1	2	1	1	0	1	1	0	1	1	1	0	0	2	0	0	2	2	1	1	1	1	0
936	1	0	0	1	0	0	2	0	1	1	0	0	1	0	0	0	0	0	0	1	0	1	2	2	0	0	1	1	1	1	0	1	1	2	1	1	2	0	0	0	0	0	0	1	0	0	0	0	1
937	1	0	0	0	0	0	2	0	1	1	0	1	2	0	0	0	0	1	0	1	1	0	2	2	0	2	2	2	2	2	1	1	2	0	1	2	1	0	0	2	0	0	1	2	0	0	1	0	0
938	1	0	0	0	0	0	1	0	1	1	1	1	1	0	0	0	0	0	2	0	1	0	1	1	0	1	2	2	2	2	1	2	1	0	1	1	2	0	1	1	0	0	1	2	0	0	0	0	0
939	0	1	0	0	0	0	1	0	1	1	0	0	0	0	0	0	0	1	0	2	0	1	2	2	0	2	1	1	2	2	0	2	1	0	1	1	1	0	2	0	0	0	0	0	0	0	1	1	0
940	0	0	0	1	0	0	2	1	0	1	0	0	2	0	0	1	0	1	0	2	0	0	2	2	0	0	1	1	1	1	0	1	1	0	0	2	1	0	1	1	0	0	1	2	1	1	0	0	0
941	0	0	0	1	0	0	1	0	0	0	1	0	1	0	0	1	0	0	2	0	0	0	2	2	0	0	2	2	2	2	1	2	1	0	0	2	2	0	2	1	0	0	0	2	0	1	0	0	0
942	0	0	1	2	0	0	1	1	0	1	1	0	0	0	0	0	0	0	1	1	1	0	2	2	0	1	0	1	1	1	0	2	2	0	0	2	2	0	0	2	0	0	0	0	1	0	1	0	0
943	0	0	1	0	1	1	2	0	2	2	0	0	1	0	0	0	0	1	2	0	0	1	2	2	0	2	0	1	2	2	0	1	1	1	1	1	0	0	0	1	0	0	0	1	0	1	0	0	0
944	1	0	0	0	0	0	2	0	1	1	1	1	0	0	0	0	0	0	0	1	0	0	2	2	0	1	2	2	2	2	1	1	2	0	0	2	2	0	1	1	0	0	0	1	0	1	1	0	0
945	1	0	0	1	0	0	2	0	1	1	1	0	1	0	0	1	0	1	0	2	0	0	2	2	0	0	2	2	1	2	0	2	2	0	1	1	1	0	0	2	0	0	0	1	0	0	0	0	0
946	1	0	0	0	0	0	1	0	1	1	0	0	1	0	0	0	0	0	1	1	1	0	2	2	0	1	1	2	1	1	0	1	1	0	0	2	1	0	0	0	0	0	0	2	0	0	0	0	0
947	1	0	0	0	0	0	1	0	0	0	1	1	1	0	0	0	0	0	1	0	1	1	1	1	0	0	2	2	2	1	0	1	1	1	1	1	2	0	1	0	0	0	2	2	1	1	0	0	0
948	0	0	0	0	0	0	1	0	0	0	1	1	1	0	0	0	0	0	1	1	0	0	1	2	0	0	1	1	2	2	0	2	2	0	2	1	1	0	0	1	0	0	0	1	0	0	1	0	0
949	1	0	0	1	0	0	2	1	1	2	0	0	1	0	0	0	0	0	2	0	0	0	2	2	0	0	2	2	2	2	0	1	1	1	0	2	1	0	0	0	0	0	1	2	1	1	0	0	0
950	1	0	0	0	0	1	0	0	1	1	0	1	1	0	0	0	1	2	0	2	0	0	2	2	0	0	2	2	2	2	0	1	0	1	1	1	2	0	1	0	0	0	0	0	0	1	1	0	0
951	1	0	0	0	0	1	2	1	1	2	0	2	2	0	0	0	0	1	0	2	0	0	1	1	0	1	1	1	2	2	1	1	0	1	1	1	1	0	1	1	0	0	0	0	0	0	0	0	0
952	1	0	0	0	0	0	2	0	0	0	1	1	0	0	0	0	0	1	1	1	0	0	2	2	0	1	1	2	1	1	0	2	1	1	1	1	1	1	0	1	0	0	0	2	0	0	0	0	1
953	0	0	0	0	0	1	1	1	0	2	0	0	0	0	0	0	0	1	0	2	0	0	1	1	1	0	2	2	2	1	0	1	1	1	1	1	0	0	1	1	1	0	0	2	0	0	0	0	0
954	1	0	0	0	0	0	2	0	1	1	0	0	1	0	0	0	0	1	1	1	1	0	2	2	0	1	2	2	2	2	0	1	1	0	1	2	1	0	1	1	0	0	0	1	0	0	1	0	0
955	1	0	0	0	0	0	2	0	0	0	0	0	1	0	0	1	0	1	0	1	0	0	2	2	0	0	2	2	2	2	2	1	1	0	0	2	1	0	1	1	0	0	0	2	0	0	0	0	1
956	0	0	0	0	0	1	2	0	2	2	0	0	0	0	0	0	1	0	1	1	1	0	2	2	0	0	2	2	2	2	1	1	1	0	0	2	1	0	0	1	0	0	1	2	1	0	0	0	0
957	1	0	0	0	0	1	2	0	1	1	1	1	2	1	1	1	0	1	0	2	0	0	1	1	0	0	2	2	2	2	1	2	2	0	2	1	1	1	0	1	0	0	0	0	1	1	0	2	0
958	0	0	0	0	0	0	2	0	1	1	0	0	1	0	0	0	0	0	1	1	1	0	2	2	0	0	2	2	2	2	1	1	1	1	0	2	2	0	1	1	0	0	0	2	0	0	0	0	1
959	1	0	0	0	0	0	2	0	0	0	0	0	0	0	0	0	0	2	1	1	1	0	2	2	0	0	2	2	2	2	0	2	1	1	1	1	2	1	1	0	0	0	1	1	1	0	0	2	0
960	0	0	0	1	0	1	2	0	0	0	0	1	1	0	0	0	0	1	0	1	0	0	1	1	0	2	1	2	2	2	1	2	2	0	2	1	1	0	0	1	0	0	1	2	1	1	1	0	0
961	0	1	0	0	0	1	2	1	0	1	0	1	1	0	0	0	0	0	0	2	0	0	2	1	1	1	1	1	1	1	0	1	1	0	1	2	1	0	2	0	1	0	0	2	0	1	0	0	0
962	1	0	0	1	0	0	1	1	0	1	0	0	0	0	0	0	0	0	1	1	0	0	1	1	0	1	2	2	2	2	2	1	1	0	1	1	2	1	1	0	0	0	1	1	1	1	0	0	1
963	0	0	0	0	0	0	2	0	1	1	0	0	0	0	0	0	0	0	0	1	0	0	2	2	0	1	2	2	2	2	0	0	0	0	0	2	2	0	2	0	1	1	0	1	1	0	0	0	0
964	0	0	0	1	0	0	2	0	1	1	0	0	1	0	0	0	0	1	0	0	0	1	2	2	0	1	1	1	2	2	0	0	1	1	1	2	1	0	1	1	0	0	1	1	1	2	0	0	1
965	1	0	0	1	0	0	2	0	1	1	0	0	1	0	0	0	0	1	1	1	0	1	1	2	0	2	1	2	1	1	1	1	1	0	1	1	1	1	0	1	0	0	0	2	1	0	0	0	0
966	0	0	0	1	0	0	0	0	0	0	2	1	2	0	0	1	0	0	1	1	1	1	2	2	0	2	0	1	1	1	0	0	2	1	2	2	1	0	1	1	0	0	0	2	1	1	0	0	1
967	1	0	0	1	0	1	2	1	0	1	0	1	1	0	0	0	0	1	0	2	0	0	2	2	0	1	2	2	2	2	0	1	1	0	0	2	1	0	1	1	0	0	1	1	0	0	0	0	1
968	0	0	0	0	0	0	1	0	1	1	1	0	0	0	0	0	0	2	2	0	0	0	2	2	0	2	1	1	1	2	0	0	0	0	0	2	2	0	2	1	1	0	0	1	0	0	0	0	1
969	1	0	0	0	0	0	2	0	1	1	0	0	0	0	0	0	0	1	0	2	0	0	0	2	0	1	2	2	2	2	1	2	1	0	1	1	2	0	1	1	0	0	0	1	0	0	0	0	0
970	1	0	0	1	0	0	2	0	1	1	1	1	2	0	0	0	0	0	1	0	0	0	2	2	0	2	2	2	1	2	0	0	0	0	0	2	1	0	1	1	0	0	0	2	0	1	1	0	0
971	1	0	0	0	0	0	2	1	0	1	0	1	2	0	0	0	0	1	1	1	1	0	1	1	1	1	1	1	2	2	1	1	1	0	0	2	1	0	0	0	0	0	0	1	0	0	1	1	0
972	0	0	0	2	0	0	2	0	2	2	0	0	1	0	0	0	0	1	0	2	1	0	2	2	0	1	1	1	2	2	1	1	1	1	0	2	1	0	0	2	0	1	0	2	1	1	0	0	0
973	1	0	1	1	0	0	0	0	1	1	1	0	0	0	0	0	0	0	0	2	0	0	1	1	0	1	2	2	2	2	0	1	0	1	0	2	2	1	0	1	0	0	0	0	0	1	1	1	0
974	0	0	0	0	0	0	2	1	1	2	0	1	1	1	1	1	0	1	1	1	0	0	2	2	0	1	2	2	2	2	2	2	2	0	0	2	2	0	1	1	0	0	0	0	0	0	1	0	1
975	0	0	0	1	0	0	2	1	1	2	0	0	0	0	0	0	0	2	0	2	0	1	1	1	1	0	2	2	2	2	1	1	1	2	0	2	2	0	2	0	0	0	0	1	2	1	1	0	0
976	0	0	0	0	0	0	2	1	1	2	0	1	1	1	1	1	0	1	0	1	0	0	2	2	0	0	1	2	2	1	2	2	2	0	2	0	1	1	0	1	1	0	0	2	0	1	0	0	1
977	0	0	0	0	0	0	2	0	1	1	0	0	1	0	0	1	1	1	1	0	1	0	2	2	0	1	2	2	2	2	1	2	2	0	2	0	1	1	0	1	0	0	1	2	1	0	0	0	1
978	1	0	0	0	0	0	2	1	0	1	0	0	2	1	1	1	0	1	0	2	0	1	2	2	0	2	2	2	2	2	0	1	1	0	0	2	1	0	0	1	0	0	0	1	1	1	0	0	0
979	1	0	0	0	0	0	1	0	0	0	0	1	0	0	0	0	0	0	0	2	0	0	2	2	0	1	2	2	2	1	0	0	1	1	1	2	2	0	0	0	0	0	0	1	1	1	0	0	2
980	0	0	0	1	0	1	2	0	0	0	0	1	2	0	0	0	0	1	0	2	0	2	0	1	1	1	2	2	2	2	0	0	0	0	1	1	0	0	0	2	0	0	1	2	1	1	0	0	1
981	1	0	0	0	0	0	2	0	1	1	1	1	1	0	0	0	0	1	2	0	1	1	2	2	0	1	2	2	2	2	2	1	1	0	0	2	2	1	0	1	0	1	1	2	0	0	0	0	1
982	1	0	0	0	0	0	2	0	2	2	0	0	0	0	0	0	0	1	0	1	0	1	1	2	0	2	1	1	2	2	1	1	1	1	0	2	1	0	1	2	1	0	0	1	0	1	0	0	0
983	1	0	0	1	0	0	2	0	1	1	0	1	2	0	0	0	0	1	0	2	0	1	2	2	0	0	0	1	1	1	0	0	1	0	0	2	2	0	1	0	0	0	0	1	1	1	1	0	0
984	0	0	0	0	0	0	1	1	0	1	1	1	1	0	0	0	0	1	0	2	0	0	1	1	0	1	1	1	1	1	0	1	1	0	1	1	1	0	0	1	0	0	0	2	0	2	0	0	0
985	1	1	0	0	0	1	1	0	1	1	1	0	0	0	0	0	0	0	1	0	1	1	2	2	0	0	2	2	2	1	0	2	1	1	1	1	2	0	0	2	1	0	0	1	1	1	0	0	1
986	1	0	0	0	0	0	2	0	1	1	0	1	1	0	0	0	0	1	0	2	0	1	2	2	0	0	2	2	1	2	0	2	2	0	2	1	1	1	0	1	0	0	1	1	1	0	0	0	1
987	1	1	1	1	1	0	1	1	0	1	1	0	0	0	0	0	0	1	1	1	0	0	2	2	0	2	1	2	2	1	1	1	0	1	1	1	2	1	0	0	0	0	2	2	1	1	0	1	0
988	1	0	0	0	0	1	2	1	0	1	0	0	2	0	0	1	0	1	0	2	0	0	1	1	0	2	2	2	2	2	1	1	1	1	1	1	1	0	0	2	0	1	0	2	2	0	0	0	0
989	0	0	0	1	0	0	2	0	2	2	0	1	2	0	0	0	0	0	1	1	1	0	2	2	0	1	1	1	2	2	0	0	1	1	1	2	1	0	1	1	0	0	0	2	0	0	1	0	0
990	0	0	0	0	0	0	1	1	1	2	0	0	1	0	0	0	0	0	0	1	0	0	2	2	0	1	1	1	2	2	0	2	2	0	1	1	2	0	1	1	0	1	0	2	0	2	0	0	0
991	0	0	0	0	0	0	2	1	0	1	0	1	1	0	0	0	0	0	1	1	1	0	2	2	0	0	1	2	1	1	1	1	1	0	1	1	1	0	1	1	0	0	0	1	0	0	0	1	1
992	1	0	0	1	0	0	2	0	1	1	0	0	1	0	0	0	1	1	2	0	1	0	1	2	0	1	2	2	2	2	0	0	1	1	0	2	1	0	2	0	0	0	0	1	0	0	0	0	0
993	1	0	0	0	0	1	1	0	0	0	1	2	1	0	0	0	0	0	1	1	1	0	2	1	1	1	2	2	2	2	1	1	0	2	0	2	2	0	1	1	0	0	0	2	0	1	0	0	1
994	0	0	0	0	0	0	1	0	1	1	1	0	0	0	0	0	0	0	0	2	0	0	2	2	0	1	2	2	2	2	0	1	1	0	0	2	2	0	2	1	0	0	0	0	1	0	0	0	0
995	0	0	0	1	0	0	1	0	0	0	0	0	1	0	0	0	1	0	1	1	1	0	2	2	0	1	0	1	2	2	0	2	2	1	0	2	1	0	1	1	0	0	1	2	0	2	0	0	0
996	1	0	0	0	0	0	2	0	2	2	0	1	1	0	0	0	0	1	1	1	1	2	0	1	1	1	2	2	2	2	0	2	2	0	1	1	1	0	0	2	0	0	2	2	1	1	0	0	0
997	1	0	0	1	0	0	2	0	1	1	0	1	1	0	0	0	0	0	1	1	1	0	2	2	0	1	2	2	2	2	1	1	1	0	0	2	2	0	2	1	1	0	1	1	0	0	0	0	0
998	0	0	0	0	0	0	2	1	0	1	0	0	1	0	0	0	0	2	1	1	1	0	2	2	0	2	1	1	2	2	1	0	1	1	0	2	2	0	0	2	0	0	1	1	1	2	0	0	0
999	0	1	0	0	0	0	2	1	0	1	0	0	1	0	0	0	0	0	0	2	0	0	2	2	0	1	1	0	2	2	0	1	0	1	0	2	2	0	1	2	1	0	0	2	0	0	0	0	0
1000	0	0	0	1	0	0	2	1	0	1	0	1	2	1	1	1	0	0	1	1	1	0	1	1	0	1	1	1	1	1	1	1	1	1	1	1	1	1	1	0	0	0	1	2	1	2	1	0	0
[truncated: 252 more columns]
