# Supplementary material for: KNN-MDR: a learning approach for improving interactions mapping performances in genome wide association studies
Source: BMC Bioinformatics. 2017 Mar 21;18:184. doi: 10.1186/s12859-017-1599-7 (PMC5361736; doi:10.1186/s12859-017-1599-7)
Supplement: Supplementary file 5 — The data set(s) supporting the results of Table 3. (ZIP 7092 kb) [file 12859_2017_1599_MOESM5_ESM.zip › 000/S10/mkallsimul.dat]

1	0	1	0	1	1	2	2	0	0	0	2	0	1	0	0	0	0	0	2	0	0	1	2	1	1	1	0	0	1	1	0	0	2	1	2	1	2	0	0	1	0	0	1	0	0	2	0	0	0
2	0	2	1	0	1	1	1	0	0	0	0	1	2	0	0	1	0	2	0	2	0	0	1	0	0	2	0	0	2	2	0	1	1	0	1	1	1	0	0	0	1	1	1	0	1	0	1	1	0
3	1	1	0	1	0	2	2	0	1	0	0	0	0	0	0	0	0	1	1	0	0	0	0	0	0	1	0	1	1	2	0	0	1	0	1	1	2	0	0	0	0	0	0	1	0	1	0	1	0
4	1	2	0	0	0	0	2	0	0	0	2	0	0	0	0	0	0	0	1	1	1	1	1	1	1	1	0	1	1	1	0	0	1	0	1	2	2	0	0	2	0	0	0	1	1	2	0	0	0
5	1	1	0	0	1	1	0	0	2	0	0	0	2	0	0	0	0	1	2	1	1	0	0	0	0	1	0	1	2	2	1	0	1	1	0	2	1	0	1	0	0	0	0	0	0	0	0	0	0
6	1	2	0	0	0	0	2	0	1	0	0	0	2	0	0	0	0	1	1	1	0	0	0	0	0	1	0	2	1	1	0	1	1	0	0	2	1	1	0	0	0	0	0	1	0	1	0	1	0
7	1	2	0	0	0	1	0	0	2	0	1	0	1	0	0	0	0	0	2	0	0	0	1	1	1	1	0	1	1	1	0	1	1	2	1	2	1	0	0	2	0	1	0	0	2	0	0	0	1
8	1	0	0	0	2	2	1	0	1	0	1	0	0	0	0	0	0	1	1	1	1	0	0	0	0	1	0	0	2	2	0	0	1	0	0	2	1	0	0	1	0	1	0	0	1	0	0	0	2
9	0	1	0	0	0	2	1	0	1	1	1	1	1	0	0	0	0	0	2	0	0	0	1	0	0	0	0	2	1	1	0	0	1	0	0	2	0	1	0	0	0	0	1	1	0	1	0	0	0
10	1	1	1	0	0	1	1	0	1	0	1	0	1	1	1	0	0	0	1	1	1	1	0	0	0	1	0	1	1	1	1	0	1	0	0	2	1	1	0	0	0	0	1	1	0	1	0	0	0
11	1	2	0	0	0	0	1	0	1	0	1	2	2	0	0	0	0	1	1	0	0	1	2	1	1	1	0	1	2	1	1	0	1	1	1	1	0	1	0	0	0	1	1	0	1	0	0	0	1
12	1	1	0	1	0	1	2	0	1	0	0	0	1	0	0	0	0	0	2	0	0	1	1	1	1	1	0	0	2	2	1	0	2	0	0	2	1	2	0	0	0	0	0	2	0	2	0	1	0
13	0	1	0	0	1	2	0	0	2	0	0	0	0	0	0	0	0	1	1	1	1	0	0	0	0	1	0	0	2	2	1	2	2	0	1	1	0	0	1	0	1	0	0	0	1	1	0	0	0
14	1	2	0	0	0	0	2	0	1	0	1	0	1	0	0	0	0	0	2	0	0	0	1	0	0	1	1	2	2	2	1	0	1	0	0	2	1	0	0	1	0	1	1	0	1	1	0	1	0
15	0	1	0	0	0	0	1	0	1	0	1	1	1	1	1	0	0	0	2	0	0	1	2	1	1	1	0	0	2	1	0	2	1	0	1	0	1	0	0	0	0	1	1	1	0	1	0	0	0
16	0	1	0	1	0	2	2	1	1	0	0	0	0	0	0	0	0	1	1	1	1	0	0	0	0	1	0	1	2	2	2	1	2	0	1	2	1	0	0	0	0	0	0	0	1	1	1	0	0
17	1	1	1	0	0	1	1	1	2	0	0	0	2	0	0	0	0	0	2	0	0	1	0	0	0	0	0	1	1	1	0	1	2	0	1	2	1	0	0	1	0	1	1	0	1	1	0	0	0
18	1	0	0	0	0	1	1	0	2	0	0	0	0	0	0	0	1	1	2	1	1	0	0	0	0	1	0	0	2	2	0	1	1	1	2	0	2	1	1	0	1	2	2	0	2	1	0	0	0
19	1	2	0	2	0	2	1	0	1	0	0	1	2	1	1	0	0	1	1	0	0	0	0	0	0	1	0	0	2	2	1	0	1	0	1	1	1	0	1	0	1	1	1	0	1	0	0	1	0
20	1	2	0	1	0	1	1	0	1	0	1	0	0	0	0	0	0	0	2	1	0	0	0	0	0	0	1	1	2	2	0	1	1	1	1	1	1	1	0	0	0	0	1	0	0	0	0	0	0
21	0	1	0	0	0	0	1	0	0	0	1	1	2	0	0	0	0	2	0	2	0	0	0	0	0	0	0	0	2	2	1	1	2	0	1	1	1	0	0	1	0	1	0	0	1	1	0	0	0
22	1	2	0	0	0	0	2	0	1	0	1	1	2	0	0	0	0	2	0	1	1	1	0	0	0	0	0	0	2	2	0	0	0	0	0	2	1	1	0	1	0	1	1	1	1	2	1	0	0
23	1	2	0	0	0	0	1	0	1	0	1	0	1	0	0	0	0	0	2	0	0	0	1	0	0	2	1	1	2	2	0	1	1	0	0	2	1	0	0	1	0	0	1	0	1	1	0	0	0
24	1	2	0	0	0	1	0	0	1	0	0	0	0	0	0	0	0	1	1	0	0	0	0	0	0	1	0	0	2	2	0	0	1	1	1	2	1	0	0	1	0	0	0	0	0	1	0	0	1
25	1	1	0	0	1	2	1	0	1	0	1	0	1	0	0	0	0	1	1	1	0	0	0	0	0	0	0	0	2	1	0	1	0	0	0	2	1	0	0	1	0	0	0	1	0	1	0	1	0
26	0	1	0	0	1	2	0	0	2	0	0	0	1	0	0	0	0	1	1	0	0	1	1	1	1	0	0	1	1	1	0	2	2	0	2	0	1	1	0	0	0	0	0	0	0	1	0	0	0
27	0	1	0	1	0	2	1	1	2	0	0	1	1	0	0	0	0	1	1	0	1	0	1	0	0	1	0	1	2	2	0	1	1	1	0	2	2	0	0	0	0	0	1	0	1	1	1	0	0
28	0	2	0	0	0	1	2	0	1	0	1	0	0	0	0	0	0	0	2	0	0	0	0	0	0	1	0	1	2	1	1	2	1	0	0	2	0	1	0	1	0	1	1	0	0	0	0	0	0
29	0	0	1	0	0	1	1	0	1	0	1	0	0	0	0	0	0	0	2	1	0	0	0	0	0	1	0	1	2	1	1	1	2	0	1	1	1	0	0	0	0	0	0	0	0	0	0	1	0
30	1	0	0	0	1	2	1	0	1	0	0	0	1	0	0	0	0	1	1	1	1	0	0	0	0	1	0	0	2	1	0	0	1	1	0	2	1	1	0	0	0	1	1	0	1	1	0	0	0
31	1	0	0	0	0	1	2	0	1	0	0	1	1	1	1	0	0	0	2	0	0	0	1	0	0	2	0	0	2	2	0	2	1	1	0	2	2	0	0	1	0	0	0	1	0	1	0	0	1
32	1	2	1	1	0	1	1	0	2	0	0	0	1	0	0	0	0	1	1	1	1	0	1	0	0	1	0	0	1	2	0	0	2	0	0	2	1	0	0	0	0	0	0	1	0	1	1	0	0
33	1	2	0	0	0	0	1	0	1	0	1	1	2	0	0	1	0	0	1	0	0	0	0	0	0	1	1	1	1	1	0	2	1	0	0	2	2	0	0	1	0	0	1	0	1	0	1	0	0
34	0	0	0	0	1	2	1	0	1	0	2	1	2	0	0	0	0	1	1	0	0	0	0	0	0	2	0	1	2	2	2	0	1	0	1	2	1	1	0	0	0	0	1	1	1	0	0	0	0
35	1	0	0	0	0	1	0	0	2	0	0	0	1	0	0	0	0	1	1	1	0	0	0	0	0	1	1	1	2	2	0	0	0	0	0	2	2	0	0	0	0	0	0	0	0	1	0	0	0
36	0	1	0	0	0	0	0	0	1	0	1	1	2	0	0	0	0	2	0	1	1	0	0	0	0	1	0	0	2	1	1	0	0	2	0	2	2	0	0	0	0	0	0	0	0	0	1	0	0
37	1	0	0	0	0	2	0	0	2	0	0	0	2	1	1	0	0	0	2	1	1	0	0	0	0	1	0	1	2	1	1	2	1	0	1	1	1	0	1	0	0	2	2	0	1	1	0	0	0
38	1	1	0	0	0	1	2	1	2	0	0	0	0	0	0	0	0	0	2	0	0	2	1	1	1	1	0	2	1	1	0	1	1	0	1	1	2	0	0	1	0	0	0	0	1	0	1	0	0
39	1	1	0	1	0	1	1	0	1	0	1	0	1	0	0	0	0	1	1	0	0	0	0	0	0	2	0	1	2	2	1	0	0	0	0	2	1	0	0	0	0	0	0	1	0	1	0	0	0
40	1	0	0	1	0	2	1	0	1	0	0	0	0	0	0	0	0	1	1	0	0	0	0	0	0	0	0	0	2	2	1	0	1	0	1	2	0	2	0	0	0	0	0	0	0	1	0	0	0
41	1	0	0	0	0	1	0	0	2	0	0	0	2	1	1	0	0	0	2	0	0	0	0	0	0	0	0	1	2	2	1	0	2	0	1	1	2	0	1	0	0	0	0	0	0	0	0	0	0
42	1	1	1	1	0	2	0	0	2	0	1	2	2	0	0	0	0	0	2	0	0	0	0	0	0	0	0	0	1	1	0	2	1	0	1	1	2	0	0	1	0	0	1	0	1	0	0	1	0
43	1	1	0	0	0	0	0	0	2	0	0	0	0	0	0	0	0	2	0	1	1	1	0	0	0	2	1	2	2	2	1	0	0	2	1	1	1	0	0	0	0	1	1	1	0	1	0	0	1
44	1	2	0	0	0	1	0	0	1	0	1	0	1	1	1	0	0	1	1	1	0	0	0	0	0	0	0	0	1	2	0	1	1	1	2	1	1	0	0	2	1	0	2	0	1	0	0	0	1
45	0	0	0	0	1	1	0	0	2	0	0	0	1	0	0	0	0	0	2	0	0	0	0	0	0	2	0	1	2	1	1	2	1	0	0	2	0	0	1	1	0	0	0	0	1	0	0	0	0
46	0	1	0	1	0	1	2	0	1	0	2	1	2	0	0	0	0	0	2	0	0	2	0	0	0	0	0	0	2	2	0	0	1	0	1	1	1	0	0	1	0	0	0	0	0	0	1	0	0
47	0	1	1	0	0	1	1	1	2	0	0	0	0	0	0	0	0	0	2	0	0	1	0	0	0	2	0	2	2	2	2	0	1	0	1	1	2	0	0	1	0	0	1	0	1	1	0	1	1
48	1	1	0	0	0	0	0	0	2	0	0	1	0	0	0	0	0	2	0	2	1	0	0	0	0	2	0	1	2	2	0	0	1	1	1	1	1	1	0	1	0	0	0	0	0	0	0	0	0
49	1	2	0	0	0	0	2	0	0	0	0	0	0	0	0	0	0	2	0	1	1	0	0	0	0	2	1	1	2	2	1	0	1	0	0	2	1	0	0	0	0	0	1	1	1	0	0	0	0
50	0	2	0	0	0	0	2	1	1	0	1	0	1	0	0	0	1	2	0	2	2	0	0	0	0	1	0	0	1	1	0	0	1	0	1	1	2	0	0	1	0	1	1	1	1	2	0	1	1
51	1	1	0	1	0	1	1	0	0	1	2	0	1	0	0	0	0	0	2	0	0	0	0	0	0	1	0	2	0	0	0	0	0	0	0	2	1	1	0	1	0	0	1	1	1	1	0	0	0
52	1	1	0	0	1	1	1	0	1	0	1	0	1	0	0	0	0	1	1	1	1	2	1	1	1	1	0	0	2	2	1	0	1	2	1	1	1	0	0	0	0	0	0	0	0	0	1	0	0
53	1	2	0	1	0	2	1	0	1	0	0	0	1	1	1	0	0	1	1	0	0	1	0	0	0	0	0	0	1	1	0	0	1	0	1	1	1	0	0	1	1	0	0	0	0	1	0	1	1
54	1	1	0	0	0	0	1	1	2	0	0	0	0	0	0	0	0	2	0	1	0	0	0	0	0	1	0	0	2	2	0	0	1	1	1	1	1	0	1	0	0	0	0	0	0	0	2	0	0
55	1	2	0	0	0	0	0	0	2	0	0	0	2	0	0	0	0	1	1	1	1	0	0	0	0	1	0	2	1	1	0	0	0	0	2	2	1	0	0	1	0	0	0	1	1	1	0	0	0
56	1	0	0	0	0	1	2	1	1	0	0	0	1	0	0	0	1	2	1	1	0	0	0	0	0	1	0	0	2	1	0	0	0	0	0	2	1	1	0	0	0	0	0	0	0	2	0	0	1
57	0	2	0	0	0	1	1	0	2	0	0	0	1	0	0	0	0	1	1	1	0	0	0	0	0	1	0	1	1	1	0	1	1	0	0	2	1	0	0	1	0	0	0	1	1	2	0	0	0
58	1	1	0	0	0	1	1	2	2	0	0	1	2	1	1	0	0	1	1	0	0	1	1	1	1	1	0	1	2	2	2	0	1	0	1	1	1	1	0	0	0	1	1	0	0	1	0	0	1
59	1	2	0	1	0	1	0	0	2	0	0	1	1	0	0	1	0	1	1	1	1	0	1	0	0	2	0	0	2	2	0	2	1	0	0	2	2	0	0	0	0	0	1	0	0	1	0	0	2
60	1	2	0	0	0	0	2	0	1	0	1	0	0	0	0	0	0	1	1	2	1	1	0	0	0	0	0	0	2	2	0	1	1	0	1	1	2	0	0	0	0	1	1	0	1	1	0	0	0
61	1	1	0	1	0	2	1	0	1	0	1	0	1	0	0	0	0	2	0	1	0	1	0	0	0	1	1	2	2	2	1	0	1	1	1	2	0	0	0	2	1	0	0	0	0	1	0	0	0
62	1	2	0	0	0	1	1	1	2	0	1	1	1	0	0	0	0	1	1	2	1	0	0	0	0	0	1	0	1	1	0	2	2	0	2	0	1	0	0	1	0	0	1	0	2	0	0	0	0
63	0	1	0	0	0	1	2	0	0	0	1	1	0	0	0	0	0	2	0	0	0	0	0	0	0	0	0	0	2	2	1	1	1	1	0	2	1	1	0	0	0	1	0	0	2	1	0	0	0
64	1	1	0	1	0	1	2	1	1	0	0	0	0	0	0	0	0	1	1	1	0	0	0	0	0	2	1	1	2	2	0	0	2	1	2	1	1	0	0	0	1	1	2	0	0	1	0	0	0
65	1	2	0	0	0	0	0	0	2	0	0	0	1	0	0	0	0	1	1	1	1	0	1	0	0	0	0	0	2	2	0	0	1	1	0	2	2	0	0	1	0	0	1	0	1	0	0	0	1
66	0	0	0	0	1	1	1	0	1	0	0	1	1	0	0	0	0	0	1	0	0	0	0	0	0	2	0	1	1	1	0	0	1	0	1	1	1	1	0	0	0	0	0	0	0	1	0	0	0
67	1	2	1	0	1	1	1	1	2	0	0	1	2	0	0	0	0	2	0	1	1	0	1	0	0	1	0	1	2	2	1	1	1	0	0	2	1	2	0	0	0	1	1	0	1	1	0	0	0
68	0	0	0	1	1	2	0	0	2	0	0	0	0	0	0	0	0	0	2	1	1	0	0	0	0	2	0	2	0	0	0	2	1	0	2	0	1	0	0	1	0	0	0	0	0	1	0	0	0
69	1	1	0	0	1	1	2	1	1	0	1	0	2	0	0	0	0	1	1	1	0	0	0	0	0	1	0	1	1	2	0	0	2	0	1	2	2	0	0	0	0	1	1	0	1	0	0	0	0
70	1	0	0	0	0	1	0	0	2	0	0	0	0	0	0	0	0	2	0	1	1	0	0	0	0	1	0	0	1	1	0	0	1	0	0	2	1	0	1	0	0	0	1	0	1	1	0	0	0
71	1	2	0	0	0	0	1	1	2	0	0	1	2	0	0	0	0	1	1	0	0	0	0	0	0	1	0	2	2	2	1	1	1	1	2	1	1	0	0	1	0	1	1	0	0	0	0	0	0
72	0	2	0	0	0	0	0	0	2	0	0	0	0	0	0	0	0	0	1	0	0	0	0	0	0	1	0	0	2	2	0	0	0	1	0	2	1	1	0	1	0	0	1	0	0	0	1	0	0
73	1	1	0	0	0	0	1	0	1	0	1	1	1	0	0	1	0	0	2	0	0	0	0	0	0	0	0	1	1	1	1	1	1	0	1	1	1	0	0	0	1	0	0	0	0	2	0	0	0
74	0	0	0	0	1	1	0	0	2	0	0	0	1	0	0	0	0	0	2	0	0	0	0	0	0	1	1	1	2	2	0	2	2	0	1	1	2	0	0	0	0	0	0	1	0	1	0	0	1
75	0	0	0	0	2	2	2	1	2	0	0	1	0	0	0	0	1	1	1	0	0	0	0	0	0	2	0	0	2	2	0	0	0	1	0	2	2	0	0	0	0	0	2	0	0	0	0	0	0
76	1	1	0	0	0	2	1	0	1	0	0	1	2	0	0	0	0	1	1	1	0	1	0	0	0	0	0	0	1	1	0	1	0	0	0	2	2	0	0	1	0	1	1	0	1	0	0	0	0
77	1	1	1	1	0	2	1	0	1	0	1	0	1	0	0	0	0	0	2	0	0	1	0	0	0	0	0	1	1	1	0	1	2	0	1	2	2	1	1	0	1	0	1	0	1	0	0	0	1
78	1	0	0	0	0	1	1	0	2	0	0	1	1	0	0	1	0	0	2	1	1	0	1	0	0	1	0	1	2	2	0	0	2	0	1	2	2	0	1	0	0	0	0	0	0	1	0	0	0
79	0	0	0	0	0	1	2	1	1	0	0	0	1	1	1	0	0	2	1	0	0	0	0	0	0	0	0	2	1	1	0	0	1	0	1	1	1	0	0	1	0	0	1	0	0	1	1	0	0
80	1	0	0	0	1	2	0	0	2	0	0	0	2	0	0	0	0	0	2	0	0	1	1	1	1	1	0	0	2	1	0	2	1	0	0	2	0	1	1	1	0	0	0	2	0	1	0	0	0
81	1	1	0	0	1	1	1	1	2	0	1	0	0	0	0	0	0	0	1	0	0	1	0	0	0	1	0	0	2	1	0	0	0	0	1	1	1	0	0	0	0	1	1	0	0	0	0	1	0
82	0	1	0	1	0	1	0	0	2	0	0	0	1	0	0	0	0	1	1	1	1	0	0	0	0	2	0	0	2	2	0	0	0	0	0	1	2	0	0	1	1	0	1	0	0	1	0	1	0
83	1	1	0	0	0	1	0	0	2	0	0	0	2	0	0	0	0	0	2	1	1	0	0	0	0	1	1	1	2	2	0	1	0	1	0	2	2	0	0	0	1	0	0	2	0	2	0	2	0
84	0	2	1	0	0	0	1	1	2	0	0	0	2	0	0	0	0	1	1	1	1	0	1	0	0	0	0	1	1	1	0	0	1	1	1	2	1	2	0	0	0	0	0	0	0	0	0	0	0
85	1	2	0	0	0	0	2	0	0	0	1	0	0	0	0	0	0	0	2	0	0	2	1	1	1	1	0	0	2	2	1	0	1	0	0	2	1	1	1	1	1	0	0	0	0	0	0	0	0
86	1	0	0	0	1	2	0	0	1	0	1	1	1	0	0	0	0	1	2	1	1	0	1	1	1	1	0	0	2	2	1	0	0	2	1	1	2	0	0	2	0	0	0	0	1	1	1	1	0
87	0	2	1	1	0	1	1	0	1	0	0	0	0	0	0	0	0	1	1	1	1	0	1	1	1	1	0	1	1	1	0	1	1	0	0	2	1	0	0	2	1	0	0	0	0	1	0	0	0
88	1	1	0	0	0	1	1	1	2	0	0	0	0	0	0	0	0	0	2	0	0	0	0	0	0	1	0	1	2	1	1	2	2	0	1	1	2	0	0	1	0	2	2	0	2	1	0	1	0
89	1	1	0	0	1	1	1	1	2	0	0	1	1	0	0	0	0	0	1	1	1	0	1	0	0	2	0	1	2	2	2	0	0	0	2	2	2	0	0	0	0	0	0	0	0	0	1	0	0
90	1	1	0	1	0	1	1	0	1	0	1	0	0	0	0	0	0	0	1	1	1	0	1	0	0	0	0	0	2	2	0	1	2	0	1	1	1	1	0	0	0	1	1	0	0	0	0	1	0
91	1	1	0	1	0	1	1	1	2	0	0	1	0	0	0	0	0	2	0	2	1	1	0	0	0	0	0	1	2	2	0	0	2	0	0	2	1	1	0	1	0	1	1	0	2	0	0	1	0
92	1	2	0	0	0	1	2	0	0	0	1	0	1	0	0	0	0	0	1	0	0	0	0	0	0	2	0	0	1	1	1	1	1	1	0	2	2	0	0	0	0	0	0	0	0	0	0	0	0
93	1	2	0	0	0	1	1	0	0	1	2	0	1	0	0	0	0	1	1	1	0	0	0	0	0	0	0	1	2	2	0	0	1	1	0	2	1	0	0	2	0	0	0	1	0	0	0	0	1
94	1	2	0	0	0	0	0	0	2	0	0	0	0	0	0	0	0	1	1	1	1	2	0	0	0	0	0	0	2	2	0	0	1	1	0	2	2	0	0	0	0	1	1	0	2	1	1	1	0
95	1	1	0	0	1	1	0	0	2	0	0	0	0	0	0	0	1	2	1	0	0	0	0	0	0	0	0	0	2	2	0	0	1	0	0	2	1	0	0	0	0	0	0	0	1	1	0	0	0
96	0	2	0	1	0	1	1	0	1	0	0	1	2	0	0	0	0	0	2	0	0	0	0	0	0	0	0	0	2	1	0	0	2	1	1	2	2	0	0	0	0	1	1	0	0	1	0	1	0
97	0	1	0	1	0	1	1	1	2	0	0	0	1	0	0	0	1	2	1	0	0	1	0	0	0	0	0	0	2	2	0	1	1	1	0	2	2	0	0	1	0	0	0	1	0	1	0	0	0
98	1	1	0	1	0	1	2	0	1	0	1	0	0	0	0	0	0	0	1	1	1	0	0	0	0	1	1	0	1	1	0	1	1	2	1	1	1	0	1	0	0	1	1	0	1	1	0	1	0
99	1	1	1	0	0	1	2	1	2	0	1	0	0	0	0	0	0	0	2	0	0	1	0	0	0	2	0	0	2	2	1	0	1	1	0	2	1	0	0	0	0	0	1	0	1	0	0	0	2
100	1	1	0	1	0	1	2	0	0	0	1	0	1	0	0	0	0	0	1	1	1	0	0	0	0	1	0	0	2	2	1	1	1	0	1	1	1	1	1	0	0	0	0	0	0	0	0	0	0
101	1	1	0	0	1	2	2	0	1	0	0	0	2	0	0	0	0	0	2	0	0	0	0	0	0	1	0	0	2	2	0	0	1	0	0	2	0	0	0	2	1	0	1	0	0	1	0	1	0
102	1	0	0	0	1	1	0	0	1	0	0	0	0	0	0	0	0	1	1	0	1	0	1	0	0	0	0	1	2	1	1	0	0	2	0	2	1	0	0	2	0	0	0	1	0	0	0	0	1
103	1	1	0	1	0	1	1	0	2	0	1	2	2	0	0	1	0	0	2	0	0	0	0	0	0	0	0	0	2	2	0	0	2	1	2	1	2	0	0	0	0	0	0	0	1	1	0	1	1
104	0	1	1	1	0	1	2	0	0	0	1	1	1	0	0	1	0	0	2	0	0	0	0	0	0	0	0	0	2	2	1	1	0	0	0	2	1	0	0	1	0	0	0	1	0	1	0	0	0
105	0	1	0	1	0	2	2	0	0	0	0	0	1	0	0	0	0	0	1	0	0	0	1	0	0	1	0	0	2	2	0	0	0	1	1	1	0	1	0	1	0	1	1	0	0	0	0	0	0
106	1	1	0	0	0	1	1	0	1	0	0	1	2	0	0	0	0	0	2	0	0	1	0	0	0	1	0	0	2	2	0	2	1	1	0	2	0	0	1	1	0	0	2	0	0	1	0	0	1
107	1	2	0	0	0	0	2	0	0	0	0	0	0	0	0	0	0	0	1	0	0	1	0	0	0	0	0	1	2	2	0	2	2	0	2	0	1	0	1	0	0	0	1	0	0	2	0	0	0
108	1	2	0	1	0	1	2	0	0	0	0	0	2	0	0	0	0	1	0	2	2	0	0	0	0	1	0	0	2	2	0	1	1	0	1	1	1	0	0	0	0	0	1	1	2	1	0	0	1
109	0	0	0	0	0	1	1	0	1	0	1	1	2	0	0	0	0	0	2	0	0	0	1	0	0	1	0	0	2	2	1	1	1	0	0	2	2	0	0	0	0	0	1	0	1	1	0	0	0
110	1	1	0	0	0	1	1	1	2	0	0	0	0	0	0	0	0	0	1	0	0	1	0	0	0	2	1	0	2	1	0	1	1	1	1	1	2	1	0	0	0	0	0	1	0	0	1	1	0
111	1	1	0	0	0	1	1	1	2	0	1	0	1	0	0	0	0	1	1	1	0	1	0	0	0	2	0	0	2	2	1	0	0	0	1	1	2	0	0	2	0	0	2	0	1	0	0	0	0
112	1	1	0	0	0	1	2	1	1	0	1	0	0	0	0	0	0	0	2	0	0	0	0	0	0	1	0	0	2	2	1	0	1	1	2	0	2	0	0	0	0	1	1	0	1	0	0	1	0
113	1	2	0	0	0	1	2	1	1	0	0	0	1	0	0	0	0	0	2	0	0	0	0	0	0	1	0	0	1	1	1	1	2	1	2	2	2	0	1	0	0	1	1	0	2	0	0	0	0
114	1	1	0	0	1	2	1	0	2	0	0	0	0	0	0	0	0	0	2	1	1	0	0	0	0	0	0	0	2	2	1	1	1	0	2	1	2	0	0	1	0	1	0	0	1	1	0	0	0
115	1	2	0	0	0	1	1	0	1	0	0	1	1	0	0	1	0	0	1	1	1	0	1	0	0	2	0	0	2	2	1	0	1	0	0	2	2	0	0	0	0	0	0	1	0	1	0	0	0
116	1	0	0	0	2	2	2	0	1	0	1	0	1	0	0	0	0	1	1	1	0	1	0	0	0	0	0	0	2	1	0	0	2	0	0	2	1	1	0	0	0	0	0	0	0	1	0	0	1
117	0	0	0	0	0	1	0	0	2	0	0	1	1	0	0	1	0	1	1	1	0	0	0	0	0	1	0	0	2	2	0	0	0	0	2	1	2	1	0	0	0	0	1	0	0	0	0	0	1
118	1	2	0	0	0	1	1	0	1	0	1	0	1	1	0	0	0	1	0	1	1	0	1	0	0	0	0	0	2	2	0	1	2	0	1	2	1	0	0	0	0	0	1	0	1	0	0	0	1
119	1	1	0	1	0	2	2	1	1	0	1	0	1	0	0	0	0	0	2	0	0	1	0	0	0	1	0	1	1	2	1	0	0	1	1	1	1	0	0	2	0	0	2	0	0	0	0	1	0
120	1	2	0	0	1	1	0	0	2	0	0	0	0	0	0	0	0	0	1	0	0	0	0	0	0	1	0	0	2	2	0	1	1	1	1	1	0	0	0	1	0	0	0	0	0	1	0	1	0
121	0	1	0	0	0	1	0	0	2	0	0	1	1	0	0	0	0	0	1	0	0	0	1	1	1	0	1	1	2	2	0	1	1	0	0	2	1	1	0	0	0	0	0	1	0	0	0	0	0
122	0	1	0	0	0	2	0	0	1	0	1	1	1	0	0	0	0	0	1	0	0	0	0	0	0	1	0	1	2	1	1	1	2	0	1	2	2	0	0	0	0	0	0	1	0	1	1	1	0
123	1	1	0	0	0	1	2	0	0	0	0	1	1	0	0	0	0	2	0	1	0	0	0	0	0	1	0	1	1	0	1	0	0	1	1	1	2	0	0	0	0	0	1	0	1	1	0	0	0
124	0	2	0	0	0	2	1	1	2	0	0	0	0	0	0	0	0	0	1	0	0	0	0	0	0	2	0	0	2	2	1	0	2	0	2	1	1	0	0	1	0	0	0	0	0	1	0	0	0
125	1	0	0	0	2	2	1	1	2	0	1	1	1	0	0	0	0	0	2	0	0	0	0	0	0	1	0	1	2	2	1	1	0	0	1	1	1	0	0	2	1	0	0	1	0	1	0	0	0
126	1	2	0	0	0	2	2	1	1	0	1	0	0	0	0	0	0	1	1	1	0	0	1	0	0	0	0	0	2	2	0	0	1	1	1	2	2	1	1	0	1	0	0	0	0	1	0	0	0
127	0	2	0	0	0	0	2	1	1	1	1	0	1	0	0	0	0	0	1	0	0	1	1	0	0	0	0	1	2	2	1	0	1	1	0	2	0	0	1	1	0	1	1	0	1	1	0	0	1
128	0	2	0	0	0	1	0	0	2	0	0	1	2	0	0	1	0	0	2	0	0	2	1	1	1	1	0	1	2	2	1	0	1	1	2	0	1	0	0	0	1	0	1	1	1	1	0	0	0
129	1	2	0	0	0	0	1	1	2	0	0	0	0	0	0	0	0	0	1	0	0	0	0	0	0	1	0	0	2	2	2	0	1	0	1	1	1	0	0	0	0	0	0	0	0	0	0	0	1
130	1	2	0	0	0	0	2	0	0	0	1	1	2	0	0	0	0	1	1	1	1	0	0	0	0	0	0	0	1	2	0	0	2	0	0	2	1	0	0	1	0	1	1	0	1	0	0	0	1
131	0	1	0	1	0	1	0	0	2	0	0	1	1	0	0	0	0	0	2	1	0	0	1	0	0	0	0	0	2	2	0	1	1	0	1	2	0	2	0	0	0	0	0	2	0	2	0	0	0
132	1	1	0	0	0	2	2	1	1	0	0	0	1	0	0	0	0	1	1	0	0	0	0	0	0	1	0	1	2	2	0	1	1	0	0	2	2	0	0	0	0	0	1	0	1	0	0	1	0
133	1	1	0	0	1	1	1	0	1	0	0	0	1	0	0	0	0	2	1	0	0	1	0	0	0	0	0	1	2	2	1	0	1	0	0	2	1	0	0	0	1	1	1	0	1	2	1	0	0
134	1	1	1	0	1	2	0	0	2	0	0	0	0	0	0	0	0	1	1	1	0	1	0	0	0	1	2	1	2	2	1	1	1	0	1	2	1	0	0	1	0	0	1	0	1	0	0	0	2
135	1	1	0	1	0	2	2	0	0	0	0	0	1	0	0	0	0	1	1	0	0	0	0	0	0	1	0	0	2	2	0	2	1	0	1	1	2	1	0	0	0	1	1	0	0	0	1	0	0
136	1	2	0	0	0	1	1	0	1	1	1	0	1	0	0	0	0	0	1	0	0	0	0	0	0	1	0	0	2	2	1	0	2	0	2	1	1	0	0	0	0	0	1	0	1	0	0	0	0
137	0	2	1	0	1	1	1	0	0	1	1	1	2	0	0	0	0	1	1	1	1	0	1	0	0	1	0	2	2	2	0	1	1	2	1	1	1	0	0	0	0	1	0	0	0	1	0	1	0
138	1	2	0	0	1	1	2	0	0	0	0	0	1	0	0	0	1	2	0	2	2	0	0	0	0	0	0	1	2	2	0	2	1	0	1	1	2	0	0	0	0	0	0	0	0	0	0	0	1
139	0	0	0	1	1	2	1	0	1	1	2	1	2	0	0	1	0	0	2	1	1	0	0	0	0	2	0	1	1	1	1	2	1	0	1	0	1	0	0	2	1	0	1	0	1	1	1	0	0
140	0	1	2	0	0	0	0	0	2	0	0	0	1	0	0	0	0	0	1	0	0	2	1	1	1	1	0	0	2	2	1	0	1	0	1	1	1	0	0	1	0	0	0	0	0	2	0	0	0
141	1	2	0	0	0	0	1	1	2	0	0	0	0	0	0	0	0	1	1	1	0	1	1	0	0	0	0	0	2	2	1	0	1	1	1	1	1	0	0	2	0	1	1	0	2	1	1	0	0
142	1	1	1	1	1	2	2	1	1	0	1	1	1	0	0	1	0	1	1	1	1	0	1	0	0	0	0	0	2	2	1	1	1	0	1	1	1	0	0	2	1	1	1	0	1	0	1	0	0
143	1	2	0	2	0	2	0	0	2	0	0	0	0	0	0	0	0	2	0	1	0	1	1	0	0	1	0	0	2	2	0	0	0	0	0	2	1	0	1	0	0	0	0	0	0	1	0	0	1
144	0	0	0	1	1	2	1	1	2	0	0	0	1	0	0	0	1	2	1	0	0	0	0	0	0	1	0	0	2	2	0	1	0	0	0	2	1	0	1	0	1	0	0	0	0	1	0	0	0
145	0	1	0	0	0	0	2	1	1	0	1	0	0	0	0	0	0	1	1	2	1	1	0	0	0	2	0	0	2	2	0	0	1	0	0	2	2	0	0	2	0	1	1	0	1	0	0	0	0
146	1	0	1	0	0	1	1	0	2	0	1	1	2	1	1	0	0	2	0	1	0	1	0	0	0	0	0	1	1	1	1	1	1	1	1	1	1	0	1	0	0	1	1	0	0	1	0	0	0
147	0	2	0	0	0	0	1	0	0	0	1	1	1	0	0	0	0	0	2	1	1	0	0	0	0	1	1	0	2	1	0	1	0	1	0	2	1	1	1	0	0	1	1	0	1	1	0	0	0
148	1	0	0	0	1	2	0	0	2	0	0	1	1	0	0	1	0	1	2	0	0	0	0	0	0	2	0	0	2	2	0	1	1	2	1	2	1	0	0	1	0	0	0	0	0	1	0	0	0
149	0	1	0	0	1	1	0	0	2	0	1	1	1	0	0	1	0	2	1	0	0	1	0	0	0	1	0	0	1	1	1	0	1	0	0	2	1	0	0	0	1	1	1	0	1	2	0	1	0
150	1	1	0	0	1	1	1	1	1	1	0	0	0	0	0	0	0	1	1	1	0	0	2	0	0	0	0	0	2	2	0	2	1	0	0	2	0	0	0	1	0	0	0	0	1	1	0	1	0
151	1	0	0	0	1	2	2	0	0	0	2	0	0	0	0	0	0	0	2	0	0	0	0	0	0	1	0	1	2	2	0	0	0	1	0	2	0	0	0	1	0	0	0	0	0	1	1	0	0
152	1	2	0	0	0	0	1	0	1	0	1	1	0	0	0	0	1	2	1	1	0	0	0	0	0	1	0	0	2	2	0	0	1	1	0	2	1	0	0	1	0	0	0	0	1	0	0	0	0
153	1	1	0	1	0	1	2	1	1	0	1	0	0	0	0	0	0	1	1	0	0	0	0	0	0	1	0	0	1	1	0	0	1	0	1	1	2	1	0	0	0	1	0	0	1	0	0	2	0
154	0	1	0	0	1	1	0	0	2	0	0	0	2	1	1	0	0	2	0	1	1	1	0	0	0	0	0	1	2	1	0	0	0	0	0	2	1	0	0	0	0	0	2	0	1	0	0	0	0
155	0	2	1	0	1	1	1	1	2	0	0	0	0	0	0	0	0	1	1	1	1	1	0	0	0	1	0	0	2	1	0	2	2	0	1	1	1	0	0	0	0	1	1	0	1	0	0	0	0
156	0	0	0	0	0	1	0	0	2	0	0	0	0	0	0	0	0	0	2	1	1	0	0	0	0	1	0	0	2	1	0	0	2	0	0	2	2	0	0	0	0	1	1	0	1	0	1	0	1
157	1	1	0	1	0	2	1	0	1	0	1	0	0	0	0	0	0	0	2	0	0	0	0	0	0	1	0	0	2	2	0	2	1	0	0	2	1	0	0	0	0	0	0	0	0	0	1	0	1
158	1	2	1	2	0	2	1	0	2	0	1	0	2	0	0	0	0	0	2	0	0	0	1	0	0	2	0	1	1	1	0	0	0	1	1	1	2	0	0	1	0	0	0	0	0	1	0	0	0
159	1	1	0	0	0	0	1	1	2	0	0	0	1	1	1	0	0	0	2	0	0	0	1	0	0	1	0	0	2	2	0	0	1	0	1	2	1	0	0	1	0	0	0	0	0	0	0	0	0
160	1	1	0	1	1	2	1	0	0	1	2	0	1	1	0	0	0	2	0	1	0	0	1	0	0	1	0	1	2	1	1	0	2	0	0	2	2	0	0	0	0	1	1	0	2	0	0	0	0
161	1	1	0	0	0	0	1	0	0	0	0	0	1	0	0	0	0	1	1	0	0	0	0	0	0	2	0	0	2	2	1	1	1	2	1	2	2	0	0	0	0	0	0	0	0	0	0	0	0
162	1	1	0	1	1	2	2	1	1	0	1	0	1	1	1	0	0	0	2	1	1	0	0	0	0	1	0	0	1	1	0	1	2	0	1	1	1	0	0	1	0	0	0	0	0	0	1	0	1
163	1	0	0	0	0	2	1	0	1	1	2	1	1	0	0	1	0	0	2	0	0	1	0	0	0	1	1	0	2	2	0	1	1	2	1	1	1	0	0	0	1	0	0	0	0	0	0	0	0
164	1	2	0	0	0	0	2	0	1	1	1	0	0	0	0	0	0	2	0	1	1	0	0	0	0	2	0	0	2	2	0	1	0	1	0	2	2	0	0	0	0	0	0	0	0	0	0	0	1
165	1	1	0	0	0	1	0	0	2	0	0	0	0	0	0	0	0	0	2	0	0	0	0	0	0	1	0	0	1	1	0	1	0	1	1	2	0	1	0	0	0	0	1	0	0	1	0	0	0
166	1	0	0	0	2	2	1	0	1	0	0	0	2	0	0	0	0	1	1	1	1	1	0	0	0	2	0	0	2	2	0	1	2	0	1	1	0	0	0	2	0	0	0	0	0	0	1	0	0
167	1	2	0	1	0	1	0	0	2	0	0	1	1	0	0	1	0	2	0	1	1	1	0	0	0	0	0	1	2	2	1	0	1	1	1	1	1	1	0	0	0	2	1	0	1	0	0	1	0
168	1	1	0	1	0	1	1	0	1	0	2	0	0	0	0	0	0	1	1	0	0	1	0	0	0	1	1	1	2	2	0	2	2	0	1	1	2	0	0	0	0	0	0	1	0	0	0	1	0
169	1	1	0	0	0	2	2	1	1	0	1	0	0	0	0	0	0	1	1	1	1	0	1	0	0	2	0	1	2	1	1	1	1	0	1	1	1	0	0	2	1	1	1	0	1	1	0	0	0
170	0	0	0	0	0	0	1	0	1	0	0	0	2	1	1	0	0	0	2	1	1	0	0	0	0	2	0	1	2	1	2	0	0	0	0	2	2	0	0	1	0	0	0	1	0	0	1	0	0
171	1	2	1	2	0	2	1	0	1	0	0	0	0	0	0	0	0	1	1	1	0	0	2	0	0	1	0	0	2	2	0	1	1	0	0	2	0	1	0	1	0	1	1	0	1	2	0	0	1
172	1	2	0	0	0	0	0	0	2	0	1	0	0	0	0	0	0	0	1	0	0	1	0	0	0	1	0	0	2	1	0	1	1	2	0	2	1	1	0	0	0	0	1	0	1	0	1	1	0
173	1	0	0	0	0	1	1	0	1	0	0	0	2	0	0	0	0	2	0	2	1	0	0	0	0	0	0	0	2	2	0	2	1	0	0	2	2	0	0	0	0	0	0	1	0	0	0	0	0
174	0	2	0	0	0	1	2	0	1	0	1	0	0	0	0	0	0	1	1	1	1	1	0	0	0	0	0	0	1	2	0	0	1	0	1	1	2	0	0	0	0	0	0	0	0	2	0	0	0
175	1	0	0	0	0	1	1	1	1	1	0	1	1	0	0	0	0	0	2	1	0	0	0	0	0	1	0	0	1	1	1	1	2	0	1	1	1	1	0	0	0	0	0	0	0	0	0	0	0
176	1	0	0	0	1	1	1	0	1	0	2	0	1	0	0	0	0	1	1	1	0	0	0	0	0	2	0	0	2	2	1	2	1	0	0	2	1	0	1	0	0	0	0	0	0	1	1	0	1
177	0	0	0	0	1	2	1	0	1	1	1	0	0	0	0	0	0	1	1	1	1	0	0	0	0	1	0	0	2	2	0	0	1	0	1	1	2	0	0	1	0	0	1	0	1	0	0	0	2
178	1	1	1	1	0	1	0	0	2	0	0	1	1	0	0	1	1	1	2	0	0	0	0	0	0	2	0	1	2	2	0	1	1	1	1	1	0	0	0	1	0	0	1	0	1	1	0	0	0
179	0	1	0	0	0	1	1	0	1	0	0	0	1	1	0	0	0	1	1	1	1	2	0	0	0	0	0	1	2	1	1	0	2	0	2	1	1	0	0	0	0	0	0	0	0	0	0	0	0
180	1	2	0	1	0	1	2	0	1	0	0	0	1	0	0	0	0	1	1	1	0	0	1	0	0	1	0	0	2	2	2	0	0	2	0	2	2	0	0	1	0	1	1	0	1	1	0	0	0
181	1	0	0	0	0	1	0	0	2	0	1	0	0	0	0	0	0	1	1	1	1	1	0	0	0	1	0	1	2	1	0	2	2	0	2	1	1	0	0	1	0	0	1	1	2	0	0	1	0
182	1	1	0	2	0	2	0	0	2	0	0	0	1	0	0	0	1	2	1	1	0	0	0	0	0	0	0	0	2	2	0	1	0	1	0	2	2	0	0	2	1	0	0	0	1	0	0	0	0
183	0	2	1	0	1	1	1	0	1	0	2	0	1	0	0	0	0	2	0	1	1	0	0	0	0	0	0	0	2	2	0	0	0	0	0	2	1	0	0	0	1	1	1	0	1	2	0	0	0
184	1	1	0	0	0	0	1	0	1	0	0	0	0	0	0	0	0	1	1	1	1	1	0	0	0	1	0	0	2	2	0	0	0	1	0	2	2	0	0	1	0	1	1	0	0	0	0	0	1
185	1	1	0	1	0	1	0	0	2	0	1	1	1	0	0	0	0	0	2	0	0	1	0	0	0	1	0	0	2	2	1	0	1	2	1	1	2	1	1	0	1	1	1	0	1	0	0	1	0
186	0	2	0	0	0	1	1	0	0	0	1	0	0	0	0	0	0	2	0	0	0	0	0	0	0	1	0	1	2	2	2	0	0	1	0	2	0	2	0	0	0	0	0	0	0	0	0	0	0
187	0	0	0	0	0	2	1	1	2	0	0	1	1	0	0	0	0	0	2	0	0	1	1	1	1	1	0	0	2	1	1	1	1	0	0	2	1	0	0	0	1	0	0	1	1	1	0	0	0
188	1	1	0	0	0	0	1	1	2	0	0	0	0	0	0	0	0	0	2	0	0	0	0	0	0	1	0	1	1	0	1	2	2	0	1	2	1	0	0	1	0	2	1	0	1	0	0	0	2
189	1	0	0	0	0	2	1	1	1	1	0	0	1	0	0	0	0	1	1	1	1	1	1	1	1	2	1	1	2	2	0	0	1	2	1	2	1	0	0	1	0	1	1	0	1	0	1	0	0
190	1	1	0	0	1	2	1	0	1	0	0	0	0	0	0	0	0	0	1	0	0	1	0	0	0	1	0	0	2	1	1	0	1	1	0	2	1	0	0	1	0	0	0	0	0	0	0	1	0
191	0	1	0	0	1	1	1	0	2	0	0	0	1	0	0	0	0	1	1	1	1	0	0	0	0	1	0	0	1	1	0	0	1	0	0	2	2	0	0	0	0	0	2	0	0	1	0	0	0
192	1	2	1	2	0	2	1	0	1	0	1	1	1	0	0	0	0	0	1	0	0	1	0	0	0	0	2	1	2	2	1	0	1	1	0	2	2	0	0	0	0	0	0	0	0	1	0	0	0
193	1	1	0	1	0	2	1	0	1	0	0	0	0	0	0	0	0	0	2	0	0	2	1	1	1	1	1	0	1	1	0	2	2	0	1	1	2	0	0	0	0	1	2	0	1	0	0	0	1
194	1	0	0	0	2	2	0	0	1	0	1	1	1	0	0	0	1	1	1	0	0	1	0	0	0	1	0	0	1	1	0	0	0	1	1	1	2	0	0	1	0	0	0	0	0	0	0	0	1
195	1	2	0	0	0	0	1	1	2	0	0	0	0	0	0	0	0	2	0	2	1	1	0	0	0	1	1	0	2	2	0	0	1	0	1	1	2	0	0	0	0	1	1	0	0	1	0	1	0
196	1	0	0	0	0	1	1	0	2	0	1	0	1	0	0	0	0	1	1	1	0	1	0	0	0	2	0	0	2	2	0	0	1	1	0	2	2	0	0	1	0	0	0	0	0	1	0	0	0
197	1	1	1	0	0	1	2	0	1	0	1	0	0	0	0	0	0	1	1	2	1	0	0	0	0	1	0	0	2	2	0	1	1	1	1	1	2	0	0	1	0	0	1	1	0	1	0	0	0
198	0	0	0	0	0	2	2	0	1	0	1	0	1	0	0	0	0	0	2	0	0	0	0	0	0	1	0	0	2	2	0	0	1	1	1	1	0	1	0	1	0	0	0	0	0	0	0	1	0
199	0	2	0	0	0	0	0	0	2	0	0	0	0	0	0	0	0	0	1	1	1	0	0	0	0	1	0	1	1	1	0	2	1	0	1	0	2	0	0	0	0	0	2	0	1	0	0	1	0
200	0	2	0	0	0	1	2	1	1	0	0	0	0	0	0	0	1	2	0	2	1	0	0	0	0	0	0	1	2	2	2	0	1	0	1	1	0	0	0	1	0	0	0	1	0	0	0	0	0
201	1	1	0	0	0	1	1	0	1	0	1	0	0	0	0	0	0	1	1	1	1	1	0	0	0	0	1	1	2	2	0	1	1	1	2	0	2	0	0	0	0	0	0	0	0	0	2	0	0
202	1	2	1	1	0	1	0	0	1	0	0	0	1	0	0	0	0	2	0	1	1	0	2	0	0	0	0	0	2	2	0	1	1	0	0	1	2	0	0	2	0	1	1	1	0	1	0	0	0
203	0	0	0	0	0	0	2	0	0	0	1	0	0	0	0	0	0	1	1	2	1	1	0	0	0	2	0	0	1	1	1	2	1	0	1	1	2	0	0	1	0	1	1	0	1	1	1	0	0
204	1	2	0	2	0	2	1	1	2	0	0	0	1	1	0	0	0	0	2	0	0	0	0	0	0	1	0	1	2	2	2	1	1	2	1	1	2	0	0	2	0	0	0	1	0	1	0	0	0
205	1	1	0	1	0	2	1	0	1	0	0	1	1	0	0	1	0	1	1	1	0	0	1	0	0	2	0	0	2	2	1	2	1	0	2	0	1	0	0	1	0	0	1	0	0	2	0	0	0
206	1	2	0	0	0	0	1	0	1	0	2	1	0	0	0	0	0	2	0	1	1	1	1	1	1	1	0	1	2	2	1	0	1	1	1	1	2	0	0	0	0	0	0	0	0	1	0	0	0
207	1	1	0	0	0	0	0	0	2	0	0	1	1	0	0	0	0	1	1	2	1	2	1	1	1	1	0	1	1	1	1	1	1	0	1	2	1	0	0	0	0	1	0	0	0	0	0	0	1
208	1	1	0	1	0	1	1	0	2	0	0	1	1	0	0	0	0	2	0	1	1	1	0	0	0	1	1	0	1	1	0	1	2	0	1	1	2	1	1	0	1	0	1	0	1	0	0	0	0
209	1	1	0	0	0	0	2	0	1	0	0	0	1	0	0	0	0	1	1	1	1	1	0	0	0	0	0	0	1	1	0	1	1	0	1	1	2	0	0	2	0	2	2	0	1	1	0	0	0
210	1	1	0	1	0	1	2	0	1	0	0	0	1	1	1	0	0	1	1	1	1	0	0	0	0	0	0	1	2	2	1	0	1	0	0	2	1	0	0	1	0	1	0	0	2	1	0	0	0
211	0	1	0	0	1	2	2	0	0	0	2	0	2	1	1	0	0	1	1	0	0	0	0	0	0	0	0	0	2	1	0	1	1	0	0	2	1	0	1	0	0	1	1	0	1	1	1	0	0
212	1	0	0	0	0	1	2	0	1	0	2	1	0	0	0	0	1	2	0	2	2	0	0	0	0	1	0	1	2	2	0	0	1	0	1	1	1	0	0	0	0	0	0	0	0	0	0	0	0
213	1	1	0	1	0	2	2	0	1	0	1	0	1	1	1	0	0	0	2	0	0	1	0	0	0	0	0	1	2	1	1	0	1	0	1	1	2	0	0	0	0	1	0	0	1	0	0	0	0
214	1	2	0	1	0	1	1	0	1	0	1	0	0	0	0	0	0	0	2	0	0	0	1	0	0	1	0	1	2	2	0	2	1	0	0	2	1	0	0	2	1	0	1	0	1	0	0	0	0
215	0	1	0	1	0	1	2	0	0	0	1	1	1	0	0	1	0	1	1	1	1	0	1	1	1	0	0	0	2	2	1	2	1	0	0	2	2	0	0	1	0	0	1	1	1	1	0	0	0
216	1	1	0	0	1	1	0	0	2	0	0	0	1	0	0	0	0	1	1	1	1	1	1	1	1	1	0	0	2	2	1	0	2	1	1	2	1	1	1	0	0	0	1	1	1	0	0	1	0
217	1	2	1	1	0	1	1	0	2	0	1	0	0	0	0	0	0	0	2	0	0	0	0	0	0	1	1	1	2	2	0	0	1	0	1	1	1	1	1	0	2	1	1	0	0	0	1	0	0
218	1	1	0	1	0	1	1	1	2	0	0	1	1	0	0	0	0	2	1	0	0	0	1	1	1	1	0	1	2	2	2	1	0	0	0	2	1	0	0	0	1	0	0	0	0	1	0	0	0
219	1	1	0	0	1	2	0	0	2	0	2	0	1	0	0	0	0	0	2	0	0	0	0	0	0	1	0	1	2	1	0	0	0	0	0	1	1	0	0	1	0	0	0	0	2	1	0	0	0
220	1	0	0	0	1	2	1	0	1	0	1	0	1	0	0	0	0	0	1	0	0	1	0	0	0	1	0	1	2	2	0	0	1	1	1	2	1	0	0	0	0	1	1	0	1	0	0	0	1
221	1	2	0	0	1	1	2	0	0	0	0	0	1	0	0	0	0	1	1	0	0	1	0	0	0	1	1	0	1	1	0	0	2	0	1	2	0	0	0	1	1	1	1	0	1	0	0	0	0
222	1	1	0	0	1	1	1	1	2	0	1	0	1	0	0	0	1	1	1	1	1	0	0	0	0	1	0	0	2	2	0	1	0	1	0	2	1	0	0	0	0	0	1	0	1	1	1	0	0
223	1	0	1	0	0	1	1	0	1	0	1	1	2	0	0	1	0	0	2	0	0	0	0	0	0	2	0	0	1	1	0	1	0	0	1	1	1	0	0	1	1	0	0	0	0	1	0	0	0
224	1	0	0	0	0	1	1	0	2	0	0	1	1	0	0	1	0	1	1	0	0	1	1	1	1	1	1	0	2	2	0	0	0	0	0	2	1	0	0	1	0	0	0	1	0	0	1	0	0
225	0	0	0	0	1	2	2	0	0	0	0	1	1	0	0	1	0	1	1	1	1	0	0	0	0	2	0	1	2	2	1	0	2	1	1	2	1	1	0	0	0	0	0	1	0	0	0	0	0
226	1	0	1	0	0	1	2	0	0	0	1	0	0	0	0	0	0	0	2	0	0	0	0	0	0	1	0	0	2	2	1	0	0	1	0	2	2	1	0	0	0	0	1	1	2	0	0	1	0
227	0	2	1	1	0	1	0	0	2	0	0	1	1	0	0	0	0	0	2	1	1	0	0	0	0	2	0	0	2	1	0	1	1	1	2	1	0	1	1	0	0	1	1	0	2	0	0	0	0
228	0	1	0	0	0	1	1	1	2	0	0	2	2	0	0	1	0	2	0	1	1	0	0	0	0	1	0	0	2	2	1	0	1	0	1	1	1	0	0	0	0	1	0	0	1	0	0	0	1
229	0	1	0	0	1	1	0	0	2	0	0	0	0	0	0	0	0	1	2	1	1	1	0	0	0	1	0	0	2	2	0	1	1	2	1	2	1	0	0	0	0	0	0	0	0	0	0	0	0
230	1	2	0	0	0	0	0	0	2	0	0	1	1	0	0	1	0	1	1	2	1	0	2	0	0	0	0	0	2	2	1	2	1	0	1	1	1	1	1	0	0	0	1	1	1	0	0	0	0
231	1	2	0	1	0	1	1	0	2	0	1	0	1	0	0	0	0	2	0	1	1	0	0	0	0	1	0	0	2	1	0	0	0	1	0	2	2	0	0	0	0	0	0	1	0	1	0	0	1
232	1	1	0	0	0	1	0	0	2	0	0	1	1	0	0	1	1	1	1	0	0	0	0	0	0	2	0	1	2	2	2	1	1	0	0	2	2	1	0	0	0	0	0	0	1	0	0	0	0
233	1	2	1	2	0	2	2	0	1	0	1	0	2	0	0	0	0	0	2	0	0	0	0	0	0	1	0	1	2	2	0	0	0	0	0	2	2	0	0	1	0	0	1	0	1	0	1	0	0
234	0	1	0	0	0	0	1	0	1	1	2	0	0	0	0	0	0	2	0	1	0	0	0	0	0	2	0	1	2	1	1	0	0	0	0	2	2	0	0	1	0	1	0	0	1	0	0	0	0
235	1	1	0	1	0	2	2	1	1	0	1	0	1	0	0	0	0	0	2	0	0	1	0	0	0	1	0	0	2	2	0	1	1	0	0	2	1	1	0	0	0	0	0	0	0	0	0	0	0
236	1	1	0	0	0	1	1	1	2	0	0	1	2	0	0	1	0	0	2	0	0	2	1	1	1	1	0	0	2	2	0	1	1	0	2	1	0	1	1	1	0	0	1	0	0	0	0	0	0
237	1	0	0	0	0	1	1	1	2	0	0	0	0	0	0	0	0	2	0	1	1	0	0	0	0	1	0	0	2	2	1	1	1	1	0	2	1	1	1	0	1	0	0	1	0	1	0	0	0
238	1	0	0	0	0	2	2	0	1	0	1	0	0	0	0	0	0	1	0	0	0	1	1	1	1	1	0	2	1	1	0	0	0	0	0	2	0	1	0	0	0	1	0	0	1	1	1	0	1
239	1	2	0	0	0	1	0	0	2	0	0	1	2	0	0	0	0	1	1	0	0	0	0	0	0	1	0	2	2	2	1	0	0	0	0	2	1	0	0	1	0	2	1	0	1	0	0	1	0
240	1	2	1	1	0	1	1	0	1	0	1	0	0	0	0	0	0	1	1	0	0	0	0	0	0	0	0	2	2	2	1	0	0	1	0	2	1	0	0	0	0	0	0	0	0	2	0	2	0
241	1	0	0	0	1	1	1	2	2	0	0	0	0	0	0	0	0	1	1	1	1	0	2	0	0	0	0	1	1	1	1	0	0	1	0	2	1	0	0	1	1	0	2	0	1	0	0	0	1
242	1	0	0	1	0	2	0	0	2	0	0	1	1	0	0	1	0	2	0	1	1	0	0	0	0	2	0	1	2	2	1	0	1	1	0	2	0	1	1	1	0	0	1	0	0	1	0	0	1
243	1	0	0	1	0	2	2	1	1	0	1	0	0	0	0	0	1	0	2	1	1	0	0	0	0	1	1	1	2	2	1	0	1	1	0	2	1	0	0	0	0	1	0	0	1	0	0	0	0
244	1	0	0	0	1	1	2	1	1	0	1	0	0	0	0	0	0	0	2	1	0	0	0	0	0	1	0	0	2	2	1	1	1	0	0	2	2	0	0	1	0	0	1	0	1	0	0	0	0
245	1	1	0	0	1	1	1	0	1	0	0	1	1	0	0	1	0	1	1	0	0	0	2	0	0	0	0	2	0	0	0	1	1	0	0	2	1	1	0	1	0	0	0	0	0	0	1	0	0
246	1	1	0	0	0	1	0	0	2	0	2	0	0	0	0	0	0	0	2	0	0	1	0	0	0	0	0	1	2	2	1	1	1	2	0	2	1	1	0	0	0	0	0	0	1	0	0	0	0
247	0	1	0	1	0	1	2	1	1	0	0	0	1	0	0	0	0	0	2	0	0	0	0	0	0	1	0	0	1	1	1	0	0	1	0	2	1	0	1	0	0	0	1	0	1	1	0	0	0
248	1	1	0	0	0	1	1	1	2	0	0	0	0	0	0	0	1	1	1	1	0	0	0	0	0	1	0	0	2	2	0	0	0	0	0	2	1	0	0	2	0	0	0	0	0	0	0	0	0
249	1	0	0	0	0	1	0	0	2	0	0	0	0	0	0	0	0	0	2	1	1	0	1	0	0	1	0	1	2	2	2	1	1	1	0	2	0	0	0	1	0	1	1	0	0	0	0	0	0
250	1	0	0	1	0	2	1	1	2	0	0	1	2	0	0	0	0	2	0	1	1	0	0	0	0	2	1	0	1	1	0	0	1	2	0	2	1	0	0	1	1	0	2	0	1	0	0	0	0
251	1	1	0	0	1	1	0	0	2	0	1	0	0	0	0	0	0	1	1	0	0	0	0	0	0	1	1	2	2	2	1	1	1	0	2	1	2	0	0	1	0	1	0	0	1	1	1	0	0
252	1	1	0	0	0	1	1	1	2	0	0	0	1	0	0	0	0	0	1	0	0	0	0	0	0	1	0	1	2	2	1	1	1	1	0	2	0	0	1	0	1	0	1	1	1	0	0	0	0
253	1	2	0	1	0	1	2	0	1	0	0	0	0	0	0	0	0	1	1	0	0	0	1	0	0	1	0	0	2	2	0	1	2	0	1	1	1	1	0	0	0	1	2	0	0	1	1	0	0
254	0	2	0	1	0	1	1	0	1	0	1	0	1	0	0	0	1	2	0	2	2	1	0	0	0	0	0	0	2	2	1	0	1	1	1	1	1	0	0	1	0	1	1	0	1	0	0	0	0
255	1	1	0	1	0	2	2	0	1	0	1	1	1	0	0	1	0	1	2	1	1	2	1	1	1	1	0	2	1	2	1	0	0	1	0	2	1	0	0	0	1	0	1	0	1	1	0	0	0
256	0	2	0	0	0	1	1	0	2	0	0	1	1	0	0	0	0	0	1	0	0	1	1	1	1	1	1	0	2	2	1	0	0	0	0	2	0	1	1	1	0	0	0	0	0	1	0	1	0
257	1	0	0	0	0	1	1	0	2	0	0	1	2	0	0	1	0	0	1	0	0	1	0	0	0	2	1	0	1	1	0	1	1	1	1	1	2	0	0	0	0	0	1	0	0	0	0	0	0
258	1	1	0	0	1	2	1	0	1	0	0	0	0	0	0	0	1	1	1	1	1	0	0	0	0	0	0	1	2	2	0	2	2	0	1	2	1	1	0	0	0	0	0	0	0	0	1	1	0
259	1	1	1	0	0	2	0	0	2	0	1	1	1	0	0	0	0	1	1	1	1	1	0	0	0	0	0	0	2	2	1	2	2	0	1	1	2	0	0	1	0	0	0	0	0	1	0	0	0
260	1	0	0	0	2	2	1	0	2	0	0	0	1	1	1	0	0	0	2	0	0	0	0	0	0	0	0	2	0	0	0	0	0	2	1	1	1	0	0	0	0	0	0	0	0	1	0	0	0
261	1	1	0	0	1	2	1	0	2	0	1	1	2	1	1	0	0	1	1	1	1	0	0	0	0	1	0	1	2	2	1	0	2	0	0	2	1	0	0	1	0	0	0	0	0	0	0	0	0
262	1	2	1	1	0	1	2	1	1	0	1	0	1	0	0	0	0	0	2	0	0	1	1	1	1	0	0	1	1	1	0	0	2	1	2	2	2	0	0	1	0	0	0	0	1	0	0	0	1
263	1	1	0	1	0	2	0	0	1	0	0	0	0	0	0	0	0	1	1	0	0	0	0	0	0	1	0	2	1	2	1	0	2	0	1	2	1	0	0	0	0	1	1	0	2	0	0	0	1
264	0	1	0	1	0	1	1	0	1	1	1	0	1	0	0	0	0	0	2	0	0	2	0	0	0	0	0	0	2	2	1	1	1	1	0	2	1	0	0	0	1	1	1	0	1	1	0	0	0
265	0	2	1	1	0	1	1	1	2	0	0	0	0	0	0	0	0	0	2	0	0	0	0	0	0	1	0	0	2	2	0	0	1	1	1	1	2	0	0	0	0	0	0	1	0	1	1	0	0
266	1	2	0	1	0	1	1	1	2	0	0	0	0	0	0	0	0	0	2	0	0	0	0	0	0	2	1	0	2	2	0	0	1	0	1	1	1	0	0	0	1	2	2	0	2	0	0	0	1
267	1	0	0	0	0	1	2	1	2	0	0	2	2	1	1	1	0	0	2	1	1	0	0	0	0	0	0	1	2	2	0	0	1	0	0	2	2	0	0	1	0	0	0	0	1	0	0	1	0
268	1	2	0	1	0	1	0	0	2	0	1	0	1	0	0	0	0	1	1	1	1	0	0	0	0	1	0	1	1	1	1	0	0	1	0	2	1	1	0	0	0	0	0	0	1	1	0	0	0
269	0	2	0	0	0	1	1	0	1	0	0	0	1	0	0	0	0	0	2	0	0	1	0	0	0	0	0	1	2	1	1	0	1	1	1	1	2	0	0	0	0	0	2	0	1	0	0	0	1
270	0	0	0	0	0	1	2	1	2	0	0	0	1	0	0	0	0	1	1	1	1	0	0	0	0	0	0	0	2	2	0	0	1	0	0	2	2	0	0	1	1	0	0	0	0	2	0	1	0
271	0	0	0	0	0	1	1	0	0	0	1	0	0	0	0	0	0	1	1	0	0	2	0	0	0	0	0	0	2	2	2	1	1	0	0	2	0	1	0	1	0	1	1	0	1	1	0	0	0
272	0	2	1	1	0	1	0	0	2	0	1	0	0	0	0	0	0	1	1	0	0	1	1	1	1	1	1	1	2	2	0	1	2	0	1	1	1	0	0	2	0	0	1	0	0	1	0	2	0
273	1	2	0	1	0	2	0	0	1	0	1	1	0	0	0	0	0	2	0	2	0	0	0	0	0	0	0	2	1	1	0	1	1	1	1	1	0	0	0	1	0	0	1	0	1	0	0	0	0
274	1	2	0	1	0	1	2	0	0	0	2	0	1	0	0	0	0	1	1	0	1	0	0	0	0	0	0	1	2	1	0	0	0	0	2	1	0	0	0	1	0	1	1	1	1	1	0	0	0
275	0	2	0	0	0	0	1	1	2	0	0	0	1	0	0	0	0	1	1	1	0	0	1	0	0	2	0	0	2	1	1	0	1	0	1	2	1	0	0	1	0	1	1	0	1	0	0	0	0
276	1	1	0	0	0	0	2	0	1	0	1	0	0	0	0	0	0	0	1	0	0	2	1	1	1	1	0	2	2	2	1	1	2	1	1	2	0	1	0	1	0	0	0	0	0	1	0	0	0
277	1	2	0	1	0	1	2	1	1	0	1	1	1	0	0	1	0	0	2	0	0	0	0	0	0	1	0	1	2	1	2	0	1	0	1	1	2	0	0	1	0	1	1	0	1	1	0	0	0
278	0	0	0	1	1	2	2	1	1	0	0	1	1	0	0	0	0	0	1	0	0	0	0	0	0	1	0	2	0	0	0	0	1	1	0	2	1	0	0	1	0	0	1	0	1	0	1	0	1
279	1	1	0	1	0	1	0	0	2	0	1	0	2	1	1	0	0	2	0	1	1	0	0	0	0	2	0	0	2	2	1	0	1	1	0	2	1	1	0	0	0	0	1	1	0	1	0	1	0
280	1	2	0	0	0	0	0	0	2	0	0	0	0	0	0	0	0	0	2	1	1	1	0	0	0	0	0	0	2	2	2	2	1	1	0	2	1	0	0	1	0	0	0	1	0	0	0	0	0
281	1	0	0	1	0	2	1	0	1	0	2	0	2	0	0	0	0	1	1	1	1	0	0	0	0	2	0	1	2	2	2	1	1	0	1	1	1	0	0	0	0	0	0	0	1	0	0	0	0
282	1	1	0	1	1	2	1	0	1	1	1	0	2	0	0	0	0	0	1	1	1	0	1	0	0	1	0	2	2	2	0	0	1	0	1	1	1	1	0	1	0	1	1	0	1	0	0	0	0
283	0	0	0	0	1	2	1	0	1	0	1	0	2	0	0	0	0	1	1	1	0	0	0	0	0	1	0	1	2	1	0	0	0	0	0	2	1	1	0	0	0	1	1	0	1	0	0	0	0
284	0	1	0	1	0	1	2	0	0	0	1	0	0	0	0	0	0	0	1	0	0	1	0	0	0	1	0	0	2	2	1	0	1	0	1	1	1	0	0	0	0	0	0	0	1	0	1	1	0
285	0	0	0	0	1	2	2	0	1	0	0	0	0	0	0	0	0	1	1	1	0	1	0	0	0	1	0	0	2	2	0	0	1	0	0	2	1	0	1	0	0	0	0	0	0	0	1	1	0
286	1	1	0	0	1	1	2	0	1	0	1	1	1	0	0	1	1	2	1	1	1	0	0	0	0	1	0	1	2	2	2	0	0	1	1	1	1	1	0	0	0	0	0	1	0	0	1	1	0
287	1	0	0	0	0	1	1	1	1	1	0	0	1	0	0	0	0	1	1	1	1	1	0	0	0	1	0	1	2	2	2	2	1	0	1	1	1	0	0	0	0	0	0	0	0	1	0	0	0
288	0	1	0	0	0	1	1	0	1	0	0	0	0	0	0	0	0	1	2	1	1	0	0	0	0	1	0	1	1	0	0	0	0	1	1	1	1	0	0	0	0	0	0	1	0	1	0	2	0
289	1	2	0	0	0	1	1	0	1	0	0	0	0	0	0	0	0	2	0	1	1	1	1	0	0	1	0	0	2	2	0	0	1	0	0	2	1	0	0	0	0	0	0	0	0	1	0	0	1
290	1	0	0	0	0	1	1	0	2	0	0	0	1	0	0	0	0	1	1	0	0	0	0	0	0	1	0	0	2	2	1	1	0	1	1	1	1	0	0	0	0	0	0	0	0	2	0	0	0
291	1	2	0	0	0	0	0	0	2	0	0	0	1	1	0	0	0	0	2	0	0	0	1	0	0	1	1	1	2	2	1	0	0	1	0	2	1	1	0	0	0	1	1	0	1	0	0	0	1
292	1	1	0	1	0	2	1	0	0	1	2	0	1	0	0	0	0	1	1	0	0	0	0	0	0	0	0	1	1	0	0	1	1	1	1	1	1	0	0	2	0	0	1	0	1	1	0	0	0
293	1	1	0	0	1	2	0	0	2	0	0	1	1	0	0	1	0	0	1	1	1	0	0	0	0	2	0	0	2	2	1	1	1	0	0	2	1	0	0	1	0	1	2	0	0	1	0	0	0
294	1	2	0	1	0	1	2	1	2	0	1	1	2	0	0	0	0	1	1	0	0	0	0	0	0	0	0	1	2	2	1	0	1	1	0	2	1	1	1	0	0	0	0	0	1	1	0	0	0
295	0	2	1	0	0	0	1	0	1	1	2	0	1	0	0	0	0	0	2	0	0	0	1	0	0	1	0	0	2	2	1	0	0	1	0	2	1	0	1	0	1	1	1	0	1	0	0	0	0
296	1	1	0	0	0	1	2	1	1	0	0	1	1	0	0	0	0	1	1	0	0	1	0	0	0	0	0	1	2	1	1	2	2	0	2	0	1	1	0	0	0	0	0	0	0	1	0	0	0
297	0	2	0	1	0	1	1	0	2	0	0	1	2	0	0	0	0	0	1	0	0	1	2	1	1	1	1	1	2	2	1	0	0	1	0	2	1	0	0	1	0	0	1	0	0	0	1	0	1
298	1	2	1	0	0	1	1	0	1	0	0	0	1	0	0	0	0	1	1	1	0	1	0	0	0	0	1	0	2	1	0	1	1	1	2	0	2	0	0	1	0	0	1	0	1	0	0	0	1
299	1	2	0	0	0	1	1	1	2	0	0	1	2	0	0	0	0	1	1	1	0	0	0	0	0	1	0	0	2	2	0	0	1	0	0	2	1	0	0	1	1	0	1	0	1	0	1	0	0
300	1	1	0	0	0	0	1	0	1	1	1	0	1	0	0	0	0	1	1	0	0	1	0	0	0	0	0	0	2	2	0	1	1	0	0	2	2	0	0	0	0	2	2	0	1	1	0	0	0
301	1	1	0	0	1	1	0	0	2	0	0	1	1	0	0	0	1	1	2	0	0	0	0	0	0	1	0	2	1	1	0	0	2	0	1	2	1	1	0	0	0	0	0	0	0	0	0	0	0
302	1	1	0	0	0	0	2	0	1	0	0	1	2	0	0	0	1	1	1	1	1	0	0	0	0	1	0	0	2	2	0	2	1	0	0	2	2	0	0	1	0	1	1	0	1	2	0	0	0
303	1	1	0	1	0	2	1	0	1	1	1	0	1	0	0	0	0	1	1	0	0	1	0	0	0	1	0	0	2	2	0	0	2	1	2	1	1	0	1	0	0	0	0	0	0	1	0	0	0
304	1	2	1	2	0	2	1	1	1	1	0	2	2	0	0	1	0	0	2	1	1	0	2	0	0	0	0	1	1	0	1	2	2	0	2	0	1	0	0	1	0	0	0	0	0	0	0	1	1
305	0	1	0	0	0	0	0	0	2	0	0	0	2	1	1	0	0	1	1	1	0	1	0	0	0	0	1	0	2	2	0	1	1	2	1	2	1	0	0	1	0	0	0	0	0	1	0	0	1
306	1	1	0	0	0	2	1	0	1	0	1	1	1	0	0	1	0	0	1	1	1	0	0	0	0	0	0	0	2	2	1	0	0	2	1	1	2	1	0	0	0	1	1	0	1	1	0	1	0
307	1	1	0	0	0	0	2	0	1	0	0	0	0	0	0	0	0	0	2	0	0	0	0	0	0	2	0	1	2	2	1	0	0	1	1	1	0	1	1	0	0	0	0	0	0	2	0	0	0
308	1	1	0	1	0	1	2	0	0	0	1	0	0	0	0	0	0	0	2	0	0	1	0	0	0	2	0	0	1	1	0	1	1	1	0	2	1	0	0	1	1	1	1	0	1	0	0	0	1
309	1	1	0	0	0	0	0	0	2	0	0	0	2	0	0	0	0	1	2	0	0	0	0	0	0	1	0	0	2	2	0	1	1	1	0	2	2	0	0	0	0	0	1	1	2	0	0	0	1
310	1	0	1	1	0	1	0	0	2	0	1	0	2	0	0	0	0	1	1	1	1	0	0	0	0	1	0	1	1	0	0	0	0	0	0	2	1	0	1	0	0	0	0	0	0	2	0	0	0
311	1	1	1	0	1	2	2	1	1	0	1	1	2	0	0	0	0	2	0	0	0	0	1	0	0	1	0	0	2	2	0	1	2	1	2	2	1	1	1	0	0	0	0	0	0	1	0	0	1
312	0	1	0	0	1	2	1	1	2	0	0	0	1	0	0	0	0	1	1	1	0	0	0	0	0	2	0	0	2	1	0	2	2	0	1	1	2	0	0	2	0	0	0	0	0	1	0	0	0
313	0	1	1	0	0	1	0	0	2	0	0	0	0	0	0	0	0	0	2	0	0	1	1	1	1	1	0	1	1	1	1	1	1	0	1	1	1	0	0	0	0	0	1	1	2	1	0	0	0
314	1	1	0	1	0	2	1	0	1	1	1	0	1	0	0	0	0	0	2	1	1	0	0	0	0	1	0	0	2	1	0	0	0	0	0	1	1	1	0	0	0	0	0	0	0	0	0	0	0
315	1	0	0	0	1	1	1	0	1	0	1	0	1	0	0	0	0	0	2	0	0	0	0	0	0	1	0	0	2	2	0	1	1	0	0	2	1	1	0	0	0	0	1	0	1	0	0	1	0
316	1	2	0	0	0	1	1	0	0	1	1	0	1	0	0	0	0	0	1	0	0	0	0	0	0	2	1	0	2	2	1	0	2	0	0	2	1	0	0	0	0	0	0	0	1	0	0	0	0
317	0	2	1	0	0	0	0	0	2	0	0	1	0	0	0	0	0	2	0	1	1	0	0	0	0	1	0	0	2	2	0	0	1	1	0	2	1	1	0	1	0	0	0	0	0	1	0	1	0
318	1	2	0	0	0	0	2	0	1	0	0	0	0	0	0	0	1	1	1	1	0	1	0	0	0	0	0	1	1	0	0	0	1	2	0	2	1	0	0	0	1	0	0	0	0	1	0	0	1
319	1	0	0	0	0	0	2	0	1	0	1	0	1	0	0	0	0	1	1	1	0	1	1	1	1	1	0	1	2	2	1	1	1	0	0	2	2	1	0	0	0	0	0	0	0	0	1	0	0
320	1	1	0	0	0	0	1	0	1	0	0	0	0	0	0	0	0	0	2	1	1	0	0	0	0	1	0	1	2	2	0	0	0	0	0	2	0	0	1	1	0	0	1	0	1	0	0	1	0
321	1	0	0	1	0	2	2	0	2	0	1	0	0	0	0	0	0	2	0	0	0	1	1	0	0	0	1	2	2	2	1	0	1	1	0	2	1	1	0	0	0	1	2	0	1	0	2	0	0
322	0	2	0	0	0	0	1	0	1	0	1	0	1	0	0	0	0	0	1	0	0	0	0	0	0	1	0	1	2	2	1	0	1	2	0	2	1	1	0	0	0	0	0	0	0	0	0	1	0
323	0	1	0	1	1	2	1	0	2	0	0	0	2	0	0	0	0	2	0	1	1	1	0	0	0	0	0	0	2	2	0	1	1	0	2	1	2	0	0	0	0	1	0	0	0	0	0	0	0
324	0	1	0	0	0	1	2	0	0	0	0	1	1	0	0	0	0	0	2	0	0	1	0	0	0	2	0	1	2	2	0	0	0	1	1	1	1	1	0	1	0	0	1	0	1	0	0	0	0
325	1	2	0	0	0	0	1	1	2	0	0	0	2	1	1	0	0	0	2	0	0	0	0	0	0	0	0	1	2	2	1	0	2	0	0	2	1	0	1	0	0	0	0	0	1	1	1	0	0
326	0	2	0	0	0	1	2	0	2	0	1	0	0	0	0	0	0	1	0	1	1	0	0	0	0	0	0	1	2	2	1	1	1	0	1	1	2	0	0	1	0	0	0	0	0	0	0	0	0
327	1	2	0	0	0	1	2	0	0	0	1	1	2	0	0	0	1	1	1	0	0	0	1	0	0	2	0	1	2	2	0	0	0	0	1	2	1	1	0	0	0	0	0	2	0	1	0	0	0
328	1	1	0	1	0	1	0	0	2	0	0	0	0	0	0	0	0	0	2	0	0	0	0	0	0	2	0	0	2	2	0	1	1	2	1	2	1	0	0	1	0	0	0	0	0	0	0	0	0
329	1	0	0	0	1	1	1	1	2	0	0	1	0	0	0	0	0	0	2	1	1	2	1	1	1	1	2	1	2	2	1	1	2	0	1	1	0	1	0	1	0	0	1	0	1	0	1	0	0
330	1	1	0	1	0	2	1	0	0	0	1	1	1	0	0	0	0	1	1	0	0	0	0	0	0	1	0	1	2	2	1	1	1	1	0	2	1	1	0	0	0	1	1	0	1	0	0	0	0
331	1	1	0	0	0	0	2	0	0	0	0	0	0	0	0	1	0	1	1	1	0	0	0	0	0	1	2	1	2	2	1	2	1	0	0	2	1	0	0	1	0	0	0	0	1	0	0	0	0
332	0	0	0	0	0	2	2	0	0	0	0	0	1	0	0	0	0	0	2	0	0	1	0	0	0	0	0	0	2	2	0	0	0	0	0	2	1	0	0	1	0	0	0	0	0	1	0	0	0
333	0	1	0	0	1	2	1	0	1	0	1	0	0	0	0	0	0	1	1	0	0	1	0	0	0	1	0	0	2	2	1	1	1	0	0	2	2	0	0	0	0	1	1	0	2	1	0	1	0
334	1	2	0	0	0	0	1	1	2	0	0	2	2	0	0	1	0	1	1	0	0	1	0	0	0	2	0	1	1	1	1	0	0	1	0	2	1	0	0	1	0	0	0	0	0	1	0	0	0
335	1	1	0	0	0	0	2	1	1	0	0	0	1	0	0	0	0	2	0	1	0	1	0	0	0	2	0	1	2	1	1	2	2	0	1	1	1	0	1	0	0	2	2	0	2	1	0	1	0
336	0	1	0	1	1	2	1	1	2	0	0	0	0	0	0	0	0	1	1	1	1	0	0	0	0	0	0	1	1	1	0	1	0	1	0	2	1	0	0	1	0	1	1	0	1	0	1	0	0
337	1	1	0	1	0	1	1	1	2	0	0	1	1	1	1	0	0	1	1	1	1	1	0	0	0	2	0	0	1	1	1	0	0	0	0	2	1	0	0	0	0	0	0	0	1	1	0	0	0
338	1	2	0	0	0	0	0	0	2	0	1	1	0	0	0	0	0	2	0	1	1	1	0	0	0	1	0	0	2	2	1	0	1	1	0	2	2	0	0	1	0	0	0	0	0	0	0	0	1
339	1	1	0	0	1	2	0	0	2	0	0	0	1	0	0	0	0	0	2	0	0	1	0	0	0	1	0	0	2	2	0	1	1	0	0	2	1	1	0	0	0	1	1	0	1	1	0	0	0
340	1	0	0	1	1	2	1	0	2	0	0	0	1	0	0	0	0	1	2	0	0	1	0	0	0	1	1	1	2	2	0	0	1	0	1	1	2	0	0	1	0	2	2	0	2	1	0	0	0
341	1	1	0	0	0	0	0	0	2	0	1	1	2	0	0	0	0	1	1	1	1	1	1	1	1	1	0	0	1	1	0	1	1	2	1	2	2	0	0	0	0	1	0	0	0	0	0	0	0
342	1	0	1	0	1	2	2	1	1	0	0	1	1	0	0	0	0	1	1	1	1	1	2	1	1	1	0	1	2	2	1	2	2	0	0	2	0	0	0	1	1	1	1	1	0	1	0	1	0
343	1	0	0	0	0	1	1	1	2	0	0	1	1	0	0	0	0	2	0	1	1	0	1	0	0	1	0	0	2	2	1	0	0	0	1	1	1	0	0	0	0	1	0	0	0	0	0	0	0
344	1	1	0	2	0	2	2	0	0	0	2	0	1	0	0	0	0	1	1	1	0	1	0	0	0	2	0	0	2	2	1	0	1	1	1	2	2	0	0	0	0	0	0	0	0	1	0	1	0
345	1	1	0	0	0	1	1	1	2	0	0	0	1	0	0	0	0	0	2	1	1	0	0	0	0	1	0	0	2	2	0	0	0	0	0	2	1	0	0	0	1	0	0	0	0	0	0	0	2
346	0	1	0	0	0	2	2	0	1	0	0	0	0	0	0	0	0	0	2	0	0	0	0	0	0	1	0	0	2	2	0	2	1	0	0	2	1	0	0	2	0	0	0	1	0	0	1	0	1
347	0	2	0	0	0	0	0	0	1	0	1	0	0	0	0	0	0	0	2	0	0	0	0	0	0	2	0	2	1	1	1	1	1	1	1	1	0	1	0	0	0	0	0	1	1	2	0	0	0
348	1	1	0	1	0	1	2	1	2	0	0	0	1	0	0	0	0	0	2	0	0	1	0	0	0	2	1	1	2	2	0	1	1	1	0	2	2	0	0	0	0	0	0	1	0	0	0	0	0
349	0	1	1	0	0	1	2	0	0	0	1	0	1	0	0	0	0	1	1	1	0	0	1	1	1	1	0	1	1	1	0	0	1	1	0	2	1	0	0	0	1	0	0	1	0	1	0	0	0
350	0	0	0	0	2	2	1	0	2	0	0	0	1	0	0	0	0	0	1	0	0	1	0	0	0	0	0	0	2	1	1	2	1	0	1	1	1	0	1	0	1	0	0	0	0	1	0	0	1
351	0	2	0	1	0	1	1	1	2	0	0	0	0	0	0	0	0	2	0	0	0	1	1	1	1	1	2	1	2	2	1	0	1	1	0	2	2	0	1	0	0	0	0	0	0	1	0	0	1
352	0	1	0	1	0	1	0	0	2	0	0	0	0	0	0	0	0	1	1	1	1	0	0	0	0	0	0	1	1	1	0	0	1	1	0	2	1	0	0	0	0	0	0	0	1	0	0	0	0
353	0	1	0	0	1	1	1	0	1	0	0	0	1	1	1	0	0	0	2	0	0	1	0	0	0	1	0	0	2	2	0	0	2	0	1	2	0	1	0	0	0	0	0	0	0	1	0	0	0
354	1	0	0	0	1	1	1	0	1	0	0	0	0	0	0	0	0	0	1	0	0	0	0	0	0	1	0	0	2	2	1	0	2	1	1	2	2	0	0	0	0	0	2	0	0	1	0	1	0
355	1	1	0	0	0	2	1	1	2	0	0	0	0	0	0	0	0	0	2	0	0	0	0	0	0	2	0	1	1	1	1	0	0	1	2	2	1	0	0	0	0	1	1	0	1	2	0	0	0
356	1	0	0	1	1	2	2	0	2	0	1	0	0	0	0	0	1	2	1	0	0	1	0	0	0	1	0	0	2	2	0	0	1	0	1	1	2	0	0	1	0	1	0	0	2	0	0	0	0
357	1	2	0	1	0	1	0	0	2	0	0	0	1	0	0	0	0	1	1	0	0	1	0	0	0	0	0	0	2	2	1	1	1	0	0	2	2	0	0	0	1	0	0	0	0	1	0	0	1
358	0	1	0	1	0	2	1	1	2	0	0	1	1	0	0	1	0	1	0	1	1	0	1	1	1	1	0	1	1	1	0	2	1	0	1	1	0	1	1	0	0	0	1	0	0	2	0	0	0
359	1	1	0	0	0	1	2	1	1	0	1	0	0	0	0	0	0	0	2	1	1	0	1	0	0	0	0	0	2	1	0	0	1	0	1	2	1	0	0	0	0	0	0	0	0	0	1	0	0
360	0	1	0	0	0	0	1	0	0	1	2	0	1	0	0	0	1	2	1	0	0	0	0	0	0	1	0	0	2	1	1	0	0	0	0	2	2	0	0	1	0	0	0	0	0	2	2	0	0
361	1	2	1	1	0	1	1	1	2	0	0	1	2	0	0	1	0	0	2	0	0	1	0	0	0	2	0	0	1	1	1	1	1	0	2	2	1	1	0	0	0	2	2	0	1	1	0	0	0
362	0	0	0	1	0	2	2	0	0	0	2	0	1	1	1	0	0	2	0	2	1	0	0	0	0	0	0	0	2	2	2	0	0	0	0	1	1	0	1	0	0	0	0	0	0	1	0	0	1
363	0	0	0	1	0	2	2	1	1	0	0	0	0	0	0	0	0	1	1	1	0	0	1	0	0	2	0	0	2	2	0	2	2	0	2	0	2	1	0	0	0	1	0	0	1	0	1	0	0
364	1	2	0	0	0	0	0	0	1	0	1	1	0	0	0	0	0	2	1	0	0	0	1	0	0	0	1	0	2	2	0	1	1	0	1	1	2	0	0	0	0	0	0	2	0	1	0	1	0
365	0	1	0	1	0	1	1	0	2	0	0	0	0	0	0	0	0	2	0	1	1	0	0	0	0	2	0	0	2	1	1	0	2	0	0	2	1	1	1	1	1	0	0	0	0	1	0	0	0
366	0	1	0	0	0	1	2	0	0	0	1	0	1	0	0	0	0	1	1	1	1	0	1	0	0	1	0	0	2	2	0	1	2	0	0	2	1	0	0	1	0	0	1	0	1	1	0	0	1
367	1	0	0	0	1	1	1	0	1	0	0	0	0	0	0	0	0	2	0	1	0	0	0	0	0	1	2	1	2	2	1	0	0	1	0	2	1	0	0	2	1	0	0	0	1	0	0	0	1
368	0	1	0	0	0	1	1	0	2	0	1	0	1	0	0	0	1	2	1	1	0	0	1	0	0	2	0	0	2	2	0	1	1	1	0	2	1	0	1	0	0	0	1	0	0	1	0	0	1
369	1	0	0	0	0	1	0	0	1	0	1	0	1	0	0	0	0	1	1	0	0	0	0	0	0	2	0	1	2	2	0	1	1	0	1	1	2	0	0	0	0	0	0	0	0	1	0	0	0
370	0	1	0	0	1	1	2	0	1	0	0	0	1	0	0	0	0	2	0	1	1	0	1	0	0	1	0	1	2	2	1	0	0	0	0	2	1	0	0	0	0	0	0	0	0	2	0	0	0
371	0	1	0	0	0	0	0	0	2	0	0	0	0	0	0	0	0	1	1	1	1	1	0	0	0	1	0	0	2	2	0	0	1	0	1	2	1	0	0	0	0	1	0	0	1	1	0	0	0
372	1	2	0	0	0	1	0	0	2	0	0	1	1	0	0	1	0	0	2	0	0	1	0	0	0	0	0	0	2	2	1	0	0	1	1	1	2	0	0	1	0	1	1	0	1	1	0	0	0
373	1	2	0	0	0	1	0	0	1	0	1	0	1	0	0	0	0	0	2	1	1	0	0	0	0	1	0	0	1	1	1	0	1	0	1	1	0	0	0	1	1	0	2	0	0	0	0	0	0
374	1	1	0	0	0	0	2	0	2	0	0	0	1	0	0	0	0	2	0	1	1	0	0	0	0	2	0	0	2	1	1	1	1	0	1	1	1	1	0	0	0	0	0	0	1	0	0	0	0
375	1	1	0	1	0	1	2	0	1	0	2	2	2	0	0	0	0	2	0	0	0	0	0	0	0	2	0	1	2	2	0	1	2	0	0	2	2	0	0	1	0	0	1	0	1	1	0	0	1
376	1	0	0	0	1	1	2	0	0	0	1	0	0	0	0	0	0	1	1	1	1	0	0	0	0	1	1	1	2	2	0	1	1	0	0	2	1	0	0	0	0	0	0	0	0	0	0	1	0
377	1	2	0	0	0	0	1	1	2	0	0	0	0	0	0	0	0	2	0	1	1	0	0	0	0	0	0	1	2	2	1	1	1	1	2	0	1	0	1	0	0	0	0	0	0	0	0	0	1
378	0	1	0	1	0	1	0	0	2	0	0	0	1	0	0	0	1	0	2	1	1	1	0	0	0	0	0	1	2	2	2	1	1	0	1	1	1	1	0	0	0	0	1	0	0	1	0	0	0
379	1	1	0	1	1	2	2	0	1	0	1	0	0	0	0	0	1	1	2	1	1	0	1	0	0	0	0	0	2	1	1	1	1	1	0	2	2	0	0	0	0	0	0	0	0	1	0	0	0
380	1	1	0	0	1	2	1	0	1	0	1	0	0	0	0	0	0	2	0	1	0	0	0	0	0	1	0	1	2	2	1	0	1	1	1	1	1	0	0	1	1	0	0	0	0	0	0	0	0
381	1	0	0	0	1	1	2	1	1	0	1	0	0	0	0	0	0	1	1	1	1	1	0	0	0	1	0	0	2	2	0	1	2	0	1	1	2	0	0	0	0	0	1	0	1	0	0	0	0
382	1	2	0	0	0	1	2	1	1	0	1	1	2	0	0	0	1	0	2	1	1	1	0	0	0	0	0	1	2	2	2	0	1	0	0	2	0	1	0	1	0	1	0	0	1	0	1	1	0
383	1	1	0	0	0	2	1	0	2	0	0	2	2	0	0	1	0	1	2	1	0	0	0	0	0	1	0	0	1	2	0	1	1	0	1	1	0	0	0	1	0	0	0	0	0	1	0	0	1
384	1	1	0	1	0	2	1	1	2	0	0	0	1	0	0	0	0	0	2	0	0	1	0	0	0	2	0	1	1	1	0	0	1	0	1	1	1	1	0	0	0	0	0	1	0	1	0	0	0
385	1	2	0	0	0	0	2	1	1	0	1	0	1	0	0	0	0	1	1	0	0	0	0	0	0	2	0	0	2	2	0	1	1	0	0	2	0	1	1	1	0	0	1	0	1	0	0	0	0
386	0	1	1	1	0	2	1	0	1	0	1	0	1	0	0	0	0	2	0	1	1	0	0	0	0	1	0	0	1	1	1	0	1	0	0	2	1	0	0	1	0	0	2	0	1	0	0	0	1
387	0	2	0	0	0	0	1	0	1	0	1	0	0	0	0	0	0	1	1	1	0	0	1	0	0	0	0	0	2	2	0	0	1	2	0	2	1	1	0	0	0	0	0	0	0	0	0	0	2
388	0	0	0	0	0	0	1	0	0	0	1	0	0	0	0	0	0	1	1	1	1	1	0	0	0	0	0	1	2	2	2	0	2	0	1	1	1	0	0	1	0	0	0	0	0	2	0	0	0
389	0	2	0	0	0	0	1	0	1	0	0	0	1	0	0	0	0	0	2	0	0	0	1	0	0	1	0	0	2	2	0	1	2	0	1	2	2	0	0	0	0	1	1	0	1	2	0	0	0
390	0	1	0	0	0	0	1	0	0	1	1	0	1	0	0	0	0	1	1	1	1	1	1	0	0	1	0	1	1	1	0	2	2	0	2	0	0	0	1	1	0	0	1	0	0	0	0	0	0
391	1	2	1	1	0	1	0	0	2	0	0	0	1	0	0	0	0	1	1	1	1	1	0	0	0	0	0	1	1	1	0	2	1	0	0	2	1	1	0	0	0	0	2	0	1	0	0	0	1
392	1	1	0	1	1	2	0	0	2	0	0	0	0	0	0	0	0	1	1	1	1	1	1	0	0	0	0	2	2	2	1	0	1	0	1	1	1	0	0	2	1	0	1	0	0	0	0	1	0
393	0	1	0	0	1	1	2	1	1	0	0	0	0	0	0	0	0	2	0	0	0	1	0	0	0	1	0	0	2	2	0	1	0	1	1	2	2	0	0	0	1	0	1	0	0	1	2	0	0
394	1	2	0	0	0	1	1	0	2	0	0	0	0	0	0	0	0	1	1	0	0	1	1	0	0	0	0	0	2	2	0	1	1	0	0	2	2	1	0	0	0	0	1	0	1	0	0	0	0
395	1	0	0	0	1	1	0	0	1	0	1	2	2	0	0	0	0	2	0	1	0	1	0	0	0	2	0	0	2	2	0	0	1	0	1	1	1	2	0	0	0	1	0	0	1	2	0	0	0
396	1	1	0	0	1	2	2	1	1	0	0	0	1	0	0	0	0	2	0	1	0	0	1	0	0	0	0	1	2	2	0	0	2	0	0	2	1	0	0	0	0	2	2	0	2	1	0	0	0
397	1	1	0	0	0	1	0	0	2	0	1	0	1	0	0	0	0	1	1	0	0	0	0	0	0	0	0	0	2	2	1	1	2	0	1	2	2	0	0	1	0	1	2	0	1	0	0	0	0
398	1	1	1	1	0	2	1	0	1	0	0	0	1	1	0	0	1	1	1	1	1	1	0	0	0	1	0	0	1	1	1	1	2	0	0	2	1	0	0	0	0	0	1	0	1	0	0	0	0
399	0	1	0	1	0	1	2	0	0	0	1	1	1	1	1	0	0	1	1	1	1	0	1	0	0	2	0	0	2	2	0	2	1	1	0	2	2	0	0	0	0	1	1	0	2	1	0	0	2
400	1	2	0	0	0	0	2	0	1	0	0	1	1	0	0	0	0	2	1	1	1	1	0	0	0	1	0	0	2	2	0	0	0	1	0	2	2	0	0	2	1	0	1	0	1	0	0	0	0
401	1	0	1	1	0	1	1	1	2	0	0	0	1	0	0	0	0	0	2	0	0	1	2	1	1	1	0	0	2	2	0	1	1	1	0	2	1	1	1	0	1	0	0	0	0	1	0	0	0
402	0	1	1	1	0	2	1	0	1	0	1	0	1	0	0	0	0	1	1	1	0	1	0	0	0	1	1	1	2	2	0	1	2	0	1	1	1	0	0	1	0	1	1	0	1	1	0	0	0
403	1	0	0	0	0	1	1	0	1	0	1	1	0	0	0	0	1	2	1	0	0	0	0	0	0	1	0	2	2	2	2	0	0	1	0	2	1	0	0	2	0	0	1	0	0	0	0	1	0
404	1	0	0	0	0	1	1	1	2	0	0	0	1	0	0	0	0	1	1	1	0	0	0	0	0	2	0	0	2	1	0	0	0	1	0	2	1	0	0	2	0	0	0	0	0	0	0	0	0
405	0	2	0	0	0	0	1	1	2	0	0	1	2	0	0	0	0	1	1	0	0	0	0	0	0	0	0	0	2	2	0	0	1	0	1	1	0	1	0	1	0	0	1	0	1	1	0	0	1
406	0	1	1	0	0	1	1	0	1	0	1	0	1	0	0	0	0	0	2	0	0	1	1	0	0	0	0	0	2	2	0	1	0	1	0	2	0	1	0	0	0	0	0	0	0	1	0	1	0
407	1	2	0	1	0	1	0	0	1	0	0	1	1	0	0	0	0	0	2	1	1	1	0	0	0	0	0	2	1	1	0	0	0	0	0	1	1	0	0	0	0	0	1	0	0	0	0	0	0
408	1	2	0	0	0	0	1	1	2	0	0	0	0	0	0	0	0	0	2	0	0	0	0	0	0	0	0	0	1	1	0	1	0	0	1	1	1	1	1	1	1	0	1	0	1	0	0	0	0
409	0	0	0	0	1	2	0	0	2	0	0	1	1	0	0	0	0	1	1	1	1	1	0	0	0	0	0	0	2	2	0	1	1	2	2	1	2	1	1	0	1	0	1	0	1	0	0	0	1
410	1	1	1	1	0	2	1	1	2	0	0	1	1	0	0	0	1	2	0	2	2	1	0	0	0	0	0	0	2	2	1	0	0	0	1	2	1	0	0	2	0	2	2	0	2	0	0	0	0
411	0	1	0	0	0	0	0	0	2	0	0	0	1	0	0	0	0	0	2	0	0	0	0	0	0	1	0	1	2	2	1	0	1	1	0	2	2	0	0	0	0	0	0	0	0	1	0	0	0
412	1	2	0	0	0	0	1	0	2	0	1	0	0	0	0	0	0	1	1	0	1	0	0	0	0	0	0	1	2	2	1	0	2	0	1	2	2	1	1	0	1	0	0	0	0	1	1	0	0
413	0	1	0	1	0	2	1	0	1	0	1	0	1	0	0	0	0	2	0	1	0	1	0	0	0	1	0	0	2	2	0	1	0	1	1	1	2	0	0	2	0	1	1	0	2	0	0	0	0
414	1	1	0	0	0	0	1	1	2	0	0	0	0	0	0	0	0	0	2	1	1	1	0	0	0	2	0	0	1	1	0	1	1	0	1	1	2	0	0	1	0	1	1	0	1	2	0	0	0
415	1	1	0	0	0	1	0	0	2	0	0	0	0	0	0	0	0	1	1	1	1	1	0	0	0	0	0	0	2	1	0	0	1	0	1	2	2	0	0	0	0	0	0	0	0	0	0	0	0
416	0	0	0	0	0	1	0	0	2	0	2	0	1	0	0	0	0	2	0	1	1	1	1	1	1	1	0	0	2	2	1	0	1	1	0	2	1	0	0	0	0	1	1	0	1	1	0	0	0
417	1	1	0	0	1	1	1	0	2	0	1	0	2	0	0	0	0	1	1	1	1	1	1	0	0	0	0	1	2	2	1	1	2	1	1	2	1	0	0	1	0	0	0	1	0	0	1	1	0
418	0	1	0	0	0	1	2	0	1	0	1	0	1	0	0	0	0	1	2	0	0	0	0	0	0	1	0	1	2	2	2	0	0	0	0	2	2	0	0	1	0	2	2	0	1	1	0	0	0
419	1	1	0	1	0	1	0	0	2	0	0	0	0	0	0	0	0	1	1	1	0	0	0	0	0	1	0	0	2	2	0	0	1	0	0	2	2	0	0	0	0	0	0	0	0	1	1	1	0
420	1	1	0	1	0	1	1	0	1	0	1	1	1	0	0	1	0	2	0	1	1	0	1	0	0	1	0	1	2	2	1	0	1	1	0	2	1	0	0	0	0	0	1	1	1	1	0	0	1
421	1	0	0	1	1	2	2	0	1	1	1	0	1	0	0	0	0	0	2	0	0	0	1	1	1	0	0	0	2	2	0	2	1	0	0	2	2	0	0	0	0	1	1	0	1	0	0	0	1
422	1	1	0	0	0	1	0	0	1	0	1	0	0	0	0	0	0	1	1	1	1	0	0	0	0	1	0	0	2	2	0	0	1	0	1	2	2	0	0	2	1	0	1	0	0	0	0	0	0
423	0	0	0	0	1	1	1	1	2	0	0	1	1	0	0	1	0	1	2	1	1	1	1	1	1	0	0	1	1	2	0	1	1	0	2	1	1	0	0	1	0	0	1	0	0	0	0	0	1
424	1	0	0	0	0	1	0	0	2	0	0	1	1	0	0	1	0	1	0	1	1	0	0	0	0	1	0	0	2	2	0	0	1	2	0	2	1	0	0	0	0	1	1	0	1	2	0	1	0
425	1	2	0	0	0	1	1	0	1	0	1	0	1	0	0	0	0	1	1	1	0	2	0	0	0	0	0	1	1	1	0	1	1	0	0	2	2	1	0	0	0	2	2	0	1	1	0	0	0
426	1	2	1	1	0	1	1	0	1	0	1	0	1	0	0	0	0	1	1	1	1	0	0	0	0	0	0	0	2	2	0	0	0	2	1	2	1	0	0	0	1	0	0	0	0	0	0	1	1
427	1	2	0	0	0	1	1	0	0	1	1	1	1	0	0	0	0	1	1	1	1	0	1	0	0	0	0	0	2	2	0	1	2	0	1	1	1	1	0	1	0	1	1	0	1	1	0	0	0
428	0	1	0	0	0	0	1	0	1	0	1	0	1	1	0	0	0	1	1	1	1	0	0	0	0	0	0	1	0	0	0	2	2	0	2	1	1	0	0	1	0	0	0	0	0	0	0	0	0
429	1	1	0	0	0	0	1	0	1	0	1	1	2	0	0	1	0	0	1	1	1	0	0	0	0	1	0	0	2	2	0	1	1	1	1	1	1	0	0	1	0	0	0	1	0	1	0	0	1
430	0	1	0	1	0	1	2	0	1	0	1	0	1	0	0	0	0	0	2	0	0	1	0	0	0	1	0	0	2	2	0	1	2	0	0	2	1	0	0	1	0	0	0	0	0	1	1	0	0
431	1	0	0	1	0	2	1	1	2	0	0	0	1	0	0	0	1	2	1	0	0	1	0	0	0	1	2	1	2	2	1	0	0	0	0	2	1	0	0	0	1	1	1	0	1	1	0	0	0
432	1	1	0	1	0	1	2	1	1	0	0	0	0	0	0	0	0	0	2	0	0	0	0	0	0	2	0	2	2	2	2	0	1	0	1	1	1	0	0	2	0	0	1	0	0	1	0	0	0
433	1	0	0	1	1	2	2	0	0	0	1	0	1	0	0	0	0	1	1	1	1	0	1	0	0	1	1	0	1	1	0	1	1	0	0	2	1	0	0	2	0	0	0	0	0	1	0	0	0
434	0	1	0	1	0	1	1	0	1	0	0	1	2	1	1	0	0	1	0	1	1	1	0	0	0	1	0	0	2	2	0	1	0	1	0	2	2	0	0	0	0	1	1	0	2	2	0	0	0
435	1	1	0	0	0	2	2	0	0	0	1	0	0	0	0	0	0	0	2	0	0	0	1	0	0	1	0	0	2	2	1	1	1	0	1	1	1	0	0	1	0	2	1	0	1	0	0	0	1
436	1	1	0	1	0	2	2	0	1	0	1	2	2	0	0	1	0	1	1	1	1	0	0	0	0	2	0	0	2	2	0	2	1	0	1	1	0	0	0	1	0	1	1	0	1	1	0	0	0
437	1	0	0	1	0	2	1	0	0	0	1	0	0	0	0	0	0	0	2	1	0	0	0	0	0	2	0	0	1	1	0	0	1	0	1	2	1	0	1	0	0	1	1	1	1	1	0	1	0
438	1	1	0	0	1	1	2	1	1	1	1	0	1	0	0	0	0	1	1	0	0	1	0	0	0	0	0	1	1	1	0	1	1	1	0	2	1	1	0	1	0	0	1	0	1	0	0	0	0
439	1	2	1	1	0	1	1	1	2	0	0	0	0	0	0	0	0	0	2	1	1	0	0	0	0	1	1	1	2	2	0	1	1	1	2	0	1	1	0	1	0	0	0	0	0	2	0	0	0
440	1	1	0	1	0	1	0	0	1	0	1	0	1	0	0	0	0	0	1	0	0	0	0	0	0	1	0	1	2	2	1	1	2	0	1	2	1	0	0	1	1	0	0	0	2	1	0	0	1
441	1	2	1	1	0	1	1	0	2	0	0	0	0	0	0	0	0	1	1	0	0	0	1	0	0	0	0	0	2	2	0	0	0	2	0	2	1	0	0	0	0	0	0	2	0	1	0	0	0
442	1	2	1	0	0	1	1	0	0	0	1	0	0	0	0	0	0	1	1	1	1	1	0	0	0	0	0	2	1	1	1	2	2	0	2	0	2	0	0	2	0	1	2	0	1	0	0	0	1
443	1	2	0	0	0	2	2	0	1	0	0	0	0	0	0	0	0	1	2	1	0	0	0	0	0	1	0	0	2	2	0	0	0	1	1	1	1	0	0	1	0	0	1	0	1	0	0	0	0
444	1	0	0	1	1	2	1	1	2	0	0	0	2	0	0	0	0	1	1	1	1	0	2	0	0	1	0	1	2	1	1	0	1	1	0	2	2	0	0	0	0	0	1	0	1	0	1	0	0
445	0	1	0	0	1	2	2	1	1	0	0	0	1	0	0	0	0	1	1	0	0	0	0	0	0	2	0	0	2	1	0	1	2	0	2	0	0	1	0	1	0	0	0	1	0	0	0	0	0
446	1	1	0	1	0	1	0	0	1	0	1	0	1	0	0	0	0	1	0	2	2	0	0	0	0	2	0	1	2	2	0	0	1	1	0	2	1	0	0	2	0	0	0	1	0	0	0	0	0
447	0	1	0	0	0	2	2	0	0	0	2	0	1	0	0	0	0	1	1	0	0	0	1	1	1	1	0	0	2	2	0	0	1	0	1	2	2	0	0	1	0	0	0	1	0	1	0	0	0
448	1	1	0	0	0	0	0	0	1	0	0	0	1	0	0	0	0	0	1	1	1	1	0	0	0	2	0	2	2	2	2	0	0	0	1	2	1	1	0	0	0	0	0	0	0	1	0	1	0
449	0	1	0	0	0	1	2	1	1	0	0	0	0	0	0	0	0	1	1	0	0	0	1	0	0	0	0	0	2	2	0	2	2	0	0	2	2	0	0	1	1	0	0	0	0	0	0	0	1
450	0	0	0	0	1	2	1	0	1	0	0	0	0	0	0	0	0	2	0	1	1	1	0	0	0	1	0	0	2	2	1	0	0	0	1	2	1	0	0	1	0	0	0	1	0	1	0	0	0
451	1	0	0	0	1	1	0	0	2	0	0	0	0	0	0	0	1	2	0	1	1	1	1	0	0	0	0	1	2	1	1	2	2	0	1	1	1	1	0	0	0	0	2	0	1	0	0	0	0
452	0	1	0	0	0	1	2	1	2	0	0	1	2	0	0	0	0	0	2	0	0	2	1	1	1	1	0	1	1	1	0	1	0	0	0	2	2	1	0	0	0	0	1	0	1	0	0	0	0
453	1	0	0	0	1	1	2	0	0	0	2	0	2	0	0	0	0	0	1	1	1	1	0	0	0	1	0	0	1	1	1	0	1	1	0	2	0	0	0	2	0	1	1	0	1	1	0	0	1
454	1	1	0	0	0	2	0	0	2	0	0	0	0	0	0	0	0	0	2	0	0	0	0	0	0	0	0	0	2	2	0	0	0	0	1	1	2	1	0	0	0	1	1	0	0	1	0	0	0
455	0	0	0	0	0	1	1	0	0	0	1	1	2	0	0	0	0	0	2	1	1	0	0	0	0	1	0	0	2	2	0	1	1	0	0	2	2	0	1	0	0	1	1	0	1	0	0	0	0
456	1	0	0	1	0	2	1	0	1	1	1	0	0	0	0	0	0	1	1	0	0	0	0	0	0	1	0	0	2	2	1	2	2	0	0	2	1	1	0	0	0	1	1	0	1	0	1	1	0
457	1	2	0	0	1	1	0	0	2	0	0	0	1	0	0	0	1	2	1	0	0	0	0	0	0	2	0	0	2	2	1	1	1	1	0	2	1	0	0	0	0	0	0	0	0	0	0	1	0
458	1	0	0	1	1	2	1	0	1	0	0	0	1	0	0	0	0	2	0	1	1	0	0	0	0	2	0	1	2	2	2	1	0	0	0	2	1	0	0	1	0	1	1	0	2	2	0	0	1
459	0	2	0	0	1	1	1	0	2	0	0	0	1	1	1	0	1	2	0	2	2	0	0	0	0	2	0	2	1	1	0	0	1	0	0	2	2	1	1	0	1	0	0	1	0	1	0	0	1
460	0	2	0	0	0	1	0	0	1	0	1	0	1	0	0	0	0	0	1	1	1	1	0	0	0	0	0	0	2	2	0	2	2	0	1	1	1	0	0	1	0	1	1	0	1	1	0	1	0
461	1	2	0	0	0	0	1	0	1	0	1	1	2	0	0	0	0	0	2	1	1	1	0	0	0	1	1	1	2	2	0	1	1	0	0	2	1	1	0	0	0	0	1	0	1	0	0	1	0
462	1	2	0	1	0	1	0	0	2	0	1	0	0	0	0	0	0	0	2	1	1	1	0	0	0	1	0	1	1	1	0	0	1	0	1	1	2	0	0	2	0	0	2	0	1	0	0	0	0
463	1	2	0	0	0	1	2	0	0	0	0	0	2	0	0	0	0	1	0	1	1	1	0	0	0	0	1	1	2	2	0	0	1	0	1	1	1	1	0	0	0	0	0	0	0	1	0	0	0
464	1	1	0	0	0	1	1	0	2	0	0	0	1	0	0	0	0	1	1	2	1	0	0	0	0	1	0	1	1	1	1	2	1	0	1	1	2	0	0	1	0	1	1	0	0	0	0	0	0
465	1	2	0	0	0	0	2	0	0	0	0	0	0	0	0	0	0	1	1	1	1	0	0	0	0	2	0	0	1	1	1	1	1	1	1	1	1	1	1	0	0	0	0	0	0	0	0	0	0
466	1	1	0	0	0	1	2	0	0	0	0	1	1	0	0	0	1	1	1	1	0	1	1	1	1	1	0	1	2	2	2	2	2	0	2	0	2	0	0	1	0	1	1	0	1	1	0	0	1
467	1	2	0	0	0	1	1	0	2	0	0	0	1	0	0	0	0	0	1	1	1	1	0	0	0	1	0	0	2	2	0	0	1	2	1	1	1	0	0	0	0	1	0	0	1	0	1	1	0
468	1	2	0	1	0	1	0	0	2	0	0	0	1	0	0	0	0	1	1	1	1	1	0	0	0	0	1	0	2	2	0	2	2	0	1	1	1	1	0	0	0	0	0	1	0	1	1	0	0
469	1	0	1	1	0	1	0	0	2	0	1	1	1	0	0	1	0	2	0	1	0	0	1	0	0	2	0	1	2	2	2	1	0	0	0	2	0	0	0	1	0	0	0	0	0	0	0	0	1
470	1	1	0	1	0	1	0	0	2	0	0	0	0	0	0	0	1	2	1	0	0	0	0	0	0	0	0	0	2	2	0	0	0	0	1	1	1	0	0	1	0	0	2	0	1	0	0	0	1
471	1	1	0	0	0	0	2	0	0	0	2	1	0	0	0	0	0	1	2	1	1	1	0	0	0	1	0	0	2	2	0	1	1	2	1	1	2	0	0	0	0	0	0	0	0	1	0	0	2
472	1	2	0	0	0	0	0	0	2	0	2	0	1	0	0	0	0	0	1	0	0	0	0	0	0	2	0	0	2	2	0	1	1	1	0	2	2	0	0	1	0	0	0	0	0	1	1	1	0
473	0	0	0	0	0	1	2	0	0	0	1	1	1	0	0	0	0	0	1	0	0	0	0	0	0	2	0	1	2	2	2	1	1	0	0	2	1	0	0	1	0	0	2	0	1	0	1	0	0
474	0	0	0	0	0	1	1	0	2	0	0	2	2	0	0	1	0	1	1	1	1	0	0	0	0	0	0	1	1	1	0	1	1	0	1	1	2	0	1	0	0	0	1	0	1	0	0	0	0
475	0	1	0	1	0	1	0	0	2	0	0	1	1	0	0	1	0	2	0	1	1	1	0	0	0	0	0	0	2	2	0	0	1	0	1	2	2	0	0	0	1	0	0	0	0	0	0	0	0
476	1	1	0	0	0	1	1	1	2	0	0	0	0	0	0	0	0	2	1	0	0	1	0	0	0	1	0	0	2	2	0	0	1	1	0	2	2	0	0	1	0	0	0	0	0	1	0	0	0
477	1	2	0	0	0	0	1	0	1	0	1	0	1	0	0	0	0	1	0	1	1	0	0	0	0	0	0	0	1	1	0	1	1	1	1	1	2	1	1	0	1	1	1	0	1	0	0	0	0
478	1	2	1	1	0	1	1	1	2	0	0	0	1	0	0	0	0	1	1	0	0	0	0	0	0	1	0	0	2	2	0	0	1	1	1	1	1	2	0	0	0	0	0	0	0	1	0	0	0
479	1	2	1	0	0	0	1	0	2	0	0	0	0	0	0	0	0	0	1	0	0	0	0	0	0	2	0	0	2	2	1	0	0	1	1	1	0	2	0	0	0	1	1	0	1	0	0	0	1
480	0	1	1	0	0	1	1	1	2	0	0	0	1	0	0	0	0	0	1	0	0	0	0	0	0	1	0	1	1	1	0	1	1	0	0	2	2	0	0	1	0	0	0	0	0	0	0	0	1
481	0	1	0	0	0	1	2	1	2	0	0	0	1	0	0	0	0	1	1	1	1	0	0	0	0	2	0	0	2	2	0	1	1	1	0	2	1	1	1	0	0	0	0	0	0	1	1	0	0
482	1	1	0	0	0	1	1	0	1	0	0	1	2	0	0	0	0	1	1	1	1	0	0	0	0	2	0	1	2	2	0	0	0	1	0	2	1	0	1	0	0	1	1	0	1	0	0	1	0
483	1	1	0	0	0	0	1	0	1	0	1	1	0	0	0	0	0	0	2	1	1	0	0	0	0	1	0	1	2	2	1	0	0	0	1	1	1	0	1	0	0	0	0	0	0	0	0	0	0
484	0	0	0	0	0	1	2	1	2	0	0	1	2	0	0	0	0	2	0	1	1	0	0	0	0	1	0	0	2	2	0	1	1	2	1	1	1	1	1	0	2	0	0	1	0	1	0	0	0
485	1	1	0	1	0	1	1	1	2	0	0	0	0	0	0	0	1	2	0	1	1	1	1	0	0	1	0	1	2	1	1	2	2	0	0	2	0	0	0	1	0	0	0	0	0	2	0	0	0
486	0	1	0	0	0	1	0	0	1	0	0	1	1	1	1	0	0	1	1	0	0	0	2	0	0	0	0	2	2	2	0	1	1	2	2	1	1	0	0	0	0	0	0	0	0	1	0	1	0
487	1	0	0	0	0	1	2	0	1	0	1	1	1	0	0	0	0	2	0	1	0	0	0	0	0	1	0	1	2	1	1	1	1	0	0	2	2	0	0	0	0	0	0	1	0	1	0	0	0
488	1	1	0	0	0	0	1	0	1	0	0	0	0	0	0	0	0	0	2	1	1	0	1	0	0	0	0	0	1	1	1	0	1	0	1	2	1	0	0	0	1	0	1	0	0	1	0	0	1
489	0	0	0	0	0	1	2	0	0	0	0	0	0	0	0	0	0	1	1	0	0	1	0	0	0	0	0	1	1	1	0	2	2	1	0	2	1	0	0	1	0	1	1	0	1	2	0	0	0
490	1	1	0	1	0	1	1	1	2	0	0	1	2	0	0	0	0	0	1	0	0	1	0	0	0	2	0	0	2	2	1	1	1	0	1	1	1	2	0	0	0	0	0	0	0	1	0	0	0
491	1	1	0	1	0	2	1	1	2	0	0	0	1	1	1	0	0	1	1	0	0	0	1	0	0	0	0	0	1	1	0	1	2	0	0	2	2	0	0	2	0	1	1	0	1	2	0	0	0
492	1	1	0	0	1	1	1	1	2	0	0	0	1	0	0	0	0	0	1	0	0	0	0	0	0	1	0	0	2	2	0	0	1	1	0	2	2	0	0	0	0	0	0	0	0	1	1	0	0
493	1	1	0	1	0	2	0	0	2	0	0	0	0	0	0	0	0	1	1	1	1	0	0	0	0	2	0	1	2	2	2	1	0	0	0	2	2	0	0	0	0	0	0	0	1	0	0	0	0
494	1	1	0	0	0	1	2	0	1	0	1	0	1	0	0	0	0	0	1	0	0	1	2	1	1	0	0	0	2	1	0	0	0	0	0	2	1	0	0	0	1	0	0	0	0	0	0	0	0
495	1	2	0	0	0	0	1	1	2	0	0	0	1	0	0	0	0	1	1	1	0	1	0	0	0	1	0	0	2	2	1	1	1	1	1	1	0	0	1	1	0	1	0	0	1	0	1	0	1
496	1	2	0	0	0	0	0	0	2	0	0	0	0	0	0	0	0	1	1	1	1	1	1	1	1	1	0	2	1	1	1	0	1	0	0	2	0	0	0	2	0	1	0	0	1	0	0	0	0
497	1	2	0	0	0	0	0	0	2	0	0	0	1	0	0	0	0	2	0	1	1	0	0	0	0	1	1	0	2	2	1	0	0	1	0	2	2	0	0	1	0	1	1	1	0	1	0	0	1
498	0	1	0	0	0	1	2	0	0	0	0	0	0	0	0	0	0	2	0	1	1	0	0	0	0	0	1	1	2	2	0	0	0	1	2	2	1	0	1	1	0	0	0	1	0	1	0	0	0
499	1	1	0	0	0	1	0	0	2	0	0	0	1	0	0	0	0	0	2	0	0	0	0	0	0	1	0	0	2	1	0	0	1	2	1	2	2	0	0	0	0	0	0	0	0	0	1	0	0
500	1	1	0	0	0	1	0	0	2	0	0	0	1	0	0	0	0	0	2	1	1	0	2	0	0	0	1	1	2	2	0	0	2	0	2	1	1	0	0	1	0	0	0	0	0	0	0	0	0
501	1	1	0	0	0	1	0	0	2	0	1	0	1	1	1	0	0	0	2	0	0	0	0	0	0	2	0	0	2	2	0	1	1	2	1	1	1	0	0	1	0	0	1	0	0	1	0	0	0
502	1	1	0	1	0	1	2	0	1	0	1	0	1	0	0	0	0	2	0	1	0	0	0	0	0	2	0	1	2	1	2	1	2	0	2	0	1	1	0	0	0	1	0	0	1	0	0	0	1
503	1	0	0	1	0	2	1	0	1	0	0	0	1	0	0	0	0	2	1	0	0	1	1	0	0	0	0	0	2	2	0	1	2	0	1	1	1	0	0	1	0	0	0	0	0	1	1	0	0
504	0	1	0	0	0	0	1	0	1	1	1	0	0	0	0	0	0	0	2	0	0	1	0	0	0	1	0	1	2	2	1	0	1	1	1	1	1	1	0	0	0	0	0	0	0	1	0	0	0
505	1	0	0	0	2	2	1	0	1	0	1	1	2	0	0	0	0	0	2	0	0	0	1	0	0	1	0	0	2	2	0	0	1	1	2	0	1	0	0	0	1	0	1	0	0	0	0	0	0
506	1	2	0	0	0	1	0	0	2	0	2	1	2	0	0	1	0	0	1	1	1	0	0	0	0	0	0	1	2	2	1	1	1	1	1	2	1	0	0	0	0	1	1	0	1	0	0	1	0
507	1	2	0	0	0	1	1	1	2	0	0	0	0	0	0	0	0	1	1	0	0	1	0	0	0	2	1	1	2	2	0	0	0	0	0	2	2	0	0	0	0	0	0	0	0	1	0	0	0
508	1	1	0	1	0	1	1	0	2	0	0	0	0	0	0	0	0	2	0	0	0	0	0	0	0	1	0	0	2	1	0	0	1	0	1	2	1	1	0	0	0	2	2	0	2	1	0	1	0
509	1	1	0	0	1	1	1	0	2	0	0	0	0	0	0	0	0	0	2	1	1	0	0	0	0	2	1	0	2	2	0	1	0	1	0	2	1	0	0	1	0	1	0	0	1	0	0	0	0
510	0	2	0	1	0	1	2	0	0	0	0	0	1	0	0	0	0	2	0	1	1	0	0	0	0	2	0	1	2	2	0	0	0	1	1	1	1	1	0	1	0	0	0	0	0	0	1	0	0
511	1	1	0	1	0	1	1	0	1	0	1	0	1	0	0	0	0	2	0	1	1	0	1	1	1	1	0	1	2	2	0	0	1	0	0	2	1	0	0	0	1	1	0	0	1	0	0	0	0
512	1	1	0	0	1	2	1	0	1	0	2	0	2	0	0	0	0	0	2	0	0	1	1	1	1	0	0	0	2	2	0	2	2	1	0	2	0	1	0	1	0	0	1	0	0	1	0	0	0
513	1	1	1	0	0	1	1	1	2	0	0	0	1	0	0	0	0	1	0	2	2	0	0	0	0	1	0	0	2	2	0	0	0	0	0	2	2	0	0	0	0	0	1	0	1	0	1	1	0
514	1	0	0	0	1	1	2	1	1	0	0	0	0	0	0	0	0	0	2	1	1	0	0	0	0	1	0	0	1	2	0	0	1	0	1	1	2	0	0	0	0	0	1	0	1	0	0	0	0
515	1	1	0	0	0	1	0	0	2	0	0	0	0	0	0	0	1	1	1	1	1	0	0	0	0	2	0	1	2	2	2	0	0	1	0	2	1	0	0	1	0	0	1	0	1	1	0	1	0
516	0	1	0	1	1	2	2	0	1	0	2	0	0	0	0	0	0	0	1	0	0	0	0	0	0	1	0	0	1	1	1	0	0	0	0	2	2	0	0	0	0	0	0	0	0	0	0	0	0
517	1	0	0	1	0	2	1	0	1	0	1	1	2	0	0	0	0	0	1	1	1	0	0	0	0	1	0	0	1	1	0	1	1	0	1	2	2	0	0	0	0	0	0	0	0	0	1	0	0
518	0	1	0	0	1	2	0	0	1	0	0	0	2	0	0	0	0	1	1	0	0	1	1	1	1	1	0	0	2	2	0	1	1	2	1	1	1	0	0	0	0	1	1	0	1	2	1	0	0
519	1	1	0	0	0	0	0	0	2	0	0	1	1	0	0	1	0	0	1	0	0	1	0	0	0	0	0	1	2	2	1	0	0	1	1	1	1	0	0	2	0	2	2	0	1	1	0	0	1
520	1	2	0	0	0	0	0	0	2	0	0	0	0	0	0	0	0	1	0	1	1	0	0	0	0	0	1	1	2	2	0	1	1	0	0	2	1	0	0	0	1	1	2	0	0	1	0	0	0
521	0	2	0	0	0	0	1	1	2	0	0	0	0	0	0	0	0	1	1	0	0	0	0	0	0	2	0	0	2	2	0	1	1	1	1	1	0	0	0	1	0	0	0	0	0	2	1	0	0
522	1	2	0	0	0	1	1	0	1	0	0	1	1	0	0	0	0	0	1	0	0	0	0	0	0	1	0	0	2	1	0	2	2	0	1	1	2	0	0	0	0	1	0	0	2	0	0	0	1
523	0	1	0	1	0	2	1	0	1	0	0	0	0	0	0	0	0	0	1	0	0	1	1	1	1	1	0	0	2	2	1	1	1	0	0	2	1	1	1	0	2	0	1	0	0	0	0	0	0
524	0	1	0	1	0	1	2	0	1	0	1	0	0	0	0	0	1	2	1	1	1	1	1	1	1	1	1	1	2	2	0	0	1	0	0	2	1	1	0	1	0	0	1	0	1	1	0	0	0
525	1	1	0	1	0	1	0	0	2	0	0	0	0	0	0	0	0	0	2	0	0	0	1	1	1	0	0	1	2	2	1	2	1	0	1	1	1	0	0	1	0	0	0	0	0	0	0	0	0
526	0	1	0	1	0	1	1	0	1	0	0	0	1	0	0	0	0	1	1	0	0	1	1	1	1	1	0	0	2	2	1	0	2	0	0	2	1	0	0	1	1	2	2	0	2	1	0	0	0
527	1	2	0	0	0	0	1	0	1	0	1	0	0	0	0	0	0	0	2	0	0	0	0	0	0	1	0	1	1	0	0	1	1	0	1	1	2	0	0	0	0	1	1	0	1	1	0	0	0
528	0	0	0	1	0	2	2	0	1	0	1	0	0	0	0	0	0	1	2	1	1	2	1	1	1	1	0	0	2	2	1	1	1	2	1	2	2	0	0	0	0	0	1	0	0	1	0	0	0
529	0	2	0	0	0	1	2	1	1	0	1	0	1	1	1	0	0	1	0	2	2	0	0	0	0	1	0	0	2	2	0	1	0	0	1	1	0	0	0	2	1	0	2	0	0	1	0	0	0
530	1	2	0	0	0	1	2	0	1	0	2	0	0	0	0	0	0	1	1	1	1	1	1	1	1	2	0	0	2	2	1	1	0	1	0	2	1	1	0	0	0	0	0	0	0	1	0	0	0
531	0	1	0	0	0	1	1	0	1	0	1	0	0	0	0	0	0	1	2	1	1	0	1	0	0	2	0	0	2	2	1	1	0	0	0	2	1	0	0	1	0	0	0	0	0	0	1	0	0
532	1	0	0	1	1	2	1	0	1	0	0	0	1	0	0	0	0	1	0	1	1	1	1	1	1	0	0	2	2	2	2	0	0	0	0	2	2	0	0	0	0	0	1	0	0	1	0	0	0
533	1	2	0	0	0	2	2	1	1	0	0	0	0	0	0	0	0	1	1	0	0	0	2	0	0	0	0	0	1	2	0	1	1	0	0	2	2	0	0	0	0	2	2	0	1	1	0	0	2
534	1	2	1	1	0	1	2	0	1	0	2	2	2	0	0	0	0	1	1	0	0	1	0	0	0	1	0	0	2	2	0	1	0	0	0	2	0	1	0	0	0	0	0	0	0	1	0	1	0
535	1	1	1	1	0	1	1	0	1	0	1	1	1	1	1	0	0	0	2	1	1	0	0	0	0	1	0	1	0	0	0	1	1	1	1	2	2	0	0	2	0	1	1	0	1	1	0	0	0
536	1	1	0	1	0	2	0	0	2	0	0	0	0	0	0	0	0	1	1	1	1	0	0	0	0	1	0	0	2	2	0	1	1	1	0	2	1	0	0	0	0	0	0	0	1	1	0	0	0
537	1	1	0	1	0	1	2	1	1	0	1	0	0	0	0	0	0	1	1	1	1	1	0	0	0	0	0	0	2	2	0	1	1	1	1	1	2	0	0	0	0	0	2	0	0	1	0	0	0
538	0	2	0	0	0	1	1	0	2	0	0	0	1	0	0	0	0	2	0	1	1	0	0	0	0	1	0	0	2	1	0	0	0	2	0	2	1	0	1	0	0	1	1	0	1	1	1	0	0
539	1	2	0	1	0	2	2	0	1	0	1	0	1	0	0	0	0	2	0	1	1	1	1	1	1	0	0	2	2	2	1	0	1	0	1	1	2	0	0	1	0	0	0	0	0	2	0	0	1
540	1	1	0	0	0	0	1	0	1	0	0	1	1	0	0	0	0	1	1	2	1	0	0	0	0	1	0	1	2	2	2	1	1	0	0	2	2	0	0	0	1	1	0	0	1	0	1	0	0
541	1	0	0	0	0	0	1	0	1	0	1	0	1	0	0	0	1	2	1	1	0	0	0	0	0	1	1	0	2	2	0	1	1	0	0	2	2	0	0	0	0	0	1	0	0	1	0	0	0
542	1	2	0	0	0	0	0	0	2	0	0	0	0	0	0	0	0	0	2	0	0	0	0	0	0	1	0	0	2	1	1	2	2	0	0	2	1	1	0	1	0	0	0	1	0	1	1	0	0
543	0	1	0	1	0	2	2	0	0	0	0	0	0	0	0	0	1	0	2	1	1	0	0	0	0	0	0	1	2	2	0	1	1	0	0	2	1	0	0	2	0	0	1	0	1	1	0	0	0
544	0	1	0	0	0	1	0	0	2	0	0	0	1	0	0	0	0	2	0	2	1	0	0	0	0	0	0	0	2	2	0	1	1	0	2	1	1	1	1	0	1	0	1	1	0	1	0	0	0
545	1	0	0	0	1	2	2	0	0	0	0	1	2	0	0	1	0	2	0	0	0	0	0	0	0	1	0	0	2	2	1	2	1	0	0	2	1	0	0	1	0	0	0	0	0	0	0	0	0
546	1	1	0	1	0	2	0	0	2	0	0	0	1	0	0	0	0	0	2	0	0	0	0	0	0	1	0	0	1	1	0	0	1	2	0	2	2	0	0	0	0	0	1	0	1	0	0	0	1
547	1	1	0	1	0	1	1	1	2	0	0	0	1	0	0	0	0	2	0	2	0	0	0	0	0	0	0	0	2	2	0	0	0	2	1	1	2	0	0	0	0	0	0	0	0	0	0	0	1
548	0	1	0	0	0	1	2	0	0	0	1	1	1	0	0	0	1	2	1	0	0	0	0	0	0	1	0	1	2	2	0	1	2	0	2	0	1	0	0	0	0	0	0	0	0	1	0	2	0
549	1	1	1	0	0	1	2	0	1	0	2	0	0	0	0	0	0	1	0	1	1	0	0	0	0	1	0	0	1	1	1	1	2	0	2	0	1	1	0	0	0	0	0	1	0	0	0	0	1
550	1	1	0	0	0	1	1	1	2	0	0	0	0	0	0	0	1	1	1	0	0	1	1	0	0	1	0	0	1	1	1	0	1	2	1	2	1	0	0	1	1	0	0	0	0	0	0	0	0
551	0	2	1	1	0	1	0	0	2	0	1	0	1	0	0	0	0	1	1	1	1	1	0	0	0	0	1	1	2	2	0	2	2	0	0	2	2	0	0	0	0	1	1	0	1	0	0	0	0
552	1	2	0	0	0	0	1	0	1	0	1	0	0	0	0	0	0	1	2	0	0	0	0	0	0	0	0	0	2	2	0	1	2	0	2	0	1	0	0	1	0	0	1	0	1	0	0	0	1
553	1	2	0	0	0	0	1	0	2	0	0	0	1	0	0	0	0	0	2	0	0	0	0	0	0	0	0	0	1	1	0	0	0	0	0	2	0	0	0	2	0	0	1	0	0	1	0	0	0
554	1	1	0	1	0	1	1	0	1	0	0	0	1	0	0	0	0	1	2	1	0	0	0	0	0	2	0	0	2	2	0	0	1	0	0	2	0	0	0	1	0	0	2	0	1	0	1	1	0
555	1	2	0	0	0	1	1	0	1	1	1	0	2	1	1	0	0	1	1	1	0	1	1	1	1	0	0	1	2	2	2	0	1	1	1	1	2	0	0	0	1	0	0	0	1	0	1	0	0
556	1	2	0	2	0	2	1	1	2	0	0	0	1	0	0	0	0	0	1	0	0	0	1	0	0	1	0	0	2	2	0	1	1	1	0	2	1	0	1	0	1	1	1	0	1	0	1	1	0
557	1	1	1	1	0	2	1	0	1	0	1	1	0	0	0	0	0	1	1	1	0	1	0	0	0	0	0	0	2	2	0	1	1	0	0	2	1	0	0	2	0	1	1	0	1	0	0	0	0
558	1	1	0	0	0	0	1	0	2	0	0	1	1	0	0	0	0	2	0	1	0	0	0	0	0	2	0	0	2	2	1	2	2	0	1	1	2	0	0	1	0	0	0	0	0	0	0	0	0
559	1	2	0	0	0	1	2	0	0	0	1	0	0	0	0	0	1	2	1	0	0	1	0	0	0	1	0	1	2	1	2	0	1	0	0	2	2	0	0	1	0	1	1	0	1	2	1	0	1
560	0	0	0	0	0	1	1	0	2	0	1	1	0	0	0	0	0	1	1	1	1	1	0	0	0	0	0	0	2	2	0	1	0	0	0	2	2	1	1	0	1	0	0	0	0	2	0	0	0
561	1	2	0	0	0	0	1	0	1	0	0	1	1	0	0	0	0	1	1	1	0	0	0	0	0	2	0	1	0	0	0	1	1	2	1	2	2	0	0	0	1	0	0	0	0	1	1	0	0
562	1	1	0	1	0	1	1	0	2	0	0	0	0	0	0	0	0	0	2	0	0	1	0	0	0	1	0	1	1	1	0	1	1	0	1	1	2	0	0	0	0	1	0	0	1	0	0	0	0
563	1	1	0	1	0	2	1	0	1	0	1	1	1	1	1	0	0	1	2	1	0	0	1	0	0	0	0	0	2	2	1	0	0	1	0	2	1	1	0	0	0	1	0	0	1	0	0	1	0
564	0	0	0	0	0	2	1	1	2	0	0	1	1	0	0	1	0	0	1	0	0	0	0	0	0	0	0	1	2	2	1	0	0	0	0	2	1	0	1	0	0	0	0	0	1	1	0	0	0
565	1	1	2	0	0	0	1	1	2	0	0	0	1	0	0	0	0	1	1	1	1	0	0	0	0	1	0	1	2	1	1	0	1	1	1	2	1	0	0	0	0	0	1	0	1	0	0	0	0
566	0	2	0	0	0	0	1	0	2	0	0	0	1	0	0	0	0	0	2	0	0	0	0	0	0	2	0	0	1	1	0	2	1	0	0	2	1	1	0	1	0	1	1	0	1	1	0	0	2
567	1	1	0	1	0	1	2	1	1	0	0	2	2	0	0	1	0	2	1	0	0	0	0	0	0	2	0	0	2	2	0	1	2	0	1	1	1	0	0	0	1	0	0	0	0	1	0	0	0
568	1	1	0	0	0	1	1	0	2	0	0	0	1	0	0	0	0	1	1	1	1	0	0	0	0	0	0	1	2	1	1	1	1	1	1	2	1	0	1	0	0	0	0	0	0	1	0	0	0
569	1	2	0	0	0	0	1	0	1	1	2	0	0	0	0	0	0	0	2	0	0	0	0	0	0	2	0	1	2	2	1	2	2	1	0	2	2	0	0	0	0	1	0	0	2	0	0	0	0
570	0	2	0	1	0	1	1	0	1	0	0	0	1	0	0	0	0	2	0	2	2	0	0	0	0	1	0	0	2	2	1	0	0	0	0	2	1	0	0	2	0	0	0	1	0	0	0	0	1
571	1	1	0	1	0	2	2	0	0	0	2	0	0	0	0	0	0	2	0	1	0	0	0	0	0	1	0	0	1	1	0	2	1	0	0	2	2	0	0	1	0	2	2	0	1	1	0	0	0
572	1	0	0	0	2	2	2	0	0	0	2	0	0	0	0	0	0	0	2	0	0	0	0	0	0	1	0	0	1	1	0	0	0	0	2	1	2	1	0	0	0	0	0	0	1	1	0	1	1
573	1	2	1	2	0	2	2	0	1	0	0	0	0	0	0	1	0	1	1	1	1	0	0	0	0	1	0	1	2	2	2	0	1	0	0	2	2	0	0	2	0	1	1	0	2	2	0	0	0
574	1	1	0	0	0	2	2	1	1	0	0	0	0	0	0	0	0	2	0	2	0	0	0	0	0	0	0	0	2	1	0	0	0	2	1	1	1	0	0	1	0	0	0	1	1	1	0	0	0
575	0	0	0	0	0	2	0	0	2	0	0	1	1	0	0	1	0	1	1	0	0	0	0	0	0	1	0	1	1	2	0	1	0	1	0	2	2	0	0	0	0	1	1	0	2	1	1	0	0
576	1	2	1	0	0	0	0	0	2	0	0	0	0	0	0	0	0	1	1	1	1	0	0	0	0	0	0	1	2	2	2	1	1	0	2	1	1	1	0	0	0	1	1	0	1	0	0	0	0
577	1	2	0	0	0	0	1	0	1	0	1	0	1	0	0	0	0	0	2	0	0	1	0	0	0	1	0	1	2	2	1	1	1	0	0	2	2	0	0	1	0	1	1	0	0	0	0	1	0
578	1	1	0	0	0	0	0	0	2	0	0	0	0	0	0	0	0	1	1	0	0	0	0	0	0	2	0	0	2	2	0	0	0	0	0	2	1	1	0	0	0	0	0	0	1	0	0	1	0
579	1	1	0	1	0	2	1	1	2	0	0	0	0	0	0	0	0	1	1	1	0	0	0	0	0	1	0	0	1	1	0	0	1	0	1	1	0	1	1	0	0	0	0	0	0	1	0	0	0
580	0	0	0	0	0	1	0	0	2	0	0	0	0	0	0	1	0	1	1	1	1	2	0	0	0	0	0	0	2	1	0	0	1	0	1	2	2	0	0	0	0	1	1	0	0	1	0	0	0
581	0	2	0	0	0	0	1	0	0	0	1	0	0	0	0	0	0	2	0	1	1	0	0	0	0	2	0	1	1	1	1	0	1	0	0	2	1	0	0	0	0	0	0	0	1	0	0	0	0
582	1	1	0	0	0	0	2	0	0	0	1	0	0	0	0	0	0	0	2	0	0	1	1	1	1	0	0	0	2	2	0	0	1	0	0	2	1	0	0	1	0	0	1	0	0	1	0	0	0
583	1	1	0	0	0	1	1	1	2	0	0	1	1	0	0	0	0	1	1	1	0	0	0	0	0	1	1	1	2	2	0	0	2	0	0	2	0	1	0	1	0	0	0	0	0	1	0	0	0
584	1	1	0	0	1	1	2	0	0	0	2	0	1	0	0	0	0	1	1	1	1	0	1	0	0	1	0	2	2	2	1	1	2	0	2	0	1	0	0	0	0	0	0	0	1	0	0	0	0
585	0	1	0	1	0	1	0	0	2	0	0	0	1	0	0	0	1	1	2	0	0	1	0	0	0	1	0	0	2	1	0	2	1	1	0	2	1	0	0	1	0	0	0	0	0	0	0	0	0
586	1	1	0	0	0	0	2	1	1	0	1	1	1	0	0	0	0	1	1	1	1	0	0	0	0	1	0	1	2	1	1	1	1	0	1	1	2	1	0	0	0	0	0	0	0	1	0	0	0
587	1	1	0	0	0	1	2	0	0	0	0	0	1	0	0	0	0	2	0	1	1	0	0	0	0	0	0	0	1	1	1	2	2	0	0	2	0	0	0	1	0	0	0	0	1	0	0	1	1
588	1	0	1	0	0	1	1	0	1	0	1	0	0	0	0	0	0	1	1	1	0	0	0	0	0	1	0	1	1	1	0	1	1	1	1	2	1	0	0	1	0	1	1	0	0	0	0	0	1
589	1	2	0	0	0	0	1	1	2	0	0	1	1	0	0	1	0	2	0	2	0	0	0	0	0	1	0	0	2	2	0	1	2	1	2	2	2	0	0	2	0	1	1	0	1	1	1	0	0
590	0	1	0	0	1	2	2	1	1	0	0	0	1	0	0	0	0	0	2	0	0	0	0	0	0	2	0	0	2	1	1	0	0	0	0	2	1	0	0	2	0	0	0	0	0	1	0	0	1
591	1	2	0	0	0	0	1	0	2	0	1	1	2	0	0	0	0	0	2	0	0	1	1	1	1	1	0	0	2	2	1	0	1	1	0	2	1	0	1	0	0	0	1	0	1	0	0	2	0
592	1	1	0	1	0	1	2	1	1	0	0	0	0	0	0	0	0	0	1	1	1	0	0	0	0	2	0	0	2	2	1	0	1	1	0	2	2	0	0	1	1	0	0	0	1	1	0	0	0
593	0	2	0	0	0	0	0	0	2	0	1	1	1	0	0	1	0	2	0	1	1	0	0	0	0	1	0	0	2	2	0	1	1	2	1	2	1	0	0	1	0	0	0	0	0	1	0	1	0
594	0	1	0	0	1	1	1	0	2	0	0	0	1	0	0	0	0	0	1	2	1	0	0	0	0	0	0	0	1	1	1	1	0	1	0	2	1	0	0	1	0	0	0	0	0	0	0	0	0
595	1	0	0	0	1	2	0	0	2	0	0	1	1	0	0	0	0	1	1	1	1	0	0	0	0	1	1	0	2	2	1	0	0	1	0	2	2	0	0	0	1	0	1	0	0	2	0	0	1
596	1	2	1	0	0	1	2	0	0	0	0	1	1	0	0	1	0	0	2	0	0	0	0	0	0	1	0	0	2	2	1	0	1	1	1	1	2	0	0	0	0	0	0	0	0	1	0	0	1
597	0	1	0	0	0	2	2	0	2	0	0	0	1	0	0	0	0	0	1	0	0	0	0	0	0	1	0	0	2	2	0	1	1	0	0	2	1	1	0	0	0	0	1	1	0	1	1	0	0
598	0	1	0	1	0	1	1	0	2	0	1	1	2	0	0	0	0	0	1	1	1	0	0	0	0	0	0	0	2	1	0	0	0	0	0	2	2	0	0	1	0	0	0	0	1	1	0	0	0
599	0	0	0	1	1	2	0	0	2	0	1	0	1	0	0	0	0	2	0	1	0	0	0	0	0	0	0	1	2	2	1	1	1	0	0	2	1	0	1	0	1	0	0	0	0	1	0	1	0
600	1	1	1	1	0	2	0	0	1	0	1	1	0	0	0	0	0	0	1	0	0	1	1	1	1	2	0	1	1	1	0	1	1	0	1	2	2	1	1	0	1	0	0	0	0	1	0	0	2
601	1	1	0	1	0	1	2	1	1	0	1	0	1	0	0	0	1	1	1	1	0	0	0	0	0	1	0	2	2	2	0	1	1	1	0	2	2	0	0	0	0	1	1	0	0	1	0	0	0
602	0	1	0	0	0	1	2	0	1	0	0	0	1	0	0	0	1	1	2	0	0	0	0	0	0	0	0	0	2	2	0	1	0	0	0	2	0	0	0	1	0	0	0	1	0	0	0	0	1
603	0	0	0	1	0	2	1	0	1	0	0	1	1	0	0	1	0	0	2	0	0	0	1	1	1	1	0	1	2	2	1	0	0	2	1	1	2	0	1	0	0	0	0	0	0	0	1	0	1
604	1	1	0	1	0	1	1	0	2	0	0	1	1	0	0	1	0	2	0	1	0	0	0	0	0	2	0	1	2	1	1	2	1	0	0	2	1	0	0	0	0	0	0	1	0	0	0	0	0
605	0	0	1	0	0	1	2	0	0	0	2	0	1	0	0	0	0	0	2	0	0	1	1	1	1	1	0	0	2	1	0	0	2	0	0	2	1	1	1	0	0	0	0	1	0	0	0	0	0
606	1	2	1	1	0	1	1	0	1	0	1	0	1	0	0	0	0	0	2	0	0	1	0	0	0	0	0	0	2	1	0	1	1	0	1	2	1	1	0	0	0	1	1	0	1	0	0	0	0
607	1	1	0	0	0	2	1	1	2	0	1	0	0	0	0	0	0	1	0	2	2	0	2	0	0	0	0	0	2	2	0	0	1	0	1	1	2	0	0	1	0	0	2	0	1	0	1	0	0
608	1	1	0	0	1	2	0	0	2	0	0	1	1	0	0	1	0	0	2	0	0	1	0	0	0	1	1	1	2	2	1	2	2	1	0	2	2	0	0	0	0	0	0	1	0	0	1	0	1
609	1	2	0	0	0	1	2	0	0	0	2	0	1	0	0	0	0	1	0	1	1	1	0	0	0	1	0	1	1	0	0	1	1	0	1	1	2	1	0	0	0	0	0	0	0	1	0	0	1
610	0	1	1	1	1	2	1	0	2	0	0	1	1	0	0	1	0	1	1	1	1	1	0	0	0	0	0	0	1	1	0	1	2	1	1	2	1	1	0	0	0	0	0	1	1	1	0	0	0
611	0	1	0	1	0	1	1	0	2	0	0	1	1	1	1	0	0	1	1	1	1	0	0	0	0	1	0	2	0	0	0	0	0	1	0	2	2	0	0	0	0	1	1	0	1	0	1	0	0
612	1	1	0	0	1	1	2	0	1	0	0	1	1	0	0	1	0	1	1	0	0	0	1	0	0	1	0	0	2	2	0	0	1	1	2	0	1	0	0	1	0	0	0	1	0	1	1	0	1
613	1	1	0	0	0	1	1	0	1	0	2	0	0	0	0	0	0	0	1	0	0	0	0	0	0	0	0	1	1	1	1	0	0	2	1	2	1	0	1	0	0	0	0	2	0	1	0	0	0
614	1	1	0	2	0	2	0	0	2	0	0	0	1	1	1	0	1	2	1	0	0	0	0	0	0	0	0	0	1	1	1	0	1	1	1	1	0	0	0	1	0	0	0	0	0	1	0	0	0
615	1	0	0	1	1	2	1	0	1	0	1	0	2	0	0	0	0	1	1	1	0	0	0	0	0	1	0	0	2	2	0	0	1	0	1	1	2	0	0	1	0	1	1	0	1	1	0	1	0
616	1	1	0	1	0	1	0	0	2	0	0	0	2	1	1	0	0	1	1	0	0	0	0	0	0	1	1	0	1	1	0	0	1	0	0	2	2	0	0	0	0	0	1	1	1	0	0	0	1
617	0	1	0	0	0	0	1	0	0	0	1	1	2	0	0	1	1	2	1	0	0	0	0	0	0	1	0	0	2	2	0	0	1	1	0	2	2	0	0	0	1	0	0	0	0	0	0	0	1
618	1	2	0	0	1	1	0	0	2	0	0	1	1	0	0	0	0	2	0	1	1	1	0	0	0	2	0	0	2	2	0	0	1	0	1	1	1	0	1	0	0	1	1	0	1	1	0	0	1
619	1	1	0	1	0	2	2	0	1	0	1	0	1	0	0	0	0	0	2	0	0	1	1	1	1	2	0	0	2	2	1	1	1	1	0	2	2	0	0	0	0	0	0	0	0	0	0	1	0
620	0	1	0	1	1	2	1	0	2	0	0	1	1	0	0	0	0	0	2	1	0	0	0	0	0	1	0	0	2	2	0	0	1	0	1	1	1	0	0	0	0	0	0	0	0	1	0	0	0
621	1	1	0	0	0	1	0	0	2	0	0	0	0	0	0	0	0	1	1	0	0	0	0	0	0	1	0	1	1	1	1	2	2	0	1	1	1	1	0	0	0	0	0	0	0	1	0	0	0
622	1	0	0	0	1	2	2	1	2	0	0	0	2	0	0	0	0	1	0	2	2	0	0	0	0	1	0	0	2	2	1	0	0	0	1	1	2	0	0	1	0	1	1	0	1	0	1	0	0
623	1	1	0	0	0	1	1	0	0	1	1	0	1	0	0	0	0	0	2	0	0	0	1	0	0	2	0	1	2	1	1	0	1	1	1	1	2	0	0	0	0	0	1	0	0	1	0	0	0
624	1	1	0	0	1	1	0	0	2	0	0	0	0	0	0	0	0	0	1	0	0	2	1	1	1	1	0	1	2	2	0	2	1	0	1	1	2	0	0	2	0	1	1	1	1	2	0	0	0
625	1	0	0	0	1	2	1	1	2	0	0	0	0	0	0	1	0	0	2	0	0	0	0	0	0	0	0	0	2	1	0	1	1	2	1	2	1	0	1	0	1	0	0	0	0	0	0	0	1
626	1	2	0	0	0	0	2	1	2	0	0	1	2	0	0	1	0	2	0	2	2	1	1	1	1	0	1	1	2	2	0	0	1	0	1	2	1	0	0	0	0	0	0	1	0	0	1	0	0
627	0	2	0	2	0	2	1	0	2	0	0	1	2	0	0	0	0	2	0	1	0	1	1	1	1	1	0	1	1	1	0	0	0	1	1	1	2	0	0	1	0	0	0	0	0	1	0	1	0
628	1	1	0	0	0	0	1	0	1	0	1	1	1	0	0	0	1	2	1	1	1	0	0	0	0	2	0	0	2	2	2	1	1	0	0	2	2	1	0	0	0	1	1	0	1	0	1	0	0
629	1	2	1	1	0	1	2	1	1	0	0	0	0	0	0	0	0	1	1	1	0	1	0	0	0	1	0	0	2	2	2	1	1	0	0	2	2	0	0	0	0	1	1	0	1	0	2	0	0
630	1	2	1	0	0	0	1	0	2	0	0	1	1	0	0	1	0	0	1	0	0	1	0	0	0	0	0	1	1	0	0	1	1	0	2	2	1	1	1	0	1	0	1	0	1	0	1	0	1
631	1	1	0	1	0	1	2	0	0	0	1	0	1	0	0	0	0	0	1	1	1	1	0	0	0	2	1	0	2	2	1	1	2	0	1	1	1	1	0	0	0	0	0	0	0	0	0	1	0
632	0	2	1	0	0	1	0	0	2	0	0	0	0	0	0	0	0	2	0	1	1	0	1	1	1	0	0	1	2	2	0	0	0	1	0	2	2	1	1	0	1	1	1	0	1	2	1	0	1
633	1	1	0	0	1	2	1	0	1	0	1	0	0	0	0	0	1	2	1	0	0	1	0	0	0	1	0	0	1	1	1	0	0	1	2	2	1	0	1	0	0	1	1	0	0	0	0	0	0
634	0	1	0	0	0	0	0	0	2	0	0	1	1	0	0	0	0	1	1	0	0	1	0	0	0	1	0	1	1	1	0	0	1	1	0	2	2	0	0	0	0	1	0	0	2	0	0	0	1
635	0	2	0	1	0	1	2	0	0	0	0	0	0	0	0	0	0	2	1	0	0	0	0	0	0	2	0	0	2	2	1	2	1	0	1	0	1	0	0	2	0	0	1	1	2	0	0	0	0
636	1	1	0	0	0	0	1	0	1	0	0	0	1	0	0	0	1	2	1	0	0	1	1	1	1	2	0	0	2	1	0	1	0	0	0	2	0	0	0	1	0	0	0	0	1	1	0	1	0
637	1	2	1	1	0	1	1	0	1	0	1	0	0	0	0	0	0	2	0	0	0	1	1	0	0	0	0	1	2	2	0	1	1	0	1	1	1	0	1	0	0	0	1	0	0	0	1	0	1
638	0	2	1	1	0	1	1	1	2	0	0	1	1	0	0	0	0	1	1	1	1	1	0	0	0	0	0	0	2	2	0	0	0	0	0	2	2	1	1	0	1	0	0	0	0	0	0	0	1
639	0	0	0	0	0	1	2	0	0	0	0	1	1	0	0	0	0	1	1	1	1	1	0	0	0	1	1	1	2	2	0	1	2	0	1	1	2	0	0	2	1	0	1	1	1	0	1	0	0
640	0	1	0	0	0	0	0	0	2	0	1	1	2	0	0	0	0	0	2	1	1	0	0	0	0	2	0	0	2	2	1	0	1	1	0	2	1	0	0	1	0	1	1	0	1	0	0	0	0
641	1	1	2	0	0	0	0	0	2	0	0	0	0	0	0	0	1	2	0	1	1	1	1	1	1	2	0	1	2	2	1	0	2	0	0	2	1	0	0	0	0	1	1	0	1	1	1	0	0
642	0	1	1	1	0	1	1	0	1	0	1	0	1	1	1	0	0	1	2	0	0	0	0	0	0	2	0	1	2	2	1	0	0	0	0	2	2	0	0	0	0	1	1	0	1	1	0	0	0
643	0	1	0	1	0	1	2	0	1	0	2	2	2	0	0	1	0	0	2	1	1	1	0	0	0	0	0	0	1	1	0	0	1	1	0	2	2	0	0	0	0	0	0	0	0	1	1	0	0
644	0	1	1	0	1	2	1	0	2	0	0	0	1	0	0	0	0	0	2	0	0	1	0	0	0	0	0	1	1	1	0	1	1	0	0	2	1	1	0	0	0	0	0	0	0	0	0	0	0
645	1	2	1	0	0	0	1	0	1	0	1	0	0	0	0	0	0	1	1	2	1	1	1	0	0	0	0	0	2	2	1	2	1	0	2	0	1	0	0	1	0	2	1	0	1	0	0	0	0
646	1	1	0	0	0	0	1	1	2	0	0	0	1	0	0	0	0	0	2	0	0	0	1	0	0	1	0	0	2	1	0	1	1	0	0	1	2	0	0	0	0	0	0	0	0	0	0	0	1
647	1	1	0	0	0	0	2	0	1	0	0	1	0	0	0	0	0	0	2	0	0	0	1	0	0	1	0	0	2	2	0	1	1	0	1	1	1	1	0	0	0	1	1	0	1	0	0	0	1
648	0	0	0	0	0	2	1	1	2	0	0	0	0	0	0	0	1	1	2	0	0	0	1	1	1	1	0	1	2	2	0	2	2	0	1	1	1	0	0	0	1	0	0	1	0	0	0	0	1
649	0	0	0	2	1	2	0	0	2	0	0	0	1	0	0	0	0	1	1	0	0	0	0	0	0	1	0	1	1	1	1	2	1	0	1	0	0	1	0	0	0	0	1	0	0	1	0	0	1
650	1	0	0	1	1	2	2	1	1	0	1	1	0	0	0	0	0	1	2	0	0	1	1	1	1	1	0	1	2	2	0	0	2	1	2	1	1	1	0	0	0	0	0	1	0	0	0	0	0
651	1	1	1	1	0	1	1	0	1	0	0	2	2	0	0	1	0	1	2	0	0	1	2	1	1	1	0	1	1	1	1	0	1	0	1	1	0	1	0	0	0	0	1	0	1	0	1	0	1
652	0	1	0	0	0	0	1	0	0	0	1	1	0	0	0	0	0	2	0	1	0	0	0	0	0	0	0	0	1	1	1	2	2	1	0	2	1	1	0	0	0	0	0	0	0	0	0	1	1
653	1	1	0	0	0	0	0	0	2	0	1	0	1	0	0	0	0	0	2	1	1	1	0	0	0	0	0	2	2	2	1	0	1	1	1	1	2	0	0	0	0	0	1	0	1	0	0	0	0
654	0	1	0	1	0	1	2	0	1	0	0	2	2	0	0	0	0	2	1	0	0	1	0	0	0	2	0	0	2	2	0	1	2	0	1	2	2	0	0	1	0	0	0	0	0	1	0	0	1
655	1	1	1	0	0	1	2	1	1	0	0	0	1	0	0	0	0	2	0	1	1	2	0	0	0	0	0	1	2	1	2	2	1	0	0	2	2	0	0	1	0	0	0	1	1	2	0	0	0
656	1	1	0	0	0	1	1	0	1	0	0	0	1	0	0	0	0	0	2	1	1	1	1	0	0	0	0	1	2	2	1	0	0	0	0	1	2	0	0	1	0	0	0	0	0	1	0	0	1
657	1	1	0	0	1	2	0	0	2	0	0	0	0	0	0	0	0	2	0	1	0	1	0	0	0	0	0	0	2	2	1	0	0	0	0	2	1	0	0	2	0	0	2	0	1	0	0	0	0
658	1	1	0	0	0	1	2	1	2	0	0	0	2	0	0	0	0	0	2	0	0	0	0	0	0	2	0	1	2	2	1	0	1	1	2	1	2	0	0	1	0	0	0	0	1	1	0	0	0
659	1	2	0	0	0	1	1	0	1	0	1	0	1	0	0	0	0	1	1	0	1	0	1	0	0	1	1	0	1	1	0	2	2	0	1	1	2	0	0	0	1	0	0	1	0	0	0	0	0
660	1	1	0	1	0	1	0	0	2	0	1	0	1	0	0	0	0	0	1	0	0	1	0	0	0	0	0	1	2	2	1	0	1	0	0	2	1	0	0	0	1	0	0	0	0	0	0	0	0
661	1	1	0	0	0	1	2	0	1	0	0	0	0	0	0	0	0	1	1	1	1	0	0	0	0	1	0	0	1	1	0	0	0	1	0	2	2	0	0	0	0	0	0	0	0	0	0	0	0
662	0	1	0	0	1	2	1	0	1	0	0	0	0	0	0	1	0	1	1	1	0	0	2	0	0	0	0	1	2	2	0	0	0	2	1	1	1	0	1	0	0	0	0	0	2	1	0	0	1
663	1	0	0	0	0	1	1	0	2	0	0	1	1	0	0	0	0	2	0	1	1	0	0	0	0	0	0	0	2	2	0	1	0	0	1	1	1	1	1	1	1	0	0	1	0	0	0	0	0
664	1	1	0	1	0	1	1	1	2	0	0	0	1	0	0	0	0	1	1	1	1	2	1	1	1	1	0	0	2	2	2	0	1	0	1	1	1	1	0	0	0	0	0	0	0	0	0	0	0
665	1	0	0	0	1	1	1	0	1	0	0	1	0	0	0	0	0	0	2	0	0	0	0	0	0	1	0	0	2	2	0	0	1	1	0	2	1	1	0	0	0	0	0	0	0	1	0	0	0
666	0	2	0	0	0	0	2	0	1	0	1	1	2	0	0	0	0	1	1	1	0	0	0	0	0	0	0	1	2	1	1	1	1	1	1	2	1	0	0	0	0	0	0	1	0	0	0	2	0
667	1	1	0	0	1	2	2	0	1	0	0	0	0	0	0	0	0	1	1	0	0	0	0	0	0	1	0	2	1	1	0	0	1	0	1	2	2	0	0	2	0	0	1	0	1	0	0	0	0
668	1	0	0	0	2	2	0	0	2	0	0	0	1	0	0	0	0	0	2	0	0	0	0	0	0	1	1	0	2	2	0	0	1	1	1	2	2	0	0	1	1	0	0	0	0	1	0	0	0
669	1	2	0	1	0	1	1	0	2	0	0	0	0	0	0	0	1	2	1	1	1	0	0	0	0	1	0	0	2	2	1	1	1	0	0	1	1	0	0	0	0	0	1	0	1	0	0	0	0
670	1	1	1	1	0	2	2	1	1	0	0	1	1	0	0	1	0	1	1	0	0	1	1	0	0	1	0	0	2	2	0	0	0	0	0	2	2	0	0	1	0	0	1	0	1	0	0	0	0
671	0	2	0	0	0	0	0	0	2	0	0	0	0	0	0	0	0	0	2	0	0	0	0	0	0	1	0	1	2	2	1	0	1	1	0	2	1	0	0	1	0	1	1	0	2	2	0	0	0
672	0	2	0	1	0	1	0	0	2	0	0	0	1	0	0	0	0	1	1	0	0	0	0	0	0	2	0	1	2	2	1	1	1	2	1	1	1	0	0	1	0	0	0	0	1	0	0	1	0
673	1	1	1	0	0	1	0	0	2	0	0	0	0	0	0	0	0	0	2	0	0	0	0	0	0	1	0	1	2	1	2	1	1	1	1	1	1	0	0	0	0	0	2	0	0	0	0	0	0
674	1	1	0	0	0	0	1	0	1	0	2	0	0	0	0	0	0	1	1	2	1	0	0	0	0	1	0	0	1	2	0	0	1	1	1	1	0	0	0	1	0	1	1	0	1	0	0	0	1
675	0	2	0	1	0	1	0	0	2	0	0	0	1	0	0	0	0	1	1	1	1	1	0	0	0	1	0	2	1	1	1	0	1	1	2	1	0	1	0	0	0	0	1	0	1	0	1	0	0
676	0	1	0	1	1	2	2	1	1	0	1	0	2	0	0	0	0	1	1	1	1	1	0	0	0	1	0	0	2	2	1	0	0	0	0	2	0	0	1	0	1	1	1	1	0	1	0	0	0
677	1	0	0	1	0	2	1	0	1	0	0	0	0	0	0	0	0	1	1	1	1	1	0	0	0	0	0	1	2	2	1	0	0	2	1	1	1	1	0	0	0	0	2	0	0	0	0	0	0
678	1	2	0	1	0	1	1	0	1	0	1	0	0	0	0	0	0	1	1	1	1	0	0	0	0	0	0	1	2	1	1	1	1	1	1	2	2	0	0	2	0	0	0	1	0	1	0	0	1
679	1	2	0	0	0	0	1	0	0	1	2	2	2	0	0	1	0	0	1	0	0	0	0	0	0	1	0	0	2	2	1	0	1	1	0	2	2	0	0	1	0	0	0	0	0	2	0	1	0
680	0	0	0	0	0	0	1	0	1	0	1	0	0	0	0	0	0	0	1	0	0	1	0	0	0	2	0	1	2	2	0	1	1	0	1	2	1	1	0	1	0	0	1	0	1	0	0	0	0
681	0	2	1	0	0	0	0	0	2	0	0	1	0	0	0	0	0	0	1	0	0	0	0	0	0	0	0	0	2	2	0	1	2	0	0	2	2	0	0	1	0	1	1	0	1	0	0	0	1
682	1	1	0	0	0	1	1	0	2	0	0	0	0	0	0	0	0	1	1	0	0	0	0	0	0	0	0	0	2	2	0	0	1	1	1	1	2	1	1	0	1	0	0	0	0	0	0	0	1
683	0	1	1	1	0	2	1	1	2	0	0	0	2	0	0	0	0	0	2	0	0	0	1	0	0	1	0	1	2	2	1	1	1	1	1	1	2	0	0	0	0	0	0	0	0	1	0	0	0
684	1	1	0	1	0	1	1	0	2	0	1	0	1	0	0	0	0	1	1	0	0	1	0	0	0	0	0	0	2	1	1	0	0	1	0	2	1	0	0	1	0	0	0	0	0	1	0	0	0
685	0	0	0	0	0	0	1	0	2	0	0	0	0	0	0	0	0	1	1	1	1	1	1	1	1	1	0	0	2	2	0	0	1	0	0	2	2	0	0	2	0	1	1	0	0	0	0	1	1
686	0	1	0	2	0	2	1	0	0	0	1	0	1	0	0	0	1	1	1	1	0	0	0	0	0	2	0	0	1	1	1	1	1	1	0	2	1	0	0	1	0	0	0	0	0	0	0	0	0
687	1	1	1	0	0	1	0	0	2	0	0	0	1	0	0	0	0	0	2	0	0	1	0	0	0	0	0	2	2	2	0	2	2	0	2	0	1	1	1	1	1	0	0	0	0	1	0	0	0
688	1	0	0	0	0	2	1	1	2	0	0	1	1	0	0	0	0	1	1	1	1	0	1	0	0	1	1	1	2	2	0	0	0	0	1	2	1	0	1	0	0	0	0	1	0	0	0	1	0
689	0	2	1	0	1	1	2	0	1	0	1	1	1	0	0	1	0	1	1	2	1	1	0	0	0	2	0	0	1	1	0	0	1	1	0	2	1	0	0	1	0	1	1	0	1	2	1	0	1
690	0	0	0	0	0	1	2	0	1	0	0	1	1	0	0	1	0	0	2	0	0	1	0	0	0	0	0	0	2	2	1	0	0	0	0	2	1	0	0	0	0	0	1	0	0	1	0	0	0
691	0	1	0	2	0	2	0	0	2	0	0	1	1	0	0	1	1	2	1	0	0	0	1	0	0	0	0	0	2	2	0	1	1	0	0	2	2	0	0	1	0	0	0	0	0	0	0	2	0
692	0	1	0	0	1	1	1	0	0	0	1	1	0	0	0	0	0	1	1	0	0	1	0	0	0	0	0	1	2	2	1	2	1	0	1	1	2	0	0	2	0	0	0	0	0	0	0	0	0
693	1	2	0	0	0	1	1	1	2	0	0	0	0	0	0	0	0	1	1	0	0	0	0	0	0	0	0	0	2	2	1	1	1	0	0	2	1	0	0	1	0	0	0	0	1	1	0	0	0
694	1	1	0	0	0	1	2	1	1	0	0	1	0	0	0	0	0	2	1	0	0	0	0	0	0	1	1	0	1	1	0	0	1	1	1	1	1	0	0	1	0	0	0	0	0	1	0	0	0
695	1	1	0	0	0	1	2	0	1	0	0	0	1	0	0	0	0	0	2	0	0	0	1	0	0	1	0	0	1	1	1	1	1	0	1	1	1	0	0	2	1	1	1	0	1	0	0	0	0
696	1	2	0	1	0	1	0	0	2	0	0	0	1	0	0	0	0	0	2	0	0	1	0	0	0	2	0	0	2	2	0	0	1	2	1	2	1	1	1	0	1	0	1	0	1	1	0	0	0
697	1	1	0	1	0	2	2	0	0	0	1	1	1	0	0	1	0	0	2	1	1	0	0	0	0	1	0	0	1	1	1	1	1	1	1	1	1	0	0	1	0	1	1	0	1	0	0	0	0
698	0	1	0	1	0	1	0	0	2	0	0	0	0	0	0	0	0	0	2	1	1	1	0	0	0	0	1	1	2	2	0	0	1	0	0	2	1	0	0	1	1	0	0	0	0	0	0	0	0
699	1	1	0	0	0	1	1	0	1	0	1	0	2	1	1	0	0	1	1	2	1	0	1	0	0	2	0	2	2	2	1	1	1	0	0	2	2	1	0	0	0	0	0	0	0	1	0	0	0
700	1	0	0	0	1	2	1	0	1	0	0	1	0	0	0	0	0	2	1	0	0	0	0	0	0	1	0	0	2	2	0	0	1	0	1	1	1	0	1	1	0	0	0	0	1	1	0	0	1
701	1	2	0	0	0	1	2	1	1	0	1	1	2	0	0	0	1	2	0	1	1	1	1	1	1	1	0	1	2	1	1	0	1	1	1	2	2	0	0	0	0	1	1	0	1	1	0	0	1
702	1	1	0	0	0	1	1	0	1	0	0	1	1	0	0	1	0	2	1	0	0	1	0	0	0	0	0	0	2	1	0	0	1	1	0	2	1	0	1	0	0	0	0	0	0	0	0	0	0
703	1	1	0	1	0	1	2	0	0	0	0	0	1	0	0	0	0	0	2	0	0	1	0	0	0	0	0	0	2	2	1	1	1	0	1	1	2	0	0	2	0	0	0	0	0	0	0	0	0
704	0	0	0	0	2	2	1	0	1	0	1	0	0	0	0	0	0	0	2	1	1	0	1	0	0	1	0	0	2	2	0	0	1	1	0	2	1	0	0	1	0	0	1	0	0	1	0	0	0
705	0	2	0	0	0	0	0	0	2	0	0	0	0	0	0	0	0	0	1	0	0	0	0	0	0	1	0	0	2	2	1	0	0	0	0	2	2	0	0	0	0	0	1	0	1	0	0	0	1
706	1	2	1	0	0	0	0	0	1	0	0	0	0	0	0	0	0	2	0	2	1	0	0	0	0	1	0	0	2	2	1	1	0	0	0	2	1	1	0	0	0	0	0	1	1	1	0	0	1
707	1	1	0	1	0	1	1	1	2	0	0	1	1	0	0	0	0	0	2	0	0	0	0	0	0	1	0	0	1	2	0	0	1	1	1	2	1	0	1	0	1	1	1	0	1	1	1	0	0
708	1	1	2	0	0	0	2	0	1	1	1	1	2	0	0	0	1	2	0	2	1	1	0	0	0	2	0	2	1	1	1	0	1	0	1	1	2	0	0	1	1	0	1	0	1	0	0	1	0
709	1	1	0	1	0	2	0	0	2	0	0	1	1	0	0	0	1	1	1	1	1	0	1	0	0	1	0	0	2	2	0	0	1	1	1	1	2	0	0	0	0	1	0	0	1	1	0	0	0
710	1	1	0	1	0	1	2	0	1	0	1	0	1	0	0	0	0	1	1	1	0	0	1	1	1	0	0	1	1	1	0	0	0	0	1	2	1	0	0	1	0	0	0	0	0	0	1	0	0
711	0	1	0	1	0	1	0	0	2	0	0	0	1	0	0	0	0	1	1	2	1	0	1	0	0	0	0	0	2	2	0	1	1	1	0	2	2	0	0	0	0	0	1	0	0	1	0	0	0
712	0	1	0	0	1	1	0	0	2	0	0	0	2	0	0	0	0	1	1	0	0	1	1	0	0	1	0	0	2	2	0	2	2	0	2	0	2	0	0	0	0	0	0	0	1	0	0	0	0
713	0	1	0	0	0	0	1	1	2	0	0	0	1	0	0	0	0	0	2	0	0	0	1	1	1	2	0	1	1	1	1	0	1	1	1	2	1	1	0	0	0	0	0	0	0	0	0	0	0
714	1	1	0	1	0	1	1	1	2	0	1	0	1	0	0	0	0	1	2	1	1	0	1	0	0	2	0	1	2	2	1	0	1	0	0	2	2	0	0	0	0	0	0	0	0	0	0	0	0
715	0	0	0	0	0	1	2	0	1	0	1	0	0	0	0	0	0	1	1	0	0	0	0	0	0	2	0	0	2	2	0	0	1	1	1	2	2	0	0	1	0	0	2	0	1	0	0	1	0
716	1	2	0	0	0	0	2	1	1	0	0	0	1	0	0	0	0	2	1	0	0	1	0	0	0	1	0	0	1	2	0	0	1	0	1	1	2	0	0	0	1	0	1	0	1	0	0	0	0
717	1	0	0	0	0	1	2	0	1	0	0	1	2	0	0	0	0	2	0	2	0	1	0	0	0	0	0	0	2	2	1	1	1	0	1	2	1	0	0	1	0	0	0	0	0	0	0	0	0
718	0	2	0	0	0	0	1	0	2	0	1	0	0	0	0	0	0	0	2	0	0	1	0	0	0	2	0	0	2	2	0	1	0	1	0	2	2	0	0	1	0	1	1	0	1	2	0	0	1
719	1	1	0	1	1	2	2	0	0	0	1	1	1	0	0	1	0	1	1	1	1	0	0	0	0	2	0	1	2	2	0	0	0	1	1	1	1	0	0	1	0	1	1	0	0	0	0	0	0
720	1	1	0	0	0	1	2	0	0	0	1	0	2	0	0	0	0	2	1	0	0	0	0	0	0	0	0	0	2	1	0	0	1	1	1	1	2	0	0	0	0	1	1	0	1	0	1	0	1
721	1	1	0	1	0	1	0	0	2	0	0	1	1	0	0	1	0	1	1	1	0	0	0	0	0	1	0	0	2	2	0	0	0	1	0	2	1	0	0	1	0	1	0	0	0	0	0	0	0
722	1	1	1	1	0	2	0	0	2	0	0	1	1	0	0	1	0	1	1	2	1	0	1	0	0	1	1	1	1	1	0	1	2	0	1	2	2	0	0	1	0	0	0	0	0	0	0	0	1
723	1	2	0	0	0	1	1	0	1	0	0	1	2	0	0	0	0	0	2	1	0	1	0	0	0	1	0	2	1	1	1	0	1	0	1	1	1	0	0	0	0	0	0	1	0	0	0	0	0
724	0	2	0	0	0	0	1	0	1	0	1	0	0	0	0	0	0	1	1	1	0	0	0	0	0	2	0	2	1	1	1	1	1	1	1	1	2	0	0	0	0	0	1	0	1	0	0	0	0
725	1	1	0	0	0	0	0	0	2	0	1	0	1	0	0	0	0	1	1	0	0	0	0	0	0	0	0	1	2	2	1	2	2	0	1	2	2	0	0	0	0	0	0	0	0	0	1	1	0
726	1	0	0	0	0	2	2	0	1	0	1	0	0	0	0	0	0	0	2	0	0	1	0	0	0	0	0	0	2	1	0	1	1	2	2	1	1	0	0	1	0	0	0	0	0	0	0	0	0
727	1	2	1	0	0	1	2	0	1	0	1	0	0	0	0	0	0	1	1	1	1	0	0	0	0	1	0	1	1	1	1	0	0	1	0	2	1	1	0	0	0	0	0	0	0	1	1	0	0
728	1	2	0	0	0	0	2	1	2	0	0	0	0	0	0	0	0	0	2	0	0	1	0	0	0	0	0	0	2	2	2	1	1	1	0	2	2	0	0	1	0	1	1	1	1	2	0	0	1
729	0	1	0	0	1	2	0	0	2	0	0	0	0	0	0	0	0	0	2	0	0	0	0	0	0	1	0	1	2	2	1	0	2	0	2	1	1	0	0	2	0	0	0	0	0	1	0	0	0
730	1	2	0	0	0	0	2	0	2	0	1	0	0	0	0	0	0	0	1	2	1	1	0	0	0	0	0	1	1	1	1	0	1	0	0	2	1	0	1	0	0	0	0	0	0	0	0	0	0
731	1	1	0	1	0	1	2	1	1	0	0	0	0	0	0	0	0	1	1	1	1	1	0	0	0	0	0	1	1	1	0	1	0	1	1	2	1	0	0	0	0	0	0	0	0	1	0	0	0
732	1	2	1	1	0	1	2	0	0	0	0	0	1	0	0	0	0	1	1	0	0	0	0	0	0	1	0	0	2	2	0	1	2	0	1	1	1	1	1	1	1	0	2	0	1	0	0	0	1
733	1	1	0	0	0	1	2	0	0	0	2	1	2	0	0	0	0	1	1	1	1	0	0	0	0	2	0	1	2	2	1	1	2	0	1	1	0	0	0	1	0	0	0	0	0	1	1	0	0
734	1	1	0	0	0	0	1	0	1	0	1	0	0	0	0	0	0	0	2	0	0	0	0	0	0	0	0	1	1	0	0	0	1	1	1	2	0	0	0	1	0	0	1	0	1	1	0	0	1
735	1	1	0	0	0	1	2	1	1	0	1	0	1	0	0	0	0	0	2	0	0	0	1	0	0	0	0	0	2	2	0	0	0	1	1	1	0	0	0	1	0	0	1	1	1	1	1	0	0
736	1	1	0	1	0	2	1	0	1	0	0	1	1	0	0	0	0	1	2	0	0	1	1	1	1	1	0	1	2	2	0	0	1	1	1	2	1	1	1	0	0	0	0	0	1	1	0	0	0
737	1	0	0	0	0	1	1	0	1	0	1	0	1	0	0	0	0	0	2	0	0	0	0	0	0	1	0	0	1	1	0	1	1	0	0	2	2	0	0	0	0	1	0	0	1	1	0	0	0
738	1	2	0	0	0	1	1	0	1	0	0	0	0	0	0	0	0	1	1	0	0	0	0	0	0	2	0	0	1	1	1	2	1	0	0	2	1	0	1	0	0	0	0	0	0	1	0	0	0
739	1	1	0	1	0	1	1	0	1	0	1	1	0	0	0	0	0	0	2	0	0	0	0	0	0	2	0	1	1	0	0	0	1	2	0	2	1	1	0	0	0	0	1	0	1	0	0	0	0
740	1	1	0	0	1	2	1	0	1	0	1	0	1	0	0	0	0	0	2	0	0	1	1	1	1	1	0	0	2	2	1	1	0	1	0	2	2	0	0	0	0	1	1	0	1	1	0	0	0
741	1	1	0	0	1	1	1	0	1	0	0	0	1	0	0	0	0	1	1	1	1	1	1	1	1	0	0	0	1	1	0	0	1	1	0	2	2	0	0	0	0	0	0	1	0	0	0	0	0
742	1	1	0	1	0	1	1	0	1	0	1	0	1	0	0	0	0	0	2	1	1	1	0	0	0	1	1	2	2	2	1	1	2	0	2	0	2	0	0	1	0	0	0	0	0	1	0	0	0
743	1	2	0	0	0	0	0	0	2	0	2	0	2	1	1	0	1	1	1	0	0	2	0	0	0	0	0	0	1	1	0	0	1	1	0	2	2	0	0	1	0	0	0	0	0	0	0	0	0
744	1	1	0	1	1	2	1	1	2	0	0	0	0	0	0	0	0	2	1	1	1	1	0	0	0	0	0	1	2	2	0	1	1	0	2	1	1	0	0	1	1	1	0	0	1	1	0	0	0
745	1	1	0	0	0	1	2	0	1	1	1	1	1	0	0	1	0	0	2	0	0	0	0	0	0	1	0	0	2	1	0	1	2	0	2	0	1	0	0	2	1	0	0	0	2	1	0	0	0
746	1	0	1	0	0	1	0	0	2	0	1	0	0	0	0	0	0	1	1	1	0	0	0	0	0	2	0	0	2	2	1	2	2	0	2	0	1	0	0	0	1	0	1	0	1	0	1	0	0
747	1	1	0	0	0	1	1	0	1	0	1	0	0	0	0	0	0	1	1	0	1	0	1	0	0	1	0	0	2	2	1	1	0	2	1	2	1	0	0	0	1	0	2	0	0	0	0	0	1
748	1	1	0	1	0	1	1	0	1	0	1	0	0	0	0	0	0	0	2	0	0	0	0	0	0	1	0	0	1	2	0	0	0	0	0	2	1	0	0	1	0	1	0	0	1	0	0	0	0
749	1	1	0	1	0	2	1	0	2	0	1	0	2	0	0	0	0	0	2	0	0	0	0	0	0	1	0	0	1	1	0	1	1	0	0	2	1	0	0	0	0	1	1	0	0	1	0	0	0
750	0	2	0	0	0	0	1	0	0	0	1	0	0	0	0	0	0	1	1	0	0	0	0	0	0	2	0	0	1	2	0	1	1	0	0	2	1	0	0	1	0	1	1	1	0	1	0	1	0
751	1	0	1	0	0	1	1	0	1	0	1	0	2	0	0	0	0	2	0	1	1	0	0	0	0	2	0	0	2	2	0	2	1	0	0	2	1	1	0	0	0	1	1	0	1	1	0	0	0
752	1	2	0	0	0	1	1	1	2	0	0	0	0	0	0	0	0	1	1	1	0	1	0	0	0	0	0	0	2	2	0	0	1	1	1	2	1	0	1	0	0	0	2	0	1	0	0	0	1
753	1	2	1	0	1	1	2	0	0	0	2	0	1	0	0	0	0	0	2	0	0	0	2	0	0	0	0	0	2	2	1	0	0	0	0	2	1	0	0	1	1	1	1	0	0	1	0	0	0
754	0	1	0	0	0	0	0	0	2	0	1	1	2	0	0	1	0	1	1	1	0	0	0	0	0	2	0	1	2	2	1	2	1	0	0	2	1	0	0	1	0	1	1	0	1	0	0	0	1
755	1	2	1	0	0	1	2	1	1	0	0	0	0	0	0	0	0	2	0	0	0	0	1	1	1	2	0	0	2	2	0	1	2	0	2	0	1	0	0	2	0	1	1	1	0	1	0	1	0
756	1	0	1	0	1	2	2	0	1	0	1	1	1	1	1	0	0	0	2	0	0	0	0	0	0	1	0	0	1	1	1	1	1	0	0	2	1	0	0	0	0	0	0	0	0	1	0	0	1
757	1	1	0	1	0	1	1	0	1	0	0	0	1	0	0	0	0	0	2	0	0	0	0	0	0	1	0	0	2	2	1	2	2	1	0	2	1	1	1	0	1	0	0	0	0	1	0	0	0
758	1	2	0	0	0	0	1	0	2	0	1	0	0	0	0	0	0	0	2	0	0	0	0	0	0	0	0	0	2	2	0	0	0	1	1	1	2	0	0	0	0	0	0	0	0	0	1	1	0
759	1	2	1	1	0	1	0	0	1	0	0	0	0	0	0	0	0	0	2	1	1	1	1	1	1	1	0	0	2	2	1	0	1	0	0	2	1	0	0	1	0	1	1	0	0	1	1	0	1
760	0	0	0	0	1	2	2	0	0	0	0	0	1	0	0	0	0	0	1	0	0	1	0	0	0	0	0	0	1	1	0	2	2	0	1	1	0	0	0	1	0	1	1	0	1	1	0	0	1
761	1	1	0	1	0	1	2	1	1	0	0	0	1	1	1	0	0	1	1	1	0	0	0	0	0	2	0	0	1	1	0	1	2	0	1	1	2	0	0	2	1	0	0	1	0	1	0	0	0
762	1	0	0	0	0	2	1	1	2	0	0	0	0	0	0	0	0	1	1	1	1	0	0	0	0	0	0	1	1	1	0	2	2	0	1	1	1	0	0	1	0	0	1	1	2	1	0	0	0
763	1	2	0	0	0	0	2	0	0	0	1	0	1	0	0	0	0	0	2	0	0	0	2	0	0	0	0	0	2	2	0	0	1	1	0	2	1	0	0	1	0	0	0	0	0	1	0	0	1
764	1	0	0	0	1	2	1	0	1	0	1	1	2	0	0	0	0	1	2	0	0	0	0	0	0	0	0	1	1	1	0	2	2	0	1	2	1	1	0	0	0	0	1	1	1	0	0	1	0
765	1	0	0	0	1	2	1	0	0	0	1	0	0	0	0	0	0	1	1	0	0	0	0	0	0	0	0	1	2	2	1	0	1	1	1	1	2	1	0	0	0	0	1	0	1	0	0	0	0
766	0	1	0	0	1	1	1	0	2	0	0	1	1	0	0	1	0	0	2	0	0	0	0	0	0	0	0	0	2	2	0	0	0	0	0	2	1	0	0	1	0	0	2	0	1	0	0	0	0
767	0	1	0	0	0	0	2	1	1	0	1	1	0	0	0	0	0	0	2	0	0	0	0	0	0	1	0	0	2	2	1	0	0	0	0	2	2	0	0	0	0	1	0	0	0	1	1	0	0
768	0	0	1	0	1	2	0	0	2	0	0	0	1	0	0	0	0	1	1	0	1	1	0	0	0	0	0	1	1	1	1	0	2	0	1	1	1	0	0	2	0	0	0	1	0	1	0	0	0
769	1	2	1	1	0	1	1	0	1	0	1	1	1	0	0	1	0	0	2	0	0	0	0	0	0	1	0	0	2	2	2	0	0	0	0	2	2	0	0	1	0	1	0	0	1	2	1	0	0
770	1	1	0	0	0	2	2	0	0	0	2	0	0	0	0	0	0	1	1	2	1	0	1	0	0	1	0	0	1	1	1	1	0	1	0	2	1	0	0	0	1	1	1	0	0	1	0	0	0
771	1	1	0	0	0	0	0	0	2	0	0	1	2	0	0	0	0	0	2	0	0	0	1	0	0	0	0	0	2	2	2	2	2	0	2	0	0	0	0	1	0	0	0	0	1	0	0	0	0
772	1	0	1	0	1	2	2	0	0	0	0	0	0	0	0	0	0	1	0	1	1	0	0	0	0	1	0	0	2	2	2	2	2	0	1	1	1	0	0	0	0	1	1	0	1	1	0	0	0
773	1	2	0	1	0	1	1	0	2	0	0	1	1	0	0	1	0	2	0	1	1	1	0	0	0	2	0	0	2	2	0	1	2	1	2	2	1	0	0	2	0	0	0	0	0	1	0	0	0
774	1	1	0	0	0	0	1	1	2	0	0	0	0	0	0	0	0	1	1	1	1	0	0	0	0	2	0	0	2	2	0	1	1	0	2	2	2	0	0	0	0	1	1	0	1	0	0	1	0
775	1	0	0	0	1	2	2	1	1	0	0	0	1	0	0	0	0	2	0	1	1	0	0	0	0	2	0	0	2	2	2	0	1	0	1	1	0	0	0	1	1	0	1	0	0	0	0	0	1
776	0	1	0	0	1	2	2	0	0	0	1	0	0	0	0	0	0	0	2	0	0	1	0	0	0	1	0	2	1	1	1	0	1	1	0	2	1	0	0	0	0	1	1	0	0	0	1	1	0
777	1	0	0	2	1	2	2	1	2	0	0	1	1	0	0	0	0	0	2	0	0	0	0	0	0	1	0	2	1	1	0	0	0	1	0	2	1	1	0	0	0	0	0	0	0	0	0	0	0
778	0	1	0	0	1	2	0	0	2	0	0	1	1	1	1	0	0	0	2	0	0	0	0	0	0	1	0	1	2	2	2	0	0	0	0	2	2	0	0	0	0	0	0	0	0	0	1	1	0
779	1	1	0	0	1	1	1	0	2	0	0	0	0	0	0	0	0	0	2	0	0	0	0	0	0	1	0	1	2	2	1	1	1	0	0	1	2	0	1	0	0	0	1	1	1	0	0	1	0
780	0	2	0	0	0	0	2	0	1	0	0	0	0	0	0	0	0	1	1	1	1	0	0	0	0	1	0	0	2	2	0	1	1	0	1	2	1	0	0	0	0	0	1	0	1	0	0	0	0
781	0	1	0	1	0	2	0	0	2	0	0	1	1	0	0	1	1	2	0	1	1	0	1	0	0	0	0	1	2	2	1	0	1	2	0	2	1	0	0	2	0	2	2	0	1	1	0	0	2
782	1	1	0	0	0	1	1	0	2	0	1	0	0	0	0	0	0	0	2	1	1	0	1	0	0	2	0	0	2	2	0	0	0	1	0	2	1	0	0	1	0	0	0	0	0	1	1	0	0
783	1	2	0	1	0	1	2	0	1	1	1	1	1	0	0	1	0	1	1	1	0	2	1	1	1	1	0	2	1	1	1	0	2	1	2	2	1	0	0	0	0	2	1	0	1	0	0	0	1
784	0	1	0	1	0	1	2	0	1	0	0	0	0	0	0	0	0	1	1	0	0	0	0	0	0	1	1	0	2	2	0	0	2	1	2	2	1	1	0	0	0	1	0	0	1	1	0	0	0
785	1	2	0	0	0	0	2	1	1	0	1	1	1	0	0	0	0	1	1	2	1	0	0	0	0	2	0	0	2	2	1	1	1	2	1	1	1	0	0	0	0	0	0	0	0	1	0	0	1
786	1	2	0	0	0	0	0	0	2	0	0	1	1	0	0	0	0	2	0	0	0	0	1	0	0	1	0	2	1	2	1	0	1	1	1	2	2	0	0	0	0	1	1	0	1	0	0	0	1
787	1	1	0	0	0	1	1	1	2	0	0	1	2	0	0	0	0	1	1	2	1	1	0	0	0	0	0	0	1	1	1	0	1	1	0	2	1	0	0	1	0	1	0	0	1	0	0	0	1
788	1	0	0	0	1	1	2	0	0	0	1	0	0	0	0	0	0	0	1	0	0	0	0	0	0	2	0	2	1	1	1	1	2	1	1	2	2	0	0	1	0	0	0	0	0	0	0	0	0
789	0	2	1	1	0	1	0	0	2	0	0	1	2	0	0	0	0	1	1	1	0	0	0	0	0	0	0	0	1	2	0	1	0	0	0	2	2	0	0	1	0	1	1	0	1	0	0	0	0
790	1	1	0	0	0	1	2	0	0	0	1	0	0	0	0	0	0	2	0	1	1	1	0	0	0	2	0	0	1	1	0	0	0	1	0	2	0	0	0	1	1	0	0	0	0	1	0	0	1
791	0	1	0	1	0	1	1	0	1	0	1	0	0	0	0	0	0	1	1	0	0	1	2	1	1	0	0	1	2	2	0	0	0	0	1	2	2	0	0	1	0	2	2	0	1	1	0	0	0
792	1	1	1	1	0	1	1	0	2	0	0	1	2	0	0	0	0	1	1	1	1	1	0	0	0	0	0	0	2	2	1	1	1	2	1	1	1	0	1	0	0	0	0	0	0	1	0	0	0
793	1	1	0	0	1	2	1	1	1	1	0	0	0	0	0	0	0	0	2	0	0	0	0	0	0	2	0	0	2	2	1	0	0	1	0	2	1	1	0	0	0	0	0	0	0	0	0	0	0
794	0	1	0	0	0	0	2	0	2	0	1	0	1	1	1	0	0	0	1	0	0	1	0	0	0	0	0	1	2	2	1	1	1	2	1	2	1	1	0	1	0	0	1	1	2	1	0	0	2
795	1	2	0	0	0	0	2	0	1	0	1	1	2	0	0	0	1	2	1	0	0	0	0	0	0	1	0	0	2	2	1	0	0	2	0	2	2	0	0	2	0	0	2	0	0	0	0	0	0
796	1	2	0	0	0	0	2	0	0	0	0	0	1	1	1	0	0	0	1	0	0	1	0	0	0	1	0	2	1	2	1	1	1	0	0	2	1	0	1	0	1	0	0	2	0	1	0	0	0
797	1	1	0	1	1	2	2	0	0	0	2	0	1	0	0	0	1	2	0	2	1	1	0	0	0	1	0	1	1	1	0	0	0	0	0	1	1	0	0	0	0	0	0	1	0	0	0	1	0
798	1	1	0	1	0	1	1	1	2	0	0	0	1	0	0	0	0	1	1	1	1	0	0	0	0	1	0	2	1	1	0	1	1	1	0	2	0	1	0	1	0	1	1	0	1	0	0	0	1
799	1	1	0	1	0	1	0	0	2	0	0	1	2	0	0	0	0	1	2	1	1	0	0	0	0	1	0	1	1	1	0	2	2	0	2	1	2	1	0	0	0	0	1	0	1	0	0	1	0
800	0	0	0	0	0	1	2	1	1	0	0	0	1	0	0	0	0	0	2	0	0	1	0	0	0	1	0	1	2	1	1	2	2	0	1	2	2	0	0	1	0	0	1	0	1	0	0	0	0
801	1	0	0	0	0	1	2	1	1	0	1	0	1	0	0	0	0	0	2	1	1	1	1	1	1	0	0	0	2	2	0	1	0	1	0	2	0	1	0	1	0	0	0	0	0	1	0	0	0
802	0	1	1	1	0	1	1	0	1	0	1	0	1	0	0	0	0	1	1	0	0	1	0	0	0	1	0	0	1	1	1	2	2	0	2	0	1	0	0	1	1	0	0	0	0	0	1	0	0
803	1	2	0	0	1	1	0	0	2	0	0	0	1	0	0	0	0	1	1	1	0	0	0	0	0	1	0	0	2	2	1	0	1	0	0	2	1	1	1	0	0	1	1	0	1	1	0	0	0
804	1	1	0	0	0	0	1	0	0	0	1	1	1	0	0	1	0	0	2	0	0	1	0	0	0	2	0	1	2	2	0	2	2	0	2	0	2	1	1	0	1	0	0	0	0	1	0	0	0
805	0	1	0	0	0	1	1	0	2	0	0	0	1	0	0	0	0	0	1	0	0	1	0	0	0	0	0	2	2	2	0	1	1	0	1	1	2	0	0	0	0	1	2	0	1	0	0	0	0
806	0	1	0	0	0	0	1	0	1	0	0	1	2	0	0	0	0	1	1	0	0	1	0	0	0	0	0	1	2	2	0	1	1	2	2	1	1	1	0	0	0	1	0	0	1	0	0	0	0
807	1	2	0	0	0	0	2	1	1	0	0	0	1	0	0	0	0	1	1	0	0	0	1	0	0	1	0	0	2	2	2	0	0	0	1	1	0	1	0	1	0	0	1	0	1	0	0	2	0
808	0	0	0	0	2	2	2	1	1	0	0	0	0	0	0	0	0	1	1	1	0	1	0	0	0	2	0	0	2	2	0	0	1	1	0	2	2	0	0	0	0	0	1	0	0	1	0	0	0
809	0	1	0	0	0	1	0	0	2	0	0	0	1	0	0	0	0	0	1	0	0	0	0	0	0	2	0	0	2	2	0	1	1	2	1	2	0	0	0	1	0	0	0	0	0	2	0	0	0
810	0	0	0	1	0	2	1	0	1	0	0	0	2	0	0	0	0	2	0	2	0	0	0	0	0	1	0	0	2	2	0	0	0	0	0	2	1	0	0	0	1	1	1	1	1	1	2	0	0
811	1	2	0	0	0	1	1	0	1	0	1	0	1	0	0	0	0	0	2	0	0	0	0	0	0	1	0	0	2	2	1	2	2	0	0	2	2	0	0	0	0	0	0	0	0	0	0	0	0
812	1	0	1	0	0	1	2	0	2	0	0	0	0	0	0	0	0	1	1	0	0	1	1	1	1	1	0	0	2	1	0	0	1	1	1	1	0	2	0	0	0	1	0	0	2	1	0	0	0
813	1	1	1	1	1	2	0	0	2	0	0	0	1	0	0	0	0	0	2	0	0	1	0	0	0	0	0	1	2	2	1	0	1	1	2	1	1	0	0	0	0	0	0	2	0	1	0	0	0
814	1	0	0	0	0	1	0	0	2	0	1	1	1	0	0	0	0	0	2	0	0	0	0	0	0	1	0	1	1	1	0	0	1	1	1	1	0	0	0	1	0	0	0	1	0	1	0	0	0
815	1	2	0	0	0	0	0	0	1	0	0	0	1	0	0	0	0	0	2	0	0	0	0	0	0	1	0	1	2	1	2	1	2	1	1	2	1	1	0	0	0	0	1	0	0	0	0	1	1
816	1	2	1	0	0	0	1	0	1	1	2	0	0	0	0	0	0	2	0	1	1	0	0	0	0	1	0	0	2	2	1	1	2	0	0	2	0	0	0	1	0	0	1	0	1	1	0	0	0
817	0	1	1	0	0	2	1	0	1	0	1	0	1	0	0	0	0	2	1	0	0	0	0	0	0	1	0	0	1	1	1	0	0	0	1	1	1	0	0	0	0	1	1	0	1	0	0	0	0
818	1	2	0	0	0	0	1	0	2	1	0	1	1	0	0	0	0	0	2	0	0	0	0	0	0	1	0	0	2	2	0	1	2	0	1	2	2	0	0	0	1	0	0	0	0	0	0	0	0
819	1	1	0	1	0	1	1	0	0	0	1	0	1	0	0	0	0	2	0	1	1	1	1	1	1	0	0	0	2	2	0	1	1	2	0	2	1	0	0	1	1	0	2	0	1	0	0	0	0
820	1	1	0	1	0	1	2	0	1	0	2	0	0	0	0	0	0	0	1	1	1	2	1	1	1	1	0	0	2	2	0	1	1	0	1	1	1	0	1	0	0	0	0	0	0	0	0	0	0
821	1	0	0	0	0	1	2	0	0	0	0	1	2	1	1	0	0	1	1	0	0	1	0	0	0	1	0	1	1	1	0	0	2	1	2	1	2	0	0	2	1	0	0	0	0	0	0	1	0
822	1	2	0	0	0	0	1	0	2	1	0	0	0	0	0	0	0	2	0	1	1	0	0	0	0	1	0	0	2	2	0	1	1	0	2	1	2	1	0	0	0	0	0	0	0	2	0	0	0
823	1	1	0	0	0	1	1	0	1	0	1	0	1	0	0	0	0	2	0	0	0	0	1	0	0	0	0	1	2	2	1	0	0	1	0	2	2	0	0	1	0	0	0	0	0	0	0	0	2
824	1	0	0	0	1	1	2	1	1	0	1	0	1	0	0	0	0	0	2	0	0	1	0	0	0	0	0	1	2	2	1	1	1	0	0	2	1	0	0	1	0	0	1	0	0	1	0	0	0
825	1	0	0	0	1	2	0	0	2	0	0	1	1	1	1	0	0	1	1	1	1	2	1	1	1	1	0	0	1	1	1	1	1	2	0	2	2	0	0	0	1	0	0	0	1	1	0	0	1
826	1	1	0	1	0	2	2	0	0	0	2	0	0	0	0	0	1	1	1	0	0	0	0	0	0	0	0	1	2	2	2	1	1	0	0	2	1	1	0	0	0	1	1	0	2	1	0	0	0
827	1	0	1	1	0	1	2	1	1	0	0	0	1	0	0	0	0	1	1	1	1	0	0	0	0	1	0	0	2	2	0	1	1	0	0	2	1	1	0	0	0	0	0	0	1	1	0	0	1
828	1	1	0	0	0	0	1	0	2	0	1	1	0	0	0	0	0	1	2	1	0	0	0	0	0	2	0	0	2	2	0	0	1	0	1	1	1	0	0	0	1	0	0	0	1	0	0	0	0
829	1	0	0	0	0	1	1	0	1	0	1	1	1	0	0	1	0	1	1	0	0	0	0	0	0	1	0	1	2	2	1	0	1	0	1	1	2	0	0	0	0	0	1	0	0	1	0	0	2
830	1	1	1	0	0	2	0	0	2	0	0	1	1	0	0	1	0	2	1	1	1	0	0	0	0	0	0	0	2	2	2	1	2	1	2	2	2	0	0	0	0	0	0	0	0	0	0	0	0
831	1	0	1	0	1	2	1	0	1	0	0	0	0	0	0	0	0	1	0	0	0	1	0	0	0	0	0	0	2	2	1	0	0	0	0	2	1	0	0	1	1	0	0	0	2	1	0	0	0
832	1	2	0	0	0	1	1	0	0	0	1	0	0	0	0	0	0	1	1	0	0	1	0	0	0	0	0	1	1	1	0	0	1	2	0	2	1	0	0	1	0	1	1	0	2	2	0	0	0
833	1	0	0	0	0	2	1	0	1	0	0	0	2	0	0	0	0	0	2	0	0	1	1	1	1	1	0	0	2	2	0	0	0	0	0	2	1	0	0	1	0	0	2	0	1	0	0	0	0
834	1	1	0	1	0	1	0	0	2	0	0	0	2	0	0	0	0	0	2	0	0	0	0	0	0	2	0	0	2	2	0	1	0	0	0	2	1	1	0	0	0	1	1	0	0	0	0	0	0
835	1	1	0	1	0	2	2	0	1	1	1	0	0	0	0	0	0	0	2	0	0	0	1	0	0	1	0	0	2	2	0	0	0	1	0	2	1	0	0	1	0	1	0	0	0	0	0	0	1
836	1	0	0	0	1	2	1	0	2	0	0	0	1	0	0	0	0	0	2	0	0	0	0	0	0	1	0	1	2	2	1	0	1	0	1	1	2	0	0	1	0	1	1	0	0	1	0	0	0
837	1	1	2	0	0	0	0	0	2	0	1	0	0	0	0	0	0	1	1	1	0	0	0	0	0	1	0	0	2	2	0	1	0	1	0	2	1	0	1	0	0	0	1	0	0	0	0	0	0
838	0	1	0	0	0	0	2	1	1	0	0	0	0	0	0	0	0	1	1	1	0	0	0	0	0	1	0	0	2	2	0	0	0	1	0	2	2	0	0	1	0	0	1	0	1	0	0	1	0
839	1	0	0	1	0	2	2	1	1	0	0	0	0	0	0	0	0	0	2	0	0	0	0	0	0	2	0	0	2	2	1	1	1	0	1	1	2	0	0	1	0	1	1	0	1	1	0	0	2
840	1	2	0	0	0	0	2	0	0	0	0	0	0	0	0	0	0	1	2	1	1	0	0	0	0	1	1	0	2	2	0	0	1	1	1	1	1	1	1	0	2	1	1	0	1	1	1	0	0
841	1	1	0	0	1	1	0	0	2	0	0	1	1	0	0	0	0	1	1	0	0	0	1	0	0	1	0	1	2	1	2	0	1	0	1	2	1	0	0	2	1	0	0	0	0	1	0	0	0
842	0	2	0	1	0	1	1	0	1	0	0	0	0	0	0	0	0	0	2	0	0	1	1	1	1	1	0	0	2	2	0	1	2	1	1	2	0	1	1	1	0	1	1	0	1	0	0	1	0
843	0	2	0	0	0	0	0	0	2	0	0	0	0	0	0	0	0	1	1	1	1	0	0	0	0	2	0	0	1	2	0	1	1	0	1	1	1	0	0	2	0	1	1	0	1	0	0	1	1
844	0	1	0	0	0	0	2	0	0	0	2	0	0	0	0	0	0	2	0	1	1	0	0	0	0	1	0	2	1	1	1	1	0	1	0	2	1	1	1	0	1	0	0	0	0	0	0	0	0
845	1	0	0	0	1	1	1	0	1	0	0	0	1	0	0	0	0	1	1	1	1	0	0	0	0	2	0	2	2	2	1	0	0	1	0	2	1	0	0	0	1	1	0	0	2	0	0	0	0
846	0	1	0	0	0	0	2	1	1	1	1	0	0	0	0	0	0	0	2	0	0	1	1	1	1	1	0	0	2	2	0	0	2	0	0	2	2	0	0	0	0	0	1	1	1	1	0	0	1
847	1	2	1	2	0	2	1	0	1	0	1	0	0	0	0	0	0	2	0	1	1	1	2	1	1	1	0	1	1	1	1	0	0	0	0	2	2	0	0	1	0	1	1	0	2	2	0	0	1
848	1	1	0	1	0	2	1	1	2	0	0	1	2	0	0	0	0	0	2	0	0	1	0	0	0	1	0	0	2	2	0	2	1	0	1	1	2	0	0	1	0	1	0	0	1	0	0	0	1
849	1	1	0	1	0	1	1	0	2	0	0	1	0	0	0	0	0	2	0	1	0	0	0	0	0	0	0	1	1	2	1	0	0	0	1	1	1	0	0	1	0	0	1	1	1	1	0	0	0
850	1	0	0	0	2	2	1	0	1	0	1	0	0	0	0	0	0	0	2	1	1	0	0	0	0	1	0	1	1	1	0	2	2	0	0	2	1	0	1	0	0	0	0	1	0	0	0	1	0
851	1	1	0	0	0	0	0	0	2	0	0	1	1	0	0	1	0	0	2	0	0	0	1	0	0	0	2	1	2	2	1	0	0	0	0	2	0	1	1	1	0	0	0	1	0	1	0	0	0
852	1	0	0	0	0	1	1	0	1	0	1	0	2	0	0	0	1	2	0	2	2	0	0	0	0	1	0	0	1	1	0	0	0	1	0	2	0	0	0	2	1	1	0	0	1	1	0	0	0
853	1	1	1	1	1	2	2	0	1	0	0	0	1	0	0	0	0	2	0	2	2	0	0	0	0	0	0	0	2	1	1	0	0	0	0	2	1	0	0	2	0	0	1	0	1	0	0	0	0
854	1	0	0	1	1	2	1	1	2	0	0	0	0	0	0	0	0	1	1	0	0	2	0	0	0	0	0	0	2	1	0	0	0	1	0	2	0	1	1	0	0	0	0	0	0	0	0	0	0
855	1	1	0	0	0	0	1	0	1	0	1	0	1	0	0	0	0	1	1	0	0	0	0	0	0	2	0	1	2	2	1	1	0	0	0	2	1	1	0	0	0	0	1	1	2	1	0	0	0
856	1	2	0	0	0	0	0	0	1	0	1	0	0	0	0	0	0	0	2	1	1	0	0	0	0	1	0	0	2	2	0	0	0	0	0	2	1	0	0	1	0	0	2	0	1	0	0	1	0
857	1	2	1	1	0	1	1	0	1	0	1	1	2	0	0	1	0	0	2	0	0	1	0	0	0	0	0	1	1	1	1	1	1	1	0	2	2	0	0	1	0	0	1	0	1	0	0	0	2
858	0	2	1	2	0	2	2	1	1	1	1	0	1	0	0	0	0	0	2	0	0	0	0	0	0	1	0	1	2	2	0	0	0	1	0	2	2	0	0	0	0	0	0	1	0	1	0	0	0
859	1	1	0	0	0	1	2	0	0	0	0	1	1	0	0	1	0	2	0	1	1	1	0	0	0	0	0	1	2	2	0	0	2	0	0	2	2	0	0	2	0	1	1	0	1	0	0	0	0
860	0	1	0	0	0	0	1	0	1	0	0	1	2	0	0	0	0	0	2	0	0	0	1	0	0	0	1	1	2	2	0	1	1	0	0	2	1	0	0	2	0	0	2	0	1	0	0	0	1
861	1	2	0	0	0	1	1	0	2	0	0	0	0	0	0	0	0	2	0	1	1	1	1	1	1	1	0	1	1	1	0	1	0	0	0	2	2	0	0	1	0	2	2	0	2	0	1	0	1
862	1	2	0	0	0	0	1	1	2	0	0	0	1	0	0	0	0	1	1	1	1	1	1	0	0	0	0	1	2	2	1	1	0	1	0	2	0	0	0	1	0	0	1	0	0	0	1	0	0
863	1	2	0	1	0	2	1	0	2	0	0	0	1	0	0	0	0	2	0	0	0	0	0	0	0	1	0	1	2	2	1	1	1	0	0	2	0	0	1	1	0	0	1	0	0	0	0	0	0
864	1	1	0	1	1	2	1	0	1	0	0	1	1	0	0	0	0	1	1	0	0	0	0	0	0	2	0	0	2	2	0	0	1	1	1	1	2	0	0	0	0	1	1	0	1	1	0	1	0
865	1	1	0	0	0	0	1	0	1	0	1	0	1	0	0	0	0	0	2	1	1	0	0	0	0	0	0	1	2	2	2	1	1	1	0	2	0	0	0	1	1	0	0	0	0	1	0	0	1
866	1	1	0	1	0	1	1	0	1	0	1	0	0	0	0	0	1	2	1	1	0	1	0	0	0	1	0	1	2	1	1	1	0	0	0	2	2	0	0	1	0	0	0	0	0	1	0	0	1
867	1	1	0	0	0	0	1	0	2	0	0	0	0	0	0	0	0	1	0	0	0	0	0	0	0	1	0	0	1	2	0	0	1	0	1	1	2	0	0	1	0	1	0	0	0	1	1	0	0
868	1	2	0	0	0	0	0	0	2	0	0	0	0	0	0	0	0	0	1	0	0	1	1	1	1	0	0	0	2	2	0	1	1	1	0	2	2	1	1	0	1	0	0	0	0	0	0	1	0
869	0	2	0	0	0	0	1	1	2	0	0	0	1	0	0	0	0	2	0	1	1	0	1	0	0	2	0	1	2	2	1	1	1	0	0	2	2	0	0	1	0	0	0	0	0	0	0	0	0
870	1	1	0	0	0	0	0	0	2	0	0	0	0	0	0	0	0	1	1	1	1	0	0	0	0	0	0	1	2	2	1	0	1	0	1	1	1	0	0	0	1	0	0	0	0	0	1	0	0
871	1	2	0	1	0	2	2	0	1	0	0	0	0	0	0	0	0	1	1	0	0	0	1	0	0	2	0	0	2	2	1	0	2	0	0	2	1	0	0	2	0	0	1	1	1	0	0	0	0
872	0	1	0	0	1	1	2	0	0	0	1	1	0	0	0	0	0	2	0	0	0	1	0	0	0	1	0	0	2	2	0	0	0	1	1	1	1	1	0	0	0	0	2	0	0	1	1	0	0
873	0	1	0	1	0	2	1	0	1	1	1	1	1	0	0	0	0	1	1	1	1	1	0	0	0	0	0	0	2	2	1	1	1	1	1	1	1	0	0	0	0	1	1	0	0	1	0	0	0
874	1	1	0	1	0	1	1	1	2	0	0	0	0	0	0	0	0	1	1	0	0	0	1	0	0	2	0	1	1	1	1	0	1	1	1	2	1	0	0	1	0	1	0	0	2	1	0	0	0
875	0	0	0	0	0	1	1	0	2	0	0	0	0	0	0	0	0	1	1	0	0	0	1	0	0	1	0	1	2	2	0	0	0	0	0	2	1	0	0	1	0	1	1	0	1	1	0	0	2
876	0	0	0	0	0	1	2	0	2	0	1	1	1	0	0	0	0	0	2	0	0	0	0	0	0	1	0	1	2	2	0	2	1	0	0	2	1	1	0	0	0	1	1	0	1	0	0	0	1
877	1	0	0	1	0	2	1	0	1	1	1	0	1	0	0	0	0	2	0	1	1	1	0	0	0	0	0	0	2	2	1	1	1	1	1	1	1	0	0	1	0	0	0	0	1	1	0	0	2
878	1	0	0	0	1	1	1	0	1	0	0	1	1	0	0	1	0	0	2	1	1	1	1	1	1	1	0	0	2	2	1	0	1	0	0	2	2	0	0	0	1	0	0	0	1	1	0	0	1
879	0	1	0	0	0	1	0	0	2	0	2	0	0	0	0	0	0	2	1	0	0	0	1	1	1	2	0	0	2	2	1	0	1	0	1	1	2	0	0	0	0	1	0	0	2	1	0	0	0
880	0	0	0	0	1	2	1	1	2	0	1	0	0	0	0	0	0	1	1	0	0	0	0	0	0	0	0	0	2	2	0	0	2	0	0	2	0	0	0	1	0	0	0	0	0	0	0	0	1
881	0	1	0	1	0	1	1	0	2	0	0	1	1	0	0	1	1	1	1	0	0	2	1	1	1	1	0	0	2	2	0	1	1	1	2	1	1	0	0	2	1	0	0	0	0	1	0	0	0
882	1	1	0	1	0	1	1	0	1	0	0	0	1	0	0	0	1	1	2	0	0	2	1	1	1	1	1	0	2	2	1	1	0	0	0	2	1	0	1	0	0	0	0	0	0	1	0	0	1
883	1	1	0	1	0	1	0	0	2	0	1	0	0	0	0	0	0	1	1	0	0	0	0	0	0	0	0	1	2	2	0	0	0	2	1	1	1	1	0	0	0	0	0	0	2	2	0	0	1
884	1	1	0	0	0	2	0	0	2	0	0	0	0	0	0	0	0	0	2	0	0	0	0	0	0	1	0	0	2	2	1	1	2	0	2	0	1	0	1	1	0	0	0	0	1	0	0	0	0
885	1	2	0	1	0	2	2	0	1	0	1	0	1	0	0	0	0	0	2	0	0	1	0	0	0	0	0	0	2	2	0	0	2	0	1	1	2	0	0	1	0	1	0	0	0	0	0	0	0
886	0	0	0	0	1	2	1	1	2	0	0	0	0	0	0	0	1	2	0	2	2	0	0	0	0	1	0	0	1	1	1	0	0	2	1	1	2	0	0	1	0	0	0	0	0	0	1	0	0
887	0	2	0	0	0	2	0	0	1	0	1	0	1	0	0	0	0	1	1	1	1	0	0	0	0	0	0	1	1	2	0	1	0	1	0	2	2	0	0	0	0	0	0	0	1	0	0	0	0
888	1	2	0	0	0	0	2	0	0	0	0	0	0	0	0	0	0	1	1	1	1	1	0	0	0	1	0	0	1	1	1	1	1	0	2	1	2	0	0	0	0	0	0	0	0	0	0	0	0
889	1	0	1	0	0	1	1	0	1	0	1	1	1	0	0	0	0	1	1	1	0	1	0	0	0	0	0	0	2	2	0	0	1	1	1	2	1	0	0	0	0	0	1	1	2	0	0	0	2
890	1	2	0	1	0	1	1	0	2	0	0	0	0	0	0	0	0	1	1	1	1	0	0	0	0	1	0	0	2	2	2	2	2	0	0	2	2	0	0	1	0	0	0	0	0	1	1	0	0
891	1	1	0	0	1	1	0	0	2	0	0	0	0	0	0	0	0	2	0	1	0	2	1	1	1	1	1	1	2	2	0	1	0	0	0	2	1	0	1	0	1	0	0	1	0	0	0	0	1
892	1	1	1	0	1	2	1	0	1	0	0	0	0	0	0	0	0	0	2	0	0	0	2	0	0	0	0	0	1	1	1	1	2	0	0	2	1	0	0	1	0	1	0	0	1	0	0	0	0
893	1	1	0	0	0	2	0	0	2	0	0	0	0	0	0	0	0	1	1	1	1	1	0	0	0	0	0	0	2	1	0	0	0	0	0	2	2	0	0	1	0	0	1	0	1	1	0	0	0
894	0	1	0	1	1	2	0	0	1	0	1	0	0	0	0	0	0	0	2	0	0	0	0	0	0	0	1	1	2	2	0	0	0	2	1	2	1	1	0	1	0	0	1	0	1	1	0	0	0
895	1	2	0	0	0	0	1	0	1	0	1	0	0	0	0	0	0	0	2	1	1	0	0	0	0	1	0	0	2	2	0	1	2	0	1	1	2	0	0	0	0	0	0	0	0	0	0	0	0
896	1	0	0	0	0	1	0	0	2	0	0	0	1	0	0	0	0	1	1	1	0	0	1	0	0	1	0	0	2	2	0	0	2	0	1	1	1	0	0	0	0	1	1	0	2	0	0	0	1
897	1	1	0	0	0	0	1	0	1	0	0	1	1	0	0	0	0	1	1	0	0	0	0	0	0	1	0	0	2	1	0	0	1	1	0	2	2	1	0	0	0	1	1	0	1	2	0	0	0
898	1	1	0	1	0	1	2	0	0	0	0	0	0	0	0	0	0	0	1	0	0	1	1	1	1	1	0	0	2	2	1	1	1	1	1	1	0	1	0	0	0	1	0	0	1	1	0	0	0
899	1	2	0	1	0	1	2	0	0	0	1	1	1	0	0	1	0	0	2	0	0	0	0	0	0	2	0	1	2	1	1	2	2	0	2	1	2	1	1	0	1	2	2	0	1	1	0	0	0
900	1	0	0	0	1	1	1	0	1	0	1	0	0	0	0	0	0	2	0	1	1	0	1	0	0	0	0	0	2	2	0	0	1	0	1	1	1	0	1	0	0	0	2	0	1	0	1	1	0
901	1	2	1	1	0	1	2	1	1	0	0	0	0	0	0	0	0	1	1	1	1	0	1	0	0	1	0	0	1	1	1	2	1	0	0	2	2	1	0	0	0	0	0	1	0	0	1	0	0
902	0	0	0	0	0	2	0	0	2	0	2	1	1	0	0	0	0	1	1	1	0	1	0	0	0	0	0	0	2	2	1	1	1	0	0	2	2	0	0	2	1	1	0	0	1	2	0	0	0
903	1	0	0	0	1	2	1	0	1	0	0	0	1	0	0	0	0	1	1	1	1	1	0	0	0	1	0	0	2	2	0	0	1	2	1	2	1	1	1	0	1	0	0	0	0	1	1	0	0
904	1	0	0	1	0	2	1	0	1	0	0	0	1	0	0	0	0	0	2	0	0	1	0	0	0	0	0	0	2	2	0	0	0	1	1	1	1	0	0	1	0	0	0	0	0	0	0	1	0
905	1	2	0	0	0	1	1	0	1	1	1	1	1	0	0	1	0	1	1	2	1	1	0	0	0	1	0	0	1	1	1	0	1	0	0	2	1	0	0	0	0	0	1	0	0	0	0	0	0
906	1	0	0	0	1	2	1	0	2	0	1	2	2	0	0	0	1	1	1	1	0	0	0	0	0	0	0	0	2	2	0	1	0	1	0	2	1	0	0	0	0	0	1	0	1	1	1	0	0
907	1	1	0	0	0	0	1	0	1	0	1	0	0	0	0	0	0	2	0	1	1	0	0	0	0	1	2	1	2	2	1	0	1	1	0	2	2	0	0	0	0	1	1	0	1	1	0	0	0
908	0	0	0	0	0	2	1	0	2	0	1	2	2	0	0	1	0	1	1	1	1	1	0	0	0	0	0	0	2	2	0	0	0	0	0	2	2	0	0	1	0	1	1	0	0	0	0	0	1
909	1	1	1	1	1	2	0	0	2	0	0	0	0	0	0	0	0	0	2	0	0	0	0	0	0	1	0	0	2	2	2	1	1	0	0	2	1	0	0	1	0	0	0	0	1	0	0	0	0
910	1	2	0	0	0	0	2	1	2	0	1	0	1	0	0	0	0	1	0	1	1	1	0	0	0	0	0	0	2	2	0	0	0	0	2	2	1	0	0	1	0	0	1	0	1	0	0	0	0
911	1	0	0	0	0	1	1	1	2	0	0	0	1	0	0	0	0	0	2	0	0	0	1	0	0	2	0	2	1	1	0	1	1	0	0	2	0	0	0	1	0	0	1	0	2	0	0	0	0
912	1	0	0	0	1	2	2	0	1	0	0	0	0	0	0	0	0	0	2	0	0	0	0	0	0	1	0	0	1	1	1	1	1	1	0	2	1	0	0	1	0	0	0	0	0	1	0	0	1
913	1	2	0	0	0	1	1	0	1	0	1	0	1	0	0	0	0	1	1	1	0	1	0	0	0	1	0	0	2	2	0	0	0	1	1	1	0	1	0	1	0	0	0	0	1	1	0	0	1
914	0	0	0	0	0	1	0	0	2	0	0	1	1	0	0	1	0	1	1	1	1	0	0	0	0	1	0	0	2	2	1	0	1	1	0	2	1	0	0	2	0	0	1	0	0	1	0	1	0
915	1	2	1	1	0	1	1	0	1	0	0	1	1	0	0	0	0	1	0	1	1	0	0	0	0	2	0	1	2	2	0	0	1	1	0	2	1	1	0	0	0	1	1	0	2	2	0	0	0
916	0	0	1	0	1	2	2	1	1	0	1	0	0	0	0	0	0	0	1	0	0	0	0	0	0	2	0	0	2	2	1	1	2	0	1	1	1	0	1	0	0	1	1	0	0	0	1	0	0
917	0	1	0	0	0	0	0	0	1	0	0	0	0	0	0	0	0	0	2	0	0	0	1	0	0	2	0	0	2	2	0	2	2	0	1	2	1	0	1	0	0	1	1	1	1	1	0	0	1
918	1	2	0	0	0	0	2	0	1	0	0	1	1	0	0	0	0	1	1	1	1	1	1	1	1	1	0	1	2	2	1	0	0	0	0	2	1	0	1	0	0	0	1	1	0	1	0	0	1
919	1	1	1	0	0	2	1	0	1	0	0	0	1	0	0	0	1	1	2	0	0	0	0	0	0	1	0	1	2	2	2	1	1	0	1	1	1	1	1	0	2	0	1	0	1	0	0	0	0
920	1	1	0	1	0	1	2	1	1	0	0	0	0	0	0	0	0	1	1	1	1	1	0	0	0	1	0	0	2	2	0	1	0	0	0	2	0	1	0	1	0	0	0	0	0	0	1	0	0
921	0	1	0	1	0	2	1	0	2	0	1	0	0	0	0	0	0	2	0	1	1	1	0	0	0	1	1	1	2	2	0	0	0	0	0	2	1	1	0	0	0	0	0	0	1	1	0	0	0
922	1	2	0	0	0	0	1	0	2	0	0	1	1	0	0	0	0	1	1	0	0	0	0	0	0	1	0	1	2	1	1	1	1	0	0	2	1	0	1	0	0	0	0	0	0	1	0	0	0
923	1	2	0	0	1	1	2	0	0	0	2	1	2	0	0	1	0	0	2	0	0	0	0	0	0	2	0	1	2	1	0	0	1	2	1	2	1	0	0	1	0	0	0	0	1	0	0	0	0
924	0	2	0	1	0	1	1	0	1	0	0	0	0	0	0	0	0	2	0	2	1	1	1	1	1	1	0	1	1	1	0	0	1	0	0	2	2	0	0	0	0	0	2	0	1	0	1	1	0
925	1	2	1	1	0	1	2	0	1	0	1	0	0	0	0	0	0	2	0	0	0	0	1	0	0	1	0	0	2	2	2	1	1	0	0	2	1	1	0	1	0	1	0	0	2	1	0	0	0
926	1	0	0	0	0	1	1	0	2	1	0	0	0	0	0	0	1	2	0	1	1	1	0	0	0	0	1	1	2	2	0	0	0	1	1	1	2	0	0	1	0	0	0	0	0	0	0	0	0
927	1	0	0	0	1	1	2	0	0	0	1	0	0	0	0	0	0	1	1	1	1	2	0	0	0	0	0	1	1	1	1	0	0	1	0	2	0	1	0	0	0	0	0	0	0	1	0	0	0
928	1	1	0	0	0	0	0	0	1	0	1	0	0	0	0	0	0	1	1	2	1	0	0	0	0	0	0	0	1	1	0	0	1	0	1	1	2	0	0	1	0	1	1	0	1	2	0	0	0
929	0	2	0	0	0	1	1	0	1	0	1	0	0	0	0	0	0	1	1	1	1	0	2	0	0	1	0	1	2	2	0	2	1	0	1	1	2	1	0	0	0	0	0	0	0	0	0	0	0
930	1	0	0	0	0	1	1	0	1	0	1	1	1	0	0	0	0	1	2	1	0	0	0	0	0	1	0	1	1	0	0	0	1	0	0	2	1	0	0	1	0	0	0	0	1	1	0	0	0
931	1	1	0	0	0	0	0	0	1	0	0	0	0	0	0	0	0	2	0	1	1	0	2	0	0	0	0	0	2	2	0	0	1	1	1	2	0	0	0	2	0	0	2	0	0	1	0	0	1
932	1	2	0	1	0	1	1	1	2	0	0	0	1	0	0	0	0	1	1	0	0	1	0	0	0	1	0	0	1	1	1	1	0	0	0	2	1	1	0	0	0	0	1	0	0	1	0	0	1
933	1	1	0	0	0	1	0	0	2	0	0	0	0	0	0	0	0	0	2	0	0	1	0	0	0	0	0	1	2	2	1	2	1	0	1	1	2	0	0	0	0	0	0	1	0	0	1	0	0
934	1	0	0	0	1	1	1	1	1	1	0	0	1	0	0	0	0	0	2	1	1	1	0	0	0	1	0	1	2	2	2	0	1	0	0	2	2	0	0	0	0	0	0	1	0	1	0	0	0
935	1	2	0	0	0	2	2	0	1	0	0	0	0	0	0	0	0	1	1	1	0	1	1	0	0	0	0	0	2	2	0	1	1	0	1	2	2	0	0	0	0	1	1	0	2	1	0	0	0
936	0	2	0	0	0	0	0	0	2	0	1	0	0	0	0	0	0	1	1	1	1	0	1	0	0	2	0	0	2	2	2	0	0	2	1	1	1	0	0	2	0	1	1	0	1	1	0	0	0
937	1	1	0	1	0	1	2	0	1	0	0	0	0	0	0	0	0	0	2	1	1	0	0	0	0	0	1	1	2	2	0	1	2	0	1	1	1	0	0	2	0	0	0	0	0	1	1	0	0
938	1	1	0	0	0	1	0	0	2	0	0	0	1	0	0	0	0	0	2	0	0	0	0	0	0	0	0	0	1	1	0	0	0	1	1	1	1	0	0	2	1	0	0	0	0	1	0	2	0
939	1	1	1	0	1	2	2	0	1	0	1	0	1	0	0	0	0	1	1	1	0	1	0	0	0	0	0	1	2	2	1	1	1	1	0	2	1	1	0	1	0	0	1	0	0	0	0	1	0
940	1	1	0	1	0	1	1	0	1	0	0	1	2	0	0	0	0	1	1	0	0	1	1	1	1	1	0	1	1	1	1	1	1	2	1	2	1	0	0	1	1	0	1	0	1	1	0	0	0
941	1	1	0	0	0	1	1	1	2	0	0	0	0	0	0	0	0	1	1	1	0	0	0	0	0	1	0	1	1	0	0	1	0	0	1	1	1	0	0	0	1	0	0	0	0	1	0	0	0
942	0	2	0	0	0	1	2	0	0	0	0	0	0	0	0	0	0	1	1	1	1	0	2	0	0	0	1	0	2	2	1	0	1	1	2	1	2	0	0	2	0	0	1	0	1	1	0	0	1
943	1	0	0	1	0	2	1	0	1	0	1	1	2	0	0	0	0	1	1	1	1	0	0	0	0	0	0	0	2	2	0	0	0	1	1	1	2	0	1	0	0	0	0	1	0	1	0	0	1
944	1	1	0	1	0	1	0	0	2	0	0	1	2	0	0	0	0	0	2	0	0	1	0	0	0	2	0	1	2	2	1	0	2	1	1	2	1	0	0	1	0	0	1	0	2	0	0	0	0
945	1	1	0	1	0	1	2	0	2	0	1	0	2	0	0	0	0	1	1	1	1	1	0	0	0	1	0	0	2	2	0	1	0	0	0	2	2	0	0	0	0	0	0	0	0	2	0	0	1
946	1	0	0	0	1	1	0	0	2	0	0	1	1	0	0	0	0	0	1	1	1	1	1	1	1	1	1	1	1	1	0	0	1	0	0	2	1	0	0	1	0	1	1	0	1	0	0	0	0
947	1	0	0	0	0	1	1	0	1	0	1	0	1	0	0	0	0	1	1	1	0	0	0	0	0	0	0	0	2	2	1	0	0	0	0	2	1	1	1	0	0	1	1	0	1	2	0	0	0
948	1	1	0	0	0	1	2	0	0	0	0	0	0	0	0	0	0	2	0	1	1	1	1	1	1	1	0	0	1	1	0	0	1	1	0	2	1	0	0	2	1	0	0	0	0	1	0	0	0
949	1	0	0	0	1	2	0	0	1	0	1	0	1	0	0	0	0	1	2	1	1	0	0	0	0	0	2	1	2	2	1	0	2	1	1	2	1	0	1	0	0	1	1	0	1	1	0	1	1
950	1	1	0	0	0	1	1	0	2	0	0	0	1	0	0	0	0	1	2	1	1	0	0	0	0	1	0	0	2	2	0	2	1	0	1	0	2	0	0	2	0	0	2	0	0	0	0	0	1
951	0	1	1	1	1	2	0	0	1	0	1	0	2	0	0	0	0	0	2	0	0	0	0	0	0	2	0	0	2	2	0	0	1	1	0	2	2	0	0	1	0	0	0	0	1	0	0	0	0
952	0	0	0	2	1	2	2	0	1	0	0	0	1	0	0	0	0	1	1	0	0	2	1	1	1	1	0	0	2	2	0	1	1	0	1	1	2	0	0	0	0	2	2	0	2	0	0	0	0
953	1	0	0	0	1	1	0	0	2	0	0	1	1	0	0	0	0	0	2	0	0	0	0	0	0	1	0	0	2	2	0	0	1	0	1	2	2	1	0	0	0	0	1	0	0	1	0	0	0
954	1	2	0	1	0	1	2	0	1	0	0	0	0	0	0	0	0	2	0	1	1	0	1	0	0	1	0	0	2	2	1	1	0	0	1	1	1	0	0	0	1	2	2	0	1	1	0	0	1
955	0	0	0	0	1	1	0	0	2	0	0	1	2	0	0	0	0	2	0	1	1	0	0	0	0	1	0	0	2	2	0	1	1	1	0	2	1	0	0	1	0	0	0	0	1	0	0	0	1
956	1	0	0	0	0	1	1	0	1	0	0	1	2	0	0	1	0	0	2	0	0	0	0	0	0	1	0	0	2	2	1	2	2	0	1	1	1	0	0	0	0	1	0	0	1	2	0	0	0
957	1	1	0	1	0	1	0	0	2	0	0	0	1	0	0	0	0	1	1	1	0	0	0	0	0	1	1	1	2	2	0	2	2	1	0	2	1	0	0	1	0	0	0	1	0	0	0	0	0
958	0	2	0	0	0	0	0	0	2	0	0	1	0	0	0	0	0	0	1	1	1	1	0	0	0	2	0	1	2	2	0	0	1	0	1	2	2	0	0	2	0	1	2	0	0	1	0	1	0
959	1	1	0	1	0	1	1	0	1	0	1	1	0	0	0	0	0	1	1	1	0	1	1	1	1	1	0	0	2	2	0	1	1	0	1	1	1	1	0	0	0	0	0	0	0	0	0	0	0
960	1	1	0	0	1	1	0	0	2	0	1	1	1	0	0	1	0	0	1	0	0	1	0	0	0	2	0	1	2	2	1	0	2	1	2	1	1	0	0	0	0	1	1	0	1	0	0	0	0
961	0	0	0	0	1	2	1	0	2	0	1	0	1	1	1	0	0	2	0	2	1	1	0	0	0	1	1	1	2	2	0	0	1	0	1	1	1	0	0	1	0	0	0	1	1	1	1	1	0
962	1	0	0	0	0	2	0	0	2	0	0	0	0	0	0	0	0	1	1	1	0	0	0	0	0	0	0	0	2	2	0	1	1	0	2	1	1	0	0	0	0	0	1	1	2	0	0	0	0
963	1	2	0	0	0	0	2	0	0	0	1	1	1	0	0	0	0	1	1	0	0	1	2	1	1	1	0	0	2	2	0	2	2	1	0	2	2	0	0	0	1	0	1	0	1	0	0	0	0
964	1	1	1	1	0	2	2	1	2	0	1	0	0	0	0	0	1	2	1	0	0	0	0	0	0	2	0	0	2	2	1	0	1	0	1	2	2	0	0	1	0	1	1	0	1	0	0	0	0
965	1	2	0	0	0	0	1	1	2	0	0	0	1	0	0	0	0	1	1	1	0	0	0	0	0	0	0	0	2	2	0	2	1	0	0	2	2	0	0	1	0	0	1	0	1	1	0	0	2
966	1	1	0	1	0	1	1	0	2	0	1	1	0	0	0	0	0	0	2	0	0	0	0	0	0	0	0	0	2	1	0	0	1	0	1	1	0	0	0	1	1	2	2	0	2	0	1	0	0
967	1	2	0	0	0	0	1	0	1	0	0	0	0	0	0	0	0	2	0	1	1	0	1	0	0	1	0	0	1	1	0	0	1	1	1	2	1	1	1	0	2	0	1	0	0	2	0	0	0
968	1	1	1	0	0	2	1	0	2	0	0	0	0	0	0	0	0	1	1	1	1	0	0	0	0	1	0	0	2	1	0	1	1	0	0	2	1	1	0	0	0	0	0	0	0	2	0	0	2
969	0	1	0	1	1	2	2	0	1	0	0	0	2	1	1	0	0	0	2	0	0	0	0	0	0	0	0	1	2	2	2	2	2	0	2	0	1	0	0	1	0	0	0	0	0	0	0	0	1
970	1	1	0	0	0	1	1	1	1	1	0	0	0	0	0	0	1	2	1	0	0	1	1	1	1	1	0	0	2	2	0	0	2	0	0	2	1	1	0	1	0	1	1	0	0	1	0	0	0
971	1	1	0	0	0	1	0	0	2	0	0	0	1	0	0	0	0	0	2	0	0	0	0	0	0	1	0	0	2	2	0	1	1	1	1	2	2	1	1	0	1	1	1	0	1	1	0	0	1
972	1	0	0	0	0	1	1	0	1	0	0	1	0	0	0	0	0	2	0	1	1	0	0	0	0	1	1	1	2	2	0	0	0	0	1	1	0	1	1	1	0	0	1	0	0	1	0	0	1
973	1	1	0	1	0	1	2	0	1	0	2	1	1	0	0	1	0	0	1	1	1	0	0	0	0	0	0	0	1	1	1	1	1	0	1	1	2	0	0	1	0	0	0	0	0	0	0	0	0
974	1	1	0	0	0	2	1	0	1	0	1	0	0	0	0	0	0	0	2	0	0	0	0	0	0	2	0	0	2	2	0	0	1	0	0	2	2	1	0	0	0	0	0	0	0	1	0	0	0
975	1	1	0	0	0	1	2	1	1	0	1	0	0	0	0	0	0	1	1	1	1	1	1	0	0	0	0	0	2	1	0	1	1	0	2	1	2	1	1	0	1	1	0	0	2	0	0	1	0
976	0	1	0	0	0	1	2	1	1	0	1	0	1	0	0	0	0	1	1	1	1	0	1	0	0	0	0	2	1	2	1	1	1	0	0	2	2	1	0	0	0	0	2	0	0	0	0	0	0
977	1	1	1	0	1	2	1	1	2	0	0	0	1	0	0	0	0	0	2	1	1	1	1	0	0	0	0	0	2	2	0	1	0	1	1	2	0	0	1	1	0	0	0	0	0	0	0	0	2
978	0	1	1	1	0	2	1	0	2	0	0	0	1	0	0	0	0	1	1	1	1	0	0	0	0	1	0	1	2	1	1	1	1	2	1	2	2	0	0	1	0	1	0	0	1	2	0	0	0
979	1	2	0	0	0	0	1	0	1	1	1	0	2	1	1	0	0	0	2	0	0	1	0	0	0	0	0	1	2	2	1	0	1	0	0	2	1	1	0	0	0	1	1	0	1	2	0	0	0
980	1	0	1	0	0	1	1	0	1	0	0	0	1	0	0	0	0	1	1	0	0	0	0	0	0	1	0	0	2	2	0	1	2	0	0	2	0	0	0	2	0	0	0	0	0	1	0	0	0
981	1	1	0	0	0	0	1	0	1	0	1	1	1	0	0	1	0	2	0	1	1	0	0	0	0	2	0	0	2	2	0	0	0	0	0	2	1	0	0	0	1	0	0	0	0	0	0	0	1
982	0	2	0	0	0	2	1	0	2	0	0	0	2	1	1	0	0	0	2	0	0	0	0	0	0	2	0	1	2	2	1	0	1	1	1	2	1	0	0	1	0	1	1	0	2	0	1	0	0
983	1	0	0	0	0	1	1	0	1	0	1	0	1	1	0	0	0	0	2	0	0	1	1	0	0	0	0	2	2	2	0	1	2	0	1	1	2	0	0	1	0	0	0	0	0	1	0	0	1
984	1	1	1	0	0	1	1	0	1	0	1	1	2	0	0	1	0	0	2	0	0	2	1	1	1	1	0	1	2	2	1	0	0	0	0	2	2	0	0	1	0	0	1	1	1	0	0	0	0
985	1	2	1	1	0	1	2	0	0	0	2	1	1	0	0	0	0	1	1	0	0	1	0	0	0	1	0	0	2	2	0	0	1	0	1	1	1	0	0	0	0	0	1	0	1	1	0	0	1
986	1	1	0	0	0	1	1	0	1	0	1	0	2	0	0	0	0	0	2	0	0	0	0	0	0	2	1	1	2	2	1	1	2	0	0	2	1	0	0	0	0	0	0	1	1	1	0	0	0
987	0	1	0	0	1	2	1	0	0	0	1	1	2	0	0	0	0	2	0	1	1	1	0	0	0	0	0	0	1	1	0	0	1	2	0	2	1	1	0	0	0	2	2	0	2	1	0	2	0
988	1	1	0	1	0	1	1	0	1	0	1	0	0	0	0	0	0	2	0	1	1	0	0	0	0	1	0	0	2	2	0	0	1	2	1	1	0	1	0	0	0	0	0	0	1	0	0	1	0
989	1	1	0	0	0	0	1	0	1	0	0	0	0	0	0	0	0	0	2	0	0	0	0	0	0	1	0	1	1	1	1	0	1	1	1	2	2	0	0	0	0	2	2	0	1	1	0	0	0
990	0	0	0	0	0	1	0	0	2	0	0	1	1	0	0	0	0	0	2	0	0	1	1	1	1	1	0	0	1	1	0	0	2	0	2	1	1	0	0	1	0	1	0	0	1	0	0	0	1
991	1	1	0	0	1	1	1	1	2	0	0	1	1	0	0	0	0	0	2	0	0	0	0	0	0	0	0	0	2	2	0	1	1	1	0	2	1	0	0	2	0	0	0	0	0	1	0	0	0
992	1	1	0	0	1	1	1	0	2	0	0	0	1	0	0	0	1	0	2	1	1	2	0	0	0	0	0	1	2	2	2	0	1	0	1	1	2	0	0	0	0	0	0	0	0	1	0	0	0
993	1	2	0	1	0	1	1	1	2	0	0	1	1	0	0	1	0	1	1	1	1	1	0	0	0	0	0	1	2	1	0	1	2	0	1	2	0	1	0	1	0	0	0	0	0	1	0	0	0
994	1	0	0	0	1	2	1	0	1	0	1	1	2	0	0	0	1	0	2	1	1	0	0	0	0	0	0	0	1	1	0	1	2	0	0	2	2	0	0	1	0	2	2	0	2	1	0	0	1
995	1	2	0	0	1	1	0	0	1	0	1	0	0	0	0	0	0	0	2	0	0	1	0	0	0	1	0	0	2	2	1	0	2	0	2	1	0	0	1	1	0	0	0	0	0	2	0	0	0
996	1	2	1	0	0	0	2	0	0	0	1	1	0	0	0	0	0	1	1	0	0	1	1	1	1	0	0	2	1	1	0	0	1	0	1	2	2	0	0	2	1	0	2	0	0	0	0	0	0
997	0	1	0	1	0	1	2	1	1	0	1	2	2	0	0	1	0	1	2	0	0	0	0	0	0	2	0	0	2	2	1	1	0	0	1	1	2	0	0	0	0	0	1	0	1	0	0	0	0
998	0	1	0	0	0	1	2	1	1	0	0	0	0	0	0	0	0	1	2	1	0	0	1	0	0	0	0	2	2	2	1	2	1	0	1	1	1	1	0	0	0	0	1	1	1	0	0	1	1
999	0	0	1	1	0	1	2	0	0	0	1	1	1	0	0	0	0	0	2	0	0	1	0	0	0	0	0	0	2	2	0	1	0	0	0	2	0	1	0	1	0	1	0	0	1	1	2	0	0
1000	1	1	0	0	0	0	2	1	1	0	1	1	2	0	0	0	0	0	2	0	0	0	0	0	0	1	0	1	2	2	1	0	1	0	0	2	2	0	0	1	0	0	1	0	1	1	0	0	0
[truncated: 252 more columns]
