# Supplementary material for: KNN-MDR: a learning approach for improving interactions mapping performances in genome wide association studies
Source: BMC Bioinformatics. 2017 Mar 21;18:184. doi: 10.1186/s12859-017-1599-7 (PMC5361736; doi:10.1186/s12859-017-1599-7)
Supplement: Supplementary file 5 — The data set(s) supporting the results of Table 3. (ZIP 7092 kb) [file 12859_2017_1599_MOESM5_ESM.zip › 000/S11/mkallsimul.dat]

1	1	0	0	0	0	0	2	2	0	0	0	0	0	0	0	0	1	2	0	0	1	0	0	2	0	0	2	0	0	1	0	0	1	0	0	2	2	0	0	1	1	2	0	0	1	0	0	0	0
2	0	1	1	0	1	1	1	1	1	1	0	0	0	0	0	0	2	1	1	1	2	0	0	2	1	1	1	0	1	2	0	2	2	0	0	0	2	0	0	2	0	0	0	0	1	0	0	0	2
3	1	0	0	0	0	1	0	1	2	1	0	0	1	0	0	0	0	2	0	0	0	0	1	1	0	0	1	1	1	1	2	0	2	2	0	1	0	0	0	0	2	0	1	0	1	2	1	1	0
4	1	0	0	0	0	1	1	1	1	1	1	0	0	0	0	0	1	0	2	2	2	0	0	2	0	0	1	0	0	1	1	1	1	1	0	2	2	0	0	1	0	0	1	0	1	1	1	1	0
5	1	0	1	1	1	1	1	1	2	1	0	2	2	1	1	1	1	0	2	2	2	0	1	1	2	2	2	0	0	2	0	1	1	1	1	1	2	0	0	0	1	0	1	0	1	0	1	1	0
6	1	1	0	0	0	1	1	1	2	2	0	0	0	0	0	0	1	0	2	1	2	0	1	1	0	0	1	0	0	1	1	2	1	1	0	2	1	0	0	1	1	0	0	2	0	0	0	0	0
7	0	0	0	0	0	1	1	1	1	1	1	0	1	0	0	0	1	2	1	1	1	0	0	2	0	0	1	1	1	2	0	1	1	2	1	2	1	2	1	0	1	0	1	0	1	1	0	0	0
8	0	0	0	0	0	2	2	2	1	1	1	0	1	0	0	0	2	0	2	2	2	0	1	1	1	1	2	0	0	2	1	0	1	1	0	1	0	0	0	0	2	1	0	0	1	0	1	0	1
9	0	0	0	0	0	1	2	2	2	1	0	0	0	0	0	0	2	1	1	1	2	0	0	2	0	0	2	1	1	1	1	1	2	0	0	1	2	1	1	0	1	0	0	0	0	0	0	0	1
10	1	1	0	0	0	1	1	1	2	2	0	0	1	0	0	0	1	2	0	0	2	0	0	2	0	0	2	0	0	2	2	1	2	0	0	2	1	0	0	0	2	0	0	0	0	0	1	0	0
11	1	0	0	0	0	0	1	1	2	2	0	1	1	0	0	0	2	1	2	1	2	0	0	2	0	0	1	1	2	2	1	1	2	1	1	1	1	0	0	1	1	0	0	0	0	1	0	0	1
12	0	1	0	0	0	1	1	1	1	0	1	0	1	0	0	0	1	1	1	1	1	0	0	2	0	0	1	1	0	1	2	0	2	1	1	2	1	1	1	0	1	0	0	0	0	1	0	0	0
13	0	0	0	0	0	2	1	1	1	1	1	0	1	0	0	0	1	1	1	1	1	1	1	1	0	1	1	1	1	1	1	0	1	1	0	2	1	1	0	1	0	0	0	0	0	0	0	0	0
14	1	0	0	0	0	0	0	1	2	1	0	0	0	0	0	0	1	0	2	2	2	0	0	2	0	0	1	1	1	2	0	0	2	1	0	1	0	0	0	0	2	0	0	0	1	0	0	0	1
15	0	0	0	0	0	2	1	1	1	1	0	0	0	0	0	0	1	0	1	2	2	0	0	2	0	0	2	0	0	1	0	2	2	0	0	1	2	1	1	1	0	2	0	0	0	0	0	0	1
16	1	0	0	0	0	2	1	2	0	0	1	1	2	0	0	1	1	2	0	0	1	0	0	2	1	1	2	0	0	2	0	1	1	2	2	2	1	0	0	0	1	1	0	0	0	1	0	0	0
17	1	0	0	0	0	1	1	1	1	1	0	0	0	0	0	0	1	2	0	1	1	0	0	2	0	0	2	0	0	1	0	1	2	1	0	1	1	0	0	0	1	0	0	0	0	1	0	0	0
18	0	0	0	0	0	1	2	2	0	0	1	0	0	0	0	0	1	1	1	1	1	0	0	2	0	0	0	1	1	2	1	0	1	0	0	0	2	0	0	1	0	1	0	0	1	0	0	0	0
19	1	0	0	0	0	2	1	2	1	0	0	0	0	0	0	0	1	0	1	2	2	0	1	1	0	0	1	1	1	2	0	0	1	2	1	2	1	0	0	0	1	0	0	0	0	0	0	0	0
20	1	0	0	0	0	1	1	2	1	0	0	0	1	0	0	0	0	1	1	1	1	0	0	2	0	0	2	0	0	2	1	0	1	1	0	1	2	0	0	2	0	0	0	0	1	1	0	0	0
21	1	1	0	0	0	1	0	0	2	2	0	0	1	0	0	0	2	0	1	2	2	0	0	2	0	0	1	0	1	2	0	1	1	1	0	2	1	0	0	0	1	0	1	0	1	1	0	0	0
22	1	1	0	0	0	1	1	1	2	1	0	1	1	0	0	0	1	1	2	2	2	0	0	2	1	1	1	0	0	2	0	0	1	0	0	1	1	0	0	0	2	1	1	0	1	1	0	0	0
23	1	0	0	0	0	1	1	2	2	0	0	1	1	0	0	0	1	1	1	1	2	0	0	2	1	1	2	1	1	1	0	1	2	1	1	2	1	0	0	2	0	0	0	0	1	1	0	0	0
24	1	0	0	0	0	1	2	2	1	1	1	1	1	0	0	0	1	1	1	1	1	0	0	2	0	0	0	0	0	1	1	0	1	1	1	1	0	0	0	1	0	1	0	0	0	1	0	2	0
25	1	0	0	0	0	1	2	2	1	1	0	0	1	0	0	0	2	0	2	2	2	0	1	1	1	1	1	0	1	2	0	1	1	2	2	2	1	0	0	1	1	0	0	0	0	0	0	0	0
26	1	0	0	0	0	2	2	2	1	1	1	2	2	0	0	0	1	1	1	1	1	0	2	0	1	1	1	1	2	2	0	1	1	1	0	2	1	1	1	0	1	1	0	0	1	0	0	0	0
27	0	0	0	0	0	1	1	1	2	2	0	1	2	0	0	1	1	1	1	1	1	0	2	0	1	1	2	0	0	2	1	1	2	2	1	2	1	1	0	0	0	0	1	0	1	1	0	0	1
28	0	0	0	0	0	1	0	0	2	1	1	1	1	0	0	0	0	2	0	1	2	0	0	2	0	0	2	1	1	2	2	1	1	1	0	2	1	0	0	1	1	0	0	0	0	0	1	1	0
29	1	0	1	0	0	1	1	1	1	1	0	1	1	1	1	1	1	0	1	1	1	0	1	1	1	1	1	0	0	1	0	0	0	2	0	2	2	0	0	2	0	0	2	0	1	1	1	0	0
30	1	0	0	0	0	2	0	0	2	2	0	0	1	0	0	0	1	1	1	1	1	0	0	2	1	1	1	2	2	2	1	0	2	2	2	2	1	0	0	0	2	0	2	0	1	1	0	1	0
31	1	0	1	0	0	2	1	1	2	2	0	1	1	0	0	0	2	1	1	1	1	0	0	2	1	1	2	0	0	2	1	1	2	1	0	1	0	0	0	0	2	1	0	0	0	0	0	0	0
32	1	0	0	0	0	1	1	1	2	2	0	0	1	0	0	0	1	0	2	2	2	0	0	2	1	1	1	0	1	2	1	0	1	1	0	1	0	0	0	1	0	1	0	0	1	0	0	0	1
33	1	0	0	0	0	1	1	1	1	1	0	0	0	0	0	0	1	2	0	0	1	0	0	2	0	1	1	0	0	1	1	0	0	2	0	2	2	0	0	1	1	0	0	0	0	0	0	0	0
34	1	0	0	0	0	2	1	2	1	0	1	2	2	0	0	0	1	2	0	0	2	0	0	2	0	0	2	1	1	2	1	2	2	0	0	0	1	0	0	0	1	0	0	2	0	0	0	0	0
35	0	0	0	0	0	2	1	2	2	1	0	0	2	0	0	1	1	0	1	2	2	0	0	2	0	0	1	1	1	2	0	1	2	1	1	1	1	1	0	0	1	0	1	0	1	2	0	1	0
36	1	0	0	0	0	1	1	1	1	0	1	0	0	0	0	0	0	0	2	1	2	1	0	2	1	1	1	0	1	2	0	2	1	1	0	2	1	1	1	0	1	2	0	0	0	0	0	1	0
37	1	0	0	0	0	1	1	1	1	1	0	0	0	0	0	0	0	2	0	0	1	0	1	1	2	2	2	1	1	2	0	2	2	2	1	2	1	1	1	0	1	0	0	0	0	0	0	0	1
38	0	0	0	0	0	2	1	2	2	1	0	0	2	0	0	1	1	1	1	1	1	0	0	2	1	1	2	0	0	2	0	1	0	2	0	2	0	0	0	0	2	0	0	0	0	2	0	1	1
39	1	0	0	0	0	1	1	2	2	0	0	0	2	1	1	1	0	1	0	0	0	0	0	2	0	0	2	0	0	2	0	0	1	0	0	0	2	0	0	2	0	0	0	0	0	1	0	0	0
40	0	0	0	0	0	1	2	2	1	1	1	0	0	0	0	0	0	0	2	2	1	0	0	2	1	1	2	0	0	2	2	2	1	1	0	2	1	0	0	0	2	0	0	0	0	0	1	1	0
41	1	0	1	1	1	1	0	0	2	2	0	0	0	0	0	0	1	0	2	2	2	0	1	1	1	1	2	0	0	1	1	1	2	1	0	1	0	0	0	0	1	0	0	0	0	0	0	0	1
42	1	0	1	1	1	2	1	1	0	0	0	0	0	0	0	0	1	0	2	2	2	0	0	2	0	0	1	0	1	2	0	0	1	1	0	1	0	0	0	0	1	1	0	1	2	0	0	0	0
43	1	0	0	0	0	2	0	0	2	1	0	0	0	0	0	0	0	0	2	2	2	1	0	2	1	1	2	0	0	2	1	1	1	2	1	1	0	0	0	0	1	0	0	0	0	0	0	0	0
44	0	0	0	0	0	1	2	2	0	0	1	0	0	0	0	0	2	0	1	1	1	0	0	2	1	1	0	0	1	2	1	0	1	1	0	2	1	1	0	0	0	0	0	1	0	1	0	0	0
45	1	0	0	0	0	2	1	1	1	0	1	0	0	0	0	0	2	0	2	2	2	0	0	2	0	0	1	2	2	1	2	0	2	2	0	2	0	0	0	0	2	0	1	0	1	2	0	0	1
46	1	0	0	0	0	2	0	0	2	2	0	0	0	0	0	0	0	1	1	1	1	0	0	2	0	0	1	1	1	2	0	2	1	2	0	2	1	0	0	0	1	0	0	1	0	0	0	0	1
47	0	0	0	0	0	2	2	2	1	1	1	0	1	0	0	0	1	1	1	1	1	1	0	2	1	1	1	1	1	2	0	1	1	2	1	2	2	0	0	0	0	0	0	0	0	0	0	0	0
48	1	0	0	0	0	1	0	0	2	2	0	0	0	0	0	0	2	0	2	2	2	0	1	1	0	0	0	1	1	1	1	0	2	2	0	1	2	0	1	0	1	0	0	0	0	0	0	0	1
49	1	0	0	0	0	2	1	1	1	1	0	0	0	0	0	0	2	0	2	2	2	0	0	2	0	0	1	0	0	1	1	0	1	0	0	0	2	0	0	0	1	0	0	0	1	1	0	0	0
50	1	0	0	0	0	1	1	1	1	1	1	0	1	0	0	0	1	1	1	1	1	0	1	1	1	1	1	1	1	2	0	2	1	1	0	2	1	0	0	0	2	0	0	0	0	1	0	0	1
51	1	0	0	0	0	1	0	0	2	2	0	1	1	0	0	0	2	2	0	0	0	0	0	2	0	0	1	0	1	2	0	2	2	0	0	1	1	0	0	0	1	0	1	0	0	0	0	0	1
52	1	0	1	0	0	1	2	2	0	0	2	1	1	0	0	0	1	0	1	1	1	1	0	2	0	0	1	0	1	2	1	1	2	1	0	1	1	0	0	1	1	0	0	1	1	1	0	0	1
53	0	0	0	0	0	1	0	0	2	1	0	0	2	0	0	0	2	2	1	1	1	0	1	1	1	1	2	0	0	2	1	1	1	0	0	0	2	0	0	1	0	0	0	0	0	0	0	1	0
54	0	0	1	0	0	0	0	0	2	1	1	0	1	0	0	0	2	0	2	2	2	0	1	1	0	0	1	0	0	1	2	2	2	1	0	1	2	0	0	1	0	0	0	0	0	0	0	0	0
55	1	0	0	0	0	1	1	1	2	2	0	0	1	0	0	0	1	1	0	0	0	0	0	2	0	0	2	0	0	2	0	1	2	1	0	2	1	2	1	0	1	0	0	0	0	0	0	0	0
56	1	0	1	0	0	1	0	0	2	2	0	0	0	0	0	0	0	0	1	2	2	0	0	2	0	0	1	0	1	2	1	1	1	1	0	1	1	0	0	1	1	1	0	0	1	0	0	0	1
57	0	0	0	0	0	2	1	1	2	2	0	1	1	0	0	0	2	0	1	1	1	0	0	2	0	0	1	0	1	2	0	0	0	2	0	1	1	0	0	1	1	1	0	0	1	0	0	1	0
58	0	0	0	0	0	0	1	1	1	1	1	0	0	0	0	0	1	0	2	1	2	0	0	2	0	0	0	0	1	1	0	2	2	1	0	2	2	0	1	0	1	0	1	0	1	0	0	1	0
59	1	0	0	0	0	1	1	1	2	2	0	0	0	0	0	0	2	1	1	1	1	0	1	1	1	1	2	1	1	2	1	2	1	2	1	2	1	0	0	2	0	0	1	0	1	0	1	0	0
60	1	0	0	0	0	2	0	0	2	2	0	0	0	0	0	0	0	2	0	0	0	0	0	2	0	0	1	0	0	1	1	1	2	2	0	2	0	0	0	1	1	0	0	1	0	0	0	0	1
61	1	0	0	0	0	0	0	0	2	2	0	0	1	0	0	0	0	1	1	1	0	0	0	2	1	1	1	1	1	2	0	0	1	2	0	2	0	0	0	0	1	0	0	0	0	1	0	0	0
62	1	0	0	0	0	1	1	0	2	1	0	2	2	0	0	0	1	1	1	1	2	0	1	1	0	0	2	0	0	1	2	1	2	0	0	0	1	0	0	0	2	0	0	0	0	0	0	0	1
63	0	0	0	0	0	0	2	2	1	0	1	2	2	0	0	0	0	2	0	0	0	0	0	2	0	0	1	0	1	2	1	0	0	2	0	2	1	0	0	0	1	0	0	0	0	0	1	1	0
64	1	0	0	0	0	1	1	1	1	1	0	1	1	0	0	0	2	1	2	2	1	0	1	1	0	0	2	0	0	2	0	0	2	1	0	2	1	0	0	0	1	0	2	0	0	1	0	0	1
65	1	0	0	0	0	2	2	2	0	0	2	0	0	0	0	0	1	2	0	0	2	0	0	2	0	0	1	1	1	2	0	0	2	2	1	2	1	1	0	0	1	0	0	0	0	0	0	0	0
66	0	0	0	0	0	0	1	1	1	1	0	1	1	0	0	0	1	1	0	0	1	0	1	1	1	1	2	1	1	1	0	0	1	1	0	1	1	0	0	0	0	0	1	0	1	1	0	0	0
67	0	0	1	1	1	1	1	1	1	1	0	1	1	0	0	0	2	0	2	2	2	0	0	2	1	1	2	1	1	2	0	1	1	0	0	0	2	0	0	2	0	0	1	0	1	0	0	0	0
68	1	0	0	0	0	0	2	2	1	1	0	1	1	0	0	0	1	2	0	0	1	0	1	1	1	1	0	0	0	1	1	0	1	0	0	2	1	0	0	2	0	2	0	0	0	0	0	0	0
69	1	0	0	0	0	0	2	2	1	1	0	1	1	0	0	0	1	1	1	1	1	1	0	2	1	1	2	1	1	2	1	1	1	1	1	1	1	0	0	1	1	0	0	0	0	1	0	0	0
70	1	0	0	0	0	1	2	2	0	0	2	1	1	0	0	0	0	1	0	0	2	0	0	2	0	0	2	0	1	2	1	0	2	2	1	2	2	0	1	1	0	0	1	0	1	1	0	2	0
71	1	0	0	0	0	0	0	0	2	2	0	1	1	0	0	1	1	2	0	0	1	0	0	2	0	0	2	1	1	2	0	1	2	1	0	1	2	0	0	1	0	0	0	0	0	0	0	1	0
72	1	0	1	0	1	1	0	0	2	2	0	1	1	0	0	1	1	2	0	0	1	0	0	2	0	0	2	0	0	2	1	0	2	1	0	2	1	0	0	2	0	0	0	0	0	1	0	0	0
73	1	0	0	0	0	2	0	1	2	1	0	0	0	0	0	0	0	2	0	1	1	1	0	2	0	0	2	2	2	2	1	1	2	2	1	2	2	1	1	0	0	0	0	0	1	0	0	0	0
74	0	0	1	0	0	2	1	2	1	0	0	0	1	0	0	0	0	1	1	1	1	1	0	2	0	0	1	1	1	1	1	1	2	1	0	1	0	0	0	0	2	0	0	0	0	1	0	0	1
75	1	0	0	0	0	0	1	2	2	1	0	0	0	0	0	0	1	1	1	1	1	0	0	2	1	1	1	0	1	2	0	1	2	1	0	2	1	0	0	1	1	0	1	0	0	2	1	0	0
76	1	0	1	0	0	2	2	2	1	1	0	0	1	0	0	0	1	1	1	1	1	0	0	2	0	0	2	1	1	2	1	0	1	2	0	2	2	0	0	2	0	2	0	0	0	0	0	0	0
77	1	0	0	0	0	1	0	0	2	2	0	0	1	1	1	1	2	1	1	1	1	1	0	2	0	0	1	1	1	0	1	0	0	2	0	1	1	0	0	0	2	0	0	0	0	1	0	0	0
78	0	1	1	0	1	1	2	2	2	1	0	0	0	0	0	0	2	0	2	2	2	0	0	2	1	1	1	1	2	2	1	2	1	0	0	0	2	0	0	2	0	0	1	0	1	1	1	1	0
79	1	0	0	0	0	1	0	0	2	2	0	0	1	0	0	0	1	1	1	1	1	0	1	1	1	1	2	1	1	2	1	0	0	1	1	2	2	0	0	1	1	0	0	0	0	0	0	1	0
80	0	0	0	0	0	0	2	2	1	1	0	0	0	0	0	0	0	1	1	1	1	0	0	2	0	0	1	0	2	2	0	0	2	1	0	2	0	0	0	0	2	0	0	0	0	0	0	0	0
81	1	0	1	0	0	1	1	2	2	1	0	1	2	0	0	0	0	0	2	1	2	0	1	1	0	0	1	0	0	1	2	0	1	1	0	2	0	0	0	0	2	1	0	1	0	1	0	0	1
82	0	0	0	0	0	1	1	1	1	1	1	0	0	0	0	0	2	1	1	1	2	0	0	2	1	1	2	0	0	2	1	0	0	1	0	1	1	0	0	0	1	0	0	0	0	1	0	0	0
83	0	0	0	0	0	0	0	0	2	2	0	0	0	0	0	0	2	0	2	2	2	0	0	2	1	1	2	0	0	1	1	0	2	1	0	0	1	0	0	0	1	0	0	0	0	0	0	0	0
84	0	0	0	0	0	2	1	2	1	0	1	0	0	0	0	0	2	0	2	2	2	0	1	1	0	0	1	0	0	1	1	0	2	1	1	2	2	0	0	1	0	0	0	0	0	1	1	0	1
85	0	0	0	0	0	2	2	2	1	1	0	1	1	1	1	1	1	0	2	1	2	0	0	2	0	0	1	1	2	2	1	0	2	1	0	1	2	0	0	1	1	1	1	0	1	1	0	0	1
86	1	0	0	0	0	1	0	1	2	1	0	0	1	0	0	0	1	0	1	2	2	0	0	2	0	0	2	0	0	2	1	0	0	2	0	1	0	0	0	1	1	0	0	0	0	1	0	0	0
87	0	0	0	0	0	1	0	0	2	2	0	1	1	0	0	0	2	0	2	2	2	0	0	2	0	0	0	0	0	1	2	0	1	2	0	2	1	0	0	0	1	0	0	0	0	1	0	0	0
88	0	0	0	0	0	1	2	2	1	1	0	0	1	0	0	0	1	1	1	1	2	1	0	2	0	0	2	1	1	2	1	0	2	1	0	1	2	1	1	0	1	1	0	0	1	0	0	0	1
89	1	0	0	0	0	1	1	1	1	1	0	1	1	0	0	0	0	2	0	0	0	0	0	2	0	0	1	1	1	1	1	0	1	2	2	2	2	0	0	0	1	0	0	0	0	0	0	0	0
90	0	0	0	0	0	1	1	2	2	1	0	0	1	0	0	1	1	1	1	1	1	0	0	2	0	0	1	2	2	1	2	0	1	0	0	2	0	0	0	0	2	0	1	0	1	1	0	0	0
91	1	0	0	0	0	1	1	1	2	1	0	0	0	0	0	0	1	0	1	1	1	1	0	2	1	1	2	0	0	1	1	2	2	0	0	0	2	0	0	2	0	0	0	0	0	0	0	0	0
92	1	0	1	0	0	2	1	2	2	1	0	2	2	0	0	0	1	1	1	1	1	0	0	2	1	1	2	0	0	2	0	1	1	1	1	1	0	0	0	0	2	0	1	0	0	0	0	0	0
93	0	0	0	0	0	1	2	2	0	0	1	1	2	0	0	0	2	0	2	2	2	0	0	2	0	0	1	0	0	2	0	1	1	2	1	2	2	0	0	0	1	0	0	0	0	0	0	0	0
94	1	0	0	0	0	1	2	2	1	0	1	0	1	1	0	0	2	0	2	2	2	0	1	1	0	0	1	0	1	2	1	1	2	0	0	1	2	0	0	1	1	0	0	0	0	1	0	0	0
95	1	0	0	0	0	1	1	1	2	2	0	0	0	0	0	0	1	1	1	2	2	0	0	2	0	0	2	1	1	2	0	1	0	2	0	2	2	0	0	1	0	0	1	0	0	0	0	0	0
96	1	0	0	0	0	1	1	1	2	2	0	0	0	0	0	0	1	1	1	1	1	0	0	2	0	0	2	1	1	2	1	2	1	2	0	2	2	0	1	0	0	0	0	0	1	0	0	0	1
97	1	0	0	0	0	2	1	1	2	2	0	0	0	0	0	0	1	2	0	0	2	0	0	2	0	0	2	0	1	2	0	0	2	1	1	1	1	0	0	0	1	2	0	0	0	0	0	0	0
98	1	0	0	0	0	0	1	2	2	2	0	0	0	0	0	0	1	0	2	2	2	0	0	2	0	0	1	1	1	2	0	0	1	0	0	1	2	1	1	0	1	0	1	0	1	0	0	0	0
99	0	0	0	0	0	1	0	1	2	0	0	0	0	0	0	0	1	1	1	1	1	0	1	1	0	0	2	1	1	2	1	0	0	2	0	1	2	0	0	1	1	1	0	1	1	0	0	0	0
100	1	0	0	0	0	1	0	1	1	1	1	0	0	0	0	0	2	1	1	1	2	0	0	2	0	0	1	0	1	2	0	0	0	2	0	2	2	0	0	1	0	0	0	0	0	0	0	0	0
101	1	0	0	0	0	1	2	2	1	0	1	0	2	0	0	1	1	0	1	1	1	0	0	2	0	0	1	0	0	2	0	1	1	0	0	0	0	0	0	0	1	2	0	0	0	0	0	0	0
102	1	0	0	0	0	1	2	2	1	1	0	2	2	1	1	1	1	1	1	1	2	0	0	2	0	0	1	1	1	2	0	0	2	1	0	1	0	0	0	1	0	0	2	0	1	1	0	0	1
103	1	0	0	0	0	1	1	1	2	2	1	1	1	0	0	1	1	2	1	1	1	0	0	2	0	0	1	1	1	2	0	0	0	1	0	1	2	0	0	1	0	0	0	0	0	0	0	0	0
104	1	1	0	0	0	1	2	2	1	1	1	1	1	0	0	1	0	1	1	1	0	0	0	2	0	0	0	1	2	1	1	1	2	1	0	2	1	0	0	0	2	0	0	1	0	1	0	0	0
105	1	0	1	1	1	2	1	1	0	0	2	0	2	0	0	0	2	0	2	2	2	0	1	1	1	1	0	2	2	0	2	0	1	2	0	2	1	0	0	1	1	0	1	0	1	0	0	0	1
106	1	0	0	0	0	1	1	1	2	2	0	1	1	1	1	1	2	0	2	2	2	0	1	1	1	1	2	0	1	2	0	0	2	1	0	2	0	0	0	0	1	0	0	0	1	1	0	1	0
107	1	1	0	0	0	1	0	1	1	0	0	0	0	0	0	0	2	2	0	0	2	1	0	2	0	0	1	1	1	2	2	2	1	2	1	2	1	0	0	0	1	0	0	0	1	0	0	0	1
108	0	0	0	0	0	1	1	1	2	2	0	0	1	0	0	0	0	0	2	2	2	0	0	2	0	0	2	0	0	2	1	1	2	1	0	1	0	0	0	0	1	1	0	0	1	0	0	1	0
109	1	0	0	0	0	0	2	2	1	1	1	0	0	0	0	0	0	2	0	0	0	0	1	1	0	0	1	2	2	1	2	0	0	0	0	1	1	0	0	0	2	0	0	0	0	0	0	0	0
110	1	0	0	0	0	1	0	1	1	0	0	1	2	0	0	0	2	0	2	2	2	0	0	2	0	0	1	0	0	1	1	0	2	2	0	2	2	0	0	2	0	1	0	0	1	0	0	0	0
111	0	0	0	0	0	1	0	1	2	1	0	1	1	0	0	0	2	0	1	1	1	0	0	2	0	0	2	0	0	2	2	0	1	2	0	2	2	0	0	2	0	0	1	0	1	1	0	1	0
112	0	0	0	0	0	1	0	0	2	2	0	0	1	0	0	0	1	2	0	0	1	0	0	2	0	0	2	0	0	1	0	0	1	0	0	2	1	0	0	0	2	0	1	0	1	2	0	0	0
113	0	0	0	0	0	0	2	2	1	0	0	0	1	0	0	0	2	0	2	2	2	0	0	2	0	0	0	1	2	1	1	1	1	1	1	1	2	0	0	1	1	1	0	0	1	0	0	0	1
114	1	0	0	0	0	0	1	1	0	0	1	1	1	0	0	0	1	1	1	1	1	0	0	2	1	1	2	2	1	2	1	1	2	0	0	1	0	0	0	1	1	0	0	0	1	1	1	0	1
115	1	0	0	0	0	1	1	1	1	0	1	0	2	0	0	1	0	1	2	1	2	0	0	2	1	1	2	0	0	1	0	1	2	0	0	1	2	0	0	0	1	0	0	0	0	1	0	0	0
116	1	0	0	0	0	1	1	1	2	2	1	0	0	0	0	0	0	0	2	2	1	0	1	1	0	0	2	0	0	2	0	0	1	1	0	1	0	0	0	0	2	0	0	0	0	0	1	0	1
117	1	0	0	0	0	1	0	1	2	1	0	0	1	0	0	0	1	2	1	1	1	0	0	2	0	0	1	0	1	2	1	1	1	1	0	2	1	0	1	0	1	0	0	0	0	0	0	0	0
118	0	1	0	0	0	1	1	2	2	0	0	0	0	0	0	0	1	1	1	1	2	0	0	2	0	0	1	0	1	2	0	1	0	1	0	2	0	0	0	0	2	0	0	0	0	1	1	1	0
119	1	0	0	0	0	1	2	2	1	1	1	1	2	0	0	1	1	1	1	1	1	0	0	2	0	0	1	1	2	2	1	2	2	0	0	0	2	0	0	1	0	0	1	0	1	0	0	0	1
120	1	0	0	0	0	2	1	2	2	0	0	0	0	0	0	0	1	1	1	1	1	0	0	2	0	0	1	0	0	2	0	0	0	2	0	2	1	0	0	1	1	0	2	0	0	1	0	0	0
121	0	0	0	0	0	2	1	1	2	2	0	0	0	0	0	0	2	1	1	2	2	1	0	2	0	0	2	0	0	2	0	0	2	0	0	1	0	0	0	0	1	0	1	0	1	0	0	0	0
122	0	0	0	0	0	1	1	2	0	0	1	0	0	0	0	0	0	1	1	1	2	0	0	2	0	0	1	0	2	2	0	1	0	2	0	2	2	0	0	2	0	0	0	0	0	1	0	0	0
123	1	0	0	0	0	1	2	2	0	0	1	0	1	0	0	1	2	1	1	1	2	0	1	1	1	2	0	0	0	1	2	0	1	2	1	2	2	1	1	1	0	1	0	0	1	0	0	0	1
124	1	0	0	0	0	2	0	1	1	1	1	1	2	0	0	1	1	0	2	2	2	0	0	2	0	0	1	0	1	2	0	2	2	2	1	2	1	0	0	1	1	0	0	2	0	2	0	0	1
125	1	1	0	0	0	1	0	1	2	1	0	0	0	0	0	0	0	1	2	2	2	0	0	2	0	0	1	1	1	2	0	0	0	2	2	2	0	0	0	1	1	0	0	0	0	0	0	0	0
126	1	0	1	0	1	1	2	2	0	0	2	0	0	0	0	0	0	2	0	1	1	0	0	2	0	0	1	1	1	2	1	0	1	0	0	0	2	0	0	1	1	0	1	0	1	0	1	0	1
127	0	0	0	0	0	1	0	0	2	1	0	0	0	0	0	0	0	0	1	1	2	0	0	2	0	0	2	0	0	2	2	1	1	1	0	2	2	0	0	1	0	0	0	0	0	0	0	0	0
128	1	1	0	0	0	1	2	2	0	0	0	0	0	0	0	0	1	2	0	0	2	0	0	2	0	0	1	0	1	2	1	1	2	2	0	2	1	0	0	0	2	1	0	0	0	2	0	0	0
129	1	0	0	0	0	2	1	1	1	1	1	1	1	1	1	1	2	0	1	1	1	0	0	2	0	0	2	0	0	2	1	0	1	2	1	1	2	0	0	2	0	0	0	1	0	0	0	0	1
130	1	0	0	0	0	1	1	2	2	0	0	1	2	0	0	0	1	2	0	0	0	0	0	2	0	0	1	0	1	2	1	0	2	1	0	2	1	0	0	0	2	0	0	0	0	1	0	0	0
131	1	0	0	0	0	0	1	1	0	0	1	0	1	0	0	0	1	1	2	2	2	0	0	2	0	0	0	2	2	2	2	0	1	2	1	2	2	0	0	1	1	0	0	0	0	0	0	0	0
132	1	0	1	0	0	0	1	2	1	0	0	1	1	0	0	1	2	1	1	1	2	0	0	2	0	0	2	0	0	2	1	0	2	1	0	1	2	0	0	0	1	0	1	0	1	2	0	0	2
133	1	0	0	0	0	1	1	1	2	2	0	0	0	0	0	0	0	0	1	1	2	0	1	1	1	1	2	1	1	2	1	0	2	2	2	2	2	0	0	0	1	0	1	0	0	0	0	0	0
134	1	0	0	0	0	1	1	1	1	1	1	0	0	0	0	0	0	0	2	2	2	0	0	2	0	0	2	0	0	2	1	1	1	2	0	2	1	0	0	0	2	0	1	0	1	0	0	1	0
135	1	0	0	0	0	1	1	1	1	1	0	0	1	0	0	0	1	1	1	1	1	0	0	2	0	0	1	1	1	1	1	1	2	2	1	2	2	0	0	1	0	0	0	0	0	0	0	0	1
136	1	1	0	0	0	1	1	1	2	2	0	0	0	0	0	0	1	0	2	1	2	0	0	2	0	0	2	1	1	1	0	2	1	2	1	2	0	0	0	0	2	0	0	0	0	0	0	0	1
137	1	0	0	0	0	1	1	1	1	1	1	0	1	0	0	1	2	0	2	2	2	0	0	2	0	0	0	1	2	1	1	0	1	2	0	2	2	0	0	2	0	2	0	0	0	0	0	0	1
138	1	0	0	0	0	2	1	2	1	0	0	1	1	0	0	0	2	2	0	0	1	0	0	2	1	1	1	0	1	2	0	0	1	0	0	0	1	0	0	0	1	2	0	0	1	0	0	0	1
139	0	0	1	0	0	2	1	1	1	1	0	0	0	0	0	0	1	1	2	2	2	0	0	2	0	0	2	1	1	2	1	0	2	2	2	2	0	0	0	0	2	0	1	0	2	2	0	0	0
140	0	0	0	0	0	1	0	1	2	1	0	1	2	0	0	1	1	1	0	0	1	0	0	2	0	0	2	1	1	2	2	2	2	0	0	1	1	0	0	0	1	1	0	1	2	0	0	0	0
141	1	0	0	0	0	1	1	1	1	1	0	0	1	0	0	0	1	0	2	1	2	0	0	2	1	1	2	1	1	2	1	0	1	1	1	1	1	1	1	0	1	0	0	1	0	0	0	0	1
142	1	0	0	0	0	0	0	0	2	1	1	0	1	0	0	0	1	2	0	0	1	0	0	2	1	1	2	0	0	1	0	0	2	1	1	1	1	0	0	1	1	1	1	0	1	1	0	0	2
143	1	0	0	0	0	0	1	1	2	2	0	0	1	0	0	1	1	2	0	0	0	0	0	2	0	0	1	0	1	2	0	0	0	2	0	2	1	0	0	1	1	0	0	0	0	0	0	0	0
144	0	0	0	0	0	0	1	1	2	2	0	1	1	0	0	0	2	0	2	2	2	2	0	2	0	0	1	1	1	2	2	0	0	2	2	2	2	0	0	1	1	0	0	0	0	0	0	0	0
145	1	0	0	0	0	1	2	2	1	1	0	0	1	0	0	0	2	0	2	2	2	0	0	2	0	0	1	0	0	1	2	1	1	2	2	2	1	0	0	0	2	0	0	0	0	0	0	0	0
146	1	0	0	0	0	1	0	0	2	1	1	0	0	0	0	0	1	0	2	2	2	0	1	1	1	1	2	0	0	2	1	1	2	2	0	2	0	0	0	0	2	0	0	0	0	0	0	0	1
147	0	0	0	0	0	2	0	0	2	2	0	0	1	1	1	1	1	0	1	2	2	0	0	2	0	0	2	0	0	2	1	2	2	1	0	2	2	0	0	2	0	0	0	0	0	2	0	0	0
148	0	0	1	0	0	2	2	2	1	1	0	0	0	0	0	0	1	1	1	1	1	0	0	2	1	1	1	0	2	2	0	2	2	1	0	2	1	1	1	0	0	0	1	0	1	0	0	0	1
149	1	0	0	0	0	2	0	1	2	1	0	0	0	0	0	0	2	0	2	2	2	0	0	2	0	0	2	0	0	2	0	2	1	2	0	2	2	0	0	1	0	0	0	0	0	0	0	0	0
150	0	0	0	0	0	0	1	2	2	1	0	0	0	0	0	0	2	0	2	2	2	0	0	2	0	0	2	0	0	1	2	1	1	1	0	2	2	0	0	1	0	0	0	0	2	0	0	0	1
151	1	0	0	0	0	1	1	1	0	0	0	0	1	0	0	0	1	2	1	1	1	1	0	2	0	0	2	1	1	2	1	1	1	1	0	2	2	0	0	1	0	0	0	0	0	1	0	0	2
152	1	0	0	0	0	1	2	2	1	1	0	0	2	0	0	0	0	1	1	1	2	0	0	2	0	0	2	1	1	2	1	1	1	1	0	1	0	0	0	0	2	0	0	0	0	0	0	0	0
153	1	0	0	0	0	0	2	2	1	1	0	1	1	0	0	0	0	0	2	1	2	0	1	1	1	1	1	0	1	2	0	1	1	1	1	1	0	0	0	1	1	2	0	0	1	0	1	0	0
154	0	0	0	0	0	1	1	1	1	1	2	1	2	0	0	0	1	1	1	1	2	0	0	2	0	0	2	2	1	2	1	0	2	1	1	2	2	0	0	0	0	1	0	0	0	2	0	0	0
155	0	0	0	0	0	1	1	1	2	2	0	0	2	0	0	1	2	1	1	1	2	0	0	2	0	0	2	0	0	2	1	0	1	2	0	2	0	0	0	0	2	0	0	0	0	0	0	0	0
156	1	0	0	0	0	0	1	1	2	2	0	0	1	0	0	0	1	1	0	0	0	0	0	2	0	0	1	0	1	2	0	1	2	0	0	1	2	0	0	1	0	0	1	0	1	0	0	0	0
157	0	0	0	0	0	2	0	0	2	2	0	1	1	0	0	0	1	0	1	1	1	0	0	2	2	2	1	0	0	1	2	1	1	2	0	2	1	0	0	0	1	0	1	0	1	0	0	0	0
158	1	0	0	0	0	0	0	1	2	0	0	1	1	0	0	1	0	0	2	1	2	0	0	2	0	0	2	0	0	2	2	2	1	1	0	2	1	0	0	0	1	0	1	0	1	0	0	0	0
159	1	1	0	0	0	1	0	0	1	1	0	0	1	1	1	1	2	0	2	2	2	0	0	2	0	0	1	0	0	1	2	0	1	2	1	2	1	0	0	0	0	0	1	0	1	1	0	0	0
160	1	0	0	0	0	1	0	0	2	2	0	0	0	0	0	0	1	0	1	1	1	1	0	2	0	0	1	0	0	2	2	0	2	2	0	2	2	0	0	1	0	0	0	0	1	1	0	1	0
161	1	0	0	0	0	1	0	1	2	1	1	1	1	0	0	0	1	0	2	2	2	0	0	2	0	0	2	1	1	2	0	2	2	2	1	2	1	0	0	1	1	0	0	0	0	0	0	0	0
162	1	0	0	0	0	1	1	2	0	0	1	0	0	0	0	0	0	1	1	1	1	0	0	2	0	0	1	1	1	1	1	0	0	2	1	2	1	0	0	2	0	0	1	0	1	0	0	0	0
163	0	0	0	0	0	2	1	2	2	1	0	2	2	0	0	0	1	0	2	2	2	0	2	0	0	0	1	0	0	1	2	0	1	2	0	2	0	0	0	0	1	0	0	0	0	0	0	0	0
164	1	0	0	0	0	2	1	2	2	1	0	0	1	1	1	1	1	0	1	2	2	0	0	2	0	0	1	0	0	2	0	1	2	2	0	2	1	0	0	1	1	0	2	0	1	1	1	0	0
165	1	0	0	0	0	0	0	0	2	2	0	0	0	0	0	0	2	1	1	1	1	0	0	2	0	0	2	0	0	2	2	0	1	1	0	1	2	0	0	0	2	0	0	0	0	0	0	0	0
166	0	0	0	0	0	1	1	1	1	0	0	0	0	0	0	0	0	1	1	1	2	0	0	2	1	1	1	0	1	2	1	2	2	1	1	2	1	1	1	0	1	0	0	0	1	0	0	0	0
167	0	0	0	0	0	2	1	1	2	2	0	0	1	0	0	0	2	0	2	2	2	0	0	2	0	0	1	2	2	2	1	1	0	2	0	2	2	1	1	0	1	0	1	0	1	0	0	1	1
168	1	0	0	0	0	1	1	2	1	0	0	1	1	1	1	1	0	0	2	2	1	0	0	2	0	0	1	0	0	1	0	2	2	0	0	0	2	0	0	0	1	0	0	0	0	0	0	0	0
169	1	0	0	0	0	1	1	1	1	1	1	0	0	0	0	0	2	1	1	1	1	0	0	2	0	0	1	0	2	2	0	2	2	0	0	1	1	0	0	2	0	0	0	0	0	1	0	0	0
170	0	0	0	0	0	1	1	1	1	1	1	0	0	0	0	0	1	2	0	0	0	0	0	2	0	0	1	0	0	1	0	0	0	0	0	1	2	0	0	1	1	0	1	0	1	2	0	1	0
171	0	0	0	0	0	0	0	0	2	2	0	0	2	0	0	1	0	1	1	1	0	0	1	1	0	0	1	0	0	2	2	1	2	1	0	1	1	0	0	0	2	0	0	0	0	1	0	0	0
172	0	0	0	0	0	1	1	1	2	2	0	1	2	0	0	0	2	1	1	1	2	0	1	1	0	0	2	1	1	2	1	0	2	1	0	1	1	0	0	0	2	0	1	0	1	1	0	1	0
173	0	0	0	0	0	1	1	1	1	1	1	0	0	0	0	0	2	0	1	1	1	0	0	2	0	0	2	1	1	2	1	1	2	1	0	2	1	0	0	0	2	0	0	0	0	0	0	0	0
174	1	0	0	0	0	1	2	2	0	0	1	0	0	0	0	0	1	1	1	1	1	0	1	1	1	1	2	1	1	2	1	0	0	2	1	2	2	0	0	2	0	0	0	2	0	2	0	0	0
175	1	1	0	0	0	1	1	1	2	2	0	0	0	0	0	0	0	0	2	2	2	0	0	2	0	0	0	1	1	2	1	0	1	1	0	1	1	0	0	0	2	0	0	0	0	0	1	0	1
176	1	0	0	0	0	2	1	1	2	2	0	0	1	0	0	0	1	2	0	0	1	1	0	2	0	0	2	1	1	2	0	0	0	0	0	1	1	0	0	0	1	0	0	0	2	0	1	0	0
177	1	0	0	0	0	2	1	1	2	2	0	0	1	1	1	1	1	0	2	1	2	0	0	2	0	0	0	1	1	0	1	0	1	1	0	1	2	0	1	1	0	0	0	0	0	0	0	0	1
178	0	0	0	0	0	0	0	0	2	1	0	0	0	0	0	0	1	1	1	1	1	0	1	1	1	1	2	0	0	1	0	1	2	1	1	1	1	0	0	0	1	0	0	0	0	0	1	0	0
179	1	0	0	0	0	2	1	1	2	2	0	0	0	0	0	0	1	1	1	1	1	0	2	0	0	1	2	1	1	2	0	2	1	0	0	0	1	0	0	0	1	0	0	2	0	2	1	1	0
180	1	0	0	0	0	2	1	1	2	2	0	1	2	0	0	1	0	1	1	1	0	0	1	1	1	2	2	0	0	2	0	0	1	2	1	2	0	0	0	0	2	1	0	0	1	1	1	0	0
181	0	0	0	0	0	2	1	1	2	1	0	1	1	0	0	0	1	1	1	1	1	0	0	2	0	0	1	0	1	2	1	0	0	0	0	1	0	0	0	1	1	0	0	0	1	1	1	0	0
182	1	0	0	0	0	2	1	1	2	2	0	0	0	0	0	0	2	0	2	2	2	0	0	2	0	0	1	1	2	2	1	1	1	0	0	0	2	0	0	1	0	0	0	0	0	1	0	0	1
183	0	0	1	1	1	1	1	2	1	0	1	1	1	0	0	0	0	2	0	1	1	1	0	2	1	1	1	0	0	2	1	1	0	1	0	1	1	1	1	0	1	0	1	0	2	0	0	0	1
184	0	0	0	0	0	2	0	0	2	1	1	0	1	0	0	0	2	0	1	2	2	0	0	2	0	0	1	0	0	1	2	1	0	1	0	1	1	0	0	0	2	0	0	0	0	0	0	0	2
185	0	0	0	0	0	2	1	1	1	1	0	0	0	0	0	0	1	1	1	1	1	0	1	1	1	1	2	1	1	2	1	1	1	0	0	1	1	0	0	0	1	0	0	0	0	0	0	0	0
186	0	0	0	0	0	1	0	0	2	1	1	0	0	0	0	0	0	1	0	0	0	0	0	2	0	0	0	1	1	2	1	0	0	2	1	1	2	0	0	0	1	0	2	0	1	1	0	0	0
187	0	0	1	0	0	2	1	2	1	0	1	1	1	0	0	1	1	1	1	0	1	0	0	2	0	0	1	1	1	1	1	0	1	1	0	1	2	0	0	2	0	0	0	0	1	0	1	1	0
188	1	0	0	0	0	0	2	2	1	1	0	0	2	0	0	0	2	0	1	1	1	0	0	2	0	0	2	0	0	1	0	1	2	1	1	1	2	0	0	1	0	0	0	0	2	1	0	0	0
189	1	0	0	0	0	2	1	1	1	1	0	0	1	0	0	0	0	1	1	1	2	0	0	2	1	1	2	0	1	2	0	1	1	1	1	1	1	0	0	0	0	2	0	0	0	0	0	0	0
190	1	0	0	0	0	1	2	2	1	1	0	0	2	1	1	1	1	2	0	0	0	0	0	2	0	0	2	0	0	1	0	1	2	2	1	2	2	0	0	1	0	0	1	0	1	0	0	0	0
191	1	0	0	0	0	1	0	1	2	1	0	0	0	0	0	0	2	1	1	1	2	0	0	2	0	0	0	1	1	2	1	1	1	2	0	1	2	1	1	0	1	0	0	1	0	0	0	0	0
192	1	0	1	1	1	1	1	2	1	1	0	0	1	0	0	0	1	1	1	1	2	0	1	1	1	1	2	0	0	2	0	2	2	0	0	1	1	0	0	0	2	0	0	0	0	0	0	1	0
193	0	0	1	1	1	2	0	0	2	2	0	0	1	0	0	0	0	2	0	0	1	0	1	1	1	1	2	0	0	2	0	2	2	0	0	0	2	1	1	1	0	0	0	1	0	0	0	0	0
194	0	0	0	0	0	2	1	1	1	1	1	0	0	0	0	0	0	0	1	1	1	0	1	1	1	1	1	0	0	1	0	0	1	1	0	1	2	0	0	0	2	0	0	0	0	0	0	0	1
195	1	0	0	0	0	1	0	1	2	1	0	0	0	0	0	0	2	0	2	2	2	0	0	2	0	0	1	1	2	2	1	1	2	1	0	1	1	0	0	0	2	0	0	0	0	1	0	0	0
196	0	0	0	0	0	2	1	1	2	2	0	0	0	0	0	0	2	0	2	2	2	0	0	2	0	0	2	0	0	2	1	1	1	2	1	2	1	1	0	0	0	1	0	0	1	1	0	1	0
197	0	0	0	0	0	0	1	1	1	0	1	2	2	0	0	0	2	2	1	1	1	0	0	2	0	0	1	0	0	2	0	0	1	0	0	0	1	0	0	1	1	0	0	0	0	0	0	0	0
198	1	1	1	0	1	1	0	0	2	2	0	0	0	0	0	0	1	1	1	1	1	0	0	2	0	0	2	0	0	1	1	1	2	1	0	1	2	0	0	0	0	0	0	0	0	0	0	1	0
199	1	1	0	0	0	1	2	2	1	0	1	0	1	0	0	0	1	1	1	1	2	0	0	2	0	0	1	0	0	2	0	2	2	1	0	1	2	1	1	1	0	0	0	0	0	0	0	0	0
200	1	0	2	0	1	0	2	2	0	0	2	0	0	0	0	0	2	1	1	1	2	0	0	2	0	0	2	0	0	2	2	1	2	0	0	1	1	0	0	0	2	0	0	0	1	1	0	0	0
201	0	0	0	0	0	1	0	0	2	2	0	0	0	0	0	0	1	1	1	1	2	0	0	2	0	0	2	0	0	2	0	1	2	2	1	2	0	0	0	0	2	0	0	0	0	0	0	0	0
202	0	0	0	0	0	2	2	2	0	0	0	0	0	0	0	0	0	1	0	0	2	0	1	1	0	0	2	0	0	2	1	1	1	0	0	1	1	0	0	0	2	0	1	0	0	1	0	0	1
203	1	0	1	0	0	2	1	2	1	0	1	0	1	0	0	0	1	1	1	1	1	0	0	2	0	0	0	0	0	1	1	2	2	2	1	2	1	0	0	2	0	1	0	0	0	1	0	0	1
204	1	0	0	0	0	0	0	0	2	2	0	0	2	0	0	0	2	2	0	0	1	0	1	1	1	1	1	0	0	2	0	1	1	0	0	0	1	0	1	0	1	0	0	0	0	0	0	0	1
205	0	0	0	0	0	2	1	1	1	1	0	0	0	0	0	0	0	2	0	0	0	0	0	2	0	0	1	0	1	2	0	0	1	2	2	2	1	0	0	1	1	0	1	0	0	1	1	1	0
206	0	1	0	0	0	1	1	1	1	1	1	1	1	0	0	0	0	2	0	0	0	0	0	2	0	0	1	0	1	2	0	2	1	2	1	2	1	0	0	0	0	0	0	0	2	0	0	0	1
207	1	0	0	0	0	0	1	1	1	1	0	1	2	0	0	1	1	1	1	1	1	0	0	2	0	0	2	0	0	2	1	0	0	2	0	1	0	0	0	1	0	0	0	0	0	0	0	0	0
208	0	0	0	0	0	2	1	1	1	0	1	0	0	0	0	0	1	1	1	1	1	0	0	2	0	0	1	2	2	2	2	2	2	0	0	1	1	0	0	1	1	0	0	0	0	0	0	0	1
209	0	0	0	0	0	1	0	1	2	1	0	0	0	0	0	0	2	2	0	1	2	0	1	1	1	1	2	1	1	1	2	0	0	2	0	2	2	0	0	1	1	0	0	0	0	1	0	0	1
210	0	1	0	0	0	1	0	2	2	0	1	0	0	0	0	0	1	1	1	1	1	0	1	1	0	0	0	2	2	1	2	1	1	0	0	0	1	0	0	2	0	0	0	0	0	0	0	0	1
211	1	0	0	0	0	1	1	1	1	1	1	0	0	0	0	0	0	0	2	2	2	0	0	2	0	0	1	0	2	2	0	0	1	0	0	1	0	0	0	0	2	2	0	0	1	0	0	1	0
212	1	0	0	0	0	2	1	2	2	1	0	0	1	0	0	0	1	1	1	1	2	0	1	1	1	1	2	0	0	2	1	1	2	2	0	2	0	0	0	1	1	0	0	0	0	1	0	0	1
213	1	0	0	0	0	2	2	2	1	1	0	0	0	0	0	0	1	2	0	0	1	0	0	2	0	0	2	1	1	2	2	0	1	2	0	0	2	0	1	1	0	0	0	0	0	0	0	1	0
214	1	0	0	0	0	2	0	2	2	0	1	0	0	0	0	0	1	0	2	2	2	1	0	2	0	0	2	0	0	2	0	1	1	2	0	2	0	0	0	1	1	2	0	0	0	2	0	0	0
215	1	0	0	0	0	2	1	1	1	1	1	0	0	0	0	0	1	2	0	0	1	0	1	1	1	2	1	0	1	2	0	0	1	2	1	2	2	0	0	2	0	2	0	0	0	0	0	0	0
216	1	0	0	0	0	2	1	2	1	0	0	0	1	0	0	0	1	0	1	2	2	0	1	1	0	0	2	0	0	2	1	1	2	0	0	1	1	0	0	0	2	1	0	0	1	0	0	0	1
217	1	0	0	0	0	1	0	1	2	1	0	0	0	0	0	0	1	0	2	2	2	0	0	2	0	0	1	1	1	2	0	1	0	1	0	1	2	0	0	2	0	0	0	1	0	1	0	0	0
218	1	1	0	0	0	0	0	1	1	0	0	1	1	0	0	1	1	0	1	2	2	0	0	2	0	0	2	1	1	1	1	1	2	0	0	2	2	1	1	0	1	0	0	0	1	1	0	0	1
219	1	0	1	0	0	1	0	0	2	2	0	0	0	0	0	0	1	1	1	1	1	0	0	2	1	1	1	2	2	2	2	1	1	1	0	1	2	0	0	2	0	0	0	1	0	0	0	1	0
220	1	0	1	0	0	0	0	0	2	2	0	1	2	0	0	0	0	0	1	1	1	0	0	2	0	0	2	0	0	2	1	0	2	2	0	2	0	0	0	0	2	1	0	0	1	0	0	0	0
221	0	1	1	0	1	1	2	2	0	0	1	0	0	0	0	0	1	1	1	1	1	0	0	2	0	0	0	0	1	2	0	0	0	2	1	1	1	0	0	0	2	0	0	0	0	0	0	0	0
222	0	0	1	1	1	1	2	2	1	1	0	0	1	0	0	0	2	0	2	2	2	1	0	2	0	0	2	0	0	1	0	1	1	1	1	1	2	0	0	1	0	0	1	0	0	0	0	0	0
223	0	0	1	0	0	1	2	2	0	0	1	1	1	0	0	0	2	1	1	1	2	0	0	2	0	0	2	0	0	1	1	0	1	2	0	2	0	0	0	1	1	0	0	1	0	1	0	0	0
224	1	0	0	0	0	2	0	0	1	1	1	1	0	0	0	0	1	1	1	1	1	0	0	2	1	1	2	0	0	1	0	0	1	1	0	2	0	0	0	1	0	1	0	0	0	2	0	1	0
225	0	0	0	0	0	0	1	1	1	0	0	1	1	0	0	0	1	2	0	0	1	0	0	2	0	0	2	1	1	2	2	0	0	2	0	2	0	1	1	0	1	0	0	1	1	1	0	1	0
226	1	0	0	0	0	2	0	1	2	1	0	0	0	0	0	0	1	2	1	1	1	0	1	1	1	1	1	1	1	2	2	0	0	2	1	2	1	1	1	0	1	0	2	0	0	1	0	0	0
227	1	0	0	0	0	2	1	1	2	2	0	0	0	0	0	0	1	1	1	1	1	0	0	2	0	0	1	1	1	1	2	0	0	2	1	2	1	0	0	2	0	0	1	0	1	1	0	0	0
228	1	0	0	0	0	1	1	1	1	1	1	1	2	0	0	0	1	0	2	1	2	0	0	2	0	0	0	0	1	2	0	1	2	2	0	2	0	0	0	0	2	0	0	1	0	0	0	0	0
229	0	0	0	0	0	2	1	1	1	1	1	0	0	0	0	0	1	1	1	1	1	0	1	1	0	0	1	0	0	1	2	1	1	2	1	1	2	0	0	2	0	0	0	0	0	0	0	0	2
230	0	0	0	0	0	1	1	1	2	2	0	0	1	0	0	0	1	1	1	1	1	1	0	2	0	0	1	0	0	2	1	2	1	0	0	0	2	0	1	0	0	0	1	0	0	1	0	0	0
231	0	1	1	0	1	1	2	2	1	0	1	0	0	0	0	0	1	1	1	1	1	0	0	2	0	0	2	0	0	2	2	0	1	0	0	2	0	0	0	0	2	0	0	0	1	0	1	0	1
232	0	0	0	0	0	1	1	1	1	1	0	0	0	0	0	0	2	0	2	2	1	0	0	2	1	1	1	0	1	2	1	1	2	2	1	2	0	0	0	0	1	0	0	1	0	0	0	0	0
233	1	0	0	0	0	0	2	2	1	1	1	0	1	0	0	0	2	1	1	1	1	0	0	2	0	0	2	0	0	2	1	0	2	2	1	2	1	0	0	2	0	0	0	0	1	1	0	1	0
234	0	0	0	0	0	1	1	1	1	1	1	0	0	0	0	0	2	2	0	0	1	1	0	2	0	0	2	0	0	1	1	1	1	2	1	1	2	0	0	0	2	0	1	0	0	0	0	0	1
235	0	0	0	0	0	0	2	2	1	1	0	0	1	0	0	0	1	1	0	0	1	0	0	2	0	0	1	0	1	2	1	1	1	1	0	1	1	1	0	0	0	0	0	0	0	0	0	0	0
236	1	0	0	0	0	1	2	2	1	1	0	1	1	0	0	1	1	1	1	0	1	0	0	2	0	0	1	0	1	2	0	1	2	1	0	1	1	1	0	1	0	0	0	0	0	1	0	0	1
237	1	0	0	0	0	1	1	1	1	1	1	1	2	0	0	0	2	0	2	2	2	0	0	2	0	0	0	2	2	1	2	2	2	0	0	0	2	1	1	0	0	0	1	0	0	2	0	0	0
238	1	0	1	0	0	2	2	2	1	1	1	0	1	0	0	0	1	0	2	2	2	0	0	2	0	0	1	0	1	2	1	1	2	2	1	2	2	0	1	0	1	1	0	0	1	0	0	0	0
239	0	1	0	0	0	0	2	2	0	0	2	1	2	0	0	0	1	1	1	1	1	0	0	2	1	1	1	0	1	2	1	0	2	0	0	1	0	0	0	0	1	0	1	0	1	1	0	0	0
240	0	0	0	0	0	0	2	2	0	0	0	0	0	0	0	0	0	0	1	1	1	0	1	1	0	0	1	1	0	1	2	0	2	1	1	1	1	0	0	0	2	0	0	0	0	0	0	0	0
241	1	0	0	0	0	1	0	1	2	1	0	0	2	0	0	0	0	1	1	1	1	0	1	1	0	0	2	1	1	2	0	0	0	1	0	1	1	0	0	1	1	0	0	0	0	0	0	0	1
242	0	1	0	0	0	2	2	2	1	1	0	1	1	0	0	0	0	0	2	2	1	0	1	1	1	1	1	1	1	1	2	0	2	2	0	1	2	0	0	1	1	0	1	0	1	2	0	1	0
243	1	0	0	0	0	1	2	2	1	0	1	0	1	1	1	1	2	2	0	0	1	1	0	2	0	0	1	0	2	2	0	2	2	0	0	0	2	0	0	2	0	0	2	0	1	1	0	0	1
244	1	0	0	0	0	1	2	2	2	2	0	0	1	0	0	0	0	1	1	1	1	0	0	2	0	0	0	1	2	1	1	0	1	1	0	1	2	0	0	1	0	0	0	0	0	0	0	0	0
245	1	0	0	0	0	1	1	1	2	1	0	0	1	0	0	0	1	1	1	0	0	0	1	1	1	1	1	0	2	2	0	2	2	2	1	2	1	0	0	0	1	0	1	0	0	0	0	0	0
246	1	0	0	0	0	0	1	1	2	2	0	1	1	0	0	1	1	0	2	2	2	0	1	1	0	0	1	0	1	2	0	0	2	2	2	2	0	0	0	1	1	1	0	0	0	1	0	0	0
247	1	0	0	0	0	1	1	1	2	2	0	0	0	0	0	0	0	1	1	0	1	0	0	2	0	0	2	1	1	2	1	1	1	1	1	1	2	0	0	1	1	0	0	0	0	0	1	0	0
248	1	0	0	0	0	1	1	1	1	0	1	0	1	0	0	0	0	0	2	1	2	0	1	1	1	1	0	0	0	1	2	0	1	1	0	1	1	0	0	1	1	1	0	0	1	0	0	0	0
249	0	0	0	0	0	2	1	0	2	1	0	1	1	0	0	0	1	0	2	0	2	0	0	2	0	0	1	0	1	2	1	0	2	0	0	1	0	0	0	1	0	0	0	0	0	0	0	0	0
250	0	0	0	0	0	2	1	1	1	1	1	1	2	0	0	0	0	1	1	1	2	0	0	2	1	1	2	1	1	2	2	0	1	2	1	2	2	1	1	0	1	1	0	0	1	1	0	0	1
251	1	0	0	0	0	0	1	2	2	1	0	0	0	0	0	0	1	1	1	1	1	0	1	1	0	0	1	0	1	2	0	0	1	1	1	1	0	0	0	0	1	0	0	0	0	1	0	0	0
252	1	0	0	0	0	2	1	1	1	1	0	0	0	0	0	0	1	0	2	2	2	0	0	2	0	0	1	0	1	2	1	0	2	1	1	2	2	0	0	0	1	0	0	0	0	0	0	0	0
253	0	0	0	0	0	0	2	2	0	0	0	0	1	0	0	0	0	2	0	0	0	0	0	2	0	0	1	0	0	1	0	0	1	1	1	1	0	0	0	0	2	0	1	0	0	2	0	0	0
254	1	0	0	0	0	0	0	0	2	1	1	0	0	0	0	0	1	1	1	1	2	0	2	0	0	1	2	1	1	2	1	0	0	2	1	2	1	0	0	1	1	0	1	0	1	0	0	0	1
255	1	0	0	0	0	2	1	2	1	0	1	0	1	1	1	1	1	1	1	1	1	0	0	2	0	0	1	1	1	2	0	1	1	2	2	2	1	0	0	0	2	0	1	0	1	0	0	0	1
256	0	0	1	0	0	1	0	0	2	2	0	0	0	0	0	0	2	0	2	2	1	1	0	2	0	0	1	0	1	2	0	1	1	1	0	2	2	1	1	1	0	0	0	1	0	0	0	1	0
257	0	0	0	0	0	2	2	2	1	0	1	1	1	0	0	1	2	0	2	2	2	0	0	2	0	0	2	0	0	2	1	0	0	2	1	2	1	0	0	0	2	0	1	0	1	0	0	0	0
258	0	0	1	0	0	2	2	2	1	0	0	1	1	0	0	0	1	1	1	0	2	0	0	2	0	0	1	2	2	2	2	0	0	2	1	1	2	0	0	1	0	0	1	1	1	2	0	0	1
259	0	0	0	0	0	0	2	2	1	1	0	0	1	0	0	0	0	1	1	1	2	1	0	2	0	0	2	0	1	2	0	0	0	1	1	2	1	1	1	0	1	0	0	0	0	1	0	0	0
260	1	0	0	0	0	2	1	2	0	0	1	1	1	0	0	0	0	0	2	1	2	0	0	2	0	0	0	0	1	2	0	0	0	2	1	2	2	0	0	1	1	1	0	0	1	0	0	0	0
261	0	0	0	0	0	2	2	2	1	1	0	1	1	0	0	0	1	1	1	0	2	0	0	2	0	0	2	0	0	2	1	1	0	1	0	2	1	0	1	0	1	0	0	0	0	0	0	1	1
262	1	0	0	0	0	0	0	0	2	2	0	0	0	0	0	0	1	2	1	1	1	0	0	2	0	0	2	0	1	2	0	1	1	1	0	2	2	0	0	0	1	0	0	0	0	0	0	0	0
263	0	0	0	0	0	2	1	1	2	2	0	0	1	0	0	0	2	2	1	1	1	0	0	2	0	0	1	1	2	2	1	0	1	2	1	2	1	0	0	1	1	0	1	1	0	0	0	0	0
264	1	0	0	0	0	0	2	2	0	0	0	1	1	0	0	1	1	2	0	0	0	0	1	1	1	1	1	0	0	2	1	1	2	0	0	2	2	0	0	1	1	0	2	0	0	1	0	0	0
265	1	0	0	0	0	2	2	2	0	0	1	0	1	0	0	0	1	1	1	1	1	0	0	2	0	0	1	0	0	2	0	0	2	2	0	1	2	0	0	2	0	1	1	0	1	1	0	1	0
266	1	0	1	0	0	0	1	1	2	2	0	0	0	0	0	0	2	2	1	1	1	0	0	2	0	0	1	0	2	2	0	1	1	2	2	2	0	0	0	1	1	0	2	0	1	1	0	0	0
267	0	0	0	0	0	0	0	1	1	1	1	0	1	1	1	1	2	0	1	1	1	0	1	1	1	2	1	1	2	2	1	1	2	0	0	0	1	0	1	0	1	2	0	0	0	0	0	0	0
268	1	0	1	0	0	1	1	1	1	1	0	1	1	0	0	1	1	1	2	2	2	0	0	2	0	0	0	0	0	1	2	1	2	1	1	1	1	0	0	0	1	0	1	1	0	0	0	2	0
269	1	0	0	0	0	1	2	2	1	1	1	0	0	0	0	0	0	0	2	2	2	0	0	2	1	1	2	2	1	2	1	0	1	2	0	2	1	0	0	1	1	0	1	0	1	1	0	0	1
270	1	0	0	0	0	0	0	0	2	1	1	1	1	0	0	1	0	2	0	0	0	0	0	2	0	0	2	0	0	2	0	0	2	1	1	1	1	0	0	1	1	0	0	0	2	1	0	0	0
271	0	0	0	0	0	2	2	2	0	0	0	0	0	0	0	0	2	2	0	0	2	0	0	2	0	0	1	1	2	2	1	2	2	0	0	1	0	0	0	0	2	0	2	0	1	1	0	0	1
272	1	0	0	0	0	1	1	2	2	0	0	0	0	0	0	0	1	2	1	1	1	1	0	2	0	0	2	2	2	2	1	0	2	0	0	2	2	0	0	2	0	0	1	1	1	2	0	0	0
273	1	0	1	0	0	1	0	1	2	1	0	1	1	0	0	0	2	0	2	2	2	1	0	2	0	0	1	0	1	2	0	1	1	2	1	2	1	1	0	1	0	0	1	1	1	2	1	0	0
274	1	0	0	0	0	1	1	1	1	1	0	0	1	0	0	0	1	0	1	2	2	0	0	2	0	0	1	0	1	2	0	1	2	1	1	1	1	0	0	0	2	0	0	0	0	0	0	0	0
275	1	0	0	0	0	2	1	2	2	1	0	0	0	0	0	0	0	0	2	1	2	0	0	2	0	0	2	0	1	2	0	0	2	1	0	1	2	1	1	0	0	0	0	0	0	0	0	0	0
276	0	0	0	0	0	1	1	2	1	0	1	0	0	0	0	0	2	2	0	1	2	0	0	2	0	0	2	0	0	2	2	0	1	0	0	1	1	0	0	0	2	1	0	0	0	0	0	1	0
277	0	0	0	0	0	1	0	0	2	2	0	0	2	1	1	1	0	1	1	1	1	0	2	0	1	1	0	1	2	1	1	0	2	0	0	2	2	0	1	1	0	2	0	0	0	1	1	0	0
278	1	1	0	0	0	1	0	0	2	1	0	1	1	0	0	0	1	0	2	2	2	0	0	2	0	0	2	1	1	2	1	1	2	1	0	1	2	0	0	1	1	0	1	0	1	0	0	2	0
279	1	0	0	0	0	1	1	2	1	0	1	0	0	0	0	0	2	0	2	2	2	0	1	1	1	1	2	0	0	1	0	0	1	2	2	2	1	1	1	0	1	0	0	0	1	0	0	0	0
280	0	0	0	0	0	1	1	2	1	0	1	0	0	0	0	0	1	1	1	1	2	0	0	2	0	0	2	0	0	2	1	1	2	1	0	1	1	0	0	1	1	0	1	0	1	1	0	0	1
281	1	0	0	0	0	1	1	1	1	1	0	1	0	0	0	0	1	0	1	1	1	1	0	2	0	0	2	0	0	2	1	0	1	1	0	2	1	0	0	1	1	0	2	0	1	1	1	1	0
282	1	0	0	0	0	0	2	2	1	1	0	1	1	0	0	0	2	0	2	2	2	0	0	2	0	1	2	0	0	1	2	2	2	0	0	1	2	0	0	0	0	0	0	0	1	0	0	0	1
283	0	0	0	0	0	1	2	2	1	1	0	0	1	0	0	0	1	1	1	1	1	1	1	1	0	0	1	0	2	2	0	1	1	2	2	2	1	0	0	1	1	0	1	0	1	1	1	0	0
284	0	0	0	0	0	1	1	1	0	0	2	1	2	0	0	1	0	1	0	0	0	0	1	1	1	1	2	0	1	2	1	1	1	1	0	1	1	1	0	1	0	0	0	0	0	0	0	0	0
285	1	0	0	0	0	1	1	1	1	1	1	0	1	1	1	1	0	2	0	1	1	0	0	2	0	0	1	1	1	1	2	0	1	2	0	2	1	0	0	0	1	0	0	0	1	0	0	0	0
286	0	0	0	0	0	1	0	1	2	0	0	0	0	0	0	0	2	1	1	1	2	0	0	2	0	0	0	0	1	2	1	1	2	1	1	1	2	0	1	1	0	0	0	1	0	1	0	0	0
287	1	0	0	0	0	2	2	2	0	0	0	1	1	0	0	0	1	1	0	0	0	0	1	1	0	0	1	0	1	2	0	0	2	1	0	2	0	0	0	1	1	0	0	0	0	0	1	1	0
288	1	0	0	0	0	2	1	1	2	2	0	0	1	0	0	0	1	1	0	0	0	1	0	2	0	0	1	2	2	1	2	0	0	0	0	2	1	0	0	0	2	0	1	0	0	0	0	0	0
289	0	1	0	0	0	1	1	1	1	1	0	0	0	0	0	0	2	1	1	1	2	0	1	1	2	2	1	0	2	2	0	2	1	1	0	2	0	0	0	0	2	0	2	0	1	1	0	0	0
290	1	0	0	0	0	2	2	2	1	1	1	1	2	0	0	0	2	1	2	2	1	0	0	2	0	0	1	1	1	2	0	1	2	2	0	2	2	0	1	1	0	0	0	0	0	0	0	0	1
291	0	0	0	0	0	1	0	0	2	2	0	0	1	0	0	0	1	2	0	0	0	2	0	2	0	0	1	0	0	1	0	1	2	0	0	0	1	0	0	0	1	0	2	0	1	1	0	0	1
292	1	0	0	0	0	1	1	1	1	1	1	1	2	1	1	1	0	2	0	0	0	0	0	2	0	0	2	1	1	1	1	2	1	2	1	2	1	0	0	0	2	0	0	0	1	0	0	1	1
293	1	1	0	0	0	1	1	1	2	2	0	0	1	1	0	0	2	0	1	1	1	0	0	2	0	0	1	0	1	2	0	1	2	1	0	2	0	0	0	0	2	0	1	0	1	1	0	0	1
294	1	0	1	0	0	1	2	2	1	1	1	0	0	0	0	0	1	1	1	1	1	0	0	2	0	0	2	0	0	1	0	0	0	1	1	2	1	0	0	0	2	0	1	0	1	1	0	0	0
295	1	0	1	0	0	1	0	1	2	1	0	0	2	0	0	1	2	0	2	2	2	0	1	1	1	1	1	0	0	1	2	1	1	2	1	2	1	0	0	1	1	1	0	0	1	0	0	1	0
296	1	0	1	0	0	1	2	2	1	1	0	0	0	0	0	0	1	1	1	1	2	0	0	2	1	1	1	0	1	2	0	0	1	1	0	2	2	0	0	1	0	0	0	0	0	0	0	0	1
297	1	0	0	0	0	1	2	2	0	0	0	1	2	0	0	0	1	2	0	0	0	0	0	2	0	0	1	1	1	1	1	2	1	1	0	2	1	0	0	0	2	2	0	0	0	0	0	0	0
298	0	0	1	0	0	0	1	1	1	1	1	0	0	0	0	0	0	1	0	0	0	0	1	1	1	1	1	0	1	2	1	1	1	1	0	2	0	0	0	1	1	0	0	0	0	0	0	1	0
299	1	1	0	0	0	1	0	0	2	2	0	0	0	0	0	0	0	2	0	1	1	0	0	2	0	0	1	1	1	1	2	0	1	1	1	1	2	0	0	1	1	0	0	0	0	0	1	0	0
300	0	0	0	0	0	0	2	2	0	0	2	1	2	0	0	0	2	0	2	2	2	0	0	2	0	0	1	0	1	2	0	0	0	2	0	2	1	0	0	1	1	1	0	0	1	0	0	0	0
301	1	0	0	0	0	1	0	0	2	2	0	0	1	0	0	0	2	2	1	1	2	1	1	1	0	0	1	2	2	1	2	2	1	1	0	1	1	0	0	0	1	1	0	1	0	1	0	0	1
302	0	0	0	0	0	1	1	1	2	2	0	0	0	0	0	0	2	2	1	1	1	0	0	2	0	0	2	0	0	2	1	0	2	0	0	0	1	0	0	1	1	0	1	0	1	2	0	0	1
303	1	0	0	0	0	2	2	2	1	1	0	1	1	0	0	1	1	2	0	0	1	0	0	2	0	0	1	0	1	2	0	0	0	2	1	2	1	0	0	0	1	0	0	0	0	0	0	0	0
304	0	0	0	0	0	2	1	1	1	1	1	0	0	0	0	0	0	0	2	2	2	0	0	2	0	0	2	0	0	2	1	1	2	0	0	0	2	0	0	1	1	0	2	0	0	1	0	1	0
305	1	0	0	0	0	1	2	2	0	0	1	0	1	0	0	0	1	2	0	0	0	0	1	1	0	0	2	0	0	2	0	1	1	2	0	2	1	0	0	0	2	0	1	0	0	1	2	0	0
306	0	0	0	0	0	2	2	2	1	1	0	0	1	0	0	0	0	2	1	1	1	0	1	1	0	0	1	0	1	2	0	1	1	2	1	2	1	1	0	0	0	1	0	0	0	0	0	0	0
307	1	0	0	0	0	1	2	2	0	0	2	0	0	0	0	0	1	1	1	1	1	0	1	1	0	0	1	1	1	1	2	1	1	1	1	2	1	0	0	1	1	0	0	0	0	0	0	0	1
308	0	1	0	0	0	1	1	2	1	1	0	0	0	0	0	0	0	0	2	2	2	0	1	1	1	1	2	0	0	1	0	1	0	1	0	2	0	0	0	0	2	0	1	0	1	1	0	0	0
309	0	1	1	0	1	1	1	1	1	1	1	1	1	0	0	0	1	1	2	2	2	0	1	1	0	0	2	1	1	2	1	1	1	0	0	1	2	0	0	1	1	0	0	0	0	0	0	0	0
310	0	0	0	0	0	1	1	1	2	2	0	1	1	0	0	0	0	0	2	2	2	0	0	2	0	0	1	0	0	1	1	0	1	2	1	2	2	0	0	1	1	0	0	0	0	0	0	0	0
311	1	0	0	0	0	1	0	1	2	0	0	0	0	0	0	0	0	0	2	2	2	0	0	2	0	0	1	0	1	2	0	1	0	2	0	2	1	0	0	0	1	0	0	0	1	1	0	1	0
312	1	0	0	0	0	0	2	2	1	1	0	2	2	1	1	1	1	0	2	1	2	0	1	1	1	1	1	1	1	1	1	1	1	2	1	2	1	0	0	1	1	0	0	0	0	1	0	0	0
313	1	0	0	0	0	0	1	1	2	2	0	0	0	0	0	0	1	0	2	1	2	0	0	2	0	0	2	0	0	1	1	1	1	1	0	2	2	0	0	2	0	0	2	0	1	1	0	0	0
314	1	0	0	0	0	0	1	2	2	1	0	0	0	0	0	0	1	0	2	2	2	2	0	2	0	0	0	1	2	1	1	0	1	0	0	1	2	0	0	0	2	1	1	0	1	1	0	0	0
315	1	0	0	0	0	0	2	2	1	0	1	0	1	0	0	0	1	1	1	2	2	0	1	1	1	1	2	1	1	2	1	1	1	1	0	1	2	1	1	1	0	0	0	1	0	0	0	1	0
316	0	0	0	0	0	0	2	2	0	0	0	0	0	0	0	0	2	0	2	2	2	0	1	1	0	0	2	0	0	2	1	1	1	2	1	2	2	1	1	0	1	0	1	0	0	0	1	0	0
317	0	0	0	0	0	1	1	1	1	1	0	1	2	0	0	0	2	1	1	1	1	0	1	1	0	0	2	0	0	1	0	1	0	1	0	1	2	0	0	1	1	0	1	0	1	1	0	0	0
318	0	0	0	0	0	0	2	2	0	0	1	0	0	0	0	0	1	0	2	2	2	1	0	2	0	0	2	0	0	2	1	0	2	1	0	0	1	1	1	0	1	0	0	0	1	1	0	1	0
319	0	0	0	0	0	1	1	1	1	0	0	0	0	0	0	0	1	0	2	1	2	0	0	2	1	1	1	0	0	2	0	0	0	0	0	1	1	0	0	0	2	0	0	0	0	0	0	0	0
320	1	0	0	0	0	0	2	2	2	1	0	0	1	0	0	0	2	1	2	2	1	1	0	2	0	0	1	1	1	1	2	2	2	1	1	2	2	0	0	1	0	2	0	0	0	1	0	0	1
321	0	0	0	0	0	0	0	1	2	1	0	1	1	0	0	1	2	2	0	0	2	0	2	0	0	0	1	0	0	2	0	0	2	1	1	2	2	0	0	0	2	0	1	0	1	0	0	0	0
322	1	0	0	0	0	1	1	1	1	1	1	0	0	0	0	0	0	2	0	0	0	0	1	1	1	1	1	0	2	2	0	0	1	1	0	1	2	1	1	1	0	1	0	0	1	0	0	0	0
323	0	0	0	0	0	1	0	1	2	1	0	0	0	0	0	0	2	1	1	1	2	0	0	2	0	0	2	1	1	2	2	1	1	1	0	1	2	0	0	1	0	0	0	0	0	0	0	0	0
324	1	0	0	0	0	0	2	2	0	0	1	1	1	0	0	0	0	2	0	1	2	0	2	0	0	0	1	1	2	2	1	0	2	1	0	1	2	0	0	2	0	0	0	0	2	1	2	0	0
325	1	0	0	0	0	0	2	2	0	0	1	0	0	0	0	0	1	1	1	1	1	0	2	0	0	0	1	1	1	1	2	1	1	1	0	1	1	0	0	1	1	0	1	0	0	0	0	0	0
326	0	1	0	0	0	1	2	2	1	1	0	0	0	0	0	0	0	1	0	0	2	1	0	2	1	1	2	1	1	1	0	0	1	1	0	1	2	0	0	0	2	0	1	0	1	1	0	0	0
327	1	0	1	0	0	1	1	1	0	0	0	0	0	0	0	0	1	0	2	2	2	1	0	2	0	0	1	0	1	2	0	1	1	0	0	0	2	1	1	0	1	0	0	0	0	0	0	0	2
328	1	0	0	0	0	1	0	0	1	1	0	0	1	0	0	0	0	0	2	2	2	0	0	2	1	1	2	1	1	2	1	0	0	2	1	2	1	0	0	0	1	0	0	0	0	1	0	0	0
329	0	0	1	0	0	1	2	2	1	1	0	0	0	0	0	0	2	0	1	2	2	0	0	2	0	0	2	0	0	2	2	1	1	0	0	1	1	0	1	0	1	0	0	0	0	0	0	0	1
330	0	0	0	0	0	2	1	2	2	1	0	1	1	0	0	0	1	1	1	1	2	0	0	2	0	0	1	1	0	1	2	2	2	0	0	1	1	0	0	2	0	0	0	0	2	1	0	0	1
331	1	0	0	0	0	2	1	1	1	1	1	1	1	0	0	0	2	0	2	2	2	1	0	2	0	0	0	2	2	0	2	0	1	1	0	1	1	1	1	0	1	0	0	0	0	1	0	0	0
332	0	0	0	0	0	1	2	2	1	1	0	0	1	0	0	0	0	0	1	1	2	0	0	2	0	0	2	1	1	2	1	0	1	2	0	2	0	0	0	0	2	0	0	0	0	0	0	0	0
333	1	1	0	0	0	1	2	2	0	0	2	0	2	0	0	0	0	0	2	2	2	0	0	2	0	0	2	0	0	2	0	2	1	1	0	2	2	0	0	1	0	2	0	0	0	0	0	0	0
334	0	0	0	0	0	0	1	1	2	2	1	0	0	0	0	0	1	2	1	2	2	0	0	2	0	0	2	0	0	1	1	0	1	1	0	1	2	0	0	2	0	0	0	0	1	0	2	0	0
335	0	0	1	0	0	2	2	2	1	1	0	0	0	0	0	0	1	1	1	0	0	0	1	1	1	1	1	0	0	2	1	0	2	0	0	1	2	1	1	0	0	0	2	0	0	1	0	0	0
336	1	0	0	0	0	1	2	2	1	1	1	1	1	0	0	0	0	1	0	0	0	0	1	1	0	0	1	2	2	1	1	0	2	1	1	1	1	0	0	0	0	0	0	0	0	0	0	0	0
337	0	0	1	0	0	0	1	1	2	2	0	1	1	0	0	0	0	1	1	1	1	0	0	2	0	0	2	0	0	2	0	2	1	2	0	2	1	0	0	0	1	0	1	0	1	2	1	0	1
338	0	0	0	0	0	0	2	2	1	1	0	1	2	0	0	0	0	0	2	2	2	1	0	2	0	0	1	1	1	2	2	2	1	0	0	0	2	0	0	2	0	0	0	0	1	1	1	0	0
339	0	0	1	0	0	0	1	1	1	1	0	1	1	0	0	0	1	1	1	1	2	0	0	2	0	0	2	1	1	2	2	2	2	0	0	0	2	0	0	0	1	0	0	0	0	0	0	0	0
340	0	0	0	0	0	1	1	1	2	1	0	0	1	0	0	0	2	0	2	2	2	0	0	2	0	0	2	0	0	1	0	0	2	0	0	1	1	0	0	0	1	0	0	1	1	1	0	1	0
341	1	0	0	0	0	1	2	2	0	0	0	1	2	0	0	0	0	1	1	1	1	0	0	2	1	1	1	0	0	1	0	1	1	2	1	2	1	0	0	0	0	2	0	0	0	2	1	0	0
342	0	0	0	0	0	1	2	2	1	1	0	1	1	0	0	1	1	0	2	2	2	0	0	2	0	0	1	0	1	2	1	0	2	1	0	0	2	0	1	1	0	0	0	0	1	1	0	0	0
343	1	0	0	0	0	1	1	1	1	1	1	0	1	0	0	0	1	0	2	1	2	1	1	1	0	1	1	2	2	2	1	0	1	1	1	1	0	0	0	0	2	0	1	0	0	1	0	1	0
344	0	0	0	0	0	0	1	1	1	1	1	0	0	0	0	0	2	2	0	0	2	0	0	2	0	1	1	0	1	2	1	1	2	0	0	1	1	0	0	0	2	2	0	0	0	0	0	0	0
345	0	0	0	0	0	0	2	2	1	1	0	0	0	0	0	0	1	1	1	1	1	0	0	2	0	0	1	0	1	2	0	2	2	1	0	2	2	0	0	2	0	0	1	0	1	0	1	0	0
346	1	0	0	0	0	2	2	2	1	1	1	0	0	0	0	0	2	0	2	2	2	0	0	2	0	0	1	0	1	2	0	0	1	1	0	1	0	0	0	0	1	0	1	1	0	0	0	1	0
347	1	1	0	0	0	1	0	1	1	1	1	1	2	0	0	0	0	1	1	1	1	0	2	0	1	1	2	0	0	2	2	1	2	1	0	2	1	0	0	1	1	0	1	0	1	1	0	1	0
348	1	0	0	0	0	1	1	1	1	1	0	1	1	0	0	0	1	1	1	1	1	0	0	2	0	0	1	0	0	2	0	1	2	2	1	2	2	0	0	2	0	0	0	0	0	0	0	0	0
349	0	0	0	0	0	1	2	2	0	0	2	0	1	0	0	0	2	1	1	2	2	1	1	1	0	1	1	2	2	1	2	1	2	1	0	1	1	0	0	1	1	0	0	0	0	1	1	0	0
350	0	0	0	0	0	0	1	1	2	2	0	1	1	0	0	0	2	1	1	1	2	0	0	2	0	0	1	0	0	2	1	0	2	0	0	0	2	0	0	1	0	1	0	0	1	1	0	0	0
351	1	0	0	0	0	1	2	2	0	0	1	1	1	0	0	0	2	0	2	2	2	0	1	1	0	0	0	0	1	2	1	1	2	0	0	0	0	0	0	1	0	0	0	0	0	1	0	0	0
352	0	0	0	0	0	1	1	2	1	0	1	0	0	0	0	0	2	0	2	2	2	0	0	2	0	0	2	0	0	1	0	1	1	2	0	2	2	0	0	0	1	1	0	1	1	0	0	0	0
353	0	0	1	0	1	1	1	1	2	1	0	0	1	0	0	0	0	2	0	0	0	0	0	2	0	0	1	0	1	2	0	0	2	1	0	2	0	0	0	0	2	0	0	0	1	0	0	0	0
354	0	0	0	0	0	1	1	1	1	1	0	0	0	0	0	0	2	2	1	1	1	0	0	2	0	0	0	0	0	1	1	0	2	0	0	2	1	0	0	1	1	0	1	0	2	2	0	0	0
355	0	0	0	0	0	2	0	0	2	2	0	0	1	0	0	0	1	1	1	1	2	0	0	2	1	1	0	1	1	1	1	0	1	1	0	1	1	0	0	1	1	0	1	0	1	0	1	0	0
356	1	0	0	0	0	2	1	1	2	2	0	1	1	0	0	1	1	2	0	0	1	0	0	2	0	0	1	0	2	2	0	0	2	2	1	2	1	0	0	1	1	0	0	0	1	0	1	0	0
357	1	1	0	0	0	1	0	1	2	1	0	0	0	0	0	0	1	2	0	0	1	0	1	1	0	0	0	0	1	2	0	0	1	1	0	1	1	0	0	1	1	1	0	0	0	1	0	0	0
358	0	0	0	0	0	1	2	2	2	2	0	0	0	0	0	0	0	2	0	1	2	0	0	2	0	0	1	2	2	1	1	0	1	1	0	1	1	0	0	0	2	0	1	0	1	2	0	1	0
359	0	0	1	1	1	1	1	1	2	2	0	0	0	0	0	0	2	1	2	2	1	0	0	2	0	0	2	0	0	2	1	1	1	2	0	1	1	0	0	1	1	0	0	0	0	0	0	0	0
360	0	0	0	0	0	2	0	0	2	1	0	0	2	0	0	1	1	1	1	0	0	0	1	1	1	1	1	0	1	2	0	0	1	2	1	1	0	0	0	0	2	0	0	0	0	0	0	0	0
361	0	0	0	0	0	1	1	1	2	2	0	1	1	0	0	0	0	0	2	1	2	0	0	2	0	0	2	0	0	2	0	1	2	2	1	2	1	1	0	1	0	0	1	0	1	1	0	1	0
362	0	0	0	0	0	1	2	2	1	0	1	0	1	1	0	0	1	2	1	1	1	0	1	1	0	0	2	1	1	2	1	0	1	1	0	2	0	0	0	1	1	0	0	0	0	0	0	0	1
363	1	0	0	0	0	0	2	2	0	0	1	0	1	0	0	0	1	0	2	1	2	0	1	1	1	1	2	0	0	2	1	0	2	0	0	1	1	0	0	0	1	0	0	0	1	1	1	0	0
364	0	0	0	0	0	1	1	1	1	0	0	1	1	0	0	1	1	0	1	1	2	0	0	2	0	0	2	0	0	1	1	0	1	2	1	2	0	0	0	1	1	0	1	0	1	0	0	0	1
365	0	0	0	0	0	0	2	2	0	0	1	1	1	0	0	0	2	1	1	1	2	0	0	2	0	0	2	0	0	1	1	2	2	2	1	2	1	0	0	2	0	0	1	0	0	0	0	0	0
366	1	0	1	0	1	1	2	2	1	1	1	0	0	0	0	0	1	2	0	0	0	0	1	1	0	0	0	1	1	2	1	0	1	2	1	2	0	0	0	0	1	0	1	0	1	1	0	0	0
367	1	0	0	0	0	0	2	2	0	0	1	1	1	0	0	0	2	0	2	2	2	0	0	2	1	1	1	1	1	1	1	0	0	2	0	2	2	0	1	0	0	0	0	0	1	0	0	0	0
368	1	0	1	0	0	1	0	0	2	2	0	0	1	0	0	0	2	0	1	1	1	0	0	2	0	0	1	0	0	2	0	2	1	0	0	0	1	0	0	0	1	0	0	0	0	0	0	0	0
369	1	0	0	0	0	0	1	2	2	1	0	1	1	0	0	0	1	1	1	1	1	0	0	2	0	0	1	0	1	2	0	1	2	0	0	1	2	0	0	1	1	1	0	0	0	0	0	0	0
370	1	0	0	0	0	0	0	0	2	2	0	1	1	0	0	0	1	1	1	1	1	0	0	2	0	0	2	0	0	2	1	0	1	2	0	2	1	0	0	0	1	0	0	0	1	0	0	1	1
371	1	0	0	0	0	0	2	2	1	0	1	0	1	0	0	0	1	0	1	1	1	0	1	2	0	0	1	0	0	1	1	0	2	1	1	1	0	0	0	1	1	0	0	1	0	0	0	0	0
372	1	0	1	0	0	1	0	1	2	1	0	1	1	0	0	0	0	0	2	1	2	0	0	2	1	1	2	1	1	2	1	0	2	1	0	2	1	0	0	0	2	0	0	0	1	1	0	0	0
373	1	0	0	0	0	2	1	1	2	2	0	0	1	0	0	0	1	2	0	0	1	0	1	1	1	1	1	2	2	1	2	2	2	0	0	1	1	0	0	1	1	0	1	0	0	0	1	0	1
374	1	0	1	0	0	1	2	2	1	1	1	0	1	0	0	1	1	0	2	2	2	0	0	2	0	0	2	0	0	2	0	0	1	1	0	2	1	0	0	1	1	0	0	0	0	0	1	0	0
375	0	0	1	0	0	2	1	1	1	1	0	0	1	0	0	0	1	2	0	0	1	0	0	2	0	0	0	1	2	1	1	0	1	1	1	1	2	0	0	2	0	0	1	1	1	2	0	0	1
376	1	0	0	0	0	2	1	1	1	1	1	0	1	0	0	0	0	1	1	1	1	1	0	2	0	0	1	0	1	2	0	1	1	0	0	1	1	0	0	1	1	0	0	0	0	0	0	0	0
377	1	0	1	0	0	1	1	1	2	2	0	1	2	0	0	0	1	1	1	1	1	0	0	2	0	0	2	1	1	2	2	0	2	1	1	2	0	0	0	1	1	0	1	0	1	1	0	0	0
378	0	0	0	0	0	1	1	0	2	1	0	0	1	0	0	0	2	0	2	2	2	0	0	2	1	1	2	2	2	2	0	0	2	1	1	1	0	0	0	1	0	0	0	0	0	1	1	0	0
379	0	0	0	0	0	1	0	0	2	1	1	0	0	0	0	0	1	0	2	2	2	0	0	2	0	0	1	0	0	1	0	0	2	2	0	2	2	0	1	0	0	0	1	0	1	1	0	0	0
380	0	0	0	0	0	1	2	2	1	0	1	0	1	1	1	1	2	1	1	1	1	0	1	1	0	0	2	0	0	2	2	1	1	0	0	1	1	0	0	2	0	0	0	0	1	1	0	0	0
381	0	0	0	0	0	0	2	2	1	1	0	0	0	0	0	0	2	2	1	1	2	0	1	1	1	1	2	0	0	2	0	1	1	2	1	2	2	0	0	0	1	0	0	0	0	0	0	1	0
382	0	0	0	0	0	1	1	2	2	1	0	0	1	0	0	0	1	1	1	1	2	0	1	2	0	0	2	0	0	2	1	1	1	1	0	1	0	0	0	0	2	0	0	1	0	0	0	0	0
383	0	0	0	0	0	1	1	1	2	1	0	1	1	0	0	0	2	0	2	2	2	0	0	2	0	0	1	2	2	2	2	0	1	1	0	1	1	0	0	1	1	0	1	0	1	2	0	1	0
384	0	0	2	0	1	0	1	2	1	0	1	0	0	0	0	0	1	1	1	1	2	0	0	2	0	0	2	1	1	2	2	0	1	2	1	2	2	0	0	1	0	0	0	1	0	1	0	0	0
385	0	0	0	0	0	1	1	1	1	1	0	0	0	0	0	0	2	1	1	1	1	0	0	2	0	0	1	1	1	2	0	0	1	1	0	2	1	0	0	1	1	0	0	0	0	0	0	0	0
386	0	0	0	0	0	2	1	1	1	1	2	0	0	0	0	0	1	0	1	1	1	0	0	2	1	1	1	0	0	2	2	0	1	2	0	2	2	0	0	1	1	0	0	0	0	1	0	0	0
387	1	0	0	0	0	1	0	0	1	1	1	0	2	0	0	0	2	2	0	1	2	0	0	2	0	0	2	0	0	1	0	1	2	1	0	1	1	0	0	1	1	0	1	0	1	1	0	0	0
388	0	0	0	0	0	1	0	1	2	1	0	1	2	0	0	0	1	1	2	2	2	0	0	2	0	0	2	0	0	2	1	0	0	2	0	2	1	0	0	0	1	2	0	0	0	0	0	0	0
389	1	0	0	0	0	2	2	2	0	0	0	0	1	0	0	0	1	2	1	1	1	0	0	2	0	0	2	0	0	2	0	0	2	2	0	2	1	1	1	0	1	0	0	0	0	1	0	0	0
390	1	0	0	0	0	1	1	1	2	2	0	0	1	0	0	0	0	0	2	1	2	0	0	2	0	0	1	1	2	2	0	0	2	1	0	1	1	0	0	1	1	0	0	0	0	1	0	0	0
391	1	0	1	1	1	1	0	0	2	2	0	0	1	0	0	0	2	0	2	2	2	0	0	2	1	1	1	0	0	2	0	0	0	2	0	2	1	0	0	0	1	0	0	0	0	0	0	0	1
392	1	0	1	0	0	1	0	0	2	2	0	1	2	0	0	1	1	0	1	1	1	0	0	2	0	0	1	1	1	1	2	0	2	2	1	2	0	0	0	1	1	0	1	0	1	0	0	0	1
393	0	1	0	0	0	1	1	2	1	0	1	0	0	0	0	0	2	0	2	2	2	0	1	1	2	2	2	0	0	2	0	1	2	0	0	0	1	0	0	0	1	0	0	0	0	0	0	0	1
394	1	0	0	0	0	0	2	2	0	0	1	0	0	0	0	0	1	1	1	1	1	0	0	2	0	0	1	1	1	2	0	0	0	2	0	2	1	0	0	2	0	0	0	1	0	0	0	0	0
395	0	0	0	0	0	0	2	2	1	0	0	0	1	0	0	0	1	2	0	0	0	0	1	1	1	2	0	1	1	1	1	0	2	0	0	1	2	0	0	1	1	0	0	0	1	0	1	0	0
396	1	0	0	0	0	2	1	2	2	1	0	0	0	0	0	0	0	1	1	1	2	1	0	2	0	0	2	0	0	2	1	2	1	1	0	1	2	0	0	0	0	0	1	0	1	0	0	0	0
397	1	0	0	0	0	2	2	2	1	1	0	0	0	0	0	0	1	1	0	0	1	0	0	2	0	0	2	0	0	2	0	1	1	2	1	2	1	1	0	0	0	1	0	0	0	0	0	0	0
398	1	0	0	0	0	2	0	0	2	1	0	2	2	0	0	0	0	2	0	0	0	0	0	2	0	0	2	1	1	2	2	0	1	2	0	2	1	0	0	0	1	0	0	0	0	2	0	0	0
399	1	0	0	0	0	1	1	1	2	1	0	1	1	0	0	0	1	1	1	1	1	0	0	2	0	0	1	1	0	1	2	1	2	2	0	2	1	1	0	0	0	0	0	0	0	0	0	0	0
400	1	0	0	0	0	2	2	2	0	0	1	1	1	0	0	0	1	1	1	1	1	1	0	2	0	0	1	0	0	2	0	0	1	0	0	1	0	0	0	1	1	0	0	2	0	2	0	0	0
401	0	0	0	0	0	2	2	2	1	1	1	0	0	0	0	0	2	2	0	0	1	0	0	2	0	0	1	0	1	2	0	2	1	2	1	2	1	0	0	0	2	0	0	0	2	0	0	0	1
402	1	0	0	0	0	2	0	0	2	2	0	0	0	0	0	0	0	1	0	0	0	0	0	2	0	0	2	1	1	1	1	1	1	1	0	1	1	0	0	0	1	0	0	0	0	0	0	0	1
403	0	0	0	0	0	2	0	1	1	1	1	0	0	0	0	0	1	1	1	1	2	0	0	2	0	0	1	1	1	2	0	0	1	2	0	2	1	0	0	0	1	0	0	0	0	1	0	0	1
404	1	0	0	0	0	0	2	2	1	1	1	0	0	0	0	0	1	1	1	1	1	0	0	2	0	0	2	0	0	2	0	0	1	2	0	2	0	0	0	0	2	0	0	0	0	1	0	0	0
405	1	0	0	0	0	1	2	2	1	1	1	1	1	0	0	0	2	0	2	2	1	1	1	1	0	0	1	1	1	1	2	1	2	1	0	2	1	0	0	0	2	0	2	0	0	1	0	0	0
406	1	0	1	0	1	1	1	1	1	1	1	2	2	0	0	1	0	1	1	1	0	0	0	2	1	1	2	0	0	1	0	0	1	0	0	0	1	0	0	1	1	0	1	0	0	1	1	0	0
407	0	0	0	0	0	1	1	2	1	0	0	1	1	0	0	0	0	2	0	1	2	0	0	2	0	0	1	0	2	2	0	0	1	1	0	2	1	1	1	0	1	0	1	0	1	1	0	1	0
408	1	0	0	0	0	2	1	1	2	2	0	1	1	0	0	0	2	2	0	0	1	0	1	1	1	1	1	0	0	2	0	0	2	1	0	1	1	0	0	2	0	0	1	0	2	2	1	1	0
409	0	0	0	0	0	0	1	2	1	0	1	0	0	0	0	0	2	0	2	2	2	0	1	2	0	0	1	0	1	2	0	0	1	1	0	2	2	0	0	1	0	0	0	0	0	0	0	0	1
410	1	0	0	0	0	1	1	1	1	1	0	0	2	0	0	0	0	1	1	1	1	0	1	1	1	1	2	0	0	2	1	1	1	2	1	2	2	0	0	1	1	1	1	0	0	0	1	0	0
411	1	0	0	0	0	1	0	1	2	1	1	1	2	0	0	0	0	0	2	2	1	0	0	2	0	0	2	0	0	2	0	1	2	0	0	1	2	0	0	1	0	0	0	0	0	0	0	0	0
412	0	0	0	0	0	0	0	1	1	1	1	0	1	0	0	0	0	1	1	1	2	0	0	2	0	0	2	0	0	2	0	1	2	0	0	2	1	0	0	0	1	1	1	0	1	1	0	0	1
413	1	0	0	0	0	2	0	0	2	2	0	0	0	0	0	0	2	0	2	1	2	0	1	1	1	1	2	0	0	1	2	2	2	0	0	0	2	0	0	2	0	0	0	0	0	0	1	0	0
414	0	0	0	0	0	1	1	1	1	1	0	0	0	0	0	0	2	0	2	2	2	0	0	2	0	0	1	1	2	2	0	0	1	1	0	1	2	0	0	1	0	0	1	0	1	2	0	0	0
415	0	0	0	0	0	1	0	1	2	1	0	1	2	0	0	1	1	1	1	1	2	0	0	2	0	1	2	1	1	1	0	0	2	1	1	2	1	0	0	0	2	0	0	1	0	0	1	0	0
416	1	0	0	0	0	0	2	2	0	0	2	0	1	0	0	0	1	0	2	2	2	0	1	1	1	1	2	0	0	2	1	0	1	0	0	0	2	0	0	1	1	0	0	0	0	1	0	0	1
417	1	0	0	0	0	1	2	2	1	1	0	1	1	0	0	0	1	1	1	1	1	0	0	2	0	0	0	0	1	2	1	0	2	1	1	1	2	0	0	2	0	2	0	0	0	0	0	1	0
418	1	0	0	0	0	1	1	1	1	1	0	0	0	0	0	0	0	1	0	0	0	1	0	2	0	0	2	1	1	2	1	1	1	2	0	2	1	0	0	1	1	1	0	0	1	0	0	0	0
419	1	0	0	0	0	2	0	0	2	2	0	0	1	0	0	0	1	1	1	0	0	0	1	1	1	1	2	0	1	2	1	0	2	2	2	2	2	1	0	0	0	1	0	0	0	2	0	0	0
420	1	0	0	0	0	0	0	1	1	0	0	0	0	0	0	0	0	2	0	1	1	0	0	2	0	0	2	1	1	2	1	1	1	1	0	1	2	0	1	0	0	0	0	0	0	0	0	0	0
421	1	0	0	0	0	0	2	2	1	1	0	2	2	0	0	1	1	1	1	1	1	0	0	2	1	1	0	0	0	1	1	1	1	1	0	2	2	0	0	1	0	0	0	0	0	0	0	0	0
422	1	0	0	0	0	2	2	2	1	1	1	0	1	0	0	0	1	0	1	1	1	0	1	1	0	0	1	1	2	2	0	0	1	1	0	1	0	0	0	1	1	0	0	0	1	1	0	0	0
423	1	0	1	0	0	1	1	2	2	1	0	0	1	0	0	0	1	0	2	1	2	0	0	2	0	0	1	1	1	2	0	0	2	1	0	1	2	0	0	2	0	0	1	0	1	0	0	0	0
424	0	0	0	0	0	2	0	0	2	2	0	0	1	0	0	0	2	1	1	1	2	0	1	1	1	1	0	1	2	1	1	0	0	2	2	2	2	0	0	1	0	0	0	0	0	0	1	0	0
425	0	0	0	0	0	2	0	1	2	1	0	0	1	0	0	0	2	0	2	2	2	0	0	2	0	0	2	0	0	2	0	2	2	0	0	0	1	0	0	0	1	0	0	0	1	0	0	0	0
426	0	0	0	0	0	1	1	1	2	0	0	0	1	0	0	0	1	0	2	2	2	0	0	2	0	0	2	1	1	2	2	1	2	0	0	1	1	0	0	0	2	0	0	0	0	1	0	0	0
427	0	0	0	0	0	0	1	1	2	2	0	0	0	0	0	0	0	0	2	2	2	0	1	1	1	1	2	0	1	2	1	0	2	2	2	2	2	1	1	0	1	1	0	0	1	0	0	0	0
428	1	0	0	0	0	2	1	1	2	2	0	0	1	0	0	0	1	0	2	1	2	0	0	2	0	0	0	1	1	1	1	2	1	1	0	1	1	0	0	1	1	0	0	0	1	1	0	2	0
429	1	0	0	0	0	1	2	2	1	1	1	0	0	0	0	0	0	0	1	1	2	1	1	1	0	1	1	0	0	2	0	0	2	0	0	2	0	0	0	0	2	0	0	0	0	0	0	0	0
430	0	0	0	0	0	0	0	0	2	2	0	1	1	0	0	0	1	1	1	1	1	0	0	2	0	0	2	0	0	2	0	2	2	0	0	0	0	0	0	1	1	0	2	0	1	1	1	0	1
431	1	0	0	0	0	1	1	1	2	2	0	0	0	0	0	0	1	1	1	1	1	0	0	2	0	0	1	1	1	0	2	1	1	1	1	1	2	0	0	1	0	1	0	0	1	0	0	0	0
432	0	0	0	0	0	2	1	1	1	1	1	0	1	0	0	0	1	1	1	1	1	0	1	1	1	1	1	1	1	2	0	2	2	0	0	1	1	0	0	1	1	0	0	1	0	0	0	0	0
433	1	0	0	0	0	1	1	1	1	1	1	0	1	0	0	0	2	0	2	2	2	0	0	2	0	0	2	1	1	2	1	2	2	2	1	2	2	1	1	0	0	0	1	0	0	0	0	0	0
434	1	0	0	0	0	2	2	2	1	1	0	0	0	0	0	0	2	1	1	1	2	1	0	2	0	0	1	0	0	1	0	2	2	0	0	0	1	0	0	2	0	0	1	0	1	1	1	1	0
435	0	0	0	0	0	0	0	0	2	1	0	1	1	0	0	0	1	0	1	1	1	0	0	2	0	0	1	2	2	1	2	0	2	0	0	1	1	1	1	0	0	1	0	0	0	0	0	0	1
436	1	0	0	0	0	1	1	1	1	1	1	0	0	0	0	0	2	0	2	2	2	0	0	2	0	0	1	0	0	2	1	1	0	1	0	2	2	0	0	1	0	0	0	0	0	0	0	0	0
437	1	0	1	1	1	2	2	2	1	0	1	0	1	0	0	0	1	0	1	2	2	0	0	2	0	0	1	0	1	2	0	1	1	1	1	1	2	0	0	1	0	0	2	0	1	1	0	0	1
438	1	0	1	1	1	1	1	2	2	1	0	0	2	0	0	1	1	1	1	1	1	0	1	1	1	1	2	0	0	2	1	1	1	1	0	2	1	0	0	0	2	0	1	0	1	1	0	0	0
439	0	0	0	0	0	1	2	2	2	2	0	2	2	0	0	0	2	1	1	1	2	0	1	1	1	1	2	0	0	2	1	0	2	2	2	2	1	0	0	0	0	0	0	0	0	0	1	0	0
440	0	0	0	0	0	1	1	2	1	0	0	0	0	0	0	0	1	0	2	2	2	0	1	1	0	0	2	0	1	1	1	0	2	0	0	1	1	1	0	1	0	0	1	0	1	1	0	0	0
441	1	0	1	0	0	1	1	1	1	1	1	1	2	0	0	0	1	2	0	0	0	0	0	2	0	0	2	0	0	2	0	1	1	0	0	1	2	0	0	1	0	0	0	0	1	0	0	0	0
442	0	0	1	0	0	1	0	0	2	2	0	1	1	0	0	0	0	1	0	0	2	0	0	2	0	0	1	0	1	2	1	1	2	1	0	1	2	0	0	1	1	0	0	1	0	0	1	0	0
443	1	1	0	0	0	1	0	0	2	2	0	1	2	0	0	1	0	2	0	0	0	0	0	2	0	0	2	0	1	2	0	0	2	2	2	2	2	0	0	2	0	0	0	0	0	1	0	0	1
444	1	0	0	0	0	1	1	2	1	0	1	0	0	0	0	0	2	2	1	1	1	0	0	2	0	0	1	0	0	1	0	0	1	2	1	2	1	0	0	0	1	0	1	0	0	0	0	0	0
445	1	0	0	0	0	1	1	1	2	2	0	0	0	0	0	0	0	1	0	0	2	0	0	2	0	0	1	0	0	1	0	2	1	2	0	2	0	0	0	0	1	0	1	0	1	2	0	1	1
446	1	0	0	0	0	2	1	1	2	2	0	1	1	0	0	0	1	1	1	1	2	0	0	2	0	0	0	1	0	0	2	0	2	1	1	2	1	0	0	0	2	0	0	0	0	0	0	0	0
447	1	1	0	0	0	1	1	1	2	2	0	0	2	0	0	1	1	0	1	2	2	0	0	2	0	0	2	0	0	2	2	0	2	1	1	2	0	0	0	0	2	0	0	0	1	0	0	0	1
448	1	0	0	0	0	1	1	1	1	1	0	0	0	0	0	0	2	1	1	1	2	0	0	2	0	0	1	1	2	2	1	2	2	0	0	0	2	0	0	1	0	0	0	1	0	0	0	0	0
449	0	0	0	0	0	1	1	2	2	1	0	0	1	0	0	1	1	1	0	0	1	0	1	1	0	0	2	0	0	1	0	0	1	0	0	1	1	0	0	0	2	0	0	1	1	0	0	0	0
450	1	0	1	0	0	1	1	1	2	1	0	1	2	0	0	0	0	2	1	2	2	1	0	2	0	0	1	0	2	2	0	2	2	2	1	2	2	0	0	0	0	0	0	0	0	0	0	0	0
451	1	0	0	0	0	1	1	1	1	1	0	0	0	0	0	0	2	1	2	1	2	0	1	1	1	1	1	1	1	1	1	2	1	2	0	2	1	0	0	1	1	0	0	0	0	1	0	0	0
452	1	0	0	0	0	1	1	2	1	0	1	0	1	0	0	0	2	2	1	1	2	0	1	1	1	1	1	1	2	2	1	2	2	2	1	2	2	0	0	0	1	0	1	0	1	1	1	1	0
453	0	0	0	0	0	0	0	0	2	2	0	1	2	0	0	0	1	0	2	2	2	0	0	2	0	0	1	0	2	2	0	1	2	0	0	0	1	0	0	2	0	0	0	0	0	0	0	1	0
454	1	0	0	0	0	1	1	1	1	1	0	0	0	0	0	0	1	0	2	2	2	0	1	1	0	0	2	1	1	2	2	1	1	1	0	2	0	0	0	0	2	0	1	0	1	0	0	0	0
455	0	0	0	0	0	0	0	1	2	1	0	0	1	0	0	0	2	0	2	2	2	0	2	0	1	1	1	2	2	1	2	1	1	1	0	2	1	0	0	0	2	0	0	1	0	1	0	0	1
456	0	0	0	0	0	1	2	2	0	0	0	0	1	0	0	0	1	2	0	0	2	0	0	2	0	0	2	0	0	2	0	0	2	1	0	1	2	0	0	0	1	0	0	1	1	0	0	0	1
457	0	0	0	0	0	1	2	2	1	0	0	1	1	0	0	0	1	2	0	0	2	0	2	0	0	1	2	1	1	1	1	1	2	1	1	1	0	1	1	0	1	0	0	0	0	0	0	0	0
458	1	0	0	0	0	2	0	1	2	1	0	0	1	0	0	0	0	1	1	1	2	0	1	1	1	1	1	0	0	1	0	1	1	2	0	1	1	0	0	1	1	0	0	0	0	0	0	0	0
459	1	0	0	0	0	1	1	2	2	1	0	1	1	0	0	0	1	1	1	1	1	0	0	2	0	0	1	0	0	1	2	1	1	0	0	1	1	1	0	0	0	0	0	0	0	0	0	0	0
460	0	0	0	0	0	1	1	1	1	0	1	1	1	0	0	0	1	1	0	0	0	0	0	2	0	0	1	1	1	2	2	2	2	2	1	2	1	0	0	0	1	1	0	0	1	0	0	0	1
461	1	0	0	0	0	1	0	0	2	1	1	1	1	0	0	1	1	0	2	1	2	0	0	2	0	0	2	0	0	1	1	0	1	2	1	1	1	0	0	2	0	0	1	0	0	1	1	0	0
462	0	0	0	0	0	0	2	2	1	1	0	1	1	0	0	0	0	1	1	1	2	0	1	1	1	1	2	0	0	2	0	2	1	2	1	2	1	1	1	0	1	2	0	0	0	0	0	0	0
463	1	0	0	0	0	0	2	2	1	1	1	0	1	0	0	0	1	1	1	1	2	0	1	1	0	0	1	0	1	2	0	0	1	2	2	2	1	0	0	2	0	0	1	0	1	1	0	0	1
464	0	0	1	0	0	1	1	2	1	0	0	1	2	0	0	0	2	0	2	2	1	0	0	2	0	0	2	0	0	2	1	0	0	2	2	2	1	1	1	0	1	0	1	0	2	2	0	1	0
465	1	0	0	0	0	1	1	1	1	0	0	0	0	0	0	0	1	0	2	2	2	0	0	2	0	0	1	1	1	0	2	0	2	1	1	2	2	0	0	1	1	2	0	0	1	0	0	0	0
466	0	0	0	0	0	2	2	2	0	0	0	0	1	0	0	0	2	2	0	0	1	0	1	1	0	0	2	0	0	2	1	2	2	2	1	2	1	0	0	1	1	0	0	0	0	0	0	0	0
467	1	0	0	0	0	2	1	2	1	0	0	0	0	0	0	0	1	1	1	2	2	0	0	2	0	0	1	0	0	1	0	1	2	0	0	1	0	0	0	0	1	0	0	0	0	1	0	0	0
468	0	0	0	0	0	1	2	2	0	0	0	0	1	0	0	0	1	0	2	2	2	0	0	2	0	0	2	0	0	2	1	1	0	2	0	2	1	0	0	1	1	0	1	0	0	1	0	0	0
469	1	0	0	0	0	1	2	2	0	0	0	0	0	0	0	0	0	0	2	1	2	0	0	2	0	0	2	1	1	2	0	0	1	2	1	2	1	0	0	0	1	0	1	0	1	0	0	0	0
470	0	0	0	0	0	0	2	2	1	1	0	0	1	0	0	0	0	2	0	0	0	0	0	2	0	0	2	0	0	2	1	1	2	0	0	1	1	0	0	0	1	0	0	0	1	0	0	0	1
471	1	0	0	0	0	1	0	1	2	0	0	0	0	0	0	0	1	0	2	1	2	0	0	2	1	1	1	0	0	1	1	0	0	1	0	1	1	0	0	0	2	0	0	0	0	0	0	0	0
472	1	0	0	0	0	1	2	2	0	0	0	0	1	0	0	0	1	1	1	1	1	0	0	2	0	0	2	0	0	1	1	0	1	1	0	1	0	0	0	0	1	1	0	0	0	2	0	1	0
473	0	0	0	0	0	1	2	2	0	0	1	0	1	0	0	0	2	2	0	0	0	0	0	2	0	0	2	0	1	2	0	1	1	0	0	1	1	0	0	0	2	0	1	0	1	1	1	0	1
474	1	0	0	0	0	1	1	1	2	2	0	0	1	0	0	0	1	0	2	2	2	0	0	2	0	0	0	2	2	1	2	0	2	1	1	2	1	0	0	0	2	1	0	0	1	1	0	0	0
475	0	0	2	0	1	0	1	1	1	1	1	1	1	0	0	0	2	1	1	1	1	0	0	2	1	1	2	2	2	2	1	1	0	2	0	2	0	0	0	0	1	0	0	0	0	1	0	0	0
476	0	0	0	0	0	1	2	2	1	0	0	0	0	0	0	0	1	1	1	1	2	0	0	2	1	1	1	1	2	2	0	1	2	1	0	2	2	0	1	1	0	1	0	0	1	0	1	0	0
477	0	0	0	0	0	1	1	1	2	2	0	0	1	0	0	0	0	1	2	2	2	0	0	2	0	0	1	0	0	2	0	0	2	1	0	1	1	0	0	0	1	0	1	1	1	2	0	0	0
478	1	1	1	0	1	1	2	2	1	1	0	0	1	0	0	0	2	0	2	2	2	0	0	2	0	0	2	1	1	2	0	1	2	0	0	1	1	0	0	1	1	0	1	0	1	0	0	0	0
479	1	0	0	0	0	1	0	0	2	2	0	0	0	0	0	0	0	0	1	1	2	0	0	2	0	0	1	1	2	2	1	1	0	1	0	1	1	1	1	0	1	0	0	1	1	1	0	0	0
480	1	0	0	0	0	1	1	2	2	0	0	1	1	0	0	0	2	1	2	1	2	0	0	2	0	1	2	1	1	1	2	1	1	1	1	1	1	0	0	0	1	0	0	0	1	1	0	0	1
481	0	0	1	0	0	2	1	1	2	2	0	0	1	0	0	0	1	2	0	0	0	0	0	2	0	0	1	1	1	2	2	0	0	2	1	1	2	0	0	1	1	0	0	0	0	0	0	0	0
482	1	0	0	0	0	2	2	2	1	0	1	0	1	1	1	1	0	1	1	1	2	0	1	1	1	1	1	0	0	2	0	1	2	0	0	0	2	0	0	1	0	0	1	0	0	1	0	0	1
483	1	0	0	0	0	0	1	1	2	1	0	0	0	0	0	0	1	0	2	2	2	0	1	1	0	0	1	2	2	1	2	1	1	1	1	1	1	0	0	1	1	0	0	1	0	0	0	0	1
484	1	0	0	0	0	1	1	2	2	1	0	0	1	0	0	0	2	2	0	0	1	0	0	2	1	1	2	0	0	2	1	0	1	1	0	2	1	0	0	1	1	0	0	1	1	0	0	1	0
485	1	0	0	0	0	1	1	2	1	0	1	0	0	0	0	0	0	1	0	0	0	0	0	2	0	0	2	0	0	1	1	0	0	1	0	1	0	0	0	0	1	0	0	0	0	1	0	0	0
486	1	0	0	0	0	1	0	0	2	2	0	0	0	0	0	0	0	0	2	2	2	1	0	2	0	0	2	1	1	2	1	0	1	1	0	1	2	0	0	0	0	0	2	0	0	1	0	0	0
487	0	0	0	0	0	1	0	0	2	2	0	0	1	0	0	0	0	1	1	1	1	0	0	2	0	0	1	1	1	2	0	0	0	1	1	2	1	0	0	2	0	0	0	1	0	0	0	0	1
488	1	0	0	0	0	2	0	2	2	0	1	0	0	0	0	0	0	0	2	2	2	0	0	2	0	0	1	1	1	1	1	0	1	1	0	1	0	0	0	0	1	1	0	0	0	0	0	1	0
489	1	0	0	0	0	2	2	2	0	0	0	0	1	0	0	0	1	2	0	0	0	0	0	2	0	0	1	1	2	2	0	1	2	2	1	2	0	0	0	1	1	0	1	0	0	0	0	0	0
490	0	0	0	0	0	0	0	1	2	2	0	0	1	0	0	0	0	2	0	1	2	0	0	2	0	0	1	1	2	2	0	0	2	0	0	1	1	1	1	0	0	0	1	0	1	1	0	0	0
491	1	0	0	0	0	0	0	0	2	2	0	2	2	0	0	1	1	0	1	1	1	0	1	1	1	1	2	0	1	2	0	1	2	0	0	1	1	0	0	0	2	0	0	0	0	1	0	0	1
492	1	1	1	0	1	1	2	2	0	0	0	0	0	0	0	0	2	1	1	1	1	0	1	1	0	0	2	1	1	2	2	2	2	2	1	2	1	0	0	0	2	2	0	0	0	0	0	1	1
493	1	0	0	0	0	1	1	1	1	1	1	0	1	0	0	0	1	1	1	1	1	0	1	1	0	0	1	0	1	2	0	1	2	1	0	1	1	0	0	0	1	0	0	0	0	1	0	0	0
494	1	0	0	0	0	1	1	2	1	0	1	1	2	0	0	0	1	1	1	1	1	1	0	2	0	0	2	0	0	2	1	1	2	1	0	1	1	0	0	0	0	0	0	0	0	1	0	0	0
495	1	0	0	0	0	0	1	2	1	0	1	0	1	0	0	0	1	2	0	1	1	1	0	2	0	0	1	0	1	2	1	0	1	0	0	1	0	0	0	0	2	0	0	0	0	0	0	0	0
496	1	0	0	0	0	1	2	2	2	2	0	0	1	0	0	0	1	2	0	0	0	0	0	2	1	1	1	1	1	2	0	1	1	1	0	2	1	0	0	0	1	0	0	0	0	0	0	0	0
497	0	0	0	0	0	2	1	1	2	2	0	0	1	0	0	0	1	2	1	2	2	0	1	1	1	1	1	0	1	2	0	0	2	2	0	1	2	0	0	1	0	0	0	0	0	0	0	0	1
498	1	0	1	0	0	0	1	2	2	0	0	0	1	0	0	0	1	1	1	1	1	1	0	2	0	0	2	0	0	2	2	1	2	1	0	1	1	0	0	0	1	0	0	0	1	0	0	1	0
499	1	0	0	0	0	1	0	0	2	2	0	0	2	0	0	0	1	1	1	1	1	0	0	2	0	0	1	1	1	2	0	0	1	1	1	1	0	0	0	0	2	0	0	0	0	1	0	0	1
500	1	0	0	0	0	1	0	1	1	0	1	1	1	0	0	0	0	0	1	1	1	0	0	2	0	0	1	0	1	2	1	0	0	1	0	0	1	0	0	1	1	0	0	0	0	1	0	0	0
501	1	0	0	0	0	1	0	1	2	1	0	0	0	0	0	0	2	1	2	2	2	0	0	2	0	0	2	0	0	1	2	1	1	2	2	2	1	0	0	1	1	0	1	0	1	2	0	0	0
502	0	0	0	0	0	2	1	1	1	1	0	0	0	0	0	0	1	0	2	2	2	0	0	2	0	0	2	0	1	2	0	0	1	1	0	2	1	0	0	0	2	0	0	0	0	0	0	0	0
503	1	0	0	0	0	2	2	2	0	0	1	0	1	0	0	0	2	0	2	1	2	0	1	1	1	1	1	0	0	1	1	0	1	1	0	1	1	0	0	0	2	0	0	1	0	0	1	0	0
504	0	0	0	0	0	2	1	2	2	0	0	0	0	0	0	0	0	0	1	2	2	0	1	1	1	1	1	0	1	2	0	0	1	0	0	0	1	1	1	0	1	0	0	0	0	1	0	0	0
505	1	0	0	0	0	2	2	2	0	0	2	0	0	0	0	0	0	0	2	2	2	0	0	2	0	0	1	0	1	2	1	0	2	2	0	2	1	0	0	0	1	0	0	1	1	0	0	0	0
506	0	1	0	0	0	1	1	1	1	1	1	0	0	0	0	0	1	1	1	1	1	0	0	2	0	0	2	0	0	2	1	0	2	1	0	1	1	0	0	1	1	0	0	0	0	0	1	1	0
507	0	0	0	0	0	0	1	1	0	0	1	0	1	0	0	0	0	1	1	1	2	0	0	2	1	1	2	0	0	2	1	0	2	1	1	2	0	0	0	0	2	0	0	0	0	0	0	0	0
508	1	0	0	0	0	2	0	0	2	1	0	0	0	0	0	0	1	1	1	1	2	0	0	2	0	0	1	0	1	2	0	2	2	0	0	1	2	0	0	1	0	0	0	0	0	0	0	0	0
509	0	0	0	0	0	2	0	0	2	2	0	0	1	0	0	0	1	1	1	1	1	0	0	2	1	1	1	0	0	2	0	1	2	2	1	2	0	0	0	0	2	0	0	0	0	0	0	1	1
510	0	0	1	0	0	0	2	2	0	0	1	0	0	0	0	0	1	0	1	1	1	0	0	2	0	0	2	1	1	2	2	0	0	2	0	1	1	0	0	0	1	0	1	0	0	2	0	2	0
511	1	0	0	0	0	1	1	1	1	0	1	1	1	0	0	0	1	0	1	1	1	0	2	0	0	0	2	0	0	2	1	0	1	2	0	2	1	1	1	0	0	0	0	0	0	0	0	0	0
512	0	0	1	0	0	0	1	2	2	1	0	0	2	0	0	0	0	2	0	0	0	0	0	2	0	0	1	0	0	1	1	1	2	0	0	1	1	0	0	1	1	0	1	0	1	1	0	0	1
513	0	0	0	0	0	1	1	2	2	1	0	0	0	0	0	0	1	0	1	1	2	0	0	2	0	1	0	0	0	1	1	0	1	2	0	2	1	0	0	2	0	0	0	0	1	0	0	0	0
514	1	0	0	0	0	2	1	1	2	2	1	0	0	0	0	0	0	0	2	2	2	0	0	2	0	0	2	0	0	2	0	0	2	1	0	1	1	0	0	0	2	0	2	0	1	1	0	0	0
515	1	0	0	0	0	1	1	1	2	2	0	1	1	0	0	0	0	2	0	0	1	0	0	2	2	2	1	0	1	2	0	0	2	2	0	2	0	0	0	0	1	0	0	0	0	0	0	0	1
516	0	0	0	0	0	1	2	2	1	1	1	0	1	0	0	0	1	1	1	1	1	0	0	2	0	0	1	0	0	2	2	1	1	1	1	1	2	1	1	0	1	0	0	0	0	1	0	0	0
517	1	0	0	0	0	2	0	1	2	1	0	0	1	0	0	1	2	0	2	2	2	0	0	2	0	0	1	0	0	1	2	0	2	2	0	2	2	0	0	0	1	1	0	0	0	0	0	1	0
518	1	0	0	0	0	0	0	1	1	0	1	0	0	0	0	0	1	1	1	1	2	0	1	1	0	0	2	0	0	1	1	1	1	1	1	2	2	0	0	2	0	0	1	0	1	1	0	0	1
519	0	0	0	0	0	1	1	2	1	0	1	1	2	0	0	0	1	0	1	1	1	0	0	2	0	0	2	0	0	2	0	0	1	0	0	1	1	0	0	1	1	1	0	0	0	1	0	1	0
520	1	0	0	0	0	1	1	1	1	1	1	0	0	0	0	0	1	0	2	2	2	0	0	2	0	0	1	0	0	1	2	1	1	0	0	0	2	0	0	1	0	0	1	0	0	1	0	1	0
521	1	0	0	0	0	2	2	2	0	0	0	1	2	0	0	0	1	2	1	2	2	0	1	1	0	0	2	1	1	2	2	1	1	1	0	1	1	0	0	1	1	0	0	0	1	0	0	1	0
522	1	0	0	0	0	0	0	0	2	2	0	0	0	0	0	0	0	2	1	1	1	0	0	2	0	0	2	0	0	2	1	2	1	1	0	1	2	0	0	0	0	0	0	0	0	0	0	0	2
523	1	0	0	0	0	2	1	2	2	1	0	1	2	0	0	1	1	1	1	1	1	0	0	2	0	0	2	0	0	1	1	2	2	2	1	2	1	0	0	1	1	0	0	0	0	1	0	0	0
524	0	0	0	0	0	1	2	2	1	1	1	0	0	0	0	0	1	2	0	0	0	0	0	2	0	0	1	0	1	2	0	0	1	2	0	2	1	1	1	0	1	1	0	0	0	0	0	0	0
525	1	0	0	0	0	1	0	1	2	1	0	0	1	0	0	0	2	2	0	0	0	0	0	2	0	0	0	1	2	1	1	0	1	1	0	2	2	0	0	1	1	0	0	0	0	0	1	0	1
526	1	1	0	0	0	2	0	0	2	1	0	0	0	0	0	0	1	1	1	1	1	0	0	2	0	0	1	0	1	2	1	1	2	0	0	0	0	0	0	0	2	0	0	1	0	0	0	0	0
527	1	0	0	0	0	0	1	1	2	2	0	0	0	0	0	0	2	0	2	2	2	0	0	2	1	1	2	0	0	2	1	0	1	0	0	1	2	0	0	0	2	0	0	0	0	0	0	0	1
528	1	1	0	0	0	1	1	1	2	2	0	0	0	0	0	0	0	0	2	2	2	1	0	2	1	1	2	0	0	2	0	1	1	2	0	2	0	0	0	1	1	0	0	0	1	1	0	0	0
529	0	0	1	1	1	2	1	1	1	1	1	1	1	0	0	0	1	2	1	1	1	0	0	2	0	0	1	0	0	2	0	1	2	0	0	2	1	0	0	0	2	0	0	0	0	0	1	1	0
530	1	0	1	0	0	1	0	0	2	2	0	1	1	0	0	0	1	0	2	1	2	0	0	2	0	0	1	0	0	2	0	0	2	2	1	2	2	0	0	1	1	1	0	0	1	0	0	0	1
531	1	0	0	0	0	0	1	2	1	0	0	0	0	0	0	0	0	0	2	2	2	0	1	1	0	0	2	0	0	2	1	1	1	1	1	1	1	0	0	0	1	0	0	0	1	1	0	0	1
532	1	0	0	0	0	1	1	1	1	1	0	1	1	0	0	0	0	2	0	0	0	0	2	0	1	1	1	0	1	2	1	1	1	0	0	1	2	0	0	1	0	0	0	1	0	0	0	0	1
533	0	0	0	0	0	2	1	2	1	0	1	0	0	0	0	0	1	1	1	1	1	1	0	2	0	0	2	0	0	2	1	1	0	1	0	1	0	0	0	0	1	1	0	0	1	0	0	0	2
534	1	0	0	0	0	1	1	1	2	2	0	0	0	0	0	0	0	0	2	2	2	1	0	2	0	0	2	0	0	2	1	1	2	1	0	1	1	1	1	0	0	0	1	0	2	0	0	0	1
535	1	0	0	0	0	1	1	1	0	0	1	0	2	0	0	0	0	0	2	2	1	0	0	2	0	0	2	0	0	2	1	1	1	2	0	2	1	0	0	0	0	1	1	0	0	0	0	0	0
536	0	0	0	0	0	1	1	1	1	1	0	0	0	0	0	0	0	1	1	1	1	0	0	2	1	1	2	1	1	2	2	0	1	2	1	1	1	0	0	1	1	1	0	0	0	1	0	0	0
537	1	0	0	0	0	1	2	2	1	1	0	1	1	0	0	1	1	1	1	1	1	0	1	1	0	0	2	0	0	2	1	1	2	2	0	2	2	0	0	0	1	0	1	0	1	0	0	0	0
538	0	0	0	0	0	1	1	1	2	0	0	0	1	0	0	0	1	0	1	1	1	0	1	1	1	1	2	1	1	2	2	0	0	0	0	1	1	0	0	1	1	0	0	0	1	1	0	0	1
539	0	0	0	0	0	1	0	1	2	1	0	0	1	0	0	0	1	1	1	0	0	0	1	1	1	1	2	1	1	2	1	0	2	0	0	1	0	0	0	1	1	0	0	0	0	0	0	0	1
540	0	0	0	0	0	1	2	2	0	0	0	0	1	0	0	0	2	1	1	1	1	0	0	2	1	1	1	0	0	1	0	0	1	1	0	2	0	0	0	0	1	1	0	0	0	2	0	1	0
541	0	0	0	0	0	1	2	2	1	1	0	1	2	0	0	0	1	2	0	0	1	0	1	1	1	2	2	2	1	2	1	1	2	0	0	1	1	1	0	1	0	0	1	0	1	1	0	0	0
542	1	0	0	0	0	2	2	2	1	1	0	1	1	1	1	1	2	2	0	0	2	0	0	2	0	0	1	1	1	1	2	0	1	2	0	2	1	0	0	1	1	0	0	1	0	0	0	1	1
543	1	0	0	0	0	0	0	1	1	0	1	1	2	0	0	0	0	0	1	1	2	0	0	2	0	0	2	0	0	2	1	0	0	2	0	2	1	0	0	0	2	0	0	0	1	0	1	0	0
544	1	0	0	0	0	2	0	0	2	2	0	0	0	0	0	0	1	0	2	2	2	0	1	1	0	0	1	0	1	2	1	1	1	0	0	1	0	0	0	1	1	0	1	0	1	0	0	0	0
545	0	0	1	0	0	1	1	1	1	1	1	0	1	0	0	0	0	2	0	0	0	0	0	2	1	1	1	0	1	2	1	1	2	0	0	2	1	0	0	0	2	0	0	0	0	1	0	0	1
546	0	0	0	0	0	1	1	2	1	0	1	0	1	0	0	0	0	2	0	1	1	0	0	2	0	0	2	0	0	2	1	0	2	1	0	1	1	0	0	0	1	0	0	0	0	0	1	0	0
547	1	1	0	0	0	0	1	1	2	2	1	0	0	0	0	0	2	1	1	2	2	0	0	2	1	1	2	0	0	2	2	0	2	1	0	1	1	0	0	1	1	0	1	0	1	1	0	0	1
548	0	0	0	0	0	0	2	2	0	0	1	0	0	0	0	0	0	2	0	0	0	0	1	1	1	1	1	0	2	2	0	1	2	0	0	1	2	0	0	1	1	0	0	0	0	1	0	1	0
549	0	0	1	0	0	1	0	0	2	2	0	1	1	0	0	1	1	1	1	1	2	0	1	1	0	0	2	0	0	1	0	1	2	0	0	1	0	0	0	0	1	0	0	0	0	1	0	0	0
550	0	0	0	0	0	1	2	2	0	0	2	0	0	0	0	0	1	1	1	1	1	0	1	1	1	1	1	0	1	2	1	1	1	1	0	2	0	0	0	1	1	0	0	0	0	0	0	0	0
551	1	0	1	1	1	1	1	2	1	0	0	1	1	0	0	1	1	1	1	1	1	1	0	2	0	0	1	0	1	2	0	0	1	1	0	1	2	1	1	1	0	0	0	0	1	1	0	0	0
552	1	0	0	0	0	0	1	2	2	1	0	1	2	0	0	1	1	0	2	1	2	0	1	1	1	1	1	0	1	2	0	1	1	1	0	2	0	0	0	1	0	1	0	0	1	0	0	0	0
553	1	0	0	0	0	0	1	1	2	1	0	0	1	0	0	0	1	1	1	1	2	0	0	2	0	0	1	1	1	1	1	1	1	1	1	2	0	0	0	0	1	0	1	0	1	0	0	0	0
554	0	0	0	0	0	1	1	2	2	0	0	0	0	0	0	0	0	2	0	0	1	0	0	2	0	0	0	0	1	2	1	1	1	1	0	1	1	0	0	0	2	0	1	0	1	0	0	0	0
555	1	0	0	0	0	0	1	1	1	1	1	0	1	0	0	1	1	0	2	1	2	0	0	2	0	0	2	0	0	2	1	0	1	1	0	1	2	0	0	1	1	0	1	1	0	0	0	0	0
556	1	0	0	0	0	2	2	2	2	1	0	0	1	0	0	0	1	1	1	1	1	0	0	2	0	0	1	0	1	2	0	0	2	1	1	2	1	0	0	0	1	0	0	0	0	0	0	0	1
557	1	0	0	0	0	1	1	2	2	0	0	0	0	0	0	0	2	1	1	1	2	0	0	2	1	1	1	0	1	2	1	2	1	2	1	2	2	0	0	0	1	0	0	0	0	0	0	0	0
558	0	0	0	0	0	1	0	0	2	1	0	0	0	0	0	0	0	2	0	0	0	0	0	2	0	0	1	0	0	1	1	0	0	1	0	1	0	1	1	0	1	0	0	0	0	0	0	0	0
559	0	0	0	0	0	0	2	2	0	0	0	1	1	0	0	1	1	0	2	2	2	0	0	2	0	0	1	0	1	2	0	0	2	0	0	2	1	1	0	0	0	2	0	0	0	0	0	0	0
560	1	0	1	0	1	1	1	1	1	1	0	0	0	0	0	0	2	0	2	2	2	0	0	2	1	1	0	1	0	0	2	0	2	1	0	2	2	0	0	0	1	0	1	0	1	1	0	0	1
561	1	0	0	0	0	1	0	1	2	1	0	0	1	0	0	0	0	1	1	1	1	0	0	2	0	0	1	0	1	2	1	0	0	2	0	1	1	0	0	1	1	1	0	1	0	1	0	0	0
562	1	0	1	0	0	1	1	2	2	0	0	0	0	0	0	0	1	0	2	2	2	1	1	1	1	1	0	1	1	2	1	1	1	1	1	1	1	0	0	1	1	2	0	0	0	0	0	0	1
563	1	0	1	0	0	1	1	1	1	0	1	1	1	0	0	0	0	1	1	1	0	0	0	2	0	0	2	1	1	2	1	0	2	0	0	1	0	0	0	1	1	0	0	0	0	0	0	2	0
564	1	0	0	0	0	1	1	1	1	1	0	1	1	1	1	1	1	0	1	2	2	0	0	2	1	1	1	2	2	1	1	1	1	1	0	2	2	0	1	0	0	0	0	0	2	1	0	0	0
565	1	0	0	0	0	1	1	1	1	1	1	1	1	0	0	0	0	0	1	2	2	0	0	2	0	0	1	0	0	1	1	0	1	2	1	1	2	0	0	0	1	0	0	0	0	1	0	0	0
566	0	0	0	0	0	0	1	2	2	1	0	0	0	0	0	0	0	1	1	1	2	0	0	2	0	0	1	2	2	1	2	0	1	1	0	1	0	0	0	0	1	0	1	0	1	0	0	0	0
567	0	0	0	0	0	0	1	2	2	0	0	1	1	1	1	1	1	1	1	1	1	0	0	2	0	0	1	0	1	2	0	1	1	1	0	1	1	0	0	2	0	0	1	0	1	2	1	0	0
568	1	0	0	0	0	2	2	2	0	0	1	0	0	0	0	0	0	0	2	2	2	0	0	2	1	1	2	1	1	2	2	0	2	0	0	1	2	0	0	0	1	0	0	0	0	1	0	0	0
569	0	0	0	0	0	1	1	1	2	2	0	0	0	0	0	0	2	1	1	1	1	0	1	1	0	0	2	0	0	2	0	1	1	2	0	1	0	0	0	0	1	2	0	0	0	1	0	0	0
570	0	0	0	0	0	0	1	2	1	0	1	2	2	0	0	0	1	0	1	1	2	0	0	2	0	0	1	0	0	1	0	1	1	1	0	1	2	0	0	1	1	0	0	0	0	0	0	0	1
571	1	1	0	0	0	1	2	2	1	1	0	1	0	0	0	0	0	1	1	1	1	0	0	2	0	0	2	0	1	2	0	1	1	0	0	1	0	0	0	0	1	0	1	0	1	0	0	0	0
572	0	0	0	0	0	0	1	1	2	2	0	0	1	0	0	0	1	0	2	2	2	0	0	2	0	0	1	0	0	1	2	1	0	1	0	1	2	0	1	1	0	0	0	0	0	1	0	0	0
573	1	0	0	0	0	1	2	2	2	1	0	0	1	1	1	1	1	1	2	2	2	0	1	1	0	0	1	1	1	2	0	2	1	1	0	2	2	0	0	0	1	0	2	0	1	1	0	0	1
574	1	0	0	0	0	1	1	2	2	1	0	0	1	0	0	0	2	1	1	1	2	0	1	1	1	1	2	1	1	1	1	2	2	0	0	0	2	0	0	1	1	0	0	0	0	0	0	0	0
575	1	0	0	0	0	2	1	1	2	2	0	0	2	0	0	0	1	2	0	0	1	0	0	2	0	0	1	1	2	2	1	2	2	0	0	0	0	0	0	1	0	0	0	0	1	0	0	0	0
576	0	0	0	0	0	2	2	2	1	1	1	1	1	0	0	0	1	0	2	0	2	0	0	2	0	0	1	2	2	1	2	1	1	2	0	2	1	0	0	0	1	0	0	0	0	0	0	0	0
577	0	0	0	0	0	2	2	2	1	1	1	0	1	0	0	0	1	1	1	1	2	0	0	2	1	1	1	0	1	2	0	0	1	0	0	0	2	0	0	1	1	0	1	1	1	2	0	0	1
578	1	0	0	0	0	1	1	1	2	2	0	0	1	0	0	0	1	2	0	0	0	0	0	2	0	0	2	0	0	2	1	1	1	1	0	1	2	0	0	0	2	0	0	0	2	1	0	0	0
579	1	0	0	0	0	1	2	2	0	0	1	0	0	0	0	0	1	0	2	2	2	0	0	2	0	0	2	0	0	2	0	1	2	1	0	1	0	0	0	0	1	0	0	0	0	0	0	0	1
580	1	1	1	0	0	2	2	2	1	1	1	0	2	0	0	0	1	0	1	1	1	0	0	2	1	1	0	1	1	0	1	0	2	1	0	1	2	0	0	1	1	0	1	0	2	2	1	0	0
581	0	0	0	0	0	2	1	1	2	0	0	1	1	0	0	0	0	0	2	2	1	0	1	1	0	0	2	0	0	2	1	0	0	2	1	2	2	0	0	0	1	2	0	0	0	0	0	0	2
582	1	0	0	0	0	2	1	1	1	1	0	0	1	0	0	0	2	0	2	2	2	0	0	2	0	0	1	0	1	2	0	2	1	0	0	0	0	0	0	0	2	1	1	0	0	0	0	0	0
583	1	0	0	0	0	1	1	2	2	0	0	0	0	0	0	0	2	0	1	1	1	0	1	1	1	1	1	0	1	2	1	1	1	1	1	2	0	0	0	0	1	0	1	0	1	1	0	0	0
584	0	0	0	0	0	1	2	2	0	0	1	1	2	0	0	0	0	1	1	1	2	0	0	2	0	0	1	0	0	1	2	0	0	2	2	2	2	0	0	1	1	0	1	0	0	0	0	0	0
585	0	0	0	0	0	1	1	2	1	0	1	0	0	0	0	0	1	1	1	0	0	0	1	1	0	0	2	0	0	2	0	0	1	0	0	0	1	0	0	2	0	0	1	0	1	0	0	0	1
586	1	0	0	0	0	1	1	2	2	1	0	1	1	0	0	1	2	1	1	1	2	0	0	2	0	0	2	0	0	1	0	0	1	1	0	1	2	0	0	1	0	0	0	0	1	1	0	0	0
587	0	0	0	0	0	2	1	1	2	2	0	0	0	0	0	0	0	1	1	0	1	0	0	2	0	0	1	1	1	2	2	2	1	1	0	2	2	1	1	1	0	1	0	0	1	1	0	0	0
588	0	0	0	0	0	1	2	2	0	0	0	2	2	0	0	1	1	2	0	0	1	0	1	1	1	1	2	0	0	2	1	0	1	1	0	1	0	0	0	0	1	0	0	1	1	0	0	0	0
589	1	0	0	0	0	0	0	1	1	0	0	0	1	0	0	0	2	0	2	2	2	0	0	2	0	0	0	1	1	1	1	0	1	1	0	2	2	0	0	0	0	0	1	0	0	0	0	0	1
590	1	0	0	0	0	0	2	2	0	0	0	0	1	0	0	0	1	2	0	0	1	0	0	2	0	0	1	0	1	2	0	1	1	1	1	1	2	1	1	0	1	0	0	0	0	0	0	0	1
591	0	0	0	0	0	1	1	1	2	2	0	0	0	0	0	0	2	0	2	2	2	0	0	2	0	0	2	0	0	2	2	0	0	2	0	1	1	0	0	1	1	0	2	0	1	1	0	1	0
592	0	0	0	0	0	0	1	1	1	1	1	0	1	0	0	0	1	0	2	2	2	0	0	2	1	1	1	2	2	2	0	0	0	0	0	1	1	0	1	0	1	0	1	0	0	0	0	0	0
593	0	0	0	0	0	1	2	2	0	0	0	1	2	0	0	0	2	2	0	1	2	0	1	1	0	0	1	1	1	0	1	1	2	0	0	0	2	0	0	1	0	0	0	1	0	0	0	0	1
594	1	0	0	0	0	1	2	2	2	1	0	1	2	0	0	0	0	1	1	1	1	0	0	2	0	0	1	0	0	1	2	1	1	2	1	2	2	0	1	0	0	1	0	0	0	2	0	0	0
595	1	0	0	0	0	2	0	1	2	1	0	0	0	0	0	0	1	0	2	2	2	0	0	2	0	0	2	0	0	2	2	1	0	1	0	1	1	0	0	0	1	0	0	0	0	2	0	0	0
596	1	0	0	0	0	1	2	2	1	0	1	0	0	0	0	0	1	1	1	2	2	0	0	2	0	0	2	1	1	2	0	0	1	1	1	1	1	1	1	0	1	0	0	2	0	2	0	1	0
597	1	0	0	0	0	1	1	1	1	1	1	0	0	0	0	0	1	1	1	1	1	0	1	1	1	1	2	0	0	1	0	0	1	2	1	2	2	0	0	2	0	0	0	1	0	0	0	0	0
598	0	0	0	0	0	0	1	1	1	1	0	0	0	0	0	0	2	0	2	2	2	0	0	2	0	0	2	0	0	2	1	2	1	1	0	1	2	0	0	1	1	0	0	0	0	0	0	0	0
599	1	0	1	0	0	0	0	0	2	2	0	0	0	0	0	0	0	1	2	1	2	0	0	2	0	0	2	0	0	1	1	0	1	0	0	1	1	0	0	1	1	0	1	0	1	1	0	1	0
600	1	0	0	0	0	1	0	0	2	2	0	0	1	0	0	0	0	1	1	1	2	0	0	2	0	0	1	1	1	2	2	0	1	1	0	1	0	0	0	1	1	0	1	1	1	2	1	0	0
601	1	0	0	0	0	1	2	2	1	1	0	0	0	0	0	0	2	0	2	2	2	1	0	2	0	0	1	1	1	1	2	2	2	2	1	2	2	0	0	1	0	0	0	0	1	1	0	1	0
602	1	0	0	0	0	0	0	1	2	1	0	1	1	0	0	0	2	2	0	0	1	0	0	2	0	0	1	0	1	2	1	0	2	2	2	2	1	1	1	0	1	0	0	0	1	1	0	0	0
603	1	0	0	0	0	0	0	0	2	1	0	0	1	0	0	0	0	1	1	1	0	0	0	2	0	0	2	1	1	2	0	2	1	0	0	0	1	0	0	0	2	0	0	1	0	0	1	1	0
604	1	0	0	0	0	1	2	2	0	0	1	0	0	0	0	0	1	0	2	2	2	0	0	2	1	1	1	1	1	1	1	0	1	2	0	2	1	0	0	1	1	0	1	0	1	0	0	0	0
605	1	0	0	0	0	1	2	2	1	0	0	0	2	0	0	0	0	0	2	2	2	0	1	1	1	1	2	1	1	2	2	2	2	0	0	0	1	0	0	1	1	0	1	0	1	0	0	1	0
606	0	1	0	0	0	1	1	1	2	2	0	1	1	0	0	0	1	1	1	1	1	0	1	1	1	1	2	0	0	1	1	1	2	2	0	2	2	0	0	1	1	0	0	0	0	0	0	0	0
607	1	0	1	0	0	1	0	0	2	2	0	0	1	0	0	0	1	0	2	2	2	0	0	2	0	0	0	0	1	2	0	2	2	0	0	0	2	0	1	0	1	0	0	0	0	0	0	1	0
608	0	0	1	0	0	2	0	1	2	1	0	0	0	0	0	0	2	0	2	2	2	0	0	2	0	0	2	1	1	1	0	1	1	2	1	2	1	0	0	0	1	0	1	0	1	0	0	0	1
609	0	0	0	0	0	0	1	2	2	0	0	1	1	0	0	0	1	2	0	0	1	0	0	2	0	0	1	0	0	2	0	1	2	2	1	2	1	0	1	0	1	0	1	0	0	2	1	0	0
610	1	0	0	0	0	2	1	1	2	1	0	0	1	0	0	0	2	0	2	2	1	0	0	2	0	0	1	0	2	2	0	1	2	1	0	2	2	0	0	2	1	0	0	0	1	1	1	0	0
611	0	0	0	0	0	1	2	2	1	1	0	0	1	0	0	0	1	2	0	0	1	0	0	2	0	0	2	2	2	2	1	0	1	2	0	2	0	0	0	0	1	0	1	0	0	0	0	1	0
612	1	0	0	0	0	1	2	2	0	0	2	1	2	0	0	0	1	1	0	0	1	0	1	1	1	2	1	0	1	2	0	1	2	0	0	1	1	0	0	0	0	0	0	0	1	0	0	0	0
613	1	0	0	0	0	0	1	2	1	0	0	0	0	0	0	0	2	1	2	2	1	0	0	2	0	0	2	0	0	2	1	0	0	1	1	2	1	0	0	0	2	1	1	0	1	1	0	0	0
614	0	0	0	0	0	2	2	2	1	1	0	1	2	0	0	0	0	2	0	0	0	0	0	2	1	1	0	2	2	2	2	2	2	0	0	1	0	0	0	1	0	0	1	0	1	1	0	0	0
615	1	0	0	0	0	1	0	1	2	1	1	0	1	0	0	1	1	0	2	2	2	0	1	1	1	1	1	1	1	0	2	0	1	2	1	2	2	0	0	0	1	0	0	0	0	0	0	1	1
616	1	0	0	0	0	2	0	1	2	1	0	1	1	0	0	0	1	2	0	1	1	0	0	2	0	0	1	0	2	2	0	0	1	1	0	2	1	0	0	2	0	0	0	0	0	0	0	0	0
617	1	0	0	0	0	0	2	2	1	0	0	0	1	0	0	0	1	1	1	1	1	0	0	2	0	0	2	0	0	2	1	0	0	1	1	2	1	1	1	0	0	0	0	0	1	1	1	0	0
618	1	0	0	0	0	1	2	2	0	0	2	0	0	0	0	0	0	0	1	2	2	0	1	1	1	2	2	0	0	2	0	2	2	1	1	2	0	0	0	0	2	0	0	0	1	1	0	0	0
619	0	1	1	0	1	1	2	2	1	1	1	1	2	0	0	0	0	0	2	1	2	0	0	2	0	0	2	0	0	2	2	1	2	0	0	0	0	0	0	0	2	0	0	0	0	1	0	0	1
620	1	1	0	0	0	1	1	1	1	1	1	0	2	0	0	0	1	1	1	1	1	0	0	2	0	0	1	0	0	1	0	1	0	2	0	2	2	0	1	0	1	0	0	0	0	1	0	0	0
621	1	0	0	0	0	0	0	1	2	1	0	0	0	0	0	0	1	1	1	1	1	1	0	2	0	0	1	1	1	2	2	0	1	2	1	2	2	0	0	0	1	0	0	0	0	0	0	0	0
622	0	0	0	0	0	1	1	1	1	1	1	0	0	0	0	0	1	2	1	1	1	0	0	2	0	0	1	0	0	1	1	0	1	1	0	1	2	0	0	2	0	1	0	0	0	0	0	0	1
623	1	0	0	0	0	2	0	0	2	2	0	0	1	0	0	0	2	1	1	1	1	0	0	2	1	1	0	1	2	1	1	1	1	2	0	2	1	0	0	0	1	0	1	0	1	0	0	1	1
624	0	0	0	0	0	2	1	1	2	2	0	0	0	0	0	0	2	0	2	2	2	1	0	2	0	0	0	0	0	1	1	0	0	2	1	2	1	0	0	0	1	0	1	1	1	2	0	0	1
625	1	0	0	0	0	2	1	1	1	1	1	0	0	0	0	0	2	2	1	1	1	0	1	1	1	1	1	2	2	2	1	1	2	0	0	0	0	0	0	1	1	0	0	0	0	0	0	0	0
626	1	0	0	0	0	1	2	2	1	1	0	0	1	0	0	0	0	1	1	1	1	0	0	2	0	0	1	0	0	1	2	0	1	2	1	2	1	0	0	0	1	0	0	0	0	2	1	0	0
627	0	0	0	0	0	1	1	1	2	2	0	1	1	0	0	0	0	1	0	0	2	0	1	1	0	0	1	2	2	2	2	2	2	0	0	1	2	0	0	1	1	0	0	1	1	0	0	0	0
628	0	0	0	0	0	1	1	2	2	1	0	1	1	0	0	0	0	0	1	2	2	0	0	2	0	0	2	0	0	2	0	1	2	1	0	2	1	1	1	0	1	0	0	0	0	0	0	0	0
629	1	1	0	0	0	1	1	1	0	0	0	0	0	0	0	0	2	1	1	1	1	0	0	2	0	0	2	2	2	2	1	0	0	2	0	2	1	1	1	0	0	0	0	0	1	1	0	0	2
630	1	0	0	0	0	1	1	1	2	2	0	0	1	0	0	0	1	0	2	1	2	0	0	2	1	1	2	1	1	1	1	0	1	1	0	1	2	0	0	1	0	0	0	0	0	0	0	0	0
631	1	0	0	0	0	0	1	1	0	0	2	1	1	0	0	0	2	0	2	2	2	0	0	2	0	0	1	0	0	2	0	0	2	0	0	1	1	0	0	0	1	1	0	0	1	0	0	0	0
632	1	0	0	0	0	0	0	0	2	2	0	1	2	0	0	0	1	1	1	1	1	0	0	2	0	0	2	1	1	1	0	2	1	2	1	2	2	0	0	1	1	0	0	1	0	0	0	0	0
633	1	0	0	0	0	2	0	0	1	1	1	1	1	0	0	0	0	0	2	2	2	0	0	2	0	0	2	0	0	2	0	0	1	2	1	1	1	0	0	1	1	1	0	0	1	0	0	0	1
634	1	0	0	0	0	1	1	2	0	0	1	0	1	0	0	1	1	2	1	1	1	0	0	2	0	0	2	1	1	1	0	1	2	0	0	2	2	0	0	1	1	0	0	0	0	1	1	0	0
635	0	1	0	0	0	1	1	1	1	1	0	0	0	0	0	0	1	1	1	1	1	0	0	2	1	1	1	1	1	1	1	2	1	1	0	2	0	0	0	0	1	0	0	0	0	0	0	0	0
636	0	0	1	0	1	1	0	0	2	2	0	1	2	0	0	0	2	1	1	1	2	0	1	2	0	0	1	0	1	2	1	1	1	1	0	1	2	0	0	2	0	0	1	0	1	0	0	0	0
637	1	0	0	0	0	1	0	1	2	0	0	0	1	0	0	1	1	2	0	0	1	0	0	2	0	0	1	0	0	1	0	0	1	1	0	1	2	1	1	1	0	0	0	0	1	1	1	0	0
638	0	0	0	0	0	1	1	1	2	2	0	0	1	0	0	0	1	0	1	2	2	0	0	2	0	0	2	0	0	2	0	2	2	0	0	1	0	0	0	1	1	0	0	0	0	0	0	0	0
639	1	0	0	0	0	1	1	2	2	1	0	2	2	0	0	0	0	1	0	0	0	0	0	2	0	0	0	0	1	2	1	1	1	1	0	2	1	0	0	0	2	0	1	0	0	1	0	0	0
640	0	0	0	0	0	2	1	1	1	1	1	0	1	0	0	0	0	1	1	1	2	0	0	2	0	0	0	0	0	1	1	0	1	2	0	2	2	0	1	0	1	0	1	0	1	0	0	0	0
641	0	0	0	0	0	0	1	1	1	0	0	1	1	0	0	0	1	1	1	1	1	0	0	2	0	0	1	0	1	2	1	0	0	2	0	2	2	0	0	1	1	1	0	1	2	0	0	0	0
642	0	0	0	0	0	1	2	2	1	0	0	0	0	0	0	0	1	0	2	2	2	0	0	2	0	0	1	0	1	2	0	1	2	2	0	2	2	1	1	1	0	0	0	0	0	2	0	1	0
643	1	0	0	0	0	1	2	2	1	1	0	0	0	0	0	0	0	1	1	1	2	0	0	2	0	0	2	0	0	2	1	0	1	1	0	1	2	0	0	1	1	0	0	0	0	1	0	0	0
644	1	0	0	0	0	2	1	1	0	0	1	0	1	0	0	0	1	2	0	1	1	0	0	2	0	0	1	0	0	1	2	1	2	0	0	0	1	0	0	1	1	0	0	0	1	1	0	0	0
645	1	0	0	0	0	0	2	2	0	0	1	0	1	0	0	0	1	1	1	0	1	0	2	0	1	1	1	0	1	2	0	1	0	1	0	1	2	0	1	1	0	0	0	0	0	0	0	0	0
646	1	0	0	0	0	1	1	1	2	2	0	2	2	0	0	0	1	0	1	1	2	0	0	2	1	1	2	1	1	2	2	1	2	1	0	1	1	0	0	1	1	0	0	1	0	1	0	0	1
647	1	0	0	0	0	2	2	2	1	1	0	0	0	0	0	0	0	1	0	0	2	0	0	2	0	0	1	0	1	2	0	1	1	1	0	1	2	0	0	1	0	1	0	0	0	2	0	1	0
648	0	0	0	0	0	1	0	0	2	2	0	0	0	0	0	0	2	1	1	2	2	0	0	2	1	1	2	1	1	2	1	2	1	1	0	2	0	0	0	1	1	0	0	0	1	1	0	0	0
649	1	0	0	0	0	0	2	2	1	1	1	1	1	0	0	0	0	0	2	1	2	0	0	2	0	0	0	0	0	1	1	1	1	0	0	1	1	1	1	0	1	1	0	0	0	2	0	1	1
650	0	0	0	0	0	1	2	2	1	1	1	0	1	0	0	0	0	2	0	0	0	0	0	2	0	0	1	0	1	2	1	0	2	1	0	2	2	0	1	1	0	1	0	1	2	0	0	1	0
651	1	0	0	0	0	1	1	1	1	1	1	0	1	0	0	0	1	1	1	1	1	0	0	2	0	0	2	0	0	2	0	0	0	0	0	1	2	0	0	0	1	0	2	0	1	1	0	0	1
652	1	0	0	0	0	2	1	1	1	1	1	0	1	0	0	0	2	0	2	2	2	0	1	1	1	1	0	0	1	2	0	0	1	1	0	2	2	0	0	2	0	0	1	1	1	2	0	0	1
653	1	1	1	0	1	1	0	1	2	1	0	0	0	0	0	0	1	0	1	1	2	0	0	2	0	0	1	1	0	1	2	1	2	0	0	1	1	0	0	2	0	0	0	0	0	1	0	0	0
654	0	0	0	0	0	1	1	2	1	0	0	0	0	0	0	0	0	0	1	2	2	0	0	2	0	0	1	1	2	2	0	0	2	1	0	1	2	0	0	1	0	0	0	0	0	0	0	0	0
655	0	0	0	0	0	1	1	1	0	0	2	0	0	0	0	0	0	1	2	1	2	0	0	2	0	0	1	0	2	2	0	1	2	2	1	2	2	1	1	0	1	1	0	0	1	1	0	0	0
656	1	0	0	0	0	1	1	1	2	2	0	0	1	0	0	0	0	0	2	2	2	0	1	1	1	1	1	0	1	2	0	1	0	2	0	2	2	1	1	1	0	1	0	0	1	0	0	0	1
657	1	0	0	0	0	2	0	0	2	2	0	1	1	0	0	0	2	0	2	2	2	0	0	2	1	1	1	1	1	2	2	0	2	2	0	2	2	0	0	0	1	0	0	0	0	0	0	0	2
658	0	0	0	0	0	2	0	0	2	2	0	1	2	0	0	0	1	1	1	1	1	0	0	2	1	1	2	1	1	2	0	1	2	0	0	2	1	0	0	0	1	2	0	0	1	0	0	0	0
659	1	1	0	0	0	2	1	1	1	1	0	0	0	0	0	0	1	1	1	1	1	0	0	2	0	0	1	0	1	2	1	1	2	0	0	0	2	1	1	1	0	0	0	0	0	0	0	0	0
660	1	0	0	0	0	0	2	2	0	0	0	1	1	0	0	0	1	1	1	1	2	0	0	2	0	0	2	0	0	1	1	1	2	0	0	0	2	0	0	0	0	2	0	0	0	0	0	0	0
661	1	0	0	0	0	1	0	1	2	0	0	0	1	0	0	0	0	0	2	2	2	0	1	1	0	0	2	2	1	2	1	0	0	2	1	1	1	0	0	1	1	1	0	0	1	0	0	0	1
662	1	0	0	0	0	1	2	2	1	1	1	0	1	0	0	0	1	1	1	1	2	1	0	2	0	0	2	0	1	2	1	1	1	1	0	1	2	0	1	0	0	1	0	0	1	0	0	0	1
663	1	0	0	0	0	2	1	1	2	2	0	0	0	0	0	0	0	1	1	1	2	0	1	1	1	1	1	0	0	1	0	0	1	1	0	1	0	0	0	0	2	0	0	2	0	0	0	0	0
664	1	0	0	0	0	2	2	2	1	1	0	1	1	0	0	0	0	1	1	1	2	1	0	2	0	0	0	1	1	2	1	0	1	2	0	2	2	0	0	1	1	1	0	0	1	1	0	1	0
665	1	0	0	0	0	1	2	2	0	0	0	0	1	0	0	0	1	1	1	1	2	0	0	2	0	0	1	2	2	1	2	0	1	1	0	1	2	0	0	0	1	0	1	0	1	0	0	0	0
666	0	0	0	0	0	2	2	2	1	1	1	0	0	0	0	0	0	0	1	1	2	0	0	2	0	0	2	0	0	2	1	1	1	1	1	1	1	0	0	0	2	0	1	0	1	1	0	1	0
667	0	0	0	0	0	0	2	2	1	0	1	0	1	0	0	0	2	1	1	1	2	0	0	2	0	0	2	2	2	2	1	0	1	2	0	2	1	0	0	0	1	0	0	0	0	0	0	1	0
668	1	0	0	0	0	1	1	1	1	1	0	0	1	0	0	0	2	0	2	2	2	0	0	2	0	0	1	0	1	2	0	2	2	0	0	0	2	0	0	1	1	1	0	0	1	0	0	0	0
669	1	0	0	0	0	2	1	1	1	1	0	2	2	0	0	0	1	0	2	2	2	0	1	1	1	1	2	0	0	2	1	1	1	1	0	1	1	0	0	1	1	0	1	0	2	0	1	1	0
670	1	0	0	0	0	1	2	2	1	1	1	0	1	0	0	0	0	0	2	1	2	0	0	2	1	1	1	0	2	2	0	1	1	1	1	1	1	0	0	1	1	0	1	0	1	1	0	0	1
671	1	0	0	0	0	1	2	2	0	0	1	1	2	0	0	1	2	0	2	2	2	0	0	2	0	0	2	0	0	2	1	1	2	2	0	2	1	1	1	0	1	0	1	0	1	0	0	0	2
672	1	0	0	0	0	1	1	1	1	1	1	0	2	0	0	1	1	2	0	0	1	0	1	1	1	1	1	1	1	2	2	1	2	0	0	0	2	1	1	0	0	0	0	0	0	0	0	1	0
673	1	0	0	0	0	0	0	0	1	1	1	0	2	0	0	0	2	1	1	1	2	0	1	1	0	0	1	0	1	2	0	1	1	2	1	1	1	0	0	1	1	1	0	0	0	0	0	0	0
674	1	0	0	0	0	0	1	2	1	0	0	0	2	0	0	0	1	1	1	1	1	0	1	1	2	2	2	0	0	1	0	2	1	1	0	1	1	0	0	0	2	0	0	0	0	0	1	1	0
675	0	0	0	0	0	1	2	2	2	1	0	0	1	0	0	0	1	0	2	2	1	0	1	1	0	0	1	1	1	1	1	0	2	2	0	1	2	1	0	0	0	0	0	0	0	0	1	0	0
676	0	0	0	0	0	1	1	2	2	1	0	0	1	1	0	0	0	1	1	1	1	0	1	1	0	0	1	0	1	2	0	0	0	2	1	1	0	0	0	0	2	0	1	0	1	1	1	0	1
677	1	0	0	0	0	0	1	2	1	0	1	0	0	0	0	0	0	0	2	1	2	0	0	2	0	0	2	0	0	2	0	0	2	1	1	1	2	0	0	1	0	1	0	0	1	1	0	0	0
678	0	0	0	0	0	2	0	1	1	1	1	0	0	0	0	0	1	0	2	1	2	0	0	2	0	0	1	0	0	1	0	0	2	0	0	1	2	0	0	0	2	0	0	0	0	0	0	0	0
679	1	0	0	0	0	1	1	2	1	0	0	1	0	0	0	0	1	1	1	0	2	0	0	2	0	0	1	0	1	2	1	2	1	1	0	1	1	0	0	1	1	0	0	0	0	0	1	0	0
680	1	0	0	0	0	1	2	2	1	1	0	0	1	0	0	0	0	0	2	1	2	0	1	1	1	1	0	1	1	2	1	0	0	2	1	2	2	0	0	2	0	0	1	0	1	1	0	0	0
681	0	0	0	0	0	2	0	1	2	1	0	0	0	0	0	0	1	1	1	1	2	0	1	1	1	1	2	0	0	2	0	1	0	1	0	1	0	0	0	1	1	0	1	0	0	0	0	0	1
682	1	0	0	0	0	0	2	2	1	1	1	0	0	0	0	0	1	0	2	2	2	0	0	2	0	0	1	0	2	2	0	1	2	1	0	1	2	0	0	1	0	0	0	0	0	0	0	0	1
683	1	0	0	0	0	1	1	1	1	1	2	0	1	0	0	0	1	1	1	1	2	0	0	2	0	0	1	1	1	2	2	0	2	0	0	1	2	0	1	0	0	1	0	0	1	0	0	0	0
684	1	0	0	0	0	0	1	2	2	1	0	1	2	0	0	1	1	1	2	2	2	0	0	2	0	0	2	0	0	1	0	1	1	1	0	2	2	0	0	2	0	0	0	0	0	1	0	0	0
685	1	0	0	0	0	1	1	1	2	2	0	0	0	0	0	0	0	2	0	0	0	0	0	2	0	0	1	0	1	2	0	0	0	2	2	2	1	1	1	0	0	1	0	1	0	1	1	0	0
686	0	0	0	0	0	1	2	2	0	0	2	1	1	0	0	0	1	2	0	0	1	0	1	1	0	0	1	1	1	2	0	1	1	2	1	2	1	0	0	1	1	0	1	0	1	0	1	0	1
687	1	1	0	0	0	1	1	1	1	1	2	0	1	0	0	0	1	1	1	1	2	0	0	2	0	0	0	1	2	1	1	1	2	0	0	2	1	0	0	1	1	0	0	0	0	0	0	0	0
688	1	0	0	0	0	0	0	0	2	1	0	1	1	0	0	1	1	1	1	1	1	0	1	1	0	0	2	0	0	2	2	0	1	2	0	2	2	1	1	0	1	0	0	0	1	1	0	0	1
689	1	0	0	0	0	0	1	1	1	1	0	0	0	0	0	0	0	0	2	2	2	0	0	2	1	1	1	0	2	2	0	1	2	2	1	2	2	0	0	1	1	0	1	0	0	0	0	0	0
690	1	0	0	0	0	1	2	2	1	1	0	1	2	0	0	0	1	1	1	0	1	0	0	2	0	0	0	0	1	2	0	2	1	1	0	1	2	0	0	0	1	0	0	0	0	0	1	0	0
691	1	0	0	0	0	1	0	0	2	1	0	0	0	0	0	0	0	1	0	0	2	0	0	2	0	0	0	0	1	2	0	0	0	2	1	2	2	0	0	0	1	1	0	0	1	0	0	1	0
692	0	0	0	0	0	1	0	1	1	1	1	1	2	0	0	0	2	0	2	2	2	0	0	2	1	1	2	1	1	2	2	2	2	0	0	1	2	0	0	1	0	1	0	1	1	0	1	1	0
693	1	0	1	1	1	1	0	0	2	2	0	0	2	0	0	1	0	1	0	0	0	0	1	1	0	0	2	0	0	1	0	2	2	1	1	2	2	0	0	1	1	0	1	0	0	0	0	0	0
694	0	1	0	0	0	0	1	1	2	0	0	0	1	0	0	0	2	0	2	2	2	0	0	2	1	1	0	1	2	2	1	2	2	1	0	1	2	0	0	1	1	0	0	0	0	0	0	0	1
695	1	0	0	0	0	1	2	2	0	0	0	0	1	0	0	0	2	0	1	1	1	0	1	1	0	0	2	1	1	2	1	1	2	2	0	2	2	0	0	2	0	0	0	0	0	1	0	0	0
696	0	0	0	0	0	1	1	2	1	0	0	1	1	0	0	0	0	1	1	1	1	0	0	2	0	0	2	0	0	2	1	1	2	1	0	1	2	1	1	0	1	1	0	0	1	1	0	0	2
697	1	0	0	0	0	1	0	0	2	2	0	1	1	0	0	1	1	1	1	1	1	0	1	1	1	1	2	1	1	2	0	1	1	1	0	1	0	0	0	0	2	0	0	0	1	0	0	0	1
698	1	0	0	0	0	0	2	2	0	0	1	0	2	0	0	0	1	1	0	0	1	0	0	2	0	0	1	0	0	1	2	0	0	0	0	2	0	0	0	0	2	0	0	0	0	0	0	0	0
699	1	0	0	0	0	1	1	1	1	1	0	0	2	1	1	1	1	1	1	1	1	0	0	2	0	0	1	2	2	2	2	0	2	2	2	2	2	0	0	1	1	0	0	0	0	1	0	0	0
700	1	0	0	0	0	0	2	2	2	1	0	1	1	0	0	1	1	2	0	0	2	0	0	2	0	0	1	1	1	2	2	0	1	1	0	1	2	0	0	1	1	0	1	0	1	0	0	0	1
701	1	0	0	0	0	0	0	0	2	2	0	0	0	0	0	0	1	1	1	1	1	0	0	2	0	0	1	0	1	2	1	2	2	0	0	1	1	0	0	1	1	0	0	0	0	0	0	0	0
702	1	0	0	0	0	0	0	0	2	2	0	0	1	0	0	0	1	0	2	2	2	0	0	2	0	0	2	1	1	2	2	1	1	2	0	2	1	0	0	0	2	0	0	0	0	0	0	0	0
703	1	0	0	0	0	1	1	1	1	1	1	0	1	0	0	0	2	2	0	0	1	0	0	2	0	0	1	0	0	1	2	0	0	0	0	1	0	0	0	0	2	0	1	0	1	1	0	0	0
704	0	0	0	0	0	2	1	1	2	2	0	0	1	0	0	0	1	1	1	0	1	0	1	1	1	1	1	0	0	1	0	1	2	0	0	0	2	1	1	1	0	0	0	1	0	1	0	0	0
705	1	0	1	1	1	2	0	1	1	1	1	0	0	0	0	0	1	1	1	1	1	0	0	2	1	1	2	0	0	2	1	2	2	0	0	0	0	0	0	0	2	0	0	0	1	1	0	0	1
706	1	1	0	0	0	1	0	1	2	1	1	0	0	0	0	0	2	2	0	1	2	0	0	2	1	1	0	0	0	1	2	1	0	2	0	2	0	0	0	1	1	1	0	0	1	1	0	0	0
707	1	0	0	0	0	2	2	2	0	0	1	0	0	0	0	0	1	2	1	1	1	0	0	2	0	0	1	1	1	1	1	0	1	0	0	0	1	0	0	2	0	0	0	1	0	0	0	0	1
708	1	0	0	0	0	0	2	2	0	0	0	0	1	0	0	0	0	1	0	0	0	0	0	2	0	0	2	1	1	2	2	2	2	0	0	1	0	0	0	0	1	1	0	0	0	1	0	0	0
709	1	0	0	0	0	1	0	1	2	0	0	0	1	0	0	0	1	2	1	1	1	0	0	2	0	0	2	0	0	2	0	1	2	1	0	2	2	0	0	0	2	2	0	0	0	2	1	0	0
710	1	0	0	0	0	0	2	2	0	0	0	0	0	0	0	0	1	0	1	1	1	0	0	2	0	0	2	0	0	1	0	0	2	2	0	2	2	0	0	1	0	0	0	1	0	0	0	0	2
711	1	1	0	0	0	1	1	1	1	1	0	0	0	0	0	0	1	2	1	1	1	0	0	2	0	0	1	1	1	2	0	0	0	0	0	1	2	0	0	0	1	0	0	1	0	0	0	0	0
712	0	0	0	0	0	1	2	2	1	1	1	0	0	0	0	0	2	0	2	2	2	2	0	2	0	0	1	1	1	1	1	1	2	1	0	1	1	0	0	0	2	1	0	0	0	1	0	0	0
713	1	0	0	0	0	2	1	1	1	1	1	0	0	0	0	0	2	1	1	1	2	0	1	1	1	1	1	2	2	1	1	0	1	1	0	1	0	0	0	0	2	0	0	0	1	1	1	0	0
714	0	0	0	0	0	2	2	2	1	1	0	0	1	0	0	0	0	1	0	0	0	1	0	2	0	0	1	0	1	2	1	1	2	1	0	1	2	0	0	1	0	0	1	0	1	2	0	0	0
715	0	1	1	0	0	2	2	2	1	1	0	0	1	0	0	0	1	2	1	1	1	0	0	2	0	0	1	1	2	2	1	1	2	0	0	1	1	0	0	0	1	0	0	0	0	1	0	0	0
716	1	0	1	0	0	1	1	2	1	0	1	0	0	0	0	0	0	2	0	0	1	0	0	2	0	0	2	0	0	1	0	0	0	1	1	2	0	0	0	0	1	0	0	0	0	0	0	0	0
717	1	0	0	0	0	1	0	2	2	0	1	1	0	0	0	0	0	2	0	0	0	0	0	2	0	0	1	0	1	2	0	0	0	2	0	2	1	0	0	0	0	0	0	0	2	1	0	0	0
718	1	0	0	0	0	0	0	0	2	2	0	0	1	0	0	1	1	2	0	0	1	0	0	2	0	0	2	0	0	2	2	2	2	1	0	2	1	0	0	0	1	0	0	0	1	0	0	0	0
719	0	0	0	0	0	1	1	2	2	1	0	0	0	0	0	0	0	2	0	0	0	1	0	2	0	0	2	1	1	2	0	1	1	1	1	1	1	0	0	1	1	0	1	0	1	0	0	0	0
720	0	0	0	0	0	0	1	2	2	1	0	1	1	0	0	0	1	2	0	0	2	0	0	2	0	0	2	0	0	2	2	0	1	2	0	2	1	0	0	0	2	0	0	0	0	0	1	0	0
721	1	0	0	0	0	2	0	0	2	2	0	1	2	0	0	0	2	0	2	2	2	0	0	2	0	0	1	0	1	2	0	0	1	0	0	1	1	0	0	1	1	0	1	0	1	0	1	0	0
722	1	0	0	0	0	0	2	2	0	0	2	1	2	0	0	0	0	1	2	1	2	0	1	1	1	1	1	0	1	2	0	0	1	2	1	2	0	1	1	0	1	0	1	0	0	1	0	0	1
723	0	0	0	0	0	1	2	2	1	1	1	0	1	0	0	0	2	0	2	2	2	0	0	2	0	0	1	0	0	2	0	1	1	1	0	1	2	1	1	0	0	0	0	0	0	0	1	0	0
724	1	1	0	0	0	1	0	0	2	2	0	1	1	0	0	0	2	0	2	2	1	0	0	2	1	1	1	0	1	2	0	1	1	1	1	2	0	0	0	1	0	0	2	0	1	1	0	0	0
725	1	0	1	0	0	0	1	1	1	1	0	1	1	0	0	1	0	0	2	1	2	0	1	1	1	2	1	0	1	2	0	0	0	1	0	0	1	0	0	0	0	0	1	0	1	1	0	2	0
726	0	0	0	0	0	1	0	0	1	1	1	0	0	0	0	0	1	1	1	0	2	0	0	2	0	0	1	0	1	2	1	1	1	0	0	1	0	0	0	1	1	1	0	0	0	1	0	0	0
727	1	0	0	0	0	2	1	1	2	2	0	0	1	0	0	0	1	2	0	0	0	0	0	2	0	0	0	0	1	2	0	0	2	2	0	2	1	0	0	1	1	0	1	0	1	0	1	0	0
728	0	0	1	1	1	1	1	1	2	2	0	1	2	0	0	0	1	1	1	1	1	0	1	1	0	0	2	0	1	1	1	0	1	1	0	1	1	0	0	0	1	0	0	1	0	1	0	0	0
729	0	0	0	0	0	1	0	1	2	1	0	0	1	0	0	0	0	0	2	1	2	0	1	1	1	1	1	0	1	2	1	0	2	1	0	1	1	0	0	0	2	0	0	0	0	0	0	0	0
730	1	0	0	0	0	1	1	1	1	1	1	0	2	0	0	0	2	0	2	2	2	0	0	2	0	0	1	0	0	1	0	0	1	2	0	2	1	0	0	2	0	2	0	0	0	0	0	0	1
731	0	0	0	0	0	1	2	2	0	0	0	0	0	0	0	0	0	0	2	1	2	1	0	2	0	0	1	0	0	2	0	0	1	0	0	1	2	0	0	1	1	1	0	0	1	0	0	1	0
732	1	0	0	0	0	2	1	1	1	1	1	1	1	0	0	0	0	0	2	2	2	0	0	2	0	0	2	0	0	2	0	1	1	1	0	1	1	1	1	0	1	1	0	0	0	0	0	0	0
733	1	0	1	0	0	0	1	1	1	1	1	0	0	0	0	0	2	0	2	2	2	0	0	2	0	0	1	0	1	2	0	0	1	1	0	1	0	0	0	0	2	0	0	0	0	0	0	0	1
734	0	0	0	0	0	1	1	1	1	1	1	0	0	0	0	0	1	0	2	2	2	0	1	1	1	1	1	0	1	2	0	1	2	0	0	0	1	0	0	0	0	0	0	0	0	1	0	0	0
735	1	0	0	0	0	2	1	1	2	1	0	0	1	0	0	0	0	0	1	1	2	0	1	1	0	0	2	0	0	2	0	0	1	2	1	2	0	0	0	0	1	1	0	0	1	1	1	0	0
736	0	0	1	0	0	2	1	2	1	0	1	0	1	0	0	0	2	0	2	1	2	1	0	2	0	0	1	2	2	2	1	0	1	2	0	2	1	0	0	2	0	0	0	0	2	0	0	0	0
737	1	1	0	0	0	1	0	0	2	2	0	0	1	0	0	0	1	2	0	1	1	0	0	2	0	0	0	1	1	0	1	1	1	0	0	1	1	0	0	1	1	0	1	0	1	1	0	0	0
738	0	0	0	0	0	1	0	1	2	1	0	0	1	0	0	0	1	1	1	1	1	0	0	2	0	0	2	1	1	2	1	1	0	2	0	2	0	0	0	0	2	0	0	0	0	0	1	1	0
739	1	0	0	0	0	2	1	1	2	2	0	0	0	0	0	0	1	1	1	1	2	0	1	1	0	0	2	1	1	2	0	0	0	2	0	2	2	0	1	1	0	0	0	0	0	1	0	0	1
740	1	0	1	0	0	1	1	1	1	1	0	1	1	0	0	0	2	1	1	1	2	0	0	2	1	1	1	2	2	1	2	1	2	2	1	2	1	1	1	0	1	0	0	0	1	0	0	0	0
741	1	0	1	0	0	2	1	2	1	0	1	0	0	0	0	0	1	1	1	1	1	0	1	1	0	0	2	0	0	2	1	1	2	0	0	1	2	0	0	1	0	0	0	0	0	0	0	0	0
742	0	0	0	0	0	0	2	2	0	0	0	0	1	0	0	0	0	2	0	1	1	0	0	2	0	0	1	0	2	2	0	1	1	2	0	2	0	0	0	0	1	0	0	0	0	1	0	0	1
743	1	0	0	0	0	1	1	1	1	1	0	1	1	0	0	0	2	0	2	2	2	1	0	2	0	0	2	0	0	2	1	0	1	2	0	2	1	0	0	2	0	0	0	0	0	0	1	0	0
744	1	0	0	0	0	1	1	1	2	2	0	0	1	0	0	1	1	0	2	2	2	0	1	1	1	1	1	1	1	2	0	2	1	1	0	2	1	0	0	0	1	2	0	0	0	0	0	0	0
745	0	0	1	1	1	1	2	2	1	1	1	1	2	0	0	0	2	0	1	1	1	1	0	2	0	0	2	0	0	2	0	1	1	0	0	1	2	0	0	0	0	2	0	0	0	0	0	0	0
746	1	0	0	0	0	1	1	1	2	2	0	0	1	0	0	0	1	0	1	1	1	0	1	1	0	0	2	0	0	1	1	0	1	2	0	2	1	0	0	1	1	0	1	0	1	2	0	0	1
747	1	0	0	0	0	1	1	2	2	1	0	0	1	0	0	0	0	2	0	1	1	0	0	2	0	0	2	0	0	2	1	1	2	0	0	1	2	0	0	2	0	0	1	1	1	2	0	1	0
748	0	0	0	0	0	1	2	2	1	1	1	1	1	0	0	0	0	0	1	1	2	1	0	2	0	0	2	0	0	2	1	1	2	1	1	1	1	0	0	1	1	0	0	0	0	0	0	1	0
749	0	0	0	0	0	1	0	0	2	2	0	0	1	1	1	1	2	2	0	0	1	0	0	2	0	0	1	0	2	2	0	1	0	1	0	2	2	0	0	2	0	0	0	1	0	0	0	0	0
750	0	1	0	0	0	1	0	1	2	1	0	0	1	0	0	0	0	0	1	1	2	0	0	2	0	0	0	1	2	1	1	1	2	1	0	2	1	0	0	0	2	1	0	0	0	2	0	1	0
751	1	0	0	0	0	2	2	2	1	1	1	0	0	0	0	0	1	2	1	2	2	0	1	1	1	1	1	0	1	2	0	0	1	2	1	2	1	0	0	0	2	0	1	0	0	0	0	0	0
752	1	0	0	0	0	1	0	0	2	1	0	0	0	0	0	0	2	2	1	1	1	0	1	1	0	0	1	0	1	2	1	0	0	0	0	2	2	0	0	1	1	0	1	0	1	0	0	0	0
753	1	0	0	0	0	0	1	1	1	1	1	0	1	0	0	0	1	0	2	2	2	1	0	2	1	1	2	1	1	2	1	1	1	0	0	1	1	0	0	1	1	0	1	0	1	1	0	0	0
754	0	0	1	0	0	1	1	1	2	2	1	1	2	0	0	0	1	0	2	2	2	0	0	2	0	0	1	1	0	1	2	1	1	1	0	2	2	0	0	2	1	0	0	0	1	0	0	0	1
755	1	0	0	0	0	0	1	1	2	2	0	0	1	1	1	1	1	2	0	1	1	0	0	2	0	0	1	1	1	2	0	1	1	1	1	1	1	0	0	0	2	0	0	2	0	0	1	1	0
756	0	0	0	0	0	1	2	2	1	1	0	0	0	0	0	0	0	1	1	1	1	0	1	1	0	0	1	2	2	1	2	2	1	2	1	2	0	0	0	1	1	0	1	0	1	1	0	0	0
757	0	0	0	0	0	0	1	1	1	1	1	0	1	1	0	0	2	1	1	1	2	0	0	2	0	0	0	0	0	1	2	1	1	1	0	2	1	0	0	0	1	1	0	0	0	0	0	0	0
758	1	0	0	0	0	2	1	2	2	1	0	0	0	0	0	0	0	2	0	0	1	0	0	2	0	0	1	0	1	2	0	0	2	1	0	1	1	1	1	0	1	0	0	0	0	1	0	0	0
759	1	0	0	0	0	2	1	1	2	2	0	0	2	1	1	1	1	0	2	1	2	0	0	2	0	0	1	0	1	2	1	0	1	1	0	2	2	0	0	0	0	1	0	1	1	0	0	1	0
760	0	1	1	0	1	1	1	2	2	0	0	0	0	0	0	0	2	0	2	1	2	0	0	2	0	0	1	0	0	1	1	1	0	1	0	2	2	0	0	0	1	0	2	0	1	1	1	0	0
761	0	0	0	0	0	0	0	1	2	2	0	0	0	0	0	0	1	1	1	0	2	1	0	2	0	0	1	1	1	2	0	0	2	0	0	1	2	0	0	2	0	0	0	0	0	1	0	0	0
762	1	0	0	0	0	2	1	1	2	2	0	1	1	0	0	0	1	0	1	2	2	0	0	2	0	0	1	0	1	2	0	0	2	0	0	1	1	0	0	0	1	0	0	0	0	0	0	0	1
763	1	0	1	0	0	1	2	2	0	0	1	1	1	1	1	1	0	0	2	2	2	1	1	1	1	1	2	1	1	2	1	0	1	2	1	2	1	0	0	0	1	0	0	0	0	0	0	0	1
764	1	0	0	0	0	1	0	0	2	2	0	0	1	0	0	0	1	0	2	2	1	0	1	1	0	0	2	1	1	2	1	0	0	2	0	2	1	0	0	1	1	0	0	0	0	0	0	0	0
765	0	0	0	0	0	1	1	2	1	0	0	0	0	0	0	0	1	1	1	2	2	0	0	2	0	0	1	1	1	2	0	0	2	0	0	1	1	1	1	0	0	0	1	0	0	0	0	0	0
766	1	0	0	0	0	0	2	2	1	1	0	1	1	0	0	0	1	0	2	2	2	0	0	2	1	1	2	0	1	2	1	1	1	1	0	2	0	0	0	1	1	0	0	0	0	0	0	0	0
767	0	0	1	0	0	2	2	2	1	0	1	1	1	1	1	1	2	0	2	2	2	1	0	2	0	0	2	0	0	2	1	1	1	2	0	2	0	0	0	0	2	0	0	0	0	1	0	0	1
768	1	0	0	0	0	1	2	2	1	1	1	1	1	0	0	0	1	1	1	1	2	0	2	0	0	0	1	0	1	2	0	2	1	2	1	2	2	0	1	1	0	2	0	0	0	0	0	1	0
769	1	0	0	0	0	1	1	1	1	1	1	0	0	0	0	0	2	1	2	1	2	0	0	2	0	0	0	0	1	2	0	1	2	0	0	2	2	0	0	2	0	0	0	0	1	1	0	0	0
770	0	0	0	0	0	0	2	2	0	0	1	1	0	0	0	0	1	0	2	2	1	0	0	2	0	0	1	0	2	2	0	0	1	1	0	1	2	0	0	2	1	0	1	1	0	0	1	0	0
771	1	0	0	0	0	1	1	1	1	1	0	1	1	0	0	0	1	1	1	0	1	0	0	2	0	0	2	0	0	2	1	0	1	1	0	1	1	0	0	0	1	0	1	0	1	2	0	0	0
772	0	0	0	0	0	1	1	1	2	2	0	1	2	0	0	1	2	0	2	2	2	1	0	2	0	0	2	1	1	2	1	1	0	2	0	2	2	0	0	1	0	0	0	0	0	1	0	0	0
773	1	0	0	0	0	0	1	1	1	1	0	2	2	0	0	0	2	2	0	0	2	0	0	2	0	0	1	1	1	2	2	1	2	0	0	2	1	0	0	1	1	0	0	0	0	0	0	1	0
774	1	0	0	0	0	0	0	0	2	2	0	0	0	0	0	0	0	0	2	1	2	0	0	2	1	1	1	0	1	2	1	2	1	2	1	2	1	0	0	2	0	0	0	0	1	0	0	2	0
775	0	0	1	0	0	1	0	1	2	0	0	1	1	0	0	0	1	1	2	2	2	1	1	1	1	1	1	0	0	1	2	1	1	1	0	1	1	0	0	0	1	0	0	1	0	0	0	0	0
776	1	0	0	0	0	0	0	0	2	2	0	1	2	0	0	0	1	1	0	0	0	0	0	2	0	0	2	0	0	2	1	1	2	2	0	2	2	0	0	0	1	1	0	1	2	0	1	0	0
777	0	0	0	0	0	2	1	2	2	0	0	0	0	0	0	0	1	2	0	0	1	0	0	2	0	0	2	0	0	2	0	1	1	2	0	2	2	0	0	1	1	1	0	0	0	0	0	0	0
778	0	0	0	0	0	1	1	1	1	1	1	0	0	0	0	0	0	1	1	0	1	0	1	1	1	1	2	1	1	2	1	2	2	2	1	2	1	0	0	0	2	0	0	0	0	0	0	1	0
779	1	0	0	0	0	1	1	1	1	1	0	0	0	0	0	0	1	0	2	0	2	0	0	2	0	0	1	1	1	1	1	0	1	2	0	0	1	0	0	0	2	1	0	0	0	1	0	0	0
780	0	0	0	0	0	1	1	1	2	2	0	0	1	1	1	1	1	1	1	1	1	0	0	2	1	1	2	1	1	1	1	0	0	0	0	2	1	0	0	1	1	0	0	0	0	0	0	1	1
781	0	0	0	0	0	1	2	2	1	1	1	0	0	0	0	0	2	1	1	1	2	0	0	2	1	1	1	0	0	1	2	2	2	2	1	2	1	1	1	0	0	1	0	1	1	0	0	0	0
782	0	0	1	0	1	1	1	1	1	1	0	1	1	0	0	0	2	0	2	2	2	2	0	2	0	0	2	1	1	2	2	0	2	2	0	2	1	1	1	0	1	0	0	0	0	0	0	0	0
783	1	0	0	0	0	1	1	1	2	1	0	0	1	0	0	0	1	1	0	0	0	1	1	1	0	0	2	1	1	2	0	1	2	2	1	2	1	0	0	0	1	0	0	0	0	0	1	1	0
784	0	0	0	0	0	0	1	1	1	1	1	1	1	0	0	0	0	1	1	1	2	0	0	2	0	0	2	2	2	2	1	0	2	1	0	1	2	1	0	0	0	0	0	0	0	0	0	0	0
785	1	0	0	0	0	2	1	1	2	2	0	0	0	0	0	0	1	1	1	1	1	0	1	1	1	1	1	0	0	1	0	0	1	1	0	1	1	0	0	1	1	0	0	0	0	1	0	0	0
786	1	0	1	0	0	0	2	2	0	0	1	0	1	1	1	1	1	1	1	1	1	0	0	2	0	0	2	0	0	2	2	0	1	1	0	1	1	0	0	0	1	0	0	1	0	0	0	0	0
787	1	0	1	0	0	1	2	2	2	1	0	0	0	0	0	0	1	0	2	2	2	0	0	2	0	0	2	0	0	2	0	1	2	1	0	1	2	0	0	2	0	0	0	0	0	0	0	0	0
788	1	0	0	0	0	1	1	2	1	0	0	1	1	0	0	0	0	2	0	1	2	0	2	0	1	1	2	0	0	2	0	2	2	0	0	1	2	0	0	1	0	0	0	0	0	0	0	0	1
789	0	0	0	0	0	2	2	2	1	1	1	0	0	0	0	0	1	1	1	1	1	0	0	2	0	0	2	0	1	1	1	0	1	2	1	2	2	0	0	0	1	0	0	0	0	0	0	0	0
790	1	0	0	0	0	2	1	1	2	2	0	1	2	0	0	0	1	1	1	1	1	0	1	1	1	1	0	0	0	1	1	0	0	1	1	2	1	0	0	0	2	0	1	0	1	1	0	0	0
791	0	0	0	0	0	2	1	1	2	2	1	0	1	0	0	0	0	2	1	1	1	0	0	2	0	0	2	2	2	2	0	0	1	1	1	1	0	0	0	1	1	0	0	0	0	0	0	0	0
792	0	0	0	0	0	1	1	1	1	1	0	0	1	0	0	0	1	1	1	1	2	0	1	1	1	1	1	2	2	2	2	1	2	2	0	2	0	0	0	0	1	0	0	0	0	0	0	0	0
793	1	0	0	0	0	1	1	2	1	0	1	1	0	0	0	0	1	1	1	1	1	0	0	2	0	0	1	1	1	2	2	1	1	2	0	2	1	0	0	0	1	0	0	0	2	1	0	0	1
794	0	0	0	0	0	0	1	1	2	2	0	1	1	0	0	0	1	0	2	2	2	1	1	1	1	1	2	2	2	2	1	1	1	1	0	1	0	0	0	0	1	1	0	1	0	1	0	0	0
795	1	0	1	0	0	2	1	2	1	0	1	0	0	0	0	0	2	0	2	2	2	0	0	2	1	1	1	0	1	2	0	1	2	2	1	2	2	1	1	1	0	0	1	0	1	0	0	0	0
796	1	0	0	0	0	2	0	1	2	1	0	0	0	0	0	0	2	1	2	1	2	0	0	2	0	0	2	1	1	2	2	0	2	1	0	1	2	0	0	1	0	0	0	0	0	0	0	0	0
797	0	0	1	1	1	2	2	2	1	0	0	1	1	0	0	0	1	1	1	1	1	0	1	1	1	1	1	1	1	1	1	0	1	2	0	2	1	0	0	0	2	0	0	0	0	0	0	0	0
798	0	0	1	0	0	2	2	2	0	0	1	0	0	0	0	0	2	1	1	2	2	0	0	2	0	0	1	0	2	2	0	0	1	1	0	1	2	0	0	1	1	0	1	0	1	1	0	0	0
799	0	0	0	0	0	0	0	1	2	1	0	1	2	0	0	0	1	1	1	1	2	0	1	1	0	0	2	0	0	2	0	1	1	1	1	1	2	0	0	1	1	0	1	0	1	1	0	0	1
800	0	0	0	0	0	2	1	1	2	1	0	0	0	0	0	0	1	1	2	2	2	0	1	1	0	0	1	0	1	2	1	0	0	0	0	1	1	0	0	0	2	1	0	0	1	1	0	0	1
801	0	0	0	0	0	0	1	2	2	0	0	0	0	0	0	0	1	2	0	0	1	0	1	1	0	0	2	0	0	2	1	2	1	1	0	1	2	0	0	1	0	0	0	1	1	1	0	0	0
802	0	0	0	0	0	2	1	1	2	2	0	1	2	0	0	0	1	0	2	2	2	0	0	2	0	0	1	2	2	2	2	0	1	1	0	1	0	1	1	0	1	0	0	0	0	0	0	0	1
803	0	0	0	0	0	1	1	1	2	1	0	1	0	0	0	0	1	2	0	0	1	0	0	2	0	0	1	1	2	2	0	0	2	2	0	2	2	0	0	1	1	0	0	0	1	0	0	0	1
804	1	0	1	0	0	1	2	2	0	0	0	0	0	0	0	0	2	1	1	1	2	0	0	2	0	0	1	1	2	2	0	0	0	0	0	1	2	0	0	1	1	1	0	1	1	0	0	0	0
805	0	0	0	0	0	1	2	2	0	0	1	1	1	0	0	0	0	2	0	0	1	0	0	2	0	0	1	1	2	2	0	1	0	2	0	2	2	0	0	1	0	0	0	0	0	0	0	0	0
806	1	0	1	0	1	1	0	1	2	1	0	1	2	1	1	1	1	0	2	2	1	0	0	2	0	0	2	1	1	2	2	1	2	2	0	2	2	0	0	0	0	0	1	0	1	1	0	1	0
807	1	0	0	0	0	1	1	1	1	1	0	0	1	1	1	1	0	2	0	0	0	0	0	2	0	0	1	1	1	2	0	1	1	2	2	2	2	1	1	0	1	0	1	1	1	2	0	0	0
808	1	0	0	0	0	1	1	1	1	1	0	0	0	0	0	0	0	2	0	0	0	0	1	1	0	0	1	1	1	1	2	0	0	2	1	2	1	0	0	0	2	2	0	0	0	0	0	0	0
809	1	0	1	0	1	1	1	1	1	0	0	0	1	0	0	0	1	1	1	1	1	0	1	1	1	1	0	0	0	1	1	1	2	0	0	0	2	0	0	1	1	1	0	0	0	0	0	0	0
810	1	0	1	0	1	1	2	2	1	1	0	0	2	0	0	0	1	1	1	1	1	0	0	2	0	0	0	1	1	2	1	0	0	0	0	2	1	0	0	0	1	0	0	0	0	0	0	0	1
811	0	0	0	0	0	2	0	0	2	2	0	1	1	0	0	0	1	0	2	2	2	0	0	2	0	0	2	0	0	2	0	0	1	1	0	1	1	0	0	0	1	0	0	0	0	1	0	1	0
812	0	0	0	0	0	2	1	2	2	0	0	1	1	0	0	0	1	0	2	2	2	0	0	2	0	0	2	0	0	2	1	0	0	2	0	1	2	0	0	1	0	0	0	0	0	2	0	0	1
813	1	0	0	0	0	0	0	0	2	2	0	0	1	0	0	0	1	0	2	2	2	0	1	1	0	0	1	0	1	2	0	0	1	0	0	0	1	0	0	0	2	0	1	0	1	1	0	0	0
814	1	0	0	0	0	1	2	2	1	1	0	0	1	0	0	0	2	0	2	2	2	1	1	1	0	1	1	0	0	1	1	1	2	0	0	0	2	0	0	1	0	0	0	0	0	0	0	0	0
815	0	0	0	0	0	0	0	1	1	0	1	1	1	0	0	0	1	0	2	0	2	0	0	2	0	0	1	1	2	2	0	0	1	1	0	1	1	1	0	0	0	1	0	1	1	0	0	0	0
816	1	1	0	0	0	1	2	2	0	0	0	0	0	0	0	0	0	1	1	1	1	0	1	1	0	0	0	0	1	2	1	0	2	1	0	1	2	0	0	1	1	0	0	1	0	0	0	0	0
817	0	0	0	0	0	2	1	2	1	0	1	0	0	0	0	0	1	1	1	1	2	0	0	2	1	1	1	0	0	2	0	0	2	2	2	2	0	0	0	0	2	0	1	0	1	1	0	2	0
818	1	0	0	0	0	2	1	1	1	1	0	1	1	0	0	0	2	0	2	2	2	0	1	1	1	1	1	0	2	2	0	1	0	2	0	2	0	0	0	0	1	1	0	0	1	0	0	0	0
819	0	0	0	0	0	1	2	2	1	1	0	0	0	0	0	0	2	0	2	2	2	0	0	2	0	0	2	0	0	2	1	0	1	1	0	1	1	0	0	1	1	0	1	0	0	0	1	0	0
820	1	0	1	0	0	1	0	1	1	0	1	0	0	0	0	0	1	2	0	0	2	0	0	2	0	0	0	1	1	1	1	0	1	1	0	1	1	0	0	1	1	0	0	0	0	1	0	0	1
821	0	0	0	0	0	0	0	1	2	1	0	1	1	0	0	0	2	1	1	1	1	0	0	2	1	1	1	0	2	2	0	0	1	1	0	1	2	0	0	0	2	0	0	1	0	0	0	0	1
822	1	0	0	0	0	0	1	1	1	1	1	0	0	0	0	0	0	0	1	2	2	0	0	2	0	0	2	1	1	2	0	1	2	0	0	0	0	0	0	0	2	1	0	0	0	0	0	0	0
823	1	0	0	0	0	0	2	2	1	1	1	0	1	0	0	0	2	1	1	1	1	1	0	2	0	0	1	1	1	1	2	2	1	0	0	0	0	0	0	0	2	0	0	0	0	1	0	1	0
824	0	1	0	0	0	1	1	1	1	1	0	0	0	0	0	0	1	1	1	0	2	0	0	2	0	0	0	2	2	0	2	0	1	0	0	1	1	0	0	1	1	1	0	0	1	0	0	0	0
825	1	0	0	0	0	2	2	2	1	1	1	1	1	0	0	0	1	0	2	1	2	0	0	2	0	0	1	0	0	2	1	1	2	1	0	1	2	0	0	1	0	0	0	0	0	0	0	0	0
826	0	0	0	0	0	1	0	1	2	1	0	1	1	0	0	0	2	0	2	2	2	0	1	1	1	1	1	0	1	2	0	1	2	1	0	1	0	0	0	0	1	0	0	0	0	1	0	0	1
827	0	1	0	0	0	1	2	2	0	0	0	0	1	0	0	0	1	1	1	1	1	0	1	1	1	1	0	1	2	1	1	0	1	1	0	1	2	0	0	1	0	0	0	0	0	0	0	0	0
828	1	0	1	0	0	1	1	2	0	0	1	0	0	0	0	0	2	0	2	2	2	0	0	2	0	0	1	0	0	1	0	2	2	0	0	0	1	0	0	0	2	0	1	0	2	2	0	0	2
829	0	0	0	0	0	1	2	2	2	1	0	0	0	0	0	0	2	1	1	1	2	0	0	2	0	0	2	0	0	2	2	0	1	0	0	0	1	0	0	1	1	0	0	0	2	1	0	0	0
830	1	0	0	0	0	2	0	0	2	2	0	0	1	0	0	0	1	1	1	1	1	0	0	2	0	0	2	0	0	2	0	2	2	0	0	1	0	0	0	1	1	0	0	2	0	0	0	0	2
831	1	0	0	0	0	0	2	2	1	1	0	0	1	0	0	0	2	0	1	1	1	1	1	1	0	1	1	1	1	2	0	0	2	2	0	2	1	0	0	0	1	0	1	0	1	0	0	0	1
832	0	0	0	0	0	1	2	2	2	1	0	1	1	0	0	0	2	2	1	1	2	0	1	1	0	0	1	0	2	2	0	0	1	1	0	1	2	0	0	1	0	0	1	0	1	1	0	0	0
833	0	0	0	0	0	1	1	1	1	1	2	0	2	0	0	0	2	1	1	1	2	0	0	2	0	0	1	0	2	2	0	0	1	2	0	2	0	0	0	0	2	0	0	0	1	1	0	0	2
834	1	0	0	0	0	0	2	2	1	0	1	0	2	1	1	1	2	2	0	0	0	0	0	2	1	1	1	0	1	2	1	1	1	0	0	1	2	0	0	1	1	0	0	1	0	1	0	0	0
835	0	0	0	0	0	2	1	1	0	0	1	0	2	0	0	0	0	0	2	2	2	0	0	2	0	0	1	1	1	1	1	0	0	2	0	2	1	0	0	0	1	0	0	0	0	0	0	0	0
836	1	1	0	0	0	1	2	2	1	1	1	1	1	0	0	0	0	1	1	1	1	0	1	1	1	1	2	0	0	2	0	2	1	1	0	1	2	0	0	2	0	0	1	0	1	2	0	0	0
837	1	0	0	0	0	0	1	2	1	0	1	1	1	0	0	0	1	0	1	2	2	0	1	1	1	1	2	0	0	2	1	0	1	1	0	2	1	0	0	0	0	0	2	0	0	1	0	0	0
838	0	0	0	0	0	0	2	2	1	1	0	0	1	0	0	0	1	0	2	1	2	0	1	1	0	0	2	0	0	1	1	1	1	1	1	1	2	0	0	1	1	0	0	0	0	0	0	0	1
839	1	0	0	0	0	0	1	1	2	1	0	1	2	0	0	0	1	1	1	1	1	0	0	2	1	1	2	0	0	2	0	0	2	2	2	2	2	0	0	1	0	0	1	0	0	0	0	0	1
840	1	0	0	0	0	1	2	2	1	1	1	1	1	0	0	0	0	1	2	2	2	0	0	2	0	0	2	0	0	1	0	1	1	0	0	1	0	0	0	1	1	2	0	0	1	0	0	0	1
841	1	0	0	0	0	1	0	0	2	2	0	0	0	0	0	0	1	0	1	2	2	0	0	2	0	0	1	0	1	2	1	0	2	0	0	1	0	0	0	1	0	0	0	0	0	0	0	0	0
842	0	0	0	0	0	1	1	2	2	1	0	1	1	0	0	0	0	2	1	1	1	0	0	2	0	1	0	2	2	1	2	1	1	2	1	2	2	0	0	1	1	0	0	0	0	0	0	0	1
843	1	0	0	0	0	2	2	2	0	0	0	0	2	0	0	1	0	2	0	0	1	0	0	2	0	0	2	1	1	2	1	1	2	0	0	0	1	0	0	2	0	1	0	0	0	2	1	0	0
844	0	0	0	0	0	1	2	2	1	1	1	1	2	0	0	0	2	0	1	2	2	0	1	1	1	1	0	0	1	1	0	0	2	1	0	1	0	0	0	0	2	0	0	0	0	0	0	0	0
845	0	0	0	0	0	2	0	0	2	2	0	0	2	0	0	0	1	1	1	1	1	0	0	2	1	1	1	0	0	1	0	0	1	1	0	1	2	0	0	0	1	0	1	0	1	1	0	0	0
846	1	0	0	0	0	1	0	0	2	2	0	0	1	0	0	0	1	1	1	1	2	0	0	2	0	0	2	0	0	1	0	1	2	2	1	2	2	0	0	1	1	0	0	0	0	1	1	0	0
847	0	0	0	0	0	1	1	1	1	1	0	0	1	0	0	1	0	2	0	1	2	0	0	2	0	0	2	0	0	2	1	0	2	1	0	2	1	0	0	1	1	0	0	0	0	0	0	1	0
848	1	0	0	0	0	2	0	0	2	2	0	1	2	0	0	0	1	1	1	1	1	0	0	2	0	0	1	0	0	1	1	1	1	2	2	2	2	0	1	0	1	0	0	0	0	0	0	1	0
849	0	0	1	0	0	1	2	2	1	0	1	1	2	0	0	0	0	0	1	1	2	0	0	2	0	0	2	0	1	1	1	0	2	1	0	0	0	0	0	0	1	0	0	0	0	0	0	0	0
850	0	0	0	0	0	1	1	2	1	0	1	0	0	0	0	0	2	1	1	1	1	0	0	2	0	0	1	1	2	2	1	1	2	1	0	1	2	0	0	0	1	1	0	0	0	0	0	0	0
851	0	0	0	0	0	0	1	2	0	0	1	0	1	0	0	0	2	0	2	2	2	0	0	2	0	0	1	1	1	2	2	0	2	1	0	2	1	0	0	0	1	0	0	1	0	0	0	0	0
852	1	0	0	0	0	1	0	0	2	2	0	0	1	0	0	0	1	1	1	1	2	0	0	2	0	0	1	0	0	1	0	1	1	2	1	2	1	1	0	0	0	0	1	0	0	0	0	0	1
853	0	1	0	0	0	2	2	2	0	0	0	1	1	0	0	0	2	0	2	2	2	0	1	1	0	0	0	0	1	2	0	1	2	0	0	1	1	1	1	0	1	0	0	0	0	2	0	0	2
854	0	0	0	0	0	0	1	2	1	1	0	2	2	1	1	1	0	0	2	2	2	0	1	1	1	1	1	0	2	2	0	1	2	1	0	2	1	0	0	1	1	0	0	0	0	1	0	2	0
855	0	0	0	0	0	0	1	2	2	1	0	1	1	0	0	1	1	0	2	1	2	1	0	2	0	0	2	0	0	2	2	1	2	1	1	1	0	0	0	1	1	0	0	1	0	0	0	0	0
856	1	0	0	0	0	0	1	2	1	0	0	0	1	0	0	0	0	1	1	1	1	0	1	1	1	1	2	1	1	2	1	1	1	2	1	2	1	0	0	1	1	1	0	1	1	0	0	0	1
857	1	0	1	1	1	2	1	1	2	2	0	0	0	0	0	0	2	0	2	2	2	0	0	2	0	0	0	0	1	2	0	1	2	1	0	1	1	0	0	0	2	0	0	0	0	0	0	0	0
858	1	0	0	0	0	1	0	0	2	2	0	1	1	0	0	1	1	1	1	1	2	0	1	1	1	1	2	0	0	2	2	0	2	0	0	2	2	0	0	1	0	0	0	0	0	0	0	0	0
859	1	0	1	0	1	1	1	2	2	1	0	0	0	0	0	0	0	1	2	1	2	0	0	2	0	0	2	0	0	2	1	0	1	0	0	1	2	0	0	2	0	1	0	0	1	0	0	0	0
860	0	0	0	0	0	2	2	2	1	0	0	1	1	0	0	1	2	1	1	1	2	0	0	2	1	1	2	2	1	2	1	0	2	1	1	2	1	0	0	0	1	0	0	0	2	1	0	0	0
861	1	0	0	0	0	1	2	2	1	1	1	0	0	0	0	0	1	0	2	2	2	0	0	2	1	1	2	0	0	2	0	0	2	1	0	1	1	0	0	1	1	1	0	0	0	2	0	1	0
862	0	0	1	0	0	0	0	0	2	2	0	0	0	0	0	0	1	0	2	2	2	0	1	1	1	1	1	0	2	2	0	0	1	1	0	1	1	0	0	0	2	0	0	0	0	0	0	0	1
863	1	0	0	0	0	1	1	2	1	0	1	1	1	0	0	0	1	0	2	2	2	0	0	2	0	0	1	0	1	2	1	1	2	2	0	2	1	0	0	1	1	0	0	0	0	0	1	0	0
864	0	0	0	0	0	1	1	1	1	0	1	0	0	0	0	0	2	0	2	2	2	2	0	2	0	0	1	0	0	1	1	1	2	1	0	2	1	1	1	0	0	0	0	0	1	0	1	0	0
865	1	0	0	0	0	1	0	2	2	0	1	1	1	0	0	0	0	0	2	2	2	0	0	2	0	0	0	1	2	2	1	0	2	1	0	1	2	0	0	2	0	0	0	0	0	0	0	0	0
866	1	0	0	0	0	0	0	0	2	2	0	0	1	0	0	0	0	0	1	1	1	0	0	2	0	0	1	1	2	2	1	0	0	1	0	0	2	0	0	1	1	0	1	0	0	0	0	0	0
867	0	0	0	0	0	1	1	2	1	0	0	0	1	1	1	1	2	1	1	1	2	0	0	2	1	1	2	0	0	2	2	0	0	2	0	2	1	0	0	0	1	1	0	0	0	0	0	0	1
868	0	0	0	0	0	0	2	2	1	1	0	1	1	0	0	0	0	0	2	2	2	0	0	2	1	1	2	0	1	2	1	0	1	2	0	2	1	0	0	0	2	0	1	0	1	1	0	0	0
869	1	0	0	0	0	0	1	1	1	1	0	0	0	0	0	0	1	1	1	1	1	0	0	2	0	0	1	1	0	1	2	1	1	2	1	2	2	0	0	0	2	0	1	0	1	1	1	0	0
870	0	1	0	0	0	1	1	2	1	0	1	1	0	0	0	0	1	1	0	0	0	0	1	1	1	1	1	1	1	2	2	0	1	2	0	2	2	0	0	1	1	0	0	0	0	0	1	0	0
871	0	1	0	0	0	2	0	0	2	2	0	1	1	0	0	0	0	2	0	0	0	0	0	2	0	0	2	1	1	1	2	0	1	0	0	1	1	0	0	0	1	0	0	0	2	1	1	0	0
872	1	0	0	0	0	0	1	2	2	0	0	1	1	0	0	1	1	1	1	1	2	0	0	2	0	0	1	0	1	2	0	0	2	1	0	1	2	1	1	1	0	0	0	0	0	2	0	1	0
873	1	0	1	0	0	1	0	1	2	2	0	0	1	0	0	0	1	2	0	0	1	0	1	1	1	1	1	0	2	2	0	0	0	2	2	2	1	0	0	1	1	0	0	0	0	0	0	0	0
874	1	0	0	0	0	2	1	1	2	2	0	1	1	0	0	0	2	0	2	2	2	0	0	2	0	0	1	1	2	2	1	1	2	0	0	1	0	0	0	0	1	1	0	0	1	0	0	0	0
875	1	0	0	0	0	1	0	0	2	2	0	1	1	0	0	0	1	1	1	1	1	0	0	2	0	0	2	0	0	1	1	1	1	2	0	2	2	0	1	0	0	0	0	0	0	1	0	0	0
876	1	0	0	0	0	1	2	2	1	1	0	0	1	0	0	0	1	1	1	1	1	0	1	1	0	0	1	0	1	2	1	2	1	2	0	2	1	0	0	1	1	0	0	0	0	0	0	1	0
877	1	0	0	0	0	1	2	2	1	1	1	0	0	0	0	0	0	0	2	2	2	0	0	2	0	0	1	0	0	1	0	0	2	1	0	2	0	0	0	0	1	0	0	0	0	1	0	1	0
878	0	0	0	0	0	1	1	2	1	0	1	0	0	0	0	0	1	1	1	1	1	0	0	2	0	0	2	1	1	2	0	2	2	0	0	0	1	0	0	0	2	0	0	0	0	0	0	1	0
879	1	0	0	0	0	0	0	0	1	1	1	0	1	0	0	0	1	0	2	1	2	1	0	2	0	0	0	0	1	2	0	0	1	1	0	1	1	0	0	1	1	0	0	1	0	0	0	0	0
880	1	1	1	0	1	1	2	2	1	1	0	1	1	0	0	1	2	0	2	2	2	0	0	2	0	0	2	1	1	2	1	1	1	2	2	2	0	0	0	1	1	0	1	1	0	0	0	0	0
881	0	0	0	0	0	1	1	2	2	1	0	0	0	0	0	0	1	2	0	1	1	0	0	2	0	0	1	0	0	2	1	1	2	0	0	1	1	0	0	1	1	1	0	0	1	1	0	0	0
882	1	0	0	0	0	0	1	2	2	0	0	1	1	0	0	0	1	1	1	1	2	0	0	2	0	0	1	1	1	1	2	1	1	1	0	2	0	0	0	1	1	0	0	0	0	1	0	0	0
883	1	1	0	0	0	1	1	2	2	0	0	2	2	0	0	1	1	1	1	1	1	0	0	2	1	1	2	0	0	2	0	1	2	1	0	1	1	1	1	0	0	1	0	0	1	0	0	0	0
884	1	1	0	0	0	0	0	0	2	2	0	0	1	0	0	0	1	1	1	1	1	0	0	2	1	1	2	0	0	2	2	0	1	2	0	2	1	0	0	0	2	0	1	0	1	0	1	0	0
885	0	0	0	0	0	2	1	1	1	1	2	0	1	1	1	1	2	0	2	2	2	0	0	2	0	0	1	0	0	1	1	2	2	0	0	1	2	0	0	1	0	0	0	0	0	1	0	0	0
886	0	0	0	0	0	1	1	1	1	1	1	0	1	0	0	0	2	1	2	2	2	1	0	2	0	0	2	0	0	2	1	2	2	0	0	0	0	0	0	0	1	0	0	0	0	0	0	0	0
887	1	0	0	0	0	0	0	0	2	1	0	0	0	0	0	0	1	1	1	1	2	0	0	2	0	0	2	0	0	2	0	0	2	0	0	1	2	0	0	2	0	0	1	0	0	0	0	0	1
888	1	0	0	0	0	0	2	2	0	0	0	0	2	1	1	1	1	1	1	1	2	0	0	2	0	0	2	0	0	2	0	0	1	1	0	1	1	1	0	0	0	0	0	0	0	1	0	0	0
889	1	0	0	0	0	1	2	2	1	1	0	0	1	0	0	0	1	1	1	1	1	0	1	1	1	1	2	0	0	2	1	2	2	0	0	1	2	0	0	1	1	0	1	0	0	1	0	0	0
890	1	0	0	0	0	1	0	0	2	2	0	0	0	0	0	0	1	1	1	1	1	1	0	2	0	0	1	0	1	2	0	2	1	1	0	1	1	0	0	1	1	1	0	0	0	0	0	0	0
891	1	0	0	0	0	2	1	1	2	2	0	1	1	0	0	0	1	1	1	1	1	0	1	1	0	0	2	0	0	2	1	1	2	1	1	1	2	0	0	2	0	0	0	0	0	0	1	0	0
892	1	1	1	0	1	1	1	1	1	1	0	0	1	0	0	0	1	2	0	1	1	0	0	2	1	1	2	0	0	2	0	0	1	1	0	1	2	0	0	1	1	0	1	0	0	0	0	0	0
893	0	0	0	0	0	1	1	1	1	0	1	0	0	0	0	0	0	1	1	1	1	0	1	1	1	1	2	0	0	2	1	0	2	0	0	0	1	0	0	0	1	0	0	0	0	1	0	0	0
894	1	0	0	0	0	0	2	2	1	1	0	0	1	0	0	0	2	2	0	0	2	0	0	2	0	0	2	1	1	2	2	1	1	1	0	1	2	0	0	1	0	0	0	0	1	1	0	0	0
895	0	0	0	0	0	2	2	2	1	1	1	0	0	0	0	0	1	1	1	1	1	0	0	2	0	0	1	0	1	2	0	0	1	1	0	1	2	0	0	1	0	0	1	0	1	1	0	0	0
896	0	0	0	0	0	0	1	2	1	0	0	0	1	0	0	0	0	2	0	1	2	0	0	2	0	0	1	0	1	2	0	0	2	1	0	0	1	0	0	0	2	1	0	0	0	1	0	0	0
897	0	0	0	0	0	2	0	0	2	2	0	0	1	0	0	0	1	0	2	2	2	0	0	2	0	0	0	2	2	0	2	0	2	2	0	2	1	0	0	0	2	0	0	0	0	0	0	0	0
898	1	0	0	0	0	1	1	1	1	1	0	1	2	0	0	0	2	1	1	1	2	0	0	2	0	0	2	0	0	2	1	0	1	2	0	2	2	0	0	1	1	0	0	1	0	0	0	1	0
899	1	0	1	0	0	2	1	2	2	1	0	0	0	0	0	0	0	0	2	2	2	0	0	2	0	0	2	1	1	1	1	1	1	1	0	2	0	0	0	1	1	1	0	0	1	0	0	0	1
900	1	0	0	0	0	1	0	0	2	2	0	0	1	1	1	1	2	0	2	2	2	0	0	2	0	0	1	0	0	1	0	0	1	1	0	1	1	0	0	0	2	1	0	1	0	1	0	0	0
901	0	0	0	0	0	0	1	1	2	2	0	1	1	0	0	1	1	0	2	2	2	0	0	2	0	0	2	0	0	2	0	1	2	1	0	1	2	0	0	1	1	0	1	0	1	0	1	0	0
902	0	0	0	0	0	0	0	0	2	2	0	0	1	0	0	0	1	0	2	2	2	0	0	2	0	0	1	0	1	2	1	0	1	2	2	2	1	0	0	0	2	2	0	0	0	2	0	0	0
903	0	1	0	0	0	1	1	1	0	0	1	0	1	0	0	1	0	0	2	1	2	0	0	2	0	0	2	0	0	2	0	1	2	1	0	1	0	0	0	0	2	1	0	0	1	0	0	0	0
904	0	0	0	0	0	2	2	2	0	0	1	0	0	0	0	0	1	1	1	1	1	0	0	2	0	0	1	0	1	2	0	0	2	0	0	1	0	0	0	0	1	1	0	1	1	0	1	0	0
905	0	0	0	0	0	0	1	2	1	0	0	0	0	0	0	0	2	1	1	1	2	0	1	1	1	1	2	0	0	2	0	1	1	2	0	2	0	0	0	0	1	1	0	0	0	0	0	0	0
906	0	0	0	0	0	1	1	1	2	2	0	0	1	0	0	0	2	1	1	1	2	0	0	2	0	0	1	1	2	2	1	1	2	1	1	1	0	0	0	1	1	0	1	0	0	2	0	0	0
907	1	0	0	0	0	1	1	1	1	1	0	0	0	0	0	0	2	0	2	2	2	1	1	1	0	0	1	1	1	2	0	2	1	1	0	1	0	0	0	0	2	0	0	0	0	0	0	0	0
908	1	0	0	0	0	0	1	2	2	1	0	0	1	0	0	0	0	0	2	2	2	1	0	2	0	0	2	0	0	2	2	1	2	1	1	1	1	0	0	0	1	1	0	0	1	1	0	0	0
909	1	0	0	0	0	2	1	1	1	1	0	1	0	0	0	0	0	0	2	1	2	0	0	2	0	0	1	1	2	2	1	0	0	2	0	2	2	0	1	0	1	0	0	0	1	1	1	1	0
910	1	0	0	0	0	0	1	2	1	0	1	0	0	0	0	0	2	1	1	1	2	0	0	2	1	1	2	1	1	1	1	1	1	2	1	2	1	0	0	1	1	0	1	0	1	0	0	2	0
911	0	0	0	0	0	0	0	0	2	2	0	0	0	0	0	0	2	0	2	2	2	0	0	2	0	0	2	0	0	2	2	0	0	0	0	1	1	0	0	0	2	0	0	0	0	0	0	1	0
912	1	0	0	0	0	1	1	1	1	1	1	0	0	0	0	0	2	1	1	1	1	0	1	1	1	1	1	0	2	2	0	1	1	1	1	1	0	0	0	0	2	0	0	0	0	0	0	0	0
913	0	0	0	0	0	1	2	2	2	1	0	0	1	0	0	0	1	1	1	1	2	0	1	1	1	1	1	1	2	2	0	0	2	1	1	1	0	0	0	0	1	0	1	1	1	2	0	0	1
914	1	0	0	0	0	1	2	2	1	1	0	1	1	0	0	0	0	1	1	1	2	0	0	2	0	0	2	1	1	2	2	1	1	1	1	1	1	0	0	1	1	1	0	0	1	1	1	1	0
915	0	0	0	0	0	2	1	2	2	0	0	0	0	0	0	0	0	2	1	1	1	0	0	2	0	0	1	1	2	2	0	0	2	2	2	2	1	1	1	0	1	0	1	0	1	1	0	0	0
916	1	0	0	0	0	1	1	1	1	1	1	0	0	0	0	0	2	0	2	2	2	0	2	0	0	0	2	0	0	2	1	0	0	2	0	1	1	0	0	1	1	0	0	0	0	0	0	0	0
917	0	0	0	0	0	1	2	2	1	1	0	0	1	0	0	0	0	2	0	0	1	0	1	1	2	2	2	1	1	2	1	2	2	0	0	0	2	0	0	2	0	1	0	1	1	0	0	0	0
918	0	0	0	0	0	1	0	1	2	1	0	0	1	0	0	0	1	2	1	1	1	0	0	2	1	1	2	0	0	2	1	0	0	2	0	2	2	0	1	0	0	1	0	1	2	0	0	0	0
919	0	0	0	0	0	1	2	2	1	1	1	0	1	0	0	0	1	1	1	1	1	1	0	2	0	0	2	0	0	1	0	0	0	1	0	0	1	0	0	1	1	0	0	0	0	0	0	0	1
920	1	0	0	0	0	2	2	2	1	1	0	1	1	0	0	0	1	1	1	1	1	0	1	1	0	0	2	0	0	2	1	0	2	1	1	2	1	0	0	1	1	1	0	0	1	0	0	0	0
921	1	0	0	0	0	0	0	0	2	2	0	1	1	0	0	1	0	0	2	1	2	0	0	2	1	1	2	0	0	2	1	0	2	2	0	1	1	1	1	0	1	0	0	0	0	0	0	0	0
922	0	0	0	0	0	1	1	1	2	2	1	0	0	0	0	0	2	1	2	1	2	0	1	1	1	1	1	1	1	2	2	1	1	2	0	2	2	0	0	0	2	0	1	0	2	0	0	0	0
923	1	0	0	0	0	0	1	1	1	1	1	1	1	0	0	0	2	2	0	0	1	0	1	1	0	0	2	0	0	2	1	1	2	0	0	0	2	0	0	0	2	0	0	0	0	1	0	1	0
924	1	0	1	0	0	0	1	1	2	2	0	0	1	0	0	0	1	1	2	2	2	0	1	2	0	0	1	0	1	2	1	2	1	1	0	2	0	0	0	0	2	0	0	0	0	0	0	0	1
925	1	0	0	0	0	2	0	0	2	2	0	1	1	0	0	0	2	1	2	1	2	0	1	1	1	1	0	0	1	2	1	1	2	1	0	1	0	0	0	0	1	1	0	0	0	1	0	0	0
926	1	0	1	0	0	0	2	2	1	0	0	1	2	0	0	0	0	2	0	1	1	0	0	2	0	0	2	0	0	2	1	0	2	2	0	2	0	0	0	0	2	1	0	1	1	0	0	0	0
927	0	0	0	0	0	1	1	1	1	0	1	0	0	0	0	0	0	1	1	0	1	0	1	1	0	0	2	1	1	2	1	0	1	1	0	1	1	0	0	1	1	0	0	0	0	1	1	0	1
928	1	0	0	0	0	1	1	2	1	0	0	0	0	0	0	0	2	0	2	2	2	0	0	2	1	1	2	2	2	2	1	2	2	1	0	2	2	0	0	1	1	0	0	0	0	0	1	0	1
929	1	0	1	0	0	2	0	0	2	2	0	1	1	0	0	1	1	0	2	2	2	0	0	2	1	1	1	1	1	2	2	0	0	2	2	2	2	0	0	1	0	1	0	0	0	2	0	0	0
930	0	0	0	0	0	2	2	2	1	1	0	0	0	0	0	0	0	0	2	2	2	1	0	2	0	0	1	2	2	1	2	1	2	0	0	1	1	0	0	0	2	1	0	0	0	1	0	0	0
931	0	0	0	0	0	2	0	0	2	2	0	0	1	0	0	0	0	1	0	0	2	0	1	2	0	0	1	1	1	1	2	2	2	1	0	2	2	0	0	1	1	2	0	0	1	0	0	0	1
932	1	1	1	0	0	2	1	2	1	0	1	0	0	0	0	0	2	1	1	1	2	0	0	2	0	0	2	0	0	1	1	1	1	1	1	1	0	0	0	0	2	0	0	0	1	0	0	0	1
933	0	0	1	0	0	2	1	2	2	1	0	1	2	0	0	0	0	0	1	1	1	0	0	2	1	1	0	1	1	2	1	2	1	2	1	2	1	1	0	0	0	0	0	0	1	0	1	0	1
934	1	0	0	0	0	1	1	1	1	0	0	0	0	0	0	0	2	2	0	0	1	0	0	2	0	0	1	1	1	2	0	0	2	1	1	2	1	1	1	0	1	0	0	0	0	0	0	0	0
935	1	0	2	0	1	0	2	2	1	1	0	0	0	0	0	0	2	1	1	1	2	0	0	2	0	0	2	1	1	2	1	0	1	1	0	1	2	0	0	2	0	0	0	0	0	0	0	0	0
936	0	0	0	0	0	0	1	1	0	0	0	1	1	0	0	1	1	0	2	2	2	0	1	1	0	0	2	1	1	2	1	2	2	0	0	0	2	1	1	1	0	0	0	1	0	0	0	0	0
937	1	0	0	0	0	2	0	1	2	2	0	0	1	1	1	1	0	2	1	1	1	0	1	1	1	1	2	2	2	2	1	1	1	2	2	2	0	0	0	0	2	0	1	0	1	2	0	0	0
938	1	0	0	0	0	1	1	2	1	0	0	0	1	0	0	0	1	1	1	1	1	1	0	2	0	0	1	0	1	2	0	0	1	2	2	2	2	0	0	1	1	0	1	0	2	0	0	1	0
939	1	1	0	0	0	1	2	2	1	1	0	0	0	0	0	0	1	1	1	1	1	0	0	2	0	0	1	0	0	1	0	1	1	2	0	2	2	0	0	2	0	0	1	0	1	1	0	0	0
940	1	0	0	0	0	0	1	2	1	0	1	1	1	0	0	0	1	1	1	1	2	0	0	2	0	0	1	0	0	1	1	1	2	1	0	1	0	0	0	0	1	0	1	0	1	0	0	0	1
941	0	0	0	0	0	0	1	1	1	1	0	0	1	0	0	0	0	1	1	1	2	0	0	2	0	0	2	1	1	2	2	1	1	2	0	2	1	0	0	0	2	0	0	0	0	0	0	0	1
942	1	0	0	0	0	1	2	2	0	0	1	1	1	0	0	0	1	2	0	0	0	0	0	2	0	0	0	0	0	1	1	0	1	1	1	1	2	0	0	1	0	0	0	0	0	0	1	1	0
943	1	1	0	0	0	1	2	2	1	1	0	0	1	0	0	0	2	1	1	1	1	0	0	2	0	0	1	0	0	2	2	0	1	0	0	0	2	0	0	2	0	0	0	1	1	0	0	1	0
944	1	0	1	1	1	2	1	1	2	2	0	0	0	0	0	0	0	1	1	1	0	0	0	2	0	0	2	0	0	2	1	2	2	0	0	1	1	0	0	0	2	0	1	0	1	1	0	0	0
945	1	0	0	0	0	1	0	0	2	2	0	1	1	0	0	0	0	0	2	2	1	0	0	2	0	0	2	1	1	2	1	0	1	1	0	1	1	0	0	0	1	0	0	0	1	0	0	0	0
946	1	0	0	0	0	2	0	0	2	2	0	0	2	0	0	1	1	1	1	1	2	0	0	2	1	1	1	1	1	1	2	0	0	2	0	2	1	1	1	0	1	0	0	0	0	0	0	1	0
947	1	0	1	0	1	1	0	0	2	2	0	0	0	0	0	0	2	0	2	2	1	0	1	1	0	0	2	1	1	2	1	1	1	2	1	2	2	0	0	1	1	0	1	0	1	1	0	0	0
948	0	0	0	0	0	1	0	0	2	2	0	0	1	0	0	0	0	2	0	0	0	0	1	1	0	0	1	1	2	2	0	1	2	1	0	1	1	2	1	0	1	0	1	0	0	0	0	0	0
949	1	0	0	0	0	1	1	2	2	1	0	0	1	0	0	0	1	0	2	2	2	1	0	2	0	0	1	1	2	2	1	2	2	0	0	1	1	0	0	0	1	1	0	1	2	0	0	0	0
950	1	0	0	0	0	1	1	1	2	2	0	1	1	0	0	0	1	1	1	1	2	0	0	2	0	0	2	0	0	2	1	1	1	1	0	1	2	0	0	2	0	0	1	0	0	1	0	0	0
951	1	0	0	0	0	1	0	0	2	2	0	0	1	0	0	0	0	0	2	1	2	0	0	2	0	0	1	2	2	1	2	1	2	2	1	2	2	0	0	1	0	2	0	0	1	0	0	0	0
952	0	0	0	0	0	2	2	2	1	0	0	0	1	1	1	1	1	1	1	1	1	0	1	1	0	0	2	1	1	2	1	1	2	0	0	1	2	0	0	0	0	1	0	0	1	1	0	1	1
953	0	0	0	0	0	1	0	1	2	1	0	0	0	0	0	0	0	1	1	1	1	0	1	1	1	2	0	0	1	2	0	0	1	1	0	2	1	1	0	1	0	0	0	0	0	0	0	0	0
954	0	1	1	0	1	1	1	1	1	0	1	0	0	0	0	0	1	0	1	1	1	0	0	2	0	0	2	0	0	2	1	1	1	2	1	1	1	0	0	0	2	0	0	0	0	0	0	0	1
955	1	0	0	0	0	0	0	0	2	2	0	0	1	0	0	0	1	2	0	0	1	0	0	2	1	1	2	0	0	2	2	0	2	1	0	2	1	0	0	0	1	1	0	0	1	0	0	1	0
956	1	0	0	0	0	1	0	1	2	1	0	0	0	0	0	0	0	1	1	1	0	0	1	1	1	1	2	0	0	2	0	0	1	1	0	2	2	0	1	1	0	0	2	0	1	1	0	0	0
957	1	0	0	0	0	1	1	1	2	2	0	2	2	0	0	0	2	0	2	2	2	0	0	2	1	1	1	0	1	2	1	0	0	2	1	2	1	0	0	1	1	1	1	0	1	1	0	0	0
958	1	0	0	0	0	1	1	1	2	2	0	0	0	0	0	0	1	1	1	1	2	0	1	1	0	0	0	1	2	1	1	0	2	1	0	1	2	0	0	0	1	0	1	0	2	0	0	0	0
959	1	0	0	0	0	1	2	2	1	1	0	0	0	0	0	0	1	1	1	1	1	0	1	1	0	0	1	0	1	2	0	2	2	0	0	0	1	0	0	0	2	0	0	0	0	0	1	0	0
960	0	0	0	0	0	0	1	0	2	1	0	0	1	0	0	1	0	1	1	1	0	0	1	1	0	0	2	0	0	2	1	0	0	0	0	1	1	1	1	0	0	0	0	0	1	1	0	0	0
961	1	0	0	0	0	1	0	0	2	2	0	0	0	0	0	0	2	0	1	1	1	0	1	1	0	0	1	2	2	1	2	0	1	2	1	1	1	0	0	0	2	0	0	0	0	1	0	0	1
962	0	0	0	0	0	2	1	1	2	0	0	1	1	0	0	0	1	2	0	0	1	0	0	2	0	0	2	0	0	1	1	0	2	2	2	2	2	0	0	2	0	0	0	0	0	0	0	0	1
963	1	0	0	0	0	2	0	0	2	2	0	1	2	1	1	1	1	0	2	0	2	0	0	2	0	0	2	0	0	1	0	1	2	0	0	0	1	0	0	0	2	1	0	0	0	1	0	0	0
964	1	0	0	0	0	1	0	1	2	1	0	0	0	0	0	0	1	1	1	1	2	0	1	1	1	1	2	0	0	2	0	2	1	2	1	2	1	0	0	2	0	0	1	0	0	0	1	0	0
965	1	0	0	0	0	1	2	2	1	1	0	0	1	0	0	0	0	0	2	2	2	0	0	2	0	0	0	1	1	2	1	1	1	0	0	1	2	0	0	1	0	0	1	0	1	0	0	0	1
966	0	0	0	0	0	1	1	1	1	1	1	2	2	0	0	0	1	2	0	0	0	0	1	1	0	0	1	0	0	1	1	1	1	1	1	1	0	0	0	0	2	1	0	1	1	0	0	0	1
967	0	0	0	0	0	2	1	1	1	1	1	0	0	0	0	0	1	1	1	1	1	0	1	1	1	1	0	2	2	0	2	0	2	2	0	2	2	0	1	0	1	0	0	1	0	0	0	0	1
968	0	1	0	0	0	1	1	1	1	1	1	0	0	0	0	0	1	1	0	0	0	0	0	2	0	0	2	0	0	1	1	1	1	1	0	2	0	0	0	0	2	0	0	0	0	1	0	0	2
969	1	0	1	1	1	1	1	2	2	2	0	0	0	0	0	0	0	1	1	1	1	0	0	2	0	0	1	1	1	1	2	2	1	2	1	2	1	0	0	1	1	0	0	1	0	0	0	0	0
970	1	1	0	0	0	1	1	1	2	2	0	2	2	0	0	0	2	0	2	2	2	0	0	2	0	0	1	1	1	1	2	0	1	2	1	1	1	0	0	0	1	0	0	0	0	1	0	0	0
971	0	0	0	0	0	0	1	2	1	0	1	0	2	1	1	1	0	0	2	1	2	0	1	1	1	1	1	0	2	2	0	0	0	2	0	2	2	0	0	1	1	0	0	0	0	1	0	1	0
972	0	0	1	0	0	0	0	1	2	1	0	0	1	0	0	0	0	2	0	0	0	0	1	1	1	1	1	2	2	1	2	2	2	2	1	2	1	0	0	0	1	0	0	0	0	0	0	0	0
973	1	1	0	0	0	1	1	1	1	1	1	0	1	0	0	0	1	1	1	1	1	0	0	2	0	0	1	0	1	2	0	1	2	1	1	2	1	0	0	0	2	0	1	0	1	1	0	0	1
974	0	0	0	0	0	1	1	2	1	1	0	0	0	0	0	0	1	1	1	1	1	0	0	2	0	0	2	0	0	2	0	1	1	2	0	2	2	0	0	1	0	0	0	0	0	0	0	0	1
975	1	0	0	0	0	1	2	2	0	0	2	0	0	0	0	0	2	2	1	1	1	0	0	2	1	1	2	0	1	2	1	1	1	1	1	1	1	0	0	0	2	1	0	0	0	2	0	1	0
976	1	0	0	0	0	1	1	1	1	1	1	2	2	0	0	0	2	0	2	2	2	0	1	1	1	2	1	1	1	2	2	2	2	0	0	1	2	0	0	1	1	0	0	0	0	1	0	0	0
977	0	1	0	0	0	1	1	2	2	1	0	0	0	0	0	0	1	1	1	0	1	1	1	1	1	1	1	1	0	1	2	1	1	2	0	2	0	0	0	0	1	0	0	0	0	0	0	0	0
978	1	0	0	0	0	1	2	2	0	0	1	0	2	0	0	0	1	1	1	1	1	0	1	1	0	0	1	1	1	1	1	0	1	1	0	1	1	0	1	0	1	0	1	0	1	0	0	1	0
979	1	0	0	0	0	0	1	1	2	2	0	0	0	0	0	0	1	1	1	1	2	0	0	2	0	0	1	1	1	1	2	0	0	1	0	1	1	1	1	0	1	1	0	1	1	0	0	0	0
980	0	0	0	0	0	1	1	1	1	1	0	1	1	0	0	0	0	0	2	2	2	0	0	2	0	0	1	0	0	1	1	1	1	1	0	2	2	0	0	1	1	0	1	0	1	1	0	0	0
981	0	0	0	0	0	1	1	2	2	1	0	0	1	0	0	0	1	0	2	2	2	0	0	2	0	0	2	0	0	2	0	0	2	2	2	2	1	1	1	0	1	0	0	0	0	0	0	0	1
982	0	0	0	0	0	0	2	2	1	1	0	2	2	0	0	0	1	1	1	1	2	0	0	2	0	0	2	0	0	2	1	1	1	2	1	2	1	0	0	0	2	0	1	0	1	1	1	1	0
983	0	0	0	0	0	1	0	1	1	1	1	0	1	0	0	0	2	0	2	2	2	0	0	2	0	0	1	0	1	2	1	0	1	1	0	1	2	0	0	1	0	0	1	0	1	1	1	0	0
984	1	0	0	0	0	2	0	1	2	1	0	2	2	0	0	0	1	2	0	0	1	0	0	2	0	0	2	0	0	2	1	0	2	1	1	2	1	0	0	1	1	1	0	1	1	0	0	0	0
985	1	0	1	1	1	1	1	1	2	2	0	1	1	0	0	0	0	2	1	1	1	0	1	1	1	1	2	1	1	2	1	0	1	1	0	2	2	0	0	1	1	1	0	0	1	0	0	0	1
986	1	0	1	0	1	1	2	2	1	1	1	0	2	1	1	1	1	2	0	0	1	0	0	2	0	0	1	1	1	2	0	2	1	1	0	1	1	0	0	0	2	1	0	0	0	0	0	0	0
987	1	0	0	0	0	2	0	1	2	1	0	0	0	0	0	0	1	1	1	1	2	0	0	2	1	1	0	0	1	2	0	0	1	0	0	1	2	0	0	1	1	1	1	0	0	0	0	0	0
988	0	0	1	0	0	1	2	2	1	0	1	1	1	0	0	0	2	0	2	2	2	0	0	2	0	0	0	1	1	2	1	0	0	2	0	2	0	0	0	0	1	1	0	1	1	0	0	0	0
989	1	0	1	1	1	1	1	2	1	0	0	0	1	0	0	0	0	2	0	1	1	0	0	2	0	0	0	1	1	2	1	1	1	1	1	1	1	1	1	0	1	0	0	0	0	0	0	1	0
990	1	0	0	0	0	1	2	2	1	0	1	0	1	0	0	0	1	2	0	0	2	0	0	2	0	0	2	0	0	2	1	0	2	1	1	1	2	0	0	1	0	0	2	0	1	1	0	0	0
991	0	0	0	0	0	1	2	2	1	0	1	1	1	1	1	1	1	1	1	1	2	0	0	2	0	0	2	0	0	2	0	1	2	0	0	1	1	0	0	0	1	0	0	0	1	0	0	0	0
992	1	1	0	0	0	1	1	1	2	0	0	0	0	0	0	0	0	0	2	1	2	0	1	1	0	0	2	0	1	2	1	0	2	1	1	1	2	0	0	0	2	0	0	0	0	0	0	0	1
993	1	0	0	0	0	0	1	1	2	2	0	0	0	0	0	0	2	0	2	2	2	0	1	1	1	1	2	1	1	2	0	0	0	2	0	2	2	0	0	2	0	0	0	0	0	0	0	0	1
994	0	0	0	0	0	0	0	1	2	1	0	0	0	0	0	0	0	1	1	1	1	0	1	1	1	1	1	0	1	2	0	0	1	2	0	2	2	0	0	2	0	0	1	0	1	2	0	0	0
995	0	0	0	0	0	0	1	1	2	2	0	0	0	0	0	0	2	1	1	1	2	0	0	2	0	0	1	1	2	2	1	0	0	1	0	1	1	2	1	0	1	0	0	1	0	0	0	0	0
996	1	0	0	0	0	1	1	1	1	0	1	0	1	0	0	0	1	0	2	1	2	0	1	1	1	1	2	1	1	2	1	1	1	1	1	2	1	0	0	1	1	0	1	0	2	0	0	0	0
997	1	0	0	0	0	0	1	2	1	0	0	0	2	1	1	1	0	2	0	1	2	0	0	2	0	0	1	0	0	2	0	2	1	0	0	0	2	0	0	1	1	0	0	0	0	0	0	0	0
998	1	0	0	0	0	1	0	0	2	2	0	0	0	0	0	0	1	1	1	0	2	0	0	2	1	1	1	1	1	2	0	0	1	1	0	1	2	1	1	0	1	0	0	0	0	0	0	0	1
999	1	0	0	0	0	1	1	2	2	0	0	0	1	0	0	0	1	0	2	2	2	0	0	2	0	0	2	0	0	2	1	0	1	1	0	1	0	0	0	1	1	0	0	0	2	1	0	0	2
1000	1	0	0	0	0	1	2	2	1	1	0	0	1	0	0	0	1	0	2	2	2	1	0	2	0	0	1	2	2	2	1	2	1	2	0	2	0	0	0	1	1	1	0	0	1	0	0	0	0
[truncated: 252 more columns]
