# Supplementary material for: KNN-MDR: a learning approach for improving interactions mapping performances in genome wide association studies
Source: BMC Bioinformatics. 2017 Mar 21;18:184. doi: 10.1186/s12859-017-1599-7 (PMC5361736; doi:10.1186/s12859-017-1599-7)
Supplement: Supplementary file 5 — The data set(s) supporting the results of Table 3. (ZIP 7092 kb) [file 12859_2017_1599_MOESM5_ESM.zip › 000/S12/mkallsimul.dat]

1	0	0	0	0	0	0	0	1	1	1	1	1	2	0	0	1	0	0	1	1	2	0	2	0	0	1	2	2	1	2	1	2	2	0	0	2	2	0	0	0	1	0	0	0	1	0	0	1	0
2	1	0	1	0	0	2	1	2	0	1	0	0	1	0	0	0	0	0	2	2	2	0	2	0	0	2	1	1	0	1	2	2	2	0	1	1	1	1	1	0	0	0	0	0	0	0	0	0	1
3	1	0	2	0	0	1	1	1	1	2	0	0	1	0	0	0	0	0	2	2	2	0	1	0	0	1	1	1	1	1	1	2	2	0	0	2	2	0	0	1	0	0	0	2	0	0	0	0	0
4	0	0	1	0	0	1	2	2	1	1	1	1	2	0	0	0	0	1	2	2	2	0	2	0	0	0	2	2	1	1	2	2	2	1	1	0	2	1	1	0	0	1	1	2	1	1	1	0	0
5	1	0	1	0	0	1	2	2	1	1	0	1	1	0	0	0	1	1	1	2	2	0	1	0	0	0	1	1	1	1	1	1	1	0	1	1	0	0	0	0	0	1	1	2	1	1	0	0	0
6	0	0	2	0	0	1	0	0	2	2	0	0	2	0	0	0	0	0	1	1	1	0	2	0	0	1	1	1	0	1	0	0	0	0	0	2	0	0	0	1	0	0	0	2	0	2	0	0	2
7	0	0	2	0	0	2	2	2	1	1	0	0	0	0	0	0	0	0	2	1	2	0	2	0	0	2	0	1	2	0	1	1	1	0	1	1	1	0	0	2	0	1	1	2	0	0	0	0	0
8	0	1	1	0	1	1	0	0	2	2	0	0	0	0	0	0	0	0	1	1	2	0	1	0	0	1	1	2	0	2	0	1	1	0	1	1	1	0	0	0	0	1	1	2	0	0	0	0	0
9	1	0	2	0	1	2	1	1	1	1	0	1	1	0	0	0	0	0	0	0	0	0	2	0	0	1	2	1	1	0	1	1	1	0	1	1	2	0	0	1	0	0	1	2	1	0	0	1	0
10	0	0	2	0	0	1	0	0	1	1	1	0	0	0	0	0	0	2	2	2	2	0	2	0	0	0	1	1	1	1	1	1	0	2	1	1	1	1	0	1	0	0	0	0	0	0	0	0	0
11	1	0	1	0	0	1	2	2	0	1	1	0	1	0	0	0	0	1	0	0	0	0	1	0	0	1	2	2	0	2	1	1	1	0	1	1	2	0	1	0	1	0	0	2	0	0	0	0	0
12	1	0	1	1	0	1	0	1	1	1	1	0	2	0	0	1	0	2	0	0	0	0	2	0	0	2	2	2	0	2	0	2	1	1	0	2	1	0	0	2	0	0	0	2	0	1	0	0	0
13	1	0	1	1	1	2	2	2	0	1	0	1	2	0	0	0	0	1	2	2	2	0	1	1	1	0	1	1	1	0	1	0	0	0	0	2	1	1	1	0	0	0	0	2	0	0	0	0	1
14	1	0	2	0	0	1	1	1	1	1	1	0	0	0	0	0	0	1	2	2	2	0	2	0	0	2	2	2	0	2	1	2	1	1	1	1	1	0	0	0	0	1	1	2	0	0	0	0	0
15	0	0	0	0	1	1	0	1	1	1	0	0	0	0	0	0	0	1	2	2	2	0	2	0	0	1	2	2	0	2	0	2	2	0	1	1	1	0	0	1	1	0	0	2	0	0	0	1	0
16	0	0	2	0	0	1	2	2	0	1	1	0	0	0	0	0	1	2	0	0	2	1	0	1	1	0	1	1	1	1	0	1	0	2	0	2	2	0	0	1	0	0	0	2	0	0	0	0	1
17	0	0	2	0	0	2	1	1	1	1	1	1	0	0	0	0	0	1	1	0	2	0	2	0	0	0	1	2	2	0	2	1	1	0	0	2	0	0	0	1	0	1	0	1	0	1	0	0	0
18	0	0	0	0	0	0	1	1	0	0	1	0	0	0	0	0	0	2	1	1	2	0	2	0	0	2	2	2	0	2	1	2	1	0	1	1	2	0	0	0	0	1	1	2	0	0	0	0	1
19	0	0	1	0	0	0	1	1	1	2	0	0	0	0	0	0	0	1	2	1	2	0	2	0	0	2	1	2	0	1	2	0	0	1	0	2	1	0	0	1	0	1	1	1	1	1	0	1	0
20	0	0	2	0	0	1	1	1	1	2	0	1	2	0	0	1	0	0	2	2	2	0	2	0	0	0	1	1	1	1	1	1	1	0	0	2	1	0	0	2	0	0	0	2	0	0	0	1	1
21	1	0	0	0	0	0	0	0	2	2	0	0	0	0	0	0	1	1	0	0	1	0	2	0	0	0	1	2	1	1	1	1	1	1	2	0	1	0	0	1	0	0	0	1	0	1	0	0	0
22	1	0	1	0	0	1	1	1	1	1	0	0	1	0	0	0	0	0	1	1	1	0	2	0	0	1	1	2	0	1	0	1	1	0	1	1	2	1	1	1	0	0	0	1	1	1	0	1	1
23	1	0	1	0	0	1	0	1	1	1	1	2	2	0	0	0	1	2	1	1	2	0	2	0	0	0	2	1	1	0	1	2	2	0	2	0	0	0	0	0	0	1	0	1	0	1	0	0	0
24	0	0	1	0	0	1	1	2	0	1	0	1	1	0	0	0	0	0	0	0	0	0	1	0	0	1	2	2	0	2	0	1	1	0	0	2	0	0	0	0	0	1	1	1	1	1	0	0	1
25	0	0	2	0	1	1	0	0	2	2	0	1	1	0	0	0	0	1	1	1	1	1	2	0	0	0	1	0	1	0	1	2	1	0	1	1	0	0	0	0	0	0	0	2	0	1	0	0	0
26	1	0	2	0	0	2	2	2	0	1	1	0	1	0	0	0	0	0	1	2	2	0	2	0	0	0	2	2	0	2	1	0	2	1	2	1	2	0	0	0	1	1	1	1	1	1	0	1	0
27	0	0	0	0	0	0	0	0	2	2	0	0	0	0	0	0	0	0	1	1	2	0	2	0	0	1	2	2	1	1	1	1	1	0	1	1	2	0	0	0	0	0	0	2	0	1	0	0	0
28	0	0	2	0	0	1	1	1	1	1	1	0	2	0	0	0	0	1	0	1	1	0	2	0	0	1	2	2	0	1	2	1	1	0	0	2	1	1	1	0	0	0	0	2	0	1	0	0	2
29	0	1	0	0	0	1	2	2	0	0	1	1	2	0	0	0	0	0	1	1	2	0	2	0	0	1	1	1	1	0	1	2	1	0	1	1	1	0	0	0	1	0	0	1	1	0	0	0	0
30	0	0	1	0	0	2	1	2	0	1	0	0	1	0	0	0	0	1	1	2	2	0	1	1	1	1	1	2	2	1	2	1	1	0	0	2	1	0	0	0	0	0	0	1	0	0	0	0	1
31	0	0	2	0	0	1	1	1	1	1	0	0	1	0	0	0	0	1	2	2	2	0	2	0	0	0	1	1	1	1	0	1	0	1	0	2	1	0	0	0	0	0	1	2	1	1	0	0	0
32	1	0	1	0	0	1	1	2	0	0	1	0	0	0	0	0	1	1	1	1	1	0	0	1	1	1	1	2	0	2	1	0	0	1	0	2	1	0	0	0	0	0	0	1	0	1	0	0	2
33	0	0	1	0	0	1	1	1	1	1	0	0	0	0	0	0	0	0	2	2	2	0	2	0	0	0	2	2	0	2	1	1	1	0	0	2	1	0	0	0	0	0	0	1	0	0	0	0	0
34	0	0	0	0	0	1	1	1	2	2	0	0	0	0	0	0	0	0	2	2	2	0	2	0	0	0	2	2	0	1	2	2	2	0	1	1	1	0	0	2	0	0	0	2	1	1	0	1	0
35	0	0	1	0	0	1	1	1	1	1	1	0	0	0	0	0	0	2	2	2	2	0	2	0	0	0	2	2	0	2	0	1	1	0	1	1	1	2	1	0	1	1	1	2	1	0	0	0	0
36	1	1	1	0	0	2	2	2	0	1	0	0	1	0	0	0	1	1	1	2	2	0	2	0	0	1	0	2	2	1	2	1	1	0	1	1	1	0	0	0	0	0	0	1	1	0	0	1	0
37	1	0	1	0	0	0	1	1	1	1	1	0	1	0	0	0	0	0	0	0	1	0	2	0	0	0	1	2	1	0	2	2	1	1	0	2	1	0	1	0	1	0	1	1	0	1	0	0	0
38	0	1	0	0	0	1	1	1	1	2	0	0	0	0	0	0	0	0	1	1	1	0	2	0	0	2	2	2	0	1	2	2	2	0	2	0	2	0	0	2	0	0	0	1	0	0	0	0	0
39	0	0	1	0	0	1	2	2	0	0	0	0	0	0	0	0	0	0	2	2	2	0	2	0	0	1	2	2	0	2	1	1	0	2	1	2	2	0	0	0	0	0	0	2	0	1	0	0	1
40	1	0	2	0	1	2	1	2	0	0	0	0	0	0	0	0	0	1	2	2	2	0	0	1	1	0	2	2	0	1	1	1	2	1	1	1	2	0	0	0	0	0	0	1	1	1	0	0	0
41	1	1	2	0	1	1	1	1	2	2	0	0	0	0	0	0	0	1	0	0	2	0	2	0	0	1	2	2	1	2	0	1	1	0	1	1	2	0	0	2	1	0	0	0	0	0	0	1	0
42	0	0	2	0	2	2	2	2	0	1	0	0	0	0	0	0	0	0	2	2	2	0	2	0	0	0	2	2	0	1	2	1	1	1	2	0	2	0	0	1	0	0	0	1	0	0	0	0	0
43	0	0	1	0	0	1	2	2	0	1	1	0	0	0	0	0	0	0	1	1	2	0	2	0	0	1	2	2	0	1	2	1	1	0	0	2	1	0	0	0	0	0	0	2	0	0	0	0	1
44	1	0	1	0	1	1	1	2	0	0	0	0	0	0	0	0	0	0	1	1	2	0	0	0	0	0	1	1	1	1	0	0	2	1	2	1	0	0	0	0	0	1	0	0	0	0	0	0	0
45	1	0	1	0	0	1	2	2	0	0	0	0	1	0	0	0	0	0	0	0	2	0	2	0	0	0	1	1	1	0	1	0	0	0	1	1	0	0	0	0	0	0	0	1	0	0	0	0	0
46	0	1	2	0	0	1	0	0	1	1	0	0	0	0	0	0	0	0	2	2	2	1	2	0	0	1	2	2	0	2	0	0	0	1	0	2	1	0	0	2	0	0	0	2	1	0	0	1	0
47	1	0	1	0	0	1	1	1	1	1	2	0	0	0	0	0	0	1	2	2	2	0	2	0	0	1	2	0	1	0	1	0	0	1	0	2	2	0	0	1	0	1	1	1	1	0	0	0	0
48	1	0	1	0	0	1	1	1	1	2	0	1	1	0	0	0	0	1	2	2	1	0	1	0	0	2	2	2	0	1	1	1	1	0	2	0	2	0	0	0	0	0	0	0	0	0	0	0	0
49	0	0	0	0	0	0	1	1	2	2	0	0	0	0	0	0	0	0	2	2	2	0	1	0	0	0	1	2	2	0	2	1	1	0	0	2	1	0	0	1	0	1	0	0	1	1	0	0	0
50	1	0	1	0	0	0	2	2	0	1	1	0	1	0	0	0	0	0	2	2	2	0	1	0	0	1	0	2	1	0	1	1	0	1	1	2	0	0	0	1	0	1	1	2	1	0	0	0	1
51	0	0	2	0	0	1	2	2	2	2	0	0	0	0	0	0	0	2	1	1	1	0	2	0	0	2	2	2	1	2	0	1	1	0	1	1	1	0	0	0	1	0	0	2	0	2	0	0	0
52	1	0	1	0	1	2	1	2	0	0	1	0	0	0	0	0	0	0	2	2	2	0	1	1	1	1	1	0	2	0	0	2	2	0	1	1	1	0	0	0	0	0	0	0	0	1	0	1	0
53	0	0	1	0	0	0	1	2	0	0	1	0	1	0	0	0	0	0	1	2	2	0	2	0	0	1	2	2	0	1	1	2	1	1	0	2	2	0	0	1	1	0	0	2	0	0	0	0	0
54	1	0	0	0	0	0	1	1	1	2	0	0	1	0	0	0	0	1	1	1	2	1	2	0	0	1	2	2	0	1	2	0	0	1	0	2	0	0	0	0	0	0	0	2	0	0	0	0	0
55	0	0	0	0	0	0	2	2	1	1	1	0	1	1	1	1	1	1	1	1	1	0	1	0	0	0	1	2	2	1	2	1	1	0	1	1	1	0	0	2	0	1	0	0	2	0	0	1	0
56	0	1	1	0	0	1	2	2	0	1	1	0	1	0	0	0	0	1	0	0	0	0	2	0	0	2	2	2	0	1	1	1	0	0	1	1	2	0	0	0	0	1	1	2	1	1	0	0	0
57	0	0	1	0	0	1	1	2	0	0	1	0	0	0	0	0	0	1	1	0	2	0	2	0	0	0	1	2	1	1	2	1	1	1	1	1	1	0	0	0	0	0	0	2	0	0	0	0	0
58	0	0	2	0	0	2	0	0	1	1	0	0	0	0	0	0	0	2	1	1	1	0	1	1	1	2	1	2	0	2	0	0	0	0	0	2	2	0	0	0	0	0	0	2	0	2	0	0	2
59	1	0	2	0	0	2	1	2	0	0	1	1	1	0	0	0	0	1	0	0	1	0	2	0	0	0	2	1	1	0	1	1	1	1	1	1	2	0	0	1	0	1	1	2	1	1	0	1	0
60	0	0	2	0	2	2	0	0	2	2	0	0	2	0	0	0	0	1	1	1	1	0	2	0	0	1	1	2	2	1	2	1	2	1	2	1	1	0	0	1	0	0	0	2	0	0	0	0	0
61	0	0	2	0	0	1	2	2	1	1	0	0	0	0	0	0	0	0	1	1	2	0	2	0	0	0	2	2	0	1	2	1	1	2	0	2	2	0	0	1	0	0	0	2	0	2	0	0	0
62	1	0	2	0	1	1	2	2	0	1	1	0	0	0	0	0	0	0	2	2	2	0	2	0	0	1	2	2	0	1	1	2	1	0	0	2	2	0	0	1	1	0	0	2	0	0	0	0	0
63	1	0	2	0	1	2	1	1	1	2	0	0	0	0	0	0	0	1	1	1	1	1	2	0	0	1	1	1	0	1	2	1	1	0	0	2	2	0	0	1	0	0	0	2	0	0	0	0	0
64	0	0	1	1	0	1	2	2	1	1	0	1	1	0	0	0	0	0	2	2	2	0	1	1	1	1	2	2	0	2	0	0	0	0	0	2	2	0	0	0	0	1	1	2	1	1	0	1	0
65	0	0	2	0	1	2	1	1	1	1	0	0	0	0	0	0	0	0	2	2	2	0	2	0	0	0	1	1	2	0	0	0	0	0	0	2	2	0	0	1	0	1	1	2	1	1	0	0	1
66	0	0	1	0	0	1	1	1	1	2	0	0	0	0	0	0	0	0	2	2	2	0	1	0	0	1	2	2	0	2	1	1	1	0	0	2	2	0	0	2	0	0	0	2	2	0	0	0	0
67	0	0	1	0	0	1	1	1	1	1	1	0	0	0	0	0	0	0	1	1	1	1	1	0	0	1	2	2	1	2	0	0	1	1	1	2	1	0	0	1	0	0	0	2	0	0	0	0	1
68	1	0	2	0	1	2	0	1	1	1	0	0	0	0	0	0	0	1	2	1	2	0	1	0	0	2	2	2	0	2	1	2	2	0	1	1	1	0	0	0	0	0	0	1	0	0	0	0	0
69	0	0	0	0	0	0	1	1	1	1	0	1	1	0	0	0	0	0	1	1	2	0	2	0	0	0	1	1	1	2	0	2	2	0	0	2	1	0	0	1	0	0	0	1	0	1	0	1	1
70	0	0	1	0	0	1	1	1	1	2	0	0	0	0	0	0	0	0	2	2	2	0	1	1	1	1	2	2	1	2	1	1	1	0	0	2	1	0	0	0	0	0	0	2	1	0	0	0	0
71	0	0	0	0	0	1	1	1	1	1	1	0	2	0	0	1	0	2	1	1	1	0	1	1	1	1	2	2	1	1	1	2	2	0	2	0	1	0	0	1	1	1	0	1	2	1	0	0	0
72	0	0	2	0	0	2	2	2	0	1	1	0	0	0	0	0	0	0	1	1	2	0	2	0	0	1	0	1	1	1	0	1	1	0	1	1	2	0	0	1	0	0	0	2	0	0	0	0	1
73	1	0	2	0	0	2	2	2	0	0	0	0	1	1	1	1	0	1	0	0	1	0	2	0	0	1	2	2	1	2	0	2	1	1	1	1	2	0	0	2	0	1	1	2	1	1	0	0	0
74	1	1	1	0	0	1	2	2	1	1	1	0	1	0	0	0	0	1	1	1	2	0	2	0	0	2	2	2	0	2	0	0	1	1	1	2	2	0	0	0	0	0	0	1	1	0	0	1	0
75	1	1	2	0	0	1	1	1	1	1	0	0	1	1	0	0	0	1	1	2	2	0	1	0	0	1	2	2	1	2	0	0	0	1	2	1	1	0	0	2	0	0	0	2	0	1	0	0	0
76	0	0	0	0	0	1	1	1	1	1	0	2	2	0	0	0	0	0	0	0	0	1	0	1	1	1	2	2	0	2	2	1	1	0	2	1	2	1	1	0	1	0	0	0	0	0	0	0	0
77	0	0	2	0	1	2	1	1	0	1	0	0	0	0	0	0	0	1	1	2	2	0	2	0	0	1	2	2	0	1	1	0	0	0	0	2	1	0	0	0	0	0	0	2	0	0	0	0	0
78	1	0	2	0	0	1	1	1	0	2	0	0	1	0	0	0	0	1	2	2	2	0	2	0	0	0	2	2	0	2	1	2	2	0	0	2	0	0	0	0	0	0	0	1	0	0	0	0	0
79	0	0	1	0	0	1	1	1	0	0	2	0	0	0	0	0	0	0	0	0	1	0	2	0	0	0	1	1	1	1	1	2	2	0	2	0	1	0	0	0	0	1	1	2	1	0	0	1	1
80	1	0	2	0	0	2	2	2	0	1	1	0	0	0	0	0	0	1	1	0	0	0	1	1	1	0	1	1	0	0	1	1	1	0	1	1	0	0	0	1	0	1	0	1	0	0	1	0	0
81	0	0	1	0	0	1	2	2	0	1	0	0	1	1	0	0	0	0	1	1	1	1	0	1	1	0	2	2	0	2	1	1	1	0	1	1	2	0	0	0	0	0	0	0	0	0	0	0	0
82	0	0	1	0	0	0	0	0	1	1	1	0	0	0	0	0	0	2	1	1	1	0	2	0	0	0	1	1	0	1	1	2	1	1	0	2	2	1	0	0	0	0	0	2	0	0	0	0	0
83	0	0	1	0	0	2	1	1	1	1	0	0	1	0	0	0	0	1	2	2	2	0	2	0	0	2	0	1	1	1	0	1	1	0	0	2	1	0	0	1	0	0	0	2	0	0	0	1	1
84	1	0	2	0	0	1	0	0	2	2	0	0	0	0	0	0	0	1	0	1	1	0	2	0	0	0	1	1	1	1	1	1	1	0	0	2	1	0	0	1	0	1	0	1	0	1	1	0	0
85	1	0	0	0	0	0	1	1	2	2	0	0	0	0	0	0	0	2	1	1	2	0	2	0	0	1	1	0	2	0	0	1	1	0	0	2	0	0	0	0	0	0	0	1	1	1	0	0	1
86	1	0	2	0	0	2	2	2	0	0	2	0	1	0	0	0	0	0	1	1	1	0	2	0	0	1	2	2	1	1	1	2	1	0	0	2	1	2	1	0	1	0	0	0	0	0	0	1	1
87	0	0	2	0	1	1	2	2	0	0	1	0	1	1	1	1	0	0	0	1	2	0	1	0	0	1	0	2	1	1	1	0	0	0	0	2	2	0	0	0	0	1	1	1	0	0	0	0	1
88	1	0	1	0	0	2	1	1	0	0	1	1	1	0	0	0	0	1	2	2	1	0	2	0	0	1	0	2	1	0	1	0	0	0	0	2	0	0	0	0	0	0	0	2	1	0	0	0	0
89	0	0	2	0	0	1	2	2	0	1	1	0	0	0	0	0	0	0	1	2	2	0	2	0	0	0	2	2	0	0	1	0	1	1	1	1	2	0	0	1	1	1	1	1	1	0	0	0	0
90	0	0	1	1	0	1	1	2	0	0	1	1	1	0	0	0	0	1	1	1	2	0	1	1	1	2	2	2	1	1	1	1	1	0	1	1	1	1	1	0	0	0	0	1	0	1	0	0	1
91	1	0	0	0	0	1	1	2	0	1	0	1	1	0	0	0	0	0	1	1	2	0	2	0	0	1	1	0	2	0	0	1	1	0	0	2	0	0	0	0	0	1	1	2	1	1	0	0	0
92	1	0	1	0	0	0	1	1	1	1	0	0	1	0	0	0	0	0	0	0	0	1	2	0	0	0	1	1	1	1	0	1	1	0	2	0	2	1	1	0	1	1	1	2	0	0	0	0	0
93	1	0	1	0	0	0	0	1	1	1	0	0	0	0	0	0	0	0	2	2	2	0	2	0	0	0	2	2	0	1	1	1	0	1	0	2	2	1	1	0	0	0	0	2	0	0	0	0	2
94	0	1	1	0	0	2	0	0	1	1	1	1	1	0	0	0	0	0	1	1	1	0	2	0	0	1	2	2	1	1	2	1	1	0	0	2	2	0	0	0	0	0	0	2	1	0	0	0	0
95	1	0	2	0	0	1	1	1	0	1	0	2	2	0	0	1	0	2	2	2	2	0	1	1	1	1	1	2	1	1	1	2	2	0	1	1	1	0	0	1	0	0	0	0	0	0	0	0	0
96	1	0	0	0	0	0	2	2	0	0	1	0	1	0	0	0	0	2	1	1	2	0	1	1	1	1	2	2	1	1	2	2	2	0	1	1	2	0	0	1	1	1	1	1	1	0	0	0	1
97	1	0	2	0	0	1	0	1	2	2	0	1	2	0	0	0	0	0	1	2	2	0	2	0	0	0	1	1	1	1	1	1	1	0	1	1	2	0	1	0	1	0	0	2	0	0	0	0	0
98	0	0	2	0	0	1	1	1	0	0	1	1	1	0	0	0	0	0	2	1	2	0	2	0	0	0	1	1	1	2	0	1	1	0	1	1	2	1	1	0	0	0	0	2	0	0	0	0	0
99	1	0	1	0	0	1	2	2	0	0	2	0	0	0	0	0	0	1	2	2	2	0	2	0	0	2	0	0	1	0	1	1	1	0	0	1	0	0	0	1	0	0	0	2	0	1	0	0	1
100	1	0	2	0	0	2	1	0	1	1	1	0	0	0	0	0	0	0	1	1	2	0	2	0	0	1	2	2	0	2	1	0	0	1	1	1	1	0	0	0	0	0	0	2	0	0	0	1	0
101	1	0	1	0	0	2	2	2	0	0	2	1	1	0	0	0	0	1	1	1	2	1	2	0	0	2	1	1	2	0	1	1	1	1	1	1	1	0	0	1	0	1	1	2	0	0	0	0	1
102	1	0	0	0	0	0	1	1	1	2	0	0	2	1	1	1	0	1	1	1	2	0	2	0	0	2	1	2	1	1	1	0	0	0	0	2	0	0	0	0	0	0	0	1	0	0	0	0	2
103	1	1	1	0	0	0	0	2	0	0	1	0	2	0	0	0	1	1	1	1	1	0	2	0	0	2	2	2	0	2	0	0	1	1	1	1	2	0	0	2	1	0	0	1	1	0	0	0	0
104	1	0	1	0	0	1	2	2	0	0	1	0	0	0	0	0	0	0	2	2	1	0	2	0	0	1	2	0	1	0	1	2	2	0	1	1	1	0	0	0	0	1	1	2	0	0	0	0	0
105	0	0	1	0	0	1	2	2	0	0	0	1	2	0	0	0	0	0	0	0	2	0	2	0	0	0	2	2	0	2	0	1	0	0	1	2	1	0	0	1	0	1	1	2	0	1	0	0	0
106	0	0	1	0	0	1	2	2	0	1	0	1	2	0	0	0	0	1	2	2	2	0	2	0	0	2	1	2	1	1	1	1	1	0	1	1	0	0	0	1	0	1	1	1	0	1	0	0	0
107	1	0	2	0	1	2	1	1	0	0	1	0	0	0	0	0	0	1	2	2	2	0	2	0	0	1	2	2	1	1	1	2	1	0	0	2	1	0	0	0	0	1	0	1	1	0	0	0	0
108	0	0	1	0	0	1	2	2	1	1	1	2	2	0	0	1	0	0	1	1	1	0	0	1	1	1	2	2	0	2	1	1	0	2	1	1	2	0	0	2	0	1	0	0	1	1	0	0	0
109	1	0	0	0	0	0	0	1	1	1	0	0	1	0	0	0	0	0	2	1	2	0	2	0	0	1	0	1	1	0	0	0	1	1	1	1	1	0	0	0	0	0	0	2	0	0	0	0	0
110	0	0	1	1	0	2	1	1	1	2	0	0	0	0	0	0	0	0	1	1	0	0	2	0	0	2	0	1	2	0	1	0	1	1	1	1	1	0	0	0	0	0	0	1	0	0	0	0	0
111	1	0	1	0	0	1	0	1	1	1	1	0	1	0	0	0	0	1	0	0	0	0	1	1	1	1	2	2	1	1	2	0	1	1	1	2	2	0	0	1	0	2	2	2	1	1	0	0	0
112	1	0	1	0	0	1	1	1	1	1	1	0	2	0	0	0	1	1	0	0	1	0	2	0	0	0	2	1	1	1	1	2	2	0	0	2	1	1	1	0	0	2	2	2	1	1	0	0	0
113	1	0	0	0	0	0	1	2	0	0	0	1	2	0	0	0	0	1	1	2	2	0	1	0	0	2	0	2	2	0	2	1	1	0	0	1	2	0	0	1	0	0	0	2	0	1	0	1	0
114	0	0	2	0	0	2	1	1	1	2	0	0	1	1	1	1	0	0	1	1	1	0	2	0	0	2	1	2	1	1	1	2	2	0	1	1	2	0	0	1	0	0	0	2	0	0	0	0	1
115	1	0	0	0	0	1	1	1	1	1	1	1	1	0	0	0	0	1	2	2	2	0	2	0	0	1	1	2	2	1	2	1	1	0	0	2	2	0	0	1	0	0	0	1	0	0	0	0	0
116	0	0	1	0	0	1	2	2	0	1	0	0	0	0	0	0	0	0	2	1	2	0	2	0	0	1	0	1	2	0	1	1	1	0	1	1	1	0	0	0	0	0	0	2	0	0	0	0	0
117	0	1	1	0	1	1	1	1	1	2	0	0	0	0	0	0	0	0	1	1	1	0	1	0	0	1	2	2	1	2	0	1	0	2	0	2	1	0	0	0	0	0	0	2	0	1	0	0	1
118	0	0	2	0	0	0	0	1	1	1	0	0	1	1	1	1	0	0	1	1	1	0	2	0	0	1	2	2	1	1	2	1	0	1	1	2	2	1	0	0	0	0	0	2	1	0	0	0	1
119	1	0	1	0	0	0	0	1	0	0	1	0	2	1	1	1	0	0	1	1	2	1	2	0	0	0	2	2	0	2	0	0	1	1	1	1	2	0	0	0	0	0	0	0	0	0	0	0	0
120	1	0	2	0	1	1	0	1	1	1	0	1	1	0	0	0	0	0	0	0	2	0	2	0	0	1	1	1	1	0	1	1	1	0	0	2	2	0	0	0	0	0	0	0	0	0	0	0	0
121	1	0	0	0	0	0	1	1	1	1	1	0	1	0	0	0	0	0	2	1	2	0	0	0	0	0	1	2	0	1	0	1	0	1	1	1	2	0	0	2	0	1	1	2	1	1	0	0	0
122	0	0	1	0	1	2	2	2	1	1	1	1	2	0	0	0	0	1	2	2	2	0	1	0	0	1	2	2	1	1	1	2	1	0	2	2	2	0	0	1	0	0	0	1	0	0	0	0	0
123	0	0	2	0	0	2	1	2	1	1	0	0	1	1	0	0	0	0	0	0	1	0	1	0	0	0	2	2	0	1	0	0	0	0	1	1	2	0	0	0	0	0	0	1	0	0	0	0	0
124	0	0	2	0	0	1	0	0	2	2	0	0	2	0	0	0	0	2	1	1	1	0	2	0	0	1	2	2	0	2	0	1	0	1	1	1	0	0	0	0	0	0	0	2	0	0	0	0	0
125	0	0	2	0	0	2	2	2	0	0	0	1	2	0	0	0	0	2	1	1	2	0	2	0	0	1	1	1	0	1	0	0	0	0	0	2	1	0	0	0	0	0	0	2	0	2	0	0	0
126	1	0	2	0	1	1	1	2	0	1	0	0	0	0	0	0	0	1	2	2	2	0	2	0	0	0	2	2	0	1	1	2	2	0	0	2	0	0	0	1	0	1	0	1	0	1	0	0	0
127	0	0	2	0	0	2	2	2	0	0	2	0	0	0	0	0	1	1	1	1	1	0	2	0	0	0	0	1	1	1	0	1	1	0	1	1	1	0	0	0	1	0	0	2	0	0	0	0	0
128	1	0	0	0	0	1	1	1	0	0	0	0	1	0	0	0	0	0	1	1	1	0	2	0	0	1	2	2	0	1	1	1	1	1	1	1	2	0	0	1	0	2	2	2	1	1	0	0	0
129	0	0	0	0	0	0	1	1	1	1	0	0	1	0	0	0	0	1	0	0	0	1	2	0	0	0	2	2	1	1	1	0	1	0	1	2	2	0	1	1	1	1	1	2	2	0	0	0	1
130	1	0	1	0	1	1	0	0	2	2	0	0	1	0	0	0	0	1	1	1	1	0	2	0	0	1	1	2	0	1	1	0	2	1	2	1	2	0	0	2	0	0	0	2	1	0	0	0	0
131	0	0	2	0	1	1	2	2	0	1	0	0	0	0	0	0	0	1	1	1	1	0	2	0	0	0	2	2	1	2	0	1	1	0	1	1	2	0	0	1	0	1	1	2	1	0	0	1	0
132	0	0	0	0	0	1	1	2	0	0	0	0	1	0	0	0	0	1	0	0	1	0	2	0	0	1	2	0	1	0	1	2	1	1	1	1	0	0	0	0	0	1	1	1	0	0	0	0	0
133	1	0	1	0	0	0	0	1	1	1	1	0	0	0	0	0	0	1	2	2	2	0	2	0	0	2	1	0	1	0	1	0	0	0	0	2	0	0	0	0	0	0	0	2	1	1	0	0	0
134	1	0	2	0	0	2	0	2	0	0	1	1	1	0	0	0	0	0	1	1	2	0	1	0	0	0	0	1	0	0	1	2	1	0	1	1	1	0	0	0	0	1	1	1	1	0	0	2	0
135	1	0	0	0	0	0	0	1	1	1	1	1	1	0	0	0	0	0	0	1	2	0	2	0	0	1	1	1	1	0	0	1	0	0	1	1	1	0	0	0	0	1	0	1	0	0	0	1	0
136	0	0	1	1	0	2	1	1	0	0	1	2	2	0	0	0	0	1	1	1	1	0	2	0	0	0	0	2	1	1	1	1	2	0	1	1	2	0	0	2	0	1	1	2	2	2	0	0	1
137	0	0	1	0	0	1	0	1	1	1	0	0	0	0	0	0	0	1	0	0	0	0	2	0	0	0	1	0	1	0	1	1	1	0	0	2	1	0	0	1	0	0	0	2	1	1	0	1	0
138	1	0	2	0	2	2	2	2	0	1	1	0	2	0	0	0	0	0	1	1	1	0	2	0	0	2	1	1	1	1	1	2	2	0	2	0	2	0	0	1	0	0	0	2	0	0	0	0	0
139	0	0	1	0	0	0	1	2	0	0	1	1	2	0	0	0	0	0	1	1	2	0	0	1	1	1	2	2	0	2	1	1	1	1	1	1	1	0	0	0	1	0	0	2	0	0	0	0	1
140	1	0	1	0	0	0	1	2	1	1	0	1	1	0	0	0	0	1	2	2	2	0	2	0	0	2	1	1	1	1	0	2	2	0	0	2	2	0	0	1	0	0	0	1	0	0	0	0	0
141	0	0	2	0	1	2	1	2	1	1	0	1	1	1	1	1	0	1	2	2	2	0	1	0	0	1	1	1	0	1	1	1	1	0	0	2	2	0	0	1	0	0	0	2	0	1	0	0	1
142	1	0	1	0	0	1	2	2	0	1	0	1	1	0	0	1	0	0	2	2	2	0	2	0	0	1	2	2	1	1	1	0	0	0	0	2	1	0	0	0	0	1	1	2	0	0	0	0	0
143	0	0	1	0	0	0	0	0	2	2	0	0	1	0	0	0	0	0	2	2	2	0	2	0	0	2	1	1	2	0	1	1	1	1	2	0	0	0	0	0	0	0	0	2	0	1	0	0	1
144	0	0	2	0	0	1	1	1	1	1	1	0	0	0	0	0	0	0	1	1	1	0	2	0	0	1	0	0	1	1	0	1	1	1	0	2	2	0	0	1	0	1	1	1	1	1	0	0	1
145	1	0	1	0	1	2	1	1	1	1	0	0	0	0	0	0	0	0	1	1	2	0	2	0	0	0	1	1	1	1	0	1	0	0	1	1	2	0	0	1	0	0	0	1	0	1	0	0	0
146	0	1	1	0	0	2	0	1	1	1	0	0	1	0	0	0	0	0	0	0	1	0	2	0	0	1	1	2	2	1	1	1	1	1	2	0	1	0	0	0	0	0	0	2	0	1	0	0	0
147	0	0	2	0	1	2	0	1	1	1	1	0	0	0	0	0	0	1	2	2	2	0	2	0	0	1	1	2	1	1	1	1	1	0	1	1	0	0	0	0	0	0	0	2	0	0	0	0	0
148	0	0	2	0	0	2	1	2	0	1	0	0	0	0	0	0	0	1	1	1	1	0	2	0	0	1	0	1	2	0	1	1	1	0	1	1	2	0	0	2	0	0	0	1	0	1	0	1	0
149	1	0	0	0	0	0	2	2	0	0	0	0	1	0	0	0	0	1	2	2	2	0	2	0	0	0	2	2	1	2	0	1	1	1	0	2	1	1	1	0	0	0	0	1	0	0	0	1	0
150	1	1	1	0	1	1	0	0	2	2	0	0	0	0	0	0	0	0	1	0	1	0	2	0	0	0	1	2	0	1	2	1	1	0	0	2	1	0	0	0	0	0	0	1	0	0	0	0	0
151	1	0	1	1	0	1	0	0	2	2	0	1	1	0	0	0	0	0	1	1	1	0	1	0	0	0	1	2	0	2	0	1	1	0	2	1	1	1	1	0	0	0	0	2	1	0	0	0	0
152	1	0	2	0	0	1	1	1	1	1	1	0	0	0	0	0	0	1	2	2	2	0	2	0	0	2	2	2	0	0	1	1	1	0	1	1	2	0	0	1	1	0	0	2	0	0	0	0	1
153	0	0	2	0	1	1	2	2	0	1	0	1	2	0	0	0	1	2	1	1	2	0	0	0	0	1	1	1	2	0	1	0	0	1	0	2	0	0	0	0	0	1	1	2	1	1	0	0	0
154	1	0	2	0	0	1	2	2	0	0	0	0	1	0	0	0	0	1	1	1	1	0	2	0	0	1	2	2	1	1	1	1	0	0	0	2	2	0	0	1	0	2	1	2	1	0	0	0	0
155	1	0	2	0	0	2	0	0	2	2	0	1	2	0	0	0	0	0	1	1	2	0	2	0	0	0	1	1	1	2	0	0	0	0	0	2	2	0	0	0	1	0	0	2	0	0	0	1	0
156	0	1	1	0	0	1	2	2	0	0	0	0	0	0	0	0	0	0	1	1	0	0	2	0	0	2	1	0	2	0	0	2	2	0	2	0	0	0	0	0	0	0	0	2	0	1	0	0	1
157	0	0	1	1	0	1	0	1	1	1	0	0	0	0	0	0	0	0	1	1	1	1	0	1	1	0	2	2	0	2	0	2	2	0	2	0	2	0	0	1	0	1	1	1	1	0	0	0	1
158	0	0	2	0	1	1	2	2	1	1	0	0	0	0	0	0	0	0	1	1	2	0	2	0	0	0	2	2	2	2	0	1	2	0	0	2	1	1	1	0	0	0	0	2	0	0	0	0	0
159	0	0	1	0	1	1	0	0	2	2	0	1	2	0	0	0	0	0	1	1	1	0	2	0	0	1	1	2	2	1	2	1	0	0	2	0	2	0	0	2	0	0	0	1	0	1	0	0	1
160	0	0	0	0	0	0	2	2	0	1	1	1	1	0	0	0	0	0	2	1	2	0	2	0	0	0	1	1	1	1	0	0	0	0	0	2	0	0	0	0	0	0	0	1	1	0	0	0	2
161	1	0	1	0	1	2	1	2	0	0	0	0	1	1	1	1	0	0	1	1	1	0	2	0	0	1	2	2	1	2	0	1	1	0	1	1	0	0	0	0	0	0	1	1	0	1	1	0	1
162	0	0	2	0	0	2	2	2	0	0	2	0	1	0	0	0	0	0	2	2	2	0	2	0	0	2	2	2	0	2	1	1	0	1	1	1	1	0	0	0	0	0	0	2	2	0	0	1	0
163	1	0	2	0	0	1	2	2	0	0	1	0	0	0	0	0	0	0	1	1	1	0	2	0	0	1	2	2	0	2	0	0	0	0	2	0	2	0	0	2	1	0	0	2	2	0	0	0	0
164	1	0	1	0	0	1	1	2	0	0	1	0	1	0	0	0	1	1	0	0	1	0	2	0	0	1	2	2	0	2	1	1	2	1	1	1	1	0	0	0	1	0	0	2	1	0	0	1	0
165	1	0	1	0	0	1	1	1	1	1	1	0	1	0	0	0	0	1	1	2	2	1	1	0	0	0	0	2	2	1	2	1	0	1	1	2	1	0	0	0	0	0	0	2	1	1	0	0	0
166	1	0	1	0	0	1	0	1	1	1	0	1	1	0	0	0	1	1	1	1	1	0	2	0	0	1	1	1	2	1	0	0	1	1	0	2	2	0	0	1	0	0	0	1	0	0	1	0	0
167	0	0	2	0	1	2	1	0	1	1	1	0	0	0	0	0	1	1	1	1	1	0	2	0	0	1	2	2	1	1	1	1	2	0	0	2	0	0	0	0	0	0	0	1	0	0	0	0	0
168	1	0	2	0	0	2	1	1	1	1	0	0	0	0	0	0	1	2	2	2	1	0	2	0	0	0	1	1	1	1	1	1	1	0	1	1	1	0	0	0	0	0	0	1	0	0	0	0	0
169	0	0	1	0	0	2	2	2	1	1	1	1	1	0	0	0	0	2	1	1	1	0	2	0	0	0	1	1	2	1	0	1	1	1	1	1	0	0	0	0	0	0	0	2	1	1	0	0	0
170	0	0	1	0	0	1	1	1	1	2	0	0	0	0	0	0	0	0	2	2	2	0	2	0	0	1	1	1	2	1	0	1	2	1	1	1	1	0	0	0	0	0	0	2	0	1	0	0	0
171	1	0	1	0	0	1	2	2	1	1	0	1	2	0	0	0	0	1	2	2	2	0	2	0	0	1	1	1	2	0	0	2	2	0	2	0	1	0	0	1	0	1	0	1	0	0	0	0	0
172	1	0	2	0	1	1	1	1	1	1	1	1	2	0	0	1	0	0	2	1	2	0	2	1	1	1	2	2	0	2	1	1	1	0	1	1	1	0	0	1	0	0	0	2	0	0	0	0	0
173	1	1	2	0	0	1	1	1	2	2	0	0	1	0	0	0	0	2	2	2	2	0	2	0	0	1	2	2	1	2	0	1	0	1	1	2	1	0	0	2	1	0	0	2	0	0	0	0	0
174	1	0	1	0	0	2	2	2	0	1	0	0	0	0	0	0	1	1	0	0	1	0	2	0	0	0	2	2	0	2	0	1	1	1	2	0	1	1	1	0	0	1	1	2	1	0	0	0	1
175	1	0	2	0	1	1	1	1	1	2	0	0	1	0	0	0	0	0	2	1	2	0	2	0	0	1	1	1	1	1	1	0	1	1	1	2	1	0	0	0	0	0	0	2	0	1	0	0	0
176	1	0	2	0	0	1	0	1	1	1	1	0	0	0	0	0	0	0	1	1	1	0	2	0	0	1	1	2	1	1	1	0	0	0	0	2	1	0	0	0	0	0	0	2	2	0	0	0	0
177	1	0	1	0	0	0	1	2	0	1	0	1	1	0	0	0	0	0	0	1	1	0	2	0	0	1	1	2	0	1	0	1	1	1	0	1	1	0	0	0	0	0	0	1	0	0	0	2	0
178	1	0	2	0	0	1	1	1	1	1	0	0	1	0	0	0	0	0	1	1	1	0	0	1	1	1	1	2	1	1	2	1	1	0	0	2	0	0	0	0	0	0	0	0	0	0	0	1	0
179	1	0	1	0	1	2	2	2	0	0	2	1	1	0	0	1	0	2	1	1	1	0	2	0	0	1	0	1	1	1	1	1	1	0	0	2	1	0	0	1	0	1	0	1	0	1	0	0	0
180	0	0	2	0	1	2	1	2	0	0	1	0	1	0	0	0	0	0	1	1	1	0	2	0	0	1	2	2	1	2	1	1	1	0	1	1	2	0	0	2	0	0	0	2	0	0	0	0	0
181	1	0	1	0	0	0	2	2	0	1	0	1	1	0	0	0	0	1	1	1	1	0	0	0	0	0	2	1	1	0	1	1	1	0	1	1	1	0	0	2	0	1	1	1	1	2	0	0	2
182	0	0	2	0	1	2	0	1	1	1	1	1	1	0	0	0	0	1	0	0	0	0	2	0	0	2	1	1	2	0	1	0	1	0	0	2	1	1	1	0	0	0	0	1	1	1	0	0	1
183	0	0	2	0	0	0	1	2	0	0	0	0	0	0	0	0	0	0	2	1	2	0	2	0	0	2	1	2	2	1	1	1	0	2	1	2	0	0	0	1	0	0	0	1	0	0	0	0	1
184	1	1	2	0	0	1	1	1	0	0	1	0	0	0	0	0	0	0	2	1	2	0	2	0	0	2	2	2	0	1	2	0	0	0	0	2	0	0	0	0	0	0	0	0	0	0	0	0	0
185	0	0	0	0	0	0	0	0	2	2	0	0	2	0	0	0	1	1	2	2	2	1	2	0	0	0	1	1	2	1	0	2	2	0	1	1	2	0	0	1	0	0	0	2	2	0	0	1	0
186	0	1	2	0	0	1	1	1	0	0	1	1	1	0	0	0	0	1	1	1	1	0	2	0	0	1	1	1	2	0	1	1	1	2	2	1	0	0	0	1	0	0	0	2	1	0	0	1	0
187	1	1	1	0	0	1	1	2	0	0	1	1	1	0	0	0	0	0	2	2	2	0	2	0	0	1	2	2	0	2	1	1	1	1	0	2	0	0	0	0	0	0	0	1	0	0	0	0	0
188	1	0	1	0	1	1	0	0	2	2	0	0	1	0	0	0	0	1	0	0	1	0	2	0	0	1	1	2	0	1	2	0	0	0	0	1	2	0	0	1	0	0	0	2	0	0	0	0	0
189	1	1	2	0	1	2	1	1	1	1	1	0	0	0	0	0	0	0	1	2	2	0	2	0	0	0	1	1	0	1	0	0	0	0	1	1	2	0	0	0	0	0	0	1	0	0	0	0	0
190	1	0	0	0	0	0	1	1	1	1	1	0	1	0	0	0	0	0	1	1	1	0	2	0	0	1	2	2	1	1	1	1	1	0	2	0	1	1	0	1	0	0	0	2	0	1	0	0	0
191	0	1	1	0	0	1	2	2	1	1	0	0	1	0	0	0	0	0	0	0	0	0	2	0	0	2	0	1	2	0	1	1	0	0	0	2	1	0	0	1	0	0	0	1	0	0	0	0	0
192	0	0	2	0	1	2	1	1	1	1	1	0	1	0	0	0	1	0	2	1	2	0	0	1	1	1	2	2	0	1	1	2	1	0	1	1	1	0	0	0	0	1	1	1	1	0	0	0	1
193	0	0	2	0	1	2	0	0	2	2	0	0	0	0	0	0	0	0	2	1	2	0	2	0	0	1	1	1	2	0	0	0	0	0	0	2	2	0	0	1	0	0	0	2	0	0	0	0	0
194	0	0	1	0	0	1	1	1	1	1	1	1	1	0	0	0	0	0	1	1	1	0	2	0	0	0	1	2	1	1	1	1	0	1	1	1	1	1	1	0	0	0	0	2	0	2	0	0	0
195	0	0	2	0	0	1	1	1	1	1	1	0	2	0	0	0	0	0	0	0	0	0	1	0	0	2	1	2	2	1	1	0	0	0	0	2	2	0	0	2	1	0	0	1	0	0	0	0	0
196	1	0	1	0	0	1	1	1	0	1	0	0	0	0	0	0	0	1	1	0	0	0	2	0	0	1	2	2	0	2	1	0	0	0	0	2	2	0	0	1	1	1	1	1	1	2	0	0	0
197	1	0	1	0	0	1	1	2	0	0	0	2	2	1	1	1	0	2	2	2	2	0	2	0	0	1	0	2	0	1	2	1	2	1	2	1	2	0	0	1	1	1	1	2	0	0	0	0	1
198	0	0	1	0	0	1	2	2	0	2	1	0	1	0	0	0	1	1	1	1	1	0	1	1	1	1	2	2	0	2	0	1	1	1	0	1	1	0	0	1	0	1	1	2	1	2	0	0	1
199	0	0	1	0	0	1	0	1	1	1	0	0	1	0	0	1	0	0	1	1	1	0	0	1	1	1	1	2	1	2	0	2	2	0	1	1	1	1	1	0	0	1	1	2	1	2	0	0	0
200	1	0	1	0	0	2	2	2	0	1	0	0	0	0	0	0	0	0	1	1	1	0	2	0	0	0	1	2	2	1	1	1	1	0	1	1	2	0	0	2	0	1	1	1	1	1	0	0	0
201	0	1	0	0	0	1	2	2	0	0	2	0	0	0	0	0	0	0	0	0	1	0	1	1	1	1	0	0	1	1	0	1	1	0	1	1	0	0	0	0	0	0	0	1	0	0	0	0	1
202	0	0	2	0	0	2	1	1	1	1	1	0	0	0	0	0	0	1	2	2	2	0	2	1	1	1	1	1	2	0	0	1	1	0	1	1	0	0	0	0	0	0	0	1	0	0	0	0	0
203	1	0	1	0	0	1	2	2	0	0	1	1	1	0	0	0	0	1	2	2	2	0	2	0	0	2	2	2	0	2	0	1	0	1	1	1	1	0	0	0	0	1	1	1	1	0	0	0	1
204	1	0	2	0	0	1	2	2	0	0	0	1	2	0	0	0	1	1	0	0	1	0	1	1	1	1	0	0	1	0	1	1	1	1	1	1	1	0	0	0	0	1	0	0	0	0	0	0	0
205	1	1	2	0	0	1	1	1	1	1	1	0	1	0	0	0	0	0	2	2	2	0	2	0	0	1	1	1	2	0	0	0	1	0	0	2	2	0	0	0	0	0	0	0	0	0	0	0	0
206	1	0	2	0	1	2	1	1	1	1	0	0	1	0	0	0	0	1	2	2	2	0	2	0	0	2	1	2	0	1	2	2	1	0	0	2	0	0	0	0	0	1	0	0	1	1	0	1	0
207	0	0	1	0	0	0	0	0	2	2	0	0	0	0	0	0	0	1	1	1	2	0	2	0	0	1	0	1	2	0	1	1	0	1	0	2	1	0	0	1	0	0	0	2	0	0	0	1	0
208	1	0	2	0	0	1	2	2	0	1	0	1	1	0	0	0	0	0	2	2	2	0	0	0	0	0	2	2	0	0	1	2	1	1	0	2	2	0	0	0	0	0	0	0	0	1	0	0	1
209	1	0	1	0	1	2	1	1	2	2	0	0	2	0	0	0	0	0	1	0	1	0	1	0	0	1	1	0	2	0	0	1	1	0	1	1	1	0	0	2	0	1	0	0	0	1	0	0	0
210	1	0	2	0	1	2	0	1	1	1	0	1	2	0	0	0	0	0	2	2	2	0	2	0	0	0	0	1	1	0	0	0	0	0	2	0	2	0	0	1	0	0	0	1	0	1	0	0	0
211	0	0	0	0	1	1	2	2	0	0	0	0	1	0	0	0	0	0	2	2	2	0	2	0	0	1	2	2	0	2	0	1	1	1	1	1	1	0	0	0	0	1	1	1	1	1	0	0	0
212	0	0	2	0	0	2	1	2	0	0	0	2	2	0	0	0	0	1	1	1	1	1	2	0	0	0	0	2	1	0	1	0	0	0	1	1	0	0	0	0	0	0	0	1	0	0	0	0	0
213	0	0	1	0	1	1	0	0	2	2	0	0	0	0	0	0	0	2	1	1	1	0	2	0	0	0	1	1	1	1	0	1	2	0	0	2	1	1	0	0	0	0	0	2	0	0	0	0	0
214	0	0	0	0	0	1	0	0	2	2	0	0	2	0	0	1	0	1	1	1	2	0	2	0	0	0	0	2	2	1	2	1	1	0	0	2	1	0	0	0	1	1	1	2	1	1	1	0	0
215	1	0	2	0	2	2	1	1	1	1	1	0	0	0	0	0	0	0	1	1	1	0	2	0	0	1	2	2	0	2	1	2	1	0	2	2	2	0	0	2	0	1	1	1	1	0	0	0	0
216	0	0	2	0	0	2	0	0	2	2	0	1	1	0	0	0	0	0	2	2	2	0	2	0	0	0	1	2	1	1	2	0	0	0	0	1	0	0	0	0	0	1	1	2	2	0	0	0	0
217	0	0	0	0	0	1	0	1	1	1	1	0	1	0	0	0	0	0	2	2	2	0	1	0	0	2	1	0	2	0	0	2	1	2	1	2	0	0	0	0	0	1	1	1	0	1	0	0	1
218	0	0	0	0	0	1	1	1	1	1	1	0	1	0	0	0	0	2	0	0	0	0	2	0	0	0	1	0	2	0	0	0	0	1	0	2	0	0	0	1	0	0	1	2	1	1	0	0	0
219	0	0	1	0	0	1	1	2	0	1	0	0	0	0	0	0	0	0	1	1	2	0	2	0	0	0	0	2	2	0	2	1	1	0	1	1	1	1	1	0	0	0	1	1	1	0	0	0	1
220	1	0	1	0	0	1	1	1	1	2	0	0	1	0	0	0	0	0	0	0	0	0	1	0	0	1	1	2	2	1	1	1	1	1	0	2	0	1	1	0	0	1	0	1	0	1	0	0	0
221	0	0	2	0	1	2	1	1	1	1	0	0	1	0	0	1	0	0	2	2	2	0	0	0	0	0	1	2	1	1	1	1	1	2	0	2	1	0	0	1	0	0	0	1	0	0	0	0	0
222	1	0	1	0	0	1	1	1	1	1	1	0	0	0	0	0	0	0	1	1	2	0	1	1	1	2	2	2	0	2	1	2	1	1	0	2	2	0	0	1	1	1	1	2	0	0	0	0	0
223	1	0	1	0	0	1	2	2	0	0	0	0	0	0	0	0	0	1	1	1	1	1	2	0	0	2	2	2	0	2	1	2	1	1	0	2	1	0	0	1	0	0	0	1	0	0	0	0	0
224	0	0	2	0	1	1	1	2	0	0	0	2	2	1	1	1	1	1	0	0	1	0	1	1	1	1	2	2	0	1	1	1	1	2	1	1	2	1	0	0	0	0	1	2	1	0	0	1	0
225	1	0	2	0	0	1	1	1	1	2	0	0	0	0	0	0	0	1	1	1	1	0	2	0	0	1	1	1	0	1	2	0	0	0	0	2	2	1	1	0	0	0	0	0	1	0	0	0	0
226	1	0	2	0	2	2	1	2	0	0	0	0	0	0	0	0	0	2	1	1	2	1	0	1	1	0	2	2	1	2	1	1	0	1	1	1	1	0	0	2	0	1	1	2	1	1	0	0	1
227	0	0	2	0	0	1	0	1	1	1	1	0	2	0	0	0	0	0	1	1	1	0	2	0	0	2	1	2	0	2	0	1	0	1	1	1	1	1	0	0	0	0	0	1	0	0	0	0	0
228	1	1	1	0	1	1	1	2	0	1	0	0	0	0	0	0	1	1	0	0	1	0	2	0	0	1	2	2	0	2	0	1	1	0	2	1	1	0	0	1	0	0	0	2	1	1	0	0	0
229	0	0	1	0	0	1	2	2	0	1	0	1	1	0	0	0	0	2	1	1	2	0	1	1	1	0	0	1	1	1	1	1	0	1	1	1	2	0	0	1	0	0	0	1	0	1	0	0	0
230	1	0	2	0	1	1	1	1	1	1	0	0	1	0	0	0	0	0	0	1	2	0	2	0	0	1	2	2	0	2	0	0	0	0	0	2	1	0	0	0	0	0	0	2	2	0	0	0	0
231	1	0	1	0	0	0	2	2	0	0	1	1	1	0	0	1	0	0	1	1	1	0	2	0	0	1	2	1	1	0	1	2	2	0	1	1	0	0	0	1	0	0	0	2	0	2	0	0	0
232	0	1	1	0	1	2	2	2	0	1	0	0	1	0	0	0	0	0	2	1	2	0	1	1	1	1	1	0	1	0	1	1	2	0	1	1	1	0	0	2	0	0	0	0	1	0	0	0	1
233	1	0	2	0	0	2	1	1	2	2	0	1	0	0	0	0	0	1	1	2	2	0	2	0	0	2	2	2	1	2	1	2	2	0	0	2	2	0	0	1	0	0	0	2	0	1	1	0	0
234	0	0	1	0	0	1	0	0	2	2	0	0	0	0	0	0	0	1	1	2	2	0	2	0	0	1	2	2	1	1	1	1	2	0	0	2	1	0	0	0	0	0	0	2	0	0	0	0	0
235	0	0	2	0	0	1	1	1	1	2	0	0	1	0	0	0	0	1	2	2	2	0	2	0	0	1	1	2	1	1	2	1	0	0	2	0	1	0	0	0	0	1	0	0	0	1	0	0	0
236	1	0	1	0	0	1	1	1	1	1	0	0	0	0	0	0	0	0	1	1	1	0	2	0	0	0	2	2	0	2	0	2	2	0	2	0	2	0	0	0	0	0	0	2	0	0	0	0	1
237	1	0	2	0	0	1	1	1	0	0	2	1	2	0	0	1	0	0	1	1	1	0	1	0	0	1	1	2	2	1	1	1	1	0	1	1	0	0	0	1	0	0	0	2	1	0	0	1	1
238	0	0	1	0	0	1	2	2	1	1	0	1	2	0	0	0	0	1	0	1	1	0	2	0	0	0	2	2	0	2	0	2	1	0	0	2	2	0	0	0	0	1	1	2	0	2	0	0	0
239	1	0	2	0	0	1	0	1	1	1	1	0	2	1	1	1	0	0	1	1	2	0	2	0	0	0	2	2	0	2	0	0	0	0	0	2	1	0	0	1	0	0	0	2	0	1	0	0	0
240	0	0	2	0	1	1	0	0	2	2	0	1	1	0	0	0	0	1	1	1	2	0	1	0	0	1	1	1	1	1	0	0	0	0	0	2	1	0	0	0	0	0	0	2	0	0	0	0	0
241	0	0	1	0	0	0	2	2	0	0	1	0	0	0	0	0	0	1	1	1	2	0	1	0	0	0	2	2	0	2	0	2	1	0	1	1	1	2	1	0	1	0	0	1	1	0	0	0	0
242	0	1	2	0	1	2	0	1	2	2	0	2	2	0	0	0	0	0	1	1	1	0	0	0	0	1	1	1	0	1	1	2	1	1	0	2	1	0	0	0	0	0	0	2	0	1	0	0	1
243	1	1	2	0	1	2	2	2	0	0	2	0	1	0	0	0	0	1	1	1	1	0	2	0	0	1	2	2	0	2	0	1	1	1	0	1	0	0	0	1	0	1	1	2	0	0	0	0	0
244	1	0	1	0	0	1	0	1	0	0	1	0	0	0	0	0	0	1	2	2	2	0	2	0	0	1	1	2	1	1	1	1	0	0	1	2	1	1	1	0	0	1	1	2	2	2	0	0	0
245	1	0	2	0	1	2	1	2	0	1	0	0	2	1	1	1	0	0	2	1	2	0	2	0	0	1	1	1	1	2	0	2	2	0	1	1	2	0	0	2	1	1	1	2	0	0	0	0	1
246	0	0	2	0	2	2	1	2	0	0	0	1	1	0	0	0	0	0	1	1	2	0	1	0	0	1	0	2	2	1	2	1	1	0	1	1	2	0	0	1	0	0	0	1	0	0	0	0	2
247	0	0	1	0	0	1	2	2	1	1	0	0	1	0	0	0	0	0	1	1	1	0	2	0	0	1	0	1	1	1	0	1	1	0	0	1	2	0	0	1	0	1	1	1	1	0	0	0	0
248	1	0	0	0	0	0	1	2	0	0	0	1	1	0	0	0	0	0	0	0	2	0	2	0	0	1	1	2	0	1	1	2	2	0	0	2	2	0	0	0	0	1	0	1	0	1	0	0	0
249	1	0	1	0	0	1	0	0	1	1	2	0	0	0	0	0	0	0	2	1	2	0	1	0	0	0	2	2	0	2	0	1	1	0	1	1	1	1	1	0	0	0	0	2	0	0	0	0	0
250	1	0	2	0	0	2	1	1	1	1	0	1	1	0	0	1	0	0	1	1	1	0	2	0	0	0	1	2	1	1	1	2	2	0	0	2	1	0	0	0	0	0	0	1	0	1	0	1	0
251	1	0	1	0	0	1	2	2	1	1	0	1	1	0	0	0	0	0	0	0	0	1	2	0	0	2	2	2	1	1	1	1	1	0	0	2	1	0	0	0	1	0	0	1	0	0	0	0	0
252	0	1	1	0	1	2	1	1	1	1	1	0	0	0	0	0	0	0	1	1	2	0	2	0	0	0	1	1	1	1	0	0	0	1	0	2	2	0	0	1	0	0	0	2	0	0	0	0	0
253	0	0	0	0	0	1	1	1	1	1	0	1	1	0	0	0	0	0	2	2	2	0	1	0	0	1	2	2	0	2	1	0	1	1	1	2	1	0	0	1	0	1	1	2	0	0	0	0	1
254	1	0	0	0	0	1	0	0	2	2	0	0	0	0	0	0	0	0	1	1	1	0	2	0	0	0	2	2	0	1	2	1	1	0	0	2	2	0	0	1	0	0	0	2	1	0	0	0	0
255	1	0	1	0	0	0	2	2	1	1	0	1	1	0	0	0	0	1	1	1	1	0	2	0	0	0	1	2	2	1	2	2	2	0	1	1	2	0	0	1	0	0	0	1	0	0	0	0	1
256	1	0	0	0	0	0	2	2	0	0	1	0	1	0	0	0	0	1	2	2	2	0	2	0	0	1	2	2	1	2	0	1	1	1	1	2	2	0	0	0	1	1	0	1	0	1	0	0	1
257	1	0	1	0	0	1	0	0	2	2	0	1	0	0	0	0	0	0	2	2	2	0	2	0	0	1	1	1	1	1	0	2	2	0	1	1	1	0	0	1	0	1	1	2	1	1	0	0	0
258	1	0	1	0	0	0	0	0	2	2	0	0	1	0	0	0	0	2	2	2	2	0	2	0	0	1	1	2	2	1	1	1	1	0	0	2	1	0	0	2	1	0	0	0	0	0	0	0	0
259	1	0	2	0	1	2	1	1	0	0	1	0	0	0	0	0	0	1	1	1	1	0	2	0	0	0	1	2	1	1	2	0	0	0	0	2	1	1	0	0	0	1	1	2	1	2	0	0	1
260	0	0	2	0	0	1	0	0	2	2	0	0	0	0	0	0	0	0	1	2	2	0	2	0	0	2	2	1	1	0	1	2	2	0	1	1	2	1	1	1	0	1	1	1	1	1	0	0	0
261	0	0	0	0	0	0	1	1	2	2	0	0	1	0	0	0	0	1	0	1	1	0	2	0	0	0	2	2	1	1	2	2	1	1	0	2	0	0	0	1	0	1	1	2	1	1	0	0	1
262	1	0	1	0	0	1	2	2	1	1	1	1	2	0	0	0	0	0	1	1	1	0	1	0	0	1	1	1	1	1	1	1	1	0	2	1	1	0	0	1	0	1	0	1	0	0	0	0	1
263	1	0	0	0	0	1	2	2	0	0	1	0	1	0	0	0	0	0	2	2	2	1	2	0	0	2	1	2	1	1	2	1	1	0	0	2	1	0	0	1	0	0	0	1	0	0	0	0	0
264	0	1	2	0	0	1	0	0	2	2	0	1	1	0	0	0	0	0	1	1	2	0	2	0	0	0	1	1	0	1	0	1	0	2	1	1	1	0	0	0	0	0	0	1	0	0	0	0	1
265	1	0	2	0	2	2	1	2	0	0	1	0	1	0	0	0	0	1	0	0	2	0	2	0	0	0	2	2	0	2	1	1	0	1	1	1	1	0	0	1	0	0	0	1	1	0	0	0	0
266	0	0	2	0	0	1	0	1	1	1	0	0	0	0	0	0	0	1	1	1	1	0	1	1	1	1	1	1	1	1	0	1	1	0	1	1	1	1	1	0	0	0	0	1	0	0	0	0	0
267	0	0	2	0	0	1	2	2	0	0	2	1	1	0	0	0	0	0	1	1	1	0	1	0	0	1	2	2	0	1	1	1	0	2	1	1	1	0	0	0	1	0	0	2	1	0	0	0	1
268	0	0	0	0	0	1	0	0	2	2	0	0	0	0	0	0	0	0	1	1	1	0	2	0	0	1	2	2	0	0	0	2	1	0	1	1	0	0	0	0	0	0	0	2	1	0	0	1	0
269	1	0	0	0	0	0	1	1	1	1	1	0	0	0	0	0	0	0	1	1	1	0	1	1	1	1	2	2	0	0	1	1	1	2	1	2	2	0	1	1	1	0	0	2	1	0	0	0	1
270	1	0	0	0	0	0	0	0	2	2	0	1	1	0	0	0	0	0	1	1	1	0	2	0	0	0	2	2	0	1	1	1	0	0	1	2	1	0	0	0	0	0	0	2	1	1	0	0	0
271	1	0	1	0	0	1	0	0	1	1	2	0	1	1	0	0	0	1	2	2	2	0	2	0	0	1	1	1	1	1	1	0	0	0	0	2	1	0	0	0	0	0	0	1	0	0	0	0	1
272	0	1	2	0	0	1	1	1	0	2	0	0	0	0	0	0	0	0	1	0	1	0	2	0	0	0	1	2	2	1	2	1	0	2	1	2	1	0	0	1	0	1	1	1	1	0	0	0	0
273	1	0	0	0	0	0	1	2	1	1	0	0	0	0	0	0	0	0	1	1	2	0	1	0	0	1	1	2	1	1	1	1	1	0	1	1	2	0	0	2	0	0	0	2	1	1	0	0	0
274	1	0	1	0	0	0	1	1	1	1	0	0	0	0	0	0	0	1	2	2	2	0	2	0	0	2	1	1	2	0	0	0	0	0	0	2	1	0	0	0	0	1	0	0	2	0	0	0	1
275	1	0	2	0	0	1	1	2	0	1	0	0	0	0	0	0	0	1	2	2	2	0	1	0	0	2	1	1	2	0	1	1	1	0	1	1	2	0	0	0	1	2	2	2	1	1	0	1	0
276	1	1	2	0	0	1	0	1	1	1	0	0	0	0	0	0	0	1	2	2	2	0	2	0	0	0	1	1	1	1	1	2	2	0	2	0	0	0	0	1	0	0	0	2	1	0	0	0	0
277	1	0	0	0	0	0	2	2	0	1	0	1	2	0	0	0	0	0	1	1	1	0	2	0	0	0	2	2	0	0	1	2	1	1	1	0	2	0	0	1	0	0	0	1	0	1	0	0	0
278	1	0	0	0	0	0	1	1	0	0	2	0	1	0	0	0	0	0	1	1	1	0	2	0	0	0	1	2	0	1	0	0	0	0	0	2	1	0	0	0	0	0	0	2	0	0	0	1	0
279	0	0	1	1	1	2	0	0	2	2	0	0	2	0	0	0	0	1	0	0	1	0	2	0	0	1	1	1	1	1	0	0	1	0	1	2	2	0	0	1	0	0	0	2	1	0	0	0	0
280	0	0	1	0	0	0	1	2	0	0	1	0	0	0	0	0	0	1	1	1	1	1	2	0	0	2	2	2	0	2	0	1	2	0	0	2	1	0	0	0	0	0	0	2	0	2	0	1	0
281	0	0	2	0	1	2	1	1	1	2	1	0	1	0	0	1	0	1	1	1	1	0	2	0	0	0	0	0	1	1	0	2	1	1	1	1	1	0	0	0	0	0	0	2	1	0	0	0	0
282	0	0	0	0	0	0	1	2	0	0	1	1	2	0	0	1	1	1	0	0	1	0	2	0	0	1	2	2	0	2	0	1	1	1	1	1	0	0	0	0	0	0	0	1	0	0	0	0	0
283	0	0	1	0	0	1	2	2	0	0	1	0	2	0	0	0	1	1	0	0	1	0	2	0	0	1	1	1	2	1	0	1	0	1	1	2	2	0	0	1	1	0	0	2	0	1	0	0	1
284	1	0	1	0	0	1	2	2	1	1	0	0	1	0	0	0	0	0	1	1	1	0	2	0	0	1	2	2	0	1	1	2	2	0	1	1	0	1	1	0	0	0	0	1	1	0	0	0	0
285	0	0	2	0	1	2	2	2	1	1	1	1	2	0	0	0	0	1	2	0	2	0	1	0	0	1	2	2	1	1	1	1	1	0	1	1	1	1	1	0	0	1	0	0	1	1	0	0	0
286	0	0	2	0	0	2	1	1	1	1	1	1	1	0	0	0	0	1	0	0	0	0	2	0	0	1	2	2	0	2	1	0	0	0	0	2	1	0	0	0	0	0	0	1	0	0	0	0	0
287	1	0	2	0	0	2	1	1	1	1	2	0	1	0	0	1	0	0	1	1	1	0	1	0	0	0	1	2	0	2	0	0	1	1	1	1	1	0	0	0	0	1	1	1	1	0	0	1	0
288	1	0	0	0	0	0	1	1	1	1	1	0	1	1	0	0	0	1	1	1	1	0	0	0	0	0	1	1	0	1	1	1	0	1	0	2	1	1	0	0	0	0	0	1	0	0	0	0	1
289	0	0	0	0	0	0	1	1	1	1	1	1	1	0	0	0	0	1	1	1	2	0	1	0	0	0	0	1	1	1	1	0	0	1	2	1	2	0	1	0	1	0	0	2	0	1	0	0	2
290	1	0	0	0	0	0	2	2	0	1	1	0	1	0	0	0	0	0	2	2	2	0	2	0	0	2	1	1	1	1	0	2	1	1	1	1	0	0	0	0	0	0	0	2	1	1	0	0	0
291	0	1	0	0	0	1	1	1	1	2	0	2	2	0	0	0	0	0	2	1	2	0	1	0	0	1	0	1	0	1	1	1	2	0	1	1	1	0	0	0	0	1	1	1	0	0	0	0	0
292	0	0	0	0	0	0	0	0	1	1	0	0	0	0	0	0	0	0	2	2	1	0	2	0	0	1	1	2	0	1	1	1	1	1	1	1	0	0	0	1	0	0	0	2	0	2	0	1	0
293	1	0	2	0	1	1	2	2	0	0	1	0	0	0	0	0	0	2	2	2	2	0	1	1	1	1	0	1	1	1	0	0	0	0	0	2	2	0	0	0	0	1	0	1	0	0	0	0	0
294	1	0	1	1	0	1	2	2	0	0	2	2	2	0	0	1	1	0	2	1	2	0	2	0	0	2	2	2	1	1	2	0	0	0	1	1	2	0	1	0	1	0	0	1	0	0	0	0	0
295	0	0	2	0	0	1	2	2	0	1	1	0	2	0	0	1	0	0	0	0	2	0	2	0	0	2	1	2	1	1	1	1	2	0	1	1	2	0	0	2	0	0	0	2	1	0	0	0	0
296	0	0	1	0	0	1	1	0	1	1	1	1	1	0	0	0	0	0	2	2	2	0	1	0	0	1	0	2	1	0	1	1	0	2	1	2	2	0	0	2	0	0	0	2	0	0	0	0	1
297	0	0	2	0	1	2	2	2	0	1	0	0	0	0	0	0	0	0	1	1	1	0	2	0	0	2	1	1	2	0	1	0	0	1	2	1	2	0	0	0	1	1	0	1	1	1	0	0	0
298	0	0	0	0	0	0	1	1	2	2	0	0	0	0	0	0	0	0	1	1	1	1	1	0	0	0	2	2	0	2	1	2	2	0	0	2	1	0	0	0	0	1	1	2	1	1	0	0	0
299	1	1	1	0	1	2	2	2	0	0	0	0	0	0	0	0	0	0	1	1	1	0	2	0	0	2	0	1	1	0	0	2	1	0	2	2	1	0	0	1	0	0	0	2	1	0	0	0	0
300	0	0	1	0	1	2	1	1	1	1	1	0	0	0	0	0	0	1	0	0	0	2	0	0	0	1	1	2	1	1	2	0	0	1	0	2	1	0	0	0	0	0	0	2	0	2	0	0	1
301	1	0	1	0	0	1	0	1	1	1	0	1	1	0	0	0	0	0	1	1	1	0	2	0	0	2	1	2	1	1	2	1	1	0	0	2	1	0	0	0	0	0	0	2	0	0	0	0	0
302	1	0	2	0	0	2	0	0	2	2	0	0	0	0	0	0	0	0	0	0	0	0	1	0	0	1	1	1	1	1	0	1	1	0	1	1	1	0	0	2	0	0	0	1	0	0	0	0	0
303	1	0	2	0	0	1	0	1	1	1	1	1	1	0	0	0	1	1	1	1	1	0	2	0	0	0	1	2	1	1	1	1	1	0	2	1	1	0	0	0	0	0	1	2	1	0	0	0	0
304	0	1	1	0	0	2	2	2	2	2	0	1	2	0	0	0	0	0	1	1	1	0	0	0	0	0	1	1	2	0	1	0	0	0	0	2	2	0	0	0	0	0	0	2	1	1	0	0	0
305	0	1	1	0	1	1	2	2	0	1	1	0	0	0	0	0	0	2	2	2	2	0	2	0	0	0	2	2	1	2	1	0	0	0	0	2	2	0	0	1	0	1	0	1	0	0	0	1	0
306	1	0	1	0	0	1	1	1	0	0	1	0	2	0	0	0	0	0	1	2	2	0	2	1	1	1	0	2	1	0	1	2	1	1	0	2	2	0	0	1	0	0	0	2	1	1	0	0	1
307	0	0	2	0	0	2	2	2	0	0	1	1	1	0	0	0	0	1	1	2	2	0	2	0	0	2	1	1	1	2	0	0	0	0	1	1	2	1	1	1	0	1	1	1	1	2	0	0	2
308	0	0	2	0	1	2	2	2	1	1	0	0	1	0	0	0	0	1	2	2	2	0	2	0	0	0	1	2	1	2	0	2	1	1	1	0	1	0	0	1	0	0	0	1	0	0	0	0	0
309	0	1	2	0	0	1	2	2	0	1	0	0	1	0	0	0	0	1	2	2	2	0	1	0	0	2	1	2	1	1	0	2	2	0	0	2	2	0	0	1	0	0	0	1	1	0	0	0	1
310	1	0	2	0	0	2	1	1	1	1	1	1	1	0	0	1	0	0	2	2	2	0	2	0	0	0	2	2	0	2	0	1	1	0	0	2	2	0	0	2	0	0	0	1	0	0	0	0	0
311	0	0	1	0	0	1	1	1	1	1	0	1	1	0	0	0	0	0	0	0	1	0	2	0	0	1	0	1	1	1	0	2	1	1	0	2	2	0	0	2	0	0	0	2	0	1	1	0	0
312	1	0	1	0	0	1	1	2	0	0	0	2	2	0	0	1	0	1	1	1	2	0	1	1	1	1	2	2	0	2	0	2	2	0	1	1	0	0	0	0	0	0	0	2	0	0	0	0	0
313	0	0	1	0	0	1	1	1	1	1	1	0	0	0	0	0	0	0	2	1	2	0	2	0	0	1	2	2	0	2	1	1	1	1	2	0	2	0	1	0	1	0	0	2	0	1	0	1	0
314	1	0	1	0	0	1	2	2	0	0	2	1	1	0	0	0	0	1	2	0	2	0	1	0	0	0	0	2	2	1	2	1	1	1	1	1	1	1	1	0	0	0	0	2	0	0	0	0	2
315	1	0	1	0	0	1	0	0	1	1	1	0	1	0	0	0	0	0	1	1	1	0	1	0	0	1	1	1	2	0	1	1	2	1	2	1	0	0	0	0	0	0	0	1	0	0	0	0	1
316	0	0	1	0	0	0	2	2	1	1	1	1	0	0	0	0	0	1	1	1	2	1	2	0	0	1	1	2	0	1	1	1	1	0	1	1	2	1	1	1	0	0	0	1	0	0	0	0	0
317	0	0	0	0	0	0	2	2	1	1	1	1	1	0	0	0	0	1	2	2	2	0	2	0	0	0	1	1	2	1	0	1	1	0	0	2	2	0	0	1	1	1	1	2	1	1	0	0	0
318	1	0	0	0	0	1	1	1	0	1	0	1	2	1	1	1	0	1	1	1	1	0	2	0	0	0	2	2	0	2	1	1	1	2	2	1	1	0	0	1	0	1	1	2	1	2	0	1	0
319	1	0	2	0	1	2	1	1	2	2	0	0	1	0	0	0	0	2	2	2	2	0	0	0	0	1	1	1	2	0	1	0	0	0	0	2	0	0	0	0	0	1	1	2	1	1	0	0	0
320	1	0	1	0	0	1	1	2	0	0	0	1	1	0	0	0	0	0	1	1	1	0	2	0	0	0	2	2	0	1	2	1	1	1	0	2	1	0	0	0	0	1	1	1	1	2	0	0	0
321	1	0	1	0	0	0	1	1	1	1	1	0	1	0	0	0	0	2	1	1	1	0	2	0	0	1	0	1	2	0	1	1	1	0	1	1	1	0	0	1	0	0	0	1	0	0	0	0	0
322	0	0	2	0	1	1	2	2	0	0	1	0	0	0	0	0	0	1	1	1	2	0	1	0	0	0	2	2	0	2	1	1	2	0	1	1	1	0	0	0	0	0	0	1	0	0	0	0	0
323	1	1	1	0	1	1	2	2	0	0	2	0	0	0	0	0	0	1	1	1	2	0	2	0	0	0	1	2	1	1	0	1	1	0	1	1	1	0	0	0	0	0	0	1	0	1	0	1	0
324	1	0	0	0	0	0	2	2	1	1	1	1	1	0	0	0	0	1	1	1	1	0	2	0	0	1	2	2	0	2	0	0	1	1	1	2	1	0	0	0	0	1	0	0	0	0	0	0	0
325	1	0	1	0	1	1	0	1	1	1	0	1	2	0	0	0	0	1	0	0	1	0	2	0	0	0	0	1	1	1	0	2	2	0	1	1	1	1	1	0	0	0	0	1	1	0	0	0	0
326	1	0	1	0	0	0	0	1	1	1	0	0	2	0	0	1	0	0	1	1	2	1	1	0	0	1	1	1	1	1	1	1	2	0	1	1	0	0	0	1	0	0	0	1	0	0	0	0	1
327	1	0	0	0	0	1	1	2	1	1	0	0	0	0	0	0	0	1	1	1	2	0	2	0	0	0	1	1	1	1	0	2	2	0	2	0	2	0	0	0	0	0	0	1	0	1	0	0	2
328	1	0	1	0	0	1	2	2	1	1	0	0	0	0	0	0	0	0	2	2	2	0	2	0	0	1	1	2	1	1	2	2	2	0	1	1	1	0	0	0	0	1	1	2	0	0	0	0	2
329	1	0	0	0	0	0	2	2	0	1	0	0	1	0	0	0	0	1	0	0	1	0	2	0	0	2	0	2	1	0	1	0	0	0	0	2	2	0	0	1	0	0	0	2	1	1	0	0	0
330	1	0	1	0	0	1	0	0	2	2	0	1	2	0	0	1	0	1	1	1	1	1	0	1	1	1	2	2	1	1	2	2	1	0	1	1	1	0	0	1	0	1	0	1	0	1	0	0	0
331	0	0	1	0	1	2	1	2	1	1	0	0	2	0	0	0	0	1	1	1	1	0	1	0	0	1	1	1	1	1	0	2	2	0	1	1	2	0	0	1	1	1	0	1	0	0	0	1	0
332	1	0	0	0	0	0	1	1	1	1	1	0	1	0	0	0	1	1	2	2	2	0	2	0	0	1	1	1	1	1	0	2	2	0	2	0	1	0	0	0	0	0	0	1	0	0	0	0	1
333	0	1	1	0	0	1	2	2	0	1	1	1	1	1	1	1	0	0	2	2	1	0	2	0	0	2	2	2	0	2	1	1	1	0	0	2	2	0	0	0	1	0	0	2	1	0	0	0	2
334	1	0	1	0	0	1	1	1	0	0	1	0	1	0	0	0	0	0	1	2	2	1	2	0	0	0	2	2	2	1	1	0	0	0	2	0	2	0	0	1	0	0	0	2	0	2	0	0	0
335	0	0	2	0	0	2	2	2	1	1	1	0	2	0	0	0	0	1	1	1	2	0	2	0	0	1	0	2	1	1	1	1	0	2	1	2	2	0	0	0	0	0	0	1	0	0	0	0	0
336	0	0	2	0	0	2	1	2	0	1	0	0	0	0	0	0	0	1	1	1	1	0	2	0	0	1	2	2	1	1	1	1	0	1	0	2	1	0	0	0	0	0	0	2	1	0	0	0	1
337	0	0	1	0	0	0	1	1	0	0	1	0	0	0	0	0	0	0	1	1	2	1	2	0	0	0	1	1	1	1	1	2	2	0	1	1	2	0	0	2	0	0	0	1	0	0	0	0	0
338	1	0	2	0	2	2	1	1	1	1	1	0	1	0	0	0	0	1	1	1	1	0	2	0	0	1	1	1	0	1	0	0	0	1	2	1	2	1	1	1	0	0	0	2	0	2	0	1	0
339	0	0	1	1	1	2	2	2	0	0	1	1	1	0	0	0	1	1	0	0	1	0	2	0	0	0	1	0	2	0	0	1	2	0	1	1	2	0	0	1	0	1	1	2	1	1	0	0	1
340	1	0	1	0	0	0	0	0	2	2	0	0	0	0	0	0	0	0	0	0	1	0	1	0	0	2	1	1	2	0	1	2	2	0	0	2	2	1	1	0	0	1	1	2	2	0	0	0	0
341	0	0	1	0	0	1	1	1	0	0	0	1	1	0	0	1	0	1	1	1	2	0	1	0	0	0	1	2	1	1	2	1	1	1	1	1	1	0	0	2	0	0	0	1	1	0	0	0	1
342	0	0	2	0	0	1	1	2	0	0	0	0	0	0	0	0	0	0	0	0	0	0	2	0	0	1	1	2	1	1	2	1	1	0	2	1	1	0	0	1	1	1	1	2	2	2	0	0	0
343	0	0	1	0	0	0	2	2	0	0	0	0	0	0	0	0	0	0	2	1	2	0	2	0	0	1	1	1	2	0	0	0	0	0	0	2	1	0	0	0	0	1	1	1	0	1	0	1	0
344	0	0	2	0	0	1	0	1	1	1	0	1	2	0	0	0	0	0	1	1	1	0	1	1	1	0	0	1	1	1	0	0	0	0	0	2	1	0	0	1	0	1	1	2	0	2	0	0	1
345	0	0	1	0	0	1	1	2	0	0	1	0	1	0	0	0	0	1	1	0	1	0	2	0	0	0	0	0	1	0	1	1	1	0	0	2	0	0	0	0	1	0	0	2	1	0	0	0	0
346	0	0	1	0	1	1	2	2	1	1	0	1	1	0	0	0	0	1	0	1	2	0	2	0	0	0	2	2	0	2	0	1	1	0	0	2	1	1	0	0	0	1	1	2	1	1	0	0	1
347	1	0	1	0	0	0	1	1	1	1	1	0	0	0	0	0	0	2	2	2	2	0	1	1	1	1	1	1	0	1	0	2	1	2	1	2	2	0	0	1	0	0	0	0	0	0	0	0	1
348	1	0	1	0	1	1	0	1	1	1	1	0	0	0	0	0	0	1	1	1	1	0	1	1	1	2	2	2	0	2	0	1	1	0	0	2	2	0	0	1	0	0	0	1	0	0	0	1	0
349	1	0	2	0	0	2	1	1	1	1	0	0	0	0	0	0	1	1	1	1	1	0	2	0	0	1	2	2	1	2	0	1	1	0	1	1	2	0	0	1	0	1	1	1	1	2	0	0	0
350	0	0	1	0	0	1	0	1	0	0	1	0	0	0	0	0	1	1	0	0	1	0	2	0	0	0	1	2	1	1	0	0	0	0	0	2	1	0	0	2	0	0	0	1	0	0	0	0	0
351	1	0	2	0	0	2	2	2	0	0	1	1	2	0	0	0	0	0	1	1	1	0	2	0	0	0	2	2	0	2	1	0	0	0	0	1	0	0	0	1	0	0	0	1	0	0	0	0	0
352	1	0	1	0	0	1	2	2	0	0	2	1	1	0	0	0	1	2	0	0	2	0	1	1	1	2	1	1	1	1	1	1	1	0	0	2	1	0	0	0	0	0	0	2	0	0	0	0	0
353	1	0	1	1	0	1	1	2	0	0	1	0	0	0	0	0	0	2	1	1	2	0	1	1	1	2	1	1	2	1	0	1	1	0	0	2	1	0	0	0	0	1	1	2	0	0	0	0	0
354	1	0	2	0	2	2	2	2	2	2	0	0	1	0	0	0	0	1	2	2	2	0	2	0	0	1	1	2	1	1	2	0	1	1	1	1	1	1	1	0	0	0	1	2	1	1	0	0	0
355	1	0	1	0	0	1	1	1	1	1	1	0	1	0	0	0	0	0	1	1	2	0	0	1	1	1	2	2	1	1	1	0	1	1	1	1	1	0	0	1	0	0	0	2	0	1	0	1	0
356	1	0	1	0	0	1	2	2	0	1	1	0	0	0	0	0	0	0	0	0	1	0	2	0	0	0	2	2	0	2	0	1	1	0	0	2	1	0	0	0	0	1	1	2	0	0	0	0	0
357	0	0	1	1	0	1	1	1	1	1	0	1	1	0	0	0	0	2	1	1	1	1	1	0	0	1	1	2	1	1	0	1	0	2	1	2	1	0	0	0	0	0	0	2	1	0	0	1	1
358	0	0	1	0	0	0	2	2	0	0	1	0	1	0	0	0	0	2	2	2	2	0	2	0	0	1	2	2	0	1	2	0	0	0	0	2	2	0	0	0	0	1	1	2	1	2	0	1	0
359	0	0	1	0	0	1	0	1	1	1	0	0	1	0	0	0	0	1	0	0	1	0	2	0	0	1	2	2	1	1	1	1	1	0	1	1	2	0	0	1	0	1	1	1	1	1	0	0	0
360	1	0	1	0	0	0	0	2	0	0	1	0	2	0	0	0	0	0	2	2	1	0	0	0	0	1	2	2	1	2	1	2	2	0	1	1	0	1	1	0	0	0	0	2	0	1	0	0	1
361	0	0	1	0	0	0	0	0	2	2	0	0	0	0	0	0	0	0	1	0	1	0	2	0	0	1	2	2	0	2	0	1	1	0	1	1	2	0	0	1	0	0	1	1	1	0	0	0	0
362	0	0	2	0	1	2	0	0	2	2	0	0	0	0	0	0	0	1	0	0	0	0	2	0	0	0	0	2	1	1	1	0	0	0	0	2	2	1	1	0	1	1	0	0	0	1	0	1	0
363	1	0	1	0	0	1	2	2	1	1	1	0	0	0	0	0	0	0	0	1	2	0	2	0	0	1	0	2	1	0	1	2	2	0	2	0	2	0	0	2	0	2	2	2	1	1	0	1	0
364	0	0	2	0	0	2	1	2	0	0	0	0	0	0	0	0	0	0	0	1	1	0	2	0	0	1	1	2	0	1	2	2	2	0	0	2	2	0	0	1	0	0	0	2	0	0	0	0	0
365	0	0	1	0	1	1	1	1	1	1	1	0	2	0	0	0	0	1	2	2	2	0	2	0	0	0	2	2	0	2	1	2	1	1	0	2	1	0	0	1	1	1	0	1	0	1	0	0	0
366	1	0	2	0	1	2	2	2	0	1	1	0	1	0	0	0	0	0	2	2	2	0	1	1	1	2	0	1	2	0	1	0	0	0	0	2	0	0	0	0	0	0	0	1	0	0	0	0	0
367	0	0	0	0	0	0	2	2	0	2	1	0	1	0	0	0	0	0	1	1	1	0	2	0	0	0	1	2	2	1	2	1	1	0	0	2	1	0	0	0	0	0	0	1	0	1	0	0	0
368	1	0	1	0	0	1	2	2	0	0	2	1	1	1	1	1	1	1	1	2	2	0	2	0	0	1	2	2	0	1	0	1	1	1	1	1	2	0	0	0	0	0	0	1	0	0	0	1	0
369	1	0	1	0	0	1	2	2	0	1	1	0	1	0	0	0	0	0	1	1	1	0	0	0	0	0	1	1	1	0	0	1	1	0	0	2	1	0	0	0	1	0	0	1	0	0	0	0	0
370	1	0	1	0	0	1	0	0	2	2	0	0	0	0	0	0	0	1	2	2	2	0	0	0	0	0	1	2	2	2	0	0	0	0	0	2	2	0	0	0	1	0	0	1	0	0	0	0	0
371	0	1	1	0	0	1	1	1	1	1	1	0	0	0	0	0	0	0	2	2	2	1	2	0	0	1	1	1	1	1	1	1	2	0	0	2	1	0	0	0	1	1	0	0	1	1	0	0	0
372	0	0	1	0	0	0	1	1	1	1	1	0	0	0	0	0	0	1	1	1	2	0	2	0	0	1	0	2	1	1	1	2	1	1	1	1	2	0	0	1	0	0	0	1	0	0	0	1	0
373	1	0	2	0	0	1	2	2	0	0	2	1	2	0	0	0	0	0	0	0	2	1	2	0	0	0	1	1	1	1	0	0	1	1	1	2	1	0	0	0	0	0	0	0	0	0	0	0	2
374	1	0	2	0	1	2	1	2	0	0	0	0	1	0	0	0	0	1	0	0	2	0	2	0	0	0	1	1	2	1	0	0	1	1	1	1	2	0	0	2	0	1	1	2	1	1	0	0	1
375	0	0	0	0	0	0	1	2	0	0	0	0	1	0	0	0	0	0	1	1	2	0	2	0	0	2	0	1	1	0	0	0	0	0	0	2	1	0	0	0	0	1	1	2	1	0	0	0	0
376	0	0	2	0	0	2	2	2	1	1	0	0	0	0	0	0	0	1	2	2	2	0	1	0	0	0	0	1	1	1	0	1	1	2	0	2	2	0	0	1	1	0	0	2	1	0	0	0	0
377	1	0	1	0	0	1	1	1	0	2	0	1	2	0	0	0	0	1	0	0	0	0	2	0	0	0	2	2	0	2	1	0	1	1	0	2	1	0	0	1	1	0	0	1	0	0	0	1	0
378	0	0	1	0	0	1	2	2	0	0	1	1	1	0	0	0	0	1	2	2	2	0	2	0	0	1	2	2	0	2	0	0	0	0	0	2	2	0	0	2	0	1	1	2	1	1	0	0	0
379	0	0	2	0	1	2	0	1	1	1	0	1	1	0	0	0	0	1	1	1	1	0	2	0	0	1	2	2	0	2	1	1	2	0	0	2	2	0	0	1	0	0	0	2	0	0	0	2	0
380	1	0	0	0	0	0	1	2	0	1	0	1	1	0	0	0	0	2	1	1	2	0	0	1	1	1	1	1	1	1	0	0	1	0	0	2	0	0	0	0	0	0	0	2	0	1	0	0	0
381	0	0	2	0	1	2	2	2	0	0	1	2	2	0	0	0	0	1	1	1	1	0	2	0	0	0	1	1	0	1	1	1	2	0	0	2	2	0	0	1	0	0	0	1	0	1	0	0	0
382	0	0	2	0	0	2	0	0	2	2	0	0	1	0	0	0	0	0	2	2	2	0	1	0	0	1	2	2	1	1	1	1	0	1	0	2	2	0	0	1	0	1	0	1	0	0	0	0	0
383	0	0	0	0	1	1	1	1	1	1	0	0	0	0	0	0	0	1	1	1	1	0	2	0	0	2	1	2	1	1	1	1	1	0	1	1	0	0	0	0	0	0	0	1	0	0	0	0	1
384	0	0	1	0	0	0	1	1	2	2	0	1	1	0	0	0	0	1	1	1	1	0	2	0	0	1	2	2	1	2	0	0	0	0	0	2	1	1	1	0	0	0	0	0	0	0	0	1	0
385	0	0	0	0	1	1	1	2	1	1	0	0	0	0	0	0	0	0	1	1	2	0	2	0	0	0	1	2	0	1	2	1	1	0	0	2	1	0	0	0	0	1	1	1	1	2	0	1	0
386	0	0	2	0	0	1	0	1	0	0	0	0	0	0	0	0	0	0	1	1	1	0	1	0	0	0	1	1	2	1	0	1	0	2	1	2	2	0	0	1	0	0	0	2	0	1	0	1	0
387	1	0	1	0	0	1	2	2	1	1	1	1	1	0	0	0	0	0	2	2	2	0	2	0	0	1	2	2	0	1	0	2	2	1	0	2	2	0	0	2	0	1	0	1	0	0	0	0	0
388	1	0	2	0	0	2	1	1	1	1	0	0	1	0	0	0	0	0	1	1	2	0	0	0	0	0	2	2	0	2	1	2	1	1	1	1	1	0	0	0	0	0	0	1	0	0	1	0	0
389	0	0	1	0	0	1	0	0	2	2	0	1	1	0	0	0	0	0	1	2	2	1	1	0	0	1	2	2	0	2	0	2	2	0	0	2	1	1	1	0	0	1	1	2	1	2	0	0	1
390	1	0	2	0	1	2	2	2	0	0	0	1	1	0	0	0	0	2	2	2	2	0	1	1	1	1	1	1	2	0	1	1	1	1	0	2	0	0	0	0	0	0	0	1	0	0	0	1	0
391	1	1	2	0	0	1	0	0	2	2	0	2	2	0	0	0	0	0	1	1	2	0	2	0	0	0	1	1	1	1	0	2	1	1	0	2	2	1	1	0	0	1	1	2	1	1	0	0	0
392	0	0	0	0	0	0	0	0	1	1	2	0	1	1	1	1	0	2	1	1	2	0	2	0	0	0	1	2	1	1	1	0	1	1	1	1	1	0	0	2	0	0	0	2	0	1	0	0	1
393	1	0	1	0	0	0	0	0	2	2	0	1	2	0	0	0	0	0	0	0	1	1	2	0	0	2	1	2	2	1	2	0	1	1	1	2	1	0	0	1	0	0	0	1	0	0	0	0	0
394	0	0	1	0	0	0	1	2	0	1	0	0	1	0	0	0	0	1	2	2	2	0	2	0	0	1	1	1	1	1	0	1	1	2	0	2	2	0	0	2	0	2	2	2	1	1	0	0	0
395	0	0	0	0	0	0	0	0	2	2	0	0	0	0	0	0	0	0	2	2	2	0	2	0	0	1	2	2	1	1	2	0	0	1	0	2	1	0	0	1	0	0	0	2	0	0	0	0	0
396	1	0	0	0	0	0	0	1	0	0	1	2	2	0	0	0	0	1	2	2	2	0	1	1	1	1	0	1	1	0	0	1	1	0	1	1	2	0	0	2	0	0	0	2	1	1	0	0	1
397	0	0	0	0	0	1	1	1	1	1	1	1	2	0	0	0	0	0	2	1	2	0	2	0	0	0	1	1	1	0	0	2	1	1	0	2	0	0	0	0	0	1	0	1	0	0	0	0	0
398	1	0	1	0	0	2	0	0	2	2	0	1	1	0	0	0	0	0	1	0	1	0	2	0	0	1	1	1	2	0	1	0	0	1	0	2	2	0	0	2	1	1	0	0	0	0	0	0	1
399	1	0	1	0	0	0	1	2	1	1	0	0	0	0	0	0	0	0	1	2	2	0	2	0	0	1	1	1	2	0	1	2	2	0	2	0	2	0	0	1	0	0	0	2	1	1	0	2	0
400	1	1	1	0	0	0	2	2	0	0	0	0	2	1	1	1	0	1	1	1	1	0	2	0	0	1	0	1	0	1	1	0	0	1	0	2	2	0	0	2	0	0	0	2	1	1	0	0	1
401	0	0	2	0	1	1	0	0	2	2	0	1	2	0	0	0	0	0	1	0	1	0	1	0	0	2	2	2	1	0	2	1	1	1	1	1	0	1	1	0	0	0	0	1	0	0	0	0	1
402	0	0	0	0	0	1	1	1	1	1	1	0	1	0	0	0	0	1	0	1	2	0	1	0	0	1	2	2	0	2	1	0	0	1	1	1	2	0	0	2	0	0	0	1	0	0	0	0	0
403	1	0	2	0	0	1	2	2	1	1	1	0	1	1	1	1	0	1	2	2	2	0	1	1	1	1	0	2	1	0	1	1	1	0	0	2	2	0	0	1	0	0	1	2	1	1	0	0	0
404	0	0	1	0	0	1	1	2	0	0	1	0	1	0	0	0	0	0	2	2	2	0	2	0	0	0	1	1	1	1	0	1	1	0	1	1	1	1	1	0	0	0	0	1	0	0	0	0	0
405	1	0	1	0	0	2	1	2	0	1	0	0	0	0	0	0	0	1	0	1	1	0	2	0	0	0	2	2	0	1	1	1	1	0	0	2	2	1	1	1	0	0	0	2	1	1	0	0	0
406	1	0	1	0	0	1	1	2	0	1	0	0	1	0	0	0	0	1	0	0	0	0	2	0	0	0	2	2	1	1	0	1	1	0	1	1	1	0	0	0	0	1	1	2	1	1	0	0	0
407	1	0	1	1	0	1	2	2	0	0	2	0	0	0	0	0	0	0	1	1	1	0	2	0	0	2	2	2	1	1	2	1	1	0	0	2	2	0	0	1	0	0	0	1	0	0	0	0	0
408	0	0	2	0	0	1	0	1	1	1	0	1	1	0	0	0	0	1	1	1	1	0	2	0	0	2	1	1	1	1	1	1	1	0	0	2	2	1	1	1	0	0	0	0	0	1	0	0	1
409	1	0	2	0	1	2	1	2	0	0	0	0	0	0	0	0	0	0	1	1	2	0	2	0	0	0	1	1	1	1	0	2	1	0	0	2	1	0	0	0	0	1	1	2	0	0	0	0	1
410	1	0	0	0	0	1	2	2	0	0	0	0	1	0	0	0	0	0	0	1	1	0	2	0	0	1	1	1	1	0	1	2	2	0	1	1	2	0	0	1	0	1	1	1	1	1	0	0	0
411	0	0	1	0	0	2	1	1	1	1	0	0	0	0	0	0	0	0	2	2	2	0	0	0	0	0	0	1	0	0	1	1	2	0	0	2	1	0	0	1	0	0	0	1	1	0	0	1	0
412	0	0	1	0	0	1	2	2	0	0	1	0	1	0	0	0	0	1	1	1	2	0	1	1	1	1	2	2	1	1	2	0	1	1	0	2	1	1	1	0	1	0	0	2	1	0	0	0	0
413	1	0	2	0	0	2	1	1	0	0	2	0	1	0	0	0	0	1	2	2	2	0	2	0	0	1	1	1	1	2	0	1	1	0	1	1	1	0	0	1	0	1	0	1	0	1	0	0	0
414	1	0	1	0	0	0	1	2	0	0	0	0	1	0	0	0	0	0	1	1	2	0	1	0	0	2	0	2	2	0	2	1	1	1	2	0	2	0	0	2	0	0	0	2	0	0	0	0	2
415	0	1	0	0	0	1	1	2	1	1	0	0	0	0	0	0	0	1	2	2	2	0	2	0	0	1	1	1	1	1	0	1	1	1	1	1	1	0	0	0	0	0	0	1	1	0	0	0	0
416	1	0	0	0	0	0	1	1	1	1	1	0	2	0	0	0	1	0	2	1	2	0	2	0	0	2	2	2	1	1	2	2	1	1	1	1	2	0	0	1	0	0	0	2	0	0	0	0	0
417	1	0	1	0	0	1	2	2	1	1	0	0	1	0	0	0	0	1	2	2	2	0	2	0	0	1	2	2	0	2	1	0	0	0	0	2	2	1	1	1	0	0	0	1	0	1	0	0	0
418	1	0	0	0	0	0	1	1	1	1	1	0	0	0	0	0	0	0	1	1	1	0	2	0	0	0	1	2	0	2	0	2	1	0	1	1	1	0	0	0	0	0	0	1	0	0	0	0	0
419	0	0	0	0	0	0	2	2	0	0	0	0	0	0	0	0	0	1	1	0	0	0	2	0	0	2	2	2	0	2	0	1	1	0	1	1	1	0	0	0	0	1	1	2	2	2	0	0	0
420	0	0	1	0	0	1	1	1	1	1	1	0	1	0	0	0	0	1	1	1	1	0	0	0	0	0	1	2	2	1	1	1	1	0	1	1	0	0	0	0	0	1	1	2	1	0	0	0	0
421	1	0	1	0	0	1	0	0	1	1	2	0	1	1	1	1	0	2	1	1	2	0	2	0	0	0	2	2	0	2	1	1	2	0	0	2	2	1	1	1	0	0	0	0	0	0	0	0	0
422	0	0	0	0	0	0	1	1	1	1	1	1	1	0	0	0	0	0	1	1	1	0	2	0	0	2	1	1	1	1	0	1	1	1	2	0	2	1	1	1	0	0	0	1	0	0	0	0	0
423	1	0	1	0	0	1	0	0	1	1	1	1	2	1	1	1	0	0	2	1	2	0	2	0	0	2	0	1	0	1	1	1	1	0	1	1	1	0	0	0	1	0	0	2	0	2	0	1	0
424	1	0	0	0	0	0	1	1	1	1	0	2	2	0	0	0	0	1	1	1	1	1	2	0	0	1	2	2	2	2	0	1	2	1	2	1	1	1	1	0	0	0	0	2	1	0	0	0	0
425	1	0	0	0	0	1	1	1	1	1	0	0	0	0	0	0	0	0	2	2	2	0	2	0	0	1	2	2	0	2	0	1	1	2	1	1	1	0	0	0	1	1	1	2	0	0	0	0	0
426	1	0	0	0	0	1	2	2	0	0	0	0	0	0	0	0	0	1	1	1	1	0	1	0	0	1	2	2	0	1	1	2	2	0	0	2	1	0	0	0	0	1	1	2	1	2	0	0	0
427	0	0	2	0	0	2	0	0	2	2	0	1	2	0	0	1	0	2	1	1	2	0	1	0	0	2	1	0	2	0	0	1	1	0	1	1	2	1	1	0	0	0	0	2	0	0	0	0	1
428	0	0	2	0	0	1	1	0	1	1	1	1	2	0	0	1	0	1	0	0	0	0	2	0	0	0	1	1	0	1	2	1	1	2	1	1	0	0	0	0	0	0	0	2	0	2	0	1	0
429	1	0	0	0	0	0	0	0	1	1	2	1	2	0	0	0	0	0	2	2	2	0	1	0	0	1	1	1	0	1	1	1	2	0	0	2	1	0	0	1	0	1	1	1	1	1	0	0	1
430	0	0	2	0	1	2	2	2	0	0	1	0	2	0	0	1	0	1	1	1	1	0	0	0	0	0	2	2	0	2	0	2	2	0	2	0	0	0	0	0	0	0	0	0	0	0	0	0	1
431	1	0	1	0	0	1	2	2	0	0	0	0	1	0	0	0	0	0	1	1	1	0	2	0	0	0	2	2	0	2	0	1	2	0	1	1	2	0	0	1	0	1	1	2	0	1	0	0	0
432	1	0	0	0	0	0	1	1	1	2	1	0	1	0	0	0	0	0	1	1	2	1	2	0	0	2	1	2	0	1	0	2	1	2	1	1	2	0	0	2	0	0	0	1	0	0	0	0	0
433	1	0	2	0	0	1	2	2	0	1	0	0	0	0	0	0	0	0	1	1	1	1	1	0	0	1	1	1	1	1	0	1	1	0	1	1	1	0	0	1	0	2	2	2	1	1	0	0	1
434	0	0	0	0	0	1	0	0	2	2	0	0	0	0	0	0	1	1	2	2	2	0	1	0	0	1	1	2	1	1	1	0	0	1	0	2	2	0	0	2	0	0	0	1	0	1	0	0	1
435	0	0	0	0	0	0	0	1	1	1	0	0	1	0	0	0	0	1	0	0	0	0	2	0	0	1	2	2	0	2	1	1	1	0	1	1	2	0	0	1	0	0	0	0	0	0	0	1	0
436	1	0	1	0	1	2	0	0	2	2	0	1	1	0	0	1	1	1	2	2	2	0	1	1	1	1	2	2	0	2	1	2	1	2	1	1	1	0	0	0	0	1	0	1	0	1	0	1	0
437	0	0	0	0	0	0	0	0	2	2	0	2	2	0	0	0	0	0	1	1	1	0	2	0	0	0	1	0	2	0	0	1	0	1	0	2	0	0	0	0	0	0	0	1	0	0	0	0	0
438	1	0	2	0	0	2	1	1	1	1	1	1	1	0	0	0	0	0	1	1	2	0	2	0	0	1	2	2	0	2	0	1	2	0	0	2	2	0	0	1	0	0	0	1	1	1	0	0	0
439	1	0	1	0	1	1	1	1	2	2	0	1	2	0	0	0	0	0	2	1	2	1	2	0	0	2	1	2	1	1	2	1	1	0	0	2	2	0	0	1	0	0	0	0	0	0	0	0	0
440	1	0	2	0	0	1	2	2	0	1	0	0	0	0	0	0	0	0	1	1	1	0	1	0	0	1	0	2	2	0	2	1	1	1	0	2	1	0	0	1	0	0	0	1	0	1	0	0	0
441	1	0	1	0	0	1	0	1	1	1	0	1	2	0	0	1	0	1	1	1	2	1	1	0	0	1	1	2	1	1	1	1	1	1	0	2	1	0	0	2	0	0	0	2	0	1	0	0	0
442	1	0	0	0	0	0	0	0	2	2	0	0	1	0	0	1	0	1	2	2	1	0	1	0	0	1	0	2	2	0	2	2	1	1	0	2	1	1	1	0	0	0	0	1	1	1	0	0	0
443	0	0	2	0	1	2	2	2	0	1	0	0	0	0	0	0	0	1	1	1	2	0	1	1	1	0	1	2	1	1	2	2	2	1	0	2	2	0	0	0	1	0	0	2	1	0	0	0	0
444	0	0	1	0	0	1	1	1	1	1	0	0	0	0	0	0	0	1	1	1	1	1	0	1	1	1	1	1	2	1	0	1	1	0	0	2	1	0	0	0	0	0	0	1	0	1	0	1	0
445	1	0	1	0	0	2	1	1	1	1	0	1	1	0	0	0	0	0	0	0	1	0	2	0	0	1	1	2	1	1	1	1	1	1	0	1	1	1	1	0	0	0	0	2	0	0	0	0	0
446	0	0	1	0	0	1	2	2	0	1	0	0	0	0	0	0	0	0	2	1	2	0	0	0	0	0	0	1	0	0	1	1	1	0	1	1	2	1	1	1	0	0	0	2	1	0	0	1	0
447	1	0	1	0	0	0	1	1	1	1	0	0	0	0	0	0	1	2	1	1	2	0	2	0	0	0	1	2	1	1	2	0	0	0	0	2	2	0	0	0	0	0	0	1	0	0	0	0	1
448	0	0	2	0	1	2	1	0	1	1	1	0	0	0	0	0	1	1	0	0	1	0	0	1	1	0	1	1	1	0	0	2	1	0	1	1	1	0	0	1	0	0	0	2	0	0	0	1	0
449	1	0	1	0	0	0	1	2	0	0	0	0	0	0	0	0	0	0	1	1	1	0	1	1	1	0	1	2	1	1	2	1	2	0	1	1	1	1	0	0	0	2	2	2	1	1	0	0	0
450	1	0	1	0	0	1	2	2	0	1	1	1	1	0	0	0	0	1	1	2	2	0	2	0	0	1	2	2	1	1	2	2	2	0	2	0	1	0	0	0	1	0	0	1	0	0	0	1	0
451	1	0	1	0	1	1	1	1	1	2	0	0	1	0	0	0	0	0	1	1	1	0	2	0	0	0	2	2	1	1	1	1	1	0	1	1	0	0	0	0	0	1	1	1	1	1	0	0	1
452	0	0	1	0	0	0	2	2	0	0	0	1	1	0	0	0	0	1	1	1	1	0	2	0	0	1	1	2	1	1	1	1	2	0	0	2	2	0	0	2	0	1	1	1	1	0	0	0	0
453	1	0	1	0	0	0	1	1	1	1	1	0	1	0	0	0	0	0	1	1	1	1	2	0	0	0	1	2	0	1	2	1	2	1	2	1	2	0	0	1	0	0	0	2	0	1	0	1	0
454	1	0	0	0	0	0	1	1	1	1	0	0	1	0	0	0	0	0	0	1	2	0	2	0	0	1	0	1	1	1	0	1	2	1	2	1	2	1	0	0	0	0	0	1	0	1	0	1	0
455	1	0	0	0	0	0	1	1	1	1	0	1	1	0	0	0	0	0	1	1	1	0	1	0	0	0	1	1	1	1	1	2	1	1	0	2	0	0	0	0	0	2	2	2	1	1	0	0	0
456	1	0	1	0	0	1	2	2	0	0	1	1	2	0	0	0	0	0	2	2	2	1	2	0	0	0	2	2	0	2	1	1	1	0	1	1	1	0	0	0	0	0	0	2	0	0	0	0	0
457	0	0	2	0	0	2	0	0	2	2	0	0	0	0	0	0	0	1	0	1	1	0	2	0	0	1	2	2	0	1	1	1	1	1	1	1	2	0	0	1	1	0	0	2	0	0	0	0	2
458	1	0	1	0	0	2	0	0	2	2	0	0	0	0	0	0	0	1	0	0	1	0	1	0	0	0	2	2	0	2	1	1	1	2	1	2	1	0	0	0	0	0	0	1	0	0	0	0	2
459	1	0	1	0	0	0	2	2	0	0	0	0	0	0	0	0	1	1	1	2	2	0	1	0	0	1	1	1	1	1	0	1	1	1	0	2	0	0	0	0	0	2	2	2	0	1	0	1	0
460	0	0	1	0	0	1	2	2	0	0	1	0	0	0	0	0	0	2	1	1	2	0	2	0	0	0	1	1	2	1	0	1	0	1	1	1	1	0	0	0	0	0	1	1	0	1	0	0	0
461	1	0	1	0	1	2	1	2	0	0	1	0	0	0	0	0	0	0	2	2	2	0	2	0	0	1	0	1	0	0	1	0	1	1	1	1	1	1	1	0	0	0	0	2	1	0	0	0	0
462	0	0	1	0	0	1	2	2	0	1	1	0	2	0	0	1	0	1	2	2	2	0	2	0	0	1	1	2	0	1	2	0	0	0	0	2	1	0	0	1	0	0	0	2	1	1	0	0	0
463	0	0	2	0	2	2	2	2	0	1	1	1	2	0	0	0	0	1	1	1	1	0	2	0	0	1	2	2	0	2	0	2	2	0	0	2	2	0	0	0	0	0	0	0	0	0	0	0	0
464	0	0	2	0	1	1	0	1	1	1	1	1	1	0	0	0	0	2	2	2	2	0	1	0	0	2	2	2	0	1	2	1	1	1	1	1	2	0	0	2	1	0	0	1	1	1	0	1	1
465	1	0	1	0	0	2	2	2	0	0	1	1	1	0	0	0	0	0	0	1	1	0	2	0	0	1	1	2	2	0	2	1	1	0	0	2	2	0	0	2	0	0	0	1	0	0	0	1	0
466	0	0	1	0	0	0	0	1	1	1	1	0	1	0	0	0	0	1	1	1	1	0	1	1	1	1	0	1	0	0	1	1	1	0	1	1	0	0	0	1	0	2	1	2	1	0	0	0	0
467	1	1	2	0	0	1	1	1	2	2	0	0	0	0	0	0	0	2	2	1	2	0	1	1	1	0	0	1	1	1	0	1	0	2	1	1	1	0	0	0	0	0	0	2	1	1	0	0	0
468	0	0	1	0	1	2	0	1	1	1	1	0	0	0	0	0	0	1	0	0	1	0	2	0	0	1	2	2	1	1	2	1	0	1	1	2	2	0	0	2	0	0	0	2	0	2	0	1	0
469	1	0	0	0	0	1	1	1	2	2	0	1	1	0	0	0	0	0	1	1	1	0	2	0	0	0	1	0	1	0	1	1	1	1	0	2	1	1	1	0	0	2	2	2	0	1	0	0	0
470	0	0	2	0	0	1	1	1	2	2	0	0	1	0	0	0	0	1	2	2	2	0	2	0	0	1	2	2	1	1	1	0	0	0	0	2	1	0	0	0	0	1	1	2	1	0	0	0	0
471	0	0	1	0	1	1	0	0	1	1	2	1	1	0	0	0	0	1	2	2	2	0	2	0	0	2	2	2	1	1	2	1	2	1	2	1	0	0	0	0	0	0	0	2	1	0	0	0	0
472	1	0	1	0	1	2	2	2	0	1	0	0	0	0	0	0	0	0	2	2	2	0	1	1	1	1	1	1	2	0	1	1	1	0	0	2	0	0	0	0	0	0	0	1	1	0	0	0	1
473	0	0	1	0	0	1	1	1	2	2	0	0	1	0	0	0	0	1	0	0	0	0	2	0	0	1	2	2	0	2	1	1	1	2	1	2	0	0	0	0	0	0	0	2	0	1	0	0	0
474	0	0	2	0	0	1	0	0	2	2	0	0	1	1	1	1	0	1	1	1	1	0	2	0	0	2	2	2	0	1	2	1	1	0	1	1	2	0	0	1	0	0	0	2	2	0	0	1	0
475	1	0	2	0	0	1	1	1	1	1	0	0	0	0	0	0	1	0	2	1	2	0	2	0	0	2	1	1	2	0	0	1	1	0	0	2	0	0	0	1	0	0	0	1	0	0	0	0	0
476	0	0	1	0	0	1	1	1	1	2	0	1	2	0	0	0	0	1	1	2	2	1	0	1	1	1	1	1	1	1	0	2	1	0	1	1	2	0	0	2	0	0	0	2	1	0	0	0	0
477	0	0	0	0	0	0	2	2	0	0	2	0	2	0	0	0	0	1	0	0	1	0	0	0	0	1	0	1	2	0	1	2	2	0	2	0	0	0	0	0	1	0	0	1	0	0	0	1	0
478	1	0	0	0	0	0	2	2	0	1	1	0	1	0	0	1	0	0	0	0	0	0	2	0	0	0	1	1	1	0	1	1	0	0	0	2	0	0	0	0	0	1	0	0	1	1	0	0	0
479	0	0	2	0	1	2	2	2	0	0	0	1	1	0	0	1	0	0	1	0	1	1	2	0	0	0	1	1	0	1	2	1	1	0	1	1	2	0	0	1	0	0	0	1	0	1	0	0	0
480	0	0	0	0	0	0	1	1	1	2	0	1	1	0	0	0	0	1	2	2	1	0	2	0	0	1	2	2	0	2	0	2	2	0	1	1	2	0	0	0	0	1	0	0	0	1	0	0	1
481	0	0	2	0	0	2	1	1	1	1	0	0	1	0	0	0	0	1	2	2	2	0	2	0	0	2	2	2	0	1	2	1	1	0	0	1	1	0	0	1	0	0	0	1	1	0	0	0	1
482	1	0	2	0	1	2	0	1	0	0	1	0	0	0	0	0	0	0	1	1	2	0	2	0	0	0	1	1	1	1	0	2	2	1	1	0	1	1	0	0	0	1	0	0	0	0	0	0	0
483	0	0	2	0	0	1	1	1	1	2	0	0	1	0	0	0	0	1	1	1	2	0	2	0	0	0	1	1	1	0	1	1	1	0	0	2	2	0	0	2	1	0	0	2	1	0	0	1	0
484	1	0	2	0	0	2	2	2	0	0	2	0	1	0	0	0	0	1	1	2	2	0	2	0	0	0	0	1	0	0	2	1	1	1	1	2	2	0	0	1	0	0	0	1	0	1	0	0	0
485	0	0	2	0	0	1	1	1	1	2	1	0	0	0	0	0	0	0	0	0	0	0	1	1	1	1	1	1	1	1	0	2	1	0	1	1	0	0	0	0	0	1	1	2	1	1	0	0	0
486	0	0	1	0	0	1	0	0	2	2	0	2	2	0	0	0	0	0	2	1	2	0	2	0	0	0	2	2	0	2	1	0	0	0	0	2	1	0	0	0	0	0	0	2	1	0	0	0	0
487	1	0	2	0	0	0	1	1	1	1	0	0	1	0	0	0	0	1	2	2	2	0	2	0	0	0	1	1	2	0	1	2	2	0	2	0	2	0	1	0	1	0	0	2	0	0	0	0	1
488	0	0	2	0	1	2	1	1	1	1	0	1	2	0	0	0	0	1	1	1	2	0	1	0	0	1	0	2	1	1	1	1	1	0	0	2	1	1	1	0	1	1	1	1	1	0	0	1	1
489	0	0	0	0	0	1	2	2	0	0	1	0	0	0	0	0	0	0	1	1	1	0	1	0	0	1	1	1	2	0	0	1	1	0	1	1	1	0	0	0	0	1	1	2	1	1	0	0	0
490	1	0	0	0	0	0	1	1	1	1	1	2	2	0	0	0	0	0	1	1	1	0	2	0	0	1	2	2	1	2	0	1	1	0	0	1	1	0	0	0	0	1	1	2	0	0	0	0	0
491	1	0	1	0	0	1	1	2	0	0	0	0	1	0	0	0	0	0	0	0	0	0	2	0	0	1	2	2	1	1	2	0	0	0	0	2	2	1	1	1	0	2	2	2	1	1	0	0	0
492	1	0	2	0	0	0	1	1	1	2	0	0	0	0	0	0	0	0	2	1	2	0	1	0	0	1	2	2	1	2	1	2	2	0	1	1	1	0	0	1	0	0	0	1	0	1	0	0	0
493	1	0	1	0	1	2	1	1	1	1	1	1	1	0	0	1	0	1	1	1	2	1	2	0	0	2	1	1	0	1	1	0	1	0	0	2	1	0	0	1	0	0	0	2	0	1	0	0	2
494	1	0	2	0	0	2	2	2	0	1	1	0	0	0	0	0	0	1	1	1	2	0	2	0	0	1	1	1	2	0	1	1	1	0	0	2	1	1	0	0	0	1	1	2	0	0	0	0	0
495	1	0	1	0	0	1	2	2	0	0	2	0	0	0	0	0	0	0	1	2	2	0	0	1	1	1	2	2	0	1	1	0	0	1	0	2	2	0	0	1	0	2	2	2	1	1	0	1	0
496	1	0	1	0	0	1	1	1	0	1	0	0	0	0	0	0	0	1	1	1	2	0	2	0	0	0	0	2	1	1	1	1	0	1	1	2	1	0	1	0	1	0	0	1	0	1	0	0	0
497	1	0	0	0	0	1	1	2	0	0	0	0	1	0	0	0	0	0	0	1	2	0	2	0	0	1	1	2	2	1	1	1	1	0	1	1	1	1	1	0	0	1	1	2	1	0	0	0	0
498	1	0	2	0	0	1	2	2	0	1	1	0	0	0	0	0	0	1	2	2	2	1	2	0	0	0	2	2	0	1	1	1	1	2	1	1	1	0	0	0	0	0	0	1	0	0	0	1	0
499	0	0	2	0	0	1	2	2	0	0	2	1	0	0	0	0	0	1	0	0	2	0	2	0	0	0	2	2	1	0	1	1	1	0	0	2	2	0	0	1	0	0	0	0	0	0	1	0	0
500	0	0	2	0	1	1	2	2	0	0	1	1	1	0	0	0	0	0	0	0	2	0	1	0	0	2	2	2	1	1	2	1	1	0	0	2	0	0	0	0	0	0	0	1	0	0	0	0	0
501	0	0	2	0	0	2	0	0	2	2	0	0	0	0	0	0	0	1	1	1	1	0	1	0	0	1	2	2	0	2	1	2	2	0	1	1	1	0	1	0	1	0	0	0	0	0	0	0	1
502	1	0	1	0	0	2	1	2	0	0	1	0	1	0	0	0	0	0	1	1	2	0	2	0	0	2	0	1	2	0	1	1	1	0	0	2	1	0	0	0	0	0	0	1	1	1	0	0	1
503	0	0	2	0	1	2	2	2	0	1	1	0	1	0	0	0	0	0	1	2	2	0	2	0	0	1	1	1	2	0	0	1	1	0	0	2	1	0	0	0	0	1	1	2	0	0	0	0	0
504	1	0	1	0	0	0	0	0	2	2	0	0	1	1	1	1	0	1	0	0	0	0	2	0	0	0	1	2	1	1	1	0	0	0	0	2	1	0	0	1	0	1	1	2	1	0	0	0	0
505	0	0	0	0	0	0	2	2	0	0	1	0	0	0	0	0	0	0	1	1	1	1	1	0	0	1	2	2	0	1	0	1	0	1	1	1	1	0	0	0	1	0	0	2	1	0	0	1	1
506	1	0	2	0	0	2	2	2	1	1	1	0	1	0	0	0	0	1	0	0	1	0	2	0	0	1	1	0	2	0	0	1	1	1	1	1	2	1	0	0	0	0	0	1	0	0	0	0	0
507	0	0	1	1	0	1	1	2	0	0	0	1	1	0	0	0	0	2	1	1	2	0	2	0	0	2	2	2	1	2	1	1	1	0	0	2	2	0	0	0	1	0	0	2	1	0	0	0	1
508	0	0	1	0	0	2	2	2	1	1	0	0	2	0	0	0	1	1	0	0	1	0	2	0	0	1	2	2	0	2	1	1	1	0	2	0	2	0	0	1	0	0	0	1	0	1	0	2	0
509	0	0	2	0	2	2	0	0	2	2	0	0	1	0	0	0	0	1	1	1	2	0	2	0	0	2	1	2	1	1	0	0	0	1	0	2	0	0	0	0	0	2	2	2	1	1	0	1	0
510	1	0	0	0	0	1	2	2	0	0	0	0	2	0	0	1	0	2	2	2	2	0	2	0	0	2	1	2	1	1	1	1	0	2	1	2	2	0	0	1	1	0	0	2	0	0	0	0	0
511	0	0	1	0	0	1	2	2	0	1	1	1	1	0	0	0	0	1	1	1	1	0	2	0	0	1	0	2	1	0	1	1	1	0	0	2	2	0	0	1	0	0	0	2	0	1	0	0	2
512	1	0	1	0	1	1	2	2	0	1	1	0	1	0	0	0	0	0	2	2	2	0	2	0	0	0	1	1	1	1	1	1	0	2	0	2	1	0	0	0	0	0	0	2	0	1	0	1	0
513	0	0	2	0	0	1	0	0	2	2	0	1	2	0	0	1	0	1	1	0	1	0	2	0	0	0	2	2	0	1	1	1	1	0	1	1	2	0	0	1	1	0	0	2	0	0	0	0	1
514	1	0	1	0	0	2	1	2	0	1	0	0	0	0	0	0	0	0	2	2	2	0	2	0	0	2	1	0	2	0	0	2	1	0	1	1	2	0	1	0	1	1	1	1	1	2	0	0	1
515	1	1	1	0	1	1	1	1	1	1	1	1	1	0	0	0	0	0	1	1	2	0	2	0	0	1	1	1	1	1	1	1	0	0	1	1	2	0	0	1	0	0	0	2	1	0	0	0	0
516	1	0	2	0	1	2	1	1	1	2	0	0	1	0	0	0	0	1	1	1	1	0	1	0	0	1	2	1	1	1	1	1	1	0	0	2	2	0	0	2	0	0	0	1	0	0	0	1	0
517	0	0	1	0	0	2	2	2	0	0	1	1	2	0	0	1	1	2	1	1	2	0	2	0	0	2	2	2	0	1	1	2	1	0	1	1	0	0	0	0	0	0	0	2	0	2	1	0	0
518	0	0	2	0	0	2	2	2	0	0	1	1	1	0	0	0	1	1	1	2	2	0	2	0	0	0	1	1	1	1	1	0	0	0	2	0	1	0	0	0	0	1	1	1	1	1	0	0	1
519	0	0	1	0	0	1	0	1	1	1	0	1	2	0	0	0	0	2	1	1	2	0	1	0	0	1	2	2	0	1	2	1	1	0	0	2	2	0	0	1	0	0	0	2	0	1	0	0	0
520	0	0	2	0	1	1	1	1	1	1	0	1	1	0	0	0	0	0	2	1	2	0	2	0	0	1	2	2	0	1	1	2	2	0	1	1	2	0	0	1	1	1	1	1	1	1	0	0	0
521	1	0	1	0	0	2	1	1	0	0	0	1	2	0	0	0	0	0	1	1	0	0	2	0	0	1	0	2	0	1	2	1	0	0	0	2	1	0	0	1	0	0	0	2	0	1	1	0	0
522	1	0	2	0	0	1	2	2	0	0	1	0	1	0	0	0	1	1	1	2	2	0	2	0	0	0	1	2	1	1	1	1	1	0	0	2	1	1	1	0	0	0	0	0	2	1	0	0	0
523	1	1	2	0	0	1	2	2	1	1	1	0	0	0	0	0	0	1	1	1	2	0	1	0	0	2	1	1	1	1	1	2	1	0	1	1	0	0	0	1	0	0	0	2	1	1	0	0	0
524	1	0	0	0	0	0	0	0	2	2	0	1	1	0	0	0	0	0	2	2	2	0	2	0	0	0	1	1	1	2	0	2	1	0	1	1	0	0	0	1	0	0	0	2	0	0	0	0	1
525	0	0	2	0	0	0	0	1	1	1	0	1	1	0	0	0	0	0	2	2	2	1	1	0	0	1	2	2	1	1	1	0	1	1	1	2	2	0	1	0	1	1	1	2	1	0	0	1	0
526	0	0	1	0	0	1	2	2	0	0	1	0	0	0	0	0	0	1	2	2	2	0	2	0	0	2	1	1	2	1	0	1	1	0	1	1	2	0	0	1	0	0	0	2	1	0	0	0	0
527	0	0	0	0	0	0	1	1	1	1	0	0	1	0	0	0	0	1	0	0	0	0	1	1	1	1	2	2	0	2	0	1	1	1	1	1	1	0	0	0	0	0	0	1	0	0	0	0	2
528	0	0	0	0	0	0	1	1	1	1	0	0	0	0	0	0	0	1	1	1	2	0	2	0	0	1	1	1	0	1	1	1	1	1	0	2	1	0	0	0	0	1	1	2	1	1	0	0	0
529	0	0	0	0	0	0	1	1	1	1	0	0	0	0	0	0	0	0	0	0	0	0	1	0	0	1	1	1	0	0	1	0	0	0	0	2	2	0	0	0	0	0	0	2	0	0	0	0	0
530	1	0	1	0	0	1	1	2	0	0	0	0	1	0	0	0	0	1	1	1	2	0	2	0	0	1	1	1	1	1	1	2	2	0	0	2	1	1	1	0	1	0	0	1	0	0	0	0	0
531	1	0	1	0	1	2	1	1	1	2	0	1	1	0	0	0	0	1	2	2	2	0	0	0	0	1	2	2	0	2	2	1	1	0	1	1	2	0	0	1	0	1	1	1	1	1	0	0	0
532	1	1	1	0	1	1	1	2	0	0	1	0	0	0	0	0	0	1	1	1	1	0	1	1	1	1	2	2	1	1	2	2	1	1	0	2	1	0	0	0	1	0	0	2	0	0	0	0	0
533	1	0	1	0	0	0	2	2	0	1	0	0	0	0	0	0	1	2	2	2	1	0	2	0	0	2	2	1	1	1	0	2	2	1	0	2	2	0	0	2	0	1	1	1	0	0	0	0	0
534	1	0	2	0	0	2	0	0	2	2	0	0	0	0	0	0	0	1	0	0	1	0	1	0	0	1	1	2	0	1	2	2	2	0	1	1	1	0	0	0	0	0	0	2	0	0	0	1	0
535	0	0	2	0	0	1	1	2	0	0	0	0	1	0	0	0	0	0	2	2	2	0	2	0	0	2	1	1	2	1	0	1	1	1	0	2	0	0	0	0	0	0	0	2	0	0	0	0	0
536	1	0	0	0	0	0	1	1	1	2	0	0	0	0	0	0	1	2	0	0	2	1	0	1	1	1	1	2	1	1	0	1	2	0	2	0	1	1	1	0	0	1	1	2	2	0	0	0	0
537	1	0	2	0	1	2	2	2	0	1	0	1	1	0	0	0	0	1	0	0	1	0	2	0	0	1	1	1	2	1	0	2	1	1	0	2	2	0	0	1	0	1	1	2	1	0	0	0	0
538	1	0	1	0	0	1	2	2	0	0	2	1	1	1	1	1	0	1	1	1	1	0	2	0	0	0	1	1	2	0	1	1	1	0	0	2	2	0	0	1	0	0	0	2	0	0	0	0	0
539	1	0	0	0	0	1	1	2	0	0	1	2	2	0	0	1	0	0	0	0	0	0	2	0	0	2	1	2	0	1	0	1	0	0	0	2	1	0	0	2	1	0	0	0	0	0	0	0	0
540	0	0	2	0	0	1	2	2	0	1	0	0	0	0	0	0	0	1	1	2	2	0	2	0	0	1	1	1	2	0	1	1	1	0	1	1	2	0	0	1	0	0	0	0	0	0	0	0	1
541	1	0	0	0	0	0	2	2	0	1	0	0	0	0	0	0	0	1	1	1	1	0	2	0	0	2	0	1	0	0	1	0	0	0	2	0	2	1	1	1	0	0	0	2	0	1	0	0	0
542	0	0	2	0	0	1	2	2	0	1	0	0	1	0	0	0	1	1	1	1	1	1	2	0	0	2	1	2	1	1	2	1	1	0	0	2	1	0	0	1	0	0	0	2	1	1	0	0	0
543	0	0	1	0	1	1	1	1	1	2	0	0	0	0	0	0	0	1	1	1	1	0	2	0	0	1	0	1	0	0	2	1	2	1	1	1	1	0	0	1	0	0	0	2	0	2	0	0	0
544	1	0	1	0	0	1	0	0	2	2	0	1	2	0	0	0	1	1	1	2	2	0	2	0	0	2	2	2	1	1	2	1	1	0	1	1	0	0	0	0	0	0	0	1	0	0	0	0	0
545	1	0	0	0	0	0	2	2	0	1	1	0	1	0	0	0	0	0	1	1	1	0	2	0	0	0	1	1	2	0	1	1	1	2	1	1	2	0	0	0	1	0	0	2	0	1	0	0	1
546	1	0	2	0	0	0	0	0	2	2	0	0	1	0	0	0	0	1	2	2	2	0	2	0	0	0	1	2	0	1	0	1	1	1	1	1	2	0	1	1	1	0	0	2	0	0	0	0	1
547	0	0	1	0	0	1	2	2	1	1	0	1	2	0	0	1	0	0	1	0	1	0	2	0	0	0	0	2	1	1	1	1	1	0	1	1	1	0	0	1	0	0	0	2	0	0	1	0	0
548	0	0	2	0	1	2	2	2	0	1	0	0	0	0	0	0	0	0	1	1	0	0	1	0	0	1	2	2	0	2	0	1	1	2	1	1	0	0	0	0	0	0	0	2	0	0	0	1	0
549	1	0	1	0	0	1	0	1	1	1	0	1	1	0	0	0	0	0	2	2	2	0	2	0	0	1	1	2	0	2	0	1	1	1	1	1	1	1	1	0	0	1	1	2	1	2	0	0	0
550	1	0	0	0	0	0	0	0	1	1	0	1	1	0	0	0	0	1	1	1	2	0	1	1	1	1	1	2	0	1	2	1	1	0	1	1	2	0	0	1	1	0	0	2	0	0	0	0	0
551	0	0	1	0	0	1	1	2	0	0	1	0	0	0	0	0	0	1	0	0	1	0	0	0	0	0	2	2	1	1	1	0	0	0	0	1	2	0	0	2	1	1	1	2	1	2	0	0	1
552	0	0	0	0	0	0	0	0	2	2	0	0	0	0	0	0	0	2	1	1	2	0	2	0	0	1	2	2	0	2	0	0	0	1	2	1	1	0	0	1	0	0	0	2	1	0	0	0	0
553	1	0	1	0	0	1	2	2	0	0	2	0	0	0	0	0	0	0	1	1	1	0	2	0	0	2	0	2	1	1	1	0	0	0	0	2	1	0	0	0	0	0	0	2	0	1	0	0	0
554	0	0	2	0	0	1	1	1	1	1	1	0	0	0	0	0	0	0	2	1	2	0	2	0	0	1	0	1	2	0	1	2	1	1	0	2	1	0	0	0	1	1	0	0	0	0	0	0	0
555	1	0	1	0	0	1	1	1	1	2	0	0	1	0	0	0	0	1	2	2	2	0	1	0	0	2	1	2	1	1	2	1	1	2	1	1	1	0	0	0	0	1	1	2	0	0	0	1	0
556	0	0	2	0	0	2	0	0	2	2	0	0	1	0	0	0	0	1	1	1	2	0	2	0	0	1	1	1	1	1	1	1	0	0	0	2	0	0	0	0	0	1	1	1	0	1	0	0	1
557	0	0	2	0	1	2	2	2	0	0	0	0	1	0	0	0	0	1	1	1	1	0	2	0	0	0	1	2	0	1	2	1	1	1	2	0	2	0	0	2	0	0	0	1	1	1	0	0	0
558	1	0	0	0	0	1	0	1	1	1	0	0	0	0	0	0	1	2	1	1	1	0	1	0	0	1	1	1	1	2	0	1	1	1	1	1	1	0	0	0	0	1	1	2	1	1	0	0	0
559	0	0	1	0	0	1	2	2	0	0	1	0	0	0	0	0	0	1	1	1	2	0	2	0	0	1	1	2	0	1	0	2	1	0	0	2	1	0	0	0	1	0	0	1	0	1	0	0	0
560	1	0	1	0	0	0	1	1	1	1	0	0	2	0	0	0	1	1	0	0	1	1	2	0	0	0	2	2	1	1	2	1	1	0	0	2	1	0	0	0	0	1	1	2	1	1	0	0	0
561	1	0	1	0	0	1	1	1	1	1	0	1	2	1	1	1	0	1	2	2	2	1	2	0	0	1	1	1	0	1	1	0	0	0	0	2	1	0	0	1	0	0	0	0	0	1	0	0	0
562	0	0	2	0	1	2	1	1	1	1	0	0	0	0	0	0	0	1	2	1	2	0	2	0	0	0	1	2	0	1	1	1	1	1	1	1	0	0	0	0	0	0	0	1	1	0	0	0	0
563	0	0	1	0	0	0	1	2	0	1	0	0	1	0	0	0	0	2	2	1	2	0	2	0	0	2	1	2	0	1	1	2	2	0	0	2	1	0	0	0	1	1	1	2	1	1	0	0	0
564	0	0	1	0	0	0	2	2	1	1	1	0	1	1	1	1	0	0	0	0	0	0	2	0	0	2	1	2	1	1	1	1	0	1	0	2	1	0	0	0	0	1	1	2	1	2	1	0	0
565	0	0	2	0	1	2	1	1	1	1	0	0	0	0	0	0	0	0	1	1	1	0	2	0	0	0	2	1	1	1	0	1	1	0	1	1	1	0	0	0	0	0	0	1	1	0	0	0	0
566	0	0	1	0	0	1	2	2	0	1	1	0	1	0	0	0	0	0	1	1	1	0	2	0	0	1	2	2	0	1	0	0	1	0	1	2	1	1	0	0	0	0	0	2	0	0	1	0	1
567	1	0	2	0	0	1	1	2	0	1	0	0	2	0	0	0	0	2	1	1	2	0	2	0	0	0	1	1	0	1	0	2	1	0	1	1	1	0	0	1	0	0	0	1	0	0	0	0	1
568	1	1	1	0	1	2	1	1	1	2	0	1	1	1	1	1	1	1	1	1	1	0	2	0	0	0	0	1	1	0	0	0	0	0	0	2	0	0	0	1	0	0	0	2	2	0	0	0	0
569	0	0	2	0	1	2	1	2	1	1	0	0	0	0	0	0	0	1	0	0	1	0	2	0	0	2	2	2	0	2	0	0	1	0	0	2	1	0	0	1	0	0	1	1	0	1	0	0	0
570	0	0	1	0	0	2	1	1	1	1	1	1	0	0	0	0	0	0	2	1	2	0	2	0	0	2	1	1	1	2	0	1	1	0	1	1	2	0	0	1	0	1	1	1	1	1	1	0	1
571	0	0	2	0	0	2	2	2	0	1	1	0	1	0	0	0	0	1	1	1	1	1	2	0	0	1	2	2	1	0	2	2	2	0	1	1	1	0	0	1	0	0	0	1	0	0	0	0	0
572	0	0	1	0	0	1	1	2	0	0	1	0	1	0	0	0	0	0	1	1	1	0	2	0	0	2	1	2	0	2	0	1	0	1	1	1	0	0	0	0	0	1	1	1	1	2	0	1	1
573	0	0	2	0	2	2	2	2	1	1	1	0	0	0	0	0	0	0	1	2	2	0	2	0	0	2	2	2	0	2	1	1	1	0	1	1	2	0	0	1	1	0	0	2	0	0	0	0	0
574	0	0	0	0	0	1	1	1	1	1	1	0	0	0	0	0	0	0	1	1	2	1	2	0	0	0	1	0	1	0	1	1	0	1	1	1	2	0	0	0	0	0	0	2	1	0	0	0	0
575	0	0	2	0	1	2	0	1	1	1	1	0	0	0	0	0	0	1	2	2	2	0	0	1	1	1	2	2	1	0	1	2	2	0	1	1	2	0	0	2	0	1	1	1	1	1	0	0	0
576	0	1	1	0	1	1	1	1	0	0	0	0	0	0	0	0	0	2	2	2	2	1	1	0	0	1	2	2	1	1	1	1	1	1	1	1	2	0	0	0	0	1	1	2	0	0	0	0	0
577	0	0	2	0	0	1	1	2	0	0	0	1	1	0	0	0	0	2	1	1	1	0	2	0	0	0	0	2	2	0	2	0	0	0	0	2	1	0	0	0	0	1	0	1	0	0	1	0	0
578	1	0	2	0	0	1	2	2	0	0	1	0	1	0	0	0	0	0	0	0	0	0	2	0	0	1	1	1	2	0	1	1	0	2	1	1	2	1	1	0	1	1	1	1	1	1	0	0	0
579	1	0	1	0	0	0	2	2	0	0	0	1	1	0	0	0	0	1	1	2	2	0	2	0	0	0	2	2	0	2	1	2	2	0	1	1	1	0	0	2	0	0	0	2	1	1	0	0	1
580	0	0	2	0	0	0	0	1	1	1	0	1	2	0	0	0	0	0	1	2	2	0	1	0	0	2	1	1	0	1	0	1	1	0	0	2	1	1	1	0	0	0	0	1	0	0	0	0	0
581	0	0	1	0	0	1	2	2	0	0	2	1	1	0	0	1	0	1	2	2	1	0	2	0	0	0	2	2	1	2	0	1	1	1	0	2	2	0	0	0	0	1	1	2	1	1	0	0	1
582	0	0	2	0	1	2	2	2	0	0	2	0	0	0	0	0	0	1	1	1	1	0	2	0	0	0	2	2	0	1	2	1	1	0	0	2	2	0	0	1	1	0	0	2	0	1	0	0	1
583	1	0	2	0	0	1	2	2	0	1	1	1	1	0	0	0	0	1	2	1	2	0	2	0	0	1	2	2	0	2	1	0	0	2	1	1	1	1	0	0	0	0	0	0	0	0	0	0	0
584	0	0	1	0	0	0	0	0	2	2	0	0	1	0	0	0	0	0	2	2	2	0	2	0	0	1	2	2	1	1	2	1	1	1	2	0	2	0	0	1	0	2	2	2	1	1	0	1	0
585	0	0	2	0	0	1	1	1	1	1	0	1	1	0	0	0	0	0	2	2	2	0	1	1	1	1	2	2	0	2	1	0	0	0	1	1	2	0	0	1	0	1	0	0	0	0	0	0	0
586	0	0	1	0	0	1	2	2	0	2	1	1	2	0	0	0	0	0	1	1	1	0	2	0	0	1	1	1	1	1	0	0	1	1	1	2	1	0	0	0	1	0	0	2	0	1	0	0	1
587	0	0	2	0	0	2	2	2	0	0	2	1	2	0	0	0	0	0	1	1	1	0	2	0	0	1	2	2	0	2	1	1	1	0	1	1	1	0	0	0	0	0	0	2	0	1	0	0	0
588	1	0	2	0	0	0	1	1	1	1	0	0	1	0	0	0	0	1	1	1	1	0	1	0	0	0	2	2	1	1	1	1	1	1	0	1	2	0	0	2	0	0	0	2	0	1	0	0	1
589	1	0	1	0	0	1	0	0	2	2	0	0	0	0	0	0	0	0	1	1	1	0	2	0	0	2	1	2	1	1	2	1	0	0	1	1	2	0	0	1	0	0	0	1	0	1	0	0	1
590	1	0	2	0	0	2	1	2	0	0	0	0	1	0	0	0	0	2	1	1	2	0	2	0	0	1	2	2	0	1	2	2	2	0	1	1	1	0	0	1	1	2	2	2	1	1	0	0	0
591	0	0	0	0	0	0	1	2	0	0	0	1	2	0	0	0	1	2	1	1	1	0	1	0	0	0	2	2	0	1	1	0	0	0	0	2	2	0	0	0	0	0	0	1	0	0	0	0	1
592	1	0	1	0	0	1	1	1	1	1	1	0	2	0	0	0	0	0	1	1	1	0	2	0	0	0	1	1	1	0	1	1	1	1	0	2	1	0	0	1	0	1	0	1	0	1	0	0	1
593	1	0	2	0	0	2	2	2	0	1	0	0	0	0	0	0	0	0	0	0	0	0	0	1	1	1	1	2	1	1	1	0	1	0	0	2	0	0	0	0	0	0	0	1	1	0	0	0	0
594	0	0	1	0	0	2	1	1	1	1	1	0	2	0	0	0	0	1	2	2	2	0	2	0	0	1	2	2	0	2	0	1	1	0	1	1	1	0	0	0	1	0	0	2	0	0	0	0	0
595	0	0	1	0	0	1	2	2	1	1	1	1	2	0	0	1	0	1	2	2	2	0	0	0	0	1	1	2	1	1	0	1	0	1	1	2	1	1	1	0	1	0	0	0	0	0	0	1	0
596	0	0	0	0	0	1	0	1	1	1	0	0	0	0	0	0	0	0	1	0	1	1	1	0	0	0	2	2	0	1	1	2	2	0	1	1	2	0	0	1	1	0	0	1	1	0	0	0	0
597	1	0	1	0	0	0	2	2	1	1	1	0	1	0	0	0	0	0	2	2	2	0	2	0	0	0	2	2	0	2	0	1	0	1	0	2	1	0	0	0	0	0	1	1	0	1	0	0	0
598	0	0	1	0	0	1	2	2	0	0	1	0	0	0	0	0	0	0	1	1	0	1	0	1	1	0	1	1	1	1	0	2	1	1	0	2	2	0	0	2	0	0	0	0	0	1	0	0	0
599	0	0	2	0	0	1	0	0	2	2	0	2	2	1	1	1	0	0	1	0	1	0	1	1	1	1	2	2	1	1	2	1	1	1	0	2	2	0	0	1	1	0	1	2	1	1	0	0	1
600	0	0	1	0	0	1	1	1	1	2	0	0	1	0	0	0	0	0	2	2	2	0	2	0	0	1	2	2	0	1	1	1	1	0	0	2	0	0	0	0	1	1	1	2	0	0	0	0	0
601	1	0	1	0	1	1	2	2	0	0	2	0	1	0	0	1	0	0	0	0	2	1	2	0	0	1	1	1	1	1	0	2	1	0	1	1	2	0	0	2	0	1	1	1	1	0	0	0	0
602	1	0	1	0	0	1	1	1	1	1	1	1	1	0	0	0	0	1	2	2	2	0	2	0	0	1	1	2	1	1	1	2	1	1	0	2	2	0	0	1	0	2	2	2	1	1	0	0	0
603	1	0	2	0	0	1	1	2	0	0	1	0	0	0	0	0	0	0	2	2	2	0	2	0	0	2	2	2	1	1	0	2	2	0	1	1	2	0	0	1	1	0	0	2	0	0	0	0	0
604	0	0	2	0	0	2	1	1	2	2	0	0	1	0	0	0	0	1	1	1	1	0	2	0	0	0	2	2	0	1	0	1	1	1	1	1	2	0	0	0	1	1	0	1	0	1	0	0	0
605	0	0	1	0	1	1	1	2	0	0	1	0	1	1	0	0	1	1	1	1	1	0	2	0	0	1	2	2	0	2	1	0	0	0	0	2	0	0	0	0	0	0	0	2	1	0	0	0	0
606	1	0	0	0	0	0	1	2	0	0	0	0	0	0	0	0	1	1	1	1	1	0	2	0	0	0	2	2	1	2	0	2	2	0	0	2	1	1	1	0	0	0	1	1	0	1	0	0	0
607	1	0	0	0	0	0	1	1	1	1	1	0	0	0	0	0	1	0	2	1	2	0	2	0	0	1	2	2	0	2	1	1	1	1	0	2	1	0	0	0	0	1	0	1	1	0	0	1	0
608	0	0	0	0	0	0	2	2	0	1	1	0	1	0	0	0	0	1	2	2	2	0	2	0	0	0	1	2	1	2	0	2	2	0	1	1	2	0	0	1	0	1	1	2	0	2	0	0	1
609	0	0	2	0	0	2	1	1	1	1	1	0	0	0	0	0	0	1	2	2	2	0	2	0	0	0	0	2	1	0	1	0	0	0	0	2	2	1	1	0	0	0	0	1	0	0	0	1	0
610	1	0	2	0	0	0	0	0	1	1	1	0	1	0	0	0	0	1	2	2	2	0	2	0	0	1	2	2	0	2	0	1	1	0	1	1	1	0	0	0	0	0	0	2	0	1	0	1	0
611	0	0	2	0	0	2	0	2	0	0	1	0	1	0	0	0	0	1	1	1	1	0	2	0	0	1	2	2	1	1	2	2	2	0	2	0	1	1	1	0	0	0	0	2	0	0	0	1	0
612	0	0	1	0	0	1	2	2	0	1	1	0	0	0	0	0	0	1	1	1	2	0	2	0	0	1	1	1	1	1	0	1	1	0	1	1	1	0	0	1	0	0	1	2	1	0	0	0	0
613	1	0	1	0	0	2	0	0	2	2	0	0	0	0	0	0	0	1	0	0	2	0	2	0	0	1	1	2	0	1	0	1	1	1	0	2	2	0	0	2	0	0	0	1	0	0	0	0	0
614	1	1	1	0	1	2	0	1	1	1	1	0	0	0	0	0	0	0	2	1	2	0	2	0	0	0	2	2	1	1	1	1	1	2	2	1	1	0	0	0	1	0	0	2	0	0	0	0	0
615	1	0	1	0	0	1	1	2	0	1	0	1	2	0	0	0	0	0	2	1	2	1	2	0	0	1	1	1	2	1	0	1	0	2	1	1	0	0	0	0	0	0	0	2	2	0	1	0	0
616	0	0	2	0	1	2	2	2	0	1	0	0	1	0	0	0	0	2	2	2	2	1	2	0	0	1	2	2	1	1	2	1	1	0	0	2	1	0	0	2	0	0	0	1	0	1	0	0	0
617	1	0	1	0	0	0	2	2	1	1	1	0	1	0	0	0	1	1	1	1	1	0	1	0	0	1	0	1	1	1	0	0	0	0	1	1	1	0	0	0	0	0	0	1	0	0	0	1	0
618	1	0	0	0	0	0	1	1	0	0	0	0	0	0	0	0	0	0	1	1	1	0	2	0	0	0	2	2	0	1	1	2	2	0	1	1	2	0	0	0	0	0	0	1	0	0	0	0	0
619	1	0	1	0	1	1	1	2	0	0	1	0	0	0	0	0	0	1	1	2	2	0	2	0	0	1	1	1	1	1	0	2	2	0	1	1	0	0	0	0	1	0	0	1	0	0	0	0	1
620	0	0	1	0	0	0	2	2	0	1	0	0	1	0	0	0	0	1	2	2	2	1	2	0	0	1	2	2	2	2	0	2	2	0	2	0	1	0	0	1	0	0	0	2	0	0	0	0	2
621	0	0	0	0	0	0	2	2	0	1	1	0	0	0	0	0	1	0	2	1	2	0	1	1	1	0	0	1	2	0	1	2	2	0	1	1	2	1	1	0	0	0	0	2	0	0	0	0	1
622	0	0	1	0	0	1	1	1	2	2	0	0	1	0	0	0	0	0	1	1	0	0	2	0	0	1	2	2	1	2	1	1	1	1	0	2	1	0	0	2	0	1	0	1	2	1	0	0	1
623	0	0	2	0	1	2	2	2	0	1	0	1	1	0	0	0	0	1	2	2	2	0	1	1	1	1	1	1	1	2	0	2	2	0	1	1	2	1	1	0	0	0	0	1	0	0	0	2	0
624	0	0	1	0	0	1	2	2	1	1	0	0	2	1	1	1	0	0	0	1	2	0	0	0	0	0	1	2	1	1	1	0	0	0	0	2	0	0	0	0	0	0	0	2	0	1	0	1	0
625	1	0	2	0	0	2	2	2	0	1	0	0	0	0	0	0	0	0	2	2	2	1	2	0	0	1	1	2	2	1	1	0	0	0	0	1	0	0	0	1	0	0	0	2	0	0	0	0	0
626	1	0	1	0	0	0	1	1	1	1	0	1	1	0	0	1	0	2	1	1	1	0	0	0	0	0	1	2	1	1	2	2	1	2	1	2	1	0	0	0	0	1	1	1	1	2	0	0	1
627	1	0	1	0	0	2	0	0	1	1	0	0	1	0	0	0	1	1	1	2	2	0	2	0	0	1	1	1	1	1	0	1	1	1	0	2	1	0	0	0	1	1	0	1	0	0	0	0	0
628	0	0	2	0	0	2	2	2	0	0	2	0	0	0	0	0	1	1	2	2	2	0	2	0	0	1	2	2	0	2	0	1	2	1	2	1	2	0	0	1	0	1	1	2	2	0	0	0	0
629	0	0	2	0	2	2	1	1	1	1	1	0	1	0	0	0	0	0	2	1	2	0	0	1	1	1	1	1	1	1	0	2	1	0	1	1	0	0	0	1	0	1	1	2	0	0	0	0	0
630	1	0	1	0	0	2	0	1	1	1	0	1	1	0	0	0	0	2	0	0	0	0	1	0	0	2	0	2	1	1	1	0	0	1	0	2	0	0	0	0	0	0	0	1	0	0	0	0	0
631	1	0	1	0	1	1	2	2	0	0	1	0	0	0	0	0	0	1	1	0	2	0	1	1	1	2	2	2	0	2	0	1	1	0	1	1	2	0	0	2	0	0	0	1	1	0	0	0	0
632	1	0	1	0	1	1	1	1	1	1	1	0	1	0	0	0	0	1	1	1	2	0	2	0	0	1	1	1	0	1	1	0	0	0	0	2	1	0	0	0	0	1	1	1	1	1	0	0	0
633	1	0	1	0	1	1	2	2	0	1	0	1	2	0	0	0	0	0	2	2	2	0	2	0	0	1	0	1	2	0	1	2	1	1	1	1	2	0	0	1	0	0	0	2	0	0	0	1	0
634	1	0	1	0	0	1	1	2	0	1	0	1	2	0	0	0	0	1	2	2	2	0	2	0	0	1	1	2	0	2	0	1	0	1	1	2	1	1	1	0	0	2	2	2	1	1	0	0	0
635	1	0	2	0	0	1	1	1	0	0	1	0	2	0	0	0	0	0	1	1	1	0	2	0	0	1	2	2	0	1	1	0	0	0	1	1	1	0	0	0	0	1	1	2	1	2	0	0	0
636	1	0	0	0	0	1	1	2	0	0	1	0	1	0	0	0	0	1	1	1	2	0	2	0	0	2	1	1	2	1	0	2	1	0	2	2	2	0	0	2	0	0	0	2	1	0	0	0	2
637	0	0	2	0	2	2	1	1	0	1	0	0	0	0	0	0	1	1	0	0	1	0	2	0	0	2	0	1	2	0	1	2	2	0	1	1	1	0	0	0	0	0	0	1	0	0	0	0	0
638	1	0	1	0	0	0	1	2	0	0	1	0	0	0	0	0	1	1	1	1	1	0	0	1	1	1	2	2	1	1	1	1	1	0	1	1	1	0	0	1	1	1	1	2	1	1	0	0	1
639	1	0	1	0	0	1	2	2	0	0	1	0	0	0	0	0	0	0	0	0	0	0	2	0	0	0	2	2	1	1	2	1	0	0	2	0	0	0	0	0	0	0	0	2	1	1	0	0	1
640	1	0	1	0	0	0	2	2	0	0	2	1	1	0	0	0	0	0	1	1	1	0	1	0	0	1	1	1	2	0	1	0	0	0	0	2	0	0	0	1	0	1	1	1	1	0	0	0	0
641	1	0	0	0	0	1	1	1	1	2	0	0	0	0	0	0	0	0	1	1	2	0	1	0	0	0	2	2	0	0	0	0	0	0	0	2	2	0	0	1	0	1	0	0	2	0	0	0	0
642	0	0	1	0	0	1	0	0	1	1	1	0	1	0	0	0	0	0	1	1	2	0	2	0	0	0	2	2	0	2	1	2	2	1	0	2	1	0	0	2	0	1	1	1	1	1	0	0	0
643	1	0	1	0	1	1	2	2	1	1	0	0	0	0	0	0	0	0	2	2	2	0	1	0	0	2	2	2	1	1	1	1	0	0	1	2	1	0	0	1	0	2	1	2	1	0	0	0	1
644	1	0	2	0	1	1	0	0	2	2	0	0	0	0	0	0	0	2	1	1	2	1	2	0	0	2	1	1	0	1	1	1	1	0	0	2	1	1	1	0	0	1	0	1	0	1	0	0	0
645	1	0	1	0	1	1	1	1	1	1	0	1	2	0	0	1	0	0	0	0	0	1	1	0	0	0	0	2	2	0	2	2	1	0	0	2	0	0	0	0	0	0	0	1	0	0	0	0	1
646	0	0	2	0	0	1	0	1	1	1	1	1	1	0	0	0	0	0	1	1	1	0	2	0	0	1	2	2	1	1	1	1	0	1	1	1	2	0	0	1	0	0	0	2	0	1	0	0	0
647	1	0	2	0	1	2	1	2	0	0	0	0	1	0	0	0	0	0	1	2	2	0	1	0	0	1	0	1	0	0	2	1	1	1	1	1	2	0	0	1	0	0	0	0	2	1	0	0	0
648	0	0	0	0	0	0	1	1	1	1	0	0	1	0	0	0	1	1	1	2	2	0	1	1	1	0	1	2	0	2	1	1	1	1	1	1	1	1	1	0	0	0	0	2	1	1	0	0	1
649	0	0	1	0	1	2	2	2	1	1	1	0	1	0	0	0	0	0	1	2	2	1	2	0	0	2	1	1	0	0	1	1	1	2	0	2	2	0	0	2	0	1	1	1	1	0	0	0	1
650	0	0	1	0	0	1	1	2	0	1	0	2	2	0	0	1	0	1	2	2	2	0	2	0	0	1	1	2	0	1	0	1	2	1	2	1	2	0	0	2	0	0	0	2	0	1	0	1	0
651	0	0	2	0	1	2	1	2	0	0	1	1	1	0	0	0	0	0	0	0	1	0	2	0	0	1	0	0	1	1	0	0	0	1	2	1	1	0	0	0	1	0	0	2	0	0	0	0	0
652	0	0	0	0	0	0	2	2	0	1	0	1	2	0	0	1	0	1	2	2	1	0	2	0	0	0	2	1	1	0	1	0	0	0	0	2	1	0	0	0	0	2	2	2	1	1	0	0	0
653	0	1	1	0	0	1	0	1	1	1	0	0	0	0	0	0	0	1	2	2	2	0	1	1	1	2	2	2	0	2	0	0	1	0	1	2	1	0	0	1	0	1	0	1	2	1	0	0	0
654	1	1	2	0	0	1	0	0	1	1	1	1	1	0	0	0	1	0	2	1	2	2	0	0	0	1	2	2	1	2	0	1	1	0	1	1	2	0	1	0	2	0	0	2	0	0	0	0	1
655	1	0	1	0	0	1	2	2	1	1	1	1	2	0	0	1	1	2	2	2	1	0	1	0	0	1	1	2	0	1	0	0	0	2	1	1	1	0	0	0	0	0	0	2	0	2	0	1	0
656	0	0	1	0	0	1	1	1	1	1	0	0	0	0	0	0	0	0	2	1	2	0	2	0	0	0	1	2	1	1	0	1	1	0	0	2	1	1	1	0	0	0	0	0	2	1	0	0	0
657	0	0	1	0	0	0	2	2	0	0	2	0	0	0	0	0	0	1	1	1	1	0	2	0	0	1	1	2	1	1	0	1	0	2	0	2	1	0	0	1	0	0	0	1	1	0	0	1	0
658	1	0	2	0	1	2	1	2	0	1	0	0	2	0	0	0	0	0	2	2	2	0	2	0	0	0	0	1	0	0	1	0	0	1	0	2	2	0	0	2	0	0	0	2	0	0	0	0	0
659	1	0	2	0	1	2	2	2	0	2	1	1	1	0	0	0	0	0	1	1	1	0	1	1	1	1	2	2	0	2	1	1	1	1	0	2	1	0	0	0	0	0	0	2	0	1	0	1	1
660	0	1	2	0	0	1	2	2	0	1	1	0	0	0	0	0	0	1	1	1	2	0	2	0	0	1	2	2	1	1	2	0	0	0	0	2	1	0	0	0	0	0	0	1	1	0	0	0	0
661	1	0	1	0	0	0	1	1	0	2	0	0	1	0	0	0	0	0	0	0	1	0	2	0	0	1	1	2	1	0	2	1	1	0	1	1	0	0	0	1	0	0	0	2	0	0	0	0	0
662	0	0	2	0	0	2	2	2	0	1	0	1	1	0	0	0	0	0	2	2	2	0	1	0	0	1	2	2	1	1	2	1	1	0	0	2	1	0	0	2	0	0	0	2	1	1	0	0	0
663	0	0	0	0	0	0	1	1	1	1	0	1	1	0	0	0	0	1	1	1	1	0	2	0	0	1	0	2	2	0	2	0	0	1	0	2	1	0	0	0	0	1	1	2	0	0	0	0	0
664	1	0	1	0	0	1	2	2	0	0	2	1	1	0	0	0	1	1	0	0	1	0	2	0	0	1	1	1	2	0	1	1	1	0	2	1	1	0	0	1	0	1	1	2	0	0	0	0	0
665	1	0	1	0	0	1	2	2	1	1	0	0	0	0	0	0	0	1	0	0	1	0	2	0	0	0	2	2	2	2	0	1	1	0	1	1	1	0	0	0	0	1	0	1	0	0	0	0	1
666	0	0	2	0	0	2	0	1	1	1	0	0	1	0	0	0	0	1	1	2	2	0	2	0	0	2	2	2	0	2	0	2	1	0	1	1	1	0	0	0	1	0	0	2	0	0	0	0	0
667	1	0	1	0	0	0	2	2	0	0	2	0	1	0	0	0	0	0	1	1	2	0	2	0	0	1	1	1	1	1	1	1	0	2	1	1	1	2	1	0	1	0	0	1	0	0	0	0	0
668	0	0	1	0	0	1	2	2	0	1	1	0	1	0	0	0	1	1	1	2	2	0	2	0	0	0	1	1	1	0	1	0	0	0	0	2	1	0	0	0	0	0	0	1	0	0	0	1	0
669	0	0	0	0	0	0	0	0	2	2	0	1	2	0	0	0	0	1	1	1	1	0	2	0	0	0	1	2	2	1	2	2	2	0	1	1	1	0	0	1	0	2	2	2	0	1	0	0	0
670	0	0	2	0	1	1	2	2	1	1	0	0	0	0	0	0	0	0	1	1	1	0	2	0	0	2	0	0	1	1	0	1	1	0	1	1	0	0	0	0	0	0	0	1	1	1	0	0	0
671	1	1	0	0	0	1	2	2	0	0	1	1	1	0	0	0	0	1	0	0	0	0	2	0	0	0	2	2	0	2	0	1	0	0	1	2	0	0	0	0	0	1	1	2	1	0	0	0	1
672	0	0	1	0	1	2	1	1	2	2	0	0	1	0	0	0	0	2	2	2	2	0	2	0	0	0	1	2	0	1	1	1	2	0	0	2	0	0	0	0	0	0	0	1	0	0	0	0	1
673	1	0	2	0	1	1	1	0	1	1	1	1	2	1	1	1	0	1	2	1	2	0	1	1	1	0	2	2	0	1	0	1	2	1	2	1	1	0	0	1	0	1	1	1	1	0	0	0	0
674	0	0	1	0	0	1	1	2	0	0	0	0	1	0	0	0	0	0	1	1	1	0	1	0	0	0	1	1	0	1	0	2	1	1	1	0	2	0	0	0	0	0	0	2	0	2	0	0	0
675	0	0	2	0	0	2	1	1	1	1	0	0	0	0	0	0	0	1	2	2	1	0	1	0	0	1	2	2	0	2	1	1	1	1	2	0	1	0	0	2	0	1	0	1	0	0	0	0	0
676	1	0	2	0	0	2	2	2	1	1	0	0	0	0	0	0	0	0	2	1	2	0	2	0	0	1	2	2	1	1	2	1	1	1	2	0	1	0	0	0	0	0	0	2	0	1	0	0	0
677	1	0	2	0	0	1	1	2	0	0	1	1	1	0	0	0	0	1	1	0	2	0	2	0	0	1	2	2	1	1	1	1	1	0	1	1	0	0	0	0	1	1	0	0	0	0	0	0	1
678	1	0	0	0	0	1	2	2	0	1	1	0	1	0	0	0	0	0	2	2	2	1	2	0	0	1	1	2	0	1	0	2	2	0	1	1	2	0	0	1	0	0	0	1	0	0	0	0	0
679	0	0	1	0	1	2	1	1	0	0	1	0	0	0	0	0	0	1	1	2	2	0	1	1	1	2	0	2	2	1	2	2	1	1	1	1	2	0	0	1	0	2	2	2	1	1	0	0	0
680	0	0	1	0	0	1	2	2	1	1	0	0	1	0	0	0	0	0	0	1	2	0	2	0	0	2	0	0	1	1	0	1	0	1	1	1	2	0	0	2	0	0	1	2	1	1	0	0	0
681	0	0	2	0	1	1	1	1	1	2	0	0	0	0	0	0	0	1	1	1	1	0	2	0	0	1	1	1	1	1	0	1	0	1	1	1	2	0	0	1	1	0	0	1	0	0	0	0	0
682	1	0	1	0	0	1	0	0	2	2	0	1	1	0	0	0	0	0	2	2	1	1	2	0	0	1	2	2	0	1	1	2	1	1	0	2	2	0	0	2	1	0	0	2	0	0	0	0	0
683	0	0	1	0	0	1	1	2	0	0	0	1	2	0	0	0	0	1	2	2	2	0	2	0	0	1	2	2	0	2	0	0	1	1	1	2	1	0	0	0	0	1	1	2	1	1	0	0	1
684	0	0	1	0	0	1	1	1	0	0	0	1	1	0	0	0	0	1	2	2	2	0	2	0	0	0	1	1	0	1	0	0	0	0	0	2	2	0	1	0	1	0	0	1	0	0	0	0	0
685	1	0	1	0	0	2	2	2	1	1	1	0	0	0	0	0	1	1	1	1	1	0	2	0	0	0	0	2	1	0	1	0	0	0	0	2	1	0	0	2	0	1	1	2	1	2	0	0	0
686	0	0	2	0	0	1	2	2	0	1	1	1	2	0	0	0	0	0	1	1	2	1	0	1	1	1	0	1	2	0	1	0	0	0	0	2	1	1	1	0	0	0	0	2	0	0	0	0	0
687	1	0	1	0	0	1	1	1	1	1	0	0	1	0	0	0	0	1	2	2	2	0	1	1	1	1	1	1	2	1	0	1	1	0	1	1	1	1	1	0	0	0	0	2	1	1	0	0	0
688	0	0	2	0	0	1	1	2	0	0	0	0	2	0	0	1	0	0	1	1	1	1	1	0	0	0	0	1	1	1	0	2	2	0	1	1	0	1	1	0	0	1	1	1	1	0	0	0	0
689	1	0	1	0	0	1	0	0	2	2	0	0	1	0	0	0	0	1	2	1	2	0	1	0	0	1	2	2	0	2	0	1	1	0	1	1	0	0	0	0	0	1	1	2	1	1	0	1	1
690	0	0	2	0	0	1	2	2	0	0	1	0	1	0	0	0	0	0	2	1	2	0	1	0	0	1	1	1	1	0	0	1	1	1	0	2	1	0	0	1	0	0	0	2	0	1	0	0	0
691	0	1	1	0	0	2	0	0	2	2	0	0	0	0	0	0	0	1	1	1	1	0	2	0	0	0	1	1	0	1	2	2	2	0	2	0	2	0	0	1	1	0	0	2	0	0	0	0	1
692	0	0	2	0	0	1	0	0	2	2	0	0	0	0	0	0	0	0	1	1	2	0	1	0	0	0	1	1	2	0	1	1	1	1	1	1	1	0	0	1	0	2	2	2	1	1	0	0	0
693	0	0	2	0	0	1	0	0	2	2	0	0	0	0	0	0	0	1	0	0	1	0	2	0	0	1	1	1	2	0	0	1	2	0	0	2	1	0	0	0	0	0	0	2	1	0	0	2	0
694	1	0	1	1	0	2	1	1	1	1	1	0	0	0	0	0	0	1	2	2	2	0	2	0	0	2	1	2	1	0	2	1	0	1	1	1	1	0	0	0	0	0	0	0	0	0	1	0	1
695	1	0	0	0	0	0	2	2	0	1	0	0	1	1	1	1	0	0	2	2	2	0	2	0	0	0	1	1	0	1	1	2	2	0	1	1	1	0	0	1	0	1	0	1	0	0	0	0	0
696	0	0	1	0	0	1	0	0	2	2	0	0	1	0	0	0	0	1	2	2	2	0	2	0	0	1	0	1	1	1	0	1	1	0	0	2	2	0	0	1	0	0	0	2	0	0	0	0	0
697	1	0	1	0	0	1	1	1	1	1	1	0	1	0	0	0	0	0	0	0	2	0	2	0	0	2	2	2	1	2	1	2	1	1	1	1	1	0	0	1	0	0	0	2	0	0	0	0	0
698	1	0	2	0	1	2	2	2	0	1	0	1	1	0	0	0	0	2	1	1	2	0	1	1	1	1	2	2	0	2	0	0	0	0	2	0	2	1	0	0	0	0	0	2	0	0	0	0	1
699	0	0	2	0	0	1	0	0	2	2	0	0	1	0	0	0	0	0	2	2	2	0	2	0	0	1	0	2	1	0	1	1	1	1	1	2	1	0	0	2	0	1	1	2	0	0	0	0	0
700	0	1	2	0	1	1	1	1	1	1	0	1	1	0	0	0	0	1	1	1	1	0	2	0	0	0	1	2	1	1	1	2	1	0	0	2	1	0	0	0	0	0	0	2	1	0	0	0	0
701	0	0	2	0	1	2	2	2	0	1	1	1	1	0	0	0	0	0	2	2	2	0	2	0	0	1	2	2	0	2	0	0	1	1	1	1	1	1	1	0	0	1	1	1	1	0	1	0	0
702	1	0	1	0	0	2	1	2	0	0	0	0	0	0	0	0	0	0	2	2	2	0	2	0	0	1	0	2	2	1	2	1	1	0	0	2	2	0	0	0	1	1	1	2	1	1	0	0	0
703	0	0	1	0	0	0	2	2	0	1	0	0	1	0	0	0	0	1	2	2	1	0	2	0	0	0	2	2	0	2	0	1	1	0	1	1	1	0	0	0	0	1	1	2	1	0	1	0	0
704	1	0	1	0	0	2	1	1	1	2	0	1	1	0	0	0	0	0	2	2	2	0	2	0	0	0	2	1	1	1	0	1	1	0	1	1	1	0	0	0	0	0	0	2	0	2	0	1	0
705	1	0	1	0	1	2	1	2	0	0	1	0	0	0	0	0	0	1	1	1	2	0	1	0	0	1	2	2	0	2	1	2	2	0	2	0	2	1	1	0	0	1	0	1	0	1	0	1	0
706	1	0	1	0	0	1	2	2	2	2	0	1	1	0	0	0	0	1	1	2	2	0	2	0	0	1	1	2	0	1	0	1	1	1	1	2	0	0	0	0	0	1	1	2	0	2	0	0	1
707	0	1	1	0	0	1	1	1	2	2	0	1	1	0	0	0	0	1	2	2	2	1	2	0	0	1	1	2	0	1	0	1	2	0	2	0	1	1	0	1	0	1	0	1	1	0	0	1	1
708	0	0	2	0	0	2	2	2	0	0	2	0	0	0	0	0	0	1	0	1	2	0	1	1	1	2	1	1	0	1	1	0	0	1	0	2	1	0	0	2	0	0	0	2	1	1	0	0	1
709	1	0	2	0	0	2	1	1	1	1	1	0	0	0	0	0	0	0	0	0	2	0	2	0	0	0	1	1	2	0	1	2	1	1	1	0	2	0	0	2	0	0	0	2	1	0	0	2	0
710	1	0	1	0	0	0	1	1	1	1	0	1	1	0	0	1	0	0	2	2	1	0	2	0	0	0	1	2	1	1	2	1	1	1	0	2	2	1	1	1	0	0	0	2	1	0	0	1	0
711	1	0	2	0	1	2	1	1	0	2	0	0	0	0	0	0	0	1	0	1	1	0	2	0	0	2	1	2	1	1	1	2	2	0	0	2	1	1	1	0	0	1	1	2	0	0	0	0	0
712	1	0	2	0	0	1	1	1	1	1	0	0	1	0	0	0	0	0	1	1	0	0	2	0	0	2	1	1	1	1	0	0	1	1	1	1	2	0	0	1	0	1	1	1	0	0	0	0	0
713	1	0	2	0	0	1	0	0	2	2	0	0	0	0	0	0	0	0	0	0	0	0	2	0	0	2	1	2	1	1	1	2	1	1	1	1	2	0	0	0	0	1	1	2	0	0	0	0	0
714	0	0	1	0	0	1	1	1	2	2	0	0	1	0	0	0	0	1	0	0	2	0	2	0	0	2	2	2	0	2	1	0	0	0	0	1	1	0	0	0	0	0	0	0	1	0	0	0	0
715	1	0	2	0	1	2	0	0	2	2	0	1	1	0	0	0	0	1	1	1	1	0	1	1	1	0	1	1	2	1	0	2	1	1	1	1	1	0	0	1	0	0	0	1	0	1	0	0	1
716	1	0	2	0	0	2	2	2	0	1	1	0	1	0	0	0	0	0	2	2	2	0	0	1	1	0	2	2	1	1	2	0	0	0	1	1	0	0	0	1	0	1	1	1	1	0	0	2	0
717	1	0	2	0	0	2	1	1	1	1	0	0	0	0	0	0	0	1	1	1	2	0	1	0	0	1	1	1	1	1	0	1	1	1	2	0	0	0	0	0	0	1	1	2	1	1	0	0	0
718	0	0	2	0	1	2	2	2	0	1	0	0	1	0	0	0	0	0	2	1	2	0	0	1	1	1	1	1	2	0	1	1	1	0	0	2	1	0	0	1	0	0	0	2	0	0	0	0	0
719	1	0	1	0	0	2	1	2	0	1	0	1	1	0	0	0	0	0	1	1	1	0	2	0	0	2	2	2	1	1	1	1	1	0	0	2	0	1	1	0	0	0	0	2	1	0	0	0	1
720	0	0	1	0	0	1	1	1	1	1	1	0	0	0	0	0	0	2	2	1	2	0	1	1	1	1	2	2	0	1	2	1	0	0	0	2	1	0	0	0	0	0	0	0	0	0	0	0	1
721	0	0	1	0	0	2	0	0	2	2	0	1	1	0	0	0	1	1	1	1	1	1	2	0	0	0	1	2	0	2	1	1	1	0	1	1	1	0	0	0	1	1	0	0	2	0	0	0	1
722	0	0	1	0	0	1	1	1	1	2	0	0	1	0	0	0	0	0	1	2	2	0	2	0	0	0	0	2	2	1	2	2	1	1	0	2	2	0	0	1	0	0	0	2	0	0	0	1	1
723	0	0	0	0	0	0	1	1	2	2	0	1	2	0	0	0	0	1	2	2	2	0	0	1	1	1	1	1	0	1	0	1	1	0	1	1	2	0	0	1	0	0	0	1	0	1	0	0	0
724	0	0	0	0	0	1	1	1	1	2	0	0	0	0	0	0	0	0	0	0	0	0	2	0	0	1	1	1	1	1	0	1	0	0	1	2	1	0	0	0	0	0	0	2	0	2	0	0	0
725	1	0	2	0	0	1	2	2	0	2	1	0	0	0	0	0	1	0	2	1	2	1	1	0	0	0	2	2	0	1	2	1	1	0	2	1	0	0	0	0	0	0	0	2	1	1	0	0	1
726	0	0	2	0	0	2	0	1	1	1	0	0	0	0	0	0	0	0	2	1	2	0	2	0	0	1	1	1	1	1	0	0	0	1	0	2	1	0	0	0	0	1	0	1	2	1	0	0	0
727	0	0	1	0	1	1	0	0	2	2	0	0	1	0	0	0	0	0	0	0	0	0	2	0	0	1	2	2	0	2	1	1	1	1	0	2	1	1	1	0	0	1	1	1	1	0	0	0	0
728	0	0	1	0	0	1	2	2	0	0	1	1	1	0	0	0	0	1	1	2	2	1	1	0	0	0	1	2	0	1	2	1	1	0	1	1	1	0	0	1	0	0	0	2	1	0	0	0	0
729	0	0	1	0	0	1	2	2	0	2	1	0	1	0	0	0	0	0	0	1	1	0	2	0	0	1	0	1	1	1	0	0	0	0	1	1	2	0	0	0	0	1	1	1	1	0	0	0	0
730	0	0	2	0	1	2	2	2	2	2	0	0	0	0	0	0	1	0	2	1	2	0	1	0	0	2	0	1	0	1	1	1	1	1	0	2	0	0	0	0	0	0	0	2	0	1	0	1	0
731	1	0	1	0	1	2	1	1	0	0	0	0	0	0	0	0	0	2	2	2	2	0	2	0	0	1	2	2	0	2	0	1	2	0	1	1	2	0	0	2	1	0	0	1	0	1	0	0	0
732	1	0	0	0	0	1	0	0	2	2	0	0	0	0	0	0	0	0	1	1	1	0	2	0	0	0	1	2	1	1	0	2	2	0	1	1	2	1	1	0	0	0	0	2	0	0	0	0	0
733	0	0	0	0	0	0	0	1	1	1	0	0	0	0	0	0	0	0	1	1	1	0	2	0	0	1	1	2	0	1	0	2	2	1	1	0	0	0	0	1	0	0	0	2	0	0	0	1	0
734	1	0	2	0	0	2	1	1	1	2	0	1	1	0	0	0	0	0	1	1	2	0	0	0	0	0	1	2	1	1	1	0	1	1	1	2	2	0	0	1	0	0	0	2	0	0	0	0	0
735	0	0	0	0	0	0	0	1	1	1	0	0	1	0	0	0	0	0	2	1	2	0	2	0	0	0	1	0	1	0	1	1	1	0	0	2	1	0	0	0	0	1	0	1	0	0	0	0	0
736	0	0	0	0	0	1	2	2	0	1	0	0	2	0	0	0	0	0	1	1	0	0	2	0	0	2	1	2	1	1	1	0	1	1	1	1	0	0	0	0	0	0	0	1	1	0	0	0	0
737	1	0	1	1	0	2	1	1	1	1	0	0	1	0	0	0	0	1	0	0	0	1	0	1	1	1	1	2	0	1	0	0	1	1	1	2	2	1	1	1	0	0	0	2	0	0	0	0	0
738	1	0	0	0	0	1	2	2	1	1	0	0	0	0	0	0	0	0	0	1	2	0	2	0	0	0	1	2	1	0	2	1	1	2	0	2	1	1	1	0	0	0	0	0	0	0	0	0	0
739	1	0	1	0	0	1	2	2	0	0	0	0	0	0	0	0	0	2	1	1	2	0	2	0	0	0	1	1	1	1	1	1	1	0	1	1	2	0	1	0	1	0	0	2	0	0	0	1	0
740	1	0	2	0	0	2	0	0	2	2	0	1	0	0	0	0	0	0	2	1	2	0	1	1	1	0	1	1	2	1	0	0	0	0	0	2	2	0	1	0	1	0	0	1	1	1	0	0	0
741	0	0	2	0	1	1	1	2	0	0	0	0	2	0	0	0	0	1	1	1	1	0	1	0	0	1	0	1	2	0	1	1	2	0	1	1	1	0	0	0	0	2	2	2	1	1	0	0	0
742	0	0	2	0	1	2	0	0	2	2	0	1	1	0	0	0	0	0	0	0	0	0	1	1	1	0	1	1	1	0	1	1	1	2	2	1	2	0	0	1	0	0	0	2	1	0	0	0	0
743	1	0	2	0	0	2	2	2	0	1	0	0	0	0	0	0	0	0	0	0	0	0	1	0	0	2	1	1	2	0	1	1	1	0	1	1	1	0	0	0	0	1	1	1	1	2	0	0	1
744	0	0	1	0	0	0	2	2	0	0	0	0	0	0	0	0	0	0	1	1	1	0	2	0	0	1	2	2	0	1	2	0	0	0	0	2	1	0	0	0	0	1	0	1	0	0	0	1	0
745	0	0	1	0	0	2	1	1	1	1	1	0	2	0	0	0	0	1	0	0	0	0	2	0	0	1	1	2	0	1	2	1	1	1	2	0	2	1	1	1	0	0	0	2	1	0	0	0	0
746	1	0	1	0	0	0	1	2	0	0	0	2	2	0	0	0	0	2	2	2	2	1	2	0	0	2	1	1	1	1	0	1	1	0	0	2	1	0	0	1	0	1	1	2	2	2	0	0	0
747	0	0	1	0	0	2	1	2	0	0	1	0	0	0	0	0	0	2	1	1	2	0	1	0	0	0	2	2	0	2	1	1	1	0	1	1	2	0	0	0	1	1	1	2	0	0	0	0	0
748	0	0	0	0	0	0	1	1	1	1	1	1	1	0	0	1	0	1	1	1	2	0	2	0	0	1	1	1	1	2	0	1	2	0	0	2	1	0	0	1	0	0	0	1	0	0	0	0	0
749	1	0	1	0	0	1	0	1	1	1	1	1	1	0	0	0	0	1	1	1	1	0	2	0	0	1	2	2	0	2	1	2	1	0	1	1	2	0	0	1	0	0	0	1	0	0	0	1	0
750	0	0	0	0	0	1	1	2	0	0	1	0	1	0	0	0	0	0	1	1	2	0	2	0	0	0	2	2	1	1	2	1	2	0	0	2	2	0	0	1	0	0	0	2	0	0	0	0	0
751	0	0	0	0	0	1	1	1	1	2	0	1	1	0	0	1	0	1	2	2	2	0	2	0	0	2	2	2	0	2	0	1	1	0	0	1	1	0	0	0	0	0	0	2	1	1	0	0	0
752	1	0	1	0	0	1	1	2	0	1	0	0	0	0	0	0	1	1	1	1	1	0	2	0	0	0	1	2	1	1	2	2	1	1	1	0	2	0	0	1	0	0	0	2	0	0	0	0	0
753	1	0	1	0	0	1	2	2	1	1	1	0	0	0	0	0	0	0	1	1	1	0	2	0	0	2	1	1	2	1	0	1	2	0	0	2	1	1	0	0	0	0	1	2	1	1	0	0	0
754	0	0	1	1	1	2	2	2	1	1	0	2	2	0	0	1	0	1	1	1	1	0	2	0	0	0	2	2	0	1	0	1	2	1	1	1	1	0	0	0	0	0	0	1	0	1	0	0	0
755	1	0	2	0	1	2	2	2	0	1	0	0	0	0	0	0	0	0	2	2	2	1	1	0	0	1	2	2	1	1	2	1	1	0	0	2	1	0	0	0	0	1	1	2	1	2	0	0	0
756	1	1	1	0	1	2	1	1	1	1	1	2	2	0	0	0	0	0	2	2	2	0	2	0	0	0	2	2	0	2	1	1	0	1	0	2	1	0	0	0	0	0	0	1	0	0	0	0	0
757	1	0	2	0	0	1	0	0	1	1	2	0	1	0	0	0	0	0	1	1	1	0	2	0	0	1	2	2	2	1	1	1	1	0	0	2	2	0	0	1	0	1	1	2	1	2	0	1	0
758	0	0	2	0	1	2	1	1	1	1	0	2	2	0	0	0	0	0	1	1	1	0	0	1	1	1	2	2	0	1	1	1	1	0	1	1	0	0	0	1	0	2	1	2	1	0	0	0	0
759	1	0	1	0	0	1	2	2	0	1	1	1	1	0	0	0	0	1	1	1	2	0	1	0	0	1	1	1	1	1	0	1	0	1	1	1	2	0	0	1	0	2	2	2	1	1	0	0	0
760	0	0	2	0	1	2	1	1	1	1	0	0	2	0	0	0	0	1	2	2	2	0	0	1	1	1	1	1	1	1	0	0	1	0	0	2	2	0	0	2	0	0	0	2	0	0	0	0	0
761	1	0	0	0	0	0	0	0	2	2	0	0	0	0	0	0	0	0	1	1	1	0	2	0	0	0	1	2	0	1	1	1	0	2	1	1	1	0	0	1	0	1	0	1	1	0	1	0	1
762	0	0	1	0	0	1	1	1	2	2	0	0	0	0	0	0	1	1	1	1	1	1	0	1	1	0	0	2	1	0	1	1	1	0	0	2	1	1	1	0	0	0	0	2	1	0	0	1	0
763	1	0	2	0	1	2	1	1	1	2	1	0	1	0	0	0	1	1	1	2	2	1	0	1	1	0	2	1	1	1	1	1	1	0	1	1	1	1	1	0	0	0	1	2	1	1	0	0	0
764	1	0	1	0	0	0	2	2	0	0	1	0	1	0	0	0	0	1	1	1	2	1	1	0	0	1	1	1	0	2	1	1	0	0	0	2	1	1	0	0	0	0	0	0	0	0	0	0	0
765	0	0	1	0	0	1	2	2	0	0	0	2	2	0	0	0	0	0	0	1	2	0	2	0	0	1	1	1	0	1	0	1	1	0	1	1	0	0	0	0	0	1	1	2	1	1	0	0	1
766	1	0	1	0	1	1	1	1	1	1	0	2	2	0	0	0	0	2	1	1	1	0	2	0	0	1	2	2	1	2	1	1	0	1	1	1	2	0	0	2	0	1	0	0	2	0	0	0	0
767	0	0	1	0	0	1	1	1	1	1	1	0	0	0	0	0	0	0	0	0	0	0	1	0	0	0	2	2	0	2	1	0	0	0	0	2	2	1	1	1	0	0	0	2	0	0	0	0	2
768	1	0	2	0	1	2	2	2	0	0	0	1	1	0	0	0	0	0	1	1	2	0	1	0	0	2	2	2	0	2	0	0	0	0	2	0	1	0	0	0	0	1	1	1	1	1	0	0	0
769	0	0	2	0	1	2	1	1	1	1	1	0	1	0	0	0	0	1	1	1	2	0	2	0	0	0	2	2	1	2	0	1	2	0	0	2	0	0	0	0	0	0	0	2	0	0	1	0	0
770	1	0	1	0	0	1	2	2	0	0	1	0	1	0	0	0	0	1	1	1	2	0	1	0	0	0	2	2	1	1	1	0	0	0	1	1	1	0	0	0	0	0	0	0	0	1	0	0	0
771	1	0	1	0	0	1	1	1	1	1	1	1	1	0	0	0	0	0	2	2	2	0	2	0	0	0	2	2	1	0	2	1	1	0	0	2	1	0	0	2	0	1	0	1	1	0	0	0	0
772	1	0	0	0	0	0	2	2	1	1	0	0	1	0	0	0	0	0	2	1	2	0	2	0	0	2	1	1	2	1	0	1	1	2	2	1	0	0	0	0	0	1	1	1	1	1	0	0	0
773	0	0	1	0	0	2	1	2	0	0	0	1	1	0	0	0	0	1	2	2	2	0	2	0	0	0	2	2	0	1	0	1	1	0	1	1	0	0	0	0	0	1	0	1	0	0	0	2	0
774	1	0	1	0	0	2	2	2	0	1	0	1	1	0	0	0	0	0	2	1	2	0	2	0	0	0	1	1	0	1	0	1	1	0	0	2	2	0	0	2	0	0	0	2	2	0	0	0	0
775	0	0	1	0	0	1	1	1	1	1	1	0	0	0	0	0	0	1	0	0	1	0	2	0	0	0	1	2	1	1	0	0	0	0	0	2	1	0	0	0	0	0	1	1	0	1	1	0	0
776	0	0	2	0	1	2	2	2	0	1	1	0	1	0	0	1	0	0	0	0	0	1	2	0	0	1	2	2	0	2	1	1	1	0	1	1	2	0	0	1	0	2	2	2	1	1	1	0	0
777	1	0	1	0	0	0	2	2	0	1	0	0	0	0	0	0	0	0	2	2	2	0	2	0	0	0	1	1	0	1	1	0	0	0	1	1	1	0	0	0	0	1	1	1	1	0	0	0	1
778	1	0	0	0	0	1	0	0	1	1	2	1	2	0	0	0	1	1	1	1	1	0	1	0	0	1	1	1	1	0	1	1	0	2	1	2	1	0	0	0	1	0	0	0	1	0	0	0	0
779	0	0	0	0	0	1	1	1	1	2	0	0	0	0	0	0	0	0	0	0	0	0	2	0	0	0	2	2	1	2	0	1	0	1	0	2	0	0	0	0	0	0	0	2	1	1	0	0	2
780	0	0	2	0	0	0	1	2	0	1	0	0	1	0	0	0	0	1	1	1	2	0	2	0	0	2	1	2	2	0	2	1	1	2	0	2	1	0	0	0	0	0	0	0	0	0	0	0	1
781	0	0	2	0	1	1	1	1	1	1	1	0	0	0	0	0	0	1	1	2	2	0	1	1	1	0	1	2	1	0	2	0	1	0	0	2	1	0	0	0	0	0	0	2	0	0	0	0	0
782	1	0	1	1	0	1	0	0	2	2	0	1	1	0	0	1	0	0	0	0	1	1	2	0	0	2	2	2	0	1	2	2	1	1	1	1	1	0	0	1	0	1	0	1	1	0	0	0	0
783	0	1	2	0	0	1	1	2	0	0	1	0	1	0	0	0	0	1	0	0	0	0	2	0	0	2	1	1	1	1	0	1	2	1	2	1	2	0	0	1	0	2	2	2	1	1	0	0	0
784	0	0	0	0	0	0	0	0	2	2	0	1	1	0	0	0	0	1	2	0	2	0	2	0	0	0	1	1	2	1	0	0	0	0	0	2	2	0	0	1	1	0	0	1	1	0	0	0	0
785	0	0	1	0	0	1	0	1	0	0	0	1	1	0	0	0	0	2	1	1	2	0	2	0	0	1	1	1	1	0	1	0	0	0	0	2	2	0	0	1	0	0	0	2	0	1	0	1	0
786	0	0	1	0	1	1	2	2	1	1	0	1	1	0	0	0	1	2	1	1	1	0	1	1	1	1	1	1	1	1	0	0	1	0	0	2	2	1	1	0	0	0	0	1	0	1	0	0	0
787	1	0	1	1	0	1	2	2	0	1	0	2	2	0	0	1	0	0	1	0	1	0	1	1	1	2	0	1	1	0	0	1	1	1	1	2	1	0	0	1	0	1	0	0	0	1	0	1	0
788	1	0	2	0	1	2	2	2	0	1	1	1	2	0	0	0	0	1	1	1	2	0	1	0	0	1	2	2	0	0	1	0	1	1	1	1	0	0	0	0	0	1	0	1	0	0	0	0	0
789	1	0	2	0	1	2	0	1	1	1	0	1	1	0	0	0	1	1	1	1	1	0	2	0	0	1	0	2	0	1	2	1	1	0	0	2	1	0	0	0	0	0	0	1	0	0	0	0	0
790	0	0	0	0	0	0	1	1	0	0	1	0	0	0	0	0	0	0	0	1	1	0	2	0	0	2	1	2	2	0	2	1	1	0	1	1	2	0	0	1	1	0	0	2	1	0	0	1	0
791	0	0	1	0	0	1	2	2	0	0	1	1	2	0	0	0	0	0	0	0	0	0	2	0	0	2	1	0	2	0	0	1	1	0	1	1	1	0	0	0	0	0	0	1	0	0	0	0	1
792	1	0	1	0	0	1	0	0	2	2	0	2	2	1	1	1	0	0	1	1	2	0	2	0	0	1	1	1	1	1	1	2	2	0	0	2	1	0	0	1	0	0	0	1	0	1	0	0	1
793	1	0	1	1	0	1	2	2	0	1	0	0	0	0	0	0	0	0	1	1	1	0	2	0	0	0	1	1	1	1	1	2	1	1	1	1	2	0	0	2	0	1	1	2	1	0	0	0	0
794	0	0	1	0	1	1	1	1	0	0	0	0	1	0	0	0	0	1	0	0	1	0	2	0	0	2	1	1	1	2	0	2	1	1	1	1	0	0	0	0	0	0	0	2	0	0	0	0	0
795	0	0	1	1	1	2	0	0	2	2	0	0	2	0	0	0	0	2	1	1	2	0	2	0	0	1	2	2	0	2	0	0	1	0	1	2	2	0	0	0	1	0	0	2	1	0	0	0	0
796	1	0	2	0	1	2	1	1	0	2	0	0	0	0	0	0	0	0	1	1	1	0	1	1	1	1	1	2	1	1	2	2	2	0	1	1	0	0	0	0	0	1	1	2	0	0	0	1	0
797	0	0	1	0	1	2	2	2	1	1	0	0	1	0	0	0	0	1	1	1	2	0	2	0	0	1	1	0	2	0	0	1	1	0	0	2	1	0	0	0	0	0	0	2	0	2	0	0	0
798	0	1	1	0	0	1	1	1	1	1	0	0	0	0	0	0	0	0	1	1	0	0	1	0	0	0	1	1	2	0	1	1	1	0	1	1	0	0	0	0	0	0	0	2	0	1	0	1	0
799	1	0	1	0	0	1	0	1	1	1	0	1	1	0	0	0	0	0	2	2	2	0	1	0	0	1	2	2	0	2	1	1	1	0	1	1	1	1	1	0	0	1	1	2	1	0	0	0	0
800	0	0	1	0	0	1	2	2	0	0	1	1	1	0	0	0	0	2	1	1	2	0	2	0	0	1	1	0	1	0	1	1	1	0	1	1	0	0	0	0	0	1	0	1	0	0	0	0	0
801	0	0	2	0	0	2	0	0	1	1	1	0	1	0	0	0	0	0	1	1	1	0	1	0	0	1	1	1	1	0	1	0	0	1	1	1	0	0	0	0	0	0	0	1	1	0	0	0	0
802	1	0	0	0	0	0	2	2	1	1	0	0	0	0	0	0	1	1	0	0	1	0	2	0	0	1	1	2	1	1	0	1	1	2	2	1	1	0	0	0	0	0	0	2	1	0	0	0	1
803	0	0	0	0	0	0	0	0	2	2	0	0	0	0	0	0	0	1	2	2	2	0	2	0	0	1	2	2	0	2	0	2	2	0	1	1	1	1	1	0	0	1	1	2	0	0	0	0	0
804	0	0	1	0	0	1	2	2	0	1	0	1	2	0	0	1	0	0	0	0	0	0	1	1	1	0	0	1	2	0	1	1	1	1	0	2	1	0	0	1	0	0	0	2	0	1	0	0	0
805	0	0	1	0	0	1	1	2	0	1	0	0	0	0	0	0	0	0	0	0	1	0	2	0	0	2	1	1	2	0	1	2	1	2	1	1	2	0	0	1	0	0	0	2	1	0	0	0	0
806	1	0	1	0	0	1	2	2	0	1	0	0	0	0	0	0	0	0	2	2	2	0	1	1	1	1	2	2	0	2	1	1	1	0	1	1	2	0	0	2	0	0	0	2	0	0	0	0	0
807	1	0	2	0	0	2	0	0	2	2	0	1	1	0	0	0	1	0	2	1	2	0	2	0	0	0	2	2	0	1	0	1	1	0	1	1	2	0	0	0	0	0	0	1	0	0	0	1	0
808	0	0	1	0	0	1	1	1	1	1	1	0	0	0	0	0	0	0	1	1	2	0	0	0	0	0	1	2	0	1	2	1	0	1	1	1	0	0	0	0	0	0	0	2	0	0	0	0	0
809	1	0	2	0	1	2	2	2	0	0	2	0	1	0	0	0	0	0	0	1	1	0	2	0	0	2	2	2	1	1	1	1	1	1	1	1	2	0	0	0	0	1	1	2	0	0	0	0	1
810	1	0	1	0	0	2	2	2	0	0	1	0	0	0	0	0	0	0	0	0	2	0	2	0	0	0	1	2	0	2	0	1	1	2	1	2	1	0	0	1	0	1	0	0	2	0	0	0	1
811	1	0	1	0	0	0	1	1	0	0	2	1	1	0	0	0	0	0	1	1	1	0	2	0	0	1	0	1	0	1	1	0	0	1	0	2	1	0	0	0	0	0	0	0	0	0	0	0	0
812	1	0	1	0	0	1	1	1	0	1	0	0	1	0	0	0	0	0	1	2	2	0	2	0	0	2	1	1	2	1	0	1	1	0	0	2	1	1	1	0	0	1	0	0	0	0	0	0	1
813	0	0	1	0	0	1	1	2	0	0	0	0	0	0	0	0	0	0	1	1	2	0	1	0	0	1	2	1	1	1	0	1	1	1	0	2	2	0	0	1	0	0	0	2	0	0	0	0	1
814	1	0	1	0	0	1	1	1	0	0	2	0	0	0	0	0	0	0	0	1	2	0	2	0	0	1	2	2	0	2	1	0	2	1	2	1	1	0	0	1	0	0	0	2	1	0	0	0	0
815	0	0	1	0	0	1	1	2	0	1	0	0	1	0	0	0	0	0	0	1	2	0	1	0	0	1	2	2	0	2	1	1	2	1	2	1	1	0	0	0	0	0	0	2	1	1	1	0	0
816	0	0	2	0	0	1	2	2	1	1	1	0	0	0	0	0	0	1	1	1	1	0	1	0	0	1	1	0	1	0	1	0	1	2	1	2	2	1	1	0	0	0	0	1	0	0	0	0	0
817	1	0	2	0	0	1	2	2	0	0	0	0	1	1	1	1	0	0	1	1	2	0	2	0	0	2	2	2	0	2	1	0	1	1	1	2	2	0	0	1	0	0	0	2	1	0	0	1	0
818	0	0	0	0	0	0	0	0	2	2	0	1	1	0	0	0	0	0	1	1	2	0	2	0	0	0	1	1	0	1	1	0	0	1	0	2	2	1	1	1	0	1	1	1	1	1	0	0	0
819	1	0	1	0	0	0	1	2	0	0	1	0	2	0	0	0	0	0	1	1	1	0	2	0	0	1	0	0	1	0	1	1	1	2	2	1	1	0	0	0	1	0	0	2	1	0	0	0	1
820	0	0	2	0	0	1	0	0	2	2	0	0	1	0	0	0	0	0	2	2	1	0	2	0	0	1	1	2	0	1	2	2	1	0	0	2	2	1	1	1	0	0	0	1	0	0	0	0	0
821	0	0	1	0	0	0	1	2	1	1	0	2	2	0	0	0	0	1	2	2	2	1	1	0	0	1	2	2	1	0	1	1	0	2	1	1	1	1	1	0	1	0	0	2	0	0	0	0	0
822	1	0	1	0	0	1	2	2	0	0	1	0	1	0	0	0	0	0	1	1	1	0	1	0	0	1	2	2	0	2	1	2	2	0	0	2	0	0	0	0	0	1	1	2	1	1	0	0	0
823	0	0	1	0	0	2	2	2	1	1	0	0	0	0	0	0	0	0	0	0	0	0	2	0	0	2	0	1	1	1	0	2	2	0	2	0	1	0	0	0	0	0	0	2	0	1	0	0	0
824	1	0	2	0	1	2	1	2	0	0	1	0	0	0	0	0	0	1	1	1	1	0	2	0	0	1	2	2	0	2	1	1	0	1	1	2	1	0	0	1	0	0	0	2	1	1	0	0	0
825	1	0	2	0	0	2	1	1	0	2	0	1	1	0	0	0	0	0	1	1	1	0	1	0	0	2	0	0	1	1	0	2	1	1	0	2	0	0	0	0	0	0	0	0	0	0	0	1	1
826	0	0	2	0	1	1	2	2	0	0	1	0	0	0	0	0	0	1	1	1	2	0	1	1	1	1	1	1	2	0	1	1	1	0	1	1	1	1	0	0	0	0	0	1	1	0	0	0	1
827	1	0	1	0	0	1	1	1	1	1	0	0	0	0	0	0	0	0	1	1	1	1	1	0	0	0	1	1	1	1	1	2	2	0	2	0	2	1	1	0	0	0	0	1	0	0	0	0	0
828	1	0	1	0	0	1	2	2	0	0	1	0	0	0	0	0	0	1	1	1	1	0	2	0	0	1	1	2	1	1	2	1	2	0	1	1	1	0	0	2	0	0	1	2	1	1	0	0	0
829	1	0	2	0	1	2	1	1	1	2	0	0	1	0	0	0	0	1	1	1	1	0	1	0	0	1	1	1	1	1	1	2	1	2	1	1	1	0	0	0	0	1	1	1	1	2	0	0	0
830	0	0	1	0	0	1	1	2	0	0	1	0	0	0	0	0	1	1	1	1	1	0	1	1	1	0	2	2	0	1	1	1	1	0	0	1	2	0	0	2	0	0	0	2	0	1	0	1	0
831	1	0	2	0	1	1	2	2	0	0	0	1	1	0	0	0	0	0	1	1	2	0	2	0	0	2	1	1	1	0	0	0	0	1	2	1	1	0	0	0	0	1	0	1	0	0	0	0	0
832	1	0	2	0	2	2	0	0	2	2	0	0	1	0	0	0	1	1	1	1	1	0	1	1	1	1	1	1	0	1	0	1	1	0	0	2	0	0	0	1	0	0	0	0	0	0	0	0	0
833	1	0	1	0	0	1	0	0	1	1	1	0	1	0	0	0	0	0	2	2	2	2	0	0	0	1	2	2	0	1	2	1	1	0	0	2	1	0	0	1	0	0	0	2	1	0	0	1	0
834	0	0	1	0	0	0	1	1	1	2	0	1	1	0	0	0	0	0	1	0	1	1	1	0	0	1	0	2	2	0	2	1	2	1	2	1	2	0	0	1	0	0	0	2	0	0	0	1	0
835	1	0	0	0	0	1	1	1	1	1	0	0	0	0	0	0	0	0	0	1	1	0	2	0	0	0	1	1	1	1	1	0	0	1	0	2	1	0	0	1	0	0	0	2	0	0	0	0	0
836	0	0	1	1	0	1	1	1	1	2	0	0	1	0	0	0	0	1	2	2	2	0	1	0	0	1	1	2	0	1	0	0	1	1	1	2	1	0	0	1	0	0	0	0	0	0	0	0	0
837	1	0	0	0	0	1	1	2	0	1	0	0	0	0	0	0	0	1	2	2	2	0	0	1	1	1	0	0	1	1	0	1	1	0	0	2	1	0	0	0	0	0	0	2	0	0	0	0	0
838	0	1	2	0	0	1	0	1	0	0	1	0	1	0	0	0	1	1	2	2	2	0	0	1	1	1	1	1	2	0	1	0	0	0	0	2	2	0	0	2	0	1	1	1	1	0	0	0	1
839	1	1	1	0	0	1	0	1	1	1	0	0	0	0	0	0	0	0	2	2	2	0	1	0	0	0	1	1	0	1	0	1	1	0	1	1	2	0	0	2	0	0	0	2	0	0	0	0	0
840	0	0	1	1	1	2	2	2	0	0	1	1	1	0	0	0	0	1	0	0	1	0	2	0	0	0	1	1	0	1	0	1	0	1	1	1	0	0	0	0	0	1	1	2	1	0	0	0	0
841	1	0	2	0	1	1	1	1	1	1	1	0	0	0	0	0	0	0	1	1	1	0	1	0	0	1	2	2	1	1	2	1	1	0	1	1	1	0	0	0	0	0	0	1	0	0	0	0	0
842	0	0	1	0	1	2	0	1	1	1	1	0	0	0	0	0	0	0	2	1	2	0	1	1	1	1	0	1	1	0	0	1	1	1	2	0	0	0	0	0	1	1	0	0	1	1	0	0	0
843	1	1	2	0	0	1	2	2	0	2	1	1	1	0	0	0	0	0	1	1	1	0	2	0	0	0	2	2	0	2	0	1	0	2	1	1	0	0	0	0	0	0	0	2	1	0	0	0	0
844	0	0	1	0	0	1	0	0	1	1	1	1	1	0	0	0	0	2	0	0	0	0	1	0	0	1	2	2	2	1	1	1	1	2	2	1	2	0	0	1	0	0	0	1	0	0	0	0	1
845	0	0	1	0	0	1	0	0	2	2	0	0	1	0	0	0	0	1	2	2	2	0	1	0	0	1	2	2	0	2	1	1	1	0	0	2	2	0	0	2	1	1	1	2	1	1	0	0	0
846	1	0	1	0	0	1	0	0	2	2	0	0	1	0	0	0	0	0	2	1	2	0	2	0	0	0	1	2	2	1	2	1	2	0	0	2	0	0	0	0	0	1	0	1	0	0	0	2	0
847	0	0	2	0	0	1	2	2	0	0	1	0	1	0	0	0	0	0	2	1	2	0	1	0	0	2	2	2	0	2	0	1	1	0	0	2	2	0	0	2	0	0	0	1	0	0	0	0	0
848	0	0	0	0	0	0	2	2	1	1	0	0	1	0	0	0	0	1	2	2	2	0	2	0	0	1	1	2	0	2	0	1	1	0	0	2	2	0	0	1	0	1	1	1	1	1	0	1	0
849	0	0	1	0	0	1	1	2	0	0	1	0	0	0	0	0	0	0	0	1	1	0	1	0	0	0	1	0	2	0	0	2	2	0	1	1	1	0	0	0	0	1	1	1	1	0	0	0	1
850	0	0	2	0	0	1	2	2	0	1	1	0	1	0	0	0	0	0	2	1	2	0	2	0	0	0	1	1	1	1	0	0	1	1	1	2	2	0	0	1	0	1	1	2	1	1	0	0	1
851	1	0	2	0	0	1	1	2	0	0	1	1	2	0	0	0	0	0	1	1	1	0	2	0	0	0	2	2	0	2	0	2	2	0	1	1	2	1	1	1	0	1	1	2	0	0	0	1	0
852	0	0	2	0	0	1	1	1	1	2	1	1	1	0	0	0	1	0	2	1	2	0	1	0	0	1	0	2	2	0	2	1	1	0	1	1	2	1	1	0	0	0	0	1	0	0	0	0	1
853	1	0	1	0	0	0	2	2	0	1	1	0	0	0	0	0	0	1	2	0	2	0	2	0	0	1	1	2	1	1	1	1	1	0	1	1	2	0	0	0	0	0	0	2	0	0	0	0	0
854	0	0	0	0	0	0	2	2	0	0	2	0	0	0	0	0	0	0	2	2	2	0	1	0	0	2	2	2	0	2	1	2	1	1	0	2	2	0	0	1	0	1	1	1	1	1	0	0	1
855	0	1	1	0	1	1	0	1	1	1	1	1	1	0	0	0	0	0	1	0	1	0	2	0	0	1	1	2	1	1	1	2	1	1	0	2	1	0	0	1	0	1	1	2	1	1	0	0	1
856	0	0	1	0	0	1	0	1	1	1	1	0	0	0	0	0	0	0	1	1	1	0	0	0	0	0	2	0	1	0	1	2	1	1	1	1	1	0	0	1	0	0	0	1	0	0	0	0	0
857	0	0	1	0	0	0	1	1	1	1	0	1	1	0	0	0	0	2	1	1	2	0	2	0	0	1	2	2	0	1	1	0	1	0	0	2	1	0	0	0	1	0	0	2	0	0	0	1	0
858	1	1	1	0	1	2	1	2	0	1	0	1	1	0	0	0	0	1	1	1	2	0	2	0	0	1	1	1	2	0	1	2	2	1	1	0	0	0	0	0	0	0	0	1	0	0	0	1	0
859	1	0	1	0	0	1	0	1	1	1	1	0	0	0	0	0	0	0	2	1	2	0	2	0	0	2	2	2	0	1	0	0	0	0	1	1	1	0	0	1	0	0	0	2	1	0	0	0	1
860	0	0	1	0	0	2	2	2	0	0	2	1	1	0	0	0	0	0	2	2	2	0	0	0	0	0	2	2	0	1	1	1	0	1	1	1	1	0	0	0	0	0	0	2	1	1	0	0	1
861	0	0	1	0	0	0	1	1	2	2	0	0	0	0	0	0	0	2	2	2	2	1	2	0	0	1	1	2	1	1	1	1	1	0	1	1	0	0	0	0	0	0	0	2	1	0	0	0	1
862	1	0	0	0	0	0	1	1	2	2	0	0	1	0	0	0	0	0	0	0	0	0	2	0	0	2	1	1	1	1	1	1	1	1	1	1	1	1	1	0	0	1	1	1	1	1	0	0	0
863	0	0	2	0	1	2	1	1	0	0	2	0	0	0	0	0	0	0	2	1	2	0	2	0	0	1	2	2	1	1	2	1	1	0	0	2	1	0	0	1	0	1	0	1	0	1	0	0	1
864	1	0	0	0	0	0	0	0	2	2	0	0	1	0	0	1	1	2	1	1	1	0	1	1	1	1	2	2	1	1	1	2	2	0	1	1	1	0	1	0	1	1	0	1	0	0	0	0	0
865	1	0	2	0	0	2	1	1	1	2	0	1	2	0	0	0	0	1	2	2	2	0	2	0	0	2	2	2	1	1	2	1	1	2	2	1	0	0	0	0	0	0	0	2	0	0	0	0	1
866	1	0	2	0	0	2	2	2	0	0	1	0	0	0	0	0	0	1	1	2	2	0	1	0	0	1	1	2	0	1	0	1	1	0	0	2	0	1	1	0	0	1	0	1	0	0	0	0	0
867	0	0	0	0	0	0	0	1	1	1	0	0	2	0	0	0	1	1	2	2	2	0	2	0	0	0	1	1	2	1	0	1	1	0	1	1	1	1	1	0	0	0	0	0	0	1	0	0	1
868	0	0	0	0	1	1	1	2	0	0	1	0	0	0	0	0	1	1	2	2	2	1	0	1	1	1	2	2	0	2	0	0	0	0	0	2	1	0	0	0	0	1	1	2	2	0	0	0	1
869	1	0	0	0	0	1	2	2	0	0	0	0	0	0	0	0	0	1	1	1	1	0	1	1	1	0	1	1	2	0	1	2	1	1	0	2	1	0	0	0	0	0	0	1	0	1	0	0	0
870	0	0	2	0	0	1	0	1	1	1	1	0	0	0	0	0	0	0	2	1	2	0	2	0	0	1	1	2	1	1	2	0	0	0	0	2	1	0	0	0	0	2	2	2	1	1	0	0	0
871	0	0	1	0	1	1	1	1	1	1	1	1	2	0	0	0	0	0	1	1	1	0	2	0	0	1	2	2	0	1	1	1	2	1	2	1	1	0	0	0	0	1	1	1	1	1	0	0	1
872	0	0	1	0	0	1	2	2	0	0	1	0	0	0	0	0	0	0	1	1	1	0	2	0	0	0	1	2	0	1	0	1	1	0	1	1	1	0	0	1	0	0	0	2	1	0	0	1	0
873	0	0	2	0	0	1	2	2	0	0	1	1	1	0	0	0	1	1	1	2	2	0	1	0	0	2	2	2	0	1	1	2	1	0	0	2	2	0	0	0	1	1	1	2	0	0	0	0	0
874	1	0	1	0	1	2	0	0	1	1	2	1	1	0	0	1	0	1	0	0	0	0	1	1	1	1	2	2	2	1	1	2	2	0	0	2	1	0	0	0	1	1	1	1	1	1	1	0	1
875	0	0	0	0	0	0	0	1	2	2	0	1	2	0	0	0	0	2	2	2	2	0	1	0	0	2	1	2	1	1	1	1	1	1	1	1	1	0	0	0	0	0	0	2	0	0	0	0	0
876	0	0	2	0	1	2	0	0	2	2	0	2	2	0	0	1	0	1	0	1	1	0	1	1	1	1	2	2	0	2	0	1	1	1	1	1	1	1	1	0	0	0	0	2	1	1	0	0	0
877	1	0	1	0	0	1	1	1	1	2	0	0	1	0	0	0	0	1	1	1	2	0	2	0	0	1	1	0	2	0	0	1	1	1	2	0	1	0	0	2	0	1	0	1	0	0	0	0	0
878	1	0	0	0	0	0	2	2	0	1	0	0	0	0	0	0	0	0	2	2	2	0	2	0	0	2	2	2	0	1	1	0	0	0	0	2	0	0	0	0	0	0	0	1	0	0	0	0	0
879	0	0	1	0	0	0	2	2	0	2	1	0	0	0	0	0	0	0	2	2	2	0	2	0	0	0	1	2	1	1	2	1	2	0	1	1	1	0	0	0	0	0	0	1	0	1	0	0	0
880	0	0	2	0	1	2	2	2	0	1	1	0	1	0	0	0	0	2	1	1	1	0	2	0	0	2	1	2	1	1	2	0	0	0	0	2	2	0	0	0	0	0	0	1	0	0	0	0	0
881	0	0	1	0	0	0	1	1	1	2	0	1	1	0	0	0	0	2	1	1	2	0	2	0	0	1	1	1	1	1	1	1	1	0	2	1	1	0	0	0	0	0	0	2	2	0	0	0	0
882	0	0	1	0	1	2	1	1	0	0	0	0	0	0	0	0	0	0	2	2	2	0	2	0	0	2	1	1	0	1	0	0	0	0	0	2	1	0	0	1	0	0	0	1	1	0	0	0	0
883	0	0	2	0	1	1	2	2	1	1	1	1	1	0	0	0	1	2	2	2	1	0	1	1	1	1	1	1	2	1	0	2	1	1	0	2	1	0	0	0	0	0	0	2	0	0	0	0	0
884	1	0	1	0	1	1	1	2	0	0	0	2	2	0	0	0	0	2	2	2	2	0	2	0	0	0	2	2	0	2	1	2	2	1	0	2	1	0	0	0	0	1	0	1	0	0	0	0	0
885	0	0	1	0	0	0	1	1	1	1	0	0	0	0	0	0	0	0	0	0	1	0	1	1	1	1	1	1	1	1	0	2	1	0	0	2	2	0	0	0	1	0	0	1	0	0	0	0	1
886	0	0	0	0	0	0	2	2	0	0	0	0	1	0	0	0	0	0	2	2	2	0	1	1	1	1	0	1	2	0	1	1	1	0	1	1	2	0	0	0	0	0	0	1	0	0	0	0	1
887	0	0	1	0	0	0	2	2	0	0	1	0	0	0	0	0	0	0	0	0	0	0	1	0	0	2	1	1	1	1	0	1	1	0	0	2	1	1	0	1	0	0	0	2	1	1	0	0	0
888	1	0	2	0	0	1	1	1	1	1	1	0	0	0	0	0	0	1	0	0	1	0	1	0	0	2	1	2	1	1	2	1	1	0	0	2	2	0	0	0	1	1	1	2	1	1	0	0	1
889	1	0	2	0	1	1	0	0	1	1	1	0	2	0	0	1	1	1	1	2	2	0	2	0	0	1	0	2	2	1	2	2	1	1	1	1	1	0	0	0	0	0	0	2	0	0	0	0	0
890	1	1	2	0	0	1	1	1	1	1	0	1	1	0	0	0	0	0	2	2	2	0	2	0	0	0	1	1	2	0	1	2	2	0	2	0	1	0	0	1	0	1	1	1	1	1	0	0	1
891	1	0	0	0	0	0	1	1	0	0	0	0	0	0	0	0	0	1	1	1	2	0	1	1	1	1	1	2	2	1	1	1	1	2	0	2	1	1	1	0	0	0	0	2	1	0	0	1	0
892	1	0	1	0	0	1	1	1	1	1	1	1	1	0	0	1	0	1	1	1	2	0	2	0	0	0	1	1	2	0	1	2	2	0	1	1	1	0	0	2	0	0	0	1	1	0	0	0	1
893	1	0	1	1	0	1	2	2	0	0	0	0	0	0	0	0	0	0	2	1	2	0	2	0	0	1	2	2	1	1	1	1	1	0	1	1	1	0	0	2	1	1	1	1	1	1	0	0	0
894	0	0	1	0	0	1	0	1	1	1	1	0	1	1	0	0	0	2	2	2	2	0	2	0	0	0	2	2	0	1	2	1	1	0	0	2	0	0	0	0	0	0	0	2	0	1	0	0	1
895	0	0	0	0	0	0	1	1	0	0	2	0	1	0	0	0	0	1	1	0	0	0	2	0	0	0	2	2	1	1	2	1	0	2	1	1	1	1	1	0	0	0	0	2	0	0	0	0	1
896	1	0	1	1	0	1	2	2	0	1	0	0	1	0	0	0	0	1	1	1	1	0	1	0	0	1	1	1	1	1	1	1	1	0	0	2	2	1	1	0	0	0	0	2	1	0	0	0	0
897	0	0	1	0	0	0	0	1	0	0	1	0	2	0	0	0	0	2	1	1	1	0	2	0	0	0	2	2	0	1	2	1	1	1	0	2	2	0	0	0	1	0	0	1	0	0	0	1	0
898	0	0	2	0	0	1	1	1	2	2	0	0	1	0	0	0	1	1	1	2	2	0	2	0	0	0	1	1	1	1	1	2	1	0	1	1	1	1	1	0	0	0	0	0	0	1	0	0	1
899	1	0	2	0	1	2	1	1	1	1	1	0	1	0	0	0	0	0	1	1	1	0	1	1	1	0	2	1	1	1	0	1	1	1	1	2	2	1	1	0	1	1	0	1	1	0	0	0	0
900	1	0	1	0	0	1	1	1	1	2	0	0	0	0	0	0	0	0	1	1	1	0	2	0	0	1	2	2	0	2	0	1	0	0	0	2	2	1	1	1	0	1	0	1	2	1	1	0	0
901	0	0	2	0	0	2	2	2	0	1	0	1	2	0	0	0	1	1	1	1	1	0	2	0	0	1	2	2	0	2	0	1	1	0	0	2	1	1	1	0	0	0	0	2	0	0	0	0	0
902	0	0	1	0	0	1	1	1	1	1	1	0	1	0	0	0	0	0	0	0	0	0	1	0	0	1	1	2	0	1	0	1	1	0	1	1	1	0	0	1	0	0	0	2	1	0	0	1	0
903	0	0	1	0	0	1	1	1	1	1	1	0	1	0	0	0	0	2	1	1	2	0	2	0	0	2	1	1	1	2	0	2	1	0	0	2	2	0	0	1	1	0	0	1	0	1	0	0	0
904	0	0	1	0	1	1	1	1	1	2	0	0	0	0	0	0	0	1	1	1	2	0	1	0	0	2	1	2	2	1	1	2	2	0	1	1	2	0	0	2	1	1	1	2	1	0	0	0	0
905	0	0	2	0	0	0	2	2	0	0	0	0	1	1	1	1	0	1	2	2	2	0	2	0	0	1	1	2	2	0	2	0	0	1	2	1	2	1	0	0	0	1	1	2	2	0	0	0	1
906	0	0	2	0	1	2	1	2	0	0	1	0	0	0	0	0	0	2	2	2	2	0	2	0	0	2	2	2	0	2	0	1	2	0	0	2	1	0	0	1	0	0	0	0	0	0	0	0	0
907	0	0	2	0	1	2	1	1	1	1	0	1	0	0	0	0	0	1	1	0	2	0	0	1	1	1	1	1	0	1	1	1	1	0	0	2	2	0	0	1	0	0	0	2	0	1	0	0	1
908	0	0	1	0	0	1	2	2	0	1	0	1	1	0	0	0	0	1	1	1	2	0	2	0	0	0	0	0	1	1	0	2	1	1	1	1	2	0	0	2	0	0	0	0	1	0	0	0	1
909	1	0	2	0	1	2	2	2	0	0	1	2	2	0	0	0	0	2	1	1	2	0	2	0	0	1	1	2	1	1	2	1	1	1	1	1	2	0	0	1	0	0	0	0	0	0	0	0	0
910	1	0	1	0	0	1	2	2	0	1	0	0	1	0	0	0	0	0	1	1	2	0	2	0	0	0	2	2	0	1	1	2	1	1	1	1	1	0	0	1	0	1	1	2	0	0	0	0	0
911	1	0	1	0	0	1	1	1	1	2	1	0	0	0	0	0	0	0	1	1	1	0	2	0	0	0	1	1	0	0	1	2	2	0	1	1	2	0	0	1	0	0	0	2	0	1	0	0	1
912	1	0	2	0	0	1	1	1	1	1	0	0	0	0	0	0	0	2	0	0	0	0	2	0	0	2	1	1	0	0	1	1	1	0	1	1	2	0	0	0	0	0	0	0	0	1	0	0	0
913	1	0	0	0	0	0	2	2	0	1	1	1	1	0	0	0	0	1	2	2	2	0	2	0	0	2	2	2	0	1	1	2	2	0	2	0	2	1	1	1	0	1	1	2	0	0	0	1	0
914	1	0	1	0	1	1	1	1	1	1	1	0	1	0	0	0	0	0	2	1	2	0	1	1	1	1	1	1	0	1	2	2	2	0	0	2	2	0	0	1	1	0	0	2	0	0	0	0	1
915	0	1	1	0	1	2	1	1	1	1	2	1	2	0	0	0	0	1	1	1	1	0	0	1	1	1	1	2	1	1	0	2	1	2	1	2	2	0	1	0	1	1	1	2	1	1	0	0	1
916	1	0	2	0	0	1	1	2	0	0	1	0	0	0	0	0	0	0	1	1	1	0	2	0	0	1	1	2	2	1	1	2	2	0	1	1	2	0	0	1	0	0	0	2	0	1	1	0	0
917	0	0	2	0	0	2	1	2	0	0	1	0	0	0	0	0	0	1	2	2	2	0	2	0	0	2	2	2	1	1	1	1	0	2	1	1	0	0	0	0	0	0	0	2	1	1	0	0	1
918	1	0	0	0	0	1	1	1	0	0	1	0	0	0	0	0	0	1	0	0	1	0	1	0	0	1	2	2	0	0	1	0	0	0	0	2	1	0	1	0	1	1	1	2	1	1	0	0	0
919	1	0	1	0	1	1	2	2	0	1	1	0	1	0	0	0	0	0	1	1	2	0	2	0	0	0	0	1	0	1	1	1	1	0	0	2	0	0	0	0	0	0	0	1	0	0	0	0	1
920	1	0	2	0	0	1	1	2	0	0	1	0	1	0	0	0	0	0	1	2	2	0	2	0	0	0	2	2	0	1	1	2	1	1	0	2	2	0	0	1	0	1	1	1	1	0	0	0	0
921	1	0	2	0	0	0	2	2	1	1	1	1	0	0	0	0	0	0	1	1	1	0	2	0	0	0	2	2	0	2	1	2	1	0	0	2	1	0	0	0	0	0	0	1	0	0	0	0	0
922	0	1	1	0	0	1	0	1	1	1	0	0	0	0	0	0	0	0	2	2	2	0	2	0	0	2	1	2	1	1	0	1	2	0	0	2	1	0	0	1	0	1	1	2	1	1	0	1	0
923	0	0	2	0	1	1	0	1	1	1	0	0	0	0	0	0	0	0	2	2	2	0	1	1	1	2	1	2	1	1	2	1	1	0	1	1	1	0	0	0	0	1	0	1	1	0	0	0	0
924	0	0	1	0	0	1	1	1	0	0	0	0	0	0	0	0	1	1	2	2	2	0	1	0	0	1	2	2	1	2	1	1	1	2	1	1	2	0	0	2	0	1	1	1	0	0	0	0	0
925	1	0	0	0	1	1	2	2	1	1	0	0	1	0	0	0	0	0	1	1	1	0	2	0	0	0	1	2	1	2	0	2	2	0	1	1	1	0	0	0	0	2	2	2	0	1	0	0	0
926	1	0	1	0	1	2	1	2	0	0	1	0	2	0	0	0	0	0	0	0	0	0	2	0	0	0	2	2	1	1	2	1	1	0	0	2	2	0	0	2	1	0	0	1	1	0	0	0	0
927	0	0	2	0	0	2	1	2	0	1	0	0	0	0	0	0	1	1	0	0	1	0	2	0	0	2	0	2	2	1	2	1	1	0	1	1	0	0	0	0	0	1	0	1	0	0	0	0	0
928	1	0	2	0	0	2	1	2	0	0	1	0	0	0	0	0	0	1	1	1	1	0	0	1	1	1	2	2	0	2	0	1	2	0	1	1	1	0	0	0	0	1	1	2	1	1	0	0	1
929	0	0	2	0	1	2	1	2	0	0	1	1	1	0	0	0	0	0	1	1	1	0	2	0	0	0	0	0	1	0	1	2	2	0	1	1	2	0	1	0	2	1	1	1	1	2	0	0	0
930	0	0	1	0	1	1	0	0	2	2	0	0	2	0	0	0	0	1	1	1	1	0	2	0	0	1	1	1	1	1	0	0	0	1	0	2	2	0	0	1	0	1	1	1	1	2	0	0	0
931	1	0	1	0	0	1	2	2	1	1	1	1	1	0	0	1	1	1	1	1	1	0	2	0	0	0	1	2	1	1	1	0	1	1	1	2	1	0	0	0	1	0	0	0	0	0	0	1	0
932	1	0	0	0	0	0	0	0	2	2	0	1	1	0	0	0	0	0	0	0	0	1	2	0	0	2	2	2	0	1	1	2	1	2	1	1	2	0	0	0	0	0	0	2	0	1	0	0	0
933	1	0	1	0	0	0	2	2	0	0	1	0	0	0	0	0	0	0	0	0	0	0	1	1	1	2	1	1	1	1	1	1	0	0	0	2	1	0	0	0	0	2	2	2	1	1	0	0	0
934	1	0	1	0	0	1	2	2	0	1	0	0	0	0	0	0	0	0	2	1	2	1	2	0	0	0	1	1	2	0	1	2	2	0	0	2	1	1	0	0	0	1	1	2	1	1	0	0	0
935	1	0	1	0	1	1	1	2	0	0	1	0	0	0	0	0	0	0	2	2	2	0	2	0	0	1	0	0	1	1	0	1	1	0	1	1	1	0	0	0	0	0	0	2	0	0	0	0	1
936	1	0	0	0	0	0	1	1	0	0	1	0	1	0	0	0	0	0	2	1	2	0	2	0	0	1	0	0	1	0	1	1	1	0	1	1	1	1	0	0	0	0	0	1	1	0	0	0	2
937	0	0	1	0	0	0	1	1	1	1	0	2	2	1	1	1	0	1	1	1	1	0	1	1	1	1	0	1	1	1	0	1	1	0	0	2	2	0	0	2	0	0	0	2	0	0	0	0	0
938	1	0	2	0	0	2	1	2	1	2	0	1	2	0	0	0	0	1	2	2	2	1	1	0	0	1	2	2	0	2	0	0	0	0	0	2	2	1	1	0	0	1	1	2	1	2	0	0	0
939	1	0	2	0	1	2	1	1	1	2	0	0	0	0	0	0	0	0	1	1	1	0	2	0	0	1	2	2	0	1	2	1	1	0	1	1	1	0	0	0	0	0	0	2	1	0	0	0	1
940	0	0	1	0	0	1	2	2	0	1	1	0	0	0	0	0	0	0	2	2	2	0	2	0	0	1	2	2	0	2	0	1	2	1	2	1	1	0	0	0	0	2	2	2	1	1	0	0	0
941	1	0	0	0	0	0	2	2	0	0	0	1	1	0	0	0	0	0	2	2	1	0	2	0	0	0	1	1	2	0	1	1	1	1	1	1	2	0	0	2	0	1	1	2	1	2	0	1	0
942	0	0	2	0	1	2	2	2	0	1	1	0	1	0	0	0	0	1	0	0	1	0	2	0	0	1	1	2	1	1	0	0	0	0	0	2	1	0	0	0	0	0	0	2	0	0	0	0	1
943	1	0	1	0	0	1	1	1	2	2	0	0	0	0	0	0	1	1	1	1	1	0	1	0	0	1	1	0	2	0	0	0	0	0	0	2	2	0	0	1	0	0	0	2	1	0	0	1	0
944	0	0	0	0	0	0	0	1	0	0	1	0	1	0	0	0	1	2	2	2	1	0	2	0	0	1	1	1	1	1	0	1	1	0	0	2	0	0	0	0	0	0	1	1	1	0	0	0	0
945	1	0	1	0	0	2	1	1	1	1	0	0	0	0	0	0	0	0	1	1	2	0	2	0	0	0	0	1	0	1	1	1	1	0	1	1	0	0	0	0	0	0	0	2	0	0	0	0	1
946	0	0	2	0	1	2	0	1	0	0	0	0	0	0	0	0	1	1	1	1	1	0	2	0	0	1	2	2	0	2	0	1	1	0	1	1	2	0	0	1	0	0	0	2	1	1	0	0	0
947	0	0	2	0	0	1	2	2	0	0	1	2	2	0	0	0	0	0	2	1	2	1	2	0	0	0	2	2	0	2	0	1	1	2	2	1	2	0	0	0	0	0	0	1	0	0	0	0	0
948	1	0	2	0	1	2	1	1	1	1	0	0	1	1	0	0	0	0	1	1	1	0	2	0	0	0	0	2	0	1	2	0	1	0	0	2	0	0	0	0	0	0	0	2	1	0	0	0	2
949	0	0	2	0	0	1	0	1	1	1	0	0	1	0	0	0	0	1	1	2	2	0	2	0	0	0	1	0	2	0	0	1	1	1	1	1	1	0	0	1	0	1	1	2	1	1	0	1	0
950	1	0	1	0	0	2	1	1	2	2	0	0	1	0	0	0	0	1	2	2	2	0	2	0	0	1	2	2	1	2	0	1	1	0	0	2	1	0	0	0	0	0	0	2	0	0	0	0	0
951	1	1	1	0	0	0	0	2	0	0	1	0	0	0	0	0	0	0	2	1	2	1	2	0	0	0	1	2	0	1	0	2	2	0	0	2	2	0	0	1	0	0	1	2	1	1	0	0	2
952	0	0	1	0	0	2	1	2	1	1	0	1	1	0	0	0	0	1	2	2	2	0	1	1	1	1	2	2	0	2	0	1	2	0	0	2	2	0	0	1	0	0	0	1	0	0	0	0	0
953	1	0	1	0	0	1	2	2	0	1	1	1	2	0	0	0	0	2	2	2	2	0	2	0	0	1	1	1	1	1	1	0	0	1	0	2	0	0	0	0	0	0	0	2	0	0	0	0	0
954	1	0	2	0	0	1	2	2	0	0	0	1	1	0	0	0	0	1	2	2	2	0	1	1	1	2	1	1	2	0	0	0	0	0	0	1	1	1	0	0	0	0	0	1	1	0	0	1	0
955	1	0	2	0	0	1	0	1	1	1	0	0	0	0	0	0	0	1	2	1	2	0	2	0	0	2	2	2	1	1	2	2	2	0	2	0	1	0	0	2	0	0	0	2	0	1	0	0	0
956	1	0	0	0	0	1	1	2	0	0	1	0	0	0	0	0	0	1	0	1	1	0	2	0	0	1	2	2	0	2	0	1	1	2	0	2	1	1	0	1	0	0	0	2	0	1	0	0	1
957	1	0	2	0	1	2	1	2	0	0	0	0	0	0	0	0	0	2	1	1	2	1	2	0	0	1	2	2	1	1	2	1	1	1	1	1	0	0	0	1	0	0	0	2	1	0	0	0	0
958	0	0	2	0	1	1	1	2	0	0	0	1	2	0	0	0	1	1	0	0	1	0	0	0	0	1	2	2	0	2	1	1	1	0	1	1	2	0	0	1	0	0	0	2	2	0	0	1	0
959	1	0	2	0	1	1	1	1	0	0	0	0	0	0	0	0	0	1	2	2	1	0	1	1	1	2	1	2	1	1	1	0	0	1	1	1	2	0	1	0	1	0	0	1	0	0	0	0	0
960	1	1	1	0	1	2	2	2	0	1	0	0	1	0	0	0	0	1	2	2	2	0	2	0	0	1	2	2	0	1	1	0	1	1	1	1	1	0	0	0	0	0	0	2	0	0	0	1	0
961	1	0	2	0	0	1	1	1	1	2	0	0	1	0	0	0	0	0	1	1	2	0	1	1	1	0	1	1	0	0	1	1	1	0	1	1	2	0	0	2	0	0	0	1	0	0	1	0	0
962	1	0	2	0	0	0	1	1	2	2	0	1	2	0	0	1	1	0	2	1	2	0	2	0	0	2	2	2	0	2	1	0	0	0	0	2	2	0	0	2	0	0	0	1	0	0	0	0	1
963	1	0	1	0	1	1	2	2	0	0	0	0	1	0	0	0	0	0	1	0	1	0	1	0	0	1	1	2	0	1	0	1	0	2	1	1	2	0	0	1	0	0	0	0	0	0	0	0	1
964	1	1	2	0	1	2	0	0	1	1	1	1	1	0	0	0	0	0	2	1	2	0	2	0	0	0	1	2	1	1	2	2	2	0	1	1	1	0	0	1	0	2	2	2	1	1	0	0	0
965	0	0	1	0	1	1	0	0	2	2	0	0	2	0	0	0	0	2	1	1	1	0	2	0	0	1	0	0	1	0	1	1	1	0	1	1	2	0	0	1	0	0	0	1	0	0	0	0	1
966	1	0	0	0	1	1	2	2	0	0	0	0	0	0	0	0	0	0	2	1	2	0	2	0	0	1	0	2	2	1	2	1	1	0	1	1	1	1	1	0	0	0	0	1	0	1	0	0	0
967	0	0	1	0	0	1	2	2	0	0	0	1	1	0	0	0	0	1	1	1	1	0	2	0	0	0	2	2	1	2	0	1	1	1	2	0	1	0	0	1	1	0	0	1	0	0	0	0	2
968	0	1	1	0	1	2	0	0	2	2	0	1	1	0	0	1	0	0	2	2	2	1	1	0	0	1	2	2	1	1	1	2	1	2	1	2	2	0	0	2	0	1	1	1	1	2	0	1	0
969	1	0	1	0	0	0	1	1	1	1	1	1	1	0	0	0	0	1	0	0	0	0	2	0	0	1	1	2	0	1	2	1	0	1	1	1	2	0	0	0	0	0	0	1	0	0	0	0	0
970	1	0	2	0	0	2	0	0	2	2	0	0	1	0	0	0	0	0	2	1	2	0	2	0	0	0	1	1	0	1	2	2	1	0	1	1	2	0	0	1	1	0	0	1	0	1	0	0	0
971	0	0	1	0	0	1	1	2	0	0	0	0	0	0	0	0	0	0	2	2	2	0	2	0	0	0	0	2	1	0	1	0	1	1	1	1	1	0	0	1	0	0	0	2	1	1	0	0	1
972	0	1	2	0	0	1	2	2	0	0	1	0	0	0	0	0	0	0	1	1	2	0	1	1	1	1	0	1	0	0	1	0	1	1	0	2	2	0	1	0	2	1	0	1	0	1	0	0	0
973	0	1	1	0	0	0	1	1	1	1	1	0	2	0	0	1	0	0	1	1	1	0	1	1	1	2	2	2	0	2	1	1	2	0	0	2	1	1	1	0	0	0	0	2	1	0	0	0	0
974	0	0	1	0	1	2	0	1	0	0	1	1	2	0	0	0	0	0	1	1	1	0	1	1	1	1	0	1	0	1	1	2	2	0	2	0	1	0	0	0	0	0	0	2	0	0	0	0	1
975	0	0	1	0	0	1	2	2	1	1	1	1	1	0	0	0	0	1	0	1	2	0	2	0	0	1	2	2	0	2	0	1	1	1	1	2	1	0	0	0	0	0	0	2	0	1	0	0	0
976	0	0	0	0	0	0	1	1	1	1	1	0	1	0	0	0	1	1	1	1	1	0	2	0	0	1	2	2	0	1	1	1	1	0	1	1	1	0	0	0	0	0	1	1	0	1	0	0	0
977	1	0	1	0	0	1	1	2	0	1	0	0	0	0	0	0	0	1	1	1	1	0	2	0	0	1	1	2	0	2	0	1	1	0	0	2	1	0	0	0	1	0	0	2	0	0	0	0	0
978	0	0	1	0	0	0	1	1	0	0	1	0	0	0	0	0	0	0	1	1	1	0	2	0	0	0	1	1	0	2	1	0	0	0	1	1	1	0	0	0	0	1	1	1	0	0	0	0	0
979	0	0	0	0	0	0	1	1	1	1	1	0	0	0	0	0	0	1	1	2	2	0	2	0	0	1	2	2	0	2	0	1	1	1	1	1	2	0	0	1	0	0	0	2	0	1	0	0	1
980	1	0	1	0	0	0	2	2	0	0	1	1	1	0	0	0	0	0	1	1	1	0	2	0	0	1	2	2	0	2	0	2	1	1	0	2	1	0	0	1	0	0	0	0	0	0	0	0	0
981	0	0	1	0	0	1	0	0	1	1	1	0	0	0	0	0	0	0	1	1	1	0	2	0	0	1	0	2	1	0	1	2	2	0	2	0	1	0	0	1	0	0	0	1	0	0	0	0	0
982	0	0	2	0	0	2	1	1	1	1	1	0	0	0	0	0	0	0	1	1	1	0	1	0	0	1	2	2	1	1	1	2	1	0	2	2	1	0	0	1	0	0	0	2	1	0	0	0	0
983	0	1	2	0	1	2	2	2	0	0	1	0	1	0	0	0	0	0	0	0	0	0	1	0	0	0	2	2	0	2	1	1	2	0	1	1	1	0	0	0	0	0	0	1	0	0	0	0	0
984	0	1	1	0	1	1	1	1	1	2	0	1	1	0	0	0	0	0	1	1	1	0	2	0	0	1	2	2	0	0	1	1	0	0	0	2	2	0	0	0	0	0	0	1	0	1	0	0	0
985	0	0	2	0	1	1	1	1	1	2	0	1	1	1	1	1	0	0	1	1	2	0	1	1	1	1	2	2	0	2	1	0	0	0	1	1	0	0	0	1	0	1	1	2	1	0	0	0	0
986	1	0	2	0	1	2	2	2	1	1	1	0	0	0	0	0	0	0	0	1	2	0	2	0	0	1	1	1	2	0	1	2	1	0	1	1	2	0	0	0	0	0	0	1	0	1	0	0	0
987	1	1	2	0	1	1	0	1	1	1	0	1	2	1	1	1	0	0	1	2	2	0	2	0	0	0	1	1	0	1	1	2	1	0	1	1	0	0	0	0	0	1	0	1	0	0	0	0	1
988	0	0	0	0	0	0	0	1	1	1	0	0	0	0	0	0	1	1	1	1	1	0	2	0	0	1	1	1	1	2	0	1	1	1	2	0	1	1	1	0	0	0	0	1	0	0	0	1	0
989	1	0	2	0	1	1	1	2	0	0	0	0	0	0	0	0	0	1	1	1	2	0	2	0	0	0	2	2	1	0	1	1	1	0	1	1	2	0	0	1	1	1	0	1	2	1	0	1	0
990	1	1	2	0	0	1	1	0	1	1	1	0	0	0	0	0	1	2	0	0	2	0	2	0	0	1	1	1	0	1	0	1	1	0	0	2	1	0	0	0	0	0	0	2	0	1	0	0	1
991	1	0	1	0	0	1	1	1	1	1	1	1	1	0	0	1	0	0	1	1	1	0	2	0	0	1	1	2	1	1	1	1	2	0	0	2	1	0	0	0	0	1	1	2	1	1	0	0	0
992	0	0	2	0	0	1	1	1	1	1	1	1	2	0	0	0	0	0	1	1	2	0	2	0	0	1	1	1	1	0	1	1	1	0	0	2	2	0	0	2	1	0	0	2	0	0	0	0	0
993	1	0	2	0	0	1	1	1	1	1	1	0	2	1	1	1	0	0	2	2	2	0	2	0	0	0	1	1	2	0	1	1	0	0	1	2	0	0	0	0	0	0	0	2	1	0	0	0	0
994	0	0	1	0	0	0	2	2	0	1	1	0	1	0	0	0	0	1	0	1	2	0	2	0	0	0	2	2	0	1	2	0	1	1	1	1	1	0	0	1	0	1	0	0	2	0	0	0	0
995	0	1	2	0	0	1	1	2	0	1	0	0	1	0	0	0	0	1	1	1	2	0	2	0	0	1	0	2	2	1	2	0	0	1	0	2	0	0	0	0	0	0	0	0	0	0	0	0	0
996	0	0	2	0	0	1	0	0	2	2	0	0	0	0	0	0	1	1	1	2	2	1	2	0	0	2	2	2	0	2	1	0	0	1	1	1	2	0	0	1	0	0	0	2	0	0	0	0	0
997	1	0	1	0	0	1	1	1	1	1	1	0	0	0	0	0	0	0	2	1	2	0	2	0	0	0	1	2	0	1	1	1	1	1	2	0	1	0	0	0	0	0	0	2	1	1	0	0	0
998	0	0	2	0	0	1	0	1	1	1	1	0	0	0	0	0	0	0	2	1	2	0	1	1	1	1	2	2	1	1	1	1	1	0	0	2	2	0	0	1	0	0	0	2	0	2	0	1	0
999	1	0	1	0	0	1	1	1	1	2	0	1	2	0	0	0	0	2	2	2	2	1	2	0	0	1	1	1	1	1	0	1	1	0	1	1	1	1	1	0	0	0	0	2	0	1	0	0	1
1000	1	0	2	0	1	2	1	2	0	0	1	0	1	0	0	0	0	0	1	1	1	0	2	0	0	1	0	1	1	0	0	2	1	1	0	2	1	0	0	1	0	1	0	0	0	0	0	0	0
[truncated: 252 more columns]
