# Supplementary material for: KNN-MDR: a learning approach for improving interactions mapping performances in genome wide association studies
Source: BMC Bioinformatics. 2017 Mar 21;18:184. doi: 10.1186/s12859-017-1599-7 (PMC5361736; doi:10.1186/s12859-017-1599-7)
Supplement: Supplementary file 5 — The data set(s) supporting the results of Table 3. (ZIP 7092 kb) [file 12859_2017_1599_MOESM5_ESM.zip › 000/S13/mkallsimul.dat]

1	0	0	0	0	0	2	1	0	2	2	0	0	1	0	1	0	0	1	1	1	1	1	0	1	1	1	0	1	1	0	0	1	1	1	0	2	2	0	1	1	0	1	0	2	1	0	0	0	1
2	0	0	0	0	0	1	1	1	1	2	0	0	1	0	1	0	0	2	1	2	2	0	2	2	0	0	2	0	0	2	0	1	0	2	2	2	1	0	0	0	2	2	0	2	0	0	0	1	0
3	1	1	0	0	1	2	2	0	2	2	0	0	0	0	0	0	0	2	0	0	0	0	1	1	0	1	1	1	2	0	1	2	2	0	0	0	1	0	1	1	1	0	1	2	1	2	0	1	2
4	1	1	0	0	1	1	2	1	1	2	0	1	1	0	0	0	0	1	1	1	1	0	1	1	0	1	2	0	0	1	0	1	1	1	0	2	2	1	1	1	0	0	0	2	0	0	0	1	0
5	0	0	0	0	0	1	2	2	1	1	0	0	1	0	1	1	0	0	2	1	2	0	2	2	0	0	2	0	0	1	1	1	0	1	1	1	2	0	2	2	1	0	0	2	0	0	1	0	1
6	1	0	0	0	0	0	2	0	1	1	0	1	1	0	0	0	0	0	1	1	1	0	1	1	0	0	2	0	0	2	1	0	0	2	1	2	2	1	0	0	0	0	0	2	1	1	0	0	1
7	0	0	1	1	0	2	2	0	1	1	1	0	1	1	0	1	0	0	1	1	1	0	2	2	0	0	1	1	0	1	1	2	2	0	0	1	1	0	0	0	1	0	0	1	1	0	0	0	1
8	1	0	0	0	0	2	2	0	2	2	0	0	0	0	0	0	0	0	2	2	2	1	0	1	1	1	2	0	0	2	0	2	2	1	0	2	0	1	0	0	1	0	1	1	1	1	0	0	0
9	0	0	0	0	0	0	1	1	1	1	1	0	2	0	2	1	0	0	1	2	2	0	2	2	0	0	2	0	0	2	1	1	1	1	0	2	2	0	1	0	1	0	0	1	0	0	0	0	1
10	1	0	0	0	0	1	1	2	0	0	0	0	0	0	0	0	0	0	2	2	2	0	2	2	0	1	1	0	0	2	0	2	1	0	0	2	1	0	0	0	1	0	0	1	0	0	0	0	0
11	0	0	0	0	1	2	0	2	1	1	0	0	1	0	1	0	0	2	0	0	1	0	2	2	0	1	2	1	1	1	2	1	1	0	0	0	0	0	0	0	2	1	0	2	1	1	0	0	0
12	0	0	0	0	0	1	2	1	1	1	0	1	1	0	0	0	0	1	1	1	2	1	0	1	0	1	1	0	1	1	1	2	2	1	1	1	1	1	0	0	1	1	0	1	1	0	0	0	1
13	1	0	0	0	0	0	1	1	1	2	0	2	2	0	2	0	0	2	0	1	1	1	2	2	0	0	0	0	0	1	0	2	1	1	0	2	0	0	0	0	2	0	0	1	0	0	0	1	1
14	1	1	0	0	1	1	2	1	0	0	1	1	1	0	1	0	1	2	1	1	1	0	2	2	0	0	1	0	1	1	0	1	1	1	0	1	0	0	0	0	2	0	0	2	0	0	0	0	0
15	1	1	0	0	0	1	1	2	0	0	1	0	1	0	1	0	0	0	2	2	2	0	2	2	0	0	1	0	2	0	0	1	0	2	1	2	0	0	0	0	1	0	0	2	0	0	0	0	2
16	0	0	0	0	0	1	1	2	0	0	2	0	1	0	1	0	0	2	0	0	1	1	2	2	0	0	2	0	0	2	1	2	2	0	0	1	0	0	0	0	1	1	0	1	0	0	0	1	1
17	1	0	0	0	0	1	1	1	1	1	0	0	0	0	0	0	0	0	1	1	1	0	2	2	0	1	2	0	0	1	0	1	1	0	0	1	1	0	0	0	1	0	0	2	0	1	0	0	1
18	1	0	0	0	0	0	2	2	1	1	0	1	1	0	0	0	0	2	0	0	1	0	2	2	0	0	1	1	1	1	1	1	1	1	0	2	1	0	0	0	1	0	0	0	2	0	0	0	1
19	0	0	0	0	0	2	2	0	2	2	0	0	0	0	0	0	0	2	0	0	0	1	2	2	0	0	2	1	1	1	0	1	0	1	0	1	2	0	1	1	1	0	0	0	2	0	0	1	1
20	0	0	0	0	0	1	2	1	1	1	0	0	1	0	0	0	0	1	2	1	2	0	2	2	0	0	1	0	1	1	0	1	1	0	0	0	2	0	1	1	0	0	1	2	1	0	0	0	0
21	0	0	0	0	2	2	1	2	1	1	0	1	1	0	0	0	0	0	2	2	2	0	0	0	0	0	2	0	0	1	0	2	1	2	0	2	2	0	0	0	2	0	0	2	0	1	0	0	0
22	1	0	0	0	0	1	1	1	1	1	1	1	2	0	1	1	0	1	1	1	2	0	2	2	0	1	0	1	1	1	0	1	1	0	0	1	1	1	0	0	1	0	0	0	1	1	1	1	2
23	0	0	0	0	1	2	1	0	2	2	0	1	1	0	0	0	0	0	2	1	2	0	2	2	0	0	2	1	1	2	0	2	1	0	0	2	1	0	2	2	0	0	0	1	0	0	0	0	0
24	0	0	0	0	0	0	0	2	0	0	1	0	0	0	0	0	0	0	2	2	2	0	2	2	0	0	1	0	0	1	0	1	1	0	0	0	0	0	0	0	1	2	0	2	0	0	0	0	0
25	1	0	0	0	0	1	2	0	2	2	0	0	0	0	0	0	0	0	2	2	2	0	1	1	0	1	1	0	0	1	0	1	1	0	0	2	1	0	0	0	1	0	0	1	0	1	0	0	0
26	0	0	1	0	0	1	2	1	2	2	0	1	1	0	1	0	0	1	2	2	2	1	1	2	0	0	1	0	0	1	0	1	1	2	0	2	2	0	1	1	1	0	1	1	1	2	0	0	1
27	1	0	1	0	0	1	2	1	1	1	0	1	2	0	1	0	0	2	0	1	1	0	2	2	0	0	0	0	0	1	0	1	1	1	0	1	1	0	2	2	0	0	0	2	0	2	0	0	0
28	0	0	1	0	1	1	2	2	0	0	0	1	1	0	0	0	1	0	2	1	2	0	2	2	0	0	2	0	0	2	1	0	0	2	0	1	1	1	0	0	1	0	0	1	0	0	0	0	1
29	0	0	0	0	0	0	1	1	1	1	0	0	1	0	1	0	0	1	1	2	2	2	1	1	1	1	1	1	1	1	0	1	1	1	1	2	2	0	1	1	0	0	0	1	0	0	0	0	0
30	0	0	0	0	0	0	1	1	1	1	0	2	2	0	1	0	0	1	1	1	2	0	0	0	0	1	2	1	1	1	0	2	2	1	0	1	0	0	0	1	1	0	0	1	0	0	0	0	1
31	0	0	0	0	0	2	1	1	1	1	1	0	0	0	0	0	0	0	2	2	2	1	2	2	0	0	1	0	0	1	0	0	0	2	0	2	2	0	1	1	0	0	1	2	1	1	0	0	1
32	0	0	0	0	0	1	2	2	0	1	0	1	1	0	0	0	0	1	1	1	1	0	2	2	0	0	1	0	2	0	0	2	1	2	2	2	0	0	1	1	1	0	0	1	0	0	0	0	1
33	0	0	0	0	0	1	1	1	0	0	1	0	0	0	0	0	0	1	1	1	1	1	1	2	0	0	2	0	0	0	0	2	2	1	1	1	1	1	0	0	1	0	1	2	1	2	0	0	1
34	1	0	0	0	1	1	2	1	2	2	0	1	1	0	0	0	0	0	2	2	2	0	1	1	0	1	2	0	0	2	1	2	1	1	1	2	1	0	1	1	1	0	0	1	0	0	0	0	2
35	0	0	1	1	0	2	2	2	0	1	0	0	1	0	1	1	0	1	1	1	1	2	2	2	0	0	2	0	0	1	0	1	2	1	0	2	1	0	0	0	2	0	0	2	0	0	0	0	2
36	1	0	1	0	0	1	1	1	1	1	0	0	0	0	0	0	1	0	2	1	2	0	1	2	0	0	1	0	0	1	0	1	1	0	0	0	0	0	0	1	1	0	1	2	1	1	1	0	1
37	1	0	0	0	0	0	2	1	1	1	0	0	2	0	2	0	0	0	1	1	1	0	2	2	0	0	2	0	0	2	0	2	2	2	1	2	2	0	1	1	1	1	0	1	1	0	1	0	2
38	0	0	2	0	0	0	2	0	2	2	0	1	0	0	1	1	0	0	2	2	2	1	2	2	0	0	1	0	1	1	0	0	0	2	1	1	1	1	0	0	1	0	0	2	0	0	0	0	2
39	1	0	0	0	0	0	1	1	1	1	0	0	1	0	1	0	0	0	1	1	1	0	2	2	0	0	1	0	0	1	0	1	1	2	1	2	2	0	1	1	0	0	0	2	0	1	0	0	1
40	0	0	0	0	1	2	1	1	1	1	1	0	0	0	0	0	0	2	0	1	2	1	2	2	0	0	1	0	1	1	0	1	1	0	0	1	1	0	2	2	0	1	1	2	1	1	0	2	2
41	0	0	0	0	0	0	2	2	0	1	0	0	1	0	1	0	0	0	2	2	2	1	2	2	0	0	1	0	0	2	0	2	2	2	0	2	1	0	1	1	1	0	0	1	0	0	0	2	2
42	0	0	1	1	0	2	2	1	1	1	0	0	2	1	0	1	0	2	1	2	2	0	2	2	0	0	1	0	0	2	1	1	1	2	0	1	1	0	1	0	1	0	1	2	1	1	0	0	0
43	1	1	0	0	1	2	2	1	1	2	0	0	0	0	0	0	0	0	2	2	2	0	2	2	0	0	2	0	0	1	1	1	1	2	1	2	1	0	1	1	1	0	0	2	0	0	0	0	1
44	1	0	0	0	1	1	2	1	2	2	0	0	2	0	2	0	0	2	0	0	0	0	2	2	0	0	1	0	1	2	0	0	0	1	1	2	1	0	1	1	1	1	0	1	0	0	0	0	0
45	0	0	0	0	1	1	0	2	0	0	1	1	2	0	2	0	0	1	1	1	1	0	2	2	0	0	2	0	1	1	1	2	1	0	0	1	1	0	1	1	1	1	0	1	1	0	0	0	0
46	0	0	1	0	0	1	1	1	1	1	1	0	1	0	0	0	0	0	2	2	2	0	2	2	0	1	2	0	0	1	1	0	0	2	0	2	2	0	2	2	0	0	0	0	0	0	1	0	2
47	1	0	0	0	0	1	1	1	1	1	1	0	0	0	0	0	0	0	2	2	2	0	1	1	0	0	1	0	0	1	1	1	1	2	0	2	2	0	0	0	1	0	0	1	1	1	0	1	1
48	1	0	0	0	0	2	2	0	2	2	0	0	0	0	0	0	0	2	0	0	1	0	2	2	0	0	0	0	1	1	0	0	0	2	0	2	2	0	1	0	1	0	0	2	0	1	1	1	2
49	0	0	0	0	1	1	2	2	0	0	0	0	0	0	0	0	0	1	0	0	1	0	2	2	0	0	2	1	1	1	2	1	1	2	1	2	2	1	0	0	0	0	0	1	0	0	0	0	2
50	1	0	0	0	0	1	2	1	1	1	0	0	1	0	1	0	0	1	1	1	1	1	1	1	1	1	1	1	1	1	0	0	0	2	1	2	1	0	2	2	0	0	1	2	1	0	0	1	2
51	0	0	0	0	0	0	1	2	0	0	2	0	2	1	0	1	0	0	2	2	2	0	2	2	0	0	2	0	0	2	0	2	1	2	1	2	1	0	0	0	1	1	0	1	0	0	1	1	2
52	0	0	0	0	1	1	1	2	0	1	1	0	1	0	1	0	0	0	2	2	2	0	2	2	0	0	1	0	1	1	0	1	1	1	0	1	2	1	1	1	0	0	1	2	1	1	1	1	2
53	0	0	0	0	0	1	2	2	1	1	0	0	1	0	1	0	0	0	2	2	2	0	2	2	0	0	1	0	0	1	1	2	2	1	0	1	1	0	1	1	1	1	0	2	2	0	0	0	0
54	0	1	0	0	0	1	2	1	1	2	0	0	1	0	1	1	0	0	2	2	1	0	2	2	0	0	2	1	1	1	2	2	1	1	1	2	0	0	0	0	1	0	1	1	1	0	0	0	1
55	0	0	0	0	0	0	1	1	1	1	1	0	1	0	1	0	1	2	1	1	1	1	2	2	0	0	1	0	1	1	0	1	0	2	2	2	2	0	1	1	1	0	0	1	0	0	0	0	0
56	0	0	0	0	0	2	2	1	1	1	0	0	2	1	0	1	0	0	2	2	2	1	2	2	0	0	2	1	1	1	2	1	1	2	0	2	2	0	1	1	1	0	0	2	1	0	0	0	0
57	0	0	0	0	0	0	1	1	1	1	0	0	0	0	0	0	0	2	0	0	1	0	1	1	0	0	2	0	0	2	1	1	2	0	0	0	1	0	0	0	2	0	0	2	0	1	0	0	0
58	0	1	0	0	0	1	2	1	1	1	0	0	0	0	0	0	0	1	1	1	1	0	2	2	0	0	1	0	0	1	0	2	2	2	1	2	1	0	1	1	1	0	1	1	0	1	0	0	0
59	0	0	0	0	1	2	1	1	1	1	1	1	1	0	0	0	0	1	1	1	1	0	2	2	0	0	1	0	2	0	0	0	0	0	0	1	1	0	0	0	2	0	1	2	1	0	0	0	1
60	0	0	0	0	0	1	1	2	1	1	1	1	1	0	1	0	0	1	1	1	1	0	2	2	0	0	1	2	2	0	1	2	1	2	1	2	1	1	0	0	0	0	1	2	0	1	0	0	1
61	1	0	0	0	0	2	1	2	0	1	0	1	1	0	0	0	0	0	2	2	2	0	2	2	0	0	2	0	0	1	1	1	1	2	0	2	0	0	0	0	2	0	0	2	0	1	0	0	0
62	0	0	0	0	0	1	2	0	1	1	0	0	0	0	0	0	0	2	1	2	2	1	0	1	0	1	1	2	2	1	1	1	0	1	0	1	1	0	1	1	1	0	0	1	0	1	0	0	0
63	0	0	0	0	0	0	0	2	0	0	1	0	2	0	1	0	0	1	1	1	1	0	2	2	0	0	1	0	1	1	0	1	1	0	0	0	2	0	1	1	1	0	0	0	1	1	0	0	1
64	0	0	1	0	1	2	2	2	0	0	1	2	2	0	0	0	0	0	1	1	1	0	1	1	0	0	1	0	0	2	0	1	2	1	0	1	2	0	0	0	1	1	0	1	1	0	1	1	2
65	1	0	0	0	1	2	1	2	0	1	1	0	0	0	0	0	0	1	1	1	1	1	1	2	0	0	1	0	0	1	0	1	1	2	1	1	2	0	1	1	1	0	1	2	1	0	0	0	1
66	1	0	0	0	0	1	2	2	0	0	1	0	0	0	0	0	0	2	0	1	1	0	2	2	0	0	1	0	1	0	0	0	0	2	2	2	2	0	0	0	1	1	0	2	0	1	0	1	1
67	0	0	1	0	1	2	1	1	0	0	1	1	1	0	0	0	1	2	0	0	1	0	2	2	0	1	2	0	0	1	1	1	1	2	1	2	2	0	1	1	1	0	0	2	0	1	1	0	1
68	0	0	0	0	0	1	2	1	1	1	0	0	0	0	0	0	0	1	1	1	0	1	1	1	1	1	2	0	1	0	0	1	1	0	0	1	1	0	0	0	1	0	0	0	1	1	1	1	1
69	1	0	0	0	1	1	1	2	0	0	2	1	2	0	2	0	0	0	2	2	2	1	1	2	0	0	2	0	0	1	0	2	2	1	0	1	1	0	0	0	2	0	1	2	1	2	0	0	0
70	1	0	0	0	0	1	2	0	1	1	0	0	1	1	0	0	0	1	1	1	1	0	1	1	0	0	0	0	1	1	0	1	1	1	0	1	2	0	2	2	0	0	0	1	0	0	0	0	1
71	0	0	0	0	0	2	2	2	0	0	0	0	1	0	1	0	0	0	2	2	2	0	2	2	0	0	2	1	1	0	1	2	2	1	0	1	1	0	0	0	1	0	1	1	1	1	0	0	2
72	0	0	0	0	0	0	2	2	0	1	0	0	0	0	0	0	0	1	1	1	1	1	1	1	1	1	2	1	1	2	1	1	2	1	0	1	2	0	0	0	1	0	1	2	1	1	0	0	1
73	0	0	0	0	0	1	1	1	1	2	0	0	0	0	0	0	0	0	2	2	2	1	2	2	0	0	2	0	1	0	0	0	0	2	0	2	2	1	1	1	0	0	0	1	0	0	0	0	1
74	0	0	0	0	0	1	2	2	0	0	1	0	1	0	0	0	0	1	1	1	1	1	2	2	0	0	2	0	0	2	1	2	1	2	0	2	2	0	1	1	1	0	1	2	0	0	0	0	1
75	0	0	1	0	0	1	2	2	0	1	1	1	1	0	0	0	0	2	0	1	2	2	0	1	1	1	0	1	2	0	0	2	2	0	0	0	2	0	2	2	0	1	0	1	1	0	1	1	2
76	1	0	2	0	0	0	1	2	0	0	2	0	0	0	0	0	0	0	1	2	2	0	2	2	0	0	2	0	0	2	0	1	1	1	0	1	1	0	1	1	1	1	0	1	1	1	0	0	0
77	0	0	0	0	0	1	2	1	1	1	1	0	1	0	1	0	0	1	1	1	2	0	1	1	0	0	2	1	1	1	2	0	0	2	0	2	1	0	0	0	0	0	0	2	0	1	0	0	1
78	0	0	0	0	0	1	2	1	1	1	1	0	0	0	0	0	0	0	2	1	2	0	1	1	0	0	1	0	1	2	0	1	1	0	0	1	2	0	0	0	1	0	0	2	0	0	0	0	0
79	0	0	0	0	0	1	1	1	1	1	0	0	1	0	1	0	0	0	2	2	2	0	2	2	0	1	1	1	1	2	0	2	2	0	0	1	0	0	0	1	1	0	0	2	1	1	0	0	1
80	0	0	0	0	0	0	2	0	1	1	0	1	1	0	0	0	0	0	1	1	1	1	1	1	1	1	2	0	0	1	0	1	1	2	1	2	1	0	1	0	1	1	0	1	0	0	0	0	1
81	0	0	0	0	0	1	2	2	0	0	0	1	1	0	0	0	0	0	1	1	2	2	2	2	0	0	1	1	2	0	1	1	2	1	0	1	2	0	0	0	1	0	1	2	1	0	0	0	0
82	0	0	0	0	0	1	2	0	2	2	0	1	1	0	1	0	0	0	2	2	2	0	1	1	1	1	2	0	0	2	1	1	1	0	0	0	1	0	1	1	1	1	0	2	1	0	0	0	0
83	1	1	0	0	1	1	1	1	1	1	1	0	0	0	0	0	0	1	1	1	2	0	2	2	0	1	1	0	1	0	0	0	1	2	0	2	1	0	1	1	1	0	0	1	0	1	0	1	1
84	1	0	0	0	0	1	2	2	0	1	0	0	1	0	1	0	0	0	2	2	2	0	2	2	0	0	1	0	1	2	0	1	2	0	0	2	1	1	0	0	1	1	0	2	0	1	0	0	1
85	1	0	0	0	0	1	2	0	2	2	0	0	1	0	1	1	0	0	2	2	2	0	2	2	0	0	1	0	1	0	0	2	2	2	1	2	0	0	1	1	1	0	0	0	0	0	0	0	1
86	1	0	0	0	0	0	2	2	0	0	0	1	1	0	0	0	0	1	1	1	2	0	2	2	0	1	2	0	0	1	0	2	2	2	1	2	2	0	1	1	1	0	1	2	1	1	0	0	1
87	0	0	0	0	0	1	2	0	1	1	0	0	0	0	0	0	0	0	2	2	2	0	2	2	0	0	2	0	0	1	0	1	0	2	2	2	2	0	1	1	1	0	1	1	1	1	0	0	1
88	0	0	0	0	0	1	0	2	0	0	2	0	0	0	0	0	0	0	2	1	2	0	1	1	0	0	2	1	1	1	2	2	1	0	0	1	1	0	0	0	2	0	1	2	0	0	0	0	2
89	0	0	0	0	1	2	1	2	1	1	1	1	1	0	1	0	0	2	0	1	2	0	2	2	0	0	1	1	1	0	0	1	1	1	0	2	2	1	1	1	0	0	1	1	1	0	0	0	1
90	0	0	0	0	2	2	2	2	0	1	0	0	0	0	0	0	1	2	0	0	1	1	1	2	0	0	2	1	1	2	0	0	1	1	0	1	1	0	1	0	1	0	1	2	1	2	0	0	1
91	1	0	2	0	0	0	2	2	0	1	0	1	1	0	0	0	0	2	0	0	0	0	2	2	0	0	2	1	1	1	0	1	1	2	0	2	2	0	1	1	1	0	0	1	0	0	0	0	2
92	1	0	0	0	0	2	2	1	1	1	0	0	1	0	1	0	0	0	2	2	2	1	2	2	0	0	2	0	0	1	1	0	0	2	0	2	1	1	0	0	1	0	0	0	0	0	0	0	0
93	1	0	0	0	0	2	2	2	0	1	0	0	1	0	1	0	0	1	1	1	2	0	2	2	0	1	2	1	1	2	0	1	1	0	0	1	0	0	0	0	2	0	1	1	1	0	0	1	0
94	0	0	0	0	0	0	2	1	1	1	0	0	1	0	1	0	0	1	1	1	1	0	2	2	0	0	1	1	1	1	0	1	0	1	0	1	2	0	1	1	1	0	0	1	0	0	0	0	1
95	0	0	1	0	0	1	2	1	0	0	0	0	1	0	1	0	0	1	1	1	2	1	1	2	0	0	1	0	1	1	0	1	0	2	2	2	2	0	0	0	1	1	0	1	1	0	0	0	1
96	0	0	0	0	0	0	2	1	1	1	0	0	1	0	1	0	0	1	2	1	2	0	1	1	0	0	1	0	2	0	0	1	1	2	0	2	2	0	2	1	0	0	1	2	0	2	1	0	1
97	1	0	0	0	0	1	2	1	1	1	0	1	2	0	2	0	0	1	1	1	1	1	2	2	0	0	2	0	0	0	0	2	2	1	0	1	2	0	0	0	2	0	0	0	2	1	1	0	2
98	1	0	0	0	0	1	2	1	0	1	0	1	1	0	0	0	0	0	2	2	2	0	2	2	0	1	1	0	0	1	0	1	1	1	0	2	1	0	0	0	1	0	1	2	2	2	0	0	0
99	0	0	0	0	0	0	0	2	0	0	2	1	1	0	0	0	0	0	2	1	2	1	0	0	1	1	2	0	0	1	1	2	2	1	1	1	2	0	1	1	1	0	0	2	0	0	0	0	1
100	0	0	0	0	0	0	2	1	1	1	0	1	2	0	2	0	0	1	0	0	0	1	1	1	1	1	2	0	0	2	0	1	1	2	0	2	1	0	0	0	2	0	0	1	0	0	0	0	0
101	0	1	1	0	0	1	2	2	0	0	0	0	0	0	0	0	0	0	2	2	2	1	2	2	0	1	0	1	2	0	0	1	2	1	0	1	1	0	1	0	1	0	0	1	0	0	0	0	0
102	1	0	1	0	0	2	1	2	0	1	0	0	0	0	0	0	0	1	1	1	1	0	1	1	0	0	1	1	1	1	1	1	0	2	1	2	2	0	1	1	1	1	0	2	1	0	1	0	2
103	0	1	0	0	0	1	2	2	0	1	0	0	0	0	0	0	0	1	1	1	1	0	2	2	0	0	1	1	1	1	1	2	2	2	1	2	1	0	1	1	1	0	0	2	0	0	0	0	0
104	0	0	0	0	0	2	1	1	1	1	0	1	0	0	0	0	0	0	2	2	2	0	2	2	0	0	1	0	1	1	1	1	0	1	1	1	1	1	0	0	1	0	0	2	0	2	1	0	2
105	1	0	0	0	0	2	1	1	1	1	0	1	0	0	1	1	0	1	1	1	1	0	2	2	0	0	2	0	0	2	0	1	1	2	0	2	1	0	1	1	1	0	0	2	1	0	0	0	0
106	0	0	0	0	0	1	1	1	1	1	2	0	1	1	0	1	0	0	2	2	2	0	2	2	0	1	2	0	1	0	0	1	1	2	1	1	0	0	0	0	2	0	0	1	1	1	1	0	2
107	0	0	0	0	0	0	1	1	1	1	0	2	2	1	0	1	0	1	2	2	2	0	2	2	0	0	2	1	1	2	0	1	1	1	0	1	2	0	1	1	1	0	1	1	1	0	0	0	1
108	0	0	0	0	0	0	1	2	1	1	0	0	0	0	0	0	0	2	0	0	0	1	1	1	0	0	1	0	0	1	1	1	1	2	0	2	0	0	1	1	1	0	0	1	0	0	1	0	2
109	0	0	0	0	0	2	1	1	2	2	0	0	1	0	1	0	0	1	2	2	2	0	2	2	0	0	2	0	0	2	0	0	0	2	0	2	1	0	0	0	1	1	0	2	0	1	0	0	0
110	0	0	0	0	1	2	1	2	0	0	2	0	1	0	1	0	0	1	1	1	2	1	2	2	0	0	2	0	0	2	2	1	2	1	0	1	1	0	1	1	1	0	0	2	0	0	0	0	1
111	0	0	0	0	0	0	1	2	0	1	1	1	1	0	0	0	1	2	1	1	1	0	1	1	0	0	2	0	0	1	0	0	0	1	0	1	2	0	0	0	1	0	0	1	0	1	1	0	1
112	0	0	0	0	1	1	2	1	1	1	0	0	0	0	0	0	0	1	2	1	2	1	1	1	1	0	2	1	1	2	0	1	1	0	0	0	2	0	2	2	0	0	1	2	1	1	0	1	2
113	0	0	1	1	0	1	1	1	1	2	0	1	2	0	2	1	0	1	1	0	1	1	1	1	1	1	1	1	1	1	1	1	0	2	1	2	2	0	0	0	1	0	1	2	0	2	0	0	0
114	0	0	0	0	0	0	2	1	1	1	0	0	1	0	1	0	0	2	0	1	1	0	2	2	0	0	0	0	0	0	0	1	0	2	0	2	0	0	0	0	1	1	0	1	1	0	0	0	0
115	0	0	1	0	1	2	1	1	1	1	1	0	0	0	0	0	0	1	1	1	1	0	2	1	1	2	2	1	1	0	1	1	1	2	2	2	1	0	1	1	1	0	0	2	0	0	1	0	1
116	1	0	0	0	1	1	2	1	1	1	0	1	2	0	2	0	0	0	2	2	2	0	1	2	0	0	0	2	2	0	0	1	2	0	0	2	2	0	2	2	1	0	0	0	0	1	0	0	2
117	1	0	1	0	0	1	2	2	0	0	0	0	1	0	0	0	0	0	1	1	1	2	2	2	0	0	1	1	1	1	0	2	1	1	1	2	2	0	0	0	1	2	0	2	0	0	0	0	1
118	1	1	0	0	0	1	1	2	0	1	1	0	0	0	0	0	0	1	1	1	1	1	2	2	0	0	2	0	0	2	0	2	2	0	0	0	1	0	0	0	2	0	0	1	0	0	0	1	1
119	0	0	0	0	1	2	2	1	1	1	0	1	1	0	0	0	1	2	1	2	2	0	2	2	0	0	1	0	1	1	0	1	1	0	0	1	1	0	0	0	2	0	0	0	0	0	0	0	1
120	0	0	0	0	1	2	1	2	0	1	1	1	1	0	0	0	1	1	2	2	1	0	2	2	0	0	0	1	1	0	0	1	0	1	0	1	1	0	2	2	0	0	0	0	2	0	0	0	0
121	1	0	0	0	0	1	2	1	2	2	0	0	1	1	0	0	1	0	2	1	2	1	1	1	1	2	0	0	1	1	0	2	1	0	0	0	2	0	1	1	0	0	2	2	1	1	0	0	2
122	0	0	0	0	0	0	1	1	2	2	0	0	2	1	1	1	0	2	0	0	1	0	1	1	0	0	1	0	0	1	0	1	2	2	1	2	0	0	0	0	2	0	0	1	0	0	0	1	2
123	1	0	1	0	0	1	2	0	2	2	0	0	1	0	1	1	0	1	1	1	1	0	2	2	0	0	1	0	1	1	0	0	0	2	0	2	1	0	1	1	1	0	1	2	1	1	0	0	1
124	0	0	0	0	0	1	2	2	0	1	0	0	0	0	0	0	0	1	1	1	1	0	1	1	0	0	1	2	2	0	1	2	2	0	0	1	2	0	2	1	0	1	0	2	1	0	0	0	0
125	0	0	0	0	0	1	1	1	1	1	1	0	0	0	0	0	0	2	1	2	2	0	2	2	0	0	1	0	0	2	1	1	1	1	1	2	1	0	1	1	1	0	0	2	0	0	0	0	0
126	1	0	0	0	0	1	2	2	0	1	0	0	1	1	0	1	0	1	1	1	1	1	0	1	0	0	0	0	0	1	0	1	1	1	0	2	1	0	0	0	1	1	0	1	0	0	0	0	1
127	1	0	0	0	1	2	1	2	0	1	1	1	2	0	1	0	0	2	0	1	2	1	0	1	0	1	1	0	2	0	0	0	0	1	1	2	0	0	0	0	2	0	0	1	0	0	0	0	1
128	0	0	0	0	1	2	1	2	0	0	2	0	0	0	0	0	0	1	1	1	2	0	2	2	0	0	1	0	0	1	0	1	1	0	0	1	2	1	1	1	0	0	0	0	1	1	0	0	0
129	1	0	1	0	0	0	1	1	1	1	1	0	0	0	0	0	1	2	1	1	1	0	2	2	0	0	2	1	1	0	1	1	1	2	0	2	2	0	1	1	1	0	2	2	1	1	0	0	0
130	0	0	0	0	0	1	1	1	1	1	0	1	2	0	1	0	0	1	1	1	1	0	2	2	0	1	0	0	1	0	0	2	2	1	0	2	1	0	0	0	1	0	0	2	0	0	0	0	1
131	0	0	0	0	0	2	1	1	1	1	1	1	1	0	0	0	0	1	1	1	2	0	2	2	0	0	1	0	0	2	1	1	1	1	1	1	1	0	1	1	1	1	0	2	0	0	0	2	2
132	1	0	0	0	0	1	1	2	0	1	1	0	0	0	0	0	0	2	0	1	1	1	1	1	1	1	1	1	1	1	1	1	2	1	0	1	0	0	1	0	1	0	0	2	0	0	0	1	0
133	0	1	0	0	0	1	2	1	0	0	0	2	1	0	2	1	0	0	2	2	2	0	1	1	0	1	1	1	2	0	1	1	1	1	1	1	1	0	1	1	1	0	0	0	0	0	0	0	1
134	0	0	1	0	0	2	2	1	1	1	0	0	1	0	1	1	0	0	1	2	2	1	1	1	1	1	2	2	2	2	0	1	1	1	0	1	1	0	0	0	1	0	1	2	1	0	0	0	1
135	0	0	0	0	0	0	1	1	1	1	0	0	0	0	0	0	0	0	2	2	2	0	2	2	0	0	1	1	1	1	1	1	1	1	1	2	1	0	0	0	1	0	0	1	0	0	1	1	2
136	0	0	0	0	0	2	2	0	2	2	0	1	2	0	1	0	0	2	0	0	1	0	1	1	0	0	1	0	1	1	0	0	0	2	1	2	1	0	0	0	2	0	0	0	2	0	0	0	2
137	0	0	0	0	0	0	2	1	1	1	0	0	1	0	0	0	0	1	1	1	2	0	1	1	0	0	1	1	1	1	1	1	1	1	0	1	0	0	0	0	1	0	0	2	0	0	1	0	1
138	0	0	0	0	0	2	2	2	0	0	0	0	0	0	0	0	0	0	2	2	2	1	1	1	1	1	2	0	1	0	0	2	1	1	0	2	1	0	0	0	1	0	0	1	0	0	0	0	1
139	0	0	0	0	0	1	0	2	0	0	2	0	1	0	1	0	0	0	1	1	1	0	2	2	0	0	1	0	2	0	0	0	0	2	0	2	2	0	1	1	0	0	0	2	0	0	0	0	1
140	0	0	1	0	1	1	1	2	0	0	1	1	1	0	0	0	0	0	2	2	2	0	2	2	0	0	2	0	0	2	0	1	1	0	0	1	0	0	0	0	2	1	1	2	0	0	0	0	0
141	0	0	0	0	0	0	2	1	1	2	0	0	0	0	0	0	0	0	2	2	1	1	2	2	0	0	1	0	0	1	1	1	1	0	0	1	1	0	0	0	1	1	0	2	0	2	1	0	1
142	0	0	0	0	0	1	2	1	0	0	0	0	0	0	0	0	0	0	2	2	2	0	2	2	0	0	1	0	1	1	1	0	1	1	0	2	2	0	1	1	1	1	0	2	1	0	0	1	1
143	1	0	0	0	0	1	1	2	0	1	0	0	1	1	0	1	0	0	2	2	1	0	1	1	0	1	1	2	2	1	0	1	1	2	1	2	0	0	0	0	2	1	0	2	0	2	1	0	1
144	0	0	0	0	1	1	2	2	1	1	0	0	1	0	1	0	0	1	1	1	2	0	2	2	0	0	2	2	2	1	1	0	0	2	1	2	0	0	0	0	1	1	0	1	1	0	0	0	2
145	1	0	0	0	0	1	1	1	1	1	0	0	1	0	1	0	0	0	2	2	2	0	1	2	0	0	1	0	1	1	1	0	0	2	1	2	2	0	1	1	1	0	0	0	0	0	0	0	0
146	0	0	0	0	0	2	2	1	1	1	0	0	0	0	0	0	0	1	1	1	2	0	2	2	0	0	0	1	2	0	0	2	1	1	1	2	1	0	0	0	2	0	0	2	0	0	0	0	0
147	0	0	0	0	0	0	2	2	1	1	0	0	0	0	0	0	0	0	2	2	2	1	2	2	0	0	1	0	2	0	0	0	1	1	0	2	1	0	2	2	0	0	0	2	0	0	0	0	0
148	0	0	0	0	0	0	2	1	1	1	0	0	0	0	0	0	0	2	0	0	1	0	1	1	1	1	2	0	0	1	1	2	2	0	0	0	1	0	0	0	1	0	0	1	0	0	0	0	0
149	0	0	0	0	0	1	2	1	1	2	0	0	0	0	0	0	0	2	0	0	0	0	2	1	1	2	0	1	1	0	1	1	1	2	1	2	2	0	0	1	1	1	0	2	2	0	0	0	1
150	1	0	0	0	0	0	2	1	1	1	0	0	0	0	0	0	0	0	1	1	2	0	2	2	0	0	1	0	0	2	0	0	0	2	0	2	1	0	0	0	1	0	0	1	0	1	1	0	2
151	0	0	0	0	0	1	2	2	0	1	0	0	0	0	0	0	1	2	0	0	1	0	2	2	0	0	2	1	1	2	0	1	2	1	0	1	2	0	1	1	1	0	1	1	1	1	0	0	1
152	0	0	0	0	0	1	1	2	0	0	1	0	0	0	0	0	0	0	2	2	2	1	2	2	0	0	1	1	1	1	1	2	2	1	0	0	1	0	0	0	1	0	1	1	1	0	0	0	0
153	1	0	0	0	0	1	1	2	0	2	0	2	1	0	2	1	0	1	1	1	2	0	2	2	0	0	2	0	0	1	0	2	2	0	0	1	1	0	0	0	2	0	0	2	0	1	0	0	0
154	0	0	0	0	1	2	2	2	0	0	0	0	0	0	0	0	0	0	2	1	2	0	1	1	0	1	2	1	1	1	2	2	2	1	1	1	1	0	0	0	2	0	0	2	0	2	0	0	0
155	1	0	0	0	0	1	1	1	1	1	1	1	0	0	1	1	0	0	1	1	1	1	1	1	1	1	1	0	0	1	1	1	1	0	0	1	2	0	1	1	1	1	0	2	1	0	0	1	0
156	0	0	0	0	0	0	2	1	0	0	0	1	2	0	2	0	0	1	1	1	1	0	2	2	0	1	1	1	1	1	1	1	1	2	1	2	1	0	0	0	1	0	1	2	1	1	0	0	0
157	0	1	0	0	0	1	1	2	0	0	1	0	1	0	1	0	0	1	1	1	2	0	2	2	0	0	1	0	0	1	0	1	1	1	1	2	1	1	0	0	0	0	0	2	0	0	0	1	0
158	0	0	0	0	1	2	1	2	0	0	1	0	1	0	1	0	0	1	2	1	2	1	2	2	0	1	1	0	2	0	0	1	1	1	1	2	1	0	0	0	2	0	0	2	0	0	1	0	1
159	1	0	0	0	0	0	2	1	1	1	0	1	2	0	1	0	0	0	1	1	1	1	1	1	1	1	0	1	1	1	0	1	0	1	1	1	0	0	0	0	2	0	0	0	1	1	0	0	0
160	0	1	0	0	0	1	1	2	1	1	0	0	0	0	0	0	0	1	1	1	1	0	2	2	0	0	2	1	1	2	0	2	2	2	0	2	1	0	0	0	2	0	0	2	0	0	0	2	2
161	0	0	0	0	0	0	2	2	0	1	0	0	0	0	0	0	0	0	2	2	2	0	2	2	0	1	2	0	0	0	0	2	1	1	0	2	1	0	0	0	2	0	1	1	1	1	1	0	1
162	0	0	0	0	0	1	2	2	0	0	0	1	1	1	0	1	0	0	2	2	2	0	1	1	0	0	0	1	2	0	0	1	1	1	1	1	0	0	1	1	1	0	0	1	0	0	0	0	0
163	0	0	0	0	0	1	1	2	0	0	1	2	2	0	1	0	0	0	2	2	2	0	2	2	0	0	1	1	1	1	0	0	0	1	0	1	2	0	2	2	0	1	0	2	0	2	0	0	2
164	0	0	0	0	0	1	2	0	2	2	0	0	0	0	0	0	0	1	1	1	2	0	2	2	0	0	1	0	0	1	0	2	1	0	0	1	1	1	0	0	1	1	0	2	0	1	0	0	0
165	1	0	0	0	0	1	2	2	0	0	0	0	0	0	0	0	0	1	1	1	1	0	2	2	0	0	2	0	0	2	1	1	1	1	0	1	2	0	1	1	1	0	1	1	1	1	0	0	2
166	1	0	0	0	0	1	1	1	0	0	1	1	1	0	0	0	1	2	1	1	1	0	2	2	0	0	0	0	1	1	0	1	1	2	2	2	0	0	1	1	1	0	1	2	1	0	0	0	1
167	0	0	0	0	0	0	1	1	1	2	0	0	0	0	0	0	0	0	2	2	2	1	2	2	0	0	1	0	1	1	0	1	1	1	0	1	1	0	0	0	1	2	0	2	0	0	1	0	2
168	0	0	0	0	0	0	2	1	1	1	0	0	0	0	0	0	0	1	2	1	2	1	2	2	0	0	2	1	1	2	0	2	2	0	0	1	2	0	1	1	1	0	0	1	0	0	0	0	0
169	0	0	0	0	0	1	2	1	1	2	0	0	0	0	0	0	1	2	1	2	2	1	2	2	0	1	2	0	0	1	0	2	1	0	0	1	1	0	0	0	1	0	1	1	0	0	0	0	1
170	0	0	0	0	1	1	1	2	0	0	1	1	2	0	1	0	0	0	2	2	1	0	2	2	0	0	1	0	1	2	0	2	1	0	0	1	2	0	1	1	0	0	0	2	0	0	1	0	1
171	0	0	0	0	1	2	1	2	0	0	0	0	1	1	0	0	0	0	1	1	1	0	2	2	0	0	1	1	1	1	1	2	2	0	0	0	1	0	0	0	1	1	0	2	0	0	0	0	0
172	0	0	0	0	0	0	2	2	1	1	1	0	0	0	0	0	0	1	1	1	2	0	1	1	0	1	1	1	1	1	1	1	1	2	0	2	1	1	1	1	0	1	0	2	1	0	0	0	1
173	0	0	0	0	1	1	1	1	1	1	1	0	0	0	0	0	0	2	0	1	2	0	0	2	0	0	2	0	0	2	0	2	1	1	0	2	1	1	0	0	1	0	0	1	0	1	0	0	1
174	0	0	0	0	0	2	2	2	0	0	1	0	0	0	0	0	0	1	1	1	1	0	2	2	0	0	0	0	0	1	0	2	2	1	1	1	2	0	0	0	0	0	0	2	0	1	0	0	0
175	1	0	0	0	0	1	1	2	0	0	1	0	1	0	1	0	0	1	1	1	1	0	2	2	0	0	1	2	2	1	0	1	1	1	0	1	2	0	1	1	1	0	0	2	0	0	0	0	0
176	1	0	0	0	1	1	1	2	0	0	1	0	1	0	1	0	0	0	2	2	1	1	2	2	0	0	1	0	0	2	0	2	1	0	0	1	2	0	1	1	1	0	0	2	0	2	0	1	1
177	0	0	1	1	0	1	2	1	1	2	0	1	2	0	1	0	0	0	2	2	2	1	2	2	0	0	2	1	1	1	2	1	1	2	0	2	1	0	1	1	1	0	1	2	1	1	0	0	2
178	0	0	0	0	1	1	2	2	0	0	0	0	0	0	0	0	0	0	2	1	2	0	2	2	0	0	2	0	0	2	0	2	1	1	0	1	2	1	0	0	1	2	0	2	0	0	0	0	1
179	1	0	0	0	0	1	2	1	1	1	0	0	0	0	0	0	0	1	1	1	2	1	0	1	0	0	1	1	1	2	0	0	1	0	0	2	1	0	0	0	0	0	1	2	1	0	0	0	0
180	1	0	0	0	0	1	1	2	0	0	1	0	1	1	0	1	0	0	2	2	2	0	2	2	0	0	2	0	0	2	1	2	2	0	0	0	2	0	1	1	0	0	0	0	0	1	0	0	1
181	1	0	0	0	0	1	2	2	0	1	0	1	1	0	0	0	1	2	0	0	2	1	1	1	1	1	2	0	0	2	1	1	1	0	0	0	1	1	0	0	0	0	0	2	0	1	0	0	0
182	0	0	0	0	0	1	2	1	1	1	1	0	0	0	0	0	0	2	0	0	2	0	1	1	1	1	2	0	0	2	0	1	1	1	0	2	1	0	1	1	1	1	1	2	1	1	1	0	1
183	0	0	0	0	0	0	2	1	1	1	0	0	2	0	1	0	0	0	2	2	2	0	2	2	0	0	2	0	0	2	0	2	2	2	0	2	1	1	0	0	1	0	1	2	1	1	0	0	1
184	0	0	0	0	1	1	2	2	0	1	0	0	1	0	0	0	0	0	1	1	1	0	2	2	0	0	1	0	1	1	0	2	1	0	0	1	1	0	0	0	1	0	1	1	0	1	0	0	1
185	1	1	0	0	1	2	2	1	1	1	0	0	0	0	0	0	0	1	0	0	2	1	2	2	0	0	1	0	1	1	1	1	2	1	0	1	0	0	0	0	1	1	0	2	2	0	0	0	1
186	0	0	0	0	0	1	2	2	0	1	0	0	1	0	1	0	0	1	0	0	0	0	2	2	0	0	1	0	1	1	1	2	1	1	0	2	1	0	0	0	1	0	0	2	0	0	0	0	1
187	0	0	0	0	0	0	1	1	1	1	1	0	1	0	1	0	0	1	2	2	2	1	2	2	0	0	1	1	1	1	1	2	2	0	0	1	2	0	1	1	0	1	0	2	1	1	0	2	2
188	0	0	0	0	0	0	2	0	2	2	0	0	0	0	0	0	1	0	2	1	2	0	1	1	0	1	1	1	1	1	0	1	1	0	0	1	1	0	1	1	1	1	1	2	1	1	1	0	1
189	0	0	0	0	1	1	1	2	0	0	1	0	0	0	0	0	0	2	0	1	2	0	2	2	0	1	2	1	1	2	0	0	0	1	0	1	2	0	2	1	0	0	0	1	1	1	0	1	1
190	0	0	0	0	0	0	2	2	1	1	0	0	0	0	0	0	0	1	1	1	2	0	2	2	0	0	1	1	1	1	1	1	1	0	0	1	1	0	2	2	0	1	0	1	1	0	0	0	0
191	1	0	0	0	0	1	2	2	0	1	0	0	0	0	0	0	0	2	1	1	1	2	2	2	0	0	1	1	1	1	0	2	1	1	0	1	1	0	2	2	0	0	0	2	0	0	0	0	0
192	1	0	0	0	1	1	2	2	0	0	1	0	1	0	1	0	0	0	2	2	2	0	2	2	0	0	1	0	1	1	0	1	0	1	1	1	2	0	1	0	1	1	0	2	0	2	0	0	1
193	1	0	0	0	1	1	1	1	1	1	0	0	0	0	0	0	0	1	1	1	1	0	2	2	0	0	0	1	2	0	0	1	1	2	1	2	2	0	1	1	0	0	0	1	1	1	0	0	0
194	0	0	0	0	0	0	1	2	0	0	1	0	0	0	0	0	0	0	2	2	2	0	1	1	1	1	1	0	1	1	0	2	1	0	0	1	2	0	0	0	1	0	1	2	0	0	0	0	2
195	0	0	0	0	0	1	2	2	0	0	0	0	1	0	0	0	0	0	1	1	2	0	2	2	0	0	1	1	2	0	1	1	1	2	1	2	1	1	0	0	0	0	0	1	0	0	1	0	1
196	1	0	0	0	0	1	2	1	2	2	0	1	1	0	1	0	0	2	0	0	0	1	2	2	0	0	2	0	0	2	0	1	1	1	0	1	2	0	1	1	0	0	0	0	0	0	0	0	0
197	1	0	0	0	0	2	1	2	0	0	2	1	2	0	0	0	0	0	1	1	1	1	1	1	1	1	1	1	1	1	1	1	1	0	0	0	2	0	0	0	0	0	0	0	2	1	0	1	2
198	1	0	0	0	0	2	2	2	0	0	0	0	2	0	2	0	0	0	2	2	2	1	2	2	0	0	1	0	1	2	0	1	0	2	0	2	1	0	0	0	1	0	0	1	0	0	0	1	1
199	1	0	0	0	0	2	1	1	1	1	2	1	1	0	1	0	0	1	1	1	1	0	2	2	0	1	1	0	1	1	0	1	1	1	0	1	1	0	0	0	2	0	0	2	0	1	0	0	1
200	0	0	0	0	0	1	1	2	0	0	1	1	0	0	1	1	0	1	1	1	1	0	2	2	0	0	1	0	2	0	0	1	1	1	0	1	0	0	0	0	2	0	0	0	1	0	0	1	1
201	1	0	0	0	0	0	1	2	0	0	1	1	0	0	0	0	0	1	1	1	2	0	1	1	0	1	1	1	0	1	1	2	2	0	0	1	1	0	1	0	1	0	0	2	1	1	0	1	2
202	1	0	0	0	0	1	2	1	1	1	0	0	0	0	0	0	0	1	1	1	2	0	1	1	0	0	2	0	0	2	1	1	1	2	1	2	2	0	1	1	0	0	0	1	0	0	1	0	1
203	0	0	0	0	0	1	2	2	0	0	1	0	1	0	1	0	0	0	2	1	2	0	2	2	0	1	1	0	1	1	0	1	1	0	0	0	2	0	1	1	1	0	0	2	0	0	0	0	2
204	1	0	1	0	0	1	2	2	0	1	0	0	0	0	0	0	0	1	1	0	1	1	2	2	0	0	1	1	2	0	1	1	1	1	0	1	1	1	0	0	1	0	0	1	0	0	0	0	0
205	0	0	0	0	0	2	1	0	2	2	0	0	2	0	1	0	1	2	1	1	1	0	2	2	0	0	2	0	0	2	0	2	2	2	1	2	2	0	0	0	0	0	1	2	1	1	0	1	1
206	1	0	0	0	0	1	1	2	0	2	0	0	1	0	1	0	0	1	1	1	2	0	2	2	0	0	1	0	1	0	0	1	1	2	0	2	2	0	1	1	1	2	0	2	0	0	0	0	0
207	0	0	0	0	1	2	2	2	0	0	1	1	2	0	1	1	0	1	1	1	1	0	1	1	0	0	1	0	0	1	0	0	0	2	0	1	2	0	0	0	1	0	0	2	0	0	1	0	1
208	1	0	1	0	0	1	1	1	0	0	1	1	2	0	1	0	0	0	2	2	2	0	2	2	0	0	2	0	0	2	0	0	0	1	0	1	0	0	1	1	1	0	2	2	1	1	0	0	0
209	0	1	0	0	0	1	1	1	1	1	1	0	0	0	0	0	0	0	2	2	2	1	2	2	0	0	2	1	1	1	2	0	0	2	0	2	2	0	1	1	1	0	0	1	0	1	0	0	0
210	1	0	1	1	0	2	2	0	2	2	0	1	2	0	2	0	0	0	2	1	2	0	2	2	0	2	1	1	1	2	0	1	1	1	1	1	2	0	1	0	1	0	0	2	0	0	0	0	2
211	0	0	0	0	0	1	1	2	0	1	1	1	1	0	0	0	0	1	1	1	1	0	1	1	1	1	2	0	0	1	1	1	1	0	0	1	2	0	1	1	1	2	0	2	0	0	0	1	1
212	1	0	0	0	0	1	2	0	2	2	0	1	0	0	1	1	1	1	2	2	1	0	2	2	0	0	1	0	0	1	0	2	1	1	0	1	0	0	0	0	2	0	0	2	0	0	0	0	2
213	0	0	0	0	0	0	1	2	0	0	1	1	1	1	0	1	0	1	2	2	2	1	1	1	0	0	1	0	0	2	0	0	1	1	0	2	1	0	0	0	2	0	0	2	0	2	1	0	2
214	0	0	0	0	0	1	1	2	0	0	2	0	1	0	1	0	0	0	1	1	2	0	2	2	0	0	1	0	1	0	0	2	1	0	0	0	0	0	1	1	1	2	0	2	0	0	0	0	0
215	0	0	0	0	0	0	2	2	0	1	0	1	0	0	0	0	1	2	1	1	1	0	2	2	0	1	1	0	0	1	0	2	2	1	0	2	0	0	0	0	2	0	1	2	0	1	0	0	1
216	0	0	0	0	0	1	1	1	1	1	1	0	0	0	0	0	0	0	2	1	2	0	1	1	0	1	1	1	1	1	1	2	1	2	0	2	2	0	2	2	0	0	1	2	1	2	0	0	0
217	0	0	0	0	0	1	1	1	1	1	2	1	2	0	1	0	0	0	2	2	2	0	2	2	0	0	1	0	0	1	1	2	2	0	0	0	1	1	0	0	1	0	0	1	0	0	1	0	1
218	1	0	0	0	0	2	2	2	0	1	0	0	0	0	0	0	0	2	1	1	2	0	2	2	0	0	2	1	1	1	2	0	0	1	1	2	1	1	1	1	0	0	0	2	0	1	1	0	1
219	1	0	0	0	0	0	1	1	1	1	1	0	0	0	0	0	0	1	0	0	0	0	2	2	0	1	0	1	1	0	1	2	2	0	0	1	2	0	2	1	0	0	0	2	0	1	0	0	0
220	0	0	0	0	1	1	1	2	0	0	1	2	2	0	1	0	0	0	2	2	1	0	1	1	0	0	1	1	1	1	1	1	1	0	0	1	0	0	0	1	1	0	0	1	0	0	0	0	1
221	0	0	0	0	0	0	2	2	0	1	0	0	2	0	2	0	0	0	2	2	2	1	2	2	0	0	0	0	0	1	0	1	1	2	1	2	1	0	1	1	1	0	0	1	1	1	1	0	1
222	0	0	0	0	0	1	2	2	0	0	0	0	0	0	0	0	0	2	0	0	1	0	2	2	0	0	1	0	0	1	0	2	1	0	0	1	1	0	0	0	2	0	0	1	0	0	0	0	1
223	0	0	0	0	0	2	2	1	1	1	0	0	1	0	1	0	0	0	2	2	2	0	2	2	0	0	2	0	0	2	1	0	0	2	1	2	2	0	1	1	0	1	0	1	1	0	0	0	0
224	0	0	1	0	0	1	1	2	0	0	1	0	1	0	1	0	0	0	2	2	2	0	0	2	0	0	1	1	2	0	1	0	0	1	0	0	1	0	0	0	2	0	0	2	0	1	0	1	1
225	0	0	0	0	0	0	2	2	0	0	0	0	2	0	2	1	0	1	1	1	2	0	2	2	0	0	2	0	0	2	0	0	0	1	1	2	2	0	2	1	0	0	1	1	1	2	0	0	1
226	1	0	0	0	0	1	2	2	0	1	0	1	2	0	2	0	0	1	1	0	1	0	2	2	0	0	2	0	0	2	0	1	1	2	0	2	2	0	1	0	1	2	0	2	0	1	0	0	1
227	0	0	0	0	0	1	2	0	1	1	0	2	1	0	2	1	0	0	2	2	2	0	0	0	0	0	2	0	0	0	0	0	0	2	1	2	2	0	1	1	1	0	0	1	0	0	0	0	0
228	0	0	0	0	1	1	0	2	1	1	0	0	0	0	0	0	0	2	0	1	1	1	1	1	1	1	1	1	2	0	1	1	1	1	0	2	0	0	0	0	2	1	0	2	0	0	0	0	1
229	1	0	0	0	0	0	2	2	0	0	0	0	1	0	1	0	0	0	1	1	1	1	1	1	1	1	2	0	0	2	2	1	1	1	0	1	2	0	2	1	0	2	0	2	0	0	0	0	1
230	1	0	0	0	0	0	1	1	1	1	1	1	1	0	1	0	0	1	1	1	1	0	1	1	0	0	1	0	1	1	0	1	1	0	0	1	1	1	0	0	1	2	0	2	0	0	0	0	0
231	0	0	0	0	0	1	1	2	0	0	1	0	0	0	0	0	0	0	2	2	2	1	2	2	0	0	0	1	2	0	1	2	2	1	1	1	1	0	0	0	0	0	0	2	0	1	0	0	2
232	0	0	0	0	0	0	2	1	2	2	0	0	0	0	0	0	0	0	2	2	1	1	2	2	0	0	0	1	1	0	1	2	1	0	0	1	1	0	0	0	1	0	0	1	0	0	0	0	1
233	0	0	1	0	0	1	1	0	2	2	0	0	1	1	0	1	0	0	2	2	2	1	1	1	1	1	1	1	1	1	1	1	1	2	2	2	1	0	1	1	1	0	0	0	0	1	0	0	0
234	1	0	0	0	0	0	1	2	0	0	1	0	1	0	1	0	0	0	2	1	2	0	2	2	0	0	1	1	2	0	1	1	2	1	0	1	1	0	1	1	1	0	1	1	1	1	0	0	1
235	1	1	0	0	0	1	1	1	1	1	0	2	2	0	1	0	0	1	1	1	1	0	2	2	0	1	2	0	0	1	0	0	0	2	0	2	2	0	2	2	0	0	0	2	0	0	0	0	2
236	0	0	1	0	1	2	2	1	1	1	0	0	0	0	0	0	0	1	1	1	1	1	2	2	0	0	2	0	0	1	0	1	1	0	0	1	1	0	1	1	1	0	0	1	0	1	0	0	0
237	0	0	0	0	1	1	1	1	1	1	1	0	1	0	1	0	0	1	1	1	1	0	1	1	0	0	1	1	2	0	1	1	1	1	1	1	2	1	1	1	0	1	0	1	0	0	0	0	1
238	0	0	1	0	1	2	1	1	2	2	0	1	1	0	0	0	0	0	2	2	2	1	2	2	0	0	2	0	0	2	0	0	0	1	1	1	1	0	0	0	1	1	0	1	1	0	0	1	1
239	0	0	0	0	0	1	1	2	1	1	1	0	0	0	0	0	1	1	1	1	1	1	1	1	1	1	1	0	0	1	1	1	1	1	1	1	1	0	0	0	1	0	0	2	0	0	0	2	2
240	0	0	0	0	0	2	0	2	0	0	1	0	1	0	1	0	0	1	1	1	1	1	2	2	0	0	0	0	1	1	0	1	2	1	0	1	1	1	0	0	1	0	0	0	0	0	0	0	1
241	0	0	0	0	0	1	2	1	1	1	0	0	0	0	0	0	1	2	0	0	1	1	1	1	1	1	1	1	1	1	0	1	1	1	0	2	0	0	0	0	2	0	0	1	0	1	1	0	1
242	1	0	0	0	0	2	2	0	2	2	0	0	1	0	1	0	1	1	1	2	2	0	2	2	0	0	1	0	0	1	1	1	1	1	1	1	1	0	2	2	0	0	2	2	1	1	0	0	0
243	1	0	0	0	0	2	1	2	0	0	1	1	1	0	0	0	0	1	1	1	1	1	2	2	0	0	1	0	0	2	1	2	1	2	2	2	1	0	0	0	2	1	0	2	0	2	0	0	0
244	0	0	0	0	0	2	1	2	1	1	0	0	0	0	0	0	0	1	1	1	1	0	2	2	0	0	1	1	1	1	0	1	1	2	1	2	0	0	1	1	1	0	0	2	0	1	0	0	0
245	1	0	0	0	0	0	2	2	1	1	0	0	0	0	0	0	0	0	2	2	2	1	2	2	0	0	2	0	0	2	0	0	0	2	1	1	1	0	0	0	2	0	0	1	0	0	0	0	2
246	1	0	1	0	1	1	1	2	0	0	1	0	0	0	0	0	0	1	1	1	1	0	2	2	0	1	1	0	1	0	0	0	0	2	0	2	1	0	2	2	0	1	0	1	1	0	0	0	0
247	0	0	0	0	0	1	2	1	1	1	0	2	2	0	0	0	0	1	1	1	0	1	1	1	1	1	1	1	1	1	1	1	1	0	0	2	1	0	0	0	2	1	0	2	1	1	1	0	2
248	0	0	1	1	1	2	1	0	2	2	0	0	1	0	0	0	0	1	2	2	2	0	2	2	0	0	2	0	0	2	1	2	2	0	0	0	1	0	0	0	1	0	1	2	1	2	0	0	1
249	1	0	0	0	0	1	2	2	0	0	1	0	1	1	0	1	0	0	2	2	2	0	2	2	0	0	2	0	0	2	0	1	1	1	0	2	2	0	2	2	0	0	0	2	0	0	0	0	0
250	0	0	0	0	0	0	2	1	0	0	1	0	1	1	0	0	0	1	1	1	2	1	1	1	1	1	1	0	1	1	0	1	1	0	0	1	0	0	0	0	1	0	1	1	1	1	0	0	2
251	0	0	0	0	0	0	2	1	1	2	0	0	0	0	0	0	0	1	1	0	1	0	2	2	0	0	1	0	1	0	0	1	1	1	1	1	1	0	0	0	2	0	1	2	1	0	0	0	1
252	0	0	0	0	0	1	2	1	2	2	0	0	1	0	0	0	0	0	2	2	2	0	2	2	0	0	2	0	0	2	2	1	1	1	0	1	2	0	1	1	0	0	1	2	1	0	0	0	1
253	0	0	1	1	0	2	2	0	1	1	0	0	1	0	0	0	0	0	2	1	2	1	2	2	0	0	2	0	0	2	0	0	1	0	0	2	1	1	0	0	0	0	0	1	1	0	0	0	1
254	1	0	0	0	0	2	2	1	0	0	0	1	2	0	1	0	0	2	0	0	1	0	2	2	0	0	1	0	1	1	0	2	1	1	1	1	2	0	1	1	1	1	0	2	0	0	0	0	0
255	1	0	0	0	0	1	2	1	1	1	0	2	2	0	2	0	0	0	2	2	2	1	2	2	0	0	2	0	0	2	1	0	0	2	1	2	1	0	2	2	0	1	0	2	1	1	0	0	1
256	1	0	0	0	0	2	2	1	0	1	0	0	0	0	0	0	0	1	1	1	1	0	1	1	1	1	2	0	0	2	1	2	2	1	0	1	2	0	2	1	0	0	0	1	0	0	0	0	1
257	1	0	0	0	0	2	2	0	1	1	0	1	1	0	0	0	0	2	1	2	2	0	1	1	0	0	2	0	0	2	1	1	0	2	0	2	2	0	1	1	1	1	0	2	1	0	0	0	2
258	0	0	0	0	0	1	1	1	0	0	2	0	1	0	1	0	0	0	2	0	2	1	2	2	0	0	2	2	2	2	0	0	0	0	0	1	1	0	1	1	1	0	1	1	1	1	0	0	0
259	1	0	0	0	0	0	1	1	1	1	1	0	1	0	1	0	0	0	2	2	2	1	2	2	0	0	2	0	0	2	0	0	1	1	0	2	0	0	1	1	1	1	1	2	1	1	0	0	1
260	0	0	0	0	0	0	2	1	1	1	1	0	1	0	1	1	0	1	1	1	2	0	2	2	0	0	2	0	0	2	0	1	2	1	0	2	2	0	2	1	0	0	1	2	1	2	0	0	0
261	0	0	0	0	1	2	1	1	1	1	1	0	0	0	0	0	0	1	1	1	2	0	2	2	0	0	1	0	2	0	0	2	2	0	0	0	0	0	1	1	1	0	0	1	0	0	0	0	2
262	1	1	0	0	1	1	2	2	0	0	1	0	0	0	0	0	0	1	1	1	1	0	2	2	0	0	0	2	2	1	1	2	1	0	0	1	2	0	1	1	1	0	0	0	1	0	0	0	1
263	1	0	0	0	0	0	1	1	1	1	1	1	1	0	1	0	0	1	1	1	1	0	2	2	0	0	0	1	0	0	1	2	2	2	1	2	1	0	1	1	1	0	1	1	1	1	0	0	0
264	0	0	0	0	0	0	2	1	1	1	0	0	0	0	0	0	0	1	1	1	1	0	2	2	0	0	2	1	1	1	2	2	2	1	0	2	0	0	0	0	2	1	0	2	1	1	0	0	1
265	0	0	0	0	0	0	1	1	1	1	1	0	1	0	1	0	0	0	2	2	2	0	1	1	1	1	1	0	1	1	0	2	2	1	0	2	1	0	0	0	2	1	0	1	0	0	0	0	1
266	0	0	0	0	0	0	2	1	1	1	0	1	1	0	1	0	0	1	2	1	2	0	0	0	0	0	1	0	1	1	0	0	0	2	0	2	1	0	2	2	0	1	0	2	0	1	0	2	2
267	0	0	0	0	0	2	2	1	1	2	0	0	0	0	0	0	0	0	2	1	2	0	2	2	0	0	1	0	0	1	1	0	0	2	0	2	2	0	2	2	0	0	0	1	0	0	0	0	1
268	1	0	0	0	0	1	0	2	0	0	1	1	2	0	2	1	1	1	1	2	2	0	1	2	0	0	2	0	0	0	0	1	1	2	2	2	2	0	1	1	1	2	0	2	0	0	0	0	1
269	0	0	1	0	0	1	2	1	1	1	1	1	1	0	0	0	0	0	2	2	2	1	1	1	1	1	2	1	1	0	1	0	0	2	0	2	1	0	0	0	1	0	0	0	0	0	0	0	0
270	1	0	0	0	0	2	2	2	1	1	0	0	0	0	0	0	0	1	1	1	2	0	2	2	0	0	2	0	1	1	0	1	1	1	0	1	1	1	0	0	1	0	0	1	0	0	0	0	0
271	0	0	1	0	0	1	2	1	1	1	1	0	0	0	0	0	0	1	1	1	1	0	2	2	0	1	2	0	0	2	2	0	0	2	1	2	2	0	2	2	0	0	0	1	0	0	1	0	1
272	1	0	0	0	0	2	2	1	1	2	0	0	1	0	1	0	0	0	2	1	2	0	2	2	0	0	2	0	0	1	0	2	2	0	0	1	2	0	1	1	0	0	0	1	2	1	0	0	1
273	0	0	0	0	0	1	2	1	1	2	0	0	0	0	0	0	0	0	1	2	2	0	2	2	0	1	2	1	1	2	0	1	1	1	0	1	2	0	0	0	0	0	1	1	1	0	0	0	1
274	0	0	0	0	0	2	2	2	0	1	1	0	0	0	0	0	0	1	2	2	2	0	1	1	0	0	1	0	2	0	0	1	1	0	0	0	2	1	1	1	0	0	1	2	1	1	0	0	1
275	0	0	0	0	0	1	2	2	0	0	0	0	0	0	0	0	1	0	2	1	2	0	2	2	0	0	1	0	1	1	0	1	1	1	1	1	0	0	0	0	1	0	0	0	1	1	0	1	2
276	0	0	0	0	0	1	2	2	1	1	0	0	0	0	0	0	0	2	1	1	2	0	2	2	0	0	2	0	0	2	0	1	1	1	0	1	2	0	2	2	0	0	1	1	1	1	0	0	0
277	0	1	0	0	1	1	2	2	0	0	0	0	0	0	0	0	0	0	2	2	2	1	1	1	0	1	0	1	2	0	0	1	0	2	0	2	2	0	1	0	1	0	1	2	1	2	0	0	1
278	0	0	0	0	0	0	1	2	1	1	1	0	0	0	0	0	0	1	1	1	2	0	1	1	0	0	2	1	1	2	0	1	1	2	1	2	1	0	1	1	1	0	1	1	1	0	0	0	2
279	0	1	0	0	0	1	2	2	0	1	0	0	0	0	0	0	1	2	1	1	1	0	1	1	0	0	2	0	0	2	2	1	0	2	1	2	2	0	1	1	0	0	1	2	1	1	0	0	1
280	1	1	0	0	1	1	1	1	1	2	1	0	1	0	1	0	0	0	2	2	2	1	2	2	0	0	1	1	1	1	0	1	1	0	0	1	1	0	0	0	1	0	0	2	0	0	0	0	0
281	0	0	0	0	1	1	1	1	1	2	1	0	2	1	0	1	0	0	2	2	2	1	2	2	0	0	2	0	0	1	0	0	0	2	0	2	2	0	1	1	1	0	1	2	1	2	0	0	1
282	1	0	0	0	1	2	2	1	0	0	0	0	0	0	0	0	0	1	1	1	1	1	1	1	1	1	1	1	2	1	0	1	1	1	0	1	0	0	1	1	1	1	0	2	1	1	1	0	1
283	0	0	0	0	0	1	1	2	0	0	0	0	0	0	0	0	0	1	0	0	0	0	2	2	0	0	2	0	0	1	0	0	0	2	0	2	1	1	0	0	0	0	2	2	1	1	0	0	1
284	0	0	0	0	1	1	2	1	1	1	1	0	0	0	0	0	0	1	1	1	2	0	2	2	0	0	1	0	1	1	0	0	0	1	1	2	1	0	1	1	1	0	0	2	0	1	0	0	2
285	0	0	0	0	0	0	1	1	1	1	1	1	1	0	0	0	0	0	2	0	2	1	1	1	0	0	0	0	0	0	0	2	2	0	0	0	1	0	0	0	1	0	1	2	1	0	0	0	0
286	1	0	0	0	0	0	2	0	2	2	0	2	1	0	2	1	0	1	1	1	2	1	1	2	0	0	2	0	0	2	1	0	1	1	0	1	1	1	0	0	1	0	0	0	0	0	0	1	1
287	0	0	1	0	0	1	2	2	0	1	0	0	0	0	0	0	0	2	0	0	1	1	1	2	0	0	1	0	1	1	0	1	1	0	0	0	1	1	1	1	0	0	1	2	1	0	0	1	1
288	0	0	0	0	0	1	2	0	1	1	0	0	0	0	0	0	0	0	2	2	2	0	1	1	0	0	1	1	1	1	1	0	0	1	0	1	1	0	1	1	1	0	0	2	1	0	0	0	1
289	0	0	0	0	0	1	1	2	0	0	0	1	1	0	0	0	1	2	1	1	1	0	2	2	0	1	2	2	2	2	0	1	1	0	0	1	1	0	1	1	1	0	1	2	1	0	0	1	1
290	1	0	1	0	0	1	2	2	0	0	0	1	1	0	0	0	0	1	1	1	1	1	2	2	0	0	1	1	1	1	0	1	1	2	1	2	2	0	2	2	0	0	1	2	1	1	0	0	1
291	1	0	0	0	0	1	0	1	1	1	1	2	2	0	2	0	0	0	2	2	2	1	2	2	0	0	1	0	2	0	0	0	0	2	1	2	2	0	1	0	0	0	1	2	1	0	0	0	1
292	0	0	0	0	0	0	1	1	2	2	0	1	2	0	1	0	0	1	1	1	2	0	2	2	0	0	2	1	1	2	0	1	1	1	0	1	1	0	1	1	1	0	1	1	1	0	0	0	0
293	0	0	0	0	0	1	2	1	1	1	0	1	1	0	0	0	0	1	0	0	1	1	2	2	0	0	1	1	1	1	0	1	1	2	0	2	0	0	0	0	2	0	0	2	0	0	0	0	1
294	0	0	0	0	0	0	2	2	0	1	0	0	1	0	1	0	0	0	2	2	2	2	0	1	1	1	2	0	1	1	1	2	2	1	1	1	0	0	1	1	1	0	1	2	1	1	0	1	1
295	1	1	0	0	1	1	2	1	1	2	0	0	1	0	1	0	0	1	0	0	1	0	2	2	0	0	1	2	2	1	1	1	1	1	0	1	1	0	1	1	1	0	1	2	1	1	0	0	1
296	1	0	0	0	0	1	2	1	1	1	0	0	1	0	1	0	0	2	0	0	0	0	2	2	0	0	1	0	0	1	1	2	2	2	0	2	2	0	1	1	1	1	1	2	1	1	0	0	0
297	1	0	0	0	1	1	2	2	0	0	1	1	0	0	1	1	0	0	2	2	2	1	2	2	0	0	2	1	1	0	1	0	0	1	0	1	0	0	0	0	1	2	0	2	0	0	1	0	1
298	0	0	0	0	0	0	1	2	0	0	1	1	1	0	0	0	0	1	1	1	2	0	1	2	0	1	0	0	1	1	0	0	0	1	1	1	1	0	0	0	1	2	0	2	0	2	0	0	0
299	0	0	0	0	1	2	2	2	0	0	0	0	0	0	0	0	0	0	2	2	2	1	2	2	0	0	0	1	1	0	0	2	2	1	0	1	1	1	0	0	0	0	0	1	2	1	0	1	2
300	0	0	0	0	0	2	2	1	1	2	0	0	1	0	1	0	0	1	1	1	1	0	1	1	1	1	1	0	2	0	0	1	2	0	0	0	0	0	0	0	1	1	0	2	0	2	0	0	2
301	0	0	0	0	1	1	1	1	1	1	1	1	2	1	1	1	0	1	1	1	1	0	2	2	0	0	1	0	0	1	1	1	1	0	0	0	2	0	0	0	1	1	0	2	1	0	0	0	0
302	0	0	1	1	0	2	1	1	1	1	0	1	2	0	1	0	0	1	1	1	1	1	0	0	1	1	1	1	1	1	1	0	0	2	1	1	1	0	0	0	2	1	0	1	1	0	0	0	1
303	1	1	0	0	0	0	2	1	1	1	0	1	2	0	2	1	0	0	2	2	2	1	1	1	1	0	2	1	1	1	2	0	0	1	1	1	1	0	1	1	1	1	1	2	1	1	0	0	0
304	1	1	0	0	0	1	1	1	1	1	1	2	1	0	2	1	0	1	1	1	1	1	2	2	0	0	1	2	2	1	0	2	1	0	0	1	1	0	0	0	2	1	0	2	2	0	1	1	2
305	0	0	0	0	1	1	2	1	0	0	0	0	0	0	0	0	0	0	2	2	2	0	0	1	0	0	2	0	0	2	0	1	0	1	1	1	2	1	1	1	0	0	0	1	0	0	0	1	2
306	0	0	0	0	0	1	2	2	0	1	0	0	0	0	0	0	0	0	2	2	2	1	2	2	0	0	2	0	0	2	0	0	0	2	0	2	2	0	1	0	2	0	0	1	0	0	0	0	0
307	1	0	0	0	0	0	1	1	1	1	1	0	0	0	0	0	0	1	1	1	1	0	2	2	0	1	1	1	1	1	1	0	0	2	0	2	2	0	2	2	0	0	1	2	1	1	0	0	1
308	1	0	0	0	0	1	1	1	1	2	0	1	1	0	1	0	0	0	1	2	2	1	2	2	0	1	2	1	1	2	0	0	1	1	0	1	0	0	0	0	2	0	0	0	0	0	0	0	0
309	0	0	0	0	1	1	2	2	0	1	0	0	1	0	0	0	0	1	1	1	1	0	2	2	0	0	2	0	0	2	0	1	1	2	0	2	0	0	0	0	1	1	1	2	1	1	1	0	1
310	0	0	0	0	0	1	2	2	1	1	0	0	0	0	0	0	1	2	0	0	1	1	2	2	0	1	1	1	1	1	1	1	1	2	1	1	0	0	0	0	1	0	0	1	0	0	0	0	0
311	1	0	0	0	0	1	1	2	0	1	1	1	2	0	1	0	1	1	2	2	1	1	2	2	0	0	0	0	1	0	0	2	2	2	1	2	1	1	0	0	1	0	0	2	0	0	0	0	1
312	0	0	0	0	0	2	2	1	1	1	1	0	1	1	0	1	0	1	1	1	2	0	2	2	0	0	2	0	0	2	1	1	0	2	1	2	2	1	0	0	1	0	0	1	0	0	0	1	2
313	1	0	0	0	0	0	2	0	1	1	0	0	1	0	1	0	0	1	1	1	2	0	2	2	0	0	2	1	1	2	0	0	0	2	1	1	1	0	1	1	1	0	0	1	0	0	0	0	0
314	0	0	0	0	0	1	2	0	2	2	0	1	1	0	0	0	0	1	1	1	1	2	2	2	0	0	2	0	0	2	0	1	1	2	1	1	2	0	2	2	0	0	0	1	0	0	0	0	1
315	0	0	0	0	0	1	2	1	1	1	1	0	1	0	1	0	0	0	2	2	2	1	2	2	0	0	1	0	0	1	1	2	2	0	0	1	1	0	0	0	1	0	1	2	1	2	0	0	0
316	0	0	0	0	0	0	2	1	0	0	0	0	0	0	0	0	0	0	2	2	1	1	2	2	0	0	2	0	0	2	0	1	1	1	0	2	1	0	1	1	1	0	0	2	1	0	1	0	1
317	0	0	0	0	0	0	1	1	0	0	1	0	2	0	2	1	1	2	0	0	2	0	2	2	0	0	0	0	1	1	0	1	1	0	0	1	1	1	1	1	0	0	1	1	1	1	0	2	2
318	1	0	0	0	0	0	2	1	1	1	0	0	1	0	1	0	0	2	1	1	2	0	2	2	0	0	0	1	0	0	1	1	1	2	0	2	1	1	1	1	0	0	0	2	1	0	1	0	1
319	0	0	0	0	0	2	1	2	0	0	1	0	1	0	1	0	0	1	1	1	1	0	1	1	0	0	1	1	1	0	0	2	2	1	1	1	2	1	0	0	1	1	0	2	0	0	0	0	1
320	0	0	0	0	1	2	2	1	0	0	0	0	0	0	0	0	0	1	1	0	1	1	1	1	1	1	1	1	1	1	0	0	0	2	0	2	1	0	1	1	1	0	0	2	0	0	0	0	0
321	0	0	1	0	0	1	2	2	0	1	0	0	1	0	1	0	0	0	2	2	2	0	1	2	0	0	1	0	1	1	0	1	0	2	1	2	1	0	1	1	1	1	0	1	1	0	1	1	2
322	0	0	0	0	1	2	1	1	1	1	1	0	1	0	1	0	0	1	1	1	1	1	2	2	0	0	1	0	0	2	1	0	0	2	0	2	2	0	1	1	1	1	0	1	0	0	0	0	0
323	0	0	0	0	0	1	1	2	0	1	0	0	1	0	1	0	0	0	1	2	2	0	2	2	0	0	1	0	1	1	0	1	2	1	0	1	2	0	1	1	0	0	1	1	1	0	0	0	0
324	0	0	0	0	0	0	2	2	0	0	0	1	1	0	0	0	1	2	1	2	2	0	2	2	0	0	2	0	0	2	1	1	0	1	0	1	0	0	1	1	1	1	0	2	1	1	1	0	1
325	1	0	1	1	1	2	1	0	2	2	0	0	2	0	2	0	0	1	1	1	1	0	1	1	1	1	1	1	2	0	1	2	1	0	0	1	1	0	0	0	2	0	0	1	0	0	0	0	0
326	0	0	0	0	1	1	1	2	0	1	1	0	0	0	0	0	0	0	2	2	2	0	2	2	0	0	1	0	0	1	0	2	2	0	0	0	1	0	1	1	1	0	0	2	0	0	0	0	2
327	0	0	0	0	0	0	1	2	0	1	1	0	1	0	1	0	0	1	1	1	1	0	2	2	0	1	1	0	1	1	0	1	1	1	0	2	1	0	1	1	1	0	2	2	1	1	0	0	0
328	1	0	0	0	0	0	2	2	0	0	0	0	1	0	1	0	0	0	1	1	1	1	2	2	0	0	1	0	1	2	0	1	1	0	0	1	2	0	2	2	0	0	0	2	0	0	0	0	1
329	1	0	0	0	0	1	1	1	0	2	0	1	2	0	2	0	0	0	2	1	2	0	2	2	0	0	2	0	0	2	0	0	0	2	0	2	2	0	2	2	0	0	0	1	0	0	0	1	2
330	0	0	0	0	0	1	2	1	1	1	1	0	0	0	0	0	0	1	1	2	2	0	2	2	0	0	1	0	1	1	0	1	1	1	0	1	0	0	0	0	2	0	0	1	1	1	0	0	1
331	1	0	0	0	0	1	2	1	1	1	1	1	1	0	0	0	0	1	1	1	1	0	2	2	0	0	2	0	0	2	1	1	1	0	0	1	1	1	0	0	0	1	0	2	1	1	0	0	1
332	0	0	0	0	1	2	1	1	1	1	1	1	0	0	1	1	0	0	2	1	2	0	2	2	0	0	1	0	0	1	0	0	1	2	0	2	1	0	0	0	1	0	1	2	1	2	0	0	0
333	1	0	1	0	0	0	2	2	0	0	1	0	0	0	0	0	0	1	1	1	2	0	2	2	0	1	1	0	0	1	1	0	0	2	0	2	1	0	1	0	1	0	2	2	1	1	0	1	1
334	0	0	1	0	0	1	2	0	1	1	0	2	1	0	2	1	0	0	2	2	2	0	2	2	0	1	1	0	0	2	0	0	0	2	1	2	1	0	2	2	0	0	0	2	1	1	0	0	0
335	1	0	0	0	0	0	2	2	0	1	0	0	0	0	0	0	0	0	1	1	1	0	2	2	0	0	1	1	1	1	0	1	1	1	0	2	1	0	1	1	1	0	0	0	0	0	0	0	1
336	0	0	0	0	1	2	1	2	0	2	0	0	0	0	0	0	0	0	2	2	2	1	0	1	1	1	2	0	0	2	1	1	1	2	1	2	2	0	1	1	0	0	0	2	0	0	0	0	1
337	0	0	1	0	0	1	1	2	0	1	1	1	0	0	1	1	0	0	2	2	2	0	2	2	0	1	1	1	2	0	1	1	1	0	0	1	1	1	0	0	0	0	1	2	1	0	0	0	1
338	0	0	0	0	0	1	0	2	0	0	2	1	1	0	0	0	0	2	0	1	1	0	2	2	0	0	2	1	1	1	2	1	1	0	0	1	1	0	0	0	1	0	0	0	1	1	0	0	0
339	0	0	0	0	1	2	2	2	0	0	0	2	2	1	0	1	0	2	0	0	0	1	2	2	0	0	2	0	0	2	0	1	1	0	0	1	0	0	1	1	1	0	0	1	0	1	0	0	0
340	0	0	0	0	0	0	2	2	2	2	0	0	0	0	0	0	0	1	1	1	2	1	1	2	0	0	2	0	0	1	1	2	2	1	0	1	1	1	0	0	1	0	1	2	1	1	0	0	2
341	0	0	0	0	0	0	1	1	1	1	1	0	0	0	0	0	0	0	2	2	2	1	2	2	0	0	2	0	0	2	0	1	1	1	1	1	1	0	1	1	1	0	0	2	1	0	1	0	1
342	1	0	0	0	0	0	1	1	0	0	1	0	1	0	1	0	0	0	2	2	2	0	0	0	0	0	0	1	1	0	1	2	1	1	0	1	1	1	0	0	0	0	0	1	0	1	0	0	0
343	1	0	0	0	0	2	2	1	1	2	0	1	1	0	0	0	0	1	1	1	1	0	2	2	0	1	2	1	1	1	1	0	1	1	0	1	2	0	1	1	1	0	0	1	0	0	0	0	2
344	0	0	1	1	0	1	2	1	1	2	0	0	0	0	0	0	0	1	1	1	2	0	2	2	0	0	2	0	0	2	0	0	0	2	1	2	1	1	0	0	1	0	1	2	1	0	1	0	1
345	1	0	0	0	0	1	2	2	0	0	0	0	1	0	1	0	0	0	2	1	2	1	2	2	0	0	2	0	0	2	1	0	0	2	0	2	1	0	0	0	0	0	0	2	0	0	0	0	2
346	1	0	0	0	1	1	2	1	1	2	0	0	1	0	1	0	0	0	2	1	2	0	2	2	0	1	1	1	2	1	0	1	1	1	1	1	1	0	1	0	1	0	1	2	0	2	0	0	1
347	0	0	0	0	0	0	2	0	2	2	0	0	1	0	1	0	0	1	2	2	2	1	1	1	1	1	2	2	2	2	0	0	0	2	0	2	1	0	1	1	1	1	0	1	1	0	0	0	1
348	0	0	0	0	0	0	2	1	1	1	0	0	0	0	0	0	0	2	0	0	0	0	2	2	0	0	2	0	0	2	0	1	1	1	1	1	1	1	0	0	1	0	0	2	0	0	0	0	1
349	1	0	0	0	0	1	1	1	1	1	1	1	2	0	2	0	0	0	2	1	2	1	2	2	0	0	2	1	1	0	1	2	1	1	1	1	1	0	1	0	1	0	0	1	0	0	0	0	0
350	1	0	0	0	0	1	2	1	2	2	0	0	0	0	0	0	0	0	2	2	2	0	2	2	0	2	2	0	0	1	1	1	0	1	0	1	2	0	2	2	0	0	0	1	0	0	0	0	1
351	0	0	0	0	1	1	2	2	0	0	0	0	1	0	0	0	1	1	1	1	1	1	2	2	0	0	1	0	1	1	0	0	0	1	1	2	1	0	1	1	1	0	0	2	1	0	0	1	1
352	0	0	0	0	0	2	2	1	1	1	0	0	0	0	0	0	0	1	1	1	2	0	2	2	0	1	2	0	0	2	0	1	1	2	1	1	1	0	0	0	2	0	0	2	0	1	1	0	2
353	1	0	0	0	0	0	1	2	0	0	0	0	0	0	0	0	0	0	1	1	1	0	2	2	0	1	1	1	0	1	1	2	2	1	0	0	1	0	0	0	2	1	0	2	0	0	0	0	1
354	0	0	0	0	0	1	0	2	0	0	2	1	2	0	2	0	0	0	2	2	2	0	2	2	0	0	2	1	1	2	0	1	1	2	1	2	1	1	1	1	0	1	0	2	1	1	0	0	1
355	1	0	0	0	2	2	1	1	2	2	0	1	1	0	0	0	1	2	1	1	1	1	2	2	0	0	2	0	1	1	0	0	0	1	0	1	1	1	1	1	0	0	0	2	1	1	0	0	0
356	1	0	0	0	0	1	2	1	1	1	0	0	0	0	0	0	0	1	1	1	1	0	2	2	0	0	0	1	1	0	1	0	0	2	0	2	1	0	2	2	0	0	2	2	1	1	0	0	0
357	0	0	1	0	0	1	2	1	1	1	0	0	0	0	0	0	0	1	1	1	2	0	1	2	0	0	1	1	2	0	1	2	1	0	0	2	2	0	1	1	0	0	2	2	0	1	0	0	1
358	0	0	0	0	0	2	1	2	0	1	1	0	0	0	0	0	0	2	0	0	1	1	1	2	0	0	1	0	1	1	1	2	2	0	0	1	2	0	1	1	1	0	0	2	0	1	0	0	0
359	1	0	0	0	0	2	1	1	0	0	1	0	0	0	0	0	0	1	0	0	2	0	2	2	0	0	1	0	0	1	1	0	0	1	0	2	1	0	0	0	2	0	0	2	0	2	0	0	0
360	1	0	0	0	0	1	1	2	0	0	1	0	1	0	1	0	0	1	1	1	2	0	1	1	0	1	1	0	1	1	0	2	2	1	0	1	1	0	1	1	1	0	0	1	0	0	0	1	1
361	1	0	0	0	1	2	2	2	0	1	0	0	0	0	0	0	0	0	2	1	2	0	2	2	0	0	2	1	1	0	1	2	2	0	0	1	1	1	0	0	0	0	0	0	0	0	0	0	2
362	0	0	0	0	0	0	2	2	0	1	0	1	1	0	0	0	0	0	2	2	2	1	2	2	0	0	1	1	2	0	1	2	2	1	1	1	2	0	0	0	0	0	0	1	1	0	0	0	0
363	0	0	1	0	0	2	1	1	1	1	1	0	1	1	0	1	0	1	1	1	1	0	2	2	0	0	2	0	0	2	0	1	2	0	0	2	2	0	1	1	1	0	0	2	0	1	0	1	1
364	0	0	1	0	0	1	2	0	2	2	0	0	0	0	0	0	0	1	1	1	1	1	2	2	0	0	1	0	1	1	0	1	1	2	1	1	1	0	0	0	1	1	0	1	1	0	0	0	1
365	1	0	0	0	0	2	2	0	1	1	0	0	0	0	0	0	0	0	1	2	2	0	1	1	0	0	1	1	0	1	2	1	1	2	0	1	1	0	0	0	1	0	1	1	1	0	0	0	2
366	0	0	0	0	0	0	1	1	1	1	1	0	0	0	0	0	0	1	2	2	2	1	2	2	0	0	1	0	1	1	0	1	1	1	0	1	1	1	0	0	0	0	0	1	0	1	0	0	0
367	1	0	1	0	0	1	2	0	2	2	0	0	0	0	0	0	0	2	0	0	0	1	1	1	1	1	2	0	0	2	1	1	1	0	0	0	0	0	0	0	1	0	2	2	0	1	1	0	1
368	0	0	0	0	0	1	2	2	0	0	0	0	1	0	1	1	0	1	1	1	1	0	1	1	0	1	1	1	2	0	1	1	1	1	0	2	2	1	1	1	0	0	0	1	0	1	1	0	2
369	1	1	0	0	1	1	2	2	0	1	0	0	0	0	0	0	0	1	1	1	1	2	2	2	0	0	0	2	2	1	1	0	0	2	0	2	2	0	1	1	0	0	1	1	1	0	0	1	2
370	0	0	0	0	0	0	2	0	2	2	0	0	0	0	0	0	0	1	1	1	1	0	2	2	0	0	1	1	1	1	0	1	1	2	0	1	1	0	1	0	1	0	0	2	1	0	0	0	0
371	1	0	0	0	0	2	2	0	2	2	0	0	0	0	0	0	0	0	2	2	2	0	2	2	0	0	2	1	1	1	1	1	1	1	1	1	2	0	2	2	0	1	0	2	1	1	0	0	1
372	0	0	0	0	0	1	1	1	1	1	1	0	0	0	0	0	0	0	2	2	2	1	2	2	0	0	1	0	0	2	0	1	1	1	0	1	1	1	0	0	0	1	0	1	1	0	0	0	0
373	1	0	0	0	0	1	2	1	1	1	0	0	0	0	0	0	0	0	1	2	2	1	0	1	1	1	1	1	1	1	1	0	0	2	1	2	1	0	0	0	1	0	0	1	0	0	0	0	0
374	0	0	0	0	0	1	1	2	0	0	0	0	0	0	0	0	0	1	1	1	2	0	1	1	0	0	1	0	1	0	0	1	0	2	1	2	2	0	2	2	0	0	2	2	1	1	0	1	0
375	1	0	0	0	0	1	2	1	1	2	0	0	1	0	1	0	0	0	2	1	2	0	1	1	0	0	1	0	0	1	0	0	0	2	1	1	1	1	0	0	1	0	0	1	0	0	0	0	1
376	0	0	0	0	0	1	2	0	2	2	0	1	1	0	1	0	0	0	2	2	2	0	2	2	0	1	1	1	1	1	1	0	0	0	0	1	2	0	1	1	1	0	0	1	0	1	0	0	0
377	1	0	0	0	0	1	2	1	1	1	1	0	1	0	1	0	0	1	0	0	1	2	0	1	1	1	2	0	0	2	0	1	1	0	0	0	0	0	0	0	2	0	0	2	0	1	0	0	2
378	0	0	0	0	1	1	1	2	0	0	1	0	0	0	0	0	0	1	1	1	1	0	2	2	0	0	0	2	2	1	1	1	1	2	2	2	1	0	1	1	1	0	1	1	1	0	0	0	0
379	1	0	0	0	0	0	2	1	1	1	0	0	0	0	0	0	0	0	2	2	2	1	0	1	0	1	2	0	0	2	1	1	1	1	0	1	2	0	0	0	1	0	0	1	0	0	0	0	0
380	0	0	0	0	0	1	1	2	0	0	1	0	1	1	0	0	0	1	1	1	1	1	1	1	1	1	2	0	0	2	1	1	1	2	0	2	1	0	1	0	1	0	0	2	0	1	0	1	2
381	1	0	0	0	0	1	2	1	1	2	0	0	0	0	0	0	0	2	0	0	0	1	2	2	0	0	2	0	0	2	0	1	1	1	0	2	1	0	0	0	1	0	0	0	1	1	0	0	0
382	0	1	0	0	1	1	1	2	0	0	1	0	0	0	0	0	0	0	1	1	2	0	2	2	0	0	1	0	1	2	0	1	1	2	0	2	1	0	1	0	1	0	1	2	1	1	0	0	1
383	0	1	0	0	0	1	1	2	0	0	1	0	1	0	1	0	0	1	1	1	1	0	1	1	0	0	1	0	2	0	0	1	1	2	1	2	1	0	0	0	2	0	0	0	0	1	0	0	1
384	1	0	0	0	0	1	1	1	0	0	2	1	2	0	1	1	0	1	1	1	1	2	1	1	1	1	2	1	1	2	0	0	0	1	1	1	1	0	2	2	0	0	1	1	0	0	0	1	1
385	1	0	0	0	0	1	1	2	1	1	1	1	2	0	1	0	0	1	1	0	0	1	0	1	0	0	1	1	1	1	0	0	2	0	0	1	2	0	2	2	0	2	0	2	0	0	0	1	1
386	1	0	0	0	0	1	1	1	1	1	0	0	2	1	1	1	0	0	2	1	2	1	2	2	0	0	1	1	1	1	0	2	1	1	0	1	0	0	0	0	1	0	1	1	1	1	0	0	0
387	1	0	0	0	0	0	2	2	0	1	0	0	0	0	0	0	0	1	0	0	0	0	2	2	0	0	2	0	0	2	0	1	1	0	0	0	1	0	0	0	0	0	1	1	1	1	0	0	0
388	0	0	0	0	1	1	2	2	1	1	0	1	1	0	1	0	0	1	1	2	2	1	2	2	0	0	0	0	1	1	0	2	1	1	1	2	2	0	1	1	0	0	0	0	0	0	0	0	0
389	0	0	0	0	1	2	2	2	0	1	0	0	0	0	0	0	0	0	1	2	2	0	2	2	0	0	1	0	1	1	0	1	1	0	0	1	0	0	0	0	2	0	0	2	0	2	0	0	0
390	1	0	0	0	0	0	2	1	0	0	1	1	1	0	0	0	0	0	2	2	2	1	1	2	0	0	2	0	0	2	0	2	2	1	0	1	2	0	2	2	0	0	1	2	1	1	0	0	0
391	0	0	0	0	0	2	1	1	1	2	0	1	0	0	0	0	0	0	2	2	2	0	0	0	0	1	1	0	1	0	0	2	1	2	1	2	2	0	1	1	1	0	0	1	0	0	1	0	1
392	1	0	0	0	0	0	2	2	0	1	0	0	0	0	0	0	0	1	1	1	1	0	1	1	0	0	1	1	1	1	0	1	1	1	1	1	2	0	1	1	1	0	0	2	0	1	0	0	0
393	0	0	0	0	0	1	2	1	1	1	1	0	0	0	0	0	0	0	2	2	2	1	0	0	1	1	1	0	0	1	0	0	0	2	0	2	2	0	1	1	0	2	0	2	0	0	0	0	0
394	0	1	0	0	0	1	2	1	1	1	0	0	0	0	0	0	0	1	1	1	2	0	2	2	0	0	1	0	1	1	0	0	0	2	0	2	1	0	1	1	1	1	0	1	0	0	0	0	0
395	1	0	0	0	0	1	1	1	0	0	2	0	0	0	0	0	0	0	2	2	2	0	2	2	0	1	2	0	0	2	1	1	1	2	2	2	1	1	0	0	1	2	0	2	0	0	0	0	0
396	0	0	1	1	0	1	2	1	2	2	0	1	1	0	0	0	0	1	1	1	2	0	2	2	0	0	1	0	1	1	0	1	1	1	0	1	2	0	1	1	0	0	0	2	0	1	0	0	0
397	1	0	0	0	0	1	1	2	1	1	1	0	1	0	1	0	0	1	1	1	2	0	2	2	0	0	1	0	1	1	1	1	1	1	0	1	0	0	0	0	1	0	0	1	0	0	0	0	1
398	0	0	0	0	0	1	2	0	2	2	0	0	1	1	0	1	0	1	0	0	0	0	2	2	0	0	1	0	2	0	0	0	0	2	0	2	2	0	1	1	0	0	0	2	1	0	0	0	0
399	0	0	0	0	0	1	2	2	0	0	0	1	2	0	0	0	0	1	2	1	2	0	1	1	0	0	1	1	1	1	0	1	1	0	0	1	1	0	1	1	1	0	0	2	0	1	0	0	0
400	1	0	0	0	0	0	1	2	0	1	0	0	0	0	0	0	0	2	0	0	0	0	2	2	0	0	1	1	2	0	1	1	1	1	0	2	2	0	1	1	1	0	0	1	0	1	0	0	0
401	0	0	0	0	0	2	0	1	1	1	1	0	2	0	2	0	0	2	0	0	1	0	2	2	0	1	1	1	2	1	0	1	1	0	0	1	1	0	2	2	0	1	0	2	0	2	0	0	1
402	1	0	0	0	0	0	1	1	1	1	1	1	2	0	2	1	0	0	2	2	2	1	1	1	1	1	2	1	1	1	1	1	1	1	0	1	0	0	0	1	1	0	0	2	0	0	0	0	2
403	1	0	0	0	0	0	1	2	0	0	1	1	2	0	2	0	0	2	0	1	1	0	2	2	0	0	2	0	0	2	0	1	1	1	0	2	1	1	0	0	0	0	0	2	1	0	0	0	1
404	1	0	0	0	2	2	2	1	1	2	0	1	1	0	0	0	0	1	1	1	1	1	2	2	0	0	1	1	1	1	1	2	1	1	0	2	2	0	1	1	1	0	0	0	0	0	0	1	2
405	0	0	1	1	1	2	2	2	0	0	0	0	1	0	1	0	0	1	1	1	1	0	2	2	0	0	0	2	2	0	0	1	1	1	0	1	2	0	1	1	1	0	0	0	0	0	1	0	1
406	0	0	0	0	0	1	2	1	0	0	0	0	0	0	0	0	0	0	1	2	2	0	2	2	0	0	1	1	1	0	0	1	1	2	2	2	1	0	1	1	1	0	0	2	0	1	0	0	2
407	1	0	0	0	0	1	1	2	0	0	2	1	1	0	0	0	0	0	2	2	2	0	2	2	0	0	1	1	1	1	1	0	1	1	0	2	1	0	0	0	2	0	0	1	0	0	0	0	0
408	1	0	0	0	1	1	1	2	0	2	0	0	0	0	0	0	0	0	2	2	2	0	2	2	0	0	2	0	0	2	1	1	2	1	0	1	1	1	1	1	0	0	0	2	0	0	0	0	2
409	0	0	0	0	2	2	1	1	2	2	0	1	0	0	1	1	0	0	2	2	1	1	1	2	0	0	1	1	1	1	1	2	1	0	0	1	1	0	0	0	2	0	1	2	0	0	0	0	0
410	0	0	0	0	0	2	2	1	1	1	0	0	0	0	0	0	0	0	2	1	2	1	2	2	0	0	1	0	2	0	0	0	0	2	0	2	1	0	0	0	2	0	1	2	0	1	0	0	1
411	0	0	1	1	0	1	1	1	1	1	1	0	1	0	1	0	0	1	1	1	1	1	2	2	0	0	1	1	1	1	1	1	0	1	1	1	1	0	2	2	0	0	0	2	0	1	0	1	1
412	0	0	0	0	0	0	2	0	2	2	0	1	2	0	2	0	0	2	0	1	2	1	2	2	0	0	1	0	1	1	0	2	2	1	1	1	2	0	2	2	0	2	0	2	1	0	0	0	0
413	0	0	1	0	0	1	1	2	0	0	1	0	1	0	1	0	0	1	1	1	2	1	2	2	0	0	2	0	0	1	1	0	0	2	0	2	1	0	0	0	0	0	0	1	0	0	0	0	0
414	1	0	0	0	0	2	2	1	2	2	0	0	2	1	1	1	0	0	2	2	2	1	2	2	0	0	1	0	0	0	0	1	1	2	0	2	1	0	1	0	1	0	0	0	1	1	0	0	0
415	0	0	0	0	1	1	2	1	1	2	0	0	0	0	0	0	0	1	1	2	2	1	1	1	1	1	1	1	1	1	0	1	1	0	0	1	2	0	1	1	0	0	0	1	0	1	0	1	2
416	0	0	0	0	1	1	2	1	1	1	0	1	0	0	1	1	0	1	1	1	1	0	2	2	0	0	2	1	1	0	1	1	2	0	0	1	2	0	0	0	1	0	1	1	1	0	0	0	1
417	0	0	1	1	0	1	2	2	0	1	0	0	0	0	0	0	0	1	2	2	2	0	2	2	0	1	2	0	0	2	0	0	1	2	0	2	1	0	1	0	1	2	0	2	0	0	0	0	1
418	0	0	0	0	0	1	2	2	0	0	0	0	1	0	0	0	0	1	1	1	1	0	2	2	0	0	1	0	2	0	0	0	1	1	0	1	2	0	2	2	0	0	0	2	0	0	0	0	1
419	0	0	0	0	0	1	1	1	1	1	0	0	0	0	0	0	0	1	1	0	1	1	2	2	0	0	2	0	0	2	1	1	1	2	2	2	1	0	1	1	1	0	1	2	2	0	0	0	0
420	0	0	0	0	1	2	1	2	0	0	0	0	0	0	0	0	0	1	1	1	1	1	2	2	0	0	0	1	2	0	0	1	0	2	2	2	0	0	0	0	2	0	1	2	1	0	0	2	2
421	0	0	0	0	0	2	2	2	0	0	0	0	0	0	0	0	0	0	2	2	2	1	2	2	0	0	0	0	1	1	0	1	1	2	0	2	0	0	0	0	1	0	1	2	0	0	0	0	1
422	0	0	0	0	0	1	1	2	0	0	0	0	0	0	0	0	0	1	1	1	1	0	2	2	0	0	2	0	0	2	1	1	1	2	0	2	2	1	0	0	1	1	0	2	1	0	0	1	1
423	1	0	0	0	0	0	2	2	0	0	1	0	0	0	0	0	0	1	1	1	2	1	2	2	0	0	0	1	1	0	0	1	2	1	0	1	0	0	0	0	2	0	0	1	0	0	0	1	2
424	0	0	0	0	0	1	2	2	1	1	0	1	1	0	0	0	0	2	0	0	0	1	2	2	0	0	1	0	0	2	1	1	1	0	0	1	2	0	2	2	0	0	1	2	0	0	0	1	2
425	0	0	0	0	0	0	2	2	0	1	0	1	2	1	1	1	0	1	1	1	2	1	1	1	1	1	0	1	2	0	0	2	1	2	0	2	2	0	0	0	0	0	0	1	0	0	0	0	0
426	0	0	0	0	0	2	1	2	0	0	1	1	1	0	0	0	0	0	2	2	2	0	2	2	0	1	2	0	0	2	1	2	1	1	1	2	1	0	0	0	1	0	0	0	0	0	0	0	1
427	1	0	1	0	0	1	2	0	2	2	0	0	1	1	0	1	0	1	0	0	1	2	0	1	1	1	2	0	0	2	0	1	0	1	0	1	1	0	0	0	2	1	0	2	0	2	1	0	1
428	1	0	0	0	1	2	1	2	0	0	1	0	0	0	0	0	0	2	0	0	1	0	2	2	0	0	2	1	1	1	2	2	2	1	0	1	1	0	0	0	1	0	1	2	1	1	1	0	2
429	0	0	0	0	0	2	2	0	1	1	1	0	0	0	0	0	0	1	1	1	0	0	1	1	0	1	1	0	1	1	1	0	2	0	0	1	1	1	0	0	1	0	0	2	1	1	0	0	1
430	1	0	0	0	0	1	1	1	1	1	0	1	1	0	1	0	0	0	2	2	1	0	1	2	0	0	1	0	0	1	0	2	1	1	1	2	1	0	0	0	2	0	2	2	1	1	0	1	2
431	1	0	0	0	0	0	1	2	0	0	1	0	1	0	1	0	0	2	0	0	0	1	2	2	0	0	1	0	2	0	0	0	2	0	0	1	1	0	0	0	1	2	0	2	1	0	0	0	0
432	0	0	0	0	0	1	2	2	0	0	0	0	0	0	0	0	0	1	1	1	2	0	2	2	0	1	2	1	1	1	2	1	1	1	0	1	1	0	1	1	1	0	2	2	1	1	0	0	1
433	0	0	0	0	0	1	2	2	0	1	0	0	1	0	1	0	0	1	1	0	1	0	2	2	0	1	2	0	0	2	1	2	2	0	0	0	1	1	0	0	0	0	0	1	0	1	1	1	2
434	0	1	1	0	0	2	2	2	0	1	0	0	0	0	0	0	0	0	2	2	2	0	1	1	0	0	2	0	0	2	1	1	1	0	0	1	2	0	0	0	1	0	0	1	0	0	0	0	1
435	0	0	0	0	0	2	1	1	1	1	1	1	2	0	1	0	0	1	1	1	1	1	1	1	1	1	1	0	1	1	0	2	1	2	1	2	1	0	1	1	1	0	0	1	0	1	0	0	0
436	0	0	0	0	0	1	1	2	0	0	1	0	0	0	0	0	0	1	1	1	2	0	1	2	0	0	1	1	2	1	0	2	1	0	0	2	1	2	0	0	1	0	0	1	0	0	0	1	1
437	0	0	0	0	0	2	1	1	1	1	1	1	0	0	1	1	0	0	1	1	1	0	2	2	0	0	2	0	0	1	1	0	1	1	0	2	1	0	0	0	1	0	0	1	0	0	0	0	1
438	0	0	0	0	0	1	2	1	1	2	0	0	1	0	1	0	0	1	1	1	1	0	2	2	0	0	1	0	2	0	0	0	1	1	0	1	1	0	0	0	0	0	0	1	0	0	0	0	0
439	0	0	0	0	0	1	2	1	1	1	0	0	1	0	1	0	0	2	0	0	0	1	1	1	1	1	1	0	1	1	0	0	0	1	0	1	1	1	0	0	1	0	0	1	0	0	1	0	1
440	0	1	0	0	0	1	2	2	0	0	1	0	2	0	1	0	0	1	1	1	2	1	1	1	1	0	1	2	2	1	1	1	0	1	0	1	2	0	2	2	0	0	0	2	0	0	0	0	0
441	0	1	1	0	0	1	2	1	1	1	1	0	0	0	0	0	0	0	2	2	1	0	2	2	0	0	2	0	0	2	1	0	1	2	0	2	2	1	0	0	0	1	0	2	0	1	0	0	2
442	0	0	0	0	0	1	2	2	0	1	0	0	0	0	0	0	0	1	1	1	2	0	2	2	0	0	1	0	0	1	0	1	1	1	0	1	2	0	1	1	1	1	0	2	1	0	0	0	0
443	0	0	0	0	0	2	1	1	1	2	0	0	0	0	0	0	0	1	1	1	1	1	1	1	1	1	1	0	0	0	0	2	2	1	0	1	1	0	1	1	1	0	2	2	1	1	0	0	0
444	0	0	0	0	0	0	2	2	0	0	0	0	0	0	0	0	1	2	0	0	1	0	2	2	0	0	2	0	0	2	1	2	2	0	0	0	2	0	2	2	0	0	1	2	1	1	0	0	2
445	0	0	0	0	0	1	2	2	0	0	0	0	0	0	0	0	0	1	2	2	2	0	2	2	0	0	1	0	1	1	1	1	1	0	0	0	2	0	1	0	1	0	0	1	1	0	0	0	1
446	1	0	0	0	0	0	2	1	1	1	0	1	1	1	0	1	0	0	2	2	2	1	2	2	0	0	1	0	0	1	1	0	2	0	0	1	2	0	1	1	0	1	0	2	2	0	0	1	1
447	1	0	0	0	0	1	2	2	0	1	0	1	0	0	0	0	0	1	1	1	1	0	1	1	0	0	2	0	0	1	1	1	1	0	0	1	1	0	0	0	1	0	0	2	1	1	0	0	0
448	0	0	1	0	0	1	2	2	2	2	0	0	0	0	0	0	0	0	2	2	2	0	0	2	0	0	2	0	0	2	0	1	0	2	2	2	2	0	0	0	0	0	1	1	0	0	0	0	1
449	1	0	0	0	1	2	2	1	1	1	0	1	2	0	2	0	0	1	1	1	2	0	2	2	0	1	0	0	1	1	0	2	2	1	0	0	1	0	0	0	2	0	0	2	0	0	0	0	1
450	0	0	2	0	0	0	2	0	2	2	0	0	0	0	0	0	0	1	1	1	1	1	2	2	0	0	2	1	1	2	0	2	1	0	0	1	0	0	0	0	2	1	0	2	0	0	0	0	1
451	0	0	1	0	0	2	1	1	0	0	1	0	0	0	0	0	0	0	1	1	1	1	2	2	0	0	1	1	1	1	0	0	1	2	0	2	2	1	0	0	1	0	1	1	1	1	1	0	2
452	0	0	0	0	1	1	1	2	1	1	0	1	2	0	1	0	0	0	1	2	2	0	1	1	0	1	2	0	0	1	1	1	1	0	0	0	1	0	0	0	2	1	1	2	1	1	1	0	1
453	1	0	0	0	1	1	2	2	0	0	0	0	1	0	1	0	1	1	1	1	1	1	2	2	0	0	1	1	1	1	0	1	1	1	0	1	0	0	0	0	1	1	0	2	0	0	0	0	1
454	1	0	0	0	0	0	1	1	1	1	0	1	1	0	1	0	0	1	1	1	1	0	2	2	0	0	2	1	1	2	0	2	2	0	0	1	0	0	1	0	1	1	0	2	2	0	0	0	0
455	1	0	0	0	1	2	1	2	1	1	1	0	0	0	0	0	0	1	1	2	2	0	2	2	0	0	0	1	2	0	0	1	1	0	0	1	2	0	2	2	0	0	1	1	0	0	0	0	0
456	0	0	1	0	0	1	1	2	0	0	1	0	0	0	0	0	0	1	2	1	2	0	2	2	0	0	0	0	0	0	0	1	1	1	0	1	2	1	1	1	0	1	0	2	1	0	0	0	1
457	0	0	0	0	0	1	2	2	0	0	0	0	0	0	0	0	0	1	1	1	2	0	2	2	0	0	0	1	1	1	0	1	1	2	1	1	2	0	0	0	1	1	0	2	1	0	0	0	1
458	0	0	0	0	1	2	1	2	0	1	1	0	2	1	0	1	0	2	0	0	0	1	2	2	0	0	2	1	1	1	2	1	1	2	0	2	1	0	0	0	1	0	0	1	0	0	0	0	0
459	0	0	0	0	0	0	1	2	0	0	1	0	0	0	0	0	0	2	0	0	1	1	2	2	0	0	1	0	1	0	0	0	0	2	0	2	1	0	1	1	1	0	0	1	0	1	0	0	1
460	0	0	0	0	0	0	2	1	1	2	0	0	1	0	2	0	0	0	2	2	2	0	2	2	0	0	2	1	1	1	1	1	1	2	1	2	1	2	0	0	1	0	1	2	2	2	1	1	2
461	1	0	1	1	1	2	1	1	1	2	1	1	1	0	0	0	0	0	1	1	2	1	2	2	0	0	1	0	1	2	0	1	0	1	0	1	1	0	0	0	1	0	0	2	0	0	0	1	1
462	0	0	0	0	0	1	1	1	1	1	1	1	1	0	1	0	0	1	1	1	1	0	1	1	0	0	0	2	2	0	0	1	1	1	0	2	1	0	1	1	1	1	0	2	1	0	0	0	1
463	1	0	0	0	0	0	2	1	0	0	0	0	1	0	1	0	0	0	2	2	2	0	2	2	0	0	0	1	1	0	0	1	1	1	0	1	1	0	1	1	1	0	0	2	0	0	0	2	2
464	1	0	0	0	1	2	1	2	0	1	1	1	1	0	0	0	0	0	2	2	2	0	0	0	0	0	2	1	1	1	1	0	0	2	1	2	2	0	1	1	1	0	0	2	0	0	0	0	1
465	0	0	0	0	1	2	2	1	1	2	0	0	1	0	1	0	0	2	0	0	2	0	2	2	0	0	0	0	0	1	0	0	0	1	0	1	1	0	0	0	2	1	0	1	1	0	1	0	1
466	0	0	0	0	0	1	2	1	1	1	0	0	0	0	0	0	0	2	0	1	2	0	1	1	1	1	0	1	1	0	0	0	1	1	0	1	2	0	2	1	0	0	0	1	0	0	0	1	2
467	0	0	0	0	0	2	2	2	0	0	0	0	0	0	0	0	0	1	0	0	0	0	2	2	0	0	2	0	0	2	0	1	1	0	0	1	2	1	1	1	0	0	0	0	0	1	0	0	1
468	1	0	0	0	0	0	1	1	1	1	1	1	2	1	1	1	0	1	1	1	1	1	2	2	0	0	2	0	0	1	0	1	2	1	0	1	2	0	1	1	1	0	0	1	0	0	0	0	1
469	0	0	0	0	0	0	2	2	1	1	0	0	1	0	1	0	0	2	0	0	1	0	2	2	0	1	2	0	0	2	0	1	1	1	0	1	1	0	0	0	1	0	0	2	0	0	0	0	1
470	0	0	0	0	0	1	1	2	0	0	1	1	1	0	0	0	0	2	0	1	2	1	2	2	0	0	2	1	1	2	0	1	0	2	1	2	2	0	1	1	1	0	0	2	0	1	0	0	1
471	1	0	0	0	0	2	2	0	2	2	0	0	0	0	0	0	0	1	1	1	2	0	0	0	0	1	2	1	1	2	0	2	2	0	0	0	0	0	0	0	2	0	0	1	0	1	0	0	0
472	0	0	0	0	0	0	2	2	0	1	0	0	1	0	1	0	1	2	1	1	1	1	1	1	1	1	2	1	1	2	0	0	0	2	0	2	2	0	1	1	1	0	0	1	1	0	0	0	0
473	0	0	0	0	0	1	2	0	2	2	0	1	2	0	2	0	0	2	0	1	1	0	1	1	0	0	1	0	1	1	0	1	1	2	1	2	2	0	1	1	0	0	0	2	0	2	0	0	1
474	0	0	0	0	1	1	2	2	1	1	0	0	1	0	0	0	1	0	2	1	2	0	2	2	0	1	1	1	0	1	2	1	1	0	0	1	2	0	2	2	0	1	0	1	1	0	2	0	2
475	1	1	0	0	0	1	1	1	1	1	1	0	0	0	0	0	0	0	1	1	1	2	0	1	1	1	1	0	1	1	0	1	2	0	0	1	1	1	0	0	1	0	1	2	0	2	0	0	1
476	0	0	0	0	0	1	1	1	0	0	1	0	0	0	0	0	0	0	1	1	1	0	1	1	0	1	1	0	2	0	0	0	0	2	2	2	1	0	1	0	1	1	1	2	0	0	0	0	1
477	0	0	0	0	0	0	1	2	0	0	1	1	1	0	0	0	0	1	1	1	2	0	1	1	0	0	2	1	1	2	0	2	1	0	0	0	0	0	0	0	2	0	0	2	0	0	1	0	1
478	0	0	0	0	0	1	2	1	1	1	1	1	2	0	2	1	0	1	1	1	1	0	2	2	0	0	2	0	0	2	0	0	0	1	0	1	2	0	1	1	1	0	1	2	0	0	1	0	2
479	0	0	1	0	0	0	2	2	0	1	0	1	1	0	0	0	0	2	0	0	0	1	1	1	0	0	2	0	0	2	1	1	1	1	0	1	2	0	1	1	0	0	0	1	1	0	0	0	1
480	1	0	0	0	1	2	1	1	0	2	0	0	2	0	1	0	0	0	2	2	2	1	0	1	1	1	1	1	1	1	0	2	1	2	0	2	1	0	1	0	1	0	0	0	0	0	0	0	0
481	1	0	0	0	0	1	2	1	0	1	0	0	0	0	0	0	0	1	0	0	0	0	2	2	0	0	2	0	0	2	2	1	1	1	0	1	1	0	1	1	1	0	0	1	0	0	0	1	2
482	0	0	0	0	0	1	1	0	2	2	0	0	0	0	0	0	0	0	2	2	2	0	2	2	0	0	1	1	2	0	1	1	1	0	0	0	2	0	2	1	0	0	1	2	1	1	0	0	2
483	1	0	0	0	0	0	2	2	0	1	0	0	0	0	0	0	0	1	1	1	1	0	2	2	0	0	1	0	1	1	0	1	1	2	0	2	1	0	0	0	1	0	0	2	0	1	0	0	1
484	0	0	0	0	1	2	2	1	0	0	0	0	0	0	0	0	0	1	1	1	1	0	2	2	0	1	2	0	0	1	0	1	1	1	1	1	0	0	0	0	1	0	1	1	1	0	1	0	1
485	1	0	1	0	0	0	2	2	0	0	0	0	1	0	1	0	0	0	2	2	2	0	1	2	0	0	2	0	0	2	1	2	2	1	1	1	2	1	0	0	0	0	0	1	0	0	0	0	1
486	0	0	0	0	0	1	2	2	0	0	0	0	1	0	1	0	1	2	1	1	1	1	1	1	0	0	2	1	1	1	1	2	2	0	0	1	1	0	0	0	2	1	0	1	1	0	0	0	1
487	0	1	1	0	0	1	1	1	1	1	0	0	0	0	0	0	0	0	1	2	2	1	1	1	1	1	0	1	1	1	0	1	1	1	0	2	2	0	1	0	0	1	0	2	1	0	0	0	0
488	0	1	0	0	1	1	2	2	1	1	0	0	1	0	1	0	0	0	2	0	2	1	1	2	0	0	2	1	1	1	0	1	2	1	0	1	1	0	0	0	2	0	0	1	0	0	0	1	1
489	0	0	0	0	0	2	2	2	0	0	0	0	2	0	2	1	0	1	1	1	2	1	1	1	1	1	2	1	1	2	1	1	0	1	0	1	2	0	2	2	0	1	0	1	1	0	0	0	0
490	1	1	0	0	1	2	2	2	0	0	0	0	1	0	1	0	0	2	0	0	0	0	1	1	0	0	2	0	0	2	0	0	0	2	1	2	1	0	1	1	1	0	0	2	0	1	0	0	1
491	0	0	0	0	0	2	2	0	2	2	0	1	1	0	1	0	0	1	1	1	1	1	1	1	1	2	1	1	1	1	1	0	1	0	0	2	1	0	2	2	0	0	1	2	1	1	0	0	1
492	0	0	0	0	0	0	2	1	0	0	1	0	1	0	1	0	0	0	2	2	2	1	2	2	0	0	1	0	1	1	1	1	2	0	0	2	2	0	1	1	1	0	0	2	1	0	0	0	0
493	0	1	1	0	0	1	2	0	1	1	0	1	1	0	0	0	1	2	1	2	2	0	2	2	0	0	1	0	1	1	0	1	1	1	0	2	2	1	0	0	0	0	0	0	0	0	0	0	2
494	1	0	1	1	0	1	0	1	1	1	1	0	0	0	0	0	1	2	0	0	1	1	2	2	0	0	1	0	0	1	1	0	0	2	1	1	1	1	0	0	1	0	1	2	1	2	0	0	0
495	0	0	0	0	0	1	2	1	1	2	0	2	2	1	0	1	0	0	2	2	2	0	2	2	0	0	1	0	0	1	0	1	1	2	1	2	1	0	0	0	2	0	0	2	0	1	1	0	1
496	0	0	0	0	0	2	2	0	1	1	0	1	1	0	1	0	0	2	1	1	2	0	2	2	0	0	1	0	0	1	0	0	0	2	0	2	1	0	0	0	1	0	0	1	0	1	0	1	0
497	0	0	0	0	0	1	1	1	1	1	2	0	0	0	0	0	0	0	2	2	2	0	1	1	0	0	1	0	1	1	1	0	0	0	0	1	1	0	0	0	1	0	1	2	1	1	0	0	1
498	1	0	0	0	0	0	2	1	1	1	0	0	0	0	0	0	0	0	1	1	1	0	2	2	0	0	2	1	1	2	0	2	1	2	0	1	1	0	1	1	1	0	2	2	1	1	0	0	1
499	0	0	0	0	1	1	2	0	1	1	1	0	0	0	0	0	0	1	1	2	2	2	0	1	1	1	0	0	1	1	0	2	2	1	0	2	2	0	1	1	0	0	0	2	0	1	0	0	1
500	1	0	0	0	0	0	1	2	0	0	1	0	1	0	1	0	1	0	2	1	2	0	2	2	0	1	1	0	1	1	0	0	0	2	0	2	1	2	0	0	1	0	0	2	1	0	0	0	2
501	1	0	0	0	0	0	1	2	0	0	2	1	1	0	0	0	0	1	1	1	2	1	1	1	1	1	2	0	0	2	0	2	2	1	0	1	2	0	2	2	0	0	1	2	1	0	0	0	0
502	0	0	2	0	0	0	1	2	0	0	1	0	0	0	0	0	0	0	2	2	2	0	1	1	1	1	1	0	1	1	0	1	2	1	0	1	1	0	1	1	1	0	0	1	0	1	0	1	2
503	0	1	0	0	1	1	1	2	0	0	1	0	1	0	1	0	0	1	1	0	1	0	0	0	0	0	1	1	1	1	1	0	0	2	0	2	1	1	0	0	0	0	0	1	0	1	0	0	1
504	0	0	1	1	0	1	1	2	0	2	0	1	1	0	0	0	0	1	0	0	0	0	2	2	0	0	1	0	1	1	1	1	0	1	1	1	1	0	1	1	1	1	0	2	1	0	0	0	0
505	1	0	0	0	0	1	2	1	1	1	0	1	0	0	1	1	0	0	1	1	2	0	2	2	0	0	1	1	2	1	0	1	1	1	0	1	1	0	0	0	1	0	1	2	1	1	0	0	0
506	0	0	0	0	0	0	1	2	0	0	0	1	2	0	1	0	0	0	2	2	2	0	1	1	0	0	2	0	0	1	1	1	2	1	0	1	0	0	0	0	2	0	0	2	0	1	1	0	2
507	1	0	0	0	0	1	2	2	0	1	0	1	1	0	0	0	0	1	1	1	1	0	2	2	0	0	1	0	1	0	0	1	1	1	0	1	0	0	0	0	2	0	0	2	0	0	0	0	0
508	1	0	1	0	1	2	2	1	1	1	0	0	0	0	0	0	0	0	2	2	2	1	1	1	1	0	2	0	0	2	2	1	2	1	0	1	1	0	2	2	0	0	1	1	1	2	1	0	1
509	0	1	0	0	1	2	2	2	0	0	1	0	1	0	1	0	0	0	2	2	2	0	2	2	0	0	1	0	1	1	0	1	1	2	1	2	1	0	0	0	1	0	1	1	1	1	0	0	1
510	0	0	1	0	0	1	1	2	0	0	1	2	2	0	1	0	0	0	2	2	2	1	2	2	0	1	2	0	0	2	0	1	0	1	1	1	1	0	0	0	1	1	0	1	1	0	0	0	1
511	0	0	0	0	0	0	1	1	1	1	1	0	1	0	1	0	0	1	2	2	2	0	2	2	0	0	2	0	1	0	0	1	1	1	1	1	1	1	0	0	0	1	1	2	1	1	1	0	2
512	1	0	0	0	0	1	2	2	0	1	0	1	1	0	1	0	0	1	0	0	0	1	0	1	0	0	2	0	0	1	1	1	0	1	0	1	2	0	0	0	1	0	0	2	0	0	1	0	1
513	0	0	0	0	0	1	2	2	0	1	1	1	1	0	0	0	0	0	2	2	2	0	2	2	0	0	2	0	0	2	1	1	0	1	1	1	1	0	1	1	1	0	0	1	0	1	0	0	0
514	0	1	0	0	0	1	1	2	0	0	1	0	0	0	0	0	1	2	1	2	2	1	2	2	0	0	0	2	2	1	1	1	1	1	0	1	0	0	0	0	2	1	0	1	1	0	1	1	2
515	0	1	0	0	0	0	1	1	1	1	0	0	0	0	0	0	0	1	1	1	2	0	2	2	0	0	2	1	1	2	0	1	1	1	0	1	1	0	1	1	1	0	0	0	0	0	0	0	0
516	0	0	0	0	1	1	2	0	2	2	0	0	0	0	0	0	0	0	2	2	2	0	2	2	0	0	0	2	2	1	1	0	0	2	1	1	1	0	0	0	2	0	1	1	1	0	0	0	0
517	1	0	0	0	1	2	2	1	0	0	0	0	0	0	0	0	0	0	2	2	2	1	0	1	1	1	2	0	0	1	1	1	1	0	0	1	0	0	0	0	1	0	0	2	1	0	0	0	0
518	0	0	0	0	0	1	2	2	0	1	0	0	0	0	0	0	0	1	0	0	0	0	1	1	1	1	1	1	2	0	1	1	1	1	0	1	2	0	2	2	0	0	1	2	1	2	0	0	0
519	1	1	0	0	1	1	2	2	0	1	0	0	1	0	1	1	0	1	1	1	1	0	2	2	0	0	1	2	2	1	0	2	2	1	0	1	1	0	2	2	0	0	1	2	0	2	0	0	0
520	1	0	0	0	0	2	1	1	1	2	0	0	1	0	1	0	0	1	1	1	1	0	2	2	0	2	1	1	1	1	0	2	2	0	0	1	2	0	1	0	2	0	1	1	1	2	0	1	2
521	0	1	1	0	0	1	2	1	0	0	0	0	0	0	0	0	0	0	2	2	2	1	2	2	0	0	2	0	0	2	1	0	0	2	1	2	0	0	0	0	2	0	0	0	0	1	0	0	0
522	0	0	0	0	0	1	2	0	1	1	0	0	1	0	1	0	0	1	1	0	1	0	2	2	0	0	2	0	0	1	0	1	1	2	0	2	1	0	1	1	1	0	0	2	1	1	0	0	1
523	0	0	0	0	1	2	1	2	0	1	0	0	0	0	0	0	0	2	0	0	1	0	2	2	0	0	1	1	1	1	1	2	1	1	1	1	1	1	0	0	1	1	0	2	1	0	1	0	1
524	0	0	0	0	0	1	1	2	0	0	2	0	0	0	0	0	0	1	1	1	1	0	1	2	0	1	1	1	1	1	0	1	1	1	0	1	2	0	1	1	1	0	1	2	1	2	1	1	2
525	0	0	0	0	0	1	2	2	0	1	0	1	1	0	0	0	0	2	0	0	0	1	2	2	0	0	1	0	0	1	1	0	2	0	0	1	2	0	1	0	2	0	1	2	1	2	1	1	2
526	1	0	0	0	0	2	1	1	1	2	0	1	1	0	1	0	0	1	1	1	1	0	2	2	0	0	1	0	1	1	0	1	2	0	0	1	1	0	1	1	1	0	0	1	0	0	0	0	0
527	0	0	0	0	0	0	1	2	0	1	1	1	1	0	0	0	0	1	1	1	2	0	2	2	0	0	2	0	0	2	1	2	1	0	0	1	0	0	0	0	2	0	1	1	1	1	0	0	1
528	1	0	0	0	1	2	2	0	2	2	0	1	1	0	1	0	0	0	2	2	2	0	2	2	0	1	1	0	1	1	0	2	2	0	0	0	2	0	0	0	1	0	1	2	1	1	0	0	0
529	1	0	0	0	2	2	1	2	0	1	1	0	1	0	0	0	0	1	0	0	2	1	2	2	0	0	1	0	2	0	0	2	2	1	0	1	1	0	1	1	1	0	0	1	0	0	1	0	2
530	0	0	0	0	0	0	1	1	1	1	1	0	1	1	0	1	1	1	2	2	2	0	2	2	0	0	0	0	1	1	0	1	1	1	1	2	0	0	0	0	1	0	0	1	0	0	0	2	2
531	0	0	0	0	1	2	1	2	0	2	0	0	0	0	0	0	0	2	1	1	2	1	2	2	0	0	2	0	0	1	1	2	2	0	0	0	0	0	0	0	2	0	1	2	0	1	0	2	2
532	0	0	0	0	1	2	1	1	0	0	2	1	0	0	1	1	0	1	1	1	1	1	2	2	0	0	2	0	0	2	0	1	1	1	0	1	1	0	0	0	2	0	1	2	1	0	0	0	0
533	0	0	0	0	1	2	2	2	0	1	0	0	0	0	0	0	0	1	2	1	2	0	0	0	0	0	1	0	1	1	0	1	2	1	0	1	2	0	1	1	1	0	1	1	1	1	0	0	0
534	0	0	0	0	0	1	1	2	0	1	1	1	2	0	1	0	0	1	1	1	2	1	2	2	0	1	1	1	1	1	0	2	1	1	0	1	1	1	0	0	1	0	0	0	0	0	0	0	0
535	0	0	0	0	0	1	1	2	0	0	0	1	2	0	1	1	0	2	0	0	1	0	1	1	0	0	2	0	0	2	0	0	0	1	0	0	0	0	0	0	2	1	0	2	0	0	1	1	2
536	1	0	0	0	0	1	2	1	1	1	0	0	1	0	1	0	0	1	1	1	2	0	2	2	0	0	2	0	0	1	1	2	2	1	1	1	0	0	1	1	1	0	0	1	0	0	0	0	0
537	1	0	0	0	0	2	1	1	2	2	0	0	1	1	0	1	0	1	1	1	1	0	2	1	1	2	1	0	1	1	0	2	2	1	0	1	2	0	0	0	1	0	0	0	0	0	0	0	1
538	0	0	0	0	1	2	2	1	1	1	0	0	0	0	0	0	0	0	2	2	1	2	2	2	0	0	1	1	1	1	0	0	1	2	0	2	1	0	0	0	2	0	0	1	0	1	0	0	1
539	0	0	0	0	0	2	2	2	0	1	0	1	1	0	0	0	0	2	0	1	1	0	2	2	0	0	2	0	0	1	1	1	1	0	0	1	1	0	0	0	2	0	0	2	0	1	0	0	1
540	1	0	1	1	0	2	2	2	1	1	0	0	1	0	1	0	0	1	2	2	2	0	2	2	0	0	1	2	2	1	1	1	1	1	0	2	2	0	2	1	0	0	0	0	0	0	0	0	2
541	0	0	0	0	0	0	0	2	0	0	1	0	0	0	0	0	0	0	2	2	2	0	1	1	0	0	2	1	1	1	2	2	1	2	2	2	1	1	0	0	1	0	2	2	1	1	0	0	0
542	1	0	0	0	0	0	2	1	2	2	0	0	0	0	0	0	0	0	2	2	2	0	0	0	0	0	1	0	1	1	1	1	1	2	0	2	1	0	0	0	2	0	1	1	1	1	0	0	0
543	0	1	0	0	0	1	1	2	0	0	1	0	0	0	0	0	0	1	1	1	2	1	1	1	0	0	0	1	1	0	0	1	1	0	0	0	1	0	0	0	2	0	0	0	1	1	0	0	0
544	1	0	0	0	0	0	2	2	0	1	0	0	0	0	0	0	0	0	2	2	1	0	1	1	1	1	0	0	0	1	0	2	2	0	0	0	0	0	0	0	2	1	0	1	0	0	1	0	1
545	0	0	1	0	0	2	2	2	0	0	0	0	0	0	0	0	0	0	2	2	2	0	1	2	0	0	0	0	0	1	0	1	1	0	0	1	1	1	0	0	1	1	0	1	0	0	0	0	1
546	0	0	0	0	0	1	2	2	0	0	0	1	2	0	1	0	0	2	0	0	0	0	2	2	0	0	1	0	0	2	0	1	1	2	1	2	2	0	2	2	0	0	0	0	0	0	0	0	1
547	0	0	0	0	0	1	1	2	0	2	0	0	1	0	1	0	0	2	0	1	1	0	2	2	0	0	1	0	1	1	0	1	2	1	0	2	1	0	0	0	1	0	1	2	1	0	0	0	1
548	1	0	0	0	0	0	2	1	1	1	0	0	1	1	0	1	0	1	1	1	1	1	2	2	0	0	2	1	1	1	2	0	1	1	0	2	2	0	2	2	0	0	1	1	0	1	0	0	1
549	1	1	0	0	0	1	1	1	1	1	1	0	0	0	0	0	0	1	1	1	1	1	2	2	0	1	2	0	0	2	0	2	1	2	0	2	2	0	0	0	1	1	0	1	1	0	0	0	0
550	0	1	0	0	0	1	1	1	1	2	1	1	1	0	0	0	0	0	1	1	2	0	2	2	0	0	2	0	0	2	0	2	2	0	0	1	1	1	0	0	1	0	0	2	0	0	0	0	1
551	0	0	0	0	0	1	1	2	0	0	1	0	0	0	0	0	0	2	0	1	2	0	2	2	0	0	2	1	1	2	0	0	1	1	0	2	2	1	0	0	0	0	0	1	0	1	0	0	0
552	0	0	0	0	0	1	2	1	1	1	0	1	2	0	1	0	0	2	0	1	1	0	1	1	0	1	2	0	0	2	0	1	1	1	0	2	1	0	0	0	2	0	1	2	1	0	0	0	0
553	0	0	0	0	0	1	1	0	2	2	0	0	0	0	0	0	0	2	0	0	0	1	1	1	1	1	1	1	1	0	0	2	1	2	0	2	1	0	1	0	1	0	1	1	1	0	0	0	0
554	1	1	0	0	1	2	2	2	0	0	0	0	0	0	0	0	0	1	1	1	1	1	1	2	0	0	0	1	2	0	0	2	1	2	2	2	1	0	0	0	2	0	0	2	0	1	0	1	1
555	0	0	1	1	0	1	1	1	1	1	0	0	0	0	0	0	1	0	2	1	2	0	2	2	0	1	1	0	1	1	0	2	1	0	0	1	1	1	0	0	0	0	1	2	0	1	0	0	1
556	1	0	0	0	0	1	2	0	2	2	0	1	2	0	1	1	0	2	0	1	1	1	0	0	1	1	1	0	2	0	0	0	0	1	0	1	1	0	1	1	1	0	0	0	1	1	0	0	1
557	1	0	0	0	0	1	2	1	1	1	0	0	0	0	0	0	0	0	1	1	1	1	1	1	1	1	0	1	2	0	0	1	1	0	0	0	1	0	0	0	1	0	0	0	2	1	0	0	1
558	1	1	0	0	1	1	1	1	1	1	1	1	0	0	1	1	0	1	1	1	2	1	2	2	0	0	2	1	1	1	1	1	1	0	0	0	1	0	1	1	1	0	1	1	1	2	0	0	1
559	0	0	0	0	1	1	1	2	0	0	1	0	0	0	0	0	0	1	1	1	1	1	0	1	1	1	1	0	1	1	0	1	1	2	2	2	1	0	0	0	2	0	0	2	1	0	0	0	1
560	1	0	1	0	0	2	2	1	1	1	1	0	1	0	1	1	0	0	1	1	1	0	2	2	0	0	2	0	0	2	1	0	0	2	1	2	2	0	1	1	1	0	1	2	1	1	1	0	2
561	0	1	0	0	1	2	2	0	2	2	0	0	1	0	1	0	0	0	1	2	2	0	2	2	0	0	1	1	0	1	1	2	1	0	0	2	1	0	0	0	2	0	1	1	0	0	0	0	1
562	0	0	0	0	0	1	2	2	0	1	0	0	0	0	0	0	0	1	0	0	2	1	1	1	1	1	1	2	2	1	0	1	1	0	0	0	0	0	0	0	2	0	0	2	0	0	0	0	0
563	0	0	0	0	0	1	1	2	1	1	1	0	2	0	2	0	0	1	0	0	0	1	0	1	1	1	1	0	1	1	1	2	2	1	0	1	0	0	0	0	1	0	0	0	0	0	0	0	1
564	0	0	1	0	0	2	2	1	1	1	1	0	0	0	0	0	0	0	2	2	2	1	1	1	1	2	0	0	1	0	0	1	1	2	1	1	2	0	2	2	0	1	0	2	1	0	1	0	1
565	0	0	0	0	0	2	1	0	2	2	0	0	0	0	0	0	0	0	2	2	2	0	2	2	0	0	0	1	2	0	0	1	1	1	0	1	0	0	1	1	1	0	0	1	0	0	0	0	2
566	1	1	0	0	1	2	2	2	0	0	1	0	1	0	1	0	0	0	2	2	2	0	1	1	0	0	1	2	2	1	0	1	1	1	0	1	1	0	1	1	1	0	0	1	0	0	0	0	2
567	0	0	0	0	0	1	1	2	0	0	1	0	1	0	1	0	0	1	1	1	1	0	1	1	0	0	0	2	2	0	0	0	0	1	1	1	1	0	0	0	1	0	0	1	0	0	0	0	2
568	1	0	0	0	0	1	1	2	0	0	1	1	1	0	0	0	0	1	1	1	2	1	2	2	0	0	1	2	2	1	1	1	0	1	0	1	2	0	2	1	0	0	1	2	1	2	0	1	1
569	0	0	0	0	0	1	1	1	1	2	0	1	2	0	2	0	0	0	2	2	2	1	2	2	0	0	1	2	2	2	0	1	0	2	1	2	0	0	0	0	1	1	0	1	1	0	0	0	1
570	0	0	0	0	0	2	2	0	1	1	0	0	1	0	1	0	0	0	2	2	2	0	1	1	0	0	2	0	0	2	0	1	1	1	0	1	2	0	1	1	1	1	0	2	1	0	0	0	2
571	0	0	1	0	0	1	0	2	0	0	2	1	1	0	0	0	0	1	1	1	2	0	2	2	0	0	2	0	1	0	0	1	1	1	1	1	2	0	2	2	0	1	0	1	1	0	0	0	1
572	1	0	0	0	0	0	2	1	1	1	0	0	1	0	1	0	0	1	1	0	1	0	2	2	0	0	0	1	2	0	0	2	2	0	0	1	0	0	1	1	0	0	0	1	0	0	0	0	1
573	1	0	1	0	0	1	1	1	1	1	1	0	1	0	1	0	0	0	2	2	2	0	1	1	0	0	2	0	0	2	0	1	1	0	0	1	2	0	1	0	0	0	1	2	1	1	0	0	1
574	1	0	0	0	1	1	1	1	1	1	1	0	1	0	1	0	0	1	1	1	2	0	1	1	0	1	1	0	2	0	0	0	0	1	0	2	2	0	1	0	1	0	0	2	0	0	0	0	0
575	0	0	0	0	0	2	2	1	2	2	0	0	0	0	0	0	0	1	1	1	2	0	2	2	0	0	2	0	0	2	0	1	1	1	0	2	2	0	1	1	0	0	0	2	0	2	0	1	2
576	0	0	0	0	0	0	1	2	0	0	0	0	2	1	1	1	1	1	1	1	2	0	1	2	0	1	1	0	0	1	1	2	1	1	1	1	1	1	1	1	0	0	0	0	0	0	0	0	1
577	0	0	0	0	0	0	1	2	0	0	1	0	1	0	0	0	0	1	1	1	0	0	2	2	0	0	0	1	0	0	1	1	1	1	0	1	1	0	1	1	1	0	0	0	0	0	0	0	2
578	0	0	0	0	0	2	1	1	0	0	1	0	0	0	0	0	0	1	1	1	1	0	2	2	0	0	1	0	0	2	0	1	1	2	1	2	2	0	0	0	1	1	0	2	1	1	0	0	0
579	0	0	0	0	0	1	2	2	0	0	1	0	0	0	0	0	0	1	1	1	2	0	2	2	0	1	1	0	1	1	0	1	1	0	0	0	1	0	1	1	1	1	1	2	1	1	2	0	2
580	1	0	0	0	0	1	2	2	0	0	1	0	1	0	1	0	0	2	0	0	0	1	2	2	0	0	1	0	0	1	0	1	1	1	1	1	0	0	0	0	2	0	1	2	0	0	0	0	0
581	0	0	0	0	0	1	2	2	0	0	0	1	0	0	1	1	0	1	1	1	1	0	2	2	0	0	1	0	1	0	0	0	0	2	0	2	1	0	1	1	1	0	0	2	1	0	0	0	1
582	1	0	1	1	1	2	2	1	1	1	0	0	1	0	1	0	0	1	1	1	2	1	2	2	0	0	1	1	2	1	0	0	1	0	0	2	0	0	0	0	1	2	0	2	0	0	0	0	2
583	0	0	0	0	0	1	1	1	1	1	1	1	1	0	0	0	0	0	2	1	2	0	2	2	0	1	1	0	2	0	0	1	2	1	0	2	0	0	0	0	1	0	0	1	0	1	0	0	0
584	1	0	0	0	0	0	1	2	0	0	1	0	2	0	2	0	0	0	2	2	2	0	1	1	0	0	2	0	0	2	2	1	1	1	0	1	1	0	0	0	2	0	0	1	1	0	0	1	2
585	0	0	0	0	0	0	2	1	1	1	0	0	2	0	1	0	0	2	1	1	2	1	1	1	1	1	2	0	1	1	0	1	0	2	2	2	1	0	1	1	1	1	0	2	1	0	0	0	0
586	1	0	0	0	0	1	1	2	0	0	1	0	0	0	0	0	0	0	2	2	2	1	2	2	0	1	2	0	0	2	1	1	1	1	1	1	1	0	2	2	0	0	0	2	0	0	0	0	1
587	0	1	0	0	1	2	2	1	1	1	0	0	1	0	1	0	0	1	1	1	1	1	0	1	0	1	2	0	0	2	0	1	0	1	0	1	1	0	2	2	0	1	0	1	1	0	0	0	0
588	0	0	0	0	0	2	2	0	2	2	0	0	0	0	0	0	0	0	2	1	2	0	2	2	0	0	1	1	2	0	1	1	1	2	1	2	1	0	1	1	1	0	0	1	0	0	1	0	2
589	0	1	0	0	0	1	1	1	1	1	1	0	1	0	1	0	0	1	1	1	1	1	2	2	0	0	1	0	1	1	0	1	1	1	1	1	2	0	0	0	1	0	0	0	0	0	0	0	0
590	0	0	0	0	1	2	2	1	1	1	1	0	0	0	0	0	0	1	1	1	2	0	2	2	0	0	1	2	2	1	0	0	0	1	0	2	2	0	0	0	1	0	0	1	0	0	0	0	2
591	0	0	0	0	0	1	1	1	1	1	0	0	1	0	1	0	1	2	0	0	1	1	1	2	0	0	1	0	1	1	0	1	1	1	1	1	1	0	0	0	1	0	1	1	1	0	1	1	2
592	0	0	0	0	0	1	2	2	0	0	1	0	0	0	0	0	0	1	1	1	1	1	2	2	0	0	1	0	0	0	0	1	1	1	1	1	0	0	0	0	1	0	0	2	1	0	1	0	2
593	0	0	0	0	0	1	1	2	0	0	0	0	0	0	0	0	0	0	1	2	2	0	1	1	0	0	1	1	1	2	0	0	0	2	0	1	0	0	0	0	2	0	0	0	0	0	0	0	1
594	0	0	0	0	0	1	2	1	1	1	1	0	1	0	1	0	0	0	2	2	2	0	2	2	0	0	1	1	2	1	0	1	1	1	0	2	1	0	0	0	2	0	0	1	0	0	0	1	2
595	0	0	0	0	0	2	2	0	2	2	0	1	2	0	2	0	0	0	2	2	2	1	2	2	0	0	2	0	0	2	0	0	0	2	0	2	2	0	1	1	1	0	1	2	1	1	1	1	2
596	1	0	0	0	0	1	2	1	1	1	1	0	0	0	0	0	0	0	1	1	1	1	2	2	0	1	0	0	1	1	0	1	0	2	1	2	1	0	0	0	2	0	0	2	0	0	0	0	0
597	0	0	0	0	0	2	2	0	1	1	0	1	1	0	0	0	0	1	1	1	1	0	2	2	0	1	0	1	0	0	1	1	1	2	0	2	1	0	1	1	1	0	0	2	0	2	0	0	0
598	0	0	0	0	1	1	1	2	1	1	1	0	1	0	1	1	0	2	0	0	1	1	2	2	0	0	2	0	1	1	1	2	2	0	0	0	0	0	1	1	1	0	2	2	1	1	0	0	1
599	1	0	0	0	1	1	2	2	1	1	0	1	1	0	0	0	0	1	1	1	1	1	1	1	1	1	0	1	1	0	1	1	2	1	0	1	0	0	1	0	1	1	0	2	0	2	0	0	0
600	0	0	0	0	0	2	2	2	0	1	0	0	0	0	0	0	0	2	0	0	0	1	2	2	0	0	2	0	0	2	0	1	1	0	0	0	0	0	0	0	2	0	0	2	0	2	0	1	2
601	1	0	0	0	0	1	2	0	2	2	0	0	0	0	0	0	0	1	1	1	1	0	2	2	0	0	2	0	0	2	0	0	0	2	0	2	1	0	0	0	2	0	1	1	0	0	0	1	0
602	1	0	0	0	0	1	2	1	1	1	0	1	1	0	0	0	1	2	1	2	2	0	1	1	1	1	1	1	1	1	1	1	0	1	0	1	1	0	0	0	2	1	0	2	1	0	0	0	1
603	0	0	0	0	0	0	1	2	1	1	0	0	0	0	0	0	0	2	1	1	2	0	2	2	0	0	2	0	0	2	0	1	1	0	0	1	2	0	1	1	0	0	0	1	0	0	0	0	2
604	0	0	0	0	1	1	2	1	1	1	0	0	1	1	0	1	0	2	0	0	1	0	1	2	0	0	1	1	1	1	0	2	2	1	1	1	0	0	0	0	1	0	1	2	1	2	0	0	0
605	0	0	0	0	0	0	0	1	1	1	1	0	1	0	0	0	1	2	1	1	1	0	1	1	0	0	0	0	0	1	0	1	1	1	0	1	1	0	1	1	1	0	0	2	0	2	0	0	0
606	1	0	1	0	0	0	1	2	0	0	1	1	1	0	0	0	0	2	0	0	0	1	0	1	0	0	1	0	1	1	1	0	1	1	0	2	1	0	1	1	1	0	1	1	0	1	0	0	2
607	1	0	0	0	0	0	1	1	1	2	0	0	0	0	0	0	0	0	2	2	2	0	2	2	0	0	0	1	1	1	0	1	1	2	1	1	1	1	0	0	1	0	0	1	0	0	0	1	1
608	1	0	1	0	0	1	1	1	1	1	1	1	2	0	1	1	0	0	2	2	2	0	2	2	0	0	1	1	1	1	0	2	2	0	0	0	1	0	0	0	2	0	2	2	1	1	0	0	1
609	0	0	0	0	0	2	1	2	0	0	1	1	2	0	1	1	0	1	2	2	2	0	2	2	0	0	1	1	1	1	1	2	2	0	0	1	1	1	0	0	0	0	2	2	1	1	0	0	1
610	0	0	0	0	0	0	2	0	2	2	0	0	2	0	2	0	0	1	1	1	1	0	2	2	0	0	0	1	1	0	1	1	1	0	0	1	1	0	0	0	1	1	1	2	0	0	1	0	2
611	0	0	0	0	0	0	2	2	0	1	0	0	1	0	1	0	0	1	1	1	1	0	1	1	0	0	2	0	0	2	1	0	1	1	0	1	1	0	1	1	1	0	0	2	0	0	0	0	1
612	0	0	0	0	1	2	1	1	1	1	1	0	0	0	0	0	0	2	0	0	1	0	1	1	1	1	1	1	1	1	1	2	1	1	0	2	0	0	0	0	1	0	0	1	0	0	0	0	1
613	0	0	0	0	0	2	2	1	2	2	0	0	1	0	1	0	0	1	1	1	1	0	2	2	0	0	2	0	0	2	0	0	0	1	1	1	1	0	0	0	1	1	0	1	1	0	0	0	0
614	0	0	1	0	0	0	1	0	2	2	0	0	0	0	0	0	0	1	1	1	1	0	1	1	1	1	2	0	0	2	0	0	1	1	0	1	2	0	1	1	0	0	0	1	0	0	0	1	1
615	0	0	0	0	0	0	2	1	1	1	0	0	1	0	1	0	0	0	2	2	2	1	1	1	1	1	1	0	0	2	0	1	1	2	1	1	2	0	0	0	2	0	0	2	0	0	0	0	1
616	0	0	0	0	0	0	0	2	1	1	0	1	1	0	0	0	1	2	0	0	1	1	2	2	0	0	2	0	0	2	1	1	1	1	0	2	1	1	0	0	0	0	0	2	0	2	1	0	1
617	0	0	0	0	0	0	2	2	0	1	1	0	0	0	0	0	0	1	1	1	2	0	2	2	0	0	2	0	0	2	1	1	1	2	1	2	0	0	0	0	1	0	0	1	0	0	0	0	1
618	0	0	0	0	0	1	2	2	0	1	0	0	0	0	0	0	0	1	0	0	2	0	2	2	0	1	1	0	1	1	0	0	0	2	0	2	0	0	0	0	2	0	0	2	0	1	0	0	1
619	0	0	0	0	0	2	2	1	2	2	0	1	1	0	0	0	0	1	2	2	2	0	2	2	0	0	2	1	1	2	0	1	1	2	2	2	2	0	1	1	1	1	0	1	0	0	0	0	1
620	0	0	0	0	0	2	2	1	0	0	1	0	0	0	0	0	0	2	0	0	0	1	1	1	1	1	1	1	1	1	0	1	1	1	0	1	0	0	0	0	2	1	1	2	1	1	0	1	1
621	0	0	1	0	0	1	1	1	1	1	0	0	1	0	1	0	0	1	1	1	1	0	2	1	1	2	2	0	0	2	1	1	1	2	1	2	0	0	1	1	1	1	0	1	0	1	1	0	1
622	1	0	0	0	0	2	2	2	0	1	0	0	1	0	1	0	0	2	0	0	0	0	2	2	0	0	2	0	0	1	0	2	1	1	0	1	2	0	2	2	0	0	0	0	1	1	0	0	0
623	0	0	0	0	0	0	2	1	1	1	0	1	2	0	1	0	0	1	1	1	2	0	1	1	0	0	2	1	1	1	2	0	0	2	0	2	0	0	0	0	2	0	0	2	0	1	0	0	0
624	0	0	0	0	1	2	2	2	0	0	1	0	0	0	0	0	0	0	2	1	2	0	2	2	0	2	1	1	0	1	2	1	1	1	0	1	1	0	1	1	1	0	0	0	1	1	0	0	0
625	0	0	0	0	0	0	2	0	1	1	1	1	2	0	1	0	0	2	0	1	2	2	0	1	1	1	2	0	1	1	1	1	1	0	0	1	2	0	2	2	0	0	0	0	0	0	0	0	1
626	1	0	0	0	0	1	1	1	1	1	1	1	1	0	0	0	0	2	0	1	2	0	1	1	1	2	2	0	0	2	1	2	1	1	0	1	2	0	1	1	1	1	0	1	1	0	1	0	1
627	1	0	0	0	0	0	2	2	0	1	0	0	0	0	0	0	0	0	2	1	2	0	1	1	1	1	1	0	1	1	0	1	1	2	0	2	0	0	1	1	1	0	0	0	0	0	0	0	0
628	1	0	0	0	0	1	1	2	0	0	1	0	0	0	0	0	0	2	0	0	0	0	1	1	0	1	1	1	2	1	0	1	0	2	2	2	2	0	1	1	0	0	0	2	0	0	0	0	1
629	0	0	1	0	0	1	2	2	0	1	0	1	2	0	1	0	0	1	1	1	1	0	2	2	0	0	2	0	0	2	0	1	1	0	0	1	1	0	1	1	1	0	0	1	1	1	0	0	1
630	0	0	0	0	0	2	1	1	1	1	1	0	2	0	2	1	0	0	2	2	2	0	2	2	0	0	1	0	1	1	0	1	1	0	0	1	1	0	0	0	1	0	0	1	1	0	0	0	0
631	0	0	0	0	1	1	2	1	1	2	0	0	1	0	1	0	0	0	2	2	2	0	2	2	0	0	1	1	1	1	0	1	1	0	0	1	2	0	1	1	1	0	1	2	0	0	0	0	2
632	1	0	0	0	0	0	0	2	0	0	1	0	0	0	0	0	0	0	2	2	2	0	2	2	0	0	1	1	1	1	0	1	1	1	0	1	2	0	1	0	0	1	0	2	1	0	1	0	2
633	1	0	1	1	0	1	1	2	0	0	1	1	1	0	0	0	0	1	1	1	2	0	1	2	0	0	1	0	0	1	1	1	1	1	0	2	2	0	2	2	0	1	0	2	0	0	0	0	1
634	0	0	0	0	0	1	2	2	0	1	0	1	2	0	1	0	0	1	1	1	1	0	2	2	0	1	2	0	0	2	0	0	0	2	1	2	1	0	0	0	2	0	0	2	0	0	1	0	2
635	0	0	1	0	0	2	2	1	1	1	0	0	1	0	1	0	0	2	0	1	2	1	2	2	0	1	2	0	0	2	0	1	2	0	0	2	0	0	1	1	1	1	0	1	0	0	0	0	0
636	1	0	0	0	0	0	2	1	1	2	0	0	0	0	0	0	0	0	1	1	1	1	1	1	0	0	2	0	0	2	1	1	1	2	0	2	0	0	0	0	1	0	0	1	0	0	0	0	1
637	0	0	0	0	0	0	2	1	1	1	0	0	0	0	0	0	0	0	1	1	1	0	2	2	0	0	1	0	1	1	1	1	1	2	2	2	1	0	0	0	2	0	1	2	1	1	0	0	0
638	1	1	0	0	0	1	1	2	0	0	1	1	1	0	0	0	0	0	2	2	2	0	0	0	0	0	2	0	0	1	0	2	2	0	0	0	2	0	1	0	2	2	0	2	0	0	0	0	0
639	1	0	0	0	1	2	1	2	0	1	1	0	0	0	0	0	0	0	2	2	2	2	1	1	1	1	1	2	2	1	1	0	0	2	1	2	1	1	0	0	1	0	0	2	0	1	0	1	1
640	0	0	0	0	0	0	0	2	0	0	2	1	1	0	0	0	0	0	2	0	2	1	0	1	1	1	1	0	0	1	1	1	1	1	0	2	1	0	0	0	2	0	0	0	0	0	0	0	1
641	1	0	0	0	1	2	0	2	0	0	2	0	1	0	1	0	0	1	1	0	1	0	2	2	0	0	2	0	0	2	0	2	1	1	0	2	2	0	0	0	1	0	0	0	0	0	0	0	2
642	0	0	0	0	0	1	2	0	1	1	0	0	1	0	1	1	1	2	0	0	2	1	1	1	1	1	0	1	2	0	1	0	0	2	0	2	2	0	2	1	0	0	0	1	0	1	1	0	1
643	1	0	1	0	0	1	2	1	2	2	0	1	2	0	2	0	0	1	1	1	1	0	2	2	0	0	0	0	1	1	0	0	0	2	0	2	2	0	2	2	0	0	0	2	0	0	0	0	1
644	0	0	0	0	0	0	1	1	2	2	0	0	1	0	1	0	0	2	1	2	2	0	2	2	0	0	2	0	0	0	0	1	2	0	0	1	2	0	1	1	1	0	2	2	1	1	1	1	2
645	1	0	0	0	0	1	1	1	1	2	0	0	0	0	0	0	0	0	1	1	1	1	2	2	0	0	1	0	1	2	0	1	0	2	1	2	0	0	0	0	1	0	1	2	0	0	0	0	2
646	0	0	0	0	0	0	1	2	0	0	0	0	0	0	0	0	0	1	1	1	1	1	2	2	0	1	1	0	1	1	0	1	0	1	0	1	0	0	1	1	1	1	0	1	1	1	0	0	1
647	0	0	0	0	0	2	2	2	0	1	0	0	1	0	1	0	0	1	1	1	2	0	2	2	0	0	1	0	1	1	0	2	1	0	0	1	1	0	1	1	1	0	0	1	0	1	0	1	2
648	0	0	0	0	0	1	2	1	1	2	0	0	0	0	0	0	1	2	0	0	1	0	0	0	0	0	2	0	0	0	0	2	1	0	0	1	2	0	1	1	1	0	1	2	1	1	0	0	1
649	0	1	0	0	1	2	1	1	1	1	0	0	1	0	1	0	1	2	0	0	2	0	2	2	0	0	2	0	0	2	1	0	0	1	0	1	2	0	1	1	0	0	0	0	0	0	0	0	2
650	1	0	0	0	0	1	2	2	1	2	0	0	0	0	0	0	0	0	2	2	2	0	1	1	0	0	1	0	1	1	1	0	1	1	0	1	1	0	1	1	1	0	0	1	0	0	0	0	1
651	1	1	0	0	0	0	1	2	0	0	1	0	1	0	1	1	0	1	1	1	1	0	2	2	0	2	2	1	1	1	1	1	2	1	0	1	1	0	0	0	2	0	0	1	0	0	0	0	2
652	0	0	0	0	1	1	1	2	0	0	0	1	2	1	1	1	0	1	1	1	1	1	1	2	0	0	1	1	1	1	0	0	1	1	0	1	2	0	2	1	0	0	0	2	1	1	1	0	1
653	1	0	0	0	0	2	1	2	0	0	1	0	0	0	0	0	0	0	1	2	2	0	2	2	0	0	2	0	0	2	1	2	2	0	0	1	1	1	0	0	0	0	0	2	0	1	0	0	2
654	1	0	0	0	0	1	2	2	0	1	0	0	0	0	0	0	0	1	1	1	2	0	2	2	0	0	2	0	0	2	0	0	0	2	1	2	1	0	1	1	1	0	0	1	0	1	0	0	1
655	0	0	1	0	0	1	2	2	1	1	0	0	1	0	1	0	1	2	0	0	1	1	2	2	0	1	2	0	0	1	0	1	1	0	0	1	1	0	0	0	1	0	1	2	0	0	1	0	1
656	0	0	0	0	0	2	1	2	1	1	0	1	0	0	1	1	0	2	0	0	0	1	2	2	0	0	0	0	0	1	0	2	1	2	0	2	1	0	0	0	0	0	1	1	1	2	1	0	1
657	0	0	0	0	0	0	2	1	1	1	0	0	0	0	0	0	0	0	2	1	2	0	1	1	1	1	1	1	1	1	0	2	2	1	0	2	1	2	0	0	1	2	0	2	0	1	0	0	0
658	1	1	0	0	0	1	2	0	2	2	0	0	0	0	0	0	0	1	1	1	1	0	2	2	0	0	2	0	0	2	0	0	0	2	0	2	1	0	1	1	1	0	0	1	0	0	0	1	1
659	1	0	0	0	0	1	1	0	2	2	0	0	0	0	0	0	0	2	1	1	2	0	2	2	0	0	0	1	2	0	0	2	2	0	0	0	1	0	0	0	1	0	0	2	1	1	0	0	0
660	0	0	1	0	1	2	1	2	0	0	1	0	1	1	0	1	0	2	0	0	1	1	1	1	1	1	2	0	0	2	2	0	1	2	0	2	1	0	1	1	1	1	0	2	1	0	0	0	1
661	1	0	0	0	0	2	2	1	1	1	0	2	2	0	0	0	0	1	1	1	2	1	2	2	0	0	1	0	0	2	1	1	0	2	0	2	1	0	0	0	0	1	0	1	1	0	0	0	2
662	0	0	0	0	0	2	1	2	0	1	1	0	0	0	0	0	0	0	2	2	2	1	2	2	0	0	1	0	1	0	0	1	1	0	0	2	0	0	0	0	2	0	0	1	0	1	0	1	0
663	0	0	0	0	0	1	2	2	0	1	0	1	1	0	0	0	0	0	2	2	2	0	2	2	0	0	2	0	0	2	2	2	1	1	0	2	1	0	1	1	1	0	1	2	0	0	0	0	1
664	0	0	0	0	1	2	2	0	2	2	0	1	2	0	2	0	0	0	1	1	1	0	1	2	0	0	0	1	2	0	1	2	1	1	0	2	0	0	1	1	1	0	1	2	2	2	1	0	1
665	0	0	0	0	0	0	2	2	0	0	1	0	1	0	1	0	0	2	1	1	1	0	2	2	0	0	1	0	0	1	0	1	1	0	0	2	1	0	1	1	1	1	0	1	0	0	0	1	0
666	0	0	1	1	0	1	1	2	0	0	1	0	1	0	1	0	0	1	0	0	2	0	2	2	0	0	0	0	1	1	0	1	1	2	1	2	0	0	1	1	1	1	0	2	2	0	0	0	0
667	1	0	0	0	0	0	1	2	0	0	1	0	0	0	0	0	0	2	0	0	2	0	2	2	0	0	0	1	1	1	0	1	1	2	1	2	1	1	0	0	1	0	0	2	0	1	0	0	2
668	0	0	0	0	1	1	2	2	0	0	1	0	1	0	1	0	0	2	0	0	0	1	1	1	1	1	1	1	1	1	0	2	2	1	0	1	2	0	2	2	0	0	1	1	1	1	0	0	0
669	0	0	0	0	0	1	1	2	0	0	1	0	0	0	0	0	0	0	2	2	1	1	2	2	0	0	1	0	1	1	0	1	1	1	0	1	1	0	1	1	1	0	2	2	1	1	1	0	1
670	1	0	0	0	1	1	2	1	1	1	0	0	1	0	1	0	0	1	1	1	2	1	2	2	0	0	1	0	0	1	0	1	1	1	0	2	1	0	0	0	1	0	0	1	0	0	1	0	1
671	0	0	0	0	1	2	1	1	1	2	0	0	0	0	0	0	0	0	2	2	2	0	0	0	0	1	2	1	1	2	0	1	1	2	0	2	2	0	2	2	1	0	1	1	1	0	0	1	1
672	1	0	0	0	1	1	2	1	0	1	0	0	0	0	0	0	0	1	0	0	0	1	2	2	0	0	0	0	0	1	0	2	1	0	0	2	2	0	1	1	1	0	0	1	0	1	1	1	2
673	0	0	0	0	1	2	1	1	0	0	1	0	1	0	0	0	0	0	2	2	2	0	2	2	0	0	1	1	1	1	1	1	1	0	0	1	2	1	1	0	0	0	1	1	1	0	1	0	1
674	1	0	0	0	0	2	1	1	1	2	0	1	2	0	1	0	0	0	1	1	1	0	2	2	0	0	1	1	0	1	1	2	1	1	1	2	2	0	1	1	1	0	0	1	0	1	1	0	2
675	1	0	1	0	0	1	2	1	0	0	0	0	1	0	1	0	0	0	2	2	2	0	2	2	0	1	1	0	0	2	0	1	2	0	0	1	0	0	1	1	1	0	0	2	0	0	0	0	0
676	1	0	0	0	0	1	2	1	1	1	0	0	0	0	0	0	0	0	2	2	2	0	2	2	0	0	0	0	1	1	0	1	1	1	0	1	0	0	1	0	1	0	1	2	1	1	0	0	0
677	0	1	0	0	0	1	1	2	0	1	1	0	1	0	1	0	0	0	2	2	2	0	0	1	0	0	2	1	1	1	1	2	1	2	0	2	2	0	0	0	0	0	0	2	0	0	0	0	0
678	1	0	0	0	0	2	2	2	0	0	1	0	2	0	2	0	1	1	1	1	2	1	2	2	0	0	1	0	0	2	1	2	1	1	0	2	2	0	1	1	1	2	0	2	0	0	1	1	2
679	1	0	0	0	0	0	2	2	0	1	0	1	1	0	0	0	0	2	0	0	0	1	2	2	0	0	1	1	2	1	0	1	1	1	0	2	1	1	0	0	0	0	0	1	0	0	0	0	0
680	0	0	1	0	0	1	1	1	1	2	1	1	0	0	0	0	0	0	1	1	1	0	2	2	0	0	1	0	1	1	1	2	2	1	0	2	0	0	1	1	1	0	0	1	0	0	0	2	2
681	0	1	1	0	0	1	2	2	1	1	1	0	0	0	0	0	0	0	2	2	2	1	2	2	0	0	2	0	0	1	1	1	1	1	1	2	1	0	0	0	1	0	0	1	0	0	0	0	0
682	1	0	0	0	0	0	2	2	0	0	0	0	1	0	1	0	0	0	2	2	2	0	2	2	0	0	2	0	0	2	0	1	0	2	2	2	1	0	1	1	1	0	0	2	0	0	0	0	0
683	0	0	0	0	0	1	2	1	1	1	0	1	1	0	1	1	0	0	2	2	2	0	1	1	0	1	0	0	0	1	0	2	2	0	0	0	0	0	1	0	1	1	0	1	1	0	0	0	1
684	1	0	0	0	0	0	1	1	0	0	1	1	2	0	1	0	0	1	1	2	2	0	2	2	0	0	1	1	1	1	1	1	1	2	0	2	1	0	0	0	2	1	0	2	1	1	0	0	0
685	1	0	0	0	0	1	2	0	1	1	1	0	2	0	2	0	0	2	0	1	1	1	2	2	0	0	2	0	0	1	1	0	0	1	0	1	1	0	1	1	1	1	0	2	1	0	0	0	1
686	0	0	0	0	0	0	2	1	1	2	0	0	0	0	0	0	0	2	0	0	1	0	2	2	0	0	0	1	0	0	1	0	0	2	0	2	1	0	1	1	1	0	1	2	0	1	0	0	2
687	1	0	0	0	1	1	2	2	0	0	0	0	0	0	0	0	0	0	2	2	2	1	2	2	0	0	2	0	0	2	0	1	1	1	0	2	0	0	0	0	1	0	0	1	0	0	0	0	1
688	0	0	0	0	0	1	2	1	1	1	0	1	2	0	1	0	0	0	1	2	2	0	2	2	0	1	2	0	0	1	1	0	0	1	0	0	1	0	1	1	1	0	0	1	1	1	0	1	0
689	1	0	1	0	0	2	1	2	0	0	0	0	0	0	0	0	0	0	2	2	2	0	2	2	0	0	0	0	1	1	0	1	1	1	0	1	2	1	0	0	0	0	1	1	1	2	0	0	1
690	1	0	1	1	0	1	2	0	2	2	0	0	1	0	1	0	0	1	1	1	2	1	2	2	0	0	1	1	2	0	1	1	1	1	0	2	1	1	0	0	0	0	1	1	1	2	0	1	1
691	1	1	0	0	0	1	1	2	0	0	1	0	0	0	0	0	0	2	0	1	2	1	2	2	0	0	1	1	1	1	0	1	1	2	0	2	0	0	0	1	1	0	0	2	0	0	0	0	1
692	1	0	1	0	0	2	0	2	0	0	1	1	2	0	1	0	0	2	0	0	0	1	1	1	1	0	2	0	1	1	0	0	1	1	0	1	2	0	2	2	0	0	1	1	0	1	0	0	0
693	1	0	0	0	0	0	1	1	1	2	0	0	2	0	2	1	0	1	0	0	2	0	2	2	0	0	2	0	0	1	0	1	1	1	0	1	1	0	1	1	1	0	2	2	0	1	0	0	1
694	1	0	0	0	0	1	2	2	0	0	0	1	2	0	2	0	0	2	0	0	2	0	2	2	0	0	1	0	0	1	0	0	0	2	0	2	1	0	1	1	1	1	0	2	1	0	0	0	1
695	0	0	1	1	0	1	2	1	1	1	1	1	2	0	1	0	0	1	1	1	1	0	2	2	0	0	1	1	1	1	0	2	2	1	0	2	1	0	0	0	1	1	0	2	1	0	0	0	0
696	0	0	0	0	1	2	2	0	2	2	0	1	1	0	0	0	0	2	0	0	1	0	2	2	0	1	2	0	0	2	1	0	0	2	0	2	1	1	0	0	1	0	2	2	1	1	0	0	1
697	0	0	1	1	0	1	1	2	0	1	1	0	2	0	2	1	0	1	1	1	2	0	2	2	0	0	2	1	1	2	0	1	1	1	0	2	2	0	1	1	0	0	0	1	0	1	0	1	1
698	0	0	0	0	0	0	1	2	0	2	0	1	2	0	1	0	0	1	1	1	1	1	2	2	0	0	0	0	0	1	0	2	2	0	0	0	1	0	0	0	1	1	0	2	0	1	0	0	0
699	0	0	0	0	0	0	2	2	0	1	0	0	0	0	0	0	0	1	1	1	1	0	1	1	0	0	2	0	0	2	1	2	1	0	0	1	1	0	1	1	1	0	0	2	0	0	0	0	1
700	0	0	2	0	0	0	2	2	0	1	0	0	0	0	0	0	0	1	1	1	1	0	2	2	0	0	1	1	2	1	0	2	1	1	1	1	2	0	2	2	0	1	1	2	0	0	0	0	0
701	1	0	0	0	0	1	2	2	0	0	1	1	1	0	2	1	0	1	1	1	2	0	2	2	0	1	1	0	0	2	0	1	1	0	0	1	2	0	1	1	0	0	0	2	0	1	0	0	2
702	0	0	0	0	0	0	2	2	0	0	0	0	2	0	2	1	0	0	2	2	2	1	1	1	1	1	1	1	1	0	0	1	1	1	0	1	1	0	0	0	1	0	0	0	1	1	0	0	2
703	1	0	1	0	0	1	2	1	1	2	0	0	0	0	0	0	0	0	2	2	2	0	1	1	1	1	2	0	0	2	1	0	0	1	0	2	1	0	0	0	2	0	0	2	1	0	1	0	1
704	0	0	0	0	0	1	2	1	0	0	0	0	1	0	1	1	0	0	1	1	1	0	2	2	0	0	2	0	0	2	1	2	2	1	0	0	1	0	0	0	1	0	1	2	0	0	0	0	1
705	1	0	0	0	0	0	2	2	1	1	0	0	2	0	2	0	0	1	1	1	0	1	2	2	0	0	1	0	1	1	0	0	0	2	0	1	1	0	0	0	1	0	0	0	0	0	0	0	1
706	0	0	0	0	0	2	2	0	2	2	0	1	2	0	1	1	0	1	1	1	1	0	2	2	0	0	1	0	2	0	0	0	0	2	0	2	0	0	0	0	2	0	0	2	0	0	0	0	2
707	1	0	0	0	0	0	1	2	0	1	1	0	0	0	0	0	0	0	2	2	2	0	2	2	0	0	1	1	1	1	0	1	1	0	0	0	2	1	1	1	0	0	0	1	0	1	0	0	1
708	1	0	0	0	0	1	2	2	1	1	0	1	2	0	1	0	0	1	2	2	2	0	2	2	0	1	2	1	1	1	0	0	0	2	1	2	2	0	2	2	0	0	0	0	0	1	0	0	0
709	1	0	0	0	0	1	2	2	0	0	1	0	0	0	0	0	0	1	1	1	2	0	1	1	0	0	2	0	0	2	0	1	1	0	0	0	2	0	1	1	1	0	0	1	0	1	0	0	0
710	0	0	1	1	0	1	2	0	2	2	0	1	2	0	2	0	0	0	1	2	2	0	2	2	0	0	2	1	1	0	1	1	1	0	0	1	1	1	0	0	0	0	0	2	0	0	0	0	1
711	0	0	0	0	1	1	1	2	1	1	1	0	0	0	0	0	0	1	1	1	2	0	0	0	0	0	2	0	0	2	0	1	1	2	1	2	1	0	0	0	2	0	0	1	0	0	1	0	1
712	0	0	0	0	0	1	1	1	1	1	1	0	1	0	0	0	0	1	1	1	1	0	2	2	0	1	1	0	0	1	0	2	2	0	0	0	0	0	1	1	1	0	0	1	2	1	0	1	1
713	1	1	0	0	1	1	2	2	0	1	0	0	1	0	1	1	0	0	2	1	2	1	2	2	0	0	1	0	2	0	0	1	1	1	0	2	1	0	1	1	1	0	1	1	1	0	0	0	0
714	1	0	0	0	0	1	1	1	1	1	1	0	0	0	0	0	0	1	1	1	2	2	2	2	0	0	2	0	0	2	0	1	0	1	1	1	1	0	1	0	1	1	0	1	1	0	1	0	1
715	1	0	0	0	1	2	1	1	1	1	1	0	0	0	0	0	0	1	1	0	1	1	2	2	0	0	1	1	1	1	0	1	1	2	1	2	2	0	1	1	0	0	0	0	0	1	0	0	1
716	0	1	0	0	1	2	2	2	0	0	0	1	1	0	1	0	0	2	0	0	1	2	2	2	0	0	2	0	0	0	0	0	0	1	0	1	2	0	0	0	1	0	0	1	0	0	0	0	0
717	0	0	0	0	0	0	1	1	2	2	0	0	0	0	0	0	0	0	2	2	2	0	2	2	0	0	1	0	2	0	0	1	1	1	0	1	2	0	2	2	0	0	0	2	0	0	0	0	1
718	0	0	0	0	1	1	2	1	1	1	0	0	0	0	0	0	1	2	1	1	1	0	2	2	0	0	0	1	1	0	1	2	2	1	0	2	1	0	0	0	2	0	0	0	0	1	0	1	1
719	1	0	1	1	0	1	2	2	0	1	0	0	0	0	0	0	0	0	2	2	2	0	0	0	0	0	2	1	1	1	0	1	1	1	0	1	0	0	0	0	1	0	1	2	0	1	0	0	1
720	0	0	0	0	0	0	2	1	0	0	0	0	2	0	2	0	0	1	1	1	2	1	2	2	0	0	2	1	1	1	1	2	1	1	1	1	1	0	1	1	1	0	0	2	0	0	0	0	0
721	0	0	1	0	0	2	2	0	1	1	1	0	1	0	1	0	0	1	1	1	1	0	1	2	0	0	1	1	2	0	1	2	2	1	0	0	1	0	0	0	2	2	0	2	0	2	0	2	2
722	0	0	0	0	0	2	1	1	1	1	1	1	0	0	0	0	0	1	1	1	2	0	2	2	0	0	2	0	0	2	1	2	1	0	0	0	2	0	0	0	1	0	0	2	0	0	0	0	0
723	0	0	0	0	0	0	2	2	0	0	0	1	0	0	0	0	0	1	1	1	2	1	2	2	0	1	1	0	1	1	0	2	2	0	0	0	0	0	0	0	2	0	0	0	0	0	0	0	0
724	1	1	0	0	0	1	1	1	1	1	0	0	0	0	0	0	0	0	2	1	2	0	2	2	0	0	2	1	1	2	0	0	0	1	0	0	2	0	2	2	0	0	0	1	0	0	0	0	1
725	0	0	0	0	0	2	2	2	0	0	0	2	1	0	2	1	0	0	1	1	1	0	2	2	0	0	1	2	2	1	2	1	1	1	0	2	2	0	0	0	1	0	0	2	0	0	1	0	2
726	0	0	0	0	2	2	2	1	1	1	0	0	1	0	1	0	0	0	2	2	2	0	1	1	0	0	2	1	1	1	2	1	2	1	0	2	2	0	1	1	1	0	1	2	2	0	1	0	1
727	1	0	1	0	0	1	2	2	0	1	0	1	1	0	0	0	0	2	1	2	2	1	2	2	0	0	2	0	0	1	1	0	0	2	0	2	1	0	0	0	2	0	0	2	0	0	1	0	1
728	0	0	0	0	1	1	2	0	1	1	0	2	1	0	2	1	0	0	2	1	2	0	1	1	0	0	1	0	0	1	1	2	2	0	0	1	1	0	0	0	2	0	0	0	0	0	0	1	1
729	0	0	0	0	1	1	2	2	0	0	1	0	0	0	0	0	0	0	1	1	1	2	1	1	1	1	2	1	1	1	2	0	0	2	0	2	1	0	0	0	2	0	1	1	1	0	0	1	0
730	1	0	0	0	0	1	1	2	0	0	1	0	1	0	1	0	0	0	2	2	2	1	2	2	0	0	1	1	0	1	2	1	2	0	0	1	2	0	1	0	0	0	0	2	1	0	0	0	2
731	1	1	0	0	1	1	1	1	1	1	0	2	1	0	2	1	0	0	2	2	2	0	2	2	0	0	2	1	1	1	0	1	1	2	0	1	1	0	1	1	1	0	0	1	0	0	0	0	0
732	1	0	1	0	0	2	0	2	1	1	0	0	0	0	0	0	0	0	2	2	2	0	2	2	0	0	2	0	0	1	1	2	2	0	0	1	1	0	1	1	1	0	1	2	1	2	0	0	0
733	0	0	0	0	0	0	2	2	0	0	0	1	2	1	1	1	0	2	0	0	1	0	2	2	0	1	2	0	0	2	0	2	1	1	0	2	2	0	2	2	0	0	0	2	1	0	0	0	2
734	0	0	0	0	0	1	1	2	0	0	1	0	0	0	0	0	0	1	1	1	2	0	2	2	0	0	2	0	0	1	0	1	1	2	1	2	2	0	2	2	0	0	1	2	1	0	0	0	1
735	1	0	0	0	0	1	1	1	2	2	0	1	2	0	1	1	0	2	0	0	0	0	2	2	0	0	1	1	1	1	0	2	1	2	0	2	2	0	1	0	1	1	0	2	0	1	0	0	1
736	1	0	0	0	1	1	1	2	0	0	0	1	0	0	1	1	0	1	0	0	0	0	2	2	0	0	0	1	1	0	1	1	1	2	0	2	1	0	2	2	0	0	0	2	1	1	0	0	0
737	0	0	0	0	0	0	2	1	1	1	1	0	2	0	2	1	0	0	2	0	2	1	2	2	0	0	2	0	0	2	0	0	1	2	0	2	1	0	0	0	2	2	0	2	0	0	0	0	0
738	0	0	0	0	0	1	2	1	1	1	0	0	1	0	1	1	0	1	1	0	1	1	1	1	1	1	2	1	1	1	0	2	2	1	0	1	1	0	1	1	1	0	0	2	0	2	1	1	2
739	1	0	0	0	0	0	2	1	1	1	1	1	1	0	0	0	1	2	1	1	1	0	2	2	0	0	2	0	0	1	1	1	1	1	0	1	0	0	0	0	1	0	1	1	1	1	0	1	2
740	1	0	0	0	0	1	1	1	1	1	0	1	1	0	0	0	0	1	1	1	1	1	1	1	0	1	1	0	0	1	0	0	0	2	1	2	2	0	2	2	0	0	2	2	0	1	0	0	1
741	0	0	1	0	0	1	2	2	0	1	0	0	0	0	0	0	0	1	1	1	1	0	2	2	0	0	1	0	0	1	1	0	0	2	0	2	1	1	0	0	1	0	0	1	1	1	0	0	1
742	0	0	1	1	0	2	2	0	2	2	0	0	0	0	0	0	0	2	0	0	0	1	1	1	1	1	1	0	0	1	1	0	1	1	0	1	1	0	0	0	1	0	0	2	0	2	0	0	1
743	0	0	0	0	0	2	2	0	2	2	0	0	0	0	0	0	0	0	2	2	2	1	0	1	1	1	2	0	0	1	0	0	0	2	0	1	1	0	2	2	0	1	0	1	0	0	0	2	2
744	0	0	1	0	0	1	2	0	2	2	0	0	1	1	0	1	0	2	0	0	1	1	1	1	1	0	2	0	0	2	1	1	1	2	0	2	1	1	1	1	0	0	0	1	0	0	0	2	2
745	1	0	0	0	1	1	1	2	0	0	1	0	0	0	0	0	0	2	1	2	2	0	1	1	0	0	2	0	0	2	0	0	0	2	1	2	1	0	0	0	1	1	0	2	0	1	0	0	1
746	0	0	0	0	0	1	1	2	0	0	2	0	0	0	0	0	1	2	1	1	1	1	1	2	0	0	1	1	1	1	0	1	0	2	0	0	2	0	0	0	2	0	1	2	2	0	1	0	1
747	0	0	0	0	0	2	2	1	1	1	0	0	0	0	0	0	0	0	2	2	2	1	0	1	0	1	1	0	0	1	0	2	2	0	0	1	2	0	2	2	0	1	1	2	1	1	0	2	2
748	0	0	0	0	0	1	1	2	1	1	0	0	2	0	1	0	0	0	2	2	2	0	1	2	0	0	0	1	2	0	0	1	0	2	2	2	1	0	0	0	0	0	0	2	0	1	0	0	1
749	1	0	0	0	2	2	2	1	1	2	0	0	2	0	2	1	0	2	0	0	0	0	2	2	0	1	2	0	0	2	0	1	2	0	0	1	1	0	0	0	2	0	0	1	0	0	0	0	2
750	1	0	1	0	0	1	2	2	1	1	0	0	1	0	1	0	0	1	1	1	2	0	1	2	0	0	2	0	0	2	0	1	0	1	0	1	1	1	0	0	1	0	0	0	0	0	1	0	1
751	0	0	0	0	1	1	1	1	1	1	2	0	1	0	1	0	0	1	1	1	2	1	2	2	0	0	1	0	0	0	0	1	1	1	0	1	2	1	1	1	0	0	0	1	0	1	0	0	1
752	1	0	0	0	1	1	1	2	0	0	1	1	0	0	1	1	0	0	1	1	2	0	2	2	0	0	1	1	2	1	0	1	2	0	0	1	1	1	0	0	0	0	0	1	0	0	0	0	0
753	1	0	0	0	0	1	2	0	2	2	0	0	0	0	0	0	0	0	2	2	2	2	0	1	1	1	1	0	0	1	0	1	1	1	1	1	2	0	0	0	0	0	0	2	0	1	0	0	1
754	1	0	0	0	0	1	2	1	1	1	1	0	0	0	0	0	0	2	0	0	0	0	1	1	0	0	1	0	0	0	0	2	1	2	2	2	1	0	1	0	1	0	0	2	0	1	0	0	0
755	1	0	0	0	0	2	2	2	1	1	1	0	1	1	0	1	0	1	1	1	1	0	2	2	0	0	1	1	1	1	1	2	1	2	0	2	1	0	1	1	1	0	0	2	0	0	0	0	1
756	0	0	0	0	1	1	1	2	0	0	1	0	1	0	1	0	0	1	1	1	1	1	2	2	0	1	2	1	1	2	0	0	0	2	0	2	0	0	0	0	2	0	0	2	1	1	0	0	1
757	1	0	0	0	0	0	2	1	1	1	0	1	0	0	1	1	1	1	2	2	2	1	2	2	0	0	0	0	1	1	0	0	1	0	0	2	2	0	1	1	1	1	0	2	1	1	0	0	1
758	0	0	0	0	0	1	2	0	1	1	0	0	1	0	1	0	0	0	2	2	2	0	2	2	0	0	1	0	0	1	1	1	1	1	0	1	1	2	0	0	1	0	0	2	1	0	0	1	0
759	0	0	0	0	0	0	2	1	0	0	0	0	1	0	1	0	0	2	0	1	1	1	2	2	0	0	1	1	1	1	0	0	1	2	0	2	1	0	0	0	2	0	0	2	0	1	0	0	0
760	0	0	0	0	0	1	2	1	1	2	0	1	0	0	1	1	0	0	2	1	2	0	2	2	0	0	0	0	1	1	0	2	1	2	1	2	2	0	1	1	1	0	1	2	1	1	1	1	2
761	0	0	0	0	0	1	2	2	0	1	0	1	1	0	2	1	0	2	0	1	1	0	2	2	0	1	2	1	1	2	0	1	1	1	0	1	1	0	0	0	0	0	0	1	0	0	0	1	1
762	0	0	0	0	1	1	1	1	1	1	0	0	0	0	0	0	0	1	1	1	1	0	2	2	0	0	2	0	0	2	1	1	1	1	0	1	1	0	2	2	0	0	1	2	1	0	1	0	2
763	0	0	0	0	0	0	1	1	0	0	1	0	0	0	0	0	0	0	2	2	2	0	2	2	0	1	1	1	1	1	0	0	0	1	0	1	1	0	0	0	2	0	0	1	0	0	0	0	0
764	0	0	0	0	0	2	1	2	0	0	1	0	0	0	0	0	0	2	1	2	2	1	2	2	0	0	1	0	0	1	1	2	2	2	1	2	0	0	0	0	1	0	0	2	0	1	0	0	1
765	1	0	1	1	0	1	1	1	1	2	0	0	0	0	0	0	0	1	1	1	2	0	2	2	0	0	2	1	1	2	0	0	0	1	0	1	1	0	0	0	1	0	0	1	0	0	1	0	2
766	0	0	0	0	0	0	1	0	2	2	0	0	0	0	0	0	0	0	2	2	2	0	1	1	0	0	1	0	0	2	0	1	1	2	2	2	1	0	0	0	2	0	0	0	0	0	0	1	0
767	0	0	0	0	0	0	2	2	0	0	0	0	0	0	0	0	0	2	0	0	0	1	1	1	1	1	2	1	1	2	0	1	1	1	0	2	0	0	0	0	1	0	1	1	1	2	0	0	0
768	0	0	1	1	0	1	1	0	2	2	0	1	1	0	2	1	0	1	1	1	1	1	2	2	0	0	1	1	1	1	1	2	1	1	0	2	2	0	1	1	1	0	0	2	0	1	0	0	1
769	1	0	1	0	1	1	1	1	1	1	1	0	0	0	0	0	0	0	1	1	1	1	0	1	0	0	2	0	0	1	1	0	0	2	0	2	0	0	0	0	1	0	0	1	0	1	0	0	0
770	0	0	0	0	0	0	2	1	1	2	0	0	1	0	1	0	0	0	2	2	2	0	0	0	0	0	2	0	0	2	0	1	1	0	0	1	0	0	0	0	2	1	0	2	1	1	0	0	0
771	0	0	0	0	2	2	1	1	1	1	0	0	1	0	1	0	0	0	2	2	2	0	2	2	0	0	2	0	0	2	0	2	1	1	0	1	1	1	0	0	1	0	0	2	0	0	0	1	1
772	0	0	0	0	1	2	2	1	0	0	0	1	2	0	1	0	0	2	1	1	1	0	2	2	0	0	1	0	0	2	0	1	1	0	0	2	2	0	2	2	0	0	0	2	0	1	1	0	1
773	1	0	0	0	1	2	2	0	2	2	0	0	0	0	0	0	1	2	1	1	1	0	2	2	0	0	1	1	1	0	0	2	2	0	0	1	2	0	2	2	0	0	0	1	0	1	0	0	0
774	0	0	0	0	1	2	2	2	0	1	0	0	2	0	2	0	0	2	0	0	2	0	2	2	0	0	2	0	0	1	1	2	2	1	0	2	0	0	0	0	2	0	0	1	0	0	0	0	1
775	0	0	0	0	1	2	2	2	0	1	0	0	1	0	1	0	0	0	2	1	2	1	1	1	1	2	1	0	1	1	1	1	0	2	2	2	1	1	0	0	0	0	1	1	1	0	0	0	0
776	0	0	0	0	0	1	2	0	2	2	0	2	1	0	2	1	0	1	1	1	1	0	1	2	0	0	2	0	0	2	1	1	1	1	0	1	2	0	0	1	1	0	0	2	1	0	0	0	1
777	0	0	0	0	0	1	0	1	1	1	1	0	0	0	0	0	0	0	1	1	2	0	1	1	0	0	2	0	0	1	1	0	0	2	0	2	2	0	2	1	0	0	0	1	0	1	0	0	0
778	0	0	0	0	0	1	2	0	1	1	0	1	0	0	1	1	0	2	0	0	2	1	2	2	0	0	2	1	1	2	1	0	0	2	0	2	1	0	0	0	2	1	0	2	1	0	0	1	2
779	0	0	1	1	0	1	1	1	1	1	0	1	1	0	0	0	0	1	1	1	1	1	2	2	0	0	2	0	0	2	0	1	1	2	1	2	2	0	0	0	1	0	0	2	0	1	0	0	0
780	1	0	0	0	0	1	2	1	1	1	0	0	0	0	0	0	0	0	1	1	2	0	1	1	1	1	0	1	2	0	1	2	2	0	0	1	2	0	1	1	1	0	0	2	1	1	0	0	1
781	0	0	0	0	0	1	2	0	2	2	0	0	2	0	2	0	0	1	1	1	1	0	1	1	0	1	0	0	1	1	0	2	2	1	1	2	1	0	1	0	1	1	0	1	1	0	0	0	1
782	0	0	0	0	0	0	2	1	1	1	1	0	0	0	0	0	0	2	1	1	2	0	2	2	0	0	1	1	1	1	1	2	1	2	1	2	1	0	0	0	2	0	0	2	0	1	0	0	0
783	0	0	0	0	0	0	2	1	0	1	0	0	1	0	0	0	0	0	2	2	2	1	1	1	1	1	2	0	0	2	0	0	0	2	0	2	2	0	2	2	0	0	0	1	0	0	0	0	2
784	0	0	0	0	0	1	2	2	0	0	0	1	0	0	1	1	0	1	1	0	1	0	2	2	0	0	2	0	0	2	0	1	1	1	0	1	2	0	1	1	0	0	1	2	1	0	0	0	0
785	0	0	0	0	1	1	1	2	0	0	0	1	2	1	1	1	0	1	1	1	1	0	1	1	0	0	1	1	2	1	0	2	2	1	0	2	0	0	0	0	1	0	0	2	0	0	1	0	2
786	0	0	0	0	2	2	1	0	2	2	0	0	0	0	0	0	0	2	0	1	2	0	1	1	0	0	2	0	0	2	2	1	0	1	1	1	0	0	0	0	2	0	0	1	0	0	0	0	1
787	0	0	0	0	0	0	2	1	2	2	0	0	0	0	0	0	1	2	1	2	2	1	2	2	0	0	1	1	2	1	0	1	1	1	1	1	0	0	0	0	2	1	0	1	0	0	0	1	1
788	0	0	0	0	1	1	2	2	0	0	1	1	1	0	0	0	0	0	2	2	2	0	0	0	0	0	2	1	1	2	0	1	2	2	1	2	2	0	0	0	1	0	0	1	2	1	0	0	1
789	1	0	0	0	0	0	1	1	1	1	1	1	1	0	1	0	0	0	1	1	2	1	2	2	0	0	2	1	1	1	2	1	1	0	0	1	1	0	1	1	1	1	0	2	1	0	0	0	1
790	0	0	0	0	0	1	2	2	1	1	0	0	0	0	0	0	0	0	1	1	1	0	2	2	0	1	1	1	1	2	0	1	0	1	0	1	1	0	1	1	1	0	0	2	0	1	0	0	1
791	1	0	0	0	1	2	1	1	1	2	1	1	1	0	0	0	0	0	2	2	2	1	2	2	0	0	2	1	1	1	2	1	1	1	0	1	1	0	0	0	2	0	0	2	0	0	0	0	2
792	1	0	0	0	0	0	2	2	0	0	0	1	1	0	1	0	0	2	1	1	2	1	2	2	0	0	1	0	1	1	0	2	2	1	0	1	1	1	0	0	1	0	0	2	0	0	0	0	1
793	1	0	0	0	1	1	2	2	0	1	1	0	0	0	0	0	0	0	2	0	2	0	2	2	0	0	2	2	2	2	0	2	2	0	0	0	1	0	0	0	1	0	1	2	1	0	0	0	1
794	0	0	1	0	0	0	2	1	0	1	0	0	0	0	0	0	0	0	2	2	2	0	2	2	0	0	2	0	0	2	1	1	1	1	0	2	1	0	1	1	1	0	0	2	1	0	0	0	1
795	1	1	0	0	0	1	2	1	1	1	0	0	1	0	1	0	0	2	0	0	1	0	2	2	0	0	2	1	1	1	1	0	0	2	0	2	2	0	0	0	1	2	0	2	1	0	1	1	2
796	1	0	0	0	0	2	1	2	0	0	1	0	0	0	0	0	0	0	2	2	2	1	2	2	0	0	1	1	1	1	1	0	1	0	0	2	1	0	1	1	1	1	0	2	2	0	0	0	0
797	1	0	0	0	0	2	2	2	0	0	0	1	0	0	1	1	0	0	2	2	2	0	2	2	0	0	2	0	0	2	0	1	1	0	0	1	0	0	1	1	1	0	0	0	0	0	0	0	1
798	0	0	0	0	0	2	0	1	1	1	1	0	0	0	0	0	0	1	1	1	2	1	2	2	0	0	2	0	1	0	0	0	1	1	0	1	1	1	0	0	0	0	0	2	1	1	0	0	0
799	0	0	0	0	2	2	2	0	2	2	0	0	1	0	1	0	0	0	2	2	2	0	2	2	0	0	1	0	0	1	0	2	1	1	0	1	2	0	0	0	0	0	0	1	1	1	0	1	1
800	1	0	0	0	0	0	2	0	2	2	0	0	0	0	0	0	0	1	0	0	2	0	1	1	0	0	2	0	0	1	0	0	0	2	0	2	2	0	1	1	1	1	0	2	0	1	0	0	0
801	0	0	0	0	0	0	2	0	1	1	0	0	0	0	0	0	0	0	2	2	2	0	1	1	0	1	2	0	0	1	1	1	0	1	1	1	1	1	0	0	1	0	1	1	0	1	0	1	2
802	0	0	0	0	0	1	1	2	0	0	1	0	1	0	1	1	0	0	2	0	2	1	2	2	0	0	1	0	0	1	1	0	0	0	0	1	0	0	0	0	1	0	0	2	1	0	1	0	1
803	1	0	0	0	0	0	2	1	2	2	0	0	1	1	0	1	0	2	0	0	0	0	2	2	0	1	2	0	0	2	0	2	2	1	1	1	2	0	1	1	1	0	0	2	0	0	0	0	1
804	0	0	0	0	0	1	1	2	1	1	1	0	0	0	0	0	0	1	1	0	2	0	2	2	0	0	1	1	1	1	0	1	1	2	0	2	0	0	0	0	1	0	0	1	0	0	0	0	2
805	0	0	0	0	0	2	2	1	0	0	0	0	1	0	0	0	0	1	1	1	2	0	0	0	0	0	2	0	0	1	1	2	1	2	0	2	2	0	2	1	0	0	0	1	0	0	0	1	1
806	0	0	0	0	0	2	2	1	1	1	0	0	0	0	0	0	1	0	2	1	2	0	2	2	0	0	1	0	2	0	0	1	1	1	0	1	2	0	0	0	1	0	0	2	0	0	0	0	0
807	0	0	0	0	0	1	2	1	1	2	0	0	2	0	2	0	0	2	0	0	1	0	2	2	0	0	1	1	1	2	0	1	1	2	0	2	1	1	0	0	1	0	0	2	0	0	0	0	1
808	0	0	0	0	0	1	1	2	0	1	1	0	0	0	0	0	0	1	1	1	1	0	2	2	0	0	1	1	1	1	1	2	1	1	1	2	2	0	2	2	0	0	0	1	0	0	0	0	1
809	0	0	0	0	0	1	2	0	2	2	0	0	2	1	1	1	0	1	1	1	2	1	2	2	0	0	2	2	2	2	0	1	1	1	0	2	1	0	0	0	1	0	0	1	0	0	1	0	1
810	1	0	1	0	0	2	2	0	2	2	0	0	1	0	1	0	0	0	2	2	2	0	2	2	0	1	2	0	0	2	0	1	1	0	0	0	1	0	0	0	1	0	0	2	0	0	0	1	1
811	0	0	0	0	1	2	2	2	0	1	0	0	1	0	1	0	1	1	1	1	2	0	1	1	1	2	2	2	1	1	1	1	1	2	1	2	1	0	1	1	1	0	0	1	0	0	0	0	0
812	0	0	0	0	0	1	2	1	1	1	1	0	1	0	1	0	0	1	1	1	2	0	2	2	0	1	1	0	1	1	0	2	1	0	0	1	1	0	0	0	2	1	1	2	1	1	0	0	1
813	0	0	0	0	0	1	1	2	1	1	0	0	0	0	0	0	0	1	0	0	0	1	2	2	0	0	1	0	1	1	0	1	2	1	0	2	1	0	0	0	1	0	0	2	0	1	1	0	1
814	0	0	1	0	0	1	2	2	1	1	0	0	1	0	1	1	0	0	1	2	2	1	2	2	0	0	2	0	0	2	1	1	1	1	0	1	1	0	0	0	1	0	0	1	0	1	0	0	1
815	0	0	0	0	0	1	2	2	0	0	0	0	2	0	2	1	0	2	0	0	1	0	2	2	0	0	2	1	1	1	2	1	1	2	1	2	0	0	1	1	1	0	0	2	1	1	1	0	1
816	0	0	0	0	0	2	1	1	1	1	1	1	1	0	0	0	0	0	2	2	2	1	1	1	1	0	0	0	0	1	0	1	1	1	0	1	2	1	1	1	0	0	0	0	0	0	1	0	1
817	0	0	0	0	1	2	1	2	0	1	1	1	2	0	2	0	0	0	2	2	2	0	1	1	1	1	1	0	0	1	0	1	2	1	0	1	1	0	0	0	1	0	0	2	1	1	0	1	1
818	0	0	0	0	1	1	1	1	1	1	1	0	2	0	2	0	0	1	2	1	2	0	1	1	1	1	2	0	0	1	0	0	1	0	0	2	2	0	1	0	0	0	0	0	0	1	0	0	0
819	0	0	0	0	0	1	0	1	1	1	1	0	1	0	1	1	0	0	2	2	2	1	1	1	0	1	2	0	0	2	1	2	1	0	0	1	2	0	1	1	1	0	0	1	0	0	0	0	2
820	1	0	0	0	0	1	1	1	0	0	1	0	2	0	1	0	0	0	1	1	2	0	2	2	0	0	2	0	0	2	0	1	1	2	0	2	1	0	0	0	0	0	0	1	0	0	0	0	1
821	0	0	0	0	0	2	2	1	1	1	0	1	1	0	0	0	0	1	1	1	1	0	1	2	0	0	2	0	0	1	1	1	0	2	1	2	2	0	1	1	0	0	0	2	1	1	0	0	1
822	0	0	0	0	0	2	2	0	1	1	1	0	0	0	0	0	0	0	2	2	2	0	1	1	0	0	1	1	1	1	0	1	1	1	0	2	1	0	0	0	2	0	1	2	1	2	0	1	2
823	0	0	1	0	0	2	1	2	0	0	1	1	1	0	0	0	1	2	1	1	1	0	2	1	1	2	2	1	1	1	1	1	1	2	1	2	1	0	1	1	1	0	1	2	1	1	0	0	2
824	1	0	1	1	0	2	2	2	1	1	0	1	0	0	0	0	0	2	1	1	2	1	1	1	1	1	1	2	2	2	0	1	1	2	1	2	0	0	0	0	2	0	0	2	0	0	0	1	1
825	0	1	0	0	0	1	2	1	1	1	0	0	1	0	1	0	0	2	1	1	2	0	2	2	0	1	2	1	1	0	1	1	1	2	1	2	2	1	1	1	0	0	1	1	0	0	1	0	1
826	1	0	0	0	1	2	2	1	1	2	0	1	1	0	0	0	0	1	1	1	2	0	1	1	0	1	2	0	0	1	0	0	0	1	0	0	1	1	0	0	1	0	1	1	0	1	0	0	0
827	1	0	0	0	0	0	2	2	0	1	0	0	1	0	1	0	0	1	1	1	2	1	1	1	1	2	1	0	1	1	0	1	0	1	0	1	1	0	0	0	1	0	0	1	0	0	0	1	0
828	1	0	0	0	0	0	2	1	1	1	0	0	1	0	1	0	0	0	2	2	2	0	2	2	0	0	1	0	2	0	0	1	1	0	0	1	1	0	1	1	1	0	0	2	0	0	0	1	1
829	0	0	0	0	0	1	1	1	1	2	1	0	1	0	1	0	0	1	1	1	2	0	2	2	0	1	2	0	0	2	1	0	1	1	0	2	0	0	0	0	2	1	0	2	1	1	0	0	1
830	0	0	0	0	0	1	2	1	1	2	0	1	2	0	1	0	0	1	1	1	1	0	0	1	0	0	1	0	2	0	0	1	1	0	0	0	2	0	0	0	2	0	0	0	0	0	0	0	0
831	0	0	0	0	0	1	1	2	0	1	0	0	1	0	1	0	0	0	2	2	2	1	2	2	0	0	2	1	1	2	1	1	1	0	0	1	1	0	1	0	1	1	0	2	1	0	0	1	1
832	0	0	0	0	0	1	1	2	1	1	0	0	1	0	0	0	0	1	1	1	2	0	2	2	0	1	2	1	1	2	0	1	1	1	0	1	2	0	2	2	0	1	0	2	1	0	1	1	2
833	0	0	0	0	0	0	2	1	2	2	0	0	1	0	1	0	0	0	2	1	2	0	2	2	0	0	2	0	0	2	1	1	1	1	0	1	1	0	1	0	1	0	0	2	0	0	0	1	0
834	0	0	0	0	0	2	2	0	2	2	0	0	1	0	1	1	0	1	1	1	1	0	2	2	0	0	2	0	1	1	0	1	2	1	0	2	2	0	2	2	0	0	0	2	0	0	0	0	0
835	0	0	0	0	0	0	2	2	0	1	0	0	0	0	0	0	0	1	1	1	1	1	1	1	1	1	1	0	2	0	0	1	1	1	0	1	2	1	1	1	0	0	1	2	0	1	1	0	1
836	0	0	0	0	0	2	2	0	2	2	0	0	0	0	0	0	1	1	1	1	2	0	0	1	0	0	2	0	0	2	1	2	2	0	0	1	1	0	0	0	1	0	1	2	0	1	0	0	1
837	1	0	0	0	0	1	2	1	0	0	0	2	1	0	2	1	0	1	0	0	2	1	1	2	0	0	2	0	0	2	0	1	1	2	0	1	1	0	1	1	1	0	1	1	1	0	0	0	1
838	0	0	0	0	0	0	1	1	1	1	1	0	1	0	1	0	0	0	2	2	2	1	2	2	0	0	1	2	2	0	1	2	2	0	0	0	0	0	0	0	2	0	0	1	0	0	0	0	1
839	0	0	0	0	1	1	1	1	1	1	0	0	2	0	2	0	0	1	1	0	0	0	2	2	0	0	1	0	1	1	1	2	2	2	0	2	1	0	0	0	1	0	0	1	0	1	0	1	1
840	1	0	0	0	0	1	2	2	0	1	0	0	0	0	0	0	0	1	1	1	2	0	2	2	0	0	1	0	1	1	0	1	1	2	1	2	2	0	0	0	2	0	0	1	0	0	0	0	0
841	0	0	0	0	0	1	2	2	1	1	0	1	2	0	1	0	0	1	1	1	1	1	1	1	1	1	2	0	1	0	0	1	1	2	1	2	2	0	2	2	0	0	0	2	0	0	0	0	1
842	0	0	0	0	0	2	1	1	1	2	0	0	1	0	1	0	0	0	2	2	2	1	2	2	0	0	2	0	0	2	1	2	2	2	1	2	1	1	0	0	1	0	0	1	0	0	0	0	1
843	0	0	0	0	0	1	1	1	2	2	0	0	1	0	1	0	0	1	1	1	1	1	2	2	0	1	1	0	0	1	1	0	0	0	0	1	2	0	1	1	1	0	0	1	0	1	0	0	1
844	0	0	0	0	0	2	1	1	1	1	0	0	1	0	1	0	0	1	1	0	1	0	1	1	0	0	2	1	1	1	2	1	0	2	2	2	1	0	0	0	2	0	0	2	0	0	0	0	1
845	0	0	2	0	0	0	1	1	1	1	1	1	2	0	2	0	0	2	0	0	1	0	2	2	0	0	1	1	0	1	2	1	0	1	0	1	1	0	0	0	2	0	0	1	0	0	0	0	1
846	1	0	0	0	1	1	2	1	1	1	0	0	1	0	1	0	0	1	1	1	2	0	2	2	0	0	2	0	0	2	0	0	1	0	0	2	2	0	1	0	1	0	0	0	0	0	0	0	2
847	0	0	0	0	0	1	0	2	0	0	1	0	1	0	1	0	0	1	1	1	1	1	1	1	1	1	2	2	1	1	1	1	1	2	1	2	1	0	0	0	1	0	2	2	0	1	0	0	1
848	0	1	0	0	1	1	1	1	0	0	1	0	0	0	0	0	0	1	1	1	1	1	2	2	0	0	1	0	0	2	0	2	2	0	0	0	0	0	0	0	1	0	0	1	0	0	0	0	0
849	0	0	1	0	0	1	2	0	1	1	1	1	1	0	1	0	0	1	1	1	1	1	2	2	0	0	2	1	1	1	2	2	2	0	0	0	1	0	0	0	2	0	0	1	0	1	0	0	0
850	0	0	0	0	1	1	2	1	1	1	0	1	0	0	1	1	0	1	1	0	2	2	2	2	0	0	2	1	1	2	0	0	1	2	0	2	2	0	1	0	1	1	0	1	1	0	0	0	1
851	1	0	0	0	0	0	2	2	0	0	0	1	0	0	0	0	0	1	1	1	2	0	2	2	0	0	1	1	1	1	1	2	2	2	0	2	2	0	2	2	0	1	0	2	0	0	0	0	0
852	0	0	0	0	1	1	1	1	1	2	1	1	1	0	0	0	0	0	2	2	2	1	2	2	0	0	1	0	1	0	0	2	1	1	0	2	1	0	1	1	1	0	0	2	1	1	0	0	1
853	1	0	0	0	0	1	1	2	0	0	1	0	1	0	1	0	0	0	2	2	2	0	0	0	0	0	2	0	0	2	1	1	1	1	0	2	1	0	0	0	1	0	0	2	0	0	0	0	0
854	0	0	0	0	1	2	1	1	1	1	1	1	1	0	0	0	0	1	1	1	1	2	1	1	1	1	2	1	1	1	1	1	1	2	0	2	1	0	1	0	1	0	0	1	0	0	0	0	0
855	1	0	0	0	0	2	1	2	0	1	1	0	2	0	2	0	0	1	1	1	2	1	2	2	0	0	2	0	0	1	0	1	1	2	0	2	1	0	0	0	2	0	1	2	2	0	0	0	1
856	1	0	1	0	1	2	2	1	1	1	1	0	0	0	0	0	0	2	0	0	0	1	2	2	0	0	1	0	0	0	0	1	1	1	0	1	1	0	2	2	0	0	2	2	1	1	0	0	0
857	0	0	0	0	0	1	1	1	1	2	0	1	0	0	1	1	0	2	1	1	2	1	1	1	1	1	1	0	2	0	0	1	2	1	0	1	2	0	1	1	1	0	1	2	1	1	0	0	0
858	0	0	1	1	0	1	1	1	2	2	0	0	0	0	0	0	0	2	0	1	1	0	2	2	0	0	1	2	2	2	0	0	0	0	0	1	0	0	1	1	1	0	0	2	0	0	0	0	0
859	0	1	0	0	0	1	2	1	1	1	0	0	1	0	1	0	1	0	2	1	2	0	2	2	0	0	2	0	0	1	0	0	1	0	0	2	1	0	0	0	2	0	0	2	0	0	0	0	0
860	1	0	0	0	1	1	2	2	1	1	0	1	1	0	0	0	1	1	1	2	2	0	2	2	0	0	1	0	1	0	0	1	1	0	0	0	1	1	0	0	0	0	0	2	0	1	1	0	1
861	0	0	0	0	1	2	1	2	0	1	1	0	0	0	0	0	0	2	0	0	0	0	1	2	0	0	1	0	0	2	1	0	0	2	0	2	2	0	1	1	0	0	1	2	1	2	0	0	1
862	0	0	0	0	0	2	2	0	2	2	0	0	0	0	0	0	0	2	0	1	2	0	2	2	0	0	1	1	1	1	0	1	1	2	1	2	0	0	0	0	2	0	0	2	0	1	0	1	2
863	0	0	0	0	0	1	2	0	1	1	0	0	0	0	0	0	0	0	2	2	2	0	2	2	0	1	2	0	1	0	0	1	2	1	0	1	1	0	2	2	0	1	1	2	1	1	0	0	0
864	1	0	0	0	0	1	1	1	1	1	0	0	1	0	1	0	0	0	2	1	2	0	2	2	0	1	0	1	1	1	0	1	1	2	0	2	2	0	2	2	0	0	0	1	0	1	0	0	0
865	0	0	0	0	1	2	2	2	0	0	0	1	1	0	0	0	0	1	1	1	2	0	1	1	1	2	2	0	0	2	0	0	0	1	0	1	1	0	1	0	1	0	0	0	0	0	0	0	0
866	1	0	1	0	0	1	2	0	2	2	0	2	2	1	0	1	1	2	0	0	1	0	2	2	0	0	1	1	2	0	1	1	1	0	0	1	1	0	0	0	1	0	0	1	0	0	0	0	0
867	1	0	0	0	1	1	2	2	0	1	0	0	1	0	1	0	0	0	2	2	2	1	2	2	0	0	2	0	0	2	1	2	2	1	0	2	1	1	0	0	1	0	1	2	1	1	0	0	0
868	0	0	0	0	0	0	2	1	1	1	0	1	2	0	1	1	0	0	2	2	2	0	1	1	0	0	0	1	0	0	1	0	0	2	0	2	0	0	0	1	1	0	0	1	0	0	0	0	2
869	0	0	0	0	0	0	2	2	1	1	1	0	1	0	1	0	0	0	2	2	2	0	2	2	0	1	1	0	1	1	0	2	2	2	1	2	0	0	0	0	2	0	0	1	1	1	0	0	2
870	0	0	0	0	0	0	1	1	1	1	1	1	1	0	0	0	0	0	2	2	2	1	1	1	1	1	2	1	1	1	0	1	1	1	0	2	2	0	1	1	0	0	0	2	0	0	0	0	0
871	1	0	0	0	0	1	2	2	0	1	0	1	1	0	1	0	0	0	1	1	1	1	0	0	1	1	1	0	1	1	1	1	1	1	0	1	0	0	1	1	1	0	0	2	0	0	0	0	0
872	1	1	0	0	1	1	2	1	1	1	0	0	1	0	1	0	0	0	2	2	2	0	2	2	0	0	1	1	0	1	1	1	1	0	0	0	2	0	1	0	0	0	0	2	0	0	0	0	1
873	0	0	1	0	0	1	1	2	0	0	1	1	2	0	1	0	0	1	1	1	1	1	1	2	0	0	2	0	0	2	0	1	1	2	1	1	0	0	0	0	1	2	0	2	0	0	1	1	2
874	1	0	0	0	0	1	2	2	1	1	1	0	1	0	0	0	0	0	2	2	2	0	2	2	0	0	2	1	1	1	2	2	1	0	0	1	2	0	2	2	0	0	1	2	2	0	0	0	1
875	0	0	0	0	0	2	2	2	0	0	0	0	1	0	1	0	0	2	0	0	2	0	1	1	0	0	1	0	1	1	1	1	1	1	0	1	1	1	0	0	1	0	0	2	1	0	1	0	1
876	0	0	0	0	0	1	1	2	0	0	0	0	0	0	0	0	0	1	1	1	1	1	2	2	0	1	1	0	1	1	0	2	2	1	1	2	1	0	0	0	1	0	0	0	0	0	1	0	1
877	0	0	1	0	0	1	2	2	0	0	0	0	1	0	1	0	0	1	1	1	1	0	2	2	0	1	2	0	0	1	0	1	1	1	0	1	1	0	0	0	1	0	2	2	1	1	0	0	0
878	0	0	0	0	0	0	0	2	1	1	0	1	1	0	0	0	0	1	1	0	1	1	1	1	1	1	1	0	0	1	0	1	0	1	0	1	1	1	0	0	0	0	1	2	1	1	0	0	1
879	1	0	0	0	1	2	2	1	1	1	0	0	1	0	1	0	0	2	0	0	2	2	2	2	0	0	0	1	2	0	0	0	0	2	0	2	1	0	0	0	1	0	0	1	0	1	0	0	2
880	1	0	1	0	0	1	2	1	1	2	0	1	1	0	1	0	0	2	0	0	1	1	2	2	0	0	2	1	1	2	0	1	1	1	0	1	2	0	2	1	0	0	0	2	0	0	0	0	1
881	1	0	0	0	0	1	2	1	1	1	0	1	1	0	0	0	0	1	1	1	2	0	2	2	0	0	1	0	0	1	0	2	2	0	0	0	0	0	0	0	1	0	0	1	0	1	1	1	1
882	0	0	0	0	0	0	0	2	1	1	0	2	2	0	1	0	0	1	1	2	2	1	1	1	1	1	2	0	0	2	1	0	0	2	2	2	2	0	2	2	0	1	0	2	1	0	0	0	1
883	1	1	1	0	0	2	2	1	1	1	1	1	0	0	0	0	0	2	0	0	0	0	2	2	0	0	0	0	0	0	0	0	0	2	0	2	1	0	1	1	1	0	0	1	0	0	0	0	0
884	1	0	1	0	0	1	1	2	0	0	1	0	0	0	0	0	0	0	2	2	2	1	1	1	1	1	2	1	1	2	0	0	0	1	0	1	2	0	0	0	1	1	0	2	1	0	0	0	0
885	0	0	0	0	0	1	1	0	2	2	0	1	2	0	1	0	1	0	2	1	2	0	2	2	0	0	1	1	1	1	1	0	0	1	1	2	1	1	1	1	0	0	0	2	0	2	0	0	0
886	1	0	0	0	0	2	2	1	1	2	0	1	1	0	0	0	0	2	0	0	0	0	1	2	0	0	1	0	2	0	0	2	2	0	0	1	1	0	1	1	1	0	0	2	0	0	1	1	1
887	0	1	0	0	0	1	2	0	2	2	0	0	1	1	0	1	0	0	1	1	2	0	1	2	0	0	1	0	1	1	1	2	2	1	0	1	1	0	1	1	1	0	1	1	1	1	0	0	0
888	1	0	0	0	0	1	2	2	0	0	1	0	1	0	1	0	0	1	1	1	2	1	0	0	1	1	1	0	1	2	0	0	0	1	0	1	2	0	1	1	1	0	0	2	1	1	0	0	0
889	0	0	0	0	0	1	2	2	0	1	0	1	0	0	0	0	0	0	2	2	2	0	0	0	0	0	0	0	1	1	0	0	1	2	0	2	1	0	0	0	2	0	1	1	1	2	0	0	0
890	1	0	0	0	0	2	1	2	1	1	1	1	1	0	0	0	0	0	2	2	2	1	2	2	0	0	0	0	0	0	0	1	1	1	0	1	2	0	1	1	0	0	0	2	0	0	0	0	1
891	1	0	0	0	0	1	1	2	0	0	1	0	0	0	0	0	0	1	1	1	2	0	2	2	0	0	1	0	2	0	0	2	2	1	0	0	1	0	0	0	2	0	1	1	1	2	0	0	1
892	0	0	0	0	0	2	1	1	0	2	0	0	2	1	1	1	0	0	1	2	2	0	1	1	0	0	2	0	0	2	1	0	0	2	0	2	1	0	1	1	1	0	0	1	0	0	0	0	1
893	0	0	0	0	0	0	2	1	1	1	0	0	0	0	0	0	0	1	1	1	1	1	1	1	1	1	2	1	1	2	0	0	0	1	1	2	0	0	1	1	1	0	0	1	0	0	1	0	2
894	0	1	0	0	0	1	1	1	1	2	0	1	2	0	1	0	0	1	2	1	2	0	1	1	0	1	2	0	0	2	0	0	1	2	0	2	0	0	1	1	1	0	0	0	1	1	0	0	1
895	1	0	0	0	0	2	2	1	1	1	0	0	0	0	0	0	0	0	2	2	2	1	1	1	0	0	2	0	0	0	0	1	0	2	2	2	1	0	1	0	1	0	1	1	1	0	0	0	1
896	0	0	0	0	0	0	2	1	1	1	0	0	1	0	1	0	0	0	1	2	2	0	2	2	0	0	0	1	0	0	1	2	2	0	0	0	2	0	1	1	1	0	0	1	0	0	0	0	0
897	0	1	0	0	0	1	2	1	1	1	0	1	1	0	1	0	0	1	1	1	1	1	1	1	1	1	2	0	1	0	0	1	1	2	1	2	2	0	0	0	1	0	0	1	1	1	0	0	2
898	0	0	0	0	1	2	1	2	0	0	2	0	1	0	2	0	0	0	2	2	2	1	1	2	0	0	2	0	0	2	0	2	1	1	0	1	2	0	1	1	1	0	0	1	0	1	0	1	2
899	1	0	0	0	0	1	1	2	0	1	1	0	2	1	1	1	0	0	2	2	2	0	1	1	0	0	1	0	1	1	1	2	2	0	0	0	2	1	1	1	0	2	0	2	1	0	0	0	1
900	1	0	0	0	0	1	1	1	0	0	2	1	0	0	1	1	0	0	2	0	2	0	2	2	0	0	2	0	0	2	0	1	1	0	0	1	1	0	0	0	2	0	0	2	1	1	0	0	2
901	0	0	0	0	0	2	2	2	0	1	0	0	0	0	0	0	0	0	2	2	2	0	2	2	0	0	2	1	1	1	2	0	0	2	0	2	2	0	1	1	1	2	0	2	0	0	1	0	2
902	0	0	0	0	1	2	1	2	0	0	1	0	0	0	0	0	0	0	1	1	1	0	1	2	0	1	1	0	1	1	0	0	0	2	0	2	1	0	0	0	1	0	0	2	0	0	0	0	0
903	0	0	0	0	0	1	1	2	0	1	1	1	0	0	1	1	0	1	1	1	2	0	2	2	0	0	0	0	1	1	0	1	1	1	0	1	1	1	0	0	0	2	0	2	0	1	0	0	0
904	1	0	0	0	0	1	1	1	1	1	2	0	0	0	0	0	0	0	1	1	1	0	1	1	0	0	2	0	0	2	0	1	0	2	2	2	0	0	0	0	2	1	0	1	1	0	1	0	1
905	1	0	1	0	0	1	2	2	0	0	0	1	1	0	0	0	0	0	2	1	2	0	2	2	0	0	2	0	0	2	1	2	2	0	0	1	2	0	1	0	1	0	0	1	0	0	0	0	1
906	0	0	0	0	2	2	2	1	0	1	0	0	0	0	0	0	0	1	1	1	2	0	1	1	0	0	2	0	0	2	0	0	0	2	0	2	1	0	0	0	1	0	1	2	1	0	0	0	0
907	1	0	1	0	0	0	2	2	0	0	0	0	0	0	0	0	0	1	2	2	2	1	2	2	0	0	2	0	0	2	2	1	1	1	1	1	1	0	0	0	2	0	1	2	1	1	0	0	0
908	0	0	0	0	1	1	2	0	1	1	0	0	1	0	0	0	0	1	1	1	1	1	2	2	0	1	2	0	0	2	1	1	1	0	0	2	1	0	0	0	1	1	1	2	1	1	0	1	0
909	1	0	1	0	0	2	1	2	0	0	1	0	1	0	1	0	0	0	1	1	1	1	2	2	0	0	2	0	0	2	1	1	1	0	0	0	2	0	1	1	0	0	0	1	0	1	0	1	0
910	0	0	0	0	1	2	2	1	1	1	0	0	2	0	2	0	0	0	1	1	1	0	1	1	0	0	2	0	0	2	0	1	1	2	0	2	1	0	0	0	1	0	1	2	1	1	0	0	1
911	0	0	0	0	0	1	1	2	0	0	1	1	1	0	0	0	0	1	1	1	2	0	2	2	0	0	2	0	0	2	1	2	2	1	0	1	1	0	2	2	0	0	1	2	1	2	0	0	0
912	0	0	1	1	0	1	2	0	2	2	0	1	1	0	1	0	0	1	1	1	1	0	2	2	0	0	1	1	2	0	1	2	2	1	0	1	1	0	1	1	1	0	0	1	0	0	0	0	1
913	1	0	0	0	0	2	1	1	1	1	1	0	1	0	1	1	1	0	2	1	2	0	2	2	0	0	2	0	0	2	0	2	2	0	0	1	0	0	1	1	1	0	0	1	0	0	0	0	1
914	1	0	0	0	0	1	2	2	0	0	0	0	0	0	0	0	0	0	2	1	2	1	1	1	1	1	2	0	0	0	0	1	2	1	0	1	0	0	0	0	2	1	0	2	0	0	0	0	1
915	0	0	0	0	0	1	2	1	1	1	0	0	1	0	2	0	0	1	1	1	1	0	1	1	1	1	1	1	1	1	1	1	0	2	0	2	2	0	2	2	1	0	0	1	0	0	0	0	2
916	0	0	0	0	1	2	2	2	0	0	1	0	2	1	1	1	1	0	2	1	2	0	1	1	1	1	2	1	1	1	2	2	1	0	0	1	2	0	0	0	0	0	0	1	0	0	0	0	1
917	0	0	0	0	1	2	2	1	1	1	0	1	1	0	0	0	0	0	2	2	2	0	1	1	0	1	1	1	1	1	0	1	2	1	0	2	1	0	0	0	1	0	0	1	0	1	0	0	2
918	1	0	0	0	0	1	1	2	0	1	1	0	0	0	0	0	0	0	2	1	2	0	1	1	0	0	2	0	0	2	1	2	1	0	0	2	1	0	0	0	2	0	0	2	0	1	0	0	0
919	0	0	0	0	0	0	2	0	2	2	0	0	1	0	0	0	0	1	0	0	0	1	2	2	0	0	1	1	0	1	2	1	1	1	1	1	1	1	0	0	0	1	0	1	1	0	0	1	1
920	0	0	0	0	0	2	2	2	0	0	0	0	0	0	0	0	0	1	1	1	2	0	2	2	0	0	1	0	0	2	1	1	1	0	0	1	2	0	0	0	2	0	0	2	1	1	0	0	1
921	0	0	0	0	0	0	2	1	1	1	1	2	2	0	1	0	0	1	2	1	2	1	1	1	1	1	1	0	1	0	0	1	1	0	0	1	1	0	1	1	1	0	0	1	0	0	0	0	1
922	1	0	0	0	1	2	1	1	1	1	1	0	0	0	0	0	0	0	2	2	2	0	2	2	0	0	0	2	2	0	0	1	1	0	0	0	1	0	2	2	0	0	0	2	0	0	0	0	1
923	1	0	0	0	0	0	1	2	0	0	1	1	1	0	0	0	1	0	2	1	2	0	1	1	0	0	1	0	1	0	0	0	0	2	0	1	1	1	0	0	1	1	1	2	1	1	0	1	0
924	0	0	0	0	0	2	2	1	1	1	0	0	0	0	0	0	0	0	2	2	2	1	2	2	0	1	1	1	1	1	1	0	0	2	0	2	1	0	1	0	1	0	2	2	1	1	0	0	0
925	0	0	0	0	0	1	2	1	1	2	0	0	1	0	1	0	0	0	2	2	2	0	2	2	0	0	1	0	1	2	0	2	1	2	0	2	2	0	1	1	1	0	0	1	0	1	1	0	1
926	1	0	0	0	0	1	1	2	1	1	0	0	1	0	1	0	0	0	2	1	2	0	2	2	0	0	1	0	0	1	0	1	1	2	1	2	2	0	2	2	0	0	1	2	1	0	0	0	0
927	0	0	0	0	0	1	1	1	2	2	0	0	2	0	2	0	0	1	1	1	2	0	1	1	0	1	1	1	1	1	0	1	0	2	0	2	1	0	1	1	1	1	0	2	1	1	0	0	2
928	0	0	0	0	0	0	2	2	1	2	0	0	1	0	1	0	0	1	1	1	1	0	1	1	0	0	1	0	1	1	0	2	1	0	0	0	1	0	1	1	1	0	1	2	1	2	0	0	0
929	1	0	0	0	1	2	0	2	1	1	0	0	2	0	2	0	0	0	2	1	2	0	2	2	0	0	2	1	1	2	0	2	1	0	0	1	2	0	2	2	0	1	0	2	1	0	0	0	0
930	0	0	0	0	0	0	2	2	0	0	1	0	0	0	0	0	0	1	1	1	1	1	1	1	1	0	1	1	1	1	0	2	1	1	0	2	2	0	1	1	1	0	0	2	0	0	0	0	0
931	0	0	0	0	1	1	1	1	1	1	1	0	0	0	0	0	1	2	1	1	1	0	1	1	0	0	1	0	1	0	0	2	1	1	0	1	2	0	2	2	0	2	0	2	0	0	0	0	1
932	0	0	0	0	0	0	2	0	2	2	0	1	1	0	0	0	0	1	1	1	2	0	2	2	0	0	2	0	1	1	1	1	1	1	0	1	1	0	1	1	1	0	1	1	1	0	0	1	1
933	1	0	0	0	1	2	2	1	0	0	0	1	0	0	1	1	0	1	1	1	1	1	0	1	1	1	2	2	2	1	1	0	0	1	0	1	2	1	0	0	1	1	0	1	1	1	0	0	0
934	0	0	0	0	0	0	2	2	1	1	1	0	0	0	0	0	0	1	1	1	2	1	0	1	1	1	1	1	0	1	1	1	1	0	0	1	1	1	0	0	1	0	1	1	1	1	1	0	2
935	0	0	0	0	0	2	1	2	1	1	0	1	1	0	1	0	0	0	2	2	2	0	1	1	0	0	0	0	0	1	0	0	0	1	1	2	2	0	1	1	0	0	0	2	0	0	0	0	1
936	0	0	0	0	0	2	2	1	1	1	0	0	0	0	0	0	0	1	1	0	1	1	2	2	0	0	2	1	1	1	0	2	1	1	0	1	1	0	0	0	1	0	0	0	0	0	0	0	1
937	1	0	0	0	0	0	1	2	0	1	1	0	0	0	0	0	0	1	1	1	2	0	2	2	0	1	1	0	1	1	0	2	1	1	1	2	2	0	1	1	1	1	0	1	0	0	0	1	0
938	0	0	0	0	1	2	2	1	1	1	0	1	2	0	2	0	0	1	1	1	2	0	2	2	0	0	1	0	1	1	0	0	0	1	0	1	1	0	1	1	1	0	0	1	1	0	0	0	1
939	0	0	0	0	0	2	2	0	1	1	0	0	1	0	1	0	0	1	1	1	1	0	2	2	0	0	1	0	0	1	1	1	1	1	0	2	1	0	1	1	1	0	0	0	0	0	0	0	0
940	0	0	0	0	0	1	2	1	0	0	0	0	2	1	1	1	0	1	1	1	2	0	2	2	0	0	2	0	0	2	1	1	1	1	1	1	1	0	0	0	1	0	0	0	0	0	0	2	2
941	0	0	0	0	1	1	2	1	1	1	0	1	0	0	1	1	0	0	2	2	2	0	2	2	0	1	2	0	1	1	1	1	1	1	0	2	2	1	1	1	0	0	0	2	0	0	0	0	1
942	0	0	0	0	0	2	2	0	2	2	0	0	0	0	0	0	0	1	1	1	1	0	2	2	0	0	2	0	0	2	0	1	1	2	1	2	2	0	1	1	1	0	0	2	1	0	0	0	1
943	0	0	0	0	0	2	2	1	1	1	0	0	0	0	0	0	0	2	0	0	0	1	1	1	1	1	0	1	1	0	1	0	0	1	1	1	1	0	1	1	1	0	0	2	0	1	0	0	0
944	0	0	0	0	0	2	0	2	0	0	2	1	1	0	1	0	0	1	1	1	2	0	1	1	0	0	1	0	0	1	1	1	1	2	1	2	1	0	1	1	1	2	0	2	0	0	0	0	0
945	1	0	0	0	0	2	2	2	0	1	0	0	0	0	0	0	0	0	2	2	2	1	2	2	0	0	1	0	0	1	0	1	0	2	0	2	1	1	0	0	1	1	0	2	2	0	0	0	1
946	0	0	0	0	0	2	2	2	0	0	1	1	2	0	2	0	0	2	0	0	0	1	2	2	0	0	0	0	1	1	0	1	1	1	0	2	1	0	0	0	1	0	1	2	0	0	0	1	1
947	1	0	0	0	0	1	0	2	0	0	1	1	2	0	1	0	0	2	0	1	2	0	1	1	0	0	2	1	1	2	0	1	1	1	0	1	1	0	1	1	1	0	0	1	0	0	0	0	1
948	1	0	1	0	0	0	2	2	0	1	0	1	1	0	1	0	0	0	2	1	2	0	2	2	0	0	2	1	1	0	1	0	0	2	0	2	1	0	1	1	1	0	0	2	0	0	0	0	1
949	1	0	0	0	0	2	2	1	2	2	0	0	1	0	1	0	1	0	2	1	2	0	1	2	0	0	1	1	1	1	1	2	2	0	0	1	1	1	1	1	0	0	1	2	1	0	0	1	1
950	1	0	0	0	0	0	1	2	0	0	0	1	0	0	1	1	0	1	1	1	2	2	2	2	0	0	2	1	1	2	0	1	1	2	1	2	1	0	0	0	2	0	1	1	1	1	1	0	1
951	1	0	0	0	0	1	2	0	1	1	0	0	0	0	0	0	0	1	1	1	1	0	2	2	0	0	1	0	0	1	0	2	2	0	0	0	1	0	0	0	2	0	0	1	0	0	0	0	1
952	0	0	1	0	1	2	2	0	2	2	0	0	2	0	2	1	0	1	1	1	1	0	1	1	0	1	1	0	1	1	0	1	1	1	0	1	2	0	0	0	1	0	2	2	1	1	0	0	0
953	0	0	0	0	0	2	2	2	0	1	0	1	1	0	0	0	0	1	1	1	1	0	1	1	0	1	1	1	1	1	1	1	1	1	1	1	1	0	1	1	1	0	0	2	1	0	0	0	1
954	0	0	0	0	0	0	1	1	2	2	0	1	1	1	0	1	0	1	1	1	2	1	2	2	0	0	0	0	1	0	0	0	0	1	1	2	0	0	0	0	2	0	0	2	0	1	0	0	0
955	0	0	0	0	0	1	1	1	0	0	1	0	0	0	0	0	0	1	1	1	1	1	2	2	0	0	2	0	1	0	0	0	1	2	0	2	1	0	1	1	1	0	2	2	0	1	0	1	1
956	0	0	0	0	1	1	2	2	2	2	0	0	0	0	0	0	0	0	1	2	2	0	2	2	0	0	2	0	0	2	1	1	1	2	1	2	2	0	1	1	0	0	1	2	0	0	0	0	1
957	0	0	0	0	0	0	1	1	1	1	1	0	0	0	0	0	0	1	1	1	1	0	2	2	0	0	2	1	1	1	0	1	2	0	0	0	2	1	1	1	0	0	1	1	1	1	0	0	1
958	0	0	0	0	0	2	2	2	1	1	0	0	1	0	1	0	0	1	1	1	1	1	2	2	0	0	2	0	0	2	0	1	0	1	0	1	0	0	1	1	1	0	1	2	1	1	0	0	1
959	0	0	0	0	0	0	2	2	0	1	0	0	0	0	0	0	0	0	2	2	2	0	2	2	0	0	1	0	1	0	0	0	1	1	0	1	1	0	0	0	2	0	1	2	1	1	0	0	0
960	1	0	0	0	0	1	2	1	1	2	0	0	0	0	0	0	0	0	1	1	1	0	2	2	0	0	1	0	1	2	0	1	1	1	0	1	0	0	0	0	1	0	1	2	1	1	0	0	1
961	1	0	0	0	0	1	1	1	1	1	1	0	0	0	0	0	0	0	2	1	2	0	2	2	0	0	2	0	0	2	0	2	1	1	0	2	1	1	0	0	0	0	1	2	1	1	0	0	1
962	0	0	0	0	0	0	2	1	1	2	0	0	0	0	0	0	0	1	2	2	2	0	2	2	0	0	1	0	0	1	1	1	1	2	0	1	2	0	1	1	1	2	0	2	0	0	0	0	1
963	1	0	1	0	0	0	2	1	2	2	0	0	1	0	1	0	0	1	1	1	2	0	2	2	0	0	2	2	1	1	1	1	1	2	0	2	1	0	0	0	2	0	2	2	1	1	0	0	0
964	0	0	1	0	0	2	1	0	2	2	0	0	0	0	0	0	0	2	0	0	1	1	2	2	0	0	0	1	1	0	0	2	1	1	0	2	2	0	1	0	1	0	2	2	1	1	0	0	2
965	1	0	0	0	1	1	2	2	0	0	0	1	1	0	0	0	1	2	1	1	1	0	2	2	0	0	2	1	1	2	0	1	1	1	0	1	0	0	0	0	1	0	0	2	0	0	0	1	1
966	0	0	0	0	0	2	2	1	1	1	1	0	0	0	0	0	0	0	2	2	2	1	1	1	1	1	2	1	1	2	0	2	1	1	0	2	2	0	1	1	1	0	0	2	0	0	0	0	0
967	1	0	0	0	0	1	1	2	0	0	1	0	0	0	0	0	1	2	1	1	1	0	1	1	1	1	1	0	1	1	1	1	0	1	0	1	1	0	0	0	1	1	0	1	1	0	0	0	1
968	1	0	1	0	0	1	1	1	1	1	1	1	1	0	1	0	0	0	2	0	2	1	2	2	0	0	1	1	1	1	1	0	1	1	0	2	2	0	2	2	0	0	0	2	0	2	0	0	1
969	1	0	0	0	0	0	1	1	1	1	1	0	0	0	0	0	0	2	1	1	2	0	2	2	0	0	1	0	2	0	0	1	0	1	1	1	2	0	2	2	0	0	1	2	1	1	0	0	0
970	0	0	0	0	0	1	2	1	1	1	0	0	0	0	0	0	0	1	1	0	2	0	1	1	1	1	1	0	2	0	0	2	2	2	1	2	2	0	2	2	0	0	0	1	0	1	0	0	0
971	1	0	0	0	0	0	2	1	0	1	0	1	1	0	0	0	0	2	0	1	2	1	1	1	1	1	0	0	1	0	0	1	0	1	0	1	2	0	2	1	0	0	1	2	0	2	0	0	2
972	0	0	0	0	0	1	1	1	1	1	1	0	0	0	0	0	0	2	0	1	1	1	2	2	0	0	1	0	0	2	1	1	2	0	0	2	1	0	0	0	1	0	0	2	1	1	0	0	0
973	0	0	1	0	0	2	2	2	0	1	0	0	0	0	0	0	0	0	2	1	2	0	2	2	0	0	1	1	1	1	0	2	1	2	2	2	2	0	1	1	0	0	0	0	0	0	0	0	1
974	0	0	0	0	0	0	2	2	1	1	1	1	0	0	1	1	0	1	1	1	1	1	2	2	0	1	1	1	2	0	1	1	1	0	0	1	1	0	2	2	0	0	0	1	0	0	0	0	1
975	0	0	1	0	0	1	2	2	0	0	0	1	1	0	0	0	0	0	2	2	2	2	0	1	1	1	1	0	1	1	0	0	0	1	0	2	1	0	1	1	1	0	0	2	0	1	0	0	1
976	0	0	0	0	0	2	2	2	0	0	1	1	1	0	0	0	0	0	2	2	2	0	2	2	0	1	2	1	1	2	0	1	1	1	0	1	2	0	1	1	0	0	0	1	0	1	0	0	0
977	0	0	0	0	0	1	2	1	1	1	0	0	0	0	0	0	1	2	1	1	1	1	1	1	1	1	2	0	0	2	0	1	1	0	0	0	2	0	2	1	0	0	0	1	0	0	0	0	2
978	0	0	0	0	1	2	1	2	0	0	1	0	1	0	1	0	1	2	1	1	1	0	2	2	0	0	1	0	1	1	0	2	1	1	0	2	2	0	2	2	0	0	0	2	0	0	1	0	1
979	1	0	0	0	2	2	2	1	1	1	0	1	2	0	2	1	0	0	1	2	2	0	1	1	0	0	2	1	1	1	0	1	1	1	0	1	2	0	0	0	1	0	0	0	0	0	0	0	0
980	0	0	0	0	0	2	1	2	0	0	1	0	1	0	1	0	0	0	2	2	2	0	2	2	0	0	1	0	2	0	0	1	1	2	1	1	2	0	1	0	0	0	0	2	0	2	0	0	1
981	0	0	0	0	0	2	2	0	2	2	0	1	1	0	0	0	0	1	1	1	2	0	1	1	0	1	1	1	1	1	0	1	1	0	0	0	2	0	2	1	0	0	0	2	0	0	1	0	1
982	0	1	1	0	0	1	2	2	0	0	1	0	2	0	2	1	0	2	0	0	0	1	2	2	0	0	1	1	2	0	1	1	0	1	1	1	1	1	0	0	1	0	2	2	1	1	0	0	0
983	0	0	0	0	0	1	2	2	0	0	0	2	2	0	0	0	0	0	2	2	2	0	2	2	0	0	1	0	0	2	1	0	1	0	0	2	1	0	0	0	2	2	0	2	0	2	0	0	2
984	0	0	0	0	1	1	2	2	0	1	0	0	0	0	0	0	0	1	2	2	2	0	2	2	0	0	2	0	0	2	0	1	1	1	1	1	1	0	1	1	1	0	1	1	1	2	1	1	2
985	0	0	0	0	0	0	1	1	1	1	0	1	1	0	0	0	0	1	1	0	1	1	2	2	0	0	2	1	1	2	0	0	1	2	0	2	1	0	0	0	1	0	0	0	2	1	0	0	0
986	0	0	0	0	0	1	2	0	2	2	0	1	2	0	1	1	0	0	1	1	1	1	2	2	0	0	2	1	1	1	1	1	1	1	0	2	2	1	1	1	0	0	2	2	0	1	0	0	0
987	1	0	0	0	0	2	0	2	0	0	1	1	1	0	1	0	0	1	1	1	1	0	2	2	0	0	2	0	0	2	0	1	1	2	1	2	1	0	1	1	1	0	0	1	0	0	0	1	2
988	1	0	0	0	0	1	1	1	1	1	0	0	0	0	0	0	0	0	2	2	2	1	1	1	1	1	1	0	1	2	0	1	1	1	0	1	1	0	0	0	2	0	2	2	1	1	0	0	1
989	1	0	1	0	0	1	1	1	1	1	1	0	0	0	0	0	0	1	1	0	1	0	2	2	0	0	2	0	0	1	0	0	0	1	1	1	1	0	0	0	2	0	1	1	1	1	0	0	0
990	0	0	0	0	0	1	2	2	0	0	0	1	0	0	1	1	0	2	0	1	1	0	2	2	0	0	2	0	0	2	0	2	2	1	0	1	1	0	0	0	1	0	0	1	0	0	0	0	2
991	0	0	0	0	0	1	2	2	0	0	1	0	1	1	0	1	1	2	1	1	1	1	1	1	1	1	1	2	2	1	1	0	1	2	0	2	1	0	0	0	2	0	2	2	1	1	0	0	0
992	0	0	0	0	1	1	1	0	2	2	0	0	1	0	1	1	0	0	2	2	2	0	2	2	0	0	2	1	1	1	1	2	2	0	0	1	2	0	2	2	0	0	0	1	0	1	0	0	1
993	1	0	0	0	1	1	1	2	1	1	0	0	2	0	2	1	0	2	0	1	2	0	2	2	0	0	2	1	1	1	1	1	1	1	0	2	1	0	2	2	0	0	1	1	1	2	0	1	2
994	1	0	0	0	1	1	2	1	1	1	0	1	2	1	1	1	0	0	2	1	2	0	2	2	0	0	2	0	0	2	1	1	1	1	0	1	1	0	1	1	1	0	0	2	0	0	0	0	1
995	1	0	0	0	0	0	2	1	1	1	0	0	1	0	1	0	0	2	0	0	0	0	0	0	0	0	1	1	1	1	0	1	1	1	0	1	2	0	0	0	1	0	1	1	1	0	0	1	2
996	1	0	0	0	0	1	2	0	2	2	0	0	1	0	1	0	0	1	1	1	0	2	1	1	1	1	2	2	2	2	0	0	0	1	1	1	0	0	0	0	2	0	0	0	0	0	0	0	2
997	0	0	0	0	0	1	2	2	1	1	1	0	0	0	0	0	0	0	2	2	2	1	2	2	0	0	1	0	1	1	0	2	1	0	0	1	2	0	2	1	0	0	1	2	1	1	0	0	0
998	0	1	0	0	0	1	2	2	0	0	0	0	1	0	1	0	0	1	1	1	1	1	1	1	1	1	2	0	0	2	0	1	1	0	0	0	2	1	1	0	0	0	0	1	0	0	0	0	0
999	0	0	0	0	0	1	2	0	2	2	0	0	0	0	0	0	0	0	2	2	2	1	2	2	0	0	2	0	0	1	1	0	0	2	0	2	2	0	1	1	1	0	0	2	0	0	0	0	2
1000	0	0	0	0	0	1	1	1	0	0	1	0	0	0	0	0	0	1	1	1	2	0	2	2	0	0	1	1	2	0	1	0	0	2	0	2	1	0	1	1	1	0	0	2	0	0	0	0	2
[truncated: 252 more columns]
