# Supplementary material for: KNN-MDR: a learning approach for improving interactions mapping performances in genome wide association studies
Source: BMC Bioinformatics. 2017 Mar 21;18:184. doi: 10.1186/s12859-017-1599-7 (PMC5361736; doi:10.1186/s12859-017-1599-7)
Supplement: Supplementary file 5 — The data set(s) supporting the results of Table 3. (ZIP 7092 kb) [file 12859_2017_1599_MOESM5_ESM.zip › 000/S14/mkallsimul.dat]

1	0	0	0	0	0	0	1	1	0	1	0	0	0	0	0	0	1	0	2	0	0	0	0	2	1	2	0	2	1	2	0	0	0	2	0	2	1	0	1	0	0	0	0	0	0	0	0	0	1
2	0	0	0	0	0	0	0	0	2	2	0	0	1	0	1	0	2	2	1	0	0	1	0	2	0	1	0	2	2	1	2	0	0	1	1	1	1	0	0	2	0	2	0	0	0	0	0	0	1
3	0	0	0	0	0	0	0	0	2	2	0	1	1	0	0	1	0	2	0	1	0	0	0	2	0	0	0	1	0	1	0	0	2	1	2	1	2	0	1	1	0	0	1	0	1	2	0	0	1
4	0	0	0	0	0	0	1	1	0	1	0	0	1	0	1	0	2	1	1	1	1	0	1	2	0	0	0	1	2	1	0	0	0	2	2	1	0	0	1	1	1	0	0	0	0	0	0	0	2
5	1	0	1	1	0	0	1	0	1	1	0	0	1	0	0	0	1	1	1	1	0	1	0	2	0	0	0	2	1	0	2	1	2	1	2	2	0	0	1	1	0	0	0	0	0	1	0	0	0
6	0	0	1	0	1	1	2	0	0	0	0	0	2	0	2	0	1	0	2	0	0	0	0	2	0	2	0	1	1	1	0	0	1	0	2	2	2	0	1	1	1	0	0	0	0	1	0	0	2
7	1	0	0	1	0	0	0	0	2	2	0	0	1	0	1	0	1	0	2	0	0	0	0	2	1	1	0	1	0	1	1	1	0	2	0	2	2	0	0	1	0	1	0	0	1	0	0	0	2
8	0	0	0	0	0	1	2	1	0	2	0	1	1	0	1	0	1	1	1	2	1	0	1	1	1	0	0	1	2	0	1	0	1	1	0	2	0	1	1	0	0	0	1	0	1	0	0	0	1
9	0	0	0	1	0	0	0	0	1	1	1	0	1	0	1	0	2	0	2	0	0	0	0	2	0	0	0	2	0	2	1	0	0	2	0	2	0	1	0	0	0	0	0	1	0	0	0	0	0
10	0	0	1	0	1	2	0	0	1	1	0	1	2	1	1	0	0	0	2	0	0	0	0	2	1	2	0	2	0	1	1	0	1	0	0	2	2	1	0	2	1	0	1	0	1	0	0	0	1
11	0	0	0	0	0	0	2	0	0	0	1	0	1	0	1	0	0	2	1	0	0	1	0	2	0	2	0	1	1	1	0	1	0	2	0	2	2	0	0	2	0	1	0	0	0	1	0	0	1
12	0	0	0	0	1	1	0	0	2	2	0	0	0	0	0	0	1	1	1	1	1	0	1	1	1	1	0	1	2	0	1	1	1	1	1	1	1	0	2	0	1	0	0	0	0	0	0	0	1
13	1	0	0	0	0	0	0	0	1	1	0	1	1	0	0	1	0	0	2	1	1	0	0	2	0	1	0	1	0	0	2	0	0	1	0	2	2	0	0	1	0	0	0	0	1	1	0	0	2
14	0	0	1	0	0	0	1	0	1	1	0	0	2	0	2	0	2	1	1	0	0	0	0	2	0	1	0	2	0	2	0	0	0	2	0	2	2	0	0	1	0	0	0	1	1	1	0	0	1
15	0	0	0	0	0	0	1	0	1	1	0	0	2	0	2	0	1	0	2	0	0	0	0	2	0	1	1	2	1	0	1	1	0	1	1	1	2	0	0	1	0	0	0	0	0	1	0	0	1
16	0	0	0	2	0	0	1	1	1	2	0	1	1	0	0	1	0	2	0	0	0	0	1	1	1	1	0	2	1	1	1	1	1	0	2	1	2	0	0	2	0	0	0	0	0	0	0	1	1
17	0	0	0	0	1	1	1	0	1	1	1	0	2	0	2	0	0	0	2	1	1	0	0	2	0	1	0	2	0	2	1	0	0	2	0	2	1	0	0	2	0	0	0	0	0	1	0	0	1
18	0	0	1	0	0	1	1	0	0	0	0	0	0	0	0	0	0	2	0	1	1	0	0	2	0	1	0	1	0	1	1	2	2	2	0	2	1	0	1	1	0	0	0	0	0	0	0	1	1
19	0	0	0	0	0	0	1	0	0	0	1	0	0	0	0	0	2	1	1	0	0	0	0	2	0	1	0	2	2	1	1	1	1	0	1	1	1	0	0	2	0	2	0	0	1	0	0	0	1
20	0	1	0	0	1	1	1	0	0	0	1	0	1	0	1	0	0	1	1	0	0	0	0	2	0	1	0	0	2	0	0	1	1	1	0	2	1	1	0	0	0	0	0	0	1	0	0	1	1
21	0	0	0	0	0	0	1	1	1	2	0	0	1	1	0	0	1	0	1	1	1	0	0	2	0	0	0	2	0	2	1	0	2	0	2	2	2	0	0	2	0	0	1	0	1	1	0	0	1
22	0	0	0	0	0	0	1	1	1	2	0	0	1	0	1	0	1	2	0	1	1	0	0	2	0	1	1	1	0	0	1	1	2	0	1	2	1	0	1	1	0	0	1	0	1	1	0	1	1
23	0	0	0	0	1	1	1	0	1	1	0	0	1	0	1	0	0	0	2	0	0	2	0	2	0	1	0	2	1	1	2	2	2	0	2	1	1	1	0	0	0	2	0	0	0	0	0	0	0
24	0	0	0	0	0	0	2	0	0	0	1	0	0	0	0	0	2	1	1	1	1	1	0	2	0	1	0	1	1	1	0	0	1	1	1	1	2	1	0	0	0	0	0	0	0	1	0	0	0
25	1	0	0	1	0	0	0	0	2	2	0	0	1	0	1	0	1	2	0	1	1	0	0	2	0	2	0	2	0	1	2	1	1	0	1	1	1	0	2	0	1	0	0	0	0	1	0	0	1
26	0	0	0	0	1	1	2	0	1	1	1	1	1	0	0	1	1	1	1	1	0	0	0	2	0	1	0	2	1	1	1	0	1	2	0	2	1	1	0	1	0	0	0	0	0	2	0	0	1
27	0	0	0	2	0	0	1	0	1	1	0	1	1	0	0	0	2	1	1	0	0	0	0	2	0	2	0	1	2	0	1	1	1	2	0	2	1	1	0	0	0	1	0	0	0	0	0	0	1
28	0	0	0	0	0	0	0	0	1	1	0	0	0	0	0	0	2	0	2	0	0	0	1	1	1	1	0	2	1	2	1	0	1	1	1	1	1	1	0	2	0	2	0	0	0	0	0	0	0
29	0	0	0	0	0	0	0	0	2	2	0	0	1	0	1	0	1	0	2	0	0	0	0	2	0	1	0	2	0	1	1	0	1	1	1	1	1	1	1	1	0	0	0	0	0	0	0	0	1
30	1	0	0	1	0	0	2	0	0	0	1	0	1	0	1	0	2	0	2	1	1	0	0	2	0	2	0	2	0	2	1	1	1	1	0	2	1	0	1	1	0	0	0	0	0	1	0	0	2
31	0	0	0	1	1	1	2	0	1	1	1	0	1	0	1	0	1	0	2	0	0	0	0	2	0	1	1	2	1	1	0	2	1	1	0	2	2	1	0	1	0	0	0	0	1	0	0	0	0
32	0	1	0	0	0	0	1	0	1	1	1	0	1	0	1	0	1	0	2	0	0	0	0	2	0	1	0	2	0	0	0	1	1	0	1	1	2	0	2	0	0	0	0	0	0	0	0	0	1
33	1	0	0	0	2	2	1	1	1	2	1	0	1	0	1	0	1	1	1	0	0	0	1	1	1	1	0	1	1	1	0	1	1	0	2	0	1	0	0	2	0	0	0	0	0	0	0	0	1
34	0	0	0	0	1	1	0	0	1	1	0	0	1	0	1	0	2	0	2	0	0	0	0	2	0	1	0	2	1	2	1	0	0	2	0	2	2	0	0	2	0	0	0	0	0	1	0	0	2
35	0	1	0	0	1	1	0	0	1	1	1	0	0	0	0	0	2	0	2	0	0	0	0	2	0	1	1	1	1	2	0	1	2	0	1	1	2	0	0	2	0	0	2	0	1	0	0	0	1
36	0	0	0	0	0	0	0	0	2	2	0	0	1	0	1	0	1	1	1	1	0	0	0	2	0	2	0	1	2	0	1	1	1	1	1	1	0	0	2	1	1	0	0	0	2	1	0	0	1
37	1	0	0	0	1	1	2	1	0	1	0	1	2	0	2	0	1	1	1	1	0	1	0	2	1	1	0	2	1	2	0	1	1	0	1	1	1	0	1	1	0	0	1	0	1	1	0	0	1
38	0	0	0	0	0	0	2	0	0	0	1	0	1	0	1	0	2	0	2	0	0	0	0	2	0	2	0	2	1	1	2	0	1	1	0	2	1	1	0	1	0	1	0	0	0	0	0	0	0
39	0	0	0	0	0	0	1	0	2	2	0	0	1	0	1	0	0	2	0	1	1	0	1	1	0	1	0	2	1	2	0	1	0	2	0	2	0	0	2	0	1	0	0	0	0	0	1	0	0
40	0	0	0	2	0	0	1	0	1	1	0	1	2	0	1	1	2	2	0	1	1	0	0	2	0	2	0	1	2	0	1	1	1	1	2	2	0	0	1	0	0	0	0	0	0	0	0	0	1
41	0	0	0	0	1	1	2	1	0	1	0	0	2	0	1	0	2	1	1	1	0	0	1	1	0	0	0	2	1	1	1	0	1	0	0	2	1	1	0	1	0	0	1	0	1	1	0	0	0
42	1	1	0	0	0	0	1	0	1	1	1	0	1	0	1	0	0	0	2	1	1	0	1	1	1	1	0	1	0	1	0	1	1	1	1	2	1	1	1	1	1	0	2	0	0	1	0	1	1
43	0	0	0	0	0	0	1	0	2	2	0	0	1	0	1	0	0	1	1	1	1	0	0	2	0	2	0	1	1	0	1	0	1	0	1	1	1	0	0	1	0	0	0	0	0	0	0	0	2
44	0	0	0	1	0	0	1	0	1	1	1	0	0	0	0	0	1	1	1	1	1	0	0	2	0	2	1	2	0	1	0	2	1	1	1	0	1	1	0	0	0	0	0	0	0	1	0	0	1
45	1	0	0	1	1	1	1	0	1	1	1	0	0	0	0	0	2	0	2	1	1	0	1	1	1	1	0	2	0	1	1	0	1	1	1	1	2	0	0	1	0	0	0	0	0	0	0	0	1
46	0	0	0	0	1	1	2	1	0	1	0	0	0	0	0	0	2	0	2	0	0	0	0	2	0	0	0	1	2	0	0	0	1	1	0	2	1	0	0	1	0	0	2	0	1	1	0	1	1
47	0	0	0	1	0	0	1	0	0	0	1	0	1	0	1	0	1	1	1	1	0	0	0	2	0	0	0	1	0	1	1	1	1	1	1	2	1	0	2	0	0	0	0	0	2	0	0	0	1
48	0	0	0	1	1	1	2	1	0	1	1	0	2	1	0	0	1	2	0	1	1	0	1	1	1	1	0	0	2	0	0	1	2	1	1	2	2	0	0	2	0	0	0	0	1	1	0	0	2
49	1	0	0	0	0	0	0	0	2	2	0	0	0	0	0	0	0	2	0	1	1	0	0	2	1	2	0	2	1	1	2	0	2	0	2	2	1	0	0	2	0	0	0	0	0	0	0	0	1
50	0	0	0	1	0	0	1	0	0	0	0	0	0	0	0	0	2	2	0	2	2	0	0	2	0	0	0	2	1	1	0	1	1	0	0	2	1	0	2	0	0	0	1	0	1	1	0	0	1
51	0	0	0	0	1	1	0	0	1	1	0	0	0	0	0	0	2	1	1	0	0	0	1	1	1	1	0	2	0	2	0	0	0	1	0	2	0	1	0	0	0	0	0	0	0	2	0	1	1
52	0	0	0	1	0	0	0	0	1	1	0	1	2	0	1	0	2	0	2	1	0	0	0	2	0	0	0	1	2	0	1	1	2	0	1	1	2	0	0	2	0	1	0	0	0	1	0	0	1
53	0	0	0	1	0	0	0	0	2	2	0	0	1	1	0	0	2	1	1	0	0	0	0	2	0	2	0	0	1	0	1	0	0	2	0	2	1	1	1	1	1	0	0	0	0	1	0	0	2
54	0	0	0	1	1	1	2	0	0	0	1	0	0	0	0	0	1	0	2	0	0	0	0	2	0	1	0	2	1	1	2	1	1	0	0	2	0	1	1	0	0	0	0	0	2	1	0	0	1
55	1	0	0	0	1	1	1	2	0	2	0	0	0	0	0	0	1	0	2	0	0	0	0	2	0	0	0	2	1	1	2	1	1	1	0	2	1	0	2	0	0	0	0	0	0	0	0	0	1
56	0	0	1	0	0	1	1	0	0	0	0	0	0	0	0	0	0	1	2	1	1	0	0	2	0	0	0	2	0	2	1	2	2	0	2	0	2	0	0	2	0	0	0	0	0	1	0	2	2
57	0	0	0	0	0	0	2	0	2	2	0	0	0	0	0	0	2	0	1	0	0	0	0	2	1	0	0	2	1	1	1	0	0	2	0	2	2	0	0	2	0	0	0	0	1	1	0	0	1
58	0	1	1	1	0	0	1	0	1	1	0	0	0	0	0	0	1	1	1	0	0	2	0	2	0	1	0	2	1	1	2	2	2	2	0	2	1	0	1	1	0	0	1	0	0	0	0	0	1
59	0	1	0	0	0	0	2	1	0	1	1	1	2	1	1	0	1	1	1	1	0	0	0	2	0	0	0	2	1	1	1	0	2	0	2	2	1	1	0	0	0	2	0	0	1	0	0	0	2
60	0	0	0	0	0	0	1	0	1	1	1	0	0	0	0	0	2	0	2	0	0	0	0	2	0	0	0	2	1	1	2	1	0	1	1	1	2	0	1	1	0	0	0	0	0	0	0	0	0
61	0	0	0	1	0	0	0	0	2	2	0	1	0	0	1	0	1	2	0	0	0	0	0	2	1	0	0	1	1	1	1	1	1	1	0	2	2	0	2	0	0	0	0	1	0	1	0	0	0
62	0	0	0	0	1	1	1	0	0	0	0	1	1	0	0	0	1	1	1	1	0	0	0	2	0	1	0	1	0	1	1	0	0	2	0	2	1	0	1	1	0	0	0	0	0	1	0	0	2
63	0	0	0	1	0	0	0	0	2	2	0	1	1	0	0	1	1	0	1	0	0	0	0	2	0	2	0	1	1	0	1	1	1	1	1	1	1	0	1	1	0	0	0	0	0	0	0	0	0
64	0	0	0	1	0	0	0	0	2	2	0	1	1	0	0	0	1	0	1	1	1	0	1	1	0	1	1	2	0	1	0	1	0	2	1	2	2	0	1	1	0	0	1	0	1	1	0	1	1
65	0	0	0	0	0	0	1	0	0	0	0	0	0	0	0	0	1	0	2	1	1	0	1	1	0	2	0	2	0	1	1	0	1	1	1	1	1	0	0	2	0	0	1	0	1	0	0	0	0
66	1	0	1	1	0	0	1	1	1	2	1	1	1	0	1	0	2	2	0	2	2	0	0	2	0	0	0	2	1	2	0	0	1	1	1	1	1	0	2	0	0	0	0	1	0	0	0	0	1
67	0	1	0	0	1	1	1	0	1	1	0	0	1	0	1	0	2	2	0	1	1	0	0	2	1	0	0	1	2	0	1	1	1	2	1	2	1	0	1	1	0	0	1	0	0	1	0	0	1
68	0	0	0	1	1	1	0	0	1	1	1	0	0	0	0	0	2	0	2	0	0	0	0	2	0	1	0	2	1	1	2	1	1	2	1	2	1	1	0	0	0	0	0	0	0	0	0	0	1
69	1	1	0	0	1	1	0	0	2	2	0	0	0	0	0	0	0	1	1	1	1	0	0	2	0	0	0	2	1	2	1	0	1	1	1	1	2	0	1	1	0	0	0	1	0	0	0	0	0
70	0	0	0	0	0	0	2	0	0	0	0	0	1	0	1	0	1	1	1	0	0	0	0	2	0	0	0	2	1	2	1	0	1	2	1	2	1	0	1	2	1	1	0	0	0	0	0	0	1
71	0	0	0	0	0	0	1	0	2	2	0	0	1	0	1	0	2	0	2	0	0	0	0	2	0	1	0	1	1	1	1	0	1	1	1	1	2	0	1	0	0	0	0	0	0	0	0	0	1
72	1	0	0	0	0	0	0	0	1	1	1	0	0	0	0	0	0	0	2	0	0	0	0	2	0	0	0	2	1	1	1	0	1	0	2	1	1	1	0	0	0	0	0	0	0	0	0	1	1
73	1	0	0	0	2	2	2	0	1	1	0	0	0	0	0	0	1	2	0	0	0	0	0	2	1	1	0	2	1	1	1	1	0	1	1	1	2	0	0	2	0	0	0	0	0	2	0	0	0
74	1	0	0	1	0	0	0	0	1	1	0	1	1	0	0	0	0	2	0	1	1	0	0	2	2	1	1	2	1	2	0	0	1	0	1	1	2	0	1	1	0	0	1	0	1	0	0	0	1
75	0	0	0	0	0	0	1	0	1	1	1	0	0	0	0	0	0	1	1	0	0	0	0	2	1	0	0	1	2	0	0	0	0	2	0	2	1	0	1	1	0	1	0	0	1	0	0	0	0
76	0	0	0	1	1	1	1	0	1	1	0	0	0	0	0	0	0	0	1	1	1	0	2	0	1	1	0	2	0	2	1	1	1	1	2	1	1	0	2	0	0	0	0	0	0	2	1	0	1
77	1	0	0	0	0	0	0	0	0	0	0	1	1	0	0	1	2	1	1	0	0	0	1	1	1	0	0	1	1	1	0	0	1	2	0	2	2	0	0	2	0	0	1	0	1	0	0	0	2
78	0	0	0	1	0	0	0	0	1	1	1	0	0	0	0	0	2	1	1	1	1	0	0	2	0	1	0	2	1	1	2	1	1	0	2	1	2	0	0	1	0	0	0	0	0	0	0	1	1
79	0	0	1	1	0	0	1	1	1	2	1	0	0	0	0	1	1	0	2	0	0	0	0	2	1	0	0	2	1	2	0	2	2	0	2	0	1	0	1	2	1	0	0	0	0	1	0	0	2
80	1	1	0	0	0	0	0	0	1	1	1	0	1	0	1	0	1	2	0	1	1	0	1	1	1	0	0	2	0	1	2	1	1	1	0	2	1	1	0	2	0	2	0	0	1	0	0	0	0
81	0	0	1	0	0	1	2	0	0	0	1	0	0	0	0	0	0	0	2	0	0	0	1	2	0	0	0	2	0	2	0	0	1	1	0	2	2	0	1	1	0	0	1	0	0	1	0	0	1
82	0	0	0	0	0	0	1	0	1	1	0	0	1	0	1	0	2	1	2	1	1	0	1	1	0	1	0	2	0	2	0	1	1	2	0	2	1	1	0	1	0	1	0	0	1	0	0	1	2
83	0	0	0	0	0	0	2	0	0	0	1	0	0	0	0	0	1	1	0	1	1	1	0	2	0	1	0	1	0	1	0	1	2	2	0	2	2	0	0	1	0	0	1	0	1	0	0	0	1
84	0	0	1	0	0	1	0	0	1	1	0	0	0	0	0	0	1	0	2	1	1	0	1	1	0	1	0	1	2	0	1	1	1	1	1	2	1	0	1	1	0	0	1	0	1	1	0	0	0
85	0	0	1	0	0	0	2	0	0	0	0	0	0	0	0	0	2	0	2	1	1	0	0	2	0	0	0	2	1	2	0	0	0	2	0	2	1	0	0	0	0	0	0	0	2	1	0	0	0
86	0	0	1	1	0	0	1	0	2	2	0	0	1	0	1	0	2	2	0	1	1	0	1	2	0	0	0	1	1	1	1	1	1	0	0	2	0	1	1	0	0	0	0	0	1	1	0	0	1
87	0	0	0	0	0	0	0	0	2	2	0	1	1	0	1	0	2	1	1	0	0	0	0	2	1	0	0	2	0	2	1	1	1	2	1	2	1	0	1	1	0	0	1	0	0	0	0	0	1
88	0	0	0	1	1	1	1	0	0	0	1	0	1	0	1	0	1	2	0	2	1	0	0	2	0	0	0	1	0	1	0	1	2	1	1	1	1	1	0	1	0	0	1	0	1	1	0	0	1
89	0	0	0	0	1	1	2	0	0	0	1	0	0	0	0	0	1	1	1	1	1	1	0	2	0	2	0	2	1	1	1	0	1	1	0	2	1	1	0	1	0	0	0	1	0	1	0	0	1
90	0	0	0	1	0	0	0	0	2	2	0	1	2	0	2	0	2	2	0	2	0	0	0	2	0	1	0	2	0	0	0	0	0	2	0	2	1	0	0	2	0	0	0	0	0	1	0	1	1
91	0	0	1	1	0	0	2	0	1	1	1	1	0	0	1	0	1	0	2	1	1	0	0	2	0	0	0	2	0	1	2	2	1	0	1	1	1	0	1	2	1	0	0	0	1	0	0	0	1
92	0	0	0	0	1	1	1	0	0	0	1	0	0	0	0	0	1	1	1	1	0	0	0	2	0	1	0	2	1	1	0	0	0	1	1	1	1	0	2	0	0	0	1	0	0	1	0	1	2
93	0	0	0	0	1	1	1	0	1	1	0	0	0	0	0	0	1	1	1	1	1	1	0	2	0	0	1	2	1	2	0	0	0	2	0	2	2	0	0	2	0	1	0	0	0	1	0	0	1
94	0	0	0	0	0	0	2	0	0	0	0	0	0	0	0	0	2	2	0	2	1	0	0	2	0	2	0	2	1	0	1	1	0	2	0	2	1	0	1	1	0	0	2	0	1	0	1	0	0
95	0	0	0	1	0	0	0	0	0	0	1	1	1	0	0	1	0	0	2	0	0	0	0	2	0	1	0	2	0	1	2	0	0	1	1	1	1	0	0	1	0	0	1	0	2	2	0	1	0
96	0	0	0	0	0	0	2	0	0	0	2	0	0	0	0	0	2	1	2	1	1	0	0	2	0	0	0	1	1	0	1	1	1	1	1	2	2	0	0	2	0	0	0	1	0	1	0	0	0
97	1	0	0	1	0	0	0	0	2	2	0	0	2	0	1	0	1	2	0	0	0	1	0	2	0	2	0	2	1	1	1	1	1	2	1	2	1	0	1	2	1	1	0	1	2	1	0	0	0
98	0	1	0	0	0	0	2	0	1	1	0	1	1	0	0	0	2	0	2	0	0	0	0	2	1	1	0	2	2	1	1	0	0	1	1	1	1	0	1	1	0	2	0	0	0	0	0	0	0
99	0	0	0	0	0	0	1	0	0	0	0	0	0	0	0	0	2	0	1	0	0	0	0	2	0	0	0	2	1	2	0	1	2	0	2	0	1	0	2	1	1	0	0	0	0	0	0	1	2
100	1	0	0	0	0	0	2	0	0	0	1	0	0	0	0	0	1	1	1	1	1	0	1	1	0	0	0	2	0	2	0	2	1	1	0	2	2	0	1	1	0	1	0	0	1	0	0	0	0
101	0	0	0	0	0	0	1	1	0	1	0	0	1	0	1	0	1	2	0	1	1	0	0	2	0	0	0	1	0	1	1	0	1	0	2	0	2	0	0	2	0	0	0	0	0	1	0	0	0
102	0	0	0	0	1	1	1	0	0	0	1	1	1	0	1	0	2	0	1	0	0	1	0	2	0	2	0	2	0	2	1	0	1	1	1	1	2	1	0	2	1	0	2	0	1	1	0	0	0
103	0	1	0	0	1	1	1	0	0	0	1	0	0	0	0	0	2	0	2	0	0	0	0	2	0	0	0	0	2	0	0	1	0	2	0	2	1	1	0	1	0	0	0	0	0	1	0	0	2
104	0	0	0	0	1	1	1	0	1	1	1	0	0	0	0	0	2	0	2	1	1	1	0	2	0	0	0	2	0	2	0	1	2	0	1	1	1	0	0	2	0	0	0	1	0	1	0	1	2
105	1	0	1	0	0	0	0	0	1	1	0	1	2	0	1	0	1	2	0	2	2	0	0	2	0	1	0	1	1	1	0	2	2	1	0	2	1	0	0	1	0	1	0	0	0	1	0	1	1
106	0	0	0	1	0	0	2	1	0	1	1	0	0	0	0	0	0	0	2	1	1	0	1	1	1	0	0	1	1	1	0	0	0	2	1	2	2	0	1	1	0	0	0	0	0	0	0	0	2
107	0	0	0	0	0	0	2	0	0	0	1	1	1	0	0	1	0	1	1	0	0	0	1	1	0	1	1	2	1	1	0	0	1	1	0	2	1	1	0	1	0	1	0	0	1	0	0	0	1
108	0	0	0	0	1	1	1	0	1	1	0	1	1	0	0	1	1	1	1	1	0	1	1	1	0	0	0	2	1	1	1	0	0	2	0	2	1	1	0	0	0	0	0	0	0	0	0	0	1
109	1	0	0	0	0	0	1	0	0	0	0	0	0	0	0	0	2	1	1	1	1	0	1	1	0	1	0	1	1	1	0	1	1	1	1	1	1	1	0	1	0	1	0	0	1	1	0	1	0
110	1	0	0	0	1	1	2	0	0	0	0	1	0	0	1	0	1	1	1	1	0	0	1	1	1	1	0	2	1	2	1	1	1	0	0	1	1	0	2	0	0	0	0	0	0	1	0	0	0
111	0	0	0	0	0	0	1	0	1	1	1	0	0	0	0	0	1	1	1	2	1	0	1	1	1	1	0	2	1	1	1	1	1	1	1	2	0	0	1	0	0	0	0	1	0	0	0	0	1
112	1	0	0	1	0	0	0	0	2	2	0	0	0	0	0	0	1	1	1	1	1	0	0	2	0	1	0	1	2	0	0	0	1	2	0	2	1	0	2	0	0	0	0	0	1	1	0	1	1
113	1	0	0	1	0	0	0	0	1	1	0	0	2	0	1	0	2	0	2	0	0	0	1	2	0	0	0	2	1	1	2	0	0	2	0	2	2	0	1	1	1	0	0	1	0	0	0	1	0
114	1	1	0	0	0	0	1	0	1	1	1	2	2	1	0	1	2	1	1	0	0	0	0	2	0	1	0	1	1	1	1	1	1	2	0	2	1	0	1	0	0	1	0	0	1	0	0	0	2
115	0	0	0	0	0	0	1	0	1	1	0	0	1	0	1	0	0	1	0	1	1	0	0	2	1	2	0	2	0	1	2	1	1	1	2	1	1	0	0	1	1	0	0	0	0	0	1	0	0
116	1	0	0	0	0	0	1	0	0	0	0	0	0	0	0	0	2	0	2	0	0	0	0	2	0	1	0	2	1	2	1	1	1	2	0	2	0	0	1	1	0	0	2	0	1	0	0	0	1
117	0	0	0	0	0	0	0	0	2	2	0	0	0	0	0	1	2	1	1	0	0	0	1	1	1	2	2	2	1	0	1	2	2	1	0	2	2	0	0	2	0	0	0	0	0	1	0	0	1
118	0	0	0	0	0	0	1	0	0	0	1	0	0	0	0	0	0	1	1	0	0	0	0	2	0	2	0	2	1	1	2	1	2	0	1	1	1	0	0	0	0	0	0	0	1	1	0	0	1
119	0	1	0	0	1	1	0	0	1	1	0	0	0	0	0	0	1	0	1	0	0	0	0	2	0	1	0	2	1	1	2	0	0	2	0	2	1	0	0	0	0	0	0	0	1	0	0	0	2
120	0	0	1	0	0	1	2	1	0	1	0	0	0	0	0	0	2	1	1	1	1	0	0	2	0	1	0	1	1	1	0	1	1	1	0	2	2	0	0	2	0	0	0	0	0	0	0	0	0
121	0	0	0	0	0	0	1	0	1	1	1	0	0	0	0	0	1	1	1	1	0	0	0	2	0	0	0	2	1	1	2	0	1	0	1	1	1	1	0	1	0	0	0	0	0	1	0	0	0
122	0	0	0	0	0	0	1	1	1	2	0	0	0	0	0	0	1	1	1	0	0	0	0	2	0	0	0	1	1	1	0	1	2	0	1	1	1	1	0	1	0	0	1	0	1	1	0	0	1
123	0	0	0	0	1	1	1	0	1	1	0	0	1	0	1	0	1	1	1	0	0	0	2	0	0	0	0	0	1	0	1	1	1	0	2	0	2	0	1	1	1	1	0	0	0	1	0	1	2
124	0	0	0	0	2	2	2	0	0	0	0	0	1	0	1	0	1	1	1	0	0	1	0	2	0	1	0	2	1	1	1	0	0	2	0	2	1	1	0	1	0	0	2	0	0	1	0	0	1
125	0	0	1	1	0	0	1	0	1	1	0	0	1	0	1	0	2	2	1	0	0	0	0	2	0	0	0	1	2	1	0	1	1	2	0	2	2	0	2	1	0	0	0	1	0	0	0	0	0
126	0	0	0	0	0	0	2	0	0	0	0	1	2	0	1	1	1	1	0	2	2	0	0	2	0	1	0	1	1	0	1	1	1	0	1	1	1	0	0	2	0	0	0	0	0	2	0	0	1
127	0	0	0	0	0	0	2	1	0	1	0	0	2	1	1	0	0	1	1	1	1	0	0	2	0	1	0	1	0	1	1	1	1	0	1	1	1	0	2	0	0	0	0	0	0	0	0	0	0
128	1	0	0	1	1	1	2	0	0	0	2	0	0	0	0	0	1	0	1	2	1	1	1	1	0	1	0	2	1	2	1	0	1	1	1	1	2	0	0	2	0	0	1	0	1	0	0	0	1
129	1	0	0	0	0	0	1	1	1	2	0	0	0	0	0	0	2	0	2	0	0	0	0	2	1	0	1	2	1	0	1	0	2	2	0	2	2	0	2	0	0	1	0	1	1	0	0	0	1
130	0	0	0	1	0	0	2	1	0	1	1	1	2	0	2	0	1	0	2	0	0	0	0	2	0	0	0	2	0	1	1	1	1	0	2	0	0	1	1	0	0	0	0	0	0	0	0	0	1
131	0	1	0	0	1	1	1	2	0	2	0	0	0	0	0	0	1	0	2	0	0	0	0	2	0	0	0	1	1	1	1	2	1	2	0	2	2	0	0	2	0	1	0	0	0	1	0	0	0
132	1	0	0	0	0	0	2	0	1	1	1	0	0	0	0	0	0	1	1	0	0	1	0	2	0	2	1	2	0	1	0	0	1	0	0	2	2	0	0	2	1	0	1	0	1	0	0	0	2
133	1	0	0	0	0	0	1	0	0	0	1	0	0	0	0	0	1	0	2	0	0	0	0	2	0	1	0	2	0	1	1	1	1	1	1	2	1	0	1	2	1	1	0	1	1	0	0	0	0
134	0	0	0	0	0	0	0	0	2	2	0	1	2	0	0	1	0	2	0	1	1	0	0	2	0	1	0	0	1	0	1	1	2	1	1	1	1	0	1	1	0	0	0	0	0	0	0	1	0
135	0	0	0	1	0	0	1	0	0	0	0	0	0	0	0	0	2	1	1	1	0	0	1	1	1	0	0	1	1	1	0	1	0	2	0	2	1	0	0	1	0	1	0	0	0	2	0	0	1
136	1	0	0	0	0	0	1	1	1	2	0	0	1	0	1	0	1	1	1	1	1	0	0	2	0	2	0	1	0	1	1	0	0	1	1	1	1	0	1	2	1	0	1	0	1	1	1	0	0
137	0	0	0	1	0	0	2	1	0	1	0	1	1	0	1	0	1	1	1	1	1	0	0	2	1	1	0	1	1	1	0	0	1	0	1	1	0	0	2	1	1	2	0	0	1	0	0	0	1
138	0	1	0	0	0	0	1	0	1	1	1	0	0	0	0	0	0	2	0	1	0	0	1	1	1	1	0	2	0	2	0	0	2	0	2	1	2	1	0	2	1	0	0	0	0	1	0	0	1
139	0	0	0	0	0	0	0	0	2	2	0	1	2	0	1	1	1	0	2	0	0	0	0	2	0	1	0	2	2	0	2	0	0	1	1	1	1	0	2	0	0	0	1	0	0	1	0	0	1
140	0	0	0	0	1	1	0	0	2	2	0	0	0	0	0	0	1	1	2	0	0	0	0	2	0	0	0	1	2	0	1	1	1	0	2	1	0	0	1	0	0	0	1	1	1	2	0	0	1
141	0	0	0	0	0	0	1	1	0	1	0	1	0	0	0	0	2	0	2	1	1	0	0	2	0	0	0	2	1	1	2	1	1	1	0	2	1	0	1	0	0	0	0	0	1	1	0	0	1
142	0	0	0	0	0	0	0	0	2	2	0	1	0	0	1	0	1	0	2	0	0	1	1	1	1	1	1	2	0	1	0	1	1	0	2	1	2	0	0	2	0	0	1	0	1	0	0	0	0
143	0	0	0	0	0	0	1	0	0	0	0	1	2	0	1	0	2	1	2	0	0	0	2	0	1	0	0	2	1	1	1	0	2	1	2	1	0	0	2	1	1	0	1	1	1	2	0	0	1
144	1	0	0	0	1	1	0	0	2	2	0	1	1	0	1	0	0	1	1	1	1	0	0	2	0	1	1	2	2	1	1	1	1	1	0	2	2	0	1	1	1	0	1	0	2	2	0	0	0
145	0	0	0	0	0	0	1	0	1	1	1	0	0	0	0	0	0	1	0	1	1	0	0	2	0	0	0	2	1	1	2	1	1	0	1	1	2	0	1	0	0	0	0	0	0	1	0	0	0
146	0	0	0	0	0	0	0	0	2	2	0	0	0	0	0	0	0	1	1	1	1	0	0	2	1	0	0	2	2	1	2	1	1	2	0	2	2	0	0	1	0	0	1	0	1	0	0	1	2
147	0	0	0	0	1	1	0	0	1	1	1	0	1	0	1	0	2	0	1	0	0	0	0	2	0	0	0	2	0	1	2	0	0	2	0	2	2	0	0	1	0	0	0	0	0	1	0	0	2
148	0	0	0	1	0	0	0	0	1	1	0	0	0	0	0	0	2	0	1	0	0	0	0	2	0	1	1	2	0	1	0	2	1	1	0	2	1	0	0	1	0	0	0	0	0	0	0	0	1
149	0	0	0	0	0	0	1	0	1	1	0	0	0	0	0	0	1	1	1	1	0	0	0	2	0	0	0	2	2	1	2	1	1	2	0	2	1	0	0	0	0	0	0	1	0	0	0	0	1
150	1	0	0	1	0	0	1	1	1	2	0	0	0	0	0	0	2	1	1	0	0	0	0	2	0	1	1	2	0	1	0	1	0	1	1	1	1	0	0	2	0	0	0	0	0	1	1	0	0
151	0	0	0	0	0	0	0	0	1	1	1	1	0	0	1	0	1	1	1	1	0	0	0	2	0	1	0	1	1	1	1	1	0	1	1	2	1	0	1	0	0	0	1	0	1	0	0	0	1
152	0	0	0	0	0	1	1	1	1	2	1	0	0	0	0	0	1	0	2	0	0	0	0	2	0	1	0	1	1	1	1	0	0	2	0	2	1	1	0	1	0	0	0	0	0	0	0	0	1
153	0	0	0	0	0	0	1	0	2	2	0	1	1	0	0	1	1	0	1	0	0	0	0	2	0	1	0	2	1	1	1	1	1	1	1	1	1	1	0	1	0	0	1	0	1	0	0	0	1
154	0	0	0	0	0	0	1	0	0	0	0	1	0	0	0	0	0	2	0	1	1	0	0	2	1	2	0	2	2	1	2	1	0	2	0	2	1	0	0	1	0	0	1	0	1	0	0	0	2
155	0	0	1	2	0	0	2	1	0	1	0	1	2	0	1	0	1	0	1	0	0	0	0	2	0	0	0	2	0	2	1	0	0	2	0	2	2	0	0	2	0	0	0	0	1	1	1	0	0
156	0	0	1	1	1	1	2	1	0	1	1	0	0	0	0	0	2	0	2	0	0	0	1	1	1	1	0	2	0	2	2	0	0	2	0	1	1	0	0	2	0	0	0	0	0	0	0	0	1
157	1	0	0	0	0	0	1	1	1	2	0	0	1	0	0	0	1	2	0	0	0	0	0	2	0	1	1	2	2	1	1	1	0	1	1	1	1	0	2	0	0	0	0	0	0	0	0	1	2
158	0	0	0	0	0	0	0	0	1	1	0	0	0	0	0	0	1	0	2	0	0	0	1	1	0	1	0	1	1	1	0	0	1	1	0	2	1	0	1	1	0	0	1	0	2	0	0	0	2
159	1	0	0	1	0	0	1	0	1	1	1	1	0	0	0	0	1	0	2	0	0	0	1	1	1	1	0	2	1	2	1	2	1	2	0	2	2	0	1	1	0	0	0	0	0	0	0	0	0
160	1	0	0	0	1	1	2	0	0	0	0	0	0	0	0	0	1	0	1	1	1	0	0	2	0	1	0	2	0	1	2	0	1	1	1	1	2	0	0	1	0	2	0	0	1	0	0	0	0
161	0	0	1	0	0	0	1	0	1	1	0	1	1	0	0	0	2	0	2	0	0	1	0	2	0	2	0	2	0	2	0	0	0	2	0	2	1	1	0	1	0	0	1	0	2	2	0	0	0
162	1	0	0	1	0	0	1	0	1	1	0	1	2	0	1	1	0	0	2	0	0	0	0	2	1	1	0	1	1	1	0	0	1	0	2	1	2	0	2	0	1	0	0	0	1	0	0	0	1
163	0	0	1	0	1	1	1	1	0	1	0	0	0	0	0	0	2	2	0	1	1	0	0	2	0	1	1	2	1	1	0	0	2	1	2	1	1	0	2	0	0	0	1	0	1	2	0	0	0
164	1	0	0	0	0	0	1	0	1	1	0	0	1	0	1	0	1	1	1	1	1	0	0	2	0	1	0	2	2	1	2	1	1	0	2	0	1	0	1	2	1	0	0	0	0	0	0	0	1
165	0	0	0	0	0	0	2	1	0	1	0	0	0	0	0	0	0	0	2	1	1	0	0	2	0	1	0	2	0	1	1	1	1	1	1	1	2	0	0	2	0	0	0	0	0	2	0	0	0
166	1	0	0	0	0	0	1	0	1	1	1	0	0	0	0	0	1	0	2	0	0	0	1	1	0	1	0	2	2	1	2	0	0	1	2	2	0	0	2	0	0	0	1	1	1	2	0	0	2
167	0	0	0	0	1	1	2	0	0	0	1	0	0	0	0	0	2	0	2	0	0	0	0	2	1	1	0	2	0	2	1	1	2	0	1	1	2	0	0	2	0	0	0	1	0	0	0	0	2
168	1	0	0	0	0	0	0	0	1	1	0	0	0	0	0	0	2	0	2	0	0	0	1	1	1	1	0	1	1	0	1	2	1	1	1	1	2	0	0	2	0	0	0	1	0	1	0	0	2
169	0	0	0	0	0	0	0	0	1	1	0	0	1	0	0	0	1	2	1	0	0	0	0	2	0	2	0	2	1	1	2	2	1	2	0	2	0	1	0	0	0	0	0	0	0	0	0	0	1
170	0	0	0	1	0	0	2	1	0	1	1	1	1	0	0	0	1	0	1	0	0	0	0	2	0	2	0	1	2	0	0	1	1	1	1	1	1	2	0	0	0	0	1	0	1	1	0	0	1
171	0	0	0	0	1	1	2	0	0	0	1	0	0	0	0	0	2	0	2	0	0	0	1	1	2	2	0	1	0	1	0	2	2	0	2	1	2	1	0	1	0	0	0	0	1	1	0	2	2
172	0	0	0	1	0	0	1	0	1	1	0	0	0	0	0	0	0	0	2	0	0	0	2	0	0	0	0	2	0	2	0	2	1	0	1	1	1	0	0	1	0	0	0	1	0	1	0	0	1
173	1	0	1	1	0	0	2	1	0	1	0	0	2	0	2	0	1	2	0	1	1	0	0	2	0	1	0	1	1	1	1	2	2	1	0	2	1	0	0	2	0	0	0	1	0	1	0	0	0
174	0	0	1	0	0	0	2	0	1	1	0	0	0	0	0	0	2	1	1	1	1	0	0	2	0	1	0	2	0	2	1	1	2	1	1	1	2	0	1	1	0	0	0	0	0	1	0	0	1
175	0	0	0	0	0	0	1	0	2	2	0	1	2	0	2	0	1	1	1	1	1	0	0	2	0	1	0	2	0	2	0	0	1	1	1	1	1	0	1	1	0	0	1	0	1	1	0	0	1
176	0	0	0	0	0	0	1	0	0	0	1	1	1	0	1	0	0	1	1	1	1	0	1	1	0	1	0	0	2	0	0	1	1	1	1	2	0	1	1	0	0	0	0	0	1	0	0	0	1
177	0	0	0	1	0	0	0	0	1	1	0	0	1	0	0	0	0	0	1	1	1	0	1	1	2	2	0	2	0	0	1	1	2	0	1	2	1	0	0	1	0	0	1	0	1	0	0	0	0
178	0	0	0	0	0	0	2	0	0	0	1	0	1	0	1	0	2	0	2	1	1	0	1	1	0	2	0	2	2	0	2	0	1	1	0	2	1	0	0	0	0	0	1	0	0	1	0	0	0
179	1	0	0	1	0	0	1	0	0	0	0	0	1	0	1	0	2	2	0	2	2	0	1	1	1	1	0	2	1	1	2	1	1	0	2	0	2	0	0	2	0	1	0	0	1	0	0	0	1
180	0	1	0	0	0	0	1	0	1	1	0	0	2	0	2	0	2	1	1	1	1	0	0	2	0	1	0	2	1	1	1	0	0	2	0	2	2	0	1	1	1	0	2	0	0	1	0	0	1
181	0	0	0	0	0	0	1	1	0	1	0	0	1	1	0	0	1	2	0	1	1	0	0	2	0	0	0	2	1	1	2	1	1	2	0	2	1	0	0	2	0	1	0	0	0	0	0	0	1
182	0	0	0	0	0	0	0	0	1	1	0	0	2	0	2	0	1	1	2	1	0	0	1	1	1	2	0	2	0	1	0	1	1	2	0	2	2	0	0	2	0	0	0	0	0	0	0	1	1
183	1	0	0	0	0	0	1	0	1	1	2	0	0	0	0	0	0	1	1	2	1	1	0	2	0	0	0	0	2	0	0	0	1	0	1	1	0	0	2	1	1	0	0	0	0	1	0	0	1
184	0	0	0	0	0	0	2	0	0	0	1	0	0	0	0	0	1	1	1	0	0	0	0	2	0	0	0	1	1	1	0	0	1	1	1	1	2	0	2	0	0	0	1	1	1	1	0	0	1
185	1	0	0	0	0	0	0	0	2	2	0	0	1	0	1	0	2	0	2	1	0	0	0	2	0	0	0	1	0	1	2	1	1	1	0	2	2	0	1	1	0	0	0	0	0	1	0	0	2
186	0	0	0	0	0	0	1	0	0	0	1	1	1	0	0	1	2	1	1	1	1	0	0	2	0	1	1	1	1	0	0	0	1	1	1	2	2	0	0	1	0	0	0	0	0	1	0	0	1
187	1	0	0	0	1	1	1	1	0	1	0	0	1	0	1	0	2	0	2	0	0	0	0	2	0	0	0	2	0	0	1	2	2	0	1	1	1	0	2	0	1	0	0	0	0	0	0	1	2
188	0	1	0	0	1	1	0	0	1	1	1	0	0	0	0	0	2	2	0	2	0	0	0	2	0	2	0	1	2	1	0	0	1	1	1	1	1	0	0	1	0	0	1	0	1	1	0	1	1
189	0	0	0	0	0	0	2	0	0	0	0	1	0	0	0	0	0	2	0	0	0	0	0	2	1	1	0	2	1	2	0	1	1	1	0	2	1	1	0	1	0	0	0	0	2	0	0	0	0
190	0	0	0	0	0	0	0	0	2	2	0	0	0	0	0	0	2	2	1	1	1	0	1	1	1	0	1	2	1	1	0	2	2	0	2	1	1	0	1	1	0	0	2	0	1	1	0	0	1
191	1	0	0	0	1	1	1	1	1	1	0	2	2	0	2	0	1	2	0	1	1	0	0	2	0	1	0	0	2	0	0	0	0	2	0	2	2	0	0	1	0	0	0	0	0	1	0	0	2
192	0	0	0	0	0	0	0	0	2	2	0	2	2	0	1	0	0	0	1	1	1	0	1	1	0	1	0	1	2	0	1	0	1	2	1	2	2	0	0	1	0	0	0	0	0	0	0	0	2
193	0	0	0	1	0	0	2	1	0	1	0	1	1	0	1	0	0	0	2	1	1	0	0	2	1	2	0	2	2	1	2	2	1	0	1	1	1	0	0	2	0	0	2	0	1	1	0	0	1
194	0	1	0	0	1	1	1	0	0	0	0	1	1	0	1	0	0	2	0	0	0	0	0	2	0	2	0	2	0	2	1	0	0	1	1	1	1	0	1	1	0	1	0	0	1	0	0	0	0
195	0	1	1	1	0	0	1	0	1	1	0	1	1	1	0	0	1	0	2	1	1	0	0	2	0	1	0	2	0	2	1	1	1	0	1	1	0	0	1	0	0	0	0	0	0	0	0	0	0
196	0	0	0	0	0	0	2	0	1	1	1	0	0	0	0	0	2	1	1	1	1	0	0	2	0	0	0	2	1	2	1	0	1	1	1	1	0	0	2	0	1	0	1	0	1	1	0	0	1
197	1	0	0	1	0	0	2	0	1	1	0	0	1	0	1	0	2	2	0	1	1	0	0	2	0	1	0	2	2	0	2	2	2	0	1	1	2	1	0	2	1	0	0	0	0	0	0	0	1
198	0	0	1	0	0	1	2	0	0	0	1	0	0	0	0	0	0	1	0	1	1	0	0	2	0	1	0	2	1	1	2	1	1	0	1	1	1	0	1	0	0	0	2	0	0	1	0	0	0
199	0	0	0	0	0	0	1	0	2	2	0	0	1	0	1	0	2	1	1	1	1	1	0	2	0	0	0	1	1	1	0	0	1	1	1	1	2	0	0	1	0	0	0	0	1	1	0	0	0
200	0	0	0	0	0	0	2	1	0	1	0	1	1	0	0	1	1	2	0	0	0	0	0	2	0	0	0	2	1	1	1	1	1	1	0	2	2	0	1	1	0	0	1	0	1	1	0	0	2
201	1	0	0	0	0	0	1	1	0	1	0	0	1	0	1	0	2	0	2	0	0	0	1	1	1	0	0	2	1	0	1	1	1	1	0	2	1	1	1	2	2	0	1	0	1	1	0	2	2
202	0	0	1	1	0	1	0	0	1	1	0	1	1	0	1	0	1	1	1	0	0	0	1	1	1	1	0	1	1	1	0	1	1	1	0	2	1	1	0	2	0	0	0	1	0	1	0	0	0
203	0	0	0	0	1	1	2	0	0	0	1	0	0	0	0	0	1	2	0	1	1	0	1	1	1	2	0	2	0	2	1	1	2	1	1	1	1	0	1	1	0	0	0	0	0	0	0	1	2
204	1	0	0	0	0	0	0	0	1	1	0	0	0	0	0	0	0	2	0	1	0	0	0	2	0	2	1	2	1	0	1	1	1	1	1	1	2	0	1	1	0	0	0	0	0	1	0	0	0
205	0	0	0	0	0	0	2	1	0	1	0	1	0	0	1	0	2	2	1	1	1	1	0	2	0	2	0	2	0	2	1	1	2	0	0	2	2	0	0	2	0	0	0	0	0	0	0	0	0
206	1	0	0	0	0	0	2	1	0	1	1	0	0	0	0	0	2	1	2	1	1	0	1	1	1	1	0	1	2	1	0	2	2	1	0	2	2	0	1	1	0	1	0	0	1	1	0	0	2
207	0	0	0	1	0	0	0	0	1	1	0	1	0	0	1	0	1	1	1	1	0	0	0	2	0	0	0	1	0	1	1	0	1	1	0	2	1	0	2	0	1	0	0	0	0	0	0	0	1
208	0	0	0	1	0	0	1	0	0	0	0	0	1	1	0	0	0	2	0	1	1	1	1	1	0	1	0	1	1	0	1	1	2	2	0	2	1	1	0	1	0	0	2	0	1	1	0	0	0
209	0	0	0	0	0	0	0	0	2	2	0	0	0	0	0	1	1	1	1	1	1	0	0	2	0	2	0	2	0	1	2	1	1	2	1	2	1	0	0	1	0	0	1	0	0	1	0	0	1
210	0	0	0	0	1	1	0	0	1	1	0	0	0	0	0	0	0	0	2	0	0	1	0	2	0	0	0	2	0	1	1	1	1	1	0	2	1	0	2	0	0	0	1	0	0	1	0	0	1
211	0	1	1	1	0	0	1	0	1	1	0	0	0	0	0	0	0	1	1	0	0	0	1	1	1	2	0	2	0	1	1	1	1	0	0	1	1	0	2	0	0	0	0	2	0	1	0	0	0
212	1	0	0	0	1	1	0	0	1	1	1	1	0	0	0	0	2	0	2	0	0	0	0	2	1	1	0	1	2	0	1	0	1	0	1	1	1	1	1	2	2	1	0	0	0	1	0	0	1
213	0	0	0	0	0	0	1	1	1	2	0	0	1	0	1	0	1	2	0	0	0	1	0	2	0	0	0	2	0	1	1	1	1	0	2	1	1	2	0	0	0	0	0	0	0	0	0	0	1
214	1	0	0	0	0	0	0	0	2	2	0	0	0	0	0	0	2	0	2	0	0	0	1	1	0	0	0	2	0	2	0	1	2	1	1	2	1	0	1	2	1	0	1	0	1	1	0	0	0
215	0	0	1	0	0	0	2	1	0	1	0	0	2	0	2	0	1	1	1	0	0	0	0	2	0	1	0	2	2	0	2	2	2	0	1	1	1	0	0	0	0	0	0	0	0	1	0	0	0
216	1	0	0	1	0	0	0	0	2	2	0	0	0	0	0	0	1	1	1	1	1	0	0	2	0	1	0	1	2	0	1	0	1	1	0	2	2	0	2	0	1	0	0	0	1	0	0	1	2
217	1	0	0	0	2	2	0	0	2	2	0	0	0	0	0	0	2	0	2	1	1	0	0	2	0	0	0	2	1	2	0	1	0	2	0	2	1	0	0	1	0	0	0	0	0	1	0	0	1
218	0	1	0	0	0	0	0	0	1	1	0	0	1	0	1	0	0	2	0	1	1	0	1	1	1	0	0	2	1	1	1	1	1	1	0	2	0	0	1	1	0	1	0	1	1	0	0	0	1
219	0	0	0	1	1	1	0	0	1	1	0	0	0	0	0	0	2	1	1	1	0	0	0	2	1	0	0	2	1	1	1	0	1	1	0	2	1	0	0	1	0	0	0	0	0	0	0	0	1
220	0	0	0	0	0	0	2	0	0	0	1	1	1	0	1	0	2	1	1	0	0	0	1	1	1	1	0	1	1	1	0	1	2	1	1	1	1	0	0	2	0	0	0	0	1	1	0	0	0
221	0	0	0	1	0	0	1	0	1	1	0	0	0	0	0	0	1	1	1	1	1	0	0	2	0	0	0	1	0	1	0	1	2	1	1	2	1	0	2	0	0	1	0	1	0	1	0	0	1
222	0	0	0	0	0	1	0	0	2	2	0	0	0	0	0	0	2	2	1	0	0	0	0	2	0	1	0	0	1	0	1	1	1	1	1	1	2	0	0	1	0	0	0	1	0	1	1	0	0
223	1	0	0	0	1	1	1	0	0	0	0	0	0	0	0	0	2	2	1	1	1	0	0	2	0	2	0	2	1	1	2	1	1	2	0	2	1	0	2	1	1	0	0	1	0	0	0	0	2
224	1	0	0	0	0	0	2	0	0	0	1	1	2	1	1	0	1	1	1	1	0	0	0	2	0	1	0	1	2	0	1	0	0	1	1	1	2	0	0	1	0	0	0	0	0	1	0	0	1
225	0	0	0	1	0	0	2	0	0	0	1	1	2	0	1	0	0	0	2	0	0	0	0	2	0	1	0	2	0	2	1	0	1	1	1	2	1	0	1	1	0	1	1	0	1	0	0	0	1
226	1	0	0	0	0	0	2	1	0	1	0	1	1	0	0	1	0	2	0	1	1	0	0	2	0	1	0	2	1	0	2	0	0	2	1	1	1	0	0	1	0	0	1	0	1	0	0	0	1
227	0	0	0	1	0	0	1	0	1	1	1	0	0	0	0	0	2	1	1	1	1	0	0	2	1	1	0	1	1	1	0	1	2	0	2	0	1	2	0	0	0	0	0	0	1	0	0	0	0
228	0	0	1	1	0	0	1	0	1	1	1	2	2	1	0	1	1	1	1	1	1	0	2	0	0	0	0	2	1	1	0	0	0	2	1	1	2	0	1	0	0	0	1	0	1	0	0	0	0
229	0	1	0	0	0	0	2	0	0	0	1	1	2	0	1	1	2	1	1	0	0	0	0	2	0	0	0	1	1	2	0	2	2	0	1	1	1	0	2	0	0	1	0	0	1	0	1	0	1
230	0	0	0	0	0	0	1	1	0	1	0	0	1	0	0	0	1	1	1	2	1	0	0	2	0	1	0	1	2	0	1	1	1	1	1	1	2	1	0	1	0	0	0	0	1	0	0	0	1
231	0	1	0	0	0	0	1	0	2	2	0	0	1	0	0	0	1	1	0	1	1	0	0	2	1	2	0	2	1	1	2	2	1	0	2	0	1	0	1	0	0	0	0	0	2	2	0	0	0
232	0	0	0	1	0	0	1	0	1	1	1	0	0	0	0	0	1	1	1	0	0	0	0	2	0	1	0	2	2	1	2	0	1	0	1	1	2	0	0	2	0	2	0	0	1	0	0	0	1
233	0	0	0	1	0	0	0	0	1	1	1	0	0	0	0	0	0	2	0	1	0	0	1	1	1	1	0	1	1	1	1	0	0	2	0	1	2	0	2	0	0	0	0	0	1	0	0	0	0
234	0	1	0	0	1	1	2	0	1	1	0	0	1	0	1	0	1	1	1	1	1	0	0	2	0	1	0	0	1	0	1	1	1	0	1	1	1	0	2	0	0	0	1	0	1	2	0	0	0
235	0	0	0	0	0	0	0	0	1	1	0	0	0	0	0	0	1	1	2	0	0	0	0	2	0	1	0	2	0	2	1	0	1	1	1	1	0	0	1	1	1	0	0	0	0	0	0	0	0
236	1	0	0	0	0	0	1	0	1	1	0	0	1	0	0	0	1	1	1	1	0	0	1	1	1	1	0	2	0	2	1	0	1	2	0	2	1	0	2	0	0	0	1	0	1	0	0	0	0
237	1	0	1	1	0	0	0	0	0	0	0	0	0	0	0	1	1	0	2	0	0	0	0	2	0	1	0	0	1	0	1	0	0	2	0	2	2	0	1	1	0	1	0	0	1	0	0	0	1
238	0	0	0	0	1	1	1	0	2	2	0	1	1	0	0	1	1	0	2	0	0	0	0	2	0	1	0	0	1	0	1	0	1	1	0	2	1	1	0	0	0	0	0	1	0	1	0	1	2
239	0	0	0	0	0	0	2	0	0	0	1	1	1	0	0	0	0	2	1	0	0	0	1	1	0	1	0	2	0	2	1	2	1	1	1	0	0	0	1	1	0	1	0	0	1	0	0	1	2
240	0	0	0	0	0	0	1	0	1	1	1	0	1	0	0	0	1	0	2	0	0	0	0	2	0	0	0	2	0	1	1	1	1	1	1	2	1	0	1	1	0	0	0	0	0	0	0	0	1
241	0	0	1	1	0	1	2	0	0	0	0	0	0	0	0	0	1	1	1	1	1	0	1	1	0	2	1	2	0	1	1	2	2	0	2	0	2	0	0	1	0	0	0	0	0	1	0	1	1
242	0	0	0	1	0	0	2	0	0	0	1	0	0	0	0	0	1	0	2	0	0	0	1	1	0	0	1	1	1	2	0	2	2	2	0	2	2	0	0	1	0	0	1	0	1	0	0	0	0
243	1	0	0	1	1	1	0	0	1	1	0	2	2	0	2	0	1	1	2	0	0	0	0	2	0	1	0	1	2	0	1	0	0	2	0	2	1	0	1	1	0	0	1	0	1	1	0	0	1
244	1	0	0	0	1	1	2	0	1	1	0	0	0	0	0	0	1	0	2	1	1	0	0	2	0	2	0	2	0	2	0	0	0	2	0	2	1	0	0	2	0	0	1	0	1	0	0	0	1
245	0	0	0	1	0	0	2	1	0	1	1	0	0	0	0	0	1	1	1	0	0	0	0	2	0	1	0	2	1	2	0	1	1	1	0	2	1	0	0	1	0	0	0	0	1	1	0	0	0
246	0	0	0	0	0	0	2	1	0	1	0	0	0	0	0	0	0	0	2	1	1	0	0	2	1	2	0	2	2	1	2	1	1	1	2	1	2	1	0	1	0	0	1	0	1	1	0	0	1
247	0	0	0	0	0	0	1	1	1	2	0	0	2	0	1	0	1	1	1	0	0	0	0	2	1	1	0	1	1	1	0	0	0	2	0	2	1	0	1	2	1	0	0	0	2	2	0	0	2
248	1	0	0	0	1	1	1	0	1	1	1	0	1	0	0	0	0	0	1	0	0	0	0	2	1	0	0	2	0	1	1	0	1	0	1	1	1	0	0	1	0	0	1	0	1	1	0	0	1
249	0	0	0	0	0	0	0	0	1	1	0	0	1	0	0	0	1	0	1	0	0	0	0	2	0	0	0	2	0	2	1	0	0	2	0	2	2	1	0	1	0	0	1	0	0	0	0	1	2
250	1	0	0	0	0	0	1	0	0	0	1	1	2	1	1	0	0	1	2	0	0	0	0	2	0	1	0	2	0	2	1	0	0	1	1	1	1	0	2	0	0	1	0	0	1	0	0	0	0
251	0	0	1	1	0	0	2	0	0	0	1	0	0	0	0	0	0	1	2	1	1	1	0	2	0	1	0	1	1	1	0	0	1	1	0	2	1	0	0	1	0	0	1	0	1	1	0	0	1
252	0	0	0	2	1	1	2	0	0	0	0	0	1	0	1	0	0	1	1	1	1	0	2	0	0	0	0	2	0	2	1	1	2	1	2	2	2	0	2	0	0	1	0	0	1	0	0	0	0
253	0	0	1	2	0	0	1	0	2	2	0	2	2	0	0	1	0	1	0	0	0	0	0	2	0	1	0	2	1	0	1	0	0	2	0	2	0	0	2	0	1	0	0	0	0	0	0	0	1
254	1	0	0	1	0	0	1	0	1	1	0	0	0	0	0	0	1	0	2	1	1	0	0	2	0	1	0	1	2	1	0	1	1	2	0	2	0	1	1	0	0	0	0	0	1	1	0	0	0
255	1	1	0	0	0	0	0	0	2	2	0	1	1	1	0	0	0	0	2	0	0	0	0	2	0	0	0	1	1	1	0	0	1	2	0	2	2	0	0	2	0	0	1	0	1	0	0	0	2
256	0	0	0	0	0	0	1	1	1	2	0	0	0	0	0	0	1	0	1	2	1	0	1	1	1	2	0	2	0	1	2	0	1	1	1	2	1	1	1	1	0	0	0	1	0	1	0	0	1
257	0	0	1	1	1	1	1	0	0	0	0	0	0	0	0	0	2	0	1	0	0	1	0	2	0	2	0	1	2	0	1	1	1	1	0	2	1	0	0	2	0	0	0	0	0	1	0	0	1
258	1	0	0	0	1	1	1	0	1	1	0	0	1	0	1	0	1	2	0	1	1	0	0	2	0	2	0	0	1	0	1	0	0	2	0	2	2	1	0	1	0	0	1	0	1	2	0	0	1
259	0	0	0	1	0	0	2	0	0	0	1	1	1	0	0	1	2	0	2	0	0	0	0	2	0	1	0	2	1	1	1	1	1	1	1	1	2	0	1	1	0	0	0	1	0	0	1	0	0
260	0	0	1	1	0	0	1	0	0	0	0	0	2	1	0	0	0	1	1	2	1	0	0	2	1	1	0	1	1	1	0	1	1	0	2	1	1	0	0	1	0	0	0	0	1	0	0	0	1
261	0	0	0	0	0	0	1	1	1	1	0	0	0	0	0	0	1	0	1	2	1	1	0	2	0	1	0	1	1	1	0	1	1	0	1	1	2	0	0	1	0	0	0	0	0	1	0	1	0
262	0	0	0	1	0	0	1	0	1	1	0	0	1	0	1	0	1	0	2	0	0	0	1	1	0	2	0	2	0	1	1	0	1	2	0	2	2	0	0	2	0	0	0	0	0	0	0	0	0
263	0	0	0	0	0	0	1	0	0	0	1	0	0	0	0	0	2	0	2	0	0	0	0	2	1	1	0	2	1	2	1	1	1	1	0	2	2	0	1	0	0	0	0	0	0	1	0	0	2
264	1	0	0	0	1	1	1	0	0	0	1	0	0	0	0	0	1	0	2	0	0	0	1	1	0	0	0	2	0	2	0	0	1	0	1	1	1	1	0	1	0	0	0	0	0	1	0	0	0
265	0	0	1	0	0	1	1	0	1	1	1	1	1	0	1	0	2	2	0	1	1	0	0	2	0	0	0	2	0	2	0	1	1	1	0	2	1	0	0	1	0	0	0	0	0	0	0	0	0
266	0	0	0	1	0	0	2	0	0	0	1	0	1	0	1	0	1	1	1	1	0	0	0	2	0	1	0	1	1	0	1	1	2	0	1	1	1	0	0	1	1	1	0	0	1	0	0	0	2
267	1	0	0	1	0	0	2	0	0	0	2	2	2	0	1	1	2	1	1	0	0	0	0	2	0	1	1	2	1	0	1	0	0	2	0	2	1	0	0	2	0	0	1	0	2	0	1	0	0
268	1	0	0	0	1	1	0	0	1	1	1	0	0	0	0	0	1	2	1	1	0	0	1	1	0	2	0	2	1	1	2	1	1	2	0	2	2	1	0	2	1	0	0	0	0	1	0	1	0
269	0	0	1	0	0	1	0	0	1	1	1	0	1	0	1	0	1	0	2	0	0	0	0	2	0	2	0	2	2	1	2	1	1	2	0	2	0	0	2	0	1	0	2	0	0	1	0	0	0
270	0	0	0	0	0	0	1	0	2	2	0	0	0	0	0	0	2	1	1	1	1	1	0	2	1	1	0	2	0	2	0	0	1	2	1	2	0	2	0	0	0	0	0	0	0	1	0	0	0
271	0	0	0	0	0	0	1	0	1	1	0	0	1	0	1	0	0	1	1	1	1	0	0	2	0	0	0	1	1	1	0	1	1	1	1	2	1	0	1	1	0	0	0	0	0	1	0	0	1
272	0	0	0	0	0	0	2	0	1	1	0	1	0	0	1	0	1	0	1	0	0	0	1	1	1	2	0	2	1	2	0	1	2	0	2	0	2	0	1	1	0	0	1	0	1	1	0	0	1
273	0	0	0	0	0	0	0	0	1	1	0	0	0	0	0	0	1	1	1	1	0	0	0	2	0	1	0	2	0	1	2	1	0	2	0	2	1	0	0	1	0	0	0	0	0	1	0	1	1
274	1	0	0	1	0	0	2	0	0	0	1	1	1	0	0	1	1	1	1	1	0	0	0	2	0	1	1	2	1	1	0	0	1	0	2	2	2	1	0	2	1	0	1	0	1	2	0	0	0
275	0	0	1	0	1	2	2	1	0	1	1	0	1	0	1	0	1	0	2	0	0	0	0	2	0	0	0	2	0	2	1	0	0	1	1	1	1	0	0	1	0	0	2	0	1	1	0	0	0
276	1	0	0	1	0	0	0	0	1	1	0	1	2	0	1	0	1	0	2	0	0	1	0	2	0	2	0	1	2	0	1	1	1	2	0	2	1	0	2	0	0	0	0	1	0	1	0	0	0
277	0	1	1	0	0	0	1	0	2	2	0	0	0	0	0	0	1	0	2	0	0	0	0	2	0	1	0	2	1	1	2	0	0	2	0	2	1	0	2	0	0	0	0	1	0	1	0	0	1
278	1	0	0	1	0	0	1	0	1	1	0	1	1	0	0	0	1	2	0	2	1	0	0	2	0	1	0	1	2	0	1	0	2	0	2	1	1	0	0	2	0	1	1	0	1	0	0	1	2
279	0	1	0	0	1	1	2	1	0	1	0	1	1	0	0	1	1	1	1	0	0	0	1	1	1	2	0	2	0	1	1	1	0	2	0	2	2	0	0	2	0	0	0	1	0	0	0	0	0
280	1	0	0	0	0	0	0	0	0	0	1	0	1	1	0	0	0	1	1	0	0	0	1	1	0	0	0	2	2	2	0	2	2	1	1	2	0	0	1	0	0	0	0	0	0	2	0	0	0
281	0	1	0	0	0	0	0	0	1	1	0	0	2	0	1	0	0	1	1	0	0	2	0	2	0	1	0	2	0	2	0	0	2	0	2	2	1	0	0	1	0	1	0	0	1	0	0	0	1
282	1	0	0	0	0	0	2	1	0	1	1	0	0	0	0	0	2	2	0	2	2	1	0	2	0	0	0	1	1	1	1	1	2	0	2	0	2	0	1	1	0	0	0	0	0	2	0	1	2
283	0	0	0	0	0	0	0	0	2	2	0	0	1	0	1	0	2	2	1	1	1	1	1	1	0	0	0	2	0	2	0	0	0	2	0	2	2	0	0	1	0	0	0	0	1	0	0	0	1
284	0	0	0	0	0	0	0	0	1	1	0	0	0	0	0	0	1	0	2	1	1	0	0	2	1	1	0	1	1	1	1	0	0	1	1	1	1	0	0	2	0	1	0	0	1	1	0	0	1
285	0	0	0	0	0	0	2	0	1	1	0	0	0	0	0	0	1	2	0	1	1	0	0	2	1	1	0	1	1	1	0	1	1	1	0	2	1	0	2	0	0	0	0	0	0	2	0	1	0
286	0	0	0	0	0	0	1	1	0	1	0	0	1	0	1	0	1	0	1	0	0	0	1	1	1	1	0	2	0	1	1	0	1	0	1	1	2	0	0	2	0	0	0	0	1	1	0	0	2
287	0	0	0	0	0	0	2	1	0	1	1	0	0	0	0	0	1	1	1	1	0	0	0	2	0	1	0	0	2	0	0	1	0	2	0	2	1	0	0	1	0	0	0	0	0	1	0	1	1
288	1	0	0	0	0	0	1	0	1	1	1	0	0	0	0	0	0	1	2	0	0	0	0	2	1	2	0	2	0	2	1	1	1	2	0	2	1	1	0	1	0	1	0	0	1	0	0	0	2
289	0	0	0	0	1	1	2	0	0	0	0	0	0	0	0	0	1	2	1	0	0	1	1	1	0	0	1	1	1	2	0	1	1	0	2	1	1	0	0	2	0	0	1	0	1	1	0	0	1
290	0	0	0	0	0	0	2	0	0	0	1	1	1	0	0	0	0	2	0	1	0	0	0	2	0	0	0	2	0	1	1	1	1	0	1	1	2	0	0	2	0	0	1	0	0	0	0	0	2
291	0	0	0	0	0	0	0	0	2	2	0	0	0	0	0	0	2	1	1	1	1	0	0	2	0	2	0	2	2	0	2	1	0	1	1	1	2	0	2	0	0	0	0	0	0	1	0	1	2
292	0	0	0	0	0	0	1	0	0	0	0	0	0	0	0	0	1	0	2	1	0	0	0	2	0	0	0	1	1	1	0	1	1	1	1	1	1	0	2	0	0	0	0	0	0	0	0	1	2
293	0	0	2	0	0	0	0	0	1	1	0	0	0	0	0	0	0	2	0	1	0	0	1	1	0	1	0	2	0	0	1	1	1	0	2	0	1	0	1	1	0	0	0	0	1	1	0	0	1
294	0	0	0	0	1	1	1	0	0	0	0	0	0	0	0	0	0	0	2	1	1	0	0	2	1	2	0	2	1	1	1	0	1	0	1	2	1	0	0	1	0	0	0	0	0	1	0	0	0
295	0	0	0	1	0	0	1	0	1	1	0	0	0	0	0	0	2	1	1	1	1	0	0	2	0	2	0	1	1	0	0	0	1	1	0	2	1	0	0	1	0	0	0	0	0	1	0	1	1
296	0	0	0	0	1	1	2	0	0	0	0	0	0	0	0	0	1	1	1	1	1	0	0	2	0	1	0	2	0	1	1	0	1	1	1	1	1	1	0	1	0	0	0	0	0	1	0	0	0
297	0	0	0	0	0	0	0	0	1	1	0	0	0	0	0	0	0	0	2	0	0	0	1	1	1	2	0	1	0	0	2	1	2	0	2	0	0	0	1	0	0	0	0	0	0	1	0	2	2
298	0	0	0	0	1	1	2	0	1	1	0	0	0	0	0	0	1	0	2	1	1	0	1	1	0	0	0	2	0	2	1	1	1	1	0	2	1	1	1	1	0	0	1	0	1	1	0	0	1
299	0	0	0	0	0	0	0	0	1	1	0	1	1	0	0	0	2	2	0	1	1	0	0	2	0	2	0	2	1	1	1	0	0	2	0	1	2	0	1	1	0	2	0	0	0	0	0	0	1
300	0	0	0	0	0	0	0	0	2	2	0	1	2	0	2	0	2	1	1	1	1	0	0	2	0	1	0	2	1	1	2	0	0	2	0	2	1	0	0	0	0	0	0	0	0	0	0	0	0
301	0	0	0	0	0	0	1	0	0	0	1	0	1	0	1	0	1	2	0	1	1	0	1	1	1	1	0	2	0	2	2	0	0	1	2	2	1	0	2	0	0	0	0	0	0	0	0	1	2
302	0	1	0	0	1	1	1	1	0	1	0	0	0	0	0	0	1	0	1	1	1	0	0	2	0	1	0	2	1	1	2	0	0	2	0	2	2	0	1	0	0	0	0	0	0	1	0	0	2
303	0	0	0	0	0	0	0	0	2	2	0	1	1	0	1	0	0	0	2	1	1	0	0	2	0	1	0	1	0	1	2	0	0	2	0	2	0	1	0	1	0	0	0	0	0	0	0	0	1
304	0	0	0	1	0	0	0	0	1	1	0	0	1	0	1	0	1	1	1	0	0	0	0	2	0	1	0	1	2	1	0	0	1	1	1	2	1	0	1	0	0	0	0	0	0	1	0	0	1
305	0	0	0	1	0	0	2	0	0	0	1	0	2	0	2	0	1	1	1	1	1	0	0	2	0	1	0	1	2	0	1	2	1	0	1	1	2	0	0	2	0	0	0	0	0	1	0	0	0
306	1	1	1	1	0	0	2	0	0	0	0	1	1	0	1	0	1	0	2	0	0	0	1	1	1	1	0	1	1	1	0	1	1	1	0	2	1	0	0	2	0	0	0	2	0	2	0	0	1
307	1	0	0	1	0	0	1	0	0	0	0	0	2	0	2	0	0	2	1	0	0	0	1	1	0	0	0	1	1	1	0	2	1	2	0	2	2	0	2	0	0	0	0	1	0	1	0	0	1
308	0	0	0	0	1	1	2	1	0	1	0	1	1	0	1	0	0	2	0	1	1	0	0	2	0	1	0	2	1	1	2	1	1	1	1	1	1	0	0	1	0	0	0	0	0	1	0	1	1
309	0	1	1	1	0	0	0	0	1	1	0	0	0	0	0	0	2	0	2	0	0	0	1	1	0	0	0	2	0	2	0	1	1	0	0	1	0	0	1	1	0	0	0	0	1	2	0	1	0
310	0	0	0	0	0	0	1	0	1	1	0	0	1	0	1	0	1	2	0	1	1	0	0	2	0	1	0	1	1	0	1	2	2	1	0	2	1	0	0	1	0	0	1	0	1	0	0	0	1
311	0	1	0	0	0	0	1	1	0	1	0	1	0	0	1	0	0	1	2	0	0	0	0	2	1	0	0	0	1	0	1	1	2	0	1	2	1	1	0	1	0	0	0	0	0	0	0	0	0
312	0	0	0	0	0	0	0	0	0	0	1	0	0	0	0	0	0	0	1	1	1	0	0	2	1	1	0	2	0	2	0	0	0	2	0	2	2	0	0	1	0	0	0	0	0	1	0	0	0
313	0	0	0	0	1	1	2	0	0	0	1	1	0	0	1	0	1	2	0	1	1	0	0	2	0	1	0	2	0	1	1	1	1	1	1	1	1	0	1	1	0	1	0	0	0	0	0	0	1
314	0	0	0	0	0	0	1	0	0	0	0	0	0	0	0	0	1	1	1	1	0	0	1	1	1	1	0	2	0	2	0	1	1	2	0	2	2	0	1	1	0	1	0	0	1	0	0	0	2
315	0	0	0	0	1	1	1	0	0	0	0	0	1	0	1	0	0	0	2	0	0	0	2	0	1	1	0	2	1	0	2	2	2	1	0	2	2	0	2	0	0	0	0	0	0	1	0	1	1
316	0	1	0	0	0	0	1	0	1	1	1	0	0	0	0	0	0	1	2	0	0	0	0	2	0	0	0	2	0	2	1	0	1	1	0	2	2	0	0	2	0	0	0	1	0	1	0	0	1
317	0	0	0	0	0	0	1	0	2	2	0	0	0	0	0	0	0	1	1	0	0	0	0	2	0	0	0	2	1	2	0	0	0	2	0	2	1	0	1	2	1	0	0	0	0	0	0	0	1
318	1	0	0	0	0	0	0	0	2	2	0	1	1	1	0	0	2	2	1	1	1	0	0	2	0	2	0	1	0	1	2	0	1	2	0	2	2	1	0	0	0	0	0	0	0	0	0	0	1
319	0	0	1	0	0	0	1	1	1	2	0	0	0	0	0	0	1	1	1	1	1	0	0	2	1	1	0	2	0	2	0	0	1	1	0	2	1	0	1	1	0	0	1	0	1	0	0	0	1
320	0	0	0	0	0	0	2	1	0	1	0	0	1	0	1	0	0	0	2	0	0	0	0	2	0	0	0	0	1	0	1	0	1	1	1	1	1	0	1	1	0	0	0	0	0	1	0	0	1
321	0	0	0	0	0	0	0	0	0	0	0	0	0	0	0	0	2	1	1	1	1	0	0	2	0	2	0	2	2	0	2	1	2	1	1	1	2	0	1	1	0	1	0	0	1	0	0	0	1
322	1	0	0	0	0	0	2	0	0	0	1	1	1	0	0	1	0	0	2	0	0	0	0	2	0	2	0	1	1	1	0	0	1	1	0	2	2	0	1	1	0	0	0	0	0	1	0	0	0
323	0	0	0	1	0	0	1	1	0	1	0	0	0	0	0	1	1	0	2	0	0	0	0	2	0	0	1	2	1	1	0	0	0	1	1	1	1	0	1	1	0	0	0	0	0	0	0	0	2
324	1	0	0	1	0	0	1	1	1	2	0	0	0	0	0	0	0	2	0	1	1	0	0	2	0	0	0	2	0	2	1	0	1	1	0	2	1	0	2	1	1	0	0	0	0	1	0	0	0
325	0	0	0	1	0	0	1	0	1	1	0	0	1	0	1	0	1	0	2	0	0	1	0	2	0	1	0	2	1	2	1	0	0	2	0	2	1	0	1	1	0	0	0	0	0	1	0	0	0
326	0	0	0	0	0	0	2	1	0	1	1	0	1	1	0	0	1	0	2	1	1	0	0	2	0	2	0	2	0	2	0	2	2	1	1	2	2	0	0	2	0	1	0	0	0	1	0	0	2
327	1	1	0	0	0	0	0	0	1	1	0	0	0	0	0	0	1	0	2	0	0	0	0	2	0	2	1	2	1	2	0	1	2	0	2	0	1	0	1	0	0	0	2	0	0	1	0	0	0
328	1	0	0	0	0	0	1	0	2	2	0	0	0	0	0	0	2	1	1	0	0	0	1	1	1	1	0	1	1	1	1	0	1	1	1	1	1	1	0	1	0	0	0	0	0	0	0	0	1
329	0	0	0	0	0	0	0	0	1	1	0	0	0	0	0	0	0	0	1	0	0	0	0	2	0	0	0	2	0	2	1	0	0	2	0	2	1	0	1	1	0	0	2	0	1	0	0	0	1
330	0	1	0	0	1	1	0	0	2	2	0	0	1	0	1	0	1	0	1	0	0	0	0	2	0	1	0	2	0	1	1	0	0	2	0	2	0	0	2	1	1	0	1	0	2	2	0	0	1
331	1	0	1	1	0	0	0	0	2	2	0	0	0	0	0	0	1	1	1	1	0	0	0	2	0	1	0	2	0	2	0	0	1	1	1	2	1	0	0	2	0	0	1	0	0	1	0	0	0
332	0	0	1	1	0	0	1	1	0	1	0	0	2	1	1	0	1	1	1	1	0	0	0	2	0	1	0	2	2	1	1	1	2	1	1	2	1	1	0	1	0	0	0	0	0	2	0	0	2
333	0	0	0	0	0	0	1	0	1	1	1	0	1	0	1	0	0	0	2	1	1	0	0	2	1	0	0	2	0	1	1	1	2	0	1	1	1	1	0	0	0	0	2	0	1	1	0	0	1
334	0	0	1	1	0	0	0	0	2	2	0	0	1	0	1	0	1	0	1	0	0	1	1	1	0	0	0	1	1	0	1	0	1	2	0	2	1	0	0	2	0	0	0	0	0	0	0	0	1
335	1	0	1	1	0	0	0	0	1	1	0	1	1	0	1	0	2	1	1	0	0	0	0	2	0	0	0	2	1	1	1	1	1	1	1	2	1	0	2	0	0	0	0	1	0	1	0	0	2
336	0	0	0	0	0	0	2	0	1	1	1	0	0	0	0	0	1	2	0	2	2	0	0	2	0	1	2	2	1	0	1	2	1	0	2	0	1	0	2	0	0	0	0	0	0	0	0	1	1
337	0	0	0	0	0	0	2	1	0	1	0	1	1	0	0	1	2	0	1	0	0	0	0	2	0	1	0	2	0	2	0	0	0	2	0	2	1	0	1	1	0	1	0	0	1	0	0	1	0
338	0	0	0	1	0	0	1	1	0	1	0	0	0	0	0	0	0	2	0	1	1	0	0	2	1	0	0	2	1	2	0	0	1	0	1	1	2	0	2	0	0	0	0	0	0	0	0	0	1
339	1	0	0	1	0	0	2	0	1	1	0	0	0	0	0	0	1	0	2	1	1	0	1	1	1	1	0	2	1	1	1	0	1	0	1	2	0	1	0	0	0	1	0	0	1	0	0	0	1
340	1	0	0	0	0	0	1	0	1	1	0	1	1	0	0	1	1	0	1	0	0	0	1	1	1	1	0	2	1	2	1	1	0	1	1	1	2	1	0	2	1	0	1	0	1	1	0	0	0
341	1	0	0	1	0	0	1	0	1	1	0	0	1	0	1	0	1	1	1	0	1	0	0	2	0	2	0	2	1	2	0	1	1	0	1	1	2	0	1	1	0	0	2	0	1	0	0	1	1
342	0	0	0	1	0	0	1	0	0	0	2	1	2	0	1	0	2	1	2	1	1	0	1	1	1	1	1	2	2	1	1	0	1	1	0	2	1	0	1	1	0	0	0	0	0	1	0	0	1
343	0	0	0	0	1	1	2	0	1	1	0	0	1	0	1	0	0	0	2	1	1	0	0	2	1	0	0	2	0	1	0	1	1	2	0	2	2	0	1	1	0	0	1	0	0	0	0	0	1
344	0	0	0	0	0	0	1	1	1	2	0	0	0	0	0	0	1	0	2	0	0	0	0	2	0	0	0	2	0	2	0	0	0	0	1	1	1	1	1	1	1	0	1	0	1	1	0	0	0
345	0	0	0	1	0	0	2	1	0	1	0	1	1	0	0	1	2	2	0	1	1	0	2	0	0	0	0	1	0	1	1	0	1	0	1	2	2	0	1	2	1	0	0	0	1	0	0	0	0
346	1	0	0	0	0	0	1	1	0	1	0	0	0	0	0	0	0	2	1	0	0	0	2	0	1	0	0	1	1	1	1	2	2	1	0	2	1	0	1	2	1	0	0	0	0	0	0	0	0
347	1	0	0	1	0	0	2	1	0	1	0	1	0	0	0	0	1	1	1	1	1	0	0	2	0	1	0	2	2	1	2	0	1	0	2	0	2	0	2	0	1	2	0	0	1	0	0	0	2
348	0	0	0	1	0	0	1	0	0	0	0	0	1	1	0	0	1	1	1	1	0	1	0	2	0	1	0	1	0	1	0	1	1	0	0	1	1	0	1	2	1	2	0	0	0	0	0	0	1
349	0	0	0	1	0	0	1	0	1	1	0	0	1	0	1	0	1	0	1	1	1	0	0	2	0	2	0	1	1	1	0	0	0	2	0	2	1	1	0	1	0	0	0	0	0	0	0	2	2
350	0	0	0	2	1	1	1	0	1	1	1	0	1	0	0	0	0	0	2	1	1	1	0	2	0	1	0	1	1	0	1	2	2	2	0	2	1	0	0	1	0	1	0	0	1	0	0	0	1
351	0	0	0	0	0	0	1	0	0	0	1	0	0	0	0	0	1	0	2	0	0	0	1	1	1	1	0	2	0	1	1	2	2	1	0	2	1	0	1	2	1	0	0	0	0	1	0	0	0
352	1	0	0	1	0	0	1	0	1	1	0	1	1	0	1	0	1	1	1	1	1	0	1	1	2	2	0	2	0	2	0	2	2	2	0	2	1	0	1	1	0	0	0	0	0	0	0	0	0
353	1	0	0	2	0	0	2	0	0	0	1	0	0	0	0	0	1	1	2	1	0	0	1	1	0	1	0	2	0	1	2	0	0	2	0	2	2	0	1	1	0	0	1	0	1	0	0	0	0
354	0	0	0	0	0	1	1	0	0	0	1	1	2	0	1	1	2	0	1	0	0	0	0	2	1	0	0	1	1	1	0	1	1	1	2	1	1	0	0	2	0	1	0	0	1	1	0	0	1
355	1	0	0	0	0	0	0	0	0	0	0	0	0	0	0	0	1	2	0	1	1	0	1	1	0	0	0	0	2	0	0	1	1	1	1	1	1	0	1	2	1	0	0	0	1	1	1	0	1
356	0	0	0	1	0	0	2	0	1	1	0	1	1	0	0	1	1	1	1	0	0	0	0	2	0	1	0	2	0	1	1	0	2	1	0	2	1	0	2	0	1	0	0	0	0	1	0	1	2
357	1	0	0	0	0	0	0	0	2	2	0	0	0	0	0	0	2	1	2	1	1	0	0	2	0	2	0	1	1	1	0	2	2	0	2	0	2	0	0	1	0	0	0	0	0	0	0	0	1
358	1	0	0	0	0	0	2	1	0	1	0	0	1	0	1	0	1	0	2	0	0	1	0	2	0	2	0	2	0	2	1	0	1	1	1	1	1	0	0	0	0	0	1	0	1	0	0	0	0
359	0	0	0	0	0	0	1	0	1	1	0	0	0	0	0	0	1	1	1	2	1	0	0	2	0	1	0	2	1	1	0	2	1	2	0	2	1	0	0	2	0	0	2	0	0	1	0	2	2
360	1	0	0	0	0	0	2	0	0	0	2	0	1	0	1	0	1	2	0	1	1	1	0	2	0	1	0	1	0	1	2	1	1	2	0	2	1	0	0	1	1	0	2	0	0	1	0	0	1
361	1	0	0	1	1	1	1	0	1	1	1	1	1	0	1	0	0	1	1	0	0	0	0	2	0	1	0	1	1	1	0	0	1	0	1	1	1	1	0	1	0	0	0	0	0	2	0	0	1
362	0	0	0	1	0	0	1	1	0	1	0	1	1	0	0	1	1	1	1	1	1	1	1	1	0	0	0	2	0	2	1	1	2	0	1	2	2	0	0	2	0	1	0	1	2	1	0	0	2
363	0	1	0	0	0	0	1	1	1	2	0	0	0	0	0	0	2	1	1	0	0	0	0	2	0	1	0	2	1	1	1	0	0	2	1	1	2	1	0	2	1	0	0	0	0	2	0	2	2
364	1	0	0	0	0	0	0	0	2	2	0	0	0	0	0	0	1	2	0	1	1	0	0	2	0	0	0	2	0	2	0	1	1	2	0	2	1	0	2	0	0	1	0	0	1	1	0	0	0
365	0	0	0	0	0	0	2	1	0	1	0	0	1	0	1	0	1	1	1	1	1	0	0	2	0	0	0	0	2	0	0	0	0	2	0	2	2	0	1	2	1	0	0	1	0	0	0	0	1
366	0	0	0	0	0	0	2	0	0	0	0	0	0	0	0	0	0	1	1	1	0	0	0	2	0	0	0	1	1	1	0	0	0	2	0	2	2	0	0	2	0	0	0	0	0	0	0	0	2
367	0	0	0	0	0	0	0	0	2	2	0	0	1	0	1	0	1	2	0	1	1	1	0	2	0	0	0	1	1	1	0	0	2	1	0	2	2	0	1	2	1	0	1	0	1	2	0	0	0
368	0	0	0	0	0	0	2	0	0	0	0	1	2	0	1	1	2	1	1	0	0	0	1	1	1	1	0	2	0	2	1	0	2	1	0	2	1	0	0	2	0	1	0	1	1	1	0	0	1
369	0	0	0	1	0	0	1	1	0	1	0	0	1	0	1	0	2	2	0	2	0	0	1	1	1	0	0	2	1	1	1	1	1	1	1	1	1	0	1	1	0	1	0	0	1	0	0	0	0
370	1	0	0	0	0	0	1	0	0	0	1	1	1	0	0	1	2	1	1	0	0	0	0	2	1	2	0	2	2	1	2	0	1	1	0	2	1	1	0	2	1	0	1	0	1	1	0	1	1
371	1	0	0	0	0	0	0	0	2	2	0	0	1	0	1	0	0	0	2	0	0	1	0	2	0	1	0	2	1	2	0	1	1	2	0	2	0	0	1	1	1	0	1	0	1	0	0	0	1
372	0	0	0	1	0	0	2	0	0	0	1	0	1	0	0	0	1	0	2	1	1	0	0	2	0	0	0	2	1	1	2	0	2	1	0	2	1	0	1	1	0	0	0	2	0	1	0	0	0
373	1	0	1	1	0	0	1	0	0	0	0	1	0	0	1	0	1	0	1	2	1	0	0	2	0	0	0	0	1	1	0	0	1	1	0	2	2	0	1	1	0	0	0	0	0	2	0	0	2
374	0	0	0	0	0	0	1	0	0	0	1	1	2	0	2	0	2	0	2	1	1	0	0	2	0	1	0	1	2	0	1	1	0	2	0	2	0	0	1	1	0	0	0	0	0	0	0	0	1
375	0	0	1	0	0	1	0	0	1	1	0	0	0	0	0	0	1	0	2	0	0	0	0	2	0	0	0	2	0	2	1	1	1	1	1	1	2	0	0	1	0	0	0	0	0	0	0	0	2
376	0	0	1	0	0	0	0	0	1	1	1	0	2	0	1	0	0	1	2	1	1	0	0	2	0	0	0	2	1	1	2	0	0	2	1	1	1	0	2	0	0	0	1	0	1	0	0	1	2
377	0	0	0	0	0	0	2	0	0	0	1	0	0	0	0	0	1	1	1	0	0	0	0	2	0	0	0	2	0	1	2	1	1	1	0	2	2	0	2	0	0	0	0	1	0	0	0	0	1
378	0	0	0	0	0	0	1	1	1	2	0	2	2	0	1	0	0	0	2	0	0	0	0	2	0	1	0	2	1	1	1	1	1	1	0	2	1	0	0	2	0	0	0	1	0	1	0	0	2
379	0	0	0	0	1	1	0	0	1	1	0	0	0	0	0	1	1	0	1	1	1	0	0	2	0	1	0	2	0	2	1	1	1	0	1	1	2	0	0	1	0	0	0	0	0	0	0	0	1
380	1	0	0	2	0	0	0	0	1	1	0	0	1	0	0	0	0	1	1	1	1	0	1	1	0	1	0	2	0	1	1	0	1	2	0	2	1	0	1	1	0	0	1	0	0	1	0	0	2
381	0	0	0	0	0	0	0	0	1	1	0	0	0	0	0	0	1	1	1	0	0	0	1	1	1	1	1	2	1	1	0	1	0	2	0	2	2	0	0	2	0	0	0	1	0	1	0	0	1
382	0	0	0	0	0	0	1	0	1	1	0	0	0	0	0	0	2	2	1	1	1	1	1	1	1	1	0	1	0	1	2	0	0	2	0	2	1	0	1	1	0	0	0	0	0	0	0	0	0
383	1	0	0	1	0	0	1	0	1	1	0	1	1	0	0	1	1	0	2	1	1	0	1	1	0	0	0	2	0	1	2	0	2	0	2	2	2	0	0	2	0	1	0	0	0	0	0	0	0
384	1	0	0	1	0	0	1	0	0	0	1	0	0	0	0	0	1	0	2	1	0	0	1	1	1	1	0	1	0	2	1	1	1	1	1	1	0	0	1	0	0	0	1	0	0	1	0	0	0
385	0	1	0	0	1	1	1	0	2	2	0	0	0	0	0	0	1	0	2	0	0	0	1	1	0	0	0	1	1	1	1	0	1	0	1	1	0	2	0	0	0	0	1	0	1	0	0	0	1
386	0	0	0	0	0	1	1	0	0	0	1	2	2	0	1	0	2	0	2	1	1	0	0	2	0	2	0	0	1	0	1	1	1	0	1	1	1	0	2	1	1	1	0	1	2	1	0	0	1
387	1	0	0	0	0	0	1	1	1	2	0	0	1	0	1	0	1	1	0	2	2	0	0	2	0	1	0	2	0	2	0	0	0	2	1	2	2	0	1	1	0	0	0	1	0	0	0	0	0
388	1	0	0	0	0	0	2	0	0	0	2	0	1	0	1	0	1	0	1	0	0	0	1	1	0	2	0	2	1	1	2	1	2	1	1	1	2	0	1	1	1	0	0	0	0	2	0	0	1
389	0	0	0	0	0	0	1	0	1	1	1	1	1	0	0	1	1	1	1	1	1	0	0	2	0	0	0	2	0	1	1	0	0	2	0	2	1	1	0	0	0	0	0	1	0	1	0	0	0
390	0	0	0	0	0	0	0	0	0	0	1	0	1	0	1	0	0	0	1	1	1	0	0	2	1	2	0	2	2	0	2	0	1	2	1	1	0	0	1	1	0	0	1	0	0	1	0	1	0
391	0	0	0	0	1	1	2	0	0	0	1	0	2	1	1	0	1	1	1	0	0	0	1	1	1	1	0	2	1	2	0	0	1	1	1	2	2	0	0	2	0	0	0	0	0	0	0	0	0
392	1	0	0	0	1	1	1	0	1	1	0	0	0	0	0	0	1	0	1	0	0	1	0	2	0	0	0	2	0	1	1	2	2	2	0	2	1	0	1	0	0	0	1	0	1	2	0	0	1
393	0	0	0	0	0	0	2	0	1	1	1	0	1	0	1	0	1	2	0	2	2	0	0	2	0	0	0	2	1	1	1	1	2	0	2	0	2	1	0	1	0	0	1	0	1	0	0	0	0
394	1	0	0	0	0	0	2	0	0	0	2	0	0	0	0	0	0	0	1	0	0	0	0	2	1	1	0	1	1	0	1	0	0	2	0	2	0	0	1	1	0	0	0	0	1	1	0	0	1
395	1	0	0	0	1	1	1	0	1	1	1	0	0	0	0	1	1	1	1	1	1	0	1	1	0	1	0	2	1	0	1	0	1	2	0	2	2	0	0	2	0	0	1	0	2	0	1	0	0
396	0	0	1	1	0	1	1	0	0	0	0	0	2	0	2	0	1	2	0	1	1	0	0	2	0	0	0	2	0	2	1	0	0	2	0	2	1	1	0	0	0	0	1	0	0	1	0	0	0
397	0	0	0	0	0	0	1	0	0	0	0	0	0	0	0	0	2	0	1	0	0	0	1	1	1	1	0	2	0	2	0	0	2	2	0	2	1	1	0	0	0	0	1	0	1	0	0	1	1
398	1	0	0	1	0	0	1	0	0	0	1	0	1	0	1	0	1	0	2	0	0	0	0	2	0	1	0	2	0	2	0	0	1	2	0	2	1	1	1	2	2	0	1	0	1	1	0	1	2
399	1	0	1	1	1	1	1	1	1	2	0	0	0	0	0	0	2	0	2	0	0	0	0	2	0	1	0	1	2	1	0	0	1	1	0	2	1	0	1	1	0	0	0	0	0	0	0	1	1
400	0	0	1	0	1	1	1	1	0	1	0	0	1	0	1	0	1	1	1	1	0	0	0	2	0	1	0	2	1	0	2	0	2	1	0	2	1	0	0	1	0	0	0	0	0	0	0	0	1
401	0	0	0	0	1	1	2	0	1	1	0	0	0	0	0	0	1	0	1	0	0	0	0	2	0	1	0	2	0	2	0	0	1	2	0	2	1	0	0	1	0	0	1	0	1	0	0	0	1
402	0	0	0	0	1	1	1	0	1	1	0	0	0	0	0	0	1	0	2	0	0	0	1	1	1	1	0	2	0	2	0	0	1	0	1	1	1	1	1	2	2	1	0	1	1	0	0	0	1
403	1	0	0	1	0	0	2	1	0	1	0	1	1	0	1	0	1	0	2	0	0	0	0	2	0	1	0	2	0	1	2	0	0	2	0	2	1	0	0	1	0	0	0	1	0	0	0	0	1
404	1	1	0	0	0	0	2	0	0	0	1	0	0	0	0	0	2	2	0	2	1	0	1	1	0	1	0	0	2	0	0	1	1	1	0	2	1	0	2	0	0	0	1	0	1	1	0	1	1
405	0	0	0	2	0	0	2	0	0	0	1	0	0	0	0	0	2	1	2	1	1	0	0	2	0	0	0	2	1	1	1	0	2	1	2	1	1	0	0	1	0	2	0	0	0	0	0	0	1
406	0	0	0	0	0	0	1	0	1	1	0	1	1	0	1	0	2	1	2	1	1	0	0	2	1	0	0	1	1	1	0	1	1	1	2	2	1	1	0	0	0	1	0	0	1	0	0	0	0
407	0	0	0	2	0	0	1	0	0	0	0	0	2	0	2	0	1	0	2	0	0	0	0	2	1	0	0	2	1	2	0	1	1	2	0	2	2	0	1	1	0	0	1	0	1	0	0	0	1
408	1	0	0	1	0	0	2	0	1	1	0	0	0	0	0	0	2	0	2	0	0	0	1	1	1	1	0	1	1	1	0	1	2	1	1	1	0	0	1	1	1	0	0	2	0	2	0	0	0
409	1	0	0	2	1	1	0	0	1	1	0	0	0	0	0	0	1	1	1	1	0	0	0	2	0	1	0	2	1	2	0	2	2	0	1	1	2	0	1	1	0	0	0	1	0	0	0	0	0
410	0	0	1	0	0	1	1	0	1	1	0	1	1	0	0	1	1	2	0	2	2	0	1	1	1	1	0	1	1	1	0	0	1	1	1	2	1	0	1	1	0	0	0	0	1	0	0	1	0
411	0	0	0	0	1	1	1	1	1	2	0	1	2	0	2	0	1	1	1	1	1	0	0	2	0	0	0	0	1	0	1	0	0	2	0	2	2	0	1	1	0	1	0	0	0	0	0	2	2
412	0	0	0	0	0	0	1	0	1	1	1	0	2	1	1	0	0	0	1	1	1	0	1	1	1	1	0	1	1	0	1	1	1	1	2	1	2	0	1	1	0	0	2	0	1	1	0	0	2
413	0	0	0	0	1	1	1	0	1	1	1	0	2	1	1	0	2	2	1	0	0	0	1	1	1	2	0	2	0	2	1	2	1	2	0	2	1	0	0	1	0	0	1	0	1	0	0	1	1
414	1	0	0	0	0	0	2	0	0	0	0	0	1	0	0	0	2	2	1	1	1	1	1	1	0	0	0	0	1	0	1	2	2	1	0	2	1	1	0	0	0	0	1	0	1	2	0	0	1
415	1	0	0	0	0	0	2	0	0	0	0	0	0	0	0	0	1	1	2	1	0	0	0	2	1	0	0	1	0	1	2	1	2	1	1	1	0	0	2	1	1	1	0	0	1	0	0	0	0
416	0	0	0	1	0	0	1	0	1	1	0	0	1	0	1	0	1	1	1	1	1	0	1	1	1	0	1	2	1	1	0	1	2	0	2	0	1	0	1	2	1	1	0	0	1	1	0	0	0
417	0	0	0	0	0	0	2	0	1	1	1	0	2	0	2	0	1	1	1	1	1	0	0	2	0	2	0	1	2	1	0	2	1	2	0	2	1	1	0	2	1	1	0	1	1	1	0	0	0
418	0	0	0	1	0	0	2	0	1	1	1	0	1	0	1	0	2	0	2	0	0	0	1	1	0	2	0	2	0	1	0	0	0	2	0	2	2	0	0	2	0	0	0	0	1	0	0	0	1
419	0	0	1	1	0	0	1	0	1	1	1	0	0	0	0	0	1	1	1	1	0	0	1	1	1	0	0	1	1	1	0	0	1	1	0	2	1	0	0	1	0	0	1	0	1	0	0	0	1
420	1	0	0	0	0	0	2	1	0	1	0	0	0	0	0	0	1	0	2	1	1	1	0	2	0	2	0	1	0	1	1	0	0	2	0	2	2	1	0	1	0	0	0	0	0	0	0	0	1
421	0	0	0	0	0	0	1	0	0	0	1	0	1	0	1	0	1	1	1	1	0	0	0	2	0	1	0	2	1	1	2	1	2	0	1	1	0	0	2	1	1	0	0	0	1	0	0	1	1
422	0	0	1	0	0	1	1	0	0	0	1	0	0	0	0	0	0	0	2	0	0	0	2	0	1	0	0	2	2	0	2	0	1	2	0	2	2	0	0	2	0	0	2	0	1	0	0	0	1
423	1	0	0	0	1	1	0	0	0	0	0	0	0	0	0	0	0	2	0	1	0	0	0	2	0	1	1	2	0	1	0	1	0	1	1	1	0	1	0	1	0	0	1	0	0	1	0	0	2
424	0	0	0	0	0	0	1	0	0	0	1	0	0	0	0	0	2	0	1	0	0	0	0	2	0	1	0	1	1	1	1	2	1	1	0	2	2	0	0	1	0	1	0	1	1	1	0	0	1
425	0	0	0	0	0	0	0	0	2	2	0	0	1	0	1	0	1	0	2	0	0	0	1	1	1	0	0	2	0	2	0	0	1	1	0	2	2	0	1	1	0	1	0	0	0	1	0	0	1
426	0	0	0	0	0	0	1	0	0	0	0	1	1	0	1	0	0	0	2	0	0	0	1	1	1	1	0	2	1	1	1	0	0	1	1	1	1	1	0	1	0	0	0	1	0	1	0	0	0
427	1	0	0	0	0	0	1	1	0	1	0	0	0	0	0	0	1	1	1	1	1	0	1	1	1	1	0	1	1	2	0	0	1	2	0	2	1	0	2	0	0	1	0	0	1	1	0	0	0
428	1	0	0	0	1	1	1	2	0	2	0	1	2	0	1	1	2	0	2	0	0	0	1	1	0	1	0	2	0	1	2	0	0	2	0	2	1	0	0	1	0	0	0	1	0	1	0	0	1
429	0	0	0	0	0	0	1	0	0	0	1	0	1	0	0	0	1	1	1	0	0	0	0	2	0	1	0	2	1	1	2	0	1	1	0	2	1	0	1	0	0	1	0	1	1	0	0	1	0
430	0	0	0	1	0	0	0	0	2	2	0	1	1	0	0	0	1	1	1	0	0	0	0	2	0	0	0	2	0	2	0	0	1	0	0	2	2	0	0	2	0	1	0	0	1	0	0	0	0
431	0	1	0	0	0	0	0	0	2	2	0	0	2	1	1	0	1	1	1	0	0	0	1	1	0	1	0	2	0	2	0	0	0	2	0	2	1	1	0	1	0	0	1	0	0	0	0	0	1
432	0	0	0	1	0	0	1	0	0	0	0	0	0	0	0	0	1	1	1	2	1	0	1	1	0	0	0	1	1	1	0	0	1	1	1	1	2	0	1	1	0	0	1	0	1	0	0	0	2
433	0	0	1	1	0	0	1	0	0	0	1	1	1	0	1	0	2	0	2	0	0	0	1	1	0	1	0	2	0	2	0	0	1	0	2	2	1	1	1	2	2	0	1	0	1	1	0	0	0
434	0	0	0	0	0	0	0	0	0	0	1	0	1	0	1	0	1	1	1	1	0	0	0	2	0	0	0	1	0	1	0	0	1	0	2	0	2	0	2	0	0	1	0	1	0	1	0	0	0
435	0	0	0	0	0	0	1	0	2	2	0	0	0	0	0	0	0	2	0	1	1	0	1	1	0	1	0	1	1	1	0	1	1	0	1	1	1	0	1	1	0	1	0	0	0	1	0	0	1
436	0	0	0	0	0	0	1	0	0	0	1	1	1	0	0	1	2	0	2	1	1	0	0	2	0	1	0	2	0	2	1	0	0	2	0	2	1	0	1	1	0	0	0	0	0	0	0	1	0
437	0	0	0	0	0	0	1	1	0	1	0	1	1	0	0	1	1	2	0	1	1	0	0	2	0	2	0	1	2	1	0	2	1	1	0	2	1	0	0	1	0	0	0	1	1	1	0	0	1
438	0	0	0	0	0	0	1	1	0	1	0	0	0	0	0	0	1	0	2	0	0	0	1	1	1	1	0	2	1	1	2	1	0	1	0	2	1	1	0	2	1	0	0	0	0	1	1	0	0
439	1	0	0	1	0	0	1	1	1	2	0	0	0	0	0	0	2	1	1	0	0	1	0	2	0	1	0	2	0	1	1	2	1	1	0	2	1	0	0	2	0	1	0	1	2	0	0	0	0
440	0	0	0	2	1	1	2	0	0	0	2	0	0	0	0	0	1	1	1	0	0	0	1	1	1	1	0	2	0	1	1	1	1	0	0	1	2	0	1	1	0	0	1	0	1	1	0	0	0
441	0	0	0	0	0	0	0	0	2	2	0	1	2	0	2	0	1	1	1	0	0	0	0	2	0	1	0	1	2	0	1	0	1	1	0	2	1	0	1	2	1	1	1	0	1	0	0	1	2
442	1	0	0	0	0	0	0	0	2	2	0	0	1	0	1	0	0	0	2	0	0	0	1	1	0	1	0	2	0	2	0	0	0	1	1	1	1	1	0	1	0	0	1	0	2	2	0	0	1
443	1	0	0	0	0	0	1	0	1	1	0	0	1	1	0	0	1	1	1	0	0	0	0	2	0	0	0	2	2	0	2	1	2	2	0	2	1	0	0	2	0	0	0	0	0	0	0	1	2
444	1	0	0	1	0	0	1	0	1	1	0	1	1	0	0	0	2	0	2	0	0	0	0	2	0	1	0	2	0	2	1	0	0	2	0	2	2	0	1	1	0	0	0	1	0	1	0	0	1
445	1	0	0	0	0	0	1	0	1	1	0	0	1	0	1	0	2	2	1	0	0	0	1	1	0	0	0	1	1	1	0	1	1	2	0	2	0	0	1	1	0	0	0	1	0	0	0	0	0
446	0	0	0	0	0	0	1	0	1	1	0	0	1	1	0	0	2	1	1	0	0	0	0	2	0	1	0	1	2	0	1	1	1	1	1	1	2	0	0	1	0	0	1	0	1	1	0	1	1
447	0	0	0	0	1	1	2	1	0	1	0	1	1	0	1	0	1	2	0	1	1	0	1	1	0	1	0	2	0	2	1	0	1	0	2	1	2	0	1	1	0	0	0	2	0	1	0	0	0
448	0	0	0	0	1	1	1	0	2	2	0	1	1	0	0	1	1	1	1	1	0	0	1	1	0	2	0	2	0	2	0	0	0	2	2	1	2	0	1	1	0	0	0	0	0	0	0	0	1
449	0	0	1	0	1	1	1	1	1	2	0	0	0	0	0	0	0	2	0	1	1	0	0	2	0	0	0	1	0	1	0	1	1	1	1	1	1	0	1	0	0	0	0	0	1	0	0	0	1
450	1	0	0	0	0	0	1	0	1	1	0	0	0	0	0	0	1	0	2	0	0	0	0	2	1	0	0	2	0	2	1	0	0	1	1	1	2	0	1	1	0	0	0	0	0	1	0	0	0
451	0	0	0	0	0	0	2	0	1	1	1	1	2	0	1	0	0	2	0	2	0	0	1	1	1	1	0	1	1	1	1	0	2	1	2	1	1	0	0	2	0	1	0	0	0	0	0	0	1
452	1	0	0	0	1	1	1	0	2	2	0	1	2	0	1	0	2	0	2	1	0	0	1	1	1	1	0	2	1	1	2	1	0	2	0	2	1	0	1	1	0	0	0	0	2	0	0	0	0
453	1	1	0	0	0	0	1	0	1	1	0	1	2	0	1	0	1	0	2	1	1	0	0	2	0	1	0	2	1	1	1	1	0	1	0	2	1	0	1	1	0	0	0	0	0	1	0	0	0
454	1	0	0	0	0	0	0	0	1	1	0	1	1	0	1	0	2	1	1	0	0	0	0	2	0	2	0	2	2	1	2	0	0	2	0	2	1	0	2	0	0	0	0	1	0	0	0	0	0
455	0	1	0	0	0	0	0	0	2	2	0	0	0	0	0	0	1	0	1	0	0	0	0	2	0	0	0	2	1	1	1	1	1	1	1	2	1	0	0	2	0	0	0	0	0	0	0	1	2
456	0	0	0	1	0	0	1	0	0	0	0	1	1	0	1	0	1	2	0	1	1	0	0	2	0	0	0	2	0	2	0	1	2	0	2	0	1	0	1	1	0	0	0	2	0	1	0	0	1
457	0	0	1	0	0	1	2	0	0	0	0	0	0	0	0	0	0	0	1	1	1	0	0	2	0	0	0	2	1	1	2	0	0	2	0	2	1	0	1	2	1	0	0	1	0	0	0	0	1
458	0	0	0	0	0	0	1	0	1	1	1	1	2	0	2	0	2	2	0	1	1	0	0	2	0	0	0	2	0	2	0	0	2	1	2	1	1	0	1	1	0	1	0	0	1	1	0	1	2
459	0	0	1	0	0	1	1	0	1	1	1	1	0	0	1	0	1	1	1	0	0	0	1	1	0	0	0	2	0	2	1	0	1	2	1	1	2	0	1	0	0	0	0	1	0	0	0	1	1
460	0	0	0	0	1	1	0	0	2	2	0	0	1	0	1	0	2	1	1	1	0	1	0	2	0	2	0	2	0	2	1	1	1	1	1	1	1	0	1	1	0	0	0	0	0	1	0	0	1
461	0	0	0	1	0	0	2	1	0	1	0	0	1	0	1	0	1	0	2	1	1	0	2	0	0	1	0	2	1	1	1	2	1	2	0	2	2	1	0	1	0	0	0	0	0	1	0	0	0
462	1	0	0	0	0	1	1	0	1	1	1	2	2	0	1	1	2	0	2	0	0	0	0	2	0	0	0	2	1	1	1	0	1	2	0	2	1	0	2	0	0	0	1	0	1	1	0	0	1
463	0	0	0	0	2	2	1	0	1	1	0	0	0	0	0	0	0	2	0	2	0	1	0	2	0	0	0	2	1	2	1	1	1	0	1	1	2	0	1	1	0	0	0	0	0	1	0	0	1
464	0	0	0	1	0	0	2	0	0	0	1	1	1	0	0	1	0	2	0	1	0	0	0	2	0	0	1	1	1	2	0	1	1	2	0	2	1	0	1	1	0	0	0	0	0	0	0	0	1
465	0	0	0	0	0	0	2	0	0	0	2	1	2	0	1	0	2	1	1	1	0	0	0	2	0	1	0	2	0	2	0	1	0	1	0	2	2	0	1	1	0	0	1	0	1	0	0	0	1
466	0	1	0	0	0	0	2	1	0	1	1	0	0	0	0	0	1	2	0	0	0	0	1	1	1	1	0	0	1	0	1	0	2	1	2	1	0	2	0	0	0	1	0	0	1	0	0	0	2
467	0	0	1	0	1	1	2	1	0	1	0	1	2	0	1	0	1	1	1	1	0	0	1	1	1	1	0	0	2	0	0	1	1	2	0	2	2	0	0	2	0	0	2	0	0	1	0	0	1
468	0	0	0	1	0	0	1	0	0	0	1	1	1	0	1	0	1	2	0	1	1	0	0	2	1	0	0	2	1	1	2	2	1	2	0	2	1	0	0	1	0	0	0	0	0	0	0	0	1
469	0	0	0	0	1	1	0	0	1	1	0	0	1	0	0	0	1	1	1	0	1	0	1	1	1	1	0	2	1	1	1	0	1	2	0	2	1	1	0	1	0	0	0	0	0	0	0	0	0
470	0	0	0	0	0	0	1	0	1	1	1	0	1	0	1	0	2	0	2	0	0	0	2	0	0	0	0	1	0	1	0	1	1	1	0	2	2	0	1	2	1	0	0	1	0	1	0	0	1
471	0	0	0	0	1	1	1	0	1	1	0	0	0	0	0	0	0	2	1	0	0	0	1	1	1	1	0	2	1	1	1	2	2	0	1	1	2	0	0	2	0	0	0	0	0	0	0	0	1
472	0	0	0	0	1	1	2	0	1	1	1	0	1	0	1	0	2	0	2	0	0	0	0	2	0	1	0	1	2	0	1	0	1	1	1	2	1	0	0	1	0	0	1	0	1	0	0	1	1
473	0	0	0	0	1	1	1	0	0	0	0	0	1	0	1	0	1	1	1	2	1	0	0	2	0	1	0	2	1	1	1	2	2	1	0	2	1	1	0	1	0	0	0	0	0	0	0	0	1
474	0	0	0	0	0	0	0	0	2	2	0	0	0	0	0	0	2	2	1	1	1	0	1	1	1	1	0	2	0	2	0	0	1	0	2	2	1	1	0	1	0	0	1	0	1	1	0	0	0
475	0	0	0	0	0	0	1	0	1	1	0	1	0	0	1	0	0	0	1	1	1	0	0	2	0	1	0	1	1	1	0	0	2	1	2	1	1	0	0	1	1	0	0	0	0	1	0	0	0
476	0	0	0	0	0	0	1	0	1	1	1	1	1	0	1	0	1	1	1	1	1	0	0	2	1	0	0	1	1	1	0	1	2	0	0	2	1	0	0	2	0	0	1	0	1	1	0	0	1
477	0	0	0	0	0	0	2	0	0	0	1	0	2	0	2	0	2	1	1	1	1	0	0	2	0	1	0	2	0	1	2	0	0	2	0	2	0	0	1	1	1	1	0	1	2	1	0	0	1
478	0	0	0	1	0	0	2	0	0	0	1	0	0	0	0	0	1	1	1	1	0	0	0	2	0	0	0	0	1	1	0	0	1	1	0	2	2	0	1	0	0	0	1	0	1	0	0	0	0
479	0	0	1	2	0	0	2	0	0	0	1	0	1	1	0	0	2	1	1	1	0	0	2	0	0	1	0	0	2	0	0	1	1	2	0	2	1	1	0	1	0	0	0	0	1	0	0	0	1
480	0	0	0	1	0	0	1	0	1	1	2	1	2	0	1	0	1	1	1	2	1	0	1	1	1	1	1	1	1	2	0	2	1	1	0	2	1	1	0	0	0	1	0	0	0	1	0	0	2
481	1	0	0	0	0	0	2	0	1	1	0	0	1	0	1	0	2	1	1	1	1	0	0	2	0	1	0	2	0	1	1	0	0	1	2	2	1	1	0	1	0	0	0	0	0	2	0	0	0
482	0	1	0	0	1	1	0	0	2	2	0	0	1	0	1	0	1	1	1	1	1	0	0	2	1	1	0	2	0	2	0	2	2	1	1	2	0	1	1	0	0	0	2	0	1	1	0	0	2
483	0	0	0	0	0	0	2	0	0	0	0	1	1	0	0	1	2	1	2	1	1	0	1	1	1	0	0	2	2	1	2	0	1	0	1	2	1	0	1	1	0	0	1	0	1	0	0	1	2
484	0	1	1	1	0	0	2	1	0	1	0	0	0	0	0	0	2	0	2	0	0	1	0	2	0	0	0	2	1	0	2	0	1	2	0	2	1	0	1	0	0	0	0	0	1	1	0	0	1
485	0	1	0	0	1	1	1	0	1	1	0	0	0	0	0	0	1	1	1	0	0	0	1	1	0	2	0	1	1	1	1	0	1	2	0	2	0	1	0	0	0	0	0	0	0	1	0	0	0
486	1	0	0	1	1	1	2	0	1	1	0	0	1	0	1	0	1	0	2	0	0	0	1	1	1	2	0	2	0	1	2	1	0	2	1	2	1	1	0	1	0	1	0	0	0	0	0	0	1
487	0	0	0	0	0	0	1	2	0	2	0	1	1	0	0	1	0	2	0	1	1	0	0	2	0	2	0	2	1	2	0	2	2	0	1	1	1	0	0	1	0	0	1	0	2	2	0	1	2
488	0	0	0	0	0	0	1	1	1	2	0	1	1	0	0	1	1	2	0	2	1	1	0	2	0	0	0	1	1	1	0	1	1	1	0	2	0	2	0	0	0	0	0	0	1	0	0	1	1
489	1	0	0	0	0	0	1	0	1	1	1	1	0	0	1	0	0	1	1	0	0	0	0	2	0	0	0	2	0	2	0	2	1	2	0	2	2	1	0	1	0	0	1	0	1	1	0	0	2
490	1	0	0	0	0	0	2	1	0	1	1	0	0	0	0	0	1	0	2	1	1	0	1	1	0	0	0	2	0	2	0	0	1	1	1	1	2	0	0	2	0	0	1	1	1	1	0	0	2
491	0	0	0	0	0	0	1	1	0	1	0	1	2	0	2	0	1	1	1	0	0	0	0	2	1	2	0	2	0	2	1	1	1	1	0	2	1	0	1	1	0	0	1	0	1	0	0	0	1
492	0	0	0	0	0	0	1	0	0	0	0	1	1	0	0	1	2	2	0	2	1	0	0	2	0	1	0	2	1	2	0	1	1	0	1	1	1	0	1	1	0	1	0	0	1	1	0	0	2
493	0	0	0	1	0	0	2	1	0	1	1	1	2	0	2	0	0	1	1	1	1	0	0	2	0	0	0	1	1	1	0	2	1	2	0	2	2	0	0	2	0	0	0	0	0	2	0	0	0
494	0	0	0	0	0	0	0	0	0	0	0	0	2	1	1	0	1	1	1	1	1	0	1	1	1	2	0	1	0	1	2	0	1	1	0	2	1	0	1	1	0	1	0	1	1	1	0	0	2
495	0	0	0	0	0	0	0	0	2	2	0	1	2	0	1	1	0	1	1	0	0	0	1	1	1	1	0	1	1	1	1	2	1	0	1	1	1	1	0	0	0	0	0	1	1	1	0	1	0
496	0	0	0	0	0	0	1	0	1	1	0	0	2	1	1	0	1	1	2	1	0	0	0	2	0	2	0	2	0	2	0	0	0	2	0	2	1	1	0	2	1	0	1	0	1	1	0	0	0
497	0	0	0	0	2	2	1	0	1	1	1	0	0	0	0	0	1	1	1	0	0	0	0	2	0	2	0	2	0	2	0	1	1	0	2	0	0	0	1	1	0	0	1	0	0	1	0	0	1
498	0	0	0	0	1	1	0	0	1	1	0	1	2	0	1	1	1	0	2	1	1	0	0	2	0	0	0	2	1	0	2	0	0	1	0	2	1	0	0	1	0	0	1	0	1	1	0	0	1
499	0	0	0	0	0	0	2	0	2	2	0	2	2	0	0	1	1	0	2	0	0	0	0	2	1	0	0	1	2	0	1	0	1	1	1	2	1	0	1	0	0	0	1	0	1	1	0	0	0
500	1	0	1	1	0	0	1	0	0	0	0	0	0	0	0	0	1	1	2	0	0	0	0	2	0	1	0	1	0	1	0	0	0	2	0	2	1	0	1	1	0	0	0	0	0	0	0	1	1
501	0	0	0	1	0	0	1	0	0	0	1	1	0	0	1	0	0	1	1	0	0	1	1	1	0	1	0	2	0	2	1	1	1	2	1	2	1	0	1	1	0	0	0	0	0	1	0	0	1
502	1	0	0	1	0	0	2	0	1	1	0	0	0	0	0	0	0	0	2	0	0	0	0	2	0	0	0	2	2	1	2	2	1	1	0	2	1	0	1	2	1	1	0	1	1	0	0	0	0
503	0	0	0	0	0	0	2	0	0	0	1	0	0	0	0	0	1	1	1	1	1	0	0	2	0	2	1	1	0	0	1	1	1	1	0	2	2	0	0	2	0	2	0	0	1	0	0	0	1
504	0	0	0	1	0	0	1	0	1	1	1	0	1	0	1	0	2	1	1	1	1	0	0	2	1	0	0	2	1	2	0	1	1	0	1	1	1	1	0	1	0	0	1	0	1	1	1	0	0
505	0	0	0	0	0	0	1	1	0	1	0	0	0	0	0	0	2	0	1	0	0	0	0	2	1	0	0	1	2	0	1	0	1	0	2	2	1	0	0	1	0	0	1	0	1	0	0	1	1
506	0	1	0	0	0	0	2	1	0	1	0	0	1	0	1	0	0	0	2	1	1	0	0	2	1	2	0	2	1	1	1	0	1	0	2	1	2	0	1	1	0	1	0	0	0	0	0	0	1
507	0	0	0	0	0	0	0	0	2	2	0	0	1	0	1	0	1	2	0	1	1	0	0	2	0	0	1	2	1	1	0	1	1	1	1	1	2	0	1	1	0	1	0	0	1	0	0	0	2
508	0	0	0	1	0	0	2	1	0	2	0	0	0	0	0	0	1	1	1	1	1	0	0	2	0	1	0	1	2	0	1	0	0	2	0	2	1	0	0	2	0	0	0	0	0	0	0	0	1
509	0	0	0	1	0	0	2	0	1	1	1	0	0	0	0	0	2	0	2	0	0	0	0	2	0	1	0	2	1	2	1	2	1	0	1	1	2	0	0	1	0	1	0	1	2	0	0	0	0
510	0	1	0	0	0	0	1	0	1	1	1	0	2	0	2	0	0	1	1	0	0	0	0	2	1	2	0	1	2	0	1	0	2	1	0	2	1	0	0	1	0	0	0	0	0	1	0	0	0
511	0	0	1	1	0	0	1	0	1	1	0	0	0	0	0	0	2	0	1	0	0	0	1	1	2	2	0	2	0	2	1	1	1	1	1	1	1	0	0	1	0	1	0	0	1	0	0	0	0
512	0	0	0	2	0	0	0	0	2	2	0	0	0	0	0	0	1	1	1	1	0	1	0	2	0	1	0	2	0	1	2	0	1	1	1	1	2	0	1	1	1	0	0	1	0	1	0	0	0
513	0	0	0	1	0	0	2	1	0	1	0	1	0	0	1	0	1	1	1	1	1	0	0	2	0	0	0	2	1	1	1	1	2	2	0	2	2	0	1	1	0	0	0	1	0	1	0	0	0
514	0	0	0	0	0	0	1	1	0	1	0	1	1	0	0	1	1	2	0	1	1	0	0	2	0	0	0	2	0	2	1	1	0	2	1	2	1	0	1	1	0	0	0	0	0	0	0	0	1
515	0	0	0	2	0	0	1	1	1	2	0	0	2	0	2	0	1	2	1	1	0	0	0	2	0	2	0	2	0	2	0	1	1	1	2	1	1	0	0	0	0	0	0	0	0	1	0	0	1
516	0	0	0	0	0	0	2	0	0	0	1	0	2	0	1	0	1	2	1	0	0	0	0	2	0	0	0	2	1	2	0	1	1	0	1	1	1	0	1	1	0	0	0	0	0	0	0	0	1
517	0	0	0	0	0	0	1	0	0	0	1	1	2	0	2	0	0	2	0	1	1	0	0	2	0	0	1	1	0	0	1	1	1	2	1	2	1	0	2	0	0	1	0	0	0	0	0	0	2
518	0	0	0	1	1	1	1	0	0	0	1	0	0	0	0	0	0	1	1	0	0	1	0	2	0	1	0	2	0	1	0	2	1	1	1	1	1	0	1	0	0	0	1	0	1	0	0	1	1
519	0	0	0	0	0	0	2	0	0	0	1	0	2	1	1	0	2	2	0	1	1	1	0	2	0	2	0	2	0	2	0	1	1	2	0	2	1	1	0	2	0	1	1	0	1	0	0	2	2
520	0	0	0	0	1	1	1	0	1	1	1	1	2	1	1	0	1	0	2	0	0	0	0	2	0	1	0	1	1	1	0	1	1	2	0	2	1	0	2	0	0	0	1	0	1	1	0	0	0
521	0	0	0	0	1	1	0	0	2	2	0	0	0	0	0	0	2	0	2	0	0	0	0	2	0	0	0	2	1	1	1	0	0	2	1	2	1	0	1	1	0	0	0	0	0	0	0	0	0
522	0	0	0	0	0	0	1	0	2	2	0	0	0	0	0	0	1	0	2	0	0	0	0	2	0	2	0	1	0	1	2	0	1	1	1	1	1	0	0	1	0	0	0	0	1	0	0	0	0
523	0	0	0	1	0	0	0	0	2	2	0	0	0	0	0	0	2	0	1	0	0	0	0	2	1	0	0	1	1	1	1	0	2	0	1	2	2	0	0	1	0	0	0	1	0	1	0	1	1
524	0	0	0	0	0	0	1	1	1	2	0	0	1	0	1	0	0	2	0	1	0	0	0	2	0	2	0	2	0	2	1	0	0	1	0	2	2	0	0	2	0	0	2	0	1	1	0	0	1
525	0	0	0	0	0	0	0	0	2	2	0	1	0	0	1	0	2	0	2	0	0	0	2	0	0	0	0	2	1	1	1	0	2	1	2	1	1	0	0	1	0	0	0	0	0	1	0	0	0
526	1	0	0	0	0	0	1	1	1	2	0	1	1	0	1	0	2	0	1	0	0	0	0	2	0	1	0	2	0	2	1	0	0	1	2	2	1	0	1	2	1	0	0	0	0	1	0	0	2
527	0	0	1	1	0	0	2	0	1	1	1	0	0	0	0	0	0	1	1	1	1	0	0	2	0	1	0	2	1	2	0	1	1	1	1	1	2	0	1	1	0	0	0	0	0	1	0	0	1
528	0	0	0	0	0	0	2	0	0	0	1	0	1	0	1	0	0	1	1	0	0	0	0	2	0	1	0	2	1	1	2	2	2	2	0	2	1	0	1	1	0	0	0	0	0	1	0	0	1
529	0	0	0	0	0	0	1	1	1	2	0	0	0	0	0	0	1	0	2	0	0	0	0	2	0	2	0	2	0	2	0	1	2	1	1	1	2	0	0	1	0	0	1	0	1	2	0	0	1
530	1	0	0	0	2	2	2	1	0	1	0	0	0	0	0	0	0	1	1	1	1	0	1	1	0	0	0	2	0	2	1	0	2	0	2	2	1	0	0	0	0	0	0	1	0	1	0	1	2
531	1	0	0	0	1	1	1	0	0	0	0	0	1	0	1	0	0	2	0	1	1	0	0	2	0	1	0	1	1	1	0	1	0	2	0	2	1	0	1	1	0	0	0	1	0	1	0	0	1
532	0	1	0	0	0	0	1	0	2	2	0	0	0	0	0	1	2	0	2	0	0	0	1	1	0	1	1	2	0	1	0	1	1	1	1	1	1	0	2	1	1	1	1	0	1	0	0	0	1
533	0	0	0	0	0	0	2	0	1	1	0	0	0	0	0	0	1	1	1	1	1	0	0	2	0	0	0	2	0	2	0	1	1	1	1	1	1	0	0	2	0	0	1	0	2	2	0	0	0
534	0	0	0	0	0	0	0	0	2	2	0	0	0	0	0	0	0	1	2	0	0	0	0	2	0	0	0	2	2	1	2	0	1	0	0	2	2	0	2	0	1	1	0	0	1	0	0	0	0
535	1	0	0	0	0	0	1	1	1	1	0	0	1	0	1	0	2	0	2	0	0	1	0	2	0	2	0	2	0	1	1	0	1	1	0	2	2	0	1	1	1	0	0	0	1	1	0	1	1
536	1	0	0	0	0	0	2	1	0	1	1	0	1	0	0	0	1	1	1	1	1	0	0	2	0	1	2	2	1	0	1	0	1	1	1	1	2	0	0	2	0	0	0	0	0	0	0	1	2
537	0	0	1	1	0	0	1	0	0	0	0	0	0	0	0	0	1	2	0	1	1	0	0	2	0	2	0	2	1	1	2	2	1	2	0	2	2	0	1	1	0	0	1	1	0	1	0	0	1
538	0	1	0	0	0	0	0	0	0	0	0	0	0	0	0	0	1	1	1	1	0	0	0	2	0	1	0	2	0	0	1	1	2	0	1	2	1	0	1	2	1	0	1	0	1	1	0	0	2
539	0	0	0	0	0	0	2	0	0	0	0	1	2	0	1	1	0	1	1	1	1	0	0	2	0	1	0	2	1	1	0	1	0	2	1	2	1	0	2	0	1	0	1	0	1	2	0	0	2
540	1	0	0	1	0	0	1	1	1	2	0	0	0	0	0	0	2	0	2	0	0	1	0	2	0	0	2	2	1	0	1	0	0	2	0	2	2	0	0	2	0	0	0	0	0	2	1	0	1
541	0	0	1	0	1	2	1	0	1	1	1	0	0	0	0	0	2	1	1	1	1	1	1	1	0	0	1	2	0	1	0	2	2	0	1	1	2	0	1	2	1	0	0	0	0	0	0	1	1
542	0	0	0	1	0	0	2	1	0	1	0	0	2	0	2	0	1	0	2	0	0	0	0	2	1	0	0	1	1	1	0	0	1	1	1	1	1	0	1	1	0	0	0	0	0	1	0	0	1
543	1	0	0	0	0	0	2	1	0	1	0	0	0	0	0	0	2	1	1	0	0	1	0	2	0	1	2	2	1	0	1	0	0	2	2	1	1	0	2	0	0	0	0	1	0	1	0	0	1
544	0	0	0	0	0	0	2	0	0	0	2	0	1	0	0	0	1	2	0	1	1	0	1	1	1	1	0	1	1	1	1	2	1	0	1	1	2	0	0	1	0	0	1	0	1	1	1	0	1
545	0	0	0	0	0	0	1	0	1	1	0	0	0	0	0	0	0	2	0	1	0	0	1	1	0	2	0	2	0	2	0	2	1	1	1	1	1	0	0	1	0	0	0	0	0	1	0	0	0
546	1	0	0	1	1	1	1	0	1	1	0	0	1	0	1	0	1	0	2	0	0	0	0	2	1	1	0	2	0	1	1	1	0	2	0	2	2	0	2	0	0	1	0	1	2	0	0	0	1
547	0	0	1	0	1	1	2	0	1	1	1	1	1	0	1	0	0	1	0	1	1	0	0	2	0	1	0	2	1	0	1	0	1	1	1	1	2	1	0	1	0	0	0	0	1	0	0	0	0
548	0	0	1	1	0	1	0	0	1	1	0	0	0	0	0	0	1	1	1	0	0	0	0	2	1	2	0	0	2	0	0	1	2	1	1	1	2	0	1	1	1	1	0	1	1	1	0	0	2
549	0	0	0	0	1	1	0	0	1	1	0	0	0	0	0	1	2	1	1	1	0	0	1	1	1	1	0	2	1	2	1	2	2	0	1	1	1	0	1	2	1	0	0	0	0	1	0	0	1
550	1	0	0	0	0	0	2	0	0	0	1	0	0	0	0	0	2	1	1	1	1	0	0	2	0	0	1	1	1	2	0	0	0	2	0	2	1	1	0	1	0	0	0	0	0	1	0	0	1
551	0	0	0	0	0	0	1	1	1	2	0	1	1	0	0	1	0	2	0	1	1	0	0	2	0	0	0	2	0	0	0	1	1	2	0	2	1	1	0	1	0	0	0	0	1	0	0	0	0
552	0	0	0	0	0	0	0	0	2	2	0	0	0	0	0	0	2	0	2	0	0	0	1	1	0	1	0	1	1	1	0	0	1	1	0	2	1	0	1	1	0	0	0	0	0	1	0	0	2
553	0	0	0	2	0	0	2	0	0	0	1	0	0	0	0	0	2	0	2	0	0	0	0	2	0	1	0	1	0	1	2	0	0	2	0	2	1	0	0	1	0	1	0	0	0	0	0	1	2
554	0	0	0	0	0	0	1	0	1	1	0	2	2	0	2	0	1	1	1	0	0	0	0	2	0	1	0	1	0	0	2	0	0	2	0	2	0	1	1	0	0	0	0	1	0	0	0	0	1
555	1	0	0	0	0	0	2	0	0	0	0	0	0	0	0	0	1	1	1	1	1	0	0	2	0	2	0	2	2	1	1	2	1	1	1	1	1	0	0	2	0	0	1	0	1	0	0	0	1
556	0	0	0	1	0	0	1	0	0	0	0	1	2	0	2	0	0	2	0	1	0	0	0	2	0	1	0	2	1	1	2	2	2	1	1	2	2	0	0	2	0	0	0	0	0	0	0	0	0
557	0	0	0	0	1	1	0	0	2	2	0	0	0	0	0	0	1	0	2	1	1	0	0	2	0	0	0	1	1	2	0	1	1	0	1	1	1	0	1	1	0	0	0	0	0	0	0	0	1
558	1	0	0	0	0	0	0	0	1	1	1	0	2	0	1	0	2	0	1	0	0	0	1	1	1	0	0	1	1	1	0	1	2	1	1	2	1	1	0	1	0	0	1	0	1	0	0	0	0
559	1	0	0	0	0	0	0	0	1	1	1	0	1	0	1	0	2	0	1	0	0	0	0	2	0	2	2	2	1	0	1	1	1	0	1	1	2	0	0	2	0	0	1	0	1	0	0	0	0
560	0	0	0	0	0	0	1	1	1	2	0	1	1	0	1	0	1	1	1	1	0	0	1	1	1	1	0	2	0	1	2	0	1	1	1	2	1	1	0	1	0	0	0	0	0	2	0	0	1
561	0	0	0	0	0	0	1	0	0	0	1	0	1	0	0	0	1	0	1	0	0	0	0	2	0	0	1	2	1	1	0	0	1	0	0	2	1	0	1	1	0	0	0	0	0	1	0	0	2
562	0	0	0	0	0	0	2	0	1	1	1	1	1	1	0	0	2	2	1	1	1	0	1	1	0	1	0	2	0	2	0	0	0	2	0	2	1	1	0	1	0	1	0	1	2	0	0	1	2
563	1	0	0	1	0	0	1	1	1	2	0	0	1	0	1	0	0	2	0	1	1	0	0	2	0	1	0	1	1	0	0	2	1	2	0	2	2	0	0	2	0	0	0	0	1	0	0	1	1
564	1	0	0	1	0	0	2	0	0	0	1	0	1	0	1	0	0	0	1	0	0	0	1	1	1	1	0	1	0	1	0	2	2	1	0	2	2	0	0	1	0	1	0	0	1	0	0	0	0
565	0	1	0	0	0	0	1	1	1	2	0	0	0	0	0	0	2	0	2	0	0	0	1	1	0	1	0	2	1	2	1	0	1	1	1	1	1	0	0	1	0	1	0	0	0	1	0	0	0
566	0	0	1	1	0	0	2	1	0	1	0	0	0	0	0	0	0	2	0	1	0	0	0	2	0	0	0	1	2	0	0	0	2	1	0	2	1	1	1	0	0	0	0	0	0	0	0	0	1
567	0	0	0	0	2	2	0	0	2	2	0	0	1	0	1	0	0	2	0	1	0	0	0	2	0	0	0	1	1	1	0	2	2	2	0	2	1	0	1	1	0	0	0	0	0	1	0	0	1
568	0	0	0	0	0	0	2	1	0	2	0	0	1	0	1	0	1	0	2	0	0	0	0	2	0	0	0	2	2	1	2	1	2	2	0	2	1	0	2	0	1	0	0	0	0	0	0	0	1
569	1	0	0	0	0	0	0	0	2	2	0	0	2	0	2	0	0	1	1	1	1	0	0	2	0	1	0	2	0	2	1	1	1	1	1	1	0	0	1	1	0	0	0	0	0	0	0	0	0
570	1	0	0	0	0	0	0	0	1	1	0	1	1	0	0	0	1	0	2	0	0	0	0	2	0	2	0	1	0	1	1	0	1	1	1	1	2	0	0	1	0	0	1	0	1	1	0	0	2
571	1	0	0	0	0	0	0	0	1	1	1	0	1	0	1	0	0	2	1	0	0	0	0	2	0	0	1	2	1	0	1	1	1	1	1	2	2	0	1	1	0	0	0	0	0	1	0	0	1
572	0	0	0	1	0	0	1	0	2	2	0	0	0	0	0	0	1	0	1	0	0	0	0	2	0	1	0	0	1	0	1	0	1	0	1	1	1	0	0	2	0	0	1	0	1	0	0	0	0
573	1	0	0	0	0	0	2	0	1	1	0	0	0	0	0	0	0	1	1	1	0	0	0	2	0	2	0	2	1	1	2	0	1	0	0	2	1	0	1	2	1	1	0	0	1	0	0	0	1
574	0	0	0	1	0	0	1	0	1	1	1	0	0	0	0	0	1	1	1	0	0	0	0	2	1	0	0	2	1	1	1	0	1	1	1	1	2	0	0	2	0	0	0	0	0	0	0	0	0
575	0	0	0	0	0	0	0	0	2	2	0	0	0	0	0	0	2	0	2	0	0	0	1	1	0	1	0	2	0	2	1	1	1	1	0	2	2	0	1	1	0	0	0	0	0	0	0	0	1
576	0	0	0	1	0	0	0	0	2	2	0	0	1	0	1	0	0	0	1	1	1	0	0	2	0	0	0	1	0	1	0	1	0	2	0	2	2	0	1	1	0	0	0	0	0	1	0	0	0
577	0	0	0	0	0	0	1	0	1	1	0	0	0	0	0	0	1	1	1	1	1	0	1	2	0	0	0	1	0	1	0	0	0	2	0	2	2	1	0	1	0	0	0	0	0	0	0	1	1
578	1	1	0	0	1	1	1	0	0	0	1	0	0	0	0	0	0	2	1	0	0	0	1	1	0	1	0	1	0	1	2	1	2	2	0	2	2	0	0	2	0	2	0	0	0	0	0	0	0
579	0	0	0	0	0	0	2	1	0	1	0	0	0	0	0	0	1	2	0	2	2	0	1	1	1	1	2	2	1	0	1	0	1	2	0	2	1	0	1	2	1	1	0	0	1	0	0	0	0
580	1	0	0	1	0	0	2	0	0	0	1	0	1	0	0	0	1	1	1	1	0	0	0	2	1	0	0	1	1	1	0	2	2	0	2	0	2	0	0	1	0	0	0	0	1	0	0	0	0
581	0	0	2	0	0	0	1	0	0	0	1	0	1	0	1	0	1	2	0	1	1	0	0	2	1	2	0	2	0	0	1	0	0	2	1	1	1	0	0	2	0	0	0	0	0	0	0	0	2
582	0	0	0	1	1	1	2	1	0	1	0	0	1	0	1	0	1	0	2	0	0	0	0	2	1	0	0	1	1	1	0	0	1	0	2	1	1	0	0	1	0	0	0	2	0	2	0	0	0
583	1	0	0	1	0	0	2	1	0	1	0	0	0	0	0	0	0	1	1	0	0	0	0	2	1	0	0	2	1	2	0	1	2	1	1	2	1	1	0	0	0	0	1	0	1	1	0	0	1
584	0	0	0	0	0	0	2	1	0	1	0	1	2	0	1	0	2	1	1	0	0	1	0	2	0	1	0	0	2	0	0	0	0	2	0	2	1	0	0	1	0	1	0	0	1	0	0	0	1
585	1	0	0	0	0	0	1	0	0	0	0	0	1	0	1	0	2	1	1	1	1	0	0	2	0	1	0	2	0	1	2	1	1	0	2	1	1	1	1	1	0	0	1	0	1	1	0	0	0
586	0	0	0	0	0	0	1	0	1	1	0	0	0	0	0	0	0	0	2	1	1	1	0	2	1	0	1	1	1	2	0	0	1	1	1	1	2	0	1	1	1	0	1	0	0	1	0	0	0
587	0	0	0	0	0	0	1	0	1	1	0	0	0	0	0	0	0	1	0	1	1	0	0	2	0	1	0	2	0	2	0	1	2	0	2	0	2	0	1	2	1	0	1	0	1	0	0	0	0
588	0	0	0	1	0	0	1	0	0	0	1	2	2	1	0	1	2	0	2	0	0	0	0	2	0	1	0	1	0	1	2	1	1	1	0	2	1	0	0	1	1	0	0	0	1	0	0	0	1
589	0	0	0	0	0	0	0	0	2	2	0	0	1	0	1	0	1	0	2	1	1	0	0	2	0	1	0	2	0	2	0	0	2	0	1	2	2	0	1	1	1	0	0	0	0	1	0	0	0
590	1	0	0	0	0	0	0	0	1	1	0	0	0	0	0	0	1	0	2	0	0	0	0	2	1	1	0	1	2	0	1	1	2	2	0	2	2	0	1	0	0	0	0	0	0	2	0	0	0
591	1	0	2	0	0	0	0	0	2	2	0	0	1	0	1	0	2	1	1	1	1	0	0	2	0	0	1	2	1	2	0	0	0	2	1	1	1	1	0	1	0	2	0	0	0	1	0	0	1
592	0	0	0	0	1	1	1	0	2	2	0	0	0	0	0	0	1	0	1	2	1	0	0	2	0	1	0	1	1	1	0	1	1	0	1	1	1	0	0	1	0	0	1	0	0	1	0	0	1
593	1	0	0	0	0	0	1	0	0	0	1	0	0	0	0	0	1	2	0	1	1	0	1	1	0	2	0	2	1	2	1	1	2	1	1	1	2	0	1	1	0	1	0	1	0	1	0	1	0
594	1	0	1	0	1	2	0	0	2	2	0	0	2	0	2	0	1	1	1	1	1	0	0	2	0	1	0	1	0	1	0	0	0	1	1	1	2	0	1	1	0	0	0	0	0	0	0	0	1
595	0	0	0	0	0	0	1	0	1	1	1	0	0	0	0	0	1	1	1	1	1	0	0	2	1	1	1	2	1	2	0	2	1	1	0	2	1	1	0	1	0	0	1	0	1	1	0	0	1
596	0	0	1	0	0	1	2	0	1	1	1	1	1	0	0	1	1	0	1	0	0	0	0	2	0	0	0	1	0	1	0	0	0	1	1	1	0	1	1	0	0	0	1	0	1	0	0	0	1
597	0	0	0	1	0	0	0	0	1	1	0	0	0	0	0	0	0	1	0	0	0	0	2	0	0	1	0	1	2	1	0	1	1	1	1	2	2	0	0	2	0	0	1	0	0	1	0	0	1
598	0	0	0	0	0	0	1	1	1	2	0	0	1	1	0	0	1	0	2	0	0	0	0	2	0	1	0	2	1	1	2	1	1	2	0	2	2	0	0	2	0	1	0	0	1	0	0	1	1
599	1	0	0	0	1	1	0	0	1	1	1	0	1	0	1	0	0	0	2	1	1	0	0	2	0	1	0	2	1	0	2	0	2	0	1	1	2	0	0	2	0	0	0	0	0	1	1	0	1
600	0	0	0	1	0	0	2	0	0	0	1	0	0	0	0	0	1	0	2	0	0	1	0	2	1	1	0	2	2	1	1	1	0	1	0	2	1	0	0	1	0	0	0	0	0	1	0	0	1
601	0	0	0	0	1	1	1	0	1	1	1	0	0	0	0	0	0	1	1	1	1	1	0	2	0	2	0	1	0	1	0	1	1	1	0	2	0	0	2	0	1	0	0	0	0	0	0	0	1
602	0	0	0	0	2	2	2	0	0	0	2	1	2	0	2	0	2	2	0	2	2	0	0	2	0	0	0	2	0	2	1	2	1	1	1	1	1	0	0	1	0	1	0	0	0	1	0	0	1
603	1	0	1	1	0	0	1	0	1	1	0	0	0	0	0	0	1	2	0	0	0	0	0	2	0	1	0	1	1	1	1	0	1	1	0	2	1	0	1	1	0	0	0	0	0	1	0	0	0
604	1	1	0	0	0	0	1	0	0	0	1	0	0	0	0	0	0	2	0	1	0	1	0	2	1	0	0	2	1	2	0	0	0	1	1	1	1	0	0	2	0	0	0	0	0	0	0	0	0
605	0	0	0	0	1	1	2	0	0	0	1	0	0	0	0	0	2	0	2	0	0	1	0	2	0	0	1	2	1	0	1	1	1	0	1	1	1	0	1	1	0	0	0	0	0	0	0	0	0
606	0	0	1	1	1	1	0	0	0	0	0	1	2	0	2	0	1	1	1	1	1	1	0	2	0	1	0	2	0	2	0	0	2	0	1	2	2	0	0	2	0	1	0	0	1	1	0	0	0
607	1	0	0	0	0	0	1	0	1	1	1	0	0	0	0	0	1	0	2	0	0	0	0	2	0	1	0	2	1	2	1	1	1	1	1	1	1	0	1	1	0	0	0	0	0	1	0	0	1
608	0	0	0	0	0	0	0	0	2	2	0	0	1	0	1	0	1	2	0	1	1	0	0	2	0	2	0	1	0	1	1	0	0	1	1	1	0	0	1	0	0	0	0	1	0	1	0	0	0
609	0	0	0	1	0	0	0	0	2	2	0	1	0	0	1	0	1	2	1	0	0	0	2	0	0	1	0	2	0	2	1	1	1	0	1	1	1	0	0	2	0	0	2	0	1	1	0	0	1
610	0	1	1	1	0	0	1	0	0	0	2	0	0	0	0	0	2	1	1	0	0	0	1	1	0	1	0	2	0	2	2	1	1	1	0	2	1	0	2	0	0	0	0	1	0	1	0	0	1
611	1	1	0	0	0	0	2	0	0	0	0	0	1	0	1	0	1	2	0	2	2	1	0	2	0	1	0	2	0	2	0	1	1	2	1	2	1	1	1	0	0	0	0	0	0	0	0	0	1
612	0	0	0	1	0	0	2	1	0	1	1	0	0	0	0	0	2	1	1	1	1	0	0	2	0	0	0	1	0	0	2	1	1	0	1	1	1	0	0	1	0	0	0	0	0	0	0	0	0
613	0	1	0	0	0	0	0	0	0	0	0	2	2	0	1	0	1	0	2	0	0	0	1	1	1	1	0	2	1	1	1	0	0	1	1	1	1	0	1	1	0	0	0	1	0	1	0	0	1
614	0	0	0	1	0	0	1	1	0	1	0	0	1	0	1	0	2	1	1	0	0	0	1	1	1	1	0	2	1	1	1	0	1	2	0	2	1	0	0	0	0	0	0	0	0	0	0	0	0
615	0	0	0	0	0	0	1	0	1	1	0	0	0	0	0	0	0	2	0	1	1	0	0	2	0	2	0	2	0	2	0	0	0	2	0	2	1	0	1	1	0	0	1	0	1	1	0	1	2
616	0	0	0	0	0	0	2	0	0	0	0	0	0	0	0	0	2	0	2	1	0	0	0	2	1	1	0	2	0	1	0	0	1	0	1	2	1	0	0	1	0	0	0	0	0	0	0	0	0
617	0	0	0	0	0	0	2	0	0	0	0	0	0	0	0	0	2	1	1	1	1	0	0	2	0	1	0	2	0	2	1	1	0	2	0	2	2	0	2	0	0	0	0	0	0	2	0	0	0
618	0	0	0	0	0	0	1	0	1	1	1	0	0	0	0	1	2	1	2	0	0	0	1	1	1	0	0	1	2	0	1	0	1	1	1	1	2	0	1	1	0	0	0	0	0	1	0	0	1
619	0	0	0	1	0	0	1	0	1	1	0	0	1	0	1	0	0	1	1	0	0	0	0	2	0	0	0	2	0	2	0	1	1	0	2	1	2	0	0	2	1	0	1	0	1	0	0	1	2
620	0	0	0	0	0	0	2	0	0	0	1	0	0	0	0	0	1	1	1	1	0	0	0	2	0	1	0	0	2	0	0	1	1	2	0	2	1	0	2	1	1	0	0	0	0	1	0	1	2
621	0	0	1	0	0	0	2	0	0	0	1	0	0	0	0	0	2	1	2	1	1	0	1	1	1	2	0	2	1	2	0	0	0	2	0	2	0	0	2	0	1	1	0	0	1	0	0	0	2
622	0	0	0	1	0	0	2	1	0	1	1	1	1	0	0	1	1	2	1	1	0	0	1	1	0	1	0	1	0	1	1	0	1	2	1	1	0	0	1	1	0	0	1	0	1	1	0	0	1
623	0	0	0	1	0	0	2	1	0	1	0	1	1	0	0	1	1	2	0	1	1	1	0	2	0	1	2	2	1	0	1	1	1	2	2	1	1	0	0	0	0	0	0	0	1	1	0	0	0
624	1	0	0	1	0	0	1	0	0	0	0	0	1	1	0	0	1	1	1	0	0	0	1	1	1	0	1	1	1	0	0	0	0	1	1	1	2	0	2	0	0	0	0	0	1	1	0	0	1
625	1	0	1	0	0	0	2	1	0	1	0	1	1	0	0	1	1	0	2	0	0	0	0	2	0	1	0	1	2	0	0	0	1	0	1	1	1	1	0	1	0	0	0	2	0	2	0	1	2
626	0	0	1	1	0	0	1	0	1	1	2	0	2	1	1	0	1	0	2	0	0	0	0	2	0	1	0	2	1	1	0	2	2	0	2	0	0	1	0	0	0	0	0	0	0	0	0	1	2
627	0	0	0	1	0	0	1	0	1	1	0	0	1	0	1	0	0	0	2	1	1	0	0	2	0	0	0	2	1	1	1	1	2	1	1	2	1	0	0	1	0	1	0	0	1	0	0	0	0
628	0	0	1	0	0	0	2	0	0	0	1	1	2	0	0	1	2	0	2	0	0	0	0	2	0	0	0	2	0	2	0	1	0	2	1	2	2	0	1	1	0	2	0	0	0	0	0	1	2
629	0	0	0	0	0	0	0	0	0	0	0	0	1	0	1	0	0	2	0	0	0	0	0	2	0	1	1	1	0	0	1	0	1	2	1	1	1	0	1	1	0	0	0	0	0	1	0	0	2
630	0	0	0	1	1	1	2	1	0	2	0	1	1	0	0	1	1	1	1	1	1	0	1	1	1	1	0	2	0	2	0	0	1	1	0	2	1	0	2	0	0	0	1	0	1	0	0	1	1
631	0	0	0	0	0	0	1	0	1	1	0	0	1	0	1	0	0	2	0	2	0	0	0	2	0	0	0	2	0	2	0	1	1	1	1	1	2	0	0	2	0	1	0	0	1	0	1	0	0
632	0	0	0	0	0	0	2	0	0	0	0	0	0	0	0	0	2	2	0	2	0	1	0	2	0	2	0	2	0	2	1	1	1	1	1	1	2	0	0	1	0	0	0	0	0	1	0	0	0
633	0	0	0	1	0	0	1	0	0	0	1	2	2	0	1	1	2	0	1	0	0	0	0	2	0	1	0	1	0	1	0	1	0	1	1	1	1	0	1	1	0	0	1	0	1	1	0	0	0
634	0	0	0	1	0	0	0	0	2	2	0	0	2	0	2	0	1	1	1	1	1	0	0	2	0	1	0	0	1	0	1	0	0	1	1	1	1	0	1	2	1	0	0	0	0	0	0	0	1
635	0	0	1	0	0	1	2	1	0	1	0	1	2	0	0	1	1	0	2	1	1	0	1	1	1	2	0	2	2	0	2	0	1	2	1	1	2	0	1	1	0	0	1	0	1	0	0	0	1
636	0	0	0	1	0	0	2	0	0	0	0	0	0	0	0	0	2	1	1	0	0	0	0	2	0	0	0	1	1	1	0	0	0	1	1	1	2	0	0	2	0	0	1	0	1	1	0	0	0
637	1	0	0	1	0	0	1	0	0	0	1	0	0	0	0	0	0	2	0	1	0	0	0	2	1	2	0	1	1	1	0	0	1	2	0	2	2	0	0	2	0	0	0	0	1	1	0	0	1
638	0	0	0	1	0	0	0	0	0	0	0	0	0	0	0	0	1	0	1	0	0	0	0	2	0	0	0	2	1	1	1	1	1	2	0	2	2	0	2	0	0	0	1	1	0	1	0	0	0
639	0	0	0	0	0	0	0	0	2	2	0	0	1	0	1	0	2	0	2	1	1	0	0	2	0	1	0	2	0	1	2	0	1	2	0	2	1	1	0	1	0	0	0	0	1	0	0	0	1
640	0	0	0	1	0	0	0	0	0	0	0	0	1	0	1	0	2	1	1	0	0	0	1	1	0	0	0	2	0	2	0	1	0	1	1	1	1	0	0	2	0	0	0	1	1	2	0	0	1
641	0	0	0	0	0	0	1	0	0	0	1	0	1	0	1	0	2	0	2	1	1	0	0	2	0	1	0	1	1	1	0	1	1	2	0	2	2	0	0	2	0	0	0	0	0	0	1	0	0
642	0	0	0	1	0	0	1	0	1	1	0	1	1	0	1	0	1	1	1	1	0	0	1	1	0	0	0	1	1	1	1	2	2	2	0	2	0	1	0	1	0	1	1	0	1	0	0	1	1
643	1	0	0	0	0	0	1	1	0	1	0	1	0	0	0	0	1	2	0	2	1	0	1	1	0	1	0	1	2	1	0	0	0	2	0	1	2	0	1	1	0	0	0	0	0	1	0	1	0
644	1	0	0	0	0	0	1	0	1	1	1	1	1	0	0	0	1	1	1	1	1	0	0	2	1	0	0	2	1	1	1	0	1	1	0	2	1	0	0	1	0	0	1	1	1	1	0	1	1
645	0	0	0	0	0	0	1	1	1	2	0	1	1	0	0	1	0	0	2	1	1	0	1	1	0	1	0	2	2	1	2	1	1	1	1	1	1	0	1	1	0	0	0	0	1	1	0	0	1
646	0	0	0	1	1	1	1	0	1	1	0	0	1	0	1	0	0	1	1	0	0	0	0	2	0	1	0	2	1	1	1	1	1	2	0	2	0	1	1	0	0	1	0	1	2	1	0	0	1
647	0	0	0	0	0	0	0	0	2	2	0	0	0	0	0	0	1	2	0	1	1	0	1	1	0	0	0	2	1	1	2	1	1	2	0	2	1	0	0	1	0	2	0	0	1	0	0	0	2
648	1	0	0	0	2	2	1	0	0	0	1	0	0	0	0	1	1	2	0	1	1	0	0	2	0	1	0	1	2	0	1	2	2	2	0	2	1	0	1	1	0	0	0	0	1	0	0	0	0
649	0	0	0	1	0	0	1	0	1	1	0	1	2	0	1	0	0	0	2	1	1	0	1	1	0	0	0	2	0	2	1	1	1	1	0	2	2	1	0	1	0	0	1	1	1	2	0	1	1
650	0	0	0	0	0	0	1	0	1	1	0	0	0	0	0	0	1	0	2	1	1	0	1	1	1	1	0	1	1	1	0	1	2	0	2	0	2	0	1	1	0	0	0	0	0	0	0	0	1
651	0	0	0	0	0	0	2	0	0	0	2	0	0	0	0	0	2	2	1	1	1	0	0	2	1	2	0	1	0	2	1	1	1	0	0	1	2	0	0	2	0	0	0	0	0	0	0	0	1
652	0	0	0	0	1	1	1	0	1	1	1	0	1	0	1	0	1	0	1	0	0	0	1	1	1	2	0	1	0	1	1	0	1	1	0	2	0	0	2	0	0	0	0	0	1	1	0	0	1
653	0	0	0	0	0	0	2	0	0	0	2	0	2	0	2	0	2	2	0	2	2	0	0	2	0	1	0	1	1	1	0	0	0	2	0	2	0	1	0	0	0	0	0	2	0	2	0	0	2
654	0	0	0	0	0	0	2	1	0	1	0	0	2	0	1	0	0	0	2	0	0	0	0	2	0	1	0	1	1	2	0	1	1	1	2	2	2	0	2	0	1	0	1	0	1	1	0	0	1
655	0	0	0	1	0	0	1	0	0	0	0	0	1	0	1	0	1	1	1	0	0	0	1	1	1	1	0	2	0	1	1	0	1	2	0	2	2	0	0	2	0	0	0	0	0	0	0	1	1
656	0	0	0	0	0	0	1	1	1	2	0	0	0	0	0	0	2	1	1	1	1	0	0	2	0	0	1	2	1	2	0	1	1	2	0	2	1	0	1	1	0	0	0	1	0	0	0	0	1
657	0	0	0	0	0	0	1	0	1	1	0	0	0	0	0	0	2	0	2	0	0	0	1	1	1	0	0	2	1	2	0	1	1	1	1	1	1	0	1	1	0	0	0	0	0	0	0	0	0
658	0	1	0	0	1	1	1	0	0	0	0	0	0	0	0	0	1	0	2	0	0	0	0	2	0	1	0	1	0	1	1	2	1	1	1	1	2	0	2	0	0	0	1	0	1	0	0	0	0
659	0	0	0	1	0	0	1	0	0	0	0	0	0	0	0	0	2	1	1	1	1	0	0	2	1	0	0	1	1	0	1	1	2	1	1	2	2	1	0	1	0	0	2	0	1	1	0	0	1
660	1	0	0	0	0	0	2	0	0	0	2	0	0	0	0	0	2	0	1	0	0	2	0	2	0	1	0	2	0	2	1	0	1	2	0	2	1	0	1	0	0	0	1	0	1	0	0	0	0
661	0	0	0	0	0	0	1	0	0	0	0	0	0	0	0	0	1	1	1	1	1	0	0	2	0	0	0	0	2	0	0	0	0	1	0	2	2	1	0	2	1	0	1	1	1	2	0	0	1
662	1	0	0	0	1	1	1	1	1	2	0	0	0	0	0	0	1	2	0	0	0	0	0	2	0	1	0	1	1	1	1	2	2	0	1	1	1	0	2	1	1	1	0	0	0	1	0	0	1
663	0	0	0	0	0	0	0	0	2	2	0	0	1	0	1	0	1	1	1	0	0	0	0	2	1	0	0	0	2	0	0	1	1	2	0	2	0	1	0	0	0	0	1	0	1	0	0	0	1
664	0	0	0	0	0	0	1	0	1	1	0	1	2	0	1	1	0	1	1	1	1	0	0	2	0	0	0	2	0	2	0	0	0	2	0	2	2	0	1	1	0	0	0	0	0	0	0	1	0
665	0	0	0	0	1	1	1	1	0	1	0	1	2	0	2	0	2	1	2	1	1	0	0	2	0	1	0	2	0	2	0	1	1	0	1	1	1	0	0	1	0	0	0	0	0	0	0	0	1
666	0	0	0	0	0	0	1	0	0	0	0	0	0	0	0	0	2	0	1	0	0	0	0	2	1	0	0	2	2	0	2	1	0	1	1	1	2	0	0	2	0	0	0	0	0	0	0	0	0
667	0	0	0	0	1	1	2	0	1	1	0	1	1	0	0	1	1	1	1	1	0	1	0	2	0	1	0	2	1	1	2	1	1	2	0	2	1	1	1	1	0	0	0	0	0	2	0	0	1
668	0	0	1	0	0	0	2	0	1	1	1	0	0	0	0	0	2	0	2	0	0	1	0	2	1	1	1	2	0	1	1	1	1	2	0	2	1	1	0	0	0	0	2	0	1	1	0	1	1
669	1	0	0	0	1	1	1	1	0	1	0	0	0	0	0	0	1	0	2	1	1	0	0	2	0	0	0	1	0	1	0	0	1	2	0	2	1	0	1	0	0	0	2	0	1	0	0	1	1
670	0	0	0	0	0	0	1	0	1	1	0	0	1	0	1	0	0	0	2	1	1	0	0	2	0	2	0	0	2	0	0	0	0	2	1	2	1	0	1	1	0	1	0	0	0	0	0	0	1
671	0	0	0	0	0	0	2	0	0	0	0	1	1	0	0	0	0	1	2	1	1	1	0	2	1	1	0	2	0	2	1	0	0	1	1	1	2	0	0	2	0	0	1	0	2	2	0	0	1
672	0	0	0	1	1	1	1	0	1	1	1	0	1	1	0	0	1	0	1	2	1	0	1	1	1	0	0	1	2	1	0	0	0	2	0	2	0	1	1	0	0	0	1	1	1	1	0	0	1
673	1	0	0	1	0	0	1	0	0	0	1	0	0	0	0	0	1	2	0	0	0	1	0	2	0	1	0	2	1	1	1	1	2	0	2	0	1	0	2	0	0	0	0	0	0	1	0	0	0
674	1	0	1	1	0	0	1	0	1	1	0	0	1	0	1	0	1	1	1	1	1	0	1	1	1	1	0	2	1	1	1	1	1	1	1	1	0	1	1	0	0	0	1	0	1	0	0	0	1
675	0	0	0	0	0	0	1	0	0	0	0	0	1	0	1	0	1	0	2	0	0	0	0	2	0	1	0	2	1	1	1	2	2	0	2	0	1	0	1	1	0	1	0	0	1	0	0	0	1
676	0	0	0	0	0	0	1	0	0	0	0	0	0	0	0	0	2	0	2	0	0	0	0	2	1	1	0	2	0	2	0	1	1	1	0	2	1	1	0	1	0	0	1	0	1	0	0	0	0
677	1	1	1	1	0	0	1	0	1	1	0	0	0	0	0	0	2	1	1	1	1	1	0	2	0	1	0	1	1	1	1	1	1	0	1	1	0	1	1	0	0	0	0	0	0	1	0	0	0
678	0	0	0	0	0	0	1	1	0	1	0	1	0	0	1	0	2	0	1	0	0	0	0	2	0	2	0	1	0	1	1	0	1	1	1	2	0	1	1	0	0	1	0	0	1	0	0	0	0
679	0	0	1	2	0	0	2	0	0	0	1	2	1	0	2	0	1	2	0	1	0	0	1	1	0	1	0	2	0	2	0	1	1	1	2	1	2	1	0	1	0	0	0	0	2	1	0	0	0
680	0	0	0	0	1	1	1	1	1	2	0	1	2	0	1	1	1	0	1	2	1	0	1	1	0	1	0	1	1	1	1	0	1	0	1	1	0	1	1	0	0	0	1	0	1	0	0	0	1
681	0	0	1	1	0	1	1	0	1	1	1	1	1	0	0	1	1	0	1	0	0	1	0	2	0	2	0	1	1	1	1	0	1	2	1	2	1	1	1	2	2	0	0	0	0	1	0	0	1
682	0	0	0	0	0	0	1	0	1	1	1	1	2	0	2	0	2	0	2	0	0	0	0	2	0	0	0	1	1	1	0	0	0	2	0	2	1	1	0	1	0	0	1	0	1	1	0	1	2
683	0	0	0	0	0	1	2	0	0	0	0	0	0	0	0	0	1	1	1	0	1	0	0	2	0	1	0	2	1	1	2	0	0	1	2	2	1	0	0	0	0	0	1	0	1	1	0	0	1
684	0	0	0	0	0	0	1	0	1	1	0	0	1	0	1	0	2	1	1	0	0	0	0	2	0	1	0	2	0	2	1	0	0	2	0	2	1	0	1	0	0	1	0	0	1	1	0	1	0
685	0	0	0	0	0	0	1	1	1	2	0	0	1	0	1	0	0	1	1	1	1	0	0	2	1	1	0	2	0	2	1	1	1	2	2	1	2	0	1	2	1	0	0	1	0	1	1	0	1
686	0	0	1	1	0	0	1	0	2	2	0	0	1	0	1	0	2	1	1	1	1	0	1	1	1	1	0	1	2	0	1	0	1	0	2	0	0	1	0	0	0	2	0	0	0	0	0	0	1
687	0	0	0	0	0	0	0	0	1	1	0	1	1	0	0	1	2	2	0	1	1	0	0	2	0	1	0	2	0	2	0	0	0	2	0	2	1	1	0	1	0	0	0	0	1	1	0	1	1
688	0	0	0	0	0	0	1	0	0	0	1	0	1	0	1	0	1	0	2	1	1	0	0	2	0	0	0	1	2	0	1	2	2	0	2	1	2	0	0	1	0	0	0	0	0	0	0	0	0
689	0	0	0	0	0	0	0	0	1	1	1	1	1	0	0	1	0	2	0	2	0	1	0	2	0	1	0	1	2	0	1	0	1	1	1	2	1	0	1	2	1	0	0	1	0	0	0	0	0
690	0	0	0	0	0	0	0	0	0	0	1	1	1	0	1	0	1	0	1	0	0	1	0	2	0	0	1	2	1	1	0	1	1	2	0	2	1	1	0	1	0	0	2	0	0	1	0	0	2
691	0	0	1	1	0	0	2	0	2	2	0	0	0	0	0	0	1	1	2	1	0	0	0	2	0	0	0	1	1	0	1	1	1	1	0	2	1	0	1	1	0	0	0	0	0	1	0	0	0
692	0	0	0	0	0	0	2	1	0	1	0	1	1	0	0	0	2	1	1	1	1	0	0	2	0	0	1	2	1	1	0	0	1	0	1	2	1	1	0	1	0	0	1	0	0	1	0	1	1
693	0	0	0	0	0	0	1	0	1	1	0	0	0	0	0	0	1	1	1	0	0	0	1	1	1	2	0	1	2	0	0	0	0	2	0	2	2	0	0	2	0	1	0	0	0	1	0	0	1
694	0	0	0	0	2	2	1	0	0	0	0	0	0	0	0	0	2	1	1	1	1	0	0	2	1	0	0	1	1	1	1	2	1	1	0	2	2	0	2	0	1	0	0	1	0	1	0	0	0
695	1	0	0	0	0	0	2	1	0	1	0	0	1	0	1	0	0	2	0	1	0	1	0	2	0	2	0	2	0	2	1	0	1	1	1	1	1	0	0	1	0	0	0	0	0	1	0	0	1
696	0	0	0	0	0	0	2	0	0	0	0	0	0	0	0	0	2	1	2	1	1	0	0	2	1	0	0	1	1	1	1	1	2	1	1	2	1	1	0	1	0	0	0	0	0	0	0	1	1
697	0	0	0	1	0	0	1	2	0	2	0	0	1	0	1	0	2	0	1	0	0	1	0	2	0	0	0	2	0	2	0	0	1	0	1	1	2	0	0	1	0	0	0	0	0	1	0	0	1
698	0	1	0	0	0	0	1	0	2	2	0	0	1	0	1	0	0	1	1	0	0	0	1	1	1	1	0	1	1	2	0	2	1	0	1	1	2	0	0	2	0	0	1	0	0	0	0	0	1
699	0	0	0	0	0	0	1	0	1	1	0	1	2	0	1	0	2	2	1	0	0	0	0	2	0	2	0	2	0	2	0	0	0	2	0	2	1	0	0	1	0	1	1	0	1	0	0	0	0
700	0	0	1	0	1	1	0	0	1	1	1	0	1	1	0	0	0	2	0	1	1	0	0	2	0	0	0	2	1	1	1	0	1	1	0	2	0	0	2	0	0	0	0	1	0	0	0	0	2
701	0	0	0	0	0	0	2	1	0	1	1	0	1	0	2	0	1	1	1	0	1	0	0	2	0	1	0	1	0	1	1	1	2	0	2	0	1	1	0	1	0	0	0	0	1	0	0	1	1
702	1	0	2	0	0	0	1	0	1	1	1	0	2	0	2	0	2	1	1	0	0	0	0	2	0	0	1	2	0	1	1	1	1	0	1	1	1	0	0	1	0	0	0	1	0	1	0	0	1
703	0	1	0	0	0	0	1	0	0	0	2	0	2	0	2	0	1	0	2	0	0	0	1	1	0	1	0	2	1	1	1	2	2	0	1	1	2	0	0	2	0	0	0	0	0	1	0	1	1
704	1	0	1	1	0	0	1	1	0	1	0	0	1	0	1	0	2	0	2	0	0	0	0	2	0	1	0	2	0	1	2	1	1	2	0	2	2	0	0	2	0	0	0	0	1	0	0	1	1
705	1	0	0	0	0	0	1	0	0	0	1	0	0	0	0	0	0	2	0	1	0	1	0	2	0	0	0	2	0	2	0	1	1	1	1	2	1	1	0	0	0	0	0	1	0	1	0	0	1
706	0	0	0	0	1	1	1	0	0	0	0	0	0	0	0	0	1	0	2	1	1	0	0	2	0	0	0	1	0	1	0	0	1	2	0	2	2	0	1	1	0	0	0	0	0	1	0	0	2
707	0	0	0	0	0	0	2	1	0	1	0	1	1	0	0	1	0	1	0	0	0	0	0	2	0	1	0	1	1	1	1	0	2	2	0	2	1	0	1	1	0	0	0	0	0	0	0	0	1
708	0	0	0	1	0	0	1	0	2	2	0	0	0	0	0	0	1	1	1	1	0	0	0	2	0	0	0	1	2	0	1	0	0	1	0	2	2	0	1	1	0	0	0	0	0	1	0	1	1
709	0	0	0	0	0	0	0	0	2	2	0	0	2	0	2	0	0	2	0	1	0	0	1	1	0	1	0	2	2	2	0	0	1	1	1	2	0	1	1	0	0	0	0	0	1	1	0	0	0
710	0	1	1	0	0	0	1	2	0	2	0	0	0	0	0	0	2	2	1	1	1	0	0	2	0	1	0	2	0	2	0	0	0	2	0	2	1	0	1	1	0	0	1	0	0	1	0	1	2
711	0	0	0	0	0	0	1	0	1	1	1	0	2	0	1	0	1	0	2	0	0	0	0	2	0	0	0	1	1	0	1	0	1	1	1	2	1	1	0	2	0	0	0	0	1	0	0	0	2
712	0	0	1	1	0	0	0	0	2	2	0	0	0	0	0	0	1	0	2	0	0	0	1	1	0	0	0	2	1	2	0	0	0	2	0	2	2	0	1	1	0	2	0	0	0	0	0	0	0
713	1	0	0	1	0	0	0	0	1	1	0	1	1	0	0	0	1	0	2	0	0	0	0	2	0	0	0	2	1	2	1	0	0	1	1	1	2	0	1	1	0	0	1	1	0	1	0	0	0
714	0	0	0	0	1	1	2	0	2	2	0	0	1	0	1	0	2	1	1	1	1	0	0	2	0	0	0	2	0	2	0	0	1	1	0	2	1	1	1	1	0	0	0	0	1	1	0	1	1
715	1	0	0	0	0	0	2	1	0	1	0	1	1	0	1	0	2	0	2	0	0	0	0	2	0	1	0	2	0	2	1	1	1	2	1	2	1	0	1	2	1	0	0	0	0	0	0	0	1
716	0	0	0	0	0	0	1	1	1	2	0	0	1	0	1	0	1	0	1	0	0	0	0	2	0	1	0	1	2	0	1	0	2	1	2	1	1	0	0	1	0	0	1	0	1	0	0	0	0
717	0	1	0	0	1	1	1	0	1	1	1	0	0	0	0	0	1	1	1	1	0	0	1	1	0	1	0	1	0	2	1	0	0	0	1	1	1	0	0	1	0	0	0	0	0	0	0	0	2
718	1	0	0	1	0	0	0	0	2	2	0	0	1	0	1	0	2	0	2	0	0	0	0	2	0	1	0	1	1	1	0	0	0	2	0	2	2	0	0	2	0	1	0	0	1	0	1	0	1
719	0	0	0	1	0	0	2	0	1	1	0	0	0	0	0	0	1	1	1	1	0	0	0	2	0	0	0	2	2	1	2	0	0	2	1	2	0	0	1	1	0	0	1	0	1	0	0	0	0
720	0	0	0	1	0	0	1	1	1	2	0	0	1	0	1	0	1	1	1	1	1	0	1	1	0	2	0	2	0	1	2	0	1	1	1	1	2	0	0	2	1	0	0	0	0	0	1	0	0
721	0	0	0	0	0	0	0	0	1	1	1	1	1	0	0	1	2	0	2	1	0	0	0	2	0	0	0	1	2	0	1	0	1	2	0	2	2	0	1	1	1	1	0	0	0	0	0	2	2
722	0	0	0	1	0	0	0	0	2	2	0	0	0	0	0	0	1	0	1	0	0	0	1	1	1	1	0	2	0	2	1	0	1	0	0	2	1	0	1	0	0	0	0	0	0	1	0	1	2
723	0	0	0	1	0	0	1	0	0	0	1	0	1	0	1	0	1	1	1	1	1	0	0	2	0	0	1	2	1	0	1	0	0	2	0	2	1	0	1	1	0	2	0	0	0	0	0	0	2
724	0	1	1	1	0	0	2	0	0	0	2	0	0	0	0	0	2	0	2	0	0	1	0	2	0	2	0	2	0	1	2	1	1	2	1	2	1	0	1	1	0	0	0	0	0	1	0	0	0
725	0	0	0	1	0	0	2	0	0	0	1	1	2	0	2	0	1	1	1	0	0	1	0	2	0	2	0	2	0	2	1	0	0	2	0	2	0	0	1	1	0	0	0	0	0	0	0	0	0
726	1	1	0	0	0	0	0	0	2	2	0	0	0	0	0	0	1	1	1	1	0	0	0	2	0	1	0	1	1	1	0	0	0	2	0	1	2	0	2	1	0	0	0	0	0	1	0	0	1
727	0	0	0	0	0	0	1	0	0	0	1	0	0	0	0	0	1	1	1	1	0	1	0	2	1	0	0	2	0	2	0	1	1	1	0	2	2	0	0	2	0	0	0	0	0	0	0	0	0
728	0	0	0	0	1	1	2	0	0	0	0	1	1	0	1	0	1	1	1	1	0	0	0	2	0	2	1	2	0	1	0	0	1	1	0	2	1	0	0	1	0	0	0	0	0	1	0	0	1
729	0	0	0	0	0	0	1	0	1	1	0	1	2	0	1	1	1	1	1	1	1	0	0	2	0	0	0	1	1	1	1	1	1	2	0	2	1	0	0	2	0	0	1	0	1	1	0	0	0
730	0	0	1	1	0	0	1	0	0	0	0	0	1	0	0	0	0	2	0	1	0	0	0	2	0	1	0	2	0	2	0	1	1	1	0	2	1	0	1	1	0	0	0	0	0	0	0	0	1
731	1	0	0	0	0	0	1	1	1	1	0	0	2	0	2	0	2	0	2	1	1	0	0	2	0	0	0	1	1	1	1	0	0	2	0	2	2	0	0	2	0	0	0	1	0	1	0	0	2
732	0	0	0	0	0	0	1	0	1	1	1	0	0	0	0	0	0	1	1	1	0	0	0	2	0	1	1	1	1	2	0	0	1	1	1	1	1	1	0	1	0	0	0	0	0	2	1	0	0
733	0	0	0	0	1	1	1	0	1	1	2	0	1	1	0	0	2	0	2	0	0	0	0	2	1	2	0	2	0	2	0	1	0	2	1	2	1	0	1	1	0	0	2	0	1	1	0	0	0
734	0	0	0	0	0	0	0	0	1	1	0	1	1	0	0	1	1	0	1	0	0	0	0	2	0	2	0	2	0	2	1	2	2	0	2	0	2	0	1	1	0	1	0	1	2	0	0	0	1
735	0	0	0	0	0	0	0	0	1	1	0	0	0	0	0	0	2	1	1	1	1	0	0	2	0	0	0	2	1	2	0	0	1	0	0	2	1	0	2	0	0	0	0	0	0	1	0	2	2
736	0	1	1	1	0	0	2	1	0	1	1	0	0	0	0	0	0	2	0	1	0	0	0	2	0	0	0	2	0	2	1	1	2	2	0	2	2	0	0	2	0	0	0	0	0	1	0	0	1
737	0	0	0	1	0	0	2	1	0	1	0	0	2	0	2	0	1	1	1	1	1	0	1	1	0	0	0	2	0	1	2	0	0	1	0	2	1	0	0	1	0	0	1	0	1	0	0	0	0
738	0	0	1	0	0	0	2	0	1	1	0	0	0	0	0	0	2	0	2	1	0	0	0	2	0	0	0	2	1	1	2	1	1	2	0	2	1	1	0	0	0	0	0	0	0	1	0	0	1
739	0	0	0	0	0	0	2	0	0	0	1	0	0	0	0	0	1	1	1	0	0	0	0	2	0	0	0	1	1	1	0	0	1	0	1	2	1	1	0	0	0	0	0	0	0	1	0	1	1
740	1	0	0	0	0	0	1	0	1	1	1	1	2	0	2	0	1	1	1	1	1	0	0	2	0	2	2	2	1	0	1	2	2	0	2	0	1	0	1	1	0	0	0	0	1	0	0	0	0
741	0	0	0	0	1	1	1	0	0	0	1	0	0	0	0	0	2	2	0	2	0	0	1	1	0	0	0	1	0	1	1	0	2	1	1	2	0	0	1	1	0	0	1	0	1	0	0	0	1
742	0	0	0	0	0	0	1	1	1	2	0	0	1	0	1	0	1	2	0	1	1	0	0	2	0	1	0	2	2	0	2	1	1	0	1	1	1	1	0	1	0	0	0	0	0	0	0	0	0
743	1	1	1	1	0	0	2	0	1	1	0	0	1	0	1	0	1	2	0	0	0	0	0	2	0	2	0	1	1	1	1	0	1	2	0	2	1	0	1	1	0	0	0	0	1	1	0	0	0
744	0	0	0	0	0	0	0	0	2	2	0	0	1	0	1	0	0	0	2	0	0	0	0	2	0	1	1	2	1	1	0	1	2	1	1	1	1	0	1	0	0	0	0	0	0	0	0	1	1
745	0	0	0	0	0	0	1	0	0	0	2	0	1	1	0	0	2	0	1	0	0	1	0	2	0	2	0	1	0	1	0	1	1	1	1	1	1	0	0	1	0	0	0	0	0	0	0	1	1
746	0	0	0	0	0	0	0	0	2	2	0	0	1	0	0	0	0	0	1	1	1	1	0	2	0	0	0	2	2	1	2	2	1	2	0	2	1	0	0	1	0	0	1	0	1	1	0	1	1
747	0	0	1	1	1	1	1	0	1	1	1	0	0	0	0	0	1	2	0	1	1	0	0	2	0	0	0	2	2	2	0	1	1	1	0	2	1	0	1	1	0	0	2	0	1	0	0	0	0
748	0	1	0	0	0	0	1	0	1	1	0	0	1	0	1	0	0	0	2	0	0	0	0	2	0	1	0	2	0	0	0	1	1	0	1	1	0	0	1	1	0	0	0	0	0	0	0	0	1
749	0	1	0	0	1	1	2	1	0	1	0	0	2	0	1	0	2	2	0	2	0	0	0	2	0	0	0	1	2	0	1	1	1	0	1	1	1	0	1	2	1	1	0	0	0	0	0	1	2
750	0	0	0	0	0	0	1	0	1	1	0	0	0	0	0	0	0	2	0	2	0	0	0	2	1	0	0	1	0	1	2	1	1	0	0	1	1	0	0	1	0	0	1	0	1	0	0	0	0
751	0	0	1	1	0	0	1	0	1	1	1	2	2	0	1	0	1	1	1	0	0	0	2	0	0	0	1	2	0	1	0	1	1	1	1	1	2	1	0	1	0	1	0	1	2	1	0	0	1
752	1	0	0	1	0	0	1	1	1	2	0	0	2	0	2	0	1	1	0	2	2	1	1	1	0	1	0	2	0	2	1	2	1	1	1	0	1	1	0	1	0	2	0	0	0	0	0	0	1
753	0	0	0	0	0	0	2	1	0	1	0	0	1	0	1	0	1	1	1	0	0	0	0	2	0	1	0	2	1	1	1	0	2	0	2	2	1	0	2	0	0	0	0	0	0	2	0	0	1
754	0	0	0	0	1	1	1	0	1	1	0	1	0	0	0	0	2	1	1	1	1	0	0	2	0	2	0	2	1	1	1	0	0	2	0	2	0	0	2	1	1	0	0	0	1	1	0	0	0
755	0	0	0	0	0	0	1	0	1	1	0	0	1	0	2	0	2	0	1	0	0	0	0	2	0	1	0	2	0	2	1	0	2	1	0	2	0	0	2	1	1	0	0	0	1	2	0	0	1
756	0	0	0	0	0	0	1	0	0	0	0	0	0	0	0	0	1	1	1	1	1	0	0	2	0	2	0	2	0	2	1	1	1	2	0	2	2	0	0	1	0	0	1	0	1	0	0	0	1
757	1	0	0	1	0	0	2	1	0	1	1	0	1	0	1	0	1	1	1	1	1	0	0	2	0	0	0	2	0	1	2	0	1	1	1	2	1	1	1	1	0	0	1	0	0	0	0	0	0
758	0	0	0	0	1	1	0	0	2	2	0	0	0	0	0	0	1	0	1	1	1	0	1	1	0	1	0	1	1	0	1	0	0	2	0	2	1	1	0	1	0	0	0	0	1	1	0	1	2
759	0	0	0	0	1	1	2	0	0	0	1	0	1	0	1	0	2	1	2	1	1	0	1	1	1	0	0	2	0	2	0	1	1	0	2	0	1	0	1	1	0	0	1	0	0	0	0	0	2
760	0	0	0	1	0	0	1	0	1	1	0	1	1	0	1	0	0	2	0	1	1	0	0	2	0	0	0	2	1	2	1	0	1	0	1	2	1	0	0	2	0	1	0	1	1	0	0	0	1
761	1	0	0	0	0	0	1	0	1	1	0	0	2	0	2	0	2	2	1	0	0	0	0	2	0	0	0	2	1	1	1	1	1	0	1	1	1	0	0	1	0	0	1	0	1	0	0	0	1
762	0	0	0	0	0	0	2	1	0	1	1	0	0	0	0	0	2	1	1	0	0	1	0	2	1	1	0	1	1	1	0	0	1	1	1	2	1	0	1	2	1	0	1	0	1	2	0	0	1
763	0	0	0	1	0	0	2	1	0	1	0	0	0	0	0	0	2	2	1	0	0	0	0	2	0	2	0	2	1	2	1	0	1	2	1	2	1	0	2	0	0	1	0	0	1	0	0	1	2
764	1	0	0	0	0	0	1	0	1	1	0	0	0	0	0	0	1	1	1	0	0	0	1	1	1	0	0	1	1	1	0	1	2	1	1	2	2	0	0	2	0	0	0	1	0	1	0	0	1
765	0	0	0	1	0	0	1	1	1	2	0	1	0	0	1	0	0	1	2	0	0	0	0	2	0	1	0	2	0	2	1	1	1	1	1	1	1	0	0	2	0	0	0	0	0	1	0	0	2
766	0	0	0	0	0	0	0	0	2	2	0	0	1	0	1	0	1	0	2	0	0	0	0	2	1	1	0	2	1	1	1	2	1	2	0	2	1	0	1	1	0	2	0	0	0	0	0	0	1
767	0	0	1	0	0	0	2	0	0	0	2	1	1	0	0	1	2	1	2	1	1	0	0	2	0	0	0	2	2	2	0	0	2	2	0	2	0	1	1	0	0	0	1	0	0	0	0	0	1
768	1	1	1	0	0	0	1	0	0	0	0	0	0	0	0	0	1	1	1	0	0	0	0	2	0	0	0	1	1	1	0	1	1	0	0	1	1	0	1	1	0	1	0	0	1	0	0	0	2
769	0	0	0	0	0	0	1	1	0	1	0	0	0	0	0	0	0	1	1	0	0	0	0	2	0	1	0	1	2	0	0	1	2	0	1	2	2	0	0	1	0	0	0	0	0	0	0	0	1
770	0	1	0	0	0	0	1	0	1	1	0	1	1	0	0	1	1	1	1	0	1	0	0	2	0	1	0	2	0	2	1	1	2	1	1	1	1	1	0	1	0	0	0	1	0	0	0	0	1
771	0	1	0	0	0	0	0	0	1	1	0	0	0	0	0	0	0	1	2	0	0	0	0	2	0	1	0	1	0	1	2	1	1	1	1	1	2	1	0	1	0	0	0	0	0	1	0	0	1
772	1	0	0	0	0	0	2	1	0	1	0	1	2	0	2	0	2	1	1	1	1	0	0	2	0	1	0	2	0	2	0	2	1	0	2	0	2	0	1	1	0	1	0	0	1	1	0	0	0
773	1	0	0	0	1	1	2	1	0	1	0	0	0	0	0	1	2	0	2	0	0	0	0	2	0	1	0	2	0	1	2	0	0	2	2	1	1	0	1	1	0	1	0	1	1	0	0	0	1
774	0	1	0	0	1	1	2	0	1	1	0	0	1	0	1	0	1	1	1	0	0	0	1	1	1	1	1	2	0	1	0	1	0	2	1	2	2	0	0	2	0	0	0	0	1	1	0	0	1
775	0	0	0	0	0	0	2	0	0	0	0	0	0	0	0	1	1	1	1	0	0	0	0	2	0	2	0	2	0	2	1	0	0	1	2	2	1	0	0	1	0	0	0	0	1	1	0	1	1
776	1	0	0	0	0	0	1	0	1	1	0	0	1	0	0	0	1	1	1	0	0	0	2	0	0	0	0	1	1	1	1	1	1	0	1	1	1	0	1	1	0	0	0	0	0	0	0	0	2
777	0	0	0	1	1	1	1	0	2	2	0	0	1	0	0	0	1	1	1	0	1	0	0	2	1	0	1	2	0	1	1	1	0	2	0	2	2	0	2	0	0	0	0	0	0	0	0	0	0
778	0	1	0	0	1	1	1	0	0	0	1	0	1	0	1	0	2	2	0	1	1	0	0	2	0	0	0	0	2	0	0	0	1	1	1	2	1	1	0	2	1	1	0	0	1	0	0	0	1
779	0	0	0	1	0	0	1	0	1	1	0	0	0	0	0	0	1	1	1	1	0	0	0	2	0	1	0	2	0	1	0	1	2	0	1	1	2	0	2	0	0	0	1	0	1	1	0	0	0
780	1	0	0	0	1	1	0	0	0	0	0	1	1	0	0	1	1	0	1	0	0	1	0	2	0	0	0	2	0	2	0	0	0	2	0	2	1	1	0	1	0	0	1	0	1	2	0	0	0
781	0	0	0	0	0	0	2	0	1	1	1	2	2	0	0	1	1	1	1	0	0	1	0	2	0	1	0	2	0	1	1	1	1	0	1	1	1	0	0	1	0	1	0	0	0	2	0	0	2
782	0	0	0	0	0	0	1	0	0	0	0	0	1	0	1	0	1	1	1	1	1	0	0	2	1	0	0	2	1	1	2	1	1	2	0	2	2	1	0	1	0	0	1	0	1	1	0	0	0
783	0	0	0	1	0	0	1	1	1	2	0	0	1	0	1	0	0	0	1	1	1	1	0	2	0	2	0	2	0	2	0	2	1	2	0	2	2	0	1	1	0	1	0	0	1	0	0	0	0
784	0	1	0	0	0	0	0	0	1	1	0	0	1	0	0	0	2	1	1	1	1	1	1	1	0	0	0	1	1	0	0	1	1	1	1	2	1	0	0	0	0	2	0	0	0	0	0	0	2
785	0	0	0	1	0	0	1	0	2	2	0	2	1	0	2	0	1	0	1	0	0	0	0	2	0	2	0	2	0	1	2	1	1	0	1	1	1	0	1	1	0	0	1	0	1	0	0	0	1
786	1	0	1	0	1	2	1	0	0	0	1	1	1	0	2	0	1	1	1	1	1	0	1	1	1	1	0	2	0	1	0	0	1	0	1	2	2	0	1	1	0	0	0	1	1	1	0	0	1
787	0	0	0	1	0	0	0	0	1	1	0	1	1	0	0	1	2	1	1	1	1	1	0	2	0	2	0	1	1	1	0	0	1	0	1	1	2	0	0	2	0	1	1	0	1	0	0	0	1
788	0	0	0	0	1	1	2	0	0	0	1	0	0	0	0	0	1	1	1	1	0	0	0	2	0	0	0	2	0	2	1	0	0	2	0	2	1	0	0	2	0	0	0	0	0	1	0	0	0
789	0	0	0	0	0	0	1	0	2	2	0	0	0	0	0	0	2	1	1	1	1	0	2	0	0	0	0	0	1	0	1	1	1	1	1	2	2	0	0	2	0	1	0	0	1	0	0	0	0
790	0	0	0	0	0	0	0	0	1	1	0	0	0	0	0	0	2	0	2	1	0	0	0	2	0	1	0	1	2	0	0	0	0	2	0	2	1	0	2	0	0	0	1	0	1	1	0	0	0
791	0	0	1	0	0	0	1	0	0	0	0	0	0	0	0	0	1	1	1	0	1	0	0	2	0	1	0	2	2	1	1	0	1	2	0	2	1	0	0	1	0	0	0	0	0	0	0	1	0
792	1	0	0	1	0	0	1	0	0	0	1	1	1	0	2	0	1	1	1	0	1	0	1	1	1	1	0	1	1	1	0	2	1	2	0	2	1	1	0	2	0	1	0	0	0	0	0	0	0
793	0	0	0	0	0	0	0	0	1	1	0	0	0	0	0	0	1	0	2	1	0	0	0	2	0	1	2	2	1	0	1	1	1	1	1	1	2	0	0	2	0	0	0	0	0	0	0	1	0
794	1	0	0	0	0	0	1	0	2	2	0	0	1	0	1	0	2	2	0	2	2	0	0	2	0	0	0	2	0	2	0	0	1	2	0	2	1	0	0	2	0	0	1	0	1	0	0	1	2
795	0	0	0	0	0	0	1	0	1	1	0	0	0	0	0	0	0	1	2	0	0	0	0	2	0	0	0	1	2	0	0	0	0	2	1	2	1	0	0	1	0	0	0	0	1	1	0	0	2
796	0	0	0	1	0	0	1	0	1	1	1	0	1	0	1	0	2	0	2	0	0	0	0	2	1	1	0	2	0	2	0	1	0	2	1	2	1	0	0	1	0	0	1	0	0	1	0	2	2
797	0	1	0	0	0	0	1	0	1	1	1	0	0	0	0	0	1	0	2	0	0	0	1	1	1	1	1	2	0	1	0	0	1	1	1	2	1	0	0	1	0	2	0	0	0	0	0	1	2
798	0	0	0	0	0	0	1	1	1	1	0	0	0	0	0	0	2	1	2	1	1	0	1	1	0	1	0	1	1	0	0	0	1	2	0	2	1	0	1	2	1	0	1	0	1	1	0	1	2
799	0	0	0	0	0	0	2	0	0	0	1	0	1	0	1	0	1	0	2	0	0	0	0	2	0	0	0	2	0	2	0	1	2	0	1	2	2	0	1	1	0	0	0	0	0	2	0	0	2
800	1	0	0	0	1	1	2	0	0	0	1	0	0	0	0	0	2	0	2	0	0	0	0	2	0	0	0	2	0	1	1	1	1	1	1	1	1	0	1	1	0	0	0	2	0	1	0	0	0
801	0	0	0	0	1	1	2	0	1	1	0	1	2	0	1	1	0	0	2	1	1	0	0	2	0	0	0	2	0	2	0	0	1	2	0	2	1	0	0	1	0	0	1	1	0	1	0	1	1
802	0	0	0	1	0	0	1	0	1	1	1	1	1	0	0	1	0	0	2	0	0	0	1	1	0	1	0	1	0	1	0	1	2	1	1	2	1	0	1	1	0	0	1	0	1	0	0	1	1
803	0	0	0	0	0	0	2	0	1	1	0	0	0	0	0	0	2	1	1	0	0	0	0	2	0	1	0	1	1	1	0	1	1	2	1	2	2	0	2	0	0	0	0	1	0	1	0	0	1
804	0	0	0	1	1	1	1	0	1	1	0	0	1	0	1	0	0	2	0	1	1	0	0	2	0	0	0	1	0	1	1	1	2	1	1	1	1	0	1	1	0	0	1	0	1	0	0	0	1
805	1	0	0	0	0	0	1	0	0	0	1	0	0	0	0	0	0	0	2	1	1	0	0	2	0	0	0	1	1	0	0	0	1	0	1	2	1	1	0	1	0	0	1	0	1	1	0	0	2
806	1	0	0	0	0	0	2	0	0	0	1	0	1	0	1	0	1	2	0	2	2	0	0	2	0	1	0	1	0	1	1	0	0	2	0	2	1	0	1	1	0	1	0	0	1	0	0	0	2
807	1	0	0	0	0	0	1	0	0	0	0	0	0	0	0	0	0	0	2	0	0	0	0	2	0	0	0	2	0	2	1	0	1	1	1	1	0	0	2	1	1	0	0	0	0	0	0	0	0
808	1	0	0	0	0	0	2	0	1	1	1	0	0	0	0	0	1	1	1	0	0	0	0	2	0	0	0	2	0	2	1	1	1	1	0	2	2	0	0	2	1	1	1	0	1	0	0	0	1
809	0	0	0	0	0	0	0	0	0	0	1	1	1	0	0	1	1	0	1	0	0	0	2	0	0	0	1	2	0	1	1	0	2	1	2	1	1	0	2	0	0	0	0	0	0	0	0	0	0
810	0	0	0	1	0	0	0	0	2	2	0	2	2	1	0	1	1	0	2	0	0	0	0	2	0	2	0	2	0	1	2	0	0	1	2	2	0	1	0	0	0	0	1	0	1	0	0	0	1
811	0	0	0	0	1	1	2	1	0	1	1	0	1	0	0	0	1	2	0	1	1	0	0	2	0	0	0	1	0	1	1	1	1	2	0	2	1	0	1	1	0	0	0	0	0	1	0	0	0
812	0	0	0	0	0	0	2	0	0	0	1	0	1	0	1	0	2	0	2	1	0	0	0	2	0	1	0	1	2	0	1	1	1	1	0	2	2	0	0	2	0	0	0	0	0	0	0	0	1
813	0	1	0	0	0	0	1	0	0	0	0	1	1	0	0	1	1	0	1	0	0	0	1	1	1	1	0	1	1	0	1	0	1	0	2	0	2	0	2	0	0	0	0	0	0	1	0	0	0
814	0	0	0	0	0	0	2	0	0	0	2	0	0	0	0	0	1	0	1	0	0	0	0	2	0	0	1	1	0	0	1	0	0	2	0	2	2	0	0	1	0	1	0	0	1	1	0	0	1
815	0	0	0	0	0	0	2	0	0	0	0	0	1	0	1	0	2	1	1	1	1	0	1	1	0	0	0	2	1	1	1	1	1	2	1	2	1	0	2	1	1	0	0	0	0	1	0	0	0
816	0	0	0	0	1	1	2	1	0	1	1	1	1	0	2	0	1	0	2	0	0	0	0	2	1	2	0	1	2	1	0	0	0	2	0	2	1	0	0	2	0	2	0	0	0	0	0	0	1
817	0	0	0	1	0	0	1	0	0	0	1	1	1	0	0	1	2	1	1	1	0	1	1	1	0	0	0	2	1	1	2	0	0	2	0	2	1	0	2	1	1	0	0	0	1	1	0	0	1
818	0	0	0	0	0	0	1	0	2	2	0	0	1	0	1	0	1	0	2	1	1	0	1	1	1	1	0	2	1	1	1	0	0	2	0	2	2	0	0	2	0	0	1	0	0	0	0	0	1
819	0	0	1	1	0	0	1	0	0	0	0	0	0	0	0	0	2	1	1	1	1	0	0	2	0	1	0	2	0	1	1	1	1	0	1	1	1	0	2	0	0	0	0	0	0	0	1	0	0
820	0	1	0	0	0	0	1	1	1	2	0	2	1	0	2	0	2	2	0	2	1	0	0	2	0	2	1	2	1	2	0	0	0	1	2	2	2	0	0	1	0	0	0	0	0	1	0	0	0
821	0	0	0	0	0	0	1	0	0	0	0	1	2	0	2	0	1	1	1	0	0	0	0	2	0	1	0	1	1	1	0	1	2	0	1	1	0	1	1	0	0	0	0	0	1	0	0	0	1
822	0	1	0	0	0	0	2	1	0	1	0	1	1	0	0	1	2	0	1	0	0	0	0	2	0	0	0	1	2	0	1	0	0	2	0	2	0	0	2	0	0	0	0	0	0	1	0	0	0
823	1	0	0	1	0	0	2	0	0	0	0	0	0	0	0	0	0	0	2	1	1	0	0	2	0	2	0	1	1	2	0	1	2	0	1	1	2	0	0	2	0	1	0	0	1	1	0	0	1
824	0	0	0	0	0	0	1	0	1	1	1	0	1	0	1	0	2	2	0	2	1	0	0	2	0	1	0	2	2	1	1	0	0	2	0	1	1	0	1	0	0	0	1	0	0	1	0	1	2
825	0	0	0	0	1	1	2	1	0	1	0	0	0	0	0	0	0	0	1	1	1	1	0	2	0	1	0	1	1	1	1	1	1	1	0	2	1	0	0	1	0	0	0	0	2	2	0	0	0
826	0	0	0	0	0	0	1	0	0	0	2	1	2	0	1	0	1	1	1	1	0	0	0	2	1	1	0	1	2	0	1	0	0	2	1	2	2	0	0	2	0	0	0	0	0	1	0	0	1
827	0	0	0	0	0	0	2	1	0	1	0	0	0	0	0	0	2	0	1	0	0	1	0	2	0	1	0	1	2	0	0	2	2	0	2	1	1	0	1	1	0	1	0	0	1	0	0	0	1
828	0	0	0	1	0	0	2	1	0	1	0	1	0	0	0	0	1	2	0	1	1	0	1	1	1	1	0	2	1	1	1	1	2	0	2	0	1	0	1	1	0	0	0	0	1	1	0	0	1
829	0	1	0	0	0	0	1	0	0	0	0	0	1	0	1	0	0	2	0	1	0	0	0	2	0	1	1	2	1	1	0	0	0	2	0	2	1	1	0	1	0	1	0	0	1	0	0	0	1
830	0	0	0	0	0	0	2	1	0	1	0	0	2	1	1	0	1	1	1	1	1	0	1	1	1	1	0	2	0	2	0	0	2	0	1	2	1	1	0	0	0	1	0	0	0	0	0	1	2
831	0	0	0	0	0	0	2	0	1	1	0	0	0	0	0	0	2	0	2	1	1	0	0	2	0	0	0	1	2	0	1	2	2	2	0	2	1	0	0	0	0	0	1	1	0	1	0	0	1
832	0	0	0	0	0	0	2	0	1	1	1	0	0	0	0	0	0	0	2	1	1	0	0	2	0	1	0	2	2	0	2	1	2	1	2	2	2	0	1	1	0	0	0	0	0	1	0	0	1
833	0	0	0	1	0	0	0	0	2	2	0	0	0	0	0	0	1	0	1	0	0	0	0	2	0	1	0	1	0	2	1	0	1	0	1	1	2	0	1	1	0	0	2	0	1	1	0	0	1
834	1	0	0	0	0	0	2	0	0	0	0	1	1	0	1	0	2	2	1	0	0	1	0	2	1	1	0	1	1	1	1	1	2	1	1	2	1	0	2	0	0	0	0	0	0	0	0	0	1
835	1	0	0	0	0	0	1	0	0	0	1	0	1	0	1	0	1	0	2	0	0	0	0	2	0	0	0	1	1	1	1	1	1	0	1	1	1	0	0	1	0	0	0	0	0	0	0	0	1
836	0	0	0	0	1	1	1	0	0	0	1	0	0	0	0	0	0	1	2	0	0	0	0	2	0	0	1	2	0	1	0	1	0	2	0	2	2	0	1	1	0	1	0	1	1	0	1	0	1
837	1	0	0	1	0	0	1	0	1	1	1	0	0	0	0	0	0	1	1	1	1	0	1	1	0	1	0	2	0	2	0	1	2	1	1	1	1	0	2	0	0	0	2	0	1	0	0	0	0
838	0	0	0	0	0	0	1	0	1	1	0	0	0	0	0	0	1	1	1	1	1	0	0	2	0	1	0	1	1	1	0	0	0	2	0	2	1	0	1	1	0	0	0	1	0	0	0	0	2
839	0	0	0	1	0	0	2	1	0	1	1	0	0	0	0	0	0	2	0	1	1	1	0	2	0	0	0	2	0	2	0	0	2	1	0	2	1	0	1	1	0	0	1	0	1	1	0	0	1
840	0	0	0	0	0	0	2	0	0	0	1	1	1	0	0	1	1	0	1	2	1	0	1	1	0	2	0	2	2	1	2	0	0	2	1	2	0	1	0	0	0	0	0	0	1	0	0	0	1
841	0	0	1	1	0	0	2	0	0	0	0	1	1	0	0	0	2	0	1	0	0	0	0	2	0	2	0	1	0	1	1	0	1	1	1	1	1	0	1	1	0	0	0	0	0	0	0	0	1
842	1	0	0	0	0	0	0	0	2	2	0	2	2	0	0	1	1	0	2	0	0	0	0	2	0	0	0	2	0	2	1	0	0	2	0	2	2	0	1	1	0	0	0	0	1	0	0	1	0
843	0	1	0	0	0	0	2	0	1	1	1	0	0	0	0	0	1	2	0	0	0	0	0	2	1	0	0	2	1	2	0	0	1	1	0	2	0	0	1	1	0	0	0	1	0	0	0	0	0
844	0	0	1	0	0	0	1	0	1	1	0	0	0	0	0	0	2	0	2	0	0	0	2	0	1	0	0	2	0	2	0	1	1	2	0	2	2	0	0	2	0	0	1	0	0	1	0	2	2
845	1	0	0	1	0	0	1	0	0	0	1	1	2	0	2	0	0	2	0	1	0	0	0	2	2	1	0	1	2	1	0	1	1	1	1	1	0	0	2	0	0	0	0	0	0	2	0	0	0
846	0	0	0	0	0	0	1	0	1	1	0	0	0	0	0	0	2	0	2	0	0	0	1	1	1	1	0	1	0	1	0	2	2	2	0	2	2	0	2	1	0	0	1	0	1	0	0	0	0
847	1	0	0	0	0	0	1	1	0	1	0	0	0	0	0	0	1	2	0	1	1	0	1	1	1	0	0	1	1	1	0	0	0	1	0	2	1	1	0	1	0	0	0	1	0	1	0	0	1
848	0	1	0	0	0	0	2	1	0	1	0	2	2	0	1	1	2	0	2	1	1	1	0	2	0	2	0	2	0	2	0	0	0	1	1	1	1	1	1	1	1	1	0	0	0	0	0	2	2
849	0	0	0	0	0	0	1	0	1	1	1	0	0	0	0	0	0	0	2	0	0	0	0	2	0	1	0	2	0	2	1	1	2	0	2	0	1	0	1	1	0	0	0	0	1	1	0	0	0
850	0	0	0	0	0	0	1	0	1	1	0	0	1	0	1	0	0	2	1	0	0	0	1	1	1	2	0	2	2	0	2	0	1	1	0	2	0	1	0	1	0	0	0	0	0	1	0	0	1
851	1	0	0	0	0	0	1	0	0	0	0	1	2	0	1	1	1	1	1	1	1	0	0	2	0	1	0	1	1	1	0	1	1	2	0	2	2	0	0	1	0	0	1	0	0	0	0	0	1
852	1	0	0	1	0	0	1	0	1	1	0	0	0	0	0	0	0	1	2	1	1	0	0	2	0	2	0	1	1	1	0	2	2	1	1	2	1	0	0	1	1	0	1	0	2	2	0	0	1
853	0	0	0	2	0	0	2	0	0	0	1	0	0	0	0	0	1	1	2	0	0	0	0	2	0	1	0	2	0	1	2	0	2	1	0	2	1	0	0	1	0	1	0	0	1	0	0	0	0
854	0	0	1	1	0	0	2	0	0	0	1	1	1	0	0	1	0	2	1	0	0	2	0	2	0	1	0	2	0	2	0	1	0	2	0	2	2	1	0	2	1	0	0	0	2	1	0	0	2
855	0	0	0	0	0	0	2	1	0	1	1	2	2	0	0	1	1	2	0	1	1	1	0	2	1	1	0	0	1	1	0	1	1	2	0	2	1	1	0	1	0	0	1	0	0	1	0	0	0
856	1	0	0	1	1	1	2	0	0	0	1	1	0	0	0	0	1	1	1	0	1	0	0	2	0	0	1	2	0	1	0	0	1	1	1	1	2	0	0	2	1	0	1	0	1	0	0	0	0
857	0	0	0	0	1	1	1	0	2	2	0	0	0	0	0	0	2	0	2	1	1	0	1	1	0	0	0	2	0	2	0	1	1	2	1	2	0	1	0	0	0	0	0	0	0	0	0	0	1
858	0	1	0	0	0	0	0	0	2	2	0	0	0	0	0	0	1	1	0	2	2	0	1	1	0	1	0	2	0	2	1	0	0	2	0	2	2	0	0	2	1	0	1	0	1	1	0	0	0
859	0	0	0	0	1	1	1	0	2	2	0	0	0	0	0	0	1	1	1	1	0	0	0	2	0	0	0	2	1	2	0	2	1	2	0	2	0	1	1	0	0	0	0	0	0	1	0	1	0
860	0	0	1	0	1	2	1	0	0	0	0	0	0	0	0	0	2	1	1	1	1	0	0	2	0	2	0	2	1	1	2	1	1	1	1	2	2	0	0	2	0	0	0	0	0	0	0	1	2
861	0	0	0	1	0	0	0	0	0	0	0	0	1	0	1	0	2	0	2	0	0	0	0	2	1	1	0	2	1	2	1	2	2	1	1	2	1	0	0	1	0	1	0	0	1	0	1	0	0
862	0	0	0	1	0	0	2	0	0	0	2	1	1	0	1	0	1	1	1	1	0	0	0	2	0	1	0	1	2	0	1	1	1	1	0	2	1	0	2	0	0	0	0	2	0	2	0	0	0
863	0	0	0	0	0	0	1	0	1	1	0	0	0	0	0	0	2	1	1	1	1	0	0	2	0	0	1	2	1	0	1	0	1	1	0	2	2	0	0	2	0	0	1	0	1	1	0	0	1
864	0	0	0	0	0	0	2	0	0	0	0	1	2	0	2	0	2	2	0	2	2	0	2	0	1	1	0	2	1	2	1	1	1	1	1	2	1	1	0	1	0	1	0	0	1	1	0	0	1
865	0	0	0	1	0	0	2	0	0	0	0	0	0	0	0	0	1	1	1	1	1	0	0	2	0	1	0	1	0	0	2	0	2	0	2	2	2	0	1	1	0	0	0	0	0	1	0	0	0
866	1	0	0	0	0	0	1	0	1	1	0	1	1	0	0	0	1	1	2	1	0	0	0	2	0	1	0	2	0	0	0	0	0	1	0	2	1	0	2	0	0	0	0	0	0	0	0	0	0
867	0	0	0	0	0	0	2	0	1	1	0	0	1	0	1	0	1	1	1	1	1	0	0	2	0	2	0	2	0	2	0	0	1	0	1	1	2	0	1	1	0	0	0	0	1	0	0	0	0
868	0	0	1	1	0	0	1	0	1	1	2	0	1	0	1	0	1	1	1	1	0	0	1	1	0	1	1	1	1	2	0	0	0	2	0	2	1	0	0	1	0	1	0	0	1	0	0	0	1
869	1	0	0	0	0	0	2	1	0	1	0	0	0	0	0	0	2	0	2	0	0	0	1	1	0	1	0	2	0	2	1	0	1	2	1	2	1	0	2	0	0	0	0	0	1	0	0	0	0
870	1	0	0	1	0	0	1	1	1	2	0	0	1	0	1	0	0	2	0	1	1	0	0	2	0	1	0	1	0	1	2	1	1	2	0	2	1	0	0	2	0	0	1	0	1	1	0	0	0
871	1	0	0	0	0	0	1	0	1	1	1	0	0	0	0	0	1	1	1	1	1	0	0	2	0	0	0	1	0	0	2	0	1	1	0	2	1	1	0	1	0	1	0	1	1	1	0	1	2
872	0	1	1	1	0	0	2	0	0	0	1	0	1	0	1	0	1	1	1	1	0	0	0	2	0	2	0	2	0	2	0	2	2	1	1	2	1	0	0	0	0	1	0	1	0	1	0	0	2
873	0	0	0	1	0	0	1	0	1	1	0	0	0	0	0	0	2	1	2	0	0	0	1	1	1	1	0	2	1	1	2	2	2	0	2	1	2	0	0	2	0	0	0	0	0	1	0	1	2
874	1	0	0	0	0	0	1	0	1	1	1	1	1	0	1	0	1	0	2	0	0	0	0	2	1	1	0	0	2	0	0	0	2	0	2	1	1	0	1	1	0	0	0	0	0	2	0	0	0
875	0	1	0	0	0	0	1	0	1	1	0	1	1	0	0	1	1	1	1	1	0	0	0	2	0	2	0	2	0	0	1	0	0	2	0	2	1	0	1	0	0	0	0	0	0	0	0	0	1
876	0	0	0	0	0	0	2	0	0	0	0	0	0	0	0	0	0	0	2	1	1	0	1	1	1	0	0	2	0	2	1	1	2	1	2	2	1	1	0	2	0	0	0	0	0	2	0	0	1
877	0	0	1	0	0	1	0	0	1	1	1	0	1	0	2	0	1	2	1	0	0	0	0	2	2	1	0	2	1	1	1	0	0	2	2	1	1	0	1	1	0	0	1	0	1	2	0	0	2
878	0	0	0	1	0	0	2	0	0	0	0	0	1	0	1	0	2	2	0	1	1	0	0	2	0	2	0	2	0	2	1	1	2	0	1	2	1	1	0	2	0	0	0	1	0	0	0	0	1
879	0	0	0	0	0	0	1	0	1	1	0	0	0	0	0	0	1	2	0	1	1	0	1	1	0	2	0	1	1	1	0	1	1	1	1	2	1	0	0	1	0	0	1	0	1	2	0	1	1
880	0	0	0	0	0	0	1	0	1	1	1	0	1	0	1	0	0	2	0	1	0	0	1	1	1	1	0	2	0	1	2	1	1	0	2	1	1	0	0	1	1	1	0	0	1	0	0	0	2
881	0	0	1	1	0	0	1	1	1	2	0	0	1	0	1	0	2	1	1	0	0	0	2	0	0	1	0	2	1	1	2	1	1	2	0	2	1	0	2	0	0	0	2	0	1	0	0	0	2
882	0	0	0	1	0	0	1	0	0	0	1	0	1	0	1	0	0	1	1	1	1	0	0	2	0	1	0	2	0	1	1	1	1	1	1	2	1	0	2	0	1	1	0	0	1	0	0	0	0
883	1	0	0	0	0	0	2	0	0	0	1	0	0	0	0	0	0	0	2	1	1	0	0	2	0	0	0	2	2	1	2	0	0	2	0	2	1	0	2	0	0	0	2	0	1	1	0	0	0
884	1	1	1	0	0	0	2	0	0	0	0	0	2	0	2	0	1	1	1	1	1	0	0	2	0	1	0	1	1	1	1	0	1	1	1	2	1	0	2	1	1	0	0	0	0	1	1	0	0
885	0	0	1	0	0	0	1	0	0	0	1	0	1	0	1	0	2	0	2	0	0	0	0	2	0	1	0	2	1	1	2	0	1	1	1	1	1	0	1	1	0	0	1	0	1	0	0	0	1
886	0	0	0	1	0	0	1	0	1	1	0	0	1	0	1	0	2	1	1	1	0	0	2	0	0	0	0	2	0	2	0	1	0	2	1	2	2	0	2	0	0	0	0	0	0	0	0	1	2
887	0	0	0	0	1	1	1	0	0	0	1	0	0	0	0	0	2	1	1	1	0	0	0	2	1	1	0	2	0	2	1	0	0	2	0	2	1	0	1	2	1	0	0	0	0	0	0	0	0
888	0	0	1	1	0	1	0	0	1	1	1	1	1	0	0	0	1	2	0	0	0	0	0	2	0	1	0	2	0	1	2	0	1	2	1	1	1	1	0	0	0	0	1	0	1	0	0	0	2
889	0	0	0	1	0	0	1	0	2	2	0	1	1	0	0	1	0	1	1	1	1	0	0	2	0	1	1	2	1	2	0	1	2	0	0	2	1	0	1	2	1	0	1	0	0	0	0	0	1
890	0	0	0	0	0	0	1	0	1	1	0	0	0	0	0	0	0	1	1	1	1	0	0	2	0	1	0	2	0	2	0	0	1	1	0	2	0	0	1	1	0	0	0	0	0	1	0	0	0
891	0	0	1	1	0	0	1	1	0	1	0	1	2	0	1	0	2	1	2	1	1	0	1	1	1	1	0	2	1	2	1	0	1	2	0	2	2	0	1	1	1	1	0	0	1	0	0	0	1
892	0	0	0	0	0	0	2	1	0	1	1	1	1	0	1	0	1	2	0	2	1	1	0	2	0	1	1	1	0	0	1	1	0	2	0	2	1	1	1	1	0	0	1	0	2	0	0	0	0
893	0	0	0	2	0	0	1	0	0	0	1	1	2	0	2	0	1	1	1	1	1	1	0	2	0	2	0	2	1	1	1	2	2	0	2	0	1	0	0	2	0	0	1	0	1	1	0	0	1
894	0	0	0	1	1	1	2	0	1	1	1	0	1	0	0	0	2	1	1	1	1	0	0	2	0	2	0	2	1	1	2	1	1	2	2	1	2	0	1	1	0	0	0	0	0	0	0	0	2
895	0	0	0	0	0	0	2	0	1	1	0	0	0	0	0	0	1	1	1	1	0	0	0	2	0	0	0	1	1	1	1	1	1	1	1	1	2	0	2	0	0	0	1	0	1	0	0	1	2
896	1	0	0	0	0	0	2	0	1	1	0	1	1	0	1	0	1	0	2	0	0	0	0	2	2	1	0	1	1	1	1	0	1	1	1	1	2	0	0	2	0	0	0	0	0	0	0	1	1
897	0	0	0	1	0	0	1	0	0	0	1	1	1	0	0	0	1	1	1	1	0	0	1	1	1	0	0	2	1	1	2	2	1	2	0	2	1	0	0	1	0	0	1	0	0	0	0	0	0
898	0	0	0	0	0	0	1	0	1	1	0	1	1	0	0	1	2	1	2	0	0	0	0	2	0	1	0	1	1	1	0	0	1	2	1	2	2	1	0	2	1	0	0	1	0	0	0	0	0
899	0	1	0	0	0	0	2	0	0	0	0	1	1	0	0	0	0	2	0	1	1	0	1	1	0	0	0	2	1	1	1	1	1	1	0	2	2	0	1	1	0	0	1	0	1	0	0	0	0
900	1	0	0	0	2	2	0	0	2	2	0	0	0	0	0	0	1	0	2	0	0	0	0	2	0	0	0	2	0	2	0	0	1	1	1	1	1	1	1	2	2	0	0	0	1	1	0	0	0
901	0	0	0	0	0	0	2	1	0	1	1	0	0	0	0	0	1	2	0	1	0	0	0	2	0	1	0	2	1	1	2	0	1	2	1	1	1	0	2	0	0	0	0	0	0	1	0	0	0
902	0	0	0	0	0	0	2	0	1	1	1	2	2	0	0	1	1	0	2	0	0	0	1	1	1	0	0	2	1	2	0	1	1	1	0	2	2	0	2	0	1	0	1	0	1	0	1	0	1
903	0	0	0	1	0	0	1	0	1	1	0	1	1	0	0	1	1	2	1	0	0	0	0	2	0	0	0	2	2	0	2	1	1	2	1	2	2	0	2	0	0	0	1	0	1	1	0	1	1
904	0	0	0	0	0	0	1	1	1	2	0	0	1	0	1	0	0	1	1	1	1	1	1	1	1	1	0	1	1	1	1	0	1	2	0	2	1	0	1	1	0	0	0	0	0	1	0	1	2
905	0	0	0	0	0	0	1	0	2	2	0	1	1	0	0	1	1	2	1	0	0	0	0	2	0	0	0	2	0	2	0	2	1	0	1	1	2	0	0	1	0	0	0	0	0	1	1	0	0
906	0	0	0	0	0	0	1	1	0	1	0	1	1	0	1	0	1	1	1	0	0	0	0	2	0	1	0	2	0	1	0	0	0	2	0	2	2	0	1	1	0	0	0	0	0	1	0	0	0
907	1	0	0	0	0	0	2	0	0	0	1	1	2	0	2	0	1	0	1	1	1	0	0	2	0	1	0	2	1	1	2	2	1	2	0	2	2	0	0	2	0	1	0	1	1	0	0	0	1
908	0	0	0	0	0	0	1	0	0	0	0	0	0	0	0	0	1	1	1	0	0	0	0	2	0	0	0	2	0	2	0	0	0	1	1	1	2	0	0	2	0	0	0	0	0	0	0	0	1
909	0	1	0	0	1	1	2	1	0	1	1	0	0	0	0	0	1	0	2	1	1	0	0	2	1	2	0	1	2	0	1	0	0	1	1	1	0	1	1	0	0	0	0	0	1	0	0	0	0
910	1	0	0	0	1	1	2	0	0	0	1	0	1	0	1	0	2	1	1	1	1	0	1	1	0	2	0	2	0	2	1	1	2	1	1	1	1	1	0	2	1	0	0	2	0	1	0	0	0
911	0	1	0	0	1	1	1	1	1	2	0	0	1	0	1	0	0	2	0	1	1	0	0	2	0	1	0	2	1	1	1	0	0	2	0	2	2	0	1	1	1	1	0	0	1	0	0	0	1
912	0	0	1	1	0	0	2	0	1	1	0	1	1	0	1	0	0	1	1	0	0	0	1	1	0	1	1	2	0	1	0	2	1	0	1	1	2	0	1	1	0	0	0	0	0	0	0	0	0
913	0	0	0	0	1	1	1	0	0	0	1	0	0	0	0	0	1	1	1	1	0	0	0	2	1	0	0	2	0	1	2	0	1	1	1	1	2	1	0	2	1	0	1	0	1	1	0	0	1
914	1	0	0	1	0	0	1	0	1	1	0	0	0	0	0	0	1	0	1	0	0	0	0	2	0	1	0	2	2	0	2	0	1	0	1	2	2	0	0	2	0	0	0	0	0	0	0	0	0
915	0	0	0	0	0	0	2	1	0	2	0	1	2	0	2	0	1	1	1	1	1	0	0	2	0	1	0	1	2	1	0	1	1	2	0	2	2	0	0	1	0	1	0	1	2	1	0	0	0
916	0	0	1	1	0	0	1	0	0	0	1	1	1	0	1	0	0	1	1	0	0	0	0	2	0	1	0	1	1	0	1	2	1	2	0	2	1	0	0	1	0	0	1	0	0	1	0	0	1
917	0	0	0	0	0	0	2	1	0	1	1	1	1	0	0	1	1	0	2	1	0	0	0	2	0	2	0	2	0	2	0	0	1	2	0	2	1	0	1	1	0	1	0	0	1	0	0	0	0
918	0	0	0	1	0	0	1	0	0	0	1	0	1	0	1	0	1	2	0	0	0	0	0	2	0	1	0	2	0	2	1	0	1	2	0	2	1	1	0	1	0	0	0	0	0	0	0	0	1
919	0	0	0	0	1	1	1	1	1	2	0	1	1	0	0	1	2	0	2	0	0	0	1	1	1	1	0	1	1	1	1	0	0	2	0	2	1	1	0	1	0	0	0	1	0	0	0	0	0
920	0	0	0	0	0	0	2	0	0	0	0	0	0	0	0	0	2	0	2	0	0	0	0	2	0	0	0	2	2	0	2	0	0	2	0	2	1	0	1	2	1	0	0	0	0	0	0	0	1
921	0	0	0	0	1	1	1	0	1	1	0	0	0	0	0	0	0	2	0	1	0	0	0	2	0	0	0	1	1	1	0	1	1	0	1	1	1	0	0	2	0	0	0	0	0	0	0	0	0
922	0	0	0	0	1	1	1	0	0	0	0	0	1	0	0	0	1	1	1	0	0	0	2	0	0	1	0	2	1	1	1	0	1	1	1	1	0	0	1	0	0	0	0	0	0	2	0	0	1
923	0	0	0	0	0	0	1	1	1	2	0	1	1	0	0	1	1	1	1	1	1	0	0	2	0	0	0	1	1	1	0	1	2	0	1	1	1	1	0	0	0	1	0	0	1	0	0	1	0
924	0	0	0	0	0	0	1	0	0	0	1	0	0	0	0	0	1	1	1	1	0	0	0	2	0	0	0	2	2	0	2	0	1	2	0	2	1	0	1	1	0	0	0	0	0	1	0	0	1
925	0	0	0	0	0	0	0	0	2	2	0	0	1	0	1	0	2	0	2	0	0	0	0	2	0	0	0	1	0	1	0	0	1	0	1	1	2	1	0	1	0	1	0	0	1	1	0	0	1
926	0	0	0	0	0	0	1	0	1	1	1	0	1	0	1	0	1	0	2	0	0	1	0	2	0	1	0	1	0	1	0	1	2	1	1	2	1	0	0	1	0	0	0	0	0	0	0	0	1
927	1	0	0	0	0	0	2	0	1	1	1	0	0	0	0	0	1	1	1	1	1	0	0	2	1	1	0	2	0	1	2	1	0	1	1	1	2	0	0	2	0	0	1	0	0	1	0	0	1
928	0	0	1	1	0	0	0	0	1	1	1	1	0	0	1	0	1	0	1	0	0	0	0	2	0	1	0	1	2	1	0	0	1	1	1	1	2	0	0	1	0	0	0	0	0	0	0	0	0
929	0	0	0	0	1	1	1	1	1	2	0	1	1	0	0	1	1	2	0	1	0	0	0	2	0	1	0	1	2	0	1	0	0	1	0	2	1	1	0	1	0	0	0	1	0	1	0	0	0
930	0	1	0	0	1	1	1	1	1	2	0	0	0	0	0	0	2	2	0	1	1	0	1	1	1	0	0	1	1	1	0	0	1	1	1	1	2	0	0	2	0	0	0	0	0	1	0	0	0
931	0	0	1	1	0	0	2	0	1	1	0	1	1	0	1	0	2	0	2	0	0	0	0	2	0	0	0	1	1	1	1	0	1	2	0	2	2	0	1	1	0	1	1	0	1	0	0	0	2
932	0	0	0	0	0	0	1	1	0	1	0	0	0	0	0	0	1	0	2	0	0	0	1	1	1	1	0	1	1	1	0	1	1	1	2	1	1	0	1	1	0	0	0	1	1	2	0	0	0
933	0	0	0	1	0	0	1	0	1	1	0	1	1	0	0	0	1	0	2	0	0	0	0	2	0	0	0	2	1	2	1	1	1	1	1	1	1	0	1	0	0	1	0	0	0	1	0	1	0
934	0	0	1	1	0	0	2	1	0	1	1	0	2	0	2	0	2	2	1	0	0	0	0	2	0	1	0	1	0	1	0	1	1	1	0	2	0	1	1	0	0	0	0	0	0	0	0	0	2
935	0	0	0	0	0	0	1	1	1	2	0	0	1	0	1	0	2	0	2	1	0	0	0	2	0	2	0	2	2	0	2	0	1	1	1	2	0	0	2	1	1	0	1	0	1	2	0	0	0
936	0	1	0	0	0	0	1	0	1	1	0	0	0	0	0	0	2	0	2	0	0	0	1	1	1	0	0	1	0	1	2	1	1	1	0	2	0	0	2	0	0	0	0	0	0	0	0	0	1
937	0	0	0	0	0	0	1	1	1	2	0	0	0	0	0	0	2	2	0	2	2	0	0	2	0	1	0	2	0	1	2	0	1	1	0	2	1	0	1	1	0	0	0	1	0	1	0	0	0
938	0	0	0	0	1	1	2	1	0	1	1	0	1	0	1	0	0	0	2	1	1	0	0	2	0	2	0	1	1	1	0	0	1	2	0	2	2	0	0	2	0	1	0	0	1	1	0	0	2
939	0	0	0	0	0	0	1	0	1	1	1	0	0	0	0	0	1	0	2	1	1	0	0	2	0	1	0	1	1	0	1	1	0	2	0	2	1	0	2	1	1	0	0	0	1	0	0	0	1
940	1	0	0	1	0	0	2	1	0	1	1	1	2	0	1	1	0	1	0	0	0	0	1	1	1	1	1	1	1	2	0	1	2	0	1	1	1	0	1	1	0	0	0	0	0	1	0	0	1
941	0	0	0	0	0	0	0	0	1	1	0	1	0	0	1	0	0	0	1	1	1	0	0	2	0	1	0	1	1	1	0	0	1	1	1	2	1	0	1	2	1	0	1	0	0	0	0	0	1
942	0	0	0	0	0	1	2	1	0	1	1	1	1	0	2	0	1	1	1	1	1	0	0	2	0	1	0	1	2	0	1	0	1	1	0	2	2	0	1	1	0	0	1	0	1	0	0	0	0
943	1	0	0	0	0	1	1	0	0	0	2	1	2	0	1	0	1	1	1	1	1	1	0	2	0	0	0	2	1	1	2	2	2	1	0	2	2	0	0	1	0	0	0	0	0	1	0	0	1
944	0	1	0	0	0	0	1	1	0	1	0	1	2	0	2	0	2	0	2	1	1	0	0	2	1	1	0	2	2	0	2	1	1	2	1	2	1	0	0	1	1	0	1	0	1	1	0	0	0
945	0	0	0	0	0	0	1	1	1	2	0	1	1	0	0	1	2	2	0	2	2	0	0	2	0	0	0	2	1	1	2	1	1	1	0	2	1	0	0	1	1	0	0	0	0	2	0	0	0
946	0	0	0	0	0	0	1	0	1	1	0	1	2	0	1	1	2	0	2	0	0	0	0	2	0	1	0	1	1	1	0	0	1	1	0	2	2	0	0	2	0	0	1	0	1	1	0	0	1
947	0	0	0	0	0	0	2	1	0	1	1	0	0	0	0	0	2	1	1	1	1	0	1	1	1	0	0	1	0	1	2	1	1	0	0	2	0	0	1	1	0	2	0	0	0	0	0	0	0
948	0	0	0	1	0	0	2	0	0	0	1	0	2	1	1	0	1	0	2	0	0	0	1	1	0	1	1	2	1	1	0	0	2	1	0	2	2	0	0	2	0	0	0	0	0	0	0	1	0
949	1	0	1	1	0	1	1	0	1	1	1	0	1	0	1	0	2	2	0	2	0	2	0	2	0	1	0	2	0	2	1	1	1	2	1	2	2	0	2	0	0	1	0	0	0	1	0	0	1
950	0	0	1	0	0	0	2	0	2	2	0	0	0	0	0	0	2	0	2	0	0	0	0	2	0	1	1	2	2	1	1	0	2	1	2	1	0	0	2	0	0	0	1	1	1	2	0	1	1
951	0	0	0	1	0	0	1	0	1	1	0	0	0	0	0	0	1	2	0	1	1	0	0	2	1	2	0	2	1	1	0	0	0	1	2	2	0	0	1	0	0	0	1	0	2	2	0	0	0
952	1	0	1	0	0	1	0	0	1	1	0	0	1	0	1	0	0	1	1	1	1	0	0	2	1	0	0	2	0	1	1	1	0	1	0	2	2	0	0	2	0	0	0	0	0	0	1	0	0
953	0	0	0	0	0	0	1	0	1	1	1	1	1	0	0	1	1	2	0	1	0	0	0	2	1	2	0	2	0	2	1	2	2	0	2	0	2	0	0	2	0	0	1	0	1	1	0	1	0
954	1	0	0	0	0	0	2	1	0	1	0	2	2	1	0	1	1	1	1	1	0	0	1	1	0	2	0	2	0	2	0	1	2	2	0	2	1	0	1	2	1	0	0	0	0	1	0	0	1
955	0	0	0	1	0	0	1	0	0	0	1	1	0	0	0	0	2	0	2	1	0	0	1	1	0	0	0	2	0	2	0	0	1	2	1	1	1	0	1	1	0	0	0	0	1	0	0	0	0
956	0	0	0	0	1	1	1	0	0	0	0	0	0	0	0	0	2	1	1	1	1	0	0	2	0	1	0	2	1	1	1	1	1	1	0	2	1	0	1	0	0	0	0	1	0	0	0	0	0
957	0	0	0	0	0	0	1	0	0	0	1	1	2	0	2	0	1	2	1	1	0	0	0	2	0	0	0	1	1	1	0	0	2	0	2	2	1	0	0	1	0	2	0	0	0	0	0	0	1
958	1	0	0	1	0	0	2	1	0	1	0	0	1	0	1	0	0	0	1	0	0	0	0	2	0	2	0	2	0	2	1	1	1	0	0	2	2	0	0	1	0	0	0	0	0	1	0	0	0
959	0	0	0	0	0	0	1	1	1	2	0	1	1	0	0	1	1	0	2	0	0	1	0	2	0	2	0	0	2	0	0	0	1	1	1	1	1	0	0	1	1	0	0	0	1	0	0	0	2
960	1	0	0	0	0	0	1	0	1	1	0	0	2	0	2	0	1	1	1	1	0	1	1	1	1	1	0	1	0	1	0	0	1	2	0	2	1	0	0	0	0	0	0	1	0	0	0	0	0
961	0	0	0	1	0	0	2	0	1	1	0	1	2	0	2	0	1	1	1	1	0	0	0	2	0	1	0	1	1	0	1	0	1	0	0	2	1	2	0	0	0	0	1	0	1	1	0	0	1
962	0	0	0	0	0	0	0	0	0	0	0	0	0	0	0	0	2	0	2	0	0	0	0	2	0	0	0	1	1	1	0	1	1	1	1	1	0	1	1	0	0	1	0	0	0	0	0	0	1
963	1	0	0	0	0	0	1	0	1	1	1	0	0	0	0	0	1	0	1	0	0	1	0	2	0	0	0	2	1	1	2	0	0	2	0	2	1	0	1	1	0	0	1	0	1	0	0	1	0
964	0	0	0	1	0	0	1	1	1	2	0	1	1	0	1	0	2	0	2	0	0	0	1	1	1	0	0	2	1	0	2	0	0	2	0	2	1	1	1	1	0	0	0	0	0	1	0	0	2
965	0	0	0	0	1	1	2	0	1	1	1	0	0	0	0	0	1	2	0	0	0	0	1	1	1	2	0	1	0	1	1	1	0	1	1	2	2	0	1	1	0	0	0	0	0	0	0	1	2
966	0	1	0	0	1	1	1	0	1	1	0	1	2	0	2	0	1	0	2	0	0	0	0	2	0	0	1	2	1	0	1	0	1	2	0	2	2	0	1	1	0	0	1	0	0	0	0	0	1
967	1	0	0	0	0	0	2	0	1	1	1	0	0	0	0	0	0	2	1	0	0	0	0	2	0	1	0	0	1	0	1	0	1	1	1	1	1	0	0	1	0	0	0	1	0	0	0	1	1
968	0	0	0	1	0	0	0	0	1	1	0	1	0	0	1	0	0	2	0	1	1	0	0	2	1	2	0	1	2	1	0	0	1	1	1	2	2	0	0	2	1	0	0	0	0	1	0	0	2
969	0	1	0	0	0	0	2	0	1	1	1	0	1	0	1	0	1	0	2	1	1	0	0	2	0	2	0	2	0	2	0	0	0	2	2	1	1	1	0	1	0	2	0	0	0	0	0	0	1
970	0	0	0	1	0	0	1	0	0	0	1	2	2	1	0	1	0	1	1	1	1	0	1	1	0	1	0	2	0	1	1	0	1	0	1	1	1	0	1	1	0	0	1	0	0	0	0	0	2
971	1	0	0	0	0	0	0	0	2	2	0	0	1	0	1	0	1	1	1	0	0	0	1	1	0	1	1	1	1	2	0	0	1	2	0	2	1	0	0	1	0	0	0	0	0	1	0	0	2
972	1	0	1	0	0	1	0	0	0	0	0	0	0	0	0	0	2	1	1	1	1	0	1	1	1	0	0	2	1	2	1	0	0	1	1	1	1	0	1	1	0	0	1	0	1	2	0	0	2
973	0	1	0	0	0	0	2	0	1	1	1	1	2	0	2	0	1	1	1	0	0	0	1	2	0	0	0	2	0	2	0	1	2	2	0	2	0	2	0	0	0	0	0	0	0	0	0	0	0
974	0	0	0	0	0	0	1	1	1	2	0	0	1	1	0	0	2	0	1	0	0	0	0	2	0	0	0	2	0	2	0	0	1	0	2	2	1	1	1	1	1	0	0	1	0	1	0	1	2
975	0	0	0	1	0	0	0	0	2	2	0	0	0	0	0	0	1	1	1	1	1	0	0	2	0	0	0	2	1	0	2	0	1	0	1	2	0	1	0	0	0	0	0	1	0	1	0	0	0
976	1	0	0	0	0	0	2	0	0	0	2	0	1	0	1	0	0	2	1	0	0	0	0	2	0	0	0	1	2	1	0	2	2	1	1	2	1	0	0	1	0	0	1	0	2	0	0	0	0
977	0	0	1	1	0	0	1	1	1	2	0	1	2	0	2	0	1	1	1	0	0	0	1	1	1	1	0	2	1	1	1	0	1	2	1	1	2	0	1	1	0	2	0	0	0	0	0	0	1
978	0	0	0	0	0	0	0	0	1	1	0	1	1	0	1	0	0	1	1	0	0	0	0	2	0	1	0	2	0	2	0	0	2	1	2	1	1	0	0	1	0	0	0	0	0	2	0	0	0
979	1	0	0	0	0	0	0	0	0	0	1	1	2	0	2	0	1	0	2	1	1	0	0	2	0	1	0	2	0	2	1	1	2	0	1	1	1	0	0	1	0	2	0	0	1	0	0	0	1
980	1	0	0	1	0	0	1	0	0	0	0	1	2	0	2	0	1	2	1	1	0	0	1	1	1	2	0	2	1	1	2	0	1	1	0	2	1	0	1	2	1	0	1	0	1	0	0	0	0
981	0	0	1	0	0	1	1	1	0	1	0	0	0	0	0	0	1	0	2	1	1	0	1	1	1	1	0	2	1	1	2	2	2	0	2	0	1	0	1	1	0	1	0	0	0	1	0	0	1
982	0	0	0	0	1	1	1	0	1	1	1	1	1	0	1	0	2	1	1	0	0	0	0	2	0	2	0	1	1	1	0	1	0	2	0	2	1	0	1	2	1	0	1	0	1	0	0	0	0
983	1	0	0	0	0	0	1	0	0	0	0	1	1	0	0	1	1	0	2	1	0	0	0	2	1	0	0	1	1	1	0	2	1	1	0	2	1	0	2	0	0	0	1	0	0	0	0	0	1
984	0	0	0	0	0	0	1	0	1	1	1	0	0	0	0	0	2	1	1	1	1	2	0	2	0	1	0	2	2	1	2	0	0	2	1	1	1	0	0	1	0	0	0	0	0	0	0	0	2
985	0	1	0	0	0	0	2	0	0	0	0	0	0	0	0	0	1	0	1	1	1	0	0	2	0	1	0	2	2	1	2	0	0	2	0	2	2	0	0	2	0	0	0	0	0	1	0	0	1
986	1	0	0	0	0	0	1	1	1	2	0	1	1	0	0	1	1	1	1	1	1	0	0	2	0	1	0	2	2	1	2	0	0	1	0	2	1	0	1	1	0	0	0	0	0	0	0	2	2
987	1	0	0	0	1	1	1	0	0	0	0	1	1	0	0	1	0	2	0	1	1	0	1	1	2	2	0	2	0	1	1	2	1	1	0	2	1	1	0	2	1	0	1	0	1	1	0	0	1
988	0	0	0	0	0	0	0	0	2	2	0	0	1	0	1	0	1	0	2	1	0	0	0	2	0	1	0	1	2	0	1	1	1	0	1	1	1	0	1	1	0	0	0	0	0	0	0	0	0
989	0	0	0	1	0	0	0	0	2	2	0	1	2	0	1	1	1	0	2	1	0	0	0	2	0	1	1	2	0	1	0	0	1	1	1	1	1	0	0	2	0	0	0	0	0	0	1	0	1
990	0	0	0	0	1	1	1	0	1	1	1	0	0	0	0	0	1	2	0	1	1	1	0	2	0	0	0	2	1	1	1	2	2	1	0	2	0	0	2	0	0	0	0	0	0	0	0	1	1
991	0	0	0	0	0	0	2	1	0	1	1	0	1	0	1	0	1	0	1	0	0	0	2	0	0	1	0	2	0	2	0	1	1	1	2	1	1	0	1	2	1	0	0	0	0	1	0	0	1
992	0	0	1	1	1	1	1	0	0	0	1	0	0	0	0	0	0	1	0	1	1	1	0	2	0	0	0	1	1	0	0	0	1	1	1	1	0	0	2	1	1	0	1	0	1	1	0	0	0
993	0	0	0	2	0	0	0	0	2	2	0	0	2	1	1	0	2	1	1	1	1	0	0	2	0	1	0	2	0	2	1	2	2	1	0	2	1	0	0	2	0	0	0	0	0	1	0	0	2
994	0	1	1	1	0	0	1	0	1	1	0	1	1	0	0	1	1	1	1	0	0	0	0	2	0	1	0	2	0	2	2	0	2	1	2	1	1	0	0	0	0	0	1	0	1	1	0	0	1
995	1	0	1	0	1	1	2	0	1	1	1	0	1	0	0	0	1	0	2	1	1	0	0	2	0	1	0	2	0	1	2	1	1	1	1	1	1	0	0	1	0	0	0	0	0	1	0	0	1
996	0	0	0	0	0	0	2	1	0	1	1	0	2	0	2	0	0	2	0	1	1	0	1	1	1	2	1	2	0	1	0	2	1	1	0	2	2	0	0	2	0	0	0	0	1	0	0	0	0
997	1	0	0	0	0	0	1	0	1	1	1	1	2	0	0	1	1	1	1	1	1	0	0	2	0	0	1	1	0	0	1	2	2	0	1	1	1	1	0	0	0	0	1	0	1	1	0	1	1
998	0	0	1	0	0	0	1	1	1	2	0	1	1	0	1	0	1	1	0	1	1	1	1	1	0	1	0	1	1	1	0	1	2	1	1	2	1	0	0	2	0	0	0	0	1	0	1	0	0
999	0	1	0	0	0	0	1	0	1	1	2	0	1	0	1	0	1	0	2	0	0	0	0	2	0	1	0	1	1	1	0	2	2	1	1	2	2	0	1	1	0	0	0	0	0	1	0	0	0
1000	0	0	0	0	1	1	0	0	2	2	0	0	2	1	0	0	2	0	2	0	0	0	1	1	1	1	0	2	1	2	1	1	1	1	1	1	2	1	0	1	0	0	0	0	0	0	0	0	1
[truncated: 252 more columns]
