# Supplementary material for: KNN-MDR: a learning approach for improving interactions mapping performances in genome wide association studies
Source: BMC Bioinformatics. 2017 Mar 21;18:184. doi: 10.1186/s12859-017-1599-7 (PMC5361736; doi:10.1186/s12859-017-1599-7)
Supplement: Supplementary file 5 — The data set(s) supporting the results of Table 3. (ZIP 7092 kb) [file 12859_2017_1599_MOESM5_ESM.zip › 000/S15/mkallsimul.dat]

1	0	0	1	0	0	0	1	1	1	0	1	1	1	1	0	0	2	2	1	0	1	0	0	2	1	1	2	2	0	2	1	1	1	1	0	1	2	0	0	2	0	1	0	1	1	2	0	1	1
2	0	0	0	0	0	0	1	1	1	0	0	0	1	1	0	0	0	0	2	1	2	1	1	1	1	1	1	1	1	1	0	1	0	1	1	1	1	0	1	1	0	0	2	2	1	0	0	1	0
3	0	0	2	1	1	2	2	2	0	0	0	1	2	1	0	1	2	1	2	0	2	0	0	2	1	1	2	2	1	1	2	2	2	1	0	0	1	0	1	0	0	0	0	2	0	0	0	2	0
4	0	0	1	1	0	1	1	1	1	1	1	0	0	0	0	0	2	2	1	0	1	1	1	1	0	0	1	0	1	0	1	1	1	2	0	2	1	0	2	1	1	0	1	2	1	1	0	2	0
5	0	0	1	0	0	1	1	1	1	0	0	0	1	1	0	1	1	0	1	1	1	1	0	2	0	0	1	1	1	0	1	0	0	2	0	2	1	0	0	1	0	0	1	2	1	0	0	2	0
6	1	0	0	1	0	1	1	1	1	0	0	1	1	0	0	0	2	1	1	0	1	1	0	2	0	0	1	2	1	1	0	1	0	2	2	2	1	0	0	1	0	1	1	2	1	0	0	1	1
7	0	0	2	1	0	2	1	1	1	0	0	0	0	0	0	0	2	2	1	1	1	0	0	2	0	0	2	2	0	2	0	0	0	1	0	1	1	0	0	2	0	1	0	0	1	0	0	0	1
8	1	0	0	0	0	0	1	1	1	0	0	1	1	1	0	0	2	1	1	1	1	0	1	1	0	0	2	2	0	1	2	1	1	1	0	1	0	0	1	1	0	1	1	1	1	0	0	2	0
9	1	0	1	1	0	1	1	2	0	0	1	0	1	1	0	0	1	1	1	1	1	0	0	2	0	0	0	2	1	0	1	1	1	0	0	1	2	1	0	1	0	0	1	2	1	0	0	2	0
10	0	0	1	0	1	1	0	0	1	0	0	1	1	1	0	0	2	0	2	1	2	1	1	1	1	1	1	1	0	1	1	1	1	2	1	2	2	0	0	2	0	0	0	1	0	1	0	1	0
11	0	0	2	0	2	2	1	2	0	0	1	1	1	1	0	0	1	1	0	2	1	0	1	1	0	0	0	0	1	0	1	0	0	2	0	2	1	1	0	1	0	0	0	1	0	0	0	1	1
12	0	0	2	1	0	1	2	2	0	0	0	0	1	1	0	1	2	1	1	1	2	1	1	1	1	1	1	1	1	1	0	1	0	1	1	1	1	0	2	1	1	0	0	2	0	1	0	2	0
13	0	0	1	0	0	1	1	1	1	1	0	0	1	1	0	0	0	0	0	1	0	1	1	1	1	1	1	0	2	0	0	2	2	0	0	0	0	1	1	0	0	0	0	1	0	0	0	0	1
14	0	0	2	1	0	2	1	1	2	0	0	0	1	0	0	0	2	2	2	1	2	1	0	2	0	0	2	2	0	2	0	1	1	0	0	1	1	0	0	2	0	1	1	2	1	1	0	1	1
15	0	0	1	2	0	2	1	1	0	1	2	1	2	1	0	0	2	1	2	0	2	1	0	2	0	0	1	2	1	1	0	1	1	0	0	1	2	0	0	1	0	0	0	1	1	1	0	1	1
16	0	0	1	1	0	2	0	0	2	0	0	0	1	1	0	0	1	0	2	0	2	0	0	2	0	0	2	2	0	2	1	1	1	2	0	2	1	0	0	1	0	0	0	1	0	0	0	2	0
17	0	0	1	1	0	1	1	2	0	0	1	1	1	0	1	1	0	0	0	0	1	0	0	2	0	0	1	2	2	1	1	1	1	1	0	2	1	0	1	2	1	0	0	2	0	2	0	1	1
18	0	0	1	0	1	2	1	1	1	0	0	0	0	0	0	0	1	0	0	1	2	0	0	2	0	0	2	2	0	2	1	1	1	1	1	1	2	1	0	1	0	0	0	2	0	0	0	0	2
19	0	0	1	1	1	2	1	2	0	0	1	1	2	2	0	0	2	1	2	0	2	0	0	2	1	1	1	1	1	1	1	1	0	2	0	2	2	1	0	1	0	0	1	2	1	0	0	2	0
20	0	1	2	0	1	1	2	2	0	1	1	1	1	0	0	0	0	0	1	2	1	0	1	1	1	1	2	0	1	0	1	2	2	0	0	0	1	0	1	1	0	0	0	2	0	1	0	1	1
21	0	0	2	0	0	2	1	2	0	0	0	0	1	1	0	0	0	0	1	1	2	1	1	1	1	1	1	1	1	1	1	1	0	2	0	2	1	1	0	0	0	1	1	2	1	1	0	1	1
22	1	0	1	0	0	1	1	2	0	0	1	1	1	0	0	1	1	0	1	0	1	1	0	2	0	0	1	1	1	1	0	1	0	1	0	1	2	0	1	1	0	0	2	2	0	0	0	1	1
23	0	0	1	0	0	0	0	1	1	0	0	0	1	1	0	0	2	2	1	1	2	1	0	2	0	0	2	2	1	1	1	1	1	2	1	2	1	0	0	2	0	0	0	1	0	1	0	2	0
24	0	0	2	0	0	1	1	2	0	0	1	0	1	1	0	0	0	0	1	1	2	0	0	2	0	0	2	2	1	1	1	1	1	2	0	2	1	0	0	1	0	0	0	2	0	0	0	0	2
25	0	0	0	1	0	1	1	2	0	0	0	1	1	0	0	0	2	0	1	1	2	1	0	2	0	0	2	2	0	0	0	1	1	0	0	1	1	0	1	1	0	0	0	2	0	0	0	1	1
26	0	0	1	0	0	0	0	0	2	0	0	1	2	1	0	1	1	1	0	0	0	2	1	1	1	1	2	2	0	2	1	0	0	2	0	2	1	0	0	2	0	1	0	0	2	1	0	2	1
27	0	0	1	0	0	1	1	2	0	0	0	1	1	1	0	0	2	1	2	0	2	1	1	1	1	1	1	2	0	2	0	0	0	2	0	2	1	0	0	0	0	0	0	1	0	1	0	0	1
28	0	0	0	1	0	1	2	2	0	0	2	0	0	0	0	0	1	1	1	0	1	1	0	2	0	0	1	2	1	1	1	1	1	1	1	2	1	1	1	1	0	0	1	2	0	0	0	0	2
29	0	0	2	1	0	2	1	2	0	0	1	0	0	0	0	0	0	0	0	1	2	2	1	1	1	1	1	1	1	0	0	1	0	2	2	2	2	0	1	1	0	1	1	2	0	0	0	1	1
30	0	0	1	0	0	0	0	1	1	0	0	0	0	0	0	0	0	0	0	1	2	0	1	1	0	0	1	2	1	1	2	0	0	1	1	1	1	0	2	0	0	0	2	2	1	0	0	0	2
31	0	0	0	0	0	0	2	2	0	1	1	1	1	0	0	0	2	2	1	1	2	0	0	2	0	0	1	2	0	1	1	0	1	1	0	2	1	0	0	1	0	0	1	2	0	0	0	2	0
32	0	0	0	1	0	1	1	1	1	0	0	0	2	1	1	1	1	1	1	1	2	0	1	1	0	0	1	1	0	1	0	1	2	1	0	1	2	1	0	1	0	0	0	1	0	0	0	0	1
33	1	0	2	0	0	1	1	1	0	0	0	2	2	1	0	0	1	0	1	1	1	0	0	2	1	1	2	2	1	1	1	2	2	0	0	1	1	1	0	0	0	1	1	2	1	0	0	1	1
34	0	0	1	0	0	1	2	2	0	0	0	1	1	1	0	0	1	1	1	0	2	0	0	2	0	0	0	2	1	1	1	0	1	1	0	2	2	0	0	1	0	0	0	1	0	1	0	1	1
35	0	1	1	1	0	2	0	1	1	0	1	0	0	0	0	0	1	0	1	0	1	1	1	2	0	0	2	2	1	1	2	0	0	0	0	1	1	2	0	0	0	0	0	2	0	0	0	0	2
36	0	0	1	0	0	1	1	1	2	0	0	0	0	0	0	0	2	1	2	0	2	1	1	1	1	1	0	1	2	0	1	1	1	2	1	2	1	0	1	2	1	1	0	1	1	1	0	2	0
37	0	0	1	1	0	1	1	1	1	1	2	0	1	1	0	0	1	0	1	0	1	1	0	2	0	0	2	2	1	1	0	1	1	1	1	1	1	1	0	0	0	0	2	2	0	0	0	2	1
38	0	0	0	0	0	0	2	2	0	0	1	1	1	0	0	0	1	0	1	0	1	1	0	2	0	0	0	2	2	0	2	1	0	2	0	0	1	1	0	2	0	1	1	2	1	1	0	2	0
39	0	0	1	0	0	1	1	2	0	0	0	1	1	2	0	0	1	0	1	0	1	0	0	2	0	0	2	2	0	2	0	0	0	2	0	2	2	0	1	1	1	0	0	2	0	1	0	1	1
40	0	0	0	1	0	1	0	0	1	0	1	1	1	0	0	0	1	1	1	1	0	0	0	2	0	0	1	2	1	1	1	1	1	1	0	1	1	0	0	1	1	0	0	1	0	0	0	2	0
41	0	1	1	0	0	1	2	2	0	0	1	0	0	0	0	0	2	0	2	1	2	1	0	2	0	0	0	2	2	0	2	2	2	0	0	1	1	0	1	2	1	1	1	1	1	1	0	1	1
42	0	0	1	0	0	1	2	2	0	0	1	0	0	0	0	0	0	0	0	1	2	0	0	2	0	0	1	1	2	0	1	1	1	1	0	2	1	0	1	2	1	1	1	2	0	0	0	1	0
43	1	0	1	1	1	2	2	2	0	0	2	1	1	0	0	0	2	0	2	0	2	1	0	2	0	0	1	2	1	1	1	2	1	2	1	2	0	0	1	1	0	0	0	1	0	0	1	2	0
44	0	0	1	1	0	2	0	0	2	0	0	0	0	0	0	0	1	0	1	0	1	1	0	2	1	1	2	2	1	1	1	1	1	0	0	0	2	0	0	2	0	0	0	1	0	0	0	2	0
45	0	0	2	1	0	1	1	2	0	0	1	0	0	0	0	0	2	2	1	1	2	1	0	2	1	1	1	1	1	0	0	1	1	1	1	2	2	0	0	1	0	0	0	1	0	0	0	1	1
46	0	0	2	0	1	1	2	2	0	0	1	0	0	0	0	0	2	1	2	0	2	0	1	1	1	1	1	1	1	1	0	0	1	1	0	2	2	1	0	2	1	1	1	1	1	0	0	2	0
47	0	0	1	0	1	1	1	1	1	1	1	0	2	2	0	1	0	0	2	1	2	0	0	2	0	1	1	1	1	1	0	1	1	1	0	1	0	1	0	0	0	2	2	2	1	1	0	0	2
48	0	0	0	1	0	1	0	1	1	0	0	1	1	0	0	1	1	0	1	1	2	0	0	2	0	0	1	1	2	0	1	2	1	2	0	2	1	0	2	1	1	0	0	1	0	1	0	0	2
49	0	0	1	0	1	1	2	2	0	0	0	0	1	1	0	0	1	0	1	0	1	0	0	2	1	1	2	2	0	2	1	1	1	1	0	2	1	0	0	0	0	1	0	1	1	0	0	0	2
50	0	0	2	1	0	1	1	1	0	1	1	0	0	0	0	0	0	0	0	1	0	0	0	2	0	0	2	2	0	2	1	1	1	1	0	1	2	1	0	0	0	1	1	1	1	2	0	2	1
51	0	0	0	0	0	0	1	1	1	0	0	1	1	0	0	0	0	0	0	1	0	0	0	2	1	1	1	1	1	1	1	2	2	0	0	0	1	0	2	0	0	0	0	2	0	2	0	2	0
52	0	0	2	0	0	2	2	2	1	0	1	2	2	0	0	0	1	1	1	0	2	0	0	2	0	0	2	2	1	2	0	1	0	2	2	2	2	0	1	1	0	0	0	2	0	0	0	0	2
53	1	0	1	1	0	1	1	1	1	1	0	0	1	1	0	0	0	0	1	0	2	0	0	2	0	0	1	0	2	0	0	2	2	0	0	0	1	0	1	1	0	0	0	2	0	2	0	2	0
54	0	0	1	1	0	2	1	1	1	1	1	0	0	0	0	0	1	1	0	0	0	0	0	2	0	0	0	1	2	0	1	1	2	1	0	1	2	0	0	2	0	0	1	2	1	0	0	1	1
55	0	0	1	0	0	1	1	2	0	0	0	0	0	0	0	0	0	0	0	2	0	0	1	1	1	1	1	0	2	0	0	1	0	1	1	1	2	0	1	0	0	0	0	2	0	1	0	1	1
56	0	0	1	1	0	1	2	2	0	0	1	2	2	2	0	0	1	0	1	1	1	0	0	2	0	0	2	2	0	1	1	2	1	1	0	2	2	0	0	2	0	0	0	2	0	0	0	1	1
57	0	0	1	0	0	1	1	1	1	0	0	1	1	0	0	0	1	1	1	0	2	1	0	2	0	0	0	1	1	1	0	1	0	1	0	1	1	1	0	1	0	1	2	2	0	1	0	1	2
58	0	0	1	0	0	0	2	2	0	0	1	0	1	0	1	1	1	0	1	0	1	0	0	2	0	0	2	2	0	1	1	1	1	1	0	2	2	0	2	0	0	0	0	1	0	0	0	1	1
59	0	0	2	1	0	2	1	1	1	1	2	0	1	1	0	0	1	0	1	1	1	0	0	2	0	0	2	2	0	1	0	0	0	2	0	2	2	0	1	1	0	0	1	2	1	0	0	1	1
60	0	0	1	0	0	1	2	2	0	0	2	0	0	1	0	0	0	0	1	1	2	0	0	2	0	0	2	2	0	1	1	0	0	0	0	1	1	0	1	1	0	0	0	2	0	0	0	0	2
61	0	0	2	1	0	1	1	1	1	0	0	0	0	0	0	0	2	0	2	0	2	0	0	2	0	0	1	2	0	1	2	0	0	2	2	2	1	1	0	0	0	0	0	1	0	0	0	1	1
62	0	0	0	1	0	1	1	2	0	0	1	0	0	0	0	0	1	1	1	0	2	1	0	2	0	0	2	2	0	1	1	0	0	1	1	2	1	0	1	2	1	0	1	2	1	0	0	0	2
63	0	0	2	0	0	1	0	1	1	0	0	0	2	0	1	1	2	2	1	0	1	1	0	2	0	0	1	2	0	1	0	1	0	2	2	2	1	0	2	0	0	0	0	2	0	2	0	2	0
64	0	0	1	0	1	1	2	2	0	0	0	0	0	0	0	0	2	0	1	0	1	0	1	1	0	0	0	2	2	1	2	1	1	1	0	1	2	0	2	0	0	1	0	1	0	0	0	0	2
65	0	0	0	0	0	0	2	2	0	0	1	0	0	0	0	0	2	1	2	1	2	0	0	2	0	0	0	2	1	0	1	1	1	2	0	2	0	0	2	1	1	0	1	2	0	0	0	1	1
66	0	0	1	1	1	2	0	0	2	0	0	1	2	2	0	0	1	1	1	0	2	0	0	2	0	0	2	2	0	2	0	1	1	1	0	1	0	2	0	0	0	1	1	1	1	1	0	0	2
67	0	0	1	1	0	1	2	2	0	0	1	1	1	0	0	0	1	0	2	1	2	0	0	2	0	0	1	2	0	1	0	1	2	1	0	1	2	0	0	1	0	1	1	2	0	1	0	2	0
68	0	0	1	1	0	1	1	2	0	0	0	0	0	0	0	0	0	0	0	1	0	1	2	0	1	1	1	2	0	2	0	1	0	2	0	2	2	0	1	1	0	1	2	2	0	1	0	0	2
69	0	0	0	0	0	1	1	2	0	0	1	0	0	0	0	0	2	1	2	0	2	0	0	2	0	0	1	1	1	1	0	1	1	2	1	2	0	0	1	0	0	0	0	0	0	1	0	1	1
70	0	0	1	0	0	2	1	2	0	0	1	0	1	0	0	0	2	2	1	1	1	0	0	2	1	1	2	2	0	1	2	2	2	1	0	2	2	0	1	1	0	0	1	2	0	0	0	2	0
71	0	0	0	1	0	1	1	1	1	0	1	1	2	2	0	0	2	0	0	1	2	1	0	2	0	0	2	2	0	2	1	0	2	0	0	1	1	0	2	0	0	0	1	2	1	0	0	2	0
72	0	0	2	1	0	1	1	1	1	0	0	1	2	1	0	1	1	0	2	1	2	1	1	1	0	0	1	2	1	1	1	0	0	2	0	1	2	0	1	1	0	1	2	2	1	0	0	2	0
73	0	0	2	0	0	0	0	0	2	0	0	0	0	0	0	0	1	1	2	0	2	1	0	2	0	0	0	1	1	1	0	2	2	1	0	1	2	0	0	2	0	1	1	2	1	0	0	1	1
74	0	0	2	0	1	2	1	2	0	0	0	0	0	0	0	0	2	1	2	0	2	0	2	0	0	0	1	1	0	1	0	2	2	1	0	0	1	1	0	2	1	1	1	1	1	1	0	2	0
75	0	0	2	1	1	2	2	2	0	0	1	0	0	0	0	0	0	0	1	1	2	0	0	2	0	0	1	2	1	0	2	2	2	0	0	1	1	1	0	1	0	1	1	2	0	0	0	2	1
76	0	0	0	0	0	0	0	1	1	0	0	1	1	0	0	0	1	0	1	1	2	0	1	1	0	0	2	2	0	2	1	1	1	2	1	2	1	0	1	1	0	0	0	2	1	1	0	1	1
77	0	0	1	1	0	1	1	2	0	0	0	0	0	0	0	0	0	0	0	1	0	0	1	1	0	0	1	1	1	1	1	2	1	1	1	1	0	1	1	0	0	0	1	2	1	1	0	2	1
78	0	0	1	0	0	2	1	1	1	0	0	0	1	1	0	0	0	0	1	0	0	1	0	2	0	0	0	2	1	1	1	1	1	1	0	1	0	1	1	0	0	0	0	1	0	0	0	1	1
79	0	1	1	1	0	2	1	1	1	0	0	0	0	0	0	0	2	1	2	0	2	1	1	1	1	1	2	2	0	2	0	0	0	1	0	2	1	0	2	1	1	0	1	2	0	0	0	1	1
80	1	0	1	2	0	2	2	2	0	0	2	0	1	1	0	0	2	2	2	1	2	0	0	2	0	0	1	2	1	1	2	2	2	1	0	1	1	0	2	0	1	0	1	1	0	2	0	1	0
81	1	0	2	0	0	1	1	2	1	0	0	0	2	0	1	1	0	0	0	2	0	0	0	2	0	1	0	1	2	0	1	1	1	2	0	2	1	0	0	1	0	0	0	2	0	1	0	0	1
82	0	0	2	0	1	2	1	1	0	0	0	0	1	1	0	0	1	1	1	1	1	0	0	2	2	2	2	2	0	1	1	1	2	2	1	2	1	0	0	2	0	0	1	2	0	0	0	2	0
83	0	0	2	1	0	2	2	2	0	1	0	1	2	1	0	0	0	0	1	1	1	0	0	2	0	0	2	2	1	1	1	2	1	2	0	2	1	0	1	1	0	0	0	1	0	0	0	1	1
84	0	0	2	1	1	2	1	2	0	0	0	0	1	0	0	0	1	0	1	0	1	1	0	2	1	1	2	2	0	1	1	1	1	1	0	2	1	1	0	1	0	1	0	0	1	0	0	1	0
85	0	0	1	1	1	2	1	1	1	0	1	1	2	1	0	0	1	1	0	2	1	1	0	2	0	0	0	2	2	0	2	1	1	1	0	1	2	0	1	2	1	0	0	0	0	1	0	0	0
86	0	0	1	0	0	1	1	1	0	0	1	0	0	0	0	0	2	1	1	1	2	0	1	1	1	2	0	1	0	0	1	1	1	2	2	2	1	1	0	1	0	0	0	2	0	1	0	1	1
87	0	0	1	0	0	1	2	2	0	0	0	0	1	0	0	0	0	0	0	1	1	0	0	2	0	0	2	2	0	1	2	0	0	2	0	2	1	1	1	1	0	0	0	2	0	1	0	1	1
88	0	0	1	0	0	1	0	0	2	0	0	0	0	0	0	0	0	0	1	0	0	0	0	2	0	0	2	2	0	1	1	1	1	0	0	1	2	0	1	1	0	0	0	1	0	0	0	2	2
89	0	0	1	0	0	1	2	2	0	0	0	0	1	2	0	0	2	1	2	0	2	2	1	1	1	1	2	2	1	1	1	1	1	2	0	2	1	0	0	1	0	1	1	2	1	0	0	0	1
90	0	0	1	0	0	0	0	1	2	0	0	0	1	1	0	0	1	0	1	0	1	0	0	2	2	2	2	2	1	1	1	1	1	0	0	0	1	1	1	1	1	0	1	1	0	1	0	1	1
91	0	0	1	0	0	1	1	1	1	0	0	1	2	1	0	0	2	2	1	1	1	0	0	2	0	0	2	2	2	1	1	1	1	2	0	2	2	1	0	2	1	0	0	2	0	1	0	0	2
92	0	0	0	0	0	0	1	2	0	0	0	0	0	0	0	0	1	1	1	1	1	0	0	2	1	1	0	2	1	1	1	1	1	1	0	2	1	1	1	1	1	1	1	2	1	0	0	2	1
93	0	0	1	0	1	1	2	2	0	0	2	0	0	0	0	0	0	0	0	0	1	1	0	2	0	0	1	1	1	1	0	1	1	1	0	2	2	0	1	1	0	0	0	1	0	1	0	0	1
94	0	0	0	0	0	0	1	1	1	0	1	0	0	0	0	0	1	0	1	0	1	0	0	2	0	0	1	2	1	1	1	1	0	1	1	1	2	0	0	2	0	0	1	1	0	2	0	1	0
95	0	0	1	1	1	2	0	1	1	0	1	0	1	1	0	0	1	1	1	1	2	1	0	2	0	0	2	2	0	2	1	1	1	1	0	2	2	1	0	0	0	0	0	2	0	2	0	1	1
96	0	0	2	0	1	2	2	2	0	0	1	0	0	0	0	0	0	1	2	0	2	0	1	1	0	0	0	2	2	1	2	2	2	1	0	2	2	0	0	2	0	1	0	0	1	0	0	0	2
97	1	0	1	0	1	2	1	2	0	0	1	0	0	0	0	0	1	1	1	1	1	0	0	2	0	0	1	2	1	2	0	1	1	2	2	2	2	0	1	1	0	1	1	1	2	0	0	2	0
98	0	0	2	0	2	2	2	2	0	0	2	0	0	0	0	0	2	2	2	0	1	1	0	2	1	1	2	2	1	1	1	1	1	1	1	1	2	1	0	2	1	2	2	2	1	1	0	2	0
99	1	0	1	0	0	1	2	2	0	0	1	1	2	1	0	0	1	0	1	1	1	1	1	1	0	0	2	2	0	2	0	1	1	1	1	1	1	0	2	1	1	0	0	1	0	0	0	2	0
100	0	0	1	0	0	1	1	1	1	0	0	0	2	2	0	1	2	1	1	0	2	1	0	2	0	0	2	2	0	2	1	1	1	2	0	2	2	0	0	2	0	0	1	2	0	1	0	1	2
101	0	0	1	1	0	1	1	2	0	0	1	0	0	0	0	0	0	1	0	1	2	1	0	2	0	0	2	2	0	2	1	2	2	0	0	1	2	0	0	1	0	1	1	2	2	2	0	1	1
102	1	0	1	1	0	1	1	1	1	0	0	1	0	0	0	0	1	0	1	1	2	0	1	1	1	1	1	2	0	1	0	1	0	2	0	2	1	0	0	1	0	0	1	2	1	0	0	1	1
103	0	0	0	0	0	0	1	1	1	0	0	0	0	0	0	0	2	1	1	0	2	0	0	2	0	0	1	2	0	1	1	1	0	1	0	1	1	1	0	1	0	0	2	2	0	1	0	1	1
104	0	0	1	1	0	1	1	1	2	0	0	0	0	0	0	0	2	0	2	0	2	0	0	2	0	0	0	1	2	0	1	2	1	2	0	2	2	0	1	1	0	0	1	2	0	1	0	2	0
105	0	0	1	0	0	0	0	1	1	0	0	1	1	0	0	0	1	1	0	1	1	0	0	2	1	1	1	1	2	0	0	2	2	2	0	2	1	1	0	1	0	0	1	2	1	0	0	2	0
106	0	0	0	0	0	0	1	2	0	0	0	0	2	2	0	1	2	2	2	0	2	0	0	2	0	0	2	1	1	1	1	1	1	0	0	0	1	0	1	1	0	1	0	1	1	1	0	2	0
107	0	1	2	0	0	1	1	1	0	1	1	1	1	0	0	0	1	0	1	2	1	1	0	2	0	0	2	2	0	1	2	1	1	1	1	1	1	1	1	1	1	0	0	0	0	0	0	1	1
108	0	0	2	1	0	1	0	0	1	0	1	0	0	1	0	0	0	0	0	1	2	1	0	2	0	0	2	2	0	2	1	1	1	2	2	2	2	1	0	1	0	1	1	2	1	1	0	2	0
109	0	0	2	1	1	2	1	1	1	0	0	1	2	1	0	0	1	1	1	1	1	0	0	2	0	0	1	2	1	1	1	1	1	1	1	1	1	0	0	1	0	1	1	2	2	0	0	1	0
110	0	0	1	0	0	2	2	2	0	0	0	0	0	0	0	0	0	0	1	2	1	0	0	2	0	0	2	2	0	2	0	0	0	2	0	2	1	0	0	1	0	1	1	2	0	0	0	2	0
111	1	0	1	0	0	0	2	2	0	0	0	0	1	1	0	0	1	0	2	0	2	0	1	1	0	0	1	1	1	1	1	0	0	2	1	2	1	1	1	0	0	1	1	1	1	1	1	2	0
112	0	0	2	0	0	1	0	1	1	0	0	1	1	0	0	0	0	0	1	1	1	0	0	2	0	0	2	2	0	2	1	0	0	2	0	1	2	0	2	0	1	0	1	2	1	0	0	2	1
113	0	0	0	0	0	0	1	2	0	0	0	1	1	0	0	0	1	0	1	0	1	0	1	1	0	0	2	2	0	1	1	2	1	2	1	2	1	0	1	1	0	1	0	0	1	0	0	2	1
114	0	0	1	0	1	1	2	2	0	0	1	0	1	1	0	0	0	0	1	0	1	1	0	2	0	0	1	0	2	0	0	1	1	0	0	2	1	1	0	1	0	0	0	2	1	0	0	2	0
115	1	0	1	1	1	2	2	2	0	0	0	1	1	0	0	1	1	1	2	0	1	1	0	2	0	0	2	2	0	2	1	1	1	1	0	1	0	1	0	0	0	0	0	2	0	1	0	2	0
116	0	0	1	1	0	1	0	0	2	0	0	0	1	1	0	0	0	0	1	1	2	0	0	2	0	0	0	1	1	1	0	2	2	1	1	1	1	0	1	1	0	0	0	2	0	1	0	1	0
117	0	0	0	1	0	1	0	0	2	0	0	0	1	0	0	0	1	1	2	0	2	1	0	2	0	0	2	2	1	2	0	1	2	1	0	1	0	1	1	0	0	0	0	2	1	0	0	0	2
118	1	1	2	0	1	2	1	1	2	0	0	0	1	0	1	1	2	2	1	1	2	1	0	2	0	0	1	1	1	2	0	1	1	1	0	2	2	0	0	2	0	0	1	2	0	0	0	2	0
119	0	0	1	0	0	0	1	1	1	0	0	1	2	1	0	1	0	0	2	1	2	0	1	1	1	2	2	2	1	1	2	1	1	2	0	1	1	0	1	1	0	1	1	2	2	1	0	0	1
120	0	0	1	0	0	0	1	1	1	0	0	0	1	1	0	0	1	1	1	1	1	0	0	2	0	0	1	2	0	2	0	1	1	1	0	1	0	1	0	0	0	0	0	1	0	0	0	2	1
121	0	0	1	0	0	0	1	2	0	0	0	1	2	1	0	0	1	1	1	1	0	1	0	2	0	0	1	1	0	1	1	2	2	0	0	1	1	0	1	2	1	0	1	2	1	0	0	0	2
122	0	0	1	1	1	2	0	1	1	0	0	0	0	0	0	0	0	0	2	1	2	1	0	2	0	0	2	2	0	2	1	1	1	0	0	0	1	0	1	1	0	1	1	1	1	1	0	2	0
123	1	1	2	0	1	1	2	2	0	0	1	0	0	0	0	0	2	1	2	1	2	0	0	2	0	0	1	1	2	0	1	1	1	2	1	2	2	0	1	1	1	0	2	2	1	0	0	2	1
124	0	0	1	0	0	1	2	2	0	0	0	0	0	0	0	0	1	0	2	1	2	1	1	1	1	1	1	1	1	1	1	1	1	1	1	2	2	1	0	2	1	0	0	2	1	1	0	2	0
125	1	0	0	0	0	0	1	2	0	0	1	0	1	1	0	0	1	0	2	0	2	1	1	1	0	1	2	2	0	1	1	1	1	2	0	1	1	1	0	2	1	0	0	1	0	1	0	1	1
126	1	0	0	0	0	0	2	2	0	0	1	1	1	0	0	1	2	1	2	1	2	1	1	1	0	0	2	2	1	1	1	1	1	2	0	2	1	0	1	1	0	0	1	2	1	0	0	0	2
127	0	0	2	0	1	1	2	2	0	0	1	1	1	0	0	0	2	1	2	1	2	0	1	1	0	0	0	1	2	0	1	1	1	1	0	1	1	0	0	1	0	0	0	2	0	0	0	1	0
128	1	0	0	0	0	0	0	0	2	0	0	1	1	0	0	0	2	1	2	0	2	0	0	2	0	0	0	2	1	0	1	1	0	2	0	2	2	0	1	1	0	0	1	2	1	0	0	0	2
129	0	0	1	0	0	1	1	1	1	0	1	1	1	0	0	0	2	2	1	1	2	1	0	2	0	0	2	2	0	1	1	1	1	1	1	1	1	0	1	2	1	0	0	1	0	1	0	1	1
130	0	0	2	1	0	1	1	2	0	0	1	0	0	0	0	0	1	0	2	0	2	1	1	2	0	0	0	1	2	0	1	1	1	2	2	2	2	0	2	0	0	0	1	2	0	0	0	1	2
131	0	0	0	0	0	0	1	1	1	0	0	0	0	0	0	0	1	1	2	0	2	1	0	2	0	0	2	2	2	2	0	1	2	1	0	1	1	1	0	1	0	2	2	2	2	0	0	1	1
132	0	0	2	1	0	2	0	0	2	0	0	0	1	1	0	0	2	1	2	1	2	0	0	2	0	0	2	2	0	2	1	1	1	1	0	1	1	0	2	0	1	1	0	1	2	1	0	2	1
133	0	0	0	0	0	0	2	2	1	0	1	0	0	0	0	0	2	2	1	1	2	1	0	2	0	0	2	2	0	1	1	1	1	0	0	1	2	0	1	2	1	0	0	1	0	0	0	2	0
134	0	0	1	0	0	1	2	2	0	1	0	0	1	1	0	1	1	1	2	0	2	1	1	1	1	1	2	1	1	1	0	1	1	1	0	1	2	0	0	1	0	0	0	2	0	2	0	1	1
135	0	1	1	1	0	2	0	1	1	0	0	0	1	1	0	0	1	1	1	1	1	0	0	2	0	0	2	2	0	2	1	1	1	1	1	1	1	1	1	1	1	0	0	0	1	1	0	1	1
136	1	0	1	1	0	2	0	0	2	0	0	0	0	0	0	0	0	0	0	1	0	0	0	2	0	0	1	1	2	1	0	0	0	2	1	2	0	0	1	1	0	0	1	2	0	0	0	1	1
137	0	0	2	0	0	2	2	2	0	0	0	1	1	1	0	0	0	0	0	1	2	0	0	2	1	1	2	2	0	1	2	0	0	2	1	1	2	0	0	2	0	0	0	2	1	1	1	1	0
138	0	0	2	0	0	1	1	2	0	0	1	0	0	0	0	0	2	0	1	0	1	0	0	2	1	1	1	1	1	1	0	0	0	1	0	1	2	0	0	1	0	0	2	2	1	0	0	2	0
139	0	0	1	1	0	1	0	1	1	0	0	0	1	1	0	0	0	0	0	1	1	1	0	2	0	0	2	2	0	2	1	1	1	2	1	2	2	1	0	2	1	0	0	1	0	1	0	1	1
140	0	0	1	0	0	0	0	0	2	0	0	0	0	0	0	0	1	1	1	1	0	0	1	1	0	0	2	2	0	2	0	1	1	2	2	2	0	0	2	1	1	0	0	0	2	2	0	2	0
141	0	1	2	0	1	2	2	2	1	0	0	0	2	1	0	0	1	0	2	0	2	0	0	2	0	0	1	2	1	1	1	0	1	2	0	2	1	0	0	1	0	0	0	1	0	0	0	0	2
142	0	0	1	1	0	1	1	1	1	0	0	1	2	2	0	0	0	0	1	1	2	0	0	2	0	0	1	1	1	1	0	1	1	1	0	2	1	0	1	0	0	1	1	1	1	2	0	2	0
143	0	0	1	1	1	2	2	2	0	0	0	1	2	1	0	0	1	1	1	0	2	1	0	2	1	1	1	2	1	1	0	1	2	1	0	2	1	0	1	1	0	0	2	2	1	0	0	0	2
144	0	0	1	0	0	1	1	1	1	0	1	1	1	2	0	0	0	0	2	1	2	0	0	2	0	0	0	1	1	1	1	2	1	1	1	1	1	0	1	1	0	0	0	2	0	2	0	1	1
145	0	1	1	0	1	1	1	1	1	0	0	1	1	0	0	0	0	1	1	0	1	0	0	2	0	0	2	2	1	1	0	2	2	2	0	2	1	0	1	1	0	1	1	2	1	0	0	2	0
146	1	0	1	0	0	1	2	2	0	0	1	1	1	1	0	0	1	0	1	1	1	0	0	2	0	0	1	0	2	0	0	2	1	0	0	1	2	0	1	1	0	1	1	2	0	0	0	0	1
147	0	0	2	1	0	1	1	2	0	0	1	0	0	0	0	0	0	0	0	1	1	1	0	2	1	1	1	1	1	1	0	1	2	0	0	0	2	0	1	1	0	0	1	1	1	1	0	2	0
148	0	0	2	0	0	1	0	1	1	0	0	1	1	1	0	0	1	1	2	0	2	1	0	2	0	0	2	2	0	2	1	1	1	1	0	2	1	0	1	1	0	1	1	1	1	2	0	1	1
149	0	0	1	0	0	0	0	0	2	0	0	0	0	0	0	0	1	1	2	0	2	0	0	2	0	0	1	1	2	0	1	2	2	1	1	2	0	0	2	0	1	0	1	2	1	0	0	1	1
150	0	0	2	1	0	1	1	1	1	0	0	1	1	0	0	1	1	1	1	0	2	1	0	2	0	0	2	2	1	1	1	0	1	1	0	2	1	0	0	1	0	1	1	1	1	0	0	0	1
151	0	0	1	0	0	1	1	1	1	0	0	1	2	2	0	0	0	0	2	0	2	0	0	2	0	0	1	2	2	1	1	1	1	1	0	1	1	0	1	1	0	0	1	2	1	0	0	1	1
152	0	0	2	0	1	2	2	2	0	0	1	1	1	0	0	0	2	1	0	2	1	0	0	2	0	0	2	2	0	1	2	1	1	1	0	2	1	0	0	1	0	1	1	1	1	2	0	2	0
153	0	0	1	0	0	1	1	1	1	0	0	2	2	0	0	0	0	0	0	1	2	0	0	2	1	1	1	1	0	1	0	0	0	2	1	2	1	0	0	1	0	0	0	2	0	1	0	1	2
154	0	0	1	0	0	0	2	2	0	0	2	0	0	0	0	0	1	0	1	0	1	0	0	2	0	0	1	1	1	0	1	1	1	0	0	1	1	0	0	1	0	0	0	1	0	1	0	1	0
155	1	1	2	0	1	1	1	2	0	0	1	0	1	1	0	0	1	1	0	2	1	0	0	2	0	0	2	2	0	1	1	1	1	0	0	1	1	0	1	1	0	0	0	1	0	1	0	2	0
156	1	0	0	0	0	0	1	1	1	0	0	1	1	1	0	0	0	0	2	0	2	1	1	1	1	1	2	2	0	2	1	0	0	2	0	2	1	0	1	0	0	0	0	2	0	1	0	2	1
157	0	0	1	1	0	2	2	2	0	0	0	0	0	0	0	0	0	0	0	1	0	0	1	1	0	0	2	2	1	1	2	1	1	2	0	2	1	0	1	1	0	0	2	2	1	0	0	2	0
158	0	0	1	0	1	2	0	0	2	0	0	0	2	2	0	0	0	0	2	1	2	0	2	0	0	0	1	1	1	1	0	0	1	1	0	2	0	0	2	0	1	0	1	2	1	0	0	0	2
159	0	0	1	0	0	1	1	2	0	0	0	0	0	0	0	0	2	0	1	1	2	1	0	2	0	0	1	1	1	1	1	0	1	1	0	1	2	0	1	1	0	0	2	2	1	0	0	0	2
160	0	0	0	0	0	0	1	1	2	0	0	0	0	0	0	0	0	0	1	0	1	0	1	1	0	0	2	2	1	1	1	1	1	1	0	2	1	0	2	1	1	1	0	0	1	0	0	2	2
161	0	0	0	0	0	0	0	0	2	0	0	0	0	0	0	0	0	0	2	0	2	0	1	1	2	2	2	2	0	1	1	2	2	0	0	0	0	1	0	0	0	0	0	2	0	1	0	0	0
162	1	0	0	0	0	0	2	2	1	0	1	1	0	0	0	0	1	1	1	0	2	0	1	1	1	1	1	1	1	1	1	2	1	2	1	2	2	0	0	2	0	0	0	2	0	1	0	0	1
163	0	0	2	0	1	2	0	0	2	0	0	1	1	0	0	0	2	1	0	1	1	0	0	2	0	0	1	2	1	1	2	0	2	0	0	1	1	0	1	1	0	0	1	1	0	2	0	0	2
164	0	0	2	0	1	2	0	1	1	0	0	0	0	0	0	0	0	0	1	0	1	0	1	1	0	0	1	2	1	1	0	1	1	1	0	1	2	0	2	0	0	0	0	0	0	1	0	2	0
165	0	0	1	0	0	1	2	2	0	0	0	0	1	1	0	1	0	0	2	1	2	1	0	2	0	0	2	2	0	2	1	0	1	2	0	2	1	0	1	1	0	0	0	1	0	0	0	0	2
166	0	0	1	1	0	1	1	2	0	0	0	0	0	0	0	0	0	0	0	1	0	0	0	2	0	0	0	2	1	0	1	1	1	2	0	1	1	0	1	1	0	0	0	2	0	1	0	0	2
167	0	0	1	1	0	1	1	1	0	0	1	0	0	0	0	0	1	1	1	1	1	0	0	2	0	0	0	2	1	1	1	0	0	2	0	2	2	0	0	2	0	0	0	2	1	0	0	0	1
168	0	0	1	1	0	1	0	0	1	0	1	0	0	0	0	0	0	0	1	1	1	0	0	2	1	1	2	2	0	1	1	0	1	2	0	2	1	0	2	0	0	1	1	2	1	1	0	1	2
169	0	0	2	1	0	2	2	2	0	0	1	0	1	1	0	0	1	1	2	0	2	0	2	0	0	0	2	2	0	2	1	1	1	0	0	1	2	0	0	2	0	0	0	2	0	0	0	2	1
170	0	0	2	1	0	2	2	2	0	0	0	0	1	1	0	0	0	0	0	1	2	0	0	2	0	0	1	1	0	1	1	2	2	1	0	0	2	0	0	2	0	1	0	0	1	0	0	2	0
171	0	0	1	0	0	2	1	1	1	0	0	1	2	1	0	0	2	1	2	0	2	2	1	1	1	1	1	1	0	1	1	1	0	1	1	1	1	0	0	2	0	1	1	2	0	0	0	1	1
172	0	0	0	1	0	1	2	2	1	0	1	1	2	1	0	1	0	0	1	0	2	1	0	2	0	0	1	2	1	1	2	2	1	0	0	1	2	0	2	0	1	1	1	1	1	0	0	1	1
173	0	0	2	0	0	1	1	1	1	0	0	0	2	1	0	0	1	1	0	0	0	0	1	1	0	0	2	2	1	1	1	1	0	2	2	2	1	1	0	1	0	0	0	1	0	1	0	1	1
174	0	0	0	0	0	1	1	1	1	0	1	0	1	0	0	0	1	0	1	0	1	0	0	2	0	0	2	2	0	1	2	1	1	2	0	2	1	0	2	0	0	0	1	2	0	0	0	0	2
175	0	0	2	0	0	1	0	0	2	0	0	1	2	1	0	0	1	0	2	1	2	0	0	2	1	1	1	2	2	2	0	1	1	1	1	1	0	1	0	0	0	0	0	2	0	2	0	1	0
176	0	1	1	0	0	1	2	2	0	0	0	0	1	1	0	0	2	1	1	1	2	0	1	1	1	1	1	1	0	1	1	2	2	0	0	0	1	1	0	0	0	0	0	1	0	1	0	2	1
177	0	1	2	1	0	1	1	1	1	0	0	0	0	0	0	0	1	0	1	0	1	0	0	2	0	0	1	1	1	0	0	0	0	2	1	2	1	0	2	0	1	0	1	1	1	1	0	2	0
178	1	0	1	0	0	0	1	1	1	1	0	0	1	1	0	0	0	0	0	1	1	0	0	2	1	1	0	0	1	1	0	2	2	0	0	0	1	0	0	1	0	0	1	2	2	1	0	0	2
179	0	0	1	1	0	1	1	2	0	0	0	0	1	1	0	0	1	0	1	0	2	0	0	2	0	0	1	1	1	1	0	1	0	2	1	2	1	0	0	1	0	1	1	1	1	1	0	1	1
180	0	0	1	0	0	1	1	2	0	0	0	1	0	0	0	0	1	2	1	1	2	0	0	2	0	0	1	2	1	1	2	1	1	2	0	2	1	0	1	1	0	0	2	2	0	1	0	2	1
181	0	0	0	0	0	0	1	2	0	0	0	0	1	1	0	0	1	0	0	1	1	1	0	2	0	0	1	1	1	1	0	1	0	1	0	1	1	0	0	2	0	0	0	0	0	1	0	0	2
182	0	1	1	0	0	1	0	1	1	0	0	1	1	0	0	1	1	0	2	0	2	0	0	2	1	1	2	2	1	1	2	2	1	1	0	2	1	0	0	2	0	0	0	2	0	1	0	1	1
183	1	0	2	0	1	2	1	1	1	1	0	0	0	0	0	0	2	2	1	1	1	0	0	2	0	0	1	1	2	0	1	2	1	1	0	1	2	0	1	1	0	0	0	1	0	0	0	2	0
184	1	0	1	0	0	1	2	2	0	0	0	1	2	1	1	1	1	0	1	0	1	0	0	2	0	0	0	2	1	0	1	0	0	2	1	2	2	0	0	2	0	0	0	1	0	1	0	0	1
185	0	0	2	0	0	1	1	1	0	1	2	0	2	1	1	1	0	0	2	1	2	0	0	2	0	0	1	2	1	1	2	0	1	1	0	2	1	0	0	2	0	1	1	2	0	1	0	2	0
186	0	0	1	0	0	0	1	1	0	0	0	0	1	1	0	0	1	0	1	0	2	1	0	2	0	0	1	2	1	1	1	1	1	1	1	1	1	0	0	0	0	0	0	2	0	1	0	1	1
187	0	0	2	0	0	1	0	1	0	0	0	0	1	0	0	0	2	2	1	1	1	1	0	2	1	1	2	2	1	2	1	1	1	1	0	2	0	0	1	1	0	0	0	2	0	0	0	1	1
188	0	0	2	1	0	1	0	0	2	0	0	0	0	0	0	0	1	1	0	1	1	0	0	2	0	0	2	2	0	2	1	0	0	1	0	1	1	0	1	0	0	1	1	2	2	1	0	1	1
189	1	0	1	0	0	1	1	1	1	0	1	0	1	1	0	0	2	2	1	1	1	0	1	1	1	1	1	2	1	1	2	1	0	1	0	1	2	0	0	1	0	0	0	2	0	0	0	2	0
190	0	0	2	0	2	2	2	2	0	0	1	1	2	1	0	1	0	0	0	1	0	0	0	2	0	0	1	0	1	0	1	0	1	2	0	2	1	0	1	2	1	1	0	0	2	0	0	2	0
191	1	1	1	0	0	1	2	2	0	0	0	1	2	1	0	0	0	0	2	0	2	0	0	2	0	0	2	2	0	2	1	2	1	1	0	1	1	0	1	1	0	0	0	2	0	1	0	1	1
192	1	0	2	0	1	1	2	2	0	0	1	1	1	0	0	0	1	0	2	1	2	1	0	2	0	0	2	2	1	1	1	2	2	0	0	1	1	1	1	1	1	1	1	2	0	1	0	0	2
193	0	0	2	0	0	1	1	2	0	0	0	1	0	0	0	0	1	0	1	1	2	0	0	2	1	1	2	2	0	1	0	0	0	1	1	2	2	0	1	1	0	1	0	1	2	1	0	2	0
194	0	0	2	0	1	1	1	1	1	0	1	0	0	0	0	0	0	0	1	0	1	0	0	2	1	1	0	1	0	1	1	0	0	2	0	2	1	1	0	1	0	0	1	2	1	0	0	0	2
195	0	0	0	0	0	1	0	1	1	0	0	0	1	1	0	0	1	1	1	0	2	0	0	2	0	0	2	2	0	2	1	1	2	1	0	1	1	0	0	2	0	0	0	1	0	0	0	2	0
196	0	0	2	0	0	2	2	2	0	0	0	1	1	0	0	1	2	1	1	0	1	0	0	2	0	0	1	2	0	1	1	1	1	0	0	2	2	0	1	1	0	0	0	2	0	0	0	1	0
197	1	0	1	0	1	1	0	1	0	0	1	0	1	1	0	0	1	0	2	1	2	0	0	2	0	0	1	2	1	1	2	1	1	1	0	1	1	0	1	1	0	0	0	0	0	1	0	2	0
198	1	0	1	0	0	0	2	2	0	0	0	0	0	0	0	0	0	1	0	1	2	0	0	2	0	0	2	2	0	0	0	2	1	2	1	2	2	0	1	1	0	0	0	2	0	0	0	2	1
199	0	0	2	0	1	2	1	1	1	0	1	0	0	0	0	0	2	0	2	1	2	0	0	2	1	1	1	2	0	2	1	1	1	2	0	2	2	0	0	2	0	1	1	1	1	2	0	0	2
200	0	0	0	0	0	0	1	1	1	0	0	1	2	1	0	0	0	0	1	0	0	1	1	1	1	1	0	2	2	0	2	0	0	1	1	2	1	0	0	1	0	1	1	2	0	0	0	2	2
201	0	0	1	0	0	1	0	1	1	0	1	0	1	1	0	0	2	2	1	1	1	1	0	2	0	0	1	2	2	1	1	1	1	1	1	1	2	0	0	2	0	0	0	1	0	0	0	2	1
202	0	0	1	1	0	1	1	1	1	0	1	0	1	0	1	1	1	1	2	0	2	0	0	2	1	1	0	1	1	1	0	0	0	2	0	2	1	0	0	1	0	1	1	1	1	1	0	1	2
203	0	0	1	1	0	2	2	2	0	0	0	0	0	0	0	0	2	2	1	1	2	1	0	2	0	0	1	1	2	0	0	1	0	1	1	1	2	0	1	1	0	0	0	1	0	0	0	1	1
204	0	0	0	0	0	0	1	1	2	0	0	1	1	0	0	0	0	0	0	1	0	0	0	2	0	0	1	1	2	0	1	1	0	2	2	2	1	0	0	2	0	1	1	2	1	1	0	0	2
205	0	0	1	0	0	0	1	1	1	1	1	0	0	0	0	0	1	0	2	0	2	1	1	1	1	1	1	1	0	1	1	1	1	1	0	2	1	0	0	2	0	0	0	1	0	0	0	0	1
206	0	0	1	0	0	1	1	2	0	0	0	0	0	0	0	0	1	0	1	2	1	0	0	2	0	0	2	2	2	2	0	2	2	1	1	2	0	0	1	1	1	1	1	2	0	0	0	1	1
207	0	0	0	0	0	0	2	2	0	0	2	0	0	0	0	0	2	0	2	0	2	1	0	2	0	0	1	1	1	1	0	1	1	1	0	2	2	0	1	1	0	0	2	2	1	0	0	2	0
208	0	0	1	0	0	1	2	2	0	0	2	0	1	1	0	0	2	1	2	1	2	1	0	2	0	0	2	2	0	2	1	0	0	1	1	2	2	0	0	2	0	1	1	1	1	1	0	1	1
209	0	0	0	0	0	0	1	1	1	0	1	0	1	0	0	0	1	1	2	1	2	1	0	2	0	0	1	1	1	0	1	0	0	2	0	2	1	0	0	2	0	0	1	2	1	0	0	2	1
210	0	1	1	0	1	2	1	1	1	1	1	2	2	0	1	1	1	0	1	1	2	0	0	2	0	0	0	1	1	1	1	2	2	2	0	2	1	0	1	1	0	1	1	2	1	0	0	1	1
211	0	0	0	0	0	0	1	2	0	0	1	0	0	0	0	0	2	1	2	1	2	0	0	2	0	0	2	2	0	2	0	1	1	2	0	2	1	0	0	1	0	1	1	2	0	1	0	2	0
212	0	0	0	0	0	0	1	1	1	0	0	1	2	1	0	0	2	2	2	0	2	1	1	1	1	1	2	2	0	1	2	1	1	2	1	2	1	0	1	1	0	1	1	1	1	1	0	2	0
213	0	0	1	1	0	1	1	2	0	0	0	1	1	1	0	0	1	1	2	1	2	1	0	2	0	0	1	1	0	2	1	2	1	1	0	2	1	0	2	0	0	0	0	2	0	0	1	1	0
214	1	0	1	1	0	2	2	2	0	0	1	1	1	1	0	0	0	0	0	1	0	0	0	2	0	0	1	1	2	0	1	2	1	0	0	2	1	1	0	1	0	0	0	2	0	1	0	0	1
215	0	0	2	0	0	1	2	2	0	0	1	0	0	0	0	0	2	2	2	1	2	0	1	1	0	0	1	2	2	2	0	1	1	1	0	2	2	0	0	2	0	0	0	1	0	1	0	1	1
216	0	0	2	0	1	2	0	1	0	0	0	0	0	0	0	0	2	2	1	0	1	1	0	2	0	0	2	2	1	0	1	2	2	0	0	1	1	0	1	1	0	0	1	2	1	0	0	2	0
217	0	0	1	1	0	1	1	1	1	1	0	1	2	1	0	0	1	1	1	1	2	0	2	0	0	0	2	2	1	1	2	1	1	1	0	1	1	0	1	1	0	0	0	1	0	1	0	1	1
218	1	0	0	1	0	1	1	1	0	0	1	1	1	0	0	0	0	0	1	0	0	0	0	2	1	1	0	1	1	0	0	1	1	1	0	1	1	0	1	1	0	0	0	2	0	0	0	0	2
219	0	0	1	1	0	2	1	2	0	0	0	0	1	0	0	0	0	0	0	1	1	1	0	2	0	0	1	1	0	1	0	0	0	2	0	2	1	1	1	1	1	0	1	1	1	1	0	0	2
220	0	0	1	0	0	0	2	2	0	1	0	1	1	0	0	0	1	1	1	1	2	0	1	1	1	1	1	2	0	1	1	0	0	2	0	2	1	0	0	1	0	0	1	2	0	1	1	2	0
221	0	0	1	0	1	1	2	2	0	0	0	2	2	1	0	0	1	0	1	0	1	0	2	0	0	0	2	2	1	1	1	1	2	2	1	2	1	0	2	0	0	0	1	1	1	1	0	2	1
222	0	0	0	0	0	0	1	1	1	0	1	1	2	1	0	0	0	0	2	0	1	1	1	1	1	1	1	1	2	0	1	1	1	0	0	0	1	0	0	2	0	0	0	1	0	1	0	1	1
223	0	0	2	1	0	1	2	2	0	0	1	0	0	0	0	0	2	1	2	1	2	1	0	2	0	0	1	1	0	1	0	1	1	1	0	1	2	0	1	1	0	1	0	0	1	0	0	2	0
224	0	0	1	0	0	1	1	1	1	0	1	0	1	1	0	0	1	1	1	1	0	1	0	2	0	0	2	2	0	2	1	1	1	1	0	1	1	0	1	1	0	0	0	1	0	0	0	1	1
225	0	1	1	0	0	1	1	0	1	0	0	0	1	0	0	0	1	1	2	0	2	0	0	2	0	0	1	2	1	1	0	0	0	1	0	1	2	0	0	1	0	1	0	0	2	1	0	2	0
226	0	0	2	1	0	2	0	0	2	0	0	1	1	0	1	1	2	1	2	1	2	0	1	1	1	1	0	1	1	1	1	1	1	0	0	0	1	0	1	1	0	0	0	1	0	1	0	2	1
227	0	0	2	0	0	0	1	1	0	0	0	0	0	0	0	0	1	1	2	0	2	0	0	2	1	1	2	2	1	1	1	1	1	2	0	2	1	0	1	1	0	0	0	2	1	1	0	0	2
228	0	0	2	0	0	2	2	2	0	0	0	1	0	0	0	0	1	0	2	0	2	0	0	2	0	0	1	1	1	1	0	2	2	2	0	2	0	0	1	1	0	0	1	2	0	0	0	1	2
229	0	0	1	1	0	2	1	1	1	0	0	0	1	1	0	0	1	1	1	0	1	0	0	2	0	0	2	2	1	1	2	0	0	1	0	2	0	0	1	0	0	1	0	1	0	0	0	1	2
230	0	0	1	1	0	1	1	1	2	0	0	1	2	1	0	0	2	0	2	0	2	0	1	1	1	1	1	1	1	2	0	1	1	2	0	2	1	0	1	0	0	1	1	2	1	0	0	2	0
231	0	0	2	1	0	2	1	1	1	1	1	0	0	0	0	0	1	1	1	1	2	1	0	2	0	0	0	2	1	1	1	2	2	1	0	2	2	0	0	2	0	0	0	2	0	1	0	2	0
232	0	0	1	0	0	1	2	2	1	0	1	1	2	1	0	0	0	0	2	1	2	0	0	2	0	0	1	1	1	1	1	1	1	1	0	2	0	0	1	0	0	0	1	1	1	0	0	1	1
233	0	1	2	0	0	1	1	1	2	0	0	0	2	2	0	0	1	0	0	1	1	1	0	2	0	0	1	1	1	1	1	0	1	1	0	2	1	0	0	1	0	0	0	0	0	1	0	0	2
234	0	0	1	0	1	1	0	1	0	0	0	1	2	1	0	0	0	0	2	0	2	0	0	2	0	0	1	2	2	1	1	1	1	1	0	1	0	0	1	1	0	1	1	2	1	0	0	2	1
235	0	0	1	0	1	1	1	1	1	0	0	0	0	0	0	0	2	1	1	1	1	0	0	2	0	0	0	2	1	0	1	1	1	1	0	2	2	0	1	1	0	0	0	2	0	1	0	2	0
236	0	0	0	0	0	0	1	1	1	1	1	0	0	0	0	0	2	1	0	2	1	0	0	2	0	0	1	1	1	1	1	2	2	1	0	0	2	0	1	1	0	1	1	2	2	2	0	2	0
237	0	0	2	0	1	2	1	1	1	0	0	0	0	0	0	0	1	0	2	1	2	1	1	1	1	1	2	2	0	2	0	0	0	1	1	2	1	0	0	1	0	1	1	2	1	1	0	2	1
238	0	0	1	2	0	2	2	2	0	0	0	1	1	0	0	0	1	0	1	1	1	1	0	2	0	0	0	1	2	0	1	1	1	1	1	1	1	0	1	1	0	1	1	2	1	1	0	1	1
239	1	0	1	0	0	0	1	1	1	0	0	0	1	1	0	1	0	1	0	1	2	1	0	2	0	0	0	1	1	1	1	1	1	2	0	2	1	0	1	1	0	1	0	1	0	1	0	1	1
240	0	0	1	0	0	1	1	1	1	1	1	2	2	2	0	0	1	0	0	1	1	0	1	1	0	0	2	2	0	2	0	0	0	2	0	2	1	0	2	0	1	0	2	2	1	0	0	2	1
241	0	0	1	0	0	1	2	2	0	0	2	0	0	0	0	0	1	1	1	1	2	0	0	2	0	0	1	2	1	2	0	1	1	1	0	2	1	0	1	2	1	0	0	2	0	0	0	1	1
242	1	0	2	0	1	2	1	1	1	0	1	0	0	0	0	0	0	0	1	0	1	1	0	2	0	0	2	2	1	1	1	2	1	2	0	1	1	0	2	0	0	0	0	1	1	1	1	0	1
243	0	0	2	0	1	1	2	2	0	0	1	0	0	0	0	0	2	1	2	1	2	1	1	1	1	1	2	2	0	1	1	0	0	2	1	2	2	0	2	1	0	0	0	1	0	0	0	2	1
244	1	0	2	0	0	2	1	1	1	0	1	0	0	0	0	0	2	2	0	2	2	1	0	2	0	0	1	1	0	1	0	2	2	2	0	2	0	0	2	0	0	2	2	2	2	1	0	1	1
245	0	0	2	0	1	2	1	1	1	0	0	0	0	0	0	0	1	1	1	0	1	1	0	2	0	0	1	2	2	1	2	1	1	1	0	1	0	1	1	0	0	0	1	1	1	0	0	1	2
246	0	0	2	1	0	1	2	2	1	0	1	1	1	0	0	0	2	2	1	1	2	2	0	2	0	0	2	2	0	2	0	1	1	1	0	1	1	0	0	2	0	0	0	1	0	1	0	0	2
247	1	0	1	1	1	2	1	1	1	0	1	1	2	1	0	0	1	0	2	1	2	0	1	1	1	2	1	2	0	1	0	0	0	2	0	1	2	0	1	1	0	0	2	2	0	0	0	1	1
248	0	0	0	0	0	0	1	1	2	0	0	0	0	0	0	0	0	0	2	0	2	1	0	2	0	0	2	2	0	1	2	2	2	0	0	0	1	0	1	1	0	0	1	2	1	0	0	2	0
249	1	0	1	0	0	0	2	2	2	0	0	0	1	0	0	0	0	0	2	1	2	0	0	2	0	0	2	2	1	1	2	1	1	1	1	2	1	1	1	1	0	0	0	1	0	0	0	0	2
250	0	0	1	0	0	0	1	1	1	0	0	0	1	0	0	0	2	1	2	0	2	1	1	1	0	0	2	1	1	1	1	1	1	1	0	1	1	0	2	0	0	0	0	0	0	0	0	0	2
251	0	0	2	0	0	1	0	1	1	0	0	0	1	1	0	0	2	2	2	1	2	1	0	2	0	0	2	2	1	2	1	1	1	1	1	2	1	0	2	0	0	1	1	2	1	0	0	1	0
252	0	0	1	0	1	1	1	2	0	0	1	0	1	0	0	0	1	1	1	1	2	0	0	2	0	0	2	2	0	1	1	1	1	1	0	1	1	0	0	2	0	0	0	2	0	1	0	0	2
253	0	0	1	1	0	1	0	0	2	0	0	1	2	1	0	1	1	1	1	1	2	0	0	2	1	1	2	2	0	2	1	1	1	1	1	1	1	0	2	0	0	1	1	1	1	1	0	1	1
254	0	0	2	0	0	2	2	2	0	0	0	0	0	0	0	0	1	1	2	0	2	0	0	2	0	0	1	2	1	1	1	2	1	0	0	1	2	0	0	2	0	0	0	2	0	0	0	2	1
255	0	0	2	1	0	1	2	2	1	0	0	0	2	0	1	1	1	0	2	0	2	0	0	2	1	1	2	2	0	2	1	2	1	1	0	2	2	0	0	2	0	0	0	2	0	0	0	1	0
256	0	0	2	1	1	2	2	2	0	0	0	0	0	0	0	0	1	1	2	0	2	0	0	2	0	0	1	2	0	1	2	1	0	1	1	1	2	0	0	2	0	0	0	1	0	1	0	1	1
257	0	0	1	0	0	0	1	2	0	0	0	1	2	1	0	0	1	2	1	1	2	1	1	1	1	1	1	2	1	2	0	1	1	1	0	1	1	0	0	0	0	0	0	2	0	0	1	1	1
258	0	0	2	0	1	2	1	2	0	0	1	0	1	1	0	1	1	1	1	1	1	0	0	2	0	0	2	2	1	1	1	1	0	1	1	1	2	0	1	1	0	0	0	2	0	0	0	0	2
259	0	0	2	0	1	1	0	1	0	0	0	0	1	1	0	0	0	0	0	1	2	1	0	2	0	0	1	1	0	1	1	1	1	1	0	1	2	0	0	1	0	0	0	2	0	1	0	2	0
260	0	0	2	2	1	2	2	2	0	0	0	0	1	1	0	0	1	1	2	0	1	0	0	2	0	0	1	1	1	1	0	1	0	2	1	2	2	0	0	1	0	0	2	2	1	0	0	2	1
261	0	0	1	2	0	2	2	2	2	0	0	0	1	1	0	0	0	0	0	1	0	1	1	1	0	1	2	2	2	1	1	1	1	1	1	1	1	0	0	0	0	0	0	0	2	2	0	1	1
262	0	0	0	0	0	0	0	0	1	0	0	1	1	1	0	0	0	0	0	1	1	1	1	2	0	0	1	1	1	1	1	2	2	0	0	1	2	0	0	2	0	0	0	1	0	0	0	2	0
263	0	0	2	0	0	1	0	1	1	0	0	0	2	2	0	0	0	0	0	1	0	0	0	2	1	1	1	1	1	1	1	1	1	2	1	2	2	0	1	1	0	0	0	1	0	0	0	0	2
264	0	0	2	0	0	1	1	1	2	0	0	0	2	2	0	1	0	0	2	1	2	1	1	1	1	2	2	2	0	1	1	1	1	0	0	0	2	1	0	1	0	0	0	2	1	1	1	1	0
265	0	0	2	1	0	2	1	1	1	0	0	0	1	1	0	0	1	0	2	1	2	0	1	1	0	0	2	2	1	2	0	1	1	1	0	2	2	0	0	2	0	0	0	2	1	1	0	0	2
266	0	0	1	0	0	1	2	2	0	0	2	1	1	0	0	0	2	2	1	1	1	0	0	2	1	1	1	0	2	0	0	1	1	2	0	2	1	0	2	0	1	0	0	1	0	0	0	2	0
267	0	0	1	0	0	1	1	2	0	0	0	1	1	0	0	0	1	1	0	1	1	1	0	2	0	0	1	1	0	1	0	2	2	0	0	1	2	0	2	0	0	0	1	2	1	0	0	2	0
268	0	0	0	0	0	0	1	1	1	0	0	0	2	1	1	1	0	0	0	1	0	0	0	2	0	0	1	2	1	1	0	2	1	0	0	1	2	0	1	1	0	0	0	1	0	0	0	1	1
269	0	0	1	0	0	0	2	2	0	0	0	1	1	1	0	0	2	2	0	2	0	0	0	2	0	0	1	2	1	1	1	1	1	0	0	2	1	1	1	0	0	1	0	1	0	1	0	0	2
270	0	0	2	1	0	2	1	1	1	0	0	0	1	1	0	0	0	0	1	1	2	0	1	1	0	0	0	1	1	1	0	1	1	1	1	1	1	0	1	1	0	0	0	2	0	1	0	1	1
271	0	0	2	0	0	1	1	2	0	0	0	0	0	0	0	0	2	2	1	1	2	0	0	2	0	0	0	2	1	0	1	0	0	1	0	0	1	0	0	2	0	0	0	1	0	0	0	2	1
272	0	0	2	0	1	2	0	0	2	0	0	0	1	1	0	0	0	0	1	0	0	0	0	2	0	0	1	2	0	1	2	1	1	1	0	1	0	1	0	0	0	1	2	2	1	0	0	0	1
273	0	0	2	0	0	1	1	1	1	0	1	1	1	0	0	0	2	1	0	1	1	0	0	2	0	0	2	2	0	2	0	1	1	1	0	2	2	0	1	1	0	1	1	2	2	2	0	1	1
274	0	0	2	1	0	2	0	2	0	0	1	1	2	2	0	0	1	1	1	0	2	1	0	2	0	0	2	2	0	1	2	1	1	1	1	1	1	0	0	1	0	1	1	2	2	0	0	2	0
275	1	0	2	0	0	0	2	2	2	0	0	0	1	1	0	0	2	1	2	1	2	0	0	2	0	0	2	2	0	1	1	2	2	2	0	2	2	0	1	1	0	0	0	2	0	1	0	1	1
276	0	0	1	0	0	1	1	1	1	1	2	0	1	0	0	0	1	0	2	0	2	1	0	2	0	0	1	2	0	2	0	1	2	1	0	1	0	1	0	0	0	0	0	2	0	1	0	1	1
277	0	0	2	0	1	1	2	2	0	0	0	1	2	0	0	0	1	1	0	1	1	1	0	2	0	0	1	1	1	1	0	1	1	1	0	1	0	1	1	0	0	0	1	1	0	2	0	0	2
278	0	1	2	0	1	2	2	2	0	0	1	0	1	1	0	0	2	2	1	1	2	0	1	1	0	0	2	2	1	2	0	1	1	1	0	1	1	0	1	2	1	1	1	1	0	0	0	2	0
279	0	0	1	1	0	2	2	2	0	0	0	0	1	1	0	0	2	1	2	0	2	0	0	2	1	1	2	2	0	2	1	2	2	2	1	2	1	1	0	1	0	1	1	1	1	1	0	0	1
280	0	0	0	1	0	1	0	1	1	0	0	0	0	0	0	0	1	1	1	1	1	0	0	2	1	1	2	2	0	2	1	2	1	0	0	1	1	0	1	1	0	1	1	2	1	0	0	2	0
281	0	0	1	0	0	0	1	1	0	0	1	1	1	0	0	0	0	0	1	0	1	0	0	2	1	1	1	2	0	1	2	2	1	0	0	1	2	0	0	2	0	0	0	0	2	2	0	2	0
282	0	0	1	1	0	1	1	2	0	0	1	0	0	0	0	0	1	0	1	0	1	1	0	2	0	0	2	2	0	2	0	0	0	2	0	2	2	0	0	1	0	1	0	1	0	0	1	2	0
283	0	0	1	1	0	2	2	2	0	0	1	1	2	1	0	0	0	0	1	1	1	0	0	2	0	0	1	1	1	1	0	1	1	1	1	1	1	0	2	0	0	0	0	1	0	1	0	2	0
284	0	0	0	0	0	0	0	1	1	0	0	1	0	0	0	0	1	1	0	0	1	0	0	2	0	0	0	1	1	0	0	1	1	0	0	0	2	0	0	2	0	0	0	1	1	0	0	2	0
285	0	0	1	1	1	2	1	1	1	0	0	0	0	0	0	0	1	0	2	1	2	1	0	2	0	0	0	2	0	1	2	1	0	2	2	2	0	0	1	1	1	0	0	2	0	0	0	0	2
286	1	0	1	0	0	0	2	2	0	0	1	0	1	1	0	0	0	0	1	0	0	0	0	2	0	0	2	2	1	1	1	1	2	1	0	2	1	0	0	2	0	0	2	2	1	0	0	2	1
287	0	0	0	1	0	1	1	2	0	0	1	1	1	0	0	0	1	1	1	0	2	1	0	2	0	0	2	2	1	1	0	1	1	1	0	2	1	0	1	1	0	0	0	2	1	2	0	2	0
288	0	0	1	2	0	2	1	1	1	0	0	0	0	0	0	0	0	0	2	1	2	1	0	2	0	0	0	1	0	0	1	1	1	1	1	2	2	0	0	2	0	0	0	2	0	1	0	1	1
289	0	0	2	1	0	1	1	1	1	0	0	0	1	1	0	0	1	0	1	2	1	0	0	2	1	1	2	2	0	2	0	1	0	2	2	2	1	0	1	1	0	1	1	2	1	0	0	2	0
290	0	0	2	1	0	2	1	1	1	0	1	0	1	1	0	0	2	0	0	1	2	0	0	2	0	0	1	2	1	1	2	1	1	1	0	2	1	0	0	2	0	1	1	1	1	1	0	2	2
291	1	0	1	0	0	1	1	1	1	0	1	0	2	0	1	1	2	1	1	1	1	0	0	2	0	0	2	2	0	2	0	1	0	1	1	1	2	0	0	2	0	1	1	2	1	1	0	2	2
292	0	0	0	0	0	0	1	1	1	0	1	0	0	0	0	0	2	2	1	0	1	0	0	2	1	1	1	1	0	2	1	2	2	0	0	1	1	0	1	1	0	0	0	2	0	1	0	1	1
293	0	0	1	0	0	1	0	0	2	0	0	0	0	0	0	0	1	0	1	1	1	0	0	2	0	0	1	1	1	0	1	1	2	1	0	2	1	0	0	0	0	0	1	1	0	1	0	1	1
294	0	1	1	0	0	1	1	1	0	1	2	1	1	0	0	0	0	0	1	0	2	0	0	2	0	0	1	1	0	1	1	2	1	1	0	2	1	0	0	1	0	0	0	1	0	0	0	2	0
295	0	0	2	0	0	1	1	1	1	0	0	0	0	0	0	0	2	2	1	1	2	1	1	1	1	1	2	2	0	2	0	1	1	1	0	2	1	0	2	0	0	0	1	1	1	1	0	1	1
296	0	0	1	1	0	2	2	2	0	1	1	1	2	1	1	1	2	0	2	0	2	0	0	2	1	1	2	2	1	0	1	0	0	2	0	2	1	0	1	1	0	0	1	2	2	0	0	2	0
297	1	0	2	0	0	1	2	2	0	0	1	0	1	1	0	0	0	0	0	1	2	2	1	1	1	1	2	2	1	2	0	1	2	2	1	2	1	0	0	0	0	0	1	2	1	0	0	2	0
298	0	0	2	0	1	1	0	0	1	0	1	0	0	0	0	0	1	0	2	1	2	0	1	1	0	0	1	1	2	0	1	1	1	1	1	1	1	0	2	0	1	0	0	1	0	0	0	1	0
299	0	0	0	0	0	0	2	2	1	0	0	1	1	0	0	0	1	1	1	0	2	1	1	1	1	1	2	2	1	1	1	0	0	2	0	2	1	0	2	0	0	0	1	2	1	0	0	2	0
300	0	0	1	0	0	1	1	1	1	0	0	2	2	0	0	0	1	0	1	0	1	1	1	1	1	1	1	2	1	2	0	1	1	0	0	1	2	0	0	1	0	0	0	1	0	0	0	1	1
301	1	0	2	0	0	1	0	1	0	0	1	0	1	1	0	0	0	0	0	1	0	0	2	0	0	0	1	1	1	1	0	0	0	1	1	2	1	0	1	1	0	1	0	0	1	0	0	2	1
302	0	0	0	1	0	1	0	0	2	0	0	1	1	0	0	0	2	0	1	0	2	1	1	1	0	1	2	2	1	1	2	0	0	2	0	2	1	0	0	2	0	0	0	1	0	1	0	1	1
303	0	0	1	0	1	2	0	1	1	0	0	0	0	0	0	0	0	0	1	0	0	0	1	1	0	0	1	2	2	1	1	1	0	2	1	2	2	0	1	1	1	0	0	2	1	0	0	0	2
304	0	0	2	0	0	1	0	0	2	0	0	0	1	1	0	0	0	1	0	1	2	0	0	2	0	0	1	2	0	1	2	1	1	1	0	2	1	1	0	1	0	1	1	2	1	1	0	1	1
305	0	0	0	0	0	1	0	1	0	0	0	0	0	0	0	0	1	1	1	1	1	1	0	2	0	0	1	1	2	0	1	1	1	1	0	1	1	0	0	0	0	0	1	1	0	2	0	0	2
306	0	0	2	0	2	2	1	1	1	0	0	0	0	0	0	0	1	0	0	1	1	2	1	1	1	1	0	2	1	1	1	2	2	1	1	2	1	0	1	1	0	0	0	0	0	0	0	1	1
307	0	0	1	0	0	1	0	0	1	0	0	0	1	0	0	0	1	2	2	0	2	0	0	2	0	0	0	1	0	1	1	1	0	1	0	1	0	0	2	1	1	2	2	2	2	1	0	1	1
308	0	0	1	0	1	2	0	1	1	0	1	0	0	0	0	0	2	1	1	0	2	0	0	2	0	0	2	2	1	1	2	1	2	1	0	2	2	0	0	2	0	0	0	2	0	2	0	0	2
309	0	0	0	0	0	1	0	1	0	0	0	0	0	1	0	0	1	1	0	1	2	1	0	2	0	0	2	2	1	1	1	2	2	1	1	1	2	0	0	1	0	0	0	0	0	1	0	1	1
310	0	0	0	1	0	1	2	2	0	0	0	0	0	0	0	0	1	1	1	1	2	1	1	1	0	0	1	1	0	1	0	0	0	2	1	2	1	0	0	1	0	0	0	0	0	0	0	1	0
311	0	0	0	1	0	1	1	1	1	1	1	0	1	2	0	0	2	0	2	1	2	1	1	1	1	1	2	2	0	2	0	1	1	0	0	1	0	2	0	0	0	0	1	2	1	0	0	1	1
312	0	0	2	0	2	2	1	1	2	0	0	1	1	0	0	0	1	0	2	1	2	0	1	1	1	1	2	2	0	2	0	1	1	1	1	1	1	0	1	2	1	1	1	2	2	0	0	0	1
313	0	0	1	0	0	0	1	1	2	0	0	0	1	1	0	0	2	1	1	1	1	1	0	2	0	0	2	1	1	1	0	0	0	1	1	1	2	0	1	1	1	0	0	2	0	1	0	0	2
314	1	0	1	0	0	0	2	2	0	0	0	0	0	0	0	0	1	1	1	0	2	0	0	2	1	1	2	2	0	1	2	2	2	2	0	2	2	0	0	2	0	0	1	1	1	1	0	1	2
315	0	0	1	1	0	1	1	2	0	0	0	0	1	1	0	0	2	1	2	0	2	0	0	2	0	0	1	1	1	1	0	2	2	2	1	2	1	1	1	1	0	0	0	2	1	2	0	1	1
316	0	0	1	0	0	0	2	2	0	0	2	0	0	0	0	0	2	0	0	1	2	0	0	2	0	0	1	1	1	1	0	0	0	2	0	2	1	0	1	1	0	1	0	1	1	1	0	1	1
317	0	0	2	1	1	2	1	2	0	0	1	0	2	1	1	1	2	1	1	0	2	1	0	2	0	0	1	1	1	1	0	0	2	0	0	1	2	0	0	2	0	0	1	2	2	0	0	2	0
318	0	0	0	0	0	0	1	1	1	0	0	0	0	0	0	0	1	1	2	0	2	2	1	1	1	1	0	1	0	0	1	0	0	2	0	2	0	0	1	1	0	1	0	1	1	1	0	1	1
319	0	0	2	0	0	1	0	0	2	0	0	0	1	1	0	0	1	1	0	1	1	0	1	1	0	0	1	2	1	1	1	1	0	2	1	2	1	1	1	1	1	0	0	0	0	0	0	0	2
320	0	0	1	1	0	1	2	2	0	0	1	0	2	2	0	1	0	0	1	1	1	0	0	2	0	0	1	1	1	1	0	2	1	0	0	2	2	0	1	1	0	1	1	2	1	0	1	1	0
321	0	0	2	1	0	2	0	1	1	0	1	0	1	1	0	0	2	0	2	0	2	0	0	2	0	0	1	1	0	1	2	2	1	1	1	1	1	0	0	2	0	0	0	2	1	0	0	1	2
322	0	0	1	1	1	2	1	1	1	0	1	0	1	0	1	1	0	0	0	1	1	0	0	2	0	0	2	2	2	2	0	1	1	0	0	1	0	0	1	0	0	1	0	1	1	1	0	2	0
323	0	0	2	0	1	1	2	2	0	0	1	0	0	0	0	0	1	0	2	1	2	1	0	2	0	0	1	2	0	2	0	2	1	0	0	1	2	0	1	1	1	0	0	2	0	0	0	0	2
324	0	0	2	0	0	1	1	1	1	0	1	1	1	0	0	0	2	0	1	1	2	0	0	2	0	0	1	1	1	1	1	1	2	1	0	1	1	0	1	1	0	0	0	2	0	0	0	2	1
325	0	0	2	0	0	1	2	2	1	0	0	0	0	0	0	0	1	1	1	0	2	1	1	1	0	0	1	2	1	1	2	2	1	0	0	1	2	0	0	2	0	0	0	2	0	0	0	1	1
326	0	0	1	0	0	1	1	1	1	0	0	0	2	2	0	1	1	1	1	1	1	1	0	2	0	0	1	2	1	1	2	2	1	2	2	2	1	0	2	0	0	1	1	2	1	0	0	1	1
327	0	0	1	1	0	1	2	2	0	0	1	2	2	2	0	0	1	1	1	2	1	1	0	2	1	1	1	2	1	1	0	2	1	0	0	1	1	0	1	1	0	0	0	1	0	1	0	1	1
328	0	0	2	0	2	2	2	2	0	0	1	1	2	1	0	0	1	1	0	0	0	0	1	1	0	0	2	2	0	2	1	1	1	2	0	2	1	1	0	1	0	0	0	2	1	0	0	2	0
329	0	0	0	1	0	1	1	2	0	0	0	1	1	0	0	1	1	1	1	1	2	0	1	1	1	1	0	2	2	1	2	1	0	1	0	1	1	0	1	0	0	0	0	2	0	0	0	1	1
330	1	0	1	0	0	1	2	2	0	0	0	0	0	0	0	0	1	0	1	0	1	0	0	2	0	0	2	2	1	1	1	1	1	0	0	2	1	0	1	1	0	0	0	1	0	0	0	1	1
331	0	0	1	1	0	2	1	2	1	0	0	2	2	0	1	1	1	0	1	1	2	1	0	2	0	0	2	2	1	2	1	1	1	1	0	1	0	1	0	0	0	0	0	2	1	1	0	1	1
332	0	1	2	0	0	1	0	1	2	0	0	0	0	0	0	0	0	0	0	1	0	0	1	1	0	0	2	2	0	2	0	1	1	1	1	2	1	0	2	0	0	0	0	1	0	0	0	1	1
333	0	0	1	1	0	1	1	1	1	0	0	1	1	0	0	0	1	1	1	0	2	0	0	2	0	0	2	2	1	0	2	1	1	2	0	2	0	0	1	1	1	0	0	1	0	1	0	2	0
334	1	0	0	0	0	0	2	2	0	0	0	0	0	0	0	0	1	0	1	1	1	1	0	2	0	0	2	2	0	2	0	1	0	1	0	1	1	0	1	1	0	1	1	2	0	1	0	1	1
335	1	0	0	0	0	0	2	2	0	0	0	1	2	1	1	1	1	0	1	0	2	0	1	1	1	1	1	1	2	1	0	0	0	2	0	2	1	1	0	0	0	0	1	1	0	1	1	1	0
336	0	0	2	0	0	1	2	2	0	1	0	1	1	0	0	0	1	0	2	0	2	1	0	2	1	1	1	2	1	1	0	2	2	0	0	1	2	0	1	1	0	0	0	1	0	0	1	1	0
337	0	0	0	1	0	1	1	1	2	0	0	1	2	1	0	1	1	1	1	1	1	1	0	2	0	0	1	1	1	1	1	2	2	1	1	2	2	0	0	2	0	0	1	2	0	0	0	1	1
338	0	0	0	0	0	0	2	2	0	0	0	1	1	0	0	0	1	0	1	0	1	0	0	2	1	1	1	1	1	1	0	0	1	0	0	2	0	1	0	0	0	0	0	2	0	1	0	2	0
339	1	0	1	0	0	1	1	2	0	0	1	0	0	0	0	0	1	1	1	1	1	0	0	2	0	0	2	2	0	2	1	1	0	2	1	2	1	0	0	1	0	1	2	2	1	0	0	0	2
340	0	0	1	1	0	1	0	0	2	0	0	1	1	0	0	0	0	0	1	0	1	0	0	2	1	1	1	2	0	2	1	2	1	1	0	2	1	0	0	1	0	0	0	2	1	1	0	1	1
341	0	0	1	0	1	1	2	2	0	0	0	0	1	1	0	0	0	0	1	1	1	0	1	1	0	0	1	1	1	1	1	2	1	1	1	2	1	0	0	1	0	0	0	2	0	1	0	0	2
342	0	0	2	0	1	2	1	1	0	0	0	1	1	0	0	0	0	0	1	0	0	1	1	1	1	1	2	2	1	1	2	0	0	2	0	2	0	0	2	0	0	0	0	2	0	0	0	1	1
343	0	0	2	2	1	2	2	2	0	0	0	0	1	1	0	0	0	0	1	1	1	0	1	1	0	0	1	1	1	2	0	1	1	1	1	1	1	0	1	0	0	0	0	0	0	1	0	1	1
344	0	0	1	0	0	0	1	1	1	0	0	2	2	1	0	0	0	0	0	2	0	0	0	2	1	1	1	2	0	1	0	1	1	2	1	2	0	0	2	1	1	0	0	1	0	0	0	2	0
345	0	0	1	0	1	1	2	2	0	0	2	0	2	0	1	1	1	1	0	1	2	1	1	2	0	0	0	2	1	1	1	1	1	0	0	1	1	1	0	1	0	1	1	2	1	1	0	0	2
346	0	0	1	1	0	1	1	1	1	0	1	0	1	1	0	0	0	0	0	1	0	0	0	2	1	1	1	2	0	1	2	2	1	2	0	2	1	0	2	1	1	0	0	2	0	1	0	1	1
347	1	0	1	0	1	1	0	0	1	0	0	0	0	0	0	0	1	1	1	1	2	0	0	2	1	1	1	2	1	1	1	0	0	2	1	2	1	0	2	1	1	1	1	1	1	1	0	2	1
348	0	0	2	1	1	2	1	1	1	0	0	0	0	0	0	0	2	1	1	0	1	0	1	1	0	0	1	1	1	1	0	1	2	1	0	1	1	0	0	2	0	0	0	1	0	1	0	0	0
349	0	0	1	0	1	1	2	2	0	1	1	0	1	1	0	0	1	0	1	1	1	0	0	2	1	1	2	2	0	2	1	0	0	1	1	1	1	1	0	1	0	0	1	2	0	0	0	2	1
350	0	0	2	1	0	2	1	2	0	0	1	0	0	0	0	0	1	1	1	0	2	1	0	2	0	0	1	1	1	1	1	2	1	1	1	2	1	1	0	1	0	0	0	2	0	1	0	2	0
351	0	0	2	0	0	2	1	1	1	0	1	0	0	0	0	0	1	1	0	0	1	0	0	2	0	0	2	2	1	2	0	2	1	1	1	2	1	0	2	0	0	0	0	0	0	0	0	1	1
352	0	1	1	0	1	1	1	1	1	0	0	1	1	0	0	0	1	1	2	0	1	1	0	2	0	0	1	1	2	0	0	2	1	1	0	2	2	0	0	1	0	1	1	1	1	2	0	2	1
353	0	0	1	0	0	1	0	0	2	0	0	0	0	0	0	0	2	1	1	0	2	1	0	2	1	1	2	2	0	2	0	1	0	2	0	2	1	0	2	1	1	0	1	2	2	0	0	0	2
354	0	0	1	1	0	1	1	1	1	0	1	0	1	1	0	1	1	1	1	1	1	1	0	2	0	0	2	2	0	2	0	1	0	1	0	1	2	0	0	2	0	0	0	2	1	0	0	2	1
355	0	0	1	0	1	1	0	1	1	0	1	0	1	1	0	0	0	0	2	0	2	1	1	1	0	0	2	2	0	2	1	2	1	2	0	1	2	0	0	1	0	0	0	1	0	1	0	1	1
356	0	1	1	0	1	1	2	2	0	0	0	0	1	1	0	0	0	0	0	0	0	0	1	1	1	2	2	2	0	2	0	0	1	0	0	2	1	1	0	1	0	1	0	0	1	0	0	1	1
357	0	0	1	1	0	2	1	1	1	0	1	0	0	0	0	0	2	1	1	1	1	1	0	2	0	0	2	2	0	2	0	1	1	1	0	1	1	1	1	1	1	0	0	2	1	0	0	2	1
358	0	0	2	0	1	2	2	2	0	0	0	0	1	1	0	0	2	1	2	0	2	1	0	2	0	0	1	2	1	1	1	1	1	2	1	2	1	0	1	0	0	0	0	1	0	0	0	2	1
359	0	1	1	0	0	1	0	1	0	0	1	0	1	1	0	0	2	2	1	1	2	1	0	2	1	1	0	0	1	1	0	2	2	1	1	1	1	0	1	1	0	2	2	2	2	0	0	2	0
360	0	0	1	0	0	0	1	2	0	0	1	0	1	1	0	0	1	1	1	2	1	0	0	2	1	1	0	2	2	0	2	2	2	1	0	1	2	1	0	2	1	0	0	0	1	1	0	0	2
361	0	0	1	0	0	1	1	2	0	0	0	0	1	1	0	0	0	0	0	1	0	0	1	1	0	0	1	2	1	1	1	1	1	2	0	2	1	0	1	0	0	0	2	2	1	0	0	2	0
362	1	0	1	0	0	0	2	2	0	0	1	0	0	0	0	0	1	1	2	0	2	0	0	2	0	0	2	2	0	2	0	2	2	1	0	0	2	0	0	2	0	0	0	2	0	1	0	2	0
363	0	1	2	0	1	2	1	2	0	0	1	2	2	2	0	0	1	1	1	0	1	1	0	2	0	0	1	2	1	1	1	1	1	1	0	1	1	0	0	1	0	0	0	1	0	1	0	1	1
364	0	0	2	0	0	0	0	1	1	0	0	1	1	0	0	0	1	0	2	1	2	1	1	1	1	1	1	1	0	1	0	0	0	2	0	2	2	1	0	1	0	0	2	2	1	0	0	1	1
365	0	0	1	0	0	1	1	2	0	0	0	1	1	0	0	0	0	0	0	1	0	0	0	2	0	0	2	2	0	2	0	1	1	2	0	2	2	0	0	2	0	0	0	2	0	1	0	2	1
366	0	0	2	1	0	2	1	1	0	1	1	1	2	1	0	1	0	0	2	1	2	0	0	2	0	0	1	2	0	1	2	1	1	1	1	1	2	0	2	0	0	0	0	2	0	0	0	2	1
367	0	0	1	0	0	1	2	2	0	0	1	0	0	0	0	0	1	0	1	0	1	0	1	1	0	0	2	2	0	2	0	2	2	1	0	1	1	0	1	1	0	0	0	2	0	2	0	2	1
368	0	1	1	0	0	0	1	2	0	0	1	0	1	1	0	0	0	0	2	1	2	0	1	1	0	0	1	1	0	0	1	1	1	1	0	1	1	0	1	1	0	0	0	2	0	0	0	0	1
369	1	0	1	1	0	1	2	2	0	0	0	0	1	1	0	0	0	0	0	1	0	1	0	2	0	0	1	1	1	1	1	0	1	1	0	2	2	0	1	1	0	1	2	2	1	0	0	2	1
370	0	0	1	0	0	1	1	2	0	0	1	0	0	0	0	0	1	0	1	1	2	1	1	1	1	1	2	2	1	1	1	1	1	2	0	2	1	0	1	2	1	1	1	2	1	0	0	1	1
371	1	0	2	1	1	2	0	0	2	0	0	0	1	1	0	0	2	0	1	0	2	1	0	2	0	0	1	2	1	1	2	1	0	2	1	2	1	0	1	2	1	1	1	2	1	1	0	1	1
372	0	0	2	0	1	2	2	2	0	0	0	0	0	0	0	0	0	0	1	1	2	0	0	2	0	0	1	1	0	1	2	2	2	0	0	0	1	0	1	2	1	0	1	1	1	0	0	2	0
373	0	0	1	0	1	2	1	2	1	0	0	0	1	1	0	0	0	0	2	0	2	0	0	2	0	0	1	2	1	1	1	2	1	0	0	1	0	1	0	0	0	0	1	2	0	1	0	0	1
374	0	0	1	1	0	1	2	2	0	0	0	0	1	1	0	0	0	0	1	0	1	0	0	2	0	0	1	1	2	0	1	2	2	1	1	2	1	0	1	2	1	0	0	1	0	1	0	1	2
375	1	0	2	0	1	2	1	1	0	1	2	0	0	0	0	0	2	0	1	1	2	0	0	2	1	1	1	2	1	1	2	1	1	0	0	1	2	0	0	2	0	0	0	2	0	1	0	2	0
376	0	0	1	0	0	1	1	1	1	0	0	0	0	0	0	0	2	2	1	1	2	0	0	2	0	0	2	2	1	2	1	2	2	1	0	1	2	0	0	2	0	0	0	1	0	0	0	1	1
377	0	0	1	0	0	0	2	2	0	0	1	0	0	0	0	0	0	0	0	1	0	0	0	2	0	0	0	0	1	1	0	1	1	1	0	1	0	0	2	0	1	1	0	1	0	0	0	0	2
378	0	0	1	0	0	1	0	1	2	0	0	1	1	0	1	1	0	0	1	1	1	0	0	2	0	0	2	2	0	1	2	1	1	2	1	1	2	1	0	1	0	0	0	1	0	1	0	1	1
379	0	0	1	0	1	1	1	1	1	0	1	0	1	1	0	0	2	1	1	0	2	1	1	1	1	1	1	1	1	1	0	2	2	2	1	2	1	0	0	2	0	1	1	1	1	2	0	1	0
380	0	0	0	1	0	1	0	0	2	0	0	0	0	0	0	0	2	1	0	1	1	0	0	2	0	0	1	1	2	0	0	1	1	1	1	1	1	0	2	0	0	0	0	2	0	2	0	2	0
381	0	1	2	0	1	1	0	0	2	0	0	0	0	0	0	0	2	2	1	0	1	1	0	2	0	0	1	1	1	1	1	1	1	0	0	1	1	0	0	1	0	0	0	1	1	1	0	1	1
382	0	0	2	0	2	2	1	2	1	0	0	0	1	1	0	0	2	0	2	0	2	0	1	1	0	0	1	1	1	1	0	0	0	2	1	2	1	0	1	1	0	0	0	2	1	1	0	0	2
383	0	0	1	0	0	1	0	0	1	0	0	0	0	0	0	0	2	2	1	0	1	1	0	2	0	0	1	0	2	0	0	1	0	1	1	1	2	0	0	2	0	0	0	2	0	2	0	1	1
384	0	0	1	0	0	1	1	1	2	0	0	0	1	1	0	0	2	1	1	0	2	1	0	2	0	0	0	0	1	0	1	1	1	1	0	1	2	0	1	1	0	0	0	2	0	0	0	0	1
385	0	0	1	0	1	1	1	2	0	0	0	0	0	0	0	0	1	1	1	0	2	0	0	2	0	0	1	1	0	1	0	0	0	1	0	0	2	0	0	2	0	0	1	1	1	0	0	0	2
386	0	0	2	0	1	2	1	2	0	0	1	1	1	0	0	0	0	0	1	1	1	0	0	2	0	0	1	1	1	1	0	2	2	0	0	0	1	0	1	2	1	0	0	1	0	0	0	1	1
387	0	0	1	0	0	1	1	2	0	0	0	0	0	0	0	0	0	0	1	0	2	1	1	1	1	1	0	1	2	0	1	0	0	2	0	2	2	0	0	2	0	2	2	2	2	1	0	2	0
388	0	0	2	0	1	2	2	2	1	0	1	1	1	1	0	0	1	0	1	1	1	1	0	2	0	0	1	2	1	1	2	2	1	2	1	2	1	0	1	1	0	0	0	1	0	1	0	1	1
389	1	0	1	1	0	1	1	1	1	1	0	0	0	0	0	0	1	0	2	1	2	2	0	2	0	0	2	2	0	1	1	1	0	2	2	2	2	0	2	0	0	0	0	2	0	2	0	2	0
390	0	0	2	0	0	1	2	2	0	0	1	1	2	1	0	0	1	1	0	0	1	0	0	2	0	0	1	1	2	1	0	1	2	0	0	2	1	0	2	0	0	0	1	2	0	0	0	2	2
391	1	0	0	0	0	0	2	2	0	0	2	0	0	0	0	0	2	0	2	0	2	1	1	1	1	1	1	2	0	2	0	2	2	0	0	0	2	0	2	0	0	1	1	2	1	0	0	1	1
392	1	0	2	2	1	2	2	2	1	0	0	0	1	1	0	0	2	1	1	0	1	0	0	2	0	0	1	2	1	1	0	0	0	2	0	2	2	0	2	1	0	1	1	2	1	0	0	1	1
393	1	0	0	0	0	0	0	1	1	0	0	0	1	1	0	0	2	0	2	1	2	0	1	1	1	1	1	1	2	1	0	1	2	1	0	2	1	1	0	1	0	0	0	1	0	0	0	1	1
394	0	0	2	1	0	2	2	2	1	0	0	0	1	1	0	0	0	0	1	1	1	0	0	2	0	0	1	0	2	0	0	1	1	2	0	2	1	0	2	0	0	0	0	2	0	1	0	1	0
395	0	0	1	0	0	1	2	2	0	0	1	0	0	0	0	0	0	0	2	1	2	0	0	2	0	0	0	2	2	0	2	0	0	2	1	2	1	1	1	1	1	0	0	2	0	1	0	2	1
396	0	0	0	0	0	0	0	1	0	0	0	1	1	0	0	0	1	0	1	1	2	1	0	2	0	0	1	2	1	0	2	1	1	1	1	2	1	0	1	1	0	0	1	1	1	1	0	2	1
397	0	0	0	0	0	0	2	2	0	0	0	1	1	2	0	0	1	0	2	0	2	1	0	2	0	0	0	1	2	0	1	1	2	2	1	2	2	1	0	0	0	0	0	2	0	1	0	2	1
398	0	0	0	1	0	1	1	1	1	0	0	0	0	0	0	0	1	1	2	0	1	0	1	1	0	0	0	1	1	1	0	2	2	1	1	1	1	0	0	2	0	1	1	2	1	1	0	1	1
399	0	0	1	1	0	1	1	1	1	1	2	0	0	0	0	0	1	1	1	1	2	0	0	2	0	0	0	1	1	0	0	1	1	2	0	1	2	0	0	2	0	0	0	0	0	0	0	2	0
400	1	0	2	1	0	1	2	2	0	0	2	0	1	1	0	0	0	0	2	0	2	1	0	2	0	0	2	2	0	2	1	1	0	1	0	1	1	0	1	1	0	0	0	1	0	0	0	1	1
401	0	0	2	2	1	2	1	0	1	0	0	1	1	1	0	0	1	1	0	2	1	1	0	2	0	0	0	2	1	0	1	0	0	2	1	2	0	0	2	1	1	0	0	0	0	0	0	2	0
402	0	0	2	0	1	2	2	2	0	0	2	1	2	0	0	0	1	1	2	0	2	0	0	2	0	0	2	2	0	2	0	0	1	1	0	2	0	0	2	0	1	1	1	1	1	1	0	0	2
403	0	0	1	0	0	1	2	2	0	0	0	1	2	1	0	1	1	0	1	0	1	0	0	2	0	0	2	2	1	0	2	2	1	1	0	1	1	0	0	1	0	0	0	1	0	1	0	2	0
404	1	0	1	1	0	2	1	1	1	1	1	0	0	0	0	0	2	1	2	1	1	0	0	2	1	1	1	1	1	1	0	2	2	0	0	1	0	1	0	1	0	0	1	1	0	1	0	1	1
405	0	0	2	1	0	2	0	0	2	0	0	0	2	2	0	0	2	0	2	0	2	1	0	2	0	0	2	2	0	2	0	1	1	1	0	2	0	1	0	1	0	0	0	1	0	0	0	1	1
406	0	1	1	0	0	1	1	1	1	0	0	1	2	1	0	0	0	0	0	1	1	1	0	2	0	0	2	2	0	2	0	1	1	2	0	2	1	1	0	1	0	0	0	2	1	0	0	1	1
407	0	0	1	1	1	2	1	2	0	0	1	0	0	0	0	0	1	0	0	1	1	0	1	1	1	1	2	2	0	2	1	2	1	0	0	1	1	0	0	2	0	0	0	2	0	1	0	2	1
408	0	0	0	0	0	0	2	2	0	0	0	0	0	0	0	0	2	1	2	0	2	1	0	2	0	0	0	1	1	0	0	0	0	1	0	2	0	1	0	1	0	0	0	2	0	2	0	1	1
409	0	0	1	0	0	1	0	0	2	0	0	0	1	1	0	0	0	1	2	0	2	0	0	2	0	0	1	1	1	1	1	0	2	0	0	1	1	1	1	1	1	2	2	2	1	1	0	0	2
410	0	0	1	0	0	0	1	1	1	0	0	0	0	0	0	0	0	0	1	1	2	1	0	2	0	0	2	2	0	2	1	1	1	0	0	1	1	0	2	0	0	0	1	2	0	0	0	2	0
411	1	0	0	0	0	0	1	1	1	1	0	0	0	0	0	0	0	0	2	1	2	1	1	1	1	1	1	1	1	1	0	1	1	1	0	2	1	0	2	0	0	1	0	1	0	0	0	1	1
412	0	0	2	0	1	2	1	1	2	0	0	0	1	1	0	0	0	1	1	0	1	0	1	1	0	0	1	2	1	1	1	1	1	2	1	2	1	1	0	2	0	0	0	0	1	1	0	2	0
413	1	0	1	1	0	1	1	1	2	0	0	1	0	0	0	0	2	0	2	0	2	1	0	2	1	1	2	2	0	2	0	2	2	1	0	1	1	0	1	1	0	1	1	1	1	0	1	1	0
414	0	0	1	0	0	0	2	2	1	0	1	1	1	1	0	0	1	0	1	0	1	1	1	1	0	0	2	2	0	2	0	0	1	1	0	1	2	0	0	1	0	1	1	2	0	1	0	0	2
415	0	0	2	1	0	1	1	2	0	1	0	1	1	0	0	0	2	2	0	2	0	1	0	2	0	0	0	0	1	1	0	1	0	2	2	2	1	0	1	0	0	0	0	2	1	1	0	1	1
416	0	0	1	0	0	1	0	0	2	0	0	0	1	1	0	0	1	1	2	0	2	1	0	2	0	0	2	2	0	2	0	1	1	2	1	2	1	0	2	0	0	0	1	2	1	0	0	1	2
417	0	0	0	0	0	1	1	1	1	0	0	0	0	0	0	0	1	0	1	1	2	0	1	1	2	2	1	1	1	1	1	1	1	1	0	1	2	0	0	2	0	0	0	1	0	1	0	1	1
418	1	0	2	1	0	1	0	0	2	0	0	0	1	1	0	0	1	0	1	1	1	0	0	2	0	0	2	2	0	2	0	1	1	1	0	1	1	0	1	1	0	1	1	2	1	0	0	1	1
419	0	0	1	1	0	2	1	1	1	0	0	2	2	0	0	0	1	1	1	1	1	0	0	2	0	0	1	1	1	1	0	0	1	1	0	1	1	0	1	1	0	0	0	0	0	1	0	1	1
420	0	0	1	2	0	2	1	1	1	0	0	1	1	0	0	0	0	0	0	0	1	2	1	1	1	1	2	2	2	2	0	2	2	2	0	2	1	1	1	1	0	0	1	1	1	0	0	1	1
421	0	1	2	0	0	1	1	1	1	0	0	1	1	0	0	0	0	0	2	1	2	1	0	2	0	0	2	2	0	1	1	1	0	2	1	2	1	1	1	1	0	0	1	2	2	0	0	1	1
422	1	0	2	0	1	2	1	1	1	1	1	0	0	0	0	0	1	0	1	1	2	1	1	1	1	1	0	1	1	1	0	1	1	1	0	2	2	0	0	1	0	1	1	2	1	0	0	1	1
423	1	1	1	0	0	1	1	1	1	0	0	1	1	0	0	1	1	1	1	0	2	0	0	2	0	0	1	1	1	1	1	1	1	1	1	1	1	0	0	1	0	0	1	2	1	0	0	1	2
424	0	0	2	1	0	1	0	0	1	0	0	1	1	0	0	1	1	1	1	1	1	0	1	1	0	0	2	2	0	1	1	0	0	2	1	2	2	1	0	2	1	1	1	2	0	0	0	1	2
425	1	0	1	0	0	1	2	2	0	0	0	1	2	1	0	0	1	1	0	1	2	0	0	2	0	0	2	2	2	1	1	1	0	2	2	2	1	0	0	1	0	0	0	2	1	0	0	2	0
426	0	0	2	1	1	2	1	1	1	1	1	0	2	2	0	1	1	0	1	1	2	1	0	2	0	0	1	2	0	2	0	1	1	1	1	1	1	0	0	1	0	0	0	0	0	1	0	2	1
427	0	0	2	0	2	2	2	2	0	0	0	0	0	0	0	0	0	1	0	1	2	0	0	2	1	1	1	1	0	1	1	0	0	2	0	2	1	0	1	0	0	0	0	2	0	2	0	0	2
428	0	0	2	0	0	1	2	2	0	0	0	0	1	1	0	0	1	1	1	0	2	0	0	2	2	2	2	2	0	1	1	0	1	1	0	1	1	0	2	0	0	0	0	2	0	1	0	2	0
429	1	0	1	0	0	1	2	2	0	0	0	0	0	0	0	0	1	0	1	1	2	1	0	2	0	0	0	2	2	0	2	1	1	1	0	2	2	1	0	1	0	0	0	2	0	1	0	0	2
430	0	0	0	0	0	1	0	0	2	0	0	1	2	1	0	1	1	1	1	1	1	1	0	2	1	1	2	2	1	1	1	0	1	1	0	1	2	0	1	1	1	0	1	2	1	0	1	1	0
431	0	0	2	0	0	1	1	1	1	0	0	0	0	0	0	0	2	1	2	0	2	0	0	2	0	0	1	0	2	0	0	0	0	2	0	2	1	1	0	0	0	0	1	2	1	0	0	1	1
432	0	0	2	0	1	1	2	2	0	0	1	0	0	0	0	0	0	0	0	1	0	0	1	1	0	0	2	2	0	2	1	2	2	1	0	1	1	0	0	1	0	0	1	2	2	0	0	1	1
433	1	0	2	0	0	1	1	2	0	1	0	0	0	0	0	0	0	0	1	0	2	1	1	1	1	1	1	1	1	1	0	1	2	2	1	2	1	1	0	0	0	1	1	1	1	2	0	0	2
434	0	0	1	1	1	2	1	1	1	0	1	1	2	1	0	1	0	0	1	0	2	0	0	2	0	0	1	1	2	0	1	0	0	2	1	2	1	1	0	1	0	1	2	2	0	1	0	2	1
435	0	0	1	0	0	2	1	1	1	1	1	0	1	1	0	0	1	1	1	1	1	0	1	1	1	1	2	2	0	2	1	0	0	2	2	2	1	0	1	2	1	1	1	1	1	2	0	2	1
436	0	0	1	0	0	0	2	2	0	0	0	1	2	2	0	0	2	1	1	0	1	0	0	2	0	0	1	2	1	1	1	2	2	1	0	1	1	0	0	1	0	0	0	1	0	1	0	2	0
437	0	0	1	1	0	1	0	1	1	0	0	0	0	0	0	0	0	0	2	0	1	0	0	2	0	0	1	2	2	0	2	1	1	1	1	1	2	0	0	2	0	1	2	2	1	0	0	1	1
438	0	0	1	1	0	1	1	1	1	0	0	0	2	2	0	0	0	0	0	1	1	0	1	1	1	1	2	2	0	2	0	1	1	2	0	2	1	0	0	0	0	0	1	2	1	0	0	2	1
439	1	0	1	0	1	1	2	2	0	0	0	1	1	0	0	0	0	0	1	1	2	0	0	2	0	0	2	2	0	2	0	1	1	1	0	1	1	0	0	1	0	0	0	2	0	1	0	2	1
440	0	0	2	0	0	2	1	1	1	0	0	0	1	1	0	0	1	1	0	1	2	0	0	2	0	0	1	1	2	0	1	1	1	1	0	1	2	0	0	1	0	0	0	2	0	1	0	1	1
441	0	0	1	1	0	2	1	1	1	0	1	0	2	2	0	0	2	2	1	0	1	0	0	2	2	2	1	1	2	0	1	1	1	2	1	2	1	1	1	0	0	0	0	2	0	1	0	1	1
442	0	0	1	1	0	1	2	2	0	0	0	0	0	0	0	0	1	0	2	1	2	0	0	2	0	0	1	1	1	1	0	1	1	1	0	1	2	0	0	2	0	1	0	0	1	0	0	1	1
443	0	0	1	0	1	1	1	2	1	0	0	0	1	1	0	0	2	0	1	0	1	0	1	1	2	2	1	1	1	1	1	1	1	2	0	2	1	0	1	1	0	2	2	2	2	1	0	2	0
444	0	0	1	1	0	1	0	1	1	0	1	0	0	0	0	0	0	0	0	1	0	0	0	2	0	0	1	2	0	1	2	2	1	0	0	0	1	1	1	1	0	1	0	0	1	0	0	2	0
445	0	0	1	1	0	1	0	0	1	0	0	0	0	0	0	0	2	1	2	0	2	0	0	2	0	0	2	2	0	2	1	2	1	2	0	1	1	0	2	0	0	0	1	1	0	1	0	2	0
446	0	0	2	1	0	1	2	2	0	0	2	1	2	1	0	0	1	1	0	1	0	0	0	2	0	0	1	2	0	1	2	1	0	2	1	2	1	0	2	0	0	1	1	1	1	2	0	0	2
447	0	0	2	0	1	2	1	1	1	0	1	0	0	0	0	0	1	0	0	1	2	0	1	1	1	2	1	2	0	1	2	1	1	1	0	1	0	1	0	1	0	0	1	1	1	1	0	2	0
448	0	0	1	0	0	1	1	2	0	0	0	0	2	1	0	0	2	2	2	0	2	0	1	1	0	0	0	1	0	0	1	0	0	1	0	2	2	0	0	2	0	0	0	1	0	0	0	0	2
449	0	0	0	0	0	0	1	2	0	0	0	0	0	0	0	0	2	1	0	1	1	0	0	2	0	0	0	1	1	1	0	0	2	0	0	1	1	0	1	1	0	1	1	2	2	2	0	1	0
450	0	1	1	0	0	1	1	2	0	0	1	0	1	1	0	0	2	0	1	1	2	2	1	1	1	1	1	1	1	1	0	1	1	1	1	1	2	0	0	2	0	0	1	2	1	1	0	1	2
451	1	0	2	2	0	2	1	2	0	0	0	0	2	1	0	0	1	1	1	0	2	0	0	2	1	1	1	1	1	0	1	2	2	2	1	2	2	1	0	1	0	0	0	2	0	0	1	1	1
452	0	0	1	0	0	1	2	2	0	0	0	0	0	0	0	0	2	2	1	1	2	1	1	1	1	1	2	2	1	2	1	1	1	1	0	2	1	0	2	0	0	1	0	1	0	0	0	0	2
453	0	0	2	0	1	2	2	2	0	0	0	0	1	1	0	0	2	0	1	0	2	1	0	2	0	0	1	1	2	0	1	0	1	1	0	2	1	1	1	1	1	0	0	1	0	0	0	2	0
454	1	0	2	1	0	2	1	2	0	0	0	0	1	1	0	0	1	0	0	1	1	1	0	2	0	0	0	2	2	0	2	1	1	2	0	1	1	0	0	1	0	0	0	2	1	1	0	0	2
455	0	0	1	1	0	1	2	2	0	0	0	0	0	0	0	0	1	0	1	1	1	0	0	2	1	1	1	1	0	0	1	1	1	0	0	1	2	0	1	1	0	0	0	1	0	1	0	1	1
456	0	0	1	1	0	1	1	1	1	0	0	0	1	0	0	0	0	0	1	1	1	0	1	1	1	1	1	1	1	1	0	1	1	1	0	1	1	0	1	1	0	0	1	1	1	0	0	0	0
457	0	0	0	1	0	1	1	1	1	0	0	1	2	2	0	0	1	1	1	0	2	0	0	2	0	0	0	1	1	1	0	1	1	1	0	1	2	0	0	2	0	0	0	1	0	1	0	2	0
458	0	0	1	0	0	1	2	2	0	0	0	0	0	0	0	0	1	1	1	1	1	0	1	1	1	1	2	2	0	1	1	1	0	2	2	2	1	0	1	1	0	0	0	2	0	1	0	0	2
459	0	0	2	0	0	1	2	2	1	0	0	0	0	0	0	0	0	0	0	1	0	0	1	1	0	0	0	1	2	0	1	1	1	2	2	2	2	0	1	2	1	1	1	2	1	0	0	1	1
460	0	1	1	0	0	1	1	2	0	0	0	0	2	2	0	0	1	1	1	1	1	0	2	0	0	0	0	1	0	1	1	1	1	1	0	1	1	0	0	2	0	0	1	1	1	1	0	2	1
461	0	0	2	0	2	2	2	2	1	0	1	0	1	1	0	0	1	0	1	1	1	0	0	2	1	1	2	2	0	2	0	2	2	1	0	2	1	0	1	1	0	2	2	2	2	0	0	1	1
462	0	1	1	0	1	1	1	2	0	0	0	0	0	0	0	0	1	1	0	0	0	0	1	1	0	0	1	1	0	1	1	1	1	1	0	2	0	0	1	0	0	1	0	1	0	0	0	1	1
463	0	0	1	0	0	1	2	2	0	0	0	0	1	1	0	0	2	2	2	0	2	0	0	2	2	2	1	1	1	1	0	1	0	2	2	2	2	0	0	2	0	0	1	2	1	0	0	1	1
464	0	0	0	0	1	1	1	1	1	0	0	0	0	0	0	0	0	0	1	0	0	1	0	2	0	0	1	1	1	1	0	1	1	1	1	1	2	0	0	1	0	0	0	1	0	1	0	1	0
465	1	0	2	0	0	1	1	1	1	0	0	0	1	1	0	0	1	2	2	0	2	0	1	1	0	0	2	2	0	2	1	0	0	2	0	1	1	0	0	1	0	0	2	2	1	0	0	0	2
466	1	0	1	0	1	2	0	0	2	0	0	1	1	0	0	0	1	1	1	0	1	0	0	2	0	0	1	1	1	1	0	2	2	1	1	2	1	1	1	1	0	0	0	1	0	0	0	1	2
467	0	0	2	1	0	1	2	2	1	0	1	1	1	0	0	0	1	0	0	1	1	0	1	1	0	0	2	2	0	2	0	1	1	2	0	2	1	1	0	1	0	0	0	2	0	0	0	1	1
468	0	0	1	0	0	1	0	0	2	0	0	0	0	0	0	0	1	1	1	1	0	0	0	2	0	0	2	2	1	1	1	2	2	0	0	0	2	0	1	1	0	0	1	2	1	0	0	2	0
469	1	1	2	0	1	1	1	1	1	0	0	0	0	0	0	0	1	0	1	0	1	0	1	1	0	0	1	2	0	1	2	1	1	0	0	0	0	0	1	0	0	0	0	2	0	1	0	1	1
470	0	0	0	0	0	0	1	1	1	1	1	0	1	2	0	0	0	0	2	0	2	0	1	1	2	2	0	1	1	1	0	0	0	2	1	2	1	1	0	1	0	1	1	2	0	1	0	1	1
471	0	0	2	1	0	1	1	1	1	0	0	0	2	2	0	0	1	0	2	0	2	1	0	2	0	0	2	2	0	1	2	1	1	1	0	1	0	2	0	0	0	1	1	2	1	0	0	2	2
472	0	0	1	0	0	1	1	1	1	0	0	0	1	1	0	0	1	1	1	1	2	1	1	1	1	1	1	1	2	1	0	0	1	0	0	2	2	0	0	1	0	1	0	1	1	1	0	1	0
473	0	0	0	0	0	0	1	2	0	0	1	0	1	1	0	1	1	1	1	1	1	0	0	2	0	0	2	2	0	1	1	0	0	1	1	2	2	0	0	2	0	0	0	0	0	0	0	2	0
474	0	0	1	1	0	2	1	1	1	0	0	1	2	2	0	0	1	0	1	1	2	1	0	2	0	0	2	2	0	2	0	0	0	2	1	2	1	0	0	1	0	0	1	1	1	1	0	2	1
475	0	0	1	2	0	2	0	0	2	0	0	1	1	0	0	0	1	0	1	1	1	0	2	0	0	0	2	2	0	2	0	0	1	1	0	2	1	0	2	0	1	0	0	1	0	1	0	1	1
476	0	0	2	0	0	2	2	2	1	0	0	0	1	1	0	0	1	0	1	1	1	1	0	2	0	0	2	2	0	2	0	1	0	2	2	2	1	0	2	0	0	0	0	2	1	0	0	1	1
477	0	0	1	0	0	1	2	2	0	0	0	1	1	0	0	0	1	1	1	0	2	1	0	2	0	0	1	1	2	1	0	1	0	2	0	2	1	1	0	0	0	1	1	2	1	0	0	1	1
478	0	0	1	0	0	0	2	2	0	0	2	0	1	0	0	1	1	0	1	0	2	1	0	2	0	0	2	2	0	0	1	1	1	2	0	2	1	0	0	0	0	1	1	1	0	1	0	2	0
479	0	0	0	0	0	0	1	1	2	0	0	2	2	2	0	0	2	2	2	0	2	0	0	2	0	0	2	2	0	2	0	1	1	1	0	2	1	0	1	1	0	0	1	2	1	0	0	1	1
480	0	0	1	0	0	0	2	2	0	0	1	0	1	0	0	0	1	1	1	1	1	0	0	2	1	1	1	2	0	2	0	0	1	1	0	1	1	0	0	0	0	1	0	1	1	1	0	0	2
481	0	0	2	0	0	1	2	2	1	0	1	0	1	0	0	0	2	1	1	0	2	0	1	1	0	0	1	1	1	0	0	1	1	2	1	2	1	0	1	1	0	0	2	2	0	0	0	2	1
482	0	0	2	1	0	2	1	2	0	1	0	1	1	0	0	0	1	2	2	0	2	1	0	2	0	0	1	0	2	0	0	1	0	2	0	0	0	0	2	0	0	0	0	1	0	1	0	2	0
483	0	1	2	0	0	1	0	1	1	0	1	0	0	0	0	0	2	2	1	1	2	0	2	0	0	0	1	1	1	1	0	1	2	1	0	1	2	0	1	1	0	1	1	2	0	0	0	2	0
484	0	0	1	0	0	0	2	2	0	0	0	1	1	1	0	0	2	1	2	0	2	1	0	2	0	0	1	1	2	0	1	1	2	0	0	1	1	0	0	0	0	0	0	0	0	1	0	1	1
485	0	0	1	0	1	2	1	1	1	0	0	0	1	1	0	0	1	1	1	1	2	1	0	2	0	0	2	2	0	2	0	1	1	1	1	1	1	0	1	1	0	0	1	2	1	0	0	0	2
486	0	0	0	0	0	0	0	1	2	0	0	0	0	0	0	0	2	2	2	0	2	0	0	2	0	0	2	2	1	2	0	1	1	0	0	0	1	0	1	1	0	0	1	2	1	0	0	1	2
487	0	0	2	1	0	2	2	2	1	0	1	0	0	0	0	0	1	1	1	0	2	0	0	2	1	1	1	0	1	0	1	1	1	2	0	1	2	0	1	2	1	1	1	2	2	0	0	2	1
488	0	0	1	0	0	1	1	1	1	0	0	0	0	0	0	0	1	2	1	1	2	1	0	2	0	0	1	1	0	1	0	1	1	1	0	1	1	0	0	2	0	1	0	1	1	0	0	2	0
489	1	0	0	0	0	1	1	1	1	0	0	0	1	1	0	0	1	1	1	1	2	0	0	2	0	0	2	2	1	1	1	2	2	2	1	2	1	0	1	1	0	0	0	2	0	1	0	0	1
490	0	0	1	1	0	2	1	2	0	0	1	0	0	0	0	0	0	0	0	2	0	0	0	2	0	0	0	2	2	1	2	0	0	2	1	2	2	0	1	2	1	1	1	1	1	1	0	1	2
491	0	0	1	0	0	0	0	0	2	0	0	1	2	2	0	0	2	1	2	0	2	0	0	2	0	0	1	1	1	2	0	1	1	1	0	2	2	0	0	2	0	1	1	1	1	1	0	0	1
492	0	0	1	0	0	2	1	1	2	0	0	0	0	0	0	0	2	0	1	1	2	0	0	2	1	1	2	2	1	1	1	2	1	2	2	2	1	0	1	2	1	0	0	1	0	1	0	1	1
493	0	0	1	1	0	1	1	1	2	0	0	0	0	0	0	0	1	1	0	1	0	1	0	2	0	0	2	2	0	2	2	0	0	2	1	2	2	0	1	1	1	0	0	1	0	1	0	1	2
494	0	0	0	0	0	1	1	1	1	0	1	0	0	0	0	0	1	0	0	1	1	0	0	2	0	0	2	2	1	1	1	0	1	1	0	1	1	1	1	1	1	0	0	2	0	0	0	0	2
495	0	0	1	0	1	1	0	0	2	0	0	0	2	2	0	0	1	0	2	0	2	0	1	1	0	0	2	2	1	1	2	1	2	0	0	2	1	0	2	1	1	1	1	2	1	0	0	0	2
496	0	0	2	2	1	2	1	1	1	0	0	0	1	1	0	0	2	2	2	1	2	0	0	2	1	1	2	2	0	0	1	1	1	2	1	2	1	1	0	1	0	0	1	1	1	1	0	2	1
497	0	0	0	1	0	1	1	1	1	0	0	0	2	1	1	1	0	0	0	1	0	1	1	1	0	1	1	2	0	1	0	2	1	0	0	1	1	1	1	0	0	0	0	2	1	0	0	1	1
498	0	0	0	0	0	1	2	2	0	0	1	0	0	0	0	0	1	0	1	1	2	0	0	2	0	0	1	2	1	1	2	1	2	0	0	2	0	0	1	0	0	0	0	0	2	2	0	1	0
499	1	0	2	0	1	1	1	1	1	0	0	0	1	1	0	0	0	1	1	0	1	0	0	2	0	0	1	1	0	1	2	1	1	1	0	1	1	1	0	1	0	0	0	2	0	0	0	1	1
500	0	0	1	0	1	2	1	2	1	0	0	1	1	0	0	0	0	0	2	1	2	0	0	2	0	0	1	2	0	1	1	1	1	0	0	0	1	1	0	1	0	1	0	0	1	0	0	1	1
501	0	0	2	0	0	1	1	2	0	0	0	1	1	1	0	0	2	1	2	0	2	1	1	1	1	1	1	2	1	1	2	0	1	1	0	1	2	1	0	1	0	1	1	1	1	1	0	0	2
502	0	0	1	0	0	1	0	0	2	0	0	0	1	0	0	0	1	0	1	1	1	0	0	2	0	1	1	2	1	1	2	0	0	2	1	2	1	0	0	2	0	0	0	2	1	1	0	1	0
503	0	0	0	0	0	0	1	1	1	0	1	2	2	2	0	0	1	1	1	0	1	0	0	2	0	0	0	1	0	1	1	2	1	0	0	1	2	0	1	1	0	0	1	2	0	1	0	2	2
504	0	0	0	0	0	0	1	0	1	0	0	0	0	0	0	0	0	0	1	1	2	0	1	1	0	0	2	2	0	2	0	1	1	2	0	2	1	1	0	1	0	0	0	1	0	0	0	0	0
505	0	0	1	0	0	1	0	1	1	0	0	1	1	0	0	0	1	1	0	2	1	0	0	2	0	0	1	2	1	1	1	0	0	2	0	1	2	0	0	2	0	1	1	2	1	1	0	2	0
506	0	0	0	0	0	0	1	1	2	0	0	1	1	0	0	0	1	0	2	1	2	1	0	2	0	0	1	0	2	0	0	2	2	1	1	1	1	0	0	1	0	1	1	1	1	2	0	1	0
507	1	0	2	1	0	1	1	1	1	1	1	0	2	2	0	1	1	1	0	1	0	1	1	1	0	0	1	2	0	2	0	1	0	1	1	1	2	0	1	1	0	0	0	1	0	0	0	1	1
508	1	1	1	0	0	1	2	2	0	1	0	0	1	0	0	0	2	1	2	1	2	1	1	1	0	0	2	2	0	2	0	1	1	2	1	2	2	0	0	2	0	0	1	2	2	1	0	1	0
509	0	0	0	0	0	0	1	1	1	0	1	0	0	0	0	0	1	1	1	0	2	1	1	1	0	0	0	2	2	0	2	1	1	1	0	1	2	1	0	2	1	1	1	2	1	0	0	0	2
510	0	0	0	1	0	1	1	1	1	0	1	1	2	1	0	0	2	1	2	1	2	1	1	1	1	1	2	1	1	1	1	0	1	1	0	2	1	0	0	1	1	0	0	1	0	0	0	2	1
511	0	0	1	2	0	2	2	2	1	0	0	0	1	1	0	0	2	1	1	0	2	0	0	2	0	0	2	2	0	2	1	0	0	0	0	1	1	0	1	1	0	0	0	2	0	0	0	1	1
512	0	0	1	0	0	1	1	1	1	1	1	0	0	0	0	0	2	0	0	1	2	0	0	2	0	0	1	2	0	2	0	1	0	2	2	2	2	0	0	2	0	1	1	2	1	1	0	1	1
513	0	0	2	0	0	1	2	2	1	0	0	1	1	0	0	0	1	1	1	1	1	0	0	2	1	1	1	2	0	1	0	2	1	2	0	2	1	0	0	2	0	0	1	2	2	0	0	2	0
514	0	0	2	1	0	2	0	0	2	0	0	0	0	0	0	0	1	0	1	1	2	1	1	1	1	1	2	2	0	1	2	1	1	2	1	2	1	1	1	1	1	0	1	2	1	0	0	1	0
515	1	0	1	0	0	2	0	1	2	0	0	0	1	1	0	0	2	2	1	1	2	0	0	2	2	2	2	2	1	1	2	2	2	1	0	1	2	0	0	2	1	1	1	1	1	1	0	2	0
516	0	0	0	0	0	0	1	2	1	0	0	0	1	1	0	1	1	1	0	1	0	0	0	2	0	0	2	2	1	1	2	1	1	1	0	1	1	0	0	1	0	0	0	1	0	0	0	1	1
517	0	0	2	1	0	1	1	2	0	0	0	0	0	0	0	0	0	1	2	0	2	0	1	1	0	0	1	2	1	1	1	1	1	1	0	1	1	1	0	1	0	1	0	1	0	0	0	1	1
518	0	0	2	0	1	2	2	2	0	0	1	0	1	1	0	0	0	0	1	1	1	1	0	2	0	0	2	2	1	2	0	0	1	0	0	2	1	0	2	1	1	0	2	2	0	0	0	2	0
519	0	0	1	0	0	1	2	2	0	0	1	1	1	0	0	0	0	0	2	1	2	0	0	2	0	0	0	2	0	1	2	0	0	1	0	2	0	1	0	0	0	0	1	2	1	0	0	1	1
520	0	0	1	1	0	1	1	1	1	0	0	1	1	0	0	1	1	0	1	1	1	0	0	2	0	0	1	1	2	0	0	1	1	0	0	0	1	0	1	1	0	0	1	2	0	0	0	2	0
521	0	0	1	0	0	1	1	2	1	0	0	0	0	0	0	0	1	1	1	0	1	0	0	2	0	0	1	1	1	1	0	0	0	2	1	2	2	0	0	2	0	0	2	2	1	0	0	2	0
522	0	0	1	0	0	1	1	2	0	0	0	0	0	0	0	0	0	0	1	0	2	0	0	2	0	0	1	2	2	1	2	2	2	1	0	1	1	0	0	1	0	0	0	1	0	1	0	1	1
523	0	0	1	0	0	1	2	2	0	0	1	0	1	1	0	0	1	1	0	2	1	0	1	1	0	0	2	2	1	1	1	2	1	0	0	1	2	0	0	2	0	1	1	2	1	1	0	0	2
524	0	0	2	1	0	2	1	0	1	0	0	0	0	0	0	0	0	0	1	1	1	1	0	2	0	0	1	2	1	1	2	2	2	0	0	1	2	0	1	1	0	0	0	1	0	1	0	1	1
525	0	0	2	1	0	1	1	1	1	0	0	0	0	0	0	0	1	1	1	0	1	0	0	2	0	0	1	2	1	1	1	1	1	0	0	0	2	0	2	0	0	0	0	1	0	0	0	2	0
526	0	0	2	1	0	1	0	0	1	0	0	0	1	1	0	0	2	2	1	1	2	0	0	2	0	0	2	2	0	2	1	1	0	2	0	0	1	0	1	0	0	1	1	1	1	0	0	1	0
527	0	0	1	1	0	1	1	2	0	1	0	0	2	2	0	0	1	1	1	1	2	0	0	2	0	0	1	1	1	0	0	1	1	1	0	2	1	0	2	0	1	1	0	1	1	1	0	0	0
528	0	0	2	0	0	1	0	1	1	0	0	0	1	1	0	0	1	1	0	2	1	1	0	2	0	0	2	2	0	1	0	0	0	1	1	2	1	0	0	1	0	0	1	2	1	0	0	1	1
529	0	0	1	0	1	1	2	2	0	0	1	0	1	1	0	0	1	1	2	1	2	0	0	2	0	0	1	1	1	1	1	1	1	2	1	2	1	1	0	1	0	0	0	2	0	1	0	1	1
530	0	0	1	0	0	1	1	1	2	0	0	0	1	1	0	0	0	0	1	0	2	0	0	2	1	1	2	2	1	2	0	2	1	2	1	2	1	1	1	1	1	0	0	1	0	1	0	1	1
531	1	0	1	0	0	1	1	2	0	0	1	1	1	1	0	0	1	0	1	0	1	0	0	2	0	0	1	1	1	1	0	0	0	2	0	2	1	0	0	1	0	0	0	1	0	0	0	1	1
532	0	0	1	0	0	1	1	1	1	0	0	1	2	1	0	0	0	0	2	1	2	0	0	2	0	0	1	1	1	1	1	1	0	2	1	2	1	0	0	1	0	1	1	1	1	2	0	1	1
533	0	0	0	0	0	0	2	2	0	0	1	1	1	0	0	0	2	2	1	1	1	0	2	0	0	0	2	2	0	2	1	2	2	1	1	1	1	0	1	1	0	2	2	2	1	1	0	1	1
534	0	0	2	0	1	1	2	2	1	0	1	0	0	0	0	0	0	0	0	0	0	1	0	2	1	1	2	2	0	2	1	1	2	2	1	2	2	0	1	1	1	0	0	1	0	0	0	1	1
535	0	0	2	0	0	1	2	2	2	0	0	0	1	1	0	0	0	0	2	1	2	1	0	2	0	0	0	1	0	1	1	1	1	1	0	1	2	1	0	1	0	1	0	1	2	1	0	2	0
536	1	0	2	0	0	1	1	1	1	0	0	0	0	0	0	0	0	0	1	0	2	0	0	2	0	0	2	2	2	2	0	1	2	0	0	2	1	0	1	1	0	1	1	2	2	0	1	0	1
537	0	0	0	0	0	0	2	2	0	0	0	0	1	1	0	0	1	1	0	1	0	0	1	1	0	0	2	2	0	2	0	2	2	2	1	2	2	0	0	2	0	1	1	2	1	0	0	1	1
538	0	0	2	0	0	2	1	1	1	1	0	0	0	0	0	0	2	2	2	0	1	0	0	2	0	0	2	2	0	2	0	1	0	2	1	2	2	0	1	0	0	1	1	1	1	1	0	1	1
539	0	0	1	1	0	1	1	1	1	0	1	0	0	0	0	0	1	1	0	1	0	0	0	2	0	0	2	2	1	1	1	1	1	0	0	1	1	0	0	0	0	1	0	1	1	0	0	1	1
540	0	0	2	0	0	1	1	1	0	0	1	0	0	0	0	0	2	1	2	0	2	2	0	2	0	0	1	1	0	0	1	0	1	0	0	2	0	1	0	0	0	0	0	2	0	1	0	2	0
541	0	0	1	0	1	1	1	1	1	0	0	1	1	0	0	0	0	0	0	2	0	0	1	1	0	0	2	2	1	1	2	2	1	0	0	1	1	0	0	1	0	0	0	2	1	0	0	1	1
542	0	0	2	1	0	2	1	1	1	0	0	0	0	0	0	0	1	1	1	0	2	1	0	2	0	0	2	2	2	1	1	1	0	1	1	1	1	1	0	0	0	0	1	1	1	0	0	1	1
543	0	0	2	0	1	2	2	2	0	0	1	1	2	1	0	0	1	0	2	0	2	0	0	2	0	0	1	1	2	0	1	2	1	1	0	2	0	1	1	0	0	1	1	2	1	0	0	1	1
544	0	0	1	1	0	1	2	2	0	0	1	0	2	2	0	1	1	1	1	1	2	1	0	2	0	0	0	1	0	0	2	0	1	1	0	1	2	0	0	2	0	0	0	2	0	2	0	2	0
545	0	0	1	1	0	1	2	2	1	0	0	0	0	0	0	0	1	0	2	0	2	0	0	2	0	0	1	1	0	1	1	2	1	0	0	1	1	1	1	1	1	0	0	1	0	1	0	2	1
546	0	0	2	0	2	2	1	1	1	0	1	2	2	0	1	1	2	1	2	0	2	1	1	1	1	1	1	1	1	1	0	1	1	1	0	1	1	0	2	0	0	0	0	0	0	1	0	1	0
547	0	0	2	0	0	1	1	2	0	0	0	0	0	0	0	0	2	1	2	0	2	1	0	2	0	0	2	2	0	1	2	0	0	1	0	0	1	0	0	2	0	0	1	1	0	2	0	1	0
548	0	0	2	0	1	2	0	0	2	0	0	0	1	1	0	0	0	0	2	1	2	1	0	2	0	0	1	1	0	0	1	1	0	2	2	2	1	0	2	0	1	0	0	2	0	1	0	1	1
549	0	1	1	0	1	1	0	1	0	0	1	1	2	1	1	1	1	0	1	2	1	0	0	2	1	1	2	2	0	1	2	1	1	1	0	2	2	0	0	2	0	0	0	2	0	2	0	0	2
550	0	0	1	0	0	1	1	1	1	0	1	1	2	2	0	0	2	1	2	1	2	0	1	1	2	2	1	0	2	0	0	0	0	2	0	2	1	0	1	1	0	0	1	2	0	1	0	2	0
551	0	0	2	1	0	2	0	1	1	0	0	1	1	0	0	1	2	0	1	0	1	0	1	1	1	1	1	2	1	1	2	2	1	1	0	1	1	0	0	1	0	1	0	1	1	1	1	0	1
552	1	0	2	0	1	2	1	2	0	0	0	2	2	0	1	1	1	1	0	2	1	1	0	2	0	0	2	2	0	2	1	1	1	1	0	1	1	1	0	2	0	0	0	2	1	0	0	1	1
553	0	0	2	2	1	2	0	1	1	0	1	0	1	1	0	0	1	1	0	1	0	1	0	2	0	0	1	2	0	1	0	1	1	1	0	1	2	1	0	1	0	0	0	2	0	1	0	1	1
554	0	0	2	1	1	2	1	1	1	0	0	0	1	1	0	0	1	0	1	0	2	0	0	2	0	0	2	2	0	1	1	0	0	2	0	2	0	1	0	0	0	0	2	2	1	0	0	2	0
555	0	1	2	0	0	1	1	1	0	0	0	1	1	1	0	0	2	0	1	1	1	1	0	2	0	0	2	2	0	2	1	1	2	1	0	1	1	0	0	2	0	0	1	2	1	0	0	2	0
556	0	0	1	1	0	1	1	2	0	0	0	1	1	0	0	1	2	1	2	1	2	0	0	2	0	0	1	1	0	1	0	1	1	1	1	1	2	0	1	1	0	1	1	1	0	1	0	2	1
557	0	0	2	1	0	1	2	2	1	0	1	0	1	0	0	0	1	1	1	0	2	0	1	1	0	0	1	1	1	1	0	1	1	0	0	1	1	0	1	1	0	0	0	1	0	0	0	1	1
558	0	0	1	0	0	0	0	1	0	0	1	2	2	2	0	0	1	1	1	1	1	0	0	2	0	0	1	1	0	1	0	2	2	1	0	1	0	1	0	0	0	0	1	1	0	1	0	2	0
559	0	0	2	1	0	2	1	2	0	0	1	1	2	1	0	0	1	1	1	1	1	1	0	2	0	0	2	2	1	1	2	1	2	1	0	2	1	1	0	1	0	0	0	1	0	1	0	1	2
560	0	0	1	0	0	1	1	1	1	0	0	1	2	1	0	1	2	1	2	0	2	1	0	2	0	0	2	2	1	2	0	1	1	0	0	1	1	0	2	1	1	2	2	2	1	1	0	2	0
561	0	0	1	0	0	1	1	1	1	1	0	1	2	1	1	1	1	1	0	1	2	0	0	2	1	1	0	1	1	0	0	0	0	2	1	2	1	0	1	1	0	0	0	1	0	1	0	2	0
562	1	1	1	0	0	1	2	2	0	0	1	1	1	0	0	0	1	1	1	1	2	0	1	1	0	0	2	1	1	0	1	1	1	1	0	1	1	0	1	1	0	0	0	1	0	1	0	2	0
563	0	0	0	0	0	0	1	2	0	0	0	0	0	0	0	0	1	1	2	1	2	1	0	2	0	0	2	2	1	2	1	1	1	1	0	2	1	0	1	1	0	2	2	2	1	1	0	2	0
564	1	0	2	0	1	2	1	1	1	0	1	0	0	0	0	0	1	0	1	2	1	0	0	2	0	0	2	2	0	2	0	1	1	2	2	2	1	0	2	1	1	0	0	2	1	1	0	1	0
565	0	0	1	1	0	1	0	0	1	0	0	0	0	0	0	0	1	1	2	0	2	0	0	2	0	0	2	1	1	1	1	2	1	2	0	1	2	0	1	1	0	0	0	0	0	0	0	0	2
566	0	0	2	0	1	2	2	2	0	0	1	1	2	1	0	0	2	1	2	1	1	0	0	2	0	0	0	0	1	1	0	1	1	1	0	1	2	0	0	2	0	1	1	1	1	0	0	1	1
567	0	0	1	0	0	1	1	1	1	0	0	0	0	0	0	0	1	1	0	1	0	0	0	2	0	0	0	1	2	0	1	1	1	1	1	1	0	0	1	1	1	0	1	2	1	0	0	1	1
568	0	0	1	0	0	1	0	0	2	0	0	0	0	0	0	0	2	2	0	2	0	1	0	2	0	0	2	2	0	1	0	0	0	2	1	2	1	0	0	0	0	0	0	0	0	1	1	1	1
569	0	0	1	1	1	2	1	1	1	0	1	0	0	0	0	0	2	2	1	0	1	0	0	2	2	2	2	2	1	1	2	1	1	1	0	1	1	0	1	1	0	1	1	2	1	0	0	2	0
570	1	0	0	0	0	0	2	2	0	0	1	1	2	2	0	0	1	1	1	1	1	0	0	2	0	0	1	2	1	1	0	1	1	1	0	1	1	0	1	1	0	1	1	2	1	0	0	0	2
571	0	0	0	0	0	0	1	1	0	0	0	0	1	1	0	0	0	0	2	0	2	0	0	2	1	1	2	2	1	2	0	1	2	1	0	1	2	0	0	1	0	0	1	1	1	0	0	2	0
572	0	0	1	0	1	1	0	0	2	0	0	0	1	0	0	0	2	1	1	0	2	1	1	1	1	1	1	1	0	1	1	0	0	2	1	2	1	0	1	2	1	0	1	2	1	0	0	0	1
573	0	0	2	0	1	1	0	0	2	0	0	1	1	0	0	1	0	0	1	0	1	0	0	2	0	0	1	2	2	1	1	1	1	1	0	1	1	0	1	0	0	0	0	2	0	0	0	2	1
574	1	0	1	0	0	1	1	2	0	0	0	0	0	0	0	0	1	0	1	2	1	1	1	1	0	1	1	2	0	1	2	2	1	1	0	2	1	0	1	2	1	1	1	2	0	1	0	2	1
575	0	0	1	1	0	1	1	1	1	0	0	0	1	0	1	1	0	1	0	1	2	0	0	2	0	0	1	1	1	0	0	1	1	1	1	1	1	0	0	2	0	0	0	2	0	1	1	1	0
576	0	0	1	0	1	1	2	2	0	0	1	0	0	0	0	0	1	1	0	0	0	0	1	1	1	1	1	1	0	1	0	0	0	2	0	2	1	0	0	2	0	1	0	1	1	1	0	0	2
577	1	0	0	0	0	0	2	2	0	0	1	1	1	0	0	0	2	2	1	0	1	0	0	2	0	0	1	1	2	0	0	2	2	0	0	1	2	1	0	1	0	0	1	2	1	0	0	2	2
578	0	0	1	1	0	1	0	2	0	0	1	2	2	0	1	1	1	0	1	2	1	1	0	2	0	0	2	2	0	1	0	1	1	0	0	0	1	0	2	0	0	0	0	2	0	2	0	2	1
579	0	0	2	2	0	2	1	1	0	1	2	1	1	0	0	1	2	1	2	0	2	1	1	1	1	1	2	2	0	1	2	2	1	0	0	1	2	0	1	1	0	0	0	1	0	0	0	1	1
580	0	0	2	1	0	1	1	2	0	0	1	0	1	0	1	1	2	2	2	1	2	0	0	2	0	0	1	1	1	1	0	1	1	1	0	1	2	1	0	1	0	0	0	1	0	0	0	0	1
581	0	0	0	0	0	0	2	2	0	0	1	0	1	1	0	0	1	1	1	1	1	0	0	2	0	0	1	1	0	1	0	0	0	2	2	2	1	0	1	1	0	0	0	1	0	1	0	2	0
582	0	0	2	0	0	1	2	2	0	0	0	0	1	1	0	0	0	0	0	1	0	0	0	2	0	0	2	2	0	2	0	1	1	0	0	1	2	0	0	1	0	0	0	2	0	2	0	2	0
583	0	0	1	0	0	0	2	2	0	0	1	0	0	0	0	0	1	0	1	0	1	0	0	2	1	1	0	2	1	0	1	2	2	0	0	0	0	1	1	0	0	0	1	2	1	0	0	1	2
584	0	0	0	0	0	0	1	1	1	0	0	1	1	0	0	0	0	0	0	0	1	0	0	2	1	1	1	1	0	1	0	0	0	0	0	1	2	0	1	1	0	0	0	2	1	0	0	0	1
585	0	0	2	0	1	1	1	2	0	0	1	0	0	0	0	0	1	1	1	0	2	1	0	2	0	0	1	1	0	1	0	1	1	2	0	2	2	0	0	2	0	1	1	1	1	1	0	0	2
586	0	0	2	0	0	1	1	1	1	1	1	0	1	1	0	0	2	1	2	0	2	0	0	2	0	0	1	2	1	0	2	1	1	1	1	1	1	0	1	0	0	0	1	2	1	0	0	1	1
587	0	0	1	1	0	1	1	1	1	0	0	1	1	0	0	0	2	1	0	1	1	0	1	1	1	1	1	1	1	1	0	1	1	1	0	1	2	0	1	1	1	0	1	1	0	2	0	1	1
588	0	0	1	0	0	1	1	1	1	0	0	0	1	1	0	0	2	2	2	1	2	0	0	2	0	0	2	2	0	1	2	1	1	2	1	2	1	0	2	0	0	0	0	1	0	0	0	0	2
589	0	0	0	1	0	1	2	2	0	0	0	0	1	1	0	0	1	1	1	1	1	0	0	2	0	0	2	2	0	2	1	2	1	1	1	2	1	0	0	1	0	0	0	1	0	1	0	2	0
590	0	1	1	0	0	1	1	2	0	0	0	2	2	2	0	0	2	2	1	1	2	0	0	2	0	0	2	2	1	1	2	1	0	1	0	1	2	0	0	2	0	0	0	1	0	0	0	0	2
591	1	1	2	0	0	1	0	0	2	0	0	1	2	1	0	0	2	1	1	0	1	0	1	1	0	0	1	1	0	1	2	1	1	1	0	1	1	0	0	1	0	0	0	1	0	0	0	2	0
592	0	0	2	0	2	2	1	2	0	0	0	2	2	0	1	1	1	1	1	1	1	0	0	2	0	0	1	1	1	1	1	1	1	1	1	1	1	1	0	0	0	1	0	1	0	0	0	0	1
593	0	0	1	0	0	1	1	1	0	0	1	0	0	0	0	0	2	1	2	0	2	0	0	2	0	0	1	2	1	1	2	2	1	0	0	1	2	0	1	1	0	0	0	1	0	0	0	2	0
594	0	0	1	0	0	1	1	1	1	1	0	1	1	0	0	0	2	0	2	0	2	1	0	2	0	0	1	1	1	1	0	1	1	1	0	1	1	0	0	2	0	2	2	2	2	1	0	2	0
595	0	0	1	1	0	1	0	1	1	0	1	0	1	1	0	0	0	0	0	1	0	0	1	1	0	0	1	1	1	1	1	1	1	1	0	1	1	0	2	0	0	1	1	1	1	1	0	0	2
596	0	0	2	1	0	1	1	1	1	0	0	1	2	1	0	1	2	2	2	0	2	1	0	2	0	0	1	1	1	1	1	1	1	1	1	2	1	1	1	0	0	0	0	1	0	1	0	0	2
597	0	0	2	0	0	2	1	1	0	0	1	0	0	0	0	0	1	1	0	2	1	0	0	2	1	1	2	2	0	2	0	1	1	2	0	2	2	0	1	1	0	1	1	2	0	0	0	2	0
598	0	0	1	0	0	2	1	1	1	0	0	0	1	1	0	1	0	0	1	1	2	1	0	2	0	0	2	2	1	1	2	1	2	1	0	1	1	0	2	0	1	0	2	2	0	0	0	1	0
599	0	0	1	0	1	2	1	2	0	0	1	0	1	1	0	0	1	0	1	0	2	1	0	2	0	0	2	2	1	2	1	1	1	0	0	1	1	1	0	1	0	0	0	1	1	1	0	0	1
600	0	0	2	0	0	0	1	1	0	1	1	0	0	0	0	0	2	1	2	0	2	0	0	2	0	0	1	1	1	1	1	1	1	1	0	2	1	0	0	1	0	1	0	0	1	0	0	2	0
601	0	0	1	1	0	1	0	0	2	0	0	1	1	1	0	0	0	0	1	1	2	1	1	1	0	0	1	1	1	0	1	1	2	2	1	2	1	1	0	0	0	1	0	1	2	1	0	1	1
602	0	1	2	0	1	1	0	0	2	0	0	0	0	0	0	0	1	1	2	0	2	0	0	2	0	0	1	1	1	1	1	1	1	1	0	2	2	0	0	2	0	0	1	2	1	0	0	0	2
603	0	0	0	0	0	0	2	2	0	0	0	0	0	0	0	0	1	1	2	1	2	0	0	2	0	0	2	1	1	1	0	1	1	1	0	1	1	1	0	0	0	0	0	2	0	2	0	2	2
604	0	0	1	1	0	1	1	1	1	0	0	1	1	0	0	0	2	2	1	1	2	0	0	2	0	0	2	2	0	0	1	2	2	0	0	0	1	0	0	1	0	0	1	2	1	0	0	2	1
605	0	0	1	0	0	1	2	2	0	0	0	0	1	1	0	0	2	0	1	0	2	0	0	2	0	0	2	2	1	1	1	1	1	2	0	2	2	0	0	1	0	0	0	2	0	1	0	1	1
606	0	0	1	0	0	0	1	1	1	0	0	0	1	0	0	0	0	0	1	1	2	1	0	2	0	0	2	2	0	2	1	2	1	1	0	1	1	0	1	1	0	0	1	1	0	2	0	2	0
607	0	0	1	1	1	2	1	1	0	0	0	0	1	1	0	0	2	1	1	0	2	1	2	0	1	1	1	1	2	0	1	1	1	2	0	2	1	0	2	0	0	0	1	2	2	0	0	1	1
608	0	0	2	1	0	2	1	1	1	0	0	0	0	0	0	0	2	1	1	0	1	0	0	2	0	0	1	1	1	1	0	1	1	1	0	2	1	0	0	2	0	0	1	1	1	0	0	2	1
609	0	0	1	0	0	0	2	2	0	0	0	1	1	1	0	0	1	0	0	1	1	0	0	2	0	0	2	2	1	0	2	1	1	2	1	2	0	0	1	1	0	1	1	1	1	1	0	0	2
610	0	0	1	2	0	2	2	2	0	0	1	0	2	2	0	1	1	1	1	0	2	0	0	2	0	0	2	2	0	2	0	1	1	1	1	1	2	0	1	1	0	1	1	1	1	0	0	2	1
611	1	1	1	0	1	2	0	1	1	0	0	1	1	0	0	0	1	1	1	2	1	0	1	1	0	0	2	1	1	0	1	0	1	2	0	2	1	1	0	1	0	0	1	2	0	1	1	0	1
612	0	0	1	0	0	0	1	1	1	0	1	0	0	0	0	0	1	1	1	1	0	0	1	1	0	0	2	2	0	2	0	1	1	0	0	1	2	0	1	1	0	0	1	2	1	0	0	2	0
613	1	0	2	0	1	2	1	2	0	0	0	1	1	0	0	0	0	0	2	1	2	0	0	2	1	1	1	2	0	2	0	1	1	2	1	2	2	0	0	2	0	0	2	2	0	1	0	2	0
614	0	0	2	2	0	2	1	1	1	0	1	0	1	1	0	0	1	0	1	0	1	0	0	2	1	1	2	2	0	2	1	1	1	1	1	1	2	0	0	2	0	1	1	1	1	0	0	1	1
615	0	0	2	0	1	1	1	1	1	0	1	0	0	1	0	0	0	0	2	0	2	1	0	2	0	0	1	1	1	2	0	2	2	0	0	1	1	1	0	0	0	0	0	2	0	1	0	1	1
616	0	0	1	0	1	1	2	2	0	0	0	2	2	1	0	1	0	0	0	1	1	1	0	2	0	0	1	2	2	1	2	1	0	2	2	2	2	0	1	1	0	1	1	2	1	2	0	2	2
617	0	0	1	0	0	0	1	1	0	1	2	1	1	1	0	0	2	2	2	0	2	0	0	2	0	0	1	2	1	1	0	1	0	2	0	2	2	0	1	1	1	1	0	1	1	0	0	1	0
618	0	0	2	1	0	1	2	2	1	0	0	1	1	0	0	0	0	0	2	0	1	0	0	2	0	0	1	2	0	1	1	0	0	1	0	1	2	0	0	2	1	0	0	2	1	0	0	2	0
619	1	0	0	1	0	1	1	2	0	0	1	1	1	0	0	0	0	1	1	0	1	0	0	2	1	1	0	1	1	0	0	1	1	1	0	2	2	0	1	1	1	0	0	2	0	1	0	0	2
620	0	0	1	0	0	0	2	2	1	0	0	0	0	0	0	0	1	1	1	1	2	1	0	2	0	0	1	1	2	0	1	2	2	2	1	2	2	0	0	2	0	0	0	1	0	1	0	2	1
621	0	0	2	0	0	1	2	2	0	0	0	0	0	0	0	0	2	2	1	1	2	0	0	2	1	1	2	2	1	1	1	2	1	0	0	1	1	0	0	2	0	0	1	2	1	0	0	2	0
622	1	0	1	0	1	2	1	1	1	0	0	0	1	1	0	0	1	1	1	1	2	1	0	2	0	0	2	2	1	2	1	1	1	1	0	1	1	0	0	1	0	0	0	2	1	0	0	0	2
623	0	0	2	0	0	1	2	2	0	0	0	0	0	0	0	0	2	1	2	0	2	1	0	2	0	0	1	1	1	1	0	1	0	1	0	1	2	0	2	0	0	1	1	1	1	1	0	2	0
624	0	0	1	0	0	1	1	1	1	0	1	0	1	0	0	1	1	0	0	1	1	1	0	2	0	0	0	2	1	1	1	1	0	2	2	2	1	0	2	0	1	0	1	2	0	1	0	0	2
625	0	0	2	0	1	2	1	1	1	0	1	0	1	1	0	0	2	0	2	0	2	0	0	2	0	0	2	2	1	0	1	2	2	0	0	1	0	1	0	1	0	1	1	2	0	0	0	2	0
626	0	0	2	0	0	1	1	1	1	0	0	1	0	0	0	0	0	1	2	0	2	1	0	2	0	0	1	1	0	1	1	0	1	1	0	2	1	1	0	1	0	0	1	1	1	1	0	2	0
627	0	0	2	0	0	1	1	1	1	0	0	1	1	0	0	0	1	1	0	1	2	1	0	2	0	0	1	2	1	1	1	2	2	0	0	0	1	0	1	1	0	0	2	2	0	0	0	0	1
628	0	0	1	0	0	0	1	1	1	0	0	0	0	0	0	0	2	2	1	1	1	0	0	2	0	0	1	1	2	0	1	2	2	1	0	0	1	0	0	2	0	1	1	2	1	1	0	1	1
629	0	0	1	0	0	0	2	2	1	0	0	0	0	0	0	0	1	0	2	1	2	0	0	2	0	0	1	2	0	1	0	1	1	0	0	1	2	1	0	2	1	0	1	2	1	0	0	2	0
630	0	1	2	0	0	1	2	2	0	0	0	1	2	0	0	0	1	0	1	1	1	1	0	2	0	0	1	1	1	1	1	0	2	0	0	1	1	0	1	1	0	1	1	1	1	0	0	2	0
631	0	0	0	0	0	0	1	1	1	0	1	0	1	0	0	0	2	1	1	0	2	0	0	2	0	0	1	1	1	1	0	2	1	0	0	1	1	1	0	1	0	0	0	1	0	0	0	2	0
632	0	0	2	0	0	2	0	1	1	0	0	0	1	1	0	0	1	1	1	0	2	1	0	2	0	0	2	2	0	2	1	0	0	1	0	2	1	0	0	2	0	1	1	1	1	1	0	0	2
633	0	0	1	0	0	0	1	0	1	0	0	1	1	0	0	0	1	0	1	1	1	0	0	2	0	0	2	2	0	1	1	1	1	1	1	1	1	0	1	2	1	0	0	1	0	0	0	0	2
634	0	0	2	0	0	1	2	2	0	0	0	0	2	2	0	0	0	1	0	1	2	1	0	2	0	0	2	2	0	2	2	0	0	1	1	2	1	0	1	1	0	1	1	1	1	2	0	2	0
635	0	0	0	0	0	0	2	2	0	0	0	1	2	1	0	1	1	1	2	0	2	0	0	2	0	0	1	1	1	2	0	1	0	2	1	2	1	1	1	1	0	0	0	2	0	2	0	1	1
636	0	0	0	0	1	1	1	1	1	0	0	0	1	1	0	0	1	1	0	0	0	2	0	2	0	0	2	2	0	2	1	2	2	0	0	1	2	1	0	1	0	0	0	2	0	0	0	0	2
637	0	1	2	0	0	1	1	1	0	0	0	0	1	2	0	0	2	2	2	0	2	0	0	2	0	0	0	2	1	0	1	1	0	2	2	2	2	0	2	0	0	1	0	1	0	1	0	1	1
638	0	0	0	0	0	0	2	2	0	0	1	1	2	2	0	0	2	2	2	0	2	0	0	2	0	0	2	2	1	1	1	1	1	1	0	1	1	1	1	1	1	1	0	1	1	1	1	1	1
639	0	0	1	2	0	2	1	1	1	0	0	1	1	0	0	0	2	0	2	0	2	0	0	2	0	0	0	1	2	0	1	1	1	0	0	1	2	0	1	1	0	0	0	0	0	0	0	0	2
640	0	0	0	0	0	0	1	1	0	0	0	0	0	0	0	0	1	0	1	1	1	1	0	2	0	0	1	2	2	1	1	1	1	1	0	1	1	1	0	1	0	0	0	1	0	0	0	2	1
641	0	0	2	1	0	2	2	2	1	0	0	0	0	0	0	0	1	1	1	1	0	0	0	2	0	0	1	1	2	0	0	2	2	2	1	2	1	0	0	0	0	0	0	1	1	1	0	1	0
642	1	0	1	0	1	1	2	2	0	0	0	0	1	1	0	0	1	1	1	0	2	0	0	2	0	0	1	2	1	2	0	1	1	1	1	1	1	0	0	2	0	0	0	2	0	0	0	0	2
643	0	0	1	1	0	2	0	1	1	0	0	1	2	1	0	0	1	1	1	0	2	1	0	2	0	0	2	2	0	2	2	1	0	2	0	0	1	0	1	1	0	1	0	0	1	0	0	2	0
644	1	0	2	1	1	2	1	1	1	0	1	1	2	1	0	0	1	1	0	1	1	0	1	1	1	2	2	2	0	2	1	1	1	2	0	1	1	0	1	2	1	0	0	0	0	0	0	1	1
645	0	0	1	1	0	2	1	1	1	0	0	1	2	1	0	1	2	1	2	0	2	0	1	1	0	0	1	1	1	1	0	1	1	2	0	2	0	1	1	0	0	0	0	1	0	1	1	0	1
646	1	0	1	0	0	1	2	2	0	0	1	1	1	0	1	1	0	0	0	1	0	0	2	0	0	0	2	2	0	2	0	1	1	2	1	2	2	0	2	1	0	0	2	2	0	0	0	2	1
647	0	0	2	0	1	1	0	0	2	0	0	1	1	0	1	1	2	1	2	0	2	0	0	2	0	0	1	1	1	1	0	2	1	0	0	1	2	0	1	1	0	1	1	1	1	0	0	0	2
648	0	0	1	0	0	1	2	2	0	1	0	0	1	1	0	0	0	0	2	1	2	1	0	2	0	0	2	2	0	2	1	1	1	2	1	2	2	0	1	1	0	0	0	2	0	1	0	1	1
649	0	0	1	1	0	1	2	2	1	0	1	1	1	0	0	1	2	0	1	1	2	0	0	2	0	0	1	2	1	1	1	1	1	1	0	1	1	0	0	1	0	1	1	2	1	1	0	1	1
650	0	0	2	1	0	2	1	1	2	0	0	0	0	0	0	0	1	0	1	0	1	0	0	2	0	0	0	1	0	0	1	1	1	2	0	2	1	1	0	1	0	0	0	2	0	1	0	1	1
651	0	0	1	0	0	1	1	1	1	1	1	0	2	2	0	0	0	0	1	0	0	1	1	1	1	1	2	2	0	2	1	1	1	1	0	2	1	0	1	1	0	0	0	1	0	1	0	2	0
652	0	0	2	1	0	1	2	2	0	0	1	0	0	0	0	0	2	1	1	0	2	0	0	2	0	0	2	2	0	2	1	1	0	2	0	2	1	0	0	1	0	0	1	2	2	0	0	2	0
653	0	0	2	1	0	2	1	1	2	0	0	0	0	0	0	0	0	0	0	1	0	1	2	0	1	1	1	2	1	1	2	2	2	1	0	0	2	1	0	0	0	0	0	0	0	1	0	2	0
654	0	0	1	0	0	2	0	0	1	0	0	0	0	0	0	0	1	1	1	1	2	1	0	2	0	0	1	1	1	1	0	1	1	1	0	2	1	0	0	2	0	1	0	1	1	2	0	0	0
655	1	0	2	0	0	2	0	0	2	0	0	1	2	2	0	0	0	0	1	1	2	0	0	2	0	0	0	2	1	1	1	2	2	2	1	2	1	0	2	0	0	0	0	0	0	0	0	2	2
656	1	0	1	1	0	2	1	1	1	0	0	1	1	1	0	0	1	2	2	0	2	0	2	0	0	0	1	1	2	0	1	0	0	0	0	1	1	0	0	1	0	0	1	2	2	0	0	0	2
657	0	1	2	1	0	1	0	0	2	0	0	0	0	0	0	0	2	0	2	1	2	0	0	2	1	1	1	2	0	2	0	1	1	2	0	2	0	0	1	0	0	0	1	1	1	1	0	1	1
658	0	0	2	0	1	1	1	1	1	0	0	0	0	0	0	0	1	1	1	0	2	1	0	2	0	0	2	2	1	1	2	2	2	0	0	0	2	0	2	0	0	1	1	1	1	1	0	1	1
659	0	0	1	0	0	1	1	1	2	0	0	0	0	0	0	0	2	2	1	0	1	0	1	1	0	0	1	1	0	1	0	1	0	2	2	2	2	0	0	1	0	0	0	1	0	1	0	1	1
660	0	1	1	1	0	2	2	2	0	0	0	0	1	1	0	0	2	2	1	1	1	0	1	1	0	0	1	2	0	2	1	1	1	2	0	1	2	0	1	1	0	0	0	2	1	1	0	2	0
661	0	0	2	0	1	2	2	2	0	0	0	0	1	0	0	0	1	0	2	0	2	0	0	2	0	0	2	2	0	2	1	1	1	2	1	1	1	1	0	2	1	1	1	2	1	0	0	2	0
662	0	0	2	1	1	2	1	2	0	1	0	0	0	0	0	0	1	0	1	1	2	1	1	1	0	1	2	2	0	2	0	1	2	1	0	2	2	0	0	1	0	1	1	2	1	0	0	2	0
663	1	0	0	1	0	1	1	2	0	0	1	0	1	1	0	0	1	1	1	2	1	0	0	2	0	0	1	1	0	1	0	0	1	1	0	1	1	0	0	2	0	1	1	1	1	0	0	2	2
664	0	0	2	0	0	0	1	1	1	0	1	0	0	0	0	0	2	0	1	0	1	0	0	2	0	0	2	2	1	1	1	0	0	2	0	2	2	1	0	2	1	0	0	1	1	1	0	0	2
665	0	0	1	0	0	1	2	2	0	0	2	0	1	0	1	1	0	0	1	0	1	0	0	2	0	0	0	2	1	1	1	1	1	2	0	2	2	0	0	1	0	1	0	1	1	2	0	1	1
666	0	0	2	0	0	1	0	0	2	0	0	0	1	1	0	0	0	0	2	0	2	0	0	2	1	1	2	0	1	0	1	1	0	2	2	2	1	0	2	0	1	2	1	2	1	0	0	0	2
667	0	0	1	0	0	1	0	0	2	0	0	1	2	1	0	0	2	0	1	0	1	1	0	2	0	0	0	0	1	0	1	0	1	0	0	2	2	0	0	2	0	1	1	2	2	1	0	2	2
668	0	0	0	0	0	0	1	2	0	0	0	1	1	0	0	0	1	0	1	1	2	0	1	1	0	0	2	2	1	2	1	1	1	2	0	2	1	1	0	1	0	0	0	0	0	1	0	1	1
669	0	0	0	0	0	0	1	1	1	0	0	0	0	0	0	0	2	0	2	0	2	0	0	2	0	0	1	1	1	1	1	0	0	2	0	2	1	0	1	1	0	1	0	1	1	2	0	0	1
670	0	0	1	0	0	0	1	1	2	0	0	0	1	0	0	0	1	1	1	2	1	0	0	2	0	0	1	1	1	1	0	0	0	2	1	2	1	1	1	1	1	1	1	1	2	0	0	1	1
671	0	0	2	1	0	1	1	1	1	0	1	1	1	0	0	1	1	1	1	1	2	0	0	2	0	0	2	2	0	2	0	2	2	1	0	1	2	0	1	1	0	0	0	1	0	0	0	1	1
672	0	0	0	1	0	1	2	2	0	1	1	0	1	0	0	0	1	0	2	1	2	0	1	1	0	0	1	1	0	1	0	1	1	1	1	1	2	0	1	1	0	0	0	1	0	1	0	1	1
673	1	0	0	0	0	0	1	2	0	0	1	1	2	1	0	1	0	0	2	0	2	1	0	2	0	0	2	2	1	2	1	1	2	0	0	2	1	0	1	1	0	0	1	2	1	0	0	1	0
674	1	0	1	0	0	0	2	2	0	0	0	0	2	2	0	0	0	0	0	1	1	1	1	1	1	1	1	2	1	1	0	1	1	0	0	1	1	0	0	2	0	0	0	2	0	1	0	2	0
675	0	0	2	0	2	2	0	0	2	0	0	1	2	1	0	0	0	0	0	1	1	0	1	1	0	0	2	1	1	1	1	0	2	0	0	1	1	0	1	1	0	0	0	2	0	1	0	1	1
676	0	0	1	1	0	1	2	2	0	0	0	0	0	0	0	0	1	1	2	0	2	1	0	2	0	0	1	2	0	1	2	0	1	0	0	2	0	1	1	0	0	0	0	1	1	1	0	1	0
677	1	0	1	0	0	2	0	0	2	0	0	1	2	2	0	0	2	1	1	0	2	0	0	2	0	0	2	2	0	2	1	1	1	0	0	1	2	0	2	0	0	0	1	1	1	1	0	1	1
678	0	0	1	0	0	0	1	1	1	0	0	0	0	0	0	0	2	2	0	2	2	1	1	1	0	0	1	2	1	1	2	0	0	2	0	2	2	0	0	2	0	0	1	1	0	1	0	1	1
679	0	0	2	0	0	2	2	2	0	0	1	0	1	1	0	0	0	0	1	0	1	0	0	2	0	0	1	1	1	2	0	1	1	2	2	2	2	1	0	0	0	0	0	1	0	0	0	0	1
680	0	0	2	1	0	1	0	1	1	0	1	0	1	1	0	0	1	1	2	0	2	0	1	1	0	0	2	2	0	2	1	0	0	2	0	2	2	0	0	1	0	1	1	1	1	0	0	0	2
681	0	0	1	0	0	0	2	2	0	0	1	1	2	2	0	0	2	1	2	0	2	0	0	2	1	1	2	2	0	1	1	1	1	1	0	1	1	0	1	1	0	1	1	1	1	1	0	2	0
682	0	0	2	0	0	2	1	1	1	0	0	1	2	1	0	0	2	1	2	0	2	0	0	2	0	0	1	2	0	2	0	0	0	2	1	2	1	0	0	0	0	1	0	1	1	1	0	0	2
683	0	0	1	0	1	2	2	2	0	0	0	1	1	0	0	0	0	1	0	1	2	0	1	1	0	0	0	1	2	0	1	1	1	0	0	0	2	0	0	2	0	1	1	2	0	1	0	2	0
684	0	0	0	0	0	0	2	2	1	0	1	0	1	1	0	0	0	0	0	0	0	1	0	2	0	0	1	1	0	1	0	1	0	2	0	2	1	0	0	2	0	0	0	1	0	0	0	2	0
685	0	0	0	0	0	0	1	2	0	0	0	0	0	0	0	0	1	1	1	1	2	0	0	2	0	0	2	2	1	2	0	1	2	1	0	1	1	0	1	1	0	1	1	1	0	0	0	2	0
686	1	0	2	0	0	1	0	0	1	0	0	1	2	2	0	0	2	2	2	0	1	1	1	1	1	1	1	2	2	1	1	1	1	0	0	1	1	0	2	1	1	0	1	2	2	1	0	0	1
687	0	0	1	0	0	1	0	1	1	0	0	1	1	1	0	0	2	2	2	0	1	1	1	1	1	1	0	2	2	0	2	2	2	0	0	1	2	0	1	1	0	1	1	1	1	0	0	2	0
688	0	0	2	0	1	2	1	1	1	0	1	0	0	0	0	0	1	0	1	0	1	1	0	2	0	0	2	2	0	2	1	1	1	1	0	1	1	0	0	1	0	0	0	1	1	0	0	1	1
689	0	0	2	1	0	1	0	0	2	0	0	1	2	1	0	0	2	1	2	0	2	0	1	1	1	1	2	2	0	2	0	1	0	1	1	1	2	0	1	0	0	0	0	1	0	0	0	1	2
690	0	0	2	1	0	2	1	1	1	0	0	1	0	0	0	0	2	2	2	1	2	1	0	2	0	0	0	2	2	0	2	2	1	2	2	2	2	1	0	1	0	0	0	0	0	1	0	0	2
691	0	0	2	1	0	1	1	1	1	0	0	1	1	0	0	0	1	1	0	1	1	0	0	2	0	0	2	2	0	1	1	1	1	1	0	2	2	0	0	2	0	0	0	2	0	2	0	0	2
692	0	0	1	0	0	1	1	1	1	0	1	0	1	1	0	1	1	1	1	1	1	0	0	2	0	0	0	1	1	1	0	1	1	1	0	1	2	1	0	1	0	0	0	2	0	0	0	0	2
693	0	0	1	1	0	1	1	1	1	0	0	1	1	0	0	0	1	0	2	0	2	0	0	2	0	0	2	2	0	2	0	1	0	2	1	2	1	0	0	1	0	0	0	1	1	1	0	2	0
694	0	0	2	0	0	1	1	1	1	0	0	0	0	0	0	0	1	1	0	2	1	0	0	2	1	1	2	2	0	2	0	0	0	2	0	2	2	0	0	2	0	0	0	2	0	1	0	2	0
695	0	0	2	0	1	1	1	1	0	1	2	0	2	1	1	1	2	1	0	1	1	1	0	2	0	0	1	1	1	0	0	0	0	2	0	2	1	0	1	1	0	2	2	2	1	1	0	1	2
696	1	0	0	0	0	0	2	2	0	0	2	0	2	0	1	1	2	0	1	1	2	0	1	1	2	2	1	2	1	1	1	2	1	2	0	2	2	1	0	1	0	0	0	2	0	1	0	2	0
697	0	0	0	0	0	0	0	1	1	0	1	0	0	0	0	0	2	2	1	1	2	1	0	2	0	0	1	2	1	1	1	2	2	2	1	2	2	0	1	1	0	0	0	2	0	1	0	2	1
698	0	0	2	0	1	2	1	1	2	0	0	1	1	0	0	1	0	0	1	0	0	1	1	2	0	0	1	2	0	2	0	0	0	2	0	2	2	0	1	1	0	1	1	2	0	0	0	2	0
699	0	0	1	1	0	1	1	1	1	0	0	1	1	0	0	1	0	0	1	1	2	0	0	2	0	0	0	2	0	1	2	1	0	2	2	2	1	0	2	0	0	0	0	0	1	1	0	1	1
700	1	0	1	1	0	1	2	2	0	0	2	0	0	0	0	0	1	1	2	0	2	1	0	2	0	0	2	2	0	2	0	0	0	1	1	2	2	0	0	2	0	0	1	1	1	0	0	2	1
701	0	0	2	0	0	2	1	1	1	0	0	0	1	1	0	0	1	0	1	0	1	0	0	2	0	0	1	1	2	0	1	2	2	1	1	1	2	0	0	1	0	0	0	1	0	0	0	1	1
702	0	0	1	1	0	1	0	1	0	0	1	0	1	1	0	0	2	0	2	0	2	1	0	2	0	0	1	2	2	1	1	1	1	0	0	1	1	0	2	0	0	0	0	2	1	1	1	1	0
703	0	0	0	0	0	0	0	0	2	0	0	1	2	1	0	0	1	1	1	2	1	0	0	2	0	0	2	2	0	2	0	1	1	1	0	2	2	0	0	2	0	0	0	1	0	0	0	2	0
704	0	0	1	0	0	0	1	2	0	0	0	1	2	1	0	1	1	1	1	1	1	1	0	2	0	0	1	2	0	1	0	1	0	1	1	1	2	0	1	0	0	0	1	2	0	1	0	2	0
705	0	0	0	0	0	0	1	1	1	0	0	0	2	2	0	0	1	0	1	1	1	0	1	1	0	0	1	2	1	1	0	1	1	0	0	1	1	0	0	0	0	1	1	1	1	1	0	1	1
706	0	0	2	0	0	1	2	2	0	0	0	0	1	0	0	0	0	0	1	1	2	1	2	0	1	1	2	2	0	1	1	1	1	0	0	1	1	0	2	0	0	0	1	2	1	0	0	1	1
707	0	0	1	0	0	1	1	0	1	0	0	1	2	1	0	0	1	0	1	1	2	1	0	2	0	0	1	2	1	1	0	1	2	1	0	1	2	0	2	0	0	1	1	1	1	1	0	1	1
708	0	0	2	0	0	1	1	1	1	0	0	0	0	0	0	0	1	0	1	1	1	0	0	2	0	0	1	2	2	1	2	0	0	2	0	2	1	0	0	1	0	0	0	2	0	1	0	1	1
709	0	0	2	0	2	2	1	1	0	0	0	0	1	1	0	0	0	0	2	1	2	1	0	2	0	0	2	2	0	2	1	2	1	1	1	2	1	0	0	1	0	0	1	2	0	0	0	2	1
710	0	0	1	0	0	0	0	1	2	0	0	0	0	0	0	0	1	0	2	0	2	1	1	1	1	1	2	2	0	1	2	0	0	1	0	2	2	0	0	1	0	0	0	1	0	0	0	1	1
711	0	0	1	1	0	1	0	0	2	0	0	0	0	0	0	0	2	1	1	0	1	0	1	1	0	0	2	1	1	1	1	2	1	2	0	2	2	0	1	1	0	0	0	1	0	0	0	2	0
712	0	0	2	1	0	1	1	2	1	0	0	0	1	1	0	0	1	0	1	1	2	0	0	2	0	0	1	2	1	1	1	1	1	1	0	2	1	1	0	0	0	1	0	1	2	1	0	2	0
713	0	0	0	0	0	0	2	2	0	0	1	1	1	0	0	0	1	1	1	1	1	2	1	1	1	1	1	2	1	1	2	2	1	1	0	2	2	0	0	1	0	2	1	2	1	0	0	0	2
714	1	0	1	1	0	2	1	2	0	0	0	0	1	1	0	0	2	0	2	0	2	0	0	2	1	1	0	2	1	1	1	2	1	0	0	2	2	0	1	1	0	0	0	2	1	1	0	2	0
715	0	0	0	0	0	0	1	2	0	0	0	0	1	0	0	0	0	0	2	1	2	0	0	2	0	0	0	2	1	0	1	0	1	2	0	2	1	0	1	1	0	1	0	1	1	0	0	1	1
716	0	0	2	0	1	1	1	1	1	0	0	0	0	0	0	0	2	1	2	0	2	0	1	1	0	0	2	2	1	0	2	2	2	1	0	2	2	1	0	1	0	0	0	1	0	1	0	0	2
717	0	0	2	0	1	2	2	2	0	0	0	1	2	0	0	0	1	0	1	0	1	1	0	2	0	0	1	1	2	0	1	0	0	2	1	1	1	1	0	0	0	0	1	1	0	2	0	1	1
718	0	1	1	0	0	0	1	1	1	0	0	1	2	2	0	0	0	0	2	0	2	0	0	2	0	0	2	2	0	2	0	2	2	2	1	2	1	0	2	0	0	0	1	1	1	1	0	1	1
719	0	0	2	1	0	2	2	2	0	0	0	1	1	1	0	0	1	0	2	1	2	0	1	1	1	1	1	1	0	1	0	1	1	1	1	1	1	0	2	1	1	0	0	1	0	1	0	1	1
720	0	0	1	0	1	1	2	2	1	0	1	0	0	0	0	0	0	1	1	0	1	1	1	1	0	0	1	2	0	1	0	1	1	0	0	1	1	0	2	0	0	0	0	0	0	1	0	2	0
721	0	0	2	0	0	2	2	2	0	0	1	1	1	0	0	0	1	0	2	0	2	0	0	2	0	0	1	1	2	1	0	1	1	1	0	2	1	0	0	0	0	1	1	2	0	0	0	0	0
722	0	0	0	0	1	1	1	1	1	0	0	0	0	0	0	0	1	0	0	1	1	1	0	2	0	0	2	2	0	2	0	1	1	1	0	1	1	0	1	1	0	1	0	1	0	0	0	1	0
723	0	0	1	0	0	1	2	2	0	1	1	0	0	0	0	0	0	0	0	1	0	1	1	1	1	1	2	2	1	1	2	1	0	2	1	2	2	0	0	2	0	1	1	2	1	2	0	1	1
724	0	0	1	1	0	1	0	1	1	0	0	1	2	1	0	0	2	1	0	1	1	1	0	2	0	0	2	2	0	1	1	2	2	1	1	1	1	0	0	1	0	0	2	2	1	0	0	1	1
725	0	0	0	0	0	0	1	1	1	0	0	0	1	1	0	0	0	0	1	1	2	1	0	2	0	0	1	2	0	2	0	1	0	1	0	1	2	0	1	1	0	1	1	1	1	1	0	2	0
726	1	0	1	0	1	1	1	2	1	0	0	1	1	1	0	0	1	0	0	1	1	0	0	2	0	1	1	1	0	1	0	1	1	1	0	2	1	0	0	2	0	0	1	2	1	0	0	1	1
727	0	0	1	0	0	0	1	1	1	0	1	0	1	1	0	0	1	0	1	0	1	1	0	2	0	0	2	2	0	2	1	1	1	0	0	0	1	0	2	0	0	2	2	2	1	1	0	2	1
728	0	0	0	0	0	0	0	1	1	0	0	0	1	1	0	0	2	1	2	0	2	0	0	2	2	2	1	2	2	1	2	2	2	0	0	1	1	0	0	2	0	0	0	0	0	1	0	1	1
729	0	0	2	0	0	1	1	1	1	0	1	1	2	2	0	0	1	1	1	1	1	0	0	2	1	1	2	2	0	1	2	0	2	0	0	1	2	0	1	2	1	2	2	2	1	1	0	1	1
730	0	0	1	1	0	1	2	2	0	0	0	0	0	0	0	0	1	0	1	2	1	0	0	2	1	1	1	2	0	1	1	1	1	1	0	2	1	0	0	2	0	1	1	2	1	0	0	2	1
731	0	0	2	1	0	2	1	1	1	0	1	1	2	2	0	0	1	0	1	1	1	1	0	2	0	0	1	1	2	0	1	1	1	1	0	2	2	0	1	1	1	0	1	2	0	0	0	0	0
732	1	0	2	0	1	1	2	2	0	0	0	0	0	0	0	0	2	2	1	1	2	0	2	0	0	0	1	2	0	1	1	0	0	2	1	2	1	0	2	0	1	2	2	2	1	1	0	1	1
733	0	0	2	0	0	0	2	2	1	0	0	0	0	0	0	0	2	0	2	1	2	0	0	2	0	0	1	1	1	1	0	2	1	0	0	1	1	0	0	2	0	1	1	2	1	0	0	2	1
734	1	0	1	0	1	2	1	1	1	0	0	1	0	0	0	0	2	1	0	1	1	0	0	2	0	0	0	2	1	1	1	1	1	1	0	1	2	0	0	2	0	1	0	0	1	0	0	2	1
735	0	0	1	0	0	1	1	1	1	0	0	1	1	0	0	1	1	1	2	1	2	0	0	2	0	0	1	2	1	1	2	2	2	1	1	1	2	1	0	1	0	0	0	1	0	0	0	1	1
736	0	0	2	0	0	2	2	2	0	0	1	0	1	1	0	0	0	0	2	0	2	0	0	2	1	1	0	1	2	0	1	0	0	1	0	1	1	0	0	2	0	1	1	1	1	1	0	2	0
737	0	1	1	0	1	1	1	1	1	0	0	0	0	0	0	0	0	0	1	1	2	0	0	2	0	0	2	2	0	2	1	2	2	2	1	2	2	0	1	1	1	0	0	2	1	1	0	1	1
738	0	0	1	0	0	2	1	1	0	0	1	0	0	0	0	0	0	0	1	0	2	1	0	2	0	0	1	2	0	2	0	0	1	1	0	1	1	0	1	1	0	0	0	2	1	0	0	1	1
739	0	0	0	1	0	1	0	0	2	0	0	0	0	0	0	0	2	1	2	0	2	0	0	2	0	0	2	1	1	1	1	1	1	1	0	1	1	1	0	1	0	0	0	2	0	2	0	1	1
740	0	0	1	1	1	2	1	2	0	0	0	0	0	0	0	0	1	0	1	0	1	0	0	2	0	0	1	2	1	1	0	1	1	1	1	1	1	0	1	1	0	0	0	2	0	2	0	2	2
741	1	0	0	0	0	0	1	2	0	0	1	0	1	1	0	0	1	1	1	1	2	1	0	2	0	0	2	2	0	0	1	1	1	1	1	1	1	0	1	1	0	0	0	2	0	1	0	1	0
742	0	0	1	1	0	2	2	2	0	0	0	0	2	1	1	1	2	1	1	1	2	0	0	2	1	1	2	2	0	2	1	1	1	1	0	1	2	0	1	1	0	0	1	1	1	1	0	2	0
743	0	0	1	0	0	1	2	2	0	0	1	1	1	0	0	0	1	1	0	1	1	0	0	2	0	0	1	1	1	1	0	2	2	0	0	1	0	1	0	1	0	0	0	1	0	1	0	0	2
744	0	0	2	0	1	2	2	2	0	0	1	0	2	2	0	0	1	1	1	1	1	0	2	0	0	1	2	2	0	2	1	0	0	2	0	2	1	0	0	1	0	0	1	2	1	0	0	0	2
745	0	0	1	1	0	2	2	2	0	0	0	0	1	0	1	1	2	0	2	0	2	0	2	0	0	0	2	2	1	2	0	1	1	1	1	1	1	0	0	1	0	1	0	1	0	0	0	1	1
746	0	0	1	1	0	1	2	2	0	0	0	0	0	0	0	0	1	1	1	0	1	1	0	2	1	1	1	2	0	1	0	1	1	0	0	0	2	0	0	1	0	0	1	2	0	0	0	1	1
747	0	0	1	0	0	1	1	1	1	0	0	1	1	0	0	0	1	1	2	0	2	0	0	2	0	0	2	2	1	1	1	2	2	0	0	1	0	1	1	0	0	0	0	0	0	1	0	1	1
748	0	1	2	0	1	2	2	2	1	0	1	0	1	1	0	0	0	0	1	0	2	0	1	1	1	1	1	1	1	0	1	1	2	2	1	2	0	0	2	0	0	0	0	1	0	1	0	0	1
749	0	0	1	0	0	1	2	2	0	0	1	0	0	0	0	0	2	2	1	0	1	1	0	2	0	0	2	2	0	2	0	1	1	1	0	2	1	1	1	1	0	0	0	1	0	0	0	1	2
750	0	0	0	0	0	0	1	1	1	0	0	0	1	1	0	0	0	0	1	0	0	0	0	2	0	0	1	2	0	1	2	0	0	2	1	2	1	0	1	1	0	1	0	0	2	0	0	1	0
751	0	0	2	0	1	2	2	2	0	0	1	0	1	1	0	0	1	1	0	2	1	0	0	2	0	0	1	2	0	2	1	1	1	1	0	1	0	0	1	0	0	0	1	1	1	1	0	1	1
752	1	0	1	0	0	2	2	2	0	0	0	0	0	0	0	0	1	0	0	1	2	0	0	2	0	0	1	2	1	1	1	0	1	0	0	2	2	0	0	2	1	0	0	2	0	1	1	1	1
753	1	1	2	0	0	1	1	1	0	0	1	0	0	0	0	0	2	0	2	0	2	0	0	2	0	0	1	1	0	0	1	0	1	1	0	1	2	1	0	2	1	0	0	2	0	2	0	2	0
754	0	0	1	0	1	2	0	0	2	0	0	1	2	0	0	0	1	0	1	1	1	0	1	1	1	1	1	1	1	1	0	1	1	2	0	2	2	0	0	2	0	1	0	0	1	0	0	2	0
755	0	0	0	0	1	1	1	2	0	0	0	0	0	0	0	0	0	0	1	1	1	0	0	2	0	0	2	2	0	2	0	2	1	1	1	1	1	0	1	1	0	0	0	1	0	0	0	1	1
756	1	0	1	0	0	1	0	0	2	0	0	1	1	0	0	0	1	1	1	0	2	0	0	2	0	0	1	1	1	1	1	1	1	1	1	1	1	0	2	0	0	0	0	2	0	0	0	0	2
757	0	0	2	1	0	1	0	0	2	0	0	1	1	0	0	1	0	0	0	0	1	1	1	1	0	0	1	2	0	1	0	2	1	1	1	1	1	1	1	1	0	0	0	2	0	1	0	0	2
758	0	0	1	1	0	1	1	2	0	0	1	0	0	0	0	0	2	1	2	1	2	0	0	2	0	0	0	1	1	1	1	1	1	0	0	1	1	1	0	1	0	0	0	2	0	1	0	1	1
759	0	0	2	0	1	1	1	1	1	0	0	0	0	0	0	0	1	0	2	0	2	0	0	2	0	0	0	1	1	1	1	1	1	2	0	2	1	1	1	1	0	0	0	0	1	1	0	0	2
760	0	0	1	1	0	1	2	2	0	0	0	0	0	0	0	0	0	0	1	0	1	1	1	1	0	0	1	2	1	1	2	1	1	1	0	2	0	0	1	0	0	1	0	0	1	0	0	1	1
761	0	0	0	0	0	0	1	1	0	0	1	1	2	2	0	0	1	1	1	1	1	0	0	2	0	0	2	2	0	2	1	0	0	1	1	2	1	0	0	2	0	0	0	1	0	1	0	1	1
762	1	0	2	0	0	2	2	2	0	0	0	0	0	0	0	0	0	0	1	0	1	0	1	1	1	1	1	2	1	1	2	1	1	1	1	2	1	1	0	2	1	0	1	2	0	0	0	2	1
763	0	0	1	1	0	1	1	1	1	0	0	0	1	0	1	1	0	0	1	0	2	0	0	2	0	0	0	1	2	0	1	1	0	1	1	1	0	1	0	1	0	0	0	2	1	2	0	1	0
764	0	0	1	0	0	1	0	0	1	0	0	0	0	0	0	0	1	2	1	1	2	0	0	2	1	1	2	2	0	2	2	1	0	1	1	1	1	0	0	2	0	0	0	2	0	0	0	0	2
765	0	0	1	0	1	1	0	0	2	0	0	0	0	0	0	0	1	0	1	1	2	1	0	2	0	0	1	1	2	0	1	1	1	2	0	2	0	0	1	0	0	1	1	1	1	1	0	1	1
766	0	1	1	0	1	1	2	2	0	0	0	1	1	0	0	0	1	1	2	0	2	0	0	2	1	1	0	1	2	0	1	1	1	2	1	2	1	1	0	1	0	0	0	1	0	0	0	1	1
767	0	0	2	1	0	1	2	2	0	0	0	0	1	1	0	0	1	2	2	0	2	0	0	2	0	0	2	2	0	2	0	2	1	0	0	1	2	1	0	2	1	0	0	0	1	1	0	2	2
768	0	1	2	1	0	1	2	2	0	0	0	1	1	0	0	0	2	0	2	1	2	0	0	2	1	1	1	2	1	0	2	2	2	1	0	2	1	0	1	1	0	1	0	1	0	0	0	1	0
769	0	0	0	0	0	0	1	2	0	0	0	1	0	0	0	0	1	1	2	0	2	0	0	2	0	0	2	2	0	2	0	0	0	1	0	2	0	0	2	1	1	1	1	1	1	1	0	2	0
770	0	0	2	0	1	2	1	1	2	0	0	0	1	1	0	0	1	0	2	1	2	0	1	1	0	0	1	1	0	2	1	1	0	2	0	2	1	0	1	1	0	0	1	1	1	1	0	1	1
771	0	0	2	0	0	0	1	1	1	0	1	0	0	0	0	0	0	0	1	0	2	1	0	2	0	0	2	2	0	1	0	1	1	1	0	1	1	0	2	0	1	1	1	2	1	0	0	1	0
772	0	0	1	0	0	0	0	1	1	0	0	1	2	2	0	0	0	0	2	0	2	0	0	2	0	1	1	1	1	2	0	2	1	0	0	1	2	0	0	2	0	1	1	2	0	0	0	2	0
773	0	0	0	0	0	0	1	1	1	0	0	1	1	0	0	0	0	0	0	1	0	1	0	2	0	0	1	1	1	1	1	0	0	1	1	2	2	1	0	1	0	1	1	2	0	0	0	0	2
774	0	0	0	1	0	1	2	2	0	0	0	0	1	1	0	0	1	1	1	0	1	1	1	1	1	1	1	1	1	0	0	1	1	2	0	2	2	0	0	2	0	1	1	2	1	0	0	1	1
775	0	0	1	0	0	1	1	2	0	0	0	1	0	0	0	0	2	0	2	0	2	0	0	2	0	0	2	2	1	2	0	2	2	0	0	1	0	0	1	0	0	0	0	1	0	1	0	2	0
776	0	0	1	1	0	1	0	0	2	0	0	0	1	1	0	0	1	0	2	0	2	0	0	2	0	0	1	1	0	1	0	0	1	0	0	2	2	0	0	2	0	0	0	2	0	1	0	1	1
777	0	1	2	0	1	1	0	0	2	0	0	1	0	0	0	0	1	0	1	1	2	1	0	2	0	0	1	1	1	1	0	2	2	2	1	2	1	0	1	1	0	0	2	2	1	0	0	0	2
778	0	0	2	1	0	1	2	2	2	0	0	0	0	0	0	0	1	1	2	0	2	1	1	1	1	1	2	2	1	1	2	0	0	1	1	1	1	1	0	0	0	1	1	1	1	2	0	1	1
779	0	0	2	0	0	1	2	2	0	0	2	0	1	1	0	0	2	1	1	0	2	1	0	2	0	0	2	2	1	2	0	1	1	0	0	1	0	1	1	0	0	0	1	1	0	1	0	2	1
780	0	1	2	0	0	1	1	1	2	0	0	1	1	0	0	1	1	1	0	0	1	0	0	2	0	0	1	1	1	2	0	1	1	1	0	1	0	0	1	0	0	0	0	2	0	1	0	1	1
781	0	0	2	1	1	2	2	2	0	0	1	0	0	0	0	0	2	1	2	0	2	0	1	1	1	1	1	1	1	1	0	1	1	2	0	2	1	1	0	1	0	0	0	1	0	0	0	1	1
782	1	0	1	1	0	2	0	0	2	0	0	1	2	2	0	0	1	0	2	1	2	1	1	1	0	0	1	2	0	1	0	0	0	2	0	2	2	0	0	2	0	0	0	2	0	1	0	2	0
783	0	0	2	1	0	2	2	2	0	0	0	0	1	1	0	0	1	1	0	2	1	1	1	1	1	1	0	2	1	0	1	1	2	2	1	2	0	1	1	0	0	1	1	1	1	2	0	2	0
784	0	0	2	1	0	1	0	1	0	0	0	0	1	1	0	0	1	1	1	1	1	0	0	2	0	0	1	1	2	1	0	1	1	1	0	1	2	0	0	2	0	0	1	2	2	0	0	0	2
785	0	0	0	0	0	0	0	0	1	0	0	0	0	0	0	0	2	1	1	1	1	0	0	2	0	0	2	2	0	1	1	1	1	2	1	2	1	1	1	0	0	1	1	1	1	2	0	0	2
786	0	0	2	0	0	1	2	2	0	0	1	0	0	0	0	0	1	1	0	2	1	0	0	2	1	1	1	1	1	1	0	1	1	1	0	1	1	1	0	1	0	1	1	2	1	0	0	1	1
787	0	0	2	0	1	2	2	2	0	0	0	1	2	1	0	1	1	1	1	1	2	1	1	1	1	1	1	2	0	2	1	2	2	0	0	0	2	0	1	1	1	0	2	2	0	0	0	0	2
788	0	0	1	1	0	1	1	2	0	0	0	0	1	1	0	0	0	0	2	0	2	1	0	2	0	0	1	1	2	1	0	0	0	2	0	2	1	0	0	1	0	0	0	1	0	0	0	1	1
789	0	0	2	2	0	2	0	0	2	0	0	1	1	0	1	1	0	0	0	1	1	0	1	1	1	1	1	1	1	1	1	2	2	0	0	0	1	1	0	1	0	0	0	2	2	1	0	2	1
790	0	0	2	0	1	1	1	1	1	0	0	1	1	0	0	0	2	2	2	0	2	0	2	0	0	0	2	2	0	2	1	0	1	1	0	1	1	0	0	2	0	0	0	0	0	1	0	1	1
791	0	0	1	0	0	1	1	1	1	1	0	0	0	1	0	0	1	1	0	1	1	0	0	2	0	0	2	2	0	2	1	1	2	0	0	2	2	0	0	1	0	1	1	2	1	1	0	1	1
792	0	0	2	1	0	1	1	2	1	0	0	1	2	1	0	1	1	1	2	0	2	1	0	2	0	0	0	1	2	0	1	2	2	0	0	0	0	0	2	0	0	0	0	1	0	1	0	0	2
793	0	0	1	0	0	1	1	1	1	0	0	1	1	1	0	0	1	2	2	0	2	2	1	1	1	1	1	2	1	1	2	1	2	1	0	1	2	0	0	2	0	1	0	1	2	1	0	1	1
794	1	0	1	1	0	1	2	2	0	0	1	0	0	0	0	0	2	2	2	0	2	0	0	2	0	0	1	2	1	1	1	1	0	2	0	0	2	0	1	1	0	0	0	2	0	2	0	1	1
795	0	0	1	0	0	1	2	2	0	0	2	1	1	1	0	0	1	1	1	1	2	1	0	2	0	0	2	2	0	2	1	0	1	1	0	1	1	0	1	1	0	0	0	2	1	1	0	1	2
796	0	0	1	0	1	2	1	2	0	0	0	1	1	0	0	0	1	0	1	1	1	1	1	1	0	0	2	2	1	1	1	0	0	1	1	2	0	0	1	1	0	1	0	1	1	1	0	1	0
797	1	0	1	0	1	2	1	1	1	0	1	1	1	0	0	1	1	1	0	1	1	0	0	2	0	0	2	2	1	2	1	2	2	0	0	1	1	0	1	0	0	1	1	1	1	1	0	2	1
798	0	1	0	0	0	1	1	1	1	0	0	0	1	1	0	0	1	1	1	1	1	1	0	2	0	0	1	1	1	0	1	2	2	0	0	0	2	0	1	2	1	1	0	1	1	0	0	2	0
799	1	0	1	0	0	0	1	1	1	0	0	0	1	0	1	1	1	1	0	1	2	1	0	2	0	0	0	2	1	0	1	1	2	0	0	1	1	0	0	1	0	0	0	1	0	0	0	2	1
800	0	0	2	1	0	2	1	2	0	0	1	0	0	0	0	0	1	1	0	1	0	1	1	1	0	1	0	1	2	0	1	1	1	2	0	2	0	1	0	1	0	0	0	1	0	0	0	1	1
801	1	0	0	0	0	1	1	1	1	0	0	0	0	0	0	0	2	1	1	0	1	1	1	1	1	1	2	2	1	2	0	1	1	0	0	0	1	1	0	0	0	0	0	1	1	1	0	0	2
802	1	1	1	0	0	1	1	1	1	0	0	1	1	0	0	1	1	1	2	0	2	0	1	1	0	0	1	1	1	1	0	2	2	0	0	0	1	1	0	1	0	0	1	2	1	0	0	1	1
803	0	0	1	0	0	1	2	2	0	0	1	2	2	1	0	0	0	0	2	1	2	0	0	2	0	0	2	2	0	2	1	1	1	2	1	2	2	0	0	2	0	1	0	0	1	0	0	1	2
804	0	0	1	1	1	2	2	2	0	0	1	2	2	1	0	0	1	0	1	1	1	0	0	2	0	0	0	1	1	0	0	1	1	0	0	1	1	0	2	0	0	0	0	2	1	1	0	1	0
805	0	0	0	0	0	1	2	2	0	0	1	0	0	0	0	0	2	0	2	1	2	0	0	2	0	0	2	2	0	2	0	1	1	1	0	1	1	0	1	0	0	2	2	2	2	1	0	2	0
806	0	0	0	0	0	1	0	0	2	0	0	0	2	1	1	1	1	0	2	1	2	1	0	2	0	0	2	2	0	1	0	2	1	1	1	2	1	0	1	2	1	0	1	1	1	1	0	0	1
807	1	0	0	1	0	1	2	2	0	0	0	0	0	0	0	0	1	0	1	2	1	0	0	2	0	0	1	1	0	1	1	1	1	1	1	2	1	0	1	1	0	0	1	1	1	1	0	1	1
808	0	0	2	0	1	1	0	0	1	0	0	0	1	1	0	0	1	1	1	1	1	0	0	2	0	0	2	2	1	2	1	2	1	0	0	1	1	0	1	1	0	1	1	1	1	1	0	1	1
809	0	0	1	0	0	1	2	2	0	0	0	1	1	0	0	0	1	1	0	1	1	1	1	1	1	1	2	2	0	2	0	1	1	1	0	1	2	0	0	2	0	0	0	1	0	0	0	0	2
810	0	0	2	1	0	2	1	1	1	1	1	0	1	0	1	1	2	0	2	0	2	0	0	2	0	0	1	1	0	1	1	0	0	2	1	2	1	0	0	2	0	0	1	2	1	1	0	2	0
811	0	0	2	1	0	2	1	2	0	0	1	0	1	0	0	0	1	1	2	1	2	1	0	2	0	0	0	0	1	0	1	1	1	1	0	2	2	0	0	2	0	0	1	2	0	0	0	1	1
812	1	0	0	0	0	1	1	1	1	0	1	0	0	0	0	0	1	1	0	1	0	0	0	2	1	1	1	2	1	1	2	1	1	0	0	1	2	0	1	0	0	1	1	2	2	1	0	0	2
813	0	0	1	0	0	0	1	2	0	0	1	0	2	1	0	0	1	1	1	1	2	0	0	2	1	1	2	2	0	2	1	2	1	1	0	2	2	0	0	1	0	0	0	2	0	2	0	1	0
814	0	0	1	0	0	0	1	1	1	0	0	0	1	0	0	0	1	1	1	1	0	0	0	2	0	0	2	2	0	2	1	1	1	0	0	1	1	0	0	1	0	0	0	2	1	1	0	1	1
815	0	0	0	1	0	1	0	0	2	0	0	0	0	0	0	0	0	0	0	1	2	0	0	2	2	2	0	2	1	0	1	1	2	0	0	1	0	1	0	1	0	0	0	2	0	1	0	2	0
816	1	0	2	2	0	2	1	1	0	0	1	1	1	0	0	0	2	1	2	0	2	1	0	2	0	0	1	1	0	1	1	1	0	2	2	2	1	0	0	2	0	0	0	2	0	1	0	1	1
817	0	0	2	0	0	2	2	2	0	0	1	0	0	0	0	0	1	1	0	1	1	0	0	2	0	0	2	2	1	1	1	2	1	1	0	2	0	0	1	1	0	1	1	2	1	1	0	0	2
818	0	0	2	1	0	1	1	1	1	0	0	1	1	0	0	1	2	1	2	1	2	0	1	1	0	0	2	2	1	2	1	1	1	2	0	2	1	1	0	1	0	1	1	1	1	0	0	1	1
819	0	0	2	0	0	1	1	1	1	0	1	0	1	1	0	0	1	0	1	1	2	1	0	2	0	0	2	2	0	2	0	0	1	2	0	2	0	1	0	0	0	0	1	1	1	0	0	1	1
820	0	0	1	0	0	1	2	2	0	1	0	0	2	2	0	1	1	1	2	0	1	0	0	2	1	1	1	2	2	0	2	0	1	2	0	2	0	0	1	0	0	0	0	2	0	0	0	2	1
821	0	1	1	0	1	1	0	1	1	0	0	0	0	0	0	0	2	0	1	1	2	0	0	2	0	0	1	1	1	1	1	1	1	1	1	1	2	0	0	1	0	0	0	2	0	1	0	0	1
822	1	0	1	0	0	1	1	1	1	0	0	1	2	0	0	0	1	0	1	0	1	1	0	2	1	1	2	2	1	1	2	1	1	2	0	1	1	1	0	0	0	0	0	0	0	0	0	1	1
823	0	0	1	0	0	1	0	0	1	0	1	0	1	0	0	0	1	0	2	1	2	1	0	2	0	0	2	2	0	2	0	2	1	0	0	0	2	0	1	1	0	0	0	2	0	2	0	0	1
824	0	1	2	1	0	1	1	1	0	0	0	0	0	0	0	0	1	2	2	0	2	0	0	2	0	0	1	2	1	1	0	1	1	0	0	1	1	0	2	0	1	0	0	2	0	0	0	1	1
825	0	1	2	0	1	2	2	2	0	0	0	1	2	1	0	1	0	0	2	0	2	1	0	2	0	0	1	2	0	1	1	1	1	1	1	1	2	0	0	2	0	1	0	1	0	0	0	1	1
826	0	0	1	0	1	1	1	1	0	0	0	1	1	0	0	0	0	0	1	0	1	1	0	2	0	0	2	2	0	2	0	1	1	2	1	2	1	1	0	1	0	1	1	1	1	0	0	0	1
827	0	1	1	0	1	1	1	1	1	0	0	0	0	0	0	0	1	0	1	1	1	0	0	2	1	1	2	2	0	2	1	1	1	2	0	2	1	0	2	0	0	0	1	1	1	0	0	2	0
828	0	0	1	0	0	1	0	1	0	0	0	0	0	0	0	0	1	1	0	2	1	0	1	1	0	0	1	1	1	2	0	1	1	2	0	2	1	0	2	0	0	0	0	1	0	0	0	2	0
829	0	0	1	0	0	1	2	2	0	0	0	0	1	1	0	1	2	2	0	2	0	0	0	2	1	1	2	2	1	1	1	0	0	2	1	1	0	0	2	1	1	1	1	2	1	1	0	1	2
830	0	0	2	0	1	1	2	2	0	0	0	1	1	1	0	0	1	0	2	1	2	0	0	2	1	1	2	2	0	1	0	1	1	1	0	2	1	0	1	1	0	1	0	0	1	0	0	2	2
831	0	0	2	1	0	2	1	1	1	0	1	1	2	1	1	1	0	0	1	0	2	0	1	1	0	0	1	1	1	1	1	1	1	1	0	1	1	0	0	1	0	0	0	2	0	2	0	2	0
832	0	0	2	1	1	2	2	2	0	0	1	1	2	2	0	0	1	0	1	1	1	0	0	2	1	1	2	2	0	1	0	2	2	1	1	2	1	0	0	0	0	0	0	1	0	1	0	1	1
833	0	0	2	0	1	1	0	1	1	0	0	0	0	0	0	0	2	1	1	0	2	1	0	2	0	0	2	2	0	2	0	0	0	2	0	2	1	0	1	2	1	1	0	1	1	1	0	1	1
834	0	0	2	1	1	2	0	0	1	0	1	0	0	0	0	0	1	1	0	0	0	1	0	2	0	0	0	2	2	1	2	1	0	2	2	2	1	0	1	1	0	1	0	1	0	1	0	1	1
835	0	0	2	0	0	1	0	1	1	0	0	0	0	0	0	0	1	0	1	1	1	0	0	2	1	1	1	2	1	1	1	1	1	2	0	2	0	2	0	0	0	1	1	2	1	2	0	0	2
836	0	0	2	0	1	2	2	2	0	0	0	1	2	2	0	0	1	1	0	0	0	1	0	2	0	0	1	1	2	0	0	1	1	0	0	1	2	0	1	1	0	0	0	1	0	1	0	2	0
837	0	0	2	0	1	2	1	1	2	0	0	0	1	0	1	1	1	0	1	0	1	0	0	2	0	0	2	2	0	2	1	1	1	1	0	2	0	1	0	1	0	1	1	1	1	1	0	0	0
838	0	0	2	1	0	1	2	2	0	0	0	1	2	1	0	0	2	0	2	0	2	0	1	1	1	1	2	2	0	2	1	1	1	2	1	2	0	1	0	1	0	0	0	2	0	1	0	1	1
839	0	0	1	0	0	0	0	0	1	0	1	0	1	1	0	0	2	2	1	0	1	0	0	2	0	0	1	2	2	1	2	1	1	1	0	1	1	0	1	1	0	0	0	0	0	0	0	2	0
840	0	0	1	0	0	2	1	1	1	0	0	1	1	0	0	0	1	1	2	0	2	0	0	2	0	0	1	1	0	1	2	2	1	0	0	1	1	0	1	1	0	0	1	2	1	0	0	2	0
841	0	0	1	0	0	1	1	1	1	0	0	1	2	1	0	1	2	1	1	0	2	0	1	1	1	1	1	2	1	1	1	1	1	1	0	2	0	0	2	0	1	0	0	2	0	2	0	1	1
842	0	0	1	0	0	0	2	2	0	0	0	0	1	2	0	0	2	2	1	0	1	0	0	2	1	1	1	1	2	0	1	1	2	2	1	2	1	0	1	1	0	1	1	1	0	1	0	2	2
843	0	0	1	1	0	1	1	1	1	0	1	0	2	0	1	1	1	0	0	1	1	1	1	1	1	1	1	2	0	1	2	1	0	2	2	2	0	0	1	1	0	1	1	1	1	1	0	1	1
844	0	1	2	0	1	2	1	1	1	0	1	0	0	0	0	0	1	1	2	0	2	0	0	2	0	0	2	2	0	2	1	1	0	2	1	2	2	1	0	2	1	0	0	1	0	0	0	2	0
845	0	0	2	1	0	2	1	2	0	0	1	0	1	1	0	0	1	1	1	0	1	0	0	2	0	0	2	2	0	2	0	1	1	2	0	2	1	0	0	1	1	0	0	2	0	0	0	2	1
846	0	0	1	0	0	1	1	1	1	0	0	0	1	0	0	1	2	1	2	1	1	1	0	2	0	0	1	2	1	1	2	0	1	1	0	1	1	0	2	0	0	0	0	2	0	0	0	1	1
847	0	0	1	0	0	2	2	2	0	0	0	1	1	2	0	0	1	1	1	1	1	1	0	2	0	0	2	2	1	1	2	1	1	1	0	1	1	0	0	1	0	0	1	2	2	0	0	2	0
848	1	0	2	1	0	1	1	1	0	0	0	0	0	0	0	0	2	1	1	0	2	0	0	2	0	0	2	2	0	2	1	2	1	1	1	2	1	0	0	1	0	1	0	1	0	1	0	2	0
849	1	0	1	0	0	1	1	1	1	0	0	0	0	0	0	0	1	1	2	0	2	1	1	1	1	1	0	2	1	0	1	1	1	0	0	1	1	0	1	1	0	0	0	2	0	1	0	1	1
850	0	0	2	0	0	1	1	1	1	0	0	1	1	0	0	0	0	0	1	0	1	0	0	2	0	0	0	2	2	0	2	1	1	0	0	1	1	0	2	0	0	0	0	0	1	1	0	2	0
851	0	0	1	0	0	1	1	1	1	0	0	0	0	0	0	0	1	1	1	0	2	1	0	2	0	0	1	0	1	0	1	1	1	1	0	2	0	0	1	1	1	0	0	2	0	1	0	2	2
852	0	0	0	1	0	1	2	2	0	0	1	0	1	0	1	1	0	0	2	0	2	0	0	2	0	0	1	2	1	1	1	1	1	2	0	2	1	0	0	1	0	0	0	2	1	2	0	1	1
853	0	0	1	0	0	1	2	2	0	0	1	1	1	0	0	0	1	0	1	0	1	0	0	2	0	0	2	2	0	2	1	1	0	2	2	2	1	0	0	1	0	1	1	2	1	1	0	1	1
854	0	0	0	0	0	0	0	0	2	0	0	0	0	0	0	0	2	1	1	0	2	0	0	2	0	0	2	2	0	2	0	0	0	1	0	1	1	0	2	0	0	0	2	2	1	0	0	1	1
855	0	0	2	1	0	2	1	1	1	0	1	0	1	1	0	0	1	0	1	2	1	1	0	2	0	0	2	2	0	1	2	0	0	2	0	2	2	0	0	1	0	0	0	1	0	1	0	1	0
856	0	0	2	1	0	2	1	1	1	1	1	0	0	0	0	0	1	1	0	1	1	0	1	1	0	0	1	1	1	1	0	1	1	1	0	1	1	0	2	0	0	0	0	1	0	0	0	1	1
857	0	0	1	0	0	0	2	2	0	0	0	0	0	0	0	0	1	1	0	1	1	0	0	2	0	0	2	2	0	2	1	2	1	1	1	1	2	1	0	1	0	0	0	1	1	0	0	2	0
858	1	0	0	1	0	1	1	1	2	0	0	0	0	0	0	0	0	0	2	1	2	0	0	2	0	0	1	1	1	1	1	0	0	2	1	2	1	0	0	2	0	0	2	2	1	0	0	2	1
859	0	0	2	1	0	1	0	1	2	0	0	0	0	0	0	0	1	0	1	1	2	1	0	2	0	0	0	1	2	0	1	1	0	2	0	2	2	0	0	2	0	0	0	1	1	1	0	2	1
860	0	0	2	0	2	2	1	1	1	0	0	1	1	0	0	0	1	0	2	1	2	0	0	2	1	1	2	2	0	2	1	2	2	0	0	1	1	0	1	1	0	0	0	1	0	1	0	2	1
861	0	0	0	0	0	0	2	2	1	0	1	0	1	1	0	0	1	1	1	1	2	1	0	2	0	0	2	2	0	2	1	1	2	1	0	1	2	0	0	2	1	0	0	1	0	0	0	2	0
862	0	0	1	0	1	2	1	2	0	0	0	0	0	0	0	0	1	1	2	0	1	0	0	2	0	0	2	2	1	2	0	1	1	2	1	2	1	0	1	2	1	1	0	1	1	1	0	1	1
863	0	0	1	1	0	1	1	1	1	1	1	0	1	1	0	0	2	2	1	1	1	0	0	2	2	2	2	2	1	2	0	1	1	0	0	0	2	0	0	2	0	1	1	2	0	0	0	2	0
864	0	0	2	1	0	2	1	1	1	0	1	1	2	1	0	1	1	1	1	1	1	1	0	2	0	0	2	2	1	2	0	2	1	0	0	1	0	0	2	1	1	0	0	2	0	2	0	2	1
865	0	0	2	1	0	1	2	2	0	0	1	0	1	1	0	0	1	0	1	0	1	0	1	1	1	1	1	1	1	1	0	2	2	0	0	0	1	0	0	1	0	1	1	1	1	1	0	2	0
866	0	0	0	1	0	1	1	2	0	0	0	0	0	0	0	0	2	0	2	1	2	2	0	2	0	0	1	1	1	1	0	1	1	1	0	2	0	0	1	0	0	0	0	1	0	1	0	2	2
867	0	1	1	0	0	1	1	1	1	0	0	0	0	0	0	0	1	1	1	0	2	0	2	0	0	0	2	2	1	2	0	1	1	0	0	1	1	0	0	1	0	1	1	2	1	0	0	2	1
868	0	0	2	0	1	2	1	1	0	0	1	1	1	0	0	0	1	1	1	0	2	0	0	2	0	0	0	1	2	0	1	1	0	1	1	1	2	0	2	0	1	2	1	2	1	0	0	2	0
869	1	0	1	1	1	2	0	0	2	0	0	0	2	0	1	1	0	0	1	1	1	0	0	2	0	0	1	2	2	1	1	0	2	0	0	1	1	0	1	1	0	0	0	2	1	0	0	2	0
870	0	0	2	1	1	2	2	2	0	0	0	0	0	0	0	0	1	1	0	2	1	1	0	2	0	0	1	1	1	1	0	2	2	0	0	0	1	1	1	0	0	0	0	2	1	1	0	1	1
871	0	0	1	1	0	1	2	2	1	0	1	0	0	0	0	0	2	2	2	1	2	0	0	2	0	0	0	0	1	0	1	0	0	2	0	2	1	0	0	2	0	0	1	1	0	1	0	1	1
872	1	0	0	0	0	0	1	1	1	1	1	0	1	1	0	0	0	0	1	2	1	0	0	2	1	1	2	2	1	2	0	0	0	1	0	1	1	1	0	0	0	0	0	2	1	1	0	0	2
873	0	0	2	0	0	1	1	2	0	0	0	0	0	0	0	0	1	0	1	1	1	1	1	1	1	1	0	2	1	0	1	0	1	1	0	2	1	0	1	1	0	1	1	2	1	1	0	0	2
874	0	0	0	1	0	1	1	1	1	0	1	1	1	0	0	0	1	1	2	1	2	0	0	2	1	1	1	1	1	1	0	2	2	2	1	2	1	0	1	1	0	0	0	2	0	1	0	1	1
875	0	0	2	0	1	2	1	1	1	0	0	0	0	0	0	0	2	1	2	0	2	0	1	1	0	0	1	2	2	0	2	1	2	1	0	2	2	0	1	1	0	0	0	0	0	1	0	1	1
876	0	0	1	0	1	1	1	1	1	0	0	0	0	0	0	0	1	2	2	0	2	0	0	2	1	1	1	2	1	2	0	1	1	2	1	2	2	0	1	0	0	0	1	2	0	0	0	1	1
877	0	0	1	1	0	1	0	1	1	0	1	1	1	1	0	0	0	0	0	1	1	0	1	1	1	1	2	2	0	1	2	1	1	1	0	2	2	0	0	2	0	0	1	1	1	0	0	1	1
878	0	0	2	1	0	2	1	1	1	0	0	0	1	1	0	0	1	1	1	1	1	0	1	1	0	0	2	2	1	1	1	1	2	1	0	1	1	0	1	1	0	0	0	1	0	1	0	1	1
879	1	0	2	0	0	2	1	1	1	1	1	0	0	0	0	0	1	0	1	1	1	0	1	1	1	1	2	2	0	2	2	1	1	1	0	1	1	0	1	2	1	1	1	1	1	1	0	2	0
880	0	0	2	0	1	2	2	2	0	0	1	0	1	1	0	0	1	0	1	0	1	0	0	2	0	0	1	1	1	1	0	2	1	1	1	2	2	0	2	1	0	0	1	2	0	1	0	0	2
881	0	0	2	1	0	1	2	2	1	0	1	0	1	1	0	0	1	1	1	0	2	0	0	2	0	0	1	2	1	1	2	1	1	2	1	2	2	0	2	0	0	0	0	2	0	1	0	1	1
882	0	0	2	1	0	1	0	0	1	0	0	0	0	0	0	0	2	0	1	0	1	0	0	2	1	1	0	2	2	0	2	1	1	1	0	2	2	0	1	0	0	0	0	2	0	2	0	1	1
883	0	0	1	0	0	0	0	0	2	0	0	1	1	0	0	0	1	1	0	1	1	1	1	1	1	1	2	2	0	2	0	1	1	1	0	1	2	1	0	1	0	0	0	1	0	0	0	2	0
884	0	1	1	0	1	1	2	2	1	0	0	1	2	1	0	1	0	1	2	0	2	0	0	2	1	1	2	1	1	0	1	2	1	0	0	1	1	0	1	2	1	0	1	2	1	0	0	2	1
885	1	0	1	0	0	0	1	1	1	0	0	1	1	0	0	0	1	0	1	0	2	1	0	2	0	0	1	1	1	1	1	1	0	1	1	1	2	0	0	2	0	1	0	0	1	0	0	2	1
886	0	0	1	1	0	2	0	0	1	0	0	0	0	0	0	0	1	1	1	1	1	0	0	2	0	0	1	1	2	1	0	1	1	2	2	2	1	1	0	1	0	0	0	2	2	1	0	1	1
887	0	0	1	0	0	1	1	1	2	0	0	0	0	0	0	0	1	1	1	0	2	0	1	1	0	0	2	2	0	2	1	1	1	1	0	2	2	0	0	1	0	0	1	1	1	0	0	1	1
888	0	0	0	0	0	0	2	2	0	0	1	0	0	0	0	0	1	1	0	0	1	1	0	2	0	0	1	0	2	0	0	0	0	2	0	2	1	0	1	1	0	1	0	0	1	0	0	1	1
889	0	0	1	0	0	0	0	0	1	0	1	0	1	1	0	0	2	1	1	0	1	0	1	1	1	2	1	2	1	1	1	2	2	1	1	2	2	0	0	2	0	1	1	1	1	2	0	2	0
890	0	0	0	0	0	0	2	2	0	0	0	1	1	0	0	0	0	0	2	1	2	0	1	1	0	0	1	1	2	0	1	0	0	1	0	1	1	0	1	1	0	0	0	1	0	1	0	2	0
891	0	0	1	0	0	1	1	2	0	0	0	0	0	0	0	0	1	0	2	0	2	0	0	2	1	1	1	2	1	1	2	1	1	2	0	2	2	0	0	1	0	1	1	2	1	0	0	1	1
892	0	0	2	0	1	2	0	1	1	0	0	1	2	1	0	0	0	0	0	1	2	0	1	1	0	0	0	1	2	0	1	2	1	1	1	1	1	1	1	1	1	0	0	0	0	1	0	1	1
893	0	0	2	0	1	1	2	2	0	0	1	1	2	0	0	0	2	0	1	0	1	0	0	2	0	0	2	2	0	1	1	1	0	1	0	1	2	0	1	1	0	0	0	2	0	0	0	2	0
894	0	0	1	1	0	1	1	1	1	0	0	0	0	0	0	0	1	0	1	0	1	0	1	1	1	1	2	2	1	2	0	1	2	1	0	1	2	0	1	1	0	0	1	2	0	0	0	1	1
895	0	0	2	1	0	1	0	1	1	0	0	0	0	0	0	0	2	1	1	0	1	1	0	2	0	0	2	2	0	1	1	2	1	1	0	2	1	0	0	2	0	0	0	2	1	2	0	2	1
896	0	0	1	0	0	1	1	1	1	1	2	0	0	0	0	0	0	0	2	0	2	1	1	1	1	2	1	1	1	1	0	1	0	2	1	2	0	0	2	1	1	1	0	1	0	0	0	1	1
897	0	0	0	1	0	1	1	2	0	0	0	0	1	1	0	0	1	1	2	0	2	0	0	2	0	0	1	1	0	1	0	2	2	0	0	1	1	0	0	2	0	1	0	0	1	0	0	1	1
898	0	0	2	0	1	1	1	1	1	0	0	1	1	1	0	0	1	1	1	1	0	0	0	2	2	2	1	1	0	1	2	1	2	0	0	1	2	0	0	1	0	0	0	2	0	0	0	1	1
899	0	0	1	1	0	2	1	1	1	1	1	1	2	1	0	0	2	1	2	1	2	1	0	2	0	0	0	1	1	1	1	2	2	0	0	0	1	0	2	0	0	0	1	2	1	0	0	1	1
900	0	0	1	0	0	1	2	2	0	0	1	1	2	1	0	0	2	2	2	0	2	0	0	2	0	0	1	2	0	1	2	1	0	2	1	2	2	0	2	0	1	1	0	1	0	1	0	2	0
901	1	0	2	1	0	2	0	1	1	0	0	0	0	0	0	0	1	1	1	0	2	0	1	1	0	0	1	2	1	1	1	1	1	2	0	1	1	0	0	1	0	0	0	0	0	1	0	0	2
902	0	0	0	1	0	1	1	1	1	0	1	0	1	1	0	0	1	0	2	0	2	1	0	2	1	1	1	1	1	1	0	0	0	2	0	2	2	1	0	1	0	1	1	2	1	2	0	0	2
903	0	0	2	0	1	1	2	2	0	0	0	1	1	2	0	0	2	1	1	0	2	0	0	2	0	0	2	2	0	2	1	1	1	2	0	2	1	0	0	2	0	1	1	1	1	1	0	2	0
904	0	0	2	1	0	2	2	2	0	0	0	1	1	0	0	0	1	1	1	1	1	0	0	2	0	0	2	2	0	1	1	0	1	1	0	2	2	0	1	1	0	0	0	1	0	0	0	1	1
905	0	0	2	1	0	1	1	1	0	0	0	0	1	1	0	0	1	0	2	0	2	0	0	2	0	0	0	0	1	1	0	1	1	1	1	1	1	1	1	1	1	1	1	1	1	1	0	0	2
906	0	0	2	0	0	2	1	2	1	0	0	0	0	0	0	0	2	0	1	1	2	1	0	2	0	0	2	2	1	1	1	1	1	2	0	2	1	0	1	1	0	0	0	2	1	1	0	0	2
907	0	0	0	0	0	0	0	1	0	0	0	1	1	0	0	0	1	1	0	1	1	0	0	2	0	0	2	2	1	1	2	2	2	0	0	1	1	0	0	2	0	1	0	1	1	1	0	2	2
908	0	0	2	0	2	2	2	2	0	0	1	1	1	0	0	1	1	1	2	1	2	0	0	2	0	0	1	1	1	1	0	1	1	2	1	2	1	0	2	0	0	0	0	2	1	0	0	1	2
909	0	0	1	0	0	2	2	2	0	0	1	1	1	0	0	0	2	0	1	0	2	0	1	1	0	0	1	2	1	1	0	1	1	2	1	2	2	0	0	1	0	1	1	1	1	0	0	2	1
910	0	0	2	0	2	2	1	1	1	0	1	1	1	0	0	1	2	2	1	1	2	0	1	1	0	0	0	2	1	0	1	0	0	2	1	2	1	0	1	1	0	0	0	1	0	0	0	2	0
911	0	0	0	0	0	0	1	2	0	0	1	1	2	1	0	1	2	2	2	0	2	1	0	2	0	0	1	2	0	1	1	1	1	2	1	2	2	1	0	0	0	0	2	2	0	0	0	1	1
912	0	0	2	0	1	2	2	2	0	0	1	0	0	0	0	0	1	1	1	0	1	0	0	2	0	0	0	1	0	0	2	0	1	1	0	2	2	0	0	1	0	1	1	2	0	1	0	2	0
913	0	1	1	0	0	1	2	2	0	1	0	0	1	1	0	0	1	1	1	1	1	0	0	2	0	0	1	2	0	1	1	1	1	2	1	2	1	0	1	1	0	0	0	0	0	0	0	1	1
914	1	0	0	0	0	0	1	1	1	0	0	0	1	1	0	0	2	1	2	0	2	0	1	1	0	0	0	2	2	0	2	1	0	1	0	1	2	1	0	1	0	1	0	1	1	1	0	1	1
915	0	0	0	0	0	0	2	2	0	1	1	2	2	1	0	0	2	2	1	1	2	0	0	2	0	0	1	2	0	1	1	1	1	1	0	1	1	0	0	1	0	1	1	1	1	1	0	0	2
916	0	0	1	0	0	1	1	1	1	1	2	1	1	1	0	0	1	1	1	0	2	1	1	1	1	2	2	1	1	1	0	1	1	0	0	1	1	0	0	1	0	1	1	1	1	1	0	2	0
917	0	0	0	1	0	1	0	1	2	0	0	0	1	1	0	0	1	0	1	0	1	0	0	2	0	0	1	1	1	1	0	0	0	2	1	2	1	2	0	0	0	1	1	1	1	0	0	2	0
918	0	0	2	1	0	2	1	2	1	0	0	0	1	1	0	0	1	1	2	0	2	1	1	1	1	1	2	2	0	2	1	2	1	1	1	2	1	0	0	1	0	1	2	2	1	0	0	0	2
919	0	0	1	1	0	2	1	1	0	0	0	1	1	0	0	0	1	1	2	1	2	0	2	0	0	0	2	2	0	2	1	1	0	2	0	0	1	0	0	1	0	0	1	2	1	0	0	0	2
920	0	1	0	0	0	1	0	1	1	0	0	0	0	0	0	0	1	1	1	1	2	0	0	2	0	0	1	1	0	1	1	1	1	0	0	0	2	0	0	2	0	0	0	2	0	1	0	2	0
921	0	0	1	0	0	1	2	2	0	0	0	0	0	0	0	0	1	1	1	1	1	0	0	2	1	1	0	1	0	0	1	1	1	0	0	0	2	0	2	0	1	0	1	1	1	1	0	2	0
922	0	0	2	0	0	0	2	2	0	0	1	0	1	1	0	0	2	1	2	1	2	0	0	2	0	0	2	2	0	2	0	1	1	1	0	1	2	0	1	1	0	1	0	1	1	2	0	1	1
923	0	1	0	0	0	1	1	1	1	0	0	0	0	0	0	0	2	2	2	1	2	0	0	2	0	0	1	1	1	1	0	1	1	1	1	2	2	1	0	1	0	1	1	1	1	2	0	1	0
924	0	0	1	1	0	2	2	2	0	0	0	2	2	0	0	0	1	0	1	2	1	0	0	2	0	0	1	2	0	2	1	1	0	1	0	1	2	0	0	1	0	1	1	1	2	0	0	1	1
925	0	1	2	1	0	1	1	1	1	0	0	0	0	0	0	0	1	1	0	1	1	0	0	2	0	0	1	1	1	1	1	0	0	2	0	2	1	0	0	2	0	0	0	2	0	2	0	0	2
926	0	0	2	1	0	2	1	2	1	0	0	2	2	1	0	1	0	0	2	1	2	1	0	2	0	0	0	1	2	0	1	0	0	2	1	2	1	1	0	1	0	0	0	2	0	1	0	2	0
927	0	0	1	0	0	1	1	2	0	0	1	1	1	0	0	0	0	0	1	0	1	0	0	2	0	0	1	2	1	1	0	0	0	1	1	2	1	0	0	2	0	1	0	0	1	0	0	0	1
928	1	0	0	0	0	0	2	2	0	0	1	0	1	1	0	0	1	0	1	1	1	0	0	2	0	0	1	2	0	1	2	1	0	1	1	1	1	0	1	1	0	1	1	1	1	1	0	2	0
929	0	0	1	0	0	0	2	2	1	0	1	0	1	1	0	0	1	0	2	0	2	1	0	2	0	0	2	2	0	2	2	1	1	1	1	1	2	0	0	2	0	0	1	1	1	0	0	2	2
930	0	0	1	0	0	1	2	2	0	0	0	1	1	0	0	0	1	1	1	1	1	0	0	2	0	0	2	2	0	1	1	0	0	2	1	2	2	0	0	1	0	0	0	0	1	1	0	1	1
931	0	0	1	0	0	1	2	2	0	0	0	0	1	1	0	0	0	0	1	1	2	0	0	2	1	1	2	2	2	2	0	0	0	2	1	1	1	0	0	1	0	0	0	1	0	1	0	2	1
932	0	0	1	0	1	2	1	1	1	0	0	1	2	1	0	0	1	0	1	0	1	0	0	2	0	0	1	2	0	2	0	1	1	1	1	2	0	0	1	1	1	0	0	1	0	0	0	2	0
933	0	1	2	0	0	1	1	1	1	1	0	0	1	1	0	0	0	0	0	1	1	1	1	2	0	0	0	1	0	0	2	1	1	2	1	2	2	0	1	1	0	1	1	2	1	1	0	2	0
934	0	0	1	1	1	2	1	1	1	0	0	1	1	0	0	0	1	1	0	1	1	0	1	1	0	0	2	2	1	2	0	2	2	0	0	0	1	0	0	1	0	2	1	2	1	0	0	2	1
935	0	0	2	0	1	1	2	2	0	0	1	0	0	0	0	0	0	0	1	0	2	0	0	2	0	0	0	2	1	1	1	1	1	0	0	1	1	0	0	1	0	0	1	1	1	1	0	1	1
936	1	1	1	0	0	1	2	2	0	0	1	0	0	0	0	0	2	2	2	0	2	1	0	2	1	1	2	2	0	1	1	1	1	1	1	1	1	0	1	2	1	0	1	2	0	1	0	2	0
937	0	0	1	1	0	2	0	1	0	0	0	0	1	0	0	0	2	2	1	1	2	1	1	1	1	1	1	2	2	1	1	1	0	1	0	1	1	0	0	2	0	1	1	1	0	1	0	2	1
938	1	0	1	1	0	1	0	0	2	0	0	0	0	0	0	0	2	1	2	1	2	0	0	2	0	0	0	1	1	1	0	0	1	1	0	2	1	0	0	2	0	0	0	2	0	0	0	1	1
939	0	0	2	1	0	2	1	1	1	0	1	0	0	0	0	0	2	2	1	1	2	0	0	2	0	0	2	2	0	2	0	0	0	1	0	1	2	0	1	1	0	0	0	2	0	0	0	1	0
940	1	0	1	0	0	0	0	0	2	0	0	0	0	0	0	0	1	0	1	1	1	1	0	2	0	0	2	2	1	1	1	2	2	0	0	1	2	1	0	1	0	0	0	2	0	1	0	2	0
941	0	0	1	0	1	1	1	1	1	0	0	0	0	0	0	0	2	2	1	0	1	0	0	2	0	0	2	2	0	2	1	2	2	0	0	1	2	1	0	1	0	0	2	2	0	1	0	2	1
942	0	1	1	0	1	1	1	1	1	0	1	0	0	0	0	0	1	0	2	0	2	0	0	2	0	0	2	2	1	1	1	1	0	1	0	1	2	0	1	1	0	0	0	1	0	1	0	0	2
943	1	0	1	1	0	1	1	1	1	0	0	2	2	1	0	0	0	0	1	0	2	0	1	1	1	1	1	2	1	1	2	2	1	2	0	1	1	0	1	1	0	1	1	2	1	1	0	2	0
944	0	0	1	0	1	1	1	2	0	0	0	1	1	0	0	0	1	0	1	0	1	2	0	2	0	0	2	2	0	2	1	1	1	2	1	2	2	0	0	2	0	0	0	2	0	1	0	2	0
945	0	0	2	1	0	2	1	1	1	0	1	0	0	0	0	0	1	1	1	0	2	0	0	2	1	1	1	2	1	1	2	0	0	2	0	2	0	0	1	1	0	0	0	2	0	1	0	2	1
946	0	0	1	1	0	1	0	0	2	0	0	1	1	0	0	0	1	1	0	1	2	1	0	2	0	0	0	1	1	1	0	2	1	1	1	1	2	0	0	2	0	0	1	1	1	1	0	0	2
947	0	0	2	0	0	1	0	0	2	0	0	1	1	0	0	0	1	1	1	1	2	0	1	1	0	0	2	2	0	2	0	2	1	0	0	1	0	0	1	0	0	0	1	2	0	0	0	2	0
948	1	0	2	0	1	2	0	1	1	0	0	0	1	1	0	0	1	1	2	1	2	1	0	2	0	0	2	2	2	1	1	1	1	2	0	1	2	0	1	1	0	0	0	1	0	1	0	2	0
949	0	0	1	0	0	2	1	1	1	0	0	0	0	0	0	0	1	0	2	0	2	1	0	2	0	0	2	2	0	2	0	0	1	0	0	2	0	0	1	1	0	1	1	2	0	1	0	1	0
950	1	0	2	1	0	1	0	0	1	0	0	2	2	1	0	0	1	0	1	1	2	1	0	2	0	0	1	2	2	1	2	2	2	2	0	2	1	0	2	0	0	1	1	1	1	1	0	1	1
951	0	0	2	1	1	2	2	2	0	0	1	0	0	0	0	0	1	0	1	0	1	0	0	2	0	0	1	2	2	1	1	1	1	1	0	2	1	1	0	2	1	1	0	0	1	0	0	1	1
952	0	0	1	0	0	1	0	1	1	0	0	1	1	0	0	0	1	0	2	0	2	2	1	1	1	1	1	2	1	1	1	1	2	1	0	2	1	0	1	1	0	0	1	2	0	0	0	0	2
953	0	0	1	1	0	1	1	1	1	0	1	0	0	0	0	0	1	0	2	0	2	1	0	2	0	0	2	2	1	2	1	1	1	1	0	1	0	1	1	0	0	1	0	0	2	1	0	0	2
954	0	0	1	1	0	2	1	1	0	0	0	0	1	1	0	1	0	1	2	0	2	0	0	2	2	2	1	1	1	2	0	0	0	2	2	2	1	0	0	1	0	0	0	1	1	1	0	0	1
955	0	0	0	0	0	1	2	2	0	0	1	0	0	0	0	0	0	0	1	1	1	1	0	2	0	0	1	1	2	0	1	1	1	0	0	1	1	0	0	2	0	0	1	2	1	0	0	2	1
956	0	0	2	1	0	2	1	1	1	0	0	1	1	0	0	1	1	1	0	1	1	2	0	2	0	0	1	1	0	1	1	1	1	1	0	1	2	0	0	2	0	0	1	2	2	0	0	2	0
957	1	0	1	1	1	2	0	0	1	0	1	0	0	0	0	0	1	1	2	0	2	1	1	1	1	1	2	2	1	1	0	0	1	1	0	2	1	0	0	0	0	0	0	2	0	2	0	2	0
958	0	0	2	1	0	2	0	1	1	0	0	0	0	0	0	0	1	1	1	1	1	1	0	2	1	1	2	2	0	1	2	1	1	0	0	1	1	0	2	0	1	0	0	0	0	1	0	0	2
959	0	0	0	1	0	1	1	1	1	0	0	0	1	1	0	0	0	0	0	1	0	0	1	1	1	2	1	2	0	1	1	1	1	1	0	2	1	0	0	1	0	1	1	1	0	1	0	2	0
960	0	0	2	0	1	1	1	1	1	0	0	0	1	1	0	1	1	0	1	0	1	0	0	2	0	0	1	2	0	1	0	2	1	0	0	0	2	0	2	0	0	0	1	2	0	0	0	0	2
961	1	0	1	1	0	1	1	1	1	0	1	0	1	0	0	0	1	1	1	1	2	0	0	2	0	0	1	1	1	1	0	1	1	1	0	2	1	1	0	1	0	0	1	2	1	0	0	0	2
962	0	0	1	0	1	1	2	2	0	0	2	0	0	0	0	0	2	1	1	0	2	0	0	2	0	0	2	2	0	2	1	1	0	2	2	2	1	0	1	2	1	1	1	2	1	0	0	2	0
963	0	0	1	0	0	1	2	2	0	0	1	0	0	0	0	0	1	1	2	0	2	0	0	2	1	1	1	1	1	1	0	1	1	1	0	1	0	0	2	0	1	0	0	1	0	1	0	2	1
964	0	0	2	0	0	1	0	1	1	0	0	0	2	0	1	1	0	0	2	1	2	1	0	2	0	0	1	1	2	1	0	1	0	1	1	1	1	0	1	1	0	0	1	2	0	0	0	1	1
965	0	0	1	1	0	1	1	1	1	0	0	0	0	0	0	0	0	0	1	0	1	1	0	2	0	0	2	2	0	2	1	1	1	1	0	1	2	0	1	0	0	0	2	2	0	0	0	0	2
966	1	0	2	1	1	2	1	1	1	0	0	0	2	1	0	0	1	0	2	0	2	0	0	2	0	0	2	2	0	2	1	2	1	1	1	2	2	0	0	2	0	0	0	2	0	1	0	2	1
967	0	0	2	1	0	2	2	2	1	0	0	1	1	0	0	0	0	0	0	1	1	1	0	2	0	0	1	1	2	0	0	1	1	1	1	1	2	0	0	2	0	0	0	2	0	2	0	2	0
968	0	0	2	0	1	2	1	1	1	0	1	1	1	0	0	0	1	0	1	0	1	0	1	1	0	0	2	1	1	1	1	1	1	1	0	1	2	0	1	0	0	1	0	1	2	1	0	0	2
969	1	0	2	0	1	2	1	1	1	0	0	0	1	1	0	1	1	0	2	0	2	0	0	2	0	0	0	1	2	0	1	1	1	2	0	2	1	0	2	0	0	1	1	2	1	0	0	0	2
970	0	0	0	0	0	0	0	1	2	0	0	0	1	1	0	0	2	0	1	1	2	1	1	1	1	1	1	1	0	1	0	2	1	0	0	1	1	0	1	1	0	1	0	0	1	0	0	2	1
971	0	0	2	0	1	2	0	0	2	0	0	0	0	0	0	0	1	0	1	1	1	1	0	2	1	1	1	2	1	1	1	1	1	0	0	1	1	0	0	2	0	0	0	2	1	2	0	2	0
972	1	0	1	0	1	1	0	0	2	0	0	0	1	1	0	0	0	0	2	0	2	0	0	2	0	0	1	1	2	0	1	0	0	2	2	2	2	0	0	1	0	0	0	0	1	1	0	2	1
973	0	0	0	0	0	1	1	1	1	0	0	0	0	0	0	0	1	0	2	0	2	1	1	1	0	1	2	2	0	2	1	1	1	2	0	1	1	0	1	1	0	0	0	2	1	1	0	2	1
974	0	0	1	0	0	0	1	1	0	1	2	1	0	0	0	0	1	0	1	1	2	0	0	2	0	0	2	2	0	1	1	0	0	2	1	2	1	0	2	1	1	0	0	1	0	0	0	2	0
975	1	1	2	0	0	1	1	1	1	0	0	0	0	0	0	0	0	0	1	1	1	0	0	2	0	0	1	2	2	2	0	1	1	1	0	1	0	0	2	1	1	0	0	2	0	0	0	1	0
976	0	0	0	0	0	1	0	1	1	0	0	0	0	0	0	0	1	0	1	1	2	0	0	2	1	1	2	2	1	1	0	1	1	2	0	2	0	0	2	0	1	0	2	2	0	0	0	2	0
977	0	1	1	0	1	1	1	2	0	0	1	1	1	1	0	0	1	1	0	2	1	0	0	2	0	0	2	2	1	1	2	2	2	0	0	0	1	0	2	0	0	1	0	1	1	1	0	2	0
978	0	0	0	1	0	1	1	1	1	0	1	1	1	0	0	0	2	0	0	1	2	1	1	1	1	1	0	1	0	1	1	0	0	2	0	2	2	0	2	1	0	1	1	1	1	1	0	1	1
979	0	0	1	0	0	1	2	2	0	0	1	0	0	0	0	0	1	0	2	1	2	1	1	1	1	1	2	2	1	1	2	2	1	0	0	1	2	1	0	1	0	0	2	2	1	0	0	2	0
980	1	1	2	0	0	1	0	0	2	0	0	1	2	2	0	0	1	1	1	0	2	1	0	2	0	0	1	2	1	1	1	1	2	1	0	1	0	0	1	0	0	1	1	2	1	0	0	2	0
981	1	0	1	0	0	2	1	1	2	0	0	0	1	1	0	0	1	0	1	0	1	1	0	2	0	0	1	2	0	1	1	1	1	1	0	1	1	0	1	1	0	1	0	1	2	1	0	2	0
982	0	0	0	1	0	1	0	0	1	0	0	0	0	0	0	0	2	0	2	1	2	0	2	0	0	0	2	2	1	2	0	0	1	0	0	2	1	0	0	2	0	0	0	2	0	1	0	0	2
983	0	0	2	1	0	2	2	2	0	0	0	0	0	0	0	0	2	2	2	0	2	0	0	2	0	0	2	2	1	2	1	1	1	1	0	1	1	1	0	0	0	1	0	0	1	0	0	1	1
984	0	0	1	0	1	2	1	1	0	0	0	1	1	0	0	0	0	0	1	1	2	1	1	1	1	1	2	2	0	1	1	2	2	1	0	0	2	0	0	2	1	0	0	1	0	0	0	0	2
985	0	0	1	0	1	1	1	2	0	0	1	0	1	1	0	0	1	1	0	0	0	1	0	2	0	0	2	2	1	1	2	1	0	1	0	1	1	1	1	1	1	1	0	0	1	0	0	2	0
986	0	0	1	0	1	1	0	1	0	0	0	0	1	1	0	1	2	0	0	1	2	1	0	2	0	0	2	2	0	2	1	1	1	0	0	2	1	0	1	1	0	0	0	1	0	0	0	2	0
987	0	0	2	0	0	1	1	1	1	0	0	1	1	1	0	0	1	1	2	0	2	1	1	1	0	0	2	2	0	1	1	1	1	1	0	2	1	0	0	2	0	0	0	2	0	1	0	2	0
988	1	0	2	1	1	2	0	0	2	0	0	0	0	0	0	0	1	1	2	0	2	1	1	1	1	1	1	1	1	0	0	2	1	2	0	2	1	0	1	1	0	1	0	0	1	0	0	0	2
989	0	0	2	0	1	2	0	1	1	0	0	0	0	0	0	0	1	0	2	0	2	0	0	2	0	0	1	1	2	0	1	0	0	2	0	2	2	0	1	1	0	1	1	2	1	2	0	1	1
990	1	0	1	0	0	1	2	2	0	0	1	0	1	1	0	0	2	2	2	0	2	0	2	0	0	1	1	1	2	1	0	1	1	1	0	1	1	0	1	1	0	2	2	2	1	1	0	0	1
991	0	0	0	0	0	0	2	2	0	0	0	0	0	0	0	0	2	1	1	1	1	1	0	2	0	0	2	2	0	0	0	2	1	1	0	2	1	0	0	1	0	1	1	2	2	0	0	1	1
992	1	0	1	1	0	1	1	1	1	1	0	0	0	0	0	0	1	1	0	0	1	1	0	2	0	0	2	2	0	2	0	1	1	2	1	2	1	1	0	0	0	1	1	2	2	2	0	2	0
993	0	0	0	1	0	1	2	2	0	0	0	2	2	1	0	1	0	0	2	1	2	0	0	2	0	0	1	1	2	0	1	1	1	0	0	1	1	0	1	0	0	1	1	2	0	1	0	0	2
994	0	0	1	0	0	1	2	2	0	0	0	0	1	1	0	0	2	1	0	2	1	1	1	2	0	0	2	2	0	1	1	0	0	1	1	1	1	1	1	0	0	1	1	1	1	1	0	2	1
995	0	0	2	1	1	2	2	2	0	0	0	0	0	0	0	0	2	0	2	1	2	0	2	0	0	1	2	2	0	2	1	2	2	0	0	0	1	1	1	1	0	0	0	1	0	0	0	1	2
996	0	0	2	0	0	1	1	1	0	0	0	0	1	1	0	0	1	0	2	0	2	0	1	1	0	0	1	0	2	0	0	1	1	0	0	1	2	0	0	2	0	0	0	1	0	0	0	1	2
997	0	0	0	0	0	0	1	1	1	1	0	0	2	1	1	1	1	1	0	1	0	1	0	2	0	0	2	2	0	2	1	2	2	2	1	2	1	1	0	1	0	0	0	2	0	0	0	1	1
998	0	0	1	0	1	1	2	2	0	0	0	1	1	1	0	0	1	1	1	0	1	0	0	2	0	0	2	2	1	1	1	1	1	1	1	1	2	0	0	2	0	0	0	1	1	1	0	2	0
999	0	0	1	0	0	1	2	2	0	0	0	0	2	2	0	1	1	0	2	0	2	0	0	2	1	1	1	1	2	1	0	2	1	1	0	1	0	0	2	1	1	0	0	2	0	2	0	2	0
1000	0	0	2	0	0	1	1	1	0	0	0	0	1	1	0	1	0	1	0	1	2	0	0	2	0	0	1	1	0	1	1	0	0	2	0	2	2	0	0	2	0	0	0	0	0	1	0	2	0
[truncated: 252 more columns]
