# Supplementary material for: KNN-MDR: a learning approach for improving interactions mapping performances in genome wide association studies
Source: BMC Bioinformatics. 2017 Mar 21;18:184. doi: 10.1186/s12859-017-1599-7 (PMC5361736; doi:10.1186/s12859-017-1599-7)
Supplement: Supplementary file 5 — The data set(s) supporting the results of Table 3. (ZIP 7092 kb) [file 12859_2017_1599_MOESM5_ESM.zip › 000/S16/mkallsimul.dat]

1	1	0	1	0	0	0	0	1	1	0	1	0	0	0	0	0	0	1	1	1	2	0	2	0	0	1	0	1	2	2	0	1	1	1	0	1	0	0	0	0	0	1	1	0	1	1	0	1	0
2	1	0	1	0	0	0	1	1	2	2	0	1	1	0	0	0	0	0	0	0	0	1	2	0	0	0	0	2	2	2	1	1	1	0	1	1	0	0	0	0	0	0	0	1	1	1	0	1	1
3	1	0	2	0	0	1	1	1	1	1	0	1	1	1	1	0	1	1	1	2	2	0	0	0	0	0	0	2	2	2	1	2	1	0	0	2	1	0	0	0	0	0	0	0	0	0	0	1	0
4	1	0	0	0	0	0	2	2	1	1	0	0	0	0	0	0	0	1	2	2	2	0	2	0	0	1	0	2	2	2	0	1	1	2	0	2	2	0	0	0	0	0	0	1	0	0	0	0	0
5	0	0	2	0	0	1	1	1	2	2	1	0	0	0	0	0	0	1	2	2	2	0	2	0	0	1	0	2	2	2	0	1	1	0	0	1	2	0	0	1	1	1	0	0	0	0	0	0	0
6	1	0	0	1	0	1	1	1	2	1	0	0	1	0	1	1	1	1	1	2	2	0	2	0	1	0	0	2	2	2	0	0	1	2	1	2	1	0	0	1	0	1	1	0	1	0	0	0	0
7	1	0	1	0	1	1	2	2	1	1	0	1	1	1	1	0	0	0	1	1	1	1	2	0	0	1	0	1	2	2	0	2	1	0	0	1	2	1	0	0	0	0	0	0	0	0	0	2	0
8	1	1	2	0	0	1	1	2	0	0	1	0	1	0	0	1	1	1	1	1	1	0	2	0	0	2	1	2	2	2	0	2	2	0	0	1	1	0	0	1	0	0	0	0	0	1	0	0	0
9	1	1	1	0	0	1	2	2	1	0	0	0	1	0	0	0	0	0	1	1	2	0	2	0	1	0	0	2	2	2	1	0	0	1	0	1	1	0	0	1	0	1	1	0	1	2	0	0	0
10	1	0	0	0	0	1	1	2	2	0	0	0	2	0	0	0	0	1	2	2	2	0	1	1	1	1	0	1	2	2	0	0	1	1	1	1	0	0	0	1	0	0	0	0	0	1	1	0	0
11	1	0	2	0	1	2	1	1	2	2	0	0	1	0	0	0	0	1	1	2	2	0	0	0	0	0	0	2	2	2	0	0	0	0	0	1	1	0	0	1	0	0	0	1	0	0	0	0	0
12	1	1	1	0	0	1	1	1	2	2	0	0	0	0	0	0	0	0	1	1	2	0	1	1	1	1	0	0	2	2	0	0	2	0	0	0	1	0	0	1	0	0	0	0	0	0	0	0	0
13	1	0	2	0	0	2	2	2	0	0	0	1	2	1	1	0	0	0	1	1	1	0	2	0	0	1	0	2	1	1	0	1	0	1	1	2	0	0	1	0	0	0	0	0	0	0	0	0	0
14	1	0	1	0	0	0	1	2	2	0	0	0	0	0	0	0	0	1	1	1	2	1	1	1	1	1	0	2	2	2	0	0	1	1	0	1	0	0	0	0	0	2	2	0	1	1	0	0	1
15	1	0	2	1	0	1	2	2	1	1	0	0	0	0	0	0	0	0	1	0	1	1	1	1	1	1	0	1	1	1	0	1	1	0	0	1	1	0	0	0	0	2	2	0	1	1	0	0	0
16	1	0	1	0	0	0	0	1	2	1	0	0	0	0	0	0	0	0	1	2	2	1	1	1	1	2	0	1	2	2	0	0	0	0	1	2	2	1	1	1	1	0	0	0	0	0	0	0	0
17	1	0	0	1	0	1	1	1	2	1	0	0	1	0	0	0	0	0	1	1	1	1	1	1	1	1	0	2	2	2	1	0	1	0	0	2	1	0	0	1	0	0	0	0	0	0	0	0	1
18	1	0	0	1	0	1	0	1	1	1	1	1	1	1	1	0	0	1	2	2	2	1	2	0	0	0	0	1	1	1	0	0	1	1	1	2	1	0	0	0	0	0	0	0	1	1	0	0	0
19	1	1	1	0	0	0	1	1	1	1	0	0	0	0	0	0	0	1	0	0	2	0	2	0	0	1	0	2	2	2	0	0	0	0	0	1	1	0	0	0	0	0	0	0	0	0	0	0	0
20	1	0	0	1	0	1	1	1	1	1	0	0	0	1	1	0	0	0	2	2	2	0	2	0	1	1	0	2	2	1	0	0	1	0	0	1	2	1	0	1	0	0	0	0	0	1	0	0	0
21	1	0	2	1	0	2	2	2	0	0	2	1	1	1	1	0	0	0	1	1	2	0	2	0	0	2	1	1	2	2	0	1	1	1	0	2	2	1	0	0	0	2	2	0	1	1	0	0	0
22	1	0	1	1	0	1	2	2	1	1	1	0	0	0	0	0	0	1	1	1	2	1	2	0	0	0	0	2	2	2	0	0	2	0	0	2	1	0	0	2	1	0	0	0	0	0	0	0	1
23	1	0	1	0	1	1	0	0	1	1	1	0	0	1	1	0	0	0	0	0	2	1	2	0	0	0	0	1	2	2	0	1	1	0	0	1	2	0	0	0	1	0	0	1	2	0	0	1	0
24	1	0	1	1	0	1	0	0	2	2	0	0	0	0	0	0	0	0	2	2	2	0	1	0	0	1	0	1	2	2	0	0	1	1	1	1	2	0	0	1	0	1	1	0	1	1	0	0	1
25	1	0	2	0	0	1	1	1	1	1	0	0	1	0	0	0	1	1	0	0	1	0	1	0	1	2	0	2	2	1	0	1	2	0	0	0	2	1	0	1	0	2	2	0	1	1	0	0	1
26	1	0	1	1	0	1	1	2	2	0	0	0	0	0	0	0	0	1	1	1	1	1	1	0	0	0	0	2	2	2	1	1	2	0	0	2	1	1	0	0	0	0	0	0	0	0	0	0	0
27	1	0	1	1	0	1	2	2	1	0	1	2	2	2	2	0	0	0	2	1	2	1	2	0	0	2	0	2	1	1	1	0	1	0	0	1	1	0	0	1	0	0	0	1	0	1	1	0	0
28	1	0	2	0	1	1	1	1	1	0	1	1	2	0	0	1	0	0	2	1	2	0	2	0	0	2	0	2	1	1	1	1	1	0	0	2	2	0	0	0	0	1	1	0	1	1	0	0	0
29	1	0	2	0	2	2	1	1	2	1	0	0	0	0	0	0	0	0	2	2	2	0	2	0	0	0	0	2	1	1	0	1	1	0	0	2	1	0	0	2	0	0	0	0	0	0	0	0	0
30	1	0	0	0	0	0	2	2	1	1	1	0	0	0	0	0	0	1	2	2	2	1	2	0	0	1	0	2	2	2	0	1	1	2	0	1	1	0	0	1	0	0	0	0	0	0	0	0	0
31	1	0	0	0	0	0	0	1	1	0	1	1	1	0	0	0	0	0	1	1	1	0	2	0	0	1	0	0	1	1	0	1	2	0	0	2	1	0	0	0	0	0	0	0	2	1	0	0	0
32	1	0	2	2	0	2	0	0	2	2	0	0	2	1	1	0	0	0	1	1	1	2	1	1	1	1	0	1	1	1	0	0	0	0	1	2	2	1	1	0	2	0	0	0	1	0	0	0	0
33	1	0	2	1	0	1	1	1	2	2	0	0	0	0	0	0	0	0	1	1	2	0	2	0	0	0	0	2	2	2	1	0	1	0	0	2	1	0	0	0	1	1	0	0	1	0	0	0	0
34	1	0	2	1	0	2	2	2	1	1	0	0	0	0	0	0	0	0	2	2	2	1	1	0	0	0	0	2	2	2	2	0	0	1	1	2	1	0	0	0	0	2	2	0	1	1	0	0	0
35	1	0	1	1	0	1	0	0	2	2	0	2	2	2	2	0	0	0	0	0	0	1	1	0	0	1	0	1	1	1	0	1	1	0	0	1	1	0	0	0	1	0	0	0	0	1	0	0	2
36	1	0	1	1	0	1	0	1	2	1	0	0	0	0	0	0	0	1	1	1	1	0	2	0	0	0	0	1	2	2	0	0	1	0	0	2	2	2	0	0	0	0	0	1	0	1	0	0	0
37	1	0	1	0	0	1	2	2	1	1	1	1	1	0	0	1	0	0	2	2	2	0	2	0	0	1	0	1	2	2	0	1	0	0	0	1	1	0	0	0	0	0	0	0	0	0	0	0	1
38	1	0	1	0	1	2	2	2	1	1	1	0	0	0	0	0	0	0	0	0	2	0	2	0	0	1	0	1	2	2	0	0	0	1	1	2	1	0	1	0	0	1	1	0	1	0	0	0	0
39	1	0	2	1	0	2	1	1	1	1	0	0	0	0	0	0	0	0	2	1	2	1	1	0	0	0	0	2	2	1	0	2	1	0	1	2	1	0	0	1	0	1	1	0	0	1	0	0	1
40	1	0	1	1	0	1	2	2	0	0	2	0	0	0	0	0	1	0	2	1	2	1	2	0	0	1	1	2	2	2	1	0	2	0	0	1	2	0	0	2	0	0	0	0	0	2	0	0	2
41	1	0	2	1	0	2	1	2	2	0	0	0	0	0	0	0	0	0	1	1	1	1	0	1	0	0	0	2	1	1	1	0	0	0	0	2	1	1	0	0	0	0	0	0	0	0	0	1	0
42	1	0	0	0	0	0	2	2	1	1	0	0	2	1	1	0	0	0	2	1	2	0	2	0	0	0	0	2	1	1	0	1	2	0	0	1	1	0	0	0	0	2	2	0	1	1	0	0	1
43	1	0	2	0	1	1	0	0	2	2	0	0	0	0	0	0	0	0	1	1	1	0	2	0	0	0	0	2	2	2	0	1	0	1	1	2	1	0	0	0	0	0	0	0	0	0	0	0	0
44	1	0	2	0	1	2	1	1	2	2	0	0	1	0	0	0	0	2	2	2	2	0	2	0	0	2	0	2	2	2	2	1	0	1	1	2	1	0	0	1	0	1	0	0	1	1	0	0	1
45	1	1	2	0	0	1	1	1	2	2	0	0	0	0	0	0	0	1	1	1	2	0	2	0	1	2	0	2	2	2	1	0	1	1	1	1	2	0	0	0	0	0	0	0	0	0	0	0	0
46	1	0	1	0	0	0	1	1	0	0	0	0	1	0	0	0	0	2	1	1	1	0	1	0	0	1	0	2	2	2	0	0	2	0	0	2	1	0	0	1	0	0	0	0	0	0	0	0	0
47	1	0	1	0	0	1	1	1	2	2	0	1	1	1	1	0	1	1	1	1	1	1	1	1	1	0	0	2	2	2	1	2	2	0	0	2	0	0	0	1	0	1	0	0	1	0	0	0	0
48	1	0	2	1	0	2	1	1	2	1	0	1	1	1	1	0	0	1	1	0	1	0	0	0	0	1	0	1	1	1	0	0	1	0	0	1	1	0	0	1	1	0	0	0	0	0	0	0	0
49	1	0	1	0	0	0	1	1	0	0	2	0	0	0	0	0	0	0	2	1	2	0	2	0	0	1	0	1	2	2	0	0	2	1	0	1	1	1	0	0	0	0	0	0	0	0	0	0	0
50	1	0	1	0	0	1	2	2	1	1	0	0	1	0	0	0	0	0	1	1	2	0	2	0	0	0	0	2	1	1	0	1	2	1	0	0	1	0	0	2	0	1	1	0	1	2	0	0	0
51	1	0	1	0	0	2	1	1	1	1	0	0	0	0	0	0	0	1	2	2	1	1	2	0	1	0	0	2	2	2	1	1	2	0	0	1	1	0	0	1	0	1	1	0	2	2	0	0	0
52	1	0	1	0	1	1	0	2	2	0	1	0	1	0	1	1	0	1	0	0	0	0	2	0	0	1	0	2	2	2	0	0	1	1	1	2	1	0	0	0	0	0	0	0	0	0	0	1	0
53	1	0	1	0	0	1	0	0	2	2	0	0	0	0	0	0	0	0	1	1	1	0	2	0	0	1	0	2	1	1	1	0	1	0	0	2	2	0	0	0	0	0	0	0	0	0	0	0	0
54	1	0	2	0	1	2	2	2	0	0	1	1	1	0	0	1	0	1	0	0	2	0	2	0	0	2	0	2	1	1	0	0	0	0	0	0	1	0	0	0	1	1	1	0	1	1	0	0	0
55	1	0	1	0	0	1	2	2	0	0	1	1	2	1	2	1	0	1	2	2	2	1	2	0	0	2	0	1	2	2	0	0	2	0	0	2	1	0	0	0	1	1	1	0	1	0	0	1	0
56	1	0	0	1	0	1	0	0	2	2	0	0	2	1	1	1	0	0	2	1	2	0	1	0	0	2	0	2	1	1	1	0	0	0	1	2	1	0	0	0	0	1	1	0	1	1	0	0	0
57	1	0	1	0	1	1	2	2	1	1	0	0	1	1	1	0	0	0	2	2	2	0	1	0	0	1	0	2	2	2	1	0	0	0	1	2	0	0	0	1	0	0	0	0	1	1	0	0	0
58	1	0	2	0	0	1	2	2	0	0	1	0	0	0	0	0	0	0	0	0	0	1	2	0	0	0	0	1	2	2	0	0	1	0	0	2	2	0	1	1	0	0	0	1	0	0	0	0	0
59	1	0	1	0	0	1	2	2	1	1	0	0	1	0	0	0	0	0	0	0	0	1	2	0	0	0	0	1	1	0	0	0	1	1	0	1	2	0	0	1	0	0	0	0	1	1	0	0	1
60	1	0	1	0	1	1	2	2	2	1	0	1	1	1	1	0	1	0	2	1	2	2	0	1	1	1	0	2	2	2	0	0	2	1	0	1	1	0	0	2	0	1	0	0	0	0	0	0	1
61	1	0	2	0	0	1	0	1	1	1	1	1	2	1	1	0	0	0	1	0	1	0	2	0	1	1	0	2	2	2	1	1	1	1	1	1	2	0	0	1	0	1	1	0	1	1	0	0	0
62	1	0	1	0	0	1	0	1	2	1	0	0	0	0	0	0	0	2	1	1	2	0	2	0	0	2	0	2	1	1	0	2	2	0	1	2	2	0	0	2	0	1	1	0	1	1	0	0	0
63	1	0	2	1	0	2	2	2	0	0	1	1	2	2	2	0	1	0	2	1	2	0	2	0	0	1	0	2	2	2	0	0	0	2	1	1	0	0	0	0	0	0	0	1	0	0	0	1	0
64	1	0	1	0	0	0	1	1	1	1	1	0	0	0	0	0	0	2	1	1	2	0	2	0	0	0	0	1	2	1	1	2	2	0	0	0	2	0	0	1	1	1	0	0	0	1	0	1	0
65	1	1	1	1	0	2	2	2	1	1	0	0	1	0	0	0	0	1	2	2	1	0	2	0	0	0	0	1	2	2	1	1	2	0	0	1	2	2	0	0	0	0	0	0	0	0	0	0	0
66	1	0	2	0	2	2	2	2	1	1	1	0	1	0	0	0	0	1	0	0	0	0	2	0	0	1	0	2	2	2	0	1	0	0	0	2	1	0	0	1	0	0	0	0	0	0	0	0	0
67	1	0	0	1	0	1	2	2	2	1	0	0	0	0	0	0	0	1	2	2	2	0	2	0	0	1	0	1	2	2	0	1	1	0	0	2	2	0	0	2	0	1	1	0	1	1	0	0	0
68	1	0	2	1	0	2	1	2	1	0	1	1	1	1	1	0	0	0	1	1	1	1	2	0	0	1	0	0	1	2	0	0	1	0	0	2	1	0	0	0	0	0	0	1	1	0	0	0	1
69	1	0	2	0	0	0	0	1	2	1	0	0	0	0	0	0	0	1	1	1	2	0	2	0	0	2	0	2	2	2	0	2	1	0	0	1	1	1	0	0	0	0	0	0	0	0	0	0	0
70	1	1	1	0	1	1	2	2	1	1	0	0	1	0	1	1	0	0	2	2	2	1	2	0	0	1	0	1	2	2	1	1	0	1	1	2	1	1	0	0	0	1	1	0	1	0	0	0	0
71	0	0	2	0	1	2	1	1	2	0	0	1	1	1	1	0	0	1	2	2	2	0	1	0	0	1	0	2	2	2	1	1	0	1	0	1	2	0	1	1	0	0	0	0	0	0	0	0	0
72	1	0	1	1	0	1	2	2	2	1	0	1	2	1	1	0	0	0	0	1	1	0	2	0	1	2	0	2	2	2	0	2	1	0	0	1	1	0	0	0	0	0	0	0	1	0	0	1	0
73	1	0	0	0	0	0	0	1	2	1	0	0	0	0	0	0	0	1	1	2	2	1	0	0	0	1	0	2	2	2	0	1	1	0	0	1	2	0	0	1	1	0	0	0	1	1	0	1	0
74	1	0	2	0	1	1	2	2	1	1	1	0	0	0	0	0	0	1	1	1	1	0	2	0	0	1	0	2	1	2	1	1	1	1	0	0	1	0	0	0	0	0	0	0	0	0	0	1	0
75	1	0	1	0	0	2	1	1	2	1	0	0	0	0	0	0	0	0	1	1	2	1	1	0	0	1	0	2	0	0	0	1	0	1	1	2	1	0	1	0	1	0	0	0	0	0	0	2	0
76	1	0	1	0	0	1	2	2	0	0	0	0	1	0	0	0	0	2	1	1	1	0	2	0	2	1	0	2	2	2	1	1	1	1	1	2	1	1	0	0	0	1	0	0	0	1	0	0	1
77	1	0	1	1	0	1	1	2	2	1	0	0	1	1	1	0	1	1	1	2	2	1	0	0	0	1	0	2	1	1	0	2	1	0	0	2	1	0	1	0	0	1	1	0	1	1	0	0	0
78	1	0	1	0	0	0	1	0	2	1	0	0	1	0	0	0	0	1	1	1	1	1	2	0	0	1	0	2	1	2	1	0	1	0	0	1	1	0	0	2	1	0	0	1	0	1	0	0	0
79	1	0	0	0	0	0	1	1	1	1	1	1	2	1	1	0	0	1	1	1	2	0	2	0	0	0	0	1	2	2	1	0	1	0	0	2	1	0	1	0	0	0	0	0	0	0	0	1	0
80	1	1	2	0	0	1	1	2	1	0	0	0	1	0	0	0	0	0	1	1	1	1	2	0	0	2	0	1	1	1	1	0	1	0	0	2	1	0	0	0	0	0	0	0	0	0	0	0	0
81	1	0	1	0	0	1	0	1	1	0	0	0	0	0	0	0	0	0	2	1	2	0	2	0	0	1	0	2	1	1	0	0	1	1	1	1	1	0	0	0	0	1	0	0	0	1	0	0	0
82	1	0	2	1	0	1	1	1	2	2	0	0	1	0	0	0	0	1	2	2	2	1	2	0	0	1	0	2	2	2	0	0	1	0	0	1	0	0	0	0	0	0	0	1	1	0	0	0	0
83	1	0	1	0	0	0	2	2	1	1	1	0	0	1	1	0	1	1	1	2	2	0	1	0	1	0	0	2	2	2	0	1	0	0	0	1	1	0	0	1	0	0	0	0	0	1	0	0	1
84	0	0	1	0	0	1	1	2	1	0	1	0	1	0	0	0	0	1	2	2	2	1	1	0	0	0	0	2	2	1	0	0	0	0	0	2	0	0	0	0	1	0	0	1	0	0	0	0	0
85	1	0	2	1	0	1	2	2	2	2	0	2	2	2	2	0	0	1	1	1	2	0	2	0	0	1	0	2	2	2	1	1	1	2	0	1	1	0	0	0	1	1	0	0	1	1	1	0	0
86	1	0	2	0	0	1	2	2	0	0	1	0	2	2	2	0	0	0	2	1	2	2	2	0	0	0	1	2	2	2	0	2	1	0	0	2	2	0	0	2	0	0	0	0	0	0	0	1	0
87	1	0	0	0	0	0	1	1	1	1	1	0	0	0	0	0	1	2	0	0	2	1	2	0	0	2	0	1	2	2	0	0	1	1	0	1	1	0	0	1	0	0	0	0	1	1	0	0	0
88	1	0	2	1	0	2	0	0	1	1	0	1	2	2	2	0	0	1	2	2	2	1	1	0	0	0	0	1	2	2	0	1	1	0	0	1	1	0	0	1	0	1	0	0	0	0	0	0	0
89	1	0	2	0	0	1	1	1	2	2	0	2	2	1	1	1	0	1	2	2	2	1	2	0	0	0	0	2	2	1	0	0	1	0	0	2	0	0	0	1	0	0	0	0	0	0	0	1	0
90	1	0	2	0	1	1	1	1	1	1	1	1	1	1	1	0	0	1	1	2	2	1	1	1	1	1	0	2	2	1	0	0	0	1	0	2	2	0	0	0	1	1	1	0	0	0	0	0	1
91	1	0	2	0	0	1	1	2	2	0	0	0	0	0	0	0	0	0	1	1	1	1	2	0	1	0	0	2	2	2	0	1	1	1	0	0	2	0	0	1	0	0	0	1	0	0	0	0	0
92	1	1	0	0	0	1	1	1	2	0	0	0	1	0	0	0	0	1	2	2	2	0	1	0	1	0	0	2	2	1	0	0	2	0	0	1	2	0	0	2	1	0	0	0	0	1	0	0	0
93	1	0	2	1	0	1	2	2	0	0	0	1	2	2	2	1	0	1	2	2	2	1	2	0	0	2	0	2	1	2	1	2	1	0	0	2	2	1	1	1	0	1	1	0	0	0	0	0	0
94	1	0	2	0	1	2	1	1	2	1	0	0	0	0	0	0	0	2	2	2	2	1	1	1	1	1	0	2	2	2	1	2	1	1	1	2	2	0	0	2	0	0	0	0	1	0	0	0	1
95	1	0	2	0	0	1	0	1	2	1	0	0	1	0	0	0	0	0	2	1	2	0	2	0	0	2	0	2	2	2	0	0	1	0	0	1	2	1	0	1	0	0	0	1	1	0	0	1	0
96	1	0	2	0	0	1	2	2	2	2	0	1	2	1	1	0	0	0	1	1	1	0	1	0	0	2	0	2	2	2	2	0	1	1	1	2	2	0	1	0	0	1	1	0	1	0	0	0	0
97	1	1	1	0	0	1	2	2	1	1	0	0	0	0	0	0	0	1	0	0	1	2	0	1	1	1	0	1	2	2	0	0	1	0	0	2	2	0	0	1	1	2	2	0	0	1	0	0	0
98	0	0	2	0	0	1	2	2	1	1	0	0	0	0	0	0	0	0	1	1	1	0	2	0	0	1	0	1	2	2	0	1	1	1	0	1	1	1	0	0	0	0	0	0	0	0	0	0	0
99	1	0	1	0	0	2	2	2	2	2	0	0	0	0	0	0	0	0	0	1	2	1	2	0	0	1	1	2	2	2	0	0	0	0	1	2	2	2	0	0	0	0	0	0	0	0	0	0	0
100	0	0	1	0	1	1	1	1	2	1	0	0	1	0	0	0	0	0	1	1	2	1	2	0	0	2	0	1	2	2	1	1	1	0	0	2	1	0	0	1	0	0	0	0	0	0	0	0	0
101	1	0	1	1	1	2	2	2	1	1	0	0	0	0	0	0	0	0	2	2	2	1	1	1	1	0	0	2	1	2	1	0	0	0	0	2	1	0	0	0	0	0	0	0	0	0	0	1	0
102	1	0	2	1	0	2	2	2	2	2	0	1	2	1	1	0	0	0	2	2	2	1	2	0	0	2	0	2	2	2	1	1	1	2	0	2	1	0	0	2	0	1	0	0	0	0	0	0	1
103	1	0	2	0	0	2	2	2	1	0	0	0	1	0	0	0	0	0	1	1	2	0	2	0	0	1	0	2	2	1	0	0	1	0	0	2	0	0	0	0	0	0	0	0	0	0	0	0	1
104	1	0	1	0	0	2	1	1	1	1	1	0	1	0	0	0	0	0	2	2	2	1	1	1	0	1	0	0	1	2	0	1	1	1	1	2	1	0	0	0	0	0	0	0	0	0	0	0	0
105	1	0	2	0	1	2	1	1	2	1	0	1	0	0	0	0	1	2	1	1	2	1	2	0	0	1	0	1	2	2	0	0	1	1	0	0	2	2	0	0	0	1	1	0	1	2	0	0	0
106	1	0	2	1	0	1	1	1	2	2	0	0	1	1	1	0	0	0	1	1	1	0	0	0	0	1	0	1	2	2	1	0	1	1	2	2	1	0	0	1	0	0	0	0	1	1	0	1	0
107	1	0	2	1	0	2	2	2	2	2	0	0	0	0	0	0	0	1	2	2	2	0	2	0	0	2	0	2	2	2	1	1	1	1	1	1	2	0	0	2	1	1	0	0	1	0	0	0	0
108	1	0	1	0	0	1	1	1	1	1	1	0	1	0	1	1	0	2	2	2	2	0	2	0	0	1	0	1	2	2	0	0	1	1	0	1	1	0	0	0	1	0	0	0	1	1	0	0	0
109	0	0	1	0	0	1	0	0	2	2	0	1	1	1	1	0	0	1	2	2	2	1	1	1	1	1	0	2	2	2	0	1	1	0	0	1	2	0	0	1	0	2	2	0	1	1	0	1	0
110	1	0	1	0	1	2	1	1	1	1	0	2	2	1	1	1	0	0	1	1	1	0	2	0	0	0	0	0	1	2	0	0	0	0	1	2	2	2	0	0	0	1	1	0	1	1	0	0	1
111	1	0	1	0	1	1	1	2	1	0	1	1	2	1	1	0	1	1	1	2	2	0	2	0	0	1	0	1	2	2	1	2	2	0	0	1	2	0	1	0	1	1	1	0	1	1	0	0	1
112	1	1	2	1	0	1	2	2	2	2	0	0	1	0	0	0	0	0	1	1	1	0	0	0	0	1	0	1	1	0	1	0	2	0	0	2	2	1	0	1	0	0	0	0	0	2	0	0	0
113	1	0	2	0	1	2	2	2	1	1	1	1	1	1	1	0	0	0	1	1	1	1	1	0	0	0	0	2	2	2	0	1	1	1	0	2	2	0	0	0	1	0	0	0	0	0	0	0	1
114	1	0	2	1	0	2	1	1	1	1	0	0	1	0	0	0	0	0	0	0	0	1	2	0	1	0	0	1	2	2	0	0	0	0	0	2	0	1	0	0	0	1	1	0	0	2	0	0	0
115	1	0	0	0	0	0	0	0	2	2	0	0	0	0	0	0	0	1	1	1	1	0	2	0	1	0	0	2	2	2	1	0	1	1	0	1	2	0	0	1	1	0	0	1	2	0	0	0	0
116	1	0	2	0	0	1	0	0	2	2	0	1	2	1	2	1	0	0	1	1	1	0	2	0	0	1	0	2	2	2	0	1	1	0	0	1	1	0	0	0	0	0	0	0	0	0	0	0	0
117	1	0	2	0	0	0	0	0	2	1	0	0	0	0	0	0	0	1	1	2	2	0	2	0	0	1	0	2	2	2	1	0	1	1	0	2	0	0	0	0	0	0	0	0	0	0	1	0	0
118	1	0	1	0	0	0	2	2	1	1	1	0	0	0	0	0	0	1	0	0	0	0	2	1	1	1	0	2	2	2	2	0	1	2	1	2	0	0	0	0	0	1	1	0	1	1	0	0	1
119	1	0	2	2	1	2	2	2	0	0	2	1	2	1	1	0	0	2	1	1	1	0	1	0	0	1	1	2	2	2	0	1	1	0	0	2	1	0	0	1	0	0	0	0	0	0	0	0	2
120	1	0	2	0	0	1	1	1	2	1	0	0	1	0	1	1	1	1	1	1	1	0	2	0	1	1	0	2	2	2	1	1	1	0	0	2	1	1	0	0	0	1	1	0	1	0	0	1	0
121	1	0	2	0	0	0	1	2	2	0	0	0	0	0	0	0	0	0	2	2	2	0	2	0	0	2	0	1	2	2	0	0	1	0	0	2	2	0	0	1	1	0	0	0	1	0	0	1	1
122	1	0	2	0	1	2	2	2	1	1	1	0	0	0	0	0	0	0	2	2	2	0	2	0	0	2	0	1	1	1	0	1	1	0	0	1	1	0	0	0	0	1	1	0	0	0	0	0	0
123	1	0	1	1	0	1	2	2	1	0	0	0	0	0	0	0	0	1	2	2	2	1	0	1	1	0	0	2	1	1	0	0	2	0	0	2	1	0	0	0	0	0	0	0	0	0	0	1	0
124	1	0	1	0	0	1	0	1	1	0	0	1	1	1	1	0	0	1	2	2	2	0	2	0	0	2	0	1	2	2	0	0	1	1	0	0	2	0	0	0	0	0	0	0	0	0	0	0	1
125	1	0	1	0	0	0	2	2	0	0	0	1	1	1	1	0	0	1	2	2	2	0	2	0	0	0	0	2	1	1	0	0	0	1	0	1	0	0	0	0	0	0	1	0	1	0	0	0	1
126	1	1	1	0	1	1	1	1	2	2	0	0	1	0	0	0	0	0	1	1	1	0	2	0	0	1	0	2	2	2	1	1	1	0	0	1	2	0	0	2	0	0	0	0	0	0	0	0	1
127	1	0	0	0	0	0	0	1	2	1	0	1	1	1	1	0	0	1	2	2	2	0	2	0	0	1	0	2	2	2	1	0	0	0	1	2	2	0	0	0	0	0	0	0	0	0	0	0	0
128	1	0	1	0	1	1	0	1	1	0	0	2	2	2	2	0	0	1	1	1	2	0	2	0	0	1	0	1	2	2	0	0	0	0	0	2	1	0	0	0	0	1	1	0	1	0	0	0	0
129	1	0	1	0	0	1	2	2	1	0	1	0	0	0	0	0	1	1	1	1	1	0	2	0	0	1	0	2	2	2	1	0	1	1	0	0	1	1	0	0	0	1	1	0	1	1	0	1	0
130	1	0	1	0	0	0	1	1	2	2	0	1	2	1	1	0	0	2	2	2	2	0	2	0	0	0	0	1	2	2	1	0	1	1	1	1	1	1	0	0	0	0	0	1	1	0	0	0	0
131	1	0	1	0	0	1	0	1	2	1	0	0	1	0	1	1	0	1	1	1	1	0	2	0	1	1	0	0	2	1	0	1	1	0	0	2	0	0	1	0	0	0	0	0	0	0	0	0	0
132	1	0	1	0	1	1	2	2	1	1	1	0	0	0	0	0	0	1	1	1	1	0	2	0	0	1	0	2	1	0	0	0	0	1	2	2	2	0	0	1	0	0	0	2	0	0	0	0	0
133	1	0	2	0	0	0	1	1	2	2	0	0	0	0	0	0	0	1	1	1	1	0	2	0	0	0	0	1	2	2	0	1	1	0	0	1	0	0	0	1	0	0	0	0	1	0	0	0	0
134	1	0	1	0	0	1	2	2	1	1	1	1	1	1	1	0	0	1	0	0	1	0	1	1	2	2	0	1	2	2	0	1	2	0	0	1	1	1	0	0	0	0	0	0	0	0	0	0	1
135	1	0	2	0	1	2	2	2	1	1	1	0	1	0	0	0	0	0	1	2	2	1	2	0	0	0	0	2	1	1	1	1	2	0	0	0	2	0	1	1	0	0	0	0	0	0	0	0	0
136	1	0	2	1	0	1	1	1	2	1	0	0	1	0	0	0	0	0	2	2	2	1	1	1	1	0	0	2	2	2	0	0	0	1	1	1	1	0	0	1	0	1	1	0	1	0	0	2	0
137	1	0	2	1	0	1	0	1	2	1	0	1	1	1	1	0	0	0	1	1	1	1	2	0	0	0	0	2	2	2	0	0	1	1	1	1	2	1	0	1	0	1	1	0	0	0	0	0	0
138	1	0	2	1	0	2	0	0	2	2	0	0	0	0	0	0	0	1	2	2	2	1	2	0	1	0	0	0	2	1	0	2	2	0	1	2	2	0	0	2	1	2	2	0	1	1	0	0	0
139	1	0	1	0	1	2	0	0	2	2	0	0	0	0	0	0	0	0	1	1	1	0	2	0	1	0	0	1	1	1	1	0	1	0	0	1	2	0	0	1	1	1	1	0	1	0	0	1	1
140	1	0	1	0	0	1	0	0	2	2	0	0	2	1	1	1	1	1	0	0	1	0	2	0	0	1	0	1	2	2	1	1	1	0	0	1	1	1	0	0	0	0	0	0	0	0	0	0	0
141	1	0	1	0	1	2	1	1	1	1	1	1	1	1	1	0	0	0	2	1	2	1	2	0	0	1	0	2	2	2	1	0	0	0	1	2	0	0	0	1	0	1	1	0	0	1	0	0	0
142	1	0	0	0	0	0	0	1	2	1	0	0	1	0	1	1	0	0	1	1	1	1	2	0	0	2	0	2	2	2	2	0	0	0	0	1	2	0	0	2	0	1	0	0	1	1	0	0	0
143	1	0	1	0	0	1	0	0	2	2	0	0	0	0	0	0	0	0	2	2	2	0	2	0	0	0	0	1	1	2	0	2	2	0	0	1	1	0	0	1	0	1	1	0	1	1	0	0	0
144	1	0	1	1	0	1	2	2	1	1	0	0	0	0	0	0	0	1	2	2	1	0	1	0	0	1	0	0	1	2	0	1	1	0	0	1	2	0	0	1	0	0	0	0	0	0	0	0	0
145	1	1	0	0	0	1	1	2	1	0	1	0	0	0	0	0	0	0	2	1	2	0	0	0	0	0	0	2	2	2	2	1	0	0	0	1	1	0	0	0	1	1	1	0	1	0	0	0	0
146	1	0	2	0	0	1	2	2	0	0	1	0	0	0	0	0	1	1	1	2	2	0	2	0	0	2	0	1	2	2	1	1	1	2	0	2	1	0	0	1	1	0	0	1	0	1	0	1	0
147	1	0	2	0	0	1	2	2	2	2	0	0	0	0	0	0	0	0	1	1	0	0	2	0	0	1	0	0	1	1	0	2	2	0	1	2	1	1	0	0	0	1	1	0	0	0	0	0	1
148	1	0	2	0	0	1	0	1	2	0	0	1	2	1	1	1	1	1	1	1	1	1	2	0	0	2	0	2	2	2	2	1	1	2	1	2	1	0	0	1	0	0	0	0	0	0	0	0	1
149	1	0	1	0	0	1	2	2	0	0	0	0	2	1	1	1	0	1	1	1	1	1	1	0	0	1	0	2	2	2	1	1	1	0	0	2	1	1	0	0	0	1	1	0	1	1	0	0	0
150	0	0	2	1	1	2	2	2	0	0	2	1	2	1	1	0	0	0	1	1	2	1	2	0	0	1	0	2	2	2	1	0	2	0	0	1	2	1	0	0	0	0	0	1	1	1	0	0	0
151	1	1	2	0	0	1	1	2	1	0	0	0	2	0	0	1	1	1	0	0	1	1	1	1	1	2	0	2	2	2	1	0	1	0	0	1	2	0	0	2	1	1	1	0	1	0	0	0	0
152	1	0	1	0	0	0	1	1	2	2	0	0	1	1	1	0	0	0	0	0	0	0	2	0	0	0	0	1	1	1	0	0	0	0	0	2	1	0	0	1	0	0	0	0	1	0	1	0	0
153	1	0	2	2	0	2	2	2	1	1	1	1	2	2	2	1	1	2	2	2	1	0	1	0	1	1	0	2	2	2	2	1	0	1	0	1	2	1	1	0	1	0	0	0	0	0	0	0	0
154	1	0	1	0	0	0	1	2	1	0	0	0	0	0	0	0	0	1	1	1	1	1	2	0	0	0	0	2	2	2	1	0	1	2	1	2	0	0	0	0	0	1	1	0	0	0	0	0	0
155	1	0	2	0	0	1	1	1	1	1	0	0	0	0	0	0	0	1	0	1	1	1	1	1	0	1	0	2	2	2	2	1	0	1	1	2	0	0	0	0	0	1	0	0	0	1	0	0	0
156	1	0	1	1	0	2	0	0	2	2	0	0	0	0	0	0	0	0	1	1	1	1	2	0	0	1	0	1	2	2	0	1	2	1	0	1	2	1	0	1	0	0	0	1	0	1	0	0	1
157	1	0	1	0	0	0	1	1	1	1	0	0	0	0	0	0	0	0	1	1	1	0	1	0	0	0	0	2	2	2	1	2	2	0	0	0	2	0	0	1	0	0	0	0	1	1	0	0	1
158	1	0	1	0	0	0	1	1	0	0	1	1	1	1	1	0	0	1	2	2	2	0	2	0	0	1	0	2	0	0	0	0	1	2	0	1	1	0	0	0	0	0	0	0	1	0	0	0	0
159	1	0	1	1	0	1	1	1	2	2	0	0	0	0	0	0	0	0	0	0	0	0	2	0	0	1	0	2	2	1	0	0	0	2	2	2	1	1	0	0	0	0	0	0	0	1	0	0	0
160	0	1	0	0	0	1	0	0	2	2	0	1	1	1	1	0	0	1	1	2	2	0	1	0	1	2	0	2	1	0	0	1	1	1	0	0	1	0	0	1	0	0	0	0	0	0	0	0	0
161	1	0	2	1	0	1	0	1	1	0	0	0	1	0	1	1	0	0	1	0	1	0	1	0	0	1	1	2	2	2	0	1	1	1	2	2	0	0	0	0	0	1	0	0	0	0	0	0	1
162	1	0	1	0	0	1	2	2	2	1	0	0	1	1	1	1	0	0	1	1	0	0	2	0	1	1	0	1	2	2	1	0	1	0	0	2	2	0	0	2	0	0	0	0	0	1	0	0	1
163	0	0	0	0	0	0	2	2	0	0	2	1	2	1	1	0	0	1	1	1	2	0	2	0	0	2	0	2	2	2	0	2	1	0	0	1	1	0	0	0	0	1	1	0	1	1	0	0	0
164	1	0	2	0	0	2	2	2	1	1	0	0	1	1	1	1	0	1	0	0	1	0	1	0	0	1	0	2	2	2	0	0	1	0	0	1	1	1	0	0	0	1	1	0	1	0	0	0	0
165	1	0	1	0	1	1	2	2	1	1	0	0	1	1	1	0	0	2	2	2	2	1	2	0	0	0	0	0	2	2	0	0	0	2	1	1	1	0	0	0	0	0	0	0	0	0	0	0	0
166	1	0	0	0	0	1	2	2	1	1	1	0	0	0	0	0	0	0	1	1	2	1	1	0	0	1	1	2	1	1	0	1	1	0	0	1	0	0	0	1	0	0	0	0	0	1	0	0	0
167	0	0	2	1	0	1	0	1	2	1	0	0	1	0	0	0	0	0	1	1	1	0	2	0	0	2	0	2	2	1	1	2	2	0	0	0	2	0	0	0	1	0	0	0	2	1	0	0	0
168	1	0	1	1	0	1	2	2	1	1	0	0	0	0	0	0	0	1	1	2	2	0	2	0	0	0	0	2	2	2	0	0	1	0	0	1	1	0	0	1	0	0	0	0	1	1	0	0	1
169	1	0	2	0	0	1	2	2	1	1	0	0	0	0	0	0	0	1	1	1	1	0	2	0	0	2	0	2	2	2	0	0	2	0	0	1	1	0	1	0	0	0	0	0	1	1	0	0	0
170	1	0	2	0	1	1	1	2	1	0	0	0	1	1	1	0	0	1	0	0	0	0	2	0	1	0	0	2	2	2	1	1	0	0	0	2	1	1	0	0	0	0	0	0	0	0	1	0	0
171	1	0	1	1	0	2	0	0	1	1	1	0	0	0	0	0	0	1	1	1	1	0	2	0	0	1	0	2	2	2	2	1	2	0	1	1	1	0	0	0	0	0	0	0	0	0	0	0	0
172	1	0	1	0	0	1	2	2	1	1	0	0	1	0	0	0	0	1	0	1	1	1	2	0	0	1	0	2	2	2	1	0	1	0	0	1	1	0	1	0	0	0	0	0	0	1	0	0	0
173	1	0	1	0	0	1	1	1	1	1	1	0	2	1	1	0	0	1	2	2	2	1	1	1	1	1	0	2	2	2	2	0	0	0	1	2	0	0	0	0	0	0	0	0	0	0	0	0	2
174	1	1	1	0	1	1	1	1	1	1	0	0	1	1	1	0	0	0	0	0	0	1	1	1	1	1	0	1	1	1	0	0	2	0	0	2	1	0	0	0	1	0	0	0	0	2	0	0	0
175	1	0	0	1	0	1	1	1	1	1	1	1	2	1	1	0	0	0	0	1	1	1	2	0	0	2	0	2	2	2	2	0	0	0	0	1	0	0	0	0	0	0	0	1	0	1	0	0	1
176	1	0	0	0	1	1	1	1	1	1	0	1	1	1	1	0	0	0	1	1	0	0	2	0	0	1	0	2	1	2	1	1	1	0	0	1	2	0	0	0	1	1	1	0	1	2	0	0	1
177	1	0	1	0	0	1	1	1	2	2	0	0	1	0	1	1	0	1	1	1	1	1	2	0	0	2	1	2	2	2	1	1	1	2	0	1	1	0	0	1	0	1	1	0	1	1	0	1	0
178	1	0	1	0	0	0	0	0	2	2	0	0	0	0	0	0	0	1	0	0	2	1	2	0	0	0	0	2	1	1	0	0	1	0	0	2	0	0	0	0	0	0	0	0	0	1	0	2	0
179	1	0	1	0	0	1	2	2	1	1	0	1	1	1	2	0	0	0	1	1	2	0	1	0	0	2	0	2	2	2	1	0	0	1	0	1	1	0	1	0	0	0	0	0	1	1	0	0	0
180	1	0	2	0	1	1	1	2	1	0	0	0	0	0	0	0	0	1	0	0	2	0	2	0	0	1	0	2	2	2	0	0	0	2	2	2	1	0	0	1	0	1	1	0	1	0	0	0	0
181	1	0	2	0	1	1	1	1	1	1	0	0	0	0	0	0	0	0	1	1	2	0	1	0	0	2	0	2	2	2	0	0	1	0	0	1	0	0	0	0	0	2	1	0	1	0	0	0	0
182	1	0	0	0	0	0	2	2	0	0	1	1	1	1	1	0	0	1	2	2	2	1	2	0	0	0	0	2	2	2	1	1	1	0	0	1	0	0	0	0	0	0	0	0	0	0	0	0	1
183	1	0	2	0	0	1	2	2	0	0	1	0	1	1	1	1	0	0	2	2	2	1	2	0	0	0	0	2	2	2	0	1	1	1	0	0	0	1	0	0	0	0	0	0	0	1	0	1	0
184	1	0	2	0	0	1	1	1	2	2	0	0	1	1	1	0	0	1	0	0	1	2	0	1	1	1	1	2	2	2	1	0	0	0	0	2	1	0	0	0	0	1	0	0	0	0	0	0	0
185	1	0	2	0	0	1	1	1	2	2	0	1	2	2	2	1	0	1	1	2	2	0	2	0	0	1	1	2	2	2	0	2	1	0	0	1	2	0	0	2	1	1	1	0	1	2	0	0	0
186	1	0	1	1	0	1	1	2	2	1	0	1	2	1	1	0	0	1	1	0	0	0	1	0	0	1	0	2	1	1	1	0	1	1	0	2	1	0	0	1	0	0	0	0	0	0	0	0	1
187	1	0	2	0	0	1	1	2	2	0	0	0	1	1	1	1	0	1	2	2	2	0	2	0	0	0	0	2	2	2	0	0	1	0	0	1	2	0	0	0	1	0	0	0	1	0	0	0	0
188	0	0	2	1	0	2	1	1	1	1	1	1	1	1	1	0	0	0	1	1	2	0	1	0	1	0	0	2	1	1	0	1	2	0	0	1	2	0	0	1	0	0	0	0	1	0	0	0	2
189	1	0	0	0	0	0	2	2	1	0	0	1	1	1	1	0	0	1	2	2	2	0	2	0	0	1	0	0	2	2	0	0	1	0	0	1	2	0	0	1	0	0	0	0	0	1	0	0	0
190	1	0	1	0	0	1	1	2	2	1	0	1	1	1	1	0	0	1	1	1	1	0	1	0	1	0	0	2	1	1	1	1	1	0	0	1	1	1	0	0	0	0	0	0	0	1	0	0	0
191	1	0	1	0	0	0	0	0	1	1	1	1	2	1	1	0	0	1	1	1	1	0	2	0	0	1	0	1	2	2	1	0	0	0	0	2	2	0	0	1	0	0	0	0	1	0	0	0	0
192	1	1	1	0	1	2	1	1	2	2	0	0	0	0	0	0	0	0	1	1	1	0	2	0	0	1	0	1	2	2	0	0	0	0	0	2	1	0	0	0	0	1	0	0	0	0	0	0	1
193	1	0	2	0	2	2	1	1	2	2	0	1	1	1	1	0	0	1	1	1	1	0	1	0	1	2	0	1	1	1	0	1	1	0	0	2	1	0	0	0	1	0	0	0	0	1	0	1	1
194	1	0	2	0	1	2	0	0	2	2	0	1	1	1	1	0	0	1	1	1	1	1	2	0	0	0	0	2	2	2	1	0	1	1	1	2	2	1	0	0	0	0	0	1	0	0	0	0	0
195	1	0	0	1	0	1	0	1	2	1	0	0	0	0	0	0	0	1	2	2	2	0	2	0	1	1	0	2	2	2	2	0	1	0	0	1	0	0	1	0	0	1	1	0	1	0	0	0	1
196	1	0	1	0	0	1	0	1	2	1	0	1	2	1	2	1	0	1	2	2	2	1	2	0	0	0	0	2	2	2	0	2	1	0	0	1	2	0	0	0	0	0	0	0	1	1	0	0	0
197	1	0	1	0	1	1	1	1	2	1	0	0	0	0	0	0	0	0	1	1	2	0	2	0	0	1	0	1	1	1	0	2	1	0	0	1	0	0	0	0	0	0	1	0	1	0	0	0	1
198	1	0	0	0	0	0	1	1	1	1	0	2	1	1	1	0	0	1	1	1	2	1	2	0	0	0	0	2	1	1	0	1	1	0	0	1	1	1	0	0	0	1	1	1	1	2	0	0	0
199	1	0	0	0	0	0	2	2	1	0	1	0	1	0	0	0	0	0	2	2	2	1	0	0	1	0	0	1	1	0	0	0	1	0	0	2	0	0	0	0	0	1	1	0	1	0	0	0	0
200	1	0	2	0	0	1	0	0	2	1	0	0	0	0	0	0	0	0	2	2	2	2	0	1	1	1	0	1	2	2	0	0	1	0	0	1	1	0	1	0	0	0	0	0	1	0	0	0	1
201	1	0	2	0	2	2	2	2	0	0	1	0	1	0	1	1	0	1	2	2	2	0	2	0	0	1	0	1	1	1	0	1	1	2	0	2	0	0	0	0	0	1	1	0	1	1	0	0	0
202	1	0	1	1	1	2	0	0	2	2	0	0	1	0	0	0	0	1	1	1	2	1	2	0	0	1	0	2	2	2	0	0	0	0	0	1	1	0	0	1	1	0	0	0	0	0	0	0	0
203	1	0	1	0	0	0	1	1	2	2	0	1	1	1	1	0	0	1	1	2	2	0	1	0	0	1	0	2	2	2	1	0	0	0	1	2	2	0	0	1	1	0	0	1	0	0	1	0	0
204	1	0	2	1	0	2	2	2	1	1	0	0	1	0	0	0	0	2	1	1	1	0	1	0	1	0	0	2	2	2	0	0	1	1	0	0	1	1	0	0	0	2	2	0	1	1	0	1	0
205	1	0	0	1	0	1	1	2	2	1	0	1	2	2	2	1	1	1	1	1	1	0	1	0	1	1	0	1	2	2	1	1	2	1	0	1	2	0	1	0	1	1	1	0	0	2	0	1	0
206	1	0	0	0	0	0	1	2	1	0	1	0	2	0	0	0	0	1	2	2	2	0	2	0	0	2	0	1	2	2	0	0	1	0	0	1	2	0	0	1	0	0	0	0	0	0	0	0	0
207	1	0	2	0	0	2	1	1	1	1	0	0	1	0	0	0	0	0	1	2	2	1	2	0	0	0	0	2	2	2	1	1	1	0	0	2	1	0	0	2	1	0	0	0	0	0	0	1	0
208	1	0	1	1	0	1	1	1	2	2	0	1	2	1	1	0	0	2	1	1	2	1	1	1	1	1	0	2	2	2	0	0	0	0	1	2	2	1	0	1	0	0	1	0	1	0	0	0	1
209	1	0	1	0	0	1	0	1	2	1	0	0	1	0	0	0	0	1	0	1	2	0	2	0	0	1	0	1	2	2	0	1	1	1	0	1	2	0	0	1	0	0	0	0	0	0	0	0	0
210	1	0	1	0	0	0	2	2	0	0	0	0	0	0	0	0	1	1	1	2	2	0	0	0	0	0	0	2	2	2	0	0	0	0	0	2	2	1	0	1	0	0	0	0	0	1	0	0	0
211	1	0	2	1	0	1	2	2	1	0	1	1	1	1	1	0	0	1	1	1	2	0	2	0	0	1	0	2	2	2	1	1	1	0	1	2	1	0	0	0	0	1	1	0	1	0	0	1	0
212	1	0	2	1	1	2	0	1	2	1	0	1	2	1	1	0	0	0	0	1	2	0	2	0	2	1	0	1	2	2	1	0	1	0	0	1	1	0	0	2	0	0	0	0	1	0	0	0	1
213	1	0	1	0	1	2	0	0	2	2	0	0	0	0	0	0	0	1	0	0	0	1	2	0	0	1	0	2	2	2	0	0	1	1	1	2	2	0	0	1	0	1	1	0	1	1	0	0	1
214	1	0	1	0	1	1	2	2	0	0	1	2	2	1	1	1	0	0	2	2	2	0	2	0	0	2	0	1	2	2	1	0	0	0	0	2	2	1	0	0	0	1	0	0	1	1	0	0	0
215	1	0	0	0	0	0	0	1	2	1	0	0	0	0	0	0	0	0	1	1	1	0	2	0	0	1	0	1	2	2	0	0	2	1	0	1	0	0	0	1	0	0	0	0	1	0	0	0	0
216	1	0	1	1	1	2	2	2	0	0	1	1	2	2	2	0	0	0	2	2	2	1	2	0	0	2	0	2	2	2	0	1	1	0	0	2	2	0	1	0	0	0	0	0	0	1	0	1	0
217	1	0	1	0	0	0	1	2	1	0	0	0	1	0	0	0	1	1	1	1	1	0	2	0	0	2	0	1	2	2	0	0	1	0	0	1	1	0	0	2	0	0	0	0	1	1	0	0	0
218	1	1	2	0	1	1	1	1	1	1	1	0	0	0	0	0	1	0	2	1	2	1	2	0	0	1	0	2	2	2	1	0	0	0	0	2	1	1	0	0	0	0	0	0	0	0	0	0	1
219	1	0	2	1	1	2	1	1	1	1	1	0	1	0	0	0	0	0	0	1	2	2	2	0	0	0	0	1	2	2	0	0	0	0	0	0	1	0	0	1	0	2	1	0	1	0	0	0	0
220	0	0	1	0	0	1	1	1	1	1	1	1	1	1	1	0	0	0	2	1	2	0	2	0	0	0	0	2	2	2	2	1	1	0	0	1	2	1	0	1	0	1	1	0	1	1	0	0	0
221	1	0	1	0	1	1	2	2	0	0	0	0	0	1	1	0	0	1	0	0	1	0	2	0	0	1	0	2	2	2	2	2	1	0	0	1	0	0	0	0	0	1	1	0	1	1	0	0	0
222	1	0	1	0	1	1	1	1	1	1	0	1	1	1	1	0	0	0	1	1	1	0	2	0	0	1	1	2	2	2	1	2	2	0	0	0	0	0	0	0	0	0	0	0	1	1	0	1	0
223	0	0	2	0	1	2	2	2	1	1	0	1	1	1	1	0	0	0	0	0	2	0	1	0	1	0	0	1	2	2	1	0	1	0	0	2	2	0	0	1	1	1	1	0	1	0	0	0	0
224	1	0	1	0	1	1	1	1	1	1	0	0	0	0	0	0	0	0	2	2	2	1	2	0	0	0	0	0	1	2	0	0	1	0	0	1	2	0	0	1	0	0	0	0	0	0	0	0	1
225	1	0	1	1	0	2	1	2	1	0	1	0	0	0	0	0	0	0	2	2	2	0	2	0	0	1	0	1	2	2	0	1	1	1	1	1	1	0	0	1	0	1	1	0	1	1	0	0	0
226	1	0	2	0	0	0	0	1	2	0	0	0	2	1	1	1	0	0	1	1	2	0	1	0	0	2	0	2	2	2	0	2	1	0	0	1	2	1	1	0	1	1	1	0	0	0	0	0	2
227	0	0	0	0	0	0	1	1	2	1	0	1	1	1	1	0	0	1	1	1	1	1	2	0	0	1	0	2	2	2	1	0	1	1	0	0	1	0	0	1	1	1	0	0	0	0	0	0	1
228	1	1	1	0	0	1	1	1	0	0	1	0	0	0	0	0	0	0	1	1	1	0	2	0	1	1	0	2	2	1	0	0	2	1	0	1	0	0	0	0	0	0	0	0	0	1	0	0	0
229	1	0	1	0	0	0	1	1	2	1	0	0	0	0	0	0	0	1	2	2	2	0	1	0	1	2	0	2	2	2	0	0	2	0	0	1	2	1	0	1	0	0	0	1	0	1	0	0	1
230	1	0	0	1	0	1	1	1	2	2	0	0	1	0	1	1	0	0	2	1	2	0	2	0	0	0	0	1	2	2	0	1	1	2	1	1	2	0	0	2	1	1	0	0	2	0	0	0	0
231	1	1	2	0	0	1	2	2	0	0	1	1	2	1	1	0	0	0	1	1	1	1	2	0	1	0	0	1	2	2	0	1	1	0	1	1	2	0	0	2	0	1	1	0	1	0	0	0	0
232	1	0	2	0	1	1	0	1	1	0	1	1	1	1	1	0	0	1	2	2	2	0	2	0	0	1	1	2	2	2	1	1	0	1	2	2	0	0	0	0	0	0	0	0	0	0	0	0	0
233	1	0	2	0	1	1	0	0	2	2	0	0	0	0	0	0	0	0	2	1	2	0	1	0	0	1	0	2	2	1	0	1	1	0	0	1	2	0	0	1	0	1	1	0	1	1	0	0	0
234	1	0	1	1	0	1	0	1	2	1	0	0	0	0	0	0	0	0	1	1	1	2	0	1	1	1	1	2	2	2	1	0	2	0	0	2	1	0	0	1	0	0	0	0	0	0	0	0	0
235	1	0	1	1	0	1	2	2	1	1	1	1	1	1	1	0	0	0	2	1	2	0	1	0	0	1	0	2	2	1	0	0	0	0	0	1	2	1	0	1	0	1	1	0	1	0	0	0	0
236	1	0	1	1	0	1	2	2	1	1	1	0	1	1	1	1	0	0	2	2	2	0	2	0	1	0	0	2	2	2	0	0	1	2	2	2	2	1	0	0	0	0	0	0	0	0	0	0	1
237	1	0	1	0	0	1	2	2	1	1	1	0	1	0	0	0	0	0	0	1	2	0	2	0	1	2	0	2	1	1	0	1	1	1	2	2	1	1	0	0	0	0	0	0	0	0	0	0	1
238	1	1	1	0	1	1	1	1	2	2	0	0	0	0	0	0	0	1	1	1	1	2	1	1	1	1	0	2	2	2	1	0	0	0	0	1	2	0	0	1	0	0	0	1	1	0	0	0	0
239	1	0	0	0	0	0	1	1	2	2	0	0	1	0	1	1	0	1	1	1	2	0	2	0	0	0	0	2	2	2	1	0	0	0	0	1	0	0	0	0	0	0	0	0	1	1	0	0	1
240	1	0	2	1	0	1	1	1	1	1	0	0	1	0	0	0	0	1	0	1	1	1	2	0	0	1	0	1	1	1	0	0	1	0	0	2	1	0	0	1	0	1	0	0	0	0	0	0	1
241	1	0	0	0	0	0	1	1	1	1	0	0	0	0	0	0	0	0	1	1	1	0	2	0	0	2	1	2	2	2	0	1	1	0	1	1	1	0	0	1	0	0	0	0	0	0	0	0	0
242	1	0	2	0	0	1	1	1	2	2	0	0	1	1	1	0	0	1	2	2	1	0	2	0	0	2	0	2	2	2	1	0	1	0	0	1	1	0	0	0	0	0	0	0	0	0	0	0	1
243	1	0	2	0	0	1	2	2	0	0	0	0	0	0	0	0	0	2	2	2	2	1	1	1	1	0	0	2	2	1	0	1	2	0	1	1	2	1	0	1	0	0	0	0	0	0	0	0	0
244	1	0	1	1	0	1	2	2	1	1	1	1	2	2	2	0	0	0	2	2	2	0	1	0	0	1	0	2	0	0	0	0	1	2	2	2	1	0	0	0	0	1	0	0	0	1	0	0	0
245	1	0	1	0	0	0	1	1	1	1	0	2	2	1	1	1	0	0	2	1	2	0	2	0	0	0	1	2	2	2	1	2	1	0	0	0	0	0	0	0	0	0	0	0	0	0	0	0	0
246	1	0	2	0	0	2	1	2	1	0	0	0	1	0	1	1	0	1	2	2	2	0	2	0	0	1	1	2	1	1	0	2	1	0	0	0	1	0	0	0	0	0	0	2	0	2	0	0	1
247	1	0	1	0	0	1	1	2	2	1	0	1	1	1	1	0	0	1	1	1	1	0	2	0	0	1	0	2	1	1	1	0	2	1	0	1	1	0	0	0	0	1	0	0	0	0	0	0	0
248	1	0	1	0	0	1	1	1	1	1	0	0	1	0	0	0	0	0	1	1	2	0	2	0	0	0	0	1	2	2	1	0	1	0	0	2	1	0	0	1	0	0	0	1	0	0	0	0	0
249	1	0	2	0	0	1	1	1	1	1	0	0	1	1	1	0	0	0	1	1	1	0	2	0	0	2	0	2	1	1	0	2	1	0	0	2	1	0	0	0	0	0	0	0	0	0	0	2	0
250	1	0	0	0	0	0	1	1	1	1	0	1	2	1	1	0	0	0	1	1	2	0	2	0	0	1	1	2	2	2	1	0	0	0	1	2	2	0	0	1	0	1	0	0	2	1	0	0	0
251	1	1	1	0	1	1	2	2	1	1	1	1	2	1	1	0	0	1	2	2	2	1	1	0	0	1	0	2	2	2	0	0	1	1	0	2	1	0	0	1	0	0	0	1	0	0	0	0	1
252	1	0	2	1	0	2	1	2	2	1	0	0	1	0	1	1	0	0	0	0	0	0	2	0	1	0	0	2	1	1	1	1	2	0	0	1	2	0	0	0	1	1	0	0	0	1	0	1	0
253	1	0	1	0	0	1	1	2	1	0	1	0	0	0	0	0	0	2	1	1	1	0	2	0	0	0	0	2	2	2	1	0	1	0	0	2	1	0	0	0	0	0	0	1	0	0	0	0	1
254	1	0	1	0	0	0	1	1	1	1	1	0	1	1	1	0	0	1	1	1	1	0	2	0	0	1	0	2	2	2	1	0	0	0	0	2	1	1	0	0	0	1	1	0	1	1	0	0	0
255	1	0	2	0	0	1	1	1	1	1	1	0	0	0	0	0	0	1	2	2	2	0	2	0	0	2	0	2	2	2	1	1	1	0	0	2	2	0	0	1	0	1	0	0	2	0	0	0	1
256	1	0	1	0	1	1	2	2	1	1	0	1	2	1	1	0	0	0	1	1	2	0	0	0	0	0	0	2	2	2	0	0	1	1	0	2	2	1	1	1	1	1	1	0	0	0	0	0	0
257	1	0	0	0	0	0	1	1	2	2	0	1	1	1	1	0	0	0	1	1	1	1	1	0	1	1	0	1	2	2	0	1	1	0	0	2	1	0	0	2	0	0	0	1	0	0	0	0	0
258	1	1	1	0	0	1	2	2	1	0	0	0	0	0	0	0	0	1	2	2	2	1	0	0	1	0	0	2	2	2	0	0	1	0	0	1	2	0	0	1	0	1	1	0	2	2	0	0	0
259	1	0	2	1	0	1	1	2	1	0	0	2	2	2	2	0	0	1	0	1	1	0	1	0	0	1	0	2	2	2	1	0	1	0	0	1	0	1	0	0	0	0	1	0	1	0	0	0	1
260	0	0	1	1	1	2	0	1	2	1	0	1	1	1	1	0	0	0	2	2	2	0	2	0	0	1	1	2	2	1	0	0	0	1	1	2	2	0	0	1	0	0	0	0	0	0	0	0	1
261	1	0	1	0	0	0	1	1	2	2	0	2	2	2	2	0	0	0	0	0	0	1	2	0	0	1	0	2	2	2	0	0	2	0	0	2	0	0	0	1	0	0	0	1	0	0	0	0	0
262	1	0	2	1	1	2	0	1	2	1	0	0	0	0	0	0	0	0	2	2	2	1	2	0	1	0	0	2	1	1	1	1	0	0	0	2	2	0	0	0	1	0	0	0	0	0	0	0	0
263	1	0	2	1	0	1	0	0	2	2	0	1	1	1	1	0	0	1	2	2	2	1	2	0	0	1	0	2	2	2	0	0	1	0	0	2	0	0	0	0	0	0	0	0	0	0	0	0	0
264	1	0	2	0	0	2	0	1	2	0	0	1	2	2	2	0	0	0	0	0	1	0	2	0	1	0	0	1	2	2	0	1	1	0	0	2	1	0	0	0	1	0	0	1	1	0	0	1	0
265	1	0	2	0	1	2	0	1	2	1	0	0	1	0	0	0	0	2	2	2	2	0	0	0	0	1	0	2	2	2	0	0	1	0	0	2	1	0	0	1	0	2	1	0	1	0	0	0	0
266	1	0	1	0	0	1	2	2	1	1	0	1	1	1	1	0	0	1	2	0	2	0	2	0	0	2	0	1	2	2	1	1	2	0	0	2	2	0	1	0	0	1	0	0	2	1	0	0	1
267	1	0	2	0	1	1	1	1	2	2	0	1	1	1	1	0	0	0	2	2	1	0	1	0	0	2	0	2	2	2	0	1	1	0	0	1	2	0	0	1	0	1	1	0	1	0	0	0	0
268	1	1	1	0	1	1	1	1	1	1	0	0	0	0	0	0	0	0	1	1	2	1	2	0	0	0	0	1	2	2	0	1	2	0	0	0	2	1	0	1	0	0	0	0	0	0	0	0	0
269	1	0	2	1	0	2	1	2	1	1	0	0	1	0	1	1	0	0	1	2	2	0	2	0	0	1	0	2	1	2	1	1	0	0	0	2	1	0	0	0	0	0	0	0	0	0	0	0	0
270	1	0	2	0	1	2	2	2	1	1	1	0	0	0	0	0	0	0	2	2	2	0	1	0	0	1	0	2	2	2	0	0	0	0	1	2	1	0	0	1	0	0	0	1	1	0	0	0	0
271	1	0	1	0	1	1	2	2	0	0	2	2	2	1	1	1	0	0	1	1	1	1	2	0	0	1	0	1	2	2	0	0	1	1	0	0	2	0	0	1	0	1	0	0	1	1	0	0	1
272	1	0	1	1	0	2	2	2	1	1	1	2	2	1	1	1	0	1	1	1	1	0	2	0	0	1	0	2	2	2	1	1	1	0	0	2	2	1	1	1	1	0	0	0	0	0	0	0	0
273	1	0	2	1	0	1	1	1	2	2	0	0	1	0	0	0	0	0	1	1	2	0	2	0	0	2	0	2	2	2	1	0	0	0	1	2	0	0	0	0	0	0	0	0	0	1	0	0	0
274	0	0	1	0	0	1	1	2	2	1	0	1	1	1	1	0	0	1	0	0	0	0	2	0	0	2	0	1	2	2	0	1	1	0	0	2	0	1	0	0	0	0	0	0	0	0	0	1	0
275	1	0	1	1	1	2	2	2	2	1	0	0	0	0	0	0	0	1	2	2	2	0	2	0	0	1	1	1	2	2	0	1	2	0	0	0	1	0	1	0	1	0	0	0	0	0	0	0	0
276	1	0	2	1	0	2	2	2	0	0	2	0	0	0	0	0	0	0	2	1	2	0	2	0	0	2	0	1	2	2	0	0	0	0	1	2	1	0	0	1	0	0	0	2	0	2	0	0	0
277	1	0	1	1	0	1	2	2	0	0	0	0	1	0	0	0	0	0	0	1	1	1	2	0	0	0	0	2	2	1	0	0	1	0	0	1	1	0	0	0	1	0	0	1	0	1	0	0	0
278	1	0	2	1	0	1	1	0	2	1	0	1	2	2	2	1	1	2	1	1	1	0	1	0	0	1	0	1	2	2	0	1	1	0	1	1	0	0	0	0	0	2	2	0	1	1	0	0	0
279	1	0	2	1	0	1	1	1	1	0	1	0	1	0	0	0	0	1	1	1	2	1	2	0	0	1	0	2	2	2	2	0	0	0	1	2	1	0	0	0	0	0	0	0	1	1	0	0	0
280	1	0	1	1	0	2	1	1	2	2	0	0	0	0	0	0	0	0	0	0	0	0	2	0	0	2	0	1	1	1	0	1	1	0	0	1	2	0	0	1	1	0	0	0	0	0	0	0	0
281	1	0	0	0	0	0	2	2	0	0	0	0	0	0	0	0	0	1	2	2	2	0	1	0	0	1	0	2	2	2	0	0	1	0	0	2	0	0	0	0	0	1	1	1	0	0	0	0	0
282	1	0	2	0	2	2	1	1	1	1	0	0	1	0	0	0	0	0	2	2	2	1	0	1	1	0	0	2	2	2	1	0	1	0	0	2	1	0	0	0	0	1	1	0	1	1	0	0	0
283	1	0	1	1	0	1	2	2	1	0	0	0	0	0	0	0	0	0	2	2	2	1	1	0	0	0	0	1	2	2	1	1	1	0	1	2	1	0	0	0	0	0	0	1	0	1	0	0	0
284	1	0	1	0	0	0	1	1	2	1	0	0	0	0	0	0	0	1	0	0	0	1	2	0	0	2	0	2	2	2	1	0	0	2	1	1	0	0	0	0	0	1	1	0	2	0	0	0	0
285	1	0	0	0	0	0	1	2	2	2	0	0	0	0	0	0	0	0	1	0	1	1	0	1	0	0	0	1	2	2	0	1	1	1	1	1	1	0	0	2	0	0	0	0	0	0	0	1	0
286	1	0	2	1	0	2	1	1	2	2	0	1	1	1	1	0	1	2	0	0	2	1	2	0	0	0	0	2	1	1	1	0	0	0	0	2	2	0	1	1	0	0	0	1	0	1	0	0	1
287	0	0	2	0	0	0	0	0	2	2	0	1	1	2	1	0	1	1	1	1	1	1	1	0	0	0	0	1	2	2	1	0	1	1	1	2	1	0	0	1	0	1	1	0	1	1	0	0	0
288	1	0	2	1	0	2	1	1	1	1	0	0	1	0	0	0	0	0	2	2	2	0	2	0	0	1	0	1	1	1	0	1	2	0	0	2	0	0	0	0	0	0	0	0	0	0	0	0	0
289	1	0	1	1	0	2	0	1	2	1	0	1	1	1	1	0	0	0	2	2	2	1	1	0	0	0	0	2	2	2	1	0	1	2	0	1	1	0	0	1	0	0	0	0	0	1	0	0	0
290	1	0	2	0	0	1	0	1	2	1	1	1	1	0	0	0	0	0	0	0	1	0	2	0	0	1	0	2	2	2	0	0	0	0	0	2	1	0	1	0	0	0	0	0	0	0	0	0	1
291	1	0	0	0	0	0	1	2	1	0	1	1	1	1	1	0	0	1	2	2	2	0	2	0	0	2	0	2	2	2	0	0	0	0	1	2	2	2	0	0	0	0	0	0	1	0	0	0	1
292	0	0	1	1	0	2	2	2	0	0	1	0	1	1	1	1	0	1	1	1	2	1	2	0	0	2	0	2	2	1	0	1	0	1	1	2	1	1	0	0	0	2	1	0	1	0	0	0	0
293	0	0	1	1	0	1	2	2	1	1	0	0	0	0	0	0	0	0	0	0	0	1	0	1	1	0	1	2	2	2	0	1	1	0	0	1	1	0	0	0	0	0	0	1	0	0	0	0	1
294	1	0	2	1	0	2	2	2	1	1	0	0	0	0	0	0	0	0	1	1	1	1	1	1	1	0	1	1	2	2	0	1	2	1	0	0	1	1	0	0	0	0	0	1	0	1	0	0	1
295	1	0	1	1	0	1	0	0	2	1	0	1	1	0	0	1	0	1	1	1	1	0	1	0	0	0	0	2	2	2	1	2	2	0	0	1	1	1	0	0	0	0	0	0	0	0	0	0	0
296	1	0	1	0	0	0	2	2	1	1	0	0	1	2	2	0	0	0	2	1	2	1	1	1	1	2	0	2	2	2	2	0	2	0	0	2	1	0	0	0	0	1	0	0	0	1	0	0	0
297	1	0	1	1	0	1	1	2	1	0	1	1	1	1	1	0	0	0	0	1	1	1	2	0	0	1	0	2	2	2	1	0	1	0	0	1	1	0	0	1	0	0	1	0	1	1	0	0	0
298	1	0	2	1	1	2	1	1	1	1	0	1	1	1	1	0	0	0	2	1	2	0	2	0	0	2	0	1	1	2	0	0	0	2	2	2	0	0	1	0	0	0	0	0	0	0	0	0	0
299	1	0	1	0	0	1	1	1	1	1	1	1	1	1	1	0	0	1	1	2	2	0	2	0	0	1	0	2	2	2	0	0	0	1	1	2	1	0	1	0	0	1	1	0	0	2	0	0	1
300	1	0	2	0	1	2	1	2	1	0	0	0	2	0	0	1	0	1	1	1	2	0	2	0	0	2	0	2	2	1	0	0	1	1	1	2	0	0	0	0	0	1	1	0	0	2	0	0	0
301	1	0	1	1	0	2	1	1	2	2	0	1	1	0	0	1	0	0	1	1	1	1	2	0	1	0	0	2	2	2	0	1	1	0	0	1	1	0	0	1	0	0	0	0	0	0	0	0	0
302	1	0	0	0	0	0	0	1	2	1	0	1	1	1	1	0	0	0	1	1	2	1	2	0	1	0	0	1	2	2	0	1	2	1	0	0	1	1	0	0	0	1	1	0	1	1	0	2	0
303	1	0	1	0	0	1	2	2	1	1	1	1	0	0	0	0	0	1	1	1	1	0	2	0	0	1	0	2	2	2	1	0	0	1	1	1	2	0	0	1	0	0	0	0	0	0	0	0	1
304	1	0	1	0	0	1	1	1	2	2	0	1	1	0	0	0	0	0	2	1	2	0	2	0	0	2	0	2	1	1	0	0	0	0	0	2	1	0	0	0	0	1	0	0	0	1	0	0	0
305	1	0	1	0	1	1	2	2	1	1	0	0	1	0	0	0	1	1	1	1	1	0	2	0	0	1	0	2	2	1	1	2	1	0	0	1	0	0	0	1	0	0	1	0	1	1	0	0	0
306	1	0	1	1	0	1	2	2	2	1	0	0	0	0	0	0	0	1	1	2	2	0	1	0	1	0	0	0	2	2	0	0	1	0	0	2	0	0	0	0	0	2	2	0	0	1	0	0	1
307	1	1	2	0	1	1	2	2	1	1	1	0	1	0	0	0	0	0	0	0	1	0	1	0	0	1	0	2	2	2	1	1	1	1	0	1	2	0	0	1	0	1	1	0	1	2	0	0	0
308	1	0	2	1	0	1	2	2	1	1	1	1	1	1	1	0	0	0	0	0	0	0	2	0	0	1	0	1	2	2	0	2	1	1	1	2	2	0	0	1	0	1	1	0	0	0	0	0	0
309	1	1	1	0	0	1	1	2	1	0	0	0	2	1	1	0	0	0	0	0	1	0	2	0	0	1	0	2	1	2	1	1	2	0	0	2	0	0	0	0	0	0	0	0	0	0	0	1	1
310	1	0	1	0	0	1	1	2	0	0	1	1	0	0	0	0	0	0	1	1	0	0	2	0	0	1	0	2	2	2	0	0	1	0	0	2	1	0	0	0	0	0	0	0	0	1	0	0	0
311	1	0	1	1	1	2	1	1	2	1	0	0	0	0	0	0	0	0	2	2	2	0	2	0	0	1	0	2	2	2	0	0	2	0	0	0	2	0	0	1	0	0	0	0	0	0	0	0	0
312	1	0	2	0	1	2	0	1	2	1	0	0	0	0	0	0	0	0	1	1	1	1	2	0	0	1	0	1	2	2	0	2	1	0	0	1	1	0	0	0	1	0	0	0	0	0	0	0	0
313	1	1	2	0	0	1	1	2	1	0	1	1	1	1	1	0	0	0	2	1	2	2	1	1	1	1	0	2	1	0	0	1	0	0	0	2	1	1	0	0	0	1	1	0	2	2	0	0	0
314	1	0	2	0	1	2	2	2	0	0	2	0	1	0	0	0	1	0	2	1	2	1	0	1	0	0	0	2	2	2	1	1	0	1	2	2	2	2	0	0	0	0	0	1	1	0	0	1	0
315	1	0	1	0	0	0	1	1	1	1	0	0	1	0	0	0	0	1	2	2	1	0	2	0	0	0	0	1	1	1	1	0	2	0	0	2	2	1	0	0	0	0	0	0	1	0	0	1	0
316	0	1	1	1	0	2	1	1	2	2	0	0	2	1	1	1	0	1	0	1	1	0	2	0	1	1	0	2	2	2	0	0	0	0	1	2	0	1	0	0	0	0	0	0	1	0	0	1	0
317	1	0	1	0	1	1	0	0	2	2	0	1	1	1	2	0	0	0	2	2	2	0	2	0	0	1	0	2	2	2	0	0	1	0	0	2	1	0	0	2	0	0	0	0	1	0	0	0	0
318	0	0	1	0	0	1	0	0	2	2	0	0	0	0	0	0	0	2	1	1	2	0	2	0	1	1	0	1	1	1	0	0	1	0	0	2	1	0	0	0	0	0	1	0	1	1	0	2	0
319	1	0	0	0	0	0	2	2	1	0	1	1	2	2	2	0	0	0	2	2	2	0	2	0	1	1	0	2	2	2	0	0	1	1	0	2	2	0	0	2	0	0	0	0	0	0	0	0	0
320	0	1	1	0	1	1	2	2	1	1	1	0	0	0	0	0	0	0	2	1	2	0	2	0	0	2	0	0	2	2	0	1	1	0	0	1	2	0	1	0	1	1	1	0	1	1	0	0	0
321	1	0	1	0	0	1	2	2	1	0	1	1	1	1	1	0	0	1	1	1	1	0	2	0	0	1	0	2	2	2	0	0	0	0	0	2	1	0	0	1	0	1	1	0	0	0	0	0	0
322	1	0	1	0	0	1	0	1	2	1	0	1	1	0	0	0	0	1	1	1	2	0	2	0	0	0	0	2	1	1	1	1	1	0	1	2	1	0	0	0	0	0	0	1	1	0	0	0	0
323	1	0	1	1	1	2	2	2	1	0	0	0	0	0	0	0	0	1	1	1	1	0	1	0	0	1	0	1	2	2	0	0	0	1	0	2	1	0	0	1	0	0	0	0	0	0	0	0	1
324	1	0	1	0	0	1	2	2	1	1	0	1	1	1	1	0	1	1	0	0	1	0	2	0	0	1	0	1	2	2	0	1	1	1	1	1	0	0	0	0	0	1	1	0	1	1	0	0	0
325	1	1	1	0	0	1	0	1	1	0	0	0	0	0	0	0	0	0	1	1	2	1	1	1	1	2	0	2	2	2	1	2	1	0	0	1	1	1	1	0	0	0	0	0	0	0	0	0	0
326	1	0	2	0	0	1	1	1	1	1	0	0	0	0	0	0	0	1	1	0	1	1	2	0	0	1	0	0	1	2	0	1	1	1	0	2	1	0	1	0	0	1	1	0	1	2	0	1	0
327	1	1	0	0	0	1	1	1	1	1	0	1	2	1	1	0	0	0	2	1	2	0	1	1	1	0	0	2	2	2	1	1	1	0	0	2	1	0	0	0	0	1	1	0	1	1	0	1	0
328	1	0	0	1	0	1	1	1	2	2	0	0	0	0	0	0	1	2	2	2	1	0	1	1	2	2	0	1	1	1	0	0	1	1	0	2	0	0	0	0	0	1	1	0	1	0	0	0	0
329	1	0	1	0	1	1	2	2	0	0	0	0	1	0	1	1	0	0	2	1	2	0	2	0	0	2	0	1	1	0	0	2	2	1	1	2	1	0	0	0	0	0	0	0	1	1	0	0	0
330	0	0	0	0	0	0	2	2	2	1	0	0	1	0	0	0	0	1	1	1	2	0	2	0	1	0	0	1	2	2	1	2	1	0	1	2	0	0	0	0	0	0	1	0	1	1	0	1	0
331	1	0	0	0	0	0	2	2	1	1	1	0	0	0	0	0	0	0	1	1	1	0	2	0	0	2	0	1	2	2	1	2	1	0	0	2	1	1	0	0	0	0	0	1	1	1	0	0	0
332	1	0	1	1	0	2	1	1	2	2	0	1	1	0	0	1	0	1	2	0	2	2	0	1	1	1	0	2	2	2	0	0	1	0	0	2	2	1	0	1	0	0	0	0	0	0	0	1	0
333	1	0	1	0	0	0	0	1	2	1	0	1	1	1	1	0	0	1	2	2	2	0	2	0	0	2	0	0	2	2	0	1	1	0	0	1	0	0	0	0	0	1	1	0	1	2	0	0	1
334	0	0	2	1	0	2	1	2	1	0	0	0	0	0	0	0	1	1	1	1	1	1	2	0	0	1	0	1	2	2	0	1	1	0	0	1	1	0	1	0	0	0	0	0	0	0	0	0	1
335	1	1	2	1	0	1	1	1	2	1	0	0	1	1	1	0	0	2	2	2	2	0	2	0	1	2	1	2	2	2	1	1	0	1	0	1	1	0	0	1	0	1	0	0	2	0	0	0	0
336	1	0	1	0	0	0	1	1	2	2	0	0	0	0	0	0	0	1	1	1	2	0	1	0	0	0	0	1	2	2	0	1	1	0	0	1	2	0	0	2	0	0	0	0	1	1	0	1	0
337	0	0	1	0	0	1	2	2	1	0	1	0	0	0	0	0	0	1	0	1	1	1	2	0	0	1	0	1	1	1	0	0	1	1	1	1	0	0	0	0	0	0	0	0	1	1	0	0	1
338	0	0	1	0	0	0	1	1	2	2	0	0	1	0	0	0	0	1	0	1	1	1	2	0	1	0	0	1	2	2	0	0	0	0	0	1	2	0	0	1	0	0	0	0	0	0	0	0	0
339	1	0	2	0	0	2	0	0	2	2	0	1	2	1	1	1	0	0	2	2	2	1	2	0	0	2	0	2	2	2	0	2	1	0	0	1	0	0	0	0	0	1	1	0	1	0	0	0	0
340	1	0	1	1	0	1	0	1	2	1	0	1	1	1	1	0	0	1	2	0	2	1	1	1	1	2	0	2	2	2	1	0	0	0	0	2	2	0	0	2	1	0	1	0	1	1	0	0	0
341	1	0	1	0	0	0	1	1	2	2	0	1	0	0	0	0	1	0	2	1	2	1	1	1	1	2	0	2	2	2	0	1	1	0	0	1	2	0	0	1	0	0	0	1	0	1	0	0	0
342	1	0	2	0	0	1	1	2	0	0	1	0	2	1	2	1	0	0	2	2	2	1	2	0	0	1	0	2	2	2	1	0	1	0	0	2	2	0	0	2	1	0	0	0	0	0	0	0	1
343	1	0	2	0	1	2	0	1	2	1	0	2	2	2	2	0	1	0	2	1	2	0	2	0	0	1	0	1	2	2	0	0	1	1	0	2	2	1	0	1	0	0	0	0	1	0	0	0	0
344	1	0	2	0	1	2	2	2	0	0	0	0	0	0	0	0	0	0	2	2	2	1	2	0	0	2	0	2	1	1	0	0	1	0	0	2	0	0	0	0	0	1	1	0	1	0	0	0	0
345	1	0	1	0	0	0	0	1	2	0	0	0	1	0	0	1	0	0	2	1	2	0	2	0	0	1	0	2	2	2	1	1	1	0	0	2	1	0	0	1	0	0	0	0	0	1	0	0	0
346	1	0	1	0	1	1	1	1	1	1	0	0	1	1	1	1	0	1	1	1	1	0	1	0	0	0	1	2	2	2	0	0	0	1	1	2	1	0	0	0	0	0	0	0	0	0	0	0	1
347	1	0	0	0	0	0	1	1	1	1	0	1	2	2	2	1	0	1	1	1	1	0	2	0	0	1	0	2	1	1	0	0	1	0	0	1	1	0	0	0	0	0	0	0	1	0	0	0	0
348	1	0	1	2	0	2	1	1	1	1	2	0	0	0	0	0	0	0	1	1	2	0	2	0	0	1	0	1	2	2	1	1	1	2	0	2	2	0	0	1	1	0	0	0	1	0	0	0	0
349	1	0	1	2	0	2	1	1	2	2	0	0	0	0	0	0	1	1	1	2	2	0	2	0	1	1	0	2	2	2	0	2	2	0	0	2	2	0	0	1	0	0	0	0	1	1	0	0	0
350	1	1	1	1	0	2	1	2	2	1	0	0	0	0	0	0	0	1	1	1	2	0	1	0	0	0	0	2	2	2	1	1	1	1	0	0	2	1	1	1	1	1	1	0	0	0	0	0	1
351	1	0	2	1	0	2	0	1	2	1	0	0	1	1	1	1	0	1	1	1	1	2	0	1	1	1	0	2	2	2	0	0	1	0	0	1	1	0	1	0	0	0	0	0	0	2	0	0	0
352	1	0	2	0	0	1	0	0	2	2	0	0	1	0	0	0	0	1	2	2	1	0	1	0	0	1	0	0	2	1	0	0	0	0	1	2	1	0	0	1	0	0	0	0	1	1	0	0	0
353	1	0	2	1	0	2	1	1	1	1	0	1	1	1	1	0	0	0	2	1	2	0	2	0	0	1	0	1	2	2	0	0	1	1	0	1	1	0	0	1	0	0	0	0	0	0	0	0	0
354	1	1	1	0	0	1	0	0	2	2	0	0	0	0	0	0	1	1	1	1	1	1	1	1	1	2	1	2	2	2	1	0	0	1	1	2	1	0	0	0	0	0	0	1	1	0	0	0	0
355	1	0	1	0	0	0	0	1	1	1	1	0	0	0	0	0	0	1	1	1	2	0	2	0	0	0	0	1	2	2	1	0	1	1	1	2	2	1	0	1	0	0	0	0	0	1	0	0	0
356	1	0	2	1	0	2	2	2	1	0	0	0	0	0	0	0	1	1	1	1	1	1	2	0	0	1	0	1	2	2	0	0	0	0	0	1	2	0	0	1	1	0	1	0	1	0	0	0	1
357	1	0	1	0	0	0	0	1	2	1	0	1	2	1	2	1	0	1	2	2	2	0	2	0	0	0	0	2	2	1	1	0	2	0	0	2	1	0	0	2	0	0	0	1	1	0	0	0	0
358	1	0	1	0	0	1	2	2	1	1	0	1	2	1	1	0	0	0	2	1	2	0	2	0	0	1	0	2	2	2	2	0	0	0	0	2	0	0	0	0	0	0	0	0	2	1	0	0	1
359	0	1	2	0	0	1	1	1	1	1	1	0	0	0	0	0	0	1	2	2	1	0	2	0	0	1	1	2	1	1	0	1	2	0	0	1	1	0	0	1	0	0	0	0	0	1	0	0	0
360	1	0	2	1	0	1	2	2	0	0	0	1	1	1	1	0	0	0	1	1	1	0	2	0	1	0	1	2	2	2	0	1	0	0	0	2	1	0	0	0	0	1	1	0	1	1	0	0	0
361	1	0	2	0	1	2	0	1	2	1	0	0	1	0	0	0	0	1	1	1	1	1	2	0	0	1	0	2	2	2	2	0	1	1	0	0	0	0	0	1	0	1	1	0	1	2	0	0	0
362	1	0	0	0	0	0	2	2	1	1	0	2	2	2	2	0	0	0	0	0	2	1	2	0	0	1	0	2	2	2	1	1	0	0	0	2	2	0	1	0	1	1	1	0	1	1	0	1	1
363	1	0	2	1	0	1	2	2	1	1	0	0	0	0	0	0	0	0	0	0	0	0	2	0	0	1	0	2	2	2	0	0	1	0	0	1	2	1	0	0	0	0	0	0	1	0	0	0	0
364	1	0	0	0	0	0	1	2	1	0	1	1	2	1	1	0	0	1	2	2	2	0	0	0	0	1	1	2	2	2	1	0	0	1	1	2	1	0	0	0	1	1	1	0	1	1	0	0	1
365	1	0	2	0	0	1	2	2	1	1	1	1	1	1	1	0	0	0	2	2	2	1	2	0	0	1	0	1	2	2	1	2	1	0	1	2	2	1	1	0	2	0	0	1	0	0	1	0	0
366	1	0	2	0	1	1	1	1	1	1	1	1	2	2	2	0	0	0	2	2	2	1	2	0	1	0	0	2	2	2	1	2	1	0	0	2	1	0	0	0	0	2	2	0	0	1	1	0	1
367	1	0	2	1	0	2	1	2	1	1	0	0	2	0	0	0	0	0	1	1	1	0	2	0	0	0	0	0	2	2	0	0	1	0	0	2	0	0	0	0	0	0	0	1	1	0	0	0	0
368	1	0	1	0	1	1	1	1	1	1	1	0	0	0	0	0	0	1	1	1	2	0	1	0	1	0	0	2	2	2	1	0	0	0	0	2	0	0	0	0	0	0	0	0	1	0	0	0	0
369	1	0	1	0	0	2	2	2	1	0	0	1	1	0	0	1	0	0	1	1	1	1	2	0	0	1	0	2	2	2	0	0	1	2	2	2	1	0	0	1	0	0	0	0	0	0	0	1	0
370	1	0	1	0	1	1	1	2	2	0	0	0	0	0	0	0	0	1	1	1	1	0	2	0	0	0	0	2	2	1	1	1	1	1	0	1	2	2	0	0	0	1	1	0	0	0	0	0	0
371	1	1	1	0	0	1	2	2	1	1	0	1	2	1	1	0	0	1	1	1	1	0	0	0	0	1	0	1	2	2	1	0	0	0	1	2	2	0	0	1	1	0	0	0	0	0	0	1	0
372	1	0	1	0	0	1	0	1	1	1	1	0	2	1	1	0	0	2	2	2	2	1	2	0	0	0	0	1	2	2	0	0	0	2	1	1	1	1	0	0	0	0	0	0	0	0	0	0	0
373	1	0	1	0	1	1	1	1	1	1	1	1	1	1	1	0	0	1	1	1	1	0	2	0	0	1	0	2	2	1	0	0	1	1	0	2	1	0	0	0	0	0	0	0	1	0	0	0	0
374	1	0	1	0	0	1	0	0	2	2	0	1	1	1	1	0	0	0	2	1	2	0	2	0	0	1	0	2	2	2	1	1	0	1	0	1	1	0	0	1	1	0	0	1	0	0	0	0	0
375	1	0	1	0	0	1	2	2	1	1	1	0	0	0	0	0	0	0	2	1	2	0	2	0	0	0	0	2	0	0	0	2	2	0	0	1	1	0	0	0	0	2	2	0	1	1	0	0	0
376	1	0	1	0	0	2	2	2	0	0	0	0	0	0	0	0	0	0	2	2	2	1	1	1	0	1	0	1	2	2	0	0	0	1	0	1	2	0	1	0	0	0	0	1	0	0	0	1	0
377	1	0	0	0	0	0	1	1	1	1	1	0	1	0	0	0	0	0	2	2	2	0	2	0	0	1	0	1	2	2	0	0	0	0	0	2	1	0	1	0	0	1	1	0	1	0	0	0	1
378	0	0	2	0	0	2	2	2	1	1	1	1	2	0	0	1	0	0	0	0	1	0	2	0	0	1	0	1	2	2	0	1	1	0	0	1	2	0	0	2	0	1	0	0	1	1	0	0	1
379	1	0	0	0	0	0	0	1	2	1	0	0	0	0	0	0	0	1	1	1	2	0	2	0	0	1	0	2	2	2	0	1	0	1	2	2	1	0	0	0	0	0	0	0	0	0	0	1	0
380	0	0	0	0	0	0	1	1	1	1	0	0	0	0	0	0	0	1	0	0	1	1	1	0	0	1	0	2	2	2	0	0	0	2	1	1	2	1	0	1	0	0	0	0	0	0	0	0	0
381	1	0	1	1	0	1	1	2	2	2	0	1	1	0	0	0	0	0	2	1	2	0	1	0	0	1	0	2	2	1	1	1	1	1	1	1	1	0	0	0	0	0	0	2	0	2	0	1	0
382	1	0	1	0	1	1	1	1	1	1	1	0	1	0	0	0	0	0	2	1	2	1	2	0	0	2	0	1	2	2	1	1	2	0	0	0	2	1	0	1	0	1	1	0	0	1	0	0	1
383	1	0	1	0	0	1	1	1	0	0	0	0	0	0	0	0	0	1	1	1	1	0	2	0	1	1	0	1	2	2	0	2	2	0	0	1	2	1	0	1	0	1	1	0	1	2	0	0	0
384	1	0	1	1	0	2	1	1	1	0	1	0	0	0	0	0	0	0	0	0	1	1	0	0	0	1	0	1	2	2	1	0	0	1	0	1	2	1	1	1	0	0	0	0	0	1	0	0	1
385	1	0	2	0	1	2	1	1	1	0	0	0	0	0	0	0	0	0	2	2	2	1	2	0	0	2	0	1	2	2	0	0	0	1	1	1	2	0	0	0	0	0	0	0	1	0	0	0	0
386	1	0	1	0	0	0	1	1	2	2	0	0	0	0	0	0	0	0	1	1	2	1	2	0	0	1	0	2	2	1	0	0	0	0	1	2	0	0	0	1	0	1	1	0	0	1	0	0	0
387	1	0	1	0	0	0	2	2	0	0	1	1	1	1	1	0	0	2	1	1	2	0	1	0	0	1	0	1	2	2	0	0	1	1	0	2	1	0	0	0	0	1	1	0	1	0	0	0	0
388	1	1	0	0	0	1	1	2	1	0	1	1	1	1	1	0	0	0	1	1	1	0	2	0	0	2	0	1	2	2	1	1	1	1	1	1	2	1	1	1	1	1	1	0	1	1	0	1	0
389	1	0	2	1	0	1	2	2	1	1	0	0	0	0	0	0	0	0	2	2	2	0	2	0	0	1	0	2	1	2	1	0	2	1	0	1	1	0	0	0	0	0	0	0	0	2	0	0	0
390	1	0	2	0	1	1	0	0	2	2	0	0	0	0	0	0	0	0	1	1	1	0	2	0	0	2	0	2	2	2	0	0	1	1	0	0	1	0	0	1	0	0	0	0	0	0	0	0	0
391	1	0	1	0	0	0	2	2	1	1	0	2	1	1	1	0	0	1	0	1	1	0	2	0	0	2	0	1	2	2	0	1	1	0	1	1	2	0	0	2	1	1	0	0	0	1	0	0	0
392	1	0	1	0	0	1	2	2	1	1	1	0	1	1	1	1	0	2	1	1	2	0	2	0	0	1	1	1	1	1	0	1	1	0	0	1	2	0	0	1	0	1	1	0	0	2	0	0	0
393	1	0	2	0	0	1	1	1	2	0	0	0	1	0	0	0	0	1	2	2	2	0	2	0	0	2	0	2	2	1	1	0	1	0	0	2	1	0	0	2	0	0	0	0	0	0	0	0	0
394	0	0	0	0	0	0	2	2	1	1	1	0	0	0	0	0	0	1	1	0	0	2	0	1	1	1	0	2	1	1	1	0	1	0	0	1	1	0	0	1	0	0	0	0	0	0	0	0	0
395	1	0	2	1	0	1	1	1	1	1	0	0	0	0	0	0	0	2	1	1	2	1	2	0	1	0	0	2	2	2	1	1	1	0	1	1	2	0	0	1	0	0	0	0	1	0	0	0	0
396	1	0	2	1	0	2	1	1	1	1	0	0	0	0	0	0	0	0	1	1	2	1	1	0	0	0	0	2	2	1	1	0	2	0	0	2	0	0	0	0	0	0	0	0	0	0	0	2	0
397	1	0	2	0	1	2	1	1	0	0	1	0	0	0	0	0	0	0	0	0	2	0	2	0	0	1	0	2	2	2	0	0	0	1	1	2	1	0	0	1	0	0	0	0	0	0	0	0	0
398	1	0	1	0	0	1	1	1	1	1	0	0	0	0	0	0	0	0	2	1	2	0	2	0	1	2	0	2	2	2	2	0	1	1	1	1	1	0	0	1	0	1	0	0	1	0	0	1	0
399	1	0	1	0	1	1	1	2	1	0	0	0	0	0	0	0	0	0	2	2	2	0	1	0	1	0	0	2	2	2	1	1	1	0	0	2	2	2	0	0	0	1	1	1	1	2	0	1	0
400	1	0	0	1	0	1	0	0	2	2	0	0	1	1	1	0	0	1	0	0	1	1	2	0	0	0	0	2	1	1	0	1	1	0	0	1	0	0	0	0	0	0	0	0	0	0	0	1	0
401	1	0	1	0	0	1	2	2	1	1	1	0	0	0	0	0	1	2	0	0	2	0	1	0	0	0	0	2	1	2	1	1	0	0	0	2	1	0	0	1	0	0	0	0	0	0	0	1	0
402	0	0	1	0	0	1	1	1	1	0	1	2	1	1	1	0	0	0	2	2	2	1	1	0	0	1	0	0	2	2	0	1	1	0	0	2	1	0	0	0	0	0	0	0	0	0	0	0	0
403	1	0	1	0	1	2	1	1	2	2	0	0	1	2	2	0	0	1	2	2	2	0	2	0	0	0	0	2	2	2	2	0	1	1	1	2	1	0	0	0	0	1	1	0	1	1	0	1	0
404	1	0	0	0	0	0	1	1	2	2	0	1	1	1	1	0	0	1	0	0	1	0	2	0	0	2	0	2	1	1	1	0	1	0	0	1	2	0	1	1	0	0	0	2	0	0	0	0	0
405	1	0	2	0	1	1	1	1	2	1	0	2	2	1	1	1	0	0	1	1	1	0	1	0	0	1	0	1	2	2	0	0	1	2	1	2	1	0	0	0	0	0	0	1	0	0	0	1	0
406	1	0	1	0	0	1	0	0	2	2	0	1	1	1	1	0	1	2	1	1	1	0	1	0	0	1	1	2	2	2	1	2	2	0	0	2	1	0	0	1	0	0	0	0	0	2	0	0	0
407	1	0	1	0	1	1	2	2	0	0	0	1	2	1	1	0	0	0	0	0	2	0	2	0	1	1	1	2	2	2	0	1	2	0	0	1	1	0	0	0	1	0	0	1	0	0	0	0	0
408	1	0	0	0	0	0	2	2	1	1	1	1	1	0	0	0	0	1	1	1	2	1	2	0	0	2	0	1	1	1	0	0	2	1	0	1	2	0	0	2	0	0	0	0	0	0	0	0	1
409	1	0	2	1	1	2	2	2	1	1	0	0	0	0	0	0	0	2	1	1	2	0	2	0	0	1	0	2	2	2	0	0	0	0	1	2	1	0	0	0	0	0	0	0	0	0	0	0	1
410	0	0	2	0	0	1	1	1	2	2	0	1	1	1	1	0	0	2	2	2	2	0	1	0	0	0	1	2	2	2	1	0	1	1	0	2	2	0	0	1	1	0	0	1	0	1	0	0	0
411	1	0	2	0	0	1	1	1	2	2	0	0	0	0	0	0	0	0	1	0	1	1	2	0	0	2	0	2	2	2	0	1	1	1	0	2	1	1	0	0	0	0	0	0	1	0	0	0	0
412	1	0	0	0	0	0	1	1	2	2	0	1	1	1	1	0	0	2	1	1	2	1	2	0	0	2	0	1	2	2	0	2	1	0	1	2	1	0	0	0	0	0	0	0	0	0	1	0	0
413	1	0	2	1	0	2	1	2	1	0	1	1	1	1	1	0	0	0	1	1	1	0	2	0	1	2	0	1	1	1	0	1	2	0	0	0	0	0	0	0	0	0	0	0	0	2	1	0	0
414	1	0	2	0	0	1	0	1	2	1	0	0	0	0	0	0	0	1	2	1	2	1	2	0	0	2	0	2	1	2	0	2	1	0	0	2	0	0	0	1	0	0	0	0	0	1	0	0	0
415	1	0	2	1	0	1	2	2	0	0	0	1	2	1	2	1	0	1	0	0	0	0	2	0	0	1	0	1	2	2	1	0	1	0	0	2	2	0	0	2	0	0	0	1	1	1	0	0	0
416	1	0	1	0	0	1	2	2	0	0	0	0	0	0	0	0	0	0	2	1	2	0	2	0	0	0	0	1	1	1	0	0	0	2	2	2	0	0	0	0	0	0	0	0	0	0	0	0	1
417	1	0	1	1	0	1	1	1	1	1	0	0	0	0	0	0	0	1	1	1	1	0	2	0	0	0	1	1	2	2	0	1	1	2	1	2	1	0	0	0	0	1	1	0	1	1	0	0	1
418	1	0	2	0	0	0	1	2	2	0	0	1	2	2	2	0	0	1	1	0	0	0	2	0	0	1	0	1	2	2	0	1	1	1	0	0	2	0	0	1	0	0	0	0	0	0	0	0	1
419	0	0	1	0	0	1	0	1	1	0	1	0	1	1	0	0	0	2	1	1	1	0	2	0	1	2	0	1	2	2	1	0	1	1	0	2	2	1	0	0	0	0	0	0	1	1	0	0	1
420	1	0	1	1	0	1	1	1	1	1	0	0	0	0	0	0	0	0	1	1	1	1	2	0	0	0	0	2	2	1	0	1	1	0	0	1	0	0	0	1	0	0	0	0	1	0	0	0	0
421	1	0	0	0	0	0	2	2	1	1	0	1	1	1	1	0	0	0	1	1	1	1	0	0	0	1	0	2	0	0	0	1	1	0	0	2	1	0	0	0	0	0	0	0	0	0	0	0	0
422	1	0	2	0	0	1	1	2	2	1	0	0	0	0	0	0	0	1	1	1	2	0	2	0	0	2	0	2	2	1	0	1	1	2	1	2	2	0	0	1	0	0	0	0	0	0	0	0	1
423	1	0	1	0	0	1	1	2	2	0	0	1	1	1	1	0	0	0	1	1	2	0	2	0	1	1	0	2	2	2	0	0	1	2	0	1	0	0	0	0	0	0	0	0	0	0	0	1	0
424	1	0	2	0	0	2	1	2	1	0	1	1	1	1	1	0	1	1	0	0	1	0	1	0	1	0	0	0	1	1	0	0	1	1	0	0	1	0	0	1	0	0	0	0	0	0	0	0	0
425	1	0	2	2	1	2	1	1	1	1	0	0	0	0	0	0	0	1	0	0	1	1	1	1	0	1	0	1	2	2	0	0	1	1	0	2	1	0	0	1	0	0	0	0	1	0	0	0	0
426	1	0	0	0	0	0	1	1	2	1	0	0	0	0	0	0	0	2	1	1	2	1	2	0	1	0	0	1	2	2	1	1	2	0	0	0	1	0	0	1	0	0	0	1	0	0	0	0	0
427	1	0	1	0	1	1	1	1	1	1	1	0	0	0	0	0	0	0	2	2	2	0	1	0	1	0	0	2	1	0	0	0	0	0	0	1	0	0	0	0	0	0	0	1	0	0	0	0	0
428	1	0	1	0	0	0	2	2	0	0	1	1	1	1	1	0	1	0	2	1	2	0	2	0	0	1	0	1	2	2	0	0	1	1	0	1	2	0	0	1	0	0	0	0	0	0	0	0	1
429	1	0	2	0	1	2	1	1	2	1	0	1	2	1	1	0	1	2	0	0	2	1	1	0	0	0	0	2	2	2	1	0	1	1	0	1	2	1	1	0	2	0	0	0	0	1	0	0	0
430	1	0	1	0	0	0	2	2	1	1	0	0	1	0	0	0	0	0	0	0	2	0	2	0	0	2	0	2	2	1	2	0	2	1	0	1	2	1	1	1	1	1	1	0	1	1	0	0	1
431	1	0	1	1	0	2	1	2	1	0	0	0	0	0	0	0	0	1	1	1	1	1	2	0	0	0	0	2	2	2	1	0	0	0	1	2	0	0	0	0	0	1	1	1	1	2	0	0	0
432	1	0	1	0	0	1	2	2	2	1	0	1	1	1	1	0	0	0	1	0	1	1	2	0	0	1	0	1	2	2	0	0	1	0	0	1	0	0	0	0	0	1	0	0	0	0	0	2	0
433	0	0	1	1	0	1	1	2	2	0	0	0	0	0	0	0	1	0	2	1	2	0	1	0	0	0	0	2	2	2	1	0	0	0	0	2	2	0	0	1	0	1	1	0	1	1	0	0	0
434	1	0	1	1	1	2	1	1	1	1	1	0	0	0	0	0	0	0	2	1	2	0	2	0	1	1	0	2	2	2	1	1	1	0	1	1	2	0	0	1	1	0	0	0	0	1	0	0	0
435	1	0	2	1	0	1	0	0	2	1	0	0	1	0	1	1	0	0	2	1	2	0	2	0	0	1	0	2	2	1	1	2	2	0	0	0	0	0	0	0	0	1	1	0	2	0	0	0	1
436	1	1	1	1	0	2	2	2	1	1	0	1	1	1	1	0	0	1	2	2	1	1	2	0	1	0	0	2	1	1	1	0	0	1	1	1	1	0	0	1	0	1	1	1	0	0	0	0	0
437	1	0	2	0	1	1	1	1	1	1	0	0	1	1	1	0	1	2	1	1	2	0	2	0	0	0	0	2	2	2	1	1	2	1	0	1	1	0	0	0	0	0	0	1	1	0	0	0	0
438	1	0	2	0	0	0	1	1	1	0	1	1	1	1	2	0	0	2	2	2	2	0	2	0	0	0	0	2	2	2	1	0	1	0	0	2	2	0	0	2	0	0	0	0	1	1	1	0	0
439	1	0	1	0	0	1	1	1	0	0	0	0	0	0	0	0	0	0	1	1	1	1	1	1	1	1	0	1	2	2	1	1	1	0	1	2	1	0	0	2	0	0	0	0	1	1	0	0	0
440	1	0	2	0	1	1	2	2	1	0	1	0	1	0	0	0	0	1	1	1	1	0	1	0	1	1	0	1	2	1	1	0	2	0	0	2	1	1	0	0	0	0	0	0	0	0	0	0	0
441	1	0	1	1	0	1	2	2	0	0	1	0	0	0	0	0	0	0	1	1	1	0	2	0	0	1	0	1	2	2	0	2	2	0	0	0	2	1	1	0	1	0	0	1	0	0	0	0	0
442	1	0	1	0	0	1	1	2	1	0	0	0	1	0	0	0	0	1	1	0	1	1	2	0	0	2	0	1	2	2	0	2	2	0	1	2	2	0	0	1	0	0	0	0	0	1	0	1	1
443	1	1	1	0	1	1	0	0	2	2	0	1	1	0	0	0	0	1	1	1	2	1	1	0	0	1	0	0	1	2	0	0	0	2	1	1	2	1	0	0	0	0	0	0	0	2	0	1	0
444	1	1	2	1	0	1	1	2	2	0	0	1	1	1	1	0	0	1	1	1	2	0	2	0	0	1	0	2	2	2	1	0	0	0	0	0	1	0	0	1	0	0	0	0	0	0	0	0	1
445	1	0	2	1	0	2	0	0	2	2	0	1	2	0	0	1	0	0	0	1	1	0	0	0	0	0	0	2	1	1	0	0	0	0	0	2	1	0	0	0	0	0	0	0	1	1	0	0	0
446	1	0	2	0	0	1	1	1	1	1	1	1	1	1	1	0	0	1	2	2	2	0	1	1	2	2	0	2	1	1	1	0	2	0	0	2	0	0	0	1	0	1	0	0	0	1	0	0	2
447	1	0	0	0	0	0	1	2	2	1	0	0	2	0	0	1	0	0	2	1	2	1	1	0	1	1	1	2	2	2	0	0	0	0	1	2	0	0	0	1	0	0	0	0	0	0	0	0	0
448	1	0	1	0	1	1	1	2	2	0	0	0	0	0	0	0	0	0	1	1	2	1	1	1	1	1	0	2	1	1	0	0	0	1	0	1	2	0	0	0	0	1	1	1	1	2	0	0	0
449	1	0	2	0	0	2	2	2	1	0	1	1	1	1	1	0	0	0	0	0	2	0	2	0	0	1	0	2	1	1	0	0	2	0	0	2	1	0	1	0	0	1	1	0	1	1	0	0	1
450	1	0	1	0	0	1	2	2	1	1	1	0	1	0	1	1	0	0	1	1	1	0	2	0	0	1	1	2	2	2	0	0	1	0	0	1	1	0	0	1	0	0	0	0	0	0	0	0	0
451	1	0	1	0	0	0	2	2	1	1	1	0	0	0	0	0	0	0	0	0	0	0	2	0	0	1	0	2	2	2	0	1	2	0	0	0	1	0	0	0	0	1	1	0	0	0	0	0	0
452	1	0	0	0	0	0	2	2	1	1	0	0	0	0	0	0	0	0	2	1	2	0	2	0	0	0	0	0	1	2	0	2	1	0	0	1	2	0	1	1	0	0	0	0	1	1	0	0	0
453	1	0	2	0	0	2	1	1	2	0	0	1	1	1	1	0	0	1	0	0	1	0	1	0	1	2	0	1	2	2	0	0	1	0	0	2	1	0	0	1	0	1	1	0	1	2	0	1	0
454	1	1	2	0	0	1	1	1	2	2	0	0	0	0	0	0	0	1	0	0	1	0	1	1	2	2	0	2	2	2	0	0	1	1	1	2	1	0	0	1	0	0	0	0	0	0	0	1	0
455	1	0	1	1	1	2	0	1	2	1	0	0	1	0	1	1	0	0	2	2	2	1	2	0	0	1	0	1	2	2	0	0	1	0	0	2	2	0	0	2	1	0	0	1	2	0	0	1	0
456	1	0	1	0	0	0	2	2	1	1	0	1	2	1	1	0	0	1	2	2	2	0	1	1	1	0	1	2	2	2	0	0	1	1	0	2	0	0	0	0	0	0	0	0	1	1	0	0	0
457	1	0	0	0	0	0	2	2	0	0	1	0	1	1	1	0	1	1	0	0	1	1	1	1	1	0	0	2	1	1	0	2	1	0	0	0	1	0	0	0	0	1	1	0	1	0	0	0	0
458	1	0	1	0	0	1	1	1	2	2	0	0	1	0	0	0	0	2	1	1	2	1	0	1	1	1	0	1	2	2	1	1	1	1	0	0	2	0	0	2	0	0	0	0	1	0	1	0	0
459	1	0	1	0	1	1	2	2	0	0	1	1	2	2	2	0	0	0	1	1	1	0	2	0	0	0	0	1	2	2	1	0	1	0	0	1	2	0	0	2	0	1	0	0	0	0	0	0	1
460	1	0	0	0	0	0	2	2	1	1	1	0	0	0	0	0	0	0	0	0	1	1	2	0	0	0	1	1	1	1	0	0	1	0	0	1	1	0	0	0	0	0	0	0	1	0	0	0	0
461	1	0	0	1	0	1	1	1	1	1	0	0	0	0	0	0	0	2	1	1	2	1	2	0	0	1	0	2	2	2	1	1	1	1	0	2	1	0	0	0	0	1	1	0	0	0	0	1	0
462	1	0	2	0	0	1	2	2	0	0	0	1	1	1	1	0	0	0	1	2	2	0	2	0	0	1	0	2	1	1	0	2	1	0	0	1	0	0	0	1	0	0	0	0	0	1	0	0	0
463	1	0	1	0	0	1	2	2	1	1	1	0	0	0	0	0	1	2	1	1	1	0	2	0	0	1	0	1	1	1	0	0	0	1	1	2	0	1	0	0	0	0	0	0	0	0	0	0	1
464	1	0	1	0	1	1	0	2	2	0	1	1	1	1	1	0	0	1	2	2	2	0	2	0	0	0	0	2	2	1	2	0	1	1	0	2	2	0	0	0	0	0	0	0	0	1	0	1	0
465	1	0	2	1	0	1	1	1	1	1	1	0	1	0	0	0	0	0	2	2	2	0	2	0	0	0	0	2	2	2	1	0	0	2	2	2	1	0	1	0	0	0	0	0	1	0	0	1	0
466	1	0	1	1	0	1	0	0	2	2	0	0	1	1	1	0	0	0	0	0	1	2	2	0	0	0	1	2	2	2	0	0	1	1	0	2	2	0	0	2	0	0	0	0	0	0	0	0	0
467	1	0	1	0	0	1	1	1	2	2	0	0	1	0	0	0	0	1	0	0	2	1	0	1	1	1	0	2	2	2	1	1	1	2	0	1	2	0	0	2	1	0	0	0	1	0	0	0	0
468	1	0	2	0	1	1	2	2	1	1	0	0	0	0	0	0	0	1	1	1	1	0	1	0	0	1	0	1	2	2	0	0	0	0	1	2	0	0	0	0	0	0	0	1	1	0	0	0	1
469	1	0	0	0	0	1	1	1	1	1	1	0	0	0	0	0	0	1	1	1	1	0	2	0	0	1	0	1	2	2	0	0	2	0	0	2	1	0	0	0	0	0	0	1	0	1	0	1	0
470	1	1	1	1	0	2	1	1	2	1	0	0	0	0	0	0	0	0	1	1	1	0	2	0	1	0	0	2	2	1	1	2	1	0	0	2	2	0	0	1	1	0	0	0	1	1	0	0	0
471	0	0	2	0	0	1	2	2	0	0	1	0	0	0	0	0	0	0	1	1	1	0	1	0	1	0	1	2	2	2	1	1	1	2	0	2	1	1	1	0	0	0	0	0	0	0	0	0	1
472	1	0	2	1	0	1	1	1	2	2	0	0	0	0	0	0	0	0	1	1	2	0	1	0	1	1	0	1	2	2	0	2	1	0	0	2	1	0	0	0	1	0	0	0	0	1	0	0	1
473	1	0	1	0	0	1	0	0	2	2	0	0	1	1	1	0	1	1	0	0	1	0	2	0	0	1	1	2	2	2	1	1	1	0	0	1	1	0	0	0	0	0	0	0	1	0	0	1	0
474	1	0	1	1	0	1	1	1	2	2	0	0	0	0	0	0	0	1	1	1	2	0	2	0	0	0	0	2	2	1	0	0	1	0	0	1	2	0	0	1	0	0	0	0	1	0	0	0	0
475	1	0	0	0	0	0	1	1	1	1	1	1	2	1	1	0	0	1	1	1	2	1	2	0	0	1	0	1	2	2	1	0	0	1	0	1	0	0	0	0	0	0	0	0	0	0	0	1	0
476	1	0	1	1	1	2	0	0	2	2	0	0	1	1	1	0	0	1	0	0	0	1	1	1	1	1	0	1	2	2	1	2	2	0	0	1	1	0	0	2	1	1	0	0	2	0	0	0	0
477	1	0	0	0	0	0	1	2	1	0	1	0	1	0	0	0	0	0	2	2	2	0	1	0	0	0	0	1	2	2	0	0	0	1	1	1	1	0	0	0	0	1	1	0	1	0	0	0	0
478	1	0	2	0	0	0	2	2	1	1	1	0	0	0	0	0	0	0	0	0	2	0	1	1	1	1	0	2	2	2	2	1	0	1	1	2	1	0	0	1	0	0	0	1	1	1	0	0	1
479	1	0	1	0	0	0	1	1	1	1	1	0	1	0	0	0	0	0	2	2	2	0	1	1	2	2	0	1	1	1	0	0	1	1	0	1	1	0	0	0	1	0	0	1	0	0	0	0	0
480	1	0	0	1	0	1	2	2	1	1	0	1	1	2	1	0	0	1	1	2	2	1	2	0	1	0	0	1	1	1	0	0	1	1	0	1	0	0	0	1	0	0	0	0	0	1	0	0	0
481	1	0	2	1	0	1	1	2	2	1	0	0	0	0	0	0	1	0	2	1	2	1	2	0	0	0	0	2	2	2	1	1	2	0	0	1	2	0	0	2	0	0	0	0	0	2	0	0	0
482	0	0	0	0	0	0	2	2	1	0	1	1	1	0	0	0	0	0	2	2	2	0	2	0	1	2	0	1	2	2	1	1	1	0	0	2	2	1	0	0	0	1	1	0	1	0	0	0	0
483	1	0	2	0	0	0	2	2	1	1	0	1	2	2	2	0	0	2	1	1	2	1	2	0	0	0	1	2	2	2	0	1	2	0	0	2	1	0	0	1	0	0	0	0	0	0	0	0	0
484	1	0	2	0	1	1	0	0	2	2	0	1	1	1	1	0	0	1	1	1	1	0	2	0	0	2	0	2	2	1	0	1	2	0	0	1	0	0	0	0	0	0	0	0	0	0	0	0	0
485	1	0	1	0	0	0	1	1	2	2	0	0	0	0	0	0	0	0	2	2	2	0	2	0	0	0	0	2	2	2	0	0	1	1	1	1	0	0	0	0	0	1	1	0	1	1	0	0	0
486	1	0	1	1	1	2	0	0	1	1	1	2	1	1	1	0	0	0	2	2	2	0	2	0	0	2	0	2	2	2	1	2	1	0	1	2	1	1	1	0	1	0	0	1	0	1	0	0	1
487	1	0	1	2	0	2	2	2	0	0	1	1	1	1	1	0	0	0	2	2	2	0	2	0	0	1	0	2	2	2	1	0	0	1	0	2	1	0	0	2	1	1	1	0	1	1	0	0	1
488	1	0	1	1	0	1	1	1	2	1	0	0	0	0	0	0	0	0	2	1	2	0	2	0	0	1	0	1	2	2	0	1	1	0	0	2	1	0	0	1	0	1	0	0	0	0	0	0	0
489	1	1	2	1	0	1	0	0	2	2	0	1	2	1	2	1	0	0	1	0	1	0	1	0	0	1	0	2	2	1	0	1	1	1	0	1	0	0	0	1	0	1	1	0	1	2	0	0	1
490	0	0	1	0	0	1	1	1	1	1	0	0	1	1	1	1	0	1	1	1	2	1	1	1	1	1	0	1	1	1	0	1	0	2	1	1	1	0	0	2	0	1	1	0	0	1	0	0	0
491	1	0	0	0	0	0	1	2	1	0	1	1	1	1	1	0	0	0	0	1	2	0	2	0	0	2	0	2	2	2	0	0	1	0	0	1	2	1	0	1	0	0	0	0	0	1	0	0	0
492	1	0	2	0	0	1	1	2	2	1	0	1	1	1	1	0	0	0	2	1	2	2	1	1	1	1	0	2	2	2	1	0	1	1	0	0	2	0	0	0	1	1	1	0	1	1	0	0	0
493	1	0	1	0	0	1	2	2	1	1	1	0	0	0	0	0	0	0	2	2	2	2	0	1	1	1	1	2	2	2	0	2	1	1	1	2	2	1	0	1	0	1	1	0	1	1	0	0	1
494	1	1	1	0	1	1	0	0	1	1	0	2	2	2	2	0	0	0	1	1	2	0	2	0	0	1	0	2	2	2	1	0	0	0	0	1	1	0	0	2	0	0	0	0	0	1	0	0	0
495	1	0	0	0	1	1	2	2	1	1	0	0	1	0	0	0	1	2	1	1	1	1	2	0	0	0	0	1	2	2	0	1	1	0	0	1	1	0	1	0	0	0	0	0	1	1	0	2	0
496	1	0	1	0	0	1	1	2	2	1	0	1	1	1	1	0	0	1	2	2	2	0	2	0	1	2	0	2	2	2	0	1	2	0	1	1	2	1	0	1	0	0	0	0	0	0	0	0	0
497	0	0	2	0	0	1	2	2	0	0	0	0	0	0	0	0	0	0	2	2	2	0	2	0	0	0	0	2	1	1	0	2	1	0	1	2	0	0	0	0	0	1	1	0	1	0	0	0	1
498	1	0	0	0	0	1	1	2	1	0	0	1	1	1	1	0	1	1	1	2	2	0	2	0	1	1	2	2	2	2	1	0	0	1	2	2	1	0	0	1	0	0	0	0	0	1	0	0	1
499	1	0	1	1	0	2	0	0	2	2	0	0	0	0	0	0	1	2	2	2	1	0	2	0	0	0	0	1	2	2	1	1	1	1	0	0	0	0	0	0	0	0	0	0	1	0	0	0	0
500	1	0	2	0	1	1	2	2	1	0	1	0	0	0	0	0	0	1	2	2	2	0	2	0	1	0	0	1	2	1	1	1	1	0	0	2	0	0	0	0	0	0	0	0	0	0	0	0	0
501	1	1	1	0	0	0	1	1	2	2	0	0	0	0	0	0	1	1	0	0	1	0	2	0	1	2	1	1	2	2	0	0	1	0	0	2	1	0	0	0	0	1	0	0	0	0	0	0	0
502	1	0	1	0	0	0	0	0	2	2	0	0	1	0	0	0	0	2	1	1	2	1	2	0	0	2	0	2	2	2	1	0	1	0	0	2	1	0	0	0	1	0	0	0	0	2	0	0	0
503	1	0	0	1	0	1	0	0	2	2	0	1	1	0	0	1	0	0	1	1	2	1	2	0	0	0	0	2	1	1	0	2	2	0	0	2	2	0	0	1	0	1	0	0	0	0	0	1	0
504	1	0	0	0	0	0	2	2	1	1	0	0	1	0	0	0	0	2	0	0	0	0	2	0	1	0	0	0	2	2	0	0	0	1	2	2	2	0	1	1	0	0	0	0	1	1	0	0	0
505	1	0	2	0	1	1	1	1	1	1	0	0	1	0	0	0	0	1	2	2	2	0	1	0	0	1	0	1	1	1	0	1	1	1	0	1	1	0	1	0	0	0	0	0	1	0	0	1	0
506	1	0	0	0	0	0	2	2	1	1	0	0	1	0	0	0	0	1	1	1	2	1	2	0	0	0	0	2	1	1	1	1	1	2	0	1	0	0	0	0	1	0	0	0	0	0	0	0	0
507	1	0	0	0	0	0	0	1	2	1	1	0	1	1	0	0	0	1	0	1	1	0	1	0	0	1	0	2	2	2	1	2	2	0	0	1	0	0	0	0	0	1	1	0	0	0	0	0	0
508	1	0	2	0	0	1	0	0	2	2	0	0	1	0	0	0	0	1	1	1	1	0	2	0	1	2	0	2	2	2	1	0	1	0	0	1	2	0	1	0	0	2	2	0	1	1	0	1	1
509	1	0	1	0	0	0	1	1	0	0	1	1	1	1	2	0	0	0	2	1	2	1	1	1	1	1	1	2	2	2	0	0	1	1	0	2	0	0	0	0	0	0	0	0	0	0	0	0	0
510	1	0	1	1	0	1	0	1	2	2	0	1	1	0	0	0	0	2	0	0	0	0	2	0	0	1	0	2	2	2	1	1	0	0	0	2	1	0	0	1	0	0	0	0	0	1	0	0	0
511	1	0	1	0	0	1	1	1	2	2	0	0	0	0	0	0	0	1	1	1	1	0	2	0	0	1	0	1	2	2	0	0	0	0	0	2	2	2	0	0	0	0	0	0	1	0	0	0	1
512	1	0	1	0	0	1	1	1	1	1	1	0	1	0	0	0	0	0	1	1	1	0	2	0	0	1	1	1	1	1	0	0	1	1	0	1	1	0	0	2	0	0	0	0	0	0	0	0	0
513	1	0	1	0	0	0	0	1	1	1	1	0	0	0	0	0	0	1	1	2	2	0	1	0	0	1	0	2	2	2	0	2	2	0	0	0	2	0	0	1	1	0	0	0	0	0	0	0	0
514	0	0	2	0	0	1	0	1	1	1	1	1	1	1	1	0	0	1	1	0	1	1	0	1	1	1	0	2	2	2	0	1	2	0	1	1	2	0	0	1	0	0	0	0	0	0	0	1	0
515	1	0	1	0	0	0	2	2	1	1	0	0	0	0	0	0	0	0	0	1	2	0	2	0	0	1	1	2	2	2	0	2	1	0	0	2	2	0	1	1	0	1	0	0	0	1	0	0	0
516	0	0	0	0	0	0	1	1	1	1	1	1	0	0	0	0	0	1	1	1	1	0	2	0	0	1	0	1	2	2	1	2	2	1	1	2	0	1	0	0	0	0	0	0	1	1	0	0	0
517	1	0	1	0	0	0	0	1	2	2	0	0	0	0	0	0	0	0	2	2	2	1	1	1	1	0	0	2	2	1	0	1	1	1	0	0	1	1	0	0	0	0	0	0	1	0	0	1	0
518	0	0	1	0	0	1	0	1	1	0	0	0	1	0	0	0	0	1	2	2	2	1	1	1	1	2	0	1	2	2	1	0	1	1	1	2	2	0	0	2	0	0	0	1	1	0	0	0	0
519	1	0	2	0	1	2	2	2	1	1	1	1	2	2	2	0	0	0	1	1	1	1	1	1	1	0	0	2	2	2	2	1	1	0	0	2	0	0	0	0	0	0	0	0	0	1	0	0	1
520	1	0	0	0	0	0	0	0	2	2	0	0	1	0	0	0	0	1	1	1	1	0	2	0	0	2	0	1	2	2	1	0	0	2	2	2	2	0	0	2	0	0	0	0	0	0	0	0	0
521	1	0	2	0	1	1	0	0	2	2	0	0	1	0	0	0	0	1	2	2	2	0	2	0	0	0	0	2	2	2	0	0	1	0	0	2	1	0	0	0	1	0	0	0	0	0	0	0	1
522	1	0	0	0	0	0	2	2	1	1	1	1	2	2	2	0	1	1	0	0	1	1	1	1	1	1	0	1	2	2	1	1	1	0	0	2	2	0	0	2	0	0	0	1	1	1	0	0	0
523	1	0	1	1	1	2	1	1	1	1	0	0	0	0	0	0	1	1	0	0	1	1	1	1	1	0	0	1	2	2	0	2	1	0	0	1	1	0	0	0	0	0	0	0	0	0	1	0	0
524	1	0	0	1	0	1	2	2	1	0	0	0	0	0	0	0	0	2	1	1	2	1	2	0	0	2	0	1	2	2	1	0	1	1	1	1	2	0	0	1	0	0	0	0	1	0	0	0	0
525	1	0	0	0	0	0	1	2	0	0	1	1	1	0	0	1	1	1	1	1	1	1	0	1	0	0	0	2	2	2	1	0	1	0	0	1	1	0	0	0	0	0	0	0	0	1	0	0	1
526	1	0	0	0	0	1	0	1	2	1	0	1	1	1	1	0	0	0	2	2	2	0	2	0	0	1	1	2	2	2	0	1	1	1	1	1	1	1	0	0	0	0	0	0	0	0	0	0	0
527	1	0	1	0	0	1	1	1	1	1	1	0	1	2	2	0	1	2	1	1	2	1	2	0	0	0	0	2	1	1	1	1	2	0	0	0	1	1	0	0	0	1	1	0	0	0	0	0	0
528	1	0	2	0	0	1	0	0	2	1	0	0	0	0	0	0	0	2	1	1	1	0	2	0	0	0	0	2	2	1	0	0	0	0	0	1	1	0	0	2	0	0	0	0	0	1	0	0	0
529	1	0	1	1	0	1	1	1	2	2	0	0	0	0	0	0	0	1	0	0	1	1	1	1	1	1	0	2	2	2	0	2	2	0	0	0	1	0	0	0	0	0	0	0	0	1	0	1	0
530	1	0	2	1	1	2	0	2	2	0	1	1	1	1	2	0	1	1	1	1	1	1	2	0	0	0	0	2	2	2	0	1	1	0	0	1	2	1	1	1	0	0	0	0	0	0	0	0	0
531	0	0	2	1	0	2	2	2	0	0	1	1	1	1	1	0	0	1	1	1	1	1	2	0	1	0	0	1	2	2	1	0	1	1	1	1	2	0	0	2	0	0	0	0	1	0	0	0	1
532	1	0	1	0	0	1	1	1	1	1	0	0	0	0	0	0	0	1	2	2	2	0	2	0	0	2	0	1	1	1	0	2	1	0	0	1	2	0	0	2	0	0	0	0	1	1	0	0	0
533	1	0	2	1	0	1	1	1	1	1	0	1	2	1	2	1	1	1	1	1	1	0	2	0	0	0	0	2	2	1	0	1	1	1	2	2	1	1	0	0	0	0	1	0	1	0	0	0	1
534	1	1	2	0	1	1	2	2	1	1	1	1	2	2	2	1	0	0	1	1	2	0	1	0	0	0	0	2	2	1	0	0	0	0	1	2	1	0	0	0	0	1	0	0	0	0	0	1	0
535	1	0	2	2	0	2	1	2	1	0	1	0	1	0	0	0	0	1	1	1	1	0	1	0	0	1	0	2	2	1	1	1	0	0	0	2	1	1	0	0	0	0	0	0	0	0	0	0	0
536	1	0	0	0	0	0	0	2	2	0	1	0	0	0	0	0	0	0	1	1	1	1	1	1	1	0	0	1	2	2	0	1	1	2	0	2	2	0	1	0	0	0	0	0	0	0	0	0	0
537	1	0	1	1	0	1	1	1	2	2	0	0	0	0	0	0	0	0	1	1	2	1	2	0	0	1	0	2	2	2	0	1	0	1	2	2	1	1	1	0	1	0	0	1	0	0	0	0	1
538	1	0	2	1	0	2	2	2	1	1	1	1	1	1	1	0	0	0	1	1	1	0	2	0	0	1	0	2	2	2	0	0	0	1	2	2	2	0	0	1	0	0	1	0	1	1	0	0	0
539	1	0	1	0	0	2	1	1	1	0	1	0	0	0	0	0	0	0	2	1	2	0	2	0	0	1	0	1	2	2	0	1	1	1	1	2	1	1	1	0	0	1	1	0	1	1	0	0	2
540	1	0	0	0	0	0	1	2	2	2	0	1	1	1	1	0	0	0	1	1	1	0	2	0	0	1	0	2	2	2	1	1	1	0	0	2	1	1	1	0	0	0	0	2	0	0	0	0	0
541	1	0	2	1	1	2	2	2	1	1	0	0	2	1	2	1	0	0	1	1	1	0	2	0	0	1	0	2	1	1	1	1	0	0	0	2	1	0	0	1	0	0	0	0	0	0	1	0	0
542	1	0	1	0	0	1	1	1	2	2	0	1	1	0	0	1	0	0	2	2	2	0	2	0	0	1	0	1	1	1	0	1	0	0	0	2	1	0	0	0	0	1	1	0	1	0	0	0	1
543	1	0	1	0	0	0	1	2	2	1	0	0	0	0	0	0	0	1	1	0	1	1	2	0	0	1	0	1	2	2	0	1	0	0	0	1	1	0	0	1	0	1	0	0	0	0	0	0	0
544	1	0	1	0	0	1	1	1	0	0	2	0	0	0	0	0	0	1	1	2	2	1	2	0	0	1	0	2	2	1	0	1	1	0	1	1	2	0	1	1	0	0	0	0	0	1	0	0	0
545	1	1	2	0	0	1	1	1	1	1	0	0	2	0	0	0	0	0	1	1	1	0	2	0	0	1	0	2	2	2	1	2	1	0	0	1	1	0	0	1	0	0	0	0	0	0	0	0	1
546	1	0	1	1	0	1	1	1	2	2	0	0	1	0	0	0	0	0	1	1	1	1	0	0	1	0	0	1	2	2	1	0	0	2	1	1	1	1	0	0	0	0	0	0	0	0	1	0	0
547	1	1	1	0	0	0	2	2	1	1	0	1	2	1	1	0	0	0	1	1	1	0	2	0	0	0	0	2	2	1	1	1	1	0	0	2	1	1	0	0	0	0	0	2	0	0	0	0	0
548	1	0	1	1	1	2	1	2	1	0	1	0	0	0	0	0	0	0	1	1	1	1	1	1	1	1	0	2	2	1	0	1	1	0	0	1	1	1	0	0	0	0	0	0	0	0	0	1	0
549	1	0	1	1	0	1	1	2	1	0	1	0	0	0	0	0	0	0	1	1	1	1	2	0	0	0	0	2	2	2	1	2	2	1	1	2	1	0	0	1	0	0	0	0	0	0	0	0	0
550	0	0	2	0	2	2	1	1	1	1	0	0	0	0	0	0	1	0	2	1	2	0	2	0	0	2	0	2	2	2	0	1	1	0	0	2	1	0	0	2	0	0	0	0	0	0	0	0	0
551	1	1	2	0	1	1	1	1	1	1	1	1	1	1	1	0	0	0	1	1	1	0	2	0	0	0	0	2	2	2	0	0	0	1	0	2	1	1	0	0	0	1	0	0	1	1	0	0	1
552	1	0	1	0	1	1	2	2	0	0	1	1	2	0	0	1	0	0	1	1	1	0	2	0	0	0	0	1	2	1	1	0	1	1	1	1	1	0	0	1	0	0	0	0	1	0	0	0	0
553	1	0	1	1	0	1	0	0	2	2	0	1	0	0	0	0	0	0	1	1	1	0	2	0	0	1	0	0	2	2	0	0	0	0	0	2	2	0	0	1	0	0	0	0	0	0	0	0	0
554	1	0	0	0	0	0	2	2	0	0	0	1	1	1	1	0	1	1	1	1	1	1	0	0	0	1	0	1	1	2	0	0	0	0	0	0	2	1	0	1	0	0	0	0	1	1	0	0	0
555	1	0	2	0	0	1	1	1	2	2	1	0	1	1	1	0	0	0	2	2	1	0	2	0	0	0	0	0	2	2	0	1	1	0	0	2	1	0	0	2	0	0	0	0	0	1	0	0	0
556	1	0	1	0	0	1	2	2	1	0	1	0	0	0	0	0	1	2	1	1	2	1	2	0	1	0	0	2	2	2	1	2	2	0	1	2	1	0	0	0	0	1	1	0	1	0	0	0	1
557	1	0	1	1	0	1	0	0	2	2	0	0	1	1	1	0	0	1	1	1	2	1	1	0	0	1	0	1	2	2	1	0	1	1	0	0	1	0	0	1	0	1	1	0	1	1	0	0	0
558	1	0	2	1	0	2	2	2	0	0	1	1	1	2	1	0	0	1	1	1	2	0	1	0	0	1	0	1	2	2	0	2	1	0	1	2	1	0	0	1	0	0	0	1	0	1	0	0	0
559	1	0	2	0	2	2	1	1	2	2	0	0	1	0	1	1	0	0	1	1	1	0	2	0	0	1	0	2	2	2	0	0	0	0	0	0	2	1	0	0	0	0	0	0	0	0	0	0	1
560	1	0	1	0	0	1	2	2	1	1	0	0	0	0	0	0	0	0	1	1	2	0	2	0	0	0	0	1	2	2	0	1	1	2	1	1	1	1	0	0	0	1	0	0	0	0	0	0	1
561	1	0	2	1	0	2	1	1	1	1	0	0	1	0	0	0	0	0	2	2	2	0	2	0	0	2	0	2	2	2	0	0	1	0	0	1	1	0	0	1	0	1	0	0	0	1	0	0	0
562	1	0	2	0	1	1	1	1	2	2	0	0	0	0	0	0	0	0	2	1	2	0	1	0	0	0	0	2	1	1	0	0	0	1	2	2	2	0	0	2	1	0	0	0	1	1	0	0	1
563	1	0	0	1	0	1	1	2	1	0	0	0	0	0	0	0	0	0	0	0	0	0	2	0	0	1	0	2	1	1	0	0	2	0	0	2	0	0	0	0	0	0	0	0	0	2	0	1	0
564	1	0	1	0	0	1	2	2	0	0	1	0	0	0	0	0	0	0	1	1	1	0	2	0	1	1	0	1	1	1	1	1	2	0	0	1	2	0	1	1	0	1	0	0	2	0	0	0	1
565	0	0	2	1	1	2	0	1	1	0	1	0	0	0	0	0	0	1	2	2	2	1	2	0	0	2	0	1	1	1	1	0	0	1	0	1	0	0	0	0	0	0	0	0	1	1	0	0	1
566	0	0	1	1	0	1	2	2	1	0	1	1	1	1	1	0	0	0	2	2	2	0	2	0	0	2	0	2	1	1	0	0	2	1	0	1	2	0	0	1	0	1	0	0	0	0	0	0	0
567	1	1	0	0	0	1	1	2	0	0	1	0	0	0	0	0	0	1	1	1	2	1	2	0	0	1	0	2	1	0	0	0	1	0	0	1	2	0	0	1	1	0	0	2	0	2	0	0	0
568	1	0	2	1	0	1	2	2	2	2	0	0	0	0	0	0	0	1	1	0	2	0	2	0	0	2	0	1	2	2	0	0	1	0	0	1	2	1	0	1	0	0	0	0	0	0	0	0	0
569	1	0	1	0	0	1	1	1	1	1	1	1	1	1	1	0	0	2	0	0	0	0	2	0	0	0	0	2	1	2	1	2	1	0	0	1	1	0	0	0	0	0	0	0	0	0	0	0	0
570	0	0	0	0	0	0	2	2	0	0	2	0	0	0	0	0	0	1	1	1	2	0	2	0	0	0	0	2	2	1	2	0	0	1	0	2	2	0	0	2	1	0	0	0	1	1	0	1	0
571	1	0	0	0	0	0	2	2	0	0	0	0	1	0	0	0	1	0	2	1	2	1	2	0	0	1	0	2	2	2	0	2	2	1	1	2	2	0	0	1	0	0	1	0	0	1	0	1	0
572	0	0	2	0	1	2	1	2	1	0	0	0	2	1	1	0	1	0	2	1	2	0	1	0	0	1	0	2	2	2	1	0	1	2	1	2	0	0	0	1	0	0	0	0	0	2	0	0	0
573	1	0	1	1	0	1	2	2	1	0	0	1	2	1	1	0	0	1	2	2	2	1	2	0	0	2	0	2	2	2	2	2	1	0	0	1	1	0	1	0	0	0	0	0	0	0	0	0	0
574	1	0	2	0	0	1	0	1	2	2	0	0	0	0	0	0	0	0	1	1	1	1	2	0	1	0	0	2	2	2	0	1	0	0	0	2	2	1	0	0	0	1	1	0	1	0	0	0	0
575	1	0	0	0	0	0	2	2	1	0	1	1	1	1	1	0	0	1	1	1	2	0	2	0	0	1	0	1	1	1	0	0	1	1	1	2	1	0	1	0	0	2	1	0	1	0	0	0	0
576	1	1	1	0	1	1	1	1	1	1	0	0	1	0	0	0	0	0	0	0	2	1	1	1	1	0	0	2	2	1	0	1	0	1	1	2	0	0	0	0	1	0	0	0	0	0	0	0	0
577	1	1	2	1	0	1	1	1	2	1	0	1	1	1	1	0	0	2	1	1	1	0	2	0	0	1	0	1	2	2	0	0	1	1	0	2	1	0	0	0	0	0	0	0	0	0	0	0	0
578	1	0	0	0	0	0	2	2	2	2	0	0	1	1	1	0	1	2	0	0	2	0	1	0	0	2	0	2	2	1	0	1	1	0	0	1	1	0	0	1	0	0	0	0	0	0	0	0	1
579	1	0	1	0	0	1	2	2	1	1	0	1	1	1	1	0	0	0	1	1	1	0	1	0	0	1	0	2	2	2	0	1	1	0	0	1	0	0	0	1	0	1	1	0	1	1	0	0	0
580	1	0	0	0	0	0	0	2	2	0	1	0	0	0	0	0	0	0	1	1	1	0	2	0	0	0	0	1	1	1	1	0	1	1	0	0	1	0	0	1	0	1	0	0	1	1	1	0	0
581	1	0	1	0	0	0	2	2	1	1	0	0	2	1	2	1	0	1	2	2	2	0	2	0	0	1	0	2	2	2	0	1	1	2	0	2	1	0	0	1	0	1	1	0	1	1	0	0	0
582	1	0	1	0	0	1	0	0	2	2	0	0	0	0	0	0	0	0	0	1	2	0	2	0	0	1	0	2	2	1	1	0	1	1	1	1	0	0	0	0	0	0	0	0	0	1	0	0	1
583	1	0	1	1	0	2	1	1	1	1	0	1	1	1	1	0	0	1	1	1	1	0	2	0	1	1	0	2	2	2	1	2	1	0	1	2	1	0	0	0	0	1	1	0	2	2	0	0	0
584	1	0	0	0	0	0	0	0	2	2	0	1	2	1	1	0	0	0	2	1	2	1	1	0	0	1	0	1	2	2	0	1	2	1	0	1	2	0	1	0	1	1	1	0	0	1	0	0	0
585	1	0	1	0	0	0	1	1	2	2	0	2	2	1	1	1	1	1	1	1	1	0	2	0	1	0	0	2	2	2	1	0	1	0	0	1	1	0	0	1	0	1	0	0	2	1	0	1	0
586	1	0	1	0	0	2	1	1	2	2	0	0	2	1	1	0	0	1	1	1	1	0	2	0	0	1	0	2	1	2	1	0	1	1	0	1	0	0	0	1	0	0	0	0	1	1	0	2	0
587	1	1	1	0	1	1	2	2	1	1	1	0	0	0	0	0	0	0	2	1	2	2	2	0	0	0	0	2	2	1	0	0	1	0	0	2	1	0	0	0	0	1	1	0	2	2	0	0	0
588	1	0	0	0	0	0	2	2	0	0	1	1	1	0	0	1	0	0	0	0	1	0	2	0	0	1	0	2	2	2	1	1	1	0	0	1	2	0	1	1	0	0	0	1	0	0	0	0	0
589	1	0	0	0	0	0	1	1	2	2	0	2	2	2	2	0	0	1	1	1	1	1	2	0	0	1	0	2	2	1	1	0	1	0	0	1	1	0	0	0	0	0	0	0	0	1	0	0	0
590	1	0	2	1	0	2	1	2	2	1	0	1	1	1	1	0	0	0	2	2	2	1	2	0	0	1	0	1	2	2	0	1	1	0	0	2	1	1	0	0	0	0	0	0	0	0	0	0	0
591	1	0	1	1	0	1	0	1	2	1	1	0	0	0	0	0	0	1	2	2	2	1	0	1	0	0	1	2	2	2	0	0	1	0	0	1	1	0	0	1	0	2	2	0	1	1	0	0	0
592	1	0	0	0	0	0	2	2	1	1	0	0	0	0	0	0	0	1	2	2	2	1	2	0	0	1	0	1	2	2	0	0	0	1	0	2	1	0	0	2	0	0	0	0	0	0	0	0	0
593	1	0	0	0	0	0	1	2	2	1	0	0	1	0	0	0	0	0	2	2	2	0	1	0	0	1	1	2	1	1	0	1	1	1	0	0	0	0	0	0	0	1	1	0	1	1	0	0	0
594	1	0	2	2	0	2	1	2	2	1	0	0	2	1	1	0	0	0	2	2	2	1	0	1	0	0	0	2	2	2	2	0	1	0	0	1	2	1	0	1	0	0	0	0	0	1	0	1	0
595	1	0	0	0	0	0	1	1	1	0	0	0	2	1	1	0	0	0	0	0	0	0	2	0	0	1	0	2	2	2	1	0	1	1	0	2	1	1	0	0	0	0	0	0	0	0	0	0	0
596	1	0	0	0	0	0	0	0	2	1	0	0	0	0	0	0	0	1	1	1	2	0	2	0	0	2	0	1	2	2	0	2	2	0	0	0	2	1	0	1	0	0	0	0	1	0	0	0	2
597	1	0	0	0	0	0	2	2	1	1	0	0	0	0	0	0	0	0	2	1	2	0	1	0	0	0	0	2	2	2	0	1	1	0	0	2	1	0	0	1	0	2	2	0	1	1	0	0	0
598	1	0	2	1	0	2	1	1	1	1	0	0	1	0	0	0	0	0	2	1	2	0	2	0	0	1	0	2	2	2	0	0	1	1	0	1	2	1	0	1	0	0	0	0	0	1	0	1	0
599	0	0	1	1	1	2	2	2	0	0	0	1	1	1	1	0	0	1	0	1	1	1	2	0	0	0	0	2	2	2	2	1	1	2	0	1	1	0	0	0	0	0	0	0	1	0	0	0	1
600	1	0	1	1	0	1	1	1	1	1	0	0	2	1	1	0	0	0	1	1	2	0	2	0	0	2	0	1	2	2	1	0	0	0	0	2	2	0	0	1	0	1	1	0	0	1	0	0	0
601	0	0	0	0	0	0	1	2	1	0	0	0	1	0	0	0	0	0	0	0	1	0	1	0	0	2	0	2	0	0	0	1	1	0	0	2	0	0	0	0	0	1	1	0	1	0	0	1	0
602	1	0	1	1	0	2	1	1	2	2	0	1	1	1	1	0	0	0	0	0	2	0	1	0	1	0	0	2	1	1	0	0	1	1	1	2	1	1	0	0	0	0	0	0	0	0	0	0	0
603	1	0	1	0	0	0	0	0	2	2	0	0	0	0	0	0	0	1	2	2	2	1	2	0	0	0	0	0	1	2	0	1	1	0	0	2	1	0	0	1	1	1	1	0	0	0	0	0	0
604	1	0	1	0	0	0	1	2	2	1	0	0	0	0	0	0	0	1	0	0	2	0	2	0	0	1	0	1	2	2	1	1	1	0	0	1	0	0	0	0	0	0	0	0	1	0	0	0	0
605	1	0	1	1	0	1	1	1	1	0	1	0	1	0	1	1	0	0	1	1	2	0	2	0	2	1	0	1	2	2	0	0	0	1	1	2	2	1	0	0	0	0	0	0	1	0	0	0	0
606	1	0	2	0	1	2	2	2	2	2	0	0	0	0	0	0	0	1	0	0	0	1	2	0	0	2	0	2	2	2	1	0	0	1	1	1	2	0	0	1	0	0	0	1	1	0	0	0	0
607	1	0	2	0	1	2	1	1	2	2	0	1	1	1	1	0	0	0	1	1	2	1	2	0	0	1	0	2	2	2	0	1	1	1	0	0	1	0	0	0	0	0	0	0	2	1	0	1	0
608	1	0	2	1	0	1	1	1	1	1	0	0	1	0	0	0	0	0	2	1	2	0	2	0	0	2	0	2	1	1	1	1	0	2	1	1	2	1	0	1	0	0	0	1	0	0	0	1	0
609	1	0	2	0	2	2	0	1	2	1	0	0	2	1	1	1	0	1	2	0	2	0	2	0	0	2	0	2	2	2	1	1	1	0	0	2	0	0	0	0	0	1	1	0	0	1	0	0	0
610	1	0	1	0	1	1	1	1	2	2	0	0	1	0	1	1	1	2	1	1	2	0	2	0	0	1	0	1	2	2	0	1	0	0	1	2	1	0	0	0	0	1	1	0	1	2	0	0	1
611	1	0	1	0	0	1	0	0	1	1	0	0	1	0	1	1	1	2	1	1	1	0	1	1	1	1	0	2	2	2	2	1	1	1	0	0	2	0	0	1	0	0	0	1	2	0	0	0	1
612	1	1	2	0	0	1	1	2	0	0	1	0	1	0	0	0	0	1	1	1	2	0	1	0	1	0	0	1	2	2	0	0	0	0	0	2	0	0	0	0	0	0	0	0	1	0	0	0	0
613	1	0	1	2	0	2	2	2	1	1	0	0	0	0	0	0	0	1	0	0	0	1	1	0	0	1	1	1	2	2	0	0	0	0	1	2	0	1	0	0	0	0	0	0	1	0	0	0	0
614	1	0	1	1	1	2	2	2	1	1	1	1	2	1	1	0	0	0	1	2	2	1	0	0	1	0	0	2	2	2	0	1	1	0	1	1	0	0	0	0	0	1	1	0	0	0	0	1	0
615	1	0	1	0	0	1	1	1	1	1	0	0	0	0	0	0	0	0	1	2	2	0	2	0	0	2	0	2	2	2	1	1	0	0	0	2	0	0	0	0	0	0	0	1	0	0	0	0	1
616	1	0	2	1	0	1	1	1	1	1	0	1	2	2	2	0	0	0	1	1	1	1	2	0	0	0	1	1	1	1	0	2	2	0	1	2	2	0	0	0	0	0	1	0	1	0	0	0	1
617	1	0	2	0	1	1	0	1	1	1	1	0	1	1	1	0	1	0	2	1	2	0	2	0	1	2	0	2	1	1	0	1	1	0	0	2	2	0	0	1	0	1	0	0	0	1	0	0	1
618	1	0	2	0	1	2	0	1	1	1	1	0	0	0	0	0	0	0	0	0	0	0	2	0	1	0	0	2	1	1	1	1	1	2	0	1	1	0	0	2	0	0	0	1	1	1	0	0	0
619	1	0	1	0	0	0	0	0	2	2	0	2	2	2	2	0	0	1	2	2	2	0	2	0	0	1	0	2	2	2	0	0	1	1	1	1	1	0	0	0	1	0	0	0	0	1	0	0	0
620	1	0	1	1	0	1	2	2	0	0	2	1	1	1	1	0	0	0	1	1	1	0	2	0	0	1	0	2	2	2	1	2	2	0	0	0	0	0	0	0	0	0	0	0	0	0	0	0	0
621	1	0	1	0	0	1	0	0	1	1	1	0	1	0	0	0	0	1	1	1	1	1	0	0	0	1	0	2	2	2	0	0	1	0	0	2	2	1	1	0	1	1	0	0	0	1	0	0	1
622	1	0	1	1	0	2	1	1	2	2	0	0	0	0	0	0	0	0	1	2	2	0	2	0	0	0	0	2	2	1	1	0	1	0	0	1	1	0	0	0	0	0	0	0	0	0	0	0	1
623	1	0	2	0	2	2	0	1	2	1	0	1	1	1	1	0	0	1	0	0	1	1	1	0	0	2	0	2	2	2	1	0	0	0	0	2	1	0	0	1	0	0	0	0	1	0	0	0	1
624	1	0	2	1	1	2	0	0	2	2	0	0	0	0	0	0	0	1	1	1	1	0	2	0	0	1	0	2	2	2	1	1	1	0	0	1	1	1	0	0	0	0	0	1	1	0	0	0	0
625	1	0	1	1	0	1	1	1	1	1	0	1	1	1	1	0	0	1	2	2	2	0	2	0	0	0	0	2	2	2	2	0	1	1	0	2	2	1	0	0	0	0	0	0	0	2	0	0	0
626	1	0	1	0	0	0	0	0	2	2	0	0	1	2	2	0	0	0	2	1	2	0	1	0	0	0	0	2	1	1	0	1	0	0	0	1	1	0	1	0	0	0	0	0	0	0	0	0	0
627	1	0	2	1	0	2	1	1	1	1	1	0	0	0	0	0	0	0	1	1	1	0	2	0	0	2	1	2	2	1	0	0	0	1	0	1	2	0	0	1	1	0	0	0	0	0	1	0	0
628	1	0	1	0	0	0	2	2	1	1	0	0	0	0	0	0	1	0	2	1	2	0	1	0	0	1	0	2	2	2	1	1	1	0	0	1	1	0	0	2	0	0	0	2	0	2	0	0	0
629	1	0	1	0	1	1	1	1	2	2	0	0	1	0	0	0	0	0	1	1	1	1	2	0	0	1	0	2	2	2	0	1	1	1	0	1	1	1	0	0	0	0	0	0	1	0	0	0	1
630	1	0	1	0	0	0	0	1	1	1	1	0	0	0	0	0	0	1	1	1	1	1	2	0	0	0	0	2	1	1	0	0	0	0	1	2	1	1	0	0	0	2	2	0	0	1	0	1	1
631	0	0	2	1	0	1	2	2	1	1	0	0	1	0	0	0	1	1	1	1	1	0	2	0	1	0	1	2	2	2	0	0	0	0	0	0	1	0	0	1	0	0	0	0	0	0	0	0	0
632	1	1	1	0	0	0	0	0	2	2	0	0	0	0	0	0	0	1	1	2	2	0	2	0	0	2	0	1	2	2	0	0	1	0	0	1	1	0	0	1	1	0	1	0	1	0	0	0	0
633	1	0	0	0	0	0	0	0	2	2	0	1	1	1	1	0	0	1	2	2	2	0	1	0	0	1	0	2	2	1	0	0	1	1	1	2	1	0	0	1	0	0	0	0	0	1	0	0	0
634	1	0	2	1	0	2	1	2	2	0	0	0	1	0	0	0	0	2	1	1	2	1	1	0	0	1	0	1	2	2	0	0	0	1	0	2	2	0	0	1	0	0	1	0	1	1	0	0	0
635	1	0	1	0	0	0	2	2	1	1	0	0	0	0	0	0	0	0	1	1	2	0	2	0	0	2	0	2	2	2	1	0	0	0	0	1	2	2	0	0	0	0	0	0	0	0	0	0	1
636	1	0	1	1	1	2	1	1	0	0	0	0	0	0	0	0	0	1	2	2	2	1	2	0	0	0	0	2	2	1	0	1	1	0	1	2	1	0	0	1	0	1	1	0	1	0	0	0	0
637	1	0	1	0	0	0	1	1	0	0	1	0	0	0	0	0	0	1	1	1	1	0	1	0	0	1	0	1	2	2	1	1	1	0	0	2	1	0	0	1	1	0	0	0	0	0	0	0	0
638	1	0	1	0	0	1	1	1	2	2	0	0	0	0	0	0	1	1	1	2	2	1	1	1	1	1	0	1	2	2	1	0	0	0	0	2	2	0	0	2	0	1	1	0	1	1	0	0	2
639	1	0	1	0	0	1	1	1	1	1	0	0	0	0	0	0	0	0	0	0	1	1	0	1	1	1	1	2	2	2	0	1	1	1	1	1	0	1	0	0	0	1	1	1	1	2	0	0	0
640	1	0	1	0	1	1	1	2	1	0	1	2	2	1	1	1	0	0	2	2	2	1	1	0	0	1	0	1	2	2	0	0	1	1	1	1	0	0	0	1	0	1	1	0	0	0	0	1	0
641	1	0	1	0	1	2	0	1	2	2	0	0	0	0	0	0	0	0	0	0	0	0	2	0	0	2	0	2	2	2	1	0	1	1	0	1	1	0	1	0	0	0	0	0	0	1	0	0	0
642	1	0	1	1	0	1	2	2	0	0	0	0	0	0	0	0	0	0	1	1	1	0	2	0	1	0	0	2	2	2	0	1	0	1	0	1	2	0	0	1	0	0	0	0	0	0	0	1	1
643	1	0	1	0	0	1	1	2	1	0	0	0	1	0	0	0	0	1	2	2	2	0	2	0	0	1	0	1	2	2	0	1	1	0	0	2	2	0	1	1	0	0	0	0	1	0	0	0	1
644	0	0	2	0	1	1	0	0	2	2	0	0	0	0	0	0	0	2	1	1	1	0	2	0	0	2	0	2	2	2	0	0	1	0	0	1	2	0	0	2	1	0	0	0	0	0	0	0	0
645	1	0	0	0	0	0	1	1	2	2	0	0	1	0	0	0	0	1	1	1	1	0	2	0	0	2	0	1	2	2	0	0	1	1	0	1	0	0	1	0	0	1	1	0	1	0	0	0	0
646	1	0	2	1	0	1	2	2	0	0	1	0	1	0	0	0	1	2	0	0	2	1	2	0	0	0	1	2	2	2	0	1	1	0	0	2	0	0	0	0	0	1	1	0	0	0	0	1	0
647	1	0	0	0	0	0	1	2	2	1	0	0	1	0	0	0	0	0	0	1	1	1	0	1	0	0	0	2	2	2	1	0	1	1	1	2	2	0	0	2	0	1	1	0	0	2	0	0	0
648	1	0	2	1	0	2	2	2	2	2	0	0	1	0	0	0	0	0	1	1	1	1	0	1	1	1	0	2	1	1	0	1	1	2	0	2	2	0	0	2	0	0	0	0	0	0	0	0	0
649	1	0	2	0	0	1	1	1	2	1	0	1	0	0	0	0	0	0	2	1	2	1	1	1	1	0	0	2	2	2	0	0	0	0	1	2	1	0	0	0	0	0	0	0	0	0	0	0	1
650	1	0	2	0	0	0	1	1	1	1	1	1	2	1	1	1	0	0	1	1	2	0	2	0	0	2	0	2	1	1	1	1	2	0	0	1	1	0	0	0	0	0	0	0	0	0	0	0	0
651	0	0	1	0	0	1	1	1	2	0	0	0	2	1	1	0	0	0	1	1	1	0	2	0	0	1	0	2	2	2	1	2	1	0	0	1	1	0	0	0	0	0	0	0	0	0	0	0	0
652	1	0	2	0	1	1	0	0	2	2	0	0	0	0	0	0	0	2	2	2	2	0	2	0	0	0	1	2	2	2	1	1	1	0	0	2	0	0	0	1	0	0	0	0	1	0	0	0	0
653	1	1	1	0	1	1	2	2	0	0	0	0	2	1	2	1	0	2	1	1	2	1	0	1	1	0	0	2	2	2	0	1	2	0	0	1	1	0	1	0	0	0	0	0	0	1	0	0	0
654	1	0	1	0	0	0	2	2	2	1	0	0	1	0	0	0	0	0	2	2	2	0	2	0	0	1	0	1	2	2	0	0	1	1	1	2	1	0	0	2	0	0	0	0	1	0	0	0	1
655	1	0	1	0	0	2	0	0	2	2	0	1	1	1	1	0	0	1	2	2	1	0	2	0	0	1	0	2	2	1	0	1	1	2	0	1	2	0	0	1	0	1	0	0	0	0	0	0	1
656	1	0	2	1	0	1	1	1	2	2	0	1	1	0	0	1	0	1	2	2	2	1	1	1	1	2	0	1	2	2	1	0	1	0	0	2	2	2	0	0	0	0	0	0	0	0	0	0	0
657	1	0	1	0	1	2	0	1	2	1	0	0	0	0	0	0	0	0	0	0	1	0	2	0	0	0	0	2	2	2	0	0	1	2	2	2	2	0	0	2	0	0	0	0	1	0	0	0	0
658	1	0	1	1	1	2	0	0	2	2	0	0	0	0	0	0	0	1	1	1	2	0	2	0	0	1	0	2	1	1	0	2	2	0	0	1	1	0	0	1	0	0	0	0	0	1	0	2	0
659	0	0	0	0	0	0	1	2	1	0	1	0	0	0	0	0	0	1	1	1	2	0	2	0	0	1	0	2	2	1	1	0	0	1	1	2	1	0	1	0	1	1	1	0	1	1	0	0	1
660	1	0	2	0	1	1	2	2	1	0	0	0	0	0	0	0	0	0	2	1	2	0	2	0	0	1	1	2	1	1	0	1	0	0	0	1	2	1	1	0	0	0	0	0	0	1	0	0	0
661	1	0	1	1	0	2	0	0	2	2	0	0	1	1	1	0	0	1	0	0	1	0	2	0	0	1	1	2	2	2	1	0	2	0	0	2	2	0	0	2	0	0	0	0	0	0	0	0	0
662	1	0	0	0	0	0	1	2	2	1	0	2	2	2	2	0	1	2	2	2	1	0	2	0	0	0	0	2	2	1	1	0	0	0	0	2	1	0	0	1	0	0	0	2	0	2	0	0	0
663	1	0	0	0	0	0	0	0	2	2	0	1	2	2	2	1	0	0	0	0	0	0	2	0	0	0	0	2	2	2	0	1	1	0	0	1	1	0	0	0	0	0	0	0	0	0	0	0	1
664	1	0	2	1	0	1	2	2	0	0	2	0	2	2	2	0	0	0	1	1	1	1	1	1	1	1	0	1	2	1	1	2	2	0	0	2	0	0	0	0	0	0	0	0	1	1	0	0	1
665	1	0	2	1	0	2	2	2	1	1	1	0	0	0	0	0	0	1	1	1	2	0	1	0	1	0	0	2	2	2	0	0	1	0	0	1	1	0	0	1	0	0	0	0	0	1	0	0	1
666	1	0	1	1	0	1	1	2	2	0	0	0	0	1	1	0	0	1	0	1	1	1	2	0	0	0	1	2	1	1	0	1	2	1	0	0	2	0	0	1	1	0	0	0	0	0	0	0	0
667	0	1	1	0	0	0	1	1	2	2	0	1	1	1	1	0	0	1	0	0	1	0	2	0	0	0	0	1	2	2	1	1	2	0	1	1	2	0	1	1	0	0	0	0	0	1	0	0	1
668	1	0	1	0	0	0	1	2	1	0	0	1	1	1	1	0	0	0	1	1	2	0	0	0	0	0	0	1	1	1	0	2	1	0	0	2	1	0	0	0	1	0	0	0	0	1	0	0	0
669	1	0	2	0	1	1	1	1	1	1	0	0	1	0	1	1	0	1	2	2	2	0	2	0	0	1	0	2	2	2	0	1	1	2	0	2	2	0	0	1	0	0	0	0	1	0	0	0	0
670	1	0	1	0	1	1	1	1	1	1	1	1	2	1	1	0	0	1	2	2	2	1	0	1	1	0	0	1	2	2	0	1	0	1	0	1	2	1	0	1	0	0	0	1	0	1	0	0	0
671	1	0	1	1	0	1	1	1	0	0	1	0	1	1	1	0	1	1	1	1	1	0	1	0	1	2	0	2	2	2	1	1	1	1	1	1	2	0	0	1	1	0	0	2	0	0	0	0	1
672	1	0	1	0	0	1	2	2	1	0	1	0	0	0	0	0	0	0	1	1	1	1	2	0	1	0	0	1	2	2	1	0	0	0	0	2	1	0	0	1	0	1	0	0	1	1	0	0	1
673	1	0	2	0	0	1	1	2	2	1	0	0	1	1	1	0	0	0	1	1	1	0	0	0	0	1	0	2	2	2	1	1	1	1	0	2	2	1	0	0	0	0	0	0	0	1	0	0	0
674	1	1	2	0	1	2	0	0	2	1	1	0	1	0	0	0	0	0	1	1	1	0	2	0	0	2	0	2	2	2	0	1	1	2	1	1	2	0	0	2	0	0	0	0	0	0	0	0	0
675	1	0	1	0	0	0	1	2	2	1	0	1	0	0	0	0	1	1	0	0	1	0	2	0	0	1	0	2	1	1	1	0	1	1	0	1	1	0	0	0	0	0	0	0	0	0	0	1	0
676	1	0	2	0	1	1	0	0	2	2	0	0	0	0	0	0	1	0	2	1	2	1	1	1	1	1	0	1	2	2	1	1	1	0	0	2	0	0	0	0	0	0	0	0	1	0	0	0	1
677	1	0	2	0	0	0	1	1	1	1	1	0	0	0	0	0	0	1	1	1	2	0	2	0	0	1	0	2	2	2	2	0	0	1	1	1	2	0	0	0	1	1	1	0	1	1	0	0	1
678	1	0	1	1	0	1	2	2	0	0	0	1	1	1	1	0	0	0	1	1	1	1	1	1	1	1	0	2	1	1	0	0	2	0	0	1	1	1	0	0	0	1	1	0	1	0	0	0	1
679	1	1	1	0	0	1	2	2	1	1	0	1	2	1	1	0	0	1	2	2	2	1	1	0	1	1	0	1	2	2	1	0	0	1	1	1	0	1	0	0	0	0	1	0	1	1	0	0	0
680	1	0	2	0	0	1	2	2	1	1	0	0	2	0	0	0	0	1	2	2	2	0	2	0	0	0	0	2	2	2	0	0	0	1	0	2	1	0	0	0	0	1	0	0	1	1	0	0	0
681	1	0	1	0	0	1	0	1	2	1	0	1	2	2	2	0	0	1	1	1	2	0	2	0	0	1	0	0	1	2	0	2	2	0	0	1	1	0	0	2	0	1	1	0	1	1	0	0	0
682	1	1	2	0	1	1	1	1	1	1	0	0	0	0	0	0	0	0	2	2	2	0	2	0	1	2	0	2	2	1	1	0	0	0	0	2	1	0	0	0	0	1	1	0	1	1	0	0	0
683	1	0	2	1	0	1	1	2	1	1	0	0	1	1	1	0	1	1	1	2	2	0	1	1	1	1	0	2	1	1	1	1	1	2	0	1	1	1	1	0	1	1	0	0	0	0	0	0	0
684	1	0	2	1	0	1	1	1	0	0	1	0	0	0	0	0	0	0	1	1	2	0	2	0	0	2	0	1	2	2	0	0	0	2	2	2	0	1	0	0	0	1	1	0	1	2	0	0	1
685	1	0	1	0	0	0	0	0	2	2	0	0	0	0	0	0	0	0	0	0	2	1	1	0	0	2	0	2	2	2	0	0	1	1	2	2	2	0	0	1	1	0	0	0	0	1	0	0	1
686	1	0	0	0	0	1	1	1	2	2	0	0	1	0	0	0	0	1	1	1	2	0	2	0	0	1	0	2	2	2	1	0	1	0	0	2	1	0	0	0	1	0	0	0	1	1	0	1	0
687	1	0	1	0	0	0	0	0	2	2	0	0	0	0	0	0	0	0	1	2	2	0	0	0	0	1	0	2	2	2	1	2	2	0	1	2	1	0	0	0	0	1	0	0	0	0	0	0	0
688	1	0	0	0	0	0	0	0	2	2	0	0	0	0	0	0	0	0	1	1	1	1	2	0	0	1	0	2	2	2	0	0	0	1	2	2	2	0	0	1	0	0	0	0	1	1	0	0	0
689	1	0	1	1	0	1	1	1	0	0	1	1	2	1	1	0	0	0	0	0	0	0	1	0	0	1	0	2	2	1	0	1	1	1	1	2	1	0	0	0	0	2	2	0	0	1	0	0	1
690	1	0	2	0	0	2	0	1	2	1	0	1	0	0	0	0	1	1	1	1	1	0	2	0	0	0	0	2	2	2	0	1	2	0	1	2	1	1	0	0	0	1	1	0	1	1	0	0	1
691	1	0	2	1	0	2	0	1	2	1	0	0	1	0	0	1	0	2	1	1	1	1	1	1	1	2	0	2	1	1	1	0	1	0	0	1	1	0	0	0	0	0	0	0	1	1	0	0	0
692	1	1	1	0	0	1	2	2	0	0	0	0	1	0	0	0	0	2	2	2	2	0	2	0	1	2	0	2	2	2	0	2	2	0	0	1	1	0	0	1	1	0	0	1	0	0	0	1	0
693	1	0	2	0	0	1	2	2	1	1	0	0	0	0	0	0	1	1	0	0	1	1	1	1	1	1	0	1	2	2	0	2	1	0	0	1	1	1	0	0	0	0	0	0	0	0	0	0	0
694	1	0	1	0	0	2	2	2	1	1	0	0	1	1	1	0	0	1	1	1	2	0	2	0	0	1	0	2	1	1	0	0	0	1	1	1	1	0	0	0	0	1	1	0	2	2	0	0	0
695	1	0	2	0	0	2	0	0	1	1	0	0	1	1	1	1	0	1	1	1	1	0	1	0	0	1	0	1	1	1	0	1	0	0	0	2	1	0	1	0	0	1	0	0	1	1	0	0	1
696	1	0	2	1	0	2	1	2	0	0	1	0	1	0	0	0	0	1	1	1	2	1	2	0	0	0	0	2	2	2	1	1	1	0	0	1	1	1	0	0	0	0	0	1	0	0	0	1	0
697	0	0	1	0	0	1	0	1	2	1	0	1	2	1	1	0	0	0	2	2	2	0	2	0	0	1	0	2	2	2	0	2	2	0	0	0	2	1	0	1	0	1	0	0	2	1	0	0	0
698	1	0	1	0	0	1	1	1	1	1	1	0	1	0	0	0	0	0	1	1	2	0	2	0	0	1	0	1	2	2	0	1	2	0	0	1	2	0	0	1	0	0	0	0	0	1	0	0	1
699	1	1	1	0	1	1	1	1	1	1	0	0	2	1	1	1	0	1	2	2	1	0	2	0	0	1	0	2	2	2	0	0	1	1	1	2	1	0	0	0	0	0	0	0	0	0	0	0	0
700	1	1	2	0	0	1	1	1	2	2	0	0	0	0	0	0	0	0	2	2	2	0	1	0	0	0	0	2	2	2	0	1	1	2	0	2	1	0	0	0	1	0	0	0	0	1	0	0	0
701	1	0	1	1	0	1	1	1	1	1	1	0	0	0	0	0	0	0	1	1	1	1	2	0	0	1	0	2	1	2	0	1	0	0	0	2	2	0	0	2	0	0	0	0	0	0	0	0	1
702	1	0	0	0	1	1	1	1	1	0	1	1	1	0	0	1	0	0	1	1	1	0	2	0	0	1	0	2	2	2	0	1	1	0	0	1	2	0	0	1	0	0	0	0	0	1	0	0	1
703	1	0	2	0	1	1	1	1	1	1	0	0	0	0	0	0	0	0	1	1	0	0	2	0	1	0	0	2	2	2	1	1	2	0	0	1	1	0	0	0	1	1	1	0	1	1	0	0	0
704	1	0	2	1	1	2	2	2	0	0	0	1	2	1	1	0	0	1	1	0	0	2	2	0	0	0	0	2	2	2	1	0	2	0	0	2	2	0	0	2	0	0	0	0	0	1	0	0	0
705	1	0	1	0	0	1	2	2	1	1	1	0	2	2	2	0	0	0	1	1	2	0	2	0	0	2	0	2	2	1	0	1	2	1	0	0	1	0	0	1	0	0	0	0	0	2	0	0	1
706	1	0	1	0	0	1	1	1	1	1	1	1	1	1	1	0	0	1	2	2	2	0	2	0	1	0	0	2	2	2	2	0	1	0	0	1	1	0	0	0	0	0	1	0	1	0	0	0	0
707	0	0	2	0	0	0	2	2	1	1	1	1	2	2	2	0	0	0	1	1	1	0	1	0	0	1	0	2	2	2	0	0	1	0	0	2	0	0	0	1	0	0	0	0	0	0	0	1	0
708	1	0	1	0	0	0	1	2	1	0	1	0	1	0	0	0	0	1	1	1	2	1	1	0	0	0	0	2	1	1	0	1	1	2	0	2	2	1	0	0	0	1	0	0	0	0	0	0	0
709	1	0	1	1	0	2	1	1	2	2	0	1	1	1	1	0	0	1	2	0	2	0	2	0	0	1	0	2	2	1	0	0	1	0	0	2	0	0	0	0	0	0	0	0	0	0	0	0	0
710	1	0	1	0	0	1	0	1	2	1	0	0	0	0	0	0	0	1	1	1	2	0	2	0	0	1	0	2	2	2	1	0	1	0	0	2	2	0	0	1	0	0	0	0	1	1	0	0	0
711	1	0	1	0	0	1	0	1	1	0	0	0	2	0	0	0	0	1	2	2	2	0	2	0	0	0	0	2	2	2	1	1	1	0	0	1	1	0	1	0	0	1	0	0	0	0	0	0	0
712	1	0	1	0	0	1	1	2	1	1	0	0	1	0	1	1	0	1	1	1	2	0	1	0	0	2	0	2	2	2	2	1	0	0	0	1	1	1	0	0	0	1	1	0	1	1	0	0	0
713	1	0	0	0	0	0	2	2	1	1	1	0	0	1	1	0	1	2	1	1	2	0	2	0	0	1	0	2	1	1	1	0	0	1	1	2	0	0	0	0	0	0	0	0	0	0	0	1	0
714	1	0	2	0	1	1	1	1	2	2	0	1	1	0	0	0	0	2	2	1	2	0	2	0	1	1	0	0	2	2	0	1	2	0	0	2	2	1	0	0	0	1	1	0	1	2	0	0	0
715	1	0	1	1	0	1	2	2	1	1	1	2	2	1	1	1	0	0	1	1	1	1	2	0	0	1	0	1	2	2	0	0	1	0	0	2	1	1	0	0	0	0	0	1	1	0	0	0	1
716	1	0	1	0	0	0	2	2	1	1	0	0	0	0	0	0	0	0	2	1	2	0	1	0	0	1	0	1	2	1	1	1	1	0	0	2	2	0	0	1	0	0	0	0	1	1	0	0	1
717	1	0	1	2	0	2	2	2	1	1	0	0	0	0	0	0	0	0	1	1	2	1	2	0	0	0	0	2	2	1	1	1	1	0	0	2	1	0	0	0	0	1	0	0	0	1	0	0	1
718	1	0	2	0	2	2	2	2	0	0	1	0	0	0	0	0	0	1	2	2	2	0	2	0	0	2	0	2	2	2	1	1	1	0	1	2	1	1	1	0	0	0	0	1	1	1	0	1	0
719	1	0	1	1	0	2	1	2	1	0	1	1	1	1	1	0	0	0	0	0	1	0	2	0	0	2	0	2	0	0	0	0	1	0	0	2	0	0	0	1	0	0	1	0	1	0	0	0	0
720	1	0	1	0	1	2	1	2	2	2	0	1	2	1	1	1	1	1	1	2	2	0	1	0	0	0	0	2	2	2	0	1	1	0	1	1	0	0	0	0	0	1	1	0	0	2	0	0	0
721	1	0	1	0	0	0	1	1	2	2	0	1	2	0	0	1	1	2	1	1	2	0	1	0	0	1	0	1	2	2	0	0	1	1	1	1	1	0	1	0	0	1	0	0	1	0	0	0	1
722	1	0	1	0	1	2	0	1	2	1	0	1	1	1	1	0	0	1	1	1	1	1	2	0	0	0	0	1	2	2	0	1	1	1	1	1	2	0	0	2	1	0	0	0	0	2	0	0	2
723	0	0	2	0	0	0	2	2	1	1	0	0	1	0	0	0	0	0	0	0	2	0	1	0	0	1	1	2	2	2	0	0	0	0	0	2	1	0	0	1	0	1	1	0	0	0	0	0	1
724	1	0	1	0	0	1	1	2	2	0	0	1	1	1	1	0	0	0	1	1	2	0	2	0	1	1	0	1	2	2	1	1	1	2	0	2	2	0	0	2	0	0	0	0	0	0	0	0	0
725	1	0	1	0	0	1	1	2	1	0	1	0	0	0	0	0	0	1	2	2	1	1	1	1	1	1	0	2	2	2	1	0	1	0	0	2	1	0	1	0	0	0	0	0	0	0	0	0	0
726	1	0	1	0	0	1	0	1	1	0	0	0	2	0	0	0	0	1	0	0	2	1	0	0	0	1	0	2	2	2	0	0	1	1	0	1	1	0	1	0	0	0	0	0	0	0	0	0	0
727	1	0	1	0	0	0	1	1	1	1	1	2	2	1	1	1	0	0	1	2	2	0	1	0	0	2	0	2	2	1	0	2	1	0	0	1	0	0	0	0	0	1	1	0	1	1	0	0	1
728	1	0	0	0	0	0	1	2	1	0	1	1	2	1	1	0	0	1	1	1	2	0	2	0	0	2	0	1	2	2	1	0	0	0	0	1	1	0	0	1	0	0	0	0	0	0	0	0	0
729	1	0	2	1	0	2	0	1	2	2	0	0	0	0	0	0	0	0	0	0	0	0	2	0	0	2	0	2	2	2	1	1	1	1	1	2	1	0	1	0	0	1	1	0	1	0	0	0	1
730	1	0	2	0	1	2	2	2	1	1	1	1	1	1	1	0	0	0	2	2	2	1	1	0	0	1	0	2	1	1	1	0	0	1	1	1	2	0	0	1	1	0	0	0	0	1	0	0	0
731	1	0	2	0	0	1	0	0	2	2	0	0	1	0	0	0	0	1	2	2	2	0	2	0	0	1	0	1	2	2	0	0	1	2	2	2	2	0	1	0	0	0	0	1	0	0	1	0	0
732	1	0	1	0	0	1	0	0	1	1	1	0	1	0	0	0	0	1	1	0	2	1	1	1	1	0	0	1	1	1	1	0	1	0	0	2	0	0	0	1	0	0	0	0	0	1	1	0	1
733	0	1	1	0	1	1	2	2	1	1	0	0	0	0	0	0	0	0	1	2	2	0	2	0	1	2	0	0	2	2	0	1	1	2	1	2	1	0	0	0	0	1	1	0	1	2	0	1	0
734	1	0	2	0	1	1	2	2	2	2	0	0	1	0	0	0	0	0	0	0	0	0	2	0	0	2	0	1	1	0	1	1	0	2	1	1	0	0	0	0	0	0	0	0	0	1	0	0	1
735	1	0	2	1	0	1	2	2	0	0	1	1	1	0	0	0	0	1	2	2	2	0	1	0	1	2	0	2	2	1	1	0	0	0	0	0	2	0	0	1	0	1	1	0	2	0	0	0	0
736	1	0	1	0	0	1	2	2	2	2	0	1	1	1	1	0	0	0	1	1	2	0	2	0	0	1	0	1	2	2	1	0	0	1	2	2	1	1	1	0	1	1	0	0	0	1	0	0	0
737	1	0	1	0	1	1	1	1	1	1	1	0	1	0	0	0	0	0	2	2	2	0	2	0	0	1	0	1	2	2	0	1	2	0	0	0	1	0	0	2	0	1	0	0	0	0	0	0	1
738	1	0	2	0	1	1	1	1	2	1	0	0	1	0	0	0	0	0	1	1	1	0	1	0	0	0	0	1	2	2	1	1	1	1	1	2	2	0	0	2	0	0	0	0	0	1	0	0	0
739	1	0	1	0	0	1	1	1	0	0	2	0	0	0	0	0	0	0	0	0	1	0	2	0	0	1	0	2	2	2	1	1	2	0	0	1	2	0	0	1	0	1	1	0	1	1	0	0	0
740	1	0	1	0	1	1	0	0	2	2	0	1	1	2	1	0	0	0	1	0	1	1	2	0	0	0	1	2	2	2	1	0	1	1	1	1	2	0	0	2	1	0	0	0	0	0	0	0	0
741	1	0	2	2	1	2	2	2	0	0	1	1	1	1	1	0	0	0	1	1	1	0	2	0	0	2	0	0	1	2	0	0	0	0	0	2	2	0	0	1	0	0	0	0	0	0	0	0	0
742	1	1	1	0	0	1	2	2	0	0	1	0	0	0	0	0	0	1	1	1	1	0	2	0	1	2	0	2	1	1	1	0	0	1	1	1	1	0	0	0	0	1	1	0	1	0	0	0	0
743	1	0	2	0	1	1	1	1	1	1	0	1	1	1	1	0	0	0	0	0	2	0	2	0	0	1	0	0	1	1	0	0	0	0	1	2	1	0	0	0	1	0	0	0	0	0	0	1	0
744	1	0	1	0	0	1	1	1	2	2	0	0	2	1	2	1	0	0	1	1	2	1	2	0	1	0	0	2	2	2	0	0	1	0	0	1	1	0	0	0	0	1	1	0	2	2	0	0	0
745	1	0	1	0	0	2	1	2	0	0	1	0	0	0	0	0	0	0	2	2	2	0	2	0	0	1	0	2	2	2	1	1	1	1	1	1	2	1	0	1	0	0	0	0	0	0	0	0	0
746	1	0	2	0	0	1	0	1	1	0	1	0	1	0	1	1	0	1	0	0	1	0	2	0	0	1	0	1	2	2	0	1	1	1	2	2	1	0	0	1	0	0	0	1	1	0	0	0	1
747	0	0	2	0	0	1	2	2	1	1	1	0	1	1	1	0	0	0	0	1	1	1	1	1	1	1	0	2	1	1	1	0	1	2	0	1	1	0	0	0	0	0	0	1	0	0	0	1	1
748	1	0	2	1	0	1	2	2	0	0	1	0	0	0	0	0	0	1	0	0	1	0	2	0	0	1	0	1	2	2	1	1	1	0	0	2	1	0	0	1	0	0	0	0	0	1	0	0	1
749	1	0	1	0	1	1	1	1	1	1	1	1	1	1	1	0	0	0	1	2	2	0	2	0	0	0	0	0	2	1	0	0	1	1	0	1	1	0	0	1	0	1	1	0	0	2	0	0	1
750	1	0	1	0	0	0	1	2	1	0	1	1	1	1	1	0	0	1	1	2	2	1	2	0	0	0	0	1	2	2	0	0	1	1	0	1	1	0	0	0	0	1	1	0	2	0	0	0	0
751	1	1	2	0	1	2	1	1	0	0	1	1	2	1	1	0	0	1	1	0	0	0	2	0	0	1	0	1	2	2	0	0	1	0	0	2	1	0	1	0	0	1	1	0	1	1	0	0	1
752	1	0	0	0	0	0	1	1	1	1	0	1	2	1	1	0	0	0	0	1	2	1	2	0	0	0	0	2	2	2	1	0	0	1	0	2	1	1	0	0	0	1	0	0	0	0	0	0	2
753	1	0	0	0	0	0	0	0	2	2	0	0	2	2	2	0	0	1	0	1	1	1	2	0	0	2	0	1	1	0	0	0	1	0	0	1	1	0	0	0	0	0	0	0	0	0	0	1	0
754	1	0	1	1	0	1	0	1	1	0	1	0	2	1	1	1	0	0	1	1	2	1	1	1	1	1	0	2	2	2	2	1	1	0	0	2	2	0	0	2	0	0	0	0	0	0	0	0	0
755	1	0	2	1	0	2	2	2	1	0	0	0	0	0	0	0	0	1	2	2	2	0	2	0	0	0	1	1	2	2	0	0	0	2	1	1	1	0	0	0	0	0	0	0	0	0	0	0	0
756	1	0	1	1	0	1	1	1	1	1	0	0	1	0	0	0	0	1	2	2	2	0	2	0	0	2	1	2	2	2	1	1	1	0	1	2	1	0	0	2	1	0	0	1	0	0	0	0	1
757	1	0	1	1	0	1	2	2	1	1	0	0	2	1	2	1	0	1	1	1	1	0	1	1	2	2	0	2	2	1	0	2	1	0	0	1	2	0	0	1	0	0	0	0	0	0	0	0	0
758	1	0	1	1	0	2	1	1	1	1	1	0	1	0	0	0	0	1	2	2	2	1	2	0	0	0	0	2	2	2	0	0	0	0	0	1	2	0	1	1	0	0	0	0	1	0	0	0	0
759	1	0	1	1	0	1	1	2	1	0	1	1	1	1	1	0	0	1	1	1	2	0	2	0	0	1	0	2	2	2	0	0	0	1	1	2	2	0	0	2	0	0	0	0	1	0	0	0	0
760	1	0	1	0	0	0	1	1	1	1	0	0	0	0	0	0	0	0	2	2	2	0	1	0	0	1	0	2	2	1	0	0	1	2	2	2	2	0	0	1	1	0	0	1	2	0	0	0	0
761	1	0	2	0	0	1	1	0	2	1	0	0	0	0	0	0	0	1	0	0	0	0	1	0	0	1	1	2	2	2	0	2	1	1	1	2	0	0	0	0	1	0	0	0	0	0	0	0	1
762	1	0	1	0	0	1	2	2	1	0	1	0	1	1	1	0	0	1	1	2	2	0	1	0	0	1	0	2	2	2	2	1	1	0	0	2	0	0	0	0	0	0	0	0	0	0	0	0	0
763	1	0	1	0	0	0	1	2	1	0	0	1	1	1	2	0	0	2	1	1	1	0	2	0	1	2	0	2	0	0	0	2	1	0	1	2	2	0	0	1	1	0	0	0	1	0	0	0	1
764	1	0	1	1	0	1	2	2	0	0	1	0	0	0	0	0	0	0	1	1	1	0	1	1	2	2	1	2	1	1	0	0	1	0	0	2	1	0	0	1	0	1	1	0	1	0	0	1	0
765	1	0	2	0	0	0	2	2	2	2	0	0	1	1	1	1	0	0	2	2	2	0	2	0	0	1	0	2	2	2	2	0	1	1	1	1	1	0	0	1	0	0	0	0	0	2	0	0	0
766	1	0	0	1	0	1	0	0	2	2	0	0	0	0	0	0	0	1	2	2	2	0	2	0	1	0	1	2	2	2	1	1	1	0	0	1	1	0	0	0	1	2	2	0	1	1	0	1	0
767	1	0	1	0	0	1	2	2	1	1	1	0	1	1	1	0	0	1	2	0	2	0	2	0	0	2	0	2	2	2	0	1	0	0	1	2	2	0	0	1	0	1	1	0	1	0	0	0	0
768	1	0	1	1	0	2	0	0	2	1	0	0	1	0	0	0	0	1	1	1	2	0	2	0	0	1	0	2	2	2	2	1	1	2	0	1	0	0	0	0	0	0	0	0	0	0	0	1	0
769	0	0	1	0	0	0	1	1	2	2	0	0	0	0	0	0	0	0	1	1	2	0	1	1	1	1	0	2	2	2	0	0	1	1	0	1	1	0	0	0	0	0	0	1	2	0	0	0	0
770	1	0	2	1	0	1	2	2	1	1	1	0	1	1	1	1	1	0	2	1	2	0	1	0	1	0	0	2	2	2	2	0	1	1	2	2	1	0	0	0	1	1	0	0	1	1	0	0	0
771	1	0	2	0	1	2	1	1	1	1	2	1	1	1	1	0	0	0	0	0	0	1	0	0	1	0	0	2	0	0	0	2	1	0	0	0	0	0	1	0	0	0	0	0	0	0	0	0	0
772	1	0	2	0	0	2	0	1	2	1	0	0	1	0	0	0	0	0	1	2	2	1	1	1	1	1	0	2	2	2	1	1	0	0	1	2	2	0	1	1	0	0	0	0	0	0	0	0	0
773	1	0	0	1	0	1	0	1	2	1	0	0	1	0	0	0	0	1	1	1	1	1	2	0	0	0	0	1	2	2	1	0	1	1	2	2	0	0	0	0	0	0	0	0	0	0	0	0	0
774	1	0	1	0	0	1	0	0	1	1	0	1	2	2	2	0	0	0	2	2	2	0	2	0	0	0	0	2	2	2	0	0	0	0	1	2	1	0	0	1	0	1	1	0	1	1	0	1	0
775	1	0	1	0	0	1	0	2	2	0	1	0	0	0	0	0	0	0	0	0	0	0	2	0	1	2	0	2	1	1	0	0	2	0	0	2	2	0	0	1	1	1	1	0	1	2	0	0	0
776	1	1	2	1	0	1	2	2	0	0	0	0	1	1	1	1	0	0	1	1	1	0	1	0	0	2	0	1	1	1	0	1	2	0	1	1	2	0	0	1	0	1	0	0	1	0	0	0	1
777	1	0	2	2	0	2	1	1	2	2	0	0	1	2	2	0	0	1	0	0	0	0	1	0	0	1	0	1	2	2	0	0	2	0	0	2	2	0	0	0	0	2	2	0	0	1	0	0	0
778	1	0	1	0	0	1	1	1	2	2	1	1	1	1	1	0	1	1	1	2	2	1	2	0	0	0	0	1	1	0	1	1	1	0	0	2	2	0	0	1	0	0	0	0	0	0	0	0	0
779	1	0	1	0	0	1	1	1	2	2	0	1	2	1	1	0	0	0	0	0	0	0	2	0	0	2	0	2	2	2	0	1	0	0	1	2	0	0	0	1	0	1	1	0	1	0	0	0	0
780	1	0	1	1	0	1	0	1	2	1	0	0	1	0	0	0	0	0	2	2	2	0	1	1	1	0	0	2	2	1	0	1	1	0	0	1	2	0	0	2	1	0	0	0	0	0	0	0	0
781	1	0	2	0	1	2	0	1	2	1	0	0	1	1	1	0	1	1	0	0	1	0	2	0	0	1	0	2	1	1	0	1	0	2	1	1	1	1	0	0	0	0	0	0	0	0	0	0	1
782	1	0	1	1	0	1	0	0	2	2	0	2	2	1	1	1	0	1	1	1	1	1	2	0	0	1	0	0	1	2	0	0	0	1	0	2	2	0	0	2	1	1	1	0	0	0	0	0	0
783	1	0	0	0	0	0	2	2	0	0	2	0	1	0	0	0	0	0	2	2	2	0	2	0	1	2	0	2	2	2	0	1	1	0	0	2	0	0	0	1	0	0	0	0	1	1	0	0	0
784	1	0	2	1	1	2	1	1	2	2	0	0	0	0	0	0	0	1	1	1	2	0	2	0	0	1	1	1	2	2	0	2	2	0	1	2	1	1	0	0	0	0	0	1	0	0	0	0	0
785	1	0	2	0	0	0	1	1	1	1	0	0	1	0	0	0	0	0	2	2	2	1	2	0	0	1	0	1	2	2	0	0	0	0	0	0	2	0	0	0	0	1	1	0	1	1	0	0	1
786	1	0	1	1	0	1	1	2	2	0	0	1	1	1	1	0	0	1	2	2	2	1	2	0	0	0	0	2	2	2	0	1	1	0	0	1	2	0	0	1	0	0	0	0	0	1	0	0	0
787	1	0	2	0	0	2	2	2	1	1	0	0	1	0	0	0	0	1	2	2	2	1	0	1	1	1	0	2	2	2	0	1	1	1	0	1	1	1	0	0	0	0	0	0	0	0	0	0	0
788	1	0	1	0	0	1	1	1	2	1	0	0	1	1	1	1	0	0	1	1	1	1	2	0	0	2	0	2	0	0	0	0	1	1	1	1	2	0	0	1	1	0	0	0	1	0	0	1	0
789	1	0	2	1	0	2	0	1	2	0	0	0	0	0	0	0	0	0	1	0	1	0	2	0	1	1	0	2	1	1	1	0	1	0	0	1	2	0	0	1	0	0	0	2	0	0	0	0	1
790	1	0	1	1	0	1	0	1	2	1	0	0	0	0	0	0	0	0	1	1	1	1	1	1	1	1	1	1	1	1	0	1	2	0	0	1	0	0	0	1	0	0	0	0	0	0	0	1	0
791	1	1	2	0	0	1	2	2	0	0	0	0	0	0	0	0	0	0	1	2	2	0	2	0	0	1	0	2	2	2	0	0	2	1	0	1	0	1	0	0	0	0	0	0	1	1	0	0	0
792	1	0	2	0	0	2	2	2	1	1	1	0	0	0	0	0	0	0	1	1	2	0	2	0	0	2	0	2	2	2	0	0	2	1	0	1	2	0	0	2	1	0	0	0	1	0	0	0	0
793	1	0	1	0	0	2	0	0	2	2	0	0	1	1	0	0	0	1	1	1	2	1	2	0	0	1	0	0	2	2	0	1	2	0	0	1	2	0	0	1	0	0	0	2	0	2	0	0	1
794	1	0	1	0	0	1	0	1	2	1	0	0	1	0	0	0	0	1	1	0	2	0	1	0	0	2	0	2	2	2	0	0	0	2	2	2	1	1	0	0	0	0	0	0	1	0	0	0	0
795	1	0	1	0	1	1	0	1	2	0	0	0	2	1	1	0	0	0	0	0	1	1	2	0	0	1	0	2	2	2	0	2	1	0	0	1	1	0	0	0	0	1	1	0	1	1	0	1	0
796	1	0	0	0	0	0	1	1	1	1	1	1	1	1	1	0	0	0	0	1	1	0	1	1	2	2	0	1	2	2	1	1	0	1	1	2	0	0	0	1	0	0	0	1	0	0	0	0	0
797	1	0	0	0	0	0	2	2	2	1	0	0	0	0	0	0	0	0	1	1	2	0	1	0	0	1	0	2	2	2	0	1	0	0	0	2	2	1	0	1	0	1	1	0	0	0	0	0	1
798	0	0	0	0	0	0	2	2	1	0	1	0	0	0	0	0	0	1	2	2	2	1	2	0	1	0	0	2	2	2	0	1	2	1	0	0	2	1	1	0	1	0	0	1	0	0	0	0	0
799	1	0	2	0	0	0	0	0	2	2	0	1	2	2	2	0	0	1	1	2	2	1	1	1	1	1	0	2	2	2	1	1	1	2	0	2	0	0	0	1	0	1	1	0	2	2	0	0	0
800	1	0	1	0	1	2	0	1	2	0	0	0	2	1	1	0	0	1	1	1	1	1	1	1	0	1	0	1	1	1	0	0	1	0	0	1	1	0	0	0	0	0	0	1	0	0	0	0	0
801	1	1	1	0	1	1	1	1	0	0	1	0	0	0	0	0	1	1	2	2	2	0	2	0	0	1	0	2	2	2	1	0	2	0	0	1	2	0	0	1	0	0	0	0	0	0	0	0	0
802	1	0	2	0	0	2	1	2	2	1	0	1	1	1	1	0	0	0	2	1	2	1	1	1	0	1	0	2	2	2	0	1	2	1	0	1	2	1	0	0	0	0	0	0	0	0	0	0	1
803	1	0	1	1	0	2	2	2	1	0	1	1	1	1	1	0	0	0	2	1	2	0	2	0	0	0	0	2	2	2	0	1	1	1	0	2	2	0	0	2	0	0	0	0	0	0	0	0	1
804	1	0	2	0	1	2	2	2	2	1	0	1	2	1	1	0	0	1	2	0	2	0	2	0	1	0	0	2	2	2	0	1	0	0	0	2	1	0	0	0	0	0	0	0	0	0	0	0	0
805	1	0	1	1	0	2	2	2	1	1	0	0	1	0	0	0	0	1	2	2	2	0	2	0	1	2	0	2	2	2	0	2	1	0	0	1	1	0	0	1	0	0	1	0	1	1	0	0	1
806	1	0	1	0	0	1	1	2	2	2	0	0	0	0	0	0	0	1	1	1	2	0	2	0	0	1	0	2	1	1	1	0	1	0	0	2	2	1	1	1	0	0	0	0	1	0	1	0	0
807	1	0	2	1	0	2	2	2	2	1	0	0	1	0	0	0	0	1	1	1	1	0	1	0	0	1	0	2	2	1	1	1	0	0	1	2	0	0	0	0	0	0	0	0	0	0	1	0	1
808	1	0	1	0	0	0	0	0	2	2	0	0	1	1	1	0	0	0	2	2	2	1	1	1	1	0	0	0	2	2	0	0	0	2	2	2	1	0	0	0	0	1	1	0	1	0	0	1	1
809	1	0	2	0	0	1	0	1	2	0	0	1	1	1	1	0	0	1	1	1	2	0	2	0	0	1	0	1	2	2	0	0	0	1	0	1	1	0	1	0	0	0	0	1	0	0	0	0	0
810	1	0	1	0	0	1	0	0	2	2	0	0	0	0	0	0	0	1	1	2	2	1	1	0	0	0	0	1	2	2	1	1	0	1	1	2	0	0	0	0	0	0	0	0	0	0	0	1	0
811	1	0	2	0	0	1	2	2	1	0	0	0	1	1	1	0	0	0	1	1	1	1	2	0	0	0	0	2	2	2	1	0	1	0	0	2	1	0	0	2	0	0	1	0	1	0	0	0	1
812	1	0	1	1	0	2	1	2	2	1	0	1	1	1	1	0	0	0	1	0	1	1	2	0	0	0	0	2	1	1	1	1	2	0	0	1	0	0	0	0	0	0	0	0	0	0	0	0	1
813	1	0	1	0	1	2	2	2	0	0	1	0	0	0	0	0	0	0	0	1	1	0	2	0	0	1	0	2	1	1	1	1	2	0	0	0	1	1	0	0	0	0	0	1	2	0	0	0	0
814	1	0	2	1	1	2	1	1	2	2	0	1	1	1	1	0	0	1	0	1	1	1	2	0	0	1	0	0	2	1	0	2	2	0	0	0	1	0	0	0	0	0	0	0	1	0	0	0	0
815	0	0	1	1	0	1	1	1	2	1	0	1	1	1	1	0	0	0	0	0	0	0	2	0	1	1	1	1	2	2	0	0	0	0	0	2	1	0	0	2	0	0	0	0	1	1	0	0	0
816	1	1	1	0	0	0	2	2	1	1	0	1	1	1	1	0	0	1	1	1	1	1	2	0	0	2	0	2	2	2	2	0	1	0	0	2	2	1	0	0	0	1	0	0	1	0	0	0	1
817	1	0	2	0	1	2	1	1	1	1	0	0	0	0	0	0	0	1	1	1	2	0	2	0	0	0	0	2	2	1	0	0	1	1	1	1	0	0	0	0	0	0	0	0	0	0	0	0	1
818	1	0	0	1	0	1	1	2	2	0	0	0	1	1	1	1	0	0	1	1	1	1	2	0	0	1	0	0	2	1	0	1	1	1	1	2	1	0	0	1	0	1	1	0	1	1	0	0	0
819	1	1	2	0	1	1	1	1	1	1	0	0	1	0	0	0	1	2	1	1	2	1	1	1	0	1	0	2	2	2	0	1	1	0	0	2	2	0	0	1	0	1	1	0	1	1	0	0	0
820	1	0	2	0	1	2	0	2	2	0	1	0	0	0	0	0	0	0	1	1	1	0	1	0	0	0	0	1	2	2	0	1	1	1	0	1	1	0	0	2	0	0	0	0	0	0	1	0	1
821	1	0	1	1	0	1	0	1	2	0	0	1	1	1	1	0	0	1	1	1	2	0	2	0	0	0	1	2	2	2	1	1	1	0	0	2	2	1	1	0	1	0	0	1	2	0	0	1	0
822	1	0	2	1	0	1	1	2	0	0	1	0	0	0	0	0	0	0	1	1	2	1	0	1	1	1	0	2	2	2	0	2	1	0	0	2	1	0	0	2	0	0	0	0	0	0	0	0	0
823	1	0	1	1	0	1	1	1	1	1	1	1	2	2	2	0	0	2	1	1	1	1	1	1	1	0	1	2	2	2	0	1	2	0	0	0	1	0	0	1	0	0	0	0	0	2	0	1	0
824	1	0	1	1	0	2	2	2	1	0	0	0	0	0	0	0	0	0	2	2	2	1	1	1	1	1	0	2	2	1	0	2	2	0	0	0	1	0	0	0	0	1	0	0	2	0	0	0	0
825	1	0	2	1	0	2	0	0	2	1	0	0	2	1	1	0	0	1	0	0	1	1	2	0	0	1	1	2	2	2	0	0	2	0	0	2	0	0	0	1	0	0	0	0	0	0	0	1	0
826	0	1	1	1	0	2	1	1	1	1	1	0	0	0	0	0	0	0	1	1	1	0	2	0	0	1	0	2	2	2	0	0	0	1	1	2	1	0	0	1	0	1	1	0	2	2	0	0	1
827	1	0	2	1	0	1	1	1	1	1	1	0	1	0	0	0	0	0	2	2	2	0	1	0	1	2	0	1	2	2	0	1	1	0	0	1	1	0	0	1	0	0	0	0	1	1	0	1	0
828	1	0	1	1	0	1	0	0	2	2	0	1	2	1	1	0	0	0	1	1	1	0	2	0	0	1	0	1	2	2	0	1	1	0	0	1	1	0	1	0	0	1	1	0	1	1	0	0	0
829	1	0	0	0	0	0	2	2	1	1	1	1	2	2	2	0	0	1	0	1	1	0	2	0	2	1	0	2	2	2	1	2	1	0	0	2	0	0	0	1	0	0	0	1	0	0	0	0	0
830	1	0	2	1	0	2	0	0	2	1	0	0	2	2	2	0	0	1	0	1	2	0	2	0	0	1	0	1	2	2	0	0	0	0	0	0	0	0	0	1	0	0	0	1	0	0	0	0	0
831	1	0	1	0	0	0	0	2	2	0	1	0	0	0	0	0	0	0	2	2	2	1	2	0	0	0	0	2	2	2	0	1	1	0	0	1	1	1	0	0	0	1	0	0	0	1	0	1	0
832	1	1	1	0	0	1	2	2	1	1	1	0	0	0	0	0	0	0	1	1	2	0	2	0	0	1	0	2	2	2	1	1	0	0	0	2	2	0	0	2	0	0	0	0	1	0	0	0	0
833	1	0	1	0	0	2	2	2	0	0	2	0	1	1	1	0	0	0	2	2	2	1	2	0	0	1	0	2	2	2	1	1	1	0	0	1	1	0	1	0	0	0	0	1	0	0	0	0	1
834	1	0	1	1	0	1	0	0	2	2	0	0	1	0	1	1	0	0	2	1	2	1	2	0	0	0	0	1	2	2	0	1	1	1	1	1	2	0	0	2	1	0	0	0	0	0	0	0	0
835	0	0	2	0	0	0	0	0	2	2	0	1	1	1	1	0	0	0	0	0	1	1	2	0	0	0	2	2	2	2	1	0	1	1	0	1	1	1	0	0	0	1	1	0	1	1	0	0	1
836	1	0	1	1	1	2	1	1	1	1	0	1	2	1	1	0	0	1	2	2	2	0	1	0	1	2	1	2	2	2	0	1	1	2	0	1	2	1	0	0	0	0	1	0	1	1	0	0	1
837	1	0	0	0	0	0	1	1	1	1	1	0	0	0	0	0	0	0	0	1	2	1	2	0	0	1	0	1	2	2	0	2	1	0	0	1	1	0	0	1	0	1	1	0	0	0	0	0	2
838	1	0	0	0	0	0	0	0	2	2	0	1	1	1	1	0	0	0	1	1	1	0	1	0	0	1	0	2	2	2	0	1	1	1	0	0	1	0	0	1	0	0	0	0	1	1	0	1	1
839	1	0	0	0	0	0	1	2	0	0	1	0	0	0	0	0	0	1	1	1	1	0	2	0	2	1	0	2	2	2	0	1	1	1	0	1	2	0	0	2	1	0	0	0	0	2	0	0	1
840	1	0	0	0	0	0	2	2	1	0	1	0	0	0	0	0	1	0	2	1	2	0	1	0	0	1	0	0	2	2	0	1	1	0	0	2	0	1	0	0	0	1	0	0	0	0	0	0	2
841	1	0	1	0	0	1	1	1	2	2	1	1	1	1	1	0	0	2	1	1	2	0	2	0	0	1	0	2	2	2	1	1	1	0	0	2	1	0	0	2	0	1	1	0	1	1	0	0	0
842	1	0	2	0	1	2	2	2	1	1	0	0	0	0	0	0	1	1	1	1	1	1	1	0	1	1	0	2	0	0	0	2	2	1	1	2	1	0	0	0	0	1	1	0	1	1	0	1	0
843	1	0	2	1	0	1	0	0	2	1	1	0	1	0	1	1	0	0	1	1	1	0	2	0	0	1	0	2	2	2	1	0	2	1	0	1	1	0	0	0	0	1	1	0	1	1	0	0	0
844	1	0	2	0	2	2	0	1	2	1	0	0	0	0	0	0	1	2	1	1	1	1	2	0	0	1	0	1	2	2	0	1	1	0	0	2	0	0	0	1	0	0	0	0	0	0	0	0	0
845	1	0	1	0	0	0	0	1	1	0	1	2	2	2	2	0	1	1	1	1	1	0	1	0	1	2	0	2	2	2	0	1	2	0	0	2	2	1	0	1	0	0	0	0	0	0	0	0	0
846	1	0	2	1	0	2	1	2	2	1	0	1	2	1	1	0	0	0	2	2	2	2	2	0	0	0	0	2	2	2	0	0	0	0	0	0	1	0	0	0	1	0	0	0	0	1	0	0	0
847	1	0	0	0	0	0	2	2	1	1	0	0	1	0	0	0	0	2	1	1	2	0	2	1	1	1	0	2	1	1	0	0	0	1	0	1	2	0	1	1	0	0	0	0	0	0	0	0	1
848	1	0	1	1	0	2	1	1	2	2	0	0	0	0	0	0	0	0	1	1	2	0	2	0	0	1	0	2	2	2	1	1	0	2	1	1	1	0	0	1	0	0	0	0	0	0	0	0	0
849	1	0	0	0	0	0	0	0	2	2	0	1	1	1	1	0	0	1	1	1	1	1	0	0	0	1	0	2	2	2	0	1	1	0	0	2	2	0	0	2	0	1	1	0	1	2	0	0	0
850	1	0	1	1	0	2	1	1	1	1	1	0	0	0	0	0	0	0	2	2	2	0	2	0	1	0	0	2	2	1	0	1	1	1	1	1	1	0	0	1	0	0	0	0	0	0	0	0	0
851	0	0	2	2	0	2	1	1	1	1	0	1	1	1	1	0	1	2	2	2	1	0	2	0	0	1	0	2	2	2	0	0	0	0	1	2	2	0	0	1	0	1	0	0	2	0	0	0	0
852	1	0	2	0	1	1	1	1	1	1	1	1	1	1	1	0	0	1	1	1	1	0	2	0	0	1	0	0	2	2	0	1	1	0	0	2	1	0	0	0	1	0	1	0	1	0	0	0	2
853	1	0	1	1	0	1	1	1	1	1	0	0	2	1	1	1	0	1	1	2	2	1	2	0	0	0	0	1	2	2	0	1	1	2	0	1	1	0	0	0	0	0	0	0	0	0	0	0	0
854	1	0	1	1	0	1	1	1	2	0	0	0	0	0	0	0	0	1	1	1	2	0	2	0	0	2	1	2	2	2	0	1	1	0	0	1	1	1	0	0	0	1	0	0	0	0	0	0	1
855	1	0	1	0	0	0	2	2	1	1	0	0	1	1	1	1	0	0	1	1	2	0	2	0	0	1	0	2	2	2	0	2	1	1	1	2	1	0	0	1	0	0	0	0	0	0	0	0	0
856	1	0	1	1	0	1	2	2	1	1	0	0	0	0	0	0	0	0	2	1	2	0	2	0	0	1	0	2	2	2	1	2	2	0	0	1	1	1	0	0	0	1	1	0	1	0	0	0	1
857	1	0	0	0	0	0	0	0	1	1	1	1	2	1	1	0	0	0	1	2	2	0	2	0	0	0	0	1	1	0	1	0	1	1	0	1	2	0	0	1	0	1	1	0	1	0	0	0	0
858	1	0	1	0	0	1	1	2	1	1	0	0	2	1	1	0	0	0	1	1	1	0	1	0	0	1	0	1	2	2	0	1	1	2	0	1	2	1	0	1	0	1	1	0	1	0	0	0	1
859	1	0	1	0	1	1	1	1	2	2	0	0	0	0	0	0	0	1	1	1	1	1	1	1	1	0	0	2	2	2	1	2	2	0	0	1	1	0	0	1	0	0	0	0	0	1	0	0	0
860	1	0	1	0	1	1	0	1	2	1	0	0	2	1	1	0	1	0	2	1	2	0	2	0	0	1	0	1	2	2	1	1	1	1	1	2	2	0	1	1	0	0	0	0	1	1	0	0	0
861	1	0	1	0	0	0	2	2	0	0	1	0	0	0	0	0	0	0	2	2	2	0	2	0	0	1	0	2	2	2	0	0	0	0	1	2	2	0	0	2	1	0	0	1	1	0	0	0	0
862	1	0	2	1	0	2	1	2	2	0	0	1	1	1	1	0	0	0	1	1	1	1	1	1	1	1	0	1	2	2	0	0	1	2	0	1	2	0	1	1	0	0	0	0	0	0	1	0	0
863	1	0	2	1	0	1	1	2	2	1	0	1	1	1	1	0	0	1	1	1	1	1	2	0	1	0	0	1	1	1	1	0	0	0	0	2	2	0	0	1	1	1	1	0	0	0	0	0	0
864	1	0	2	0	0	1	2	2	1	0	1	0	1	0	0	0	0	0	0	0	1	1	2	0	0	0	0	2	1	1	0	0	1	1	0	2	1	1	0	0	0	1	1	0	1	0	0	0	1
865	1	0	2	0	0	1	0	0	2	2	0	0	2	0	0	0	0	0	2	2	2	0	2	0	0	0	0	1	1	1	0	1	1	1	1	2	2	0	0	1	1	0	0	0	1	1	0	0	0
866	1	0	0	1	0	1	2	2	1	0	1	1	1	1	1	0	0	0	1	2	2	0	0	0	0	0	0	2	2	2	2	1	1	1	0	0	1	0	0	0	0	1	1	0	0	0	0	0	0
867	1	0	1	1	0	1	2	2	1	1	1	0	1	1	1	0	0	1	0	0	1	0	1	1	1	1	0	1	2	2	0	0	1	1	0	0	2	1	1	1	1	0	0	0	1	1	0	0	1
868	1	0	1	0	0	1	0	0	2	2	0	0	0	0	0	0	0	1	2	2	2	1	1	0	0	0	0	2	2	1	0	0	1	1	1	2	2	1	1	0	0	0	0	1	0	1	0	0	0
869	1	0	1	0	1	2	1	1	1	1	1	0	1	0	0	0	0	2	1	1	2	1	2	0	0	2	0	2	2	2	1	0	1	0	0	2	0	0	0	0	0	0	0	1	1	1	0	0	0
870	1	0	2	1	1	2	0	0	2	2	0	0	1	0	0	0	0	0	0	0	0	1	1	0	1	1	0	2	0	0	0	1	1	0	0	2	0	0	0	1	0	0	0	0	1	1	0	1	0
871	1	0	0	1	0	1	2	2	1	1	0	1	1	0	0	0	0	0	0	0	0	0	2	0	1	2	0	1	2	2	0	2	2	0	0	0	2	0	0	1	0	0	0	0	0	0	0	0	1
872	1	0	1	0	0	1	2	2	1	1	1	0	0	0	0	0	0	1	1	0	0	0	2	0	0	1	0	0	1	2	0	2	2	0	0	1	2	1	0	1	0	0	0	0	0	0	0	0	0
873	1	0	2	0	0	0	0	1	2	1	0	1	1	1	1	0	0	0	2	1	2	0	2	0	0	1	0	2	2	2	0	1	0	0	0	2	2	0	1	0	0	0	0	0	0	0	0	0	1
874	1	1	2	1	0	1	1	1	1	1	2	0	0	0	0	0	0	0	2	2	2	0	2	0	0	1	0	2	2	2	0	2	2	0	0	0	2	0	0	0	0	1	1	0	1	0	0	0	0
875	1	0	1	0	0	1	2	2	1	1	0	1	1	1	1	0	0	1	1	1	2	1	1	1	1	1	0	2	1	1	0	1	0	1	0	1	2	0	0	2	1	1	1	0	0	0	0	0	1
876	1	0	0	0	0	1	0	0	2	2	0	0	2	0	0	0	0	1	1	1	1	0	1	0	1	0	0	1	1	0	0	2	2	1	1	2	2	0	0	2	0	0	0	0	0	1	0	0	0
877	1	0	1	0	1	1	1	1	2	1	0	0	0	0	0	0	0	0	1	1	0	1	1	0	0	0	0	2	2	2	2	0	1	0	0	1	2	1	0	0	0	0	1	0	1	0	0	0	0
878	1	0	1	0	0	2	1	1	1	1	1	0	0	0	0	0	0	0	2	2	2	0	1	0	1	0	0	2	2	2	2	0	1	0	0	2	1	0	0	0	0	0	0	0	1	0	0	0	1
879	0	0	1	0	0	1	2	2	0	0	1	1	1	1	1	0	0	2	2	2	2	1	2	0	0	1	0	2	2	2	1	0	0	0	1	2	2	2	0	0	0	0	0	0	0	0	0	1	0
880	1	0	0	1	0	1	2	2	0	0	1	0	0	0	0	0	0	0	0	1	1	0	2	0	0	1	0	1	1	1	1	0	0	0	0	1	2	0	0	2	0	0	0	1	0	0	0	0	1
881	1	0	0	0	0	0	0	1	2	1	0	0	0	0	0	0	0	1	2	2	1	0	2	0	0	2	0	1	2	2	1	0	2	0	0	0	1	0	0	1	1	0	1	0	0	1	0	0	0
882	1	0	1	0	0	1	1	2	2	1	0	0	0	0	0	0	1	2	1	1	1	1	2	0	1	1	1	2	1	1	0	0	1	1	1	2	1	0	1	0	0	0	0	0	0	0	0	1	0
883	1	0	2	0	1	2	0	1	2	0	0	1	1	1	1	0	0	0	1	1	1	0	1	0	1	2	0	2	2	2	0	0	1	1	0	1	1	0	0	0	0	0	0	1	0	0	0	0	0
884	1	0	1	0	0	1	0	0	2	1	0	1	1	1	1	0	0	0	2	1	2	0	2	0	0	1	1	2	2	2	1	0	0	1	0	1	1	0	0	0	0	0	0	0	1	1	0	0	0
885	0	0	0	0	0	0	2	2	0	0	2	0	0	0	0	0	0	0	2	2	2	0	2	0	0	2	0	1	2	2	0	0	1	1	2	2	0	0	0	0	0	0	0	0	0	0	0	0	0
886	1	1	2	0	0	1	1	1	1	1	1	1	1	1	1	0	0	0	1	1	2	0	2	0	0	1	0	2	2	2	0	0	2	0	0	0	0	0	0	0	0	0	0	0	1	0	0	0	0
887	1	0	0	0	0	0	2	2	1	0	1	1	2	1	1	0	0	0	1	1	2	0	2	0	0	2	1	2	2	2	1	1	1	0	0	2	1	0	0	2	0	0	0	1	0	0	0	0	0
888	1	0	2	0	0	2	0	0	2	2	0	0	0	0	0	0	0	0	2	2	2	0	2	0	0	1	0	2	2	1	1	0	1	0	0	2	2	0	0	2	1	0	0	1	1	1	0	0	0
889	1	0	1	0	0	1	2	2	0	0	0	0	1	0	0	0	0	0	0	0	1	0	2	0	0	2	0	0	2	2	0	0	1	1	2	2	1	0	0	0	0	1	1	0	1	1	0	0	0
890	1	0	2	0	1	1	2	2	1	1	0	1	2	1	1	0	0	0	1	0	1	0	2	0	0	1	0	2	2	1	0	0	1	0	0	2	1	0	0	0	0	0	0	0	1	1	0	0	0
891	1	0	0	0	0	0	0	1	2	1	0	1	1	0	0	0	0	0	2	1	2	0	1	0	0	1	0	2	2	2	0	1	1	0	0	2	0	0	0	1	0	1	0	0	0	1	0	0	1
892	1	1	1	0	1	1	0	1	1	1	1	0	0	0	0	0	0	0	2	1	2	0	2	0	0	1	0	1	2	2	0	0	1	1	1	2	2	0	0	0	0	1	1	0	1	2	0	1	0
893	1	0	1	1	0	1	1	1	1	1	2	0	1	0	1	1	0	0	2	1	2	0	2	0	0	1	0	2	2	1	0	0	1	1	1	1	0	0	0	1	0	2	2	0	1	1	0	0	0
894	1	0	2	0	1	2	0	1	2	1	0	0	0	0	0	0	0	0	1	1	2	1	1	0	0	1	0	2	1	1	0	1	1	2	0	2	1	0	0	1	0	0	0	0	1	1	0	1	0
895	1	0	1	1	0	1	1	1	1	1	1	0	0	0	0	0	0	0	0	1	2	0	2	0	1	2	0	0	2	2	0	0	2	0	0	0	0	1	0	0	0	0	0	0	1	0	0	0	1
896	1	0	1	0	0	2	0	1	2	1	0	0	0	0	0	0	0	0	2	1	2	0	2	0	1	1	0	2	2	2	0	0	1	0	0	2	2	2	0	0	0	0	0	0	1	0	0	0	0
897	1	0	1	0	0	1	0	1	1	1	1	0	0	0	0	0	0	2	2	2	2	0	2	0	0	0	0	2	1	1	1	1	1	0	0	1	1	0	0	1	0	0	0	0	0	0	1	0	1
898	1	0	0	1	0	1	1	2	0	0	1	0	0	0	0	0	0	2	1	1	1	0	2	0	0	0	1	2	2	1	0	2	2	1	1	2	2	0	0	2	0	0	0	0	1	1	0	0	0
899	1	0	2	0	0	2	2	2	1	1	1	0	1	1	1	0	1	2	1	1	1	1	2	0	0	0	0	2	2	2	0	1	0	2	1	1	1	0	0	0	0	1	1	0	1	1	0	0	1
900	1	0	1	1	0	1	0	1	1	0	1	1	0	0	0	0	0	0	1	1	1	1	1	1	1	1	0	2	2	1	0	1	1	1	0	0	2	0	0	1	0	0	0	0	0	0	0	0	0
901	0	0	2	0	2	2	1	1	1	1	1	0	0	0	0	0	0	0	1	2	2	1	2	0	0	1	0	2	2	2	2	0	0	0	1	2	1	0	0	1	0	0	0	0	0	0	0	0	0
902	1	0	2	1	0	1	1	1	2	2	0	0	1	0	0	0	1	2	1	1	1	1	0	0	0	1	0	1	1	1	0	0	1	0	0	1	0	1	0	0	0	0	0	0	1	0	0	0	0
903	1	0	1	0	0	1	0	0	2	2	0	0	0	0	0	0	0	1	1	1	1	0	0	0	0	1	0	0	2	1	0	2	2	0	1	2	1	0	0	0	1	0	0	0	1	1	0	0	0
904	1	0	2	2	1	2	1	1	1	1	0	0	0	0	0	0	1	0	2	1	2	0	2	0	0	1	0	2	2	2	1	1	0	0	1	2	1	0	0	2	0	0	0	0	0	0	0	0	0
905	1	0	2	0	0	1	1	1	2	2	0	0	0	0	0	0	0	1	1	1	2	1	2	0	0	1	0	2	1	1	0	0	1	2	1	2	2	1	1	0	1	1	1	0	1	2	0	0	0
906	1	0	0	0	0	0	2	2	0	0	1	0	1	1	1	0	0	1	1	1	2	0	1	0	0	1	0	1	2	2	1	1	1	1	1	2	2	0	1	0	1	0	0	0	0	0	0	0	1
907	1	1	0	0	0	1	1	1	1	1	1	2	1	1	1	0	0	0	1	1	1	0	2	0	1	2	0	1	1	1	0	2	2	0	0	2	2	0	0	2	0	0	0	0	1	1	0	0	0
908	1	0	0	0	0	0	2	2	1	1	0	0	1	1	1	0	0	2	2	2	2	0	1	0	0	1	0	2	2	2	0	1	0	1	1	2	1	0	0	1	0	0	0	0	1	1	0	0	1
909	1	0	1	0	0	0	1	1	1	1	1	0	0	0	0	0	0	0	1	1	1	1	2	0	0	0	0	2	2	2	2	0	1	0	0	2	1	0	1	0	1	0	0	0	0	0	0	0	0
910	1	0	2	1	0	1	1	1	2	0	0	0	1	0	0	0	0	0	0	1	1	1	2	0	0	1	0	2	1	1	0	1	0	1	1	2	1	0	0	1	0	0	0	0	0	0	0	0	0
911	1	0	1	0	0	0	2	2	1	1	0	1	2	1	1	0	0	1	1	1	2	0	1	1	1	0	0	2	2	2	1	1	0	1	1	2	1	0	0	0	0	0	0	0	0	2	0	0	0
912	1	0	1	1	0	1	2	2	1	1	0	0	0	0	0	0	0	1	2	2	2	1	1	1	1	0	0	2	1	1	0	0	1	1	0	1	0	1	0	0	0	1	1	0	1	1	0	0	0
913	1	0	1	0	0	0	1	2	1	0	1	0	0	0	0	0	0	0	2	2	2	0	2	0	0	1	0	2	2	2	0	0	1	0	0	1	0	0	0	0	0	0	0	0	0	1	0	0	0
914	1	0	2	0	1	2	1	2	0	0	1	0	0	0	0	0	0	0	1	1	1	0	2	0	1	2	0	1	2	1	1	1	1	0	0	1	1	1	0	0	0	0	0	0	0	1	0	0	1
915	1	0	2	0	0	1	2	2	1	0	0	0	0	0	0	0	0	0	1	1	1	1	1	0	0	1	0	0	1	1	0	1	1	1	0	0	2	0	0	2	0	0	0	0	0	1	0	0	1
916	1	0	1	0	0	1	1	2	2	1	0	0	0	0	0	0	0	0	1	1	1	2	2	0	0	0	0	2	2	2	1	1	1	2	0	1	2	1	1	0	1	0	0	0	0	1	0	0	1
917	1	0	2	1	0	2	2	2	0	0	1	0	0	0	0	0	0	2	1	1	2	0	2	0	0	2	0	2	2	2	0	0	1	0	0	1	0	0	0	1	0	0	0	0	0	2	0	0	0
918	1	0	0	0	0	0	1	1	0	0	2	0	0	0	0	0	0	0	2	2	2	0	2	0	0	1	0	1	2	2	1	0	0	1	1	2	2	0	0	1	1	1	1	0	1	1	0	0	0
919	1	0	2	0	0	2	1	2	1	0	1	1	1	1	1	0	0	0	0	0	0	1	2	0	0	1	0	2	2	2	0	0	0	1	0	1	1	0	0	0	0	1	0	0	0	0	0	0	0
920	1	0	2	0	1	2	2	2	1	1	1	0	1	0	0	0	0	1	2	2	1	0	1	0	0	1	0	2	2	2	2	1	1	1	2	2	0	0	0	0	1	1	1	0	1	0	0	0	0
921	1	0	1	0	0	1	1	1	0	0	2	1	2	1	1	0	0	0	0	1	2	1	2	0	0	0	0	1	2	2	0	0	0	2	2	2	2	1	1	0	0	1	0	0	2	1	0	0	1
922	1	0	1	0	0	0	1	1	2	2	0	0	0	0	0	0	0	1	2	2	2	1	2	0	0	1	0	2	2	2	1	0	1	0	0	1	2	0	0	1	0	1	1	0	1	2	0	0	0
923	1	0	1	0	0	2	2	2	1	1	1	1	2	1	1	0	0	1	2	0	2	1	2	0	0	1	0	2	2	2	1	2	1	0	1	2	0	0	1	0	0	0	0	2	0	2	0	0	0
924	1	0	2	1	0	2	1	1	2	2	0	1	1	0	0	1	0	0	1	1	1	1	0	1	1	0	1	1	1	1	0	0	1	0	0	1	2	0	0	2	0	0	0	0	1	0	0	0	2
925	0	0	1	0	0	1	0	1	2	1	0	0	1	0	0	0	0	0	1	1	1	1	2	0	0	1	1	2	2	2	1	1	2	0	0	1	1	1	0	0	0	0	0	0	0	0	0	0	0
926	1	0	2	0	0	1	2	2	0	0	1	1	1	0	0	0	0	1	2	2	2	0	2	0	0	2	0	1	2	2	0	0	1	0	0	1	1	0	0	1	0	1	1	0	1	2	0	0	0
927	1	0	1	1	0	1	0	0	1	1	0	0	0	0	0	0	0	0	1	1	1	0	2	0	0	1	0	2	2	1	1	1	1	0	0	1	1	0	0	0	0	0	0	1	0	0	0	0	0
928	1	0	2	1	0	1	2	2	1	0	1	0	0	0	0	0	0	0	1	2	2	0	2	0	0	1	0	2	2	2	0	1	1	0	0	2	0	0	0	1	0	1	1	0	1	1	0	2	0
929	1	0	2	1	0	1	1	2	1	0	1	2	2	1	1	1	0	0	0	0	2	0	2	0	0	2	0	1	2	2	0	0	1	1	1	2	1	0	0	0	0	1	1	0	0	1	0	0	0
930	1	0	0	0	0	0	1	1	2	2	0	1	1	1	1	0	0	1	1	1	2	0	0	0	0	1	0	1	1	1	1	0	1	1	0	1	2	0	0	0	1	1	1	0	0	0	0	0	0
931	1	0	2	0	0	1	1	1	2	2	0	0	0	0	0	0	0	1	1	2	2	0	2	0	0	1	0	1	2	2	0	2	2	0	0	0	2	0	0	0	0	0	0	0	1	1	0	0	1
932	1	0	1	0	0	2	1	0	2	1	0	0	2	0	0	1	0	0	2	2	2	0	2	0	0	0	0	2	2	2	0	1	1	0	0	2	2	2	0	0	0	1	1	0	0	1	1	0	0
933	1	0	2	2	1	2	2	2	1	1	0	0	0	0	0	0	0	0	1	1	1	1	1	0	1	1	0	2	2	2	1	2	2	0	1	2	2	0	0	2	1	0	0	0	0	0	0	0	0
934	1	1	1	0	0	0	1	2	1	0	0	1	1	1	1	0	0	1	1	1	1	1	2	0	0	1	0	2	2	2	0	1	2	1	0	0	2	1	1	0	0	0	0	0	0	0	1	0	0
935	1	0	2	0	0	1	0	0	2	2	0	0	2	1	2	1	0	0	2	2	1	0	2	0	0	1	0	2	1	1	1	1	1	1	0	2	2	1	0	0	0	0	0	0	0	0	0	0	1
936	0	0	2	1	0	1	2	2	1	1	1	0	1	1	1	1	1	2	2	2	1	0	2	0	0	2	0	2	2	2	0	1	2	1	0	0	1	0	1	0	0	0	0	0	0	1	0	1	0
937	1	0	2	0	0	2	1	1	2	1	0	0	1	0	0	0	0	1	1	1	1	0	2	0	0	0	0	2	1	1	1	1	1	1	0	1	1	0	0	1	1	0	0	0	0	0	0	1	0
938	1	0	2	1	0	2	1	1	1	1	1	0	2	1	2	1	0	0	2	2	2	0	2	0	0	1	0	0	1	2	0	1	1	1	0	0	1	0	0	1	0	2	2	0	1	1	0	0	1
939	1	0	2	0	0	0	0	1	2	1	0	0	0	0	0	0	0	0	1	1	2	0	2	0	0	1	0	2	1	1	0	2	2	0	0	1	0	0	0	0	0	1	1	0	1	1	0	0	1
940	1	0	1	1	0	1	1	2	1	1	0	0	0	0	0	0	0	1	2	2	1	0	1	0	0	1	0	1	2	2	0	1	2	0	0	1	2	2	0	0	0	1	1	1	1	2	0	0	1
941	1	0	2	1	1	2	2	2	2	2	0	1	1	1	1	0	0	1	1	1	1	0	2	0	1	2	0	2	2	1	0	1	2	0	0	1	1	1	0	0	0	1	0	0	1	1	0	0	0
942	0	0	0	0	0	0	0	0	2	2	0	1	1	1	1	0	0	2	0	0	0	2	2	0	0	0	0	2	2	2	2	1	1	0	0	2	0	0	0	0	0	1	1	0	0	0	0	0	0
943	1	0	0	0	0	0	0	0	1	1	1	1	1	1	1	0	0	1	1	1	1	0	1	0	0	2	0	1	2	2	1	0	1	1	1	1	1	0	0	0	0	0	0	0	0	0	0	0	0
944	1	0	2	0	0	2	2	2	1	1	0	1	2	1	1	1	0	2	1	1	1	0	1	0	0	1	0	2	1	1	0	0	0	1	1	2	2	0	0	2	0	1	1	0	1	0	0	0	0
945	1	0	1	0	1	1	1	1	1	1	1	0	0	0	0	0	0	1	1	2	2	0	2	0	0	0	1	2	2	2	0	1	2	0	0	1	2	1	1	0	0	1	1	0	1	1	0	0	0
946	1	0	1	0	0	0	1	1	1	1	0	0	0	0	0	0	0	0	2	2	1	1	2	0	0	1	0	2	1	1	1	1	2	0	0	2	2	0	0	1	0	1	1	0	1	1	0	0	0
947	0	0	0	0	0	0	1	1	1	1	0	1	1	1	1	0	1	1	0	0	1	1	1	1	1	1	0	2	1	1	1	1	1	0	0	1	1	0	0	0	0	1	1	1	1	2	0	1	0
948	0	0	1	1	0	1	0	0	2	2	0	0	1	0	0	0	0	0	2	1	2	1	2	0	0	0	0	0	2	2	0	1	1	0	0	2	0	0	0	0	1	0	0	0	0	0	0	0	0
949	1	0	1	1	0	1	1	2	2	1	0	1	1	1	1	0	0	1	1	1	1	0	2	0	0	1	0	1	2	2	1	1	1	2	0	1	1	0	0	1	0	0	0	0	1	0	0	0	1
950	1	0	0	0	0	1	2	2	1	1	0	0	0	0	0	0	0	1	1	1	2	0	2	0	0	1	0	2	2	2	1	1	1	1	2	2	2	0	0	2	1	1	1	0	1	2	0	0	0
951	1	0	1	0	1	1	1	1	2	1	0	1	0	0	0	0	0	0	2	2	2	1	2	0	1	1	0	2	2	1	1	1	1	1	0	2	1	0	0	1	0	1	1	0	1	0	0	0	1
952	1	1	2	0	0	1	1	2	2	1	0	1	1	1	1	0	0	0	2	2	2	0	1	1	1	1	0	1	2	2	1	0	0	1	2	2	0	0	0	0	0	2	2	0	0	1	0	0	0
953	1	0	1	1	0	2	1	2	2	1	0	0	0	0	0	0	0	0	2	2	2	0	2	0	0	0	0	2	2	2	2	2	1	0	0	1	0	0	0	1	0	0	0	0	0	0	0	0	0
954	1	0	2	1	0	1	2	2	2	2	0	0	0	0	0	0	0	1	2	2	2	0	1	1	1	1	0	0	2	1	0	0	0	0	1	2	2	1	0	0	0	1	0	0	2	1	0	0	2
955	1	0	1	0	0	0	1	1	1	1	1	2	2	1	1	1	0	2	1	1	2	0	2	0	0	1	0	2	2	2	1	0	1	1	0	2	1	0	0	0	0	1	0	0	0	1	0	0	1
956	0	0	2	0	1	2	2	2	0	0	2	0	1	0	1	1	0	1	1	1	1	0	0	0	0	1	0	2	2	2	0	1	1	1	1	1	0	0	0	1	0	1	1	0	1	0	0	0	0
957	1	0	0	0	0	0	1	1	2	2	0	0	1	1	1	0	0	0	1	1	1	0	2	0	0	0	0	1	2	2	0	1	1	0	0	1	0	0	1	0	0	1	1	0	1	0	0	0	1
958	1	0	1	1	0	2	0	1	2	1	0	2	2	1	1	1	0	1	0	0	2	0	2	0	0	1	0	1	2	2	1	0	0	1	0	2	1	0	0	0	0	0	0	0	0	0	0	0	0
959	1	0	1	0	1	1	0	2	2	0	1	0	0	0	0	0	0	0	1	1	2	0	2	0	0	0	0	1	2	2	1	2	2	0	1	2	1	0	1	0	0	2	2	0	1	1	0	0	0
960	1	0	1	0	0	0	0	1	1	0	1	1	1	1	1	0	0	0	1	1	1	0	2	0	0	1	0	2	1	1	1	1	0	1	1	2	1	0	0	1	0	2	2	0	0	1	0	0	1
961	1	0	2	0	0	1	0	0	2	2	0	0	0	0	0	0	0	1	1	1	1	0	2	0	1	1	0	2	2	2	0	0	0	0	0	0	2	0	0	1	1	0	0	0	0	0	0	0	0
962	1	0	1	0	0	0	1	1	2	2	0	0	1	0	0	0	0	1	2	2	2	0	1	0	0	1	0	1	2	2	0	0	2	0	0	2	1	0	0	0	1	0	0	0	1	0	0	0	0
963	1	0	1	0	1	2	1	1	1	1	1	0	0	0	0	0	0	0	2	2	2	0	2	0	0	1	0	2	2	1	2	0	1	1	1	2	2	1	0	1	0	0	0	0	0	0	0	0	0
964	0	0	2	1	1	2	2	2	1	1	1	0	0	0	0	0	0	2	2	1	2	1	1	1	1	1	0	2	2	1	0	1	1	0	0	1	2	0	0	1	1	0	0	0	0	1	0	1	0
965	1	0	1	0	0	1	2	2	1	1	1	0	1	0	0	0	0	1	1	0	2	0	1	0	1	0	0	2	2	1	1	0	1	0	0	2	2	1	1	1	1	1	1	0	1	0	0	0	0
966	1	0	1	1	0	1	2	2	1	1	1	0	0	0	0	0	1	2	1	1	1	0	1	0	0	1	0	1	2	2	1	0	0	0	0	2	1	0	0	0	0	1	1	0	2	2	0	1	0
967	1	0	2	0	1	2	1	2	2	1	0	0	1	0	0	0	0	2	1	1	1	0	2	0	0	1	0	2	2	2	2	0	0	0	0	2	2	0	0	0	1	0	0	0	0	1	0	1	0
968	1	0	1	0	0	1	1	1	1	1	1	0	0	0	0	0	0	1	2	2	2	1	1	0	0	2	0	2	2	2	1	0	0	0	0	2	0	0	0	0	0	0	0	0	0	0	0	0	1
969	1	0	2	1	0	1	1	2	2	1	0	0	0	0	0	0	0	0	1	1	1	0	2	0	0	1	0	2	1	1	1	2	2	0	0	0	0	0	0	0	0	1	1	0	1	0	0	0	0
970	1	0	2	1	0	2	0	0	2	2	0	1	2	1	1	0	0	1	2	2	2	1	2	0	0	0	0	2	1	1	1	1	1	0	0	1	1	0	0	0	1	0	0	0	0	1	0	1	1
971	1	0	2	0	0	1	2	2	0	0	0	0	0	0	0	0	0	0	1	1	1	0	1	0	0	1	0	2	2	1	0	1	1	0	0	2	0	0	0	0	0	0	0	0	0	0	0	0	0
972	1	0	2	0	1	2	0	0	2	2	0	1	2	1	1	0	0	1	2	2	2	0	2	0	0	1	0	2	2	1	1	1	2	0	0	1	1	0	0	1	0	0	0	0	0	1	0	0	1
973	1	1	2	0	1	2	0	1	2	2	0	2	2	2	2	0	0	0	1	1	1	0	2	0	0	1	0	2	2	2	2	1	2	0	0	1	1	1	0	0	0	0	0	0	0	2	0	0	0
974	1	0	2	0	0	1	2	2	1	1	1	1	1	1	1	0	0	2	0	0	0	1	2	0	0	1	1	1	2	2	0	0	1	1	0	2	2	0	0	0	1	0	0	0	0	0	0	0	0
975	1	0	1	0	0	0	1	1	1	1	0	0	0	0	0	0	0	1	1	2	2	0	2	0	0	1	0	2	1	1	1	0	0	1	1	1	1	0	0	1	0	1	1	0	0	0	0	0	0
976	1	0	1	1	0	1	0	0	2	2	0	0	0	0	0	0	0	0	2	2	2	1	2	0	0	0	0	1	2	2	1	2	2	0	0	0	1	0	0	0	0	1	1	0	0	0	1	0	0
977	1	0	1	1	0	1	1	1	2	2	0	0	0	0	0	0	0	0	2	2	2	1	0	1	1	1	0	2	2	2	1	1	1	0	0	1	1	1	0	0	0	1	1	0	1	0	0	1	0
978	1	0	1	1	0	1	1	2	2	1	0	0	1	0	1	1	0	0	1	1	1	0	2	0	1	2	0	2	2	1	0	1	1	0	0	1	2	0	1	0	0	0	0	1	0	1	0	0	0
979	1	0	2	1	0	1	2	2	0	0	0	0	0	0	0	0	0	1	1	1	1	0	1	0	0	1	1	1	1	1	0	1	2	0	1	2	1	0	0	1	0	0	0	0	1	1	0	0	1
980	1	0	0	0	0	0	1	1	1	1	1	1	1	1	1	0	0	1	0	1	2	0	1	0	0	1	0	1	2	2	1	0	2	0	0	2	1	0	0	1	0	1	1	0	2	2	0	0	0
981	1	0	2	1	0	2	1	1	2	2	0	1	1	1	1	0	1	1	1	1	1	0	1	0	0	1	0	2	2	2	1	2	2	1	1	2	1	0	0	1	0	2	2	0	0	1	0	0	0
982	1	1	2	1	0	1	2	2	1	0	0	0	1	0	0	1	0	0	1	1	1	0	1	0	1	2	0	1	2	2	1	1	1	0	0	2	1	0	0	0	1	1	0	0	0	0	0	0	0
983	1	0	2	1	0	1	1	1	1	1	0	0	1	0	0	0	0	0	2	2	2	1	2	0	0	0	0	2	2	2	1	1	1	1	0	1	2	0	0	2	0	0	0	1	0	0	0	0	1
984	1	1	2	0	0	1	1	2	1	0	1	0	0	0	0	0	0	0	1	1	2	0	1	0	0	1	0	2	2	2	0	1	1	1	0	1	1	0	0	1	0	0	0	0	1	1	0	0	0
985	1	0	1	1	0	1	2	2	1	0	1	0	1	0	0	0	1	2	0	0	2	1	0	1	1	1	0	1	2	2	0	0	0	1	1	2	1	0	1	0	0	1	1	0	1	0	0	0	1
986	1	0	0	0	0	0	2	2	1	0	0	1	1	1	1	0	0	0	2	2	1	0	2	0	0	2	0	2	2	2	2	0	2	1	0	1	1	1	0	0	0	0	0	0	0	0	0	0	1
987	1	0	2	1	0	2	2	2	1	1	1	0	2	1	1	1	0	0	2	1	2	0	2	0	0	2	0	1	2	2	0	0	1	0	0	2	1	0	0	0	0	0	0	0	0	0	0	0	0
988	1	1	1	0	0	1	2	2	1	1	0	0	0	0	0	0	0	0	2	1	2	0	2	0	0	0	0	1	2	2	0	1	1	0	0	2	1	0	0	0	1	0	1	0	1	1	0	0	0
989	0	0	1	0	0	0	0	2	2	0	1	0	2	1	1	0	0	0	1	1	1	0	2	0	0	2	0	2	2	2	0	2	2	0	0	2	0	0	0	1	0	1	1	0	2	0	0	0	0
990	1	0	2	0	1	1	1	1	1	1	2	0	1	0	0	0	0	1	0	1	1	0	2	0	1	1	0	0	1	2	0	0	1	1	0	2	2	0	0	1	0	0	0	1	1	0	0	0	0
991	1	0	1	0	0	1	0	1	2	0	0	0	0	0	0	0	0	1	2	2	2	0	2	0	0	0	0	2	1	2	1	2	2	0	1	2	2	0	0	1	0	0	0	1	0	1	0	0	0
992	1	0	1	1	0	1	1	1	2	2	0	0	0	0	0	0	0	0	1	1	1	1	0	1	1	0	0	1	1	1	0	0	1	2	1	2	1	0	0	1	0	1	1	0	0	0	0	1	0
993	1	0	0	0	0	1	1	1	1	0	0	1	2	1	2	1	0	0	1	1	1	0	2	0	0	1	0	1	2	2	0	0	1	1	1	1	1	0	0	2	0	1	1	0	1	1	0	0	0
994	1	0	1	0	0	0	1	1	2	2	0	0	0	0	0	0	0	0	1	1	2	0	2	0	2	1	0	1	2	2	0	0	0	0	0	2	1	0	0	1	1	0	0	0	0	1	0	0	0
995	1	0	2	0	0	0	1	1	1	1	0	1	2	1	1	0	0	2	1	1	2	0	2	0	0	0	0	2	2	2	1	1	2	0	0	1	1	0	0	0	0	0	0	0	1	0	0	0	2
996	1	0	2	0	1	1	1	1	1	1	1	0	0	0	0	0	0	0	1	2	2	0	2	0	0	1	0	2	0	0	0	0	2	1	0	1	2	0	0	1	0	0	0	0	0	1	0	0	1
997	1	0	2	1	0	1	0	1	2	1	1	0	0	0	0	0	0	1	2	2	2	0	2	0	1	2	0	2	2	1	0	0	0	0	0	2	1	0	0	1	0	0	0	1	0	0	0	0	0
998	1	0	0	0	0	0	2	2	1	1	0	0	0	0	0	0	0	2	1	1	2	0	2	0	1	2	0	1	1	1	1	0	1	1	0	0	0	0	0	0	1	0	1	0	0	1	0	0	0
999	1	0	1	0	0	1	0	0	2	2	0	0	0	0	0	0	0	0	2	2	2	0	1	0	0	2	0	2	2	2	1	0	1	2	2	2	2	0	0	0	0	0	1	0	1	0	0	0	0
1000	1	0	2	0	0	1	1	1	2	2	0	0	2	1	1	0	1	1	0	0	1	1	1	1	1	1	0	1	2	2	0	1	1	1	0	2	2	0	0	2	0	0	0	0	1	0	0	0	0
[truncated: 252 more columns]
