# Supplementary material for: KNN-MDR: a learning approach for improving interactions mapping performances in genome wide association studies
Source: BMC Bioinformatics. 2017 Mar 21;18:184. doi: 10.1186/s12859-017-1599-7 (PMC5361736; doi:10.1186/s12859-017-1599-7)
Supplement: Supplementary file 5 — The data set(s) supporting the results of Table 3. (ZIP 7092 kb) [file 12859_2017_1599_MOESM5_ESM.zip › 000/S17/mkallsimul.dat]

1	0	0	2	0	1	2	2	2	1	0	0	1	2	2	0	0	0	0	2	2	2	0	2	0	0	1	1	1	2	1	0	1	1	2	0	2	1	0	0	1	0	0	0	2	0	1	0	0	0
2	1	0	2	0	0	1	2	2	1	0	0	0	0	0	0	0	0	1	1	1	1	1	1	0	0	1	2	2	2	1	1	0	0	2	1	1	1	0	0	1	0	0	1	2	1	0	0	0	0
3	1	0	2	0	1	1	1	1	1	0	1	0	0	0	0	0	0	2	0	0	1	0	0	1	1	0	0	1	2	1	0	1	1	1	0	2	1	0	0	2	0	2	2	2	1	1	0	0	0
4	0	2	0	0	1	1	2	0	2	0	0	0	1	1	0	0	1	1	1	1	2	0	2	0	0	0	1	2	2	1	0	2	2	0	2	0	2	1	0	0	0	0	0	0	0	0	0	0	0
5	1	1	0	0	0	1	1	2	1	0	1	1	1	1	0	0	0	2	0	1	1	0	2	0	0	1	1	1	1	1	1	0	0	2	0	2	1	0	0	0	0	1	1	1	0	1	0	0	0
6	1	1	2	0	0	1	2	2	1	0	0	0	0	0	0	0	0	0	2	2	1	0	1	0	0	1	0	1	2	1	0	0	0	2	0	2	1	0	1	1	0	0	0	2	0	0	0	0	0
7	1	1	1	0	0	1	1	2	1	0	1	0	1	1	0	0	0	1	1	1	1	0	1	0	0	2	2	2	1	1	0	0	1	1	1	2	0	0	0	2	0	0	0	1	0	0	0	0	0
8	1	1	2	0	1	2	2	1	1	0	0	0	1	1	0	0	0	1	0	0	2	0	2	0	0	1	2	2	2	1	2	1	1	2	0	2	1	0	0	1	1	0	0	2	0	0	0	0	1
9	0	2	1	0	0	1	2	2	1	0	0	0	1	1	0	0	0	0	2	2	2	0	1	0	0	2	2	2	2	2	0	0	1	2	1	2	2	0	0	0	0	1	0	1	0	0	0	1	0
10	1	0	1	0	0	1	2	1	2	0	1	1	0	0	0	1	1	2	0	0	1	0	2	0	0	2	0	0	1	0	0	0	0	2	0	2	2	0	0	0	0	1	1	1	1	0	1	0	1
11	0	1	1	0	0	1	1	2	1	1	1	1	2	1	0	1	0	0	1	1	2	0	2	0	0	0	1	2	2	2	0	0	0	1	1	1	1	0	0	1	0	1	1	2	1	0	0	0	0
12	1	2	0	0	0	0	0	2	0	1	2	0	1	1	0	0	1	2	1	2	2	0	2	0	0	1	2	1	2	0	0	2	2	1	0	2	0	0	0	1	0	1	1	1	1	0	0	1	0
13	1	1	1	0	1	1	2	1	2	0	1	1	2	2	0	0	0	1	1	2	2	1	1	0	0	0	1	1	2	1	0	0	0	2	0	2	0	0	0	2	0	0	0	2	1	0	0	0	1
14	1	2	0	0	0	0	1	1	0	1	2	1	1	0	0	0	0	0	2	2	1	0	1	0	0	1	2	2	2	2	0	0	1	0	1	2	2	0	0	0	0	0	0	1	0	1	0	0	1
15	1	1	1	0	1	2	2	1	2	0	0	0	0	0	0	0	0	1	1	1	1	0	1	1	1	0	1	1	2	1	1	1	1	1	0	2	0	0	1	1	0	1	1	1	1	2	0	0	0
16	0	1	1	0	1	1	2	1	1	0	0	0	0	0	0	0	0	1	1	1	2	0	0	0	0	0	2	2	2	2	0	2	2	1	1	1	1	0	0	1	0	0	0	2	0	1	0	0	1
17	1	2	0	0	0	0	1	2	0	0	1	0	0	0	0	0	0	1	1	1	1	0	2	0	0	2	1	1	2	1	0	0	2	1	0	2	1	0	0	1	0	0	0	2	0	0	0	0	0
18	1	2	0	0	1	1	1	2	1	0	1	1	1	0	0	0	0	0	1	1	2	0	2	0	0	0	1	1	2	0	0	2	2	0	1	2	0	0	0	2	0	0	0	2	1	0	0	1	1
19	0	0	2	0	0	1	2	0	1	0	0	1	2	1	0	0	0	0	1	1	1	0	2	0	0	0	2	2	2	2	0	1	2	1	1	2	1	0	0	0	0	1	0	1	0	1	0	0	0
20	1	1	1	0	0	0	2	1	2	0	0	0	0	0	0	0	0	0	2	2	2	1	2	0	0	1	1	1	2	1	0	1	1	1	0	2	2	0	0	1	0	0	0	2	1	0	0	0	0
21	1	1	2	0	0	2	1	2	1	0	2	0	0	0	0	0	0	2	0	1	2	0	2	0	0	2	0	2	1	1	0	1	1	2	0	2	2	2	0	0	0	0	0	2	0	1	0	0	0
22	1	1	1	0	1	2	1	1	1	0	1	1	1	0	0	0	0	1	1	1	2	0	2	0	0	1	1	2	1	1	1	1	1	2	2	1	2	0	0	1	1	1	0	1	0	0	0	1	0
23	1	1	1	0	0	2	1	2	0	0	1	1	1	0	0	0	0	0	2	2	2	0	1	0	0	1	1	2	2	1	2	2	2	0	2	0	2	1	1	2	2	1	1	2	1	1	0	1	1
24	1	1	2	0	0	1	2	1	1	1	0	1	1	0	0	0	0	0	2	2	2	0	2	0	0	1	1	2	2	1	1	2	2	2	0	2	1	0	1	1	1	1	0	1	0	1	0	0	0
25	1	0	2	0	0	2	1	2	1	0	1	0	1	1	0	0	0	0	2	2	1	2	0	0	0	1	1	1	2	1	0	2	2	1	1	1	2	0	0	1	1	0	0	2	0	1	0	0	0
26	1	1	2	0	0	2	2	1	1	0	0	1	2	0	0	0	0	0	2	2	2	0	0	0	0	0	1	1	1	1	1	1	1	1	1	1	2	0	1	0	0	0	0	2	0	2	0	0	2
27	1	1	2	0	0	2	1	2	1	0	1	0	1	1	0	0	0	1	1	1	1	0	2	0	0	1	0	1	1	0	0	2	2	2	0	2	2	1	0	1	0	0	0	1	0	1	0	0	0
28	1	1	1	0	0	1	1	2	1	0	1	1	1	0	0	0	1	2	0	0	2	0	2	0	0	0	0	0	1	0	0	2	2	0	1	1	1	0	0	2	0	1	0	0	1	0	0	0	0
29	1	0	2	0	1	2	2	0	2	0	0	0	0	0	0	0	0	1	1	1	2	0	0	0	0	0	1	1	2	1	0	0	1	2	0	2	1	0	0	2	0	1	0	1	1	0	0	0	0
30	1	2	1	0	0	1	2	2	2	0	0	1	0	0	0	1	0	0	2	2	2	0	2	0	0	1	1	0	2	0	0	1	1	1	1	1	2	1	0	1	0	1	1	1	1	1	0	0	1
31	1	0	2	0	0	1	2	0	2	0	0	1	2	1	0	1	0	1	1	1	1	0	1	0	0	1	1	1	2	1	1	1	1	1	0	2	1	1	1	0	0	1	1	2	1	0	0	0	1
32	1	2	1	0	0	2	2	2	1	0	1	0	0	0	0	0	0	1	0	0	2	0	2	0	0	1	1	1	2	1	1	2	2	1	1	1	1	0	0	1	0	0	0	1	0	0	0	1	0
33	1	2	1	0	0	2	2	0	2	0	0	0	0	0	0	0	0	0	2	1	2	0	1	0	0	1	0	1	2	1	0	1	1	1	1	1	1	0	0	2	1	0	0	2	0	0	0	0	0
34	1	1	1	0	1	1	1	1	2	1	0	0	1	1	0	0	0	0	1	1	1	0	2	1	1	1	1	1	2	1	0	1	2	1	0	2	1	0	0	1	1	1	1	2	1	0	0	1	0
35	1	1	2	0	0	1	2	0	2	0	2	1	1	0	0	0	0	1	1	1	1	0	2	0	0	1	1	1	2	1	0	2	2	0	1	1	2	0	0	1	0	1	1	1	1	2	0	0	0
36	1	2	1	0	0	1	2	1	1	0	0	0	1	1	0	1	1	2	0	0	1	0	2	0	0	1	0	1	1	1	0	1	1	1	1	1	1	0	0	2	0	0	0	2	0	2	0	1	0
37	1	1	1	0	1	2	2	1	1	1	0	0	1	1	0	0	0	1	2	2	2	0	2	0	0	1	1	1	2	2	0	1	1	1	1	2	1	1	0	0	0	0	0	1	0	0	0	0	1
38	1	0	2	0	1	2	2	1	2	0	0	0	0	0	0	0	0	1	1	1	2	0	2	0	0	0	1	2	2	1	1	0	2	0	1	2	2	0	0	2	0	0	0	1	0	1	0	0	0
39	0	2	1	0	0	1	1	2	1	0	1	0	0	0	0	0	0	1	1	1	1	0	1	1	1	1	2	0	1	0	0	1	1	1	2	1	1	0	0	2	1	0	0	1	1	1	0	0	0
40	0	1	1	1	0	1	2	1	2	0	1	0	1	1	0	1	0	1	1	1	1	0	0	0	0	1	0	1	2	1	0	0	1	0	1	2	2	0	0	1	1	0	0	1	1	1	0	1	0
41	1	1	1	0	1	1	2	2	1	0	1	0	1	0	0	0	0	0	1	1	1	0	2	0	0	1	2	2	2	2	1	1	1	2	0	2	1	1	0	2	0	1	1	2	0	0	0	1	0
42	1	2	0	0	0	0	1	1	0	1	2	0	0	0	0	0	0	1	1	1	1	0	2	0	0	0	2	2	1	1	0	1	2	1	0	2	2	1	1	0	0	1	1	2	1	1	0	0	1
43	0	1	1	0	1	2	1	1	1	1	1	1	1	1	0	0	0	0	2	2	2	0	2	0	0	1	2	2	2	1	0	0	0	2	0	2	1	1	1	0	0	0	0	1	1	1	0	0	0
44	1	0	2	0	0	1	1	1	1	1	1	0	1	1	0	0	0	1	1	1	1	0	2	0	0	0	2	2	2	2	0	0	0	2	0	1	1	0	0	1	0	1	1	1	1	2	0	1	0
45	0	1	2	0	0	2	2	1	1	0	1	0	1	1	0	0	0	1	1	1	2	0	1	0	0	0	2	2	2	2	1	1	1	2	0	2	1	0	0	1	0	0	0	2	1	0	0	0	0
46	1	1	1	0	0	1	2	1	2	0	0	0	0	0	0	0	0	0	1	1	1	0	1	0	0	1	2	2	2	2	0	1	1	1	2	1	1	0	0	2	0	0	0	0	0	1	0	0	0
47	1	2	1	0	0	1	1	1	1	0	1	1	1	0	0	0	0	2	0	0	0	0	2	0	0	1	2	2	2	1	2	1	2	1	1	1	1	0	0	1	0	0	0	2	1	0	0	0	0
48	1	0	2	0	1	2	1	1	1	0	1	0	2	0	1	1	1	2	1	2	2	0	1	0	0	1	2	2	2	1	2	1	1	1	1	1	1	1	1	0	0	0	0	2	0	2	0	0	0
49	1	1	1	0	0	1	2	2	1	0	0	1	2	2	0	0	0	0	2	2	2	0	0	1	1	1	2	2	2	0	1	2	2	1	0	2	2	0	0	0	0	0	0	0	0	1	0	0	0
50	0	2	1	0	0	1	2	1	1	0	1	2	2	1	0	0	0	1	2	2	2	0	1	0	0	1	1	2	2	1	1	1	1	1	1	1	1	0	0	0	0	1	1	2	1	0	0	0	0
51	0	0	1	0	0	1	1	2	0	0	1	0	2	2	0	1	0	0	2	2	2	0	2	0	0	0	1	2	1	1	0	1	2	1	1	1	0	0	1	1	0	0	0	0	0	1	0	0	1
52	1	1	1	0	0	0	2	2	0	0	1	0	1	0	0	0	0	0	2	2	2	0	2	0	0	1	0	0	2	1	0	2	2	1	0	2	0	0	0	2	1	0	1	1	1	0	0	0	0
53	1	1	2	0	0	1	2	1	1	0	0	0	0	0	0	0	1	2	1	1	1	1	2	0	0	1	2	2	2	1	2	0	1	1	1	2	1	0	0	1	0	0	0	1	0	1	0	0	1
54	1	0	2	0	0	2	2	1	1	0	0	0	1	1	0	0	1	2	1	2	2	0	1	0	0	1	1	1	2	1	0	1	1	0	1	2	1	0	0	1	0	1	1	2	1	1	0	0	0
55	0	1	2	0	1	1	1	2	1	0	1	1	2	1	1	1	0	1	1	1	0	0	1	0	0	0	1	2	2	1	1	0	0	2	0	2	1	0	0	1	1	0	0	2	0	0	0	0	0
56	0	0	2	0	0	1	2	1	1	0	0	0	1	1	0	0	0	0	2	2	2	1	2	0	0	2	1	1	2	1	0	1	1	1	0	2	2	1	0	0	0	0	0	0	0	0	0	0	0
57	1	2	0	0	0	0	1	2	0	0	0	0	0	0	0	0	0	1	1	1	2	2	0	0	0	1	2	2	2	1	1	2	2	0	1	1	0	0	0	2	0	0	0	1	0	0	0	0	0
58	1	0	2	0	1	2	2	2	1	0	0	0	0	0	0	0	0	0	2	2	2	0	2	0	0	0	1	2	2	2	0	1	1	0	0	1	1	0	0	1	0	1	0	1	0	0	0	0	0
59	1	2	1	0	0	0	1	1	1	0	1	1	2	2	0	0	0	0	1	1	1	0	2	0	0	2	2	2	2	2	0	1	1	1	0	2	2	0	1	0	0	0	0	1	0	2	0	0	0
60	1	1	2	0	0	1	2	1	2	0	0	0	2	2	0	0	0	1	1	1	1	0	2	0	0	2	2	2	2	2	0	1	2	2	1	2	2	1	0	1	0	0	0	1	1	1	0	0	1
61	0	0	2	0	1	1	2	2	2	0	0	1	1	0	0	0	0	2	0	0	0	0	2	0	0	2	1	1	2	0	1	1	1	1	1	1	1	1	0	1	0	0	1	1	1	0	0	0	0
62	1	2	0	0	0	1	2	1	1	0	0	1	1	0	0	0	0	0	1	2	2	0	2	0	0	1	2	2	1	1	0	1	1	1	0	2	2	0	0	1	0	0	0	2	0	1	0	0	0
63	1	0	2	0	1	2	2	2	1	0	0	0	0	0	0	0	0	1	1	0	1	0	2	0	0	2	2	2	2	2	0	1	2	2	0	2	1	0	0	2	0	0	0	1	0	0	0	0	0
64	1	1	1	1	0	2	1	2	1	0	0	0	0	0	0	0	0	0	2	2	2	0	2	0	0	0	2	2	2	2	0	1	1	2	0	2	0	0	0	2	0	1	1	2	1	1	0	0	0
65	1	1	1	0	0	0	1	2	1	0	1	0	1	1	0	0	0	2	0	0	2	1	1	0	0	1	2	2	2	2	0	1	2	1	1	2	2	0	0	1	0	0	0	1	1	1	0	0	0
66	1	0	2	0	1	1	0	2	1	0	0	0	0	0	0	0	0	0	1	2	2	0	1	1	1	1	1	1	2	1	0	2	2	2	1	1	1	1	1	2	1	0	0	1	0	1	0	0	0
67	1	2	1	0	0	1	1	1	2	0	1	0	1	1	0	0	0	2	0	0	1	0	2	0	0	0	2	2	2	2	0	0	1	2	0	2	1	0	0	0	0	1	1	2	1	1	0	0	0
68	1	0	2	0	0	2	1	0	2	0	0	1	2	2	0	0	0	1	1	1	1	0	2	0	0	1	2	1	2	1	0	2	2	1	1	1	1	0	0	2	0	0	0	1	0	0	0	0	0
69	1	2	0	0	0	1	2	2	0	0	1	1	2	2	0	0	0	0	2	1	2	0	2	0	0	1	2	2	1	1	1	1	2	1	2	1	1	0	0	0	0	2	2	2	0	1	0	0	0
70	1	0	1	0	0	1	2	2	2	0	0	1	1	0	0	0	0	1	1	1	1	0	2	0	0	1	0	1	1	0	1	1	1	1	1	1	2	1	0	0	0	0	0	1	1	0	0	0	1
71	1	2	1	0	0	2	1	2	1	0	1	0	0	0	0	0	0	1	1	1	2	0	1	1	1	1	0	2	1	1	0	1	2	0	2	1	1	0	1	1	0	0	0	2	0	0	1	0	0
72	0	0	2	0	2	2	2	2	2	0	0	0	0	0	0	0	0	0	2	2	2	0	2	0	0	0	2	2	2	2	0	1	1	1	0	2	2	0	0	1	1	1	0	0	1	0	0	0	0
73	1	0	2	0	1	1	1	0	2	0	0	1	1	0	1	1	0	0	2	2	2	0	2	0	0	1	0	1	2	1	0	1	1	2	0	2	1	1	1	2	1	1	0	1	0	1	0	0	0
74	0	1	1	0	0	1	2	2	1	0	0	0	1	1	0	0	0	0	1	1	1	0	1	0	0	0	1	1	2	1	1	2	1	2	0	2	2	1	1	0	0	1	1	2	1	0	0	0	0
75	0	1	2	0	1	1	2	1	2	0	0	0	1	1	0	0	0	1	0	0	0	0	2	0	0	0	2	2	2	2	0	1	2	1	1	2	0	0	0	2	0	0	0	2	2	0	0	0	0
76	1	1	1	0	0	1	2	2	1	0	0	0	0	0	0	0	0	1	1	0	1	0	2	0	0	0	0	2	1	1	0	1	2	1	0	2	2	1	0	0	0	0	0	2	1	0	0	0	0
77	1	2	2	0	0	1	2	1	2	0	0	0	0	0	0	0	0	0	2	2	2	0	2	0	0	0	2	2	2	1	2	1	1	0	2	1	2	0	0	0	1	1	1	1	1	0	1	0	0
78	1	2	1	1	0	1	2	1	1	0	0	0	0	0	0	0	0	2	0	0	0	0	2	0	0	2	2	2	2	2	0	2	2	0	1	1	2	1	0	1	0	0	0	1	0	1	0	0	0
79	1	0	2	0	0	2	2	1	2	0	0	2	2	1	0	0	0	2	0	0	0	1	2	0	0	1	2	2	2	1	1	1	1	1	0	2	1	0	0	2	0	1	1	1	0	0	0	1	0
80	0	2	0	0	0	1	1	2	1	0	1	0	0	0	0	0	1	2	1	1	1	0	2	0	0	1	1	2	1	1	1	0	0	2	0	2	2	1	0	1	0	0	0	2	0	0	0	0	0
81	0	0	2	0	0	1	2	2	1	0	0	1	0	0	0	1	0	1	1	1	1	1	2	0	0	1	2	2	2	2	0	2	2	1	0	2	1	0	0	2	0	0	0	1	0	0	0	0	0
82	1	2	1	0	0	0	1	2	0	0	1	0	1	1	0	0	0	2	0	0	0	0	2	0	0	1	2	2	2	2	0	0	1	2	0	2	1	0	0	1	0	0	0	2	0	1	0	1	0
83	1	2	1	0	0	0	2	2	1	0	0	0	0	0	0	0	1	2	1	1	1	0	0	0	0	1	1	1	2	1	0	1	1	2	0	2	1	0	0	0	0	1	1	1	1	1	0	1	0
84	1	0	2	0	0	1	2	1	1	0	0	0	1	1	0	0	0	1	1	1	1	0	2	0	0	1	1	1	2	1	0	0	2	0	1	2	2	0	0	1	1	1	0	1	0	1	0	0	0
85	1	1	2	0	1	2	1	2	1	0	1	0	1	1	0	1	0	0	2	2	2	0	2	0	0	2	1	1	1	0	0	1	1	2	0	2	1	0	0	1	0	0	0	1	0	0	0	0	0
86	1	0	1	0	0	0	2	1	2	0	0	0	1	1	0	0	0	0	2	2	2	0	2	0	0	0	1	1	1	1	0	1	1	1	1	1	2	1	1	1	1	0	0	2	0	0	0	0	1
87	0	1	1	0	0	0	2	0	1	0	0	0	1	1	0	0	0	0	1	2	2	0	2	0	0	2	2	2	2	2	0	1	1	1	1	2	2	0	0	1	0	0	0	2	0	1	0	0	0
88	1	1	1	0	0	0	2	2	2	0	1	0	0	0	0	0	0	0	2	2	2	0	1	0	0	1	1	1	2	2	0	1	1	0	2	0	2	0	0	0	0	0	0	1	0	0	0	0	0
89	1	1	2	0	0	1	1	2	2	0	1	0	0	0	0	0	0	2	0	0	1	0	1	0	0	2	1	1	2	1	0	1	1	1	1	1	2	0	0	0	0	0	0	2	2	0	0	0	1
90	1	0	2	0	1	2	2	0	2	0	2	0	0	0	0	0	0	1	1	1	2	0	2	0	0	1	1	2	1	0	1	0	0	2	0	2	1	0	0	1	0	0	0	1	0	0	0	0	1
91	1	2	1	0	0	1	2	0	2	0	0	0	1	0	0	1	0	1	1	1	1	0	2	0	0	1	0	1	1	1	0	2	2	1	1	1	1	0	0	0	0	0	0	2	0	0	0	0	0
92	1	0	2	0	2	2	1	2	1	0	1	1	1	0	0	0	0	0	2	1	2	0	2	0	0	1	2	2	2	2	0	0	1	2	0	2	0	1	0	1	0	1	0	1	1	0	0	0	0
93	1	1	1	0	1	2	2	2	2	0	0	1	2	1	0	0	0	0	2	2	2	0	2	0	0	1	0	2	1	1	1	1	1	1	1	1	1	0	0	2	1	0	0	2	0	1	0	0	0
94	1	0	2	0	0	2	1	2	1	0	1	1	0	0	0	0	0	0	2	1	2	0	2	0	0	1	1	1	2	0	1	1	1	2	0	2	0	0	0	1	1	1	1	2	1	0	0	0	0
95	0	1	1	1	1	2	1	1	1	0	1	0	0	0	0	0	0	0	2	2	2	0	1	1	1	0	1	2	2	2	0	0	0	1	1	1	1	0	0	1	0	1	1	2	1	0	0	0	1
96	1	2	0	0	0	1	1	1	2	0	0	1	1	1	0	1	0	0	2	2	2	0	2	0	0	1	2	2	2	1	2	2	2	0	2	0	2	0	0	1	0	0	0	2	0	1	0	0	0
97	1	1	1	0	0	0	2	2	1	0	0	1	0	0	0	1	0	1	1	1	2	0	1	0	0	1	2	2	2	1	1	1	1	2	0	2	2	0	0	1	0	0	0	2	0	0	0	0	0
98	1	1	2	0	1	1	1	1	1	0	1	0	0	0	0	0	0	0	1	1	2	0	2	0	0	0	2	2	2	2	0	1	1	0	2	2	1	1	0	1	0	0	0	1	1	1	0	0	0
99	0	1	1	0	0	1	2	2	2	1	1	1	1	0	0	0	0	1	1	1	1	0	2	0	0	0	2	2	2	1	0	0	0	1	2	2	1	0	0	0	0	0	0	2	1	0	1	0	0
100	1	1	1	0	0	1	2	2	1	0	0	1	1	0	0	0	0	2	0	0	2	0	1	1	1	0	1	1	1	1	0	0	0	2	0	2	0	0	0	1	0	1	1	2	1	0	0	0	0
101	1	2	1	0	0	1	2	2	1	0	0	0	1	1	0	1	0	0	1	2	2	0	2	0	0	0	1	1	2	2	0	1	2	1	0	2	1	0	0	2	0	0	0	2	0	0	0	1	0
102	0	1	1	0	0	1	2	1	1	0	1	0	1	1	0	0	0	1	1	1	2	0	1	1	1	1	1	2	2	1	1	2	2	1	0	2	1	0	0	1	0	0	0	2	1	0	0	1	0
103	1	2	0	0	0	1	2	1	2	0	1	1	1	0	0	0	0	0	2	2	2	0	2	0	0	1	2	2	2	1	0	0	0	2	1	1	1	1	0	1	0	0	0	2	0	0	0	0	0
104	1	0	2	0	1	2	0	2	0	0	1	1	2	2	0	0	0	1	1	1	2	0	2	0	0	1	0	1	1	0	0	2	2	1	0	2	0	0	0	2	0	1	1	2	1	0	0	1	0
105	1	2	0	0	0	0	2	0	2	0	0	2	2	0	1	1	0	2	0	1	1	0	2	0	0	1	2	2	2	2	0	1	2	1	1	2	1	1	1	0	0	0	0	1	0	0	0	0	0
106	1	1	1	0	0	1	2	0	2	0	0	0	1	1	0	0	0	2	0	0	0	0	1	0	0	0	1	1	2	1	0	2	2	0	1	1	0	0	0	2	0	1	1	1	1	2	0	0	2
107	1	0	2	0	2	2	0	1	1	1	1	0	1	1	0	0	0	0	1	2	2	0	2	0	0	0	0	1	1	1	0	0	1	1	1	2	2	1	0	0	0	1	1	1	1	1	0	1	0
108	1	1	1	0	0	1	2	1	2	0	0	0	1	1	0	0	0	2	0	0	1	0	2	0	0	0	1	2	1	1	1	2	2	0	1	1	0	0	0	2	0	0	0	1	0	1	0	0	0
109	1	1	2	0	0	1	2	2	1	1	1	1	1	1	0	0	0	0	2	2	2	1	2	0	0	1	1	1	2	1	0	1	2	1	2	1	2	1	0	1	0	0	0	2	0	1	0	0	0
110	0	0	2	0	1	2	2	0	2	0	0	1	0	0	0	1	0	1	2	1	2	0	1	0	0	0	1	1	2	1	0	2	1	2	0	2	0	0	0	2	0	0	0	1	0	2	0	0	1
111	1	1	1	0	0	2	2	0	2	0	0	0	0	0	0	0	0	0	2	2	2	0	2	0	0	0	1	1	2	1	0	1	0	0	1	1	0	0	0	2	0	0	0	2	1	0	0	0	0
112	1	1	1	0	0	1	1	2	0	0	1	0	0	0	0	0	0	1	1	1	2	0	2	0	0	0	2	2	2	2	2	2	2	0	1	1	1	0	0	1	0	1	1	2	1	1	0	0	0
113	1	1	2	0	0	0	1	1	1	0	0	0	0	0	0	0	0	1	1	1	1	0	2	0	0	1	1	2	2	2	0	0	1	1	0	2	2	0	0	1	0	1	1	2	1	0	0	0	0
114	1	1	1	0	0	1	1	1	1	0	1	1	1	1	0	1	0	0	2	2	2	0	2	0	0	2	2	2	2	1	0	1	1	2	1	2	1	0	0	1	0	1	1	2	1	1	0	0	0
115	1	2	0	0	0	0	1	2	1	0	0	0	0	0	0	0	1	0	2	1	2	0	1	1	1	1	1	1	1	1	0	1	1	1	1	1	1	0	0	1	0	0	0	1	1	0	0	0	0
116	1	2	0	0	0	0	2	2	2	0	0	0	2	2	0	0	0	0	2	2	2	0	2	0	0	1	2	2	2	2	0	1	1	1	1	2	1	1	0	1	0	1	1	1	1	1	0	0	0
117	1	1	1	0	0	0	2	1	2	0	1	1	2	1	0	1	0	0	2	2	2	0	2	0	0	1	1	2	1	0	1	1	1	1	1	2	0	0	0	2	0	0	0	1	0	1	0	0	0
118	1	1	1	0	0	1	1	1	1	1	2	0	1	0	0	1	0	0	2	1	2	0	2	0	0	1	1	2	1	1	0	1	1	0	1	1	0	0	0	2	0	1	1	2	1	0	0	1	0
119	1	1	1	0	0	0	2	1	1	0	0	0	0	0	0	0	0	2	1	1	2	0	2	0	0	0	2	2	2	2	0	2	2	0	1	1	1	0	1	1	1	1	1	2	1	1	0	0	0
120	1	2	0	0	0	1	2	2	1	0	0	1	0	0	0	1	0	0	2	2	2	0	2	0	0	0	1	1	2	1	0	2	2	0	1	1	1	0	0	2	0	0	0	2	1	2	0	1	0
121	1	0	1	0	0	1	2	0	2	0	0	1	1	0	0	0	0	0	2	2	2	0	2	0	0	0	2	2	2	1	2	1	1	1	0	2	1	0	0	0	0	0	0	2	1	1	0	0	0
122	1	0	1	0	0	1	1	0	2	0	0	0	0	0	0	0	0	1	1	1	1	0	2	0	0	0	2	1	2	1	0	2	2	0	1	1	1	0	0	2	0	1	0	1	1	0	0	0	1
123	1	1	2	0	1	1	1	1	2	0	0	0	0	0	0	0	0	1	1	1	1	0	2	0	0	1	1	1	2	0	0	0	2	0	2	2	1	0	0	2	0	0	0	0	0	0	0	0	1
124	0	2	2	0	0	1	2	2	1	0	0	1	2	1	1	1	0	0	1	1	2	0	2	0	0	2	1	1	2	0	0	1	1	2	0	2	1	0	0	1	0	1	0	0	2	0	0	1	0
125	1	2	2	0	0	1	0	2	0	0	2	0	2	1	0	0	0	0	2	2	2	0	1	0	0	0	1	1	2	0	0	0	0	1	2	2	1	0	0	2	0	0	0	2	1	0	0	0	0
126	1	0	2	0	2	2	1	1	1	0	0	0	0	0	0	0	0	2	0	0	0	0	1	1	1	0	1	2	2	1	0	2	2	1	1	1	2	1	0	0	0	1	0	1	0	0	0	0	0
127	1	0	2	0	0	2	1	2	0	0	2	0	0	0	0	0	0	0	2	2	2	0	2	0	0	1	2	2	2	1	1	2	2	1	0	2	2	0	0	0	0	0	0	2	1	0	0	0	0
128	1	2	0	0	0	0	2	1	1	0	0	0	1	1	0	0	0	1	1	1	2	0	2	0	0	0	1	1	1	1	1	1	2	2	0	2	1	1	0	0	0	0	0	0	0	1	0	1	0
129	0	1	2	0	0	2	2	1	2	0	0	0	1	1	0	0	0	1	0	0	0	0	2	0	0	0	1	1	2	1	0	1	1	1	0	2	1	0	0	1	0	0	0	2	0	1	0	1	0
130	0	2	0	0	0	0	2	1	2	0	0	0	0	0	0	0	0	0	2	2	2	0	1	0	0	1	0	0	1	0	0	0	0	2	0	2	0	0	0	1	0	0	0	0	0	1	0	0	0
131	1	2	0	0	0	0	2	2	1	0	0	0	0	0	0	0	0	1	1	1	2	0	2	0	0	0	2	2	2	2	1	2	2	1	1	1	1	0	0	2	1	0	0	1	0	0	0	0	1
132	1	1	2	0	0	2	2	1	2	0	0	0	0	0	0	0	0	0	1	1	1	0	1	1	1	1	1	1	2	1	1	1	2	0	1	2	0	0	0	1	0	0	0	2	0	0	1	0	0
133	1	1	2	0	0	2	1	2	1	0	1	1	0	0	0	1	0	2	1	1	1	0	2	0	0	1	1	1	1	1	0	1	1	2	0	2	0	0	0	2	0	0	0	1	1	1	0	0	1
134	1	1	1	0	1	1	1	2	0	0	1	1	1	0	0	0	0	1	1	1	1	0	2	0	0	1	1	2	2	1	1	0	0	2	0	2	1	0	1	1	0	0	0	2	0	1	0	2	0
135	0	1	1	0	0	1	2	2	0	0	0	0	1	1	0	0	0	0	2	2	2	2	0	0	0	1	2	2	2	1	2	0	0	1	0	2	2	0	0	0	0	0	0	2	0	0	0	0	0
136	1	0	2	0	2	2	1	2	0	0	1	0	0	0	0	0	0	1	1	1	2	1	2	0	0	0	2	2	2	2	0	0	2	0	2	2	1	1	0	1	0	0	0	2	0	1	0	0	0
137	1	2	1	0	0	1	2	0	2	0	1	1	2	1	1	1	0	2	0	1	2	0	2	0	0	1	1	2	2	1	1	1	1	0	1	1	2	0	0	1	0	0	0	2	1	0	0	0	0
138	1	1	1	0	0	1	1	2	0	0	2	0	0	0	0	0	0	1	1	1	1	0	2	0	0	1	1	2	2	1	0	1	1	0	2	2	1	0	0	1	0	0	0	2	0	1	0	0	0
139	1	1	1	0	0	2	2	2	1	0	1	0	1	1	0	0	0	0	2	2	2	0	1	0	0	1	2	2	2	2	1	1	1	1	1	1	0	0	0	2	0	0	0	2	1	0	0	0	2
140	1	1	2	0	0	2	1	1	1	0	1	1	2	1	0	0	0	0	2	2	2	0	2	0	0	0	1	1	1	1	1	1	1	1	1	1	2	2	0	0	0	0	0	2	0	0	0	1	0
141	1	1	1	0	0	1	1	1	1	1	1	0	1	1	0	0	0	0	2	2	2	0	2	0	0	1	1	1	2	1	1	1	1	2	0	2	2	0	0	1	0	1	0	0	2	0	0	0	1
142	1	0	2	0	1	1	2	2	1	0	0	0	0	0	0	0	0	0	2	2	2	0	2	0	0	2	2	2	2	2	1	0	0	2	0	2	1	1	1	2	1	2	1	2	1	0	0	0	0
143	1	0	2	0	1	1	1	1	2	0	0	0	1	1	0	0	0	1	0	0	0	0	2	0	0	0	1	2	2	2	0	1	2	1	1	1	1	0	0	2	0	2	2	2	1	1	0	0	0
144	1	1	1	0	0	1	2	2	2	0	0	0	1	1	0	0	0	0	1	1	1	0	2	0	0	2	0	2	2	0	1	2	2	2	0	2	1	0	1	0	0	0	0	2	1	0	1	0	0
145	1	1	1	0	0	1	2	0	2	0	0	0	0	0	0	0	0	2	0	0	0	0	2	0	0	0	1	2	2	2	0	1	1	0	1	1	1	0	0	1	0	1	1	2	1	0	0	0	0
146	1	1	2	0	0	1	1	2	0	0	1	0	0	0	0	0	0	2	1	1	2	0	2	0	0	0	2	2	2	1	0	0	0	1	0	2	1	0	0	1	0	0	0	1	1	0	0	0	0
147	1	2	0	0	0	1	2	1	2	0	1	0	2	2	0	1	0	1	1	1	1	1	2	0	0	0	0	1	1	0	0	2	2	2	0	2	1	0	0	2	0	2	2	2	1	1	0	2	0
148	1	0	2	0	1	2	2	1	2	0	0	0	0	0	0	0	1	1	2	2	2	0	2	0	0	1	1	2	2	1	0	1	1	1	0	2	2	1	0	1	0	0	0	2	0	1	0	0	1
149	1	2	0	0	0	0	2	0	2	0	0	0	0	0	0	0	0	2	0	1	2	0	2	0	0	1	2	2	2	0	0	1	1	1	1	1	1	0	0	2	0	0	0	2	0	1	0	0	0
150	1	1	2	0	0	2	1	1	1	1	1	0	0	0	0	0	0	0	2	2	2	0	0	0	0	0	1	1	2	0	0	0	1	1	0	2	0	0	0	1	0	0	0	1	0	1	0	0	0
151	1	0	1	0	0	1	0	2	1	0	0	1	2	1	0	1	0	1	2	1	2	0	2	0	0	1	1	2	1	1	1	0	0	2	0	2	1	0	0	0	0	1	0	1	1	2	0	0	1
152	1	1	1	0	0	0	1	2	0	0	0	0	0	0	0	0	0	1	1	1	1	0	1	0	0	1	1	2	2	2	0	1	1	0	2	0	1	0	0	1	0	0	0	1	0	1	0	1	0
153	1	1	1	0	1	2	1	1	1	1	1	0	1	1	0	1	0	1	2	2	2	0	2	0	0	0	1	2	2	1	1	2	2	1	1	1	1	1	0	0	0	0	0	2	1	2	0	0	0
154	1	2	1	0	0	1	1	2	1	0	1	1	1	0	1	1	1	1	1	1	2	0	2	0	0	1	1	2	1	1	0	1	1	2	1	2	2	2	0	0	0	0	0	0	0	1	0	0	0
155	1	1	1	0	0	1	1	1	1	0	1	0	0	0	0	0	0	2	0	0	0	0	2	0	0	1	1	2	2	1	2	1	1	0	2	1	1	1	0	1	0	0	0	0	0	1	0	1	0
156	0	1	1	0	0	1	2	1	2	0	0	0	0	0	0	0	0	0	2	2	2	0	2	0	0	1	2	2	2	2	0	0	1	1	1	2	0	0	0	1	0	0	0	2	0	0	0	0	0
157	1	1	1	0	0	0	1	1	1	0	0	2	2	1	0	0	1	0	2	1	2	0	1	0	0	0	2	2	2	2	0	0	1	2	0	2	2	0	0	2	1	0	0	1	1	1	0	0	0
158	0	0	2	0	2	2	2	2	2	0	0	1	1	0	0	0	0	0	2	2	2	0	1	1	1	0	1	1	1	1	0	1	1	1	0	2	2	0	1	0	0	1	0	1	1	0	0	0	0
159	1	1	1	0	0	0	2	1	1	0	1	0	0	0	0	0	0	1	1	0	1	1	2	0	0	1	1	2	1	0	1	2	2	0	2	0	0	0	0	2	0	1	0	1	2	1	0	0	0
160	1	0	2	0	1	2	2	0	2	0	0	1	1	0	0	0	0	1	2	1	2	0	2	0	0	1	1	0	1	0	0	1	1	2	0	2	1	0	0	2	0	0	0	2	1	0	0	0	0
161	1	2	0	0	0	1	2	0	2	0	0	1	2	1	0	0	0	0	2	1	2	0	2	0	0	0	1	1	2	0	0	1	1	0	1	1	0	0	0	2	0	0	0	1	0	0	0	0	0
162	1	1	1	0	1	2	2	0	2	0	0	1	1	1	0	0	1	2	1	2	2	0	1	0	0	1	1	1	2	1	0	0	2	0	2	2	0	0	0	2	0	0	0	2	0	1	0	0	1
163	1	0	2	0	1	2	1	1	1	0	0	1	1	1	0	0	0	1	1	1	1	0	1	0	0	1	0	1	1	1	0	2	2	0	1	1	1	0	0	0	0	0	0	0	1	1	0	0	0
164	0	1	2	0	0	2	1	2	1	0	1	1	1	1	0	0	0	0	2	1	2	0	2	0	0	0	1	1	2	2	0	1	1	1	1	1	1	0	0	1	0	2	2	2	1	1	0	0	0
165	1	0	2	0	0	1	1	1	1	1	1	0	0	0	0	0	0	0	1	2	2	0	2	0	0	1	2	2	2	2	0	0	1	1	1	2	2	0	0	0	0	1	0	1	0	0	0	0	0
166	1	2	1	0	0	0	1	1	1	0	1	0	0	0	0	0	0	2	1	1	2	0	2	0	0	2	1	2	1	1	0	1	2	2	1	2	1	0	0	2	1	0	0	2	0	1	0	1	1
167	0	1	1	0	0	1	2	2	1	0	1	0	0	0	0	0	0	1	1	1	1	0	1	0	0	1	1	1	2	1	0	1	1	1	1	1	2	0	0	1	0	0	0	2	0	0	0	0	0
168	1	0	1	0	0	1	2	1	2	0	0	1	2	1	0	0	0	1	1	1	1	0	2	0	0	1	1	2	2	1	0	1	2	1	1	2	2	1	1	0	0	2	2	2	1	1	0	0	1
169	1	1	1	0	0	1	1	1	1	1	1	0	1	1	0	0	0	2	0	1	2	0	1	1	1	0	2	2	2	0	1	1	1	1	1	1	2	0	0	0	0	0	0	2	1	0	0	0	0
170	1	1	1	0	0	0	0	2	1	0	0	0	0	0	0	0	0	1	1	0	2	0	2	0	0	1	2	2	2	2	0	1	1	1	0	2	1	0	0	2	0	0	0	2	1	0	0	0	1
171	1	1	2	0	0	1	2	1	1	0	1	1	2	1	0	0	0	0	1	1	2	0	1	1	1	1	2	2	2	2	1	1	1	1	1	1	1	0	0	2	0	0	0	1	0	0	0	0	0
172	1	1	1	0	0	1	1	2	1	0	1	0	1	2	0	0	0	1	1	1	0	0	1	1	1	2	0	2	0	0	0	2	2	0	2	0	1	0	0	0	0	1	1	1	1	1	0	0	1
173	1	0	2	0	1	2	2	0	2	0	0	0	1	1	0	0	0	0	2	2	1	0	2	0	0	1	1	2	2	2	1	2	2	1	1	2	1	0	0	1	0	0	0	2	0	0	0	0	1
174	0	0	2	0	0	1	2	2	2	1	1	0	0	0	0	0	0	1	1	1	1	0	2	0	0	0	2	2	2	2	1	0	0	2	0	2	1	0	0	2	0	0	0	2	0	1	0	1	1
175	0	1	1	0	0	1	2	2	2	0	0	1	0	0	0	1	0	1	1	1	2	0	1	0	0	0	1	0	2	0	0	1	2	1	1	2	2	0	0	1	0	0	0	1	0	1	0	0	0
176	1	1	1	0	0	0	2	1	1	0	0	0	1	0	1	1	0	0	2	2	2	0	1	0	0	1	2	2	2	2	1	1	2	1	2	2	0	0	0	2	0	0	0	2	1	0	0	0	0
177	1	1	2	0	0	2	2	2	1	0	1	2	2	0	0	0	0	1	1	1	2	0	1	1	1	1	1	1	2	1	1	1	1	2	0	2	1	0	0	0	0	0	0	2	1	1	0	0	1
178	1	0	2	0	1	2	1	1	1	1	1	0	0	0	0	0	0	0	2	1	2	0	2	0	0	1	1	1	2	1	1	0	0	2	0	2	2	1	0	1	0	0	0	1	1	1	0	0	0
179	1	2	1	0	0	0	2	2	1	0	1	0	2	2	0	0	0	2	0	1	2	0	2	0	0	0	2	2	2	2	2	2	2	1	1	1	2	1	1	1	1	1	1	2	1	1	0	0	0
180	1	1	0	0	0	0	2	1	2	0	0	1	1	1	0	0	1	2	1	1	1	0	0	0	0	1	2	2	2	1	2	0	1	2	1	2	2	0	0	0	0	1	1	2	1	1	0	0	0
181	1	2	1	0	0	1	1	1	2	1	0	0	1	1	0	0	0	0	1	1	1	0	2	0	0	0	1	2	2	1	1	2	2	2	0	2	2	2	0	0	0	0	0	1	0	0	0	0	0
182	0	1	1	0	1	1	2	1	1	0	0	0	1	0	1	1	0	1	1	1	1	0	2	0	0	1	1	2	1	1	0	1	1	2	1	2	1	1	0	1	0	0	0	2	0	0	0	0	0
183	1	0	2	0	1	1	0	2	0	0	2	0	0	0	0	0	0	2	0	0	1	0	2	0	0	0	2	2	2	1	1	0	0	2	0	2	2	1	1	1	1	0	0	1	1	0	1	0	0
184	0	2	1	0	0	2	2	0	2	0	0	0	0	0	0	0	0	1	2	2	2	1	2	0	0	1	2	2	2	2	1	2	2	0	2	0	1	1	1	2	1	0	0	2	0	0	0	0	2
185	1	2	1	0	0	0	1	2	0	0	0	0	1	1	0	0	0	1	2	1	2	0	1	1	1	1	2	2	2	1	0	1	1	2	0	2	0	1	0	1	0	1	0	1	1	0	0	0	0
186	1	0	1	0	0	0	2	2	1	0	1	0	2	2	0	0	0	1	2	2	2	0	2	0	0	1	2	2	2	2	1	2	2	0	1	1	2	0	0	0	0	0	0	2	0	0	1	0	0
187	0	1	1	0	0	2	2	1	2	0	0	0	0	0	0	0	0	1	2	1	2	0	1	0	0	1	1	1	2	1	0	2	2	1	1	1	1	0	0	1	0	0	0	0	0	1	0	0	0
188	1	1	1	0	0	2	2	1	2	0	0	1	1	1	0	0	0	1	0	0	0	0	2	0	0	1	1	1	1	1	1	0	0	2	0	2	0	0	1	1	0	1	1	2	1	0	0	1	0
189	1	2	1	0	0	1	2	1	2	0	0	0	0	0	0	0	0	0	2	1	2	0	1	1	1	1	1	2	2	1	0	0	1	2	0	2	2	0	0	1	0	0	0	2	0	0	0	0	0
190	1	2	1	0	0	1	2	2	2	0	0	0	1	0	0	0	1	1	2	2	1	0	1	1	1	1	1	2	1	1	0	0	1	2	1	2	2	0	1	0	0	0	0	2	1	0	0	0	0
191	1	1	1	0	1	2	2	1	2	0	0	0	1	1	0	0	0	0	2	1	2	0	1	1	1	1	2	2	2	2	0	1	1	2	0	2	0	0	0	1	0	1	1	1	1	2	0	0	0
192	0	1	1	0	1	1	1	2	1	0	0	0	1	1	0	0	0	0	1	2	2	0	2	0	0	2	2	2	2	2	0	1	1	2	0	2	2	0	0	1	1	0	0	0	0	0	0	1	0
193	1	1	2	0	0	1	2	2	0	0	0	1	1	0	0	0	0	0	2	2	2	0	2	0	0	0	1	1	2	2	1	0	0	1	0	2	1	0	0	1	0	0	0	1	0	1	0	0	0
194	1	1	1	0	1	1	1	1	1	0	1	0	1	0	0	1	0	2	0	0	0	1	2	0	0	2	1	2	2	1	0	2	2	1	1	1	1	0	1	1	0	1	1	1	1	2	0	0	0
195	0	1	1	0	1	1	2	2	1	0	0	1	1	1	0	0	0	1	1	1	1	0	2	0	0	1	2	2	2	2	2	1	1	1	1	1	1	1	1	0	0	1	1	1	1	1	0	0	0
196	1	0	2	0	0	2	2	0	2	0	0	0	1	1	0	0	1	0	2	1	2	0	0	0	0	0	0	2	1	0	0	0	1	2	1	2	1	0	0	0	0	0	0	0	0	0	0	0	0
197	1	1	2	0	0	2	1	1	1	1	1	0	1	1	0	0	0	1	0	0	2	0	1	1	1	1	1	1	2	1	0	1	2	2	0	2	1	0	0	0	0	1	1	2	1	0	0	0	0
198	1	2	0	0	0	0	1	2	0	0	1	0	0	0	0	0	0	1	1	1	1	0	1	0	0	1	0	1	1	0	0	2	2	2	0	2	1	0	0	0	0	1	1	2	0	0	0	0	1
199	1	0	2	0	1	1	1	1	1	0	1	0	2	2	0	0	0	0	2	2	2	0	1	0	0	1	1	1	2	0	0	1	1	1	0	2	1	0	1	1	0	1	1	2	2	0	0	0	0
200	1	1	2	0	0	2	2	0	2	0	0	0	1	1	0	0	0	0	2	2	2	0	1	0	0	1	0	1	1	0	0	1	1	1	1	0	2	0	0	2	1	0	0	2	0	0	0	0	1
201	1	2	0	0	0	0	2	1	2	0	0	0	0	0	0	0	0	1	1	1	1	0	2	0	0	0	1	2	1	1	0	0	2	2	0	2	1	0	0	1	0	0	0	2	2	0	0	0	0
202	1	0	2	0	1	2	2	2	0	0	1	0	2	0	1	1	0	0	2	2	2	0	2	0	0	2	1	2	2	2	0	0	0	1	0	2	1	0	0	0	0	1	1	2	1	0	0	1	0
203	1	0	2	0	0	1	2	2	2	1	1	1	2	2	0	0	0	1	1	1	2	0	2	0	0	2	1	1	1	1	1	1	1	1	1	1	1	0	0	2	0	1	1	1	1	2	0	0	0
204	1	2	0	0	0	0	1	1	1	0	0	1	2	0	0	0	1	2	1	1	1	0	2	0	0	2	1	1	2	1	0	2	2	1	0	2	0	0	0	2	1	0	0	2	0	1	0	0	0
205	1	0	2	0	2	2	2	1	2	0	0	0	0	0	0	0	0	0	2	2	2	0	1	0	0	0	2	2	1	1	1	1	1	1	1	1	2	1	0	0	0	1	1	1	1	0	0	0	0
206	1	0	2	0	2	2	1	1	1	1	1	0	1	0	1	1	0	0	2	2	2	0	2	0	0	2	2	2	2	1	2	1	1	1	0	2	1	0	0	1	1	0	0	2	0	2	0	0	0
207	1	0	2	0	1	1	1	1	2	1	0	0	1	1	0	0	0	2	0	0	0	0	2	0	0	2	2	2	2	1	1	0	1	2	0	2	1	0	0	0	0	0	0	1	0	0	0	0	0
208	1	1	0	0	0	1	1	2	1	0	1	0	0	0	0	0	0	1	1	0	0	0	2	0	0	1	0	2	2	0	1	1	1	1	1	1	2	0	0	0	0	0	0	1	1	1	0	2	0
209	1	0	2	0	1	2	2	2	2	0	0	1	1	1	0	0	0	1	1	1	1	0	1	1	1	1	2	2	2	2	1	1	1	0	1	1	1	0	0	0	0	1	1	2	1	1	0	0	1
210	1	1	2	0	0	2	1	2	1	0	0	0	0	0	0	0	0	0	2	2	2	0	1	1	1	2	2	2	2	2	1	0	1	1	1	2	1	0	0	1	0	0	0	2	0	2	1	0	0
211	0	0	2	0	1	2	1	2	2	0	1	1	2	1	0	0	0	1	1	1	1	0	2	0	0	1	2	2	1	0	1	2	2	1	1	2	1	0	0	1	0	0	0	1	0	2	0	0	1
212	1	0	2	0	1	2	2	2	0	0	0	0	1	0	1	1	0	0	2	2	2	0	2	0	0	2	2	1	2	1	1	1	1	1	0	2	1	0	0	2	1	1	1	1	1	2	0	0	0
213	1	2	0	0	0	0	1	0	2	0	0	1	1	1	0	0	0	0	2	2	2	0	2	0	0	1	2	2	2	2	1	1	1	1	1	1	0	1	0	1	0	0	0	1	0	1	0	0	0
214	1	1	1	0	0	1	2	2	2	0	0	0	0	0	0	0	0	1	1	1	1	2	0	0	0	1	1	2	1	1	0	0	0	0	1	1	1	0	0	2	0	1	1	2	1	0	0	0	0
215	1	2	0	0	0	1	2	0	2	0	0	2	2	0	0	0	0	0	2	1	2	0	2	0	0	1	2	1	2	1	1	1	1	0	1	1	0	0	0	1	0	0	0	2	0	1	0	0	1
216	0	1	1	0	0	1	2	2	1	0	0	0	0	0	0	0	0	1	1	1	1	1	2	0	0	1	2	2	2	1	0	2	2	0	1	1	2	0	0	1	1	0	0	2	0	0	0	0	0
217	1	1	1	0	0	0	1	2	1	0	1	0	0	0	0	0	0	1	1	1	2	0	1	0	0	1	1	1	2	1	1	1	2	1	0	2	2	1	0	0	0	1	0	0	0	0	0	0	0
218	0	1	1	0	0	1	1	2	1	0	1	1	2	1	0	0	0	2	0	1	1	0	2	0	0	1	1	1	1	0	0	0	1	1	1	2	1	0	0	1	0	2	2	2	1	1	0	0	1
219	1	1	2	0	1	1	1	1	0	1	1	0	1	0	0	0	0	1	2	1	2	0	2	0	0	0	2	2	2	1	1	1	1	0	1	1	1	1	0	1	0	0	0	0	1	1	0	0	0
220	0	1	2	0	1	2	2	2	0	0	0	0	1	0	1	1	0	1	1	1	1	0	1	0	0	1	2	2	2	2	0	2	2	2	0	2	2	1	1	0	0	1	1	2	2	0	0	0	0
221	1	0	2	0	1	2	2	0	2	0	0	0	0	0	0	0	0	2	0	0	0	0	2	0	0	2	2	2	2	2	0	1	1	1	1	2	0	0	0	2	0	1	1	2	0	1	0	0	1
222	1	2	0	0	0	0	1	1	1	0	1	0	0	0	0	0	0	1	1	1	2	0	1	1	1	0	2	2	2	2	0	1	1	1	1	1	1	0	0	1	1	0	0	1	1	0	0	0	1
223	1	1	1	0	0	1	2	1	1	0	0	0	1	1	0	0	0	0	2	2	2	0	2	0	0	1	0	1	1	0	0	2	2	0	1	1	1	1	0	1	0	0	0	0	0	0	1	0	1
224	1	0	2	0	0	2	2	2	2	0	1	0	1	1	0	0	0	0	2	1	2	0	2	0	0	1	1	2	1	1	0	1	2	2	0	2	0	0	0	2	0	0	0	2	1	0	0	0	1
225	1	0	2	0	1	2	2	2	2	0	0	0	0	0	0	0	0	1	1	0	0	0	1	0	0	1	0	2	1	1	1	1	2	2	0	2	0	0	0	1	0	0	0	1	0	1	0	0	0
226	1	2	2	0	0	1	2	2	1	0	0	0	1	1	0	0	1	2	0	0	1	0	1	1	1	0	1	1	2	1	0	2	2	1	0	2	1	1	1	2	1	0	0	2	0	0	0	1	0
227	1	0	2	0	0	1	2	2	2	0	0	0	1	1	0	0	0	1	1	1	1	0	1	1	1	2	2	2	2	2	0	1	1	0	1	1	0	0	0	1	0	2	2	2	0	1	0	0	0
228	1	2	0	0	0	0	1	2	0	0	1	0	0	0	0	0	0	2	0	0	0	0	2	0	0	0	1	1	2	1	0	0	2	2	0	2	2	0	0	1	0	0	0	1	1	0	0	0	0
229	1	1	1	0	1	2	2	2	2	0	0	1	1	0	0	0	0	0	1	2	2	0	1	0	0	1	2	2	2	2	0	1	1	1	2	1	1	0	0	1	0	1	0	1	0	1	0	0	1
230	1	1	1	1	0	1	2	1	2	0	0	2	2	0	0	0	0	2	0	0	0	0	1	1	1	0	0	1	2	0	1	1	1	2	0	2	2	0	0	1	1	0	1	2	1	0	0	0	0
231	1	2	0	0	0	0	2	0	2	0	0	0	0	0	0	0	0	0	2	2	2	0	2	0	0	1	0	1	1	0	0	1	2	0	2	1	1	0	0	1	0	0	0	1	0	0	0	0	0
232	1	1	1	0	0	1	0	2	0	1	2	0	2	2	0	0	0	0	2	2	2	0	2	0	0	0	1	2	2	2	0	1	1	2	0	2	1	0	0	2	0	0	0	1	0	1	0	0	0
233	1	2	0	0	0	1	1	2	1	0	2	1	2	1	1	1	0	2	1	2	2	0	1	0	0	1	1	0	2	0	0	1	1	1	1	1	2	0	0	1	0	1	1	1	1	1	0	0	0
234	0	0	2	0	0	2	2	1	2	0	0	1	1	0	0	0	0	2	0	0	0	0	2	0	0	2	0	0	1	0	0	1	1	1	0	2	2	0	0	1	1	1	1	2	1	1	0	0	0
235	1	1	1	0	0	1	1	1	2	0	0	1	1	0	0	0	1	2	0	0	1	0	2	0	0	2	1	1	2	0	0	2	2	0	1	1	1	0	0	1	0	0	0	1	0	1	1	0	0
236	1	0	2	0	0	1	2	2	1	0	0	0	0	0	0	0	0	0	2	1	2	0	2	0	0	1	2	2	1	1	1	2	2	1	2	1	2	0	0	0	0	1	0	1	1	2	0	0	1
237	1	1	1	0	0	1	2	1	2	0	0	0	0	0	0	0	0	1	1	1	2	0	1	0	0	2	2	2	2	1	1	1	1	1	1	1	1	1	0	1	0	0	0	2	0	1	0	0	0
238	1	0	2	0	1	1	2	0	2	0	0	0	1	1	0	0	0	0	2	2	2	0	2	0	0	1	2	2	2	2	0	2	2	1	1	1	1	0	0	2	0	1	0	1	0	1	0	0	1
239	1	1	1	0	0	1	1	1	1	0	1	1	1	1	0	0	0	1	1	1	1	1	1	0	0	0	2	2	2	2	0	1	1	1	0	2	2	0	0	0	0	1	1	2	1	1	0	1	0
240	1	1	1	1	0	2	2	2	1	0	0	2	1	1	0	1	0	1	1	1	2	0	2	0	0	1	1	2	0	0	0	2	2	0	1	1	1	0	0	1	0	0	0	1	0	1	0	0	1
241	0	0	2	0	1	2	1	2	1	0	0	2	1	1	0	1	0	1	0	0	0	0	2	0	0	1	2	2	2	2	0	1	1	0	1	1	1	0	0	0	0	0	0	1	0	1	0	0	0
242	1	2	1	0	0	0	1	2	1	0	0	0	0	0	0	0	0	1	1	1	2	1	2	0	0	0	1	1	2	0	1	1	1	2	1	2	1	0	0	1	0	0	0	1	0	1	0	0	2
243	1	1	2	0	0	0	1	2	1	1	1	0	0	0	0	0	0	1	1	1	1	0	2	0	0	2	2	2	2	2	1	1	1	2	0	2	0	0	0	2	0	0	0	2	0	0	0	0	0
244	1	0	2	0	0	2	2	2	2	0	0	0	1	1	0	0	0	0	2	2	2	0	2	0	0	0	1	1	2	1	0	2	2	0	1	1	1	0	0	0	0	0	0	0	0	1	0	1	0
245	1	1	1	0	0	1	1	2	0	0	1	0	0	0	0	0	0	1	1	1	2	0	2	0	0	1	1	1	1	1	1	1	1	1	1	1	2	0	1	1	0	1	1	1	1	0	0	1	1
246	1	0	2	0	1	2	2	1	1	0	1	0	1	0	0	0	0	0	1	2	2	0	1	0	0	0	1	1	2	0	0	1	1	1	1	2	0	0	0	2	0	0	0	2	0	2	0	1	0
247	1	1	2	0	1	2	2	2	1	0	1	0	1	1	0	0	0	0	1	1	1	0	1	0	0	1	2	2	2	2	0	0	0	2	0	2	1	1	0	0	0	1	1	2	0	0	0	0	2
248	1	0	2	0	1	1	1	1	2	0	0	0	1	0	1	1	0	0	2	2	2	1	0	1	1	0	2	0	1	0	0	0	1	1	0	2	2	0	0	0	0	1	1	1	1	2	0	0	1
249	1	1	2	0	0	2	1	1	1	1	2	1	1	1	0	0	0	1	1	1	1	0	2	0	0	0	1	1	2	1	0	1	2	1	1	1	2	0	0	0	0	0	0	1	0	0	0	0	0
250	1	0	2	0	0	2	1	2	1	0	1	0	0	0	0	0	0	1	2	2	2	0	2	0	0	0	2	2	2	1	2	2	2	0	1	1	1	0	0	2	0	1	1	2	1	1	0	1	0
251	1	1	1	0	1	2	0	2	0	0	1	0	0	0	0	0	0	1	1	1	2	1	2	0	0	0	0	2	1	1	1	0	1	2	0	2	2	0	0	1	1	0	0	0	0	0	1	0	0
252	1	0	2	0	0	1	2	1	2	0	0	0	1	1	0	0	0	1	1	1	2	0	2	0	0	1	1	2	2	1	0	2	2	0	0	2	0	0	0	2	0	1	1	1	1	0	0	1	1
253	1	2	1	0	0	0	1	1	1	0	1	0	0	0	0	0	0	0	2	2	2	0	2	0	0	0	0	1	2	0	0	0	0	2	0	2	1	0	0	1	0	1	1	1	1	2	0	0	0
254	1	1	1	0	1	2	2	2	1	0	0	0	0	0	0	0	0	0	2	2	2	0	2	0	0	1	1	1	2	1	0	0	0	2	0	2	1	0	0	0	0	0	0	0	0	1	0	2	0
255	1	0	2	0	1	2	1	1	1	0	1	0	1	1	0	0	0	1	1	1	1	0	2	0	0	1	0	2	1	1	0	1	2	0	2	1	1	0	0	1	0	0	0	1	0	1	0	0	1
256	1	0	2	0	0	1	1	1	1	1	2	0	2	1	1	1	0	0	2	2	2	0	1	0	0	1	0	1	2	0	0	2	2	1	2	1	1	0	0	0	0	0	0	2	0	0	0	0	0
257	1	0	2	0	0	2	1	2	1	0	1	0	0	0	0	0	0	0	1	2	2	0	1	1	1	1	0	1	1	1	0	1	2	0	2	1	1	0	0	0	0	0	0	2	1	2	0	1	0
258	1	0	2	0	2	2	1	2	1	0	1	0	1	1	0	0	0	0	1	2	2	0	2	0	0	0	1	1	2	1	0	1	2	2	0	2	2	0	0	0	0	0	0	1	0	1	0	0	2
259	1	2	0	0	0	0	2	2	2	1	1	0	2	1	0	0	0	0	2	2	2	0	2	0	0	0	2	2	2	2	0	2	2	0	2	1	1	1	0	1	0	0	0	2	0	1	0	0	0
260	0	1	1	0	1	2	1	1	1	0	0	1	2	1	1	1	0	0	2	2	2	0	1	0	0	1	1	1	2	2	1	0	0	1	0	2	1	0	0	2	0	0	0	1	1	0	0	0	0
261	1	1	1	1	1	2	1	0	2	0	0	0	1	1	0	0	0	1	1	1	2	0	1	1	1	1	2	2	2	2	2	0	0	2	0	2	1	0	0	1	0	0	1	1	1	0	0	0	0
262	1	1	1	0	0	1	2	0	2	0	0	0	0	0	0	0	0	1	1	1	0	0	2	0	0	0	2	2	2	1	2	1	2	1	1	2	1	0	0	0	0	0	0	1	1	1	0	0	1
263	1	1	1	1	0	2	1	2	1	0	0	0	0	0	0	0	0	0	2	1	2	0	2	0	0	1	1	2	2	1	1	2	2	0	0	2	1	0	1	1	0	0	0	1	0	0	0	1	0
264	1	1	2	0	0	1	1	2	1	0	1	0	2	2	0	0	0	1	1	1	1	0	1	1	1	1	2	1	2	0	0	1	2	1	1	2	1	0	0	2	0	1	0	1	0	1	0	0	0
265	1	0	2	0	0	2	1	1	1	0	1	0	0	0	0	0	0	0	2	2	2	0	2	0	0	1	2	2	2	2	1	1	1	1	0	2	1	0	0	0	0	0	0	1	1	1	0	0	1
266	1	1	1	0	0	0	1	2	1	0	1	2	2	1	0	0	0	2	0	0	0	0	2	0	0	0	1	1	2	1	0	1	1	1	1	1	1	0	0	1	0	0	0	2	1	0	0	0	0
267	0	0	2	0	1	2	1	1	1	0	1	1	0	0	0	1	0	0	1	2	2	0	2	0	0	1	2	2	1	1	0	1	1	1	1	1	2	0	1	0	0	0	0	1	0	0	0	0	0
268	0	1	2	0	0	1	2	1	2	0	0	0	1	1	0	0	1	2	1	1	1	0	0	1	1	1	2	2	2	2	0	1	2	1	1	2	1	1	0	0	0	0	1	2	1	0	0	1	0
269	1	1	2	0	0	2	2	1	2	0	0	0	0	0	0	0	0	0	2	1	2	0	2	0	0	2	2	2	2	1	0	2	2	2	0	2	1	0	0	2	0	1	1	2	1	1	0	0	2
270	1	1	1	0	1	1	2	0	1	0	0	1	2	1	0	0	0	0	2	2	2	1	2	0	0	0	1	1	2	1	0	1	1	2	1	2	1	0	1	1	0	0	0	1	0	1	0	0	0
271	1	2	0	0	0	1	1	2	0	0	1	2	2	0	0	0	0	1	1	1	2	0	0	0	0	0	2	2	2	1	1	2	2	0	0	2	1	0	1	1	1	1	0	0	0	0	0	0	0
272	1	1	1	0	0	1	1	1	1	0	1	0	1	1	0	1	0	1	1	1	1	0	2	0	0	1	1	2	2	1	1	1	1	1	0	2	1	1	0	2	0	1	1	1	1	1	0	0	0
273	0	0	2	0	1	1	1	1	2	1	0	0	0	0	0	0	0	2	1	2	2	0	2	0	0	1	1	1	2	0	1	1	2	2	0	2	0	0	0	2	0	0	0	2	0	1	0	0	0
274	1	1	1	0	0	1	2	2	2	0	1	0	1	1	0	0	0	1	1	1	2	0	2	0	0	1	2	2	2	2	0	2	2	0	2	0	2	1	0	1	0	0	0	2	1	0	0	0	0
275	1	1	2	0	0	2	1	2	0	0	1	0	1	2	0	0	1	1	2	2	1	0	1	0	0	1	1	0	2	0	0	1	1	1	0	2	1	0	0	1	0	0	0	2	1	0	0	0	0
276	0	1	1	1	1	2	1	1	0	1	1	0	1	1	0	0	0	1	0	0	2	0	2	0	0	1	2	2	2	2	0	1	2	0	1	2	2	1	0	1	0	0	0	1	0	1	0	0	1
277	0	1	1	0	0	1	2	2	1	0	0	0	1	1	0	0	1	0	2	1	2	0	1	1	1	1	2	2	2	1	1	2	1	2	0	2	1	1	0	1	0	0	0	2	0	1	0	0	0
278	1	1	0	0	0	0	2	0	2	0	0	0	2	2	0	0	0	1	1	1	1	0	1	1	1	1	2	2	2	2	2	0	0	2	0	2	1	0	0	1	0	0	0	2	0	1	0	0	0
279	1	1	2	0	0	0	2	2	2	0	1	0	2	1	1	1	0	1	2	1	2	1	2	0	0	2	1	1	1	1	1	0	0	2	0	1	2	0	0	1	1	1	1	2	1	0	0	1	1
280	0	1	1	0	0	0	1	1	0	1	2	0	0	0	0	0	0	2	0	0	0	0	2	0	0	1	1	2	2	2	0	1	1	1	1	1	2	1	1	1	1	0	0	0	0	1	0	0	1
281	1	1	1	0	0	1	2	2	1	0	0	0	0	0	0	0	1	2	1	1	1	1	1	0	0	1	1	1	2	1	0	1	1	1	0	2	2	1	0	0	0	1	1	1	1	0	0	0	0
282	1	2	0	0	0	1	2	2	1	0	0	1	1	1	0	0	0	1	1	1	2	0	1	0	0	1	2	2	2	1	2	2	2	2	0	2	2	0	0	1	1	1	1	2	1	1	0	0	1
283	1	1	0	0	0	1	2	1	2	0	0	1	1	0	0	0	0	1	2	2	2	0	1	0	0	1	2	2	2	2	0	1	2	2	0	2	1	1	0	1	0	1	1	2	1	0	0	0	0
284	1	1	2	0	0	1	1	1	1	0	0	0	0	0	0	0	0	0	2	1	2	2	0	0	0	1	1	2	2	2	0	1	1	0	1	1	0	0	0	2	0	1	0	1	0	1	0	0	1
285	1	2	0	0	0	0	2	2	2	0	1	0	0	0	0	0	0	2	1	2	2	0	2	0	0	1	0	2	0	0	0	2	2	0	0	2	2	0	0	0	0	0	0	2	0	1	0	1	0
286	1	1	2	0	0	2	2	2	1	0	0	0	0	0	0	0	0	0	1	1	1	0	1	1	1	2	2	2	2	2	0	1	1	1	0	2	1	1	0	1	0	0	0	2	0	0	0	0	0
287	1	2	0	0	0	0	2	2	1	0	1	1	1	0	0	0	0	0	2	2	2	0	2	0	0	2	1	1	2	1	1	2	2	0	1	1	1	0	0	1	0	0	0	1	0	1	0	0	0
288	1	1	2	0	0	1	1	2	1	0	2	1	1	0	0	0	0	0	2	2	2	0	2	0	0	0	1	1	1	1	1	1	2	1	1	1	2	1	0	1	0	1	1	2	0	0	0	0	0
289	1	0	2	0	0	1	2	1	2	0	0	0	1	1	0	0	0	2	1	2	2	0	2	0	0	0	1	1	1	1	0	0	0	1	2	2	1	0	0	1	0	0	0	2	0	1	0	0	0
290	1	0	2	0	0	2	2	2	2	0	1	0	1	1	0	0	0	1	1	1	2	1	2	0	0	0	1	1	1	1	1	1	1	2	1	2	0	0	0	2	0	1	1	2	0	1	0	0	0
291	1	0	2	0	0	1	2	2	2	0	1	1	2	2	0	0	0	1	1	1	1	0	2	0	0	1	0	2	0	0	0	2	2	0	1	1	0	0	0	2	0	0	0	0	0	1	0	1	0
292	1	1	2	0	0	2	2	2	1	0	1	0	1	1	0	0	0	0	2	2	2	0	2	0	0	1	1	1	2	2	1	0	0	1	1	1	1	0	0	2	0	0	0	1	1	1	0	0	0
293	1	2	0	0	0	1	2	1	2	0	0	1	0	0	0	1	0	1	1	1	1	0	2	0	0	1	1	1	2	1	1	0	0	1	0	2	0	0	0	1	0	1	1	2	1	1	0	1	0
294	1	0	2	0	0	2	2	2	1	0	1	0	1	1	0	0	0	1	1	1	2	0	2	0	0	0	2	2	2	2	0	1	1	2	0	2	2	0	0	0	1	0	0	2	0	1	0	0	0
295	1	1	2	0	1	1	1	2	0	0	1	0	0	0	0	0	0	0	2	2	2	0	2	0	0	0	2	2	2	2	0	0	1	2	0	2	1	0	1	0	0	0	0	0	2	2	0	0	1
296	1	1	1	0	0	2	2	2	0	0	0	0	1	1	0	0	0	2	0	0	0	0	2	0	0	1	2	2	2	1	1	2	2	2	0	2	0	0	0	2	0	0	0	0	2	2	0	0	0
297	1	2	1	0	0	2	2	2	1	0	1	1	1	0	0	0	0	0	2	2	2	0	2	0	0	1	1	1	2	1	0	1	1	1	1	1	1	1	0	1	0	0	0	1	0	0	0	1	0
298	1	1	1	0	0	2	2	2	2	0	1	0	0	0	0	0	0	1	1	1	2	0	1	0	0	0	0	2	1	1	0	0	0	2	0	2	1	0	0	0	0	0	0	2	0	1	0	0	0
299	1	2	0	0	0	0	2	0	2	0	0	0	0	0	0	0	0	1	1	1	2	0	2	0	0	0	1	1	2	1	0	0	0	0	1	1	0	0	0	1	0	0	0	2	0	1	0	0	0
300	1	0	2	0	1	2	2	1	2	0	0	2	2	0	0	0	0	2	1	1	2	0	2	0	0	2	1	1	2	1	0	2	2	0	1	1	1	0	0	1	0	0	0	2	0	1	0	0	0
301	1	2	0	0	0	0	1	2	0	0	1	0	1	1	0	0	0	2	0	0	0	1	1	0	0	1	0	0	2	1	0	1	2	1	1	1	1	0	0	2	1	0	0	1	0	0	1	0	0
302	0	1	1	1	0	2	1	1	2	0	0	0	0	0	0	0	0	1	1	1	0	0	2	0	0	1	1	1	2	1	0	1	1	1	1	2	0	0	0	1	0	0	0	2	1	0	0	0	0
303	1	2	0	0	0	0	2	1	2	0	0	1	2	1	0	1	1	1	1	2	2	0	2	0	0	0	2	1	2	1	0	1	1	1	1	1	1	1	0	1	0	0	0	1	0	0	0	2	0
304	1	1	2	0	1	2	2	1	2	0	0	0	0	0	0	0	1	2	0	0	1	0	1	1	1	1	2	2	2	2	1	1	1	0	2	1	1	0	0	2	0	0	0	2	1	0	0	1	0
305	1	2	1	0	0	2	2	1	1	0	0	1	1	0	0	0	1	1	1	1	1	0	2	0	0	1	2	2	2	2	0	1	2	1	2	1	1	1	0	1	0	1	1	2	1	0	0	0	0
306	1	1	0	0	0	1	2	1	2	0	0	1	0	0	0	1	0	0	2	2	1	0	1	1	1	0	2	2	2	1	1	1	1	1	1	1	2	0	0	1	0	1	0	1	0	1	0	0	0
307	0	1	1	0	1	2	2	1	2	0	1	0	1	0	0	0	0	0	1	1	1	0	2	0	0	1	2	2	2	1	2	1	1	2	0	2	1	0	0	1	0	1	1	2	1	0	0	0	0
308	1	0	1	0	0	1	2	1	1	0	0	0	0	0	0	0	0	1	1	1	1	0	1	1	1	1	2	2	2	2	0	0	0	1	0	2	1	0	0	1	0	1	1	1	1	1	0	1	0
309	1	1	1	0	1	2	2	0	2	0	1	0	1	1	0	1	0	0	2	1	2	0	2	0	0	0	2	2	2	2	0	1	1	1	0	2	2	1	0	1	0	1	1	2	1	2	0	0	0
310	1	2	1	0	0	2	2	0	2	0	1	0	1	1	0	0	0	1	1	1	2	0	1	0	0	2	2	2	2	2	1	0	2	1	0	2	2	0	0	0	1	1	0	0	1	0	0	0	0
311	1	2	1	0	0	2	1	0	2	0	0	2	2	0	0	0	0	2	1	1	1	0	2	0	0	0	1	1	2	1	0	1	1	1	0	2	1	0	0	0	0	0	0	0	0	1	0	0	0
312	1	2	0	0	0	0	1	2	0	0	1	1	1	0	0	0	0	0	2	2	1	0	2	0	0	0	1	2	2	1	1	2	2	1	1	1	2	0	0	1	1	1	1	2	0	1	0	0	0
313	1	1	1	0	0	0	2	0	2	0	0	1	2	1	0	0	0	1	1	1	1	0	1	1	1	0	2	2	2	2	1	2	2	1	0	2	0	0	0	2	1	0	0	0	0	0	0	0	0
314	1	2	1	0	0	0	2	1	2	0	0	0	0	0	0	0	0	2	0	1	2	0	2	0	0	1	1	2	1	1	0	0	0	2	0	2	1	1	1	0	0	1	0	1	0	1	0	1	0
315	1	2	0	0	0	0	1	2	1	0	1	0	1	1	0	0	1	2	1	1	1	0	2	0	0	0	2	2	2	2	0	1	0	2	0	2	2	0	0	2	1	0	0	2	0	0	1	0	0
316	1	2	1	0	0	2	2	1	2	0	0	1	2	1	0	1	0	1	1	1	2	0	2	0	0	0	1	1	1	1	0	1	1	2	0	2	2	1	0	0	0	1	1	2	0	1	0	0	0
317	0	1	2	0	0	1	2	2	2	0	0	0	1	1	0	1	0	0	2	2	2	0	2	0	0	1	2	1	2	1	1	1	1	2	0	2	2	0	0	1	0	0	0	1	1	1	0	0	0
318	1	0	2	0	1	2	2	0	2	0	0	1	2	2	0	0	0	0	2	2	2	0	1	0	0	1	2	2	2	2	1	1	1	0	2	2	2	0	0	2	1	1	1	2	1	0	0	0	0
319	1	1	1	0	0	1	2	2	1	0	0	0	0	0	0	0	0	1	0	0	2	0	1	0	0	1	0	1	1	0	0	1	1	1	0	2	1	1	0	1	0	0	0	2	1	0	0	0	1
320	0	1	1	0	0	1	2	0	1	0	1	1	1	1	0	1	0	1	1	1	2	1	2	0	0	2	2	2	2	2	1	1	0	0	1	1	2	1	1	0	0	1	1	2	0	0	0	0	0
321	1	2	0	0	0	0	1	1	1	0	0	1	1	0	0	0	0	0	2	2	2	0	2	0	0	1	2	2	2	2	0	1	2	1	0	2	0	0	0	1	0	1	1	1	1	2	0	0	0
322	0	1	1	0	0	1	1	2	1	0	2	0	1	1	0	0	0	1	1	1	2	0	2	0	0	0	1	2	1	1	0	1	1	2	0	2	1	0	0	2	1	0	0	2	0	0	0	1	0
323	1	2	1	0	0	0	2	2	1	0	0	0	0	0	0	0	0	1	1	1	2	1	2	0	0	2	1	2	2	1	0	0	0	1	1	1	2	0	0	1	0	1	0	1	1	0	0	0	0
324	0	1	1	0	0	2	2	1	2	0	1	1	1	0	0	0	0	1	1	0	1	0	2	0	0	2	0	2	1	1	1	1	1	1	1	1	1	0	0	0	0	2	2	2	1	1	0	0	0
325	0	2	1	0	0	1	2	0	2	0	0	0	0	0	0	0	0	1	1	1	1	0	2	0	0	0	1	1	2	1	0	2	2	1	1	1	2	0	1	0	0	1	1	2	1	0	0	0	1
326	1	2	1	0	0	1	1	2	1	0	2	0	2	1	1	1	0	0	1	2	2	0	2	0	0	0	0	1	2	1	0	2	2	0	1	1	2	1	1	1	1	1	1	2	1	1	0	0	0
327	0	1	1	0	0	1	1	1	1	0	1	0	0	0	0	0	0	0	1	1	1	0	2	0	0	1	0	1	1	0	0	1	1	0	1	2	1	0	0	1	0	0	0	0	0	1	0	0	0
328	1	1	1	0	0	1	2	1	1	0	1	1	0	0	0	1	0	1	1	1	1	0	1	1	1	2	2	2	2	2	0	0	1	1	0	2	0	0	0	1	0	2	2	2	1	0	0	0	0
329	1	1	2	0	0	2	1	2	1	0	2	0	0	0	0	0	0	2	0	0	1	0	2	0	0	2	1	1	1	1	0	1	1	0	1	1	0	0	0	2	0	1	1	1	1	1	0	0	0
330	1	0	1	0	0	1	2	2	1	0	0	0	0	0	0	0	0	0	2	2	1	0	0	0	0	1	2	2	2	2	0	2	2	2	1	1	0	0	0	1	0	0	0	2	1	2	0	0	1
331	1	2	1	0	0	1	2	1	1	1	0	0	2	2	0	0	0	0	2	2	2	0	2	0	0	2	2	2	2	2	1	1	1	1	1	1	1	0	0	1	0	0	0	2	0	0	0	0	0
332	1	2	2	0	1	1	2	1	2	0	0	0	0	0	0	0	0	1	1	1	2	0	2	0	0	1	1	2	2	2	0	0	0	1	1	1	1	0	0	2	0	2	2	2	1	1	0	0	0
333	1	1	2	0	0	0	0	2	0	0	2	0	0	0	0	0	1	0	2	1	2	0	2	0	0	0	2	2	1	0	1	0	0	2	0	2	0	0	0	2	0	1	0	0	1	1	0	0	0
334	1	1	1	0	0	2	1	1	1	1	1	0	1	1	0	0	0	1	0	0	0	0	1	0	0	1	2	2	2	1	1	2	2	1	0	2	0	0	0	2	0	0	0	2	0	0	0	0	0
335	1	1	2	0	1	2	1	2	0	0	0	1	2	2	0	0	0	1	1	2	2	0	0	0	0	1	0	1	1	1	0	1	1	1	1	1	2	0	0	1	0	0	0	1	0	1	1	0	0
336	0	0	2	0	1	2	2	0	2	0	0	0	1	1	0	0	1	0	2	1	2	0	1	1	1	1	2	2	2	1	1	1	1	1	1	1	2	0	0	1	0	1	0	1	2	1	0	1	1
337	1	0	2	0	1	2	2	0	2	0	0	0	0	0	0	0	0	2	0	0	0	0	1	1	1	0	1	1	2	1	1	2	2	1	2	2	2	0	0	0	0	0	0	2	0	0	0	1	0
338	1	1	2	0	0	2	2	1	2	0	0	1	1	1	0	0	0	1	1	1	1	0	2	0	0	0	1	1	2	1	0	2	2	0	1	1	1	1	0	1	0	0	0	2	0	0	0	0	0
339	1	1	1	0	0	2	2	2	1	0	0	1	2	1	0	1	0	1	1	1	2	0	1	1	1	1	2	2	2	2	0	2	2	0	2	0	2	0	0	1	0	1	0	1	0	0	0	0	0
340	1	2	0	0	0	0	2	2	2	0	0	0	0	0	0	0	1	2	0	0	2	0	2	0	0	1	1	1	1	1	0	1	2	0	2	1	1	0	0	2	0	0	0	1	1	0	0	0	0
341	1	1	2	0	0	2	1	1	1	0	1	0	0	0	0	0	0	1	1	1	2	0	2	0	0	1	1	1	2	0	0	1	1	1	1	1	1	0	0	1	1	0	0	2	0	0	0	0	0
342	1	2	1	0	0	0	2	2	1	0	0	0	0	0	0	0	0	1	1	1	1	1	1	0	0	0	2	2	2	1	1	0	1	1	1	2	1	1	0	0	0	0	0	2	1	1	0	0	0
343	1	0	2	0	2	2	1	1	1	0	1	0	1	1	0	0	0	1	1	0	1	1	2	0	0	2	0	1	2	1	0	1	1	0	0	1	2	0	1	1	1	0	0	2	1	0	0	0	0
344	1	2	1	0	0	0	1	2	1	0	0	2	2	0	1	1	1	2	1	1	1	0	0	0	0	0	1	2	2	2	0	1	2	1	1	1	1	0	0	2	0	1	1	1	0	0	0	0	0
345	0	1	1	0	0	2	2	2	1	0	0	0	1	1	0	0	0	1	1	1	1	0	2	0	0	1	1	2	1	1	1	1	1	0	2	0	1	0	0	2	0	0	0	1	0	1	0	0	0
346	1	1	1	0	1	2	2	1	2	0	0	0	0	0	0	0	0	0	2	2	2	0	1	1	1	2	2	2	2	2	1	2	2	2	0	2	0	0	0	2	0	1	1	2	0	0	0	0	1
347	0	2	0	0	0	0	1	2	0	0	1	0	1	1	0	0	0	2	0	1	1	0	1	0	0	0	1	1	2	0	1	2	2	1	1	2	1	0	0	0	0	1	1	2	0	1	0	0	0
348	1	0	2	0	0	1	2	2	0	0	0	0	1	1	0	0	0	1	2	2	2	0	1	0	0	1	2	2	2	1	1	1	1	1	1	1	0	0	0	1	0	0	0	1	1	1	0	0	0
349	1	0	2	0	1	1	1	1	2	0	0	1	1	0	0	0	0	1	0	0	0	0	2	0	0	2	1	1	1	0	0	0	0	2	0	2	1	0	0	0	0	0	1	2	1	0	0	0	0
350	1	0	2	0	0	1	1	1	1	0	1	0	0	0	0	0	0	0	2	2	2	0	2	0	0	0	1	2	2	1	1	1	1	1	1	1	1	0	0	2	0	0	0	1	1	0	0	0	0
351	1	0	2	0	0	1	2	2	2	0	1	0	1	0	0	0	0	2	0	1	1	1	2	0	0	0	1	1	2	1	1	1	2	1	0	2	1	0	0	1	0	0	0	2	0	1	0	0	1
352	1	1	2	0	0	1	1	1	2	0	0	0	0	0	0	0	0	1	1	1	2	0	2	0	0	1	2	2	2	1	1	1	1	1	0	2	1	1	0	1	0	0	0	1	1	0	0	1	0
353	0	2	1	0	0	1	2	2	1	0	0	1	1	0	0	0	0	2	0	0	2	0	1	0	0	0	2	1	2	0	0	1	2	2	0	2	1	0	0	2	0	0	0	1	1	0	0	0	1
354	1	2	1	0	0	0	2	1	1	1	0	0	0	0	0	0	0	0	2	2	2	0	2	0	0	1	2	2	1	1	0	2	2	2	0	2	1	0	0	2	1	1	1	2	1	2	0	1	0
355	1	1	2	0	0	0	2	2	1	0	1	1	1	0	0	0	1	1	1	1	1	0	1	0	0	2	1	2	2	1	0	2	2	2	0	2	1	0	0	2	1	0	0	2	0	1	0	0	0
356	1	0	2	0	1	1	1	1	1	0	1	0	1	0	0	0	0	1	1	1	2	0	1	0	0	1	1	0	1	0	0	0	0	1	2	2	1	0	0	0	0	1	0	1	0	1	0	0	0
357	1	2	0	0	0	0	1	2	0	0	0	0	0	0	0	0	0	2	1	1	1	0	2	0	0	1	1	1	1	1	0	0	0	1	0	2	1	1	0	0	0	0	0	2	0	0	0	0	0
358	1	1	2	0	1	2	1	1	1	0	0	0	1	1	0	0	0	1	1	1	1	0	2	0	0	0	1	1	2	1	0	2	1	2	0	2	2	0	0	1	0	1	1	2	1	0	0	0	1
359	1	2	0	0	0	0	1	1	0	1	2	1	0	0	0	0	1	2	1	1	1	0	1	0	0	1	1	1	2	1	0	0	0	2	1	1	0	0	0	2	0	0	0	2	0	2	0	0	0
360	0	1	1	0	0	1	2	0	2	0	0	0	0	0	0	0	0	0	1	2	2	0	1	0	0	2	1	2	2	1	1	1	1	1	0	2	1	0	0	1	0	0	0	2	0	2	0	0	1
361	1	0	2	0	1	2	1	1	1	0	1	0	0	0	0	0	0	0	2	2	2	0	2	0	0	2	1	2	2	1	1	1	1	2	0	2	1	0	0	2	0	1	1	1	1	1	0	0	0
362	1	1	1	0	0	0	1	1	2	0	0	0	0	0	0	0	0	0	2	1	2	0	2	0	0	0	1	1	1	1	0	2	1	2	0	2	0	1	0	1	0	0	0	1	0	1	0	0	0
363	1	1	1	0	0	1	2	0	2	0	2	0	1	1	0	0	0	1	2	2	2	1	1	0	0	1	1	0	1	0	0	2	1	1	0	2	1	0	0	2	0	2	1	2	1	0	0	0	0
364	1	1	2	0	0	2	0	2	0	1	2	0	0	0	0	0	0	0	2	2	2	0	1	1	1	1	1	1	2	1	0	1	2	1	1	2	0	0	0	2	0	1	1	2	1	1	0	1	0
365	1	1	1	0	0	0	1	2	1	0	1	0	1	1	0	0	0	1	0	0	2	0	2	0	0	1	1	2	1	1	0	1	1	1	0	2	1	0	0	2	0	1	1	2	2	0	0	0	0
366	1	0	2	0	0	1	0	2	0	0	2	1	1	1	0	0	0	1	1	1	1	0	2	0	0	0	1	2	2	1	0	2	2	1	0	2	1	1	0	1	0	1	1	1	0	0	0	0	0
367	1	1	1	0	1	2	1	1	1	0	1	0	0	0	0	0	0	1	0	0	0	0	0	0	0	1	2	2	2	1	1	2	2	0	1	1	2	1	1	2	1	1	0	1	1	0	0	0	0
368	1	1	2	0	0	0	2	2	1	0	0	1	2	1	0	0	0	0	2	2	2	0	1	0	0	1	0	1	2	1	0	1	2	2	1	2	1	0	0	2	0	0	0	2	1	0	0	0	0
369	1	0	2	0	1	2	2	2	2	0	0	1	1	0	0	1	0	1	2	2	2	0	2	0	0	2	2	2	2	2	0	1	1	2	0	2	1	0	0	2	0	0	0	2	2	1	0	0	0
370	1	2	1	0	0	2	1	2	1	0	1	0	1	1	0	0	0	0	2	1	2	0	1	0	0	1	2	2	2	0	1	1	1	1	1	1	2	0	0	0	0	0	0	2	0	1	0	0	0
371	1	1	1	0	1	2	2	1	1	0	1	0	1	1	0	0	0	1	1	1	1	0	2	0	0	1	1	2	2	1	0	0	0	1	0	2	1	0	0	2	0	0	0	2	1	0	0	1	0
372	1	1	1	0	0	1	2	2	1	0	1	0	0	0	0	0	0	1	1	1	2	0	2	0	0	0	0	2	1	0	0	1	1	1	0	2	2	1	0	0	0	1	0	1	0	1	0	1	0
373	1	2	1	0	0	2	2	2	2	0	0	0	1	0	0	0	0	1	1	1	1	0	2	0	0	0	2	2	2	2	0	1	1	2	1	2	1	0	0	2	0	2	2	2	1	1	0	0	0
374	1	2	0	0	0	1	2	1	2	0	0	0	1	1	0	0	0	1	1	1	1	0	2	0	0	1	2	2	2	2	0	1	1	2	0	2	1	0	0	2	0	0	0	1	0	1	1	0	0
375	1	2	1	0	0	2	1	1	1	0	1	1	1	1	0	0	1	2	0	0	1	1	2	0	0	2	1	2	1	1	0	1	2	1	0	2	2	1	0	1	0	1	0	0	1	1	0	0	0
376	0	2	0	0	0	0	2	1	2	0	0	1	2	1	0	0	0	1	1	1	1	0	2	0	0	2	2	2	2	1	1	0	0	1	1	1	2	1	0	0	0	0	0	2	0	1	0	1	0
377	1	1	1	0	0	2	2	2	2	0	0	0	0	0	0	0	0	1	1	0	0	0	2	0	0	2	1	2	2	2	0	2	2	0	1	1	2	0	0	1	1	0	0	1	0	1	0	0	0
378	1	0	2	0	2	2	2	1	2	0	0	0	0	0	0	0	0	0	2	1	2	0	1	0	0	1	1	1	2	1	0	1	2	1	0	2	0	0	0	2	0	0	0	2	1	1	0	1	0
379	1	1	1	0	1	1	2	0	2	0	0	0	1	1	0	0	0	1	1	0	0	0	2	0	0	0	1	1	2	1	0	0	0	2	0	2	1	1	0	1	0	0	0	2	1	1	0	0	0
380	1	2	0	0	0	0	2	0	2	0	0	0	0	0	0	0	0	1	1	1	0	1	1	0	0	1	2	2	1	1	0	2	2	0	1	1	1	0	1	1	0	0	0	1	1	0	0	0	0
381	1	1	1	1	0	1	2	2	1	0	0	0	0	0	0	0	0	2	0	0	1	0	2	0	0	2	0	1	1	1	0	1	1	2	1	2	2	1	1	1	1	0	0	2	0	0	0	0	1
382	1	0	2	0	0	1	2	2	1	0	0	0	1	1	0	0	1	0	2	1	2	0	2	0	0	1	2	2	2	1	0	2	2	0	2	0	2	1	1	2	1	1	1	2	1	0	0	0	0
383	1	0	1	0	0	1	2	2	2	0	0	1	2	1	0	1	0	2	0	1	1	0	2	0	0	1	2	2	1	1	1	1	1	1	1	2	0	0	0	0	0	0	0	2	1	0	1	0	0
384	1	2	0	0	0	0	1	2	0	0	1	1	1	1	0	0	0	0	2	2	1	0	1	0	0	2	0	1	1	0	0	1	1	2	0	2	2	0	0	1	0	1	1	2	1	1	0	0	1
385	1	2	1	0	0	2	2	1	2	0	0	1	1	0	0	0	0	0	2	2	2	0	1	1	1	2	1	1	2	0	1	0	1	0	1	2	1	1	1	0	0	0	0	1	0	0	0	0	0
386	1	2	1	0	0	1	2	2	1	0	0	0	1	1	0	0	0	1	1	1	1	0	2	0	0	1	2	2	1	1	1	1	1	1	1	1	0	0	0	2	0	1	1	1	1	0	0	1	0
387	1	1	2	0	0	1	2	2	1	0	0	0	0	0	0	0	0	1	1	1	2	0	1	0	0	0	1	1	2	1	0	0	0	0	1	1	2	0	0	1	0	1	1	1	0	0	0	1	0
388	1	0	2	0	1	2	1	1	2	0	0	1	1	0	0	0	0	1	1	1	2	0	2	0	0	0	2	1	2	1	1	2	2	0	1	1	2	0	0	1	0	0	0	0	1	1	0	0	0
389	1	1	1	0	0	1	2	0	2	0	0	1	1	1	0	0	0	1	1	1	2	0	2	0	0	1	0	2	1	1	0	2	2	2	0	2	2	0	1	0	0	0	0	2	0	1	0	1	0
390	1	0	2	0	0	1	2	2	2	0	0	0	1	1	0	0	1	2	1	1	1	0	1	0	0	0	0	2	1	1	1	1	1	2	0	2	2	1	1	2	1	1	0	1	0	0	0	0	0
391	1	2	1	0	0	0	1	2	1	0	1	0	1	1	0	0	1	1	1	2	2	0	1	0	0	0	0	1	1	0	0	0	1	1	1	2	2	0	1	1	0	1	0	0	1	0	0	0	0
392	0	1	0	0	0	1	2	1	2	0	0	0	0	0	0	0	0	1	1	1	1	0	1	0	0	0	1	2	2	1	0	0	1	2	0	2	1	0	0	1	0	1	1	2	1	0	0	1	0
393	1	1	1	0	1	1	2	1	1	0	0	1	2	2	0	0	0	0	2	1	2	1	2	0	0	1	1	1	2	1	0	1	2	1	0	2	2	0	0	1	0	0	0	1	0	0	0	0	0
394	1	2	1	0	0	1	1	2	1	0	0	0	0	0	0	0	0	2	1	1	1	0	2	0	0	0	1	1	2	1	0	1	1	0	1	1	1	0	0	1	0	0	0	1	0	0	0	0	0
395	0	2	0	0	0	0	2	2	2	0	0	2	2	0	1	1	1	1	1	1	2	1	2	0	0	0	0	1	1	0	1	1	1	1	1	1	1	1	0	1	0	1	0	1	0	0	0	0	0
396	1	1	2	0	0	1	2	2	2	0	0	0	0	0	0	0	0	0	1	2	2	0	1	0	0	0	1	1	1	1	1	2	2	0	1	1	2	0	0	1	0	0	0	2	0	1	0	0	0
397	1	2	2	0	1	1	1	1	2	0	0	0	0	0	0	0	0	1	1	1	1	0	2	0	0	2	0	2	1	1	1	1	1	2	1	2	1	0	0	1	0	0	0	0	0	1	0	0	0
398	1	2	0	0	0	1	2	1	2	0	1	0	2	2	0	0	0	1	1	1	2	0	0	0	0	0	2	1	2	1	1	2	2	0	1	1	0	0	0	2	0	0	0	2	1	0	1	0	0
399	1	2	1	0	0	1	2	1	2	0	0	0	0	0	0	0	0	1	1	1	1	1	2	0	0	1	2	2	2	2	0	1	1	2	0	2	1	0	0	1	0	1	1	2	1	0	0	0	0
400	0	1	1	0	0	2	1	1	1	0	0	1	1	0	0	0	0	0	2	2	2	0	2	0	0	0	0	1	1	0	0	1	1	1	0	2	2	0	1	0	0	0	0	1	0	0	0	0	0
401	1	1	2	0	0	0	1	2	1	0	0	1	2	2	0	0	0	1	1	1	1	1	2	0	0	0	2	2	2	1	0	0	0	2	0	2	1	1	1	0	0	0	0	0	0	1	0	0	0
402	1	1	1	0	1	1	2	2	0	0	0	0	1	1	0	0	0	0	2	2	2	0	1	0	0	1	2	2	2	1	1	1	1	1	1	1	1	1	1	2	1	0	0	1	0	1	0	0	0
403	1	0	2	0	1	1	2	0	2	0	0	2	2	1	0	0	0	0	2	1	2	0	2	0	0	1	1	0	1	0	0	0	0	2	1	1	2	1	0	0	0	0	0	2	0	0	0	0	1
404	0	1	1	0	0	1	1	1	1	0	1	0	1	0	0	0	0	1	1	1	2	0	1	0	0	2	1	2	1	1	1	1	1	1	1	1	2	0	0	1	0	0	0	1	0	0	0	0	0
405	1	0	2	0	0	2	2	1	2	0	0	1	2	1	0	0	0	1	2	2	2	0	2	0	0	0	1	2	1	1	0	1	1	1	1	2	1	0	0	2	0	0	0	1	1	1	0	0	0
406	1	1	2	0	0	1	0	1	1	0	1	0	1	1	0	0	0	1	1	1	1	0	2	0	0	1	1	1	2	0	1	0	0	2	0	2	1	0	0	1	0	0	0	1	0	1	0	0	0
407	1	2	0	0	0	0	2	0	2	0	0	2	2	1	0	0	0	1	1	1	1	0	2	0	0	1	2	2	2	1	1	2	2	0	1	1	2	0	0	2	1	0	0	2	0	1	0	0	0
408	1	2	1	0	0	0	1	2	1	0	1	1	1	0	0	0	0	1	2	1	2	0	1	0	0	1	2	2	2	1	0	2	2	1	1	2	2	1	0	1	0	0	0	2	1	1	0	0	0
409	1	2	1	0	0	2	0	2	0	0	1	0	1	1	0	0	0	2	1	1	2	1	2	0	0	0	2	2	2	1	0	0	0	2	0	2	0	1	0	1	0	0	0	1	0	1	0	1	1
410	1	1	1	0	0	2	2	0	2	0	1	1	1	1	0	0	0	0	1	2	2	0	2	0	0	2	2	2	2	2	0	1	1	1	1	1	1	0	0	1	0	0	1	2	1	0	0	0	0
411	1	1	2	0	0	1	2	1	2	0	0	1	1	0	0	0	0	1	1	1	1	0	1	0	0	2	1	2	1	1	0	2	2	1	0	2	1	0	0	2	1	1	1	1	1	1	0	0	0
412	0	2	1	0	0	0	0	2	0	0	1	1	1	0	0	0	0	1	1	1	2	0	1	0	0	0	1	1	2	0	0	0	0	2	1	1	2	0	0	0	0	0	0	2	1	0	1	0	0
413	1	1	1	0	0	1	0	2	1	0	0	1	1	1	0	0	0	1	1	1	1	0	2	0	0	0	1	1	2	2	0	1	1	0	0	1	1	0	0	2	0	0	0	1	1	0	0	0	0
414	1	1	2	0	0	0	1	2	0	0	1	0	0	0	0	0	0	1	1	1	2	0	2	0	0	2	2	2	2	2	0	1	1	1	1	1	2	1	1	0	0	1	1	2	1	2	0	0	0
415	0	1	2	0	0	2	2	1	2	0	0	1	2	1	0	0	0	2	0	1	2	0	1	0	0	0	1	1	1	1	0	0	1	2	1	2	1	0	1	1	0	0	0	1	0	0	0	0	0
416	0	0	2	0	1	2	2	2	1	0	0	0	2	1	0	0	0	2	0	0	2	0	2	0	0	1	1	2	2	1	1	1	1	2	0	2	0	0	0	1	0	0	0	1	1	1	0	0	1
417	1	2	0	0	0	1	1	1	2	0	0	0	2	2	0	0	0	0	2	2	2	0	2	0	0	0	2	2	2	1	2	2	2	1	1	2	2	0	0	1	0	0	0	2	0	0	0	0	0
418	1	1	2	0	0	1	1	2	2	0	1	0	0	0	0	0	0	2	0	1	1	0	1	0	0	1	2	2	2	2	0	1	1	1	0	2	1	0	0	1	0	0	0	2	0	2	0	0	1
419	1	1	1	0	0	1	1	2	1	0	2	0	1	1	0	0	0	1	1	1	1	0	2	0	0	0	2	2	2	2	0	2	2	1	1	2	1	0	0	1	0	0	0	0	0	1	0	0	0
420	0	1	1	1	0	1	0	2	0	0	2	0	1	1	0	0	0	0	2	2	2	0	1	0	0	1	2	2	2	2	1	0	1	2	0	2	0	0	0	1	0	0	0	2	1	0	0	0	0
421	0	2	1	0	0	1	2	1	2	0	0	0	1	1	0	0	0	1	1	1	2	0	1	0	0	2	1	2	2	1	1	1	1	0	1	1	2	0	0	1	0	0	0	2	0	0	0	0	1
422	1	0	2	0	1	1	1	1	1	1	1	0	0	0	0	0	0	0	2	0	2	0	1	1	1	0	1	2	1	1	0	0	1	2	1	2	2	1	0	1	0	0	0	2	1	0	0	0	0
423	1	1	1	0	0	1	2	1	2	0	1	1	2	2	0	0	0	0	2	2	2	0	2	0	0	0	2	2	2	1	2	1	1	1	1	1	1	0	0	0	0	0	1	2	1	0	0	0	0
424	1	0	2	0	0	1	2	2	1	1	1	1	1	0	0	0	0	1	1	1	2	0	1	1	1	1	1	1	2	0	1	1	2	1	0	2	0	1	0	1	0	0	0	1	1	1	0	0	0
425	1	1	1	0	0	1	1	2	1	0	1	0	1	1	0	0	0	0	2	2	2	0	1	1	1	1	2	2	2	2	0	1	1	2	0	2	1	0	1	1	0	0	0	2	0	1	0	1	0
426	0	0	2	0	0	1	2	0	2	0	0	0	0	0	0	0	0	0	2	2	2	0	1	0	0	2	1	2	2	2	0	2	2	1	1	2	2	0	0	1	0	0	0	2	1	0	0	0	1
427	1	0	2	0	1	2	2	2	1	0	0	0	0	0	0	0	0	2	1	2	2	0	2	0	0	2	2	2	2	2	0	1	2	1	1	1	2	1	1	1	1	1	0	0	0	0	0	0	0
428	1	1	2	0	1	2	2	2	2	0	0	0	1	1	0	0	0	1	0	0	2	0	2	0	0	1	1	1	1	1	0	1	2	1	1	2	2	1	0	0	0	0	0	2	0	0	0	0	1
429	0	1	1	0	0	1	2	0	1	0	0	1	0	0	0	0	0	1	1	1	1	1	1	0	0	1	1	0	1	0	0	2	2	0	1	1	0	0	0	2	0	0	0	0	0	0	0	0	1
430	1	2	0	0	0	1	1	1	2	0	0	0	0	0	0	0	0	1	0	0	0	0	2	0	0	0	2	2	2	1	1	1	1	2	0	2	2	0	0	0	0	0	1	2	1	0	0	0	1
431	1	1	1	0	0	1	1	2	1	0	2	0	0	0	0	0	0	1	1	1	1	0	2	0	0	1	1	1	1	1	0	1	2	1	0	2	0	0	0	2	0	0	0	1	0	1	0	0	0
432	1	1	2	0	0	2	2	1	1	1	0	1	1	0	0	0	0	2	0	1	2	0	1	0	0	1	0	1	1	0	0	0	0	1	0	2	1	0	0	1	0	1	1	2	0	0	0	2	0
433	1	1	2	0	0	1	1	1	2	1	0	0	0	0	0	0	0	2	0	0	0	0	1	1	1	1	1	2	1	1	1	1	1	2	1	2	1	0	0	1	0	0	0	0	0	1	0	1	0
434	1	1	2	0	0	0	2	2	1	0	1	1	2	1	0	0	0	1	1	1	2	0	2	0	0	0	0	1	1	1	0	1	1	1	0	2	1	1	0	1	0	1	1	2	1	0	0	0	2
435	1	2	0	0	0	0	1	1	1	1	1	0	0	0	0	0	0	2	0	0	1	0	0	1	1	1	0	1	2	1	0	0	1	2	0	2	1	0	0	2	0	1	0	0	1	1	0	0	0
436	1	1	0	0	0	0	2	1	2	0	0	0	0	0	0	0	0	0	2	2	2	0	1	1	1	1	1	2	2	1	1	2	2	2	1	1	1	0	0	1	0	1	1	1	1	1	0	0	0
437	1	2	1	0	0	0	2	2	2	0	0	0	0	0	0	0	1	2	1	2	2	0	2	0	0	2	1	1	2	2	1	2	2	0	1	1	1	0	0	2	0	0	0	1	0	0	0	0	1
438	0	0	2	0	0	1	1	1	1	0	1	0	1	1	0	1	0	0	1	1	1	0	2	0	0	0	1	1	2	1	0	1	1	1	1	1	0	0	0	2	0	0	0	2	0	0	0	2	0
439	0	0	2	0	1	2	1	1	1	0	1	1	0	0	0	1	0	0	2	2	2	0	2	0	0	1	2	2	2	2	0	1	2	2	0	2	2	0	0	0	0	0	0	1	0	0	0	1	0
440	1	2	0	0	0	1	2	1	2	0	0	1	1	0	0	0	0	2	1	1	2	0	2	0	0	1	2	2	2	2	0	0	2	2	0	2	1	0	0	2	0	0	0	1	0	0	0	0	0
441	0	1	1	0	0	1	2	1	2	0	0	1	0	0	0	1	0	2	0	0	0	0	2	0	0	1	1	2	2	1	0	0	0	2	0	1	2	0	0	0	0	0	0	1	0	1	0	0	0
442	1	0	2	0	0	2	2	2	1	0	1	0	1	2	0	0	0	1	1	0	1	0	2	0	0	0	1	2	1	1	1	2	2	0	1	2	2	1	0	0	0	2	1	2	1	0	0	0	0
443	1	2	1	0	0	2	0	2	0	0	2	2	2	0	0	0	0	1	1	1	1	0	2	0	0	2	2	2	2	2	0	1	1	2	0	2	2	0	0	1	0	1	1	2	1	0	0	0	0
444	0	2	1	0	0	0	1	1	2	0	1	0	1	1	0	1	0	0	2	2	2	0	2	0	0	1	2	2	2	2	2	1	1	1	1	1	1	0	0	1	0	0	0	1	0	0	0	0	0
445	1	1	1	0	1	1	2	0	2	0	0	0	2	2	0	1	0	0	2	2	2	0	2	0	0	2	2	2	2	2	0	1	0	0	0	2	2	1	0	0	0	0	0	2	1	0	0	0	1
446	1	2	0	0	0	1	2	2	2	0	0	0	2	0	1	1	0	2	0	0	1	0	2	0	0	1	2	2	2	2	0	2	2	2	1	1	1	1	0	2	0	0	0	2	0	1	0	0	0
447	1	1	2	0	0	0	1	0	2	0	0	0	0	0	0	0	0	2	0	0	0	0	1	0	0	1	2	2	2	2	0	0	1	1	1	2	2	0	1	0	0	0	0	2	1	1	0	0	2
448	1	2	1	0	0	0	1	1	1	1	1	0	0	0	0	0	0	0	2	1	2	0	1	0	0	0	2	2	2	1	1	2	2	1	1	2	2	1	0	1	0	1	1	2	0	1	0	0	0
449	1	0	2	0	0	2	1	1	1	0	1	2	2	1	0	0	0	2	0	1	2	0	2	0	0	1	1	2	2	1	1	0	1	2	0	2	1	0	0	2	0	0	0	1	0	0	0	0	1
450	0	1	1	0	1	2	2	0	2	0	0	0	1	0	0	1	0	1	1	1	2	1	0	1	1	1	2	2	2	1	2	2	2	2	0	2	2	0	0	2	1	0	0	1	0	1	0	0	0
451	1	0	2	0	0	1	2	1	1	0	1	0	2	1	1	1	0	1	1	1	2	0	1	1	1	1	0	1	2	1	0	1	1	1	1	1	2	1	0	1	0	0	0	2	0	1	0	0	1
452	1	2	0	0	0	0	2	2	1	0	1	0	1	1	0	0	0	0	2	1	2	0	1	0	0	0	2	2	2	2	0	2	2	0	2	0	2	1	0	0	0	1	0	1	1	0	0	0	1
453	1	1	1	0	0	0	2	1	1	0	1	0	0	0	0	0	0	0	1	2	2	0	2	0	0	0	1	1	2	1	0	2	2	0	1	1	0	0	0	1	0	1	0	1	0	1	0	0	0
454	0	1	1	0	0	0	2	2	2	0	0	0	0	0	0	0	0	2	0	0	0	0	2	0	0	2	2	2	2	1	1	0	2	0	1	2	0	0	0	1	0	1	0	0	2	0	0	0	0
455	1	1	2	0	0	1	2	1	2	0	0	0	1	1	0	1	0	1	1	1	1	0	2	0	0	2	1	2	2	1	0	1	1	1	1	1	1	0	0	1	0	0	0	2	1	0	0	0	0
456	1	0	1	0	0	1	1	1	1	0	1	1	2	1	0	0	0	2	0	0	0	0	2	0	0	2	2	2	1	0	0	0	0	1	0	2	1	1	0	1	0	0	0	2	1	1	0	0	0
457	0	2	0	0	0	1	1	2	0	0	1	2	2	1	0	0	0	2	0	1	2	0	0	0	0	0	2	2	2	1	2	1	1	1	1	2	1	0	0	2	0	1	1	2	1	0	0	0	0
458	1	0	2	0	1	1	2	2	2	0	0	1	0	0	0	1	0	0	2	2	2	0	2	0	0	0	2	2	2	1	1	2	2	0	1	1	1	0	0	2	0	1	0	0	0	0	0	1	0
459	1	1	2	0	0	2	2	2	1	0	1	0	1	1	0	0	1	1	2	2	1	0	2	0	0	2	1	2	2	1	1	1	2	1	2	1	2	0	0	1	1	0	0	1	0	0	0	0	0
460	1	2	1	0	0	0	2	2	0	0	0	1	1	0	0	0	0	1	1	1	1	0	1	0	0	1	1	1	1	1	0	1	1	1	0	2	2	0	0	2	1	0	0	2	0	1	0	0	0
461	1	2	0	0	1	1	2	2	2	0	0	1	2	1	0	0	0	1	1	1	2	0	1	0	0	2	1	1	1	1	1	1	1	2	2	1	1	0	1	1	1	0	0	1	1	1	0	0	0
462	1	2	1	0	0	2	2	2	1	0	1	0	1	1	0	0	0	0	2	2	2	0	2	0	0	2	0	1	1	0	0	1	1	2	0	2	1	0	0	1	0	1	0	1	0	1	0	1	0
463	0	1	2	0	0	2	1	1	1	0	1	0	1	1	0	0	0	0	1	1	1	0	2	0	0	1	1	2	1	1	1	0	0	1	1	1	2	0	0	1	0	1	1	1	1	2	0	0	0
464	1	1	1	0	0	1	2	1	2	0	0	0	1	1	0	1	0	2	0	1	1	0	2	0	0	0	0	1	2	0	1	2	2	1	1	1	1	1	1	2	1	1	1	2	1	0	0	1	0
465	1	1	0	0	0	1	2	2	2	0	0	0	2	2	0	1	1	0	2	1	2	0	2	0	0	1	0	2	1	1	0	0	1	2	0	2	1	0	0	1	0	1	0	0	2	0	0	0	0
466	1	2	0	0	0	0	2	1	2	0	0	0	0	0	0	0	1	2	1	1	1	0	2	0	0	0	1	1	1	1	0	2	2	1	1	1	2	0	0	1	1	0	0	2	1	0	0	0	1
467	1	1	1	0	0	1	2	1	2	0	0	0	0	0	0	0	0	1	1	1	1	0	2	0	0	1	1	1	2	1	0	1	1	1	1	2	0	0	0	0	0	1	1	2	0	0	0	0	0
468	1	1	1	0	1	2	2	1	2	0	0	1	1	1	0	0	0	0	2	2	2	0	2	0	0	1	1	1	2	1	0	1	1	2	2	1	1	0	0	1	0	1	1	2	1	0	0	0	0
469	1	1	1	0	0	1	2	1	2	0	0	0	1	0	0	0	0	0	2	2	2	0	1	1	1	0	2	2	1	0	0	1	1	2	0	2	2	0	0	1	0	0	0	1	0	1	0	0	0
470	1	1	1	0	1	1	0	2	1	0	0	0	1	1	0	1	0	0	1	1	1	0	2	0	0	0	2	2	2	2	2	1	2	0	0	2	1	0	0	1	0	0	0	2	0	0	0	0	1
471	1	1	1	0	0	2	1	1	1	1	1	0	1	1	0	0	0	2	0	0	1	0	2	0	0	1	2	2	2	2	0	1	1	0	2	2	1	0	0	1	0	0	0	1	0	2	0	0	0
472	1	2	0	0	0	0	2	2	1	0	0	0	0	0	0	0	0	1	1	1	1	0	2	0	0	0	1	1	1	1	1	1	1	1	1	1	0	0	0	2	0	0	0	0	0	0	0	0	0
473	1	1	1	0	0	1	2	2	1	0	0	0	1	0	0	0	0	1	1	1	2	0	2	0	0	0	2	2	2	2	1	1	2	1	1	2	2	0	0	1	0	0	0	2	0	1	0	0	0
474	1	0	2	0	0	2	2	2	1	0	1	1	1	0	0	0	0	0	2	2	2	0	2	0	0	1	2	2	2	2	0	0	0	1	0	2	0	0	0	2	0	1	0	1	0	1	0	0	0
475	0	0	2	0	0	1	2	1	2	0	0	0	0	0	0	0	0	1	1	1	1	0	1	0	0	1	2	2	2	2	0	0	0	2	0	2	1	1	0	1	0	0	0	1	0	2	0	0	0
476	1	2	0	0	0	1	1	2	0	0	2	2	2	2	0	0	0	2	0	1	1	1	1	0	0	1	2	2	2	2	1	1	1	1	0	2	2	0	0	1	1	1	1	1	0	0	0	0	0
477	1	2	1	0	0	0	1	1	2	1	0	0	1	1	0	0	0	2	0	1	1	0	2	0	0	1	0	1	1	1	0	1	2	0	2	1	2	0	1	0	0	2	2	2	1	1	0	0	0
478	0	0	2	0	1	1	1	2	2	0	1	0	1	1	0	0	0	1	1	1	2	0	2	0	0	1	0	2	2	0	1	2	2	0	1	1	0	0	0	2	0	0	1	2	1	0	0	0	0
479	0	1	1	0	0	1	1	1	1	0	0	0	1	1	0	0	0	0	2	1	2	0	2	0	0	1	2	2	2	1	1	1	1	1	2	1	1	0	0	1	0	1	1	2	0	1	0	0	0
480	1	1	1	0	0	1	1	1	2	0	0	0	1	0	0	0	0	1	1	1	1	0	1	1	1	0	1	1	2	0	0	1	1	2	0	2	0	0	0	2	0	0	0	2	0	0	0	0	1
481	1	1	1	0	0	1	1	1	2	0	0	2	2	0	1	1	0	0	1	1	1	0	1	0	0	2	2	2	2	2	1	2	2	2	0	2	1	0	0	1	0	0	0	2	0	0	0	0	0
482	1	0	2	0	0	1	1	1	1	1	1	1	0	0	0	1	0	0	2	2	2	0	2	0	0	1	1	1	2	0	1	0	0	2	0	2	2	0	0	0	0	0	0	0	0	1	0	0	0
483	1	0	2	0	0	1	2	2	1	0	0	0	0	0	0	0	0	1	0	0	0	0	1	0	0	1	1	2	1	1	0	2	2	0	1	1	2	0	0	0	0	0	0	2	0	0	0	0	0
484	1	1	2	0	0	2	2	1	2	0	0	1	1	1	0	0	0	1	1	0	2	1	0	1	1	0	2	2	2	2	0	2	2	1	1	1	2	1	1	0	0	1	0	1	0	0	0	0	0
485	1	2	1	0	0	1	2	0	2	0	0	1	2	1	0	0	0	0	2	2	2	0	2	0	0	1	2	2	2	2	0	1	2	2	0	2	2	0	1	1	0	0	0	1	0	1	0	0	0
486	1	0	2	0	2	2	1	1	1	0	1	1	2	1	0	1	0	1	1	1	2	0	2	0	0	1	1	2	1	1	0	0	0	2	0	2	1	0	1	1	0	0	0	2	0	0	0	0	0
487	1	2	1	0	0	1	2	1	2	0	1	0	1	1	0	0	0	0	2	1	2	0	2	0	0	0	1	2	1	1	1	0	1	2	1	2	0	0	1	1	0	0	0	1	0	1	0	0	0
488	1	0	2	0	1	2	2	1	0	0	0	1	1	0	0	0	0	1	1	1	2	0	2	0	0	0	1	2	2	1	1	2	2	0	1	1	2	0	0	1	0	0	0	2	0	1	0	0	0
489	0	1	2	0	1	2	1	0	2	0	0	0	0	0	0	0	0	1	1	1	2	0	2	0	0	1	1	2	2	1	1	2	2	0	1	1	2	0	0	1	0	0	0	2	1	0	0	0	1
490	1	1	1	0	0	1	1	2	1	0	2	0	0	0	0	0	0	1	1	1	1	0	2	0	0	0	2	2	2	1	1	0	0	2	0	2	2	0	0	1	1	1	1	1	0	0	0	0	1
491	1	1	2	0	0	2	1	1	1	0	0	1	1	0	0	0	1	2	1	1	1	0	2	0	0	0	1	1	1	1	1	1	1	0	2	1	1	1	0	1	0	1	1	2	1	1	0	2	0
492	1	1	1	0	0	0	0	2	0	0	2	0	0	0	0	0	0	1	1	1	1	0	1	1	1	1	2	2	2	2	0	1	1	1	1	1	0	0	0	2	0	0	0	1	0	1	0	0	0
493	0	0	2	0	0	2	2	1	1	0	0	0	0	0	0	0	0	1	1	1	2	0	2	0	0	2	2	2	1	1	1	2	2	0	1	1	1	1	0	1	0	0	0	2	0	2	0	0	0
494	1	2	0	0	0	0	1	1	0	1	2	0	0	0	0	0	0	2	1	1	1	0	2	0	0	0	1	2	1	1	1	0	1	2	0	2	1	1	0	1	0	0	0	2	1	1	0	0	0
495	0	1	1	0	0	1	2	1	2	0	0	0	0	0	0	0	0	1	0	0	0	1	2	0	0	2	1	2	1	1	1	1	1	2	0	2	2	0	0	0	0	1	1	2	1	0	0	0	2
496	1	2	0	0	0	0	1	2	1	0	1	0	1	1	0	0	0	1	1	1	1	0	2	0	0	0	1	1	2	1	1	1	1	2	0	2	1	0	0	2	0	1	1	2	0	1	1	0	0
497	1	2	1	0	1	1	1	1	1	0	1	1	2	1	0	0	0	0	2	2	2	0	2	0	0	2	2	2	2	0	1	1	1	1	1	1	0	0	0	2	0	1	0	0	0	0	0	0	0
498	1	2	0	0	0	0	2	2	1	0	0	1	2	1	0	0	0	2	0	1	2	0	1	0	0	1	1	1	2	2	0	1	1	0	2	0	0	0	0	1	1	0	0	2	0	0	0	0	0
499	1	1	1	1	0	1	1	1	1	1	2	0	0	0	0	0	0	0	1	1	1	0	1	0	0	1	2	2	2	2	1	1	1	1	0	2	1	0	0	1	0	0	0	2	1	0	0	1	1
500	0	2	1	0	0	1	2	2	1	0	0	2	1	1	0	1	0	2	0	0	2	0	2	0	0	1	2	2	2	2	0	2	2	0	0	2	1	0	0	0	0	0	0	2	1	0	0	0	2
501	1	0	2	0	0	1	2	1	2	0	0	0	0	0	0	0	0	0	2	2	2	0	2	0	0	1	2	0	1	0	0	1	1	1	1	1	2	1	0	0	0	0	0	1	0	0	0	0	1
502	1	2	0	0	0	1	2	1	1	0	1	1	1	0	0	0	0	1	1	1	1	0	2	0	0	2	2	1	2	1	1	1	2	1	1	2	1	0	0	0	0	2	2	2	1	1	0	1	0
503	1	2	0	0	0	0	2	1	1	0	0	0	2	1	1	1	0	0	2	1	2	0	2	0	0	0	2	2	2	1	0	1	1	1	0	2	1	0	0	2	0	0	0	0	0	1	0	1	0
504	1	1	1	0	0	2	1	1	2	0	1	0	2	1	1	1	0	1	1	1	1	0	2	0	0	2	1	2	1	0	1	0	2	1	0	2	1	0	0	1	0	1	1	2	1	1	0	0	1
505	0	0	2	0	0	1	2	2	1	0	0	1	1	0	0	0	0	0	2	2	2	0	2	0	0	1	2	2	2	1	1	1	1	2	0	2	0	0	0	2	0	1	1	2	1	0	0	1	1
506	1	1	1	0	0	2	1	2	0	0	1	1	1	0	0	0	0	1	1	1	2	0	2	0	0	1	1	2	2	2	0	0	0	1	2	2	1	0	0	2	0	0	0	0	0	1	0	0	1
507	1	1	1	0	0	1	2	0	1	0	0	0	0	0	0	0	0	1	1	1	2	0	0	0	0	0	2	2	2	2	0	2	2	1	1	2	2	1	0	0	0	0	1	1	1	0	0	0	0
508	1	1	1	0	0	1	1	0	2	0	0	0	0	0	0	0	0	2	1	2	2	0	2	0	0	0	2	1	2	1	1	1	1	1	1	1	2	0	0	0	0	0	0	2	0	0	0	0	0
509	1	2	1	0	0	2	1	2	0	0	1	0	0	0	0	0	0	0	2	2	1	0	1	0	0	1	1	1	2	1	1	1	1	2	1	1	2	0	0	1	1	2	1	2	1	0	0	0	1
510	1	0	2	0	1	2	1	2	1	0	2	0	0	0	0	0	0	0	2	2	2	0	1	0	0	1	1	2	2	1	1	1	1	1	1	1	1	0	0	1	0	0	0	1	0	0	0	0	0
511	1	1	1	0	1	1	2	1	2	0	0	0	0	0	0	0	0	1	1	1	1	0	2	0	0	1	2	2	2	2	0	1	1	0	1	1	2	0	0	0	0	1	1	2	1	1	0	0	0
512	1	1	0	0	0	0	2	1	2	0	0	0	1	1	0	1	0	0	1	1	1	0	1	1	1	0	1	1	2	2	1	1	1	1	1	1	1	1	0	1	0	0	0	2	0	2	0	0	0
513	1	1	1	0	0	1	2	0	2	0	2	0	0	0	0	0	0	2	0	0	0	0	1	1	1	1	2	2	2	2	2	0	0	1	1	1	1	0	0	1	0	0	0	2	0	2	0	0	1
514	1	2	2	0	1	1	2	2	1	0	0	0	2	2	0	0	0	0	2	2	2	0	1	1	1	1	1	2	2	1	0	1	1	0	2	1	1	0	0	1	0	0	0	2	0	1	0	0	0
515	1	0	1	0	0	0	2	1	2	0	0	0	1	1	0	0	0	1	2	1	2	1	1	0	0	0	2	2	2	2	0	1	0	0	0	2	2	0	0	0	0	0	0	2	1	0	0	0	0
516	0	1	1	1	0	1	1	1	0	1	2	0	0	0	0	0	0	0	1	1	2	1	1	0	0	1	1	2	2	1	1	0	1	1	1	2	2	1	1	0	0	0	1	2	1	0	0	0	0
517	1	1	1	0	0	1	2	0	1	0	1	0	0	0	0	0	0	2	0	0	0	0	1	0	0	1	1	1	1	1	0	1	2	1	0	2	2	1	1	1	1	0	0	2	0	1	0	1	1
518	1	0	2	0	1	2	2	2	1	0	0	1	1	0	0	0	1	2	0	0	1	0	2	0	0	1	0	1	1	1	0	1	1	0	1	1	2	0	0	1	0	1	1	1	1	0	0	0	0
519	1	1	2	0	0	2	1	2	0	0	0	0	1	1	0	0	0	1	1	1	1	0	1	1	1	0	1	1	2	1	0	1	2	2	0	2	1	0	0	2	0	1	1	1	1	2	0	0	0
520	1	1	2	0	0	2	2	0	2	0	0	1	1	0	0	0	1	2	1	1	1	0	0	1	1	0	2	2	2	1	2	1	1	1	0	2	0	0	0	1	0	0	0	2	0	0	0	0	0
521	1	1	1	0	1	1	1	1	1	0	0	0	2	2	0	1	0	0	2	2	2	0	2	0	0	0	2	2	2	2	1	2	2	0	0	2	1	1	0	1	0	0	0	1	0	0	0	0	1
522	1	1	1	0	0	1	2	0	2	0	0	1	1	0	0	0	0	0	2	1	2	0	2	0	0	2	0	2	1	1	1	1	1	1	0	2	2	0	0	0	0	0	0	0	2	2	0	0	0
523	0	1	2	0	0	1	2	2	1	0	1	0	0	0	0	0	0	0	2	2	2	0	2	0	0	1	2	2	2	1	1	2	1	1	0	2	1	0	0	2	1	0	0	2	1	2	0	0	0
524	1	1	2	0	0	2	1	1	1	1	1	0	0	0	0	0	0	1	1	1	2	0	2	0	0	1	2	2	2	1	1	1	1	1	0	2	2	1	0	1	0	1	1	2	0	1	0	0	0
525	1	1	1	0	0	2	1	1	0	0	1	0	0	0	0	0	0	1	2	1	2	0	1	1	1	1	1	2	2	2	1	1	1	0	1	1	1	0	0	1	0	1	1	2	2	0	0	0	0
526	1	1	1	0	0	0	1	2	0	0	1	0	0	0	0	0	0	0	1	2	2	1	1	0	0	1	2	2	2	2	1	1	1	0	1	1	2	0	0	1	0	1	1	1	0	0	0	1	0
527	1	2	0	0	0	0	2	2	0	0	0	1	1	0	0	0	0	1	1	1	2	0	1	1	1	1	2	2	2	2	0	2	2	0	1	1	1	0	0	1	0	1	0	0	1	0	0	0	0
528	0	2	1	0	0	1	1	1	1	0	0	1	2	1	0	1	0	1	1	1	1	0	1	1	1	1	1	2	2	2	0	0	0	1	2	2	2	0	0	0	0	0	0	2	0	1	1	0	0
529	1	0	1	0	0	1	1	1	1	0	1	0	0	0	0	0	0	1	1	1	0	0	2	0	0	0	2	2	1	1	0	2	2	0	2	1	0	0	0	2	0	1	1	2	1	0	0	1	1
530	1	0	2	0	2	2	0	2	0	0	1	1	1	1	0	1	0	2	1	2	2	0	2	0	0	1	1	2	2	2	0	2	2	1	1	1	0	0	0	1	0	0	0	2	1	0	0	0	0
531	1	2	1	0	0	2	1	2	1	0	1	0	0	0	0	0	0	0	2	2	2	0	1	1	1	1	1	1	2	1	0	2	2	0	0	2	1	0	0	1	1	0	0	2	0	0	0	0	0
532	1	2	1	0	0	1	1	1	2	1	0	1	0	0	0	1	0	0	1	1	1	0	2	0	0	1	1	1	2	0	0	1	1	2	0	2	2	0	0	1	1	1	1	2	1	1	0	0	0
533	1	1	2	0	0	1	1	0	2	0	0	0	0	0	0	0	0	0	1	1	1	0	1	0	0	1	2	2	2	2	0	0	1	1	0	2	0	0	0	2	0	1	1	2	0	1	0	0	0
534	1	2	1	0	0	1	2	2	2	0	1	1	1	0	0	0	0	2	0	0	2	0	1	1	1	1	1	1	2	2	0	1	0	0	0	2	1	0	0	0	0	0	0	1	0	0	0	0	1
535	1	1	2	0	1	1	1	1	0	1	2	0	1	1	0	0	0	2	0	1	2	0	0	0	0	0	2	2	2	1	0	0	0	1	0	2	0	0	0	1	0	0	0	2	0	0	0	1	0
536	1	2	1	0	0	1	1	2	1	0	1	1	1	0	0	0	0	1	1	1	2	0	1	0	0	1	1	1	2	0	1	1	2	1	1	1	2	0	0	1	1	2	1	2	1	0	0	0	1
537	0	1	1	0	1	2	1	1	1	0	1	1	1	1	0	1	0	1	1	1	1	0	1	0	0	2	1	2	1	1	0	0	0	2	0	2	1	0	0	1	0	0	0	1	0	1	0	0	0
538	1	1	1	0	0	0	1	1	1	0	0	2	1	1	0	1	0	1	1	0	1	0	1	0	0	1	2	2	1	1	1	1	1	0	0	1	1	0	0	2	0	0	1	2	1	0	0	0	1
539	1	2	0	0	0	0	1	1	2	1	0	0	1	0	0	0	0	1	1	1	2	0	2	0	0	1	2	2	2	2	0	2	2	0	1	1	1	0	1	1	0	0	0	2	0	0	0	0	0
540	1	0	2	0	0	2	1	2	1	0	1	0	0	0	0	0	0	1	1	1	2	0	1	1	1	1	2	2	1	0	0	2	2	0	1	1	0	0	0	2	0	0	0	1	0	0	0	0	1
541	1	1	2	0	0	1	2	1	1	0	0	1	1	0	0	0	0	0	2	2	2	0	1	0	0	1	0	2	2	0	1	1	2	0	1	2	1	0	0	2	1	0	0	2	1	0	0	0	0
542	1	1	1	0	0	1	2	1	1	0	0	0	0	0	0	0	1	1	2	2	1	0	1	1	1	1	2	1	2	1	1	0	1	2	0	2	2	1	0	1	0	0	0	1	0	1	0	0	0
543	1	0	2	0	1	2	2	2	1	0	1	0	0	0	0	0	0	2	0	0	1	0	2	0	0	0	2	2	2	2	0	0	0	2	0	2	2	0	0	0	0	1	1	2	1	1	0	0	0
544	1	0	2	0	1	1	1	2	0	0	1	0	0	0	0	0	0	0	2	2	2	0	2	0	0	0	1	1	2	0	1	1	1	1	1	2	1	0	0	0	0	2	2	2	1	1	0	0	1
545	1	1	2	0	0	0	1	2	0	0	0	0	1	1	0	0	0	1	1	1	1	0	2	0	0	1	1	1	1	1	0	1	1	2	0	2	2	1	0	1	0	0	0	2	1	1	0	0	1
546	1	1	2	0	0	2	2	2	2	0	1	0	1	1	0	0	0	1	0	0	0	0	1	0	0	1	1	1	2	1	0	2	2	0	1	1	0	0	0	1	0	0	0	2	0	2	0	2	0
547	1	2	1	0	0	1	2	2	2	0	0	1	1	0	0	0	0	0	1	1	1	0	2	0	0	1	1	2	2	1	1	1	1	1	1	1	2	0	0	0	0	0	0	2	0	0	0	0	0
548	1	0	2	0	0	2	2	1	1	0	1	0	2	0	1	1	0	0	2	1	2	1	1	0	0	1	1	1	1	1	0	1	2	1	1	1	0	0	0	2	0	0	0	2	0	2	0	0	0
549	1	1	0	0	0	1	2	2	2	0	1	0	0	0	0	0	0	0	2	2	1	0	2	0	0	1	2	2	2	2	0	1	1	2	0	2	1	0	0	1	0	0	0	2	1	0	0	0	0
550	1	2	1	0	0	1	2	1	2	0	0	0	0	0	0	0	0	0	2	2	1	0	2	0	0	0	0	1	1	1	0	0	1	2	1	2	1	0	0	2	0	0	0	2	0	0	0	2	0
551	1	2	0	0	0	0	1	1	1	0	1	0	2	2	0	0	0	0	1	1	1	0	2	0	0	1	0	1	1	0	0	2	2	0	1	1	1	0	1	1	0	0	1	1	1	0	0	0	0
552	1	1	1	0	1	2	0	1	1	0	1	1	1	0	0	0	0	0	2	1	2	0	2	0	0	1	0	1	1	0	0	1	1	2	2	1	2	0	0	1	0	0	1	1	1	0	0	0	0
553	0	1	2	0	0	2	2	1	2	0	0	1	1	1	0	0	0	1	1	2	2	0	2	0	0	2	2	2	2	2	1	2	2	0	1	2	0	0	0	2	1	0	0	1	0	0	0	0	0
554	0	1	1	0	1	1	2	1	2	0	0	1	1	0	0	0	0	2	0	1	1	0	2	0	0	0	1	0	2	0	0	1	2	0	1	2	1	0	0	1	1	0	0	2	0	1	0	0	0
555	1	2	0	0	0	1	1	2	0	0	1	2	1	1	0	1	0	0	1	2	2	0	0	0	0	0	1	1	1	1	0	1	2	1	1	1	1	1	0	1	0	1	1	2	0	1	0	1	0
556	0	2	2	0	1	1	2	2	2	0	0	0	0	0	0	0	0	2	0	0	1	0	2	0	0	1	2	2	1	1	1	1	1	1	0	2	0	0	0	2	0	1	0	1	0	1	0	0	0
557	1	2	0	0	0	0	1	2	1	0	1	1	1	0	0	0	0	1	1	1	2	0	2	0	0	2	1	1	1	1	1	1	1	1	0	2	2	0	0	0	0	1	0	0	0	0	0	0	0
558	1	1	1	0	1	1	2	1	2	0	0	1	2	1	0	1	0	0	2	2	2	0	1	1	1	1	0	1	1	1	0	0	0	1	2	2	1	0	0	2	0	0	0	2	0	2	0	0	0
559	1	0	2	0	1	1	2	1	2	0	1	0	0	0	0	0	0	1	1	1	1	0	2	0	0	1	2	2	2	2	2	1	1	0	1	1	2	0	0	1	0	0	0	0	0	0	0	0	0
560	1	0	2	0	0	1	1	2	1	1	1	0	0	0	0	0	0	1	1	1	2	0	2	0	0	1	1	1	2	0	0	0	0	1	1	1	2	0	1	0	0	1	0	0	1	0	0	0	0
561	1	0	2	0	2	2	2	0	2	0	0	1	1	1	0	0	0	0	2	1	2	0	1	0	0	0	1	1	1	1	1	1	1	2	0	2	1	0	0	0	0	1	1	2	0	0	0	0	1
562	1	2	1	0	0	2	2	2	2	0	0	0	0	0	0	0	0	2	1	1	2	0	2	0	0	2	1	2	1	1	0	0	0	1	1	1	1	0	0	2	0	1	1	2	1	0	0	0	0
563	1	2	0	0	0	0	2	1	0	0	0	0	1	1	0	0	1	2	1	2	2	0	2	0	0	0	2	2	2	2	1	0	0	1	2	2	1	0	0	1	0	0	0	2	0	1	0	0	0
564	1	1	1	0	0	1	1	2	1	0	2	1	1	0	0	0	0	0	1	1	1	1	1	0	0	0	1	2	2	1	1	1	1	1	1	2	1	0	0	2	0	0	0	2	0	0	0	1	0
565	1	2	0	0	0	1	0	2	0	0	2	1	2	2	0	0	0	1	1	1	2	0	2	0	0	2	2	2	2	1	0	1	1	2	0	2	1	0	0	1	0	0	0	1	0	1	0	0	0
566	1	2	0	0	0	0	2	2	1	0	1	1	2	1	0	0	1	1	1	1	2	0	2	0	0	0	2	2	2	2	0	1	1	1	0	2	1	0	0	2	0	0	0	1	1	0	0	1	0
567	1	1	1	0	1	1	1	1	1	0	0	1	2	1	0	1	0	0	2	2	1	0	2	0	0	1	1	2	1	0	1	1	2	2	0	2	1	1	0	1	0	0	0	1	1	0	0	0	0
568	1	2	0	0	0	1	2	1	2	0	0	0	0	0	0	0	0	1	1	1	1	0	2	0	0	1	1	1	2	1	0	2	1	2	0	2	0	0	0	1	0	0	0	1	0	1	0	0	0
569	0	2	0	0	0	0	2	1	2	0	0	0	0	0	0	0	0	1	1	1	2	0	1	1	1	1	2	2	2	2	0	1	1	0	1	1	2	2	0	0	0	0	0	2	1	0	0	0	2
570	1	1	1	0	0	1	2	1	2	0	0	1	0	0	0	1	0	1	1	1	1	0	2	0	0	1	1	2	2	2	0	2	2	0	1	1	2	0	0	0	0	0	0	2	1	0	0	0	0
571	1	2	0	0	0	0	2	0	2	0	0	0	1	1	0	0	0	1	0	0	2	0	2	0	0	1	0	2	1	1	1	1	1	0	2	1	2	0	0	0	0	1	1	1	1	0	0	0	0
572	1	1	1	0	1	1	1	2	0	0	0	0	0	0	0	0	0	0	1	1	1	0	1	1	1	0	0	1	1	0	0	2	2	0	1	1	0	0	1	1	0	1	1	2	1	0	0	1	1
573	1	1	2	0	0	2	2	1	2	0	1	1	1	0	0	0	0	1	1	1	2	1	2	0	0	2	2	2	2	2	0	0	1	1	0	2	2	1	1	1	1	0	0	2	0	0	0	0	0
574	1	0	2	0	0	1	1	2	1	1	1	0	0	0	0	0	0	1	1	1	1	0	2	0	0	1	1	2	2	2	0	1	2	2	0	2	2	0	0	0	0	0	0	2	0	2	0	0	0
575	1	0	2	0	0	1	2	2	1	0	0	0	0	0	0	0	0	2	0	1	1	0	2	0	0	1	1	1	2	1	0	1	2	1	0	2	2	1	0	1	0	0	0	0	2	2	0	0	0
576	1	1	1	1	0	1	2	1	2	0	0	0	1	1	0	0	0	0	1	1	2	0	2	0	0	2	2	2	2	2	0	0	1	1	0	2	2	1	1	1	1	0	0	2	0	1	0	1	0
577	1	2	1	0	0	0	2	2	1	0	0	0	0	0	0	0	0	2	0	0	1	0	2	0	0	1	1	2	2	2	0	1	1	1	0	2	1	0	1	1	0	1	1	1	1	2	0	0	0
578	0	1	1	0	1	1	2	2	2	0	0	0	1	1	0	0	1	2	1	1	1	0	2	0	0	2	1	1	1	1	0	2	2	0	0	2	2	1	0	0	0	0	0	1	0	1	0	0	0
579	1	1	1	0	0	1	2	2	2	0	0	0	1	1	0	0	0	0	2	1	2	0	2	0	0	2	1	2	2	1	1	1	1	2	2	1	1	0	0	2	1	0	0	1	0	1	0	0	1
580	1	1	1	0	1	1	2	1	2	0	0	1	1	0	0	0	0	2	0	1	1	0	2	0	0	0	2	2	2	2	0	1	1	1	1	1	0	0	0	1	0	0	0	2	1	0	0	0	0
581	1	1	1	0	0	2	2	2	2	0	0	0	0	0	0	0	0	1	1	1	2	0	1	1	1	0	0	1	2	1	0	0	1	1	1	2	1	0	0	2	0	1	1	1	1	2	1	0	0
582	1	0	2	0	1	1	1	1	1	1	1	0	0	0	0	0	0	1	2	2	2	0	2	0	0	1	2	2	1	0	0	1	1	0	1	2	1	0	0	1	1	1	1	1	0	1	0	0	1
583	1	2	0	0	0	1	2	0	1	0	1	0	0	0	0	0	0	0	2	2	2	0	2	0	0	2	2	2	2	0	1	1	1	1	1	1	1	0	0	1	0	0	0	1	0	0	0	0	0
584	1	1	2	0	0	1	2	1	2	0	1	1	2	1	0	0	0	1	1	0	1	0	1	1	1	0	2	2	2	1	1	1	2	1	1	2	1	0	0	1	0	0	0	2	0	1	0	0	0
585	1	2	0	0	0	0	2	2	2	0	0	0	0	0	0	0	0	1	1	0	0	0	1	1	1	1	1	2	2	1	1	0	2	1	0	2	2	0	0	0	0	1	1	2	1	0	0	0	0
586	0	1	1	0	0	1	1	2	0	0	0	1	1	0	0	0	1	1	2	2	2	0	2	0	0	1	2	2	2	2	0	2	2	0	1	1	2	0	1	0	0	1	1	2	1	0	0	0	0
587	1	2	0	0	0	0	2	0	2	0	0	0	2	2	0	0	0	1	1	1	1	0	2	0	0	2	2	2	2	2	0	0	0	2	0	2	1	0	0	2	0	1	1	1	1	1	0	0	0
588	1	1	2	0	0	2	2	2	2	0	0	0	0	0	0	0	0	2	0	1	1	0	2	0	0	1	1	1	2	0	0	2	2	0	2	0	0	0	0	2	0	0	0	1	0	2	0	1	0
589	1	1	1	0	0	1	1	2	0	0	1	0	0	0	0	0	0	0	2	2	2	0	2	0	0	1	1	1	2	1	0	1	1	2	1	2	1	0	0	1	0	1	1	2	1	2	0	0	0
590	1	0	2	0	0	1	1	0	2	0	0	0	1	1	0	0	0	2	1	2	2	0	2	0	0	0	1	2	2	2	0	1	1	2	0	2	0	0	0	2	0	0	0	2	1	0	0	0	0
591	1	2	0	0	0	0	2	2	1	0	1	0	0	0	0	0	0	1	1	1	1	0	1	1	1	1	2	2	2	1	2	0	2	0	2	2	0	0	0	1	0	1	1	1	1	1	0	0	0
592	1	2	1	0	0	0	2	1	2	0	0	0	0	0	0	0	0	2	0	0	0	0	1	0	0	0	1	2	1	1	1	1	1	1	1	1	0	0	0	2	0	0	0	2	0	0	0	0	1
593	1	2	0	0	0	0	2	0	2	0	0	2	2	2	0	0	0	1	2	2	2	0	2	0	0	0	2	2	2	2	0	1	1	2	0	2	2	0	1	1	0	0	0	2	0	1	0	2	0
594	1	2	0	0	0	0	2	2	1	0	1	0	0	0	0	0	0	1	1	1	2	0	2	0	0	1	2	2	2	2	1	0	0	2	0	2	2	0	0	0	0	0	0	2	0	0	0	0	0
595	1	2	1	0	0	0	2	2	1	0	1	1	1	0	1	1	0	1	1	1	2	0	2	0	0	1	0	2	1	1	0	1	1	1	1	1	1	0	1	1	1	1	1	1	1	1	0	0	0
596	0	2	0	0	0	1	2	1	2	0	0	2	1	1	0	1	0	0	2	2	1	0	1	1	1	1	2	2	2	2	1	0	0	2	0	2	2	2	0	0	0	0	0	2	0	1	0	2	0
597	1	2	0	0	0	0	1	2	1	0	0	0	0	0	0	0	0	0	2	2	2	0	2	0	0	1	2	2	2	1	0	2	2	1	2	1	1	1	0	1	0	1	1	2	0	0	0	0	0
598	0	1	2	0	0	2	2	1	1	0	0	1	1	0	0	0	0	1	1	1	1	0	1	0	0	2	1	2	2	1	1	2	2	2	1	1	2	0	0	1	0	0	0	1	0	0	0	0	0
599	0	1	0	0	0	1	2	2	1	0	0	0	0	0	0	0	0	0	2	2	2	0	2	0	0	1	2	2	2	2	0	1	1	2	0	2	0	1	0	1	0	0	0	2	0	1	0	0	1
600	1	2	1	0	0	1	2	1	2	0	1	0	1	0	0	0	1	0	2	1	2	0	2	0	0	2	2	2	2	2	0	0	0	1	0	2	2	0	0	0	1	0	0	2	0	0	0	1	0
601	1	2	1	0	0	2	2	1	2	0	0	0	0	0	0	0	0	0	2	2	2	0	2	0	0	0	1	1	2	1	0	0	0	2	0	2	1	0	0	2	0	0	0	1	1	1	0	0	0
602	1	2	1	0	0	0	0	2	0	0	2	1	1	1	0	0	0	0	2	2	2	0	1	0	0	2	1	1	2	2	1	2	2	2	0	2	1	1	0	0	0	2	2	2	1	0	0	0	1
603	0	2	1	0	0	1	2	2	1	0	0	0	0	0	0	0	0	0	2	1	2	0	2	1	1	1	1	0	2	0	0	1	1	1	1	0	0	0	0	1	0	1	0	1	0	0	0	0	1
604	1	1	2	0	0	2	1	1	1	1	2	0	0	0	0	0	0	0	2	2	2	0	2	0	0	0	1	1	2	0	1	1	1	1	1	1	1	0	0	1	0	0	0	2	0	1	0	0	0
605	1	1	1	0	1	2	2	1	2	0	1	0	2	1	1	1	0	1	1	1	1	0	2	0	0	1	1	2	2	2	1	1	2	1	1	2	0	0	0	2	0	0	0	2	0	2	0	1	0
606	1	2	0	0	0	1	2	1	1	0	0	0	0	0	0	0	0	0	2	2	2	0	2	0	0	2	0	2	2	0	1	1	1	2	0	2	1	1	0	1	0	0	0	0	0	0	0	0	0
607	1	0	2	0	1	2	2	2	1	0	0	1	1	1	0	0	0	0	1	2	2	0	2	0	0	2	1	2	1	1	0	1	1	2	0	2	1	0	0	1	0	0	0	1	0	0	0	0	1
608	1	2	0	0	0	1	1	2	1	0	1	0	0	0	0	0	0	1	1	1	2	0	0	0	0	0	0	2	1	1	1	1	0	0	1	1	1	0	0	2	0	0	0	1	1	0	0	1	0
609	1	1	1	0	0	1	2	2	0	0	0	1	1	0	0	0	0	2	0	0	1	0	1	0	0	1	1	2	2	2	0	2	2	1	1	1	0	0	0	2	0	0	0	2	1	0	0	0	0
610	0	2	1	0	0	1	2	2	1	0	0	0	0	0	0	0	0	2	0	0	0	0	1	0	0	1	2	2	2	1	0	2	1	2	0	2	2	0	0	0	0	0	0	2	0	0	0	0	0
611	1	1	1	0	0	0	2	1	0	0	0	1	1	0	0	0	0	0	2	2	2	0	1	0	0	2	2	2	2	2	1	1	1	2	0	2	1	0	0	1	0	0	0	2	1	0	0	0	0
612	1	1	1	0	1	2	2	0	2	0	0	1	0	0	0	0	0	2	0	1	1	0	2	0	0	0	1	1	2	1	0	1	0	0	1	1	1	0	0	1	0	0	0	1	1	1	0	0	0
613	1	1	2	0	0	2	1	2	1	0	1	0	1	1	0	0	0	2	0	1	2	0	2	0	0	1	1	1	1	1	0	1	1	1	0	2	1	0	0	0	0	0	0	2	0	0	0	1	0
614	0	2	0	0	0	1	0	1	1	1	1	0	0	0	0	0	0	1	1	1	2	0	2	0	0	2	2	2	2	1	2	1	1	1	1	1	2	0	0	1	1	0	0	0	0	0	0	0	1
615	1	1	1	0	1	1	2	2	2	0	0	0	0	0	0	0	0	1	1	0	1	0	2	0	0	0	2	2	2	2	0	2	2	0	2	1	1	0	0	1	0	0	0	1	0	1	0	0	0
616	1	0	2	0	1	2	1	2	1	0	1	0	0	0	0	0	0	0	2	2	2	0	0	0	0	1	1	1	2	1	0	1	1	1	0	2	2	2	0	0	0	0	0	1	0	1	0	0	1
617	1	2	1	0	0	2	2	0	2	0	0	0	0	0	0	0	0	1	1	1	2	0	2	0	0	2	1	1	2	1	0	0	0	2	0	2	1	0	1	1	0	1	1	2	1	0	0	0	0
618	1	1	1	0	1	1	2	2	1	0	0	0	0	0	0	0	0	0	2	2	2	1	2	0	0	0	1	1	2	2	1	1	1	0	1	2	1	0	1	1	0	0	0	1	0	0	0	1	1
619	1	0	2	0	1	1	2	1	2	0	0	0	0	0	0	0	0	1	1	1	2	0	1	0	0	2	1	2	1	1	0	2	2	2	0	2	1	0	0	1	0	0	0	0	0	1	0	0	1
620	1	0	2	0	0	1	2	1	1	0	0	1	1	0	0	0	0	1	1	1	1	0	2	0	0	2	1	1	2	1	0	1	1	1	1	1	1	0	0	1	0	1	1	2	1	0	0	0	1
621	1	1	2	0	0	1	2	1	2	0	0	0	1	1	0	0	0	1	1	1	1	0	2	0	0	0	1	2	2	2	0	1	1	2	1	2	2	0	0	0	0	1	1	1	1	1	0	0	0
622	1	1	1	0	0	1	2	1	1	0	1	0	0	0	0	0	0	1	1	1	1	0	1	1	1	0	1	1	2	1	0	1	2	0	0	2	1	0	0	2	1	1	0	0	0	0	0	0	0
623	1	1	0	0	0	0	2	2	1	0	0	2	2	0	0	0	0	0	1	1	1	0	2	0	0	0	0	2	1	1	0	1	2	2	0	2	2	0	1	1	1	0	0	2	0	0	0	0	0
624	1	1	1	0	0	0	2	1	2	0	0	0	2	2	0	1	0	1	1	1	1	0	2	0	0	0	1	1	1	1	0	1	2	1	1	2	1	1	0	1	0	0	0	2	0	1	0	0	0
625	1	1	1	0	0	2	2	1	2	0	0	1	0	0	0	1	0	1	1	1	2	0	1	1	1	1	2	2	2	2	0	0	1	1	1	2	1	1	1	0	0	0	0	2	0	1	0	0	0
626	1	2	0	0	0	1	2	2	1	0	1	0	0	0	0	0	0	1	1	1	2	0	1	0	0	1	2	2	2	2	1	1	1	0	1	2	1	1	0	1	0	0	0	1	0	0	0	0	0
627	1	0	2	0	0	1	2	2	2	0	1	0	0	0	0	0	0	0	1	1	1	0	2	0	0	2	2	2	2	2	0	1	1	2	0	2	2	0	0	2	1	0	0	2	0	1	0	0	0
628	1	1	1	0	0	1	1	2	0	0	1	0	0	0	0	0	0	1	1	1	2	0	2	0	0	1	2	2	2	2	0	1	1	1	0	2	2	0	0	1	0	0	0	0	2	2	0	0	0
629	0	1	2	0	0	2	1	0	2	0	0	0	0	0	0	0	0	2	0	0	1	0	0	1	1	1	2	2	2	2	0	1	2	2	1	2	1	0	0	1	0	1	1	1	1	1	0	0	0
630	0	2	1	0	1	1	2	1	2	0	0	1	2	1	0	0	0	2	0	0	1	0	1	1	1	2	2	2	2	2	0	2	2	1	2	1	0	0	0	0	0	0	0	1	1	1	0	0	1
631	1	2	1	0	0	1	2	1	1	0	0	0	1	1	0	0	0	0	2	2	2	0	2	0	0	1	1	1	2	2	1	1	1	0	1	1	2	1	0	0	0	0	0	2	0	1	0	1	0
632	1	1	0	0	0	1	2	2	2	0	0	0	1	1	0	0	0	2	0	0	2	0	1	1	1	1	2	2	2	1	2	1	1	1	2	1	0	0	0	1	0	1	1	1	1	2	0	1	0
633	1	1	1	0	0	1	2	1	2	0	0	0	0	0	0	0	0	1	1	1	1	0	1	0	0	0	1	2	1	1	0	1	2	1	0	2	0	0	0	1	0	0	0	1	0	1	0	0	0
634	1	1	1	0	0	2	2	1	1	0	1	0	2	2	0	0	0	1	1	1	1	1	0	1	1	0	2	2	2	2	0	0	2	0	1	2	1	0	0	2	0	1	0	1	1	2	0	0	0
635	1	1	1	0	0	2	1	2	0	0	0	0	0	0	0	0	1	2	0	0	1	0	2	0	0	2	0	1	2	0	0	0	0	2	0	2	0	0	0	2	0	1	1	2	1	0	0	0	0
636	1	1	1	0	1	2	1	2	1	0	1	2	2	0	0	0	0	2	1	1	2	1	1	0	0	0	2	2	2	2	0	0	2	0	2	2	2	0	0	1	0	1	0	1	2	1	0	0	0
637	0	1	2	0	1	2	2	1	2	0	0	0	0	0	0	0	0	1	1	1	2	0	0	0	0	1	2	2	1	0	1	2	2	2	1	1	1	0	0	1	0	0	0	0	0	1	0	0	0
638	1	2	0	0	0	0	2	2	2	0	0	0	0	0	0	0	0	0	2	2	2	0	1	1	1	0	0	2	2	0	1	0	0	2	0	2	1	0	0	1	0	1	0	0	0	0	0	0	0
639	1	2	1	0	0	0	1	1	2	0	0	0	0	0	0	0	0	0	2	1	2	0	0	0	0	1	1	1	1	1	0	2	2	1	2	2	2	1	0	0	0	0	0	2	0	1	0	0	0
640	1	0	2	0	0	1	2	1	2	0	0	1	1	0	0	0	0	2	0	0	1	0	2	0	0	1	1	1	2	1	0	2	2	0	1	1	1	1	0	1	0	0	0	2	0	1	0	0	1
641	1	0	2	0	1	2	1	1	1	0	1	1	1	0	0	0	0	0	2	2	2	0	2	0	0	2	2	2	2	2	1	0	0	1	1	1	2	0	0	1	0	0	0	1	0	1	0	0	2
642	0	0	2	0	0	2	1	1	2	0	0	1	0	0	0	1	0	2	0	0	1	2	0	0	0	1	2	2	2	1	1	0	0	1	0	2	1	0	0	2	0	0	0	2	0	1	0	0	1
643	0	1	2	0	0	2	2	0	2	0	2	1	1	0	0	0	0	0	1	1	1	0	1	1	1	1	0	1	2	0	1	0	1	1	0	2	1	0	0	0	0	0	0	1	0	0	0	0	0
644	1	1	1	0	0	2	1	2	1	0	0	1	1	0	1	1	0	2	0	0	1	0	1	0	0	1	0	1	2	0	0	2	2	1	1	1	1	0	0	1	0	0	0	2	0	0	0	0	0
645	1	1	2	0	0	1	2	1	2	0	1	1	0	0	0	0	0	0	2	2	2	0	2	0	0	0	1	2	2	2	0	0	0	1	0	2	2	0	0	1	1	0	0	2	2	1	0	0	0
646	1	1	1	0	0	0	2	1	2	0	0	0	0	0	0	0	1	2	1	1	1	0	2	1	1	1	2	2	2	1	0	2	2	1	1	1	1	1	1	0	0	0	0	2	1	0	0	0	1
647	0	1	2	0	0	1	2	0	2	0	2	1	1	1	0	0	0	1	1	1	2	0	2	0	0	0	2	2	2	2	0	0	1	1	1	2	1	0	0	1	0	0	0	1	0	0	0	0	0
648	0	1	1	0	0	0	2	2	1	0	0	0	1	1	0	0	0	1	1	1	1	0	2	0	0	0	2	2	2	2	0	2	2	1	1	2	2	0	0	0	0	1	0	1	0	0	0	0	1
649	1	1	1	0	0	1	1	1	2	0	0	0	2	2	0	0	0	0	1	1	1	0	2	0	0	1	1	2	1	1	0	1	1	2	1	2	0	0	0	1	0	0	0	1	0	1	0	1	0
650	0	1	1	0	0	1	2	1	2	0	0	1	1	1	0	0	0	0	2	2	1	0	2	0	0	1	1	1	2	1	0	0	0	1	2	2	1	0	0	2	0	0	0	1	0	1	0	0	0
651	1	2	0	0	0	0	2	2	0	0	1	0	1	1	0	0	0	1	1	1	1	0	2	0	0	1	0	2	1	0	0	1	1	1	1	1	1	0	0	2	0	1	1	2	0	1	0	0	0
652	0	1	2	0	0	2	1	2	1	0	1	0	0	0	0	0	0	1	1	1	2	0	2	0	0	2	0	2	1	0	0	1	1	2	0	2	1	1	0	1	0	0	0	2	0	0	0	0	0
653	1	2	0	0	1	1	2	2	1	0	1	0	0	0	0	0	0	2	0	0	0	0	2	0	0	1	2	2	2	1	0	0	1	1	1	2	1	1	0	0	0	1	0	1	0	1	0	0	0
654	0	2	1	0	1	1	1	2	1	0	1	1	2	2	0	0	0	1	2	2	2	0	1	1	1	2	1	1	2	0	1	0	0	2	0	2	2	0	0	0	1	1	1	1	1	0	0	0	0
655	1	2	1	0	0	0	2	1	2	0	0	0	0	0	0	0	0	1	1	0	2	0	2	0	0	1	0	1	2	1	0	1	2	0	1	2	2	0	0	1	0	1	1	2	2	2	0	0	1
656	1	2	0	0	0	0	2	2	1	0	0	0	0	0	0	0	0	1	1	1	1	0	2	0	0	2	1	2	2	1	1	2	1	1	0	2	2	1	0	1	0	0	0	2	0	0	0	0	0
657	1	1	1	0	0	1	1	2	1	0	1	0	1	1	0	0	1	1	2	2	2	0	2	0	0	2	2	2	2	2	0	1	1	2	0	2	1	0	0	2	0	2	2	2	1	1	0	0	0
658	0	2	0	0	0	0	2	1	2	0	1	0	0	0	0	0	0	0	2	0	2	0	2	0	0	1	2	2	2	0	0	2	2	0	2	0	0	0	0	1	0	1	1	1	1	1	0	0	0
659	1	2	1	0	0	0	1	2	0	0	0	0	0	0	0	0	0	2	0	0	0	0	2	0	0	0	2	2	2	2	0	2	2	0	1	1	0	0	0	1	0	0	0	1	1	1	0	0	1
660	1	0	2	0	0	1	2	1	0	0	0	0	0	0	0	0	0	0	2	2	2	0	1	0	0	1	2	2	2	1	2	0	2	2	0	2	0	0	0	1	0	0	0	0	0	0	0	0	1
661	1	1	2	0	0	2	2	1	2	0	0	0	0	0	0	0	0	0	1	1	1	0	2	0	0	0	1	1	1	1	0	1	0	0	0	2	1	0	0	1	0	0	0	2	0	0	0	0	1
662	1	1	2	0	0	2	2	2	1	0	1	0	0	0	0	0	0	0	2	2	1	0	0	0	0	1	1	2	1	1	0	1	1	2	0	2	1	0	0	1	0	0	0	1	0	0	0	0	1
663	1	1	2	0	0	1	2	2	1	0	1	0	0	0	0	0	0	0	2	2	2	0	2	0	0	0	0	1	1	0	0	1	1	1	1	1	2	0	0	2	1	0	0	1	0	0	0	0	0
664	1	1	1	0	0	2	2	2	1	0	1	0	0	0	0	0	0	1	1	1	2	0	2	0	0	1	1	1	2	0	1	2	2	1	1	1	1	0	0	1	0	0	0	1	1	0	0	0	0
665	1	2	0	0	0	1	2	0	2	0	0	1	1	1	0	0	0	1	1	1	2	0	1	0	0	1	1	1	1	1	1	1	1	0	2	1	0	0	0	2	0	0	0	2	0	1	0	0	0
666	1	2	0	0	0	0	1	2	1	0	2	1	1	0	0	0	0	0	2	2	2	0	2	0	0	2	2	2	2	1	0	0	1	2	0	2	1	0	0	1	0	0	0	1	0	0	0	0	0
667	1	1	2	0	1	2	2	1	2	0	0	1	2	1	0	0	0	1	2	1	2	0	2	0	0	1	2	2	2	2	0	2	2	2	0	2	2	0	1	1	0	0	0	2	0	1	0	0	1
668	1	0	2	0	1	2	2	0	2	0	0	0	1	1	0	0	0	1	1	0	2	0	2	0	0	0	0	0	1	0	0	1	2	0	2	1	1	0	0	1	0	0	0	2	1	0	0	0	1
669	1	0	2	0	0	2	2	2	0	0	1	1	0	0	0	0	0	0	2	2	2	0	2	0	0	1	1	1	2	1	0	0	1	2	1	2	0	0	0	1	0	1	1	2	1	0	0	0	1
670	0	1	2	0	0	2	2	1	2	0	0	0	2	2	0	1	0	1	0	0	0	0	0	0	0	0	1	1	2	0	1	1	1	1	1	1	2	0	1	1	0	2	1	2	1	0	0	0	0
671	1	2	1	0	0	1	1	0	2	0	0	0	1	1	0	0	0	0	1	2	2	0	1	0	0	1	2	2	1	1	1	1	0	0	0	2	2	1	0	0	0	0	0	2	0	1	0	0	0
672	1	0	2	0	0	2	2	2	2	0	0	0	0	0	0	0	0	1	1	1	1	0	2	0	0	1	2	2	2	1	1	0	0	2	0	2	0	0	0	2	0	1	1	2	1	1	0	0	0
673	1	0	2	0	0	1	2	2	2	0	0	0	2	2	0	0	0	2	0	0	1	0	1	1	1	1	1	1	1	1	0	1	1	2	0	2	2	0	0	1	0	0	0	1	0	1	0	0	0
674	1	0	2	0	1	2	2	2	2	0	0	1	2	1	0	0	0	2	0	1	2	1	2	0	0	1	2	2	2	2	0	1	2	1	1	2	0	0	0	1	0	0	0	1	0	0	0	0	0
675	0	1	2	0	0	2	2	2	1	0	1	1	2	2	0	0	0	1	1	1	1	1	2	0	0	1	2	2	2	2	0	1	1	1	1	1	1	0	0	2	0	0	0	2	0	2	0	0	1
676	1	2	1	0	0	1	1	1	0	1	2	0	2	1	0	0	0	0	2	2	2	0	2	0	0	0	1	2	2	1	1	0	1	2	0	2	1	0	0	0	0	0	0	2	1	0	0	1	1
677	0	0	2	0	1	2	1	0	2	0	0	0	0	0	0	0	1	2	1	1	1	0	2	0	0	1	1	1	2	0	1	2	2	0	0	2	2	0	0	0	1	1	1	1	1	1	0	0	0
678	0	2	0	0	0	0	2	1	1	0	0	0	0	0	0	0	0	2	0	0	1	0	2	0	0	1	0	1	2	1	0	0	1	2	0	2	1	0	0	1	0	1	0	0	0	0	0	0	0
679	0	1	1	0	0	2	2	1	1	1	0	0	1	0	0	0	0	0	2	2	2	1	1	0	0	1	2	2	2	1	1	1	1	2	0	2	0	0	0	1	0	1	1	1	1	2	0	1	0
680	1	1	1	1	0	1	2	1	1	0	0	0	0	0	0	0	1	2	0	0	2	0	2	0	0	1	2	2	2	2	0	0	0	2	0	2	1	0	0	1	0	0	0	1	0	1	0	0	1
681	1	1	2	0	0	1	2	0	2	0	0	0	2	2	0	1	0	0	2	2	2	0	2	0	0	0	1	2	1	1	1	1	1	2	2	1	2	2	0	0	0	0	0	1	1	1	0	0	0
682	1	0	2	0	2	2	2	1	1	0	0	1	2	2	0	0	0	0	2	2	2	0	2	0	0	0	2	2	2	1	2	0	1	2	0	2	0	0	0	1	0	0	0	2	0	0	0	0	0
683	1	1	1	0	0	1	2	2	2	0	0	0	0	0	0	0	0	0	2	2	2	0	2	0	0	0	1	1	2	1	0	1	1	1	1	0	0	0	0	2	1	0	0	0	0	1	0	0	0
684	1	2	0	0	0	1	1	2	1	0	1	0	0	0	0	0	0	1	2	1	2	0	1	0	0	1	1	1	1	1	0	1	2	2	0	2	0	0	0	2	0	0	0	0	0	1	0	0	0
685	1	1	2	0	0	1	2	0	2	0	1	1	2	1	0	0	0	0	2	2	2	0	2	0	0	2	2	2	2	2	0	1	2	1	0	2	2	0	0	0	0	0	0	1	0	2	0	0	0
686	1	0	2	0	1	2	2	1	2	0	0	0	1	1	0	0	0	0	2	2	2	0	2	0	0	0	1	1	2	1	0	1	1	1	0	2	1	0	0	1	0	0	0	2	0	0	0	0	1
687	1	1	1	0	0	1	1	2	1	0	1	1	2	2	0	0	0	0	2	2	2	0	1	0	0	1	2	2	2	1	1	1	1	2	0	2	1	1	0	1	0	1	0	0	1	1	0	0	0
688	1	2	1	0	0	1	2	1	1	0	1	1	1	0	0	0	0	2	0	0	0	0	2	0	0	1	1	1	1	1	0	1	1	0	1	1	2	0	0	0	1	1	1	2	1	1	0	0	0
689	1	0	2	0	0	1	1	1	1	0	1	0	1	0	0	0	0	0	1	1	1	0	2	0	0	1	0	1	1	0	0	1	2	1	0	2	2	0	0	1	0	0	0	1	0	0	0	0	0
690	1	0	2	0	2	2	2	1	2	0	0	0	0	0	0	0	0	2	0	0	0	0	2	0	0	0	1	1	1	1	1	2	2	2	0	2	0	0	0	1	0	0	0	2	0	0	0	0	0
691	0	1	0	0	0	1	2	1	1	0	1	1	1	1	0	0	0	2	0	0	1	0	2	0	0	1	0	2	1	1	0	1	2	1	0	2	0	0	0	2	0	1	0	1	0	1	0	2	0
692	0	1	1	0	1	1	1	2	1	0	1	0	1	1	0	0	0	2	0	0	1	0	2	0	0	1	2	2	2	2	0	0	0	1	0	2	1	0	0	2	0	1	1	1	1	0	0	0	0
693	1	2	1	0	0	1	2	1	1	0	0	0	1	0	0	0	0	2	0	0	0	0	2	0	0	1	0	2	0	0	0	2	2	2	0	2	1	0	1	1	1	0	0	1	1	1	0	0	0
694	0	1	1	0	0	1	2	2	2	0	0	0	0	0	0	0	0	1	1	1	1	0	2	0	0	0	2	2	2	2	0	2	2	0	2	0	1	0	0	0	0	0	0	2	0	0	0	0	0
695	1	1	1	1	1	2	1	1	2	0	0	0	1	0	1	1	0	0	1	2	2	0	2	0	0	0	2	2	2	1	0	2	2	0	1	1	2	1	1	1	1	0	0	2	1	0	0	0	0
696	0	0	1	0	0	1	2	1	2	0	0	0	1	1	0	1	0	1	1	1	0	0	2	0	0	1	1	1	1	1	1	1	1	1	1	1	2	0	0	1	0	0	0	1	0	1	0	0	0
697	0	0	2	0	0	1	2	1	2	0	1	1	2	1	0	0	0	0	2	2	2	0	2	0	0	1	1	1	2	0	0	1	1	1	1	1	1	0	0	2	1	0	0	2	0	1	0	0	1
698	1	2	0	0	0	1	0	2	0	0	2	0	0	0	0	0	0	1	1	1	1	0	1	0	0	1	1	2	1	1	1	2	2	2	0	2	1	0	0	2	0	0	1	1	1	0	0	2	0
699	1	0	2	0	1	1	2	1	2	0	1	0	0	0	0	0	0	2	0	0	2	0	2	0	0	2	1	1	2	1	0	1	1	1	1	1	1	0	0	1	0	0	0	2	1	0	0	0	0
700	1	2	0	0	0	0	1	1	1	0	1	1	1	0	0	0	0	0	2	2	2	0	2	0	0	1	1	2	2	1	0	1	1	1	1	1	1	0	0	1	0	0	1	2	1	0	0	0	0
701	1	1	1	0	0	0	1	2	1	0	0	0	0	0	0	0	0	0	2	2	2	0	1	0	0	0	2	2	2	2	0	1	1	1	1	1	1	0	0	2	1	0	0	1	0	0	0	0	0
702	1	0	2	0	0	2	2	0	2	0	0	1	2	2	0	0	1	2	1	1	1	0	2	0	0	2	1	0	2	0	0	0	0	2	0	1	1	0	0	1	0	0	0	2	0	0	0	1	1
703	1	2	1	0	0	1	2	2	2	0	0	1	2	1	0	0	0	0	2	2	2	0	1	0	0	0	2	1	2	0	0	0	1	2	0	2	1	0	0	0	0	1	1	1	1	0	0	0	0
704	1	1	2	0	0	2	1	2	1	0	1	0	0	0	0	0	0	0	2	1	2	0	1	0	0	1	1	1	2	1	0	1	2	2	0	2	1	1	1	0	0	0	0	1	0	1	0	1	0
705	1	0	1	0	0	0	1	1	2	0	0	0	0	0	0	0	0	0	1	1	1	0	2	0	0	1	2	2	1	1	0	0	0	2	0	2	1	1	0	1	0	1	1	2	1	0	0	0	1
706	1	2	0	0	0	0	1	2	1	0	1	0	2	1	0	0	0	1	1	1	1	0	2	0	0	0	2	2	2	1	2	0	0	2	1	1	1	0	0	1	0	0	1	1	0	1	0	0	0
707	1	1	1	0	1	1	2	2	1	0	1	0	0	0	0	0	0	0	2	2	2	0	0	1	1	1	1	1	1	1	0	1	2	1	1	1	2	0	0	1	0	0	0	1	0	0	0	0	0
708	1	1	1	0	0	1	1	2	0	0	0	0	0	0	0	0	1	2	1	1	1	0	2	0	0	1	1	1	2	1	0	2	2	1	1	2	2	0	0	0	0	0	0	2	1	1	0	1	0
709	0	2	1	0	0	1	1	1	1	0	1	1	1	0	0	0	0	1	1	1	1	0	2	0	0	1	2	2	2	2	0	2	2	0	1	1	1	0	0	0	0	0	0	2	0	1	0	1	0
710	1	2	0	0	0	0	2	1	2	0	0	0	1	1	0	0	0	1	1	1	1	0	1	0	0	2	1	2	2	1	1	0	2	2	0	2	1	0	0	1	0	1	1	1	1	2	0	0	1
711	1	1	1	0	0	2	0	2	0	1	2	0	0	0	0	0	0	2	0	0	0	0	1	0	0	0	1	0	2	0	0	0	1	1	1	2	1	1	0	0	0	0	0	0	0	0	0	0	1
712	1	0	2	0	0	2	2	2	2	0	0	0	0	0	0	0	0	0	2	2	2	0	2	0	0	1	1	1	2	0	1	1	2	0	1	2	1	0	0	2	0	0	0	1	0	0	0	0	0
713	1	1	1	0	1	2	1	1	1	0	1	0	1	1	0	0	0	2	0	0	1	0	2	0	0	1	0	1	2	1	0	1	0	2	0	2	0	0	0	1	0	1	1	1	0	0	0	1	0
714	1	2	0	0	0	1	2	2	1	0	0	1	1	0	0	0	0	1	1	1	2	0	1	1	1	0	1	1	2	2	0	1	1	1	1	1	2	0	1	1	0	0	0	2	0	1	0	0	0
715	1	0	2	0	0	2	2	1	2	0	0	0	2	1	1	1	0	0	2	1	2	0	1	0	0	1	2	2	2	2	1	1	1	2	0	2	2	1	1	1	1	1	1	1	1	1	0	1	0
716	1	1	1	0	0	1	2	0	2	0	0	1	1	0	0	0	0	0	1	2	2	0	2	0	0	2	0	0	1	0	0	2	2	0	1	1	1	0	0	1	0	1	1	1	0	0	0	0	1
717	0	0	2	0	0	1	1	1	1	0	0	0	0	0	0	0	0	0	2	2	2	0	2	0	0	0	2	2	2	2	1	0	1	1	1	2	2	0	0	0	0	0	0	1	0	0	0	0	0
718	1	1	2	0	0	2	2	2	1	0	0	0	1	1	0	0	0	0	2	2	2	0	2	0	0	0	1	0	1	0	0	1	1	2	1	2	2	0	0	1	0	0	0	1	1	0	0	0	1
719	1	1	2	0	0	1	0	1	1	1	1	1	0	0	0	1	0	1	1	1	1	0	0	0	0	0	1	2	2	1	0	1	1	1	1	1	1	0	0	1	0	0	0	1	0	0	0	1	0
720	0	1	1	0	0	1	2	1	2	0	0	1	1	0	0	0	0	1	1	1	1	0	2	0	0	0	2	2	2	1	1	0	1	2	1	2	0	0	0	1	0	1	1	1	0	0	0	0	1
721	1	1	1	0	0	1	1	1	1	1	1	0	0	0	0	0	0	0	2	2	2	0	2	0	0	0	1	2	1	1	1	1	1	0	1	2	1	0	0	2	0	0	0	2	0	0	0	0	1
722	1	1	2	0	0	2	2	2	2	0	0	0	0	0	0	0	0	0	1	1	2	0	2	0	0	1	2	2	2	1	2	2	2	0	1	1	1	0	0	2	0	1	0	0	2	0	0	1	0
723	0	0	2	0	0	2	1	2	0	0	2	1	1	0	0	0	0	1	1	1	0	0	2	0	0	1	1	1	2	2	0	2	2	1	1	1	1	0	0	1	0	0	0	2	0	0	0	1	0
724	1	1	1	0	1	1	2	2	0	0	1	0	1	0	0	1	0	1	1	1	0	0	1	0	0	0	1	1	2	1	1	1	2	1	0	2	1	0	1	1	0	1	1	2	1	0	0	1	0
725	1	1	1	0	0	2	2	2	2	0	0	0	0	0	0	0	0	1	1	1	2	0	2	0	0	1	1	1	1	1	0	2	2	0	2	0	1	1	0	1	0	0	0	2	0	0	0	1	1
726	1	1	2	0	0	1	2	0	1	0	0	0	0	0	0	0	0	1	1	1	2	0	2	0	0	1	2	2	2	2	0	0	0	0	1	1	2	0	0	2	1	0	0	1	1	1	0	0	0
727	1	2	1	0	0	1	2	2	1	0	0	0	2	0	1	1	0	1	1	1	2	0	1	0	0	2	2	2	2	2	0	0	0	2	0	2	2	0	1	0	0	1	1	2	2	2	0	0	0
728	1	1	1	0	0	1	2	2	2	0	1	1	0	0	0	1	0	0	2	2	2	0	2	0	0	0	1	1	1	1	0	0	0	1	0	2	1	1	0	1	0	0	0	2	1	0	0	0	1
729	0	1	2	0	0	2	1	2	0	0	2	0	1	1	0	1	0	1	2	2	2	0	1	0	0	1	1	1	2	0	0	1	1	1	1	1	1	0	0	1	0	1	1	1	1	2	0	0	1
730	0	0	2	0	1	2	1	1	2	0	0	1	2	0	0	0	0	2	0	1	2	0	2	0	0	0	1	2	2	1	2	0	0	2	0	2	1	0	0	2	0	0	0	2	0	0	0	1	0
731	1	0	1	0	0	1	2	1	2	0	0	0	0	0	0	0	0	2	0	0	0	0	2	0	0	1	1	1	2	1	0	2	2	2	0	2	2	0	0	1	0	1	0	1	0	1	0	0	1
732	1	1	1	0	0	1	1	1	1	1	1	0	0	0	0	0	0	1	1	1	1	0	2	0	0	0	1	2	2	1	1	1	1	0	1	1	1	0	0	1	0	0	0	2	0	1	0	0	0
733	1	0	2	0	0	1	2	1	1	0	1	0	0	0	0	0	0	1	1	1	2	0	2	0	0	1	2	2	1	1	1	1	1	1	1	1	2	0	0	1	0	0	0	2	1	0	0	0	0
734	1	1	1	0	0	2	1	0	2	0	0	1	2	1	0	1	0	1	1	1	2	0	2	0	0	2	1	2	1	1	1	1	1	1	1	1	0	1	0	1	0	0	0	2	0	0	0	0	1
735	0	2	1	0	0	1	1	2	1	0	2	0	0	0	0	0	0	0	1	1	1	0	1	1	1	0	1	1	1	0	0	1	2	1	1	1	2	0	0	0	0	0	0	1	0	0	1	0	0
736	1	0	2	0	0	2	1	2	1	0	0	0	2	1	0	0	0	0	2	1	2	0	1	0	0	0	2	2	1	0	1	0	0	1	0	2	1	0	0	2	1	0	0	2	0	1	0	0	1
737	1	2	1	0	1	1	1	1	2	0	0	1	1	0	1	1	0	0	2	1	2	0	2	0	0	2	2	1	2	1	1	2	2	1	1	1	0	0	0	2	0	1	1	2	1	1	0	0	1
738	0	1	2	0	0	0	2	1	2	0	1	1	1	0	0	0	0	1	2	2	2	0	2	0	0	1	1	1	2	2	0	0	0	1	1	1	2	0	0	0	0	0	0	1	0	0	0	0	1
739	1	2	1	0	0	2	2	1	2	0	0	1	1	1	0	0	0	1	1	1	2	0	2	0	0	1	2	2	2	2	0	1	1	1	1	1	1	0	0	1	0	1	1	2	1	0	0	0	0
740	1	2	1	0	0	1	2	1	2	0	0	0	0	0	0	0	0	1	1	1	2	0	0	0	0	0	1	2	2	1	0	2	2	1	2	1	2	0	1	0	0	0	0	2	0	1	0	0	0
741	1	1	1	0	1	2	2	2	2	0	1	1	2	1	0	0	0	2	0	0	1	0	2	0	0	1	2	2	2	2	1	2	2	0	2	0	2	0	0	0	0	1	1	1	1	0	0	1	0
742	1	2	1	0	0	0	1	1	1	0	1	0	0	0	0	0	0	1	1	1	1	0	2	0	0	1	2	2	2	1	1	1	2	1	2	2	1	1	0	1	0	0	0	2	0	0	0	0	2
743	1	1	1	0	0	1	2	2	2	0	0	1	1	0	0	0	0	1	1	1	0	0	1	0	0	2	1	2	2	1	0	1	1	1	1	2	1	0	0	1	1	1	1	2	2	0	0	0	0
744	1	2	0	0	0	1	1	1	1	1	1	0	1	1	0	1	0	1	1	1	2	0	2	0	0	0	1	1	1	1	0	0	0	2	1	1	1	1	0	0	0	0	0	1	0	0	0	0	0
745	1	1	2	0	0	1	2	1	2	0	0	0	0	0	0	0	0	0	1	2	2	0	2	0	0	2	2	2	2	1	1	1	2	1	2	2	1	1	0	0	0	1	1	2	2	0	0	0	0
746	1	1	1	0	1	2	1	1	1	1	1	1	1	1	0	0	0	0	2	1	2	0	2	0	0	1	0	2	0	0	0	2	1	1	0	2	2	0	0	0	0	0	0	2	0	0	0	0	0
747	1	1	2	0	0	1	0	2	0	0	2	0	0	0	0	0	0	0	2	2	2	0	2	0	0	1	2	2	1	1	1	2	2	0	1	1	1	0	0	1	0	0	0	1	1	1	0	0	0
748	1	2	0	0	0	0	1	2	1	0	1	0	1	1	0	0	0	0	2	2	2	0	0	1	1	1	1	2	2	2	0	1	1	1	0	2	1	0	0	1	0	0	0	1	1	1	0	0	0
749	1	1	2	0	0	1	1	1	1	0	1	0	1	1	0	1	0	0	1	2	2	1	2	0	0	1	2	2	2	2	2	0	0	1	0	2	1	0	0	1	0	0	0	1	0	1	0	0	0
750	1	2	0	0	0	1	2	1	2	0	0	0	1	1	0	0	0	2	1	1	2	0	2	0	0	1	2	1	2	1	1	1	2	2	1	2	1	0	1	1	1	0	0	1	0	1	0	0	1
751	1	1	2	0	0	1	2	2	1	0	0	0	0	0	0	0	0	1	2	2	2	0	1	0	0	2	2	2	2	2	0	0	0	2	0	2	2	0	1	1	0	0	0	2	0	1	0	1	0
752	1	0	2	0	1	2	1	2	1	0	1	0	1	0	1	1	0	2	0	0	0	0	2	1	1	1	1	1	2	0	0	2	1	1	0	2	2	0	0	0	0	0	0	2	0	1	0	0	0
753	1	1	2	0	0	2	1	2	1	1	1	0	0	0	0	0	0	0	2	2	2	0	1	0	0	1	2	2	2	2	1	1	2	1	1	1	2	1	0	1	0	0	0	2	0	1	0	0	0
754	1	2	0	0	0	0	1	1	1	0	1	0	2	2	0	1	0	0	1	2	2	0	2	0	0	2	0	2	2	0	1	1	1	1	1	0	1	0	0	0	0	0	0	2	0	1	0	0	0
755	1	2	0	0	0	0	2	1	2	0	1	0	1	1	0	0	0	2	0	0	0	0	0	0	0	0	2	2	2	0	0	1	1	1	1	1	2	1	0	1	0	1	0	1	0	1	0	1	0
756	1	1	2	0	0	1	2	0	2	0	0	0	1	1	0	0	0	1	1	1	1	0	2	0	0	1	1	2	1	1	1	1	1	2	2	1	2	0	0	0	0	0	0	2	0	0	0	1	0
757	1	2	2	0	0	1	2	1	2	0	0	0	0	0	0	0	1	2	1	1	1	0	1	1	1	0	1	2	1	1	0	0	1	1	0	2	1	1	0	1	0	0	0	1	0	1	0	0	0
758	1	2	1	0	0	1	1	2	0	0	1	0	0	0	0	0	0	1	1	1	1	0	2	0	0	2	2	0	1	0	0	1	1	1	1	1	1	0	0	0	0	1	0	0	2	0	0	0	1
759	1	0	2	0	0	1	2	2	2	0	0	2	1	1	0	1	0	1	1	1	1	0	1	1	1	1	2	2	2	2	0	1	1	2	0	2	1	0	0	1	0	0	1	2	1	0	0	0	0
760	1	1	1	0	0	1	2	2	2	0	0	0	1	1	0	0	0	1	1	0	1	0	2	0	0	1	0	1	2	0	0	1	1	1	2	1	1	0	0	2	0	0	0	2	0	0	0	0	1
761	1	1	2	0	0	2	1	1	1	0	2	1	1	0	0	0	0	2	0	1	1	0	1	1	1	1	2	2	2	2	0	0	1	2	0	2	1	0	0	1	0	0	0	1	1	0	0	0	1
762	1	1	1	0	1	1	2	1	2	0	0	0	0	0	0	0	0	1	1	1	1	0	2	0	0	1	1	2	1	1	0	1	1	1	0	2	1	0	0	1	0	0	0	2	0	0	0	0	0
763	0	2	1	0	0	1	2	1	2	0	0	0	0	0	0	0	0	2	0	0	1	1	2	0	0	2	2	2	2	2	1	1	1	1	2	1	2	0	0	0	1	0	0	2	1	0	0	0	0
764	1	2	0	0	0	1	2	1	1	0	0	1	1	0	0	0	0	0	2	2	2	0	2	0	0	0	2	2	1	1	0	1	0	2	0	2	1	0	1	1	0	0	0	2	0	0	0	0	1
765	1	1	1	0	1	1	2	1	1	0	0	0	0	0	0	0	0	1	1	0	0	0	2	0	0	0	0	2	2	0	1	2	2	1	1	1	2	0	0	1	1	0	0	1	0	0	0	0	0
766	1	1	1	0	1	1	2	1	2	0	1	0	1	1	0	0	0	1	1	1	2	0	0	0	0	1	1	1	2	1	0	1	1	1	1	1	0	0	0	2	0	0	0	1	0	1	0	0	0
767	1	1	1	0	0	1	2	1	2	0	0	1	2	1	0	0	0	0	1	1	1	1	2	0	0	2	2	2	2	2	0	1	2	1	0	2	0	0	0	0	0	0	0	2	0	0	0	0	0
768	1	0	2	0	0	1	1	2	1	0	1	0	0	0	0	0	0	0	1	1	2	0	2	0	0	2	2	2	2	1	1	1	1	1	0	2	1	0	0	2	1	0	0	2	1	1	0	1	0
769	1	0	2	0	0	1	1	2	0	0	1	0	0	0	0	0	0	1	1	1	2	0	2	0	0	0	2	2	2	2	0	2	2	1	0	2	2	1	0	0	0	1	1	1	1	0	0	0	1
770	0	2	0	0	0	0	1	1	1	0	1	1	1	0	0	0	0	0	2	2	2	0	2	0	0	1	1	2	2	1	0	0	0	2	1	1	2	0	0	1	1	1	1	1	1	1	0	0	0
771	1	1	2	0	0	1	2	1	2	0	0	0	0	0	0	0	0	2	0	1	2	0	2	0	0	1	2	2	2	1	1	0	0	2	0	2	1	0	0	2	0	0	0	2	2	0	0	0	0
772	1	1	1	0	1	1	1	1	1	1	2	0	1	1	0	0	0	0	2	2	2	0	1	0	0	1	0	2	1	1	1	1	2	2	1	2	2	0	0	0	0	1	0	1	0	1	0	0	0
773	0	0	2	0	0	1	2	1	1	0	0	0	0	0	0	0	0	1	1	1	1	0	2	0	0	1	2	1	2	1	0	1	1	1	1	1	2	0	0	1	0	1	1	2	1	1	0	1	0
774	1	2	1	0	0	0	1	2	1	0	1	2	2	2	0	0	0	1	1	1	2	1	1	0	0	1	2	2	1	0	0	0	1	1	1	2	1	1	0	1	0	0	0	1	0	1	0	0	0
775	1	1	2	0	1	2	2	1	2	0	0	0	0	0	0	0	1	2	0	0	1	0	2	0	0	1	2	2	2	2	1	1	1	1	1	1	1	0	0	1	0	0	0	0	0	1	0	0	1
776	1	0	2	0	2	2	1	0	2	0	0	0	0	0	0	0	0	2	0	1	2	0	2	0	0	1	1	1	2	1	0	1	1	2	0	2	1	1	1	2	1	1	1	1	0	0	1	0	0
777	1	0	2	0	1	2	1	2	1	0	1	0	1	1	0	0	0	1	1	1	1	0	2	0	0	1	2	2	2	2	0	1	1	2	0	2	2	2	0	0	0	0	0	2	0	0	0	0	0
778	1	0	2	0	1	2	1	0	2	0	0	1	2	1	0	0	1	1	2	2	1	1	2	0	0	2	2	0	1	0	0	1	1	2	0	2	2	0	0	0	0	0	1	1	0	1	0	0	1
779	1	1	1	0	0	1	1	1	1	0	1	0	0	0	0	0	0	0	2	2	2	0	0	0	0	0	1	2	2	1	0	1	2	1	2	1	1	0	0	1	0	0	0	1	1	0	0	1	0
780	1	1	2	0	0	1	2	2	0	0	1	0	0	0	0	0	0	2	0	0	0	1	0	1	1	1	0	1	1	0	0	2	2	1	0	2	2	0	0	1	0	0	0	2	1	1	0	0	0
781	1	1	1	0	0	1	1	1	2	0	0	2	2	0	1	1	0	0	1	1	1	0	1	0	0	2	2	0	1	0	0	0	0	2	1	1	2	1	1	2	1	0	0	2	1	0	0	0	0
782	1	1	1	0	1	1	2	0	2	0	0	0	1	1	0	0	0	1	2	2	2	0	1	1	1	1	2	2	2	1	2	0	1	1	0	2	1	0	0	2	0	0	0	0	2	2	0	0	1
783	0	1	1	0	0	1	2	0	1	0	1	0	0	0	0	0	0	1	1	1	1	0	2	0	0	0	1	2	1	1	0	1	1	1	1	1	2	1	1	2	1	0	0	2	0	0	0	0	0
784	1	2	1	0	0	0	2	1	2	0	0	0	0	0	0	0	0	0	2	1	2	0	1	0	0	1	2	2	2	1	1	1	1	2	0	2	1	1	0	2	0	0	0	2	1	0	0	0	0
785	0	2	1	0	0	2	2	1	2	0	0	0	1	1	0	0	0	0	2	1	2	0	2	0	0	0	2	2	2	2	1	1	1	0	0	1	2	0	0	1	0	0	0	2	0	0	0	0	1
786	0	1	1	0	0	1	0	2	0	0	2	0	0	0	0	0	0	0	1	1	1	0	1	0	0	2	2	2	2	1	0	2	2	1	1	1	1	0	0	1	0	0	0	2	1	0	0	1	0
787	1	1	2	0	0	2	1	1	2	0	0	1	1	1	0	0	0	1	1	1	1	0	2	0	0	0	2	2	2	1	1	0	1	2	0	2	1	0	0	1	0	0	0	0	0	0	0	0	1
788	1	1	2	0	0	0	2	2	1	0	1	1	0	0	0	1	0	1	1	1	1	0	1	0	0	1	2	2	2	1	2	0	1	2	1	2	2	1	0	1	0	0	0	1	0	0	0	0	0
789	1	0	2	0	0	1	2	2	2	0	0	0	0	0	0	0	0	1	1	0	1	0	2	0	0	0	2	2	2	2	2	2	2	1	1	2	2	0	0	0	0	1	0	0	1	1	0	0	1
790	1	1	1	0	0	1	2	1	1	0	0	0	2	2	0	0	0	0	2	2	2	0	2	0	0	1	1	2	1	1	0	1	1	2	0	2	2	0	0	1	0	1	1	2	1	1	0	1	0
791	1	2	0	0	0	0	1	1	1	1	1	1	0	0	0	1	0	1	1	1	2	0	2	0	0	0	2	1	2	1	1	0	0	1	1	1	2	1	1	1	1	0	0	2	2	0	1	0	0
792	0	0	2	0	1	2	1	1	2	0	1	0	0	0	0	0	1	1	1	1	1	0	0	0	0	0	1	2	2	2	0	1	1	2	0	2	2	0	0	1	0	0	0	2	0	1	0	0	1
793	1	0	2	0	1	1	2	1	1	0	0	0	1	0	1	1	0	0	1	1	1	0	2	0	0	1	2	2	2	1	1	0	1	2	1	2	2	0	0	1	1	0	0	2	0	1	0	0	0
794	1	1	1	0	0	1	1	2	1	0	0	0	1	1	0	0	0	0	2	2	2	0	1	0	0	2	0	2	2	0	1	1	2	1	0	2	0	0	0	2	0	2	2	2	1	1	0	0	1
795	1	0	2	0	0	1	2	2	1	0	0	0	0	0	0	0	0	1	1	1	1	0	2	0	0	1	2	2	2	2	0	1	1	1	1	1	2	1	1	2	1	0	0	1	1	0	0	1	0
796	1	1	2	0	0	2	1	2	1	0	1	0	1	0	0	0	0	1	1	1	1	0	2	0	0	1	1	2	2	1	1	0	0	2	0	2	2	1	1	2	1	0	0	2	0	2	0	0	0
797	0	1	2	0	0	0	1	1	1	0	1	0	0	0	0	0	0	0	1	1	1	0	2	0	0	2	2	2	1	1	1	1	1	1	1	1	2	0	0	0	1	0	1	2	1	0	0	0	1
798	1	0	2	0	0	2	2	2	1	0	0	0	2	1	1	1	0	1	1	1	2	0	2	0	0	0	1	1	2	0	1	2	2	0	1	1	1	0	0	2	0	0	0	1	0	1	0	1	0
799	0	1	1	0	1	1	2	2	1	0	1	1	1	0	0	1	0	1	1	1	1	0	2	0	0	2	1	1	2	0	1	2	2	1	1	1	1	1	1	2	1	1	1	2	0	0	0	0	1
800	0	1	1	0	1	2	2	2	0	0	0	0	1	1	0	0	0	2	0	0	0	0	2	0	0	2	1	1	2	0	0	1	2	2	0	2	0	0	0	2	0	1	1	1	1	1	0	0	0
801	1	0	1	0	0	1	2	0	2	0	1	0	1	1	0	0	0	0	2	1	2	0	2	0	0	0	1	1	1	1	0	0	1	1	0	2	0	0	0	1	0	0	0	2	0	1	0	0	0
802	1	1	1	0	1	1	2	0	2	0	0	0	1	1	0	0	0	0	2	2	2	0	1	1	1	1	1	2	2	1	0	2	2	0	1	1	1	0	0	1	0	0	0	2	0	0	0	0	0
803	0	1	2	0	0	2	1	1	2	0	1	0	0	0	0	0	0	2	0	0	0	0	1	1	1	1	1	1	2	2	0	1	1	1	1	1	1	0	0	1	0	0	0	2	0	2	0	0	1
804	0	0	1	0	0	0	2	1	2	0	0	0	0	0	0	0	0	1	1	1	0	0	2	0	0	0	2	2	2	2	1	1	1	1	0	2	1	1	0	1	0	1	1	2	1	1	0	0	0
805	1	1	1	0	0	1	2	1	0	0	0	1	2	0	0	0	0	1	1	1	2	0	2	0	0	2	1	2	2	2	0	1	1	1	1	1	1	0	0	2	0	1	1	1	1	0	0	0	0
806	1	0	2	0	1	2	2	2	1	0	0	0	0	0	0	0	0	1	2	2	2	0	1	0	0	1	2	2	2	1	0	2	2	0	1	1	0	0	0	2	0	1	1	2	1	1	0	0	0
807	1	1	1	0	0	0	2	1	2	0	0	1	1	0	0	0	0	1	1	1	2	0	2	0	0	0	1	1	2	0	0	0	0	0	1	1	0	0	0	1	0	0	0	2	1	0	0	0	0
808	1	2	1	0	0	2	2	2	2	0	0	0	0	0	0	0	0	2	0	0	2	0	1	0	0	2	1	1	2	1	0	1	2	1	0	2	2	1	0	1	0	0	0	0	0	1	1	0	0
809	1	1	1	0	0	1	2	1	2	0	0	1	1	0	0	0	0	0	2	2	2	0	2	0	0	0	2	2	2	2	1	1	1	2	1	2	1	0	0	1	0	0	0	2	1	1	0	0	0
810	1	1	1	0	0	0	2	0	2	0	0	1	2	1	0	0	0	0	2	1	2	0	2	0	0	1	2	0	1	0	0	1	1	0	2	2	0	0	0	1	0	0	0	1	0	1	0	1	0
811	0	2	1	0	0	0	1	0	2	0	0	0	1	1	0	0	0	0	2	2	2	0	1	0	0	0	1	2	1	1	0	2	1	1	0	2	1	0	0	0	0	0	0	2	1	1	0	0	0
812	1	1	1	0	1	1	1	1	1	0	1	2	2	2	0	0	1	2	1	1	1	0	2	0	0	0	2	2	2	2	2	2	2	0	1	1	1	1	0	0	0	1	0	0	1	0	0	0	0
813	1	1	1	0	0	2	2	1	2	0	0	0	0	0	0	0	0	2	0	1	2	1	2	0	0	0	1	1	2	1	1	0	1	1	1	2	1	0	0	2	0	0	0	1	1	1	0	0	0
814	0	2	1	0	0	0	1	1	1	0	1	0	0	0	0	0	0	2	0	0	0	1	2	0	0	2	2	2	2	2	0	1	2	1	1	2	2	0	0	1	0	1	0	1	0	0	0	0	0
815	1	2	0	0	0	0	1	2	0	0	1	0	0	0	0	0	0	1	1	1	1	0	2	0	0	1	2	2	2	0	1	1	2	1	1	2	1	0	0	0	0	0	0	1	0	1	0	0	1
816	0	1	1	0	0	1	2	1	2	0	1	0	0	0	0	0	1	2	1	1	1	0	2	0	0	0	1	1	2	0	0	2	2	2	0	2	2	0	0	0	0	0	0	0	0	1	0	0	0
817	0	1	1	0	0	1	2	2	1	0	1	0	2	0	1	1	0	2	0	0	0	0	0	0	0	1	2	2	2	2	2	1	1	1	1	1	1	0	0	2	0	0	0	1	0	1	0	1	0
818	0	0	2	0	1	2	2	2	1	0	0	0	0	0	0	0	0	0	1	1	1	0	1	1	1	2	0	2	1	1	1	1	1	2	1	2	1	0	0	1	0	0	0	2	0	1	0	0	0
819	1	0	2	0	1	2	2	1	1	0	0	0	1	1	0	0	0	1	1	1	1	0	2	0	0	1	2	2	2	2	0	0	0	2	0	2	1	0	0	0	1	0	0	1	0	1	0	0	0
820	1	1	2	0	0	2	1	1	1	1	1	0	1	1	0	0	0	0	2	2	2	0	2	0	0	1	1	1	2	0	1	2	2	0	1	1	1	0	0	0	0	1	1	1	0	0	0	0	2
821	1	0	2	0	0	1	2	2	2	0	0	0	0	0	0	0	0	0	2	2	2	0	2	0	0	0	2	2	2	1	1	1	2	2	0	2	1	0	0	0	0	0	0	2	0	0	0	0	1
822	1	1	1	0	1	1	1	1	1	0	1	0	1	1	0	0	0	1	1	1	2	0	2	0	0	1	0	1	2	1	0	0	0	2	0	2	0	0	0	1	0	0	0	2	1	0	0	0	0
823	1	2	0	0	0	1	1	2	1	0	1	0	0	0	0	0	0	1	1	1	2	0	1	0	0	0	1	1	2	0	1	1	0	2	0	2	1	1	0	1	0	0	0	2	0	0	0	1	0
824	1	0	2	0	0	2	2	1	2	0	0	0	0	0	0	0	0	2	0	0	0	0	2	0	0	0	2	2	2	1	2	1	2	1	0	2	1	0	0	1	0	1	0	1	0	1	0	1	0
825	0	1	1	0	0	2	2	0	2	0	0	0	1	1	0	0	0	0	1	1	1	0	2	0	0	1	1	1	2	1	0	0	1	2	0	2	0	0	0	2	0	1	1	1	1	0	0	0	0
826	1	2	0	0	0	0	2	0	2	0	0	0	0	0	0	0	0	0	2	2	2	0	1	0	0	2	2	2	2	1	1	0	1	0	1	2	1	0	0	1	0	1	1	2	1	0	0	0	0
827	1	1	1	0	0	1	2	2	2	0	0	0	0	0	0	0	0	1	1	1	1	0	2	0	0	1	2	2	2	2	0	1	1	0	2	1	0	0	0	2	0	1	1	2	1	0	0	0	0
828	0	2	0	0	0	0	2	0	1	0	1	0	1	0	1	1	0	2	0	1	1	0	1	1	1	0	2	2	2	2	1	2	2	1	1	2	1	0	0	1	1	0	0	1	0	1	0	1	0
829	1	2	0	0	0	0	1	2	0	0	1	0	0	0	0	0	0	1	1	1	1	0	1	0	0	2	0	2	1	0	0	1	0	2	0	2	2	0	0	1	1	1	0	1	0	1	0	0	0
830	1	2	0	0	0	0	2	0	2	0	0	0	1	1	0	0	0	1	1	1	0	0	2	0	0	1	2	2	2	1	0	1	1	1	1	1	2	0	1	0	0	1	0	0	1	0	0	0	0
831	1	2	0	0	0	0	2	2	1	0	1	0	0	0	0	0	0	1	1	1	1	0	1	0	0	0	1	1	2	0	1	1	1	1	1	2	0	0	0	2	0	0	1	2	1	0	0	0	0
832	1	2	1	1	0	1	2	0	2	0	0	0	0	0	0	0	0	1	1	0	1	0	0	0	0	0	1	1	2	0	1	1	1	2	0	2	1	0	1	1	0	0	0	1	1	1	0	0	0
833	0	0	2	0	1	1	2	2	1	0	0	0	1	1	0	0	0	2	0	0	1	0	1	0	0	2	1	1	2	0	0	2	2	0	1	1	0	0	0	1	0	1	1	2	2	2	0	0	0
834	0	1	1	0	0	2	2	0	2	0	0	0	0	0	0	0	0	1	1	1	1	0	2	0	0	1	1	1	2	1	1	1	2	2	0	2	1	1	0	1	0	0	0	1	0	1	0	0	1
835	0	1	1	0	0	0	2	2	1	0	0	0	0	0	0	0	0	0	2	2	2	1	2	0	0	1	1	1	2	1	0	1	1	2	0	2	1	1	0	1	0	0	0	1	0	0	0	0	1
836	1	2	1	0	0	1	1	1	1	0	0	1	2	2	0	0	0	0	1	1	2	0	1	0	0	1	0	2	0	0	0	1	1	1	1	1	2	0	0	0	1	1	0	1	1	2	0	1	0
837	1	1	1	0	1	1	2	1	2	0	0	0	0	0	0	0	0	0	2	2	2	0	2	0	0	2	2	2	2	1	1	1	1	2	0	2	1	0	0	0	0	0	0	2	1	2	0	0	0
838	1	1	1	1	1	2	1	2	0	0	0	0	0	0	0	0	0	2	0	1	1	0	1	0	0	0	2	2	1	1	1	1	2	1	1	1	0	0	0	2	0	0	0	2	0	0	0	0	1
839	1	0	2	0	0	1	2	1	1	0	0	0	1	1	0	0	0	1	0	0	0	0	2	0	0	0	2	2	2	1	1	1	1	2	1	2	1	0	0	1	0	0	0	1	0	0	0	0	0
840	1	1	2	0	1	1	2	2	2	0	0	0	0	0	0	0	0	0	2	2	2	0	2	0	0	1	0	1	1	1	0	2	2	0	2	0	1	1	0	1	0	0	0	1	0	1	0	0	0
841	1	0	2	0	0	2	2	1	2	0	0	0	1	0	0	1	0	1	1	0	1	0	1	0	0	0	0	1	2	0	1	2	2	0	0	2	2	1	1	2	1	0	0	0	0	1	0	1	0
842	1	2	2	0	1	1	1	1	2	0	1	2	2	2	0	0	0	1	2	1	2	0	1	0	0	2	2	2	2	2	0	1	1	1	1	1	2	0	0	0	0	1	1	2	0	1	0	1	0
843	1	1	2	0	0	2	1	1	1	0	1	1	0	0	0	1	0	0	2	2	2	0	2	0	0	1	1	1	1	1	0	1	1	1	0	2	2	0	0	0	0	0	0	1	0	1	0	0	1
844	1	0	2	0	0	1	2	0	2	0	0	0	2	2	0	1	0	1	1	1	1	0	2	0	0	1	0	0	1	0	0	1	1	2	0	2	0	0	0	1	0	0	0	0	0	1	0	0	0
845	1	0	2	0	0	1	1	2	0	0	1	0	1	1	0	0	0	0	2	2	2	0	1	1	1	1	2	2	2	2	0	1	1	1	0	2	1	1	0	1	0	0	0	1	0	0	0	0	0
846	1	1	2	0	0	1	2	2	1	0	0	0	0	0	0	0	0	1	1	1	1	0	1	0	0	2	1	1	2	1	0	1	2	2	0	2	2	0	0	1	0	0	0	2	0	0	0	0	0
847	1	2	1	0	0	0	2	1	2	0	0	0	1	1	0	0	0	1	2	1	2	1	2	0	0	1	1	2	1	1	0	1	1	1	1	1	1	0	1	0	0	0	0	1	0	1	0	2	0
848	1	1	0	0	0	1	1	1	1	0	1	1	2	1	0	0	0	1	1	1	2	0	2	0	0	1	2	2	2	2	0	0	0	1	2	2	2	1	1	1	1	0	0	2	0	2	0	0	0
849	1	1	1	0	1	1	2	0	2	0	0	1	0	0	0	1	0	1	1	1	1	0	2	0	0	2	1	2	2	2	0	2	2	0	1	1	0	0	0	0	0	0	0	2	1	0	0	0	1
850	1	1	1	0	0	1	1	2	1	0	1	0	1	1	0	0	0	0	2	2	2	0	1	0	0	2	2	0	1	0	0	1	1	1	1	2	1	0	0	1	0	0	0	1	0	1	0	0	1
851	0	0	2	0	1	2	2	2	2	0	0	1	1	0	0	0	0	0	2	2	2	0	2	0	0	0	0	1	2	0	1	1	1	0	1	1	1	0	0	0	0	0	0	2	0	0	0	0	0
852	1	1	2	0	1	2	1	2	0	0	0	1	2	0	0	0	0	0	2	2	2	0	2	0	0	1	1	1	2	0	0	1	2	1	0	2	1	0	0	1	0	0	0	2	0	1	0	0	0
853	1	1	2	0	0	1	2	2	1	0	0	1	1	0	0	0	0	2	0	0	1	0	2	0	0	0	1	2	2	1	1	1	1	1	0	2	1	0	0	1	0	0	0	2	0	0	0	0	0
854	1	2	1	0	0	2	2	2	2	0	0	1	1	0	0	0	1	1	1	2	2	0	1	0	0	0	1	1	2	1	0	0	1	1	0	2	1	1	0	1	0	1	1	2	1	1	0	0	0
855	1	1	1	0	1	1	2	1	1	0	0	1	1	0	0	1	0	1	1	1	1	0	2	0	0	0	0	1	2	1	0	1	1	1	0	2	1	0	0	1	0	0	0	2	0	1	0	0	0
856	1	0	2	0	1	2	2	0	2	0	0	0	2	1	1	1	0	1	1	1	2	0	1	1	1	0	2	2	2	1	1	1	1	2	0	2	0	0	0	1	0	1	1	1	1	0	0	1	0
857	1	1	2	0	0	0	1	2	0	0	1	0	1	1	0	0	0	2	0	0	1	0	2	0	0	0	2	2	2	1	0	1	2	1	1	2	0	0	0	2	0	0	0	2	0	1	0	0	0
858	1	0	2	0	1	1	1	1	1	0	1	0	2	1	1	1	0	1	2	2	2	1	2	0	0	1	1	1	1	1	0	1	1	1	0	2	1	0	0	1	0	0	0	2	2	1	0	0	1
859	1	1	1	0	0	1	1	2	1	0	1	0	0	0	0	0	0	0	2	2	2	0	2	0	0	0	1	2	2	1	1	1	2	1	1	2	2	0	1	1	0	0	0	1	0	0	0	0	0
860	1	2	0	0	0	0	2	0	2	0	0	1	1	0	0	0	0	0	2	2	2	0	2	0	0	1	2	2	2	2	1	0	1	1	1	2	0	0	0	2	0	0	0	2	0	1	0	0	1
861	1	2	2	0	0	1	2	1	2	0	0	0	0	0	0	0	0	1	1	1	2	0	2	0	0	0	2	2	2	2	0	1	1	1	1	2	2	0	0	2	1	0	0	2	0	1	0	0	0
862	1	0	2	0	1	2	2	2	2	0	0	0	2	0	1	1	0	2	0	0	0	0	2	0	0	2	2	2	2	1	2	1	1	1	1	1	1	0	0	2	1	1	1	1	1	1	0	0	0
863	1	2	0	0	0	1	1	2	1	0	1	0	0	0	0	0	0	1	1	1	1	0	2	0	0	1	2	2	2	2	1	1	1	1	1	1	0	0	0	2	0	0	0	2	0	1	0	0	0
864	1	2	1	0	0	1	0	2	1	0	0	0	0	0	0	0	0	1	1	1	1	0	2	0	0	2	2	1	2	1	1	0	1	1	1	2	0	1	0	1	0	0	0	1	0	1	0	0	1
865	1	2	1	0	0	1	2	1	2	0	0	0	1	1	0	0	1	2	0	0	2	0	2	0	0	2	1	2	2	1	0	2	2	0	2	0	1	0	0	1	0	0	0	2	0	1	0	0	0
866	1	2	0	0	0	1	2	1	2	0	0	0	0	0	0	0	0	0	2	2	2	0	2	0	0	0	1	2	0	0	0	1	1	2	0	2	2	1	0	0	0	1	0	0	1	1	0	0	0
867	1	0	1	0	0	0	1	1	1	0	1	0	0	0	0	0	0	0	1	2	2	0	1	1	1	1	1	2	2	1	1	1	2	1	0	2	0	0	0	1	0	0	0	1	1	0	0	0	0
868	1	2	0	0	0	0	2	2	1	0	0	0	1	0	0	0	1	0	2	1	2	0	2	0	0	2	1	1	1	1	1	1	1	1	1	1	1	0	0	2	0	1	0	1	1	0	0	0	0
869	1	0	2	0	2	2	2	2	2	0	0	0	0	0	0	0	0	0	2	2	2	1	2	0	0	2	1	1	1	0	0	2	2	0	1	1	1	0	0	1	0	0	0	2	1	0	0	0	0
870	1	1	2	0	0	2	2	0	2	0	0	1	1	1	0	0	0	0	2	2	2	0	2	0	0	0	2	2	2	2	2	1	1	2	0	2	1	0	0	1	0	0	0	2	0	1	0	0	0
871	1	1	2	0	0	2	2	1	1	1	0	1	1	0	0	0	0	1	1	1	2	0	1	0	0	1	1	2	2	2	0	2	2	1	0	2	1	1	0	1	0	0	0	1	0	1	0	2	0
872	0	1	2	0	0	2	2	1	2	0	0	0	1	0	0	0	0	0	1	2	2	0	2	0	0	1	2	2	2	1	1	2	2	2	0	2	2	1	0	1	0	0	0	1	0	0	0	0	0
873	0	2	0	0	0	1	2	0	2	0	0	0	1	1	0	0	0	0	2	2	2	0	2	0	0	0	2	2	2	2	0	1	1	2	1	2	2	0	0	1	1	1	1	1	1	1	0	0	0
874	1	1	1	0	1	1	2	2	2	1	1	0	0	0	0	0	0	0	2	1	2	0	2	0	0	2	0	1	2	1	0	2	2	1	1	1	2	0	0	0	1	0	0	2	0	1	0	1	0
875	1	2	0	0	0	0	1	2	1	0	1	0	1	1	0	1	0	1	1	1	1	0	1	1	1	2	2	2	2	2	1	2	2	2	0	2	1	0	0	1	0	1	1	2	1	1	0	0	0
876	0	1	2	0	0	2	2	1	1	1	0	0	1	0	0	0	0	1	1	2	2	0	2	0	0	0	1	2	2	1	0	0	2	0	1	2	1	0	1	1	0	0	0	2	0	0	0	0	0
877	1	2	0	0	1	1	1	0	2	0	0	0	0	0	0	0	0	2	0	1	1	0	2	0	0	0	1	1	2	1	0	1	1	1	1	1	2	0	0	1	0	2	2	2	1	1	0	0	1
878	1	0	2	0	1	1	1	1	1	0	1	0	0	0	0	0	1	1	1	1	1	0	2	0	0	1	1	2	2	1	0	2	2	1	0	2	2	1	1	1	1	0	0	2	0	2	0	1	0
879	1	1	1	0	0	1	1	2	1	0	1	0	0	0	0	0	0	1	2	1	2	1	1	0	0	1	2	2	1	0	0	1	1	1	2	1	1	0	0	1	0	0	0	2	0	1	0	0	1
880	1	1	1	0	0	0	2	1	1	1	0	0	0	0	0	0	0	0	2	2	2	0	1	1	1	2	2	2	2	2	0	1	1	1	1	1	2	0	0	0	0	0	0	2	0	1	0	0	2
881	1	0	2	0	0	1	2	1	2	0	0	2	2	1	0	0	0	0	2	2	2	0	2	0	0	2	1	2	1	1	1	1	1	1	1	2	1	0	0	1	0	0	0	2	1	1	0	0	0
882	1	0	2	0	1	2	2	2	2	0	0	0	1	1	0	0	1	1	2	2	2	0	1	0	0	1	1	1	2	0	0	0	1	2	0	2	0	0	0	1	0	1	1	2	0	0	0	0	0
883	1	0	1	0	0	1	2	2	1	0	0	0	1	1	0	0	0	1	2	1	2	0	2	0	0	2	2	2	2	0	0	1	2	1	1	1	1	0	0	2	1	0	0	2	0	0	0	0	1
884	1	1	1	0	0	2	2	1	2	0	0	0	1	1	0	0	0	0	1	1	1	0	2	0	0	1	1	2	2	1	1	1	1	2	0	2	0	0	0	1	0	0	1	2	1	0	0	0	0
885	1	1	0	0	0	0	2	2	2	0	0	0	0	0	0	0	0	0	2	2	2	0	2	0	0	1	1	2	2	1	1	0	1	2	0	2	1	1	0	1	0	1	0	0	0	0	0	0	0
886	1	1	1	0	0	1	2	2	1	0	1	0	0	0	0	0	0	0	2	2	2	0	2	0	0	1	2	2	2	1	1	0	0	2	0	1	1	0	0	2	0	1	1	2	0	0	0	0	0
887	1	2	1	0	1	1	0	2	1	0	0	1	1	1	0	0	0	1	1	1	1	0	2	0	0	1	2	2	2	1	2	0	2	2	0	2	1	0	0	1	0	1	1	2	1	0	0	0	1
888	1	2	0	0	0	1	2	0	2	0	1	0	0	0	0	0	0	0	2	2	1	1	1	0	0	0	1	2	2	2	0	0	0	1	1	1	1	1	1	0	0	0	0	1	1	0	0	0	1
889	1	0	2	0	0	2	1	2	1	0	1	0	0	0	0	0	0	0	1	1	1	1	1	0	0	1	2	2	2	2	0	1	1	1	1	1	1	1	0	1	0	0	0	0	0	1	1	0	0
890	1	1	1	0	0	1	2	2	2	0	0	0	2	2	0	1	0	0	2	2	2	0	2	0	0	2	1	2	2	2	0	2	2	1	1	1	1	0	0	2	0	1	1	2	1	1	0	0	0
891	0	1	2	0	0	2	1	2	1	0	0	1	1	0	0	0	0	1	1	1	2	0	1	0	0	1	1	2	2	1	2	2	2	2	0	2	1	0	0	0	1	0	0	1	0	1	0	0	0
892	1	0	2	0	1	2	2	2	1	0	1	1	1	0	0	0	0	0	2	2	2	0	1	0	0	1	2	2	2	2	0	0	1	0	1	2	1	0	0	2	0	1	1	2	1	1	0	0	0
893	1	2	2	0	0	1	2	1	2	0	0	0	1	1	0	0	1	2	1	1	1	1	2	0	0	1	1	1	2	1	0	1	1	0	1	1	1	0	0	0	0	0	0	2	0	1	0	1	0
894	1	2	1	1	0	1	1	2	1	0	1	0	2	2	0	0	0	1	1	1	1	0	2	0	0	1	0	1	2	0	1	0	0	2	0	1	2	1	1	0	0	0	0	2	0	1	0	0	0
895	1	1	1	0	0	1	2	2	1	0	1	0	0	0	0	0	0	1	1	0	2	0	2	0	0	1	1	2	2	1	2	0	0	2	0	1	2	0	0	0	1	0	0	2	0	1	0	1	0
896	0	2	1	0	0	1	1	2	1	0	2	1	2	2	0	0	0	1	1	1	1	0	2	0	0	1	2	2	2	2	0	2	2	0	1	1	1	1	0	1	0	0	0	1	0	2	0	0	1
897	0	1	1	0	0	1	1	2	1	0	1	0	1	1	0	0	0	1	1	1	1	0	1	0	0	1	2	2	2	2	1	0	1	1	1	2	1	0	0	0	0	1	1	1	1	1	0	0	0
898	0	2	2	0	1	1	1	1	1	1	1	0	1	1	0	0	0	1	1	1	2	0	2	0	0	0	2	2	2	1	0	0	2	0	1	2	1	0	0	1	0	0	0	1	0	0	0	1	0
899	0	1	1	0	0	1	1	1	1	0	2	1	0	0	0	1	0	1	1	1	1	0	2	0	0	2	2	2	2	2	0	1	1	1	1	1	1	0	0	2	1	0	0	0	0	0	0	0	0
900	1	1	2	0	0	1	2	2	2	0	0	0	2	2	0	0	0	0	2	2	2	1	1	0	0	1	1	2	2	1	1	2	1	1	0	2	0	0	0	2	1	0	0	2	0	0	0	0	0
901	1	1	1	0	0	0	2	1	2	0	0	0	0	0	0	0	0	1	1	1	2	0	2	0	0	1	2	2	2	1	1	1	2	2	1	2	2	2	0	0	0	1	1	2	0	1	0	0	0
902	1	0	1	0	0	1	1	2	1	0	1	1	1	0	0	0	0	1	1	1	2	0	2	0	0	2	2	2	2	1	2	2	2	0	2	0	2	0	0	1	1	0	0	2	0	0	0	0	1
903	1	2	0	0	0	0	2	1	2	0	0	0	1	0	0	0	0	1	1	1	1	0	0	0	0	0	2	2	2	1	1	2	2	1	1	1	0	0	0	1	0	1	1	2	1	0	0	0	0
904	1	2	1	0	0	2	2	2	1	0	1	2	2	2	0	0	0	1	1	0	1	2	0	0	0	1	2	2	1	1	1	1	2	1	0	2	2	1	1	1	1	0	0	1	0	1	0	0	2
905	0	2	1	0	0	1	2	1	1	0	0	1	1	0	0	0	0	1	1	2	2	0	2	0	0	1	1	2	2	1	0	1	2	0	0	2	0	0	0	1	0	1	1	2	0	0	0	0	0
906	1	2	0	0	0	1	2	2	2	0	0	1	1	1	0	0	0	0	2	2	2	1	2	0	0	0	2	2	1	1	1	2	2	2	1	1	2	0	0	1	0	1	0	1	0	1	0	0	1
907	1	0	2	0	0	2	2	1	1	1	0	0	0	0	0	0	0	1	1	1	1	0	2	0	0	1	2	2	2	2	1	0	0	1	0	2	0	0	0	2	0	0	0	1	0	1	0	0	0
908	1	2	1	0	0	0	2	2	2	0	0	0	1	1	0	0	0	2	0	1	2	0	0	1	1	0	2	2	2	2	0	2	2	2	0	2	1	0	0	1	0	0	0	1	0	1	0	0	0
909	1	0	2	0	0	1	2	1	1	0	0	0	0	0	0	0	0	0	1	1	1	0	2	0	0	0	1	2	1	1	1	2	2	2	0	2	2	1	0	1	0	1	0	1	2	1	0	0	0
910	1	2	1	0	0	2	2	1	2	0	0	0	0	0	0	0	0	2	0	0	1	0	2	0	0	1	2	2	2	2	0	0	0	2	0	1	0	0	0	2	0	0	0	2	2	1	0	0	0
911	1	1	2	0	0	2	1	2	0	0	1	0	1	0	1	1	0	0	2	1	2	0	2	0	0	1	2	2	2	2	1	0	1	2	1	2	1	0	0	2	0	0	0	1	0	1	0	0	0
912	1	2	1	0	0	1	1	2	0	0	2	0	1	1	0	0	0	0	2	2	2	0	1	1	1	1	1	2	1	1	0	1	2	1	2	2	1	0	1	1	0	0	0	2	1	0	0	0	0
913	1	1	1	0	1	2	2	2	1	0	0	0	1	0	1	1	0	1	1	1	2	0	1	1	1	0	1	1	2	1	0	0	0	2	0	1	1	0	0	1	0	0	0	2	0	2	0	0	0
914	1	2	0	0	0	0	2	2	0	0	1	0	0	0	0	0	0	1	1	1	1	0	2	0	0	2	2	2	2	2	0	1	1	1	0	2	2	0	0	1	0	1	0	0	1	0	0	0	1
915	1	2	1	0	0	2	2	1	2	0	0	0	0	0	0	0	0	2	0	0	0	0	2	0	0	2	1	2	2	1	1	2	2	0	1	1	1	0	0	1	0	1	1	2	1	1	0	0	0
916	1	1	1	0	0	1	0	2	0	0	2	0	0	0	0	0	0	2	0	0	1	0	2	0	0	1	1	1	2	1	1	1	1	0	1	1	1	1	1	0	0	0	0	1	0	1	0	0	1
917	1	1	1	0	0	1	1	1	1	0	1	0	2	2	0	0	0	0	2	2	2	0	1	1	1	0	2	2	2	2	0	2	1	1	0	2	1	0	0	2	0	0	0	1	0	0	0	0	1
918	1	0	2	0	0	1	1	1	1	0	1	0	0	0	0	0	0	0	2	1	2	0	1	0	0	0	1	2	2	1	1	1	2	2	0	2	2	0	0	1	1	0	0	2	0	1	0	0	0
919	1	0	2	0	0	2	1	2	1	0	2	0	0	0	0	0	0	0	2	2	2	0	2	0	0	1	1	1	2	1	1	1	1	2	0	2	1	0	0	1	0	0	0	1	0	1	0	0	0
920	1	1	1	0	0	0	1	1	2	1	0	1	0	0	0	0	0	0	1	1	1	0	1	1	1	0	2	2	2	2	0	2	2	0	1	1	1	0	0	1	0	0	0	2	0	0	0	0	0
921	1	2	2	0	0	1	2	1	2	0	0	0	0	0	0	0	0	0	2	1	2	0	1	0	0	0	2	2	2	2	0	1	1	2	1	2	1	0	0	1	0	0	1	2	1	0	0	0	1
922	1	0	2	0	1	2	2	2	1	0	0	0	1	1	0	0	0	1	1	1	2	0	1	0	0	1	1	1	2	0	0	0	1	2	0	2	2	0	0	0	0	0	0	1	0	1	0	0	0
923	1	1	1	1	0	1	1	1	0	0	1	2	2	2	0	0	0	0	2	2	1	0	2	0	0	0	2	2	2	2	0	1	1	2	0	2	0	1	0	1	0	0	0	2	0	1	0	1	1
924	1	0	2	0	0	1	2	0	2	0	0	0	2	1	1	1	0	0	1	1	1	0	0	0	0	0	0	2	1	1	1	1	1	1	1	0	1	0	0	1	0	0	0	1	1	1	0	0	1
925	1	1	1	0	0	1	2	1	2	0	0	0	1	1	0	1	0	1	1	1	1	0	2	0	0	0	2	2	2	1	0	1	1	2	0	2	1	0	0	1	0	1	1	1	1	2	0	0	0
926	1	1	1	0	0	1	1	2	1	0	1	0	0	0	0	0	0	1	1	1	1	0	2	0	0	2	1	0	2	0	0	2	2	2	1	1	1	0	1	1	1	0	0	1	0	0	0	0	0
927	0	0	2	0	0	1	2	2	1	0	0	0	0	0	0	0	0	2	0	0	0	0	2	0	0	1	0	2	1	1	0	0	0	1	1	1	1	1	0	1	0	0	0	2	0	0	0	1	0
928	0	2	0	0	0	0	2	0	2	0	0	1	2	1	1	1	0	1	1	1	2	0	2	0	0	0	2	2	2	1	0	2	2	2	0	2	2	1	1	1	1	0	0	2	0	0	0	0	0
929	0	2	0	0	0	0	2	2	1	0	0	0	1	0	0	0	0	1	1	1	1	0	2	0	0	1	2	2	2	1	2	1	2	2	0	2	0	1	0	1	0	0	0	0	0	1	0	0	0
930	1	1	0	0	0	0	2	2	1	0	0	0	0	0	0	0	0	0	1	1	2	0	2	0	0	1	1	1	2	1	0	1	1	1	0	2	1	0	1	0	0	1	1	2	1	0	0	0	1
931	1	1	2	0	0	1	2	1	1	0	0	0	2	2	0	1	0	1	1	1	0	0	2	0	0	1	2	2	2	2	0	2	2	0	1	1	2	0	0	0	0	0	0	2	0	1	0	0	0
932	1	2	0	0	0	1	2	2	1	0	1	0	0	0	0	0	0	2	0	0	0	0	2	0	0	0	1	1	1	1	1	1	1	0	2	1	1	0	0	2	0	0	0	1	1	1	0	1	0
933	1	1	0	0	0	1	1	0	2	0	0	0	0	0	0	0	0	0	2	1	2	0	2	0	0	0	1	1	2	0	1	2	1	1	0	2	2	0	0	0	0	1	1	1	1	1	0	0	0
934	1	1	1	0	0	1	1	2	1	0	1	1	2	1	0	0	0	2	0	0	1	0	2	0	0	2	2	2	2	2	0	2	2	0	1	1	1	0	0	2	0	1	1	1	1	1	0	0	0
935	1	2	0	0	0	0	2	2	1	0	0	0	2	1	0	0	0	0	2	2	2	0	1	1	1	1	1	2	2	1	0	0	0	2	0	1	0	0	0	1	0	1	1	2	1	0	0	0	0
936	1	0	2	0	1	2	2	1	2	0	0	0	0	0	0	0	0	0	2	2	2	0	2	0	0	0	2	2	2	1	0	2	2	0	1	1	1	1	0	1	0	0	0	1	0	1	0	0	0
937	1	1	1	1	1	2	2	2	2	0	0	1	0	0	0	1	0	1	1	1	2	0	2	0	0	2	1	1	2	0	0	1	2	2	0	2	1	0	0	1	0	0	0	2	0	2	0	0	1
938	1	1	1	0	0	1	2	1	1	1	0	0	1	1	0	1	0	1	1	1	1	0	2	0	0	1	0	1	1	1	0	0	0	2	0	2	2	0	0	1	0	0	1	2	1	0	0	1	0
939	1	1	1	0	0	1	2	2	2	0	0	0	0	0	0	0	0	1	1	0	1	0	0	0	0	0	0	1	2	0	0	1	1	2	0	2	2	1	0	1	0	0	0	1	0	1	0	0	0
940	0	2	1	0	0	1	2	2	0	0	0	0	0	0	0	0	0	2	0	1	1	0	1	1	1	2	1	1	2	1	0	1	1	0	1	1	1	0	1	1	0	0	0	2	1	0	0	0	1
941	1	2	1	0	0	1	2	0	2	0	0	0	1	1	0	0	0	1	1	1	2	0	2	0	0	1	1	2	2	1	1	1	1	1	0	2	1	0	1	0	0	1	1	1	1	1	0	0	0
942	0	1	1	0	1	2	2	2	2	0	0	0	0	0	0	0	1	1	2	2	1	0	2	0	0	2	1	1	2	1	0	1	2	1	1	1	1	0	0	1	0	0	0	2	1	0	0	0	0
943	1	0	2	0	1	1	1	1	1	0	0	1	1	0	0	0	1	0	2	1	2	0	2	0	0	1	2	1	2	1	0	1	1	2	0	2	0	0	0	1	0	0	0	1	1	0	0	0	1
944	1	2	2	0	0	1	1	1	2	0	0	0	0	0	0	0	0	0	1	2	2	0	1	1	1	1	0	1	1	0	0	2	2	0	2	0	1	0	0	1	0	1	0	0	1	0	1	0	1
945	1	0	2	0	1	1	2	1	2	0	1	0	0	0	0	0	0	0	2	2	2	0	2	0	0	1	0	0	2	1	0	2	2	2	0	2	1	0	1	1	0	0	0	2	0	2	0	0	0
946	1	1	2	0	1	2	2	1	2	0	0	1	1	0	0	0	0	2	0	1	1	0	2	0	0	1	2	2	2	2	0	1	1	1	1	1	1	0	0	0	0	0	0	1	0	1	0	1	1
947	1	0	2	0	0	1	2	0	2	0	0	0	0	0	0	0	0	1	0	0	0	0	2	0	0	1	1	2	1	1	1	1	2	2	0	2	2	0	0	0	1	0	0	2	0	0	0	0	1
948	1	2	0	0	0	0	2	1	2	0	0	0	1	1	0	0	0	1	1	1	1	0	2	0	0	0	1	2	2	2	0	2	1	2	0	2	1	0	0	2	1	0	0	2	1	0	0	1	1
949	1	2	1	0	0	1	0	2	0	0	2	0	1	1	0	0	0	0	2	2	2	0	1	0	0	1	1	1	2	0	1	2	2	1	1	2	2	1	0	1	0	1	1	2	0	1	0	0	0
950	1	0	2	0	0	1	2	2	1	0	1	0	0	0	0	0	0	2	0	0	0	0	2	0	0	1	2	2	2	2	1	2	2	0	2	0	2	1	1	0	0	1	0	1	2	1	0	0	0
951	0	2	1	0	0	1	1	1	1	0	1	0	1	1	0	1	0	2	0	0	0	0	2	0	0	1	1	2	1	0	1	1	1	2	0	2	1	0	0	1	0	0	0	0	0	0	0	0	0
952	1	2	1	0	0	2	2	0	2	0	0	1	1	0	0	0	0	1	1	1	1	0	1	0	0	1	2	2	2	2	0	1	1	1	0	2	2	1	0	1	0	1	1	2	1	1	0	0	0
953	1	2	1	0	0	1	2	0	2	0	0	1	1	0	0	0	0	2	0	0	0	0	0	1	1	1	1	1	2	1	0	1	2	2	0	2	1	0	0	2	0	0	0	2	0	1	0	1	0
954	1	1	1	0	0	1	2	1	2	0	0	0	0	0	0	0	1	2	0	0	1	1	2	0	0	0	1	2	2	1	0	2	2	1	1	2	0	0	1	1	0	2	2	2	1	1	0	0	1
955	1	1	1	0	0	1	2	0	2	0	0	0	0	0	0	0	0	0	2	2	1	1	2	0	0	0	2	2	2	2	0	1	2	1	1	1	1	1	0	0	0	1	1	1	0	0	0	0	0
956	1	0	2	0	1	2	2	0	2	0	0	0	0	0	0	0	0	0	2	2	2	0	2	0	0	0	1	2	2	1	1	1	1	0	2	0	1	0	0	0	0	0	0	2	0	0	0	0	0
957	1	1	1	0	1	1	2	1	2	0	0	0	2	1	1	1	1	0	2	1	2	0	1	0	0	1	2	2	2	2	0	1	1	1	1	1	1	0	0	0	0	0	0	1	0	0	0	0	0
958	1	1	1	0	0	0	1	0	2	0	0	0	1	1	0	0	0	0	2	2	2	0	0	0	0	0	1	0	2	0	0	0	0	1	0	2	1	0	1	1	0	2	2	2	1	0	0	1	0
959	1	1	2	0	0	1	2	2	0	0	0	1	0	0	0	1	0	0	2	2	2	0	2	0	0	2	1	1	1	1	0	0	0	2	1	1	2	1	0	0	0	0	0	2	0	0	0	0	1
960	1	0	2	0	1	2	2	1	2	0	1	0	1	1	0	0	1	2	1	2	2	0	2	0	0	0	2	2	2	0	0	0	0	2	0	2	1	1	0	1	0	0	0	2	1	0	0	0	0
961	1	1	1	1	0	2	2	2	1	0	0	0	0	0	0	0	0	1	1	1	1	0	1	0	0	0	2	2	2	2	0	1	1	2	0	2	2	0	0	1	1	0	0	0	0	0	0	0	1
962	1	1	1	1	0	1	2	1	1	0	1	0	1	1	0	0	1	2	1	1	1	0	2	0	0	1	1	2	2	1	0	2	2	1	1	1	1	0	0	1	0	1	1	2	1	1	0	0	2
963	0	0	2	0	1	2	2	0	2	0	0	0	1	1	0	0	0	1	1	1	2	0	2	0	0	0	2	2	2	2	0	1	1	2	0	2	1	0	0	1	0	0	0	1	0	0	0	0	0
964	0	2	1	0	1	1	2	1	2	0	0	1	1	1	0	0	0	0	2	2	2	0	2	0	0	2	1	1	1	1	0	2	2	0	1	1	2	0	1	1	0	0	0	2	0	0	1	0	0
965	1	2	0	0	0	1	1	2	0	0	2	0	1	1	0	0	0	1	1	1	1	0	2	0	0	0	1	2	2	1	1	1	1	2	0	2	2	0	0	0	0	0	0	1	0	0	0	0	0
966	1	1	1	0	1	2	2	2	1	0	1	1	1	0	0	0	0	1	1	2	2	0	2	0	0	1	1	1	2	1	0	0	1	1	0	2	1	0	0	0	0	0	0	1	1	0	0	0	1
967	0	2	1	0	0	0	2	2	2	0	0	0	0	0	0	0	0	1	0	0	0	0	2	0	0	1	2	2	2	2	0	1	1	1	1	1	1	0	0	2	0	0	0	1	0	1	0	0	0
968	0	2	1	0	0	0	2	0	2	0	0	0	0	0	0	0	0	1	1	1	1	0	2	0	0	1	1	1	2	1	0	1	1	1	0	2	1	0	0	1	0	0	0	1	0	0	0	0	0
969	1	1	1	0	0	1	2	2	1	0	0	0	0	0	0	0	0	0	2	2	2	0	2	0	0	2	2	2	2	0	1	0	0	2	0	2	2	0	1	1	0	1	1	1	0	1	0	0	0
970	0	1	1	0	0	0	1	1	1	0	1	1	1	0	1	1	0	1	1	1	1	0	2	0	0	0	1	1	2	2	0	2	2	2	0	2	1	0	0	2	1	0	0	1	1	1	0	0	0
971	0	0	2	0	0	2	1	1	2	0	1	0	0	0	0	0	1	2	1	1	1	0	2	0	0	2	1	2	2	1	0	0	0	1	0	2	2	1	1	0	0	0	0	2	0	0	0	0	2
972	0	0	2	0	0	1	2	1	2	0	0	0	0	0	0	0	0	0	2	0	2	0	2	0	0	2	2	2	2	2	0	1	1	1	1	1	1	0	0	1	0	1	1	2	1	0	0	0	0
973	1	1	1	0	0	1	1	1	2	0	1	1	1	1	0	0	0	2	0	1	1	0	2	0	0	2	0	2	1	1	0	1	2	2	1	2	1	0	0	1	1	1	1	1	1	2	0	0	0
974	1	1	1	0	0	1	2	1	2	0	0	1	1	1	0	0	0	2	0	0	0	0	2	0	0	2	2	2	2	1	2	1	1	0	1	1	1	0	0	1	0	0	0	1	0	0	0	0	0
975	0	1	1	0	0	1	1	1	2	0	0	1	1	0	0	0	0	2	0	1	2	0	1	0	0	2	0	1	2	0	1	1	2	2	0	2	1	0	0	1	0	2	2	2	0	1	0	0	0
976	1	1	1	0	0	1	2	2	1	0	0	1	2	1	0	0	0	0	2	2	2	0	2	0	0	0	1	1	2	2	1	2	2	1	1	1	1	0	0	0	0	0	0	1	0	0	0	0	0
977	1	1	2	0	0	2	2	0	2	0	0	1	0	0	0	0	0	0	2	2	1	0	2	0	0	0	2	2	2	1	1	1	1	2	1	2	0	1	0	1	0	0	0	1	0	1	0	0	0
978	1	2	1	0	0	2	2	2	2	0	0	0	2	2	0	1	0	2	0	0	1	0	1	0	0	1	1	1	1	1	0	0	1	1	1	2	1	1	1	0	0	1	0	0	1	1	0	0	0
979	1	0	2	0	1	2	1	1	0	1	2	0	0	0	0	0	0	1	1	1	2	0	2	0	0	1	2	2	2	2	1	1	1	2	1	1	2	0	1	1	0	0	0	1	0	1	0	0	0
980	1	2	1	0	0	1	2	0	2	0	0	1	1	0	0	0	0	1	0	0	0	1	0	1	1	1	1	2	1	1	0	2	2	0	1	1	2	0	0	2	0	0	0	0	0	1	0	0	0
981	1	0	2	0	0	2	1	1	2	0	0	0	0	0	0	0	1	2	1	2	2	0	2	0	0	0	1	1	1	1	0	1	2	1	2	1	1	0	0	1	0	0	0	1	0	1	0	0	1
982	1	0	2	0	1	2	2	2	1	0	1	0	2	2	0	1	0	1	1	1	2	0	2	0	0	2	0	1	1	1	0	0	1	1	0	2	1	1	0	2	0	0	0	2	0	0	0	2	0
983	1	2	1	0	0	0	2	2	1	1	1	0	0	0	0	0	0	0	1	2	2	0	2	0	0	1	2	2	2	0	1	2	2	1	1	1	2	0	0	1	0	1	1	2	2	2	0	1	0
984	1	1	2	0	0	1	1	1	1	0	1	0	1	1	0	1	0	0	2	1	2	0	2	0	0	2	2	2	2	1	1	0	0	2	0	2	1	1	0	0	0	1	1	1	1	0	0	0	0
985	1	0	2	0	2	2	2	0	2	0	0	0	0	0	0	0	0	2	0	0	0	0	2	0	0	0	2	2	2	2	2	1	1	1	1	1	0	0	0	2	0	0	0	1	1	1	0	0	0
986	1	0	2	0	0	2	2	2	2	0	0	0	1	0	0	0	0	1	1	1	2	0	2	0	0	2	1	2	2	1	0	0	0	2	0	2	0	0	0	2	0	0	0	1	0	0	0	0	2
987	1	0	2	0	2	2	1	1	1	0	1	1	0	0	0	1	0	0	2	2	2	0	2	0	0	0	0	1	1	0	1	1	1	2	0	2	2	0	0	0	0	1	0	1	1	0	0	1	0
988	1	0	2	0	0	1	2	0	2	0	0	0	1	1	0	0	0	1	1	1	1	1	1	0	0	0	1	1	2	1	1	1	1	1	1	1	2	1	1	1	1	0	0	2	1	0	0	0	1
989	0	1	2	0	0	0	1	1	2	0	0	1	1	1	0	0	1	1	1	1	1	0	2	0	0	1	1	1	2	1	0	1	0	0	0	2	1	1	0	1	0	0	0	1	1	1	0	0	1
990	1	1	1	0	0	1	2	0	2	0	2	1	0	0	0	1	0	2	0	0	1	0	2	0	0	2	2	2	2	2	0	1	1	1	1	1	0	0	0	2	0	2	2	2	1	1	0	0	0
991	1	2	0	0	0	0	2	0	2	0	0	0	1	1	0	0	0	1	1	1	1	0	2	0	0	1	1	0	1	0	0	1	1	0	2	1	2	0	0	0	0	1	0	0	0	0	0	0	0
992	1	0	2	0	0	2	2	2	2	0	0	1	1	0	0	0	0	2	0	0	2	0	0	1	1	1	1	2	2	1	1	1	1	1	1	2	0	1	0	1	0	1	0	1	0	1	0	1	0
993	1	0	2	0	1	2	2	0	2	0	0	1	0	0	0	1	0	1	1	1	2	0	2	0	0	2	2	2	2	2	1	2	1	2	0	2	1	1	0	0	0	0	0	2	1	0	0	0	0
994	1	2	1	0	0	2	2	2	2	0	0	0	0	0	0	0	0	1	1	1	1	0	0	0	0	0	2	1	2	1	0	0	1	2	0	2	2	0	1	1	0	0	0	2	0	0	0	0	0
995	1	1	1	0	0	1	1	2	1	0	0	0	0	0	0	0	1	2	1	1	1	0	0	0	0	1	0	0	2	1	0	1	2	2	1	2	2	0	0	2	1	1	0	0	1	1	0	0	0
996	1	1	1	0	1	1	2	0	2	0	0	0	0	0	0	0	0	0	1	2	2	0	2	0	0	0	2	2	2	2	2	1	0	2	0	2	2	1	0	0	0	1	1	1	1	1	1	0	0
997	1	1	2	0	0	1	2	2	2	0	0	0	0	0	0	0	0	1	1	1	2	0	2	0	0	1	1	1	1	1	0	1	1	1	1	1	2	1	1	0	0	1	1	1	1	2	0	1	0
998	1	0	2	0	0	2	1	1	1	0	1	0	2	1	1	1	0	1	1	1	2	0	2	0	0	0	2	2	2	2	1	0	0	2	0	2	1	0	0	1	0	2	2	2	1	1	0	1	0
999	1	1	1	0	0	1	2	0	2	0	0	0	1	0	0	0	0	1	1	1	2	0	2	0	0	0	2	2	2	2	0	1	1	1	0	2	2	1	1	2	1	1	1	2	1	1	0	1	0
1000	1	1	2	0	0	1	2	1	2	0	0	0	1	1	0	0	0	1	1	1	1	0	2	0	0	0	2	2	2	2	0	2	1	2	0	2	1	1	0	1	0	0	0	2	0	1	0	1	0
[truncated: 252 more columns]
