# Supplementary material for: KNN-MDR: a learning approach for improving interactions mapping performances in genome wide association studies
Source: BMC Bioinformatics. 2017 Mar 21;18:184. doi: 10.1186/s12859-017-1599-7 (PMC5361736; doi:10.1186/s12859-017-1599-7)
Supplement: Supplementary file 5 — The data set(s) supporting the results of Table 3. (ZIP 7092 kb) [file 12859_2017_1599_MOESM5_ESM.zip › 000/S18/mkallsimul.dat]

1	1	0	0	0	0	0	1	0	1	0	0	0	0	0	0	0	1	1	1	0	1	0	0	0	0	0	2	2	2	2	0	2	1	0	1	1	1	0	0	1	1	1	1	0	1	1	0	2	0
2	0	0	1	0	0	1	1	0	1	0	0	0	2	0	0	0	2	1	1	1	2	0	0	0	0	0	2	1	2	1	0	0	1	1	1	1	1	0	0	0	0	0	0	0	0	0	0	2	0
3	1	0	0	0	0	0	2	0	0	0	0	0	1	1	1	0	1	0	2	0	2	0	0	0	1	1	2	2	2	2	1	1	1	1	0	2	1	1	1	1	1	0	0	0	0	0	1	1	0
4	1	0	2	0	0	2	1	1	0	1	1	0	0	0	0	0	1	2	0	1	1	0	1	1	1	1	2	2	2	1	1	0	2	1	2	2	2	0	0	1	1	1	1	0	1	1	0	1	1
5	1	0	1	0	0	2	2	0	1	0	0	1	1	0	0	0	2	1	1	1	2	0	0	0	0	0	2	2	2	1	1	2	2	0	2	0	1	0	0	1	1	0	0	0	0	0	0	2	0
6	1	0	1	0	0	1	2	0	1	0	0	1	2	0	0	0	2	0	2	0	2	0	0	0	0	1	1	1	1	0	1	1	1	0	1	2	1	1	1	0	0	2	2	0	1	1	0	2	0
7	1	0	1	0	0	1	2	0	1	0	0	0	0	0	0	0	1	1	1	1	1	0	1	1	1	1	0	1	2	0	0	1	1	2	2	1	1	0	0	2	1	1	1	0	1	1	0	1	0
8	1	0	2	0	0	1	2	0	2	0	0	0	1	0	0	1	1	1	1	0	2	0	0	0	1	0	1	1	2	1	0	0	2	1	1	2	1	0	0	0	0	0	0	0	0	0	0	2	0
9	0	0	0	0	0	0	2	1	1	0	0	0	1	1	1	0	1	1	1	0	1	0	0	0	0	1	1	1	2	1	1	0	1	1	1	2	1	0	0	1	1	0	0	0	1	1	0	0	0
10	1	0	2	0	0	1	2	1	0	0	0	1	2	0	0	0	1	2	0	1	2	0	1	0	1	1	0	1	1	0	2	0	1	0	1	1	2	0	0	1	1	0	0	0	1	1	0	1	1
11	1	0	2	2	0	2	1	0	0	0	1	0	1	0	0	0	1	1	0	1	0	0	0	0	0	1	1	2	1	1	1	0	0	0	0	2	2	0	0	1	1	0	0	0	0	0	1	0	0
12	1	0	2	1	0	2	1	1	1	0	0	0	1	0	0	0	0	2	0	0	1	0	0	0	0	0	1	1	2	2	0	0	0	0	1	1	2	0	0	1	1	0	0	1	1	0	0	1	1
13	1	0	2	1	0	2	1	0	0	0	1	1	2	0	0	0	2	1	1	1	2	0	0	0	0	1	2	2	2	2	0	0	0	0	0	2	1	0	0	1	1	0	0	0	1	1	0	1	0
14	1	0	2	1	0	2	2	0	0	0	0	1	2	0	0	0	2	2	1	1	1	0	0	0	0	2	1	1	2	0	1	0	0	1	0	2	2	0	0	1	1	1	0	0	2	0	0	1	0
15	1	0	2	1	0	2	2	0	1	0	0	0	0	0	0	0	1	1	1	0	1	0	1	0	0	2	2	2	2	2	0	0	1	1	1	1	0	0	0	0	0	0	0	0	1	0	0	1	0
16	1	0	1	1	0	1	1	0	0	0	1	0	0	0	0	0	2	1	2	1	2	0	1	0	0	0	1	2	2	1	0	0	0	1	1	1	2	0	0	1	1	0	0	0	0	1	0	0	1
17	1	0	2	1	0	2	1	0	1	0	0	0	0	0	0	0	1	1	1	1	2	0	1	0	1	0	2	2	2	2	1	1	1	1	1	1	1	0	0	1	1	0	0	0	1	0	0	2	0
18	1	0	0	1	0	1	2	0	1	0	2	0	1	0	0	1	1	1	1	1	2	0	1	0	1	0	1	2	1	1	2	1	2	0	1	1	2	0	0	0	0	0	0	0	0	0	0	2	0
19	1	0	2	0	0	1	2	0	2	0	0	0	1	0	0	0	1	2	1	0	1	0	1	1	1	0	0	1	2	0	1	0	1	0	1	1	1	0	0	0	0	0	0	0	1	0	0	1	0
20	1	0	1	1	0	1	1	0	1	0	1	0	0	0	0	0	1	1	2	1	2	0	0	0	0	2	2	2	2	1	1	0	1	1	0	2	1	0	0	0	0	0	0	0	0	1	0	2	0
21	0	0	0	0	0	0	1	1	0	0	1	0	1	0	0	0	2	0	2	0	2	0	0	0	0	1	2	2	2	1	1	1	1	0	0	2	1	0	0	2	2	1	1	0	1	0	0	1	0
22	0	0	1	0	0	1	1	0	2	0	0	0	0	0	0	0	1	1	1	1	2	1	1	0	0	1	1	1	2	0	1	1	1	1	1	1	0	0	0	0	0	1	1	0	0	0	0	1	0
23	0	1	2	1	1	1	2	0	0	0	1	0	0	0	0	0	0	1	1	0	1	1	1	1	1	1	2	2	2	2	0	0	0	0	0	2	1	0	0	1	1	0	0	0	0	1	0	0	0
24	0	0	1	0	0	1	1	0	0	0	0	0	0	0	0	0	0	1	1	0	1	0	0	0	0	2	1	2	1	1	1	1	1	0	0	2	1	0	0	2	1	0	0	0	0	0	0	1	1
25	1	0	2	0	0	0	2	0	1	0	1	0	2	0	0	1	1	1	1	0	1	0	0	0	0	0	2	2	2	2	1	0	1	1	1	1	0	1	1	0	0	0	0	0	1	0	1	1	0
26	0	0	1	1	0	2	2	0	0	0	0	0	0	0	0	0	0	1	1	1	1	0	0	0	0	2	1	2	2	1	2	1	1	0	0	2	2	0	0	2	2	0	0	0	1	1	0	1	1
27	1	0	1	1	0	1	2	1	0	0	0	0	0	0	0	0	1	2	0	0	1	0	0	0	0	0	2	2	2	2	0	0	1	1	1	2	1	1	1	1	1	0	0	1	2	0	0	1	0
28	0	0	1	0	0	2	2	0	1	0	0	0	1	0	0	0	0	2	1	0	2	0	0	0	0	1	1	1	2	1	0	1	0	2	1	2	1	0	0	0	0	0	0	0	0	0	0	1	1
29	0	0	1	1	0	1	1	0	0	0	0	0	1	0	0	1	2	0	2	0	2	0	0	0	0	0	1	2	2	2	0	0	1	1	0	2	1	0	0	1	1	1	1	0	1	1	0	1	0
30	1	0	1	0	0	2	2	0	1	0	0	1	1	0	0	0	0	0	2	1	2	0	0	0	0	0	1	1	2	1	0	1	0	1	0	2	1	0	0	2	2	0	0	1	1	0	0	0	1
31	1	0	2	0	0	1	1	0	1	0	0	0	0	0	0	0	1	0	2	1	2	0	1	0	1	2	1	2	2	1	2	0	1	0	0	2	2	0	0	1	1	1	1	0	1	2	0	2	0
32	0	0	1	0	1	2	2	1	0	0	0	0	1	0	0	0	2	0	2	0	2	0	0	0	0	0	1	1	2	1	0	1	1	0	1	1	1	1	1	1	1	0	0	1	0	0	0	2	0
33	1	0	1	0	1	1	2	0	2	0	0	2	2	0	0	0	1	1	1	0	1	0	0	0	1	1	1	1	2	1	1	1	1	1	1	1	2	0	0	2	2	0	0	0	0	0	0	1	1
34	1	0	2	0	0	2	2	1	1	0	0	0	0	0	0	0	1	1	1	1	0	0	0	0	0	0	1	1	2	0	1	2	2	1	0	2	2	0	0	1	1	1	1	0	1	1	0	1	0
35	0	0	1	0	0	1	2	0	2	0	0	0	0	0	0	0	2	0	2	1	2	0	1	1	1	1	1	1	2	1	0	0	0	0	1	1	2	0	0	2	1	0	0	0	0	0	0	1	0
36	1	0	2	0	0	1	2	1	0	0	0	1	2	0	0	0	0	1	1	0	0	1	0	0	0	1	2	2	2	2	1	0	0	1	2	2	1	0	0	2	2	0	0	1	0	0	0	0	0
37	0	0	2	1	0	2	1	1	1	0	0	0	1	0	0	1	1	1	1	1	2	0	0	0	0	1	1	1	1	1	1	1	2	0	1	1	1	1	1	1	1	0	0	0	0	0	0	1	1
38	0	0	1	0	0	0	0	0	0	0	1	1	2	0	0	0	2	1	1	1	2	0	0	0	0	2	0	2	1	1	2	0	1	0	1	1	2	0	0	1	1	0	0	0	0	0	0	1	0
39	1	0	1	1	1	2	2	1	0	0	0	0	0	0	0	0	1	2	0	1	2	0	0	0	0	1	1	1	2	0	0	0	0	1	1	1	2	0	1	2	1	0	0	0	0	0	0	0	1
40	0	0	1	1	0	1	1	0	0	1	1	0	0	0	0	0	2	0	2	0	2	0	0	0	0	1	2	2	2	2	1	1	1	1	1	2	1	0	0	1	1	0	0	0	0	0	0	2	0
41	1	0	1	0	0	0	2	0	0	0	1	0	0	0	0	0	1	0	2	1	2	0	0	0	0	0	2	2	2	1	1	0	0	1	2	2	1	0	0	0	0	1	0	0	1	1	0	0	1
42	1	0	1	0	1	2	2	1	0	0	0	0	1	0	0	0	1	2	0	1	1	0	0	0	0	1	1	1	2	1	0	2	1	1	0	2	1	0	0	2	1	0	0	0	0	0	1	0	0
43	1	0	2	2	0	2	2	0	2	0	0	1	2	0	0	0	0	1	1	2	1	1	1	1	0	0	1	1	2	1	0	0	1	0	1	1	1	0	0	1	1	1	1	0	1	1	1	0	0
44	1	0	2	0	0	2	1	0	1	0	0	1	2	0	0	0	1	2	0	1	1	0	0	0	0	1	1	2	2	1	0	1	1	0	2	2	0	1	1	0	0	0	0	0	0	0	0	2	0
45	0	0	0	0	0	1	2	0	2	0	0	1	2	0	0	0	2	1	1	0	2	0	1	1	1	1	1	2	2	1	1	0	0	0	1	1	1	0	0	1	1	0	0	0	1	1	0	2	0
46	0	0	1	1	0	1	2	0	0	0	0	0	2	0	0	0	2	1	1	1	1	0	0	0	0	2	1	1	2	1	0	0	1	1	0	2	1	0	0	1	1	0	0	0	0	0	1	1	0
47	0	0	0	0	0	0	2	1	0	0	0	2	1	0	0	0	0	0	2	1	2	0	1	1	1	2	2	2	2	2	1	0	2	0	2	1	2	0	0	1	1	0	1	0	1	0	0	2	0
48	0	0	1	0	0	1	1	0	1	0	1	0	0	0	0	0	1	1	1	0	1	0	0	0	0	0	2	2	2	2	1	0	2	0	0	2	1	0	0	0	0	0	0	0	0	0	0	2	0
49	1	0	2	0	0	2	2	0	1	0	0	0	0	0	0	0	2	1	1	1	1	0	0	0	1	1	1	1	2	2	0	2	1	0	0	2	1	0	0	1	1	0	0	0	0	0	1	1	0
50	0	0	0	0	0	0	2	0	0	0	1	1	1	0	0	0	1	1	1	0	2	1	0	0	0	0	2	2	2	2	0	0	1	0	0	2	1	0	0	1	1	0	0	0	0	0	1	0	0
51	0	0	1	0	0	0	2	1	0	0	0	0	0	0	0	0	1	0	1	0	1	0	0	0	0	1	1	1	2	1	0	0	0	0	2	1	1	0	0	0	0	0	0	1	0	1	0	1	0
52	1	0	2	1	0	2	2	0	2	0	0	0	0	0	0	0	0	2	0	1	0	0	0	0	0	1	1	2	2	1	0	2	1	0	1	0	1	0	0	1	1	0	0	1	2	0	0	2	0
53	1	0	1	0	0	2	2	0	2	0	0	0	1	0	0	1	0	1	1	0	1	0	0	0	0	0	1	2	2	1	2	0	0	0	0	2	1	0	0	1	1	0	0	0	0	0	0	2	0
54	1	0	2	1	0	2	1	0	1	0	1	0	0	0	0	0	0	0	2	0	2	0	0	0	0	2	1	1	2	1	0	1	1	1	1	1	0	0	0	1	1	0	0	0	1	1	0	2	0
55	0	0	0	0	0	0	2	1	0	0	0	0	0	0	0	0	1	1	0	1	0	0	0	0	0	1	1	1	2	1	0	1	1	0	1	2	1	0	0	1	1	1	1	0	1	1	0	2	0
56	0	0	2	0	0	2	1	0	0	0	2	2	2	1	1	0	2	1	1	1	1	1	1	1	1	1	2	2	2	1	2	0	2	1	2	1	2	0	0	2	2	1	1	0	0	2	0	0	0
57	0	0	2	1	0	2	1	0	1	0	0	0	1	0	0	1	1	0	1	0	1	0	1	1	1	2	1	1	2	0	1	2	2	0	1	1	0	0	0	0	0	0	0	0	1	2	0	1	1
58	1	0	0	0	0	0	0	0	1	0	0	1	2	0	0	0	1	1	1	0	1	0	0	0	0	2	2	2	2	1	1	1	2	0	1	1	1	0	1	1	0	0	0	0	1	0	0	1	0
59	1	0	1	0	0	1	1	0	0	0	1	0	1	0	0	0	2	0	2	0	2	0	0	0	0	0	2	2	2	2	0	1	2	0	0	2	1	1	1	1	1	0	0	1	0	0	0	1	0
60	0	0	2	1	0	2	1	0	1	0	1	0	0	0	0	0	2	0	2	0	2	1	0	0	0	0	1	2	1	1	2	0	1	1	0	2	1	0	0	1	1	1	0	0	0	0	1	0	0
61	1	0	1	1	0	2	2	0	1	0	1	0	0	0	0	0	1	1	1	0	1	0	1	1	1	1	0	1	1	1	1	1	0	0	1	1	2	0	0	1	1	0	0	1	1	0	0	1	0
62	0	0	2	0	0	0	1	0	0	0	1	0	0	0	0	0	0	1	0	0	0	0	1	0	0	2	1	1	1	1	0	0	1	0	0	2	1	1	1	0	0	0	0	0	0	0	0	2	0
63	1	0	1	0	1	1	2	0	0	0	0	2	2	1	1	0	1	0	2	1	2	0	0	0	0	1	2	2	2	2	1	2	2	0	0	2	0	0	0	0	0	0	0	0	0	0	0	2	0
64	0	0	0	0	0	0	1	0	0	0	1	0	0	0	0	1	1	1	1	1	1	0	0	0	0	1	1	1	2	0	1	0	0	0	1	1	1	1	1	1	1	0	0	0	1	0	0	1	0
65	0	0	1	0	0	1	2	0	2	0	0	1	2	0	0	1	0	0	1	1	2	0	0	0	0	0	2	2	1	0	2	0	1	1	0	2	1	0	0	2	2	1	1	0	1	0	0	1	0
66	1	0	0	0	0	1	1	1	1	0	0	1	1	1	1	0	1	1	1	0	2	0	0	0	0	0	0	2	1	1	2	1	0	1	1	2	2	0	0	1	1	1	1	1	0	0	0	2	0
67	1	0	2	0	0	1	2	0	0	1	1	0	1	0	0	0	1	1	1	1	1	0	1	1	1	1	2	2	1	0	2	0	0	1	0	2	2	0	0	2	2	0	0	0	0	0	0	2	0
68	1	0	0	0	0	0	2	0	1	0	1	1	1	0	0	0	2	1	1	1	2	0	1	0	0	0	2	2	2	2	0	0	2	1	1	2	1	0	0	0	0	1	1	0	1	0	0	2	0
69	1	0	0	0	0	0	2	0	1	0	0	0	0	0	0	0	2	0	2	0	2	0	0	0	0	2	1	1	2	1	1	0	2	0	0	2	2	0	0	0	0	0	0	0	1	0	1	1	0
70	0	0	0	1	0	1	1	0	1	0	0	1	1	0	0	0	0	2	0	2	0	0	0	0	1	2	2	2	2	2	1	0	1	0	1	2	1	0	0	2	1	0	0	1	0	0	1	1	1
71	1	0	1	1	0	1	2	0	0	0	1	0	1	0	0	1	1	0	1	1	2	0	1	0	1	1	1	2	2	1	1	2	2	0	2	0	2	1	1	1	1	0	0	0	0	0	1	0	0
72	0	0	1	1	0	1	1	0	1	0	0	0	0	0	0	0	1	1	1	2	1	0	1	1	1	1	2	1	2	1	1	1	1	2	1	1	1	0	0	2	2	0	0	0	0	1	0	1	1
73	1	0	2	1	0	1	1	0	0	0	1	1	0	0	0	0	2	0	2	1	2	0	0	0	0	0	1	2	2	1	1	0	0	1	1	1	1	0	0	0	0	0	0	0	0	0	0	2	0
74	1	0	1	0	0	0	1	0	0	0	0	1	2	1	1	0	2	1	1	1	2	0	0	0	0	1	2	2	2	2	0	2	1	0	0	2	2	0	0	2	2	0	0	1	1	0	0	0	0
75	1	0	2	0	0	1	1	0	1	0	1	0	1	0	0	0	1	2	1	1	1	0	0	0	1	1	1	2	2	1	1	0	2	0	0	2	2	1	1	1	1	1	1	0	1	2	0	0	1
76	1	0	0	0	0	0	2	0	1	0	1	1	1	0	0	0	2	1	1	1	1	0	0	0	0	1	1	1	2	2	0	0	0	0	1	2	1	0	0	0	0	0	0	0	0	0	0	2	0
77	1	0	2	0	0	2	2	1	0	0	0	0	0	0	0	0	2	0	1	0	1	0	0	0	0	2	2	2	2	1	1	1	1	0	1	1	0	1	0	0	0	0	0	0	1	0	0	2	0
78	1	0	1	0	0	1	2	0	1	0	1	0	0	0	0	0	1	0	1	0	2	0	0	0	0	1	0	1	1	0	2	0	1	1	1	1	2	0	0	1	1	0	0	0	0	0	0	0	0
79	1	0	2	0	0	2	1	0	1	0	1	0	0	0	0	0	1	1	1	1	2	0	0	0	0	1	1	2	2	1	1	0	2	0	0	2	1	0	0	1	1	0	0	1	0	0	0	1	0
80	1	0	2	0	0	1	2	1	0	0	0	2	2	0	0	0	0	1	1	0	1	0	1	1	1	1	1	2	2	1	1	0	0	0	0	1	1	0	0	2	2	0	0	1	1	0	0	2	0
81	1	0	2	1	0	2	2	0	0	0	0	0	0	0	0	0	1	2	0	1	1	0	0	0	0	1	2	2	2	2	0	0	1	0	1	1	2	0	0	1	1	0	0	0	1	0	0	2	0
82	1	0	2	0	0	2	2	0	1	0	1	0	0	0	0	0	1	1	1	0	2	0	0	0	0	1	1	0	2	0	0	1	0	0	0	2	1	1	1	1	1	1	1	0	1	1	1	1	0
83	1	0	0	0	0	0	1	0	0	0	1	1	0	0	0	0	2	0	2	0	2	0	0	0	0	2	2	2	2	2	1	0	1	0	1	1	1	1	1	1	1	0	0	0	1	0	1	1	0
84	1	0	2	1	0	2	2	0	0	0	0	1	1	0	0	0	2	0	2	0	2	1	0	0	0	0	2	2	2	2	1	0	0	1	1	1	1	1	0	1	0	0	0	0	1	1	1	1	0
85	1	1	1	0	0	1	2	1	1	0	0	0	0	0	0	0	1	2	1	0	1	0	0	0	0	1	1	2	2	1	2	2	2	1	0	2	1	0	0	2	2	0	0	0	0	1	1	0	1
86	0	0	0	0	0	0	1	1	0	0	1	0	0	0	0	0	1	0	2	0	2	0	0	0	0	2	2	2	2	2	0	0	1	2	1	2	1	0	0	2	2	0	0	0	0	0	0	1	0
87	1	0	2	0	1	1	1	1	0	0	1	0	1	0	0	0	1	0	2	0	2	0	0	0	0	0	1	2	0	0	2	2	2	0	1	1	1	0	0	2	1	0	0	0	0	2	0	2	0
88	1	0	1	1	0	1	2	0	1	0	0	0	0	0	0	0	1	0	2	0	2	0	0	0	0	2	2	2	2	1	1	0	0	0	0	2	1	1	1	1	1	0	0	1	0	1	0	2	0
89	1	0	1	0	0	0	2	0	1	0	0	0	1	0	0	1	2	1	1	1	1	0	0	0	0	1	1	1	2	1	0	1	2	0	0	2	0	0	0	1	1	0	0	0	1	1	0	1	1
90	1	0	1	1	0	1	2	0	0	0	0	1	1	0	0	0	0	2	1	0	2	0	1	1	1	1	2	2	2	2	0	0	1	1	0	2	1	1	1	1	1	1	1	0	1	2	0	1	0
91	1	0	1	1	0	1	1	0	2	0	0	1	1	0	0	0	1	1	1	1	1	0	0	0	0	1	2	2	2	2	0	1	1	2	1	1	2	0	0	2	2	0	0	1	0	0	0	2	0
92	0	0	0	1	1	1	2	0	1	0	1	0	0	0	0	0	2	0	2	0	2	0	0	0	0	2	1	1	2	1	1	0	1	0	1	1	2	0	0	1	1	0	0	0	0	0	0	1	0
93	1	0	2	0	0	2	2	1	1	0	0	1	2	0	0	1	1	2	0	2	1	0	0	0	0	2	0	2	1	1	1	0	1	1	1	1	1	1	1	1	1	2	2	0	1	1	0	2	0
94	1	0	1	0	0	1	2	0	2	0	0	1	1	0	0	0	2	1	1	1	2	0	0	0	0	1	1	2	2	1	0	1	1	0	1	2	1	0	0	0	0	0	0	0	1	1	0	2	0
95	0	0	1	0	0	0	1	0	1	0	1	0	0	0	0	0	2	0	2	1	2	0	0	0	0	1	2	2	2	2	1	0	1	1	0	2	1	0	0	1	1	0	0	0	0	0	0	2	0
96	1	1	2	0	0	1	1	0	1	1	1	0	1	0	0	1	0	2	0	1	1	0	1	0	1	2	1	0	2	0	0	0	0	0	0	2	1	1	1	0	0	0	0	0	0	1	0	2	0
97	1	0	1	1	1	2	2	0	2	0	0	0	0	0	0	0	1	2	0	1	1	0	0	0	0	1	2	2	2	2	1	0	0	2	1	1	1	0	0	0	0	0	0	0	2	1	0	2	0
98	1	0	1	0	0	0	2	0	1	0	0	1	0	0	0	0	1	1	1	2	1	0	0	0	1	0	2	2	2	1	1	0	0	0	0	2	1	0	0	1	1	0	0	0	0	1	0	1	0
99	0	0	2	0	0	2	2	0	0	0	0	0	0	0	0	0	1	1	1	0	1	0	0	0	0	1	2	2	2	1	1	0	1	1	0	2	1	0	0	1	1	1	1	0	1	1	0	1	1
100	1	0	1	0	0	1	2	1	0	0	0	2	2	0	0	0	2	0	2	0	2	0	1	1	1	1	1	1	1	1	1	1	1	1	1	1	1	0	0	1	1	0	1	0	1	0	0	1	0
101	0	0	0	0	0	0	2	1	1	0	0	0	0	0	0	0	1	2	0	1	0	0	0	0	0	2	0	0	1	0	1	0	0	1	0	2	0	0	0	0	0	1	0	0	1	1	1	0	0
102	1	1	1	0	0	1	2	0	1	0	1	0	0	0	0	0	1	2	0	1	0	0	0	0	0	1	0	0	1	0	1	0	1	1	0	2	1	0	0	1	1	0	0	0	0	0	0	2	0
103	1	0	0	0	0	0	1	0	1	0	0	1	1	0	0	0	1	1	1	1	2	0	0	0	0	1	1	2	0	0	2	1	2	0	1	1	2	0	0	2	1	1	1	0	1	0	0	1	0
104	1	0	1	0	1	1	2	1	0	0	0	1	0	0	0	0	2	1	1	0	2	0	1	0	0	1	2	2	1	1	1	1	1	1	1	1	2	1	0	0	0	1	0	0	1	0	0	2	0
105	0	0	1	0	0	1	1	0	1	1	1	0	0	0	0	0	2	1	2	1	2	0	0	0	0	2	0	1	1	0	1	0	0	1	1	1	1	0	0	0	0	0	0	0	1	2	0	2	0
106	1	0	2	0	0	1	1	0	1	0	0	1	1	0	0	0	1	0	2	0	2	1	0	0	1	0	1	1	2	0	0	1	2	0	1	2	1	0	0	1	1	0	0	0	1	1	0	1	0
107	1	0	1	0	0	1	2	0	0	0	0	0	0	0	0	0	1	1	1	1	0	0	0	0	0	2	1	1	2	1	1	1	2	0	1	1	0	1	1	0	0	0	0	0	0	1	1	1	0
108	1	0	1	0	1	1	1	0	1	1	2	0	2	0	0	0	2	1	1	1	2	0	0	0	0	2	1	2	1	1	1	1	1	0	1	1	1	0	0	0	0	0	0	1	0	0	0	2	0
109	0	1	1	0	0	1	2	0	1	0	1	0	1	0	0	1	2	0	2	0	2	0	0	0	1	0	2	1	2	0	1	1	1	1	2	0	1	0	0	1	1	0	0	1	1	0	0	1	0
110	0	0	2	0	0	2	1	1	0	0	1	2	1	0	0	0	2	0	2	0	2	0	1	1	1	1	1	2	2	1	1	1	0	2	1	2	1	0	0	2	2	0	0	1	1	0	0	1	1
111	1	0	1	2	0	2	1	0	0	0	2	0	2	0	0	1	0	1	1	0	0	0	0	0	0	0	2	2	2	1	1	1	1	1	0	2	2	0	0	2	1	0	0	0	1	0	0	2	0
112	1	0	0	0	0	0	2	1	0	0	0	0	1	0	0	0	1	1	1	1	2	0	1	1	1	0	2	2	2	1	0	0	0	0	0	2	1	0	0	0	0	0	1	0	1	1	1	1	0
113	0	0	1	0	0	2	2	0	1	0	1	0	0	0	0	0	0	1	1	1	2	0	0	0	0	1	1	1	2	1	1	1	0	1	0	2	2	0	1	2	1	0	0	0	0	0	0	2	0
114	0	0	2	0	0	2	1	1	0	0	1	0	0	0	0	0	0	0	1	1	1	0	0	0	0	1	1	2	2	1	1	2	1	0	1	1	2	0	0	0	0	1	1	0	1	1	0	2	0
115	0	0	1	0	0	0	1	0	1	1	1	1	1	0	0	0	1	2	0	0	0	0	0	0	0	0	0	2	1	1	1	0	1	2	2	2	1	0	0	2	1	1	1	0	1	1	0	1	1
116	0	0	2	1	0	2	1	0	0	0	1	1	1	0	0	0	1	0	1	0	2	0	1	0	0	1	1	1	2	2	0	0	0	1	0	2	1	0	0	1	1	1	1	0	1	1	0	1	0
117	1	0	0	1	0	1	2	0	2	0	0	0	1	0	0	0	1	1	1	0	1	0	0	0	1	1	2	2	1	1	2	0	1	1	1	1	1	0	0	0	0	0	0	0	0	0	0	1	1
118	1	0	1	0	0	0	2	0	2	0	0	1	1	0	0	0	0	1	0	1	0	0	0	0	0	0	2	2	2	2	0	1	2	0	0	2	2	0	0	1	1	0	0	1	0	0	0	2	0
119	1	0	2	0	0	1	1	1	1	0	0	0	0	0	0	0	0	1	1	0	1	0	0	0	0	0	1	1	2	0	1	0	1	1	1	2	0	0	0	0	0	0	0	0	0	2	0	1	1
120	1	0	2	1	0	2	1	1	0	0	1	0	1	0	0	0	0	1	0	1	0	0	0	0	1	2	1	0	1	0	1	1	0	0	1	1	0	0	0	0	0	0	0	0	1	1	0	0	2
121	1	0	0	0	0	0	2	0	0	0	0	0	1	0	0	0	2	2	0	1	2	0	0	0	1	0	1	2	2	2	0	1	0	2	1	2	0	0	0	0	0	1	1	0	1	2	0	2	0
122	1	0	0	0	0	0	2	1	0	0	0	1	1	0	0	0	1	1	2	1	2	0	0	0	0	2	2	2	2	2	1	1	1	1	2	1	1	0	0	1	1	1	1	0	1	1	0	2	0
123	1	0	1	1	0	1	2	0	1	0	1	1	1	0	0	0	2	0	2	0	2	0	1	0	0	1	2	2	2	1	1	1	1	0	1	2	1	0	0	0	0	2	2	0	1	1	0	1	0
124	0	0	1	0	0	1	2	1	1	0	0	0	0	0	0	0	1	1	0	2	1	0	0	0	1	2	1	2	2	1	0	0	1	0	0	2	2	0	0	1	1	1	0	0	1	0	0	2	0
125	1	1	1	0	0	1	2	0	1	0	1	0	0	0	0	0	1	1	1	0	1	0	0	0	0	2	2	2	2	2	0	0	0	0	0	2	0	0	0	0	0	0	0	1	0	0	0	0	2
126	1	0	1	0	0	0	2	1	0	0	0	0	1	0	0	0	0	2	0	1	0	0	1	0	0	2	2	2	2	1	1	1	1	0	1	2	1	0	1	2	0	2	2	0	1	1	0	0	2
127	1	0	1	0	0	0	2	1	1	0	0	1	1	0	0	0	2	1	1	0	2	0	0	0	1	0	2	2	2	1	1	0	1	0	0	2	2	0	0	2	1	0	0	0	0	2	0	2	0
128	1	0	1	0	0	1	1	0	1	1	1	0	0	0	0	0	1	0	2	0	2	0	1	1	1	1	1	1	2	1	0	1	1	2	1	2	1	0	0	1	1	1	1	0	1	1	0	1	1
129	1	0	1	0	0	1	1	0	1	0	1	0	1	0	0	1	1	0	2	0	2	0	0	0	0	1	1	2	1	1	2	1	2	0	1	2	2	0	1	2	1	0	0	0	1	1	0	1	0
130	1	1	1	0	0	0	2	0	0	0	1	1	2	0	0	0	0	0	2	1	2	0	0	0	0	1	0	2	2	0	1	0	2	1	1	2	1	0	0	1	1	0	0	0	0	0	0	0	0
131	1	0	1	1	0	1	1	0	0	0	1	1	2	0	0	1	2	0	2	1	2	0	0	0	0	0	1	1	2	1	0	1	0	1	1	2	1	0	0	0	0	0	0	1	1	0	0	1	0
132	0	0	1	1	0	1	1	1	0	1	1	0	0	0	0	0	1	2	0	1	2	0	0	0	1	2	2	2	2	2	1	0	1	0	0	2	2	0	0	2	2	0	0	0	1	0	0	1	0
133	1	0	1	0	0	0	2	0	2	0	0	1	2	0	0	0	0	0	2	0	2	0	0	0	0	1	1	2	1	1	1	1	1	0	1	1	1	0	0	0	0	0	0	0	0	0	0	1	1
134	1	0	1	0	0	1	1	1	0	0	1	0	1	0	0	0	1	0	2	0	2	1	0	0	0	2	1	2	2	2	0	0	2	0	0	2	0	0	0	0	0	0	0	0	0	0	0	2	0
135	1	0	1	0	0	1	1	0	1	0	0	1	1	0	0	0	2	1	1	1	2	0	0	0	0	1	2	2	2	2	1	2	1	0	0	2	1	0	0	0	0	0	0	0	1	1	0	2	0
136	0	0	2	1	0	2	2	1	0	0	0	0	1	0	0	0	0	1	1	0	1	0	0	0	0	0	2	2	2	1	2	0	2	0	0	2	1	0	0	1	1	0	0	0	0	0	0	2	0
137	1	0	2	1	0	1	2	0	2	0	0	1	1	0	0	0	1	0	2	0	2	0	0	0	0	2	1	1	2	1	1	1	1	0	0	2	2	0	0	2	2	0	0	1	1	0	0	2	0
138	0	1	2	0	0	1	1	0	0	0	1	1	2	0	0	0	2	2	0	2	2	0	1	0	0	1	2	2	2	1	2	1	1	1	0	2	1	0	0	0	0	0	0	0	1	0	2	0	0
139	1	0	1	1	0	2	0	0	0	1	2	0	2	0	0	1	2	2	1	1	2	1	0	0	0	0	2	2	2	2	0	2	1	1	0	2	2	0	0	1	1	0	0	2	0	2	1	1	0
140	0	0	1	1	0	2	2	0	1	0	0	1	1	0	0	0	2	2	0	1	1	0	0	0	0	0	2	2	2	1	1	0	0	0	1	1	2	0	0	1	1	0	0	1	0	0	0	0	1
141	0	0	1	0	0	1	1	0	0	0	1	0	1	0	0	1	2	0	1	0	1	1	1	1	1	1	1	1	2	0	1	0	2	0	1	1	1	0	0	1	1	0	0	0	1	0	0	2	0
142	1	0	1	1	0	1	2	0	2	0	0	0	0	0	0	0	0	1	1	0	1	0	1	1	1	1	2	2	2	2	0	2	1	0	0	2	2	0	0	1	1	2	2	0	2	1	0	2	0
143	1	0	1	1	0	1	2	1	1	0	0	0	0	0	0	0	1	1	1	1	2	1	0	0	0	1	1	1	1	1	0	2	1	0	0	2	2	0	0	2	2	1	1	0	1	0	1	0	0
144	1	1	2	0	0	1	2	1	0	0	0	1	2	0	0	0	1	1	1	1	2	0	1	1	1	1	1	1	2	1	0	0	1	0	0	2	2	0	0	0	0	1	0	0	2	0	0	2	0
145	0	0	2	0	0	2	2	0	1	0	0	0	0	0	0	0	0	0	2	0	2	1	0	0	0	0	2	2	2	2	0	0	0	0	0	2	1	0	0	2	2	0	0	1	0	1	0	0	1
146	1	0	2	0	1	1	2	1	0	0	1	0	1	0	0	0	0	2	0	1	1	0	0	0	0	1	1	1	1	1	0	1	1	0	1	1	1	0	0	0	0	0	0	0	0	0	0	1	0
147	1	0	1	2	0	2	2	0	2	0	0	1	1	0	0	0	2	1	1	0	2	0	2	0	0	0	2	2	2	1	2	0	0	2	1	1	1	1	1	1	1	1	1	1	1	2	0	1	1
148	0	0	2	1	0	1	1	0	1	0	1	0	0	0	0	0	0	0	2	1	2	0	1	1	1	0	2	2	2	2	1	1	2	0	0	2	1	1	1	0	0	1	1	0	1	1	0	1	1
149	0	0	0	1	0	1	1	0	1	0	0	0	1	0	0	1	1	1	1	1	2	0	0	0	0	0	0	2	1	1	2	0	0	0	2	1	1	0	0	1	0	0	0	0	0	0	0	0	1
150	1	0	2	0	0	2	2	0	1	0	0	1	1	0	0	0	1	0	2	0	1	0	1	1	1	1	1	2	2	1	1	0	1	2	1	2	0	0	0	0	0	0	0	2	0	2	0	1	0
151	0	1	2	0	0	1	1	0	1	0	1	1	1	0	0	0	1	0	2	1	2	0	0	0	1	1	2	2	2	1	1	0	0	1	1	1	1	0	0	0	0	1	1	0	1	1	1	0	1
152	1	0	2	2	0	2	1	0	0	0	2	0	0	0	0	0	0	2	0	1	1	0	0	0	0	1	2	2	2	2	1	0	0	0	2	2	1	0	0	2	2	0	0	0	0	1	0	2	0
153	1	1	2	0	0	1	1	1	0	0	1	0	0	0	0	0	1	2	0	1	1	0	0	0	0	1	2	2	2	2	0	0	2	0	0	2	1	0	0	1	1	2	2	0	2	1	0	2	0
154	1	0	0	1	0	1	0	0	1	0	1	1	1	0	0	0	1	0	2	1	2	0	0	0	0	0	2	1	2	0	1	0	1	0	1	1	1	0	0	1	1	1	1	0	1	1	0	1	0
155	1	0	2	0	0	2	2	0	1	0	0	0	0	0	0	0	1	1	1	0	2	1	1	0	0	1	1	2	2	2	0	0	1	0	0	2	2	0	0	1	1	0	0	0	0	2	0	1	1
156	1	0	2	1	0	1	2	1	0	0	0	0	1	0	0	1	0	0	2	0	1	0	1	0	0	1	2	2	2	2	1	0	1	0	0	2	1	0	0	1	1	0	0	0	0	0	1	1	0
157	1	0	2	0	0	2	2	0	1	0	1	1	1	0	0	0	0	0	2	0	2	0	1	1	1	1	1	1	1	1	1	1	1	0	0	2	2	0	0	2	2	0	0	0	0	0	0	0	1
158	1	0	0	0	0	0	2	0	1	0	0	0	2	0	0	0	2	2	1	0	2	0	1	0	0	1	2	2	2	2	0	1	1	0	0	2	2	0	0	1	1	0	0	0	0	1	1	1	0
159	0	0	0	0	0	0	1	0	1	0	0	1	1	0	0	0	0	2	1	0	2	0	1	1	1	1	1	0	2	0	0	1	1	0	1	2	2	0	0	1	1	2	2	0	1	1	1	0	0
160	0	0	2	0	0	0	2	0	0	0	1	0	0	0	0	0	2	0	2	0	2	0	0	0	1	1	2	2	2	2	1	1	0	0	1	1	2	0	0	1	1	1	1	0	1	1	0	0	1
161	1	0	1	0	0	1	2	0	2	0	0	0	0	0	0	0	1	0	2	0	2	0	0	0	0	0	2	2	2	0	1	1	1	1	0	2	1	0	0	1	0	0	0	0	1	0	0	1	0
162	1	0	1	0	0	1	1	0	1	1	1	0	1	0	0	0	1	0	2	0	2	0	1	1	1	1	1	1	1	0	1	0	0	1	2	2	1	0	0	0	0	0	0	0	0	0	1	0	0
163	1	0	2	1	0	2	2	0	2	0	0	1	1	0	0	0	0	1	0	0	0	0	0	0	0	1	2	2	2	1	0	1	1	1	0	2	2	0	0	2	2	1	1	0	1	2	0	1	0
164	1	0	1	1	0	1	2	0	1	0	0	0	1	0	0	1	2	1	2	1	2	1	0	0	0	1	2	2	2	2	0	2	1	0	1	1	2	0	0	2	2	0	0	1	0	1	0	1	1
165	1	0	0	0	0	1	1	0	2	0	0	1	1	0	0	0	0	1	1	0	1	0	0	0	0	0	2	2	2	1	2	0	0	1	0	2	2	0	0	1	1	0	0	0	0	0	1	0	0
166	1	0	1	1	0	1	2	0	1	0	1	1	1	0	0	0	1	1	1	0	2	0	0	0	0	1	1	0	2	0	0	1	1	0	0	2	1	0	0	2	2	0	0	0	0	1	0	1	0
167	1	0	1	0	0	0	2	0	1	0	2	1	1	0	0	0	1	1	1	1	1	1	1	0	0	1	2	2	2	2	1	0	1	0	1	1	1	0	0	1	1	1	1	0	1	0	0	2	0
168	0	1	1	1	0	2	1	0	0	0	1	0	0	0	0	0	0	0	2	0	1	0	0	0	0	1	0	1	1	0	1	0	1	1	0	2	1	1	1	1	1	1	0	0	1	1	0	0	0
169	1	0	2	1	0	2	2	0	0	0	0	1	1	0	0	0	2	0	2	1	1	0	0	0	0	0	2	2	2	1	1	0	1	0	1	1	0	0	0	1	1	0	0	0	0	0	0	2	0
170	1	1	2	1	1	1	2	1	0	0	0	1	2	0	0	0	1	1	1	0	1	0	0	0	1	1	1	1	1	1	1	0	0	1	0	2	1	0	0	2	2	0	0	0	0	0	1	0	0
171	1	0	1	0	0	2	2	0	2	0	0	1	1	0	0	0	1	1	1	2	1	0	0	0	0	2	1	1	2	1	1	2	1	1	0	2	2	0	0	2	2	1	1	0	1	1	0	1	0
172	1	0	2	1	0	2	1	0	1	1	1	0	0	0	0	0	1	0	2	0	2	0	1	1	1	1	1	1	1	1	0	0	0	0	0	2	2	0	0	1	1	0	0	0	0	0	0	2	0
173	0	0	1	1	0	2	2	0	1	0	0	0	1	0	0	0	2	0	2	0	2	1	0	0	0	2	2	2	2	2	0	0	1	1	2	0	1	0	0	2	2	0	0	1	0	0	0	2	0
174	1	0	2	1	0	1	2	1	0	0	0	0	1	0	0	0	1	1	1	1	2	0	0	0	0	0	2	2	2	2	1	1	1	0	0	2	1	0	0	1	1	0	0	0	1	0	0	1	0
175	0	0	2	0	0	2	2	0	2	0	0	1	2	1	1	0	1	1	1	2	1	0	0	0	0	0	1	1	1	1	0	1	0	2	1	2	1	0	0	0	0	1	1	0	1	1	0	1	0
176	1	0	0	1	0	1	1	0	1	0	0	0	0	0	0	0	1	1	1	0	2	0	0	0	0	1	0	2	2	0	1	0	1	0	1	2	2	0	0	2	2	0	0	0	1	1	0	2	0
177	1	0	2	0	0	1	2	0	1	0	0	2	2	1	1	0	2	1	1	1	1	0	0	0	0	0	1	2	1	1	2	2	2	0	2	0	1	0	0	0	0	0	0	0	0	0	0	2	0
178	1	0	2	0	0	0	2	0	1	0	1	0	1	0	0	1	2	1	1	1	1	0	0	0	0	1	1	2	1	1	1	1	1	0	0	2	1	0	0	2	1	0	0	0	0	0	0	1	1
179	0	0	2	0	0	1	2	0	2	0	0	0	0	0	0	0	0	0	1	1	1	0	0	0	0	2	1	1	2	1	0	0	2	0	2	1	1	0	0	0	0	1	0	0	1	1	0	2	0
180	0	0	0	0	0	0	2	1	0	0	0	0	1	0	0	0	2	0	1	0	1	0	0	0	1	0	1	1	1	1	1	1	1	2	1	2	1	1	0	1	0	1	1	0	1	2	0	2	0
181	1	0	0	0	0	0	1	0	1	1	0	0	0	0	0	1	0	1	1	1	2	0	0	0	1	0	1	2	2	1	0	1	1	0	0	2	1	0	1	1	0	0	0	0	0	0	1	1	0
182	0	0	1	0	0	1	1	0	0	0	1	0	0	0	0	0	2	0	2	0	2	0	0	0	0	2	2	2	2	0	1	1	1	2	1	1	2	0	0	0	0	1	1	0	1	0	0	2	0
183	0	0	2	1	0	1	2	0	1	0	0	0	0	0	0	0	1	1	1	0	1	0	0	0	0	1	2	2	2	2	1	1	0	0	1	1	1	1	0	0	0	0	0	0	1	0	0	1	1
184	0	0	1	1	0	1	2	0	1	0	0	0	1	0	0	0	1	0	2	0	2	0	0	0	1	2	1	1	1	1	0	0	1	0	1	1	1	0	0	2	2	0	0	0	0	0	0	2	0
185	1	0	1	1	1	2	1	0	0	0	1	1	1	0	0	0	1	1	1	1	1	0	0	0	0	0	0	1	2	0	0	2	2	0	1	2	1	0	0	1	1	0	0	0	1	1	0	1	1
186	0	0	1	0	0	1	2	1	0	0	0	1	1	0	0	0	1	1	1	1	2	0	0	0	0	1	0	2	2	0	1	1	0	0	0	2	0	0	0	0	0	2	2	0	2	1	0	2	0
187	0	0	1	0	0	0	1	0	2	0	0	0	1	0	0	0	0	1	1	1	2	0	0	0	0	0	1	2	1	1	2	1	2	1	1	2	2	0	0	2	2	0	0	0	0	0	0	0	1
188	1	0	1	0	0	1	2	0	0	1	1	0	0	0	0	0	2	0	2	0	2	0	0	0	1	0	1	2	1	1	2	0	1	1	1	2	2	0	0	2	2	0	1	0	1	0	0	2	0
189	0	0	1	1	0	1	2	1	0	0	0	1	0	0	0	0	1	1	1	2	1	0	0	0	0	0	1	0	2	0	0	0	0	1	1	1	0	0	0	0	0	0	0	0	0	0	0	1	0
190	1	0	1	0	0	1	2	0	1	0	1	0	0	0	0	0	2	2	1	0	2	0	2	1	1	0	1	2	2	1	1	1	1	0	0	1	1	0	0	2	2	1	0	0	2	0	0	1	0
191	1	0	1	0	0	0	2	0	1	0	1	1	2	0	0	0	1	1	1	1	2	0	0	0	0	1	2	2	2	2	0	0	0	0	2	1	2	0	0	1	1	0	0	0	0	1	0	2	0
192	1	0	2	1	0	2	2	0	1	0	0	1	1	0	0	0	0	1	1	2	1	0	0	0	0	1	2	2	2	2	1	0	0	0	2	2	1	1	1	1	1	0	0	0	1	1	0	2	0
193	0	0	2	0	0	2	2	1	0	0	0	0	0	0	0	0	1	1	1	1	2	0	0	0	0	1	2	2	2	2	1	0	0	0	2	1	0	1	0	0	0	1	1	0	1	2	0	0	0
194	0	0	1	0	0	1	2	0	0	0	1	1	2	0	0	0	0	1	1	0	0	1	0	0	0	1	1	1	2	0	1	1	1	0	0	2	0	0	0	1	0	1	1	0	1	1	0	1	0
195	0	0	1	0	0	1	1	1	0	0	0	1	1	0	0	0	0	1	1	0	1	0	0	0	0	1	0	1	1	1	1	0	1	2	2	2	1	0	0	1	1	1	0	0	0	0	0	1	1
196	1	0	2	0	0	1	0	0	0	1	2	1	1	0	0	0	2	0	1	0	2	0	1	0	0	1	2	2	2	2	0	1	1	0	1	1	2	0	0	1	1	1	1	0	1	1	0	1	0
197	0	0	1	0	0	0	1	2	0	0	0	0	0	0	0	0	1	0	2	0	2	0	0	0	0	0	2	2	1	1	1	0	2	1	1	2	1	0	0	1	1	0	0	1	0	1	0	0	1
198	1	0	1	0	0	1	2	1	1	0	0	0	0	0	0	0	1	0	2	0	2	0	0	0	0	0	2	2	2	2	1	0	1	0	0	2	1	0	0	2	2	0	0	0	1	0	0	1	0
199	1	0	1	1	0	1	2	0	2	0	0	0	1	1	0	0	1	0	2	0	2	0	0	0	0	1	2	2	2	2	1	1	1	0	1	1	1	1	0	1	0	0	0	0	2	1	0	1	0
200	1	0	2	0	0	0	2	1	0	0	0	1	1	0	0	0	2	0	2	0	2	0	0	0	0	1	0	1	2	1	0	0	0	0	0	2	1	0	0	0	0	1	1	0	1	0	0	0	1
201	1	1	1	0	0	1	2	1	0	0	0	0	0	0	0	0	2	0	2	0	2	0	1	0	0	0	2	2	1	1	1	0	0	2	1	1	1	1	1	0	0	0	0	0	0	0	0	2	0
202	1	0	1	0	1	0	1	0	1	0	0	0	0	0	0	0	2	1	2	1	2	0	0	0	1	0	2	2	2	2	0	1	1	2	1	1	2	0	0	2	2	1	1	0	0	0	0	2	0
203	1	0	1	0	0	1	2	1	1	0	0	1	1	0	0	0	0	2	0	0	1	0	0	0	0	2	2	2	2	1	2	2	2	0	0	2	2	0	0	1	1	2	1	0	1	0	0	2	0
204	0	0	1	1	0	2	2	1	0	0	0	1	1	1	1	0	2	0	2	0	2	0	0	0	0	1	2	2	2	2	1	1	2	0	1	1	2	0	0	2	2	0	0	0	1	1	0	1	0
205	1	0	2	0	0	0	2	1	0	0	0	1	2	0	0	0	2	1	1	1	1	0	0	0	0	1	1	1	1	1	1	0	1	0	1	1	2	0	0	2	2	1	0	0	1	0	0	1	1
206	1	0	2	0	0	1	2	0	2	0	0	0	0	0	0	0	1	2	0	0	1	0	0	0	0	1	1	2	1	0	2	1	2	0	0	2	2	0	1	2	1	0	0	0	1	0	0	2	0
207	0	0	2	0	0	2	2	1	0	0	1	1	1	0	0	0	1	1	1	0	2	1	0	0	1	1	1	2	2	1	1	0	0	1	2	2	2	0	0	1	1	1	1	0	1	1	0	2	0
208	1	0	1	0	0	1	2	0	1	0	0	0	0	0	0	0	2	0	2	1	1	1	1	1	0	0	0	1	1	1	1	0	0	0	1	1	1	0	0	2	2	0	0	0	0	2	0	1	1
209	1	0	1	0	0	1	2	0	1	0	0	1	1	0	0	0	1	0	2	1	2	0	0	0	0	2	1	1	2	1	1	1	2	1	2	2	0	0	0	1	1	0	0	1	0	1	0	1	1
210	1	0	2	0	0	1	2	1	1	0	0	0	0	0	0	0	1	0	2	0	2	0	1	0	1	1	1	1	2	1	0	1	1	0	0	2	1	0	0	0	0	0	0	1	1	1	0	1	0
211	0	0	2	0	0	1	2	1	1	0	0	0	1	0	0	0	1	1	0	2	1	0	0	0	0	1	1	1	2	1	0	1	1	0	0	2	2	0	0	2	2	0	0	0	0	0	1	0	1
212	1	0	2	0	0	2	1	1	0	0	1	0	2	1	1	1	1	1	1	0	1	0	0	0	0	0	2	2	1	1	2	2	1	0	1	1	1	0	0	2	2	0	0	0	0	1	0	2	0
213	1	0	2	1	0	2	2	1	1	0	0	0	0	0	0	0	1	2	0	1	1	0	0	0	0	1	1	2	2	1	0	0	1	0	1	1	1	0	0	0	0	0	0	0	0	0	1	2	0
214	0	0	2	0	0	2	2	0	1	0	0	0	2	0	0	0	0	0	2	1	2	0	0	0	0	0	1	1	2	1	0	0	1	0	1	1	1	1	0	0	0	0	0	0	0	0	0	2	0
215	1	0	1	1	1	2	2	0	1	0	0	1	1	0	0	0	2	0	2	0	2	0	1	1	1	2	2	2	2	2	0	0	1	0	1	1	1	0	0	1	1	0	0	0	1	0	0	2	0
216	1	0	2	0	0	2	1	0	0	1	1	1	1	0	0	0	1	1	1	1	2	0	1	0	1	0	1	1	2	0	1	0	0	0	0	2	1	0	0	1	1	0	0	0	1	1	0	2	0
217	1	0	1	0	0	0	2	0	2	0	0	0	1	0	0	0	1	1	1	1	2	0	1	1	1	1	2	2	2	2	0	1	0	2	1	2	2	0	0	1	1	0	0	0	0	0	0	1	0
218	0	0	0	0	0	0	1	0	0	0	1	1	2	1	1	0	1	1	1	1	0	0	0	0	0	0	1	2	2	2	0	0	1	1	1	1	2	0	0	0	0	0	0	0	0	0	1	0	0
219	1	0	1	1	0	1	2	1	0	0	0	0	1	0	0	0	2	2	1	1	2	0	0	0	0	1	1	1	1	1	1	1	1	0	1	1	1	1	1	1	1	0	0	0	0	0	0	1	0
220	1	0	1	2	0	2	1	0	1	1	2	1	1	0	0	0	0	2	1	0	1	0	1	0	0	0	2	1	2	1	0	0	0	0	0	2	1	1	1	1	1	0	0	0	1	0	0	1	1
221	1	0	1	0	0	1	1	0	1	1	0	1	1	0	0	0	2	2	0	1	1	0	0	0	0	2	0	1	2	1	0	1	1	0	0	2	0	0	0	0	0	0	0	0	0	0	0	1	1
222	1	0	1	1	0	1	1	0	0	0	2	0	0	0	0	0	1	0	1	1	1	0	1	0	0	1	1	1	2	0	0	1	1	2	0	2	0	0	0	1	1	1	0	0	1	0	0	0	1
223	1	0	1	0	0	1	2	0	2	0	0	0	1	1	0	0	2	1	1	1	1	1	0	0	0	2	2	2	2	1	2	0	1	1	1	1	1	0	0	2	2	0	0	0	0	0	0	1	0
224	0	1	0	0	0	1	2	0	1	0	0	0	1	0	0	1	0	0	2	0	1	0	0	0	1	2	2	2	1	0	1	0	0	0	0	2	0	1	1	1	0	1	0	0	1	0	0	2	0
225	1	0	1	1	0	1	1	0	1	1	2	0	0	0	0	0	1	2	0	1	1	0	1	0	0	1	2	2	2	2	0	1	0	0	0	2	1	1	1	1	1	1	1	0	0	0	0	2	0
226	1	0	1	0	0	0	2	0	0	0	1	0	1	0	0	0	2	0	2	0	2	0	0	0	1	0	1	2	2	2	0	1	1	0	0	2	1	1	1	0	0	0	0	1	2	0	0	1	0
227	1	0	1	0	0	1	2	0	2	0	0	0	0	0	0	0	1	1	1	0	1	0	1	1	1	2	1	1	1	1	0	2	1	0	0	2	0	0	0	0	0	0	0	1	0	0	1	0	0
228	0	0	1	0	1	2	1	0	2	0	0	0	2	0	0	0	2	0	1	0	1	0	0	0	1	1	0	1	1	0	1	0	1	1	1	2	1	0	0	1	1	0	0	0	0	1	0	0	1
229	1	0	2	0	0	2	2	1	1	0	0	0	0	0	0	0	2	2	1	0	2	0	0	0	0	1	1	2	1	1	2	1	0	1	1	2	2	0	0	1	1	0	0	0	1	0	0	2	0
230	1	0	0	0	0	0	2	0	0	0	1	0	1	0	0	0	2	2	0	2	2	0	1	1	1	1	1	1	2	1	0	2	1	0	0	2	2	0	0	1	1	0	0	0	0	0	0	2	0
231	0	0	1	1	0	1	1	2	0	0	0	0	1	0	0	0	1	0	1	1	1	0	0	0	0	1	2	2	2	2	1	0	0	1	1	1	1	0	0	1	1	0	0	0	0	0	0	1	1
232	1	0	1	0	0	1	2	0	0	0	0	0	0	0	0	0	1	0	2	0	2	0	0	0	0	1	1	1	2	1	1	0	0	2	1	2	2	0	0	2	2	0	0	0	0	1	0	2	0
233	1	0	1	0	0	1	2	1	0	0	0	2	2	1	1	0	1	2	0	0	0	0	0	0	0	1	2	2	2	2	0	2	1	0	1	1	2	0	0	1	1	1	0	0	2	0	0	2	0
234	0	0	1	0	0	1	2	1	0	0	0	0	2	1	1	1	1	1	1	0	2	0	0	0	0	2	1	2	2	1	2	0	1	1	1	1	2	0	0	1	1	0	0	0	1	0	1	1	0
235	0	0	0	0	0	0	2	0	2	0	0	0	0	0	0	0	2	1	1	1	2	0	0	0	0	1	1	1	1	1	2	2	2	0	1	1	2	0	0	2	2	0	0	0	1	1	0	1	1
236	1	0	1	0	0	2	2	0	1	0	0	2	2	0	0	0	0	1	2	0	2	0	1	1	1	2	2	2	2	2	0	0	1	0	0	2	2	0	0	2	2	1	0	0	1	0	0	2	0
237	0	0	1	0	0	0	2	0	1	0	0	0	0	0	0	0	1	1	1	0	2	0	0	0	0	1	1	1	2	1	0	0	1	0	1	1	1	0	0	1	1	1	1	0	2	2	0	2	0
238	1	0	1	0	0	2	1	0	0	0	1	1	1	0	0	0	1	0	1	0	1	0	2	1	1	0	2	2	2	2	1	0	0	0	1	1	1	1	0	1	0	0	0	1	0	0	0	2	0
239	0	0	1	1	1	2	2	0	2	0	0	0	0	0	0	0	1	1	1	1	1	0	1	0	0	1	1	2	1	0	2	0	1	0	1	1	2	0	0	0	0	0	0	0	1	1	0	2	0
240	1	1	1	0	0	1	2	0	2	0	0	0	0	0	0	0	1	2	0	1	1	0	1	0	0	1	1	2	2	1	1	1	1	0	1	1	1	0	0	2	2	1	1	0	1	0	0	1	1
241	0	0	2	1	0	1	0	0	0	0	2	0	0	0	0	1	2	1	2	1	2	0	1	0	0	1	2	2	2	2	1	2	2	0	0	2	1	0	0	2	2	0	0	1	1	0	1	1	0
242	1	0	2	1	0	1	2	0	0	0	0	0	1	0	0	1	0	2	0	1	1	0	0	0	0	2	1	1	2	1	0	0	0	2	1	1	1	0	0	1	1	0	0	0	0	0	0	1	0
243	1	0	1	0	0	1	2	0	1	0	1	1	2	0	0	0	1	2	1	0	1	0	0	0	0	2	1	1	2	0	0	1	2	1	1	2	1	0	1	2	1	0	0	1	0	1	0	2	0
244	1	0	1	1	0	1	1	1	0	0	1	1	1	1	1	0	0	1	1	1	2	0	0	0	0	1	1	1	1	1	1	1	1	0	1	2	2	0	1	2	1	0	0	0	0	0	1	1	0
245	0	0	2	0	0	2	2	0	1	0	1	0	0	0	0	0	1	1	1	2	1	1	0	0	1	1	2	2	2	1	2	0	0	0	0	2	1	0	0	0	0	0	0	1	0	0	1	1	0
246	1	0	0	1	0	1	2	0	1	0	0	0	1	0	0	1	2	0	1	0	1	0	0	0	0	1	1	1	2	1	0	1	1	0	0	2	2	0	0	1	1	1	1	0	1	2	0	1	1
247	0	0	0	1	0	1	1	0	2	0	0	2	2	0	0	0	1	0	1	0	2	0	0	0	0	2	0	2	0	0	2	0	0	1	1	1	1	0	0	2	2	0	0	1	0	1	0	1	0
248	1	0	2	0	0	2	1	0	0	0	1	2	2	0	0	0	2	0	2	0	2	0	0	0	0	1	1	2	1	1	2	0	1	0	1	2	0	0	0	0	0	0	0	0	0	0	0	1	0
249	0	0	1	1	0	1	0	0	1	0	1	0	0	0	0	0	2	0	2	0	2	0	1	0	0	0	1	1	2	1	1	1	1	0	0	2	1	1	0	0	0	1	1	0	2	1	0	2	0
250	0	0	2	1	0	2	2	1	0	0	1	1	1	0	0	0	2	1	2	1	2	0	0	0	0	1	2	2	2	2	1	0	1	0	1	1	1	0	0	1	1	0	0	0	1	1	0	1	0
251	1	0	2	0	0	1	1	0	1	0	0	1	1	0	0	0	0	2	0	1	1	0	1	0	0	1	2	2	2	2	1	0	0	1	0	2	1	0	0	1	1	0	0	0	0	0	0	2	0
252	0	1	1	1	0	2	1	1	0	0	1	0	1	0	0	0	2	2	0	1	1	0	0	0	0	0	1	1	2	1	0	1	1	1	2	1	1	1	1	1	1	0	0	0	0	0	0	1	1
253	0	0	1	1	0	1	2	0	1	0	1	0	0	0	0	0	2	0	1	0	1	0	0	0	0	0	2	2	2	1	1	1	1	1	0	2	0	0	0	0	0	1	1	0	1	2	0	2	0
254	0	0	1	0	1	2	2	0	2	0	0	0	0	0	0	0	1	2	0	1	1	0	0	0	1	2	2	2	2	2	1	2	1	0	1	1	1	0	0	1	1	1	1	0	0	0	0	2	0
255	0	0	1	1	0	2	1	0	0	0	1	0	1	0	0	0	1	0	2	1	2	0	0	0	0	0	0	1	1	0	1	0	1	1	1	1	1	0	1	2	0	0	0	0	0	0	0	2	0
256	0	0	2	0	0	1	2	1	0	0	0	0	0	0	0	0	1	0	2	0	2	0	1	1	1	0	2	2	2	2	0	1	0	0	1	1	1	0	0	0	0	1	0	0	0	0	0	1	0
257	1	0	1	0	0	2	1	0	1	0	0	0	1	0	0	0	0	0	2	0	1	0	1	0	1	2	1	1	2	1	0	1	1	0	0	2	2	0	0	2	2	0	0	0	1	1	0	1	1
258	1	0	1	1	0	1	1	0	1	0	1	2	2	1	1	0	2	1	2	1	2	0	0	0	0	1	1	2	0	0	2	1	2	0	0	2	2	0	0	2	1	0	0	0	0	0	0	2	0
259	1	0	0	1	0	1	1	0	0	0	1	0	1	0	0	0	1	1	1	0	2	1	0	0	0	0	1	1	2	0	1	1	1	0	0	2	1	0	0	0	0	0	0	0	0	0	0	2	0
260	1	0	2	1	0	2	1	0	1	0	1	0	1	0	0	0	2	1	2	1	2	0	0	0	0	2	0	1	2	1	0	0	0	1	0	2	1	0	0	2	1	1	1	0	2	2	0	2	0
261	0	0	2	0	0	2	1	0	0	0	1	0	0	0	0	0	0	2	0	2	0	0	0	0	0	1	1	1	2	0	0	0	1	0	1	2	1	0	0	0	0	0	0	0	1	1	0	1	0
262	1	0	2	1	0	2	2	0	1	0	0	0	1	0	0	0	1	1	1	1	2	0	1	1	1	2	2	2	2	2	1	1	2	1	1	2	2	0	0	1	1	0	0	0	0	0	0	0	0
263	1	0	1	0	0	1	2	0	0	0	0	1	2	0	0	0	2	1	1	1	1	0	1	1	1	1	1	2	1	1	2	0	2	0	0	2	2	0	0	1	1	0	0	1	1	0	0	1	0
264	1	0	0	1	0	1	2	0	0	0	1	0	1	0	0	0	1	1	1	0	2	0	0	0	0	1	1	1	1	1	0	1	1	0	1	1	1	0	0	2	1	0	0	1	0	0	0	0	2
265	1	0	0	0	0	0	1	0	0	0	1	1	1	0	0	0	2	1	1	1	2	0	0	0	0	1	2	2	2	2	1	1	0	0	0	2	1	0	0	0	0	0	0	1	0	1	0	1	1
266	0	0	1	0	0	0	1	1	0	0	1	0	0	0	0	0	1	2	0	1	1	0	0	0	0	0	1	2	2	1	1	0	1	0	0	2	2	0	0	1	1	1	1	0	1	0	0	1	0
267	0	0	1	1	0	1	1	1	1	0	0	0	2	0	0	0	1	1	1	1	1	0	0	0	0	0	0	1	2	1	0	0	1	1	0	2	2	0	0	0	0	0	0	0	0	0	0	1	0
268	1	0	0	0	0	0	2	1	0	0	0	0	0	0	0	1	1	1	1	1	2	0	0	0	0	0	1	2	1	1	1	0	1	0	1	2	2	0	0	2	2	1	1	0	1	2	0	0	0
269	1	0	1	1	0	1	2	0	0	0	1	0	0	0	0	0	1	0	2	1	2	0	0	0	0	0	2	2	2	2	1	1	1	0	1	2	1	0	0	1	1	1	0	0	0	0	0	2	0
270	1	0	1	0	0	1	1	0	0	0	1	1	1	0	0	0	2	0	2	0	2	0	0	0	1	1	1	1	1	1	0	0	1	1	0	2	2	0	0	2	1	0	0	0	0	1	1	0	0
271	1	0	2	1	0	2	1	0	1	0	0	1	0	0	0	0	1	1	1	1	1	0	0	0	1	0	2	2	2	2	0	0	0	0	1	1	1	1	0	1	1	1	1	1	1	2	0	2	0
272	1	0	2	2	0	2	1	0	1	0	1	0	0	0	0	0	2	1	1	1	1	0	1	1	2	2	1	1	2	1	0	2	1	0	0	2	1	0	0	1	1	0	0	0	0	1	0	1	0
273	1	0	2	0	0	2	1	0	0	0	1	0	0	0	0	0	1	1	1	0	1	0	1	1	1	2	2	2	2	2	0	0	0	1	1	1	1	0	0	0	0	0	0	0	1	0	0	1	1
274	1	0	1	0	0	1	2	0	1	0	0	0	1	1	1	0	1	1	1	0	2	0	0	0	0	1	1	0	2	0	0	0	1	0	0	2	1	0	0	1	1	0	0	0	0	1	0	1	1
275	0	0	1	0	0	1	2	0	2	0	0	0	0	0	0	0	1	1	1	0	1	0	0	0	0	1	1	1	1	1	2	0	1	0	0	2	1	0	0	0	0	0	0	0	0	0	1	1	0
276	1	0	1	1	0	1	2	0	1	0	0	0	0	0	0	0	1	1	1	1	2	0	1	0	0	0	2	2	2	1	1	0	1	1	1	2	2	0	0	1	1	1	0	0	1	0	0	2	0
277	0	0	0	0	0	0	2	0	1	0	1	0	0	0	0	0	0	1	1	0	0	0	0	0	1	2	2	2	2	1	2	0	1	1	0	2	1	0	0	1	1	0	0	0	0	1	0	2	0
278	1	0	0	1	0	1	1	0	2	0	0	1	2	0	0	0	1	1	1	0	1	0	2	1	1	1	0	1	1	1	1	1	1	1	1	1	2	0	0	1	1	0	0	1	1	1	0	2	0
279	1	0	1	1	0	1	2	0	1	0	0	0	0	0	0	0	1	0	2	1	2	0	0	0	0	0	2	2	2	2	1	2	2	0	1	2	1	0	0	1	1	1	0	0	2	0	1	2	0
280	0	0	2	0	0	0	2	0	0	0	1	0	1	1	0	0	0	0	1	0	2	0	0	0	1	1	2	2	2	2	0	0	1	0	0	2	2	0	1	2	1	0	0	0	2	1	1	0	1
281	0	0	1	0	0	1	1	1	0	0	1	0	1	0	0	0	1	0	2	0	2	0	1	1	1	1	2	2	2	2	0	2	1	0	1	1	1	0	0	0	0	0	0	0	0	0	1	0	1
282	0	0	1	1	0	1	2	0	1	0	0	0	0	0	0	0	2	0	2	0	2	0	1	0	0	1	2	2	2	1	2	0	2	0	0	2	1	1	1	1	1	1	0	0	2	0	1	0	0
283	1	0	0	0	0	0	2	0	0	0	1	1	2	1	1	0	1	1	1	2	1	0	0	0	0	1	1	1	1	1	1	1	1	0	0	2	2	0	1	2	1	0	0	0	0	0	0	2	0
284	0	0	1	0	0	1	2	0	0	0	0	1	1	0	0	0	0	1	0	0	0	0	0	0	1	0	2	2	2	0	0	0	0	1	0	2	1	0	0	0	0	0	0	1	0	0	0	1	0
285	1	0	2	1	0	1	1	0	1	0	1	1	2	1	1	0	2	0	2	0	2	0	0	0	0	2	2	2	2	2	1	2	1	0	0	2	2	0	0	1	1	0	0	0	0	0	0	0	0
286	0	1	1	0	0	1	1	0	0	0	1	0	1	0	0	0	1	0	2	0	2	0	0	0	0	1	0	2	1	0	1	0	1	1	0	2	1	0	0	1	1	0	0	0	0	0	0	1	1
287	1	0	1	0	0	0	1	0	0	0	0	1	1	0	0	0	0	2	0	1	0	0	0	0	1	2	1	2	0	0	2	1	0	0	0	2	1	0	0	1	1	1	1	0	1	0	0	1	0
288	1	0	2	1	0	2	2	0	1	0	1	1	1	0	0	0	2	2	1	0	2	0	0	0	0	2	2	1	2	0	1	0	0	0	0	1	0	1	1	0	0	0	0	1	0	0	0	1	0
289	0	0	1	1	0	1	2	1	0	0	0	1	2	0	0	0	2	0	2	0	2	0	1	1	1	1	2	2	2	1	1	0	1	1	0	2	1	0	0	2	1	0	0	0	0	0	0	0	1
290	0	1	1	0	0	1	2	0	0	0	0	0	1	1	0	0	1	2	0	1	1	0	0	0	0	1	1	1	1	1	1	1	0	0	1	1	2	0	0	1	1	0	0	1	0	1	0	1	0
291	1	0	2	1	0	1	1	0	0	0	1	1	1	0	0	0	2	1	1	0	2	0	0	0	1	0	2	2	2	1	1	2	2	0	0	2	0	0	0	0	0	0	0	0	1	2	0	1	0
292	1	0	2	1	0	1	2	0	0	0	1	2	2	1	1	0	1	1	1	0	1	0	0	0	0	2	2	2	2	1	2	1	1	2	1	2	1	0	1	1	0	0	0	0	1	1	0	2	0
293	1	0	1	1	0	2	0	0	0	0	1	1	1	0	0	0	0	0	2	0	2	0	1	0	0	0	2	2	2	2	0	0	1	1	1	2	2	0	0	2	2	0	0	0	0	0	0	0	1
294	0	0	1	1	0	1	2	1	0	0	0	0	1	0	0	1	2	1	1	1	2	0	0	0	0	1	2	2	2	1	0	0	0	1	0	2	1	0	0	1	1	0	0	1	1	1	0	1	1
295	1	0	1	0	0	1	2	0	1	0	1	0	0	0	0	0	1	0	2	1	2	0	0	0	0	0	1	2	2	1	1	2	2	0	0	2	1	1	1	0	0	0	0	0	0	2	0	0	1
296	1	0	0	1	0	1	2	1	1	0	0	0	0	0	0	0	1	2	0	0	0	0	0	0	0	2	2	2	2	2	1	1	2	0	1	1	1	0	0	1	1	0	0	0	0	1	1	0	0
297	0	0	1	0	0	2	1	0	1	0	0	0	0	0	0	0	0	1	1	1	1	0	1	0	1	1	1	2	1	1	2	1	1	0	2	2	1	0	0	2	1	0	0	1	0	0	0	1	1
298	1	0	2	1	0	1	1	0	1	1	1	0	0	0	0	0	0	0	1	1	1	0	2	1	1	0	1	2	2	1	0	2	2	0	2	1	0	1	1	0	0	0	0	0	1	2	0	0	0
299	1	0	1	0	0	0	2	0	1	0	1	0	0	0	0	0	1	1	2	1	2	0	0	0	0	0	2	2	2	2	0	0	2	0	1	2	1	0	0	1	1	1	1	1	0	0	0	0	1
300	1	0	1	0	1	1	1	0	1	1	1	2	2	0	0	0	1	2	0	0	0	0	1	1	1	1	2	2	2	1	1	0	0	2	1	2	1	0	0	1	1	0	0	0	1	2	1	0	1
301	0	0	0	0	0	0	1	0	0	0	1	1	2	0	0	0	2	1	1	1	1	0	1	1	1	1	2	2	2	2	0	2	1	0	1	1	1	0	0	1	1	0	0	0	0	2	0	1	1
302	1	0	1	0	1	1	0	0	1	0	1	0	0	0	0	0	2	1	1	1	2	0	0	0	0	2	1	1	2	0	1	0	0	0	1	1	1	1	1	1	1	0	0	0	0	0	0	1	1
303	0	0	2	1	0	2	2	0	1	0	0	1	1	0	0	0	1	1	1	1	1	0	0	0	1	0	2	2	2	2	0	1	2	0	1	1	2	0	0	2	1	0	0	0	0	1	0	1	0
304	1	0	1	0	0	0	0	0	1	0	0	0	0	0	0	0	1	1	2	0	2	0	0	0	0	2	2	2	2	2	1	1	1	0	0	2	2	0	0	2	2	0	0	0	0	0	1	0	1
305	0	0	2	0	0	1	2	1	0	0	0	0	0	0	0	0	2	0	2	1	2	0	1	1	1	2	1	1	2	0	1	0	2	1	2	1	2	0	0	0	0	1	1	0	1	2	1	0	0
306	1	0	1	0	0	0	2	0	2	0	0	0	0	0	0	0	2	0	1	0	1	0	0	0	0	0	2	2	2	2	1	0	1	0	0	2	1	0	1	2	0	1	0	0	1	1	0	2	0
307	1	0	1	0	1	2	2	0	0	0	0	0	1	0	0	0	0	2	0	0	1	0	0	0	0	1	2	2	2	2	0	0	1	1	1	1	1	0	0	2	2	1	1	0	1	0	0	0	0
308	1	0	1	0	0	1	1	0	0	0	2	0	0	0	0	0	2	1	1	1	2	0	0	0	1	1	2	2	2	2	0	0	1	0	1	1	1	1	1	1	1	1	1	0	1	0	0	1	1
309	1	0	1	1	0	1	1	0	0	1	2	0	1	0	0	1	2	0	2	0	2	0	0	0	0	1	2	2	2	2	0	0	1	1	1	2	1	1	1	1	1	0	0	1	0	0	0	1	0
310	1	0	2	0	0	2	2	1	0	0	0	0	0	0	0	0	2	1	1	1	1	0	0	0	0	1	1	1	2	1	0	2	1	0	1	1	1	0	0	1	1	0	0	0	0	0	0	2	0
311	0	0	2	0	0	2	1	0	0	0	1	0	0	0	0	0	0	1	1	1	1	0	0	0	0	0	1	2	2	1	1	0	1	0	1	1	1	0	0	1	1	0	0	0	0	0	0	0	2
312	1	0	1	1	0	1	1	0	1	0	1	1	1	0	0	0	2	1	2	0	1	0	0	0	0	0	1	1	2	1	0	1	1	0	1	2	2	0	0	1	1	0	0	1	0	1	0	1	1
313	1	0	2	0	0	1	2	0	1	0	0	1	2	0	0	0	2	0	2	0	2	0	1	0	0	0	2	2	2	2	0	0	1	2	1	1	1	0	0	2	2	0	0	2	0	2	0	2	0
314	0	0	2	0	0	1	2	1	1	0	0	1	2	0	0	0	2	0	2	0	2	0	1	0	0	0	2	2	2	2	0	2	2	0	0	2	1	0	0	1	1	1	1	0	1	2	0	2	0
315	0	0	2	1	0	1	2	0	2	0	0	0	0	0	0	0	0	1	1	0	0	0	0	0	0	0	0	1	1	1	1	0	0	0	1	1	1	1	0	0	0	1	1	1	1	2	0	2	0
316	1	0	1	0	0	2	1	0	2	0	0	0	0	0	0	0	0	2	0	1	0	1	0	0	0	1	1	2	0	0	2	0	0	0	2	2	1	0	0	1	1	1	1	0	1	1	0	2	0
317	0	0	2	1	0	1	2	0	0	0	1	0	0	0	0	0	1	1	1	0	1	0	0	0	0	2	2	2	2	2	1	0	1	1	0	2	2	0	0	1	1	1	1	0	1	1	0	1	1
318	1	0	2	0	0	2	1	0	2	0	0	0	1	0	0	0	1	0	2	1	2	0	0	0	0	2	2	1	2	1	1	0	0	0	1	2	0	0	0	1	1	0	0	1	0	0	1	0	0
319	1	0	1	1	0	1	2	1	0	0	0	1	2	0	0	1	2	0	2	0	2	0	0	0	0	1	0	1	1	1	1	0	0	0	0	2	2	0	0	2	2	0	0	0	2	1	0	2	0
320	0	0	1	0	0	1	1	1	1	0	0	2	2	0	0	0	0	2	0	1	0	0	0	0	0	0	1	1	2	0	0	0	0	0	0	2	2	0	0	1	1	1	1	1	0	0	1	1	0
321	1	0	0	0	0	0	2	0	2	0	0	1	2	0	0	0	0	0	2	1	2	0	0	0	0	0	1	2	2	1	1	0	0	0	0	2	2	0	0	2	2	0	0	0	0	0	0	1	0
322	0	0	1	0	0	0	2	0	0	0	0	1	1	0	0	0	2	1	2	1	2	0	0	0	0	0	2	2	2	2	0	0	0	0	0	2	0	0	0	0	0	1	1	0	0	0	0	1	0
323	1	0	1	1	0	2	1	0	0	0	1	0	0	0	0	0	1	1	1	1	1	0	0	0	0	1	2	2	2	2	0	0	1	0	0	2	1	0	1	2	1	0	0	0	0	0	1	1	0
324	1	0	1	0	0	1	1	0	0	0	1	0	2	0	0	0	1	1	1	1	1	0	0	0	0	0	2	2	2	2	0	0	0	0	0	2	2	0	0	1	1	0	0	0	0	0	0	2	0
325	1	0	2	1	0	2	2	0	2	0	0	2	2	0	0	0	1	1	1	1	2	0	0	0	0	1	2	2	2	2	1	1	0	1	0	2	2	0	0	2	2	0	0	0	1	0	1	1	0
326	0	0	0	1	0	1	2	0	1	0	1	0	2	0	0	1	2	2	0	2	0	1	0	0	0	0	1	2	2	1	2	1	0	2	1	2	2	0	0	0	0	1	0	0	1	0	0	0	1
327	0	1	2	0	0	1	1	1	1	0	0	0	1	0	0	1	2	1	1	1	1	0	0	0	0	0	0	1	2	1	0	2	1	0	1	1	2	0	0	1	1	0	0	0	1	1	1	1	0
328	0	0	1	0	0	0	1	0	0	0	2	0	0	0	0	0	0	1	1	2	1	0	1	0	0	1	2	2	2	2	1	1	1	2	1	1	2	0	0	1	1	0	0	0	0	0	0	1	1
329	1	0	1	0	0	0	2	0	1	0	2	1	1	1	1	0	2	0	2	1	2	1	1	0	0	1	1	1	1	1	1	1	2	0	0	2	2	0	0	2	2	0	0	0	0	0	0	1	1
330	1	0	2	0	0	2	1	0	0	0	1	0	0	0	0	0	1	1	1	1	1	0	1	1	1	1	1	0	1	0	1	0	0	2	1	1	2	0	0	1	1	0	0	0	0	1	0	0	0
331	0	0	2	0	0	1	2	0	0	0	0	1	1	1	1	0	0	0	1	0	2	0	0	0	0	0	1	1	2	1	0	1	1	1	1	2	1	0	0	0	0	0	0	0	1	1	0	2	0
332	1	0	0	0	0	0	1	0	0	0	1	2	2	1	1	0	2	2	0	2	2	1	0	0	0	1	0	2	1	1	1	0	0	0	0	1	1	0	0	0	0	1	1	1	1	2	0	2	0
333	0	0	0	0	0	0	2	0	1	0	1	1	1	0	0	0	0	0	2	1	2	1	0	0	0	0	2	2	2	1	1	0	0	1	0	2	2	0	1	2	1	1	1	0	1	0	1	0	0
334	1	0	1	0	0	1	1	0	0	0	1	1	1	0	0	0	1	0	1	0	1	0	0	0	0	1	2	2	2	1	1	0	0	1	1	1	2	0	0	1	1	0	0	0	0	0	0	1	0
335	0	0	1	0	0	1	2	1	1	0	0	0	1	0	0	0	1	1	1	0	1	0	1	0	1	0	2	2	2	2	0	0	1	1	1	2	1	0	0	1	1	1	1	0	0	0	0	2	0
336	1	0	2	1	0	1	2	1	1	0	0	0	0	0	0	0	2	0	2	0	2	0	1	1	0	1	2	2	2	2	1	1	0	0	1	1	0	0	0	0	0	0	0	0	0	0	0	1	0
337	1	0	0	1	1	1	2	0	0	0	0	1	1	0	0	0	2	0	2	0	2	0	1	0	0	1	1	2	1	1	2	1	1	1	0	2	2	0	0	1	1	0	0	0	1	0	0	1	0
338	1	0	1	1	0	2	2	0	0	0	0	0	0	0	0	0	1	0	2	1	2	0	1	0	0	1	1	2	2	1	1	0	0	0	1	2	1	0	1	2	0	1	1	0	1	0	0	2	0
339	0	0	2	1	0	2	2	1	0	0	0	0	0	0	0	0	0	1	1	0	1	0	0	0	0	1	0	1	1	1	1	1	0	0	1	1	2	0	0	1	1	1	1	0	1	0	1	0	0
340	1	0	2	0	0	1	0	0	0	0	1	0	1	0	0	1	2	0	2	1	2	0	1	1	1	0	2	2	2	2	1	0	1	2	2	2	1	0	0	2	2	0	0	0	0	0	0	2	0
341	1	0	2	1	0	2	1	0	0	0	1	1	1	0	0	0	2	0	2	0	2	0	0	0	1	2	2	2	2	1	1	0	0	0	0	2	2	0	0	0	0	0	0	2	0	0	0	1	1
342	1	0	1	0	0	1	1	0	0	0	1	2	2	0	0	0	1	1	1	0	2	0	1	1	1	1	1	2	1	0	2	0	1	1	1	2	2	0	0	1	1	1	1	0	1	1	0	1	0
343	1	0	1	0	0	1	2	0	2	0	0	0	0	0	0	0	0	0	2	0	2	0	0	0	0	1	1	2	2	2	0	1	1	1	0	2	2	0	0	2	2	1	0	0	0	1	0	2	0
344	1	0	0	0	0	0	2	1	0	0	0	0	0	0	0	0	0	2	0	1	2	0	2	1	1	0	2	2	2	1	1	0	0	1	0	2	2	0	0	2	2	0	0	1	0	0	0	2	0
345	1	1	2	0	0	1	2	0	0	0	0	0	1	0	0	1	2	2	1	1	1	0	0	0	0	0	2	2	2	2	1	2	1	0	1	1	2	0	0	2	2	0	0	0	0	0	0	1	1
346	1	0	2	0	0	2	2	1	0	0	0	0	0	0	0	0	1	1	1	1	1	0	0	0	0	0	0	1	2	1	0	1	0	0	0	2	1	0	0	2	2	0	0	1	0	0	0	2	0
347	1	0	0	0	0	0	2	1	0	0	0	1	1	0	0	0	1	0	2	0	2	0	1	1	1	2	1	2	2	1	1	1	1	0	2	1	1	1	0	1	1	0	0	0	0	0	0	1	0
348	0	0	0	0	0	0	2	0	0	0	0	0	0	0	0	0	1	0	2	0	2	0	0	0	0	2	1	2	2	1	0	1	0	0	0	2	2	0	0	1	1	1	1	0	1	2	1	1	1
349	1	0	1	0	0	1	2	1	0	0	0	1	2	0	0	0	1	0	2	1	2	1	1	1	1	1	1	1	2	1	0	1	1	1	1	1	2	0	0	2	2	0	0	1	1	0	0	1	0
350	1	0	1	1	0	1	2	1	0	0	0	0	0	0	0	0	1	0	1	1	2	0	0	0	0	1	2	2	2	2	1	0	1	0	1	1	1	0	0	0	0	1	1	0	1	1	0	1	1
351	0	0	2	1	0	2	1	0	2	0	0	0	0	0	0	0	2	0	2	0	2	0	1	0	0	1	1	1	2	1	0	2	2	0	2	0	0	0	0	0	0	0	0	0	0	0	0	2	0
352	1	0	1	0	0	2	2	0	2	0	0	0	0	0	0	0	1	1	1	0	1	0	0	0	0	1	0	1	2	1	0	0	0	0	0	2	1	0	0	2	2	1	1	0	1	0	0	2	0
353	1	0	2	1	0	2	2	0	0	0	0	0	0	0	0	0	0	1	1	1	1	1	0	0	0	2	1	1	2	0	1	0	1	1	0	2	2	0	0	1	1	1	1	0	1	0	1	1	0
354	1	1	2	0	0	1	2	0	0	0	0	1	1	0	0	0	1	1	1	1	1	0	1	1	1	0	2	2	2	2	1	2	2	0	1	1	1	0	0	1	1	0	0	0	0	0	0	2	0
355	1	0	1	0	0	1	2	0	1	0	1	0	1	0	0	1	0	2	0	2	0	0	0	0	0	0	2	2	2	1	2	0	0	0	0	2	1	0	0	1	1	0	0	0	0	0	0	1	0
356	1	0	2	1	0	1	2	0	1	0	0	0	1	0	0	1	1	1	1	0	1	0	0	0	0	1	1	1	2	1	0	0	0	0	0	2	2	0	0	2	1	1	1	0	1	1	1	0	1
357	1	0	2	0	0	1	1	1	1	0	0	1	2	1	1	0	1	0	2	0	2	0	0	0	0	1	0	1	1	1	1	1	2	0	2	0	2	0	0	1	1	0	1	0	1	1	1	1	0
358	1	1	2	1	1	1	1	0	1	1	2	1	2	0	0	0	1	1	1	0	1	0	1	1	1	1	1	2	2	1	1	1	1	0	0	2	1	0	0	1	1	0	0	0	1	0	1	1	0
359	1	0	1	1	0	1	1	0	0	0	1	0	2	0	0	0	0	2	1	0	1	0	1	0	0	0	1	2	1	1	2	1	1	0	2	1	1	0	0	2	1	0	0	0	0	0	1	0	0
360	1	0	1	0	0	1	2	0	1	0	0	0	0	0	0	0	2	0	1	0	1	0	1	0	1	0	2	2	2	2	0	1	1	0	1	1	1	0	0	0	0	0	0	1	0	0	0	1	0
361	0	0	1	0	0	1	1	0	0	0	1	0	0	0	0	0	1	2	1	0	1	0	0	0	0	1	2	2	2	2	0	2	1	0	0	2	1	0	0	2	1	1	0	0	2	1	0	1	0
362	0	0	1	0	0	0	1	0	0	0	1	0	0	0	0	0	1	1	1	1	1	0	0	0	0	2	0	1	1	0	1	0	2	0	2	1	2	0	0	1	1	0	0	0	1	1	1	0	0
363	1	0	1	1	0	1	2	0	2	0	0	0	1	0	0	1	1	1	0	1	0	0	1	0	0	1	1	2	2	2	0	1	2	0	2	0	1	0	0	0	0	1	1	0	2	1	1	0	0
364	1	0	0	0	0	1	1	0	0	0	0	0	0	0	0	0	0	1	1	1	1	0	0	0	0	1	2	2	1	1	1	0	2	0	0	2	1	0	0	1	1	1	1	1	1	2	0	1	0
365	1	0	2	0	0	2	2	1	0	0	1	0	0	0	0	0	1	1	1	1	1	0	1	0	1	2	0	1	2	1	0	1	1	1	1	1	2	0	0	2	2	0	0	1	0	1	0	1	0
366	0	0	2	0	0	0	2	0	0	0	0	0	0	0	0	0	2	1	1	1	2	0	0	0	0	0	1	1	1	1	1	1	1	0	0	2	1	0	0	1	1	0	0	0	1	1	1	1	0
367	1	0	0	0	0	0	1	0	0	0	1	0	0	0	0	0	0	0	1	1	1	0	0	0	0	1	0	1	2	0	0	1	1	0	1	1	1	0	0	0	0	0	0	0	1	0	0	2	0
368	1	0	1	1	0	2	2	0	0	0	1	0	1	0	0	1	2	0	2	1	2	0	0	0	0	1	1	1	2	0	0	1	1	1	1	1	2	0	0	2	2	1	1	0	2	1	0	2	0
369	1	0	2	0	0	0	1	1	0	0	1	0	1	0	0	0	2	2	1	0	2	1	0	0	0	1	1	1	2	1	0	2	2	0	1	1	1	0	0	1	1	0	0	1	0	0	0	1	0
370	1	0	1	1	0	1	2	0	2	0	0	0	1	0	0	0	0	2	0	1	2	0	1	1	1	1	2	2	1	0	1	0	1	0	0	2	1	0	0	2	2	0	0	1	1	0	0	2	0
371	0	0	0	0	0	0	2	1	1	0	0	0	1	0	0	0	1	2	0	0	0	1	1	1	1	1	1	2	2	2	0	1	1	0	0	2	1	0	0	1	0	0	0	0	0	2	0	0	1
372	1	0	2	1	0	2	2	0	0	0	0	1	2	0	0	0	2	1	2	1	2	0	0	0	1	0	2	2	2	2	1	1	1	1	0	2	1	0	0	1	1	0	0	0	0	0	1	0	0
373	0	0	2	0	0	2	2	1	0	0	0	1	1	0	0	0	0	0	2	0	2	0	0	0	0	0	1	2	1	1	2	0	1	1	0	2	2	0	0	2	2	2	2	0	2	1	0	0	0
374	1	0	1	2	0	2	1	0	0	0	0	1	2	0	0	0	2	1	1	1	1	0	0	0	0	0	1	1	2	1	0	1	1	1	1	1	1	0	0	2	2	1	0	0	1	0	0	2	0
375	0	0	2	0	0	2	2	0	0	0	0	1	1	0	0	0	1	1	1	2	1	1	0	0	0	1	1	1	2	1	1	1	2	0	1	2	1	0	0	2	1	0	0	0	0	0	0	0	0
376	1	0	2	0	0	1	2	0	0	0	1	0	0	0	0	0	0	1	1	2	1	0	0	0	0	1	0	0	2	1	0	1	1	1	0	2	2	0	0	0	0	1	1	0	1	1	0	2	0
377	1	1	1	0	0	1	2	0	0	0	1	0	0	0	0	0	2	0	2	0	2	0	0	0	0	0	1	1	1	1	2	1	1	0	2	1	1	0	0	1	1	0	0	0	1	1	0	1	1
378	1	0	2	1	0	2	2	1	0	0	0	1	2	0	0	0	2	0	1	0	1	0	1	1	1	1	2	2	2	2	0	0	1	0	0	2	1	0	0	2	2	0	0	1	1	0	0	2	0
379	1	0	1	0	0	1	1	0	0	0	2	0	0	0	0	0	0	1	0	1	2	0	0	0	0	0	1	2	2	2	0	1	2	0	0	2	2	0	0	2	1	1	1	0	1	1	0	2	0
380	1	0	2	1	0	2	2	0	1	0	1	0	1	0	0	0	1	1	1	0	1	0	0	0	2	1	1	2	2	2	0	0	1	0	1	1	2	0	0	0	0	0	0	1	0	0	0	0	1
381	1	0	1	0	0	1	2	1	0	0	0	0	0	0	0	0	2	2	1	1	2	0	1	0	0	1	2	2	2	2	1	1	1	0	0	2	2	0	0	1	1	1	1	0	1	0	0	1	0
382	0	0	1	0	0	0	2	0	0	0	0	0	0	0	0	0	2	1	1	0	2	1	0	0	0	1	1	1	2	1	0	2	2	0	1	1	1	1	1	1	1	0	0	0	0	0	0	0	0
383	1	0	2	1	0	1	1	0	1	1	1	0	1	0	0	0	0	1	0	1	0	0	1	1	1	1	1	2	1	1	2	0	0	2	0	2	2	0	0	1	1	0	0	0	0	0	0	0	0
384	1	0	1	0	0	1	1	1	0	0	1	0	0	0	0	0	2	0	1	0	1	1	1	1	1	1	0	1	1	1	1	0	2	0	1	1	1	0	0	1	1	0	0	0	0	1	0	2	0
385	0	0	2	1	0	2	2	0	1	0	1	0	0	0	0	0	1	0	1	0	2	0	0	0	0	1	1	1	1	1	0	0	0	0	2	2	1	1	0	1	1	1	0	0	0	1	0	2	0
386	0	0	1	2	0	2	2	0	0	1	1	0	0	0	0	0	1	1	1	1	2	0	0	0	0	2	0	1	2	0	1	0	0	0	0	2	1	1	1	1	1	0	1	0	1	1	0	1	1
387	1	0	0	1	1	1	1	0	2	0	0	0	0	0	0	0	1	2	1	1	1	0	0	0	1	1	1	1	2	1	1	0	1	1	0	2	1	0	0	1	1	1	1	0	1	1	0	2	0
388	1	0	1	0	0	1	1	0	0	0	1	2	2	1	1	0	2	2	1	0	1	0	0	0	0	1	2	2	2	1	0	2	1	0	0	2	1	1	1	1	1	0	0	1	0	0	0	1	1
389	1	0	1	1	0	2	1	1	0	0	1	0	1	0	0	1	1	0	2	0	1	1	0	0	1	0	2	2	2	2	0	0	0	2	1	1	1	0	0	0	0	0	0	1	0	0	2	0	0
390	1	0	1	0	1	2	0	0	1	0	0	1	2	0	0	0	0	1	1	0	0	0	0	0	0	0	1	1	1	1	0	0	0	0	0	2	1	0	0	0	0	1	1	0	0	0	0	1	0
391	1	0	1	0	0	1	1	0	0	1	1	1	2	0	0	0	2	0	2	0	2	0	0	0	0	2	2	2	2	2	1	0	1	1	0	2	1	0	0	1	1	0	0	0	0	0	0	0	0
392	1	0	1	1	0	1	2	0	0	0	0	1	1	0	0	0	1	0	2	0	2	0	0	0	1	1	2	2	2	2	0	1	1	0	0	2	1	1	1	0	0	0	0	0	0	1	0	0	2
393	0	0	2	0	0	2	2	0	0	0	0	1	1	0	0	0	0	1	1	1	2	0	0	0	0	1	1	1	2	1	0	0	1	0	0	2	1	0	0	1	1	1	1	0	1	2	0	1	0
394	0	0	1	1	0	2	1	0	1	0	0	0	1	0	0	0	1	1	1	2	1	0	0	0	0	1	1	1	2	1	1	0	0	0	1	1	2	0	0	2	2	0	0	0	1	1	0	2	0
395	1	0	2	0	0	1	2	0	0	0	1	1	2	0	0	0	1	1	1	1	2	0	1	1	1	1	1	2	1	1	1	0	1	1	1	1	2	0	0	1	1	0	0	0	0	0	0	0	1
396	1	0	1	0	0	2	2	0	2	0	0	1	1	1	1	0	1	0	1	0	2	0	1	0	0	0	1	1	1	1	1	0	0	1	1	1	1	1	1	1	1	0	0	0	1	1	0	0	1
397	0	0	2	1	0	2	2	0	2	0	0	1	2	0	0	0	1	2	0	1	1	0	0	0	0	0	2	2	2	2	0	0	1	1	1	1	2	0	0	2	2	0	0	1	1	1	0	1	0
398	1	0	0	1	0	1	2	0	1	0	1	0	1	0	0	1	2	0	1	0	2	0	0	0	1	0	1	1	2	1	0	0	1	1	2	1	2	0	0	2	1	1	0	0	1	0	0	2	0
399	0	0	0	0	0	1	1	0	1	1	1	0	0	0	0	0	2	1	1	1	2	0	0	0	0	2	1	2	2	1	1	2	1	0	1	1	1	1	1	1	1	2	2	0	2	1	0	1	1
400	1	0	0	0	0	1	2	0	2	0	0	1	1	0	0	0	1	0	2	0	2	0	0	0	0	0	1	2	2	1	2	1	2	0	0	2	1	1	1	1	1	0	0	0	1	0	1	1	0
401	1	0	1	1	0	2	1	0	0	0	2	1	1	0	0	0	1	1	1	0	1	0	1	0	0	1	2	2	1	0	1	1	0	1	1	2	2	0	0	1	1	0	0	0	0	0	0	2	0
402	1	0	1	0	1	1	1	1	1	0	0	1	1	0	0	0	1	1	1	0	2	0	0	0	0	0	2	2	1	0	1	2	2	0	0	2	0	0	0	0	0	0	0	0	0	0	0	1	1
403	1	0	1	1	0	1	1	1	0	0	1	1	1	1	1	0	2	0	2	0	2	0	0	0	0	1	1	1	2	1	0	2	2	0	0	2	1	0	0	1	1	0	0	0	0	0	0	1	0
404	1	0	2	0	0	1	0	0	1	1	1	0	0	0	0	0	2	1	1	0	2	1	0	0	0	1	1	1	1	1	1	0	1	1	1	1	2	0	0	1	1	0	0	0	0	2	0	0	1
405	1	0	2	1	0	2	1	0	1	0	0	0	2	0	0	0	1	0	1	0	2	0	0	0	0	1	1	2	2	1	0	0	0	1	0	2	2	0	0	2	1	0	0	0	0	0	0	1	1
406	0	0	0	0	0	0	1	0	0	1	2	0	2	0	0	1	1	2	0	1	1	0	0	0	0	2	2	2	2	2	0	1	1	1	1	1	0	0	0	0	0	0	0	0	1	1	0	2	0
407	1	0	1	0	0	1	2	0	2	0	0	1	1	0	0	0	0	1	1	1	1	0	0	0	0	0	1	1	2	0	1	1	1	0	0	2	1	0	0	2	1	0	0	0	0	0	0	1	1
408	1	0	1	0	0	0	2	1	0	0	0	0	0	0	0	0	1	2	0	1	1	0	0	0	0	0	1	2	1	1	1	2	2	0	1	1	0	0	0	0	0	1	0	0	1	0	0	1	1
409	1	0	2	0	0	1	2	0	2	0	0	0	0	0	0	0	1	1	1	1	2	0	1	1	1	1	0	1	1	0	1	1	0	0	1	1	2	0	0	1	1	1	1	0	0	0	0	2	0
410	1	0	0	0	0	0	2	0	0	0	0	0	1	0	0	0	0	0	2	0	2	0	0	0	1	2	1	1	2	1	1	1	1	0	0	2	1	0	0	0	0	0	0	0	0	1	1	1	0
411	1	0	0	0	0	0	1	0	1	0	1	1	2	0	0	0	2	1	1	1	2	1	0	0	0	2	2	2	2	2	1	2	2	0	0	2	1	0	0	1	1	0	0	0	0	0	0	2	0
412	1	0	2	0	0	1	1	0	1	0	0	1	2	0	0	0	2	0	2	1	2	0	0	0	0	1	0	2	1	0	1	0	0	2	0	2	1	1	1	1	1	1	0	0	2	1	0	1	0
413	0	0	1	0	0	1	2	0	1	0	1	0	0	0	0	0	2	0	2	0	2	0	0	0	0	1	1	1	2	0	0	0	1	1	0	2	1	1	1	1	1	0	0	0	1	0	0	0	0
414	0	0	2	0	0	1	0	0	1	0	0	0	0	0	0	0	2	0	2	0	2	0	0	0	0	1	1	1	2	1	1	1	1	1	1	1	1	0	0	2	1	0	0	0	0	0	0	0	0
415	1	0	1	1	0	2	2	0	0	0	0	0	1	0	0	1	0	1	1	0	1	0	0	0	0	1	1	2	2	1	1	1	0	1	1	2	0	0	0	1	1	2	2	0	1	1	0	2	0
416	1	0	1	0	0	0	2	0	1	0	1	0	1	0	0	1	2	1	1	1	1	0	1	1	1	1	1	1	2	2	1	0	1	1	1	1	1	0	0	1	1	0	0	1	0	0	0	1	0
417	1	0	1	0	0	1	2	0	1	0	1	1	2	0	0	1	0	0	2	0	2	0	0	0	0	1	2	2	1	1	1	2	2	0	2	1	2	0	0	1	1	0	1	0	1	1	0	2	0
418	1	0	1	0	0	0	2	1	0	0	0	0	0	0	0	0	0	1	1	1	1	0	1	0	1	0	2	2	2	1	1	0	2	1	2	1	2	0	0	2	2	0	0	0	0	0	0	1	1
419	1	0	1	0	0	1	2	1	0	0	0	0	1	0	0	0	2	1	1	1	1	0	0	0	0	1	0	1	1	0	2	0	1	0	1	1	2	0	0	2	1	0	0	0	0	0	0	0	0
420	1	0	2	1	0	2	2	0	1	0	0	0	0	0	0	1	1	0	2	0	2	0	0	0	0	1	1	1	2	0	0	0	1	1	0	2	2	0	0	1	1	1	1	0	1	1	0	1	1
421	1	0	2	0	0	2	2	0	2	0	0	0	0	0	0	0	1	0	1	1	2	0	0	0	0	1	0	1	2	1	0	0	0	0	0	2	1	2	1	1	1	1	0	0	0	0	1	1	0
422	1	0	1	1	0	2	2	0	0	0	0	0	0	0	0	0	1	0	2	0	1	0	1	0	0	1	1	1	2	1	0	0	1	2	1	2	2	0	0	2	2	1	1	0	1	0	0	2	0
423	1	0	2	0	0	2	1	2	0	0	0	0	1	0	0	1	1	1	1	0	2	0	0	0	0	2	1	2	2	1	2	0	1	1	0	2	1	0	0	0	0	1	1	0	1	0	1	0	0
424	1	0	0	0	0	0	2	1	0	0	0	1	1	0	0	0	2	0	2	0	2	0	0	0	0	0	1	1	2	0	0	2	2	0	0	2	1	0	0	1	1	1	1	0	1	0	0	2	0
425	1	0	1	0	0	1	1	1	1	0	0	0	0	0	0	0	1	1	1	1	1	0	1	0	0	0	0	2	1	1	1	1	1	0	0	2	2	0	0	1	1	1	1	0	1	0	0	0	1
426	1	0	1	0	0	1	2	0	1	0	0	0	2	0	0	1	1	1	2	1	2	0	1	1	0	1	1	1	2	1	0	2	2	0	0	2	2	0	0	1	1	2	2	0	1	1	0	2	0
427	1	0	1	0	1	1	2	1	1	1	0	1	2	0	0	0	1	0	1	0	2	0	1	0	0	0	1	2	2	1	1	1	1	0	1	1	2	0	0	0	0	0	0	0	0	0	0	1	1
428	1	0	2	1	0	1	2	0	2	0	0	0	0	0	0	0	0	2	0	1	0	0	0	0	0	2	1	1	1	1	1	1	1	0	0	2	1	1	1	1	1	0	0	0	0	0	0	1	1
429	1	0	1	0	0	0	2	0	1	0	0	0	1	0	0	0	1	1	1	1	2	1	0	0	0	2	2	2	2	2	2	0	0	1	0	2	1	1	1	1	1	0	0	0	0	0	0	0	1
430	1	0	1	1	0	1	2	0	1	0	0	0	0	0	0	0	1	1	1	0	1	0	0	0	0	1	1	2	2	1	0	1	1	1	1	1	1	0	0	1	1	1	1	0	1	0	0	1	1
431	1	0	0	0	0	0	1	0	0	0	1	1	1	0	0	0	1	2	0	1	1	0	0	0	2	1	1	1	1	0	1	0	0	1	1	1	1	1	1	1	1	0	0	0	1	0	0	1	1
432	1	0	1	1	0	1	2	0	2	0	0	1	1	0	0	0	0	0	2	0	2	0	0	0	1	1	2	2	2	1	1	0	0	0	2	2	1	0	0	2	1	1	0	0	0	0	0	2	0
433	0	0	1	0	0	1	2	0	1	0	0	0	0	0	0	0	0	2	0	1	1	0	0	0	0	0	2	2	2	2	1	1	2	1	1	2	0	0	0	0	0	2	2	0	2	1	0	2	0
434	1	0	2	1	0	1	2	1	0	0	0	0	0	0	0	0	1	1	1	1	1	0	0	0	0	1	0	1	1	0	1	0	0	0	0	2	1	1	1	0	0	0	0	1	0	0	0	1	0
435	1	0	1	0	0	1	1	0	0	0	1	0	1	0	0	0	1	0	2	0	2	0	0	0	0	2	2	2	2	2	1	0	1	1	1	2	1	1	1	0	0	1	0	0	1	0	0	1	0
436	0	0	2	0	0	2	2	0	1	0	0	0	1	0	0	0	0	1	1	1	2	0	0	0	0	1	1	1	1	1	1	0	1	1	1	1	1	0	0	2	2	0	0	0	0	0	0	2	0
437	1	0	1	1	0	1	1	0	1	1	1	0	1	0	0	1	2	0	2	1	2	0	1	1	1	1	1	1	2	0	1	0	0	0	2	2	0	0	0	1	1	1	1	0	2	1	0	2	0
438	1	1	2	0	0	1	2	0	2	0	0	0	0	0	0	0	1	1	1	0	1	0	0	0	0	2	1	1	2	1	0	0	1	0	1	2	2	0	0	1	1	0	0	0	0	0	0	1	1
439	1	0	1	0	0	1	2	0	1	0	0	0	0	0	0	0	1	1	1	0	1	0	0	0	0	1	1	2	2	1	1	1	0	0	0	2	2	0	0	1	1	0	0	0	0	0	0	2	0
440	0	0	2	1	0	1	1	0	1	1	1	1	1	0	0	0	1	1	1	2	1	0	0	0	0	1	1	2	2	2	0	2	2	0	1	2	2	0	0	1	1	0	0	1	0	0	0	2	0
441	0	0	2	0	0	2	2	0	2	0	0	1	2	0	0	0	0	1	1	1	1	0	0	0	0	0	1	1	2	1	0	0	1	0	0	2	2	1	1	1	1	0	0	0	1	0	0	2	0
442	1	1	2	0	0	2	2	0	0	0	0	0	1	0	0	0	0	0	2	1	2	0	2	0	0	0	1	2	2	1	1	1	1	0	0	2	2	0	0	1	1	0	0	0	1	0	0	2	0
443	1	0	2	0	0	1	1	0	0	0	1	1	2	0	0	0	2	1	1	1	2	0	0	0	0	0	2	2	2	1	2	2	2	0	2	0	1	0	0	2	2	1	0	0	1	1	1	1	0
444	0	0	1	0	0	1	1	1	0	0	1	1	2	0	0	0	1	2	1	0	1	0	1	0	0	1	2	2	2	1	2	1	1	1	1	2	1	1	1	1	1	0	0	0	1	0	0	1	0
445	1	0	2	0	0	1	1	0	0	0	1	0	0	0	0	0	0	2	0	1	1	0	0	0	0	2	1	2	1	1	1	0	2	0	0	2	2	0	0	1	1	0	0	0	0	0	0	1	0
446	1	0	0	1	0	1	2	0	1	0	1	0	1	1	1	0	2	0	2	1	2	0	0	0	0	0	0	2	1	1	1	0	0	1	2	2	2	0	0	2	2	0	0	0	0	1	0	2	0
447	0	0	1	0	0	2	2	1	0	0	0	1	1	0	0	0	0	1	1	0	1	0	0	0	0	1	1	1	1	1	2	0	0	0	0	2	2	0	0	2	2	1	1	0	2	0	1	1	0
448	1	0	0	0	0	0	2	0	1	0	0	1	1	0	0	0	1	1	1	1	2	0	0	0	0	1	2	2	2	2	1	0	0	2	1	2	1	0	0	2	2	0	0	0	0	0	0	2	0
449	1	0	1	1	0	1	1	0	1	0	1	1	1	0	0	0	1	2	0	2	1	0	0	0	0	1	2	2	2	1	2	0	0	0	0	2	1	0	0	1	1	0	0	0	1	0	0	1	0
450	0	0	1	0	0	0	2	0	1	0	2	0	0	0	0	0	1	0	1	0	2	0	0	0	0	0	1	1	2	1	0	0	1	0	0	2	1	0	0	1	1	0	0	0	0	0	0	1	0
451	1	0	1	0	0	0	2	0	0	0	0	0	1	0	0	0	1	1	1	0	1	0	0	0	1	1	2	2	2	2	0	1	2	1	2	2	1	0	0	1	1	1	1	0	1	2	0	2	0
452	0	0	1	0	0	1	2	1	1	0	0	0	2	0	0	0	0	1	0	1	2	0	0	0	0	0	2	2	2	2	0	1	2	0	1	1	1	0	0	1	1	0	0	0	1	1	0	0	1
453	1	1	2	0	0	2	2	0	0	0	1	1	1	0	0	0	1	2	0	1	1	0	0	0	0	1	1	1	1	1	0	1	1	2	1	2	0	1	1	1	0	0	0	0	0	0	0	2	0
454	0	0	1	0	0	1	1	0	1	1	1	1	1	0	0	0	0	1	0	1	2	0	0	0	1	1	1	1	1	1	1	0	0	1	1	1	1	1	1	0	0	0	0	0	0	0	0	2	0
455	0	1	2	0	1	1	1	0	0	0	2	0	1	0	0	1	0	1	1	2	1	1	0	0	0	1	1	2	2	2	1	0	0	1	1	1	2	0	0	0	0	0	0	0	0	0	0	1	1
456	1	0	1	1	0	1	1	1	1	0	0	1	2	0	0	0	0	0	2	1	2	0	0	0	1	2	2	2	2	1	2	1	1	0	2	2	1	0	0	2	2	0	0	1	0	1	0	1	0
457	1	0	1	0	0	1	1	0	0	0	2	0	0	0	0	0	2	0	1	0	1	0	0	0	0	1	2	2	2	2	1	0	0	1	0	2	1	0	0	2	1	1	1	0	0	0	1	1	0
458	1	0	1	2	0	2	2	0	2	0	0	0	0	0	0	0	2	2	0	2	2	0	1	0	0	0	2	1	2	1	0	0	0	1	0	2	2	0	0	1	1	1	1	0	1	0	0	2	0
459	1	0	0	1	0	1	2	0	1	0	1	0	1	0	0	0	0	2	0	1	2	0	0	0	1	0	1	0	2	0	0	0	1	0	0	2	2	0	0	1	1	0	0	0	2	0	0	2	0
460	0	0	2	0	0	1	2	0	0	0	0	0	1	0	0	1	0	1	1	1	1	0	0	0	0	1	2	2	2	1	2	0	0	0	0	2	1	0	0	1	1	1	1	0	1	1	0	1	1
461	1	0	2	0	0	1	2	1	0	0	1	1	1	0	0	0	1	1	1	1	2	0	0	0	0	1	1	1	2	0	1	0	1	1	0	2	2	0	0	1	1	1	1	0	1	2	0	2	0
462	1	0	2	0	0	2	2	0	0	0	0	1	0	0	0	0	0	0	2	1	2	0	1	1	1	1	2	2	1	0	1	1	1	1	1	1	1	0	0	1	1	0	0	0	0	0	1	0	0
463	1	0	0	1	0	1	1	0	1	0	1	0	0	0	0	0	1	1	1	1	2	0	0	0	0	1	1	2	2	1	0	0	1	1	2	1	1	0	1	1	0	0	0	0	1	1	1	1	0
464	0	0	1	1	0	1	2	0	1	0	1	1	1	0	0	0	1	1	1	1	1	0	0	0	0	0	2	0	1	0	1	0	0	1	0	2	2	0	0	1	1	0	0	0	0	1	0	2	0
465	1	0	2	1	0	2	2	0	1	0	0	0	0	0	0	0	1	2	0	0	1	0	0	0	0	1	1	1	1	1	1	0	0	1	0	2	1	0	0	1	1	1	1	0	1	1	0	1	0
466	1	0	2	0	0	2	1	0	1	0	1	1	1	0	0	0	2	1	1	0	2	0	0	0	0	0	1	1	1	1	1	1	1	0	1	2	1	1	1	0	0	1	0	0	1	1	1	0	1
467	1	0	2	1	0	2	1	0	1	0	1	0	1	0	0	0	2	1	2	1	2	0	0	0	0	1	1	1	2	2	0	1	1	2	0	2	1	0	0	0	0	1	1	0	1	0	0	1	1
468	1	0	1	0	0	0	1	0	2	0	0	0	1	0	0	0	1	1	1	1	1	0	0	0	0	1	2	2	2	1	0	1	0	0	0	2	1	0	0	1	1	0	0	1	0	0	0	1	0
469	0	0	1	1	0	2	2	0	2	0	0	1	1	0	0	0	1	1	0	2	1	0	0	0	0	0	0	2	1	1	1	0	1	1	0	2	2	0	0	1	1	0	0	0	2	1	0	2	0
470	1	0	1	0	0	1	1	0	1	0	1	0	0	0	0	0	2	1	2	1	2	0	1	1	1	1	1	1	2	1	0	1	1	1	2	0	1	0	0	1	1	0	0	1	0	1	1	1	0
471	1	0	2	0	0	2	1	0	1	0	1	1	1	0	0	0	0	2	0	2	0	0	0	0	0	0	1	1	2	1	1	2	2	0	1	2	1	0	0	1	1	0	0	0	1	0	0	2	0
472	0	0	1	1	0	1	2	0	1	0	1	1	1	0	0	0	1	0	2	1	2	0	0	0	0	1	1	2	1	1	2	0	0	0	0	2	0	0	0	0	0	0	0	0	0	0	0	1	0
473	0	0	0	1	0	1	1	0	1	0	0	1	2	1	1	0	0	1	1	1	1	0	0	0	0	0	2	2	1	0	1	0	1	0	0	2	1	1	1	1	1	1	1	0	1	0	0	2	0
474	1	0	1	0	0	1	1	0	1	0	1	0	1	0	0	0	1	0	2	0	2	0	0	0	0	1	2	2	1	1	1	2	1	0	0	2	0	0	0	0	0	0	0	0	0	0	0	2	0
475	1	0	2	0	0	2	2	1	1	0	0	0	0	0	0	0	1	0	1	0	2	0	0	0	1	1	1	1	1	1	1	1	1	1	1	2	1	0	0	2	1	0	0	1	0	0	0	1	0
476	1	0	1	0	0	2	2	0	0	1	1	1	0	0	0	0	1	0	1	0	1	0	0	0	0	0	1	1	1	1	0	0	0	1	2	2	1	0	0	1	1	0	0	0	0	0	0	1	0
477	0	0	1	1	0	2	1	1	1	0	0	0	1	0	0	0	2	0	2	0	2	1	0	0	1	1	1	1	2	2	1	1	1	1	2	0	1	0	0	1	1	1	1	0	1	1	0	1	0
478	1	0	1	0	0	0	2	0	2	0	0	1	2	0	0	0	1	1	1	0	1	0	0	0	0	1	2	2	2	1	2	1	1	0	1	1	1	0	0	1	1	0	0	0	0	0	0	2	0
479	1	0	1	1	0	1	1	1	0	0	1	0	0	0	0	0	2	0	2	0	2	0	0	0	0	1	2	2	2	1	1	0	1	0	0	2	1	0	0	2	2	0	0	0	1	1	0	2	0
480	1	0	0	0	0	0	2	0	2	0	0	0	2	0	0	0	1	2	0	1	0	0	1	0	0	1	1	2	1	1	1	0	1	1	2	0	1	0	0	1	1	0	0	1	1	0	0	0	2
481	1	0	0	0	0	0	2	1	1	0	0	0	2	0	0	1	1	0	2	0	2	0	1	1	1	1	2	2	2	1	2	0	1	0	0	2	0	0	0	0	0	0	0	0	1	0	0	1	0
482	0	0	1	0	1	0	2	0	1	0	0	1	2	0	0	1	2	1	1	1	2	0	0	0	0	2	2	2	2	0	0	0	1	0	1	2	0	0	0	1	0	0	0	1	0	0	1	1	1
483	1	0	1	0	0	0	2	0	0	0	0	0	0	0	0	0	2	2	1	0	2	0	1	1	1	2	1	2	1	1	2	0	1	1	0	2	1	0	0	1	1	0	0	1	0	0	0	2	0
484	1	0	0	0	0	0	2	1	1	0	0	1	2	1	1	0	1	1	1	0	1	0	1	0	0	1	2	2	2	2	0	1	1	0	1	2	0	1	1	0	0	0	0	0	0	0	0	0	0
485	0	0	0	0	0	0	2	1	0	0	0	0	1	0	0	0	1	1	1	2	1	0	0	0	1	0	1	1	1	1	2	1	2	0	0	2	1	1	1	1	1	0	0	1	2	0	0	1	1
486	0	0	2	0	0	2	2	0	2	0	0	0	0	0	0	0	2	0	2	0	2	0	0	0	0	2	1	2	1	1	2	1	1	0	1	1	1	0	0	1	1	0	0	0	1	0	0	2	0
487	1	1	1	0	0	1	2	0	2	0	0	1	2	1	1	0	2	2	0	2	2	0	0	0	0	1	2	2	2	2	0	1	0	1	0	2	0	1	1	0	0	1	0	0	0	1	0	2	0
488	1	0	1	0	0	1	1	0	0	0	0	0	1	0	0	0	1	1	1	0	1	0	2	1	1	0	2	2	2	1	2	1	1	0	0	2	1	0	0	2	2	0	0	0	0	0	0	1	0
489	1	0	1	0	0	1	2	0	2	0	0	0	0	0	0	0	1	1	1	1	1	0	0	0	0	0	1	1	2	1	1	1	1	0	0	2	1	1	0	1	0	1	0	0	1	1	0	1	0
490	1	1	2	1	1	1	1	0	0	0	1	1	1	1	1	0	2	1	1	1	1	0	0	0	0	1	2	2	2	2	1	0	2	0	2	1	1	0	0	2	2	0	0	0	0	0	0	2	0
491	1	0	2	1	0	2	2	0	0	0	0	0	0	0	0	0	0	0	1	1	1	0	1	0	1	2	2	2	2	1	2	0	1	2	0	2	1	0	0	1	1	0	0	0	0	0	0	0	1
492	0	0	1	1	0	1	1	1	0	0	1	1	1	0	0	0	0	2	0	1	0	0	0	0	0	0	2	2	1	1	2	0	1	1	0	2	2	0	0	1	1	1	0	0	1	0	0	1	1
493	1	0	2	0	0	2	2	0	1	0	1	1	2	0	0	0	1	0	2	1	2	0	0	0	0	2	1	2	2	2	0	1	2	0	1	1	1	0	0	1	1	0	0	0	0	0	0	2	0
494	1	0	0	0	0	0	1	0	0	0	1	0	0	0	0	0	0	0	2	0	1	0	0	0	1	2	2	1	2	1	0	0	1	1	0	2	1	1	0	1	1	0	0	0	1	0	0	1	0
495	1	0	1	1	0	1	2	0	2	0	0	1	1	0	0	0	1	0	2	1	2	1	0	0	1	0	2	2	2	2	0	0	0	0	0	2	2	0	0	1	1	1	1	0	1	0	0	1	0
496	0	0	2	0	0	1	1	0	1	0	0	0	2	0	0	0	0	0	2	0	2	0	0	0	0	2	2	2	2	2	0	1	1	0	0	2	1	0	0	1	1	0	0	0	0	0	0	1	1
497	1	0	1	0	0	0	2	0	1	0	0	0	0	0	0	0	1	2	1	1	1	0	0	0	0	0	0	1	1	1	1	0	0	1	1	1	2	0	0	1	1	0	0	0	0	0	0	2	0
498	1	0	1	0	0	1	1	0	0	0	1	0	0	0	0	0	1	2	0	1	1	1	0	0	0	0	2	2	2	1	1	1	0	2	1	2	1	0	0	1	1	0	0	1	1	1	0	1	0
499	0	0	1	1	0	1	1	0	1	0	1	0	0	0	0	0	2	0	2	0	2	0	0	0	0	2	2	2	2	1	2	1	2	0	0	2	1	0	0	0	0	2	2	0	1	1	0	2	0
500	1	0	2	1	0	2	2	0	0	0	0	0	2	0	0	0	2	0	2	0	2	0	0	0	0	1	1	2	1	1	1	2	1	0	2	0	1	0	0	1	1	0	0	0	1	0	0	2	0
501	1	0	1	1	0	2	2	1	0	0	0	0	1	0	0	1	1	1	1	1	2	1	1	1	1	1	2	2	1	0	1	0	1	0	0	2	2	0	0	2	2	1	0	0	2	1	0	2	0
502	1	0	0	0	0	0	2	0	1	0	0	0	0	0	0	0	0	2	0	1	0	0	1	1	1	2	0	1	2	1	0	1	1	0	0	2	1	1	1	0	0	0	0	0	1	0	0	1	1
503	1	0	0	1	0	1	1	0	0	0	0	0	1	0	0	0	1	0	2	0	2	0	1	0	0	1	0	1	1	0	1	1	0	1	1	1	1	0	1	1	0	0	0	0	0	0	0	2	0
504	1	0	2	1	0	2	1	0	2	0	0	0	1	0	0	0	2	0	2	1	2	0	0	0	0	1	0	2	1	1	2	0	1	0	1	1	2	0	0	1	1	0	0	0	0	0	0	2	0
505	0	0	1	0	0	0	1	0	0	1	2	0	0	0	0	0	2	1	1	1	1	1	0	0	0	2	1	1	2	1	0	0	2	0	2	1	1	0	0	2	1	0	0	0	0	0	0	1	0
506	1	0	2	0	0	2	1	0	1	1	2	1	2	0	0	1	2	2	0	1	2	0	0	0	0	1	1	2	1	1	2	0	1	0	0	2	1	0	0	1	1	0	0	0	0	0	1	1	0
507	0	0	2	0	0	0	2	0	0	1	1	0	0	0	0	0	2	1	1	0	2	1	0	0	0	2	2	2	2	2	1	1	1	2	1	2	1	0	0	1	1	1	1	0	1	0	0	2	0
508	1	0	1	1	0	1	2	1	0	0	0	0	0	0	0	0	2	1	2	1	2	0	1	0	1	0	2	2	2	2	2	1	1	1	0	2	2	0	0	2	2	0	0	0	0	0	0	2	0
509	1	0	2	0	0	1	2	0	1	0	1	0	0	0	0	0	2	1	1	0	2	1	0	0	0	2	0	1	1	0	1	1	1	0	1	1	2	0	0	2	2	1	1	0	2	2	0	2	0
510	1	0	0	0	0	0	0	0	1	0	0	1	2	1	1	0	0	1	1	1	1	0	0	0	0	1	2	2	2	2	0	0	0	0	0	2	1	0	0	1	1	0	0	0	1	0	0	2	0
511	0	0	0	0	0	0	2	0	0	0	1	0	1	0	0	0	0	0	2	0	2	0	0	0	0	1	2	2	2	1	0	0	1	1	1	2	2	0	0	1	1	0	0	1	0	0	0	1	1
512	1	0	1	0	0	0	2	0	1	0	0	0	0	0	0	0	1	0	2	1	2	0	1	1	1	1	1	0	2	0	0	1	2	0	2	0	2	0	0	2	1	0	0	0	0	0	0	1	1
513	1	0	0	0	0	0	1	0	0	0	2	0	1	0	0	0	0	1	1	0	1	0	0	0	1	1	2	2	2	2	1	2	2	0	2	0	0	0	0	1	1	0	0	1	1	1	0	1	0
514	0	0	2	1	0	1	2	0	1	0	0	0	1	0	0	1	2	1	2	1	2	0	0	0	0	2	2	2	2	2	1	0	1	1	0	2	1	0	0	2	1	0	0	0	0	0	0	2	0
515	1	0	1	1	0	2	1	1	0	0	0	0	1	0	0	0	1	0	1	1	2	1	0	0	0	0	2	2	2	2	0	0	0	1	0	2	1	2	1	1	1	2	2	0	2	1	1	1	0
516	1	0	1	0	0	0	1	0	1	0	0	0	0	0	0	0	2	1	1	1	2	0	1	1	1	0	2	2	2	2	1	1	0	1	0	2	1	0	0	1	1	1	1	0	1	1	0	2	0
517	1	0	1	0	0	1	1	0	1	0	0	2	2	0	0	0	0	0	2	1	2	0	0	0	0	2	1	2	2	2	0	1	2	0	2	0	1	0	0	0	0	0	0	0	1	0	0	1	0
518	1	0	0	0	0	1	1	0	1	0	1	1	1	0	0	0	0	1	1	1	2	0	1	1	1	1	2	2	2	2	1	1	1	1	0	2	1	0	0	1	1	1	1	0	0	1	0	2	0
519	1	0	1	0	1	2	2	0	1	0	0	0	1	0	0	0	1	1	1	1	0	0	0	0	0	2	2	2	2	0	0	2	1	0	2	0	2	0	0	1	1	0	0	1	1	0	1	0	1
520	0	0	2	0	0	2	2	0	1	0	1	1	1	0	0	0	1	0	1	1	2	0	0	0	0	1	1	2	2	2	0	1	1	2	1	2	2	0	0	2	2	0	0	0	1	1	0	2	0
521	1	0	1	0	0	1	1	0	0	0	1	0	0	0	0	0	1	1	1	1	2	0	0	0	0	0	1	1	1	1	1	2	2	0	2	0	1	0	0	1	1	0	0	1	1	1	1	1	0
522	1	0	1	0	0	1	2	1	1	0	0	0	0	0	0	0	1	1	0	1	0	0	0	0	0	1	0	2	1	1	1	1	2	0	1	1	2	0	0	2	2	0	0	0	0	0	0	1	0
523	1	0	0	0	0	0	1	1	0	0	1	1	2	0	0	0	2	1	2	1	2	0	0	0	0	1	2	2	2	2	0	1	1	1	1	1	1	0	0	0	0	1	0	0	0	0	0	1	1
524	1	0	1	0	0	1	1	0	1	0	1	2	1	0	0	0	2	2	1	0	1	0	1	0	0	1	2	2	2	2	0	0	0	1	1	1	2	0	0	1	1	0	0	1	1	0	0	1	1
525	1	1	2	1	1	1	2	0	1	0	0	0	0	0	0	0	0	0	2	0	2	0	0	0	1	1	1	2	2	2	0	2	1	0	0	2	0	0	0	0	0	1	0	0	0	0	0	2	0
526	1	0	1	0	0	1	2	0	1	0	1	0	0	0	0	0	1	1	1	0	2	0	0	0	0	0	1	2	2	1	2	2	2	0	1	1	0	0	0	1	0	0	0	1	0	0	0	1	0
527	1	0	0	0	0	0	2	1	1	0	0	2	2	0	0	0	1	1	1	1	1	0	0	0	0	1	0	1	2	0	1	1	1	2	1	1	1	0	0	1	1	0	0	0	0	0	0	2	0
528	1	0	2	0	0	2	1	0	1	0	0	0	0	0	0	0	1	1	1	0	2	0	0	0	0	1	1	2	2	1	2	1	1	2	1	1	1	0	0	2	2	0	0	0	0	1	0	1	0
529	0	0	2	1	0	1	2	1	1	0	0	1	2	0	0	0	0	1	0	1	2	0	0	0	0	1	0	1	1	1	1	1	1	0	0	2	0	0	0	1	0	0	0	0	0	0	0	2	0
530	1	0	2	0	0	1	0	0	1	0	1	0	1	0	0	0	1	1	1	1	2	0	0	0	0	2	2	2	2	2	1	2	2	0	0	2	1	0	0	1	1	0	0	0	0	0	0	0	1
531	1	0	0	0	0	1	1	0	0	0	1	1	2	0	0	1	0	1	1	0	0	0	0	0	0	1	1	2	2	1	0	0	1	0	1	2	2	0	0	1	1	1	0	0	0	0	0	2	0
532	0	0	2	0	0	0	1	0	0	0	1	0	1	0	0	1	0	1	1	1	1	0	1	1	1	1	1	1	2	1	0	1	1	0	0	2	2	0	0	1	1	0	0	0	0	1	0	1	0
533	0	0	0	0	0	0	1	0	1	1	1	0	1	0	0	0	1	1	1	1	2	0	0	0	1	0	1	1	1	1	0	0	0	1	1	1	1	0	0	1	1	0	0	0	1	0	0	2	0
534	0	0	1	1	0	1	2	1	1	0	0	1	1	0	0	0	1	2	0	0	0	0	0	0	0	0	2	2	2	1	2	1	1	1	1	1	1	1	1	1	1	0	0	0	2	1	0	2	0
535	1	0	2	0	0	1	1	1	0	0	1	0	0	0	0	0	1	0	2	1	2	0	1	0	0	0	1	2	1	1	1	1	1	1	1	2	1	0	0	2	1	0	0	1	2	0	0	2	0
536	1	0	1	0	0	2	1	0	0	0	1	1	1	0	0	0	1	1	1	1	1	0	0	0	0	1	1	2	2	1	2	1	1	1	0	2	2	1	0	0	0	1	1	0	2	2	0	1	0
537	1	0	1	0	0	2	2	1	1	0	0	0	1	0	0	0	0	1	1	1	2	1	0	0	0	1	1	2	2	1	0	2	2	0	1	2	1	0	0	1	1	1	0	0	2	0	0	2	0
538	1	0	1	0	0	1	2	0	0	0	0	1	0	0	0	0	1	1	1	1	2	0	0	0	0	1	2	2	2	2	1	0	1	1	1	2	1	0	0	1	1	1	0	0	0	0	0	1	1
539	1	0	0	0	0	0	2	0	0	0	1	0	0	0	0	0	2	0	2	0	2	0	0	0	0	2	0	1	1	1	1	1	1	1	2	0	1	0	0	1	1	1	1	0	1	0	0	1	0
540	0	0	1	0	0	2	2	0	0	0	0	1	1	0	0	0	0	2	0	1	2	0	0	0	0	0	2	2	2	1	1	0	1	1	1	1	1	0	0	1	0	0	0	0	0	0	0	1	0
541	1	0	1	0	0	1	1	0	0	0	0	0	2	0	0	1	1	0	2	1	2	0	0	0	0	1	1	1	2	0	0	2	2	0	0	2	1	1	1	1	1	0	0	0	1	0	1	1	0
542	1	0	1	1	0	2	1	0	1	0	0	1	2	0	0	0	0	0	2	0	2	0	1	0	0	1	2	2	2	2	0	1	1	0	0	2	2	0	0	0	0	0	0	1	0	0	0	1	1
543	1	0	1	1	0	2	2	0	2	0	0	1	2	0	0	1	1	1	1	0	2	0	0	0	1	1	2	1	2	1	0	2	2	1	0	2	1	0	0	1	1	1	1	0	1	0	0	0	0
544	0	0	1	0	0	0	2	1	0	0	0	0	1	0	0	0	2	1	1	0	2	0	1	0	0	0	1	1	2	1	0	1	1	1	0	2	2	0	0	1	1	0	0	0	1	0	0	2	0
545	1	0	2	0	0	1	1	0	1	1	0	0	1	0	0	0	1	1	1	0	2	0	0	0	0	1	1	1	2	1	1	0	2	0	1	1	2	0	0	2	2	1	0	0	1	0	1	1	0
546	1	0	2	0	0	1	2	0	1	0	0	0	1	0	0	0	1	2	1	1	1	0	0	0	0	1	2	2	2	2	1	0	1	1	0	2	1	0	0	1	1	1	1	0	1	0	0	1	1
547	0	0	1	1	0	1	2	0	0	0	1	1	2	0	0	0	1	0	2	1	2	0	0	0	0	1	1	0	2	0	0	0	0	0	0	2	1	1	1	0	0	0	0	1	0	0	0	1	1
548	1	0	2	0	0	2	1	0	1	0	0	2	2	0	0	0	0	0	2	1	2	0	1	1	1	1	2	2	2	1	2	0	0	0	0	2	2	0	0	2	2	0	0	1	2	0	0	1	0
549	1	1	1	0	0	2	2	0	1	0	0	0	2	0	0	1	2	1	1	1	1	0	0	0	0	1	2	2	2	2	0	0	1	0	1	1	0	0	0	1	1	1	0	0	1	1	0	1	1
550	1	0	2	0	0	1	2	1	1	1	0	1	1	0	0	0	1	1	2	0	2	0	0	0	0	0	1	1	2	2	0	0	2	0	0	2	2	0	0	2	2	0	0	0	0	0	1	0	0
551	1	0	1	1	0	1	1	1	0	0	1	1	2	0	0	0	0	0	2	1	2	1	1	1	1	1	0	2	1	0	1	0	1	0	1	1	1	0	0	0	0	0	0	0	0	0	1	0	1
552	1	0	2	0	0	0	2	0	0	1	1	0	1	0	0	0	1	1	1	1	1	0	0	0	0	1	1	0	2	0	0	0	2	0	1	2	2	0	0	1	1	0	0	0	0	0	0	2	0
553	1	0	2	0	0	2	2	1	1	0	0	0	0	0	0	0	1	1	1	1	1	0	0	0	1	0	1	1	2	1	0	1	0	1	0	2	1	0	0	1	1	0	0	0	2	1	1	1	0
554	0	0	0	0	0	0	1	1	1	0	1	0	1	0	0	0	2	1	1	1	1	0	0	0	0	2	2	2	2	2	0	1	1	0	0	2	1	0	0	2	2	0	1	0	1	1	0	2	0
555	1	0	2	1	0	1	2	0	1	0	2	0	1	0	0	1	0	2	0	1	0	1	0	0	0	0	2	2	2	0	1	0	0	0	0	2	0	0	0	0	0	0	0	0	0	1	0	2	0
556	1	0	1	1	0	1	1	0	1	0	1	0	1	0	0	0	1	0	1	0	2	0	0	0	0	1	0	1	1	0	1	1	1	1	2	1	2	0	0	1	1	1	1	1	1	2	0	2	0
557	1	1	2	0	0	1	2	0	0	0	0	1	2	1	1	0	1	0	2	1	2	0	0	0	1	1	2	2	2	2	0	0	1	1	0	2	1	0	0	2	2	0	0	0	1	1	0	1	1
558	1	0	0	0	0	0	2	1	1	0	0	1	1	0	0	0	1	1	1	0	2	0	1	0	0	0	1	2	2	1	1	1	1	0	1	2	1	0	0	1	1	0	0	1	0	0	0	2	0
559	1	0	1	1	0	2	2	1	0	0	0	0	0	0	0	0	1	1	1	1	2	0	0	0	0	1	0	1	1	1	1	0	0	1	0	2	2	0	0	2	2	0	0	0	1	0	0	1	0
560	1	0	1	1	0	1	1	1	0	0	1	0	0	0	0	0	2	2	0	2	1	0	0	0	1	0	2	2	2	2	0	2	1	0	1	1	1	1	1	1	1	0	0	1	0	1	0	1	1
561	1	0	1	1	0	2	1	1	0	0	1	1	1	0	0	0	2	1	1	0	2	0	0	0	0	1	2	2	2	2	0	1	1	1	0	2	1	1	1	1	1	1	0	0	1	1	0	1	0
562	1	0	2	0	0	2	2	1	0	0	0	1	2	0	0	0	2	1	2	1	2	0	1	1	1	1	1	1	2	0	0	0	1	0	1	2	1	0	0	2	1	1	1	0	1	0	1	0	1
563	1	0	2	0	0	1	1	0	1	0	0	0	0	0	0	0	1	0	2	0	2	0	1	0	0	1	2	2	2	2	0	0	1	2	0	2	1	0	0	0	0	0	0	0	0	0	0	2	0
564	0	1	1	0	0	1	2	0	2	0	0	0	1	0	0	1	1	1	1	1	2	1	0	0	0	1	1	2	1	1	2	1	1	1	1	2	1	0	0	0	0	1	1	0	1	1	1	0	1
565	1	0	2	1	0	1	2	0	0	0	0	0	0	0	0	0	2	2	1	0	1	0	0	0	1	0	2	2	1	1	1	1	0	1	0	2	2	0	0	2	2	0	0	0	0	0	0	1	0
566	1	1	1	0	0	1	2	0	1	0	0	0	0	0	0	0	1	1	1	1	0	0	0	0	0	0	2	2	1	0	2	0	1	0	0	2	1	0	0	2	2	0	0	0	0	0	2	0	0
567	1	0	1	0	0	0	1	0	0	0	1	2	2	0	0	0	2	0	2	0	2	0	1	0	0	1	1	0	2	0	0	0	1	0	0	2	1	1	0	0	0	0	0	0	0	0	1	1	0
568	1	0	2	1	0	2	2	0	2	0	0	0	1	0	0	1	1	0	2	0	2	0	0	0	0	2	2	1	2	1	0	1	1	0	1	1	2	0	0	1	1	1	1	0	1	0	0	1	1
569	1	0	1	0	0	1	2	0	1	0	0	1	1	0	0	0	0	1	1	0	1	0	0	0	0	0	0	2	1	0	1	1	0	1	0	2	2	0	0	2	2	0	0	0	0	0	1	1	0
570	0	0	1	0	0	1	2	1	1	0	0	0	0	0	0	0	2	0	1	0	1	0	0	0	0	1	2	2	2	2	2	0	1	0	1	1	1	0	0	1	1	0	0	1	0	0	0	2	0
571	0	0	2	0	0	1	2	1	0	0	0	1	1	0	0	0	1	1	1	0	1	0	0	0	0	1	1	2	2	1	2	0	0	0	1	1	1	0	0	2	2	0	0	0	0	0	0	1	1
572	0	0	2	1	0	1	2	0	2	0	0	0	0	0	0	0	2	1	1	0	2	0	0	0	0	2	1	2	2	2	0	2	1	0	0	2	1	0	0	0	0	0	0	1	0	0	0	1	1
573	1	0	2	0	0	1	1	0	0	0	1	0	1	0	0	1	1	0	1	0	2	1	0	0	0	0	1	1	2	1	0	0	0	1	0	2	2	0	0	1	1	0	0	0	0	0	0	2	0
574	1	0	1	1	0	2	2	1	0	0	0	0	1	0	0	0	1	1	1	0	2	0	0	0	0	1	2	2	2	2	0	1	1	0	0	2	1	0	0	1	1	1	1	0	1	0	0	1	0
575	1	0	1	0	0	2	2	0	2	0	0	0	0	0	0	0	1	0	1	0	1	0	1	1	1	1	1	2	1	1	1	1	1	1	1	1	1	0	0	1	1	1	1	0	1	0	0	2	0
576	0	0	1	0	0	1	2	0	0	0	1	0	0	0	0	0	1	1	1	1	1	0	0	0	0	2	1	2	1	1	2	0	0	0	0	2	1	0	0	2	2	0	0	0	0	1	1	0	0
577	1	0	2	0	1	1	2	0	1	0	1	0	1	0	0	1	1	2	0	1	1	0	0	0	0	1	1	1	1	1	1	2	1	1	0	2	0	0	0	0	0	1	1	0	2	0	0	1	0
578	0	0	2	1	0	1	1	0	1	0	1	0	0	0	0	0	0	1	1	0	1	0	0	0	0	1	1	1	2	0	1	0	1	1	1	2	1	0	0	2	1	0	0	0	0	0	0	0	1
579	0	0	2	0	0	1	2	1	0	0	0	0	1	0	0	0	2	2	1	1	2	0	0	0	0	2	1	2	2	1	2	0	1	0	1	1	1	0	0	1	1	0	0	1	1	0	1	0	0
580	1	0	1	0	0	1	2	0	1	0	1	0	0	0	0	0	1	2	0	0	0	0	0	0	0	0	0	1	1	0	1	0	0	1	2	2	1	1	1	1	1	0	0	1	2	0	1	1	0
581	1	0	0	0	0	0	1	0	0	0	1	1	1	0	0	0	2	0	2	1	2	0	0	0	0	1	1	2	2	2	0	2	2	1	0	2	1	0	0	1	0	0	0	1	1	0	0	1	1
582	1	0	1	0	0	1	2	1	0	0	0	0	1	0	0	1	1	0	1	0	2	0	1	0	0	0	1	1	2	1	0	0	0	0	0	2	1	0	0	1	1	0	0	0	0	0	0	1	0
583	1	0	1	0	0	1	2	0	1	0	0	0	0	0	0	0	1	0	2	0	2	0	0	0	0	1	1	1	2	1	0	0	0	2	1	1	1	0	0	1	1	0	0	0	1	0	1	1	0
584	0	0	0	0	0	0	2	0	0	0	1	0	0	0	0	0	0	0	2	1	2	0	0	0	0	1	2	1	2	1	0	0	1	1	0	2	1	0	0	2	1	0	0	0	1	1	0	2	0
585	1	0	1	0	0	2	1	0	0	0	1	0	0	0	0	0	0	2	1	0	1	0	1	1	1	1	2	1	2	0	1	1	1	0	1	1	1	0	0	1	0	0	0	0	0	0	0	2	0
586	1	0	1	0	0	1	1	0	1	0	0	1	1	0	0	0	2	0	2	1	2	0	1	0	0	1	1	1	2	1	1	1	1	0	1	2	1	0	0	0	0	1	1	0	1	1	0	0	1
587	1	0	1	1	0	2	2	1	1	0	0	0	1	0	0	0	1	2	0	0	0	0	0	0	0	2	1	1	2	1	0	1	1	1	1	2	1	0	0	1	1	1	1	1	1	2	0	2	0
588	0	0	2	0	0	2	1	0	0	0	1	0	1	0	0	1	1	2	1	0	1	0	1	0	0	0	0	2	1	0	2	0	0	0	0	2	1	0	0	0	0	2	2	0	2	1	0	2	0
589	1	0	2	0	0	2	1	1	0	1	1	1	2	1	1	0	1	1	1	0	1	0	0	0	0	0	2	2	2	2	1	0	0	1	0	2	1	0	1	1	0	0	0	1	0	1	0	0	1
590	1	0	1	0	0	0	2	0	1	0	0	0	0	0	0	0	2	0	2	1	1	0	0	0	0	1	2	2	2	1	2	1	1	0	1	2	2	0	0	1	1	2	2	0	1	1	0	1	1
591	1	0	2	1	0	2	1	0	2	0	0	0	0	0	0	0	1	2	1	0	1	0	0	0	0	0	1	1	2	1	0	1	1	2	1	2	0	0	0	0	0	1	1	0	1	2	0	1	1
592	1	0	2	0	0	2	2	0	2	0	0	0	0	0	0	0	1	1	1	1	1	0	0	0	1	2	2	2	2	2	1	1	1	0	1	1	2	0	1	2	1	0	0	0	0	0	0	1	1
593	1	0	1	1	1	2	1	0	1	1	1	0	0	0	0	0	1	1	1	1	2	0	0	0	1	2	1	2	1	0	2	1	1	2	1	1	2	0	0	1	1	0	0	0	0	1	0	2	0
594	1	0	2	0	0	1	2	1	0	0	0	1	1	0	0	0	1	0	2	1	2	0	0	0	0	1	2	2	2	2	0	0	1	0	0	2	2	0	0	2	2	1	1	0	0	0	0	0	1
595	1	0	1	0	0	2	2	1	0	0	0	2	2	0	0	0	0	1	0	0	0	0	0	0	0	1	2	2	2	0	0	1	0	1	0	2	1	0	0	1	1	0	0	1	1	1	0	2	0
596	1	0	1	0	0	0	2	0	1	0	0	0	0	0	0	0	2	1	1	0	2	0	0	0	0	1	2	2	2	2	1	1	2	0	1	1	1	0	0	2	1	0	0	0	0	0	0	1	0
597	0	0	1	0	0	1	2	1	1	0	0	2	2	1	1	0	1	1	1	1	2	0	1	1	1	1	2	2	2	2	0	0	2	1	2	1	1	0	0	0	0	1	1	0	1	0	0	1	1
598	1	0	0	0	0	0	2	0	0	0	0	1	1	0	0	0	1	1	1	0	1	0	1	0	0	0	0	2	1	1	2	0	1	0	0	2	1	0	0	1	1	0	0	0	0	1	0	2	0
599	1	0	1	0	0	1	2	0	2	0	0	0	1	0	0	1	0	1	2	0	2	0	0	0	0	0	1	2	2	2	0	0	1	2	2	2	2	0	0	2	2	1	1	0	1	1	0	0	0
600	1	0	2	0	0	2	2	0	1	0	0	0	0	0	0	0	2	0	1	0	1	0	0	0	0	2	0	2	1	1	1	0	2	0	2	1	1	0	0	1	1	0	0	0	0	0	0	1	0
601	0	0	1	0	0	0	2	0	1	0	0	0	0	0	0	0	0	0	2	0	2	0	0	0	1	0	1	2	1	1	1	1	1	0	1	1	0	0	0	0	0	0	0	0	1	1	0	2	0
602	0	0	1	0	0	1	2	0	2	0	0	1	1	0	0	0	0	1	1	1	1	0	0	0	0	1	2	2	2	2	1	1	1	1	2	0	1	0	1	1	0	1	1	0	0	2	1	0	1
603	1	0	1	0	0	1	2	0	1	0	0	1	2	0	0	0	1	2	1	0	2	0	1	0	1	2	1	2	2	1	2	1	2	1	2	2	1	0	0	1	1	0	0	0	0	1	1	1	0
604	1	0	0	1	0	1	2	0	0	0	1	0	0	0	0	0	1	1	1	1	1	0	0	0	0	0	1	2	1	1	2	2	2	0	2	0	2	0	0	2	2	1	0	0	2	1	0	2	0
605	0	0	2	1	0	2	2	0	2	0	0	0	1	0	0	0	2	1	1	0	2	1	0	0	0	2	1	2	1	1	1	2	2	0	2	0	1	1	1	1	1	1	0	0	1	0	1	0	0
606	1	0	2	1	0	2	2	1	0	0	0	1	2	0	0	0	1	1	1	1	1	0	0	0	0	0	1	1	2	0	0	0	2	1	1	2	2	0	0	1	1	1	1	0	1	1	1	1	0
607	0	0	2	1	0	2	1	0	1	1	1	1	1	0	0	0	0	0	2	0	2	0	0	0	0	0	1	1	2	1	0	0	2	0	1	1	1	0	0	2	2	0	0	0	0	0	0	2	0
608	1	0	0	0	0	0	2	0	1	0	0	1	1	0	0	0	2	2	0	1	1	0	1	0	0	0	2	2	2	2	0	2	1	0	1	1	2	0	0	1	1	0	0	0	1	0	0	2	0
609	0	0	1	0	0	1	2	1	1	1	0	2	2	0	0	0	2	0	2	1	2	0	0	0	0	1	0	1	1	0	1	2	1	0	0	2	2	0	0	1	1	0	0	0	0	0	0	1	1
610	1	0	1	1	0	1	2	0	0	0	1	2	1	0	0	0	2	1	1	1	1	0	1	1	1	1	0	1	1	1	1	1	2	0	0	2	1	0	0	0	0	0	0	0	0	0	0	1	0
611	0	0	2	0	0	2	1	0	0	0	1	0	1	0	0	0	2	0	2	0	2	0	0	0	0	2	2	2	2	2	0	0	0	0	0	2	1	0	0	1	1	0	0	1	0	0	0	1	0
612	0	0	1	0	0	1	1	0	0	0	1	0	0	0	0	0	0	0	2	1	2	0	0	0	0	1	2	2	2	2	1	0	1	0	0	2	0	0	0	0	0	0	0	0	0	0	0	1	0
613	0	0	1	0	0	0	2	0	1	0	1	0	0	0	0	0	1	1	0	2	1	0	0	0	0	1	1	1	2	1	1	0	0	0	0	2	1	0	0	0	0	0	0	0	1	0	0	1	1
614	1	0	1	1	0	1	2	0	1	0	0	0	0	0	0	0	2	0	2	1	2	0	1	1	1	1	1	1	2	1	1	0	1	0	1	1	1	0	0	0	0	1	1	1	0	0	0	1	0
615	0	1	2	0	0	1	2	0	1	0	1	0	0	0	0	0	1	1	1	2	1	0	0	0	0	1	2	2	2	2	1	1	0	1	0	2	1	0	0	1	1	0	0	0	1	0	0	2	0
616	1	0	1	0	0	0	2	0	1	0	1	0	1	0	0	0	0	1	1	0	0	1	0	0	0	2	1	1	1	1	2	1	1	1	0	2	2	0	0	2	2	0	0	0	1	0	0	1	0
617	1	0	1	1	0	1	1	0	0	0	1	0	1	0	0	1	2	0	2	0	2	0	0	0	0	0	2	2	2	2	0	2	2	0	0	2	2	0	0	2	2	0	0	0	0	0	0	2	0
618	1	0	2	0	0	0	1	0	0	0	0	0	0	0	0	0	1	1	1	1	2	1	0	0	0	2	2	2	2	2	0	0	0	1	0	2	1	0	0	2	2	0	0	1	0	1	1	1	0
619	0	0	2	1	0	1	1	0	1	1	1	1	1	0	0	0	1	2	0	1	1	0	0	0	0	1	2	2	2	1	2	0	0	1	0	2	1	0	0	1	1	0	0	0	1	0	0	1	1
620	1	0	1	0	0	1	2	1	1	0	0	0	1	0	0	0	0	2	0	0	1	0	0	0	0	1	1	2	2	1	0	1	2	0	1	1	1	0	0	1	0	0	0	1	0	0	0	2	0
621	1	0	1	1	0	1	2	0	0	0	0	0	0	0	0	0	2	1	2	1	2	0	1	0	0	2	2	2	2	2	0	2	1	0	1	1	1	1	0	0	0	1	1	0	0	1	0	0	1
622	0	0	1	0	0	1	0	0	1	1	1	0	1	0	0	1	1	1	1	0	2	0	0	0	0	1	2	2	2	1	2	0	2	0	1	2	2	0	0	2	2	1	1	0	1	2	0	2	0
623	1	0	1	1	0	2	2	0	2	0	0	1	2	1	1	0	2	1	1	1	1	0	0	0	0	0	1	1	1	1	1	2	1	0	0	2	2	0	0	1	1	0	0	1	0	0	0	2	0
624	1	0	2	0	0	2	2	0	2	0	0	0	2	0	0	0	2	2	0	2	0	0	1	1	1	1	1	2	2	1	1	1	1	0	0	2	1	0	1	1	0	0	0	0	0	1	1	0	1
625	1	0	2	1	0	1	1	0	1	0	0	0	1	0	0	0	1	0	1	0	2	0	0	0	0	0	1	2	2	1	1	1	1	0	2	1	2	0	0	1	1	1	0	0	2	0	1	1	0
626	0	0	2	0	0	2	2	1	0	0	0	0	1	0	0	1	1	1	1	0	2	0	1	1	0	1	2	2	2	2	0	0	0	2	0	2	1	0	0	1	1	1	1	0	1	1	0	1	1
627	0	0	2	0	0	2	2	0	1	0	2	2	2	1	1	0	2	0	2	0	2	0	0	0	1	1	1	1	1	0	1	1	1	1	1	1	1	1	0	0	0	0	0	0	1	0	1	0	1
628	1	0	1	0	0	0	2	1	0	0	1	1	1	0	0	0	1	1	1	2	1	0	0	0	0	0	1	1	1	1	2	0	1	1	1	1	1	0	0	2	1	0	0	0	1	0	0	2	0
629	0	0	2	0	0	2	2	1	0	0	0	0	1	0	0	0	2	0	2	0	2	0	0	0	0	1	2	2	2	1	1	0	0	0	0	2	2	0	0	1	1	0	0	0	0	2	0	2	0
630	0	0	1	0	0	1	2	0	1	0	0	0	1	0	0	0	0	0	1	0	2	0	0	0	0	2	0	0	2	1	0	1	1	2	1	2	1	1	1	1	1	0	0	0	0	2	0	1	0
631	0	0	0	0	0	0	2	0	0	0	0	0	0	0	0	0	1	1	1	1	1	0	1	1	1	1	2	2	2	1	2	0	0	0	1	2	0	0	0	0	0	0	0	1	2	0	0	1	0
632	1	0	0	0	0	0	2	0	1	0	1	2	2	1	1	0	1	2	0	1	2	0	2	1	1	1	2	2	2	2	1	2	1	0	2	0	2	0	0	2	2	0	0	1	0	0	0	1	0
633	1	0	1	1	0	2	2	0	1	0	1	1	1	0	0	0	0	2	0	1	2	0	0	0	1	1	2	2	2	2	1	0	2	1	2	2	1	0	0	1	1	0	0	0	1	0	0	2	0
634	1	0	1	0	0	0	2	0	2	0	0	0	1	0	0	0	2	1	1	0	2	0	0	0	0	0	1	2	2	2	0	1	1	0	1	1	2	0	1	2	1	0	0	0	1	1	0	2	0
635	1	0	2	0	0	2	1	0	0	0	1	0	0	0	0	0	2	0	1	0	1	0	0	0	0	0	1	1	1	1	2	0	0	0	0	2	1	0	0	2	2	1	0	0	1	1	0	1	0
636	1	1	1	0	0	1	2	0	1	0	0	0	1	0	0	0	1	0	2	0	1	1	0	0	1	1	1	1	1	1	0	0	1	2	1	2	1	0	0	2	2	1	0	0	1	0	0	1	0
637	1	0	0	0	0	1	2	0	1	0	1	0	0	0	0	0	0	1	1	0	0	0	0	0	0	0	1	1	2	2	0	2	1	1	0	2	2	1	1	1	1	0	0	0	0	0	0	0	0
638	0	0	2	0	0	2	1	0	0	0	0	0	0	0	0	0	2	2	0	2	2	0	1	1	1	1	1	2	1	1	2	0	0	0	0	2	1	0	0	1	1	1	1	0	1	2	1	0	1
639	0	0	0	0	0	0	2	1	1	0	0	0	2	0	0	0	2	0	2	0	2	0	0	0	0	0	1	1	2	0	1	0	0	0	0	2	2	0	0	1	1	0	0	0	0	0	0	1	0
640	0	0	2	2	0	2	2	0	1	0	0	0	0	0	0	0	1	0	2	0	2	0	0	0	0	1	1	1	2	1	1	0	0	1	0	2	1	0	0	0	0	0	0	0	1	1	1	1	0
641	0	0	1	0	0	1	2	0	0	1	1	1	1	0	0	0	0	1	1	2	1	0	0	0	0	1	1	1	2	1	0	1	1	1	1	1	1	1	1	0	0	0	0	0	0	0	0	0	0
642	1	0	2	0	0	1	2	1	0	0	0	0	0	0	0	0	1	2	0	2	1	0	0	0	1	0	1	2	2	2	0	1	2	0	1	1	1	0	0	2	1	0	0	0	0	0	0	1	1
643	1	0	0	0	0	0	2	0	2	0	0	2	2	0	0	0	2	1	1	1	1	0	2	0	0	0	1	2	2	2	0	0	1	0	1	1	2	0	0	2	2	0	0	0	1	0	0	1	1
644	0	0	0	0	0	0	2	1	0	0	0	1	0	0	0	0	2	0	2	0	2	0	0	0	0	1	0	1	2	1	0	0	2	0	2	1	1	1	0	1	1	0	0	0	1	0	0	2	0
645	0	0	1	0	0	1	1	0	1	0	1	1	1	0	0	0	1	1	1	1	2	0	1	1	1	1	1	2	2	1	0	1	1	0	0	2	2	0	1	2	1	0	0	0	1	0	1	1	0
646	0	0	1	1	0	2	1	0	1	0	1	1	2	0	0	1	1	1	2	0	2	0	0	0	0	1	2	2	2	2	0	2	2	0	2	0	1	0	0	1	1	0	0	0	1	1	0	2	0
647	0	0	2	1	0	1	1	0	0	0	2	1	2	0	0	0	1	0	2	0	2	0	0	0	1	1	2	2	2	1	2	0	1	0	1	1	2	0	0	2	2	0	0	0	0	0	1	0	0
648	1	0	1	1	0	2	2	1	1	0	0	1	1	0	0	0	1	0	2	0	2	0	0	0	1	0	2	2	2	2	0	0	0	0	0	2	0	1	1	0	0	0	0	0	0	0	0	2	0
649	0	0	1	0	1	1	1	0	0	0	1	0	2	0	0	0	1	0	2	0	2	0	1	0	1	2	1	1	2	1	1	1	2	0	1	1	2	0	0	1	1	0	0	0	1	1	0	1	0
650	0	0	0	0	0	0	2	0	0	0	0	1	1	0	0	0	2	0	2	0	2	0	0	0	0	0	1	2	2	1	0	0	0	0	1	1	2	0	0	2	2	1	1	0	1	1	1	1	0
651	1	0	2	1	0	1	2	0	0	0	1	0	1	0	0	0	0	1	1	0	1	0	0	0	0	1	0	1	2	1	0	1	1	0	2	2	2	0	0	0	0	0	0	0	1	1	0	2	0
652	0	0	2	1	0	2	2	0	0	0	1	0	1	0	0	1	2	0	2	1	2	0	0	0	0	2	2	2	2	2	0	1	1	0	0	2	1	0	0	1	1	0	0	0	0	0	0	1	0
653	1	0	2	1	0	2	2	1	1	0	0	1	1	0	0	0	2	1	1	1	1	0	1	1	1	1	1	2	2	1	0	0	0	0	0	2	1	0	0	2	2	0	0	0	0	1	0	2	0
654	1	0	0	0	0	0	2	0	1	0	1	1	1	0	0	0	1	1	2	1	2	0	0	0	0	1	2	2	2	2	0	1	1	0	1	1	1	1	1	1	1	0	0	0	0	0	0	2	0
655	1	0	1	0	0	1	2	0	1	0	0	1	1	0	0	0	0	2	0	2	0	0	1	0	0	0	2	2	2	1	1	0	1	1	0	2	2	0	0	2	2	0	0	1	0	1	0	2	0
656	1	0	2	1	0	2	1	0	1	0	1	0	2	0	0	0	1	2	0	1	1	0	0	0	0	1	1	1	1	1	1	0	1	1	1	2	1	1	1	0	0	0	0	1	0	1	0	1	1
657	1	0	2	0	0	1	0	0	0	0	2	0	1	0	0	0	1	1	1	1	2	1	0	0	1	1	1	2	1	1	1	1	0	1	1	2	0	1	1	1	0	0	0	1	1	0	1	0	1
658	0	0	1	1	0	1	2	1	1	0	0	1	1	1	1	0	0	0	2	0	2	0	0	0	0	1	2	2	2	2	1	2	2	0	1	1	2	0	0	0	0	0	0	0	2	1	0	2	0
659	1	0	1	0	0	1	2	0	1	0	2	1	0	0	0	0	2	0	1	0	1	0	0	0	0	1	2	2	2	2	0	0	0	2	0	2	2	0	0	2	2	1	1	0	1	0	0	2	0
660	0	0	2	1	0	2	2	0	1	0	0	0	2	0	0	1	1	1	1	1	1	0	2	0	0	1	2	2	2	1	1	1	1	2	0	2	1	0	1	2	0	1	0	0	0	1	0	0	2
661	1	0	2	0	0	1	2	0	1	0	0	0	0	0	0	0	1	1	1	0	1	0	0	0	0	0	1	1	2	1	0	0	1	1	1	2	1	2	1	1	1	0	0	0	0	1	0	1	1
662	1	0	1	0	0	2	1	0	0	0	1	0	0	0	0	0	2	2	1	0	2	0	0	0	0	2	0	2	1	1	1	2	2	0	1	1	2	0	0	2	2	0	0	0	0	1	1	1	1
663	1	0	1	0	0	0	2	0	2	0	0	1	2	0	0	0	1	0	2	0	2	0	0	0	0	2	2	2	2	1	0	1	2	0	0	2	1	0	0	1	1	0	0	0	0	0	0	0	1
664	1	0	1	0	0	1	2	1	1	0	0	0	0	0	0	1	1	0	2	1	2	0	0	0	0	2	2	2	2	2	1	1	1	0	1	1	1	0	0	1	1	0	0	0	0	0	0	1	0
665	1	0	2	1	0	1	2	0	0	0	1	1	0	0	0	0	0	2	0	1	2	0	1	0	0	1	2	2	2	2	1	1	2	0	1	1	2	0	0	1	1	1	0	0	0	0	0	2	0
666	0	1	1	0	0	1	1	0	0	0	1	0	0	0	0	0	1	0	2	0	2	0	0	0	0	1	1	1	1	1	1	0	0	2	1	2	1	0	0	0	0	0	0	0	0	0	0	2	0
667	1	0	1	0	1	1	2	1	0	0	0	0	0	0	0	0	1	0	1	2	1	1	0	0	0	1	0	2	2	0	1	0	2	1	2	2	1	1	0	1	1	0	0	0	1	0	0	1	0
668	0	0	1	1	0	1	1	0	1	0	1	0	0	0	0	0	0	0	2	0	2	0	0	0	1	0	1	2	1	1	2	1	1	0	0	2	1	0	0	1	1	0	0	0	0	0	1	0	0
669	1	0	1	0	0	1	1	0	1	1	1	0	1	0	0	1	1	1	1	0	1	0	0	0	0	2	1	1	2	1	0	1	1	0	1	1	0	0	0	0	0	1	1	0	2	2	0	1	1
670	1	0	2	1	0	1	2	0	0	0	0	1	1	0	0	0	1	1	1	2	1	2	0	0	0	1	2	2	2	1	1	1	1	0	0	2	2	0	0	0	0	0	0	0	0	0	0	2	0
671	1	0	1	1	0	2	2	1	0	0	0	0	1	0	0	0	2	2	1	0	2	0	0	0	0	1	0	0	1	0	1	1	2	0	1	2	2	0	0	2	1	1	1	1	0	0	0	2	0
672	1	0	1	0	0	2	1	0	2	0	0	0	1	0	0	0	1	1	1	1	1	0	1	1	2	2	2	2	2	2	0	0	1	1	0	2	2	0	0	1	1	0	0	0	0	0	0	2	0
673	1	0	1	2	0	2	2	1	0	0	0	0	0	0	0	0	2	1	1	1	1	0	0	0	0	1	1	1	2	1	0	0	0	1	1	1	2	0	0	1	1	0	1	0	1	0	0	1	0
674	1	0	1	0	0	1	2	1	0	0	1	0	0	0	0	0	1	1	1	1	2	0	0	0	1	0	1	0	2	0	0	0	0	1	1	1	2	0	0	1	1	0	0	1	1	0	0	2	0
675	0	0	2	1	0	1	1	0	1	0	1	0	0	0	0	0	2	1	1	1	1	1	0	0	0	1	2	2	2	0	1	1	1	0	0	2	1	0	0	0	0	1	1	0	1	0	0	1	0
676	1	1	2	0	1	1	2	0	1	0	0	1	2	0	0	1	1	0	2	1	2	0	0	0	0	1	1	1	2	2	0	0	0	0	1	2	2	0	0	1	1	0	0	0	1	2	0	1	1
677	1	0	1	0	0	1	1	0	1	0	1	0	0	0	0	0	2	1	1	1	1	0	1	1	1	1	0	0	2	1	0	0	1	0	1	1	2	0	0	1	1	0	0	0	0	0	0	1	0
678	0	0	1	0	0	0	2	0	0	0	0	0	1	0	0	0	1	0	2	1	2	0	1	0	0	0	1	1	2	0	1	2	1	0	0	2	1	1	0	1	1	0	0	0	0	0	1	1	0
679	0	0	2	0	0	2	1	0	1	0	1	0	1	0	0	1	1	0	2	1	2	0	1	1	1	1	2	2	2	1	0	1	1	1	1	1	1	0	0	2	1	0	0	0	0	0	0	2	0
680	1	0	1	0	0	1	2	0	1	0	0	0	0	0	0	0	0	0	2	0	2	0	1	1	1	1	1	1	2	1	0	1	1	0	1	1	2	0	0	1	1	0	0	0	0	1	0	2	0
681	0	0	0	0	0	0	1	1	0	0	0	0	0	0	0	0	2	0	2	0	2	0	1	1	1	1	2	2	2	1	1	0	0	0	1	2	1	1	0	1	0	1	1	0	2	1	0	2	0
682	1	0	2	0	0	1	2	0	1	0	0	0	0	0	0	0	1	1	1	1	1	0	0	0	0	1	2	2	2	2	1	1	1	1	1	1	1	0	0	1	1	0	0	0	1	0	0	2	0
683	1	0	1	0	0	1	2	0	2	0	0	0	0	0	0	0	1	2	0	1	1	0	0	0	0	1	2	2	2	1	2	0	0	0	1	2	1	0	0	2	2	2	2	0	2	1	0	2	0
684	0	0	1	0	1	0	1	0	0	0	1	2	2	1	1	0	1	1	2	0	2	0	0	0	0	1	2	2	2	2	1	0	1	1	0	2	0	0	0	0	0	0	0	0	0	0	0	1	1
685	1	0	1	1	0	1	2	1	1	1	0	0	0	0	0	0	2	0	2	0	2	0	1	0	1	1	0	2	0	0	2	2	2	0	1	1	2	0	0	0	0	0	0	0	0	0	1	1	0
686	0	0	2	0	0	1	1	1	0	0	0	0	0	0	0	0	1	0	2	0	2	0	1	1	2	2	2	2	1	1	1	0	0	0	1	1	1	0	0	0	0	0	0	0	0	0	0	2	0
687	1	0	1	0	0	0	1	0	0	0	0	0	0	0	0	0	1	1	1	0	2	0	0	0	0	1	1	1	2	1	1	0	1	0	1	1	2	0	1	2	1	0	0	0	0	1	0	2	0
688	1	0	1	1	1	2	1	0	1	1	1	0	2	0	0	1	1	1	1	0	2	0	0	0	0	2	2	2	1	1	1	1	1	2	2	1	1	0	0	1	1	0	0	0	0	0	0	1	1
689	1	0	1	0	0	1	1	0	1	0	1	0	1	0	0	0	1	1	0	2	1	0	0	0	0	1	2	2	2	2	0	1	1	1	1	1	1	0	0	0	0	0	0	0	1	1	1	0	0
690	1	0	2	0	0	2	1	0	1	1	1	0	2	0	0	0	0	1	1	0	0	0	0	0	0	2	0	1	2	1	0	1	2	1	1	2	2	0	0	2	2	0	0	0	1	0	0	1	0
691	1	0	2	0	1	1	1	0	2	0	0	0	1	0	0	0	1	0	1	0	2	0	0	0	0	2	2	2	2	2	0	2	1	0	1	0	2	0	0	2	2	0	0	1	0	0	0	2	0
692	1	0	0	0	0	0	1	1	0	0	1	0	0	0	0	0	1	1	1	1	1	0	1	0	0	2	2	2	2	2	0	0	1	1	1	1	1	1	1	1	1	1	1	0	2	0	0	2	0
693	0	0	0	0	0	0	1	0	1	0	1	0	0	0	0	0	2	2	0	2	1	0	1	0	0	1	1	2	1	1	1	1	1	0	0	2	2	0	0	2	2	0	0	0	0	1	0	1	1
694	1	0	0	0	0	0	2	0	1	0	1	0	0	0	0	0	1	2	0	0	0	1	1	1	0	0	1	1	2	1	0	2	2	0	2	1	1	0	0	1	1	0	0	0	0	0	0	2	0
695	1	0	1	0	1	1	2	0	2	0	0	0	1	0	0	0	0	0	2	1	2	0	1	0	0	0	1	1	1	1	1	1	1	1	1	1	2	0	0	1	1	1	1	0	1	1	0	2	0
696	0	0	1	1	0	2	0	0	0	0	1	1	1	0	0	0	2	0	2	0	2	0	2	1	1	1	1	2	2	1	1	0	1	0	1	1	1	0	0	1	1	1	0	0	1	1	0	2	0
697	1	0	0	0	0	0	2	0	2	0	0	0	1	0	0	1	2	1	1	0	2	0	0	0	0	1	0	0	2	1	0	0	0	0	0	2	1	0	1	2	0	1	1	0	0	1	1	0	1
698	1	0	1	0	0	0	2	0	1	0	1	1	2	0	0	0	2	0	2	1	1	0	0	0	1	2	1	1	2	1	1	0	2	0	2	1	1	0	0	2	2	0	0	0	1	0	0	2	0
699	1	0	2	1	0	2	1	0	1	1	1	0	0	0	0	0	1	0	2	0	2	0	0	0	1	2	0	1	2	0	1	0	1	1	0	2	1	1	1	1	1	1	1	0	1	1	0	1	0
700	1	0	2	1	0	1	1	0	0	0	1	2	2	0	0	0	0	2	1	0	1	0	0	0	0	0	1	1	1	1	1	0	1	1	0	2	2	0	0	0	0	1	0	0	2	1	0	2	0
701	0	0	1	0	0	0	2	0	0	0	0	0	0	0	0	0	2	0	2	0	2	1	0	0	0	0	2	2	2	2	0	1	0	0	0	2	1	0	0	0	0	0	0	0	0	0	0	2	0
702	1	0	1	1	0	1	1	1	1	0	0	0	0	0	0	0	0	0	2	1	2	0	1	1	1	1	2	2	2	1	0	0	0	1	0	2	2	0	0	2	1	0	0	1	0	0	1	1	0
703	1	0	0	1	0	1	2	0	2	0	0	1	1	0	0	0	1	1	1	1	1	0	0	0	0	0	1	2	2	2	1	0	0	0	0	2	1	0	0	2	2	0	0	0	1	0	0	0	1
704	0	0	2	0	0	1	2	0	1	0	1	0	1	0	0	0	0	0	1	1	2	0	0	0	0	2	2	2	2	2	1	0	1	0	1	1	2	0	0	1	1	0	0	0	0	0	0	1	0
705	1	0	2	1	0	1	2	1	0	0	0	0	1	0	0	0	1	2	0	2	1	0	2	0	0	0	0	1	1	1	1	1	1	1	1	2	1	2	1	1	1	0	0	0	0	1	0	1	0
706	0	0	1	1	0	1	1	0	0	1	1	0	1	0	0	0	0	2	0	0	1	0	1	1	1	1	2	2	1	1	1	1	1	0	0	2	2	0	0	0	0	0	0	0	1	1	0	2	0
707	0	0	1	1	0	1	1	0	1	0	0	1	2	0	0	0	2	1	1	0	2	0	0	0	0	2	1	1	2	0	1	0	1	1	1	2	2	0	1	2	1	0	0	1	0	0	0	2	0
708	1	0	1	0	0	1	1	0	1	0	0	1	1	0	0	0	2	1	1	1	1	0	1	0	0	0	2	2	2	1	0	0	1	0	0	2	1	0	1	1	0	1	0	0	0	1	0	1	1
709	1	0	1	0	1	1	1	1	1	0	0	0	1	0	0	0	2	0	2	0	2	0	0	0	0	1	1	2	2	1	0	0	2	1	2	1	1	0	1	1	0	0	0	0	0	0	0	0	1
710	1	0	2	0	0	1	1	1	0	0	1	0	0	0	0	0	0	0	2	0	2	0	0	0	0	0	1	2	2	2	1	0	1	0	1	1	0	0	0	1	1	1	1	0	1	0	0	1	0
711	1	0	2	0	0	2	1	0	0	0	2	1	1	0	0	0	1	1	1	0	1	0	2	0	0	1	1	2	2	2	0	2	2	0	2	1	2	0	0	1	1	0	0	0	0	0	0	2	0
712	1	0	2	0	0	2	1	0	0	0	1	0	1	0	0	1	0	0	2	0	2	0	0	0	0	0	1	2	1	1	1	0	1	0	0	2	1	0	0	1	1	1	0	0	1	0	0	2	0
713	0	0	1	0	0	1	1	0	1	0	1	0	0	0	0	0	1	2	0	2	1	0	0	0	1	1	1	1	2	1	1	0	0	1	0	2	2	0	1	2	1	0	0	0	2	1	0	2	0
714	1	0	2	0	0	2	2	1	0	0	1	0	1	0	0	1	2	2	0	2	0	0	0	0	0	1	1	1	2	0	1	1	0	0	0	2	0	1	1	0	0	1	1	0	1	1	0	2	0
715	1	0	0	0	0	0	0	0	0	1	2	0	0	0	0	0	0	1	1	1	1	0	0	0	0	2	1	1	2	0	1	2	2	0	2	0	1	0	0	2	1	0	0	0	2	1	0	1	0
716	0	0	1	0	1	2	1	0	0	1	1	1	2	0	0	0	1	1	1	1	2	0	0	0	0	0	1	2	2	1	2	1	1	0	1	1	1	0	0	1	1	1	1	0	1	0	0	1	1
717	0	0	2	0	0	2	2	0	0	0	0	1	1	0	0	0	2	0	2	0	2	0	0	0	0	1	1	1	2	1	0	0	1	1	1	2	1	0	1	2	1	0	0	2	0	2	0	2	0
718	1	0	1	1	0	1	2	0	0	0	0	1	1	0	0	0	1	1	1	1	2	0	0	0	1	0	0	0	2	1	0	0	1	1	1	1	1	0	0	2	2	0	0	0	0	2	0	1	0
719	1	0	1	0	0	1	2	0	0	0	0	0	0	0	0	0	1	1	1	1	1	0	0	0	0	0	1	2	2	1	0	0	1	1	1	1	2	0	0	2	2	0	0	0	0	1	0	2	0
720	1	0	1	1	0	1	1	0	0	1	2	0	1	0	0	0	1	1	1	0	2	0	1	1	0	1	1	1	1	1	1	0	1	0	1	1	1	0	0	2	2	0	0	1	2	0	0	0	1
721	1	0	2	0	0	1	2	1	1	0	0	0	0	0	0	0	1	0	2	1	2	0	0	0	0	0	2	2	2	1	2	0	1	0	0	2	1	0	1	1	0	1	1	0	1	2	0	1	1
722	1	0	1	0	0	1	2	0	1	0	1	2	2	0	0	0	2	1	1	1	2	0	0	0	0	1	1	2	2	2	1	2	2	0	2	0	2	0	0	1	1	0	0	1	0	0	0	2	0
723	1	0	1	0	0	1	2	0	1	0	1	1	1	0	0	0	2	2	0	2	1	0	1	0	0	1	2	2	2	2	2	0	1	0	0	2	1	0	0	1	1	0	0	0	0	0	0	2	0
724	1	0	0	1	0	1	1	0	1	0	0	0	0	0	0	0	2	1	1	1	1	0	1	0	0	2	1	1	2	1	1	0	2	0	0	2	1	0	0	1	1	0	0	0	0	0	0	1	1
725	0	0	1	0	1	2	1	0	1	0	1	1	1	0	0	0	2	2	0	2	1	0	0	0	0	2	2	2	2	2	1	0	1	0	1	1	1	1	0	0	0	0	1	0	1	1	1	1	0
726	1	0	0	0	0	0	1	0	1	1	1	1	2	0	0	0	0	0	2	0	2	0	1	1	1	1	2	2	2	1	2	0	0	0	0	2	2	0	0	1	1	0	1	0	1	0	0	2	0
727	0	0	1	0	0	2	1	0	1	0	1	0	0	0	0	0	1	1	1	0	2	0	0	0	1	0	2	1	2	1	0	0	0	1	0	2	1	0	0	1	1	1	0	0	1	0	1	0	1
728	1	0	2	0	0	2	2	0	1	0	1	1	2	0	0	0	0	1	1	0	1	0	0	0	1	2	0	2	1	1	2	0	1	0	1	2	0	0	0	0	0	0	0	0	0	0	1	0	0
729	1	0	1	1	0	1	2	0	0	0	0	0	2	0	0	0	2	1	1	1	1	0	0	0	0	2	1	2	2	1	0	1	1	2	1	2	1	0	0	2	1	0	0	0	0	0	0	1	1
730	0	0	0	1	1	1	2	0	1	0	0	0	0	0	0	0	1	1	1	1	2	0	1	1	1	1	1	2	2	1	2	0	1	0	1	1	2	0	0	2	2	0	0	1	1	0	0	0	1
731	1	0	1	0	0	0	2	0	2	0	0	0	2	0	0	1	2	0	2	0	2	0	0	0	0	1	1	1	2	1	0	0	1	1	2	1	1	0	0	1	1	0	0	0	0	0	0	2	0
732	0	0	1	1	0	1	2	1	0	0	0	0	0	0	0	0	1	2	0	1	1	0	1	0	0	1	0	1	2	0	1	0	2	0	2	1	1	0	0	1	1	0	0	0	1	1	0	0	0
733	1	1	1	0	0	1	2	0	0	0	1	1	1	0	0	0	1	1	1	1	1	0	0	0	0	1	0	1	2	1	0	0	1	1	2	0	2	0	0	1	1	1	1	0	1	1	0	1	0
734	1	0	2	2	0	2	2	0	0	0	1	0	1	0	0	1	1	1	1	0	2	0	1	0	1	2	1	1	2	1	0	1	2	0	0	2	1	0	0	0	0	1	1	0	1	0	0	1	0
735	0	0	2	1	0	1	1	1	1	0	0	0	1	0	0	0	0	2	0	1	2	0	1	0	1	1	1	2	1	1	2	1	1	2	1	2	0	0	0	1	1	0	0	0	0	0	0	1	0
736	1	0	2	2	0	2	2	1	1	0	0	1	1	0	0	0	1	1	0	2	1	0	0	0	0	0	2	2	2	1	1	0	1	0	0	2	1	1	1	0	0	0	0	0	0	1	0	1	0
737	0	0	2	1	0	2	2	1	0	0	0	0	0	0	0	0	1	0	2	0	2	0	1	0	0	1	2	2	2	1	1	0	1	0	1	1	2	0	0	1	1	0	0	0	1	1	0	2	0
738	1	0	0	0	0	0	1	0	1	0	0	0	0	0	0	0	2	0	1	0	1	0	0	0	0	0	1	2	1	0	2	0	0	0	0	2	2	0	0	2	2	0	0	0	0	2	0	1	0
739	0	0	0	0	0	0	2	0	0	0	1	1	2	0	0	0	0	0	2	1	2	0	1	1	1	0	1	2	1	1	2	0	0	2	1	1	0	1	1	0	0	0	0	0	0	1	0	2	0
740	0	0	1	0	0	1	2	0	1	0	1	0	1	0	0	1	1	0	1	0	1	0	0	0	0	2	2	2	2	1	2	0	0	1	1	1	1	0	0	0	0	0	0	0	0	1	0	2	0
741	0	0	1	0	0	1	1	0	1	1	1	0	1	0	0	0	2	2	1	0	2	0	1	0	0	0	1	2	2	1	2	2	1	0	1	1	2	0	0	1	1	0	0	0	0	0	1	0	1
742	1	0	2	0	0	1	2	1	0	0	0	0	0	0	0	0	0	1	1	1	1	0	0	0	0	2	0	1	1	0	1	0	2	0	0	2	1	0	0	1	1	0	0	0	0	0	0	0	1
743	1	0	2	0	1	1	1	0	0	0	1	0	0	0	0	0	2	0	2	1	2	0	0	0	0	1	1	1	2	1	1	2	2	0	0	2	2	1	0	0	0	0	0	0	0	0	0	1	1
744	1	0	2	0	0	1	1	0	0	0	1	0	0	0	0	0	1	1	1	1	2	1	0	0	0	0	2	2	2	1	2	0	0	0	1	2	1	0	0	1	1	0	0	0	0	0	1	1	1
745	0	0	2	0	0	2	2	1	0	0	0	0	0	0	0	0	2	1	1	1	2	0	0	0	0	1	2	2	1	1	1	0	1	1	2	1	1	0	0	1	1	0	0	0	1	0	0	1	0
746	1	0	1	1	0	1	2	0	2	0	0	1	1	0	0	0	1	2	0	1	1	0	0	0	0	0	1	1	2	1	1	2	2	0	2	0	2	0	0	2	2	0	0	0	1	2	0	1	0
747	1	0	2	1	0	2	2	1	1	0	0	1	1	0	0	0	1	2	0	1	1	0	1	0	0	1	2	2	2	1	2	1	2	0	1	2	2	0	0	2	2	0	0	0	0	0	0	0	0
748	1	0	2	1	0	2	2	1	1	0	0	0	1	0	0	1	1	2	1	1	1	1	0	0	0	0	1	1	2	1	0	0	1	0	0	2	1	1	1	1	1	1	0	0	1	0	0	0	2
749	0	0	0	0	0	0	2	0	0	0	0	1	1	0	0	0	0	0	2	1	2	0	0	0	0	0	2	2	2	2	1	2	1	0	0	2	1	0	0	1	1	0	0	1	0	0	0	0	1
750	1	0	2	0	0	1	2	0	2	0	0	0	1	0	0	0	1	2	0	2	1	0	0	0	0	1	2	2	2	2	1	1	1	0	0	2	0	0	0	1	0	0	0	0	0	0	0	2	0
751	1	0	2	0	0	1	1	0	1	1	1	0	0	0	0	0	1	1	1	0	1	0	1	0	0	1	1	1	2	1	0	2	2	0	2	1	2	0	0	2	2	1	1	0	1	0	0	1	0
752	1	0	2	1	0	2	1	0	1	0	0	1	1	0	0	0	2	1	1	0	2	0	0	0	0	1	1	2	2	1	0	0	0	1	2	2	1	1	0	1	1	0	0	0	0	0	0	2	0
753	1	0	2	0	0	2	2	1	0	0	1	1	2	1	1	0	1	2	0	1	1	0	0	0	0	0	1	2	2	1	1	1	2	0	1	2	0	0	0	0	0	1	0	0	2	0	1	0	0
754	1	0	1	0	0	1	1	0	0	0	1	0	0	0	0	0	2	1	1	0	2	0	0	0	0	2	2	2	2	2	0	1	2	0	1	1	1	0	0	2	2	1	1	0	1	1	0	1	0
755	1	0	0	0	0	0	1	0	0	0	1	1	0	0	0	0	1	0	2	0	1	0	0	0	0	0	1	2	2	1	0	2	1	0	1	1	1	0	0	2	2	0	0	1	0	0	1	0	0
756	1	0	2	1	0	1	2	1	0	0	0	0	0	0	0	0	2	0	2	0	2	0	1	1	1	0	1	1	2	2	1	1	1	0	1	1	1	2	1	1	1	0	0	0	1	1	0	1	1
757	1	0	0	0	0	0	1	0	0	0	0	0	0	0	0	0	1	0	2	1	2	1	1	1	1	1	1	2	1	1	1	1	1	1	0	2	2	0	0	2	2	0	0	0	1	0	0	2	0
758	1	0	2	0	0	1	1	0	1	0	1	0	0	0	0	0	1	2	0	1	1	0	0	0	1	1	2	2	2	2	1	0	1	2	1	1	2	0	0	2	2	0	0	0	0	0	0	0	0
759	1	0	1	0	0	1	1	0	2	0	0	0	0	0	0	0	2	2	1	0	1	1	0	0	0	1	2	2	2	2	0	0	2	0	2	1	1	0	0	2	2	0	0	1	0	0	0	2	0
760	1	0	1	0	0	0	1	0	1	0	1	1	1	0	0	0	1	1	1	1	1	0	1	0	1	2	1	2	2	1	1	2	1	0	1	1	1	1	1	0	0	0	0	0	0	0	0	1	0
761	1	0	1	0	0	1	1	0	0	1	1	0	0	0	0	0	1	1	1	0	2	0	0	0	1	0	0	1	1	1	1	1	1	1	0	2	1	1	1	0	0	0	0	0	0	0	0	2	0
762	1	0	2	1	0	1	1	1	0	0	1	0	0	0	0	0	2	1	1	0	2	0	0	0	0	0	0	0	2	1	0	1	0	0	0	2	0	0	0	0	0	0	0	0	0	0	0	2	0
763	1	0	1	0	0	1	1	0	0	0	1	1	2	0	0	0	1	1	1	1	1	0	1	1	1	1	2	2	2	2	0	1	1	1	1	1	0	0	0	0	0	0	0	1	0	0	0	2	0
764	1	0	2	0	0	2	1	0	0	0	2	0	0	0	0	0	2	2	0	2	1	0	1	0	1	1	2	2	2	1	2	0	0	0	1	2	2	0	0	1	1	0	0	0	0	0	1	1	0
765	1	1	1	0	0	2	0	0	0	0	1	0	1	0	0	1	1	1	0	1	0	0	0	0	0	1	2	2	1	0	1	0	0	2	1	1	1	0	0	1	0	0	0	0	0	0	0	2	0
766	1	0	1	0	0	1	1	0	0	0	1	0	2	0	0	0	1	1	0	2	1	0	0	0	0	2	2	2	2	1	0	2	2	0	1	2	0	0	0	1	1	0	0	0	0	1	0	1	0
767	1	0	1	0	0	2	2	0	0	0	0	0	0	0	0	0	1	1	1	1	1	1	0	0	0	1	2	2	2	2	0	1	1	0	2	2	1	0	0	2	2	1	1	0	1	1	0	2	0
768	0	0	0	0	0	0	2	0	0	0	0	0	1	0	0	0	0	0	2	0	2	1	1	1	1	1	2	2	2	1	2	1	1	0	0	2	1	0	0	1	1	0	0	0	0	0	0	2	0
769	1	0	2	0	0	0	2	1	0	0	0	0	1	0	0	1	1	1	1	0	2	0	0	0	0	0	2	1	2	1	0	0	0	1	1	1	1	0	0	1	0	1	0	0	1	1	0	1	0
770	0	0	1	1	0	1	2	1	0	0	0	0	1	0	0	0	1	1	1	0	1	0	1	1	1	1	2	2	2	1	0	1	2	0	0	2	2	0	0	2	2	0	0	0	2	1	0	2	0
771	0	0	1	1	0	1	2	0	1	0	0	2	1	0	0	0	2	0	2	1	2	0	0	0	0	1	2	2	2	1	2	0	0	1	0	2	1	0	0	1	0	1	1	0	1	0	1	0	1
772	0	0	1	0	0	1	2	0	2	0	0	0	1	0	0	1	1	1	1	1	1	0	0	0	0	1	1	2	2	1	2	1	1	0	2	1	2	0	0	0	0	2	2	0	2	1	1	0	0
773	1	0	1	0	0	1	1	0	0	0	1	0	1	0	0	0	1	0	2	0	2	0	0	0	0	1	0	2	1	0	1	1	0	1	0	2	1	1	1	1	1	0	0	0	0	0	0	2	0
774	0	0	1	1	0	2	1	0	0	0	1	1	1	1	1	0	0	2	1	0	2	0	0	0	0	1	2	2	2	2	0	1	1	2	0	2	1	0	0	1	1	1	1	0	1	1	0	1	0
775	1	0	0	1	0	1	2	0	2	0	0	0	0	0	0	0	1	2	1	0	1	1	0	0	0	2	2	2	2	2	1	1	0	1	0	2	1	0	0	2	1	0	0	0	0	2	0	2	0
776	1	0	1	0	0	1	0	0	0	0	2	0	0	0	0	0	0	2	0	1	0	0	0	0	0	2	0	2	2	0	1	2	1	0	1	1	1	1	0	1	1	1	1	0	1	0	1	0	0
777	0	0	2	0	0	1	1	1	0	0	1	0	0	0	0	0	1	2	1	0	1	0	0	0	0	0	0	0	2	1	0	0	1	1	1	1	0	0	0	1	0	0	0	0	0	1	0	2	0
778	1	0	2	0	0	2	1	1	0	0	1	0	0	0	0	0	1	1	2	1	2	1	0	0	0	1	1	2	1	1	1	0	1	1	1	2	1	0	0	0	0	1	1	0	1	0	2	0	0
779	1	0	2	0	0	2	2	0	1	0	0	0	0	0	0	0	2	2	1	1	1	0	0	0	0	1	1	2	2	2	0	0	1	2	1	2	1	0	0	1	1	0	0	0	0	0	1	0	0
780	0	0	0	1	0	1	1	1	0	0	1	0	1	0	0	0	0	2	0	2	0	0	0	0	0	1	2	2	2	2	0	0	1	1	1	2	1	1	0	0	0	0	0	0	0	0	0	1	0
781	1	0	1	0	0	0	1	0	0	0	1	0	2	0	0	0	1	0	2	0	2	0	0	0	0	1	1	2	2	1	0	0	1	0	0	2	2	0	0	1	1	0	0	0	1	0	1	1	0
782	1	0	2	0	0	2	2	0	0	0	1	0	0	0	0	0	1	0	2	0	2	0	0	0	1	1	0	1	1	0	1	1	1	0	0	2	1	1	1	1	1	0	0	0	0	1	1	0	0
783	1	1	1	0	0	1	2	0	1	0	0	0	1	0	0	0	0	0	2	1	2	0	1	0	0	0	1	1	2	1	0	1	2	0	1	1	0	0	0	0	0	0	0	1	2	0	1	0	0
784	0	0	1	0	0	1	2	1	1	0	0	0	0	0	0	0	1	0	2	1	2	0	0	0	0	1	1	2	2	2	0	0	0	1	0	2	2	0	0	1	1	0	0	0	0	0	0	1	1
785	1	0	1	0	0	0	2	0	1	0	0	0	0	0	0	0	1	0	2	0	1	0	1	0	1	2	1	2	2	1	0	1	1	1	1	1	2	0	0	1	1	1	1	0	1	1	0	0	2
786	0	0	1	1	0	1	1	0	0	0	0	1	2	0	0	1	1	2	0	1	1	0	0	0	0	0	0	1	2	0	1	1	0	0	0	2	1	0	0	1	1	0	1	0	1	0	0	1	0
787	0	0	1	0	1	1	2	0	1	0	1	0	1	0	0	0	1	1	1	0	1	1	0	0	0	2	2	2	2	1	1	0	0	2	1	2	2	0	0	2	2	1	1	0	1	1	0	1	1
788	1	0	2	0	0	1	2	0	1	0	1	0	0	0	0	0	1	0	2	0	2	0	0	0	1	1	2	2	2	2	1	2	1	0	1	0	1	0	0	2	2	1	0	0	2	0	0	0	2
789	0	0	1	0	1	1	2	0	0	0	0	1	2	0	0	0	2	0	2	0	2	0	0	0	0	1	1	2	2	1	0	0	2	0	0	2	1	0	0	2	2	0	0	0	0	1	0	2	0
790	0	0	2	0	0	2	2	0	1	0	0	0	1	0	0	1	1	1	1	1	1	0	0	0	0	1	0	1	1	1	1	0	1	1	1	1	1	0	0	2	1	0	0	0	1	0	1	0	0
791	1	0	1	0	0	0	2	0	1	0	1	1	2	0	0	0	0	1	1	1	2	0	1	1	1	1	2	2	2	1	1	1	1	0	0	2	1	0	0	2	2	0	0	0	1	1	0	2	0
792	1	0	1	0	1	0	1	0	1	0	0	0	0	0	0	0	1	1	1	1	1	0	0	0	0	1	2	2	2	2	1	0	1	0	1	1	1	0	0	0	0	0	0	0	0	0	0	0	2
793	1	0	2	0	0	0	2	0	1	0	0	0	1	0	0	1	2	2	0	2	1	0	0	0	0	2	1	1	2	1	1	0	0	0	0	2	1	0	0	1	1	0	0	0	1	1	0	1	0
794	1	0	0	1	0	1	2	1	1	0	0	0	0	0	0	0	0	2	0	1	0	0	0	0	0	1	2	2	1	0	1	0	0	2	1	2	2	0	0	2	2	1	1	0	2	1	0	2	0
795	1	0	1	0	0	1	2	0	0	0	1	1	2	0	0	1	2	1	1	0	2	0	1	0	0	0	2	2	2	2	2	0	0	0	1	1	2	0	0	1	1	0	0	0	0	0	0	2	0
796	0	0	2	0	0	1	1	0	1	1	1	2	2	0	0	0	1	0	2	0	2	0	1	1	1	1	2	2	2	2	0	1	1	0	0	2	2	0	0	0	0	1	1	0	2	1	0	2	0
797	1	0	0	1	0	1	2	0	0	0	1	0	2	0	0	0	1	1	1	1	1	0	0	0	0	0	2	2	2	1	0	1	1	0	1	1	1	1	0	0	0	1	1	0	0	0	0	1	0
798	1	0	1	0	0	1	2	0	0	0	1	0	0	0	0	0	1	0	2	0	2	0	0	0	0	0	0	1	1	1	1	0	0	1	1	1	1	0	0	2	2	0	0	0	0	0	0	2	0
799	1	1	1	0	0	2	1	0	1	0	0	1	1	0	0	0	1	1	1	1	2	0	0	0	0	1	2	2	2	1	1	0	1	0	0	2	1	0	0	1	1	0	0	0	0	0	0	1	1
800	0	0	2	0	1	1	2	1	1	0	0	0	0	0	0	0	1	0	1	0	1	0	0	0	0	1	2	2	2	1	1	1	1	0	1	1	1	0	0	1	1	0	0	1	0	0	0	2	0
801	0	0	1	0	0	0	1	0	1	1	1	0	1	0	0	0	0	0	2	0	2	0	1	0	1	0	2	2	2	1	0	1	0	0	1	1	1	0	0	1	1	1	0	0	1	1	0	2	0
802	0	0	2	1	0	2	2	0	1	0	0	0	0	0	0	0	1	1	1	1	1	0	0	0	0	2	2	2	2	1	1	0	1	1	1	2	2	0	0	1	1	0	1	0	1	0	0	1	1
803	1	0	1	0	0	1	2	0	1	0	0	1	1	0	0	0	1	1	1	1	1	0	0	0	0	1	1	1	2	1	1	0	0	1	1	1	2	0	0	2	2	0	0	0	0	0	0	1	1
804	1	0	1	0	0	2	2	0	1	0	0	0	2	0	0	1	2	2	0	2	1	1	0	0	0	2	1	2	2	1	1	0	1	0	0	2	1	0	0	1	1	0	0	0	1	1	0	2	0
805	1	0	0	0	0	0	1	1	0	0	1	0	0	0	0	0	1	0	2	1	2	0	0	0	0	0	2	2	2	2	2	0	0	1	0	2	1	0	0	1	1	1	1	0	1	0	0	1	1
806	1	0	0	0	0	1	2	1	0	0	1	0	0	0	0	0	1	0	2	0	2	0	1	0	0	1	1	2	2	1	2	0	2	0	0	2	1	0	0	1	1	0	0	0	2	1	0	2	0
807	0	0	2	0	0	1	2	0	1	0	0	1	1	0	0	0	1	1	1	0	1	0	0	0	0	1	1	0	2	0	0	0	1	0	1	1	2	0	0	1	1	0	0	0	1	1	1	1	0
808	0	0	2	0	0	0	1	0	0	0	2	1	1	0	0	0	2	0	1	0	1	0	0	0	1	0	1	1	2	0	1	0	0	1	0	2	1	0	0	2	2	0	0	0	0	0	0	1	0
809	1	0	2	0	0	2	2	0	2	0	0	0	1	0	0	0	1	1	1	1	2	0	0	0	0	0	0	2	1	0	1	0	1	1	0	2	2	0	0	2	2	0	0	1	0	0	0	1	1
810	1	0	1	1	0	1	1	0	1	1	0	1	2	0	0	0	0	2	1	0	2	0	0	0	0	1	1	1	2	1	0	0	1	0	1	1	1	0	0	2	1	0	0	0	1	1	0	1	1
811	1	0	1	1	0	1	1	0	1	0	0	2	2	1	1	0	0	1	1	0	0	0	1	0	0	1	1	2	1	1	2	1	1	0	0	2	2	0	0	1	1	1	1	0	1	2	0	1	0
812	1	0	1	0	0	0	1	0	1	0	0	0	0	0	0	0	1	1	1	1	0	0	0	0	0	1	1	1	1	1	1	1	1	0	0	2	2	0	0	1	1	0	0	0	1	1	0	2	0
813	1	0	2	0	0	1	1	0	0	0	0	0	1	0	0	1	0	0	2	1	2	0	2	1	1	0	1	1	2	1	0	1	1	0	0	1	2	0	0	2	2	1	1	0	1	0	0	2	0
814	1	0	1	1	0	1	1	1	1	0	0	0	0	0	0	0	2	1	1	1	1	1	0	0	0	0	2	2	2	0	1	0	0	0	2	2	1	0	0	1	1	0	0	1	2	0	0	1	1
815	0	0	1	1	0	1	2	0	2	0	0	2	2	1	1	0	1	2	0	1	1	0	0	0	0	1	1	1	2	1	0	2	2	0	1	1	1	0	0	0	0	0	0	0	0	0	0	1	0
816	0	0	1	1	0	2	0	0	0	1	2	0	0	0	0	0	2	0	2	0	2	1	0	0	0	2	2	2	2	1	0	1	1	0	0	2	2	0	0	2	2	0	0	0	0	0	1	0	1
817	1	0	0	1	0	1	2	1	0	0	0	1	1	0	0	0	1	0	2	1	2	0	0	0	0	1	2	2	2	1	1	1	0	0	0	2	2	0	0	1	1	1	1	0	2	0	0	1	1
818	0	0	1	0	0	2	2	0	1	0	0	0	0	0	0	0	1	1	1	1	1	1	0	0	1	0	1	2	2	1	1	1	2	0	1	1	1	0	0	2	2	0	0	1	0	0	0	0	1
819	1	0	2	1	0	2	1	0	0	0	0	0	0	0	0	0	0	1	0	1	0	0	1	1	1	0	1	1	2	0	1	1	1	1	1	1	2	0	0	2	2	0	0	1	0	0	0	2	0
820	1	0	1	0	0	0	2	0	0	0	1	0	1	0	0	1	1	1	1	0	1	0	0	0	0	1	1	1	2	0	1	1	2	0	1	2	2	0	0	1	1	1	1	0	1	2	0	2	0
821	0	1	2	0	0	2	1	0	0	0	0	0	0	0	0	0	1	0	2	0	2	0	0	0	1	0	2	2	2	2	1	1	1	0	0	2	2	0	0	2	2	0	0	0	1	1	0	0	1
822	1	0	2	1	0	2	1	0	0	0	1	0	2	1	1	1	1	0	2	0	2	0	0	0	1	0	2	2	1	0	1	0	1	2	1	2	1	0	0	1	1	0	0	0	0	0	0	1	0
823	1	0	1	0	0	1	1	0	0	0	1	1	0	0	0	0	1	0	2	1	2	0	0	0	0	0	0	1	2	1	0	0	1	0	0	2	1	0	0	1	1	1	1	0	0	0	0	2	0
824	1	0	0	1	0	1	1	0	0	0	1	0	0	0	0	0	2	1	1	0	2	0	0	0	1	2	1	2	1	1	2	0	0	1	0	2	1	1	1	1	1	0	0	0	0	0	1	0	0
825	1	0	2	0	0	2	2	1	0	0	0	1	1	0	0	0	1	1	1	0	2	1	0	0	0	2	1	0	2	0	0	1	0	0	1	1	2	0	0	2	1	0	0	0	0	0	0	0	1
826	1	0	2	0	0	0	2	0	1	0	1	0	0	0	0	0	0	0	2	1	2	0	0	0	0	1	1	2	2	1	0	1	1	0	0	2	1	0	0	1	1	0	0	0	0	0	0	2	0
827	1	0	1	0	0	0	2	0	0	0	1	0	0	0	0	0	1	2	1	1	1	0	0	0	0	0	1	1	2	1	0	1	2	1	1	2	2	0	0	2	2	0	0	1	0	1	0	0	0
828	1	0	1	0	0	1	2	0	0	0	1	0	1	0	0	0	1	1	1	1	1	0	1	0	0	2	2	2	2	1	0	0	1	0	1	1	1	0	0	2	2	1	1	0	1	1	0	1	0
829	1	0	0	0	0	0	1	0	0	0	1	1	1	0	0	0	1	2	0	2	1	0	0	0	0	1	2	2	2	1	1	2	2	0	1	1	1	0	1	1	0	0	0	1	0	0	0	2	0
830	0	0	2	0	0	1	1	0	1	0	1	0	1	0	0	1	2	0	1	0	1	0	0	0	0	0	1	2	2	1	0	0	1	0	1	1	1	1	1	1	1	0	0	1	0	0	0	1	0
831	1	0	1	1	0	1	1	0	0	0	2	0	0	0	0	0	0	0	1	1	2	0	0	0	0	2	2	2	2	2	0	0	2	0	0	2	0	0	0	0	0	0	0	0	1	0	0	0	2
832	1	0	1	0	0	0	2	1	0	0	1	1	1	0	0	0	0	2	1	0	2	0	1	0	1	1	0	2	2	0	1	1	1	1	1	1	1	0	0	1	1	1	0	0	1	0	0	1	0
833	1	0	1	0	0	1	2	0	1	0	0	0	1	0	0	0	1	1	1	1	2	0	0	0	0	0	2	2	2	2	1	1	0	0	1	1	2	0	0	2	2	0	1	0	1	0	0	2	0
834	1	0	1	1	0	1	1	0	0	0	2	0	0	0	0	0	1	0	1	0	2	0	0	0	0	1	2	2	2	2	1	0	1	0	1	2	1	0	0	1	1	0	0	0	0	0	0	0	2
835	1	0	1	0	0	0	2	0	0	0	0	1	1	0	0	0	1	1	1	2	1	0	0	0	0	1	1	0	2	0	0	0	1	0	0	2	2	0	0	2	2	1	1	0	1	0	0	2	0
836	1	1	1	0	0	0	2	0	0	0	0	1	0	0	0	0	2	2	1	0	1	0	0	0	0	0	2	2	2	2	0	0	1	1	2	0	2	0	0	1	1	0	0	0	0	1	0	2	0
837	0	0	0	1	0	1	2	0	1	0	1	0	0	0	0	0	0	2	0	2	0	0	1	0	0	2	2	2	2	2	1	1	1	1	0	2	1	0	0	1	1	1	1	0	2	1	1	1	0
838	1	0	2	0	0	2	2	0	0	0	1	0	0	0	0	0	2	2	1	0	1	0	0	0	0	1	2	2	2	1	1	0	1	0	1	2	1	0	0	2	2	1	1	0	0	0	1	1	1
839	1	0	2	2	0	2	2	0	0	1	1	0	1	0	0	0	0	1	1	0	1	0	1	0	0	1	0	2	0	0	2	1	1	2	1	2	1	0	1	1	0	0	0	0	0	0	0	2	0
840	1	0	1	1	0	1	2	0	2	0	0	0	0	0	0	0	1	0	2	0	2	0	0	0	0	1	1	0	2	0	0	0	1	0	1	2	1	0	0	0	0	0	0	0	1	1	0	2	0
841	0	0	1	1	0	1	2	1	1	1	0	0	1	0	0	0	1	2	1	0	1	0	0	0	0	2	1	1	1	0	1	0	2	0	2	1	2	0	0	0	0	0	0	1	0	1	0	1	0
842	0	0	1	0	0	1	2	0	0	0	0	1	1	0	0	0	0	1	1	1	1	0	0	0	0	2	1	2	2	1	2	2	2	0	0	2	1	1	1	1	1	1	0	0	2	1	0	2	0
843	1	0	1	0	0	2	2	0	0	0	0	1	2	0	0	0	1	0	2	0	2	0	0	0	0	2	2	2	2	2	0	1	1	0	0	2	0	0	0	1	0	0	0	0	0	0	0	1	0
844	1	0	1	2	0	2	2	0	2	0	0	1	1	0	0	0	1	2	0	0	0	0	1	1	1	1	1	2	1	1	1	2	2	0	1	1	1	0	0	2	1	0	0	0	1	1	0	1	0
845	1	0	1	1	0	2	1	0	0	0	1	2	1	0	0	0	1	1	1	0	2	0	0	0	1	0	2	2	2	2	0	0	1	1	1	1	2	0	0	1	1	0	0	1	0	0	0	1	1
846	1	0	1	1	0	1	2	1	0	0	0	0	1	0	0	0	0	2	0	1	1	0	1	0	0	1	2	2	1	1	1	1	1	2	1	2	0	0	0	0	0	0	0	0	0	0	0	1	1
847	0	0	1	0	0	1	2	0	0	0	0	1	2	0	0	0	0	2	0	1	1	0	1	0	0	1	2	2	2	0	1	2	2	0	1	2	0	0	0	1	0	0	0	0	0	1	0	0	0
848	0	0	2	0	0	2	2	0	2	0	0	0	1	0	0	0	0	2	1	0	2	0	0	0	0	2	0	2	1	1	2	1	1	1	0	2	0	0	0	1	1	0	0	0	0	0	0	2	0
849	1	0	0	1	0	1	2	0	1	0	0	1	2	0	0	0	1	1	1	1	1	0	1	1	1	0	2	2	2	0	1	1	1	1	0	2	1	0	0	1	1	2	2	0	1	1	0	1	0
850	0	0	0	1	0	1	2	1	1	0	0	0	0	0	0	0	0	2	0	0	1	0	0	0	0	1	0	1	1	0	1	1	1	0	2	1	0	1	1	0	0	1	0	0	1	1	0	0	1
851	1	0	2	0	0	1	2	0	1	0	0	0	0	0	0	0	0	0	2	0	2	0	1	0	0	0	1	1	2	1	0	1	1	1	1	1	2	0	0	1	1	0	0	0	0	0	1	0	0
852	0	1	1	0	0	1	1	0	2	0	0	0	1	0	0	0	1	1	1	1	2	1	0	0	0	0	0	1	1	1	1	1	1	1	2	1	2	0	0	0	0	0	0	0	0	0	0	1	1
853	1	0	1	0	0	1	1	1	1	0	0	1	2	0	0	0	0	2	0	1	0	0	1	0	0	1	1	2	1	1	2	0	1	2	0	2	2	0	0	1	1	1	1	0	0	0	1	0	1
854	0	0	0	0	0	0	2	0	0	0	1	0	1	0	0	0	2	0	1	0	1	0	1	0	0	2	1	2	2	2	0	2	2	0	1	1	1	0	0	1	1	0	0	1	1	0	1	1	0
855	0	0	1	0	0	1	2	0	2	0	0	0	1	0	0	1	1	1	1	2	1	0	1	0	0	0	1	1	2	1	0	0	0	0	0	2	2	0	0	1	1	0	0	0	0	0	0	0	1
856	1	0	0	0	0	0	2	1	1	0	0	1	1	0	0	0	0	0	2	1	2	0	0	0	0	2	1	2	2	1	0	1	2	0	2	0	0	0	0	0	0	0	0	0	1	0	0	2	0
857	0	0	2	0	0	2	2	1	1	0	0	0	1	0	0	0	1	2	0	1	1	0	1	1	1	1	2	2	2	2	1	2	2	0	0	2	1	0	0	1	1	0	0	1	1	0	0	1	0
858	0	0	2	0	0	0	2	0	2	0	0	1	2	0	0	0	1	2	1	1	1	0	0	0	0	1	0	0	1	0	1	0	0	0	2	2	2	0	0	1	1	1	1	0	0	2	0	0	0
859	1	0	1	0	1	1	2	0	0	0	1	1	1	0	0	0	0	1	2	1	2	0	0	0	0	1	1	2	2	1	1	1	0	2	1	2	1	0	0	0	0	0	0	0	0	2	0	1	0
860	0	0	1	0	0	0	1	0	0	0	1	0	0	0	0	0	0	1	2	1	2	0	0	0	0	1	1	2	2	1	0	0	0	1	1	1	1	0	0	1	1	1	0	0	1	1	0	2	0
861	1	0	2	0	0	2	2	0	1	0	0	1	1	0	0	0	1	2	0	1	1	0	0	0	0	1	0	2	1	0	1	1	2	0	0	2	1	2	1	1	1	1	1	0	1	1	0	2	0
862	1	0	1	0	0	0	2	0	0	0	1	0	2	0	0	0	0	0	2	1	2	1	0	0	0	0	1	1	2	2	0	0	1	0	1	1	1	0	0	2	2	0	0	0	0	1	0	0	0
863	1	0	2	1	0	2	1	0	1	0	1	0	0	0	0	0	2	0	2	0	2	0	1	0	0	1	0	1	2	1	0	2	2	0	1	1	2	0	0	1	1	0	0	1	2	0	0	2	0
864	0	0	1	1	0	1	2	0	0	0	1	0	2	0	0	0	1	0	1	0	2	0	0	0	1	1	2	2	2	1	1	1	1	2	1	1	2	0	0	2	2	0	0	0	0	0	0	1	0
865	1	0	0	0	0	0	2	1	0	0	0	0	0	0	0	0	0	1	1	0	1	0	0	0	1	0	2	2	2	1	2	2	2	0	0	2	2	0	0	2	1	2	2	0	1	1	0	1	1
866	0	0	1	1	0	1	1	0	0	0	1	0	1	0	0	0	1	0	2	1	2	0	0	0	0	0	1	1	1	1	0	1	1	0	2	2	1	0	0	1	1	1	0	0	1	0	0	2	0
867	0	0	1	1	0	2	2	0	1	0	1	0	1	0	0	1	1	2	0	1	1	1	1	0	0	1	0	2	1	0	2	2	1	0	0	2	1	0	0	2	2	1	1	0	1	0	0	1	1
868	1	0	0	0	0	0	1	0	1	1	0	0	1	0	0	1	1	2	0	1	2	0	0	0	0	2	2	2	1	1	1	1	2	0	0	2	0	1	1	0	0	0	0	1	0	0	0	0	0
869	1	0	2	0	0	2	2	0	1	0	0	0	0	0	0	0	0	1	1	1	2	0	0	0	1	2	1	1	2	1	1	1	1	0	1	2	2	0	0	1	1	0	0	0	0	0	0	0	1
870	0	0	2	0	0	2	2	1	1	0	0	0	1	0	0	0	2	2	0	1	1	0	0	0	0	0	1	2	2	1	0	1	0	2	1	2	0	0	0	0	0	1	1	0	0	0	1	1	0
871	1	0	1	0	0	2	2	0	2	0	0	1	2	0	0	0	2	0	2	0	2	0	1	0	0	1	1	1	2	1	0	0	1	1	0	2	1	0	0	1	1	1	0	0	0	0	1	1	0
872	1	0	2	0	0	2	2	0	1	0	0	0	1	0	0	0	2	1	1	1	2	0	0	0	0	0	2	2	2	2	0	1	2	0	1	2	2	0	0	1	1	1	1	0	0	0	0	1	1
873	1	0	2	0	0	1	2	0	1	0	0	0	0	0	0	0	0	1	0	1	0	0	0	0	0	1	1	1	1	1	1	0	1	1	0	2	1	0	0	0	0	0	0	0	0	0	0	1	1
874	0	0	1	0	0	0	1	0	0	0	1	1	1	0	0	0	0	1	1	2	1	0	0	0	0	1	1	2	2	1	1	0	2	0	0	2	0	0	0	0	0	1	1	0	1	0	0	0	1
875	1	0	1	0	0	1	0	0	1	0	0	1	1	0	0	0	0	0	1	0	2	0	1	0	0	2	1	2	2	1	0	0	1	2	1	1	2	0	0	2	2	1	1	0	1	1	0	2	0
876	1	0	1	1	0	1	2	0	0	0	0	2	2	0	0	0	0	1	1	0	1	0	1	1	1	1	1	1	2	1	1	2	1	0	0	2	1	1	0	0	0	0	0	0	0	0	0	2	0
877	0	1	1	0	0	1	2	0	1	0	0	1	2	0	0	0	2	2	0	2	1	0	0	0	0	0	1	2	2	2	0	1	1	0	0	2	2	0	0	1	1	1	1	0	1	1	0	2	0
878	0	0	2	1	0	2	2	0	2	0	0	0	0	0	0	0	2	0	1	0	1	0	0	0	0	0	1	2	1	1	1	2	1	0	0	2	1	0	0	1	1	0	0	0	0	2	0	2	0
879	1	0	1	0	0	0	1	0	0	0	0	0	2	0	0	1	1	1	1	1	2	1	0	0	0	1	2	2	2	1	1	0	0	0	1	1	1	0	0	1	1	0	0	0	2	1	0	2	0
880	1	0	1	1	0	1	2	0	2	0	0	0	1	0	0	0	2	1	1	1	2	0	0	0	0	1	1	1	2	1	0	0	1	0	1	1	1	1	1	1	1	1	1	0	1	0	0	2	0
881	1	0	2	0	0	0	0	0	0	0	2	1	2	0	0	0	2	2	0	2	1	0	0	0	0	1	1	2	2	1	0	1	1	2	1	1	1	0	0	1	1	0	0	0	0	0	0	2	0
882	1	0	2	1	0	1	2	1	0	0	0	0	1	0	0	0	1	0	2	0	2	0	0	0	0	1	2	2	2	2	1	0	0	2	1	1	2	0	0	1	1	1	1	0	1	1	0	2	0
883	1	1	2	0	1	1	1	0	0	0	0	1	1	0	0	0	2	0	2	1	2	0	1	0	1	0	2	2	2	2	0	0	1	0	1	1	2	0	0	1	1	1	1	0	1	1	0	1	0
884	0	0	2	0	1	1	1	0	0	0	0	1	2	0	0	0	2	0	1	0	1	0	0	0	0	1	2	2	2	1	1	1	1	0	0	2	1	0	0	0	0	0	0	0	0	0	0	2	0
885	1	0	1	0	0	1	2	0	1	0	0	0	1	0	0	0	0	0	2	1	2	0	0	0	0	2	1	1	2	0	0	1	1	0	0	2	1	0	0	2	2	0	0	0	0	0	0	0	1
886	1	0	1	0	0	1	1	0	1	0	1	0	1	0	0	1	1	0	2	0	2	0	1	1	1	0	1	2	1	1	1	1	0	1	1	1	1	0	0	0	0	0	0	1	1	1	0	2	0
887	1	0	2	0	0	2	2	0	2	0	0	0	1	0	0	1	0	2	0	1	0	0	0	0	0	1	1	2	2	1	2	0	1	0	1	1	1	0	0	1	1	0	0	1	0	1	0	2	0
888	1	0	1	1	0	1	2	0	1	0	0	0	1	0	0	1	1	2	0	1	0	0	1	0	0	1	1	1	2	0	0	0	2	0	0	2	2	0	0	2	2	0	0	0	0	0	0	2	0
889	1	0	1	1	0	1	2	0	1	0	1	0	1	0	0	0	0	1	2	1	2	0	0	0	0	1	2	2	1	1	1	1	0	2	1	2	1	0	0	2	2	1	1	0	1	0	0	2	0
890	1	0	2	0	0	1	1	0	0	0	1	0	1	0	0	1	1	2	0	1	1	0	0	0	1	1	2	2	2	1	2	1	2	0	1	1	1	0	0	0	0	0	0	0	0	0	0	0	2
891	1	0	0	0	0	1	2	0	2	0	0	0	0	0	0	0	2	2	1	1	2	0	1	0	0	1	2	2	2	1	1	0	2	0	0	2	1	0	0	1	1	0	0	0	0	0	0	2	0
892	1	0	2	0	0	2	0	0	0	1	2	0	0	0	0	0	0	0	1	1	1	0	0	0	0	2	2	2	2	2	0	2	2	0	2	0	1	0	1	1	0	1	0	0	1	0	0	2	0
893	1	1	1	0	0	1	2	0	2	0	0	0	2	0	0	1	1	2	0	1	2	0	0	0	0	1	1	2	2	1	0	0	1	1	1	1	2	0	0	0	0	1	1	0	0	2	1	0	0
894	1	0	1	0	0	0	2	0	2	0	0	1	1	0	0	0	2	2	1	1	2	0	0	0	0	2	2	2	2	2	1	1	0	0	0	2	1	0	0	1	1	0	0	0	0	0	0	0	1
895	1	1	2	0	0	1	1	0	0	0	1	1	2	0	0	0	2	2	1	0	1	1	1	1	1	1	2	2	2	1	1	0	1	0	1	2	1	0	0	1	1	1	1	0	0	0	0	1	1
896	1	0	1	0	0	1	2	0	0	0	1	0	2	0	0	0	2	0	1	0	2	0	0	0	1	0	1	2	2	1	2	1	1	0	0	2	1	1	0	1	1	0	0	0	0	0	0	1	1
897	1	0	2	0	0	2	2	1	0	0	0	0	0	0	0	0	2	0	1	0	1	0	1	0	0	1	1	1	2	1	1	0	2	0	0	2	1	0	0	0	0	0	0	0	1	0	0	1	1
898	0	0	0	0	0	1	2	1	0	0	0	1	1	1	1	0	1	0	2	1	2	1	0	0	0	1	1	1	1	1	1	1	2	0	1	1	1	1	1	1	1	0	0	0	0	0	0	2	0
899	1	0	1	1	0	2	1	0	1	0	1	1	2	0	0	0	1	1	1	1	1	1	0	0	0	0	1	2	2	1	2	2	1	0	1	1	2	0	0	2	2	0	0	0	1	0	0	2	0
900	0	0	1	0	0	1	2	0	1	0	0	1	0	0	0	0	2	1	2	1	2	1	0	0	0	1	2	2	2	2	0	1	2	1	1	2	0	0	0	0	0	0	0	0	1	0	0	0	1
901	1	0	1	1	0	2	2	0	1	0	0	0	1	0	0	1	2	0	2	0	2	0	0	0	0	1	2	2	1	1	2	2	1	0	0	2	1	0	1	2	1	0	0	0	0	0	0	1	0
902	1	0	1	1	0	1	1	0	1	0	0	0	2	0	0	1	1	0	2	1	2	0	0	0	0	1	2	2	2	2	1	0	0	1	1	1	1	0	1	1	0	0	0	0	0	1	0	1	1
903	1	0	1	0	0	1	2	0	1	0	0	0	1	0	0	0	2	1	1	1	1	0	1	0	0	1	2	2	1	1	2	0	2	0	0	2	1	0	0	1	1	0	1	0	1	1	1	0	0
904	0	0	1	1	0	1	2	0	1	0	1	0	1	0	0	0	1	1	1	0	1	0	0	0	1	1	1	2	2	1	0	0	0	0	2	1	1	0	1	1	0	1	1	0	1	2	0	2	0
905	1	0	1	0	0	1	1	1	0	0	1	0	0	0	0	0	0	1	1	2	1	0	1	0	0	1	1	1	2	1	0	1	1	1	1	1	1	0	0	1	1	1	1	0	1	0	0	0	1
906	1	0	1	0	1	2	2	0	0	0	1	0	0	0	0	0	1	0	2	1	2	0	0	0	0	0	1	1	1	1	1	0	0	1	0	2	1	0	0	0	0	1	1	0	1	1	0	0	0
907	0	0	0	0	0	0	2	0	0	0	1	1	2	1	1	0	2	2	1	1	2	2	0	0	0	1	0	1	2	1	0	1	1	0	0	2	1	0	0	1	1	0	0	0	0	0	0	1	1
908	0	0	2	0	0	1	1	0	1	0	1	0	0	0	0	0	1	1	1	1	1	0	1	1	1	1	1	1	2	1	0	1	0	0	1	1	1	0	0	2	2	1	0	0	1	0	0	2	0
909	1	0	2	0	0	2	1	0	0	0	1	0	0	0	0	0	2	1	1	0	2	0	0	0	0	2	2	2	2	2	1	1	2	1	1	2	1	0	0	0	0	0	0	0	0	0	1	1	0
910	1	0	2	0	0	0	2	1	1	1	0	0	0	0	0	0	1	1	1	0	1	0	0	0	0	1	2	2	2	1	1	0	0	1	1	1	2	0	0	1	1	1	1	0	1	0	0	1	1
911	1	0	2	1	0	1	1	0	0	0	0	0	2	0	0	0	1	0	2	0	2	0	0	0	0	1	2	2	2	2	0	0	1	1	1	2	0	0	0	1	1	1	1	0	2	2	0	2	0
912	1	0	0	0	0	0	1	0	1	1	2	1	2	0	0	0	0	0	2	0	2	0	0	0	0	0	1	1	1	1	0	1	1	0	0	2	2	0	0	1	1	0	0	1	0	1	1	0	1
913	1	0	2	0	0	2	1	0	1	0	1	1	1	0	0	0	1	0	2	1	2	0	0	0	0	0	1	1	2	0	0	0	1	0	1	1	2	0	1	2	1	0	0	0	0	0	0	2	0
914	1	0	1	0	0	1	1	0	1	0	0	0	0	0	0	0	2	1	1	0	2	0	1	0	0	1	2	2	2	2	1	0	1	0	1	1	1	0	0	0	0	1	1	0	1	1	0	2	0
915	1	0	1	0	0	1	2	0	1	0	1	0	0	0	0	0	1	1	1	0	1	0	0	0	0	0	1	1	2	1	0	0	0	0	2	2	2	0	0	2	2	0	0	0	1	0	0	2	0
916	1	0	0	0	0	0	1	0	0	0	1	1	2	0	0	0	2	2	0	1	2	0	0	0	1	0	2	1	2	0	1	1	1	0	1	1	2	0	0	0	0	0	0	0	0	0	0	1	0
917	1	0	1	1	0	1	2	0	2	0	0	0	1	0	0	1	2	0	2	0	2	0	0	0	0	1	0	2	1	1	2	0	1	0	1	1	2	0	0	0	0	1	0	0	1	0	1	0	0
918	1	0	1	0	1	1	2	0	0	0	0	0	0	0	0	0	2	0	1	0	1	0	1	1	1	2	2	2	2	2	0	0	1	0	1	2	2	0	0	1	1	0	0	0	1	0	1	0	0
919	1	0	0	0	0	0	2	0	1	0	1	1	1	0	0	0	1	1	1	1	1	0	0	0	0	2	2	2	2	2	1	1	0	1	0	2	2	0	0	1	1	0	0	0	0	0	0	2	0
920	1	0	1	0	0	1	1	0	0	0	1	1	2	0	0	0	1	1	2	1	2	0	0	0	1	1	2	2	2	2	0	0	1	1	1	2	2	0	0	2	2	0	0	0	1	0	0	2	0
921	0	0	2	2	0	2	2	0	0	0	1	0	1	0	0	1	0	2	0	1	0	0	0	0	0	1	2	2	2	2	0	1	2	0	0	2	1	0	0	2	2	0	0	0	0	1	0	2	0
922	1	0	2	0	0	1	2	0	1	0	1	0	0	0	0	0	2	2	1	0	2	0	0	0	0	0	1	1	2	1	1	0	1	0	1	1	1	2	1	1	1	1	0	0	2	1	1	0	0
923	1	0	1	0	1	1	1	0	1	1	2	1	1	0	0	0	0	0	2	1	2	0	0	0	0	1	2	2	2	0	1	1	2	0	1	1	1	0	0	1	1	0	0	1	0	1	0	2	0
924	1	0	1	0	1	2	2	0	2	0	0	0	0	0	0	0	0	1	1	0	1	0	0	0	1	1	2	2	2	2	1	0	2	0	0	2	2	0	0	0	0	0	0	0	1	0	1	0	0
925	1	0	0	0	0	0	2	0	2	0	0	1	2	0	0	0	2	0	2	0	2	0	0	0	1	0	2	1	2	1	1	0	1	0	1	1	1	0	0	2	2	1	1	0	1	0	1	1	0
926	0	0	1	1	1	2	2	0	2	0	0	0	1	0	0	0	1	1	1	0	2	1	0	0	0	2	2	2	2	1	1	0	1	0	0	2	1	0	0	1	1	1	1	0	1	1	0	1	1
927	1	0	1	1	0	1	1	1	0	0	1	0	0	0	0	0	0	0	2	0	2	0	0	0	0	2	1	1	2	1	0	1	2	0	1	1	1	0	0	1	1	0	0	0	0	0	0	1	1
928	1	0	2	0	0	2	1	1	1	0	0	0	1	0	0	1	1	1	1	1	1	0	0	0	0	2	1	1	2	0	1	0	1	1	0	2	2	0	0	2	2	0	0	1	0	1	0	0	1
929	1	0	2	1	0	1	1	0	1	0	1	0	1	0	0	1	2	2	0	2	1	0	0	0	0	0	0	1	1	1	1	1	1	2	1	1	1	0	0	2	1	1	1	0	2	0	0	1	0
930	1	0	1	0	0	1	1	0	1	1	1	1	2	0	0	0	1	0	1	0	2	0	0	0	0	1	1	1	1	1	1	1	1	0	0	2	1	0	0	1	0	1	1	0	0	0	2	0	0
931	1	0	2	0	0	2	2	0	1	0	1	1	0	0	0	0	1	1	2	1	2	0	0	0	1	1	2	2	2	2	1	1	1	1	1	2	1	0	0	1	1	1	1	1	0	0	1	1	0
932	1	0	0	0	0	0	2	0	0	0	0	0	2	0	0	1	1	2	1	1	1	0	0	0	1	0	2	2	2	2	0	0	0	1	0	2	2	0	0	2	2	0	0	0	1	1	0	2	0
933	1	0	0	0	0	0	2	1	0	0	1	2	2	0	0	0	1	1	1	1	1	0	0	0	0	1	2	2	2	2	0	0	0	0	0	2	1	0	0	1	1	0	0	0	0	0	0	0	0
934	1	1	1	0	0	0	2	1	1	0	0	0	2	0	0	1	2	0	2	1	2	0	0	0	0	1	2	1	2	1	0	1	2	0	0	2	0	0	0	0	0	1	1	0	1	0	0	2	0
935	1	0	0	0	0	0	2	0	1	0	1	0	0	0	0	0	1	1	1	0	1	0	0	0	0	1	0	2	1	1	1	0	0	1	1	1	1	0	0	1	1	1	1	1	1	2	0	2	0
936	1	0	2	0	0	1	2	1	0	0	0	1	1	0	0	0	1	0	1	1	2	0	0	0	1	1	1	2	2	1	2	1	0	0	0	2	2	0	0	0	0	0	0	0	1	1	0	1	0
937	1	0	1	1	0	1	1	0	0	1	2	1	1	0	0	0	1	1	1	1	1	1	0	0	0	2	2	2	2	2	1	1	2	0	1	1	1	0	0	1	1	1	1	0	0	0	0	2	0
938	0	0	1	1	0	2	2	0	1	0	1	0	0	0	0	0	2	2	0	2	1	0	1	0	0	1	1	1	2	0	1	1	1	0	0	2	2	0	0	2	1	0	0	0	0	0	0	2	0
939	0	0	1	0	0	0	1	0	1	0	1	0	0	0	0	0	1	0	1	0	1	0	1	0	0	1	1	2	2	1	1	1	1	1	0	2	1	1	1	0	0	1	1	1	1	2	1	0	0
940	0	0	1	0	0	0	2	0	0	0	0	0	1	0	0	1	0	1	1	1	2	0	1	1	1	1	1	2	2	1	0	0	0	1	1	1	1	0	0	2	1	0	0	1	0	1	1	0	0
941	1	0	0	0	0	0	2	0	1	0	0	1	1	0	0	0	1	0	2	0	2	0	0	0	1	0	2	2	2	2	1	0	0	0	0	2	2	0	0	2	2	0	0	0	0	2	0	2	0
942	1	0	0	0	0	0	2	0	0	1	1	0	1	0	0	1	0	1	1	0	1	0	0	0	1	1	2	2	2	2	1	1	1	0	1	1	1	1	1	0	0	0	0	0	0	0	0	2	0
943	1	0	0	0	0	0	2	0	1	0	0	1	1	0	0	0	1	1	1	0	2	0	0	0	0	2	1	1	1	1	1	0	0	0	1	1	2	0	0	1	1	0	0	0	2	0	0	1	0
944	0	1	1	0	0	1	1	1	0	0	1	1	2	0	0	0	1	0	2	0	1	1	0	0	0	2	2	2	2	1	1	0	0	1	0	2	1	0	0	0	0	0	0	0	0	0	0	2	0
945	1	0	2	0	0	2	2	0	1	0	1	0	0	0	0	0	1	0	1	0	1	0	0	0	0	0	1	2	2	1	0	0	0	0	2	1	1	0	0	1	0	0	0	0	1	1	0	1	1
946	0	0	2	1	0	1	1	1	1	0	0	0	0	0	0	0	2	1	1	1	1	0	1	1	1	0	2	2	2	2	0	2	1	0	1	0	1	0	0	1	1	0	0	0	0	0	0	2	0
947	0	0	0	1	0	1	1	0	2	0	0	0	0	0	0	0	1	2	0	1	1	0	0	0	0	0	1	1	2	2	1	1	2	0	1	2	1	0	0	0	0	0	0	0	0	0	0	1	1
948	1	0	1	1	0	1	2	0	1	0	0	0	1	0	0	1	2	1	1	1	1	0	0	0	0	2	2	0	1	0	1	0	1	2	1	1	2	0	0	1	1	0	0	0	0	0	0	2	0
949	1	0	2	0	0	2	2	0	2	0	0	1	1	0	0	0	1	2	0	1	1	0	0	0	0	1	2	2	2	1	0	1	1	0	1	1	2	0	0	2	2	0	0	0	1	1	0	1	0
950	1	0	1	0	0	1	1	0	0	0	2	0	1	0	0	0	0	2	0	1	0	0	0	0	0	1	2	2	1	0	1	0	1	1	1	1	1	1	1	1	1	0	0	1	0	0	1	0	0
951	1	0	2	1	0	1	2	1	1	0	0	0	2	0	0	1	1	2	0	2	1	0	0	0	1	0	1	1	2	1	0	0	2	0	0	2	1	0	0	1	1	1	0	0	1	0	0	1	1
952	0	0	1	1	0	1	2	0	2	0	0	0	2	0	0	0	1	1	1	1	1	0	1	1	1	1	1	2	1	1	1	1	1	1	2	1	1	0	0	0	0	0	0	0	0	0	0	2	0
953	0	0	1	1	0	1	2	1	0	0	0	1	1	0	0	0	0	1	0	0	0	0	1	1	1	1	1	1	2	1	0	0	0	1	0	2	1	0	0	1	1	1	0	0	1	1	0	2	0
954	0	0	1	1	0	1	1	0	0	1	2	1	2	0	0	0	1	0	2	1	2	0	1	1	1	1	1	1	2	1	1	1	1	0	2	1	1	0	0	0	0	0	0	0	0	0	0	1	0
955	1	0	2	1	0	2	1	0	0	0	1	0	1	0	0	1	0	2	0	1	1	0	1	1	2	2	2	2	2	2	1	0	0	0	1	2	1	0	0	0	0	1	1	0	1	1	0	1	1
956	1	0	2	0	0	1	2	0	2	0	0	1	2	1	1	0	2	0	2	0	2	1	0	0	0	0	2	2	2	2	1	1	2	0	1	1	2	0	0	2	1	0	0	0	0	0	0	2	0
957	0	0	0	0	0	0	2	0	1	0	0	0	1	0	0	0	1	1	1	1	1	0	0	0	0	1	2	2	2	2	0	1	0	1	1	2	1	0	0	2	2	0	0	0	0	0	0	1	0
958	0	0	1	1	0	1	2	0	1	0	0	0	1	1	1	0	1	1	1	1	1	0	0	0	0	1	2	2	2	0	1	1	1	0	0	2	1	1	1	1	1	0	0	0	0	0	0	0	0
959	0	0	2	2	0	2	2	0	0	0	0	0	2	0	0	0	1	0	2	1	2	0	0	0	0	2	1	2	2	1	0	0	0	0	0	2	1	0	0	1	1	1	0	0	1	0	1	1	1
960	1	0	1	1	0	1	2	0	1	0	0	0	0	0	0	0	0	1	1	1	1	0	0	0	0	1	1	2	1	0	2	1	1	0	1	2	2	0	0	2	2	0	0	0	0	0	1	1	0
961	0	0	2	0	0	1	1	1	0	1	1	1	2	0	0	0	1	2	0	0	1	1	0	0	0	2	2	1	2	1	0	0	1	0	1	1	1	0	0	1	1	0	0	0	0	0	0	2	0
962	1	0	2	0	0	2	1	0	0	0	1	0	1	0	0	0	0	0	2	1	2	1	0	0	0	0	0	2	1	1	1	1	1	0	0	2	2	0	0	1	1	0	0	0	0	0	0	2	0
963	1	1	1	0	0	1	1	1	0	0	1	0	0	0	0	0	2	0	1	0	1	1	0	0	0	1	2	2	2	1	0	0	1	0	1	1	1	0	0	1	1	1	1	0	0	0	0	1	1
964	1	0	1	0	0	1	2	0	0	0	1	0	0	0	0	1	1	2	0	1	1	0	0	0	1	2	2	2	2	2	0	0	1	2	1	1	1	0	0	1	1	0	1	0	1	0	0	2	0
965	1	0	2	0	0	1	2	0	0	0	0	0	0	0	0	0	2	0	1	0	1	1	0	0	0	2	1	2	2	1	2	1	1	1	0	2	1	0	0	2	2	0	0	0	0	2	0	2	0
966	1	0	0	0	0	0	2	0	0	0	0	0	2	0	0	0	2	0	1	0	1	0	0	0	0	2	2	2	2	2	0	0	0	0	0	2	1	0	0	1	1	0	0	1	0	0	0	0	1
967	0	0	1	0	0	1	2	0	0	0	0	0	1	0	0	1	1	2	0	1	1	0	1	0	0	0	2	1	2	0	1	1	0	0	0	2	2	0	0	1	1	1	1	0	2	1	0	2	0
968	0	0	2	0	0	1	2	0	0	0	1	1	2	0	0	0	1	2	0	2	1	0	0	0	1	0	0	0	1	0	1	1	1	1	1	1	1	0	0	0	0	0	0	0	1	2	0	0	1
969	0	0	2	0	0	1	1	0	1	0	0	0	0	0	0	0	2	2	0	2	1	0	1	1	1	1	2	1	2	1	1	1	2	0	2	0	1	1	1	1	1	0	0	0	0	1	1	1	0
970	0	0	1	0	0	1	2	1	0	0	0	0	1	0	0	1	1	1	1	1	1	1	0	0	0	0	2	2	2	2	1	0	1	0	1	2	1	0	0	2	1	0	0	0	1	0	0	1	1
971	1	0	1	1	0	1	1	0	0	0	2	1	1	0	0	0	1	1	1	1	1	0	0	0	0	2	1	1	2	0	1	2	1	0	0	2	0	0	0	1	1	0	0	0	0	2	1	0	0
972	1	0	1	1	0	1	2	1	1	0	0	1	2	0	0	0	1	1	1	0	2	0	0	0	0	0	0	1	1	0	1	1	1	2	1	1	0	0	0	0	0	1	1	0	0	0	0	2	0
973	0	0	1	0	0	0	2	0	1	0	1	0	1	0	0	0	1	2	0	2	1	0	0	0	0	0	1	1	1	1	0	0	0	1	0	2	0	0	0	0	0	0	0	0	0	0	0	2	0
974	0	0	2	0	0	2	1	0	1	0	0	1	1	0	0	0	2	0	2	0	2	0	0	0	0	1	1	1	2	1	1	0	2	0	2	1	2	0	0	2	2	1	0	0	2	1	2	0	0
975	1	0	2	0	1	1	2	0	0	0	1	1	2	0	0	0	1	0	1	0	1	0	0	0	0	0	2	2	1	1	1	0	0	0	0	2	1	1	1	1	1	0	0	1	1	0	0	2	0
976	1	1	1	1	0	2	1	0	1	0	1	1	1	1	1	0	1	1	1	1	1	0	0	0	0	1	1	1	2	0	0	1	2	0	1	1	1	0	0	1	1	0	0	1	0	1	0	2	0
977	0	0	2	0	0	2	2	1	0	0	0	0	1	0	0	1	0	0	2	0	2	0	0	0	0	0	2	2	2	2	1	0	1	1	1	1	1	0	0	2	2	0	0	1	0	0	0	1	1
978	0	0	1	0	0	1	0	0	1	0	1	1	0	0	0	0	1	0	2	0	2	0	1	1	0	1	2	2	2	2	1	0	0	1	1	1	2	0	0	1	1	0	0	0	0	0	0	1	1
979	1	0	2	1	0	2	0	0	0	0	1	2	2	0	0	0	1	1	1	1	2	1	1	0	0	1	2	2	2	2	0	0	0	1	2	2	1	0	0	2	2	0	0	0	0	0	0	1	0
980	1	0	1	0	0	1	2	0	0	0	0	1	1	0	0	0	2	0	2	0	2	0	0	0	1	1	1	1	2	1	0	0	1	1	1	2	1	0	0	1	1	0	0	0	0	1	0	2	0
981	0	0	0	0	0	0	1	0	2	0	0	1	1	0	0	0	0	0	2	0	2	0	1	1	1	1	2	2	2	2	0	1	1	1	2	1	1	0	0	1	1	0	0	0	2	1	0	0	1
982	1	0	2	0	0	1	2	0	2	0	0	1	1	0	0	0	2	2	1	0	1	0	0	0	0	2	1	1	2	0	1	0	1	0	0	2	2	0	0	2	2	1	1	0	1	1	0	1	0
983	1	1	2	0	1	1	2	1	0	0	0	1	2	0	0	0	2	2	0	1	2	0	0	0	0	2	2	2	2	2	1	1	1	1	2	1	1	0	0	1	1	0	0	2	0	0	0	1	1
984	1	1	1	0	0	0	2	0	2	0	0	0	0	0	0	0	2	0	2	0	2	0	2	0	0	0	2	2	2	2	1	1	1	0	1	1	2	0	0	1	1	0	0	1	0	0	0	2	0
985	1	0	1	1	0	1	2	0	0	0	0	1	1	0	0	0	0	2	1	0	1	0	0	0	0	0	2	2	1	0	1	0	0	0	0	2	2	0	0	1	1	0	0	1	0	0	0	2	0
986	0	0	0	0	0	0	2	0	0	0	1	1	1	0	0	0	2	1	1	1	1	0	1	1	1	0	1	1	2	1	0	2	2	0	1	1	1	0	0	0	0	0	0	0	0	0	0	1	0
987	0	0	1	0	0	1	1	0	1	0	1	0	0	0	0	0	2	1	1	0	2	0	0	0	1	2	1	1	1	1	0	2	1	0	2	0	1	0	0	0	0	0	0	0	0	0	1	0	0
988	1	0	1	0	0	2	2	1	0	0	0	0	0	0	0	0	2	1	1	1	1	0	1	1	0	1	2	2	2	1	2	0	0	0	1	1	1	0	0	2	1	1	1	0	1	1	0	0	2
989	0	0	0	0	0	0	1	0	1	0	1	1	1	0	0	0	1	1	1	0	2	0	0	0	0	0	2	2	2	2	1	1	1	0	0	2	1	0	0	2	2	0	0	0	0	0	1	0	0
990	1	0	0	0	0	1	2	0	0	0	0	0	1	0	0	0	1	0	1	0	2	0	1	0	1	1	1	1	1	1	2	0	1	1	1	1	1	0	0	1	1	1	1	0	0	0	0	1	0
991	1	0	2	1	0	1	1	0	1	1	1	0	0	0	0	0	1	0	2	0	2	0	0	0	0	2	1	1	2	1	0	1	0	2	1	2	2	0	0	2	2	1	0	0	1	1	0	2	0
992	0	0	2	0	0	2	2	0	1	0	0	0	0	0	0	0	0	2	0	1	1	0	0	0	1	2	2	2	2	1	1	0	0	1	1	1	2	0	0	1	1	0	0	0	1	0	0	1	0
993	1	0	1	0	0	1	1	0	0	0	1	0	0	0	0	1	2	1	1	0	2	0	0	0	0	1	1	1	1	1	0	2	2	0	0	2	1	0	0	2	2	1	1	0	1	2	0	2	0
994	0	0	1	0	0	2	2	0	2	0	0	0	1	0	0	0	0	0	2	1	2	0	0	0	0	1	2	1	2	1	1	0	0	0	0	2	2	0	0	2	2	0	0	1	0	0	1	0	0
995	1	0	2	1	0	2	1	0	0	0	1	0	1	0	0	0	1	2	0	0	1	0	0	0	0	2	2	2	2	2	0	1	0	0	0	2	1	0	0	1	1	2	1	0	1	0	0	2	0
996	1	0	1	1	0	2	2	1	0	0	0	1	1	0	0	0	0	0	2	1	2	0	1	0	0	1	1	1	1	1	2	1	0	0	0	2	1	0	0	0	0	0	0	0	1	1	1	1	0
997	1	0	0	0	0	0	2	0	1	0	0	1	1	0	0	0	2	1	2	0	1	0	1	0	0	1	1	1	2	0	1	0	2	0	2	1	1	0	0	2	2	0	0	2	0	2	0	2	0
998	1	0	1	0	0	0	2	0	0	0	0	0	1	0	0	1	2	0	1	0	1	0	1	0	0	1	2	2	2	2	0	0	1	1	1	2	1	0	0	2	2	1	1	0	1	1	0	2	0
999	0	0	2	1	0	1	1	0	1	0	0	1	0	0	0	0	1	0	2	0	2	0	0	0	1	2	2	2	2	2	1	2	2	0	0	2	1	1	1	1	1	0	0	1	0	0	0	2	0
1000	1	0	1	0	1	1	1	0	1	0	1	1	1	1	1	0	0	2	0	0	1	0	0	0	0	0	1	2	0	0	2	1	1	0	0	2	1	0	0	2	2	1	0	0	1	0	0	2	0
[truncated: 252 more columns]
