# Supplementary material for: KNN-MDR: a learning approach for improving interactions mapping performances in genome wide association studies
Source: BMC Bioinformatics. 2017 Mar 21;18:184. doi: 10.1186/s12859-017-1599-7 (PMC5361736; doi:10.1186/s12859-017-1599-7)
Supplement: Supplementary file 5 — The data set(s) supporting the results of Table 3. (ZIP 7092 kb) [file 12859_2017_1599_MOESM5_ESM.zip › 000/S19/mkallsimul.dat]

1	0	0	2	0	0	1	2	1	1	1	0	0	0	0	0	0	0	2	0	0	1	1	1	1	1	1	0	0	1	2	0	1	1	1	0	1	2	0	2	2	0	0	0	0	0	0	0	1	0
2	1	1	1	0	0	1	2	0	0	0	1	0	0	0	0	0	0	2	0	1	2	1	2	0	0	0	1	1	1	1	0	1	1	0	0	0	1	0	1	1	0	0	0	0	2	1	0	0	0
3	0	1	0	0	0	0	2	0	1	1	0	1	1	1	1	0	0	1	1	1	1	1	0	0	0	1	0	1	1	1	0	1	2	1	1	2	1	0	0	0	0	0	0	2	0	2	0	0	0
4	1	0	2	0	0	1	2	0	1	1	1	0	1	0	0	1	0	1	1	1	1	0	2	0	0	1	0	1	2	1	0	1	1	1	0	2	0	0	0	0	0	0	0	0	1	0	0	0	0
5	1	1	1	0	0	1	2	0	0	0	1	1	2	2	2	0	0	2	1	1	2	1	2	0	0	0	0	1	1	2	2	1	1	1	0	2	2	0	2	2	0	0	1	0	0	0	0	0	0
6	1	1	1	0	0	2	2	0	0	0	1	2	2	1	1	0	0	1	1	1	2	0	2	0	0	0	0	1	0	1	2	1	1	0	0	2	0	0	0	0	0	0	0	0	0	1	0	0	0
7	1	1	1	0	0	1	2	0	0	0	0	1	1	1	1	0	0	1	1	1	2	0	1	0	0	1	0	0	1	2	0	1	1	2	0	2	1	0	1	1	1	0	1	0	0	0	0	0	1
8	1	1	1	0	0	2	1	0	1	1	1	1	1	2	1	0	0	1	1	1	1	0	2	0	1	2	0	0	0	1	1	0	1	2	0	2	0	0	0	0	0	0	1	0	1	0	0	0	1
9	1	1	1	0	0	0	1	0	0	0	1	1	1	1	1	0	0	1	1	2	2	1	1	1	1	1	1	0	1	2	0	2	2	0	0	1	0	0	0	0	0	0	0	0	0	0	0	0	1
10	1	2	0	0	0	0	2	1	0	1	0	1	1	0	0	0	0	0	1	1	1	0	1	0	0	1	0	0	0	1	1	1	1	1	0	1	1	1	0	0	1	0	2	0	1	1	0	0	1
11	1	1	1	0	0	1	2	0	0	0	0	0	0	0	0	1	0	2	0	1	1	1	2	0	0	0	0	2	2	2	0	1	2	1	0	2	1	0	2	2	0	0	2	0	0	1	0	0	0
12	1	2	0	0	0	0	2	0	2	2	0	0	0	0	1	0	0	0	2	2	1	0	2	0	0	0	0	2	2	2	0	2	2	0	0	1	0	0	0	0	0	0	0	0	0	1	0	0	0
13	0	0	2	0	0	1	1	0	0	0	2	1	2	0	0	0	0	1	1	1	2	0	2	0	0	2	1	0	0	1	0	1	1	2	0	2	2	0	2	2	1	1	0	0	0	1	0	1	0
14	0	1	2	0	0	0	2	0	2	2	0	0	1	0	0	0	0	0	2	2	2	1	2	0	0	0	0	1	1	0	0	2	2	0	0	1	0	0	0	0	0	0	1	0	0	0	0	0	0
15	0	1	1	0	0	1	2	1	0	1	0	0	2	0	0	1	0	0	1	1	1	0	2	1	1	1	0	0	0	2	1	1	1	1	0	1	2	0	1	1	0	0	0	0	0	1	0	0	0
16	1	0	2	0	0	2	1	1	0	1	0	0	0	0	0	0	0	0	1	1	2	1	1	1	1	0	0	0	0	1	0	2	2	0	0	1	1	0	1	1	0	0	1	0	1	1	0	0	0
17	1	0	2	0	0	1	1	0	1	1	1	0	0	0	0	0	0	0	2	2	1	0	1	0	0	1	0	0	1	2	1	1	1	1	0	2	0	0	0	0	0	2	0	0	0	0	0	0	0
18	1	2	0	0	0	0	2	0	1	1	1	0	0	0	0	0	0	0	2	2	2	1	1	1	1	0	0	0	0	2	0	2	2	1	1	1	1	0	1	1	0	1	0	1	1	1	0	0	0
19	1	0	2	0	0	2	2	0	1	1	0	0	0	0	0	0	0	1	1	1	2	0	2	0	1	2	0	0	1	2	0	2	2	1	1	2	1	0	0	0	0	0	0	0	0	0	0	0	0
20	0	2	0	0	0	0	2	0	1	1	0	1	1	1	1	0	0	1	2	2	2	0	2	0	0	1	0	0	0	2	1	1	2	1	0	2	0	0	0	0	0	1	1	0	1	0	0	0	1
21	0	2	1	0	0	2	2	0	2	2	0	0	0	0	0	0	0	0	2	2	2	0	1	0	0	1	0	1	2	2	1	2	2	1	1	1	1	0	1	1	0	0	0	0	1	0	0	0	0
22	1	1	2	0	0	2	1	0	2	2	0	0	1	0	0	0	0	0	2	2	2	0	2	0	0	0	0	0	0	2	0	2	2	1	0	1	1	0	0	0	0	1	0	0	0	1	0	0	0
23	0	1	2	0	0	1	2	0	0	0	1	1	1	1	1	0	0	2	0	1	1	1	1	1	1	1	0	0	0	2	0	0	0	2	0	2	1	0	1	1	1	0	0	0	0	0	0	0	1
24	1	2	1	0	0	1	1	1	0	2	0	0	0	0	0	0	0	1	2	2	2	0	2	0	0	0	0	0	0	1	1	1	2	1	0	2	0	0	0	1	0	0	0	1	0	1	0	0	1
25	0	1	1	0	0	2	2	1	0	1	0	1	1	1	2	0	0	0	1	1	1	0	1	0	0	1	0	0	0	2	1	1	1	2	1	2	0	0	1	1	0	0	0	0	0	2	0	0	0
26	1	2	0	0	0	0	2	1	0	1	0	0	1	0	1	0	1	2	1	1	1	0	2	0	0	2	0	0	2	2	0	0	0	2	1	2	1	0	1	1	0	0	0	0	1	0	0	0	1
27	0	0	2	0	0	2	2	0	2	2	0	0	1	0	0	0	0	2	0	0	0	0	2	0	0	1	0	1	1	1	1	1	1	2	1	2	1	0	0	0	0	0	1	0	1	2	0	0	0
28	1	2	1	0	0	1	1	0	2	2	0	0	0	0	0	0	0	0	2	2	2	1	2	0	0	1	0	0	1	2	0	0	0	1	0	2	2	1	0	1	0	0	0	0	0	0	0	0	0
29	1	0	2	0	0	1	1	0	0	0	1	1	2	1	1	1	0	1	1	1	1	0	2	0	0	1	0	0	0	2	1	0	1	2	0	2	1	0	1	1	0	0	1	0	0	0	0	0	0
30	0	2	1	0	0	1	1	0	2	2	0	0	1	1	1	0	0	1	1	1	2	0	1	0	0	1	0	1	2	2	1	2	2	2	1	2	2	1	1	1	1	0	1	0	0	0	0	0	1
31	0	1	2	0	0	1	1	0	1	1	1	0	0	0	0	0	0	0	2	2	2	0	2	0	0	1	0	1	1	2	1	1	1	0	0	1	0	0	0	0	0	0	1	0	0	0	0	0	0
32	0	1	2	0	0	1	2	1	0	1	0	0	2	0	0	1	0	1	1	1	2	1	2	0	1	0	0	0	0	2	2	1	1	1	0	2	2	0	1	1	0	0	0	0	0	1	0	0	0
33	0	2	0	0	0	0	1	0	1	1	1	0	0	0	0	0	0	0	2	2	2	0	2	0	0	0	0	0	0	2	1	1	1	2	0	1	1	0	0	0	0	0	0	0	0	0	0	1	1
34	1	2	0	0	0	0	1	1	0	1	1	0	0	0	0	0	0	1	1	1	1	1	2	0	0	0	0	1	1	1	0	1	2	0	0	1	0	0	0	0	0	1	0	0	1	0	0	0	0
35	1	2	0	0	0	0	2	0	1	1	0	0	1	0	0	0	1	1	1	1	2	1	2	0	0	0	0	1	1	1	1	1	1	2	1	2	1	0	1	1	0	0	0	0	0	1	0	0	1
36	1	1	1	0	0	1	2	0	0	0	0	2	2	2	2	0	0	1	1	1	1	0	1	0	0	1	0	1	1	1	0	1	1	2	0	2	1	0	1	1	0	0	0	0	0	1	0	0	0
37	0	1	2	0	0	1	2	1	0	1	0	0	0	0	0	0	0	1	1	1	1	0	2	0	0	1	0	1	1	2	2	1	1	1	0	2	1	0	0	0	0	0	0	1	0	0	0	0	0
38	0	1	1	0	0	1	2	1	1	2	0	0	0	0	1	0	0	0	2	2	2	1	1	0	0	2	0	1	1	1	1	0	1	0	0	2	1	0	0	0	0	0	1	0	1	0	0	0	0
39	1	2	0	0	0	0	1	0	1	1	1	1	1	0	0	0	0	1	1	1	2	0	2	0	0	1	0	1	0	1	1	2	1	2	1	2	1	0	0	0	0	0	0	0	1	0	0	1	0
40	1	2	1	0	0	1	2	0	1	1	0	0	0	0	0	0	0	2	0	0	0	0	2	0	0	1	1	0	0	2	0	0	1	1	0	2	0	0	1	1	0	0	0	0	0	0	0	0	0
41	0	1	0	0	0	1	2	0	0	0	0	2	2	1	1	0	0	0	2	2	2	0	2	0	0	1	0	0	1	2	0	2	2	1	1	1	2	0	1	1	0	0	1	0	1	2	0	1	0
42	0	1	0	0	0	1	2	0	2	2	0	0	0	0	0	0	1	2	0	0	2	0	2	0	0	0	0	1	1	0	0	1	1	2	0	1	1	0	0	0	0	0	0	0	0	1	0	1	0
43	1	2	1	0	0	1	1	0	1	1	0	1	1	1	1	0	0	1	1	1	1	0	1	0	1	1	0	2	2	1	0	0	1	1	0	2	1	0	0	0	0	1	0	1	2	1	0	1	1
44	1	1	1	0	0	1	0	0	1	1	0	1	0	0	0	0	0	1	1	1	2	0	1	1	1	1	0	0	0	1	0	1	2	1	0	2	1	0	1	1	0	0	0	0	0	0	0	0	0
45	1	2	0	0	0	0	1	0	1	1	1	0	0	0	0	0	0	0	2	2	2	1	2	0	0	1	1	1	1	2	0	1	1	2	1	2	2	0	2	2	0	2	0	0	0	0	0	1	0
46	1	1	1	0	0	2	2	0	1	1	0	1	1	1	1	0	0	0	1	2	2	0	2	0	0	1	0	1	1	1	0	0	1	2	0	2	2	0	2	2	0	0	0	0	1	0	0	0	0
47	1	1	1	1	1	2	1	0	2	2	0	0	1	0	0	1	0	2	0	0	1	0	1	0	0	1	0	0	0	1	0	1	1	1	0	1	1	0	0	0	0	0	1	0	1	2	0	1	0
48	0	2	0	0	0	0	1	0	0	0	1	0	0	0	0	0	0	0	2	2	2	1	0	1	1	1	0	2	2	2	1	0	1	1	0	2	1	0	1	1	0	0	0	0	0	1	0	0	0
49	1	2	0	0	0	1	2	1	1	2	0	0	0	0	0	0	0	1	1	1	1	0	1	1	2	2	0	1	1	2	1	0	0	2	0	2	1	0	1	1	0	0	1	0	1	0	0	0	0
50	0	2	0	0	0	0	2	0	2	2	0	1	1	1	1	0	0	1	1	1	1	0	2	0	0	1	0	0	0	2	0	1	1	0	0	1	2	1	1	1	1	0	0	0	0	0	0	1	0
51	1	1	1	0	0	1	1	1	1	2	1	2	2	1	1	0	0	0	2	2	2	1	1	0	1	1	2	1	1	2	1	1	1	1	0	2	2	0	1	1	0	0	1	0	1	1	0	0	2
52	1	2	2	0	0	1	2	0	1	1	0	2	2	2	2	0	0	0	2	2	2	0	2	0	1	1	0	0	1	2	0	1	1	0	0	2	1	0	2	2	0	0	0	0	0	1	0	0	1
53	0	1	1	0	0	1	1	1	0	1	1	1	1	0	0	0	1	2	1	1	1	0	2	0	1	2	0	0	0	2	0	1	0	0	0	1	1	0	1	1	0	0	0	1	0	0	0	1	0
54	0	1	2	0	0	2	2	1	1	2	0	0	2	1	1	1	0	1	1	1	1	0	2	0	1	1	0	0	0	2	0	0	1	2	0	2	2	0	2	1	1	0	0	2	0	1	0	0	0
55	1	1	2	0	0	2	2	0	0	0	0	0	1	0	0	1	0	0	1	1	1	0	2	0	0	2	0	1	2	2	1	1	1	2	0	2	2	1	0	0	0	0	0	0	0	0	0	0	0
56	1	1	1	0	0	1	2	1	1	2	0	0	0	0	0	0	0	0	1	1	1	0	2	0	0	2	0	1	1	2	2	1	1	1	1	1	1	0	0	0	0	0	1	0	0	0	0	0	0
57	0	2	0	0	0	0	2	1	1	2	0	0	0	0	0	0	0	2	0	0	2	0	2	0	0	2	1	1	1	2	0	0	0	2	0	2	2	0	1	0	1	0	1	0	0	1	0	0	0
58	1	1	1	0	0	1	1	0	0	0	1	0	1	0	0	1	0	1	1	0	2	0	2	0	1	1	0	0	1	2	0	2	2	0	0	1	1	0	2	2	0	1	0	0	1	0	0	0	1
59	1	0	2	0	0	2	2	0	1	1	1	1	1	1	1	0	0	0	2	1	2	0	2	0	0	1	0	1	2	2	0	1	1	1	0	2	2	0	1	1	0	0	0	0	0	2	0	1	0
60	0	1	1	0	1	0	2	0	1	1	1	0	0	0	0	1	0	1	1	1	2	0	2	0	2	1	0	0	1	2	0	2	2	0	0	1	2	1	1	1	0	1	0	1	1	0	0	0	1
61	1	2	0	0	0	0	2	0	1	1	0	0	0	0	0	0	0	1	1	1	1	1	1	0	1	1	0	2	2	2	0	1	1	2	0	1	1	0	1	1	0	0	0	0	1	1	0	0	0
62	1	0	2	0	0	2	1	0	0	0	1	0	2	1	1	0	0	1	1	1	2	0	2	0	0	1	0	0	2	2	0	1	1	2	0	2	0	1	0	0	0	0	1	0	0	0	0	0	1
63	0	0	2	0	0	2	2	0	1	1	1	0	0	0	0	0	0	0	2	2	2	1	2	0	0	0	0	0	0	1	0	1	1	1	0	2	2	0	2	1	1	1	0	1	0	1	0	0	1
64	1	1	1	0	0	1	2	0	0	0	0	1	1	1	1	0	1	2	1	1	1	1	0	1	1	0	0	1	1	1	1	0	0	2	0	2	1	0	1	1	0	0	1	0	1	0	0	0	1
65	1	1	1	0	0	2	2	0	2	2	0	0	1	0	0	1	0	1	1	1	1	0	2	0	0	1	0	1	2	2	1	1	1	0	0	1	1	0	1	1	0	0	0	0	0	0	0	0	1
66	0	1	1	0	0	1	1	1	1	2	0	0	0	0	0	0	0	0	2	2	2	0	2	0	0	1	1	0	0	2	0	0	1	2	0	2	1	1	0	0	0	1	0	0	0	1	0	0	0
67	1	2	0	0	0	0	1	0	0	0	1	0	1	1	1	0	1	2	1	1	1	1	2	0	0	1	1	1	1	2	0	2	2	1	1	2	2	1	1	1	1	0	1	0	1	1	0	0	0
68	1	1	1	1	1	2	1	0	1	1	1	0	0	0	0	0	0	2	0	1	1	1	1	1	1	1	0	1	1	2	0	2	2	1	0	1	1	0	0	0	0	0	0	0	0	1	0	1	1
69	0	0	2	0	0	1	2	0	1	1	0	0	2	0	0	1	0	0	1	1	1	1	1	1	0	1	0	2	2	2	1	1	1	2	1	2	1	0	0	0	0	0	1	0	1	0	0	0	0
70	1	1	1	0	0	0	1	1	0	2	0	1	1	1	1	0	0	0	2	2	2	1	2	0	0	1	0	0	0	2	1	2	2	1	0	1	1	0	1	1	0	2	0	0	1	0	0	0	0
71	0	1	1	0	0	1	1	0	1	1	1	0	0	0	1	0	0	1	1	1	1	0	2	0	2	1	0	0	0	1	1	1	2	2	0	2	1	0	0	0	0	0	0	0	0	1	0	0	0
72	1	0	2	0	0	2	2	0	1	1	0	1	1	1	1	0	0	1	1	1	2	0	2	0	1	0	0	0	0	2	1	1	1	1	0	2	2	0	1	1	0	0	0	1	0	1	0	0	1
73	1	1	1	0	0	2	1	0	0	0	1	0	0	0	0	0	0	1	1	1	2	0	2	0	0	0	0	0	1	2	0	1	1	2	0	2	1	0	0	0	0	0	0	0	0	0	0	0	0
74	1	0	2	0	0	2	0	0	1	1	1	1	1	1	1	0	0	0	2	2	2	0	2	0	0	1	0	2	2	2	1	0	1	1	0	2	1	0	0	0	0	1	0	0	0	1	0	0	0
75	0	1	2	0	0	2	1	0	0	0	1	1	1	1	1	0	0	1	1	1	1	0	2	0	0	2	0	1	1	1	1	1	1	1	1	1	1	0	0	0	0	0	0	0	0	1	0	0	0
76	1	0	2	0	0	2	2	0	1	1	1	0	1	0	0	0	0	0	2	2	2	1	2	0	0	1	0	0	0	1	1	2	2	1	0	2	0	0	0	0	0	1	0	0	1	1	0	0	0
77	0	1	1	0	0	1	1	1	0	1	0	0	0	0	0	0	0	1	1	1	1	1	2	0	0	0	0	0	1	2	1	1	1	1	0	0	0	0	0	0	0	0	0	0	0	0	0	0	0
78	0	0	2	0	0	1	1	0	2	2	0	1	2	0	0	0	0	0	1	2	2	0	2	0	0	1	0	1	1	2	0	1	2	1	0	2	2	0	1	0	1	0	0	0	0	1	0	0	0
79	0	1	1	0	0	1	2	0	1	1	0	1	1	1	2	0	0	0	2	2	2	1	2	0	0	2	0	1	2	1	0	0	0	2	2	2	1	0	1	1	0	0	0	0	1	0	0	0	0
80	1	0	2	0	0	1	2	0	0	0	0	1	1	1	1	0	0	1	1	1	2	0	1	0	0	2	1	0	0	1	0	0	0	2	0	2	1	0	1	1	0	0	0	0	0	0	0	0	0
81	1	2	0	0	0	0	2	0	1	1	0	0	0	0	0	0	0	1	2	2	2	0	2	0	0	1	0	0	0	2	0	1	1	2	1	1	1	0	0	0	0	0	0	0	0	1	0	0	0
82	1	2	1	0	0	0	2	0	1	1	0	0	0	0	0	0	0	1	1	1	2	0	2	0	0	1	0	0	2	2	0	0	0	2	0	2	1	1	0	0	0	0	0	0	1	1	0	0	0
83	1	1	1	0	0	2	2	0	1	1	0	0	1	0	1	0	0	2	0	1	2	0	1	1	1	1	0	0	1	2	0	0	2	1	0	2	2	0	1	1	0	0	0	0	0	0	0	0	0
84	1	0	2	0	0	2	2	0	0	0	1	0	0	0	0	0	0	0	2	2	2	1	1	0	0	0	0	1	1	1	0	2	2	2	0	2	1	0	2	2	0	1	0	1	2	0	0	0	0
85	0	1	1	0	0	1	2	0	0	0	0	1	1	1	1	0	0	0	2	2	2	0	2	0	0	1	0	1	0	1	1	1	1	1	0	2	2	0	2	2	0	0	0	0	1	0	0	0	0
86	1	2	1	0	0	1	2	0	1	1	0	1	1	1	1	0	0	1	1	1	1	1	2	0	0	0	0	0	1	2	0	1	1	2	0	2	1	0	1	1	0	0	1	0	2	0	0	0	1
87	1	1	2	0	0	0	1	0	1	1	0	0	1	0	0	1	0	0	1	1	1	0	1	0	0	1	0	1	1	1	1	0	1	1	1	2	2	0	1	1	0	0	0	0	0	1	0	0	1
88	1	2	1	0	0	0	2	0	1	1	1	0	0	0	0	0	0	1	1	1	1	1	2	0	1	0	0	0	0	2	0	0	1	1	0	2	1	1	0	0	0	0	0	0	0	0	0	1	0
89	1	1	1	0	0	1	2	1	0	1	0	0	1	1	0	0	0	0	2	2	2	1	2	0	0	0	0	1	1	2	0	1	2	1	1	2	2	0	0	0	0	0	0	0	0	1	0	1	0
90	0	1	2	0	0	1	1	0	0	0	2	1	1	0	0	0	0	1	2	1	2	1	2	0	0	0	0	1	1	2	2	1	1	1	0	2	1	0	0	0	0	0	1	0	1	1	0	0	1
91	0	0	2	0	0	2	1	0	0	0	1	0	0	0	0	0	0	0	2	2	2	2	2	0	0	0	0	1	0	1	1	2	2	0	0	1	2	0	1	1	0	0	1	0	0	0	0	0	0
92	1	1	1	0	0	1	2	0	2	2	0	1	1	1	1	0	0	1	2	2	2	1	1	0	0	0	0	0	0	2	1	0	0	2	0	2	0	0	0	0	0	0	0	0	0	0	0	0	0
93	1	1	2	0	0	2	2	0	0	0	1	0	0	0	0	0	0	0	2	1	2	1	2	0	0	1	0	0	0	2	1	1	1	2	0	1	1	0	0	0	0	0	1	0	1	1	0	0	0
94	0	0	2	0	0	1	2	1	1	2	0	1	1	1	1	0	0	2	0	0	1	0	2	0	0	1	0	0	0	1	1	2	2	1	1	1	0	0	0	0	0	0	1	0	0	0	0	0	1
95	0	1	1	0	0	1	2	0	1	1	0	0	0	0	0	0	0	1	1	1	2	0	2	0	0	1	0	1	1	2	2	0	1	2	0	2	2	0	1	1	0	0	1	0	1	1	0	0	0
96	0	0	2	0	0	2	2	0	1	1	0	0	0	0	0	0	0	0	1	1	1	0	1	0	0	1	1	0	0	1	0	2	2	1	0	2	1	0	1	1	0	0	0	1	0	0	0	0	1
97	0	2	1	0	0	1	2	0	2	2	0	0	0	0	0	0	0	0	2	2	2	0	1	0	0	1	0	0	0	2	1	0	0	2	0	2	1	0	1	1	0	0	0	0	0	1	0	0	0
98	1	2	0	0	0	1	2	0	2	2	0	1	2	2	2	0	0	1	1	1	1	0	2	0	1	1	0	0	0	2	0	1	1	1	0	1	1	0	0	0	0	1	0	0	0	0	0	0	1
99	1	2	1	0	0	2	2	0	1	1	0	0	0	0	0	0	0	1	1	1	0	1	1	0	1	1	0	0	0	2	0	2	2	0	0	1	0	0	1	0	1	0	0	0	0	0	0	0	0
100	1	2	0	0	0	0	2	0	1	1	0	0	0	0	0	0	0	1	2	1	2	0	1	0	0	1	0	1	1	2	1	1	1	1	1	2	1	0	0	0	0	0	1	0	1	0	0	0	1
101	0	2	1	0	0	0	1	0	0	0	0	0	0	0	1	0	0	2	0	1	1	0	1	1	2	2	0	2	2	1	0	0	0	1	0	1	2	0	2	2	0	1	0	1	2	1	0	0	0
102	0	1	1	0	0	1	2	1	0	1	0	0	0	0	0	0	0	0	1	1	1	0	0	0	0	0	0	0	0	2	2	0	1	1	0	2	1	0	1	1	0	1	0	0	1	0	0	0	0
103	1	0	2	0	0	2	1	0	1	1	1	0	0	0	1	0	0	1	1	1	1	0	2	0	0	2	0	1	1	2	2	1	1	1	0	2	0	0	0	0	0	0	0	0	0	1	0	0	0
104	1	2	1	0	0	2	2	1	1	2	0	1	1	1	1	0	0	0	2	2	2	1	1	1	1	1	0	1	2	2	1	1	0	0	0	2	0	0	0	0	0	0	0	0	0	1	0	0	0
105	0	0	2	0	0	2	1	1	0	1	1	1	1	0	0	0	0	1	1	1	2	1	2	0	0	0	0	1	1	2	0	2	2	0	0	2	2	1	0	0	0	0	1	0	1	0	0	0	1
106	1	1	1	0	0	1	2	0	1	1	0	0	1	0	0	1	0	0	2	2	2	0	2	0	0	2	0	0	0	2	1	1	1	1	0	2	2	0	1	1	0	0	0	0	1	1	0	0	2
107	0	1	1	0	0	1	2	0	2	2	0	0	1	0	0	1	0	2	1	1	2	0	2	0	0	0	0	0	2	2	0	1	1	0	0	1	2	1	1	1	1	0	0	0	0	0	0	0	0
108	1	1	1	0	0	2	1	1	0	1	1	0	0	0	0	0	0	1	1	1	2	0	2	0	0	0	0	0	1	1	0	0	1	1	0	2	1	1	0	0	0	0	0	0	0	0	0	0	0
109	1	1	1	0	0	1	1	0	1	1	1	1	1	1	1	0	0	1	1	1	2	1	2	0	0	0	0	0	1	2	0	1	1	2	0	2	1	1	0	0	0	0	1	1	1	2	0	0	0
110	0	0	2	0	0	2	2	1	0	1	0	0	0	0	0	0	1	2	0	0	1	0	2	0	0	1	0	2	2	1	0	0	0	1	0	2	1	0	0	0	0	0	1	0	0	0	0	0	0
111	1	1	1	0	0	1	1	0	1	1	1	0	0	0	0	0	0	1	1	2	2	0	1	0	0	2	0	1	1	1	0	1	1	0	0	0	1	0	0	0	1	0	1	0	1	0	0	0	0
112	1	0	2	0	0	1	2	0	2	2	0	2	2	2	2	0	0	0	2	2	2	0	2	0	0	2	0	1	2	2	1	1	2	0	0	1	2	0	2	2	0	0	0	0	0	0	0	1	0
113	1	2	1	0	0	1	2	1	0	1	0	1	1	1	1	0	0	0	2	2	2	0	2	0	0	0	0	0	0	2	1	1	1	1	0	1	1	0	2	2	0	0	0	0	0	1	0	0	1
114	1	2	0	0	0	0	1	0	0	0	2	0	1	1	1	0	0	1	1	1	2	1	2	0	0	1	0	1	1	1	1	0	0	1	1	2	1	0	0	0	0	0	0	1	0	1	0	0	0
115	0	0	2	0	0	1	2	1	0	1	0	0	1	1	1	0	0	0	2	2	2	0	1	0	0	2	0	0	0	2	0	1	2	1	0	2	2	1	1	1	0	0	0	1	1	1	0	0	0
116	0	2	1	0	0	1	2	0	0	0	0	2	2	1	1	0	0	1	1	1	1	0	2	0	0	1	0	0	1	2	1	1	2	2	0	2	0	0	0	0	0	0	1	0	0	1	0	0	0
117	1	0	2	0	0	2	2	0	1	1	0	1	1	1	1	0	0	2	0	0	2	0	1	0	0	1	0	1	2	2	1	1	1	2	0	2	0	0	0	1	0	0	2	0	0	1	0	0	0
118	1	1	1	0	0	2	2	0	1	1	0	0	0	0	0	0	0	0	2	2	2	0	2	0	0	1	0	0	0	2	0	1	2	1	1	1	1	1	0	0	0	1	0	1	2	1	0	0	0
119	0	0	2	0	0	2	2	1	0	1	0	0	0	0	0	0	0	2	0	0	0	1	2	0	0	2	0	0	1	1	0	1	1	2	1	2	1	0	1	1	0	0	0	0	0	2	0	0	0
120	0	1	1	0	1	1	2	0	2	2	0	0	0	0	0	0	0	1	1	1	2	1	2	0	0	0	0	0	0	2	0	2	2	1	0	2	1	0	1	1	0	0	0	0	0	2	0	0	0
121	1	1	2	0	0	2	1	1	1	2	0	1	1	1	1	0	1	2	0	0	1	1	2	0	0	0	0	1	1	1	1	1	1	2	2	2	0	0	0	0	0	0	1	0	1	1	0	0	0
122	1	2	1	0	0	1	2	0	1	1	0	1	0	0	0	0	0	0	2	2	2	0	1	0	0	1	0	0	0	1	0	0	0	2	0	2	1	0	1	1	0	0	0	0	0	0	0	0	1
123	0	0	2	0	0	2	1	0	0	0	1	0	0	0	0	0	0	0	2	2	1	0	0	0	0	1	0	0	0	2	0	0	0	2	0	2	1	0	1	1	0	1	0	0	0	0	0	0	1
124	0	2	0	0	0	1	2	0	1	1	0	0	0	0	0	0	0	1	1	1	2	1	0	0	0	1	0	0	0	2	1	2	2	0	0	1	1	0	0	0	0	0	0	1	1	2	0	1	0
125	0	1	1	0	0	0	2	0	1	1	0	0	1	0	0	0	0	1	1	1	0	0	2	0	0	1	1	0	0	2	0	0	1	1	0	2	1	0	0	0	0	1	0	0	0	1	0	0	0
126	1	0	2	0	0	1	0	0	0	0	1	0	0	0	0	0	0	0	2	2	2	1	1	1	1	1	0	0	0	2	1	1	1	2	0	2	0	0	1	1	0	0	0	0	0	2	0	1	0
127	1	1	1	0	0	0	1	0	1	1	1	0	1	0	0	1	0	1	0	0	0	1	2	0	1	0	0	1	1	1	1	1	2	2	2	2	1	1	0	0	0	0	0	0	0	0	0	0	0
128	0	2	0	0	0	0	2	0	2	2	0	1	1	1	1	0	0	1	1	1	2	0	2	0	0	0	0	0	0	2	0	0	2	0	0	2	1	1	0	0	0	0	0	0	1	1	0	0	0
129	1	1	1	0	0	1	1	0	0	0	2	0	0	0	0	0	0	0	2	1	2	0	2	0	1	0	0	0	0	1	0	1	1	1	1	2	2	0	0	0	0	0	0	0	2	1	0	2	0
130	0	1	2	0	0	2	1	0	1	1	1	0	0	0	0	0	0	1	1	1	2	0	1	0	0	1	0	0	0	2	1	1	0	0	0	2	0	0	1	1	0	0	1	0	0	1	0	0	1
131	1	1	2	0	0	2	2	1	0	1	0	0	1	0	0	0	1	2	0	0	2	0	2	0	0	1	0	0	1	2	0	0	0	2	0	1	0	1	0	0	0	0	1	0	2	0	0	0	0
132	0	1	1	0	0	1	1	0	1	1	1	0	0	0	0	0	0	1	1	1	1	0	2	0	0	2	0	0	0	1	0	0	0	2	0	2	1	1	0	0	0	0	1	1	1	2	0	0	1
133	1	2	0	0	0	0	2	0	1	1	0	0	0	0	0	0	0	0	2	2	2	1	2	0	0	1	0	0	1	2	0	0	0	2	1	1	0	0	1	1	0	1	0	1	2	1	0	0	0
134	1	2	1	0	0	2	2	1	0	1	0	0	0	0	0	0	0	0	2	1	2	0	1	0	1	0	0	1	1	2	2	1	2	2	0	2	2	1	1	1	0	0	0	0	0	0	0	1	0
135	0	1	1	0	0	1	2	0	1	1	0	0	1	1	1	0	0	1	1	1	2	0	2	0	0	1	0	1	1	2	0	2	2	0	0	1	1	0	0	0	0	1	0	0	1	0	0	0	1
136	1	0	2	0	0	1	2	0	2	2	0	0	0	0	0	0	0	0	2	2	1	0	0	0	0	1	0	1	1	2	1	2	2	1	0	1	2	0	0	0	0	0	1	0	0	1	0	1	0
137	0	2	1	0	0	1	1	1	0	1	1	0	0	0	0	0	0	0	2	2	2	1	1	1	1	1	0	1	1	2	1	1	1	1	0	1	1	0	0	0	0	0	1	0	2	2	0	0	1
138	1	1	2	0	0	2	0	0	0	0	1	0	0	0	0	0	0	1	1	1	1	1	2	0	0	0	0	0	0	1	0	1	1	1	0	2	1	1	0	0	0	1	0	1	2	1	0	0	0
139	1	1	1	0	0	0	2	0	1	1	0	0	0	0	0	0	0	0	1	2	2	1	2	0	0	0	0	1	1	1	0	1	1	2	0	2	1	0	1	1	0	0	1	1	0	1	0	0	0
140	1	2	0	0	0	1	2	1	0	1	0	0	0	0	0	0	1	2	0	0	2	0	2	0	0	0	0	1	2	2	1	1	1	2	1	2	0	1	0	0	0	0	1	0	1	1	0	0	0
141	0	2	2	0	0	1	2	0	1	1	0	1	1	1	1	0	0	0	1	2	2	0	2	0	0	2	0	0	0	1	0	1	2	1	0	2	1	0	0	0	0	0	0	0	1	2	0	0	0
142	1	0	2	0	0	2	2	0	1	1	0	0	0	0	0	0	0	1	1	1	2	0	1	0	0	1	0	0	1	2	0	2	2	2	1	2	2	0	2	2	0	0	1	0	1	1	0	0	0
143	1	1	2	0	0	2	2	0	0	0	0	1	1	1	1	0	0	0	2	2	2	0	2	0	0	1	0	1	1	2	2	1	1	2	1	1	1	1	0	0	0	0	0	0	0	0	1	0	0
144	1	2	1	0	0	1	2	0	0	0	0	1	1	1	1	0	0	2	1	2	2	0	2	0	0	1	0	0	1	2	1	2	2	0	0	1	2	1	0	0	1	2	0	0	0	0	0	2	0
145	1	0	1	0	0	1	2	0	1	1	1	0	1	1	1	0	0	0	2	2	2	0	2	0	0	2	0	0	0	2	2	0	1	2	0	2	0	1	0	0	0	0	0	0	0	0	0	0	0
146	0	2	0	0	0	0	1	1	0	1	1	0	0	0	0	0	1	2	0	0	2	0	0	0	0	0	0	1	1	1	1	2	2	1	0	1	1	1	0	0	0	0	0	0	0	0	0	0	0
147	1	1	2	0	0	0	2	0	0	0	0	0	1	0	0	0	0	2	0	0	2	0	2	0	0	1	0	1	1	2	1	0	1	1	0	2	2	0	1	1	0	0	0	0	0	0	0	1	0
148	1	2	0	0	0	0	2	0	1	1	0	0	0	0	1	0	0	0	2	2	2	0	1	0	1	2	0	0	0	1	0	1	2	2	0	2	1	0	0	0	0	0	0	0	1	1	0	0	0
149	1	0	2	0	0	2	2	0	0	0	1	0	2	2	2	0	0	1	1	1	1	0	2	0	0	1	0	1	2	1	0	0	0	2	0	2	1	0	1	1	0	0	0	0	0	1	0	0	1
150	0	0	2	0	0	2	2	0	1	1	0	0	0	0	0	0	0	1	1	1	1	0	2	0	0	0	0	1	2	1	0	2	2	1	1	1	1	0	1	1	0	0	2	0	1	1	0	1	0
151	0	2	1	0	0	1	1	0	0	0	1	1	1	1	1	0	0	2	0	1	1	1	2	0	0	1	0	1	2	2	1	0	1	2	0	2	1	0	1	1	1	1	0	0	1	0	0	0	0
152	0	1	1	0	0	1	2	0	0	0	1	1	1	1	1	0	0	1	1	1	1	1	2	0	0	0	0	1	1	2	0	1	2	2	1	2	1	0	1	1	0	0	0	0	0	0	0	0	0
153	1	0	2	0	0	2	1	1	0	1	1	1	1	1	1	0	0	0	2	2	2	0	2	0	0	1	0	0	0	1	0	2	2	2	1	2	1	0	1	1	0	0	0	0	0	1	0	0	0
154	1	2	0	0	0	0	2	0	2	2	0	1	2	2	2	0	0	0	2	2	2	0	0	0	0	0	0	1	1	1	1	2	2	2	1	2	2	0	2	2	1	1	0	0	0	1	0	0	0
155	0	1	2	0	0	2	2	1	0	1	0	0	1	0	0	1	0	2	0	0	1	0	2	0	0	1	0	0	0	1	0	0	1	2	0	2	2	0	1	1	0	1	0	0	0	1	0	0	2
156	0	2	1	0	0	1	1	1	0	1	1	0	1	0	0	1	0	0	2	2	2	0	2	0	0	1	0	2	2	2	1	1	1	0	0	1	2	0	2	2	0	0	1	0	0	1	0	0	0
157	1	0	1	0	0	1	2	0	1	1	0	0	1	1	1	0	0	0	1	2	2	1	2	0	0	1	0	0	0	1	1	2	2	0	0	1	1	0	0	0	0	0	0	0	0	0	0	0	0
158	1	0	2	0	0	2	2	0	0	0	0	0	0	0	0	0	0	1	1	1	1	0	2	0	0	0	0	1	1	2	0	1	1	1	0	2	0	0	1	1	0	0	1	0	1	1	0	1	0
159	0	2	0	0	0	0	2	0	1	1	0	0	0	0	0	0	0	0	2	1	2	1	2	0	0	1	1	1	1	2	1	1	1	1	0	2	0	0	0	1	0	0	0	0	0	2	0	0	0
160	0	0	2	0	0	1	1	0	1	1	2	0	1	0	0	1	0	1	1	1	1	0	2	0	0	2	1	1	1	2	0	0	1	1	0	2	0	0	0	0	0	0	0	0	0	1	0	0	0
161	1	2	1	0	0	0	1	0	0	0	1	0	0	0	0	0	0	1	1	0	1	1	2	0	0	0	0	0	0	1	0	2	2	0	0	1	1	1	0	0	0	0	1	0	1	0	0	0	0
162	0	1	1	0	0	1	2	0	2	2	0	0	0	0	0	0	0	1	1	1	2	2	0	1	1	1	1	1	1	2	1	1	1	2	0	2	1	0	1	1	1	0	0	0	1	0	0	0	1
163	1	1	2	0	0	2	2	1	0	1	0	0	1	1	1	0	0	0	1	1	1	0	2	0	1	2	0	0	1	2	1	1	1	1	0	1	2	0	1	0	1	1	0	0	1	0	0	0	0
164	1	0	2	0	0	2	1	0	0	0	2	1	1	1	1	0	0	1	0	0	0	0	1	0	0	1	0	1	1	2	1	2	2	2	0	1	1	0	1	1	0	0	0	0	1	0	0	2	0
165	1	2	0	0	0	0	2	0	1	1	1	1	2	2	2	0	0	0	2	2	2	0	2	0	0	2	0	0	0	1	0	1	1	1	1	1	1	0	1	1	0	0	0	0	0	0	0	0	1
166	0	1	1	1	1	1	2	1	0	1	0	1	1	1	1	0	0	0	2	2	2	0	2	0	0	1	0	0	1	2	1	1	1	2	0	2	1	0	1	1	0	0	0	0	0	1	0	0	1
167	1	2	1	0	0	1	1	0	0	0	1	0	2	1	2	0	0	1	1	1	1	0	2	0	0	1	0	2	2	1	1	1	1	0	0	1	1	0	1	1	0	2	0	0	0	0	0	0	0
168	1	2	0	0	1	1	1	1	0	1	1	0	0	0	0	0	0	1	0	0	0	1	2	0	0	2	0	0	0	1	0	0	0	1	0	1	1	0	1	1	0	0	0	0	0	1	0	0	0
169	1	0	2	0	0	2	1	0	1	1	0	0	0	0	0	0	0	2	0	0	0	0	2	0	0	1	0	0	0	1	1	1	1	2	0	2	1	0	1	1	0	0	1	0	0	1	0	0	0
170	0	0	2	0	0	2	1	0	1	1	1	1	1	1	1	0	0	2	0	0	0	1	2	0	0	0	1	0	0	1	0	1	1	1	0	2	1	1	0	0	0	0	0	1	0	1	0	2	0
171	1	1	1	0	0	2	2	1	1	2	0	0	0	0	0	0	0	2	1	2	2	0	2	0	0	1	0	1	1	2	1	1	1	1	0	1	2	0	2	1	1	0	0	0	0	0	0	0	2
172	1	1	1	0	0	2	2	1	0	1	0	0	2	0	0	1	0	0	2	2	2	0	2	0	0	0	0	0	1	2	0	2	2	0	0	2	2	0	0	0	0	0	1	0	1	2	0	0	0
173	0	1	1	0	0	2	2	0	1	1	1	0	0	0	0	0	0	0	2	2	2	0	2	0	0	1	1	0	0	1	0	2	2	0	0	1	0	0	0	0	0	0	0	0	1	0	0	0	0
174	1	1	2	0	0	2	2	0	2	2	0	0	1	0	0	1	0	0	2	2	2	1	2	0	0	0	0	1	2	2	1	1	2	2	1	2	0	0	1	1	0	0	0	0	0	1	0	1	0
175	0	2	1	0	0	0	2	0	1	1	0	1	1	1	1	0	0	0	2	2	2	1	1	1	1	0	0	0	2	2	0	1	1	1	0	1	1	0	0	0	1	0	0	0	0	0	0	0	1
176	0	1	1	0	0	1	2	1	0	1	0	0	2	0	0	1	0	1	1	1	2	0	2	0	1	0	0	1	1	2	2	0	0	2	0	2	2	0	0	0	0	1	0	1	1	0	0	0	0
177	1	0	2	0	0	2	2	0	0	0	0	0	1	1	2	0	0	0	2	1	2	0	2	0	1	0	0	0	1	2	0	2	2	0	0	0	2	0	2	2	0	1	0	0	1	0	0	0	1
178	1	2	1	0	0	1	0	0	0	0	2	1	2	2	2	0	0	0	2	2	2	1	2	0	0	0	0	0	1	2	0	0	2	1	0	2	2	0	0	0	0	1	0	1	1	0	0	1	0
179	1	2	0	0	0	1	1	0	0	0	1	0	0	0	0	0	0	1	1	1	1	0	2	0	0	0	0	1	1	2	2	1	1	2	1	2	2	1	1	1	0	0	1	0	1	0	0	1	0
180	1	2	1	0	0	1	2	0	1	1	1	1	2	2	2	0	0	2	0	1	2	0	2	0	0	1	0	0	1	2	0	1	1	1	0	1	2	1	0	0	1	0	1	0	0	1	0	0	0
181	1	2	1	0	0	1	2	0	1	1	0	0	1	0	0	0	0	1	1	1	2	0	2	0	0	2	0	1	1	1	1	0	1	1	0	2	2	0	1	1	0	0	0	1	0	0	0	0	0
182	1	1	1	0	0	0	1	1	0	1	1	0	1	1	1	0	0	2	0	0	1	0	2	0	0	2	1	0	0	2	0	0	0	2	1	2	1	0	0	0	0	0	0	0	0	0	0	1	0
183	0	1	1	0	0	1	1	0	0	0	0	1	1	0	0	0	0	0	2	2	2	1	1	1	1	1	0	2	2	1	0	0	0	1	1	2	2	0	1	1	0	0	0	1	1	1	0	0	0
184	1	1	0	0	0	1	1	0	0	0	1	0	0	0	0	0	0	2	1	2	2	0	2	0	0	1	0	0	0	2	0	1	1	1	0	2	1	0	2	2	1	0	0	0	0	1	0	0	0
185	0	1	1	0	0	1	2	0	0	0	1	1	1	0	0	0	0	1	1	1	1	0	2	0	0	2	0	1	1	1	1	0	1	1	0	2	2	0	2	2	0	0	0	0	0	0	0	1	0
186	1	1	1	0	0	1	1	0	0	0	1	0	0	0	0	0	0	1	1	1	1	1	1	0	0	1	0	0	0	2	0	2	2	2	0	2	2	0	2	1	1	0	1	0	2	0	0	1	0
187	1	0	2	0	0	2	1	0	0	0	1	1	1	1	2	0	0	1	1	1	2	0	1	1	2	2	0	1	1	2	0	1	1	1	0	1	2	0	2	2	0	0	2	0	1	1	0	0	0
188	1	1	1	0	0	1	2	0	0	0	0	0	0	0	0	0	0	1	1	2	2	0	2	0	1	0	0	0	0	2	1	1	1	2	0	2	1	0	0	0	0	0	0	0	0	1	0	2	0
189	1	1	1	1	1	2	2	1	0	1	0	0	2	1	1	0	0	2	0	0	0	0	2	0	0	1	0	0	1	2	1	1	1	0	0	1	2	0	2	2	0	0	2	0	1	1	0	0	0
190	1	2	0	0	0	0	1	0	1	1	1	0	1	0	0	1	0	1	1	1	2	0	1	0	1	0	0	0	1	2	0	1	1	0	0	0	1	0	0	0	1	0	0	0	0	0	0	0	1
191	1	1	1	0	0	1	2	0	1	1	1	1	1	1	1	0	0	0	2	2	2	0	2	0	1	0	1	0	0	1	0	1	1	2	1	2	0	0	0	0	0	0	0	0	0	0	0	0	0
192	1	2	0	0	0	0	2	1	0	1	0	0	1	0	0	0	0	1	1	1	2	1	2	0	0	0	0	1	2	1	0	1	1	0	0	0	2	0	0	0	0	0	1	0	2	0	0	0	0
193	0	1	2	0	0	1	1	0	1	1	1	0	0	0	0	0	0	0	2	1	2	1	0	0	0	1	0	0	0	2	1	1	2	1	0	1	2	0	2	1	1	0	0	0	1	0	0	0	0
194	0	1	1	0	0	1	2	0	1	1	0	0	0	0	0	0	0	2	0	0	2	0	2	0	0	1	0	1	1	1	0	1	1	2	1	2	0	0	0	1	0	2	0	0	0	0	0	0	0
195	1	1	2	0	0	2	2	0	0	0	0	1	0	0	0	0	0	0	1	1	1	0	2	0	1	0	0	0	0	2	2	1	1	1	0	2	2	0	2	2	1	0	0	0	0	0	0	1	1
196	1	2	0	0	0	1	1	0	1	1	1	1	1	1	1	0	0	1	2	2	2	1	1	1	1	1	0	0	0	2	0	1	1	2	1	1	2	0	0	0	0	0	1	0	1	0	0	1	0
197	0	0	2	0	0	1	1	0	1	1	0	0	0	0	0	0	0	1	1	1	1	1	2	0	0	0	0	1	1	1	0	0	1	1	0	2	2	0	2	2	0	1	1	0	1	0	0	0	0
198	0	1	1	0	0	1	2	1	0	1	0	0	1	0	0	1	0	0	2	2	2	0	2	0	0	1	0	0	0	2	0	1	1	1	1	1	2	0	1	1	0	0	1	0	0	1	0	0	1
199	0	1	1	0	0	1	2	1	1	1	0	1	1	1	1	0	0	0	2	2	2	0	2	0	0	1	0	0	0	1	1	1	1	2	0	2	2	0	2	1	1	1	0	0	0	0	0	1	0
200	1	1	1	0	0	1	2	0	1	1	1	0	0	0	0	0	0	2	0	0	1	0	1	0	1	0	0	0	0	1	0	2	2	1	0	1	1	1	0	0	1	0	0	0	0	0	0	0	1
201	0	1	1	0	0	1	1	0	1	1	1	0	0	0	0	0	0	2	0	0	1	1	1	1	1	1	0	0	0	2	1	1	1	1	0	1	2	1	0	0	0	1	0	0	0	0	0	1	1
202	1	0	2	0	1	1	2	0	0	0	0	1	1	1	1	0	0	1	1	1	2	0	2	1	1	1	0	0	0	2	0	0	1	1	0	2	1	0	0	0	0	0	0	0	0	1	0	0	1
203	1	1	1	0	0	1	2	1	0	1	1	0	0	0	0	0	0	1	1	1	1	0	1	0	1	2	0	1	1	2	1	1	1	1	0	2	2	1	1	1	0	0	0	1	1	2	0	0	0
204	1	1	1	0	0	0	1	0	0	0	0	2	2	2	2	0	1	2	1	1	1	0	2	0	0	0	0	0	0	2	2	1	1	2	0	2	0	1	0	0	0	0	0	0	0	0	0	1	0
205	1	2	0	0	0	0	1	0	0	0	1	0	0	0	0	0	0	2	1	1	1	0	2	0	0	1	0	1	1	1	0	1	2	1	0	2	1	0	0	0	1	2	0	0	1	0	0	0	1
206	1	2	0	0	0	0	2	0	0	0	1	0	0	0	0	0	0	1	1	1	2	0	2	0	0	0	0	1	2	1	0	0	1	2	0	2	2	0	2	2	0	0	0	0	0	1	0	0	1
207	1	0	2	0	0	2	1	0	1	1	0	0	1	0	0	1	0	0	2	2	2	0	2	0	0	1	0	1	1	2	2	1	2	0	0	1	1	0	0	0	0	0	0	0	0	1	0	0	0
208	1	0	2	0	0	1	2	0	2	2	0	1	1	1	1	0	0	1	1	1	1	1	1	1	1	1	1	1	1	2	0	1	1	2	1	2	0	0	0	0	0	0	1	0	0	1	0	0	0
209	1	0	2	0	1	1	2	0	1	1	0	0	2	0	0	1	0	1	0	0	1	1	2	0	0	0	0	2	2	2	0	0	0	2	0	2	2	1	0	0	1	1	0	0	0	0	0	0	0
210	0	1	2	0	0	1	1	0	1	1	1	1	1	1	1	0	0	1	1	1	1	0	2	0	0	0	0	0	0	1	0	0	2	0	0	2	1	0	0	0	0	1	0	0	0	2	0	0	0
211	0	0	2	0	0	2	2	0	1	1	0	0	1	0	1	0	0	1	2	2	2	1	1	0	0	2	0	1	1	1	1	1	2	2	0	2	2	0	1	0	1	0	0	0	0	0	1	0	0
212	0	2	0	0	0	0	2	1	0	1	0	1	2	2	2	0	0	1	1	1	2	0	1	0	0	0	0	0	0	1	0	1	0	0	0	2	1	0	1	1	0	0	0	1	0	0	0	0	1
213	1	2	1	0	0	1	2	0	0	0	0	0	2	0	0	1	0	1	1	1	2	1	0	1	1	1	0	1	1	2	1	2	2	1	0	2	2	1	0	0	0	0	0	0	0	0	0	0	0
214	0	1	2	0	0	2	2	0	0	0	0	1	1	1	1	0	0	1	1	1	1	0	1	0	1	2	0	0	1	2	1	1	1	2	1	2	1	0	1	1	0	0	1	0	1	1	0	0	0
215	1	2	0	0	0	0	0	0	0	0	1	0	1	0	0	0	0	1	1	1	1	1	0	1	1	1	0	0	1	2	0	0	2	1	0	2	1	0	1	1	0	0	0	0	0	1	0	0	0
216	0	0	2	0	0	2	2	0	1	1	0	1	2	1	1	0	0	0	2	2	2	0	2	0	1	0	0	0	1	2	0	1	1	0	0	1	2	0	1	1	0	0	0	0	0	0	0	0	0
217	1	1	1	0	0	1	1	1	1	2	0	1	0	0	0	0	0	1	1	1	2	0	1	0	0	1	0	0	0	2	1	1	1	1	0	2	1	1	0	0	0	0	1	0	1	1	0	1	0
218	1	2	0	0	0	0	2	0	2	2	0	0	0	0	0	0	0	1	1	1	2	0	1	0	1	1	0	1	1	1	0	2	2	1	0	2	1	0	0	0	0	1	0	0	0	1	0	0	0
219	0	1	0	0	0	1	0	0	1	1	1	1	1	1	1	0	0	1	1	1	0	1	2	0	0	0	0	0	0	2	2	0	1	0	0	2	2	0	1	1	0	0	0	1	0	1	0	0	0
220	1	2	0	0	0	1	1	1	1	2	1	0	0	0	0	0	0	0	2	2	2	0	2	0	0	2	0	0	1	2	0	0	1	2	0	2	2	0	1	1	0	0	0	0	0	0	0	0	1
221	0	2	2	0	0	1	2	0	2	2	0	0	0	0	0	0	0	1	1	2	2	1	2	0	0	2	1	0	0	1	0	1	2	1	0	2	2	1	0	0	1	0	0	0	0	0	0	0	0
222	1	1	0	0	0	1	2	0	1	1	0	0	1	0	0	0	0	1	1	0	0	1	2	0	0	0	1	1	1	2	0	1	1	2	0	1	1	0	0	0	0	0	1	0	2	0	0	0	0
223	0	1	1	0	0	1	2	0	2	2	0	1	1	1	1	0	0	2	0	1	2	0	2	0	0	1	0	0	2	2	0	1	2	2	0	2	1	0	1	1	0	0	0	1	0	0	0	0	0
224	0	1	1	0	0	1	2	0	1	1	0	1	1	1	1	0	0	1	1	1	2	0	2	0	0	0	0	0	0	2	0	1	1	1	0	2	0	1	0	0	0	0	0	1	0	0	0	0	1
225	0	1	1	0	0	1	1	1	0	1	1	0	1	0	1	0	0	1	1	2	2	2	0	1	1	1	0	1	2	1	0	2	2	0	0	1	2	0	1	1	0	0	0	0	0	0	0	0	0
226	1	1	1	0	0	1	1	0	0	0	2	1	1	1	1	0	0	2	0	0	0	1	2	0	1	0	0	0	0	1	0	2	2	0	0	0	1	0	0	0	0	0	0	0	0	1	0	0	1
227	0	0	2	0	1	1	1	0	1	1	0	0	0	0	0	0	0	1	1	1	1	0	0	0	0	1	0	1	1	1	1	1	1	1	0	1	0	0	1	1	0	1	0	0	1	0	0	0	2
228	1	1	1	0	0	2	2	0	0	0	0	1	1	1	1	0	0	1	2	2	2	1	0	1	0	0	0	1	1	1	1	2	2	2	1	2	2	0	1	1	0	0	0	0	0	0	0	0	0
229	1	0	2	0	0	2	2	0	1	1	0	2	2	1	1	0	0	0	2	2	2	0	1	0	0	0	0	0	0	2	0	1	2	0	0	2	2	0	2	2	1	0	1	0	0	1	0	1	0
230	1	1	1	0	0	1	2	0	1	1	0	0	2	2	2	0	1	2	1	1	1	0	2	0	0	1	0	0	0	2	0	1	2	1	0	1	2	0	1	1	0	0	0	0	0	0	0	0	1
231	1	1	2	0	0	1	1	0	2	2	0	2	2	1	1	0	0	1	1	1	1	0	2	0	0	1	0	0	1	2	1	1	1	1	0	2	1	0	1	1	0	0	0	0	0	0	0	0	0
232	0	1	1	0	0	2	2	0	1	1	1	0	0	0	0	0	0	1	1	1	1	0	2	0	0	2	0	0	0	1	1	1	2	0	0	1	2	0	1	1	0	2	0	0	0	0	0	0	0
233	0	0	2	0	0	1	0	0	1	1	1	0	1	0	0	1	0	1	1	1	1	0	2	0	0	1	0	1	0	1	2	1	1	1	1	1	2	0	1	1	0	1	0	0	1	0	0	0	1
234	1	2	1	0	0	0	1	0	0	0	1	0	0	0	0	0	0	0	2	2	2	0	1	0	1	0	0	0	0	1	0	0	0	2	0	2	2	0	2	2	1	0	0	0	0	0	0	0	2
235	1	2	1	0	0	1	1	0	0	0	1	0	2	1	1	0	0	2	0	0	2	0	2	0	0	0	0	0	1	2	1	2	2	0	0	2	2	0	1	0	1	0	0	0	0	0	0	0	1
236	0	1	1	1	1	1	2	0	1	1	0	0	2	1	1	1	0	0	2	2	2	0	2	0	1	0	0	0	0	2	0	1	1	1	1	1	1	0	0	0	1	0	0	1	0	1	0	0	0
237	0	0	2	0	0	1	2	1	0	1	0	1	1	1	1	0	0	0	2	2	2	1	1	1	1	1	0	1	1	2	1	2	2	0	0	1	1	0	0	0	0	1	0	0	1	0	0	0	1
238	1	2	0	0	0	0	2	0	0	0	0	0	0	0	0	0	0	0	2	2	2	0	2	0	0	0	0	0	0	1	0	0	0	2	0	2	0	0	0	0	0	0	1	0	0	0	0	0	0
239	1	1	1	0	0	2	2	0	0	0	0	1	0	0	0	0	0	1	1	1	2	1	2	0	0	1	0	0	0	1	1	2	2	0	0	0	2	0	1	1	0	0	0	0	0	0	0	1	1
240	1	1	1	0	0	2	2	0	2	2	0	0	0	0	0	1	0	0	2	2	2	0	2	0	0	1	0	0	1	2	0	0	0	1	1	2	0	0	0	0	0	0	0	0	0	1	0	0	1
241	1	2	1	0	0	2	2	0	1	1	0	1	1	1	1	0	0	0	1	1	2	0	0	0	0	1	0	0	0	2	1	1	1	1	0	2	2	0	1	1	0	0	0	0	0	0	0	0	0
242	1	1	0	0	0	1	2	0	2	2	0	0	0	0	0	0	0	0	1	1	2	0	1	0	0	1	0	0	1	2	0	2	2	0	0	1	1	0	0	0	0	0	1	0	1	0	0	0	0
243	0	2	1	0	0	1	2	1	0	1	0	0	1	0	0	1	0	0	2	2	2	1	2	0	0	0	0	0	0	2	0	2	2	0	0	1	0	0	0	0	0	0	1	0	1	0	0	0	0
244	0	0	2	0	0	2	0	0	1	1	1	0	0	0	0	0	0	0	1	1	1	0	2	1	1	1	0	0	0	2	1	2	2	1	0	2	1	1	0	0	0	0	0	1	0	1	0	0	0
245	1	1	1	0	0	1	1	0	0	0	0	0	1	0	1	0	0	0	1	1	1	0	2	0	0	1	1	0	1	2	0	1	1	1	1	1	0	0	0	0	0	0	1	0	1	0	0	0	0
246	1	0	1	0	0	0	2	1	0	1	0	0	0	0	0	0	0	2	1	2	2	2	2	0	0	0	0	1	1	2	2	1	2	1	0	2	0	1	0	0	0	0	0	0	0	0	0	0	0
247	1	2	0	0	0	0	2	1	0	1	0	0	1	0	0	1	0	1	1	1	1	1	1	1	1	1	0	0	0	1	1	2	2	1	0	1	1	0	0	0	0	0	0	0	1	0	0	0	0
248	1	2	2	0	0	1	1	0	0	0	1	1	1	1	1	0	0	1	1	1	2	0	2	0	0	1	0	0	0	2	1	1	2	0	0	2	1	0	0	0	0	0	0	0	0	0	0	1	0
249	1	1	1	0	0	1	2	0	1	1	0	0	0	0	0	0	0	1	1	1	1	0	2	0	1	2	0	1	1	2	1	2	2	1	0	1	1	0	0	0	0	0	1	0	0	1	0	0	0
250	0	2	1	0	0	1	2	0	1	1	1	1	1	1	1	0	0	1	1	1	2	1	0	0	0	1	0	0	1	2	0	0	1	1	0	2	2	0	1	1	0	0	0	0	0	0	0	0	0
251	1	1	1	1	1	2	2	0	0	0	0	0	1	0	0	1	0	0	2	2	2	2	2	0	0	0	1	1	1	2	0	2	2	1	1	1	2	0	2	1	1	0	1	0	1	2	0	0	1
252	1	1	1	1	1	2	2	0	0	0	0	1	2	2	2	0	1	2	1	1	1	0	2	0	0	0	0	0	1	2	0	2	2	0	0	1	1	0	0	0	0	0	0	0	0	1	0	0	0
253	1	1	1	0	0	1	1	1	1	2	0	0	1	1	1	0	0	0	2	2	2	0	2	0	0	1	0	0	2	2	0	2	2	1	0	1	1	0	2	2	0	0	1	0	1	1	0	0	0
254	0	0	2	0	0	2	1	0	1	1	0	0	0	0	0	0	1	2	0	0	1	0	2	0	0	2	0	1	1	1	1	0	0	2	0	2	1	1	0	0	0	0	0	0	0	1	0	0	1
255	1	0	2	0	0	2	1	0	1	1	0	0	0	0	0	0	0	2	0	0	0	1	1	0	1	1	0	0	0	2	1	0	1	1	0	2	1	0	1	1	0	0	0	1	0	1	0	0	0
256	1	2	1	0	0	1	2	0	0	0	0	0	0	0	0	0	0	2	1	1	2	1	2	0	0	1	0	0	0	2	1	1	1	1	0	1	2	0	1	1	0	0	1	0	1	0	0	1	0
257	1	0	2	0	0	2	2	0	1	1	0	1	1	1	1	0	0	2	0	0	1	0	1	0	0	2	0	1	1	2	0	1	1	1	1	2	1	0	0	0	0	0	2	0	0	1	0	0	0
258	0	1	1	0	0	0	1	0	1	1	1	1	0	0	0	0	0	1	1	1	2	0	1	0	0	2	0	0	2	2	0	1	2	0	0	2	0	0	0	0	0	0	1	0	1	1	0	0	0
259	1	0	2	0	1	1	2	0	1	1	0	0	0	0	0	0	0	0	2	2	2	1	1	1	1	1	0	0	0	2	1	0	1	2	0	2	0	0	0	0	0	0	0	0	1	0	0	0	0
260	1	2	0	0	0	1	2	0	1	1	0	1	1	1	1	0	0	1	1	1	1	0	2	0	0	1	0	1	1	2	0	1	1	1	0	1	1	1	0	0	0	0	0	0	0	0	0	0	0
261	0	0	2	0	0	2	1	1	0	1	1	0	0	0	0	0	0	0	2	2	2	0	2	0	1	0	0	2	2	2	2	1	2	2	0	2	1	0	1	1	0	1	0	0	1	0	0	0	0
262	1	0	2	0	1	1	0	0	0	0	1	0	0	0	0	0	0	1	1	1	2	0	1	0	0	0	0	0	1	2	0	1	1	2	2	2	0	0	0	0	0	0	1	0	1	0	0	0	1
263	1	1	1	0	0	1	2	0	1	1	0	0	0	0	0	0	0	0	2	2	2	1	1	0	0	1	1	0	0	2	0	0	1	0	0	2	2	1	1	1	0	0	0	1	1	1	0	0	0
264	1	1	2	0	0	2	2	0	1	1	0	1	1	1	1	0	0	0	1	2	2	1	2	0	0	1	0	1	2	2	1	0	0	2	0	2	1	0	0	0	1	0	1	0	0	0	0	0	0
265	0	0	2	0	0	2	0	0	0	0	2	1	1	0	0	0	1	2	0	0	1	0	2	0	0	0	0	2	2	2	0	0	1	1	0	2	1	0	0	0	0	0	0	0	0	1	0	0	0
266	1	2	1	0	0	1	1	0	0	0	1	1	2	2	2	0	0	0	2	2	2	0	2	0	0	1	0	1	1	1	0	0	0	2	0	2	1	0	1	1	0	0	0	0	0	1	0	1	0
267	1	2	1	0	0	1	2	0	0	0	0	1	1	1	1	0	0	1	1	1	1	0	2	0	0	2	0	0	1	2	0	0	0	2	2	2	1	0	1	1	0	0	0	0	0	0	0	0	0
268	0	0	2	0	0	2	1	0	0	0	1	1	1	1	1	0	0	1	2	1	2	0	2	0	0	0	0	0	0	2	1	2	2	1	0	1	2	0	1	1	0	0	1	0	1	0	0	2	0
269	1	1	2	0	0	2	2	0	1	1	0	0	2	1	1	0	0	0	2	2	2	0	2	0	0	1	0	0	1	2	0	1	1	1	0	1	2	0	2	2	1	0	0	0	1	1	0	0	1
270	0	2	0	0	0	0	1	1	0	1	0	1	1	1	1	0	0	0	1	1	1	0	2	0	0	1	0	1	1	1	1	1	1	2	0	2	2	0	1	1	0	0	0	1	0	1	0	0	0
271	0	0	2	0	0	1	2	0	0	0	0	0	1	1	2	0	0	1	2	1	2	1	2	0	0	1	0	1	2	2	1	1	2	1	1	1	2	0	0	0	0	1	0	0	0	0	0	0	1
272	1	1	1	0	0	2	2	0	1	1	1	0	0	0	0	0	0	1	1	1	2	0	1	0	0	2	0	0	0	1	0	2	2	0	0	1	2	0	1	0	1	1	0	0	1	0	0	0	1
273	0	1	0	0	0	1	1	0	1	1	0	0	0	0	1	0	0	1	2	1	2	0	1	0	0	1	0	0	0	2	0	1	1	2	1	2	2	0	2	2	0	0	2	0	1	1	0	0	0
274	1	1	0	0	0	1	2	0	2	2	0	2	2	1	1	0	0	2	0	0	0	0	2	0	0	1	0	1	2	2	1	0	0	1	0	2	2	0	0	0	0	0	1	1	1	1	0	0	0
275	0	2	1	0	0	2	2	1	1	2	0	0	2	2	2	0	0	0	2	2	2	0	2	0	0	1	0	1	1	2	2	1	1	0	0	0	1	0	1	0	1	0	1	0	1	1	0	1	1
276	1	1	1	0	0	1	1	0	1	1	0	0	0	0	0	0	0	0	2	2	2	0	2	0	1	2	0	2	2	1	1	0	0	2	1	2	2	0	2	2	0	1	1	0	1	0	0	0	1
277	1	2	1	0	0	1	2	0	1	1	0	0	0	0	0	0	1	1	1	1	1	0	1	0	1	0	0	0	0	2	1	2	2	0	0	1	1	0	0	0	0	0	1	0	1	0	0	0	0
278	0	0	2	0	0	2	2	0	2	2	0	0	1	0	0	1	0	1	1	1	1	0	2	0	0	1	0	1	1	2	0	2	2	0	0	0	0	1	0	0	0	0	0	0	0	1	0	0	0
279	0	1	1	0	0	1	1	0	1	1	1	1	1	1	1	0	0	1	1	1	1	1	1	1	1	1	0	1	1	2	1	1	1	1	1	1	2	0	2	2	1	0	1	1	1	2	0	0	0
280	1	1	1	0	0	2	2	0	1	1	1	0	0	0	0	0	0	2	0	0	0	0	2	0	0	1	0	0	1	2	0	1	1	1	0	1	2	2	0	0	0	0	1	0	1	0	0	0	0
281	1	2	1	0	0	2	1	0	0	0	2	0	0	0	0	0	0	1	1	1	1	0	0	0	0	1	0	0	0	2	1	2	2	0	0	1	1	1	0	0	0	0	1	0	1	2	0	1	0
282	0	1	1	0	0	1	2	0	2	2	0	0	1	1	1	0	0	0	2	2	2	0	2	0	1	0	0	2	2	1	0	1	1	2	1	2	2	2	0	0	0	1	0	0	0	1	0	0	0
283	0	1	1	1	1	1	2	0	1	1	1	1	2	1	1	1	0	1	1	2	2	1	2	0	0	1	0	1	1	0	0	1	1	1	1	1	1	0	1	1	0	0	1	0	1	0	0	0	1
284	1	2	0	0	0	1	2	0	1	1	0	2	2	2	2	0	0	1	1	0	1	0	2	0	1	1	0	0	0	1	1	1	1	2	1	1	1	0	0	0	0	0	1	0	1	1	0	0	1
285	1	0	2	0	0	2	2	1	0	1	0	0	1	1	1	0	0	1	1	1	1	1	2	0	0	0	0	0	0	2	1	0	0	2	0	2	2	0	1	1	0	1	0	0	0	1	0	0	1
286	1	1	1	0	0	1	1	0	1	1	0	0	1	1	1	0	0	0	1	1	1	1	1	0	1	1	0	0	0	2	1	1	1	1	0	1	1	0	1	0	1	1	0	0	1	1	0	0	1
287	0	2	2	0	0	1	2	0	0	0	0	0	0	0	0	0	0	1	1	1	1	1	2	0	0	1	0	0	0	2	0	1	1	2	1	2	1	0	0	0	0	1	0	1	2	0	0	0	0
288	1	0	2	0	0	2	2	0	0	0	1	0	0	0	0	0	0	1	0	0	0	0	2	0	0	0	0	0	0	2	0	1	1	1	0	2	1	1	0	0	0	0	0	1	0	0	0	0	1
289	1	1	1	0	0	1	1	1	0	1	1	1	1	1	1	0	0	1	1	1	2	0	2	0	0	1	0	1	2	2	0	2	2	0	0	0	1	0	0	0	0	0	1	0	2	0	1	0	0
290	0	0	2	0	1	1	1	0	1	1	0	0	1	0	0	1	0	1	1	1	2	0	2	0	0	0	0	1	1	2	0	1	2	1	0	2	1	0	0	0	0	1	0	1	1	0	0	0	1
291	1	0	2	0	0	1	2	0	2	2	0	0	1	1	1	0	0	0	1	2	2	0	1	0	0	2	0	0	0	2	1	2	2	0	0	1	2	0	2	2	1	1	0	0	1	0	0	0	0
292	1	2	0	0	1	1	2	0	2	2	0	0	0	0	0	0	0	0	2	2	2	0	1	0	0	1	0	1	1	0	0	2	2	1	0	1	0	0	0	0	0	0	0	0	0	0	0	0	1
293	0	1	2	0	0	0	2	0	1	1	0	0	0	0	0	0	0	1	1	1	1	0	1	0	1	2	0	0	0	2	0	1	2	2	1	2	2	0	2	2	0	0	1	0	1	1	0	0	1
294	0	1	1	0	0	1	2	0	0	0	0	0	0	0	0	0	0	1	1	1	2	0	2	0	0	2	0	0	1	2	0	0	0	1	0	2	1	0	1	1	1	0	0	0	1	0	0	0	1
295	0	1	1	0	0	1	2	0	1	1	0	1	2	1	1	1	0	0	1	1	1	1	0	1	0	0	1	0	0	1	0	0	0	2	0	2	1	0	0	0	0	1	0	0	1	1	0	0	1
296	1	0	2	0	0	1	1	0	2	2	0	0	0	0	0	0	0	1	2	1	2	0	2	0	1	0	0	0	1	2	1	1	1	0	0	1	0	0	0	0	0	1	0	0	1	1	0	0	0
297	1	2	0	0	0	0	2	1	0	1	0	2	2	1	1	0	0	0	2	2	2	0	2	0	0	1	0	0	0	2	0	1	2	1	0	2	1	0	1	1	0	0	2	0	1	1	0	1	1
298	1	0	2	0	0	1	2	1	0	1	0	0	0	0	0	0	0	1	1	1	2	0	2	0	0	1	1	1	1	2	0	1	2	2	1	2	2	0	1	1	0	0	0	0	2	0	0	0	0
299	1	1	1	0	0	1	1	0	0	0	1	2	2	2	2	0	0	2	0	0	0	0	2	0	1	0	0	1	1	2	1	2	2	0	0	2	2	2	0	0	0	0	0	0	0	1	0	0	0
300	1	2	0	0	0	0	1	0	0	0	1	1	1	1	1	0	0	0	2	2	1	1	0	1	1	0	0	0	1	1	0	0	1	2	1	2	1	1	0	0	0	0	0	0	0	1	0	0	1
301	0	1	1	0	0	0	1	1	1	2	0	1	1	1	1	0	0	1	1	1	2	0	2	0	0	1	0	0	0	2	0	2	2	2	1	2	2	0	1	1	0	0	0	1	0	0	0	0	1
302	0	1	1	0	0	1	1	0	0	0	1	0	0	0	0	0	0	1	2	2	2	0	2	0	0	0	0	0	2	2	0	0	1	2	0	2	1	0	0	0	0	0	0	2	0	2	0	0	0
303	0	2	1	0	0	0	2	0	1	1	0	1	1	1	1	0	0	2	0	0	0	0	2	0	0	0	1	0	1	2	0	2	2	2	0	2	2	0	1	1	0	0	0	1	0	1	0	0	0
304	1	1	1	1	1	1	2	0	1	1	1	1	0	0	0	0	0	0	1	1	2	1	1	1	1	2	0	0	0	1	1	2	2	0	0	1	2	0	1	1	0	2	0	0	0	1	0	1	0
305	1	1	1	0	0	1	2	1	1	2	0	0	0	0	0	0	0	1	1	1	1	0	1	0	0	1	0	1	0	0	1	1	2	1	0	2	2	0	1	0	1	0	0	0	0	1	0	0	0
306	1	0	2	0	0	2	1	0	0	0	1	2	2	2	2	0	0	1	1	1	2	0	2	0	0	0	0	1	1	1	1	1	1	1	0	2	1	0	0	0	1	0	0	0	0	1	1	0	0
307	1	0	2	0	0	1	2	0	0	0	0	0	1	0	0	1	0	0	2	2	2	1	1	1	1	1	0	0	0	1	0	1	1	0	0	0	1	0	1	1	0	0	0	0	0	1	0	1	0
308	1	1	1	0	0	0	2	0	1	1	0	0	0	0	0	0	0	1	1	1	1	0	1	0	0	2	0	0	0	2	1	2	2	0	0	0	1	1	0	0	0	0	0	2	0	2	0	0	0
309	0	1	1	0	0	0	1	0	0	0	1	0	0	0	0	0	0	0	2	2	2	0	1	1	1	0	0	1	1	2	2	0	2	0	0	2	2	0	1	1	0	0	0	0	1	0	0	0	0
310	0	1	2	0	0	2	0	0	1	1	0	0	0	0	0	0	0	2	0	0	1	1	2	0	0	1	0	0	1	2	0	1	1	1	0	1	2	0	0	0	0	1	0	0	0	1	0	1	0
311	1	1	1	0	0	1	2	0	2	2	0	1	0	0	0	0	0	0	2	1	2	1	2	0	0	1	0	0	1	2	0	0	0	2	0	2	1	0	1	1	0	1	0	0	1	1	0	0	0
312	0	2	0	0	0	0	1	0	0	0	2	1	1	1	1	0	0	1	1	1	2	0	1	0	0	1	2	1	1	2	1	1	1	1	0	2	2	0	1	1	0	0	0	0	0	1	0	0	0
313	1	1	1	0	0	1	2	0	1	1	0	0	0	0	0	0	1	2	1	1	1	1	2	0	0	1	1	1	1	2	0	2	2	1	0	2	2	0	2	2	0	0	0	0	0	0	0	0	0
314	1	1	1	0	0	1	2	0	1	1	0	0	1	0	0	1	0	0	2	2	2	0	2	0	0	0	0	0	0	1	0	1	1	2	1	2	1	0	0	0	0	0	0	0	0	0	0	0	0
315	1	2	0	0	0	0	2	1	0	1	0	0	0	0	1	0	0	0	1	1	1	0	1	0	0	1	0	1	1	1	0	1	1	2	1	2	1	0	1	1	0	0	0	0	0	0	0	1	0
316	0	0	2	0	0	1	2	1	1	2	0	0	1	0	0	1	0	0	2	2	2	0	2	0	0	2	1	1	1	2	0	1	1	0	0	0	2	0	1	0	1	0	0	0	0	1	0	1	0
317	0	0	2	0	0	2	2	0	1	1	1	0	0	0	0	0	1	1	1	1	2	1	0	0	0	1	1	0	0	1	0	1	1	1	0	1	0	0	0	0	0	0	0	0	0	1	0	0	0
318	1	1	1	0	0	2	1	0	0	0	1	0	0	0	0	0	0	1	1	1	1	1	2	0	0	1	0	1	2	2	1	2	2	1	0	2	2	1	0	1	0	0	0	0	0	1	0	0	1
319	0	2	0	0	0	0	2	0	2	2	0	1	1	1	1	0	0	0	1	1	2	0	1	0	0	0	0	1	1	2	2	1	1	1	1	2	2	0	0	0	0	0	0	0	0	1	0	0	0
320	1	2	0	0	0	0	2	0	1	1	0	0	1	0	0	1	1	0	2	1	2	0	2	0	0	1	1	1	1	2	0	1	2	1	0	2	1	1	0	0	0	0	1	1	1	2	0	0	1
321	0	1	1	0	0	1	1	0	1	1	0	1	1	1	1	0	1	2	1	1	1	1	2	0	0	0	0	0	2	2	0	1	1	1	0	1	2	0	2	2	0	0	0	0	0	0	0	0	0
322	0	2	0	0	0	1	1	0	0	0	1	0	1	0	0	1	0	1	1	1	1	0	2	0	1	0	0	0	1	2	0	1	1	2	1	2	1	0	0	0	1	0	0	1	0	1	0	0	0
323	1	1	1	1	1	2	1	0	0	0	1	1	2	2	2	0	0	2	0	0	0	0	2	0	0	2	0	1	1	2	1	0	1	1	0	2	1	1	0	0	0	1	1	0	1	0	0	1	0
324	1	1	2	0	0	2	2	0	1	1	0	0	0	0	0	0	1	2	1	1	1	1	1	1	1	0	0	1	1	2	1	0	0	2	1	2	1	0	0	0	0	0	1	0	1	1	0	0	0
325	0	1	1	0	0	2	2	0	1	1	0	2	2	1	1	0	0	2	0	0	1	1	1	1	1	1	0	0	2	2	0	1	2	0	0	1	1	0	0	0	0	0	1	0	0	1	0	0	0
326	1	2	0	0	0	0	2	1	0	1	0	0	0	0	0	0	1	1	1	2	2	1	2	0	0	1	0	0	1	2	0	1	2	1	1	1	1	0	0	0	0	1	0	0	1	0	0	0	0
327	1	0	2	0	0	1	1	1	1	2	0	1	1	1	1	0	1	1	2	2	2	0	2	0	0	1	0	1	1	2	0	2	2	0	0	2	2	0	2	1	1	1	0	0	0	1	0	0	0
328	0	1	1	0	0	1	2	1	1	2	0	0	2	0	0	1	0	1	1	1	2	1	1	1	1	2	0	0	1	2	0	1	1	2	1	1	1	0	0	0	0	0	0	0	0	1	0	0	0
329	1	1	1	1	1	1	2	0	0	0	0	0	1	1	1	0	0	1	1	1	2	1	2	0	0	1	0	0	0	2	1	0	0	1	0	1	1	0	1	1	0	0	0	0	0	2	0	1	0
330	1	0	2	0	0	1	2	1	1	2	0	0	0	0	0	0	1	0	2	1	2	1	2	0	0	2	0	0	1	2	0	1	1	2	1	2	1	0	1	0	1	0	2	0	1	1	0	0	0
331	0	0	2	0	0	2	1	0	2	2	0	0	1	0	0	1	0	1	1	2	2	1	2	0	0	1	0	1	1	0	0	1	1	2	1	2	0	0	0	0	0	1	0	0	1	0	0	0	1
332	0	0	2	0	0	2	1	0	1	1	0	0	2	1	1	0	0	1	1	0	1	0	2	0	1	1	0	1	1	1	0	0	1	2	0	2	2	2	0	0	0	0	1	0	1	1	0	1	0
333	0	1	1	1	1	1	1	0	2	2	0	0	1	0	0	1	0	1	1	1	2	1	2	0	0	1	0	1	2	2	1	1	1	2	0	2	1	0	1	1	0	1	0	0	1	0	0	0	0
334	1	1	1	0	0	1	2	0	1	1	0	1	2	2	2	0	0	0	1	1	2	1	2	0	0	1	0	1	1	1	1	1	1	1	0	2	1	0	0	0	0	0	1	0	1	1	1	0	0
335	0	0	2	0	1	1	0	0	0	0	1	0	0	0	0	0	0	0	2	2	2	1	1	1	1	1	1	1	1	2	0	1	2	1	0	2	2	0	2	2	0	0	0	0	0	0	0	0	0
336	1	1	2	0	0	1	2	0	1	1	1	1	2	1	1	1	0	0	2	2	2	0	1	1	2	2	0	0	0	1	0	2	2	1	0	2	1	0	2	2	0	1	0	1	2	0	0	0	1
337	1	1	1	0	0	1	2	0	2	2	0	1	1	1	1	0	0	0	2	2	2	0	1	0	0	2	0	0	0	1	0	0	0	2	0	1	1	0	2	2	0	0	0	1	0	0	0	0	0
338	0	2	1	0	0	0	2	0	1	1	0	1	2	1	1	0	0	0	2	2	2	0	2	0	1	0	0	0	0	1	0	1	2	2	1	2	2	1	1	1	0	1	0	0	1	0	0	0	0
339	0	2	0	0	0	0	2	0	2	2	0	2	2	1	1	0	0	1	1	1	2	0	2	0	0	2	0	0	0	2	0	1	1	1	0	1	2	0	2	2	0	0	0	0	0	0	0	0	0
340	0	1	2	0	0	1	2	0	2	2	0	0	1	0	0	0	0	2	0	1	1	0	2	0	0	2	1	1	1	2	0	1	1	1	0	1	1	0	1	1	0	1	0	0	1	0	0	0	0
341	0	2	1	0	0	1	2	0	0	0	0	1	2	1	1	0	0	1	1	1	1	1	0	1	0	0	0	1	2	2	1	1	1	1	0	2	2	0	1	1	0	0	1	0	1	2	0	0	0
342	1	1	2	0	0	1	2	0	1	1	0	0	0	0	0	0	0	0	2	2	2	0	2	0	0	1	0	0	1	2	0	0	1	2	0	2	2	0	1	1	0	0	0	0	0	0	0	1	0
343	1	0	2	0	0	1	2	0	2	2	0	0	0	0	0	0	0	2	0	1	2	0	2	0	0	1	1	0	0	2	0	1	1	1	1	1	2	0	1	1	0	1	0	0	0	1	0	1	0
344	1	1	2	0	0	1	0	0	1	1	0	0	0	0	0	0	0	2	0	1	2	1	2	0	0	0	0	1	2	2	0	2	2	1	1	1	2	1	1	1	0	1	0	0	1	0	0	0	0
345	1	0	2	0	0	1	1	0	1	1	1	0	0	0	1	0	0	2	0	0	0	0	2	0	0	1	0	0	1	2	0	2	2	2	1	2	1	0	2	2	0	0	0	0	0	0	0	0	0
346	1	2	1	0	0	2	1	0	2	2	0	0	0	0	1	0	0	1	1	2	2	0	2	0	0	0	0	0	0	1	1	1	1	1	0	1	2	0	0	0	0	0	0	0	0	0	0	0	0
347	0	1	2	0	0	2	1	0	0	0	1	0	0	0	0	0	0	1	1	1	2	1	0	1	1	1	0	0	2	2	0	1	0	2	1	2	1	0	1	1	0	0	0	0	0	0	0	0	1
348	1	2	0	0	0	0	1	0	1	1	1	0	1	0	0	0	0	0	2	2	2	0	2	0	1	1	0	0	1	2	1	1	2	2	2	2	1	0	1	1	0	0	0	0	0	1	0	0	1
349	0	1	1	0	0	1	2	1	1	2	0	1	1	1	1	0	0	2	0	0	0	0	2	0	0	1	0	1	2	1	0	1	1	2	0	2	1	0	1	1	0	0	0	0	0	1	0	1	0
350	0	2	1	0	0	1	2	0	0	0	1	1	2	1	1	0	0	1	1	1	1	0	2	0	0	1	0	0	0	1	0	0	1	1	0	2	2	0	2	2	0	0	1	1	0	1	0	0	0
351	0	1	1	0	1	1	2	0	2	2	0	0	2	1	1	1	1	2	0	0	1	0	2	0	1	2	0	1	1	2	1	1	0	0	0	1	1	0	1	1	0	0	1	0	1	2	0	0	2
352	1	2	2	0	0	1	1	0	1	1	0	0	1	0	0	0	1	2	0	0	1	0	2	0	0	1	0	0	0	2	1	1	2	1	1	1	1	0	1	1	0	0	0	0	0	1	0	0	1
353	0	0	2	0	0	1	1	0	1	1	0	0	0	0	0	1	0	0	2	2	2	0	2	0	1	2	0	0	1	2	0	1	1	0	0	1	2	0	2	1	1	1	0	0	1	0	0	1	0
354	0	0	2	0	0	1	2	1	0	1	1	1	2	2	2	0	0	1	1	1	0	0	2	0	0	2	0	0	1	2	1	0	0	1	0	2	1	1	0	0	0	0	0	0	1	0	0	0	1
355	0	0	2	0	0	1	2	0	2	2	0	0	1	1	1	0	0	2	0	0	1	0	0	0	0	0	0	1	1	2	2	0	0	2	0	2	2	0	1	1	0	0	0	0	0	1	0	0	0
356	0	2	2	0	0	1	1	0	0	0	1	1	1	0	0	0	0	1	0	0	1	0	2	0	0	0	0	0	1	1	0	1	1	0	0	2	0	0	0	0	0	0	1	0	1	0	0	0	0
357	0	1	1	0	0	2	2	0	2	2	0	1	1	1	1	0	0	0	2	2	2	0	2	0	0	1	0	0	1	2	0	1	2	1	0	2	2	0	2	1	1	1	0	0	0	0	0	0	1
358	1	0	2	0	0	2	1	0	0	0	1	1	1	1	2	0	0	2	0	0	1	0	1	0	0	0	0	0	0	2	1	0	1	1	0	2	0	0	1	0	1	0	1	0	1	0	0	0	1
359	0	0	2	0	0	2	2	0	2	2	0	1	1	1	1	0	0	2	0	0	1	1	2	0	1	1	1	1	1	2	0	1	1	0	0	1	0	0	1	1	0	0	1	0	1	1	0	0	0
360	1	1	2	0	0	1	0	0	1	1	1	0	0	0	0	0	0	1	1	1	1	1	1	0	1	1	0	0	1	2	0	1	2	2	0	2	1	0	0	0	0	0	0	0	0	0	0	0	0
361	0	0	2	0	0	2	1	0	0	0	2	0	0	0	0	0	0	2	0	0	2	1	2	0	0	1	0	2	2	2	2	0	0	1	1	2	1	0	0	0	0	1	0	0	0	2	0	0	0
362	0	1	2	0	0	2	2	0	0	0	0	1	0	0	0	0	0	2	0	0	1	0	2	0	0	0	1	0	0	1	0	1	1	1	0	1	0	0	0	0	0	0	0	0	0	1	0	1	0
363	0	1	1	0	0	1	2	0	0	0	1	0	0	0	0	0	1	1	1	1	1	2	2	0	0	0	0	0	0	2	0	0	1	1	1	2	2	1	1	1	0	0	0	0	0	1	0	0	0
364	1	1	1	0	0	1	1	0	1	1	0	0	0	0	1	0	0	0	2	2	2	0	2	0	0	1	1	1	1	2	0	1	1	1	0	2	1	1	0	0	0	0	0	0	0	1	0	0	0
365	1	0	2	0	1	1	2	0	0	0	0	0	0	0	0	0	0	0	2	2	2	0	2	0	0	2	0	0	0	2	0	1	1	1	0	1	2	0	1	1	0	0	2	0	1	1	0	0	0
366	1	1	2	0	0	2	1	1	0	1	1	0	0	0	0	0	0	0	2	2	2	0	2	0	0	1	0	0	0	2	1	2	2	0	0	1	2	0	1	0	1	0	0	0	0	1	0	0	0
367	0	1	2	0	0	2	2	0	2	2	0	2	2	2	2	0	0	2	0	0	0	0	2	0	1	2	0	0	1	2	0	2	2	1	0	2	2	1	1	1	0	1	0	0	1	0	0	0	1
368	1	1	1	0	0	0	2	0	0	0	1	0	2	0	0	1	0	0	2	1	2	1	1	0	0	0	0	0	0	1	0	1	1	2	0	1	2	0	1	1	0	0	0	0	0	1	0	0	0
369	1	2	0	0	0	0	2	1	0	1	0	0	0	0	0	0	0	1	1	1	1	0	2	0	0	1	0	1	1	1	0	1	1	1	0	1	1	0	1	1	0	0	0	0	0	0	0	0	1
370	1	1	2	0	0	2	1	0	2	2	0	1	2	1	1	0	0	1	1	0	0	0	2	0	0	1	0	0	1	2	1	2	2	0	0	1	1	0	1	1	0	1	0	0	1	0	0	0	0
371	1	1	1	0	0	1	1	0	0	0	1	1	1	1	1	0	0	0	2	2	2	0	2	0	0	1	0	0	0	2	1	1	1	2	0	2	2	0	2	1	1	0	0	1	0	1	0	0	0
372	0	2	1	0	0	1	0	0	0	0	2	0	0	0	0	0	0	1	1	1	2	1	2	0	0	2	0	2	2	1	0	1	1	2	1	2	2	0	1	1	0	0	0	0	0	1	0	0	1
373	1	2	2	0	0	1	2	1	0	1	0	0	1	0	0	1	0	1	1	1	2	0	2	0	1	2	0	0	0	1	0	2	2	0	0	1	2	0	1	1	0	0	0	0	0	0	0	0	0
374	1	0	2	0	0	2	1	0	1	1	0	0	2	1	1	0	0	0	1	2	2	1	2	0	0	2	0	0	0	1	1	2	2	1	1	2	1	0	0	0	0	0	0	0	0	0	0	0	0
375	1	1	1	0	0	1	2	0	0	0	0	0	0	0	1	0	0	0	2	2	2	0	2	0	0	0	0	0	0	2	0	1	1	1	1	2	1	0	1	1	0	0	1	0	1	1	0	1	1
376	1	2	0	0	0	0	2	1	0	1	0	0	0	0	0	0	0	1	1	1	2	0	1	0	0	0	0	0	0	1	0	1	1	2	1	2	2	0	1	1	0	1	0	0	0	0	0	0	0
377	1	1	1	0	0	1	1	0	0	0	1	0	0	0	0	0	0	0	1	1	2	0	1	0	0	1	0	0	2	2	0	2	2	0	0	1	2	1	1	1	0	0	0	0	0	1	0	0	1
378	1	1	2	0	0	1	2	0	0	0	0	1	1	1	1	0	0	0	1	1	1	0	2	0	0	1	0	0	0	2	0	0	2	0	0	2	0	0	0	0	0	0	1	0	1	0	0	0	1
379	1	0	2	0	1	1	1	0	0	0	1	0	0	0	0	0	0	0	1	2	2	1	1	1	1	2	0	0	1	2	0	1	1	2	2	2	0	0	1	0	1	0	2	0	0	1	0	1	0
380	0	2	0	0	0	1	1	0	1	1	0	1	2	1	1	0	0	0	2	2	2	0	0	0	0	1	0	1	2	2	1	1	1	2	1	2	2	1	0	0	1	0	0	0	0	0	0	0	0
381	1	0	2	0	0	1	2	0	0	0	1	0	0	0	0	0	0	0	2	2	2	0	1	0	1	2	0	1	1	2	1	2	2	1	0	1	1	0	1	1	0	0	0	0	0	0	0	0	0
382	0	1	2	0	0	2	1	0	0	0	1	1	2	2	2	0	0	2	0	1	1	0	1	0	0	0	0	0	0	1	0	0	0	2	0	2	2	0	1	1	0	0	0	0	1	0	0	0	1
383	1	2	1	0	0	1	2	0	1	1	0	1	1	1	1	0	0	1	0	0	0	0	2	1	1	1	0	2	1	2	1	1	1	0	0	1	1	1	0	0	0	0	0	0	0	0	0	0	0
384	1	1	1	0	0	2	2	0	0	0	0	0	0	0	0	0	0	0	2	2	2	1	2	0	0	0	0	1	2	1	0	0	0	1	0	1	2	0	1	0	1	1	0	0	0	1	0	0	0
385	1	0	2	0	0	2	2	0	2	2	0	0	0	0	0	0	0	2	1	2	2	1	1	1	1	1	0	0	1	2	0	0	0	0	0	1	2	2	0	0	0	1	0	0	1	0	0	0	2
386	1	2	1	0	0	1	1	1	0	1	1	1	1	0	0	0	0	1	1	1	2	1	1	0	1	1	0	0	0	2	1	0	0	2	1	2	1	0	0	0	0	0	0	0	0	0	0	0	1
387	0	1	1	0	0	1	2	0	0	0	1	0	0	0	0	0	0	2	0	0	1	1	0	1	0	0	1	1	1	2	0	1	1	1	0	1	0	0	0	0	0	0	1	0	0	1	0	0	0
388	1	1	1	0	0	0	0	0	0	0	2	0	1	1	1	0	0	0	2	2	2	0	2	0	0	1	0	0	1	2	0	1	1	2	1	2	2	1	1	1	0	0	0	0	0	1	0	1	0
389	1	2	1	0	0	0	2	0	1	1	0	0	1	1	1	0	0	0	2	1	2	0	1	0	0	1	1	0	0	1	0	0	0	2	0	2	2	0	1	1	0	0	0	0	1	1	0	0	1
390	1	1	1	0	0	1	2	1	1	2	0	0	1	0	0	1	0	1	1	1	2	1	2	0	0	1	0	1	2	2	0	0	2	0	0	2	1	0	1	1	0	0	0	0	0	1	0	0	0
391	1	2	1	0	0	0	2	0	0	0	1	0	1	0	0	0	0	2	0	0	1	0	2	0	0	1	0	0	0	2	0	1	1	0	0	2	1	0	1	1	0	0	1	1	1	2	0	0	0
392	1	1	1	1	1	2	1	0	1	1	0	0	0	0	0	0	0	0	2	2	2	0	1	0	0	1	0	0	0	2	0	1	1	0	0	1	2	0	2	2	0	0	0	0	0	0	0	0	0
393	1	0	2	0	0	1	2	0	1	1	0	1	1	1	1	0	0	1	1	1	2	0	1	0	1	0	0	0	0	1	0	1	1	2	1	2	1	1	0	0	0	0	0	0	0	0	0	0	0
394	1	1	2	0	0	0	2	0	1	1	0	0	1	1	1	0	0	0	2	2	2	0	0	0	0	0	0	1	1	2	1	2	2	0	0	0	0	1	0	0	0	0	1	0	1	1	0	0	1
395	1	2	0	0	0	0	2	1	0	1	0	0	0	0	0	0	0	1	1	1	1	0	2	0	0	2	0	0	0	1	1	1	2	2	1	2	0	0	0	0	0	0	1	0	1	0	0	0	0
396	1	2	1	0	0	0	2	1	0	1	1	0	2	0	0	1	0	0	2	2	2	0	2	0	0	1	0	0	0	2	0	2	2	0	0	1	2	1	1	1	0	0	0	0	0	1	0	0	0
397	1	1	1	0	0	2	2	1	0	1	0	0	1	1	1	0	0	2	1	1	2	0	2	0	0	0	0	0	0	2	0	1	1	2	0	2	2	0	1	1	0	0	1	0	1	0	0	0	1
398	0	1	1	0	1	1	2	1	1	2	0	1	1	1	1	0	0	1	1	1	2	0	2	0	0	2	0	1	1	2	0	0	0	2	0	2	0	0	0	0	0	1	1	0	1	0	0	0	0
399	1	1	1	0	0	1	1	0	1	1	0	1	1	1	1	0	0	1	1	0	0	0	1	0	1	0	1	1	1	2	0	1	1	1	0	1	1	0	1	1	1	0	1	0	0	1	0	1	0
400	0	2	1	0	0	0	2	0	0	0	0	0	1	0	0	1	0	1	1	1	1	1	2	0	1	0	0	0	0	1	0	0	1	2	0	2	0	0	0	0	0	1	0	1	2	0	0	0	0
401	1	1	1	0	0	0	1	0	1	1	0	1	1	1	1	0	0	1	2	1	2	2	1	1	1	1	0	1	1	2	0	1	1	1	0	1	0	0	1	1	0	0	0	0	0	1	0	0	1
402	1	2	1	0	0	0	1	0	2	2	0	0	0	0	0	0	0	0	2	2	2	1	2	0	0	0	0	0	0	2	0	2	2	0	0	0	1	0	1	1	0	1	0	1	2	1	0	0	0
403	1	1	1	0	0	1	2	0	0	0	0	1	1	1	1	0	0	0	1	1	1	1	2	0	0	0	0	0	0	2	1	1	1	1	1	1	2	0	0	0	0	1	0	0	1	0	0	0	0
404	1	1	1	0	0	2	2	0	1	1	0	0	1	0	0	1	0	1	1	2	2	0	1	0	0	1	0	0	0	1	1	1	1	0	0	0	1	0	1	1	0	0	0	0	0	0	0	0	1
405	0	1	1	0	0	2	2	0	2	2	0	1	1	1	1	0	0	1	1	1	1	0	2	0	1	1	0	2	2	1	1	1	1	2	2	2	2	0	2	2	0	0	1	1	1	1	0	0	0
406	1	0	2	0	0	2	2	0	0	0	0	0	1	0	0	1	0	1	1	1	1	0	1	0	1	1	0	2	2	1	1	1	1	0	0	1	2	0	2	2	0	0	1	0	1	2	0	0	2
407	1	2	1	0	0	0	1	1	0	1	1	0	1	0	0	1	0	2	0	0	0	1	1	1	1	1	0	0	0	2	0	1	1	1	1	1	1	0	1	1	0	0	0	0	0	1	0	0	0
408	1	0	2	0	0	2	1	0	1	1	0	1	2	2	2	0	0	0	2	2	2	0	2	0	0	2	0	1	1	2	0	0	0	1	0	2	1	0	0	0	0	0	0	0	0	1	0	1	0
409	1	0	2	0	0	1	2	0	0	0	0	1	1	1	1	0	0	0	2	2	2	0	1	0	0	1	0	0	1	1	0	0	0	2	1	2	2	1	1	1	0	0	0	0	0	0	0	0	1
410	0	1	1	0	0	1	2	0	2	2	0	1	2	1	1	0	1	2	0	0	1	2	2	0	0	0	0	0	1	2	0	1	1	2	2	2	1	0	1	1	0	0	1	0	1	1	0	0	0
411	1	0	2	0	1	1	2	0	0	0	0	0	2	1	1	1	1	1	1	1	2	1	0	1	0	0	1	0	0	1	0	1	1	0	0	1	1	0	0	0	1	0	0	0	0	0	0	0	0
412	1	1	1	0	0	0	2	0	0	0	1	0	1	0	0	1	0	2	0	0	0	0	2	0	0	1	0	0	0	2	0	2	2	0	0	1	2	0	1	1	0	0	0	1	0	1	0	0	0
413	1	1	1	0	0	1	0	0	1	1	0	0	1	0	0	1	0	1	1	1	0	1	2	0	0	0	0	0	0	2	1	0	0	1	0	1	2	1	0	0	0	0	0	1	0	1	0	0	0
414	1	2	0	0	0	1	1	1	0	1	1	0	1	1	1	0	0	1	1	1	1	1	0	1	1	1	0	0	0	2	1	1	2	2	1	2	2	1	0	0	1	0	0	0	0	0	0	0	1
415	0	2	0	0	0	0	2	0	0	0	0	1	0	0	0	0	0	0	1	2	2	0	2	0	0	2	0	0	1	2	0	1	2	1	0	2	2	0	2	2	0	2	0	0	0	0	0	0	0
416	0	0	2	0	0	2	2	0	1	1	0	0	0	0	0	0	0	1	1	1	1	1	2	0	0	0	0	1	1	1	0	1	2	0	0	1	1	0	1	0	1	0	0	0	1	1	0	0	0
417	1	2	0	0	0	0	2	0	2	2	0	0	1	1	1	0	0	2	0	0	2	0	2	0	1	2	1	2	2	2	1	1	1	0	0	0	1	0	1	1	0	2	0	0	0	1	0	0	0
418	1	1	0	0	0	1	2	0	2	2	0	1	2	1	1	1	1	1	2	2	1	1	2	0	0	1	1	0	0	1	0	0	1	1	0	2	1	0	1	1	0	0	0	0	2	1	0	0	0
419	1	2	0	0	0	0	2	0	1	1	0	0	0	0	0	0	0	1	1	1	2	0	2	0	0	1	0	1	2	2	0	1	2	1	1	2	2	0	1	1	0	0	0	0	0	1	0	0	0
420	0	1	1	0	0	1	0	0	0	0	1	1	1	1	2	0	0	2	0	0	0	0	0	0	0	0	0	0	2	2	0	1	1	1	0	1	0	0	1	1	0	0	2	0	1	0	0	0	0
421	1	0	2	0	0	1	2	0	1	1	1	0	0	0	0	0	0	2	0	0	0	0	1	1	1	0	0	1	0	0	1	1	0	0	0	2	2	1	0	0	0	0	0	0	0	1	0	0	0
422	1	0	2	0	1	1	1	0	1	1	0	0	2	1	1	0	0	1	1	1	2	0	2	0	0	2	0	1	1	2	2	1	1	2	0	2	2	0	1	0	1	0	0	0	0	0	0	0	1
423	1	2	1	0	0	1	2	0	0	0	0	0	0	0	0	0	0	0	2	2	2	0	2	0	0	0	1	0	1	2	0	1	1	0	0	1	2	0	2	2	0	0	0	0	0	1	0	0	0
424	1	1	1	1	1	2	1	0	2	2	0	0	0	0	1	0	0	0	2	2	2	0	2	0	0	2	0	1	1	1	0	1	1	2	1	2	1	0	2	2	0	0	0	0	0	0	0	0	0
425	0	2	2	0	0	1	1	0	0	0	1	2	2	1	1	0	0	1	1	1	2	0	2	0	1	0	1	1	1	2	0	1	1	2	2	2	1	0	1	1	0	1	0	0	1	0	0	0	0
426	0	0	2	0	0	1	2	0	1	1	0	0	0	0	0	0	0	1	1	1	2	0	2	0	0	2	0	1	1	2	1	1	2	2	2	2	1	0	1	1	1	1	0	0	1	1	0	0	0
427	1	2	0	0	0	0	2	0	1	1	0	0	0	0	0	0	0	1	1	1	1	0	2	0	0	0	0	1	1	2	0	0	0	1	0	2	0	0	0	0	0	0	0	0	0	2	0	0	1
428	0	2	0	0	0	0	2	0	1	1	0	1	0	0	0	0	0	1	1	1	1	0	2	0	0	1	0	0	0	1	1	1	2	1	1	1	1	0	0	0	0	0	0	0	0	0	0	0	0
429	1	1	2	0	0	1	2	0	2	2	0	0	0	0	0	0	0	2	1	1	2	0	2	0	1	1	0	0	0	1	0	2	2	0	0	1	0	0	1	1	0	1	0	1	2	0	0	1	0
430	1	1	2	0	0	1	1	0	1	1	1	0	1	0	0	0	0	0	1	1	1	1	1	1	0	1	0	0	0	2	1	2	2	0	0	1	2	0	2	2	1	0	0	1	0	1	0	0	1
431	1	1	1	0	0	1	2	0	1	1	1	1	2	1	1	0	0	2	1	2	2	0	2	0	0	0	0	0	0	2	1	0	1	0	0	2	2	0	1	0	1	0	1	0	1	0	0	0	0
432	0	1	1	0	0	2	2	0	1	1	1	1	1	1	1	0	1	1	1	1	2	0	1	0	0	1	0	1	1	2	0	1	2	0	0	2	0	0	0	0	0	0	0	0	0	1	0	0	0
433	1	1	1	0	0	2	2	0	2	2	0	0	1	0	0	1	0	0	2	1	2	0	2	0	1	2	0	0	1	2	0	1	1	2	2	2	1	0	0	0	0	0	1	0	2	0	0	0	1
434	0	2	0	0	0	1	1	0	0	0	0	0	1	0	0	1	0	0	1	2	2	1	1	0	0	0	0	1	1	2	2	2	2	0	0	0	1	1	0	0	0	0	0	0	0	1	0	0	1
435	0	0	2	0	0	2	2	0	2	2	0	0	0	0	0	0	0	1	1	1	1	1	1	1	1	2	0	0	2	2	0	0	2	2	1	2	2	0	0	0	0	0	0	0	0	0	0	0	0
436	1	0	2	0	0	2	1	0	2	2	0	1	2	1	1	0	0	0	1	2	2	0	2	0	0	1	0	2	2	2	1	1	1	0	0	2	1	0	1	1	0	0	0	0	0	0	0	1	0
437	1	1	1	0	0	1	1	0	0	0	0	0	1	0	0	0	0	1	2	2	2	0	2	0	0	2	0	1	2	2	0	2	2	1	0	1	0	0	1	1	0	2	0	0	0	0	0	0	1
438	1	1	2	0	0	1	2	0	0	0	0	0	1	0	0	1	0	0	1	1	1	0	2	0	0	0	0	1	1	2	1	2	2	1	0	2	1	0	0	0	0	0	0	0	0	1	0	1	0
439	1	1	2	0	0	2	1	0	1	1	1	1	0	0	0	0	0	1	1	1	2	0	2	0	0	1	0	0	0	1	1	0	1	2	0	2	1	0	0	0	0	0	1	0	1	1	1	0	0
440	1	2	1	0	0	1	0	0	0	0	2	0	0	0	0	0	1	2	1	1	1	1	0	1	0	0	0	1	1	1	0	2	2	0	0	1	0	0	0	0	0	0	1	0	1	1	0	0	0
441	1	1	1	0	0	1	2	0	2	2	0	0	0	0	0	0	0	1	1	1	1	1	2	0	0	0	0	0	1	2	0	1	1	0	0	1	2	1	0	0	0	0	1	1	1	2	0	0	0
442	0	1	1	0	0	1	2	0	1	1	0	1	1	1	1	0	0	1	1	1	1	0	2	0	0	1	0	0	1	2	0	2	2	0	0	2	2	0	2	2	0	0	1	0	1	2	0	0	1
443	0	2	0	0	0	0	1	0	1	1	1	1	2	2	2	0	0	1	1	2	2	1	1	0	0	1	0	0	1	2	0	0	0	2	1	1	2	0	1	1	0	0	1	0	1	0	0	0	0
444	1	1	2	0	0	2	2	0	0	0	1	1	1	1	1	0	1	1	1	1	2	0	2	0	0	2	0	1	2	2	1	1	1	1	1	1	2	0	2	2	0	0	1	0	2	0	0	1	0
445	0	1	1	0	0	1	2	1	0	1	0	0	0	0	0	0	0	1	1	0	0	1	2	0	0	0	0	0	0	2	1	1	2	2	1	2	1	1	0	0	0	0	0	0	0	1	0	0	0
446	1	0	2	0	0	2	0	0	1	1	1	1	1	1	1	0	0	1	1	1	2	1	2	0	0	0	0	0	1	2	0	2	2	1	0	1	1	0	1	1	0	1	0	0	0	1	0	0	0
447	1	0	2	0	0	1	2	1	1	2	0	0	0	0	0	0	0	2	0	0	1	0	2	0	0	1	0	0	0	1	0	0	1	0	0	2	1	0	0	0	0	0	0	1	1	1	0	1	1
448	1	1	1	0	0	1	2	1	1	1	0	1	1	1	1	0	0	2	0	0	0	0	0	0	0	0	0	1	2	2	1	1	2	1	0	2	1	0	1	1	0	0	1	0	0	1	0	0	0
449	0	0	1	0	0	1	2	0	2	2	0	0	0	0	0	0	0	2	0	0	0	0	2	0	0	2	0	1	2	2	1	1	1	1	0	2	2	0	2	2	0	0	0	0	0	1	0	0	1
450	1	0	1	0	0	1	0	0	1	1	0	0	0	0	0	0	0	1	1	1	2	0	2	0	1	0	0	0	1	2	0	2	2	0	0	1	2	0	2	1	1	0	0	0	0	1	0	2	0
451	1	1	1	0	0	2	2	0	1	1	0	1	2	2	2	0	0	1	1	1	1	0	2	0	0	2	0	1	1	1	1	1	2	1	0	1	1	0	0	0	0	0	0	0	0	1	0	1	0
452	1	1	1	0	1	0	2	0	2	2	0	0	1	0	0	1	0	2	0	0	0	0	2	0	0	0	0	0	0	2	0	2	2	1	0	2	0	0	0	0	0	0	0	0	1	0	0	0	0
453	0	2	0	0	0	0	2	0	0	0	0	0	1	0	0	1	0	2	0	0	1	0	1	1	1	0	0	0	0	2	0	1	1	2	0	2	1	0	1	1	0	0	0	0	0	1	0	0	1
454	0	0	1	0	0	1	2	0	2	2	0	1	1	0	0	0	0	0	1	1	1	1	2	0	0	0	1	0	0	2	0	1	2	1	0	2	2	0	2	2	0	0	0	1	1	1	0	0	0
455	1	2	0	0	0	0	2	0	2	2	0	1	1	1	1	0	0	2	1	1	1	0	2	0	1	0	0	1	0	1	1	0	0	2	0	2	2	1	1	1	0	0	0	1	0	0	0	1	1
456	0	1	1	0	0	1	2	0	1	1	0	1	2	1	1	0	0	1	1	2	2	0	1	0	0	0	0	0	0	2	0	2	2	0	0	1	1	0	0	0	0	0	0	0	0	1	0	0	1
457	1	0	2	0	0	2	2	0	0	0	0	0	0	0	0	0	0	0	2	1	2	1	2	0	0	0	0	0	0	2	0	1	1	2	1	2	2	0	0	0	0	0	0	0	0	1	0	2	0
458	0	1	1	0	0	1	2	0	1	1	0	0	0	0	0	0	0	1	1	1	1	0	2	0	0	1	0	0	1	2	0	1	1	2	0	2	2	0	0	0	0	0	0	1	0	0	0	1	1
459	0	2	0	0	0	0	2	1	0	1	0	0	0	0	0	0	0	1	2	2	2	1	2	0	0	0	0	0	0	1	0	1	2	1	0	2	2	0	1	1	0	1	0	0	1	0	0	0	0
460	1	0	2	0	0	2	1	0	1	1	1	0	0	0	0	0	0	1	1	1	1	0	2	0	0	1	0	1	1	2	1	0	0	2	0	2	1	1	0	0	0	0	1	0	1	0	0	1	0
461	1	1	1	0	0	2	2	0	1	1	1	1	2	1	1	0	1	1	1	2	2	1	2	0	0	1	0	1	1	0	0	1	1	0	0	1	2	0	1	1	0	0	1	0	1	1	0	0	0
462	0	1	2	0	0	1	0	0	0	0	1	1	1	1	1	0	0	1	1	1	2	0	2	0	0	1	0	0	1	2	0	1	1	2	2	2	0	0	0	0	0	2	0	0	0	0	0	1	0
463	1	0	2	0	0	2	1	0	0	0	1	1	1	1	1	0	0	1	1	1	2	0	1	0	0	1	0	0	0	1	0	1	1	1	0	2	1	0	1	1	0	0	0	0	0	0	0	0	0
464	0	1	1	0	0	1	2	0	0	0	0	1	1	1	1	0	0	1	1	1	1	0	2	0	0	2	0	1	1	2	0	0	2	2	1	2	2	1	0	0	0	0	0	0	0	1	0	0	1
465	0	1	1	0	0	1	1	1	1	2	1	1	1	1	1	0	0	1	1	1	2	0	1	0	1	0	0	0	0	2	0	1	2	2	0	2	2	1	1	0	2	0	0	0	0	1	0	0	0
466	1	1	2	0	0	2	1	1	1	2	0	0	0	0	0	0	0	1	1	1	2	1	1	1	1	1	1	0	0	1	0	1	1	1	0	2	0	0	0	0	0	0	0	0	0	1	0	0	0
467	1	1	1	0	0	1	1	0	1	1	1	1	2	1	1	0	0	1	1	1	2	1	1	0	0	0	0	2	2	2	1	1	1	1	0	1	1	0	1	1	0	0	0	0	0	1	0	1	0
468	1	1	1	0	0	1	1	1	1	2	0	0	0	0	0	0	0	0	2	2	2	0	1	0	0	1	0	0	0	2	1	1	2	0	0	2	2	1	1	1	0	0	0	1	0	1	0	0	0
469	0	1	1	0	0	1	1	0	0	0	1	1	2	1	1	1	0	1	1	1	0	0	2	0	0	2	0	1	0	1	1	1	1	1	0	0	0	0	1	1	0	1	0	1	1	0	0	0	0
470	1	1	2	0	0	0	1	0	1	1	0	0	0	0	0	0	0	0	2	2	2	1	2	0	1	0	0	1	1	1	0	2	2	0	0	1	1	0	0	0	0	0	1	0	1	0	0	0	0
471	1	1	1	0	0	2	1	1	1	2	0	1	1	1	1	0	1	2	1	1	1	0	2	1	1	1	0	0	0	1	0	0	1	1	0	2	2	1	0	0	0	0	1	1	0	1	0	1	0
472	0	2	0	0	0	1	2	0	1	1	0	0	1	0	0	0	0	1	1	1	1	0	2	0	0	2	0	1	2	2	0	1	2	1	0	1	0	0	0	0	0	0	0	0	0	1	0	0	0
473	0	1	1	0	0	0	1	0	1	1	0	1	2	1	1	0	0	1	1	1	2	0	0	0	0	0	0	0	1	2	0	0	0	1	0	2	2	1	0	0	1	1	0	0	1	0	0	0	1
474	1	1	2	0	0	0	1	0	0	0	1	0	0	0	0	0	0	1	1	1	1	1	2	0	0	0	0	1	2	1	0	1	1	2	0	2	1	1	0	0	0	0	1	0	1	0	0	0	1
475	1	0	2	0	0	2	2	0	1	1	0	1	2	2	2	0	0	0	2	2	2	0	2	0	0	0	0	1	1	1	0	0	1	2	0	2	1	1	0	0	0	2	0	0	0	0	0	0	0
476	0	2	0	0	0	0	2	0	1	1	1	0	0	0	0	0	1	1	1	1	1	0	2	0	0	1	0	0	0	2	1	1	2	1	1	1	2	0	0	0	0	0	1	0	1	1	0	0	2
477	1	2	1	0	0	1	2	0	1	1	0	0	0	0	0	0	0	0	2	1	2	2	2	0	0	0	0	0	1	2	0	1	1	0	0	1	1	0	0	0	0	0	1	0	0	0	0	0	1
478	1	0	2	0	0	1	1	0	0	0	1	0	0	0	0	0	0	0	2	2	2	0	1	0	0	2	0	0	0	2	0	1	1	0	0	1	2	0	2	1	1	1	0	0	0	0	0	0	0
479	0	1	1	0	0	0	1	0	1	1	1	0	0	0	0	0	0	2	0	0	0	0	2	0	0	1	0	1	1	2	1	1	1	1	0	1	1	0	0	0	0	1	0	0	1	1	0	0	1
480	1	0	2	0	0	1	2	0	1	1	0	1	1	1	1	0	0	0	2	0	2	1	1	1	1	0	0	0	0	1	0	1	0	2	1	2	1	0	1	1	0	1	0	0	1	0	0	0	0
481	0	2	1	0	0	1	2	0	1	1	1	1	2	2	2	0	0	1	1	1	1	1	1	1	1	0	0	1	2	1	0	1	1	2	0	2	2	0	1	1	0	0	1	0	1	1	0	0	0
482	1	1	1	0	0	1	1	0	0	0	1	0	1	0	0	0	0	0	2	2	2	1	2	0	0	1	0	0	0	2	1	1	2	1	0	2	2	0	1	1	0	0	1	0	0	1	0	0	0
483	1	1	1	0	0	1	2	0	0	0	0	0	1	0	0	1	0	2	0	1	1	1	2	0	0	1	0	0	0	1	1	0	0	2	0	2	1	1	0	0	0	0	0	2	0	2	0	0	0
484	0	1	2	0	0	0	2	0	1	1	0	0	0	0	0	0	0	0	1	1	1	1	0	1	1	1	0	0	0	1	1	2	2	1	0	1	0	0	1	1	0	0	1	1	0	1	0	0	1
485	0	1	1	0	0	1	1	0	0	0	1	1	1	1	1	0	0	0	2	2	2	0	2	0	0	0	0	0	0	2	2	2	2	0	0	0	0	0	1	1	0	0	1	0	0	1	0	0	0
486	0	0	2	0	0	1	2	1	1	2	0	0	0	0	0	0	0	1	1	1	1	1	2	0	0	1	0	0	0	1	0	1	1	2	2	2	2	1	0	0	0	0	2	0	1	1	0	0	0
487	0	0	2	0	0	1	2	1	1	2	0	0	0	0	0	0	0	1	1	1	1	1	2	0	0	0	0	2	2	2	1	1	2	2	1	2	1	0	2	2	0	0	0	0	0	0	0	0	0
488	0	1	2	0	0	2	2	0	1	1	0	0	1	0	0	1	0	1	1	1	2	0	2	0	0	2	0	0	0	2	1	0	0	2	0	2	1	0	0	0	0	0	0	0	2	2	0	0	1
489	1	2	0	0	0	0	2	0	1	1	1	1	2	1	1	0	0	0	2	1	2	0	2	0	1	1	0	2	2	1	0	2	2	0	0	0	1	0	1	1	0	0	1	0	1	1	0	0	2
490	1	0	2	0	0	1	1	0	1	1	1	0	1	0	0	1	0	2	0	1	2	0	2	0	1	2	0	1	1	2	0	0	0	1	0	2	1	0	0	0	0	0	0	0	0	0	0	0	1
491	1	1	2	0	0	1	2	0	2	2	0	0	1	1	1	0	1	1	2	2	2	0	1	0	0	0	0	1	1	2	1	1	1	1	0	2	2	0	0	0	0	0	2	0	1	1	0	0	0
492	1	1	2	0	0	1	2	0	1	1	0	0	0	0	0	0	0	0	2	2	2	1	1	1	1	1	0	1	1	2	0	1	1	1	0	2	0	0	0	1	0	0	0	0	0	1	0	0	0
493	1	2	1	0	0	1	2	1	1	2	0	0	1	0	0	1	0	0	2	2	1	2	2	0	0	0	0	1	1	2	0	1	2	1	0	2	1	0	0	0	0	0	0	0	1	0	0	1	0
494	0	1	1	0	0	2	1	0	1	1	1	0	0	0	0	0	0	1	1	1	2	0	2	0	0	1	0	2	2	2	0	2	2	0	0	2	2	0	1	1	0	0	1	0	2	0	0	0	1
495	1	2	0	0	0	0	1	0	0	0	2	0	1	0	0	0	1	0	2	1	2	0	2	0	0	0	0	2	2	2	1	2	2	2	1	2	0	0	1	1	0	0	0	0	1	0	0	2	0
496	1	0	1	0	0	1	2	1	0	1	0	1	1	1	1	0	0	1	1	1	2	1	2	0	0	1	0	0	0	1	0	1	0	2	1	2	2	0	2	2	0	0	0	0	1	0	0	1	1
497	0	2	1	0	0	1	2	1	0	1	0	0	0	0	0	0	0	2	0	0	1	1	1	1	1	1	0	0	1	1	0	1	2	2	0	2	1	0	0	0	0	0	1	0	1	0	0	0	0
498	0	2	1	0	0	1	1	1	0	1	1	1	1	1	2	0	0	2	0	1	1	2	0	1	1	1	0	0	0	1	1	1	1	1	0	1	1	0	0	0	0	1	0	0	0	0	0	0	0
499	1	1	2	0	0	1	1	0	1	1	1	0	1	0	0	1	0	0	2	2	2	0	2	0	0	1	0	0	0	2	0	1	1	1	0	1	1	0	1	1	0	0	0	1	0	0	0	0	0
500	0	2	1	0	0	0	2	0	0	0	1	0	0	0	0	0	0	2	0	1	2	0	2	0	0	2	0	1	1	2	1	2	2	2	1	2	2	0	1	1	0	1	0	1	0	1	0	0	1
501	1	1	1	0	0	1	2	0	1	1	0	0	0	0	0	0	0	1	1	0	0	1	1	0	1	1	0	0	1	2	0	2	2	0	0	1	2	1	1	1	0	0	0	0	0	1	0	0	0
502	1	2	1	0	0	0	2	0	0	0	0	1	1	1	1	0	0	1	1	1	2	0	0	0	0	0	0	0	1	2	0	2	1	2	1	2	1	0	0	0	0	0	1	0	1	1	0	0	0
503	1	0	2	0	0	2	1	1	1	2	0	0	0	0	0	0	0	0	1	1	1	0	2	0	0	1	1	0	0	1	0	2	2	0	0	1	1	0	0	0	0	1	0	0	1	0	1	0	0
504	1	2	0	0	0	0	2	0	0	0	0	0	0	0	0	0	0	0	2	2	2	1	0	1	1	0	0	0	0	2	1	1	1	0	0	0	2	0	0	0	0	1	0	0	1	0	0	0	0
505	1	2	0	0	0	0	1	0	0	0	1	0	1	0	0	1	0	0	2	2	1	1	1	0	1	1	0	1	1	2	1	1	2	2	0	2	1	0	2	2	0	0	0	0	1	2	0	0	0
506	0	1	2	0	0	0	2	0	1	1	0	0	0	0	0	0	0	2	0	0	0	0	2	0	0	1	0	0	0	1	1	1	1	2	0	2	0	0	0	0	0	0	0	0	0	2	0	1	0
507	1	0	2	0	1	1	1	0	0	0	1	1	1	1	1	0	0	0	2	0	2	0	2	0	0	2	0	1	1	1	0	1	1	1	0	2	1	0	1	1	0	0	0	0	0	0	0	0	0
508	0	2	0	0	0	0	1	0	0	0	2	0	0	0	0	0	0	2	0	0	0	0	2	0	0	0	0	1	1	2	0	2	1	1	0	2	2	0	1	1	0	0	0	0	0	1	0	0	1
509	1	1	0	0	0	1	1	0	0	0	0	0	0	0	0	0	0	1	1	1	2	1	2	0	0	1	0	0	0	1	0	2	2	0	0	0	2	0	2	2	1	0	0	0	1	1	0	1	0
510	0	0	2	0	0	1	1	0	0	0	1	0	1	0	0	1	0	0	2	2	2	1	2	0	0	0	0	0	0	1	1	2	2	0	0	1	0	0	0	0	0	0	1	0	1	1	0	0	0
511	1	1	1	0	0	1	1	1	0	1	0	0	0	0	0	0	0	0	2	2	2	1	2	0	0	0	0	0	0	2	0	0	0	1	1	2	2	1	1	1	0	2	0	0	0	0	0	1	0
512	0	0	2	0	0	1	1	0	0	0	1	0	0	0	0	0	0	0	1	1	2	0	2	0	0	2	0	0	2	2	0	2	2	1	0	2	2	2	0	0	0	0	0	0	0	0	0	0	1
513	1	0	2	0	0	1	2	0	0	0	1	1	1	1	1	0	1	1	1	1	1	0	2	0	0	1	0	0	1	2	1	0	0	1	1	2	2	1	0	0	0	0	1	0	0	1	0	0	1
514	0	0	2	0	0	1	2	0	1	1	1	1	1	1	1	0	1	1	2	2	1	0	2	0	0	1	0	1	1	2	0	1	1	1	0	2	0	0	0	0	0	0	1	0	1	1	0	1	0
515	1	1	1	0	0	1	1	0	1	1	1	1	1	0	0	0	0	0	1	1	1	0	2	0	0	1	0	0	0	2	0	1	0	0	0	1	2	0	2	2	0	0	1	0	0	0	0	1	0
516	1	0	2	0	0	2	1	0	1	1	0	2	2	2	2	0	0	1	1	1	0	1	1	0	0	0	0	0	0	2	0	1	1	1	0	2	1	0	1	0	1	2	0	0	0	0	0	1	0
517	1	0	2	0	0	1	1	0	0	0	2	1	1	1	1	0	0	0	2	2	2	0	2	0	1	1	0	0	1	2	0	0	1	2	0	2	2	0	1	1	0	0	1	0	1	0	0	0	0
518	1	1	1	0	1	0	2	0	1	1	0	0	1	0	0	1	0	0	2	2	2	0	2	0	1	0	0	0	0	2	1	1	1	1	0	2	1	0	2	2	0	1	0	0	0	0	0	0	1
519	0	1	1	0	0	1	2	1	0	1	0	0	1	1	1	0	0	0	2	1	2	0	2	0	0	1	0	2	2	0	0	2	2	0	0	1	0	0	1	1	0	0	0	0	1	1	0	0	0
520	1	2	1	0	0	0	2	0	1	1	0	0	2	1	1	1	1	2	1	1	1	0	2	0	0	0	0	0	1	2	0	1	1	1	0	1	1	0	0	0	0	1	0	0	0	1	0	0	2
521	0	2	0	0	0	1	2	0	2	2	0	0	0	0	0	0	1	2	1	1	1	0	2	0	0	1	0	1	2	2	1	1	1	1	0	1	1	1	0	0	0	0	1	0	0	0	0	0	0
522	1	1	2	0	0	2	1	0	1	1	1	0	0	0	0	0	0	0	2	2	2	1	0	1	1	0	0	0	0	2	0	2	2	1	1	1	0	0	0	0	0	1	0	0	0	1	0	0	1
523	0	0	2	0	0	2	1	0	1	1	0	1	1	2	1	0	0	1	1	1	2	0	0	0	0	0	0	0	0	2	0	1	2	1	0	2	0	0	0	0	0	0	0	0	0	0	0	0	0
524	0	1	1	1	1	1	2	1	1	2	0	1	1	1	1	0	0	2	0	1	1	0	1	0	0	1	1	0	0	2	0	1	1	1	0	0	2	1	1	0	1	0	0	0	0	1	0	0	0
525	1	1	1	0	0	1	2	0	0	0	1	0	1	0	0	0	0	1	1	1	1	0	1	0	0	1	0	1	1	2	1	0	0	2	0	2	1	0	0	0	0	0	0	0	0	0	0	0	1
526	1	1	1	0	0	1	1	0	0	0	2	1	2	1	1	1	0	1	1	0	1	0	2	0	1	1	0	0	0	2	0	1	1	1	0	1	1	0	1	1	0	0	0	0	0	0	0	0	0
527	1	2	0	0	0	1	2	0	2	2	0	0	0	0	0	0	0	2	0	0	0	0	2	0	1	1	0	0	1	2	0	0	0	2	0	2	2	0	0	0	0	1	0	0	0	0	0	0	1
528	1	2	0	0	0	0	1	0	0	0	1	1	1	1	1	0	0	1	1	1	1	0	2	0	0	1	0	0	0	2	0	1	2	2	0	2	1	0	0	0	1	0	1	0	0	1	0	0	0
529	1	0	2	0	0	1	2	0	2	2	0	1	1	0	0	0	0	1	1	1	2	0	1	0	0	0	0	0	0	1	0	1	1	0	0	1	1	0	0	0	0	1	0	1	2	0	0	0	1
530	1	0	2	0	0	1	2	0	0	0	0	0	0	0	0	0	0	1	1	1	2	0	2	0	0	0	0	1	1	2	1	2	2	2	0	2	1	1	0	0	0	0	1	0	0	0	0	0	0
531	1	2	1	0	0	2	2	0	2	2	0	1	0	0	0	0	0	1	1	1	2	1	2	0	0	0	0	1	1	2	2	1	1	1	0	2	1	0	1	1	0	0	1	0	1	1	0	0	1
532	1	1	1	0	0	1	1	0	1	1	0	1	1	1	1	0	0	2	0	0	2	0	1	0	0	1	0	2	2	2	0	0	0	1	0	1	1	0	0	0	0	0	0	0	1	0	0	1	0
533	1	0	2	0	0	2	1	0	2	2	0	0	1	0	0	0	0	0	1	2	2	0	2	0	0	1	0	1	1	2	0	1	1	2	1	2	1	0	1	0	1	0	1	0	0	0	0	0	1
534	0	2	1	0	0	1	1	1	1	2	0	0	1	1	1	0	0	0	1	1	1	1	2	0	0	1	0	0	0	2	0	1	1	0	0	0	2	1	0	0	1	0	0	0	2	0	0	0	1
535	1	1	1	0	0	1	2	0	2	2	0	0	0	0	0	0	0	2	0	1	1	1	0	0	0	1	1	1	1	2	0	2	2	1	0	2	1	0	0	0	0	0	2	0	1	1	0	0	0
536	1	0	2	0	0	2	1	0	1	1	2	1	1	1	2	0	0	2	0	0	1	1	1	1	1	2	0	1	1	1	0	2	2	0	0	1	2	0	2	2	0	0	0	0	0	1	0	0	0
537	1	1	0	0	0	1	2	0	0	0	0	0	1	1	1	0	0	0	2	2	2	1	2	0	0	0	0	0	0	1	0	1	1	2	1	2	1	0	1	1	0	0	1	0	1	0	0	0	1
538	1	2	0	0	0	1	1	1	0	1	1	2	2	1	1	0	0	1	1	1	0	0	1	0	0	0	0	0	0	2	1	1	1	2	2	2	0	0	1	1	0	1	0	0	0	0	0	0	0
539	1	1	2	0	0	2	2	1	0	1	0	0	0	0	0	0	0	1	1	1	1	0	2	0	0	1	0	0	1	2	0	1	1	1	0	2	0	0	1	1	0	0	2	0	0	1	0	1	0
540	1	1	0	0	0	1	2	0	1	1	0	0	0	0	0	0	0	0	2	2	2	0	2	0	0	2	0	1	1	2	0	1	1	0	0	1	2	0	0	0	0	0	0	0	0	1	0	0	0
541	0	2	0	0	0	0	1	0	0	0	0	0	2	1	1	1	0	1	1	1	2	0	2	0	0	1	0	0	1	2	1	1	2	1	1	1	2	1	0	0	1	0	1	0	1	0	0	0	0
542	1	2	0	0	0	0	1	0	0	0	1	0	1	1	0	0	0	0	2	2	2	0	1	0	0	2	0	0	2	2	0	1	1	1	1	1	1	0	2	2	1	0	1	0	1	0	0	0	0
543	0	1	1	0	0	0	2	1	1	2	0	0	0	0	0	0	1	2	1	1	1	0	2	0	0	1	0	1	2	2	1	0	1	1	0	2	2	1	1	0	1	0	0	0	0	1	0	0	0
544	0	1	1	0	0	1	2	0	2	2	0	1	1	1	1	0	0	1	1	1	1	0	2	0	0	2	1	0	0	2	1	1	1	0	0	1	2	0	2	2	0	0	0	1	0	0	0	0	0
545	0	1	2	0	0	1	2	0	2	2	0	0	0	0	0	0	0	0	2	2	2	1	2	0	0	1	0	1	1	0	0	1	1	1	1	1	1	0	0	0	0	0	1	0	2	0	0	1	0
546	1	1	1	0	0	2	2	0	1	1	0	0	0	0	0	0	1	2	0	0	1	0	2	0	0	1	1	0	0	2	0	1	1	0	0	1	1	0	0	0	0	0	0	1	0	1	0	0	1
547	1	0	2	0	0	2	1	0	1	1	1	0	0	0	0	0	0	0	2	2	2	2	0	1	1	1	1	1	1	1	0	0	0	2	0	1	1	1	0	0	0	0	0	0	0	1	0	0	0
548	1	1	2	0	0	2	1	0	0	0	1	0	0	0	0	0	0	0	2	2	2	1	1	1	1	1	0	0	0	2	1	0	0	2	1	2	1	0	0	0	0	0	0	2	0	1	0	1	0
549	1	1	1	0	0	2	0	0	0	0	1	0	0	0	0	0	0	0	2	2	2	0	2	0	1	1	0	1	1	2	1	0	1	0	0	2	2	0	1	1	0	0	0	0	0	0	0	0	0
550	1	1	1	0	0	1	2	0	2	2	0	0	0	0	0	0	0	1	1	1	1	0	1	0	0	1	0	0	0	2	0	0	0	1	0	2	1	1	0	0	0	0	0	0	0	1	0	0	0
551	1	2	1	0	0	0	2	1	0	1	0	1	2	1	1	0	0	1	1	1	2	0	2	0	0	0	0	0	0	2	2	1	1	0	0	2	2	0	1	1	0	0	0	0	0	2	0	0	0
552	1	0	2	0	0	2	2	1	1	2	0	0	0	0	0	0	0	1	1	1	2	0	2	0	0	2	0	1	1	2	0	2	2	0	0	1	2	1	0	0	1	0	1	0	1	1	0	1	1
553	1	0	1	0	0	1	2	0	0	0	0	1	1	1	1	0	0	0	2	2	2	0	2	0	0	1	0	2	2	1	0	2	2	0	0	1	1	0	0	0	0	1	0	0	1	1	0	2	0
554	0	1	1	0	0	1	2	0	1	1	0	1	1	1	1	0	0	1	1	1	2	1	2	0	0	0	0	0	0	1	0	0	0	2	1	2	1	0	0	0	0	0	1	0	1	1	0	0	1
555	1	2	0	0	0	0	1	0	0	0	1	0	0	0	0	0	0	0	1	1	2	1	0	1	1	1	0	1	1	2	0	1	1	0	0	1	1	0	1	1	0	0	0	0	0	1	0	0	1
556	0	0	2	0	0	2	1	0	0	0	1	0	0	0	0	0	0	0	2	2	2	0	2	0	1	2	0	0	1	2	0	2	2	0	0	1	2	0	1	1	0	0	2	0	1	1	0	0	0
557	1	0	2	0	0	2	2	0	2	2	0	1	2	2	2	0	0	1	1	1	2	0	2	0	1	2	0	2	1	2	1	2	1	1	0	2	2	1	0	0	0	0	0	0	0	0	0	0	0
558	1	0	2	0	0	2	1	0	0	0	1	0	0	0	0	0	0	0	1	1	1	1	1	1	1	0	0	0	0	1	0	0	1	1	0	2	2	1	1	1	0	0	0	0	1	1	0	0	0
559	0	2	1	0	0	1	2	0	1	1	0	0	1	0	0	0	0	2	0	0	0	0	1	0	1	0	0	2	2	2	2	2	2	2	0	2	1	0	1	1	0	0	0	0	1	1	0	0	1
560	0	1	0	0	0	1	2	0	0	0	1	0	0	0	0	0	0	1	1	1	1	0	2	0	1	0	0	1	1	1	1	1	1	1	0	1	2	1	0	0	0	1	0	1	2	1	0	0	0
561	1	2	0	0	0	0	2	0	2	2	0	1	1	1	1	0	0	1	1	1	1	0	2	0	0	0	0	0	2	2	0	1	1	0	0	1	2	1	0	0	0	0	1	0	0	0	0	0	0
562	0	0	2	0	0	2	2	1	0	1	0	0	0	0	0	0	0	0	2	0	2	0	1	0	0	2	0	1	1	0	0	0	0	2	1	1	1	0	0	0	0	0	0	1	0	0	0	0	1
563	1	1	1	0	0	1	1	0	0	0	1	1	1	1	1	0	1	1	2	2	1	1	1	1	1	1	0	0	0	2	1	2	2	1	0	1	0	0	0	0	0	0	0	0	0	0	0	0	0
564	1	2	0	0	0	0	2	0	2	2	0	0	1	1	1	0	0	0	2	2	2	1	1	0	0	2	0	1	1	2	2	0	0	2	0	2	2	0	2	1	1	1	0	1	1	1	0	0	0
565	0	1	2	0	0	1	2	1	0	1	0	1	2	2	2	0	0	1	1	1	0	1	1	1	1	1	0	0	0	2	1	2	2	1	1	1	2	1	0	0	0	0	0	0	0	0	0	1	1
566	1	1	2	0	0	1	1	1	0	1	1	1	2	1	1	1	0	1	1	2	2	2	1	1	1	1	0	1	1	2	2	1	1	2	1	2	0	0	1	1	0	0	0	0	0	0	0	0	0
567	1	0	1	0	0	1	2	0	1	1	0	0	0	0	0	0	0	1	1	1	2	1	2	0	0	0	0	1	1	2	1	1	1	2	0	2	1	1	0	0	0	0	0	0	0	0	0	0	1
568	1	0	2	0	0	1	2	0	1	1	0	0	0	0	0	0	0	0	2	1	2	0	1	0	0	0	0	1	2	2	1	1	1	1	0	2	1	1	0	0	0	0	0	0	0	0	0	0	0
569	0	2	0	0	0	0	1	0	1	1	0	1	1	0	0	0	0	0	2	1	2	1	2	0	1	0	0	0	0	1	0	1	1	2	0	2	1	0	0	0	0	0	0	0	0	0	0	0	0
570	1	2	1	0	0	0	2	1	0	1	0	1	1	1	1	0	0	1	1	1	1	0	2	0	0	1	0	1	1	1	1	1	1	2	0	2	2	1	0	0	0	0	0	0	0	1	0	1	0
571	0	1	1	0	0	2	2	0	2	2	0	0	0	0	0	0	0	0	2	2	2	1	2	0	0	0	0	0	0	2	0	1	1	2	0	2	1	0	0	0	0	0	0	0	0	0	0	0	1
572	1	1	2	0	0	2	2	0	0	0	0	0	1	0	0	1	0	1	1	1	1	0	2	0	0	0	0	0	1	2	0	2	2	2	2	2	2	0	2	2	1	0	1	0	0	0	0	0	0
573	1	0	2	0	0	2	1	0	0	0	0	0	1	1	1	0	1	0	2	1	2	1	2	0	0	0	0	0	0	2	1	1	1	1	0	1	1	0	0	0	0	0	0	0	0	0	0	0	0
574	1	1	2	0	0	2	2	0	2	2	0	1	1	1	1	0	0	2	0	0	1	0	2	0	1	2	0	0	0	2	0	1	2	0	0	1	2	0	1	1	0	1	0	0	1	0	0	1	0
575	0	1	1	1	1	2	1	0	0	0	0	1	0	0	0	0	0	0	1	1	1	0	2	0	0	1	0	0	0	1	0	1	0	2	1	2	2	0	2	2	0	1	0	0	1	1	0	0	0
576	0	2	1	0	0	1	2	0	0	0	0	0	0	0	0	0	0	0	1	1	1	1	1	0	0	1	0	0	0	1	0	1	1	0	0	0	1	0	2	2	0	1	0	0	0	1	0	0	1
577	0	2	0	0	0	0	2	0	1	1	0	1	1	1	1	0	1	1	1	1	1	1	2	0	0	2	0	0	0	2	1	1	1	2	0	2	1	1	0	0	0	0	0	0	0	1	0	0	0
578	0	0	2	0	0	2	2	0	0	0	0	0	0	0	0	0	1	2	1	1	1	0	2	0	0	1	0	1	1	2	1	0	0	2	0	2	2	0	1	1	0	1	0	1	1	0	0	0	0
579	0	1	1	0	0	1	1	0	1	1	1	0	0	0	1	0	0	1	0	0	1	0	2	0	0	2	0	0	2	2	0	2	2	0	0	1	1	1	0	0	0	0	0	0	0	1	0	0	0
580	1	2	0	0	0	0	2	0	0	0	0	0	1	1	1	0	0	1	1	1	1	0	2	0	0	0	0	1	2	2	1	0	1	2	1	2	1	1	0	0	0	0	0	0	0	1	0	0	0
581	1	1	1	0	0	2	1	0	0	0	1	1	2	2	2	0	0	1	1	1	1	0	2	0	0	2	0	1	2	2	1	1	1	1	0	2	2	0	2	2	1	0	0	0	0	0	0	0	1
582	1	1	1	0	0	0	2	0	1	1	0	0	1	0	0	0	0	2	0	0	0	0	2	0	0	2	0	0	0	1	0	0	1	2	1	2	2	0	0	0	0	0	0	0	0	1	0	0	0
583	0	2	1	0	0	2	1	0	0	0	1	1	1	1	1	0	0	1	1	1	1	1	2	0	0	0	0	0	0	1	1	1	1	2	1	2	0	0	0	0	0	0	0	0	0	0	0	0	0
584	0	2	0	0	0	1	2	1	1	2	0	0	0	0	1	0	0	0	2	1	2	0	2	0	0	1	0	0	0	2	0	1	1	0	0	1	2	0	1	1	0	1	0	0	1	0	0	0	0
585	0	1	2	0	0	1	2	0	0	0	1	0	1	1	1	0	1	2	0	0	1	0	2	0	0	1	0	0	0	1	1	1	1	2	0	2	1	0	0	0	0	0	0	0	0	1	0	0	0
586	1	1	1	0	0	1	1	0	0	0	1	1	2	1	1	0	0	1	1	0	0	0	1	1	2	2	1	0	0	1	0	1	1	1	0	1	2	0	0	0	0	0	0	1	0	1	0	0	0
587	1	1	1	0	0	1	1	1	0	1	0	0	0	0	0	0	0	2	0	0	0	0	2	0	0	1	1	1	1	2	0	1	1	1	1	2	2	0	1	0	1	0	1	0	1	0	0	0	0
588	0	1	1	0	0	1	2	0	0	0	0	1	1	1	1	0	1	0	2	1	2	1	2	0	0	0	1	0	0	1	0	1	1	1	0	2	1	1	0	0	0	0	1	0	1	1	0	0	0
589	1	2	1	0	0	1	2	0	0	0	1	0	2	0	0	1	1	1	1	2	2	1	2	0	0	0	0	0	0	2	0	1	1	1	1	1	1	0	0	0	0	0	0	0	0	0	0	0	0
590	0	1	2	0	0	2	2	1	0	1	0	0	0	0	0	0	0	0	2	0	2	1	2	0	0	0	1	1	1	2	0	1	0	2	1	2	1	0	1	1	0	0	1	0	0	0	0	1	0
591	1	0	2	0	0	1	2	0	1	1	0	1	1	1	1	0	1	2	1	1	1	0	2	0	0	1	0	0	0	2	0	0	0	1	0	1	1	0	2	2	0	0	1	0	1	1	0	0	0
592	1	1	2	0	0	2	2	0	1	1	1	1	1	1	1	0	0	1	1	1	1	0	2	0	0	1	0	2	2	1	1	2	2	1	1	2	2	1	0	0	0	0	1	0	1	1	0	0	1
593	1	1	1	0	0	2	1	0	0	0	1	1	1	1	1	0	0	1	1	1	1	0	2	0	0	2	0	0	1	2	0	1	1	1	0	1	2	0	2	2	1	0	0	0	0	1	0	0	0
594	0	2	0	0	1	1	1	0	0	0	1	0	1	0	0	0	0	0	2	2	2	1	2	0	0	2	1	0	0	2	1	1	1	0	0	2	1	0	2	2	0	1	0	1	0	1	0	0	0
595	0	1	1	0	0	1	2	0	0	0	1	0	0	0	0	0	0	2	0	1	2	1	2	0	0	0	0	0	0	1	1	1	2	0	0	1	1	0	0	0	0	0	0	1	0	1	0	1	0
596	1	2	1	1	1	1	2	0	1	1	0	0	1	0	0	1	0	1	1	1	1	1	2	0	0	2	0	1	1	1	0	1	1	1	0	2	2	0	2	1	1	0	0	0	0	0	0	1	0
597	0	2	0	0	1	1	1	0	0	0	1	0	2	0	0	1	0	2	0	1	2	2	2	0	0	0	0	1	1	1	1	2	1	1	0	2	1	0	1	1	0	0	0	0	0	1	0	1	0
598	1	0	2	0	0	1	2	0	1	1	1	0	1	0	0	1	1	2	1	1	1	1	2	0	0	0	0	0	0	1	1	1	1	1	0	1	1	1	0	0	0	1	0	1	1	0	0	0	1
599	1	0	1	0	0	1	2	0	0	0	0	0	0	0	0	0	0	1	2	1	2	0	2	0	1	2	0	0	0	2	0	0	1	1	0	2	0	0	0	0	0	0	0	0	0	1	0	0	0
600	1	1	1	0	0	2	1	0	1	1	1	0	0	0	0	0	0	0	1	1	2	1	2	0	0	1	0	0	1	2	0	1	1	1	1	1	1	0	1	1	0	0	0	2	0	1	0	0	0
601	1	0	2	0	0	2	1	0	0	0	1	0	1	0	0	1	0	1	1	1	2	1	1	0	0	2	0	1	1	2	2	1	2	2	1	2	2	0	2	2	0	0	0	0	0	2	0	0	0
602	1	1	1	0	0	0	1	0	1	1	1	0	1	0	0	0	0	0	2	2	2	0	2	0	0	1	0	1	1	2	0	2	2	2	1	2	1	0	0	0	0	0	1	0	1	1	0	0	1
603	1	0	2	0	0	2	2	1	0	1	0	0	1	1	1	0	0	2	0	0	1	0	2	0	0	1	0	0	0	2	2	0	2	0	0	2	1	1	0	0	0	0	1	0	1	1	0	1	0
604	1	1	1	0	0	1	0	0	1	1	1	1	1	1	1	0	0	1	1	1	1	0	2	0	1	1	0	2	2	1	1	0	0	2	0	2	2	0	2	2	0	1	0	1	2	0	0	0	0
605	0	0	2	0	0	1	2	0	1	1	0	1	2	1	1	1	0	1	1	1	1	0	2	0	0	1	0	1	1	1	1	2	1	2	1	2	2	1	0	0	1	0	0	0	0	0	0	0	0
606	1	1	1	0	0	1	1	0	0	0	1	0	0	0	0	0	0	0	2	2	2	1	2	0	1	0	1	0	0	1	0	1	1	2	0	2	2	0	0	0	0	0	0	0	0	0	0	0	0
607	1	0	2	0	0	1	2	0	1	1	0	1	2	2	2	0	0	0	1	2	2	0	2	0	0	1	0	0	0	2	0	2	1	1	0	2	1	0	1	1	0	0	0	0	0	1	0	0	1
608	1	1	2	0	0	2	2	1	0	1	0	1	2	1	1	0	0	0	1	2	2	0	2	0	0	0	1	0	1	2	0	2	2	0	0	1	1	1	0	0	0	0	1	0	1	0	0	0	0
609	0	2	0	0	0	0	1	0	0	0	1	1	1	1	1	0	0	0	2	1	2	0	2	0	0	0	0	0	0	1	1	1	2	2	2	2	2	0	2	2	1	0	0	0	0	1	0	0	1
610	0	1	1	0	0	1	2	0	2	2	0	0	0	0	0	0	0	1	1	1	2	0	2	0	1	0	0	1	2	2	1	1	2	1	1	2	2	0	1	1	0	0	2	0	1	1	0	0	0
611	1	1	2	0	0	2	2	0	1	1	0	0	0	0	0	0	0	2	0	0	0	1	2	0	1	1	0	2	2	2	0	1	1	0	0	1	2	1	1	1	0	0	0	2	0	1	0	0	1
612	1	1	1	0	0	1	1	0	1	1	1	0	2	0	0	1	0	2	0	1	2	1	1	0	1	1	0	1	2	1	0	1	1	1	0	2	0	0	0	0	0	0	0	0	0	1	0	0	0
613	1	1	1	0	0	1	0	0	1	1	1	0	0	0	0	0	0	1	1	1	1	0	2	0	0	1	0	0	0	2	0	1	1	1	1	2	2	0	2	1	1	0	1	0	0	0	0	0	0
614	1	1	2	0	0	1	1	0	1	1	2	0	0	0	0	0	0	1	1	1	1	0	1	0	0	2	0	0	0	2	0	1	2	1	1	1	1	0	1	1	0	0	0	0	0	0	0	0	1
615	0	0	2	0	0	2	2	0	1	1	1	1	1	1	1	0	0	1	1	1	0	1	2	0	0	2	0	0	0	1	0	1	1	1	0	2	1	0	0	0	0	0	0	0	2	2	0	0	0
616	1	0	2	0	0	1	2	0	0	0	0	0	1	0	0	1	0	1	0	0	0	0	2	0	0	1	0	0	2	2	0	0	1	2	0	2	1	1	0	0	1	1	0	0	1	1	0	2	0
617	0	2	1	0	0	1	2	0	2	2	0	1	1	1	1	0	0	0	2	2	2	0	2	0	0	2	0	1	0	1	1	1	1	1	1	1	1	0	1	1	0	1	0	0	1	0	0	0	0
618	1	1	1	0	0	2	2	1	0	1	0	0	2	1	1	1	1	2	0	0	1	1	1	0	0	1	0	0	0	1	0	1	0	2	1	2	1	1	0	0	0	0	1	0	1	0	0	0	1
619	1	1	2	0	0	1	2	0	0	0	1	0	0	0	0	0	0	1	1	1	2	0	2	0	0	1	0	0	1	2	0	1	1	0	0	1	0	1	0	0	0	1	0	0	1	0	0	0	0
620	1	1	2	0	0	1	2	0	1	1	0	0	0	0	1	0	0	0	2	2	2	0	2	0	0	2	1	0	0	1	0	2	2	0	0	1	0	0	1	1	0	0	1	0	1	0	0	1	0
621	0	1	1	0	0	1	2	0	1	1	1	1	2	1	1	0	0	2	0	0	1	1	2	0	0	0	0	0	0	2	1	2	2	2	1	2	0	1	0	0	0	0	0	0	2	0	0	0	1
622	0	0	2	0	0	2	2	1	0	1	0	1	0	0	0	0	0	1	1	1	1	0	2	0	0	1	0	1	2	2	1	0	0	2	0	2	1	1	0	0	0	0	0	0	0	1	0	0	0
623	0	1	2	0	0	1	1	1	1	2	0	0	0	0	0	0	0	1	1	1	1	0	2	0	0	1	0	1	1	2	2	1	1	0	0	1	1	1	0	0	0	0	0	0	0	1	0	1	0
624	1	1	1	1	1	1	1	0	0	0	0	1	2	2	2	0	1	2	1	1	1	1	2	0	0	0	0	1	1	2	2	2	2	1	1	2	2	0	1	0	1	0	2	0	1	1	0	0	1
625	1	2	0	0	1	1	1	1	0	1	0	0	1	0	0	1	0	2	0	0	0	0	2	0	0	1	0	1	1	2	1	2	2	2	1	2	2	1	1	1	0	0	0	0	0	0	0	0	0
626	1	0	2	0	0	2	2	0	0	0	0	0	0	0	0	0	0	2	0	0	1	1	0	0	0	1	0	0	0	1	0	1	1	1	0	1	1	0	1	1	0	0	1	0	1	1	0	0	0
627	0	0	2	0	0	2	1	0	0	0	2	0	0	0	0	0	1	2	1	1	1	0	2	0	0	0	0	0	0	2	0	1	1	1	0	2	2	0	0	0	0	1	0	0	1	0	0	0	0
628	1	2	0	0	0	0	1	1	1	2	1	0	0	0	0	0	0	0	2	2	2	0	2	0	0	1	0	1	2	1	0	2	2	0	0	1	1	0	1	1	0	0	0	0	0	0	0	0	0
629	1	1	1	1	1	2	2	1	0	1	0	1	1	1	1	0	0	1	1	1	1	0	1	0	0	1	0	0	0	1	1	1	1	1	0	1	0	0	0	0	0	0	0	0	0	0	0	1	0
630	1	1	1	1	1	1	2	0	1	1	0	0	0	0	0	0	0	0	2	2	2	0	1	0	1	0	0	1	1	2	0	2	2	0	0	1	0	0	0	0	0	1	0	0	1	0	0	0	0
631	0	1	1	0	0	2	2	1	0	1	0	1	1	1	1	0	0	0	2	2	2	1	2	0	0	0	0	0	1	2	0	0	1	1	0	2	1	0	0	0	0	0	0	0	0	1	0	0	1
632	0	1	2	0	0	2	2	0	0	0	0	1	2	1	1	0	0	1	1	1	1	0	1	0	0	1	0	1	2	1	0	2	2	0	0	0	1	0	1	1	0	0	0	0	0	0	0	0	1
633	1	1	1	0	0	2	1	1	0	1	1	0	0	0	0	0	0	1	1	1	1	0	2	0	1	1	0	0	1	2	0	1	2	0	0	1	2	0	2	2	0	0	1	0	0	0	0	0	1
634	1	0	2	0	0	1	2	0	0	0	0	0	1	0	0	0	0	1	1	1	2	0	0	0	0	0	0	0	1	2	0	0	1	0	0	2	2	0	0	0	0	0	0	0	0	0	0	1	0
635	0	0	2	0	0	2	2	0	0	0	0	1	1	1	1	0	0	0	2	2	2	1	1	1	1	1	0	1	2	2	0	1	2	2	2	2	2	2	0	0	0	1	0	0	0	2	0	1	0
636	1	1	1	0	0	1	2	1	0	1	0	1	2	2	2	0	0	0	2	1	2	1	2	0	1	1	0	1	1	2	0	2	2	0	0	1	1	0	0	0	1	1	0	0	1	0	0	0	0
637	0	0	2	0	0	1	2	0	2	2	0	1	0	0	0	0	0	0	1	1	1	0	1	0	0	1	0	0	2	2	0	0	1	2	0	2	2	0	1	1	0	0	0	1	1	1	0	0	0
638	1	1	2	0	0	1	2	0	0	0	0	1	1	1	1	0	0	1	1	1	1	0	2	0	0	2	0	0	0	1	0	1	1	2	0	2	1	0	1	1	0	0	0	0	0	0	0	2	0
639	1	1	1	0	0	0	2	0	1	1	0	1	1	1	1	0	0	0	2	2	2	0	1	0	0	1	1	1	1	1	0	1	2	1	0	1	2	0	1	1	0	0	0	0	0	0	0	0	1
640	0	0	2	0	0	2	1	0	0	0	1	1	2	1	1	1	0	0	2	2	2	0	2	0	0	0	0	1	0	0	1	1	1	0	0	1	1	0	0	0	0	1	0	0	1	0	0	0	0
641	1	1	1	0	0	1	0	0	0	0	1	1	1	1	1	0	0	1	1	1	2	0	2	0	0	2	1	1	1	2	0	1	1	0	0	0	1	0	0	0	0	1	0	0	1	1	0	0	0
642	0	1	1	0	0	1	0	0	0	0	2	1	2	2	2	0	0	0	2	2	2	0	1	0	0	2	0	1	1	1	0	0	0	2	1	1	1	0	0	0	0	0	1	0	0	1	0	0	0
643	1	0	1	0	0	1	1	1	0	2	0	1	1	1	1	0	0	0	2	2	2	0	0	0	0	0	1	0	1	2	0	1	1	1	0	2	2	0	2	2	1	0	1	0	0	1	0	1	0
644	0	2	0	0	0	0	1	0	1	1	0	1	1	1	1	0	0	0	2	2	2	1	2	0	0	2	0	0	1	2	0	1	1	2	1	2	0	0	0	0	0	0	0	0	0	1	0	0	0
645	1	1	1	1	1	2	1	0	0	0	1	1	1	1	1	0	0	1	1	1	1	0	2	0	0	1	0	0	0	2	0	1	2	1	0	2	0	0	1	1	0	0	1	0	1	1	0	1	0
646	1	1	2	0	0	2	1	0	1	1	0	0	1	0	0	1	0	2	0	0	0	0	2	0	0	2	0	2	2	2	2	2	2	0	0	0	0	0	1	1	0	0	2	0	1	1	0	1	0
647	0	0	2	0	0	1	1	0	1	1	2	0	0	0	0	0	0	0	2	2	2	0	2	0	0	1	0	0	0	1	0	1	1	2	0	2	2	2	0	0	0	0	1	0	0	0	0	0	0
648	0	1	1	0	0	1	2	1	1	2	0	0	0	0	0	0	0	1	1	1	1	1	2	0	0	1	0	1	1	2	2	0	1	1	0	2	0	0	1	1	0	0	0	0	0	0	0	0	0
649	1	1	1	0	0	1	2	0	0	0	0	0	0	0	0	0	0	0	2	2	2	2	0	1	1	1	0	0	0	1	1	1	1	1	1	1	1	0	0	0	0	0	0	0	1	1	0	0	0
650	0	2	1	0	0	1	1	0	1	1	0	1	1	1	1	0	0	2	0	1	2	1	1	1	1	1	0	0	0	2	0	1	1	2	0	2	2	1	1	0	2	1	0	0	0	2	0	1	0
651	1	2	0	0	0	0	2	1	0	1	0	0	0	0	0	0	0	1	1	1	1	0	1	0	0	1	0	0	2	2	0	1	1	1	0	2	1	0	0	0	0	0	0	0	1	0	0	0	1
652	1	0	2	0	1	1	1	0	1	1	1	1	1	0	0	0	1	1	1	1	1	0	2	0	0	1	1	1	1	2	0	2	2	2	0	2	2	0	1	1	0	2	0	0	0	0	0	0	0
653	1	1	2	0	0	2	1	0	0	0	1	1	2	1	1	0	0	1	1	1	1	1	1	1	1	0	0	0	1	2	0	2	2	0	0	1	2	0	1	1	0	1	0	0	1	0	0	0	0
654	0	1	1	0	0	2	2	1	1	2	0	0	0	0	0	0	0	0	2	2	2	0	2	0	0	2	0	1	1	0	0	1	2	1	0	2	2	1	1	0	2	0	0	0	2	2	0	0	0
655	1	2	2	0	0	1	2	0	1	1	0	0	0	0	0	0	0	0	2	2	2	1	0	0	0	1	0	0	1	2	1	1	1	1	0	2	2	0	2	1	1	1	0	1	1	0	0	0	1
656	0	1	1	0	0	1	2	0	0	0	1	0	1	0	0	1	0	1	1	1	1	0	1	0	0	1	0	1	1	0	0	1	2	2	1	2	2	1	1	1	0	0	1	1	1	1	0	0	1
657	0	2	0	0	0	0	2	0	0	0	0	1	1	1	1	0	0	0	2	2	2	0	2	0	0	2	0	1	1	2	1	2	2	2	0	2	1	0	1	1	0	0	0	0	0	0	0	1	1
658	0	1	1	0	0	1	0	0	0	0	1	0	1	1	1	0	1	2	1	1	1	0	2	0	0	0	0	1	2	2	0	1	1	1	0	1	1	0	0	0	0	0	0	0	0	0	0	1	0
659	1	1	1	0	0	1	2	0	0	0	0	0	0	0	0	0	0	0	2	2	2	0	2	0	0	1	1	0	0	1	0	1	1	1	0	2	1	0	0	0	1	0	1	0	1	0	0	0	1
660	1	0	2	0	0	1	2	0	1	1	0	0	1	0	0	1	0	0	2	2	2	0	1	0	0	1	0	0	0	1	0	0	1	1	0	2	1	0	2	2	0	2	0	0	0	0	0	0	0
661	1	1	1	0	0	1	2	0	0	0	1	0	1	0	0	1	0	0	2	2	2	1	2	0	0	2	0	0	0	1	0	2	2	0	0	1	1	0	0	0	0	1	0	0	1	0	0	0	0
662	1	2	1	0	0	1	2	0	1	1	0	0	0	0	0	0	0	1	1	0	1	0	1	0	0	2	0	1	1	2	0	2	2	0	0	2	0	0	1	1	0	0	1	0	1	0	1	0	0
663	0	1	0	0	0	1	2	0	1	1	0	1	1	1	1	0	0	0	2	1	2	1	2	0	0	1	0	1	1	2	1	1	1	1	1	2	1	1	0	0	0	0	1	0	1	1	0	0	0
664	0	1	2	0	0	2	2	0	1	1	0	1	1	1	1	0	0	2	1	1	2	0	2	0	0	1	0	1	1	2	2	0	1	2	1	2	1	0	0	0	0	1	0	1	2	0	0	0	0
665	1	1	1	0	0	2	2	1	0	1	0	1	2	1	1	0	0	1	1	0	1	1	1	1	1	1	0	0	1	2	1	2	2	0	0	0	0	0	1	0	1	0	0	0	0	1	0	0	2
666	1	2	0	0	0	1	2	0	1	1	0	0	0	0	0	0	0	0	1	1	2	0	2	0	1	0	0	0	1	2	0	1	1	1	1	1	1	0	0	0	0	0	0	0	0	1	0	0	0
667	0	2	0	0	0	0	1	0	1	1	1	0	1	0	0	0	0	2	0	1	1	0	1	1	1	1	0	0	0	2	1	0	1	2	1	2	1	0	0	0	0	0	0	0	0	0	0	0	1
668	0	1	2	0	0	1	2	0	1	1	0	0	0	0	0	0	0	1	1	1	1	0	2	0	0	1	1	1	1	2	0	0	0	2	0	2	1	0	0	0	0	0	1	0	0	0	0	0	0
669	0	1	1	0	0	2	2	0	1	1	0	0	1	1	1	0	0	1	1	1	1	0	2	0	0	2	0	0	0	2	0	0	2	2	1	2	2	0	1	1	0	0	0	0	0	0	0	0	0
670	0	0	2	0	0	1	1	0	0	0	1	1	1	1	1	0	0	0	2	2	2	0	1	0	0	0	0	1	1	2	0	1	0	2	1	2	1	0	1	1	0	0	0	0	0	0	0	1	0
671	1	0	2	0	0	1	1	0	1	1	0	1	1	1	1	0	0	0	2	2	2	2	0	1	1	1	0	0	2	2	0	2	2	1	1	2	0	0	0	0	0	1	0	0	0	1	0	1	1
672	1	2	0	0	0	0	2	0	0	0	1	0	0	0	0	0	0	2	0	1	2	0	2	0	0	2	0	0	0	1	0	2	2	0	0	2	1	0	1	1	0	0	0	1	0	1	0	0	0
673	0	1	1	0	0	1	2	1	0	1	0	0	0	0	0	0	0	0	2	2	2	0	0	0	0	0	0	1	1	2	0	1	2	2	2	2	1	0	1	0	1	0	0	0	0	1	0	1	0
674	1	2	1	0	0	1	1	0	1	1	1	1	1	1	1	0	0	0	2	1	2	1	1	1	1	0	0	0	0	2	0	1	1	1	0	1	1	0	1	1	0	1	0	0	1	1	0	0	1
675	1	0	2	0	0	1	2	1	1	2	0	0	0	0	0	0	0	1	1	1	1	0	2	0	0	2	0	2	2	1	0	1	1	2	2	2	2	0	0	0	0	2	0	0	0	0	0	0	0
676	1	2	1	0	0	2	1	0	1	1	1	0	0	0	0	0	0	1	1	1	2	0	0	0	0	0	0	0	1	2	0	2	2	1	1	2	1	0	2	2	0	0	0	0	1	1	0	1	1
677	1	0	2	0	0	2	1	1	0	1	1	1	1	1	1	0	0	0	2	2	2	0	2	0	1	2	0	0	0	2	1	0	0	2	0	2	0	0	1	1	0	0	0	0	1	1	0	1	0
678	0	2	0	0	0	0	2	0	1	1	0	0	0	0	0	0	0	1	1	1	1	0	2	0	0	0	0	0	1	2	1	0	0	2	0	2	1	0	0	0	0	0	0	0	0	1	0	1	0
679	0	0	2	0	0	1	1	0	1	1	0	0	0	0	0	0	0	1	1	1	2	0	1	0	0	1	1	1	1	2	0	0	0	2	0	2	1	0	0	0	0	0	1	0	0	1	0	0	1
680	1	2	0	0	0	0	2	0	1	1	0	1	2	0	0	0	0	0	2	2	2	0	2	0	0	2	0	0	1	2	0	1	2	1	0	2	2	1	1	1	0	2	0	0	0	0	0	0	1
681	0	0	2	0	0	2	2	1	1	1	0	1	0	0	0	0	0	0	2	1	2	0	0	0	0	0	0	0	2	2	0	0	0	2	1	2	1	0	0	0	1	1	0	0	1	0	0	0	1
682	0	2	0	0	0	1	2	0	2	2	0	0	0	0	0	0	0	0	2	2	2	0	1	0	0	2	0	0	1	2	0	0	1	1	0	2	2	0	1	1	0	0	0	1	0	1	0	0	0
683	0	1	1	0	0	1	1	0	0	0	1	2	1	1	1	0	0	2	0	0	0	1	1	0	0	0	0	1	1	1	0	1	1	2	2	2	1	0	2	2	0	1	0	0	1	0	0	0	0
684	1	1	2	0	0	2	2	0	1	1	0	0	0	0	0	0	0	0	2	2	1	0	1	1	1	0	0	0	1	2	0	1	1	1	0	2	1	0	0	0	0	0	0	0	1	0	0	0	0
685	1	1	2	0	0	2	2	0	0	0	1	0	0	0	0	0	0	0	2	2	2	1	1	1	1	1	0	1	1	2	1	1	1	2	2	2	1	1	0	0	0	0	1	0	1	0	0	0	0
686	0	2	0	0	0	0	1	0	1	1	1	0	0	0	0	0	0	0	1	1	1	1	2	0	0	0	0	0	0	2	0	1	1	1	0	1	1	0	0	0	0	0	0	0	0	0	0	0	0
687	1	2	1	0	0	1	2	1	1	2	0	1	1	1	1	0	0	2	0	0	0	0	2	0	0	1	0	0	0	1	0	2	2	0	0	1	1	0	0	0	0	2	0	0	0	0	0	0	1
688	1	1	1	0	0	2	1	0	1	1	1	0	2	0	0	1	0	1	1	1	2	0	2	0	0	0	0	0	0	2	2	0	0	2	1	2	1	0	1	1	0	0	0	0	1	0	0	0	0
689	0	0	2	0	0	1	2	0	2	2	0	1	1	1	1	0	1	2	0	0	1	0	2	0	0	0	0	1	2	2	0	1	1	2	0	2	2	0	2	2	1	0	1	1	0	1	0	0	0
690	1	0	2	0	0	2	2	0	1	1	1	1	1	1	1	0	0	1	1	1	2	0	1	0	1	2	0	0	0	1	1	1	1	1	0	2	1	0	1	1	0	0	0	0	0	0	0	0	0
691	0	1	2	0	0	2	2	1	0	1	0	0	0	0	0	0	0	1	1	1	1	1	1	1	1	0	0	0	0	1	0	0	0	1	1	2	1	0	0	0	0	0	1	1	1	1	0	0	0
692	1	2	0	0	1	1	2	1	0	1	0	0	0	0	0	0	0	2	1	1	1	1	2	0	0	2	0	0	0	2	1	2	2	0	0	1	2	1	1	1	1	0	0	0	0	0	0	0	1
693	1	0	2	0	0	2	1	0	1	1	1	0	0	0	0	0	0	1	1	1	2	0	1	0	0	1	0	0	1	2	0	1	1	2	0	2	2	0	1	1	0	0	0	0	0	1	0	0	0
694	1	1	1	0	0	2	0	0	1	1	0	2	2	1	1	0	0	0	2	2	2	0	2	0	0	1	0	1	1	0	0	1	2	2	0	2	1	0	0	0	0	0	1	0	1	1	0	0	0
695	0	2	0	0	0	1	2	0	0	0	0	0	0	0	0	1	0	0	2	0	2	1	1	1	1	1	1	1	1	2	1	1	1	2	2	2	1	0	0	0	0	0	0	0	0	0	0	0	1
696	1	2	1	0	0	0	2	1	0	1	0	0	1	0	0	1	0	1	1	1	1	0	2	0	0	1	0	2	2	1	0	2	2	2	0	2	2	1	1	1	0	0	0	0	0	1	0	0	0
697	1	1	1	0	0	1	2	0	1	1	0	0	1	1	1	0	0	0	1	2	2	0	1	0	0	1	0	1	1	2	1	1	1	1	0	1	1	0	0	0	0	0	1	0	0	0	0	0	2
698	1	2	0	0	0	0	2	0	1	1	0	1	1	1	1	0	0	2	0	0	1	0	2	1	1	1	0	1	1	1	1	2	2	2	0	2	2	2	0	0	0	0	1	0	0	0	0	0	0
699	1	2	1	0	0	1	2	0	0	0	1	1	1	1	1	0	0	0	2	2	2	1	2	0	0	0	1	0	0	2	0	1	0	0	0	1	0	0	0	0	0	0	0	0	0	0	0	0	0
700	0	1	2	0	0	2	0	0	1	1	0	1	1	1	1	0	1	2	1	2	2	0	1	0	0	1	0	1	1	2	0	1	1	1	1	1	2	0	2	2	0	0	0	0	0	0	0	0	0
701	1	0	2	0	0	1	1	0	1	1	1	0	2	0	0	1	0	1	1	1	2	0	2	0	0	0	0	1	1	2	0	1	1	2	1	2	1	0	0	0	0	0	2	0	1	0	0	0	0
702	1	2	0	0	0	0	1	0	0	0	0	1	1	1	1	0	0	1	1	1	2	0	2	0	1	0	0	0	0	2	0	1	1	2	2	2	1	0	0	0	0	0	1	0	1	0	0	0	2
703	1	1	2	0	0	1	2	0	0	0	0	1	1	1	1	0	0	1	2	2	2	0	2	0	0	1	0	0	0	1	0	2	2	0	0	1	2	0	2	1	1	0	1	0	1	1	0	0	0
704	1	0	2	0	0	1	2	0	1	1	0	0	1	1	1	0	1	2	1	1	1	0	2	0	0	1	1	1	1	2	0	2	2	0	0	1	2	1	1	1	0	0	0	0	1	0	0	0	0
705	1	0	2	0	1	1	2	0	1	1	0	0	0	0	0	0	0	1	1	1	2	0	2	0	0	0	0	0	0	2	0	0	0	1	0	1	2	0	2	2	1	2	0	0	0	0	0	0	0
706	1	1	1	0	1	0	2	0	0	0	0	0	0	0	0	0	1	1	1	2	2	0	2	0	1	1	0	1	1	1	1	1	1	2	0	2	1	0	1	1	0	0	0	0	0	1	0	1	0
707	1	1	1	0	0	1	2	0	0	0	0	0	0	0	0	0	0	1	1	0	1	0	1	1	1	1	0	0	1	2	0	1	1	1	0	1	1	0	1	1	1	0	1	0	1	0	0	0	1
708	0	2	1	0	0	2	2	1	1	1	0	0	1	0	0	0	0	1	1	1	2	0	2	0	0	2	0	0	1	2	1	1	1	2	1	2	2	0	1	1	0	1	0	1	0	1	0	0	0
709	1	2	1	0	0	0	1	0	2	2	0	1	1	1	1	0	0	2	0	0	0	0	2	0	0	1	0	0	0	2	0	1	1	1	0	2	2	1	1	1	0	1	0	0	0	0	0	0	1
710	1	0	2	0	0	2	2	0	1	1	0	0	1	0	0	1	0	0	2	2	2	0	2	0	0	1	0	0	1	2	1	2	2	1	0	2	2	0	1	1	0	0	0	0	0	0	0	0	1
711	1	1	1	0	0	2	1	0	0	0	1	0	0	0	0	0	0	0	2	2	2	0	1	0	0	1	0	0	2	2	0	1	1	1	1	1	0	0	0	1	0	0	1	0	0	0	0	1	1
712	1	2	0	0	0	0	2	1	1	2	0	0	1	1	1	0	0	1	1	1	1	1	1	1	1	0	0	1	1	1	0	1	1	2	0	2	1	0	0	0	0	0	0	0	0	1	0	0	0
713	1	1	2	0	0	2	0	0	0	0	1	0	2	0	0	1	1	2	1	2	2	1	1	1	1	1	0	0	0	1	0	2	2	1	1	2	2	0	1	1	0	0	2	0	0	1	0	0	0
714	1	2	1	0	0	1	1	0	0	0	1	0	0	0	1	0	0	1	1	2	2	0	2	0	0	2	0	1	1	1	0	1	1	0	0	1	0	0	0	0	0	0	0	0	0	1	0	1	0
715	1	1	1	0	0	1	2	0	1	1	0	1	2	1	1	0	1	2	1	1	1	1	1	0	0	2	0	0	0	1	0	1	1	2	1	2	2	0	2	2	0	0	0	0	1	0	0	0	0
716	0	0	2	0	0	1	1	0	0	0	1	0	2	0	0	1	0	0	2	2	2	0	2	0	0	1	0	0	1	2	0	1	1	2	0	2	1	0	1	0	1	0	0	0	0	0	0	0	1
717	1	2	0	0	0	0	1	0	1	1	1	2	2	1	1	0	0	2	0	0	1	1	2	0	0	2	0	0	1	2	0	1	1	1	0	2	0	1	0	0	0	0	0	0	0	0	0	0	0
718	1	1	1	0	0	1	1	0	0	0	0	1	1	0	0	0	0	2	0	0	2	0	2	0	1	1	0	0	0	2	1	0	0	2	2	2	2	0	1	0	1	0	0	0	0	0	0	1	0
719	0	1	2	0	0	1	2	0	0	0	0	2	2	1	1	0	0	1	1	1	1	0	1	0	0	1	0	0	0	2	0	1	2	1	0	2	2	1	0	0	0	0	0	1	0	1	0	0	0
720	1	2	0	0	0	1	2	0	2	2	0	0	1	1	1	0	0	1	1	1	1	0	2	0	0	1	0	1	1	1	0	0	1	2	1	2	2	0	1	1	0	0	0	0	0	1	0	0	1
721	0	2	2	0	0	1	1	0	1	1	0	0	0	0	0	0	0	1	1	1	2	0	2	0	0	1	0	1	1	0	0	1	1	2	0	2	1	0	0	0	0	0	0	0	0	0	0	1	0
722	1	2	1	0	0	2	2	0	0	0	0	1	1	1	1	0	0	0	2	1	2	0	2	0	0	1	0	0	0	2	0	0	0	2	0	2	2	0	2	2	1	0	0	0	0	0	0	0	0
723	1	1	2	0	0	0	1	0	0	0	1	0	1	0	0	1	0	2	1	1	2	1	2	0	0	0	1	1	1	2	0	1	1	1	1	1	1	0	1	1	0	1	0	0	1	0	0	1	0
724	0	1	1	0	0	0	2	0	1	1	1	0	2	1	1	1	0	0	1	1	2	0	2	0	0	2	0	0	2	2	0	1	1	2	0	1	2	0	1	1	0	1	0	1	0	1	0	0	0
725	1	1	2	0	0	1	2	0	2	2	0	0	1	0	0	1	0	1	1	1	1	1	2	0	0	0	1	1	1	2	1	1	2	2	0	2	1	0	1	1	0	0	1	0	1	1	0	1	0
726	1	0	2	0	0	2	1	1	0	1	0	1	1	1	1	0	0	0	2	2	1	1	2	0	0	0	0	0	1	2	1	1	1	0	0	1	1	0	0	0	0	0	0	0	0	0	0	0	0
727	1	1	1	0	0	0	2	0	0	0	0	1	1	1	1	0	0	1	1	1	1	1	1	0	0	0	0	0	0	2	2	1	1	2	1	2	0	0	0	0	0	2	0	0	1	0	0	0	0
728	0	2	1	0	0	1	1	1	1	2	1	1	1	1	1	0	0	0	2	1	2	1	2	0	0	2	0	1	1	2	2	0	0	2	0	2	1	0	1	1	0	0	0	0	0	0	0	0	0
729	1	1	1	0	0	2	2	0	2	2	0	2	2	1	1	0	0	2	0	0	0	0	1	0	0	1	0	0	0	1	0	1	1	2	1	2	2	0	0	0	0	0	0	0	1	0	0	1	0
730	1	1	1	0	0	0	2	0	0	0	0	1	1	1	1	0	0	1	1	1	2	0	2	0	0	0	0	1	2	2	1	1	1	1	1	1	1	0	0	0	0	0	0	0	0	0	0	2	0
731	0	0	2	0	0	1	2	0	1	1	0	1	2	1	1	0	0	1	2	1	2	1	2	0	0	1	0	0	0	1	0	2	2	0	0	0	1	0	0	0	0	0	0	0	0	0	0	0	0
732	1	1	2	0	0	1	1	1	1	2	1	1	1	1	1	0	0	0	2	2	2	1	2	0	0	2	0	1	0	0	1	1	1	1	0	2	1	0	1	1	0	0	0	0	0	0	0	0	0
733	1	1	1	0	0	1	2	0	2	2	0	0	0	0	0	0	0	0	2	2	2	0	2	0	0	2	0	1	1	1	1	0	0	2	0	2	1	0	1	1	1	1	0	0	1	0	0	0	0
734	1	1	1	0	0	1	1	0	1	1	1	1	2	0	0	0	0	1	1	1	1	0	2	0	0	1	0	2	2	1	1	1	1	1	1	1	1	0	0	0	0	0	1	0	1	0	0	0	0
735	1	1	1	0	0	1	2	1	0	1	0	0	1	0	0	1	0	2	0	0	1	0	2	0	0	2	0	1	1	2	1	1	2	2	0	2	1	0	0	0	0	0	1	0	1	0	0	0	1
736	1	1	1	0	0	1	2	0	1	1	0	0	1	0	0	0	1	2	1	1	1	0	2	0	0	0	0	0	0	1	1	1	1	1	0	1	2	0	1	1	0	0	1	0	1	0	0	0	1
737	0	0	2	0	0	2	1	2	0	2	0	0	0	0	0	0	0	0	2	2	2	0	1	1	1	1	0	1	1	1	1	0	1	2	0	2	1	0	0	0	0	1	0	0	0	2	0	0	0
738	0	0	1	0	0	1	1	0	1	1	1	1	2	2	2	0	0	0	2	2	2	1	1	1	1	0	0	0	0	2	0	1	1	1	1	1	2	1	0	0	0	0	0	0	0	0	0	0	0
739	0	1	1	0	0	1	2	0	1	1	0	2	1	1	1	0	1	2	1	1	1	0	2	0	0	1	0	0	1	2	0	1	1	0	0	1	1	0	0	0	0	2	0	0	1	0	0	1	0
740	0	1	2	0	0	2	2	1	0	1	0	1	1	1	1	0	0	2	0	0	2	1	1	0	0	2	0	0	0	1	0	2	2	0	0	0	2	0	1	1	0	0	0	0	0	1	0	0	0
741	0	2	0	0	0	1	1	0	1	1	0	0	0	0	0	0	0	0	2	2	2	0	2	0	0	1	0	1	1	1	1	0	1	1	0	2	1	0	0	0	0	0	0	0	0	1	0	0	0
742	1	2	0	0	0	0	2	1	1	2	0	1	1	0	0	0	0	0	2	2	1	0	2	0	1	0	0	1	1	1	0	1	1	0	0	1	2	1	0	0	0	0	0	0	0	1	0	0	2
743	1	1	2	0	0	2	2	0	2	2	0	1	0	0	0	0	0	1	1	1	1	0	2	0	0	1	0	0	1	2	0	1	1	2	0	2	1	0	0	0	0	0	1	0	0	1	0	0	1
744	1	1	2	0	0	1	2	0	0	0	0	0	0	0	0	0	0	1	1	1	1	1	0	1	1	1	0	1	1	2	2	2	2	1	0	2	1	0	0	0	0	0	0	0	0	0	0	0	0
745	0	0	2	0	0	2	2	0	0	0	1	0	1	0	0	1	0	0	2	1	2	0	2	0	0	1	0	0	1	2	0	1	1	2	0	2	0	0	0	0	0	0	1	0	1	0	0	0	1
746	1	1	1	0	0	1	2	0	0	0	0	0	1	1	1	0	0	0	2	2	2	1	2	0	0	2	0	1	2	2	0	1	1	2	1	2	1	0	1	0	1	0	0	0	0	0	0	0	0
747	1	0	2	0	0	2	2	0	0	0	1	0	0	0	0	0	0	2	0	0	1	1	2	0	0	0	0	0	0	2	1	1	1	2	0	2	1	0	0	0	0	0	1	0	0	0	0	0	0
748	1	0	2	0	0	1	2	0	1	1	0	0	1	0	0	1	0	0	1	1	1	0	2	0	0	1	0	0	0	2	2	0	1	2	0	2	2	1	0	1	0	0	1	0	1	1	0	2	0
749	1	1	1	0	0	1	2	1	1	2	0	0	0	0	0	0	1	1	2	2	1	1	2	0	0	1	0	0	0	2	1	1	1	1	0	1	2	1	1	1	0	0	0	0	0	1	0	0	1
750	0	1	2	0	0	2	2	0	1	1	0	0	0	0	0	0	0	1	1	1	2	0	2	0	0	0	0	0	1	2	0	2	2	0	0	0	2	0	0	0	0	0	1	0	2	0	0	0	0
751	1	1	1	1	1	2	0	0	1	1	1	0	0	0	0	0	0	2	0	0	1	0	1	0	0	0	0	1	1	1	0	1	2	2	0	2	1	0	0	0	0	1	0	0	1	1	0	1	0
752	1	2	1	0	0	0	1	0	1	1	0	1	1	1	1	0	0	0	1	1	2	1	0	1	0	0	0	0	1	2	0	1	1	2	1	1	0	0	0	0	0	0	0	0	1	1	0	0	0
753	1	1	2	0	0	0	2	0	2	2	0	1	1	1	1	0	0	1	2	1	2	0	2	0	0	1	0	1	2	1	0	1	2	2	2	2	0	0	0	0	0	0	1	0	1	1	0	0	0
754	0	1	2	0	0	1	2	0	1	1	0	0	0	0	0	0	0	2	1	1	2	0	2	0	0	1	0	0	2	2	0	1	1	1	0	1	1	0	0	0	0	0	1	0	1	0	0	0	1
755	1	0	2	0	0	2	2	0	0	0	0	0	1	0	0	1	0	1	1	1	2	1	1	1	1	2	0	0	0	1	1	1	2	1	0	2	1	1	0	0	0	0	1	0	1	0	1	0	0
756	0	1	2	0	0	2	2	0	1	1	0	1	1	1	1	0	0	1	1	1	1	1	2	0	0	0	0	1	1	1	0	1	2	1	0	2	2	0	2	2	1	0	1	0	1	1	0	1	0
757	0	0	2	0	0	1	2	0	1	1	0	0	1	0	0	1	0	0	2	2	2	0	2	0	0	1	0	1	2	2	1	1	1	1	1	1	0	0	0	0	0	0	0	0	1	0	1	0	0
758	1	2	1	0	0	1	2	1	0	1	0	0	0	0	0	0	0	1	1	1	1	1	2	0	0	0	0	1	1	2	1	2	2	1	0	1	0	0	0	0	0	0	0	0	0	1	0	1	0
759	1	1	0	0	0	1	1	0	0	0	0	0	0	0	0	0	0	1	2	2	2	0	1	0	1	0	0	1	1	1	1	0	1	1	1	2	2	0	1	1	0	0	0	0	2	1	0	0	0
760	1	2	2	0	0	1	2	0	2	2	0	0	0	0	0	0	0	1	1	1	2	0	2	0	0	2	0	0	1	2	0	2	2	1	0	2	1	1	0	0	0	1	0	0	1	0	0	0	0
761	1	2	1	0	0	2	1	0	0	0	1	2	2	2	2	0	0	2	1	1	2	0	2	1	1	1	1	0	1	2	0	2	2	2	0	2	2	0	1	0	1	0	1	0	1	1	1	0	1
762	1	1	2	0	0	1	1	1	0	1	1	1	1	1	1	0	0	0	2	2	2	0	2	0	0	1	0	2	2	2	2	1	1	2	0	2	1	1	0	0	0	0	0	0	0	1	0	0	0
763	1	1	1	0	0	1	2	0	1	1	1	0	0	0	1	0	0	2	0	0	1	0	2	0	0	1	1	0	0	2	1	1	1	1	0	1	0	0	0	0	0	1	0	0	0	0	0	0	1
764	0	1	1	0	0	1	2	0	1	1	0	1	1	1	1	0	0	0	2	0	2	0	2	0	1	1	0	1	2	2	1	2	2	0	0	1	1	0	1	1	0	1	0	0	1	0	0	0	1
765	1	0	2	0	0	2	2	1	0	1	0	1	2	2	2	0	0	1	1	1	1	0	1	1	2	2	0	0	0	2	1	1	2	1	1	1	2	0	2	1	1	0	0	0	1	1	0	1	0
766	0	2	1	0	0	1	2	1	1	2	0	0	0	0	0	0	0	0	2	2	2	1	2	0	1	0	0	0	0	1	0	0	1	2	0	2	0	0	1	0	1	0	0	0	1	1	0	0	0
767	0	2	0	0	0	0	2	1	0	1	0	0	0	0	1	0	0	2	0	1	2	0	1	0	0	1	0	0	0	2	1	0	2	2	1	2	1	0	0	0	0	0	0	0	1	0	0	0	1
768	0	2	0	0	0	1	1	0	0	0	1	0	2	1	1	1	0	0	2	1	2	1	2	0	0	0	0	0	0	1	0	0	0	2	0	2	1	0	0	0	1	0	0	1	0	1	0	0	0
769	1	1	1	0	0	1	2	0	0	0	1	1	2	1	1	1	0	0	1	2	2	1	2	0	0	1	0	0	0	2	1	0	0	2	2	2	0	0	0	0	0	0	0	1	0	1	0	0	1
770	1	0	2	0	0	1	0	0	1	1	1	0	1	0	1	0	0	0	2	1	2	0	2	0	0	0	0	0	0	1	0	1	1	2	0	2	1	1	0	0	1	0	0	0	0	0	1	0	1
771	1	1	1	0	0	1	2	1	1	2	0	0	0	0	0	0	0	0	2	1	2	1	2	0	1	0	0	1	2	1	0	1	1	1	0	1	1	0	1	1	0	0	0	0	0	0	0	0	0
772	0	1	1	0	0	1	1	0	1	1	1	1	2	1	1	0	0	1	2	1	2	1	2	0	0	0	1	1	1	2	1	1	2	0	0	1	0	0	0	0	0	0	0	1	0	1	0	0	1
773	0	2	0	0	0	0	2	0	0	0	0	0	0	0	0	0	0	0	2	2	2	1	0	0	1	0	0	0	0	1	0	1	1	2	1	2	2	1	1	1	0	0	0	0	0	0	0	0	0
774	1	1	2	0	0	1	1	0	2	2	0	0	0	0	1	0	0	0	1	1	2	0	2	0	0	1	0	0	0	1	0	2	2	1	1	1	1	0	1	1	0	0	1	0	1	1	0	1	0
775	0	0	2	0	0	2	1	0	1	1	1	0	0	0	0	0	1	2	1	2	2	1	2	0	0	2	0	0	0	2	0	2	2	0	0	1	1	1	0	0	0	0	1	0	1	1	0	0	0
776	0	2	1	0	0	1	2	0	2	2	0	0	1	0	0	1	1	2	0	0	1	1	1	1	1	1	0	0	0	1	0	0	0	2	0	2	2	1	1	1	1	0	0	0	0	0	0	0	0
777	1	2	1	0	0	1	2	1	1	2	0	1	1	0	0	0	0	0	2	2	2	0	1	0	0	1	0	0	0	2	1	1	2	1	0	2	1	0	0	0	0	0	0	0	2	0	0	0	0
778	0	1	1	0	0	0	2	0	1	1	1	0	0	0	0	0	0	1	1	1	1	0	0	0	0	1	0	1	1	0	0	2	2	2	1	2	2	0	0	0	0	0	1	0	1	0	1	0	1
779	0	1	2	0	0	2	1	0	0	0	1	1	1	1	1	0	0	1	1	1	2	0	1	0	0	1	1	1	1	2	0	0	0	2	0	2	1	0	0	0	0	0	0	0	0	1	0	0	0
780	0	0	2	0	0	2	2	0	1	1	0	1	1	1	1	0	0	0	1	2	2	1	2	0	0	0	0	0	1	2	1	1	2	1	0	2	2	1	1	1	1	0	0	0	0	0	0	0	0
781	1	2	1	0	0	0	2	0	0	0	1	1	2	2	2	0	0	1	1	1	2	0	0	0	0	0	0	0	1	2	0	2	2	1	0	1	0	1	0	0	0	0	0	0	1	0	0	1	0
782	1	1	2	0	0	2	1	0	0	0	1	0	0	0	0	0	0	2	0	0	1	0	1	0	1	0	0	1	1	1	1	1	1	1	1	1	0	1	0	0	0	0	1	0	1	2	0	0	1
783	1	0	1	0	0	1	1	0	0	0	1	0	1	1	1	0	0	1	1	1	2	0	2	0	0	1	0	1	2	2	0	1	2	2	2	2	1	0	0	0	0	0	0	1	0	0	0	0	1
784	0	1	1	0	0	1	2	0	1	1	0	0	0	0	0	0	0	2	0	0	1	0	2	0	0	0	0	0	1	2	0	1	1	2	1	2	2	0	2	2	0	0	0	0	0	0	0	1	0
785	1	1	2	0	0	2	2	0	2	2	0	1	1	1	1	0	0	2	0	0	0	1	2	0	0	0	0	0	1	2	0	2	2	1	0	1	2	0	1	1	0	0	1	0	1	1	0	0	1
786	1	0	2	0	0	1	2	0	2	2	0	1	0	0	0	0	0	2	0	1	2	0	2	0	0	1	0	2	2	1	0	1	1	2	2	2	2	0	0	0	0	0	0	0	0	0	0	0	0
787	0	1	1	0	0	1	1	0	1	1	0	0	0	0	0	0	0	2	0	1	1	1	0	0	1	0	0	1	1	2	0	1	1	1	0	1	0	0	1	1	0	0	0	0	1	0	0	0	2
788	1	2	1	0	0	2	2	0	2	2	0	2	2	1	1	0	0	1	2	2	2	0	2	0	0	2	0	0	1	2	0	1	2	1	0	2	0	0	0	0	0	0	0	1	0	1	0	0	0
789	0	1	1	0	0	1	1	0	0	0	1	1	1	1	1	0	0	0	2	1	2	0	2	0	1	0	0	0	0	2	0	1	1	2	0	2	1	1	0	0	0	0	0	2	0	1	0	0	1
790	1	2	1	0	0	1	2	0	1	1	0	0	0	0	0	0	0	1	1	1	2	0	1	0	1	0	0	0	1	2	0	2	2	0	0	0	1	0	0	0	0	0	0	0	0	0	0	0	0
791	0	1	1	0	0	1	2	0	0	0	0	0	1	0	0	1	0	0	2	2	2	0	2	0	1	0	0	1	1	0	0	0	0	1	0	2	2	0	2	2	0	0	0	0	1	0	0	0	0
792	1	1	1	0	0	0	2	0	1	1	0	0	0	0	0	0	0	0	2	2	2	0	2	0	0	1	1	0	0	2	1	1	1	0	0	0	0	0	0	1	0	0	0	1	0	1	0	0	0
793	1	2	1	0	0	2	1	0	2	2	0	0	0	0	0	0	0	0	2	2	2	1	1	0	1	1	0	0	0	2	2	1	1	2	0	2	1	1	0	0	0	0	0	0	0	1	0	0	0
794	0	2	0	0	0	0	1	0	0	0	1	0	1	1	1	0	0	0	2	2	2	0	1	1	1	1	0	1	1	1	0	1	1	2	1	1	0	0	0	0	0	0	1	0	1	0	0	0	1
795	1	1	1	0	0	0	1	0	1	1	1	0	2	1	1	0	0	0	1	2	2	0	0	0	0	0	0	0	0	2	1	2	2	0	0	1	0	0	0	1	0	0	0	0	0	1	0	0	0
796	1	0	2	0	0	2	2	1	1	2	0	1	1	1	1	0	0	1	1	1	2	0	2	0	0	1	0	1	2	1	0	0	0	1	0	2	2	0	1	1	0	0	0	0	0	1	0	0	1
797	1	0	2	0	0	2	2	0	1	1	0	0	1	1	1	0	0	0	2	2	2	1	2	0	0	2	0	0	0	1	0	1	2	2	0	2	1	1	0	0	0	0	1	0	0	0	0	1	0
798	1	2	0	0	0	1	1	0	1	1	1	0	0	0	0	0	0	1	0	0	2	1	1	1	1	1	0	1	1	2	2	0	0	2	0	2	2	0	1	1	0	0	0	0	0	1	0	0	0
799	0	1	2	0	0	1	1	0	1	1	0	1	1	1	1	0	0	2	0	1	1	0	1	1	1	1	0	0	0	2	0	1	1	1	1	1	1	0	2	2	0	2	0	0	0	0	1	0	1
800	1	1	1	0	0	1	2	0	1	1	1	0	0	0	0	0	0	0	2	2	2	1	2	0	0	0	0	0	0	2	1	2	1	2	1	2	1	0	0	0	0	0	1	1	1	1	0	0	0
801	1	1	1	0	0	1	2	0	1	1	1	0	2	0	0	1	1	2	0	0	1	0	2	0	0	1	0	0	0	2	2	1	1	2	0	2	1	0	0	0	0	0	1	0	0	1	0	1	0
802	1	1	2	0	0	2	1	0	0	0	1	0	0	0	0	0	0	1	1	1	2	0	1	0	0	1	0	1	0	1	2	0	1	2	1	2	1	0	2	2	0	0	0	1	0	0	0	0	0
803	0	1	0	0	0	1	1	0	0	0	1	0	1	1	1	0	0	1	2	2	2	0	2	0	0	2	0	0	0	1	1	2	2	0	0	1	0	0	0	0	0	1	0	0	1	0	0	1	0
804	0	2	1	0	0	0	2	0	1	1	0	2	1	1	1	0	0	1	1	1	2	0	1	0	0	1	0	0	0	2	2	1	0	0	0	2	1	0	0	0	0	1	0	0	1	1	0	0	2
805	1	2	0	0	0	0	2	0	0	0	0	0	1	0	0	0	0	0	2	2	2	0	2	0	0	1	0	0	0	2	0	0	2	1	0	2	0	0	0	0	0	0	1	0	1	0	0	0	0
806	1	0	2	0	0	1	2	1	1	2	0	0	1	1	1	0	0	0	2	2	2	0	2	1	1	1	0	0	1	2	0	1	2	1	1	2	1	0	0	0	0	0	0	0	1	2	0	0	0
807	0	1	2	0	0	1	1	0	0	0	1	1	1	1	1	0	0	0	2	2	2	1	1	1	1	1	0	1	1	2	0	2	2	0	0	1	2	1	1	1	0	0	0	0	0	1	0	1	0
808	0	0	2	0	1	1	1	0	1	1	2	0	0	0	0	0	0	0	1	2	2	0	2	0	0	1	0	0	0	2	0	0	2	2	1	2	2	0	2	2	1	1	0	0	0	0	0	0	0
809	0	2	0	0	0	1	2	0	0	0	0	0	1	0	0	0	0	2	0	1	1	0	0	0	0	0	0	0	1	1	0	0	0	1	0	2	0	0	0	0	0	0	0	0	0	1	0	0	0
810	1	1	1	1	1	2	1	0	0	0	1	0	0	0	0	0	0	1	2	2	2	1	1	1	1	2	0	1	1	1	1	1	1	1	0	2	1	0	1	1	1	0	0	0	0	1	0	0	0
811	0	1	1	0	0	1	2	0	2	2	0	0	0	0	0	0	0	1	0	0	2	0	1	0	0	0	0	0	0	1	0	1	2	2	2	2	2	0	2	2	0	1	0	0	0	0	0	0	0
812	1	2	0	0	0	0	1	2	0	2	0	0	0	0	0	0	0	1	1	1	1	0	2	0	1	2	0	0	0	2	0	2	2	1	1	2	1	1	0	0	0	1	0	0	1	1	0	0	0
813	0	1	1	0	0	1	2	0	2	2	0	0	0	0	0	0	0	0	1	1	1	0	2	0	1	0	0	0	0	1	0	0	0	2	0	2	1	0	1	1	0	1	0	0	1	1	0	1	0
814	0	0	2	0	0	1	1	0	0	0	1	0	0	0	0	0	0	1	1	0	1	1	2	0	0	0	0	0	1	2	0	1	2	1	0	2	2	0	2	2	0	0	1	0	1	0	0	0	0
815	1	0	2	0	0	2	2	0	1	1	0	1	1	1	1	0	0	1	1	1	2	0	1	0	0	0	0	0	0	2	1	1	2	1	0	2	0	0	0	0	0	0	0	0	1	0	0	0	0
816	1	1	1	0	0	1	1	0	0	0	1	0	1	0	0	1	0	1	1	1	1	1	2	0	0	2	0	0	0	2	1	1	1	1	0	2	0	0	0	0	0	0	0	1	0	1	0	0	0
817	1	0	2	0	1	1	2	0	0	0	0	0	1	0	0	0	0	1	1	1	2	2	0	1	1	1	0	1	1	2	1	1	1	1	0	2	2	1	1	1	0	0	1	0	1	0	0	0	0
818	1	0	2	0	0	2	2	0	1	1	1	1	1	1	2	0	0	0	1	1	1	1	0	0	0	1	0	0	1	1	0	0	0	0	0	1	2	0	2	2	0	0	1	0	1	0	0	0	0
819	1	0	1	0	0	1	2	0	1	1	0	1	1	1	1	0	0	1	2	1	2	0	1	1	1	1	1	1	1	2	0	0	1	2	1	2	2	0	2	2	0	0	1	0	1	1	0	0	0
820	1	1	1	0	0	1	0	0	0	0	1	0	1	0	0	1	0	0	2	2	2	0	2	0	0	1	0	0	0	1	0	1	1	2	2	2	0	0	0	1	0	0	0	0	0	1	0	0	1
821	0	1	1	0	0	1	2	0	2	2	0	0	1	0	0	1	0	2	1	1	1	0	1	0	0	1	0	2	2	1	0	1	1	1	1	1	2	1	0	0	0	0	0	0	0	1	0	0	0
822	1	0	1	0	0	1	2	1	0	1	0	0	1	0	0	1	1	2	1	1	1	0	2	0	0	1	0	0	1	2	0	0	0	2	1	2	1	0	0	0	0	1	0	0	1	1	0	0	0
823	1	1	1	0	0	2	1	0	1	1	0	0	1	1	1	0	0	0	2	2	2	0	1	0	0	1	1	0	1	2	0	0	2	0	0	2	1	0	0	0	0	0	0	0	0	1	0	0	1
824	1	2	1	1	1	1	2	1	0	1	0	0	0	0	0	0	0	1	1	1	0	1	2	0	0	1	0	0	0	2	1	0	1	1	0	2	2	1	0	0	0	0	0	0	0	2	0	1	0
825	0	0	1	0	0	0	1	1	0	1	1	1	1	1	1	0	1	2	0	0	1	1	2	0	0	1	0	1	1	2	2	1	2	2	0	2	2	0	1	1	0	0	1	0	0	1	0	0	1
826	0	2	1	0	0	0	2	0	1	1	0	1	2	2	2	0	0	1	1	1	2	0	1	0	0	1	0	1	1	2	2	1	2	1	1	1	0	0	0	0	0	1	0	0	1	0	0	0	0
827	1	2	0	0	0	1	1	0	2	2	0	0	1	0	0	0	0	0	2	2	2	0	1	0	0	1	0	0	1	2	0	0	0	2	0	2	1	0	0	0	1	0	0	0	0	0	0	0	0
828	1	0	1	0	0	1	2	0	2	2	0	0	1	1	1	0	0	1	1	1	1	0	2	0	0	0	0	0	0	2	1	1	1	1	0	1	1	1	0	0	0	0	0	0	0	0	0	0	0
829	1	0	2	0	1	1	2	1	1	2	0	0	0	0	0	0	0	0	2	2	2	0	2	0	0	1	0	1	1	2	0	0	0	1	0	2	1	0	1	1	0	0	2	0	0	1	0	0	0
830	1	1	2	0	0	2	0	0	0	0	2	0	0	0	0	0	0	1	1	1	2	0	2	0	1	2	0	2	2	2	2	1	2	2	0	2	2	0	1	1	0	0	1	0	1	1	0	0	1
831	0	0	2	0	0	1	1	0	1	1	1	1	2	1	1	1	0	1	1	1	1	0	2	0	0	2	1	1	1	2	0	1	1	1	0	2	1	0	0	0	0	0	1	0	0	0	0	1	0
832	1	2	1	0	0	0	2	0	1	1	0	0	0	0	0	0	0	2	0	1	1	1	2	0	0	1	0	0	0	1	0	2	2	1	1	1	0	0	0	1	0	0	0	0	0	1	0	0	0
833	1	2	1	0	0	0	2	0	1	1	0	1	2	2	2	0	0	0	2	2	2	0	2	0	0	2	0	0	0	2	0	2	2	0	0	0	2	0	2	1	1	0	1	0	2	2	0	1	1
834	0	1	1	0	0	1	2	0	1	1	0	0	0	0	0	0	0	0	2	2	2	0	2	0	0	1	0	2	2	1	0	0	0	2	0	2	2	0	1	1	0	0	2	0	1	1	0	0	0
835	1	0	2	0	0	1	2	0	1	1	0	0	0	0	0	0	0	2	1	1	1	0	2	0	0	1	0	0	1	2	0	2	2	1	0	1	1	0	0	0	0	0	1	0	1	1	0	0	1
836	0	1	1	0	0	0	1	0	1	1	1	0	0	0	0	0	0	1	1	1	2	0	2	0	0	1	0	0	2	2	0	1	1	2	1	2	2	0	1	0	1	0	1	0	0	0	0	0	0
837	1	1	2	0	0	2	2	0	0	0	0	1	1	1	1	0	0	0	2	2	2	0	2	0	0	1	0	0	0	2	0	1	2	1	1	1	1	0	1	1	0	0	0	0	0	1	0	0	0
838	0	1	1	0	0	1	1	0	0	0	1	0	0	0	0	0	0	1	1	1	2	0	2	0	1	1	0	1	1	2	1	1	1	1	1	1	1	0	1	1	0	0	0	0	0	1	0	0	1
839	1	0	2	0	0	1	2	0	1	1	1	0	1	0	1	0	1	2	1	1	1	0	2	0	0	1	0	0	0	1	0	0	0	2	1	2	2	0	2	1	1	0	1	0	1	1	0	0	1
840	0	0	2	0	0	2	0	0	0	0	1	0	1	1	1	0	0	1	1	0	1	0	1	0	0	1	0	1	1	2	0	0	1	2	0	2	1	0	1	1	0	1	0	0	0	0	0	1	1
841	1	1	1	0	0	1	1	0	0	0	1	0	0	0	0	0	0	0	2	2	2	0	2	0	0	1	0	1	1	1	0	1	1	1	0	1	2	0	0	0	0	0	1	0	1	1	0	0	0
842	1	0	2	0	0	2	2	0	2	2	0	1	2	2	2	0	0	1	1	1	1	0	2	0	0	2	0	1	1	1	0	1	1	0	0	1	1	0	0	0	0	0	0	0	0	2	0	0	0
843	1	1	1	0	0	0	1	0	1	1	1	1	1	1	1	0	0	2	0	0	1	0	2	0	0	0	0	1	1	1	1	2	2	1	0	2	2	0	1	1	0	0	1	0	1	0	0	0	0
844	1	2	1	0	0	1	2	0	1	1	0	0	1	0	0	0	0	0	2	2	2	0	1	0	0	0	0	1	1	1	0	2	2	0	0	1	1	0	1	1	0	1	0	0	1	1	0	0	0
845	1	2	1	0	0	1	2	1	1	1	0	1	1	1	1	0	0	1	2	2	2	1	2	0	0	1	0	0	0	1	0	0	2	0	0	2	1	0	0	0	0	0	0	0	0	0	0	0	0
846	1	1	1	0	0	1	2	1	1	2	0	1	2	1	1	0	0	1	1	1	1	0	2	0	1	2	0	0	0	2	0	0	1	1	0	2	1	0	1	1	0	0	0	1	0	0	0	0	0
847	0	1	1	0	0	1	2	0	0	0	0	1	2	1	1	0	0	0	2	2	2	0	0	0	0	0	0	0	0	2	0	2	2	1	1	1	1	0	1	1	0	0	0	1	0	0	0	1	0
848	1	0	2	0	0	1	2	0	0	0	0	0	0	0	0	0	0	2	0	1	2	0	1	0	0	1	0	0	0	1	0	2	2	0	0	0	2	0	1	1	0	0	0	0	0	1	0	0	0
849	0	0	2	0	0	1	2	1	1	1	0	1	0	0	0	0	0	0	2	1	2	0	2	0	1	0	0	1	1	2	1	1	2	1	0	2	1	0	0	0	0	0	0	0	0	0	0	0	0
850	0	0	2	0	0	2	2	0	0	0	0	1	2	2	2	0	0	1	1	1	1	1	2	0	0	0	0	0	0	1	1	1	1	1	0	2	1	0	1	1	0	0	0	0	0	1	0	0	1
851	1	1	1	0	0	2	1	0	1	1	1	0	0	0	0	0	0	0	1	2	2	0	1	0	0	1	2	1	1	2	1	1	1	0	0	2	2	0	0	0	0	0	0	0	0	1	0	0	0
852	1	0	2	0	0	1	1	0	1	1	0	0	0	0	0	0	0	0	2	2	2	0	2	0	0	0	0	0	0	2	0	1	2	1	0	2	1	0	1	1	0	1	0	0	1	0	0	0	0
853	1	2	0	0	0	1	2	0	0	0	0	0	0	0	0	0	0	1	1	1	2	0	2	0	2	1	0	0	0	2	0	1	1	1	1	1	0	0	0	0	0	1	1	0	1	0	0	0	1
854	0	1	2	0	0	1	0	0	1	1	0	0	0	0	0	0	0	0	2	2	2	0	2	0	0	0	0	0	1	2	0	2	2	0	0	0	2	0	1	1	0	0	0	0	0	1	0	0	1
855	1	1	2	0	0	2	0	0	1	1	1	0	0	0	1	0	0	0	2	2	2	1	1	0	0	2	0	1	1	1	1	2	2	1	0	1	1	1	0	0	0	0	0	0	0	1	0	0	0
856	0	1	1	0	0	2	0	0	0	0	2	1	2	1	1	0	0	1	1	1	1	1	2	0	0	0	0	0	0	1	1	2	2	0	0	1	1	1	0	0	0	0	0	0	0	0	0	0	0
857	0	1	2	0	0	2	1	0	0	0	1	0	0	0	0	1	0	1	1	1	2	0	2	0	0	0	0	0	0	2	1	1	0	2	1	2	0	0	0	0	0	0	0	0	0	1	0	0	0
858	1	0	2	0	0	1	1	0	1	1	0	0	0	0	0	0	0	1	1	1	2	1	1	1	1	0	0	0	0	2	0	0	1	1	0	2	1	1	0	0	0	1	0	0	1	0	0	1	0
859	1	0	2	0	0	2	2	0	1	1	1	0	1	1	1	0	1	2	1	1	1	0	2	0	0	2	0	0	0	2	0	1	1	2	1	2	1	0	0	0	0	1	0	0	0	1	0	0	0
860	0	0	2	0	0	1	1	0	0	0	1	1	1	1	1	0	0	1	1	1	2	0	2	0	0	2	0	2	2	2	0	0	1	2	0	2	2	1	0	0	1	0	1	0	1	2	0	0	0
861	1	1	1	0	0	1	1	0	1	1	0	0	0	0	0	0	0	1	1	1	1	0	1	1	1	1	0	0	0	1	1	1	1	0	0	1	1	0	1	1	0	0	1	0	0	1	0	0	0
862	1	0	2	0	0	2	2	1	1	2	0	1	2	2	2	0	0	1	1	1	1	0	2	0	0	1	0	1	1	1	1	0	1	2	1	2	1	0	0	0	0	1	0	1	1	0	0	0	0
863	0	0	2	0	0	2	2	0	2	2	0	0	1	0	0	1	0	2	0	0	1	1	1	0	0	0	0	1	1	2	0	2	2	0	0	1	1	1	0	0	0	0	0	1	1	2	0	0	0
864	0	0	1	0	0	1	2	0	0	0	0	0	0	0	0	0	0	0	2	2	2	0	1	0	0	1	0	0	1	1	0	2	2	1	1	2	2	1	1	0	1	0	0	0	1	0	0	0	1
865	0	2	0	0	0	1	2	0	2	2	0	1	1	1	1	0	0	1	1	1	1	0	1	0	1	2	0	0	0	2	0	1	1	1	0	1	2	0	0	0	0	1	0	0	0	1	0	2	0
866	1	0	1	0	0	1	2	0	2	2	0	1	1	1	1	0	0	0	2	2	2	0	2	0	1	1	1	0	0	2	0	0	0	0	0	1	1	0	1	1	0	1	0	1	2	1	0	1	0
867	1	1	1	0	0	1	2	0	2	2	0	1	0	0	0	0	0	0	2	2	2	1	2	0	0	0	0	0	0	2	0	0	1	2	0	2	2	0	1	1	0	0	0	0	0	1	0	0	0
868	1	0	2	0	0	2	2	0	1	1	0	0	0	0	0	0	0	1	1	1	1	0	2	0	0	0	0	0	1	2	0	1	1	1	1	1	1	0	0	0	0	0	0	0	0	0	0	0	0
869	0	1	2	0	0	2	2	1	1	2	0	1	0	0	0	0	0	0	1	1	1	0	2	0	0	1	0	1	2	2	1	1	1	0	0	0	1	1	0	0	0	0	1	0	1	1	0	0	0
870	1	0	2	0	0	1	2	0	0	0	0	0	1	1	1	0	0	0	2	2	2	0	2	0	0	0	0	1	1	0	0	2	2	0	0	0	1	0	1	1	0	0	0	0	0	0	0	0	1
871	1	1	1	0	0	1	1	2	0	2	0	1	1	1	1	0	0	1	1	1	1	2	1	1	1	1	0	0	1	2	0	1	2	1	0	2	1	0	1	1	0	0	1	0	1	0	0	0	1
872	0	2	0	0	0	0	1	0	1	1	0	0	2	0	0	1	0	1	1	1	1	1	1	1	1	2	0	0	0	2	1	1	1	2	0	2	1	0	2	2	1	0	0	0	1	1	0	0	0
873	0	2	1	0	0	1	1	1	0	1	1	0	0	0	0	0	0	1	2	1	2	0	2	0	0	1	0	0	0	2	0	1	1	2	0	2	1	0	1	1	0	0	0	1	0	1	0	0	0
874	1	0	2	0	0	2	1	0	2	2	0	1	1	1	1	0	0	0	2	2	2	1	2	0	0	0	0	1	1	2	0	1	1	0	0	2	2	0	1	1	0	0	0	0	0	1	0	0	2
875	1	1	1	0	0	1	1	0	1	1	1	0	0	0	0	0	0	1	1	1	2	1	2	0	0	1	0	2	2	1	0	1	1	2	0	1	2	0	2	2	0	0	1	1	1	1	0	1	0
876	1	2	1	0	0	1	1	1	0	1	1	0	0	0	0	0	0	1	1	1	1	0	1	0	0	1	0	1	2	2	0	1	1	0	0	2	2	0	1	1	0	0	1	0	1	1	0	1	0
877	1	1	2	0	0	2	2	0	0	0	0	0	0	0	0	0	0	0	2	2	2	0	2	0	0	1	0	0	1	2	0	0	0	2	1	2	2	1	1	0	1	1	0	0	0	1	0	0	0
878	0	1	1	0	0	1	2	1	0	1	0	1	1	1	1	0	0	2	0	0	1	1	2	0	0	0	0	0	1	2	0	1	2	0	0	1	1	0	1	1	0	0	0	0	0	0	0	1	0
879	1	0	2	0	0	2	1	0	0	0	1	0	0	0	0	0	0	1	1	1	1	0	2	0	0	1	1	0	1	2	0	1	1	1	0	2	1	0	1	1	1	0	1	0	1	0	0	0	0
880	0	2	0	0	0	0	2	0	1	1	0	2	2	2	2	0	0	1	1	0	2	1	1	1	1	0	0	2	2	2	1	0	0	2	0	2	1	0	0	0	0	0	0	1	0	1	0	0	1
881	0	1	1	1	1	2	2	0	1	1	0	0	1	0	0	1	0	0	1	1	1	1	2	0	0	0	0	0	0	2	0	1	1	2	2	2	1	0	1	1	0	0	0	0	0	0	0	1	0
882	1	1	1	0	1	1	1	0	0	0	1	0	1	1	1	0	0	2	0	0	0	1	0	1	1	0	0	0	0	2	1	0	0	1	0	2	0	0	1	1	0	1	0	0	0	1	0	0	0
883	1	0	2	0	0	1	1	0	1	1	1	2	2	2	2	0	0	0	2	2	2	0	2	0	0	1	0	0	1	2	0	1	1	1	1	1	1	0	1	1	0	0	0	0	2	0	0	0	0
884	0	1	1	0	0	2	2	0	0	0	1	0	1	0	0	0	1	2	0	0	1	1	2	0	0	1	0	1	1	0	0	1	1	2	2	2	1	0	0	0	0	2	0	0	0	0	0	1	0
885	0	0	2	0	0	2	1	0	0	0	1	0	0	0	0	0	0	1	1	1	1	1	2	0	0	1	0	1	1	1	1	1	2	2	2	2	1	0	1	1	0	0	0	0	0	0	0	1	0
886	0	1	2	0	0	2	1	1	0	1	1	0	1	0	0	1	0	0	2	2	2	0	1	0	0	0	0	1	1	2	1	2	2	2	1	2	2	0	2	2	0	0	0	0	1	2	0	1	0
887	1	2	0	0	0	0	2	0	2	2	0	0	0	0	0	0	0	1	1	1	1	1	1	1	1	0	0	0	0	2	0	0	2	0	0	2	2	0	2	2	1	1	0	0	1	1	0	0	0
888	0	1	1	0	0	0	2	1	0	1	0	1	1	1	1	0	0	0	2	2	2	1	2	0	0	0	0	2	2	2	1	1	1	1	0	2	2	1	0	0	1	0	0	0	1	0	0	0	0
889	1	2	0	0	0	1	1	0	0	0	1	0	0	0	0	0	0	0	2	2	2	0	2	0	0	0	0	0	0	1	0	1	1	1	1	1	2	1	1	1	0	0	1	0	0	1	0	0	0
890	0	2	1	0	0	0	1	0	1	1	1	0	0	0	0	0	0	0	2	2	2	0	2	0	0	1	0	0	1	2	0	0	0	1	0	2	0	0	0	0	0	0	2	0	0	1	0	1	0
891	1	1	2	0	0	0	1	0	1	1	0	0	0	0	0	0	0	1	1	1	2	1	2	0	0	0	0	1	1	2	0	0	0	2	0	2	1	0	1	1	0	0	0	0	0	1	0	1	0
892	1	2	1	0	0	0	2	0	2	2	0	0	0	0	0	0	0	2	0	1	1	0	2	0	0	1	0	0	0	2	1	1	1	1	1	2	1	0	0	0	0	0	0	0	0	0	0	0	1
893	1	0	2	0	0	1	1	0	1	1	1	1	2	2	2	0	0	2	0	0	1	0	1	0	0	0	1	1	1	1	0	1	1	1	0	2	1	0	0	0	0	1	0	0	0	0	0	0	1
894	1	1	1	0	0	1	2	0	0	0	0	1	1	0	0	0	0	2	0	0	2	0	2	0	0	1	0	0	0	1	0	1	1	2	0	2	2	1	1	1	0	2	0	0	0	0	0	0	0
895	1	0	2	0	0	1	1	0	2	2	0	2	2	2	2	0	1	1	2	2	1	1	1	1	1	1	0	0	1	2	0	1	2	1	0	1	1	0	0	0	0	0	0	0	1	0	0	0	0
896	0	0	2	0	0	2	1	1	1	2	1	1	1	1	1	0	0	0	2	2	2	1	2	0	0	0	0	0	1	2	0	1	2	0	0	2	0	0	1	1	0	2	0	0	0	0	0	0	0
897	1	0	2	0	0	2	2	0	1	1	0	1	1	1	1	0	0	1	1	1	2	0	1	0	1	0	0	0	0	2	0	1	1	0	0	1	2	1	0	0	1	0	0	0	2	0	0	0	0
898	1	2	1	0	0	1	1	0	0	0	1	0	1	1	1	0	0	0	2	1	2	0	2	0	0	1	0	0	0	2	1	0	0	2	1	2	2	0	2	2	0	0	0	1	0	1	0	0	0
899	1	0	2	0	0	2	2	1	1	2	0	0	0	0	0	0	0	1	0	0	0	1	2	0	0	1	0	0	1	2	0	1	2	1	0	1	2	1	0	1	0	0	1	0	1	0	0	1	0
900	0	1	0	0	0	0	2	1	1	2	0	0	1	0	0	1	0	1	1	1	1	0	2	0	0	2	0	0	0	2	0	0	1	1	0	2	1	0	1	1	0	0	1	0	1	1	0	0	0
901	0	2	1	0	0	0	1	0	1	1	1	0	0	0	0	0	0	1	1	1	2	0	1	0	0	0	0	0	0	2	0	2	1	1	0	2	0	0	0	0	0	0	0	0	1	0	0	0	0
902	0	2	1	0	0	2	2	0	0	0	0	0	1	1	1	0	0	1	1	1	1	0	2	1	1	1	0	0	1	2	0	0	0	2	0	2	2	1	1	0	2	0	0	0	0	1	0	0	0
903	0	1	2	0	0	1	2	1	0	1	0	0	0	0	0	0	1	2	0	0	1	0	2	0	1	1	0	0	0	2	0	2	2	0	0	1	1	0	1	1	0	0	1	0	1	1	0	0	1
904	0	1	1	0	0	1	1	0	1	1	1	1	1	1	1	0	0	0	1	1	1	0	1	0	0	1	0	1	0	0	1	1	1	1	0	1	1	0	2	2	0	0	0	2	0	2	0	0	0
905	0	1	2	0	0	2	1	0	1	1	1	1	1	1	1	0	0	0	1	1	1	0	1	0	0	1	0	0	0	2	1	1	1	2	1	2	2	0	2	2	0	0	1	1	1	2	0	1	0
906	1	0	2	0	1	1	2	0	0	0	1	1	2	2	2	0	0	1	1	1	2	0	1	0	0	1	0	1	1	2	1	0	1	1	0	2	0	0	0	0	0	0	0	0	0	0	0	0	0
907	1	1	1	0	0	1	2	0	2	2	0	0	2	1	1	1	0	0	2	2	2	1	2	0	1	0	0	1	1	2	0	1	2	2	0	2	1	0	1	1	0	0	0	0	1	0	0	0	1
908	1	2	1	0	0	1	2	0	2	2	0	0	1	0	0	1	0	0	2	2	2	0	1	1	2	2	0	0	0	2	1	0	0	2	1	1	2	0	2	2	1	1	0	0	1	0	0	0	1
909	1	1	1	0	0	1	1	0	0	0	1	1	1	1	1	0	0	1	0	0	0	1	2	0	0	0	0	1	1	2	0	2	2	2	0	1	2	0	1	1	0	0	0	0	0	0	0	0	0
910	0	2	1	0	0	2	2	0	0	0	0	1	2	1	1	0	0	1	1	1	1	0	1	0	0	0	0	0	0	1	0	1	1	1	0	1	2	0	2	2	1	0	0	0	1	0	0	0	0
911	0	1	1	0	0	2	1	0	2	2	0	0	0	0	0	0	0	1	1	1	1	0	2	0	0	0	0	0	0	1	0	1	1	1	0	1	0	0	0	0	0	1	0	1	0	1	0	0	1
912	1	2	0	0	0	0	1	0	0	0	1	0	0	0	0	0	1	0	2	1	2	0	2	0	0	1	0	0	2	2	0	1	1	0	0	0	1	0	0	0	0	0	0	0	0	1	0	0	0
913	1	2	0	0	0	0	1	0	0	0	1	0	0	0	1	0	0	0	2	2	2	0	1	0	0	1	0	0	0	1	0	1	1	0	0	0	1	0	2	2	0	0	0	2	0	2	0	0	0
914	0	0	2	0	0	2	1	0	0	0	1	0	0	0	0	0	0	1	1	1	2	0	2	0	0	2	0	1	2	2	1	1	1	0	0	0	1	1	0	0	0	0	1	0	1	0	0	0	1
915	1	0	2	0	0	1	2	0	1	1	0	0	2	0	0	1	0	1	1	1	2	0	2	0	0	1	1	1	1	2	1	1	2	0	0	1	1	0	0	0	0	1	0	0	1	0	0	0	0
916	0	1	2	0	0	2	2	1	0	1	0	0	0	0	0	0	1	2	0	0	2	0	1	0	0	1	0	0	0	2	0	0	0	2	1	2	2	0	1	1	0	0	0	0	1	1	0	0	0
917	1	1	1	0	0	1	2	0	1	1	1	1	0	0	0	0	0	1	1	2	2	1	2	0	0	0	0	2	2	1	1	1	2	1	0	2	1	1	0	0	0	0	1	0	1	2	0	0	0
918	1	2	0	0	0	0	2	1	0	1	0	1	1	1	1	0	0	1	1	1	1	0	2	0	0	1	0	0	1	2	1	1	2	1	0	2	1	0	2	2	0	0	0	1	1	1	0	0	0
919	1	1	1	0	0	0	2	0	1	1	0	0	0	0	0	0	0	1	1	1	2	0	2	0	0	1	0	0	0	2	0	0	2	2	1	2	1	0	2	2	0	0	1	0	1	0	0	0	0
920	0	2	0	0	0	1	2	1	0	1	0	1	2	2	2	0	0	1	1	1	1	0	2	0	0	1	0	0	1	2	0	1	1	1	1	1	2	1	1	1	0	0	0	0	0	2	0	0	0
921	0	1	1	0	0	1	1	0	1	1	0	0	1	0	0	0	0	0	2	0	2	0	2	0	1	0	0	0	0	2	0	0	1	1	0	2	2	1	1	1	0	0	0	0	0	0	0	1	0
922	0	0	2	0	0	2	2	0	0	0	0	0	0	0	0	0	0	1	1	1	2	0	2	0	0	2	0	1	1	1	1	2	1	1	0	2	1	0	2	2	0	0	1	0	0	1	0	0	0
923	1	2	0	0	0	0	2	1	1	2	0	1	2	2	2	0	0	0	2	2	2	0	2	0	1	1	0	0	1	2	0	2	1	1	0	2	2	1	0	0	0	0	0	0	0	1	0	0	1
924	0	2	2	0	0	1	2	1	0	1	0	2	2	1	1	0	0	0	1	1	1	0	2	0	1	1	0	0	1	2	0	1	1	2	1	2	1	0	0	0	0	0	0	1	1	1	0	0	0
925	1	1	0	0	0	1	1	0	0	0	1	0	0	0	0	0	0	1	0	0	0	0	2	0	0	1	0	1	1	2	2	1	2	2	2	2	1	0	1	1	0	0	0	0	1	1	0	0	0
926	1	1	2	0	0	2	2	0	0	0	0	1	1	1	1	0	0	0	2	2	2	2	0	1	1	1	0	0	0	2	0	1	1	2	0	2	0	0	0	0	0	0	0	0	0	0	0	0	0
927	1	0	2	0	1	1	1	0	1	1	1	0	0	0	1	0	1	2	0	0	1	0	2	0	0	2	0	0	0	2	1	1	2	2	1	2	2	1	1	1	0	0	0	0	0	0	0	0	0
928	1	2	1	0	0	0	2	0	2	2	0	0	1	0	0	1	0	1	1	1	1	0	2	0	0	2	0	0	0	2	0	2	2	1	0	2	2	0	2	2	1	0	0	0	0	0	0	0	1
929	1	2	0	0	0	0	2	1	0	1	0	1	2	2	2	0	0	2	0	0	1	1	2	0	0	0	0	0	0	2	0	1	1	2	1	1	0	0	0	0	0	0	1	0	1	0	0	0	0
930	0	2	1	0	0	2	2	0	2	2	0	1	2	2	2	0	0	1	1	1	1	0	2	0	0	2	1	0	1	2	0	1	1	1	0	1	1	0	2	2	0	0	0	1	0	0	0	0	0
931	0	2	0	0	0	1	0	0	1	1	1	0	1	0	0	1	0	0	2	2	2	1	2	0	0	2	0	0	0	2	1	1	2	1	0	2	1	1	0	0	0	0	1	0	0	0	0	0	0
932	1	1	1	0	0	1	0	0	0	0	1	1	2	1	1	1	0	0	2	1	2	1	2	0	0	1	0	0	0	2	1	1	1	1	0	1	2	0	0	0	0	0	0	0	0	0	0	0	0
933	0	1	2	0	0	2	1	1	0	2	0	0	0	0	0	0	0	0	2	2	2	0	2	0	0	0	0	0	1	2	0	0	0	2	2	2	2	0	1	1	0	0	0	0	0	1	0	0	0
934	1	2	1	0	0	0	2	1	1	1	0	0	0	0	0	0	0	0	2	2	2	1	1	1	1	1	0	1	1	0	0	1	2	2	0	2	2	0	2	2	0	1	0	0	0	0	0	0	1
935	1	1	2	0	0	2	2	0	2	2	0	0	2	2	2	0	0	0	2	2	2	2	0	1	1	1	0	1	1	2	0	1	2	1	0	2	1	0	0	0	0	1	0	0	1	0	0	0	0
936	1	1	1	0	0	1	2	0	2	2	0	1	1	0	0	0	0	1	1	1	2	2	2	0	0	0	0	2	2	2	2	1	1	2	2	2	2	0	1	1	0	0	0	1	0	1	0	1	0
937	1	0	1	0	0	0	1	0	1	1	0	0	1	0	0	1	0	1	1	1	1	0	2	0	2	1	0	0	0	1	0	2	2	0	0	2	1	0	0	0	0	0	1	0	1	0	0	0	2
938	1	2	0	0	0	0	2	0	1	1	0	0	0	0	0	0	0	1	1	1	1	0	2	0	0	1	0	0	0	1	0	1	2	2	2	2	0	0	0	0	0	0	1	0	1	2	0	0	2
939	1	1	1	0	0	1	1	0	1	1	1	1	1	0	0	0	1	0	2	1	2	1	2	0	0	0	0	0	0	2	1	1	1	1	0	2	2	0	1	1	0	0	0	0	0	0	0	0	0
940	1	0	1	0	0	0	2	0	2	2	0	1	1	1	1	0	0	1	1	1	2	0	2	0	0	2	0	2	2	1	0	1	1	1	0	1	2	0	1	0	1	0	1	0	0	1	0	0	0
941	0	1	1	0	0	1	2	1	1	2	0	0	1	0	0	0	0	0	2	2	2	1	2	0	1	0	0	0	0	1	0	2	2	1	1	2	0	1	0	0	0	0	0	0	0	1	0	0	0
942	1	2	0	0	0	0	1	2	0	2	0	0	1	1	1	0	0	0	2	2	2	0	2	0	0	1	1	1	1	2	0	1	2	2	0	2	1	0	2	2	0	0	0	0	2	2	0	0	1
943	0	2	0	0	0	1	2	0	2	2	0	2	2	1	1	0	0	1	1	1	1	0	1	0	0	1	0	1	1	2	2	1	1	2	0	2	2	1	1	1	0	0	1	0	1	1	0	0	0
944	0	0	2	0	0	1	1	0	1	1	1	1	2	1	1	0	0	1	1	1	1	1	2	0	0	0	1	1	1	2	0	0	0	2	1	2	2	0	0	0	0	0	1	0	1	0	0	0	1
945	0	2	1	0	0	0	1	1	0	1	1	0	0	0	0	0	1	2	1	1	1	0	2	0	0	0	0	1	1	2	1	0	0	1	0	2	1	1	0	0	0	0	0	0	0	1	0	0	0
946	1	2	0	0	0	0	2	0	2	2	0	0	1	0	0	0	0	1	1	1	1	0	2	0	0	1	0	0	1	2	0	1	2	1	0	1	1	0	1	1	0	0	2	0	1	1	0	0	0
947	0	2	1	0	0	0	2	0	0	0	0	0	1	0	0	0	0	1	1	1	1	1	2	0	0	2	0	0	0	2	1	1	1	1	0	1	2	0	1	1	0	1	0	0	1	0	0	0	1
948	1	2	1	0	0	1	2	1	0	1	0	0	1	1	2	0	0	1	1	1	1	1	0	0	0	1	0	0	0	1	0	0	1	2	1	2	0	0	0	0	0	0	0	0	0	0	0	0	0
949	0	1	1	0	0	1	2	0	2	2	0	0	0	0	0	0	0	1	1	1	1	1	2	0	0	2	0	0	1	2	0	0	1	1	0	2	2	0	1	1	0	0	0	0	0	1	0	0	0
950	0	2	0	0	0	1	2	1	1	2	0	0	0	0	1	0	0	1	1	1	2	0	2	0	0	1	0	0	0	2	2	0	0	2	0	2	2	1	0	0	1	0	1	0	1	2	0	0	0
951	0	0	2	0	0	2	2	0	2	2	0	0	1	0	0	1	0	1	1	1	1	0	2	0	0	1	0	2	2	2	1	1	2	0	0	1	1	0	1	1	0	1	0	1	1	0	0	0	0
952	0	1	2	0	0	2	1	0	0	0	2	1	2	1	1	0	1	1	1	2	2	0	2	0	0	1	0	0	0	2	0	2	2	1	0	1	1	0	0	0	0	0	0	0	0	0	0	0	0
953	1	0	2	0	0	2	2	0	1	1	0	1	0	0	0	0	1	2	1	1	1	1	2	0	0	0	0	0	2	2	0	1	1	1	0	2	0	0	1	1	0	0	0	0	1	1	0	0	0
954	0	1	1	0	0	2	2	1	1	2	0	1	1	1	1	0	0	2	0	1	1	1	2	0	0	0	1	1	1	2	0	1	1	1	0	2	1	1	0	0	0	0	1	0	1	0	0	0	0
955	0	0	2	0	0	2	2	0	2	2	0	0	0	0	0	0	0	0	2	2	2	0	1	0	0	1	0	1	1	2	1	1	1	1	0	2	1	0	2	2	0	0	1	0	1	0	0	0	0
956	1	2	1	0	0	1	2	0	1	1	0	1	2	2	2	0	0	0	2	1	2	1	0	1	1	1	0	2	2	2	1	1	1	0	0	1	1	0	1	1	0	0	0	0	1	0	0	1	1
957	1	1	2	0	0	2	2	0	1	1	0	0	2	0	0	1	1	2	1	1	1	0	1	0	0	1	0	0	0	2	0	2	2	0	0	0	2	0	2	1	1	0	0	1	0	1	0	0	1
958	0	0	2	0	1	1	0	0	0	0	2	0	0	0	0	0	0	0	2	2	2	0	2	0	0	2	0	0	1	1	0	1	1	1	1	1	1	0	2	2	0	0	1	0	1	0	0	0	2
959	0	2	1	0	0	1	1	1	0	1	1	1	1	1	2	0	0	1	1	1	2	0	1	0	1	0	0	0	1	2	0	1	1	2	1	2	2	1	1	1	0	0	0	0	0	1	0	0	1
960	0	2	0	0	0	0	2	0	1	1	0	0	1	1	1	0	0	1	1	0	1	1	2	0	1	0	0	0	0	2	1	1	2	1	1	1	1	0	0	0	0	0	0	0	0	1	0	0	0
961	1	1	1	1	1	1	1	0	0	0	1	0	1	0	0	1	0	1	1	1	1	0	0	0	0	0	0	0	1	2	0	2	2	0	0	1	1	0	0	0	1	0	1	0	0	0	0	0	0
962	0	0	2	0	0	1	2	0	1	1	0	0	0	0	0	0	0	0	1	2	2	0	2	0	0	0	0	0	1	2	0	0	1	1	0	2	2	0	1	1	0	2	0	0	0	0	0	0	0
963	1	1	1	0	0	1	2	0	0	0	1	1	0	0	0	0	0	0	1	1	1	0	2	0	0	1	0	2	2	2	1	1	1	2	1	2	0	0	1	1	0	0	2	0	1	1	0	0	0
964	1	1	2	0	0	2	1	0	0	0	1	1	1	1	2	0	0	0	2	2	2	0	2	0	0	1	0	1	1	2	1	2	2	0	0	1	2	0	2	2	0	0	0	0	2	1	0	1	0
965	0	1	1	0	0	1	1	0	1	1	1	0	0	0	0	0	0	0	1	1	2	0	2	0	0	1	0	1	1	2	0	0	1	1	0	2	2	0	1	1	0	0	0	0	0	2	0	0	0
966	0	1	1	0	0	1	2	0	1	1	0	1	2	1	1	1	0	2	0	0	1	0	1	0	0	2	0	1	1	2	0	2	2	0	0	1	0	0	0	0	0	0	0	0	0	1	0	0	0
967	1	1	1	0	0	1	1	0	0	0	1	0	0	0	0	0	0	0	2	2	2	1	2	0	0	1	0	0	0	2	0	0	2	0	0	2	0	0	0	0	0	0	1	0	0	0	0	0	0
968	0	1	2	0	0	1	2	0	0	0	1	1	1	1	1	0	0	0	2	1	2	0	1	0	1	0	0	1	1	2	1	0	1	2	0	2	0	0	0	0	0	0	2	0	0	1	0	0	1
969	1	1	1	0	0	1	1	0	1	1	0	0	1	0	0	1	0	0	2	2	2	0	2	0	0	1	0	0	1	2	1	2	2	0	0	1	2	0	2	1	1	0	0	0	0	0	0	0	0
970	0	2	0	0	0	1	2	0	1	1	0	1	1	1	1	0	0	0	2	2	2	1	2	0	1	0	0	1	1	1	0	2	2	1	1	1	0	0	0	0	0	0	0	0	0	1	0	0	1
971	0	1	0	0	0	0	2	1	1	2	0	0	0	0	0	0	0	1	1	0	2	2	0	1	1	1	0	0	0	2	1	1	2	1	0	2	1	0	1	1	0	1	0	0	1	0	0	1	0
972	0	2	0	0	0	1	1	0	0	0	1	0	0	0	0	0	0	2	0	0	0	0	2	0	0	1	0	1	2	2	1	1	1	2	1	2	1	0	0	0	0	0	0	1	0	1	0	0	0
973	1	1	1	0	0	1	1	1	0	1	1	0	1	0	0	0	0	0	2	2	1	0	0	0	0	1	0	0	1	2	0	1	1	1	0	1	1	1	0	0	0	0	1	0	1	0	0	1	0
974	0	1	1	0	0	1	2	0	1	1	0	1	2	1	1	0	0	0	2	1	2	1	2	0	0	0	0	0	0	1	0	2	2	1	0	1	2	0	1	1	0	0	1	0	1	1	0	0	0
975	0	2	0	0	0	1	2	0	0	0	1	0	1	0	0	1	0	0	2	2	2	1	2	0	0	0	0	0	0	2	0	1	1	0	0	1	2	0	2	1	1	0	0	0	0	1	0	0	1
976	1	1	2	0	0	1	1	0	2	2	0	0	1	1	1	0	0	1	2	2	2	0	2	0	0	0	0	0	0	1	1	1	1	1	1	1	1	0	0	0	0	1	0	0	1	0	0	0	0
977	1	1	1	0	0	2	1	0	0	0	2	1	1	1	1	0	0	0	2	1	2	0	1	0	0	1	0	0	0	2	0	1	1	2	1	2	2	0	1	0	1	1	0	0	1	1	0	0	2
978	0	2	1	0	0	1	2	1	0	1	0	0	0	0	0	0	0	1	1	1	2	1	2	0	0	0	0	0	0	2	0	2	1	2	1	2	1	0	0	0	0	0	1	0	1	2	0	0	0
979	1	2	0	0	0	0	2	0	1	1	0	0	1	0	0	1	0	0	2	2	2	0	2	0	0	2	0	1	1	1	1	0	1	2	0	2	1	1	0	0	0	0	0	0	1	0	0	1	0
980	1	1	1	0	0	1	1	0	0	0	1	0	2	1	1	0	0	0	2	2	2	0	2	0	1	2	0	0	2	2	0	1	1	2	0	2	1	1	0	0	1	0	1	0	0	1	0	0	0
981	1	1	1	0	0	1	1	1	0	2	0	1	1	1	1	0	0	0	2	2	2	0	1	0	1	0	0	0	0	1	0	1	1	2	1	2	1	0	0	0	0	0	0	0	0	1	0	0	1
982	0	2	0	0	0	0	1	0	1	1	0	0	1	0	0	0	0	1	1	1	2	0	2	1	1	1	0	0	0	1	1	1	1	0	0	0	2	2	0	0	0	0	0	0	0	0	0	0	0
983	0	2	1	0	0	1	2	0	1	1	0	0	0	0	0	0	0	0	2	2	2	0	2	0	0	1	0	0	0	1	0	1	1	2	1	1	2	0	2	2	0	2	0	0	0	1	0	0	0
984	0	1	1	0	0	1	1	1	0	1	1	1	2	2	2	0	0	1	1	1	1	0	2	0	0	2	0	0	1	2	0	1	2	1	0	2	2	0	2	2	0	1	1	0	0	1	0	1	1
985	1	0	2	0	0	1	2	0	1	1	0	0	0	0	0	0	1	1	2	2	2	1	2	0	0	0	0	0	0	1	1	1	1	1	0	1	2	0	1	1	0	0	0	0	1	1	0	0	1
986	1	0	2	0	0	2	2	0	0	0	0	1	0	0	0	0	1	2	0	0	2	1	2	0	0	0	1	1	1	2	0	2	2	0	0	0	1	0	2	2	0	1	0	0	1	0	0	0	1
987	0	1	1	0	1	0	1	0	2	2	0	1	1	1	1	0	0	2	0	1	2	0	2	0	0	1	0	0	0	2	1	1	1	1	0	2	2	0	0	0	0	0	0	0	0	1	0	1	1
988	0	0	1	0	0	1	1	0	2	2	0	0	0	0	0	0	0	0	1	1	1	0	2	0	0	1	0	0	1	2	0	0	0	2	0	2	2	0	0	0	0	0	0	0	0	2	0	1	1
989	1	2	0	0	0	1	1	0	0	0	1	0	1	0	0	1	0	2	1	1	2	0	0	0	0	0	0	0	1	2	0	1	2	1	0	2	2	0	1	1	0	0	1	0	1	0	0	0	0
990	0	1	1	0	0	1	0	0	0	0	2	0	0	0	0	0	0	1	1	1	2	0	1	0	0	1	0	0	1	2	0	0	0	1	0	1	1	1	0	0	0	2	0	0	0	0	0	0	0
991	1	2	0	0	0	1	2	0	2	2	0	1	0	0	0	0	0	1	0	0	0	0	1	0	0	1	0	0	0	2	0	0	0	1	0	1	1	0	1	0	1	0	0	2	0	1	0	0	1
992	1	0	2	0	0	2	2	0	1	1	0	0	0	0	0	1	0	0	2	2	2	1	1	0	0	2	0	1	1	2	1	2	2	2	0	2	2	0	1	1	0	0	1	0	1	0	0	0	0
993	1	2	1	0	0	1	1	0	1	1	1	1	2	1	1	0	1	0	2	1	2	1	1	1	1	1	0	0	0	2	0	0	1	2	0	2	1	0	1	1	0	0	2	0	1	0	0	0	0
994	0	1	1	0	0	1	2	0	2	2	0	0	0	0	1	0	0	0	2	2	2	1	2	0	0	1	0	0	2	2	0	0	0	2	0	2	2	0	0	0	0	0	0	0	0	0	0	1	1
995	0	0	2	0	0	1	1	0	1	1	1	0	0	0	1	0	0	1	1	1	1	0	2	0	0	2	0	0	0	1	1	1	1	1	0	2	0	0	1	1	0	0	1	0	1	2	0	1	0
996	1	1	1	1	1	2	2	1	0	1	0	0	1	1	1	0	0	0	2	2	2	1	1	0	0	0	0	2	2	2	0	0	1	2	0	2	2	0	1	1	0	0	0	0	0	1	0	0	0
997	0	2	0	0	0	1	2	0	0	0	0	1	1	1	1	0	1	2	1	1	1	0	2	0	0	0	0	1	1	1	0	0	1	2	1	2	2	0	1	0	1	0	0	0	0	0	0	0	0
998	0	1	1	0	0	1	1	0	0	0	1	0	1	0	0	1	0	1	1	0	2	1	2	0	0	1	0	0	0	2	0	2	2	2	1	2	0	0	0	0	0	0	0	0	1	0	0	1	0
999	1	1	1	0	0	2	2	0	0	0	0	1	1	0	0	0	0	1	1	1	2	0	2	0	0	1	0	0	0	1	0	0	0	1	1	2	2	0	1	1	0	0	0	0	0	1	0	0	0
1000	0	1	1	0	0	1	1	0	0	0	0	1	0	0	0	0	0	0	2	2	2	0	2	0	0	1	0	0	1	2	0	0	0	1	0	1	1	0	1	1	1	0	0	0	0	1	0	0	1
[truncated: 252 more columns]
