# Supplementary material for: KNN-MDR: a learning approach for improving interactions mapping performances in genome wide association studies
Source: BMC Bioinformatics. 2017 Mar 21;18:184. doi: 10.1186/s12859-017-1599-7 (PMC5361736; doi:10.1186/s12859-017-1599-7)
Supplement: Supplementary file 5 — The data set(s) supporting the results of Table 3. (ZIP 7092 kb) [file 12859_2017_1599_MOESM5_ESM.zip › 000/S1/mkallsimul.dat]

1	1	2	0	0	0	0	2	1	2	1	0	0	0	0	0	0	0	1	1	1	2	0	0	0	0	1	1	2	2	2	0	1	1	1	1	1	1	0	0	1	0	0	1	0	1	0	0	0	1
2	0	1	0	0	0	1	0	0	2	0	1	0	0	0	0	0	0	1	1	1	2	0	1	0	0	1	2	0	0	2	1	2	2	0	1	1	1	0	0	1	0	0	0	0	0	1	0	2	2
3	1	2	0	0	0	0	1	0	0	0	1	1	2	0	0	0	0	1	1	1	1	0	1	0	0	1	2	0	1	2	0	1	1	2	1	2	2	0	1	2	1	0	1	1	1	0	0	0	1
4	1	0	0	0	0	1	1	0	1	0	0	0	1	0	0	0	0	1	1	1	1	0	0	0	0	1	0	0	1	2	0	2	2	0	2	0	1	0	0	2	0	1	0	0	0	0	0	0	1
5	1	0	0	0	0	1	2	0	1	1	1	1	1	0	0	1	0	0	2	2	2	0	0	0	0	1	2	0	0	2	1	1	1	1	1	1	2	0	0	2	0	1	1	0	1	1	0	0	0
6	1	2	0	0	0	1	1	1	1	1	0	0	0	0	0	0	0	1	2	2	2	0	0	0	0	1	1	0	2	2	0	1	1	1	0	2	2	0	0	0	0	0	1	0	0	0	0	0	2
7	0	0	0	0	0	1	1	1	2	2	0	1	0	0	0	0	0	1	1	0	0	0	0	0	0	1	2	0	0	2	1	1	2	1	1	1	1	0	0	1	0	0	2	0	1	0	0	0	2
8	1	2	0	0	0	0	1	1	2	1	0	0	2	0	0	0	0	2	0	0	1	0	0	0	0	1	0	0	0	1	0	0	1	1	0	2	1	0	0	1	0	1	1	0	0	1	0	0	2
9	1	0	0	0	0	1	0	0	1	1	1	0	0	0	0	0	0	2	0	1	1	1	0	0	0	1	1	0	0	1	0	2	2	2	1	1	1	0	0	1	0	1	1	0	1	0	0	0	0
10	1	0	0	0	0	1	1	1	2	2	0	0	1	0	0	0	0	1	2	2	2	1	0	0	0	2	1	1	1	2	0	1	2	2	0	2	2	0	0	2	1	0	0	0	0	1	0	0	1
11	1	2	0	0	0	2	0	0	2	2	0	0	1	0	0	0	0	0	2	1	2	0	0	0	1	1	1	1	1	2	0	1	2	2	0	2	1	0	0	1	0	0	1	0	1	1	0	0	1
12	1	1	0	0	0	2	1	0	1	1	1	0	0	0	0	0	0	0	2	2	2	0	0	0	0	1	2	0	0	1	1	2	2	1	2	2	1	0	0	0	0	0	0	0	0	0	0	0	0
13	0	0	0	0	0	2	1	0	2	1	0	0	0	0	0	0	0	0	2	2	2	0	0	0	0	1	1	0	1	2	1	2	2	0	1	1	1	0	0	1	0	0	1	0	0	0	0	0	1
14	1	2	0	0	0	0	1	0	2	2	0	0	0	0	0	0	1	2	1	1	1	1	0	0	0	1	0	0	1	1	0	2	2	1	1	1	1	0	0	1	0	0	0	0	1	0	0	0	1
15	1	2	0	0	0	0	1	0	1	0	0	0	0	0	0	0	1	1	1	1	1	0	0	0	0	0	2	0	1	2	1	1	2	1	1	1	1	0	0	0	0	0	0	1	0	1	0	0	1
16	1	1	0	0	0	1	1	0	2	0	0	0	0	0	0	0	1	2	1	2	2	1	0	0	0	2	2	0	0	2	1	1	1	2	0	2	1	0	0	1	0	0	0	0	0	1	0	0	0
17	1	1	0	0	0	1	0	0	2	2	0	1	1	0	0	0	0	0	1	2	2	1	0	0	0	0	2	1	1	1	0	1	2	2	1	2	2	0	0	1	0	1	1	0	1	0	0	0	0
18	1	1	0	0	0	0	0	0	2	2	0	0	1	0	0	0	1	2	0	0	1	0	0	0	0	1	2	0	0	2	0	0	1	1	1	1	1	1	1	0	0	1	1	0	1	0	0	0	2
19	1	0	0	0	0	1	1	0	1	1	0	0	1	0	0	0	0	0	2	2	2	0	0	0	0	0	1	0	1	2	0	0	0	2	1	1	2	0	0	1	0	1	1	0	1	0	0	0	1
20	1	1	0	0	0	1	1	1	2	2	0	1	1	0	0	1	0	0	1	2	2	0	0	0	0	2	2	0	1	2	0	2	2	1	2	2	2	0	0	1	0	1	1	0	1	1	0	0	1
21	1	1	0	0	0	0	2	0	0	0	0	1	1	0	0	0	0	1	1	1	1	0	1	1	1	0	2	0	0	2	0	1	1	2	0	2	2	0	1	2	1	1	1	0	0	1	0	1	1
22	1	0	0	0	0	2	1	0	2	0	0	1	1	0	0	1	0	1	1	1	1	0	0	0	0	1	1	1	1	0	0	1	2	1	0	2	1	1	1	1	0	1	1	0	0	1	0	0	0
23	1	2	0	0	0	1	1	1	2	2	0	0	0	0	0	0	1	2	1	1	1	0	0	0	0	1	0	2	2	0	0	0	1	1	0	2	1	0	1	2	2	0	0	0	0	0	0	0	1
24	1	2	0	0	0	2	2	0	1	0	1	1	1	0	0	0	0	1	1	1	2	0	0	0	0	0	2	1	1	2	2	0	1	1	1	1	1	0	0	1	0	0	0	0	0	0	0	0	0
25	0	2	0	0	0	1	2	0	2	2	0	0	0	0	0	0	0	1	1	1	1	0	0	0	0	0	0	0	1	2	0	1	2	1	1	1	1	0	0	1	0	1	1	1	1	1	0	0	1
26	1	1	0	0	0	1	1	0	2	1	0	1	1	0	0	0	1	1	2	2	2	0	0	0	0	2	2	0	0	2	1	2	2	0	1	1	1	0	0	1	0	0	0	1	0	0	0	1	0
27	1	1	0	0	0	1	0	0	2	0	1	0	0	0	0	0	0	1	1	1	2	2	0	0	0	1	1	0	1	2	0	1	1	1	1	1	2	0	0	2	0	0	0	2	0	1	0	0	1
28	1	1	0	0	0	1	2	0	1	0	1	0	0	0	0	0	0	2	0	1	1	1	0	0	0	0	2	0	0	2	1	0	1	2	0	2	1	0	0	1	0	1	1	0	1	1	0	0	1
29	1	1	0	0	0	1	1	0	2	2	0	0	0	0	0	0	0	2	0	0	1	0	1	0	1	0	2	0	0	2	0	1	1	1	1	1	1	0	0	2	0	0	0	0	0	1	0	1	0
30	1	0	0	0	0	2	2	1	1	1	0	1	1	0	0	0	0	1	1	1	2	0	0	0	0	1	2	0	0	2	0	0	0	1	0	2	1	0	0	2	1	0	0	1	0	0	0	0	2
31	1	1	1	1	1	2	0	0	2	1	1	0	1	0	0	0	0	0	2	2	1	0	1	0	1	2	2	0	0	1	1	1	1	1	0	2	1	0	0	2	0	0	0	0	0	1	0	0	0
32	0	1	0	0	0	1	0	0	2	2	0	0	0	0	0	0	0	0	2	2	2	0	0	0	0	1	2	0	0	2	0	1	2	1	0	2	1	0	0	1	0	0	0	1	0	0	0	0	1
33	1	1	0	0	0	1	1	0	1	1	1	0	2	0	0	0	0	2	0	1	2	0	0	0	0	1	1	1	2	2	1	1	1	0	1	1	1	0	0	0	0	0	0	0	0	0	0	0	1
34	1	1	0	0	0	1	2	0	1	1	0	1	1	0	0	0	0	1	1	1	1	0	0	0	0	0	1	0	0	2	1	1	1	0	2	0	2	0	0	2	1	0	0	0	0	1	1	0	0
35	1	1	0	0	0	1	2	0	1	1	1	0	2	1	1	0	0	0	2	2	2	0	0	0	0	0	1	0	1	2	0	0	0	2	0	2	2	0	0	2	0	0	0	1	1	1	0	0	1
36	1	1	0	0	0	2	1	0	1	0	0	0	0	0	0	1	0	0	2	2	2	0	0	0	0	1	2	0	0	2	0	2	2	1	0	2	2	0	0	1	1	0	1	0	1	1	0	0	0
37	1	1	0	0	0	1	0	0	1	0	0	0	2	0	0	0	0	1	1	1	2	0	1	0	1	1	1	0	1	2	0	0	2	0	1	2	1	1	1	0	0	0	0	0	0	1	0	0	0
38	1	0	0	0	0	1	2	0	1	0	1	0	0	0	0	0	0	0	2	2	1	0	0	0	0	0	1	0	0	2	0	2	2	0	1	0	2	0	0	1	0	0	0	0	0	0	0	0	2
39	1	2	0	0	0	0	1	0	1	0	1	0	0	0	0	0	0	0	1	1	1	0	0	0	0	1	2	1	1	2	2	0	0	1	0	2	1	0	0	1	0	0	0	0	0	1	0	0	0
40	1	2	0	0	0	0	2	1	1	1	0	0	1	0	0	0	0	0	2	2	2	0	1	0	0	1	1	0	1	2	1	1	1	1	1	1	2	0	0	1	0	1	1	0	1	0	0	0	0
41	1	1	0	0	0	2	1	1	2	1	0	1	1	0	0	1	1	1	2	2	1	0	1	0	0	1	2	1	1	1	0	2	2	0	1	1	1	1	0	1	0	1	0	0	1	0	0	0	1
42	1	1	0	0	0	2	2	1	1	1	0	1	2	0	0	0	0	1	1	1	1	0	1	0	1	0	1	0	0	1	1	2	2	0	1	1	1	0	0	1	0	0	0	0	0	1	0	0	2
43	1	1	0	0	0	1	2	0	0	0	0	1	2	0	0	0	0	1	1	1	1	0	0	0	0	2	1	1	1	1	0	1	1	1	0	2	1	1	1	0	0	0	0	0	0	0	0	0	0
44	1	0	0	0	0	1	0	0	1	1	1	1	1	0	0	1	0	0	2	2	2	0	2	0	0	1	2	0	0	2	0	1	1	0	2	0	1	0	0	1	0	1	1	0	1	0	0	0	0
45	1	2	0	0	0	0	1	0	1	1	0	0	1	0	0	0	0	1	1	1	1	0	0	0	0	0	2	0	0	2	1	1	1	1	1	1	0	0	0	0	0	0	0	0	0	2	0	1	1
46	1	1	0	0	0	2	0	0	1	0	1	0	0	0	0	0	0	1	1	1	1	0	0	0	0	1	2	1	1	2	2	1	1	2	0	2	1	0	0	0	0	1	0	0	2	0	0	0	1
47	1	1	0	0	0	2	2	1	1	1	0	1	2	0	0	1	0	0	1	1	1	0	1	1	1	1	2	0	0	2	1	1	2	1	2	1	2	0	0	1	0	0	1	0	1	0	0	0	1
48	1	1	0	0	0	1	2	0	0	0	1	0	0	0	0	0	0	0	2	2	2	0	0	0	0	1	2	0	0	2	1	1	1	1	1	1	2	0	0	2	0	1	1	0	1	0	0	0	1
49	1	2	0	0	0	2	1	0	0	0	1	0	1	0	0	0	0	0	2	1	2	0	0	0	0	1	1	2	2	2	0	1	1	2	0	2	2	0	0	2	0	0	0	0	0	1	0	0	2
50	1	0	0	0	0	1	2	0	1	0	0	1	1	0	0	1	1	2	0	0	1	0	0	0	0	1	1	0	0	1	0	2	2	1	0	2	0	0	0	1	0	0	0	2	0	1	0	0	1
51	1	2	0	0	0	0	2	1	1	1	1	1	1	0	0	0	1	2	0	0	1	0	1	1	1	1	0	0	1	2	0	2	2	0	1	0	2	0	0	1	0	0	0	0	0	0	0	0	0
52	1	1	0	0	0	2	1	1	2	2	0	0	0	0	0	0	0	0	1	2	2	0	0	0	1	1	2	0	0	2	1	0	1	2	1	2	0	1	1	0	0	0	0	0	0	0	0	1	1
53	1	2	1	0	0	1	2	0	1	1	1	0	0	0	0	1	0	2	0	0	1	0	0	0	0	0	1	0	0	2	0	1	1	1	1	1	2	0	0	1	0	0	0	1	0	1	0	0	2
54	1	1	0	0	0	2	1	0	1	1	0	2	2	0	0	0	0	1	1	1	0	0	0	0	0	2	2	2	1	2	1	2	2	0	1	1	1	0	0	1	0	0	0	0	0	1	0	0	1
55	1	0	0	0	0	1	1	0	1	1	1	0	1	0	0	0	0	1	1	2	2	0	1	0	1	0	1	0	2	2	0	1	1	1	0	1	1	0	0	0	0	0	0	0	0	0	0	0	0
56	1	1	0	0	0	1	0	0	2	0	1	0	0	0	0	0	1	2	1	1	1	1	0	0	0	1	1	1	2	2	1	1	2	1	1	1	1	0	0	1	1	0	2	0	1	0	0	0	0
57	1	2	1	0	0	1	1	0	2	0	0	0	0	0	0	0	0	1	1	1	1	0	1	0	0	1	0	1	1	2	1	1	2	2	0	2	1	0	0	2	1	1	1	0	0	1	0	1	1
58	0	0	0	0	0	1	2	1	1	1	1	0	0	0	0	0	0	1	1	1	1	0	0	0	0	1	0	0	0	1	0	0	1	2	0	2	1	0	0	1	0	0	0	0	1	0	0	0	1
59	1	0	0	0	0	2	0	0	1	0	0	0	1	0	0	0	0	2	0	1	2	0	0	0	0	2	1	0	0	2	0	1	2	0	2	1	1	0	0	1	0	1	1	0	1	0	0	0	0
60	1	0	0	0	0	1	2	0	0	0	1	1	1	0	0	1	0	0	1	1	1	0	0	0	0	1	0	1	2	2	1	1	1	0	1	1	1	1	1	1	1	0	0	0	0	1	0	0	2
61	1	0	0	0	0	2	0	0	1	0	0	0	0	0	0	0	0	1	1	1	2	1	0	0	1	0	0	0	0	1	0	1	1	1	0	2	1	0	0	1	0	1	0	0	1	0	0	0	0
62	1	1	0	0	0	1	1	0	1	1	0	0	1	0	0	0	0	0	2	2	2	1	0	0	0	2	2	0	0	1	0	2	2	2	0	2	1	0	0	2	0	0	0	0	1	0	0	0	0
63	1	2	0	0	0	1	1	0	1	1	0	0	0	0	0	0	0	1	1	1	1	0	0	0	0	1	0	0	0	1	0	2	2	0	1	1	2	0	0	2	0	0	1	0	0	0	0	0	0
64	0	2	0	0	0	0	1	0	1	1	0	0	1	0	0	0	0	2	0	0	1	0	1	1	1	0	1	0	0	2	1	0	1	1	0	2	2	0	0	1	0	0	1	1	1	0	0	0	0
65	1	0	1	0	0	2	1	1	2	2	0	0	0	0	0	0	0	0	2	1	2	0	0	0	0	0	2	0	0	1	0	1	1	1	1	1	2	0	0	2	0	1	1	0	1	1	0	0	1
66	0	1	0	0	0	1	0	0	2	2	0	1	2	0	0	1	1	1	1	2	2	0	0	0	1	1	2	1	1	1	0	2	2	1	2	2	1	0	0	2	0	1	1	0	1	1	0	1	2
67	0	2	0	0	0	0	1	0	1	0	2	0	0	0	0	0	0	2	0	0	0	0	0	0	0	1	1	0	0	1	1	0	1	2	0	2	1	0	0	0	0	0	1	0	1	0	0	0	0
68	1	0	1	0	1	1	2	0	1	1	1	0	0	0	0	0	0	2	1	1	2	0	1	0	0	1	1	0	1	2	1	2	2	1	0	2	1	0	0	1	0	0	1	0	0	1	0	1	1
69	1	1	0	0	0	0	2	0	0	0	1	0	1	0	0	0	0	0	2	2	2	0	0	0	0	1	1	0	1	2	0	2	2	1	0	2	1	0	0	1	0	0	0	0	0	1	0	0	2
70	1	2	1	0	1	1	2	1	1	1	0	0	0	0	0	0	0	0	2	2	2	0	1	0	0	1	1	0	1	2	0	0	0	1	2	1	2	0	0	2	0	1	1	0	1	0	0	0	2
71	1	0	0	0	0	1	1	1	2	2	0	1	2	0	0	1	0	0	1	1	1	0	0	0	0	1	0	1	2	2	1	0	0	2	1	1	2	0	0	1	0	1	1	0	2	2	0	0	1
72	1	1	0	0	0	2	0	0	1	1	1	0	0	0	0	0	0	2	0	0	1	0	1	1	1	1	1	0	1	2	0	1	1	1	1	1	1	0	0	1	0	0	0	0	0	1	0	0	1
73	0	2	0	0	0	0	1	0	2	2	0	0	0	0	0	0	1	2	0	0	1	1	0	0	0	1	1	0	0	2	0	2	1	2	0	2	0	1	1	0	0	1	1	0	1	0	0	0	0
74	1	2	0	0	0	0	1	0	1	1	0	0	1	0	0	0	0	2	0	1	2	0	0	0	0	1	1	0	0	2	1	0	1	0	1	2	0	1	1	0	0	1	1	0	1	0	0	0	0
75	1	1	0	0	0	1	2	0	0	0	1	0	0	0	0	1	0	0	2	2	2	0	0	0	0	2	1	1	1	2	0	1	2	0	1	1	2	0	0	1	0	0	1	1	2	0	0	0	1
76	1	0	0	0	0	1	1	0	1	1	0	0	0	0	0	0	0	0	2	2	2	0	0	0	0	1	0	2	2	0	0	2	2	0	1	1	2	0	0	1	0	0	0	1	0	1	0	0	2
77	1	1	0	0	0	2	2	1	1	1	1	1	2	1	1	0	1	2	1	1	1	0	0	0	0	0	2	0	0	2	2	1	1	1	1	1	1	0	0	0	0	1	0	0	1	0	0	1	1
78	0	2	0	0	0	0	1	0	1	0	1	0	1	0	0	0	1	2	1	1	1	0	0	0	1	0	1	0	1	2	1	0	1	1	1	1	2	0	0	2	0	0	0	0	0	1	0	1	2
79	1	1	0	0	0	2	1	0	0	0	1	0	0	0	0	0	0	2	0	0	1	0	0	0	0	0	1	0	1	2	0	1	2	2	0	2	1	0	0	1	0	1	1	0	1	1	0	0	1
80	1	2	0	0	0	1	1	0	2	0	0	0	0	0	0	0	1	2	0	0	2	1	0	0	0	2	1	0	0	1	1	1	1	2	0	2	1	0	0	2	0	0	0	0	0	0	0	0	1
81	1	2	0	0	0	1	1	0	2	1	0	0	1	0	0	0	0	1	1	1	1	0	1	0	0	0	1	0	1	2	0	1	2	1	1	1	2	0	0	2	0	1	0	0	2	1	0	1	1
82	1	2	0	0	0	1	0	0	2	2	0	2	2	0	0	0	0	1	1	1	1	0	0	0	1	1	1	1	2	2	1	2	2	1	1	1	2	0	0	2	0	0	0	0	0	2	0	0	0
83	1	0	0	0	0	2	2	0	0	0	1	0	0	0	0	0	0	2	0	0	0	0	0	0	1	1	1	2	2	1	0	1	1	1	1	1	1	0	0	1	0	0	0	0	0	2	0	0	2
84	1	2	0	0	0	0	2	0	0	0	2	2	2	0	0	0	0	0	2	2	2	1	0	0	0	0	1	0	1	2	0	1	1	1	1	1	1	0	0	1	0	0	0	0	0	1	0	0	1
85	1	1	0	0	0	1	0	0	2	2	0	1	2	0	0	0	0	2	0	0	1	0	1	1	1	0	2	0	0	2	2	1	1	1	1	1	2	0	0	1	0	0	1	0	1	0	0	0	1
86	1	2	1	0	0	2	1	1	1	1	0	0	0	0	0	0	1	1	1	2	2	0	0	0	0	2	1	1	1	1	0	0	0	1	0	2	1	0	0	0	0	0	0	1	0	1	0	0	1
87	1	0	0	0	0	2	0	0	1	0	0	0	1	0	0	0	0	2	0	0	0	0	0	0	0	0	1	0	0	1	1	1	1	2	0	2	1	0	0	2	1	0	0	0	0	0	0	0	0
88	0	0	0	0	0	2	2	1	1	1	0	1	2	0	0	1	0	0	2	2	2	1	0	0	0	1	2	0	0	2	1	1	2	1	1	1	1	0	0	2	1	0	0	0	0	1	0	1	0
89	1	2	0	0	0	1	0	0	2	1	0	0	1	0	0	0	0	0	2	1	2	0	0	0	0	1	1	1	1	2	0	1	1	1	1	1	1	0	0	1	0	1	1	0	1	2	0	0	0
90	1	2	0	0	0	2	2	0	1	0	2	0	0	0	0	0	0	1	1	1	1	0	1	1	1	0	2	0	1	2	0	1	1	1	2	1	1	0	0	2	0	1	0	0	1	1	0	0	1
91	1	0	0	0	0	1	0	0	2	1	2	0	1	0	0	0	0	1	1	2	2	0	0	0	0	1	2	0	0	1	0	2	2	0	1	1	2	0	0	1	0	1	1	0	1	1	0	0	2
92	1	0	0	0	0	1	1	0	1	1	1	0	1	0	0	0	0	0	2	2	1	0	0	0	0	0	1	0	0	2	1	1	2	1	0	2	1	0	0	1	0	0	0	1	0	0	0	0	1
93	1	1	0	0	0	1	1	0	1	1	0	0	0	0	0	0	1	1	2	2	1	0	0	0	0	0	1	0	1	2	0	2	2	1	0	2	1	0	0	1	0	0	0	2	0	1	0	0	1
94	1	1	0	0	0	1	0	0	2	1	0	1	0	0	0	0	0	1	1	1	1	0	2	0	0	0	1	1	1	1	0	1	1	2	2	1	1	0	0	1	0	0	1	0	1	0	0	0	1
95	1	1	1	1	1	1	1	0	1	0	0	0	1	0	0	0	0	0	2	1	2	0	0	0	1	1	2	0	0	2	1	1	1	2	0	2	1	0	0	0	0	0	1	0	1	0	0	0	0
96	1	0	0	0	0	1	0	0	2	2	0	0	0	0	0	0	0	1	0	0	0	0	0	0	1	1	1	1	2	2	0	1	2	1	0	2	1	0	0	1	0	0	0	0	0	1	0	0	1
97	0	1	0	0	0	1	1	0	1	1	0	0	1	0	0	0	0	2	0	0	0	0	0	0	1	0	0	1	2	1	0	0	0	2	0	2	1	0	0	2	0	1	1	0	1	1	0	0	0
98	0	0	0	0	0	2	2	1	1	1	1	0	0	0	0	0	0	1	1	1	2	0	0	0	0	1	0	0	0	1	0	0	0	2	0	2	2	0	0	1	0	0	0	0	1	1	0	0	2
99	1	1	0	0	0	0	0	0	2	2	0	0	1	1	0	0	1	0	2	1	2	0	0	0	0	1	2	0	0	2	1	2	2	1	1	1	2	0	0	1	0	1	0	0	1	0	0	0	1
100	1	1	0	0	0	2	1	0	1	1	0	1	2	0	0	1	0	0	2	2	2	0	0	0	0	1	2	0	0	2	0	1	2	1	0	2	2	0	0	1	0	1	1	0	0	1	0	0	1
101	1	1	0	0	0	0	2	0	0	0	0	0	0	0	0	0	0	1	2	1	2	0	1	1	1	1	0	1	1	0	0	1	1	1	0	1	1	0	0	0	0	0	0	0	0	0	0	0	1
102	1	1	0	0	0	1	1	0	1	0	1	0	0	0	0	0	0	2	0	0	1	1	0	0	0	0	1	0	1	2	0	0	0	2	0	2	0	1	1	0	0	1	0	0	2	1	0	0	1
103	1	1	0	0	0	1	1	1	2	2	0	1	1	0	0	0	0	1	1	1	1	0	0	0	0	0	1	1	1	2	0	1	1	0	1	1	2	0	0	1	0	0	1	0	0	1	0	0	1
104	1	1	1	0	0	2	1	1	2	1	0	1	1	0	0	0	0	2	0	1	1	0	0	0	0	2	2	1	1	2	0	0	0	1	0	2	1	0	0	2	0	1	0	0	0	1	0	1	1
105	1	2	0	0	0	0	1	1	2	2	0	1	2	0	0	0	0	0	2	2	2	0	0	0	0	1	2	0	0	2	1	1	1	1	0	2	1	0	0	0	0	0	0	0	0	0	0	0	2
106	1	1	0	0	0	1	2	0	1	1	1	0	1	0	0	0	0	2	0	1	1	0	0	0	0	1	1	0	1	2	0	0	0	1	0	2	1	0	0	2	0	0	1	0	1	1	0	0	1
107	1	1	0	0	0	1	1	0	1	1	1	1	1	0	0	1	0	1	1	0	1	0	0	0	0	1	2	0	0	2	1	2	2	0	1	1	1	1	0	0	0	0	0	0	0	2	0	0	1
108	1	2	1	0	0	1	1	0	1	1	0	2	2	0	0	1	0	1	1	1	1	0	0	0	0	1	1	1	1	2	1	0	2	2	0	2	0	0	0	0	0	0	1	0	1	1	0	0	2
109	1	0	0	0	0	2	0	0	2	2	0	0	1	0	0	0	0	1	1	1	2	0	0	0	0	1	1	0	2	2	0	1	2	1	1	1	1	0	0	2	0	1	1	0	1	0	0	1	1
110	1	1	0	0	0	2	1	0	2	2	0	2	2	1	1	1	0	1	1	1	2	0	1	0	0	1	2	2	2	2	0	1	1	2	0	2	1	0	0	1	0	0	0	1	0	1	0	1	1
111	0	0	0	0	0	2	1	0	1	0	1	0	0	0	0	0	0	1	1	1	2	0	0	0	0	1	0	1	1	0	0	0	0	2	0	2	1	1	1	1	0	1	1	0	1	1	1	0	0
112	1	1	0	0	0	1	2	1	1	1	0	2	2	0	0	1	0	2	0	1	1	0	1	1	1	0	1	0	0	1	0	2	2	0	1	1	2	0	0	2	0	0	0	0	0	0	0	0	1
113	0	1	0	0	0	1	2	1	1	1	1	0	0	0	0	0	0	0	2	2	2	0	0	0	0	2	2	0	1	1	0	2	2	0	2	0	2	0	0	1	0	0	0	0	0	0	0	0	1
114	1	1	0	0	0	2	0	0	2	2	0	0	1	1	1	0	0	1	1	1	1	0	0	0	0	1	1	1	2	2	1	2	2	0	1	1	2	0	0	1	0	0	0	0	0	1	0	0	1
115	1	1	0	0	0	1	2	1	1	1	0	1	2	1	1	0	0	1	1	1	1	0	1	0	0	0	2	0	0	2	0	1	1	1	1	1	1	1	1	1	0	0	1	0	1	0	0	0	2
116	1	2	1	0	0	1	1	0	1	1	0	0	0	0	0	0	0	2	0	1	2	0	0	0	0	0	1	1	2	2	1	1	1	0	1	1	0	0	0	0	0	0	0	0	0	1	0	0	1
117	1	2	0	0	0	0	1	0	1	0	0	0	2	1	1	0	0	1	1	1	1	0	0	0	1	2	2	1	1	2	2	0	0	1	1	1	2	0	0	2	0	0	2	0	1	0	0	0	1
118	1	0	0	0	0	2	1	0	1	1	1	0	0	0	0	0	0	1	0	0	0	0	1	1	1	1	1	0	0	1	1	1	1	1	1	1	2	1	1	1	0	1	1	0	1	1	0	0	1
119	1	0	0	0	0	2	1	0	0	0	1	1	2	0	0	0	0	1	1	1	1	0	0	0	0	0	1	0	0	1	0	1	1	1	1	1	0	0	0	1	0	1	1	0	1	1	0	0	1
120	1	0	0	0	0	2	1	0	1	1	0	0	0	0	0	0	0	0	2	1	2	1	0	0	0	2	1	1	1	1	0	1	1	1	1	1	2	0	0	1	0	0	0	0	0	1	0	0	1
121	1	1	1	1	1	2	0	0	2	2	0	1	1	0	0	1	0	2	1	1	2	0	0	0	0	1	2	0	1	2	0	2	2	0	1	0	2	0	0	2	0	0	0	0	0	0	0	0	2
122	1	1	0	0	0	0	1	0	1	0	0	0	1	0	0	0	0	2	0	0	1	0	0	0	0	1	2	0	0	1	0	0	2	2	0	2	0	0	0	1	0	0	0	0	0	0	0	0	1
123	1	1	0	0	0	2	1	0	1	0	1	0	0	0	0	0	0	1	1	1	1	0	0	0	0	1	2	0	0	2	1	1	1	1	1	1	2	0	0	1	0	0	1	0	0	1	0	0	0
124	1	1	0	0	0	1	2	1	1	1	0	0	1	0	0	0	0	0	2	2	2	0	0	0	0	2	1	1	1	1	1	1	1	0	2	0	2	0	0	0	0	0	0	0	1	1	0	0	1
125	1	0	0	0	0	2	1	1	2	1	0	0	0	0	0	0	0	0	2	2	2	0	1	1	1	1	1	0	1	2	0	2	2	0	1	1	1	0	1	2	1	0	1	0	0	0	0	0	1
126	1	0	0	0	0	2	1	0	1	1	1	0	1	0	0	0	0	0	2	2	2	0	0	0	0	1	2	0	0	2	0	1	1	2	0	2	1	0	0	1	0	1	1	0	1	1	0	0	1
127	1	2	1	0	0	2	2	0	1	1	1	0	0	0	0	0	0	0	2	2	2	0	0	0	0	1	2	0	0	1	1	1	2	1	0	2	1	1	1	1	0	0	0	1	0	0	0	0	1
128	1	2	0	0	0	1	2	0	1	1	0	0	0	0	0	0	0	1	2	2	2	0	0	0	0	0	0	2	2	0	0	2	2	1	1	1	1	1	1	1	0	0	0	0	0	1	0	0	2
129	1	0	0	0	0	2	0	0	1	0	1	0	1	0	0	0	0	1	1	1	2	0	0	0	0	2	0	1	1	2	1	1	1	2	2	1	2	0	1	2	1	1	2	0	0	1	0	1	1
130	1	2	0	0	0	2	1	0	1	1	1	1	1	0	0	1	0	2	0	0	0	0	1	0	1	1	0	0	1	2	0	1	1	2	0	2	2	0	0	2	0	0	0	0	0	2	0	0	0
131	1	1	0	0	0	1	0	0	2	2	0	0	2	0	0	0	0	1	1	1	1	0	1	1	1	1	1	1	2	2	0	2	2	0	2	0	2	0	0	2	0	0	0	0	1	0	0	1	1
132	1	2	0	0	0	0	1	1	2	2	0	0	1	0	0	0	0	0	2	1	2	0	0	0	0	0	1	0	1	2	0	1	1	1	1	1	1	1	0	0	0	0	0	0	0	0	0	0	0
133	1	1	0	0	0	1	1	1	2	1	0	1	2	0	0	1	1	1	1	1	2	0	0	0	1	0	2	0	0	2	1	1	1	1	0	2	1	0	0	0	0	0	0	0	0	1	0	0	0
134	1	2	0	0	0	0	2	1	1	1	0	0	1	0	0	0	0	1	1	1	1	0	0	0	1	1	2	0	0	2	0	1	1	1	1	1	1	0	0	1	0	0	1	0	1	0	0	0	0
135	1	1	0	0	0	1	0	0	1	0	1	0	1	0	0	0	0	0	2	2	2	0	1	1	1	1	2	1	1	2	0	1	1	1	1	1	1	0	0	1	0	0	1	1	1	1	0	0	2
136	1	2	1	0	0	1	1	0	1	1	0	0	1	0	0	0	0	1	1	1	2	0	0	0	0	1	2	0	1	1	0	0	2	2	0	2	1	1	1	1	1	1	1	0	1	0	0	1	0
137	1	1	0	0	0	0	1	0	1	0	1	0	1	1	0	0	0	0	2	1	2	1	1	1	0	0	1	0	0	1	0	0	0	1	0	2	0	0	0	0	1	0	1	0	0	0	0	0	1
138	0	1	0	0	0	1	0	0	2	1	0	0	0	0	0	0	0	2	0	1	1	1	0	0	0	2	1	0	1	2	0	0	1	2	0	2	0	0	0	1	0	2	2	0	2	1	0	1	1
139	1	1	0	0	0	1	2	1	2	1	0	0	0	0	0	0	0	0	2	1	2	0	0	0	0	1	2	1	1	2	0	1	1	1	1	1	1	0	0	1	0	1	2	0	1	0	0	0	2
140	1	1	0	0	0	2	2	0	1	0	1	0	1	0	0	0	1	1	1	1	2	0	0	0	1	1	1	0	1	2	0	1	1	0	1	1	0	1	0	0	0	0	0	1	1	1	0	1	2
141	1	2	0	0	0	0	1	0	1	1	2	0	1	1	1	0	0	0	1	1	1	1	0	0	0	2	1	0	0	2	0	1	1	1	1	1	1	0	0	2	1	0	1	0	1	1	0	1	1
142	0	2	1	0	0	1	1	1	2	1	0	0	0	0	0	0	0	1	1	1	1	0	0	0	0	1	1	1	2	2	1	1	1	1	1	1	1	1	1	1	0	1	1	0	1	1	0	1	0
143	1	0	0	0	0	1	0	0	2	1	0	0	1	0	0	0	1	2	1	1	1	0	0	0	0	1	1	1	1	2	0	2	2	0	1	1	0	1	1	0	0	1	2	0	1	0	0	0	1
144	1	1	0	0	0	2	2	0	1	0	0	0	0	0	0	0	0	1	0	0	1	0	1	1	1	1	2	0	0	2	0	2	2	2	0	2	2	0	0	1	0	0	0	0	0	2	0	0	1
145	1	2	0	0	0	0	0	0	2	2	0	0	0	0	0	0	1	1	2	2	1	0	1	1	1	1	1	1	1	2	1	0	1	1	0	2	1	1	1	1	0	0	0	1	0	0	0	0	2
146	1	2	0	0	0	1	1	0	1	1	1	1	1	0	0	0	0	1	1	1	1	0	0	0	0	0	2	0	0	2	1	1	2	2	0	2	2	0	0	1	1	1	1	0	0	1	0	0	1
147	1	1	0	0	0	0	1	0	1	1	0	0	0	0	0	0	0	1	1	1	2	0	0	0	0	0	2	1	1	2	0	0	0	1	1	1	1	0	0	1	0	0	0	0	1	0	0	0	1
148	1	0	0	0	0	1	2	0	1	1	0	1	2	0	0	1	0	0	2	1	2	0	0	0	0	0	1	0	1	2	1	1	1	1	1	1	0	1	1	1	1	1	1	0	1	1	0	0	0
149	1	1	0	0	0	0	2	1	1	1	0	0	0	0	0	0	0	1	1	1	1	0	1	1	1	1	2	0	0	2	0	1	2	2	0	2	1	0	0	1	0	0	0	1	0	1	0	1	2
150	1	1	0	0	0	1	0	0	2	2	0	0	2	1	1	0	0	1	1	1	1	0	0	0	0	1	2	0	0	1	0	1	2	1	0	2	1	0	0	0	0	0	0	1	0	0	0	0	1
151	1	2	0	0	0	1	0	0	2	2	0	0	1	0	0	0	0	2	0	0	0	0	0	0	0	1	2	1	1	1	0	1	1	1	1	1	1	0	0	2	0	2	2	0	1	1	0	0	2
152	1	2	0	0	0	1	0	0	2	1	0	1	2	0	0	0	0	2	1	1	1	0	0	0	0	1	1	0	0	1	0	1	2	2	0	2	2	0	0	1	0	0	0	0	0	1	0	0	1
153	1	1	0	0	0	0	1	0	1	1	0	1	0	0	0	0	0	1	1	1	1	0	0	0	0	0	1	0	1	2	0	1	1	2	0	2	2	0	0	2	0	0	0	1	0	0	0	0	1
154	0	2	0	0	0	0	1	0	1	1	1	0	1	0	0	0	0	1	1	1	1	1	0	0	0	0	2	0	1	2	0	1	1	0	1	1	1	1	1	1	0	0	0	0	0	2	0	0	1
155	1	1	0	0	0	0	1	1	2	1	0	0	0	0	0	0	0	0	1	2	2	0	0	0	0	0	2	0	0	1	0	1	0	0	0	2	2	0	0	0	1	0	0	0	0	1	0	0	0
156	1	2	0	0	0	2	2	0	0	0	2	2	2	0	0	1	0	2	0	0	1	1	0	0	0	2	1	1	1	1	0	1	1	1	1	1	1	0	0	2	0	1	0	0	2	1	0	1	0
157	1	0	0	0	0	2	1	0	1	1	1	2	2	0	0	0	0	1	1	1	2	0	0	0	0	1	2	0	0	2	0	1	2	1	1	1	2	0	0	1	0	1	1	0	2	1	0	0	1
158	1	2	0	0	0	0	1	0	1	1	1	1	1	0	0	1	0	0	2	2	2	0	0	0	0	1	2	0	0	2	0	1	2	0	1	1	1	0	0	1	0	2	2	0	2	1	0	0	1
159	1	1	0	0	0	0	1	0	2	0	1	0	1	0	0	0	0	2	0	0	1	0	0	0	0	1	2	0	0	1	0	2	2	1	1	2	2	0	1	2	1	0	1	1	2	1	0	0	1
160	1	1	1	0	0	1	0	0	2	2	0	0	0	0	0	0	0	0	1	2	2	0	1	0	0	0	2	1	1	2	1	2	2	0	1	0	2	0	0	2	0	0	2	0	0	0	0	0	0
161	1	1	1	0	1	1	1	2	2	2	0	1	1	0	0	1	0	1	1	0	1	0	0	0	0	1	1	0	1	2	0	2	2	0	1	1	1	1	0	0	0	0	0	1	0	1	0	2	2
162	1	1	0	0	0	2	2	0	0	0	1	0	1	0	0	0	0	0	2	2	2	0	0	0	1	0	0	1	2	1	0	1	1	2	0	2	2	0	0	2	0	0	1	0	2	0	0	1	2
163	1	1	0	0	0	1	1	0	2	2	0	0	1	0	0	0	0	1	1	1	1	0	1	0	0	1	0	0	0	1	0	1	2	1	2	1	2	0	0	2	0	0	1	0	1	0	0	0	0
164	1	1	1	1	1	1	1	0	1	0	0	0	0	0	0	0	1	0	2	1	2	0	0	0	0	0	1	1	1	1	0	1	1	2	0	2	0	1	1	0	0	1	1	0	1	1	0	1	2
165	1	1	0	0	0	2	1	0	0	0	1	0	1	0	0	0	0	2	0	1	2	0	0	0	0	1	1	1	1	1	0	0	1	2	0	2	1	0	0	1	0	1	1	0	1	1	0	1	1
166	1	1	0	0	0	2	0	0	2	1	1	2	2	0	0	0	0	0	1	2	2	0	1	0	0	1	1	0	1	2	0	1	1	0	2	0	1	1	1	1	1	0	0	1	0	0	0	0	0
167	1	1	0	0	0	1	1	0	2	0	0	0	0	0	0	0	0	2	0	0	0	0	0	0	0	1	1	0	0	1	0	1	2	2	1	2	2	0	0	1	0	0	0	0	0	1	0	0	2
168	1	0	1	0	1	1	2	0	0	0	2	0	0	0	0	0	0	1	1	0	2	0	0	0	1	1	0	0	1	2	0	0	1	2	1	2	1	0	0	1	0	1	0	0	2	1	0	0	0
169	1	1	0	0	0	1	2	0	1	1	0	0	1	0	0	0	0	0	2	2	2	0	0	0	1	1	1	1	1	1	1	1	1	1	1	1	1	0	1	2	1	1	1	0	1	0	1	0	1
170	1	1	0	0	0	2	2	0	1	0	1	2	2	0	0	1	0	0	2	2	2	0	0	0	0	0	2	1	1	1	0	0	0	1	1	1	1	0	0	2	1	0	0	0	0	1	0	0	0
171	1	2	0	0	0	0	0	0	2	0	1	0	0	0	0	0	0	1	1	1	1	0	0	0	2	1	1	1	2	2	1	1	2	1	1	1	1	0	0	0	0	1	1	0	2	1	0	1	2
172	1	0	0	0	0	2	1	0	1	0	1	0	1	0	0	0	0	0	2	2	1	1	0	0	1	0	1	2	2	2	2	2	2	1	1	1	1	0	0	1	0	0	0	1	0	1	0	1	1
173	1	2	0	0	0	1	1	1	2	2	0	1	1	0	0	0	0	0	2	2	2	1	0	0	0	1	1	0	0	1	1	1	2	1	0	2	2	0	0	1	0	0	0	0	0	0	0	0	1
174	1	1	0	0	0	2	2	0	0	0	0	0	0	0	0	0	1	1	2	2	1	0	0	0	0	1	1	2	2	2	2	2	2	1	2	2	2	0	0	0	0	0	0	2	0	2	0	0	0
175	1	2	0	0	0	1	0	0	2	2	0	1	1	0	0	1	0	0	2	2	2	0	0	0	0	0	2	0	0	2	2	1	2	1	1	1	1	1	1	0	0	0	1	0	1	0	1	0	0
176	1	1	0	0	0	1	0	0	2	1	0	0	0	0	0	0	0	1	1	1	2	1	0	0	0	1	0	0	0	1	0	1	1	1	1	1	2	0	0	1	0	0	2	0	0	0	0	0	0
177	1	1	0	0	0	1	1	0	1	1	0	0	0	0	0	0	0	1	1	1	1	0	0	0	0	1	2	0	0	2	1	1	1	1	1	1	2	0	0	2	0	0	0	2	0	1	0	0	1
178	1	0	0	0	0	1	0	0	2	1	0	0	0	0	0	0	0	2	0	0	1	0	0	0	0	0	2	1	1	2	2	0	0	2	0	2	2	0	0	1	0	1	1	0	1	0	0	0	0
179	1	1	0	0	0	1	2	1	2	1	0	1	1	0	0	1	0	1	1	0	2	0	1	0	0	0	2	0	0	1	1	1	1	2	1	1	2	0	0	1	0	1	1	0	0	0	0	0	2
180	1	2	1	0	0	1	2	0	1	0	1	1	2	0	0	1	0	0	2	1	2	0	0	0	1	0	1	0	1	2	0	0	1	2	1	2	1	0	0	2	0	0	0	0	0	2	0	0	1
181	1	2	0	0	0	0	2	1	1	1	1	0	0	0	0	0	0	1	1	1	2	0	0	0	0	1	2	0	0	2	0	0	1	1	0	2	1	0	0	0	0	0	0	1	0	1	0	0	2
182	1	0	0	0	0	1	2	0	0	0	0	1	2	1	1	0	0	1	1	1	1	0	1	1	1	1	2	0	0	2	0	2	2	0	0	2	1	0	0	1	0	0	0	0	0	0	0	1	1
183	1	1	0	0	0	2	2	1	1	1	0	0	0	0	0	0	1	0	2	1	2	0	0	0	1	1	2	1	1	1	1	1	2	2	0	2	1	0	0	1	0	0	1	1	1	0	0	0	0
184	0	2	0	0	0	0	1	0	2	2	0	0	1	0	0	0	0	1	1	1	2	0	1	1	1	1	2	0	0	2	1	1	1	1	1	1	0	1	1	0	0	0	1	1	1	0	0	0	1
185	1	1	0	0	0	0	0	0	2	2	0	1	2	0	0	0	0	0	2	2	2	0	0	0	0	0	1	0	1	2	0	2	2	1	2	0	2	0	0	1	0	0	0	1	0	1	0	0	1
186	1	1	0	0	0	1	2	0	0	0	0	0	1	0	0	0	0	1	1	1	2	0	1	0	0	0	2	1	1	2	2	1	1	1	0	2	2	0	0	1	1	1	0	0	1	0	0	1	1
187	1	0	0	0	0	2	1	0	1	1	0	0	0	0	0	0	0	1	1	1	1	0	0	0	0	0	0	0	0	1	0	1	1	2	0	2	1	1	1	1	0	0	0	0	0	1	0	1	1
188	0	2	0	0	0	1	1	0	1	1	1	0	0	0	0	0	0	1	1	1	2	0	0	0	0	2	1	0	0	2	0	2	2	2	0	2	1	0	0	1	0	1	0	0	0	0	0	2	2
189	1	0	0	0	0	2	1	0	2	1	0	0	2	0	0	0	0	0	2	2	2	0	1	1	1	0	1	2	2	2	0	0	0	1	0	2	1	0	0	1	0	0	1	0	1	0	0	0	0
190	1	1	0	0	0	2	1	1	2	2	0	1	2	0	0	0	0	0	1	2	2	0	0	0	1	1	1	1	1	1	1	1	1	1	1	1	2	0	0	1	0	0	0	0	0	1	0	1	1
191	1	1	0	0	0	1	1	1	2	2	1	1	1	0	0	0	0	1	1	1	2	0	1	0	1	0	1	1	1	2	0	0	0	2	0	2	1	0	0	0	0	1	0	0	2	1	0	1	2
192	0	2	1	0	0	1	1	0	1	1	1	1	2	0	0	1	0	0	2	2	2	0	0	0	0	1	2	0	0	2	0	1	1	0	2	0	1	0	0	2	1	0	0	1	1	2	0	1	2
193	1	2	0	0	0	1	1	1	2	2	0	1	1	0	0	0	0	1	1	1	2	1	0	0	0	2	1	0	1	2	0	1	2	1	2	1	2	0	0	1	0	0	0	0	0	0	0	0	0
194	1	1	0	0	0	0	1	0	1	1	1	0	2	1	1	0	0	0	2	2	2	1	0	0	0	2	1	0	1	2	0	1	1	1	1	1	2	0	0	1	0	0	1	1	2	1	0	0	1
195	1	1	0	0	0	2	1	0	2	1	1	0	0	0	0	0	0	1	1	1	1	0	0	0	0	1	2	0	0	1	0	1	1	1	1	1	2	0	0	0	0	0	2	0	0	1	0	0	1
196	1	1	0	0	0	1	1	0	2	1	0	2	2	0	0	0	0	1	1	1	2	0	1	0	0	1	2	0	1	2	0	0	0	2	0	1	1	1	1	1	0	0	0	0	0	0	0	0	0
197	1	0	0	0	0	0	2	0	1	0	2	0	0	0	0	0	0	0	2	2	2	1	0	0	0	2	1	0	0	2	1	1	1	2	2	1	2	0	0	2	0	0	1	0	0	1	0	0	1
198	1	1	0	0	0	1	2	0	0	0	0	0	0	0	0	0	0	0	2	1	2	0	0	0	0	1	1	1	1	1	1	1	2	1	1	1	2	0	0	1	0	0	0	0	0	1	0	0	0
199	1	1	0	0	0	1	2	1	1	1	0	1	1	0	0	0	0	0	2	2	2	1	0	0	0	1	0	1	1	1	0	2	2	0	1	1	1	0	0	2	1	2	2	0	2	1	0	0	1
200	1	1	0	0	0	1	1	0	1	1	1	0	1	0	0	0	0	2	0	0	0	0	0	0	0	1	2	0	0	2	1	1	1	1	1	1	0	1	0	0	0	1	0	0	1	2	0	1	1
201	1	1	0	0	0	1	1	0	1	0	0	0	0	0	0	0	1	0	2	1	2	0	1	1	1	0	1	0	0	2	0	0	0	2	0	2	1	0	0	1	0	1	1	0	1	0	0	0	0
202	1	1	0	0	0	1	1	1	2	1	0	0	1	0	0	0	0	2	0	0	2	0	0	0	0	0	1	0	0	1	0	1	1	2	0	2	1	0	0	2	0	0	2	0	1	0	0	0	1
203	1	1	0	0	0	2	1	1	2	1	0	0	0	0	0	0	0	1	1	1	2	0	0	0	2	1	1	1	2	2	1	2	2	1	0	2	2	0	0	1	0	0	1	0	0	2	0	0	2
204	1	1	0	0	0	1	1	0	1	0	1	0	0	0	0	0	0	2	0	0	1	0	0	0	0	0	2	0	0	2	0	2	2	0	2	0	1	0	0	2	0	1	1	0	1	0	0	0	1
205	0	2	1	0	0	2	1	0	1	1	0	0	0	0	0	0	0	1	1	1	1	0	1	0	0	1	1	0	1	2	0	0	2	1	0	2	2	0	0	1	0	1	1	0	1	1	0	0	1
206	0	1	0	0	0	1	1	0	1	1	1	0	2	0	0	0	0	1	1	1	1	0	1	1	1	1	2	0	0	2	1	1	1	1	1	1	1	0	0	2	0	0	0	0	0	1	0	0	1
207	1	1	0	0	0	1	0	0	2	2	0	0	1	0	0	0	0	0	2	2	2	0	1	1	1	2	2	0	0	2	1	1	2	1	0	2	2	0	0	1	0	0	1	0	0	1	0	0	1
208	1	1	0	0	0	2	1	1	2	1	0	0	1	0	0	0	0	1	1	1	2	0	0	0	0	0	2	0	0	2	0	1	1	1	1	1	1	0	0	1	0	1	2	0	1	0	0	0	1
209	1	2	1	0	0	1	0	0	2	2	0	0	0	0	0	0	0	2	1	1	1	0	0	0	0	1	2	1	1	2	0	2	2	2	1	1	1	0	0	1	0	0	0	0	0	0	0	1	2
210	1	0	0	0	0	2	1	0	2	2	0	1	1	0	0	1	0	0	2	2	2	0	0	0	0	1	1	1	2	2	0	0	1	2	1	2	1	0	1	1	1	0	1	0	1	0	0	0	0
211	1	0	0	0	0	1	1	0	1	1	0	0	0	0	0	0	0	1	2	1	2	0	0	0	0	1	2	1	1	2	0	1	1	1	0	2	1	0	0	1	0	0	0	0	0	1	0	0	0
212	1	1	0	0	0	2	2	1	1	1	0	0	0	0	0	0	0	1	1	1	1	0	0	0	0	1	1	0	1	2	0	1	1	2	0	2	2	0	0	1	1	1	1	0	1	1	0	1	1
213	1	2	0	0	0	1	0	0	2	0	1	1	2	0	0	0	0	1	1	1	0	0	1	1	1	1	1	1	1	1	1	1	2	2	1	2	2	0	0	1	0	1	1	0	1	0	0	0	0
214	1	0	0	0	0	2	2	1	1	1	1	1	1	0	0	0	0	0	1	2	2	0	1	1	2	2	2	0	0	2	1	2	2	2	0	2	2	0	0	2	0	0	0	1	1	1	0	0	1
215	1	1	0	0	0	0	2	0	0	0	1	0	0	0	0	0	0	0	1	2	2	0	0	0	2	1	1	0	1	2	0	1	1	2	0	2	2	0	0	1	0	1	1	0	1	1	0	0	1
216	1	0	0	0	0	1	2	1	2	1	0	0	0	0	0	0	0	2	0	0	1	1	0	0	0	1	2	1	1	2	1	0	2	1	0	2	1	0	0	1	0	0	0	0	1	1	0	0	1
217	1	2	0	0	0	1	2	0	1	1	1	1	2	0	0	0	1	1	1	2	2	1	0	0	0	0	1	0	1	2	1	2	2	0	1	1	2	0	0	1	0	0	2	0	0	0	0	0	1
218	1	2	0	0	0	2	0	0	2	2	0	1	2	0	0	0	0	0	2	2	2	0	0	0	0	2	2	0	0	2	2	1	2	1	1	1	1	0	0	0	0	0	1	0	1	0	0	0	0
219	1	1	0	0	0	2	1	0	2	2	0	0	0	0	0	0	0	0	2	2	2	0	1	0	0	2	1	1	1	0	0	1	2	1	0	2	0	0	0	1	0	0	0	0	0	0	0	0	0
220	1	1	0	0	0	1	1	1	2	2	0	0	0	0	0	0	0	1	1	1	1	0	0	0	0	1	1	0	2	2	0	1	2	1	1	1	1	0	0	1	0	0	0	0	0	0	0	0	1
221	1	1	0	0	0	2	0	0	2	2	0	0	0	0	0	0	0	2	0	0	1	0	0	0	0	1	2	0	0	1	0	0	0	1	1	1	2	0	0	2	0	0	0	0	0	1	0	0	1
222	1	0	0	0	0	2	2	1	1	1	1	0	1	0	0	0	0	0	2	2	2	0	0	0	0	1	2	0	0	2	0	0	0	1	1	1	1	0	0	1	0	0	1	0	0	1	0	0	0
223	0	1	1	0	1	1	0	0	2	1	0	1	1	0	0	0	1	2	1	2	2	0	0	0	0	1	2	0	0	2	1	2	2	2	0	2	0	1	1	0	0	1	1	0	1	0	0	0	1
224	1	1	0	0	0	1	2	0	1	0	1	1	1	0	0	0	0	1	1	1	1	0	0	0	0	1	1	1	2	2	0	1	1	1	0	2	2	0	0	1	0	0	0	0	0	2	0	0	0
225	1	2	0	0	0	1	0	0	2	2	0	1	1	0	0	1	0	0	1	1	1	0	1	1	1	1	1	0	0	2	1	1	2	1	1	1	1	0	0	1	0	1	0	0	1	2	0	0	1
226	0	1	0	0	0	0	2	0	1	0	1	0	1	0	0	0	0	1	1	1	2	0	0	0	0	1	1	0	0	1	0	1	2	1	1	1	2	0	0	1	0	0	1	0	1	0	0	0	1
227	1	1	0	0	0	2	1	0	1	1	0	1	1	0	0	1	0	1	1	1	2	0	0	0	0	1	0	0	1	2	0	0	0	2	0	2	2	0	0	1	0	1	1	0	0	0	0	0	1
228	1	0	0	0	0	2	1	0	2	2	0	0	1	0	0	0	0	0	2	2	2	1	1	1	1	1	1	0	1	2	0	1	2	1	1	1	0	1	1	0	0	0	0	0	0	1	0	0	0
229	1	1	0	0	0	1	0	0	1	1	0	0	1	0	0	0	0	1	1	1	1	0	1	1	1	0	0	2	2	2	1	2	2	0	1	1	2	0	0	1	0	0	0	0	0	1	0	0	0
230	1	0	0	0	0	2	1	0	1	0	1	0	1	0	0	0	0	2	0	0	2	0	1	1	1	2	2	0	0	2	2	1	1	2	1	2	2	0	0	2	0	1	1	0	1	0	0	0	1
231	1	0	0	0	0	2	1	0	1	1	0	0	2	0	0	0	0	0	1	1	1	0	0	0	0	1	2	0	0	2	1	2	2	1	0	2	1	0	0	0	0	2	1	0	1	0	0	0	1
232	1	0	0	0	0	1	2	0	1	1	0	0	0	0	0	0	0	1	0	0	0	0	0	0	0	0	2	0	0	2	0	1	1	2	1	2	2	0	0	2	0	0	0	0	0	1	0	0	2
233	1	1	1	0	0	2	0	0	2	1	0	0	2	0	0	0	1	1	1	1	2	0	0	0	0	0	1	1	1	1	1	2	2	2	0	2	1	0	0	0	0	1	1	0	1	0	0	0	1
234	1	1	0	0	0	0	1	0	2	0	0	0	0	0	0	1	0	0	2	2	2	0	0	0	0	2	1	0	1	2	0	1	2	2	1	2	1	0	0	1	0	1	0	0	2	1	0	0	0
235	1	0	0	0	0	2	2	0	1	1	0	0	0	0	0	0	0	1	1	2	2	1	0	0	0	2	1	0	0	2	0	0	2	0	1	2	0	0	0	0	0	0	1	0	1	1	0	0	0
236	1	1	0	0	0	1	1	0	1	1	0	0	0	0	0	0	0	1	1	1	1	0	0	0	0	0	1	0	2	2	0	1	2	2	1	2	0	0	0	1	0	0	1	0	0	0	0	2	2
237	1	1	0	0	0	1	2	1	1	1	0	0	0	0	0	0	0	2	0	0	1	0	1	1	1	1	2	0	0	2	0	0	1	2	1	2	1	0	0	1	0	0	1	0	1	0	0	0	0
238	1	1	0	0	0	1	2	0	1	0	1	0	2	0	0	0	0	0	2	2	2	0	0	0	0	0	2	1	1	2	2	1	1	1	1	1	1	0	0	1	0	0	2	0	1	0	0	0	0
239	1	1	0	0	0	1	1	0	2	2	0	0	0	0	0	0	0	0	1	2	2	0	0	0	0	2	1	0	1	2	0	1	1	2	0	2	2	0	0	1	1	0	0	0	0	1	0	0	0
240	1	1	0	0	0	2	1	0	1	0	1	1	1	0	0	1	0	0	2	2	2	0	0	0	1	0	1	1	0	1	2	2	1	2	0	2	1	0	0	1	0	0	1	0	1	0	0	0	1
241	1	2	1	0	0	1	1	0	2	2	0	0	0	0	0	0	0	0	2	2	2	0	0	0	0	0	1	0	2	2	0	1	1	0	2	1	2	0	0	1	0	0	1	0	2	0	1	0	0
242	1	2	0	0	0	1	1	0	1	1	1	0	0	0	0	0	0	0	2	2	2	0	2	0	0	0	0	0	0	1	0	2	2	1	0	2	0	0	0	0	0	0	0	0	0	0	0	0	0
243	1	1	0	0	0	1	0	0	2	1	0	0	0	0	0	0	1	1	2	2	1	0	0	0	0	1	2	0	0	2	0	0	1	1	1	1	0	0	0	1	0	0	0	1	0	1	0	0	1
244	1	1	1	1	1	2	2	0	0	0	2	0	1	0	0	0	0	0	2	2	2	0	0	0	1	0	1	2	2	1	1	1	1	2	1	2	1	0	0	1	0	0	0	0	0	0	0	0	1
245	1	0	0	0	0	2	1	0	2	0	0	0	1	0	0	0	0	0	2	2	2	0	1	0	0	1	0	1	2	2	1	0	1	2	0	2	2	0	0	2	0	0	0	1	0	1	0	0	1
246	1	1	0	0	0	2	2	0	1	1	0	0	0	0	0	1	0	0	2	2	2	0	0	0	0	0	2	0	0	1	0	1	2	1	1	1	0	0	0	0	0	1	1	0	1	1	0	0	0
247	1	0	0	0	0	2	2	0	1	1	0	1	1	0	0	0	0	1	1	1	1	0	0	0	1	2	2	1	1	2	2	2	2	1	1	1	2	0	0	1	0	0	1	0	1	1	0	0	2
248	0	2	0	0	0	1	1	0	2	1	1	1	2	0	0	0	0	0	2	2	2	0	0	0	0	0	1	2	2	1	0	1	1	1	1	1	2	0	0	1	0	0	2	0	1	0	0	0	1
249	1	2	0	0	0	1	2	1	1	1	0	1	2	0	0	1	1	2	0	0	1	0	0	0	0	1	2	1	1	2	2	0	0	1	1	1	2	0	0	0	1	1	0	0	2	1	0	0	1
250	1	1	0	0	0	1	1	1	2	1	0	0	0	0	0	0	0	0	2	2	2	1	0	0	0	0	1	0	1	2	0	1	2	1	2	1	1	0	1	2	2	0	0	0	0	0	0	0	0
251	1	1	0	0	0	2	1	0	1	1	1	0	1	0	0	0	0	0	2	2	2	0	0	0	0	0	2	0	0	1	0	0	0	2	0	2	1	1	1	1	0	0	0	1	0	1	0	0	1
252	0	1	0	0	0	1	1	1	2	2	0	0	0	0	0	0	0	1	1	1	1	0	0	0	0	1	2	0	0	2	1	1	1	1	1	1	2	0	0	1	0	0	1	0	0	0	0	0	0
253	1	2	0	0	0	0	0	0	2	2	0	0	0	0	0	0	0	1	1	1	1	0	0	0	0	1	1	0	0	2	1	1	0	0	0	2	0	1	1	0	0	1	1	0	1	0	0	0	1
254	1	0	0	0	0	2	2	0	0	0	0	0	0	0	0	0	0	1	1	1	1	0	0	0	0	1	2	0	1	2	0	1	1	0	2	0	2	0	0	2	0	0	0	0	0	1	0	0	1
255	1	2	0	0	0	1	0	0	2	0	1	0	0	0	0	0	0	0	2	2	2	0	1	0	1	0	2	0	0	2	0	2	2	2	0	2	1	0	0	0	0	1	2	0	0	1	0	0	0
256	1	0	0	0	0	2	1	1	2	1	0	0	1	0	0	0	0	1	1	1	1	0	0	0	0	1	2	0	1	2	0	1	1	2	2	1	1	1	1	1	0	0	0	0	0	0	0	0	1
257	1	1	0	0	0	1	1	1	1	1	0	1	1	0	0	0	0	0	2	2	2	0	0	0	1	0	2	0	0	2	0	2	2	2	0	2	1	0	0	1	0	0	1	0	1	0	0	0	1
258	1	1	0	0	0	2	2	0	0	0	2	0	0	0	0	1	0	1	1	1	2	0	0	0	0	1	2	0	0	2	1	0	1	2	0	2	1	0	0	0	0	1	1	0	0	0	0	1	1
259	1	0	0	0	0	2	0	0	2	2	0	1	2	0	0	0	0	2	1	1	2	0	0	0	2	1	2	1	1	1	1	1	1	1	0	2	1	0	0	1	0	1	1	0	1	0	0	0	0
260	1	1	1	0	0	2	2	1	1	1	1	0	1	0	0	0	0	0	2	2	1	0	0	0	0	2	1	1	1	2	0	2	2	2	0	2	1	0	0	0	0	0	1	1	2	0	0	0	2
261	1	0	0	0	0	1	2	0	0	0	2	0	1	1	0	0	0	0	2	2	2	0	0	0	0	0	1	1	1	1	0	0	0	2	0	2	1	0	0	2	1	0	1	0	1	0	0	0	0
262	1	1	0	0	0	2	0	0	2	2	0	1	2	0	0	0	0	0	2	2	2	0	0	0	0	0	2	1	1	2	0	0	0	1	0	2	1	0	0	1	0	1	0	0	2	1	0	0	1
263	1	1	0	0	0	1	2	1	1	1	0	0	0	0	0	0	0	0	1	1	1	1	0	0	0	1	0	0	1	1	0	1	1	1	0	2	1	0	0	2	0	1	1	0	1	1	0	0	0
264	1	1	0	0	0	1	2	0	0	0	1	0	0	0	0	0	0	1	1	1	1	0	0	0	0	1	0	1	2	1	0	2	2	0	0	2	1	0	0	1	0	0	1	0	0	1	0	0	1
265	1	0	0	0	0	1	0	0	2	2	0	1	2	0	0	1	0	0	1	1	1	0	1	1	1	0	1	0	1	2	0	1	1	1	0	1	2	0	0	1	1	1	1	0	1	0	0	1	2
266	1	1	0	0	0	2	1	0	2	1	1	0	1	1	1	0	0	1	1	1	1	0	0	0	0	2	1	1	1	1	0	2	2	0	2	0	1	0	0	1	0	1	1	0	1	0	0	0	0
267	1	2	0	0	0	0	1	0	2	2	0	0	1	1	0	0	0	2	0	0	1	0	1	0	0	1	1	0	1	2	0	1	1	1	1	1	1	0	0	2	1	0	1	1	1	0	0	1	2
268	1	1	0	0	0	1	1	0	2	1	0	0	0	0	0	0	0	1	2	2	2	0	1	1	1	1	1	0	0	1	0	0	1	1	1	1	1	0	0	1	0	0	2	0	0	0	0	0	0
269	1	1	0	0	0	1	2	0	0	0	1	0	0	0	0	0	1	1	2	2	2	0	0	0	0	0	2	0	0	1	0	0	2	2	0	2	2	0	0	1	0	0	0	0	0	1	0	1	1
270	1	2	0	0	0	1	1	1	2	2	0	0	0	0	0	0	0	0	2	2	2	0	1	1	1	1	2	1	1	1	0	2	2	1	1	1	2	0	0	2	0	1	1	0	0	1	0	0	1
271	1	2	0	0	0	2	1	0	1	1	0	1	2	0	0	1	0	1	0	0	0	0	0	0	0	1	1	0	1	2	1	2	2	1	1	2	2	0	0	2	0	0	0	0	0	1	1	0	1
272	1	1	0	0	0	2	1	0	1	1	0	1	2	0	0	1	1	2	0	0	1	0	1	0	0	1	1	2	2	1	0	1	2	1	1	1	1	0	0	1	0	0	1	0	0	0	0	0	1
273	1	2	1	0	0	1	1	1	2	1	0	0	1	0	0	0	0	0	2	2	2	0	0	0	0	1	2	0	0	2	0	1	1	2	0	2	1	0	0	0	0	0	1	0	1	0	0	1	2
274	1	0	0	0	0	1	0	0	2	2	0	0	0	0	0	0	0	0	1	2	2	0	0	0	0	1	2	1	1	2	1	1	1	1	0	2	1	1	1	1	0	0	1	0	1	0	0	0	0
275	1	1	0	0	0	1	0	0	1	0	1	0	0	0	0	0	0	1	1	1	1	0	0	0	0	1	2	0	0	1	0	0	0	2	0	2	2	0	0	2	0	0	0	0	0	0	0	0	0
276	1	2	0	0	0	1	1	1	2	2	0	0	0	0	0	0	0	0	2	2	2	0	0	0	0	0	0	1	2	1	0	1	1	1	2	1	1	1	0	0	0	0	1	0	1	0	0	0	1
277	1	2	0	0	0	0	1	0	1	0	1	0	1	0	0	0	0	0	2	2	2	0	1	1	1	1	0	1	1	0	0	1	2	1	1	1	2	0	0	1	1	1	0	0	1	1	0	0	1
278	1	1	0	0	0	0	2	1	1	1	1	1	1	0	0	1	0	0	2	2	2	0	1	0	1	0	1	1	1	1	1	0	1	2	0	2	1	1	1	1	1	1	1	0	1	1	0	0	0
279	1	2	1	0	0	1	1	1	2	2	0	1	2	0	0	1	0	0	1	1	1	0	0	0	0	2	2	0	0	2	0	1	1	1	1	1	1	0	0	1	1	1	1	0	0	1	0	0	2
280	1	2	0	0	0	1	0	0	2	2	0	1	2	0	0	0	0	1	1	1	1	0	1	1	0	1	1	2	2	1	1	0	0	2	0	2	2	0	0	2	0	0	0	0	0	0	0	1	2
281	0	2	1	0	1	1	1	0	1	1	1	0	2	0	0	0	0	1	1	1	1	1	0	0	0	0	1	1	2	2	1	2	2	0	1	1	1	0	0	1	0	1	1	0	1	0	0	0	1
282	1	1	0	0	0	2	0	0	2	2	0	1	1	0	0	1	0	0	1	2	2	0	1	0	1	1	2	1	1	2	0	1	2	1	1	1	1	0	1	2	2	0	0	0	0	1	0	0	0
283	1	2	1	0	0	1	2	1	1	1	1	1	1	0	0	1	0	1	2	1	2	0	0	0	0	2	1	1	2	2	1	2	2	1	0	2	2	0	0	1	0	2	2	0	1	1	0	0	0
284	1	2	0	0	0	0	1	0	1	1	1	0	2	0	0	0	0	0	2	1	2	0	2	1	1	1	2	1	1	2	0	2	2	2	0	2	1	0	0	2	0	1	1	1	1	2	1	0	0
285	1	0	0	0	0	1	1	1	2	2	0	0	2	0	0	0	0	0	1	1	1	1	1	1	0	0	1	0	1	2	0	2	2	0	1	1	2	0	0	0	0	1	0	0	1	0	0	0	1
286	1	0	0	0	0	2	2	0	0	0	0	0	0	0	0	0	0	2	0	0	0	0	1	0	0	2	0	1	2	1	0	2	2	1	1	1	2	0	0	2	0	0	1	0	1	0	0	0	1
287	1	1	1	0	0	2	1	1	2	2	0	0	0	0	0	0	0	1	1	1	2	0	0	0	0	1	1	0	0	2	0	2	2	0	1	1	1	1	0	0	0	0	1	0	0	1	0	0	2
288	1	1	0	0	0	1	2	0	0	0	0	0	1	0	0	0	0	1	1	2	2	0	1	1	1	1	1	1	2	2	1	1	2	1	0	2	1	1	1	1	0	0	0	1	0	1	0	1	2
289	1	1	0	0	0	1	1	1	2	2	0	0	0	0	0	0	0	0	1	2	2	0	0	0	0	0	1	0	1	2	1	1	1	0	2	1	2	0	0	2	0	0	0	0	0	1	0	0	1
290	0	1	0	0	0	1	2	1	1	1	0	0	0	0	0	0	0	0	2	2	2	0	2	1	1	0	2	1	1	2	1	1	2	1	2	1	2	0	0	2	0	1	2	0	0	1	0	0	1
291	1	2	1	0	0	1	0	0	2	2	0	2	2	0	0	0	0	2	1	1	1	0	0	0	1	2	1	0	1	2	1	0	0	1	0	2	1	1	0	0	0	1	1	0	1	1	0	0	1
292	0	1	0	0	0	2	2	0	2	2	0	1	2	0	0	1	0	1	1	1	0	0	0	0	0	0	1	2	2	1	1	1	2	1	1	1	1	1	0	1	0	1	1	0	1	0	0	0	1
293	1	1	0	0	0	1	2	0	1	0	1	1	1	0	0	1	0	2	0	0	0	0	0	0	0	0	2	0	0	1	1	2	2	0	1	0	1	1	1	0	0	0	2	0	0	0	0	0	1
294	1	1	0	0	0	1	1	0	1	1	0	0	1	0	0	0	0	1	1	1	1	0	0	0	0	2	1	1	1	1	1	1	1	2	0	2	1	1	1	0	0	0	0	0	0	1	0	0	0
295	1	1	0	0	0	1	2	0	0	0	1	0	2	0	0	0	0	0	2	2	2	0	0	0	0	1	2	0	0	2	1	0	0	2	0	2	2	0	0	2	0	0	0	0	0	2	1	0	0
296	1	0	0	0	0	1	2	0	1	1	0	1	2	0	0	1	0	1	0	0	1	0	1	1	1	0	2	0	0	2	0	1	1	0	1	1	1	1	0	0	0	0	0	0	1	1	0	0	0
297	1	1	0	0	0	0	0	0	2	1	1	1	1	0	0	0	1	1	1	2	2	1	0	0	0	0	2	1	1	2	1	2	2	1	2	2	2	0	0	2	0	1	1	0	1	1	0	0	1
298	1	0	0	0	0	2	1	1	2	1	0	0	2	0	0	0	0	2	0	0	1	0	0	0	0	1	1	0	0	1	0	2	2	0	2	0	1	0	0	1	0	0	2	0	1	0	0	0	1
299	1	2	0	0	0	0	1	0	1	1	1	1	1	0	0	0	0	0	2	2	2	0	0	0	1	1	2	0	0	2	0	1	1	2	0	2	1	1	0	0	0	0	1	0	2	0	0	1	1
300	1	1	0	0	0	1	1	0	2	2	0	0	1	0	0	0	0	2	0	0	1	1	0	0	0	0	2	0	0	2	0	1	1	0	2	1	1	0	0	1	0	0	2	0	1	0	0	0	1
301	1	2	0	0	0	0	1	1	2	2	1	0	1	0	0	0	0	1	1	1	2	0	0	0	1	2	2	0	0	1	1	2	2	1	1	1	2	0	0	1	0	0	0	1	1	1	0	0	1
302	1	1	0	0	0	0	1	0	1	1	1	1	1	0	0	1	0	0	2	2	2	0	0	0	0	1	2	0	0	2	0	1	1	1	1	1	2	1	0	0	0	0	1	0	0	1	0	1	1
303	1	1	1	0	0	2	2	1	1	1	0	1	1	0	0	0	0	0	2	2	1	0	0	0	0	0	1	2	2	2	1	1	1	1	1	1	2	0	0	1	0	0	1	1	1	1	0	0	1
304	1	2	0	0	0	0	0	0	2	2	0	0	0	0	0	0	1	2	0	0	1	0	0	0	0	1	1	1	1	2	1	2	2	0	1	1	0	0	0	1	0	0	1	0	2	0	0	2	2
305	1	1	0	0	0	1	1	0	0	0	1	0	1	0	0	0	0	1	1	1	2	1	0	0	0	1	1	0	0	2	1	1	1	2	0	2	2	0	0	1	0	1	1	0	1	1	0	0	0
306	1	1	0	0	0	1	0	0	2	1	0	0	0	0	0	0	0	0	2	2	2	0	0	0	0	1	2	0	0	2	1	2	2	1	1	1	1	0	0	1	0	0	1	0	2	0	0	0	0
307	1	2	0	0	0	1	2	0	1	1	0	0	1	0	0	0	0	2	1	1	2	0	0	0	0	1	0	0	1	1	0	2	1	2	0	2	1	0	0	1	0	0	0	0	0	0	0	0	1
308	1	0	0	0	0	2	1	0	2	2	0	0	1	0	0	0	0	0	2	2	2	0	1	0	1	2	1	2	2	1	1	1	2	2	0	2	1	0	0	0	1	0	0	0	1	0	0	0	2
309	1	1	0	0	0	2	0	0	1	1	0	0	1	0	0	0	0	0	2	1	2	1	0	0	0	1	1	0	1	2	0	1	1	1	0	2	2	0	0	2	1	1	0	0	1	0	0	0	0
310	1	1	0	0	0	2	2	0	0	0	1	0	0	0	0	0	0	1	1	1	1	0	0	0	0	2	1	0	0	1	0	1	1	2	2	1	1	0	0	1	0	1	1	0	1	0	0	0	1
311	1	1	0	0	0	2	0	0	2	2	0	2	2	1	1	1	0	1	1	1	2	0	0	0	0	0	1	1	2	2	1	1	1	1	1	1	1	0	0	1	0	1	1	0	1	1	0	0	2
312	1	0	1	0	1	1	2	1	2	2	1	0	1	0	0	0	0	1	1	1	1	0	1	1	1	1	2	0	0	2	1	0	0	2	0	2	2	0	0	1	0	0	2	0	1	0	0	2	2
313	1	2	0	0	0	0	1	0	2	1	0	0	0	0	0	0	0	0	2	2	1	0	0	0	1	1	2	2	1	2	1	2	2	0	1	0	1	0	0	1	0	0	0	1	0	1	0	1	1
314	0	2	1	0	0	1	1	0	1	1	0	0	1	0	0	0	0	1	1	1	1	0	1	1	1	1	0	0	1	2	0	1	2	1	1	1	2	0	0	2	0	2	2	0	1	1	0	0	2
315	1	2	0	0	0	0	2	0	1	1	0	1	2	0	0	0	0	0	2	2	2	0	1	1	1	0	2	0	0	2	1	1	1	2	0	2	2	0	0	1	0	0	0	0	0	0	0	0	1
316	1	1	0	0	0	1	0	0	2	2	0	0	0	0	0	0	0	1	2	2	2	0	0	0	0	2	2	0	0	2	0	1	1	2	2	1	1	0	1	1	1	0	1	0	0	0	0	0	0
317	1	1	0	0	0	1	2	0	0	0	0	1	2	0	0	0	0	1	1	1	1	1	0	0	1	0	1	1	1	2	1	0	0	2	0	2	1	0	0	2	0	0	0	0	0	1	0	1	1
318	0	0	0	0	0	1	1	0	2	0	1	0	0	0	0	0	1	1	1	1	2	0	0	0	0	1	1	1	1	1	0	1	1	1	1	1	2	0	0	0	1	1	1	0	1	2	0	0	2
319	1	1	0	0	0	0	0	0	2	1	0	1	1	0	0	1	0	0	2	2	2	0	0	0	0	0	1	0	0	2	0	0	0	2	0	2	2	0	0	2	0	0	0	0	0	0	0	0	0
320	1	2	0	0	0	1	1	0	1	1	0	0	0	0	0	0	0	1	2	2	2	1	0	0	0	2	2	0	0	1	0	1	1	1	1	1	2	0	0	2	0	1	1	1	0	1	0	0	1
321	1	2	0	0	0	0	2	1	1	1	0	0	1	0	0	0	0	0	2	2	2	0	0	0	1	1	2	1	1	2	2	1	2	1	0	2	0	0	0	0	1	1	1	0	1	0	0	0	1
322	0	1	0	0	0	1	1	0	1	1	0	0	0	0	0	0	0	0	2	2	2	0	1	1	1	0	2	1	1	2	0	2	2	2	0	2	1	0	0	1	0	0	0	0	0	1	0	0	1
323	0	0	0	0	0	1	1	0	2	1	1	1	1	0	0	0	0	0	1	1	1	1	0	0	0	2	2	1	1	2	1	1	2	2	0	2	1	0	0	0	0	0	0	0	0	2	0	1	0
324	1	0	0	0	0	2	0	0	1	0	1	0	1	0	0	0	0	0	2	2	2	0	1	1	1	0	2	1	1	2	1	1	1	2	2	1	2	0	0	0	1	0	1	0	1	1	0	0	1
325	1	1	0	0	0	2	1	0	1	1	1	1	1	0	0	0	0	1	1	1	0	0	0	0	0	1	0	2	2	2	1	1	2	1	1	1	2	0	0	2	0	0	1	0	1	0	0	0	0
326	0	1	0	0	0	1	1	0	2	0	1	0	1	0	0	0	0	0	2	2	2	1	0	0	0	0	0	1	1	1	0	1	2	1	2	1	2	0	0	2	0	1	0	0	1	0	0	0	0
327	1	1	1	0	0	2	2	1	2	2	1	1	0	0	0	0	0	1	1	1	1	0	0	0	0	0	1	0	0	1	0	1	1	0	1	1	2	1	0	0	0	0	0	0	1	1	0	0	0
328	1	1	0	0	0	2	2	0	0	0	0	0	0	0	0	0	0	1	1	1	1	0	0	0	0	1	1	0	1	2	0	1	1	2	0	2	2	0	0	2	0	0	0	0	0	0	0	0	2
329	1	2	1	0	0	1	1	1	2	2	0	0	1	0	0	0	0	0	2	2	2	0	0	0	0	1	1	2	2	2	2	1	1	1	1	1	1	1	1	1	1	0	0	0	1	1	0	0	0
330	1	1	0	0	0	1	1	0	2	2	0	1	1	0	0	1	0	1	1	1	2	1	0	0	0	1	1	1	1	1	1	0	0	2	0	2	1	0	0	1	0	1	1	0	1	0	0	1	1
331	0	2	0	0	0	1	2	0	1	1	1	0	0	0	0	0	0	2	0	0	0	0	0	0	0	1	2	0	0	2	0	1	0	0	0	2	2	0	0	1	0	0	1	1	2	0	0	1	1
332	1	0	1	0	1	1	0	0	2	2	0	0	1	0	0	0	0	1	1	1	1	0	1	1	1	1	2	1	1	1	1	1	2	1	1	1	2	0	0	2	0	0	0	0	2	1	0	0	1
333	1	1	0	0	0	0	2	0	0	0	0	0	1	0	0	0	0	1	1	1	2	0	0	0	0	0	1	0	0	2	1	1	1	2	0	2	2	0	0	2	0	0	0	0	1	1	0	0	1
334	1	1	1	1	1	2	1	1	2	1	0	0	1	1	1	0	0	1	1	1	1	0	0	0	0	0	2	0	0	2	1	2	2	0	1	1	2	1	0	0	0	0	1	0	0	0	0	0	1
335	1	1	0	0	0	2	1	1	2	1	0	0	0	0	0	0	0	2	0	0	1	0	1	1	1	1	2	0	0	1	0	0	0	2	0	2	1	0	0	1	0	0	0	1	0	1	0	0	1
336	1	2	0	0	0	1	0	0	2	2	0	1	1	0	0	0	1	2	1	1	1	1	0	0	0	1	1	2	2	1	0	1	1	2	0	2	2	0	0	0	0	1	1	0	1	1	0	0	1
337	1	1	0	0	0	1	2	0	0	0	0	1	2	0	0	1	0	1	1	1	1	0	0	0	0	1	1	1	1	1	1	1	0	0	0	2	1	0	0	0	0	2	1	0	1	0	0	0	1
338	1	1	0	0	0	1	1	1	2	2	0	1	2	0	0	0	0	1	2	2	2	0	0	0	0	1	1	1	0	1	1	0	1	2	1	2	1	0	0	2	0	0	1	0	0	0	0	0	1
339	1	2	1	0	0	1	1	0	2	2	0	0	1	0	0	0	0	1	1	1	1	0	1	1	1	2	1	0	0	1	0	2	2	1	1	1	1	0	0	1	0	0	0	0	0	1	0	0	0
340	1	1	0	0	0	2	1	0	1	1	0	1	0	0	0	0	0	0	2	2	2	0	0	0	0	1	2	0	1	2	1	0	0	1	0	2	2	0	0	1	0	1	1	1	1	2	0	0	0
341	1	1	0	0	0	1	0	0	2	1	2	0	1	0	0	0	0	0	1	1	2	0	0	0	0	1	2	1	1	2	0	0	2	0	2	1	0	1	1	0	0	0	0	1	0	0	0	0	0
342	1	1	0	0	0	2	1	1	2	2	0	1	1	0	0	0	0	1	1	1	2	0	0	0	0	2	0	0	0	1	0	1	1	0	2	0	2	0	0	1	1	0	0	0	0	1	0	0	1
343	1	2	0	0	0	0	1	1	2	2	0	0	1	0	0	0	0	2	1	1	2	1	0	0	0	1	1	1	2	2	1	0	0	1	1	1	2	0	0	2	0	0	0	0	0	1	0	0	2
344	1	0	0	0	0	1	2	1	1	1	1	0	1	0	0	0	0	0	1	1	2	0	2	0	0	0	1	0	0	2	1	1	1	1	1	1	1	2	1	1	1	0	0	0	0	2	0	0	1
345	1	2	0	0	0	0	1	0	1	1	1	1	1	0	0	0	0	1	1	1	1	0	0	0	0	2	0	1	2	2	1	1	1	1	0	2	1	0	0	0	1	0	0	0	0	1	0	0	0
346	1	2	1	0	0	0	1	0	1	0	1	0	0	0	0	0	0	1	1	1	2	0	0	0	1	0	2	1	1	2	0	1	1	2	0	2	2	0	0	1	0	1	1	0	1	0	0	0	1
347	1	1	0	0	0	2	2	0	0	0	0	1	0	0	0	0	0	2	0	0	1	0	0	0	0	0	2	0	0	1	0	0	1	1	0	2	2	0	0	1	0	1	1	0	1	0	0	0	1
348	1	1	1	0	0	2	1	0	1	0	1	0	0	0	0	0	0	1	1	1	2	0	0	0	0	0	2	0	0	2	0	0	0	2	0	1	1	1	1	0	0	0	0	0	0	1	0	1	2
349	0	2	0	0	0	1	0	0	2	1	0	0	1	0	0	0	0	0	2	1	2	0	0	0	0	0	1	0	1	2	0	1	1	1	1	1	2	0	0	1	0	0	1	0	0	1	0	0	2
350	1	1	0	0	0	1	2	0	2	2	0	0	1	1	1	0	0	2	0	0	0	0	0	0	0	1	2	1	1	2	0	1	1	1	1	1	0	0	0	0	0	0	0	0	0	0	0	0	0
351	1	1	0	0	0	1	2	1	1	1	0	1	1	0	0	0	1	2	1	1	1	0	0	0	0	1	2	1	1	2	2	1	1	1	1	1	1	1	1	0	0	1	0	0	2	1	0	0	1
352	1	1	1	0	0	2	1	1	2	2	1	1	2	1	1	0	0	1	1	0	0	0	2	0	0	0	1	0	0	1	1	1	1	1	1	1	0	0	0	0	0	0	0	1	0	0	0	0	1
353	1	1	0	0	0	2	2	0	0	0	1	0	0	0	0	0	0	1	1	1	2	0	0	0	0	1	2	0	1	2	1	1	1	2	0	2	2	0	0	2	0	1	1	1	0	1	0	1	1
354	1	1	0	0	0	1	1	1	2	2	0	0	1	1	1	0	0	1	1	1	2	1	0	0	0	2	1	0	0	2	0	1	2	0	2	1	1	0	0	1	0	0	0	0	0	1	0	0	2
355	1	0	0	0	0	2	1	1	2	2	0	1	1	0	0	1	0	0	2	2	2	0	1	1	1	0	1	1	2	2	1	2	2	0	1	0	1	0	0	0	0	0	0	0	0	1	0	2	2
356	1	1	0	0	0	2	0	0	2	2	0	2	2	0	0	0	0	1	1	1	2	0	0	0	0	1	2	0	0	1	0	1	1	1	0	2	1	0	0	0	1	1	1	0	1	1	1	0	0
357	1	1	0	0	0	1	1	0	2	0	1	0	0	0	0	1	0	0	2	2	2	1	0	0	0	0	1	1	1	1	1	2	2	0	2	0	0	1	1	0	0	0	1	1	2	0	0	0	2
358	1	1	0	0	0	0	1	0	1	0	2	0	1	0	0	0	0	0	1	2	2	1	0	0	0	2	1	0	1	2	1	1	1	0	2	1	0	0	0	1	0	0	0	1	0	1	0	0	0
359	1	1	0	0	0	2	2	0	0	0	2	0	1	0	0	0	0	2	0	0	1	0	0	0	0	0	1	0	0	1	0	2	2	2	0	2	0	0	0	0	0	0	0	0	0	0	0	0	2
360	1	1	0	0	0	0	1	1	2	2	0	0	1	0	0	0	0	1	0	0	1	0	2	0	0	0	2	1	1	2	0	2	2	0	1	1	2	0	0	0	0	0	1	0	1	1	0	0	0
361	1	0	0	0	0	2	0	0	1	1	1	1	1	0	0	1	0	1	2	1	2	0	0	0	1	2	2	1	1	1	1	2	2	1	1	1	0	0	0	1	0	0	1	0	0	1	0	0	1
362	1	2	0	0	0	0	2	1	1	1	0	1	0	0	0	0	0	1	1	0	1	1	0	0	0	0	2	0	0	1	1	0	2	0	1	2	0	1	1	0	0	0	0	0	0	0	0	0	0
363	1	2	0	0	0	0	1	1	2	2	0	1	2	0	0	0	0	0	2	2	2	0	1	1	1	1	2	0	0	2	1	2	2	0	1	1	2	0	0	2	0	1	1	0	1	2	0	0	2
364	1	1	0	0	0	1	2	0	1	1	0	1	2	0	0	0	0	1	1	1	2	0	0	0	0	0	2	0	0	2	0	2	2	1	1	1	1	0	0	2	0	0	1	0	1	1	0	0	1
365	1	2	0	0	0	1	2	0	1	0	2	0	0	0	0	0	0	0	1	1	1	1	1	1	0	0	2	0	0	1	1	2	2	1	1	1	2	0	0	1	0	0	1	0	1	0	1	0	1
366	1	1	0	0	0	0	0	0	1	1	0	0	0	0	0	0	0	1	2	1	2	1	1	0	0	1	2	0	0	2	0	2	2	0	2	0	2	0	0	1	0	0	0	1	1	1	0	0	0
367	0	0	0	0	0	1	1	0	1	1	0	1	2	0	0	0	0	2	0	0	1	0	0	0	0	1	2	0	1	2	1	1	1	2	0	2	0	0	0	0	1	0	0	0	0	0	0	0	1
368	1	1	0	0	0	2	1	0	1	1	0	1	1	0	0	0	0	0	2	2	2	0	1	0	0	2	2	0	0	1	0	1	1	1	1	1	0	0	0	0	0	0	0	1	0	1	0	0	1
369	1	0	1	0	0	2	1	0	1	0	0	0	0	0	0	0	0	1	1	1	2	1	0	0	0	1	1	0	0	2	1	1	1	0	1	1	2	0	0	1	0	1	1	0	1	0	1	0	0
370	1	0	0	0	0	2	1	0	1	1	1	0	0	0	0	0	0	0	1	1	1	0	0	0	0	1	2	2	1	2	1	2	2	1	0	2	2	0	0	0	0	1	0	0	1	1	0	0	0
371	1	2	1	0	0	0	1	1	2	2	0	1	1	0	0	0	0	0	2	2	2	0	2	0	0	1	2	1	1	2	2	1	2	1	1	1	1	0	0	0	0	0	0	0	0	0	0	0	2
372	1	1	0	0	0	1	2	0	0	0	0	0	0	0	0	0	0	1	2	2	2	0	0	0	0	1	1	1	1	2	0	2	2	0	2	0	0	1	1	0	0	0	0	0	0	1	0	0	0
373	1	2	1	0	0	0	2	0	1	0	0	0	1	0	0	0	0	1	1	1	2	0	1	1	1	1	1	2	2	1	0	2	2	2	1	1	1	0	0	1	0	1	1	0	1	0	0	0	0
374	1	2	0	0	0	0	2	1	1	1	0	1	1	0	0	0	1	2	1	2	2	0	0	0	0	1	1	0	0	2	1	2	2	0	2	0	2	0	0	1	0	0	0	0	1	0	0	0	1
375	1	1	0	0	0	0	1	0	1	1	1	1	1	0	0	1	0	1	1	1	1	0	0	0	0	1	1	2	2	1	1	1	0	0	0	2	1	0	0	1	0	1	1	0	1	1	0	0	1
376	1	2	1	0	0	2	1	0	2	0	0	0	0	0	0	0	0	1	1	1	0	1	0	0	1	1	1	0	1	2	0	1	1	1	1	1	1	1	1	1	0	0	0	0	0	0	1	0	0
377	1	1	1	0	0	2	2	0	0	0	2	1	1	0	0	1	1	2	1	1	1	0	0	0	0	0	2	0	0	2	0	1	2	2	1	2	2	0	0	2	0	0	0	1	1	1	0	1	0
378	1	2	0	0	0	1	0	0	2	1	0	0	0	0	0	0	0	1	1	1	2	1	0	0	0	0	2	1	1	2	2	1	2	1	1	1	2	0	0	2	0	1	1	0	1	0	0	0	1
379	1	1	0	0	0	2	1	1	2	1	0	0	1	1	1	0	0	1	0	0	0	0	2	0	0	0	1	1	1	1	1	2	2	1	1	2	2	0	0	1	0	0	1	0	1	1	0	0	1
380	1	2	0	0	0	0	1	0	1	1	1	0	1	0	0	0	0	0	1	1	1	0	0	0	0	1	2	1	1	2	0	0	2	0	2	1	1	0	0	2	0	0	0	2	0	2	0	0	1
381	1	2	0	0	0	1	1	0	2	0	1	0	0	0	0	0	0	1	1	1	2	0	0	0	1	0	1	0	0	1	0	2	2	2	0	2	2	0	0	2	0	1	0	0	1	1	0	1	0
382	1	1	0	0	0	2	1	1	2	1	0	0	1	0	0	0	0	1	1	1	1	0	0	0	0	2	1	0	2	2	0	1	2	1	1	1	2	0	0	1	1	1	1	0	1	2	0	0	0
383	1	2	0	0	0	0	1	1	2	1	0	0	0	0	0	0	0	1	1	1	2	0	0	0	0	2	2	1	1	2	1	2	2	2	0	2	2	0	0	2	0	1	1	0	1	2	0	0	0
384	1	1	0	0	0	0	1	0	1	1	1	1	1	0	0	1	0	1	1	1	2	0	1	0	0	1	1	0	0	1	0	2	2	2	1	1	2	0	0	1	0	0	2	0	0	1	0	1	2
385	1	0	0	0	0	1	2	0	1	1	1	1	2	0	0	1	0	2	1	2	2	0	0	0	0	0	1	0	0	1	1	1	2	1	0	2	2	0	0	1	0	0	0	1	0	1	0	0	0
386	1	2	0	0	0	1	1	0	1	1	0	0	0	0	0	0	1	2	1	1	1	0	1	1	1	1	2	1	1	2	1	1	1	2	0	2	1	1	1	1	0	0	1	0	1	0	0	0	1
387	1	0	0	0	0	2	0	0	2	0	1	1	2	0	0	1	0	1	1	1	1	0	2	1	1	0	2	0	0	2	0	1	2	2	1	2	2	0	0	2	1	0	0	0	0	0	0	2	2
388	1	1	0	0	0	1	1	0	1	1	0	0	0	0	0	0	0	0	2	1	2	0	0	0	0	1	1	1	2	2	1	1	2	1	2	1	1	0	0	0	0	1	1	0	1	1	0	0	1
389	1	2	0	0	0	0	1	0	2	1	1	0	0	0	0	0	0	0	2	0	2	0	1	0	0	1	2	1	1	2	0	0	0	2	1	1	1	0	0	1	0	0	0	0	0	1	0	0	1
390	1	1	0	0	0	1	2	1	1	1	0	0	0	0	0	0	0	2	0	0	0	0	0	0	0	1	2	1	1	1	0	1	1	1	1	1	1	0	0	1	0	0	0	0	1	1	0	0	1
391	1	0	0	0	0	1	1	1	2	1	0	0	0	0	0	0	0	1	1	1	1	0	0	0	1	1	2	0	0	2	1	1	1	2	1	2	2	0	0	1	0	0	0	0	0	2	0	1	2
392	1	1	0	0	0	0	1	1	2	1	0	0	0	0	0	0	0	2	0	0	1	1	1	1	0	0	1	1	0	1	2	1	2	1	0	2	1	0	0	1	0	0	0	0	0	0	0	0	1
393	0	0	0	0	0	2	0	0	2	2	0	0	0	0	0	0	0	1	1	0	1	1	0	0	0	1	1	1	2	2	0	1	2	1	1	1	2	0	0	2	0	0	1	0	1	1	0	0	1
394	1	1	0	0	0	2	0	0	2	1	0	0	2	0	0	0	0	2	0	1	1	1	0	0	1	0	0	1	1	1	0	1	1	2	1	2	1	0	0	0	0	1	1	0	1	1	0	0	0
395	1	0	0	0	0	1	0	0	1	0	1	0	2	0	0	0	0	2	0	0	0	1	0	0	0	1	0	1	0	0	1	0	1	1	1	1	0	0	0	0	1	1	0	0	0	0	0	0	0
396	1	1	0	0	0	0	1	0	1	0	0	0	2	0	0	0	0	1	1	1	2	1	1	0	0	1	1	2	2	2	0	1	1	0	2	0	2	0	0	2	0	0	1	1	2	0	0	0	1
397	1	0	0	0	0	1	1	1	2	2	0	0	1	0	0	0	0	2	0	1	2	0	0	0	0	0	2	0	0	2	0	2	2	0	1	1	1	0	0	1	0	0	0	0	0	2	0	0	1
398	0	2	1	0	0	1	2	0	1	1	1	1	2	0	0	0	0	1	1	1	2	0	1	0	0	2	0	1	0	0	1	1	1	2	0	2	1	0	0	1	0	0	1	0	1	0	0	0	1
399	1	1	0	0	0	1	2	0	0	0	2	1	1	0	0	0	1	2	1	1	1	0	0	0	0	2	2	0	0	1	0	1	1	1	2	1	2	0	0	1	0	0	0	0	0	0	1	0	1
400	1	1	0	0	0	2	1	0	1	1	0	0	0	0	0	0	0	1	1	1	1	1	0	0	0	1	2	0	0	1	0	1	2	0	1	1	2	0	0	1	0	0	0	1	0	1	0	0	0
401	1	0	0	0	0	1	0	0	2	1	1	1	1	0	0	0	0	1	1	1	1	0	1	1	1	0	2	2	1	2	1	2	2	1	2	2	1	0	0	1	0	0	1	0	1	0	0	0	1
402	1	1	0	0	0	1	2	0	1	0	0	0	1	0	0	0	0	1	1	1	1	0	1	1	1	0	1	1	1	0	0	1	1	1	0	1	2	0	0	1	0	1	1	0	1	1	0	0	1
403	1	1	1	0	0	2	0	0	2	2	0	0	0	0	0	0	1	1	2	2	2	0	0	0	0	0	2	0	0	2	0	1	1	1	1	1	2	0	0	2	0	0	0	0	0	0	0	0	0
404	1	1	0	0	0	2	2	0	0	0	2	0	0	0	0	0	0	1	1	1	0	0	0	0	1	0	1	0	1	2	0	1	1	2	0	2	1	0	0	1	0	1	0	0	1	0	0	0	1
405	0	1	0	0	0	2	0	0	2	1	0	0	1	0	0	0	0	0	2	2	2	0	0	0	0	1	2	0	0	2	0	1	1	2	0	2	2	0	0	2	0	0	0	0	0	1	0	0	1
406	1	1	0	0	0	0	1	0	1	0	0	0	1	0	0	0	0	1	1	1	1	0	0	0	0	1	1	0	0	2	0	1	1	0	1	1	2	0	0	2	0	2	2	0	1	1	0	0	1
407	1	2	0	0	0	2	1	0	2	1	1	0	2	0	0	0	0	0	2	2	2	0	0	0	0	2	2	0	0	2	0	2	2	1	1	1	2	0	0	1	0	0	0	0	0	1	0	1	2
408	1	2	1	0	0	1	0	0	2	1	1	0	1	0	0	0	0	1	1	1	2	0	0	0	1	1	2	0	0	2	1	1	2	1	1	1	1	0	0	1	0	1	0	0	1	0	0	1	2
409	1	2	0	0	0	0	2	0	1	0	2	0	0	0	0	0	1	1	1	1	2	0	1	0	1	2	2	0	0	1	0	2	2	2	0	2	2	0	0	2	1	0	0	2	0	1	0	0	1
410	1	2	0	0	0	1	2	1	1	1	1	0	1	0	0	0	0	1	1	1	2	0	0	0	0	1	2	1	1	2	2	1	2	1	1	1	2	0	0	1	0	1	1	0	1	1	0	0	0
411	1	1	0	0	0	1	0	0	2	0	1	0	0	0	0	0	0	2	0	0	0	0	0	0	0	0	0	0	0	1	0	1	1	2	0	2	1	0	0	1	0	0	1	0	0	0	0	1	1
412	1	0	0	0	0	0	1	1	2	2	0	1	1	0	0	1	0	1	1	0	1	0	1	0	0	2	2	0	0	1	1	0	0	2	0	1	2	0	0	1	0	0	1	1	2	1	0	1	1
413	1	1	0	0	0	0	2	1	1	1	0	0	1	0	0	0	0	0	2	2	2	0	0	0	0	1	1	1	1	1	1	0	0	1	0	2	1	0	0	0	0	0	1	0	1	0	0	0	0
414	1	1	1	0	0	2	2	0	0	0	1	0	0	0	0	0	0	0	2	2	2	0	0	0	0	1	2	0	0	2	0	2	2	0	1	1	1	0	0	1	0	0	0	0	1	1	0	0	1
415	1	1	1	1	1	1	1	0	1	0	0	0	0	0	0	0	0	2	0	1	2	0	0	0	0	1	2	1	1	2	1	2	2	0	1	1	1	0	0	1	0	0	0	1	0	1	0	0	2
416	0	1	1	1	1	1	1	0	1	1	0	0	1	1	1	0	0	0	1	1	1	0	0	0	0	1	2	0	0	2	0	0	0	2	0	2	1	0	0	1	0	1	1	0	1	0	0	0	2
417	1	1	1	0	0	2	2	0	1	0	1	1	2	0	0	1	0	1	1	1	1	0	0	0	0	2	0	2	2	2	1	0	1	1	0	2	1	1	1	1	0	0	0	1	1	1	0	0	1
418	1	1	0	0	0	2	0	0	2	1	0	1	2	0	0	1	0	1	1	1	2	0	0	0	0	1	2	1	1	2	1	0	0	1	1	1	2	0	0	1	0	0	1	0	1	0	0	1	1
419	1	2	0	0	0	0	0	0	1	0	1	0	0	0	0	0	0	0	2	2	2	0	0	0	0	0	1	1	1	1	1	1	2	1	1	1	2	0	0	2	0	0	0	0	0	1	0	0	2
420	1	1	1	0	0	2	0	0	2	1	0	1	1	0	0	0	0	0	2	2	2	0	0	0	0	2	2	0	1	2	0	2	2	1	1	1	1	0	0	2	1	0	1	0	1	0	0	0	1
421	1	1	0	0	0	1	1	1	1	1	0	1	2	0	0	0	0	1	1	1	1	1	1	1	0	0	1	0	1	2	1	1	1	1	1	1	2	0	0	1	0	0	0	0	1	1	0	0	1
422	1	1	1	0	0	2	0	0	2	1	0	1	1	0	0	0	0	1	1	1	2	0	0	0	0	1	1	1	2	2	1	1	2	2	0	2	1	0	0	1	0	1	1	0	1	0	1	0	1
423	1	1	0	0	0	1	1	0	1	1	1	0	1	0	0	0	0	0	2	2	2	0	1	0	0	0	0	1	0	0	1	2	2	0	1	1	1	1	1	0	0	0	0	0	0	1	0	0	1
424	0	1	0	0	0	2	2	0	0	0	0	1	2	0	0	0	0	1	1	1	1	0	0	0	0	1	1	0	1	2	0	2	2	0	2	0	1	0	0	1	0	0	1	0	1	1	0	0	1
425	1	1	0	0	0	1	1	1	2	2	0	0	1	0	0	0	0	0	1	2	2	0	0	0	0	1	2	1	1	2	0	0	0	1	1	1	1	0	0	1	0	0	0	1	0	1	0	0	1
426	1	1	0	0	0	2	1	0	1	1	0	1	1	0	0	0	1	2	1	1	1	0	1	1	1	1	2	0	0	1	0	0	1	0	1	2	2	0	1	2	1	1	1	0	1	0	0	0	0
427	0	1	0	0	0	1	1	0	2	2	0	0	0	0	0	0	0	0	2	2	2	0	1	1	0	1	0	1	0	0	1	0	1	2	1	2	1	0	0	2	1	1	0	0	2	1	0	0	1
428	1	1	0	0	0	1	1	1	2	2	0	1	1	0	0	1	0	1	1	1	1	0	0	0	0	0	1	2	2	2	1	1	1	1	1	1	2	0	0	1	0	0	0	0	0	1	0	0	1
429	1	1	0	0	0	1	0	0	2	1	0	0	1	0	0	0	0	0	2	2	2	1	1	1	0	0	2	0	0	2	1	1	1	2	0	2	0	1	1	1	1	1	1	1	1	1	0	0	2
430	0	1	1	0	0	2	0	0	2	2	0	0	0	0	0	0	0	1	1	1	2	0	1	0	0	1	1	0	0	2	1	0	0	2	0	2	2	0	0	2	0	1	1	0	0	1	0	1	1
431	1	1	0	0	0	1	0	0	2	0	1	1	1	0	0	0	0	1	1	1	2	0	1	0	0	2	2	0	0	1	1	0	0	2	0	2	2	0	0	1	0	0	0	0	0	1	0	0	2
432	1	1	0	0	0	1	1	1	2	2	0	0	2	0	0	0	1	2	1	1	1	1	0	0	0	0	1	0	0	1	0	2	2	0	1	0	1	0	0	1	0	0	0	0	0	0	0	0	0
433	1	1	0	0	0	1	1	0	1	0	0	0	1	0	0	0	0	1	1	1	1	0	1	0	0	0	2	0	0	2	0	1	1	2	0	2	0	1	1	0	0	0	0	0	0	1	0	0	1
434	1	1	1	0	0	2	1	0	1	1	1	1	1	0	0	0	0	1	1	2	2	0	1	1	1	1	2	0	0	2	0	1	1	2	1	2	0	0	0	1	1	0	1	0	1	0	0	0	0
435	1	2	0	0	0	1	0	0	2	1	0	1	1	0	0	1	0	0	1	1	1	0	0	0	0	1	2	1	1	2	2	1	1	1	0	2	2	0	0	2	0	1	0	0	2	0	0	0	0
436	1	1	1	0	1	1	0	0	2	1	0	1	2	0	0	0	0	2	0	1	2	0	0	0	0	1	2	0	0	2	0	1	1	1	0	2	1	0	0	2	0	0	0	1	0	1	0	0	0
437	0	0	1	0	1	1	1	0	1	1	1	0	1	0	0	0	0	0	1	2	2	0	0	0	0	2	1	0	0	1	1	1	1	0	2	0	0	0	0	0	0	1	0	0	0	0	0	1	0
438	1	1	0	0	0	0	1	0	1	1	1	0	1	0	0	0	0	2	0	0	1	0	0	0	0	0	1	0	1	2	0	1	1	1	1	1	1	1	1	1	0	1	1	0	1	0	0	0	1
439	1	0	0	0	0	2	2	0	2	2	0	0	1	0	0	0	0	0	2	2	2	0	1	0	1	0	2	0	0	2	0	0	0	2	0	2	1	0	0	1	0	1	1	0	1	0	0	0	1
440	1	1	0	0	0	1	0	0	2	2	0	1	1	0	0	0	0	1	1	1	1	0	1	1	1	2	1	1	1	2	0	1	2	2	0	2	1	0	0	1	0	1	1	0	2	2	0	0	2
441	1	2	0	0	0	1	2	0	0	0	0	2	2	0	0	0	1	2	1	1	1	0	0	0	0	1	1	0	0	2	0	2	2	0	1	1	2	0	0	0	0	0	0	1	0	1	0	0	0
442	1	2	0	0	0	0	1	0	1	1	0	0	0	0	0	0	0	1	1	0	0	0	1	1	1	1	2	1	1	2	0	0	1	2	0	2	1	0	0	2	1	0	0	0	0	1	0	1	0
443	1	1	0	0	0	2	2	0	0	0	2	0	1	0	0	0	0	0	2	2	1	0	0	0	0	1	2	0	0	1	1	1	1	1	0	2	1	0	0	0	0	0	0	0	0	1	0	0	0
444	1	2	0	0	0	1	2	0	1	1	1	0	0	0	0	0	1	1	1	1	2	0	0	0	0	1	2	0	0	2	0	1	2	2	0	2	2	0	0	1	0	0	0	0	0	1	0	1	1
445	1	1	0	0	0	2	0	0	2	2	0	0	1	0	0	0	0	0	1	2	2	0	0	0	1	2	2	1	1	2	1	2	2	0	2	0	2	0	0	2	0	1	1	0	1	1	0	0	1
446	1	2	0	0	0	0	1	0	2	1	1	1	1	0	0	1	0	1	1	1	2	0	0	0	1	0	2	0	0	2	0	0	0	2	0	2	2	0	0	0	0	1	0	0	1	1	0	1	1
447	1	0	0	0	0	2	1	0	1	1	1	0	1	1	1	0	0	0	2	2	1	0	2	1	1	1	2	0	0	1	0	0	1	2	0	2	1	1	1	1	0	0	0	1	1	1	0	0	1
448	1	1	0	0	0	1	0	0	2	2	0	0	1	0	0	0	0	2	0	0	0	0	0	0	0	0	1	0	0	1	0	2	2	0	1	1	1	0	0	1	0	0	0	0	1	1	0	0	1
449	1	1	0	0	0	1	1	1	2	2	0	0	2	0	0	0	0	0	2	2	2	0	1	0	1	2	1	1	1	0	0	0	2	1	0	2	2	0	0	0	0	0	0	0	1	0	0	1	0
450	1	1	0	0	0	1	1	0	1	1	1	0	1	0	0	0	0	1	1	1	1	0	0	0	1	2	2	0	0	1	0	2	2	2	0	2	2	0	0	2	1	1	0	0	2	1	0	0	1
451	1	2	0	0	0	0	1	1	2	1	0	1	0	0	0	0	0	0	2	2	2	0	1	0	0	0	1	0	2	2	0	1	1	2	0	2	1	0	1	1	1	1	0	0	1	1	0	1	1
452	1	1	0	0	0	2	2	0	1	1	0	1	1	0	0	0	0	0	1	1	2	0	0	0	0	1	1	0	0	1	0	1	1	1	0	2	1	1	0	1	0	0	0	0	0	1	0	0	0
453	1	2	1	0	0	2	1	1	2	2	0	1	1	0	0	1	0	1	1	1	1	0	0	0	0	1	1	0	1	2	0	2	2	1	0	2	1	0	0	1	0	0	0	0	0	0	0	0	1
454	0	2	0	0	0	1	0	0	2	2	0	0	0	0	0	0	0	2	0	1	2	0	0	0	0	0	1	1	1	2	0	0	0	1	0	2	1	0	0	0	0	1	1	0	1	0	0	2	2
455	1	0	0	0	0	2	2	1	1	1	1	0	0	0	0	0	0	1	1	1	1	1	0	0	0	0	1	2	2	2	0	0	2	1	0	2	1	1	0	0	0	0	0	0	0	1	0	0	0
456	1	2	0	0	0	1	2	0	0	0	0	1	2	1	1	0	0	1	0	0	1	0	0	0	0	1	2	0	1	2	0	2	2	1	0	2	2	0	0	2	0	0	1	0	0	0	0	0	1
457	1	0	0	0	0	2	2	0	1	0	2	0	1	0	0	0	1	2	0	0	1	0	0	0	0	2	2	1	1	2	1	0	0	2	0	2	2	0	0	0	1	2	2	0	1	1	0	0	1
458	1	2	0	0	0	1	1	0	2	0	0	0	1	0	0	0	0	1	1	1	2	0	0	0	0	0	2	0	0	2	1	1	1	1	0	2	1	1	1	1	0	1	0	0	1	0	0	0	1
459	1	1	0	0	0	2	0	0	2	2	0	2	2	0	0	1	0	0	2	2	2	0	0	0	0	0	1	1	1	2	0	1	2	1	0	2	2	0	0	1	0	0	0	0	0	2	0	0	1
460	1	2	0	0	0	0	1	0	1	0	1	1	1	0	0	0	0	2	0	1	2	0	0	0	0	0	1	1	1	2	1	1	1	2	1	1	0	0	0	1	0	0	0	0	0	0	0	0	1
461	1	0	0	0	0	1	1	1	2	1	0	0	0	0	0	0	1	2	0	0	1	1	0	0	0	1	2	0	0	2	1	0	0	2	0	2	1	0	0	1	0	0	0	0	0	1	0	0	1
462	1	1	0	0	0	1	0	0	2	1	0	0	0	0	0	0	0	0	2	2	2	0	0	0	0	2	0	0	1	2	0	1	1	0	2	0	1	0	0	1	0	0	1	0	1	0	0	0	0
463	1	0	0	0	0	2	2	1	2	1	0	0	1	0	0	0	0	2	0	0	1	0	0	0	1	1	1	1	1	1	0	0	0	1	0	2	1	0	0	1	0	0	1	0	1	0	0	1	2
464	1	2	1	0	0	1	2	0	1	1	1	0	2	0	0	0	0	2	0	0	0	0	1	1	1	1	2	0	0	1	0	0	2	2	0	2	1	1	1	0	0	1	1	0	1	0	0	0	1
465	1	1	0	0	0	1	0	0	2	1	0	1	2	1	1	0	0	0	2	1	2	0	1	0	0	1	1	2	2	1	1	0	1	2	1	2	1	0	0	1	0	0	0	0	0	0	0	0	0
466	1	1	0	0	0	2	0	0	2	1	0	0	1	0	0	0	0	0	2	2	2	0	0	0	0	1	2	0	0	2	0	1	2	2	1	2	2	0	0	0	0	2	1	0	1	0	0	0	0
467	1	2	1	0	0	0	0	0	2	1	1	0	1	1	1	0	0	1	1	1	1	0	2	0	0	0	1	0	1	2	0	2	2	1	0	2	2	0	0	0	0	0	0	0	0	0	0	0	1
468	1	2	0	0	0	0	1	0	2	1	1	0	0	0	0	0	0	1	1	1	2	1	0	0	0	2	1	0	1	2	0	2	2	2	0	2	2	0	0	0	0	1	1	0	2	2	0	0	1
469	1	2	0	0	0	0	1	1	2	2	0	0	0	0	0	0	0	0	1	1	1	0	0	0	0	0	1	1	0	1	1	1	2	1	0	2	1	0	0	2	1	0	0	0	0	0	0	0	2
470	1	1	0	0	0	2	1	0	2	2	0	0	0	0	0	0	0	1	1	1	1	0	0	0	0	1	2	0	0	2	0	1	1	1	0	2	1	0	0	0	0	0	0	0	0	0	0	0	0
471	0	0	0	0	0	2	0	0	1	1	1	1	1	0	0	0	1	0	2	1	2	0	1	0	1	0	0	0	0	1	0	1	1	2	0	2	1	1	1	1	0	1	1	0	1	1	0	0	2
472	0	2	0	0	0	1	2	1	1	1	0	0	0	0	0	0	0	2	0	0	0	0	0	0	0	0	2	0	0	2	1	2	2	0	0	2	2	0	0	2	0	0	0	0	0	1	0	0	0
473	0	0	1	0	0	2	1	0	2	1	0	0	1	0	0	0	0	1	1	1	2	0	0	0	0	1	2	0	0	2	1	0	1	2	0	2	0	1	1	0	0	0	1	0	1	0	0	0	1
474	1	2	0	0	0	2	1	0	1	1	1	0	1	0	0	0	0	1	2	2	2	0	1	1	1	1	2	0	1	1	0	2	2	2	0	2	1	0	0	1	0	2	2	0	2	0	0	1	2
475	1	1	0	0	0	0	1	1	2	2	0	1	1	0	0	1	0	2	1	1	2	0	1	0	0	0	2	1	1	2	2	0	2	0	1	2	2	0	0	0	0	1	1	0	1	0	0	0	0
476	1	2	0	0	0	0	2	1	1	1	0	0	1	0	0	0	0	0	2	2	2	0	0	0	0	0	1	0	1	2	0	0	1	2	0	2	1	0	0	1	0	0	0	0	0	1	0	0	1
477	1	0	0	0	0	1	0	0	2	1	1	1	1	0	0	0	0	0	2	2	2	0	1	1	0	1	0	1	1	1	0	2	1	2	0	2	1	0	0	2	0	1	0	0	1	0	0	0	0
478	1	0	0	0	0	2	1	0	1	0	1	0	1	0	0	0	0	0	1	1	1	0	0	0	1	2	1	0	0	2	0	2	2	0	1	0	1	0	1	1	1	0	0	1	0	0	0	0	0
479	1	1	1	1	1	2	1	1	2	2	0	0	1	0	0	0	0	1	1	1	2	0	0	0	1	0	1	0	1	2	0	1	1	2	0	2	1	0	0	0	1	1	0	0	0	0	0	0	0
480	1	1	0	0	0	2	1	0	0	0	1	0	0	0	0	0	0	1	1	1	1	0	0	0	0	0	1	0	1	2	0	2	2	2	0	2	1	0	0	1	0	1	1	0	1	0	0	0	0
481	1	0	0	0	0	1	2	1	1	1	0	0	1	0	0	0	0	0	2	2	2	0	0	0	0	0	1	0	1	2	1	0	0	2	0	2	1	1	1	0	0	0	1	0	1	0	0	0	1
482	1	2	0	0	0	0	1	0	1	0	1	0	0	0	0	0	0	1	2	1	2	0	0	0	0	2	0	1	1	2	1	0	0	1	0	2	1	0	1	2	1	0	1	0	1	0	0	0	2
483	1	2	0	0	0	0	1	0	2	1	1	0	0	0	0	0	0	0	2	2	2	0	1	1	1	0	1	1	1	0	0	2	2	0	1	1	1	0	0	1	1	1	1	0	1	1	0	0	2
484	1	1	0	0	0	1	0	0	2	1	1	0	0	0	0	0	0	1	1	1	1	0	0	0	0	0	1	0	0	1	0	0	0	2	0	2	1	0	0	1	0	0	1	0	1	0	0	0	1
485	0	0	0	0	0	2	2	0	1	1	0	1	1	0	0	0	0	2	0	1	1	0	0	0	1	0	1	0	1	2	0	1	1	1	0	2	1	0	0	1	0	0	0	0	0	0	0	1	2
486	1	2	0	0	0	1	0	0	2	0	1	0	0	0	0	0	0	1	2	1	2	0	0	0	0	0	2	1	1	2	2	1	1	1	0	2	2	0	0	2	0	0	0	1	0	1	0	0	1
487	1	0	0	0	0	2	0	0	2	0	1	0	0	0	0	0	0	0	2	2	2	0	1	0	0	0	2	1	1	2	1	2	2	1	2	0	1	0	0	2	1	0	0	0	0	1	0	0	0
488	1	0	0	0	0	1	0	0	2	0	1	2	2	0	0	0	0	0	2	2	2	0	0	0	0	1	2	0	0	2	0	0	1	2	1	2	1	0	0	0	0	1	0	0	0	0	0	0	1
489	0	0	0	0	0	2	1	0	0	0	1	0	0	0	0	0	0	0	2	1	2	0	0	0	0	2	1	1	1	0	0	2	2	2	0	2	0	1	1	0	0	1	1	0	1	1	0	0	1
490	1	0	0	0	0	1	1	0	1	0	0	0	1	0	0	0	0	0	2	2	2	0	0	0	0	0	1	1	1	2	0	1	1	1	1	1	2	0	0	1	0	1	1	0	2	0	0	0	2
491	1	1	0	0	0	1	1	0	1	1	1	0	1	0	0	0	1	2	1	1	1	0	0	0	0	1	1	0	1	2	0	1	1	1	1	1	1	0	0	1	0	1	1	0	1	0	0	0	2
492	1	1	0	0	0	1	2	0	0	0	2	0	0	0	0	0	0	1	1	1	1	1	0	0	0	0	2	0	0	2	1	2	2	1	0	2	1	0	1	1	1	0	0	0	0	0	0	0	0
493	1	1	0	0	0	2	1	0	1	0	1	0	0	0	0	0	0	0	1	2	2	1	0	0	0	0	1	0	0	1	0	0	0	1	2	1	1	0	0	1	0	0	0	1	0	1	0	0	2
494	0	1	0	0	0	1	0	0	2	2	0	0	0	0	0	0	0	0	2	2	2	1	0	0	0	0	2	1	1	2	2	1	1	1	0	2	2	0	0	1	0	0	0	0	0	1	0	1	2
495	1	2	1	0	0	1	1	0	1	1	1	0	0	0	0	0	0	0	1	1	1	0	1	0	0	1	0	0	0	1	0	1	2	2	0	2	1	0	0	1	0	0	1	0	1	0	0	0	1
496	1	2	0	0	0	0	2	0	1	1	1	0	0	0	0	0	0	0	1	1	1	0	1	1	1	0	2	0	1	2	0	1	1	2	2	1	2	0	0	1	0	0	1	0	1	0	0	0	0
497	1	1	0	0	0	1	1	1	2	2	0	1	1	0	0	1	0	0	2	2	2	0	0	0	0	2	0	0	1	2	0	1	1	1	1	1	1	0	0	1	0	0	1	0	1	0	0	2	2
498	1	1	0	0	0	2	1	0	1	1	1	0	0	0	0	0	0	2	0	0	1	0	1	0	0	1	1	0	0	2	0	1	1	2	0	2	1	1	1	1	0	0	1	0	1	0	0	0	1
499	0	1	0	0	0	1	1	0	2	1	0	0	1	0	0	0	0	0	2	2	2	0	0	0	0	2	2	0	1	1	0	1	2	2	0	2	0	0	0	1	0	1	0	0	1	2	0	0	1
500	0	1	1	0	0	2	0	0	1	1	0	0	1	0	0	0	0	1	1	1	2	0	0	0	0	1	1	0	0	1	0	0	2	1	0	2	1	0	0	1	0	0	0	0	0	1	0	0	0
501	1	0	1	0	1	1	1	0	1	0	2	1	1	0	0	0	0	0	2	2	2	1	0	0	0	2	0	1	2	1	0	1	1	1	0	2	1	0	0	2	0	1	1	0	1	0	0	0	0
502	1	0	0	0	0	1	1	0	1	1	1	0	0	0	0	0	0	2	0	0	0	0	0	0	0	1	2	0	0	2	1	1	2	1	0	2	1	0	0	1	0	0	1	0	0	1	0	0	1
503	1	0	0	0	0	1	0	0	2	2	0	1	2	0	0	0	0	1	1	0	2	0	0	0	0	0	1	1	1	2	1	1	2	2	0	2	1	1	1	0	0	1	1	0	1	1	0	0	1
504	1	1	0	0	0	1	1	0	1	1	1	0	0	0	0	0	0	2	0	0	1	0	1	0	0	2	2	0	0	2	0	1	1	2	0	2	0	0	0	1	0	0	0	0	0	1	0	0	0
505	1	1	0	0	0	1	1	0	1	0	1	0	1	0	0	0	0	1	1	1	1	0	0	0	0	0	1	1	1	1	0	1	2	2	0	2	1	0	1	2	1	0	0	0	0	1	0	0	0
506	0	1	0	0	0	0	2	0	1	0	1	0	0	0	0	0	0	1	2	1	2	0	1	0	0	1	2	1	1	2	1	2	2	1	0	2	1	0	0	1	0	0	0	0	0	0	0	0	1
507	1	2	0	0	0	0	0	0	2	1	0	2	2	0	0	0	0	1	1	1	1	0	0	0	0	2	0	0	1	2	0	0	0	1	1	1	2	0	0	2	0	0	0	0	1	1	0	0	0
508	1	0	0	0	0	1	0	0	2	1	1	0	2	0	0	0	0	2	0	0	1	0	1	0	0	0	1	1	0	1	1	1	1	2	2	0	0	1	0	0	0	1	1	0	0	1	0	0	1
509	1	2	0	0	0	0	1	1	2	2	0	0	0	0	0	0	0	2	0	0	2	0	0	0	0	1	1	1	0	1	1	0	0	2	0	1	1	1	1	1	0	0	0	0	0	0	0	0	1
510	1	1	0	0	0	0	2	1	2	1	0	0	0	0	0	0	0	2	0	0	0	0	0	0	0	1	2	0	0	2	1	1	1	2	0	2	2	0	0	1	0	0	1	0	1	0	0	0	1
511	1	1	0	0	0	1	0	0	2	2	0	1	1	0	0	1	0	1	1	1	2	0	0	0	0	1	2	0	0	2	0	0	2	2	0	2	1	0	0	0	0	0	1	0	1	1	0	1	2
512	1	1	0	0	0	1	2	0	0	0	1	0	2	0	0	0	0	1	1	1	1	0	0	0	0	0	1	0	2	2	0	1	1	1	1	1	1	0	0	2	0	0	1	0	1	1	0	0	2
513	1	1	1	1	1	2	1	0	1	1	1	2	2	0	0	0	0	2	0	0	1	0	0	0	0	1	1	0	1	2	0	1	1	0	1	1	1	1	1	1	0	0	1	1	1	0	0	0	2
514	1	1	0	0	0	0	1	0	2	1	1	0	0	0	0	0	0	1	1	1	2	0	0	0	0	1	1	1	1	2	0	1	1	0	1	1	0	0	0	0	0	1	1	0	1	0	0	0	0
515	1	1	1	0	0	2	0	0	2	2	0	0	0	0	0	0	0	1	2	2	2	0	0	0	0	1	1	0	0	1	0	1	1	2	0	2	0	0	0	0	0	1	0	0	0	1	0	0	0
516	1	0	0	0	0	2	1	0	1	1	1	0	1	0	0	0	0	2	0	0	0	0	1	1	1	1	0	0	1	2	0	0	2	2	0	2	1	0	0	1	0	0	0	0	0	0	0	0	0
517	1	1	1	1	1	2	1	0	1	1	1	0	1	0	0	0	0	1	1	1	0	1	0	0	0	2	2	0	0	2	0	2	2	0	1	1	0	1	1	0	0	0	0	1	1	1	0	0	0
518	1	1	0	0	0	0	1	0	2	2	0	1	1	0	0	1	0	1	0	0	0	0	0	0	0	2	2	0	0	1	1	2	2	0	1	1	0	0	0	1	0	0	0	0	2	2	0	1	2
519	1	1	0	0	0	1	0	0	2	1	1	1	2	0	0	1	0	0	2	1	2	1	1	1	0	0	1	0	2	2	0	1	2	2	0	2	0	0	0	1	0	1	1	0	0	1	0	0	0
520	1	1	0	0	0	2	1	0	1	0	1	0	0	0	0	0	0	1	1	1	1	1	0	0	0	1	1	0	1	2	0	0	2	0	2	1	1	0	0	2	0	1	0	0	0	0	0	1	2
521	1	1	0	0	0	1	0	0	1	0	1	0	0	0	0	0	0	0	1	1	1	0	1	1	1	1	2	0	0	1	1	2	2	2	1	1	1	0	0	0	0	1	0	0	1	0	0	0	1
522	0	1	0	0	0	2	1	0	1	0	1	1	1	0	0	1	0	1	1	1	1	0	0	0	0	1	1	2	2	2	0	1	1	0	1	1	0	0	0	0	1	0	1	0	1	0	0	0	1
523	0	2	0	0	0	0	0	0	2	2	0	0	1	0	0	0	0	2	0	0	2	0	0	0	0	0	1	0	1	2	0	1	1	0	1	1	1	0	0	1	0	0	0	0	0	1	0	0	0
524	1	2	0	0	0	1	1	0	1	1	1	0	0	0	0	0	0	0	2	2	2	0	0	0	0	0	1	2	2	1	0	2	2	2	0	2	1	0	0	1	0	0	0	0	0	1	0	0	1
525	1	1	0	0	0	0	2	1	1	1	1	1	1	0	0	1	0	1	1	1	1	0	0	0	0	0	1	0	0	1	1	2	2	1	0	2	1	1	0	0	0	0	0	1	0	0	0	0	1
526	1	1	1	0	0	1	2	1	1	1	0	1	2	0	0	0	0	0	2	2	1	0	0	0	0	0	2	0	0	2	1	1	1	1	1	1	1	0	0	1	0	0	0	0	0	1	0	1	2
527	1	0	1	0	1	1	1	1	2	1	0	0	0	0	0	0	0	1	1	1	1	0	1	0	0	1	1	1	1	1	1	1	2	1	2	1	1	0	0	1	0	1	0	0	2	1	0	0	1
528	1	0	0	0	0	1	1	0	1	1	1	0	0	0	0	0	0	0	1	1	1	0	0	0	0	1	2	0	0	1	1	1	1	2	0	2	2	0	0	1	0	0	0	0	0	1	0	1	0
529	1	1	0	0	0	1	1	0	0	0	2	0	2	0	0	0	0	0	2	2	1	0	0	0	0	2	2	0	1	2	0	1	1	2	0	2	1	0	0	1	0	0	0	1	0	1	0	0	1
530	1	2	1	0	0	1	2	0	0	0	2	0	1	0	0	0	1	2	1	1	1	0	0	0	0	2	2	0	0	2	0	0	1	2	1	2	2	0	0	2	0	0	1	0	0	2	0	0	2
531	0	2	0	0	0	0	1	1	2	2	0	0	0	0	0	0	0	1	2	2	2	0	0	0	0	2	1	0	1	2	0	2	2	1	0	2	1	1	1	1	0	0	1	0	1	0	0	0	1
532	1	0	0	0	0	2	1	0	1	1	2	1	2	0	0	0	0	0	1	1	2	0	0	0	0	2	0	0	1	2	0	1	1	1	1	1	2	0	0	0	0	0	0	1	0	0	0	0	0
533	1	1	0	0	0	1	1	0	1	0	1	1	2	0	0	1	0	1	1	1	1	0	1	1	1	1	2	0	0	2	0	1	1	1	1	1	1	0	0	2	0	1	1	0	1	1	0	1	2
534	1	2	0	0	0	0	1	0	2	2	0	0	1	0	0	0	0	1	1	1	1	0	0	0	0	1	2	0	1	1	0	2	2	2	0	2	1	0	0	1	0	0	1	0	0	0	0	1	2
535	0	2	0	0	0	0	2	0	1	1	1	2	2	0	0	1	0	0	2	2	2	0	0	0	0	1	2	0	0	1	1	1	1	1	1	1	1	0	0	2	0	0	0	0	0	1	0	0	2
536	1	1	0	0	0	0	1	1	2	2	0	0	1	0	0	0	0	2	0	0	0	0	1	1	1	1	0	0	1	2	0	1	2	2	0	2	1	1	1	1	0	0	0	0	2	2	0	0	2
537	1	0	0	0	0	1	0	0	2	2	0	0	1	0	0	0	0	0	2	2	2	0	1	0	0	2	2	1	1	2	1	1	1	1	0	2	2	0	0	1	0	0	1	0	1	0	0	0	0
538	0	0	0	0	0	2	2	0	0	0	2	1	1	0	0	0	0	0	2	2	2	0	0	0	0	2	2	1	1	2	0	1	1	2	0	2	1	0	0	1	0	1	1	0	1	0	0	0	0
539	1	2	0	0	0	1	0	0	1	1	1	0	0	0	0	0	0	1	1	0	0	0	0	0	0	0	2	0	0	2	1	1	2	1	2	1	2	0	0	2	0	0	0	1	1	2	0	0	0
540	1	1	0	0	0	1	2	0	1	1	0	0	1	0	0	0	0	2	1	2	2	0	1	1	1	1	1	0	1	2	0	1	1	1	1	1	0	0	0	1	0	0	0	0	0	0	0	1	2
541	1	2	0	0	0	0	0	0	2	2	0	1	1	0	0	1	0	0	2	2	2	0	2	0	0	0	1	0	2	2	0	1	1	0	1	1	2	0	0	1	0	1	1	0	0	0	0	0	0
542	0	2	0	0	0	0	1	0	2	2	0	0	1	0	0	0	0	0	2	2	1	0	0	0	0	0	2	0	0	2	1	2	2	0	1	0	1	0	0	1	0	0	1	0	1	0	0	0	1
543	1	1	0	0	0	1	1	0	1	1	1	2	2	0	0	1	0	2	0	0	1	0	1	1	1	2	0	0	1	2	0	1	1	1	1	1	2	0	0	0	0	0	1	0	1	1	0	0	1
544	1	0	0	0	0	1	1	0	1	0	0	0	1	0	0	0	0	0	2	2	2	0	0	0	1	0	1	0	2	2	0	1	1	1	1	1	1	0	0	1	0	1	1	0	1	0	0	0	1
545	1	1	0	0	0	1	0	0	1	1	1	1	1	0	0	0	1	1	1	1	2	0	1	0	1	1	2	1	1	2	2	0	2	1	0	2	1	0	0	1	0	0	2	0	1	0	0	0	1
546	1	1	0	0	0	1	2	0	0	0	2	0	1	0	0	0	0	1	1	2	2	0	1	0	0	0	1	1	1	1	0	1	1	1	0	1	2	0	0	1	0	0	0	0	0	0	0	0	0
547	1	1	0	0	0	1	2	0	1	0	1	0	1	0	0	0	0	0	2	2	2	0	1	0	0	2	2	0	0	2	0	2	1	1	0	2	1	0	0	0	0	0	1	1	1	0	0	1	2
548	1	1	0	0	0	1	2	1	1	1	1	0	1	0	0	0	0	1	1	1	1	0	1	1	1	1	2	0	0	2	0	2	2	0	1	1	2	0	0	1	0	0	1	0	1	0	0	0	2
549	0	1	0	0	0	0	2	1	1	1	1	0	1	0	0	0	0	0	2	2	2	0	0	0	0	0	2	0	1	2	0	2	2	0	1	1	2	0	0	0	0	1	1	0	1	1	0	0	1
550	1	2	0	0	0	0	1	0	2	2	0	1	2	0	0	0	0	0	1	1	1	0	0	0	0	1	1	0	1	2	0	1	2	1	0	2	1	0	0	1	0	0	0	0	0	1	1	0	0
551	1	2	0	0	0	1	1	1	2	2	0	1	1	0	0	0	0	0	2	2	2	0	1	0	1	0	2	0	0	2	0	1	1	1	0	2	2	0	1	2	1	1	1	0	1	1	0	0	0
552	1	1	0	0	0	0	2	1	1	1	0	0	1	0	0	0	0	2	0	0	0	0	0	0	0	1	2	1	1	2	0	1	1	1	1	1	2	0	0	2	0	1	0	0	1	1	0	0	1
553	1	2	0	0	0	0	1	0	1	0	1	0	1	1	1	0	0	1	2	2	2	0	1	0	0	2	1	2	2	1	0	0	0	2	0	2	1	0	0	1	0	0	0	1	0	0	0	0	1
554	1	0	0	0	0	1	2	0	0	0	2	1	1	0	0	0	0	2	1	1	2	0	0	0	0	1	2	0	0	1	0	2	2	2	0	2	1	0	0	2	0	1	1	0	1	0	0	0	0
555	1	1	0	0	0	2	1	0	1	1	1	0	1	0	0	0	0	0	2	1	2	0	1	1	1	1	2	0	1	2	0	1	2	1	1	1	0	1	1	0	0	0	0	0	0	1	0	1	2
556	1	2	0	0	0	1	2	0	0	0	1	0	0	0	0	0	0	2	0	0	1	1	0	0	0	1	1	1	2	2	0	1	1	2	0	2	1	0	0	1	0	0	1	0	1	0	0	1	1
557	1	0	0	0	0	2	2	0	0	0	0	0	1	1	1	0	0	0	2	2	2	0	0	0	0	1	1	1	1	2	0	1	1	1	1	1	1	0	0	1	0	2	2	0	2	1	0	1	2
558	1	1	0	0	0	1	1	0	1	0	2	0	0	0	0	0	0	2	0	1	1	0	0	0	0	1	1	0	2	2	0	1	1	1	0	2	2	0	0	1	0	0	0	0	0	0	0	0	1
559	1	0	0	0	0	2	0	0	2	1	1	0	0	0	0	0	0	2	0	0	2	0	2	0	0	0	2	0	0	2	1	1	2	2	0	2	2	0	0	1	1	0	0	0	0	1	0	0	1
560	0	1	0	0	0	2	1	0	1	1	0	0	0	0	0	0	0	0	1	2	2	0	0	0	0	1	2	1	1	1	0	0	0	2	0	2	1	0	0	1	0	0	0	0	0	0	1	0	0
561	0	1	0	0	0	1	1	0	0	0	2	0	0	0	0	0	0	1	1	1	1	0	0	0	1	1	1	0	1	2	0	1	1	1	1	1	0	0	0	1	0	1	2	0	0	1	0	0	0
562	1	0	0	0	0	2	0	0	2	1	0	1	1	0	0	1	0	0	1	1	1	0	1	0	0	0	0	0	1	2	0	0	1	2	0	2	1	0	0	0	0	1	1	1	1	2	0	0	1
563	1	2	0	0	0	1	0	0	2	2	0	0	0	0	0	0	0	1	1	1	1	0	0	0	0	1	2	2	1	2	1	2	2	0	1	1	1	0	0	0	1	0	0	0	0	1	0	0	1
564	1	2	0	0	0	0	0	0	2	2	0	0	0	0	0	0	0	0	2	2	2	0	0	0	0	1	2	0	0	2	0	1	1	1	1	1	1	0	0	0	0	1	1	1	1	2	0	0	1
565	1	0	0	0	0	2	1	0	1	1	1	0	0	0	0	0	0	2	0	0	0	0	0	0	0	1	1	0	1	2	0	2	2	1	2	0	2	0	0	1	0	1	1	1	1	1	0	0	1
566	0	2	0	0	0	0	2	1	2	1	0	1	2	0	0	0	0	0	2	2	1	0	1	1	1	1	1	0	0	2	1	1	2	1	0	2	1	0	0	1	0	0	1	0	1	1	0	0	1
567	1	2	0	0	0	1	0	0	2	2	0	0	0	0	0	0	0	0	2	1	2	0	0	0	0	1	2	0	0	2	2	1	1	2	0	2	2	0	0	2	0	0	0	0	1	0	0	0	1
568	1	2	0	0	0	0	1	1	2	2	0	0	0	0	0	0	0	0	2	2	2	0	1	1	1	1	2	0	0	1	0	2	2	0	1	1	1	1	0	1	0	0	1	0	1	0	0	0	1
569	1	1	0	0	0	1	1	0	1	0	1	1	2	0	0	0	1	2	0	0	2	1	0	0	0	2	2	0	0	2	1	2	2	0	1	1	1	0	0	1	0	0	0	0	0	0	0	1	1
570	0	1	0	0	0	2	1	0	1	0	1	0	0	0	0	0	0	1	1	1	1	0	0	0	0	1	1	0	1	2	0	1	2	1	0	2	2	0	0	1	1	1	1	1	1	1	0	0	1
571	1	1	0	0	0	1	1	0	1	1	1	1	2	0	0	0	1	2	1	1	1	1	0	0	0	0	1	0	1	2	0	2	2	1	1	1	1	1	1	1	0	0	1	0	1	0	0	0	1
572	1	0	0	0	0	1	0	0	2	2	0	1	1	0	0	1	0	0	2	1	2	0	0	0	0	2	1	0	0	2	1	1	0	0	1	1	1	0	0	1	0	0	0	0	0	0	0	0	1
573	1	2	0	0	0	0	1	0	1	1	0	0	1	1	1	0	0	1	0	0	0	0	0	0	1	0	0	2	2	1	0	1	2	2	0	2	1	0	0	2	0	0	1	0	1	1	0	1	2
574	1	2	0	0	0	0	1	0	2	1	0	0	0	0	0	0	0	0	2	2	2	0	1	1	1	1	2	0	0	1	0	2	2	0	1	1	2	0	0	1	0	0	1	0	1	1	0	0	1
575	1	1	0	0	0	1	0	0	2	1	0	1	1	0	0	0	0	1	1	1	2	1	0	0	0	0	0	2	2	2	1	0	0	2	0	2	1	0	0	2	0	0	0	0	0	0	0	0	2
576	1	2	1	0	0	1	2	1	1	1	0	0	1	0	0	0	0	1	1	1	2	0	0	0	0	0	1	2	2	1	0	1	1	1	1	1	1	0	0	0	0	0	1	0	1	0	0	1	1
577	0	1	0	0	0	0	1	0	2	1	0	1	1	0	0	1	1	2	1	1	1	0	0	0	0	2	2	0	0	2	1	0	1	1	1	1	1	0	0	1	0	0	0	0	1	1	0	1	2
578	1	1	0	0	0	2	1	1	2	1	0	2	2	0	0	0	0	1	1	1	1	0	0	0	0	0	1	0	0	2	1	2	2	0	2	0	1	0	0	1	0	0	0	0	0	0	0	0	2
579	1	2	1	0	0	1	0	0	2	1	1	1	1	0	0	1	0	2	0	1	2	0	0	0	0	1	1	0	2	2	0	1	1	0	1	1	1	0	0	1	0	0	1	0	1	0	0	0	1
580	1	1	1	1	1	1	1	0	0	0	1	0	1	1	1	0	0	1	1	1	1	0	0	0	0	1	0	0	1	2	0	0	0	2	1	1	1	1	1	1	0	0	0	0	0	0	0	0	0
581	0	1	1	1	1	2	2	0	0	0	1	1	0	0	0	0	0	1	1	1	1	0	0	0	1	1	2	0	0	2	1	1	1	1	0	2	1	0	0	1	0	0	0	0	0	1	0	0	1
582	1	0	0	0	0	2	2	0	1	0	2	0	1	0	0	0	0	0	2	2	2	0	1	0	0	1	1	0	1	2	1	2	2	1	1	1	2	1	0	0	0	0	1	0	1	0	0	0	0
583	1	1	0	0	0	2	1	0	0	0	1	1	1	1	1	0	0	0	2	1	2	0	0	0	0	2	2	0	0	1	1	2	1	1	0	2	1	0	0	1	0	1	1	0	1	1	0	0	1
584	1	2	0	0	0	0	1	0	1	1	2	1	1	0	0	0	0	1	1	1	1	0	0	0	0	1	1	0	0	2	1	1	2	2	0	2	1	1	1	0	0	1	0	0	1	1	0	0	1
585	1	1	0	0	0	1	1	0	1	0	0	0	0	0	0	0	0	0	2	1	2	0	1	1	1	1	2	0	0	2	0	1	1	1	0	2	0	1	1	0	0	0	0	0	0	0	0	0	1
586	1	1	0	0	0	1	2	0	1	0	2	0	0	0	0	0	0	1	1	0	2	0	0	0	0	2	1	0	1	2	0	2	2	0	2	0	1	0	0	1	0	0	0	1	0	1	0	0	0
587	1	1	0	0	0	0	1	0	1	0	1	1	1	0	0	0	0	0	1	1	1	0	0	0	1	0	1	1	2	2	0	1	1	1	0	2	2	0	0	1	0	2	2	0	1	1	0	0	1
588	1	1	0	0	0	2	1	0	1	1	1	1	1	0	0	1	0	0	2	2	2	0	0	0	0	1	1	1	1	1	1	2	2	2	0	2	0	0	0	0	0	0	1	1	2	1	0	0	0
589	0	1	0	0	0	2	1	1	2	2	0	1	1	0	0	0	0	1	1	1	1	0	0	0	0	1	1	0	0	2	0	2	2	1	1	1	1	0	0	1	1	0	1	0	1	0	0	0	0
590	1	1	0	0	0	0	1	1	2	2	1	1	2	0	0	1	0	0	2	1	2	0	0	0	0	1	1	0	1	2	0	1	1	2	0	2	2	0	0	1	0	1	1	0	1	1	0	0	0
591	1	1	0	0	0	1	2	1	2	1	0	0	0	0	0	0	0	2	1	1	2	0	0	0	0	0	2	0	1	2	0	1	1	1	1	1	1	0	0	1	0	0	0	0	0	0	0	1	2
592	1	1	0	0	0	1	1	0	1	1	1	0	0	0	0	0	0	0	1	2	2	0	1	1	1	1	1	0	0	2	0	2	2	0	1	0	2	0	1	2	1	0	0	1	1	1	0	0	0
593	1	0	0	0	0	1	2	0	1	0	1	1	2	0	0	0	0	0	2	1	2	0	0	0	0	0	2	1	1	1	1	1	1	1	0	2	2	0	0	1	0	0	1	0	1	1	0	1	0
594	1	0	1	0	1	1	2	0	1	1	0	1	1	0	0	0	0	0	1	2	2	0	0	0	0	2	1	0	0	2	1	1	1	1	0	2	1	1	1	1	0	0	0	0	1	1	0	0	2
595	1	1	0	0	0	0	0	0	2	1	0	0	0	0	0	0	0	0	2	2	2	0	0	0	0	0	2	0	0	2	0	1	1	0	1	1	2	0	0	1	0	0	0	1	1	1	0	0	1
596	1	1	0	0	0	1	1	1	2	1	0	2	2	0	0	0	0	1	1	1	2	0	1	0	0	0	2	0	0	2	0	2	2	1	1	1	1	0	0	2	0	1	1	1	1	2	0	0	1
597	1	1	0	0	0	0	1	0	0	0	1	0	1	0	0	0	0	1	1	1	1	0	0	0	0	1	1	1	2	2	1	0	1	2	0	2	2	0	0	1	0	0	0	0	0	1	0	0	0
598	0	1	0	0	0	2	2	0	0	0	0	1	1	0	0	1	0	1	1	1	1	0	0	0	0	1	0	0	1	2	0	1	2	2	1	2	1	1	0	1	0	0	2	0	0	1	0	0	1
599	0	1	0	0	0	2	1	1	2	2	0	0	0	0	0	0	0	1	1	1	2	0	0	0	0	0	0	0	0	1	0	1	2	2	0	2	2	0	0	1	0	1	1	0	1	0	0	1	1
600	0	0	0	0	0	1	2	0	1	1	0	0	2	1	1	0	0	2	0	1	2	0	0	0	0	0	2	0	0	2	1	0	1	1	1	1	2	0	0	1	0	2	1	0	1	0	0	0	0
601	1	2	0	0	0	0	1	0	1	0	0	1	1	1	1	0	0	1	1	1	2	0	0	0	0	1	1	0	2	2	0	1	1	1	1	1	1	0	0	1	0	0	0	0	0	1	0	0	1
602	1	1	0	0	0	1	1	0	1	0	1	0	1	0	0	0	0	0	2	2	2	0	1	1	1	1	2	0	0	2	0	1	2	1	0	2	0	0	0	1	0	0	0	0	0	1	0	1	1
603	1	1	1	0	0	1	1	0	1	1	1	1	1	0	0	1	1	2	0	0	1	0	1	0	0	0	2	1	1	2	0	2	2	0	1	1	1	0	0	0	0	0	1	0	0	0	0	0	0
604	1	1	0	0	0	1	1	0	1	1	1	0	1	0	0	0	1	2	0	0	1	0	0	0	0	2	2	0	0	2	0	1	2	1	1	1	2	0	0	1	0	0	0	0	0	0	0	0	1
605	1	1	0	0	0	1	2	1	1	1	0	0	0	0	0	0	0	0	2	2	2	0	1	1	1	1	1	0	0	1	1	0	1	0	1	2	2	0	0	1	0	1	1	0	1	2	0	1	1
606	1	0	0	0	0	2	1	0	1	1	1	0	0	0	0	0	1	2	1	1	1	0	0	0	0	0	1	0	1	2	0	0	0	2	0	2	1	0	0	0	0	0	0	0	0	0	0	0	1
607	1	1	1	0	0	2	0	0	2	1	0	1	1	0	0	0	0	0	2	2	2	0	0	0	0	1	2	0	0	2	1	1	1	1	1	1	2	0	0	0	1	0	1	0	1	0	0	0	0
608	1	2	0	0	0	0	1	1	2	1	0	1	1	0	0	0	0	2	0	1	1	0	0	0	0	0	1	1	1	2	1	2	2	0	2	0	1	1	1	1	0	1	1	0	1	0	0	0	1
609	1	1	0	0	0	2	1	1	2	2	0	1	2	0	0	0	0	1	1	1	2	0	0	0	0	1	1	0	1	2	0	1	1	1	1	1	0	0	0	0	1	0	0	0	0	0	0	0	0
610	1	2	0	0	0	0	1	1	2	1	0	0	1	0	0	0	0	1	1	1	2	1	0	0	0	1	0	1	2	1	0	2	2	1	1	1	2	0	0	2	0	0	1	0	1	1	0	0	0
611	0	0	0	0	0	2	0	0	2	1	0	0	0	0	0	0	0	1	1	1	1	0	0	0	0	2	1	1	2	2	1	0	1	2	0	2	1	0	0	1	0	1	1	0	1	0	0	1	1
612	1	1	0	0	0	2	1	1	1	1	0	0	1	0	0	0	1	2	0	0	2	0	0	0	1	2	2	0	0	2	0	1	0	0	0	2	1	0	0	1	0	1	2	0	1	0	0	0	2
613	1	1	0	0	0	2	0	0	2	2	0	1	1	0	0	1	0	1	1	1	2	0	0	0	0	1	0	1	1	2	1	1	2	2	0	2	1	0	0	0	0	0	0	0	0	1	0	0	1
614	1	0	0	0	0	1	1	0	1	0	1	0	1	0	0	0	0	1	1	0	1	0	0	0	0	2	1	0	0	1	0	0	1	2	0	2	1	0	0	1	0	1	1	0	0	1	0	0	2
615	1	1	0	0	0	1	0	0	2	0	1	0	0	0	0	0	0	2	0	0	0	1	0	0	1	0	1	0	0	2	0	1	1	2	0	2	1	0	0	1	0	1	1	0	0	1	0	0	1
616	0	1	0	0	0	2	0	0	1	1	1	0	1	0	0	0	0	0	2	1	2	0	0	0	0	2	2	2	1	2	1	0	0	2	0	2	1	0	0	1	0	1	2	0	1	0	0	0	2
617	1	2	0	0	0	0	1	1	2	2	0	0	0	0	0	0	0	1	1	1	1	1	0	0	0	2	2	0	0	1	1	2	2	0	1	1	1	0	0	2	0	0	0	0	0	1	0	0	2
618	1	1	0	0	0	1	1	1	2	1	0	1	1	0	0	0	0	2	0	0	0	0	0	0	0	1	2	0	0	2	0	0	2	0	1	2	1	0	0	2	1	1	0	0	1	0	0	0	0
619	1	0	0	0	0	1	1	1	2	2	0	0	1	0	0	0	0	2	1	1	2	0	0	0	0	1	2	0	0	1	1	1	2	1	2	1	0	0	0	0	0	1	0	0	1	0	0	1	2
620	1	1	1	1	1	1	1	0	2	1	1	0	1	0	0	0	0	1	1	1	1	0	0	0	0	2	2	2	1	2	1	0	1	0	1	2	2	0	0	2	0	1	1	0	1	0	0	1	1
621	1	1	0	0	0	0	2	1	1	1	0	0	0	0	0	1	0	1	1	1	1	0	0	0	0	2	2	0	0	2	0	0	1	1	1	1	1	0	0	1	1	1	1	0	1	1	0	0	2
622	1	1	0	0	0	1	0	0	2	2	0	0	1	0	0	0	0	0	2	2	2	0	1	0	0	1	1	0	1	2	0	2	2	2	0	2	0	0	0	0	0	0	0	0	0	1	0	0	1
623	1	0	0	0	0	1	0	0	2	2	0	0	1	0	0	0	0	2	1	1	1	0	0	0	0	1	2	1	1	2	2	1	1	2	0	2	2	0	0	1	0	0	1	1	2	1	0	1	2
624	0	1	0	0	0	0	2	0	0	0	1	0	2	0	0	0	0	1	2	1	2	0	0	0	0	1	2	0	0	2	1	2	2	2	0	2	0	0	0	1	0	0	0	1	0	0	0	1	2
625	0	2	0	0	0	1	0	0	2	1	0	1	1	0	0	0	0	2	0	1	1	0	0	0	0	2	1	1	1	2	0	1	1	2	0	2	2	0	1	2	1	0	1	0	1	0	0	0	0
626	1	2	0	0	0	0	1	0	2	2	0	0	0	0	0	0	1	2	1	1	1	0	1	0	0	1	1	0	2	2	0	1	1	0	0	1	1	0	1	2	2	0	0	0	0	1	0	0	0
627	1	1	0	0	0	1	1	1	2	1	0	0	2	0	0	0	0	0	2	2	1	0	0	0	0	2	1	0	2	2	0	1	2	1	1	1	1	0	0	1	0	1	1	0	1	1	0	0	0
628	1	1	0	0	0	1	1	1	2	2	0	0	0	0	0	0	1	1	1	1	2	0	0	0	1	2	1	1	1	1	0	0	2	0	2	1	2	0	0	1	0	0	0	0	1	0	0	0	1
629	1	0	0	0	0	1	0	0	2	1	1	0	1	0	0	0	0	1	1	1	2	0	1	1	1	1	2	0	0	2	1	2	2	1	1	1	1	0	1	1	1	1	0	0	2	1	0	1	2
630	1	0	0	0	0	1	0	0	2	2	0	0	1	0	0	0	0	0	1	1	1	1	0	0	0	1	0	1	2	1	0	1	2	1	2	1	1	0	0	1	0	1	0	0	1	1	0	0	2
631	1	2	0	0	0	1	0	0	2	2	0	1	2	1	1	0	0	0	2	0	2	0	1	1	1	0	2	1	1	2	2	1	1	0	2	0	1	0	0	1	0	0	2	0	0	1	0	0	0
632	1	0	0	0	0	2	1	0	1	1	0	0	1	0	0	0	0	2	0	1	2	0	1	0	0	1	1	0	1	2	0	1	1	2	0	2	2	0	0	2	0	0	0	0	0	0	0	0	1
633	0	2	0	0	0	1	0	0	2	1	0	0	2	0	0	0	0	2	1	2	2	0	1	1	1	1	1	0	0	2	1	1	2	1	2	1	1	1	1	1	0	1	1	0	0	0	0	0	1
634	1	2	0	0	0	1	1	1	2	2	0	0	1	0	0	0	0	1	1	2	2	1	0	0	0	1	0	2	2	1	0	1	1	1	0	2	1	0	0	1	0	1	1	0	1	1	0	0	0
635	1	0	0	0	0	2	1	0	1	1	0	0	1	0	0	0	0	2	0	0	0	0	0	0	0	0	2	1	1	2	2	1	2	2	0	2	1	0	0	2	1	0	1	0	1	1	0	0	1
636	1	1	0	0	0	1	1	1	2	1	0	0	0	0	0	0	0	1	1	1	2	0	0	0	0	1	1	0	0	2	1	1	1	1	0	2	1	0	0	2	0	1	1	0	2	0	0	0	0
637	1	0	0	0	0	2	0	0	2	2	0	0	0	0	0	0	0	1	1	2	2	0	0	0	0	2	1	0	1	2	0	2	2	1	0	2	1	0	0	1	0	0	1	0	1	0	0	1	1
638	1	1	0	0	0	0	2	1	1	1	0	0	1	0	0	0	0	1	1	1	1	0	0	0	0	1	2	0	0	2	2	2	2	0	1	1	1	0	0	0	0	0	1	0	0	1	0	1	1
639	1	1	0	0	0	1	1	0	1	1	0	0	0	0	0	0	0	0	2	1	2	0	1	0	0	1	1	0	2	2	0	2	2	0	1	1	1	0	0	2	0	1	1	0	1	0	0	0	1
640	1	1	1	0	1	1	1	0	1	1	0	1	2	0	0	0	0	1	2	1	2	0	1	0	0	0	1	0	0	2	0	0	0	2	0	2	2	0	0	1	0	0	0	1	0	1	0	1	2
641	1	0	0	0	0	1	1	0	1	1	0	0	0	0	0	0	0	1	1	1	2	0	1	1	2	2	2	0	1	1	0	0	1	1	1	1	2	0	0	2	0	1	1	1	0	1	0	0	1
642	0	1	0	0	0	1	2	0	0	0	2	0	0	0	0	0	0	1	1	1	2	0	0	0	0	1	0	1	1	2	1	1	1	0	0	1	1	0	0	0	0	0	1	0	1	0	0	0	2
643	1	0	0	0	0	2	1	2	2	2	0	1	1	0	0	0	0	2	0	0	1	0	1	1	1	2	1	0	0	1	1	0	2	1	0	2	1	0	0	1	0	1	1	0	1	2	0	0	0
644	1	0	0	0	0	2	2	0	1	0	0	0	0	0	0	0	0	2	0	0	0	0	0	0	1	1	1	1	1	1	0	0	0	1	1	1	1	0	0	2	0	0	1	0	0	2	0	0	2
645	1	1	0	0	0	0	2	1	1	1	0	1	1	0	0	0	0	1	1	1	2	0	0	0	0	1	1	2	2	1	1	1	2	1	1	1	1	0	0	1	0	0	0	0	0	0	0	0	0
646	0	0	0	0	0	2	0	0	2	2	0	0	2	0	0	0	0	1	1	1	2	0	0	0	0	0	2	0	0	2	0	0	1	0	1	2	2	0	0	1	1	0	0	0	1	1	0	0	1
647	1	2	0	0	0	2	1	0	0	0	1	0	0	0	0	0	0	1	1	2	2	1	0	0	0	2	2	0	0	1	0	1	1	0	2	1	2	0	0	0	0	1	0	0	0	0	0	0	2
648	1	1	0	0	0	1	2	1	2	1	0	1	1	0	0	1	0	1	2	1	2	0	0	0	0	1	1	1	2	2	1	1	1	2	0	2	1	0	0	1	0	0	0	0	0	0	0	0	0
649	1	2	0	0	0	1	2	0	1	0	2	0	0	0	0	0	0	0	2	1	2	1	1	1	1	1	1	1	1	1	1	0	1	2	1	2	0	0	0	1	1	0	2	0	0	1	0	0	1
650	1	2	0	0	0	0	1	0	2	2	0	1	1	0	0	1	0	1	1	1	2	0	0	0	0	1	1	0	1	2	0	2	2	2	0	2	1	0	0	1	0	1	1	0	1	1	0	1	2
651	1	0	0	0	0	2	2	0	0	0	2	0	1	0	0	0	0	2	1	1	1	0	0	0	0	1	1	1	1	2	0	2	2	2	1	1	1	1	0	1	0	0	0	1	0	1	0	0	0
652	1	0	0	0	0	1	2	1	1	1	1	0	1	0	0	0	0	0	2	2	2	0	1	1	1	1	2	1	1	1	0	2	2	2	0	2	1	0	0	0	0	0	1	1	1	0	0	0	1
653	1	2	0	0	0	0	2	0	1	0	1	0	0	0	0	0	1	2	0	0	1	0	1	1	1	1	2	0	0	2	1	2	2	0	1	1	1	1	1	0	0	0	0	0	0	1	0	2	2
654	1	1	0	0	0	1	1	0	1	1	2	1	2	0	0	1	0	1	1	1	2	0	1	0	1	1	0	0	1	2	0	1	1	2	2	1	2	0	0	1	0	0	0	0	1	1	0	0	1
655	1	0	0	0	0	2	2	0	0	0	0	0	0	0	0	0	0	2	0	0	0	1	0	0	0	1	0	1	1	0	0	2	2	0	1	1	1	1	1	1	0	1	1	0	1	1	0	0	2
656	1	0	0	0	0	2	1	0	1	1	0	0	2	0	0	0	0	1	0	0	0	0	0	0	0	2	2	0	0	2	1	2	2	2	0	2	2	0	0	2	0	1	0	0	2	1	0	0	2
657	1	0	0	0	0	2	1	0	2	2	0	0	1	0	0	0	0	1	1	1	1	0	0	0	0	2	2	0	0	2	0	2	2	0	1	1	1	0	1	1	1	0	0	0	0	0	0	0	0
658	0	2	0	0	0	0	1	0	1	1	1	1	1	0	0	0	0	1	1	1	2	0	0	0	0	1	0	0	1	2	0	1	1	0	2	0	2	0	0	2	0	1	0	0	0	1	0	1	1
659	1	2	0	0	0	1	2	0	0	0	0	0	0	0	0	1	0	1	1	1	1	0	1	1	1	1	0	1	1	1	0	2	2	1	1	1	0	0	0	1	1	0	0	0	0	1	0	0	0
660	0	1	0	0	0	1	1	0	1	0	1	1	2	0	0	0	0	1	1	1	1	0	0	0	0	1	2	0	0	2	0	2	2	0	2	0	1	0	0	0	0	1	1	0	1	0	0	0	0
661	1	1	0	0	0	1	0	0	2	2	0	1	1	0	0	1	0	1	1	1	1	0	0	0	0	2	2	0	1	2	0	2	2	1	0	2	1	0	0	1	0	1	1	0	1	0	1	0	0
662	1	2	0	0	0	0	1	0	2	1	1	0	2	0	0	0	0	1	1	1	2	0	0	0	0	0	2	0	1	2	0	2	2	0	1	1	2	0	0	2	0	0	1	0	0	0	0	0	1
663	1	2	0	0	0	0	0	0	2	1	0	0	0	0	0	0	0	1	1	1	2	0	0	0	0	1	2	1	1	2	0	2	2	1	2	0	1	0	0	1	0	1	1	0	1	0	0	1	1
664	1	1	0	0	0	1	1	0	1	0	0	0	0	0	0	0	0	0	2	1	2	1	0	0	0	2	0	0	0	1	0	0	0	1	0	2	1	0	0	0	0	0	0	0	0	0	0	0	0
665	1	1	0	0	0	1	1	1	2	2	0	1	1	0	0	1	0	2	0	0	0	0	2	0	0	0	0	0	0	1	0	1	1	2	0	2	2	0	0	0	1	0	0	0	0	1	0	0	0
666	1	1	0	0	0	0	1	0	1	1	0	1	2	0	0	1	0	0	2	2	2	0	0	0	0	1	1	1	1	1	1	2	2	2	0	2	1	0	0	2	0	0	0	0	0	1	0	0	1
667	0	0	1	0	1	1	0	0	2	2	0	1	2	0	0	0	0	1	2	2	2	0	0	0	1	0	2	0	0	1	0	0	1	2	0	2	1	0	0	2	1	1	1	0	1	0	0	1	2
668	1	0	0	0	0	2	1	1	2	2	0	1	2	0	0	0	0	1	1	1	1	0	1	0	0	1	2	0	0	2	0	2	2	0	1	1	1	1	1	1	0	1	1	0	1	0	0	0	2
669	1	0	0	0	0	2	2	0	1	1	1	2	2	0	0	0	0	1	1	1	1	0	0	0	1	0	1	0	0	2	1	1	2	0	2	1	2	0	0	2	0	0	0	1	1	1	0	0	0
670	1	1	1	0	0	2	1	0	1	0	0	0	0	0	0	0	0	1	1	1	1	1	0	0	0	1	2	0	0	1	1	2	2	0	2	0	0	0	0	0	0	0	0	0	0	1	0	0	1
671	1	1	0	0	0	1	0	0	1	0	1	0	1	1	1	0	0	2	0	0	1	0	1	0	0	2	0	0	0	1	0	1	2	1	1	1	2	0	0	1	0	0	0	1	1	2	0	0	1
672	1	1	0	0	0	2	2	1	1	1	0	1	2	0	0	1	0	2	0	1	1	0	0	0	1	0	2	0	0	2	0	1	1	2	0	2	2	0	0	2	0	0	0	0	0	2	0	0	1
673	1	1	0	0	0	1	0	0	2	0	1	0	0	0	0	0	0	2	0	0	0	0	0	0	0	1	1	0	1	2	1	0	1	2	0	2	2	0	0	2	0	0	1	0	1	0	0	0	1
674	1	0	0	0	0	1	1	0	1	0	0	0	0	0	0	0	0	1	1	1	0	0	1	0	0	2	1	1	2	2	0	1	1	1	1	1	2	0	0	0	0	1	1	0	1	1	1	0	0
675	1	1	0	0	0	1	0	0	2	1	0	0	0	0	0	0	0	2	0	0	1	0	0	0	0	1	1	0	1	2	0	1	2	0	2	0	2	0	0	0	0	0	1	0	1	0	0	0	2
676	1	1	0	0	0	2	1	1	2	1	0	1	0	0	0	0	0	2	0	0	1	0	0	0	0	1	2	0	0	2	2	1	2	1	1	1	1	0	0	1	0	2	2	0	2	1	0	0	0
677	1	0	0	0	0	2	1	0	1	1	0	0	1	0	0	0	0	1	1	1	2	0	0	0	1	1	1	0	0	1	0	1	2	1	1	1	1	0	0	1	0	1	2	0	1	0	0	0	2
678	1	0	0	0	0	2	0	0	2	2	0	0	1	0	0	0	0	1	1	1	2	0	0	0	0	1	1	0	0	1	1	2	2	0	1	0	2	0	0	1	0	0	1	0	1	1	0	1	1
679	1	0	0	0	0	2	0	0	2	1	2	1	1	0	0	1	0	0	2	2	2	0	0	0	1	0	0	1	2	1	0	0	1	0	1	2	2	0	0	2	0	0	0	1	0	1	0	0	1
680	1	0	0	0	0	1	0	0	1	0	0	0	0	0	0	0	0	2	1	2	2	0	0	0	0	0	1	1	1	1	0	1	1	1	1	1	0	0	0	1	0	0	1	0	1	0	0	1	2
681	1	1	0	0	0	0	2	1	1	1	1	1	2	0	0	0	0	2	1	1	1	0	0	0	0	1	2	0	0	2	0	1	1	1	1	1	2	0	0	2	0	0	0	0	0	0	0	0	1
682	1	0	0	0	0	2	1	1	2	2	1	0	0	0	0	0	0	1	1	0	1	0	1	0	0	2	2	0	0	1	0	2	2	2	0	2	1	0	0	1	0	1	1	0	1	1	0	0	0
683	1	1	0	0	0	0	1	0	2	2	0	0	0	0	0	0	1	1	1	2	2	0	0	0	0	2	2	0	0	1	1	1	1	1	1	1	2	0	0	1	0	0	0	0	0	1	0	0	1
684	1	1	0	0	0	2	2	1	2	1	0	0	0	0	0	0	1	2	0	0	1	0	1	1	1	1	1	2	2	2	1	1	2	1	1	1	1	0	0	1	1	1	1	0	1	1	0	0	0
685	1	1	0	0	0	1	2	0	0	0	0	1	1	0	0	1	0	1	1	1	1	1	0	0	1	1	1	1	1	1	0	1	1	1	0	2	2	0	0	1	0	0	0	1	0	1	0	1	1
686	1	1	0	0	0	1	0	0	2	2	0	0	0	0	0	0	0	1	1	1	2	0	0	0	1	1	2	0	0	1	0	2	2	0	1	1	1	1	1	1	0	0	0	1	0	1	0	0	0
687	0	2	0	0	0	1	1	1	2	1	0	1	1	0	0	1	1	0	2	1	2	0	0	0	0	0	1	1	2	2	0	0	0	2	0	2	1	0	0	1	0	0	0	0	0	0	0	1	0
688	1	1	0	0	0	2	2	1	1	1	0	1	1	0	0	1	0	1	2	1	2	0	0	0	0	1	1	0	0	1	1	2	2	1	1	2	1	1	0	1	0	0	0	0	0	0	0	0	0
689	1	1	0	0	0	1	2	0	0	0	2	0	0	0	0	0	1	1	2	2	2	0	0	0	0	1	2	1	1	2	2	0	2	2	0	2	2	0	0	2	0	0	0	0	1	0	0	0	1
690	1	1	0	0	0	1	1	0	2	2	0	0	1	0	0	0	0	1	2	2	2	0	0	0	0	2	2	0	0	1	0	2	2	2	0	2	1	0	0	1	0	0	0	1	1	1	0	0	0
691	0	1	0	0	0	2	0	0	2	1	0	1	2	0	0	1	0	0	2	2	2	0	1	1	1	1	1	0	1	2	0	2	2	1	1	1	1	0	0	1	0	1	1	0	1	1	0	0	1
692	0	0	0	0	0	1	2	1	1	1	1	0	1	0	0	0	0	1	1	2	2	0	0	0	0	1	1	0	1	2	1	2	2	0	1	1	2	0	0	2	0	1	1	0	1	1	0	0	2
693	1	2	0	0	0	0	0	0	2	1	0	0	0	0	0	0	1	2	1	1	1	0	1	0	0	0	1	0	2	2	0	1	1	2	0	2	1	0	0	2	0	0	0	0	1	0	1	0	0
694	1	2	0	0	0	1	1	0	1	1	1	2	2	0	0	0	0	1	1	1	2	0	2	1	1	0	2	1	1	2	0	1	1	2	0	2	1	1	1	1	0	1	1	0	1	1	0	0	1
695	1	1	0	0	0	1	2	0	0	0	1	0	0	0	0	0	0	2	0	0	0	0	0	0	0	1	2	0	0	1	0	2	2	1	1	1	0	0	0	0	0	0	0	0	0	0	0	0	2
696	1	1	0	0	0	1	2	0	0	0	0	0	0	0	0	0	0	1	1	1	2	0	1	1	1	0	1	0	2	2	0	2	2	0	1	1	1	1	1	1	0	0	1	0	0	0	0	0	1
697	1	1	0	0	0	1	0	0	1	0	1	0	1	0	0	0	0	1	1	1	2	0	1	0	0	1	1	0	0	1	0	2	2	0	2	0	1	0	0	1	0	2	2	0	1	1	0	0	0
698	1	1	0	0	0	1	1	1	2	2	0	0	1	0	0	0	0	0	2	2	2	0	0	0	1	0	1	0	1	2	1	1	1	2	0	2	1	0	0	0	0	0	0	1	0	0	0	0	0
699	1	1	1	0	0	2	1	0	1	1	0	0	0	0	0	0	1	2	0	0	1	0	0	0	0	1	1	1	1	1	0	1	1	1	0	2	1	0	0	0	0	0	0	0	0	1	0	0	0
700	1	0	0	0	0	2	0	0	2	1	0	2	2	0	0	0	0	1	1	1	1	0	1	1	1	2	1	1	1	1	1	0	0	2	0	2	1	0	1	2	2	0	1	0	1	0	0	1	2
701	1	1	0	0	0	1	0	0	2	1	0	1	2	0	0	1	0	1	0	0	0	0	0	0	0	2	2	1	1	1	0	1	2	2	1	2	2	0	0	2	0	0	0	0	0	0	0	0	1
702	0	0	0	0	0	2	0	0	2	1	0	0	1	0	0	0	0	0	2	1	2	0	0	0	0	1	2	1	1	2	0	1	1	1	1	1	2	0	0	1	0	0	0	0	1	1	0	0	0
703	0	2	0	0	0	1	2	0	1	1	0	0	0	0	0	0	0	0	1	1	2	0	0	0	1	0	1	0	0	2	1	2	2	1	1	1	1	1	1	1	0	0	0	1	0	1	0	1	1
704	1	2	0	0	0	1	1	1	2	2	0	0	1	0	0	0	0	1	1	1	0	0	1	1	0	1	1	0	0	2	1	1	2	2	0	2	1	0	0	2	0	1	1	0	1	2	0	1	2
705	1	2	1	0	0	1	1	0	1	1	0	0	0	0	0	0	0	2	0	1	1	0	0	0	0	0	0	1	1	1	0	1	1	1	0	2	1	1	1	1	0	0	0	0	0	1	0	0	1
706	0	1	0	0	0	1	2	0	1	1	1	0	0	0	0	0	0	0	2	2	2	0	0	0	0	1	0	1	1	2	1	0	0	1	1	1	2	0	0	1	0	0	0	0	0	1	0	1	2
707	1	2	0	0	0	0	0	0	2	2	0	0	1	0	0	0	0	1	1	1	1	0	0	0	0	2	1	0	0	2	0	1	2	0	1	1	0	0	0	0	0	0	0	0	0	1	0	0	1
708	1	0	0	0	0	0	2	0	0	0	1	0	1	0	0	0	0	0	2	2	2	0	1	0	0	2	0	1	0	0	1	1	1	2	0	2	2	0	0	2	0	0	0	0	0	0	0	0	0
709	1	0	1	0	0	2	2	1	2	1	0	0	0	0	0	0	0	0	2	2	2	0	2	0	0	0	1	0	1	2	0	1	1	1	1	1	0	0	0	1	1	0	0	0	1	1	0	0	1
710	1	1	0	0	0	1	1	1	2	2	1	0	1	0	0	0	0	0	2	2	2	0	0	0	0	1	2	0	0	2	1	0	0	0	1	1	2	0	0	0	0	0	0	0	0	1	0	0	1
711	1	2	0	0	0	1	1	1	2	2	0	1	2	0	0	0	0	1	1	1	0	0	0	0	0	0	1	0	1	2	0	1	0	2	0	2	2	0	0	0	0	1	0	0	0	0	0	0	1
712	1	0	0	0	0	2	2	0	0	0	1	1	1	0	0	1	0	0	2	1	2	0	0	0	1	2	1	0	0	1	1	2	1	1	0	2	0	1	1	0	0	0	0	2	0	1	0	0	1
713	0	1	0	0	0	2	2	0	1	1	1	0	0	0	0	0	0	1	2	1	2	0	1	0	0	0	1	0	0	2	0	2	2	2	0	2	1	0	0	2	0	0	1	0	0	0	0	0	0
714	1	1	0	0	0	2	1	0	2	1	0	1	1	0	0	1	0	0	2	2	2	1	0	0	0	0	2	1	1	2	0	1	1	1	1	1	1	0	1	1	1	1	2	0	1	0	0	0	0
715	1	1	0	0	0	1	1	0	2	2	0	0	1	0	0	0	0	2	0	0	1	0	1	0	0	1	0	1	1	1	0	0	1	2	1	2	1	0	0	2	0	0	2	0	0	1	0	0	1
716	1	0	0	0	0	1	1	0	1	1	0	0	0	0	0	0	0	1	1	1	1	0	0	0	0	0	0	0	1	2	0	2	2	0	1	1	1	1	1	1	0	0	1	0	1	0	0	1	1
717	0	1	0	0	0	0	1	0	1	1	0	1	1	0	0	1	1	2	0	0	1	0	0	0	0	1	2	0	0	2	1	0	0	2	0	1	0	1	1	0	0	0	0	0	0	1	0	0	0
718	1	1	0	0	0	2	1	0	2	1	0	0	0	0	0	0	0	1	1	0	1	0	0	0	0	0	2	0	0	2	0	1	0	2	0	2	1	2	1	1	1	0	1	0	1	0	0	0	2
719	0	0	0	0	0	2	1	0	1	1	0	1	1	0	0	0	0	1	1	0	1	0	0	0	0	0	2	0	0	2	0	1	1	1	0	2	1	1	1	1	0	1	1	0	1	0	0	0	1
720	1	2	0	0	0	0	2	0	1	0	1	0	1	0	0	0	0	0	1	1	1	0	0	0	0	2	2	1	1	2	1	2	2	0	1	1	1	1	1	0	0	0	0	0	0	2	0	0	1
721	1	0	0	0	0	0	1	0	1	1	0	1	1	0	0	0	0	0	2	2	2	0	1	0	1	1	0	1	1	2	1	1	0	0	1	1	1	1	0	1	0	1	2	0	1	0	0	0	2
722	1	1	2	0	1	0	2	1	1	1	0	1	1	0	0	0	0	1	1	1	1	0	0	0	0	1	0	0	0	1	0	1	1	1	1	1	1	0	1	2	2	0	0	1	1	1	0	0	1
723	1	1	0	0	0	1	0	0	2	2	0	1	1	0	0	1	0	1	2	1	2	1	1	1	1	1	2	2	1	2	1	1	2	1	1	1	1	0	0	1	0	0	0	1	1	1	0	0	1
724	1	0	0	0	0	2	2	0	0	0	2	0	1	0	0	0	0	0	2	2	2	0	0	0	0	1	1	0	1	2	0	2	2	0	0	2	1	0	0	1	0	0	0	0	0	0	0	0	0
725	1	0	0	0	0	2	0	0	2	2	0	0	1	0	0	0	0	1	1	1	2	1	0	0	0	2	1	1	2	2	0	1	1	1	0	2	2	0	0	1	0	1	1	0	1	0	0	1	2
726	1	2	1	0	0	2	1	0	1	1	2	0	2	0	0	0	0	0	2	2	2	0	0	0	0	0	0	1	1	2	1	1	1	2	0	2	2	0	0	0	0	0	1	0	1	0	0	0	0
727	1	1	0	0	0	0	1	0	1	1	1	0	1	0	0	0	0	2	1	2	2	0	0	0	2	1	2	0	0	2	0	2	1	2	0	2	2	0	0	2	0	0	2	0	1	0	0	1	2
728	0	2	0	0	0	1	1	1	2	2	0	0	0	0	0	0	0	1	2	1	2	0	0	0	1	0	1	0	1	2	0	1	1	1	1	1	2	0	0	2	0	0	0	0	0	0	0	0	2
729	1	0	0	0	0	2	2	0	0	0	2	0	0	0	0	0	0	1	0	0	0	1	1	1	1	1	1	1	1	2	1	2	2	0	1	1	2	0	0	1	0	0	0	0	1	1	0	0	1
730	0	1	0	0	0	1	0	0	2	2	0	0	1	0	0	0	0	1	1	1	2	0	0	0	0	1	1	0	0	2	0	2	2	2	0	2	2	0	0	1	1	0	1	0	0	0	0	0	1
731	1	2	0	0	0	1	2	0	1	1	1	0	2	1	1	0	0	0	2	1	2	0	0	0	0	2	0	1	1	1	0	1	1	0	1	1	1	0	0	1	0	1	1	0	1	1	0	0	1
732	1	1	0	0	0	2	1	1	2	1	0	0	0	0	0	0	0	1	1	1	2	0	1	0	0	2	1	0	0	2	0	1	1	1	1	1	1	0	0	1	0	1	1	0	1	1	0	0	2
733	0	0	0	0	0	2	1	0	1	1	1	1	2	0	0	0	0	1	1	1	1	0	0	0	0	1	2	0	0	2	0	0	0	1	0	2	2	0	0	2	0	0	1	0	1	0	0	0	1
734	0	0	1	0	0	2	0	0	2	2	0	0	0	0	0	0	0	0	2	2	2	0	0	0	0	0	1	0	0	1	1	1	2	0	1	1	1	0	0	1	0	0	1	0	1	0	0	0	1
735	1	1	0	0	0	1	1	2	2	2	0	0	0	0	0	0	0	2	0	0	1	0	0	0	0	0	2	0	0	1	1	0	0	2	0	2	1	0	0	1	0	1	0	0	1	1	0	0	1
736	1	2	0	0	0	2	0	0	1	1	1	0	0	0	0	0	0	1	0	0	1	0	1	1	1	0	2	0	0	1	0	2	2	0	1	1	1	1	0	0	0	0	0	0	0	1	0	0	1
737	1	1	0	0	0	1	2	0	0	0	1	1	1	0	0	1	0	1	1	1	2	0	0	0	1	1	1	1	1	2	0	1	1	0	2	0	2	0	0	1	0	0	0	0	0	1	0	0	0
738	1	1	0	0	0	1	1	1	2	1	0	0	0	0	0	0	0	1	1	1	1	0	0	0	0	2	2	0	0	2	0	0	1	2	1	2	1	0	0	0	0	1	0	0	2	1	0	0	0
739	1	0	0	0	0	1	2	0	0	0	1	0	1	0	0	0	0	1	1	1	2	0	1	1	1	1	1	0	2	2	0	1	1	2	0	2	1	0	0	2	0	0	0	2	0	1	0	0	1
740	1	0	0	0	0	2	1	0	1	0	1	0	0	0	0	0	0	1	1	1	2	0	1	1	1	1	1	0	1	2	0	1	2	2	0	2	2	0	0	1	0	0	0	0	0	0	0	0	1
741	1	2	0	0	0	1	1	0	0	0	2	0	0	0	0	0	0	2	1	1	1	0	1	1	2	2	2	1	1	2	0	2	2	0	1	1	0	1	1	0	0	0	1	1	2	0	0	0	2
742	1	0	0	0	0	2	2	1	1	1	0	0	0	0	0	0	0	0	2	2	2	0	0	0	0	1	2	1	1	2	0	0	0	1	1	1	2	0	0	1	0	0	1	0	1	0	0	0	1
743	1	1	0	0	0	1	0	0	2	2	0	0	0	0	0	0	0	1	1	1	1	0	0	0	1	0	1	1	1	0	0	1	1	1	1	1	2	0	0	1	0	1	1	0	0	0	0	0	2
744	1	2	0	0	0	1	1	0	2	0	1	0	1	0	0	0	0	1	1	1	2	0	0	0	0	1	2	1	1	2	2	0	0	2	0	2	2	0	0	2	0	0	0	0	0	0	0	0	0
745	0	1	0	0	0	1	1	0	1	1	0	0	0	0	0	0	0	1	1	1	1	0	0	0	1	0	2	1	1	2	0	1	2	1	1	1	0	0	0	1	1	0	1	0	1	0	0	0	1
746	1	2	1	0	0	1	1	0	1	1	0	1	1	0	0	1	0	0	2	2	2	0	0	0	0	1	1	0	0	1	0	1	1	1	0	2	1	0	0	1	0	1	1	0	1	0	0	0	1
747	1	2	0	0	0	1	2	0	1	1	0	0	1	1	1	0	0	0	2	2	2	0	1	0	1	0	0	0	1	2	0	2	2	0	1	1	1	0	0	0	0	0	1	0	1	0	0	0	0
748	1	0	0	0	0	1	1	0	0	0	2	0	0	0	0	0	0	0	2	2	2	0	1	1	2	2	1	1	1	1	0	1	2	2	0	2	1	1	0	1	0	1	1	0	1	2	0	0	1
749	1	1	0	0	0	1	2	0	0	0	1	0	0	0	0	0	1	2	0	0	2	0	0	0	0	1	1	0	0	1	0	1	1	2	0	2	1	0	0	1	0	0	2	0	1	0	0	0	2
750	0	2	0	0	0	1	1	0	1	1	1	0	0	0	0	0	0	1	1	0	1	0	0	0	1	0	2	1	1	2	0	1	1	2	0	2	2	0	0	1	0	0	2	0	1	0	0	0	0
751	1	1	0	0	0	0	0	0	1	1	1	1	2	0	0	0	0	1	1	1	1	1	0	0	0	1	0	1	1	0	0	2	2	1	0	2	2	0	0	2	0	1	0	0	0	0	0	0	0
752	0	1	0	0	0	1	1	0	1	1	0	0	0	0	0	0	0	1	2	1	2	0	1	1	1	1	2	0	0	2	0	1	1	1	1	1	1	1	0	1	0	2	2	0	2	1	0	0	1
753	1	2	0	0	0	0	1	0	1	1	0	0	0	0	0	0	0	2	0	0	2	0	0	0	1	0	1	0	0	1	0	1	1	0	1	1	2	0	0	0	0	0	0	0	0	2	0	0	0
754	1	0	0	0	0	2	2	0	1	0	1	0	2	1	1	0	0	0	2	2	1	0	1	1	1	2	2	0	0	2	1	1	1	1	1	1	1	0	0	1	0	0	0	1	0	0	0	0	1
755	1	2	0	0	0	1	1	1	2	2	1	0	1	0	0	0	0	1	2	1	2	0	0	0	0	1	1	0	1	2	0	2	2	0	2	0	2	0	0	2	0	0	0	0	0	1	0	0	1
756	1	2	0	0	0	1	1	1	2	2	0	1	1	0	0	0	0	0	2	2	2	0	0	0	0	1	1	0	2	2	0	1	2	2	1	2	1	0	0	0	0	1	0	0	1	1	0	0	1
757	1	2	1	0	0	2	1	0	1	0	0	1	1	0	0	1	0	0	2	2	2	0	0	0	0	0	1	0	1	2	0	1	1	2	1	2	2	0	0	0	1	0	0	0	0	2	0	0	2
758	1	2	0	0	0	0	2	0	0	0	2	0	1	0	0	0	0	0	1	2	2	0	1	0	1	1	1	0	0	1	1	1	1	0	1	1	1	1	1	1	0	1	0	0	1	1	0	0	0
759	1	0	0	0	0	2	1	0	1	0	1	0	0	0	0	0	0	2	0	0	1	0	1	0	0	0	1	1	1	2	0	1	1	2	0	2	2	0	0	1	0	0	0	0	0	0	0	0	1
760	1	1	0	0	0	2	0	0	2	2	0	0	2	0	0	0	0	1	1	1	1	0	0	0	0	0	2	0	0	2	0	0	0	2	0	2	0	1	1	0	0	1	1	0	1	0	0	0	1
761	1	1	0	0	0	2	1	0	0	0	0	0	1	0	0	0	0	0	2	2	2	1	0	0	0	0	0	0	1	2	0	2	2	2	0	2	1	0	0	1	0	0	0	0	0	1	0	0	1
762	1	1	0	0	0	1	2	0	0	0	2	0	0	0	0	0	0	1	1	1	1	0	0	0	0	1	1	0	1	2	0	1	1	1	0	2	1	1	1	1	0	0	2	0	0	0	0	0	0
763	1	1	0	0	0	0	1	0	1	1	1	0	0	0	0	0	0	1	1	1	0	0	0	0	0	0	2	0	0	2	0	0	1	2	0	2	1	0	0	1	0	0	1	0	1	0	0	1	2
764	1	2	1	0	0	0	2	1	1	1	0	1	1	0	0	0	0	1	0	0	0	0	0	0	0	0	0	1	2	2	1	2	2	0	2	0	1	0	0	1	0	1	0	0	2	0	0	0	1
765	1	1	0	0	0	1	1	1	2	1	0	1	1	0	0	1	0	1	1	1	1	0	1	1	1	1	1	0	0	1	0	0	0	2	0	2	1	1	1	1	0	0	0	0	0	0	0	0	1
766	1	0	0	0	0	2	1	0	1	0	1	1	1	0	0	0	0	1	1	1	2	0	1	1	1	1	1	0	0	1	0	1	1	1	0	2	1	0	0	1	0	1	1	0	1	0	0	0	1
767	1	2	0	0	0	0	1	1	2	2	0	0	1	1	1	0	0	1	2	2	2	0	1	0	0	1	0	0	1	2	0	2	2	2	0	2	1	0	0	2	0	0	0	0	0	1	0	0	0
768	1	2	0	0	0	0	1	1	2	2	0	0	2	0	0	0	0	2	0	0	0	0	1	1	1	0	1	0	1	2	0	0	0	2	0	2	1	0	0	2	0	1	1	0	1	1	0	0	1
769	1	0	0	0	0	2	1	0	2	1	1	0	0	0	0	0	0	0	2	2	2	0	0	0	0	0	2	0	0	1	0	1	1	1	0	1	2	0	0	0	0	1	1	0	1	1	0	0	0
770	1	0	0	0	0	2	0	0	2	1	0	0	0	0	0	0	0	1	2	2	2	0	0	0	0	1	1	0	0	2	0	1	2	1	1	1	1	0	0	2	0	0	0	0	1	1	0	0	0
771	1	1	0	0	0	2	1	0	1	1	1	0	0	0	0	0	0	1	1	1	1	0	1	0	0	1	1	0	1	2	0	0	1	1	1	1	0	0	0	1	1	1	1	0	1	1	0	0	0
772	1	1	0	0	0	1	0	0	2	2	0	1	2	0	0	0	0	0	2	2	1	0	0	0	0	1	1	0	0	2	1	0	2	1	0	2	2	0	0	2	1	1	1	1	1	1	0	0	1
773	1	1	1	0	0	2	2	1	1	1	1	0	1	0	0	0	0	2	0	0	1	0	0	0	1	0	1	0	2	2	0	1	1	2	0	2	1	0	0	1	0	0	0	0	0	0	0	0	0
774	1	2	0	0	0	0	1	0	1	1	0	0	0	0	0	0	1	2	1	1	1	0	0	0	0	1	1	0	0	1	0	0	0	1	0	2	1	1	0	1	0	0	0	0	0	1	0	0	0
775	0	2	0	0	0	1	1	0	1	1	1	1	2	0	0	0	0	1	1	1	1	0	0	0	0	1	1	0	0	1	0	1	1	1	0	2	1	0	0	2	0	0	0	1	0	1	0	0	1
776	1	0	0	0	0	2	0	0	2	0	1	0	1	0	0	0	0	1	1	1	1	0	0	0	0	1	1	1	1	2	0	1	1	2	0	2	0	0	0	1	0	0	0	1	0	0	0	0	0
777	1	1	0	0	0	1	2	0	0	0	0	1	1	0	0	0	0	2	0	0	1	0	1	1	1	1	1	2	2	1	1	0	0	1	1	1	1	0	1	2	2	0	1	0	1	0	0	1	1
778	1	2	0	0	0	1	1	0	1	1	0	1	1	0	0	0	0	0	2	2	2	0	0	0	0	1	1	0	0	1	1	1	2	1	0	2	1	0	0	1	0	0	0	0	1	1	0	1	2
779	1	1	0	0	0	1	1	0	1	1	0	0	0	0	0	0	0	0	1	1	2	1	0	0	0	1	1	1	1	2	1	1	1	1	1	1	2	0	0	2	0	0	1	0	0	0	0	0	0
780	1	1	0	0	0	2	2	0	0	0	0	0	1	0	0	0	0	1	1	1	1	0	0	0	0	2	1	1	2	2	1	1	2	1	0	2	1	0	0	2	1	0	0	1	0	0	0	0	1
781	1	1	0	0	0	1	0	0	2	1	0	2	2	1	1	1	0	0	2	2	2	0	0	0	1	0	1	0	0	2	0	0	0	2	0	2	0	0	0	0	1	1	1	1	1	2	0	0	1
782	1	0	0	0	0	2	1	1	2	2	0	1	2	0	0	0	0	1	1	1	1	0	0	0	0	1	2	0	0	2	1	1	2	1	0	2	1	0	0	1	0	1	1	0	2	2	0	0	0
783	1	1	0	0	0	1	2	1	1	1	0	0	0	0	0	0	0	0	2	2	2	1	0	0	0	0	1	0	0	1	0	2	2	0	1	1	2	0	0	1	0	0	1	0	1	0	0	0	1
784	1	2	0	0	0	0	1	0	2	1	0	0	0	0	0	0	0	0	1	1	1	0	0	0	0	1	1	0	0	1	0	1	1	0	1	1	1	1	1	1	1	1	0	0	1	2	0	0	0
785	1	0	0	0	0	1	2	1	2	2	1	0	0	0	0	0	0	1	1	1	2	1	0	0	1	1	0	0	0	1	0	2	2	2	0	2	2	0	0	1	0	1	1	0	1	0	0	0	1
786	1	2	0	0	0	1	0	0	2	2	0	1	0	0	0	0	0	1	1	0	2	1	0	0	1	1	1	1	2	2	1	1	1	0	1	1	1	0	0	0	0	0	0	0	1	0	0	0	1
787	1	1	0	0	0	1	1	0	1	1	1	0	0	0	0	0	1	2	1	1	1	0	0	0	0	2	0	2	2	1	0	1	2	1	1	1	1	1	1	1	1	1	0	0	1	0	0	0	1
788	1	0	1	0	1	1	1	0	2	2	0	0	0	0	0	0	0	0	2	2	2	0	2	1	1	0	2	0	0	2	0	1	1	2	1	2	1	0	0	1	0	0	1	0	1	1	0	0	0
789	0	1	0	0	0	1	2	0	0	0	2	0	1	1	0	0	0	0	2	2	2	0	1	1	1	0	2	0	0	1	0	0	1	2	0	2	1	0	0	1	0	2	2	0	2	1	0	0	1
790	1	1	0	0	0	1	1	1	2	2	0	0	0	0	0	0	0	2	0	0	1	0	0	0	0	1	1	1	1	2	1	1	2	2	0	2	1	0	0	2	0	0	0	0	0	2	0	0	0
791	1	1	0	0	0	1	1	0	1	0	0	0	0	0	0	0	0	0	2	2	2	0	0	0	0	0	2	0	1	2	1	1	2	2	0	2	2	0	0	0	0	0	0	0	0	2	0	0	0
792	1	1	0	0	0	0	1	1	2	1	0	1	1	0	0	0	0	0	1	1	1	0	1	1	1	1	2	0	0	2	2	2	2	0	2	0	1	0	0	1	0	0	1	0	2	0	0	0	1
793	1	0	0	0	0	1	1	0	1	1	1	0	0	0	0	0	0	0	2	1	2	0	0	0	1	1	2	0	0	1	1	2	2	2	0	2	2	0	0	1	1	1	1	0	1	1	0	1	2
794	1	2	0	0	0	1	0	0	2	1	2	0	0	0	0	0	0	0	2	2	2	0	2	0	0	1	1	1	1	1	0	0	0	2	0	2	2	0	1	2	1	0	0	0	0	1	0	1	2
795	1	0	0	0	0	1	1	0	1	0	1	1	1	0	0	0	0	1	1	1	2	0	1	0	0	0	1	2	2	2	1	2	2	1	0	2	2	1	0	0	0	1	1	1	1	1	0	0	0
796	1	1	0	0	0	2	0	0	2	2	0	0	0	0	0	0	0	2	0	1	1	0	0	0	1	0	1	0	1	2	0	1	2	1	1	1	1	0	0	0	0	0	0	0	0	1	0	0	2
797	1	1	1	0	1	1	0	0	1	1	1	1	2	0	0	0	0	0	2	1	2	0	0	0	0	1	1	0	1	2	0	1	2	1	1	1	1	0	0	1	0	0	0	0	0	0	0	1	1
798	1	1	0	0	0	2	1	0	1	1	1	0	0	0	0	0	0	1	1	1	2	0	1	1	1	1	1	0	0	1	0	0	1	2	1	2	1	0	0	1	0	1	1	0	1	0	0	0	0
799	1	2	0	0	0	0	1	0	1	1	1	0	0	0	0	0	0	0	1	2	2	0	0	0	1	2	1	0	2	2	0	1	0	2	0	2	1	2	1	1	1	1	0	0	2	0	0	1	2
800	1	1	0	0	0	1	2	0	1	1	0	0	0	0	0	1	0	0	1	2	2	0	0	0	0	0	2	0	1	2	0	2	2	0	2	0	1	0	0	1	1	0	0	0	0	1	0	0	0
801	1	2	0	0	0	1	1	0	1	1	0	0	0	0	0	0	1	1	1	1	2	0	0	0	0	1	1	0	1	2	0	0	1	1	1	1	1	0	0	1	0	0	0	0	0	0	0	0	1
802	1	2	1	0	0	0	1	0	1	1	1	1	1	0	0	1	1	2	1	1	1	0	1	0	0	0	1	0	1	2	0	2	2	0	1	1	2	0	0	2	0	1	1	0	1	2	1	0	1
803	0	1	0	0	0	1	2	0	1	1	0	0	0	0	0	0	0	1	0	0	0	0	0	0	0	1	1	1	1	1	1	2	2	2	0	2	1	0	0	0	0	1	0	0	0	0	0	0	1
804	1	1	0	0	0	1	2	1	1	1	0	1	1	0	0	1	1	1	2	2	2	0	0	0	0	1	1	0	0	2	0	2	2	0	1	1	2	0	0	2	0	0	0	0	0	0	0	0	0
805	1	1	0	0	0	1	1	0	2	1	0	0	1	0	0	0	0	2	0	0	0	0	0	0	0	1	1	1	1	0	0	2	2	0	2	0	1	0	0	1	0	1	1	0	1	1	0	1	1
806	1	2	0	0	0	1	2	1	1	1	0	0	0	0	0	0	0	0	1	1	1	0	0	0	0	1	2	0	0	2	0	1	1	1	1	1	1	0	0	1	0	0	0	0	0	1	0	1	2
807	1	1	0	0	0	2	1	0	1	1	1	0	0	0	0	0	0	1	2	2	2	0	1	0	0	1	0	0	0	1	0	1	2	2	0	2	2	0	0	2	0	0	0	0	0	1	0	0	0
808	1	1	0	0	0	2	1	1	2	1	0	0	1	1	1	0	0	1	2	1	2	0	0	0	0	1	0	0	1	2	0	1	1	1	1	1	1	0	0	1	0	1	1	0	1	0	0	0	0
809	1	0	0	0	0	2	1	1	2	1	0	0	1	0	0	0	0	0	1	2	2	0	2	0	0	0	1	0	1	2	0	1	1	1	1	1	2	0	0	1	0	0	0	0	0	1	1	0	0
810	1	1	0	0	0	1	2	0	0	0	1	0	0	0	0	0	0	0	2	2	1	0	0	0	0	0	2	0	0	2	1	2	2	2	0	2	2	0	0	1	0	1	1	0	1	1	1	0	1
811	1	2	0	0	0	0	2	1	1	1	0	0	1	0	0	0	0	2	0	1	2	0	0	0	0	0	2	1	1	2	0	1	1	1	0	2	2	0	0	2	0	0	0	1	0	0	0	0	2
812	1	2	1	1	1	1	1	0	2	2	0	1	2	0	0	0	0	0	2	1	2	0	0	0	0	0	1	0	0	2	0	1	1	2	0	2	1	1	1	0	0	1	1	0	1	1	0	0	1
813	1	1	0	0	0	1	1	1	2	2	0	0	2	0	0	0	0	1	1	1	1	1	0	0	0	0	1	1	1	1	1	2	2	2	0	2	0	0	0	0	0	0	0	1	1	2	0	0	1
814	1	1	0	0	0	1	1	1	2	2	0	0	0	0	0	0	0	0	1	1	2	0	0	0	0	2	2	0	1	2	0	2	2	1	1	1	1	0	0	1	0	0	0	0	1	0	0	1	1
815	1	1	0	0	0	1	0	0	2	2	0	1	1	0	0	0	0	0	2	2	2	0	0	0	0	1	0	1	2	2	1	1	1	2	0	2	1	0	0	1	0	1	1	0	1	1	0	0	1
816	1	1	0	0	0	1	0	0	2	2	0	0	0	0	0	0	0	1	0	0	0	1	0	0	0	0	1	0	1	2	1	1	2	1	1	1	2	0	0	1	1	1	0	0	1	1	0	0	0
817	1	1	0	0	0	0	1	0	1	1	0	0	0	0	0	0	1	1	1	2	2	0	0	0	0	1	1	1	2	2	0	0	0	2	0	2	2	0	0	1	0	0	0	1	0	1	0	0	1
818	1	1	0	0	0	0	2	0	1	1	0	0	0	0	0	0	0	2	1	1	1	0	0	0	0	0	1	1	2	2	1	2	2	0	1	1	2	0	0	2	0	0	0	0	0	0	0	0	0
819	1	0	0	0	0	1	1	0	1	1	0	0	1	0	0	0	0	1	1	1	1	0	0	0	0	2	1	0	0	1	0	2	2	0	1	0	1	0	0	2	0	1	0	0	0	0	0	0	0
820	1	0	0	0	0	2	2	0	1	1	1	2	2	0	0	1	0	0	1	1	1	0	0	0	0	1	2	0	0	2	0	1	1	1	1	1	1	1	0	0	0	0	0	0	0	0	0	0	1
821	1	2	0	0	0	1	2	1	1	1	1	0	0	0	0	0	0	0	2	2	2	0	1	1	1	1	2	0	1	1	0	2	2	0	2	0	1	0	0	1	0	0	1	0	0	2	0	0	0
822	1	1	0	0	0	1	1	0	0	0	1	1	1	0	0	0	0	0	2	1	2	1	0	0	0	1	1	1	1	2	0	1	1	1	0	2	2	1	1	1	0	0	0	0	0	0	0	0	2
823	1	1	0	0	0	1	1	1	2	1	0	1	1	0	0	0	1	2	1	1	1	0	0	0	0	1	0	0	1	1	0	1	2	1	2	1	2	0	0	2	0	0	1	0	0	0	0	0	0
824	1	0	0	0	0	2	1	0	2	0	0	0	1	0	0	0	0	1	0	0	0	0	0	0	0	1	2	1	1	2	2	1	2	2	0	2	1	0	0	1	1	0	1	0	1	0	0	0	0
825	1	1	1	0	0	2	2	0	1	0	1	0	0	0	0	0	0	1	2	1	2	0	0	0	2	1	1	1	1	2	0	1	1	1	1	1	1	0	0	0	0	0	2	0	0	0	0	0	0
826	1	0	0	0	0	2	2	0	0	0	2	0	0	0	0	1	0	1	1	1	2	1	0	0	0	2	0	0	1	2	0	1	1	1	0	2	2	0	0	0	0	1	0	0	1	1	0	0	1
827	1	1	0	0	0	1	1	1	2	1	0	0	0	0	0	0	0	2	0	1	2	0	1	1	1	1	1	0	1	2	0	1	1	1	1	1	1	0	0	1	0	0	1	0	1	0	0	0	2
828	1	0	0	0	0	1	1	0	1	1	1	0	1	0	0	0	0	1	1	1	1	0	0	0	0	1	1	1	1	2	0	0	0	2	0	2	2	0	0	0	0	0	1	1	2	1	1	0	0
829	0	1	0	0	0	2	2	1	1	1	1	0	0	0	0	0	0	1	1	1	2	0	1	1	2	2	2	0	1	1	0	1	2	0	2	1	1	0	0	1	0	0	0	0	0	0	0	0	1
830	1	0	0	0	0	2	1	0	2	0	1	0	2	1	1	0	0	1	2	1	2	0	1	1	1	1	1	0	2	2	0	1	1	0	1	1	2	0	0	1	0	1	1	0	1	1	0	0	1
831	1	2	0	0	0	1	1	0	1	0	0	0	2	1	1	0	0	1	0	0	0	0	0	0	0	0	1	0	1	2	0	2	2	1	1	1	1	1	1	0	0	1	0	0	1	0	0	0	1
832	1	0	0	0	0	2	1	1	2	2	0	0	0	0	0	0	0	1	1	1	1	0	1	0	0	1	2	0	0	1	1	1	1	1	1	1	2	0	0	0	0	0	1	0	1	0	0	0	0
833	1	1	0	0	0	1	1	1	2	1	0	0	1	0	0	0	0	1	1	1	1	0	1	1	1	0	1	1	1	1	1	1	2	1	0	2	0	0	0	1	0	0	0	0	2	2	0	1	2
834	1	0	0	0	0	2	2	1	2	1	0	0	1	0	0	0	0	2	1	1	1	0	1	0	0	0	1	0	1	2	0	2	2	0	1	1	1	1	1	1	0	0	0	0	0	1	0	0	0
835	1	1	0	0	0	0	2	0	0	0	0	1	1	0	0	1	0	1	1	1	1	0	0	0	0	1	0	1	0	0	1	1	1	1	0	2	2	0	0	2	0	1	0	0	1	0	0	0	1
836	1	2	0	0	0	0	1	1	2	2	0	0	1	0	0	0	0	1	1	1	1	0	0	0	0	2	0	1	2	2	1	1	1	1	1	1	2	0	0	2	0	0	0	0	0	0	0	0	0
837	1	0	0	0	0	1	0	0	2	1	0	1	1	0	0	0	0	1	1	1	1	0	0	0	0	0	2	2	1	2	1	1	2	1	1	1	2	1	1	1	0	0	0	0	2	1	0	0	1
838	1	1	0	0	0	1	1	0	1	1	1	0	1	0	0	0	0	0	2	2	2	0	0	0	1	2	1	0	2	2	0	1	1	2	2	0	1	0	0	0	0	0	0	0	1	0	0	0	1
839	1	1	0	0	0	0	1	1	2	1	0	0	2	0	0	0	1	2	0	0	1	0	0	0	1	1	2	1	1	1	0	1	1	2	0	2	1	0	0	1	0	1	1	0	0	0	0	2	2
840	1	1	0	0	0	2	1	0	2	1	0	0	0	0	0	0	1	2	1	1	1	0	0	0	1	0	1	0	0	1	1	0	0	1	0	2	1	0	0	2	0	2	2	0	2	0	0	1	1
841	1	1	0	0	0	1	0	0	2	1	0	0	0	0	0	0	0	1	1	1	1	0	1	0	0	0	1	2	2	2	0	0	0	1	1	1	2	0	0	1	0	1	1	0	1	0	0	0	1
842	0	2	0	0	0	0	0	0	2	1	1	0	0	0	0	0	0	1	1	0	0	0	0	0	0	1	2	0	0	2	0	1	1	2	0	2	2	0	0	2	0	0	0	0	0	0	0	0	0
843	1	2	0	0	0	0	2	0	1	1	0	1	1	0	0	1	0	1	2	2	2	0	1	1	1	2	1	0	0	2	0	1	1	2	0	2	1	0	0	2	1	0	0	0	0	0	0	0	1
844	1	2	0	0	0	0	2	0	1	0	1	1	1	0	0	0	0	1	1	1	1	0	0	0	0	0	2	0	0	2	1	1	1	1	1	1	1	0	0	1	0	0	0	0	0	0	0	0	0
845	1	2	0	0	0	0	1	0	1	1	1	0	1	0	0	0	0	2	0	0	0	0	0	0	0	1	2	0	0	1	0	1	1	1	0	2	2	0	0	1	1	0	0	0	0	0	0	0	0
846	1	2	0	0	0	0	2	1	1	1	0	0	1	0	0	0	0	1	1	1	2	0	2	0	0	0	1	2	2	1	1	1	2	2	0	2	1	0	0	0	1	0	0	0	0	0	0	0	1
847	1	2	1	1	1	1	1	0	1	1	1	0	1	0	0	0	0	1	1	1	1	1	0	0	0	0	1	1	1	1	1	1	1	0	1	1	1	0	0	2	1	0	0	2	0	1	0	0	1
848	1	1	1	1	1	1	1	0	2	2	0	0	1	0	0	0	0	0	2	1	2	0	0	0	0	1	2	0	0	1	0	1	1	1	0	2	1	0	0	1	0	0	1	1	0	1	0	0	0
849	1	2	1	1	1	1	1	0	1	1	1	0	0	0	0	0	0	0	2	2	2	0	0	0	0	1	2	0	0	1	0	1	1	1	1	1	0	0	0	0	0	0	1	0	1	0	0	1	2
850	1	2	1	0	0	1	1	0	1	0	0	1	2	0	0	0	0	0	1	2	2	0	0	0	0	2	2	1	1	2	0	0	0	1	0	2	0	0	0	1	0	0	0	1	0	1	0	0	1
851	1	1	0	0	0	0	1	0	1	0	1	0	0	0	0	0	0	0	1	2	2	0	0	0	0	1	1	0	0	1	1	1	1	1	1	1	1	0	0	1	0	0	1	0	0	2	0	0	0
852	1	0	0	0	0	1	2	0	0	0	0	1	1	0	0	1	1	1	1	1	1	0	0	0	0	1	2	1	1	2	2	2	2	2	0	2	1	1	0	0	0	2	2	0	2	1	1	0	1
853	1	1	0	0	0	1	2	0	0	0	2	0	1	0	0	0	0	0	1	2	2	0	0	0	0	1	2	0	0	2	2	1	1	0	1	1	2	0	0	2	0	0	1	1	1	0	0	0	1
854	1	0	0	0	0	2	1	0	2	1	0	1	2	1	1	0	0	1	1	1	1	0	0	0	0	1	0	1	1	0	0	1	1	1	1	1	2	0	0	1	0	0	1	0	0	0	0	0	2
855	1	1	0	0	0	2	2	0	0	0	1	0	1	0	0	0	0	2	0	1	1	0	0	0	0	2	1	1	1	1	1	0	1	2	0	2	1	1	1	1	0	0	0	0	0	1	0	0	1
856	1	1	1	0	0	2	1	0	1	0	1	1	1	0	0	0	0	0	2	2	1	1	0	0	0	0	1	1	1	1	0	2	2	0	1	1	1	0	0	1	0	0	0	0	1	1	0	0	1
857	1	1	0	0	0	1	2	0	1	0	1	0	0	0	0	0	0	2	0	0	0	0	0	0	0	1	2	0	0	1	0	2	2	0	1	1	0	0	0	1	1	0	1	0	1	0	0	0	0
858	1	0	0	0	0	1	2	0	0	0	1	0	0	0	0	0	0	0	1	1	1	0	0	0	0	1	2	0	0	2	0	1	2	1	2	1	2	0	0	1	0	0	0	0	0	1	0	0	1
859	1	2	0	0	0	0	2	0	0	0	0	0	0	0	0	0	1	2	1	1	1	0	1	1	1	0	1	0	1	2	0	2	2	2	0	2	1	0	0	1	1	0	0	1	0	1	0	0	1
860	1	0	0	0	0	1	2	1	1	1	1	0	1	0	0	0	0	0	1	2	2	1	0	0	0	2	2	0	0	1	0	1	2	2	0	2	2	0	0	1	0	0	0	0	0	2	0	0	0
861	1	1	0	0	0	1	1	0	1	1	1	1	1	0	0	0	0	1	1	1	2	0	1	0	1	0	2	1	1	2	2	2	2	2	0	2	1	2	1	1	1	0	1	0	1	0	0	0	1
862	1	1	0	0	0	1	0	0	2	1	0	0	1	0	0	0	0	1	1	1	2	1	0	0	1	1	2	0	0	2	2	0	1	2	0	2	2	0	0	1	0	1	1	1	0	1	0	0	0
863	1	1	0	0	0	1	1	0	1	1	0	0	0	0	0	0	0	0	2	2	2	0	0	0	1	0	2	0	1	2	0	1	1	0	1	1	1	0	0	2	0	1	1	0	1	0	0	1	2
864	1	0	0	0	0	1	1	0	1	1	0	1	1	0	0	1	0	0	1	1	1	0	1	1	1	1	0	0	1	2	0	1	1	2	0	2	0	1	1	0	0	0	1	1	0	1	0	0	0
865	1	2	0	0	0	0	1	0	1	0	1	0	1	0	0	0	0	1	1	1	1	0	0	0	0	1	0	1	1	1	0	1	1	2	1	2	1	0	0	0	0	0	0	1	0	1	0	0	1
866	1	2	0	0	0	0	0	0	2	0	1	0	0	0	0	0	1	2	1	1	1	0	0	0	0	0	2	1	1	1	1	2	2	2	0	2	0	0	0	0	0	1	1	0	1	0	0	0	1
867	1	2	0	0	0	1	1	0	2	1	0	0	1	0	0	0	0	1	1	1	1	1	0	0	0	2	1	0	0	1	1	1	2	1	1	1	0	0	0	1	0	0	1	1	1	0	0	0	0
868	1	1	0	0	0	0	2	1	1	1	0	0	0	0	0	0	0	1	2	2	2	0	0	0	1	0	1	0	1	2	1	0	0	2	0	2	2	0	0	0	0	0	0	0	0	1	0	0	0
869	1	2	1	0	0	0	1	0	1	1	0	0	1	0	0	0	0	2	0	0	0	0	0	0	0	1	2	0	1	2	0	0	0	2	0	2	2	0	1	2	1	0	0	0	0	0	0	0	2
870	1	1	0	0	0	1	1	0	2	0	0	1	0	0	0	0	0	1	0	0	0	1	0	0	1	1	1	0	0	1	0	0	1	2	1	2	1	0	0	2	0	0	0	1	0	1	0	1	1
871	1	1	0	0	0	1	2	1	1	1	1	0	0	0	0	0	0	0	2	2	2	0	0	0	0	0	1	1	1	1	1	0	1	1	1	1	1	0	0	1	0	0	0	0	0	2	0	1	1
872	1	1	0	0	0	0	2	1	1	1	0	0	2	0	0	0	1	2	1	1	1	0	1	0	0	0	0	1	1	2	1	1	1	0	2	0	1	0	0	0	0	1	1	0	1	1	0	0	2
873	1	0	0	0	0	2	0	0	1	1	0	1	1	0	0	1	0	0	2	2	2	0	0	0	0	1	2	0	0	1	0	2	2	0	2	0	1	0	0	0	0	1	0	0	1	0	0	0	2
874	1	0	0	0	0	1	1	1	2	1	0	2	2	0	0	0	0	1	1	1	2	0	0	0	0	0	1	1	1	1	1	2	2	0	2	0	2	0	0	1	0	0	0	0	1	1	0	0	2
875	1	1	0	0	0	1	1	1	2	1	0	0	1	0	0	0	0	1	1	1	2	0	0	0	0	1	2	0	0	2	0	0	2	0	2	1	2	0	0	0	1	0	1	0	1	0	0	0	2
876	1	1	1	0	0	2	2	0	0	0	0	0	0	0	0	0	0	2	0	0	2	0	0	0	0	1	2	1	1	2	0	1	1	1	0	1	1	0	0	1	0	1	1	0	2	1	0	0	1
877	1	2	1	1	1	1	1	0	2	2	0	0	1	0	0	0	0	2	1	2	2	1	0	0	0	0	2	1	1	2	0	1	1	1	1	1	1	1	0	1	0	0	0	0	1	0	0	0	0
878	0	1	0	0	0	2	1	0	1	0	0	1	2	0	0	0	1	1	1	1	2	0	2	1	1	1	1	1	2	2	0	1	2	0	1	1	1	0	0	1	0	0	0	0	0	0	0	0	2
879	1	1	1	0	0	2	2	1	1	1	1	0	1	0	0	0	0	0	2	2	2	0	0	0	0	0	2	1	1	2	0	0	0	2	0	2	1	0	0	1	0	0	1	0	1	0	0	0	2
880	1	1	0	0	0	2	2	0	0	0	0	0	0	0	0	0	0	0	1	2	2	0	0	0	0	2	1	0	0	2	0	0	0	2	0	1	2	0	0	1	0	2	2	0	2	1	0	1	1
881	1	1	0	0	0	2	2	1	1	1	0	1	2	0	0	0	0	0	2	2	2	0	0	0	0	1	0	1	0	0	1	1	1	0	1	1	2	0	0	2	0	1	1	0	1	0	0	0	0
882	1	0	0	0	0	1	2	1	1	1	1	0	1	0	0	0	0	0	1	1	1	0	1	1	1	1	2	0	0	2	1	0	1	2	0	2	2	0	0	1	0	0	0	0	0	0	0	1	1
883	1	2	0	0	0	0	1	0	1	1	1	1	1	0	0	1	1	1	1	1	2	0	1	0	0	0	1	0	0	1	1	0	0	2	0	2	2	0	0	0	0	1	0	0	1	0	0	0	2
884	1	1	0	0	0	1	2	1	1	1	0	0	1	0	0	0	0	0	1	1	1	0	0	0	0	1	1	1	2	2	0	0	0	1	0	2	1	0	0	1	0	0	0	0	0	2	0	0	1
885	1	2	1	0	0	1	1	0	2	2	0	1	1	0	0	0	0	0	2	2	2	0	0	0	0	0	2	0	0	2	1	1	1	2	0	2	1	1	1	1	0	0	0	1	0	0	0	0	0
886	1	1	0	0	0	2	2	0	2	1	1	0	0	0	0	0	0	2	0	0	1	0	0	0	0	0	2	0	0	2	0	1	1	0	1	1	1	1	0	0	0	0	0	0	0	0	0	1	2
887	1	1	0	0	0	2	0	0	2	1	0	0	0	0	0	0	0	1	1	1	2	0	1	0	0	2	1	2	2	2	2	1	1	2	2	0	2	0	0	1	0	1	1	0	1	1	0	0	1
888	1	1	0	0	0	1	2	1	1	1	1	2	2	1	1	1	1	1	1	1	1	0	1	1	1	2	0	1	2	2	1	1	2	2	0	2	1	0	0	1	0	0	1	0	0	1	0	0	1
889	1	1	0	0	0	1	0	0	2	2	0	0	1	0	0	0	1	1	1	1	2	0	0	0	0	0	0	0	1	1	0	1	2	1	1	1	1	1	1	1	0	1	1	0	1	0	0	0	1
890	1	0	0	0	0	2	1	1	2	2	0	1	2	0	0	0	0	1	1	1	1	0	0	0	0	1	1	0	1	2	1	2	2	0	2	0	1	1	1	0	0	0	0	0	0	2	0	0	0
891	1	2	0	0	0	1	2	1	1	1	1	0	0	0	0	0	0	1	1	1	1	1	1	1	1	1	1	1	2	2	0	2	2	0	2	0	2	0	0	1	0	1	1	0	1	1	0	0	1
892	1	0	0	0	0	2	1	0	2	2	0	0	1	0	0	0	0	2	0	1	2	0	0	0	0	1	0	1	1	1	0	0	0	0	1	1	2	0	0	2	0	1	1	0	1	0	0	0	1
893	1	2	1	0	0	0	1	0	1	0	1	0	0	0	0	0	0	0	2	2	2	0	0	0	0	1	1	1	1	2	0	1	2	1	1	1	2	0	0	2	0	0	1	1	0	1	0	0	1
894	1	2	1	0	0	1	2	1	1	1	0	0	0	0	0	0	0	2	0	1	1	0	0	0	0	1	1	1	1	0	0	0	0	2	0	2	1	0	0	1	0	1	1	0	1	0	0	0	1
895	1	1	0	0	0	1	1	0	1	0	1	0	1	0	0	0	0	2	0	0	0	0	0	0	0	1	1	0	1	2	0	1	1	1	0	2	2	0	0	0	0	0	0	0	0	0	1	0	0
896	0	0	0	0	0	2	1	0	1	0	1	1	2	0	0	1	0	0	2	2	2	0	0	0	0	1	1	0	1	2	1	2	2	2	0	2	2	0	0	1	0	0	1	0	1	1	0	0	0
897	1	1	0	0	0	2	1	1	2	1	0	2	2	1	1	1	0	0	1	1	1	0	0	0	0	2	1	0	0	2	0	1	2	2	0	2	2	0	0	1	0	1	1	0	1	0	1	0	1
898	1	0	0	0	0	2	2	0	1	0	0	0	1	0	0	0	0	1	1	1	1	1	0	0	0	1	1	0	2	2	0	1	1	1	1	1	1	0	0	2	1	0	0	0	0	0	0	0	1
899	1	0	0	0	0	2	2	0	1	1	0	1	1	0	0	1	0	2	0	1	1	0	0	0	1	1	1	0	1	2	0	1	1	2	2	1	0	0	0	0	0	0	0	0	0	2	0	0	1
900	1	2	0	0	0	0	0	0	2	0	1	0	0	0	0	0	0	0	1	1	1	0	0	0	1	0	1	0	2	2	0	1	1	2	0	2	1	1	1	1	0	1	1	0	0	1	0	0	1
901	1	1	0	0	0	2	1	1	2	1	0	1	2	0	0	0	0	2	0	1	2	0	1	0	0	2	1	1	1	1	1	1	2	0	0	2	1	0	0	0	0	1	0	0	1	0	0	0	0
902	1	1	0	0	0	0	0	0	2	0	1	0	0	0	0	0	0	1	1	1	1	1	0	0	0	1	1	0	1	2	0	2	2	0	1	1	1	0	0	1	0	1	1	0	0	0	0	0	2
903	1	1	0	0	0	1	2	0	0	0	1	0	1	0	0	0	0	2	0	0	0	0	0	0	0	0	1	0	1	2	0	0	0	2	0	2	1	0	0	2	0	1	1	0	1	1	0	1	2
904	1	0	0	0	0	2	1	1	2	1	0	1	2	0	0	1	0	0	2	2	2	0	0	0	0	1	2	0	0	2	1	1	1	2	0	2	1	0	0	1	0	0	1	0	1	1	0	0	0
905	0	1	0	0	0	2	2	1	1	1	1	0	0	0	0	0	0	2	1	1	1	1	0	0	1	1	1	1	2	2	1	1	1	1	0	2	1	1	0	1	0	1	1	0	1	1	0	0	1
906	1	2	0	0	0	2	1	0	1	1	1	1	1	0	0	1	0	1	1	0	1	0	0	0	0	1	1	0	0	1	1	1	1	1	0	2	2	0	0	1	0	0	0	0	0	2	0	0	1
907	1	1	0	0	0	1	1	0	1	0	1	2	2	0	0	1	0	1	2	2	2	0	0	0	0	0	1	0	0	1	1	0	2	2	0	2	1	0	0	2	0	0	0	1	0	1	0	1	2
908	1	2	1	0	0	1	1	1	2	1	0	0	0	0	0	0	0	2	1	2	2	0	1	1	1	1	1	1	1	2	1	1	2	2	0	2	1	0	0	1	0	0	0	1	0	0	0	0	0
909	1	2	0	0	0	1	1	1	2	1	0	0	2	0	0	0	0	0	2	2	2	1	0	0	0	0	0	1	2	1	0	1	1	1	1	1	2	0	0	1	0	1	1	0	1	1	0	1	2
910	1	1	0	0	0	2	2	1	1	1	1	1	2	0	0	0	1	2	0	0	1	0	0	0	0	0	1	0	0	1	0	1	1	1	0	2	2	0	0	2	0	0	0	1	0	1	0	0	0
911	1	1	0	0	0	1	1	1	2	2	0	0	1	0	0	0	0	0	2	2	1	0	0	0	0	2	0	0	1	2	0	0	1	2	0	2	2	0	0	1	0	0	1	0	2	0	0	0	1
912	1	1	0	0	0	2	1	0	2	1	0	2	2	0	0	1	0	0	2	2	2	0	1	1	1	0	1	0	0	1	1	1	1	0	0	1	1	0	0	1	0	0	0	0	0	0	0	0	1
913	1	1	0	0	0	1	0	0	2	0	1	0	0	0	0	0	0	1	2	2	2	0	1	0	0	1	2	0	0	1	0	0	0	2	1	1	1	1	1	1	0	1	1	1	1	1	0	0	1
914	1	1	0	0	0	2	1	0	2	2	0	0	1	1	1	0	0	2	0	0	1	0	0	0	1	0	0	1	2	1	0	2	2	0	2	0	1	0	0	1	0	1	1	0	1	1	0	0	1
915	1	1	0	0	0	1	1	0	2	1	0	0	2	0	0	0	0	1	1	1	1	0	1	0	1	1	1	0	1	2	0	0	0	2	0	2	1	0	0	1	0	1	1	0	1	0	0	1	1
916	1	0	0	0	0	2	0	0	2	1	0	0	1	0	0	0	0	1	1	2	2	0	0	0	0	0	1	0	0	1	0	1	1	1	0	2	2	0	0	1	0	1	1	0	2	0	0	0	0
917	1	1	0	0	0	2	1	0	1	1	0	0	0	0	0	0	0	1	1	1	1	0	1	1	1	2	1	0	2	2	0	2	2	2	0	2	2	0	0	1	0	0	0	0	0	0	0	0	1
918	1	1	0	0	0	0	2	0	1	0	1	1	1	0	0	0	0	0	2	1	2	0	0	0	0	1	2	0	1	2	0	2	1	1	0	2	2	0	0	1	0	0	2	0	1	0	0	0	0
919	1	1	1	0	0	2	0	0	2	1	1	0	1	0	0	0	0	0	1	1	1	0	0	0	0	0	2	0	0	2	1	1	2	2	1	2	1	1	1	0	0	0	0	0	0	1	0	0	0
920	1	1	0	0	0	1	1	1	2	2	0	1	1	0	0	1	0	0	2	2	2	0	1	0	0	0	1	1	2	2	1	0	0	2	0	2	0	1	1	0	0	0	0	1	0	0	0	0	0
921	1	2	0	0	0	0	0	0	2	1	1	0	0	0	0	0	0	0	2	2	2	0	0	0	1	0	1	0	2	2	0	1	2	2	0	2	1	0	0	1	0	0	0	0	0	0	0	0	1
922	1	0	0	0	0	2	1	0	1	1	1	1	1	0	0	1	0	0	1	1	1	0	1	1	1	1	2	1	1	1	0	1	1	0	2	0	1	0	0	1	0	0	0	0	0	1	0	0	1
923	0	0	1	0	1	1	2	0	0	0	1	0	1	0	0	0	0	0	2	2	2	0	0	0	1	2	1	1	1	0	0	1	1	2	0	2	1	0	0	1	0	0	1	0	1	0	0	1	2
924	1	1	0	0	0	1	1	0	1	1	1	1	1	0	0	0	0	1	2	1	2	0	1	1	1	1	0	0	1	2	0	1	1	2	0	2	2	0	0	1	0	0	0	0	0	1	0	0	1
925	1	1	0	0	0	2	1	1	2	2	0	0	1	0	0	0	0	2	1	2	2	0	1	0	1	2	1	2	2	1	1	1	1	2	0	2	2	0	0	1	1	1	1	1	1	2	0	1	2
926	0	2	0	0	0	0	1	0	1	0	1	0	0	0	0	0	0	1	1	1	1	0	0	0	1	2	1	1	2	2	0	0	2	0	2	1	2	0	0	2	0	1	1	0	1	1	0	0	0
927	1	0	0	0	0	2	2	0	1	1	0	0	1	0	0	0	0	1	1	1	1	0	0	0	0	1	2	1	1	2	2	2	2	0	0	2	0	0	0	0	0	0	0	1	0	0	0	0	0
928	1	1	0	0	0	2	1	0	1	1	0	1	0	0	0	0	0	1	1	1	2	1	1	0	0	1	2	0	0	2	1	0	0	2	0	2	1	0	0	0	0	2	2	0	2	0	0	0	1
929	1	1	0	0	0	2	0	0	1	0	1	1	2	0	0	0	0	0	2	2	2	0	1	0	1	2	1	0	1	2	0	0	1	2	0	2	1	0	0	0	0	0	0	0	0	0	0	0	1
930	1	1	0	0	0	1	1	0	1	1	0	0	0	0	0	0	0	1	1	1	1	2	0	0	0	1	0	1	2	1	0	2	2	1	1	1	0	0	0	1	0	0	1	0	1	0	0	0	0
931	1	0	0	0	0	2	2	1	1	1	1	2	2	0	0	0	0	1	1	1	2	0	1	0	1	0	2	0	0	2	1	0	0	1	1	1	0	0	0	1	1	0	1	0	1	0	0	0	1
932	1	2	0	0	0	1	2	0	1	0	2	0	1	0	0	0	0	1	1	1	1	0	1	0	0	1	0	0	0	1	0	2	2	1	0	2	1	1	1	0	0	1	1	0	1	1	0	0	2
933	1	1	0	0	0	1	1	0	1	1	0	0	1	0	0	0	0	1	1	1	2	0	0	0	0	1	2	0	0	2	1	1	2	1	1	1	2	0	0	1	0	0	0	0	1	0	0	0	0
934	1	1	1	0	0	1	2	0	1	1	0	0	0	0	0	0	0	0	2	2	2	0	0	0	0	1	1	2	2	2	1	2	2	0	1	0	1	1	0	1	0	1	0	0	0	0	0	0	1
935	1	0	0	0	0	1	2	1	1	1	0	0	0	0	0	1	0	0	2	2	2	0	0	0	0	1	1	1	2	2	1	2	2	0	1	1	2	0	0	0	0	0	1	1	1	0	0	0	0
936	1	1	0	0	0	1	2	0	0	0	1	0	0	0	0	0	1	0	2	1	2	0	0	0	0	0	1	0	0	1	0	1	1	0	1	1	1	0	0	2	0	0	0	0	1	1	0	1	1
937	1	2	0	0	0	0	1	0	2	1	1	1	1	0	0	0	0	0	1	2	2	0	2	0	0	0	1	0	1	2	0	1	0	0	1	1	1	0	0	1	0	1	0	0	2	0	0	0	1
938	1	1	0	0	0	1	1	1	2	2	0	0	1	0	0	0	0	2	0	1	1	0	1	0	0	1	2	0	0	1	0	2	2	0	1	1	1	0	0	1	0	1	1	0	2	0	0	2	2
939	1	2	1	0	0	0	1	0	1	1	1	0	0	0	0	0	0	0	1	1	1	0	0	0	0	1	2	1	1	2	0	2	2	2	0	2	0	0	0	0	0	0	1	0	1	1	0	0	2
940	0	1	0	0	0	1	1	0	1	1	0	0	0	0	0	0	0	1	1	1	1	0	0	0	0	0	2	0	0	2	1	0	1	1	1	1	2	0	1	2	1	0	1	0	2	0	0	0	0
941	1	1	0	0	0	1	2	0	0	0	2	2	2	0	0	0	0	0	2	2	2	1	1	1	1	1	2	1	1	2	1	2	1	2	0	2	2	0	0	1	0	1	1	0	1	0	0	0	1
942	0	1	0	0	0	2	2	0	0	0	1	0	1	0	0	0	0	0	2	1	2	0	0	0	0	0	1	2	2	2	0	1	1	2	0	2	1	0	0	1	0	0	0	0	1	0	0	1	2
943	0	2	0	0	0	2	0	0	2	2	0	1	2	1	1	0	0	2	0	0	0	0	0	0	0	0	2	0	0	2	1	1	2	1	1	1	2	0	0	1	0	0	2	0	0	1	0	0	2
944	1	0	0	0	0	2	1	1	2	2	0	1	1	1	1	0	1	0	2	1	2	0	0	0	0	2	0	0	0	1	0	0	1	2	0	2	1	0	0	1	0	0	0	0	0	1	0	0	0
945	0	1	0	0	0	1	1	1	2	2	0	0	1	0	0	0	0	0	2	2	2	0	0	0	0	1	1	1	0	1	2	1	1	1	2	1	1	1	1	1	0	2	2	0	1	1	0	0	1
946	1	1	0	0	0	1	2	0	1	1	0	1	1	0	0	0	0	2	1	2	2	0	1	1	0	1	2	1	1	2	0	1	1	1	0	2	1	0	0	0	0	0	0	0	0	1	0	0	0
947	1	1	0	0	0	2	2	1	1	1	0	1	1	0	0	0	0	0	2	2	2	0	1	1	1	1	2	0	0	2	0	2	2	0	1	1	2	0	0	2	0	0	0	0	1	1	0	0	1
948	1	1	0	0	0	1	1	0	1	0	0	0	2	0	0	0	0	1	2	1	2	0	0	0	0	2	1	1	2	2	1	1	2	1	1	1	1	0	0	1	0	0	0	0	0	0	0	1	1
949	1	0	0	0	0	1	2	1	1	1	1	0	2	0	0	0	0	0	2	2	2	0	0	0	0	0	2	0	0	1	1	2	2	1	1	1	1	0	0	1	0	0	1	0	0	0	0	0	2
950	1	0	0	0	0	1	0	0	2	2	0	0	1	0	0	0	0	2	0	0	0	0	0	0	0	1	0	0	0	1	0	0	1	2	1	2	1	0	0	2	1	0	1	0	1	0	0	0	1
951	1	1	0	0	0	2	1	0	1	0	1	2	2	0	0	1	0	1	1	1	2	0	0	0	1	1	1	0	0	2	0	1	2	2	1	2	1	0	0	0	0	0	0	1	0	1	0	0	1
952	1	0	1	0	1	1	0	0	2	1	0	1	2	0	0	0	0	1	1	1	1	1	1	1	0	0	1	2	2	2	0	0	0	0	1	1	1	0	0	2	1	1	1	0	0	1	0	0	1
953	1	0	0	0	0	1	0	0	2	1	0	0	1	1	1	0	0	1	1	1	0	0	0	0	0	1	1	1	1	1	1	1	1	1	0	2	2	0	0	2	0	1	1	0	1	1	0	2	2
954	1	2	1	1	1	1	2	0	0	0	1	0	1	0	0	0	0	1	1	1	1	0	0	0	2	1	2	0	0	2	0	1	1	1	1	1	1	0	0	2	0	0	0	0	0	0	0	0	1
955	1	1	0	0	0	1	2	0	1	0	2	0	0	0	0	0	0	2	0	0	0	0	1	0	0	1	1	1	2	2	1	1	2	2	1	2	1	1	1	1	0	1	0	0	2	1	0	0	2
956	1	2	0	0	0	0	1	1	2	2	0	0	0	0	0	0	0	1	2	1	2	0	1	1	1	0	2	0	0	2	0	0	0	2	0	2	1	0	0	1	0	0	1	0	0	1	0	0	0
957	0	0	0	0	0	2	1	0	2	2	0	0	1	0	0	0	0	0	2	2	1	0	1	0	0	1	0	1	2	1	0	1	2	1	1	1	2	0	0	0	0	0	0	0	0	0	0	0	1
958	1	2	0	0	0	0	1	0	2	2	0	0	1	0	0	0	0	0	2	1	2	0	0	0	0	0	1	1	1	1	0	2	2	0	2	0	0	0	0	0	0	0	0	0	0	1	0	0	0
959	1	1	0	0	0	1	1	1	2	2	0	0	1	0	0	0	1	1	1	1	2	0	0	0	1	0	2	2	2	2	1	0	2	0	2	1	1	1	1	0	0	0	0	0	0	0	0	0	1
960	1	1	0	0	0	0	0	0	1	1	1	0	2	0	0	0	0	1	1	1	2	0	0	0	1	0	0	1	2	1	0	1	1	2	0	2	1	0	0	2	0	0	0	1	0	1	0	0	1
961	1	1	0	0	0	1	0	0	2	1	0	0	0	0	0	0	0	0	2	2	2	0	0	0	0	1	0	1	2	1	0	2	2	1	0	2	2	0	0	2	0	1	1	0	1	0	0	0	1
962	1	1	1	0	0	2	1	1	2	2	0	0	0	0	0	0	0	0	2	2	2	0	1	0	0	1	2	0	0	1	0	2	2	2	1	1	2	0	0	1	0	0	1	0	1	0	0	0	1
963	1	2	0	0	0	0	1	0	1	1	0	0	0	0	0	0	0	1	1	1	1	0	0	0	0	1	1	1	1	0	0	2	2	0	1	1	2	0	0	1	0	1	1	0	1	0	0	0	1
964	1	1	0	0	0	1	0	0	2	2	0	0	0	0	0	0	0	1	1	1	2	0	0	0	1	1	1	0	1	2	0	1	1	2	0	2	1	1	1	1	1	1	1	0	1	2	0	0	1
965	1	2	0	0	0	1	1	0	1	1	1	0	0	0	0	0	0	0	1	1	1	0	0	0	0	0	2	0	0	2	0	1	1	1	1	1	1	0	0	1	0	0	1	0	1	0	0	0	0
966	1	2	0	0	0	1	1	0	0	0	0	0	1	0	0	0	0	2	1	1	1	0	1	1	0	1	1	0	1	2	0	1	0	0	0	2	2	0	0	1	0	0	0	0	0	1	0	0	0
967	1	1	0	0	0	1	2	1	1	1	0	0	0	0	0	0	0	1	0	0	2	0	1	0	0	0	2	0	0	2	0	1	1	1	1	1	1	1	1	1	0	1	1	0	1	0	0	0	0
968	1	2	0	0	0	2	1	0	1	1	1	0	0	0	0	0	0	2	0	0	0	0	0	0	0	1	1	2	2	1	0	2	2	0	1	1	1	0	1	1	1	0	1	0	1	0	0	1	2
969	1	1	0	0	0	1	2	1	1	1	1	0	0	0	0	0	0	1	2	1	2	1	0	0	0	1	2	2	2	2	0	0	0	1	0	2	1	0	0	0	0	0	0	0	1	1	0	0	1
970	1	1	0	0	0	2	2	1	1	1	1	0	0	0	0	0	0	0	1	1	1	0	0	0	0	0	2	0	0	2	1	1	1	2	1	2	1	0	0	1	0	0	0	0	0	0	0	0	0
971	1	1	0	0	0	0	1	0	0	0	0	0	1	0	0	0	0	2	0	0	0	1	0	0	0	0	2	0	0	2	1	1	0	0	0	2	1	0	0	2	0	0	0	0	0	1	0	0	1
972	0	1	0	0	0	2	2	1	1	1	0	1	1	0	0	0	0	2	0	0	1	0	0	0	0	1	1	1	1	1	1	0	1	2	0	2	2	0	0	0	1	0	1	0	1	0	0	0	1
973	1	0	0	0	0	2	1	0	1	1	0	1	2	0	0	0	0	2	1	2	2	0	1	0	0	1	1	1	2	2	1	0	0	2	0	2	1	1	0	1	0	0	0	1	0	1	0	0	1
974	1	2	0	0	0	1	2	0	0	0	2	0	1	0	0	0	0	2	0	1	1	0	1	1	1	1	1	0	1	2	0	0	1	2	0	2	2	0	0	1	0	0	0	0	0	2	1	0	0
975	1	0	0	0	0	1	2	1	1	1	1	1	2	0	0	0	0	0	2	2	2	0	0	0	1	2	2	0	0	2	0	1	1	2	0	2	1	0	0	1	0	1	1	1	0	1	0	0	1
976	1	2	0	0	0	0	1	1	2	2	0	1	2	0	0	1	1	2	1	1	1	0	0	0	0	2	2	0	0	2	0	2	2	2	0	2	1	1	1	0	0	0	0	0	0	1	0	0	1
977	1	1	0	0	0	1	0	0	2	2	0	0	1	0	0	0	0	1	1	1	1	1	0	0	0	0	0	0	1	2	0	0	0	1	0	2	1	0	0	0	0	1	1	0	1	0	0	0	1
978	1	1	0	0	0	2	1	0	1	0	1	1	1	0	0	1	0	0	2	1	2	0	0	0	0	2	1	1	2	2	1	1	1	1	1	1	1	1	1	0	0	0	1	0	0	1	0	0	1
979	1	1	0	0	0	1	0	0	1	1	1	0	0	0	0	0	0	1	1	1	1	0	0	0	0	1	0	2	2	1	0	1	1	1	0	2	1	0	0	1	0	1	0	0	2	1	0	0	1
980	0	1	0	0	0	1	1	0	0	0	1	0	0	0	0	0	0	1	2	1	2	0	0	0	0	1	2	1	1	2	0	2	2	0	1	1	1	0	0	1	0	1	1	0	1	1	0	0	0
981	1	2	0	0	0	0	2	1	1	1	0	0	0	0	0	0	0	0	2	2	2	0	1	0	0	0	0	0	1	2	0	2	2	1	1	1	2	0	0	1	0	2	2	0	2	0	0	0	1
982	1	1	0	0	0	0	1	0	0	0	1	0	1	0	0	0	0	2	0	0	1	0	0	0	1	1	1	1	1	2	1	1	2	2	0	2	0	0	0	1	1	0	1	0	0	0	0	1	1
983	1	2	0	0	0	1	0	0	2	1	0	1	1	0	0	0	0	2	0	0	0	0	1	0	0	0	2	0	0	1	1	1	2	1	0	2	0	0	0	0	0	1	1	0	1	1	0	1	2
984	1	2	0	0	0	0	1	1	2	1	0	0	2	0	0	0	0	2	1	2	2	0	0	0	1	0	1	0	1	2	0	1	1	0	2	1	1	0	0	2	1	1	0	0	1	0	0	1	1
985	1	0	0	0	0	1	1	0	1	1	1	1	1	0	0	0	0	1	1	1	1	0	2	0	0	0	2	0	0	2	0	1	1	2	1	2	2	0	1	2	1	0	1	0	1	0	0	0	1
986	1	0	1	0	1	1	1	0	1	1	0	1	2	0	0	0	0	0	2	2	2	0	0	0	0	0	1	1	1	2	0	2	1	2	0	2	1	0	0	0	0	0	0	0	0	2	0	0	2
987	1	2	0	0	0	0	2	0	0	0	0	0	0	0	0	0	0	0	2	2	2	0	0	0	1	2	1	0	0	1	0	1	2	2	1	2	1	0	0	0	0	0	0	0	0	0	0	0	0
988	1	2	1	1	1	1	2	0	0	0	0	1	1	0	0	1	1	1	2	2	2	0	0	0	0	0	2	1	1	1	0	2	2	2	0	2	1	0	0	0	0	0	0	0	0	0	0	0	1
989	1	0	0	0	0	1	1	0	1	1	0	0	1	0	0	0	0	0	2	2	2	0	1	1	1	0	1	0	0	2	0	1	1	2	0	2	2	0	0	1	0	0	2	0	0	0	0	0	2
990	1	0	0	0	0	1	1	0	2	0	1	0	2	0	0	0	0	0	2	2	2	0	0	0	0	1	2	0	1	2	0	2	2	2	0	2	1	0	0	1	0	0	0	0	0	0	0	0	0
991	1	1	1	0	0	2	2	1	1	1	1	0	1	0	0	0	0	0	1	1	1	1	0	0	0	2	0	1	1	2	1	0	0	0	1	1	1	0	0	1	0	1	1	1	0	1	0	1	1
992	1	2	1	0	0	0	2	1	1	1	1	1	1	0	0	1	0	0	2	2	2	0	0	0	0	2	1	1	0	1	2	2	2	1	1	1	0	1	1	0	0	0	0	0	1	1	0	0	1
993	1	0	0	0	0	1	0	0	1	1	0	0	0	0	0	0	0	0	2	1	2	1	0	0	0	2	2	0	0	2	1	0	2	1	0	2	0	0	0	0	1	1	1	0	1	2	0	0	0
994	1	1	0	0	0	1	1	1	2	2	0	0	0	0	0	0	0	1	1	1	1	0	0	0	0	1	2	0	0	2	2	0	1	1	1	1	1	0	0	0	0	0	0	1	0	0	0	0	1
995	1	2	0	0	0	1	1	1	2	1	0	0	0	0	0	0	0	0	1	2	2	0	0	0	0	2	2	0	0	2	1	2	2	1	1	2	1	0	0	1	0	0	0	1	0	1	0	1	1
996	1	1	0	0	0	2	1	0	2	1	1	0	1	0	0	0	0	0	2	2	2	0	0	0	1	0	1	1	1	2	0	1	2	1	1	1	1	0	0	0	0	0	1	0	1	1	0	0	1
997	1	1	0	0	0	2	0	0	2	2	0	0	0	0	0	0	1	2	1	1	1	1	0	0	0	1	1	1	2	2	1	1	1	0	2	0	2	0	0	2	0	0	2	0	1	0	0	0	0
998	1	2	0	0	0	1	1	0	2	1	0	0	1	0	0	0	0	1	1	0	1	0	0	0	0	0	2	0	0	2	1	2	2	0	1	1	1	0	0	2	0	0	0	0	0	0	0	0	0
999	1	1	0	0	0	2	1	1	2	2	0	1	2	0	0	0	0	0	1	1	1	0	1	0	1	2	1	1	1	1	1	1	2	1	1	1	2	0	0	0	0	0	1	0	1	0	0	0	0
1000	1	0	0	0	0	2	2	0	1	0	0	0	0	0	0	0	0	2	0	1	2	0	0	0	2	1	1	0	0	1	0	0	2	0	2	1	1	1	0	0	0	0	1	0	1	0	0	0	0
[truncated: 252 more columns]
