# Supplementary material for: KNN-MDR: a learning approach for improving interactions mapping performances in genome wide association studies
Source: BMC Bioinformatics. 2017 Mar 21;18:184. doi: 10.1186/s12859-017-1599-7 (PMC5361736; doi:10.1186/s12859-017-1599-7)
Supplement: Supplementary file 5 — The data set(s) supporting the results of Table 3. (ZIP 7092 kb) [file 12859_2017_1599_MOESM5_ESM.zip › 000/S20/mkallsimul.dat]

1	1	1	0	0	0	0	1	0	1	0	0	0	2	1	1	0	1	0	1	1	1	0	2	0	0	0	2	2	2	2	1	1	1	1	1	1	2	0	0	2	0	1	1	2	2	2	0	0	0
2	0	0	0	0	0	0	1	0	1	0	1	0	0	0	0	0	0	2	2	2	0	0	1	1	1	2	1	1	2	2	0	1	1	1	1	1	2	0	0	2	0	0	1	2	0	1	0	0	0
3	1	0	0	0	0	0	0	0	2	0	0	0	1	0	1	0	1	0	2	1	1	0	2	0	0	0	2	2	2	2	1	0	1	1	1	1	2	0	1	0	1	1	1	2	0	0	0	0	2
4	1	0	0	0	0	1	2	0	2	0	0	0	1	0	0	0	1	0	0	0	0	0	2	0	0	1	1	2	2	2	0	0	0	2	0	2	1	1	1	0	0	0	0	2	0	0	0	0	0
5	0	0	0	0	0	1	1	0	1	0	1	0	1	0	1	0	0	1	1	2	1	0	1	1	1	2	2	2	2	2	0	1	2	1	1	2	0	0	0	1	0	1	1	2	1	1	0	0	1
6	0	0	0	0	0	0	1	0	1	0	1	1	2	0	2	0	0	2	1	1	0	0	2	0	0	0	2	2	2	1	0	0	2	1	0	2	0	0	0	0	0	0	0	2	0	1	0	0	1
7	0	0	0	0	0	0	1	0	1	0	1	0	1	0	1	0	2	0	0	0	0	1	2	0	0	0	2	2	1	1	2	1	1	1	0	2	2	0	0	1	0	1	1	2	1	1	0	0	0
8	0	0	0	0	0	0	2	0	0	0	0	0	1	0	1	0	1	0	0	0	0	0	1	0	0	1	2	2	2	1	0	1	2	0	0	1	2	0	0	1	0	0	0	2	0	1	0	0	1
9	1	0	0	0	0	1	1	1	0	0	0	0	1	0	1	0	0	2	1	1	0	0	2	0	0	0	0	2	1	2	2	0	0	2	0	2	1	0	0	0	0	1	1	2	2	2	0	0	1
10	0	0	0	0	0	0	1	0	1	0	0	1	1	0	0	0	1	1	0	0	0	0	1	0	0	1	1	2	2	2	1	2	2	0	0	0	0	0	0	0	0	1	1	2	1	0	1	1	2
11	1	0	0	0	0	0	1	1	1	0	0	1	1	0	1	0	2	2	2	2	2	0	1	1	1	1	1	1	2	2	1	0	2	1	0	1	1	0	0	2	0	0	0	1	0	0	0	0	1
12	1	0	0	0	0	0	0	0	1	0	1	1	1	0	0	1	0	1	0	0	0	0	2	0	0	0	2	2	2	2	1	2	2	0	0	1	2	0	0	0	0	1	1	2	1	0	0	1	2
13	1	0	1	0	0	1	1	0	1	0	0	0	0	0	0	0	2	0	0	0	0	0	1	0	0	0	1	0	1	2	1	0	2	2	2	2	2	0	0	1	0	1	1	2	1	2	0	0	0
14	0	0	0	0	0	0	2	0	0	0	0	1	1	0	0	1	2	1	1	1	1	0	2	0	0	1	1	1	2	2	1	0	0	0	0	1	0	0	0	0	0	1	0	0	1	1	0	0	1
15	0	0	0	0	0	0	1	1	0	0	0	0	1	0	1	0	2	0	0	0	0	0	2	0	0	1	2	2	2	1	0	0	1	2	0	2	1	0	0	1	0	1	0	0	1	1	1	1	2
16	0	0	0	0	0	0	1	1	1	0	0	0	1	1	0	0	2	0	0	0	0	0	2	0	0	1	2	2	2	2	2	0	1	0	0	2	2	0	1	0	2	0	1	2	0	1	0	0	0
17	1	0	0	0	0	0	0	0	1	0	1	0	0	0	0	0	1	0	0	0	0	0	2	0	0	1	2	2	2	2	0	1	2	2	1	2	1	1	0	0	0	0	0	2	0	0	1	0	1
18	0	0	0	0	0	0	2	0	0	1	2	1	1	0	0	1	1	0	0	0	0	0	1	0	0	0	1	1	2	2	0	0	1	0	0	2	1	0	0	2	1	1	1	1	0	0	0	0	1
19	0	0	1	0	0	0	2	1	0	0	0	0	1	0	1	0	1	0	0	0	0	0	0	0	0	0	0	1	2	2	0	1	1	2	1	1	1	0	0	0	1	1	0	1	2	1	0	0	1
20	0	1	0	0	0	0	2	0	0	0	1	0	0	0	0	0	2	0	0	0	0	0	1	0	0	0	1	2	2	2	0	1	2	0	0	2	1	0	0	0	0	0	0	1	0	0	0	0	0
21	1	0	1	0	0	1	2	1	0	0	1	0	1	0	1	0	1	0	0	0	0	0	2	0	0	1	2	1	2	2	1	0	1	1	1	1	0	0	0	0	0	0	0	1	0	1	1	0	2
22	1	0	0	0	0	0	1	0	1	0	0	0	1	0	2	0	1	1	1	1	1	0	0	1	1	1	2	2	2	2	0	0	0	1	1	2	2	0	0	1	0	0	0	0	0	0	0	1	2
23	1	0	0	0	0	0	0	0	2	0	0	0	1	0	1	0	1	1	1	1	1	0	1	0	0	1	1	1	2	1	1	1	1	2	1	1	1	0	0	0	1	0	1	2	1	0	0	0	0
24	0	1	1	0	1	0	1	0	1	0	1	1	2	0	1	1	0	2	2	1	0	0	2	0	0	0	1	1	2	2	0	0	1	2	0	2	2	0	0	1	0	1	1	2	0	0	0	0	1
25	1	1	0	0	0	1	0	0	2	0	0	0	1	0	2	0	2	2	1	1	1	1	2	0	0	0	2	2	2	2	0	2	2	0	0	1	2	0	1	0	2	0	0	1	0	1	0	0	0
26	1	0	0	0	0	0	1	0	1	1	1	0	1	0	1	0	0	1	0	0	0	1	2	0	0	0	2	2	2	1	0	0	1	1	0	1	0	0	0	1	0	0	0	2	1	1	0	0	2
27	0	0	0	0	0	0	1	0	1	1	0	0	1	0	0	0	2	1	1	1	1	0	2	0	0	0	2	1	2	2	1	1	1	1	0	2	1	0	0	0	0	0	0	2	0	1	1	1	1
28	1	1	1	0	0	0	1	0	1	0	1	0	0	0	0	0	0	2	0	0	0	0	2	0	0	0	2	2	2	2	1	0	1	2	0	2	1	0	0	0	0	0	0	1	0	1	0	0	1
29	0	0	0	0	0	0	1	1	0	0	0	0	0	0	0	0	0	2	2	1	0	2	0	0	0	0	1	1	1	1	0	0	1	1	0	1	1	0	0	2	0	0	1	1	1	0	1	0	2
30	0	0	0	0	0	0	0	0	1	0	0	0	1	0	0	0	1	1	1	1	0	0	0	0	0	0	2	2	2	2	0	1	2	0	0	0	1	0	0	0	0	0	0	1	0	1	0	0	0
31	1	0	0	0	0	0	2	1	0	0	0	0	1	0	1	0	1	2	1	1	1	0	2	0	0	0	1	2	2	2	2	0	0	2	0	2	1	0	0	1	0	0	0	1	0	1	0	0	0
32	1	0	0	0	0	1	1	1	1	0	1	0	0	0	0	1	2	0	0	0	0	0	2	0	0	0	2	2	2	2	2	0	1	1	0	2	2	0	0	1	0	1	1	2	1	0	0	0	2
33	0	0	1	0	0	0	1	1	0	0	0	0	0	0	0	0	0	1	1	1	1	0	2	0	0	0	1	2	2	2	2	0	1	1	0	1	2	0	0	1	0	0	0	1	0	0	0	1	0
34	0	0	0	0	0	0	2	1	0	0	0	0	1	0	1	0	1	2	1	1	1	0	2	0	0	0	2	2	2	2	1	0	1	2	0	1	1	0	0	1	0	0	0	2	1	1	0	0	1
35	0	0	0	0	0	0	2	0	0	1	1	0	0	0	0	0	1	2	1	1	0	0	1	0	0	0	1	2	2	2	1	1	2	1	0	2	1	0	0	1	0	0	0	2	0	0	0	0	2
36	0	0	0	0	0	0	0	0	2	0	0	2	2	1	0	1	0	0	0	0	0	0	1	1	1	2	1	2	2	1	1	0	0	1	1	2	2	0	0	1	0	0	0	2	0	0	0	1	2
37	1	0	0	0	0	0	0	0	0	0	1	1	2	0	2	0	1	1	1	1	1	0	2	0	0	0	2	2	2	2	0	1	1	1	1	2	1	0	0	1	0	0	0	0	0	0	0	0	2
38	0	0	0	0	0	0	1	0	1	0	1	0	0	0	0	0	1	0	0	0	0	1	2	0	0	0	1	2	2	2	0	0	0	2	0	2	0	1	1	0	0	0	1	2	0	2	0	1	1
39	0	0	0	0	0	0	0	0	1	0	1	0	1	0	1	0	2	0	0	0	0	0	2	0	0	0	1	2	2	1	1	1	1	1	0	2	1	0	0	0	0	0	0	2	0	2	0	1	2
40	0	0	0	0	0	0	2	1	0	0	1	1	0	0	0	0	1	1	1	1	1	0	2	0	0	0	2	2	2	2	1	1	1	1	0	2	2	0	0	2	1	1	1	1	1	1	0	1	0
41	1	0	0	0	0	0	1	1	1	0	0	0	1	0	1	0	1	1	1	1	1	0	2	0	0	1	1	2	2	1	0	1	1	1	0	1	2	0	0	1	0	0	0	2	0	0	0	0	0
42	1	0	1	0	0	0	1	0	2	0	0	0	1	0	1	0	2	1	1	1	1	0	2	0	0	0	2	2	2	1	0	1	2	2	0	2	0	0	0	0	0	1	1	2	1	1	0	0	0
43	0	0	1	0	0	0	1	0	0	0	0	1	1	0	0	1	1	0	0	0	0	0	1	0	0	1	2	2	2	2	2	1	1	2	1	2	2	0	0	2	0	0	1	2	1	1	0	0	1
44	1	0	0	0	0	0	1	0	1	0	0	2	1	0	2	0	1	1	1	1	0	0	2	0	0	0	2	2	2	2	2	0	1	1	0	2	0	0	0	0	0	0	0	2	1	1	0	1	1
45	0	0	0	0	0	1	0	0	1	0	0	0	1	0	1	0	1	1	1	1	1	0	1	0	0	1	1	1	2	2	0	0	1	2	0	2	1	1	1	0	0	0	1	2	1	1	0	0	1
46	0	1	0	0	0	0	2	0	0	0	1	0	1	0	1	0	2	0	0	0	0	0	2	0	0	0	2	2	2	2	1	1	1	1	0	1	2	0	0	1	0	1	0	1	0	0	1	0	1
47	1	0	0	0	0	0	1	0	1	0	1	2	1	0	2	0	1	1	1	1	1	1	1	0	0	0	1	2	2	1	1	0	0	0	0	1	2	0	0	2	0	1	1	1	1	2	0	0	0
48	0	0	0	0	0	0	2	0	1	0	0	0	0	0	0	0	1	1	1	1	1	0	2	0	0	0	2	2	2	2	0	2	1	1	0	2	1	1	1	0	0	1	0	1	1	0	0	0	2
49	1	0	0	0	0	0	1	0	1	0	1	1	1	0	1	0	2	0	0	0	0	0	2	0	0	0	1	1	2	2	1	0	1	0	0	1	2	0	0	0	0	1	1	1	1	2	0	0	0
50	0	0	0	0	0	0	1	0	2	0	0	0	0	0	0	0	1	1	1	1	0	0	2	0	0	0	0	1	1	0	2	0	1	1	1	1	1	1	1	0	0	0	0	1	1	0	0	0	2
51	0	0	1	1	1	1	2	0	0	0	1	0	1	0	1	0	1	0	0	0	0	1	2	0	0	0	2	2	1	1	1	1	2	1	0	1	1	0	0	0	0	1	1	1	1	2	0	0	1
52	0	0	0	0	0	0	0	0	2	0	0	1	1	0	0	1	2	1	1	1	1	0	2	1	1	2	1	1	2	2	0	1	2	2	0	2	0	0	0	1	0	0	0	1	0	0	0	0	0
53	0	0	0	0	0	0	2	0	0	0	0	1	2	1	1	0	0	1	2	1	1	0	1	0	0	0	2	2	2	2	0	1	1	1	1	1	2	0	0	1	0	0	2	2	1	0	0	1	1
54	0	0	0	0	0	0	2	0	0	0	1	0	0	0	0	0	2	0	0	0	0	0	2	0	0	0	1	2	2	2	2	0	0	1	1	2	0	0	0	0	0	0	1	2	1	0	0	0	1
55	0	0	0	0	0	1	1	0	1	1	2	0	1	0	1	0	1	2	2	2	1	0	2	0	0	0	2	2	2	2	0	0	2	1	1	1	0	0	0	0	1	1	1	2	1	1	0	0	1
56	0	1	0	0	0	0	1	0	1	1	1	1	2	0	2	0	1	0	0	0	0	0	2	0	0	0	0	1	2	2	0	0	1	1	1	1	1	0	0	0	0	0	0	2	1	1	0	0	0
57	0	0	0	0	0	0	2	1	0	0	0	0	0	0	0	0	2	1	1	0	0	0	2	0	0	0	1	1	2	2	0	1	1	1	0	2	0	0	0	0	0	1	1	2	0	0	0	0	0
58	1	1	0	0	0	0	2	1	0	0	1	0	0	0	0	0	1	2	1	1	1	1	2	0	0	0	2	2	1	2	1	1	2	1	1	1	2	0	1	1	1	0	1	1	1	0	0	2	2
59	1	1	0	0	0	1	1	0	1	0	1	1	1	0	0	0	1	0	0	0	0	0	1	1	1	1	1	2	2	1	1	1	2	1	1	1	2	0	0	0	0	0	2	2	0	0	0	1	1
60	1	0	0	0	0	0	2	0	0	0	1	1	1	0	0	1	0	1	1	1	1	0	2	0	0	1	2	2	2	2	2	0	2	2	0	2	0	0	0	1	0	0	1	2	2	0	0	0	0
61	1	1	0	0	0	0	1	0	1	0	1	0	1	0	1	0	1	0	0	0	0	0	2	0	0	0	1	1	2	2	1	0	2	1	1	1	1	0	0	0	0	0	0	1	0	0	0	0	0
62	0	0	0	0	0	0	1	0	1	0	1	1	1	0	1	0	0	1	0	0	0	0	2	0	0	1	2	2	1	1	1	0	1	1	1	2	2	0	0	1	1	0	1	2	1	1	1	1	2
63	1	0	0	0	0	0	2	0	0	0	1	2	2	0	1	1	1	2	1	1	0	0	2	0	0	0	2	2	2	2	2	0	2	1	0	1	1	0	0	0	0	0	1	2	0	1	0	0	1
64	1	0	0	0	0	0	1	0	1	0	1	0	1	1	0	0	2	0	0	0	0	0	2	0	0	0	0	1	2	2	0	0	1	0	0	1	1	0	0	2	0	0	1	1	1	1	0	0	0
65	1	0	0	0	0	1	2	0	1	0	0	0	0	0	0	0	2	0	0	0	0	0	2	0	0	0	2	2	2	2	2	0	0	0	0	1	2	0	0	0	0	1	1	2	1	1	0	0	1
66	1	0	0	0	0	0	1	0	1	0	1	0	1	1	0	0	2	1	1	1	1	0	2	0	0	0	0	1	2	2	0	0	2	0	0	1	0	0	0	1	0	0	0	1	1	1	0	0	1
67	1	1	0	0	0	0	1	0	1	1	2	0	1	0	1	0	2	0	0	0	0	0	2	0	0	0	0	1	1	0	1	2	2	0	0	1	0	0	0	1	0	0	0	2	0	0	0	0	1
68	0	0	0	0	0	0	0	0	1	0	0	1	2	0	2	0	2	2	2	2	2	0	2	0	0	1	1	1	2	2	0	1	2	2	1	2	2	0	0	0	0	1	1	1	0	0	0	0	0
69	0	0	0	0	0	0	2	0	0	0	2	1	0	0	1	0	1	2	1	1	1	0	2	0	0	0	1	1	1	1	1	1	1	1	0	1	1	0	0	0	0	1	1	2	2	2	0	0	2
70	1	0	0	0	0	1	2	1	0	0	0	2	2	0	1	0	1	0	0	0	0	0	2	0	0	0	1	0	2	2	0	0	2	2	0	2	1	0	0	0	0	0	2	2	1	0	0	0	0
71	1	0	0	0	0	0	0	0	2	0	0	1	1	0	0	1	1	0	1	1	1	0	2	0	0	0	2	2	2	2	2	0	0	0	0	2	2	1	1	1	0	0	0	2	0	0	0	0	1
72	1	0	1	0	0	0	0	0	1	0	0	0	0	0	0	0	2	1	1	1	1	0	1	1	1	1	2	2	2	2	0	0	2	2	2	2	0	0	0	1	0	0	0	1	0	0	0	0	0
73	1	1	1	0	0	0	1	0	0	0	0	1	2	0	2	0	0	2	2	1	0	0	2	0	0	0	2	2	2	2	1	2	1	1	0	1	0	0	0	0	0	1	0	0	1	1	0	0	1
74	0	0	0	0	0	1	1	0	0	0	1	0	0	0	0	0	2	1	1	1	1	0	2	0	0	0	2	2	2	2	0	1	1	1	0	2	0	0	0	0	0	0	0	2	0	0	0	0	1
75	1	0	0	0	0	0	1	0	1	0	0	0	1	0	1	0	1	0	0	0	0	0	2	0	0	0	1	1	2	2	0	0	0	0	0	2	1	0	1	0	1	0	0	1	0	0	0	0	0
76	1	0	0	0	0	0	1	1	1	0	0	0	0	0	0	0	0	1	2	1	1	0	2	0	0	0	1	1	2	2	1	0	2	2	1	2	1	0	0	0	0	1	0	0	2	1	1	1	2
77	0	0	0	0	0	0	0	0	2	0	0	0	1	0	1	0	1	1	0	0	0	0	2	0	0	0	2	2	1	1	1	0	0	2	0	2	0	0	0	1	0	0	0	1	0	0	1	0	2
78	0	0	0	0	0	1	2	1	0	0	0	1	2	0	1	1	2	1	0	0	0	0	2	0	0	0	2	2	2	2	1	0	2	2	0	2	1	0	0	0	1	0	0	2	0	2	0	0	1
79	0	0	0	0	0	0	2	0	1	0	1	1	1	0	0	1	2	2	2	2	2	0	2	0	0	0	1	1	2	2	0	0	1	2	0	2	1	0	0	0	0	0	1	2	1	1	0	0	2
80	1	0	0	0	0	0	1	1	0	0	0	0	0	0	0	0	2	1	1	1	1	0	2	0	0	0	2	2	2	2	2	1	2	0	0	1	1	0	0	1	0	1	1	2	1	1	0	0	0
81	1	0	0	0	0	0	2	1	0	0	0	0	2	1	0	0	1	1	1	1	0	0	2	0	0	0	2	2	2	2	0	0	2	2	0	2	2	0	0	2	0	0	0	2	1	1	1	1	2
82	1	1	0	0	0	0	2	0	1	0	0	0	1	0	1	0	1	0	1	0	0	0	2	1	1	2	1	2	2	2	2	1	2	0	0	1	1	0	0	0	0	1	1	2	1	0	0	1	1
83	0	0	0	0	0	0	2	0	0	0	2	2	2	0	1	0	1	2	0	0	0	0	2	0	0	0	1	2	2	2	2	1	2	2	1	2	2	0	0	2	0	1	0	0	2	0	0	0	0
84	0	0	2	0	1	0	2	0	1	0	1	1	1	0	1	0	1	1	1	1	0	0	2	0	0	0	2	2	2	1	1	0	2	2	2	2	2	0	1	0	1	0	1	2	0	0	0	0	1
85	1	0	0	0	0	0	1	0	1	0	0	1	1	0	1	0	1	2	1	0	0	0	2	0	0	0	2	2	2	2	1	0	1	0	0	1	1	0	0	1	0	0	0	2	0	0	1	0	1
86	0	0	0	0	0	0	1	0	2	0	0	2	1	0	2	0	1	0	0	0	0	0	2	0	0	0	1	2	1	1	2	0	2	1	1	1	1	0	0	1	0	1	1	1	1	1	0	2	2
87	1	0	1	1	1	1	0	0	1	0	1	0	0	0	0	0	2	0	0	0	0	0	2	1	1	2	1	2	2	1	0	0	1	2	1	2	2	0	0	1	0	0	0	2	0	0	0	0	0
88	1	0	1	0	0	0	1	0	1	0	0	0	0	0	0	0	1	1	1	1	1	0	2	0	0	0	1	1	1	1	1	1	1	0	0	1	2	0	0	1	0	0	1	1	1	0	0	0	1
89	0	0	0	0	0	0	2	0	1	0	0	1	1	0	0	0	1	1	1	1	1	0	2	0	0	0	1	2	2	1	1	0	1	2	2	2	0	0	0	1	0	0	0	1	0	0	0	1	0
90	1	0	0	0	0	1	1	1	1	0	0	1	2	0	1	1	1	0	0	1	0	0	2	0	0	0	2	2	2	2	0	1	1	1	0	2	2	1	1	1	0	1	1	2	1	0	0	0	0
91	0	0	0	0	0	0	0	0	2	0	0	0	1	0	1	0	0	1	1	1	1	0	2	0	0	1	1	1	1	1	0	1	1	1	0	2	1	0	0	0	1	0	0	2	0	0	0	0	1
92	0	0	0	0	0	0	0	0	1	0	1	0	0	0	0	0	1	1	1	1	0	0	2	0	0	1	0	1	1	1	1	0	2	1	0	2	1	0	0	0	1	1	1	1	1	0	1	0	2
93	0	0	0	0	0	0	1	1	1	0	0	1	1	0	0	1	2	0	0	0	0	0	2	0	0	0	2	2	1	2	1	0	2	1	1	1	2	0	0	1	0	0	0	1	0	1	0	0	1
94	0	1	0	0	0	0	1	1	0	0	0	0	1	1	0	0	1	1	1	1	1	0	2	0	0	1	1	1	2	2	0	0	0	2	0	2	2	0	0	1	1	1	1	1	1	0	0	0	0
95	0	0	0	0	0	0	1	0	0	0	1	1	2	0	2	0	1	0	0	0	0	0	2	0	0	1	1	1	2	2	1	0	1	0	0	1	2	0	1	1	1	1	1	2	2	1	0	0	0
96	1	0	0	0	0	1	2	0	1	0	1	0	0	0	0	0	0	1	1	1	1	0	2	0	0	0	2	2	2	2	1	0	1	1	1	2	2	0	0	0	1	1	1	1	1	2	0	0	1
97	1	0	0	0	0	1	0	0	2	0	0	0	1	0	1	0	1	2	0	0	0	0	1	0	0	1	1	1	1	1	1	0	1	2	0	2	0	0	0	0	0	0	1	2	0	0	0	0	0
98	1	0	0	0	0	0	1	1	1	0	0	1	1	0	0	1	2	2	0	0	0	0	1	1	1	1	2	2	2	1	0	0	1	1	0	1	2	1	1	0	0	0	0	2	0	0	0	0	0
99	1	0	0	0	0	0	1	0	0	0	0	0	0	0	0	0	1	1	0	0	0	0	1	1	1	2	0	1	2	2	0	1	1	1	0	2	1	0	0	1	0	0	1	2	1	0	0	0	0
100	0	0	0	0	0	0	1	0	1	0	0	1	0	0	1	0	1	0	0	0	0	0	1	0	0	0	1	2	2	2	0	1	1	1	0	2	1	0	0	0	0	0	1	2	1	0	0	0	0
101	1	0	0	0	0	1	0	0	2	0	0	0	1	0	1	0	1	0	0	0	0	0	2	0	0	0	1	1	2	2	0	1	2	1	0	2	1	0	0	1	0	0	0	2	0	0	0	1	1
102	1	0	1	1	1	2	2	0	0	0	2	0	0	0	0	0	0	1	1	2	1	1	2	0	0	0	0	1	1	1	1	1	2	1	0	2	2	0	0	0	0	1	1	2	0	0	0	0	0
103	0	0	0	0	0	0	1	0	0	0	0	1	1	0	0	0	0	2	0	1	0	0	2	0	0	0	1	0	1	2	1	1	2	0	0	2	2	0	0	2	0	1	0	1	1	0	0	1	1
104	0	0	0	0	0	0	1	0	1	0	0	0	1	0	0	0	2	0	0	0	0	0	1	1	1	1	1	2	1	1	2	2	1	1	0	1	1	0	0	0	0	0	0	1	0	0	0	0	1
105	1	0	0	0	0	2	0	0	1	0	0	0	0	0	0	0	1	0	1	1	1	0	2	0	0	0	1	2	1	1	1	0	2	2	0	1	1	1	0	0	0	0	0	1	0	0	0	0	1
106	1	0	0	0	0	0	1	1	1	1	0	0	1	0	1	0	1	2	1	1	1	0	2	0	0	0	2	2	2	2	2	0	1	1	0	1	1	0	0	1	0	0	1	2	0	0	0	0	1
107	1	0	0	0	0	0	1	0	0	0	1	1	2	0	1	1	0	1	1	1	1	0	2	0	0	0	2	2	2	2	1	0	1	2	1	2	1	0	0	0	0	0	0	2	0	0	0	0	0
108	1	0	0	0	0	0	1	0	1	0	1	2	1	0	2	0	1	2	0	0	0	0	2	0	0	1	2	2	2	2	2	0	2	2	0	2	1	1	1	0	0	1	0	1	0	0	0	0	0
109	1	0	1	0	0	0	0	0	1	0	1	0	1	0	1	0	1	0	1	1	1	0	2	0	0	0	1	1	2	1	1	1	2	0	0	2	1	0	0	0	0	0	0	2	0	2	0	0	0
110	1	0	0	0	0	0	0	0	2	0	0	0	0	0	0	0	2	1	0	0	0	0	2	0	0	0	1	2	2	2	1	1	2	0	0	1	1	0	0	1	0	1	0	1	1	0	0	0	1
111	1	0	0	0	0	0	1	1	1	0	0	2	2	0	2	0	0	1	0	0	0	0	2	0	0	0	2	2	2	2	2	0	0	2	0	2	2	0	0	2	0	0	2	2	0	2	0	0	0
112	0	0	0	0	0	0	1	0	1	0	1	1	2	0	1	1	1	1	1	1	1	0	2	0	0	0	2	2	2	2	0	0	0	2	1	2	2	1	1	1	0	0	0	0	0	0	0	0	1
113	0	0	0	0	0	0	1	1	0	0	0	1	0	0	0	0	0	2	1	1	1	0	2	0	0	0	1	1	2	2	1	0	2	2	2	2	0	0	0	0	0	0	1	1	1	0	0	0	1
114	1	0	0	0	0	1	2	0	1	0	1	1	1	0	0	1	2	1	1	0	0	0	1	0	0	0	2	2	2	2	2	0	2	2	0	2	2	0	1	1	1	0	1	2	0	1	0	0	0
115	1	0	0	0	0	1	1	1	0	0	0	0	0	0	0	0	2	1	1	0	0	0	1	0	0	0	2	2	2	1	0	0	0	2	2	2	1	0	0	0	0	1	1	2	1	1	0	0	0
116	0	0	0	0	0	0	0	0	2	0	0	0	1	1	0	0	1	2	1	0	0	0	2	0	0	0	1	1	2	2	0	1	1	2	0	2	1	0	0	0	0	1	1	2	0	0	0	1	1
117	0	1	0	0	0	0	0	0	1	0	0	0	0	0	0	0	2	2	0	0	0	0	2	0	0	0	2	2	1	1	1	1	2	2	0	2	0	0	0	0	0	2	2	2	1	1	0	0	0
118	1	0	0	0	0	1	1	0	0	0	1	0	0	0	0	0	0	1	1	1	1	1	1	0	0	1	1	2	2	2	0	2	2	0	0	1	2	0	0	0	0	0	0	0	1	0	0	2	2
119	0	0	0	0	0	0	1	0	1	0	1	0	0	0	0	0	2	2	1	0	0	0	1	1	1	1	1	2	2	1	0	1	2	0	0	0	1	0	0	1	0	0	0	1	1	1	0	0	2
120	0	0	1	0	0	0	1	0	1	0	0	0	0	0	0	0	2	2	2	2	0	0	2	0	0	0	1	1	2	2	1	1	0	1	0	1	2	0	1	0	2	0	0	1	0	0	0	0	0
121	0	0	0	0	0	1	2	0	1	0	0	0	0	0	0	0	1	0	1	2	1	0	2	0	0	0	1	1	2	2	0	0	1	1	0	1	1	0	0	0	0	0	0	2	1	1	0	0	0
122	0	0	0	0	0	0	2	0	0	0	0	1	2	0	1	1	1	1	1	1	0	0	2	0	0	0	2	2	2	2	0	1	1	1	0	2	2	0	0	1	1	1	1	2	1	0	0	0	1
123	1	0	0	0	0	0	1	0	0	0	0	0	1	0	1	0	1	0	1	1	1	0	2	0	0	0	0	1	2	2	0	0	0	1	0	2	2	0	0	1	0	1	0	0	2	1	0	0	0
124	1	0	0	0	0	0	1	0	0	0	1	0	0	0	0	0	1	0	1	0	0	0	2	0	0	0	2	2	2	2	0	1	2	1	0	2	2	0	0	0	1	0	1	2	1	1	1	0	2
125	0	0	0	0	0	0	0	0	2	0	0	0	1	0	0	0	0	0	1	1	1	0	2	0	0	0	2	2	2	2	0	0	1	1	0	2	1	1	1	0	0	2	2	2	1	1	1	0	1
126	0	0	0	0	0	0	1	1	1	0	0	0	0	0	0	0	0	1	1	1	1	0	2	0	0	0	0	2	2	2	1	2	1	2	1	2	2	0	0	1	0	1	1	2	0	0	0	0	0
127	1	0	0	0	0	0	1	1	0	0	0	0	0	0	0	0	0	0	1	1	1	0	1	0	0	1	2	1	2	2	1	0	2	1	1	1	1	0	0	1	0	0	0	0	0	0	0	0	1
128	0	0	0	0	0	0	1	0	2	0	0	0	1	0	1	0	2	2	0	0	0	0	2	0	0	1	2	2	2	2	0	0	1	2	1	1	2	0	0	1	0	0	1	2	1	1	1	1	2
129	1	0	1	0	1	0	1	1	1	0	0	0	0	0	0	0	1	1	2	2	1	0	2	0	0	0	2	2	2	1	0	0	0	1	1	2	1	0	0	0	0	0	0	2	0	0	0	0	0
130	1	0	1	0	0	0	1	1	1	0	0	1	0	0	1	0	1	1	1	1	0	0	2	0	0	0	2	2	2	2	1	1	1	1	0	1	1	0	0	0	0	0	0	2	2	0	0	0	2
131	0	0	0	0	0	1	1	0	0	0	1	0	0	0	0	0	1	1	2	1	1	0	2	0	0	0	1	2	2	2	2	1	1	2	1	2	0	0	0	0	0	1	1	2	2	1	0	0	1
132	1	0	0	0	0	0	0	0	2	0	0	1	2	1	1	0	1	1	1	1	0	0	1	1	1	1	2	2	2	1	0	0	2	1	1	1	2	1	1	0	0	0	0	1	0	0	0	0	1
133	1	0	1	0	0	0	2	1	0	0	0	1	1	0	1	0	0	0	0	0	0	0	2	0	0	0	2	2	2	2	1	1	1	1	0	1	1	0	0	1	1	0	1	2	1	0	0	0	2
134	0	0	0	0	0	0	0	0	1	0	2	0	0	0	0	0	0	0	0	0	0	0	1	0	0	0	2	2	2	1	1	0	2	1	0	1	1	0	0	1	0	0	0	1	0	0	0	0	0
135	0	0	0	0	0	1	0	0	2	0	0	1	1	0	1	0	1	1	2	2	1	0	2	0	0	0	1	0	1	2	1	0	2	2	1	2	2	0	1	1	1	0	0	1	0	0	0	0	1
136	1	0	0	0	0	2	1	1	1	0	0	1	1	0	1	0	1	0	1	1	1	0	1	1	1	1	2	2	2	1	0	2	1	0	0	0	1	0	0	0	0	0	0	2	1	1	0	0	1
137	1	1	0	0	0	1	0	0	1	0	1	0	0	0	0	0	1	1	1	1	1	0	2	0	0	0	1	2	2	2	2	0	1	2	0	2	1	1	1	0	0	0	1	1	1	0	1	0	1
138	1	0	0	0	0	0	1	0	2	0	0	1	2	0	1	1	1	1	1	1	0	0	2	0	0	1	1	1	1	2	1	0	1	1	0	2	0	0	0	0	0	0	0	1	0	0	0	0	0
139	1	0	0	0	0	1	2	0	0	0	1	1	2	0	2	0	1	0	1	2	1	1	1	0	0	0	2	2	2	2	0	0	1	1	1	1	0	0	0	1	0	1	1	1	1	2	0	0	0
140	0	0	0	0	0	0	1	0	0	0	0	1	1	0	1	0	0	1	1	0	0	0	2	0	0	0	0	0	2	1	0	0	1	1	0	1	2	0	0	0	0	0	0	1	0	0	0	0	1
141	0	1	0	0	0	0	1	0	1	0	0	1	1	0	0	0	1	2	1	0	0	0	2	0	0	0	2	2	2	2	1	1	1	2	1	2	1	1	1	0	0	1	1	2	1	1	0	0	0
142	0	0	0	0	0	0	2	0	1	0	1	0	0	0	0	0	1	1	0	0	0	0	1	1	1	2	2	2	2	1	1	1	0	1	0	2	1	0	0	2	0	0	0	2	1	1	0	0	1
143	1	0	0	0	0	0	0	0	1	0	0	1	1	0	0	1	1	0	0	0	0	0	1	0	0	1	1	2	2	2	0	1	2	0	0	1	2	0	0	0	1	2	2	2	2	1	1	0	1
144	0	0	0	0	0	1	0	0	2	0	0	0	0	0	0	0	0	2	2	1	0	0	0	1	1	1	0	1	1	1	1	0	1	1	0	2	1	0	0	0	0	0	0	0	0	1	0	0	0
145	1	0	0	0	0	0	0	0	2	0	0	0	1	0	1	0	1	2	2	1	0	0	2	0	0	0	2	1	2	2	0	0	0	0	0	1	1	0	0	1	0	0	0	1	0	0	0	0	1
146	1	0	1	1	1	1	1	0	0	0	1	1	1	0	2	0	0	1	1	0	0	0	2	0	0	0	0	1	1	1	1	2	2	0	0	1	0	0	0	0	0	1	1	2	1	2	1	0	1
147	1	0	0	0	0	0	1	0	0	0	1	0	0	0	0	0	0	1	0	0	0	0	0	1	1	1	1	2	1	1	2	0	1	0	0	0	1	0	0	0	0	0	0	1	0	0	1	0	1
148	0	0	0	0	0	0	0	0	1	0	1	1	0	0	1	0	2	0	0	0	0	0	2	0	0	0	1	2	2	2	0	0	1	1	0	1	1	0	0	0	0	0	2	2	1	0	0	0	0
149	0	0	1	1	1	1	2	1	0	0	1	0	0	0	0	0	1	1	0	1	0	0	2	0	0	0	1	0	2	2	0	0	1	1	1	2	1	0	0	1	0	0	0	1	0	1	0	0	0
150	1	0	0	0	0	0	0	0	1	0	0	1	1	0	2	0	2	0	0	0	0	0	2	0	0	0	1	1	2	2	0	1	1	1	0	1	0	0	0	1	0	0	0	2	0	2	0	0	0
151	1	0	0	0	0	0	1	0	0	0	1	0	1	1	0	0	0	0	0	0	0	0	2	0	0	1	1	0	2	2	0	1	2	1	0	1	2	0	0	1	1	0	0	1	0	0	0	0	1
152	1	0	0	0	0	1	1	0	0	0	1	0	0	0	0	0	2	1	0	0	0	0	2	0	0	0	1	1	2	2	1	2	2	2	1	2	1	0	0	0	0	0	0	0	0	0	1	1	2
153	0	0	0	0	0	1	1	1	1	1	0	0	0	0	0	0	2	1	1	1	1	0	2	0	0	0	2	2	2	2	1	1	1	1	0	2	1	0	0	0	0	0	1	2	1	1	1	0	2
154	0	0	0	0	0	1	2	1	0	0	1	1	2	0	2	0	1	2	1	1	0	0	2	0	0	0	2	2	2	2	0	0	0	2	1	2	1	0	0	2	0	0	0	2	0	1	0	0	2
155	1	0	0	0	0	1	2	0	2	0	0	0	2	1	0	0	1	0	1	1	1	0	2	0	0	0	0	2	1	1	1	0	1	2	0	2	1	0	0	0	1	0	0	2	0	0	1	0	1
156	0	0	0	0	0	0	2	1	0	0	1	0	0	0	0	0	1	1	1	1	0	0	1	0	0	0	0	1	1	1	1	1	1	2	1	2	2	0	1	1	1	0	1	2	0	0	0	0	0
157	1	0	0	0	0	0	2	0	0	0	0	0	0	0	0	0	1	1	1	1	0	1	1	0	0	0	1	0	2	2	0	1	1	2	2	2	1	0	0	0	0	1	1	2	0	0	0	0	0
158	0	0	0	0	0	0	0	0	1	0	0	0	0	0	0	0	1	2	1	0	0	0	2	0	0	0	2	2	2	2	0	1	1	1	0	2	0	0	0	1	0	1	1	1	1	0	0	0	0
159	0	0	0	0	0	0	1	0	0	0	1	0	0	0	0	0	0	0	1	1	1	0	2	0	0	1	2	2	2	2	0	1	2	0	0	1	1	0	0	0	0	0	0	1	0	0	0	0	1
160	0	0	0	0	0	0	0	0	2	0	0	0	0	0	0	0	0	0	1	1	1	0	1	1	1	1	2	2	2	2	2	0	0	1	0	2	1	1	1	0	0	0	1	1	1	0	0	0	0
161	1	0	0	0	0	1	2	0	0	0	2	0	1	0	1	0	2	0	0	1	0	1	1	0	0	1	2	2	1	1	1	2	2	1	0	2	1	0	0	1	0	0	1	2	0	0	1	0	1
162	0	0	0	0	0	0	2	1	0	0	1	0	1	0	1	0	1	1	1	1	0	0	2	0	0	0	1	0	2	2	0	0	2	2	2	2	1	0	0	0	0	0	0	0	0	0	0	0	1
163	1	0	0	0	0	0	1	0	2	0	0	0	0	0	0	0	2	1	1	1	1	0	1	0	0	0	2	2	2	2	0	0	2	1	0	1	1	0	0	1	0	0	1	2	1	0	0	0	1
164	1	0	0	0	0	1	0	0	2	0	0	0	0	0	0	0	2	1	1	1	1	0	2	0	0	0	0	1	1	0	1	0	1	1	0	1	0	0	0	0	0	1	0	0	1	1	0	0	0
165	1	0	0	0	0	0	1	0	1	0	1	0	0	0	0	0	1	1	0	0	0	0	1	1	1	1	1	2	0	0	2	2	2	0	0	1	1	0	0	0	0	0	0	2	0	1	1	0	1
166	1	0	0	0	0	0	1	0	0	1	1	0	0	0	0	0	2	1	0	0	0	0	2	0	0	0	1	2	1	1	2	0	1	2	1	2	0	0	0	0	0	0	0	1	0	0	0	0	1
167	1	1	1	0	1	0	1	1	1	0	0	0	1	0	1	0	1	1	1	1	1	0	2	0	0	0	1	1	2	2	1	2	2	0	0	1	1	1	1	0	0	1	1	1	1	1	0	0	1
168	0	0	0	0	0	1	1	1	0	0	0	0	1	0	1	0	1	0	1	2	1	1	2	0	0	0	1	2	2	1	0	0	1	0	0	1	2	0	0	1	0	0	0	1	0	1	0	0	1
169	0	0	0	0	0	0	1	0	1	1	1	1	1	0	0	1	0	0	0	0	0	0	1	0	0	0	2	2	2	2	1	1	2	0	0	2	1	1	0	1	0	0	0	0	0	0	0	0	1
170	1	0	0	0	0	0	2	0	0	0	1	0	0	0	0	0	0	1	0	0	0	0	2	0	0	0	1	2	2	2	0	1	1	0	0	1	1	1	1	0	0	0	2	2	1	1	0	0	0
171	1	0	0	0	0	1	1	0	1	0	1	0	0	0	0	0	2	0	0	1	1	0	2	0	0	1	2	2	2	2	0	2	2	2	1	2	1	0	0	0	0	0	0	1	0	0	0	2	2
172	1	0	0	0	0	0	2	0	0	0	0	0	0	0	0	0	1	2	1	1	1	0	2	0	0	0	1	1	2	2	0	0	1	1	0	1	2	0	0	1	0	0	0	2	0	0	0	0	1
173	1	0	0	0	0	0	2	0	0	0	2	0	0	0	0	0	2	0	0	0	0	0	2	0	0	0	1	2	2	2	0	1	1	2	1	2	2	0	0	1	0	0	0	1	0	0	0	0	0
174	0	0	1	0	0	0	1	1	0	0	0	2	2	0	1	1	2	0	0	0	0	0	2	0	0	1	2	2	2	2	0	0	0	0	0	1	1	0	0	1	0	0	0	1	0	0	0	0	0
175	1	0	0	0	0	0	1	0	1	1	0	0	0	0	0	0	2	2	1	1	1	0	1	1	1	1	1	2	2	1	2	1	1	2	1	2	1	1	0	1	0	1	1	1	1	1	0	0	1
176	0	0	0	0	0	0	2	1	0	0	0	0	2	1	1	0	0	2	0	0	0	0	0	0	0	0	2	2	1	2	1	2	2	0	0	1	2	0	0	2	1	0	0	1	0	0	1	0	1
177	0	0	0	0	0	0	1	1	1	0	0	0	2	1	1	0	0	2	2	1	0	0	2	0	0	0	2	2	2	2	0	1	2	1	0	2	0	0	0	0	0	0	1	2	2	0	0	1	1
178	1	0	1	1	1	1	2	1	0	1	1	2	1	0	2	0	2	0	0	0	0	0	2	0	0	1	1	1	1	1	0	0	2	1	0	2	1	0	0	1	0	0	0	2	0	0	0	0	1
179	0	0	1	0	0	0	2	0	1	0	1	0	0	0	0	0	1	0	0	0	0	1	2	0	0	0	1	1	2	2	1	0	2	2	0	2	1	0	0	0	0	0	1	2	1	1	1	0	1
180	0	0	0	0	0	0	2	1	0	0	0	1	2	0	2	0	2	1	1	1	0	0	2	0	0	0	1	2	2	2	2	1	1	1	1	2	2	0	0	0	0	0	0	2	0	0	0	0	1
181	1	0	2	0	1	0	2	0	0	0	1	0	0	0	0	0	2	0	0	0	0	0	2	0	0	0	1	2	1	1	2	0	1	1	1	1	1	0	0	1	0	0	0	0	0	0	0	0	1
182	1	0	0	0	0	1	2	0	0	1	2	0	0	0	0	0	0	1	1	1	1	1	2	0	0	0	1	2	2	2	2	2	2	1	1	2	1	0	0	1	0	0	0	1	1	0	0	0	1
183	0	1	0	0	0	1	1	0	1	0	0	1	1	0	0	0	0	0	0	0	0	0	2	0	0	0	1	1	2	2	0	1	2	1	0	2	1	0	0	1	0	0	0	1	0	0	0	0	0
184	0	0	0	0	0	0	2	1	0	0	1	0	1	0	1	0	2	2	0	0	0	0	2	0	0	0	2	2	2	2	0	1	2	1	1	2	0	0	0	0	0	0	2	2	0	2	0	1	1
185	0	0	0	0	0	0	1	1	0	0	0	0	1	0	1	0	1	1	1	1	0	1	2	0	0	0	2	2	2	2	1	0	2	2	0	2	2	0	0	1	0	2	1	2	1	0	0	0	0
186	1	0	0	0	0	0	1	0	1	0	0	1	1	0	1	0	1	0	1	0	0	0	2	0	0	0	2	0	1	1	1	0	0	2	0	2	2	1	1	0	1	1	0	1	1	0	0	0	0
187	0	0	1	1	1	1	0	0	1	0	0	0	0	0	0	0	1	2	1	1	1	0	2	0	0	0	1	2	2	2	0	1	0	2	0	2	1	0	0	0	0	0	0	2	0	0	0	0	1
188	1	0	0	0	0	0	2	0	0	0	1	1	1	0	1	0	2	0	0	0	0	0	1	0	0	0	1	2	2	2	0	0	1	1	0	2	1	0	0	0	0	0	0	1	0	1	1	1	2
189	0	0	0	0	0	0	1	0	1	1	2	1	1	0	0	1	1	2	1	1	1	0	1	0	0	0	2	2	2	2	1	1	2	1	1	2	2	1	1	1	0	1	1	2	0	2	1	1	2
190	0	0	0	0	0	0	0	0	2	0	0	0	0	0	0	0	1	0	0	0	0	0	2	0	0	0	0	1	2	2	0	1	2	1	0	2	2	0	0	0	1	1	1	2	1	1	1	0	1
191	1	0	0	0	0	0	1	0	0	0	0	0	0	0	0	1	2	2	1	0	0	0	2	0	0	0	2	2	2	2	2	1	2	1	0	2	0	0	0	0	0	0	0	2	0	0	0	0	0
192	1	0	0	0	0	1	2	0	0	0	1	1	1	0	1	0	2	0	0	0	0	0	2	0	0	0	1	1	2	2	0	0	2	2	0	2	1	0	0	1	0	0	0	1	0	0	0	0	0
193	0	0	0	0	0	0	1	0	1	0	1	0	0	0	0	0	1	1	1	1	0	0	1	1	1	1	2	2	2	2	2	0	2	1	0	1	1	0	0	0	0	0	1	2	1	0	1	0	1
194	1	0	1	0	0	1	0	0	2	0	0	0	1	1	0	0	0	1	1	1	1	0	1	0	0	1	1	1	2	2	0	0	1	1	0	1	1	0	0	1	0	1	1	2	0	1	0	1	1
195	0	0	0	0	0	0	2	0	1	0	0	0	0	0	0	0	1	1	1	1	1	0	2	0	0	1	2	1	2	2	0	0	0	0	0	2	1	0	0	0	0	0	0	2	0	1	0	0	1
196	0	0	0	0	0	0	2	0	0	0	0	1	1	0	0	1	1	0	1	0	0	0	2	0	0	0	2	2	2	2	0	1	1	2	0	2	2	0	0	0	0	0	1	2	1	0	0	0	0
197	0	0	0	0	0	0	2	1	0	0	0	0	1	0	0	0	1	0	0	0	0	0	2	0	0	0	1	1	1	1	1	0	1	2	0	2	1	0	0	0	0	0	0	1	0	0	0	0	2
198	0	0	0	0	0	0	2	1	0	0	0	0	2	0	2	0	1	2	1	0	0	0	2	0	0	1	1	1	1	1	2	0	2	1	1	1	0	0	0	0	0	0	1	2	1	1	0	0	0
199	0	1	0	0	0	1	1	0	1	0	0	1	1	0	1	0	1	0	0	0	0	0	2	0	0	1	1	1	2	2	1	0	1	0	0	0	1	0	0	0	0	0	0	2	0	0	0	0	1
200	0	0	1	0	1	0	2	0	0	0	0	1	2	0	1	1	1	1	1	1	0	0	2	0	0	0	2	2	2	2	1	1	1	2	2	2	0	0	0	0	0	0	1	1	1	0	1	0	2
201	0	0	0	0	0	0	0	0	2	0	0	0	1	0	1	0	1	0	0	0	0	0	2	0	0	0	2	2	1	1	1	1	1	2	1	2	1	0	0	0	0	1	1	1	1	2	0	0	0
202	0	0	0	0	0	0	1	0	0	0	0	0	1	0	1	0	2	1	0	0	0	0	2	0	0	1	2	2	2	2	2	0	2	2	0	1	1	0	0	1	0	0	0	2	1	0	1	0	1
203	1	0	0	0	0	0	1	0	1	0	0	0	0	0	0	0	0	2	1	1	1	0	2	0	0	0	1	2	2	2	0	1	2	0	0	0	0	0	0	0	0	0	0	2	0	0	1	0	2
204	0	0	0	0	0	0	2	1	0	0	0	2	2	0	0	1	1	1	1	1	0	0	2	0	0	0	2	2	2	2	0	0	2	0	0	1	1	1	0	1	0	2	2	2	2	1	0	0	1
205	0	0	0	0	0	0	2	0	0	0	2	2	2	0	1	1	2	2	1	1	1	0	1	0	0	0	2	2	1	1	2	0	1	1	0	1	1	0	0	0	0	1	1	2	1	1	0	1	1
206	0	0	0	0	0	0	0	0	1	0	1	0	0	0	0	0	1	2	1	1	1	1	2	0	0	0	1	2	0	0	2	1	1	0	0	1	0	0	0	0	0	1	0	1	1	0	0	0	1
207	0	0	1	0	0	0	0	0	1	0	0	0	1	0	1	0	1	0	0	0	0	0	2	0	0	0	0	2	1	2	2	1	2	0	0	2	2	0	1	0	2	1	1	2	1	2	0	0	1
208	0	1	1	0	0	0	2	0	1	0	0	0	0	0	0	0	1	1	1	1	1	0	2	0	0	0	1	2	2	2	2	0	1	0	0	1	2	0	0	1	0	0	1	2	0	2	0	0	1
209	1	1	0	0	0	0	2	1	0	0	0	0	0	0	0	0	0	1	0	0	0	0	1	0	0	1	2	2	2	2	1	2	2	2	1	2	0	0	0	0	0	0	0	1	0	1	1	0	1
210	0	0	0	0	0	0	1	0	1	0	1	1	1	0	1	0	1	0	1	1	1	0	1	1	1	1	1	2	2	2	0	0	2	2	2	2	1	0	0	1	0	1	1	1	1	2	0	0	1
211	0	0	0	0	0	1	2	1	0	0	0	0	0	0	0	0	1	0	1	2	1	0	2	0	0	0	2	2	2	2	0	0	2	1	0	1	1	0	0	0	1	0	0	1	0	1	0	0	0
212	1	0	0	0	0	1	1	1	1	0	0	0	0	0	0	0	1	1	2	2	1	0	2	0	0	0	2	2	2	1	0	0	2	1	1	1	2	0	1	0	1	1	1	1	1	2	0	0	2
213	0	0	0	0	0	0	0	0	1	0	2	1	0	0	0	0	1	0	0	0	0	0	0	1	1	1	2	2	2	2	0	0	0	2	0	2	1	0	0	0	0	1	1	1	1	1	0	0	2
214	1	0	0	0	0	0	1	0	0	0	0	0	1	1	0	0	1	2	2	2	2	0	1	1	1	1	0	2	1	1	2	0	0	2	0	2	2	0	0	1	0	1	0	0	2	0	0	0	1
215	1	0	0	0	0	0	1	0	1	0	0	0	0	0	0	0	1	2	1	0	0	0	2	0	0	1	2	2	2	2	1	1	2	0	0	1	1	0	0	0	0	1	1	2	1	2	0	0	1
216	1	0	0	0	0	0	0	0	1	0	1	1	0	0	1	0	0	2	0	0	0	0	2	0	0	0	2	2	2	2	1	0	1	1	0	2	1	0	0	0	0	1	0	1	2	1	0	0	0
217	0	0	0	0	0	0	0	0	1	0	1	0	0	0	0	0	0	1	0	1	0	0	2	0	0	0	2	2	2	2	2	1	1	2	0	2	2	0	0	1	1	0	0	1	0	0	0	0	0
218	1	0	0	0	0	1	2	0	1	0	0	0	0	0	0	0	2	2	1	1	1	0	2	0	0	0	2	2	2	2	0	0	1	2	0	2	2	1	1	0	0	1	1	1	1	1	1	0	1
219	0	0	0	0	0	1	0	0	1	0	0	0	0	0	0	0	2	1	1	0	0	0	1	0	0	0	2	2	1	1	1	0	1	2	0	2	1	0	0	0	0	1	0	0	1	1	0	0	0
220	1	0	2	0	1	0	2	0	1	0	1	0	1	0	1	0	0	1	2	1	1	0	1	0	0	1	1	2	1	1	1	1	1	2	2	2	2	0	0	1	0	0	0	1	0	0	0	0	1
221	1	0	0	0	0	0	1	0	2	0	0	0	1	0	1	0	2	1	1	1	1	0	2	0	0	1	2	2	2	2	2	2	1	0	0	0	2	0	0	1	0	0	0	2	0	0	0	0	0
222	0	0	1	0	0	0	2	1	0	0	0	2	2	0	0	1	2	0	0	0	0	0	2	0	0	0	1	1	2	2	1	0	2	2	1	2	1	0	0	0	0	0	0	2	0	1	0	0	0
223	1	0	1	0	0	0	0	0	2	0	0	0	1	0	1	0	1	1	1	1	0	0	2	0	0	0	1	2	1	1	2	0	1	1	1	1	2	0	0	2	1	1	1	2	1	2	1	0	1
224	1	0	0	0	0	1	1	1	1	0	0	0	0	0	0	0	2	1	1	1	1	0	2	0	0	0	0	1	1	1	1	0	1	2	1	2	1	1	0	1	0	0	1	1	1	0	0	1	1
225	0	0	0	0	0	1	2	0	0	0	0	0	0	0	0	0	1	1	1	1	0	0	2	0	0	0	2	2	2	2	1	0	0	2	1	2	0	0	0	0	1	0	1	2	1	0	0	0	0
226	0	1	0	0	0	1	1	0	0	0	1	1	2	0	2	0	0	2	1	1	1	0	2	0	0	0	2	0	1	1	1	0	2	1	1	1	1	0	0	0	0	0	0	2	1	1	0	0	2
227	0	0	0	0	0	1	1	0	0	0	0	0	2	0	1	0	2	2	2	2	0	0	1	1	1	1	1	1	1	1	1	1	1	2	0	2	0	1	1	0	0	0	1	2	1	0	0	0	1
228	0	0	0	0	0	1	2	0	1	0	0	1	1	0	0	1	2	0	0	0	0	0	2	0	0	0	0	1	2	2	0	1	1	2	0	2	2	0	0	1	0	1	1	2	0	0	0	0	1
229	1	0	0	0	0	1	1	0	1	0	0	0	0	0	0	0	1	1	1	1	1	0	2	0	0	0	1	2	2	2	2	0	2	2	0	2	0	0	0	0	0	0	0	1	0	1	1	0	1
230	0	0	0	0	0	0	0	0	2	0	0	0	0	0	0	1	1	1	0	1	0	0	2	0	0	1	2	2	2	2	1	1	1	1	1	2	1	0	0	0	1	0	0	1	0	0	0	0	1
231	0	1	0	0	0	0	0	0	1	0	1	2	2	0	1	0	2	2	2	2	0	0	1	1	1	2	1	2	2	2	0	2	2	1	0	2	0	0	0	0	0	0	0	2	2	0	0	0	1
232	0	0	0	0	0	1	2	0	1	0	1	0	1	1	0	0	1	1	0	0	0	0	1	0	0	0	1	1	1	1	2	0	1	2	0	2	1	0	0	1	0	0	0	2	0	0	0	1	1
233	0	0	0	0	0	0	1	0	0	0	0	0	0	0	0	0	0	0	1	1	1	0	2	0	0	0	2	2	2	2	0	0	1	2	0	2	1	0	0	1	0	1	2	2	0	0	0	0	1
234	1	0	0	0	0	1	1	0	0	1	1	1	1	0	1	0	1	1	0	1	0	0	1	1	1	1	0	1	1	1	1	1	1	0	0	1	2	0	0	1	1	0	0	2	1	1	0	0	0
235	1	0	0	0	0	0	1	2	0	0	0	1	1	0	0	1	2	1	1	1	1	0	1	1	1	1	2	2	2	1	1	0	0	2	0	2	1	0	0	0	0	0	1	1	0	1	0	0	1
236	1	0	0	0	0	1	2	1	0	0	0	0	1	0	1	0	0	2	1	1	1	0	1	0	0	1	1	1	2	2	0	0	2	2	2	2	2	0	0	1	0	1	1	1	1	2	0	0	0
237	1	0	0	0	0	0	2	0	0	0	1	1	1	0	0	1	0	1	1	0	0	0	2	0	0	0	2	2	2	1	0	1	2	1	0	2	0	1	1	0	0	0	0	1	0	0	0	0	2
238	1	0	0	0	0	1	2	1	0	0	0	1	1	1	0	0	2	2	2	2	2	0	2	0	0	0	2	2	2	2	1	1	1	2	1	2	2	0	0	1	0	1	0	1	1	1	0	1	1
239	0	0	0	0	0	0	2	0	0	0	0	1	1	0	0	1	1	1	1	0	1	0	2	0	0	0	1	1	2	2	0	0	2	1	0	2	1	2	1	0	1	0	2	2	1	0	1	0	2
240	0	0	0	0	0	0	2	1	0	0	0	1	1	0	1	0	2	0	0	0	0	0	2	0	0	1	2	2	2	2	1	0	0	1	1	2	2	0	0	1	0	0	0	2	2	0	0	0	0
241	1	1	0	0	0	0	1	1	1	0	0	0	0	0	0	0	0	2	2	1	1	0	2	0	0	0	1	1	2	2	1	1	1	1	0	2	1	0	0	2	0	0	0	2	0	2	0	0	1
242	0	0	0	0	0	0	2	0	0	0	2	0	0	0	0	0	2	1	1	1	1	2	0	0	0	0	0	1	1	1	1	2	1	0	0	0	1	0	0	0	0	1	1	2	1	1	1	0	1
243	1	0	0	0	0	0	1	1	1	0	0	0	1	0	1	0	1	1	2	2	1	0	2	0	0	0	1	0	1	2	1	1	1	2	0	2	1	1	1	0	0	0	2	2	1	0	0	0	1
244	1	0	0	0	0	0	2	0	1	0	1	0	0	0	0	0	1	1	0	0	0	0	1	1	1	1	2	2	2	2	1	1	1	2	1	2	2	0	0	1	0	0	0	2	0	0	0	0	0
245	0	0	0	0	0	0	2	0	0	0	0	0	1	0	1	0	1	1	1	1	0	0	2	0	0	0	2	2	2	1	0	1	1	0	0	1	1	0	0	0	0	0	0	1	1	1	0	0	1
246	0	0	0	0	0	0	1	2	0	0	0	0	1	0	1	0	0	0	0	0	0	0	2	0	0	1	1	0	2	2	0	1	1	2	0	2	0	0	0	0	0	0	1	1	1	0	0	0	0
247	0	0	0	0	0	0	1	0	0	0	0	0	0	0	0	0	2	0	0	0	0	0	2	0	0	0	1	1	1	1	1	0	1	0	0	1	2	0	0	2	1	1	0	0	1	0	0	0	0
248	1	0	0	0	0	1	2	0	0	0	2	0	0	0	0	0	1	0	0	0	0	0	1	1	1	1	1	1	2	2	1	0	1	2	1	2	1	2	1	0	1	0	0	0	0	1	0	0	1
249	0	0	0	0	0	1	1	0	1	0	0	0	1	0	1	0	0	2	1	1	1	0	2	0	0	0	2	2	2	2	0	2	1	1	0	2	0	1	1	0	0	0	0	1	0	1	0	0	1
250	0	0	0	0	0	0	2	0	1	0	0	0	1	0	1	0	1	1	1	1	1	0	1	1	1	1	2	2	2	2	2	0	1	1	1	1	1	0	0	0	0	0	0	2	0	0	0	0	1
251	0	0	0	0	0	1	1	0	0	0	0	1	1	0	0	1	1	1	0	0	0	0	2	0	0	1	2	2	2	2	0	0	2	1	1	1	0	0	0	0	0	0	0	2	0	0	0	0	1
252	0	0	0	0	0	0	2	1	0	0	1	0	1	0	1	0	0	2	1	1	0	1	1	0	0	0	2	2	2	2	2	0	1	1	0	1	0	0	0	0	1	0	0	2	1	1	0	0	1
253	0	0	0	0	0	0	0	0	2	0	0	0	0	0	0	0	1	1	1	1	0	0	2	0	0	0	2	2	2	2	2	1	1	1	0	2	2	0	0	1	0	0	0	2	1	1	0	0	1
254	0	0	0	0	0	0	2	0	1	0	0	0	1	0	1	0	2	2	1	0	0	0	2	0	0	0	1	1	1	1	1	1	1	2	0	2	1	0	0	0	1	0	0	2	0	0	0	0	1
255	0	0	0	0	0	0	1	0	1	0	0	0	0	0	0	0	0	0	1	1	1	0	2	0	0	0	1	2	2	1	1	1	2	2	0	2	2	0	1	0	1	1	0	0	1	1	0	0	1
256	1	0	0	0	0	0	0	0	1	0	0	0	0	0	0	0	1	0	0	0	0	0	2	0	0	0	1	1	2	2	1	0	1	1	0	1	1	0	0	0	0	0	0	2	1	1	0	0	1
257	1	0	0	0	0	0	1	0	0	0	1	0	0	0	0	0	1	0	0	0	0	0	2	0	0	0	1	1	2	2	0	0	2	1	1	1	2	0	0	0	0	0	0	0	0	0	0	0	0
258	0	0	0	0	0	2	1	1	1	0	0	0	0	0	0	0	1	1	1	1	1	0	2	0	0	0	2	2	2	2	0	0	0	1	0	1	1	0	0	1	0	0	0	2	0	0	0	0	0
259	0	0	0	0	0	1	1	0	1	0	0	0	2	0	1	0	0	0	1	1	1	1	1	0	0	0	1	1	2	2	0	2	1	1	0	0	1	0	0	2	0	0	1	2	1	1	0	0	0
260	0	0	0	0	0	0	1	0	0	0	1	0	0	0	0	0	0	2	2	1	0	0	2	0	0	0	2	2	2	2	0	0	2	1	0	2	0	0	0	1	0	0	0	2	0	0	0	0	0
261	1	0	0	0	0	0	1	0	1	0	1	0	0	0	0	0	2	0	0	0	0	0	2	0	0	1	2	2	2	2	2	1	2	1	0	1	2	0	0	1	0	0	1	2	1	0	0	0	1
262	0	0	0	0	0	0	1	1	1	1	0	0	2	0	2	0	1	2	0	0	0	0	2	0	0	0	2	2	2	2	0	0	2	1	1	1	1	1	0	1	0	0	1	1	1	0	1	1	2
263	0	0	0	0	0	1	1	1	1	0	0	0	0	0	0	0	0	0	0	0	0	1	1	0	0	0	2	1	2	2	0	0	2	2	0	2	2	0	0	1	0	1	0	0	2	1	0	0	1
264	1	0	0	0	0	0	1	0	1	0	1	0	1	0	1	0	2	0	0	0	0	0	1	0	0	1	1	1	2	2	1	1	2	1	1	1	2	0	0	1	1	0	0	1	0	1	0	0	0
265	1	1	1	0	0	0	1	0	0	0	1	0	0	0	0	0	1	1	1	0	0	0	1	0	0	1	1	1	1	1	2	1	2	1	0	2	2	1	1	1	0	0	0	2	0	0	0	0	1
266	1	0	0	0	0	0	1	0	1	0	0	0	1	0	1	0	2	1	1	1	1	0	2	0	0	0	2	2	2	2	0	0	1	2	0	2	0	0	0	1	0	0	1	1	0	0	1	1	2
267	1	0	0	0	0	0	1	0	0	0	0	1	1	0	0	0	2	0	0	0	0	1	2	0	0	1	1	1	2	2	0	0	1	1	0	2	1	1	1	0	0	1	1	1	1	1	0	0	2
268	0	0	0	0	0	0	1	0	0	1	2	0	0	0	0	0	2	0	0	0	0	0	2	0	0	0	2	2	2	2	0	0	1	1	0	1	1	0	0	0	1	1	0	0	1	1	0	1	1
269	0	0	0	0	0	2	0	0	1	0	1	2	1	0	2	0	1	0	0	0	0	0	1	0	0	0	1	2	2	2	1	1	1	1	0	2	1	2	1	0	1	0	0	2	1	1	0	0	0
270	1	0	0	0	0	0	0	0	0	0	1	0	0	0	0	1	0	0	1	1	1	0	2	0	0	0	1	1	1	1	1	0	0	2	0	2	1	0	0	0	0	0	0	1	0	1	0	0	1
271	0	0	0	0	0	0	0	0	2	0	0	0	1	1	0	0	0	1	1	1	1	0	2	0	0	0	2	2	2	1	0	2	1	1	0	0	2	1	1	0	1	0	0	1	0	1	0	0	1
272	1	0	0	0	0	1	1	0	0	0	2	0	0	0	0	0	2	0	0	0	0	1	2	0	0	0	1	0	1	2	1	1	0	1	0	1	1	1	1	0	0	0	0	1	0	0	0	0	2
273	0	0	0	0	0	0	1	0	1	0	1	0	1	0	1	0	2	0	0	1	1	0	0	1	1	1	2	2	2	2	1	1	2	0	0	1	0	0	0	0	0	0	0	2	1	1	0	0	2
274	1	0	0	0	0	0	0	0	2	0	0	0	2	1	0	0	1	1	1	0	1	0	2	0	0	0	0	1	1	1	1	0	2	1	1	1	1	0	0	2	0	0	0	2	0	1	0	0	1
275	0	0	0	0	0	0	1	0	0	0	1	0	0	0	0	0	1	1	1	0	0	0	2	0	0	0	1	2	1	1	2	1	1	1	0	1	1	0	0	0	1	1	0	1	0	1	1	0	1
276	0	1	0	0	0	0	1	1	0	0	0	0	1	0	1	0	1	0	0	0	0	0	2	0	0	1	1	1	1	1	0	0	2	2	2	2	0	0	0	0	0	0	1	2	1	0	0	0	1
277	0	0	0	0	0	0	1	0	1	0	0	0	1	0	0	0	0	1	0	1	0	0	2	0	0	0	1	1	1	1	2	0	1	2	0	2	1	0	0	1	0	1	1	2	2	0	1	0	1
278	1	0	0	0	0	1	1	0	1	1	1	1	1	0	0	1	1	0	0	0	0	0	2	0	0	0	1	1	2	2	0	0	1	2	0	2	1	0	0	1	0	1	1	1	0	0	1	0	2
279	0	0	0	0	0	0	1	0	0	1	1	0	0	0	0	0	1	1	0	0	0	0	2	0	0	0	2	2	2	2	1	1	1	1	0	2	1	0	0	2	0	0	0	2	0	1	0	1	1
280	1	1	0	0	0	0	1	1	1	0	0	1	1	0	0	1	1	1	0	0	0	0	1	1	1	1	2	2	2	2	2	2	1	1	0	1	0	0	0	0	0	0	0	1	1	0	0	0	1
281	1	0	0	0	0	0	1	0	1	0	1	0	1	0	1	0	1	1	1	1	0	0	1	0	0	1	0	2	1	2	2	1	2	0	0	1	2	0	0	1	0	0	1	1	1	0	0	0	0
282	0	0	0	0	0	0	1	0	1	1	1	0	1	0	1	0	0	2	0	0	0	0	2	0	0	0	2	2	2	2	2	0	1	1	0	1	1	0	0	0	0	0	2	2	1	0	0	0	0
283	0	0	0	0	0	2	1	0	0	0	1	0	0	0	0	0	1	2	1	1	1	0	0	1	1	1	2	2	2	2	0	0	0	2	1	2	2	0	0	2	0	1	1	2	1	0	0	0	1
284	0	0	0	0	0	0	1	0	0	0	1	0	2	1	1	0	1	0	0	0	0	0	2	0	0	0	2	2	2	2	2	0	0	1	0	1	1	0	0	0	0	2	2	2	2	1	0	0	1
285	0	0	1	1	1	1	0	0	2	0	0	0	1	0	0	0	2	2	0	0	0	0	1	1	1	1	2	2	2	2	2	0	2	2	2	2	1	0	0	0	0	0	0	1	0	0	0	1	0
286	1	0	0	0	0	1	2	1	0	1	1	0	1	0	0	0	2	2	2	2	0	0	1	1	1	1	0	1	2	2	0	0	2	2	2	2	1	1	0	0	0	0	2	2	0	0	0	0	1
287	0	0	1	0	0	0	0	0	1	0	1	1	0	0	1	0	1	1	1	0	1	0	1	0	0	0	2	2	2	2	0	0	1	1	0	1	2	0	0	2	0	0	1	2	2	0	0	0	1
288	0	0	0	0	0	0	1	0	0	0	0	1	1	0	1	0	0	2	1	1	1	0	2	0	0	1	1	1	2	2	1	0	2	1	1	2	0	0	0	1	0	0	1	2	0	1	0	0	1
289	1	0	0	0	0	0	0	0	2	0	0	0	0	0	0	0	1	2	0	0	0	0	2	0	0	0	2	2	2	1	0	0	2	1	1	1	0	0	0	0	0	0	1	2	1	0	1	0	2
290	0	0	0	0	0	0	1	0	2	0	0	1	1	0	0	1	1	1	1	1	1	0	2	0	0	0	1	2	2	2	2	1	1	1	1	2	1	0	0	1	0	0	0	2	0	0	0	0	1
291	0	0	1	1	1	1	2	0	0	0	1	0	1	0	1	0	0	2	1	1	1	0	2	0	0	0	2	2	2	1	0	1	1	1	0	2	1	0	0	0	0	0	0	1	0	1	0	0	1
292	0	0	1	0	1	0	1	0	0	0	1	0	0	0	0	0	1	0	1	1	1	0	2	0	0	1	2	2	2	2	1	1	2	0	0	1	2	0	1	0	1	1	1	1	1	1	0	0	0
293	1	0	0	0	0	1	0	0	2	0	0	0	0	0	0	0	0	0	0	0	0	0	2	0	0	1	0	1	1	0	1	0	0	2	0	2	2	0	0	1	0	0	0	1	0	0	0	0	2
294	1	0	0	0	0	1	0	0	1	0	1	0	2	0	2	0	2	1	1	1	0	0	1	0	0	0	2	1	2	2	1	2	2	0	0	0	1	0	0	2	0	0	2	2	0	0	0	0	1
295	0	0	0	0	0	0	1	0	1	0	1	1	1	0	1	0	1	0	0	0	0	1	2	0	0	0	2	2	2	2	0	0	2	1	0	2	2	0	0	1	0	0	0	1	0	0	0	1	1
296	1	0	0	0	0	0	1	0	0	0	0	0	0	0	0	0	1	2	0	0	0	0	2	0	0	0	2	2	2	2	0	1	1	0	0	1	2	0	0	2	1	0	0	1	0	0	0	0	1
297	1	0	0	0	0	0	1	0	0	1	2	0	0	0	0	0	1	0	0	0	0	0	2	0	0	0	1	2	1	1	1	0	2	2	2	2	2	0	0	2	1	0	0	0	0	0	0	0	1
298	1	1	0	0	0	0	2	0	0	0	0	1	1	0	0	1	2	1	1	1	1	0	0	1	1	1	0	1	1	0	1	0	2	1	1	1	1	0	0	1	0	0	0	0	0	1	0	0	0
299	0	0	0	0	0	1	2	0	0	0	2	1	1	0	0	1	1	1	0	0	0	0	2	0	0	0	1	2	2	2	2	1	1	1	0	1	1	0	0	1	0	1	0	0	1	0	0	1	2
300	0	0	0	0	0	1	1	0	2	0	0	0	0	0	0	0	1	2	0	1	1	0	1	0	0	1	2	2	2	2	1	0	1	0	0	1	1	0	0	1	0	0	0	2	0	1	0	0	1
301	1	0	0	0	0	1	1	0	1	0	0	0	0	0	0	0	1	1	1	1	0	0	2	0	0	1	2	2	2	2	0	0	0	2	0	2	2	0	0	1	0	0	0	1	0	0	0	0	0
302	0	0	0	0	0	0	0	0	1	0	1	0	0	0	0	0	1	2	1	1	1	0	1	0	0	1	2	2	2	2	0	1	1	2	1	2	1	1	1	0	0	1	1	2	1	2	0	0	0
303	1	0	0	0	0	0	1	0	1	0	0	0	1	0	1	0	0	2	0	0	0	0	2	0	0	0	2	2	2	2	2	0	0	2	1	2	2	0	0	2	0	1	1	2	1	0	0	0	2
304	0	0	0	0	0	0	1	0	1	0	0	0	0	0	0	0	2	1	1	1	1	0	2	0	0	0	1	1	2	2	0	0	2	2	0	2	2	0	0	1	0	1	1	2	1	1	0	0	0
305	1	0	0	0	0	0	2	0	0	0	1	0	0	0	0	0	1	1	0	1	0	0	1	1	1	1	2	2	2	2	1	0	1	2	0	2	2	0	0	1	0	0	1	2	1	0	1	1	2
306	1	0	0	0	0	1	2	0	0	0	1	0	1	0	1	0	0	1	1	0	0	0	2	0	0	0	2	2	2	1	1	1	1	2	1	2	2	0	0	1	0	0	0	1	0	0	0	0	0
307	0	0	1	1	1	1	0	0	1	0	1	0	0	0	0	0	2	2	0	0	0	0	1	0	0	0	0	1	2	2	0	2	2	2	1	2	1	0	0	0	0	1	0	1	0	1	0	0	1
308	0	0	0	0	0	1	1	0	1	0	0	0	0	0	0	0	1	2	1	1	1	0	2	0	0	0	1	1	2	2	1	1	2	2	0	2	1	0	0	0	0	1	0	1	1	0	0	0	1
309	1	0	0	0	0	0	1	0	0	0	0	0	2	0	2	0	0	2	1	1	1	0	2	0	0	0	1	2	1	1	2	1	2	2	0	2	2	0	0	0	1	0	0	1	0	0	0	1	0
310	1	0	0	0	0	0	2	0	0	0	2	0	1	0	0	0	1	1	2	2	1	0	2	0	0	0	0	1	1	0	2	0	0	2	0	2	2	0	0	2	0	0	0	0	0	0	0	0	2
311	1	0	1	0	1	0	0	0	0	0	1	0	0	0	0	0	1	2	1	1	0	0	2	0	0	0	2	2	2	2	1	1	2	1	0	2	2	0	0	0	0	0	0	1	0	1	1	0	1
312	1	0	0	0	0	0	0	0	2	0	0	0	0	0	0	0	2	1	0	0	0	0	2	0	0	0	2	2	2	2	0	0	1	1	0	2	2	1	1	1	0	0	0	1	1	1	0	0	0
313	1	0	0	0	0	0	1	0	0	0	1	0	0	0	0	0	0	1	0	0	0	0	1	1	1	1	0	1	2	2	0	1	2	0	0	2	1	0	0	2	1	1	1	1	1	0	0	0	1
314	0	0	0	0	0	0	1	0	1	0	1	1	2	0	1	0	0	1	0	0	0	0	1	1	1	1	1	1	2	2	0	1	1	1	0	2	1	0	0	0	0	1	1	2	1	1	0	0	1
315	1	0	0	0	0	1	2	0	0	0	1	1	1	0	0	1	2	0	0	0	0	0	2	0	0	0	1	1	1	1	1	1	1	0	0	0	2	0	0	2	0	1	1	1	1	2	0	0	0
316	0	0	1	0	0	0	1	0	2	0	0	1	1	0	0	1	1	1	1	1	1	0	2	0	0	0	2	2	2	2	1	1	1	1	0	2	0	0	0	1	0	0	0	2	0	0	0	0	1
317	1	0	0	0	0	0	1	1	1	0	0	0	1	1	0	0	1	1	1	0	0	0	0	0	0	1	2	2	2	2	1	0	1	2	0	2	1	0	0	1	0	2	2	2	2	1	0	0	1
318	1	1	0	0	0	1	0	0	2	0	0	1	1	0	0	1	0	1	1	1	1	0	2	0	0	0	1	1	2	2	0	0	0	2	0	2	2	0	0	1	0	0	0	1	0	0	0	0	0
319	0	0	0	0	0	0	1	0	1	0	0	0	0	0	0	0	1	1	0	1	0	0	1	0	0	0	1	2	2	2	1	2	1	2	1	2	1	0	0	1	0	1	1	2	1	0	0	0	1
320	0	0	1	0	0	0	0	0	2	0	0	0	2	0	2	0	2	0	0	1	1	0	2	0	0	0	1	2	2	2	0	2	1	1	0	2	2	0	0	1	0	0	0	1	0	0	0	0	1
321	0	0	0	0	0	0	0	0	0	0	1	0	0	0	0	0	2	0	0	0	0	0	2	0	0	0	2	2	2	2	1	0	0	2	1	2	1	1	0	0	0	0	0	1	1	1	0	0	1
322	0	0	0	0	0	1	2	0	0	0	0	0	0	0	0	0	1	1	1	1	1	0	2	0	0	0	1	1	2	2	0	1	2	2	1	2	1	0	0	0	0	1	1	2	2	1	0	1	1
323	0	0	1	0	0	0	0	0	2	0	0	1	1	0	1	0	2	1	1	1	1	1	2	0	0	0	2	2	2	2	0	2	2	0	0	1	1	0	0	1	0	0	1	2	1	1	0	0	1
324	1	0	0	0	0	0	1	0	0	0	1	0	1	0	1	0	1	1	1	1	1	1	1	0	0	0	1	1	2	2	1	0	2	2	0	2	1	0	0	1	0	0	0	2	0	1	0	0	1
325	0	0	0	0	0	0	1	0	1	0	1	1	2	0	1	1	1	2	1	0	0	1	2	0	0	0	1	1	1	1	1	1	2	0	0	1	2	1	1	1	0	0	1	1	0	0	0	0	0
326	1	0	0	0	0	0	1	1	1	0	0	0	0	0	0	0	0	2	2	1	0	0	1	0	0	0	0	2	1	1	2	1	1	0	0	1	0	0	0	0	0	0	0	0	0	0	0	1	1
327	1	0	0	0	0	0	0	0	1	0	0	0	0	0	0	0	2	0	0	1	0	0	2	0	0	0	2	2	2	2	0	1	1	2	1	1	1	0	0	0	0	0	0	1	0	0	0	0	1
328	1	0	0	0	0	0	1	1	1	0	0	0	1	0	1	0	0	2	0	1	0	0	2	0	0	0	2	2	2	2	1	1	2	1	0	2	0	0	0	1	0	0	0	2	1	1	1	0	2
329	0	0	1	0	0	0	1	0	2	0	0	1	2	0	2	0	1	1	1	1	1	0	2	0	0	1	1	1	1	2	1	1	1	2	0	2	0	0	0	1	0	0	0	1	0	0	1	1	1
330	1	0	0	0	0	0	2	0	0	0	0	0	0	0	0	0	0	0	1	1	1	0	2	0	0	0	2	2	2	2	0	0	0	2	0	2	1	0	0	0	0	0	1	1	0	0	0	0	0
331	0	0	1	1	1	2	2	1	0	0	0	0	1	0	2	0	0	1	2	1	1	0	1	0	0	0	0	2	0	0	2	1	2	0	0	1	1	0	0	1	0	0	0	2	0	1	0	0	0
332	0	0	0	0	0	0	1	1	1	0	0	0	0	0	0	0	1	2	0	0	0	1	1	0	0	0	1	1	1	1	1	0	1	2	1	2	2	0	0	2	0	0	0	2	0	0	1	0	2
333	0	0	0	0	0	1	1	0	2	0	0	0	0	0	0	0	2	1	1	0	0	0	1	0	0	0	2	2	2	1	1	0	1	0	0	0	2	0	1	0	1	0	0	0	0	0	0	1	1
334	0	0	0	0	0	0	1	0	2	0	0	0	0	0	0	0	1	1	1	1	1	1	2	0	0	0	1	1	1	1	2	0	1	1	0	1	1	0	0	2	0	1	0	1	1	1	0	1	2
335	1	0	1	1	1	1	0	0	2	0	0	0	0	0	0	0	1	0	0	0	0	0	2	0	0	0	1	2	1	1	1	1	2	1	0	2	1	0	0	0	0	0	0	1	0	1	0	0	2
336	0	0	0	0	0	0	1	0	0	0	1	1	1	0	1	0	0	2	2	1	0	0	1	0	0	1	1	2	1	1	1	1	2	0	0	1	1	1	1	0	0	0	0	1	0	0	0	0	1
337	0	0	0	0	0	2	0	0	0	0	1	0	1	0	1	0	0	0	1	1	1	1	2	0	0	0	2	2	2	2	2	0	2	2	1	2	0	0	0	0	0	0	0	2	0	0	0	0	0
338	1	0	0	0	0	2	0	0	2	0	0	0	0	0	0	0	1	1	0	0	0	0	2	0	0	0	1	1	2	2	1	1	1	2	0	2	2	0	0	1	0	0	0	1	0	0	1	1	2
339	0	0	1	0	1	0	1	1	1	0	0	1	1	0	0	1	1	1	1	1	1	0	2	0	0	1	0	0	2	1	0	2	2	1	0	2	0	0	0	1	0	1	1	2	0	0	0	0	1
340	1	0	0	0	0	0	1	0	0	0	1	0	0	0	0	0	1	1	1	1	1	0	2	0	0	0	2	2	2	2	0	1	2	0	0	1	1	0	0	1	0	0	0	2	0	0	0	1	1
341	0	0	0	0	0	0	0	0	2	0	0	0	0	0	0	1	1	1	0	1	0	0	2	0	0	0	0	2	1	1	1	2	2	0	0	1	2	0	0	2	1	0	0	2	0	1	0	0	1
342	1	1	0	0	0	0	2	0	1	0	1	0	0	0	0	0	1	1	1	1	0	0	0	0	0	1	2	2	2	2	0	0	2	2	0	2	1	0	0	1	0	0	0	1	0	0	0	0	0
343	0	0	0	0	0	0	0	0	1	0	0	1	0	0	1	0	0	2	0	1	0	0	2	0	0	0	2	2	2	2	0	0	2	0	0	2	1	0	0	0	0	0	0	2	0	0	0	0	1
344	1	0	0	0	0	0	0	0	2	0	0	0	1	0	1	0	2	2	2	2	2	1	0	1	1	1	1	1	2	2	0	2	1	2	1	2	1	0	0	1	0	1	0	1	0	0	0	0	1
345	1	0	0	0	0	1	1	0	1	0	1	0	0	0	0	0	1	2	1	0	0	0	2	0	0	0	2	2	2	2	1	1	1	1	0	1	1	0	0	0	0	0	0	1	0	1	0	0	1
346	0	0	0	0	0	0	1	0	0	0	1	0	0	0	0	0	1	0	1	0	0	0	2	0	0	0	2	2	1	2	1	2	2	1	1	2	1	0	0	1	0	0	0	2	1	1	0	0	0
347	0	0	0	0	0	1	0	0	1	0	0	0	0	0	0	0	1	0	1	1	1	0	2	0	0	0	2	2	2	1	0	1	1	0	0	1	1	0	0	1	0	1	1	2	0	0	0	0	1
348	0	0	0	0	0	0	2	1	0	0	0	1	1	0	0	1	1	0	2	1	1	0	1	0	0	0	1	1	2	2	0	1	1	2	1	2	1	1	1	0	0	0	0	0	1	0	0	0	2
349	0	0	0	0	0	0	1	0	0	0	1	0	0	0	0	0	0	2	2	1	0	0	2	0	0	1	0	1	1	1	1	1	2	0	0	0	0	0	0	0	0	1	0	0	2	0	0	0	1
350	1	1	0	0	0	0	0	0	2	0	0	0	0	0	0	0	1	2	1	1	1	0	2	0	0	0	2	2	2	2	0	0	1	0	0	2	2	0	0	2	0	0	0	1	0	0	1	0	1
351	1	0	0	0	0	0	1	1	1	0	1	1	1	0	0	1	0	1	1	2	1	0	2	0	0	0	1	0	2	2	0	0	2	2	0	2	2	0	0	1	0	1	0	1	1	1	0	0	0
352	1	0	0	0	0	0	1	0	1	0	0	0	2	0	1	0	1	1	1	0	1	0	0	0	0	0	1	2	2	2	0	0	2	0	0	1	1	0	0	2	0	0	0	0	0	0	0	0	0
353	1	0	0	0	0	2	2	0	0	0	2	1	1	0	0	1	0	0	0	0	0	0	2	0	0	0	1	2	1	1	2	1	2	1	0	1	2	0	0	1	1	1	0	0	2	1	0	0	1
354	0	0	0	0	0	0	1	0	1	0	0	0	2	0	2	0	2	1	1	0	0	0	2	0	0	1	1	2	1	1	1	0	2	1	0	2	0	0	0	0	0	0	1	2	1	1	0	0	0
355	0	0	0	0	0	0	1	0	0	0	0	0	0	0	0	0	1	1	1	1	1	0	2	0	0	1	1	1	1	1	1	0	1	1	0	2	2	0	0	2	0	0	0	2	0	0	0	0	1
356	1	0	0	0	0	1	0	0	0	0	1	0	0	0	0	0	0	0	0	0	0	0	2	0	0	0	2	2	2	2	0	1	2	0	0	1	0	0	0	0	0	1	0	1	1	1	0	0	0
357	1	0	0	0	0	0	1	1	1	0	1	0	0	0	0	0	2	0	0	1	1	0	2	0	0	0	1	2	0	0	2	1	2	1	0	2	1	0	0	0	0	1	1	2	1	0	0	0	0
358	0	0	0	0	0	1	1	0	1	0	1	1	2	0	2	0	2	1	1	1	0	0	1	0	0	0	1	1	2	2	0	0	0	0	0	1	2	0	0	0	0	0	1	2	1	0	0	0	1
359	0	0	0	0	0	0	2	1	0	0	0	0	0	0	0	0	0	0	0	0	0	0	2	0	0	0	1	2	2	2	0	0	0	2	1	2	0	0	0	0	0	1	1	2	0	0	1	0	1
360	1	0	0	0	0	0	1	0	1	1	1	1	2	0	2	0	2	2	2	2	0	0	2	0	0	1	1	1	2	2	0	1	1	1	0	2	0	0	0	0	0	0	0	1	0	0	0	1	2
361	0	0	1	0	0	0	1	0	0	1	1	0	0	0	0	1	0	0	0	0	0	0	1	1	1	1	0	1	1	0	1	1	1	2	0	2	2	0	1	0	2	0	0	1	0	0	0	1	1
362	0	0	0	0	0	1	2	0	1	0	0	0	1	1	0	0	1	1	1	1	1	0	2	0	0	0	0	1	1	1	1	0	1	2	1	2	0	0	0	1	0	1	1	1	1	0	0	0	1
363	1	0	0	0	0	0	1	0	1	1	1	0	1	0	0	0	2	0	0	0	0	0	2	0	0	0	1	2	2	2	0	1	2	1	1	2	1	0	0	0	0	0	2	2	0	0	0	1	1
364	0	1	0	0	0	1	1	0	0	0	1	1	0	0	0	0	1	2	1	1	0	0	2	0	0	0	1	2	2	2	1	0	2	1	1	2	1	0	0	0	0	1	1	2	1	0	0	0	2
365	0	0	0	0	0	0	1	0	1	0	1	0	1	0	1	0	1	0	1	1	1	0	2	0	0	1	2	2	2	2	2	0	1	1	0	2	2	1	1	1	0	1	1	1	1	0	0	0	0
366	0	0	0	0	0	0	2	1	0	0	1	1	0	0	1	0	1	1	1	1	1	0	2	0	0	0	2	2	2	2	1	0	0	1	0	2	2	0	0	1	1	0	0	1	0	0	1	1	1
367	1	0	0	0	0	0	2	0	1	0	0	1	0	0	1	0	0	0	0	0	0	0	2	0	0	1	2	2	2	2	0	0	2	2	0	2	0	0	0	0	0	0	0	2	0	0	0	0	0
368	1	0	1	0	0	0	0	0	1	0	1	0	1	0	1	0	0	0	1	1	1	0	2	0	0	0	1	2	1	1	1	0	0	2	0	2	1	0	0	1	0	0	0	2	0	0	0	0	1
369	0	0	0	0	0	0	1	0	1	0	1	0	0	0	0	0	2	1	1	1	0	0	1	0	0	1	1	1	2	2	1	2	1	1	0	2	2	0	0	1	0	0	0	1	0	0	0	0	2
370	1	0	0	0	0	0	1	0	1	0	1	0	0	0	0	0	1	0	0	0	0	0	2	0	0	0	1	2	1	1	1	2	1	1	0	2	2	1	1	1	0	0	0	2	0	0	0	0	0
371	0	0	0	0	0	0	1	0	1	1	1	0	1	0	1	0	0	2	2	1	0	0	1	0	0	0	0	1	1	1	1	0	0	0	0	1	1	0	0	0	0	0	1	2	1	0	0	0	1
372	1	0	0	0	0	0	0	0	2	0	0	1	2	0	1	1	0	0	1	1	1	0	1	0	0	0	0	0	1	2	1	0	2	2	0	2	1	0	0	1	0	0	0	1	0	0	0	1	1
373	0	0	0	0	0	0	2	0	0	0	0	0	0	0	0	0	1	0	1	1	1	0	2	0	0	0	2	2	2	2	1	1	2	0	0	1	2	1	1	1	0	0	1	2	2	1	1	0	2
374	1	0	0	0	0	0	1	0	1	0	1	1	2	1	1	0	1	0	0	0	0	0	2	0	0	0	0	1	2	2	0	1	2	0	0	1	1	1	1	0	0	1	1	1	1	1	0	0	1
375	1	0	1	1	1	1	1	0	0	0	1	0	0	0	0	0	2	0	0	0	0	1	2	0	0	0	1	0	2	2	0	1	1	2	2	2	0	0	0	0	0	0	0	0	0	0	0	0	1
376	1	0	0	0	0	0	0	0	1	0	0	1	1	0	1	0	0	1	2	1	1	0	1	1	1	1	1	2	1	1	2	1	2	1	1	1	0	0	0	0	0	0	1	2	2	0	1	0	1
377	0	0	0	0	0	0	2	0	0	0	2	0	1	1	0	0	1	2	1	1	1	1	1	0	0	0	1	1	2	2	0	0	1	1	1	1	1	0	0	1	0	0	0	1	0	0	0	0	1
378	0	0	0	0	0	0	2	1	0	0	0	0	1	0	1	0	1	1	1	1	0	0	2	0	0	1	1	2	1	2	2	1	2	2	0	2	2	0	0	2	0	0	1	1	1	0	0	0	1
379	0	0	0	0	0	0	2	0	0	0	0	0	0	0	0	0	0	1	0	0	0	1	1	0	0	0	0	1	1	0	1	0	1	2	1	2	1	0	0	1	0	0	0	2	0	0	0	0	1
380	0	0	0	0	0	0	2	1	0	0	0	1	1	0	1	0	2	2	2	2	1	0	2	0	0	1	1	0	2	2	0	0	0	1	0	2	2	0	0	0	1	2	2	2	1	1	1	0	1
381	0	0	0	0	0	0	1	0	0	0	1	1	0	0	1	0	1	0	0	0	0	0	1	0	0	0	2	2	2	2	2	0	2	2	0	2	2	0	0	0	0	0	0	2	1	1	1	1	2
382	0	0	0	0	0	1	1	0	1	0	0	0	1	0	1	0	1	0	0	0	0	0	2	0	0	0	1	1	2	2	0	1	1	1	0	2	1	0	0	0	0	0	0	2	0	0	1	0	1
383	0	0	0	0	0	0	0	0	1	0	0	0	1	0	1	0	2	0	0	0	0	0	1	1	1	1	1	1	2	2	1	0	2	1	1	1	1	0	0	0	1	0	0	1	0	0	1	0	2
384	0	0	0	0	0	0	1	0	1	1	0	1	1	0	0	1	1	2	1	1	1	0	1	0	0	0	1	2	2	2	0	1	2	1	0	1	1	0	0	0	0	0	0	2	0	2	0	0	1
385	1	0	0	0	0	1	1	0	0	0	1	0	0	0	0	0	1	1	0	0	0	0	1	0	0	1	1	1	2	2	0	0	2	2	2	2	0	0	0	0	0	0	0	2	0	0	0	0	1
386	0	0	0	0	0	0	2	0	2	0	0	1	2	0	1	0	1	1	1	1	0	0	0	0	0	0	1	1	2	2	0	0	1	1	0	1	1	0	0	0	1	0	1	2	2	0	0	0	1
387	0	0	0	0	0	0	0	0	2	0	0	1	1	0	1	0	1	0	0	0	0	0	2	0	0	0	1	1	2	2	0	0	0	0	0	1	2	0	0	1	0	0	1	2	2	0	0	0	2
388	1	0	0	0	0	0	2	0	0	0	2	0	1	0	1	0	1	1	1	1	1	1	2	0	0	0	2	2	2	2	2	2	2	0	0	1	2	0	1	0	1	1	1	2	2	1	0	2	2
389	0	0	0	0	0	1	1	0	2	0	0	0	0	0	0	0	0	0	0	0	0	0	1	0	0	0	1	1	2	2	1	1	0	1	0	1	1	0	0	2	0	1	1	1	1	2	0	0	1
390	0	0	0	0	0	0	1	0	1	0	0	0	1	0	1	0	1	0	0	0	0	0	2	0	0	0	1	1	2	2	1	0	1	2	1	2	0	0	0	1	0	0	0	1	0	0	0	1	0
391	0	0	0	0	0	0	0	0	2	0	0	1	1	0	0	1	1	0	0	0	0	0	1	0	0	1	1	1	2	2	1	1	2	0	0	2	1	1	1	0	0	1	0	0	1	0	0	0	0
392	1	0	0	0	0	0	1	1	1	0	0	0	0	0	0	0	2	1	1	1	1	0	2	0	0	0	2	2	2	2	0	0	1	2	1	2	2	0	0	1	0	0	1	1	1	0	0	1	0
393	0	0	0	0	0	0	1	0	0	0	0	0	1	1	0	0	1	0	1	0	0	0	0	1	1	1	2	2	2	2	0	1	1	2	1	2	0	0	0	1	0	0	0	1	0	0	0	0	1
394	1	0	0	0	0	0	1	0	1	0	1	1	1	0	0	1	1	0	0	0	0	0	1	1	1	1	2	2	2	2	1	0	1	2	0	1	1	2	1	0	1	1	1	1	1	0	1	0	1
395	0	0	0	0	0	0	1	1	0	0	0	0	1	0	1	0	0	1	1	0	0	1	2	0	0	0	1	1	2	2	0	1	2	1	0	2	0	0	0	0	0	0	0	2	1	1	0	0	0
396	0	0	0	0	0	0	1	0	1	0	0	0	0	0	0	0	1	1	1	1	1	0	2	0	0	1	2	2	2	2	0	0	0	2	0	2	1	0	0	0	0	0	1	2	2	0	0	0	1
397	0	0	0	0	0	0	1	0	0	0	1	0	1	1	0	0	2	1	0	0	0	0	2	0	0	0	0	1	2	2	0	1	2	2	1	2	1	0	0	0	1	0	2	2	0	2	0	0	0
398	0	1	1	0	1	0	1	1	0	0	0	1	1	0	1	0	1	0	0	0	0	0	2	0	0	0	0	1	1	1	1	1	2	0	0	1	1	0	0	0	0	0	0	2	0	1	0	0	1
399	1	1	0	0	0	1	2	0	1	0	0	0	0	0	0	0	0	0	0	0	0	0	2	0	0	0	1	2	2	2	2	2	2	0	0	0	1	0	0	0	0	0	0	1	0	0	0	0	1
400	0	0	0	0	0	0	2	1	0	0	0	0	1	0	1	0	2	2	1	0	0	0	1	0	0	0	1	2	2	1	2	0	0	1	0	2	2	0	0	2	0	0	0	2	0	0	0	0	1
401	1	0	1	0	0	0	0	0	0	0	1	1	1	0	1	0	2	0	0	0	0	0	2	0	0	0	2	2	2	2	0	1	2	1	0	2	1	0	0	1	0	0	0	2	0	0	0	0	1
402	0	0	0	0	0	0	0	0	0	0	1	0	0	0	0	0	0	0	1	1	1	0	2	0	0	0	2	2	1	2	1	0	1	1	0	1	1	1	1	0	0	0	0	2	0	2	1	0	1
403	0	0	0	0	0	0	1	0	1	1	1	0	0	0	0	0	2	1	0	0	0	0	2	0	0	1	1	1	2	2	1	0	1	2	1	2	0	0	0	0	0	0	0	2	0	0	0	0	2
404	0	0	0	0	0	0	1	0	0	0	0	0	1	0	1	0	1	0	1	2	1	0	2	0	0	0	1	1	2	2	0	0	0	2	1	1	2	0	0	1	1	0	1	2	0	0	0	0	1
405	1	1	0	0	0	0	1	0	1	0	0	1	1	0	1	0	0	2	2	1	1	0	2	0	0	1	2	1	2	2	1	1	2	1	0	2	2	0	0	0	0	1	1	2	1	2	0	0	1
406	0	0	0	0	0	0	1	0	0	0	1	0	0	0	0	0	1	1	0	1	0	0	2	0	0	0	2	2	2	2	1	1	1	2	0	2	2	0	0	0	0	0	0	2	0	0	0	0	0
407	1	0	0	0	0	0	1	0	1	0	0	0	0	0	0	0	1	2	1	1	0	0	2	0	0	1	0	2	2	2	1	2	1	2	1	2	1	0	0	2	1	0	1	2	0	0	0	2	2
408	1	0	0	0	0	0	1	0	0	0	0	0	0	0	0	0	1	1	1	1	1	0	1	0	0	0	2	2	2	2	0	1	1	1	1	1	2	0	0	1	0	0	0	1	0	1	1	0	1
409	1	0	2	0	1	0	0	0	2	0	0	0	0	0	0	0	1	0	0	0	0	0	2	0	0	0	2	2	2	2	2	1	1	1	0	2	2	0	0	1	0	2	2	2	2	1	2	0	2
410	1	0	0	0	0	0	0	0	2	0	0	0	0	0	0	0	0	1	1	1	1	0	2	0	0	1	2	2	2	2	0	0	2	0	0	1	1	0	0	1	0	0	1	2	1	0	0	0	0
411	1	0	0	0	0	0	2	0	0	0	2	1	1	0	1	0	2	1	1	1	1	0	2	0	0	0	2	2	2	2	0	1	1	1	0	1	0	0	0	0	0	1	1	2	1	1	0	0	0
412	1	0	0	0	0	0	0	0	2	0	0	0	0	0	0	0	0	2	1	1	1	0	2	0	0	0	1	1	1	1	2	0	0	2	0	2	2	0	0	2	0	1	1	2	1	1	0	0	1
413	0	0	0	0	0	0	1	0	0	0	1	1	0	0	1	0	1	1	1	1	0	0	0	0	0	0	2	0	1	1	1	1	2	1	0	2	1	0	0	0	0	1	1	1	1	1	0	1	1
414	1	0	0	0	0	0	1	1	1	0	0	0	1	0	1	0	2	2	2	2	0	0	2	0	0	0	2	2	2	2	1	1	2	0	0	1	1	0	0	1	0	1	1	2	2	1	0	0	1
415	0	1	0	0	0	0	0	0	2	0	0	0	0	0	0	0	0	1	1	1	1	0	2	0	0	0	0	2	1	1	1	0	1	2	0	2	2	0	0	2	1	0	0	2	0	0	0	1	2
416	1	0	0	0	0	0	2	0	0	0	0	0	0	0	0	0	2	0	0	0	0	0	1	0	0	0	0	1	2	2	0	1	1	2	1	2	0	0	0	1	0	1	1	2	1	0	0	0	1
417	0	0	0	0	0	1	1	0	1	0	0	0	0	0	0	0	1	0	0	0	0	0	1	0	0	0	1	2	2	2	0	0	2	1	0	2	1	0	0	2	0	0	0	2	0	2	0	0	1
418	0	0	0	0	0	0	2	0	2	0	0	0	1	0	0	0	2	0	0	0	0	0	2	0	0	0	1	1	2	2	1	1	1	1	0	1	1	0	0	0	0	1	1	2	1	1	0	0	1
419	1	0	1	0	0	0	0	0	2	0	0	0	0	0	0	0	1	1	0	1	0	0	2	0	0	1	0	1	1	1	1	0	2	1	1	1	1	0	0	1	0	0	2	2	1	1	0	0	1
420	0	0	0	0	0	0	1	0	0	0	1	0	1	0	1	0	0	2	2	1	0	0	2	0	0	0	1	1	2	2	1	1	2	1	0	1	1	0	0	0	0	0	0	2	0	0	1	0	1
421	1	0	0	0	0	0	0	0	1	0	2	0	0	0	0	0	1	1	1	1	0	0	2	0	0	0	1	1	2	1	1	2	1	1	0	1	1	1	1	0	0	0	0	2	0	1	1	0	1
422	0	0	0	0	0	0	1	1	0	0	0	0	0	0	0	0	0	2	0	1	0	0	1	0	0	0	2	2	2	2	1	0	0	2	1	2	0	0	0	0	0	1	0	0	2	1	0	0	0
423	0	0	0	0	0	0	1	0	0	0	1	1	2	0	1	0	1	1	1	1	0	0	1	1	1	1	0	1	1	1	1	1	1	0	0	1	0	0	0	0	0	1	1	1	1	0	1	0	2
424	1	0	0	0	0	0	0	0	0	0	1	0	0	0	0	0	2	0	0	0	0	0	2	0	0	0	1	1	2	2	0	0	2	1	0	2	0	0	0	0	1	1	0	0	1	0	0	0	1
425	1	0	0	0	0	0	1	0	2	0	0	1	1	0	1	0	0	2	0	0	0	1	1	0	0	0	2	2	2	2	2	0	1	2	0	1	1	0	0	0	0	0	1	2	0	1	1	0	2
426	0	0	0	0	0	0	2	0	0	0	1	0	1	0	1	0	1	0	1	1	1	0	0	1	1	1	1	2	2	2	0	0	1	2	0	2	2	0	0	1	0	0	0	1	0	0	0	0	0
427	1	0	1	0	0	0	1	0	0	1	1	0	1	0	1	0	2	0	0	1	0	1	2	0	0	0	0	1	1	1	1	0	1	2	2	2	1	0	0	0	0	1	1	1	1	1	0	1	0
428	0	0	0	0	0	0	1	0	0	0	0	0	1	0	0	0	1	1	0	0	0	0	2	0	0	0	2	2	2	2	1	2	2	1	1	2	0	0	0	0	0	0	2	2	0	0	2	0	2
429	0	0	0	0	0	0	2	0	1	0	0	1	1	0	0	0	1	1	1	1	0	1	2	0	0	0	1	0	2	2	0	1	2	0	0	1	2	0	0	1	0	1	1	2	1	1	0	0	0
430	1	0	1	0	0	0	1	0	2	0	0	0	1	0	0	0	1	1	1	1	1	1	2	0	0	0	2	2	2	2	1	1	2	1	0	2	0	0	0	0	0	1	0	1	1	1	0	1	1
431	1	0	0	0	0	1	0	0	1	0	0	0	0	0	0	0	1	1	1	1	1	0	2	0	0	1	2	2	2	2	2	0	1	1	0	1	0	0	0	0	0	0	0	1	0	1	0	0	1
432	0	0	1	1	1	2	0	0	0	0	0	1	1	0	0	1	1	1	1	1	1	0	2	0	0	0	1	1	2	2	0	0	2	1	0	2	0	0	0	0	0	1	2	2	1	1	0	0	2
433	0	0	0	0	0	0	1	0	1	1	1	0	1	0	1	0	2	0	0	0	0	0	1	1	1	0	0	2	1	2	2	2	1	2	1	2	0	0	0	0	0	1	1	1	1	0	1	0	1
434	1	0	0	0	0	1	2	1	0	0	1	1	1	0	0	1	1	1	1	1	1	0	0	1	1	1	2	1	2	2	1	0	0	2	1	1	0	0	0	0	0	0	1	2	0	0	0	0	1
435	0	0	0	0	0	0	0	0	2	0	0	1	1	0	0	1	1	2	1	0	0	0	1	0	0	1	1	1	2	2	0	0	0	2	0	2	0	0	0	1	0	0	0	2	0	0	0	0	0
436	1	0	0	0	0	0	1	0	0	0	0	1	1	0	0	1	2	1	1	1	1	0	2	0	0	0	0	1	1	0	2	1	1	2	1	2	1	0	0	0	0	0	0	2	0	0	1	0	1
437	1	0	0	0	0	0	2	0	1	0	0	1	2	0	1	1	2	1	1	1	0	0	0	0	0	1	2	2	2	2	1	0	2	0	0	2	0	0	0	1	0	0	0	1	0	0	0	0	0
438	1	0	0	0	0	0	2	0	0	0	2	0	1	0	1	0	1	1	0	0	0	0	2	0	0	0	1	1	2	2	1	1	2	1	0	2	1	0	0	0	0	1	1	1	1	0	0	0	0
439	0	0	0	0	0	0	0	0	0	0	0	0	0	0	0	0	2	2	1	1	1	0	2	0	0	0	1	2	2	1	1	0	1	2	0	2	0	0	0	0	0	1	0	1	1	0	0	0	0
440	1	0	0	0	0	0	1	0	1	0	1	0	1	0	1	0	1	0	0	0	0	0	2	0	0	0	0	1	1	1	1	2	1	1	0	2	1	0	0	1	0	1	0	0	1	0	0	2	2
441	1	0	0	0	0	0	2	0	0	0	0	1	2	1	1	0	1	0	0	0	0	0	1	0	0	0	2	2	2	2	2	1	2	1	0	2	0	0	0	1	0	1	1	2	1	0	0	0	1
442	0	0	0	0	0	0	0	0	2	0	0	1	1	0	0	0	1	2	1	0	0	0	2	0	0	0	2	2	2	2	0	2	1	0	0	0	1	0	0	0	0	1	1	2	1	1	0	0	0
443	1	0	0	0	0	0	1	1	0	0	0	0	1	0	1	0	2	2	2	2	2	0	2	0	0	1	2	2	1	1	1	0	2	1	1	1	2	0	0	1	1	0	0	0	0	0	0	0	1
444	0	0	0	0	0	1	1	0	1	0	1	1	1	0	0	1	2	0	0	1	0	0	0	1	1	1	1	1	2	2	0	0	1	0	0	1	2	0	0	2	0	1	1	2	1	0	0	0	1
445	1	0	0	0	0	0	0	0	2	0	0	0	1	0	1	0	1	0	0	0	0	0	2	0	0	0	2	2	2	2	2	0	2	2	2	2	2	0	0	1	0	0	0	1	0	0	0	0	1
446	0	0	0	0	0	0	2	0	0	0	1	0	0	0	0	0	0	2	2	1	0	2	0	0	0	0	1	1	2	2	1	0	1	2	0	2	1	1	1	0	0	0	1	2	2	0	1	1	2
447	0	0	0	0	0	0	2	1	0	0	1	0	2	0	2	0	0	0	1	1	1	0	2	0	0	0	2	1	2	2	1	2	1	2	1	2	2	0	0	1	0	0	1	1	1	1	0	1	1
448	0	0	0	0	0	0	0	0	0	0	1	0	0	0	0	0	0	0	0	0	0	0	0	0	0	0	2	2	2	2	2	1	2	1	0	1	1	0	0	0	0	0	0	2	0	1	1	0	2
449	0	0	0	0	0	1	1	0	1	0	1	0	1	0	0	0	2	2	2	2	0	0	0	0	0	1	2	2	2	2	2	1	2	1	0	2	2	0	0	1	0	0	0	2	0	0	0	0	2
450	1	0	0	0	0	0	1	1	0	0	0	1	1	0	0	1	2	1	1	1	0	0	2	0	0	1	2	2	2	2	0	0	2	1	1	2	0	0	0	1	0	1	1	2	1	0	0	2	2
451	1	0	0	0	0	0	1	0	1	0	1	2	2	0	1	0	1	1	0	0	0	0	2	0	0	1	1	1	2	2	1	2	1	1	0	1	2	0	0	1	0	0	0	1	0	0	1	0	1
452	0	0	0	0	0	0	1	0	0	0	2	0	1	0	1	0	1	1	0	0	0	0	2	0	0	0	2	2	2	1	0	0	1	2	1	2	1	0	0	0	0	1	1	2	1	2	0	1	2
453	0	0	0	0	0	0	1	0	2	0	0	0	1	0	1	0	0	2	1	1	1	0	2	0	0	0	2	2	2	2	1	1	2	2	0	2	1	0	0	1	0	0	0	1	0	0	0	0	1
454	0	1	0	0	0	1	2	0	0	0	1	0	1	0	1	0	1	1	1	1	0	0	2	0	0	0	1	1	2	2	0	0	2	1	0	2	1	0	0	0	0	0	0	1	0	0	0	0	0
455	0	1	0	0	0	1	0	0	2	0	0	1	1	1	0	0	1	1	0	1	0	0	2	0	0	0	2	2	2	2	2	0	0	2	0	2	1	0	0	0	0	0	0	1	0	1	0	1	0
456	0	0	0	0	0	0	1	0	1	0	1	0	0	0	0	0	1	0	0	0	0	0	1	0	0	0	1	2	2	2	2	0	1	1	0	1	1	0	0	1	0	0	1	2	0	0	0	0	1
457	0	0	0	0	0	1	2	0	0	1	2	0	0	0	0	0	1	0	0	0	0	1	1	0	0	0	1	1	2	2	1	1	1	1	0	1	1	0	0	0	0	0	1	1	1	0	0	0	2
458	1	0	0	0	0	0	0	0	2	0	0	0	0	0	0	0	2	2	1	1	1	0	0	1	1	1	0	0	1	2	1	0	2	1	0	1	2	0	0	1	0	1	1	2	1	1	1	0	2
459	1	0	0	0	0	0	1	1	1	0	0	1	0	0	0	0	1	1	1	1	1	0	2	0	0	0	2	2	2	2	1	0	2	2	2	2	2	0	0	0	0	2	2	2	1	1	0	0	0
460	1	0	0	0	0	0	2	0	2	0	0	0	1	0	1	0	1	1	1	1	0	0	2	0	0	1	2	2	2	2	2	1	1	0	0	1	2	1	1	0	0	1	1	2	1	1	0	0	1
461	1	0	0	0	0	0	0	0	2	0	0	1	1	0	0	1	2	0	0	0	0	0	2	0	0	0	1	1	1	1	1	0	1	2	1	1	1	0	0	0	0	0	0	1	0	1	0	0	2
462	1	0	0	0	0	0	0	0	0	0	1	0	0	0	0	0	1	1	0	0	0	0	2	0	0	0	1	0	2	2	0	0	0	2	1	2	1	0	0	0	0	1	1	1	1	1	0	1	1
463	1	0	0	0	0	0	2	0	0	0	2	0	1	1	0	0	2	0	0	0	0	0	2	0	0	0	2	2	1	2	1	1	1	1	1	2	1	0	0	0	1	0	0	2	0	0	1	0	1
464	0	0	0	0	0	0	1	1	0	0	0	0	0	0	0	0	0	2	2	2	0	0	2	0	0	1	0	2	2	2	1	1	0	2	0	2	1	0	0	0	1	0	0	2	0	0	0	0	0
465	1	0	1	0	0	0	2	0	0	0	1	0	0	0	0	0	0	0	1	1	1	0	0	0	0	1	2	2	2	2	2	2	1	1	0	0	0	0	0	0	0	0	0	0	0	1	0	2	2
466	0	0	1	0	0	0	1	0	2	0	0	0	0	0	0	0	1	2	1	1	1	0	2	0	0	1	2	2	2	2	2	1	2	0	0	1	2	0	1	1	1	0	0	1	0	0	0	0	0
467	0	1	0	0	0	0	0	0	2	0	0	1	1	0	1	0	2	0	0	0	0	0	1	0	0	1	2	2	2	1	0	1	2	1	0	2	1	0	0	0	1	1	1	2	1	0	0	1	1
468	0	0	0	0	0	0	1	0	1	0	1	1	1	1	0	0	1	1	1	1	1	0	1	1	1	1	1	1	1	1	0	1	0	1	0	2	2	0	0	2	0	0	1	2	0	0	0	0	1
469	1	0	0	0	0	1	2	0	0	0	0	0	2	0	2	0	2	1	0	1	1	1	1	0	0	0	0	1	1	1	1	0	1	2	0	2	0	0	0	0	0	1	0	1	1	0	0	2	2
470	0	1	1	0	1	0	1	1	1	0	0	0	0	0	0	0	1	0	1	1	1	1	1	0	0	0	2	2	2	2	2	1	1	1	0	2	0	0	0	0	0	0	0	2	0	2	1	1	2
471	1	0	0	0	0	0	1	0	1	0	1	0	1	0	0	0	1	2	0	0	0	0	2	0	0	0	1	2	2	2	1	0	1	1	0	2	1	0	0	0	0	1	1	1	1	0	0	2	2
472	1	0	0	0	0	0	2	0	0	0	1	0	1	0	1	0	1	1	1	1	1	0	2	0	0	0	2	1	2	2	1	1	2	2	1	2	1	0	0	0	0	1	0	0	1	1	0	0	1
473	0	0	0	0	0	0	0	0	2	0	0	0	0	0	0	0	1	1	1	1	1	0	1	1	1	1	1	2	2	2	0	0	1	2	0	2	2	0	0	0	0	0	1	2	0	0	0	0	2
474	1	0	0	0	0	0	1	1	1	0	0	0	0	0	0	0	0	2	1	1	0	0	1	1	1	1	1	1	2	2	1	1	1	1	0	2	1	0	0	0	0	1	0	1	1	1	0	0	1
475	1	0	0	0	0	0	1	0	1	0	0	0	0	0	0	0	1	1	1	1	1	0	2	0	0	0	1	2	0	0	2	0	1	1	0	2	1	0	0	0	0	1	0	0	2	1	0	0	2
476	1	0	0	0	0	0	2	0	0	0	2	0	0	0	0	0	1	2	1	1	1	1	2	0	0	0	2	2	2	2	0	0	1	1	1	1	1	0	0	0	0	0	0	1	0	0	0	0	1
477	0	0	0	0	0	0	1	1	1	0	0	1	0	0	0	0	1	1	2	2	2	0	1	0	0	1	0	2	0	0	2	1	1	1	0	2	0	0	0	0	0	1	1	2	1	2	0	1	0
478	0	0	0	0	0	1	1	0	2	0	0	1	1	0	0	1	1	2	2	2	2	1	2	0	0	0	1	2	1	1	2	0	2	1	0	1	2	0	1	0	2	0	0	2	0	0	0	0	1
479	0	0	0	0	0	0	0	0	0	0	0	0	0	0	0	0	0	1	0	0	0	0	1	0	0	0	2	2	2	2	1	2	2	1	0	2	1	0	0	0	0	0	2	2	0	0	0	0	1
480	0	0	1	1	1	1	0	0	1	0	0	0	0	0	0	0	1	0	0	0	0	0	2	0	0	0	1	1	1	1	0	1	2	2	1	2	2	0	0	0	0	0	0	2	0	0	0	0	1
481	1	0	1	0	0	0	1	0	1	0	0	0	0	0	0	0	1	0	0	0	0	0	1	0	0	0	2	2	2	2	2	0	0	2	1	2	2	0	0	1	0	0	0	2	0	0	0	0	2
482	1	0	0	0	0	1	1	1	1	1	0	0	0	0	0	0	1	2	1	1	1	0	2	0	0	0	2	2	2	2	1	1	2	0	0	1	1	1	1	0	0	0	0	2	0	0	0	0	0
483	1	0	0	0	0	0	1	0	1	0	1	1	0	0	0	0	2	0	0	0	0	0	1	1	1	1	1	1	2	2	0	1	2	0	0	1	0	0	0	0	0	0	0	1	0	0	0	0	1
484	1	1	0	0	0	0	1	0	1	0	1	0	0	0	0	0	1	1	0	0	0	0	2	0	0	0	1	1	2	2	0	1	1	1	0	1	1	0	0	2	0	0	0	1	0	0	0	0	1
485	1	0	0	0	0	0	2	0	1	0	0	0	1	0	1	0	1	2	1	1	1	0	2	0	0	0	2	2	2	2	1	1	2	0	0	0	0	0	0	0	0	0	0	2	0	0	0	0	0
486	1	0	0	0	0	0	1	0	0	0	0	0	1	0	1	0	2	1	1	1	0	2	0	0	0	0	1	1	1	1	0	0	0	2	0	2	1	0	0	0	0	1	1	2	1	2	0	0	2
487	0	1	0	0	0	0	2	1	0	0	0	0	1	0	0	0	2	1	0	1	1	0	2	0	0	0	0	2	2	2	1	0	0	1	1	2	0	0	0	0	0	0	1	2	0	0	0	0	1
488	1	0	0	0	0	0	1	1	0	0	0	1	1	0	0	1	2	0	0	0	0	0	1	0	0	0	1	2	2	2	0	1	2	1	0	2	0	0	0	0	0	1	1	2	1	0	0	0	1
489	1	0	0	0	0	1	2	0	0	0	0	0	0	0	0	0	0	1	1	1	1	0	2	0	0	0	1	1	2	2	1	1	1	2	1	2	0	0	0	1	0	0	1	2	2	0	0	0	1
490	0	0	0	0	0	2	0	0	2	0	0	0	0	0	0	0	1	0	0	0	0	0	2	0	0	0	2	2	1	1	1	2	1	1	0	2	2	0	0	1	0	0	1	2	1	0	0	0	2
491	0	0	0	0	0	0	1	0	1	0	0	1	2	0	2	0	0	2	0	0	0	0	2	0	0	0	0	2	0	0	2	0	1	1	0	2	2	0	0	2	0	0	1	2	2	0	0	1	1
492	0	0	0	0	0	1	2	0	1	0	0	0	0	0	0	0	1	1	2	2	2	0	1	0	0	0	2	2	2	2	1	0	2	1	0	2	2	0	0	1	0	0	0	1	0	0	0	0	1
493	0	0	0	0	0	0	1	1	1	0	0	0	0	0	0	0	2	0	0	0	0	0	2	0	0	0	2	2	2	1	1	0	0	1	0	1	2	1	0	0	0	0	0	2	0	0	0	0	1
494	0	0	0	0	0	1	1	0	2	0	0	1	1	0	0	1	1	2	2	2	2	0	0	0	0	0	1	2	1	1	1	0	1	1	0	2	2	0	0	1	0	0	0	2	0	0	0	1	0
495	0	0	0	0	0	0	0	0	1	0	1	1	0	0	1	0	1	0	1	0	0	0	2	0	0	0	1	2	2	2	2	1	1	0	0	1	1	0	0	0	0	0	0	1	0	0	0	0	2
496	0	0	0	0	0	0	1	0	1	1	1	1	0	0	1	0	1	0	0	0	0	0	2	0	0	0	2	2	2	2	0	1	2	0	0	2	2	0	0	2	0	2	2	2	1	1	0	0	0
497	1	0	0	0	0	1	1	0	0	0	1	0	0	0	0	0	1	0	0	0	0	0	1	1	1	1	2	2	2	2	1	0	1	0	0	1	0	0	0	0	0	0	0	1	0	0	0	0	1
498	0	1	0	0	0	0	1	0	0	0	1	1	2	0	1	1	2	0	0	0	0	0	2	0	0	0	1	2	2	1	1	1	2	1	0	2	1	0	0	0	0	0	0	1	0	1	0	0	2
499	1	0	0	0	0	1	2	1	0	0	0	0	0	0	0	1	1	1	2	1	1	0	2	0	0	0	2	2	2	1	0	0	1	2	0	2	1	0	0	1	0	0	0	1	0	1	0	0	1
500	0	0	0	0	0	0	1	0	2	0	0	0	0	0	0	0	0	0	1	1	1	0	2	0	0	1	2	2	2	2	1	0	2	0	0	1	1	0	0	0	0	0	0	0	0	0	1	1	2
501	0	0	1	0	0	0	1	0	1	0	1	1	1	0	1	0	0	1	1	1	1	0	1	0	0	0	2	2	2	2	1	2	2	1	0	2	2	1	1	1	0	0	0	1	0	0	1	1	2
502	0	0	0	0	0	0	1	0	0	0	0	0	1	1	0	0	2	1	0	0	0	0	2	0	0	0	1	2	1	1	1	1	1	2	0	2	2	0	0	2	0	0	0	1	0	0	1	1	1
503	0	0	0	0	0	0	1	0	1	0	1	0	1	0	1	0	2	2	2	2	2	0	2	0	0	0	1	1	2	2	0	2	2	0	0	1	2	1	1	1	0	0	0	2	0	0	1	0	1
504	1	0	0	0	0	1	2	0	1	0	0	0	1	0	1	0	1	1	0	0	0	0	1	0	0	0	2	1	2	2	1	2	2	1	0	2	2	1	0	0	0	0	1	2	1	0	0	0	2
505	1	0	0	0	0	0	0	0	1	0	0	1	2	1	1	0	0	0	0	1	1	0	2	0	0	0	1	2	2	2	0	1	2	1	0	2	2	0	0	1	0	0	0	1	0	0	0	1	1
506	0	0	0	0	0	0	1	0	1	0	1	0	1	0	0	0	1	1	1	1	0	0	2	0	0	0	1	2	2	2	0	0	2	1	1	2	0	0	0	0	0	0	2	2	1	1	0	0	0
507	1	0	0	0	0	1	1	1	1	0	0	0	1	1	0	0	0	0	1	1	1	1	1	0	0	0	2	2	2	2	1	0	1	2	0	2	1	2	1	0	1	0	0	1	0	0	0	0	1
508	1	0	0	0	0	0	1	0	1	0	1	0	1	0	1	0	0	2	1	1	1	0	2	0	0	0	2	2	2	2	1	0	2	2	2	2	1	0	0	1	0	0	0	2	0	0	0	0	1
509	0	0	0	0	0	0	2	1	0	0	0	1	2	0	0	1	0	0	1	1	1	1	2	0	0	1	1	1	2	2	1	0	1	1	0	1	2	0	0	2	0	1	0	1	0	0	0	0	1
510	0	0	0	0	0	1	0	0	1	0	1	0	0	0	0	0	2	0	0	0	0	0	2	0	0	0	2	2	2	2	0	0	0	1	1	2	2	0	0	0	0	0	0	2	0	1	0	0	1
511	1	0	0	0	0	1	2	0	0	0	1	0	0	0	0	0	2	0	0	1	0	0	2	0	0	0	2	2	2	2	1	1	2	0	0	0	1	0	0	2	0	1	1	2	2	1	0	0	1
512	0	0	0	0	0	0	1	0	2	0	0	1	2	0	2	0	0	1	1	1	1	0	2	0	0	0	0	0	2	1	0	2	1	1	0	1	0	0	0	0	0	1	0	1	0	0	0	0	0
513	0	0	0	0	0	0	1	1	1	0	0	0	0	0	0	0	2	2	1	1	1	0	2	0	0	0	2	2	2	2	2	0	0	1	0	2	2	0	0	2	0	1	1	2	2	0	0	1	1
514	1	0	0	0	0	0	1	0	0	0	1	0	0	0	0	0	1	0	0	0	0	0	2	0	0	0	2	2	2	1	0	0	0	0	0	1	2	0	0	1	0	1	0	1	1	0	0	0	0
515	0	0	0	0	0	0	2	0	0	0	1	1	0	0	0	0	0	1	0	1	0	0	2	0	0	0	1	1	2	2	1	0	0	0	0	1	1	0	0	1	0	0	1	1	1	1	0	0	0
516	0	0	0	0	0	0	2	1	0	0	0	1	1	0	0	0	1	1	0	0	0	0	2	0	0	0	1	2	2	2	0	1	2	1	0	1	2	0	0	1	0	1	1	2	2	2	0	0	1
517	1	0	0	0	0	0	2	0	0	0	2	0	1	0	1	0	1	1	1	1	0	0	2	0	0	0	2	2	2	2	0	1	1	1	1	2	1	1	1	0	0	0	0	0	0	0	0	0	1
518	1	0	0	0	0	1	0	0	1	0	0	0	1	0	1	0	1	0	0	0	0	0	2	0	0	0	1	1	1	1	0	0	2	2	0	2	1	1	1	0	0	1	1	1	1	0	0	0	0
519	0	0	1	0	1	0	2	1	0	0	1	0	1	1	0	0	0	0	0	0	0	0	2	0	0	0	2	0	1	1	1	1	2	1	1	1	2	0	0	0	0	2	2	2	2	1	0	0	0
520	0	0	1	1	1	1	2	1	0	0	1	0	1	0	1	0	0	1	1	1	1	1	2	0	0	0	1	2	2	2	2	0	1	1	0	2	1	0	0	0	0	1	0	1	2	1	0	0	1
521	0	0	0	0	0	1	1	0	1	1	2	0	0	0	0	0	2	1	1	1	1	0	2	0	0	0	2	2	2	2	1	1	0	1	0	1	0	0	0	0	0	0	0	1	0	1	0	0	0
522	0	0	0	0	0	0	2	0	0	0	2	1	2	0	2	0	2	0	0	1	0	1	0	1	1	1	2	2	2	2	0	0	0	2	0	2	2	1	1	0	0	1	0	0	1	1	0	1	1
523	1	0	1	0	0	0	1	1	1	0	0	1	1	1	0	0	1	2	2	1	0	0	1	1	1	1	0	1	1	1	1	2	2	0	0	1	2	0	1	1	1	1	1	1	1	2	0	0	0
524	0	0	0	0	0	0	2	0	0	0	0	0	0	0	0	0	2	1	1	0	0	0	2	0	0	0	1	1	2	2	1	0	1	1	0	2	2	0	0	0	0	0	0	1	0	0	0	0	0
525	1	0	0	0	0	0	2	0	0	0	0	0	0	0	0	0	2	0	0	0	0	0	2	0	0	0	1	2	1	1	2	0	2	1	0	1	1	0	0	0	0	1	2	2	0	0	0	0	0
526	0	0	0	0	0	0	0	0	0	0	1	1	2	0	2	0	2	2	1	1	1	0	2	0	0	0	0	1	2	2	1	0	1	2	0	2	0	0	0	0	0	0	0	2	0	0	0	0	0
527	0	0	0	0	0	0	0	0	2	0	0	1	1	0	0	1	2	1	1	1	1	0	2	0	0	0	1	1	2	2	0	2	2	0	0	1	2	0	0	2	1	0	0	2	0	2	0	0	0
528	1	0	0	0	0	0	2	0	1	0	0	0	1	0	1	0	2	1	0	0	0	1	2	0	0	0	2	1	2	2	1	0	1	2	0	2	1	2	1	0	1	0	1	2	1	0	0	0	0
529	0	0	0	0	0	0	1	0	1	0	0	0	1	0	1	0	2	2	1	1	1	0	2	0	0	1	2	0	1	1	1	0	1	2	0	2	2	0	0	1	0	1	0	0	1	0	0	0	2
530	1	0	0	0	0	0	1	0	1	0	1	1	1	0	0	1	1	0	0	0	0	2	0	0	0	0	0	1	1	1	1	1	2	0	0	1	0	0	0	0	0	1	0	0	2	1	0	0	1
531	1	0	0	0	0	0	2	1	0	0	0	1	1	0	1	0	1	1	1	1	1	0	2	0	0	0	1	1	2	1	1	0	0	2	1	2	0	0	0	0	0	1	1	2	1	0	1	0	1
532	0	1	1	0	1	0	1	0	1	0	0	0	1	0	1	0	0	2	2	1	1	0	2	0	0	0	1	1	2	2	0	0	1	1	0	2	1	0	0	0	0	1	1	2	1	1	0	0	2
533	1	0	0	0	0	0	1	1	0	0	0	0	0	0	0	0	1	1	1	1	0	0	2	0	0	0	2	2	2	2	2	0	1	0	0	1	2	0	1	1	1	0	0	1	0	0	0	1	0
534	1	0	0	0	0	0	1	1	1	0	1	1	2	0	1	0	2	0	0	0	0	0	1	0	0	0	1	2	2	2	0	0	0	2	0	2	1	0	0	1	0	1	1	1	1	2	0	0	0
535	0	0	0	0	0	1	0	0	1	0	1	1	2	1	1	0	0	1	0	0	0	0	2	0	0	0	2	1	2	2	1	0	0	2	0	2	2	0	0	1	0	0	0	2	1	1	0	0	0
536	1	0	0	0	0	1	2	1	0	0	1	1	2	0	1	1	1	2	0	0	0	0	1	0	0	0	1	2	2	2	0	0	2	1	1	2	1	0	0	0	0	0	0	2	0	0	0	1	2
537	0	0	0	0	0	0	0	0	2	0	0	1	1	0	0	0	1	1	2	2	2	0	1	1	1	1	1	1	2	2	1	0	1	1	0	1	2	0	0	2	1	1	0	1	0	1	0	0	2
538	0	0	0	0	0	2	2	0	0	0	0	1	1	0	1	0	1	1	1	1	0	0	1	0	0	0	2	2	2	2	1	0	1	2	1	1	2	0	0	2	0	0	1	2	0	1	2	0	2
539	0	0	1	1	1	1	2	0	0	0	1	0	0	0	0	0	1	0	0	0	0	1	2	0	0	0	2	2	2	2	2	1	2	0	0	1	2	0	0	0	1	0	0	2	0	0	0	0	0
540	0	0	0	0	0	1	1	0	0	0	1	0	0	0	0	0	1	1	0	0	0	0	2	0	0	1	1	2	2	2	1	0	1	1	0	1	2	0	0	2	1	1	0	1	1	0	0	0	2
541	0	0	0	0	0	2	1	1	1	0	0	0	0	0	0	0	0	0	1	1	1	0	2	0	0	0	1	2	2	2	0	1	1	1	0	2	1	0	0	0	0	1	1	1	1	0	0	0	0
542	1	0	0	0	0	0	0	0	1	0	1	1	1	0	0	1	0	0	1	1	1	0	2	0	0	0	2	2	2	1	1	1	2	1	0	2	1	0	0	0	0	1	0	1	1	0	0	0	0
543	1	0	0	0	0	0	2	0	1	0	0	1	1	0	0	0	1	0	1	1	1	0	0	1	1	1	1	1	2	2	1	0	1	1	0	1	2	0	0	1	0	0	0	2	0	1	0	0	0
544	0	0	0	0	0	0	2	0	0	0	1	0	1	0	1	0	1	1	0	0	0	0	2	0	0	1	1	1	2	2	1	0	2	0	0	2	0	0	0	0	0	2	2	2	2	1	0	1	0
545	1	0	0	0	0	0	2	0	0	0	0	1	2	0	0	1	1	1	0	0	0	0	2	0	0	1	2	2	2	2	0	0	2	2	0	2	2	0	0	2	0	1	1	2	0	1	0	1	2
546	0	0	0	0	0	1	2	1	0	0	0	1	1	0	1	0	0	1	1	0	0	0	2	0	0	0	1	1	2	2	0	1	1	1	0	2	1	0	0	1	0	2	1	2	1	0	0	0	1
547	0	0	0	0	0	0	0	0	1	0	0	0	1	0	1	0	1	2	0	0	0	0	2	0	0	1	1	1	2	2	0	1	2	1	0	2	1	0	0	0	0	0	0	1	0	0	0	0	2
548	1	0	0	0	0	1	1	0	1	0	0	0	1	0	1	0	2	0	0	0	0	0	2	0	0	0	2	2	2	2	1	2	2	0	0	1	2	0	0	1	0	1	0	0	1	1	0	0	1
549	0	0	0	0	0	0	1	0	0	0	1	0	1	0	1	0	2	0	0	0	0	0	2	0	0	0	2	2	2	2	2	0	2	2	0	2	0	0	0	0	0	0	0	2	1	0	1	0	1
550	1	0	0	0	0	1	2	1	0	0	1	1	1	0	0	0	0	2	1	1	0	1	2	0	0	0	2	2	2	2	1	0	1	0	0	1	2	0	0	1	0	0	0	2	2	0	1	0	1
551	0	0	0	0	0	0	1	0	1	0	1	0	1	0	0	0	1	0	1	1	1	0	2	0	0	0	0	1	1	0	1	1	1	0	0	1	1	0	0	0	0	0	1	2	0	0	0	0	1
552	0	0	0	0	0	1	2	0	0	0	1	0	1	0	1	0	2	0	0	0	0	0	1	1	1	1	1	2	1	1	2	0	0	2	0	2	2	0	0	1	0	1	1	2	2	1	0	0	0
553	0	0	0	0	0	0	1	0	1	0	0	0	1	1	0	0	1	2	1	1	1	0	2	0	0	0	2	2	1	1	1	2	2	0	0	1	1	0	0	1	0	2	1	2	1	0	0	0	0
554	0	0	1	1	1	1	2	0	0	0	0	0	1	0	1	0	1	0	0	1	0	0	2	0	0	0	1	1	2	2	0	2	2	0	0	0	0	0	0	0	0	0	0	1	0	0	0	0	1
555	0	0	0	0	0	0	2	0	0	0	2	2	2	0	0	1	0	0	0	1	1	0	1	0	0	0	2	2	1	1	1	0	1	1	1	1	1	0	0	1	0	0	1	2	1	0	1	0	1
556	1	0	0	0	0	0	1	1	1	0	0	0	1	0	1	0	0	0	0	0	0	0	2	0	0	0	2	2	2	2	1	2	1	2	1	2	1	1	1	0	0	1	1	1	1	0	0	0	1
557	0	0	0	0	0	0	0	0	2	0	0	1	1	0	0	1	2	0	0	0	0	0	1	0	0	1	0	1	1	1	1	1	1	2	0	2	1	0	0	1	0	2	2	2	2	1	0	0	0
558	1	0	0	0	0	0	2	1	0	0	1	0	0	0	0	0	2	1	1	1	1	0	2	0	0	0	2	2	2	2	0	0	0	2	0	2	2	0	0	1	0	0	0	1	0	0	1	0	1
559	1	0	0	0	0	0	2	0	0	0	1	0	0	0	0	0	1	1	1	1	1	0	2	0	0	0	1	2	2	2	0	1	1	2	1	1	2	0	0	2	0	0	1	2	1	1	0	0	1
560	1	0	0	0	0	0	2	0	0	0	1	1	1	0	1	0	1	1	1	1	1	0	1	1	1	1	1	2	2	2	2	2	1	1	0	1	1	0	0	0	0	1	1	1	1	0	0	0	1
561	0	0	0	0	0	0	1	0	1	0	1	0	1	1	0	0	1	1	0	0	0	0	2	0	0	0	1	0	2	2	0	0	2	1	0	2	2	0	0	1	0	1	1	1	1	0	0	1	2
562	0	0	0	0	0	0	1	0	1	1	1	0	0	0	0	1	2	2	2	2	2	0	2	0	0	0	2	2	2	2	1	0	1	1	0	2	2	0	0	2	0	0	1	2	1	0	0	0	1
563	1	0	0	0	0	0	2	0	0	0	1	0	1	0	1	0	2	0	0	1	0	0	1	0	0	1	2	2	2	2	1	0	2	2	0	2	0	0	0	0	0	1	1	2	1	0	0	1	2
564	1	0	0	0	0	1	2	1	0	0	1	0	1	1	0	0	0	0	1	1	1	0	2	0	0	0	0	1	1	1	1	0	2	2	2	2	1	1	0	1	0	0	0	2	0	1	0	1	0
565	1	0	0	0	0	0	0	0	0	0	1	0	0	0	0	0	1	1	1	1	0	0	2	0	0	0	2	2	2	2	1	0	0	0	0	2	1	0	0	2	0	0	2	2	0	0	0	0	1
566	0	0	0	0	0	0	2	1	0	1	1	0	0	0	0	0	0	0	0	0	0	0	0	0	0	0	2	2	2	2	0	1	1	1	0	2	2	0	0	1	0	1	0	1	0	0	0	0	1
567	0	0	0	0	0	1	1	0	1	0	1	0	1	0	0	0	1	0	1	1	1	0	2	0	0	0	1	2	1	1	2	0	0	2	0	1	0	0	0	1	0	1	1	1	2	0	0	0	1
568	0	0	0	0	0	0	2	0	1	0	0	0	0	0	0	1	2	0	0	0	0	0	1	0	0	0	1	2	1	1	2	2	2	0	0	1	1	0	0	0	0	0	1	1	1	0	0	0	1
569	0	0	0	0	0	0	1	0	1	1	2	0	2	0	1	0	2	2	2	1	1	0	2	0	0	0	1	2	1	1	2	1	2	2	0	2	0	0	0	0	0	0	0	2	1	0	1	0	1
570	1	0	0	0	0	0	1	0	2	0	0	1	1	0	1	0	1	0	0	0	0	1	1	0	0	0	2	2	2	2	0	0	2	0	0	1	1	0	0	0	0	1	1	1	1	0	0	0	0
571	1	0	0	0	0	0	0	0	2	0	0	1	1	0	0	1	0	1	1	0	0	0	2	0	0	1	0	1	1	0	2	1	2	2	0	2	1	0	0	2	0	0	0	1	0	0	0	0	1
572	1	0	1	0	0	0	1	0	0	0	1	1	1	0	1	0	2	1	1	1	1	0	2	0	0	0	1	2	2	2	2	0	0	0	0	2	0	0	0	0	0	0	1	2	1	0	0	0	1
573	0	0	0	0	0	0	1	0	0	0	0	1	2	0	1	0	2	1	0	0	0	2	0	0	0	0	2	2	2	2	0	1	2	0	0	1	0	0	0	1	0	1	1	1	1	0	0	0	1
574	1	0	0	0	0	0	1	0	0	0	1	0	0	0	0	0	1	0	0	0	0	0	0	0	0	1	2	2	2	2	1	1	1	2	1	2	2	0	0	1	0	0	2	2	1	1	0	0	0
575	1	0	0	0	0	1	0	0	1	0	0	2	2	0	1	1	1	1	1	1	1	0	1	1	1	1	2	2	2	2	1	2	2	0	0	1	0	0	0	0	0	0	0	2	0	0	1	0	1
576	1	0	0	0	0	0	2	0	0	0	2	0	1	0	1	0	0	0	0	0	0	0	0	0	0	1	1	2	1	1	2	2	2	0	0	1	0	0	0	0	0	1	0	1	2	1	0	0	0
577	1	0	0	0	0	1	1	0	0	0	1	0	0	0	0	0	0	2	0	0	0	0	2	0	0	0	1	2	2	1	0	0	1	1	0	1	1	0	0	0	0	0	0	2	0	0	0	0	0
578	1	0	0	0	0	0	0	0	1	0	0	1	1	0	0	1	1	0	0	0	0	0	2	0	0	0	1	0	2	2	0	0	1	0	0	1	0	0	0	1	0	0	2	2	1	0	0	0	2
579	0	0	0	0	0	0	1	1	0	0	0	1	1	0	0	0	2	1	1	1	1	0	2	0	0	1	1	1	1	1	0	0	0	2	1	2	1	0	0	0	1	0	0	1	0	0	0	0	0
580	1	0	0	0	0	0	1	0	0	0	1	1	1	0	2	0	0	2	2	1	0	0	2	0	0	0	2	2	2	2	1	1	2	0	0	2	1	0	0	1	0	0	0	2	0	0	0	0	1
581	1	0	0	0	0	0	0	0	1	0	0	0	0	0	0	0	0	1	1	1	1	0	2	0	0	0	1	2	2	2	0	1	1	1	1	2	0	0	0	0	0	0	1	1	1	0	0	0	1
582	1	0	0	0	0	0	0	0	0	0	1	0	0	0	0	0	1	1	1	1	1	0	2	0	0	0	2	2	2	2	0	0	1	1	0	1	1	0	0	0	0	0	1	2	0	0	0	0	0
583	1	1	0	0	0	0	0	0	1	0	0	1	1	0	0	1	2	0	0	1	0	0	2	0	0	0	2	2	2	2	0	2	1	2	0	2	1	0	0	1	0	0	0	2	0	0	0	0	1
584	1	0	0	0	0	0	2	0	0	0	1	0	1	0	0	0	2	1	1	1	1	0	1	0	0	0	2	2	2	2	1	0	2	1	1	1	1	0	0	1	0	0	2	2	0	0	0	0	1
585	1	0	0	0	0	0	1	1	1	0	0	0	0	0	0	0	2	0	0	1	1	0	0	0	0	0	2	2	2	2	1	1	2	2	0	2	2	0	0	2	0	1	0	0	1	0	0	0	0
586	0	0	0	0	0	0	1	1	1	0	0	0	0	0	0	0	0	1	0	0	0	0	1	0	0	0	1	1	1	1	0	1	1	2	1	2	1	1	1	0	0	0	0	1	0	0	0	0	0
587	0	0	0	0	0	0	0	0	1	0	1	0	1	0	1	0	1	1	1	1	1	0	2	0	0	0	1	2	2	1	1	2	2	0	0	1	0	0	0	0	0	0	0	2	0	1	0	0	1
588	1	0	0	0	0	0	1	0	1	0	0	2	1	0	2	0	2	1	1	1	1	0	2	0	0	0	0	1	1	0	2	0	0	2	0	2	0	0	0	0	0	0	1	2	1	0	0	0	1
589	0	0	0	0	0	0	1	0	2	0	0	1	1	0	0	1	0	2	1	1	1	0	1	1	1	1	0	1	2	2	0	0	1	1	1	1	2	1	1	1	0	0	0	1	0	0	0	1	2
590	0	0	0	0	0	0	2	1	0	0	0	0	0	0	0	0	1	2	0	0	0	0	2	0	0	0	1	1	2	2	0	1	1	0	0	1	2	0	0	1	0	0	1	2	0	1	0	0	1
591	1	0	1	0	0	0	1	1	0	0	0	0	1	0	1	0	2	0	0	0	0	0	2	0	0	0	1	2	1	1	1	0	1	0	0	1	1	1	1	0	0	0	0	2	0	0	0	0	1
592	1	0	0	0	0	0	1	0	1	0	1	0	0	0	0	0	1	0	0	0	0	0	2	0	0	0	1	1	1	1	1	1	1	2	0	2	2	0	0	1	1	1	0	0	1	0	0	0	0
593	1	0	0	0	0	0	1	0	1	0	0	1	1	0	0	1	1	1	0	0	0	0	2	0	0	0	2	2	1	1	1	0	1	2	0	1	2	0	0	1	0	0	0	2	0	0	0	1	1
594	0	0	0	0	0	0	1	0	1	0	0	0	0	0	0	0	1	1	1	0	1	0	2	0	0	0	2	2	2	2	0	1	1	1	0	2	1	0	0	0	0	0	1	1	1	1	0	0	1
595	0	0	0	0	0	1	2	0	0	0	1	0	0	0	0	0	0	1	1	0	0	0	2	0	0	0	2	2	1	2	1	1	2	2	0	2	2	0	0	1	0	0	0	1	1	0	1	0	2
596	0	0	0	0	0	1	1	1	1	0	0	1	1	0	0	0	1	2	1	1	1	0	1	0	0	1	1	1	2	2	1	0	0	2	1	1	0	0	0	0	0	1	1	2	1	2	0	0	2
597	0	0	0	0	0	0	2	0	0	0	1	1	1	0	0	1	2	0	0	0	0	0	2	0	0	0	1	1	2	2	1	0	0	2	0	2	1	0	0	1	0	0	0	2	1	1	0	0	1
598	0	0	0	0	0	1	1	1	0	0	0	0	1	0	1	0	0	1	2	1	1	0	1	1	1	1	1	2	1	1	1	2	1	2	0	2	2	0	0	0	1	1	1	2	1	0	0	0	1
599	0	0	0	0	0	0	2	0	1	0	0	0	0	0	0	0	0	1	1	1	1	0	2	0	0	0	2	2	1	1	1	2	2	0	0	1	1	0	0	2	0	0	0	1	0	1	0	0	0
600	0	0	0	0	0	1	2	0	0	0	1	0	0	0	0	0	1	2	1	1	1	0	1	0	0	1	1	1	2	2	1	0	1	2	0	2	0	0	0	0	1	0	0	2	0	0	0	0	2
601	0	0	0	0	0	1	0	0	0	0	1	2	2	0	1	0	1	2	1	1	1	0	2	0	0	0	1	0	2	2	0	0	2	0	0	1	2	0	0	1	0	2	2	2	1	1	0	1	0
602	0	0	0	0	0	0	1	0	1	0	0	0	0	0	0	0	0	0	1	1	1	1	2	0	0	0	2	2	2	2	1	0	2	0	0	2	2	0	0	2	0	0	1	1	1	0	1	1	2
603	1	0	0	0	0	1	0	0	1	0	1	1	1	0	1	0	2	1	0	0	0	0	2	0	0	0	1	2	2	2	0	2	2	0	0	0	2	1	1	0	0	0	1	2	1	0	0	0	1
604	0	0	0	0	0	1	1	0	0	0	0	0	0	0	0	0	0	2	1	1	1	0	2	0	0	0	2	2	1	2	1	0	0	2	2	2	2	0	1	0	1	0	0	0	0	0	1	0	2
605	0	0	0	0	0	0	2	1	0	0	1	0	1	0	1	0	2	0	0	0	0	0	1	0	0	1	1	2	1	1	1	0	1	0	0	1	1	0	0	1	0	0	0	2	0	0	0	0	0
606	0	0	0	0	0	0	1	0	0	0	1	0	0	0	0	0	1	0	0	0	0	0	2	0	0	0	2	2	2	2	1	2	2	0	0	1	1	0	0	0	0	0	1	2	1	0	0	0	2
607	0	0	0	0	0	0	2	0	0	0	1	1	0	0	0	0	2	0	0	0	0	0	1	1	1	1	2	2	2	2	1	0	1	1	0	1	1	0	0	1	0	1	1	1	1	1	0	0	1
608	0	0	1	0	1	0	2	0	1	0	0	0	0	0	0	0	1	0	0	0	0	0	2	0	0	0	2	2	2	2	1	1	2	0	0	1	2	0	0	1	0	1	1	2	0	0	1	0	1
609	1	0	0	0	0	0	1	0	1	1	1	0	1	0	0	0	0	0	1	1	1	0	1	0	0	0	0	2	1	2	2	0	1	2	1	2	0	0	0	0	0	0	0	1	1	0	0	0	0
610	1	0	0	0	0	0	1	0	1	0	0	0	0	0	0	1	1	0	0	0	0	0	2	0	0	1	1	1	1	1	0	1	1	2	0	2	1	0	0	0	0	1	0	1	0	0	0	0	1
611	1	1	0	0	0	0	2	1	0	1	1	0	1	0	1	0	1	1	1	1	0	0	2	0	0	0	1	2	2	2	2	0	0	2	0	2	1	0	0	2	0	0	0	2	0	2	2	0	2
612	1	0	0	0	0	0	2	0	1	0	0	1	2	0	1	0	1	1	0	0	0	0	2	0	0	1	0	0	2	1	0	1	2	2	0	2	0	0	0	0	0	0	0	1	0	0	1	0	1
613	0	0	0	0	0	0	1	0	1	0	0	0	0	0	0	0	1	1	1	1	1	1	2	0	0	0	1	1	2	2	1	2	1	2	1	2	0	0	0	0	0	2	2	2	2	1	0	0	0
614	1	0	0	0	0	0	0	0	0	0	0	1	1	0	0	1	1	1	1	1	1	0	2	0	0	0	2	2	2	2	0	0	2	1	0	1	2	0	0	2	0	1	1	1	0	0	0	0	1
615	0	0	1	0	0	0	0	0	1	0	0	1	1	0	0	1	1	1	1	1	0	0	1	0	0	1	0	1	2	2	0	0	1	0	0	1	2	0	0	2	0	1	0	1	1	1	0	2	2
616	1	1	1	0	0	0	2	0	0	0	0	1	1	0	1	0	1	1	0	0	0	0	1	0	0	0	0	2	1	1	2	2	2	0	0	1	0	0	0	0	0	0	0	2	0	1	0	0	1
617	1	0	1	1	1	2	2	0	0	0	2	0	0	0	0	0	1	1	0	0	0	0	2	0	0	0	2	2	2	2	1	1	2	1	0	1	0	0	0	0	0	0	0	1	1	1	0	0	0
618	0	0	0	0	0	0	2	0	0	0	1	0	0	0	0	0	0	0	1	1	1	0	2	0	0	0	1	1	1	1	1	2	2	0	0	1	1	0	0	0	0	0	0	1	0	0	0	0	2
619	1	0	0	0	0	0	0	0	1	0	2	1	1	0	0	1	1	1	0	1	0	2	0	0	0	0	0	2	1	2	2	0	1	1	0	1	2	0	0	1	0	1	1	1	1	2	1	0	1
620	0	0	0	0	0	0	1	0	0	1	1	0	0	0	0	0	0	2	2	2	0	0	1	0	0	0	2	2	2	2	0	0	0	1	0	2	2	0	0	1	0	0	0	1	0	1	0	0	0
621	0	0	0	0	0	0	0	0	2	0	0	0	0	0	0	0	1	2	0	0	0	0	1	0	0	0	2	2	2	2	2	0	1	1	0	2	1	0	0	0	0	0	0	1	0	1	0	0	0
622	0	0	0	0	0	0	2	0	1	0	1	2	2	0	0	1	2	0	0	0	0	0	1	0	0	0	2	2	2	2	1	2	2	0	0	0	1	0	0	1	0	0	1	2	1	0	0	1	1
623	1	0	0	0	0	0	0	0	2	0	0	1	1	0	0	0	2	1	1	0	0	0	2	0	0	0	2	2	2	2	0	2	2	0	0	1	2	0	0	1	0	1	1	2	1	2	0	0	1
624	1	0	0	0	0	1	0	0	2	0	0	0	0	0	0	0	1	0	0	0	0	0	2	0	0	1	2	2	2	2	1	1	1	0	0	1	2	0	0	1	0	1	0	1	0	0	0	0	1
625	0	0	0	0	0	0	1	1	1	0	1	0	1	1	0	0	0	0	1	1	1	0	2	0	0	1	1	1	2	2	0	1	1	1	1	2	1	0	0	1	0	0	1	2	2	1	0	0	1
626	1	0	0	0	0	1	2	0	1	0	1	0	1	0	1	0	1	0	1	1	1	0	2	0	0	1	0	1	1	1	1	0	0	2	0	2	0	0	0	0	0	0	1	1	1	1	1	0	2
627	1	0	0	0	0	0	1	0	0	0	0	0	0	0	0	0	2	0	0	1	1	1	2	0	0	0	1	1	2	2	0	2	1	1	0	0	1	0	0	1	0	0	1	1	1	0	0	0	1
628	1	0	0	0	0	0	1	0	1	1	1	0	0	0	0	0	2	0	0	0	0	0	0	1	1	1	1	1	1	1	2	0	2	2	2	2	1	1	0	0	0	0	0	1	0	1	0	0	0
629	1	0	0	0	0	0	1	0	1	0	1	0	0	0	0	0	1	0	0	0	0	0	1	1	1	1	1	2	1	1	1	0	0	0	0	2	0	1	1	0	0	0	0	1	0	1	0	0	1
630	1	1	1	0	0	0	1	0	1	0	0	0	1	0	1	0	1	1	0	0	0	0	2	0	0	0	1	1	2	2	1	1	2	0	0	2	2	0	0	1	0	1	1	2	1	0	0	0	0
631	1	0	0	0	0	1	1	0	1	0	1	0	1	0	1	0	1	1	2	2	2	0	2	0	0	0	1	2	1	1	1	0	0	1	0	2	1	0	0	0	0	0	0	2	1	1	0	0	1
632	0	0	0	0	0	0	1	0	1	0	0	0	1	0	1	0	0	0	0	0	0	0	1	0	0	0	2	2	2	2	0	2	1	1	0	2	1	0	0	0	0	0	0	2	0	0	0	0	1
633	1	0	0	0	0	0	0	0	1	0	1	0	0	0	0	0	0	2	2	1	1	0	2	0	0	1	2	2	2	1	0	0	1	1	0	2	1	0	0	1	0	0	1	2	1	0	0	0	0
634	0	0	0	0	0	0	1	0	1	0	1	1	1	0	0	1	0	0	1	1	1	0	2	0	0	2	1	1	2	2	1	0	1	2	0	2	2	1	0	0	0	0	1	1	1	1	0	0	0
635	1	0	0	0	0	0	1	1	1	0	0	0	1	0	1	0	1	1	1	1	1	0	2	0	0	0	1	2	2	2	0	1	2	0	0	0	1	0	0	2	1	0	0	2	0	0	0	0	2
636	1	0	1	1	1	1	2	1	0	0	0	0	1	0	1	0	1	1	0	0	0	1	2	0	0	0	1	2	2	1	2	1	1	1	1	1	2	0	0	1	0	0	1	1	1	0	1	0	2
637	0	0	0	0	0	0	1	1	1	0	0	0	1	1	0	0	0	1	1	0	0	0	2	0	0	0	1	1	1	1	2	0	0	2	1	1	2	1	1	0	0	0	0	2	1	1	0	0	0
638	0	0	0	0	0	0	1	1	1	1	0	1	0	0	1	0	1	2	1	0	0	0	2	0	0	0	2	2	2	1	0	1	1	2	0	2	2	0	0	1	0	0	0	1	0	0	0	0	1
639	0	0	0	0	0	1	2	0	0	1	1	0	0	0	0	0	1	1	0	1	0	2	0	0	0	0	1	1	2	2	1	0	1	2	0	2	2	1	1	1	0	1	1	1	2	0	0	0	1
640	1	0	0	0	0	0	1	0	0	0	0	1	0	0	1	0	2	2	1	1	1	1	2	0	0	0	1	2	1	1	2	1	1	1	0	1	1	0	0	1	0	0	1	2	1	1	0	0	1
641	0	0	0	0	0	0	0	0	2	0	0	0	2	0	2	0	1	0	1	0	0	0	2	0	0	0	1	1	1	1	0	0	0	0	0	2	0	0	0	0	0	0	1	1	1	0	0	0	1
642	1	0	0	0	0	0	0	0	2	0	0	1	2	0	1	1	2	0	0	0	0	0	0	0	0	0	0	1	1	0	1	0	1	2	0	2	2	0	0	2	1	0	0	2	0	0	0	0	1
643	0	0	0	0	0	1	1	1	1	0	0	0	1	1	0	0	1	0	0	0	0	0	2	0	0	0	1	1	2	2	1	0	0	0	0	1	1	0	0	0	0	0	1	1	0	0	0	0	0
644	0	0	1	0	0	0	2	1	0	0	0	1	1	0	1	0	0	0	1	1	1	0	2	0	0	0	2	2	2	2	1	0	1	1	0	2	0	0	0	0	0	1	1	2	0	1	1	0	1
645	0	0	1	0	0	0	0	0	0	0	1	2	2	0	1	0	2	1	1	1	1	1	1	0	0	0	2	2	2	1	1	1	1	1	1	1	1	2	1	0	1	0	1	2	1	0	0	0	1
646	1	0	1	0	1	0	1	1	1	0	0	0	1	0	1	0	1	1	1	1	1	0	1	0	0	0	2	2	2	2	0	1	2	0	0	1	1	1	1	0	0	1	0	0	1	0	0	0	0
647	1	0	1	0	0	0	0	0	1	0	0	1	1	0	1	0	1	2	1	0	0	0	2	0	0	1	1	1	2	2	1	1	2	0	0	1	1	0	0	0	1	0	0	2	0	0	0	0	0
648	1	1	0	0	0	0	1	0	1	0	0	0	0	0	0	0	1	2	1	1	1	0	2	0	0	0	2	2	2	2	1	1	2	1	1	1	2	0	0	0	1	0	1	1	0	1	0	0	0
649	1	0	0	0	0	0	0	0	1	0	0	1	2	0	1	1	0	0	0	0	0	0	1	1	1	1	1	1	2	2	0	0	2	1	0	2	1	0	0	0	0	0	0	2	1	1	0	0	0
650	0	0	0	0	0	1	2	0	1	0	1	1	1	0	0	1	2	0	0	0	0	0	2	0	0	0	2	0	1	1	1	1	2	2	1	2	2	0	1	1	1	0	0	2	0	0	0	1	1
651	1	0	0	0	0	0	2	0	0	1	2	1	0	0	0	0	2	1	1	1	1	0	2	0	0	0	1	2	1	1	1	1	1	2	1	1	0	0	0	0	0	0	1	2	2	0	0	0	0
652	0	0	0	0	0	0	1	0	0	0	0	0	0	0	0	0	2	1	1	1	1	0	1	0	0	0	2	2	2	2	0	0	2	2	2	2	1	1	1	0	0	0	0	2	0	2	0	0	0
653	0	1	0	0	0	0	0	0	2	0	0	0	0	0	0	0	1	0	0	0	0	0	0	1	1	1	1	1	2	2	0	2	1	1	0	1	0	0	0	0	0	0	0	2	0	1	2	0	2
654	0	1	0	0	0	0	1	1	1	0	0	0	0	0	0	0	1	1	2	2	1	0	2	0	0	1	2	2	2	1	1	0	0	2	0	2	2	0	0	0	0	1	1	1	1	0	0	0	2
655	0	0	0	0	0	0	2	0	0	0	1	0	1	0	0	0	1	1	0	0	0	0	2	0	0	1	1	1	2	2	1	0	2	0	0	2	2	0	0	1	0	1	0	0	2	0	0	1	1
656	0	0	0	0	0	2	1	0	0	0	0	0	0	0	0	0	2	1	1	1	1	0	2	0	0	1	2	2	2	2	1	1	1	1	0	1	2	1	1	1	0	0	0	1	0	0	0	0	0
657	0	0	1	0	0	0	2	0	0	1	2	0	0	0	0	0	2	2	0	0	0	0	2	0	0	0	1	1	2	2	1	0	1	2	0	2	2	0	0	1	0	0	1	2	2	1	0	0	0
658	1	0	1	1	1	1	1	0	1	0	1	0	1	1	0	0	1	1	0	1	0	0	1	0	0	0	1	2	2	2	1	0	0	1	1	2	1	0	0	0	0	0	0	2	0	0	0	0	1
659	1	1	0	0	0	1	1	0	1	0	1	0	0	0	0	0	2	2	1	1	1	0	2	0	0	2	1	1	1	1	0	0	0	1	0	2	2	0	0	1	0	2	2	2	1	1	0	0	0
660	1	1	1	0	1	0	1	0	2	0	0	0	1	0	1	0	1	1	0	0	0	0	2	0	0	0	1	1	2	2	1	0	0	2	1	1	0	0	0	0	0	0	0	2	0	1	0	0	0
661	1	0	1	0	0	0	1	1	1	0	0	1	1	0	0	0	0	0	1	1	1	0	2	0	0	0	1	1	2	2	1	0	1	1	0	1	2	0	0	1	0	1	1	1	1	2	0	0	1
662	1	0	1	0	0	0	0	0	2	0	0	1	2	0	1	1	1	0	0	0	0	0	2	0	0	0	1	1	2	2	1	0	1	2	1	2	2	0	0	2	1	1	1	2	1	1	0	1	1
663	0	0	0	0	0	0	1	0	0	0	1	0	1	0	0	0	2	1	1	1	1	0	2	0	0	0	1	1	1	1	1	0	1	1	0	1	2	0	0	0	0	1	1	1	1	0	0	1	1
664	0	0	0	0	0	0	0	0	2	0	0	0	1	0	1	0	2	0	0	0	0	1	2	0	0	0	1	2	1	2	2	0	2	1	0	2	1	0	0	0	0	0	0	1	0	0	0	0	1
665	0	0	0	0	0	0	1	0	1	1	2	1	1	0	0	0	0	1	1	1	1	0	2	0	0	0	1	1	2	2	0	1	2	2	0	2	1	0	0	0	0	0	1	2	0	0	0	0	0
666	0	0	0	0	0	0	1	0	1	0	1	1	2	0	1	1	2	1	0	1	1	0	2	0	0	0	0	1	1	0	1	1	1	2	0	2	0	0	0	0	0	0	0	0	0	1	0	0	0
667	0	0	1	0	0	0	2	0	0	1	1	0	1	0	1	0	2	1	1	1	1	0	1	0	0	0	2	2	2	2	1	0	2	0	0	1	2	1	1	1	0	1	1	2	1	0	0	0	1
668	1	0	0	0	0	0	0	0	2	0	0	0	1	1	0	0	1	1	1	1	1	0	1	0	0	0	2	2	2	2	0	0	2	1	0	1	0	0	0	1	0	0	0	1	0	0	0	0	1
669	0	0	0	0	0	0	1	0	1	0	1	0	0	0	0	0	0	1	1	1	1	0	2	0	0	0	2	2	2	2	1	0	2	1	0	1	2	1	1	0	0	0	0	0	0	0	0	0	2
670	0	0	0	0	0	1	1	1	0	0	0	0	0	0	0	0	1	2	1	1	1	0	2	0	0	0	2	2	2	2	0	0	1	2	0	2	0	0	0	1	0	0	1	2	1	1	0	0	0
671	0	0	0	0	0	0	2	0	0	0	1	0	2	0	1	0	1	1	1	1	1	0	0	1	1	1	1	2	2	1	1	0	1	1	0	2	1	0	0	2	0	0	1	1	1	1	0	0	0
672	0	0	0	0	0	0	1	0	0	0	0	0	1	0	1	0	1	1	1	1	1	0	2	0	0	0	2	2	2	2	0	1	1	2	1	1	1	0	0	1	0	1	1	1	1	0	0	0	0
673	0	0	0	0	0	0	0	0	0	0	1	1	1	0	0	1	1	1	0	0	0	0	2	0	0	1	2	2	2	2	1	2	2	0	0	1	2	1	1	1	0	0	0	2	0	2	0	0	1
674	1	0	1	0	0	0	1	1	1	0	0	0	1	0	1	0	0	1	0	0	0	0	2	0	0	0	0	2	1	1	2	0	1	1	1	2	2	0	0	1	0	0	1	1	0	1	0	0	0
675	0	0	0	0	0	0	1	0	1	1	1	1	1	0	1	0	2	1	1	1	0	0	1	1	1	2	1	2	2	1	2	2	2	0	0	0	1	0	0	0	0	0	0	2	0	0	0	0	0
676	0	0	0	0	0	0	1	0	1	1	0	0	0	0	0	0	0	2	0	0	0	0	2	0	0	0	2	2	2	2	2	1	0	2	0	2	1	0	0	1	1	0	0	2	2	0	1	0	2
677	1	0	0	0	0	0	0	0	2	0	0	0	0	0	0	0	1	0	0	0	0	0	2	0	0	0	0	1	1	0	2	2	2	2	1	2	0	0	0	0	0	1	1	2	1	0	0	0	2
678	0	0	0	0	0	0	1	1	0	0	0	1	1	0	0	0	2	0	0	0	0	0	2	0	0	0	1	2	2	2	0	0	0	2	0	2	2	0	1	0	1	0	1	1	1	1	1	0	1
679	1	0	0	0	0	0	0	0	2	0	0	0	0	0	0	0	2	0	0	0	0	0	2	0	0	0	2	2	2	2	2	0	1	2	0	1	2	0	0	0	0	0	0	1	0	0	0	0	2
680	1	0	0	0	0	0	0	0	2	0	0	1	1	0	0	1	1	1	1	1	1	0	2	0	0	0	0	1	1	1	1	0	2	0	0	2	2	0	0	1	1	0	0	1	0	0	0	0	1
681	0	0	0	0	0	0	2	1	0	0	1	0	1	0	1	0	1	1	0	0	0	0	2	0	0	0	2	2	2	1	0	0	2	2	0	2	1	0	0	0	0	0	0	2	0	0	0	1	0
682	1	0	0	0	0	0	1	0	1	0	1	1	1	0	1	0	1	0	0	0	0	0	2	0	0	0	2	2	2	1	1	1	2	1	0	2	2	0	1	1	1	0	1	1	1	0	1	0	1
683	1	0	0	0	0	0	1	1	1	0	0	0	1	0	1	0	2	0	0	0	0	0	2	0	0	0	2	2	2	1	0	1	0	2	0	2	1	0	1	0	1	0	0	1	1	0	1	0	1
684	1	0	0	0	0	0	1	0	1	0	1	0	0	0	0	0	2	1	1	1	1	0	2	0	0	0	2	2	2	2	0	0	1	2	0	2	2	0	0	1	1	0	0	2	0	0	0	0	0
685	0	0	0	0	0	0	2	1	0	0	1	0	1	0	1	0	1	0	0	0	0	0	2	0	0	0	2	2	1	1	1	1	1	1	0	2	1	0	0	0	0	1	1	2	1	1	0	1	2
686	1	0	0	0	0	0	1	1	0	0	0	0	0	0	0	0	2	0	0	1	0	0	2	0	0	0	1	1	1	1	0	0	1	0	0	2	2	1	1	1	0	1	0	0	2	1	1	0	2
687	1	0	0	0	0	0	0	0	0	0	0	0	0	0	0	0	2	0	0	0	0	0	2	0	0	0	2	2	2	2	0	1	2	0	0	2	1	0	0	0	0	0	1	2	0	0	0	0	0
688	1	0	0	0	0	0	1	1	1	0	0	0	0	0	0	0	1	1	2	2	1	0	2	0	0	0	1	1	2	2	0	1	1	1	0	2	0	0	0	0	0	1	0	1	0	0	0	0	1
689	0	0	0	0	0	0	1	0	1	0	0	0	0	0	0	0	1	2	1	1	1	0	1	0	0	1	1	1	1	1	1	1	1	0	0	1	1	0	0	0	0	0	1	2	0	0	2	0	2
690	0	0	0	0	0	0	2	0	0	0	0	1	1	0	0	1	2	1	1	1	1	0	0	0	0	1	2	2	2	2	0	2	1	2	1	2	2	0	0	1	0	0	0	2	0	0	0	0	0
691	1	0	0	0	0	0	2	0	0	0	1	0	1	0	1	0	0	2	2	2	0	0	1	0	0	0	1	2	2	2	0	2	2	0	0	1	2	0	0	1	1	0	0	1	0	0	0	0	1
692	0	0	0	0	0	1	1	1	0	0	0	0	1	0	1	0	1	1	1	1	1	0	1	0	0	0	0	1	1	0	1	0	2	1	0	2	2	0	0	1	0	0	0	2	0	0	0	0	1
693	0	0	0	0	0	1	2	1	0	0	0	1	1	0	1	0	2	1	1	1	0	0	2	0	0	0	2	2	2	2	0	0	1	2	1	2	1	1	0	0	0	1	0	1	1	0	0	0	0
694	1	0	0	0	0	0	1	1	0	0	0	0	1	0	1	0	2	0	0	0	0	0	1	0	0	0	2	2	2	2	1	0	0	2	0	2	2	0	0	1	0	0	0	2	0	0	0	0	1
695	1	0	0	0	0	0	2	1	0	0	0	0	0	0	0	0	1	2	0	0	0	0	1	0	0	0	2	2	2	1	0	1	1	0	0	1	2	0	0	1	0	0	1	1	0	0	0	1	1
696	0	0	0	0	0	0	0	0	2	0	0	0	1	0	1	0	2	1	1	1	1	0	0	0	0	0	1	1	1	1	1	1	1	1	0	2	1	0	0	0	0	0	0	2	0	0	0	0	0
697	0	0	0	0	0	0	2	0	0	0	1	0	0	0	0	0	1	0	0	0	0	0	2	0	0	0	2	2	2	2	1	0	1	1	0	1	0	0	0	0	0	0	1	1	0	0	1	0	1
698	0	0	0	0	0	0	1	0	0	0	1	0	0	0	0	0	2	1	1	1	1	0	2	0	0	1	1	1	2	2	1	1	2	1	0	2	1	0	0	1	0	0	1	2	1	0	1	0	2
699	1	0	1	0	0	0	1	0	2	0	0	1	1	0	1	0	1	2	1	0	0	0	2	0	0	0	2	2	2	2	1	1	1	1	0	2	1	0	1	0	1	2	2	2	2	1	0	0	1
700	0	0	0	0	0	0	2	0	1	0	1	1	2	0	1	1	1	1	1	1	1	0	2	0	0	0	1	1	2	2	0	1	1	1	0	2	2	0	0	1	0	0	0	2	0	0	0	0	1
701	0	0	0	0	0	1	0	0	2	0	0	0	1	0	1	0	1	1	1	0	1	0	1	1	1	0	0	0	2	1	0	1	1	1	0	1	0	0	0	0	0	1	0	0	1	1	0	1	1
702	0	0	0	0	0	0	0	0	2	0	0	0	0	0	0	0	2	1	1	0	0	0	2	0	0	1	1	1	2	2	1	2	1	2	1	2	0	0	0	0	0	0	1	1	0	0	0	0	0
703	1	0	0	0	0	0	1	1	1	0	1	0	0	0	0	0	2	0	0	0	0	0	2	0	0	0	0	2	1	1	2	1	2	1	0	2	2	0	0	1	0	2	2	2	1	1	0	0	1
704	0	0	0	0	0	0	1	0	1	0	1	0	0	0	0	0	2	0	0	0	0	0	2	0	0	0	1	1	2	2	1	2	2	1	1	2	1	0	0	0	0	0	1	2	0	0	0	0	0
705	1	0	0	0	0	0	0	0	1	0	0	2	2	0	2	0	2	0	0	0	0	0	2	0	0	0	2	2	2	2	1	2	2	1	1	2	1	1	1	0	0	1	1	2	1	0	1	0	1
706	1	1	0	0	0	0	0	0	1	0	0	1	1	0	0	1	2	2	1	0	0	0	2	0	0	0	2	2	2	2	0	0	2	0	0	2	1	0	0	1	1	0	1	2	0	0	0	0	1
707	1	0	0	0	0	0	1	0	0	0	1	0	1	0	1	0	1	0	2	1	1	0	1	1	1	1	1	2	2	2	1	0	2	1	1	1	2	0	1	1	1	0	0	2	0	0	2	0	2
708	1	0	0	0	0	1	2	1	0	0	0	1	0	0	1	0	0	2	0	0	0	0	2	0	0	0	0	1	1	1	1	0	0	2	0	2	2	1	1	0	0	1	1	1	1	1	0	0	1
709	1	0	1	0	1	0	1	0	0	0	1	0	0	0	0	0	2	0	0	0	0	0	2	0	0	0	1	1	2	2	0	0	1	2	0	1	0	0	0	0	0	0	1	1	1	1	0	0	1
710	1	0	0	0	0	1	1	0	1	0	0	0	0	0	0	0	0	1	0	0	0	0	2	0	0	0	1	1	2	2	1	2	2	2	1	2	1	0	0	0	1	0	1	2	1	0	0	0	0
711	0	0	0	0	0	1	2	0	0	0	1	0	1	0	0	0	1	1	1	1	0	0	2	0	0	1	0	1	1	1	1	0	0	2	0	1	2	0	0	1	0	0	1	1	1	0	0	0	0
712	0	1	0	0	0	0	1	0	1	0	0	1	1	0	1	0	0	1	1	1	1	0	2	0	0	1	2	2	2	2	1	0	0	2	1	2	2	0	0	1	0	0	0	1	0	0	0	0	1
713	1	0	0	0	0	0	1	0	1	1	2	0	1	0	0	0	1	2	2	2	2	0	0	0	0	0	2	2	2	2	1	0	2	2	0	2	2	0	0	0	0	1	1	2	0	2	0	2	2
714	1	0	0	0	0	0	1	0	2	0	0	0	1	0	1	0	2	0	0	0	0	0	1	0	0	0	0	1	2	2	0	1	2	2	1	2	1	0	0	1	0	1	0	1	1	0	0	0	2
715	0	0	1	0	0	0	1	1	1	0	0	0	0	0	0	0	1	0	0	0	0	0	1	0	0	0	1	2	2	2	0	2	2	1	0	2	1	0	0	1	0	2	2	2	2	1	0	0	2
716	0	0	1	0	0	0	0	0	2	0	0	0	0	0	0	0	2	1	1	1	1	0	2	0	0	0	2	2	2	2	0	2	1	1	0	2	2	0	0	1	1	1	1	2	1	1	0	0	0
717	1	0	0	0	0	0	1	1	0	0	0	0	1	0	0	0	1	2	1	1	1	0	2	0	0	0	1	1	2	2	0	0	0	1	0	2	1	0	0	1	0	1	0	0	1	0	0	1	0
718	0	0	0	0	0	0	0	0	1	0	2	0	1	0	1	0	2	0	1	1	1	0	1	1	1	1	1	2	2	2	0	1	1	2	2	2	1	0	0	2	0	0	0	1	0	1	0	0	0
719	0	0	1	0	0	1	0	0	2	0	0	0	0	0	0	0	1	0	0	0	0	0	1	1	1	1	0	0	2	1	0	0	2	1	0	2	1	0	0	0	0	0	2	2	1	1	0	0	1
720	0	0	0	0	0	1	1	1	1	0	0	0	2	0	2	0	1	0	0	0	0	0	2	0	0	1	0	2	1	1	1	0	0	2	0	2	2	0	0	2	0	0	0	2	0	1	0	2	2
721	0	0	1	0	0	1	2	1	0	0	1	0	0	0	0	0	2	0	0	1	1	0	2	0	0	0	1	1	1	1	2	1	2	0	0	2	1	0	1	0	1	1	1	1	1	1	0	0	0
722	1	0	0	0	0	0	2	0	0	0	1	0	2	1	1	0	1	0	0	0	0	0	2	0	0	0	1	1	2	2	1	0	0	2	0	1	1	1	1	0	0	0	0	0	0	0	0	1	0
723	1	0	0	0	0	0	2	1	0	0	1	1	0	0	1	0	1	1	1	1	1	0	1	1	1	1	1	1	2	2	0	1	1	1	0	1	1	0	0	2	0	0	0	2	0	0	0	0	0
724	0	0	0	0	0	0	1	0	1	0	0	0	1	0	1	0	2	1	1	1	1	0	2	0	0	0	0	1	1	1	1	2	1	1	0	1	1	0	0	0	0	0	0	1	0	1	0	0	0
725	0	0	0	0	0	0	1	0	1	0	1	0	0	0	0	0	1	1	1	1	0	0	2	0	0	1	2	2	2	2	2	2	1	1	0	0	1	0	0	0	0	0	1	1	0	0	0	0	1
726	0	0	1	0	1	0	0	0	2	0	0	0	0	0	0	0	2	1	1	1	1	2	0	0	0	0	2	2	2	2	1	2	1	1	0	0	2	0	0	1	0	2	2	2	2	1	0	0	1
727	0	0	0	0	0	1	1	0	1	1	1	0	0	0	0	0	2	1	0	1	1	0	1	1	1	1	2	2	2	2	1	0	1	1	0	2	2	0	0	1	0	1	0	1	0	0	0	0	0
728	1	0	0	0	0	0	2	0	0	0	0	0	0	0	0	0	2	1	1	0	0	0	2	0	0	1	1	2	1	1	2	2	2	1	0	2	2	0	0	2	1	1	1	1	1	0	1	0	1
729	1	0	0	0	0	0	0	0	2	0	0	0	0	0	0	0	1	2	1	1	1	0	1	1	1	1	2	2	2	2	1	0	1	2	0	1	0	0	0	0	0	1	0	1	0	0	0	0	0
730	1	0	0	0	0	0	2	0	0	0	0	0	1	0	1	0	0	1	0	0	0	0	2	0	0	0	1	2	2	2	0	1	2	1	0	2	2	0	0	2	0	0	0	1	0	0	0	1	0
731	1	0	0	0	0	0	2	0	0	0	0	0	0	0	0	0	0	1	2	1	1	0	0	0	0	0	1	2	2	2	0	1	1	2	1	2	0	0	0	0	0	0	0	2	0	0	0	1	1
732	0	0	0	0	0	1	0	0	0	0	1	0	1	0	1	0	2	2	2	2	0	0	2	0	0	1	2	2	2	2	0	0	0	1	1	2	2	0	0	1	0	0	0	2	1	1	0	0	1
733	1	0	0	0	0	0	1	1	1	0	0	0	1	0	1	0	2	2	1	1	1	0	2	0	0	0	2	2	2	2	0	0	0	0	0	1	1	0	0	2	0	1	1	2	0	1	0	0	0
734	0	0	0	0	0	0	2	1	0	0	0	0	0	0	0	0	2	0	0	0	0	0	2	0	0	0	2	2	1	2	1	0	0	2	1	2	0	0	0	1	0	1	1	1	1	1	0	0	1
735	0	0	1	0	0	0	1	1	1	0	0	0	1	0	1	0	1	0	1	1	1	0	1	1	1	2	2	2	2	2	1	1	1	2	2	2	2	0	0	0	0	0	0	2	0	0	0	1	1
736	1	0	0	0	0	0	2	0	1	0	0	1	2	0	2	0	1	0	0	0	0	0	2	0	0	0	1	0	2	2	0	0	0	2	1	2	1	1	0	0	0	0	1	1	0	1	0	0	1
737	1	1	0	0	0	1	0	0	1	0	1	0	0	0	0	0	1	1	1	1	1	0	2	0	0	0	2	2	2	2	0	0	1	2	1	2	1	1	0	0	0	1	1	2	1	0	0	0	0
738	0	0	1	0	1	0	2	0	1	0	1	1	0	0	1	0	0	0	1	1	1	0	2	0	0	1	1	0	1	2	1	1	2	1	0	2	0	0	0	1	0	0	0	1	0	1	0	0	2
739	0	0	0	0	0	0	1	0	0	0	1	0	1	0	1	0	0	2	2	2	0	0	2	0	0	0	2	2	2	2	0	0	2	1	0	2	1	1	1	0	0	0	1	2	1	1	1	0	1
740	1	0	0	0	0	1	0	0	2	0	0	0	1	0	1	0	2	0	0	0	0	0	2	0	0	0	1	1	2	2	1	1	1	2	1	2	0	0	0	0	1	1	1	2	1	0	2	0	2
741	0	0	0	0	0	0	1	1	1	0	0	0	1	0	1	0	2	2	1	1	1	0	1	0	0	1	1	0	2	2	0	0	0	0	0	2	2	1	1	0	0	0	1	2	2	1	0	0	2
742	1	0	0	0	0	1	2	0	0	0	0	0	1	0	1	0	1	1	1	1	1	1	2	0	0	0	2	2	2	1	0	1	2	2	1	2	0	0	0	0	0	0	1	2	0	0	1	1	2
743	0	0	0	0	0	1	2	1	0	0	0	0	0	0	0	0	2	0	0	1	0	0	2	0	0	0	2	2	2	2	0	2	2	1	0	2	2	0	0	1	0	0	1	1	1	0	0	0	1
744	1	1	0	0	0	1	0	0	1	0	1	0	0	0	0	0	2	0	0	0	0	0	2	0	0	0	2	2	2	1	0	0	0	0	0	1	0	0	0	1	0	1	1	2	1	0	0	1	1
745	1	1	0	0	0	0	2	1	0	0	0	1	2	0	1	0	0	1	1	0	0	0	2	0	0	0	2	2	2	2	2	0	0	2	1	2	1	0	0	0	0	0	0	1	1	1	0	0	0
746	0	0	0	0	0	0	0	0	2	0	0	1	1	0	0	0	0	2	1	1	0	0	2	0	0	0	1	2	1	0	1	2	1	0	0	0	2	0	0	0	0	1	2	2	0	0	0	0	1
747	0	0	0	0	0	0	1	0	0	0	0	2	2	0	0	1	1	2	0	0	0	1	0	1	1	1	2	2	2	1	0	2	1	1	0	1	0	0	0	1	0	0	0	2	1	1	0	0	1
748	0	0	1	0	0	0	2	1	0	0	0	1	2	0	2	0	0	0	0	0	0	0	2	0	0	0	2	0	1	1	1	0	1	2	1	2	2	0	0	1	1	0	0	2	0	1	0	0	2
749	0	0	0	0	0	0	0	0	1	0	0	0	0	0	0	0	0	0	1	1	1	0	2	0	0	0	1	1	2	2	1	0	1	1	0	1	0	0	0	0	0	0	0	2	0	0	0	0	1
750	1	0	1	0	1	0	0	0	1	0	2	0	1	0	1	0	0	1	2	1	1	0	2	0	0	0	2	2	2	2	1	1	1	1	0	2	0	0	0	0	0	0	0	1	0	0	0	1	1
751	0	0	0	0	0	0	2	0	0	0	0	2	2	0	2	0	1	1	1	1	1	0	2	0	0	1	2	2	2	2	1	0	1	0	0	1	0	0	0	0	0	0	0	2	0	0	0	0	0
752	1	0	0	0	0	0	0	0	1	0	1	0	1	0	1	0	1	1	0	0	0	0	0	0	0	0	1	1	2	2	1	0	0	2	0	2	0	0	0	0	0	1	0	0	2	0	1	0	1
753	1	0	0	0	0	0	0	0	2	0	0	0	0	0	0	0	1	1	2	2	1	0	2	0	0	0	1	1	2	2	0	1	1	1	1	2	2	0	1	1	1	1	1	2	1	2	0	0	1
754	0	0	0	0	0	0	1	0	1	0	0	1	1	0	1	0	2	1	1	1	1	0	2	0	0	0	2	2	2	2	1	1	1	1	0	2	1	0	0	0	0	2	2	2	1	1	0	0	0
755	0	0	0	0	0	0	1	1	0	0	0	1	2	0	1	0	2	1	0	0	0	0	2	0	0	0	1	1	2	2	1	0	1	1	1	1	1	0	0	1	0	1	1	1	1	1	0	0	1
756	1	0	0	0	0	0	2	0	0	0	1	0	0	0	0	0	0	1	1	1	1	1	2	0	0	0	1	2	1	1	1	2	1	2	0	2	1	2	1	0	1	0	0	1	0	0	0	0	0
757	0	0	0	0	0	1	2	0	1	0	1	0	1	0	0	0	2	0	0	0	0	0	2	0	0	1	0	2	1	1	1	0	2	1	0	2	1	0	0	1	0	0	0	2	0	0	0	1	0
758	1	0	0	0	0	1	1	0	1	0	0	2	2	0	1	0	1	0	1	1	1	0	2	0	0	1	1	0	1	2	1	2	2	0	0	1	0	0	0	1	0	0	1	2	0	1	0	0	1
759	1	0	0	0	0	1	1	1	1	0	0	0	0	0	0	0	1	1	0	0	0	0	2	0	0	1	1	1	2	2	0	0	1	0	0	2	1	0	0	1	0	0	2	2	0	0	0	1	1
760	1	0	0	0	0	0	0	0	1	0	0	0	1	0	1	0	1	2	2	1	0	1	1	0	0	1	0	1	2	2	1	0	1	0	0	1	2	0	0	1	0	2	2	2	2	1	1	0	2
761	1	0	0	0	0	0	0	0	0	0	1	0	1	0	1	0	2	0	0	0	0	0	1	0	0	0	0	1	2	2	1	0	0	1	1	2	0	0	0	0	0	1	1	1	1	0	0	0	0
762	1	0	0	0	0	1	1	0	1	0	0	1	1	0	0	1	1	2	1	0	0	0	0	0	0	0	1	2	2	2	2	1	2	1	1	1	1	0	0	0	0	0	1	2	0	0	0	0	0
763	0	0	0	0	0	0	1	1	0	0	0	0	0	0	0	0	1	2	1	1	1	0	2	0	0	0	2	2	2	2	0	0	2	2	0	2	0	0	0	0	0	0	1	1	0	0	0	0	0
764	0	0	0	0	0	1	1	0	2	0	0	0	0	0	0	0	1	1	1	1	1	0	2	0	0	0	1	1	2	2	1	1	2	1	1	2	1	0	0	0	0	0	0	1	0	1	0	0	1
765	1	0	0	0	0	0	2	1	0	0	0	0	0	0	0	0	2	2	1	1	1	0	0	1	1	1	1	2	1	1	1	1	2	1	0	1	2	1	1	1	0	0	0	2	0	0	2	0	2
766	1	0	0	0	0	0	2	0	0	0	0	0	1	0	1	0	2	2	2	1	1	0	2	0	0	0	2	2	2	2	2	0	1	0	0	2	2	0	0	1	0	2	2	2	1	1	0	2	2
767	0	0	0	0	0	0	0	0	2	0	0	0	0	0	0	0	1	0	1	1	1	0	2	0	0	1	1	2	1	1	2	0	2	2	0	2	2	0	0	0	0	1	0	0	2	0	0	0	1
768	0	0	0	0	0	0	1	1	1	0	0	0	0	0	0	0	0	2	1	1	1	0	1	1	1	1	1	2	2	1	1	1	1	2	1	1	1	1	1	0	0	1	1	2	1	2	0	0	0
769	0	0	1	0	1	0	2	0	1	0	1	0	0	0	0	0	1	1	1	1	1	0	2	0	0	0	1	1	1	1	1	1	1	1	1	1	0	0	0	0	0	2	1	2	1	0	0	0	0
770	1	0	0	0	0	1	1	0	1	0	1	0	0	0	0	0	1	0	0	0	0	1	2	0	0	0	2	2	2	2	0	0	0	1	1	2	1	1	0	1	0	0	0	1	0	0	0	0	0
771	1	0	0	0	0	1	2	0	1	0	0	0	2	0	2	0	1	0	1	0	0	0	2	0	0	0	2	2	2	1	0	0	1	1	0	2	1	0	0	1	0	0	1	1	1	0	0	0	1
772	1	0	0	0	0	0	1	0	0	0	0	0	1	0	1	0	1	2	1	0	0	1	2	0	0	0	1	1	2	1	1	0	1	1	1	2	1	0	0	0	0	0	0	1	0	0	0	0	2
773	0	1	0	0	0	0	1	0	1	0	1	0	2	1	1	0	1	0	0	0	0	0	2	0	0	1	1	0	1	2	1	1	2	1	1	1	2	0	0	0	0	0	0	2	0	0	0	0	0
774	1	0	0	0	0	0	1	1	1	0	0	1	1	0	1	0	2	0	0	0	0	0	2	0	0	0	2	2	2	2	0	0	1	1	0	2	1	0	0	2	0	0	0	2	1	1	0	0	0
775	0	0	0	0	0	0	0	0	1	0	0	1	0	0	0	0	0	2	1	1	0	0	2	0	0	1	1	1	2	2	0	1	1	1	1	2	1	0	0	0	1	0	1	2	0	0	1	1	2
776	0	0	0	0	0	0	1	0	1	0	1	0	2	0	2	0	0	1	1	1	1	0	2	0	0	0	1	1	2	2	0	0	2	2	2	2	1	0	0	1	0	1	0	1	1	0	0	1	1
777	0	0	1	0	1	0	2	0	0	0	0	0	1	0	1	0	1	1	0	0	0	0	2	0	0	0	2	2	2	2	0	1	2	0	0	1	0	0	0	0	0	0	0	1	0	0	0	0	0
778	1	0	0	0	0	0	0	0	1	0	1	0	0	0	0	0	1	1	1	1	0	0	2	0	0	0	1	2	2	2	0	1	2	1	0	2	2	0	0	1	0	1	1	2	1	0	0	0	2
779	0	0	0	0	0	0	1	1	1	0	0	0	0	0	0	1	2	0	0	0	0	0	1	0	0	0	0	1	1	1	1	0	2	0	0	2	1	0	0	2	0	0	0	1	0	0	1	0	2
780	1	0	0	0	0	1	0	0	1	0	1	0	0	0	0	0	0	0	0	0	0	0	2	0	0	1	2	2	2	2	1	1	1	1	1	2	2	0	0	2	0	0	0	1	0	0	0	0	1
781	0	0	1	1	1	1	1	0	1	0	1	0	0	0	0	0	1	0	0	0	0	0	2	0	0	0	2	2	2	1	1	0	1	2	0	2	1	0	0	0	0	1	1	2	1	0	0	0	1
782	1	0	0	0	0	0	1	0	1	0	0	2	2	1	0	1	1	1	0	1	0	0	2	0	0	0	0	2	1	1	2	0	1	1	0	1	2	0	0	0	0	0	0	2	0	0	0	0	0
783	0	0	0	0	0	0	0	0	1	0	1	0	0	0	0	0	1	1	1	1	0	0	1	1	1	1	0	1	2	2	0	0	2	2	0	1	0	0	0	1	0	0	0	2	0	1	0	0	2
784	1	0	0	0	0	0	1	0	1	0	1	0	2	0	2	0	2	2	1	1	1	0	1	0	0	1	1	1	2	2	0	2	2	0	0	1	1	0	0	1	0	0	0	2	0	0	0	0	1
785	0	0	0	0	0	1	1	1	1	0	0	1	1	0	2	0	1	1	1	1	1	0	2	0	0	0	1	1	2	2	0	0	2	2	1	2	1	0	0	1	0	0	0	0	0	0	0	0	2
786	1	0	1	1	1	2	1	1	1	0	0	0	0	0	0	0	2	0	0	0	0	0	2	0	0	0	2	2	2	2	0	2	2	0	0	1	0	0	0	0	0	0	0	1	0	1	1	1	1
787	0	1	0	0	0	0	1	0	0	0	0	0	0	0	0	0	1	0	0	0	0	0	2	0	0	0	1	1	2	1	1	1	1	1	0	1	1	1	1	0	0	2	1	2	1	0	0	1	0
788	0	1	0	0	0	1	1	0	0	0	2	0	1	0	1	0	1	1	1	1	0	0	2	0	0	1	2	2	2	1	0	0	1	1	0	1	0	0	0	1	0	0	0	2	0	0	0	0	1
789	0	0	0	0	0	0	2	0	1	0	1	0	0	0	0	0	2	1	0	0	0	0	2	0	0	0	2	2	2	2	1	1	2	0	0	1	2	0	0	1	0	0	0	1	0	1	0	2	2
790	1	0	0	0	0	1	2	0	0	0	0	0	0	0	0	0	1	2	1	1	1	0	2	0	0	0	2	2	2	2	0	2	2	0	0	1	1	0	0	0	0	1	1	1	0	0	0	0	1
791	1	0	0	0	0	1	1	0	1	0	0	0	1	0	1	0	1	1	2	2	1	0	2	0	0	0	1	2	2	2	2	0	2	1	1	1	2	0	0	2	0	0	0	1	0	0	0	1	2
792	1	0	0	0	0	0	1	0	1	0	0	0	0	0	0	0	1	0	0	0	0	0	1	0	0	0	1	1	2	2	0	1	2	1	1	1	0	0	0	0	0	1	1	1	1	0	0	0	0
793	1	0	1	0	0	0	2	0	0	0	1	0	0	0	0	0	0	1	1	1	1	0	1	1	1	1	0	0	2	1	0	0	2	0	0	1	1	1	1	0	0	0	0	1	0	1	0	0	1
794	0	0	0	0	0	0	2	0	0	0	1	0	0	0	0	0	0	0	0	0	0	0	2	0	0	1	2	2	2	2	1	0	2	1	0	1	1	0	0	1	0	0	0	2	0	0	0	0	0
795	0	0	0	0	0	0	2	1	0	0	0	1	1	0	0	1	2	2	2	2	2	0	1	0	0	0	1	1	2	2	0	1	2	0	0	1	2	0	0	0	0	0	1	2	2	0	1	1	2
796	1	0	0	0	0	1	2	0	0	0	1	0	0	0	0	0	0	0	0	0	0	0	1	1	1	1	1	2	2	2	1	2	2	2	1	2	1	0	0	0	0	1	1	2	0	2	0	0	1
797	0	0	1	0	0	1	0	0	1	0	0	0	1	1	0	0	0	0	0	0	0	0	2	0	0	0	2	2	2	2	1	1	2	0	0	2	1	1	0	1	0	0	1	2	0	0	0	0	0
798	1	0	1	0	0	0	2	1	0	0	0	0	1	0	1	0	0	2	2	1	1	0	2	0	0	0	1	1	2	2	0	1	2	0	0	1	2	0	0	2	0	0	0	1	0	0	0	0	0
799	0	1	0	0	0	0	1	1	1	0	0	0	1	0	1	0	2	0	0	0	0	0	2	0	0	0	2	2	2	2	1	2	1	2	0	2	2	0	0	1	1	1	1	2	0	2	1	1	2
800	1	0	0	0	0	0	0	0	1	0	2	0	0	0	0	0	0	2	0	0	0	0	2	0	0	0	0	1	1	1	1	1	1	0	0	1	2	0	0	1	0	0	0	2	0	0	0	0	0
801	0	0	0	0	0	1	2	1	0	0	1	0	0	0	0	0	0	0	1	1	1	0	2	0	0	0	2	2	2	2	1	1	1	2	0	2	1	0	0	1	0	0	1	1	1	0	0	0	1
802	0	0	0	0	0	0	0	0	1	0	0	0	0	0	0	0	0	0	1	1	1	0	1	0	0	1	1	1	1	1	0	0	0	2	2	2	1	0	0	0	0	0	0	2	0	0	0	0	0
803	1	0	0	0	0	1	1	1	1	0	0	1	1	0	1	0	1	1	1	0	1	0	2	0	0	1	0	1	1	0	2	0	0	0	0	1	1	1	1	0	0	0	0	1	0	0	0	0	2
804	1	0	0	0	0	0	0	0	1	0	0	0	1	0	1	0	1	1	2	2	1	0	2	0	0	0	1	2	2	2	1	0	2	0	0	2	2	0	0	1	0	1	0	0	2	0	0	0	0
805	1	0	0	0	0	1	0	0	1	0	0	1	2	0	1	1	2	1	1	1	1	0	1	0	0	0	1	1	2	2	0	0	1	2	0	2	2	0	1	1	1	0	0	2	0	1	0	0	1
806	1	1	0	0	0	1	1	0	0	0	0	1	2	0	2	0	2	0	0	0	0	0	2	0	0	1	1	2	1	1	1	1	2	1	0	2	2	0	1	0	1	0	0	1	0	0	1	0	1
807	0	0	0	0	0	0	1	1	0	0	0	1	1	0	1	0	0	0	0	0	0	0	1	0	0	0	1	1	2	2	1	2	1	1	0	2	1	0	0	0	0	0	0	2	1	1	1	0	1
808	1	0	1	1	1	2	1	0	0	0	1	2	2	0	2	0	0	0	1	1	1	0	1	0	0	0	2	2	2	2	1	1	1	1	0	2	2	0	0	2	0	0	1	2	0	1	1	0	1
809	0	0	0	0	0	0	2	1	0	0	0	0	0	0	0	0	0	1	0	0	0	0	2	0	0	1	0	2	1	2	2	1	1	1	1	2	1	1	0	0	0	1	1	2	1	0	0	0	1
810	1	0	0	0	0	1	2	0	0	0	0	0	1	0	1	0	0	1	1	1	1	0	2	0	0	0	1	1	1	1	1	0	1	1	1	2	1	0	0	2	0	0	0	1	0	0	0	0	1
811	1	0	0	0	0	0	0	0	1	0	0	1	2	0	0	1	2	0	0	0	0	0	2	0	0	1	2	2	2	2	1	2	2	0	0	1	0	0	0	0	0	0	1	2	1	0	0	1	1
812	0	0	0	0	0	0	1	0	1	0	1	0	0	0	0	0	2	1	1	1	1	0	2	0	0	0	2	2	2	2	0	0	1	1	0	2	2	0	0	2	0	0	0	1	0	0	0	0	0
813	1	0	0	0	0	0	0	0	2	0	0	1	0	0	1	0	1	0	1	1	1	0	2	0	0	0	1	1	2	2	1	0	1	1	0	2	0	0	0	1	0	1	1	2	1	1	0	0	1
814	0	0	0	0	0	0	1	0	1	0	1	0	0	0	0	0	1	1	1	1	0	0	1	1	1	1	2	2	2	2	0	0	1	0	0	0	2	0	0	1	0	1	1	1	1	2	0	0	2
815	0	0	0	0	0	0	1	0	1	0	0	0	0	0	0	0	2	1	1	1	1	0	1	0	0	0	2	2	2	2	1	2	2	2	1	2	1	0	0	2	0	0	0	1	0	1	0	1	1
816	1	0	0	0	0	1	1	0	1	1	1	0	0	0	0	0	0	1	1	1	1	0	2	0	0	0	2	2	2	2	2	1	2	0	0	2	2	0	0	2	0	0	0	1	0	0	1	1	2
817	1	0	0	0	0	0	2	0	0	0	0	0	1	0	1	0	0	2	2	2	0	0	2	0	0	0	1	2	2	1	1	1	1	2	1	2	1	0	0	1	0	1	1	2	0	1	0	0	0
818	0	0	0	0	0	0	1	0	1	1	1	1	1	0	0	1	2	2	1	0	0	0	2	0	0	0	1	2	1	1	2	0	1	1	0	2	1	0	0	0	0	1	1	1	1	0	0	0	1
819	0	0	0	0	0	0	2	0	0	0	2	0	1	0	1	0	1	0	1	1	1	0	1	1	1	2	1	1	2	2	1	0	1	2	0	2	0	0	0	0	0	1	0	1	0	0	0	0	1
820	1	0	0	0	0	0	1	0	0	0	1	1	1	0	0	1	1	2	0	0	0	0	2	0	0	0	2	2	2	2	1	2	1	2	1	2	1	0	0	0	0	0	0	2	1	1	0	1	2
821	0	0	0	0	0	0	1	1	0	0	0	1	1	0	2	0	1	1	0	0	0	0	2	0	0	1	2	2	2	2	1	2	1	2	1	2	1	0	0	0	0	2	2	2	2	1	0	0	1
822	0	0	0	0	0	0	1	0	0	1	1	0	0	0	0	0	1	1	1	1	1	1	1	0	0	1	1	2	1	0	1	0	2	0	0	1	0	0	0	0	0	1	1	1	1	0	0	0	1
823	0	0	0	0	0	0	1	0	1	0	1	0	0	0	0	0	1	1	1	1	1	0	2	0	0	1	1	1	2	2	0	1	1	1	0	1	1	0	0	2	0	0	0	0	0	0	0	0	2
824	1	0	0	0	0	0	1	0	1	0	1	0	0	0	0	0	0	0	0	0	0	0	2	0	0	0	1	2	1	1	2	0	2	1	1	1	1	0	0	0	0	0	1	1	1	0	1	1	2
825	1	0	0	0	0	0	1	0	2	0	0	0	0	0	0	0	2	0	0	0	0	0	2	0	0	1	1	2	2	2	0	1	2	0	0	1	0	0	0	0	0	0	0	1	0	0	0	0	0
826	0	0	0	0	0	0	1	0	0	0	1	0	2	0	2	0	2	1	1	1	1	0	2	0	0	1	1	1	2	2	1	0	2	0	0	1	0	0	0	0	0	1	1	1	1	0	0	0	0
827	1	0	0	0	0	0	0	0	2	0	0	0	0	0	0	0	0	1	0	0	0	1	0	1	1	1	2	2	2	2	1	0	1	1	0	1	2	0	0	1	0	0	0	2	0	1	0	0	0
828	0	0	0	0	0	0	1	0	1	0	0	1	1	0	0	1	1	1	1	1	1	0	2	0	0	0	1	1	2	2	0	1	2	1	0	2	2	0	0	1	0	0	1	2	1	1	0	0	1
829	1	0	0	0	0	0	0	0	2	0	0	1	0	0	0	0	1	2	1	1	1	0	2	0	0	0	2	2	2	2	1	1	1	2	1	2	2	0	0	1	0	0	1	1	1	0	1	0	1
830	0	0	0	0	0	0	0	0	1	0	0	0	1	1	0	0	1	1	0	0	0	0	1	0	0	1	2	2	2	1	0	0	0	2	0	2	1	0	1	0	1	1	0	1	1	0	0	0	0
831	0	0	0	0	0	0	1	0	0	0	0	0	0	0	0	0	1	2	0	0	0	0	1	1	1	1	0	1	2	2	0	0	0	0	0	2	1	0	0	1	0	1	1	2	1	1	0	0	1
832	0	0	0	0	0	0	0	0	1	0	1	0	0	0	0	0	1	0	0	1	0	0	1	1	1	1	1	1	1	1	1	1	2	2	0	2	1	0	0	0	0	0	0	0	0	0	0	0	0
833	1	0	0	0	0	1	1	0	1	0	0	0	1	0	1	0	2	0	0	0	0	0	2	0	0	1	1	1	2	2	0	0	1	0	0	1	0	0	0	0	0	0	0	1	0	0	0	1	2
834	0	0	0	0	0	0	0	0	1	0	2	0	0	0	0	0	1	1	0	0	0	0	1	1	1	1	1	2	2	2	0	0	1	2	1	2	1	1	1	0	0	0	0	2	1	1	0	0	1
835	0	0	1	1	1	1	1	1	1	1	0	0	0	0	0	0	2	1	1	1	0	0	2	0	0	0	1	1	2	2	1	1	2	1	0	1	2	0	0	0	1	0	0	1	0	1	0	0	1
836	0	0	0	0	0	0	2	1	0	0	0	1	1	0	0	0	1	0	2	1	1	0	2	0	0	0	0	2	1	1	1	1	2	0	0	1	2	0	0	1	0	0	0	1	0	0	1	1	1
837	0	0	0	0	0	0	2	0	0	0	2	0	0	0	0	0	0	1	0	0	0	0	2	0	0	0	1	1	2	2	1	2	1	0	0	0	1	0	0	0	0	1	1	2	0	0	0	0	0
838	0	0	1	0	0	0	2	0	1	0	1	0	0	0	0	0	0	1	1	1	1	0	1	1	1	1	2	2	2	2	2	2	1	1	0	1	2	0	0	2	0	0	0	1	0	0	0	1	1
839	1	0	0	0	0	0	1	1	1	0	0	1	1	0	0	1	2	2	2	2	0	0	1	0	0	0	2	2	2	2	0	0	1	1	0	2	1	1	1	0	0	1	1	1	1	1	0	1	0
840	0	0	0	0	0	0	2	1	0	0	1	1	1	0	0	1	1	0	0	0	0	0	1	0	0	0	1	2	2	2	0	1	1	0	0	1	2	0	0	1	0	0	0	1	0	1	0	1	2
841	1	0	0	0	0	0	0	0	2	0	0	0	0	0	0	0	1	0	0	0	0	1	0	1	1	1	2	2	2	2	2	0	2	2	0	2	1	1	1	0	0	1	1	1	1	2	0	0	1
842	1	0	0	0	0	0	1	0	1	0	1	0	0	0	0	0	1	1	0	1	0	0	2	0	0	0	2	2	2	2	1	0	2	2	0	2	1	0	0	0	0	0	0	2	1	1	0	1	1
843	0	0	0	0	0	1	1	0	0	0	0	1	1	0	1	0	2	0	0	0	0	1	2	0	0	0	1	2	2	2	0	0	1	2	0	2	2	0	0	1	0	1	1	1	1	0	0	0	1
844	0	0	0	0	0	0	2	0	0	0	1	0	2	0	2	0	1	2	1	0	0	0	2	0	0	0	1	1	1	1	1	0	2	1	0	1	1	0	0	0	1	1	0	1	0	0	0	0	0
845	0	0	0	0	0	0	0	0	2	0	0	1	1	0	1	0	1	1	2	2	1	0	2	0	0	0	2	2	2	2	1	1	2	0	0	2	1	0	0	1	0	1	0	0	1	1	0	0	1
846	0	0	0	0	0	0	0	0	1	0	0	1	0	0	1	0	1	1	1	1	0	0	2	0	0	1	0	2	0	0	2	1	1	2	0	2	0	0	0	0	0	0	0	2	0	0	0	0	0
847	1	0	0	0	0	1	0	0	1	0	0	0	1	0	0	0	1	1	1	1	1	0	2	0	0	0	1	1	2	2	0	0	2	1	0	2	2	0	0	2	0	0	0	2	0	0	0	0	1
848	0	0	0	0	0	0	1	0	1	0	1	0	0	0	0	0	2	1	1	1	1	0	2	0	0	0	0	2	2	2	1	0	0	2	1	2	1	0	0	0	0	1	1	2	1	0	0	0	2
849	1	1	0	0	0	0	1	1	1	0	0	1	2	0	2	0	2	0	0	0	0	0	2	0	0	2	1	1	1	1	2	1	2	1	1	2	1	0	0	1	0	0	2	2	1	0	0	0	0
850	1	0	0	0	0	0	2	0	0	1	1	0	0	0	0	0	0	1	1	1	1	0	2	0	0	1	2	2	2	2	1	0	1	2	1	2	1	1	1	0	0	0	0	2	0	0	1	1	2
851	0	1	0	0	0	1	1	1	1	0	0	0	0	0	0	0	1	2	1	1	1	0	0	0	0	0	2	2	1	1	1	1	0	2	0	2	0	0	0	1	0	0	0	1	0	0	0	0	2
852	1	0	0	0	0	0	1	1	1	1	0	0	0	0	0	0	1	1	0	0	0	0	2	0	0	0	1	2	2	2	0	0	0	1	0	1	1	0	0	1	0	1	0	1	1	0	0	0	0
853	0	0	0	0	0	0	1	0	1	0	1	0	0	0	0	0	0	2	0	0	0	0	1	1	1	0	1	1	2	2	0	0	2	0	0	2	1	0	0	1	0	1	1	2	1	0	0	0	1
854	0	0	0	0	0	0	2	0	0	0	2	0	0	0	0	0	1	1	1	1	0	0	2	0	0	0	2	2	2	2	1	2	1	1	0	1	2	0	0	1	1	1	1	2	2	2	0	0	1
855	1	0	0	0	0	0	2	0	1	0	0	0	1	0	1	0	1	2	1	0	0	0	1	1	1	1	2	2	2	2	1	1	1	0	0	1	1	1	1	0	0	1	0	0	1	1	0	0	2
856	1	0	0	0	0	0	2	0	0	0	1	0	1	0	1	0	1	1	1	1	0	0	2	0	0	0	1	1	2	2	0	1	1	1	1	1	1	1	0	0	0	0	0	2	1	1	0	1	1
857	0	0	0	0	0	0	1	0	2	0	0	1	2	0	2	0	1	1	0	0	0	0	2	0	0	1	2	2	2	2	1	0	2	2	0	2	1	0	0	0	0	0	0	2	1	1	0	0	1
858	0	1	0	0	0	0	1	1	1	0	0	0	1	0	1	0	2	2	1	1	1	1	2	0	0	0	1	2	2	1	1	1	1	0	0	1	2	0	0	0	0	0	0	2	0	1	0	0	1
859	0	0	0	0	0	0	2	0	0	0	2	0	0	0	0	0	1	0	0	0	0	0	2	0	0	0	0	1	1	1	1	1	1	0	0	0	2	0	0	0	0	0	0	1	0	0	0	0	1
860	0	0	0	0	0	0	1	1	1	0	0	0	0	0	0	0	0	1	0	0	0	0	2	0	0	0	1	2	2	2	2	0	0	1	0	2	2	0	0	2	0	1	1	2	1	2	0	0	1
861	1	0	0	0	0	0	2	0	0	0	2	1	1	0	1	0	0	1	1	2	1	0	2	1	1	2	2	2	2	2	2	1	2	0	0	1	2	0	0	0	1	0	0	0	1	0	0	0	1
862	0	0	0	0	0	0	0	0	1	0	0	1	1	0	0	1	2	0	0	0	0	0	2	0	0	0	2	2	1	1	1	1	1	1	1	2	1	0	0	1	0	0	0	2	0	0	1	0	1
863	1	0	0	0	0	1	2	0	1	0	0	0	1	0	1	0	1	2	1	0	0	0	2	0	0	1	2	2	2	2	0	0	1	1	0	2	1	1	0	0	0	1	1	2	1	1	0	0	1
864	1	0	0	0	0	1	1	0	1	0	0	1	2	0	2	0	1	1	1	1	1	0	2	0	0	0	1	1	2	2	0	0	0	0	0	1	1	0	0	2	0	1	1	2	2	2	0	0	1
865	0	0	1	0	0	0	0	0	2	0	0	0	0	0	0	0	1	1	1	1	0	0	2	0	0	0	1	2	2	2	2	0	0	0	0	1	0	0	0	1	0	0	1	2	1	0	0	0	1
866	0	1	0	0	0	0	0	0	1	0	2	1	2	0	2	0	1	2	2	2	1	0	0	0	0	0	2	2	2	2	1	0	2	2	0	2	1	0	0	0	0	2	2	2	2	1	0	0	2
867	1	0	0	0	0	1	1	1	1	0	0	0	0	0	0	0	0	2	2	1	1	0	2	0	0	1	1	2	2	2	0	1	2	0	0	1	1	0	0	0	0	1	1	2	1	1	0	1	0
868	0	0	0	0	0	1	1	0	1	0	1	0	1	0	1	0	0	2	1	1	1	0	2	0	0	1	2	2	2	2	1	0	0	2	1	2	1	0	0	0	0	1	1	1	1	2	0	0	0
869	1	0	0	0	0	0	1	1	1	0	0	1	2	0	2	0	0	0	1	1	1	0	0	1	1	1	2	2	2	2	1	2	1	1	0	1	1	0	0	0	0	0	1	2	1	0	1	1	2
870	1	0	1	0	0	0	2	0	1	0	0	0	0	0	0	0	2	0	0	1	0	0	1	1	1	2	1	2	1	0	1	0	2	2	2	2	1	1	1	0	0	0	1	1	1	0	0	0	1
871	0	0	0	0	0	0	1	0	1	0	0	0	0	0	0	0	2	0	0	0	0	0	1	0	0	0	1	1	2	2	0	1	2	0	0	1	0	0	0	1	0	0	0	2	1	1	0	0	1
872	0	0	0	0	0	1	0	0	1	0	0	0	1	0	1	0	1	2	0	0	0	0	2	0	0	0	2	2	2	2	1	1	2	0	0	1	2	0	0	1	0	0	0	1	0	0	0	0	1
873	0	0	0	0	0	0	1	0	2	0	0	1	2	0	1	1	2	2	2	2	1	0	1	1	1	1	1	0	1	2	1	2	1	2	1	2	1	0	0	1	0	1	0	1	0	1	0	0	1
874	0	0	0	0	0	0	0	0	2	0	0	0	0	0	0	0	2	1	1	1	1	0	2	0	0	0	1	1	2	2	1	0	1	2	1	2	1	0	0	0	1	0	0	0	0	0	0	0	0
875	0	0	0	0	0	0	1	0	0	1	1	0	0	0	0	0	1	0	0	0	0	0	2	0	0	1	2	2	2	2	1	0	1	1	0	2	1	1	1	0	0	0	0	1	0	0	0	0	2
876	0	1	0	0	0	0	2	0	0	0	0	0	0	0	0	0	0	2	0	1	0	0	2	0	0	1	1	2	2	2	1	1	2	1	0	2	1	0	0	0	0	1	1	2	1	1	1	1	2
877	1	1	0	0	0	0	1	0	1	1	0	0	0	0	0	0	1	2	1	1	1	0	1	0	0	0	2	2	2	2	2	0	1	2	0	2	0	0	0	0	0	1	2	2	1	1	0	0	0
878	0	0	0	0	0	1	1	0	1	0	1	0	1	0	1	0	1	0	0	0	0	1	0	1	1	1	1	2	2	2	2	0	1	1	0	1	1	0	0	0	0	0	0	2	1	1	0	0	2
879	0	0	1	0	0	0	2	0	0	0	2	1	1	0	0	0	0	0	0	0	0	0	1	1	1	0	1	1	1	1	1	0	0	0	0	2	1	0	1	0	1	1	1	2	1	0	0	0	1
880	1	0	0	0	0	0	1	0	1	0	1	0	0	0	0	0	1	1	1	0	1	0	2	0	0	0	1	1	1	1	0	0	1	0	0	2	1	0	0	1	0	1	1	1	0	0	0	0	1
881	0	0	0	0	0	0	2	1	0	0	0	0	0	0	0	1	2	0	0	0	0	0	2	0	0	1	0	1	1	1	1	0	0	2	1	2	2	0	0	2	0	0	1	1	1	0	0	0	0
882	1	0	0	0	0	0	1	0	0	0	1	0	0	0	0	0	0	1	1	1	1	0	2	0	0	0	2	2	2	1	1	0	1	2	0	1	1	0	0	0	0	1	0	0	1	1	0	0	2
883	0	0	0	0	0	0	1	0	1	0	0	0	0	0	0	0	1	0	1	1	1	0	2	0	0	0	1	2	1	1	2	0	0	2	1	2	2	0	1	0	1	1	1	1	1	1	0	0	0
884	0	0	0	0	0	1	2	1	0	0	0	1	2	0	1	0	1	1	0	0	0	1	2	0	0	0	0	2	1	2	2	0	2	2	0	1	1	1	0	1	0	0	1	1	1	0	0	0	1
885	0	0	1	0	0	0	2	0	1	0	1	0	0	0	0	0	1	0	1	0	0	0	1	0	0	0	1	2	1	1	2	1	2	1	1	1	1	0	0	1	0	0	0	1	1	1	0	1	1
886	1	1	0	0	0	0	1	0	1	0	0	0	1	0	1	0	1	1	1	1	0	0	1	0	0	0	2	2	2	2	1	1	2	2	0	2	2	0	0	1	0	1	1	1	1	0	0	0	1
887	1	0	0	0	0	0	1	0	0	0	1	0	0	0	0	0	1	2	2	2	1	0	2	0	0	0	1	1	1	2	1	0	1	1	1	2	1	0	0	0	0	0	0	2	0	0	0	0	0
888	0	0	0	0	0	0	0	0	1	0	1	0	0	0	0	0	1	2	0	0	0	0	2	0	0	0	0	1	1	0	2	0	1	1	0	2	1	0	0	2	0	0	0	1	0	0	0	2	2
889	0	0	0	0	0	1	0	0	0	0	0	1	0	0	1	0	1	2	0	1	1	0	2	0	0	1	1	1	2	2	1	1	2	1	1	1	2	0	0	1	0	2	2	2	1	1	1	0	2
890	1	0	0	0	0	0	2	0	0	0	2	1	1	0	0	1	1	2	1	1	0	0	1	1	1	1	1	2	2	2	0	0	0	0	0	2	2	0	0	1	0	0	0	0	0	0	0	0	0
891	0	0	0	0	0	0	0	0	1	0	0	0	0	0	0	0	1	2	0	0	0	1	2	0	0	0	0	0	2	1	0	0	0	2	0	2	1	0	0	1	0	0	1	2	0	2	0	0	0
892	1	0	0	0	0	0	0	0	2	0	0	0	0	0	0	0	1	0	1	1	1	0	2	0	0	1	1	1	2	2	0	0	1	2	1	2	2	0	0	0	0	1	0	0	2	0	1	0	2
893	0	0	0	0	0	0	2	0	0	0	0	0	0	0	0	0	0	2	2	1	0	0	2	1	1	2	2	2	2	2	1	0	1	1	0	1	0	0	0	0	0	0	0	1	0	0	0	1	1
894	1	0	0	0	0	0	0	0	1	0	1	1	1	0	0	1	1	1	1	1	0	0	2	0	0	0	2	2	2	2	0	1	2	0	0	1	0	0	0	0	0	2	2	2	2	1	0	0	0
895	0	1	0	0	0	1	0	0	2	0	0	0	0	0	0	0	1	0	0	0	0	0	2	0	0	0	2	2	2	2	2	0	1	0	0	2	1	0	0	0	1	0	0	2	0	0	0	0	2
896	0	0	0	0	0	0	1	1	1	0	0	1	1	0	0	0	2	1	1	1	1	0	1	0	0	0	2	2	2	2	1	0	2	1	1	1	1	0	0	2	1	0	0	1	0	0	0	0	0
897	1	0	0	0	0	1	1	0	0	1	1	0	0	0	0	0	1	1	1	1	1	0	2	0	0	0	1	1	2	2	0	1	2	0	0	2	2	0	0	1	0	0	0	2	0	0	0	0	0
898	0	0	0	0	0	0	0	0	1	0	1	1	0	0	1	0	1	1	1	0	0	0	2	0	0	0	1	2	2	2	0	1	0	1	0	1	0	0	0	0	0	1	1	2	2	2	1	0	1
899	0	0	0	0	0	0	1	1	1	0	0	0	0	0	0	0	0	2	2	1	0	0	2	0	0	0	1	1	2	2	0	0	1	1	0	2	1	0	0	1	0	1	1	2	1	1	0	0	0
900	1	1	0	0	0	0	2	1	0	0	0	0	1	0	1	0	2	0	0	1	0	0	2	0	0	0	2	2	2	2	0	0	0	2	0	1	0	0	0	0	0	1	1	2	1	1	0	0	0
901	0	0	0	0	0	1	0	0	1	0	2	0	0	0	0	0	1	1	2	2	2	0	2	0	0	0	2	2	2	2	1	0	2	1	0	2	2	0	0	2	0	1	1	1	1	0	0	0	0
902	1	0	0	0	0	0	2	1	0	0	0	0	2	0	2	0	2	2	1	0	0	0	2	0	0	0	2	2	2	2	1	1	1	2	1	1	1	0	0	0	0	1	1	2	2	0	1	0	1
903	0	0	0	0	0	1	2	0	0	0	1	0	0	0	0	0	2	1	1	1	1	0	2	0	0	1	1	1	2	2	0	1	2	0	0	0	2	0	0	2	0	1	0	0	1	1	0	0	0
904	1	0	0	0	0	1	1	0	1	0	0	1	0	0	0	0	1	1	1	0	0	0	2	0	0	0	1	1	2	2	0	1	2	2	1	2	2	0	0	1	1	0	1	2	1	0	1	0	1
905	1	0	0	0	0	0	1	1	0	0	0	0	1	0	1	0	0	0	0	0	0	0	1	0	0	1	1	1	2	2	1	0	2	2	2	2	1	0	0	0	0	0	1	2	0	0	2	0	2
906	1	0	1	0	0	0	2	0	0	0	1	0	1	0	1	0	1	2	2	1	0	0	2	0	0	0	2	2	2	2	0	0	2	1	0	2	2	0	0	1	0	0	0	1	0	0	0	0	2
907	0	0	0	0	0	0	2	0	0	0	0	0	1	1	0	0	0	1	2	1	1	0	2	0	0	0	1	1	2	2	0	0	2	1	1	1	1	0	0	1	0	0	0	1	0	0	0	1	2
908	1	0	0	0	0	1	2	1	0	0	1	1	2	0	1	0	0	0	0	0	0	1	2	0	0	0	2	2	2	2	1	0	2	2	2	2	2	0	0	1	0	1	1	1	1	1	0	0	0
909	1	0	0	0	0	0	2	1	0	0	0	2	2	0	0	1	1	0	0	0	0	0	2	0	0	0	2	1	2	2	1	0	2	2	2	2	1	0	0	0	0	0	0	1	0	0	0	0	1
910	1	1	0	0	0	1	2	0	0	1	2	0	0	0	0	0	0	0	0	0	0	0	2	0	0	0	2	2	2	2	2	2	2	2	1	2	1	0	0	0	0	1	1	1	0	0	0	1	1
911	1	0	0	0	0	1	0	0	1	0	0	0	0	0	0	0	1	2	0	1	1	0	2	0	0	0	2	2	2	1	0	1	1	1	1	1	2	0	0	1	0	1	1	1	1	1	0	0	1
912	0	0	0	0	0	0	2	1	0	0	1	0	0	0	0	0	0	2	2	1	0	0	0	0	0	0	0	2	0	0	2	1	1	1	0	1	0	0	0	1	0	0	1	2	1	0	0	0	0
913	0	0	0	0	0	0	0	0	2	0	0	0	0	0	0	0	1	0	0	0	0	0	2	0	0	0	0	1	1	1	1	0	0	2	1	1	2	0	0	2	0	0	1	2	1	0	0	0	0
914	0	0	0	0	0	0	1	0	0	0	1	1	1	0	1	0	2	2	1	0	0	0	2	0	0	0	2	2	2	2	1	0	2	1	0	2	1	0	0	0	0	0	1	1	1	0	0	0	1
915	1	0	0	0	0	0	2	0	0	0	0	1	1	0	0	1	1	0	1	1	1	0	1	1	1	1	0	1	1	1	1	1	1	2	1	2	1	0	0	0	0	0	0	1	1	1	0	0	1
916	0	1	0	0	0	1	0	0	1	0	0	0	1	0	1	0	1	1	0	0	0	0	2	0	0	0	1	1	2	2	0	0	1	2	0	2	1	0	0	0	0	0	0	2	0	0	0	0	0
917	0	0	0	0	0	0	2	0	0	0	1	0	1	0	1	0	1	2	1	1	1	0	2	0	0	0	2	2	2	2	2	0	1	2	0	2	1	0	0	0	0	0	2	2	1	1	0	0	0
918	0	0	0	0	0	0	0	0	2	0	0	0	0	0	0	0	1	1	0	0	0	0	2	0	0	0	2	2	2	2	0	0	2	1	1	2	1	1	1	0	0	0	1	2	1	0	0	0	1
919	1	0	0	0	0	0	1	1	1	1	0	0	0	0	0	0	0	2	2	1	0	0	2	0	0	0	2	2	1	1	2	0	1	2	0	2	2	0	0	1	0	0	0	1	0	1	0	0	1
920	1	0	0	0	0	1	1	0	0	0	0	0	0	0	0	0	2	2	1	1	1	0	2	0	0	0	1	2	2	2	0	1	1	1	1	2	2	0	0	1	0	0	0	2	0	0	0	0	1
921	1	0	0	0	0	0	2	0	0	0	0	0	0	0	0	0	1	2	1	1	1	0	2	0	0	1	0	2	2	2	1	2	2	2	1	2	1	0	0	0	0	0	1	2	0	1	0	0	1
922	0	0	0	0	0	1	2	0	0	0	1	0	0	0	0	1	2	0	1	1	1	0	2	0	0	0	1	1	1	1	2	0	1	2	1	2	1	0	0	1	0	0	0	1	0	0	0	0	0
923	1	0	0	0	0	0	1	0	1	1	1	2	2	0	2	0	1	1	1	1	0	0	2	0	0	0	2	2	2	2	0	1	2	0	0	2	1	0	0	1	0	1	0	1	0	1	0	0	1
924	0	0	0	0	0	0	0	0	1	0	1	1	1	0	0	1	1	0	1	0	0	0	2	0	0	0	2	2	2	2	2	0	1	0	0	1	2	0	0	0	0	0	0	2	0	0	0	0	1
925	0	0	0	0	0	0	0	0	0	0	1	1	0	0	0	0	2	0	0	0	0	0	2	0	0	0	2	0	1	1	1	0	0	2	0	2	1	0	0	1	0	1	1	1	1	0	1	0	1
926	0	1	0	0	0	1	1	0	1	0	0	0	1	1	0	0	2	0	0	0	0	0	2	0	0	0	1	2	1	1	2	0	1	1	0	1	1	0	0	1	0	0	0	0	0	0	0	1	1
927	0	0	0	0	0	1	1	0	1	0	0	0	0	0	0	1	0	2	2	1	0	0	2	0	0	0	2	2	2	2	1	1	1	1	1	1	1	0	0	1	0	0	0	1	0	1	0	0	1
928	0	0	0	0	0	0	1	0	0	0	1	0	1	0	0	0	1	1	1	1	1	0	2	0	0	0	1	1	2	2	0	0	1	2	0	2	1	0	0	0	0	0	0	2	2	0	0	0	1
929	1	0	0	0	0	0	2	0	1	0	0	2	1	0	2	0	1	2	0	0	0	0	2	0	0	0	0	1	2	2	0	0	0	1	0	1	1	1	1	0	0	1	1	1	1	0	0	1	2
930	1	0	0	0	0	0	2	0	0	0	0	0	0	0	0	0	2	0	0	1	0	0	2	0	0	0	1	2	2	2	0	0	1	1	0	2	2	0	0	2	1	0	0	0	0	0	0	0	0
931	1	1	0	0	0	1	2	0	0	0	0	1	2	0	1	0	1	1	0	0	0	0	2	0	0	0	2	2	2	2	0	0	0	2	0	2	1	0	0	0	0	0	0	1	0	0	0	0	1
932	1	0	0	0	0	0	1	0	1	0	1	0	0	0	0	0	1	1	1	0	1	0	2	0	0	0	2	2	2	2	0	2	1	1	0	1	1	0	0	0	0	2	2	2	1	1	0	0	0
933	1	0	0	0	0	0	0	0	1	0	1	0	0	0	0	0	1	1	1	1	1	0	2	0	0	1	2	2	2	2	0	0	0	1	0	2	0	0	0	1	0	1	1	1	1	0	0	0	0
934	1	0	1	0	1	0	1	0	1	0	1	0	0	0	0	0	2	1	1	1	1	1	1	0	0	0	2	2	2	2	0	1	0	2	0	2	1	0	0	0	0	0	0	1	0	0	0	0	1
935	0	0	0	0	0	1	1	0	1	0	0	1	1	0	0	1	2	1	1	1	1	0	2	0	0	0	2	2	2	2	1	0	0	1	1	2	2	1	1	0	0	0	0	0	0	0	0	0	1
936	0	0	0	0	0	0	1	0	1	1	1	1	1	0	0	1	2	1	1	1	0	1	2	0	0	0	1	2	2	2	0	1	2	2	1	2	2	0	0	1	0	2	2	2	2	1	0	0	0
937	0	1	1	0	0	0	1	0	0	0	0	0	0	0	0	0	1	1	1	1	1	0	2	0	0	0	1	1	2	2	0	0	2	1	1	2	1	0	0	0	0	0	1	2	1	0	1	1	2
938	0	0	0	0	0	0	2	1	0	0	0	0	0	0	0	0	2	0	0	0	0	0	2	0	0	0	1	1	2	2	0	0	2	2	0	2	2	0	0	1	0	0	0	1	0	0	0	0	1
939	1	0	0	0	0	0	2	1	0	0	0	1	1	0	0	1	0	2	0	1	0	0	2	0	0	0	2	2	2	2	2	0	1	2	0	2	1	0	0	0	0	1	0	1	2	1	0	0	1
940	0	1	0	0	0	0	1	1	1	0	0	0	1	0	1	0	1	1	2	2	1	0	1	1	1	1	2	2	2	2	1	0	1	0	0	2	1	0	0	0	0	1	0	0	1	0	0	1	1
941	0	0	1	1	1	1	2	0	0	0	1	1	2	0	2	0	1	1	1	1	0	1	1	0	0	0	2	2	2	2	1	0	2	0	0	2	1	0	0	1	0	0	1	2	2	0	1	0	2
942	0	0	1	0	1	0	0	0	2	0	0	0	1	0	0	0	0	2	2	1	0	0	2	0	0	0	1	1	2	2	0	1	1	1	0	2	1	0	0	1	0	0	2	2	1	1	0	0	1
943	0	0	0	0	0	0	1	0	1	0	0	1	1	0	1	0	2	0	0	0	0	0	2	0	0	1	2	2	2	2	1	1	1	1	1	2	1	0	0	1	0	1	0	0	2	0	0	0	0
944	1	0	0	0	0	1	2	0	0	0	1	1	1	0	1	0	2	1	1	1	1	0	1	1	1	1	1	0	2	2	0	0	2	0	0	2	1	0	0	1	0	1	1	2	1	2	1	1	2
945	1	0	0	0	0	0	1	1	1	0	0	0	1	0	1	0	1	0	1	2	1	0	2	0	0	0	2	2	2	2	2	1	0	1	0	1	1	0	0	1	0	0	1	2	1	2	0	0	2
946	0	0	0	0	0	0	0	0	2	0	0	0	0	0	0	0	2	1	1	0	0	0	2	0	0	0	2	2	2	2	2	1	1	1	1	1	1	0	0	1	0	1	0	1	0	0	0	0	1
947	0	0	0	0	0	1	2	0	0	0	0	0	0	0	0	0	1	0	0	0	0	0	2	0	0	0	2	2	2	2	1	1	2	0	0	2	1	0	0	0	0	0	1	2	0	2	0	0	0
948	0	0	0	0	0	0	2	0	0	0	0	0	0	0	0	0	1	0	1	1	1	0	2	0	0	0	1	1	2	2	1	0	0	2	1	2	1	0	0	0	0	0	0	0	0	0	0	0	0
949	1	0	0	0	0	0	1	0	1	0	1	0	1	0	1	0	2	2	2	2	0	0	2	0	0	0	2	2	2	2	2	0	1	2	0	2	2	0	0	1	0	1	1	2	1	0	0	0	0
950	0	0	1	0	0	0	1	1	0	0	0	0	0	0	0	0	1	0	0	0	0	0	1	0	0	0	2	2	2	2	1	1	2	2	1	2	1	0	0	1	0	0	0	1	0	0	1	0	1
951	1	0	0	0	0	2	0	0	2	0	0	0	1	0	1	0	1	0	0	0	0	0	2	0	0	0	1	2	1	1	2	1	2	0	0	1	1	0	0	0	0	0	0	2	0	0	0	0	1
952	0	0	1	0	0	0	2	1	0	0	0	0	0	0	0	0	2	1	1	1	1	0	2	0	0	0	0	2	1	1	2	1	1	1	0	1	2	0	0	1	0	1	0	1	0	1	0	1	1
953	0	0	0	0	0	0	1	0	1	0	1	0	1	0	1	0	1	1	1	1	0	0	2	0	0	0	1	1	2	2	1	1	1	1	0	2	2	0	0	1	1	0	0	1	0	0	0	0	1
954	1	0	0	0	0	0	1	0	2	0	0	0	1	0	1	0	2	0	0	0	0	0	1	0	0	0	0	1	1	1	1	1	1	1	0	2	1	0	0	0	0	1	0	1	0	0	1	0	1
955	0	0	0	0	0	0	2	1	0	0	0	0	1	1	0	0	2	0	0	0	0	0	2	0	0	0	2	2	2	1	0	1	1	1	0	1	0	0	0	0	1	2	2	2	2	1	1	0	2
956	0	0	0	0	0	0	0	0	2	0	0	0	1	0	1	0	1	0	0	0	0	0	2	0	0	0	0	2	1	1	1	1	2	1	0	2	1	0	0	0	1	0	0	1	0	0	0	0	1
957	0	0	0	0	0	0	2	1	0	1	1	0	2	1	1	0	2	0	0	0	0	0	1	0	0	0	2	2	2	1	1	0	2	1	1	1	2	0	0	2	0	1	0	1	0	1	0	0	1
958	0	0	0	0	0	0	0	0	1	0	0	0	0	0	0	0	1	1	1	1	1	0	2	0	0	0	1	2	1	1	2	2	2	0	0	0	2	1	1	1	0	0	1	1	1	1	0	0	0
959	0	0	0	0	0	0	2	0	0	0	0	0	0	0	0	1	1	1	1	1	1	0	2	0	0	0	1	2	2	1	0	0	2	2	0	2	2	0	0	1	0	1	1	2	0	0	0	0	1
960	0	0	0	0	0	0	1	0	2	0	0	1	0	0	0	0	1	0	0	0	0	0	2	0	0	0	1	2	1	0	1	1	1	2	2	2	0	0	0	0	0	0	1	2	2	0	0	1	1
961	0	0	0	0	0	0	2	1	0	0	0	1	0	0	1	0	1	0	1	0	0	0	2	0	0	0	1	2	2	1	2	1	2	1	0	2	1	0	0	1	1	0	1	2	0	0	0	0	1
962	1	1	0	0	0	0	2	0	0	0	1	0	1	0	1	0	1	1	0	0	0	0	2	0	0	0	0	1	2	2	0	1	2	0	0	1	1	0	0	1	1	0	0	1	1	1	0	0	0
963	1	0	0	0	0	1	1	0	1	0	1	0	0	0	0	0	1	1	0	1	0	0	1	1	1	1	2	1	2	2	0	1	2	0	0	1	2	0	0	1	1	0	0	1	0	0	0	0	0
964	0	0	0	0	0	1	1	0	0	0	0	0	1	0	1	0	2	0	0	1	1	0	2	0	0	1	1	2	1	1	1	0	0	2	1	1	1	0	0	0	0	0	1	1	1	0	0	0	0
965	0	0	0	0	0	0	1	0	0	0	0	0	1	0	1	0	1	0	0	0	0	0	0	0	0	0	1	2	1	1	1	0	0	0	0	1	1	0	0	1	0	0	0	0	0	0	1	0	2
966	1	0	1	0	1	0	2	1	0	1	1	0	1	0	1	0	2	1	0	0	0	2	0	0	0	0	2	2	2	2	1	2	1	1	0	2	1	0	0	1	0	0	0	0	0	0	0	0	1
967	1	0	0	0	0	0	0	0	2	0	0	1	1	0	1	0	2	0	0	0	0	0	2	0	0	0	1	2	1	1	2	1	1	1	0	1	2	0	0	1	0	0	2	2	1	1	0	0	0
968	1	0	0	0	0	1	1	0	0	0	1	1	1	0	0	1	1	1	0	0	0	0	2	0	0	0	0	2	2	2	1	1	1	1	1	1	1	0	0	0	0	0	2	2	0	0	0	1	0
969	0	0	1	1	1	2	2	1	0	1	1	1	0	0	1	0	2	0	0	0	0	0	2	0	0	0	2	2	2	2	0	1	1	1	0	2	1	0	0	0	0	1	0	1	0	0	0	1	1
970	0	0	0	0	0	0	1	0	0	0	1	0	0	0	0	1	2	0	0	0	0	0	2	0	0	0	1	1	2	2	0	0	2	1	1	1	1	1	1	0	1	1	1	1	1	2	0	1	2
971	1	0	0	0	0	0	1	0	0	0	1	0	0	0	0	0	1	0	1	1	1	0	2	0	0	0	1	2	1	1	2	0	1	1	0	2	1	0	0	0	0	1	1	2	1	2	0	0	0
972	1	0	1	0	0	0	1	0	0	0	0	0	1	0	1	0	0	2	1	1	0	0	1	0	0	0	1	1	2	2	0	1	2	1	0	2	1	0	0	0	0	0	1	2	1	0	0	0	0
973	1	0	1	0	0	0	1	0	1	0	1	2	2	1	0	1	0	0	0	0	0	0	1	1	1	1	1	2	2	2	2	0	1	2	0	2	1	1	1	0	0	0	0	2	0	0	0	0	0
974	0	0	0	0	0	0	2	0	0	0	2	0	0	0	0	0	1	0	0	0	0	0	2	0	0	0	1	2	2	2	0	1	1	2	1	2	1	0	0	0	0	0	1	2	2	1	0	0	0
975	1	0	1	0	0	0	1	0	1	1	1	0	0	0	0	0	2	1	1	1	1	0	1	0	0	1	1	0	2	2	0	2	2	0	0	1	2	1	1	0	0	0	0	1	0	1	0	0	0
976	0	0	0	0	0	0	0	0	1	0	2	1	1	0	0	1	0	1	0	0	0	0	2	0	0	0	2	2	2	1	1	2	2	2	1	2	1	1	1	0	0	1	1	1	1	0	0	0	0
977	0	0	0	0	0	0	1	1	1	0	0	1	2	0	2	0	1	1	0	0	0	0	2	0	0	1	0	0	2	1	0	1	1	1	0	2	1	2	1	0	1	0	0	2	0	0	0	0	2
978	1	0	0	0	0	0	1	0	0	0	0	0	0	0	0	0	0	1	1	1	1	0	2	0	0	0	1	2	2	2	2	0	1	1	0	2	2	1	1	1	0	1	1	2	1	2	0	0	2
979	1	0	0	0	0	0	2	0	0	0	0	0	0	0	0	0	1	0	1	2	1	0	1	0	0	0	1	1	2	2	1	0	2	1	1	2	0	1	1	0	0	0	1	2	0	0	1	1	1
980	0	0	0	0	0	1	0	0	2	0	0	0	0	0	0	0	1	0	0	0	0	0	2	0	0	0	0	1	2	2	0	2	2	1	0	2	1	0	0	0	0	0	1	2	0	2	0	0	0
981	1	0	1	0	0	0	2	1	0	0	0	0	1	0	1	0	2	1	1	1	0	0	1	0	0	0	1	1	2	2	1	0	0	2	1	2	1	0	0	1	0	0	0	2	1	1	0	0	1
982	0	0	0	0	0	0	1	1	1	0	0	0	0	0	0	0	1	0	1	1	1	0	2	0	0	1	2	1	2	2	0	0	2	0	0	1	2	0	0	0	0	1	1	1	1	0	0	0	1
983	1	1	0	0	0	0	1	0	0	0	0	1	1	0	1	0	2	0	0	0	0	1	2	0	0	0	2	2	2	2	2	0	1	1	1	2	2	1	1	0	0	0	2	2	1	0	0	0	1
984	1	0	0	0	0	0	2	0	1	0	1	0	1	0	1	0	0	2	0	0	0	0	1	0	0	0	2	2	2	2	1	1	1	1	1	1	1	0	0	0	0	0	0	1	0	0	0	0	2
985	1	0	0	0	0	1	1	1	1	0	0	0	0	0	0	0	0	2	2	2	0	0	2	0	0	0	0	1	1	1	1	1	2	0	0	1	2	0	0	1	0	1	1	2	1	2	0	0	0
986	1	0	0	0	0	0	1	0	0	0	0	0	1	1	0	0	1	0	0	0	0	0	2	0	0	0	1	2	2	1	1	2	2	2	1	2	1	0	0	1	0	0	0	1	0	0	0	0	0
987	0	0	1	0	0	0	2	1	0	0	0	0	1	0	1	0	2	1	1	1	1	0	0	0	0	0	2	2	2	2	0	1	2	1	0	2	2	0	0	0	0	0	0	2	0	0	0	0	0
988	0	0	0	0	0	0	0	0	0	0	0	1	1	0	1	0	0	1	2	1	1	0	0	1	1	1	2	2	2	2	0	0	2	1	0	1	0	0	0	0	1	0	0	1	0	0	1	0	1
989	0	0	1	0	0	0	0	0	2	0	0	1	1	0	0	1	0	0	1	1	1	2	0	0	0	0	1	1	2	2	1	1	2	0	0	1	2	0	0	2	1	0	0	1	0	1	0	0	1
990	1	0	0	0	0	0	1	0	0	0	1	0	1	0	1	0	2	0	0	0	0	0	2	0	0	0	2	2	2	2	2	2	2	0	0	0	2	0	0	0	1	1	1	2	1	0	0	0	0
991	1	0	0	0	0	0	2	0	1	0	0	1	2	0	2	0	0	1	0	1	0	1	1	0	0	1	2	2	2	2	1	1	2	0	0	1	1	0	0	0	0	0	1	2	1	0	0	0	1
992	0	0	0	0	0	0	2	0	0	0	1	0	0	0	0	0	0	0	0	0	0	0	2	0	0	0	0	2	0	0	2	1	1	2	0	2	0	0	0	0	0	0	0	2	2	0	2	0	2
993	0	1	0	0	0	0	2	0	0	0	0	1	1	0	0	1	1	0	1	1	1	0	2	0	0	0	2	2	2	2	1	2	1	2	0	2	1	0	0	0	0	0	0	1	0	0	0	0	2
994	1	0	0	0	0	0	2	0	0	0	2	0	0	0	0	0	2	0	0	1	0	0	2	0	0	0	1	1	2	2	0	2	2	0	0	1	1	1	0	0	0	0	0	2	0	0	0	0	0
995	0	0	0	0	0	0	1	2	0	0	0	2	2	1	0	1	1	1	1	0	1	0	1	1	1	1	2	2	1	2	1	0	0	2	0	2	0	0	0	1	0	2	1	2	1	0	0	0	0
996	1	0	0	0	0	0	1	0	1	0	1	1	0	0	1	0	2	0	0	0	0	0	2	0	0	0	2	2	2	2	1	0	2	2	1	2	2	1	0	0	0	0	2	2	0	2	0	0	1
997	0	0	0	0	0	0	2	1	0	0	1	0	0	0	0	0	0	2	1	1	0	0	2	0	0	0	1	2	2	1	1	1	2	0	0	2	2	0	1	1	1	0	0	1	0	0	0	0	2
998	0	0	0	0	0	0	1	0	1	0	0	2	2	0	0	1	0	2	1	1	1	0	2	0	0	0	1	1	1	1	2	1	1	0	0	0	2	0	0	0	1	0	1	2	0	2	0	0	0
999	1	0	0	0	0	2	1	1	1	0	0	0	0	0	0	0	1	1	0	1	0	0	2	0	0	0	0	2	1	1	2	0	2	1	0	2	2	0	0	0	1	0	1	2	2	0	1	0	2
1000	0	0	1	0	0	0	1	0	0	0	0	0	1	0	1	0	0	1	1	1	1	0	2	0	0	1	1	1	1	1	1	1	1	1	0	2	1	0	0	1	0	2	2	2	1	1	0	0	0
[truncated: 252 more columns]
