# Supplementary material for: KNN-MDR: a learning approach for improving interactions mapping performances in genome wide association studies
Source: BMC Bioinformatics. 2017 Mar 21;18:184. doi: 10.1186/s12859-017-1599-7 (PMC5361736; doi:10.1186/s12859-017-1599-7)
Supplement: Supplementary file 5 — The data set(s) supporting the results of Table 3. (ZIP 7092 kb) [file 12859_2017_1599_MOESM5_ESM.zip › 000/S21/mkallsimul.dat]

1	1	0	2	0	0	0	1	0	0	0	1	0	2	0	0	1	1	2	1	1	1	0	0	2	1	1	0	2	0	1	0	2	2	0	0	2	1	0	0	2	1	0	0	0	1	1	0	0	0
2	0	0	1	0	0	0	1	0	1	1	1	1	2	1	1	0	1	2	1	1	1	0	0	2	0	0	1	2	1	2	0	2	2	0	0	2	1	0	1	1	0	0	0	0	0	1	0	0	0
3	1	1	1	0	0	0	2	0	1	1	1	1	2	1	1	0	1	2	0	0	1	0	0	2	1	1	0	1	1	2	0	1	0	2	1	1	1	0	2	0	0	0	1	2	2	1	0	0	0
4	1	0	1	0	0	0	1	0	0	0	1	0	2	1	2	1	0	1	1	1	1	0	1	1	1	1	0	2	0	1	1	0	1	1	0	2	1	0	0	2	1	1	0	2	2	0	0	0	0
5	1	0	1	0	0	0	2	1	0	1	0	0	0	0	0	0	0	1	1	1	1	0	0	2	0	0	0	2	0	2	2	2	1	0	2	2	1	0	0	2	0	0	2	2	2	0	0	1	0
6	0	1	1	0	0	1	1	0	1	1	0	0	0	0	0	0	0	1	1	1	1	0	0	2	0	0	0	2	1	2	2	2	1	1	1	0	1	0	1	1	0	0	1	2	1	0	0	0	0
7	0	0	1	0	0	0	2	1	0	1	0	0	0	0	0	0	0	0	1	1	1	0	0	2	0	0	0	2	0	2	0	2	2	0	1	1	1	0	0	2	0	0	0	2	0	2	0	0	0
8	0	0	1	0	0	0	0	0	1	1	1	1	2	1	2	1	0	1	1	1	0	0	0	2	0	0	0	2	0	2	1	1	1	1	1	2	0	1	1	0	0	0	0	2	0	1	0	0	0
9	0	0	0	0	0	0	2	1	1	2	0	0	1	0	0	0	0	1	1	1	1	0	0	2	0	0	0	1	1	2	1	1	0	1	1	1	1	2	0	1	1	0	1	1	1	2	0	0	0
10	0	1	1	0	0	0	2	1	0	1	0	0	1	0	1	1	0	2	0	0	1	0	0	2	0	0	0	2	0	2	0	1	1	1	1	1	2	0	1	0	0	1	0	2	0	0	0	0	0
11	1	0	2	0	0	1	1	0	1	1	0	1	1	0	0	0	0	0	2	2	2	0	0	2	0	0	0	1	0	1	2	1	1	1	0	2	2	0	0	2	0	0	0	2	0	0	0	0	0
12	0	0	0	0	0	0	2	0	1	1	0	0	2	1	1	1	0	1	1	1	1	0	0	2	0	0	0	1	1	2	0	1	1	0	1	1	1	0	0	2	0	0	1	2	1	1	0	0	0
13	1	1	1	0	0	0	2	0	1	1	1	1	1	1	1	0	0	1	1	1	1	0	1	1	0	0	0	1	1	2	0	2	2	0	2	0	1	1	0	1	1	0	0	0	0	1	0	0	0
14	1	0	2	0	0	0	2	0	0	0	0	1	1	1	1	0	0	0	2	2	2	0	0	2	0	0	0	2	0	2	1	2	2	0	1	1	0	1	1	0	0	0	0	0	0	0	0	0	0
15	0	0	2	0	0	1	2	0	1	1	0	0	1	0	0	0	0	0	1	2	2	0	0	2	0	0	0	2	2	1	2	1	1	2	1	1	1	0	2	0	0	0	1	1	1	0	0	0	1
16	0	0	0	0	0	0	1	0	0	0	1	0	0	0	0	0	0	2	0	0	1	0	0	2	0	0	0	1	2	2	0	2	1	1	1	1	1	0	0	1	0	0	0	1	0	0	0	0	0
17	1	0	2	0	0	1	1	0	0	0	1	0	0	0	0	0	0	0	2	2	2	0	0	2	0	0	0	2	0	2	1	1	1	0	0	2	1	1	0	1	0	0	0	1	0	0	0	0	0
18	0	0	2	0	0	2	1	0	1	1	0	0	0	0	0	0	1	0	2	1	2	0	2	0	0	0	0	2	0	2	1	2	1	1	0	2	2	0	2	1	0	0	0	2	0	0	0	2	0
19	1	0	2	0	0	0	2	0	1	1	0	0	1	0	1	1	0	2	0	0	0	0	1	1	1	1	0	2	0	2	1	1	0	0	2	0	1	0	0	1	0	0	2	2	1	1	0	0	0
20	0	0	2	0	0	0	2	0	1	1	0	0	0	0	0	0	0	2	0	0	2	0	1	1	1	1	0	2	0	1	0	1	1	0	0	2	2	1	0	0	0	1	0	2	1	0	0	0	1
21	0	0	0	0	1	0	2	0	1	1	0	1	1	1	2	0	0	0	2	2	2	2	0	2	0	0	0	2	0	1	1	2	2	0	1	1	1	0	1	1	0	1	0	1	0	2	0	0	0
22	0	0	2	0	0	1	2	0	1	1	1	1	1	1	1	0	0	1	1	1	1	0	0	2	0	0	0	2	0	2	0	0	0	0	1	1	2	0	2	0	0	1	0	1	2	0	0	1	0
23	0	0	0	0	0	0	1	1	1	2	1	0	1	0	0	0	0	1	1	1	1	0	1	1	0	0	0	2	0	2	1	0	0	0	0	2	1	0	0	1	0	0	0	2	1	0	0	0	0
24	1	0	1	0	0	1	1	1	1	2	0	1	1	1	1	0	1	1	1	1	2	0	0	2	1	1	0	2	0	1	1	0	1	1	1	1	0	0	1	1	0	0	1	2	1	0	0	0	0
25	0	0	1	0	0	1	1	0	0	0	1	1	1	1	1	0	0	0	2	2	2	0	0	2	0	0	0	2	1	1	0	1	0	1	1	1	1	0	0	2	0	0	1	2	1	1	0	1	0
26	0	0	1	0	0	0	2	0	1	1	0	1	1	1	1	0	0	0	2	2	2	0	1	1	0	0	0	1	1	2	0	2	1	0	0	2	1	0	0	2	0	1	0	1	1	0	0	0	0
27	0	0	1	0	0	0	1	1	0	1	1	0	0	0	0	0	0	2	0	0	1	0	1	1	0	0	0	1	1	2	0	1	1	1	1	1	1	0	0	1	0	0	1	1	1	1	0	0	0
28	0	0	1	0	0	0	2	1	0	1	0	1	1	0	0	1	0	2	1	1	2	0	1	1	2	2	0	1	1	2	0	2	1	0	2	2	1	0	1	1	0	1	0	2	1	0	0	0	0
29	0	0	2	0	0	0	2	0	1	1	0	2	2	1	1	1	0	1	1	1	1	0	0	2	0	0	0	2	0	1	2	1	1	0	0	2	1	0	1	2	1	0	0	1	0	0	0	0	0
30	0	0	1	0	0	0	2	0	1	1	1	1	1	1	1	0	0	1	1	1	1	0	2	0	0	0	0	2	1	1	1	0	0	0	0	2	0	0	1	1	0	0	1	2	1	1	0	0	1
31	0	0	0	0	0	0	2	0	2	2	0	1	1	0	0	0	0	1	1	1	2	0	0	2	0	0	0	2	0	2	0	0	0	0	1	1	1	0	0	0	0	1	0	2	1	0	0	0	0
32	1	0	2	0	0	1	1	0	2	2	0	1	1	1	1	0	0	0	2	0	2	1	1	1	1	1	0	2	1	1	2	0	0	0	0	2	1	0	0	1	0	0	1	2	1	2	0	0	0
33	0	0	1	1	1	1	1	0	1	1	1	1	1	1	1	0	0	1	1	1	1	1	0	2	0	0	0	2	0	2	1	1	1	0	1	1	2	1	0	0	0	0	1	2	1	0	0	0	0
34	1	0	2	0	0	0	2	0	2	2	0	0	1	0	0	0	1	1	1	1	1	0	0	2	0	0	0	1	0	0	2	2	1	1	0	2	1	0	1	1	0	0	0	2	0	1	0	0	1
35	1	0	2	0	0	0	2	1	0	1	0	0	0	0	0	0	0	2	0	1	1	0	1	1	0	0	0	0	1	2	1	1	1	1	1	1	0	0	1	0	0	0	0	1	0	1	0	0	2
36	0	1	1	0	0	1	2	0	1	1	1	1	2	2	2	0	0	2	0	1	1	0	0	2	0	0	0	2	0	2	2	1	1	1	2	0	2	0	0	2	0	0	0	1	1	0	0	1	0
37	0	1	2	0	0	1	2	0	2	2	0	0	0	0	0	0	0	1	1	1	1	0	1	1	1	1	0	2	1	2	2	2	1	0	1	1	1	0	1	1	0	0	2	2	1	1	0	0	0
38	1	0	1	0	0	0	2	0	1	1	1	1	1	1	1	0	0	1	1	1	2	0	1	1	1	2	0	1	2	2	1	1	1	0	1	1	1	0	1	1	0	0	0	2	0	1	0	0	0
39	1	0	2	0	0	0	1	1	0	1	0	1	1	1	1	0	0	1	1	1	1	0	0	2	0	0	0	2	0	2	0	0	1	0	0	2	2	0	0	1	0	0	0	0	1	0	0	0	0
40	0	0	0	0	0	0	2	0	1	1	0	0	0	0	0	0	0	2	0	0	1	1	0	2	1	1	0	2	0	2	0	1	1	0	2	1	1	0	1	1	0	0	1	2	2	2	0	0	1
41	0	0	0	0	0	0	1	0	1	1	1	0	0	0	0	0	0	0	1	1	1	0	1	1	1	1	0	1	1	2	0	0	0	1	0	2	1	1	0	1	0	0	0	2	1	1	0	0	1
42	0	0	1	0	0	0	2	0	1	1	0	1	1	0	0	0	0	0	2	2	2	0	0	2	0	0	0	1	2	2	0	2	1	0	0	2	1	0	1	1	0	0	0	1	0	1	0	0	0
43	1	0	0	0	0	0	2	1	0	1	1	0	1	0	0	0	0	1	1	1	2	0	0	2	0	0	0	2	1	2	2	0	0	1	0	2	1	0	1	1	0	1	0	2	2	0	0	1	1
44	0	0	0	0	0	0	2	1	1	2	0	2	2	2	2	0	0	1	2	1	2	0	0	2	0	0	0	2	2	2	2	1	1	0	1	1	2	0	0	1	0	1	0	1	1	1	0	0	0
45	0	0	2	0	0	0	1	1	0	1	1	0	0	0	0	0	0	0	2	2	2	0	1	1	1	1	0	2	0	2	2	2	1	0	0	2	2	0	1	1	0	0	0	0	0	1	0	0	0
46	0	0	1	0	0	0	2	0	0	0	1	0	0	0	0	0	0	1	1	1	1	0	1	1	1	1	0	1	0	1	0	1	1	1	1	1	2	0	1	1	0	0	0	2	1	1	0	0	0
47	0	0	2	0	0	1	2	1	1	1	0	0	1	0	0	0	0	1	1	1	2	0	0	2	0	0	0	2	1	2	1	2	2	0	1	1	1	0	1	0	0	0	0	2	0	0	0	0	0
48	0	0	2	0	0	0	2	0	0	0	0	0	1	0	0	0	1	1	1	1	2	0	0	2	0	0	0	2	0	2	1	0	0	0	0	2	1	0	1	2	1	1	0	1	1	0	0	0	1
49	1	0	1	0	0	0	1	0	2	2	0	0	0	0	0	0	0	1	1	1	1	0	0	2	0	0	0	1	1	2	0	1	1	0	1	1	1	0	1	1	0	1	1	2	1	0	0	0	0
50	1	0	2	0	0	0	2	0	1	1	1	0	0	0	0	0	0	0	2	2	2	1	0	2	0	0	0	1	2	1	1	1	0	1	1	2	2	0	1	1	0	0	0	1	1	0	0	0	1
51	0	0	2	0	0	0	1	1	1	2	1	0	0	0	0	0	0	0	1	2	2	0	0	2	0	0	0	0	2	2	0	2	2	0	1	1	1	0	1	1	0	0	1	1	1	0	0	0	0
52	0	0	1	0	0	0	1	0	0	0	1	0	1	0	0	0	0	1	1	1	1	0	0	2	0	0	0	2	0	2	0	1	1	0	0	2	1	0	2	0	0	1	0	2	2	0	0	0	0
53	0	0	2	0	0	1	1	0	2	2	0	0	0	0	0	0	0	1	1	1	1	0	0	2	0	0	0	2	0	2	1	0	0	0	0	2	2	0	1	1	0	2	0	2	1	0	0	0	1
54	0	0	2	0	0	0	2	0	1	1	1	0	0	0	0	0	0	1	1	1	2	0	0	2	0	0	0	2	1	1	2	1	1	1	0	1	1	0	0	0	0	0	0	0	2	0	0	0	1
55	0	0	2	0	0	0	1	0	0	0	1	0	1	0	0	0	1	1	2	2	2	0	0	2	0	0	0	2	2	1	2	0	0	1	0	2	1	1	0	1	0	0	0	1	0	1	0	2	0
56	0	0	1	0	0	0	2	0	0	0	0	0	0	0	0	0	0	1	1	1	1	0	0	2	0	0	0	2	0	2	1	1	2	0	1	1	2	0	2	0	1	0	0	2	0	1	0	0	0
57	0	0	1	0	0	0	2	1	1	2	0	0	0	0	0	0	0	0	2	2	2	0	2	0	0	0	0	2	1	1	0	0	0	1	0	2	2	0	0	2	0	0	1	1	1	1	0	0	0
58	0	0	1	0	0	0	2	0	0	0	0	0	0	0	0	0	0	0	2	2	2	0	0	2	0	0	0	1	1	2	0	1	1	0	0	2	2	0	0	2	0	0	0	2	0	0	0	0	0
59	0	0	2	0	0	0	1	0	0	0	1	1	1	1	1	0	0	1	1	0	1	0	0	2	0	0	0	2	0	2	1	1	1	0	1	1	1	0	1	2	1	0	0	1	0	1	1	0	1
60	0	0	2	0	0	2	1	0	1	1	1	0	2	1	1	0	0	0	2	2	2	0	0	2	1	1	0	1	0	0	2	1	1	0	1	1	1	0	0	1	0	1	0	2	0	1	0	0	1
61	0	0	2	0	0	0	2	0	1	1	0	1	2	2	2	1	0	2	0	1	1	0	0	2	0	0	1	2	0	2	0	1	1	0	1	1	1	0	2	0	0	0	0	1	0	0	0	0	0
62	0	0	0	0	0	0	1	0	1	1	1	0	0	0	0	0	0	1	1	1	1	0	1	1	1	1	0	2	0	2	1	1	1	0	0	2	1	1	1	0	0	0	0	0	1	0	0	0	0
63	0	0	1	0	0	0	2	0	1	1	0	1	2	2	2	1	0	0	2	1	2	0	0	2	0	0	0	2	2	2	2	1	1	0	1	1	2	0	1	1	0	1	0	2	1	0	0	0	1
64	0	0	1	0	0	0	1	1	1	2	0	2	2	1	1	1	0	1	0	0	2	0	0	2	0	0	0	2	0	1	1	1	2	1	2	1	1	1	0	1	0	0	1	2	0	1	0	0	0
65	1	0	1	0	0	1	2	0	2	2	0	0	0	0	0	0	0	1	1	1	1	0	0	2	0	0	0	1	1	2	1	1	1	0	0	2	1	0	1	1	0	1	0	1	2	0	0	0	1
66	1	0	1	0	0	0	2	0	0	0	1	0	1	2	2	0	0	1	2	1	2	1	1	1	0	1	0	2	0	1	1	1	1	0	0	2	2	0	1	1	0	0	0	1	0	1	0	1	0
67	0	0	0	0	0	0	2	0	1	1	0	1	1	1	1	0	0	1	1	1	1	0	0	2	1	1	1	2	1	2	1	1	1	0	1	1	0	0	1	0	0	2	0	2	1	0	0	0	1
68	0	0	1	0	0	0	1	0	0	0	1	1	1	1	1	0	0	1	1	0	1	0	1	1	1	1	0	2	0	2	0	1	1	0	1	1	1	0	0	0	0	0	0	1	0	0	0	0	0
69	1	1	1	0	0	0	2	0	1	1	0	0	0	0	0	0	0	0	2	2	2	0	1	1	1	1	0	2	0	2	1	1	1	0	0	2	1	0	0	0	0	1	0	1	1	1	1	0	0
70	1	0	1	1	1	2	2	0	1	1	1	0	0	0	0	0	0	1	1	1	1	0	1	1	0	0	0	2	0	2	1	1	1	0	1	1	2	0	1	1	0	0	0	1	0	0	0	0	0
71	1	0	2	0	0	0	2	0	1	1	1	0	1	0	1	1	0	1	1	1	2	0	1	1	1	2	1	2	1	2	0	0	0	1	1	1	2	0	1	1	0	1	0	1	1	1	0	0	1
72	1	0	1	0	0	0	2	0	2	2	0	0	0	0	0	0	0	0	2	2	2	0	0	2	0	0	0	2	0	1	0	0	0	0	0	1	1	0	2	0	0	0	2	2	2	1	0	0	0
73	0	0	1	0	0	0	1	0	0	0	2	1	1	1	1	0	0	1	2	2	2	0	0	2	0	0	0	2	1	2	1	2	2	0	2	0	1	0	0	2	1	0	0	2	0	2	0	0	1
74	1	0	1	0	0	0	2	0	2	2	0	1	1	1	1	0	0	1	2	1	2	0	1	1	0	0	0	2	1	1	1	1	1	0	1	1	2	0	0	2	0	0	0	2	0	1	0	0	1
75	0	0	1	0	0	0	2	1	1	2	0	2	2	1	1	1	0	2	0	0	0	0	0	2	0	0	0	2	0	2	1	0	0	0	0	2	1	0	1	1	0	0	0	2	1	0	0	0	0
76	0	0	1	0	0	0	2	0	2	2	0	0	0	0	0	0	0	2	0	0	0	0	0	2	2	2	0	1	2	2	1	0	0	0	1	1	1	0	0	2	0	0	0	2	1	0	0	0	1
77	1	0	2	0	0	0	2	0	0	0	0	1	1	1	1	0	0	1	1	1	1	0	0	2	0	0	0	2	1	1	1	2	2	0	1	1	1	0	0	1	0	1	0	1	0	2	0	0	0
78	0	1	1	0	0	0	2	0	2	2	0	1	2	1	1	0	0	0	2	2	2	0	0	2	0	0	0	0	1	1	0	1	1	0	1	1	1	0	0	1	0	0	0	0	0	1	0	0	0
79	0	1	2	0	1	0	2	1	0	1	0	1	1	1	2	0	1	0	2	1	2	0	0	2	0	0	0	2	1	2	2	1	2	1	2	1	1	0	2	0	0	0	0	2	1	0	0	2	0
80	1	0	2	0	0	1	2	0	1	1	0	1	1	1	1	0	0	0	2	2	2	0	0	2	0	0	0	2	1	1	2	1	0	0	0	2	1	1	1	0	0	0	0	1	0	0	0	0	1
81	0	0	1	1	1	1	1	0	0	0	1	0	1	0	0	0	0	2	0	0	1	0	0	2	0	0	0	2	0	2	2	1	1	0	0	2	1	0	0	1	0	2	0	2	0	0	0	0	0
82	1	0	0	0	0	0	1	0	0	0	0	2	1	1	1	0	0	1	1	1	2	0	0	2	1	1	0	1	1	2	0	2	2	0	0	2	2	0	1	1	0	0	0	1	0	1	0	0	0
83	1	0	1	0	0	0	2	1	1	2	0	1	0	0	0	0	0	1	1	1	1	0	0	2	0	0	0	2	0	1	1	1	1	0	1	1	1	0	2	1	1	0	0	0	1	0	0	0	0
84	0	0	1	0	0	0	1	0	0	0	0	0	0	0	0	0	0	0	2	2	2	0	0	2	0	0	0	1	2	2	0	1	1	0	1	1	1	0	0	1	0	0	0	2	0	1	0	0	1
85	1	0	0	0	0	0	2	0	1	1	0	1	2	1	1	0	0	2	0	1	2	0	0	2	0	0	0	1	1	2	1	0	0	0	0	2	1	0	0	2	0	0	0	1	0	1	0	0	0
86	1	0	2	0	1	0	2	1	0	1	0	0	0	0	0	0	0	1	1	1	1	0	0	2	1	1	0	1	0	1	1	2	1	0	1	1	2	0	0	1	0	1	0	1	1	0	0	0	1
87	0	1	1	0	0	1	2	0	2	2	0	1	2	1	1	0	0	2	1	1	2	0	0	2	0	0	0	2	0	1	0	1	1	0	1	1	0	1	1	1	1	0	0	1	0	1	0	0	2
88	0	0	2	0	0	1	2	0	0	0	0	1	2	1	1	0	0	1	1	1	1	0	0	2	1	1	0	2	1	2	1	0	1	1	1	1	2	0	1	1	0	0	0	2	0	1	0	0	1
89	1	0	0	0	0	0	2	0	2	2	0	0	1	0	1	1	0	1	1	1	2	1	0	2	0	0	0	1	2	2	0	0	0	0	0	2	1	0	2	0	0	1	0	2	2	0	0	0	0
90	1	0	2	0	0	1	2	0	0	0	0	0	1	2	2	0	0	1	2	1	2	0	0	2	0	1	0	1	0	1	2	1	1	0	0	2	0	1	0	0	0	0	0	1	0	0	0	0	0
91	1	1	2	0	0	0	2	1	0	1	0	0	1	0	0	0	0	1	1	1	1	0	0	2	0	0	0	1	1	2	0	1	1	0	1	1	0	1	0	0	0	2	0	2	0	0	0	0	1
92	0	0	2	0	0	0	2	0	2	2	0	1	1	1	1	0	0	0	2	2	2	0	1	1	0	0	0	2	0	2	0	0	0	0	2	0	1	0	0	2	0	1	0	1	1	0	0	0	0
93	0	0	1	0	0	0	2	0	1	1	0	1	2	1	1	1	0	1	1	1	1	0	0	2	0	0	0	2	1	2	0	2	1	2	1	1	1	0	1	1	0	1	0	2	0	1	0	1	0
94	0	0	1	0	0	0	2	0	0	0	1	0	1	1	1	0	1	1	2	2	2	0	1	1	1	1	0	2	0	2	1	1	1	0	1	1	1	0	2	0	0	0	1	1	1	0	0	1	0
95	0	0	1	0	0	1	2	0	1	1	0	0	1	1	1	0	1	0	2	1	2	0	0	2	0	0	0	2	0	1	0	2	1	0	0	2	1	1	0	1	0	0	0	1	0	1	0	0	0
96	0	0	1	0	0	1	2	0	2	2	0	1	1	1	1	0	0	0	2	2	2	2	0	2	0	0	1	1	1	2	0	0	0	0	1	1	2	0	1	1	0	0	0	2	1	2	0	1	0
97	0	1	1	0	0	0	1	1	1	2	1	0	1	0	1	1	0	2	0	0	2	1	1	1	1	1	0	2	0	2	1	2	2	0	0	2	1	0	1	1	0	0	0	2	0	0	0	0	0
98	0	0	1	0	0	0	2	0	1	1	0	0	1	1	1	1	1	1	1	1	1	0	0	2	0	0	0	2	0	2	1	1	1	1	2	0	0	0	1	0	0	1	0	2	1	0	0	0	0
99	0	0	1	0	0	0	2	0	0	0	0	0	1	0	1	1	0	0	2	2	2	0	0	2	0	0	0	2	2	1	2	1	1	2	0	2	1	0	1	1	0	0	0	1	1	0	0	0	0
100	0	0	0	0	0	0	2	1	0	1	0	0	0	0	0	0	0	1	1	1	2	0	0	2	0	0	1	2	0	2	0	2	2	0	0	2	2	0	1	1	0	0	0	1	0	1	0	0	0
101	0	0	1	0	0	0	2	1	1	2	0	1	1	1	1	0	0	0	1	1	2	0	0	2	1	1	0	2	0	2	2	1	1	0	0	2	2	1	0	1	0	0	0	2	1	1	0	0	1
102	0	0	1	0	0	0	0	0	0	0	2	0	0	0	0	0	0	2	0	0	0	0	1	1	0	0	0	2	1	2	1	1	1	0	0	2	1	2	0	1	1	0	0	2	0	2	0	0	0
103	0	0	1	0	0	1	2	1	0	1	0	0	1	0	0	0	0	1	1	1	1	0	0	2	0	0	0	1	0	1	0	1	1	1	0	2	1	1	0	1	1	1	0	1	0	1	0	1	0
104	0	0	1	0	0	0	1	0	1	1	1	1	1	1	1	0	0	0	2	1	2	2	0	2	0	0	0	2	2	1	2	0	0	1	2	1	0	0	0	0	0	0	0	1	1	1	0	0	0
105	0	0	1	0	0	1	2	0	2	2	0	0	0	0	0	0	0	0	2	2	2	1	0	2	0	0	0	2	0	1	1	0	0	0	0	2	2	0	0	1	0	0	1	2	1	2	0	0	0
106	0	0	1	0	0	0	1	0	1	1	1	1	1	1	1	0	0	1	1	0	0	0	0	2	1	1	0	2	1	1	2	0	0	0	1	1	1	0	1	1	0	0	0	0	0	1	0	0	0
107	0	0	1	0	0	0	2	0	1	1	1	0	2	1	1	0	0	1	1	1	2	0	0	2	0	0	0	2	0	2	1	1	1	0	1	1	1	0	1	1	0	1	0	2	2	0	0	0	2
108	0	0	2	0	0	0	1	0	0	0	1	0	1	1	1	0	0	1	1	0	1	1	0	2	0	0	0	1	1	2	0	0	0	1	2	1	2	0	0	1	0	0	1	2	1	0	0	0	0
109	0	0	2	0	0	1	1	0	1	1	2	1	1	1	1	0	0	0	2	1	2	0	0	2	1	1	0	2	0	1	0	1	1	1	1	1	1	0	0	1	0	0	0	1	0	0	0	0	0
110	1	0	0	0	0	0	1	0	1	1	0	0	0	0	0	0	0	0	2	2	2	0	0	2	0	0	1	2	0	2	0	1	1	0	1	1	2	0	0	1	0	0	1	2	1	1	0	0	0
111	0	0	0	0	0	0	2	0	2	2	0	1	1	1	1	0	0	1	1	1	1	0	0	2	0	0	0	2	1	2	1	1	1	0	0	2	1	0	0	1	0	0	1	2	1	0	0	0	1
112	0	0	0	0	0	1	1	1	1	2	0	0	1	0	0	0	0	0	1	2	2	0	1	1	1	1	0	1	1	2	1	0	0	0	1	1	2	0	0	2	0	0	0	1	2	1	0	1	0
113	0	0	2	0	0	0	1	0	1	1	1	0	0	0	0	0	0	0	2	2	2	0	0	2	0	0	0	1	0	1	0	0	0	0	0	2	0	1	1	1	1	0	1	2	1	0	0	0	0
114	1	0	1	0	0	0	2	1	1	2	0	0	0	0	0	0	1	2	1	1	1	0	0	2	1	1	0	2	1	2	1	1	1	0	1	1	1	0	1	1	0	0	0	2	0	2	0	0	0
115	0	0	2	0	0	0	2	1	0	1	0	0	0	0	0	0	0	2	0	0	1	0	0	2	0	0	0	2	1	1	2	1	0	0	0	2	2	0	1	1	0	0	1	2	1	0	0	1	0
116	0	0	1	0	0	0	1	0	0	0	1	0	0	0	0	0	0	2	0	1	2	0	0	2	0	0	0	1	1	2	1	2	2	0	1	1	1	0	1	1	0	0	0	1	0	1	0	0	0
117	0	0	1	0	0	0	2	0	1	1	0	1	1	1	1	0	0	1	1	1	1	0	0	2	0	0	0	2	0	2	2	1	1	0	0	2	0	0	1	0	0	0	1	2	0	0	0	0	0
118	0	0	1	1	1	1	2	0	0	0	1	1	1	1	1	0	0	1	1	1	2	0	1	1	0	0	0	2	1	2	0	1	1	1	2	0	1	0	0	2	0	0	1	2	1	1	0	2	0
119	1	1	1	0	0	0	2	1	1	2	0	1	1	0	0	1	0	1	1	1	1	0	0	2	1	1	1	2	0	1	0	1	1	0	1	1	2	0	0	2	0	0	0	1	1	1	0	0	0
120	0	0	0	0	0	0	1	1	0	1	1	2	2	2	2	0	0	0	1	2	2	0	0	2	0	0	0	1	0	1	0	1	1	0	0	2	0	0	1	0	0	0	0	2	1	0	0	0	0
121	0	0	2	0	0	0	1	0	1	1	0	1	1	1	1	0	0	1	1	1	1	0	2	0	1	1	0	2	0	1	0	1	2	0	1	1	1	2	0	1	1	0	1	2	2	2	0	0	0
122	0	1	2	0	0	1	2	0	2	2	0	1	1	1	1	0	0	1	1	1	1	0	0	2	0	0	0	2	0	1	0	1	1	0	1	1	1	0	0	2	0	0	0	2	1	2	0	0	0
123	1	0	1	0	0	0	2	0	1	1	0	0	0	0	0	0	0	0	2	1	2	0	0	2	0	0	0	1	1	2	0	2	1	1	0	2	1	1	0	1	0	0	1	2	2	0	0	0	1
124	1	0	2	0	0	0	1	0	0	0	1	0	0	0	0	0	0	0	2	2	2	0	1	1	1	1	0	2	0	1	1	0	1	0	1	2	1	0	0	1	0	0	0	1	0	1	0	0	1
125	0	0	1	0	0	1	1	0	1	1	1	0	0	0	0	0	0	2	0	1	1	0	1	1	1	1	0	1	1	2	1	2	1	0	1	1	2	0	1	1	1	0	0	2	0	1	0	0	0
126	1	0	0	0	0	0	1	0	0	0	1	0	1	0	1	1	0	1	0	0	0	0	1	1	1	1	0	2	0	2	1	1	1	0	1	1	2	0	0	2	0	2	0	2	0	0	0	1	0
127	1	0	1	0	0	0	2	0	1	1	1	0	0	0	0	0	0	1	1	1	2	0	0	2	0	0	0	2	0	2	0	1	1	1	0	2	1	0	0	2	0	0	1	1	1	1	0	0	0
128	1	0	1	1	1	1	2	1	0	1	0	1	2	1	1	0	0	2	1	1	1	0	0	2	0	0	0	2	0	2	1	1	1	2	1	1	1	0	0	1	0	1	0	1	1	0	0	0	0
129	1	0	1	0	0	0	1	0	1	1	1	1	2	1	1	0	0	0	2	2	2	0	0	2	0	0	0	2	2	2	2	2	1	0	1	1	2	0	0	2	1	0	0	2	0	2	0	0	0
130	0	0	0	0	0	0	2	0	0	0	0	0	0	0	0	0	0	1	1	1	1	0	0	2	0	0	0	2	1	1	1	2	1	2	1	1	2	0	0	2	0	0	0	1	0	0	0	1	0
131	1	0	1	0	0	0	2	0	0	0	1	0	0	0	0	0	0	0	2	2	2	0	0	2	0	0	0	1	0	1	2	1	0	0	1	2	2	0	2	0	0	0	1	2	1	0	0	0	0
132	1	0	2	0	0	0	2	0	0	0	1	1	1	1	1	0	0	2	1	2	2	0	1	1	1	1	0	2	0	1	2	0	0	0	0	2	1	1	0	1	0	0	0	1	0	0	0	0	0
133	1	0	1	0	0	1	2	0	1	1	1	0	0	0	0	0	0	0	1	2	2	0	2	0	0	0	0	2	0	2	1	1	1	0	0	2	1	0	0	1	0	0	0	1	0	0	0	0	2
134	1	0	1	0	0	0	1	0	1	1	1	0	0	0	0	0	0	0	2	1	2	0	0	2	0	0	0	2	0	2	1	2	2	0	2	0	1	0	1	1	0	0	1	1	1	0	0	0	0
135	0	0	2	0	0	0	2	0	2	2	0	0	0	0	0	0	0	1	1	1	2	0	1	1	0	0	0	2	1	2	1	2	2	0	2	0	1	1	0	1	0	0	0	1	0	1	0	1	1
136	0	0	0	0	0	0	1	0	0	0	2	1	2	2	2	0	0	1	1	0	1	0	1	1	0	0	0	2	0	2	1	2	1	1	1	1	2	0	0	2	0	0	0	1	0	0	0	1	0
137	1	0	0	0	0	0	2	0	0	0	1	1	1	1	1	0	0	1	1	1	2	0	0	2	0	0	0	2	0	2	1	2	1	1	0	2	2	0	1	1	0	0	1	2	1	1	0	0	0
138	1	0	0	0	0	0	2	0	0	0	0	1	2	1	1	0	0	1	1	1	1	0	0	2	0	0	0	2	1	2	1	1	0	1	1	1	1	0	0	2	0	0	1	2	1	1	0	0	0
139	1	1	1	0	0	0	2	1	0	1	0	0	1	0	0	0	0	1	1	1	1	0	2	0	0	0	0	1	0	1	1	2	1	0	1	1	0	0	2	0	1	0	1	1	1	0	0	0	1
140	1	1	1	0	0	0	2	0	1	1	0	1	1	1	2	0	0	1	1	1	1	0	0	2	0	0	0	2	1	0	2	0	1	2	1	2	2	0	1	1	1	1	0	2	0	0	0	0	0
141	1	1	1	0	0	0	1	0	1	1	0	1	2	1	1	0	0	0	1	1	2	0	0	2	0	0	0	2	0	1	2	1	1	0	0	2	1	0	2	0	0	0	0	1	0	1	0	0	0
142	0	0	1	0	0	0	1	0	0	0	0	1	1	1	1	0	0	0	2	2	2	0	0	2	0	0	0	1	0	1	1	1	0	0	0	2	1	0	1	2	1	0	0	2	0	0	0	0	0
143	0	0	0	0	0	0	1	0	0	0	2	0	0	0	0	0	0	1	1	1	1	1	0	2	0	0	0	2	0	2	1	0	1	1	1	1	1	0	2	0	0	0	0	2	0	1	0	0	1
144	1	0	0	0	0	1	1	0	1	1	1	1	1	1	1	0	0	1	1	1	2	0	0	2	0	0	0	2	0	2	1	1	0	1	1	1	0	0	1	1	0	0	0	2	1	2	0	0	1
145	1	1	1	0	0	1	2	0	0	0	1	1	2	1	1	0	0	0	2	2	2	0	0	2	0	0	0	2	0	1	1	0	0	0	1	1	1	1	0	0	0	1	1	2	1	0	0	0	1
146	1	0	2	0	0	0	1	1	1	2	0	0	0	0	0	0	0	1	1	1	1	0	0	2	0	0	0	2	1	1	2	1	1	0	1	1	1	0	1	1	1	0	0	2	0	1	0	0	0
147	0	0	0	0	0	0	2	0	1	1	0	0	0	0	0	0	0	1	1	1	1	0	0	2	0	0	0	2	0	1	1	0	0	0	1	1	1	0	2	0	1	0	0	1	1	0	0	0	0
148	1	0	1	0	0	0	1	1	1	2	1	0	0	0	0	0	0	1	0	0	0	2	0	2	0	0	0	1	2	2	1	1	1	0	0	2	2	0	1	2	1	2	0	2	1	0	0	1	0
149	0	0	2	0	0	1	2	1	0	1	0	0	0	0	0	0	0	1	1	1	0	0	0	2	2	2	0	1	0	1	0	2	1	1	1	1	1	1	1	0	0	0	0	1	1	1	0	0	0
150	1	0	1	0	0	0	1	0	0	0	1	0	0	0	0	0	1	1	2	2	2	0	0	2	0	0	0	1	1	2	0	1	1	0	0	2	1	0	0	1	0	0	1	2	0	1	1	0	0
151	0	0	1	0	0	0	2	0	2	2	0	1	1	1	1	0	0	1	1	1	1	0	1	1	1	1	0	1	2	2	1	1	1	0	0	2	1	0	1	2	1	0	0	2	0	0	0	1	0
152	1	0	0	0	0	0	2	0	2	2	0	0	0	0	0	0	0	1	1	1	1	0	0	2	1	1	0	1	1	2	0	1	1	1	1	1	2	0	1	1	1	0	0	0	0	0	0	0	1
153	0	1	2	0	1	0	2	0	1	1	1	1	1	1	1	0	0	1	1	1	1	0	0	2	0	0	1	2	2	2	1	2	1	2	1	1	0	1	1	1	1	0	1	2	0	0	0	0	0
154	1	0	1	0	0	0	1	1	0	1	1	1	0	0	0	0	1	2	1	1	1	0	0	2	0	0	0	0	1	1	0	0	0	0	0	2	0	0	2	1	1	0	0	2	0	2	0	0	0
155	0	0	0	0	0	0	1	0	1	1	1	0	0	0	0	0	1	2	0	0	1	0	0	2	0	0	0	2	2	2	0	1	2	1	2	1	0	1	0	0	0	0	0	2	0	0	0	1	0
156	0	0	1	0	0	0	2	0	0	0	0	0	0	0	0	0	0	0	2	1	2	0	0	2	0	0	0	1	1	2	0	1	1	0	0	2	2	0	0	1	0	0	0	1	0	1	0	0	1
157	0	0	2	0	0	0	1	0	1	1	0	1	1	1	1	0	0	1	1	1	2	0	0	2	0	0	0	2	1	2	2	2	1	0	0	2	0	1	1	0	0	0	1	1	1	0	0	0	1
158	1	0	1	0	0	0	2	1	0	1	0	0	1	1	1	0	0	2	0	0	1	0	0	2	0	0	0	2	0	2	1	1	2	0	0	2	1	0	0	0	0	0	1	2	1	1	0	1	0
159	0	0	0	0	0	0	2	0	1	1	0	0	1	0	0	0	0	1	1	1	2	0	0	2	0	0	0	2	0	2	2	2	2	0	2	0	1	1	0	1	1	2	0	2	0	0	0	0	0
160	0	0	1	0	0	0	2	0	2	2	0	0	0	0	0	0	0	0	1	2	2	0	1	1	0	0	0	2	0	2	1	1	1	0	0	2	0	0	1	1	0	1	0	2	1	0	0	1	0
161	0	0	1	0	0	1	2	0	2	2	0	1	2	2	2	0	0	1	1	1	1	0	0	2	1	1	0	1	1	2	0	2	2	0	1	1	2	0	0	2	0	0	0	2	0	2	1	0	0
162	0	0	1	0	0	0	1	0	0	0	1	0	0	0	0	0	0	0	2	2	2	0	0	2	0	0	0	2	2	2	1	1	1	2	0	2	1	1	1	0	0	0	1	2	1	0	0	0	0
163	1	0	1	0	0	1	2	0	1	1	0	1	2	1	2	1	0	1	1	1	2	0	0	2	1	1	0	1	2	2	1	0	0	0	0	2	2	0	2	0	0	0	0	2	0	1	0	0	1
164	1	1	1	0	0	0	1	0	0	0	1	0	0	0	0	0	0	1	1	1	1	0	0	2	0	0	0	2	0	2	1	1	1	1	0	2	1	0	0	1	0	0	1	2	1	0	0	0	1
165	1	0	2	0	0	0	2	0	1	1	1	0	0	0	0	0	0	0	1	1	1	0	0	2	1	1	0	2	0	1	1	0	0	0	0	2	2	0	1	1	0	0	0	2	0	0	0	0	1
166	0	0	1	1	1	1	1	1	0	1	0	0	1	0	0	0	0	0	2	2	1	0	0	2	0	0	0	0	2	2	0	1	1	1	1	1	1	1	0	0	0	0	0	2	0	1	0	0	0
167	0	0	2	0	0	0	1	0	0	0	1	0	0	0	0	0	0	1	1	1	0	0	0	2	0	0	0	2	0	2	1	0	0	0	0	2	2	0	0	2	0	0	0	1	2	1	0	0	0
168	1	0	2	0	0	1	1	1	0	1	1	1	1	1	1	0	0	0	2	1	2	0	0	2	0	0	0	2	1	0	2	0	1	1	1	2	2	0	1	1	0	0	1	2	1	0	0	0	0
169	0	0	1	0	0	0	2	0	1	1	1	0	1	0	0	0	0	1	1	1	1	0	1	1	1	1	0	2	0	1	1	2	2	0	0	2	0	0	1	0	0	0	0	1	0	1	0	0	0
170	1	0	0	0	0	0	2	0	1	1	1	1	2	1	1	0	0	1	1	1	2	0	0	2	0	0	1	2	1	1	1	0	1	1	1	2	1	0	1	2	1	0	1	2	0	1	0	0	1
171	0	0	1	0	0	1	2	0	1	1	1	1	1	1	1	0	0	1	1	1	1	0	0	2	0	0	0	0	2	2	0	1	0	1	0	2	2	0	0	1	0	0	1	2	2	1	0	0	0
172	0	0	1	0	0	0	2	0	1	1	1	0	1	0	1	1	0	0	2	2	2	0	0	2	0	0	0	0	2	2	0	0	0	0	0	2	1	0	0	1	0	2	0	2	0	1	0	1	0
173	1	1	1	0	0	0	1	1	0	1	0	0	0	0	0	0	0	1	0	0	2	0	0	2	0	0	0	1	2	2	0	1	1	0	1	1	2	0	0	1	0	0	0	1	0	1	0	0	0
174	0	0	1	0	0	0	1	0	1	1	0	0	1	0	1	1	0	0	2	1	2	0	0	2	0	0	0	2	2	1	2	0	1	1	1	1	1	0	1	1	0	0	0	0	0	1	0	0	1
175	1	0	0	0	0	0	2	0	1	1	1	0	1	0	0	0	0	0	2	2	2	0	0	2	0	0	0	2	0	2	1	1	1	0	1	1	2	0	2	1	0	0	1	1	1	1	0	0	1
176	0	0	1	0	0	0	2	0	1	1	0	2	1	1	1	0	0	0	2	2	2	1	0	2	0	0	0	0	2	2	0	2	1	1	0	2	1	0	1	1	0	0	1	2	1	0	0	1	0
177	0	0	1	0	0	0	2	0	1	1	0	0	0	0	0	0	0	0	2	2	2	0	0	2	0	0	0	2	1	1	2	2	2	0	1	1	1	1	1	0	0	1	0	2	1	0	0	0	0
178	0	0	2	0	0	1	1	1	0	1	1	0	0	0	0	0	0	2	0	0	1	0	0	2	0	0	1	2	0	2	0	0	0	1	1	1	0	0	1	0	0	0	0	1	0	1	0	1	0
179	1	0	0	0	0	0	2	0	0	0	0	0	2	1	1	0	0	1	2	2	2	0	1	1	1	1	0	1	2	2	0	0	0	1	0	2	1	0	0	1	0	2	0	2	1	0	0	0	0
180	0	0	0	0	0	0	2	1	0	1	0	1	1	1	1	0	0	1	1	1	2	1	0	2	0	0	0	2	1	2	0	1	1	0	1	1	1	0	0	1	0	0	0	1	1	0	0	0	0
181	0	0	2	0	0	1	2	1	1	2	0	1	2	2	2	0	0	0	2	2	2	1	1	1	0	0	0	2	1	2	2	0	0	0	1	1	0	0	1	0	0	0	1	1	0	0	0	0	0
182	0	0	2	0	0	0	1	0	1	1	1	0	0	0	0	0	1	1	1	1	1	0	0	2	1	1	0	1	1	2	1	1	1	1	0	2	1	0	0	1	0	0	0	1	0	1	0	0	0
183	0	1	1	0	0	1	1	0	1	1	1	0	0	0	0	0	0	1	1	1	1	0	0	2	1	1	1	2	1	1	1	1	1	0	1	1	2	0	1	1	0	0	0	1	0	1	0	0	0
184	0	0	2	0	0	0	1	0	0	0	1	0	0	0	0	0	0	1	1	2	2	0	1	1	0	0	0	1	0	1	1	1	2	0	0	2	1	0	0	1	0	1	0	2	2	0	0	0	0
185	0	0	0	0	0	0	2	0	0	0	0	1	2	1	1	0	0	1	2	2	2	0	1	1	0	0	0	2	1	1	1	0	0	0	0	2	0	1	1	0	0	0	0	2	1	0	0	1	0
186	0	0	2	0	0	0	2	1	1	2	0	0	1	0	1	1	0	1	1	1	1	0	0	2	0	0	1	2	0	1	0	2	1	2	1	2	1	0	0	2	0	0	0	1	0	1	0	0	1
187	1	0	2	0	0	0	2	1	1	1	0	1	2	1	1	0	0	0	1	2	2	0	0	2	0	0	0	2	1	2	0	1	0	2	0	2	2	0	1	1	0	0	0	1	1	2	0	0	0
188	0	0	1	0	0	0	2	0	2	2	0	0	1	1	0	0	0	1	1	1	2	0	0	2	0	0	0	2	1	0	1	1	1	1	1	1	2	0	0	2	0	0	2	2	2	0	0	0	0
189	0	1	0	0	0	0	2	1	0	1	0	1	0	0	0	0	0	1	1	0	2	0	0	2	0	0	0	2	1	0	2	0	1	1	0	2	2	0	0	2	0	0	0	0	0	1	0	0	0
190	1	0	1	0	0	0	2	0	1	1	1	1	1	0	0	1	0	1	1	1	2	0	0	2	0	0	0	1	1	2	0	2	2	0	1	1	1	0	0	1	0	1	0	2	1	0	0	0	1
191	0	0	2	0	0	0	2	0	1	1	0	1	1	1	1	0	0	0	2	2	2	0	1	1	1	1	1	2	1	2	0	1	2	0	0	2	0	0	1	0	0	0	0	2	1	0	0	0	1
192	0	0	1	0	0	0	1	0	1	1	1	1	1	1	1	0	0	1	1	1	2	0	0	2	0	0	0	2	0	2	1	2	2	0	1	1	1	0	1	1	0	0	0	1	0	0	0	0	0
193	0	0	1	1	1	2	1	0	0	0	2	1	2	2	2	0	0	1	1	1	1	1	0	2	0	0	0	1	0	1	1	1	1	0	0	2	1	1	1	0	0	0	0	2	1	0	0	0	0
194	0	0	0	0	0	0	1	0	0	0	0	0	1	0	0	0	0	2	0	1	2	0	0	2	0	0	0	2	1	1	1	2	1	2	1	2	2	0	0	2	0	0	0	1	0	0	0	0	0
195	0	0	1	0	0	0	1	0	0	0	1	1	2	2	2	0	0	0	2	1	2	0	0	2	0	0	0	2	0	1	1	1	1	1	1	1	1	0	1	2	1	0	0	1	1	0	0	0	0
196	1	1	1	0	0	0	2	0	0	0	0	0	0	0	0	0	0	1	1	1	2	0	0	2	0	0	0	2	0	2	1	2	2	1	0	2	1	0	1	2	1	0	1	2	1	1	0	0	0
197	0	0	1	0	0	0	2	1	1	2	0	1	2	1	2	1	0	2	0	0	0	0	0	2	0	0	0	1	0	2	1	1	1	0	0	2	0	0	0	1	0	0	0	1	1	1	0	1	0
198	0	0	2	0	0	0	2	0	1	1	0	0	0	0	0	0	1	2	1	1	1	0	0	2	0	0	0	0	1	1	0	0	0	1	1	1	1	1	1	0	0	0	0	1	0	1	0	0	0
199	0	0	2	0	0	0	2	1	0	1	1	0	1	0	1	1	0	0	1	1	1	0	0	2	0	0	0	2	0	2	0	1	1	0	1	1	2	0	2	0	1	2	0	2	1	0	0	0	1
200	0	0	0	0	0	0	2	0	2	2	0	0	0	0	0	0	0	2	0	0	0	0	0	2	1	1	0	1	1	2	0	1	2	0	1	1	1	0	0	2	0	0	0	1	0	1	0	0	0
201	0	0	2	0	0	0	1	0	1	1	0	0	0	0	0	0	0	0	2	2	2	0	0	2	0	0	0	0	1	1	1	1	1	0	1	1	1	0	2	0	1	1	0	2	2	1	0	0	0
202	0	0	0	0	0	0	1	0	1	1	1	0	0	0	0	0	1	0	2	1	2	0	1	1	0	0	0	2	1	1	1	2	1	0	1	1	1	0	1	2	1	1	0	2	1	0	0	0	0
203	0	0	2	0	0	0	2	0	2	2	0	1	1	1	1	0	0	0	2	2	2	0	0	2	0	0	0	2	0	2	0	1	1	0	1	1	1	0	0	1	0	0	0	0	1	0	0	0	1
204	0	0	0	0	0	0	1	0	1	1	1	0	0	0	0	0	0	0	2	2	2	0	0	2	1	1	0	1	1	1	1	2	1	1	1	1	1	0	0	1	0	1	0	1	1	1	0	0	0
205	0	0	0	0	0	0	1	0	2	2	0	1	1	1	1	0	0	0	2	2	2	0	1	1	1	1	0	2	0	2	1	2	1	1	0	2	1	0	0	2	0	1	0	1	0	1	0	0	0
206	0	0	1	0	0	0	0	0	0	0	2	0	1	0	1	1	0	0	2	2	2	0	0	2	0	0	1	2	1	2	0	0	0	1	0	2	2	0	0	2	0	0	0	1	0	0	0	0	0
207	1	0	1	0	0	0	1	1	0	1	0	0	0	0	0	0	0	0	2	1	2	0	0	2	0	0	0	1	2	2	1	1	2	0	1	1	2	0	0	2	1	0	1	1	1	0	0	0	1
208	0	0	2	0	0	1	1	0	1	1	0	0	0	0	0	0	0	1	1	1	2	0	1	1	1	1	0	2	0	1	1	1	1	0	0	2	2	0	1	1	1	2	0	2	0	0	0	0	1
209	0	0	0	0	0	0	2	0	0	0	0	0	0	0	0	0	0	1	1	1	1	0	1	1	0	0	0	2	1	2	2	1	0	2	1	1	0	1	0	0	0	1	0	2	2	0	0	0	0
210	0	0	1	0	0	1	2	0	2	2	0	0	1	1	1	0	0	0	2	2	2	0	0	2	1	1	0	2	1	2	1	0	0	0	0	2	1	0	2	0	0	1	0	2	1	0	0	0	0
211	0	0	1	0	0	0	2	0	2	2	0	1	2	2	2	0	0	0	2	2	2	0	0	2	1	1	0	0	1	2	1	2	2	1	1	0	1	1	0	1	0	1	0	1	1	0	0	1	0
212	0	0	2	0	0	0	1	0	1	1	1	0	1	0	0	0	0	0	2	2	2	1	0	2	1	1	0	1	1	2	0	1	2	0	1	1	2	0	1	2	1	1	0	2	1	0	0	0	0
213	0	0	1	0	0	0	1	0	0	0	1	1	1	1	1	0	1	2	1	1	1	0	1	1	1	1	0	2	0	2	0	1	1	0	1	1	2	0	0	2	1	1	0	1	1	0	0	0	0
214	1	0	0	0	0	0	2	1	0	1	0	0	0	0	0	0	0	0	2	2	2	1	0	2	0	0	0	2	1	1	2	1	1	1	0	2	2	0	1	1	0	0	1	2	1	0	0	0	0
215	0	0	1	0	0	0	2	0	1	1	0	0	1	0	1	1	0	1	1	1	2	0	0	2	1	1	0	2	2	2	2	2	2	0	0	2	0	0	1	1	0	1	0	2	0	0	1	0	0
216	0	0	2	0	0	1	1	0	1	1	1	0	0	0	0	0	0	2	1	1	1	0	0	2	0	0	2	2	1	2	1	1	1	0	0	2	2	0	0	2	0	2	0	2	0	0	0	0	1
217	1	0	1	0	0	0	2	0	2	2	0	0	0	0	0	0	0	1	1	1	1	0	0	2	0	0	0	1	2	1	1	1	1	0	2	1	1	1	0	1	0	0	0	1	0	0	0	0	0
218	1	0	1	0	0	0	1	0	0	0	1	0	1	1	1	0	0	0	1	1	2	1	1	1	1	1	0	2	1	2	2	1	1	0	0	2	2	0	0	2	0	0	0	1	0	0	0	0	0
219	1	0	0	0	0	0	2	0	0	0	0	0	1	0	0	0	0	2	1	2	2	1	1	1	0	0	0	1	1	2	0	1	1	1	0	1	1	0	1	1	0	0	0	0	0	1	0	0	1
220	0	0	1	0	0	1	1	0	0	0	2	0	1	1	1	0	0	0	2	2	2	0	0	2	1	1	0	2	0	2	1	0	0	1	0	2	2	0	0	2	1	0	0	0	0	0	0	0	0
221	1	0	1	0	0	0	2	1	0	1	0	0	1	1	1	0	0	0	2	0	2	0	1	1	0	0	0	2	0	2	0	1	1	0	0	2	1	0	0	1	0	0	1	2	1	0	0	0	1
222	0	1	1	0	0	0	2	1	0	1	0	1	1	1	1	0	0	0	2	2	2	0	0	2	1	1	0	2	1	2	1	1	1	0	1	1	2	0	1	1	1	0	1	2	1	1	0	0	0
223	0	0	2	0	0	1	1	1	0	1	1	0	0	0	0	0	0	2	0	0	1	0	0	2	1	1	0	2	1	2	0	2	1	0	0	2	0	0	2	0	1	0	0	1	0	1	0	0	0
224	0	0	0	0	0	0	1	0	1	1	1	1	1	2	1	0	0	1	1	1	1	0	0	2	0	0	0	2	1	2	1	2	2	0	0	2	1	0	1	1	0	0	0	2	0	2	0	0	0
225	0	0	2	0	0	0	2	1	0	1	0	0	0	0	0	0	0	2	0	0	2	0	0	2	0	0	0	2	1	2	1	0	1	1	1	1	2	0	0	2	0	0	1	1	1	0	0	0	1
226	0	0	2	0	0	0	1	0	1	1	0	0	0	0	0	0	1	2	1	1	1	1	0	2	0	0	1	2	1	2	0	1	0	1	1	1	1	0	0	1	0	0	0	1	0	0	0	0	0
227	1	0	1	0	0	0	2	1	0	1	0	1	1	1	1	0	0	0	2	2	2	0	1	1	0	0	0	2	0	2	1	1	1	0	0	2	1	1	0	0	0	0	0	0	1	0	0	0	2
228	0	0	1	0	0	0	1	0	0	0	1	1	1	1	1	0	0	0	1	1	1	0	0	2	0	0	0	1	1	2	1	1	1	0	1	1	1	0	0	1	0	0	1	1	1	0	0	0	0
229	1	0	1	0	0	0	2	0	2	2	0	1	1	1	1	0	0	1	1	1	2	0	1	1	1	1	0	1	1	2	0	1	1	0	0	2	1	1	0	0	0	2	0	2	1	0	0	0	0
230	1	0	0	0	0	1	2	0	2	2	0	0	0	0	0	0	0	1	1	1	1	0	0	2	0	0	0	2	0	1	2	0	0	1	0	2	1	0	1	2	1	0	0	1	0	1	0	0	0
231	0	0	1	0	0	0	2	0	0	0	1	1	1	0	0	1	0	1	1	1	2	0	1	1	0	0	2	2	1	2	1	1	2	0	1	1	1	0	0	2	0	0	0	0	2	2	0	0	1
232	0	0	1	0	1	0	2	0	0	0	0	1	1	1	1	0	0	2	0	1	2	0	0	2	0	0	0	1	1	2	1	0	0	0	0	2	1	0	1	2	1	1	0	1	1	0	0	0	0
233	0	0	2	0	0	0	2	1	0	1	0	0	0	0	0	0	0	1	1	1	1	0	0	2	0	0	0	2	0	1	0	1	1	0	0	2	2	0	1	1	0	0	0	0	0	1	0	0	0
234	0	0	0	0	0	0	2	1	1	2	0	1	1	1	1	0	0	0	2	2	2	0	0	2	0	0	0	0	2	2	0	0	0	0	0	2	1	1	0	0	0	0	1	1	0	1	0	0	1
235	0	0	1	0	0	0	1	0	0	0	1	0	0	0	0	0	0	1	1	1	1	0	0	2	0	0	0	1	1	2	1	2	2	0	2	0	1	0	0	1	0	0	0	0	0	0	0	0	0
236	0	0	1	0	0	0	2	0	0	0	0	0	1	0	1	1	0	1	1	1	2	0	0	2	0	0	0	2	1	2	0	1	0	0	1	1	0	0	1	1	0	0	1	1	1	0	0	0	0
237	0	0	2	0	0	0	2	0	2	2	0	0	0	0	0	0	0	0	1	1	1	1	0	2	0	0	0	2	0	2	0	2	2	0	2	0	1	0	0	1	0	0	1	2	2	0	0	0	0
238	0	0	1	0	0	1	2	0	1	1	0	0	0	0	0	0	0	1	1	1	2	0	0	2	0	0	0	1	1	0	1	1	1	0	0	2	1	0	0	2	0	0	0	2	0	1	0	0	0
239	1	0	0	0	0	0	2	0	2	2	0	0	1	0	1	1	0	1	1	1	2	0	0	2	0	0	0	1	1	1	1	1	1	0	0	2	1	1	0	0	0	1	0	1	1	1	0	0	0
240	1	1	2	0	0	0	2	1	0	1	0	0	0	0	0	0	0	1	1	1	2	0	1	1	1	1	0	2	1	2	1	0	0	0	2	0	1	0	0	2	0	0	2	2	2	0	0	0	0
241	0	0	1	0	0	0	1	0	1	1	0	1	1	1	1	0	0	1	1	1	1	0	0	2	0	0	0	2	1	2	0	0	1	0	1	2	2	0	0	2	0	0	1	1	1	1	0	0	0
242	0	0	0	0	0	0	2	0	0	0	1	1	1	1	1	0	0	0	1	1	1	1	0	2	0	0	0	2	0	2	2	2	1	1	0	2	2	0	0	2	0	1	1	2	1	0	0	0	0
243	0	0	0	0	0	0	2	1	1	2	0	1	1	1	2	0	0	1	1	2	2	0	0	2	0	0	1	2	1	2	1	1	1	0	1	1	2	1	0	1	0	0	0	0	0	0	0	0	0
244	1	0	1	0	0	0	2	0	0	0	1	1	2	1	1	0	0	2	0	1	1	0	0	2	0	0	0	0	1	2	1	2	2	0	1	1	2	0	1	1	0	0	0	0	1	0	0	0	0
245	0	0	2	0	0	0	2	0	1	1	1	0	0	0	0	0	0	1	1	2	2	0	0	2	0	0	0	2	0	2	1	1	0	1	0	2	1	1	0	1	0	1	0	2	1	0	0	0	0
246	0	0	1	0	0	0	0	0	0	0	2	0	0	0	0	0	0	1	1	1	2	0	0	2	1	1	0	1	0	1	0	1	0	1	1	2	2	0	0	2	0	0	1	2	2	2	0	0	0
247	0	0	1	0	0	0	0	0	1	1	1	0	0	0	0	0	0	0	1	2	2	0	1	1	0	0	0	1	0	1	2	1	0	0	0	2	1	0	1	1	0	0	0	1	0	0	0	0	1
248	0	0	0	0	0	0	2	0	1	1	0	0	2	1	1	0	0	1	1	2	2	0	0	2	0	0	0	2	2	2	1	2	1	0	1	1	2	0	1	1	0	1	0	1	1	1	0	0	0
249	0	0	2	0	0	1	2	0	1	1	0	0	0	0	0	0	0	1	1	1	0	0	0	2	0	0	0	2	0	1	1	1	1	0	0	2	1	0	1	2	2	0	1	2	0	1	0	0	0
250	0	0	0	0	0	0	2	0	0	0	0	0	1	0	0	0	0	2	0	1	2	0	0	2	0	0	1	2	0	1	0	1	1	0	1	1	1	1	0	1	0	0	0	2	0	1	0	0	0
251	0	1	2	0	1	0	1	0	1	1	0	0	1	0	0	0	0	2	0	0	0	0	0	2	0	0	0	1	1	2	0	0	0	0	0	2	1	0	0	0	0	0	1	2	1	0	0	0	0
252	0	0	2	0	0	0	1	0	1	1	1	1	2	2	2	1	1	1	1	1	1	0	0	2	0	0	0	2	1	2	2	1	1	0	1	1	2	0	0	2	0	0	1	1	1	1	0	1	0
253	0	0	1	0	0	0	2	0	0	0	1	0	1	0	0	0	0	2	0	0	1	0	1	1	1	1	0	2	0	2	0	1	1	1	1	1	1	0	1	2	1	0	0	1	0	0	0	0	0
254	0	0	1	1	1	2	2	0	1	1	0	0	0	0	0	0	0	0	2	2	2	0	1	1	1	1	0	2	1	2	2	1	1	0	0	2	0	0	1	0	0	1	0	1	1	1	0	0	0
255	1	0	0	0	0	0	1	0	2	2	0	0	1	1	1	1	0	2	0	1	1	0	1	1	1	1	0	2	1	2	1	1	0	0	1	1	1	0	2	0	1	0	0	1	0	1	0	0	0
256	0	0	2	0	0	1	1	0	1	1	1	0	1	0	0	0	0	2	0	0	1	0	0	2	0	0	0	1	1	2	0	0	0	0	0	2	2	0	0	1	0	0	1	1	1	0	0	0	1
257	0	0	0	0	0	0	1	0	1	1	0	1	2	2	2	0	1	1	2	2	1	0	0	2	0	0	0	2	1	2	2	0	0	0	0	2	1	0	1	1	0	0	1	2	1	1	1	0	0
258	1	0	1	0	0	1	2	0	1	1	0	1	1	1	1	0	0	2	0	1	2	0	1	1	2	2	0	1	2	1	1	1	1	0	1	1	2	0	0	2	1	0	0	2	0	1	0	0	0
259	0	0	0	0	0	0	1	1	0	1	1	0	0	1	1	0	0	2	0	0	1	0	0	2	0	0	0	2	0	2	0	1	1	0	1	1	1	0	0	2	0	0	1	1	1	2	0	0	0
260	0	0	1	0	0	1	2	1	0	1	0	0	1	1	1	1	0	1	1	1	1	0	0	2	0	0	0	1	1	2	0	0	2	1	2	1	1	0	0	1	0	0	0	1	0	0	0	0	1
261	1	0	0	0	0	0	2	0	1	1	0	0	0	0	0	0	0	1	1	1	0	0	0	2	1	1	0	2	1	2	2	1	1	0	1	1	1	0	1	1	0	0	0	1	0	0	0	0	0
262	0	0	1	0	0	1	2	0	0	0	0	0	1	0	0	0	0	0	1	2	2	0	0	2	0	0	0	1	0	0	2	1	0	2	0	2	1	1	0	1	0	0	0	1	1	1	0	0	1
263	0	0	1	0	0	0	2	1	0	1	0	1	2	1	1	0	0	1	0	0	2	0	0	2	0	0	0	1	1	2	1	1	0	1	0	2	2	0	1	1	0	0	0	0	2	1	0	0	0
264	0	0	2	0	0	0	2	0	0	0	0	0	0	0	0	0	0	0	2	2	2	0	0	2	0	0	0	1	2	2	1	2	2	1	0	2	1	0	0	1	0	0	1	2	0	1	0	0	0
265	0	0	1	0	0	0	2	0	0	0	1	0	0	0	0	0	0	0	1	2	2	0	0	2	0	0	2	2	1	2	1	1	1	0	2	0	0	1	1	1	1	0	0	1	0	1	0	1	0
266	1	0	1	0	0	0	1	0	0	0	2	1	1	1	1	0	0	0	2	1	2	0	0	2	0	0	0	1	1	2	1	0	0	1	2	1	1	0	1	1	0	0	0	2	1	1	0	0	0
267	0	0	2	0	0	2	1	0	1	1	0	0	1	0	0	0	0	1	1	1	2	0	0	2	1	1	0	2	1	1	1	1	0	0	1	1	2	0	1	1	1	0	0	0	2	2	0	0	0
268	0	0	1	1	1	2	2	1	0	1	0	0	1	0	0	0	1	2	0	0	1	0	0	2	0	0	0	2	2	2	1	0	0	0	0	2	1	0	1	1	0	0	0	2	0	1	0	0	1
269	1	0	1	0	0	0	1	0	2	2	0	0	0	0	0	0	0	0	1	1	1	0	0	2	0	0	0	2	1	1	2	0	0	0	2	0	2	0	0	2	0	0	0	2	0	1	0	1	0
270	1	0	1	0	0	0	1	0	1	1	1	0	1	0	1	1	0	1	1	0	1	0	0	2	0	0	0	1	2	2	0	1	0	0	1	1	2	0	2	0	0	2	0	2	0	1	0	0	0
271	0	0	2	0	0	0	2	1	0	1	0	1	1	1	1	0	0	1	1	0	1	0	0	2	0	0	0	2	0	1	0	1	1	1	1	1	1	0	2	0	0	1	0	1	0	1	0	0	0
272	0	0	1	0	0	0	1	0	0	0	1	0	1	0	0	0	1	0	2	1	2	0	1	1	0	0	0	1	1	2	1	0	0	0	0	2	1	1	0	1	0	0	0	0	1	0	0	0	0
273	0	1	2	0	0	1	2	1	1	2	0	0	1	0	0	0	0	0	2	2	2	0	0	2	0	0	0	2	0	1	0	1	0	1	0	2	2	0	0	2	0	1	0	2	0	1	0	1	0
274	0	0	0	0	0	0	1	0	0	0	1	0	0	0	0	0	0	0	2	2	2	0	0	2	0	0	0	2	1	1	2	1	0	2	1	1	1	0	2	0	0	0	0	2	0	1	0	0	0
275	0	0	1	0	0	0	2	0	1	1	0	1	1	0	0	1	0	1	1	1	2	0	0	2	0	0	1	1	1	2	0	2	2	0	0	2	1	0	1	1	0	1	0	1	1	0	0	0	0
276	1	0	1	0	0	1	0	0	0	0	2	1	1	1	1	0	0	0	2	1	2	0	0	2	0	0	0	1	2	2	0	1	0	0	1	2	1	1	0	1	0	0	0	2	0	0	0	1	0
277	1	0	2	0	0	0	2	0	1	1	0	0	0	0	0	0	0	0	1	2	2	0	0	2	0	0	0	2	0	1	0	0	0	1	0	2	0	0	1	0	0	0	1	1	1	0	0	0	0
278	0	0	2	0	0	0	2	0	0	0	0	0	1	0	0	0	0	0	1	2	2	0	1	1	1	1	0	1	0	1	1	0	0	1	0	2	2	0	2	0	0	0	0	0	2	1	0	0	0
279	0	1	2	0	0	0	2	0	0	0	0	0	0	0	0	0	0	1	2	2	2	0	0	2	0	0	0	2	2	1	1	1	1	0	0	2	2	0	0	1	0	0	0	2	0	2	0	0	0
280	0	1	2	0	0	1	2	0	0	0	0	1	1	1	1	0	1	2	1	1	1	0	0	2	1	1	0	2	0	2	0	2	2	0	1	1	1	0	2	0	0	0	1	1	1	0	0	1	0
281	0	0	2	0	0	2	2	0	1	1	1	0	2	0	0	0	0	0	1	1	1	0	0	2	0	0	0	2	2	1	2	2	1	1	0	2	1	1	0	1	0	1	0	1	1	1	0	0	1
282	0	0	1	0	0	0	2	0	0	0	0	1	1	1	1	0	0	1	1	1	1	0	0	2	0	0	0	2	0	2	1	1	0	1	1	1	1	0	1	1	0	0	0	1	0	0	0	0	1
283	1	0	0	0	0	0	1	1	0	1	0	0	0	0	0	0	0	1	1	1	1	0	1	1	1	1	0	2	1	2	1	1	1	0	0	2	0	0	0	1	0	0	1	2	1	1	0	0	0
284	0	0	0	0	0	0	1	0	0	0	1	0	1	0	1	1	0	1	1	1	2	0	0	2	0	0	0	2	0	2	2	1	1	0	1	1	1	0	0	1	0	0	0	1	0	1	0	0	0
285	0	0	1	1	1	2	2	0	1	1	0	1	1	1	1	0	0	2	0	1	1	0	1	1	0	0	0	2	0	1	2	1	1	0	0	2	1	0	0	1	0	0	1	2	1	0	0	0	0
286	0	0	1	0	0	0	2	0	1	1	1	1	2	1	1	0	0	1	1	1	1	0	1	1	0	0	0	2	0	1	0	2	2	1	1	0	2	0	0	2	1	0	0	1	0	1	0	1	0
287	1	0	0	0	0	0	2	0	2	2	0	0	0	0	0	0	0	0	2	2	1	1	0	2	0	0	0	2	0	2	1	1	1	0	1	1	1	1	0	1	0	0	0	1	0	0	0	0	1
288	1	0	1	0	0	1	2	0	1	1	0	0	0	0	0	0	0	1	1	1	2	0	0	2	2	2	0	2	0	1	0	1	1	0	0	2	1	0	1	1	1	0	0	1	0	1	0	0	0
289	1	0	1	0	0	1	1	0	0	0	0	0	2	1	1	1	1	1	1	1	1	0	0	2	0	0	0	2	0	2	1	2	2	0	1	1	1	0	2	0	0	1	0	2	1	0	0	0	0
290	0	0	2	0	0	1	1	0	1	1	1	1	2	1	1	0	0	1	1	1	1	0	0	2	0	0	0	2	0	2	0	1	1	0	1	1	1	1	0	1	0	0	0	1	0	1	0	1	1
291	0	1	2	0	0	0	2	0	2	2	0	1	1	1	2	0	0	0	2	2	2	0	0	2	0	0	0	2	0	1	1	0	0	0	0	2	0	0	2	1	1	0	0	1	0	1	0	0	0
292	1	0	2	0	0	0	2	0	0	0	0	0	0	0	0	0	0	1	1	1	2	0	0	2	0	0	0	2	0	2	0	0	0	0	0	2	0	0	1	1	0	0	0	1	1	1	0	0	0
293	1	0	2	0	0	0	2	0	2	2	0	0	2	0	0	0	0	0	1	2	2	0	1	1	0	0	0	2	0	1	0	2	2	0	1	1	0	0	2	1	1	0	2	2	1	1	0	0	0
294	0	0	2	0	0	1	1	1	0	1	1	0	0	0	0	0	1	2	0	0	2	0	1	1	2	2	0	0	1	1	1	0	0	0	0	2	1	1	0	1	0	0	0	2	0	2	0	0	0
295	0	0	0	0	0	1	0	0	0	0	2	0	1	0	1	1	0	1	1	1	1	0	0	2	1	1	0	2	0	2	1	2	2	0	1	1	2	0	0	2	1	0	0	1	1	0	0	0	0
296	1	0	1	0	0	0	2	0	1	1	0	1	2	2	2	1	0	1	1	1	2	0	1	1	1	1	0	1	0	1	2	2	2	0	1	1	2	0	0	1	0	0	1	2	1	0	0	0	1
297	0	0	1	0	0	1	2	1	0	1	0	0	0	0	0	0	1	2	1	1	1	0	0	2	0	0	0	1	1	2	1	1	1	0	1	1	1	0	0	1	0	0	0	1	1	2	0	1	0
298	1	0	0	0	0	0	2	0	0	0	1	1	1	1	1	0	1	2	0	0	1	0	0	2	0	0	0	1	0	1	1	1	1	1	1	1	0	1	1	0	0	0	1	2	2	0	0	2	0
299	0	0	2	0	0	0	2	0	1	1	0	0	0	0	0	0	0	0	2	2	2	0	0	2	0	0	0	1	1	2	0	2	1	0	1	1	1	1	0	1	0	0	0	2	0	1	0	0	0
300	1	1	2	0	0	0	1	1	0	1	1	0	0	0	0	0	0	1	1	2	2	0	0	2	0	0	0	2	0	2	1	0	0	1	0	2	1	0	1	1	0	0	1	1	1	1	0	0	0
301	0	0	1	0	0	1	2	1	0	1	0	0	1	0	1	1	0	1	1	1	1	0	0	2	0	0	0	2	1	1	2	1	2	0	0	2	0	0	2	0	0	0	1	1	1	0	0	0	0
302	1	0	2	0	0	0	2	0	0	0	1	1	1	1	1	0	0	0	2	2	2	0	0	2	1	1	1	2	1	1	1	1	2	0	1	1	2	0	0	2	0	0	0	2	0	1	0	0	0
303	1	0	2	0	0	1	1	1	0	1	1	1	2	2	2	0	0	1	1	1	2	0	2	0	0	1	0	2	0	1	1	0	0	0	0	2	0	0	1	0	0	0	2	2	1	1	0	0	1
304	0	0	1	0	0	0	1	1	0	1	1	0	0	0	0	0	0	1	1	1	1	0	0	2	0	0	0	0	1	2	1	2	2	0	1	1	1	0	0	2	1	1	0	1	1	1	0	0	0
305	1	0	0	0	0	0	2	0	0	0	1	1	1	1	1	0	0	0	2	2	2	0	1	1	0	0	0	2	1	2	2	1	1	1	0	2	2	0	1	1	1	0	1	2	0	1	0	0	0
306	1	0	1	0	0	0	2	0	2	2	0	0	1	0	1	1	0	0	1	1	1	0	1	1	1	1	0	2	1	2	0	1	1	1	1	1	0	1	1	0	0	0	0	2	0	1	0	0	0
307	0	0	2	0	0	0	2	1	1	2	0	0	0	0	0	0	0	1	1	1	2	0	1	1	1	1	0	1	0	1	1	2	1	1	1	1	2	0	2	0	0	0	0	0	2	0	0	0	0
308	1	0	0	0	0	0	1	0	1	1	0	1	2	1	1	0	0	2	1	1	1	0	0	2	0	0	0	2	0	2	1	1	0	1	1	1	1	1	0	1	0	0	1	2	1	0	0	0	0
309	1	0	0	0	0	0	2	0	0	0	0	0	1	0	0	0	0	1	2	2	2	0	0	2	1	1	0	2	1	2	1	1	1	0	0	2	2	0	1	1	0	0	0	2	0	1	0	0	0
310	0	0	2	0	0	1	1	2	0	2	0	0	2	1	2	1	0	1	1	1	1	0	0	2	0	0	0	2	0	2	1	0	0	1	0	2	1	0	1	0	0	0	1	2	1	0	0	0	0
311	0	0	1	0	0	0	1	0	1	1	1	1	1	1	1	0	0	2	0	1	1	0	0	2	1	1	0	2	0	2	1	1	1	0	1	1	0	0	1	0	0	0	0	2	0	1	0	0	0
312	1	0	2	0	0	0	1	1	1	2	0	0	0	0	0	0	0	1	2	1	2	0	1	1	1	1	1	2	0	2	1	1	1	0	1	1	1	0	1	1	0	1	0	2	2	1	0	0	0
313	0	0	1	0	0	0	0	0	0	0	2	0	0	0	0	0	1	2	1	1	1	0	1	2	0	0	0	2	0	2	1	1	2	0	1	1	1	0	2	0	0	1	0	2	1	0	1	0	1
314	0	0	2	0	0	0	2	1	0	1	0	0	0	0	0	0	0	1	1	1	1	0	0	2	0	0	0	2	2	2	2	2	1	1	0	2	1	0	2	0	0	2	0	2	0	0	0	0	1
315	0	0	1	0	0	0	1	0	0	0	1	2	2	2	2	0	0	1	1	1	1	0	0	2	0	0	0	1	2	2	1	1	1	2	0	2	1	0	0	2	0	0	0	1	0	0	0	0	0
316	1	0	2	0	0	1	2	0	0	0	0	0	1	1	1	0	0	0	2	2	2	1	0	2	0	0	0	1	0	1	1	0	1	0	0	2	1	0	0	2	1	0	0	0	1	0	0	0	0
317	0	0	2	0	0	0	2	1	0	1	0	1	1	1	1	0	0	1	1	1	1	0	2	0	0	1	1	2	0	1	0	0	1	2	1	2	0	0	2	1	1	2	0	2	1	0	0	0	0
318	0	0	2	0	0	0	1	0	1	1	0	0	0	0	0	0	1	0	2	1	2	0	0	2	0	0	0	2	0	2	1	2	1	2	1	2	0	0	2	1	1	0	1	2	0	0	0	0	0
319	1	0	2	0	0	0	2	0	0	0	1	0	1	0	0	0	0	0	2	2	1	0	0	2	0	0	1	2	2	2	1	1	2	0	1	1	2	0	0	2	0	0	0	2	0	1	0	1	0
320	0	0	1	0	0	0	2	1	0	1	0	0	1	1	1	1	0	0	2	2	2	0	0	2	0	0	0	1	0	1	2	2	1	1	1	0	1	0	2	0	0	0	0	2	0	0	0	2	0
321	1	0	1	0	0	0	1	0	1	1	0	0	1	0	0	0	0	1	1	1	1	0	0	2	0	0	0	1	0	1	1	2	2	0	2	0	2	0	1	1	0	0	1	2	1	0	0	0	0
322	0	1	1	0	0	1	2	0	0	0	0	0	0	0	0	0	0	0	2	2	2	0	1	1	1	1	0	2	0	2	1	1	1	0	0	2	2	0	0	2	0	0	0	1	0	1	0	0	0
323	0	0	1	1	1	1	2	0	2	2	0	0	1	1	1	0	0	1	1	1	1	0	1	1	1	1	1	2	1	1	1	0	0	0	2	0	1	1	0	1	0	1	0	2	2	0	0	0	1
324	0	1	2	0	1	0	2	0	1	1	0	0	0	0	0	0	0	0	2	2	1	0	1	1	0	0	0	1	2	2	0	1	1	1	2	0	1	1	0	1	0	0	0	1	0	0	0	1	0
325	1	0	0	0	0	0	2	0	2	2	0	0	0	0	0	0	0	1	2	1	2	0	0	2	1	1	0	2	0	1	0	1	1	1	0	2	1	0	1	1	0	0	1	2	1	0	0	0	0
326	0	0	2	0	0	0	2	0	1	1	1	1	1	1	1	0	0	2	0	0	0	1	0	2	0	0	0	2	1	2	1	1	1	1	1	1	2	0	0	2	0	0	0	1	0	0	0	0	0
327	0	0	1	0	0	0	1	0	1	1	1	1	1	1	1	0	0	1	1	1	1	0	0	2	0	0	0	2	1	1	1	0	0	0	1	1	1	0	1	1	0	1	0	1	1	1	0	0	0
328	1	0	1	0	0	0	1	0	1	1	1	1	1	1	1	0	0	1	2	1	2	0	0	2	0	0	0	1	1	2	0	0	0	0	0	2	1	0	0	2	0	0	0	1	0	1	0	0	1
329	1	0	1	0	1	0	2	1	0	1	0	1	2	1	1	0	0	1	1	1	2	0	0	2	0	0	0	2	0	2	2	1	1	1	1	1	1	0	0	0	0	1	0	2	0	0	0	0	1
330	0	1	1	0	0	0	1	0	0	0	2	1	1	1	1	0	0	0	1	1	2	0	0	2	0	0	0	1	0	1	1	1	1	2	1	1	1	0	1	2	1	0	0	2	0	1	0	1	0
331	1	0	0	0	0	0	1	0	1	1	1	0	1	0	1	1	0	2	0	0	0	0	0	2	0	0	0	2	0	2	1	0	0	0	0	2	0	1	1	0	0	0	0	1	1	1	0	0	0
332	0	0	1	0	0	1	2	1	0	1	0	0	0	0	0	0	0	0	2	2	2	0	0	2	0	0	0	2	0	2	1	1	1	0	0	2	2	0	1	1	0	2	0	2	0	0	0	1	0
333	1	1	1	0	0	0	1	1	0	1	1	1	0	0	0	0	0	1	1	1	1	0	0	2	0	0	0	2	1	2	2	1	1	0	0	2	2	0	1	1	0	0	0	1	1	1	0	0	0
334	1	0	1	0	0	0	1	0	1	1	1	0	2	0	0	0	0	0	1	1	1	0	0	2	0	0	0	0	2	2	0	2	2	0	1	1	2	0	1	1	0	0	0	2	1	1	0	0	0
335	0	1	1	0	0	1	2	1	0	1	0	0	0	0	0	0	0	2	0	0	1	0	1	1	0	0	0	2	0	2	0	1	1	0	0	2	1	0	1	1	0	0	1	2	1	0	0	0	1
336	1	0	2	0	0	1	0	0	0	0	1	1	2	2	2	0	0	1	1	1	2	0	0	2	0	0	0	2	1	1	1	2	1	2	1	1	2	0	0	2	1	0	0	2	0	1	0	0	0
337	0	0	0	0	0	0	1	0	1	1	0	0	0	0	0	0	0	1	2	2	2	0	0	2	1	1	0	2	1	0	1	1	0	1	1	1	1	0	0	1	0	0	1	2	0	1	0	0	2
338	0	1	1	0	0	0	2	0	0	0	0	0	0	0	0	0	0	0	1	1	1	1	0	2	0	0	0	2	1	2	2	1	1	0	0	2	2	0	0	2	0	0	1	1	0	0	0	0	1
339	0	1	1	0	0	0	2	0	1	1	1	0	0	0	0	0	0	0	1	1	1	0	0	2	1	1	0	2	0	1	0	2	2	0	0	2	1	0	2	0	0	0	1	1	1	2	0	1	0
340	0	0	0	0	0	0	2	0	0	0	0	0	0	0	0	0	0	0	1	1	1	0	0	2	0	0	0	1	2	2	0	1	1	0	1	1	1	0	0	0	0	1	0	1	1	1	0	0	2
341	0	0	1	0	0	0	2	0	2	2	0	0	0	0	0	0	0	1	2	2	2	0	0	2	0	0	0	0	1	1	1	1	2	0	1	1	1	0	2	0	0	0	1	2	2	2	0	0	0
342	0	0	2	0	0	1	2	0	0	0	1	0	2	2	2	0	0	0	2	2	2	0	1	1	1	1	0	2	0	2	0	1	1	0	0	2	1	1	0	0	0	0	1	1	1	1	0	0	0
343	0	0	2	0	0	1	2	0	1	1	0	0	1	0	0	0	0	0	2	2	2	0	0	2	1	1	0	1	1	2	0	0	1	0	0	2	2	0	0	2	1	0	0	0	1	0	0	0	0
344	0	0	2	0	0	0	2	1	0	1	0	0	1	0	0	0	0	0	1	2	2	0	0	2	0	0	0	2	1	2	1	1	1	0	1	1	1	0	0	1	0	1	0	1	1	1	0	0	1
345	1	1	2	0	0	1	2	0	1	1	1	0	0	0	0	0	0	0	2	1	2	0	1	1	0	0	0	1	1	2	1	1	0	1	0	2	1	0	0	1	0	0	1	2	2	0	0	2	0
346	0	0	2	0	0	0	1	0	0	0	1	0	0	0	0	0	0	0	2	2	2	0	1	1	0	0	0	1	2	2	0	2	2	1	0	2	1	0	0	2	0	0	0	0	1	0	0	2	0
347	0	0	2	0	0	0	2	0	1	1	1	0	0	0	0	0	0	0	1	2	2	0	0	2	0	0	0	1	2	2	1	2	1	0	0	2	1	0	2	0	0	0	0	1	1	1	0	0	0
348	0	0	0	0	0	0	1	0	2	2	0	0	2	1	1	0	0	2	0	0	0	0	0	2	0	0	0	2	0	2	0	1	1	0	0	2	2	0	1	1	0	0	0	2	0	0	0	0	2
349	0	0	2	0	0	1	1	0	1	1	0	0	1	1	1	1	0	0	2	2	2	0	0	2	0	0	0	2	1	2	1	1	1	0	1	1	0	1	1	1	1	0	0	0	0	0	0	0	1
350	0	0	2	0	0	1	2	0	2	2	0	2	1	1	1	0	0	0	2	2	2	0	1	1	0	0	0	2	1	2	1	2	2	0	2	0	1	0	0	1	0	0	1	1	1	2	0	0	1
351	0	0	1	0	0	0	2	0	1	1	1	1	2	2	2	1	0	1	1	1	2	0	0	2	0	0	0	2	1	2	2	2	1	2	1	1	1	0	1	2	1	2	0	2	0	1	1	0	0
352	0	0	1	0	0	0	2	1	0	1	0	1	1	1	1	0	0	1	1	1	1	0	0	2	1	1	0	2	0	2	1	0	0	0	0	2	2	0	0	2	0	0	0	1	0	1	0	1	0
353	0	0	2	0	0	0	2	0	0	0	0	0	0	0	0	0	0	1	1	1	1	0	0	2	0	0	0	1	2	2	0	1	1	0	0	2	2	0	1	0	0	0	0	0	2	1	0	2	0
354	1	0	1	0	0	0	2	0	2	2	0	0	0	0	0	0	0	1	2	1	2	0	1	1	1	1	0	1	1	2	0	2	2	0	0	2	1	0	1	1	0	0	0	1	0	1	0	0	0
355	1	0	2	0	0	1	1	0	0	0	0	0	0	0	0	0	1	0	2	1	2	0	0	2	0	0	0	2	0	1	0	0	0	1	2	1	1	1	1	0	0	0	0	0	2	1	0	1	0
356	0	0	1	0	0	0	2	0	2	2	0	0	1	0	0	0	0	1	1	2	2	0	0	2	0	0	0	1	0	1	1	2	1	1	1	1	2	0	1	1	0	1	0	1	1	0	0	0	1
357	0	0	2	0	0	0	2	0	2	2	0	1	1	0	0	1	0	2	0	1	1	0	0	2	0	0	0	1	1	2	0	0	0	0	1	1	1	0	0	1	0	0	0	2	0	0	0	0	0
358	1	0	1	0	0	0	2	0	2	2	0	1	2	1	1	0	0	0	1	2	2	0	1	1	1	1	0	1	0	1	2	1	0	0	1	1	2	0	1	1	0	0	1	1	1	1	0	0	0
359	0	1	0	0	0	0	2	0	0	0	0	0	0	0	0	0	1	2	0	0	1	1	1	1	1	1	0	2	0	2	0	2	2	0	1	1	1	0	1	1	0	0	1	2	1	1	0	0	0
360	0	0	2	0	0	0	2	0	1	1	0	0	0	0	0	0	0	1	1	1	1	0	0	2	0	0	0	1	1	2	1	1	1	0	1	1	2	0	0	1	0	0	1	2	1	0	0	0	0
361	0	0	1	0	0	0	1	0	1	1	1	0	1	0	0	0	0	0	2	2	2	0	0	2	0	0	0	2	0	2	1	1	1	1	0	2	1	0	0	1	0	1	0	2	2	0	0	0	0
362	0	0	0	0	0	0	1	0	0	0	2	0	0	0	0	0	0	1	1	1	1	0	0	2	1	1	0	1	2	2	0	2	2	0	1	1	0	0	2	1	1	0	1	2	1	0	0	0	1
363	1	0	1	0	0	0	2	1	0	1	0	1	1	1	1	0	1	1	1	1	1	0	0	2	1	1	0	1	1	2	1	0	0	0	1	1	2	0	0	2	0	0	0	1	0	0	0	0	0
364	0	0	2	0	0	1	1	0	2	2	0	0	1	1	1	1	0	0	2	2	2	0	1	1	1	1	0	2	0	2	0	2	1	1	1	1	1	1	0	1	0	0	0	0	0	0	0	0	0
365	0	0	1	1	1	1	1	1	1	2	1	0	1	0	0	0	0	0	1	1	1	0	0	2	0	0	0	1	1	2	0	0	1	0	0	2	1	0	1	1	0	0	0	1	1	2	0	0	0
366	1	0	0	0	0	0	2	1	0	1	1	0	0	0	0	0	0	0	2	1	2	0	0	2	0	0	0	2	0	1	0	1	2	1	2	1	1	0	1	2	1	0	0	1	0	0	0	0	0
367	0	0	2	0	0	0	1	0	2	2	0	0	1	0	0	0	0	1	1	1	1	0	0	2	0	0	0	1	1	2	1	2	2	0	1	1	1	0	0	1	0	1	0	2	1	0	0	0	0
368	0	0	1	0	0	0	1	1	0	1	1	0	1	1	1	1	0	1	1	1	1	0	0	2	0	0	1	2	0	2	0	1	1	1	0	2	2	0	1	1	0	0	0	2	0	0	0	0	0
369	1	0	2	0	0	1	0	0	0	0	2	1	1	1	1	0	0	0	2	2	2	0	1	1	1	1	0	2	1	1	2	0	2	1	2	1	1	0	0	2	0	1	0	2	1	0	0	0	2
370	1	0	1	0	0	0	1	1	1	2	0	0	1	0	1	1	0	1	0	0	0	1	0	2	0	0	0	2	0	2	2	0	0	0	1	1	0	0	2	1	1	0	1	2	2	0	0	0	0
371	1	0	2	0	0	2	2	0	2	2	0	0	1	0	0	0	0	1	1	1	2	0	0	2	0	0	0	1	1	2	1	1	1	2	2	1	2	0	2	0	0	0	0	2	0	1	0	0	0
372	1	0	1	0	0	0	1	0	1	1	1	0	1	0	0	0	0	1	1	0	1	0	0	2	0	0	0	2	1	1	1	1	1	0	0	2	2	0	0	2	0	0	0	1	1	1	0	0	0
373	0	0	2	0	0	1	2	0	1	1	0	1	2	2	2	0	0	2	0	1	1	0	0	2	1	1	0	0	1	2	1	1	1	1	1	2	2	0	0	2	0	0	0	2	1	0	0	0	0
374	1	0	1	0	0	0	2	0	1	1	1	1	1	1	1	0	0	1	1	1	1	0	0	2	0	0	0	1	2	2	0	0	0	0	0	2	2	0	1	1	1	0	1	2	1	0	0	0	0
375	0	0	2	0	0	0	2	1	0	1	0	0	1	2	2	0	1	2	0	0	1	1	1	1	0	1	0	2	0	1	0	1	0	1	1	2	1	0	0	1	0	0	0	1	0	0	0	0	0
376	1	0	0	0	0	0	2	0	0	0	0	0	1	1	1	0	0	1	2	2	2	0	0	2	0	0	0	2	0	2	1	1	1	0	2	0	1	0	0	2	0	0	0	1	0	1	0	0	0
377	0	0	2	0	0	0	2	1	1	2	0	0	0	0	0	0	0	0	1	2	2	0	0	2	0	0	0	2	0	2	0	1	1	1	0	2	1	1	1	0	0	0	1	1	1	2	0	0	0
378	0	0	1	0	0	0	2	0	2	2	0	0	1	1	1	1	0	0	2	2	2	0	1	1	0	0	0	2	0	2	1	1	1	1	2	0	0	0	0	0	0	0	0	1	0	0	0	0	0
379	1	0	2	0	0	0	2	0	1	1	1	0	1	0	1	1	0	1	1	1	1	0	1	1	1	1	0	2	0	2	1	1	1	0	0	2	2	0	0	2	0	0	1	2	1	1	0	0	1
380	0	1	2	0	0	0	1	1	0	1	0	0	0	0	0	0	0	0	1	1	1	0	0	2	1	1	1	2	0	2	0	0	1	0	1	2	1	0	0	2	0	0	0	1	1	0	0	1	0
381	1	0	1	0	0	0	2	0	1	1	1	1	1	1	1	0	0	0	2	2	2	0	1	1	0	0	0	1	1	2	0	0	0	0	0	2	1	0	0	1	0	0	0	1	0	1	0	0	0
382	1	0	1	0	0	0	2	1	0	1	0	0	0	0	0	0	1	1	2	2	2	0	0	2	1	1	0	1	1	2	0	1	1	0	0	2	2	1	0	1	0	1	0	2	1	0	0	0	1
383	0	0	1	0	0	1	1	0	0	0	1	1	1	1	1	0	0	1	1	1	2	0	1	1	0	0	0	2	2	2	2	1	0	2	1	1	1	0	0	1	0	0	1	2	1	0	0	0	1
384	0	0	0	0	0	0	2	1	0	1	0	0	1	0	0	0	0	1	1	1	2	0	0	2	0	0	1	2	0	2	1	1	1	0	1	1	1	0	0	2	0	0	1	1	1	2	0	0	0
385	0	0	2	0	0	0	2	0	1	1	0	0	0	0	0	0	0	0	1	1	1	0	0	2	0	0	0	1	1	2	0	1	1	1	0	2	2	0	0	2	0	0	0	1	0	0	0	0	0
386	0	0	2	0	0	0	2	1	1	2	0	2	2	2	2	0	0	0	2	2	1	0	0	2	0	0	0	2	0	1	2	0	0	0	0	2	0	0	1	1	0	0	1	2	1	1	0	0	0
387	1	0	1	0	0	1	2	1	0	1	0	0	0	0	0	0	0	1	1	1	1	0	0	2	0	0	0	1	1	2	0	1	1	2	1	1	2	0	2	1	0	1	0	1	1	1	0	0	0
388	1	0	1	0	0	0	2	1	0	1	0	0	0	0	0	0	0	0	2	2	2	0	1	1	1	1	0	1	0	1	1	0	1	1	1	1	1	0	0	1	0	0	0	2	0	1	0	0	0
389	1	0	0	0	0	0	1	0	0	0	1	0	0	0	0	0	0	1	1	1	1	0	0	2	0	0	1	2	0	2	0	2	1	0	1	1	1	0	0	2	0	0	0	1	0	1	0	1	0
390	0	0	1	0	0	0	1	0	0	0	1	0	2	0	0	0	1	1	1	2	2	0	0	2	1	1	0	0	1	1	1	0	0	0	2	0	1	0	2	0	0	0	0	0	2	1	0	0	1
391	0	0	2	0	0	1	1	0	0	0	2	0	1	0	0	0	0	0	1	1	1	0	1	1	1	1	0	1	2	2	0	0	0	0	1	1	1	0	0	1	0	0	0	0	0	1	0	1	0
392	1	0	1	0	0	0	2	0	1	1	0	0	1	0	1	1	0	1	1	0	1	0	0	2	1	1	0	2	0	1	1	0	0	1	1	1	2	0	0	1	0	0	0	1	1	1	0	1	0
393	1	0	1	1	1	1	2	1	0	1	0	1	2	2	2	0	0	1	1	1	1	0	1	1	1	1	0	2	1	2	2	2	1	0	1	1	1	0	0	2	0	0	1	1	1	1	0	0	0
394	1	0	2	0	0	1	1	0	1	1	0	0	0	0	0	0	0	2	0	0	1	0	0	2	0	0	0	2	0	2	0	0	1	1	1	2	2	0	1	1	0	0	2	2	1	1	0	0	1
395	0	0	2	0	0	0	1	0	0	0	1	1	2	1	1	0	0	0	2	2	2	0	0	2	0	0	0	0	1	1	1	0	0	0	0	2	1	0	1	1	1	0	0	0	0	0	0	0	0
396	0	0	1	0	0	0	2	0	0	0	0	1	1	1	1	0	0	2	0	0	0	0	0	2	0	0	0	2	0	2	0	1	1	0	0	2	1	0	0	0	0	0	0	2	0	2	0	1	0
397	0	0	0	0	0	0	1	0	1	1	1	0	0	0	0	0	0	1	1	1	2	0	0	2	0	0	0	2	0	2	1	1	1	0	0	1	1	0	0	1	0	1	0	2	0	0	0	0	1
398	0	1	1	0	0	1	2	1	1	2	0	0	1	1	1	0	0	1	1	1	1	0	1	1	1	1	0	2	1	1	1	2	2	0	2	0	1	2	0	1	1	1	0	1	2	0	0	0	0
399	0	0	2	0	0	0	2	1	1	2	0	0	0	0	0	0	0	1	1	1	1	0	0	2	1	1	0	1	0	1	1	0	1	1	1	2	1	0	0	2	0	0	1	1	1	2	0	1	0
400	0	0	1	0	0	0	1	0	0	0	0	0	1	0	0	0	1	2	0	0	1	0	0	2	0	0	1	2	1	2	0	0	0	0	0	2	2	0	0	1	0	0	0	1	0	0	0	1	0
401	0	1	2	0	1	0	2	0	1	1	0	0	1	1	1	1	0	1	1	1	2	1	0	2	0	0	0	1	1	2	1	2	1	0	0	2	1	0	0	0	0	0	0	0	1	0	0	0	0
402	0	0	1	0	0	0	2	1	0	1	0	0	1	2	2	0	0	1	1	1	2	0	0	2	0	0	0	1	1	2	0	2	1	1	1	1	0	1	1	0	0	0	0	1	0	0	0	0	0
403	0	0	2	0	0	0	1	0	0	0	1	1	1	1	1	0	0	1	1	1	1	0	2	0	0	1	0	2	0	2	1	0	0	0	2	0	1	0	0	1	0	0	0	1	0	0	0	0	0
404	0	0	2	0	0	1	2	1	0	1	0	0	0	0	0	0	0	2	0	1	2	0	0	2	0	0	0	2	0	2	0	0	0	0	0	2	1	0	0	1	0	0	0	1	1	0	0	0	1
405	0	0	0	0	0	0	2	0	2	2	0	0	0	0	0	0	0	1	1	1	1	0	0	2	0	0	0	2	0	2	1	2	2	0	1	1	2	0	1	1	0	0	0	1	1	1	1	0	0
406	1	0	2	0	0	0	2	0	1	1	0	1	2	1	1	0	0	2	0	0	1	0	0	2	0	0	0	2	0	2	1	1	1	2	1	2	1	0	1	2	1	0	0	1	1	1	0	0	0
407	0	0	1	0	0	0	2	1	1	2	0	0	0	0	0	0	1	0	2	1	2	0	0	2	1	1	0	2	1	2	0	0	0	0	0	2	1	0	1	1	0	0	0	1	1	1	0	0	1
408	0	0	2	0	0	0	1	0	0	0	0	0	0	0	0	0	1	0	2	1	2	0	1	1	0	0	1	2	0	2	0	0	0	1	0	2	1	0	0	2	0	0	2	2	1	1	1	0	0
409	0	0	2	0	0	0	2	1	0	1	0	0	0	0	0	0	0	1	1	1	2	0	0	2	0	0	0	2	0	1	2	2	1	1	1	1	1	0	1	1	0	0	1	1	1	1	0	0	0
410	0	0	1	0	0	0	2	0	1	1	0	0	0	0	0	0	0	0	1	1	1	0	0	2	0	0	1	2	1	2	1	2	1	1	1	1	1	1	0	1	0	0	0	1	0	1	0	0	0
411	0	0	1	0	0	1	2	0	0	0	1	0	0	0	0	0	0	2	0	0	0	0	0	2	0	0	0	2	1	1	2	2	1	0	0	2	2	1	0	0	0	0	0	1	0	1	0	1	0
412	1	1	2	0	0	1	1	0	0	0	1	1	1	1	1	0	0	1	1	1	1	0	0	2	0	0	0	2	0	2	1	0	0	0	0	2	1	0	0	1	0	1	0	1	1	0	0	0	0
413	0	0	2	0	0	0	2	0	0	0	1	1	2	0	0	1	0	2	0	0	0	0	0	2	0	0	0	2	0	2	2	1	1	0	0	2	0	0	2	0	1	0	0	2	0	2	0	0	0
414	1	0	1	0	0	0	2	0	1	1	0	0	0	0	0	0	1	1	1	1	2	0	0	2	0	0	0	2	1	2	2	2	2	0	1	1	2	0	0	2	0	0	1	1	1	2	0	0	1
415	1	0	1	0	0	1	2	0	2	2	0	1	1	1	1	0	0	1	1	1	1	1	0	2	0	0	1	2	1	2	0	0	0	2	1	1	1	0	0	1	0	0	0	2	1	0	0	0	0
416	0	0	2	0	1	0	2	1	1	2	0	0	0	1	1	0	0	1	1	1	2	0	0	2	0	0	0	2	1	2	0	2	1	2	1	2	2	0	1	1	0	0	0	1	0	0	0	0	0
417	0	0	0	0	0	0	2	0	0	0	1	0	0	0	0	0	0	2	0	1	1	0	0	2	0	0	1	1	1	2	0	1	1	2	2	1	1	0	0	1	0	0	1	2	1	1	0	0	0
418	0	0	0	0	0	0	2	0	1	1	0	0	1	0	0	0	0	2	0	0	1	0	0	2	0	0	0	2	1	2	2	1	1	2	2	1	1	0	2	0	0	0	0	1	0	0	0	0	0
419	0	0	2	0	0	0	1	1	0	1	1	0	0	0	0	0	0	1	1	1	1	0	1	1	0	0	0	2	1	2	0	1	1	0	1	1	1	0	2	0	0	0	0	2	0	0	0	0	0
420	0	0	2	0	0	0	1	0	2	2	0	2	2	2	2	0	0	0	2	2	2	0	1	1	0	0	0	2	0	1	1	0	1	0	0	2	1	1	0	1	0	0	0	0	0	1	0	0	0
421	0	0	2	0	0	0	2	1	0	1	0	0	0	0	0	0	0	0	2	2	2	0	1	1	0	0	0	2	1	2	1	1	2	1	2	1	1	0	0	2	0	2	0	2	0	1	0	0	1
422	1	0	1	1	1	1	2	0	0	0	0	0	0	0	0	0	0	0	1	2	2	0	0	2	0	0	0	1	1	2	0	2	2	0	1	1	1	0	0	1	0	1	0	2	0	0	0	1	0
423	1	0	1	0	0	0	2	0	2	2	0	0	1	0	0	0	1	2	1	1	1	0	0	2	0	0	0	1	1	2	0	0	0	0	0	2	0	0	1	0	0	0	0	1	0	1	0	0	1
424	1	0	0	0	0	0	1	0	0	0	2	0	0	0	0	0	0	0	2	2	2	0	0	2	0	0	0	1	1	2	1	1	1	1	1	1	2	0	0	2	0	0	0	2	1	0	0	0	0
425	0	0	0	0	0	0	1	0	0	0	2	1	1	1	1	0	0	0	2	2	2	0	0	2	0	0	0	2	0	2	1	2	1	1	1	0	1	0	2	0	0	0	1	1	1	1	0	1	0
426	1	0	2	0	0	1	2	1	1	2	0	0	0	0	0	0	0	2	0	0	2	0	2	0	0	1	0	2	0	2	0	1	1	0	1	1	1	0	1	2	1	0	0	1	1	0	0	0	1
427	1	1	1	0	0	1	2	1	0	1	0	0	0	0	0	0	0	0	2	0	2	0	0	2	0	0	0	2	1	0	1	0	0	0	0	2	2	0	1	1	0	0	0	1	1	2	0	0	1
428	0	0	1	0	0	0	1	1	1	2	0	0	0	0	0	0	0	0	1	2	2	0	1	1	0	0	0	1	1	2	0	2	2	0	1	1	2	0	1	1	1	1	0	1	1	1	0	0	0
429	0	0	1	0	0	0	2	0	2	2	0	0	2	2	2	0	0	0	1	1	1	0	0	2	0	0	0	1	1	2	0	2	2	0	2	0	2	0	1	1	0	0	1	1	1	2	0	1	0
430	0	1	2	0	1	0	2	0	0	0	1	0	0	0	0	0	0	1	1	1	1	0	1	1	0	0	0	1	2	2	1	0	0	0	0	2	1	0	1	2	1	0	0	1	1	1	0	0	0
431	0	0	1	0	1	0	1	0	0	0	1	1	1	0	0	1	0	0	2	2	1	0	0	2	0	0	1	1	0	1	1	0	1	0	0	2	2	0	1	1	0	0	1	1	0	0	0	1	0
432	1	0	1	0	0	0	1	0	1	1	0	0	0	0	0	0	0	0	2	1	2	0	1	1	2	2	0	1	1	2	0	2	2	0	0	2	1	0	1	1	0	0	0	1	0	0	0	0	0
433	0	0	2	0	0	0	0	0	0	0	2	1	1	1	1	0	0	0	2	2	2	0	1	1	0	0	1	1	1	2	0	2	2	0	1	1	0	0	2	1	1	0	1	2	1	1	0	0	0
434	0	1	1	0	0	0	1	0	1	1	0	0	1	1	1	0	0	1	1	1	2	0	1	1	1	1	0	1	1	2	0	1	1	1	0	2	2	0	1	1	0	0	0	1	0	0	0	0	0
435	0	0	1	0	0	1	2	0	2	2	0	0	1	0	0	0	0	0	1	2	2	0	0	2	1	1	0	2	0	1	0	2	2	0	2	0	0	1	0	0	0	1	0	1	2	0	0	0	1
436	0	0	2	0	0	0	2	0	0	0	0	0	0	0	0	0	1	2	1	1	1	0	0	2	0	0	0	1	2	2	0	1	0	1	1	2	1	0	0	2	0	0	1	2	2	0	0	0	1
437	0	0	2	0	0	0	1	0	1	1	1	0	0	0	0	0	0	2	0	0	1	0	1	1	1	1	0	2	1	1	0	0	1	0	0	2	2	0	0	1	0	1	0	2	1	0	0	0	0
438	1	0	1	0	0	0	2	0	0	0	0	1	1	1	1	0	0	1	1	1	1	0	0	2	0	0	0	1	1	2	0	1	1	0	1	1	1	1	1	0	0	1	1	2	1	0	0	0	0
439	0	1	1	0	0	1	2	0	1	1	0	0	0	0	0	0	0	2	0	1	1	0	1	1	0	0	0	1	0	2	1	2	2	0	0	2	2	0	0	1	0	0	0	0	2	1	0	0	0
440	0	0	2	0	0	1	2	0	1	1	0	0	1	0	0	0	0	0	2	1	2	0	0	2	0	0	0	2	1	2	1	1	1	0	1	1	1	1	0	1	0	0	1	1	1	0	0	0	1
441	0	0	0	0	0	0	1	1	0	1	1	0	1	0	0	0	0	0	2	2	2	0	1	1	0	0	0	1	1	2	0	2	2	0	2	0	1	0	1	2	1	0	0	0	0	1	0	0	0
442	1	0	1	0	0	0	2	0	1	1	1	2	2	2	2	0	0	1	1	1	2	0	0	2	1	1	0	1	0	1	1	1	1	0	1	1	2	0	0	2	0	0	1	1	1	2	0	0	1
443	0	1	2	0	0	1	1	0	1	1	1	0	0	1	1	0	0	0	1	1	1	0	0	2	0	0	0	1	1	2	1	2	2	0	1	1	2	0	0	1	0	1	0	2	1	0	0	1	0
444	0	0	1	0	0	0	2	0	1	1	0	1	2	2	2	0	0	2	0	0	0	0	1	1	1	1	0	2	1	2	1	2	2	0	0	2	2	0	0	2	0	0	0	1	1	1	0	0	0
445	0	1	1	0	0	1	2	0	2	2	0	0	1	0	0	0	0	0	2	2	2	0	0	2	0	0	0	1	1	2	0	2	2	0	0	2	1	1	0	0	0	0	1	1	1	0	0	0	1
446	0	0	2	0	0	0	2	0	0	0	1	0	0	0	0	0	0	2	0	0	0	1	0	2	0	0	0	2	0	1	1	1	2	0	0	2	1	0	1	1	0	0	0	1	0	1	0	1	1
447	1	0	1	0	0	0	1	1	0	1	1	1	1	1	1	0	0	2	0	0	0	0	0	2	1	1	0	2	0	2	1	2	1	0	2	2	1	0	1	2	1	1	0	1	1	1	0	0	0
448	1	0	2	0	0	0	1	1	1	2	0	0	0	1	1	0	0	2	0	1	2	1	1	1	0	1	0	2	0	2	2	0	0	0	0	2	2	0	2	0	0	0	1	2	0	1	0	0	1
449	1	0	2	0	0	0	1	0	0	0	1	1	1	0	0	0	0	1	1	0	1	0	0	2	0	0	0	2	1	2	1	1	1	0	1	1	0	0	0	0	0	0	0	1	0	0	0	0	0
450	0	0	2	0	0	0	1	0	0	0	1	1	1	1	1	0	0	0	2	2	2	0	0	2	0	0	0	2	0	2	0	1	1	1	1	1	1	0	0	2	0	1	0	1	1	0	0	1	0
451	0	0	1	0	0	0	2	1	0	1	0	0	0	0	0	0	0	1	1	1	2	1	0	2	0	0	0	2	1	2	1	1	1	2	1	2	1	0	0	0	0	0	0	1	0	0	0	0	0
452	1	0	1	0	0	0	1	0	2	2	0	0	0	0	0	0	0	1	1	1	1	0	0	2	0	0	0	2	1	2	1	1	1	0	1	1	1	0	0	2	0	0	0	1	0	0	0	0	0
453	1	0	1	0	0	1	2	0	1	1	1	1	1	1	1	0	0	2	0	0	0	0	1	1	1	1	0	2	0	2	0	0	0	0	0	2	1	0	1	1	0	0	0	1	2	1	0	0	0
454	0	1	2	0	0	0	2	0	1	1	0	0	0	0	0	0	0	2	0	0	1	0	0	2	0	0	0	2	1	1	2	0	0	0	0	2	2	0	1	1	0	0	0	1	2	1	0	0	0
455	0	0	1	0	0	0	1	0	0	0	1	0	2	1	1	0	0	1	1	1	2	0	0	2	0	0	0	1	2	2	0	1	0	0	0	2	1	1	0	1	0	1	0	1	1	1	0	1	0
456	1	0	2	0	0	0	2	0	2	2	0	0	1	0	0	0	0	1	1	1	1	0	0	2	0	0	0	2	0	2	1	1	1	0	0	2	2	0	0	2	0	0	0	2	0	2	0	1	0
457	1	0	1	0	0	0	1	0	0	0	0	0	0	0	0	0	0	2	0	1	2	0	0	2	0	0	0	2	0	2	2	2	1	1	0	2	0	0	1	0	0	0	1	1	1	0	0	0	0
458	0	0	2	0	0	1	1	0	2	2	0	0	0	0	0	0	0	1	2	1	2	0	0	2	0	0	0	2	0	2	0	0	0	0	0	2	1	0	1	1	0	0	0	1	0	1	0	0	0
459	0	0	2	0	0	1	2	0	1	1	0	1	2	1	1	0	0	1	1	1	1	0	1	1	1	1	0	1	1	2	1	2	1	2	1	2	0	0	1	0	0	2	0	2	1	0	0	0	0
460	1	0	1	0	0	1	1	0	0	0	1	0	1	0	0	0	0	1	2	1	2	0	0	2	0	0	1	2	1	2	0	2	1	0	0	2	2	0	0	2	0	0	1	2	0	1	0	0	0
461	1	0	2	0	0	1	1	0	0	0	1	0	1	0	1	1	0	1	1	1	1	0	1	1	1	1	0	1	0	1	2	1	1	1	2	0	0	0	0	1	0	0	1	1	1	1	0	0	0
462	1	0	1	0	0	1	2	0	0	0	1	0	0	0	0	0	0	1	1	1	1	0	0	2	1	1	0	1	1	2	0	2	1	0	1	1	2	0	0	2	0	0	0	2	0	0	0	0	0
463	0	0	0	0	0	0	1	0	0	0	1	0	0	0	0	0	1	2	0	0	1	0	1	1	0	0	1	2	0	2	0	1	0	1	0	2	2	0	0	2	0	0	1	2	0	0	0	0	0
464	1	0	2	0	0	0	1	1	0	1	0	1	1	1	1	0	0	2	0	0	1	0	0	2	0	0	0	2	1	2	1	1	1	0	1	1	1	0	0	1	0	0	0	1	0	1	0	0	0
465	0	0	1	0	0	1	1	1	0	1	1	0	0	0	0	0	0	0	2	2	2	0	1	1	1	1	0	1	1	2	0	0	0	0	0	2	1	0	2	1	1	0	0	1	0	1	0	0	0
466	0	0	0	0	0	0	2	1	0	1	0	0	0	0	0	0	0	0	2	1	2	0	0	2	0	0	0	0	1	1	0	1	1	0	1	1	0	1	0	0	0	0	1	2	1	1	0	0	1
467	1	0	0	0	0	0	1	1	0	1	1	1	1	1	1	0	0	0	2	2	2	1	0	2	0	0	0	2	0	1	1	2	2	0	0	2	1	1	0	1	0	0	0	2	0	1	0	1	0
468	1	0	2	0	0	0	2	0	2	2	0	0	0	0	0	0	0	0	1	2	2	0	1	1	1	1	0	1	1	2	1	1	1	0	0	2	1	0	1	1	0	0	1	1	1	1	0	0	0
469	0	0	1	1	1	1	2	0	1	1	0	0	1	0	0	0	0	0	2	2	2	0	0	2	0	0	0	2	0	2	0	1	1	0	1	1	2	0	0	1	0	1	0	1	1	1	0	0	0
470	0	0	1	0	0	0	0	0	1	1	1	0	0	0	0	0	0	1	1	1	2	0	0	2	0	0	0	2	0	1	1	2	1	2	1	1	1	0	1	1	0	0	0	1	0	1	0	0	1
471	1	0	2	0	0	0	2	1	0	1	0	0	0	1	1	0	0	2	0	0	1	0	0	2	0	0	0	1	0	0	2	2	1	1	1	1	1	0	1	1	0	0	1	1	1	1	0	0	0
472	1	0	1	1	1	1	1	0	0	0	1	1	1	1	1	0	0	1	1	1	1	0	0	2	0	0	0	2	1	1	1	2	1	0	1	1	1	0	1	1	0	0	1	2	0	0	0	1	0
473	0	0	1	0	0	0	2	0	2	2	0	0	0	0	0	0	1	2	1	1	1	0	0	2	0	0	0	0	2	2	0	0	0	1	1	1	0	0	2	1	1	0	0	1	0	0	0	0	0
474	0	0	2	0	0	1	2	0	2	2	0	0	0	0	0	0	0	0	2	2	2	0	0	2	0	0	0	2	1	2	2	1	1	0	0	2	1	0	1	1	0	0	0	0	0	0	0	1	0
475	1	1	1	0	0	0	1	0	1	1	0	0	0	0	0	0	0	0	2	2	2	0	1	1	0	0	0	2	1	2	0	1	1	0	0	2	1	0	0	2	0	0	0	2	0	1	0	0	2
476	0	0	2	0	0	1	2	0	0	0	1	0	1	0	0	0	0	1	1	1	2	0	0	2	0	0	0	2	2	1	2	1	0	1	1	1	1	0	2	0	0	0	0	1	0	1	0	0	0
477	1	0	1	0	0	1	1	1	0	1	0	0	0	0	0	0	0	1	1	1	1	0	0	2	0	0	0	2	0	2	1	1	1	0	0	2	1	0	1	1	0	1	0	1	0	1	0	0	1
478	1	1	1	0	0	0	2	0	1	1	0	0	2	1	1	0	0	1	1	2	2	0	1	1	1	1	0	0	2	2	0	1	0	1	0	2	1	1	0	0	0	1	0	2	1	0	0	0	1
479	0	0	1	0	0	0	2	1	1	2	0	0	0	0	0	0	0	1	1	1	1	0	0	2	0	0	0	1	0	1	2	1	1	1	0	2	2	0	0	2	0	0	0	1	0	0	0	1	0
480	1	0	1	0	0	0	2	0	1	1	0	1	0	0	0	0	0	0	2	2	2	0	1	1	1	1	0	1	2	2	0	1	1	0	2	1	1	0	0	2	0	0	0	2	1	0	0	0	0
481	1	0	2	0	0	1	1	0	1	1	1	0	0	0	0	0	0	1	1	0	1	0	1	2	0	0	0	2	0	2	0	1	1	0	1	1	2	0	0	2	0	0	1	2	1	0	0	0	0
482	1	0	2	0	0	0	2	0	0	0	1	0	0	0	0	0	0	1	0	0	0	0	1	1	1	2	1	2	1	2	1	1	2	1	2	1	1	1	0	1	0	0	0	2	1	2	0	0	0
483	1	0	2	0	0	1	2	0	0	0	0	1	1	1	1	0	0	1	1	1	1	0	0	2	0	0	1	1	1	2	0	1	1	1	1	1	2	0	1	1	0	0	0	2	0	1	0	0	0
484	0	0	2	0	0	0	2	0	1	1	0	0	1	0	0	0	0	1	1	1	2	0	0	2	1	1	0	1	1	2	0	0	0	1	0	2	2	0	1	1	0	0	0	2	0	2	0	0	1
485	0	0	1	0	0	1	0	0	1	1	1	1	2	1	1	0	1	1	1	1	2	0	1	1	1	1	0	1	0	1	1	1	0	0	1	1	1	0	0	1	0	1	0	2	1	0	0	0	0
486	1	0	1	0	0	0	2	0	2	2	0	1	1	0	0	1	0	0	2	2	2	0	1	1	1	2	0	2	0	2	1	1	1	0	1	1	1	0	1	2	1	0	0	0	0	0	0	0	0
487	0	0	1	0	0	0	2	0	0	0	1	1	2	1	1	0	0	0	2	2	2	0	1	1	1	1	0	1	0	1	0	1	1	0	1	1	1	0	1	1	0	0	0	0	1	0	0	0	2
488	1	0	2	0	0	0	1	0	0	0	0	1	1	1	1	0	0	2	0	1	2	0	0	2	0	0	0	1	1	2	0	1	1	2	1	1	1	1	0	1	0	0	0	2	0	0	0	0	0
489	0	0	1	0	0	0	2	0	1	1	0	0	0	1	1	0	0	2	0	0	1	0	0	2	0	0	0	2	2	0	2	1	1	0	1	1	1	0	0	1	0	0	0	1	1	2	0	0	0
490	0	0	1	0	0	0	2	1	0	1	1	0	0	0	0	0	1	2	0	0	2	0	0	2	1	1	0	1	0	1	0	2	2	0	0	2	1	0	0	1	0	0	1	2	1	2	0	0	0
491	0	0	2	0	0	1	1	0	1	1	1	2	2	2	2	0	0	0	2	2	2	0	0	2	0	0	0	1	2	2	1	1	1	2	1	1	1	0	0	2	0	0	1	1	0	0	0	0	0
492	1	1	2	0	1	0	1	0	0	0	2	0	0	0	0	0	0	0	2	2	2	0	0	2	0	0	0	2	2	2	2	2	2	0	0	2	2	0	0	2	0	0	1	1	1	2	0	0	1
493	0	0	0	0	0	0	1	0	0	0	1	2	2	1	1	1	1	2	1	1	1	0	0	2	0	0	0	2	0	1	0	1	1	0	1	1	1	0	0	0	0	0	1	2	0	1	0	0	0
494	0	0	0	0	0	0	2	1	1	2	0	0	1	0	0	0	0	1	1	1	1	0	0	2	1	1	0	2	0	1	1	2	1	1	1	1	1	0	0	1	0	0	1	1	1	0	0	0	0
495	0	0	1	0	0	0	2	0	2	2	0	0	0	0	0	0	0	1	1	0	1	1	1	1	0	0	0	1	2	2	0	1	1	0	0	2	0	1	1	0	0	0	0	2	0	2	0	0	1
496	1	0	1	0	0	0	2	0	0	0	0	0	0	0	0	0	0	0	2	2	2	0	1	1	1	1	0	1	0	1	0	2	2	0	0	2	1	0	1	1	0	0	1	2	1	0	0	0	0
497	1	0	0	0	0	1	2	0	1	1	0	0	0	0	0	0	0	1	1	1	1	0	1	1	0	0	0	2	0	1	0	2	2	0	2	0	1	0	0	2	0	0	0	1	0	0	0	0	0
498	1	1	1	0	0	1	2	0	0	0	0	0	0	0	0	0	0	2	1	1	1	0	0	2	0	1	0	2	1	1	2	2	2	0	0	2	0	0	2	0	1	0	0	1	0	1	0	0	1
499	1	0	1	0	0	0	2	0	1	1	0	0	0	0	0	0	0	1	1	1	2	0	1	1	1	1	0	1	2	2	1	1	1	0	1	1	2	0	2	1	0	2	0	2	0	1	0	0	1
500	1	1	1	0	0	0	1	0	2	2	0	0	0	0	0	0	0	1	1	1	1	0	0	2	0	0	0	1	1	2	0	2	1	1	1	1	1	0	0	1	0	1	0	1	1	1	0	0	1
501	0	0	1	0	0	0	1	0	1	1	1	0	1	1	1	0	0	0	2	2	2	0	0	2	0	0	0	1	2	2	1	1	1	1	1	1	1	0	0	1	0	0	0	2	1	0	0	0	0
502	0	0	0	0	0	0	1	0	0	0	1	0	0	0	0	0	0	2	0	0	0	0	0	2	0	0	0	1	1	2	0	1	1	0	1	1	1	0	0	1	0	0	0	2	0	1	0	0	2
503	0	0	0	0	0	0	2	0	0	0	0	0	0	0	0	0	0	1	1	1	2	0	0	2	0	0	0	2	1	0	2	1	0	0	1	1	0	0	2	0	1	0	0	1	0	1	0	0	0
504	0	0	2	0	0	0	2	1	1	2	0	0	0	0	0	0	0	1	2	2	2	0	0	2	0	0	0	2	0	1	1	0	0	1	2	1	2	0	1	1	0	0	0	1	0	0	0	0	0
505	0	0	1	1	1	1	2	0	0	0	0	0	0	0	0	0	0	0	2	2	2	0	0	2	0	0	0	1	1	2	0	1	0	1	0	2	0	0	2	0	0	0	0	0	0	0	0	0	0
506	0	0	2	0	0	0	2	0	1	1	0	1	1	1	1	0	1	1	1	1	1	0	0	2	0	0	0	1	0	1	2	0	0	0	0	2	1	0	0	2	0	0	0	2	0	1	0	0	0
507	1	0	1	0	0	0	2	1	1	2	0	1	1	1	1	0	0	1	1	1	1	0	0	2	1	1	1	2	1	1	1	0	0	0	0	2	1	0	1	1	0	0	1	2	1	1	0	0	0
508	0	0	2	0	0	2	2	0	1	1	0	0	1	0	0	0	0	0	2	1	2	0	1	2	0	0	0	2	1	2	1	1	1	0	0	2	1	0	1	2	1	1	0	2	2	0	0	0	0
509	0	0	1	0	0	1	2	1	1	2	0	1	2	2	2	0	0	0	2	2	2	0	1	1	1	1	0	1	2	2	0	2	2	0	1	1	2	0	0	1	0	0	0	2	0	1	0	0	0
510	1	0	0	0	0	0	2	0	2	2	0	0	1	0	0	0	0	0	2	2	1	0	0	2	0	0	0	1	0	1	0	1	1	0	0	2	0	1	0	0	0	1	0	2	0	0	0	1	0
511	1	1	1	0	0	1	2	0	0	0	0	0	1	0	1	1	0	1	1	1	1	0	1	1	1	1	0	2	0	2	0	1	1	0	1	1	2	0	0	1	0	0	1	2	0	1	0	1	0
512	0	0	1	0	0	0	1	0	0	0	1	1	2	1	1	0	0	2	0	0	0	0	2	0	1	1	0	2	1	2	1	0	0	0	0	2	1	0	2	1	1	2	0	2	0	0	0	0	0
513	1	0	1	0	0	0	2	0	2	2	0	1	1	1	1	0	0	1	1	2	2	0	1	1	1	1	0	1	1	2	0	1	0	2	1	1	1	0	0	2	0	0	0	0	1	0	0	0	0
514	1	0	2	0	0	0	2	0	0	0	0	0	2	1	2	1	0	0	2	2	2	1	0	2	0	0	1	2	0	1	0	2	2	0	1	1	2	0	0	2	0	0	1	1	1	1	0	0	0
515	0	0	2	0	0	1	2	0	0	0	1	1	2	1	1	0	1	2	1	1	1	0	0	2	0	0	1	1	1	2	0	2	2	0	1	1	0	0	1	0	0	0	0	2	0	0	0	0	0
516	0	0	1	0	0	0	2	0	1	1	1	1	1	1	1	0	0	1	1	1	1	0	0	2	0	0	0	1	2	2	1	1	1	1	1	1	2	0	2	0	0	1	0	2	1	0	0	0	0
517	0	0	2	0	0	1	1	0	1	1	0	0	0	0	0	0	0	0	1	1	1	0	0	2	1	1	1	1	1	2	0	1	0	1	0	2	2	0	0	2	0	0	0	0	1	0	0	1	0
518	0	1	1	0	0	1	2	0	1	1	0	0	0	0	0	0	0	0	1	1	1	0	2	0	0	1	0	1	1	2	0	1	1	0	0	2	1	0	1	1	0	0	0	1	0	0	0	0	1
519	0	0	1	0	0	0	1	0	0	0	2	0	1	1	1	0	1	2	1	1	1	0	0	2	0	0	0	2	1	1	2	2	1	1	0	2	1	1	0	1	0	2	0	2	0	1	0	0	0
520	1	1	1	0	0	0	2	1	0	1	0	1	0	0	0	0	0	0	2	2	2	0	0	2	0	0	0	0	2	2	0	2	2	0	1	1	1	0	2	0	0	0	0	2	0	0	0	0	1
521	0	0	1	0	1	0	2	0	0	0	0	1	1	1	1	0	0	0	2	2	2	1	0	2	0	0	0	2	1	1	1	0	0	0	0	2	1	0	1	2	1	2	0	2	1	0	0	0	0
522	0	0	2	0	0	0	0	0	0	0	1	0	0	0	0	0	0	1	1	1	1	0	0	2	0	0	1	2	2	2	1	1	0	2	1	1	1	0	1	1	0	1	0	2	1	0	0	1	0
523	0	0	2	0	0	0	1	1	1	2	0	0	0	0	0	0	0	0	2	2	1	0	0	2	1	1	0	2	0	2	0	2	2	0	0	2	2	1	0	1	0	0	0	1	0	0	0	0	0
524	0	0	2	0	0	0	2	0	1	1	1	1	1	1	1	0	0	2	0	0	1	0	1	1	1	1	0	2	0	1	0	2	1	0	1	1	1	0	0	2	0	0	1	2	1	1	0	1	0
525	0	0	2	0	0	0	1	0	1	1	1	0	0	0	0	0	0	0	2	2	2	0	0	2	0	0	0	2	0	1	1	2	1	1	1	1	2	0	1	0	0	0	0	1	1	0	0	0	0
526	1	0	1	0	0	0	1	0	0	0	0	2	2	1	1	1	0	1	1	1	2	0	0	2	0	0	0	2	0	2	0	1	1	0	1	1	2	0	1	1	1	1	0	1	1	0	0	1	0
527	1	0	0	0	0	0	2	0	2	2	0	0	2	1	1	0	0	1	2	2	2	0	2	0	0	0	0	1	0	1	1	1	1	0	1	1	1	0	1	2	1	0	0	2	1	0	0	0	0
528	0	0	2	0	0	1	2	1	1	2	0	0	2	2	2	0	0	1	0	0	2	0	0	2	1	1	1	2	0	2	0	2	1	1	1	1	1	0	1	1	0	1	0	2	1	0	0	1	0
529	0	1	1	0	0	0	2	1	0	1	0	0	0	0	0	0	0	1	1	1	1	0	0	2	1	1	0	2	1	1	2	1	1	2	2	1	1	1	0	0	0	0	0	1	0	1	0	0	0
530	0	0	0	0	0	0	2	0	0	0	0	0	1	0	0	0	1	2	0	0	1	1	0	2	0	0	0	1	0	1	0	1	0	1	1	1	1	1	0	0	0	0	0	0	0	1	0	1	1
531	0	0	2	0	0	0	2	1	1	2	0	0	0	0	0	0	0	1	1	2	2	0	0	2	0	0	1	2	1	2	0	1	1	0	1	1	2	0	0	2	0	2	0	2	1	0	0	1	0
532	0	1	1	0	0	0	1	0	1	1	2	1	1	1	1	0	0	0	2	2	2	0	0	2	0	0	0	2	1	2	1	2	2	0	1	1	2	0	0	2	1	0	0	2	0	2	0	0	0
533	1	0	1	1	1	1	2	0	0	0	0	0	2	1	1	1	0	1	2	1	2	0	0	2	0	0	0	2	2	2	2	2	2	0	1	1	1	0	1	2	1	1	0	1	0	2	0	0	0
534	0	1	1	0	0	0	2	0	0	0	1	0	0	0	0	0	1	0	2	1	2	0	2	0	1	1	0	1	1	0	1	1	1	0	0	2	1	0	1	1	0	0	0	2	0	1	0	0	1
535	1	0	1	0	0	0	1	0	0	0	1	1	2	1	1	0	0	0	2	2	2	0	0	2	0	0	0	2	1	2	2	2	2	0	1	1	1	0	1	1	0	0	0	2	0	2	0	0	0
536	1	0	1	0	0	0	1	0	0	0	0	1	0	0	0	0	0	1	1	1	1	0	0	2	0	0	0	1	2	2	0	1	1	0	1	1	1	0	2	1	1	1	0	2	1	0	0	0	0
537	0	0	1	0	0	1	2	1	1	2	0	1	1	1	1	0	0	1	0	0	0	0	0	2	0	0	0	1	1	2	1	1	1	0	0	2	2	0	0	1	0	0	0	2	1	2	0	1	0
538	0	0	1	0	0	0	2	0	1	1	1	0	0	0	0	0	0	0	2	1	2	0	0	2	0	0	0	0	2	2	0	1	0	1	0	2	2	0	2	0	0	0	2	2	1	1	0	1	0
539	0	0	0	0	0	0	2	1	0	1	0	1	1	1	1	0	0	2	0	1	2	0	0	2	0	0	0	1	1	2	0	0	1	1	1	2	2	0	0	1	0	0	1	2	0	1	0	0	1
540	0	0	0	0	0	0	1	0	1	1	0	0	2	1	2	1	0	0	2	2	2	0	0	2	0	0	0	2	0	2	1	0	1	1	0	2	2	0	1	1	0	0	0	2	1	0	0	0	0
541	0	0	1	1	1	1	2	0	0	0	0	2	2	2	2	0	0	0	2	1	2	0	0	2	0	0	0	2	0	2	1	1	1	0	1	1	2	0	0	2	0	0	0	1	0	1	0	0	0
542	1	0	2	0	1	0	2	0	1	1	0	1	1	1	1	0	0	0	1	2	2	0	2	0	1	1	0	0	1	2	1	2	2	0	1	1	2	0	0	2	0	0	0	2	0	1	0	0	1
543	0	0	1	0	0	1	2	0	2	2	0	0	1	1	1	0	0	0	1	1	1	0	0	2	0	0	0	2	1	2	1	0	0	0	0	2	1	0	2	0	0	0	0	1	0	0	0	0	0
544	1	0	2	0	0	0	2	1	0	1	0	1	2	2	2	0	0	0	1	1	1	0	1	1	0	0	0	2	0	1	2	2	2	0	1	1	1	0	1	1	0	0	0	0	0	1	0	0	0
545	1	0	1	0	0	1	2	0	0	0	1	0	0	0	0	0	0	2	0	0	1	0	0	2	0	0	0	2	0	2	1	0	0	0	0	2	1	1	1	0	0	2	0	2	1	0	0	0	0
546	0	0	0	0	0	0	1	0	0	0	1	1	2	1	1	0	0	2	0	0	1	0	1	1	1	1	0	2	0	2	0	0	0	0	2	0	1	0	1	1	0	1	0	1	1	1	0	0	0
547	0	0	1	0	0	0	2	0	0	0	1	1	1	1	1	0	0	1	2	2	2	0	0	2	0	0	1	2	1	1	1	2	1	0	0	2	1	0	1	1	0	0	1	2	0	1	0	0	0
548	1	0	1	0	0	0	2	1	0	1	0	0	0	0	0	0	0	1	1	1	1	0	1	1	0	0	0	2	0	2	0	1	0	1	0	2	2	0	1	1	0	0	1	2	1	0	0	0	0
549	0	0	1	0	0	0	2	0	0	0	1	1	1	1	1	0	0	0	1	1	2	0	0	2	0	0	0	2	1	1	1	1	1	1	1	1	1	1	0	1	0	1	0	2	0	0	0	0	1
550	0	0	2	0	0	0	2	0	0	0	1	0	0	0	0	0	0	1	1	1	0	0	0	2	0	1	0	1	1	2	0	2	2	0	2	0	0	1	1	0	0	0	0	0	1	0	0	0	0
551	1	0	2	0	0	0	2	1	1	2	0	1	1	2	1	0	0	0	2	2	2	0	2	0	0	0	0	2	0	1	1	0	2	1	2	1	1	0	0	1	0	0	0	2	0	1	0	1	0
552	0	1	2	0	0	0	2	0	2	2	0	0	0	0	0	0	0	0	2	2	2	1	0	2	0	0	0	2	0	2	0	0	0	1	0	2	2	0	0	1	0	0	0	2	1	2	0	0	1
553	0	0	2	0	0	1	1	1	0	1	1	1	1	1	1	0	0	0	2	0	2	0	0	2	0	0	0	2	0	2	0	1	1	0	1	1	2	0	0	2	0	0	1	1	1	1	0	0	0
554	0	0	2	0	0	1	1	1	0	1	1	0	0	0	0	0	0	1	1	1	1	0	0	2	0	0	0	1	1	2	0	1	0	0	1	1	2	0	0	1	0	1	0	1	0	1	0	0	0
555	1	0	0	0	0	0	2	0	0	0	1	0	0	0	0	0	1	1	1	2	2	0	0	2	1	1	0	2	1	2	2	1	1	0	1	1	1	0	0	2	0	0	0	1	0	1	0	0	1
556	0	0	1	0	0	0	2	1	0	1	0	0	0	0	0	0	0	2	0	0	1	0	0	2	1	1	0	1	0	1	0	1	1	0	0	2	2	0	2	0	0	1	0	2	1	0	1	0	0
557	0	0	1	0	0	0	2	0	1	1	0	0	2	0	0	0	0	1	1	1	2	0	0	2	0	0	0	2	0	2	0	1	1	0	0	2	2	0	1	1	0	0	0	1	0	0	0	0	0
558	1	1	1	0	0	0	2	0	1	1	0	1	2	1	1	0	0	0	2	2	2	0	0	2	0	0	0	2	1	2	1	1	2	0	2	0	1	0	1	2	1	0	0	1	1	1	0	0	0
559	1	0	1	0	0	0	2	1	0	1	0	0	0	0	0	0	0	0	1	1	2	0	0	2	0	0	0	2	0	2	0	2	1	0	2	2	0	1	1	0	0	0	0	2	0	2	0	1	0
560	0	0	1	0	0	0	2	0	0	0	0	1	1	0	0	1	0	0	1	1	1	0	0	2	0	0	0	1	0	0	2	1	1	1	1	1	1	0	1	2	1	0	0	1	0	1	0	1	0
561	1	0	2	0	0	0	2	0	1	1	0	0	1	1	1	0	0	0	2	2	2	0	1	1	2	2	0	2	1	2	2	1	1	0	0	2	1	0	2	1	1	0	0	1	1	1	0	0	1
562	0	0	0	0	0	0	1	0	2	2	0	0	2	0	0	1	0	1	1	1	1	0	1	1	1	1	0	2	0	2	1	1	1	0	0	2	0	1	1	0	0	0	1	2	0	0	0	0	0
563	0	0	1	0	0	1	2	0	2	2	0	0	1	1	1	1	0	0	2	2	2	0	0	2	0	0	0	2	1	1	2	2	1	1	1	1	0	0	2	1	1	0	0	2	0	1	0	0	0
564	1	0	2	0	0	1	1	0	0	0	1	1	1	1	1	0	0	0	2	2	2	0	0	2	0	0	0	2	0	2	0	2	1	1	0	2	2	0	1	1	0	0	0	2	0	0	0	0	1
565	0	0	2	0	0	0	2	0	1	1	0	0	1	0	0	0	0	2	0	0	1	0	0	2	1	1	0	1	0	1	0	1	1	1	1	1	1	0	0	1	0	0	0	1	0	1	0	0	1
566	0	0	2	0	0	0	1	0	1	1	0	0	0	0	0	0	0	2	0	0	1	0	2	0	1	1	0	1	2	2	0	1	1	0	0	2	2	0	0	2	0	0	1	2	1	0	0	1	0
567	1	1	1	0	0	0	1	1	0	2	1	0	0	0	0	0	0	1	1	1	1	0	0	2	0	0	0	1	1	2	1	1	0	2	1	1	1	1	0	1	0	1	0	1	1	0	0	0	0
568	0	0	0	0	0	0	1	0	0	0	0	0	0	0	0	0	0	0	2	2	2	0	0	2	0	0	0	2	0	1	2	2	1	1	1	0	1	0	0	2	0	0	1	2	1	0	0	0	0
569	1	0	2	0	0	0	1	0	0	0	1	0	0	0	0	0	0	0	1	1	1	0	0	2	0	0	0	1	0	1	0	2	2	0	0	2	1	0	2	0	0	0	0	1	0	0	0	0	0
570	0	0	2	0	0	0	1	1	0	1	1	0	0	0	0	0	0	0	2	2	2	0	1	1	0	0	0	1	1	2	1	1	1	0	2	0	2	0	0	1	0	0	0	2	1	0	0	0	1
571	0	0	1	0	0	0	1	0	0	0	0	1	1	1	1	0	1	1	1	1	1	0	1	1	0	0	0	2	1	2	2	2	1	1	1	1	2	0	0	2	0	0	1	2	1	0	0	0	0
572	1	0	0	0	0	1	1	0	0	0	1	0	1	0	1	1	0	2	0	0	1	0	1	1	1	1	0	2	0	2	2	1	1	0	1	1	1	0	1	1	0	1	1	2	1	0	0	1	0
573	0	0	0	0	0	0	1	1	1	2	0	0	1	0	1	1	0	2	0	0	1	0	0	2	1	1	0	2	0	1	0	1	1	0	1	1	2	0	1	1	0	0	1	2	1	1	0	1	0
574	0	0	1	0	0	0	2	1	1	2	0	2	2	2	2	0	0	1	1	1	2	0	0	2	0	0	0	2	2	1	2	2	2	0	2	0	0	0	1	1	0	2	0	2	1	0	0	0	0
575	0	0	2	0	0	0	0	0	0	0	2	0	1	0	0	0	0	0	2	2	2	0	1	1	1	1	0	2	0	2	1	0	1	0	0	2	1	0	2	0	0	0	1	2	1	0	0	0	0
576	1	0	2	0	0	0	2	0	1	1	0	1	1	1	1	0	1	1	2	2	2	0	0	2	0	0	0	2	0	2	0	0	0	0	0	2	1	0	1	1	0	0	0	1	0	0	0	0	0
577	1	0	1	0	0	0	2	0	1	1	1	1	1	1	1	0	0	1	1	1	2	0	0	2	0	0	0	2	0	2	1	1	1	2	1	1	1	0	0	0	0	0	0	1	1	1	0	0	0
578	0	0	1	0	0	0	2	0	0	0	0	1	2	1	1	0	0	0	2	2	2	0	0	2	0	0	0	2	0	2	1	2	2	0	2	0	1	0	0	1	0	0	0	2	0	1	0	1	0
579	0	0	1	0	0	0	2	1	0	1	0	1	1	1	1	0	0	1	1	1	2	0	0	2	0	0	0	2	0	1	1	0	0	0	1	1	1	1	1	0	0	0	0	1	0	1	0	1	0
580	0	0	0	0	0	0	2	0	1	1	1	0	1	1	1	0	0	1	1	1	1	0	0	2	1	1	0	2	0	1	1	0	0	0	0	2	0	0	2	0	1	0	1	2	0	0	1	0	0
581	0	0	2	0	0	0	1	1	1	2	1	1	1	0	0	1	0	1	1	1	2	0	1	1	1	2	0	2	1	2	1	1	1	0	1	1	1	0	0	1	0	0	0	1	0	1	0	0	1
582	1	0	1	0	0	0	2	1	1	2	0	0	0	0	0	0	0	2	0	0	1	0	1	1	0	0	1	2	1	2	0	0	0	1	2	1	1	0	1	1	0	0	0	2	1	0	0	0	0
583	1	1	2	0	0	1	2	0	2	2	0	0	0	0	0	0	0	1	1	1	2	0	0	2	0	0	0	2	0	2	0	0	0	1	1	1	0	0	1	1	0	1	1	2	1	0	0	0	1
584	1	0	0	0	1	0	2	0	0	0	0	0	1	0	0	0	0	1	1	1	1	0	0	2	0	0	0	2	1	1	2	0	1	2	1	2	2	0	1	1	0	0	0	0	0	1	0	0	1
585	0	0	1	0	0	1	2	0	2	2	0	0	0	0	0	0	0	2	0	0	1	1	0	2	0	0	0	2	0	2	0	1	1	0	1	1	2	0	0	2	0	0	0	1	1	1	0	0	0
586	1	0	1	0	0	0	2	0	1	1	1	0	1	0	0	0	0	1	1	1	1	0	0	2	0	0	0	0	2	2	0	1	1	0	0	1	2	0	0	2	0	0	1	2	1	0	0	0	0
587	0	0	0	0	0	0	1	0	1	1	1	0	0	0	0	0	0	2	0	1	2	1	1	1	0	0	1	1	0	1	1	1	1	1	0	1	0	1	1	0	0	0	0	2	0	1	0	0	0
588	0	0	0	0	0	0	2	0	0	0	0	1	1	1	1	0	0	1	2	1	2	0	0	2	0	1	0	1	1	2	1	0	0	1	0	2	2	0	1	1	0	0	0	1	0	1	0	0	0
589	1	0	1	0	0	0	2	1	0	1	0	1	1	1	1	0	0	1	1	1	1	0	1	1	0	0	0	2	0	2	1	1	0	2	0	2	1	0	1	2	1	0	0	1	0	0	0	0	0
590	1	0	2	0	1	0	1	0	0	0	1	0	1	0	0	0	0	1	1	1	2	0	0	2	0	0	0	2	1	2	0	0	0	1	0	2	2	0	0	2	0	0	0	1	0	0	0	0	1
591	1	0	1	0	0	0	2	1	0	1	0	0	1	1	1	0	0	0	2	2	2	0	0	2	0	0	0	2	0	2	0	1	0	2	1	2	1	0	1	1	0	0	0	2	1	1	0	0	0
592	0	0	1	0	0	0	2	0	1	1	0	0	1	1	1	0	0	2	0	0	0	0	1	1	1	1	0	2	0	2	0	1	1	0	1	1	2	0	1	1	0	0	2	2	2	0	0	0	1
593	0	0	0	0	0	0	2	1	0	1	1	0	0	0	0	0	0	1	1	1	2	0	1	1	1	1	0	0	1	2	1	2	1	0	1	1	1	0	1	1	0	0	1	1	1	2	1	0	0
594	0	1	2	0	1	0	1	0	1	1	1	0	0	0	0	0	0	1	1	1	1	0	0	2	0	0	0	1	1	2	1	1	2	0	0	2	2	0	1	1	0	0	1	2	1	0	0	0	0
595	0	0	2	0	0	0	1	0	1	1	0	1	1	1	1	0	1	2	1	1	1	0	0	2	0	0	0	2	1	2	1	0	2	1	2	1	1	1	0	1	0	0	1	1	0	0	0	0	0
596	0	0	1	0	0	1	1	1	0	1	1	0	0	0	0	0	0	1	1	1	1	0	0	2	0	0	0	2	0	2	1	2	2	0	2	0	1	0	0	1	0	0	0	0	1	1	0	1	0
597	0	0	2	0	0	0	1	0	1	1	1	0	1	0	0	0	0	0	2	2	2	0	0	2	0	0	1	2	0	1	0	1	1	0	1	1	1	0	2	0	0	0	0	1	0	0	0	0	1
598	0	0	1	0	0	0	1	0	1	1	0	1	1	1	1	0	0	1	2	2	2	1	0	2	1	1	0	2	0	1	1	0	0	0	0	2	1	0	0	1	0	0	1	1	1	1	1	0	0
599	0	0	1	0	0	0	2	0	0	0	1	0	0	0	0	0	0	2	0	0	0	0	2	0	1	1	0	2	0	1	1	1	1	0	0	2	0	1	1	1	1	0	0	2	2	1	0	0	0
600	0	0	2	0	0	0	2	0	1	1	1	0	0	0	0	0	0	2	0	1	1	0	1	1	1	1	0	1	1	2	0	0	1	0	0	2	1	0	0	0	0	0	1	1	1	1	0	0	0
601	0	0	2	0	0	1	2	0	2	2	0	1	0	0	0	0	1	1	1	1	2	0	0	2	0	0	0	2	2	2	2	1	1	1	0	2	1	0	0	1	0	0	0	1	1	1	0	0	0
602	0	0	0	0	0	0	2	1	1	1	0	0	0	0	0	0	0	2	0	0	0	0	1	1	1	1	0	2	0	1	0	0	0	1	0	2	1	0	0	1	0	0	1	1	1	1	0	0	1
603	0	0	2	0	0	0	2	1	0	1	0	1	2	1	1	0	1	2	0	0	2	0	0	2	0	0	0	2	0	1	0	1	1	1	0	2	2	0	1	1	0	0	0	2	0	2	0	0	0
604	0	0	1	1	1	1	1	0	1	1	1	0	0	0	0	0	0	1	1	1	0	1	0	2	0	0	0	2	0	1	0	1	0	1	1	2	2	0	1	1	0	0	0	2	0	1	0	0	0
605	1	0	2	0	0	1	2	0	2	2	0	0	1	1	1	1	0	1	1	1	1	0	0	2	0	0	0	2	1	2	1	2	1	1	0	2	2	0	0	2	1	0	1	2	1	0	0	1	0
606	1	0	0	0	0	0	1	0	0	0	1	0	1	0	0	0	0	0	1	2	2	0	0	2	0	0	0	2	0	1	0	1	1	2	2	1	1	1	0	1	0	0	0	2	0	1	0	0	0
607	1	0	2	0	0	1	2	0	0	0	0	1	1	1	1	0	0	2	0	0	0	0	1	1	0	0	0	1	1	1	1	0	0	1	1	1	2	0	0	2	0	0	1	2	1	0	0	1	0
608	0	0	2	0	0	0	1	0	1	1	1	0	0	0	0	0	0	0	1	2	2	0	1	1	1	1	0	1	1	2	1	2	2	0	2	0	2	0	1	1	1	0	0	2	0	1	0	0	0
609	0	0	0	0	0	0	2	0	1	1	0	0	1	1	1	0	0	1	1	2	2	0	0	2	0	0	0	2	0	2	1	0	1	0	0	2	2	0	0	2	0	0	0	1	0	0	0	0	0
610	0	0	2	0	0	0	1	0	1	1	1	0	0	0	0	0	0	2	0	0	0	1	0	2	0	0	0	2	0	1	2	1	0	0	2	0	1	0	0	1	0	0	0	0	0	1	0	0	1
611	0	0	1	0	0	0	2	0	1	1	0	0	1	1	1	0	0	2	0	0	0	0	0	2	0	0	0	2	1	2	0	1	1	0	1	1	1	0	2	0	0	0	0	2	0	1	0	0	1
612	0	0	1	0	0	0	1	0	0	0	2	0	1	0	1	1	0	0	2	2	2	0	0	2	0	0	0	2	1	2	1	1	0	1	0	2	0	1	1	0	0	0	0	2	0	1	0	0	0
613	0	0	2	0	0	1	2	0	1	1	0	0	1	1	1	0	0	0	2	0	2	1	0	2	0	0	0	2	0	1	1	0	1	1	1	1	0	0	2	1	1	0	0	1	1	2	0	0	0
614	0	0	2	0	0	1	2	0	0	0	0	1	1	0	0	1	1	2	0	0	2	0	0	2	1	1	0	2	1	2	0	0	0	0	0	2	1	0	1	1	0	1	0	2	1	0	0	1	0
615	1	1	1	0	0	1	2	0	1	1	1	0	1	1	1	1	0	1	1	1	2	0	0	2	0	0	0	2	0	2	1	1	1	0	0	1	2	0	2	1	0	0	1	1	1	1	0	1	0
616	0	1	1	0	0	0	2	0	0	0	0	0	0	0	0	0	0	0	2	1	2	1	0	2	1	1	0	2	0	2	0	2	2	0	0	2	0	0	2	0	1	1	0	2	2	1	0	0	0
617	0	0	0	0	0	0	2	1	1	1	0	0	1	0	0	0	1	0	2	1	2	0	0	2	0	0	0	2	0	2	0	2	2	0	2	0	1	1	0	0	0	0	0	1	0	1	0	2	0
618	0	0	1	0	0	0	2	0	0	0	1	1	2	1	1	0	0	1	1	1	2	0	1	1	1	1	0	1	1	2	1	1	1	0	0	2	2	0	0	2	1	0	1	2	0	1	0	0	1
619	0	0	2	0	0	0	2	0	1	1	1	1	1	0	0	0	0	1	1	1	1	0	1	1	0	0	0	2	0	2	0	1	1	0	0	2	1	0	0	2	0	0	0	1	1	0	0	0	1
620	1	0	1	0	0	0	2	0	0	0	0	0	1	0	0	0	0	2	0	0	1	0	1	1	1	1	0	1	1	1	1	1	1	0	2	0	2	0	0	2	0	0	0	2	0	1	0	0	0
621	0	0	1	0	0	0	2	1	0	1	0	1	2	1	1	0	0	1	1	1	1	0	0	2	0	0	0	2	0	2	1	1	0	1	0	2	1	0	2	0	1	0	1	1	1	0	0	0	0
622	1	0	1	0	0	0	1	0	0	0	1	0	1	0	1	1	1	2	0	0	1	0	1	1	1	1	0	2	0	2	1	0	1	1	1	2	2	0	0	1	0	0	0	1	0	1	0	0	0
623	0	0	2	0	0	0	1	0	1	1	1	0	2	1	1	1	0	0	2	2	2	0	0	2	0	0	0	1	1	2	0	1	0	1	1	1	1	0	1	0	0	1	0	2	1	0	0	0	0
624	1	0	1	0	0	0	2	0	0	0	0	1	2	1	1	0	0	1	1	1	1	0	1	1	1	1	0	2	0	1	0	0	0	0	1	1	2	0	0	2	0	0	0	1	2	1	0	0	0
625	0	0	2	0	0	0	1	0	0	0	0	0	1	0	0	0	0	1	0	0	1	0	0	2	0	0	0	1	1	2	1	0	0	0	2	0	2	0	2	0	0	0	0	2	0	1	0	2	0
626	0	0	1	0	0	1	1	0	0	0	1	1	1	1	1	0	0	0	1	2	2	0	0	2	0	0	1	1	0	1	1	1	2	0	1	1	2	0	0	1	0	0	1	2	1	0	0	1	1
627	0	0	2	0	0	0	2	0	1	1	0	0	0	0	0	0	0	0	2	1	2	0	0	2	0	0	1	2	2	2	1	2	1	0	0	2	2	0	0	2	0	0	0	1	0	0	0	0	0
628	0	0	0	0	0	0	1	0	1	1	1	0	0	0	0	0	0	1	1	1	1	0	0	2	1	1	0	2	1	2	2	0	0	0	0	2	1	0	0	1	0	1	0	2	0	1	0	0	0
629	1	0	1	0	0	1	2	1	0	1	0	0	2	1	1	1	0	0	2	2	2	0	0	2	1	1	1	1	1	2	0	1	1	0	0	1	1	0	1	1	0	1	0	2	1	0	0	0	0
630	0	0	1	0	1	0	1	1	0	1	0	0	0	0	0	0	0	1	1	1	1	0	0	2	0	0	0	2	0	1	1	0	0	1	2	1	1	0	1	0	0	1	0	1	0	1	0	0	0
631	0	0	1	0	0	0	2	0	1	1	1	1	1	1	1	0	1	2	0	0	1	1	0	2	0	0	0	1	1	2	0	2	2	0	0	2	0	0	0	1	0	0	1	2	0	0	0	0	1
632	0	0	1	0	0	0	2	0	1	1	0	1	2	1	1	0	0	2	0	1	1	0	1	1	0	0	1	2	1	2	0	1	1	0	1	1	1	0	0	0	0	0	0	1	1	1	0	0	0
633	0	0	1	0	0	1	2	1	0	1	1	0	1	2	2	0	0	1	1	1	1	0	0	2	0	0	0	1	0	1	1	2	1	0	1	1	1	1	1	0	0	0	1	2	1	0	0	0	0
634	0	0	1	0	0	0	1	0	1	1	0	0	1	1	1	0	0	1	1	1	2	0	1	1	1	1	0	0	2	2	0	2	1	1	1	0	2	0	0	2	0	0	1	2	1	1	0	0	0
635	0	0	1	0	0	0	1	0	1	1	1	0	1	0	0	0	0	0	2	1	2	0	1	1	0	0	0	1	2	2	0	1	0	1	1	1	1	0	0	0	0	0	1	2	1	1	0	0	0
636	0	0	2	0	0	1	2	1	1	2	0	1	1	1	1	0	0	1	1	1	0	0	0	2	0	0	1	2	0	2	1	1	1	1	1	1	1	1	0	1	0	0	1	1	1	0	0	0	0
637	0	1	1	0	0	1	2	0	0	0	0	0	1	1	1	1	0	2	0	0	0	0	0	2	0	0	0	1	1	2	1	0	0	1	1	1	2	0	0	2	0	0	0	1	1	1	0	0	0
638	0	0	1	0	0	0	2	0	1	1	0	0	0	0	0	0	1	2	0	0	1	0	0	2	0	0	0	2	1	2	1	2	2	0	1	1	1	2	0	1	1	0	1	2	0	0	1	0	0
639	0	0	1	0	1	0	2	0	0	0	0	0	1	0	0	0	0	1	1	2	2	1	0	2	0	0	0	2	0	2	0	2	2	0	1	1	2	0	0	1	0	0	0	1	1	1	0	2	0
640	0	0	1	0	0	0	2	1	1	2	0	0	1	0	0	0	0	0	2	2	2	0	0	2	1	1	0	1	2	1	1	2	1	1	0	2	2	0	1	1	1	0	0	1	0	1	0	0	0
641	0	0	2	0	0	0	2	0	1	1	0	1	2	0	0	1	1	0	2	1	2	0	0	2	0	0	0	1	2	2	0	1	1	1	1	2	1	0	0	1	0	0	0	0	1	0	0	0	0
642	0	0	1	0	0	0	2	1	0	1	0	1	1	1	2	0	0	1	1	1	1	0	0	2	0	0	0	0	2	2	0	1	0	0	1	1	1	1	1	0	0	0	0	2	0	0	0	0	0
643	0	0	1	0	0	0	1	0	2	2	0	0	0	0	0	0	0	0	2	2	2	0	0	2	0	0	1	2	0	2	1	0	2	1	2	1	2	0	0	2	0	0	0	1	0	1	0	0	0
644	0	0	2	0	0	0	2	0	1	1	1	1	2	2	2	0	0	0	1	2	2	0	0	2	0	0	0	1	0	1	1	2	2	0	0	2	1	0	2	0	0	0	1	1	1	1	0	0	1
645	1	0	1	0	0	0	2	1	0	1	0	0	1	1	1	1	0	2	1	1	1	0	0	2	0	1	0	2	0	1	0	1	0	0	0	2	0	0	1	1	0	0	0	1	0	1	0	0	0
646	1	0	1	0	0	0	2	0	1	1	0	1	2	1	1	1	0	2	1	1	1	0	1	1	0	0	0	2	0	1	0	0	0	0	0	2	1	1	0	1	0	0	0	1	0	1	0	0	0
647	1	0	2	0	0	0	1	0	1	1	1	1	1	1	1	0	0	0	2	2	2	1	0	2	0	0	0	1	1	2	0	1	0	0	2	0	1	0	2	0	0	0	1	2	1	1	0	0	0
648	0	1	2	0	0	0	2	0	0	0	0	1	1	0	0	1	0	1	2	2	2	0	1	2	0	0	0	2	1	2	2	1	1	1	0	2	1	0	1	1	0	0	0	1	0	1	0	0	0
649	0	0	2	0	0	0	1	0	0	0	1	0	0	0	0	0	0	2	0	1	2	0	0	2	0	0	0	2	0	2	1	1	1	2	0	2	1	0	2	0	1	0	0	2	0	0	0	1	0
650	0	0	2	0	0	0	2	0	1	1	1	1	1	1	1	0	0	1	1	1	2	0	1	1	0	0	0	2	0	1	1	1	1	0	0	2	2	0	2	0	0	0	0	1	0	0	0	0	0
651	1	1	1	0	0	0	2	0	1	1	0	0	1	0	0	0	0	0	2	2	2	2	0	2	0	0	0	1	0	0	2	2	1	2	1	2	2	0	1	1	0	0	0	2	0	2	0	0	0
652	1	0	2	0	0	1	1	0	2	2	0	0	0	0	0	0	0	0	2	2	2	0	1	1	0	0	0	1	1	2	0	0	0	0	0	2	1	0	0	2	1	0	1	1	1	2	0	0	0
653	1	1	1	0	0	1	0	0	1	1	1	0	1	0	0	0	0	1	1	1	1	0	0	2	0	0	0	2	0	2	2	1	0	1	1	1	1	0	1	1	0	0	0	1	0	0	0	2	0
654	0	0	1	0	0	0	1	0	1	1	1	0	0	0	0	0	0	2	0	1	1	1	0	2	1	1	0	2	0	2	0	1	1	1	0	2	1	0	1	1	0	0	1	2	0	0	0	0	1
655	0	0	1	0	0	0	2	1	1	2	0	0	1	0	1	1	0	0	2	2	2	1	0	2	0	0	0	1	1	2	0	1	1	2	2	1	1	0	1	1	0	0	0	1	0	1	0	0	0
656	1	0	2	0	0	1	2	0	2	2	0	1	1	1	1	0	1	2	1	1	1	0	0	2	0	0	0	1	0	2	1	1	1	0	0	2	2	0	0	2	0	0	1	2	1	0	0	0	0
657	0	0	2	0	0	0	1	1	0	1	0	0	0	0	0	0	0	1	1	1	2	0	0	2	2	2	0	1	0	0	2	1	1	1	0	2	2	0	0	1	0	0	1	1	1	1	0	0	2
658	1	1	1	0	0	0	2	1	0	1	0	1	1	1	1	0	0	1	1	1	2	0	0	2	0	0	0	2	1	2	1	2	2	0	1	1	1	1	0	1	0	0	0	1	0	0	0	0	0
659	0	0	1	0	0	0	2	0	1	1	0	0	1	0	0	0	0	1	1	1	1	0	0	2	0	0	0	2	1	1	2	0	0	0	0	2	1	0	0	1	0	1	0	2	0	0	0	0	0
660	0	0	0	0	0	0	1	0	2	2	0	1	1	1	1	0	0	1	1	1	1	0	0	2	0	0	0	2	1	0	2	1	1	0	1	1	1	0	2	0	1	0	1	2	1	0	0	0	0
661	0	0	1	0	0	0	2	0	2	2	0	1	1	1	1	0	0	0	2	2	2	0	0	2	0	0	0	2	0	2	1	0	0	0	0	2	2	0	1	1	0	0	0	2	0	1	0	0	0
662	0	1	0	0	0	0	2	0	1	1	1	0	0	0	0	0	0	0	2	1	2	0	0	2	0	0	0	1	1	2	0	1	1	0	1	1	1	0	1	1	0	0	0	1	0	0	0	1	0
663	1	0	1	0	0	0	2	0	1	1	1	2	2	2	2	0	0	1	1	0	1	0	0	2	0	0	0	1	0	1	1	1	1	0	0	2	0	0	0	1	0	0	0	2	1	0	1	0	1
664	0	0	2	0	0	0	2	1	1	2	0	0	0	0	0	0	0	2	0	1	1	0	1	1	1	1	0	2	1	2	2	0	0	0	0	2	1	0	0	1	0	0	1	2	1	1	0	0	0
665	0	0	1	1	1	1	2	1	0	1	0	0	0	0	0	0	1	0	2	1	2	0	0	2	0	0	0	2	1	2	1	2	1	0	0	2	1	0	1	1	0	0	0	0	2	0	0	1	0
666	0	0	2	0	0	1	2	0	0	0	0	0	0	0	0	0	0	1	1	1	2	0	0	2	0	0	0	2	1	1	1	1	0	0	2	0	2	0	2	0	0	0	2	2	2	1	0	0	0
667	0	0	1	0	0	0	2	0	0	0	0	0	1	0	0	0	0	0	2	2	2	0	1	1	1	1	0	2	1	2	2	1	1	1	1	1	2	0	0	1	0	1	0	1	0	1	0	0	0
668	0	0	2	0	0	1	2	0	1	1	0	0	1	1	1	1	0	1	1	1	1	0	0	2	0	0	0	2	1	2	2	1	1	0	0	2	1	1	0	1	0	0	0	1	0	0	0	0	0
669	0	0	1	0	0	0	2	1	1	2	0	0	1	0	0	0	0	0	2	2	2	0	0	2	1	1	0	1	1	1	1	1	1	2	0	2	1	0	2	0	0	0	0	2	0	0	0	0	1
670	1	0	1	0	0	0	1	0	0	0	1	1	1	1	1	0	0	2	0	0	0	0	0	2	2	2	0	1	1	2	1	2	2	0	1	1	1	0	1	1	0	0	1	1	1	0	0	0	1
671	0	0	1	0	0	0	2	1	1	2	0	1	2	1	1	0	0	1	1	0	1	0	0	2	0	0	0	2	1	1	1	1	0	2	1	1	1	0	0	0	0	0	1	1	1	1	0	0	1
672	0	0	2	0	0	0	1	1	0	2	1	0	0	0	0	0	0	1	2	2	2	0	1	1	0	0	0	2	1	2	0	0	0	1	0	2	2	0	1	1	0	0	0	1	1	1	0	0	0
673	0	0	1	0	0	0	2	0	1	1	0	0	1	1	1	0	0	1	1	1	1	0	1	1	0	0	0	1	0	1	0	1	1	0	2	1	0	0	2	0	0	1	0	1	0	2	0	0	1
674	0	0	2	0	0	0	2	0	0	0	0	1	1	1	1	0	0	0	1	2	2	0	0	2	0	0	1	2	1	2	0	1	2	0	0	2	1	1	0	1	0	0	0	2	0	1	0	0	2
675	0	0	1	0	0	0	2	0	0	0	0	0	1	0	0	0	0	1	1	1	1	0	0	2	0	0	0	1	2	2	1	2	2	0	2	0	2	0	1	1	0	0	0	2	1	1	0	0	0
676	1	0	2	0	0	1	2	0	0	0	0	0	0	0	0	0	0	1	1	1	2	0	1	1	1	2	0	2	0	2	1	1	2	0	1	1	2	0	0	2	0	0	0	1	0	1	0	0	0
677	0	0	0	0	0	0	2	0	0	0	1	1	1	1	1	0	0	0	2	2	2	0	0	2	0	0	0	0	2	2	0	1	1	0	0	2	2	0	0	2	0	0	0	2	0	0	0	0	0
678	0	0	0	0	0	0	1	0	0	0	2	0	0	0	0	0	1	2	0	0	1	0	0	2	0	0	0	2	0	1	1	0	0	0	2	0	1	2	0	1	1	0	0	2	0	1	0	0	0
679	1	0	1	0	0	0	2	0	1	1	0	2	2	1	1	1	0	1	1	1	1	0	0	2	0	0	0	2	0	2	0	2	2	0	1	1	0	0	2	1	1	1	0	1	1	0	0	1	0
680	1	0	1	0	0	0	2	1	0	1	0	0	0	0	0	0	0	1	1	1	2	0	0	2	1	1	0	2	1	2	2	1	1	0	0	2	2	0	0	1	0	0	1	1	1	1	0	1	0
681	1	0	2	0	0	0	2	1	1	2	0	0	1	0	0	0	0	2	0	0	0	0	2	0	1	1	1	2	0	2	0	1	1	0	1	1	2	0	0	2	0	1	0	1	0	1	0	0	0
682	0	0	0	0	0	0	1	0	0	0	1	0	0	0	0	0	0	0	1	1	2	0	0	2	0	0	0	1	1	2	0	0	0	0	0	2	1	0	1	1	0	0	0	2	1	1	0	0	1
683	1	0	1	0	0	0	2	0	1	1	0	2	2	2	2	0	0	1	1	0	2	0	1	1	0	0	0	2	2	1	2	1	2	0	0	2	1	0	0	1	0	0	0	1	1	0	0	0	0
684	1	1	1	0	0	0	0	0	0	0	1	0	0	0	0	0	0	1	1	1	2	0	1	1	0	0	0	0	1	2	1	0	0	0	0	2	2	0	1	1	0	0	1	2	1	1	0	0	0
685	1	0	1	0	0	0	1	1	0	1	1	1	1	2	1	0	0	2	0	0	1	0	0	2	1	1	0	1	2	1	1	2	2	0	1	1	1	0	0	1	0	0	0	2	0	1	0	0	0
686	1	0	2	0	0	1	1	0	0	0	1	0	1	0	0	0	0	0	2	1	2	0	0	2	1	1	0	1	2	1	1	1	1	0	0	2	1	0	0	2	0	0	0	1	0	1	0	0	0
687	1	0	1	0	0	0	2	1	0	1	0	1	1	1	1	0	0	1	1	1	2	0	1	1	0	0	0	1	2	1	1	1	1	0	1	1	2	0	0	2	0	0	0	2	1	0	0	0	0
688	0	0	2	0	0	1	1	0	1	1	1	0	0	0	0	0	0	1	1	0	0	0	0	2	0	0	0	1	1	2	1	0	0	0	0	1	1	0	1	1	0	0	1	2	1	0	0	0	0
689	0	0	0	0	0	0	1	0	0	0	1	0	0	0	0	0	0	1	1	1	1	0	0	2	0	0	0	2	1	0	1	2	2	0	0	2	1	0	1	1	0	0	1	2	1	1	0	0	1
690	0	1	2	0	0	0	1	0	1	1	1	1	1	1	1	0	0	0	2	1	2	0	0	2	0	0	0	2	0	2	1	2	2	0	1	1	2	0	0	2	0	0	0	1	0	0	0	0	1
691	0	0	2	0	0	2	2	0	2	2	0	0	1	0	1	1	0	2	0	0	1	0	1	1	1	1	0	1	1	2	0	1	0	1	0	2	2	1	0	1	0	0	0	2	0	0	0	0	1
692	1	0	1	1	1	1	2	1	0	1	0	0	0	0	0	0	0	1	0	0	0	0	0	2	0	0	0	1	1	2	1	1	1	1	2	0	1	0	0	1	0	0	0	1	0	0	0	1	0
693	0	0	1	0	0	0	2	0	1	1	1	0	0	0	0	0	0	1	1	1	1	0	0	2	0	0	0	2	0	1	1	2	1	0	1	1	2	0	0	2	0	0	0	0	0	1	0	1	0
694	0	0	1	1	1	1	1	0	2	2	0	0	1	0	0	0	0	1	1	1	1	0	0	2	0	0	1	1	0	1	1	2	1	0	1	1	2	0	0	1	0	0	0	2	0	2	0	0	0
695	0	0	1	0	0	0	0	0	0	0	1	1	1	1	1	0	0	0	2	2	2	0	0	2	1	1	0	1	1	2	0	1	2	0	0	2	1	0	1	1	0	0	0	0	1	0	0	0	0
696	1	0	1	0	0	0	2	0	0	0	0	0	0	1	1	0	0	0	2	2	2	0	0	2	0	0	0	0	2	2	0	1	1	2	1	1	2	0	2	1	0	0	1	1	1	1	0	0	1
697	0	0	1	0	0	0	2	1	0	1	0	0	0	0	0	0	0	1	1	1	0	0	0	2	0	0	0	1	1	2	1	1	2	0	0	2	1	0	2	0	0	1	0	1	1	1	0	0	0
698	0	1	2	0	0	1	2	1	0	1	0	1	2	1	2	1	0	2	0	0	2	1	1	1	0	1	0	2	1	1	1	1	1	1	0	2	1	0	2	1	1	0	0	1	0	0	0	0	0
699	1	0	2	0	0	1	2	1	0	1	0	1	1	1	1	0	0	2	1	1	1	1	0	2	0	0	0	2	0	2	1	1	1	0	0	2	1	0	1	2	1	0	0	2	0	1	0	2	0
700	0	0	1	0	0	0	2	0	1	1	0	0	0	0	0	0	0	1	1	1	1	0	0	2	0	0	0	1	0	1	1	1	1	1	1	1	1	0	0	1	0	0	1	1	1	1	0	0	0
701	0	0	1	0	0	0	1	0	1	1	0	0	2	0	0	0	0	0	2	2	2	0	1	1	0	0	0	2	1	1	1	1	1	1	0	2	2	0	0	2	0	0	1	2	0	0	0	0	1
702	0	0	1	0	0	0	1	0	1	1	1	1	1	1	1	0	0	0	2	2	2	0	0	2	0	0	0	2	2	1	1	2	2	0	1	1	1	1	1	0	0	0	0	2	1	1	0	0	0
703	0	0	1	0	0	0	2	1	0	1	0	1	2	2	2	0	0	2	0	0	1	0	0	2	1	1	1	2	1	2	0	1	2	0	0	2	0	1	0	0	0	1	0	1	1	1	0	0	0
704	0	0	1	0	0	0	2	0	1	1	1	0	0	0	0	0	0	0	1	2	2	1	0	2	0	0	0	2	1	1	1	1	1	2	1	2	2	0	0	1	0	0	0	2	0	1	1	0	0
705	0	0	1	0	0	0	1	0	0	0	1	1	1	1	1	0	0	1	1	1	1	0	1	1	1	1	0	2	1	0	1	1	1	0	0	2	1	0	0	1	0	0	0	0	0	0	0	1	0
706	1	0	1	0	0	0	2	0	0	0	0	1	1	1	1	0	1	2	1	1	1	0	0	2	0	0	0	1	1	2	1	1	2	0	1	1	0	0	2	1	1	0	0	2	0	0	0	0	0
707	0	0	1	0	0	0	2	0	2	2	0	1	1	1	1	0	0	0	1	1	2	0	0	2	0	0	0	2	0	2	0	1	0	0	2	0	2	0	1	1	0	0	0	0	0	1	0	0	0
708	1	0	2	0	0	1	1	0	0	0	1	0	1	1	1	0	1	1	1	1	1	0	1	1	0	0	0	2	1	2	1	2	1	1	1	1	1	1	0	1	0	0	1	2	1	0	0	0	0
709	0	0	2	0	0	0	0	0	0	0	2	0	0	0	0	0	0	0	2	1	2	0	0	2	0	0	0	2	1	2	0	1	2	0	0	2	1	2	0	1	1	0	0	2	1	0	0	0	0
710	1	0	1	0	0	0	1	0	1	1	1	1	1	1	1	0	0	1	1	1	2	0	0	2	0	0	0	2	0	2	1	1	1	0	1	1	1	0	2	0	0	0	0	0	0	0	0	1	0
711	0	0	1	0	0	0	2	0	1	1	0	1	1	1	1	0	0	0	2	2	2	0	0	2	0	0	0	2	2	2	0	0	0	1	0	2	1	0	1	1	0	0	0	1	0	1	0	0	0
712	0	0	1	0	0	0	2	0	1	1	1	0	0	0	0	0	0	0	2	2	2	0	0	2	0	0	0	2	0	1	1	0	1	1	1	1	1	0	0	1	0	0	1	2	1	0	0	1	0
713	0	0	1	0	0	0	2	1	0	1	0	0	0	0	0	0	0	0	2	2	2	0	0	2	0	0	0	2	1	2	0	2	1	0	1	1	1	0	0	2	0	0	1	2	0	0	0	0	0
714	0	0	2	0	0	0	1	0	0	0	1	0	0	0	0	0	0	0	2	2	2	0	0	2	0	0	0	2	1	2	1	1	1	0	1	1	2	0	0	2	0	1	0	2	1	1	0	0	1
715	1	0	1	0	0	0	1	0	1	1	1	0	0	0	0	0	0	1	2	2	2	0	0	2	0	0	0	1	1	2	1	1	1	0	0	2	2	0	0	2	0	0	0	1	0	1	0	0	0
716	1	0	2	0	0	1	1	0	0	0	1	0	0	0	0	0	0	1	1	1	2	1	0	2	0	0	0	2	1	1	2	2	2	0	0	2	1	0	0	1	0	0	0	2	0	1	0	0	0
717	0	0	0	0	0	0	1	1	0	1	1	0	0	0	0	0	0	1	1	1	1	0	0	2	0	0	0	2	1	1	2	0	1	0	0	2	1	1	0	0	0	0	1	2	1	0	0	0	0
718	0	0	2	0	0	0	2	0	2	2	0	1	1	1	2	0	0	0	2	1	2	0	1	1	0	0	0	2	0	2	0	0	1	2	1	2	1	0	1	1	0	0	0	2	0	1	0	0	1
719	0	0	1	0	0	0	2	1	1	2	0	1	1	1	1	0	0	0	2	2	2	0	0	2	0	0	0	2	0	2	2	2	2	0	2	0	1	0	2	0	0	0	1	2	1	0	0	0	0
720	0	0	1	0	0	0	2	1	0	1	0	0	0	0	0	0	0	2	0	0	0	0	0	2	0	0	0	2	0	2	1	1	1	0	0	2	2	0	2	0	1	0	1	2	2	1	0	0	0
721	1	0	1	0	0	0	1	0	1	1	0	0	0	0	0	0	0	2	0	0	2	0	0	2	0	0	0	1	2	2	0	1	1	0	2	1	2	0	0	2	0	0	1	2	1	0	0	0	0
722	0	0	2	0	0	0	1	1	0	1	1	1	1	1	1	0	0	2	0	1	2	0	1	1	1	1	0	2	0	2	1	1	2	1	1	1	1	1	0	1	1	0	0	2	1	1	0	0	1
723	0	0	1	1	1	1	2	1	1	2	0	0	0	0	0	0	0	1	1	1	2	0	0	2	0	0	0	2	1	1	1	1	1	0	1	1	1	0	1	2	1	1	0	1	1	1	0	0	0
724	0	1	2	0	0	1	2	1	0	1	0	0	0	0	0	0	0	1	1	1	1	0	0	2	0	0	0	2	0	2	1	0	0	0	0	2	1	0	1	1	0	1	0	2	0	0	0	0	1
725	1	0	1	0	0	0	2	0	0	0	1	0	1	0	0	0	0	1	1	1	1	0	0	2	0	0	0	1	0	1	0	2	2	0	0	2	1	0	2	0	0	1	0	2	2	0	0	0	0
726	1	1	1	0	0	0	2	0	1	1	0	0	1	0	1	1	0	0	1	1	2	0	2	0	1	1	0	2	2	1	1	1	1	0	2	0	1	1	0	1	0	0	0	1	0	1	0	0	0
727	0	0	2	0	0	0	0	0	0	0	1	2	2	2	2	0	0	0	2	2	2	0	0	2	0	0	0	1	1	2	0	2	2	0	0	2	1	1	0	1	0	0	1	1	1	0	0	0	0
728	0	0	2	0	0	1	2	1	0	1	0	1	2	1	1	0	0	0	1	1	1	0	0	2	0	0	0	2	0	2	1	1	1	1	0	2	1	1	0	1	0	0	0	2	0	1	0	0	0
729	0	0	1	0	0	1	1	2	0	2	0	0	1	0	0	0	0	0	2	2	2	1	0	2	0	0	0	2	0	2	1	1	2	0	1	1	1	1	0	0	0	0	1	1	1	0	0	0	0
730	0	0	1	0	0	0	2	1	0	1	0	0	0	0	0	0	0	1	1	1	2	0	0	2	0	0	0	2	2	0	2	2	2	0	1	1	1	0	1	1	0	0	0	1	2	1	0	1	0
731	0	0	0	0	0	0	2	0	1	1	0	0	0	0	0	0	1	1	2	2	2	0	1	1	0	0	0	2	0	2	0	0	0	0	1	1	2	0	1	1	0	0	1	2	1	0	0	0	1
732	0	0	1	0	0	0	2	0	0	0	0	0	1	1	1	1	0	2	0	1	1	0	1	1	1	1	0	2	1	2	2	1	1	0	1	1	1	0	0	2	0	1	0	1	1	0	0	0	0
733	0	0	2	0	0	0	1	2	0	2	0	0	0	0	0	0	0	1	1	1	0	0	2	0	0	0	1	1	0	1	1	2	2	0	2	0	2	0	2	0	0	0	0	1	0	1	0	1	0
734	1	0	2	0	0	0	2	0	2	2	0	2	2	1	1	1	0	1	1	1	1	0	1	1	1	1	0	2	0	1	0	2	2	0	1	1	1	0	2	1	1	0	0	2	0	2	0	0	1
735	1	0	1	0	0	1	2	1	1	2	0	0	0	0	0	0	0	1	1	1	1	0	0	2	0	0	0	0	1	1	0	0	0	0	1	1	1	0	2	0	0	0	0	0	0	0	0	0	0
736	1	1	1	0	0	1	2	0	2	2	0	0	2	0	0	0	0	0	2	1	2	0	0	2	0	0	0	1	1	2	1	1	1	2	1	2	0	0	1	0	0	0	0	1	1	0	0	1	0
737	0	0	1	0	0	0	2	0	0	0	1	1	1	1	1	0	0	0	2	1	2	0	1	1	0	0	0	1	1	0	1	2	1	0	1	1	1	0	2	0	0	0	0	1	0	1	0	0	1
738	1	0	2	0	0	0	2	1	1	2	0	0	0	0	0	0	0	1	1	1	1	0	0	2	1	1	0	2	0	2	0	1	1	0	1	1	1	0	0	1	0	1	0	2	0	0	0	0	0
739	1	0	2	0	0	0	2	0	1	1	1	0	1	0	1	1	0	1	1	1	1	0	0	2	0	0	0	2	0	1	1	1	1	0	1	1	1	1	0	1	0	0	0	2	0	0	0	0	0
740	0	0	1	0	0	0	2	1	1	2	0	0	1	0	0	0	0	1	0	0	0	1	0	2	0	0	0	1	0	1	1	2	2	0	1	1	2	0	2	0	0	0	0	2	1	2	0	1	0
741	0	0	2	0	0	0	1	1	0	1	1	1	1	1	1	0	0	1	1	1	2	0	0	2	1	1	0	1	0	1	1	2	2	0	1	1	1	0	1	1	0	0	0	1	0	0	0	0	0
742	0	0	1	1	1	2	2	0	1	1	0	2	1	1	1	0	0	0	2	2	2	0	0	2	0	0	0	2	0	2	0	1	1	0	0	2	0	0	1	0	0	0	0	2	0	2	0	0	1
743	0	0	2	0	0	0	2	1	0	1	0	0	1	1	1	0	0	1	2	2	2	0	1	1	0	0	0	1	1	2	0	1	1	1	1	1	1	1	0	1	1	0	1	2	1	1	0	1	0
744	1	0	2	0	0	1	1	0	0	0	1	0	1	1	1	0	0	0	1	1	1	0	0	2	0	0	1	2	0	1	0	2	1	0	0	2	2	0	0	1	0	0	0	1	0	1	0	0	1
745	1	0	2	0	0	1	2	1	0	1	1	0	0	0	0	0	0	0	2	1	2	0	0	2	1	1	0	2	1	1	1	1	1	1	0	2	1	0	1	2	1	0	1	2	1	1	0	0	1
746	0	0	0	0	0	0	2	0	2	2	0	1	1	1	1	0	0	2	0	0	1	0	0	2	0	0	0	2	0	2	0	2	2	0	1	1	2	0	1	2	1	0	1	2	2	0	0	0	0
747	0	0	2	0	0	1	1	0	2	2	0	1	1	1	1	0	1	1	1	1	1	0	0	2	0	0	0	2	0	2	0	1	1	0	0	2	2	0	1	1	0	0	0	1	0	0	0	0	0
748	0	1	1	0	0	1	2	1	1	2	0	1	2	1	2	1	0	0	2	2	2	1	0	2	0	0	0	2	0	2	1	1	1	0	1	1	2	0	1	1	0	0	0	1	0	1	0	0	0
749	1	0	1	1	1	1	1	0	1	1	1	0	2	1	1	1	0	1	1	1	2	0	0	2	0	0	1	2	1	2	0	1	1	0	1	1	1	0	0	1	0	0	0	1	1	1	0	1	0
750	0	0	1	0	0	0	2	0	1	1	0	0	1	0	0	0	0	2	1	1	2	0	0	2	0	0	1	2	0	2	0	1	2	1	1	1	1	1	1	0	0	0	0	0	2	1	0	0	0
751	0	0	2	0	0	0	1	0	1	1	1	0	1	0	0	0	0	0	1	1	1	0	0	2	0	0	0	1	0	0	2	2	2	0	2	0	1	0	1	2	1	0	1	1	1	0	0	0	0
752	0	0	0	0	0	0	2	0	0	0	1	1	1	1	1	0	0	0	1	1	1	0	0	2	0	0	0	2	0	2	0	2	2	0	0	2	2	0	1	1	1	0	0	1	1	0	0	0	0
753	0	0	1	0	0	0	2	0	0	0	0	0	0	0	0	0	0	0	2	2	2	0	0	2	0	0	1	2	1	2	0	1	1	0	1	1	1	1	0	0	0	2	0	2	0	0	0	0	0
754	0	0	1	0	0	0	2	1	0	1	0	0	1	0	0	0	0	1	0	0	2	0	0	2	0	0	0	2	2	2	2	1	0	1	1	1	2	0	0	2	1	0	0	2	0	2	0	0	1
755	0	0	2	0	0	0	2	0	2	2	0	0	1	0	0	0	0	1	1	1	1	0	1	1	0	0	0	2	0	1	2	2	1	0	1	1	0	0	2	0	0	0	0	1	1	0	0	0	0
756	0	0	2	0	0	1	2	0	1	1	0	0	0	0	0	0	0	0	2	2	2	0	0	2	0	0	0	2	0	2	0	2	2	0	0	2	1	0	1	1	1	0	1	2	1	0	0	0	0
757	1	0	1	0	0	0	2	0	1	1	1	0	0	0	0	0	0	1	1	1	1	0	0	2	0	0	0	1	2	2	0	0	1	0	0	2	1	0	0	2	0	0	0	2	0	2	0	0	0
758	0	0	1	0	0	0	2	0	1	1	1	0	1	0	0	0	0	1	0	0	0	0	1	1	1	1	0	2	0	1	1	0	0	0	0	2	1	0	1	1	0	0	0	2	1	0	0	0	0
759	0	0	1	0	0	0	2	0	1	1	1	0	1	0	0	0	0	0	2	2	2	0	0	2	0	0	1	2	2	2	1	1	1	0	0	2	1	0	1	1	1	0	0	0	0	0	0	0	1
760	0	1	2	0	0	1	2	1	1	2	0	0	2	1	1	1	0	1	1	1	2	0	1	1	1	1	0	1	1	2	0	1	1	0	1	1	0	0	0	0	0	0	0	0	1	0	0	1	0
761	0	0	1	0	0	0	2	0	0	0	0	0	1	0	0	0	0	1	1	1	1	0	0	2	0	0	0	1	1	2	0	1	1	0	0	2	2	0	0	2	0	0	0	1	0	1	0	0	1
762	0	0	0	0	0	1	2	0	0	0	0	0	0	0	0	0	0	0	2	2	2	0	0	2	0	0	0	2	0	1	2	1	0	1	0	2	2	0	1	1	0	0	0	2	0	0	0	1	1
763	0	0	2	0	0	0	1	0	0	0	0	0	0	0	0	0	0	1	1	1	1	0	0	2	0	0	0	1	1	2	1	1	1	0	1	1	1	0	0	2	0	0	1	2	0	1	0	1	0
764	0	0	2	0	0	0	1	1	0	1	1	2	1	1	1	0	0	0	2	2	2	0	0	2	0	0	0	2	1	2	0	2	2	0	0	2	1	0	1	2	1	0	0	0	0	1	0	2	0
765	1	0	2	0	0	1	1	0	0	0	1	1	1	1	1	0	0	0	1	1	2	0	1	1	1	1	0	1	0	1	0	2	2	0	1	1	2	0	2	0	0	0	1	2	0	0	0	1	0
766	1	0	1	0	0	0	1	1	0	1	1	1	2	2	2	1	0	0	2	2	2	0	0	2	0	0	0	2	1	2	1	0	0	0	0	2	1	0	0	2	0	0	0	1	0	1	1	0	0
767	0	0	1	0	0	1	1	1	0	1	1	0	1	1	1	1	0	1	1	1	2	0	1	1	1	1	0	1	2	2	0	0	0	0	0	1	0	0	1	0	0	0	0	2	0	1	0	0	0
768	0	0	0	0	0	0	0	0	1	1	0	1	2	2	2	0	0	1	1	1	2	0	1	1	0	0	0	1	1	2	0	1	1	2	2	1	2	0	0	2	0	2	0	2	0	0	0	0	1
769	0	0	0	0	0	0	2	0	0	0	0	0	0	0	0	0	0	1	1	1	1	1	0	2	0	0	0	2	0	1	2	1	0	2	1	2	2	0	2	0	0	0	0	1	1	0	0	0	1
770	0	0	1	0	0	0	2	1	0	1	0	1	2	2	2	0	0	0	2	2	2	0	0	2	0	0	0	2	2	1	2	1	1	0	0	2	1	0	0	2	0	0	1	2	0	0	0	0	0
771	0	0	1	0	0	0	2	0	2	2	0	0	0	0	0	0	0	1	1	1	2	0	0	2	0	0	0	2	0	1	0	1	1	0	0	2	2	0	0	1	0	0	0	2	0	1	0	0	0
772	0	1	2	0	0	1	2	0	2	2	0	1	1	1	1	0	0	0	2	2	2	0	1	1	1	1	0	2	0	1	0	1	1	1	1	2	1	0	1	0	0	0	0	2	0	1	0	0	0
773	1	1	1	0	0	1	2	1	0	1	0	0	1	2	2	0	0	2	1	2	2	0	1	1	0	0	0	1	1	2	0	1	0	0	2	0	2	0	1	1	0	0	0	1	0	1	0	0	1
774	0	0	1	0	0	0	1	0	1	1	1	0	0	0	0	0	0	1	1	1	1	1	0	2	0	0	0	2	0	2	1	1	1	0	0	2	2	0	0	2	0	0	0	1	0	1	0	0	0
775	0	0	1	0	0	1	2	0	2	2	0	0	0	0	0	0	0	1	1	1	2	0	0	2	0	0	0	1	2	2	1	2	2	0	2	0	1	0	1	1	0	0	2	2	1	1	0	0	0
776	1	0	2	0	0	1	2	0	0	0	1	1	1	1	1	0	0	1	1	1	1	1	0	2	0	0	0	2	0	1	1	1	1	1	2	0	1	0	0	2	0	0	1	1	1	2	1	0	0
777	0	0	2	0	0	1	2	0	2	2	0	1	2	2	2	1	0	1	1	1	2	0	0	2	0	0	1	2	2	2	1	2	1	0	1	1	2	0	1	1	0	0	0	0	1	0	0	0	0
778	0	0	2	0	0	0	2	0	1	1	0	1	1	1	1	0	0	2	0	1	1	0	0	2	0	0	0	2	1	1	1	0	0	0	1	1	1	0	0	0	0	0	0	0	0	0	0	0	0
779	0	0	0	0	0	0	2	0	1	1	0	0	0	0	0	0	0	0	2	2	2	0	0	2	0	0	0	2	0	1	1	1	1	1	0	2	2	0	0	2	0	1	0	2	1	0	0	0	0
780	1	1	1	0	0	1	2	0	2	2	0	0	1	0	0	0	0	2	0	1	1	0	1	1	0	0	0	2	0	1	1	1	1	0	0	2	1	0	1	1	0	0	1	2	1	1	0	0	0
781	0	0	2	0	0	0	2	0	0	0	1	1	1	1	1	0	0	1	1	0	0	0	0	2	1	1	0	1	1	0	1	1	1	0	0	2	1	0	1	1	0	0	0	1	0	0	0	0	0
782	1	0	1	0	0	0	2	1	0	1	0	0	2	1	2	1	0	0	1	1	1	0	0	2	0	0	0	2	2	1	2	0	1	1	1	1	2	0	1	1	1	0	0	1	0	0	0	0	0
783	1	0	2	0	0	0	0	0	1	1	1	0	1	0	1	1	1	2	0	0	1	0	1	1	1	1	0	1	0	0	2	1	1	2	2	1	2	0	0	1	0	0	0	1	0	1	0	0	0
784	0	0	1	0	0	0	2	0	0	0	1	0	1	0	0	1	0	1	1	1	2	0	0	2	0	0	0	1	1	2	0	1	0	1	0	2	1	0	0	1	0	0	0	2	0	1	0	1	0
785	0	0	0	0	0	0	2	0	1	1	1	0	1	0	0	0	0	0	1	2	2	0	0	2	0	0	0	1	1	2	0	1	1	0	0	2	1	0	1	1	0	0	0	1	0	0	0	0	0
786	0	0	2	0	0	2	1	1	0	1	1	0	0	0	0	0	0	0	2	2	2	0	0	2	0	0	0	1	2	2	1	1	1	0	0	2	1	0	1	1	0	0	0	1	1	0	0	0	0
787	0	0	0	0	0	0	2	0	1	1	0	0	0	0	0	0	0	1	1	1	2	0	1	1	1	1	1	2	1	2	0	1	0	2	1	2	0	0	2	1	1	1	0	1	1	1	0	0	1
788	0	0	2	0	0	0	2	0	0	0	1	0	1	0	0	0	0	1	1	1	1	0	0	2	0	0	0	2	0	2	1	2	1	1	0	2	1	0	1	1	0	0	0	0	1	0	0	0	0
789	1	0	2	0	0	1	2	0	2	2	0	1	2	2	2	0	0	1	1	1	1	0	1	1	1	1	0	2	1	0	2	1	1	0	0	2	1	0	2	0	0	0	0	1	1	1	0	0	0
790	0	0	2	0	0	0	1	0	1	1	0	0	0	0	0	0	0	1	1	1	2	1	0	2	0	0	0	2	0	2	1	1	1	0	1	1	2	0	1	1	1	0	0	2	0	1	0	0	0
791	1	0	1	0	0	0	2	0	1	1	1	0	0	0	0	0	0	2	0	0	0	0	0	2	0	0	0	1	0	1	0	1	1	0	1	1	1	0	0	0	0	0	0	2	1	0	0	0	0
792	0	0	1	0	0	0	2	0	0	0	1	0	0	0	0	0	0	1	1	1	1	0	0	2	0	0	0	2	0	1	0	1	1	0	1	1	0	0	1	0	0	0	0	2	1	1	0	0	0
793	0	1	1	0	0	1	1	0	1	1	1	1	0	0	0	0	0	0	2	2	2	0	0	2	1	1	0	2	2	2	2	0	0	0	1	1	1	0	1	2	1	0	1	2	1	1	0	0	0
794	1	0	1	0	1	0	2	1	1	1	0	0	1	0	1	1	0	2	0	1	2	0	1	1	1	1	1	1	1	2	0	2	2	0	1	1	0	1	1	0	0	0	0	0	1	1	0	0	1
795	1	0	1	0	0	1	1	0	2	2	0	2	2	1	1	1	0	0	2	1	2	0	0	2	0	0	0	1	1	2	1	1	1	0	1	1	1	0	1	1	0	0	0	0	0	0	0	0	0
796	0	0	0	0	0	0	1	0	0	0	1	1	1	1	1	0	0	1	1	1	1	0	0	2	0	0	0	1	2	2	1	1	1	1	0	2	1	1	0	1	0	0	0	2	1	1	0	0	1
797	1	0	2	0	0	0	2	0	1	1	1	1	1	2	1	0	0	2	0	0	1	0	0	2	0	0	0	2	0	2	0	2	1	1	1	1	1	0	0	2	0	2	0	2	0	0	0	0	1
798	1	0	2	0	0	0	2	1	0	1	0	0	1	0	0	0	0	2	0	0	1	1	0	2	0	0	0	2	2	2	2	1	1	1	2	0	1	0	0	2	0	0	0	1	0	1	0	0	0
799	0	0	2	0	0	1	2	0	1	1	1	0	0	0	0	0	0	1	1	2	2	0	1	1	1	1	0	2	1	2	2	1	1	0	0	2	1	1	0	1	0	0	0	2	0	1	0	0	1
800	1	0	2	0	0	1	2	0	0	0	0	0	0	0	0	0	0	2	0	0	0	0	0	2	0	0	0	1	1	2	0	1	0	2	1	2	1	1	0	1	0	0	0	2	1	0	0	0	0
801	0	0	1	0	0	0	1	0	1	1	0	0	1	0	1	1	0	0	2	1	2	0	1	1	1	1	0	2	0	2	0	1	1	0	0	2	1	1	1	0	0	0	0	2	0	1	0	0	1
802	1	0	2	0	0	0	1	0	1	1	1	0	1	0	1	1	0	1	1	1	2	0	0	2	0	0	1	2	1	1	1	1	2	0	0	2	1	0	0	1	0	0	0	2	2	1	0	0	0
803	0	0	0	0	0	0	2	0	1	1	0	0	0	0	0	0	0	1	1	1	1	0	1	1	0	0	0	2	2	2	2	0	2	1	2	1	2	0	1	1	1	0	1	2	1	1	0	0	0
804	0	0	1	0	0	0	1	1	1	2	0	1	2	2	2	0	0	0	1	1	1	0	0	2	0	0	0	2	1	2	0	1	1	2	2	1	2	0	1	1	0	0	0	2	0	2	0	0	0
805	0	0	1	0	0	0	2	0	0	0	0	0	0	0	0	0	0	1	1	1	1	0	1	1	1	1	0	2	1	2	0	1	1	0	1	1	2	0	0	1	0	0	0	2	0	1	0	0	0
806	0	0	1	0	0	0	2	0	1	1	0	0	2	1	1	0	0	0	2	2	1	0	1	1	0	0	0	2	1	2	1	2	1	0	1	1	1	0	1	0	0	0	0	1	0	0	0	0	0
807	1	0	1	0	0	0	1	1	0	1	1	0	0	0	0	0	0	0	2	2	2	0	0	2	0	0	0	1	2	2	0	2	1	1	1	1	1	1	0	0	0	0	0	2	0	2	0	0	1
808	0	0	0	0	0	1	1	0	1	1	1	0	1	0	0	0	0	0	2	2	2	0	0	2	0	0	0	2	1	2	1	1	1	0	1	1	1	1	0	1	0	0	0	1	0	0	0	0	1
809	0	0	1	0	0	0	1	0	0	0	0	0	0	0	0	0	0	1	1	1	1	0	0	2	1	1	1	1	1	2	0	0	1	0	0	2	0	0	1	0	0	0	1	2	1	1	0	0	1
810	0	0	2	0	0	1	2	1	0	1	0	1	1	0	0	1	0	0	2	2	2	0	0	2	0	0	0	2	1	2	0	1	2	0	2	0	2	0	0	1	0	0	0	2	0	2	0	1	1
811	0	0	2	0	0	0	2	0	1	1	0	0	2	0	0	0	0	0	2	2	2	0	1	1	1	1	0	2	0	2	0	2	2	0	0	2	2	0	0	1	0	1	0	2	1	0	0	1	0
812	0	1	1	0	0	0	2	0	0	0	0	0	0	0	0	0	0	0	2	1	2	1	0	2	0	0	0	1	1	2	1	0	1	2	1	2	1	0	1	1	0	0	0	1	0	1	0	1	0
813	1	1	1	0	0	0	2	0	1	1	0	0	1	1	1	1	0	1	1	1	1	0	0	2	0	0	0	2	0	1	2	2	1	0	1	1	2	0	0	2	0	1	0	1	1	0	0	0	1
814	1	0	2	0	0	0	2	0	2	2	0	1	1	1	1	0	0	1	1	1	2	0	0	2	0	0	0	1	1	2	0	2	1	1	0	2	1	0	1	1	0	0	0	1	1	1	0	0	0
815	0	0	1	0	0	0	2	0	2	2	0	0	0	0	0	0	0	1	1	0	1	0	0	2	0	0	0	2	2	1	2	1	1	1	0	2	2	0	0	2	0	1	0	2	2	0	0	0	0
816	1	0	1	0	0	1	2	0	1	1	0	0	0	0	0	0	0	0	1	2	2	0	0	2	0	0	0	1	1	2	0	1	1	0	1	1	2	0	1	1	0	0	0	1	0	0	0	0	0
817	1	1	1	0	0	1	2	1	1	2	0	1	2	2	2	0	0	1	1	1	1	0	0	2	0	0	0	1	1	2	1	1	1	1	0	2	1	2	0	1	1	0	0	0	0	1	0	0	0
818	1	0	2	0	0	0	1	1	0	1	1	1	1	1	1	0	0	0	2	2	2	0	1	1	0	0	0	2	1	2	0	2	1	0	0	2	1	0	0	1	0	2	0	2	1	0	0	2	0
819	1	0	2	0	0	0	1	1	0	2	1	0	0	0	0	0	0	1	1	1	1	0	1	1	1	1	0	2	0	2	1	2	1	1	0	2	1	0	0	1	0	1	0	2	1	0	0	0	0
820	1	0	2	0	0	0	1	1	1	2	0	0	0	0	0	0	0	1	2	1	2	0	0	2	1	1	0	2	0	1	2	2	1	1	0	2	2	0	0	2	0	0	0	1	0	0	0	0	0
821	0	0	2	0	0	1	2	0	0	0	1	0	1	0	0	0	0	0	1	2	2	0	1	1	1	2	1	2	0	1	0	2	2	0	2	0	1	0	1	1	0	0	1	2	0	1	0	1	0
822	0	0	2	0	0	0	2	0	1	1	0	0	0	0	0	0	0	1	1	1	1	1	0	2	0	0	0	1	1	2	1	0	0	0	0	2	0	0	1	0	0	0	2	2	2	1	0	0	0
823	0	0	1	0	0	1	2	0	0	0	1	0	0	0	0	0	0	1	1	1	1	0	0	2	0	0	0	1	1	2	0	0	0	0	0	2	1	0	1	2	1	0	0	0	1	0	0	0	0
824	1	1	2	0	1	0	1	1	0	1	0	0	1	1	1	0	0	1	1	1	1	0	1	1	1	1	0	2	0	2	2	1	1	0	1	1	1	0	2	0	0	0	1	1	1	0	0	0	0
825	0	0	1	0	0	0	2	0	1	1	0	1	1	1	1	0	0	1	0	0	0	0	0	2	0	0	0	2	1	2	0	1	1	2	2	1	2	0	0	1	0	0	1	2	1	1	0	0	0
826	0	0	2	0	0	1	2	0	0	0	1	1	1	1	1	0	0	1	1	1	1	0	0	2	0	0	0	1	2	2	1	1	1	2	0	2	1	0	0	2	0	0	0	2	0	0	0	0	1
827	1	0	1	0	0	1	2	0	0	0	0	0	1	0	0	0	0	1	1	1	2	0	0	2	1	1	0	1	1	2	1	2	2	0	2	0	1	0	0	2	0	0	0	1	1	0	0	0	0
828	0	0	2	0	0	1	1	1	0	1	1	1	1	0	0	0	0	0	2	2	2	0	0	2	0	0	0	1	0	1	1	0	0	0	1	1	1	0	0	2	0	0	2	2	1	1	0	0	0
829	0	0	2	0	0	0	2	0	1	1	0	0	0	0	0	0	0	1	1	1	1	0	0	2	0	0	0	2	0	1	1	1	1	1	1	2	0	0	0	0	0	0	1	2	1	1	0	0	1
830	0	0	0	0	0	0	2	0	1	1	0	1	0	0	0	0	0	0	2	2	2	0	0	2	0	0	0	1	1	2	1	2	2	0	0	2	1	0	1	1	0	0	0	2	1	0	0	0	0
831	0	0	1	0	0	0	2	0	0	0	0	1	1	1	1	0	0	1	1	1	2	0	0	2	1	1	0	1	1	0	1	1	1	1	0	2	1	0	1	2	1	0	0	2	0	0	0	0	0
832	0	0	2	0	1	0	2	0	0	0	1	1	1	1	1	0	0	1	1	1	2	0	0	2	0	0	0	2	1	2	2	1	1	2	0	2	2	0	0	2	0	0	2	2	2	1	0	0	1
833	0	1	2	0	1	0	1	0	0	0	1	0	0	0	0	0	0	0	1	1	2	0	0	2	1	1	0	2	1	2	0	1	1	0	0	2	2	0	0	1	0	0	1	2	1	1	0	1	0
834	0	0	2	0	0	1	1	0	2	2	0	0	0	0	0	0	0	0	2	2	2	0	0	2	0	0	0	2	0	2	1	2	2	0	0	2	2	1	0	0	0	0	0	2	0	1	0	0	1
835	0	0	1	0	0	0	1	0	0	0	1	0	1	0	0	0	0	0	2	2	2	0	0	2	0	0	0	1	1	2	1	2	2	0	1	1	0	0	1	0	0	0	0	2	1	2	0	0	0
836	0	1	1	0	0	0	2	0	0	0	0	1	0	0	0	0	1	0	2	1	2	0	0	2	0	0	0	2	1	1	2	2	2	0	2	0	1	1	1	0	0	0	0	1	1	1	0	0	2
837	0	0	1	0	0	0	1	0	1	1	1	2	2	1	1	1	0	1	1	1	1	0	1	1	1	1	1	1	1	2	0	1	0	0	0	2	2	0	0	1	0	0	1	2	1	1	0	0	0
838	0	0	1	0	0	0	2	1	0	1	0	1	2	1	1	0	0	0	2	2	2	0	0	2	0	0	0	2	0	2	2	0	0	1	0	2	1	0	2	0	1	1	0	2	1	0	0	0	0
839	1	0	1	0	0	0	0	0	1	1	1	1	1	1	1	0	0	1	1	1	0	1	0	2	1	1	0	1	0	2	1	1	1	1	1	1	1	0	2	0	0	0	0	0	0	1	0	0	0
840	0	1	2	0	1	0	1	1	0	2	1	0	0	0	0	0	0	0	2	2	2	0	0	2	0	0	0	2	0	1	1	2	1	1	1	1	1	1	0	1	0	1	0	2	1	0	0	0	0
841	0	0	1	0	0	0	2	0	0	0	1	0	2	0	0	0	0	1	1	1	2	0	0	2	1	1	0	2	0	2	1	0	1	1	1	2	1	0	1	2	1	1	1	2	0	1	0	1	0
842	0	0	1	0	0	0	2	0	2	2	0	0	0	0	0	0	0	0	2	2	2	0	0	2	0	0	0	2	1	2	0	1	0	0	1	2	2	0	0	1	0	0	0	1	0	0	0	0	0
843	0	1	1	0	0	0	2	0	1	1	0	0	1	1	1	0	0	1	1	1	2	0	1	1	1	1	0	2	0	2	0	1	1	0	0	2	2	0	0	2	0	0	1	2	0	1	0	1	0
844	0	0	1	0	0	0	1	0	0	0	1	1	2	2	2	0	0	1	0	0	1	0	0	2	0	0	0	2	2	1	2	1	0	2	0	2	1	1	0	0	0	0	0	1	0	0	0	0	0
845	0	0	2	0	0	1	2	0	0	0	1	0	2	0	0	0	0	1	1	0	1	0	1	1	1	1	0	1	2	1	1	2	1	1	0	2	1	0	0	0	0	2	0	2	0	1	0	0	0
846	1	0	1	0	0	0	2	0	2	2	0	0	0	0	0	0	0	0	2	0	2	0	0	2	0	0	0	2	2	1	2	1	1	0	0	1	1	1	1	0	0	1	0	2	0	1	0	0	0
847	0	1	2	0	0	0	2	0	2	2	0	0	0	0	0	0	0	2	1	1	2	0	0	2	0	0	0	1	1	2	0	2	1	0	0	2	2	0	0	2	0	0	0	1	1	1	0	0	1
848	1	0	1	0	0	0	2	0	2	2	0	1	2	1	1	0	0	0	2	2	2	0	1	1	0	0	0	2	0	2	2	2	1	0	0	2	1	0	1	2	1	0	0	2	0	1	0	1	1
849	0	0	1	0	0	1	2	0	0	0	1	0	0	0	0	0	0	1	0	0	0	0	0	2	0	0	0	2	1	1	1	0	0	0	0	2	1	1	0	1	0	0	1	1	1	1	0	0	0
850	0	0	0	0	0	1	2	1	1	2	0	0	0	0	0	0	1	2	1	1	1	0	0	2	0	0	0	2	1	2	2	0	0	0	0	2	1	0	1	1	0	0	1	2	0	0	0	0	0
851	0	0	2	0	0	0	2	1	0	1	0	1	2	0	0	1	0	2	0	1	2	0	0	2	0	0	0	2	1	2	1	1	1	0	1	1	2	0	0	2	0	0	0	2	0	1	0	0	0
852	0	0	0	0	0	0	2	0	0	0	0	0	0	0	0	0	0	0	1	1	2	0	0	2	0	0	0	2	2	1	2	0	0	0	1	1	1	0	1	0	0	0	1	2	1	1	0	1	0
853	0	0	2	0	0	0	1	0	1	1	1	0	1	0	0	0	0	1	1	0	2	0	0	2	0	0	0	1	0	1	1	1	1	0	1	1	1	0	1	1	0	0	1	1	1	0	0	0	0
854	0	0	1	0	0	0	1	0	1	1	1	0	0	0	0	0	0	2	0	0	0	0	0	2	0	0	0	1	1	2	0	0	0	0	0	2	1	0	0	0	0	0	1	2	1	0	0	0	0
855	0	0	0	0	0	0	2	1	1	2	0	0	1	0	1	1	0	1	1	0	1	0	0	2	0	0	0	2	2	1	2	1	2	1	1	1	1	0	0	1	0	0	0	1	0	0	0	0	0
856	0	0	1	0	0	0	1	0	0	0	2	1	1	1	1	0	0	0	2	2	2	0	0	2	0	0	1	2	2	2	1	0	0	0	0	2	2	0	0	2	0	0	1	1	1	1	0	0	0
857	0	0	1	0	0	1	2	0	0	0	1	0	1	0	0	0	0	1	1	1	2	0	0	2	0	0	0	1	0	1	1	1	1	0	0	2	2	0	0	2	0	0	0	2	0	2	0	0	1
858	1	0	1	0	0	0	2	0	0	0	0	1	1	0	0	1	0	1	1	1	2	1	0	2	0	0	0	1	2	2	1	0	0	0	0	1	1	0	2	1	1	0	0	2	0	0	0	0	0
859	1	0	1	0	1	0	1	0	2	2	0	0	0	0	0	0	0	1	1	1	1	0	1	1	1	1	0	1	1	2	1	1	2	0	0	2	1	0	1	1	0	0	0	1	0	1	0	0	0
860	1	0	1	0	0	0	2	0	1	1	0	0	1	0	0	0	0	0	1	1	1	0	0	2	0	0	0	2	0	2	0	0	0	0	0	2	0	0	2	0	1	2	0	2	1	0	0	0	1
861	0	0	1	0	0	0	1	0	1	1	0	1	2	2	2	1	0	0	2	0	2	0	0	2	0	0	0	2	0	1	2	2	2	0	0	2	1	0	2	1	1	0	0	1	0	1	0	1	0
862	0	0	2	0	0	1	2	1	0	1	1	1	2	1	1	0	0	1	1	1	1	0	1	1	0	0	0	2	1	2	1	0	0	0	0	2	1	1	0	0	0	1	0	2	1	0	1	0	0
863	0	0	1	0	0	0	1	0	2	2	0	0	1	0	1	1	0	0	2	2	2	0	0	2	0	0	1	2	1	2	0	2	1	0	1	1	1	1	0	0	0	0	1	1	1	0	0	0	0
864	0	1	1	0	0	0	2	0	0	0	0	1	1	1	1	0	0	0	2	2	2	0	0	2	0	0	0	2	1	2	1	1	1	0	1	1	1	1	0	1	0	1	0	1	1	0	0	0	1
865	0	0	2	0	0	0	1	0	0	0	1	1	1	1	1	0	0	0	1	1	2	0	0	2	0	0	1	2	0	2	1	1	1	0	1	1	1	0	0	1	0	0	1	1	1	1	0	1	0
866	1	0	1	0	0	0	2	0	0	0	0	1	2	2	2	0	0	0	2	2	2	0	0	2	0	0	0	2	0	2	1	2	1	0	1	1	2	0	0	2	0	0	1	1	1	0	0	0	0
867	1	0	2	0	0	2	2	0	2	2	0	0	0	0	0	0	0	0	2	2	2	1	0	2	0	0	1	1	0	1	1	1	1	0	0	2	1	0	0	1	0	0	0	2	0	0	0	0	1
868	0	0	0	0	0	0	1	0	0	0	1	0	2	0	0	1	0	0	2	2	2	0	0	2	1	1	0	1	1	2	1	0	0	0	0	2	1	0	0	2	0	0	1	2	1	1	0	0	0
869	1	0	1	0	0	1	2	1	0	1	0	0	1	0	0	0	0	0	2	2	2	0	0	2	0	0	0	1	1	2	1	1	0	1	0	2	1	0	2	0	0	0	0	1	0	1	0	0	0
870	0	0	1	0	0	1	1	0	1	1	1	0	1	0	0	0	0	0	2	2	1	0	0	2	0	0	1	1	0	1	1	1	1	1	0	2	1	0	2	0	0	0	1	1	0	1	0	0	0
871	0	0	2	0	0	0	1	0	1	1	0	0	0	0	0	0	0	1	1	1	1	0	0	2	0	0	0	2	0	2	2	1	1	2	1	2	1	0	0	1	0	0	0	2	0	0	0	0	0
872	1	0	1	0	0	0	1	0	1	1	1	0	1	1	1	0	0	1	1	1	1	0	0	2	0	0	0	1	1	2	0	1	2	0	0	2	1	0	1	1	0	0	0	0	0	0	0	0	0
873	0	0	1	0	0	1	2	0	1	1	0	0	0	0	0	0	0	1	1	1	1	0	0	2	0	0	0	1	1	2	0	1	1	0	1	1	2	0	0	2	0	0	0	1	0	0	0	0	0
874	1	0	0	0	0	0	2	0	0	0	1	0	0	0	0	0	0	1	1	1	2	0	0	2	0	0	1	2	1	2	0	1	0	1	0	2	0	0	1	1	0	0	0	2	0	0	0	0	0
875	0	0	1	0	0	0	2	0	1	1	0	1	2	1	1	0	0	0	2	2	2	0	1	1	1	2	0	2	0	2	0	1	1	1	1	1	1	0	2	0	1	0	1	2	1	0	0	0	0
876	1	1	1	0	0	0	2	0	1	1	0	0	0	0	0	0	0	1	1	1	2	0	0	2	0	0	0	2	0	2	2	1	1	0	1	1	1	0	2	1	1	1	0	2	1	0	0	0	0
877	1	0	2	0	0	0	2	1	0	1	0	0	0	0	0	0	0	0	2	2	2	0	0	2	0	0	0	2	0	2	1	1	1	0	1	1	0	0	1	1	0	0	0	2	0	1	0	0	0
878	0	0	2	0	0	0	2	0	1	1	0	2	2	2	2	0	0	0	2	2	2	0	1	1	1	1	2	2	1	2	1	1	1	0	0	2	1	0	2	0	0	0	1	2	1	0	0	0	1
879	0	0	2	0	0	1	1	0	0	0	2	0	0	0	0	0	0	2	0	0	0	1	0	2	0	0	0	1	1	2	1	1	0	1	1	1	1	0	2	1	1	0	0	2	0	0	0	0	0
880	0	0	1	0	0	0	2	0	2	2	0	0	0	0	0	0	0	0	2	1	2	0	0	2	0	0	0	1	2	2	1	0	0	0	0	2	1	0	1	1	1	1	0	1	2	0	0	1	0
881	1	0	1	0	0	0	2	0	1	1	0	0	1	0	0	0	0	0	2	2	2	0	0	2	0	0	0	1	2	2	0	1	1	1	1	1	0	0	1	0	0	0	0	0	1	0	0	0	0
882	0	0	0	0	0	0	2	0	1	1	1	0	1	0	0	0	0	2	0	0	0	0	0	2	0	0	0	2	1	1	1	1	1	0	1	1	1	0	0	1	0	0	1	2	0	1	0	0	0
883	0	0	1	0	0	1	2	0	0	0	1	0	0	0	0	0	0	1	1	1	1	0	0	2	0	0	0	2	0	1	0	1	0	1	0	2	2	0	1	0	0	0	0	2	0	1	0	0	0
884	1	0	0	0	0	0	2	0	1	1	2	0	1	0	0	0	0	1	2	2	2	0	1	1	0	0	0	1	1	2	0	2	2	0	1	1	2	0	0	2	0	0	0	0	0	0	0	0	0
885	1	0	2	0	0	0	1	1	0	1	1	0	0	0	0	0	0	2	0	1	1	0	0	2	0	0	2	2	1	2	1	1	1	1	0	1	1	0	1	1	1	0	1	2	1	0	0	0	0
886	0	0	1	0	0	0	2	1	0	1	0	1	2	2	2	0	0	0	1	2	2	0	0	2	0	0	0	2	0	2	0	1	0	0	2	0	2	0	0	1	0	0	1	2	1	1	0	0	0
887	1	1	1	0	0	0	2	1	1	2	0	0	0	0	0	0	0	0	2	1	2	0	0	2	0	0	0	1	1	2	0	0	1	0	0	2	2	0	1	1	0	0	0	1	0	0	0	0	0
888	1	0	0	0	0	0	1	0	1	1	1	1	2	2	2	0	0	1	1	1	2	0	0	2	0	0	0	2	0	1	1	0	0	0	0	2	1	0	1	1	0	0	1	2	1	1	0	0	0
889	1	0	2	0	0	0	2	0	0	0	0	0	2	0	0	0	0	2	0	0	1	0	0	2	1	1	0	2	0	2	1	0	0	0	0	2	1	0	2	0	0	0	0	2	0	0	0	0	1
890	0	0	0	0	0	0	1	0	2	2	0	1	0	0	0	0	0	0	2	1	2	0	0	2	0	0	1	2	0	2	0	1	1	0	1	1	1	1	1	0	0	0	2	2	2	1	0	0	0
891	0	0	1	0	0	1	1	0	2	2	0	1	1	1	1	0	0	1	1	1	2	0	0	2	0	0	1	2	2	2	1	2	2	0	0	2	2	0	1	1	1	0	1	2	2	1	0	0	0
892	0	0	1	0	0	0	2	0	1	1	1	0	1	0	1	1	0	0	1	2	2	0	1	1	0	0	0	2	1	1	1	1	0	2	1	1	2	0	0	1	0	1	0	2	1	0	0	0	0
893	0	0	1	0	0	0	1	1	0	1	1	1	2	2	2	0	0	1	2	1	2	0	0	2	1	1	0	2	2	2	2	2	2	0	2	0	1	0	0	1	0	0	0	0	2	2	0	0	0
894	0	0	1	0	0	0	2	1	1	2	0	1	1	1	1	0	0	1	1	1	1	0	0	2	0	0	0	1	1	2	0	2	1	0	1	1	1	0	0	0	0	0	0	1	1	1	0	0	1
895	0	0	2	0	0	1	2	1	1	2	0	0	2	1	2	1	0	2	1	1	2	0	0	2	0	0	0	2	0	1	1	2	1	1	1	1	1	0	1	1	0	0	0	2	0	1	0	0	1
896	0	1	1	0	0	0	2	0	1	1	0	1	1	1	1	0	0	2	0	0	0	0	0	2	0	0	0	2	1	2	1	0	0	0	0	2	1	0	1	2	1	0	0	2	0	0	0	0	0
897	0	0	1	0	0	0	2	0	2	2	0	0	0	0	0	0	0	0	1	1	1	0	0	2	1	1	1	1	1	2	0	2	1	0	1	1	0	0	1	0	0	0	0	1	0	1	0	0	1
898	0	1	2	0	1	0	2	0	0	0	1	0	0	0	0	0	0	1	1	2	2	0	0	2	1	1	0	2	0	2	0	2	1	0	0	2	1	0	1	2	1	0	1	1	1	2	0	1	0
899	0	0	2	0	0	1	1	0	0	0	2	1	2	1	2	1	0	1	1	1	1	0	0	2	0	0	0	2	0	2	0	0	0	1	0	2	0	0	0	1	0	0	1	2	1	0	0	0	0
900	0	1	1	0	0	0	1	1	0	1	1	1	1	1	1	0	0	1	1	1	2	0	0	2	1	1	0	2	1	1	1	1	2	0	0	2	1	1	0	1	0	0	0	1	0	1	0	0	0
901	0	0	1	0	0	0	2	0	1	1	1	0	0	0	0	0	0	1	1	2	2	0	1	1	0	0	0	1	2	1	1	2	2	0	2	0	0	1	1	0	0	0	1	2	1	1	0	0	1
902	1	0	2	0	0	1	2	1	1	2	0	0	1	0	0	0	0	1	1	1	1	0	0	2	1	1	0	1	1	2	1	0	0	0	0	2	2	0	0	1	0	0	1	2	1	0	0	0	0
903	0	0	2	0	0	0	1	0	1	1	1	0	0	0	0	0	0	0	2	2	2	0	0	2	0	0	0	2	0	2	1	2	2	0	1	1	1	0	0	1	0	0	0	2	0	1	0	1	0
904	0	0	1	0	0	0	1	0	0	0	0	1	1	1	1	0	0	0	2	1	2	0	0	2	0	0	0	2	0	2	0	0	0	1	0	2	2	0	1	1	0	0	1	2	1	0	0	0	0
905	1	0	2	0	0	1	2	0	1	1	0	1	2	1	1	0	0	1	1	1	1	0	0	2	0	0	0	2	0	2	1	0	0	0	0	2	2	0	1	1	0	1	0	1	1	1	0	1	0
906	1	0	1	0	0	0	2	0	0	0	1	1	1	1	1	0	0	2	0	0	0	0	0	2	0	0	0	1	1	2	1	1	1	0	0	2	1	0	1	1	0	0	1	2	1	0	0	0	0
907	0	0	1	0	0	1	1	1	0	1	1	1	1	1	1	0	0	1	1	1	1	0	0	2	0	0	0	1	1	2	0	2	1	0	1	1	1	0	1	1	0	0	0	2	0	0	0	0	1
908	1	0	0	0	0	0	1	0	0	0	2	0	1	0	1	1	0	1	1	1	1	0	0	2	0	0	1	2	1	2	0	2	1	1	1	0	2	0	0	1	0	0	0	2	0	1	0	0	0
909	0	1	2	0	0	1	2	0	0	0	0	0	0	0	0	0	0	2	0	0	1	0	0	2	0	0	0	1	1	2	0	1	1	0	0	2	0	1	0	0	0	0	0	2	1	0	0	1	0
910	1	0	2	0	0	0	1	0	2	2	0	1	2	1	1	0	0	0	1	1	1	0	0	2	0	0	0	2	1	2	0	2	2	0	1	1	1	0	0	1	0	0	0	1	1	1	0	0	0
911	1	0	1	0	1	0	2	0	0	0	0	0	1	0	0	0	0	1	1	1	1	0	0	2	0	0	0	1	1	2	0	1	1	0	0	1	2	0	0	2	1	1	0	1	1	0	0	0	0
912	1	0	2	0	0	1	1	0	0	0	0	1	1	1	1	0	0	0	2	2	2	0	0	2	0	0	0	1	1	2	0	1	1	0	0	2	2	0	1	1	1	0	0	0	0	1	0	0	0
913	1	0	0	0	0	0	2	0	1	1	2	0	0	0	0	0	0	2	0	1	2	0	1	1	1	1	0	2	0	2	1	0	0	0	0	2	1	0	2	0	0	0	0	1	1	1	0	0	0
914	0	0	2	0	0	0	1	0	1	1	1	1	2	2	2	0	0	1	1	1	2	0	0	2	0	0	0	1	1	2	0	1	1	1	2	0	1	0	0	2	0	0	0	0	0	1	0	0	0
915	1	0	0	0	0	0	2	0	1	1	0	1	1	1	1	0	0	0	2	2	2	1	0	2	0	0	0	2	1	1	1	0	0	0	0	2	2	0	1	1	0	0	0	0	1	0	0	0	1
916	1	0	2	0	0	0	2	0	0	0	1	0	0	0	0	0	0	1	1	0	1	0	1	1	2	2	0	1	1	2	0	2	2	0	1	1	2	0	0	2	0	0	0	2	0	0	0	0	1
917	0	0	2	0	0	0	2	0	1	1	1	1	2	2	2	0	0	1	1	1	1	0	1	1	0	0	0	1	0	1	1	1	0	0	2	0	0	0	1	0	0	0	1	2	2	2	0	0	0
918	0	0	0	0	0	0	2	1	1	1	0	1	2	2	2	1	0	0	2	2	2	0	1	1	0	0	1	2	1	2	1	2	1	0	0	2	1	1	0	1	1	0	1	1	1	1	0	0	1
919	0	0	1	0	0	0	2	0	2	2	0	1	1	1	1	0	0	0	2	1	2	0	1	1	1	1	0	0	2	2	0	2	2	0	2	0	2	0	0	1	0	0	1	1	1	0	0	0	1
920	0	0	1	0	0	1	1	1	0	1	1	1	1	1	1	0	0	1	1	1	2	1	1	1	0	1	0	2	1	1	1	2	1	2	1	2	1	0	1	2	1	0	0	2	0	2	0	0	0
921	0	0	1	0	0	0	2	0	0	0	0	0	0	0	0	0	1	2	0	0	1	0	0	2	0	0	0	2	2	1	2	0	0	1	0	2	2	0	0	2	0	1	0	1	1	1	0	1	0
922	0	0	1	0	0	1	2	0	1	1	0	1	1	1	2	0	0	0	2	2	1	0	0	2	0	0	0	1	1	1	1	1	0	1	1	1	1	0	0	0	0	1	0	1	1	1	0	0	0
923	0	0	2	0	0	1	2	0	2	2	0	1	1	0	0	0	0	1	1	1	1	0	0	2	0	0	0	1	1	2	0	2	1	1	0	2	0	0	2	0	0	0	0	2	0	0	0	0	0
924	1	0	0	0	0	0	1	0	0	0	0	2	1	1	1	0	0	1	1	1	1	0	0	2	0	0	0	1	0	1	0	0	0	1	0	2	0	1	1	1	1	0	0	0	2	1	0	0	0
925	1	0	1	0	0	0	2	1	0	1	0	0	0	0	0	0	0	0	2	2	2	0	1	1	0	0	0	1	0	1	1	2	2	0	1	1	2	0	1	0	0	0	1	1	1	0	0	1	0
926	0	0	1	0	0	0	2	0	2	2	0	0	1	0	0	0	0	0	1	2	2	0	0	2	0	0	1	2	0	2	0	1	1	0	1	1	2	0	1	1	0	0	1	1	1	2	0	1	0
927	1	0	2	0	0	0	2	1	0	1	1	0	0	0	0	0	0	2	0	1	1	0	0	2	0	0	0	2	0	2	0	2	2	0	0	2	2	0	1	1	0	0	0	0	0	0	0	0	0
928	1	0	2	0	1	0	1	1	0	1	1	0	1	0	0	0	0	0	2	2	2	1	0	2	0	0	0	1	1	2	0	0	0	0	0	2	1	0	0	1	0	0	1	2	0	1	0	0	1
929	0	0	0	0	0	0	0	0	1	1	1	0	1	1	0	0	0	0	1	1	1	0	1	1	0	0	0	1	0	2	1	1	0	0	0	2	1	0	0	2	0	0	0	1	0	0	1	0	0
930	0	0	0	0	0	0	2	0	1	1	0	0	1	0	0	0	0	1	1	1	1	0	0	2	0	0	0	2	0	2	0	2	2	0	1	1	1	0	2	0	0	0	1	1	1	0	0	0	0
931	0	0	1	0	0	0	2	0	1	1	1	1	1	1	1	0	0	0	2	2	2	0	0	2	0	0	0	2	1	2	2	1	1	0	1	1	1	0	0	2	0	0	0	0	2	0	0	0	0
932	0	0	1	0	0	0	2	0	2	2	0	1	1	1	1	0	0	0	2	2	2	0	0	2	0	0	0	2	0	1	0	2	1	1	0	2	1	0	1	1	0	0	0	2	1	1	0	0	0
933	0	0	1	0	0	0	2	0	1	1	0	1	1	1	1	0	0	1	1	1	2	0	2	0	0	1	0	2	1	1	2	1	2	0	0	2	1	0	0	1	0	0	0	1	0	1	0	0	0
934	0	0	0	0	1	0	1	1	0	1	1	1	1	1	1	0	0	1	1	1	1	0	1	1	1	1	0	1	2	2	1	1	2	1	1	1	0	0	1	0	0	0	0	1	0	1	0	0	0
935	1	0	2	0	0	0	2	0	2	2	0	1	2	1	1	0	1	2	1	1	1	1	1	1	0	0	0	2	1	1	1	2	2	0	1	1	1	0	0	1	0	0	0	2	0	0	0	0	0
936	0	0	0	0	0	0	1	0	0	0	1	1	2	0	0	1	0	1	1	1	2	0	0	2	0	0	0	1	0	0	2	2	1	1	1	1	2	0	0	1	0	0	1	2	1	0	0	0	2
937	0	0	0	0	0	0	1	0	0	0	1	0	1	0	0	0	0	0	1	1	1	0	0	2	1	1	0	2	2	2	0	1	1	1	0	2	1	0	0	1	0	0	0	2	0	0	0	0	0
938	0	0	2	0	0	0	2	0	0	0	0	0	0	0	0	0	0	0	2	2	2	0	0	2	0	0	0	1	1	2	0	1	1	0	1	1	0	0	2	0	0	1	0	2	2	1	0	0	0
939	0	0	2	0	0	0	1	0	1	1	1	0	1	0	0	1	0	0	1	1	1	0	1	1	1	1	0	2	0	2	0	0	0	0	0	2	1	0	2	0	0	0	0	1	1	0	0	0	0
940	1	0	1	1	1	2	2	0	1	1	0	1	1	1	1	0	0	0	2	2	2	0	0	2	0	0	0	2	0	2	1	1	1	0	0	2	1	1	0	1	0	0	0	2	0	1	0	0	0
941	1	1	2	0	0	0	1	0	2	2	0	0	0	0	0	0	0	0	2	2	2	0	0	2	0	0	0	2	1	2	1	1	1	1	2	0	1	0	2	0	0	1	0	2	0	0	0	0	0
942	0	0	2	0	0	0	1	0	0	0	1	1	0	0	0	0	0	2	0	0	1	0	0	2	0	0	0	2	1	2	2	1	1	1	0	2	1	0	1	1	0	0	0	2	0	0	0	1	0
943	0	0	2	0	0	0	1	0	0	0	1	0	0	0	0	0	0	2	0	0	1	0	1	1	1	1	0	2	0	2	2	1	0	0	0	2	1	0	1	1	0	0	0	2	0	1	0	0	0
944	0	0	1	0	0	1	1	1	1	2	0	1	1	1	2	0	0	0	2	2	2	0	0	2	0	0	0	2	0	2	0	2	1	1	0	2	2	0	0	2	0	0	0	2	1	0	0	0	0
945	0	0	1	0	0	0	2	0	2	2	0	0	0	0	0	0	0	2	0	1	2	0	0	2	0	0	0	1	1	2	0	1	1	0	0	2	2	0	0	2	0	0	0	0	0	0	0	0	0
946	0	0	2	0	0	1	2	0	0	0	1	1	2	2	2	0	0	2	1	1	2	0	0	2	0	0	0	1	1	2	0	1	1	1	0	2	0	1	0	0	0	0	0	1	0	0	0	0	0
947	1	0	1	0	0	0	2	0	1	1	0	1	1	1	1	0	0	0	1	2	2	0	0	2	0	0	0	1	0	1	0	2	2	0	1	1	2	0	0	2	1	0	0	1	0	1	0	0	0
948	0	0	1	0	0	0	1	0	1	1	2	1	1	1	1	0	0	2	0	0	2	0	1	1	0	0	0	1	1	2	1	2	2	0	2	0	1	0	0	1	0	0	0	2	0	1	0	0	0
949	1	0	1	1	1	2	1	0	0	0	2	0	0	0	0	0	0	2	0	0	0	0	0	2	0	0	0	2	1	2	2	1	1	0	1	1	1	0	1	1	0	0	0	1	0	0	0	0	1
950	0	1	2	0	1	0	2	0	1	1	1	2	2	1	1	1	0	0	1	2	2	0	0	2	0	0	0	2	0	1	0	2	2	0	1	1	1	0	0	1	0	0	0	0	0	1	0	0	1
951	1	0	1	0	0	0	2	0	0	0	1	0	0	0	0	0	0	1	1	1	2	0	0	2	0	0	0	1	1	2	1	1	1	1	0	2	1	0	2	0	0	0	0	1	0	1	0	0	0
952	1	0	1	0	0	0	2	1	1	2	0	1	2	1	1	0	0	2	0	0	1	0	1	1	0	0	0	2	0	1	1	0	0	0	0	2	2	0	0	1	0	0	0	1	0	1	0	0	0
953	0	1	2	0	0	1	2	1	0	1	0	1	1	1	1	0	0	2	0	0	2	0	0	2	0	0	0	1	0	1	1	0	1	1	0	2	1	0	0	1	0	0	0	2	0	0	0	0	0
954	0	0	2	0	0	1	0	0	1	1	1	0	0	0	0	0	0	1	1	1	1	0	0	2	1	1	0	1	1	2	1	1	0	2	1	1	2	0	1	1	0	1	0	2	2	0	0	1	0
955	0	1	1	0	0	0	1	0	1	1	1	0	0	0	0	0	0	0	2	2	2	0	0	2	0	0	0	2	0	2	0	1	0	1	0	2	1	1	0	1	0	0	0	0	0	0	0	0	0
956	0	0	1	0	0	0	2	0	0	0	1	2	2	2	2	0	0	1	0	0	0	0	0	2	0	0	2	2	1	2	1	2	2	0	0	2	1	0	1	1	0	2	0	2	0	1	0	0	0
957	0	0	1	0	0	0	2	0	1	1	0	0	1	0	0	0	0	0	1	2	2	0	1	1	0	0	0	2	1	2	1	2	1	1	0	2	2	0	0	2	0	1	0	2	0	1	0	0	1
958	1	0	1	1	1	1	2	0	1	1	1	1	1	1	1	0	0	1	0	0	0	0	1	1	1	1	0	0	2	2	0	1	1	0	0	2	0	0	2	0	1	0	0	2	1	0	0	0	0
959	1	0	1	0	0	1	2	0	2	2	0	0	1	1	1	1	0	1	1	0	1	0	0	2	1	1	0	2	0	1	2	2	2	0	2	0	2	0	1	1	0	0	0	1	0	1	0	0	1
960	0	0	1	0	0	0	1	0	0	0	1	0	0	0	0	0	0	0	1	1	1	0	0	2	0	0	0	1	2	2	0	2	1	1	0	2	2	0	2	0	0	0	0	1	0	0	0	0	0
961	0	0	0	0	0	0	2	1	0	1	0	1	1	1	1	0	0	0	1	1	1	0	2	0	0	0	0	1	1	2	0	0	1	0	0	2	2	0	0	2	0	0	0	2	0	1	0	0	0
962	0	0	2	0	0	0	1	0	2	2	0	0	0	0	0	0	0	1	0	0	1	0	0	2	1	1	0	2	1	2	2	1	1	1	0	2	1	0	0	1	0	0	0	0	0	1	0	0	0
963	0	0	2	0	0	0	2	0	1	1	1	0	1	0	0	0	0	0	2	1	2	0	0	2	1	1	0	2	0	1	1	0	0	1	0	2	1	0	0	1	0	1	0	1	0	1	0	1	0
964	1	0	1	0	0	1	2	1	1	2	0	1	1	1	1	0	0	0	2	2	2	0	0	2	0	0	0	2	0	1	1	2	2	0	1	1	1	1	0	1	0	0	0	0	1	0	0	0	0
965	0	0	0	0	0	0	1	0	0	0	1	0	2	0	0	0	0	1	1	1	2	0	0	2	1	1	0	2	0	1	2	1	1	0	0	2	0	0	1	1	0	0	1	2	1	0	0	2	0
966	0	0	2	0	0	2	2	0	1	1	0	1	2	2	2	0	0	1	1	1	1	0	1	1	0	0	0	2	0	1	1	0	0	0	0	2	2	0	1	2	1	0	1	2	1	0	0	0	0
967	1	0	1	0	0	0	1	1	0	1	1	1	1	1	1	0	0	0	2	2	2	0	0	2	0	0	0	1	1	2	0	1	1	0	0	2	2	0	0	1	0	0	1	1	1	0	0	1	0
968	0	0	2	0	0	0	1	1	1	2	0	0	1	1	1	0	0	1	2	2	2	0	0	2	0	0	0	2	0	2	0	0	0	1	0	2	1	0	0	2	0	0	1	2	1	1	0	0	0
969	0	0	2	0	0	0	1	0	1	1	1	1	2	1	1	0	0	1	1	1	1	0	0	2	0	0	0	1	1	2	0	2	2	0	2	0	1	1	0	1	0	0	0	2	1	0	0	1	0
970	0	0	1	0	0	0	2	0	1	1	0	0	2	1	1	1	0	2	0	0	0	0	0	2	0	0	0	1	1	2	1	1	2	1	1	1	1	0	1	2	1	0	1	2	1	0	0	0	0
971	0	0	1	0	0	1	2	0	1	1	1	1	1	1	1	0	0	1	1	1	1	1	0	2	0	0	0	2	1	1	1	1	1	0	0	2	2	0	0	2	0	0	0	2	0	1	0	0	0
972	0	0	2	0	0	0	1	0	0	0	1	0	0	0	0	0	0	1	1	0	2	0	1	1	1	1	0	2	1	2	0	0	0	2	1	1	1	0	2	0	0	0	0	1	0	1	0	0	0
973	0	0	2	0	0	0	2	0	0	0	0	0	0	0	0	0	0	2	0	1	2	0	0	2	0	0	0	2	0	1	2	1	1	0	0	2	0	1	1	0	0	0	0	2	0	1	0	0	0
974	0	0	2	0	0	0	2	0	0	0	1	1	1	1	1	0	0	0	2	1	2	0	2	0	0	0	1	1	1	2	0	1	1	0	1	1	2	0	0	1	0	0	0	1	1	2	0	0	0
975	0	0	1	0	0	0	2	0	1	1	0	1	0	0	0	0	0	1	1	1	2	0	0	2	0	0	0	2	1	2	0	1	1	1	1	1	1	0	0	0	0	0	0	1	0	1	0	0	0
976	1	1	1	0	0	0	2	0	1	1	1	1	2	2	2	0	0	0	2	2	2	0	0	2	0	0	0	2	1	1	2	1	1	0	1	1	1	0	0	2	0	1	0	2	0	0	0	0	0
977	0	0	1	0	0	0	2	1	1	2	0	0	0	0	0	0	0	0	1	1	1	1	0	2	1	1	0	1	1	2	1	1	1	0	0	2	1	1	1	0	0	0	0	1	0	0	0	0	0
978	1	0	1	0	0	1	2	0	1	1	0	0	0	0	0	0	0	0	2	2	2	1	0	2	0	0	0	2	0	2	1	1	1	0	0	1	1	0	1	1	1	0	0	1	0	0	0	0	0
979	1	0	1	0	0	0	0	0	1	1	0	0	1	0	1	1	0	1	2	1	2	0	1	1	0	0	0	2	2	1	2	1	2	1	1	1	1	0	2	0	0	0	0	1	0	1	0	2	0
980	1	0	1	0	0	0	1	0	1	1	2	0	2	1	1	0	0	0	2	2	2	0	0	2	0	0	0	1	1	2	1	2	2	1	0	2	2	0	0	2	0	2	0	2	1	0	0	0	0
981	1	0	2	0	0	1	2	1	0	1	0	1	1	1	1	0	0	0	1	2	2	0	2	0	1	1	0	2	0	2	0	1	0	2	0	2	1	2	0	1	1	1	0	2	0	0	0	0	0
982	1	0	1	0	0	0	2	1	0	1	0	2	2	1	1	1	0	1	1	1	2	0	0	2	0	0	0	1	1	2	0	1	2	1	1	1	0	0	2	1	1	2	0	2	1	0	0	0	0
983	1	0	1	0	0	0	2	0	0	0	0	0	1	0	0	0	0	0	2	1	2	0	1	1	0	0	0	2	1	2	0	0	0	1	1	1	0	1	1	1	1	0	1	2	1	0	0	0	0
984	0	0	2	0	0	0	2	0	2	2	0	1	1	1	1	0	0	0	2	2	2	0	0	2	0	0	1	2	1	1	1	1	1	0	2	1	1	1	0	0	0	0	0	0	0	0	0	1	0
985	0	0	0	0	0	0	2	1	1	1	0	1	1	1	1	0	0	0	2	2	2	0	0	2	0	0	0	1	2	2	1	0	1	0	0	2	1	1	0	1	0	0	1	1	1	2	0	2	0
986	1	0	2	0	0	0	0	0	0	0	2	1	1	1	1	0	0	1	1	1	1	1	0	2	0	0	0	1	1	2	1	2	1	1	1	1	0	0	1	0	0	1	0	2	2	0	0	0	0
987	1	0	1	0	0	0	1	1	1	2	1	0	0	0	0	0	0	0	1	1	1	0	0	2	0	0	0	1	2	1	1	1	0	1	1	2	2	0	0	2	1	0	0	0	0	0	0	0	0
988	0	0	0	0	0	0	1	0	1	1	0	1	1	1	1	0	0	0	2	2	2	0	0	2	0	0	0	2	0	1	0	0	1	1	1	1	2	0	0	2	0	0	0	1	0	0	0	0	0
989	1	0	1	0	0	0	1	1	0	1	1	1	1	1	1	0	0	0	2	2	2	0	0	2	0	0	1	1	1	2	0	2	2	0	1	1	1	0	0	2	0	0	1	2	1	1	0	0	1
990	1	0	2	0	0	1	2	0	2	2	0	0	0	0	0	0	1	2	0	0	2	2	0	2	0	0	0	2	0	2	1	1	1	0	1	1	1	1	0	1	0	0	0	1	0	0	0	0	0
991	1	0	0	0	0	0	2	1	0	1	0	1	2	1	1	0	0	1	1	0	1	0	0	2	0	0	0	1	1	2	1	1	1	2	0	2	1	0	0	2	0	1	0	1	1	1	0	1	0
992	0	0	2	0	0	1	1	0	0	0	1	0	0	0	0	0	0	0	1	2	2	0	0	2	0	0	0	1	1	2	0	2	1	2	1	2	1	1	0	1	1	0	0	1	2	1	0	1	0
993	0	0	2	0	0	0	2	0	2	2	0	0	1	2	2	0	0	0	2	2	2	0	1	1	1	1	0	2	0	2	0	1	1	1	2	0	1	0	2	0	0	0	1	1	1	0	0	0	1
994	0	0	1	0	0	0	2	0	1	1	0	0	1	2	2	0	0	2	0	0	0	0	0	2	0	0	0	2	0	2	1	0	0	0	2	0	1	0	0	1	0	0	1	2	2	1	0	0	1
995	0	0	0	0	0	0	2	0	1	1	1	2	2	2	2	0	0	1	1	1	2	0	0	2	1	1	0	2	0	2	0	1	1	1	1	1	1	0	1	1	1	0	0	1	0	0	0	0	0
996	0	0	1	0	0	1	2	0	0	0	0	0	1	0	1	1	0	1	1	1	0	0	1	1	0	0	0	2	0	2	0	2	2	0	0	2	2	0	1	1	1	1	0	2	1	0	0	0	1
997	0	0	1	0	0	0	2	0	1	1	0	0	0	0	0	0	0	1	1	1	1	0	0	2	1	1	0	1	2	2	1	1	1	0	2	0	2	0	0	2	0	0	0	1	0	0	0	0	1
998	0	0	1	0	0	0	2	0	0	0	0	0	0	0	0	0	0	1	1	1	1	1	0	2	0	0	0	2	1	2	1	0	0	0	1	1	2	0	2	0	0	2	0	2	0	1	0	0	0
999	1	0	0	0	0	0	2	0	2	2	0	0	1	0	0	0	0	0	1	1	2	0	0	2	0	0	0	2	0	2	0	0	0	0	0	2	2	0	2	0	0	1	0	1	0	1	0	1	0
1000	1	0	0	0	0	0	2	0	0	0	0	0	0	0	0	0	0	1	1	1	1	0	0	2	0	0	0	2	1	2	0	0	0	0	0	2	2	0	0	1	0	1	0	2	1	0	0	0	0
[truncated: 252 more columns]
