# Supplementary material for: KNN-MDR: a learning approach for improving interactions mapping performances in genome wide association studies
Source: BMC Bioinformatics. 2017 Mar 21;18:184. doi: 10.1186/s12859-017-1599-7 (PMC5361736; doi:10.1186/s12859-017-1599-7)
Supplement: Supplementary file 5 — The data set(s) supporting the results of Table 3. (ZIP 7092 kb) [file 12859_2017_1599_MOESM5_ESM.zip › 000/S22/mkallsimul.dat]

1	1	0	0	0	0	1	1	1	1	0	1	0	1	1	0	0	1	1	2	2	2	0	1	0	0	0	2	2	2	2	0	0	0	2	0	2	1	1	0	0	1	0	0	1	0	0	0	0	1
2	1	0	0	0	0	0	1	2	1	0	0	1	1	0	0	0	2	1	2	2	2	0	2	0	0	0	1	1	2	2	0	1	1	1	0	2	0	0	2	2	1	0	0	1	1	1	0	0	0
3	0	0	0	0	0	0	2	2	1	0	0	0	0	0	0	0	1	0	1	1	1	0	2	0	0	0	2	2	2	2	0	1	2	1	0	2	0	0	2	2	1	0	0	1	0	0	1	0	0
4	0	0	1	0	0	0	2	0	2	0	0	1	1	0	0	1	2	0	2	2	2	0	1	0	0	0	1	1	2	2	1	0	0	2	0	2	1	0	1	1	0	0	0	1	0	0	0	0	0
5	0	0	0	0	0	0	2	1	1	0	0	0	1	1	0	0	2	2	1	1	1	0	2	0	0	0	2	2	2	2	1	1	1	2	1	1	2	0	0	0	0	1	0	2	1	1	0	0	0
6	0	1	0	0	0	0	2	2	1	0	1	0	0	0	0	0	1	0	1	1	1	0	2	0	0	0	1	1	2	2	0	2	2	0	1	1	0	1	1	0	1	0	1	2	1	0	0	0	0
7	1	0	0	0	0	0	2	1	2	0	0	0	0	0	0	0	2	0	2	1	2	1	1	0	0	0	2	2	2	1	1	1	1	1	1	1	2	0	0	0	0	1	0	1	1	1	0	0	0
8	0	0	0	0	0	0	2	2	2	0	0	0	1	1	0	0	0	0	2	2	2	0	1	1	1	2	1	2	2	2	2	0	0	1	1	1	0	0	1	1	0	0	0	1	0	0	0	0	0
9	0	0	1	1	1	2	1	2	1	0	1	0	0	0	0	0	0	0	0	0	1	0	2	0	1	1	2	2	2	2	0	1	1	0	1	1	1	1	1	1	0	1	0	2	0	0	0	1	0
10	0	0	0	0	0	0	2	2	2	0	0	0	0	0	0	0	0	1	2	2	2	0	2	0	1	1	1	1	2	2	0	2	2	0	1	1	2	0	0	0	0	0	0	2	0	1	0	0	0
11	0	0	0	0	0	0	2	1	2	0	0	0	1	0	0	0	1	1	1	1	2	0	2	0	0	0	2	2	2	1	1	1	1	0	1	1	2	0	0	0	0	0	0	2	0	0	0	0	0
12	0	0	0	0	0	0	1	1	1	1	1	0	1	1	0	0	1	1	0	0	0	0	2	0	0	0	1	2	1	1	1	1	0	2	2	0	2	0	1	1	1	0	0	1	0	0	0	0	0
13	0	0	0	0	0	0	2	2	2	0	0	0	1	1	0	0	2	0	1	1	1	0	2	0	0	0	1	1	2	2	1	0	0	2	0	2	1	0	0	0	0	0	0	2	0	0	0	0	1
14	0	0	0	0	0	0	2	2	0	0	0	0	0	0	0	0	1	1	1	2	2	0	2	0	0	0	0	2	0	0	2	2	1	1	0	2	1	0	0	0	0	0	1	2	1	2	0	0	0
15	1	0	0	0	0	0	1	2	0	0	1	0	0	0	0	0	2	2	1	1	1	0	2	0	0	0	2	2	2	2	0	1	1	2	0	2	2	0	1	1	0	0	1	2	0	0	0	0	0
16	1	0	0	0	0	0	2	2	2	0	0	1	0	0	0	0	2	0	1	1	1	0	2	0	0	0	1	2	1	2	2	1	1	1	2	1	2	0	2	2	0	0	0	0	0	1	0	0	0
17	0	0	1	0	0	0	2	2	1	0	0	1	1	0	0	0	1	0	1	1	1	0	1	0	0	0	1	1	2	2	1	1	1	2	0	2	2	0	2	2	0	1	0	2	1	1	0	0	0
18	0	0	0	0	0	0	2	1	2	0	0	1	2	1	0	0	0	0	2	1	2	0	0	0	0	0	1	2	2	1	2	1	1	1	0	2	2	0	1	1	0	0	2	2	2	1	0	0	0
19	1	0	0	0	0	0	1	2	1	0	1	1	1	1	0	0	0	0	1	1	1	0	2	0	0	0	0	1	1	1	1	1	1	1	1	1	1	0	1	1	0	0	0	2	0	0	0	0	2
20	0	0	0	0	0	0	2	1	1	0	0	1	1	0	0	0	0	1	2	2	2	0	1	0	0	0	2	2	2	1	0	0	0	2	0	2	1	2	0	0	1	0	0	2	0	0	0	1	0
21	1	0	0	0	0	1	2	1	2	0	0	0	1	0	1	0	2	0	1	1	2	0	2	0	0	0	0	1	1	1	1	1	2	0	2	0	1	0	2	2	0	0	1	2	1	2	0	0	0
22	0	0	0	0	0	0	1	2	0	0	1	1	1	1	0	0	2	2	1	1	2	0	2	0	1	1	1	2	2	2	0	2	1	0	0	2	1	0	1	1	0	1	0	2	1	1	0	0	0
23	0	0	0	0	0	1	2	0	2	0	0	1	2	2	0	0	0	0	2	2	2	0	0	0	0	0	2	2	2	1	0	1	1	2	0	2	1	0	1	1	0	0	0	1	0	0	0	0	1
24	0	0	0	0	0	1	1	0	2	0	0	2	2	0	0	1	0	0	1	0	1	0	2	0	0	0	2	2	2	2	1	2	2	1	0	2	2	0	0	0	0	0	1	2	1	2	0	0	0
25	0	0	0	0	0	0	0	2	0	1	1	0	0	0	0	0	1	1	1	1	2	0	2	0	0	0	2	2	2	2	0	1	1	2	0	2	1	1	0	0	0	0	1	2	1	1	0	0	0
26	0	0	0	0	0	0	2	1	2	0	0	1	1	0	0	1	2	1	2	2	2	0	2	0	0	0	1	2	2	2	0	1	2	1	0	2	2	0	1	1	0	0	1	2	2	1	0	0	0
27	0	0	1	0	0	0	2	0	2	0	0	0	0	0	0	1	0	0	1	1	1	0	2	0	0	0	0	1	1	1	1	1	1	1	1	1	2	0	0	0	0	1	0	2	1	0	0	0	1
28	1	0	1	1	1	1	2	2	0	0	0	0	1	1	0	0	0	0	0	0	1	1	0	1	0	1	2	2	2	2	1	1	2	0	0	2	1	1	0	0	0	0	0	1	0	0	0	0	0
29	1	0	1	1	1	1	2	1	0	0	0	1	1	0	0	0	1	2	2	2	2	0	2	0	0	0	1	1	2	2	1	0	0	1	2	0	2	0	0	0	0	0	0	2	0	0	0	0	0
30	0	0	0	0	0	0	1	2	0	0	0	1	1	0	0	0	2	0	2	2	2	0	2	0	0	0	2	2	2	2	1	1	2	0	0	2	1	0	0	0	1	0	0	0	0	0	0	1	0
31	1	0	2	0	1	0	2	0	2	0	0	0	1	0	0	0	1	2	1	1	2	1	1	0	1	1	1	1	2	2	0	2	2	0	2	0	2	0	1	1	0	0	1	2	1	0	0	0	2
32	0	0	0	0	0	0	2	1	1	0	0	0	2	2	0	0	1	1	2	2	2	2	0	0	0	0	2	2	2	1	1	2	2	2	0	2	1	0	1	1	0	0	1	2	1	2	0	0	0
33	0	1	0	0	0	1	1	1	2	0	0	0	0	0	0	0	2	1	2	2	2	0	2	0	0	0	2	2	2	2	0	1	1	1	1	1	2	0	0	0	0	0	0	2	0	0	0	0	0
34	0	0	0	0	0	0	2	1	2	0	0	0	1	1	0	0	1	1	0	0	2	1	2	0	0	0	2	2	2	2	1	1	1	1	1	1	1	0	1	1	0	0	1	1	1	1	0	1	0
35	0	0	1	1	1	1	1	0	2	0	0	1	2	1	0	0	1	1	2	2	1	0	2	0	0	0	1	1	1	1	1	1	1	1	1	1	2	0	1	1	0	0	0	1	0	0	0	0	0
36	0	0	0	0	0	0	2	1	2	0	0	0	0	0	0	0	1	1	2	2	2	0	2	0	0	0	1	2	2	1	2	1	1	1	0	2	2	0	0	0	0	1	1	2	0	0	0	0	0
37	0	0	0	0	0	1	2	2	2	0	0	0	0	0	0	0	2	0	2	2	2	0	1	1	1	1	1	1	2	2	0	2	2	2	0	2	1	0	0	0	0	0	0	1	0	1	0	0	1
38	0	0	0	0	0	0	2	0	2	0	0	0	0	0	0	0	0	0	2	1	2	0	0	0	0	0	2	2	2	2	1	2	1	2	0	2	1	1	0	0	1	0	1	2	0	0	0	0	0
39	0	0	0	0	0	0	1	1	1	0	0	0	0	0	0	0	2	1	1	1	2	1	2	0	1	1	1	1	2	2	0	0	0	2	0	2	1	0	0	0	0	1	0	2	1	0	0	0	0
40	0	0	1	0	0	1	2	2	2	0	0	2	2	0	1	1	1	0	1	1	1	0	1	0	0	0	2	2	2	2	1	0	0	2	0	2	1	0	0	0	0	0	0	0	1	0	0	0	1
41	0	0	0	0	0	0	2	2	1	0	0	0	2	2	0	0	1	1	1	1	1	0	2	0	1	1	2	2	2	2	2	2	1	1	1	1	2	0	0	0	0	0	0	2	1	1	0	0	1
42	0	0	0	0	0	2	1	2	1	0	1	0	0	0	0	0	1	1	0	0	1	0	1	1	1	1	1	1	2	2	0	1	1	1	1	1	1	0	1	1	0	0	2	2	1	1	0	0	0
43	0	0	0	0	0	0	1	1	1	0	1	0	0	0	0	0	0	0	1	2	2	0	2	0	0	0	2	2	1	1	2	1	1	0	0	2	1	0	1	0	2	1	0	1	1	1	0	0	0
44	0	0	0	0	0	0	2	1	1	0	0	0	0	0	0	0	1	1	1	1	2	0	1	0	0	0	2	2	2	2	2	1	1	2	0	2	1	0	1	1	0	1	0	1	1	0	0	0	0
45	0	1	1	0	1	0	2	1	2	0	0	0	0	0	0	0	1	0	1	1	1	0	1	0	1	1	2	2	2	2	1	1	0	2	1	2	1	0	0	0	0	0	1	2	2	2	0	0	1
46	0	0	0	0	0	0	2	2	1	0	0	0	0	0	0	0	1	0	2	1	2	0	2	0	0	0	0	1	1	0	2	2	2	2	0	2	1	1	0	0	0	1	0	2	0	0	0	1	0
47	1	0	1	1	1	1	1	1	1	1	1	0	0	0	0	0	1	1	2	0	2	1	2	0	0	0	1	2	2	2	1	1	1	1	1	1	0	1	1	0	1	0	0	2	0	0	0	1	0
48	0	0	0	0	0	0	2	2	1	0	0	0	0	0	0	0	1	1	1	1	2	0	2	0	0	0	0	2	1	1	2	1	1	0	1	1	1	0	1	0	1	1	1	2	1	1	0	1	0
49	0	0	0	0	0	1	1	2	0	0	1	2	2	1	0	0	2	0	2	2	2	0	2	0	0	0	2	2	2	2	0	0	0	2	0	2	2	0	0	0	1	0	1	2	1	1	0	0	1
50	0	0	0	0	0	0	2	1	1	0	0	0	1	1	0	0	1	1	1	2	2	0	1	0	1	1	2	2	2	2	0	2	1	1	1	1	2	0	1	1	0	0	0	2	0	0	0	0	0
51	0	0	0	0	0	1	2	1	1	0	0	0	0	0	0	0	2	0	2	1	2	0	2	0	0	0	1	1	2	2	1	1	1	0	1	1	1	0	0	0	0	1	0	2	0	0	0	0	0
52	0	0	1	0	0	1	2	1	1	0	1	1	1	0	0	0	2	0	2	2	2	0	2	0	0	0	1	1	1	1	1	1	1	0	2	1	1	0	0	0	0	0	0	0	0	0	0	1	1
53	0	0	0	0	0	1	2	2	2	0	0	0	1	1	0	0	1	0	1	1	1	0	2	0	0	0	1	1	2	2	1	2	2	0	1	1	1	0	2	2	0	0	1	1	1	1	1	0	0
54	0	0	1	0	0	0	1	2	0	0	0	1	1	0	0	0	0	0	1	2	2	0	1	0	0	0	1	1	2	2	0	2	2	2	0	2	2	0	0	0	0	0	1	2	1	1	0	0	1
55	0	0	0	0	0	0	2	1	2	0	0	0	0	0	0	0	0	0	2	1	2	0	2	0	0	0	2	2	2	2	2	2	2	1	1	1	2	0	1	1	0	0	1	2	1	0	0	0	1
56	0	0	0	0	0	0	1	1	1	1	0	0	0	0	0	0	1	1	0	0	1	1	1	0	1	1	1	2	2	2	0	0	0	0	1	1	2	0	1	1	0	0	1	2	1	0	0	0	0
57	0	0	0	0	0	0	2	2	0	0	0	0	0	0	0	0	0	0	2	2	2	0	1	0	0	0	2	2	2	2	0	1	1	2	0	2	2	0	0	0	0	0	0	2	0	0	0	0	1
58	1	0	0	0	0	0	2	1	1	0	1	0	0	0	0	0	2	1	2	2	2	0	2	0	0	0	2	2	2	1	0	0	0	2	0	1	1	0	0	0	0	0	0	0	0	0	0	2	0
59	0	0	0	0	0	0	1	2	1	0	1	2	2	2	0	0	1	1	2	2	2	0	1	1	1	1	1	1	2	2	0	1	2	1	0	2	1	0	0	0	0	1	1	2	1	1	0	0	1
60	0	1	0	0	0	1	2	0	2	0	0	0	0	0	0	0	0	0	1	1	2	0	2	0	0	0	2	2	2	2	1	1	0	2	2	0	2	0	1	1	0	0	2	2	2	1	0	0	1
61	0	0	0	0	0	1	2	0	2	0	0	0	0	0	0	0	0	0	2	2	2	0	2	0	0	0	2	2	2	2	1	2	2	1	2	0	1	0	1	1	0	0	0	1	1	1	0	0	1
62	0	0	0	0	0	0	1	2	1	1	1	1	1	1	0	0	1	0	1	1	2	0	1	1	1	1	1	2	1	1	2	1	1	2	0	2	1	0	0	0	0	1	0	2	1	2	0	0	1
63	1	0	0	0	0	0	0	2	0	1	1	0	2	2	0	0	0	0	1	1	2	0	2	0	0	0	2	2	2	2	2	1	1	2	0	2	1	1	0	0	0	0	0	1	0	1	0	0	0
64	0	0	0	0	0	1	1	1	2	0	0	0	1	1	0	0	0	0	1	1	0	0	2	0	0	0	0	1	1	1	1	1	1	1	0	2	1	2	0	0	1	0	0	1	0	0	0	1	0
65	0	1	0	0	0	1	2	0	1	0	0	1	1	0	0	0	1	1	0	0	1	0	2	0	0	0	0	2	2	2	1	0	0	2	0	2	1	1	0	0	0	0	1	2	0	0	0	0	0
66	0	1	1	0	0	0	1	2	0	0	1	0	0	0	0	0	1	1	1	1	1	0	1	0	0	0	2	2	2	2	1	0	0	2	0	2	1	0	2	1	1	0	0	1	0	1	0	0	0
67	0	0	0	0	0	1	2	2	1	0	1	2	2	1	0	1	1	0	1	1	2	0	1	1	1	1	2	1	2	2	1	1	1	2	0	2	2	0	1	1	0	0	0	0	0	0	0	0	1
68	0	0	1	0	0	0	2	0	2	0	0	0	0	0	0	0	1	1	1	0	2	0	1	1	1	1	1	2	1	1	1	1	1	0	1	1	1	1	0	0	0	1	0	2	2	0	0	1	0
69	1	0	1	0	1	0	2	1	1	0	1	1	1	0	0	1	0	0	0	1	1	0	2	0	0	0	1	2	2	2	2	0	2	0	2	1	1	0	1	1	0	0	0	1	0	0	0	0	0
70	0	0	0	0	0	0	2	1	1	0	0	0	2	2	0	0	0	0	1	1	2	0	2	0	0	0	2	2	2	2	1	1	1	2	1	1	1	0	0	0	0	0	2	2	1	1	0	0	0
71	0	0	0	0	0	1	2	0	2	0	0	0	1	1	0	0	1	1	1	1	1	0	2	0	0	0	2	2	2	2	0	1	1	0	2	1	2	0	2	2	0	0	0	1	1	0	0	0	0
72	0	0	0	0	0	0	2	2	0	0	1	0	0	0	0	0	1	1	1	2	2	0	2	0	0	0	1	2	2	2	0	1	1	2	0	2	2	0	1	1	0	0	0	2	0	0	0	0	0
73	0	0	0	0	0	1	2	2	2	0	0	0	0	0	0	0	0	0	1	1	1	0	2	0	0	0	2	2	2	2	1	1	1	0	1	1	1	0	1	1	0	1	0	2	1	0	0	0	0
74	1	0	0	0	0	0	2	2	0	0	0	1	1	0	0	1	1	1	0	0	0	0	1	1	1	1	1	2	1	1	1	1	1	2	2	1	1	0	1	1	0	0	0	1	0	0	0	0	0
75	1	1	1	0	0	0	1	1	1	0	1	1	1	0	0	1	1	1	1	1	2	0	1	0	0	0	0	1	1	1	1	0	1	1	1	1	0	0	1	1	0	0	0	0	1	0	0	0	0
76	1	0	0	0	0	0	2	2	1	0	1	0	0	0	0	0	0	0	1	1	1	0	2	0	0	0	1	0	2	2	0	0	0	1	0	2	1	0	1	0	1	0	0	2	0	0	0	0	0
77	0	0	0	0	0	0	2	2	2	0	0	0	1	1	0	0	2	2	1	1	2	0	1	0	0	0	1	1	2	2	1	2	1	1	1	1	0	0	2	2	1	0	0	1	0	0	0	0	0
78	0	0	0	0	0	0	2	2	2	0	0	0	0	0	0	0	1	2	1	1	2	0	2	0	0	0	2	2	2	2	2	1	1	1	0	2	0	0	1	1	0	0	0	2	0	0	0	0	0
79	0	0	0	0	0	0	2	1	1	1	0	0	0	0	0	0	1	1	1	1	2	0	1	0	0	0	1	2	1	1	2	1	1	2	0	2	1	1	1	1	0	0	1	2	1	1	0	0	0
80	0	0	0	0	0	0	1	1	1	0	1	0	1	1	0	0	0	0	0	0	1	0	2	0	1	1	2	2	2	2	1	1	1	1	1	1	1	0	1	1	0	0	0	0	1	0	0	0	0
81	0	1	1	0	1	0	1	0	2	0	0	1	1	1	0	0	0	0	2	1	2	0	2	0	0	0	2	2	2	2	1	1	1	1	1	1	1	1	1	1	0	1	0	1	1	0	0	0	0
82	0	0	0	0	0	0	1	1	0	1	2	1	2	1	0	0	0	0	0	0	0	0	0	0	0	0	1	2	2	1	2	1	1	0	0	2	2	0	0	0	0	0	0	0	0	1	0	0	1
83	1	0	0	0	0	0	1	1	2	0	0	2	2	1	0	1	1	0	1	1	1	0	1	0	0	0	2	2	2	2	0	0	0	2	1	1	2	0	2	2	0	1	0	2	2	0	0	0	0
84	0	1	0	0	0	0	2	2	2	0	1	0	0	0	0	0	1	1	1	1	2	0	2	0	0	0	0	2	2	2	1	1	1	1	1	1	1	1	0	0	0	2	0	2	0	0	0	0	0
85	0	0	0	0	0	0	2	1	2	0	0	0	1	0	0	0	1	1	1	1	1	0	1	0	0	0	2	2	2	2	0	1	0	2	0	2	1	0	2	2	0	0	0	2	0	0	0	1	0
86	0	0	0	0	0	0	2	2	1	0	1	1	1	0	0	1	0	1	1	1	1	0	2	0	0	0	2	2	2	2	1	1	1	0	1	1	2	0	2	2	0	1	0	2	1	2	0	0	0
87	0	0	0	0	0	1	2	1	2	0	0	1	2	1	0	0	2	1	2	2	1	0	2	0	0	0	2	2	2	2	1	0	1	2	1	2	2	0	0	0	0	0	0	0	0	0	0	0	1
88	0	0	0	0	0	0	2	2	1	0	1	0	1	1	0	0	1	0	1	1	1	1	2	0	0	0	2	2	2	2	2	1	1	2	0	2	0	0	2	2	1	0	0	2	0	0	0	0	1
89	1	1	0	0	0	0	2	1	2	0	0	0	1	1	0	0	2	0	1	1	1	0	2	0	0	0	2	2	2	2	1	1	1	1	0	2	1	0	0	0	0	0	0	1	1	1	0	0	0
90	0	0	0	0	0	0	1	2	0	0	1	0	0	0	0	0	2	1	2	2	2	0	1	0	0	0	2	2	2	2	1	1	1	1	0	2	0	0	1	1	0	0	0	0	0	0	0	0	1
91	0	0	0	0	0	0	1	1	1	0	0	0	0	0	0	1	1	0	1	1	2	0	2	0	1	1	2	2	2	2	0	1	1	2	0	2	2	0	1	1	0	0	0	2	0	1	0	1	0
92	0	0	0	0	0	0	2	2	2	0	0	0	0	0	0	0	2	2	2	2	2	0	2	0	0	0	1	1	2	2	0	0	1	1	1	1	0	0	1	1	0	0	0	2	0	0	0	0	1
93	1	0	0	0	0	1	2	1	2	0	0	1	1	0	0	0	1	0	1	1	2	0	2	0	0	0	2	2	2	2	0	1	1	1	1	1	1	0	2	2	0	0	0	1	0	0	0	1	0
94	0	0	0	0	0	0	1	2	1	0	1	1	1	0	0	1	0	0	2	2	1	0	2	0	0	0	2	2	2	2	1	0	2	0	2	1	1	1	0	0	0	1	0	2	1	1	0	0	0
95	0	0	1	1	1	1	1	1	2	0	0	0	0	0	0	0	1	0	1	1	1	0	0	0	0	0	2	2	2	2	1	1	1	1	0	2	2	0	1	1	0	0	0	2	0	1	0	0	0
96	0	0	0	0	0	0	0	2	0	1	1	0	0	0	0	0	0	0	1	1	1	1	2	0	0	0	2	2	2	2	2	2	1	1	2	2	1	0	0	0	0	0	0	0	1	0	0	0	0
97	0	0	0	0	0	0	1	1	1	0	0	0	1	1	0	0	2	2	2	2	1	0	2	0	1	1	1	2	1	1	2	1	1	2	0	2	2	0	2	2	0	0	1	2	1	1	0	1	1
98	0	0	1	1	1	1	2	0	2	0	0	0	1	0	1	0	0	0	2	1	2	0	2	0	0	0	2	2	1	1	1	1	1	0	0	1	1	0	2	2	0	0	0	1	0	0	0	1	0
99	0	0	0	0	0	0	2	1	2	0	0	0	0	0	0	0	1	2	1	1	2	0	2	0	1	1	2	2	1	1	2	1	1	2	1	2	2	0	1	1	0	0	0	0	1	0	0	1	0
100	0	0	1	1	1	1	2	1	1	0	1	1	1	1	0	0	2	1	2	2	2	0	1	0	0	0	1	1	1	1	1	2	2	1	0	2	1	0	1	1	0	0	1	2	2	0	0	0	0
101	0	0	0	0	0	0	2	1	2	0	0	0	0	0	0	0	2	1	0	0	1	0	1	0	0	0	2	2	2	2	2	2	2	0	1	1	0	0	0	0	0	0	0	1	0	0	0	0	0
102	0	1	0	0	0	0	2	2	1	0	1	1	1	0	0	1	0	1	1	1	1	0	2	0	0	0	1	2	2	2	0	1	1	2	0	2	1	0	1	1	0	1	0	2	1	1	0	0	0
103	1	0	0	0	0	0	2	1	1	0	0	0	1	1	0	0	1	1	1	0	2	0	2	0	0	0	2	2	2	1	0	1	1	1	0	2	2	0	1	1	0	0	0	2	0	1	0	0	1
104	1	0	0	0	0	0	2	2	1	0	1	1	1	0	0	0	1	1	0	0	1	0	2	0	0	0	2	2	2	1	1	1	1	1	1	1	2	0	0	0	0	0	0	2	0	0	0	0	0
105	1	0	0	0	0	0	1	2	1	0	0	0	0	0	0	0	1	1	1	1	1	0	2	0	0	0	1	1	2	2	1	2	2	0	2	0	1	1	0	0	0	1	0	2	1	0	1	0	0
106	1	0	0	0	0	0	2	0	1	0	1	1	1	0	0	1	1	0	2	2	2	0	2	0	0	0	1	2	1	1	2	2	2	1	1	1	1	1	1	1	0	1	0	1	0	1	0	0	0
107	0	0	0	0	0	0	0	1	1	1	1	0	1	0	0	0	1	1	1	2	2	0	2	0	0	0	2	2	2	2	1	1	1	2	0	2	2	0	0	0	0	0	1	1	1	1	0	0	1
108	1	0	0	0	0	0	2	2	1	0	0	0	1	1	0	0	1	1	0	1	1	0	0	1	1	1	0	2	2	2	1	1	2	1	0	2	2	0	0	0	0	0	0	2	0	0	0	0	1
109	0	0	0	0	0	0	1	2	1	0	1	0	0	0	0	0	0	0	2	2	2	0	2	0	0	0	2	2	2	2	0	1	1	2	2	1	1	0	0	0	0	2	0	2	1	1	0	0	1
110	1	0	0	0	0	0	2	2	1	0	0	1	1	0	0	1	1	1	0	0	0	0	2	0	1	1	2	2	2	2	1	1	1	2	2	1	1	0	0	0	0	1	0	2	1	0	0	0	0
111	0	0	0	0	0	0	2	0	2	0	0	1	1	0	0	1	0	0	0	0	2	0	2	0	0	0	1	2	0	0	2	1	1	1	0	2	1	0	2	1	1	0	1	2	0	2	0	0	0
112	0	0	2	0	1	0	2	1	1	0	0	1	1	0	0	1	1	1	1	1	1	0	2	0	0	0	1	1	2	2	0	0	1	0	1	2	2	0	1	0	1	0	1	2	1	1	0	1	0
113	0	0	0	0	0	0	1	2	1	0	1	1	1	0	1	0	1	0	2	1	2	1	2	0	0	0	2	2	2	2	1	2	1	0	1	1	0	1	0	0	0	1	0	2	1	0	1	0	0
114	1	0	0	0	0	1	1	2	1	0	0	1	2	2	0	0	2	2	1	1	2	0	2	0	0	0	2	2	2	2	2	2	2	1	0	2	2	0	1	0	1	1	0	2	0	0	0	0	1
115	0	0	0	0	0	0	2	1	2	0	0	0	1	1	0	0	1	1	1	1	1	0	1	1	1	1	1	1	2	2	0	1	0	1	1	1	1	0	0	0	0	1	0	2	1	1	0	1	1
116	0	0	0	0	0	0	2	2	0	0	1	1	1	0	0	0	1	0	1	1	1	0	2	0	0	0	1	2	2	2	0	0	0	2	0	2	1	0	0	0	0	0	0	2	0	0	0	0	0
117	0	0	2	0	1	0	1	2	0	0	2	0	0	0	0	1	1	1	0	0	1	0	2	0	0	0	1	1	2	2	1	0	1	1	1	1	2	0	1	1	0	0	0	1	0	1	0	0	1
118	1	0	0	0	0	1	2	1	2	0	0	1	1	0	0	1	1	0	2	2	2	0	2	0	0	0	2	2	2	2	1	0	0	2	0	2	2	0	1	0	1	0	0	2	1	0	0	0	1
119	1	0	1	0	0	1	1	1	2	0	0	0	0	0	0	0	1	0	2	1	2	1	0	1	0	1	1	2	2	2	2	0	1	1	0	2	1	0	2	2	0	0	1	1	0	0	0	0	0
120	0	0	1	0	0	0	1	2	1	0	0	0	1	0	0	0	0	1	2	2	2	0	1	0	0	0	1	2	2	2	2	1	1	1	0	2	0	0	2	1	1	0	1	2	1	1	0	0	0
121	1	0	0	0	0	0	1	1	1	0	0	0	1	1	0	0	1	1	1	2	2	0	2	0	1	1	2	2	1	1	2	1	1	2	0	2	1	0	2	2	0	0	1	2	2	2	0	0	1
122	0	0	0	0	0	0	2	2	2	0	0	1	2	1	0	0	1	1	1	1	1	0	2	0	0	0	2	2	2	2	0	1	1	2	0	2	1	0	1	1	0	0	0	1	0	0	0	0	0
123	0	0	0	0	0	0	1	1	2	0	0	1	2	1	0	1	2	0	2	2	2	0	2	0	0	0	1	1	2	2	0	0	0	2	0	2	2	0	0	0	0	1	0	1	1	0	0	0	1
124	0	0	0	0	0	0	1	2	1	0	1	1	1	0	0	0	1	1	0	0	1	0	1	0	0	0	1	1	2	2	0	2	2	0	1	1	1	0	2	2	0	0	0	0	0	1	0	0	0
125	0	0	1	0	0	0	1	1	1	0	1	0	0	0	0	0	1	0	1	1	2	0	1	1	1	1	0	0	1	2	1	1	1	1	0	1	1	0	0	0	0	0	0	1	0	0	0	0	1
126	0	1	1	0	1	0	1	2	0	0	2	0	1	1	0	0	1	1	1	1	1	0	2	0	0	0	1	1	2	2	1	0	0	2	0	2	1	1	0	0	0	1	0	2	1	1	0	0	0
127	1	0	0	0	0	1	2	1	2	0	0	0	2	2	0	0	0	0	2	1	2	0	2	0	0	0	2	2	2	2	0	0	0	2	0	2	2	0	1	1	0	0	0	2	0	0	0	0	0
128	0	0	1	0	0	0	2	1	1	0	0	1	1	0	0	0	1	0	2	2	2	0	0	0	0	0	2	2	2	2	0	2	1	0	1	1	0	0	1	1	0	0	2	2	2	1	0	0	0
129	0	0	0	0	0	1	2	0	2	0	0	1	1	2	0	0	1	0	1	1	1	0	2	0	0	0	2	2	2	2	2	0	0	0	1	1	2	0	1	1	0	0	1	2	1	1	0	0	0
130	0	0	0	0	0	0	2	1	2	0	0	1	2	2	0	0	1	0	0	0	2	0	1	1	1	1	2	2	2	2	1	2	1	1	2	2	0	0	1	1	0	0	1	2	1	2	0	0	0
131	0	0	0	0	0	1	2	2	0	0	0	0	0	0	0	0	2	2	2	2	1	0	2	0	0	0	1	2	2	1	1	0	1	0	1	2	2	1	0	0	0	0	2	2	2	1	0	0	0
132	0	0	0	0	0	1	1	2	1	0	1	1	2	2	0	0	0	0	0	0	0	0	2	0	0	0	0	2	1	1	1	0	1	2	1	2	2	0	1	1	0	0	1	2	1	1	0	1	0
133	0	1	0	0	0	0	2	2	1	0	1	0	0	0	0	0	1	0	2	2	2	0	0	1	1	1	1	2	1	2	2	2	1	1	2	2	1	0	0	0	0	0	0	2	0	1	0	0	1
134	1	0	0	0	0	0	2	1	2	0	0	0	0	0	0	0	2	2	2	2	2	0	1	0	0	0	1	1	2	2	0	0	0	2	0	2	2	0	0	0	0	0	0	1	0	1	0	0	0
135	0	0	0	0	0	0	2	1	2	0	0	0	2	1	0	0	2	2	1	1	2	0	2	0	0	0	2	2	2	2	1	0	0	1	0	2	1	0	1	1	0	0	1	1	1	0	0	0	0
136	0	0	0	0	0	0	2	1	2	0	0	1	2	1	0	0	1	0	2	1	2	0	0	0	0	0	1	2	1	2	2	1	1	0	1	1	2	0	0	0	0	0	1	1	1	1	0	0	0
137	0	0	0	0	0	0	1	2	0	0	1	0	0	0	0	0	0	0	2	1	2	0	2	0	0	0	2	1	2	2	1	2	2	0	1	1	1	0	0	0	0	1	0	1	1	0	0	1	0
138	0	0	0	0	0	0	1	2	1	0	1	1	2	1	0	1	2	2	0	0	2	0	2	0	0	0	2	1	2	2	0	0	0	2	1	1	1	0	1	1	1	0	0	1	0	0	0	0	0
139	0	0	0	0	0	0	1	2	1	0	1	0	0	0	0	0	2	2	0	0	0	0	2	0	0	0	1	1	1	1	0	2	1	0	1	1	1	1	0	0	0	0	0	1	1	1	0	0	1
140	0	0	0	0	0	0	0	2	0	1	1	0	0	0	0	0	1	1	2	2	2	0	1	0	0	0	2	2	1	1	2	1	1	1	0	2	1	0	0	0	0	0	0	2	1	1	0	1	0
141	0	0	0	0	0	0	2	1	2	0	0	0	0	0	0	0	1	0	2	2	2	0	2	0	0	0	0	1	1	1	1	2	2	0	2	0	1	0	0	0	0	0	0	1	0	0	0	0	1
142	0	0	0	0	0	0	2	2	1	0	0	0	0	0	0	0	1	0	1	1	1	1	1	0	0	0	1	1	2	2	0	1	1	0	1	1	1	1	0	0	0	1	0	1	1	0	0	0	0
143	1	0	0	0	0	0	2	1	1	0	1	0	1	0	0	0	0	0	2	1	2	0	2	0	0	0	1	1	2	2	1	1	0	1	1	1	1	1	0	0	0	0	1	2	2	1	0	0	1
144	0	0	0	0	0	0	1	1	2	0	1	0	1	1	0	0	0	0	0	0	1	0	2	0	0	0	1	2	2	1	2	1	1	1	1	1	1	0	1	1	1	1	0	1	1	0	0	1	0
145	0	0	0	0	0	0	1	1	1	0	1	0	1	1	0	0	1	1	1	2	2	0	2	0	0	0	1	2	1	1	2	0	0	2	0	2	0	0	1	1	0	0	0	1	0	0	0	1	0
146	0	0	0	0	0	0	2	2	2	0	0	1	1	0	0	0	0	0	1	1	1	0	2	0	1	1	2	2	2	2	1	1	1	0	1	1	1	0	0	0	0	0	2	2	1	1	0	0	0
147	1	0	0	0	0	0	1	1	1	0	1	0	0	0	0	0	0	0	2	2	2	0	2	0	0	0	0	2	2	2	1	1	1	2	0	2	1	0	2	2	0	0	0	1	1	0	1	0	0
148	0	0	0	0	0	0	1	1	1	1	1	1	1	0	0	0	2	2	1	1	1	0	2	0	0	0	0	1	1	1	1	1	0	1	1	1	1	0	0	0	0	2	0	2	0	0	0	0	1
149	0	1	0	0	0	1	1	1	1	0	0	0	0	0	0	0	0	0	2	2	2	0	2	0	0	0	2	2	2	2	0	1	0	1	1	1	1	0	0	0	0	1	0	2	2	0	0	0	0
150	0	0	0	0	0	0	2	0	2	0	0	0	0	0	0	0	2	0	1	1	1	0	2	0	0	0	1	2	2	2	1	2	1	0	1	1	1	1	0	0	0	0	1	2	1	1	0	0	1
151	0	1	1	0	1	0	2	0	2	0	0	0	1	1	0	0	0	0	2	1	2	0	1	0	0	0	0	2	1	1	2	1	1	1	1	1	0	0	2	2	1	0	0	1	0	0	0	0	0
152	0	0	0	0	0	0	2	1	2	0	0	1	1	0	0	0	2	1	2	2	2	0	2	0	0	0	2	2	2	2	1	1	2	1	2	1	1	1	1	1	0	0	1	2	1	1	0	0	0
153	0	0	0	0	0	0	1	2	1	0	1	0	2	2	0	0	1	0	1	1	1	0	2	0	0	0	0	2	1	1	2	1	1	0	1	1	1	0	1	0	1	0	0	2	0	0	0	0	0
154	0	1	1	0	1	0	2	1	2	0	0	0	1	0	0	0	1	1	1	1	1	0	2	0	1	1	2	2	2	2	1	0	0	1	0	2	2	0	0	0	0	0	1	2	0	2	0	0	1
155	0	0	0	0	0	0	2	0	2	0	0	0	0	0	0	0	0	0	1	1	2	0	2	0	0	0	1	2	2	2	0	1	1	1	1	1	1	0	0	0	0	0	0	1	0	0	0	0	1
156	1	0	0	0	0	0	1	2	1	0	1	0	0	0	0	0	1	0	1	1	1	0	2	0	0	0	1	1	2	2	0	1	2	1	0	2	2	0	2	2	0	1	0	2	1	1	0	1	0
157	0	0	0	0	0	0	2	1	0	0	0	1	1	0	0	0	1	1	0	0	0	0	2	0	0	0	2	2	2	2	0	0	0	2	0	2	1	0	0	0	0	0	0	1	0	0	0	0	0
158	0	0	0	0	0	0	1	2	1	0	1	1	1	0	0	0	2	1	2	2	1	0	2	0	0	0	1	1	1	1	0	0	0	2	0	2	2	0	1	1	0	0	0	2	0	0	0	1	1
159	0	0	0	0	0	0	2	1	2	0	0	0	1	1	0	0	1	0	1	1	1	1	0	1	0	1	0	2	1	1	1	1	2	1	1	1	1	0	1	1	0	0	0	2	0	0	0	0	0
160	0	0	0	0	0	0	2	2	1	0	0	0	2	0	1	0	1	1	0	1	1	0	2	0	0	0	2	2	2	2	0	2	2	0	2	0	1	0	1	0	2	0	1	1	1	0	0	0	0
161	0	0	0	0	0	0	2	0	2	0	0	0	0	1	0	0	2	1	1	1	1	0	1	0	0	0	1	2	1	0	1	1	1	1	1	1	1	0	0	0	0	0	0	0	0	1	0	0	0
162	0	0	1	0	0	0	2	0	2	0	0	0	0	0	0	0	1	0	1	1	2	0	1	0	1	1	1	1	2	2	1	0	0	2	0	2	0	1	1	0	1	0	0	2	1	1	0	0	1
163	0	0	1	0	0	0	2	2	2	0	0	0	2	1	1	0	2	0	2	2	2	0	2	0	0	0	1	2	1	1	2	0	0	2	0	2	1	0	1	0	1	0	0	1	1	0	0	0	0
164	1	0	0	0	0	0	2	2	1	1	0	0	0	0	0	0	1	1	1	0	1	0	2	0	1	1	1	1	1	1	0	1	2	1	0	2	1	0	1	1	0	0	1	1	1	2	0	0	2
165	0	0	0	0	0	1	1	1	2	0	0	0	1	1	0	0	1	1	1	2	2	0	2	0	0	0	1	2	1	1	1	1	1	2	0	2	0	0	2	2	1	0	0	2	0	1	0	0	0
166	0	0	0	0	0	1	1	1	0	1	2	0	0	0	0	0	1	1	1	1	1	0	2	0	1	1	2	0	1	1	1	1	1	1	1	1	2	0	2	2	0	0	1	2	1	1	0	0	0
167	0	0	0	0	0	1	2	2	2	0	0	0	1	1	0	0	1	1	1	2	2	0	2	0	0	0	0	1	2	2	1	2	2	1	2	0	1	0	1	0	1	0	0	1	1	1	0	0	1
168	0	0	0	0	0	0	2	1	2	0	0	1	1	0	0	1	1	1	1	1	1	0	2	0	0	0	1	1	2	2	0	0	0	2	0	2	1	0	1	1	0	0	0	1	0	0	0	0	1
169	0	0	0	0	0	1	2	2	2	0	0	0	2	2	0	0	1	0	2	2	2	0	1	0	0	0	1	2	1	1	2	1	1	1	0	1	1	0	1	0	1	0	0	2	1	1	0	0	0
170	0	0	1	0	1	0	1	1	1	1	1	1	1	0	0	1	1	1	1	1	2	1	1	0	0	0	0	1	1	0	2	1	1	0	1	1	1	1	0	0	0	0	0	0	2	0	0	0	0
171	0	0	0	0	0	0	1	1	2	0	0	1	1	0	0	0	0	0	2	1	2	0	2	0	0	0	2	2	2	2	2	1	1	1	0	2	1	0	1	1	0	0	0	1	0	1	0	0	0
172	1	0	0	0	0	0	1	2	1	0	0	0	0	0	0	0	0	0	0	0	0	0	1	1	1	1	2	2	2	2	0	1	0	1	1	1	1	0	0	0	0	1	0	2	1	0	0	0	0
173	0	0	0	0	0	1	1	1	1	0	0	0	2	2	0	0	1	1	1	0	0	0	2	0	0	0	2	2	2	1	0	1	1	2	1	1	2	0	1	1	0	0	0	2	1	1	0	0	1
174	0	0	1	0	0	1	0	2	0	0	2	0	1	0	0	0	1	1	1	1	1	0	2	0	0	0	2	2	2	2	2	1	1	1	1	1	2	0	1	1	0	0	0	2	1	0	0	0	2
175	0	0	1	0	0	0	2	1	1	0	0	0	0	0	0	0	0	0	2	2	2	0	2	0	0	0	1	1	2	2	0	2	1	1	1	2	2	0	2	2	0	0	1	2	1	2	0	0	0
176	0	0	0	0	0	0	2	1	1	0	1	2	2	1	0	1	2	1	2	2	2	0	2	0	0	0	2	2	2	2	1	2	1	1	0	2	1	0	1	1	0	0	0	1	0	1	0	0	0
177	0	0	0	0	0	0	1	1	2	0	0	1	1	0	0	1	0	0	1	1	2	0	1	0	0	0	2	2	2	2	1	1	1	1	1	1	2	0	0	0	0	0	0	1	1	1	0	0	1
178	0	0	0	0	0	0	2	1	2	0	0	0	1	1	0	0	2	2	2	2	2	0	2	0	0	0	2	2	2	2	0	1	1	2	1	2	1	0	2	1	1	1	0	1	1	0	0	0	1
179	0	0	0	0	0	0	1	1	1	0	0	1	1	1	0	0	2	0	2	1	2	0	2	0	1	1	0	1	1	1	1	0	0	2	0	2	1	0	0	0	0	0	0	0	1	0	0	0	1
180	0	0	0	0	0	1	2	1	2	0	0	0	1	0	0	0	2	1	2	2	2	0	2	0	0	0	2	2	2	2	2	1	1	0	1	1	1	0	0	0	0	0	0	2	0	0	0	0	0
181	1	0	0	0	0	0	2	2	2	0	0	0	1	0	1	0	0	0	1	1	2	0	1	0	0	0	2	2	2	2	1	1	1	2	0	2	1	0	1	0	1	0	1	1	1	1	0	1	0
182	0	0	1	0	0	0	2	1	2	0	0	1	1	0	0	1	1	1	0	1	1	0	2	0	0	0	1	1	2	2	1	0	0	1	2	0	1	1	0	0	0	0	1	2	2	1	0	0	1
183	0	0	0	0	0	0	2	1	2	0	0	1	1	1	0	0	0	0	1	1	1	0	2	0	0	0	1	1	2	2	1	0	1	1	1	1	1	0	0	0	0	0	0	1	1	0	0	0	1
184	0	0	0	0	0	0	1	2	1	0	1	1	1	1	0	0	2	1	1	1	2	0	2	1	1	2	1	1	2	2	0	1	1	1	1	1	1	0	0	0	0	0	1	1	1	1	0	0	1
185	0	0	0	0	0	0	2	0	2	0	0	0	0	0	0	0	1	1	2	2	2	0	2	0	0	0	1	1	2	2	0	1	1	0	2	0	1	0	2	1	1	0	1	2	2	0	0	0	2
186	0	0	0	0	0	0	2	2	2	0	0	1	2	2	0	0	1	1	0	0	1	0	1	0	0	0	1	2	2	1	2	0	0	2	0	2	1	2	0	0	1	0	0	0	2	0	1	0	0
187	1	0	0	0	0	1	2	1	2	0	0	1	1	0	0	0	1	0	2	1	2	0	0	0	0	0	2	2	2	2	1	0	0	2	0	2	2	0	0	0	0	0	1	1	1	1	0	0	0
188	1	0	0	0	0	0	2	0	2	0	1	1	2	1	0	0	1	0	1	1	2	1	2	0	0	0	1	1	1	1	1	0	0	2	0	2	2	0	0	0	0	0	0	2	1	1	0	1	0
189	0	0	1	0	0	0	2	1	1	1	0	0	1	0	0	0	0	0	2	2	2	0	2	0	0	0	1	2	2	1	1	1	1	1	0	2	0	0	1	1	0	0	0	1	1	0	0	0	0
190	0	0	0	0	0	1	1	0	2	0	0	0	2	1	1	0	1	0	2	1	2	0	1	0	1	1	2	2	2	1	0	0	0	2	0	2	0	0	2	2	0	0	0	1	1	0	0	0	0
191	0	0	0	0	0	1	0	2	1	0	0	1	1	0	0	1	1	1	2	2	2	0	2	0	0	0	2	2	2	2	1	1	1	1	1	1	2	0	2	2	0	0	1	2	0	0	0	0	1
192	0	0	0	0	0	0	1	1	1	0	0	0	0	0	0	0	1	0	2	1	2	0	1	0	0	0	0	2	2	2	1	1	2	1	0	2	1	0	0	0	0	1	0	2	1	1	0	0	1
193	0	0	0	0	0	0	2	2	2	0	0	0	1	1	0	0	1	0	0	0	1	0	2	0	0	0	0	1	2	2	0	1	0	1	1	1	2	0	0	0	0	2	0	2	0	0	0	0	0
194	0	0	0	0	0	0	2	2	1	0	0	0	0	0	0	0	2	1	0	0	1	0	2	0	0	0	1	2	1	1	2	1	2	1	2	1	1	0	2	2	0	0	1	1	1	0	0	0	0
195	0	0	0	0	0	0	1	2	1	0	1	0	1	1	0	0	0	0	1	1	1	0	2	0	0	0	2	2	2	2	0	1	1	2	0	2	1	1	0	0	1	0	0	1	0	0	0	1	0
196	0	0	0	0	0	0	2	0	2	0	0	0	1	1	0	0	1	1	1	1	1	0	2	0	0	0	2	2	2	2	0	2	1	1	2	2	2	0	2	2	0	0	0	0	2	1	0	0	1
197	0	0	0	0	0	0	1	1	0	1	2	0	1	1	0	0	1	0	2	2	2	0	2	0	0	0	2	2	2	2	1	1	0	2	2	0	1	0	1	1	0	0	0	2	1	0	0	0	0
198	1	0	0	0	0	0	2	1	1	0	0	0	1	1	0	0	1	0	1	1	2	0	2	0	0	0	2	2	2	2	2	0	0	2	0	2	1	0	0	0	0	1	0	2	0	0	0	0	0
199	1	0	0	0	0	0	2	1	1	0	1	0	0	0	0	0	1	1	1	1	1	0	2	0	1	1	2	2	2	2	1	2	2	0	1	1	2	0	0	0	0	0	2	2	2	1	0	0	0
200	0	0	0	0	0	0	2	1	2	0	0	2	2	2	0	0	0	0	0	0	0	0	1	0	0	0	1	1	2	2	0	1	1	2	1	2	2	0	1	1	0	0	0	1	0	0	0	0	1
201	0	0	1	0	0	1	2	1	2	0	1	0	1	1	0	0	1	0	1	1	1	0	1	1	1	1	0	2	1	1	1	1	1	1	0	2	0	0	1	1	0	0	0	0	1	1	0	0	0
202	0	0	1	0	0	0	1	2	1	0	1	0	1	1	0	0	1	1	2	2	2	0	1	0	0	0	1	2	2	2	0	2	2	0	2	0	0	1	0	0	0	0	0	1	0	1	0	0	0
203	0	0	0	0	0	0	1	1	1	0	1	0	1	0	1	0	0	0	1	1	1	0	2	0	0	0	2	2	2	2	1	1	1	1	1	1	0	0	0	0	0	0	0	0	1	0	0	0	0
204	0	0	0	0	0	0	1	1	1	0	1	0	1	1	0	0	2	1	2	2	2	0	2	0	1	1	1	1	2	2	0	0	0	2	0	2	1	0	0	0	0	1	0	2	1	2	0	0	0
205	0	1	0	0	0	0	2	1	2	0	0	0	0	0	0	0	1	0	1	1	1	0	0	0	0	0	1	1	2	2	0	1	1	1	1	1	1	0	1	1	0	0	0	0	0	0	0	0	0
206	0	0	0	0	0	0	0	2	0	0	2	0	1	1	0	0	1	1	1	1	1	0	2	0	0	0	2	2	2	2	2	0	0	1	0	2	2	0	2	2	0	0	2	2	1	1	0	0	0
207	0	0	0	0	0	1	1	1	2	0	0	1	1	0	0	1	1	0	2	2	2	0	2	0	0	0	1	2	2	2	0	0	0	2	0	2	2	0	2	2	0	0	0	1	1	1	0	0	1
208	1	0	0	0	0	0	1	1	1	0	1	1	2	1	0	1	2	0	2	2	2	0	2	0	0	0	2	2	2	2	1	1	1	1	1	1	0	0	1	1	0	0	2	2	2	1	0	1	0
209	0	0	0	0	0	1	1	2	0	0	1	0	0	0	0	0	1	0	2	1	2	0	2	0	0	0	1	1	2	2	1	1	0	1	1	1	2	0	1	1	0	0	0	1	0	0	0	0	0
210	0	0	0	0	0	0	2	1	2	0	1	0	0	0	0	0	2	1	2	2	2	1	2	0	0	0	0	1	1	1	1	2	2	1	0	2	1	0	2	2	0	0	0	2	1	0	0	0	0
211	0	0	0	0	0	0	2	1	2	0	1	2	2	0	1	1	1	1	1	1	2	0	2	0	1	1	1	2	2	1	1	1	1	0	2	1	1	0	0	0	0	0	0	2	1	1	0	1	0
212	0	0	0	0	0	1	1	2	1	0	1	0	0	0	0	0	1	2	1	1	2	0	2	0	0	0	1	2	1	1	1	1	0	2	0	2	0	0	1	1	0	0	1	2	1	2	0	0	1
213	0	0	0	0	0	0	2	0	1	0	0	1	1	0	0	1	2	1	2	2	2	0	2	0	1	1	2	2	2	2	0	0	0	1	0	2	1	0	1	1	0	0	1	1	1	0	0	0	0
214	1	0	0	0	0	0	2	0	2	0	0	1	1	0	0	0	1	0	2	1	2	0	2	0	0	0	2	2	2	1	1	0	0	2	0	2	1	0	1	1	0	0	1	2	1	0	0	0	0
215	0	0	0	0	0	0	1	2	1	0	0	0	0	0	0	1	1	2	1	1	2	0	1	1	1	1	2	2	2	2	1	0	0	2	0	2	1	0	1	0	1	0	0	1	0	0	0	0	1
216	0	0	0	0	0	0	2	1	2	0	0	0	0	0	0	0	1	1	1	1	1	0	2	0	0	0	2	2	2	2	1	1	0	1	1	1	1	0	0	0	0	0	2	2	2	1	0	0	0
217	0	0	0	0	0	0	2	1	2	0	0	0	0	0	0	0	1	0	1	1	2	0	0	0	0	0	2	2	2	2	1	0	1	0	1	2	1	0	1	1	0	1	0	2	2	0	0	0	0
218	0	0	0	0	0	0	1	2	1	0	0	0	1	0	1	0	2	0	2	2	2	0	2	0	0	0	2	2	2	2	1	2	1	0	1	1	2	0	0	0	0	0	1	1	0	0	0	0	2
219	0	0	0	0	0	0	2	0	2	0	0	1	2	1	0	0	2	1	1	2	2	1	2	0	0	0	0	2	0	0	2	2	1	1	0	2	1	0	1	1	0	0	1	2	1	2	0	1	0
220	0	0	0	0	0	1	2	1	2	0	0	1	1	0	0	1	0	0	0	0	0	0	2	0	0	0	1	1	2	2	1	0	0	2	0	2	1	0	2	2	0	0	0	1	1	1	0	0	0
221	0	0	0	0	0	0	1	1	2	0	0	1	1	1	0	0	2	2	1	1	2	0	2	0	0	0	0	1	1	1	1	1	1	1	1	1	2	0	0	0	0	0	0	1	0	0	0	0	1
222	1	0	0	0	0	1	1	2	1	0	0	0	1	1	0	0	1	0	1	1	1	0	2	0	0	0	1	1	2	2	0	2	2	1	1	1	2	0	0	0	0	0	0	0	0	0	0	0	0
223	1	1	0	0	0	0	2	1	1	0	0	0	1	1	0	0	1	1	2	2	2	0	2	0	0	0	1	1	1	1	1	1	1	2	1	1	2	0	1	1	0	0	0	2	0	0	0	0	0
224	0	0	0	0	0	1	1	1	1	0	1	0	1	0	0	0	1	1	1	0	0	0	1	1	1	1	1	2	2	2	0	1	1	0	2	0	2	0	2	2	0	0	0	2	0	0	0	1	0
225	0	0	0	0	0	1	2	2	1	0	0	0	0	0	0	0	1	1	1	1	1	0	2	0	0	0	1	2	2	1	1	1	1	1	1	1	0	0	0	0	0	0	2	2	2	1	0	0	0
226	0	0	0	0	0	0	2	2	2	1	0	1	1	1	0	0	1	1	2	2	2	0	1	1	1	1	1	1	2	2	0	0	0	1	0	2	2	0	0	0	0	0	1	2	1	1	0	1	1
227	0	0	0	0	0	1	1	2	1	0	1	0	0	0	0	0	0	0	2	1	2	0	2	0	1	1	1	1	2	2	0	2	1	2	0	2	1	0	1	1	1	0	0	2	0	0	0	2	0
228	0	0	0	0	0	1	1	2	1	0	1	0	0	0	0	0	0	0	0	0	0	0	2	0	1	1	1	2	2	2	0	0	0	2	0	2	0	1	1	0	1	0	0	2	1	1	0	0	1
229	1	0	0	0	0	0	2	2	2	0	0	0	2	1	1	0	1	0	1	1	1	0	1	1	1	1	2	2	2	2	2	0	0	2	1	1	2	0	2	2	0	0	0	1	0	0	0	0	0
230	1	0	0	0	0	2	2	0	2	0	0	1	2	1	0	0	1	1	1	0	1	0	2	0	1	1	0	0	2	1	0	1	1	1	1	1	1	0	0	0	0	0	2	2	1	1	0	0	0
231	0	0	0	0	0	1	2	1	1	0	1	0	0	0	0	0	0	0	1	0	1	0	1	1	1	1	1	0	2	2	0	0	0	1	1	1	1	0	0	0	0	1	0	1	1	0	0	0	1
232	1	0	0	0	0	0	2	2	1	0	0	0	1	1	0	0	2	1	1	1	1	0	2	0	0	0	1	2	2	2	1	1	1	1	0	2	1	1	1	1	0	0	0	0	0	0	0	0	0
233	1	0	0	0	0	0	2	0	1	0	1	1	2	2	0	0	2	1	1	1	1	0	2	0	0	0	1	2	2	2	0	1	1	0	2	0	1	0	2	1	1	0	0	1	1	0	0	1	0
234	0	1	1	0	1	0	2	1	2	0	0	0	1	1	0	0	1	0	1	1	2	0	2	0	0	0	2	2	2	2	1	0	0	2	0	2	2	0	0	0	0	0	0	2	0	0	0	0	0
235	1	0	0	0	0	1	2	2	0	0	0	0	1	1	0	0	0	0	0	0	1	0	2	0	0	0	0	0	1	2	1	1	1	2	1	1	1	0	0	0	0	0	1	2	1	0	0	0	0
236	1	0	0	0	0	0	2	2	0	0	1	0	0	0	0	1	1	0	1	1	2	0	1	1	1	1	1	1	2	2	1	2	1	0	1	1	2	0	0	0	0	1	0	2	1	1	0	0	2
237	0	1	0	0	0	0	1	2	1	0	1	0	1	1	0	0	1	0	2	1	2	1	1	0	0	0	0	1	1	0	1	1	0	1	1	1	1	0	0	0	0	0	0	0	1	1	0	0	0
238	1	0	0	0	0	2	2	0	2	0	0	0	0	0	0	0	1	0	1	0	1	0	2	0	0	0	2	2	2	2	0	1	0	1	1	1	1	0	1	1	1	0	0	1	0	0	0	0	1
239	0	0	1	0	0	0	2	1	2	0	0	0	1	1	0	0	1	0	1	1	1	0	2	0	0	0	2	2	2	2	1	0	0	2	0	2	2	0	1	1	0	1	0	2	2	0	0	0	0
240	0	0	0	0	0	0	1	2	1	0	1	0	1	1	0	0	0	0	2	1	2	0	2	0	2	2	2	2	2	2	1	0	1	1	1	1	1	0	1	1	0	0	0	1	0	0	0	0	1
241	0	0	0	0	0	0	2	0	2	0	0	0	1	1	0	0	0	0	2	1	2	0	2	0	1	1	1	1	2	2	1	2	2	1	0	2	1	0	0	0	0	1	0	2	1	2	0	0	0
242	1	0	0	0	0	0	0	2	1	0	0	2	2	0	1	1	0	0	1	1	1	0	1	1	1	1	2	2	2	2	2	0	1	2	1	2	2	0	0	1	0	0	0	1	0	1	0	0	1
243	0	0	0	0	0	0	1	2	0	0	0	0	1	1	0	0	1	2	1	1	2	0	2	0	0	0	1	1	1	2	1	1	1	1	1	1	1	2	0	0	1	0	0	2	0	0	0	0	1
244	0	1	0	0	0	1	1	1	2	0	1	1	1	1	0	0	0	0	0	0	0	0	1	1	1	1	2	1	2	2	1	1	1	1	1	1	2	0	0	0	0	0	2	2	1	1	0	0	1
245	0	0	1	1	1	1	1	2	1	0	1	0	1	1	0	0	0	0	0	0	0	1	2	0	0	0	2	2	2	2	1	2	2	0	1	0	1	0	2	1	1	0	1	1	1	1	0	0	0
246	0	0	0	0	0	0	1	2	1	0	1	0	1	1	0	0	1	1	2	2	2	0	2	0	1	1	2	2	2	2	1	1	1	1	1	1	1	0	0	0	0	0	2	2	2	1	0	0	0
247	0	0	0	0	0	0	2	0	1	0	0	0	1	1	0	0	0	0	1	1	2	0	2	0	1	1	2	2	2	2	2	0	0	2	0	2	2	0	0	0	0	0	2	2	1	1	0	0	0
248	0	0	1	1	1	2	2	1	1	0	0	0	0	0	0	0	1	1	1	1	1	0	1	1	1	1	2	2	2	2	1	0	0	2	0	2	1	1	1	1	0	0	0	0	1	1	0	0	0
249	0	0	0	0	0	1	0	2	0	0	2	1	1	0	0	1	2	0	2	2	2	0	2	0	0	0	2	2	2	1	0	1	0	2	0	2	2	0	0	0	0	1	0	2	2	0	0	0	0
250	1	0	0	0	0	0	2	1	2	0	0	0	0	0	0	0	2	1	1	2	2	0	2	0	0	0	1	0	2	2	0	1	1	1	1	1	2	0	0	0	0	0	1	1	1	0	0	0	0
251	0	0	0	0	0	0	1	1	1	0	1	0	0	0	0	0	2	1	2	2	2	0	2	0	0	0	2	2	2	2	1	1	1	1	0	2	2	0	2	2	0	1	0	1	1	1	0	0	0
252	0	1	0	0	0	1	1	2	0	0	1	0	0	0	0	0	2	0	2	1	2	0	2	0	0	0	2	2	2	1	0	1	1	1	1	1	1	1	0	0	0	1	1	2	1	1	0	0	0
253	1	0	1	0	0	0	2	0	2	0	0	2	2	1	0	1	1	1	1	1	1	0	1	0	0	0	1	2	1	1	2	0	0	2	0	2	1	0	1	1	0	0	0	1	0	0	0	0	0
254	1	1	1	0	1	0	2	0	2	0	0	0	0	0	0	0	2	2	0	0	2	0	2	0	1	1	2	2	2	2	1	0	0	2	0	2	1	0	2	2	0	0	1	2	1	1	0	0	0
255	0	0	0	0	0	0	1	1	1	0	1	1	1	0	0	1	2	0	2	2	2	0	1	0	1	1	2	2	2	1	1	1	1	1	1	1	0	0	1	1	0	0	0	0	0	0	0	0	0
256	0	0	0	0	0	0	2	0	2	0	0	1	1	1	0	0	2	0	1	1	1	0	2	0	0	0	2	2	1	2	1	2	1	2	0	2	1	0	1	1	0	2	0	2	0	2	0	0	0
257	1	0	0	0	0	0	1	2	0	0	1	1	1	0	1	0	1	1	1	1	1	0	2	0	0	0	1	2	1	0	1	1	2	1	0	2	1	0	0	0	0	0	0	1	1	1	0	1	0
258	1	0	0	0	0	0	2	1	2	0	0	0	1	1	0	0	0	0	0	0	2	0	2	0	0	0	2	2	2	2	2	2	2	1	0	2	0	0	1	1	0	1	0	2	1	1	0	0	2
259	1	1	0	0	0	0	1	2	0	0	0	0	1	1	0	0	2	1	1	2	2	0	2	0	0	0	1	1	1	1	0	2	2	0	2	0	2	0	0	0	0	0	0	1	0	1	0	1	0
260	0	0	1	0	0	0	2	2	1	0	0	0	1	1	0	0	1	0	1	1	1	0	2	0	0	0	0	1	1	0	2	0	0	1	1	1	1	0	1	0	1	0	0	1	0	0	0	0	1
261	0	0	0	0	0	1	2	2	1	0	0	0	0	0	0	0	0	0	2	2	2	0	2	0	0	0	1	1	2	2	1	0	1	2	1	2	1	1	0	0	0	0	1	2	0	0	0	0	0
262	0	0	1	0	0	0	1	2	1	0	1	0	1	1	0	0	1	1	1	1	2	0	2	0	0	0	1	2	2	2	2	0	0	2	0	2	1	0	0	0	0	0	0	2	0	0	0	0	0
263	1	0	0	0	0	0	1	2	1	0	0	1	1	1	0	0	0	0	2	1	2	1	1	0	0	0	2	2	2	2	1	2	2	2	0	2	1	0	1	1	0	1	1	2	1	1	0	1	1
264	0	0	0	0	0	0	1	1	2	0	0	0	1	1	0	0	2	2	2	1	2	0	2	0	0	0	2	2	1	2	1	1	1	0	2	1	0	1	0	0	0	2	0	2	1	0	0	0	0
265	0	0	0	0	0	0	2	0	2	0	0	0	0	0	0	0	2	1	1	2	2	0	2	0	0	0	1	1	2	2	0	1	1	1	1	1	2	0	1	1	0	0	0	0	0	0	0	0	0
266	0	0	0	0	0	0	2	1	2	0	0	1	1	0	0	1	0	0	2	1	2	0	2	0	0	0	1	1	2	2	1	1	1	2	0	2	1	1	1	1	0	0	0	2	1	1	0	1	0
267	0	0	0	0	0	0	2	2	1	0	0	0	1	1	0	0	1	1	2	0	2	0	0	1	1	1	2	2	2	2	2	1	1	1	1	1	1	0	1	0	1	0	0	1	0	0	0	1	0
268	0	1	0	0	0	0	1	2	0	0	1	0	1	1	0	0	0	0	2	1	2	0	2	0	0	0	1	2	2	1	0	1	1	1	1	1	2	0	1	0	1	0	1	1	1	1	0	0	1
269	0	0	0	0	0	0	2	1	2	0	0	0	0	0	0	0	0	0	0	0	0	0	2	0	1	1	2	2	2	2	1	1	2	1	1	1	2	0	0	0	0	0	1	2	1	1	0	0	0
270	0	0	0	0	0	1	2	0	2	0	0	0	1	1	0	0	2	1	1	1	2	0	1	0	0	0	1	1	2	2	0	2	1	1	0	2	2	0	1	1	0	0	2	2	1	1	0	0	0
271	0	0	1	0	0	0	2	0	2	0	0	1	1	0	0	0	1	0	1	1	1	0	2	0	0	0	2	2	2	2	0	2	2	0	2	0	2	0	1	0	1	0	0	2	0	0	0	0	0
272	0	0	0	0	0	0	2	2	2	0	0	1	1	0	0	0	1	0	2	2	2	0	2	0	0	0	1	2	2	2	1	2	2	0	1	1	2	0	0	0	0	0	0	1	0	0	0	0	0
273	0	1	0	0	0	1	2	2	1	1	0	0	0	0	0	0	1	1	1	1	2	0	2	0	0	0	1	1	2	2	0	2	2	1	1	1	2	0	0	0	0	1	0	2	1	0	0	1	1
274	1	0	0	0	0	0	2	1	2	0	0	0	0	0	0	0	1	0	1	1	1	0	1	0	0	0	2	2	2	2	1	1	2	2	0	2	2	0	0	0	0	0	1	1	1	2	0	0	0
275	0	0	0	0	0	0	2	2	1	0	0	0	0	0	0	0	1	2	2	2	2	0	2	0	0	0	2	2	2	1	0	0	0	1	1	1	1	1	0	0	0	0	0	2	0	2	0	0	0
276	1	0	0	0	0	0	1	1	2	1	0	0	1	1	0	0	0	0	1	1	1	0	2	0	0	0	2	2	2	2	0	2	1	1	0	2	2	0	1	1	0	0	0	1	0	0	0	1	0
277	0	0	0	0	0	0	1	2	1	0	1	0	0	0	0	0	2	0	1	2	2	0	1	0	0	0	0	1	2	2	0	2	2	2	0	2	0	0	1	1	0	0	2	2	2	1	0	0	0
278	0	0	0	0	0	0	1	2	1	0	0	0	1	1	0	0	1	1	0	0	1	0	2	0	0	0	2	2	2	1	0	1	1	2	0	2	1	0	1	1	0	0	0	1	0	0	0	0	0
279	1	0	0	0	0	0	2	2	2	0	0	0	0	0	0	0	2	0	2	2	2	1	2	0	0	0	2	2	2	2	0	2	1	1	1	1	2	0	0	0	0	0	0	2	0	1	0	0	1
280	0	0	1	0	0	1	2	1	2	0	0	0	0	0	0	0	2	1	0	0	1	0	2	0	0	0	1	1	2	2	0	2	1	1	0	2	2	0	2	2	0	0	0	1	0	0	0	0	0
281	0	0	0	0	0	0	1	2	0	0	0	1	2	1	0	1	1	0	1	1	2	0	2	0	1	1	2	2	2	2	1	1	0	1	1	1	2	1	0	0	0	0	0	2	0	0	0	0	0
282	0	0	0	0	0	1	2	2	1	0	0	0	0	0	0	0	1	1	2	2	2	0	2	0	0	0	2	1	2	2	1	1	1	2	0	2	1	0	1	0	1	1	0	1	2	0	0	0	1
283	0	0	0	0	0	0	2	2	1	1	0	1	1	0	0	1	0	0	1	1	1	0	2	0	0	0	1	2	2	2	0	2	1	0	1	0	0	0	0	0	0	0	0	2	0	0	0	0	0
284	1	0	1	1	1	2	2	2	2	0	0	1	1	1	0	0	0	0	1	1	1	0	2	0	1	1	1	1	2	2	1	1	1	0	0	1	1	0	2	1	1	0	0	2	1	1	0	0	1
285	1	0	0	0	0	1	2	2	1	0	1	0	2	2	0	0	0	0	2	2	2	1	2	0	0	0	2	2	2	2	0	1	1	1	1	1	2	0	0	0	0	0	0	1	0	0	0	0	2
286	0	0	0	0	0	0	2	1	2	0	0	0	0	0	0	0	1	1	1	0	0	0	1	1	1	1	2	2	2	1	1	1	0	2	0	2	0	0	1	1	0	1	0	2	1	0	1	0	1
287	1	0	0	0	0	1	2	2	1	0	0	0	1	0	1	0	0	1	2	2	2	0	2	0	0	0	1	1	2	2	1	1	1	1	1	1	0	0	2	2	1	0	1	1	1	1	0	0	0
288	0	0	0	0	0	0	2	0	2	0	0	0	0	0	0	0	1	0	1	1	1	0	2	1	1	2	2	2	2	2	0	1	1	1	0	2	1	0	1	0	1	0	0	2	1	0	0	1	0
289	0	0	0	0	0	1	2	2	1	0	0	0	0	0	0	0	0	0	1	1	1	0	2	0	0	0	1	1	2	2	1	2	1	2	0	2	1	0	1	1	0	1	0	2	1	0	0	0	1
290	0	1	0	0	0	1	1	2	0	0	2	0	1	1	0	0	1	0	1	1	2	0	2	0	0	0	1	2	2	2	0	2	2	1	2	0	2	0	1	1	0	0	1	2	1	0	0	0	0
291	1	0	1	0	0	1	2	2	2	0	0	0	0	0	0	0	1	0	1	1	1	0	2	0	0	0	2	2	2	2	0	1	1	1	1	1	1	0	1	1	0	0	0	1	1	1	0	0	1
292	1	0	0	0	0	0	1	1	2	0	0	0	2	1	0	0	2	0	2	2	2	0	2	0	0	0	1	1	1	1	0	0	0	2	0	1	1	0	1	1	0	1	0	1	0	0	0	0	0
293	0	0	1	0	0	0	2	0	2	0	1	1	1	1	0	0	1	1	2	2	1	0	2	0	0	0	2	2	2	2	0	1	1	2	0	2	1	1	1	1	0	0	0	2	0	0	0	0	0
294	1	0	0	0	0	0	2	0	2	0	0	0	1	0	1	0	0	0	1	1	2	0	2	0	0	0	2	2	2	2	0	1	2	1	2	1	0	0	0	0	0	0	0	0	0	0	0	0	0
295	1	0	0	0	0	0	2	0	2	0	0	0	1	1	0	0	0	0	2	2	2	0	1	1	1	1	2	2	2	2	1	0	1	1	0	2	1	0	1	1	0	0	1	1	1	0	0	0	1
296	0	0	0	0	0	0	2	2	1	0	0	1	0	0	0	0	1	0	1	1	1	0	2	0	1	1	1	2	1	0	1	2	2	2	0	2	2	0	1	1	0	0	0	1	0	0	0	0	0
297	0	0	0	0	0	1	2	0	1	0	0	2	2	1	0	0	0	0	0	0	0	1	0	1	1	1	1	1	1	1	0	1	1	2	0	2	2	0	0	0	0	0	0	1	1	0	0	0	0
298	0	1	1	0	1	0	2	0	2	0	0	0	1	0	0	0	2	0	1	1	2	0	2	0	0	0	1	2	1	2	2	2	2	0	2	0	0	0	1	1	0	0	0	1	0	0	0	0	0
299	1	0	0	0	0	0	1	2	1	0	1	0	0	0	0	0	1	0	1	1	1	0	1	0	0	0	1	1	2	2	1	1	1	1	0	2	2	0	0	0	0	0	0	2	0	0	0	0	0
300	1	0	0	0	0	0	1	1	2	0	0	1	0	0	0	0	2	0	2	2	2	0	2	0	0	0	1	2	1	1	2	1	2	0	0	2	1	0	0	0	0	0	0	2	0	2	0	1	0
301	0	0	0	0	0	0	2	1	2	0	0	0	1	1	0	0	1	0	2	2	2	0	2	0	0	0	2	1	2	2	0	1	0	2	0	2	1	1	0	0	0	0	2	2	1	1	0	0	0
302	1	0	0	0	0	1	1	1	1	0	1	0	1	1	0	0	1	0	0	0	1	0	2	0	0	0	2	2	2	2	1	0	0	2	0	2	2	0	1	1	0	1	0	2	1	1	0	0	0
303	0	1	0	0	0	0	2	1	2	0	0	0	1	0	0	0	2	1	1	1	2	0	2	0	0	0	2	2	2	2	1	1	1	2	1	2	1	1	0	0	0	1	0	2	1	0	0	0	0
304	0	0	0	0	0	1	2	1	2	0	0	0	0	0	0	0	2	2	2	2	2	0	1	0	0	0	1	2	2	2	2	2	2	1	1	1	1	0	1	1	1	1	1	2	1	1	0	0	0
305	1	0	1	0	0	0	2	2	1	0	0	0	0	0	0	0	1	1	1	0	2	0	0	0	0	0	1	1	2	2	0	2	1	0	0	2	1	0	0	0	0	0	1	2	1	2	0	0	0
306	1	0	0	0	0	0	2	0	2	0	0	1	2	2	0	0	1	1	1	1	1	0	2	0	1	1	2	2	2	2	1	0	0	2	0	2	2	0	1	1	0	0	0	2	0	0	0	0	2
307	1	1	0	0	0	0	2	2	0	0	0	0	2	1	0	0	1	1	1	1	1	0	2	0	0	0	2	2	2	2	0	0	0	2	0	2	0	1	1	1	0	1	0	1	1	0	0	0	0
308	0	1	0	0	0	1	2	2	1	0	0	1	2	2	0	0	1	0	2	1	2	0	2	0	0	0	1	2	2	2	1	0	0	2	0	2	1	0	0	0	0	1	0	2	2	0	0	0	0
309	0	0	0	0	0	0	2	1	1	0	0	0	0	0	0	0	1	1	1	2	2	0	2	0	0	0	1	1	1	1	0	1	2	0	0	2	2	1	0	0	0	0	0	2	0	0	0	0	0
310	0	0	0	0	0	0	2	2	2	0	0	0	2	1	1	0	1	0	1	1	1	0	2	0	1	1	2	2	2	2	2	1	1	1	1	1	1	1	0	0	0	0	0	1	0	1	0	0	0
311	0	0	0	0	0	1	1	1	1	1	2	0	0	0	0	0	2	1	1	1	1	0	2	0	0	0	0	1	1	1	1	2	2	1	1	1	1	0	0	0	0	1	0	1	1	0	0	0	0
312	1	0	0	0	0	1	2	2	2	0	0	0	0	0	0	0	2	0	2	2	2	0	2	0	0	0	1	0	1	2	1	2	2	1	0	2	2	0	0	0	0	0	0	2	0	0	0	0	0
313	0	0	0	0	0	0	1	2	1	0	1	0	0	0	0	0	2	1	1	1	1	0	2	0	1	1	2	2	2	2	0	0	0	1	1	1	2	0	0	0	0	0	0	1	0	0	0	0	1
314	0	0	0	0	0	0	2	2	1	0	0	0	1	0	0	0	1	2	2	2	2	0	2	0	0	0	1	2	2	2	2	0	0	2	0	1	1	0	1	0	1	1	0	1	1	0	0	0	0
315	0	0	0	0	0	0	2	2	1	0	0	1	2	1	0	0	0	0	2	2	2	0	2	0	1	1	1	1	2	2	0	1	1	1	0	2	1	0	2	2	0	0	0	2	0	1	0	0	0
316	0	0	0	0	0	0	1	2	1	0	1	0	0	0	0	0	1	2	1	1	2	0	2	0	1	1	2	2	2	2	1	1	0	1	1	1	1	0	2	2	1	0	0	1	0	1	0	0	0
317	1	0	0	0	0	0	2	2	1	0	0	1	1	1	0	0	1	1	1	1	1	0	2	0	0	0	2	2	2	2	2	1	2	1	2	1	1	0	1	1	0	2	0	2	1	0	0	0	0
318	1	0	0	0	0	1	2	0	2	0	0	0	0	0	0	0	0	0	1	1	0	0	2	0	0	0	2	2	2	2	2	1	1	1	1	1	1	0	0	0	0	0	1	2	0	0	0	0	0
319	0	0	0	0	0	0	1	1	1	0	0	0	0	0	0	0	1	1	2	2	2	0	2	0	0	0	1	2	1	1	2	1	1	2	1	1	2	0	0	0	0	0	1	1	1	0	0	0	0
320	0	1	1	0	1	0	2	1	2	0	0	0	1	1	0	0	1	0	0	0	2	1	2	0	0	0	2	2	2	2	1	1	1	0	1	1	1	2	0	0	1	0	0	0	1	0	0	0	0
321	0	0	0	0	0	1	1	2	0	0	0	0	0	0	0	0	0	0	1	1	1	0	2	0	0	0	1	1	2	2	0	2	2	1	0	2	2	0	0	0	0	0	0	1	0	0	0	0	1
322	0	0	0	0	0	0	2	2	1	0	0	0	1	0	1	0	1	1	0	1	1	0	2	0	1	1	2	2	1	1	1	1	2	1	0	2	1	0	1	1	0	1	0	2	1	1	0	0	1
323	0	0	0	0	0	1	2	0	2	0	0	0	1	1	0	0	2	1	1	2	2	0	2	0	0	0	1	1	2	2	0	1	2	1	1	1	0	0	2	2	1	0	0	2	0	0	0	0	0
324	0	0	0	0	0	0	2	1	1	1	0	1	2	1	0	0	1	1	1	2	2	0	1	0	0	0	1	2	1	1	2	1	1	1	1	1	1	0	1	1	0	0	0	1	0	0	0	0	0
325	0	0	0	0	0	0	2	2	1	0	0	1	2	2	0	0	0	0	1	1	2	0	2	0	1	1	2	2	1	1	2	1	2	1	1	1	2	0	1	1	0	0	0	2	0	1	0	0	0
326	0	0	1	1	1	1	2	2	2	1	0	1	1	0	0	0	2	2	1	1	2	0	2	0	0	0	1	1	2	2	0	1	0	2	0	2	1	0	1	1	0	1	0	2	0	0	0	0	0
327	0	0	0	0	0	0	1	2	1	0	1	0	0	0	0	0	1	0	2	2	2	0	2	0	0	0	1	1	2	2	1	0	0	2	0	2	1	0	1	0	1	0	0	2	0	1	0	1	0
328	1	0	0	0	0	1	2	1	1	0	1	0	0	0	0	0	1	2	1	1	2	0	2	0	0	0	1	2	2	1	2	1	1	1	1	1	1	0	0	1	0	1	0	2	1	1	0	0	0
329	0	0	0	0	0	1	1	1	1	1	1	0	0	0	0	0	1	0	1	1	1	1	1	0	0	0	0	2	2	2	1	2	1	2	0	2	1	1	0	0	0	1	0	1	1	0	0	0	0
330	0	0	0	0	0	0	2	2	1	0	0	0	2	1	0	0	0	0	1	1	1	1	1	0	1	1	0	2	0	0	2	2	2	2	0	2	2	0	0	0	0	0	0	2	0	0	0	1	0
331	0	0	0	0	0	0	1	2	1	0	0	0	0	0	0	0	1	0	0	0	1	0	2	0	0	0	2	2	2	1	1	1	1	2	0	2	2	0	0	0	0	0	0	1	0	1	0	0	0
332	0	0	0	0	0	1	2	2	1	0	0	0	0	0	0	0	1	1	1	1	1	0	2	0	1	1	2	2	2	2	0	1	1	1	1	1	1	0	2	2	0	0	0	0	2	1	0	0	1
333	0	0	0	0	0	0	2	2	1	0	0	0	1	0	0	0	0	0	0	0	2	0	1	0	0	0	2	2	2	2	1	0	0	2	0	2	1	0	0	0	0	0	2	2	2	1	0	0	0
334	0	0	0	0	0	0	1	1	1	0	0	0	0	0	0	0	2	1	1	2	2	0	2	0	0	0	0	2	1	1	1	1	1	1	0	2	2	0	0	0	0	0	0	0	1	1	0	0	0
335	1	0	0	0	0	0	1	2	1	0	1	0	0	1	0	0	2	2	2	2	2	0	2	0	0	0	0	2	2	2	1	1	0	2	1	2	1	0	0	0	0	1	0	1	2	0	0	0	0
336	0	1	0	0	0	1	1	2	1	0	0	0	1	1	0	0	0	0	1	1	1	0	2	0	0	0	1	1	2	2	1	1	0	1	1	1	1	0	1	0	1	0	0	0	0	0	0	0	1
337	0	0	0	0	0	0	2	2	2	0	1	0	0	0	0	0	1	0	2	1	2	0	1	1	2	2	1	1	2	2	1	0	1	0	1	2	2	0	0	0	0	0	0	2	0	0	0	0	1
338	0	0	0	0	0	0	2	1	2	0	0	1	1	0	0	0	0	0	1	1	1	0	2	0	0	0	0	2	1	1	1	2	1	2	0	2	2	0	0	0	0	0	0	2	0	1	0	0	0
339	1	0	0	0	0	0	1	2	1	0	1	1	0	0	0	0	2	1	1	2	2	0	2	0	0	0	1	2	1	1	2	0	1	1	1	1	2	0	0	0	0	0	0	2	0	0	0	0	0
340	1	0	0	0	0	0	2	1	2	0	0	0	0	0	0	0	0	0	0	0	1	0	2	0	0	0	2	2	2	1	0	1	1	0	1	1	1	0	1	1	0	0	0	2	0	1	0	1	0
341	1	0	0	0	0	1	2	2	1	1	0	0	1	1	0	0	0	0	2	1	2	0	2	0	0	0	1	2	0	0	2	2	1	0	1	1	2	0	0	0	0	0	1	2	2	2	1	0	1
342	0	0	1	1	1	1	2	2	2	0	0	0	0	0	0	0	1	0	1	1	2	1	1	0	0	0	1	1	2	2	0	1	1	1	0	2	1	0	1	1	0	1	0	1	1	0	0	1	0
343	0	0	0	0	0	0	1	2	1	0	1	0	1	1	0	0	0	0	1	1	2	0	0	1	1	1	2	2	2	2	1	1	0	1	1	1	2	0	1	1	0	0	0	0	0	0	0	0	0
344	0	0	0	0	0	0	1	1	1	0	1	0	2	0	1	0	1	1	2	2	2	0	1	0	0	0	2	2	2	2	1	1	1	0	0	2	1	1	1	1	0	0	0	0	2	1	0	1	0
345	0	0	0	0	0	0	1	2	1	0	1	1	1	1	0	0	2	1	1	1	1	1	0	1	1	1	1	2	2	2	1	2	1	1	0	2	2	0	1	1	0	0	0	2	0	1	0	0	0
346	1	0	0	0	0	0	2	0	2	0	1	0	0	0	0	0	2	0	2	2	2	0	2	0	0	0	1	2	2	2	0	1	1	1	0	2	2	0	0	0	0	0	0	1	1	1	0	1	1
347	1	0	0	0	0	0	2	0	2	0	0	1	2	0	0	1	1	0	1	1	1	0	2	0	0	0	1	2	2	2	1	2	1	2	1	1	1	1	0	0	0	0	0	2	0	0	0	0	0
348	0	0	0	0	0	1	1	1	1	0	1	1	2	2	0	0	0	0	1	1	2	0	1	0	0	0	2	2	2	2	0	1	1	0	2	1	1	0	0	0	0	0	0	2	0	0	0	0	0
349	1	0	0	0	0	1	1	1	1	0	1	1	1	0	0	1	1	0	2	2	2	0	2	0	1	1	2	2	2	2	0	1	1	1	0	2	1	0	2	2	0	0	0	2	1	1	0	0	0
350	1	0	0	0	0	0	2	1	1	0	0	0	1	1	0	0	1	1	1	1	2	0	1	0	1	1	1	1	2	2	0	1	1	1	1	1	1	0	1	1	0	0	1	2	1	1	0	0	1
351	0	0	1	0	1	0	2	2	1	0	0	0	2	1	0	0	2	2	2	2	1	0	1	0	0	0	2	2	2	2	0	1	1	0	2	0	2	0	1	1	0	0	0	2	0	0	0	0	1
352	0	0	0	0	0	0	1	2	0	0	0	0	1	0	0	0	0	0	1	0	1	0	2	0	1	1	1	1	2	2	0	1	1	1	1	1	1	0	2	2	0	0	0	2	0	0	0	0	0
353	0	0	0	0	0	0	1	2	0	0	1	1	2	1	0	1	2	1	2	2	2	0	2	0	1	1	0	0	2	1	0	0	0	2	0	2	1	0	2	2	0	0	0	1	0	0	0	0	0
354	0	0	0	0	0	0	1	1	1	0	1	0	1	1	0	0	2	1	2	1	2	0	2	0	0	0	2	2	2	2	0	1	0	1	1	1	2	0	0	0	0	1	0	2	1	1	0	0	0
355	1	0	0	0	0	0	1	2	1	0	1	0	1	1	0	0	2	2	1	1	2	0	2	0	0	0	2	2	2	2	1	2	1	2	0	2	2	0	1	1	0	1	0	2	0	0	0	0	0
356	0	0	0	0	0	0	2	2	0	0	0	1	1	0	0	1	2	1	2	2	2	0	2	0	0	0	2	2	2	1	0	1	1	0	1	1	1	0	0	0	0	0	0	1	0	0	0	0	0
357	0	0	1	1	1	1	2	0	2	0	0	0	1	1	0	0	2	0	2	2	2	0	1	0	0	0	1	2	1	1	1	2	2	0	1	1	1	1	0	0	0	0	0	1	0	0	0	0	0
358	0	0	1	0	0	0	2	2	1	0	0	0	2	2	0	0	0	0	0	0	0	0	2	0	1	1	0	1	1	1	1	1	1	1	1	1	1	0	0	0	0	0	1	2	0	0	0	0	0
359	0	0	0	0	0	1	2	2	2	0	0	0	1	1	0	0	1	1	1	1	2	0	2	0	0	0	2	2	2	2	0	0	0	0	1	1	0	0	2	2	1	1	0	2	1	0	0	0	0
360	0	0	0	0	0	0	1	1	0	0	1	0	1	1	0	0	1	0	1	1	2	0	1	1	1	1	1	1	2	2	1	1	0	1	1	1	1	0	0	0	0	0	0	1	0	0	0	0	0
361	1	0	0	0	0	0	2	2	2	0	0	0	0	0	0	0	1	0	1	1	1	0	0	0	1	1	1	1	1	1	0	1	0	1	1	1	1	0	0	0	0	0	2	2	2	1	0	0	0
362	0	0	0	0	0	0	1	2	1	0	1	0	2	1	0	0	1	0	1	1	2	1	1	0	0	0	2	2	2	2	2	2	1	2	0	2	0	0	0	0	0	0	1	2	1	0	0	0	0
363	1	0	0	0	0	0	1	2	1	0	1	0	0	0	0	0	0	0	0	0	1	0	2	0	0	0	1	2	2	1	0	1	0	2	2	0	0	0	1	1	0	0	1	2	1	0	0	1	0
364	0	0	0	0	0	0	2	2	0	0	0	0	1	1	0	0	2	1	2	2	2	0	1	1	2	2	1	1	2	2	0	1	1	1	1	1	1	0	0	0	0	0	0	1	1	0	0	0	0
365	0	0	0	0	0	1	1	2	0	0	0	0	1	0	0	0	0	0	2	2	2	0	2	0	0	0	1	1	2	2	1	1	1	1	1	1	1	0	1	1	0	0	0	1	0	0	0	0	0
366	0	0	0	0	0	0	2	2	1	0	1	0	0	0	0	0	1	1	1	2	2	0	2	0	0	0	1	2	2	2	0	2	2	1	2	0	2	0	0	0	0	0	1	1	1	2	0	0	0
367	0	1	0	0	0	1	1	1	1	0	1	0	1	1	0	0	1	0	1	1	1	0	1	0	1	1	1	1	2	2	0	1	1	1	0	2	0	0	1	1	0	0	2	2	2	1	0	0	2
368	0	0	1	0	1	0	1	2	1	0	1	0	1	0	0	0	2	0	2	2	2	0	2	0	0	0	1	1	2	2	1	2	2	0	1	1	1	0	0	0	0	0	0	2	0	1	0	0	0
369	0	0	0	0	0	1	2	0	2	0	0	0	1	1	0	0	0	1	0	1	2	0	2	0	0	0	2	2	2	1	1	2	1	2	1	1	1	0	2	2	0	2	0	2	0	2	0	0	1
370	1	0	1	0	0	0	2	1	2	0	0	0	1	1	0	0	1	0	1	1	2	0	1	0	0	0	2	2	2	2	1	1	1	1	1	1	0	1	1	1	0	0	0	2	0	0	0	0	0
371	0	0	0	0	0	0	2	1	1	0	0	0	0	0	0	0	0	0	1	1	1	0	2	0	0	0	2	1	2	2	1	0	0	2	0	2	1	0	1	1	1	0	0	1	1	1	0	0	0
372	0	0	0	0	0	0	2	1	0	0	0	1	2	1	0	0	2	1	2	2	2	0	2	0	0	0	1	1	2	2	0	2	1	0	1	1	1	0	1	1	0	1	0	2	1	1	0	1	0
373	0	0	0	0	0	0	1	2	1	0	1	0	0	0	0	1	2	2	1	1	2	0	2	0	0	0	2	1	2	2	1	1	1	1	0	2	1	1	0	0	0	1	0	1	1	0	0	1	0
374	0	0	0	0	0	0	1	2	1	0	1	0	1	1	0	0	0	0	2	1	2	0	2	0	0	0	1	1	2	2	0	1	1	2	0	2	2	0	0	0	0	0	0	0	0	0	0	0	1
375	0	0	0	0	0	0	1	2	1	0	1	0	0	0	0	0	0	0	0	0	0	0	2	0	0	0	2	2	2	1	1	2	2	0	1	1	2	0	0	0	0	0	1	2	1	0	0	0	0
376	0	0	0	0	0	0	2	0	2	0	0	1	1	0	0	1	2	2	1	1	2	0	2	0	1	1	1	2	2	2	1	1	1	0	2	0	2	0	0	0	0	0	0	1	0	1	0	0	0
377	0	0	0	0	0	1	1	2	1	0	1	2	2	2	0	0	1	0	1	1	1	0	2	0	0	0	2	2	2	2	1	0	0	2	0	2	1	0	0	0	0	0	0	1	0	0	0	0	0
378	1	0	0	0	0	1	1	1	1	0	0	1	2	1	0	1	0	0	1	1	1	0	2	0	0	0	1	1	2	2	1	2	2	0	1	1	2	0	2	2	0	0	0	2	0	0	0	0	0
379	0	0	0	0	0	1	2	1	2	0	0	0	1	0	0	0	1	0	1	1	2	0	2	0	0	0	1	1	2	2	0	2	2	1	0	2	0	0	2	2	1	0	0	2	0	0	0	0	1
380	0	0	0	0	0	2	2	2	1	0	1	1	2	2	0	0	0	0	0	0	1	0	1	0	0	0	1	1	2	2	0	1	0	2	0	2	2	0	0	0	0	0	0	2	0	0	0	0	0
381	0	0	0	0	0	0	2	2	1	0	0	0	1	1	0	0	2	1	1	2	2	0	2	0	0	0	1	1	2	2	1	1	1	1	0	2	2	0	0	0	0	1	1	2	1	1	0	0	0
382	0	0	0	0	0	0	1	1	2	1	0	0	1	1	0	0	0	0	2	1	2	0	1	0	1	1	2	2	1	1	1	2	2	2	0	2	2	0	1	1	0	0	0	0	1	0	0	1	0
383	0	0	1	0	0	0	2	0	1	0	1	0	1	1	0	0	0	1	0	1	2	0	1	0	0	0	1	2	2	2	0	0	0	2	0	2	2	0	1	1	0	1	0	2	0	1	0	0	0
384	0	0	0	0	0	0	2	2	2	0	0	0	1	1	0	0	1	1	0	0	1	0	1	1	1	1	2	1	2	2	1	1	1	1	0	2	0	1	0	0	0	0	0	1	0	0	0	0	1
385	0	0	0	0	0	0	2	0	2	0	0	0	0	0	0	0	2	2	1	1	1	0	1	0	0	0	2	2	2	2	2	2	2	0	2	0	1	0	1	1	0	0	0	1	1	1	0	0	2
386	1	0	0	0	0	1	2	2	1	1	0	0	0	0	0	0	1	0	1	1	1	0	2	0	0	0	1	1	2	2	1	2	1	0	1	1	2	0	1	1	0	0	0	1	0	0	0	1	0
387	0	0	0	0	0	1	2	2	0	0	0	0	0	0	0	0	2	1	1	1	2	1	1	0	1	1	1	1	2	2	1	0	0	2	0	2	1	0	0	0	0	0	0	1	0	0	0	1	0
388	0	0	0	0	0	0	1	1	2	0	0	0	0	0	0	0	0	0	2	2	1	1	2	0	0	0	2	2	2	2	1	0	0	1	1	1	1	0	0	0	0	0	2	2	2	1	0	0	0
389	0	1	0	0	0	0	2	2	0	0	0	1	1	1	0	0	1	1	0	1	1	0	1	1	1	1	1	1	1	1	0	2	1	2	0	2	1	1	0	0	0	1	0	2	1	1	0	0	0
390	0	0	0	0	0	0	2	0	2	0	0	1	1	0	0	1	1	1	1	1	2	0	2	0	0	0	2	2	2	2	1	1	1	1	1	1	1	0	1	1	0	0	1	1	1	0	0	0	1
391	0	0	0	0	0	0	2	2	2	1	0	0	1	1	0	0	1	1	2	2	2	0	1	1	1	1	2	2	2	2	0	1	2	1	2	1	1	0	0	0	0	1	0	1	1	0	0	0	1
392	0	0	2	0	1	0	2	1	1	0	1	1	1	0	0	1	0	0	1	1	2	0	2	0	0	0	2	2	2	2	1	2	2	1	1	1	2	0	1	1	0	0	0	0	1	1	0	0	0
393	0	0	0	0	0	1	2	1	2	0	0	0	0	0	0	0	2	1	1	2	2	1	2	0	0	0	2	2	1	2	1	2	2	2	0	2	1	1	0	0	0	0	1	2	1	0	0	1	1
394	0	0	0	0	0	0	1	2	1	0	0	1	1	0	0	1	1	1	1	1	2	0	2	0	0	0	0	2	1	1	1	0	0	2	0	2	0	0	2	2	1	0	1	2	1	1	0	0	0
395	0	0	0	0	0	1	1	1	1	1	2	0	1	1	0	0	0	1	1	1	1	2	0	0	0	0	1	1	1	1	2	2	2	1	0	2	0	1	1	0	1	0	1	2	1	2	0	0	0
396	0	0	0	0	0	0	2	0	2	0	0	0	0	0	0	0	0	0	0	0	0	1	2	0	0	0	1	1	2	2	0	1	1	2	1	2	2	0	0	1	0	1	0	2	1	0	0	0	0
397	0	0	0	0	0	0	2	1	1	0	0	0	0	0	0	0	1	1	0	0	2	0	0	0	0	1	0	2	2	2	1	2	2	0	2	0	1	0	1	1	0	2	0	2	1	0	0	0	0
398	0	1	0	0	0	1	2	2	1	0	1	0	2	1	1	0	1	0	1	1	2	0	2	0	0	0	2	2	2	1	1	0	0	2	0	2	0	1	0	0	0	1	0	2	2	0	0	0	0
399	0	0	0	0	0	2	2	0	2	0	0	1	1	0	0	1	2	1	2	2	2	0	1	0	1	1	0	1	1	0	2	0	0	1	1	1	2	0	0	0	1	0	0	0	0	0	0	0	1
400	0	0	0	0	0	0	2	0	2	0	0	0	1	0	0	0	1	0	2	2	2	0	2	0	0	0	1	2	1	1	2	0	0	2	0	2	1	0	0	0	0	0	0	2	0	0	0	1	0
401	0	0	0	0	0	1	2	2	1	0	0	0	0	0	0	0	0	0	2	2	2	0	2	0	0	0	1	1	1	1	1	2	2	0	2	0	1	0	1	1	0	0	0	1	0	0	0	0	1
402	0	0	0	0	0	0	2	1	2	0	0	0	0	0	0	0	1	0	1	1	1	0	2	0	1	1	1	1	2	2	0	0	0	2	0	2	1	0	0	0	0	0	1	2	2	1	0	0	0
403	0	0	0	0	0	0	2	0	1	0	0	1	1	1	0	0	1	0	1	2	2	0	2	0	0	0	1	1	2	2	0	1	0	2	0	2	2	0	1	1	0	0	0	1	0	0	0	0	0
404	0	0	0	0	0	1	2	1	2	0	0	0	1	1	0	0	2	2	1	1	2	0	2	0	0	0	1	2	2	2	0	1	2	1	1	1	2	0	0	0	0	1	0	2	2	0	0	0	0
405	0	0	0	0	0	0	2	2	1	0	0	0	0	0	0	0	0	0	0	0	0	0	2	0	0	0	1	2	1	1	2	0	0	2	0	2	1	0	0	0	0	0	0	1	0	0	0	0	1
406	1	0	0	0	0	0	2	1	2	0	0	0	1	0	0	0	2	1	1	1	1	0	0	0	0	1	1	2	2	1	1	2	2	0	1	1	1	0	1	1	0	0	1	1	1	1	0	0	0
407	0	0	0	0	0	0	2	1	2	0	0	1	1	0	0	0	1	1	1	0	0	0	1	0	0	0	1	2	1	1	1	1	1	0	1	1	1	0	1	0	1	0	1	2	1	0	0	0	1
408	0	0	0	0	0	0	2	0	1	0	1	0	1	0	1	0	1	0	2	2	2	0	1	0	0	0	1	2	2	1	0	2	2	1	1	1	1	0	1	1	1	0	0	2	0	0	0	0	0
409	0	0	1	0	0	1	2	2	1	0	0	1	2	1	1	0	1	1	2	2	2	0	2	0	0	0	1	2	1	1	1	1	1	2	2	1	1	0	2	2	0	0	1	1	1	2	0	0	1
410	0	0	0	0	0	0	2	1	2	0	0	0	1	2	0	0	1	1	1	1	2	0	2	0	0	0	2	2	1	2	1	0	1	1	0	2	2	0	0	0	0	0	0	0	0	0	0	0	0
411	1	0	1	0	0	0	2	2	1	0	0	0	0	0	0	0	2	2	1	1	1	0	1	1	1	1	2	2	2	2	0	1	1	1	1	1	1	0	2	2	0	2	0	2	0	2	0	0	0
412	0	1	0	0	0	1	2	2	1	0	0	1	2	2	0	0	1	1	2	2	2	0	2	0	0	0	2	2	2	2	1	0	0	2	0	2	0	0	2	2	0	0	1	1	0	0	0	0	0
413	0	0	0	0	0	0	1	1	1	0	0	1	1	1	0	0	0	0	0	0	1	0	2	0	0	0	0	1	1	0	1	1	1	0	1	1	2	0	1	1	0	0	1	2	1	1	0	0	0
414	0	0	0	0	0	1	1	2	1	0	1	1	2	0	0	1	1	1	0	0	1	0	2	0	0	0	2	2	2	2	0	0	0	1	1	1	1	0	1	1	0	0	0	2	0	0	0	0	2
415	0	0	0	0	0	0	2	1	1	0	0	0	1	1	0	0	2	2	1	1	1	0	1	1	1	1	0	2	2	2	1	2	2	0	1	1	2	0	0	0	0	0	0	1	1	0	0	1	1
416	0	0	0	0	0	0	1	2	1	0	1	0	0	0	0	0	1	1	2	2	2	0	2	0	0	0	2	1	2	2	1	1	1	0	0	1	2	0	0	0	0	1	0	1	1	0	0	0	0
417	1	0	0	0	0	0	2	2	2	0	1	0	0	0	0	0	1	1	2	2	2	0	1	0	0	0	2	2	1	1	1	0	0	2	0	2	1	0	2	2	0	0	0	2	0	1	0	0	0
418	0	0	1	0	0	0	2	0	2	0	1	1	1	0	0	0	2	0	0	1	2	0	2	0	1	1	2	2	2	2	1	1	1	0	2	0	1	0	1	1	1	0	1	2	1	0	0	0	1
419	1	1	0	0	0	0	2	0	2	0	0	0	0	0	0	0	2	1	2	2	2	0	2	0	1	1	2	2	2	1	1	1	1	1	1	1	1	0	1	1	0	1	0	2	0	1	0	0	0
420	1	0	0	0	0	0	2	0	2	0	0	0	0	0	0	0	1	1	1	1	1	0	1	1	2	2	1	2	1	0	1	1	1	0	1	1	2	0	1	1	0	0	0	1	0	0	0	1	0
421	0	0	0	0	0	0	1	1	1	0	0	1	1	0	0	1	1	1	1	0	0	0	2	0	0	0	2	2	2	2	0	1	1	2	0	2	1	0	0	0	0	0	0	2	0	0	0	0	1
422	0	0	0	0	0	1	2	1	1	0	1	1	2	1	0	1	0	0	2	2	2	0	2	0	0	0	1	2	2	2	0	2	1	0	1	1	2	0	0	0	1	0	1	1	1	0	0	0	0
423	0	0	0	0	0	1	2	0	2	0	0	0	1	1	0	0	2	2	0	0	0	0	2	0	0	0	2	2	2	2	2	0	0	2	0	2	1	0	1	1	0	0	0	1	0	0	0	0	1
424	0	0	0	0	0	0	2	2	2	0	0	0	0	0	0	0	2	2	1	1	2	0	2	0	0	0	2	1	2	2	0	1	1	0	2	0	1	0	0	0	0	0	0	2	0	0	0	0	1
425	0	0	0	0	0	1	1	2	1	0	1	0	1	1	0	0	2	2	1	1	1	1	2	0	0	0	0	2	1	2	2	0	0	2	0	2	2	0	0	0	0	0	1	1	1	2	0	0	2
426	0	0	0	0	0	1	2	1	2	0	0	0	1	1	0	0	1	1	1	2	2	0	2	0	0	0	0	1	1	1	1	1	1	0	1	1	1	0	0	0	0	0	0	1	0	1	0	1	0
427	0	0	0	0	0	0	2	1	1	0	0	0	0	0	0	0	2	1	1	2	2	0	2	0	0	0	1	1	2	2	0	1	1	0	1	1	0	1	1	1	0	0	1	2	0	0	0	1	0
428	0	0	1	1	1	1	1	2	1	0	1	1	1	0	0	0	0	0	1	1	1	0	2	0	0	0	2	2	1	1	1	1	1	1	1	1	2	0	0	0	0	0	0	2	0	0	0	1	0
429	1	0	0	0	0	1	2	0	2	0	0	0	1	1	0	0	0	0	2	1	2	0	2	0	0	0	0	1	1	1	1	2	1	1	0	2	1	1	0	0	0	0	0	1	2	1	0	0	0
430	0	0	0	0	0	0	0	2	0	0	2	0	0	0	0	0	0	0	0	0	0	1	2	0	1	1	2	2	2	2	1	1	2	0	1	1	1	0	1	1	0	0	0	2	1	1	0	0	1
431	0	0	0	0	0	0	1	2	0	0	0	0	0	0	0	0	0	0	1	1	0	0	1	0	0	0	2	2	2	2	1	1	1	2	1	2	1	0	0	0	0	0	0	1	0	0	0	0	1
432	0	0	0	0	0	0	2	0	2	0	0	0	0	0	0	0	1	0	1	1	1	0	2	0	0	0	1	0	2	2	0	1	1	1	0	2	2	0	0	0	0	0	1	2	1	2	0	0	0
433	1	0	0	0	0	0	2	0	2	0	0	0	0	0	0	0	1	0	1	1	2	1	1	0	0	0	2	2	1	2	1	0	0	2	0	2	0	0	2	2	1	1	0	1	1	0	0	0	1
434	0	1	0	0	0	0	2	2	2	0	0	0	0	0	0	0	2	1	1	1	1	1	2	0	0	0	0	1	1	0	1	1	2	0	1	1	1	0	2	2	0	0	0	2	0	1	0	0	0
435	0	0	0	0	0	0	2	1	2	0	0	1	2	1	0	0	0	0	0	0	2	0	2	0	1	1	1	1	2	2	0	1	1	0	0	2	2	0	1	1	0	0	0	2	0	2	0	0	1
436	0	0	0	0	0	2	2	2	2	0	0	0	1	1	0	0	1	1	1	1	1	0	2	0	0	0	2	2	2	2	0	1	1	2	0	2	2	0	1	1	0	0	0	2	0	0	0	0	0
437	0	0	0	0	0	0	2	0	1	0	1	0	0	0	0	0	2	1	1	1	1	0	2	0	0	0	2	2	2	2	1	1	1	2	0	2	2	1	0	0	0	1	0	2	0	2	1	0	0
438	0	0	0	0	0	0	2	1	2	0	0	0	1	1	0	0	1	0	2	1	2	0	1	1	1	1	1	2	2	2	2	2	1	2	1	1	0	0	2	2	1	0	0	1	1	1	0	0	1
439	0	0	0	0	0	0	1	1	2	0	0	0	1	1	0	0	2	1	0	0	1	0	2	0	1	1	1	1	2	1	1	0	1	1	1	1	1	0	0	0	0	0	1	1	0	0	0	0	0
440	1	0	0	0	0	0	1	2	1	0	1	0	0	0	0	0	0	0	1	1	1	0	2	0	0	0	1	2	1	1	2	2	2	0	2	0	0	0	1	1	0	0	0	1	0	1	0	0	0
441	0	1	0	0	0	0	1	1	1	0	1	0	0	0	0	0	0	0	0	1	2	0	2	0	1	1	2	2	2	1	0	1	1	0	2	0	2	0	0	1	0	0	1	2	1	1	0	1	1
442	1	0	0	0	0	0	1	2	1	0	1	0	0	0	0	0	1	1	1	1	2	1	2	0	0	0	1	1	2	2	1	1	1	2	0	2	1	2	0	0	1	0	2	2	2	1	0	1	0
443	0	0	0	0	0	0	1	2	1	0	1	0	0	1	0	0	1	0	1	1	2	0	0	1	1	1	1	1	2	2	1	1	1	2	0	2	1	0	1	1	0	0	0	1	1	0	0	0	0
444	1	0	0	0	0	0	1	1	2	1	0	1	0	0	0	0	0	0	1	0	1	0	2	0	0	0	2	0	1	1	1	1	1	0	2	0	1	1	0	0	0	0	0	1	0	0	0	1	0
445	0	0	1	1	1	2	1	2	1	0	1	0	0	0	0	0	2	0	1	1	1	0	2	0	0	0	1	2	2	2	1	2	2	1	1	1	2	0	0	0	0	0	0	0	1	0	0	0	1
446	0	0	0	0	0	0	2	2	1	0	1	0	1	1	0	0	2	0	2	1	2	0	2	0	0	0	1	1	2	2	1	0	1	0	1	2	1	0	1	1	0	0	0	1	1	1	0	0	0
447	1	0	1	0	0	0	2	2	2	0	0	0	2	2	0	0	1	1	2	2	2	0	2	0	0	0	2	2	2	2	2	2	2	1	1	1	1	0	1	1	0	0	0	0	0	0	0	0	1
448	0	0	0	0	0	0	1	1	1	0	1	1	1	0	0	1	1	0	2	2	2	0	1	1	1	1	2	2	2	2	2	1	1	1	0	2	2	0	1	1	0	0	0	0	2	1	0	0	0
449	1	0	0	0	0	0	2	0	2	0	0	0	0	0	0	0	0	0	1	1	2	0	0	1	1	1	2	2	2	2	2	2	1	1	1	1	2	0	0	0	0	0	0	2	0	1	0	0	0
450	0	0	0	0	0	0	2	1	2	0	0	0	1	1	0	0	1	1	2	2	2	0	1	1	1	1	1	1	1	1	0	1	1	2	0	2	1	0	2	2	1	0	1	2	1	0	0	0	0
451	0	0	1	0	1	0	2	1	1	0	1	0	0	0	0	0	2	0	2	2	2	0	1	1	1	2	1	1	2	2	0	1	0	2	0	2	1	0	0	0	0	0	1	2	1	1	0	0	0
452	0	0	0	0	0	0	2	0	2	0	0	0	0	0	0	0	2	2	0	0	2	0	1	0	0	0	1	1	2	2	1	1	1	0	1	1	1	0	2	2	0	0	0	1	0	0	0	0	0
453	1	0	0	0	0	1	1	2	1	0	1	0	1	1	0	0	2	2	0	0	2	0	2	0	0	0	0	1	1	0	2	1	1	1	1	1	2	0	1	1	0	0	0	0	2	1	0	1	0
454	0	0	0	0	0	0	2	1	2	0	0	0	2	1	0	0	0	0	0	0	0	0	2	0	0	0	0	2	1	1	1	1	1	2	0	2	1	0	0	0	0	0	2	2	2	1	0	0	1
455	0	0	0	0	0	0	2	2	1	0	0	1	1	0	1	0	0	0	1	1	1	0	0	0	0	0	1	1	2	2	1	2	2	0	2	0	0	0	1	1	0	0	1	2	1	0	0	1	0
456	0	0	0	0	0	0	2	2	2	0	0	0	0	0	0	0	1	1	1	1	2	0	1	0	0	0	1	2	1	1	1	1	1	1	1	1	1	0	2	2	0	0	1	2	0	0	0	1	0
457	1	0	0	0	0	0	2	1	2	0	0	1	2	1	0	0	0	0	0	0	1	0	2	0	1	1	1	1	2	2	0	1	1	1	1	1	1	0	0	0	0	0	0	2	0	1	0	1	0
458	0	0	0	0	0	0	2	1	1	1	0	1	1	1	0	0	0	0	1	1	2	0	0	0	0	1	2	2	1	2	1	0	2	0	2	1	1	0	1	1	0	0	1	1	1	1	0	1	0
459	1	0	0	0	0	1	2	2	1	0	1	1	0	0	0	0	0	1	2	2	2	0	1	0	0	0	2	2	2	2	2	1	1	0	2	0	2	0	0	0	0	1	0	1	1	1	0	0	1
460	0	0	0	0	0	1	1	2	0	0	2	0	1	1	0	0	1	1	1	2	2	0	2	0	1	1	1	0	2	2	0	0	0	2	0	2	2	0	0	0	0	0	0	1	0	0	0	0	1
461	0	0	0	0	0	2	1	2	1	0	1	1	1	1	0	0	1	1	1	1	1	0	2	0	1	1	1	2	2	1	2	2	2	0	2	0	1	0	1	1	0	0	0	0	0	0	0	0	0
462	0	0	1	0	0	0	2	0	2	0	0	1	2	2	0	0	1	1	1	1	1	0	2	0	0	0	2	2	2	2	0	0	0	1	2	1	1	0	0	0	0	1	0	2	1	1	0	0	0
463	0	0	0	0	0	1	2	2	1	1	0	0	0	0	0	0	1	1	0	0	1	0	2	0	1	1	1	2	2	2	0	2	2	2	0	2	2	0	1	1	0	0	0	1	2	1	0	0	1
464	0	0	0	0	0	1	2	1	2	0	0	0	1	1	0	0	1	1	2	2	2	0	2	0	1	1	2	2	2	2	1	1	1	1	0	2	1	0	1	1	0	0	1	2	1	0	0	0	0
465	0	0	0	0	0	0	1	2	0	0	1	0	1	1	0	0	2	2	1	1	2	0	2	0	0	0	2	2	2	1	0	1	1	1	0	2	2	0	0	0	0	0	1	2	0	0	0	1	0
466	0	0	0	0	0	0	1	1	1	0	0	0	0	0	0	0	2	2	1	1	2	0	2	0	0	0	1	2	1	1	2	1	1	1	0	2	2	0	0	0	0	1	0	2	2	1	0	0	1
467	0	0	0	0	0	0	1	1	2	0	0	0	1	1	0	0	1	1	0	0	2	0	2	0	0	0	1	1	2	2	1	0	0	0	1	1	2	0	0	0	0	2	0	2	1	0	0	0	1
468	0	0	0	0	0	0	1	2	1	0	0	2	2	0	0	1	2	1	2	2	2	1	2	0	0	0	2	2	2	2	0	2	1	0	1	1	1	0	0	1	0	0	0	2	0	0	0	1	0
469	0	0	0	0	0	0	2	2	2	0	0	0	0	0	0	0	1	2	2	2	2	0	1	1	1	1	2	2	2	1	1	2	1	2	0	2	2	0	0	0	0	0	0	2	1	0	0	0	1
470	0	0	1	1	1	1	0	2	0	0	2	0	0	0	0	0	0	0	1	1	1	0	2	0	1	1	1	2	2	2	2	1	1	1	1	1	1	0	0	0	0	1	1	2	1	1	0	0	1
471	0	0	1	0	1	0	1	2	0	0	1	0	1	0	0	0	1	1	1	1	1	0	2	0	0	0	2	2	2	1	1	1	1	2	0	2	2	0	1	1	0	0	1	1	1	1	0	1	0
472	0	0	0	0	0	0	2	1	2	0	0	1	2	0	0	1	2	0	2	2	2	0	2	0	0	0	2	2	2	2	1	1	1	1	1	1	1	0	1	1	0	2	0	2	1	0	0	0	0
473	0	0	0	0	0	0	1	1	1	0	1	1	2	2	0	0	1	1	1	2	2	1	2	0	0	0	1	1	2	2	1	1	1	2	0	2	1	0	0	0	0	0	0	2	0	0	0	0	0
474	0	0	1	0	0	0	2	1	2	0	0	0	1	1	0	0	2	2	1	1	2	0	2	0	0	0	2	2	2	2	1	1	1	1	2	1	1	0	0	0	0	1	0	1	1	0	0	0	0
475	0	0	1	0	0	0	2	0	2	0	0	0	1	1	0	0	1	2	2	2	2	0	2	0	0	0	1	1	2	2	0	1	1	1	1	1	2	0	2	2	0	1	0	2	1	1	0	0	1
476	0	0	1	1	1	1	2	1	2	0	0	1	2	0	0	1	1	0	1	1	1	0	2	0	0	0	2	2	2	2	1	1	2	1	1	1	1	1	0	0	0	0	0	2	0	0	0	0	0
477	0	0	0	0	0	0	1	2	1	0	1	0	1	1	0	0	2	0	2	2	2	0	2	0	0	0	0	1	2	2	0	2	1	1	0	2	1	0	1	1	0	0	0	2	1	1	0	0	0
478	0	0	0	0	0	1	1	2	0	0	2	2	2	2	0	0	0	0	1	1	1	0	2	0	0	0	1	1	1	1	1	2	2	0	1	1	1	0	0	0	0	1	0	2	1	0	0	0	0
479	0	0	0	0	0	0	2	1	1	0	1	1	2	2	0	0	1	1	1	1	1	0	1	0	0	0	2	2	2	1	0	2	2	0	1	1	2	0	0	0	0	0	0	0	1	0	0	0	0
480	0	0	0	0	0	0	1	2	1	0	1	0	1	0	0	0	0	0	0	0	2	0	2	0	0	0	1	1	1	2	1	2	2	0	1	1	1	0	0	0	0	0	0	1	0	0	0	0	0
481	0	0	0	0	0	0	2	1	2	0	0	1	2	1	0	0	2	0	2	2	2	0	2	0	0	0	1	1	2	2	0	1	1	0	2	0	1	0	1	1	0	0	0	2	0	0	0	0	0
482	0	0	0	0	0	0	2	2	1	0	1	1	2	0	0	1	1	0	2	1	2	0	2	0	0	0	2	2	2	2	0	2	2	0	1	1	1	0	1	1	0	0	0	2	0	0	0	0	1
483	0	0	0	0	0	1	2	1	2	0	0	1	2	1	0	0	1	0	1	1	2	1	1	0	0	0	1	2	2	2	2	2	2	0	1	1	2	0	2	2	0	1	0	2	0	0	0	0	0
484	0	0	0	0	0	0	1	2	0	0	0	0	1	1	0	0	1	0	2	1	2	0	2	0	0	0	2	2	2	2	1	1	0	1	1	1	1	0	2	2	0	1	0	1	1	0	0	0	0
485	0	0	0	0	0	0	2	1	2	0	0	1	1	1	0	0	2	0	1	1	2	0	1	0	1	1	1	1	2	2	1	1	1	2	0	2	2	0	0	0	0	0	1	2	1	2	0	0	0
486	1	0	0	0	0	0	2	1	2	0	0	0	0	0	0	0	1	0	2	2	2	0	2	0	1	1	2	2	2	1	1	2	2	0	1	1	1	0	1	1	0	0	1	2	0	1	0	0	2
487	0	0	0	0	0	0	2	1	2	0	0	1	1	1	0	0	1	0	2	2	2	0	1	1	1	1	2	2	2	1	0	1	0	2	1	2	2	0	0	0	0	1	0	2	2	1	0	1	0
488	0	0	0	0	0	0	2	2	1	0	1	0	2	1	0	0	1	1	1	0	1	0	2	0	1	1	2	2	2	2	1	0	0	2	0	2	1	0	1	1	0	0	1	2	1	0	0	0	0
489	1	0	0	0	0	0	1	2	1	0	1	0	1	1	0	0	0	0	1	1	1	0	1	0	0	0	2	2	2	2	0	1	1	0	2	0	1	0	0	0	0	0	1	2	1	0	0	0	1
490	0	1	0	0	0	1	1	2	2	0	0	0	1	1	0	0	1	0	1	1	1	0	2	0	0	0	1	1	2	2	0	1	1	1	1	1	0	0	1	1	0	1	0	2	1	0	0	0	0
491	1	0	0	0	0	0	2	1	1	0	1	0	0	0	0	0	0	0	2	2	2	1	2	0	0	0	2	2	2	2	0	0	0	1	1	1	2	0	0	0	0	0	0	1	0	0	0	1	0
492	0	0	0	0	0	0	1	2	1	0	1	0	0	0	0	0	0	0	1	1	1	0	2	0	1	1	1	2	2	2	1	2	2	1	0	2	1	0	0	0	0	1	0	2	2	0	0	0	0
493	0	0	0	0	0	0	1	2	1	0	0	1	1	0	0	0	2	2	1	1	2	0	2	0	0	0	1	1	2	2	0	2	2	0	2	0	1	0	1	0	1	0	0	1	0	0	0	0	0
494	0	0	0	0	0	0	2	2	1	0	0	0	1	1	0	0	1	1	2	2	2	0	1	1	1	1	2	2	2	2	1	1	1	1	1	1	2	0	0	0	0	0	1	2	1	2	0	0	1
495	0	0	0	0	0	0	2	2	1	0	0	0	0	0	0	0	0	1	2	2	2	0	1	0	0	0	2	2	2	2	2	2	1	0	1	1	1	0	0	0	0	0	1	2	1	2	0	1	0
496	0	0	0	0	0	0	0	2	1	0	0	1	1	0	0	0	0	0	1	2	2	0	1	0	0	0	0	1	1	1	1	0	1	2	1	2	2	0	0	0	0	0	1	1	1	1	0	1	0
497	0	0	0	0	0	0	2	0	2	0	0	0	0	0	0	0	2	2	2	2	1	1	0	1	1	1	1	2	2	2	0	1	1	0	1	1	1	0	1	0	1	0	1	1	1	0	0	0	0
498	0	1	0	0	0	0	1	2	1	0	1	0	1	1	0	0	0	0	0	0	0	0	0	0	0	0	0	2	0	0	2	0	1	1	0	2	1	1	0	0	0	0	1	2	0	1	0	0	0
499	0	0	0	0	0	0	1	2	1	0	1	0	0	0	0	0	1	1	1	1	1	1	1	0	0	0	1	2	2	2	0	1	1	1	0	2	1	0	0	0	0	1	0	1	0	1	0	1	0
500	1	0	0	0	0	0	2	0	2	0	0	2	2	0	0	1	2	2	2	1	2	0	0	1	1	1	2	2	2	2	1	1	1	1	2	1	1	0	0	0	0	0	0	2	0	0	0	0	0
501	0	0	1	0	0	0	2	2	2	0	0	0	0	0	0	0	1	1	1	1	2	0	2	0	0	0	1	1	2	2	0	1	1	1	1	1	1	0	0	0	0	0	1	2	2	1	0	0	0
502	0	0	0	0	0	0	2	2	1	0	0	1	1	1	0	0	1	2	2	2	2	0	2	0	0	0	2	2	2	2	1	2	2	0	1	1	1	0	0	0	0	0	0	0	0	1	0	1	0
503	1	0	0	0	0	0	2	0	2	0	0	1	2	1	0	1	0	0	1	1	0	0	2	0	0	0	2	2	2	2	2	1	1	1	1	1	2	0	1	1	0	0	0	2	0	2	0	0	1
504	0	0	0	0	0	1	2	2	1	0	0	0	1	1	0	0	0	1	0	1	2	0	1	0	0	0	2	2	2	2	1	2	2	0	1	1	2	0	1	1	0	0	1	1	1	1	0	1	0
505	0	0	0	0	0	0	1	2	0	0	1	1	1	1	0	0	1	0	1	1	1	0	1	0	0	0	0	2	0	0	2	1	1	2	0	2	2	0	0	0	1	0	0	1	0	1	0	0	0
506	0	1	0	0	0	0	1	1	1	0	0	0	0	0	0	0	1	0	2	2	2	0	2	0	0	0	1	2	1	1	2	2	2	0	1	0	1	0	0	0	0	0	1	2	0	1	0	0	0
507	0	1	0	0	0	0	2	2	2	0	0	1	1	0	1	0	1	1	1	1	1	0	2	0	0	0	2	2	2	2	2	0	1	1	0	2	1	0	0	0	0	0	1	2	1	1	0	0	0
508	1	0	0	0	0	0	1	2	1	0	1	0	1	0	0	0	2	1	1	1	1	0	2	0	0	0	2	2	2	2	2	0	0	1	0	2	2	0	1	1	1	0	0	2	0	2	0	0	1
509	1	0	0	0	0	0	2	2	1	0	1	1	2	1	0	1	1	0	1	1	2	1	2	0	0	0	2	2	2	2	0	1	1	1	0	1	2	0	0	0	1	1	0	2	1	0	0	0	1
510	0	0	0	0	0	0	1	2	0	0	0	0	1	1	0	0	0	0	2	1	2	0	2	0	0	0	2	2	2	2	2	2	1	0	1	1	0	1	1	1	0	0	0	2	0	0	0	0	2
511	0	0	0	0	0	0	1	1	1	0	1	0	0	0	0	0	1	0	1	1	1	0	2	0	1	1	0	1	2	2	0	2	2	0	1	1	2	0	1	1	0	0	1	1	1	1	0	0	0
512	1	0	0	0	0	0	2	1	2	0	0	0	2	0	1	0	0	0	2	2	2	1	2	0	0	0	2	2	2	2	1	1	1	2	2	1	2	0	0	0	0	1	0	1	1	0	0	0	0
513	0	0	0	0	0	0	1	2	0	0	2	0	0	0	0	0	0	0	1	1	1	0	2	0	0	0	2	2	1	1	2	1	1	1	1	1	1	0	0	0	0	0	1	1	0	0	0	0	0
514	0	0	1	0	0	0	1	1	2	1	0	0	1	0	1	0	2	1	2	2	2	0	0	1	1	1	2	2	2	2	0	1	0	2	0	2	2	0	0	0	0	0	0	1	1	1	0	0	0
515	0	0	0	0	0	0	0	2	1	0	0	0	0	0	0	0	0	0	2	2	2	0	1	0	0	0	1	1	2	2	0	1	1	1	1	1	2	0	0	0	0	0	1	1	0	0	0	0	0
516	0	0	1	0	0	0	1	2	0	0	1	1	1	0	0	0	0	0	1	1	2	0	1	0	0	0	1	1	1	1	0	0	0	2	0	2	1	1	0	0	0	0	0	1	0	0	1	0	0
517	1	0	1	0	0	0	1	2	1	0	1	0	2	2	0	0	1	0	1	1	1	0	2	0	0	0	1	2	2	2	0	0	0	2	0	2	1	0	0	0	0	0	0	1	0	0	0	0	0
518	0	1	0	0	0	0	2	0	2	0	0	1	1	1	0	0	1	1	1	1	1	0	2	0	0	0	1	1	2	2	0	2	2	1	1	1	1	0	1	1	0	0	0	0	0	0	0	0	0
519	0	0	0	0	0	0	2	1	2	0	0	0	1	1	0	0	0	0	1	1	1	0	2	0	0	0	1	1	1	1	1	1	1	0	2	1	0	0	2	2	1	1	0	2	1	0	0	0	0
520	0	0	0	0	0	1	2	0	2	0	0	1	1	0	0	1	0	0	1	1	1	0	2	0	0	0	1	1	2	2	0	1	1	1	1	1	2	0	1	1	0	0	0	0	2	1	0	1	0
521	1	0	0	0	0	1	2	1	2	0	0	1	2	1	0	1	0	0	2	2	2	0	2	0	0	0	2	2	2	2	2	1	0	1	1	1	1	0	2	1	1	0	0	2	0	2	0	0	1
522	0	0	0	0	0	1	2	1	2	0	0	0	1	0	1	0	2	2	2	2	2	0	1	1	1	1	2	2	2	2	0	1	1	2	2	1	2	0	0	0	0	1	0	2	1	0	0	0	1
523	0	0	1	0	1	0	2	2	1	0	0	0	0	0	0	0	2	2	1	1	2	0	2	0	0	0	2	2	2	2	1	1	1	1	1	1	1	1	0	0	0	0	1	2	1	1	0	0	0
524	0	0	0	0	0	0	1	2	1	0	1	0	0	0	0	0	1	0	2	2	2	0	2	0	0	0	2	2	2	2	1	1	1	1	1	1	1	2	0	0	1	0	2	2	1	1	0	0	1
525	1	0	0	0	0	2	2	1	1	0	0	0	2	1	0	0	2	1	1	1	2	0	1	0	0	0	1	2	2	1	1	1	1	1	1	1	1	0	0	0	0	0	0	0	0	0	0	0	0
526	0	0	0	0	0	1	2	1	2	0	0	0	2	1	0	0	2	0	1	1	2	0	2	0	0	0	2	2	2	2	0	1	1	0	1	1	1	0	2	2	0	0	0	1	0	0	0	0	0
527	0	0	0	0	0	0	2	0	1	0	1	0	0	0	0	0	1	1	1	0	0	0	2	0	0	0	1	1	1	1	0	1	1	1	1	1	2	0	0	0	0	0	0	1	0	1	0	0	0
528	0	0	1	0	0	0	2	1	2	0	0	0	0	0	0	0	1	1	1	1	1	0	2	0	0	0	1	1	1	1	0	1	1	1	1	1	0	0	2	1	1	0	0	2	0	0	0	0	0
529	0	0	0	0	0	0	2	0	2	0	0	1	1	2	0	0	1	0	1	1	1	0	2	0	0	0	2	2	2	2	1	1	1	1	1	1	2	0	0	0	0	1	0	2	0	0	0	0	0
530	0	0	0	0	0	0	2	1	2	0	0	1	1	0	0	0	1	1	0	0	0	0	2	0	1	1	0	1	2	2	0	2	1	2	1	1	1	1	0	0	0	0	0	1	1	0	0	1	0
531	0	0	0	0	0	0	0	2	0	0	2	0	1	1	0	0	1	1	0	0	1	0	0	0	0	1	2	2	2	2	1	2	1	0	1	1	1	0	1	1	0	0	1	2	1	1	0	0	0
532	0	0	0	0	0	2	1	2	0	0	1	0	1	1	0	0	1	1	1	1	2	0	2	0	0	0	1	1	2	2	1	1	1	0	1	1	0	0	1	1	0	0	0	1	0	1	0	0	0
533	0	0	0	0	0	1	1	1	2	0	0	0	1	1	0	0	2	0	1	2	2	0	2	0	0	0	2	1	2	2	0	1	1	1	1	1	2	0	1	1	0	0	0	1	0	1	0	0	0
534	0	0	0	0	0	0	2	2	1	0	1	0	1	1	0	0	2	2	0	0	0	0	1	0	0	0	2	2	2	2	1	2	1	1	1	1	1	0	1	1	0	1	0	2	0	0	0	1	0
535	0	0	1	0	0	0	2	2	0	0	0	0	0	0	0	0	1	1	1	1	2	0	0	1	1	1	1	2	1	1	1	2	2	1	0	2	2	0	0	1	0	0	0	2	0	0	0	0	0
536	0	0	0	0	0	0	2	2	1	0	0	0	1	0	1	0	1	1	1	1	1	0	1	0	0	0	1	1	2	2	0	1	1	1	1	1	2	0	0	1	0	0	1	1	0	0	0	1	0
537	0	0	0	0	0	0	2	2	2	0	1	1	1	0	0	0	1	0	2	2	2	0	1	1	1	2	0	1	2	2	0	1	1	1	1	1	1	0	1	1	0	0	0	2	0	1	0	0	1
538	0	0	0	0	0	0	2	2	2	0	0	0	1	1	0	0	2	1	1	1	1	0	2	0	0	0	1	1	2	2	0	2	2	1	1	1	1	0	2	1	1	0	1	2	1	1	0	0	1
539	0	0	0	0	0	1	1	1	2	0	0	0	1	1	0	0	0	0	2	1	2	1	1	0	0	0	0	1	1	1	1	1	1	2	1	1	2	0	0	0	0	0	0	2	0	1	0	0	0
540	0	0	0	0	0	1	1	1	1	0	1	0	1	1	0	0	2	1	1	1	1	0	2	0	0	0	2	2	2	2	0	1	1	1	0	2	1	0	0	0	0	0	2	2	2	1	0	0	0
541	1	0	0	0	0	1	1	2	1	0	1	0	1	1	0	0	0	0	2	2	2	0	2	0	1	1	2	2	2	2	0	1	1	0	0	2	0	1	0	0	0	1	1	2	1	1	0	0	0
542	0	0	0	0	0	1	2	2	2	0	0	1	1	1	0	0	1	1	2	2	2	1	2	0	0	0	1	2	2	2	1	0	0	2	0	2	1	1	0	0	0	1	0	2	2	0	0	0	2
543	1	0	1	0	0	0	2	1	2	0	0	0	0	0	0	0	1	1	1	1	2	0	2	0	0	0	1	1	2	2	1	1	2	1	1	1	1	0	2	2	0	0	0	1	0	1	0	0	0
544	1	0	0	0	0	0	2	2	1	0	0	0	1	1	0	0	0	0	1	1	1	0	1	1	1	1	2	2	2	2	1	0	0	2	0	2	2	0	1	1	0	0	0	2	0	2	0	0	0
545	0	0	0	0	0	2	2	0	2	0	0	0	1	0	0	0	2	1	2	2	2	0	2	0	0	0	0	1	1	1	1	0	1	1	1	1	1	1	0	0	0	0	0	2	0	1	0	0	0
546	0	0	1	0	0	0	1	1	2	0	0	0	0	0	0	0	0	0	0	0	0	0	1	0	0	0	1	2	2	2	2	0	0	2	0	2	1	0	0	0	0	0	0	2	0	0	0	0	0
547	1	0	0	0	0	1	1	1	1	1	0	0	1	0	0	0	2	1	2	2	2	0	1	0	0	0	2	2	2	2	0	1	1	0	0	2	0	1	0	0	0	1	0	2	1	2	0	0	0
548	0	0	0	0	0	0	1	1	1	1	2	0	1	1	0	0	2	2	0	0	2	0	2	0	0	0	1	1	2	2	0	1	1	1	1	1	0	1	1	1	0	0	1	2	0	2	0	0	0
549	1	0	0	0	0	0	2	1	2	0	0	0	0	0	0	0	1	0	1	1	1	0	1	0	0	0	2	2	2	2	0	1	0	1	1	1	1	0	1	1	0	0	1	2	2	0	0	0	0
550	0	0	0	0	0	0	1	1	1	0	1	0	1	0	1	0	0	0	2	2	2	0	2	0	0	0	2	2	2	2	2	1	1	1	1	1	2	0	2	2	1	0	0	2	1	1	0	0	0
551	0	0	0	0	0	0	1	2	1	0	1	0	1	1	0	0	0	0	0	0	0	0	1	1	1	1	2	2	2	2	2	1	0	1	1	1	2	0	0	0	0	1	0	1	0	0	0	0	1
552	0	0	0	0	0	0	1	1	1	1	1	0	1	1	0	0	1	1	1	2	2	1	2	0	0	0	1	2	2	2	0	1	0	1	1	1	2	0	1	1	0	0	0	2	0	0	0	0	0
553	0	1	0	0	0	0	0	2	1	0	0	1	2	1	0	0	0	0	2	1	2	0	2	0	1	1	1	0	2	2	0	1	1	1	1	1	1	0	1	1	0	0	0	1	1	0	0	0	0
554	0	0	0	0	0	0	2	2	1	0	0	0	1	1	0	0	1	1	0	0	1	0	2	0	0	0	2	2	1	1	2	0	1	1	1	1	1	1	0	0	0	0	1	2	1	1	0	0	0
555	1	0	0	0	0	0	2	1	2	0	0	0	0	0	0	0	2	2	1	1	1	0	1	0	0	0	1	1	2	2	1	1	1	0	2	1	2	0	0	0	0	0	1	2	1	1	0	0	0
556	0	0	0	0	0	1	1	2	0	0	1	1	1	0	0	1	1	0	1	1	1	0	0	0	0	0	1	2	2	1	0	1	1	1	0	2	2	0	0	0	0	0	0	0	0	0	0	0	0
557	0	0	0	0	0	0	1	1	1	0	1	0	0	0	0	0	1	1	1	1	2	1	1	0	1	1	1	1	2	2	0	1	1	2	0	2	1	0	0	0	0	0	0	1	0	0	0	0	0
558	0	0	0	0	0	2	2	0	2	0	0	0	0	0	0	0	1	1	0	0	0	0	1	1	1	1	1	2	2	2	2	2	1	1	1	1	1	0	1	1	1	0	0	2	0	1	1	0	1
559	0	0	1	1	1	1	2	0	2	0	0	0	1	1	0	0	1	1	1	1	1	0	2	0	0	0	2	2	2	2	2	1	1	1	1	1	0	0	1	1	0	0	0	1	0	1	0	0	0
560	1	0	0	0	0	0	1	2	0	0	0	1	1	1	0	0	2	1	2	2	2	0	0	0	0	0	1	2	2	2	0	2	1	1	2	2	0	0	2	1	1	1	0	2	2	1	1	0	0
561	0	0	0	0	0	0	2	1	2	0	0	0	0	0	0	0	1	1	1	1	2	0	2	0	1	1	2	2	2	2	0	1	1	2	0	2	1	1	0	0	0	0	1	1	1	0	0	0	1
562	0	0	0	0	0	0	2	1	0	0	0	1	2	1	0	0	0	0	2	1	2	0	2	0	0	0	2	2	2	2	1	1	0	2	0	2	1	0	2	2	1	0	0	1	1	1	0	0	0
563	0	0	0	0	0	0	0	1	1	1	1	0	2	1	0	0	1	1	2	2	2	0	1	1	1	1	0	1	2	2	0	2	2	0	1	1	2	0	0	0	0	0	0	2	1	0	0	1	0
564	0	0	0	0	0	1	2	1	1	0	0	0	1	1	0	0	1	0	0	0	1	0	0	1	1	1	1	1	1	1	0	2	2	1	0	2	1	1	1	1	0	2	0	2	1	0	0	0	1
565	0	0	0	0	0	0	1	2	0	0	1	1	1	0	0	0	1	1	1	1	1	0	2	0	0	0	1	1	2	2	1	0	1	1	1	1	2	0	0	0	0	0	0	1	1	1	0	0	1
566	0	0	1	1	1	1	1	2	1	0	1	0	0	0	0	0	2	1	0	0	1	0	2	0	0	0	2	2	2	1	0	1	1	2	0	2	1	0	2	1	1	0	0	1	0	0	0	1	0
567	0	0	0	0	0	0	2	2	0	0	0	0	2	2	0	0	2	1	2	2	2	0	2	0	0	0	1	1	2	2	0	0	0	1	1	1	2	1	0	0	0	0	1	2	1	1	0	0	0
568	0	0	2	0	1	0	2	0	1	0	1	0	0	0	0	0	2	0	2	2	2	0	1	0	1	1	1	2	2	1	1	1	1	1	0	2	0	0	2	2	1	0	1	2	1	1	0	1	0
569	1	0	0	0	0	1	1	2	1	0	1	0	1	0	0	0	1	0	1	1	1	0	1	1	1	1	1	1	1	1	1	1	2	1	2	1	1	0	2	2	0	0	0	0	1	1	0	0	1
570	1	0	0	0	0	0	2	2	2	0	0	0	2	2	0	0	2	1	1	1	2	2	0	0	0	0	1	1	2	2	0	1	1	1	0	1	0	0	1	1	0	0	1	1	1	2	0	0	0
571	0	1	0	0	0	1	1	2	1	0	1	0	2	0	1	0	2	2	2	2	2	0	1	1	1	1	1	1	2	2	1	2	2	0	2	0	1	0	2	2	1	0	0	0	2	1	0	0	1
572	0	1	1	0	1	0	1	2	0	0	1	1	1	0	0	0	0	0	2	2	2	0	1	1	2	2	0	2	1	1	1	0	0	2	0	2	1	0	2	2	0	0	0	2	1	1	0	0	2
573	0	0	0	0	0	1	1	2	2	0	0	1	2	1	1	0	1	1	1	1	1	1	2	0	0	0	2	2	2	2	1	0	0	2	0	2	2	0	1	1	1	0	0	2	0	0	0	0	2
574	0	0	0	0	0	0	2	0	2	0	0	0	0	0	0	0	0	0	2	2	2	0	2	0	0	0	1	2	1	1	1	2	2	1	0	2	1	0	0	0	0	1	1	2	1	1	0	0	0
575	0	0	0	0	0	0	2	1	1	0	0	1	1	0	0	1	1	0	1	1	1	0	2	0	0	0	1	2	2	1	1	0	0	2	0	2	2	0	1	1	0	0	0	0	0	0	0	0	0
576	0	0	0	0	0	0	1	1	0	1	2	0	1	1	0	0	2	2	1	1	1	0	2	0	0	0	2	1	2	2	1	1	2	0	0	2	1	0	1	1	0	0	1	2	1	0	0	1	0
577	1	0	0	0	0	0	2	2	2	0	0	0	0	0	0	0	2	1	1	1	2	0	2	0	0	0	1	1	2	2	0	2	2	0	2	0	1	1	0	0	0	0	0	1	0	0	0	0	0
578	1	0	0	0	0	0	1	2	0	0	1	1	2	2	0	0	1	2	2	2	2	0	1	0	0	0	0	1	1	0	1	1	1	2	0	2	1	1	0	0	1	0	0	2	1	1	0	0	0
579	0	0	0	0	0	1	2	0	2	0	1	0	0	0	0	0	1	1	1	1	1	0	2	0	0	0	1	2	1	1	1	1	1	0	1	1	1	0	1	1	0	0	0	1	0	0	0	1	0
580	0	0	0	0	0	1	2	0	2	0	0	0	0	0	0	0	1	0	1	1	1	0	2	0	0	0	2	2	1	1	1	1	0	2	0	2	1	0	0	0	0	1	0	1	1	0	0	0	1
581	0	0	0	0	0	0	2	2	0	0	0	0	0	0	0	0	2	1	1	1	1	0	2	0	0	0	2	2	2	1	0	2	1	0	1	1	2	0	1	1	0	0	0	0	1	0	0	0	1
582	0	0	0	0	0	0	2	1	1	0	0	0	0	0	0	1	0	0	0	0	1	0	1	1	1	2	1	0	2	2	0	1	2	1	1	1	1	0	0	0	0	1	0	2	0	0	0	0	0
583	0	0	0	0	0	0	1	1	1	0	1	0	0	1	0	0	1	0	2	2	2	0	1	0	0	0	1	2	2	1	0	0	0	1	2	0	1	0	1	1	0	0	0	2	0	1	0	0	1
584	0	0	0	0	0	0	1	2	0	0	1	0	1	0	1	0	1	1	2	2	2	0	2	0	0	0	2	2	1	1	1	2	1	2	0	2	1	0	0	0	0	1	0	1	1	0	0	0	1
585	0	0	0	0	0	1	1	1	1	1	1	1	0	0	0	0	1	1	2	2	1	1	2	0	0	0	1	2	2	1	1	1	0	2	0	2	2	0	1	1	0	0	0	0	0	0	0	0	0
586	0	0	1	0	1	0	2	0	2	0	0	0	1	1	0	0	1	0	1	1	1	0	1	1	1	1	2	2	2	2	2	2	1	1	0	2	2	0	1	1	1	0	0	2	0	0	0	0	1
587	0	0	1	0	1	0	1	0	2	0	0	0	1	1	0	0	0	1	1	1	1	1	2	0	0	0	1	0	2	2	0	2	2	0	1	1	2	0	0	0	0	1	0	2	1	0	0	0	1
588	0	0	0	0	0	0	2	1	1	0	0	0	1	1	0	0	1	1	1	1	1	0	1	0	0	0	1	1	2	2	1	2	2	1	1	1	2	0	2	2	0	0	0	1	1	0	0	0	0
589	1	0	0	0	0	2	2	0	2	0	0	0	1	0	1	0	0	0	0	0	0	0	1	0	1	1	1	2	1	1	2	1	1	0	2	0	1	0	1	1	0	0	0	2	0	0	0	0	0
590	0	0	0	0	0	1	2	2	1	0	1	1	1	0	0	1	2	1	2	2	2	0	2	0	0	0	1	1	2	2	0	2	1	2	1	1	1	0	1	0	1	0	1	2	1	2	0	0	0
591	0	0	0	0	0	0	1	2	1	0	1	0	1	1	0	0	1	0	2	1	2	1	2	0	0	0	0	2	1	2	2	1	1	1	1	1	1	0	1	0	1	0	0	1	0	1	0	0	0
592	0	0	0	0	0	1	2	2	2	1	0	0	0	0	0	0	1	1	0	0	1	0	2	0	0	0	2	2	2	2	2	1	2	1	1	1	2	0	0	0	0	0	1	2	0	1	0	0	0
593	0	0	0	0	0	0	2	0	2	0	0	0	0	0	0	0	1	1	1	2	2	0	2	0	0	0	2	2	2	2	1	1	1	0	1	1	0	0	1	1	0	0	0	1	0	0	0	0	0
594	1	0	0	0	0	0	1	1	1	0	1	0	0	0	0	0	2	0	1	1	2	0	2	0	0	0	1	1	2	2	1	1	1	0	1	1	2	0	0	0	0	1	0	1	1	0	0	0	1
595	0	0	0	0	0	0	1	1	1	1	1	1	1	0	0	1	1	1	0	0	1	0	2	1	1	2	1	2	2	2	1	0	0	2	0	1	2	0	0	0	0	0	1	2	0	2	1	0	0
596	0	0	0	0	0	0	2	1	2	0	0	1	2	1	0	0	2	1	1	1	2	0	1	1	1	1	0	2	1	2	2	0	0	2	0	2	2	1	0	0	0	0	0	1	0	1	0	0	0
597	0	0	0	0	0	0	2	2	2	0	0	0	1	1	0	0	1	1	1	1	1	1	2	0	0	0	1	2	2	2	1	0	0	2	0	2	1	0	1	0	1	0	2	2	1	1	0	0	0
598	1	0	0	0	0	0	2	0	2	0	1	1	1	0	0	1	0	0	2	2	2	0	2	0	1	1	2	2	2	2	0	1	1	1	0	2	1	0	0	0	0	0	0	1	0	1	0	1	1
599	0	1	0	0	0	0	1	1	2	0	0	0	1	1	0	0	1	0	1	0	1	0	2	0	0	0	1	2	1	1	1	2	2	1	1	1	1	0	1	1	0	0	0	1	0	0	0	0	0
600	0	0	0	0	0	0	0	2	1	0	0	1	2	1	0	0	1	0	1	1	1	0	1	1	1	1	2	2	2	2	0	2	2	1	1	1	1	0	1	1	1	0	0	1	0	0	0	0	0
601	0	0	1	0	0	0	2	1	2	0	0	0	1	1	0	0	1	1	2	0	2	0	2	0	0	0	2	2	2	2	1	1	1	0	1	1	1	0	0	0	1	0	0	1	0	0	0	0	0
602	0	0	0	0	0	0	2	0	2	0	0	0	2	0	1	0	0	0	2	2	2	0	1	0	1	1	2	2	2	2	2	1	2	0	0	2	1	0	1	1	0	0	0	2	1	1	0	0	0
603	0	0	0	0	0	0	2	2	1	0	0	0	0	0	0	0	1	0	1	1	1	0	2	0	1	1	1	2	2	2	0	0	1	1	1	1	2	0	1	1	1	0	0	2	0	2	0	0	0
604	0	0	0	0	0	0	2	0	2	0	0	0	0	0	0	0	0	0	0	0	1	0	2	0	0	0	1	1	2	2	0	1	1	1	0	2	2	0	1	1	0	0	0	2	0	0	0	0	2
605	0	0	0	0	0	1	2	1	2	0	0	1	1	0	0	0	0	0	1	1	1	0	2	0	0	0	1	1	2	2	1	1	1	0	1	1	1	0	1	0	1	0	0	1	0	1	1	0	0
606	0	0	1	0	1	0	0	1	1	1	1	0	0	0	0	0	1	0	2	1	2	0	1	0	0	0	2	2	2	2	0	0	0	2	0	2	0	0	1	1	0	0	1	2	1	0	0	0	1
607	1	0	0	0	0	0	2	1	2	0	0	1	1	1	0	0	0	0	1	1	1	0	2	0	0	0	2	2	2	2	1	2	2	2	0	2	1	1	0	0	0	0	0	1	0	0	0	1	0
608	0	0	0	0	0	0	1	2	0	0	1	0	0	1	0	0	0	0	0	0	0	1	1	0	1	1	1	2	2	2	2	1	1	0	1	1	2	0	0	0	0	1	0	2	1	1	0	0	0
609	0	0	0	0	0	0	1	1	1	0	1	0	0	0	0	0	1	0	0	0	2	0	2	0	0	0	1	1	2	2	0	2	1	0	1	1	0	1	0	0	0	0	0	2	0	2	0	0	0
610	0	0	0	0	0	0	2	2	1	0	0	0	0	0	0	0	2	1	2	2	1	0	2	0	0	0	1	2	2	1	1	1	1	1	1	1	2	0	0	0	0	0	0	0	0	0	0	0	1
611	0	0	0	0	0	1	2	2	2	0	0	0	0	0	0	0	1	1	1	1	1	0	2	0	0	0	2	2	2	2	1	1	1	1	1	1	2	0	1	1	0	0	0	1	1	1	0	0	0
612	0	0	0	0	0	0	2	1	2	0	0	1	1	2	0	0	1	1	0	1	1	0	1	0	1	1	2	2	2	2	0	1	1	1	1	1	1	0	0	0	0	0	1	2	1	2	0	0	0
613	0	0	0	0	0	0	2	1	2	0	0	1	1	1	0	0	2	1	2	2	1	0	2	0	1	1	1	2	1	1	2	2	1	0	1	1	0	1	0	0	0	2	0	2	0	0	0	1	0
614	0	1	0	0	0	0	2	1	2	0	0	1	1	0	0	1	0	0	1	1	1	0	2	0	0	0	1	2	2	2	0	1	0	2	0	2	2	0	1	0	1	2	0	2	1	0	0	0	0
615	1	0	1	0	0	0	1	1	1	0	1	1	1	0	0	1	1	1	1	1	1	0	2	0	1	1	0	1	2	2	0	2	2	0	1	1	2	0	1	1	0	0	0	1	1	0	0	0	0
616	0	0	1	0	0	1	2	2	1	0	0	2	2	1	0	0	2	1	1	2	2	0	2	0	0	0	2	2	2	2	1	1	0	1	1	1	1	0	1	1	0	0	2	2	1	1	0	0	0
617	1	0	0	0	0	0	2	2	1	0	0	1	1	0	0	0	0	1	0	1	2	0	1	1	1	1	1	1	1	1	1	0	2	0	2	1	2	0	2	2	1	0	1	2	2	1	0	0	0
618	0	0	0	0	0	0	2	2	1	1	0	1	2	2	0	0	2	1	2	2	2	1	2	0	1	1	0	1	1	1	1	0	0	2	0	2	2	0	0	0	0	0	0	2	1	1	0	0	1
619	0	0	1	0	0	0	2	1	2	0	1	0	1	1	0	0	1	0	2	1	2	0	2	0	0	0	1	1	2	2	0	0	0	2	0	2	2	0	0	0	1	0	0	1	1	0	0	0	2
620	0	0	0	0	0	0	2	2	1	0	0	0	0	0	0	0	2	1	2	2	2	0	2	0	0	0	1	1	2	2	0	1	1	1	1	1	1	0	1	1	0	0	0	1	0	1	0	0	0
621	1	1	0	0	0	1	2	2	1	0	0	0	0	0	0	0	0	0	2	2	1	0	2	0	0	0	2	2	2	2	0	1	2	0	2	0	1	0	0	0	0	0	0	2	0	1	0	0	1
622	0	0	0	0	0	0	1	1	2	1	0	0	1	1	0	0	1	0	1	0	1	0	2	0	2	2	2	2	2	2	0	1	1	2	0	2	1	0	0	0	0	0	0	1	0	0	0	0	0
623	0	0	0	0	0	0	1	2	1	0	0	0	1	1	0	0	2	0	1	1	1	0	2	0	0	0	2	2	2	2	1	1	1	1	1	1	1	0	1	1	0	0	0	2	0	0	0	1	0
624	0	0	0	0	0	0	2	0	2	0	0	1	2	1	1	0	0	1	1	1	1	0	2	0	0	0	2	2	2	2	1	1	1	1	1	1	2	0	0	0	0	0	1	1	0	0	0	0	0
625	0	0	0	0	0	0	2	1	1	0	0	0	0	0	0	0	2	2	2	2	1	0	0	0	0	0	2	2	2	2	2	1	2	1	1	1	1	0	1	0	1	0	0	1	1	1	0	0	0
626	0	0	0	0	0	0	1	1	1	0	1	0	2	2	0	0	1	1	0	0	0	0	0	1	1	1	2	2	2	2	0	2	1	0	1	1	1	0	1	1	0	0	1	1	1	1	0	0	1
627	0	0	1	1	1	1	2	2	1	0	0	0	1	0	0	0	1	1	1	1	2	0	2	0	0	0	1	2	1	1	1	1	1	2	0	2	2	0	0	0	0	0	1	2	2	1	0	1	0
628	0	0	0	0	0	1	1	2	0	0	1	0	1	0	1	0	1	1	1	1	1	0	2	0	0	0	1	1	2	2	0	1	0	1	1	1	1	0	2	2	0	0	0	1	0	0	0	0	0
629	0	0	0	0	0	0	2	2	1	0	0	1	1	2	0	0	1	0	2	1	2	1	2	0	0	0	0	1	1	1	1	1	1	1	1	1	1	0	1	1	0	0	0	2	0	1	0	0	0
630	0	0	0	0	0	1	2	0	2	0	0	0	1	1	0	0	1	1	1	1	2	0	1	0	1	1	2	2	2	1	0	1	0	2	0	2	2	0	1	1	0	0	0	1	0	0	0	0	1
631	0	1	0	0	0	0	2	2	1	0	1	1	2	1	0	1	1	1	1	1	1	0	2	0	0	0	2	2	2	2	1	2	2	0	1	1	2	0	0	0	0	0	1	1	1	0	0	0	0
632	0	0	0	0	0	0	1	1	1	1	0	1	2	1	0	1	2	1	2	2	2	1	1	0	0	0	2	2	2	1	0	0	0	2	0	2	2	0	0	0	0	0	0	1	0	0	0	0	0
633	0	0	0	0	0	0	2	1	2	0	0	0	2	2	0	0	1	0	1	1	1	0	2	0	0	0	1	2	2	2	0	2	2	1	2	0	2	0	0	0	0	1	0	2	0	0	0	0	0
634	0	0	1	1	1	1	2	2	1	0	0	0	0	0	0	0	2	0	2	2	2	0	2	0	0	0	1	2	2	2	0	1	1	1	0	2	1	0	0	0	0	0	0	1	1	0	0	0	0
635	0	0	0	0	0	0	1	0	2	0	0	0	1	1	0	0	2	1	1	1	2	0	2	0	1	1	2	2	2	2	0	2	1	2	0	2	1	0	1	1	0	0	1	2	1	0	0	0	0
636	0	0	1	0	0	0	0	2	0	0	2	1	1	0	0	1	1	0	0	0	1	0	2	0	0	0	1	2	1	1	2	0	0	1	0	2	1	0	0	0	0	0	0	1	0	0	0	0	0
637	0	0	0	0	0	0	1	2	1	0	0	0	0	0	0	0	2	1	2	2	2	0	1	1	1	1	2	2	2	2	1	1	1	1	1	1	1	1	0	0	0	0	1	1	0	0	0	0	1
638	0	0	0	0	0	0	2	2	1	0	0	0	0	0	0	0	0	0	2	2	2	0	0	0	0	0	2	2	1	1	2	0	2	0	2	1	1	0	1	1	0	0	1	1	1	1	0	0	0
639	0	0	0	0	0	0	1	2	1	0	1	0	2	1	1	0	1	0	1	1	1	1	2	0	1	1	2	2	2	2	2	1	1	1	0	2	1	0	0	0	0	1	0	2	1	0	0	0	0
640	1	0	0	0	0	0	2	1	2	0	0	0	1	1	0	0	2	2	1	1	1	0	1	1	1	1	1	2	2	2	0	2	2	0	1	1	1	0	1	1	0	0	1	2	1	0	0	1	0
641	0	0	0	0	0	0	2	1	2	0	0	2	2	1	0	0	1	0	2	2	2	0	2	0	0	0	0	0	1	2	1	1	1	0	1	1	0	0	1	1	0	0	0	1	0	0	0	0	0
642	0	0	0	0	0	0	2	2	2	0	0	0	2	0	1	0	1	1	1	1	2	0	2	0	0	0	2	2	2	2	1	0	0	2	0	1	2	0	2	2	1	0	1	1	1	0	1	0	0
643	0	0	0	0	0	0	1	1	1	0	1	0	2	1	0	0	1	1	1	1	2	0	2	0	0	0	0	2	1	1	1	1	1	0	1	1	1	0	1	1	0	0	0	0	1	0	0	1	0
644	1	0	0	0	0	0	2	0	2	0	0	0	2	2	0	0	1	0	1	1	1	0	2	0	1	1	1	1	2	2	1	1	1	1	1	1	1	0	2	2	1	0	0	0	0	0	0	0	0
645	1	0	0	0	0	0	2	2	2	0	0	0	1	0	0	0	2	1	1	1	1	0	2	0	1	1	1	2	2	2	0	1	1	2	0	2	1	0	0	0	0	0	0	2	1	0	0	1	0
646	0	0	0	0	0	0	1	2	1	0	1	0	0	0	0	0	0	0	1	1	0	0	2	0	1	1	1	2	1	1	2	1	2	1	1	1	1	0	0	0	0	0	0	0	0	0	0	0	1
647	0	1	0	0	0	1	2	2	2	0	0	0	1	0	0	0	1	1	1	2	2	1	2	0	0	0	1	1	2	2	0	1	0	2	0	2	0	0	1	1	0	1	0	2	1	0	0	0	0
648	0	0	0	0	0	1	2	2	1	0	1	0	2	2	0	0	1	0	1	1	2	1	1	0	0	0	1	2	1	1	2	1	0	2	0	2	1	0	1	1	0	0	0	1	0	0	0	0	0
649	0	0	0	0	0	0	2	1	0	0	0	0	1	1	0	0	1	1	1	1	2	0	2	0	0	0	2	2	2	2	2	1	1	0	1	1	2	0	1	1	0	0	2	2	1	1	0	1	0
650	0	0	0	0	0	0	2	1	2	0	0	1	0	0	0	0	1	0	1	1	1	0	1	1	1	2	1	1	2	2	0	0	0	0	1	1	1	1	0	0	0	0	0	1	1	1	0	0	0
651	1	1	0	0	0	1	1	1	2	0	0	0	0	0	0	0	1	1	1	1	1	0	2	0	0	0	1	2	2	2	0	1	1	0	2	0	1	0	1	1	0	0	0	0	0	0	0	0	1
652	0	0	0	0	0	1	2	1	1	0	0	0	0	0	0	0	2	0	0	1	2	0	2	0	0	0	2	2	2	2	0	2	1	1	1	1	2	0	2	2	0	0	0	1	1	0	0	0	0
653	0	1	0	0	0	0	2	2	2	0	0	0	0	0	0	0	1	0	1	1	1	0	1	0	0	0	2	2	2	2	1	0	0	2	0	2	1	0	2	2	0	0	0	2	0	0	0	0	0
654	1	0	0	0	0	0	2	1	2	0	0	0	0	0	0	0	2	0	2	2	2	0	2	0	0	0	1	1	1	1	2	1	1	2	0	2	2	0	0	0	0	0	0	2	0	0	0	0	0
655	0	0	0	0	0	1	2	1	1	0	1	0	1	0	0	0	0	1	1	1	1	0	2	0	2	2	2	2	2	2	1	2	1	2	0	2	2	0	1	1	0	0	1	1	1	2	0	0	2
656	0	0	0	0	0	0	2	0	2	0	0	0	1	1	0	0	1	0	1	1	1	1	0	1	0	1	2	2	2	2	2	0	0	2	1	1	1	0	2	1	1	0	0	1	0	0	0	0	0
657	0	0	0	0	0	0	2	2	1	0	1	1	0	0	0	0	2	1	2	2	2	0	2	0	0	0	2	2	2	2	0	1	0	2	0	2	2	0	0	0	0	0	0	1	0	0	0	1	0
658	1	0	0	0	0	1	2	1	2	0	0	0	1	1	0	0	0	0	2	2	2	0	2	0	0	0	1	1	1	1	2	0	1	1	1	1	0	0	2	1	1	0	1	1	0	0	0	1	0
659	1	0	0	0	0	0	2	1	1	0	0	0	0	0	0	0	1	1	1	2	2	0	2	0	1	1	2	2	2	2	0	2	2	0	1	1	2	0	0	0	0	0	0	1	1	1	0	0	0
660	0	0	0	0	0	0	2	2	2	0	0	0	2	2	0	0	2	1	1	1	1	0	2	0	0	0	1	2	1	1	2	1	1	1	1	1	0	0	0	0	0	1	0	1	1	0	0	0	0
661	0	0	0	0	0	0	2	1	2	0	0	1	2	2	0	0	1	0	1	1	1	0	2	0	0	0	1	1	1	1	1	1	1	0	2	0	1	0	2	2	0	0	0	1	0	1	0	0	0
662	0	0	0	0	0	0	2	0	2	0	0	0	0	0	0	0	1	0	1	1	1	1	2	0	1	1	1	1	1	1	2	1	1	1	2	1	2	0	0	0	0	0	0	2	0	0	0	0	0
663	0	0	0	0	0	0	2	0	2	0	0	0	0	0	0	0	2	1	2	2	2	0	2	0	0	0	2	2	2	2	0	1	1	1	0	1	2	0	0	0	0	0	0	2	0	0	0	0	1
664	0	0	1	0	0	0	2	2	1	0	0	0	1	1	0	0	1	1	1	1	1	0	2	0	0	0	1	1	2	2	1	2	2	2	0	2	1	0	0	0	0	0	1	1	1	1	0	0	1
665	0	0	1	0	0	0	2	1	1	0	1	0	1	1	0	0	2	1	2	2	2	0	2	0	0	0	0	1	1	0	1	1	1	1	1	1	1	0	2	2	0	0	0	1	0	0	0	1	1
666	0	0	0	0	0	0	1	1	2	0	0	1	1	0	0	0	1	1	0	0	0	0	2	0	0	0	1	1	1	1	1	2	2	0	1	1	1	0	0	1	0	0	1	2	1	1	0	0	0
667	1	0	0	0	0	0	2	2	1	0	0	1	0	0	0	0	0	0	0	0	0	0	2	0	1	1	1	1	2	2	0	0	1	0	1	2	1	0	0	0	0	1	1	2	1	1	0	0	0
668	0	0	0	0	0	0	1	1	2	0	0	0	1	1	0	0	0	0	1	1	2	0	2	0	0	0	1	2	2	2	0	1	1	1	1	1	1	1	0	0	0	0	0	2	0	0	0	0	0
669	0	0	0	0	0	0	2	2	2	0	0	0	0	0	0	0	2	2	1	1	1	0	2	0	0	0	2	2	2	2	0	2	2	1	2	0	1	0	1	1	0	1	0	2	1	0	0	0	0
670	0	0	0	0	0	2	2	1	2	0	0	0	0	0	0	0	0	0	1	1	1	0	1	0	1	1	1	1	1	2	1	1	0	2	0	2	2	0	1	1	0	1	0	2	1	1	0	0	0
671	1	0	0	0	0	1	2	1	2	0	0	0	1	1	0	0	0	0	2	2	2	0	2	0	0	0	1	2	1	1	2	2	2	0	2	0	2	0	0	1	0	0	0	0	1	0	0	0	0
672	0	0	0	0	0	0	2	0	2	0	0	0	1	0	1	0	1	2	2	2	2	0	2	0	2	2	2	2	2	2	0	2	1	0	1	1	1	0	0	0	0	0	1	2	1	2	0	2	0
673	0	0	0	0	0	1	2	2	1	0	0	0	0	0	0	0	0	0	2	2	2	0	1	1	1	1	2	2	2	2	1	1	0	1	1	1	1	0	1	1	0	0	1	2	1	0	0	0	1
674	0	0	2	0	1	0	2	2	0	0	0	0	1	1	0	0	0	0	0	1	2	0	2	0	0	0	1	2	2	2	0	0	0	2	1	1	2	0	0	0	0	0	0	2	1	0	0	0	1
675	0	1	1	0	0	0	1	1	1	0	0	0	0	0	0	0	1	0	1	1	1	0	1	1	1	1	0	0	2	1	0	1	2	1	0	2	2	0	2	2	0	0	1	2	0	1	0	1	0
676	1	0	0	0	0	0	1	1	1	0	1	0	0	0	0	0	0	0	1	1	1	0	0	0	0	0	1	1	2	2	0	1	1	1	1	1	1	0	0	0	0	0	1	2	1	1	0	0	0
677	0	0	0	0	0	0	2	2	1	0	0	0	0	0	0	0	0	0	1	1	2	0	2	0	1	1	2	2	2	1	0	1	1	0	1	1	1	0	0	0	0	0	0	2	1	0	0	0	0
678	0	0	1	0	0	1	1	1	1	1	2	1	0	0	0	0	2	1	2	2	2	0	2	0	0	0	1	1	2	2	0	1	1	1	1	1	0	0	1	1	0	0	1	2	1	1	0	1	0
679	0	0	0	0	0	0	1	2	0	0	1	0	1	1	0	0	1	1	1	1	1	1	2	0	0	0	2	2	2	1	1	1	1	1	0	2	1	0	1	1	0	1	0	2	2	1	0	0	1
680	0	0	0	0	0	0	2	1	1	0	0	1	1	1	0	0	0	0	1	1	2	1	2	0	0	0	0	1	1	1	1	0	0	2	0	2	1	1	0	0	0	0	0	0	0	0	0	0	0
681	1	0	0	0	0	0	1	2	1	0	0	0	1	2	0	0	2	0	1	2	2	0	0	0	0	0	1	2	2	2	0	1	0	2	0	2	1	0	2	2	0	0	0	1	0	0	0	0	0
682	0	1	0	0	0	1	0	1	1	0	1	0	1	1	0	0	1	1	2	2	2	0	2	0	0	0	2	2	2	2	1	1	1	0	1	1	1	0	1	1	0	1	1	2	1	1	0	0	0
683	0	0	0	0	0	0	1	2	1	0	1	1	1	0	0	0	2	2	1	1	1	0	2	0	0	0	1	1	2	2	1	1	2	1	2	1	1	0	0	0	0	0	1	1	1	0	0	0	0
684	0	0	0	0	0	1	1	1	2	0	0	0	1	1	0	0	2	1	1	1	2	0	2	0	0	0	1	2	2	2	1	1	1	1	1	1	1	0	0	1	0	1	0	1	1	0	0	0	1
685	0	0	0	0	0	0	2	2	1	1	0	0	0	0	0	0	0	0	2	1	2	0	0	0	1	1	2	2	2	2	1	0	0	2	0	2	1	0	2	2	0	0	1	1	1	0	0	0	0
686	0	0	0	0	0	0	1	2	1	0	0	0	1	1	0	0	0	0	1	2	2	0	1	1	1	1	2	2	2	2	1	2	2	0	1	1	1	0	0	0	0	0	0	1	0	0	0	0	0
687	1	0	0	0	0	0	0	2	0	0	1	0	1	0	0	0	0	0	1	1	2	0	2	0	1	1	1	1	2	2	0	2	1	0	0	2	2	0	0	0	0	0	0	1	0	0	0	0	1
688	0	0	0	0	0	0	2	0	1	0	1	0	0	0	0	0	1	0	2	1	2	0	2	0	0	0	1	2	1	1	2	1	1	2	0	2	2	0	0	0	0	0	1	1	1	1	0	0	0
689	0	0	0	0	0	0	2	2	1	0	0	0	0	0	0	0	2	1	1	1	1	0	1	1	1	1	2	2	2	1	0	1	1	1	1	1	1	0	1	0	1	0	1	1	0	0	0	0	0
690	0	0	0	0	0	0	2	2	2	0	0	0	0	0	0	0	2	0	1	1	2	1	2	0	0	0	1	1	2	2	0	1	1	0	2	0	0	0	2	2	1	0	0	2	0	0	0	0	0
691	1	0	0	0	0	0	2	2	2	0	0	0	0	0	0	0	1	1	1	1	1	0	2	0	0	0	2	2	2	2	1	2	1	1	1	1	2	0	0	0	0	0	0	1	0	0	0	0	0
692	0	0	0	0	0	0	2	2	1	0	0	0	1	1	0	0	0	0	1	2	2	0	1	0	0	0	1	1	2	2	1	1	0	2	1	2	1	0	0	0	0	0	0	1	0	1	0	0	0
693	0	0	1	1	1	1	1	1	2	0	0	0	1	1	0	0	2	1	1	1	1	0	0	1	1	1	0	1	2	2	1	1	1	1	0	2	1	0	2	2	0	0	0	1	0	1	0	0	1
694	0	0	0	0	0	0	1	2	1	0	0	0	0	0	0	0	0	0	1	1	2	0	2	0	0	0	1	0	1	2	1	0	0	1	1	1	0	0	0	0	0	0	0	2	0	0	0	0	0
695	0	0	0	0	0	0	1	2	1	0	1	0	0	0	0	0	1	1	0	0	0	0	2	0	0	0	1	1	2	2	1	1	2	1	1	1	0	0	2	1	1	0	0	2	0	0	0	1	0
696	0	0	0	0	0	1	2	0	1	0	1	0	0	0	0	0	0	1	2	2	2	0	2	0	0	0	1	2	1	1	1	0	0	1	2	1	1	1	0	0	0	0	1	1	1	0	0	0	2
697	0	0	0	0	0	0	2	2	1	0	0	0	0	0	0	0	2	1	1	1	2	0	1	0	0	0	1	2	2	2	2	1	1	1	1	1	1	0	2	2	1	0	0	1	0	0	0	0	0
698	0	1	1	0	0	0	0	1	1	0	1	0	0	0	0	0	0	0	2	2	2	0	0	0	0	0	1	1	2	2	1	0	2	0	2	1	1	0	1	0	1	0	1	2	0	0	0	0	1
699	0	0	0	0	0	0	1	1	1	0	1	2	2	1	0	0	1	0	2	2	2	0	2	0	0	0	2	2	2	2	0	0	0	2	0	2	1	0	0	0	0	1	0	2	1	0	0	1	0
700	0	0	0	0	0	0	2	1	1	0	0	0	1	1	0	0	1	0	1	1	1	0	2	0	0	0	1	1	2	2	0	1	1	2	0	2	1	0	0	0	0	0	0	1	0	0	0	0	0
701	1	0	0	0	0	1	2	1	1	0	0	0	0	0	0	0	2	1	0	0	1	0	1	0	0	0	1	2	1	0	1	1	0	2	1	2	2	0	0	0	1	0	0	1	1	0	0	0	0
702	0	0	0	0	0	0	2	1	2	0	0	1	1	0	0	0	1	1	0	0	1	0	2	0	0	0	1	1	2	2	0	2	2	1	1	1	2	0	0	0	0	0	1	1	1	1	0	0	1
703	0	0	0	0	0	0	2	1	1	0	0	0	2	1	1	0	1	0	1	1	1	1	2	0	0	0	2	2	2	2	1	2	1	1	1	2	1	1	0	0	0	1	0	2	2	0	0	0	0
704	0	0	0	0	0	0	2	2	0	0	0	1	2	2	0	0	1	1	1	1	1	0	2	0	1	1	1	1	2	2	1	1	1	2	0	2	2	0	0	0	1	1	0	2	0	0	0	1	1
705	1	0	0	0	0	0	2	1	1	0	0	0	0	0	0	0	2	0	2	2	2	0	0	1	1	1	2	2	2	2	1	1	1	1	1	1	1	0	2	2	0	1	0	2	1	1	0	0	0
706	0	0	1	1	1	2	1	1	0	0	1	0	2	2	0	0	1	1	1	1	1	1	2	0	0	0	1	2	1	1	2	1	1	2	0	2	0	1	0	0	0	0	0	2	0	0	0	0	0
707	0	1	0	0	0	0	1	1	0	1	2	2	2	2	0	0	1	1	1	1	1	0	2	0	0	0	0	1	1	1	1	1	1	1	0	2	1	0	0	0	0	0	0	2	1	0	0	0	0
708	0	0	1	0	1	0	2	2	1	0	1	0	1	1	0	0	1	0	1	1	1	1	2	0	0	0	1	1	2	2	1	1	0	2	0	2	1	0	1	1	0	0	1	2	1	0	0	0	0
709	0	1	0	0	0	0	2	1	1	0	0	0	0	0	0	0	1	1	1	1	1	0	2	0	1	1	2	2	2	2	0	1	1	1	1	1	1	0	1	0	1	0	0	2	0	0	0	0	2
710	0	0	0	0	0	0	1	1	2	0	0	0	0	0	0	0	1	1	1	2	2	1	0	1	0	1	1	1	2	2	1	0	0	2	0	2	1	0	1	1	0	0	1	1	1	0	0	0	0
711	0	0	0	0	0	0	2	1	2	0	0	1	2	2	0	0	1	1	1	1	1	0	2	0	1	1	2	2	2	2	0	0	0	2	0	2	2	0	1	1	0	0	0	1	0	1	0	0	0
712	0	0	0	0	0	2	2	2	2	0	0	0	1	1	0	0	1	0	0	0	1	0	2	0	1	1	2	2	2	2	0	1	1	2	1	1	2	0	1	1	0	0	0	2	0	0	0	0	0
713	1	0	0	0	0	0	2	1	1	0	0	0	0	0	0	0	1	1	0	0	1	0	2	0	0	0	2	2	2	1	0	2	1	0	1	1	2	0	0	0	0	0	0	1	0	1	0	0	0
714	0	0	0	0	0	1	1	1	1	1	0	0	1	1	0	0	1	1	1	1	2	0	2	0	0	0	0	2	1	1	2	0	0	2	0	2	1	0	1	0	1	1	0	1	2	0	0	0	0
715	0	0	0	0	0	0	2	1	1	0	0	0	2	2	0	0	2	2	1	1	2	0	2	0	0	0	1	1	2	2	0	1	1	2	0	2	1	0	0	0	0	1	0	2	1	0	0	0	0
716	0	0	1	0	0	0	1	1	2	0	0	0	1	1	0	0	0	0	1	1	1	0	2	0	0	0	0	1	2	2	0	1	1	1	1	1	1	0	2	2	0	0	0	2	1	1	0	0	0
717	1	0	0	0	0	1	0	2	1	0	0	1	1	0	0	0	0	0	2	2	1	0	2	0	0	0	2	2	2	1	0	2	1	2	0	2	1	1	0	0	0	0	0	0	2	0	0	1	0
718	0	0	0	0	0	0	2	2	2	0	0	1	1	0	0	1	2	1	1	1	1	0	1	1	1	1	2	2	2	2	0	2	1	0	1	1	2	0	0	0	0	0	1	1	0	0	0	0	1
719	0	0	0	0	0	0	2	2	2	0	0	0	1	1	0	0	1	1	1	1	2	0	2	0	0	0	0	1	1	1	1	1	2	1	0	2	1	0	0	0	0	0	0	2	0	0	0	0	0
720	0	0	0	0	0	0	1	1	1	0	0	1	2	1	0	0	0	0	1	1	1	0	2	0	0	0	2	2	2	1	0	2	1	1	2	2	1	0	1	0	1	0	0	2	0	0	0	0	0
721	0	0	0	0	0	1	1	2	2	0	0	1	1	0	0	1	2	2	1	1	2	0	2	0	0	0	2	2	2	2	1	1	0	2	1	2	1	0	0	0	0	1	0	1	0	0	0	0	0
722	0	0	0	0	0	1	1	1	1	0	1	0	1	1	0	0	1	0	2	2	2	0	1	1	1	1	2	2	2	2	1	0	1	1	0	2	2	0	0	0	0	0	1	1	1	0	0	0	0
723	0	0	0	0	0	0	2	1	1	0	0	0	1	0	0	0	0	0	1	1	1	0	1	1	1	1	2	2	2	2	1	0	0	2	0	1	2	0	0	0	0	0	0	1	0	0	0	0	0
724	0	0	0	0	0	1	1	2	1	0	1	0	0	0	0	0	1	0	1	1	1	0	2	0	0	0	1	2	1	0	1	0	0	1	1	1	2	0	0	0	0	0	0	1	1	1	0	0	0
725	0	0	1	0	0	0	2	0	2	0	0	0	0	0	0	0	1	1	1	1	1	0	1	0	0	0	2	2	2	2	0	1	1	0	2	0	1	0	0	0	0	0	0	1	0	0	0	0	0
726	0	1	0	0	0	0	2	2	2	0	0	0	1	1	0	0	2	2	1	1	1	0	2	0	0	0	2	2	2	2	2	0	0	2	0	2	2	0	1	1	0	0	0	2	0	1	0	0	0
727	1	0	0	0	0	0	2	1	2	0	0	0	0	0	0	0	0	0	2	2	2	0	1	0	0	0	1	2	2	2	0	1	1	1	1	1	1	0	1	1	0	0	0	0	0	0	0	0	0
728	0	0	0	0	0	1	2	1	2	0	0	1	2	2	0	0	1	0	1	1	1	0	2	0	0	1	2	2	2	2	0	2	2	1	1	1	1	0	1	1	0	1	0	1	0	0	0	0	0
729	0	0	0	0	0	0	2	2	1	0	0	0	1	1	0	0	1	1	1	1	2	1	2	0	0	0	2	2	2	2	2	0	0	2	0	2	2	0	0	0	0	0	0	1	2	1	0	1	0
730	0	0	0	0	0	0	2	2	2	0	0	0	0	0	0	0	1	0	2	1	2	0	1	0	1	1	2	2	2	2	0	1	1	2	0	2	1	1	0	0	0	0	0	2	0	0	0	1	1
731	0	0	0	0	0	0	2	1	2	0	0	0	2	2	0	0	2	2	2	2	2	0	1	1	1	1	1	2	2	2	0	1	1	2	0	2	1	0	1	1	0	1	0	2	0	1	0	0	1
732	0	0	0	0	0	0	0	1	1	1	1	0	1	0	0	0	1	1	1	1	1	0	2	0	0	0	2	2	2	2	0	2	1	0	1	1	2	0	0	0	0	0	0	1	0	0	0	0	0
733	0	0	1	1	1	1	1	1	2	0	1	0	0	0	0	0	0	0	0	0	0	1	1	0	0	0	1	2	1	1	2	1	1	1	1	1	0	1	0	0	0	0	1	2	2	2	0	0	0
734	0	0	0	0	0	1	2	2	1	0	0	1	1	1	0	0	1	0	1	1	1	0	1	0	0	0	2	2	2	2	1	1	1	2	2	1	1	0	0	0	0	0	0	2	0	1	0	0	1
735	0	1	0	0	0	0	2	2	2	0	0	0	0	0	0	0	1	0	1	1	2	0	2	0	0	0	1	2	2	2	0	1	0	1	1	1	1	0	0	0	0	0	0	0	0	0	0	0	1
736	0	0	1	0	1	0	2	2	1	0	0	1	1	0	0	1	1	0	1	1	1	0	2	0	0	0	1	2	1	1	2	1	1	2	0	2	0	0	1	1	0	0	0	0	0	0	0	0	0
737	1	0	0	0	0	1	1	2	0	0	2	0	0	0	0	0	1	1	2	2	2	0	1	0	1	1	0	1	1	1	1	2	2	0	1	1	1	0	1	0	1	0	0	0	0	0	0	1	1
738	0	0	0	0	0	0	2	2	1	0	0	0	1	2	0	0	2	1	1	2	2	0	2	0	0	0	1	2	1	1	2	2	2	0	1	1	1	0	0	0	0	0	0	1	0	1	0	0	0
739	1	0	1	0	0	0	1	1	2	0	0	0	2	2	0	0	1	1	2	2	2	0	2	0	0	0	1	2	1	1	2	1	2	1	1	1	1	0	1	1	0	0	0	2	0	0	0	0	0
740	0	0	0	0	0	1	2	1	2	0	0	0	1	1	0	0	2	1	2	2	2	0	1	1	1	1	1	1	2	2	0	1	1	1	1	1	1	1	0	0	0	1	0	1	1	0	0	0	0
741	0	0	0	0	0	1	2	1	2	0	0	0	0	0	0	0	1	1	2	2	2	0	2	0	0	0	0	2	0	0	2	1	1	0	0	1	2	0	1	1	0	0	0	1	0	0	0	0	0
742	0	0	0	0	0	0	2	2	1	0	0	1	1	0	0	0	2	2	2	2	2	0	2	0	0	0	2	2	2	2	1	2	2	1	1	1	2	0	0	0	0	1	0	1	1	0	0	0	0
743	0	0	0	0	0	0	2	1	1	0	1	1	1	0	0	1	2	2	2	2	2	0	2	0	0	0	2	2	2	2	1	0	0	2	0	2	0	0	0	0	0	0	0	2	0	0	0	0	0
744	0	0	0	0	0	1	2	2	1	0	0	0	0	0	0	0	1	0	2	2	2	0	1	0	0	0	2	2	1	1	1	2	2	0	1	1	1	0	2	2	0	0	0	2	1	0	0	0	0
745	1	0	0	0	0	0	2	2	1	0	0	0	0	0	0	0	1	0	1	1	1	0	2	0	0	0	1	2	1	1	2	1	1	2	0	2	2	0	1	1	0	0	1	2	1	0	0	0	0
746	1	0	0	0	0	0	1	2	0	0	1	0	1	0	0	0	1	0	2	1	2	0	2	0	0	0	2	2	2	2	0	0	1	2	1	2	2	0	0	0	0	0	1	2	1	1	0	0	0
747	0	0	1	1	1	1	0	2	0	0	2	0	1	1	0	0	2	0	2	2	2	0	2	0	0	1	1	1	2	2	0	1	1	0	0	2	1	0	0	0	0	0	1	2	1	0	0	0	1
748	0	0	0	0	0	0	1	2	0	0	2	0	0	0	0	0	1	0	2	1	2	1	1	0	0	0	1	1	2	2	0	1	1	2	0	2	1	0	1	1	0	0	1	2	1	1	0	0	0
749	0	0	0	0	0	0	1	1	1	0	1	0	0	0	0	0	1	0	0	0	2	0	2	0	1	1	1	2	2	2	0	1	1	2	1	2	1	0	2	2	1	0	0	0	1	0	0	0	0
750	0	0	0	0	0	0	2	0	2	0	0	0	1	0	0	0	2	0	2	2	2	0	2	0	0	0	1	1	1	1	1	1	1	1	1	1	2	0	0	0	0	0	0	0	2	1	0	0	0
751	0	0	0	0	0	0	1	2	1	0	1	1	1	0	0	1	1	1	1	2	2	0	2	0	0	0	2	2	2	2	2	2	2	1	0	2	1	0	0	0	0	0	1	2	1	0	0	0	0
752	0	0	0	0	0	0	2	0	2	0	0	1	2	2	0	0	1	0	1	1	1	1	0	1	1	1	1	2	1	1	1	1	1	1	1	1	1	0	1	1	0	1	0	2	1	1	0	0	0
753	0	0	0	0	0	0	2	0	2	0	0	0	2	1	0	0	2	0	2	1	2	0	1	0	0	0	1	1	1	1	1	1	2	1	1	1	2	0	0	1	0	0	0	0	2	1	0	0	1
754	0	0	0	0	0	0	1	2	2	0	0	0	0	0	0	0	2	1	2	2	2	0	1	0	0	0	1	0	2	2	0	2	1	1	2	2	1	0	1	1	0	0	0	2	0	1	0	0	0
755	1	0	0	0	0	0	2	2	2	0	0	0	0	0	0	0	0	0	1	1	1	0	1	0	0	0	2	2	2	2	2	2	1	2	0	2	1	1	0	0	0	0	0	1	0	0	0	0	1
756	0	0	1	0	1	0	0	2	0	0	2	1	2	2	0	0	1	0	1	1	2	0	2	1	1	2	2	2	2	2	0	1	1	1	0	2	2	0	1	1	0	0	1	2	1	0	0	0	1
757	1	0	0	0	0	1	1	1	1	0	1	0	0	0	0	0	2	2	1	1	1	0	1	1	1	1	2	2	2	2	0	2	1	1	1	2	1	0	0	0	0	0	1	2	1	0	0	0	0
758	0	0	1	0	0	0	1	1	0	0	1	1	1	0	0	1	2	1	1	1	1	1	2	0	1	1	1	1	2	2	0	0	1	1	0	2	1	0	0	0	0	0	1	1	0	0	0	0	0
759	0	0	0	0	0	0	2	1	2	0	0	2	2	2	0	0	2	2	1	1	1	0	2	0	0	0	1	1	1	1	0	2	2	2	0	2	1	0	1	1	0	1	0	2	0	0	0	0	1
760	0	0	0	0	0	0	2	2	2	0	0	1	1	1	0	0	1	1	1	1	1	0	2	0	0	0	1	1	2	2	0	2	2	1	0	2	1	0	0	0	0	1	0	2	0	1	0	0	0
761	0	0	0	0	0	0	0	2	0	1	1	0	1	1	0	0	1	0	1	1	1	1	2	0	0	0	1	2	1	1	1	0	0	2	0	2	0	1	0	0	0	1	0	2	0	1	0	0	0
762	0	0	0	0	0	0	2	0	2	0	0	1	1	1	0	0	1	1	1	1	1	0	1	0	0	0	1	1	2	2	0	1	1	2	0	2	1	0	0	0	0	0	0	2	0	0	0	0	0
763	1	0	1	1	1	1	1	1	2	0	0	1	1	0	0	0	2	2	1	1	2	0	1	0	0	0	1	2	2	2	0	1	1	2	0	2	0	0	1	1	0	0	1	1	1	1	0	0	1
764	1	0	0	0	0	0	2	2	2	0	0	0	1	1	0	0	1	1	1	1	2	0	2	0	0	0	2	2	2	1	0	1	1	1	2	1	1	0	0	0	0	0	0	1	0	0	0	0	1
765	0	0	0	0	0	1	2	1	2	0	0	0	0	0	0	0	1	1	1	1	2	0	2	0	1	1	1	1	2	2	0	0	0	2	0	2	0	1	0	0	0	2	0	2	0	2	1	0	1
766	0	0	0	0	0	0	1	1	2	0	0	1	1	1	0	0	2	2	2	2	2	0	2	0	0	0	2	2	2	2	1	0	1	2	1	2	1	1	0	0	0	0	0	1	1	0	0	1	0
767	0	0	0	0	0	1	2	2	1	0	0	1	1	0	0	1	0	0	0	1	1	0	2	0	0	0	1	2	1	1	2	2	1	1	1	1	1	0	0	0	0	0	0	1	0	0	0	0	0
768	1	0	0	0	0	0	2	2	2	0	0	1	1	1	0	0	0	0	1	1	2	0	1	0	0	0	0	2	1	1	1	2	2	1	1	1	1	0	0	0	0	0	0	1	0	0	0	0	0
769	1	0	0	0	0	0	2	1	1	1	0	0	1	1	0	0	0	0	1	1	0	0	2	0	1	1	1	1	2	2	1	0	0	2	0	2	2	0	0	0	0	0	0	1	0	0	0	0	1
770	1	0	1	1	1	1	0	1	1	0	1	1	1	1	0	0	1	0	2	2	2	0	2	0	0	0	1	2	1	0	1	0	0	2	0	2	1	0	1	0	1	0	0	2	1	1	0	1	1
771	0	0	0	0	0	0	2	2	2	0	0	1	1	0	0	0	1	1	2	0	2	0	1	0	0	0	2	2	2	2	1	1	0	2	0	2	2	0	2	2	0	0	1	2	1	0	0	0	0
772	1	1	0	0	0	0	2	2	0	0	0	0	0	0	0	0	0	0	1	1	0	0	2	0	0	0	2	2	2	2	1	2	2	0	1	1	1	0	0	0	0	1	0	2	1	2	0	0	1
773	0	0	0	0	0	0	2	1	1	0	1	1	1	0	0	0	0	0	2	2	2	0	2	0	0	0	1	0	2	2	0	1	1	1	1	1	0	1	0	0	0	0	2	2	2	1	0	0	0
774	0	0	0	0	0	0	2	0	2	0	0	1	0	0	0	0	0	0	1	1	2	0	1	1	1	1	2	2	2	2	1	1	0	1	1	1	2	0	0	0	0	0	1	2	2	0	1	0	0
775	0	0	0	0	0	0	2	1	2	0	0	1	2	1	0	0	2	1	1	2	2	0	2	0	0	0	1	1	1	1	2	1	1	2	0	2	1	0	1	1	0	0	0	1	0	1	0	0	1
776	0	0	0	0	0	0	1	2	1	0	1	1	1	0	0	0	1	0	2	1	2	1	2	0	0	0	2	2	2	2	1	1	1	1	0	2	1	0	1	1	0	1	0	2	0	2	0	0	0
777	0	0	0	0	0	0	1	1	1	0	1	1	1	0	0	1	1	0	1	1	1	0	2	0	0	0	1	2	2	2	1	1	2	1	0	2	2	0	0	0	0	0	0	2	1	1	1	0	1
778	0	1	0	0	0	0	1	2	1	0	0	0	1	1	0	0	1	1	1	2	2	0	2	0	0	0	1	2	2	2	2	2	1	0	1	1	1	0	1	0	1	0	0	2	0	0	0	0	0
779	0	0	1	0	0	0	1	2	1	0	1	0	1	0	0	0	1	1	0	0	0	1	2	0	0	0	0	0	2	1	0	1	1	1	1	1	0	1	1	1	0	0	0	2	0	0	0	0	0
780	0	0	0	0	0	0	2	0	2	0	1	1	1	0	0	1	1	0	1	1	2	0	2	0	0	0	1	1	2	2	1	1	1	2	1	1	1	0	1	1	0	0	1	2	2	2	0	0	1
781	1	0	0	0	0	0	2	0	2	0	0	0	1	0	0	0	1	0	2	2	2	0	1	0	0	0	2	2	2	2	1	1	0	1	1	1	1	0	0	0	0	0	1	1	0	0	0	0	0
782	1	0	0	0	0	1	2	0	2	0	0	1	1	0	0	0	1	1	1	1	2	0	2	0	1	1	1	1	2	2	1	0	0	2	0	2	2	0	2	2	0	1	0	2	1	0	0	0	1
783	0	0	0	0	0	0	1	1	1	1	0	0	0	0	0	0	1	1	0	1	1	0	1	1	1	1	1	2	2	1	1	1	0	1	1	1	1	1	0	0	0	0	1	1	1	0	0	0	0
784	1	0	0	0	0	0	2	1	2	0	0	0	0	0	0	0	0	0	0	1	1	0	1	1	1	1	1	0	1	2	1	2	2	1	2	0	0	1	0	0	0	1	0	2	2	0	0	0	0
785	0	0	0	0	0	0	2	0	2	0	0	1	1	0	0	1	0	0	0	0	1	0	2	0	0	0	1	1	2	2	0	0	1	1	0	2	2	0	0	0	0	0	1	2	2	2	0	0	0
786	0	1	0	0	0	1	2	2	2	1	0	2	2	0	1	1	2	1	1	1	1	1	1	0	0	0	1	2	1	1	2	1	1	0	2	0	1	0	2	2	0	0	0	2	1	0	0	1	0
787	0	0	0	0	0	0	2	1	1	0	0	1	1	1	0	0	0	0	0	0	2	0	1	0	0	0	2	2	2	2	2	2	2	0	2	0	2	0	2	2	1	0	0	0	1	1	0	0	1
788	1	0	0	0	0	0	1	0	2	0	0	0	0	0	0	0	1	1	1	1	2	0	1	1	1	1	0	1	1	0	2	2	1	1	1	1	2	0	0	0	0	2	0	2	1	0	0	0	0
789	0	0	0	0	0	0	1	1	1	0	1	0	0	0	0	0	0	0	0	1	1	1	0	1	0	1	1	1	2	2	0	0	0	1	0	2	1	0	1	0	1	0	1	2	1	0	0	0	0
790	0	0	0	0	0	0	0	2	0	0	2	0	0	0	0	0	1	1	1	1	1	0	1	0	0	0	0	2	1	1	1	2	2	2	0	2	0	1	1	1	0	0	0	2	0	0	0	0	1
791	1	0	0	0	0	0	2	2	2	0	1	0	0	0	0	0	2	2	1	1	2	0	2	0	0	0	1	0	1	2	1	1	1	1	2	1	0	0	0	0	0	0	0	2	0	0	0	1	1
792	0	0	0	0	0	0	1	1	1	0	1	0	0	0	0	0	1	1	1	1	2	0	2	0	0	0	2	2	2	2	0	2	2	0	1	1	0	0	2	2	0	0	0	1	0	0	0	0	0
793	0	0	0	0	0	0	2	0	2	0	0	1	1	1	0	0	1	0	0	0	2	0	2	0	0	0	1	1	2	2	1	1	1	2	0	2	0	0	2	2	1	0	0	2	0	0	1	0	0
794	1	0	0	0	0	0	2	1	1	0	0	0	1	1	0	0	1	0	1	1	1	0	2	0	0	0	1	1	1	2	1	2	2	0	1	1	1	0	2	2	0	0	1	1	1	0	0	0	1
795	0	0	0	0	0	0	2	2	2	0	0	0	0	0	0	0	1	1	0	1	1	0	2	0	0	0	1	1	2	2	0	2	1	0	1	1	1	0	1	1	0	0	0	2	0	0	0	0	0
796	0	0	0	0	0	0	1	1	2	0	0	0	0	0	0	0	2	0	1	1	2	0	2	0	0	0	0	2	2	2	1	0	0	2	0	2	0	0	2	1	1	0	0	2	0	0	0	1	0
797	0	1	0	0	0	0	1	2	2	0	0	1	1	1	0	0	1	1	1	1	1	0	2	0	0	0	1	2	2	2	0	1	1	1	1	1	2	0	2	2	0	0	0	2	1	0	0	0	0
798	0	0	0	0	0	0	2	1	2	0	0	0	1	1	0	0	1	1	2	2	2	0	1	0	0	0	1	2	2	2	1	1	1	0	1	1	1	0	2	2	0	0	0	2	0	0	0	0	0
799	0	0	0	0	0	0	1	2	0	0	0	0	0	0	0	0	1	1	0	0	0	0	2	0	0	0	1	1	2	1	1	1	1	2	0	2	1	0	1	1	0	0	1	1	1	2	0	0	0
800	0	0	0	0	0	0	2	1	1	0	0	0	0	0	0	0	2	1	2	2	1	0	2	0	0	0	1	1	2	2	1	1	0	1	1	1	2	0	0	0	0	0	0	1	1	1	0	0	0
801	0	0	0	0	0	0	2	1	1	0	0	1	2	1	0	0	2	0	2	2	2	0	2	0	1	1	2	2	1	2	1	1	1	1	1	1	1	0	0	0	0	0	0	0	0	0	0	0	0
802	0	0	1	0	0	0	1	2	1	0	1	0	0	0	0	0	1	0	2	2	2	0	2	0	1	1	2	2	2	2	0	1	0	1	1	1	1	1	0	0	0	0	0	2	1	1	0	0	0
803	0	0	0	0	0	0	2	1	2	0	0	0	1	0	1	0	1	1	2	0	2	0	2	0	0	0	1	2	2	2	2	1	1	1	1	1	2	0	0	0	0	0	0	1	0	0	0	1	0
804	1	0	1	0	1	0	1	1	1	1	0	0	2	1	1	0	2	1	1	1	2	0	2	0	0	0	1	1	2	2	1	1	1	1	1	1	1	0	1	1	1	0	1	2	1	2	0	0	0
805	0	0	0	0	0	0	1	1	2	0	0	1	2	1	0	0	0	1	0	1	2	0	1	1	1	1	2	2	2	2	0	2	2	0	1	1	1	0	2	2	0	1	0	2	1	0	0	0	0
806	0	0	0	0	0	0	2	2	2	0	0	0	1	1	0	0	1	1	1	1	1	0	2	0	0	0	1	1	2	2	0	2	1	1	1	1	1	0	0	0	0	0	2	2	1	1	0	0	0
807	0	1	1	0	1	0	1	1	1	0	1	1	1	0	0	1	1	0	2	2	2	0	2	0	0	0	2	2	2	2	1	2	2	0	1	1	1	0	0	0	0	0	0	1	1	0	0	0	0
808	0	0	0	0	0	0	1	1	2	0	0	0	1	1	0	0	0	0	1	1	2	0	1	0	0	0	2	2	2	2	2	2	2	0	1	1	1	0	0	0	0	0	0	2	0	0	0	0	1
809	0	0	0	0	0	1	1	1	1	1	1	0	0	0	0	0	1	0	2	1	2	0	2	0	0	0	2	2	2	1	0	1	0	2	1	2	1	0	2	1	1	0	0	2	1	0	0	0	0
810	0	0	1	0	0	0	2	2	1	0	0	0	0	0	0	0	0	0	2	1	2	0	2	0	0	0	1	2	2	2	1	1	1	2	0	2	1	1	0	0	1	0	0	2	0	0	0	0	0
811	0	0	0	0	0	1	2	2	1	0	1	1	1	1	0	0	1	0	1	1	1	0	1	1	1	1	1	0	2	2	0	1	1	0	2	1	2	0	0	0	1	0	2	2	2	1	0	0	0
812	0	1	0	0	0	0	2	1	2	0	0	0	0	0	0	0	2	1	2	2	2	1	1	0	1	1	0	1	2	2	0	2	2	0	1	1	2	0	1	1	0	1	1	2	1	1	0	0	0
813	0	0	0	0	0	1	2	1	2	0	0	0	0	0	0	0	0	0	1	1	1	0	2	0	0	0	0	1	2	2	0	1	1	1	0	2	2	0	0	0	0	0	1	2	1	1	0	0	0
814	0	0	0	0	0	1	1	1	0	1	1	1	1	0	0	1	1	1	1	2	2	0	2	0	0	0	1	1	2	2	1	1	1	0	2	1	2	0	2	2	0	0	0	1	1	0	0	0	1
815	0	0	0	0	0	0	2	0	2	0	0	0	0	0	0	0	1	0	1	1	2	0	2	0	0	0	1	1	1	1	0	1	1	0	0	2	1	0	2	1	1	0	0	2	0	0	0	0	1
816	0	1	0	0	0	0	2	0	2	0	0	1	1	0	0	0	0	0	0	1	1	0	2	0	0	0	0	1	1	0	2	2	1	1	1	2	2	0	1	1	0	0	1	2	1	1	0	0	0
817	1	0	0	0	0	0	2	2	2	0	0	0	1	1	0	0	2	0	1	1	2	0	2	0	0	0	2	2	2	2	0	0	1	1	1	1	2	0	0	0	0	0	1	1	0	0	0	0	0
818	1	0	0	0	0	0	2	0	2	0	1	0	1	0	0	0	1	1	1	1	1	0	0	0	0	0	2	2	2	2	0	0	0	1	1	1	1	0	1	1	0	1	0	2	1	0	0	1	0
819	0	0	1	1	1	1	1	1	2	0	0	0	2	1	1	0	1	1	0	0	1	0	2	0	1	1	2	2	2	2	0	2	1	0	1	1	1	0	0	0	0	0	0	2	0	0	0	0	1
820	0	0	0	0	0	0	2	1	1	0	1	0	0	0	0	1	2	1	2	2	2	0	1	0	0	0	2	2	1	2	1	1	1	1	0	2	1	0	1	1	1	0	0	2	0	0	0	2	0
821	1	0	0	0	0	0	2	2	2	0	0	0	2	2	0	0	1	0	1	1	1	0	1	0	0	0	0	1	2	2	0	1	1	1	1	1	2	0	2	2	0	0	0	2	1	1	0	0	1
822	0	1	0	0	0	0	2	0	2	0	1	1	2	1	0	0	2	0	2	1	2	0	2	0	0	0	1	1	2	2	0	1	1	1	1	1	1	0	1	1	0	0	1	2	1	0	0	0	0
823	1	0	0	0	0	0	2	1	1	0	0	0	0	0	0	0	1	0	2	2	2	0	2	0	0	0	1	1	2	2	1	1	1	1	0	2	1	0	1	1	0	0	0	1	0	0	0	0	0
824	1	0	0	0	0	0	2	0	2	0	0	0	0	0	0	0	1	0	1	2	2	0	2	0	1	1	1	1	1	1	1	1	2	1	2	1	1	0	1	0	1	0	0	2	0	0	0	0	0
825	1	0	0	0	0	0	2	2	1	1	0	1	1	0	0	0	0	0	0	0	0	0	2	0	1	1	0	0	2	1	0	2	2	2	0	2	1	0	1	1	0	1	0	1	1	0	0	0	0
826	0	0	0	0	0	0	1	2	2	0	0	2	2	0	0	1	1	1	2	2	2	0	1	0	0	0	2	2	2	2	0	1	1	1	1	1	1	0	2	1	1	1	0	2	1	1	0	0	0
827	0	0	1	0	0	0	1	1	1	0	0	0	2	0	1	0	2	1	2	2	2	0	2	0	1	1	1	1	1	1	0	1	0	2	0	2	1	0	1	1	0	0	0	1	0	0	0	0	0
828	0	0	0	0	0	0	2	1	1	0	0	0	0	0	0	0	2	1	1	1	2	0	2	0	0	0	2	2	2	1	0	1	2	0	2	0	0	0	1	1	0	0	1	2	1	1	0	0	1
829	0	0	0	0	0	0	2	0	2	0	0	0	1	2	0	0	1	1	1	1	1	0	2	0	1	1	1	1	1	2	1	1	1	1	1	1	1	0	0	0	0	0	1	2	1	1	0	0	1
830	0	0	0	0	0	0	1	2	1	0	0	0	0	0	0	0	2	1	2	2	2	0	2	0	1	1	0	1	1	1	1	0	0	2	0	2	2	0	0	0	0	0	0	1	0	0	1	0	0
831	0	0	0	0	0	0	1	1	1	0	1	0	0	0	0	0	0	0	1	1	1	0	2	0	0	0	1	1	2	2	1	1	1	2	2	1	2	0	1	1	0	0	0	2	0	1	0	0	0
832	0	0	0	0	0	1	1	1	1	0	1	0	2	0	1	0	2	2	1	1	2	0	2	0	0	0	2	2	2	2	2	1	1	1	1	1	0	1	0	0	0	1	0	2	1	0	0	0	0
833	0	0	0	0	0	0	2	1	2	0	0	0	1	1	0	0	1	0	1	0	1	0	2	0	0	0	2	2	2	2	1	2	1	2	1	1	2	1	0	0	0	0	0	0	0	0	1	0	1
834	1	0	0	0	0	0	2	1	2	0	0	0	0	0	0	0	1	1	0	1	1	0	2	0	0	0	1	1	1	2	1	2	1	0	1	1	1	0	1	0	2	0	0	2	0	0	0	1	0
835	0	0	0	0	0	1	2	0	2	0	0	0	1	1	0	0	2	0	1	1	1	0	2	0	0	0	2	2	2	1	0	1	1	0	2	0	1	0	1	1	0	0	1	1	1	0	0	0	0
836	0	0	0	0	0	0	1	1	1	1	0	0	0	0	0	0	2	2	1	1	2	0	2	0	1	1	2	2	2	2	1	1	1	1	1	1	1	0	2	2	0	0	0	1	0	0	0	0	0
837	0	0	0	0	0	0	2	2	1	0	0	0	1	1	0	0	1	1	1	2	2	0	2	0	0	0	0	1	1	0	2	1	1	2	0	2	2	0	0	0	1	0	0	1	0	1	0	0	0
838	0	0	0	0	0	0	1	1	1	0	0	0	0	0	0	0	1	0	1	1	2	0	2	0	0	0	1	2	2	2	0	1	1	0	1	1	1	0	2	2	0	0	2	2	1	1	0	0	0
839	0	0	0	0	0	1	1	1	0	1	1	0	0	0	0	0	1	0	1	2	2	0	1	1	0	0	1	2	1	2	2	1	0	2	0	2	1	0	0	0	0	0	1	1	1	1	0	1	0
840	1	0	1	1	1	1	2	1	2	0	0	0	0	0	0	0	0	0	2	1	2	0	1	0	0	0	2	2	2	2	2	1	1	1	1	1	2	0	1	1	0	0	0	2	1	1	0	0	1
841	1	0	0	0	0	0	2	1	2	0	0	0	1	1	0	0	0	0	2	2	1	0	2	0	0	0	2	2	2	2	1	1	1	0	1	1	2	0	1	1	0	0	0	2	0	0	0	0	1
842	0	0	0	0	0	1	1	1	2	1	0	0	0	0	0	0	1	1	0	0	1	0	1	0	1	1	0	0	1	2	1	1	1	1	0	2	0	0	1	1	0	0	1	2	0	0	0	0	1
843	0	0	0	0	0	0	2	2	2	0	0	1	1	0	0	1	1	0	0	0	1	0	2	1	1	2	2	2	2	2	1	2	1	0	1	1	2	0	0	1	0	0	0	2	0	0	0	0	0
844	0	0	0	0	0	0	2	1	2	0	0	1	2	2	0	0	1	0	2	2	2	0	2	0	0	0	1	2	1	0	1	2	1	0	1	1	1	0	0	0	0	0	0	1	0	1	0	0	1
845	0	0	0	0	0	0	0	1	1	1	1	1	1	0	0	1	1	0	2	1	2	0	2	0	0	0	1	2	1	1	1	1	1	1	1	1	1	0	2	1	1	0	1	2	1	0	0	0	0
846	0	0	1	1	1	1	1	1	2	1	0	0	1	1	0	0	0	1	2	2	2	0	2	0	0	0	2	2	2	2	0	2	2	0	1	1	1	0	1	1	0	0	0	1	0	0	0	0	0
847	1	0	0	0	0	0	2	0	2	0	0	0	1	1	0	0	0	1	2	2	2	0	2	0	0	0	1	1	2	2	0	2	1	2	0	2	1	0	0	0	0	0	1	2	0	0	0	0	0
848	0	0	0	0	0	0	1	2	1	0	0	1	1	1	0	0	1	0	1	1	1	0	2	0	0	0	2	2	2	2	2	2	2	2	0	2	1	0	1	1	0	1	0	2	1	0	0	0	0
849	0	0	1	0	0	0	2	1	2	0	0	1	1	0	0	0	0	0	2	2	2	0	1	1	1	1	1	1	1	1	0	1	0	1	1	1	1	0	0	0	0	0	0	1	1	0	0	1	0
850	1	0	0	0	0	0	2	2	2	1	0	0	2	2	0	0	2	1	2	2	1	0	2	0	1	1	1	2	1	1	1	1	1	1	0	2	1	0	0	0	0	0	0	0	0	0	0	1	0
851	0	0	0	0	0	0	2	2	2	0	0	0	0	0	0	0	1	0	2	2	2	0	2	0	0	0	1	1	2	2	1	1	1	0	2	0	1	0	1	1	0	0	0	2	0	2	0	0	0
852	0	0	0	0	0	1	2	2	1	0	0	1	2	2	0	0	0	0	2	1	2	0	2	0	1	1	1	2	1	1	2	1	2	1	2	1	1	0	1	1	0	1	0	1	0	0	0	0	0
853	1	1	1	0	1	0	1	1	1	1	0	1	1	0	0	1	2	1	1	1	1	0	2	0	1	1	0	0	2	1	0	1	1	1	1	1	1	0	0	0	0	0	1	2	1	0	0	0	1
854	1	0	0	0	0	0	1	2	1	1	1	0	1	1	0	0	0	0	2	1	2	1	2	0	0	0	2	2	2	2	1	2	2	0	1	1	2	0	0	0	0	0	0	2	0	1	0	0	0
855	0	0	1	0	1	0	1	2	1	0	0	1	1	0	0	1	1	1	1	2	2	0	2	0	2	2	2	2	2	2	1	2	2	0	2	0	2	0	1	1	0	0	0	2	1	1	0	1	0
856	0	0	1	0	0	1	1	1	1	0	1	0	0	0	0	0	1	0	2	1	2	0	0	0	0	0	1	2	2	1	1	2	2	2	0	2	2	0	0	0	0	0	0	0	0	0	0	0	1
857	0	0	0	0	0	0	1	2	0	0	0	0	2	2	0	0	0	0	1	1	1	0	1	0	0	0	2	2	2	2	0	2	2	1	0	2	2	0	0	0	1	0	0	0	0	0	0	0	1
858	0	0	0	0	0	0	1	1	1	0	0	0	1	1	0	0	1	1	1	1	1	0	1	1	1	1	0	0	2	1	0	2	1	0	1	1	1	0	0	0	0	1	0	2	1	1	0	0	0
859	0	0	0	0	0	1	2	2	2	0	0	0	0	0	0	0	2	1	1	1	1	0	2	0	1	1	2	2	2	2	1	1	1	2	2	1	1	1	0	0	0	0	0	1	1	0	0	0	0
860	0	0	0	0	0	0	2	2	2	0	0	1	2	1	0	1	1	1	1	1	2	0	2	0	0	0	0	2	1	1	2	1	2	1	0	2	2	1	0	0	0	0	0	1	0	1	0	0	0
861	0	0	0	0	0	0	2	1	1	0	0	0	2	1	1	0	2	2	1	1	1	0	2	0	0	0	1	2	1	1	1	1	1	1	1	1	1	1	0	0	1	0	0	2	0	0	0	0	0
862	1	0	0	0	0	0	2	1	0	0	0	0	1	0	1	0	1	0	1	1	1	0	2	0	0	0	0	2	2	2	1	1	1	1	1	1	1	0	2	2	0	0	1	2	2	0	0	0	0
863	0	0	0	0	0	0	1	2	1	0	1	0	0	0	0	0	0	0	2	1	2	0	2	0	0	0	1	2	1	1	2	2	1	0	0	2	2	0	1	1	0	0	1	1	1	0	0	1	0
864	0	0	0	0	0	0	1	1	2	0	0	0	0	0	0	0	1	1	1	2	2	0	1	0	0	0	0	1	2	2	1	0	0	2	0	2	1	0	1	1	0	0	0	2	0	0	0	0	0
865	0	0	1	0	1	0	1	1	2	0	0	1	1	0	0	0	1	0	2	2	2	0	2	0	1	1	2	2	1	1	2	0	0	1	2	1	1	0	0	0	0	0	0	1	0	0	0	0	0
866	0	1	0	0	0	0	2	1	2	0	0	1	1	0	0	0	1	0	0	0	2	0	2	0	0	0	2	2	2	2	1	2	2	0	1	1	0	0	1	1	0	2	0	2	1	0	0	0	1
867	0	0	0	0	0	0	2	1	1	0	0	0	0	0	0	0	1	1	1	1	2	0	2	0	0	0	1	2	2	2	0	0	0	2	0	1	1	0	1	1	0	0	0	1	0	0	0	0	1
868	1	0	0	0	0	0	1	1	2	0	0	0	1	1	0	0	1	0	2	1	2	1	2	0	0	0	1	2	2	2	2	1	1	1	1	1	1	0	1	1	0	0	1	1	1	1	0	0	0
869	0	0	0	0	0	0	1	2	1	0	1	0	0	0	0	0	2	2	0	0	2	0	2	0	1	1	2	1	2	2	1	1	1	1	1	1	2	0	0	0	0	0	0	2	0	0	0	0	1
870	0	0	1	0	0	0	1	1	2	0	0	0	0	0	0	0	2	0	0	1	2	0	1	0	0	0	2	2	2	1	1	1	1	2	0	2	1	1	0	0	0	0	0	1	0	0	0	1	0
871	0	0	0	0	0	0	1	2	1	0	1	0	0	0	0	0	0	0	0	0	1	0	2	0	0	0	2	2	2	1	0	1	1	1	1	1	1	0	1	0	1	0	0	0	1	0	0	0	0
872	0	0	0	0	0	0	2	1	1	0	0	0	0	0	0	0	2	1	0	0	1	0	2	0	0	0	1	2	1	1	2	0	0	1	1	1	1	0	1	1	0	0	1	1	0	0	0	0	0
873	0	0	0	0	0	0	1	1	2	0	0	2	2	1	0	0	2	1	2	2	2	0	2	0	0	0	1	1	2	2	0	0	0	2	0	2	2	0	0	0	0	0	0	2	0	0	0	1	0
874	0	1	0	0	0	1	2	1	2	0	0	1	1	1	0	0	0	0	2	2	2	1	2	0	0	0	1	1	1	1	1	0	0	2	0	2	1	0	1	0	1	0	1	2	1	1	0	1	0
875	0	0	0	0	0	0	2	1	1	0	0	0	1	1	0	0	1	1	1	1	1	0	2	0	0	0	1	1	2	1	1	1	0	2	0	2	1	0	0	0	0	0	1	2	1	0	0	0	0
876	1	0	1	0	0	0	2	1	2	0	0	1	2	1	0	0	1	2	2	2	2	0	1	0	0	0	1	2	2	2	0	1	1	0	1	1	2	0	0	0	0	0	1	2	1	1	0	0	1
877	0	0	1	0	0	0	1	1	1	0	1	0	1	1	0	0	2	1	2	1	2	0	2	0	0	0	0	2	1	2	2	1	0	2	0	2	1	0	0	0	0	0	0	1	0	0	1	0	0
878	0	0	0	0	0	1	1	2	1	1	1	1	1	1	0	0	0	0	1	1	1	1	2	0	0	0	2	2	2	2	0	1	2	2	0	2	1	0	1	1	0	0	0	2	2	0	0	0	1
879	0	0	0	0	0	0	0	2	0	0	2	0	0	0	0	0	2	1	0	0	1	0	2	0	1	1	1	1	1	1	2	2	1	1	1	1	1	0	2	2	0	1	0	2	1	0	0	1	0
880	0	0	0	0	0	2	1	2	1	0	1	0	0	0	0	0	1	0	2	1	2	0	2	0	0	0	1	2	2	2	2	1	1	1	1	1	0	0	1	1	0	0	0	2	0	0	0	0	0
881	1	0	0	0	0	0	2	2	1	0	1	1	2	1	1	0	2	1	1	2	2	0	2	0	1	1	1	2	0	0	2	1	1	2	2	1	0	0	1	1	0	0	0	2	0	0	0	0	0
882	0	0	1	0	0	0	1	1	2	1	0	1	2	1	0	1	2	2	2	2	2	0	1	0	1	1	2	2	2	2	0	0	0	2	0	2	1	1	0	0	0	0	1	2	1	1	0	0	0
883	0	0	0	0	0	0	1	1	2	0	0	0	2	2	0	0	1	0	2	1	2	0	1	0	0	0	1	2	0	0	2	1	0	1	1	1	2	0	0	0	0	0	1	2	0	0	0	2	0
884	0	0	0	0	0	0	2	1	1	0	0	0	1	0	0	0	1	1	0	0	1	0	2	0	0	0	1	2	2	2	0	1	1	0	1	1	2	0	0	0	0	0	1	1	0	0	0	2	0
885	0	0	1	0	0	1	1	1	1	0	1	1	1	2	0	0	1	1	0	0	1	0	2	0	1	1	2	2	2	1	0	1	1	1	0	2	2	0	1	1	0	0	0	1	0	1	0	0	0
886	1	0	0	0	0	0	2	2	2	0	1	0	0	0	0	0	0	1	1	1	1	0	0	0	0	0	1	1	1	1	1	2	2	0	2	0	1	0	2	2	0	0	0	1	0	0	0	0	1
887	0	0	0	0	0	1	2	1	2	0	0	0	1	1	0	0	1	1	1	1	1	0	2	0	0	0	1	1	2	2	1	1	1	1	1	1	1	0	1	1	0	0	1	1	0	0	0	0	0
888	0	0	0	0	0	0	1	2	1	0	1	0	0	0	0	0	1	0	1	1	1	0	0	0	1	1	2	2	2	2	1	1	1	2	0	2	1	0	1	0	1	0	2	2	2	1	0	0	0
889	0	0	0	0	0	0	1	2	0	0	1	0	1	1	0	0	1	1	0	0	0	0	2	0	1	1	0	0	1	2	1	1	1	1	0	2	2	0	1	1	0	0	1	2	1	1	0	0	1
890	0	0	0	0	0	0	2	2	1	0	1	0	1	1	0	0	1	1	1	2	2	0	1	0	0	0	1	2	2	2	0	2	2	0	1	1	1	0	0	0	0	0	1	1	1	2	0	0	1
891	1	0	0	0	0	0	2	2	1	0	1	0	0	0	0	0	2	0	2	2	2	0	2	0	0	0	2	2	1	2	1	1	1	0	1	1	1	1	0	0	0	0	1	2	1	0	0	0	0
892	0	0	0	0	0	0	2	1	1	1	0	1	1	0	1	0	1	1	0	0	0	0	2	0	0	0	2	2	2	1	1	1	1	1	0	2	1	0	1	1	0	0	0	1	0	0	0	0	1
893	0	0	0	0	0	0	1	2	1	0	1	1	1	0	0	0	1	1	0	0	0	0	2	0	0	0	1	2	1	1	1	2	2	1	1	1	1	0	1	1	0	0	1	1	1	1	0	1	0
894	1	0	0	0	0	0	2	1	2	0	0	0	0	0	0	0	1	0	2	1	2	0	2	0	0	0	2	2	2	2	0	0	0	1	1	1	1	0	1	1	0	0	0	0	2	0	0	0	2
895	0	0	0	0	0	0	1	2	1	0	0	0	1	1	0	0	0	0	1	1	1	0	1	1	1	1	2	2	1	1	2	1	1	1	1	1	2	0	0	0	0	0	0	1	0	1	0	0	0
896	0	0	0	0	0	0	2	0	2	0	0	1	2	1	0	0	2	1	2	2	2	0	2	0	0	0	2	2	2	2	1	1	0	2	1	2	1	0	1	1	0	1	0	1	1	1	1	0	0
897	1	0	0	0	0	1	2	1	2	0	0	2	2	0	0	1	1	0	1	1	2	0	1	0	0	0	1	1	2	2	0	1	1	1	1	1	1	0	2	2	0	0	1	1	1	1	0	0	1
898	1	0	0	0	0	0	2	1	1	1	0	0	2	0	1	0	1	1	2	2	2	0	1	0	1	1	0	1	1	1	1	1	1	1	1	1	2	0	0	0	1	1	0	1	1	0	0	0	0
899	0	0	0	0	0	0	1	2	0	0	1	1	2	1	0	1	2	2	1	1	1	0	1	1	1	1	2	2	2	2	2	1	2	1	0	2	1	0	2	1	1	0	0	2	0	1	0	0	2
900	0	0	0	0	0	0	2	1	2	0	0	1	1	0	0	0	0	0	2	1	2	0	2	0	0	0	2	2	2	2	1	0	0	1	1	1	2	0	1	1	0	0	1	2	1	0	0	1	0
901	0	0	0	0	0	0	1	2	0	0	0	1	1	0	0	1	1	1	1	1	1	0	2	0	0	0	2	2	2	2	0	1	0	2	0	2	2	0	0	0	0	1	0	1	1	0	0	0	0
902	0	0	1	0	1	0	2	2	2	0	0	0	0	0	0	0	0	0	0	1	1	0	1	0	0	0	2	2	2	2	0	2	1	0	1	0	1	0	0	0	0	0	0	2	0	0	0	0	1
903	0	0	0	0	0	0	2	2	1	0	0	0	0	0	0	0	2	0	1	1	2	0	2	0	0	0	2	2	2	2	0	1	1	2	1	1	1	0	1	1	0	2	0	2	0	2	0	0	1
904	0	0	0	0	0	1	1	1	2	0	0	0	2	0	1	0	2	0	2	2	2	0	1	1	1	1	2	2	2	2	0	1	1	2	0	2	1	0	1	0	1	0	1	2	1	0	0	0	0
905	0	0	0	0	0	0	1	1	2	0	0	1	2	1	0	0	2	0	0	1	2	0	2	0	0	0	2	2	1	1	2	0	1	2	1	2	1	1	0	0	0	0	1	2	1	2	0	0	1
906	0	0	0	0	0	0	1	1	1	0	0	0	1	1	0	0	0	0	2	2	2	0	2	0	0	0	2	2	2	2	0	2	1	2	1	1	1	1	0	0	0	0	0	1	0	1	0	0	0
907	0	0	0	0	0	0	2	2	1	0	0	0	1	1	0	0	1	1	1	0	2	0	2	0	0	0	2	2	1	1	1	1	1	1	1	1	2	0	0	0	0	0	0	1	0	0	0	0	1
908	0	0	0	0	0	0	1	1	2	1	0	0	0	0	0	0	2	1	2	2	2	0	1	0	0	0	1	1	2	2	0	1	0	1	1	1	1	0	2	2	1	0	0	0	2	1	0	0	0
909	0	0	0	0	0	0	1	1	1	0	1	1	2	2	0	0	1	1	1	1	1	1	0	1	1	1	1	1	1	1	0	1	1	2	0	2	1	1	1	1	0	0	0	1	1	1	0	1	0
910	0	0	0	0	0	1	2	2	1	0	1	1	1	0	0	0	2	2	1	1	2	0	2	0	0	0	2	2	2	2	0	0	0	1	0	2	1	0	2	2	0	0	0	2	0	0	0	0	1
911	0	0	0	0	0	0	2	1	2	0	0	0	0	0	0	1	2	0	2	2	2	0	2	0	0	0	2	2	2	2	2	1	1	0	1	1	2	0	1	1	0	0	0	1	1	1	0	0	1
912	0	0	0	0	0	0	2	0	2	0	0	0	1	1	0	0	0	0	0	0	0	0	2	0	0	0	1	1	2	1	1	1	2	1	1	1	1	0	2	2	0	0	0	1	1	1	0	0	0
913	0	0	0	0	0	0	2	2	1	0	1	0	0	0	0	0	1	1	1	2	2	0	2	0	0	0	2	2	2	2	1	1	0	1	1	1	1	0	2	2	0	0	2	2	2	1	0	2	0
914	0	1	0	0	0	0	2	1	2	0	0	1	1	0	0	1	2	2	1	1	2	0	2	0	0	0	2	2	2	1	0	1	1	0	1	1	1	0	1	1	0	0	1	2	0	1	0	0	0
915	0	0	0	0	0	1	2	1	2	0	0	0	0	0	0	0	2	1	1	1	2	0	2	0	0	0	2	2	1	1	1	1	1	0	2	1	0	0	0	0	0	0	0	2	1	1	0	0	0
916	0	0	0	0	0	0	1	1	1	0	0	0	0	0	0	0	1	1	1	2	2	0	2	0	0	0	1	2	1	1	2	1	1	0	2	1	1	0	1	0	2	0	0	1	0	0	0	0	0
917	0	1	0	0	0	1	1	1	0	1	1	1	1	0	0	1	0	1	2	2	2	0	2	0	0	0	1	1	2	1	1	2	2	1	2	0	1	0	0	0	0	0	0	2	0	0	0	0	0
918	0	0	0	0	0	1	1	2	1	0	1	1	0	0	0	0	2	2	1	1	2	0	2	0	0	0	1	0	2	2	0	1	1	0	1	1	1	0	0	0	0	0	0	1	0	0	0	0	1
919	0	0	0	0	0	1	1	2	1	0	1	0	1	1	0	0	0	0	1	1	1	0	2	0	0	0	2	2	2	2	2	0	0	2	0	2	2	0	0	0	0	0	1	2	1	1	0	0	0
920	0	0	0	0	0	0	1	2	1	0	1	1	1	0	0	1	2	2	1	1	2	0	2	0	1	1	2	2	2	2	0	1	1	1	1	1	1	0	1	1	0	0	0	1	0	0	0	0	0
921	1	1	1	0	1	0	1	2	0	0	1	0	2	1	1	0	0	0	2	1	2	0	1	0	0	0	1	2	2	2	1	2	2	0	1	0	1	0	1	1	0	1	0	2	0	2	0	0	0
922	0	0	0	0	0	0	2	2	2	0	0	0	1	1	0	0	1	0	1	0	1	0	2	0	0	0	2	2	2	2	0	2	2	0	2	0	0	0	1	1	0	0	1	2	1	0	0	0	1
923	0	0	0	0	0	1	2	1	2	0	0	1	1	0	0	1	1	1	0	0	2	0	2	0	0	0	1	2	1	1	1	1	1	1	0	2	1	1	0	0	0	0	0	1	0	0	0	0	0
924	0	0	0	0	0	0	1	1	0	0	1	0	1	1	0	0	1	1	1	1	2	0	1	1	1	1	1	1	2	2	0	1	1	1	1	1	1	0	2	2	0	0	0	1	0	0	0	0	0
925	0	0	0	0	0	0	0	2	1	0	0	0	0	0	0	0	1	1	1	1	1	1	1	0	0	0	2	2	2	2	2	1	2	0	1	1	1	0	0	0	0	0	1	2	0	0	0	2	0
926	1	0	0	0	0	0	1	1	2	0	0	0	0	0	0	0	1	0	1	1	1	0	1	1	1	2	1	1	2	2	0	1	0	1	1	1	2	0	0	1	0	0	0	0	0	0	0	0	1
927	0	0	0	0	0	0	2	1	1	0	1	0	0	0	0	0	1	1	2	2	2	0	2	0	0	0	2	1	2	2	1	0	0	1	0	2	1	0	0	0	0	0	1	2	2	0	0	0	0
928	0	0	0	0	0	0	1	1	1	0	1	0	1	0	1	0	1	0	1	1	1	0	1	1	1	1	2	2	2	2	1	0	0	2	0	2	1	0	0	0	0	0	0	2	0	0	0	0	0
929	0	0	0	0	0	0	2	2	1	0	1	1	1	0	0	1	2	0	1	1	1	0	2	0	0	0	2	2	2	2	1	0	0	1	0	2	2	0	0	0	0	0	0	0	1	1	0	0	2
930	1	0	0	0	0	0	2	0	2	0	1	1	1	1	0	0	1	0	1	1	1	0	1	1	1	1	1	0	1	2	1	1	0	1	1	1	1	0	2	2	0	0	0	2	0	0	0	1	0
931	1	1	0	0	0	0	1	2	1	0	1	0	1	1	0	0	2	0	1	2	2	0	2	0	0	0	2	2	2	2	0	0	0	2	0	2	2	1	0	0	0	0	0	1	0	0	0	0	2
932	0	0	0	0	0	0	1	1	1	1	1	1	1	0	0	1	0	0	0	0	0	0	2	0	0	0	2	2	2	2	1	0	1	1	0	2	2	0	0	0	0	0	1	2	0	1	0	0	1
933	0	0	0	0	0	0	2	2	1	0	0	0	2	1	0	0	2	1	1	1	1	0	2	0	1	1	1	2	1	1	1	2	2	2	0	2	1	0	2	2	0	0	1	2	1	1	0	0	0
934	0	0	1	0	0	0	2	1	2	0	0	0	1	1	0	0	1	1	0	0	1	0	2	0	0	0	2	2	2	2	0	0	1	0	1	2	1	0	1	0	1	0	0	2	0	1	0	0	1
935	0	0	0	0	0	0	1	2	0	0	1	0	1	0	1	0	1	1	1	1	1	0	2	0	0	0	1	1	2	2	0	1	1	0	1	1	1	0	0	0	1	1	0	1	1	0	0	0	1
936	0	0	0	0	0	0	2	1	2	0	0	1	2	1	0	0	0	0	0	1	1	0	1	1	1	1	2	2	2	2	0	1	2	1	1	1	2	0	0	0	0	0	1	2	1	0	0	0	1
937	0	0	0	0	0	0	2	2	0	0	0	0	1	1	0	0	0	0	1	1	2	0	1	1	1	1	1	2	1	1	2	2	1	1	0	2	1	0	1	1	0	1	0	2	1	1	0	0	0
938	0	0	0	0	0	0	1	2	1	0	1	0	0	0	0	0	1	1	1	1	1	0	2	0	0	0	2	2	2	1	0	0	0	2	0	2	2	0	0	0	0	0	0	1	1	1	0	0	0
939	0	1	0	0	0	1	1	1	2	0	0	1	2	1	0	0	1	0	2	2	2	0	2	0	0	0	0	2	1	1	2	1	1	1	1	1	2	0	1	1	0	0	1	1	1	0	0	0	0
940	0	0	0	0	0	0	1	1	1	0	0	0	0	0	0	0	2	0	2	2	2	0	1	0	0	0	1	2	2	1	2	2	2	0	2	0	1	0	1	1	0	1	0	2	1	0	0	0	0
941	0	0	0	0	0	1	2	1	1	0	1	1	1	1	0	0	1	0	1	1	2	0	1	1	1	1	1	2	2	2	0	1	1	2	0	2	2	0	0	0	0	0	0	1	0	0	0	0	0
942	0	0	0	0	0	0	2	2	1	0	0	0	0	0	0	0	2	1	1	1	2	0	1	0	1	1	1	2	2	2	0	1	0	1	1	1	2	0	0	0	0	0	1	2	1	0	0	0	0
943	0	0	0	0	0	2	1	1	2	0	0	0	1	1	0	0	1	0	2	2	2	0	2	0	1	1	0	1	1	0	1	0	0	2	0	2	1	0	0	0	0	0	2	2	2	1	0	0	0
944	1	0	0	0	0	0	1	2	1	0	1	0	0	0	0	0	1	1	2	0	2	0	2	0	0	0	0	2	2	2	1	2	2	0	1	1	1	0	2	1	1	0	0	1	0	1	0	1	1
945	0	0	0	0	0	0	2	2	1	0	0	1	1	0	0	1	2	2	1	1	2	0	2	0	1	1	1	1	2	2	0	1	1	1	0	2	1	0	1	1	0	0	0	1	0	1	0	0	1
946	1	0	1	0	0	0	2	0	2	0	0	1	2	2	0	0	1	1	2	2	1	0	2	0	0	0	2	2	2	1	0	1	1	1	1	1	1	0	0	0	0	1	0	2	1	1	0	0	2
947	0	0	1	0	0	0	0	2	1	0	0	0	1	1	0	0	0	0	0	1	1	0	2	0	0	0	2	2	2	1	0	1	2	1	1	1	2	0	1	1	0	0	1	1	1	1	0	2	0
948	1	0	0	0	0	1	2	1	0	0	0	0	0	0	0	0	2	2	0	0	2	1	1	0	0	0	1	1	2	2	0	0	0	1	1	1	2	0	1	0	1	1	0	1	1	0	0	0	1
949	0	1	0	0	0	1	1	2	1	0	1	0	1	0	0	0	1	0	1	1	1	1	2	0	0	0	1	1	2	2	0	2	1	1	0	2	1	0	1	1	0	0	0	2	0	0	0	0	0
950	0	0	1	0	0	0	1	1	1	1	0	0	1	1	0	0	0	0	0	0	0	0	2	0	1	1	2	2	2	2	1	2	1	1	0	2	2	0	0	0	0	0	0	1	0	0	0	0	0
951	0	0	0	0	0	0	2	1	2	0	0	0	0	0	0	0	2	0	2	2	2	1	1	0	0	0	2	2	2	1	1	2	2	1	1	1	1	0	1	0	1	0	0	0	2	0	0	0	1
952	0	1	0	0	0	1	1	2	0	0	0	0	1	1	0	0	2	1	2	2	2	0	1	0	0	0	0	2	1	1	1	0	0	1	2	0	2	0	1	1	0	0	0	0	2	1	0	0	0
953	0	0	0	0	0	0	1	1	1	0	0	1	1	0	0	1	0	0	1	0	1	0	2	0	0	0	1	1	2	2	1	2	1	1	1	1	1	0	1	1	0	0	0	2	0	0	0	0	0
954	1	0	1	0	0	0	1	1	2	0	0	0	1	1	0	0	0	0	0	1	1	0	2	0	0	0	2	2	2	2	1	2	2	0	1	1	1	0	0	0	0	0	0	1	1	0	0	0	0
955	1	0	0	0	0	0	1	1	1	0	1	1	1	0	0	0	1	1	1	1	1	0	2	0	0	0	2	2	2	2	1	0	1	2	1	2	1	0	1	1	0	0	1	2	1	2	0	0	0
956	1	0	0	0	0	1	2	1	2	0	1	0	0	0	0	0	1	1	1	1	2	0	2	0	0	0	1	1	2	2	1	1	1	0	1	1	1	0	2	2	1	1	0	2	1	0	0	0	0
957	0	0	0	0	0	0	2	2	2	0	0	1	2	1	0	1	1	0	1	1	1	0	2	0	1	1	2	2	2	2	2	0	0	1	2	0	2	0	2	2	0	1	0	2	1	1	0	0	0
958	0	0	0	0	0	0	2	2	1	0	0	1	2	1	0	1	1	1	1	0	2	1	2	0	0	0	1	1	2	2	1	1	1	1	1	1	1	0	0	0	0	0	0	1	0	0	0	0	2
959	0	0	0	0	0	0	1	1	1	0	0	1	1	0	0	1	1	1	1	1	2	0	2	0	0	0	2	2	2	2	2	0	0	2	1	1	2	0	1	0	1	0	1	2	2	2	0	0	0
960	1	0	0	0	0	0	2	2	2	0	0	1	2	1	0	0	1	1	0	0	2	0	2	0	0	0	2	2	2	1	0	0	1	1	0	2	2	0	1	1	0	0	0	2	0	0	0	1	0
961	1	1	0	0	0	1	2	1	1	1	0	0	0	0	0	0	1	1	1	2	2	0	2	0	0	0	0	1	1	1	1	1	1	1	1	1	1	0	0	0	0	0	0	0	0	0	0	0	0
962	0	1	0	0	0	1	1	2	0	0	1	0	0	0	0	0	1	1	1	2	2	0	1	0	0	0	1	0	2	2	0	1	1	2	0	2	1	0	0	0	0	0	1	1	1	1	0	0	0
963	0	0	1	0	1	0	1	1	1	0	0	0	1	0	0	0	2	0	1	1	2	0	0	0	1	1	2	2	2	2	1	1	0	1	1	1	0	0	1	1	0	0	1	1	1	0	0	0	0
964	0	0	0	0	0	1	2	1	2	0	0	0	2	1	0	0	2	0	2	2	2	0	2	0	0	0	2	2	2	2	1	1	2	1	1	1	2	0	1	1	0	0	1	2	1	0	0	0	0
965	0	0	0	0	0	0	1	2	1	0	1	1	2	1	0	0	1	0	2	2	2	0	1	0	0	0	2	1	2	2	0	0	0	2	0	2	1	0	0	0	0	0	0	1	0	1	0	0	1
966	0	0	0	0	0	0	1	2	1	0	1	0	0	0	0	0	1	0	2	2	2	0	2	0	0	0	1	1	1	1	1	0	0	2	0	2	1	0	1	0	1	0	0	2	0	0	0	0	1
967	0	0	0	0	0	0	1	1	1	0	1	0	1	1	0	0	2	1	2	2	2	0	0	0	0	0	1	2	2	2	2	2	2	0	1	1	2	0	1	1	0	0	1	2	1	0	0	1	0
968	0	0	0	0	0	0	0	2	1	0	0	0	0	0	0	0	1	0	2	2	2	0	1	0	1	1	0	1	2	2	0	0	1	1	0	2	1	0	2	2	0	1	0	2	1	1	0	0	0
969	0	1	0	0	0	1	1	2	1	0	1	0	2	2	0	0	1	1	1	1	1	0	2	0	0	0	1	2	2	2	1	1	1	2	0	2	0	0	1	1	0	0	1	2	1	0	0	0	1
970	0	1	0	0	0	1	2	1	1	0	1	1	1	0	0	1	0	0	2	2	2	0	2	0	0	0	1	1	2	2	1	1	0	1	1	1	2	0	1	1	0	0	0	2	0	0	0	0	0
971	0	0	0	0	0	0	2	2	2	0	0	1	2	2	0	0	1	1	1	1	2	0	2	0	0	0	2	2	2	2	1	1	1	0	0	1	1	0	0	0	0	0	0	0	1	0	0	0	0
972	0	0	0	0	0	0	2	1	2	0	0	0	2	2	0	0	2	0	1	1	2	0	2	0	0	0	2	2	2	2	1	1	1	2	0	2	2	1	0	0	0	0	0	0	1	1	0	0	0
973	0	0	0	0	0	0	1	2	1	0	1	0	0	0	0	0	1	0	1	1	2	0	2	0	0	0	2	2	2	2	2	1	1	1	1	1	1	0	0	0	0	0	1	2	1	1	0	1	0
974	0	0	0	0	0	2	0	2	0	1	1	1	1	0	0	1	1	1	0	0	1	0	2	0	0	0	0	0	2	1	0	2	1	2	0	2	1	0	1	1	0	0	1	2	1	1	0	0	0
975	0	0	0	0	0	0	2	2	2	0	0	0	0	0	0	0	1	1	1	1	1	0	2	0	0	0	2	2	2	2	0	0	0	1	0	2	2	0	0	0	0	0	0	2	1	1	0	0	0
976	1	0	0	0	0	0	2	1	1	0	0	0	2	2	0	0	2	0	2	1	2	0	2	0	1	1	1	2	2	2	0	2	1	2	0	2	0	0	2	2	0	0	2	2	2	1	0	0	0
977	0	0	0	0	0	0	2	2	2	0	0	1	1	0	0	1	2	1	0	0	1	0	2	0	0	0	1	2	2	2	0	0	0	1	2	1	1	0	0	1	0	0	0	2	0	2	0	0	0
978	0	0	0	0	0	0	2	1	1	0	0	0	0	0	0	0	2	0	2	1	2	0	1	0	0	0	2	2	2	2	2	0	0	1	0	2	1	0	2	2	0	1	0	2	0	2	0	0	0
979	1	0	0	0	0	0	1	2	1	0	0	0	2	2	0	0	1	1	1	1	1	0	1	0	0	0	1	1	1	1	0	1	1	1	1	1	1	0	1	0	1	0	0	0	0	0	0	0	0
980	0	0	0	0	0	0	2	0	2	0	0	0	0	0	0	0	1	1	2	2	2	0	1	0	0	0	1	1	2	2	1	2	2	2	0	2	1	0	1	1	0	1	1	2	1	1	0	0	1
981	0	0	0	0	0	1	2	1	2	0	0	0	1	0	1	0	1	2	2	2	2	0	1	0	0	0	2	2	2	1	0	1	1	2	0	2	1	0	0	0	0	1	0	1	1	0	0	0	0
982	1	0	0	0	0	0	1	2	1	0	1	0	1	1	0	0	1	0	2	2	2	0	2	0	0	0	1	1	2	2	1	2	1	1	1	2	2	0	1	1	0	0	0	2	1	0	0	1	0
983	1	0	0	0	0	0	2	2	1	0	0	0	1	1	0	0	1	0	1	1	1	0	1	1	1	1	1	2	0	0	2	0	0	2	0	2	1	0	1	1	0	1	0	2	1	0	0	0	1
984	0	0	0	0	0	1	2	1	1	0	1	0	0	0	0	0	0	0	1	1	1	0	1	0	0	0	2	2	2	2	0	0	1	1	0	2	2	0	1	1	0	0	1	2	2	1	0	0	0
985	0	0	0	0	0	0	1	2	1	0	1	0	0	0	0	0	2	0	2	2	2	0	2	0	0	0	1	2	1	1	2	1	1	1	1	1	2	0	0	0	0	0	1	1	1	0	0	0	0
986	0	0	0	0	0	1	2	2	1	0	0	0	0	0	0	0	1	1	0	0	1	0	0	0	0	0	2	2	2	2	0	0	0	1	1	1	1	0	0	0	0	0	0	1	0	0	0	0	1
987	0	0	0	0	0	0	1	1	0	1	2	0	0	0	0	0	0	0	2	1	2	0	2	0	0	0	2	2	2	2	1	1	1	1	0	2	1	0	0	0	0	0	0	2	0	0	0	0	0
988	0	0	0	0	0	0	2	2	1	0	1	0	0	0	0	0	2	2	0	0	2	1	2	0	0	0	1	1	2	2	0	1	0	2	0	2	2	0	1	0	1	0	0	1	0	0	0	1	0
989	0	1	1	0	1	0	2	0	2	0	0	0	0	0	0	0	2	1	1	2	2	0	1	1	1	1	1	2	2	2	0	2	2	1	1	1	2	0	0	0	0	0	0	2	0	0	0	0	0
990	0	1	0	0	0	1	2	2	2	0	0	0	1	0	1	0	2	1	1	1	1	0	2	0	0	0	2	2	2	2	2	1	0	2	1	2	1	0	1	1	0	0	1	2	0	0	0	0	0
991	0	0	0	0	0	1	2	0	2	0	0	0	2	2	0	0	0	0	1	1	1	0	2	0	0	0	1	1	2	2	1	0	0	2	0	2	1	0	0	1	0	1	0	1	2	0	0	1	0
992	0	0	0	0	0	0	1	1	1	0	0	0	0	0	0	0	2	1	2	2	2	0	2	0	0	0	1	1	2	2	1	1	0	1	1	1	0	0	1	1	0	1	0	2	1	1	0	1	0
993	1	0	0	0	0	0	1	0	2	0	0	1	2	1	0	1	0	0	2	2	2	0	2	0	1	1	0	1	2	2	0	2	1	1	1	1	2	0	0	0	0	0	1	2	2	0	0	0	0
994	1	0	0	0	0	1	2	0	1	0	0	2	2	0	0	1	1	1	2	2	2	0	2	0	0	0	1	2	2	2	0	0	1	1	1	1	1	0	2	2	0	0	0	0	1	1	0	0	0
995	0	0	0	0	0	1	2	1	2	0	0	0	1	1	0	0	2	1	2	2	2	0	2	0	0	0	2	2	2	2	2	1	1	0	0	1	2	0	0	0	1	0	0	2	0	1	0	0	0
996	0	0	0	0	0	0	1	1	1	0	1	0	1	0	0	0	2	2	2	2	2	0	2	0	1	1	1	1	2	2	0	1	2	1	0	2	2	0	0	0	1	0	0	2	0	0	0	0	0
997	0	0	0	0	0	0	2	1	2	0	0	1	2	1	0	1	2	1	2	2	2	1	2	0	0	0	1	2	1	1	2	1	2	0	0	2	0	0	1	1	0	0	0	2	0	0	0	1	0
998	1	0	0	0	0	1	2	1	1	0	1	1	1	1	0	0	2	2	1	1	2	0	1	0	1	1	2	2	2	2	1	2	1	1	1	1	1	1	0	0	0	0	0	0	0	0	0	0	0
999	0	0	0	0	0	0	2	2	2	0	0	0	1	1	0	0	0	0	1	1	2	0	1	0	0	0	0	1	1	0	1	0	0	0	1	1	1	0	0	0	0	0	0	0	0	0	0	0	0
1000	1	0	0	0	0	0	2	2	2	0	0	0	0	0	0	0	1	1	1	1	1	0	2	0	1	1	1	2	2	1	1	2	2	1	1	1	2	0	0	0	0	0	1	1	1	1	0	2	0
[truncated: 252 more columns]
