# Supplementary material for: KNN-MDR: a learning approach for improving interactions mapping performances in genome wide association studies
Source: BMC Bioinformatics. 2017 Mar 21;18:184. doi: 10.1186/s12859-017-1599-7 (PMC5361736; doi:10.1186/s12859-017-1599-7)
Supplement: Supplementary file 5 — The data set(s) supporting the results of Table 3. (ZIP 7092 kb) [file 12859_2017_1599_MOESM5_ESM.zip › 000/S23/mkallsimul.dat]

1	0	0	2	0	0	0	2	2	1	0	1	0	1	1	0	1	0	0	0	2	1	0	2	2	0	1	2	2	2	2	2	0	0	0	0	2	1	0	0	0	1	1	1	0	1	1	0	0	1
2	0	0	1	0	0	0	1	1	1	1	2	0	0	0	0	0	2	1	1	1	0	0	2	2	0	0	2	2	2	2	1	1	0	1	0	2	2	0	0	0	2	0	2	0	1	0	0	0	0
3	0	0	1	0	0	0	1	1	1	1	0	0	1	1	0	0	1	1	1	1	1	0	2	2	0	1	2	1	2	2	1	0	0	0	1	1	1	1	0	0	1	1	2	0	1	0	0	0	1
4	1	0	1	0	1	1	1	2	2	1	0	0	0	0	0	0	1	2	0	1	0	1	2	2	0	2	2	2	2	1	0	0	0	0	0	2	1	0	0	0	1	0	0	0	0	2	0	0	0
5	0	0	1	0	0	0	0	0	2	2	0	0	1	1	0	0	2	0	0	2	0	0	2	2	0	2	2	2	2	2	0	1	1	1	2	0	2	0	0	0	1	1	1	0	2	1	0	0	0
6	0	1	0	0	0	0	2	2	1	1	1	0	1	1	0	0	0	1	1	0	1	0	2	2	0	0	2	2	2	2	0	1	1	1	1	1	1	0	2	2	0	0	0	0	0	0	0	0	1
7	0	0	1	0	0	0	1	2	2	1	0	0	1	0	0	0	1	1	0	1	0	0	2	2	0	1	1	2	2	2	0	0	2	0	0	2	1	0	1	1	1	0	0	0	0	1	0	0	0
8	0	0	1	0	1	1	2	2	2	2	1	1	1	0	0	0	1	0	0	2	0	0	2	2	0	2	2	2	2	2	0	0	1	0	0	2	1	0	1	1	1	0	0	0	0	1	1	0	0
9	0	0	1	0	0	0	1	1	1	1	0	0	1	1	0	0	2	0	0	2	0	0	2	2	0	1	0	1	2	2	0	1	2	0	1	1	2	0	0	0	2	1	0	0	1	0	0	1	0
10	1	0	2	0	0	0	1	1	2	2	0	1	0	0	0	0	1	2	1	0	1	2	0	2	0	1	2	2	2	2	1	1	2	1	2	2	1	1	0	0	1	0	0	0	0	0	0	0	1
11	0	0	0	0	0	0	0	0	2	2	0	1	1	0	0	0	1	1	0	2	0	0	2	2	0	1	1	2	2	2	2	0	1	0	1	1	2	0	0	0	2	0	1	0	0	0	0	0	0
12	0	0	2	0	0	0	1	1	0	0	2	1	2	1	1	1	1	1	1	1	0	0	2	2	0	1	2	2	2	2	2	1	1	1	1	2	2	0	1	1	1	1	1	0	1	0	0	0	0
13	0	0	1	0	1	1	0	1	1	1	1	0	1	0	0	0	2	1	1	1	1	0	1	1	1	1	1	2	1	0	1	1	1	0	0	2	1	0	1	1	1	0	2	0	0	0	1	0	1
14	1	0	1	1	1	2	2	2	0	0	0	0	0	0	0	0	1	0	0	2	0	0	0	1	0	1	1	1	2	2	0	2	1	1	0	2	1	1	0	1	1	0	0	0	0	0	0	0	0
15	0	1	2	0	0	0	1	1	0	0	0	1	0	0	0	1	2	0	0	2	1	0	2	2	0	1	2	2	2	2	1	0	1	0	0	2	2	0	1	1	0	0	1	0	1	0	0	0	1
16	0	0	2	0	0	0	1	1	1	1	0	0	2	2	0	1	2	1	0	2	0	0	2	2	0	1	1	2	2	2	2	1	0	0	1	1	1	0	1	1	1	0	0	0	0	0	0	0	0
17	0	0	2	0	0	0	2	2	1	0	2	0	1	0	1	1	2	0	1	1	1	0	1	1	0	0	1	1	2	2	1	1	1	0	0	2	1	1	0	0	1	0	0	0	0	2	0	0	0
18	1	0	1	0	0	0	1	2	2	1	0	0	1	1	0	1	1	0	0	2	0	0	2	2	0	2	1	2	1	1	2	0	0	0	0	2	1	0	0	0	2	1	0	0	1	0	0	0	1
19	0	0	2	0	0	0	1	1	2	2	0	1	1	1	0	0	2	1	1	1	1	0	2	2	0	1	2	2	2	2	1	1	1	0	0	2	2	0	2	2	1	0	1	0	0	2	0	0	0
20	0	0	1	0	1	1	1	1	1	1	1	2	2	0	0	0	2	0	0	2	0	0	2	2	0	0	2	2	2	2	0	0	1	1	1	2	1	0	1	1	0	0	1	0	0	0	0	0	0
21	0	0	2	0	1	1	0	1	2	1	0	1	2	1	0	1	2	1	1	1	1	0	2	2	0	1	2	2	2	2	0	0	1	1	0	2	1	0	0	0	1	1	1	0	1	0	0	0	0
22	0	0	0	0	0	0	1	1	2	2	0	0	0	0	0	0	1	1	1	1	0	0	1	1	0	1	2	2	2	2	1	0	1	1	1	2	2	0	2	2	1	0	1	0	0	1	0	1	0
23	0	0	1	0	0	0	1	1	1	1	1	0	0	0	0	0	0	2	1	0	1	0	2	2	0	1	2	2	2	2	1	0	0	0	0	2	2	0	1	1	1	1	1	0	1	1	0	1	0
24	0	0	1	0	1	1	1	1	1	1	1	0	1	1	0	0	0	1	1	1	1	0	2	2	0	1	1	1	1	1	1	0	1	1	0	2	1	0	0	0	2	0	0	0	0	2	0	0	0
25	0	1	1	0	0	0	2	2	1	1	1	0	0	0	0	0	1	2	1	1	0	0	2	2	0	2	2	2	2	2	1	2	2	0	0	2	1	0	2	2	0	1	1	0	1	1	1	0	1
26	0	0	0	0	0	0	0	0	2	2	0	0	0	0	0	0	1	1	1	1	0	0	2	2	0	1	2	2	2	2	0	0	0	0	0	1	1	1	1	1	0	0	0	0	0	1	0	0	1
27	0	0	1	0	0	0	1	1	2	1	0	1	0	0	0	1	1	2	1	1	0	0	2	2	0	1	1	1	2	1	1	0	0	1	0	2	1	0	0	0	2	0	0	0	0	1	0	0	0
28	0	0	1	0	0	0	2	2	2	1	0	0	0	0	0	0	1	1	0	2	0	0	2	2	0	0	1	2	2	2	0	0	1	1	1	1	1	1	1	1	1	0	0	0	0	1	0	0	0
29	0	0	1	0	0	0	2	2	0	0	1	1	0	0	0	1	1	1	0	2	0	0	0	1	1	1	0	1	1	1	1	2	2	0	0	2	1	0	2	2	0	1	1	0	0	1	0	0	1
30	0	0	2	0	0	0	1	2	1	0	1	1	2	2	0	0	1	0	0	1	0	0	1	1	1	0	1	2	2	2	2	1	1	0	0	2	1	0	0	0	1	0	0	0	0	0	0	2	0
31	0	0	0	0	0	0	0	0	2	1	1	0	0	0	0	0	1	0	0	2	0	0	2	2	0	2	0	0	2	1	0	2	2	0	2	0	0	0	2	1	0	2	1	0	1	0	0	0	1
32	0	0	1	0	0	0	2	2	0	0	0	0	0	0	0	0	2	1	0	2	0	0	2	2	0	0	0	2	1	1	1	0	1	0	0	2	0	0	2	1	0	0	1	0	0	0	0	1	0
33	0	0	1	0	1	1	1	1	2	2	0	1	2	1	0	0	1	1	1	1	1	0	1	1	0	1	1	1	1	1	1	0	1	1	0	2	0	0	2	2	0	0	2	0	1	0	1	0	1
34	0	0	1	0	0	0	2	2	0	0	0	2	2	0	1	1	1	1	0	1	0	1	2	2	0	1	1	1	2	2	1	2	2	0	0	2	1	1	0	0	1	0	1	1	1	1	0	0	1
35	0	0	2	0	0	0	1	1	0	0	1	2	2	1	0	0	2	0	0	2	1	0	1	2	0	1	2	2	2	1	1	1	1	0	1	1	1	1	0	0	1	1	1	0	1	0	0	0	1
36	0	0	1	0	1	1	0	1	2	0	1	0	0	0	0	0	1	0	0	2	0	0	2	2	0	0	2	2	2	2	1	1	1	0	0	2	1	0	0	0	1	0	1	0	0	0	1	0	0
37	0	0	2	0	1	1	1	2	2	1	0	0	0	0	0	0	1	0	1	1	1	0	1	1	0	1	2	2	2	2	1	2	1	0	0	2	1	0	1	0	2	1	1	0	1	0	0	0	1
38	0	0	2	0	0	0	1	2	2	2	0	1	1	0	0	0	1	0	0	2	0	0	1	2	0	1	2	2	2	2	1	1	1	0	1	1	1	0	1	0	1	1	1	0	1	1	0	0	0
39	0	1	2	0	0	0	2	2	1	1	0	1	1	0	0	0	1	0	0	2	0	0	2	2	0	2	1	1	1	1	0	0	1	1	2	0	1	0	1	1	1	1	0	0	1	0	0	1	0
40	0	0	1	0	0	0	2	2	0	0	0	0	1	1	0	0	1	1	1	1	0	0	2	2	0	1	2	2	2	2	0	0	1	0	0	2	1	0	1	0	1	1	1	0	1	0	1	1	0
41	0	0	1	0	0	0	1	1	2	2	0	0	0	0	0	0	2	0	1	1	1	0	2	2	0	2	1	1	2	2	0	0	1	1	1	2	1	1	0	0	2	0	0	0	0	1	1	0	0
42	0	0	2	0	1	1	0	0	2	2	0	1	1	0	0	0	1	1	0	1	0	0	2	2	0	1	1	2	2	2	0	0	0	2	1	2	2	0	0	0	1	0	1	0	0	1	0	0	0
43	0	0	2	0	1	1	1	1	2	2	0	0	0	0	0	0	1	0	1	1	1	0	0	0	0	0	1	2	2	1	0	0	1	0	0	2	1	0	0	0	0	1	1	0	1	1	0	0	0
44	0	0	1	0	1	1	0	1	2	1	0	0	0	0	0	0	0	1	2	0	1	0	2	2	0	1	2	2	2	2	1	0	1	0	1	2	1	0	0	0	1	1	1	0	2	0	0	0	1
45	1	0	1	0	0	0	2	2	1	0	0	0	2	2	0	0	1	1	0	2	0	0	2	2	0	1	2	2	2	2	0	1	0	0	0	2	1	0	1	0	1	0	0	0	1	0	0	0	0
46	0	1	1	0	0	0	0	0	2	2	0	0	0	0	0	0	0	2	1	0	1	0	2	2	0	0	1	0	2	2	0	0	1	0	0	2	1	1	0	1	1	1	1	0	1	0	0	0	0
47	0	0	2	0	0	0	1	2	1	0	0	0	0	0	0	0	2	0	0	2	0	0	2	2	0	2	2	1	2	2	1	1	1	0	1	1	0	1	1	1	0	1	1	1	1	1	1	0	0
48	0	0	1	0	1	1	1	1	1	1	1	1	2	2	0	0	2	0	0	2	0	0	2	2	0	1	1	1	2	2	0	2	2	0	1	2	2	0	1	1	1	1	1	0	1	1	0	0	0
49	0	1	0	0	0	0	0	1	2	1	0	0	1	1	0	0	1	2	1	0	1	0	0	0	0	0	1	1	2	2	0	0	0	0	0	2	1	1	0	0	0	0	0	0	0	1	0	0	0
50	0	0	0	0	0	0	2	2	1	0	0	0	0	0	0	0	1	1	1	1	1	1	2	2	0	0	1	2	1	1	2	1	0	0	1	1	1	0	0	0	2	0	0	0	0	1	0	0	0
51	0	0	1	0	0	0	1	1	1	1	0	0	0	0	0	0	1	1	1	1	1	0	2	2	0	1	1	0	2	2	0	2	2	0	1	1	1	0	0	0	1	1	0	0	1	0	0	0	0
52	0	0	2	0	0	0	1	1	2	2	0	0	1	1	0	0	0	1	1	1	0	0	0	0	0	0	1	1	2	2	1	0	1	0	1	1	1	0	0	0	1	0	1	0	0	1	0	0	0
53	0	0	0	0	0	0	1	2	2	0	0	0	0	0	0	0	2	2	1	1	0	0	1	1	1	1	1	1	2	2	0	1	1	0	0	2	1	0	1	0	1	0	1	0	0	1	0	0	0
54	0	0	1	0	0	0	0	0	2	2	0	0	1	1	0	0	0	2	0	1	0	1	1	2	0	0	1	1	2	2	1	0	0	2	1	2	0	0	1	1	1	0	1	0	2	0	1	0	0
55	0	0	1	0	0	0	1	1	2	2	1	1	1	0	0	0	1	2	1	1	0	0	2	2	0	2	2	2	2	2	2	2	2	0	1	2	1	0	1	1	1	1	1	0	1	0	0	0	0
56	0	0	0	0	0	0	2	2	1	1	1	0	0	0	0	0	1	1	0	1	0	0	2	2	0	1	1	1	1	1	0	0	1	0	0	2	0	0	1	1	0	1	1	0	1	0	0	2	0
57	0	0	2	0	1	1	1	2	2	1	0	0	1	1	0	0	1	1	2	0	1	0	2	2	0	2	2	2	2	2	0	1	1	0	0	2	1	1	0	0	0	1	1	0	1	1	0	1	0
58	0	0	0	0	0	0	1	1	2	2	0	0	1	1	0	0	0	2	2	0	0	0	2	2	0	2	2	2	2	2	1	0	2	0	2	1	1	1	0	0	0	1	1	0	1	1	0	1	0
59	0	0	2	0	0	0	0	0	2	2	0	0	1	0	1	1	1	0	0	2	0	0	1	1	0	2	1	2	2	2	2	1	1	1	0	2	1	0	1	0	1	0	1	0	0	1	2	0	0
60	0	0	1	1	0	1	0	1	1	1	1	0	1	0	1	1	1	1	1	1	1	0	2	2	0	2	2	2	2	2	1	1	1	0	1	1	2	0	0	0	1	1	1	0	1	1	1	0	1
61	1	1	2	0	1	1	2	2	1	1	1	0	0	0	0	0	2	0	0	1	0	0	1	1	0	2	2	2	2	2	0	0	2	0	0	2	1	0	2	2	0	0	0	0	0	0	0	0	0
62	0	0	0	0	0	0	2	2	1	1	0	0	0	0	0	0	2	0	0	2	0	0	2	2	0	0	1	2	2	2	0	0	0	1	1	1	2	1	0	0	1	1	0	0	2	0	0	0	1
63	0	0	2	0	0	0	1	2	2	0	1	1	1	1	0	0	0	2	1	1	1	0	2	2	0	0	2	2	2	1	1	2	1	0	1	1	2	0	0	0	2	0	0	0	0	0	0	0	1
64	0	0	2	0	1	1	1	1	1	1	0	0	1	1	0	0	1	1	1	1	0	0	2	2	0	2	1	2	2	1	1	1	2	0	1	2	1	0	1	1	1	0	0	1	1	1	1	0	0
65	0	0	1	0	1	1	2	2	2	1	0	0	1	1	0	0	0	0	0	2	0	0	2	2	0	0	1	2	2	2	2	1	1	1	0	2	1	0	1	1	1	0	0	0	1	0	0	0	0
66	0	0	1	0	0	0	1	2	2	0	1	0	0	0	0	0	0	0	1	1	1	0	0	1	1	1	1	2	1	2	2	0	0	2	1	2	1	1	1	1	0	0	0	0	0	0	0	0	1
67	1	0	1	0	0	0	1	2	2	2	0	1	1	0	0	0	1	2	1	0	1	0	1	1	0	1	2	2	2	2	1	2	2	0	0	2	1	0	1	1	1	0	1	0	1	0	0	0	1
68	0	0	1	0	0	0	0	1	2	1	0	1	0	0	0	1	0	1	0	2	0	0	2	2	0	1	1	1	2	2	0	0	0	0	0	2	2	1	0	0	1	0	1	0	1	0	0	0	1
69	0	0	0	0	0	0	0	1	2	1	1	0	1	1	0	0	0	2	1	0	1	0	2	2	0	0	1	1	2	2	1	2	1	0	0	2	1	0	1	0	1	1	1	0	1	0	0	0	1
70	0	0	1	0	1	1	2	2	1	1	0	1	1	0	0	0	1	2	1	0	1	0	2	2	0	0	0	1	1	1	1	1	2	0	1	1	2	0	1	0	1	0	1	0	0	1	1	1	0
71	1	0	1	0	0	0	1	1	1	1	1	1	2	2	0	0	2	2	1	1	1	0	2	2	0	1	2	2	2	2	1	1	1	2	1	1	1	0	0	0	2	0	0	1	0	1	0	0	0
72	0	0	1	0	0	0	1	2	1	0	1	1	1	0	0	1	1	2	2	0	1	0	2	2	0	1	2	0	1	1	1	0	1	1	1	1	0	1	1	1	0	0	1	0	0	0	1	0	0
73	0	0	0	0	0	0	1	2	2	1	0	1	2	1	0	1	2	2	2	0	1	1	1	2	0	1	2	2	1	1	1	1	1	0	0	2	2	0	0	0	2	0	0	2	0	1	0	1	0
74	0	0	1	0	0	0	1	1	1	1	0	1	1	0	0	0	1	1	1	1	0	0	2	2	0	1	1	1	1	1	0	0	1	0	0	2	1	0	0	0	1	0	0	0	0	1	0	0	1
75	0	0	0	0	0	0	1	1	2	2	0	0	1	1	0	0	2	0	0	2	0	0	0	1	1	1	1	1	1	1	0	0	0	1	0	2	0	0	1	1	0	0	0	0	0	1	0	0	0
76	0	0	2	0	0	0	0	1	2	1	0	0	1	1	0	0	0	2	2	0	0	0	2	2	0	2	2	2	2	2	1	1	1	0	1	1	1	0	0	0	1	0	1	0	0	1	1	1	0
77	0	0	1	0	0	0	2	2	1	1	1	1	1	0	0	0	1	1	0	1	0	0	1	1	0	2	2	2	2	2	1	0	1	1	1	1	1	0	0	0	2	1	0	0	1	1	0	0	0
78	0	0	1	0	0	0	1	1	2	2	0	1	0	0	0	1	1	1	1	0	0	0	1	1	1	0	1	2	2	1	0	0	2	0	0	2	2	1	0	0	1	0	0	1	0	1	0	0	0
79	1	1	1	0	0	0	1	1	2	2	0	0	1	0	0	0	2	1	1	1	1	0	2	2	0	0	1	1	2	2	0	0	2	0	0	2	1	0	0	0	0	0	0	0	0	1	1	1	0
80	1	0	2	0	0	0	1	2	2	1	0	1	2	0	0	0	0	0	1	1	1	0	2	2	0	1	2	2	2	2	1	1	1	0	0	2	1	0	2	2	0	1	1	0	1	2	1	1	0
81	0	0	0	0	0	0	1	1	2	0	0	0	1	1	0	0	2	2	2	0	1	0	2	2	0	0	1	2	1	1	1	2	1	0	1	0	1	0	0	0	1	0	0	1	0	1	0	0	0
82	1	0	1	0	0	0	2	2	1	1	0	0	0	0	0	0	0	2	1	1	1	0	2	2	0	2	2	2	2	2	0	1	1	0	1	1	2	0	0	0	2	1	1	0	2	0	0	0	0
83	1	0	2	0	0	0	1	2	1	0	1	1	1	0	0	0	1	0	1	1	1	0	2	2	0	0	1	1	2	2	1	2	1	0	1	1	0	1	1	1	0	0	0	0	1	1	0	0	0
84	0	0	2	0	0	0	2	2	0	0	0	1	1	0	0	0	1	1	0	2	0	0	2	2	0	1	1	1	2	2	0	0	0	0	0	2	1	1	0	0	2	1	1	0	1	0	0	0	1
85	0	0	0	0	0	0	1	2	0	0	1	1	2	1	0	0	0	2	0	1	0	0	1	1	0	1	2	2	2	2	1	1	1	1	1	1	2	1	0	0	1	1	1	0	1	1	0	0	0
86	1	0	0	0	0	0	2	2	1	0	2	0	0	0	0	0	2	1	0	2	1	0	2	2	0	2	2	2	1	1	2	0	0	1	0	2	0	0	1	1	0	0	0	0	0	0	0	0	0
87	0	0	1	0	1	1	2	2	1	0	1	1	2	1	0	0	1	2	0	0	0	0	2	2	0	0	2	2	2	2	1	0	0	1	0	2	2	1	0	0	0	0	0	0	0	2	1	0	0
88	0	0	1	0	0	0	2	2	0	0	1	0	1	1	0	0	0	1	0	1	0	1	2	2	0	2	2	2	2	2	1	0	0	1	0	2	2	0	0	0	1	1	0	0	2	0	0	0	1
89	0	1	2	0	1	1	1	1	2	1	0	1	1	0	0	0	1	0	0	2	0	0	2	2	0	2	1	1	2	2	1	0	0	1	0	2	1	1	0	0	2	0	0	0	0	2	0	0	1
90	0	0	2	0	0	0	1	2	1	0	1	0	1	1	0	0	0	1	1	1	1	0	2	2	0	1	2	2	2	2	0	1	0	0	1	1	2	0	0	0	1	1	1	0	1	1	0	0	1
91	0	0	2	0	1	1	1	1	2	2	0	0	0	0	0	0	1	1	1	1	1	0	2	2	0	1	2	2	2	2	1	1	1	2	0	2	2	0	0	0	2	0	1	0	0	1	0	0	0
92	0	0	0	0	0	0	0	0	2	2	0	1	1	0	0	0	1	1	1	1	0	0	0	1	1	1	1	1	1	1	1	1	1	0	1	1	1	0	1	1	1	0	0	0	0	1	0	0	1
93	0	0	1	0	0	0	0	1	1	1	1	1	2	1	0	0	1	1	2	0	1	0	1	1	0	1	1	1	1	1	0	1	1	0	1	2	1	0	2	1	0	1	0	0	2	1	0	0	0
94	0	0	2	0	0	0	1	1	2	2	0	1	1	0	1	1	2	0	0	2	0	0	2	2	0	0	2	2	2	2	1	0	1	0	0	2	1	0	1	1	1	0	1	0	1	0	0	0	1
95	1	0	0	0	0	0	2	2	0	0	2	0	0	0	0	0	0	0	1	1	1	0	2	2	0	1	0	1	1	0	2	1	2	0	1	2	1	0	0	0	0	0	0	0	1	0	0	0	1
96	0	0	1	0	0	0	1	1	1	1	0	0	1	1	0	0	2	0	0	2	0	0	2	2	0	0	2	1	2	2	0	1	2	0	1	1	2	0	1	1	1	0	0	0	1	0	0	0	1
97	0	0	1	0	1	1	1	1	1	1	1	0	0	0	0	0	0	0	0	2	0	0	1	1	1	1	2	2	2	2	1	1	2	0	1	1	2	0	0	0	2	0	2	0	1	0	1	0	0
98	0	0	1	0	0	0	2	2	1	1	0	1	2	2	0	0	1	1	1	1	1	0	2	2	0	2	0	2	2	2	1	1	2	0	0	2	0	0	1	1	1	0	1	0	1	0	0	0	0
99	0	0	1	1	0	1	0	0	2	2	0	0	0	0	0	0	1	1	1	0	0	0	2	2	0	0	2	2	2	2	1	0	1	1	1	1	1	0	2	2	0	1	0	0	1	0	1	0	0
100	0	0	2	0	0	0	2	2	0	0	2	0	2	1	0	0	1	1	1	1	0	0	1	1	1	0	1	2	2	2	0	1	0	1	0	2	2	0	0	0	2	1	1	0	0	1	0	0	0
101	0	0	2	0	0	0	2	2	1	0	2	0	0	0	0	0	2	1	1	1	1	0	2	2	0	0	2	1	2	2	1	1	1	0	0	2	2	0	1	1	1	1	1	1	0	1	0	0	0
102	0	0	1	0	0	0	2	2	1	1	0	0	0	0	0	0	2	0	0	2	0	0	1	1	1	1	0	1	1	1	1	1	1	2	0	2	2	0	1	1	1	0	0	0	0	1	0	0	0
103	0	0	1	0	0	0	0	1	2	1	0	0	1	1	0	0	1	0	0	2	0	0	1	1	0	0	1	1	2	2	0	1	1	0	0	2	1	0	0	0	1	0	0	1	0	1	0	0	1
104	0	0	1	0	0	0	1	1	1	1	1	0	0	0	0	0	1	0	0	1	0	0	2	2	0	1	1	2	2	2	0	1	0	0	0	2	2	0	1	1	1	1	0	0	1	0	0	0	0
105	0	0	2	0	1	1	1	1	1	1	1	0	1	1	0	1	1	0	0	2	0	1	2	2	0	0	2	2	2	2	2	0	1	1	1	1	1	0	2	2	0	1	1	1	0	1	0	1	0
106	0	0	2	0	0	0	0	0	2	2	0	0	0	0	0	0	1	1	1	1	1	1	2	2	0	2	2	2	2	2	1	0	2	0	1	2	1	0	2	2	0	1	0	0	1	1	0	0	0
107	1	0	2	0	0	0	1	1	1	1	1	0	0	0	0	0	2	1	1	1	0	0	2	2	0	0	1	2	2	2	0	1	1	0	2	2	1	0	0	0	1	2	2	0	1	1	0	0	0
108	1	0	1	0	0	0	2	2	1	1	1	1	1	0	0	0	2	1	1	1	1	0	2	2	0	2	0	2	2	2	1	0	1	1	1	2	2	0	1	0	1	0	0	0	1	0	1	1	0
109	0	0	2	0	1	1	1	1	1	1	0	0	1	0	1	1	1	2	0	1	0	0	1	1	0	1	1	1	1	1	0	1	1	1	0	2	1	1	1	1	1	0	0	0	0	0	0	0	0
110	0	1	2	0	0	0	1	2	0	0	1	0	0	0	0	0	1	0	1	1	1	0	1	1	1	2	2	2	2	2	0	0	1	0	1	1	1	0	1	0	1	1	1	1	0	1	0	0	1
111	0	0	0	0	0	0	2	2	0	0	0	1	2	2	0	0	1	2	1	0	1	0	2	2	0	0	0	1	1	1	1	2	1	0	0	2	2	0	0	0	2	0	0	1	1	2	0	0	0
112	0	0	2	0	1	1	1	1	2	1	0	0	1	1	0	0	2	2	2	0	0	0	2	2	0	1	2	1	2	2	1	0	1	0	0	2	1	0	0	0	2	0	0	0	0	1	0	1	0
113	0	0	0	0	0	0	1	1	1	1	0	1	1	0	0	0	2	0	1	1	1	0	1	1	0	1	0	0	1	2	1	1	1	0	1	1	1	1	0	0	0	0	0	0	1	0	0	0	0
114	0	1	1	0	1	1	1	1	2	2	0	0	2	2	0	1	1	2	2	0	0	1	2	2	0	2	2	2	2	1	0	0	0	0	0	2	1	0	0	0	2	1	0	0	0	0	0	0	1
115	0	0	2	0	0	0	1	1	1	0	2	0	0	0	0	0	1	0	1	1	1	0	1	1	0	1	2	2	2	1	1	1	1	0	0	2	2	0	0	0	1	1	1	0	1	1	0	0	2
116	0	0	1	0	0	0	0	0	2	2	0	1	1	0	0	0	2	0	0	1	0	1	2	2	0	1	1	1	2	2	0	0	0	0	0	2	1	0	1	1	1	0	1	0	1	0	0	0	0
117	1	0	1	0	0	0	1	1	2	2	0	0	1	1	0	0	0	1	1	0	1	0	2	2	0	2	2	2	2	2	0	0	1	0	1	1	2	0	0	0	1	1	1	0	1	0	0	1	0
118	0	0	2	0	1	1	1	2	1	0	1	0	0	0	0	0	1	0	0	2	0	0	2	2	0	0	0	1	1	1	1	0	1	1	0	2	1	0	1	0	1	0	1	0	0	0	0	0	1
119	1	0	1	1	0	1	0	2	2	0	1	0	0	0	0	0	0	0	1	1	1	0	2	2	0	1	1	1	2	2	0	2	2	0	1	1	2	0	0	0	2	0	1	0	0	0	1	0	1
120	0	0	0	0	0	0	1	1	1	1	1	0	1	1	0	0	2	0	0	2	0	0	2	2	0	1	1	1	1	1	1	1	1	0	0	2	2	0	2	2	1	0	1	0	0	0	0	1	0
121	1	0	1	0	1	1	1	1	1	1	0	0	0	0	0	0	2	0	0	2	0	1	2	2	0	2	2	2	2	2	1	1	1	0	1	2	0	1	1	1	0	1	1	0	1	1	1	0	0
122	0	0	2	0	0	0	1	1	1	1	1	1	2	1	0	0	1	1	0	1	0	0	2	2	0	2	1	0	1	2	1	0	0	1	1	1	1	0	0	0	0	0	1	0	1	0	0	0	0
123	0	1	1	0	1	1	1	1	1	1	0	0	1	1	0	0	1	1	1	1	1	0	2	2	0	1	1	2	2	1	1	2	1	0	1	0	2	0	1	1	1	2	2	0	2	1	0	0	0
124	0	0	1	0	1	1	2	2	0	0	0	1	1	0	0	0	2	0	0	1	0	0	0	0	0	0	2	2	2	1	1	1	1	0	0	2	2	0	0	0	2	1	0	0	2	1	0	0	0
125	0	0	1	0	0	0	1	2	1	0	1	1	1	0	0	0	0	1	1	1	1	0	2	2	0	2	2	2	2	2	1	0	2	0	2	1	2	0	1	1	1	0	0	0	2	1	0	0	1
126	0	0	1	0	0	0	1	1	1	1	1	2	2	1	0	0	1	1	0	2	0	0	2	2	0	0	2	1	2	2	1	0	0	0	2	2	2	0	0	0	2	0	0	0	0	1	0	0	0
127	0	0	2	0	0	0	1	1	1	1	0	0	1	1	0	1	0	2	2	0	0	0	1	1	1	1	2	2	2	2	0	1	1	2	1	2	1	0	1	0	1	0	0	0	0	0	0	0	0
128	0	0	2	0	0	0	1	1	2	2	0	1	2	1	0	0	2	2	2	0	1	0	2	2	0	1	1	1	2	2	1	1	0	0	0	2	1	0	0	0	1	1	2	0	0	1	0	0	0
129	0	0	2	0	0	0	2	2	0	0	1	0	0	0	0	0	2	2	1	1	0	0	2	2	0	0	0	1	2	2	0	0	0	1	0	2	2	0	0	0	2	0	0	1	1	1	0	0	0
130	0	0	0	0	0	0	0	0	2	2	0	1	1	1	0	0	2	1	0	2	0	1	0	1	1	1	1	2	2	2	2	0	1	0	1	1	1	0	0	0	1	0	1	0	0	1	0	0	1
131	0	0	1	0	0	0	0	0	2	2	0	0	1	1	0	0	1	2	1	1	0	0	2	2	0	0	2	2	2	2	0	0	0	0	0	2	1	1	0	0	1	1	1	0	1	1	0	0	0
132	0	0	1	0	0	0	0	1	2	0	1	0	0	0	0	0	0	0	1	1	1	0	2	2	0	1	1	2	2	2	0	0	1	1	0	2	2	0	1	1	1	0	1	0	1	0	0	0	0
133	0	0	1	0	0	0	2	2	1	1	0	1	2	2	0	0	2	0	0	2	0	0	2	2	0	1	1	1	2	2	1	1	1	1	1	2	2	0	1	1	1	2	1	0	1	0	0	0	0
134	1	0	2	0	0	0	0	0	2	2	0	0	1	1	0	0	1	1	1	1	1	0	1	2	0	0	2	2	2	2	1	0	0	0	1	1	2	1	0	0	1	1	1	0	0	0	2	0	0
135	0	0	1	0	0	0	1	1	1	1	1	0	0	0	0	0	2	2	1	1	1	0	2	2	0	0	2	2	2	2	1	0	2	0	0	2	1	0	0	0	1	1	1	0	1	1	0	0	1
136	0	0	1	0	0	0	1	1	2	2	0	0	0	0	0	0	2	0	0	1	0	0	2	2	0	1	2	2	2	2	1	0	0	1	0	2	1	1	0	1	1	0	0	0	1	0	0	0	0
137	0	0	1	0	0	0	1	1	1	1	0	0	0	0	0	0	2	2	2	0	2	0	1	1	0	1	1	2	2	2	0	0	0	2	1	1	0	0	1	1	0	1	0	0	1	1	0	1	1
138	0	0	1	0	0	0	2	2	1	1	0	0	0	0	0	0	1	0	0	1	0	0	2	2	0	0	0	1	1	1	1	0	1	1	1	1	1	0	1	1	1	0	0	0	1	0	0	0	1
139	0	0	2	0	0	0	1	2	1	0	1	0	1	1	0	0	0	0	1	1	1	0	2	2	0	1	1	1	2	2	1	0	0	0	0	2	2	0	0	0	2	1	1	0	1	1	0	0	0
140	0	0	2	0	0	0	2	2	1	1	0	1	0	0	0	1	0	1	1	1	1	0	1	2	0	0	1	2	1	0	1	0	0	1	0	2	2	0	1	1	1	0	0	0	0	1	1	0	0
141	0	0	1	0	1	1	1	2	1	0	0	0	0	0	0	0	2	1	1	1	1	0	2	2	0	1	2	2	2	2	1	0	1	0	0	2	2	0	1	1	1	0	0	0	0	0	0	0	0
142	0	0	1	0	0	0	0	0	2	2	0	0	0	0	0	0	1	1	0	1	0	0	2	2	0	0	1	2	2	2	0	0	1	2	2	2	1	1	1	1	0	0	0	0	0	0	0	0	0
143	0	0	2	0	0	0	0	0	2	2	0	0	0	0	0	0	0	0	0	2	0	0	2	2	0	1	2	2	2	2	1	0	1	2	0	2	1	0	0	0	2	0	0	0	1	1	0	1	0
144	0	1	1	0	1	1	1	1	1	1	0	0	2	1	1	1	0	1	1	1	1	0	2	2	0	0	2	2	2	2	0	1	1	1	0	2	1	0	1	1	1	0	0	0	1	1	0	0	0
145	1	0	1	0	0	0	1	1	2	2	0	0	0	0	0	0	1	2	0	1	1	0	2	2	0	0	1	1	1	2	1	1	1	0	0	2	1	0	1	0	1	1	0	0	2	1	0	0	0
146	0	0	2	0	0	0	0	1	1	1	1	1	2	1	0	0	0	1	0	1	0	0	2	2	0	1	1	1	2	2	1	0	1	0	1	2	2	0	1	1	1	1	1	0	1	1	0	0	1
147	0	0	0	0	0	0	2	2	1	1	1	0	1	1	0	0	1	1	1	1	0	0	1	1	0	1	2	2	2	2	1	0	0	0	2	2	1	0	1	1	1	1	1	0	1	0	1	0	0
148	0	0	2	0	0	0	1	1	2	2	0	0	0	0	0	0	1	2	0	0	0	0	1	2	0	2	1	2	1	0	1	0	0	1	0	2	1	0	0	0	1	1	1	0	1	1	0	0	0
149	0	0	0	0	0	0	1	0	2	1	1	0	0	0	0	0	0	1	1	1	0	0	2	2	0	0	1	2	2	2	0	1	1	0	0	2	1	0	0	0	2	0	0	0	0	0	0	0	0
150	1	1	2	0	0	0	0	0	2	2	0	0	2	2	0	1	1	1	0	1	0	0	0	1	1	1	1	1	2	2	0	0	1	0	0	2	0	0	1	1	0	1	1	0	1	0	0	0	0
151	0	0	2	0	0	1	1	2	1	0	0	0	0	0	0	0	1	1	0	2	0	0	2	2	0	1	2	2	2	1	0	0	1	1	0	2	1	0	1	1	1	0	0	0	1	1	0	0	0
152	0	0	2	0	0	0	1	2	2	0	0	0	0	0	0	0	2	1	0	2	0	0	2	2	0	1	1	1	2	2	1	0	1	0	0	2	2	0	2	2	0	1	0	0	1	1	0	0	0
153	0	1	1	0	1	1	0	0	2	2	0	0	1	1	0	0	2	0	0	2	0	0	2	2	0	1	1	1	2	2	1	0	0	0	2	1	1	1	0	0	1	0	0	0	0	1	0	0	1
154	0	0	0	0	0	0	1	2	2	1	0	0	1	1	0	0	2	1	1	1	1	0	2	2	0	1	0	1	2	2	0	1	0	0	1	1	1	1	0	0	0	0	0	0	0	1	0	1	0
155	0	0	1	0	0	0	1	2	1	0	0	1	1	1	0	0	2	1	1	1	1	0	2	2	0	1	1	2	2	1	0	0	0	1	0	2	2	0	0	0	2	0	2	0	0	1	1	0	0
156	0	0	0	0	0	0	0	1	2	1	0	1	1	0	0	0	1	1	1	1	0	1	2	2	0	0	1	1	2	2	1	0	1	0	1	1	2	0	1	1	1	0	1	0	1	0	0	0	0
157	0	0	1	0	0	0	0	0	2	2	0	0	1	1	0	0	0	0	0	2	0	0	2	2	0	1	1	1	1	1	1	0	1	1	1	1	1	0	2	2	0	0	0	0	0	1	0	0	0
158	0	0	0	0	0	0	2	2	0	0	0	0	2	1	0	0	2	1	1	1	1	0	1	2	0	0	2	2	2	2	2	1	1	1	2	1	1	2	0	0	0	0	0	0	0	1	0	0	1
159	0	0	1	0	0	0	2	2	2	1	1	0	0	0	0	0	1	1	0	1	0	0	2	2	0	1	1	1	2	2	0	1	2	0	0	2	2	1	0	0	1	0	0	0	0	0	0	0	0
160	0	0	1	0	0	0	2	2	0	0	2	0	0	0	0	0	0	0	1	1	1	0	2	2	0	1	2	2	2	2	0	0	1	1	1	2	2	0	1	1	1	0	0	0	0	1	0	0	0
161	0	0	1	1	0	1	0	0	2	2	0	1	1	0	0	0	1	2	0	0	0	0	2	2	0	1	2	2	2	2	1	0	1	1	1	2	1	1	0	0	1	1	1	1	1	1	0	0	1
162	0	0	1	0	1	1	2	2	0	0	1	0	0	0	0	0	1	0	1	1	1	0	2	2	0	1	1	2	2	2	0	1	1	2	0	2	2	0	2	2	0	0	0	0	0	0	0	1	0
163	0	0	1	0	1	1	0	0	1	1	0	0	0	0	0	0	2	0	0	2	0	0	2	2	0	1	1	2	2	2	2	2	1	0	0	2	2	0	1	1	1	0	1	0	1	0	0	0	1
164	0	1	1	0	1	1	2	2	0	0	0	0	0	0	0	0	1	1	0	1	0	1	2	2	0	1	2	2	2	1	1	0	0	0	1	1	1	0	0	0	2	0	1	0	0	0	1	0	0
165	0	0	0	0	0	0	0	0	2	2	0	0	2	1	1	1	0	2	0	1	0	0	2	2	0	0	2	2	2	2	0	1	1	1	1	1	1	1	0	0	1	0	1	0	0	0	0	0	1
166	0	0	1	0	0	0	1	1	2	1	0	1	2	1	1	1	0	2	0	1	0	0	2	2	0	1	2	2	2	2	1	2	1	0	0	2	0	2	0	0	0	0	0	0	0	2	0	0	0
167	0	0	2	0	0	0	1	1	1	1	1	1	1	0	0	0	2	1	1	1	0	0	2	2	0	2	0	1	2	2	1	0	1	1	0	2	1	0	2	2	0	0	0	1	0	1	0	0	2
168	0	0	0	0	0	0	2	2	1	0	2	0	0	0	0	0	0	2	1	0	0	0	1	1	0	1	0	1	2	2	0	0	1	1	1	1	2	0	0	0	1	0	0	1	1	1	0	0	0
169	0	0	2	0	0	0	0	0	1	1	1	0	1	0	0	0	1	0	0	2	0	0	2	2	0	2	1	1	2	2	0	0	1	2	2	2	1	0	1	1	0	1	1	0	1	0	0	0	1
170	0	0	2	0	0	0	0	1	1	1	1	0	1	0	1	1	1	1	0	2	0	0	1	1	0	0	0	2	2	2	1	0	1	0	0	2	1	0	1	0	1	0	0	0	0	1	0	0	1
171	0	0	2	0	0	0	1	1	2	2	0	2	1	1	0	1	2	1	1	1	1	0	1	2	0	0	2	2	2	2	1	0	2	0	0	2	1	0	0	0	2	1	1	0	2	0	0	1	1
172	0	0	2	0	0	0	2	2	2	1	1	1	1	0	0	1	0	1	0	0	0	1	2	2	0	1	0	2	1	1	1	1	2	0	0	2	1	1	0	0	1	1	1	0	1	1	0	0	0
173	0	0	0	0	0	0	1	1	2	2	0	0	2	2	0	0	1	1	1	1	0	0	0	0	0	0	2	2	2	2	1	0	1	0	1	1	2	0	1	1	0	1	1	0	1	1	0	1	1
174	0	0	2	0	0	0	1	2	1	0	1	1	0	0	0	1	1	1	1	1	1	0	0	1	0	0	1	2	2	2	2	1	0	0	0	2	1	0	0	0	2	1	1	0	1	1	0	0	1
175	0	0	1	0	0	0	0	0	2	2	0	0	2	2	0	1	0	0	1	1	1	0	2	2	0	2	1	1	2	2	0	1	1	1	1	1	2	0	0	0	2	0	0	0	0	1	0	0	0
176	0	0	1	0	1	1	2	2	1	1	0	0	1	1	0	1	1	0	0	2	0	0	2	2	0	2	1	2	2	2	0	1	1	0	1	1	2	0	0	0	1	0	1	0	1	0	0	0	0
177	0	0	0	0	0	0	1	1	1	1	2	0	0	0	0	0	1	1	0	1	0	0	1	1	1	2	2	2	2	2	1	0	1	1	0	2	1	0	2	1	0	1	1	0	1	0	0	0	0
178	0	0	1	0	0	0	0	0	2	1	1	0	0	0	0	0	1	2	0	0	0	0	2	2	0	1	1	1	2	2	1	0	1	0	1	1	0	1	1	1	0	0	1	0	1	0	0	0	0
179	0	0	2	0	0	0	0	0	2	2	0	0	0	0	0	0	1	2	2	0	2	0	2	2	0	0	2	1	2	2	1	0	0	1	1	1	1	0	1	1	1	0	0	0	0	0	0	0	1
180	1	0	0	0	0	0	1	1	1	1	1	1	1	0	0	0	1	1	1	1	1	0	2	2	0	1	2	0	1	1	1	0	1	2	2	2	2	0	0	0	1	0	0	0	0	1	1	1	0
181	0	0	1	0	0	0	0	0	2	2	0	0	1	1	0	0	1	1	1	1	0	0	1	1	0	0	2	2	2	1	0	1	2	0	1	1	1	0	1	0	1	0	0	0	0	1	0	0	0
182	0	0	2	0	1	1	0	1	2	2	0	0	1	1	0	0	0	0	1	1	1	0	2	2	0	1	2	2	2	2	1	1	1	2	2	1	1	0	0	0	1	0	0	1	1	2	1	1	0
183	0	0	2	0	0	0	1	2	2	1	0	0	1	1	0	0	2	0	0	2	1	0	2	2	0	1	1	2	2	2	1	1	1	0	0	2	1	0	0	0	1	0	1	0	0	0	0	0	0
184	0	0	1	0	0	0	1	2	0	0	1	0	1	1	0	0	1	1	1	1	1	1	2	2	0	1	2	2	1	1	1	0	1	0	0	2	2	0	1	1	1	0	1	0	1	0	0	0	0
185	0	0	2	0	0	0	0	1	2	1	1	0	1	0	1	1	1	0	1	1	1	0	1	1	1	1	2	2	2	1	1	1	0	0	1	1	2	0	0	0	2	0	0	1	0	1	0	0	1
186	0	0	2	0	0	0	2	2	0	0	2	0	0	0	0	0	0	0	1	1	1	0	2	2	0	1	1	2	2	1	1	0	0	2	1	1	1	0	2	1	0	1	1	0	1	2	0	0	1
187	0	0	0	0	0	0	1	1	0	0	1	0	0	0	0	0	2	0	0	2	0	0	2	2	0	2	2	1	2	2	1	0	0	1	0	2	1	0	2	2	0	0	1	0	1	1	0	0	0
188	0	0	2	0	0	0	1	2	2	2	0	0	1	0	1	1	0	0	0	2	0	0	1	1	0	1	2	2	2	2	0	0	0	0	0	2	0	1	1	1	0	0	0	0	1	0	0	0	0
189	0	1	1	0	1	1	1	2	1	0	0	0	0	0	0	0	1	0	0	2	0	0	1	1	0	1	0	1	1	0	2	1	1	0	0	2	1	0	2	2	0	0	0	1	0	0	0	0	0
190	0	0	1	0	1	1	2	2	1	1	0	0	0	0	0	0	2	0	0	2	0	0	2	2	0	2	2	2	2	2	1	0	1	0	1	1	1	0	0	0	1	0	0	0	0	1	0	0	0
191	0	0	0	0	0	0	1	1	2	2	0	1	1	0	0	0	1	2	0	1	0	0	2	2	0	1	1	2	2	2	2	0	1	2	2	2	1	0	2	2	0	0	0	0	0	0	0	0	0
192	0	0	2	0	0	0	0	0	2	2	0	0	0	0	0	0	0	2	0	1	0	0	2	2	0	2	2	2	2	1	0	1	1	1	0	2	2	0	0	0	2	0	0	0	1	1	0	0	0
193	0	0	1	1	0	1	1	2	2	1	0	1	1	0	0	0	1	1	1	1	1	0	2	2	0	1	2	2	2	2	0	1	1	1	1	1	1	0	1	1	1	1	1	0	1	1	0	0	1
194	0	0	2	0	0	0	2	2	0	0	1	0	1	1	0	0	1	1	2	0	1	0	2	2	0	1	2	2	2	2	0	1	1	2	1	2	2	0	0	0	2	0	0	0	0	0	0	1	0
195	0	0	0	0	0	0	1	2	2	1	0	0	0	0	0	0	1	1	0	1	0	1	2	2	0	2	2	2	2	2	2	1	0	0	0	2	1	0	2	2	0	0	1	0	1	0	0	0	1
196	0	0	1	0	0	0	2	2	1	1	1	0	1	1	0	0	1	1	1	1	1	0	2	2	0	1	2	2	2	2	1	0	1	1	0	2	1	0	0	0	1	0	0	1	0	1	0	2	0
197	0	0	2	0	0	0	2	2	0	0	0	0	0	0	0	0	1	1	2	0	1	0	2	2	0	1	2	2	2	2	1	0	1	0	0	2	1	1	0	0	0	0	0	0	0	1	0	1	1
198	1	0	1	0	0	0	1	1	2	1	0	0	0	0	0	0	1	1	0	1	0	0	1	1	1	0	1	2	2	2	0	2	1	0	1	1	2	0	0	0	2	0	1	0	0	0	0	0	0
199	1	0	1	0	1	1	2	2	0	0	1	2	2	1	0	0	1	0	0	2	0	0	2	2	0	0	1	2	2	2	0	0	0	2	0	2	2	0	0	0	2	0	1	0	1	0	0	0	0
200	0	0	0	0	0	0	0	1	1	1	1	0	0	0	0	0	0	0	1	1	1	0	1	1	0	1	2	2	2	2	1	0	0	0	0	2	2	0	1	1	1	0	0	2	0	2	0	0	0
201	0	0	1	0	0	0	1	1	1	1	0	0	0	0	0	0	2	0	0	2	0	0	1	1	0	1	1	1	2	2	1	0	0	2	1	1	1	0	0	0	1	0	0	0	0	1	0	0	0
202	0	0	2	0	0	0	1	1	2	2	0	0	1	0	0	0	0	0	1	1	1	0	2	2	0	1	1	2	2	1	2	2	1	0	1	1	1	1	0	0	1	0	0	0	0	1	0	0	0
203	1	0	1	0	0	0	0	1	2	1	0	1	0	0	0	1	2	2	0	1	0	0	2	2	0	1	2	2	2	2	1	0	0	0	0	2	0	0	2	1	0	0	0	0	0	0	0	0	1
204	0	0	2	0	0	0	0	1	1	1	1	0	1	1	0	0	1	1	1	0	0	0	1	1	1	0	2	2	2	2	1	1	2	0	1	1	1	1	1	1	0	0	1	0	1	0	1	0	0
205	0	0	1	0	1	1	1	2	1	0	1	0	1	1	0	0	1	2	1	0	1	0	0	1	0	0	2	1	2	2	1	0	0	1	0	2	1	0	0	0	1	0	1	1	2	0	0	0	1
206	0	0	1	0	0	0	2	2	1	0	0	1	2	2	0	0	0	2	1	0	0	0	2	2	0	0	1	0	2	2	0	1	2	1	1	2	1	0	0	0	0	0	0	0	0	1	0	0	0
207	0	0	2	0	0	0	1	2	1	1	0	0	1	1	0	0	0	1	0	1	0	1	2	2	0	1	2	2	2	1	1	0	2	0	0	2	2	0	0	0	1	1	0	0	1	0	0	1	0
208	0	0	2	0	0	0	2	2	1	1	1	0	1	0	0	1	1	0	0	2	0	0	2	2	0	0	1	1	1	1	2	0	0	0	0	2	1	0	0	0	1	0	0	0	0	0	0	0	0
209	0	1	2	0	0	0	1	1	1	1	0	1	1	1	0	0	1	1	1	1	0	0	1	1	0	1	2	2	2	2	0	1	1	0	2	1	1	0	0	0	1	0	0	1	1	2	0	0	2
210	0	0	1	0	0	0	0	0	2	2	0	0	1	1	0	0	0	1	0	2	0	0	2	2	0	2	0	1	1	1	1	0	0	0	0	2	1	0	0	0	1	0	0	1	1	2	0	0	1
211	0	0	1	0	1	1	1	1	2	2	0	0	1	1	0	1	0	2	0	1	0	0	2	2	0	1	1	1	1	1	0	0	1	0	1	1	1	0	2	2	0	0	1	0	1	0	0	0	1
212	1	0	2	0	1	1	1	1	1	1	1	0	0	0	0	0	1	1	0	1	0	0	1	1	0	2	2	2	2	2	1	1	1	1	1	1	0	1	0	0	0	1	0	0	0	0	0	1	0
213	0	0	1	0	1	1	0	1	2	1	0	0	1	1	0	0	1	0	0	2	0	1	2	2	0	2	1	2	2	2	0	0	1	1	2	0	1	1	0	0	1	0	1	0	1	0	0	0	0
214	0	0	1	0	0	0	0	1	2	1	0	0	1	0	1	1	1	2	1	0	1	0	2	2	0	1	0	1	1	1	1	1	1	0	1	2	2	0	0	0	2	0	0	0	0	0	0	0	0
215	0	0	2	0	1	1	1	1	2	2	0	0	0	0	0	0	0	0	0	2	0	0	2	2	0	0	1	2	2	1	0	1	1	0	2	1	1	1	0	0	1	1	0	0	0	0	0	0	0
216	0	0	2	0	0	0	2	2	0	0	1	1	1	0	0	0	2	0	0	2	0	0	1	1	1	1	1	2	2	2	2	0	1	1	1	2	1	0	1	0	1	0	1	1	1	1	0	0	0
217	0	0	1	0	0	0	1	1	1	1	1	1	2	1	0	0	1	1	1	1	0	0	2	2	0	0	2	2	2	2	1	0	0	1	1	1	0	0	2	2	0	1	1	1	1	1	0	1	0
218	0	0	1	0	0	0	1	1	1	1	1	0	0	0	0	0	1	0	0	2	0	0	2	2	0	0	1	2	1	1	1	2	1	0	0	2	1	1	0	0	1	0	2	0	1	0	0	0	0
219	0	0	2	0	1	1	2	2	1	1	1	0	0	0	0	0	2	0	0	2	0	0	0	0	1	1	2	2	2	1	0	1	1	1	1	1	1	1	1	1	0	0	0	1	0	0	0	1	0
220	1	0	1	1	0	1	1	1	2	2	0	0	1	1	0	0	1	1	1	0	1	0	2	2	0	0	2	1	2	2	1	1	1	0	0	2	1	0	2	1	0	0	0	0	0	1	1	0	1
221	0	0	1	0	0	0	2	2	1	1	0	0	2	2	0	0	1	1	1	1	1	0	2	2	0	0	1	1	2	2	1	0	1	0	1	1	2	1	0	0	1	0	0	1	0	1	0	0	0
222	0	0	0	0	0	0	1	1	1	1	0	0	1	1	0	0	0	2	2	0	0	0	2	2	0	0	0	2	1	1	2	1	0	1	1	1	2	0	0	0	1	0	1	0	0	0	0	0	0
223	1	0	2	0	0	0	1	1	2	1	1	0	0	0	0	0	1	0	0	2	0	0	1	1	1	2	1	1	2	2	0	1	0	2	1	2	1	1	0	0	1	0	0	0	1	0	0	0	0
224	0	0	2	0	0	0	1	2	1	1	0	1	2	2	0	0	1	1	1	1	0	0	2	2	0	0	1	1	2	2	1	2	1	0	1	1	1	1	0	0	1	0	1	0	1	0	0	0	0
225	0	0	1	0	0	0	1	1	2	2	0	1	1	1	0	0	2	2	1	1	1	0	2	2	0	0	0	1	1	1	1	1	1	1	0	2	2	1	0	0	1	0	0	0	0	2	0	0	0
226	0	0	2	0	1	1	0	0	2	2	0	0	0	0	0	0	1	1	1	1	1	0	2	2	0	1	2	2	2	2	0	2	2	0	1	1	1	0	0	0	2	0	1	0	1	1	0	0	0
227	0	0	2	0	0	0	2	2	1	0	2	0	1	1	0	0	1	0	0	2	0	0	2	2	0	0	1	1	1	1	0	0	0	2	1	1	2	0	0	0	1	0	0	0	0	1	1	0	0
228	0	0	2	0	0	0	1	1	2	2	0	1	2	1	0	0	1	1	2	0	1	0	1	1	0	0	1	1	2	2	1	0	1	1	1	1	2	1	0	0	1	1	1	0	1	1	0	0	1
229	0	0	1	0	0	0	1	1	1	1	0	1	1	0	0	0	0	1	1	1	1	0	1	1	1	1	1	2	2	2	0	2	2	0	0	2	2	0	1	1	1	1	0	0	1	0	0	0	1
230	0	0	0	0	0	0	1	2	2	1	0	1	1	0	0	0	1	1	0	1	0	0	2	2	0	1	1	1	2	2	0	0	1	0	1	1	1	0	1	1	1	0	0	0	0	0	0	1	0
231	0	0	2	0	1	1	1	1	2	2	0	0	0	0	0	0	0	1	1	1	1	0	2	2	0	1	1	1	2	2	1	1	2	0	2	0	0	1	0	0	0	0	0	0	0	1	0	0	0
232	0	0	0	0	0	0	1	2	1	0	1	0	1	1	0	0	1	0	1	1	1	0	2	2	0	1	1	1	2	2	0	2	2	0	2	1	1	0	1	1	1	1	2	0	0	1	0	0	0
233	0	0	2	0	0	0	0	0	2	2	0	0	2	0	1	1	1	1	1	0	1	0	2	2	0	0	1	2	2	2	1	0	1	0	1	2	1	1	0	0	1	1	0	0	2	0	1	0	0
234	0	0	2	0	0	0	0	1	1	1	1	2	1	1	0	1	2	1	1	1	1	0	1	1	1	1	2	2	2	1	1	0	0	1	0	2	0	0	1	0	0	0	0	0	0	0	0	0	0
235	0	0	2	0	0	0	1	1	2	2	0	0	0	0	0	0	2	0	1	1	1	0	2	2	0	2	0	1	1	0	1	0	0	0	0	2	0	0	1	1	1	1	1	0	1	2	0	0	0
236	0	0	2	0	1	1	2	2	1	1	0	0	1	0	1	1	0	2	0	1	0	0	2	2	0	0	1	1	2	2	0	0	1	0	1	1	2	0	1	1	1	0	0	0	0	1	0	0	1
237	0	0	1	0	0	0	0	0	2	2	0	2	2	2	0	0	2	0	0	2	0	0	2	2	0	0	1	2	0	0	2	1	1	0	1	1	2	0	2	2	0	0	1	0	1	1	0	0	0
238	0	1	1	0	1	1	1	1	1	1	0	1	2	1	0	0	2	1	1	1	0	0	2	2	0	1	1	2	2	2	0	1	1	0	0	2	1	0	0	0	1	1	1	0	1	2	0	0	2
239	0	0	1	0	0	0	1	1	0	0	2	1	0	0	0	0	1	1	0	2	0	0	1	1	1	2	0	2	1	1	1	0	2	1	1	2	2	0	1	1	1	0	0	0	0	1	1	0	0
240	0	0	2	0	0	0	1	1	1	1	1	1	1	1	0	0	1	1	1	1	1	0	2	2	0	1	1	1	2	2	0	0	2	0	1	1	2	0	0	0	2	0	2	0	0	0	0	1	0
241	0	0	2	0	0	0	1	1	2	2	0	0	0	0	0	0	1	0	1	1	1	0	2	2	0	1	2	2	2	1	0	0	0	0	0	2	0	1	1	1	0	0	0	0	0	1	0	0	0
242	0	0	0	0	0	0	0	1	2	1	0	1	0	0	0	0	1	1	0	1	0	0	2	2	0	1	1	2	2	2	0	1	0	1	0	2	1	1	0	0	1	0	1	0	1	1	1	0	0
243	0	0	1	0	0	0	1	2	1	0	1	0	0	0	0	0	2	1	1	1	1	0	2	2	0	0	1	1	2	2	0	0	0	1	0	2	1	0	2	2	0	0	0	1	0	0	0	1	0
244	1	0	2	0	0	0	2	2	0	0	2	0	0	0	0	0	1	0	0	2	0	0	2	2	0	1	2	2	2	2	0	0	0	1	2	2	2	0	0	0	1	2	2	0	2	1	0	1	0
245	0	0	2	0	0	0	0	0	2	2	0	0	0	0	0	0	2	0	0	2	0	1	0	1	1	1	2	2	2	1	0	1	1	1	0	2	0	1	1	1	0	1	1	0	1	0	0	0	2
246	0	0	1	0	0	0	2	2	1	1	1	1	1	0	0	0	1	0	0	2	0	0	0	1	0	1	1	2	1	0	1	1	0	0	1	1	2	0	0	0	2	0	2	0	0	1	0	1	0
247	0	0	2	0	0	0	2	2	1	1	0	0	0	0	0	0	1	2	1	0	1	0	2	2	0	0	1	1	1	1	0	0	1	2	2	2	0	0	1	0	0	1	1	0	1	1	0	0	0
248	0	0	2	0	0	0	1	1	2	2	0	0	1	0	0	0	2	2	1	1	0	1	2	2	0	2	2	2	2	2	2	0	0	0	0	2	2	0	1	1	1	1	0	0	2	1	0	1	0
249	0	1	1	0	0	0	2	2	1	1	1	0	0	0	0	0	1	2	1	0	1	0	2	2	0	0	2	2	2	2	0	0	1	0	0	2	2	0	0	0	2	1	0	0	0	0	0	1	0
250	0	0	1	0	0	0	1	1	2	0	0	0	1	1	0	0	2	1	1	1	1	0	2	2	0	1	1	2	2	2	1	1	2	0	0	2	1	0	1	1	1	0	0	0	0	0	0	0	0
251	0	0	2	0	0	0	1	1	1	1	0	1	1	1	0	0	1	0	0	2	0	0	1	1	0	2	1	1	1	1	0	0	0	0	0	2	1	0	2	2	0	0	0	0	0	0	0	0	0
252	0	0	2	0	0	0	1	1	2	2	0	0	0	0	0	0	1	2	2	0	0	0	2	2	0	0	1	2	2	2	0	0	1	1	1	2	1	1	0	0	1	1	1	0	1	1	0	0	0
253	1	0	2	0	0	0	2	2	0	0	2	0	1	1	0	0	1	0	0	2	0	0	2	2	0	1	2	2	2	2	1	1	1	2	1	2	2	0	0	0	2	1	1	0	1	0	0	0	0
254	0	0	2	0	0	0	1	2	1	0	0	1	1	0	0	0	1	1	1	1	0	0	1	1	0	1	1	1	1	1	0	0	2	0	0	2	0	1	1	1	0	0	0	0	0	1	1	0	1
255	0	0	1	0	0	0	1	1	1	1	0	0	1	1	0	0	2	1	1	1	1	0	1	2	0	0	2	2	2	2	1	0	0	0	0	2	0	0	1	1	0	0	0	0	0	1	0	0	0
256	0	0	2	0	0	0	1	2	1	0	1	1	1	0	0	0	2	0	0	2	0	1	2	2	0	1	1	1	2	2	0	0	0	1	0	2	2	0	0	0	2	0	1	1	2	1	0	2	0
257	0	0	1	0	0	0	2	2	0	0	0	0	0	0	0	0	0	0	0	2	0	0	1	1	0	0	1	2	2	1	0	1	0	1	0	2	2	0	2	2	0	0	1	0	1	0	1	0	0
258	0	0	1	0	0	0	0	0	2	2	0	0	1	0	0	0	1	0	0	2	0	0	2	2	0	0	1	1	2	2	0	1	1	1	1	1	1	1	1	0	0	0	0	1	0	1	0	0	0
259	0	0	1	0	0	0	1	1	1	1	2	0	0	0	0	0	2	1	1	1	1	0	2	2	0	1	2	2	2	2	0	0	1	0	1	2	1	1	1	1	0	1	1	0	1	1	0	0	0
260	0	0	1	0	1	1	2	2	0	0	1	0	0	0	0	0	1	2	1	0	1	0	2	2	0	0	2	2	1	2	1	2	2	0	0	2	1	0	0	0	1	0	0	0	0	0	0	0	0
261	0	0	1	0	0	0	1	2	1	0	0	1	2	0	0	0	2	2	1	1	1	0	2	2	0	1	1	1	1	1	1	1	1	0	1	1	1	0	2	2	0	1	1	0	1	1	1	0	0
262	0	0	0	0	0	0	2	2	0	0	2	1	1	1	0	0	2	0	0	2	0	0	1	1	0	1	2	2	2	2	0	0	1	0	1	1	1	1	1	1	1	0	1	0	1	0	1	0	0
263	0	1	1	0	1	1	2	2	1	1	1	1	2	1	0	0	1	0	0	2	0	0	2	2	0	0	2	2	2	1	1	2	2	0	1	1	1	0	0	0	1	1	1	0	2	2	0	0	0
264	0	0	2	0	1	1	1	2	1	0	1	0	0	0	0	0	2	2	1	1	1	0	1	1	0	1	1	1	2	2	0	0	1	1	1	1	1	1	1	0	0	1	1	0	1	0	0	0	0
265	0	0	2	0	1	1	2	2	1	1	0	0	1	1	0	0	1	0	0	2	0	0	2	2	0	2	1	2	2	2	2	1	1	1	1	1	1	0	1	1	1	0	0	0	0	0	0	0	2
266	1	0	2	0	0	0	2	2	2	1	0	1	2	2	0	0	2	2	2	0	1	0	2	2	0	2	2	2	2	2	0	0	0	1	1	1	1	1	0	1	1	0	1	1	2	1	0	0	1
267	0	0	2	0	0	0	1	1	1	1	1	0	0	0	0	0	1	1	1	1	0	0	1	1	0	1	1	1	2	2	0	2	1	0	0	2	2	0	1	1	1	0	0	0	0	1	0	1	0
268	0	0	1	0	0	0	0	0	1	1	1	0	1	1	0	0	2	1	1	1	1	2	0	2	0	1	1	2	1	1	2	0	0	0	0	2	2	0	1	1	1	0	0	1	1	1	1	0	0
269	0	0	1	0	1	1	0	0	2	2	0	0	0	0	0	0	2	0	0	2	0	0	2	2	0	1	0	1	2	2	0	1	2	1	2	2	1	0	0	0	1	0	1	1	1	0	0	0	0
270	0	0	1	1	1	2	2	2	1	1	0	0	1	1	0	0	1	0	0	2	0	0	2	2	0	2	2	2	2	2	1	1	0	0	0	2	1	1	0	0	1	0	0	0	0	1	0	0	1
271	0	0	2	0	1	1	1	1	1	1	0	1	1	0	0	0	2	0	0	2	0	0	2	2	0	2	2	2	2	2	1	0	0	2	1	2	1	0	1	1	1	0	0	0	0	1	0	0	0
272	0	0	1	1	0	1	0	1	2	1	0	0	1	1	0	0	1	1	1	1	0	0	1	1	0	1	2	2	2	2	2	2	1	0	0	2	2	0	1	1	1	0	1	0	0	1	0	0	0
273	0	0	1	0	0	0	2	2	1	1	1	0	0	0	0	0	2	0	0	2	0	1	2	2	0	0	2	2	2	2	2	0	1	1	1	1	2	0	2	2	1	1	0	0	1	0	0	0	0
274	0	0	0	0	0	0	2	2	1	1	0	0	0	0	0	0	1	0	0	2	0	0	1	1	0	1	2	2	2	1	1	0	0	1	0	2	1	0	1	0	2	0	0	1	0	1	0	1	0
275	0	0	0	0	0	0	1	1	0	0	1	0	0	0	0	0	1	0	0	2	0	0	2	2	0	0	1	2	1	2	2	0	0	0	0	2	0	1	1	1	0	0	1	0	0	1	0	0	0
276	0	0	2	0	1	1	1	0	2	1	1	0	0	0	0	0	0	0	0	2	0	0	2	2	0	1	1	2	2	2	2	0	0	0	2	2	2	0	1	1	1	0	0	0	1	1	0	1	0
277	0	0	1	0	0	0	0	0	2	1	2	1	1	0	0	0	2	0	0	2	1	0	2	2	0	1	0	2	2	2	1	1	1	2	1	1	1	0	2	1	0	0	1	0	1	0	0	0	0
278	0	0	1	0	0	0	2	2	1	1	1	0	0	0	0	0	1	1	0	1	0	0	2	2	0	1	2	2	2	2	2	0	0	0	0	2	1	0	0	0	1	1	1	0	1	0	0	0	0
279	1	0	1	0	1	1	0	1	2	1	0	0	1	1	0	0	1	0	1	1	0	1	1	2	0	1	2	2	2	2	1	1	2	0	0	2	1	1	0	0	1	1	1	0	0	1	0	0	0
280	0	0	2	0	1	1	1	1	1	1	0	1	1	0	0	0	2	1	1	1	0	0	1	1	0	0	2	2	2	2	1	2	1	0	1	1	2	0	0	0	1	0	1	1	2	1	0	0	0
281	0	0	0	0	0	0	2	2	2	1	0	0	0	0	0	0	1	1	1	1	1	0	2	2	0	0	0	1	2	2	0	1	2	0	1	1	0	1	0	0	0	1	1	0	1	1	0	2	0
282	0	0	2	0	0	0	2	2	1	1	0	0	1	1	0	1	2	0	0	2	0	0	0	1	1	1	2	2	2	2	0	1	2	0	2	0	1	0	0	0	1	1	1	1	1	2	0	0	1
283	0	1	1	0	0	0	1	2	2	0	0	0	1	1	0	0	0	1	2	0	1	0	2	2	0	0	1	1	2	2	1	0	1	0	0	2	1	0	0	0	1	1	0	0	1	1	0	1	0
284	0	0	0	0	0	0	2	2	1	0	2	0	0	0	0	0	1	0	0	2	0	0	0	0	0	0	2	2	1	1	2	1	2	0	0	2	1	1	1	1	0	0	0	0	1	0	0	0	1
285	1	0	1	0	0	0	0	1	2	1	0	0	0	0	0	0	2	0	0	2	0	0	2	2	0	0	1	1	2	2	0	2	1	1	0	2	1	1	0	0	1	0	1	0	1	0	0	0	0
286	0	0	1	0	1	1	1	1	2	2	0	0	0	0	0	0	0	1	2	0	1	0	2	2	0	0	2	2	2	2	1	0	0	0	1	2	1	0	1	1	1	0	0	0	0	2	0	0	0
287	0	0	1	0	1	1	2	2	0	0	0	1	2	1	0	0	1	1	1	1	0	1	1	2	0	0	1	2	2	1	1	2	1	0	0	2	1	1	0	0	0	0	0	0	0	1	0	0	0
288	0	0	0	0	0	0	1	2	0	0	1	0	1	1	0	0	1	0	0	2	0	0	2	2	0	0	1	1	1	1	1	1	2	0	1	1	2	0	1	1	1	1	0	0	1	2	0	0	0
289	0	0	2	0	1	1	2	2	2	1	1	0	1	1	0	0	2	0	0	1	0	0	2	2	0	2	2	2	2	2	1	0	1	1	1	2	2	0	0	0	2	0	1	1	1	0	0	1	0
290	0	1	1	0	1	1	0	0	2	2	0	1	1	0	0	0	1	0	0	2	0	0	1	1	0	1	2	1	2	2	1	1	0	1	0	2	1	0	0	0	1	0	1	0	1	0	0	0	0
291	0	0	0	0	0	0	2	2	1	1	1	0	0	0	0	0	1	1	1	1	1	0	0	0	0	0	2	2	2	2	1	0	0	0	0	2	1	0	0	0	2	1	1	0	1	1	0	0	0
292	0	1	2	0	1	1	2	2	2	2	0	0	0	0	0	0	2	1	1	1	0	0	2	2	0	2	0	1	1	1	1	1	1	0	2	2	1	0	0	0	1	0	0	0	1	0	2	0	0
293	0	0	1	0	0	0	0	1	2	2	0	0	0	0	0	0	1	1	1	1	1	0	2	2	0	1	2	2	2	2	2	0	1	1	0	2	1	1	0	0	2	1	1	0	1	0	0	0	1
294	0	0	2	0	1	1	2	2	1	1	0	2	1	1	0	1	2	0	0	2	0	0	2	2	0	0	1	2	2	2	1	0	1	0	1	1	1	0	2	2	0	1	1	0	2	1	1	0	0
295	0	0	2	0	0	0	0	0	1	1	1	1	1	0	0	1	1	1	1	1	1	1	2	2	0	0	1	2	1	1	1	1	1	0	1	1	1	0	1	1	1	1	0	0	1	0	0	0	0
296	1	0	2	0	0	0	1	1	1	1	1	0	1	0	1	1	2	1	1	1	1	0	2	2	0	1	1	1	2	2	0	0	2	0	0	2	2	0	0	1	1	0	1	0	1	0	0	0	1
297	0	0	2	0	0	0	1	1	2	2	0	0	0	0	0	0	1	0	0	2	0	0	1	2	0	1	1	1	1	1	0	1	2	0	1	1	2	0	0	0	2	0	0	1	0	0	0	1	0
298	0	0	1	0	0	0	1	1	1	1	0	0	0	0	0	0	1	0	0	2	0	0	2	2	0	1	2	2	2	2	0	1	2	0	0	2	1	0	2	2	0	0	1	1	1	0	0	0	1
299	0	0	2	0	0	0	1	0	2	1	1	0	2	1	1	1	2	1	1	1	0	0	2	2	0	1	2	2	2	2	2	0	1	1	0	2	1	0	1	1	0	1	0	0	2	1	0	0	0
300	0	0	1	0	0	0	0	1	2	1	0	1	1	1	0	0	0	2	0	1	0	0	1	1	0	1	2	2	2	2	0	0	1	0	1	1	1	0	1	1	1	0	0	1	0	0	0	0	0
301	0	0	0	0	0	0	1	1	1	1	1	0	0	0	0	0	0	1	2	0	1	0	2	2	0	0	2	2	2	2	1	1	0	2	1	2	2	0	1	0	1	2	2	0	2	1	0	0	0
302	0	0	1	0	0	0	2	2	2	2	0	0	1	1	0	0	1	2	0	0	0	0	1	1	0	1	1	1	1	1	1	0	1	1	1	1	1	0	0	0	0	2	2	0	1	1	1	0	1
303	0	0	2	0	1	1	0	0	2	2	0	0	2	1	1	1	0	2	2	0	1	0	1	1	1	1	2	2	2	2	0	0	0	0	0	2	1	0	0	0	1	0	0	1	0	1	0	0	0
304	0	1	1	0	0	0	1	2	2	0	1	0	1	0	1	1	2	1	1	1	1	0	2	2	0	0	2	2	2	2	0	0	0	0	0	2	1	1	0	0	1	0	0	0	0	1	0	0	0
305	0	0	2	0	0	0	1	1	1	1	1	0	0	0	0	0	2	1	0	2	0	0	2	2	0	1	1	2	2	2	0	1	0	1	1	1	1	0	1	1	0	1	1	0	1	1	0	0	0
306	0	0	2	0	0	0	1	2	2	1	0	0	0	0	0	0	1	0	2	0	1	0	2	2	0	1	2	2	2	2	0	0	1	0	1	1	1	1	0	0	0	0	0	0	1	0	0	0	0
307	0	0	1	0	0	0	1	2	2	0	0	0	1	1	0	0	2	2	2	0	2	0	2	2	0	1	0	1	2	2	0	1	2	0	1	1	1	0	1	1	1	1	1	0	1	0	0	0	0
308	0	0	2	0	1	1	1	1	2	2	0	0	0	0	0	0	2	0	0	2	0	0	2	2	0	1	1	2	2	2	0	1	1	0	2	1	0	0	2	2	0	0	0	0	0	1	0	0	1
309	0	0	2	0	0	0	0	1	2	1	0	0	0	0	0	0	0	0	1	1	1	0	1	1	1	1	2	2	2	2	1	0	0	1	0	2	1	1	0	1	1	0	0	0	0	0	0	0	0
310	1	0	2	0	0	0	0	0	1	1	1	1	1	0	0	0	2	2	0	1	0	1	0	1	1	0	1	2	2	2	0	1	1	0	0	2	1	1	1	1	0	2	2	0	2	1	0	0	0
311	0	0	0	0	0	0	2	2	1	0	0	0	1	1	0	1	0	0	0	2	0	0	2	2	0	0	2	2	2	2	1	1	0	1	0	2	1	1	1	1	0	0	1	0	1	0	0	0	0
312	0	0	1	0	0	0	2	2	1	1	1	0	1	1	0	0	1	1	1	1	1	0	2	2	0	1	2	2	2	2	0	2	1	0	0	2	1	0	2	1	0	0	0	0	0	1	0	0	1
313	0	0	2	0	0	0	1	1	2	2	0	0	1	1	0	1	0	0	0	2	0	0	2	2	0	2	2	2	2	2	1	0	0	1	0	2	2	0	0	0	1	0	2	0	0	0	0	0	0
314	1	0	2	0	0	0	2	2	1	1	0	1	2	2	0	0	2	1	1	1	1	0	2	2	0	0	1	2	2	2	0	0	1	1	0	2	2	0	0	0	2	1	0	0	1	0	0	0	0
315	0	0	1	0	0	0	2	2	1	1	0	1	0	0	0	1	2	1	0	2	0	0	1	1	0	1	1	1	1	1	2	0	1	0	0	2	2	0	1	1	1	0	0	0	0	0	1	0	0
316	0	0	0	0	0	0	2	2	2	1	0	0	1	1	0	0	2	1	1	1	1	0	0	0	1	1	2	1	2	2	1	0	1	0	1	1	1	1	0	0	1	1	0	0	1	0	0	0	0
317	0	0	0	0	0	0	1	2	2	1	0	0	1	1	0	0	1	1	0	1	0	0	1	1	0	1	1	1	1	1	0	1	1	0	1	1	0	0	1	1	1	0	1	0	0	1	0	0	0
318	1	0	1	0	0	0	2	2	1	1	0	0	1	1	0	0	1	0	0	2	0	0	2	2	0	1	2	2	2	2	0	0	1	2	1	1	2	1	0	0	1	0	0	0	0	1	0	0	0
319	0	0	0	0	0	0	2	2	1	1	1	0	0	0	0	0	1	1	0	1	0	0	2	2	0	0	0	1	2	2	0	1	1	1	1	1	2	0	1	0	1	1	2	0	0	1	0	0	0
320	0	0	1	0	0	0	1	1	1	1	1	0	0	0	0	0	2	0	0	2	0	0	2	2	0	0	2	2	2	1	0	0	0	1	0	2	1	0	2	2	0	0	0	0	1	1	1	0	1
321	0	0	1	0	0	0	0	0	2	2	0	0	0	0	0	0	2	0	0	1	0	0	2	2	0	1	1	1	2	2	0	1	2	0	1	1	2	0	0	0	2	1	1	0	1	1	0	0	0
322	0	0	1	0	0	0	0	1	2	1	1	1	1	1	0	0	1	1	0	1	0	0	2	2	0	0	2	2	2	2	1	2	2	1	0	2	1	0	2	2	0	2	2	0	2	1	0	0	0
323	0	0	0	0	0	0	1	1	1	0	1	0	0	0	0	0	0	0	0	2	0	0	2	2	0	0	0	1	1	1	1	0	1	0	1	1	1	0	1	1	1	1	1	0	1	0	2	0	0
324	0	0	1	0	0	0	0	1	2	1	0	0	0	0	0	0	1	1	2	0	1	0	2	2	0	0	1	1	2	2	0	0	1	0	0	2	1	1	0	0	1	0	0	0	0	0	0	1	0
325	0	0	0	0	0	0	0	1	2	1	0	0	0	0	0	0	0	1	0	1	0	0	2	2	0	0	0	1	2	2	0	0	1	1	0	2	1	1	0	0	1	0	0	0	0	1	0	0	0
326	0	0	1	0	0	0	0	0	2	2	0	0	1	1	0	0	1	1	1	1	1	0	1	1	0	2	2	2	2	2	2	2	2	0	0	2	1	0	2	2	0	1	1	0	0	0	0	0	0
327	0	0	2	0	1	1	2	2	1	1	1	0	0	0	0	0	1	1	1	1	1	0	2	2	0	1	2	2	2	2	0	0	1	0	1	2	1	1	0	0	1	0	0	0	0	0	0	0	1
328	1	0	1	0	1	1	2	2	1	1	0	0	1	1	0	0	2	0	0	1	0	0	1	1	0	1	0	1	1	1	1	0	0	1	0	2	2	0	1	1	1	1	1	0	2	2	0	0	0
329	0	0	0	0	0	0	1	1	2	1	1	0	0	0	0	0	1	1	0	1	0	0	2	2	0	2	0	2	1	1	2	0	0	1	1	1	2	0	1	0	1	0	1	0	1	0	0	0	0
330	0	1	1	0	1	1	2	2	0	0	0	0	1	1	0	0	0	2	0	2	0	0	2	2	0	1	1	2	2	1	2	0	1	1	1	2	1	0	0	0	1	1	0	0	0	0	0	0	0
331	0	0	2	0	1	1	1	2	0	0	1	1	1	1	0	0	2	1	1	1	1	0	2	2	0	2	2	2	2	2	1	0	0	0	2	2	0	0	1	0	0	1	1	0	0	0	0	0	0
332	0	0	1	0	0	0	0	0	2	2	0	1	1	0	0	0	2	1	0	2	0	0	1	1	0	2	1	2	2	1	0	2	1	0	1	1	1	0	1	1	0	0	0	0	0	1	0	0	0
333	1	0	2	0	0	0	0	0	2	2	0	1	1	0	0	0	1	1	1	1	0	0	2	2	0	1	1	0	2	2	0	1	1	0	0	2	1	0	0	0	2	1	0	0	0	0	0	0	0
334	0	1	1	0	0	0	1	1	0	0	1	0	0	0	0	0	2	0	0	2	0	0	2	2	0	0	2	2	2	2	1	1	1	1	1	2	2	0	0	0	2	1	2	0	1	0	0	0	1
335	1	0	1	0	1	1	1	1	1	1	1	0	1	1	0	0	1	2	1	0	1	0	2	2	0	1	1	1	2	2	0	2	1	0	1	0	0	0	2	1	0	0	0	1	0	1	0	0	2
336	0	0	2	0	0	0	1	1	2	2	0	0	1	1	0	0	1	1	1	1	1	0	2	2	0	1	1	2	1	1	1	1	1	0	1	1	0	0	1	1	0	0	1	1	0	1	0	0	1
337	1	0	2	0	0	0	0	1	1	1	1	1	1	1	0	0	0	2	1	0	0	0	1	1	0	0	2	2	2	2	2	1	2	0	2	0	1	1	1	1	1	0	1	0	0	2	0	0	0
338	0	0	2	0	0	0	2	2	0	0	1	0	1	1	0	1	0	0	1	1	1	0	1	1	1	1	1	2	2	1	2	0	0	0	0	2	1	0	2	2	0	1	1	0	1	2	0	0	2
339	0	0	1	0	0	0	1	1	1	1	0	0	0	0	0	0	1	1	1	1	0	0	1	2	0	0	1	2	1	1	2	0	1	0	0	2	2	1	0	0	1	1	1	1	0	1	0	0	0
340	0	0	2	0	0	0	1	2	2	1	0	0	0	0	0	0	2	1	1	1	1	0	2	2	0	0	1	1	2	2	0	2	2	0	2	0	1	0	1	1	1	1	1	0	1	1	0	0	0
341	0	1	1	0	0	0	1	1	1	1	0	0	1	0	0	0	1	2	1	0	1	0	2	2	0	2	2	2	2	2	1	1	1	0	0	2	2	0	0	0	2	0	1	0	1	0	0	0	0
342	0	0	1	0	0	0	0	0	2	2	0	0	0	0	0	0	2	0	0	1	0	0	2	2	0	1	1	2	2	2	2	0	0	1	1	1	1	0	1	1	1	0	0	1	0	1	0	0	0
343	0	1	1	0	0	0	0	0	2	2	0	1	1	0	0	0	1	0	0	2	0	0	2	2	0	1	2	2	2	2	1	2	2	0	0	2	1	1	0	0	1	0	0	0	1	1	0	0	0
344	0	0	2	0	0	0	1	1	2	2	0	0	0	0	0	0	2	1	1	1	1	1	2	2	0	1	2	2	2	2	1	1	1	1	1	1	0	0	1	1	0	0	0	0	0	0	0	0	0
345	0	0	1	0	0	0	2	2	0	0	2	1	1	1	0	0	1	1	1	1	0	0	1	1	0	0	2	2	2	2	0	0	0	0	0	2	0	1	1	1	0	0	0	2	0	1	1	1	0
346	1	0	2	0	0	0	1	2	1	0	1	0	1	0	1	1	2	0	0	2	0	0	2	2	0	1	0	0	2	1	0	1	1	0	0	2	1	1	0	0	1	0	1	0	0	1	0	0	0
347	0	0	1	0	0	0	1	1	1	1	1	0	1	1	0	0	1	1	1	1	0	0	2	2	0	1	2	2	2	2	1	0	1	0	1	2	2	0	0	0	2	0	0	0	0	1	1	0	0
348	0	0	2	0	1	1	1	1	1	1	1	0	1	1	0	0	2	1	1	1	1	1	2	2	0	0	2	1	2	2	1	1	2	0	1	1	2	0	0	0	1	0	1	0	1	1	1	0	0
349	0	0	0	0	0	0	1	1	1	1	0	1	1	0	0	0	0	2	2	0	1	0	1	1	0	1	2	2	2	2	1	2	1	0	2	0	1	0	0	0	2	0	0	0	0	0	1	0	0
350	1	1	2	0	0	0	2	2	1	0	1	0	1	1	0	0	2	0	0	1	0	0	2	2	0	1	1	1	1	1	1	0	1	0	0	2	2	0	0	0	2	0	1	0	1	0	0	0	1
351	0	0	0	0	0	0	0	0	2	2	0	1	2	1	0	0	2	1	1	1	0	1	1	2	0	0	1	1	1	1	1	0	0	2	1	1	1	0	1	0	1	0	0	0	0	1	0	0	0
352	0	0	1	0	0	0	0	1	2	1	0	0	0	0	0	0	0	0	1	1	1	0	1	1	1	1	1	2	1	1	1	1	1	1	1	1	1	0	0	0	1	0	1	0	0	2	0	0	1
353	0	0	1	0	0	0	0	0	2	2	0	1	0	0	0	1	1	0	1	1	1	0	1	1	1	1	2	2	2	2	0	1	2	0	1	1	2	0	1	1	1	0	1	0	1	0	0	0	0
354	0	0	2	0	0	0	1	1	1	1	0	0	1	1	0	0	2	0	0	2	0	0	2	2	0	0	0	1	2	2	0	1	1	1	1	1	1	1	0	0	1	1	1	0	1	1	0	0	0
355	0	0	2	0	1	1	2	2	2	1	1	0	2	1	1	1	1	1	1	1	1	0	1	1	1	1	1	1	2	2	1	0	1	0	1	1	1	0	2	2	0	0	0	0	0	0	0	0	1
356	1	0	0	0	0	0	1	1	1	1	0	0	1	1	0	0	2	0	0	2	0	0	2	2	0	1	2	2	2	2	2	0	0	0	0	2	2	0	0	1	1	0	0	0	0	0	0	0	0
357	1	1	1	0	0	0	1	1	2	1	0	0	0	0	0	0	2	1	1	1	1	0	2	2	0	2	2	2	2	2	1	0	1	0	1	1	1	0	1	1	1	1	1	0	1	0	0	0	0
358	1	0	1	0	0	0	2	2	1	1	0	1	1	0	0	0	1	1	0	1	0	0	1	1	1	2	1	1	2	2	0	1	2	0	2	0	2	1	0	0	1	1	1	0	1	0	0	0	0
359	0	0	2	0	2	2	2	2	1	0	2	1	1	1	0	0	1	1	0	1	0	0	1	1	0	2	2	2	2	2	1	1	0	2	1	2	2	0	0	0	1	1	0	0	2	0	0	0	0
360	1	0	1	0	0	0	2	2	1	0	1	0	0	0	0	0	1	1	1	1	1	0	1	1	0	1	2	2	1	1	2	2	1	1	0	2	1	0	1	1	1	1	1	0	1	1	0	0	0
361	0	0	1	0	0	0	1	1	2	2	0	1	1	0	0	0	2	0	0	1	0	0	2	2	0	0	2	2	2	2	2	1	1	0	1	1	2	0	0	0	2	0	0	1	0	1	0	1	0
362	1	0	1	0	1	1	2	2	1	1	0	1	1	0	0	0	0	1	1	1	1	0	1	1	1	2	1	1	2	2	0	2	2	0	2	0	2	0	1	1	1	0	0	0	0	1	0	0	0
363	0	0	2	0	2	2	0	0	2	2	0	0	0	0	0	0	2	0	0	2	0	0	2	2	0	0	1	1	2	2	0	0	2	0	1	1	2	0	2	2	0	0	0	0	0	0	0	0	1
364	0	0	2	0	0	0	0	1	1	0	1	0	2	0	1	1	1	2	0	2	0	1	0	1	1	0	0	2	1	1	1	0	1	2	1	1	1	0	0	0	2	1	0	0	1	1	0	0	0
365	1	0	1	0	0	0	0	0	2	2	0	1	2	1	0	0	1	0	0	2	0	0	2	2	0	2	2	2	2	2	1	0	0	1	0	2	2	0	0	0	2	0	0	0	0	1	2	0	0
366	0	0	0	0	0	0	1	1	2	2	0	0	0	0	0	0	1	2	0	1	0	0	2	2	0	1	2	2	1	2	1	0	0	0	1	1	0	1	0	0	1	1	1	0	1	1	0	0	0
367	0	0	2	0	0	0	0	1	2	1	0	0	0	0	0	0	1	1	0	1	0	0	2	2	0	1	1	2	1	1	1	0	0	1	0	2	2	0	0	0	1	0	0	0	0	1	0	0	1
368	0	0	1	0	0	0	2	2	0	0	0	0	0	0	0	0	2	0	0	2	0	0	2	2	0	0	2	2	2	2	1	1	1	1	1	1	2	0	0	0	2	1	2	0	1	0	0	0	0
369	0	0	2	0	0	0	1	2	1	0	1	0	1	1	0	0	1	1	0	1	0	0	2	2	0	0	1	1	2	2	1	0	0	0	0	1	1	1	1	1	1	1	1	0	1	0	0	0	0
370	0	0	1	0	0	0	2	2	0	0	2	1	1	1	0	0	1	1	0	1	0	0	0	0	0	0	1	1	2	2	1	1	2	0	1	1	2	1	0	0	1	0	1	0	1	1	0	0	1
371	1	0	1	0	0	0	1	1	1	1	1	0	0	0	0	0	1	0	0	2	0	0	2	2	0	1	1	0	2	2	0	1	0	0	1	1	2	0	0	0	2	1	0	0	1	0	1	0	1
372	0	0	1	0	0	0	1	1	2	2	0	1	2	1	1	1	1	1	1	0	1	0	2	2	0	0	1	2	2	2	0	1	1	1	0	2	1	0	0	0	1	0	1	0	1	1	0	0	0
373	0	1	1	0	1	1	1	1	2	1	1	1	2	2	0	0	1	1	0	2	0	1	2	2	0	1	2	2	2	2	1	1	1	1	2	0	1	0	2	2	0	0	0	0	0	1	0	0	0
374	0	0	2	0	0	0	2	2	1	0	1	0	0	0	0	0	1	0	1	1	1	0	2	2	0	2	2	2	2	2	1	0	1	0	0	2	1	0	0	0	1	0	1	0	1	0	0	0	0
375	0	0	2	0	0	0	2	2	1	1	0	1	1	1	0	0	0	2	1	0	0	0	2	2	0	1	1	2	1	1	2	0	0	2	1	1	2	0	0	0	2	1	0	0	1	1	0	0	0
376	0	0	2	0	1	1	0	0	2	2	0	0	1	1	0	0	1	1	0	1	0	1	1	2	0	0	2	2	2	1	0	0	1	0	1	1	1	0	0	0	1	0	0	0	0	1	0	0	0
377	0	0	1	0	1	1	1	1	1	1	0	1	1	0	0	0	0	1	2	0	1	0	2	2	0	0	1	1	2	2	0	2	2	0	2	1	1	0	0	0	2	0	0	0	0	0	0	0	0
378	0	0	2	0	0	0	1	0	2	1	1	0	0	0	0	0	2	2	2	0	1	1	2	2	0	1	2	2	2	2	0	0	0	0	1	2	1	0	1	1	1	0	1	1	2	1	0	0	0
379	0	0	1	0	1	1	1	1	1	1	1	1	1	0	0	0	1	2	1	0	1	0	1	1	1	1	2	2	2	2	1	1	2	0	2	0	2	0	1	1	1	0	1	0	1	0	0	0	1
380	0	0	2	0	1	1	1	2	1	0	0	0	1	1	0	0	1	2	1	0	1	0	2	2	0	1	1	1	2	2	0	2	2	1	0	2	2	0	2	2	0	0	0	0	0	0	0	0	0
381	0	1	1	0	1	1	0	0	2	2	0	0	0	0	0	0	1	1	1	1	0	0	2	2	0	1	2	2	2	2	2	1	0	2	1	2	1	0	1	1	1	0	0	0	0	1	0	0	0
382	0	0	2	0	0	0	1	2	0	0	1	0	0	0	0	0	2	0	0	2	0	0	2	2	0	0	1	2	2	1	1	0	0	0	0	2	1	0	1	1	1	1	1	0	1	0	0	0	1
383	0	0	1	0	0	0	2	2	2	1	1	0	2	2	0	1	1	2	1	1	0	0	1	1	0	2	1	2	2	2	2	0	1	2	0	2	1	0	1	0	1	0	0	0	0	0	1	0	1
384	0	0	0	0	0	0	2	2	2	2	1	0	1	1	0	0	1	0	1	1	1	0	2	2	0	2	2	2	2	2	0	1	1	0	0	2	2	1	0	0	1	1	1	0	1	0	0	0	0
385	0	0	2	0	1	1	0	1	2	1	0	0	1	0	1	1	2	0	0	2	0	0	2	2	0	0	2	2	2	2	0	1	1	0	0	2	1	0	1	1	0	0	1	0	0	0	0	0	2
386	1	0	0	0	0	0	1	1	1	1	1	1	0	0	0	1	1	0	0	2	0	0	2	2	0	0	2	2	2	2	0	1	1	1	2	1	0	0	1	1	0	0	0	0	0	1	0	0	0
387	0	0	0	0	0	0	1	1	2	2	1	0	1	1	0	0	1	0	0	1	0	0	2	2	0	0	1	2	2	2	1	1	0	1	1	1	2	0	0	0	1	0	1	0	2	0	0	1	0
388	0	0	0	0	0	0	1	1	1	1	1	0	1	1	0	0	1	1	1	1	0	0	2	2	0	1	1	1	2	2	0	1	1	0	2	1	1	0	1	0	1	1	1	0	2	2	0	0	1
389	0	0	2	0	1	1	2	2	1	1	1	0	0	0	0	0	1	1	1	1	1	0	1	1	0	0	1	1	2	2	1	1	1	0	1	1	1	1	0	0	1	0	1	0	1	1	0	0	1
390	0	0	2	0	0	0	2	2	0	0	2	0	1	1	0	0	1	0	0	2	0	0	2	2	0	1	1	1	2	2	1	0	1	2	1	2	1	0	1	0	1	1	0	0	1	2	0	0	1
391	0	0	1	0	0	0	1	2	1	0	0	0	0	0	0	0	2	1	1	1	0	0	2	2	0	1	1	2	2	1	1	1	2	0	1	1	1	0	1	1	1	0	0	0	0	0	0	0	0
392	0	0	1	0	0	0	1	1	1	1	0	2	2	2	0	0	1	1	1	1	0	0	2	2	0	1	2	2	2	2	1	1	1	1	1	1	0	1	0	0	1	0	0	1	0	0	1	0	0
393	0	0	2	0	0	0	1	1	1	0	2	0	1	1	0	0	0	0	0	2	1	0	1	1	1	1	1	2	1	1	1	1	0	1	0	2	1	1	0	0	1	0	0	0	1	0	0	0	0
394	0	0	2	0	0	0	0	0	2	2	0	0	1	0	1	1	2	0	0	1	0	0	0	1	1	1	1	1	2	2	0	0	1	0	0	2	0	0	2	1	0	0	0	0	0	0	0	0	1
395	0	0	2	0	0	0	1	1	2	2	0	0	0	0	0	0	1	1	1	0	1	0	2	2	0	2	1	1	2	2	0	0	2	0	0	2	1	0	2	2	0	0	0	0	0	1	0	0	1
396	0	0	2	0	1	1	2	2	1	0	1	0	0	0	0	0	2	1	1	1	0	0	1	1	0	1	1	2	2	2	0	0	0	0	0	2	2	0	1	0	1	1	0	0	1	1	0	0	1
397	0	0	0	0	0	0	1	1	2	1	1	1	1	0	0	0	0	0	1	1	1	0	0	0	0	0	2	2	2	2	0	0	1	2	2	2	2	0	2	2	0	1	1	0	1	0	0	0	0
398	0	0	2	0	0	0	1	2	2	0	1	0	0	0	0	0	1	0	0	2	0	0	2	2	0	1	1	0	1	2	1	2	2	0	2	0	2	0	2	2	0	0	0	0	0	1	0	1	0
399	0	0	0	0	0	0	1	2	2	0	0	1	2	2	0	0	0	1	1	1	1	0	2	2	0	0	1	1	2	2	0	1	1	2	0	2	1	0	0	0	2	1	2	0	1	0	0	0	0
400	0	0	2	0	0	0	1	1	0	0	2	0	1	1	0	0	1	0	0	2	0	0	2	2	0	1	1	2	2	2	0	0	1	0	1	2	0	1	0	0	0	1	0	0	0	0	0	1	0
401	0	0	1	0	0	0	2	2	1	1	1	0	0	0	0	0	0	0	1	1	1	0	1	1	0	2	1	2	1	1	1	1	1	2	1	1	2	0	1	1	0	1	1	0	2	2	0	0	0
402	0	0	1	0	0	0	1	1	2	2	0	0	1	1	0	0	1	0	1	1	0	1	1	2	0	1	2	2	2	2	1	1	1	0	0	2	1	0	2	2	0	1	1	0	1	1	0	0	1
403	0	0	0	0	0	0	2	2	1	1	0	1	1	1	0	0	1	0	0	1	0	0	2	2	0	0	2	2	2	2	2	1	1	1	1	1	1	0	2	2	0	0	0	1	0	1	0	0	0
404	1	0	2	0	0	0	1	1	1	1	0	0	2	1	0	0	1	1	0	2	0	0	2	2	0	0	1	2	2	2	1	0	1	0	1	1	1	0	1	1	1	0	0	0	1	0	0	0	0
405	1	0	1	0	0	0	1	1	1	1	0	0	0	0	0	0	1	0	1	1	1	0	2	2	0	2	2	2	2	2	1	1	2	0	1	2	2	0	0	0	2	1	1	0	2	2	0	0	0
406	0	0	2	0	2	2	2	2	1	1	0	0	1	1	0	0	2	0	0	2	0	0	2	2	0	0	1	2	1	1	2	1	2	0	1	2	2	0	0	0	2	0	0	0	0	1	0	1	1
407	0	0	2	0	0	0	2	2	1	1	0	0	1	1	0	0	1	0	0	2	0	0	2	2	0	1	2	2	2	2	0	0	1	0	1	1	2	0	0	0	2	0	1	1	1	0	0	0	0
408	0	0	2	0	0	0	1	1	2	2	0	1	2	2	0	0	1	1	0	2	0	1	2	2	0	2	1	2	1	1	2	1	1	0	0	2	1	0	0	0	1	0	0	1	0	1	0	0	1
409	0	0	2	0	0	0	0	0	2	2	0	0	0	0	0	0	1	0	0	2	0	0	2	2	0	1	2	2	2	1	0	0	1	0	1	1	2	1	0	0	1	0	0	0	0	1	0	1	0
410	0	0	2	0	2	2	2	2	0	0	2	0	1	1	0	0	0	0	0	2	0	0	0	1	1	1	2	2	2	2	1	0	2	1	2	1	1	0	0	0	1	1	1	0	1	0	0	0	0
411	0	0	1	0	0	0	1	2	2	1	0	0	1	1	0	0	0	2	2	0	0	0	2	2	0	1	1	1	2	2	1	0	1	1	1	2	1	0	2	1	0	0	1	0	1	0	0	0	0
412	0	0	1	0	0	0	2	2	1	0	0	1	2	1	0	0	0	0	0	2	0	0	2	2	0	1	1	2	1	1	2	2	1	0	1	0	0	1	1	1	0	0	0	0	1	0	0	0	0
413	0	0	1	0	1	1	0	1	2	1	0	1	1	0	0	0	0	2	1	1	1	0	2	2	0	1	1	2	2	2	0	2	2	0	2	0	2	0	0	0	1	1	0	0	1	0	0	1	0
414	0	0	1	0	0	0	1	1	1	1	0	0	0	0	0	0	2	0	0	1	0	0	2	2	0	2	2	2	2	2	1	0	0	1	0	2	2	0	1	1	1	0	2	0	0	0	0	1	0
415	0	0	1	0	0	0	1	1	1	1	0	0	0	0	0	0	1	0	1	1	0	0	2	2	0	0	0	2	0	0	2	1	1	0	0	2	1	1	0	0	1	1	0	0	0	1	0	0	0
416	1	0	1	0	0	0	1	1	2	2	0	1	1	1	0	0	2	0	0	2	0	0	2	2	0	1	0	2	1	1	2	0	1	1	1	1	1	0	0	0	1	0	0	1	0	0	0	0	0
417	0	0	1	0	0	0	1	1	1	1	1	0	1	1	0	0	2	0	0	1	0	0	2	2	0	0	1	2	2	2	2	1	1	1	0	2	2	0	0	0	2	0	0	0	0	1	0	1	0
418	0	0	2	0	0	0	1	1	2	2	0	0	0	0	0	0	0	0	1	1	1	0	2	2	0	0	2	2	2	2	2	0	0	0	0	2	1	0	0	0	2	0	0	0	0	1	0	0	0
419	0	0	1	0	0	0	0	0	2	1	1	0	0	0	0	0	1	2	0	1	0	0	1	1	0	0	2	1	2	2	1	0	1	1	1	1	1	0	0	0	1	1	1	0	1	0	0	0	0
420	0	0	1	0	0	0	1	1	1	1	0	0	0	0	0	0	2	1	1	1	1	0	1	1	0	1	2	2	2	2	0	1	1	1	0	2	2	0	1	1	1	0	1	0	0	1	0	0	0
421	0	0	0	0	0	0	2	2	1	1	0	0	0	0	0	0	2	0	0	2	0	0	2	2	0	2	2	2	2	1	0	0	1	1	1	1	2	0	2	2	0	0	0	0	0	1	0	0	0
422	0	0	1	0	0	0	0	0	1	1	1	0	1	0	0	0	1	1	0	1	0	0	2	2	0	1	2	1	2	2	1	1	1	1	0	2	1	0	1	1	1	1	1	0	0	0	0	1	0
423	0	0	2	0	0	0	2	2	1	1	1	1	0	0	0	1	2	0	0	1	0	0	1	1	1	1	1	2	1	1	1	0	1	1	1	2	0	0	1	1	0	0	0	0	1	1	0	0	1
424	0	0	2	0	0	0	1	1	2	1	0	0	0	0	0	0	1	0	1	1	1	0	1	1	0	1	1	1	1	1	0	0	1	1	1	1	1	0	1	0	1	0	1	0	1	0	0	1	1
425	0	0	0	0	1	1	1	1	2	2	0	0	0	0	0	0	1	0	1	1	1	1	2	2	0	2	2	2	2	2	1	0	0	2	0	2	2	0	1	1	1	0	1	0	2	0	0	0	1
426	0	0	1	0	0	0	2	2	1	1	0	0	0	0	0	0	1	1	1	0	0	0	1	1	0	2	2	2	2	2	2	0	0	1	2	2	2	0	1	1	1	0	0	1	0	1	0	0	1
427	0	0	0	0	0	0	0	0	2	2	0	0	2	2	0	0	2	1	1	1	1	0	2	2	0	0	2	2	2	2	1	1	1	0	2	1	1	1	0	0	0	1	2	0	0	1	0	0	0
428	0	0	1	0	0	0	0	1	2	1	0	1	1	0	0	0	1	0	0	2	0	0	2	2	0	1	0	1	1	1	1	2	1	0	0	2	1	0	0	0	2	0	0	2	0	1	1	0	1
429	0	0	2	0	1	1	2	2	1	1	1	0	0	0	0	0	0	1	1	1	1	0	2	2	0	0	2	2	2	2	2	0	0	0	0	2	1	0	2	2	0	0	2	0	1	0	0	0	0
430	0	0	1	0	0	0	0	0	2	2	0	0	0	0	0	0	2	1	1	1	1	0	2	2	0	1	1	2	0	0	2	1	1	2	2	1	2	0	1	1	1	1	1	0	1	0	0	0	0
431	1	0	1	0	0	0	1	1	2	2	0	0	0	0	0	0	1	2	0	1	1	1	2	2	0	1	2	2	2	2	2	1	1	1	1	1	1	1	0	0	1	0	0	1	0	1	0	0	0
432	0	0	1	0	0	0	1	2	2	1	0	0	2	2	0	0	0	2	1	1	1	0	2	2	0	1	1	1	2	2	0	1	1	1	0	2	1	0	0	0	1	0	0	0	0	1	0	0	0
433	0	0	1	0	0	0	1	1	1	1	1	0	0	0	0	0	2	0	0	2	0	0	2	2	0	0	2	2	2	2	1	2	1	0	0	2	2	0	0	0	2	0	1	0	0	2	0	0	0
434	0	0	0	0	0	0	0	0	2	2	0	0	0	0	0	0	0	2	2	0	0	0	2	2	0	2	2	2	2	2	2	0	1	1	0	2	1	1	0	0	2	0	1	0	0	0	0	0	0
435	0	0	1	0	0	0	1	2	1	0	0	1	2	2	0	0	1	1	2	0	1	0	2	2	0	1	2	2	2	2	1	1	0	1	0	2	1	0	1	1	1	1	1	0	1	0	0	0	0
436	0	0	0	0	0	0	2	2	1	1	1	0	0	0	0	0	1	1	1	1	1	0	0	1	1	1	1	2	2	1	1	1	1	0	0	2	2	0	0	1	1	0	1	0	1	1	0	0	1
437	0	0	1	0	0	0	2	2	1	1	0	0	1	0	1	1	1	0	0	2	0	0	2	2	0	0	2	2	2	2	1	0	0	1	1	1	0	1	0	0	0	1	1	0	1	0	0	0	0
438	0	0	2	0	0	0	1	1	2	2	0	0	1	1	0	1	1	1	1	1	0	0	1	1	0	2	2	2	2	2	0	0	2	1	1	2	2	0	1	1	1	1	1	0	1	1	0	0	0
439	0	0	2	0	0	0	0	1	2	2	0	1	1	0	0	0	1	0	0	2	0	0	2	2	0	1	1	1	2	2	0	0	1	1	1	1	1	0	0	0	2	0	0	0	1	1	0	0	0
440	0	1	1	0	0	0	2	2	1	1	0	1	2	1	0	0	1	1	0	1	0	0	2	2	0	2	1	1	2	2	1	0	1	1	0	2	2	0	1	0	1	0	0	0	0	1	0	0	0
441	0	0	1	0	0	0	2	2	0	0	0	0	0	0	0	0	1	1	1	1	1	0	2	2	0	1	1	1	2	2	1	0	0	2	1	1	2	0	0	0	1	1	1	0	1	1	0	1	1
442	0	0	2	0	0	0	2	2	0	0	2	1	1	0	0	0	0	0	0	2	0	0	0	0	1	0	1	2	0	0	2	2	2	0	1	1	1	1	0	0	1	0	1	0	0	2	0	0	0
443	0	0	1	0	0	0	2	2	1	1	1	0	0	0	0	0	2	1	1	1	1	0	2	2	0	2	0	0	2	1	0	0	1	0	1	2	2	1	0	0	1	1	1	0	1	0	0	0	0
444	1	0	1	0	0	0	1	2	1	0	0	0	0	0	0	0	2	0	0	2	1	0	1	1	0	1	1	1	2	2	0	1	2	0	1	1	2	0	0	0	2	1	1	0	1	1	0	0	1
445	0	0	2	0	2	2	0	0	2	2	0	0	0	0	0	0	0	0	0	2	0	1	0	1	1	1	1	1	2	2	0	2	1	0	0	2	1	0	1	0	1	0	0	0	2	1	0	1	1
446	1	0	2	0	0	0	2	2	2	2	0	1	0	0	0	1	1	2	1	0	1	0	1	1	1	1	0	1	1	1	1	1	1	1	2	0	1	0	0	0	0	1	1	1	0	1	0	0	0
447	0	0	1	1	1	2	0	0	2	1	2	0	1	1	0	0	1	2	1	0	1	0	2	2	0	2	1	1	1	1	2	2	2	0	2	0	1	0	0	0	0	1	1	0	0	1	0	1	0
448	0	0	1	0	1	1	0	1	1	0	0	2	2	1	0	0	1	1	2	0	1	0	2	2	0	2	1	2	2	2	2	0	1	0	0	2	1	1	1	1	1	0	0	0	1	1	0	0	0
449	0	0	2	0	1	1	2	2	1	1	1	0	1	0	0	0	0	0	1	1	1	0	2	2	0	1	2	2	1	1	1	1	1	2	1	2	1	1	0	0	0	1	1	1	1	1	0	0	0
450	0	0	2	0	1	1	1	1	1	1	0	0	0	0	0	0	1	1	2	0	1	0	1	1	0	1	1	1	2	2	1	1	1	1	0	2	1	1	0	0	1	1	1	0	1	1	0	0	1
451	0	0	1	0	0	0	1	1	2	1	1	0	0	0	0	0	1	1	0	1	0	1	2	2	0	2	1	2	2	2	2	2	2	0	2	1	1	0	2	2	0	1	2	0	1	0	0	0	1
452	1	0	1	0	0	0	0	1	1	0	1	0	1	1	0	0	1	1	0	1	0	0	1	2	0	2	2	2	2	2	0	1	1	1	1	1	1	0	1	1	1	0	0	0	0	2	0	0	0
453	0	0	0	0	0	0	1	1	2	1	0	1	1	0	0	0	1	0	1	1	0	0	1	1	0	1	1	2	2	2	0	0	1	0	1	1	1	1	0	0	1	0	0	0	0	0	0	0	1
454	0	0	0	0	0	0	1	1	1	1	0	0	1	1	0	0	2	0	0	1	0	0	2	2	0	0	1	0	2	2	0	0	1	1	1	1	1	0	0	0	1	1	2	0	1	0	0	0	0
455	1	1	1	0	0	0	2	2	0	0	0	1	1	0	0	0	1	0	1	1	1	0	1	1	1	0	2	2	2	2	2	0	1	0	1	2	2	0	0	0	2	0	0	0	1	1	0	0	0
456	0	0	1	0	0	0	2	2	1	1	0	1	0	0	0	0	1	0	0	2	0	0	2	2	0	1	2	2	2	2	2	1	1	2	1	1	1	0	2	2	0	1	1	0	1	0	0	0	0
457	0	0	1	0	1	1	1	1	1	1	0	0	1	1	0	0	0	1	0	2	0	0	2	2	0	1	2	2	2	2	2	0	1	1	1	2	1	0	2	2	0	0	0	1	0	0	0	0	1
458	0	0	1	0	0	0	1	1	1	1	1	0	0	0	0	0	1	1	1	1	1	0	2	2	0	1	2	2	2	2	1	0	2	0	0	2	0	1	0	0	1	0	0	0	0	1	0	0	0
459	0	0	1	1	1	2	0	1	2	1	1	0	1	1	0	0	2	2	2	0	1	0	1	2	0	2	2	2	1	1	1	1	1	1	0	2	2	0	1	1	1	0	1	1	2	0	0	0	0
460	0	0	0	0	0	0	2	2	0	0	0	0	0	0	0	0	1	1	1	1	0	0	2	2	0	1	1	2	1	1	1	1	2	0	1	1	1	0	2	2	0	1	1	0	1	0	0	1	0
461	0	0	1	0	0	0	2	2	1	1	1	0	0	0	0	0	1	2	1	1	0	0	2	2	0	1	1	2	2	2	2	1	1	0	1	1	2	0	0	0	2	1	1	0	0	1	0	0	0
462	0	0	1	0	0	0	2	2	0	0	2	1	2	1	0	0	0	1	1	1	1	0	2	2	0	1	2	2	2	2	0	1	2	0	2	0	2	0	0	0	2	0	0	0	0	1	0	0	0
463	0	0	0	0	0	0	2	2	1	0	2	1	1	0	0	0	1	1	1	1	1	0	1	1	0	0	2	2	2	1	0	1	0	1	1	1	0	1	1	1	0	1	0	0	1	0	1	0	0
464	0	0	1	0	0	0	2	2	1	1	1	0	1	1	0	0	0	1	0	1	0	0	2	2	0	2	2	2	2	2	2	0	0	2	1	2	1	1	0	0	1	0	0	1	0	1	0	0	0
465	0	0	0	0	0	0	2	2	1	0	0	0	1	1	0	1	0	0	0	2	0	1	2	2	0	2	2	2	2	2	0	2	2	0	1	1	1	0	1	0	1	1	1	0	0	0	0	0	0
466	0	0	2	0	1	1	2	2	1	1	1	0	0	0	0	0	0	2	0	1	0	1	2	2	0	1	2	2	2	1	1	2	2	0	1	1	1	0	1	1	0	0	2	0	0	0	0	0	0
467	1	1	1	0	1	1	2	2	1	1	0	0	0	0	0	0	1	0	0	2	0	0	1	1	0	1	2	2	2	2	1	0	1	1	1	1	2	1	0	0	1	1	1	0	1	2	0	0	0
468	1	0	1	0	0	0	2	2	1	0	0	0	0	0	0	0	1	1	0	1	0	0	2	2	0	1	2	2	2	2	0	0	2	0	2	1	1	0	1	1	1	0	0	1	0	0	0	0	0
469	0	1	2	0	0	0	1	2	2	0	0	0	0	0	0	0	1	1	0	1	0	1	0	1	1	1	2	2	2	2	1	1	1	0	1	1	0	1	1	1	0	0	0	0	0	0	0	0	0
470	1	0	0	0	0	0	1	1	2	2	0	1	2	1	0	0	0	1	1	1	1	0	2	2	0	1	1	2	2	1	1	2	2	0	1	1	1	0	0	0	0	1	1	0	1	0	0	0	0
471	0	0	1	0	0	0	0	1	1	0	1	1	1	0	0	0	1	1	0	2	0	0	1	1	0	0	1	1	2	2	1	1	1	1	1	2	1	0	0	0	0	0	1	0	0	0	1	0	1
472	0	0	0	0	0	0	0	1	2	1	1	0	1	1	0	1	1	0	0	2	0	0	2	2	0	0	1	1	1	1	0	0	1	0	0	2	2	0	0	0	2	0	0	0	0	0	0	0	1
473	0	0	1	0	0	0	1	1	1	1	0	0	0	0	0	0	1	1	1	1	1	0	1	1	0	2	1	0	1	2	1	1	2	0	0	2	0	0	2	2	0	0	1	0	0	0	1	0	0
474	0	0	2	0	0	0	1	1	2	2	0	0	0	0	0	0	1	0	0	2	0	0	2	2	0	1	1	2	1	1	1	1	1	2	0	2	1	0	0	0	1	2	2	0	2	0	0	0	0
475	0	0	2	0	0	0	0	1	2	0	1	2	2	1	0	0	0	1	1	1	1	0	2	2	0	0	2	2	2	2	1	1	1	2	1	2	1	0	1	1	1	1	0	0	2	1	1	0	0
476	0	0	0	0	0	0	1	1	2	2	0	0	1	1	0	1	1	1	1	1	0	0	2	2	0	2	1	1	2	2	0	1	1	0	0	2	0	0	1	1	1	0	2	0	1	0	0	0	1
477	1	0	0	0	0	0	2	2	0	0	0	0	1	1	0	0	0	1	1	1	1	0	2	2	0	0	2	2	2	2	2	0	1	1	0	2	2	0	0	0	2	0	0	0	0	0	0	0	0
478	0	0	0	0	0	0	0	2	2	0	1	1	0	0	0	1	2	0	0	2	1	0	2	2	0	1	1	2	2	2	0	1	1	0	2	1	0	0	1	1	1	0	1	1	0	1	0	0	0
479	0	0	1	0	0	0	2	2	1	0	2	1	1	0	0	0	2	0	0	2	0	0	0	1	0	0	2	2	2	2	1	0	0	1	0	2	2	0	1	1	1	0	0	0	0	0	0	0	0
480	0	0	0	0	0	0	2	2	1	1	1	1	2	1	0	0	0	2	2	0	0	0	2	2	0	1	1	1	2	2	0	2	1	0	1	1	1	0	2	2	0	0	0	1	0	1	0	1	0
481	0	0	2	0	0	0	1	1	2	2	0	0	1	1	0	0	0	1	1	1	1	0	2	2	0	1	1	1	2	2	1	2	2	1	0	2	2	0	0	0	2	0	0	0	0	0	0	0	0
482	0	0	2	0	0	0	1	1	1	1	0	0	1	1	0	0	2	1	1	1	1	1	2	2	0	2	2	2	2	2	2	2	2	1	0	2	1	0	0	0	1	0	0	0	0	1	0	0	0
483	0	0	1	0	0	0	0	0	2	2	0	1	1	0	0	0	1	1	0	2	0	0	1	2	0	0	2	2	2	2	1	2	2	0	1	1	1	1	0	0	1	1	1	0	1	0	0	0	1
484	1	0	1	1	0	1	2	2	0	0	0	0	1	1	0	0	0	0	0	2	1	0	2	2	0	1	2	2	2	2	1	0	0	0	2	2	2	0	0	0	2	0	0	0	0	0	0	0	0
485	0	0	2	0	1	1	1	2	1	0	1	0	0	0	0	0	0	2	2	0	0	0	2	2	0	1	1	1	2	1	1	1	1	2	0	2	1	0	0	0	1	1	0	0	1	0	0	0	1
486	0	0	0	0	0	0	1	2	2	1	0	0	0	0	0	0	0	0	1	1	1	0	1	1	0	2	2	2	2	2	0	2	2	0	2	0	2	1	0	0	1	0	1	0	0	0	0	0	0
487	0	0	1	0	0	0	2	2	0	0	2	0	1	0	1	1	1	1	1	1	1	0	2	2	0	0	1	2	1	1	2	1	1	0	0	2	1	0	1	1	1	0	1	0	1	0	0	0	0
488	0	0	2	0	0	0	1	2	2	1	0	0	0	0	0	0	1	0	2	0	1	0	2	2	0	1	0	2	2	2	1	1	2	0	1	1	1	0	1	1	1	0	1	0	0	0	0	0	0
489	0	0	1	0	0	0	0	0	1	1	1	0	0	0	0	0	2	1	1	1	1	0	2	2	0	0	2	2	2	2	0	1	0	2	1	2	1	0	0	0	1	0	0	0	1	1	0	0	0
490	0	1	2	0	0	0	1	2	2	2	0	0	1	0	0	0	1	2	0	1	0	0	2	2	0	1	1	2	2	1	0	0	1	0	0	2	1	0	1	1	1	0	1	0	1	0	0	0	0
491	0	0	1	0	0	0	2	2	1	1	1	0	0	0	0	0	1	1	1	1	0	0	1	1	0	1	2	2	2	2	2	1	1	0	0	2	1	0	2	2	0	0	0	0	0	0	2	0	0
492	1	0	1	0	1	1	0	0	2	2	0	0	0	0	0	0	1	1	0	1	0	0	2	2	0	2	2	2	2	2	0	1	1	0	0	2	2	0	0	0	2	0	0	0	1	0	1	0	1
493	0	0	1	0	0	0	1	0	2	1	1	0	0	0	0	0	2	1	0	2	0	0	2	2	0	1	0	2	1	1	1	2	2	0	0	2	1	1	1	1	0	0	0	0	0	0	0	1	0
494	0	0	2	0	1	1	1	1	2	2	0	0	0	0	0	0	1	0	0	2	0	0	1	1	0	0	2	2	2	2	2	0	0	0	0	2	0	2	0	0	0	1	1	0	1	0	0	0	0
495	0	1	2	0	0	0	2	2	0	0	1	1	1	1	0	0	0	0	1	1	1	0	2	2	0	1	1	1	1	1	1	0	0	2	1	2	1	0	1	1	1	1	1	0	1	0	2	0	0
496	0	0	1	0	1	1	2	2	1	1	1	0	0	0	0	0	1	2	1	0	1	1	2	2	0	2	1	2	2	1	1	0	2	0	0	2	1	0	0	0	1	0	1	0	1	0	0	0	0
497	0	0	1	0	0	0	2	2	0	0	1	0	0	0	0	0	2	1	1	1	1	0	2	2	0	0	1	2	2	2	1	0	2	0	1	2	0	0	2	2	0	1	0	0	1	0	0	1	0
498	0	0	0	0	0	0	0	1	2	1	0	1	1	0	0	0	1	0	1	1	1	0	2	2	0	2	1	2	1	1	2	1	2	0	1	1	1	0	1	1	1	0	0	0	1	0	0	0	0
499	0	0	2	0	0	0	0	0	2	2	0	2	2	1	0	0	1	2	1	0	1	0	2	2	0	2	1	2	2	2	0	0	0	2	1	1	1	1	1	1	0	0	1	0	1	1	0	1	0
500	0	0	2	0	0	0	1	1	1	1	1	0	1	1	0	0	2	0	0	1	0	0	1	1	1	2	1	2	1	1	1	1	0	0	1	1	1	1	1	0	0	1	1	0	1	1	0	0	0
501	0	0	1	0	0	0	2	2	1	1	0	0	0	0	0	0	1	1	1	1	1	0	2	2	0	2	2	2	2	2	0	1	2	0	1	2	1	0	0	0	1	1	1	0	1	2	0	0	0
502	1	0	0	0	0	0	2	2	1	1	1	1	1	0	0	0	0	1	0	1	0	0	2	2	0	1	1	2	1	1	2	1	0	0	0	2	0	1	1	1	0	1	0	0	1	1	0	0	0
503	0	0	2	0	0	0	2	2	1	1	1	2	2	0	1	1	1	0	1	1	0	0	2	2	0	0	2	2	2	1	0	1	1	1	0	2	1	0	0	0	1	1	0	0	1	1	1	0	0
504	0	0	0	0	0	0	2	2	1	1	0	0	0	0	0	0	1	1	1	1	1	0	1	2	0	1	1	2	2	2	1	1	1	0	0	2	2	0	1	1	0	0	1	0	1	0	0	0	1
505	0	0	1	0	0	0	1	1	1	1	1	0	0	0	0	0	2	1	1	1	0	0	2	2	0	1	1	2	1	1	2	0	0	0	0	2	1	1	0	0	1	1	1	0	1	1	1	1	0
506	1	0	2	0	1	1	2	2	1	1	1	1	2	1	0	0	1	1	0	1	0	0	1	1	0	2	2	2	2	2	1	1	2	0	1	2	0	0	2	1	0	0	1	0	0	0	0	0	0
507	1	0	1	0	0	0	0	0	2	2	0	0	0	0	0	0	1	1	1	1	1	0	2	2	0	1	2	2	2	2	0	0	0	1	1	1	2	0	1	1	1	0	0	1	0	1	0	0	0
508	0	0	1	0	0	0	2	2	0	0	1	1	2	1	0	1	2	1	0	2	1	0	2	2	0	1	0	1	1	1	1	2	1	0	0	2	1	0	0	0	1	0	0	1	0	1	0	0	1
509	0	0	1	0	0	0	1	1	2	2	0	0	0	0	0	0	2	0	0	2	0	0	2	2	0	1	2	2	2	1	0	1	1	0	0	2	2	0	0	0	2	1	1	0	1	1	0	1	0
510	0	0	0	0	0	0	0	2	2	0	1	0	0	0	0	0	2	0	0	2	0	0	0	1	0	0	2	2	2	2	1	0	0	0	0	1	1	0	2	1	0	0	1	0	1	1	0	0	0
511	0	0	0	0	0	0	2	2	0	0	2	1	2	1	0	0	1	1	1	1	1	0	2	2	0	1	1	2	2	2	0	0	0	0	0	2	2	0	0	1	1	1	0	0	1	0	0	0	0
512	0	0	0	0	0	0	0	1	2	1	0	0	0	0	0	0	1	1	0	1	0	0	2	2	0	0	2	2	2	2	1	0	1	0	1	2	1	1	1	1	1	1	1	0	2	1	1	0	0
513	0	0	2	0	1	1	1	1	1	1	0	0	0	0	0	0	1	0	0	2	0	1	1	2	0	1	1	1	2	2	0	1	1	1	1	1	1	0	1	1	1	2	2	0	2	0	0	0	1
514	0	0	1	0	0	0	2	2	1	1	0	0	0	0	0	0	1	1	1	1	0	0	2	2	0	0	1	2	1	2	2	0	0	0	0	2	1	0	1	1	1	2	2	0	2	1	0	0	0
515	0	0	0	0	0	0	2	2	1	1	1	0	1	1	0	0	0	0	0	2	0	0	1	1	0	0	2	2	2	2	0	0	1	0	1	2	2	0	1	1	1	0	0	0	0	0	0	0	0
516	0	0	2	0	0	0	0	0	2	1	1	1	1	1	0	0	1	0	0	2	0	0	2	2	0	0	2	2	2	2	1	0	1	1	1	2	2	0	1	1	1	1	1	0	1	2	0	0	0
517	0	0	2	0	0	0	2	2	0	0	2	0	0	0	0	0	1	0	0	2	0	0	2	2	0	1	2	2	2	2	1	1	1	0	1	1	0	2	0	0	0	0	0	0	0	0	0	0	0
518	0	0	2	0	1	1	0	1	2	1	0	1	1	0	0	0	1	1	1	1	0	0	2	2	0	1	2	2	2	2	0	1	0	0	0	2	1	0	1	1	1	0	0	0	0	1	1	0	0
519	1	0	0	0	0	0	1	2	2	1	0	0	1	0	0	1	2	0	0	2	1	0	2	2	0	0	1	2	2	2	2	0	1	1	0	2	0	0	1	1	0	0	1	0	1	0	1	0	0
520	0	0	1	0	0	0	1	2	1	0	1	0	0	0	0	0	1	1	1	1	0	0	2	2	0	1	2	2	2	2	0	1	1	1	2	0	1	1	1	0	0	1	0	0	1	1	2	0	0
521	0	0	1	1	0	1	0	1	2	0	1	1	1	1	0	0	1	2	1	0	1	0	2	2	0	1	1	2	1	1	2	1	1	0	2	1	1	0	2	1	0	0	2	0	1	0	1	0	0
522	0	0	1	0	0	0	2	2	1	1	0	1	2	1	0	1	2	0	0	2	0	0	2	2	0	0	0	1	2	2	0	2	1	0	2	0	2	0	0	0	1	0	0	0	0	1	0	0	0
523	1	0	0	0	0	0	0	0	2	2	0	1	2	1	0	0	1	1	1	1	1	0	1	1	1	1	1	2	1	2	2	1	1	2	0	2	2	0	1	1	1	0	0	0	1	0	0	0	1
524	0	0	0	0	0	0	2	2	1	0	0	0	0	0	0	0	2	1	0	2	0	0	1	1	1	1	2	2	2	2	1	0	1	1	0	2	2	0	1	1	1	0	0	0	0	0	0	1	0
525	1	0	1	0	0	0	2	2	0	0	2	1	1	0	0	0	1	1	1	1	1	0	2	2	0	1	2	0	1	1	1	0	2	1	1	2	1	0	0	0	0	0	1	0	1	0	0	0	0
526	0	0	1	0	0	0	2	2	2	2	0	1	1	0	0	0	0	1	1	1	1	0	1	1	0	0	2	2	1	1	1	0	0	0	0	2	1	0	0	0	1	1	0	0	1	0	0	0	0
527	0	0	1	0	0	0	1	1	1	1	1	0	0	0	0	0	1	2	2	0	2	0	2	2	0	2	1	2	1	1	2	1	1	1	1	1	2	0	0	1	1	0	0	0	0	1	1	1	0
528	0	0	2	0	0	0	2	2	1	1	0	1	2	2	0	0	0	1	0	1	0	0	0	0	0	0	0	2	0	0	2	1	2	0	0	2	2	0	0	0	2	0	0	1	0	1	0	0	2
529	0	1	0	0	0	0	1	1	2	2	0	0	0	0	0	0	1	0	0	2	0	1	2	2	0	2	0	1	1	1	1	0	1	1	0	2	2	0	1	1	1	0	0	0	0	0	0	0	0
530	0	0	2	0	2	2	0	1	1	1	1	1	1	1	0	1	1	1	2	0	1	0	1	1	0	2	1	2	2	2	0	0	1	1	0	2	2	0	2	2	0	1	1	0	1	1	0	0	0
531	0	0	1	1	0	1	2	2	1	1	0	0	1	1	0	0	1	1	1	1	0	0	2	2	0	0	2	2	2	1	0	0	1	0	0	2	1	0	1	1	1	0	1	0	0	1	1	0	1
532	0	0	2	0	1	1	1	1	0	0	1	1	1	0	0	0	2	0	0	2	0	0	2	2	0	0	1	0	2	2	0	0	1	1	2	1	2	0	1	1	0	0	1	0	1	1	0	1	0
533	0	0	2	0	1	1	0	1	1	1	1	0	0	0	0	0	1	0	0	2	0	0	2	2	0	1	1	2	1	1	2	0	0	0	0	2	1	0	2	2	0	0	0	0	2	2	1	1	0
534	0	0	0	0	0	0	2	2	1	1	0	0	0	0	0	0	0	2	1	1	1	0	2	2	0	1	1	2	2	2	2	0	1	0	1	1	2	0	0	0	2	0	0	0	0	1	0	0	0
535	0	0	2	0	1	1	1	1	2	2	0	0	0	0	0	0	2	1	1	1	0	0	2	2	0	0	1	2	2	1	1	2	1	0	0	2	1	0	2	2	0	0	0	0	0	2	0	0	1
536	1	0	0	0	0	0	2	2	2	1	0	2	2	2	0	0	2	2	1	1	0	0	2	2	0	2	1	1	2	2	0	1	1	1	0	2	2	1	0	0	1	0	0	1	0	0	2	0	0
537	0	0	0	0	0	0	0	0	2	2	0	0	1	1	0	0	1	1	2	0	1	0	1	1	1	2	1	2	1	1	2	0	1	0	1	1	1	0	0	0	1	0	2	0	1	0	0	1	0
538	0	0	2	0	0	0	1	1	1	1	1	0	0	0	0	0	1	1	1	1	0	0	1	1	0	2	2	2	2	2	1	0	0	0	1	2	1	1	1	1	1	1	0	0	0	0	0	0	0
539	0	0	0	0	0	0	1	1	2	1	0	0	1	1	0	0	1	1	0	1	0	0	2	2	0	1	1	0	1	2	1	1	1	0	1	2	1	0	1	1	1	0	0	0	1	0	0	0	0
540	0	0	1	0	0	0	1	1	2	2	0	0	1	1	0	0	2	1	1	1	1	0	2	2	0	2	1	2	2	2	0	0	2	0	2	1	2	0	0	0	2	0	0	0	0	1	0	0	0
541	0	0	1	0	0	0	0	1	1	0	0	1	2	0	0	0	2	2	2	0	0	0	1	1	0	1	1	1	1	1	1	1	1	2	1	2	1	0	1	1	1	1	0	0	0	1	0	1	0
542	0	0	0	0	0	0	1	1	2	2	0	0	0	0	0	0	1	0	2	0	1	0	2	2	0	1	1	1	1	1	0	1	1	2	1	2	1	0	1	1	1	1	1	0	1	1	0	0	1
543	1	0	1	0	0	0	0	0	2	2	0	0	1	1	0	0	1	2	1	1	0	0	1	1	0	2	0	2	1	2	2	0	1	1	0	2	2	0	2	2	1	0	0	0	0	0	0	0	0
544	1	0	1	0	0	0	1	1	1	1	1	0	2	2	0	0	0	0	1	1	1	0	1	1	0	2	1	2	2	1	0	0	1	0	1	1	1	0	0	0	2	0	2	0	0	0	1	0	0
545	1	0	1	0	0	0	1	2	1	0	1	0	0	0	0	0	1	2	0	1	1	0	2	2	0	2	2	2	2	2	1	1	1	0	1	2	2	1	0	0	1	1	0	0	1	1	0	0	0
546	0	0	1	0	0	0	1	1	1	1	0	1	2	1	0	0	1	0	1	1	0	0	2	2	0	2	2	2	2	2	1	0	0	2	1	2	1	0	0	0	1	1	1	0	1	0	0	0	0
547	0	0	2	0	0	0	1	1	1	1	0	1	0	0	0	1	1	0	0	2	0	0	1	1	1	0	1	2	2	2	1	0	1	0	1	1	0	0	2	1	0	0	0	0	0	1	0	0	0
548	0	0	1	0	0	0	1	2	1	0	1	0	1	1	0	1	1	1	1	1	0	0	2	2	0	1	2	2	2	1	1	0	0	0	0	2	1	0	0	0	1	1	0	0	2	1	0	0	0
549	0	0	2	0	0	0	2	2	1	1	0	0	1	1	0	0	2	1	1	1	1	0	2	2	0	0	1	1	2	2	0	0	2	0	2	1	1	0	0	0	1	1	1	0	0	0	0	0	0
550	0	0	2	0	1	1	2	2	1	1	0	1	1	0	0	0	1	0	0	2	0	0	1	1	1	1	2	2	2	2	1	1	0	1	1	2	1	1	0	0	1	0	1	0	0	1	0	1	1
551	0	0	2	0	1	1	0	1	2	1	0	1	2	1	0	1	1	0	0	2	0	0	1	1	0	2	2	1	2	2	1	0	1	1	1	1	1	0	2	2	0	1	0	0	0	1	0	2	0
552	0	0	1	0	0	0	2	2	0	0	0	0	0	0	0	0	2	1	1	1	1	1	1	2	0	0	2	2	2	2	1	1	0	1	0	2	1	0	1	0	1	0	0	0	0	1	0	0	1
553	0	0	2	0	0	0	1	1	2	2	0	0	0	0	0	0	1	1	0	2	0	0	0	0	0	0	1	1	2	2	0	1	1	0	1	1	2	0	0	0	2	0	0	0	0	0	0	1	0
554	0	0	1	0	0	0	1	1	2	2	0	0	2	2	0	0	2	1	1	1	1	1	2	2	0	2	2	2	2	2	1	1	1	2	0	2	1	1	0	0	0	0	0	1	0	1	0	0	0
555	0	0	2	0	1	1	0	1	2	1	0	0	0	0	0	0	0	1	0	0	0	0	2	2	0	1	1	1	2	2	0	0	1	0	1	1	1	0	2	1	0	0	0	1	1	1	0	0	0
556	0	0	2	0	0	0	1	1	2	2	0	2	2	0	1	1	1	1	1	1	1	0	1	1	0	2	1	1	2	2	1	1	2	0	1	1	1	1	0	0	1	0	1	0	2	0	1	0	0
557	0	0	0	0	0	0	2	2	2	1	0	1	1	0	0	0	0	2	1	1	1	0	2	2	0	1	2	2	2	2	0	2	1	0	1	1	1	2	0	0	0	1	1	0	1	0	0	0	0
558	0	0	2	0	0	0	1	1	2	2	0	0	1	1	0	0	2	0	1	1	1	0	2	2	0	2	2	2	1	1	2	0	0	0	1	1	1	0	0	0	1	1	1	0	1	1	0	0	0
559	0	0	1	0	0	1	1	2	1	0	1	0	1	1	0	0	1	0	1	1	1	0	1	1	1	2	1	2	2	2	0	1	0	0	0	2	1	0	1	1	1	0	0	0	0	1	0	0	1
560	1	0	1	0	0	0	1	1	2	2	0	0	1	1	0	0	1	1	0	1	0	0	2	2	0	1	2	2	2	1	0	2	2	1	0	2	2	0	0	0	1	1	1	0	1	2	0	0	0
561	0	0	0	0	0	0	1	1	2	2	0	0	1	1	0	0	1	0	0	2	0	0	2	2	0	1	1	2	1	1	2	0	2	1	1	2	1	0	2	2	0	0	1	0	1	0	0	0	0
562	0	0	1	0	0	0	2	2	1	1	0	0	0	0	0	0	1	0	0	1	0	0	2	2	0	0	1	1	2	2	0	1	1	1	2	0	2	0	1	1	1	1	1	0	1	0	0	0	0
563	1	1	2	0	1	1	2	2	1	0	1	0	2	2	0	0	1	1	0	1	0	0	2	2	0	1	1	1	1	1	1	1	1	1	2	0	1	0	2	2	0	0	0	0	1	1	0	1	1
564	1	0	0	0	0	0	2	2	0	0	0	1	1	0	0	0	0	1	0	1	0	0	2	2	0	0	2	2	2	2	1	2	1	0	1	0	2	0	0	0	1	1	0	0	1	0	0	1	0
565	0	0	1	0	0	0	1	2	2	0	1	0	0	0	0	0	0	0	0	2	0	0	2	2	0	0	1	1	1	1	2	0	0	2	1	2	1	0	0	0	1	0	1	0	0	1	0	0	0
566	0	0	1	0	0	0	1	1	2	2	0	1	1	0	0	0	1	1	1	0	0	0	2	2	0	0	1	2	2	2	0	0	1	1	1	2	2	1	0	0	1	0	1	0	0	0	0	0	0
567	0	0	2	0	1	1	1	1	1	1	1	0	0	0	0	0	0	0	0	2	1	0	2	2	0	2	1	2	1	1	1	1	2	0	0	2	2	0	0	0	2	0	1	0	0	2	0	0	0
568	0	0	0	0	0	0	1	1	1	1	0	1	1	0	0	0	2	0	0	1	0	0	1	1	0	1	1	2	2	2	1	0	0	0	0	2	1	0	1	0	1	1	0	0	1	1	0	0	0
569	1	0	1	0	1	1	1	2	2	1	0	0	0	0	0	0	2	0	0	2	0	0	2	2	0	0	2	2	2	2	0	0	0	0	0	2	1	1	0	0	0	0	0	1	0	1	0	0	0
570	0	0	0	0	0	0	1	2	1	0	0	1	2	1	0	0	1	1	1	1	1	0	2	2	0	0	2	2	2	2	1	1	0	1	0	2	2	0	0	0	2	0	1	0	1	0	0	0	1
571	0	1	2	0	0	0	2	2	2	1	0	0	0	0	0	0	2	1	1	1	0	0	1	1	0	0	2	2	2	2	0	0	1	1	2	1	0	1	0	0	0	0	0	0	2	1	0	0	0
572	0	1	1	0	0	0	2	2	0	0	2	1	1	0	0	0	1	1	0	1	0	0	2	2	0	2	1	1	2	2	0	1	1	1	1	1	0	1	0	0	0	0	0	0	1	1	0	0	1
573	0	0	2	0	0	0	1	1	2	2	0	1	1	1	0	0	1	2	1	0	0	0	2	2	0	1	1	2	1	1	2	1	1	0	0	2	1	1	0	0	1	1	0	0	1	0	0	0	0
574	1	1	1	0	1	1	1	1	1	1	1	0	0	0	0	0	1	2	2	0	1	1	2	2	0	2	2	2	2	2	1	0	0	2	1	1	2	0	0	0	1	1	0	0	1	1	0	0	0
575	0	0	1	0	0	0	0	1	2	1	0	1	1	0	0	0	1	1	2	0	1	0	2	2	0	1	2	2	2	2	0	2	2	0	2	0	0	0	1	1	0	0	0	0	0	0	1	0	0
576	0	0	1	0	0	0	2	2	1	0	1	0	1	1	0	0	1	1	1	1	1	0	2	2	0	1	1	2	2	2	1	1	1	1	2	0	1	0	1	1	1	1	1	0	1	0	0	0	0
577	0	1	2	0	0	0	0	1	2	1	0	0	1	0	0	0	2	1	1	1	0	0	2	2	0	1	1	2	1	1	2	0	1	0	0	2	2	0	1	1	1	0	1	1	1	0	0	0	1
578	0	1	1	0	0	0	1	1	2	0	0	0	0	0	0	0	1	2	1	1	0	0	0	0	0	1	0	0	2	1	0	1	2	0	1	1	2	0	0	0	2	0	0	0	1	0	1	0	0
579	0	0	1	0	0	0	1	1	2	2	0	1	1	0	0	0	0	2	0	1	0	0	2	2	0	0	2	2	2	2	0	1	1	2	2	1	1	0	0	0	1	0	0	1	0	1	0	0	0
580	0	0	2	0	0	0	1	1	1	0	1	0	1	1	0	0	1	2	0	1	1	0	2	2	0	1	0	1	1	0	1	0	0	1	0	2	1	0	0	0	1	1	1	0	1	1	0	0	0
581	1	0	1	0	0	0	1	1	2	2	0	1	1	0	0	0	0	0	0	2	0	0	2	1	1	1	0	1	2	2	0	0	0	0	0	2	1	0	1	1	1	0	1	0	1	0	0	1	0
582	0	0	1	0	0	0	2	2	1	1	1	0	1	1	0	0	1	1	1	0	1	0	2	2	0	0	2	2	2	2	0	1	0	0	1	1	2	0	1	1	1	1	1	0	1	1	0	1	0
583	1	0	1	0	0	0	1	1	1	1	0	0	1	0	0	0	0	1	1	1	0	0	1	1	1	1	1	1	2	2	0	0	0	0	1	1	0	1	0	0	0	0	0	1	0	1	0	0	0
584	0	0	2	0	0	0	2	2	1	1	0	0	0	0	0	0	1	2	0	2	0	0	2	2	0	0	2	2	2	2	1	0	1	2	1	1	1	0	1	1	1	0	0	0	0	0	0	0	0
585	0	0	2	0	0	0	1	1	1	0	1	0	0	0	0	0	2	0	0	2	0	0	2	2	0	0	1	2	2	1	1	0	1	2	1	1	2	0	0	0	2	2	2	0	1	1	0	1	0
586	0	0	2	0	0	0	1	1	2	2	1	0	0	0	0	0	1	0	0	2	0	0	2	2	0	2	2	2	2	2	0	1	1	0	0	2	2	0	0	0	1	0	0	0	0	0	0	0	1
587	0	0	0	0	0	0	2	2	1	1	0	0	1	1	0	0	0	0	0	2	0	0	2	2	0	1	2	2	2	2	0	1	1	1	1	1	2	1	0	0	1	1	1	0	1	0	0	0	0
588	0	0	2	0	0	0	2	2	0	0	0	1	1	0	0	0	2	1	1	1	1	0	2	2	0	1	2	2	2	2	0	0	0	0	0	2	0	0	1	1	0	1	1	0	1	0	0	1	0
589	0	0	0	0	0	0	2	2	0	0	2	0	0	0	0	0	1	1	1	1	0	0	2	2	0	1	1	2	1	1	1	0	0	1	1	1	1	1	0	0	1	0	0	0	0	0	0	0	0
590	0	0	2	0	1	1	1	1	2	0	0	0	0	0	0	0	1	2	1	1	0	0	1	2	0	2	2	2	1	1	2	1	1	0	0	2	0	0	2	1	0	0	1	0	1	1	0	0	1
591	1	1	1	0	0	0	1	2	0	0	1	1	0	0	0	1	0	1	1	1	1	0	2	2	0	2	2	2	2	2	0	1	1	0	0	2	1	0	0	0	2	0	1	0	1	0	0	2	0
592	0	0	1	0	1	1	1	1	1	1	0	0	0	0	0	0	1	0	2	0	1	0	1	1	0	2	1	2	1	1	2	1	1	0	0	2	2	0	0	0	2	0	0	0	0	2	0	0	1
593	0	0	1	0	0	0	2	2	0	0	1	0	1	1	0	0	1	2	1	0	1	1	2	2	0	0	0	2	1	1	1	1	1	2	0	2	0	0	2	2	0	0	1	0	1	0	0	0	0
594	0	0	1	0	0	0	2	2	2	1	0	1	1	0	0	0	2	1	1	1	0	0	1	1	1	1	2	2	2	2	0	1	1	1	1	1	2	0	2	2	0	0	0	0	0	1	0	0	0
595	0	0	1	0	0	0	2	2	1	1	1	0	0	0	0	0	0	0	1	1	1	0	2	2	0	0	2	2	2	2	1	1	0	1	1	2	1	0	1	1	1	1	1	0	1	2	0	0	0
596	0	0	1	0	0	0	0	1	2	1	0	0	0	0	0	0	1	2	1	0	1	0	2	2	0	1	2	2	2	2	0	2	1	0	0	2	2	0	0	0	2	1	1	0	2	2	0	0	0
597	0	0	0	0	0	0	1	2	2	1	0	0	0	0	0	0	1	1	2	0	1	1	1	2	0	1	2	2	2	2	0	1	1	1	1	1	1	0	2	1	0	0	0	0	0	0	0	0	0
598	0	0	1	0	0	1	1	2	1	0	0	1	1	0	0	0	1	1	1	1	1	0	1	1	1	0	2	2	2	2	1	0	1	1	1	1	1	0	0	0	2	0	0	1	0	0	0	0	0
599	0	1	2	0	0	0	0	1	2	2	0	0	0	0	0	0	2	0	0	2	0	1	2	2	0	1	0	1	1	0	2	2	2	1	0	2	1	0	0	0	2	0	0	0	0	1	1	0	0
600	0	0	1	0	0	0	1	2	0	0	1	0	0	0	0	0	0	0	0	2	0	0	2	2	0	0	1	2	1	1	1	1	1	0	0	2	1	0	2	2	0	0	1	1	1	1	0	0	1
601	0	1	1	0	0	0	1	1	2	2	0	0	1	1	0	1	1	1	1	1	0	0	1	1	1	1	2	2	2	2	0	2	2	0	2	1	1	2	0	0	0	0	1	0	1	0	1	0	0
602	0	0	2	0	0	0	2	2	0	0	2	0	1	1	0	0	2	1	1	1	1	0	2	2	0	2	1	2	2	2	0	1	0	1	0	2	2	0	0	0	2	0	0	0	0	1	1	0	0
603	0	0	1	0	0	0	1	2	1	0	1	0	0	0	0	0	0	2	0	1	0	0	2	2	0	0	2	2	2	2	0	0	0	0	0	2	1	1	0	0	1	0	2	0	1	0	0	0	0
604	0	0	0	0	0	0	1	1	1	1	0	1	1	0	0	0	0	0	1	1	1	0	2	2	0	1	1	2	2	1	1	1	1	1	2	0	2	0	1	1	1	2	2	0	2	1	0	1	0
605	0	0	2	0	0	0	1	1	2	1	1	0	1	1	0	0	0	1	0	2	0	0	2	2	0	0	1	1	2	2	1	1	1	0	0	2	2	0	1	1	1	0	1	0	1	0	0	0	0
606	0	1	0	0	0	0	1	1	1	1	0	0	1	1	0	0	2	1	0	2	0	0	2	2	0	2	1	2	2	2	0	0	2	0	0	2	0	0	2	2	0	0	0	0	2	1	0	0	0
607	1	0	0	0	0	0	0	0	2	2	0	0	1	1	0	0	1	2	0	1	1	1	2	2	0	2	1	1	1	1	1	0	1	1	1	2	1	0	2	2	0	0	0	1	0	1	0	0	0
608	0	0	1	0	0	0	1	2	1	0	0	0	1	1	0	0	2	1	1	1	1	0	0	1	0	0	1	1	1	1	2	1	2	1	1	2	2	1	0	0	1	0	0	0	1	0	0	0	0
609	0	0	1	0	0	0	0	1	2	0	1	1	1	1	0	0	2	1	1	1	0	0	2	2	0	1	2	2	1	1	2	0	1	0	1	1	1	0	0	0	2	0	1	0	1	0	0	0	0
610	0	0	1	0	1	1	1	1	2	2	0	1	1	0	0	0	1	2	1	1	0	0	2	2	0	1	2	2	2	2	2	2	2	0	0	2	1	0	0	0	1	0	1	0	0	0	0	0	0
611	1	0	2	0	0	0	0	0	2	2	0	0	0	0	0	0	2	0	0	2	0	0	2	2	0	1	1	2	1	1	2	1	1	0	1	1	0	0	1	1	0	1	0	0	1	0	0	0	0
612	0	0	2	0	0	0	1	2	1	0	0	2	2	0	0	0	1	0	0	2	0	0	2	2	0	0	1	1	1	1	2	1	0	0	0	2	1	0	1	1	1	0	0	0	1	1	0	0	1
613	0	0	1	0	0	0	0	1	2	1	1	1	2	1	0	1	2	0	0	2	0	0	2	2	0	0	2	0	1	1	1	1	1	0	0	2	1	1	0	0	1	0	0	1	0	1	0	1	0
614	0	0	2	0	0	0	0	1	2	1	0	0	0	0	0	0	0	0	0	2	0	0	1	1	0	1	2	2	2	2	1	1	1	1	1	1	1	1	0	0	0	1	1	0	1	0	0	0	0
615	0	0	2	0	0	1	2	2	0	0	0	0	1	1	0	0	1	0	0	2	0	0	1	1	1	1	2	2	2	2	0	1	1	0	1	1	1	1	0	0	1	0	0	0	0	0	0	0	0
616	0	0	2	0	0	0	2	2	1	1	1	0	0	0	0	0	0	1	1	1	1	0	2	2	0	1	1	1	2	2	0	2	2	1	0	2	2	1	0	0	1	0	0	0	0	1	0	0	0
617	0	0	1	0	1	1	0	0	1	1	0	0	1	1	0	0	1	2	0	2	0	1	2	2	0	1	2	2	1	1	1	0	0	0	0	2	0	0	1	1	0	1	0	0	1	1	0	0	1
618	0	0	2	0	0	0	1	2	2	1	0	0	0	0	0	0	1	2	0	1	0	0	2	2	0	1	2	2	2	2	2	0	0	1	0	2	1	0	0	0	2	0	2	0	0	0	0	0	1
619	0	0	1	0	0	0	1	1	1	1	1	0	2	2	0	0	1	1	2	0	1	0	2	2	0	0	2	2	2	2	1	1	2	0	1	1	2	0	1	1	1	1	1	0	1	1	1	0	1
620	0	0	1	0	0	0	2	2	0	0	2	1	1	1	0	0	0	2	1	0	0	0	2	2	0	1	2	2	2	2	0	1	0	2	1	2	1	0	1	1	1	1	0	0	0	0	0	1	0
621	1	0	0	0	0	0	2	2	1	1	0	0	0	0	0	0	1	0	0	2	0	0	2	2	0	1	1	2	2	2	2	1	1	1	2	0	1	0	0	0	1	0	0	0	0	1	0	0	1
622	1	0	1	0	0	0	0	0	2	2	0	0	1	1	0	0	0	0	0	2	0	0	1	1	1	1	2	2	1	1	2	1	1	0	0	2	1	0	1	1	1	0	0	0	0	0	0	1	0
623	0	0	1	0	0	0	1	2	0	0	1	1	1	1	0	1	1	0	0	2	0	0	2	2	0	0	2	2	2	2	0	0	1	0	1	1	1	0	1	1	0	0	0	0	0	0	0	0	1
624	0	0	2	0	0	0	1	1	2	2	0	0	0	0	0	0	2	1	1	1	1	0	2	2	0	0	1	1	2	2	0	1	1	0	0	2	1	1	0	0	0	0	1	1	0	1	0	0	0
625	0	0	1	0	0	0	0	0	2	2	0	1	1	0	0	0	2	0	0	2	0	0	2	2	0	0	1	1	1	1	1	0	1	1	0	2	0	0	1	1	0	1	2	0	1	0	0	0	0
626	1	0	1	0	0	0	2	2	1	1	1	0	1	1	0	0	2	1	1	1	0	0	2	2	0	1	2	2	2	2	1	1	1	0	2	1	2	1	0	0	1	0	0	0	0	0	1	0	0
627	0	0	0	0	0	0	2	2	0	0	2	0	0	0	0	0	2	0	0	2	0	0	0	0	1	1	1	2	1	2	2	0	0	0	1	1	2	0	2	2	0	0	0	0	1	0	1	0	0
628	0	0	0	0	0	0	2	2	2	1	1	0	0	0	0	0	1	0	0	2	0	0	0	0	0	0	2	2	2	2	1	1	1	0	1	1	1	0	0	0	1	0	0	0	0	0	0	0	1
629	1	0	1	0	0	0	1	1	2	2	1	0	0	0	0	0	0	2	2	0	0	0	2	2	0	2	1	2	2	1	1	0	1	0	1	2	1	0	1	1	1	1	1	0	0	0	0	0	0
630	0	0	2	0	0	0	1	2	2	0	1	0	1	1	0	0	2	1	0	2	0	0	2	2	0	1	2	2	2	2	1	1	1	2	1	1	1	0	0	0	0	0	2	0	1	0	0	0	0
631	0	0	2	0	1	1	1	1	2	2	0	1	1	1	0	0	2	1	0	2	0	0	2	2	0	1	1	2	2	2	0	0	0	0	0	2	1	0	0	0	1	2	2	0	1	1	0	0	0
632	0	1	2	0	1	1	0	0	2	2	0	0	1	1	0	0	2	1	1	1	0	0	2	2	0	1	1	2	2	2	0	0	0	1	0	2	1	0	1	1	1	0	0	0	0	2	0	0	0
633	0	0	2	0	0	0	2	2	1	0	1	0	0	0	0	0	1	2	0	1	1	0	1	1	1	2	2	2	2	1	1	0	2	1	2	1	0	1	1	1	0	1	1	0	1	0	0	0	0
634	0	0	2	0	1	1	1	1	2	2	0	0	0	0	0	0	0	1	0	0	0	0	2	2	0	0	1	2	2	2	0	1	1	2	2	1	2	0	0	0	1	0	2	0	0	0	0	0	0
635	0	0	1	0	0	1	2	2	0	0	0	0	2	0	1	1	2	1	1	1	1	0	2	2	0	2	2	1	2	2	1	0	1	0	0	2	1	0	1	1	1	0	0	0	2	1	0	0	0
636	0	0	2	0	0	0	1	2	2	1	0	0	1	1	0	0	0	2	1	1	1	0	0	1	1	1	1	2	2	2	0	1	1	1	1	1	0	1	1	1	0	0	0	1	0	1	0	0	0
637	0	1	2	0	0	0	2	2	1	1	0	0	0	0	0	0	1	0	0	2	0	0	2	2	0	0	1	1	2	1	1	0	2	1	1	2	1	1	0	0	0	0	1	1	2	0	0	0	1
638	0	0	1	1	1	2	1	1	0	0	2	1	2	2	0	0	1	0	0	2	0	0	2	2	0	0	2	2	2	2	1	1	2	0	0	2	1	0	2	2	0	0	1	0	1	0	0	0	0
639	1	1	1	0	0	0	1	2	2	0	0	0	2	2	0	0	1	0	1	1	1	0	1	1	1	1	1	1	1	1	1	1	2	0	2	0	1	0	0	0	1	1	1	0	1	0	0	0	0
640	0	1	1	0	0	0	0	0	2	2	0	0	0	0	0	0	1	2	1	0	1	0	2	2	0	0	2	2	2	2	1	1	1	0	0	2	1	0	2	2	0	1	1	0	1	0	0	1	0
641	0	0	2	0	1	1	2	2	0	0	0	0	1	1	0	0	1	0	0	2	0	0	2	2	0	0	1	2	2	1	1	0	0	0	1	1	1	0	1	1	0	1	0	0	0	0	1	0	0
642	0	0	1	0	0	0	1	1	1	1	1	1	2	1	0	0	2	1	1	1	1	0	2	2	0	0	2	2	2	2	1	1	1	0	1	1	2	0	0	0	1	0	1	0	1	0	1	0	0
643	1	0	1	0	0	0	2	2	1	1	1	0	0	0	0	0	2	0	0	2	0	0	2	2	0	1	1	1	1	1	2	2	1	0	0	2	2	0	2	2	1	0	1	1	2	0	0	0	1
644	0	0	2	0	0	0	2	2	1	1	1	0	0	0	0	0	2	0	0	2	0	0	1	1	0	2	1	1	1	1	2	0	0	1	0	2	1	0	1	1	1	0	1	1	0	1	0	0	0
645	0	0	2	0	0	0	1	1	1	1	1	1	1	0	0	0	1	1	1	1	0	0	1	1	0	2	2	2	2	2	1	1	2	0	1	2	2	1	0	0	1	0	0	0	1	0	0	0	0
646	1	0	0	0	0	0	1	1	2	1	1	1	2	1	0	0	2	2	1	1	1	0	2	2	0	2	1	1	1	1	1	1	1	1	1	1	0	1	1	1	0	0	0	0	0	0	0	1	1
647	0	0	1	0	0	0	1	1	2	1	1	1	1	0	0	0	2	2	0	1	0	0	2	2	0	1	1	1	2	2	0	0	1	1	0	2	1	0	0	0	1	1	1	0	1	1	0	1	0
648	0	0	1	0	1	1	1	1	2	2	0	0	0	0	0	0	2	1	1	1	1	0	2	2	0	2	0	1	2	2	0	1	1	0	1	2	2	0	1	1	0	0	0	0	0	1	0	0	0
649	0	0	1	0	0	0	1	2	1	0	0	0	1	1	0	0	1	0	1	1	0	0	1	1	0	1	0	0	1	2	1	0	2	0	0	2	1	1	0	0	1	0	0	2	0	2	1	1	0
650	0	0	0	0	0	0	2	2	0	0	0	1	1	0	0	0	1	2	0	2	0	1	1	2	0	1	1	1	2	2	1	1	1	0	1	1	2	1	0	0	0	1	0	0	2	1	0	0	0
651	0	0	1	0	0	0	1	1	1	1	1	0	1	1	0	0	1	0	0	2	0	0	1	1	1	1	1	2	2	1	1	1	0	1	1	1	2	0	2	2	0	0	0	0	0	2	0	0	1
652	0	0	1	0	0	0	1	1	2	2	0	0	0	0	0	0	0	2	2	0	0	0	2	2	0	1	1	1	2	2	1	1	1	1	1	2	1	1	0	0	1	2	1	0	1	0	0	1	1
653	0	0	2	0	1	1	1	1	1	1	0	0	0	0	0	0	2	0	0	2	0	0	1	1	0	0	1	1	2	2	0	1	1	0	0	1	1	0	1	0	1	1	1	0	0	1	0	0	1
654	1	0	1	0	0	0	2	2	0	0	1	0	0	0	0	0	0	1	1	1	1	0	1	1	0	0	0	2	1	1	2	0	0	0	1	1	0	1	1	1	0	1	1	0	1	0	0	0	0
655	0	0	1	0	1	1	2	2	1	1	0	0	1	1	0	0	1	1	1	1	0	1	2	2	0	2	2	2	2	2	0	0	2	0	1	1	2	0	2	2	0	0	0	0	0	0	0	0	0
656	0	0	1	0	0	0	2	2	0	0	2	0	1	1	0	0	2	0	0	2	0	0	2	2	0	0	1	1	2	2	0	1	1	2	1	1	1	0	1	0	1	0	0	0	0	0	0	0	0
657	0	0	2	0	0	0	1	2	1	0	1	0	1	0	0	0	2	2	1	1	1	0	1	1	1	1	2	2	2	2	0	0	0	1	0	2	2	0	0	0	2	0	1	0	0	1	0	0	0
658	0	0	1	0	0	0	1	1	2	2	0	0	0	0	0	0	1	0	0	2	0	0	2	2	0	0	1	2	2	2	0	0	0	0	0	2	0	0	2	1	0	0	0	1	0	0	0	0	1
659	0	0	1	0	0	0	1	2	1	0	1	1	2	1	0	0	2	1	0	2	0	0	2	2	0	1	2	2	2	2	1	0	0	0	0	2	1	0	1	1	1	0	0	0	1	1	0	0	1
660	0	0	0	0	0	0	1	2	1	0	0	0	1	1	0	0	2	1	1	1	0	0	2	2	0	0	1	1	1	2	1	1	0	0	1	1	1	0	0	0	2	0	1	0	1	0	0	0	0
661	0	0	0	0	0	0	1	1	2	2	0	0	2	2	0	0	1	0	0	2	0	0	2	2	0	1	2	2	2	1	0	0	1	0	0	2	2	1	0	0	1	1	1	0	1	2	0	1	0
662	0	0	1	0	0	0	2	2	1	1	0	2	2	2	0	0	1	0	0	2	0	0	2	2	0	1	2	1	2	2	1	1	1	1	1	1	0	1	1	1	0	0	0	0	0	1	0	0	0
663	0	0	1	0	0	0	1	2	1	0	1	0	0	0	0	0	1	0	0	2	0	0	2	2	0	0	1	1	2	2	0	1	2	0	1	1	2	1	0	0	1	1	1	0	0	1	0	0	0
664	0	0	2	0	0	0	0	0	2	2	0	0	1	1	0	0	1	2	1	0	0	0	2	2	0	0	2	2	2	2	0	0	1	0	1	1	2	1	0	0	0	0	0	1	1	1	0	0	0
665	1	0	2	0	0	0	1	2	1	0	0	1	1	0	0	0	0	0	0	2	0	0	2	2	0	1	2	2	2	1	0	0	1	0	0	2	1	0	1	1	1	0	1	0	0	1	0	0	0
666	0	0	1	0	0	0	1	1	1	1	0	1	2	1	0	1	2	1	0	2	0	0	1	1	0	1	2	2	2	2	0	0	0	1	0	2	1	0	1	0	1	1	1	1	1	2	0	0	0
667	0	0	2	0	1	1	1	2	2	2	0	0	1	0	0	0	1	2	1	0	1	0	1	1	1	0	1	1	2	2	1	0	2	0	0	2	2	0	2	2	1	1	1	0	1	0	0	0	0
668	0	0	0	0	0	0	1	2	1	0	1	0	1	1	0	0	1	0	0	2	0	0	2	2	0	0	1	1	2	2	1	0	1	0	0	2	0	1	0	0	0	0	0	0	0	1	0	0	0
669	0	0	1	0	1	1	1	1	1	1	0	0	0	0	0	0	1	2	1	1	0	0	1	1	0	1	2	2	2	2	0	0	1	0	0	2	2	0	0	1	1	0	0	1	0	1	0	0	0
670	0	0	1	0	0	0	1	1	2	2	0	0	1	1	0	0	1	0	0	2	0	0	2	2	0	0	1	0	2	2	0	0	2	0	0	2	0	0	1	1	0	0	0	0	0	0	0	0	0
671	0	0	2	0	0	0	2	2	1	1	1	0	1	1	0	0	1	0	0	2	0	0	2	2	0	1	2	2	1	1	1	2	2	0	0	2	1	0	0	0	2	1	0	0	1	0	0	0	0
672	0	0	2	0	1	1	0	0	2	2	0	0	0	0	0	0	2	0	0	2	0	0	2	2	0	1	1	2	2	2	1	0	1	0	0	2	1	1	0	0	1	0	0	0	1	0	0	0	1
673	0	0	1	0	0	0	2	2	1	1	0	1	0	0	0	0	1	2	0	1	0	0	1	1	0	1	1	2	1	1	2	0	0	0	2	1	1	0	0	0	2	1	0	0	1	0	0	0	0
674	0	0	1	0	0	0	1	2	2	1	0	1	1	0	0	0	1	2	1	0	1	0	2	2	0	1	2	2	2	2	1	1	1	0	0	2	2	0	0	0	1	1	0	0	1	0	0	0	0
675	0	0	1	0	1	1	1	1	2	2	0	0	0	0	0	0	1	1	1	1	0	0	2	2	0	2	2	2	2	2	1	0	1	0	1	1	1	0	0	0	0	0	1	0	0	1	2	0	0
676	0	0	1	0	0	0	1	2	2	1	0	1	1	0	0	0	2	0	1	1	1	0	2	2	0	0	0	0	2	1	0	0	0	1	1	1	1	1	1	0	0	0	0	0	0	0	0	1	1
677	0	0	2	0	1	1	1	1	2	2	1	0	0	0	0	0	1	1	0	1	0	0	0	1	0	0	1	1	2	2	0	1	2	0	1	1	2	0	0	0	2	1	0	0	1	1	0	0	0
678	0	0	2	0	0	0	2	2	0	0	1	1	1	0	0	0	1	0	0	2	0	0	2	2	0	2	2	2	2	2	1	2	2	0	1	1	0	0	1	1	0	0	0	0	0	0	0	0	0
679	0	0	0	0	0	0	2	2	0	0	0	2	1	1	0	1	0	1	0	1	0	0	2	2	0	2	1	1	2	2	0	2	1	0	0	2	1	2	0	0	0	0	0	0	0	0	0	0	1
680	0	0	1	0	0	0	1	2	1	0	0	0	1	0	0	0	2	1	1	1	1	0	1	1	1	1	1	1	2	2	0	0	2	0	1	1	1	0	0	0	1	0	0	0	0	0	0	2	0
681	0	0	1	0	0	0	0	1	2	1	0	1	1	0	0	0	0	0	0	2	0	0	0	0	0	0	1	0	1	2	1	0	0	2	1	1	1	0	0	0	2	1	1	0	1	1	1	0	0
682	1	1	1	0	1	1	1	2	2	1	0	0	1	1	0	1	2	1	1	1	0	0	2	2	0	1	2	2	2	2	0	1	1	0	0	2	1	0	0	0	2	0	1	0	0	1	0	2	0
683	0	0	2	0	0	0	2	2	2	1	0	0	0	0	0	0	0	1	0	2	0	0	2	2	0	1	1	2	1	1	1	1	2	0	1	1	2	0	0	0	2	0	1	0	1	0	0	1	0
684	1	0	1	0	0	0	2	2	1	1	0	1	1	1	0	1	0	0	0	2	0	0	0	1	1	1	1	2	2	2	0	1	1	0	0	2	1	0	1	1	1	1	1	0	1	1	0	0	0
685	0	0	1	0	0	0	2	2	2	2	0	0	0	0	0	0	2	2	2	0	2	0	2	2	0	0	2	2	2	2	2	1	1	0	1	1	1	1	0	0	1	0	1	0	0	0	1	0	1
686	1	1	1	0	0	0	1	1	2	2	0	0	1	1	0	0	1	1	1	1	0	0	1	1	0	2	2	0	1	1	1	0	0	1	2	2	1	1	0	0	1	0	0	0	0	1	0	0	0
687	0	0	0	0	1	1	2	2	1	1	1	0	0	0	0	0	1	1	1	1	1	0	0	1	1	1	1	2	2	2	0	2	1	0	0	2	2	0	0	0	2	1	1	0	1	2	0	0	0
688	0	0	2	0	0	0	1	2	0	0	1	0	1	1	0	0	1	1	0	1	0	0	2	2	0	1	2	2	2	2	1	0	0	2	1	1	2	0	0	0	2	1	1	0	1	1	0	1	0
689	0	0	1	0	1	1	1	1	2	2	0	0	2	0	1	1	2	1	0	2	0	0	2	2	0	0	2	2	2	2	0	1	1	0	0	2	1	0	0	0	1	0	0	0	0	0	0	0	0
690	0	0	1	0	0	0	0	1	1	0	1	1	2	2	0	0	0	0	1	1	1	0	1	1	1	1	1	1	2	2	0	1	1	0	0	2	1	0	1	1	1	0	0	0	0	0	0	0	0
691	0	0	1	0	0	0	1	1	1	1	1	1	1	1	0	0	1	1	1	1	0	0	2	2	0	0	0	0	1	2	1	0	2	0	2	1	1	0	0	0	0	0	0	0	0	1	0	0	0
692	0	0	2	0	0	0	0	1	1	1	1	0	0	0	0	0	0	1	1	1	1	0	2	2	0	1	1	1	2	2	1	0	2	0	0	2	1	0	2	2	0	0	0	0	0	0	1	1	0
693	0	0	1	0	0	0	0	0	2	2	0	0	0	0	0	0	0	1	0	1	0	0	1	1	0	0	2	2	2	2	0	1	1	1	0	2	0	0	1	1	0	0	1	0	1	0	0	0	0
694	0	1	1	0	0	0	1	1	0	0	2	0	0	0	0	0	1	2	0	1	1	0	2	2	0	1	2	2	2	2	0	0	1	0	0	2	1	0	0	0	1	0	0	0	0	1	0	0	0
695	0	0	1	0	0	0	1	1	2	2	0	0	0	0	0	0	1	1	1	1	1	0	1	1	1	0	2	2	2	2	0	0	1	0	1	1	2	0	0	0	2	0	0	0	1	0	0	0	0
696	0	0	1	0	0	0	0	1	2	1	0	1	0	0	0	1	0	0	0	2	0	1	0	1	1	1	0	0	2	1	0	2	1	0	0	2	1	0	1	1	1	1	0	0	1	1	0	0	0
697	0	0	2	0	0	0	1	2	1	0	1	0	1	1	0	0	2	1	1	1	0	1	2	2	0	1	2	2	2	2	0	0	1	1	0	2	2	0	1	1	1	0	1	1	0	1	0	0	0
698	0	0	2	0	0	1	0	0	2	2	0	1	1	0	0	0	0	0	0	2	0	0	1	1	0	1	1	1	2	2	0	1	1	1	1	1	2	0	2	2	0	0	0	0	0	0	0	0	0
699	0	0	1	0	0	0	1	1	1	1	0	0	1	0	0	0	0	0	0	2	0	0	2	2	0	2	1	2	1	1	2	0	2	0	0	2	1	0	0	0	2	0	0	1	0	1	0	0	0
700	0	0	0	0	0	0	1	1	1	1	0	1	1	0	0	0	1	0	1	1	0	0	2	2	0	0	1	1	2	2	1	2	1	0	1	0	2	0	0	0	2	0	0	1	0	1	0	0	0
701	0	0	1	0	0	0	1	2	2	1	0	0	2	1	0	0	2	0	0	2	0	0	2	2	0	1	1	2	2	2	0	1	1	1	0	2	2	0	0	0	1	0	0	0	0	0	0	0	1
702	0	0	1	0	0	0	0	1	2	1	0	0	2	2	0	0	1	1	1	1	1	0	2	2	0	1	1	1	2	2	0	1	2	0	1	1	1	0	0	0	1	0	0	0	0	0	0	0	1
703	0	0	1	0	0	0	0	0	2	2	0	0	0	0	0	0	0	0	0	2	0	1	2	2	0	2	1	2	2	1	0	1	1	0	0	2	1	0	0	0	2	0	0	0	0	0	0	1	0
704	0	0	1	0	0	0	0	1	1	0	0	1	1	0	0	0	0	0	0	2	0	0	2	2	0	2	2	2	2	2	1	0	1	0	0	2	1	0	1	0	1	0	0	0	1	0	0	0	0
705	1	0	1	1	0	1	1	1	2	1	1	0	0	0	0	0	2	2	1	1	1	0	2	2	0	0	1	0	2	2	0	2	1	1	0	2	1	0	0	0	1	1	1	0	2	2	0	1	0
706	0	0	1	0	0	0	1	1	1	1	0	0	0	0	0	0	1	1	1	1	1	0	2	2	0	1	2	2	1	1	2	0	2	0	2	1	1	1	0	0	1	0	1	0	0	0	0	0	1
707	0	0	2	0	0	0	0	1	2	1	0	0	0	0	0	0	0	0	0	2	0	0	2	2	0	2	2	2	2	2	1	0	1	0	1	1	2	1	0	0	0	0	0	0	0	1	0	0	1
708	1	0	2	0	0	0	2	2	0	0	0	0	0	0	0	0	1	2	0	1	0	0	1	1	0	1	1	1	2	2	1	1	1	1	1	2	1	1	1	0	0	0	0	0	0	1	0	0	0
709	0	0	2	0	0	0	1	2	2	1	0	1	1	0	0	0	1	0	0	2	0	0	2	2	0	2	1	1	1	1	0	0	2	0	0	2	2	0	0	1	1	0	0	0	1	1	0	0	0
710	0	0	2	0	0	0	1	1	1	1	0	1	1	1	0	1	2	1	1	1	0	0	2	2	0	1	2	2	2	2	0	0	1	2	1	2	0	0	1	1	1	1	1	0	1	1	0	0	0
711	0	0	2	0	2	2	1	1	0	0	2	1	2	2	0	0	0	1	2	0	1	0	2	2	0	0	1	2	1	1	2	0	1	0	1	1	1	0	0	0	2	0	1	0	1	0	0	0	1
712	0	0	1	0	0	0	1	1	1	1	1	0	0	0	0	0	1	2	1	1	0	0	2	2	0	1	2	2	2	1	0	1	2	0	0	2	1	0	1	1	1	0	0	0	0	0	0	1	0
713	1	0	1	0	0	0	2	2	1	1	0	0	2	2	0	0	0	1	0	1	0	0	2	2	0	1	1	2	2	2	2	0	1	1	0	2	2	0	1	1	0	0	1	0	0	1	0	0	0
714	0	0	1	0	0	1	1	1	2	1	1	0	0	0	0	0	1	1	0	1	0	1	2	2	0	0	2	2	2	2	1	0	1	1	0	2	2	0	1	1	1	0	0	1	0	1	1	0	0
715	0	0	2	0	0	0	2	2	1	1	0	0	0	0	0	0	1	2	1	0	1	0	1	1	1	2	2	2	2	2	0	2	1	0	1	1	1	1	0	0	1	2	2	0	2	1	0	0	0
716	0	0	0	0	0	0	2	2	1	1	1	1	1	0	0	0	1	2	1	0	1	0	1	2	0	1	0	2	2	2	1	0	0	0	0	1	1	0	1	1	1	0	1	0	0	0	0	0	0
717	0	0	0	0	0	0	0	0	2	2	0	0	1	1	0	0	2	0	0	1	0	0	1	2	0	1	2	2	2	2	1	1	1	0	1	1	2	0	0	0	2	0	0	0	0	1	0	1	0
718	0	0	1	0	0	0	2	2	1	0	2	1	0	0	0	1	1	1	1	1	0	0	2	2	0	0	1	1	2	1	1	1	1	0	0	2	0	1	1	1	0	1	1	0	1	1	0	0	0
719	0	1	1	0	1	1	1	2	2	1	0	0	0	0	0	0	2	0	0	2	0	0	2	2	0	2	1	2	2	2	2	0	1	2	1	1	1	1	1	0	0	0	1	0	1	0	0	0	0
720	0	0	2	0	1	1	2	2	1	1	1	0	2	1	1	1	1	0	0	2	0	0	2	2	0	0	1	2	1	1	1	0	1	0	0	2	1	0	0	0	1	0	1	0	0	0	0	0	0
721	0	0	2	0	1	1	2	2	0	0	0	0	0	0	0	0	1	0	0	2	0	0	1	1	1	1	1	2	2	2	0	1	1	0	2	1	1	0	0	0	2	0	0	0	0	1	0	0	1
722	0	0	0	0	0	0	1	1	1	1	0	0	2	1	0	0	1	1	1	1	0	0	2	2	0	0	2	2	2	2	0	1	1	2	1	1	1	1	0	0	1	0	0	2	0	2	0	0	1
723	0	0	1	1	1	2	0	1	2	2	0	1	0	0	0	1	1	1	0	1	0	0	1	1	1	0	1	2	2	2	0	1	1	0	0	2	2	0	0	0	2	0	1	0	0	0	0	0	1
724	1	0	2	0	1	1	2	2	1	1	0	0	0	0	0	0	1	1	0	2	0	0	2	2	0	1	1	2	2	1	2	2	1	0	1	1	2	0	1	1	1	0	1	0	1	0	1	0	0
725	0	0	1	0	0	0	2	2	1	1	1	0	1	0	0	0	2	0	0	2	0	0	1	1	0	2	0	1	2	2	0	1	2	0	1	1	2	0	0	0	1	1	1	0	1	1	0	0	0
726	0	0	1	0	0	0	2	2	2	2	1	0	0	0	0	0	1	1	1	1	1	0	2	2	0	1	1	2	1	0	1	2	1	0	0	2	2	0	1	0	1	0	1	1	2	0	0	0	1
727	0	0	1	0	0	0	0	1	1	1	1	0	2	2	0	0	1	2	1	0	1	0	2	2	0	2	1	2	2	2	0	0	0	0	0	2	0	1	1	1	0	1	1	0	1	0	0	0	1
728	0	0	1	0	1	1	1	1	1	1	1	0	2	2	0	0	1	0	2	0	1	0	2	2	0	1	0	2	1	2	2	1	1	0	1	2	2	1	0	0	1	2	2	0	2	0	0	0	0
729	0	0	2	0	0	0	2	2	1	1	1	0	0	0	0	0	2	1	1	1	1	0	1	1	1	1	2	2	2	2	0	1	2	1	2	2	1	0	2	2	0	0	0	0	1	0	0	0	0
730	0	0	1	0	0	0	1	2	1	1	0	1	1	0	0	0	2	0	0	2	1	0	2	2	0	0	1	1	2	2	1	1	1	1	2	0	1	0	2	2	0	0	0	0	0	0	0	0	0
731	0	0	1	0	0	0	1	2	1	0	0	0	1	0	1	1	2	2	0	1	0	0	2	2	0	0	1	0	2	2	0	1	1	0	1	1	2	0	1	1	1	0	0	0	0	2	1	0	0
732	0	0	0	0	0	0	2	2	0	0	0	1	2	2	0	0	0	2	1	1	1	0	1	1	0	2	0	2	2	2	1	0	0	0	1	2	2	0	0	0	2	0	0	1	0	1	1	0	1
733	1	0	1	0	0	0	1	2	2	0	0	0	0	0	0	0	1	1	1	1	0	0	1	1	1	1	2	2	2	2	2	1	2	0	1	1	2	0	0	0	2	0	0	0	0	0	0	0	1
734	0	0	1	0	0	0	0	0	2	1	1	1	1	0	0	0	2	1	1	1	1	0	2	2	0	2	2	2	2	1	0	1	1	0	1	1	1	0	0	0	2	0	0	0	0	0	0	1	0
735	0	0	1	0	0	0	1	1	2	2	0	1	2	2	0	0	1	2	1	0	1	0	0	1	0	1	0	2	0	0	2	2	2	0	2	0	1	0	2	2	0	0	0	0	0	0	1	0	0
736	0	0	2	0	0	0	0	1	2	0	1	0	0	0	0	0	0	0	0	2	0	0	2	2	0	1	0	0	2	1	0	0	1	0	0	2	1	1	0	0	1	0	0	0	0	1	0	0	1
737	0	0	1	0	1	1	2	2	1	1	0	0	0	0	0	0	1	0	0	2	0	0	2	2	0	1	1	2	2	2	2	1	2	0	0	2	1	0	1	1	1	0	0	0	0	0	0	2	0
738	0	0	1	0	0	0	1	2	2	1	0	0	0	0	0	0	2	1	1	1	1	0	1	1	1	1	1	2	1	1	2	0	1	1	0	2	1	0	1	1	1	0	1	0	1	1	0	0	0
739	0	0	1	0	0	0	0	0	2	2	0	1	1	0	0	1	2	0	0	2	0	0	1	2	0	1	1	1	2	2	0	0	1	0	1	1	2	0	0	0	2	0	0	0	0	1	0	0	0
740	0	0	2	0	1	1	1	1	2	1	1	1	1	1	0	0	1	1	1	1	1	0	1	1	0	1	1	1	1	1	1	1	1	0	1	2	1	0	1	1	1	0	1	0	0	2	0	0	1
741	0	0	2	0	0	0	2	2	1	1	0	0	1	1	0	0	0	0	1	1	1	0	2	2	0	1	1	1	2	2	1	1	1	0	1	1	1	2	0	0	0	0	0	0	0	1	0	0	1
742	0	0	1	0	0	0	2	2	0	0	1	0	0	0	0	0	2	0	0	2	0	0	2	2	0	1	2	2	2	2	0	1	2	0	1	1	2	0	1	1	1	0	0	0	0	0	0	0	0
743	0	0	1	0	0	0	1	2	1	0	1	1	1	1	0	0	1	1	1	1	0	0	2	2	0	1	2	2	2	2	1	1	1	0	0	2	1	0	1	1	1	0	0	0	1	0	0	0	0
744	1	0	1	0	0	0	2	2	1	1	0	2	2	0	1	1	1	1	0	1	0	0	2	2	0	0	1	1	2	2	0	0	1	0	1	1	1	1	0	0	1	1	1	0	1	1	0	0	0
745	0	1	1	0	1	1	2	2	0	0	1	1	1	0	0	0	2	1	1	1	1	0	2	2	0	1	1	2	1	1	1	0	1	2	1	2	1	0	2	2	0	0	1	0	1	0	0	0	1
746	0	0	0	0	0	0	2	2	0	0	1	0	1	1	0	0	0	0	0	2	0	0	2	2	0	2	1	1	1	1	0	0	0	0	0	2	1	0	0	0	2	1	1	0	1	0	0	0	0
747	0	0	1	0	0	0	0	1	2	1	1	0	0	0	0	0	2	0	0	2	0	0	2	2	0	0	2	2	2	2	1	0	0	1	2	2	1	0	1	0	1	0	0	0	0	1	0	1	0
748	0	0	1	0	1	1	2	2	0	0	0	0	0	0	0	0	2	0	0	2	0	0	2	2	0	0	1	2	2	2	0	1	1	1	1	1	1	0	2	2	0	0	2	0	1	0	0	0	1
749	0	0	2	0	1	1	1	2	2	1	0	1	1	0	0	0	1	1	1	1	1	0	2	2	0	1	1	1	2	2	0	0	1	1	0	2	1	1	1	1	0	0	0	0	1	1	0	0	0
750	0	1	1	0	0	0	2	2	0	0	0	1	1	0	0	0	1	2	2	0	2	0	2	2	0	0	2	2	2	1	1	2	2	0	1	1	0	1	0	0	1	0	2	0	1	0	0	0	0
751	1	0	2	0	1	1	0	1	2	1	0	0	0	0	0	0	1	2	1	0	1	0	2	2	0	0	1	1	2	2	1	0	2	0	0	2	1	0	1	0	2	0	0	0	0	1	0	0	1
752	0	0	2	0	1	1	2	2	0	0	1	0	0	0	0	0	1	1	0	1	0	0	2	2	0	2	2	2	2	2	2	0	0	1	0	2	1	1	0	0	0	0	0	0	0	0	0	0	0
753	0	0	1	1	0	1	1	2	1	0	1	1	0	0	0	1	0	2	0	2	0	0	1	1	1	2	2	2	2	2	1	0	1	1	0	2	2	0	2	2	0	1	1	0	0	1	0	0	0
754	0	0	2	0	0	0	2	2	1	0	1	0	0	0	0	0	1	1	1	1	1	0	1	1	0	0	0	0	2	1	0	0	0	1	1	1	1	0	2	2	0	0	0	1	0	1	1	0	1
755	0	0	0	0	0	0	0	1	2	0	1	1	2	1	0	0	1	0	0	2	0	0	2	2	0	0	2	1	2	2	1	0	1	0	1	2	1	1	1	1	1	0	0	0	0	2	1	0	0
756	1	0	1	0	0	0	1	1	0	0	1	2	2	0	0	0	0	2	2	0	0	0	1	1	0	1	2	2	2	2	1	1	2	0	1	1	1	0	1	1	1	1	1	0	1	0	0	0	0
757	0	0	2	0	0	0	2	2	1	1	0	0	0	0	0	0	1	1	1	1	1	0	1	1	1	1	2	2	2	2	2	2	2	1	0	2	0	0	2	1	0	0	1	1	1	1	0	0	0
758	1	0	1	0	0	0	1	1	1	1	1	1	1	1	0	0	1	0	0	2	0	0	2	2	0	1	1	2	2	2	2	0	1	0	0	2	2	0	2	2	1	0	1	0	1	0	1	1	0
759	0	0	1	0	0	0	1	2	2	1	0	0	0	0	0	0	0	2	0	2	0	0	2	2	0	2	1	1	1	1	1	1	0	2	1	2	1	0	0	0	1	1	1	0	0	0	1	0	0
760	0	0	2	0	2	2	0	0	2	2	0	0	1	1	0	0	1	0	0	2	0	0	2	2	0	2	1	1	2	2	1	2	1	0	1	1	2	0	2	2	1	2	2	0	1	1	0	0	0
761	0	0	2	0	0	0	0	0	2	1	1	1	1	0	0	0	1	0	0	2	0	0	2	2	0	0	2	2	2	2	1	1	1	0	0	2	2	0	0	0	1	0	0	0	0	0	0	0	0
762	0	0	2	0	0	0	2	2	1	1	0	0	1	1	0	1	1	1	0	1	0	0	2	2	0	1	0	0	1	2	1	0	1	0	1	1	2	1	0	0	1	0	1	1	2	0	0	0	0
763	0	0	2	0	0	0	0	1	2	1	0	1	1	0	0	0	2	0	0	2	0	0	2	2	0	2	0	1	1	1	1	0	0	0	0	2	0	1	1	1	0	1	1	0	1	0	0	1	0
764	0	0	1	0	0	0	2	2	0	0	1	1	2	1	0	1	1	1	1	1	1	1	0	1	1	0	1	2	2	1	2	1	1	1	2	1	2	0	1	1	1	0	1	0	0	1	0	0	0
765	0	0	1	0	0	0	1	2	2	0	1	0	1	1	0	0	1	0	0	2	0	0	2	2	0	2	1	1	1	2	1	0	0	0	0	2	1	0	0	0	1	0	0	0	2	2	1	0	1
766	0	1	0	0	0	0	1	1	1	1	0	0	1	1	0	0	2	0	0	1	0	0	2	2	0	0	2	2	2	2	1	0	2	0	0	2	1	0	0	0	2	0	0	0	0	2	0	0	0
767	0	0	2	0	0	0	0	0	2	2	0	0	1	1	0	0	2	1	1	1	1	0	1	2	0	1	0	1	2	2	1	0	0	0	0	2	2	0	1	0	1	0	0	1	1	1	0	0	0
768	0	0	0	0	0	0	1	1	2	2	0	1	2	1	0	1	1	0	1	1	1	0	2	2	0	1	2	0	1	1	1	0	1	1	2	1	0	0	2	1	0	0	1	0	1	0	0	2	0
769	0	0	1	0	0	0	1	1	1	1	0	0	1	1	0	0	1	1	0	1	0	0	2	2	0	1	2	2	1	1	2	0	1	1	1	2	2	0	2	2	0	0	1	0	1	0	0	0	0
770	0	1	1	0	0	0	2	2	2	1	1	0	1	1	0	0	1	2	2	0	1	0	1	1	0	1	0	2	1	1	1	0	1	0	1	1	1	0	0	0	2	0	1	1	1	0	0	0	1
771	0	0	2	0	0	0	1	2	2	1	0	0	1	1	0	0	1	0	0	2	0	0	2	2	0	0	1	2	2	2	0	0	2	0	0	2	1	0	0	0	0	1	0	0	1	2	0	0	0
772	0	0	2	0	0	0	2	2	1	1	1	1	1	1	0	0	2	1	0	2	1	1	1	2	0	0	1	2	2	2	0	0	0	1	1	1	2	0	0	0	2	0	1	0	2	0	1	0	0
773	1	0	0	0	0	0	0	0	2	2	0	2	2	1	0	0	0	2	1	0	0	2	0	2	0	1	1	2	2	2	1	1	1	0	0	2	1	0	0	0	2	0	0	0	2	2	0	1	0
774	1	0	1	0	0	0	1	1	2	1	1	0	1	1	0	1	1	0	2	0	1	0	1	1	0	2	2	2	2	2	0	0	1	1	0	2	2	0	1	1	0	1	1	0	1	0	0	0	0
775	0	0	1	0	0	0	1	1	1	1	1	0	1	1	0	0	2	0	1	1	1	0	2	2	0	0	2	2	2	2	0	0	0	0	1	1	2	0	0	1	1	1	0	0	2	0	0	0	0
776	0	0	1	0	0	0	1	1	2	2	0	0	0	0	0	0	1	0	0	2	0	1	1	2	0	0	2	2	2	2	1	2	2	0	2	0	1	0	0	0	2	0	0	1	1	2	1	1	0
777	1	0	0	0	0	0	0	0	2	2	0	0	0	0	0	0	1	1	1	1	0	0	2	2	0	0	0	1	1	1	1	0	0	1	0	2	2	0	0	0	2	1	1	0	1	1	1	0	1
778	0	0	1	0	0	0	2	2	0	0	2	1	2	1	0	0	0	2	0	1	0	1	2	2	0	1	2	2	2	2	0	0	2	1	2	1	1	0	0	0	1	1	1	0	1	0	0	0	1
779	0	0	1	0	0	0	0	0	2	2	0	0	0	0	0	0	0	1	2	0	1	0	2	2	0	1	1	2	1	1	2	2	1	0	0	2	1	0	0	0	2	0	0	0	0	1	0	0	0
780	0	0	2	0	0	0	2	2	0	0	0	0	0	0	0	0	1	0	0	2	0	0	1	1	0	1	2	2	2	2	2	0	2	0	0	2	1	0	0	0	2	1	1	0	1	1	0	0	1
781	0	0	1	0	1	1	2	2	0	0	0	0	1	1	0	0	1	0	0	2	0	0	2	2	0	1	1	2	2	1	0	1	1	0	0	2	1	1	0	0	0	0	1	0	1	0	0	0	0
782	0	1	1	0	1	1	0	1	2	0	1	0	0	0	0	0	0	2	0	2	0	0	2	2	0	1	1	0	1	2	1	0	0	0	0	2	2	0	1	1	1	0	0	0	0	0	1	1	0
783	0	0	2	0	2	2	1	2	2	1	0	0	0	0	0	0	1	0	0	2	0	0	1	1	0	2	1	2	1	0	1	0	0	0	1	1	1	0	0	0	2	0	0	1	0	0	0	0	1
784	0	0	1	1	0	1	1	2	1	0	1	0	1	1	0	0	1	2	1	0	1	0	2	2	0	1	2	2	2	1	0	0	1	0	1	1	1	0	0	0	1	1	1	0	1	0	1	0	1
785	1	0	2	0	1	1	2	2	2	2	1	1	1	0	0	0	0	1	1	1	1	0	2	2	0	1	2	2	2	1	1	1	0	0	0	2	0	0	1	1	0	0	0	0	0	0	1	0	1
786	0	0	1	0	0	0	1	1	2	2	0	1	2	0	0	0	2	2	2	0	1	0	2	2	0	0	2	2	2	2	0	1	0	1	0	2	1	0	0	0	1	0	0	0	0	0	0	0	1
787	0	0	2	0	0	0	1	1	2	2	1	0	1	1	0	0	0	1	0	0	0	0	2	2	0	0	1	2	2	2	0	1	1	2	1	2	1	0	1	1	1	0	0	1	1	1	1	0	1
788	0	0	0	0	0	0	1	1	1	1	0	0	0	0	0	0	1	1	0	1	0	0	1	2	0	1	1	1	2	2	0	0	1	0	1	2	1	0	0	0	1	0	1	0	0	2	0	0	0
789	0	0	1	0	0	0	0	1	1	0	1	0	2	2	0	0	0	1	0	1	0	0	2	2	0	0	2	2	2	2	1	0	2	0	0	2	2	0	2	2	0	0	1	0	1	0	0	0	0
790	0	0	2	0	0	0	0	0	2	1	1	1	1	0	0	0	1	0	0	2	0	0	1	2	0	1	0	1	2	2	1	0	1	0	1	1	1	0	1	1	1	1	1	0	1	0	0	1	0
791	0	0	2	0	0	0	0	0	2	2	0	0	0	0	0	0	1	0	0	2	0	0	2	2	0	0	1	1	2	2	0	0	0	2	1	1	1	0	2	1	0	1	1	0	1	1	0	0	0
792	1	0	1	0	0	0	2	2	0	0	1	0	0	0	0	0	0	1	0	1	0	0	2	2	0	0	1	2	1	1	2	0	1	0	1	1	0	0	2	1	0	0	0	0	1	0	1	0	0
793	0	0	1	0	0	0	1	2	0	0	1	0	2	0	1	1	1	1	1	1	0	0	2	2	0	0	1	1	1	1	1	0	1	1	0	2	1	0	2	2	0	0	0	0	1	1	0	0	0
794	0	0	1	0	0	0	2	2	1	0	2	1	2	1	0	1	1	1	1	0	0	0	2	2	0	1	2	2	2	2	2	0	0	0	0	2	1	0	0	0	1	0	0	0	0	1	0	1	0
795	0	0	1	0	0	0	1	1	1	1	0	0	0	0	0	0	1	1	0	1	0	0	1	1	0	2	1	2	2	1	1	0	1	2	1	2	1	0	2	1	0	0	0	0	0	1	0	0	0
796	1	0	2	0	0	0	2	2	0	0	0	0	0	0	0	0	0	1	1	1	1	0	0	0	0	0	2	2	2	2	2	1	1	0	0	2	1	1	1	1	1	1	1	0	1	1	0	0	0
797	1	0	1	0	0	0	1	1	1	1	0	0	0	0	0	0	1	1	1	1	1	0	2	2	0	2	0	1	2	2	0	1	0	2	1	2	2	0	1	1	0	0	1	0	1	0	0	1	0
798	0	0	1	0	0	0	1	2	0	0	1	0	1	1	0	0	1	0	0	2	0	0	2	2	0	0	0	1	2	2	1	0	1	0	0	2	1	1	0	0	1	0	0	0	0	0	0	0	0
799	0	0	0	0	0	0	1	2	2	1	0	1	2	1	1	1	1	1	1	1	1	0	0	1	0	0	2	2	2	2	0	2	1	0	1	1	1	0	0	0	2	1	0	0	1	1	1	0	1
800	0	0	1	0	1	1	1	1	1	1	0	1	1	0	0	0	1	2	2	0	1	0	2	2	0	0	2	2	2	2	0	0	0	0	0	2	1	1	0	0	2	0	0	0	0	0	0	0	0
801	0	0	1	0	1	1	1	2	1	0	1	1	2	1	0	0	1	0	0	2	0	0	2	2	0	0	2	2	2	1	0	0	2	0	2	1	2	0	0	0	2	0	1	0	1	1	0	0	0
802	0	0	0	0	0	0	1	2	1	0	1	0	0	0	0	0	1	2	1	0	1	0	1	1	0	1	2	2	1	1	1	1	1	0	0	2	2	0	2	2	0	0	1	0	1	0	0	0	0
803	0	0	0	0	0	0	1	1	1	1	1	1	1	0	0	0	1	1	1	1	0	0	1	2	0	2	0	0	2	1	0	0	1	0	1	2	2	0	0	0	2	0	0	0	0	0	0	0	1
804	0	0	1	1	1	2	2	2	1	0	1	1	2	1	0	1	1	0	0	2	0	0	1	2	0	0	1	2	1	0	1	2	1	0	2	0	2	0	0	0	2	0	0	0	0	1	0	0	0
805	0	0	1	0	0	0	2	2	2	1	1	0	1	1	0	0	1	1	0	1	0	0	2	1	1	1	1	1	1	1	1	0	1	0	1	1	1	0	2	2	0	1	1	0	1	2	0	0	1
806	0	0	1	0	0	0	0	0	2	1	1	0	0	0	0	0	1	1	1	1	1	0	2	2	0	1	2	2	2	2	0	0	1	2	0	2	2	0	0	0	1	1	1	0	1	0	1	0	0
807	0	0	1	0	0	0	2	2	1	0	1	0	1	0	0	0	1	0	0	2	0	0	0	1	0	0	2	2	2	1	0	1	0	1	0	2	1	0	0	0	1	2	2	0	2	1	0	0	0
808	0	0	2	0	1	1	1	2	1	0	0	0	0	0	0	0	2	0	0	2	1	0	2	2	0	1	2	2	2	2	0	0	1	1	0	2	1	0	1	0	1	0	0	0	0	2	1	0	0
809	0	0	1	0	0	0	1	2	2	0	1	1	1	0	0	0	0	0	1	1	1	0	1	1	0	1	1	2	1	1	1	1	1	2	1	2	2	0	0	0	2	0	1	0	0	0	1	0	0
810	1	0	1	1	0	1	0	0	2	2	0	1	1	0	0	0	2	0	0	1	0	0	1	1	0	1	1	0	1	2	1	0	0	1	1	1	0	0	1	1	0	1	0	0	1	1	0	0	0
811	0	0	2	0	0	0	0	1	2	2	0	0	1	1	0	0	1	1	0	1	0	0	2	2	0	0	0	2	1	1	2	0	2	0	1	1	0	0	1	1	0	1	1	0	0	1	1	1	0
812	0	1	1	0	0	0	2	2	1	0	2	1	1	0	0	0	2	0	1	1	1	0	2	2	0	1	1	0	2	2	0	1	1	0	0	2	1	0	2	2	0	0	2	0	1	0	1	0	0
813	0	0	0	0	0	0	1	1	1	1	1	0	0	0	0	0	1	1	0	1	0	0	2	2	0	1	1	1	2	2	0	2	1	0	1	1	2	0	1	1	1	0	1	1	2	1	0	0	0
814	0	0	0	0	0	0	1	2	1	0	1	1	2	1	0	1	2	2	1	1	0	0	2	2	0	1	2	2	2	2	2	0	0	0	0	2	2	1	0	0	1	1	1	0	1	1	0	2	0
815	1	0	1	0	0	1	2	2	1	0	2	1	1	1	0	0	1	0	0	2	0	0	1	1	0	1	2	2	2	1	0	0	1	0	0	2	2	0	1	1	0	0	0	0	0	0	0	0	0
816	0	0	2	0	1	1	1	1	1	1	0	0	0	0	0	0	1	2	0	1	1	0	1	1	1	1	2	2	2	2	1	1	2	0	2	0	1	0	0	0	1	1	2	0	1	0	0	0	1
817	0	0	2	0	0	0	0	0	2	2	0	2	2	1	0	0	1	2	1	0	1	0	1	1	1	2	1	2	1	1	2	0	0	0	2	1	2	0	0	0	2	0	1	0	0	1	0	0	0
818	0	0	1	0	0	0	0	1	2	1	0	0	1	1	0	1	2	0	1	1	1	0	0	0	1	1	1	1	2	2	1	0	2	1	2	2	1	0	0	0	2	1	1	0	0	1	0	1	0
819	1	0	1	0	0	0	2	2	0	0	0	1	0	0	0	1	1	1	0	1	0	0	1	1	1	1	0	1	2	2	1	1	2	0	1	2	2	0	2	2	0	0	0	0	0	1	0	0	0
820	1	0	1	0	0	0	0	0	2	2	0	1	0	0	0	1	1	0	0	2	0	0	2	2	0	1	0	1	1	1	1	0	0	0	0	2	1	0	1	1	1	0	0	1	0	1	0	0	0
821	0	0	2	0	2	2	1	1	1	1	1	0	0	0	0	0	0	1	0	1	0	0	1	1	1	0	2	2	2	2	1	1	0	0	1	1	2	0	0	0	2	0	1	0	1	0	0	0	0
822	0	0	1	0	0	0	0	0	2	2	0	1	1	1	0	1	1	2	0	1	1	0	0	1	0	1	2	2	2	2	2	0	0	0	1	2	1	1	0	0	0	0	1	1	1	1	0	0	0
823	0	0	2	0	0	0	1	1	1	1	1	0	0	0	0	0	0	2	2	0	0	0	2	2	0	2	1	2	2	1	2	0	0	0	0	2	0	0	2	2	0	0	0	0	0	1	0	0	1
824	0	0	1	0	0	0	1	1	2	1	1	1	1	0	0	0	2	2	2	0	0	0	2	2	0	0	2	2	2	2	1	1	1	1	0	2	2	1	0	0	1	0	1	0	1	0	0	0	1
825	0	0	2	0	1	1	2	2	1	0	1	0	0	0	0	0	2	0	0	1	0	0	2	2	0	1	2	2	2	2	0	1	1	0	1	1	1	1	0	0	1	0	0	0	0	0	0	0	0
826	0	0	0	0	0	0	0	1	2	1	0	1	1	1	0	0	2	0	0	2	0	0	2	2	0	1	1	1	2	2	0	0	0	0	0	2	1	0	1	1	0	0	0	0	0	0	1	0	0
827	0	0	2	0	0	0	0	0	2	1	1	0	2	1	1	1	1	2	0	1	1	0	1	1	1	1	1	1	1	1	1	1	0	1	1	2	2	0	0	0	2	0	0	1	1	1	0	0	0
828	0	1	1	0	0	0	0	0	2	2	0	0	0	0	0	0	1	1	2	0	2	0	2	2	0	1	2	2	2	2	1	1	1	0	0	2	2	0	0	0	2	2	2	0	2	1	0	0	0
829	0	0	2	0	0	0	0	1	1	1	1	1	2	2	0	0	1	0	2	0	1	0	2	2	0	1	2	2	1	1	2	1	1	1	1	1	1	0	0	0	1	1	1	0	1	1	0	0	0
830	0	0	1	0	0	0	0	1	2	1	0	0	0	0	0	0	0	1	0	0	0	0	1	1	1	1	1	2	2	2	0	1	1	0	0	2	1	0	0	0	2	2	2	0	2	1	0	1	0
831	0	0	1	0	0	0	2	2	1	1	1	0	1	1	0	0	2	1	1	1	1	0	1	1	0	1	1	1	2	2	1	0	0	0	0	2	0	1	1	1	0	0	0	0	0	0	0	0	0
832	0	0	2	0	0	0	2	2	0	0	0	1	1	0	0	0	1	1	0	1	0	0	1	1	0	0	1	2	1	1	1	2	1	0	2	0	1	0	2	2	0	0	0	1	0	1	0	0	0
833	0	0	0	0	0	0	1	1	1	1	1	0	0	0	0	0	1	0	0	2	0	0	1	1	0	2	1	1	2	2	0	1	1	0	0	2	1	0	1	0	1	2	2	0	2	1	0	0	0
834	0	0	2	0	1	1	1	1	1	1	2	1	1	0	0	0	1	1	0	2	0	0	1	1	1	1	1	2	1	1	1	0	1	0	1	2	1	0	1	1	1	0	1	0	1	0	1	0	0
835	0	0	1	0	0	0	2	2	1	1	1	0	1	0	0	0	2	0	0	2	0	0	2	2	0	0	1	1	2	2	1	2	1	0	0	2	1	0	1	1	1	1	1	0	1	0	0	0	0
836	0	0	1	0	1	1	1	1	2	1	1	0	1	0	1	1	2	2	0	1	0	0	2	2	0	1	1	1	1	1	1	0	2	0	1	2	0	0	1	1	1	0	0	0	0	1	0	0	1
837	0	0	1	0	0	0	2	2	0	0	1	1	1	0	0	0	1	0	0	2	0	0	2	2	0	1	1	2	1	1	2	1	1	0	0	2	1	0	0	0	0	0	0	0	0	1	1	0	0
838	0	1	1	0	0	0	1	1	2	1	0	0	0	0	0	0	1	1	0	1	0	0	0	1	0	1	0	0	1	2	1	0	1	0	1	1	1	0	0	0	2	0	1	0	0	0	0	0	0
839	0	0	2	0	0	0	0	1	1	0	0	0	0	0	0	0	2	2	1	1	1	0	2	2	0	1	2	1	2	2	1	1	2	0	1	2	2	0	0	0	2	2	2	0	2	1	1	1	0
840	0	0	1	0	1	1	1	1	2	2	0	0	1	1	0	0	1	0	0	2	0	0	2	2	0	0	2	2	2	2	1	0	1	1	0	2	1	0	2	2	0	1	0	0	0	0	0	0	0
841	0	0	2	0	0	0	1	1	1	0	0	1	2	1	1	1	1	1	1	1	0	0	2	2	0	0	1	1	2	2	0	1	1	1	1	1	1	0	0	0	2	1	1	1	0	1	0	0	1
842	0	0	2	0	0	0	1	1	1	1	1	0	2	2	0	1	0	1	1	1	1	0	1	1	0	1	2	2	2	2	1	1	0	0	1	1	1	0	1	1	1	0	2	0	1	0	0	0	0
843	0	0	1	0	0	0	0	1	2	2	0	0	2	2	0	0	2	1	0	2	1	0	2	2	0	1	1	2	1	1	1	0	1	0	1	1	1	0	0	0	1	0	0	1	1	1	0	1	0
844	0	0	2	0	0	1	1	1	0	0	0	0	0	0	0	0	1	2	2	0	1	0	2	2	0	2	1	1	2	2	0	0	0	1	0	2	0	0	1	1	0	0	0	0	1	0	0	1	0
845	0	0	1	0	0	0	1	2	1	0	0	0	0	0	0	0	2	0	0	2	0	0	2	2	0	0	1	1	2	2	1	0	1	1	1	1	1	1	0	0	0	1	1	0	1	1	1	0	0
846	0	0	2	0	0	0	1	1	2	2	0	1	2	1	1	1	1	0	0	2	0	0	2	2	0	1	2	2	1	2	1	2	1	0	1	1	1	1	0	0	1	0	0	0	1	0	1	0	0
847	1	0	2	0	1	1	0	1	1	0	0	0	0	0	0	0	1	1	1	1	1	0	2	2	0	0	1	1	2	2	1	2	1	0	1	1	2	0	0	0	2	0	0	0	0	1	0	0	0
848	0	0	0	0	0	0	1	1	2	2	0	1	2	2	0	0	2	0	0	2	0	0	1	1	0	1	2	2	2	2	1	0	1	0	1	1	1	0	2	2	0	1	1	0	0	1	0	0	0
849	0	0	0	0	0	0	1	2	1	0	1	0	0	0	0	0	2	0	0	2	0	0	2	2	0	2	2	2	1	2	1	2	1	0	0	2	1	0	2	2	0	0	0	0	0	1	0	2	0
850	0	0	0	0	0	0	2	2	2	2	1	0	1	1	0	0	0	0	1	1	1	0	1	1	1	0	1	1	2	2	0	0	1	1	0	2	2	0	0	0	1	0	0	0	0	1	0	0	0
851	0	0	2	0	1	1	2	2	1	1	1	0	1	1	0	0	1	1	2	0	1	0	1	1	0	0	2	2	2	2	1	0	2	0	0	2	2	0	0	0	2	0	1	0	1	0	0	0	0
852	0	0	0	0	0	0	1	2	2	1	0	0	1	1	0	0	1	1	1	1	1	0	0	0	1	1	1	1	2	2	0	1	1	2	1	2	1	0	0	0	1	1	1	0	1	0	0	0	2
853	0	0	2	0	1	1	1	1	1	1	0	0	1	1	0	0	1	1	2	0	2	0	2	2	0	1	1	1	2	2	0	1	1	2	1	2	2	0	0	0	2	0	0	0	0	0	1	0	0
854	0	1	2	0	0	0	2	2	0	0	0	0	0	0	0	0	1	2	0	0	0	0	2	2	0	1	2	2	2	2	1	1	0	2	1	2	1	0	0	0	0	0	1	1	0	1	0	0	0
855	0	0	1	0	0	0	0	0	2	2	0	1	2	1	0	1	1	1	1	1	0	0	2	2	0	0	1	1	2	2	0	1	0	0	1	1	1	0	0	0	1	0	0	1	0	0	0	0	0
856	0	0	0	0	0	0	0	0	2	2	0	1	1	0	0	0	0	2	1	1	1	0	1	2	0	1	2	2	2	2	0	2	2	0	0	2	1	0	2	2	0	1	1	0	1	0	0	0	0
857	0	0	1	0	0	0	2	2	1	1	1	0	0	0	0	0	1	1	1	1	0	0	2	2	0	1	2	2	2	2	1	1	2	0	1	1	1	0	1	1	1	1	1	0	2	0	0	0	0
858	0	0	1	0	0	0	0	1	2	1	0	0	1	1	0	0	2	0	0	2	0	0	2	2	0	0	1	1	2	2	0	0	0	1	0	2	0	0	1	1	1	0	0	0	0	0	0	0	0
859	1	0	1	0	0	0	1	2	1	0	0	0	1	1	0	0	1	0	1	1	1	1	1	1	0	1	1	2	1	1	2	1	1	0	1	1	1	0	1	1	1	1	0	0	2	1	1	0	0
860	0	0	1	0	0	0	2	2	0	0	2	0	1	1	0	1	2	1	1	1	0	0	0	0	1	0	1	2	2	2	1	0	1	1	0	2	2	0	2	2	0	0	0	0	0	0	0	0	0
861	0	0	2	0	0	0	1	2	2	1	0	0	1	1	0	0	1	2	1	0	1	0	1	1	1	1	2	2	2	2	1	0	0	1	0	2	1	1	0	0	1	1	1	0	1	0	0	0	0
862	0	0	1	0	0	0	1	2	1	0	1	1	1	0	0	0	1	2	2	0	2	0	2	2	0	0	2	2	2	2	2	1	1	0	0	2	1	1	0	0	1	1	0	0	1	1	1	0	0
863	0	0	2	0	0	0	2	2	1	1	1	0	1	1	0	0	2	2	2	0	0	0	2	2	0	1	2	2	2	2	0	1	0	0	0	2	1	0	1	1	1	0	1	0	1	1	0	0	1
864	0	0	2	0	0	0	1	2	2	1	0	0	0	0	0	0	1	1	1	1	0	0	2	2	0	0	1	1	2	2	0	2	1	1	0	2	0	1	1	1	0	1	1	0	1	1	1	0	0
865	0	0	1	0	0	0	1	1	1	1	1	0	0	0	0	0	1	2	1	1	0	0	2	2	0	1	1	1	1	1	1	1	1	0	0	2	2	0	0	0	2	0	0	0	0	1	0	1	0
866	0	0	2	0	2	2	1	1	1	1	1	0	0	0	0	0	1	1	0	1	0	0	2	2	0	1	1	2	0	0	2	1	1	2	0	2	1	1	1	0	0	0	0	0	1	0	0	0	0
867	0	0	2	0	0	0	0	0	2	2	0	0	0	0	0	0	2	1	1	1	0	0	2	2	0	0	1	1	1	1	2	0	1	1	1	1	2	0	1	1	1	0	0	0	0	1	0	0	0
868	0	0	1	1	0	1	1	1	0	0	0	0	0	0	0	0	1	2	1	1	0	0	2	2	0	1	2	2	2	2	2	1	1	0	1	1	1	0	1	1	1	0	0	0	0	1	0	0	0
869	0	0	1	0	0	0	1	1	2	2	0	0	0	0	0	0	1	1	0	1	0	0	2	2	0	2	2	2	2	2	0	1	1	0	1	1	1	0	0	0	1	1	1	0	1	0	0	0	0
870	0	0	0	0	0	0	0	1	2	1	0	0	0	0	0	0	0	0	0	2	0	0	2	2	0	2	1	2	2	1	1	0	1	0	1	1	1	0	0	0	1	0	1	0	1	0	1	0	0
871	0	0	2	0	1	1	1	1	2	2	0	0	0	0	0	0	2	2	2	0	0	0	2	2	0	2	0	1	2	2	1	1	1	0	2	1	0	1	0	0	0	1	0	0	1	0	0	0	0
872	0	0	2	0	1	1	1	1	1	1	0	0	1	1	0	0	1	1	0	1	0	0	2	2	0	1	2	1	2	2	1	0	0	0	0	2	1	0	0	0	2	1	1	0	0	0	0	0	0
873	0	0	2	0	0	0	0	0	2	2	0	0	0	0	0	0	1	1	1	1	0	0	2	2	0	1	2	2	2	2	1	0	2	0	0	2	2	0	0	0	2	0	0	0	0	1	0	1	0
874	0	0	0	0	0	0	2	2	1	1	0	0	1	1	0	1	0	1	1	1	0	0	1	1	0	0	2	1	2	2	1	1	1	0	1	1	1	0	0	0	2	0	1	0	1	0	1	0	0
875	0	1	2	0	0	0	1	1	1	0	0	0	0	0	0	0	0	0	1	1	1	0	2	2	0	1	2	2	2	2	2	2	2	0	1	2	1	0	0	0	2	0	0	0	1	0	0	0	2
876	0	0	1	0	0	0	1	2	1	0	1	0	0	0	0	0	1	1	2	0	1	0	2	2	0	0	2	2	2	2	2	2	2	0	2	0	1	0	1	0	1	0	0	0	0	1	1	1	0
877	0	0	0	0	0	0	2	2	1	1	1	0	1	1	0	0	1	1	1	1	0	0	2	2	0	1	1	2	2	2	1	1	1	0	0	2	1	0	0	0	1	1	1	0	1	1	0	0	1
878	0	1	1	0	0	0	0	0	2	2	0	0	0	0	0	0	1	1	1	1	0	0	2	2	0	0	2	2	2	2	2	2	2	1	0	2	2	0	0	0	2	1	1	0	2	2	0	0	0
879	0	0	2	0	0	0	1	2	2	1	0	0	0	0	0	0	1	1	1	1	0	0	1	1	1	1	2	2	2	2	0	1	2	0	2	0	1	0	1	1	1	0	0	0	1	1	1	0	1
880	0	1	1	0	1	1	2	2	0	0	1	0	1	1	0	1	1	1	0	1	0	0	2	2	0	1	2	2	1	2	1	1	1	2	1	2	2	0	1	1	1	0	0	1	0	0	0	0	0
881	0	0	0	0	0	0	2	2	1	0	2	0	0	0	0	0	2	2	2	0	1	0	2	2	0	2	2	2	2	2	1	2	2	0	2	0	1	0	2	2	0	0	1	0	1	0	1	0	0
882	0	0	1	0	0	0	2	2	2	2	1	1	1	0	0	0	0	2	1	0	1	0	2	2	0	1	2	2	2	2	0	1	2	0	1	1	1	0	1	1	1	0	0	0	0	2	0	0	0
883	1	1	2	0	0	0	1	1	0	0	1	0	0	0	0	0	1	0	0	1	0	0	2	2	0	1	1	1	1	2	1	1	1	0	1	1	2	0	0	0	2	0	0	1	0	1	0	0	1
884	0	0	1	1	0	1	1	1	1	1	1	1	1	0	0	0	0	1	1	1	1	0	2	2	0	1	1	2	2	2	0	0	0	2	1	2	1	1	0	0	0	1	1	0	1	1	0	0	0
885	0	0	1	0	0	0	1	1	2	0	0	0	0	0	0	0	0	0	0	2	0	0	2	2	0	1	1	1	2	2	1	1	1	2	0	2	2	0	0	0	2	1	0	0	0	0	0	0	0
886	0	0	0	0	0	0	1	2	1	0	0	1	2	1	0	0	0	1	0	1	0	0	2	2	0	0	1	1	2	2	1	1	1	1	0	2	1	0	0	0	2	0	1	0	1	0	0	1	1
887	0	0	2	0	0	0	2	2	2	1	0	0	0	0	0	0	2	2	1	1	1	0	2	2	0	1	0	1	2	2	0	0	0	0	1	1	2	0	0	1	1	1	0	0	0	0	0	1	0
888	0	0	1	0	0	0	0	1	2	1	0	1	1	0	0	0	1	2	1	0	1	0	1	1	0	2	1	1	2	2	0	0	1	1	1	2	1	1	1	0	0	0	0	0	0	0	0	0	1
889	0	0	1	0	0	0	2	2	1	0	1	0	0	0	0	0	1	2	1	0	1	0	2	2	0	0	2	2	2	2	0	1	1	0	0	2	1	0	0	0	1	1	0	0	0	0	0	0	0
890	0	0	1	0	1	1	1	2	0	0	1	0	1	1	0	0	1	2	0	1	0	0	1	1	0	2	2	2	2	2	2	0	1	0	1	1	0	1	1	1	0	1	1	0	2	2	1	0	0
891	0	0	2	0	1	1	2	2	0	0	0	0	1	1	0	0	0	2	1	0	0	0	2	2	0	0	2	2	2	2	2	0	0	0	0	2	2	0	2	2	0	0	0	0	0	0	0	0	0
892	0	0	1	0	0	0	0	1	1	0	1	0	1	1	0	0	1	0	0	2	0	0	1	2	0	1	2	2	2	2	1	0	1	1	1	1	1	0	1	0	1	0	2	0	1	0	1	0	0
893	0	0	1	0	0	0	0	1	2	1	0	0	0	0	0	0	1	1	0	1	0	0	2	2	0	0	2	2	2	2	0	1	1	2	1	1	1	0	2	2	0	0	0	1	0	0	0	0	0
894	0	0	1	0	0	0	1	2	2	1	0	1	1	1	0	0	0	0	1	1	1	0	2	2	0	0	2	2	2	2	0	0	1	1	0	2	1	0	1	1	1	2	2	0	2	1	0	0	1
895	0	0	1	0	0	0	2	2	1	0	1	0	1	1	0	0	0	0	1	1	1	0	0	1	1	1	2	2	2	2	2	1	1	0	2	1	1	0	2	2	0	0	0	0	0	1	0	0	1
896	1	1	2	0	0	0	2	2	1	1	1	0	0	0	0	0	2	1	1	1	1	0	2	2	0	2	1	1	2	2	0	1	1	0	1	1	2	0	2	2	0	0	0	1	0	0	0	1	0
897	0	0	2	0	0	0	1	1	1	1	1	0	1	1	0	0	1	0	1	1	1	0	1	1	0	1	0	1	2	2	0	0	1	0	0	2	1	1	1	1	0	0	0	0	1	1	0	0	1
898	0	0	1	0	1	1	0	1	2	1	0	0	1	1	0	1	2	1	0	2	0	0	2	2	0	1	2	2	2	2	2	0	1	0	1	2	1	0	2	2	0	0	2	0	0	0	0	0	1
899	0	0	2	0	0	0	1	1	2	1	1	0	0	0	0	0	1	1	1	1	0	0	0	0	0	1	1	2	1	1	2	0	1	1	1	1	1	0	2	2	0	0	2	0	1	0	1	0	0
900	0	0	1	0	0	0	2	2	0	0	2	1	1	0	0	0	2	1	1	1	1	0	2	2	0	1	2	1	2	2	0	0	2	1	1	2	2	0	1	1	1	0	1	0	1	1	0	0	1
901	0	0	0	0	0	0	1	2	2	1	0	0	0	0	0	0	1	1	1	1	0	0	2	2	0	1	0	2	2	2	1	0	1	0	1	2	1	0	2	1	0	0	0	0	0	0	0	0	1
902	0	0	1	0	0	0	1	1	2	2	0	1	2	2	0	0	0	0	0	2	1	0	0	0	0	0	0	0	1	2	1	1	0	0	0	2	2	1	0	0	1	0	0	0	0	0	0	0	0
903	0	0	1	0	0	0	0	2	2	0	1	0	1	0	0	0	1	1	1	1	0	0	2	2	0	2	2	2	2	2	2	0	0	0	2	2	0	1	1	1	0	0	0	0	0	0	0	0	1
904	0	0	2	0	1	1	0	1	1	1	1	0	0	0	0	0	1	0	1	1	1	0	2	2	0	1	1	1	1	1	0	2	2	0	1	1	0	0	1	0	0	1	1	0	2	1	0	0	0
905	0	0	2	0	0	0	1	1	1	1	1	0	1	1	0	0	2	0	0	2	0	0	2	2	0	1	1	0	2	2	0	0	1	0	0	2	0	0	1	0	0	1	0	0	2	1	0	0	0
906	0	0	0	0	0	0	1	1	2	2	0	2	2	2	0	0	1	0	0	2	0	0	2	2	0	1	2	2	2	2	0	0	0	0	0	2	1	1	0	0	1	1	1	0	1	1	1	0	0
907	0	0	1	0	0	0	2	2	0	0	1	0	0	0	0	0	1	0	1	1	0	0	1	1	0	1	1	1	2	2	0	1	1	0	0	2	2	0	0	0	2	0	0	0	0	1	0	0	0
908	0	0	1	0	0	0	1	1	1	1	0	0	0	0	0	0	0	1	2	0	1	0	1	2	0	1	2	2	2	2	1	0	1	1	1	1	1	0	0	0	2	1	1	0	1	0	0	0	0
909	0	0	1	0	0	0	0	1	2	1	0	0	1	1	0	0	2	1	1	1	1	0	1	1	0	0	1	1	1	1	2	2	1	0	0	2	2	0	0	0	2	1	1	0	1	0	0	0	0
910	0	0	2	0	0	0	0	1	1	0	0	1	1	0	0	0	1	1	2	0	1	0	2	2	0	1	2	2	2	1	0	1	0	0	0	2	2	0	0	0	2	0	0	0	1	0	0	0	0
911	0	0	1	0	0	0	2	2	1	0	1	1	1	1	0	0	0	1	1	1	0	0	1	1	1	1	1	2	1	1	2	1	2	0	1	1	1	0	0	0	2	1	1	0	1	0	0	0	0
912	0	0	2	0	1	1	1	1	2	1	1	0	1	1	0	0	1	2	1	0	1	1	2	2	0	2	0	1	1	1	1	0	1	0	1	1	1	0	1	0	2	1	1	0	1	0	1	0	0
913	0	0	0	0	0	0	1	1	1	1	0	1	1	0	0	0	1	0	1	1	1	0	2	2	0	2	1	2	2	2	0	2	1	0	1	1	2	0	2	2	0	0	0	1	0	0	0	0	0
914	1	0	2	0	1	1	0	0	2	2	0	0	0	0	0	0	0	0	0	2	1	1	1	2	0	1	1	1	1	2	1	1	2	1	1	2	2	0	2	2	0	1	1	0	1	1	0	0	0
915	0	0	2	0	0	0	1	1	1	1	1	0	1	1	0	0	2	1	1	1	0	0	2	2	0	1	2	2	2	2	0	0	2	1	2	2	2	0	1	1	1	0	0	0	0	1	1	0	1
916	0	0	0	0	0	0	1	1	1	1	0	0	0	0	0	0	0	0	1	1	1	0	2	2	0	1	2	2	2	1	0	1	2	0	1	1	1	0	0	0	1	1	0	0	2	1	0	0	0
917	0	0	1	0	0	0	1	1	1	1	0	0	1	1	0	0	0	1	2	0	1	0	2	2	0	1	1	1	2	2	0	0	1	0	0	2	0	1	0	0	1	1	1	0	0	0	0	0	0
918	0	1	1	0	0	0	1	1	1	1	0	0	0	0	0	0	1	1	1	1	1	0	2	2	0	0	0	1	2	2	0	0	0	1	1	1	1	0	1	1	1	0	0	0	0	1	0	0	1
919	1	0	1	1	0	1	1	1	1	1	2	1	0	0	0	1	0	1	0	2	0	0	2	2	0	0	2	2	2	2	1	0	1	1	1	1	2	1	0	0	1	1	1	0	1	1	1	1	0
920	0	0	1	0	0	0	1	2	1	0	0	1	1	1	0	0	1	1	1	1	1	0	0	1	1	1	1	1	2	2	0	0	0	2	1	1	1	1	0	0	1	1	1	0	1	0	0	0	0
921	0	0	1	0	0	0	0	1	2	1	1	0	0	0	0	0	1	1	1	1	1	0	2	2	0	2	2	2	2	2	0	0	0	2	1	2	2	0	0	0	2	0	1	1	1	0	0	0	1
922	0	0	1	0	0	0	2	2	0	0	1	2	2	2	0	0	1	1	1	1	1	0	2	2	0	2	1	2	1	1	2	0	1	1	1	1	1	0	0	0	1	1	1	0	1	1	1	0	1
923	1	0	1	0	0	0	2	2	1	1	0	1	2	1	0	0	1	0	1	1	1	0	2	2	0	0	1	1	2	2	0	1	1	0	0	2	2	0	0	0	2	1	1	0	1	0	0	0	1
924	0	0	1	0	0	0	1	2	2	1	0	0	0	0	0	0	0	2	0	1	0	0	2	2	0	1	2	2	1	1	1	0	1	0	1	2	1	0	0	0	1	0	0	1	1	1	0	0	0
925	0	0	1	0	0	0	1	1	1	1	0	1	1	0	0	1	1	0	0	2	0	0	1	1	0	0	2	2	2	2	1	0	1	0	0	2	1	1	1	1	0	1	1	0	1	0	1	0	0
926	0	0	1	0	0	0	0	0	2	2	0	0	0	0	0	0	0	0	1	1	1	0	1	1	0	1	2	2	2	2	1	0	1	0	0	2	1	0	1	1	1	1	1	0	1	1	0	0	2
927	0	0	1	0	0	0	1	1	2	2	1	0	2	2	0	0	1	2	0	0	0	0	2	2	0	2	2	2	2	1	0	0	1	0	0	2	1	0	2	2	0	0	0	0	1	0	1	0	0
928	0	0	2	0	0	0	0	1	1	1	1	0	1	0	0	0	2	0	0	2	0	0	2	2	0	0	2	2	2	2	0	0	1	2	1	1	1	0	2	2	0	0	0	0	0	1	0	0	0
929	1	0	2	0	2	2	1	1	1	1	0	1	1	0	1	1	1	0	1	1	1	0	0	1	0	1	1	0	1	2	1	0	1	0	1	1	2	0	0	1	1	0	0	1	0	1	0	0	0
930	1	0	1	0	0	0	2	2	2	1	0	0	0	0	0	0	2	0	0	2	0	1	2	2	0	2	1	1	2	2	0	2	1	0	1	1	0	0	1	1	0	0	0	0	0	1	0	0	1
931	0	0	0	0	0	0	1	1	1	1	1	0	1	1	0	0	1	0	0	2	0	0	1	1	0	0	2	2	2	2	0	2	1	0	1	1	2	0	0	0	1	0	0	0	1	1	1	0	0
932	0	0	0	0	0	0	0	0	2	2	0	1	2	1	0	0	1	2	1	0	1	0	2	2	0	0	2	2	2	2	0	1	1	1	0	2	0	0	2	2	0	0	0	0	0	0	2	0	0
933	0	0	0	0	0	0	1	1	0	0	2	0	0	0	0	0	0	2	0	1	0	0	0	0	0	0	2	2	2	2	1	0	0	0	0	2	1	0	2	1	0	0	1	0	0	0	0	1	0
934	0	0	1	0	1	1	1	1	1	1	0	0	1	1	0	0	1	0	1	1	0	0	0	1	0	0	1	1	1	1	1	1	1	0	0	2	1	0	2	2	0	0	1	1	2	1	0	0	0
935	0	0	2	0	0	0	1	1	0	0	0	0	0	0	0	0	2	0	0	2	0	0	1	1	1	1	1	2	2	1	1	0	1	2	0	2	1	1	0	0	1	0	1	0	0	1	0	0	0
936	0	0	2	0	0	0	1	1	0	0	1	1	1	0	0	0	0	0	0	2	1	0	2	2	0	1	1	2	2	2	0	0	0	0	0	2	2	0	2	2	0	1	0	0	1	0	0	0	0
937	0	0	1	0	0	0	1	2	2	2	0	0	2	2	0	1	1	0	0	2	0	0	2	2	0	1	2	2	2	2	0	0	1	0	0	2	1	0	1	1	1	1	1	0	0	0	0	1	0
938	0	0	0	0	0	0	1	1	1	1	0	0	0	0	0	0	1	2	0	1	1	0	2	2	0	1	1	1	2	2	0	1	2	0	1	1	1	1	0	0	1	1	1	0	1	1	0	0	0
939	0	0	1	0	0	0	1	1	1	1	1	0	1	1	0	0	2	2	2	0	1	0	2	2	0	1	2	2	2	2	1	0	0	0	0	2	1	1	1	1	1	0	0	2	0	2	0	1	0
940	0	0	0	0	0	0	1	2	2	0	0	1	1	0	1	1	1	0	0	2	0	0	2	2	0	2	1	1	2	2	1	0	0	0	1	1	1	0	0	0	2	0	0	0	0	0	0	0	0
941	0	0	1	0	0	0	2	2	1	1	1	0	1	1	0	0	0	0	0	2	0	0	2	2	0	2	1	1	2	2	1	1	0	1	1	1	2	0	0	0	2	0	1	0	0	1	0	0	0
942	0	0	2	0	0	0	1	2	1	1	0	1	1	0	0	1	2	0	0	1	0	0	2	2	0	1	1	1	1	1	1	0	0	0	1	1	1	0	2	2	0	0	0	0	0	0	0	0	0
943	0	0	2	0	0	0	1	2	1	0	1	0	0	0	0	0	0	0	1	1	1	0	2	2	0	2	1	2	2	2	0	1	1	2	0	2	1	1	0	0	1	0	1	0	1	0	0	0	0
944	0	0	0	0	0	0	0	0	1	1	1	1	1	0	0	0	1	0	0	2	0	0	2	2	0	1	2	1	2	2	0	0	2	0	0	2	2	0	0	0	2	0	0	1	0	1	1	1	0
945	0	0	1	0	1	1	0	1	2	1	0	0	1	0	0	0	2	1	1	1	1	0	2	2	0	1	1	2	2	2	1	0	1	1	1	1	1	1	0	0	0	2	2	0	1	1	0	0	0
946	0	0	0	0	0	0	1	2	1	0	0	0	1	0	0	0	1	0	1	1	1	1	0	1	1	1	1	1	2	2	0	1	1	1	2	0	1	0	0	0	0	0	0	0	0	1	0	0	0
947	0	0	0	0	0	0	2	2	0	0	1	1	0	0	0	1	0	0	1	1	1	0	2	2	0	0	1	1	2	2	0	0	1	0	1	1	1	0	0	0	1	0	0	0	0	0	0	0	0
948	0	0	2	0	0	0	1	1	1	1	1	1	1	1	0	0	0	1	1	0	1	0	2	2	0	1	2	2	2	2	1	1	0	0	0	2	1	0	0	0	2	0	0	1	1	1	0	0	0
949	0	0	2	0	0	0	1	2	0	0	1	1	0	0	0	1	0	0	0	2	0	0	1	1	1	2	2	2	2	2	1	2	2	0	1	1	2	0	0	0	2	1	1	0	2	0	0	0	0
950	0	1	2	0	1	1	2	2	0	0	2	1	1	0	0	0	2	0	0	2	0	0	2	2	0	0	1	1	1	1	1	2	2	1	0	2	1	0	1	1	0	0	0	1	0	0	0	0	1
951	0	0	2	0	0	0	2	2	0	0	0	0	2	0	1	1	1	1	0	1	0	0	1	1	0	0	2	2	2	2	1	1	1	0	1	2	2	0	0	0	2	0	0	0	1	1	0	0	1
952	0	0	2	0	0	0	1	1	2	2	0	0	0	0	0	0	2	0	0	2	0	0	0	0	1	1	2	1	2	2	1	0	1	1	1	2	2	0	1	0	1	0	0	0	1	1	0	0	0
953	0	0	2	0	0	0	1	1	2	2	0	1	2	1	0	1	1	1	1	1	0	0	2	2	0	1	1	2	1	2	2	1	1	0	2	1	2	0	1	1	1	1	1	0	1	2	0	0	2
954	0	0	1	0	0	0	1	1	2	2	0	0	0	0	0	0	1	1	0	2	0	1	2	2	0	1	1	1	2	2	1	0	1	0	1	2	2	0	0	1	1	1	1	0	1	1	1	1	0
955	0	0	2	0	0	0	2	2	0	0	2	0	0	0	0	0	1	1	0	1	0	0	2	2	0	0	2	2	2	2	1	2	1	0	1	0	1	0	1	1	1	0	0	0	1	0	0	0	1
956	0	0	1	0	0	0	1	2	1	0	0	0	1	0	1	1	1	0	0	2	0	0	2	2	0	1	2	2	2	2	0	0	0	0	0	2	1	1	0	0	1	0	1	0	1	0	0	0	0
957	1	0	1	0	1	1	2	2	2	2	1	0	0	0	0	0	2	0	0	2	0	0	2	2	0	1	0	0	1	2	1	0	0	1	2	2	1	0	1	0	1	0	1	0	1	0	0	0	0
958	0	0	1	0	0	0	0	0	2	2	0	0	0	0	0	0	0	0	0	2	0	0	2	2	0	0	0	1	2	2	0	1	1	1	1	1	0	1	0	0	0	1	0	0	2	1	0	0	0
959	0	0	2	0	1	1	1	2	1	0	1	1	1	1	0	0	1	2	0	1	0	0	1	1	0	1	0	1	1	0	1	1	1	1	0	2	1	0	1	1	1	0	1	0	0	0	0	0	0
960	0	0	2	0	0	0	1	1	1	1	1	1	1	1	0	1	2	1	1	1	0	0	2	2	0	1	2	2	2	2	0	1	2	0	1	1	1	0	0	0	1	0	0	0	0	1	0	0	2
961	0	0	2	0	2	2	1	2	2	1	0	0	2	2	0	0	0	1	0	2	0	0	1	1	0	1	2	2	2	2	0	2	1	1	0	2	2	0	0	0	2	1	0	0	1	0	0	0	1
962	0	0	1	0	0	0	2	2	1	1	0	0	0	0	0	0	2	1	1	1	1	0	1	1	0	0	2	2	2	2	2	0	1	2	0	2	0	1	1	1	0	0	0	1	1	1	1	0	0
963	0	0	1	0	0	0	1	1	1	1	0	0	0	0	0	0	1	2	0	1	0	0	2	2	0	0	1	0	2	2	0	1	1	0	0	2	2	0	1	1	1	0	1	0	0	0	0	1	0
964	0	0	1	0	0	0	0	1	2	1	0	1	1	0	0	0	1	1	1	1	0	0	2	2	0	1	1	1	2	2	1	1	1	0	0	2	1	0	1	1	1	0	1	0	2	0	0	0	0
965	0	0	2	0	0	0	1	2	1	0	1	1	2	1	0	0	1	1	0	1	0	0	2	2	0	0	1	1	1	2	1	0	0	0	0	2	2	0	0	0	2	0	0	0	0	1	1	1	0
966	1	0	1	0	0	0	2	2	1	1	1	0	1	1	0	0	0	2	0	1	0	0	0	1	1	1	2	2	2	2	1	1	2	0	0	2	0	1	0	0	0	0	1	0	1	1	0	1	0
967	0	0	2	0	0	0	2	2	0	0	1	1	1	0	0	0	1	0	1	1	0	0	2	2	0	0	1	2	2	1	1	0	1	1	0	2	1	0	1	1	1	0	0	0	0	0	0	0	0
968	0	0	2	0	0	0	2	2	0	0	0	0	1	1	0	0	2	2	1	1	1	1	2	2	0	2	2	2	2	2	0	0	1	0	0	2	0	0	2	2	0	0	0	0	0	2	0	0	1
969	0	0	2	0	0	0	0	0	2	2	0	0	1	0	0	0	1	0	0	2	0	0	2	2	0	2	2	2	2	2	0	0	0	1	1	1	1	0	2	2	0	0	0	0	0	1	0	0	2
970	0	0	1	1	0	1	1	1	2	1	1	0	0	0	0	0	1	2	0	1	1	0	1	1	0	1	2	2	1	1	1	0	2	1	2	2	2	1	0	0	1	2	2	0	2	0	0	0	0
971	0	0	1	0	1	1	0	0	2	2	0	1	1	0	0	0	1	1	1	1	0	0	2	2	0	1	2	2	2	2	1	0	0	0	0	2	2	1	0	0	1	1	0	0	1	0	0	0	1
972	0	0	1	0	0	0	1	1	1	1	1	0	1	0	0	1	1	1	1	0	1	0	2	2	0	2	1	2	2	2	1	0	1	1	1	1	1	0	1	1	1	0	0	0	0	0	0	0	0
973	0	0	2	0	1	1	1	1	2	1	0	1	1	0	0	0	2	1	1	1	1	0	2	2	0	1	1	1	1	2	1	0	0	1	0	2	1	0	0	0	2	1	1	0	1	2	0	0	0
974	0	1	0	0	0	0	2	2	0	0	2	0	2	1	1	1	1	0	0	2	0	0	2	2	0	1	2	2	2	2	0	1	0	1	0	2	1	1	0	0	1	0	0	0	0	0	0	1	1
975	0	0	2	0	0	0	1	1	1	1	1	1	0	0	0	0	0	0	0	2	0	0	2	2	0	1	1	2	1	2	2	0	1	0	0	2	2	1	0	0	1	0	1	0	1	0	0	1	0
976	0	0	1	0	1	1	1	1	0	0	2	2	2	0	1	1	0	0	0	2	1	0	2	2	0	1	1	2	1	1	2	1	1	0	0	2	1	0	1	1	1	0	0	0	1	1	1	0	0
977	1	0	2	0	0	1	2	2	1	1	1	0	1	1	0	0	1	0	0	2	0	1	2	2	0	1	1	2	1	1	2	1	1	0	0	2	1	0	2	2	0	0	0	1	0	0	0	1	0
978	0	0	1	0	0	0	0	1	2	1	0	1	2	2	0	0	0	2	0	1	0	0	2	2	0	2	2	2	2	2	0	1	2	0	1	1	0	0	1	1	1	1	1	0	1	2	0	0	2
979	1	0	1	0	0	0	1	2	2	1	0	1	1	0	0	0	2	0	0	2	0	0	2	2	0	1	1	1	1	1	0	0	1	0	0	2	2	0	1	1	1	0	0	0	0	1	0	0	0
980	0	1	1	0	1	1	2	2	0	0	2	2	2	1	0	0	0	1	1	1	1	0	0	0	1	1	1	2	2	2	1	0	1	0	0	2	1	0	0	0	1	0	0	0	0	0	0	0	0
981	0	0	2	0	1	1	0	0	2	1	1	0	0	0	0	0	2	1	1	1	0	0	2	2	0	1	1	1	2	2	0	0	1	1	1	2	1	0	1	1	1	0	0	1	1	1	0	0	0
982	0	0	2	0	1	1	1	2	1	0	1	0	0	0	0	0	1	0	0	2	0	0	2	2	0	2	2	1	2	2	1	0	1	0	0	2	2	0	0	0	1	0	1	0	1	0	0	0	1
983	0	0	1	0	1	1	0	0	2	2	0	2	2	2	0	0	0	2	1	0	0	0	0	1	0	0	2	2	2	2	0	0	1	1	1	1	0	1	1	1	0	0	0	0	0	1	0	0	0
984	1	0	1	0	0	0	1	1	1	1	1	1	2	1	0	0	2	1	1	1	1	0	1	2	0	1	1	1	2	2	1	0	1	0	1	1	1	0	2	2	0	0	1	0	1	1	0	0	0
985	0	0	2	0	1	1	0	0	2	2	0	1	1	0	0	0	1	1	1	1	0	1	2	2	0	2	1	2	2	2	0	2	2	0	1	2	1	0	2	2	0	1	1	0	1	2	2	0	0
986	0	0	1	0	0	0	2	2	1	1	1	0	0	0	0	0	0	0	0	2	0	0	2	2	0	2	2	2	2	2	1	0	0	1	1	1	1	0	2	1	0	0	0	1	0	1	0	0	0
987	0	0	2	0	0	0	2	2	1	1	0	1	0	0	0	1	2	2	2	0	0	0	2	2	0	2	1	1	2	2	1	0	0	0	0	2	1	0	1	1	1	1	1	0	1	0	0	0	0
988	0	0	2	0	0	0	1	1	2	2	1	0	1	1	0	0	2	0	0	2	0	0	2	2	0	1	1	1	1	1	1	2	2	0	1	2	2	0	1	1	1	0	0	2	0	1	0	1	0
989	0	0	1	0	1	1	1	1	2	0	0	1	1	0	0	0	1	1	0	1	0	0	2	2	0	1	2	2	2	2	1	2	2	0	0	2	1	0	1	1	1	1	0	0	0	0	0	0	0
990	0	0	1	1	0	1	1	2	1	0	0	1	2	1	0	0	1	0	1	1	1	0	1	1	1	1	1	1	2	2	1	1	1	0	0	1	2	0	1	1	1	0	2	0	1	0	0	0	0
991	0	0	1	0	1	1	2	2	0	0	2	1	1	0	0	0	2	0	0	1	0	1	1	2	0	0	0	2	1	1	1	1	1	1	1	1	1	0	0	0	1	1	1	1	1	1	1	0	0
992	0	0	2	0	0	0	1	1	1	1	0	0	0	0	0	0	1	1	0	1	0	0	2	2	0	1	2	2	2	2	0	1	1	0	0	2	2	0	0	0	1	0	0	1	1	1	1	0	1
993	0	0	0	0	0	0	1	2	2	1	0	0	2	2	0	0	0	1	1	1	1	0	1	2	0	1	2	2	2	2	1	0	0	1	0	2	2	0	0	0	1	0	0	0	0	1	0	0	0
994	0	0	2	0	2	2	1	1	2	1	1	1	0	0	0	1	1	1	1	1	1	0	2	2	0	1	1	2	1	1	2	1	1	0	0	2	2	0	0	0	1	1	0	0	1	0	0	0	0
995	0	0	1	0	0	0	2	2	1	1	0	1	2	1	0	0	1	1	0	1	0	0	2	2	0	1	2	2	2	2	1	2	2	0	0	2	1	0	0	0	0	1	1	0	1	2	0	0	0
996	0	0	1	0	0	0	1	1	1	1	0	0	1	0	1	1	2	0	0	2	0	0	2	2	0	1	1	2	2	2	1	2	1	0	0	2	1	0	2	2	0	0	0	0	0	1	0	1	0
997	0	0	1	0	0	0	2	2	1	0	1	0	1	0	1	1	1	1	1	1	0	0	0	0	0	0	1	2	2	2	1	0	1	0	0	2	2	0	2	2	0	1	0	0	2	1	0	2	0
998	0	0	2	0	0	0	1	1	1	1	1	0	0	0	0	0	1	1	0	2	0	1	2	2	0	1	1	2	2	2	0	0	1	1	0	2	0	0	1	1	1	1	1	0	1	0	0	0	0
999	0	0	2	0	1	1	1	2	2	0	0	2	2	1	0	0	2	1	1	1	1	0	1	1	0	0	2	2	2	2	0	0	0	1	0	2	1	0	0	0	1	0	1	0	1	0	0	0	1
1000	1	0	2	0	0	0	2	2	1	0	1	0	0	0	0	0	1	1	2	0	1	0	2	2	0	0	0	1	1	1	1	2	1	0	2	0	1	1	1	0	0	1	1	0	1	0	0	0	2
[truncated: 252 more columns]
