# Supplementary material for: KNN-MDR: a learning approach for improving interactions mapping performances in genome wide association studies
Source: BMC Bioinformatics. 2017 Mar 21;18:184. doi: 10.1186/s12859-017-1599-7 (PMC5361736; doi:10.1186/s12859-017-1599-7)
Supplement: Supplementary file 5 — The data set(s) supporting the results of Table 3. (ZIP 7092 kb) [file 12859_2017_1599_MOESM5_ESM.zip › 000/S24/mkallsimul.dat]

1	1	0	0	0	0	0	1	2	0	0	1	1	1	0	0	0	1	0	2	2	0	0	2	2	0	0	1	2	1	1	0	1	0	0	1	1	1	0	0	0	0	0	0	2	0	1	0	1	0
2	0	0	2	0	1	1	0	2	0	0	1	0	1	0	0	1	0	0	1	1	1	0	2	2	0	0	1	1	1	2	1	0	0	0	0	2	1	0	0	1	0	1	1	2	1	0	0	2	0
3	1	0	0	0	0	0	1	2	0	0	2	0	0	0	0	0	0	0	1	1	1	1	0	1	1	1	2	2	1	2	2	0	0	1	0	2	1	0	0	0	0	0	0	2	1	0	0	2	0
4	0	0	2	1	1	1	2	0	2	0	0	0	0	0	0	0	0	0	1	1	1	0	2	2	0	0	0	1	2	2	1	1	0	0	0	2	2	0	0	2	0	1	1	2	2	0	0	2	0
5	1	0	1	0	0	0	1	2	0	0	1	2	2	0	0	0	0	0	0	0	1	0	2	2	0	0	0	0	1	2	0	0	2	0	0	2	1	1	1	0	0	0	0	2	0	0	0	1	1
6	1	0	0	1	0	0	2	0	2	0	0	1	0	0	0	0	1	1	0	1	1	0	1	1	1	1	2	2	1	2	1	0	1	1	0	2	1	0	0	1	0	1	1	2	1	1	0	1	0
7	1	0	2	1	0	0	2	1	1	0	0	0	0	0	0	1	0	0	2	2	1	0	2	1	1	2	2	2	1	2	0	0	1	1	1	1	1	0	0	1	0	1	0	1	1	0	0	1	0
8	1	0	1	0	0	0	2	2	0	0	0	0	1	0	0	1	1	1	1	1	0	0	2	2	0	0	2	2	0	2	1	0	0	1	1	1	1	1	1	0	0	0	0	1	0	1	0	1	0
9	1	0	1	0	0	0	1	1	1	0	1	0	0	0	0	0	0	0	1	1	0	0	2	2	0	1	1	1	0	1	0	0	0	0	0	2	2	0	0	1	0	1	1	2	0	1	0	0	0
10	0	0	0	0	0	0	2	2	1	0	0	0	0	0	0	0	1	1	1	0	1	0	2	2	0	0	2	0	1	1	0	0	2	0	0	2	0	0	0	0	0	0	0	1	0	1	0	2	0
11	1	0	1	0	0	1	2	0	2	0	0	0	2	0	0	0	1	1	0	0	1	0	2	2	0	0	0	1	1	2	0	1	1	0	0	2	1	1	0	1	0	0	0	1	0	0	0	0	1
12	1	0	1	0	0	1	2	1	1	0	0	0	0	0	0	0	2	0	2	2	0	0	2	2	0	0	1	1	1	2	0	1	1	0	1	1	2	0	0	0	0	0	0	1	0	0	0	1	1
13	1	0	2	0	1	1	1	2	0	0	1	0	0	0	0	0	1	0	1	0	1	0	2	2	0	0	2	2	0	2	0	0	1	0	1	2	2	1	1	1	0	0	0	0	0	1	0	2	0
14	1	0	0	0	0	0	1	2	0	0	1	1	1	0	0	0	1	1	1	1	0	0	2	2	0	1	2	2	0	2	0	2	1	0	0	2	2	0	1	0	2	0	0	1	1	0	0	2	0
15	1	0	2	0	0	0	2	1	1	0	0	0	1	0	0	0	1	1	1	1	1	0	1	1	0	1	2	2	1	1	1	1	0	1	1	2	1	0	0	1	0	0	0	2	1	0	0	0	1
16	1	0	2	1	0	0	2	2	0	0	0	0	0	0	0	0	1	1	1	1	0	0	1	1	0	0	1	2	2	1	0	0	0	0	0	2	1	0	0	0	0	0	0	1	0	1	0	0	0
17	1	0	1	1	0	0	1	1	1	0	0	1	2	0	0	0	1	0	1	1	0	0	2	2	0	0	2	2	0	1	0	1	1	0	2	1	2	1	1	1	0	0	0	2	0	0	0	1	1
18	1	0	1	0	0	0	0	1	1	0	1	1	1	0	0	0	1	0	2	2	0	0	2	2	0	0	0	1	1	0	0	1	1	0	1	1	2	0	0	2	0	1	0	1	0	0	0	1	0
19	1	0	0	0	0	0	2	2	0	0	0	0	0	0	0	0	0	0	0	0	1	0	2	2	0	0	1	2	1	1	0	1	1	0	1	1	0	0	0	0	0	0	0	2	0	1	0	2	0
20	1	0	1	0	0	1	1	2	0	0	1	0	1	0	0	0	1	0	1	1	1	0	2	2	0	0	1	1	0	2	0	1	1	0	1	1	1	0	0	0	0	0	0	2	1	1	0	0	1
21	0	0	2	1	0	0	2	0	2	0	0	0	0	0	0	0	1	1	1	1	0	0	1	2	0	0	1	1	1	2	0	0	1	0	0	2	1	0	0	1	1	2	2	2	1	1	0	2	0
22	1	0	1	0	0	0	2	2	0	0	0	0	1	0	0	0	0	0	2	2	1	0	2	2	0	0	2	1	1	2	0	1	1	1	1	1	2	0	0	1	1	1	0	0	1	1	0	1	1
23	1	0	1	0	0	0	1	1	1	0	0	1	2	0	0	0	2	1	2	2	1	0	2	2	0	0	2	2	0	2	1	2	1	0	1	1	1	0	0	1	0	0	0	2	0	1	0	0	0
24	0	0	1	0	0	0	1	2	0	0	0	0	0	0	0	0	1	0	1	1	1	0	1	1	0	0	1	2	1	2	1	1	2	0	1	1	2	0	0	2	1	1	0	1	0	1	0	1	0
25	1	0	0	0	0	0	2	2	0	0	1	1	1	0	0	0	2	1	2	2	0	0	1	1	0	0	2	2	0	1	1	0	1	1	1	2	2	0	0	2	1	0	0	2	1	0	0	1	0
26	1	1	1	1	0	0	1	2	0	0	1	0	0	0	0	0	2	2	2	1	1	0	1	2	0	0	0	2	1	2	1	2	2	0	0	2	1	0	0	2	0	0	0	2	2	1	0	2	0
27	1	0	2	0	0	0	2	1	1	0	0	1	2	0	0	0	1	1	1	1	0	0	2	2	0	0	1	1	1	2	0	0	0	1	0	2	1	0	0	0	0	0	0	1	0	0	0	2	0
28	0	0	2	1	0	0	1	2	0	0	1	0	1	0	0	1	1	0	1	1	0	0	2	2	0	0	0	1	2	2	1	1	1	0	1	2	1	0	0	0	1	2	2	2	1	1	0	2	0
29	1	1	2	0	1	1	2	2	1	0	0	0	0	0	0	0	1	0	1	1	0	0	2	2	0	0	1	2	1	1	1	0	2	0	1	2	2	0	0	2	1	0	0	1	0	1	0	1	0
30	1	0	2	1	0	0	2	2	0	0	0	0	1	0	0	0	1	1	1	1	0	0	0	1	1	1	1	1	2	2	0	0	2	0	2	1	1	1	1	0	0	0	0	2	0	1	0	1	1
31	1	0	2	0	0	0	2	1	1	0	0	0	0	0	0	0	1	1	1	1	0	0	2	2	0	1	0	1	1	2	0	1	2	0	0	2	2	1	1	1	0	1	1	2	2	2	0	1	1
32	0	0	1	0	0	1	2	0	2	0	0	0	0	0	0	0	2	2	2	2	0	1	2	2	0	0	2	2	0	2	0	1	0	0	0	2	2	0	0	1	1	0	0	1	0	0	0	2	0
33	1	0	1	0	0	0	2	1	0	0	0	0	1	1	1	1	1	1	0	0	1	0	2	2	0	0	1	1	1	2	0	1	1	0	2	1	1	0	0	0	1	0	0	1	1	1	0	1	0
34	1	0	1	1	0	0	1	2	0	0	1	0	1	0	0	1	1	0	2	1	1	0	2	2	0	0	1	1	0	1	0	1	2	0	1	1	1	0	0	1	0	0	0	2	0	2	0	2	0
35	1	0	1	1	0	0	2	2	0	0	0	0	0	0	0	1	2	0	2	1	1	0	2	2	0	0	1	1	2	2	0	0	0	0	0	2	1	0	0	2	0	0	0	2	1	1	0	0	1
36	0	0	2	0	1	1	2	0	2	0	0	0	0	0	0	0	2	2	2	2	0	1	2	2	0	0	0	1	0	1	0	0	1	1	1	1	1	0	0	0	0	1	1	1	1	0	0	1	0
37	1	0	1	0	0	0	2	2	0	0	0	0	1	0	0	0	1	1	1	2	0	0	2	2	0	0	0	0	1	2	0	1	0	0	0	2	2	1	1	0	0	0	0	2	0	1	0	1	0
38	1	0	2	1	0	0	2	1	1	0	0	1	1	0	0	0	0	0	1	1	1	0	2	2	0	0	2	2	1	2	1	1	1	1	1	1	2	0	0	2	0	0	0	2	1	0	0	1	0
39	1	0	2	1	0	0	2	0	2	0	0	0	1	0	0	0	1	1	0	0	1	1	2	2	0	0	0	2	2	1	0	0	1	0	0	2	1	0	1	0	1	0	0	2	1	0	0	1	0
40	1	0	2	1	0	0	0	2	0	0	2	0	0	0	0	0	1	0	1	1	0	0	2	2	0	0	2	2	0	1	0	0	0	0	0	2	2	0	0	0	1	0	0	0	0	0	0	1	0
41	1	0	0	1	0	0	1	1	1	0	0	0	0	0	0	0	1	1	1	1	0	0	2	2	0	0	1	1	2	2	0	0	2	1	1	2	2	0	0	0	1	0	0	1	0	0	0	2	0
42	1	1	1	0	1	1	2	2	1	0	1	2	2	1	1	1	1	1	1	0	1	0	2	2	0	0	2	1	1	2	0	0	0	0	0	1	1	0	0	1	0	0	1	2	1	0	0	2	0
43	1	0	0	1	0	0	1	2	0	0	1	0	1	0	0	0	1	1	2	2	0	0	2	2	0	0	2	2	0	1	0	0	1	1	1	1	0	0	0	0	0	0	0	1	0	1	0	1	1
44	1	0	1	1	0	0	2	0	2	0	0	0	1	0	0	0	0	0	2	1	1	0	2	2	0	2	2	2	1	2	0	0	0	2	1	2	0	0	0	0	0	0	0	1	1	0	0	1	0
45	1	0	0	0	0	0	2	2	0	0	0	0	1	0	0	0	0	0	2	1	1	0	2	2	0	0	0	1	2	1	0	0	2	0	1	2	1	0	0	0	0	1	0	0	2	0	0	1	1
46	1	0	2	0	0	0	1	2	0	0	1	1	2	0	0	0	1	1	0	0	0	0	2	2	0	0	2	2	0	2	0	2	1	1	0	2	1	0	0	2	0	0	0	0	0	0	0	0	1
47	1	0	2	0	0	0	2	1	1	0	0	0	1	0	0	0	2	1	1	2	0	0	2	2	0	0	1	1	1	2	0	1	1	0	1	1	0	0	0	1	0	0	0	1	0	0	0	1	0
48	0	0	1	1	0	0	2	2	0	0	0	0	1	0	0	0	2	1	1	1	1	0	2	2	0	0	1	2	1	1	1	0	0	2	1	1	1	0	0	0	0	0	0	1	0	0	0	2	0
49	1	0	2	1	0	0	1	2	0	0	0	0	1	0	0	0	2	2	2	2	0	0	2	2	0	0	1	1	2	2	1	0	0	0	0	2	2	0	1	0	2	0	0	1	0	0	0	0	0
50	1	0	1	0	0	0	2	2	0	1	0	0	0	0	0	0	0	0	1	1	0	0	1	1	1	1	1	2	1	0	0	0	0	2	1	1	0	0	0	0	0	0	0	1	0	0	0	2	0
51	0	0	1	0	0	0	2	2	0	0	1	0	0	0	0	0	1	0	1	1	1	0	1	1	0	0	2	2	0	2	0	0	1	1	1	2	1	0	0	0	0	0	0	1	0	0	0	2	0
52	1	0	1	0	1	2	2	0	2	0	0	0	0	0	0	0	2	1	2	2	1	0	2	2	0	0	1	2	2	2	1	0	0	0	2	2	1	1	1	0	0	0	0	2	0	2	0	2	0
53	1	0	0	0	0	0	2	1	1	0	0	0	2	0	0	0	2	1	2	2	0	0	2	2	0	0	2	2	0	2	2	1	1	0	2	1	2	1	1	0	0	0	0	2	0	0	0	2	0
54	1	0	1	1	0	0	2	1	1	0	0	0	2	0	0	0	0	0	2	2	0	0	1	1	0	1	2	2	0	2	1	1	1	0	0	2	2	0	0	1	0	0	0	2	1	0	0	0	1
55	1	0	2	1	0	0	2	2	0	0	0	1	1	0	0	0	2	1	2	2	0	0	1	1	0	1	1	2	0	2	1	2	1	0	0	2	1	0	0	2	1	1	1	1	1	2	0	1	0
56	1	0	1	0	0	0	2	1	1	0	0	0	0	0	0	0	1	1	0	0	1	0	2	2	0	1	1	1	1	2	0	2	1	1	0	2	2	0	0	1	0	1	1	2	1	1	0	2	0
57	1	0	1	0	0	0	1	1	0	0	0	0	0	0	0	0	0	0	1	1	1	0	2	2	0	0	2	2	1	2	0	2	1	1	0	2	0	0	0	1	0	1	0	0	0	0	0	2	0
58	0	0	1	0	0	0	2	1	1	0	0	0	0	0	0	1	2	0	2	2	0	0	2	2	0	0	1	2	1	2	0	0	1	0	0	2	1	0	0	0	0	0	0	1	0	1	0	1	0
59	1	0	0	0	0	0	2	0	2	0	0	1	2	0	0	1	1	1	0	0	1	0	2	2	0	0	1	2	0	1	0	0	1	0	1	1	2	0	0	1	1	0	0	2	0	0	0	1	0
60	1	0	0	1	0	0	2	2	0	0	0	0	0	0	0	0	2	1	2	2	0	0	1	1	0	0	0	2	2	0	0	1	2	0	1	1	2	0	0	2	0	1	1	2	1	1	0	1	0
61	1	0	0	0	0	0	0	1	1	0	1	0	0	0	0	0	1	1	1	1	0	0	2	2	0	0	1	1	0	2	0	0	1	0	1	1	2	0	0	1	0	1	1	1	1	0	0	1	0
62	0	0	0	0	0	0	2	2	0	0	0	0	0	0	0	0	2	2	2	2	0	0	2	2	0	0	1	1	1	2	0	0	1	0	1	1	1	1	1	0	0	0	0	2	0	0	0	0	0
63	1	0	2	1	0	0	0	2	0	0	2	0	0	0	0	1	2	0	1	1	0	0	2	2	0	0	1	2	1	2	0	0	0	0	0	2	0	0	0	0	0	0	0	0	0	0	0	1	0
64	1	0	0	1	0	0	1	2	0	0	1	0	1	0	0	0	2	1	1	1	1	0	1	1	0	0	1	2	1	1	1	0	1	1	0	2	2	1	1	0	0	0	0	1	0	0	0	2	0
65	1	0	2	0	0	0	2	2	0	0	0	0	2	1	1	1	0	0	2	2	0	0	2	2	0	0	2	1	1	2	0	2	2	0	2	1	1	0	0	1	0	1	1	1	1	1	0	1	1
66	1	0	0	0	0	0	1	2	0	0	2	1	2	0	0	0	2	2	1	1	1	0	1	1	1	2	0	1	0	1	0	1	1	1	0	2	1	0	0	0	0	2	2	2	1	1	0	2	0
67	0	0	1	0	0	1	1	2	0	0	1	0	0	0	0	0	1	1	0	0	1	0	2	2	0	0	2	2	1	2	0	1	2	0	0	2	1	1	0	0	0	2	2	2	1	1	0	1	0
68	1	0	0	0	0	0	1	1	1	0	1	0	0	0	0	0	1	0	2	2	0	0	0	0	0	1	2	2	1	1	0	1	2	0	1	1	1	0	0	0	0	0	0	1	0	0	0	2	0
69	1	0	2	0	2	2	2	2	0	0	0	1	2	0	0	0	1	1	0	0	1	0	2	2	0	1	1	1	2	2	0	0	0	0	0	2	0	0	0	0	0	0	0	0	1	1	0	2	0
70	1	0	0	0	0	0	1	2	0	0	1	1	1	0	0	0	2	0	2	1	1	0	1	2	0	0	1	1	0	1	0	0	2	1	1	2	2	0	0	1	0	0	0	1	0	1	0	1	0
71	1	0	2	1	0	0	2	1	1	0	0	1	2	0	0	1	1	0	2	2	0	0	2	2	0	0	1	2	1	2	0	0	1	0	1	1	1	0	0	2	0	0	0	2	0	0	0	1	0
72	1	0	1	0	0	1	2	2	1	0	0	0	1	0	0	0	1	1	0	0	1	0	2	2	0	0	1	1	0	2	0	0	1	1	2	0	2	0	0	0	0	0	0	2	0	1	0	1	0
73	1	0	1	0	0	0	2	1	1	0	1	1	0	0	0	0	2	1	1	1	0	0	2	2	0	0	1	2	1	2	0	2	2	0	2	0	2	0	0	1	0	0	0	2	0	1	0	1	1
74	1	0	1	0	0	1	1	2	0	0	1	0	0	0	0	0	0	0	0	1	1	0	1	1	0	1	1	2	0	2	0	0	0	1	1	1	1	1	1	0	0	0	0	2	1	0	0	1	1
75	1	0	0	0	0	0	2	1	0	0	0	1	1	0	0	0	1	1	1	1	1	0	1	1	1	1	2	2	0	2	2	0	1	0	1	2	1	0	0	1	0	1	1	2	1	1	0	1	0
76	1	0	2	0	1	1	1	2	0	1	1	1	1	1	1	1	2	2	2	1	1	0	2	2	0	1	1	1	0	1	1	0	0	0	0	2	2	0	0	1	0	0	0	2	0	2	0	1	0
77	1	0	1	1	0	0	1	2	0	0	1	0	0	0	0	0	1	1	1	1	0	0	0	0	0	0	1	2	1	0	0	0	0	1	0	2	2	0	1	0	2	0	1	1	0	1	0	2	0
78	1	1	1	0	1	1	1	1	1	0	0	0	1	0	0	0	2	2	2	2	0	0	1	1	0	1	1	1	1	2	1	1	0	1	1	1	1	1	1	0	0	0	0	2	0	0	0	1	0
79	1	0	1	1	0	0	1	2	0	0	1	0	1	0	0	0	0	0	2	1	1	0	2	2	0	0	1	1	1	2	0	2	2	0	1	1	2	1	1	0	0	2	2	2	1	1	0	0	0
80	1	0	2	1	0	0	1	0	2	0	0	0	0	0	0	0	0	0	2	1	1	0	2	2	0	1	1	2	1	2	0	0	1	0	0	2	2	0	0	2	1	1	0	0	0	0	0	2	0
81	1	0	1	0	0	0	2	0	2	0	0	0	1	0	0	0	0	0	0	0	0	0	1	1	0	0	2	2	0	2	0	2	2	0	0	2	2	0	0	2	0	1	1	2	0	0	0	2	0
82	1	0	1	1	0	0	1	1	1	0	1	1	1	0	0	0	0	0	0	0	1	0	2	2	0	0	2	2	0	1	0	2	2	0	1	1	1	0	0	0	0	0	0	1	0	0	0	1	0
83	1	0	1	0	0	0	1	1	0	0	0	0	0	0	0	0	2	2	1	1	0	0	2	2	0	1	2	2	1	2	0	1	2	0	1	1	0	0	0	0	0	1	1	1	1	1	0	2	0
84	1	0	1	0	0	0	2	2	1	0	0	1	1	0	0	0	1	1	1	1	1	0	1	1	0	0	1	1	0	2	0	2	2	0	0	2	2	0	0	0	1	1	1	2	0	1	0	2	0
85	1	0	1	0	0	1	1	2	0	0	1	0	1	0	0	0	1	1	2	2	0	0	2	2	0	0	2	2	0	2	0	1	0	0	0	2	2	0	0	2	1	1	1	2	0	0	0	0	0
86	1	0	2	1	0	0	2	2	0	0	0	0	0	0	0	0	2	1	1	1	0	0	2	2	0	1	1	2	1	2	1	2	2	0	1	1	1	0	0	0	1	0	0	2	0	0	0	1	0
87	1	0	2	0	0	0	1	2	0	0	1	1	2	0	0	0	2	1	0	0	1	0	2	2	0	0	1	2	0	2	1	1	1	1	0	2	1	1	1	0	0	0	0	1	0	0	0	0	0
88	0	0	2	0	1	1	2	1	1	0	0	0	0	0	0	0	1	0	1	1	0	0	2	2	0	0	1	1	1	2	0	2	1	0	2	0	1	0	0	1	0	0	0	1	0	0	1	2	0
89	1	0	1	1	0	0	2	2	1	0	1	1	2	0	0	0	1	1	1	1	0	0	2	2	0	0	2	2	0	2	0	0	0	1	0	2	0	0	0	0	0	1	1	2	1	0	0	0	0
90	1	0	2	2	0	0	2	1	0	0	0	1	1	0	0	0	0	0	0	0	0	0	2	2	0	0	2	2	0	1	1	0	2	0	0	2	1	0	0	0	0	0	0	1	0	0	0	0	0
91	1	0	1	1	1	1	1	1	1	1	2	0	0	0	0	0	2	1	1	2	0	0	2	2	0	1	0	1	1	2	0	1	0	0	1	1	2	0	0	0	0	0	0	2	1	0	0	1	1
92	1	0	1	1	0	1	1	2	0	0	1	1	2	0	0	0	2	1	2	1	1	0	2	2	0	0	1	1	2	2	0	0	1	2	2	2	1	0	0	0	0	1	1	1	1	1	0	2	0
93	1	0	2	1	0	0	2	2	0	0	0	0	0	0	0	0	2	1	1	1	0	0	2	2	0	0	1	1	1	2	0	0	1	0	1	1	1	1	1	0	0	0	0	2	1	0	0	1	0
94	1	0	1	0	0	0	2	1	1	0	0	0	0	0	0	1	2	1	1	1	0	0	2	2	0	0	2	2	0	1	0	0	0	0	0	2	1	0	0	0	0	1	1	2	1	0	0	1	0
95	1	0	1	0	0	1	2	1	1	0	0	0	0	0	0	0	0	0	1	1	0	0	2	2	0	0	2	2	0	2	0	1	0	1	0	2	1	0	0	0	0	1	1	2	0	0	0	2	0
96	1	0	2	0	0	0	2	2	0	0	0	0	0	0	0	0	1	1	1	1	1	0	2	2	0	0	2	2	0	2	0	2	2	0	2	0	1	0	0	0	0	0	0	2	0	1	0	2	0
97	0	0	1	1	0	0	2	2	0	0	0	0	0	0	0	0	1	0	2	2	0	0	2	2	0	0	2	2	1	2	0	2	2	0	2	0	2	0	0	1	0	0	0	1	0	1	0	2	0
98	1	0	1	0	0	0	2	1	1	0	1	0	0	0	0	0	2	0	2	2	0	0	1	1	0	0	0	1	0	1	0	1	1	0	1	2	1	0	0	0	0	1	0	1	0	1	0	2	0
99	1	0	2	0	0	0	2	2	0	0	0	0	0	0	0	0	2	0	1	2	0	0	0	1	0	0	1	2	0	2	1	1	1	1	1	2	0	0	0	0	0	0	0	2	1	1	0	2	0
100	1	0	1	0	1	1	2	1	2	0	0	1	1	0	0	1	0	0	1	1	0	0	2	2	0	0	1	2	1	2	1	0	1	0	1	2	1	0	0	1	0	0	0	1	0	0	0	0	0
101	1	1	2	0	0	0	2	1	1	0	0	0	1	0	0	0	1	1	1	1	0	0	2	2	0	0	2	2	1	2	1	1	1	0	0	2	1	0	0	0	0	1	1	1	0	0	0	2	0
102	1	0	1	1	0	0	2	1	2	0	0	0	0	0	0	0	1	1	1	1	1	0	2	2	0	1	1	1	0	1	1	1	1	2	1	1	2	1	1	0	0	0	0	1	0	1	0	1	1
103	1	0	0	0	0	0	2	2	0	0	0	0	1	0	0	0	2	0	1	2	0	0	2	2	0	0	1	1	0	1	0	0	0	1	1	1	1	1	0	1	0	1	1	2	0	0	0	1	0
104	1	0	1	1	0	0	0	2	0	0	2	0	0	0	0	0	1	1	1	1	0	0	1	1	1	1	2	2	1	2	0	0	1	0	1	1	1	0	0	0	0	0	0	1	0	1	0	2	0
105	1	0	2	0	1	1	1	1	1	0	0	0	1	0	0	0	1	1	1	2	0	0	2	2	0	1	2	0	1	1	0	2	1	0	1	1	2	0	0	2	0	1	0	1	2	1	0	2	0
106	1	1	2	0	1	1	2	2	0	0	1	1	1	0	0	0	1	1	1	0	0	0	2	2	0	0	0	1	2	1	0	0	0	2	1	2	2	0	0	1	0	0	0	2	0	1	0	0	1
107	1	0	1	0	0	0	2	1	1	0	0	0	0	0	0	0	1	1	2	2	0	1	2	2	0	1	2	2	0	1	0	0	2	0	2	1	1	0	0	1	0	0	0	1	0	0	0	2	0
108	1	0	1	0	1	1	1	2	0	0	0	2	2	1	1	1	1	0	1	2	0	0	2	2	0	1	1	1	0	1	0	0	1	1	1	2	2	0	0	2	0	1	0	0	0	0	0	1	1
109	1	0	2	1	0	0	2	0	2	0	0	0	1	0	0	0	1	1	1	1	0	0	2	2	0	1	1	2	1	1	1	1	1	0	0	2	2	0	0	1	1	0	0	2	0	1	0	0	1
110	1	0	1	0	0	1	2	2	0	0	0	1	1	0	0	0	2	0	2	2	0	0	2	2	0	1	1	1	1	2	0	1	1	0	1	1	2	0	0	0	0	1	1	1	1	2	0	2	0
111	1	0	1	0	0	0	1	2	1	0	1	1	2	0	0	0	1	0	2	2	0	0	2	2	0	0	1	1	1	2	0	0	1	1	0	2	2	0	0	1	0	0	0	2	0	1	0	1	1
112	1	0	2	1	0	0	2	2	0	0	1	2	2	0	0	0	1	1	1	2	0	0	2	2	0	0	2	2	0	2	0	1	1	0	1	1	0	0	0	0	0	1	1	1	1	2	0	0	0
113	0	0	0	0	0	0	1	2	0	0	1	0	0	0	0	0	2	0	1	1	1	0	2	2	0	0	2	2	0	1	0	2	1	0	2	0	1	0	0	0	0	0	1	2	1	0	0	2	0
114	1	0	2	1	1	1	1	1	1	1	0	1	1	0	0	0	2	2	0	0	2	0	2	2	0	1	2	2	0	2	1	0	2	0	0	2	2	0	1	1	1	1	1	2	1	1	0	1	0
115	1	0	2	0	0	0	0	2	1	0	0	0	0	0	0	1	2	1	1	1	1	0	2	2	0	1	1	1	2	2	1	1	0	1	0	2	1	0	0	0	0	0	0	2	0	0	0	1	0
116	1	0	1	0	0	0	2	1	1	0	0	0	0	0	0	0	0	1	1	1	0	0	1	2	0	0	2	2	0	2	1	1	1	1	1	2	2	0	0	1	0	0	0	1	0	1	0	0	1
117	1	0	1	0	0	0	1	2	0	0	1	1	1	0	0	0	2	2	2	2	0	0	2	2	0	0	0	1	0	0	1	2	1	0	1	0	2	0	1	0	2	0	0	2	0	1	0	1	0
118	1	0	2	1	0	0	1	2	0	0	1	0	0	0	0	0	1	1	1	1	0	0	1	1	1	1	1	1	1	2	0	0	0	1	0	2	0	0	0	1	0	0	0	1	0	0	0	1	0
119	1	0	2	1	0	0	1	2	0	0	1	2	2	0	0	0	0	0	0	0	0	0	2	2	0	0	2	2	0	2	0	1	1	1	0	2	0	1	1	0	0	0	0	1	0	0	0	2	0
120	0	0	2	0	1	1	2	0	1	0	0	0	0	0	0	0	0	0	1	1	1	0	2	2	0	0	1	2	1	1	1	0	2	0	2	1	0	1	1	0	0	0	0	1	0	0	0	1	1
121	1	0	0	0	0	0	2	2	0	0	0	0	0	0	0	0	2	2	0	0	0	0	1	1	1	1	2	2	1	2	2	1	1	2	1	2	0	0	0	0	0	1	1	1	0	1	0	2	0
122	1	0	1	0	0	0	2	2	0	0	0	0	0	0	0	0	2	0	2	2	0	0	2	2	0	0	1	2	1	1	1	1	1	2	1	1	2	0	1	1	1	1	1	2	2	0	0	2	0
123	1	0	1	0	0	0	2	2	1	0	0	1	1	0	0	0	1	1	1	1	0	0	2	2	0	0	2	2	0	1	0	1	0	1	0	2	2	1	1	0	0	0	0	1	0	1	0	0	1
124	1	0	2	0	1	1	1	2	0	0	0	2	2	1	1	1	0	0	0	1	0	0	1	1	0	0	2	2	0	1	0	0	0	0	0	2	2	0	0	2	1	0	0	2	0	1	0	1	1
125	1	0	0	0	0	0	1	1	0	0	1	1	0	0	0	0	1	0	1	2	0	0	2	2	0	0	1	1	1	2	0	0	2	0	2	1	1	0	0	0	0	1	1	2	0	1	0	2	0
126	0	0	2	0	0	0	1	1	1	1	0	0	0	0	0	0	1	1	2	2	0	0	2	2	0	1	1	2	1	2	0	1	1	0	1	2	2	1	1	1	0	1	0	1	1	0	0	2	0
127	1	0	1	0	0	1	2	1	1	0	0	0	1	0	0	1	0	0	1	1	1	0	2	2	0	0	0	1	1	2	0	0	1	0	0	2	2	0	1	0	1	1	1	2	1	0	0	0	0
128	1	0	1	0	0	0	2	2	0	0	0	0	0	0	0	0	1	1	1	1	0	0	2	2	0	0	1	2	1	1	1	2	1	1	0	2	2	0	0	1	1	1	1	2	1	0	0	0	0
129	1	0	1	0	0	0	2	0	2	0	0	1	1	0	0	0	2	0	1	2	0	0	2	2	0	0	1	2	1	0	0	0	1	1	1	2	1	0	0	0	0	0	0	2	0	0	0	2	0
130	0	0	1	0	0	0	1	2	1	0	1	0	1	0	0	0	1	1	1	1	1	0	2	2	0	0	1	2	1	1	1	1	1	0	1	1	1	0	0	2	0	0	0	2	0	0	0	0	1
131	1	1	1	0	0	0	1	2	0	0	1	0	0	0	0	0	1	1	2	2	0	0	2	2	0	0	1	1	1	2	0	2	1	0	1	0	1	0	0	1	0	0	0	0	0	1	0	2	0
132	1	0	2	0	1	1	1	1	1	0	0	1	1	0	0	0	2	0	2	2	0	1	2	2	0	1	2	2	0	2	0	0	2	1	2	1	1	0	0	1	0	1	1	2	0	1	0	0	2
133	1	0	1	0	0	0	2	0	2	0	0	0	0	0	0	0	0	0	2	1	1	0	2	2	0	0	2	2	1	1	0	1	1	1	1	2	1	0	0	0	0	0	0	1	0	0	0	1	0
134	0	1	1	1	0	0	2	2	1	0	0	0	0	0	0	0	1	1	1	1	1	1	2	2	0	0	2	2	0	1	0	1	1	1	2	1	2	0	0	1	1	1	1	2	0	1	0	1	0
135	1	0	2	0	0	0	2	1	2	0	0	0	0	0	0	0	1	1	1	1	1	1	2	2	0	1	0	1	2	2	1	0	0	0	1	1	1	0	0	0	1	0	0	0	0	0	0	2	0
136	1	0	0	1	0	0	1	2	0	0	1	0	1	0	0	1	0	0	1	1	0	0	2	2	0	0	2	2	0	2	1	0	1	1	1	1	2	0	0	1	1	0	0	1	0	1	0	1	0
137	1	0	2	0	1	1	1	2	1	0	0	1	1	0	0	1	2	1	1	1	1	0	1	1	0	0	1	1	2	2	1	1	2	0	1	1	1	1	0	0	0	1	1	1	1	1	0	2	0
138	1	0	1	0	0	0	2	1	1	0	0	2	2	1	1	1	0	0	1	1	1	0	1	1	1	1	1	2	1	2	0	0	0	1	0	2	2	0	0	1	0	0	0	2	0	0	0	1	1
139	1	0	1	0	1	1	2	2	0	0	1	0	0	0	0	0	2	2	1	1	1	0	2	2	0	1	0	2	1	1	0	1	1	0	0	2	1	1	0	0	0	0	0	2	0	1	0	1	0
140	1	0	0	0	0	0	2	2	1	0	1	1	1	0	0	0	1	1	1	2	0	0	1	1	0	0	0	1	1	0	0	0	1	1	2	1	0	0	0	1	0	0	0	2	0	0	0	0	2
141	1	0	2	1	0	0	2	1	2	0	0	1	1	0	0	0	2	2	2	2	0	0	1	1	0	0	1	0	2	2	0	1	2	0	2	0	0	0	0	0	0	0	0	2	0	2	0	0	0
142	1	1	2	0	0	0	2	0	2	0	0	0	0	0	0	0	1	1	1	1	0	0	2	2	0	1	1	1	1	2	0	0	1	0	1	1	1	1	1	0	0	0	0	0	2	2	0	0	0
143	1	0	1	0	0	0	1	1	1	1	1	1	1	0	0	0	2	1	1	1	0	0	2	2	0	0	1	2	1	2	0	2	1	0	2	0	1	0	0	0	0	0	0	2	0	0	0	1	0
144	1	0	1	0	0	0	2	2	0	0	1	0	0	0	0	0	0	0	2	1	1	1	2	2	0	0	2	2	0	2	1	0	0	0	0	2	1	0	0	0	0	0	0	1	0	1	0	1	1
145	1	0	1	0	0	0	1	1	1	0	1	0	0	0	0	0	1	1	0	0	0	0	2	2	0	1	1	1	1	2	0	2	1	0	0	2	2	0	0	2	0	0	0	2	0	0	0	1	0
146	1	1	1	0	0	0	1	1	1	0	0	0	0	0	0	0	2	2	1	1	0	0	1	2	0	0	1	2	1	0	0	0	1	0	0	2	2	1	1	0	1	0	1	1	1	0	0	2	0
147	1	0	1	0	0	0	2	1	2	0	0	0	1	0	0	0	0	0	2	2	0	0	2	2	0	0	2	2	0	2	0	1	2	0	2	0	2	0	0	1	1	0	0	2	0	0	0	1	0
148	1	0	2	0	1	1	2	1	1	0	0	0	1	0	0	0	2	1	2	2	0	0	2	2	0	0	0	1	1	2	0	1	1	0	0	2	2	0	0	1	0	0	0	1	0	0	0	0	0
149	1	0	1	1	0	0	1	1	1	1	1	0	0	0	0	0	1	1	2	2	0	0	1	2	0	0	1	2	2	1	1	0	0	2	0	2	0	0	0	1	0	1	1	2	1	0	0	2	0
150	1	0	2	0	1	1	1	2	0	0	0	1	2	0	0	0	1	1	0	0	0	0	2	2	0	0	1	2	0	2	1	1	1	0	0	2	2	0	0	0	1	1	1	2	0	0	0	1	0
151	1	0	1	0	1	1	1	2	0	0	1	1	1	0	0	0	2	2	2	2	0	0	1	1	0	0	1	1	1	2	0	1	0	2	1	2	1	1	1	0	0	0	0	2	1	0	0	2	0
152	1	0	2	1	0	0	2	1	1	0	0	0	1	0	0	1	2	2	1	1	1	0	2	2	0	0	1	2	0	1	0	2	2	0	1	1	0	0	0	0	0	0	0	1	0	0	0	2	0
153	1	1	1	0	0	0	2	1	2	0	0	0	1	0	0	1	1	1	2	2	0	0	2	2	0	1	1	1	0	1	0	1	1	1	1	1	1	1	0	0	0	0	0	1	0	1	0	1	0
154	1	0	1	1	0	0	2	2	0	0	0	2	2	0	0	0	1	0	2	1	1	0	0	0	1	1	0	2	2	1	0	0	1	0	1	2	0	0	0	0	0	0	0	2	0	0	0	2	0
155	1	1	1	0	0	0	2	2	0	0	1	1	1	0	0	0	0	0	1	2	0	0	1	1	1	1	0	1	2	1	0	0	0	1	1	1	1	0	0	0	0	1	1	1	1	1	0	1	0
156	1	0	1	0	0	0	2	1	1	0	0	0	0	0	0	0	2	2	0	0	0	0	2	2	0	0	2	2	0	2	1	1	2	1	1	2	1	0	0	0	0	0	0	2	0	0	0	1	0
157	1	0	2	0	1	1	2	1	1	1	0	0	0	0	0	0	2	0	1	1	0	0	2	2	0	1	1	1	1	2	0	0	0	0	0	2	1	0	0	0	1	0	0	1	0	0	0	1	1
158	1	0	1	0	1	1	2	0	2	0	0	0	0	0	0	0	1	0	1	1	0	0	2	2	0	0	2	2	0	2	1	1	1	0	1	2	1	1	0	1	0	0	1	2	1	0	0	2	0
159	0	0	1	0	0	0	2	1	1	0	0	0	0	0	0	0	2	1	1	1	0	0	2	2	0	0	1	1	0	2	0	0	2	0	1	1	1	0	0	0	0	0	0	2	0	1	0	2	0
160	1	0	2	0	0	0	2	0	2	0	0	0	0	0	0	0	1	1	1	2	0	0	1	1	1	1	0	1	2	1	0	0	0	1	0	2	1	0	0	0	0	0	0	1	1	0	0	1	1
161	1	0	1	0	0	0	1	2	0	0	1	0	1	0	0	0	0	0	0	0	1	0	2	2	0	0	1	1	1	2	0	0	1	1	0	2	2	0	0	1	0	1	0	1	0	1	0	1	0
162	1	1	2	0	1	1	1	2	0	0	1	0	2	1	1	1	1	2	1	1	1	0	2	2	0	0	2	2	0	1	0	0	1	0	0	2	1	1	0	0	0	0	0	2	0	1	0	1	1
163	1	0	1	0	0	0	2	1	1	0	0	0	0	0	0	1	0	0	0	0	1	0	2	2	0	1	2	2	1	2	0	0	0	2	1	2	1	0	0	0	0	1	1	1	1	1	0	2	0
164	1	0	1	0	0	0	1	0	2	0	0	0	0	0	0	0	2	2	2	2	0	0	0	1	0	1	2	2	0	2	0	0	2	1	1	2	1	0	0	1	0	1	1	2	1	1	0	0	0
165	1	0	1	0	1	1	2	0	1	0	1	0	0	0	0	0	0	0	2	1	1	1	1	1	0	0	1	2	1	2	0	1	2	1	2	2	1	1	1	0	0	0	0	1	1	1	0	2	0
166	1	0	1	0	0	0	2	2	0	0	0	1	1	0	0	0	1	0	2	2	0	0	0	0	0	1	0	2	2	0	0	1	1	2	1	2	2	0	0	1	0	1	1	2	1	1	0	1	1
167	1	0	2	1	0	0	2	1	1	0	0	1	1	0	0	0	0	0	1	1	0	0	1	1	1	1	2	2	0	2	0	0	0	0	0	2	1	0	0	0	0	1	0	0	0	0	0	2	0
168	1	0	0	0	1	1	1	1	1	0	1	0	0	0	0	0	1	1	2	2	0	0	1	1	0	0	2	2	1	2	0	1	2	0	1	1	1	1	0	1	0	0	0	1	0	1	0	1	1
169	1	0	1	0	0	0	1	2	0	0	1	0	1	0	0	0	0	0	2	1	1	0	2	2	0	0	2	2	0	2	1	0	0	1	0	2	2	0	0	1	0	1	0	0	1	0	0	2	0
170	0	0	2	1	0	0	2	1	0	0	0	0	0	0	0	0	0	0	1	1	1	0	2	2	0	0	2	2	0	2	1	1	2	0	1	1	1	0	0	0	0	1	1	2	1	1	0	1	0
171	1	0	1	0	0	0	1	1	1	1	1	0	2	0	0	1	2	2	1	1	0	0	1	1	0	1	2	2	1	2	0	0	1	0	1	2	1	0	0	1	0	0	0	2	1	0	0	1	1
172	1	0	2	0	0	0	2	0	2	0	0	1	2	0	0	0	1	0	2	1	1	0	2	2	0	0	2	2	1	2	1	0	1	1	0	2	1	0	0	0	0	0	0	1	0	0	0	2	0
173	1	0	1	0	1	1	2	1	0	0	0	1	2	0	0	0	1	1	2	2	0	1	0	1	1	1	2	2	0	2	0	0	1	2	1	2	2	0	0	1	0	0	0	2	0	1	0	2	0
174	1	0	1	0	0	0	2	1	0	0	0	0	1	0	0	0	2	1	2	2	0	0	2	2	0	1	2	2	1	2	0	0	0	0	0	2	0	0	0	0	0	0	0	2	0	1	0	0	0
175	1	0	1	0	0	0	2	0	1	0	0	0	2	0	0	0	0	0	0	0	1	0	2	2	0	0	1	2	2	2	1	0	1	0	1	1	2	0	0	0	0	1	1	2	0	1	0	2	0
176	1	0	1	1	0	0	2	0	1	0	1	1	1	1	1	1	1	0	2	1	0	0	2	2	0	0	1	1	1	1	0	2	1	0	0	2	1	1	1	0	0	0	0	2	0	0	0	2	0
177	1	0	2	0	0	0	2	2	1	0	1	0	0	0	0	0	1	0	2	2	0	0	2	2	0	1	1	2	0	2	1	0	1	1	1	1	2	0	0	1	0	1	1	2	2	0	0	1	1
178	1	0	2	0	1	1	1	1	1	0	1	0	1	1	0	0	1	0	1	1	0	0	2	2	0	0	1	1	1	2	0	0	1	1	1	1	0	0	0	1	0	0	0	1	0	1	0	2	0
179	1	1	1	0	0	0	2	2	0	0	1	1	1	0	0	0	1	0	1	1	0	1	0	1	1	1	2	2	1	2	2	0	1	1	1	2	2	0	0	1	0	0	0	2	1	0	0	1	1
180	1	0	2	1	1	1	2	1	1	0	0	1	1	0	0	0	2	1	2	2	1	0	2	2	0	0	2	2	1	2	0	0	1	2	1	2	0	0	0	0	0	0	0	2	0	1	0	2	0
181	0	1	1	0	0	0	1	1	1	0	1	0	1	0	0	0	0	0	0	0	0	0	2	2	0	1	1	1	1	1	0	0	1	1	0	2	2	0	0	1	0	0	0	2	1	0	0	2	0
182	1	1	1	0	0	0	1	1	1	1	1	1	1	0	0	0	2	1	1	1	0	0	2	2	0	1	0	1	2	1	0	1	1	1	2	1	1	1	1	0	0	0	0	2	0	0	0	2	0
183	1	0	2	1	0	0	1	2	0	0	2	1	2	0	0	0	1	1	1	1	0	0	2	2	0	0	2	2	0	1	0	0	1	0	1	1	2	0	0	1	0	0	0	2	0	1	0	2	0
184	1	0	0	0	1	1	2	2	0	0	0	1	2	1	1	1	1	1	1	0	0	1	0	1	1	1	1	2	1	2	1	0	1	0	1	1	2	0	0	2	1	0	0	2	0	0	0	2	0
185	1	0	0	0	0	0	2	0	2	0	0	0	1	0	0	0	1	1	0	0	1	0	2	2	0	0	2	2	0	2	1	0	0	0	0	2	1	0	0	0	0	0	0	0	0	1	0	2	0
186	1	0	1	0	0	0	1	2	0	0	0	0	0	0	0	0	2	0	1	1	1	0	2	2	0	0	1	1	2	2	0	0	0	0	0	2	1	0	0	0	0	1	1	2	1	1	0	2	0
187	1	0	2	0	0	0	2	1	0	0	0	0	2	0	0	0	1	0	0	0	1	0	1	1	0	1	2	2	0	1	0	0	2	0	0	2	0	0	0	0	0	1	0	1	0	1	0	0	0
188	1	0	1	0	0	0	1	2	0	0	1	0	0	0	0	0	1	1	1	0	1	1	2	2	0	0	2	2	1	2	2	0	1	0	1	1	2	0	0	0	1	0	0	2	0	1	0	1	1
189	1	0	1	1	0	0	0	2	0	0	2	0	1	0	0	0	1	1	2	2	0	0	2	2	0	0	2	2	0	2	0	0	2	0	0	2	0	0	0	0	0	0	0	0	2	2	0	1	0
190	1	0	1	1	0	0	2	1	1	0	0	1	1	1	1	1	1	1	1	1	1	0	1	1	0	0	1	2	0	2	1	1	1	2	1	2	1	0	0	0	0	1	0	1	0	1	0	1	0
191	1	1	2	0	1	1	1	1	1	0	0	1	1	0	0	0	0	0	0	0	0	0	1	1	0	1	2	2	0	2	1	2	1	0	1	1	1	0	0	0	0	0	0	2	0	0	0	1	1
192	1	0	1	1	1	1	2	0	2	0	0	0	0	0	0	0	1	1	1	0	1	0	2	2	0	0	2	2	1	2	0	1	1	0	0	2	2	0	0	1	0	1	1	1	1	1	0	1	1
193	1	0	2	2	0	0	2	2	0	0	0	0	1	0	0	0	1	1	2	2	0	0	2	2	0	0	1	1	0	2	0	1	1	1	1	1	1	0	0	0	0	1	1	1	1	2	1	1	0
194	1	0	2	0	0	0	1	2	1	0	1	0	0	0	0	0	2	0	2	2	0	0	2	2	0	1	2	2	0	2	1	0	1	1	0	2	2	0	0	0	1	0	0	2	1	0	0	1	0
195	1	0	2	0	1	1	2	1	1	0	0	1	1	0	0	0	2	1	2	2	0	0	1	2	0	0	1	2	2	1	0	2	2	0	1	2	2	0	0	2	1	0	0	2	1	0	0	2	0
196	1	0	1	0	0	0	2	2	0	0	0	1	1	0	0	0	0	0	0	0	0	0	2	2	0	0	1	2	0	1	1	1	1	0	1	1	1	0	0	1	0	1	1	1	1	0	0	2	0
197	1	0	0	0	0	0	2	1	0	0	0	1	1	0	0	0	0	0	0	0	0	0	2	2	0	0	1	1	2	2	1	0	1	2	1	2	1	0	0	0	0	0	0	0	0	0	1	2	0
198	0	0	1	1	1	1	2	0	2	0	0	0	0	0	0	0	1	0	0	0	1	0	1	1	0	0	2	2	1	2	0	0	1	0	1	2	1	0	0	0	0	0	0	2	0	1	0	2	0
199	1	0	1	0	0	0	1	1	1	0	0	0	0	0	0	0	1	0	1	1	0	0	1	1	1	1	2	2	0	2	0	0	1	0	1	1	1	0	0	0	0	0	0	1	0	1	0	1	0
200	1	0	1	0	0	0	2	0	2	0	0	0	1	0	0	0	1	1	1	0	1	0	1	1	1	1	2	2	1	2	0	2	1	0	1	1	2	0	0	1	0	1	1	2	1	1	0	0	0
201	1	0	1	1	0	0	2	2	0	0	1	0	0	0	0	0	0	0	2	2	0	0	2	2	0	1	2	2	1	2	2	0	1	0	1	2	2	0	0	1	0	0	0	2	0	0	0	2	0
202	1	0	1	0	0	0	2	1	1	0	0	0	0	0	0	0	0	0	1	1	1	0	2	2	0	0	1	2	2	1	1	0	2	0	0	2	2	0	0	1	0	0	0	2	0	1	0	1	0
203	1	1	2	1	0	0	0	2	0	1	1	1	2	0	0	0	1	0	2	2	0	0	2	2	0	0	0	1	2	2	1	1	1	2	1	1	0	1	1	0	0	1	0	1	0	1	0	1	0
204	1	0	1	0	1	1	2	2	0	0	1	0	1	0	0	0	0	0	2	1	1	0	2	2	0	1	2	2	1	2	2	1	0	0	1	1	1	1	1	0	0	0	0	2	0	1	0	1	0
205	1	0	1	0	0	0	1	1	0	1	1	0	1	0	0	0	2	2	1	1	1	0	1	1	0	1	1	2	0	1	1	0	2	0	1	1	2	0	0	1	0	0	0	2	0	0	0	2	0
206	1	0	0	1	0	0	1	2	0	0	0	0	0	0	0	1	2	1	2	2	0	0	2	2	0	0	1	2	1	0	0	0	1	0	1	1	2	0	0	0	0	0	0	0	0	1	0	2	0
207	1	0	1	1	0	0	1	2	0	0	0	0	1	0	0	0	1	1	1	1	1	0	1	2	0	0	2	2	1	2	1	0	0	1	0	2	2	0	0	0	0	0	0	2	1	0	1	1	0
208	1	0	0	0	0	0	2	2	1	0	0	0	0	0	0	0	1	0	2	1	1	0	2	2	0	0	2	2	0	2	0	1	1	1	2	1	1	0	0	1	0	1	0	1	0	1	0	1	0
209	1	0	2	0	0	0	1	1	0	0	1	0	1	0	0	0	2	1	2	2	0	0	2	2	0	1	1	2	0	1	1	0	0	1	1	1	1	0	0	0	0	0	0	1	0	1	0	0	1
210	1	0	2	0	2	2	2	1	1	0	0	1	1	0	0	0	2	1	2	2	0	0	1	1	0	0	1	1	1	2	0	1	1	0	0	2	2	0	0	1	0	1	1	2	2	0	0	2	0
211	1	0	2	1	0	0	2	1	1	0	0	1	1	0	0	0	1	0	2	1	1	0	1	1	1	0	2	2	0	2	0	1	1	1	1	2	2	0	0	1	1	0	0	1	0	0	0	1	0
212	1	0	1	0	0	0	2	1	2	0	0	0	0	0	0	0	1	0	1	1	0	0	0	1	0	0	2	2	0	2	0	1	1	0	0	2	2	0	0	0	0	2	2	2	1	1	0	1	0
213	0	0	1	0	0	0	2	0	1	0	0	0	1	0	0	0	1	0	1	1	0	0	2	2	0	0	0	1	1	2	0	1	1	0	0	2	2	1	1	0	0	0	0	2	0	1	0	1	1
214	1	0	2	0	1	1	1	2	0	0	0	0	0	0	0	0	0	0	0	0	1	0	2	2	0	1	2	2	1	2	0	0	1	0	0	2	2	0	0	0	0	0	0	2	0	0	0	1	1
215	1	0	0	0	0	0	1	2	0	0	1	2	2	0	0	0	1	1	2	2	0	0	1	1	1	1	2	2	0	2	1	1	0	1	0	2	1	0	0	0	0	0	0	1	0	1	0	2	0
216	1	0	1	1	0	0	2	0	2	0	0	1	2	0	0	1	1	1	0	0	1	1	2	2	0	0	2	2	0	2	1	1	1	1	1	2	1	1	1	0	1	1	1	2	0	1	0	2	0
217	1	0	2	1	1	1	1	1	0	1	2	0	1	0	0	0	1	1	1	1	0	0	2	2	0	0	2	2	0	1	0	0	1	0	1	1	2	0	0	1	0	0	0	1	0	1	0	1	0
218	1	0	1	0	1	1	2	2	1	0	0	0	0	0	0	0	2	0	2	2	0	0	2	2	0	0	2	2	0	1	0	0	1	1	0	2	1	0	0	0	0	0	0	2	0	0	0	1	1
219	1	0	0	0	0	0	1	1	1	0	0	0	2	0	0	0	0	0	2	2	0	0	2	2	0	0	2	2	0	2	1	1	2	1	2	2	1	1	1	0	0	0	0	1	0	1	0	2	0
220	1	0	0	1	0	0	2	0	1	0	0	0	0	0	0	0	0	0	0	0	1	0	1	2	0	0	1	1	1	2	0	2	1	0	1	0	0	0	0	1	0	1	0	1	2	1	0	2	0
221	1	1	1	0	1	1	2	2	0	0	1	1	1	0	0	0	2	1	2	1	1	0	2	2	0	0	1	2	0	2	0	0	1	0	0	2	2	0	0	1	0	0	0	1	0	1	0	2	0
222	1	0	1	1	0	0	2	2	1	0	1	0	1	0	0	0	2	1	2	2	1	0	1	1	1	1	1	1	1	2	0	0	0	1	0	2	1	0	0	0	1	1	1	2	1	1	0	2	0
223	0	0	2	0	0	0	1	2	0	0	0	1	2	0	0	0	0	0	1	1	0	0	2	2	0	0	2	2	0	2	1	2	2	0	2	0	1	0	0	0	0	1	1	2	1	2	0	1	0
224	1	0	1	0	1	1	2	2	0	0	0	0	0	0	0	0	1	0	1	0	1	0	2	2	0	1	1	2	0	2	1	1	1	0	1	1	1	1	1	0	0	0	0	2	1	1	0	2	0
225	1	0	2	1	0	0	1	1	1	0	1	0	0	0	0	0	1	0	1	0	1	0	2	2	0	0	1	1	1	2	0	0	1	1	2	0	1	0	0	0	0	0	0	1	0	0	0	2	0
226	1	0	0	1	0	0	2	1	1	0	0	1	1	0	0	0	1	0	1	1	0	0	2	2	0	0	2	2	0	2	0	1	0	0	0	2	0	0	0	0	1	0	0	2	1	1	0	2	0
227	1	0	0	0	0	0	1	2	0	0	1	1	0	0	0	0	0	0	2	2	1	0	2	2	0	0	2	2	1	2	2	0	1	1	0	2	1	0	0	1	0	2	2	2	1	1	0	0	1
228	1	0	1	0	0	0	2	2	0	0	0	0	0	0	0	0	2	1	1	1	0	0	1	2	0	0	2	2	1	2	2	0	0	1	0	2	2	0	0	0	0	1	0	1	0	1	0	1	1
229	1	0	2	1	0	0	2	2	0	0	0	0	1	0	0	0	2	1	1	1	0	0	2	2	0	0	2	2	0	2	0	1	0	0	0	2	1	0	0	0	0	0	0	2	0	0	1	1	0
230	1	0	1	0	0	0	2	2	0	0	0	0	0	0	0	0	0	0	2	2	0	0	1	1	1	1	1	1	0	1	1	1	0	1	1	2	1	1	1	0	0	2	2	2	1	1	0	2	0
231	1	0	0	0	0	0	2	1	2	0	0	0	2	0	0	0	1	1	2	2	0	0	1	1	1	1	1	1	0	1	0	2	1	0	0	2	1	0	0	0	0	1	0	1	0	0	0	2	0
232	1	0	2	0	0	1	1	1	1	0	0	0	1	0	0	0	2	1	2	1	1	0	2	2	0	0	1	1	0	1	0	2	1	0	0	2	1	0	0	0	0	0	0	2	0	0	0	1	0
233	0	0	1	0	0	1	2	1	1	0	0	1	1	0	0	0	2	1	2	2	0	0	1	1	0	0	2	2	0	1	0	1	1	0	0	2	1	0	0	0	0	1	1	1	1	0	0	2	0
234	0	0	1	1	0	0	2	1	1	0	0	1	1	0	0	0	0	0	0	0	0	0	1	2	0	0	1	1	0	1	0	0	0	0	1	1	1	0	0	0	0	0	0	2	0	0	0	2	0
235	1	1	1	0	1	1	2	1	1	0	0	0	2	0	0	0	1	1	0	0	1	0	2	2	0	0	1	1	2	2	0	1	1	0	0	2	1	1	1	0	0	0	0	2	0	0	0	0	0
236	1	0	1	0	0	0	1	1	2	0	0	0	1	0	0	0	0	0	1	1	1	0	1	1	1	2	2	2	0	2	0	1	1	0	1	1	2	1	1	0	0	1	1	2	0	1	0	2	0
237	1	0	2	1	0	0	2	2	0	0	1	1	1	0	0	0	0	0	1	0	1	0	1	1	0	0	0	1	2	1	0	0	0	0	0	2	0	1	1	0	0	1	1	2	1	0	0	1	0
238	1	0	0	0	0	0	2	2	0	0	0	0	1	0	0	1	0	0	1	2	0	0	1	1	0	0	2	2	0	2	0	0	0	0	0	1	2	0	1	0	1	0	0	2	0	1	0	1	0
239	1	0	1	0	0	0	2	2	0	0	0	0	1	0	0	0	0	0	0	0	0	0	2	2	0	0	2	2	0	2	1	2	2	1	0	2	0	0	0	0	1	1	1	2	1	0	0	1	0
240	1	0	2	1	1	1	1	2	0	0	1	0	1	0	0	0	2	0	1	2	0	0	2	2	0	0	2	2	0	2	1	1	2	0	1	1	1	1	0	1	0	0	0	2	1	0	0	0	1
241	1	0	2	0	2	2	2	0	2	0	0	0	0	0	0	0	1	0	0	0	1	1	2	2	0	0	1	2	0	1	2	1	1	1	1	1	1	0	0	1	0	0	0	2	0	1	0	2	0
242	1	0	1	0	0	0	2	2	0	0	0	1	0	0	0	0	1	1	1	1	0	0	1	1	0	0	0	2	1	1	0	1	1	0	0	2	1	1	1	0	0	0	0	2	0	1	0	2	0
243	0	0	0	0	0	0	2	1	1	0	0	0	0	0	0	0	0	0	2	2	0	0	2	2	0	0	1	2	1	2	1	0	0	0	0	2	2	1	1	1	0	1	1	1	1	1	0	2	0
244	1	0	2	1	1	1	2	2	0	1	0	0	0	0	0	1	1	1	1	1	0	0	2	2	0	0	2	0	1	1	0	0	1	0	0	2	0	0	0	0	0	0	0	1	0	1	0	2	0
245	1	1	1	0	0	0	2	0	2	0	0	0	0	0	0	0	1	1	1	1	0	0	2	2	0	0	1	1	0	1	0	2	2	0	0	2	1	0	0	0	0	1	1	1	1	1	0	2	0
246	1	0	1	0	1	1	2	0	2	0	0	1	1	0	0	0	1	1	1	1	0	0	2	2	0	1	0	2	1	1	0	0	1	0	1	1	2	0	0	1	0	0	0	1	0	1	0	1	0
247	1	0	1	0	0	0	1	1	1	0	1	0	1	0	0	0	2	1	2	2	0	0	2	2	0	0	2	1	1	2	1	0	0	0	0	2	1	0	0	0	0	1	1	1	1	1	0	2	0
248	1	0	2	0	2	2	2	0	2	0	0	0	1	0	0	0	0	1	1	1	0	0	2	2	0	0	1	2	1	2	1	1	0	1	0	2	1	0	0	0	0	0	0	2	0	1	0	2	0
249	1	0	0	1	0	0	1	1	1	0	1	0	1	0	0	0	2	1	1	1	0	0	1	1	0	0	1	2	2	1	0	1	1	1	1	2	1	0	0	0	0	1	0	1	0	1	0	2	0
250	0	0	2	0	0	0	2	2	0	0	0	1	2	0	0	0	0	0	1	1	1	0	2	2	0	1	1	1	1	2	1	2	2	0	0	2	2	0	0	1	0	0	0	1	1	1	0	2	0
251	1	0	2	0	0	0	2	1	1	0	0	1	2	0	0	0	1	0	1	1	0	0	1	1	0	1	0	2	2	0	0	0	0	2	1	1	1	0	0	0	0	0	0	1	1	0	0	1	0
252	1	1	1	0	1	1	2	1	1	0	0	0	2	1	1	1	1	1	1	1	0	0	1	1	0	0	1	0	2	2	0	1	0	0	0	2	1	0	0	0	0	1	1	2	1	0	0	0	1
253	1	0	2	1	0	0	2	0	1	0	0	0	0	0	0	0	2	1	1	1	1	0	0	1	0	0	2	2	1	2	1	1	2	0	1	1	1	0	0	0	0	0	0	2	0	0	0	2	0
254	1	0	1	1	0	0	1	2	0	0	0	2	2	1	1	1	2	1	1	1	0	0	2	2	0	0	1	1	0	1	0	0	1	1	1	1	1	0	0	1	0	1	1	2	1	1	0	0	0
255	1	0	0	0	0	0	2	1	1	0	0	0	1	0	0	0	1	0	1	1	1	0	2	2	0	1	1	1	1	2	0	0	0	0	0	2	0	0	0	1	0	0	0	2	0	0	0	1	1
256	1	0	1	1	0	0	2	0	1	0	1	0	0	0	0	0	1	0	2	2	0	0	2	2	0	0	2	2	0	2	1	0	0	0	0	2	2	0	0	1	0	1	1	1	1	1	0	1	1
257	1	0	2	2	1	1	2	1	1	0	0	1	1	0	0	0	1	1	1	1	0	0	2	2	0	0	2	2	1	2	1	0	0	1	0	2	2	0	0	2	0	0	0	2	0	0	0	2	0
258	1	0	2	0	0	0	2	0	1	0	0	1	1	0	0	0	1	1	2	2	0	0	1	1	0	0	1	1	1	2	0	0	1	0	0	2	1	0	0	1	0	1	0	0	1	0	0	1	1
259	1	0	1	1	0	0	1	1	1	0	1	0	1	0	0	0	2	2	1	1	1	0	2	2	0	0	2	2	0	2	0	0	1	0	1	1	1	0	0	0	0	1	1	1	1	1	0	0	2
260	0	0	1	1	1	1	2	1	2	0	0	0	1	0	0	0	1	0	0	0	1	0	2	2	0	0	1	2	1	1	1	0	0	0	0	2	1	0	0	0	0	0	0	2	0	2	0	1	1
261	1	0	2	0	2	2	1	1	1	0	0	0	0	0	0	0	1	1	1	1	0	0	2	2	0	1	2	2	1	2	0	0	1	1	0	2	0	0	0	0	1	0	0	2	0	1	0	2	0
262	1	0	0	0	0	0	2	1	0	0	0	1	1	0	0	0	0	0	1	1	1	0	1	1	0	0	2	2	0	2	0	0	2	0	0	2	1	1	1	0	0	0	0	2	0	1	0	2	0
263	1	1	1	1	0	0	2	0	2	0	0	1	2	0	0	0	1	0	0	0	1	0	1	1	1	1	1	1	1	2	0	0	1	0	0	2	1	0	0	1	0	1	1	2	1	0	0	2	0
264	1	0	2	0	0	0	2	2	0	0	0	0	0	0	0	0	1	1	2	2	0	0	1	2	0	0	0	1	2	1	0	0	1	0	0	2	2	0	0	2	1	1	0	0	1	0	0	2	0
265	1	0	0	0	0	0	2	0	2	0	0	0	0	0	0	0	2	0	2	2	0	0	2	2	0	0	1	2	0	2	1	1	1	0	0	2	1	1	1	0	0	1	1	2	0	0	0	0	2
266	1	0	1	0	1	1	2	1	1	0	0	0	1	0	0	0	1	0	1	1	0	0	2	2	0	0	1	2	1	0	0	1	1	0	1	1	2	0	0	1	0	1	1	2	1	0	0	1	0
267	1	0	0	0	0	0	2	1	1	0	0	0	1	0	0	1	1	1	2	0	1	0	2	2	0	0	1	1	1	2	0	0	1	0	1	1	1	0	0	0	1	0	0	1	0	1	0	2	0
268	1	0	1	0	1	1	2	0	2	0	0	0	1	0	0	0	2	2	2	2	0	1	2	2	0	0	2	2	0	2	0	0	1	0	1	2	1	0	0	0	0	0	0	2	1	0	1	1	0
269	1	0	2	2	0	0	1	1	1	0	0	1	1	0	0	0	0	0	2	1	1	0	2	2	0	0	1	1	1	2	0	0	0	0	0	2	1	0	0	1	0	0	0	2	0	1	0	1	0
270	1	0	1	0	0	0	2	2	0	0	0	0	0	0	0	0	2	2	1	1	0	0	0	1	0	1	2	1	1	2	1	0	1	0	1	1	1	0	0	0	0	0	0	1	0	0	0	2	0
271	1	0	1	0	0	0	2	2	0	0	1	0	1	0	0	0	1	1	0	0	0	0	1	1	0	1	1	2	1	1	1	1	1	0	1	1	1	0	0	0	0	0	0	1	0	1	0	2	0
272	1	0	2	0	0	0	2	2	1	0	0	1	1	1	1	1	1	1	1	0	0	0	2	2	0	0	2	2	1	1	1	1	1	1	0	2	2	0	0	2	0	0	0	2	0	0	0	0	1
273	1	0	2	0	2	2	2	2	0	0	1	0	1	0	0	0	0	0	0	0	1	1	0	1	1	1	2	2	0	2	2	2	2	0	2	1	2	1	1	0	0	1	0	1	0	0	0	2	0
274	1	0	1	2	0	0	2	1	1	0	0	0	0	0	0	0	2	2	1	1	1	0	2	2	0	0	1	2	1	0	0	1	1	0	0	2	2	0	0	1	0	1	1	2	1	1	1	1	0
275	1	0	1	0	0	0	1	2	0	0	1	2	2	1	1	1	2	1	2	2	1	0	1	1	0	1	0	1	1	2	0	1	1	1	2	0	1	1	1	0	0	0	0	2	0	1	0	0	1
276	1	0	0	0	0	0	2	1	0	0	0	0	0	0	0	0	1	0	1	1	0	0	2	2	0	0	2	2	1	2	0	1	2	1	2	2	2	0	0	1	0	0	0	2	0	0	0	0	0
277	1	0	2	0	0	0	2	2	0	0	0	1	1	1	1	1	1	1	2	2	0	0	1	1	1	0	1	2	0	2	1	2	2	1	0	2	1	0	0	0	0	0	0	2	0	0	0	0	0
278	1	0	0	0	0	0	0	2	0	0	1	1	1	1	1	1	1	0	2	2	0	0	2	2	0	0	2	2	0	2	0	1	1	1	1	1	2	0	0	2	0	0	0	2	0	1	0	2	0
279	1	0	1	0	0	0	2	0	2	0	0	0	0	0	0	0	2	1	2	2	0	0	2	2	0	0	1	2	0	2	0	1	2	0	1	1	2	0	0	0	1	1	0	1	1	0	0	1	1
280	1	0	2	0	0	0	2	1	1	0	0	0	0	0	0	0	1	1	1	1	0	0	1	1	0	1	1	2	1	1	1	1	0	1	1	1	0	0	0	0	0	0	0	2	1	0	0	1	0
281	1	0	2	1	0	0	2	1	0	0	0	0	0	0	0	0	2	1	1	1	0	0	2	2	0	1	2	2	1	2	0	0	1	1	1	2	0	0	0	0	0	0	0	1	0	1	0	1	1
282	1	0	0	0	0	0	1	2	0	0	1	0	1	0	0	0	1	0	1	1	0	0	2	2	0	0	2	2	0	1	0	1	1	0	0	2	2	0	0	1	0	0	0	2	1	0	0	1	0
283	1	0	2	1	0	0	2	1	1	0	0	0	1	0	0	0	2	0	2	2	0	0	2	2	0	1	2	2	0	2	0	0	1	1	1	2	2	0	0	1	1	0	0	1	0	1	0	0	1
284	1	1	2	0	0	0	1	1	1	1	1	1	2	1	1	1	2	1	1	1	0	0	1	1	0	0	2	2	0	2	0	1	1	1	0	2	1	0	0	2	0	1	1	2	1	0	0	2	0
285	1	0	2	0	1	1	2	2	0	0	0	1	1	0	0	0	1	1	1	1	0	0	2	2	0	0	1	2	1	1	1	1	1	2	1	1	0	0	0	0	0	0	0	2	0	0	0	1	0
286	1	0	0	0	0	0	1	2	0	0	1	0	0	0	0	0	1	0	2	2	0	0	2	2	0	1	2	2	0	2	1	1	2	0	1	1	1	0	0	0	0	1	1	1	1	2	0	1	1
287	1	0	2	0	2	2	0	2	0	0	1	0	0	0	0	0	1	1	1	1	0	0	0	1	0	0	1	1	1	2	1	0	0	1	0	2	2	0	0	1	0	0	0	1	1	0	1	1	0
288	0	0	1	0	0	0	1	2	0	0	1	0	1	0	0	0	1	0	1	0	1	0	2	2	0	0	2	2	0	2	0	0	0	1	0	2	0	0	0	0	1	0	0	2	1	0	0	2	0
289	1	1	1	0	0	0	2	2	0	0	0	1	2	0	0	0	0	0	2	1	1	0	1	1	1	2	2	2	0	2	0	0	2	0	2	1	2	0	0	1	0	0	0	2	2	1	0	0	0
290	1	0	2	1	0	0	2	1	0	0	1	0	0	0	0	0	1	0	1	1	0	0	2	2	0	0	1	1	2	2	0	1	1	0	0	2	0	0	0	1	0	1	0	1	2	1	0	0	0
291	1	0	1	0	1	1	2	0	2	0	0	0	1	0	0	0	1	1	2	2	0	0	2	2	0	0	0	1	2	1	0	0	0	0	0	2	2	0	0	1	0	0	0	1	0	0	0	1	1
292	0	0	1	0	1	1	1	2	0	0	0	1	1	0	0	0	1	0	2	1	1	0	2	2	0	1	1	2	1	1	0	1	2	0	0	2	0	0	0	1	0	0	0	1	0	0	0	2	0
293	1	0	1	0	0	0	2	0	2	0	0	0	0	0	0	0	2	1	2	1	1	0	1	1	1	1	2	2	2	2	1	1	1	2	2	1	2	0	0	1	1	1	1	2	0	0	0	0	1
294	1	0	0	0	0	0	1	1	1	0	0	1	1	0	0	0	1	0	1	1	0	0	1	1	1	2	2	2	0	2	0	1	2	0	1	1	2	0	0	1	0	0	0	1	0	1	0	2	0
295	1	0	2	1	1	1	2	1	1	0	0	0	0	0	0	0	1	1	0	0	0	0	2	2	0	0	1	2	1	2	0	1	1	1	0	2	1	1	1	0	0	0	0	2	0	1	0	1	1
296	1	0	2	0	1	1	1	1	1	0	1	0	0	0	0	0	0	0	1	1	0	0	2	2	0	0	1	2	2	1	0	1	1	0	1	2	1	0	0	2	0	1	1	2	2	0	0	1	1
297	1	1	0	0	0	0	1	2	1	0	0	0	1	0	0	1	2	1	2	2	0	0	1	1	1	0	1	1	1	2	0	0	1	1	0	2	2	0	0	1	1	0	0	2	1	1	0	1	0
298	1	0	2	0	1	1	1	1	1	0	1	0	2	0	0	0	2	1	1	2	0	0	2	2	0	0	1	1	2	2	1	1	1	1	0	2	1	1	0	1	0	1	1	1	1	0	0	1	0
299	1	1	1	0	0	0	2	1	1	0	0	2	2	1	1	1	1	1	0	0	1	0	2	2	0	0	1	2	0	2	1	1	2	0	0	2	2	0	0	1	0	0	0	0	0	1	0	1	1
300	1	0	1	0	0	0	1	1	0	0	1	0	0	0	0	0	1	1	0	0	1	1	2	2	0	0	1	1	1	2	0	0	1	1	1	2	2	0	0	2	1	1	0	1	2	1	0	0	1
301	1	0	2	1	0	0	1	1	1	0	1	0	0	0	0	0	2	1	2	2	0	0	2	2	0	0	2	2	0	2	0	0	2	1	2	2	1	0	0	0	0	0	0	1	1	0	0	1	0
302	1	0	0	0	0	0	2	1	2	0	0	2	2	0	0	0	1	0	2	1	1	0	1	1	0	0	2	2	0	1	0	1	1	1	0	2	0	0	0	0	0	0	0	0	0	1	0	2	0
303	1	0	2	1	1	1	2	2	0	0	0	1	0	0	0	0	1	1	1	1	1	0	2	2	0	0	0	1	2	1	0	2	1	0	1	1	1	0	0	1	0	0	0	2	0	1	0	1	0
304	1	0	2	1	0	0	2	2	1	0	0	2	2	0	0	0	1	1	0	0	1	0	2	2	0	1	2	2	1	2	2	0	0	0	1	1	2	0	0	0	1	0	0	1	0	0	0	2	0
305	1	0	2	0	1	1	2	1	1	0	0	0	0	0	0	0	1	0	2	2	0	0	1	1	0	1	1	1	1	2	0	1	1	1	2	1	1	0	0	1	0	1	1	2	1	1	0	1	0
306	1	0	1	0	0	0	1	1	1	0	1	1	1	0	0	0	1	1	1	1	0	0	2	2	0	1	0	0	1	1	0	2	2	0	1	2	1	0	0	0	1	0	0	2	0	0	0	1	0
307	0	0	1	0	0	0	1	1	1	0	0	1	1	0	0	0	2	2	1	1	1	0	2	2	0	1	1	2	1	1	1	0	0	0	0	2	1	1	1	0	0	0	0	1	1	1	0	2	0
308	1	0	1	0	0	1	2	1	0	0	0	0	1	0	0	0	2	1	0	0	1	0	2	2	0	0	2	2	1	2	0	1	1	2	1	1	0	0	0	0	0	0	0	2	1	0	0	2	0
309	1	0	2	0	0	0	0	2	0	0	1	0	2	1	1	1	1	0	2	1	1	0	2	2	0	1	2	2	0	1	0	0	1	0	1	1	0	0	0	0	1	0	0	1	1	0	0	2	0
310	1	0	2	1	1	1	2	2	1	0	0	0	0	0	0	0	1	0	1	1	1	0	2	2	0	0	1	0	2	2	0	0	0	0	1	1	2	0	0	1	0	0	0	1	0	1	0	2	0
311	1	0	1	0	0	0	2	2	0	0	0	1	1	0	0	0	0	0	1	1	1	0	2	2	0	1	0	1	0	0	1	0	0	1	0	2	0	0	0	0	0	0	0	2	0	0	0	2	0
312	1	0	1	1	1	1	2	2	1	0	1	1	2	0	0	0	1	0	2	1	1	0	1	1	0	0	1	2	1	2	0	1	1	0	1	1	1	0	0	1	0	1	0	1	0	1	0	2	0
313	1	0	1	1	0	0	2	2	0	0	1	0	0	0	0	0	1	1	1	1	0	0	2	2	0	0	1	2	0	2	1	2	1	0	0	2	1	1	0	1	0	0	1	1	0	1	0	1	0
314	1	0	2	1	1	1	1	1	2	0	0	0	0	0	0	0	2	1	0	0	1	0	1	1	0	1	2	2	2	2	1	1	2	1	1	2	1	0	0	0	0	2	2	2	0	1	0	1	1
315	1	0	2	0	1	1	2	2	0	0	1	0	0	0	0	0	0	0	0	0	1	0	2	2	0	0	1	1	1	2	0	1	1	0	0	2	0	0	0	1	0	1	1	1	1	1	0	2	0
316	1	0	1	1	0	0	1	1	1	0	0	0	0	0	0	0	0	0	1	1	0	0	2	2	0	0	2	2	0	2	0	2	1	0	1	0	2	0	0	0	1	0	0	2	0	1	0	2	0
317	1	0	1	0	0	0	1	1	1	0	1	1	1	0	0	0	1	1	2	2	0	0	1	1	0	1	0	1	2	2	1	0	2	0	2	1	2	0	0	0	1	0	0	1	0	1	0	1	1
318	1	1	1	0	1	1	1	1	1	0	1	0	0	0	0	0	2	1	2	2	1	0	2	2	0	0	2	2	1	2	0	0	0	0	0	2	0	0	0	0	0	0	0	0	0	0	0	2	0
319	1	0	0	0	0	0	1	1	0	0	1	0	0	0	0	0	1	0	1	1	0	0	2	2	0	0	2	2	0	2	1	1	1	1	1	1	1	0	0	1	0	0	0	2	0	1	0	2	0
320	1	0	2	1	0	0	2	0	2	0	0	0	2	0	0	1	2	1	1	1	1	0	2	2	0	0	2	2	0	1	0	0	2	1	2	2	1	1	1	0	0	0	1	2	1	0	0	1	1
321	1	0	1	1	0	1	2	1	1	0	0	0	0	0	0	1	1	0	2	2	0	0	2	2	0	0	2	2	0	2	0	0	0	0	0	2	2	0	0	1	0	1	1	1	0	1	0	1	1
322	1	0	1	0	0	1	2	2	0	0	1	0	1	0	0	0	1	0	1	1	0	0	2	1	1	2	2	2	0	1	0	1	1	1	1	1	2	0	0	1	0	0	0	2	0	0	0	2	0
323	1	0	1	0	0	0	1	2	0	1	1	0	1	0	0	0	0	1	0	1	1	0	2	2	0	0	2	2	0	2	0	1	2	0	1	1	1	0	0	0	0	0	0	2	0	0	0	1	0
324	1	0	1	0	0	0	2	2	1	0	0	1	0	0	0	0	1	1	1	0	0	0	2	2	0	0	1	2	1	0	0	1	1	0	0	2	1	0	0	0	0	0	0	2	0	0	0	0	1
325	1	0	1	0	0	0	2	2	0	0	0	1	1	0	0	0	2	2	2	2	0	0	2	2	0	0	0	2	0	1	0	1	1	0	2	1	2	0	0	0	0	0	1	2	1	0	0	2	0
326	1	0	1	1	0	1	1	2	0	0	1	0	1	0	0	0	2	1	0	0	1	0	0	0	1	1	2	2	1	2	0	1	1	1	1	1	1	0	0	0	0	0	0	1	0	0	0	1	1
327	1	1	2	1	0	0	2	1	1	0	0	1	1	0	0	0	0	0	0	1	0	0	2	2	0	0	1	1	1	2	0	1	2	0	1	2	1	0	0	0	0	0	0	1	0	0	0	2	0
328	1	0	1	0	0	0	1	1	1	0	0	0	0	0	0	0	1	1	0	0	0	0	2	2	0	0	1	2	1	1	1	0	1	1	1	2	0	0	0	0	0	0	0	2	0	1	0	2	0
329	1	0	0	0	0	0	1	2	0	0	1	0	1	0	0	0	1	1	1	1	0	1	2	2	0	0	2	2	0	2	1	0	1	0	0	2	1	0	0	1	0	0	0	2	0	1	0	2	0
330	1	0	1	0	0	0	2	2	0	0	0	0	0	0	0	0	0	0	1	1	1	0	1	1	0	0	1	1	1	2	0	0	0	0	0	2	1	0	0	0	0	0	0	0	0	1	0	2	0
331	1	0	0	0	0	0	2	2	0	0	0	0	0	0	0	0	2	0	2	2	0	1	2	2	0	0	1	2	1	2	0	1	0	0	0	2	0	0	0	0	0	0	0	2	0	1	0	2	0
332	1	0	2	0	0	0	1	2	0	0	1	1	1	0	0	0	0	0	1	1	0	0	2	2	0	0	1	1	1	2	0	1	0	0	0	2	1	1	0	0	0	0	0	1	1	1	0	2	0
333	1	0	2	0	0	1	2	2	0	0	0	0	0	0	0	0	0	0	1	1	1	0	2	2	0	0	1	2	2	2	2	1	0	0	1	1	2	0	0	1	0	1	1	1	0	0	0	2	0
334	1	0	2	0	1	1	2	1	1	0	1	0	0	0	0	0	0	0	0	0	0	0	2	2	0	0	1	0	1	2	0	0	0	1	0	2	2	0	0	2	0	2	2	2	1	0	0	2	0
335	1	0	1	1	0	0	2	2	2	0	0	0	0	0	0	0	2	0	1	1	1	0	2	2	0	0	1	2	1	2	0	0	1	0	0	2	0	0	0	0	0	0	0	2	0	1	0	2	0
336	1	0	0	0	0	0	1	1	1	1	0	0	0	0	0	0	2	0	2	2	0	0	2	2	0	1	1	2	1	1	1	1	1	1	1	1	1	0	0	0	0	0	0	1	0	0	0	1	0
337	1	0	0	0	0	0	0	2	0	0	2	0	0	0	0	0	2	0	2	2	0	0	2	2	0	0	1	1	0	1	0	1	1	0	0	2	0	0	0	1	0	0	0	1	0	1	0	2	0
338	1	0	2	1	0	0	2	1	1	0	0	1	1	0	0	0	1	1	0	0	0	0	2	2	0	0	2	2	0	2	0	1	1	1	0	2	2	0	0	1	0	0	0	2	1	0	0	1	0
339	1	0	0	1	0	0	1	1	1	0	1	0	0	0	0	0	1	0	1	1	0	0	2	2	0	1	0	0	1	2	0	1	2	0	1	1	1	0	0	0	0	0	0	1	0	1	0	0	0
340	1	0	0	1	0	0	2	1	1	0	0	1	2	0	0	0	1	0	0	0	1	0	0	1	0	0	0	1	0	0	1	1	1	2	1	2	1	0	0	0	0	0	0	1	0	2	0	2	0
341	1	0	2	2	1	1	2	1	0	0	0	1	2	0	0	0	0	0	1	1	1	1	2	2	0	0	1	1	0	1	0	1	1	1	1	1	0	0	0	0	0	1	1	2	0	1	0	0	0
342	0	0	1	0	1	1	2	1	1	0	0	0	0	0	0	0	2	1	2	1	1	0	1	2	0	0	2	2	0	2	0	1	1	0	0	2	1	1	0	1	0	0	0	2	0	1	0	1	0
343	1	0	2	1	0	0	1	2	0	0	1	1	1	0	0	0	0	0	0	0	0	0	1	1	0	0	2	2	0	1	0	1	0	0	0	2	1	0	0	1	0	0	0	1	0	0	1	1	0
344	1	0	2	0	0	0	2	2	0	0	0	0	0	0	0	0	0	0	2	1	1	0	1	1	1	1	2	2	1	2	0	1	1	1	0	2	0	0	0	1	0	0	0	2	0	1	0	1	0
345	1	0	2	1	0	0	2	1	0	0	0	1	2	0	0	1	2	2	2	2	0	1	1	1	0	0	1	1	2	2	0	1	1	0	2	1	2	0	1	0	1	1	0	0	1	1	0	2	0
346	1	0	1	0	0	0	2	0	2	0	0	0	1	0	0	0	0	0	1	1	1	0	2	2	0	0	2	2	0	1	1	1	1	1	2	0	1	0	0	0	0	0	0	2	0	2	0	1	1
347	1	0	2	1	0	0	2	0	1	0	0	0	0	0	0	0	2	2	1	1	0	0	2	2	0	0	1	2	0	2	1	0	1	1	1	1	1	0	0	0	0	0	1	2	1	0	0	0	0
348	1	0	2	1	1	1	1	1	0	1	2	0	1	0	0	0	0	0	0	0	1	0	1	1	1	1	0	1	0	0	1	1	0	0	1	1	1	0	0	1	0	0	1	1	1	0	0	1	0
349	1	0	0	0	0	0	1	2	1	0	0	0	0	0	0	0	1	1	0	0	1	0	2	2	0	0	1	1	0	1	0	0	0	1	0	2	1	0	0	0	1	0	0	1	0	1	0	2	0
350	1	1	1	0	0	0	2	1	1	0	0	0	1	0	0	0	2	1	2	1	1	1	1	2	0	0	2	2	1	2	2	2	1	0	0	2	1	0	0	0	0	0	0	1	0	0	0	1	0
351	1	0	0	0	0	0	2	2	0	0	0	0	0	0	0	0	2	1	2	2	0	0	2	2	0	0	2	2	0	1	0	0	1	0	1	1	1	0	0	0	0	0	0	1	0	0	0	1	0
352	1	0	1	0	0	1	2	2	0	0	0	1	1	0	0	1	1	1	1	1	1	1	1	2	0	0	2	2	1	2	0	1	0	0	0	2	1	0	0	1	0	0	0	0	1	1	0	0	2
353	1	0	2	0	0	0	2	1	1	0	0	0	0	0	0	0	2	0	2	2	0	1	0	1	1	1	1	2	0	1	0	0	1	0	0	2	1	0	0	2	0	1	1	2	1	1	0	1	1
354	0	0	0	0	0	0	2	2	0	0	0	0	0	0	0	0	1	1	1	1	0	0	2	2	0	0	2	2	0	1	0	1	1	0	0	2	1	0	0	1	0	0	0	2	1	1	0	2	0
355	1	0	0	0	0	0	2	1	1	0	0	1	2	0	0	0	0	0	2	1	1	0	1	1	0	0	1	1	0	1	0	0	0	1	0	2	0	0	0	0	0	2	2	2	1	1	0	1	1
356	1	0	1	0	0	0	2	2	0	0	0	1	2	0	0	0	1	1	1	1	0	0	2	2	0	0	0	1	1	2	0	0	1	0	0	2	0	0	0	0	0	0	0	1	0	0	0	0	0
357	1	1	2	1	0	0	2	2	0	0	0	1	0	0	0	0	1	1	2	2	0	0	2	2	0	1	2	2	1	2	0	1	1	0	0	2	1	0	0	1	1	0	0	2	0	1	0	2	0
358	1	0	0	1	0	0	1	2	0	0	2	0	0	0	0	0	2	0	1	1	0	1	0	1	1	1	1	1	2	2	1	1	0	1	1	1	0	0	0	0	0	1	0	1	1	0	0	2	0
359	1	0	2	1	1	1	1	1	1	0	1	0	0	0	0	0	1	0	2	2	0	0	2	2	0	0	2	2	0	1	0	0	1	0	1	2	0	0	0	0	0	0	0	2	0	0	0	2	0
360	1	0	2	1	1	1	1	2	0	0	0	1	0	0	0	0	0	0	1	1	1	0	2	2	0	0	1	1	2	2	0	1	1	0	1	1	1	0	0	1	0	1	1	1	1	0	0	2	0
361	1	0	1	0	0	0	2	0	2	0	0	0	1	0	0	0	0	0	2	2	0	0	2	2	0	0	1	0	2	2	0	1	2	1	1	2	2	0	0	2	0	0	0	2	0	0	0	2	0
362	1	0	1	1	0	0	2	2	0	0	0	0	0	0	0	0	1	0	2	2	0	1	2	2	0	0	1	1	0	1	1	0	0	0	0	2	2	0	0	1	0	0	0	2	0	1	0	0	0
363	0	0	1	0	0	1	2	2	0	0	0	0	1	0	0	0	1	0	1	1	1	0	1	2	0	0	1	2	1	2	0	1	1	1	1	2	1	0	0	0	0	0	0	2	0	1	0	1	0
364	1	0	1	0	0	0	2	2	0	0	0	0	1	0	0	0	0	0	0	0	1	0	2	2	0	0	2	2	1	2	0	0	1	1	1	2	0	0	0	0	0	0	0	2	0	0	0	1	0
365	1	0	1	0	0	0	2	2	0	0	0	0	0	0	0	1	1	1	0	0	1	0	1	1	0	1	1	1	0	1	0	1	1	0	2	1	0	0	0	0	0	0	0	2	0	1	0	2	0
366	1	0	2	0	0	0	1	1	0	0	1	0	1	0	0	0	1	1	1	1	0	0	2	2	0	0	2	2	1	1	0	0	1	0	1	1	2	0	0	2	0	0	0	2	0	0	0	1	0
367	1	0	2	0	1	1	1	2	0	0	1	0	0	0	0	0	2	1	2	2	0	0	2	2	0	0	0	2	1	1	0	0	1	0	1	1	2	0	0	1	0	1	1	1	0	0	0	2	0
368	1	0	1	0	0	0	2	1	1	0	0	0	0	0	0	0	1	1	0	1	0	0	2	2	0	0	2	2	0	2	1	1	1	1	2	0	1	0	0	0	0	1	1	1	1	2	0	2	0
369	1	0	1	0	0	0	1	2	0	0	1	0	2	0	0	1	2	1	2	2	1	0	0	0	1	1	2	2	1	2	1	0	0	1	2	2	1	1	1	0	0	0	0	0	0	0	0	2	0
370	1	0	2	0	1	1	2	1	1	0	0	0	0	0	0	0	1	0	1	1	0	1	2	2	0	1	1	1	2	2	0	2	2	0	2	0	1	0	0	0	0	0	0	2	2	1	0	1	1
371	0	0	1	0	0	0	1	1	1	0	0	1	1	0	0	0	0	0	0	0	0	0	2	2	0	1	0	1	0	0	1	0	1	1	1	2	2	0	0	1	0	0	0	1	0	1	0	2	0
372	1	0	2	0	0	0	2	0	2	0	0	0	1	0	0	0	1	1	1	1	1	0	1	1	1	1	1	1	1	2	0	1	1	0	1	2	1	0	0	1	0	0	0	2	0	1	0	0	0
373	1	1	0	0	0	0	2	0	2	0	0	1	1	0	0	0	1	0	1	1	0	0	2	2	0	0	1	1	1	2	0	0	1	1	0	2	2	0	0	1	0	1	1	2	1	1	0	1	1
374	1	1	2	0	0	0	1	1	0	0	1	1	1	0	0	0	1	0	1	0	1	0	2	2	0	0	1	1	1	2	0	0	0	0	0	2	1	1	0	0	0	0	0	2	0	2	0	1	1
375	1	0	1	0	0	0	1	2	0	0	1	0	1	1	1	1	2	2	2	2	0	0	1	2	0	0	2	2	1	2	1	1	1	1	1	1	1	0	0	0	1	0	0	2	0	1	0	1	0
376	1	0	1	1	1	1	2	1	1	0	0	0	0	0	0	1	2	1	1	1	0	0	2	2	0	0	1	2	1	2	1	1	1	0	0	2	0	0	0	0	0	1	1	1	1	1	0	2	0
377	1	0	1	0	0	0	2	0	1	0	0	1	1	0	0	0	1	1	1	1	0	0	1	1	0	0	1	1	2	2	0	0	1	2	1	1	0	0	0	0	0	0	0	1	1	1	0	1	0
378	1	0	1	0	0	0	1	1	1	0	0	0	1	0	0	0	2	1	0	0	1	0	2	2	0	0	1	1	1	2	0	0	0	0	0	2	0	0	0	1	0	0	0	2	0	0	0	0	0
379	1	0	1	0	0	0	2	2	0	0	0	2	2	1	1	1	0	0	2	1	1	0	1	1	0	0	2	1	1	2	1	1	1	0	0	2	2	0	0	2	0	0	0	1	1	1	0	1	1
380	1	0	1	0	0	0	1	1	0	0	1	0	0	0	0	0	1	1	1	1	0	0	2	2	0	0	1	2	0	2	1	1	1	1	1	1	1	0	0	1	0	0	0	1	0	0	0	1	0
381	0	0	2	0	0	0	2	1	1	0	0	0	1	1	1	1	1	1	2	2	0	0	2	2	0	0	2	2	0	2	1	1	1	0	1	1	2	0	0	0	0	1	1	2	0	0	0	1	1
382	1	0	0	0	0	0	2	1	0	0	0	0	0	0	0	0	2	2	1	1	1	0	2	2	0	1	2	2	0	2	1	0	1	1	0	2	0	1	1	0	0	0	0	2	0	0	0	1	0
383	1	0	1	0	0	0	2	1	2	0	0	0	1	0	0	1	0	0	0	0	0	1	2	2	0	0	1	1	2	2	1	0	0	0	0	2	1	1	0	0	0	0	0	1	0	1	0	2	0
384	1	0	1	1	1	1	0	2	1	0	0	0	0	0	0	0	2	1	2	2	0	0	2	2	0	0	1	1	0	1	0	1	1	0	1	1	2	0	0	1	1	0	0	2	1	0	0	0	0
385	1	1	1	1	0	0	0	2	1	0	0	1	2	0	0	0	2	1	1	1	1	0	2	2	0	1	1	0	2	2	0	2	1	0	1	1	1	0	1	0	1	0	0	2	0	0	0	0	1
386	0	0	0	1	0	0	2	1	1	0	0	0	0	0	0	0	0	0	0	0	0	0	0	0	0	1	2	2	1	2	0	0	1	1	0	2	2	0	0	0	0	1	1	2	1	1	0	1	1
387	1	0	1	1	0	0	2	1	0	0	0	0	1	0	0	0	1	1	1	2	0	0	2	2	0	0	1	1	1	2	0	1	1	0	0	2	1	0	0	0	0	0	0	1	0	1	0	2	0
388	1	0	1	1	0	0	1	2	1	0	0	0	1	0	0	0	1	1	2	2	0	0	1	1	1	1	1	2	0	2	0	0	1	0	0	2	1	0	0	0	0	0	0	0	0	1	0	2	0
389	1	0	0	0	0	0	1	1	0	0	1	0	1	0	0	0	0	1	1	1	0	0	1	2	0	0	1	1	2	2	1	1	0	1	1	1	1	0	0	0	1	0	0	2	0	0	0	1	0
390	1	0	1	0	0	0	1	2	0	0	1	1	1	0	0	0	2	2	1	1	1	0	0	0	1	1	2	2	0	2	2	0	1	1	1	2	1	1	0	0	0	1	1	2	2	0	0	0	1
391	1	1	1	0	1	1	2	2	1	0	1	0	0	0	0	0	2	1	2	1	1	0	2	2	0	0	1	2	1	2	0	1	1	0	0	2	0	0	0	0	0	0	0	2	2	1	0	0	0
392	1	0	1	0	1	1	2	1	1	0	0	1	1	0	0	0	1	0	2	2	0	0	2	2	0	1	1	2	2	2	0	1	1	1	1	1	2	0	0	2	0	0	0	2	1	0	0	2	0
393	1	0	2	1	0	0	1	1	1	0	1	0	0	0	0	1	1	1	1	2	0	0	2	2	0	0	0	2	1	2	1	0	1	0	0	2	2	0	0	0	1	0	0	2	0	1	0	0	2
394	1	0	1	0	0	0	2	2	0	0	0	0	2	0	0	0	2	1	1	1	0	0	1	1	0	0	2	2	0	2	0	0	0	0	0	2	2	0	0	1	0	1	1	2	1	1	0	0	0
395	1	0	2	0	0	0	2	2	0	0	0	0	0	0	0	0	0	0	1	1	1	0	1	1	1	1	2	2	1	2	0	1	2	0	1	1	1	0	0	1	0	0	0	2	1	1	0	2	0
396	0	0	2	2	0	0	2	2	0	0	0	0	0	0	0	0	1	1	1	1	0	0	2	2	0	0	1	2	1	2	1	1	1	0	1	1	2	0	0	2	0	0	0	1	0	0	0	1	1
397	1	0	1	0	1	1	1	0	2	0	0	1	1	0	0	0	0	0	1	1	1	0	2	2	0	0	2	2	0	2	0	0	1	0	0	2	0	0	0	0	0	0	0	1	0	1	0	2	0
398	1	0	0	0	0	0	2	1	1	0	0	1	0	0	0	0	2	0	1	1	0	0	2	2	0	0	2	2	1	2	1	0	0	0	1	1	1	0	0	1	0	0	0	1	0	1	0	0	1
399	1	0	0	0	0	0	1	1	1	1	1	0	0	0	0	0	1	1	2	2	0	0	0	0	0	0	1	0	1	2	0	1	2	0	0	2	2	0	1	0	1	1	1	2	1	0	0	1	0
400	1	0	0	0	0	0	1	2	1	0	0	0	0	0	0	1	1	1	0	1	1	0	2	2	0	0	2	2	0	1	0	0	1	0	0	2	2	0	0	0	0	1	0	0	1	1	0	2	0
401	1	0	1	1	0	0	2	1	1	0	0	0	0	0	0	0	2	1	1	1	1	0	1	1	1	1	1	2	0	1	0	0	1	1	2	0	1	0	0	0	0	0	0	1	0	1	0	1	1
402	1	0	1	1	0	0	2	1	1	0	0	0	0	0	0	0	1	1	2	2	0	0	1	1	1	1	1	2	1	2	1	1	1	1	0	2	1	1	1	0	0	1	0	1	1	0	0	2	0
403	1	0	1	0	0	0	2	1	1	0	0	0	1	0	0	0	1	1	1	1	0	0	2	2	0	0	1	1	0	2	0	1	1	2	0	2	1	0	0	0	0	0	1	2	1	0	0	2	0
404	1	0	2	0	1	1	2	0	1	0	0	0	1	0	0	0	0	0	2	1	1	0	1	1	0	1	1	2	0	1	1	1	2	0	1	2	1	0	0	2	0	1	0	0	0	0	0	1	1
405	1	0	2	0	0	0	1	0	2	0	0	1	1	1	1	1	1	2	1	1	1	0	1	1	1	1	2	2	0	2	0	1	1	1	1	1	2	0	0	1	0	0	0	2	0	1	0	2	0
406	1	0	2	0	0	0	2	1	1	0	1	0	0	0	0	0	1	2	2	2	0	0	2	2	0	0	1	2	1	1	1	1	1	1	0	2	1	0	0	0	1	0	0	2	0	0	0	2	0
407	1	0	1	0	0	0	1	1	0	0	1	0	1	0	0	0	0	0	1	1	1	0	1	1	1	1	2	2	0	2	0	0	2	0	0	2	0	0	0	1	0	0	0	2	0	2	0	1	0
408	1	0	0	0	0	0	2	1	1	0	0	1	2	1	1	1	0	0	1	1	1	0	0	1	0	0	2	2	0	1	0	2	2	0	2	0	2	0	0	1	0	1	1	1	0	0	0	0	0
409	1	0	2	0	0	0	2	0	2	0	0	0	1	0	0	0	0	0	2	2	0	1	1	1	0	0	1	2	1	1	0	1	1	0	1	1	1	0	0	0	0	0	0	1	0	1	0	2	0
410	1	0	2	0	0	0	2	0	2	0	0	0	2	0	0	1	2	2	1	1	1	0	2	2	0	0	1	2	1	1	0	0	1	1	0	2	0	0	0	0	0	1	1	2	0	1	0	1	0
411	1	0	0	1	0	0	2	2	0	0	0	0	2	0	0	0	1	0	2	2	0	0	2	2	0	0	2	2	1	2	0	2	1	0	0	2	0	0	0	0	1	0	0	1	1	0	0	2	0
412	1	0	1	0	0	0	1	2	0	0	1	0	1	0	0	0	1	1	2	2	0	0	0	0	0	1	0	1	2	1	0	0	0	0	0	2	2	1	1	0	1	1	1	2	1	0	0	2	0
413	1	0	2	2	0	0	1	1	1	0	0	0	1	0	0	0	2	0	1	1	1	1	1	2	0	0	1	2	2	2	2	0	0	1	0	2	1	1	1	0	0	0	0	2	0	1	0	1	0
414	1	1	2	0	0	0	1	1	1	0	1	1	1	0	0	0	2	1	2	2	0	1	1	1	0	0	1	1	1	1	0	0	1	0	0	2	1	0	0	0	0	2	2	2	1	1	0	2	0
415	1	0	0	0	0	0	2	2	0	0	0	0	0	0	0	0	1	1	2	2	0	0	2	2	0	0	1	2	0	2	1	0	0	0	0	2	1	0	0	1	1	1	1	2	1	0	0	1	0
416	0	0	1	1	0	0	2	2	0	0	0	0	0	0	0	0	1	0	1	1	1	0	2	2	0	0	1	2	0	2	1	1	2	0	1	2	2	0	1	1	1	0	0	1	0	0	0	2	0
417	1	0	2	0	0	0	2	0	2	0	0	0	1	0	0	0	1	1	0	0	1	0	2	2	0	0	1	1	2	2	1	1	0	0	0	2	1	0	0	1	0	0	0	0	1	1	0	2	0
418	1	0	0	0	0	0	2	1	0	0	0	2	1	0	0	0	1	1	2	2	0	0	1	1	0	0	1	1	0	1	1	2	1	0	0	2	1	0	0	1	0	0	0	1	0	1	0	2	0
419	1	0	1	0	0	0	2	1	1	0	0	0	0	0	0	0	1	0	2	1	0	0	2	2	0	0	2	2	0	1	0	1	1	0	0	2	1	0	0	1	0	0	0	1	0	0	0	2	0
420	1	1	0	0	0	0	1	2	1	0	0	1	1	0	0	0	1	1	1	1	0	0	2	2	0	0	0	1	0	1	0	1	1	1	0	2	2	0	0	1	0	0	0	2	0	1	0	1	0
421	1	0	0	0	0	0	1	2	0	1	1	0	0	0	0	0	1	0	1	1	0	0	2	2	0	0	1	1	1	2	0	0	0	1	0	2	1	0	0	1	0	0	0	0	0	0	0	0	2
422	1	0	1	1	0	0	1	2	0	0	1	0	0	0	0	0	0	0	0	0	0	0	2	2	0	1	0	2	1	2	1	1	1	1	2	0	1	0	0	1	0	1	1	2	2	0	0	0	1
423	1	0	1	0	0	0	2	1	1	0	1	0	0	0	0	0	0	1	2	2	0	0	2	2	0	0	1	2	1	0	0	1	1	0	0	2	1	0	0	0	0	1	0	1	0	1	0	1	1
424	1	0	2	1	0	0	1	1	2	0	0	1	0	0	0	0	0	0	0	0	1	0	2	2	0	0	2	2	1	2	0	1	1	0	0	2	2	0	0	2	0	0	0	1	1	1	0	1	0
425	1	0	1	0	0	0	2	2	0	0	1	0	0	0	0	0	1	0	1	1	0	0	2	2	0	1	2	2	0	2	0	1	1	1	0	2	1	0	0	0	0	0	0	2	0	0	0	1	0
426	1	0	2	0	0	0	2	1	0	0	0	1	1	0	0	0	0	0	0	0	1	0	2	2	0	0	2	2	0	1	1	1	0	0	0	2	2	0	0	1	0	1	1	1	1	2	0	1	1
427	1	0	0	0	1	1	1	1	1	0	1	0	1	0	0	1	1	1	1	0	1	0	2	2	0	1	2	2	1	2	0	0	1	1	0	2	0	0	0	1	0	0	0	2	0	0	0	0	0
428	1	0	1	0	0	0	2	2	0	0	0	0	1	0	0	0	1	1	2	2	0	0	2	2	0	0	1	1	0	1	0	0	1	2	0	2	0	0	0	0	0	1	0	0	2	0	0	1	0
429	1	1	1	1	0	0	1	2	0	0	2	0	0	0	0	0	0	0	1	1	1	0	2	2	0	2	1	1	1	2	1	0	1	0	1	1	2	0	0	0	1	0	0	1	0	0	0	2	0
430	1	0	0	0	0	0	2	2	0	1	0	0	1	0	0	1	2	1	1	1	0	0	1	1	0	1	1	2	1	1	0	2	1	0	1	1	1	1	1	0	0	1	0	0	1	0	0	2	0
431	1	0	1	0	0	0	1	1	1	1	1	0	0	0	0	0	1	1	0	0	1	0	1	1	0	0	2	2	0	2	0	1	1	0	1	2	1	0	0	0	0	0	0	2	0	1	0	0	1
432	1	0	1	1	0	0	1	1	0	0	1	1	1	0	0	0	0	0	1	1	0	0	2	2	0	0	2	2	0	1	0	2	2	0	0	2	2	0	0	1	1	1	1	2	0	0	0	2	0
433	1	0	2	1	1	1	2	2	0	0	1	2	2	0	0	0	0	0	2	2	0	0	2	2	0	0	2	2	0	1	0	1	2	0	0	2	0	0	0	0	0	0	0	2	1	0	0	0	0
434	1	1	1	0	0	0	1	1	1	0	0	0	0	0	0	0	2	1	2	2	0	0	2	2	0	1	1	1	1	2	0	0	2	0	1	1	1	0	0	1	0	0	0	2	1	1	0	0	1
435	1	0	1	0	0	0	2	2	0	0	0	0	0	0	0	0	1	1	1	2	0	1	1	2	0	0	2	2	0	2	1	0	2	0	1	2	2	0	0	1	1	0	0	1	1	1	0	2	0
436	1	0	2	0	1	1	2	2	2	0	0	1	1	0	0	0	1	1	2	0	1	0	2	2	0	0	1	1	0	1	0	2	2	1	0	2	1	1	1	0	0	0	0	0	0	0	0	1	0
437	1	0	2	0	1	1	1	1	1	0	0	0	1	0	0	0	2	2	1	1	1	0	2	2	0	0	1	2	1	2	0	1	1	0	1	1	1	0	0	0	0	0	0	2	0	2	0	2	0
438	1	0	0	0	0	0	1	1	1	0	1	0	1	0	0	0	1	0	2	2	0	0	2	2	0	0	1	1	1	2	0	0	1	2	1	1	1	0	0	1	0	0	0	2	0	0	0	2	0
439	1	0	2	2	0	0	0	1	1	1	1	0	1	0	0	0	1	1	1	1	1	0	1	1	0	0	2	2	0	2	0	0	1	0	1	2	1	1	1	0	0	1	1	1	0	0	0	2	0
440	1	0	1	0	1	1	2	2	1	0	0	0	1	0	0	0	2	2	1	1	1	1	0	1	1	1	1	1	0	1	1	1	1	1	1	1	1	0	0	1	1	0	0	2	1	1	0	1	0
441	1	0	1	0	1	1	1	1	1	0	1	0	1	0	0	0	0	1	2	2	0	0	2	2	0	0	2	2	0	2	0	0	1	0	1	2	2	0	0	2	0	0	0	2	0	1	0	0	0
442	1	0	1	0	0	0	2	2	0	0	1	1	1	0	0	0	0	0	1	1	1	0	2	2	0	0	1	2	1	2	0	1	0	0	0	2	1	2	1	0	1	0	0	1	0	0	0	0	1
443	1	0	2	1	0	0	2	1	0	0	0	1	1	0	0	0	2	1	0	0	1	0	0	0	0	0	1	2	1	2	1	0	2	1	2	2	1	0	0	0	0	0	0	2	1	0	0	1	0
444	1	0	1	1	0	0	2	2	0	0	0	1	1	0	0	0	1	0	2	2	0	0	2	2	0	0	1	2	0	2	1	1	1	0	0	2	2	0	1	0	2	0	0	2	1	0	0	2	0
445	1	0	2	1	0	0	2	2	0	0	0	0	0	0	0	0	2	1	0	0	1	1	1	1	0	0	0	2	2	0	0	1	0	1	0	2	1	0	0	0	0	0	0	2	0	0	0	0	0
446	1	0	0	1	0	0	2	2	0	0	0	0	0	0	0	0	2	2	1	1	1	1	2	2	0	0	1	1	1	2	0	1	1	0	1	1	2	0	1	0	1	0	0	2	2	0	0	0	1
447	1	0	1	1	0	0	2	1	1	0	0	0	2	0	0	0	1	1	1	1	1	0	0	1	0	0	2	2	0	2	1	0	1	0	1	1	1	0	0	0	0	0	0	1	1	1	0	0	0
448	1	0	0	0	0	0	2	1	1	0	1	1	1	0	0	0	1	1	2	2	0	0	2	2	0	0	1	1	1	2	0	0	0	0	0	2	1	0	0	2	0	0	0	2	0	0	0	2	0
449	1	0	2	0	1	1	2	2	0	1	0	0	0	0	0	0	1	1	2	2	0	0	2	2	0	0	1	2	0	2	0	1	1	0	0	2	1	0	0	1	0	0	0	0	0	1	0	2	0
450	1	0	1	0	0	0	2	2	0	0	0	0	0	0	0	0	1	0	2	2	0	1	1	2	0	0	2	2	0	2	0	1	1	0	0	1	1	0	0	0	1	0	0	1	0	1	0	2	0
451	1	0	1	0	0	0	2	1	0	0	0	0	0	0	0	0	2	1	0	0	1	0	2	2	0	1	1	1	2	2	1	0	0	0	0	2	2	0	0	1	0	0	0	1	0	1	0	1	1
452	1	0	1	1	0	0	2	0	2	0	0	0	0	0	0	0	1	0	0	0	1	0	2	2	0	0	1	2	1	1	1	2	2	0	2	0	2	0	0	1	0	0	0	2	0	0	1	2	0
453	1	0	1	1	0	0	2	1	0	0	0	0	1	0	0	0	1	0	1	2	0	0	2	2	0	0	1	1	1	2	0	1	1	0	1	1	1	0	0	0	0	0	0	2	2	1	0	0	1
454	1	1	1	0	0	0	1	1	1	0	0	0	0	0	0	0	2	2	1	1	1	0	2	2	0	0	1	1	0	1	0	0	0	1	0	2	2	0	0	0	1	0	0	2	0	1	0	1	1
455	1	0	1	0	0	0	2	1	1	0	0	0	0	0	0	0	2	2	2	2	0	0	2	2	0	0	2	2	0	2	0	0	0	0	0	2	0	0	0	0	0	1	1	1	1	1	0	2	0
456	1	0	1	0	1	1	2	2	2	0	0	0	1	0	0	0	1	2	2	2	0	1	2	2	0	0	2	2	0	2	1	1	2	0	0	2	2	0	0	1	1	0	0	1	0	1	0	1	0
457	1	0	2	0	1	1	2	2	0	0	0	1	1	0	0	0	2	2	0	0	2	0	2	2	0	0	2	2	0	2	1	1	1	1	2	1	0	0	0	0	0	0	0	2	1	2	0	2	0
458	1	0	1	1	0	1	1	1	1	0	1	0	0	0	0	0	1	0	1	1	0	0	1	1	0	0	2	2	0	1	1	2	1	0	1	1	1	0	0	0	1	0	0	2	0	1	0	1	0
459	1	0	1	1	0	0	0	2	1	0	0	1	1	0	0	0	1	0	1	1	1	0	2	2	0	0	2	2	0	2	0	0	0	2	1	1	2	0	0	2	0	0	0	2	1	0	0	1	0
460	1	0	1	0	0	0	1	2	0	0	0	1	1	0	0	0	0	0	2	2	0	0	1	1	1	1	2	2	1	2	1	1	1	0	0	2	1	0	0	0	0	0	0	2	1	0	0	0	0
461	1	0	2	0	1	1	1	1	1	0	0	0	0	0	0	0	1	1	1	1	1	1	1	2	0	1	2	2	0	1	0	1	2	1	2	2	2	0	0	1	0	0	0	2	0	1	0	1	0
462	1	0	0	0	0	0	2	0	2	0	0	1	2	0	0	0	1	1	1	2	0	0	2	2	0	0	1	2	1	2	1	1	2	0	1	1	1	0	0	1	0	0	0	2	0	1	0	2	0
463	1	0	2	0	0	0	1	1	1	0	1	0	0	0	0	0	2	1	2	2	1	0	2	2	0	0	1	1	0	1	1	0	0	1	1	1	2	0	0	2	0	1	1	2	1	0	1	1	0
464	0	0	1	0	0	0	1	1	1	0	0	0	0	0	0	0	0	0	2	2	0	0	2	2	0	0	2	2	0	1	1	0	1	2	2	2	1	0	0	0	0	0	0	2	0	0	0	2	0
465	1	0	0	0	0	0	2	0	2	0	0	1	1	0	0	0	2	0	2	2	0	0	2	2	0	1	2	2	0	2	0	0	1	0	1	1	0	0	0	0	1	1	1	2	0	1	0	0	1
466	1	0	1	0	0	0	1	1	1	0	1	0	2	0	0	0	1	0	2	1	1	0	2	2	0	0	2	2	0	2	1	1	1	0	0	2	1	0	0	0	0	0	0	1	1	1	0	2	0
467	1	0	2	0	1	1	2	2	0	0	0	0	1	0	0	0	2	2	0	0	0	0	2	2	0	0	2	2	2	2	1	0	2	1	2	2	2	0	0	1	0	1	1	1	1	1	0	0	2
468	1	0	1	1	0	0	2	2	1	0	0	1	2	0	0	0	1	1	1	1	0	0	2	2	0	0	1	1	1	2	0	1	1	2	1	1	1	0	0	1	0	0	0	1	0	0	0	1	0
469	1	0	0	0	0	0	2	1	2	0	0	0	1	0	0	1	1	1	1	1	1	0	2	2	0	0	2	2	0	2	0	0	1	1	0	2	1	0	0	1	0	0	0	2	0	0	0	2	0
470	1	0	2	0	1	1	1	1	1	0	1	0	0	0	0	0	1	1	2	2	0	0	2	2	0	0	0	1	0	1	0	2	1	1	0	2	0	0	0	0	0	1	0	1	0	1	0	1	0
471	1	0	0	0	0	0	1	2	0	0	0	1	2	0	0	0	2	1	1	1	0	0	2	2	0	0	2	2	0	2	1	1	1	0	0	2	0	0	0	0	0	0	0	2	0	0	0	2	0
472	1	0	0	0	0	0	2	2	0	0	0	1	2	1	1	1	2	1	1	1	0	0	2	2	0	0	0	1	2	1	0	0	0	0	0	2	2	0	0	2	1	0	0	1	1	0	0	2	0
473	1	0	1	0	0	0	1	1	1	0	1	0	0	0	0	0	0	0	2	2	0	0	2	2	0	0	1	2	0	2	0	0	0	0	0	2	2	0	0	1	1	0	0	1	0	1	0	2	0
474	0	0	0	0	0	0	2	1	1	1	0	2	2	1	1	1	0	0	1	1	1	0	2	2	0	0	2	2	1	2	1	1	1	0	0	2	0	0	0	0	0	0	0	1	1	1	0	2	0
475	1	1	2	0	1	1	2	1	2	0	0	1	1	0	0	0	1	1	1	1	0	0	2	2	0	0	1	2	1	0	0	2	1	0	0	2	2	0	0	1	0	0	0	1	0	0	0	1	0
476	1	0	1	1	0	0	1	2	0	1	1	0	0	0	0	0	0	0	2	1	1	0	2	2	0	0	2	2	1	2	1	2	2	0	2	0	2	1	1	1	0	0	0	0	1	1	0	1	1
477	1	0	1	0	0	0	2	2	1	0	1	0	0	0	0	0	0	0	2	1	1	0	1	1	0	0	2	2	1	2	0	2	2	0	0	2	2	0	0	1	0	0	0	0	0	1	0	1	1
478	1	0	0	0	0	0	2	2	0	0	0	0	0	0	0	0	0	0	0	0	0	0	2	2	0	0	1	2	1	2	0	1	2	0	0	2	2	1	1	1	0	2	2	2	1	1	0	0	0
479	1	0	1	1	0	0	1	2	0	0	1	1	1	0	0	0	2	1	1	2	0	1	2	2	0	0	1	1	1	2	0	1	1	1	0	2	0	0	0	0	0	1	1	1	1	0	0	2	0
480	1	0	1	2	0	0	2	1	1	0	0	0	2	0	0	1	1	1	1	1	0	0	1	2	0	0	0	1	2	1	0	2	1	0	0	2	1	0	0	2	0	0	0	1	0	1	0	2	0
481	1	0	1	1	0	0	2	2	0	0	0	1	1	0	0	0	1	1	2	2	0	0	2	2	0	0	1	1	2	2	1	1	2	0	1	1	2	0	0	1	0	1	0	1	0	1	0	2	0
482	1	1	1	0	1	1	2	2	0	0	0	0	0	0	0	0	2	1	2	2	1	1	2	2	0	0	1	1	1	2	0	0	0	0	0	2	2	0	0	1	0	0	1	2	1	0	0	0	0
483	1	1	1	1	0	0	2	0	2	0	0	0	1	0	0	0	2	2	2	2	0	1	2	2	0	1	1	2	1	2	0	0	0	1	1	1	2	0	0	2	0	1	1	2	1	1	0	2	0
484	1	0	0	1	0	0	1	2	0	0	0	0	0	0	0	0	2	2	1	1	0	1	2	2	0	0	1	2	0	2	0	0	1	0	1	2	2	1	1	1	0	1	1	2	1	1	0	1	0
485	1	0	2	0	0	0	2	2	0	0	0	1	1	0	0	0	2	0	2	2	0	0	2	2	0	0	2	2	1	2	2	0	0	2	1	1	1	1	1	0	0	0	0	0	1	1	0	1	0
486	1	0	2	0	1	1	2	1	1	0	0	1	1	0	0	0	2	0	2	2	0	1	1	2	0	0	0	2	1	2	1	2	2	0	2	0	1	1	1	0	0	0	0	1	0	0	0	2	0
487	1	0	2	0	0	0	1	2	0	0	0	1	2	0	0	0	1	1	2	2	0	0	2	2	0	0	1	1	1	2	0	0	2	1	2	1	1	0	0	2	1	1	0	1	0	1	0	2	0
488	1	0	1	0	0	0	2	1	1	0	0	1	2	0	0	0	2	1	2	2	0	0	2	2	0	0	1	2	2	2	1	0	1	1	0	2	1	0	0	1	0	1	1	2	1	0	0	1	1
489	1	0	1	0	0	0	2	2	0	0	1	1	1	1	1	1	1	1	0	0	1	0	1	1	0	0	2	2	0	1	0	2	2	0	0	2	1	1	1	0	0	0	0	2	0	1	0	1	0
490	0	0	1	0	0	0	1	1	0	1	2	0	1	0	0	1	1	1	2	2	0	0	2	2	0	0	2	2	0	1	1	1	2	0	1	1	1	0	0	1	1	0	0	1	0	0	0	1	1
491	0	0	0	0	0	0	2	1	1	0	1	1	1	0	0	0	2	1	1	2	0	0	2	2	0	0	1	1	2	2	1	1	2	0	2	0	1	0	0	2	1	0	0	1	0	1	0	1	0
492	1	0	1	0	0	1	1	2	0	0	1	0	0	0	0	0	0	0	2	1	1	1	1	2	0	0	2	2	1	2	2	0	0	2	1	1	1	0	0	0	0	0	0	1	0	0	0	1	1
493	1	0	1	0	0	0	1	1	1	1	0	0	1	0	0	0	1	0	2	1	1	0	2	2	0	0	2	2	0	2	2	2	1	0	0	2	1	0	0	0	0	0	0	2	0	0	0	2	0
494	1	0	2	0	1	1	2	2	0	0	0	1	2	0	0	0	1	1	1	2	0	0	2	2	0	0	2	2	1	1	1	2	1	0	1	1	2	0	0	1	1	0	1	1	0	1	0	0	0
495	1	0	1	0	1	1	1	1	1	0	0	0	0	0	0	0	1	2	1	1	1	0	2	2	0	0	1	2	2	1	0	0	1	1	0	2	2	0	1	0	1	0	0	1	1	1	0	2	0
496	1	0	1	0	0	0	2	2	0	0	0	0	0	0	0	0	1	0	2	1	1	1	2	2	0	0	1	2	1	1	1	0	1	0	1	1	1	0	0	0	0	0	0	2	0	0	0	2	0
497	1	0	2	1	0	0	2	2	2	0	0	1	1	0	0	1	0	0	2	2	0	0	1	1	1	1	1	1	1	2	1	1	1	1	0	2	2	0	1	1	1	1	0	1	0	1	0	2	0
498	1	0	1	0	0	0	1	1	1	0	1	0	1	0	0	0	1	1	1	1	0	0	2	2	0	0	0	2	0	1	0	0	1	2	2	2	2	0	0	1	0	0	0	2	1	1	0	2	0
499	0	0	1	0	0	0	1	1	1	0	1	2	1	0	0	0	2	2	1	1	0	1	2	2	0	0	2	2	0	1	1	0	0	1	1	1	2	0	0	1	1	1	0	1	0	0	0	2	0
500	1	0	1	1	0	0	2	2	0	0	0	1	1	0	0	0	0	0	0	1	0	0	2	2	0	0	1	2	0	2	0	0	1	0	1	2	1	0	0	1	0	1	1	1	1	2	0	1	1
501	1	0	1	1	0	0	2	1	1	0	0	0	0	0	0	0	1	1	0	0	1	0	2	2	0	0	0	1	1	2	0	0	0	1	2	2	1	1	0	1	0	1	1	1	1	0	0	2	0
502	1	0	2	0	1	1	2	2	0	0	0	0	0	0	0	0	2	1	1	1	0	0	2	2	0	1	2	2	1	2	0	0	0	0	0	2	1	0	0	0	0	0	0	1	0	0	0	1	1
503	1	0	0	1	0	0	2	2	0	0	0	0	1	0	0	0	0	0	0	0	1	0	0	1	1	1	0	2	1	1	0	0	1	0	1	1	0	0	0	0	0	0	0	2	1	1	0	2	0
504	1	0	2	0	1	1	2	2	0	0	1	0	0	0	0	0	1	0	0	0	1	0	2	2	0	0	2	2	1	2	0	0	2	1	1	2	0	0	0	0	0	0	0	1	0	1	0	2	0
505	1	0	1	1	0	0	2	1	1	0	0	0	1	0	0	1	1	1	1	1	0	0	2	2	0	0	2	2	0	2	1	0	0	0	0	2	1	0	0	2	0	0	0	2	1	0	0	1	0
506	1	0	1	0	0	0	2	1	0	0	0	1	1	0	0	0	1	0	1	1	0	0	2	2	0	0	2	2	0	2	1	0	1	1	0	2	1	0	0	0	0	0	0	1	0	0	0	1	0
507	1	0	0	0	0	0	2	1	1	0	0	1	1	0	0	0	2	2	1	1	0	0	1	1	1	1	1	1	1	2	0	1	0	1	1	2	1	0	0	0	0	1	0	1	0	1	0	2	0
508	1	0	1	1	0	0	2	1	1	0	0	0	0	0	0	0	0	0	2	1	1	0	2	2	0	0	1	1	0	1	0	0	0	1	0	2	0	0	0	0	0	0	0	1	1	0	0	1	0
509	0	0	2	0	1	1	2	1	0	0	0	0	0	0	0	0	0	0	2	1	1	0	2	2	0	0	1	1	1	2	0	1	1	1	1	2	2	0	1	1	1	0	0	1	0	1	0	0	1
510	1	1	2	0	0	0	2	2	0	0	1	0	0	0	0	0	1	1	2	2	0	0	2	2	0	0	2	2	0	1	0	0	1	1	2	1	2	0	0	1	0	0	0	0	0	1	0	2	0
511	1	0	1	1	0	1	2	1	1	0	0	0	0	0	0	0	1	1	0	0	1	0	2	2	0	1	1	2	2	1	0	1	1	1	2	0	2	0	0	1	0	0	0	1	0	1	0	1	1
512	1	0	1	0	0	0	1	2	0	0	1	0	0	0	0	0	0	0	2	1	1	0	2	2	0	0	2	2	1	2	0	0	2	0	2	1	1	1	1	0	0	0	0	1	0	1	0	2	0
513	1	0	2	1	0	0	2	2	1	0	0	0	1	0	0	0	1	0	1	1	1	0	2	2	0	0	2	2	0	2	1	2	1	0	0	2	1	1	1	0	0	0	0	2	0	1	0	2	0
514	1	0	2	0	1	1	2	1	1	0	0	0	1	0	0	0	1	1	1	1	0	1	1	2	0	0	1	2	0	2	0	1	1	1	1	1	0	0	0	0	0	0	0	1	0	0	0	2	0
515	0	0	1	1	0	0	1	1	1	0	1	0	0	0	0	0	1	1	2	2	0	0	1	1	1	1	1	1	1	2	0	1	1	0	0	2	1	0	0	0	0	1	1	1	0	1	0	2	0
516	1	0	1	0	0	0	1	1	1	0	0	0	1	0	0	0	2	1	1	1	0	0	2	2	0	0	2	2	0	2	1	1	1	1	1	2	1	0	0	0	0	0	0	1	0	1	0	1	0
517	1	0	0	0	0	0	1	1	1	1	1	1	2	0	0	0	1	1	1	1	0	0	2	2	0	1	2	2	1	1	1	0	1	1	1	1	0	0	0	0	0	0	0	2	1	0	0	2	0
518	0	0	1	0	0	0	1	1	1	0	1	0	0	0	0	0	1	0	1	1	0	0	1	1	0	0	1	1	0	1	0	0	1	0	0	2	0	0	0	0	0	0	0	2	0	1	0	1	0
519	1	0	2	1	0	0	2	0	2	0	0	1	1	0	0	0	1	0	1	1	0	0	1	1	0	0	0	2	2	0	0	0	0	0	0	2	2	0	0	2	0	1	0	1	1	0	0	2	0
520	1	0	2	0	1	1	1	2	0	0	1	0	0	0	0	0	0	0	0	0	0	0	2	2	0	0	1	2	1	1	1	1	1	2	1	1	2	1	1	1	0	0	0	2	0	0	0	2	0
521	1	0	0	0	0	0	1	1	1	0	0	0	1	0	0	0	1	1	2	2	0	1	2	2	0	0	1	1	1	2	0	0	1	0	1	1	0	1	1	0	0	0	0	2	1	0	0	2	0
522	1	0	2	0	0	0	1	1	1	1	2	1	1	0	0	0	1	1	0	0	1	0	2	2	0	1	1	1	0	2	0	1	2	0	0	2	2	0	1	0	1	1	0	1	0	1	0	1	0
523	1	0	1	0	0	0	1	2	0	0	0	0	0	0	0	0	0	0	2	2	0	0	2	2	0	0	2	2	0	1	0	2	2	0	2	0	2	1	1	0	0	0	0	1	0	1	0	2	0
524	0	0	2	1	0	0	0	1	1	0	1	0	0	0	0	0	2	2	1	1	0	0	2	2	0	1	1	1	0	2	0	1	1	2	1	1	0	0	0	0	0	0	0	2	2	0	0	2	0
525	1	1	2	0	1	1	2	2	0	0	0	0	0	0	0	0	1	0	2	2	0	0	2	2	0	1	2	2	1	2	2	1	2	0	1	1	2	0	0	1	0	0	0	1	0	0	0	2	0
526	1	0	1	0	0	0	2	0	2	0	0	0	0	0	0	0	0	0	2	2	0	1	2	2	0	0	0	1	2	1	0	0	1	0	0	2	1	1	1	0	0	0	0	1	0	2	0	1	0
527	1	0	1	0	0	1	2	0	2	0	0	0	0	0	0	0	2	1	1	2	0	0	1	1	1	1	2	2	1	2	2	0	1	2	2	2	2	0	0	1	0	0	0	2	2	1	0	1	0
528	1	0	0	0	0	0	2	2	0	0	0	0	0	0	0	0	2	0	1	1	1	0	2	2	0	0	2	2	1	2	0	1	1	0	0	2	2	0	0	1	0	0	0	1	1	0	0	2	0
529	1	0	1	0	1	2	2	1	0	0	0	0	0	0	0	0	1	1	1	1	0	0	1	2	0	0	2	2	1	2	2	0	0	1	1	1	1	1	1	0	0	0	0	1	0	1	0	1	1
530	1	0	1	0	0	1	2	1	2	0	0	1	1	0	0	0	1	1	2	2	0	0	2	2	0	0	2	2	1	2	1	2	2	0	2	0	1	0	0	1	0	0	0	2	2	0	0	2	0
531	1	0	1	0	1	1	1	2	0	0	1	0	1	0	0	1	1	1	0	0	1	0	2	2	0	0	2	2	1	2	0	1	1	0	0	1	1	0	0	0	0	0	0	1	0	0	0	0	1
532	1	0	1	0	0	0	1	2	0	0	0	2	1	0	0	0	1	1	0	1	0	0	2	2	0	1	1	1	1	2	1	1	1	1	1	2	1	1	1	0	1	0	0	2	0	1	0	2	0
533	1	0	1	0	1	1	1	1	1	1	2	1	1	0	0	0	2	1	2	2	0	1	2	2	0	0	1	0	2	2	0	1	1	1	1	1	1	0	0	0	0	0	0	1	0	0	0	1	0
534	1	0	2	1	0	0	2	1	0	0	0	1	1	0	0	0	0	0	2	1	1	0	2	2	0	0	2	2	0	1	1	0	1	1	1	2	1	0	0	0	0	0	0	2	0	1	0	1	0
535	1	0	1	2	0	0	2	1	0	0	0	0	0	0	0	0	0	0	0	1	0	1	2	2	0	0	1	2	0	2	1	0	1	0	1	1	1	1	0	0	0	1	1	2	1	0	0	1	1
536	1	0	2	1	0	0	1	2	0	0	1	0	0	0	0	0	1	1	0	0	1	0	1	2	0	0	1	2	1	1	0	1	2	0	1	1	1	0	0	0	0	0	0	0	0	1	0	0	1
537	0	0	1	0	0	0	2	1	2	0	0	1	1	0	0	0	1	1	0	0	0	0	2	2	0	0	1	1	2	2	0	0	0	1	0	2	1	0	0	0	1	0	1	2	1	0	0	2	0
538	1	0	2	1	0	0	0	1	1	1	1	1	1	0	0	0	0	0	1	1	1	0	2	2	0	0	0	1	2	2	1	0	1	2	1	1	0	0	0	0	0	0	0	1	0	0	0	0	1
539	0	0	2	1	1	1	1	2	0	0	1	1	1	0	0	0	2	1	1	1	0	0	2	2	0	0	2	2	0	2	1	1	2	0	1	1	1	0	0	0	0	0	0	0	0	1	0	0	2
540	1	0	1	2	0	0	2	2	0	0	0	0	1	0	0	1	0	0	1	1	1	1	2	2	0	0	2	2	1	2	1	2	2	0	1	2	2	0	0	1	0	0	0	1	0	1	0	1	0
541	1	0	2	0	1	1	2	2	0	0	0	0	1	0	0	0	1	1	0	0	0	0	2	2	0	0	2	2	1	2	0	0	1	0	1	1	1	0	1	0	1	0	0	2	0	1	0	2	0
542	1	0	1	0	1	1	2	1	1	0	0	1	1	0	0	0	1	1	1	2	0	0	2	2	0	1	1	0	2	2	0	2	2	0	1	2	2	0	0	0	0	1	1	2	1	1	0	0	1
543	1	0	1	0	0	0	1	2	0	0	0	0	1	0	0	0	1	1	0	0	0	0	1	1	0	0	0	0	1	2	0	1	2	0	0	2	1	1	0	1	0	0	1	2	1	0	0	2	0
544	1	0	2	1	0	0	1	2	0	0	1	0	0	0	0	0	0	1	2	2	0	0	2	2	0	0	0	1	1	2	0	0	1	0	1	1	1	0	0	0	0	0	0	2	0	0	0	2	0
545	1	0	1	1	0	0	2	2	0	0	1	0	2	0	0	1	1	1	1	1	1	0	2	2	0	0	2	2	0	2	0	0	0	0	1	1	2	0	0	1	0	0	0	2	0	0	0	1	1
546	1	0	0	0	0	0	1	1	1	1	1	0	0	0	0	0	0	0	0	0	1	0	2	2	0	0	0	0	1	2	0	1	1	0	2	2	1	0	0	0	0	0	0	2	1	0	0	2	0
547	1	1	2	0	0	0	1	1	0	0	0	0	0	0	0	0	0	0	2	2	0	0	2	2	0	0	2	2	0	2	0	1	2	0	1	1	2	0	0	2	0	0	0	2	0	0	0	0	0
548	0	0	2	0	0	0	1	1	1	0	1	0	1	0	0	0	1	0	1	1	0	0	1	1	0	0	1	2	0	1	0	0	1	0	1	2	2	0	0	2	0	0	0	1	1	0	1	2	0
549	1	0	2	1	0	0	2	1	2	0	0	0	0	0	0	0	1	1	0	0	1	0	2	2	0	1	1	2	1	2	1	2	1	1	0	2	2	0	0	1	0	1	0	1	1	2	0	2	0
550	1	0	1	1	1	1	2	0	2	0	0	1	1	0	0	0	2	1	2	2	0	0	2	2	0	0	1	2	2	1	0	0	1	1	1	2	2	0	0	1	1	0	0	2	1	0	0	2	0
551	1	0	1	0	0	1	2	1	1	0	0	0	1	0	0	0	1	1	2	2	0	0	1	1	0	1	1	1	1	2	0	1	1	0	0	2	1	0	0	1	0	1	1	2	1	0	0	0	0
552	1	0	1	1	0	0	2	0	2	0	0	1	1	0	0	0	1	1	1	0	1	0	2	2	0	0	1	1	0	1	0	1	2	0	2	0	0	0	0	0	1	0	0	2	0	0	0	0	1
553	1	0	2	1	0	0	2	1	1	0	0	0	0	0	0	0	2	2	2	1	1	0	2	2	0	0	2	2	0	1	1	0	1	1	0	2	2	0	0	1	0	0	0	2	0	1	0	2	0
554	1	0	1	0	1	1	2	1	1	0	0	1	1	0	0	0	0	0	1	1	0	0	2	2	0	0	2	2	0	2	1	1	1	0	0	2	2	1	1	1	0	0	0	2	1	1	0	2	0
555	1	0	2	0	0	0	1	2	0	0	2	1	1	0	0	0	2	0	2	1	1	0	2	2	0	0	2	2	0	2	0	0	1	1	0	2	2	0	0	2	1	0	0	1	0	0	0	2	0
556	1	1	2	0	0	0	2	1	1	0	0	0	0	0	0	0	1	1	2	2	0	0	2	2	0	0	2	2	1	2	0	0	0	2	1	2	1	0	0	0	0	1	0	1	0	1	0	2	0
557	1	1	2	0	1	1	2	1	1	0	0	1	1	0	0	0	2	2	1	1	1	0	1	2	0	0	1	2	2	1	0	2	2	0	1	1	2	0	0	1	0	0	0	1	0	0	0	1	0
558	1	0	1	1	0	0	2	1	2	0	0	1	1	0	0	0	0	0	0	0	0	0	2	2	0	0	2	2	0	2	2	0	0	2	0	2	1	0	0	0	0	0	0	1	0	1	0	1	1
559	1	1	0	0	0	0	2	2	0	0	0	0	0	0	0	0	1	1	1	1	1	0	2	2	0	1	1	1	1	2	1	0	0	1	0	2	2	1	1	1	0	0	0	1	0	1	0	1	1
560	1	0	0	0	0	0	2	0	1	0	0	0	0	0	0	0	1	1	0	0	1	0	2	2	0	0	1	1	0	1	0	1	1	0	1	2	2	1	1	1	0	0	0	2	1	0	0	1	1
561	1	0	0	0	0	0	2	0	2	0	0	1	2	0	0	0	2	2	1	1	0	1	1	1	0	0	1	2	1	2	0	1	1	1	0	2	1	0	0	1	0	1	1	2	0	1	0	1	0
562	1	0	2	0	1	1	2	1	1	0	0	1	1	0	0	0	0	0	0	0	0	0	2	2	0	0	1	2	0	1	1	0	1	0	1	2	1	0	0	0	0	0	0	2	0	0	0	0	1
563	0	0	1	0	0	0	2	1	1	0	1	1	2	0	0	0	1	1	1	1	0	0	0	0	0	0	2	2	1	1	0	0	0	0	0	2	0	0	0	0	0	0	0	1	0	1	0	0	2
564	0	0	0	0	0	0	2	2	1	0	0	0	0	0	0	0	2	0	2	2	0	0	2	2	0	0	1	1	2	2	1	1	1	2	1	1	1	0	0	0	0	0	0	2	0	0	0	2	0
565	1	0	1	0	0	0	2	2	1	0	0	0	0	0	0	0	2	2	0	0	2	0	2	2	0	0	2	2	0	1	0	0	0	0	0	2	1	0	0	0	0	0	0	1	0	0	0	0	0
566	1	1	1	1	0	0	2	2	0	0	1	0	1	0	0	1	1	1	2	2	0	0	1	1	0	0	2	2	1	2	0	0	1	0	0	2	0	0	0	1	0	0	1	1	1	0	0	2	0
567	0	0	1	1	0	0	2	2	0	0	1	1	1	1	1	1	2	2	1	1	1	0	2	2	0	0	1	2	2	2	1	2	1	0	2	0	1	0	0	1	0	0	0	1	0	0	0	0	1
568	1	0	1	0	0	0	1	1	1	0	0	1	1	0	0	0	1	0	2	1	1	1	2	2	0	0	1	1	1	2	0	1	2	0	2	0	1	0	0	1	0	0	0	1	0	1	0	1	1
569	1	0	1	0	0	0	2	1	0	0	0	1	1	0	0	0	1	1	1	1	0	0	2	2	0	1	1	1	0	1	0	0	1	0	1	2	2	0	0	2	0	0	0	2	2	1	0	2	0
570	1	0	1	0	0	0	1	1	1	0	0	0	0	0	0	0	0	0	2	2	0	0	0	1	0	0	2	2	1	2	1	1	1	0	1	1	2	0	0	1	0	0	0	2	0	0	0	1	0
571	1	0	1	1	0	0	1	2	0	0	1	0	0	0	0	0	1	0	2	2	0	0	2	2	0	0	2	2	0	1	1	0	0	2	1	1	1	0	0	1	0	1	1	1	1	1	0	0	1
572	1	1	2	0	1	1	1	1	1	0	0	1	1	0	0	0	1	0	1	1	0	0	2	2	0	2	2	2	1	2	0	0	0	0	0	2	0	0	0	0	0	2	2	2	1	1	0	1	0
573	1	0	2	1	0	0	2	2	0	0	0	0	2	0	0	0	1	1	0	0	2	0	2	2	0	0	1	2	2	1	1	0	1	0	1	1	1	1	1	0	0	0	0	2	0	1	0	2	0
574	1	0	0	1	0	0	1	1	1	0	1	0	1	0	0	0	1	0	1	1	0	0	1	1	1	1	1	1	1	2	0	1	0	0	0	2	1	0	0	0	0	0	0	2	0	0	0	2	0
575	1	0	1	1	0	0	2	0	1	0	1	1	1	0	0	0	1	0	2	2	0	0	2	2	0	0	2	2	1	2	0	0	0	0	2	1	2	0	0	1	1	0	0	1	0	1	0	2	0
576	1	0	1	1	0	0	1	2	0	0	1	2	2	1	1	1	2	2	2	2	0	0	1	1	1	1	1	1	1	2	1	2	1	0	0	2	1	0	0	0	0	0	0	1	0	1	0	2	0
577	1	0	2	0	0	0	2	1	1	0	0	1	1	0	0	0	1	0	2	2	0	0	2	2	0	0	2	2	0	2	0	0	1	0	1	2	1	0	0	0	0	1	1	1	1	1	0	0	1
578	1	0	1	0	0	0	2	2	1	0	0	1	1	0	0	0	1	1	1	1	0	0	2	2	0	0	2	2	0	2	0	1	1	1	2	1	1	0	1	0	1	0	0	2	0	0	1	1	0
579	1	0	1	0	0	0	2	0	1	0	1	0	0	0	0	0	2	1	1	2	0	0	2	2	0	0	2	1	1	2	0	2	2	0	0	2	1	1	1	0	0	0	0	2	1	0	0	1	0
580	0	0	2	0	0	0	1	2	0	0	1	0	2	0	0	0	1	0	1	1	0	0	0	0	1	1	2	2	1	2	0	1	1	2	1	2	2	0	0	1	0	1	1	2	0	1	0	1	1
581	1	0	2	0	0	0	2	0	2	0	0	1	1	0	0	0	1	0	1	1	0	0	0	1	0	0	2	2	1	2	0	1	1	0	0	2	1	0	0	0	1	0	0	0	0	0	0	2	0
582	1	1	2	0	0	0	1	2	0	0	1	0	2	0	0	1	1	1	0	0	1	0	1	1	0	0	1	1	1	2	0	0	0	0	0	2	0	0	0	0	0	1	1	1	1	2	0	1	1
583	1	0	1	1	0	0	1	1	2	0	0	0	1	0	0	0	2	1	2	2	0	0	1	1	1	2	0	1	2	1	0	0	1	1	2	1	2	0	0	1	0	0	0	2	1	0	0	2	0
584	1	0	2	0	1	1	2	0	2	0	0	0	0	0	0	0	0	0	0	0	0	0	2	2	0	0	2	2	0	2	0	0	1	0	1	1	2	0	0	2	1	0	0	0	0	0	0	0	0
585	1	0	2	1	0	0	2	1	1	0	0	1	1	0	0	0	1	1	2	0	1	0	2	2	0	0	1	1	0	1	1	0	1	0	1	1	2	0	0	0	0	1	1	1	0	0	0	0	1
586	1	0	1	1	0	0	2	2	0	0	0	0	1	0	0	1	1	1	2	2	0	1	2	2	0	0	1	1	0	1	1	0	1	1	1	2	1	0	0	1	0	0	0	1	0	0	0	1	1
587	1	0	2	0	0	0	1	1	1	0	1	0	0	0	0	0	0	0	0	1	0	0	2	2	0	0	2	2	0	2	1	1	1	0	1	1	2	0	0	1	0	0	0	1	1	0	0	2	0
588	1	0	1	1	0	0	2	0	2	0	0	2	2	0	0	0	1	0	1	1	0	0	1	1	1	1	2	2	1	2	1	1	1	0	0	2	0	0	0	0	0	0	0	1	1	1	0	1	0
589	1	0	1	0	0	0	2	0	2	0	0	1	1	0	0	0	0	0	2	1	1	0	2	2	0	0	2	2	1	2	0	0	0	0	0	2	2	0	0	2	0	1	1	1	0	0	0	2	0
590	1	0	0	0	0	0	1	2	0	0	1	1	1	0	0	0	1	0	2	2	0	0	2	2	0	1	2	2	0	1	0	2	2	0	1	1	1	0	0	1	1	0	0	2	0	1	0	2	0
591	0	0	2	1	0	0	2	1	1	0	0	0	2	0	0	0	2	2	1	1	0	0	2	2	0	2	1	2	0	1	0	1	1	1	2	0	2	0	0	0	1	1	0	1	0	1	0	2	0
592	1	0	1	0	0	0	2	2	0	0	0	0	1	1	1	1	1	1	1	1	1	0	1	1	0	0	0	1	0	1	0	0	1	0	0	2	1	0	0	1	0	0	0	2	0	2	0	0	0
593	0	0	1	1	0	0	1	2	0	0	0	1	2	0	0	0	0	0	2	1	1	0	2	2	0	0	1	2	1	2	1	1	1	0	1	1	0	0	0	0	1	1	0	1	0	0	0	1	0
594	1	0	0	0	0	0	2	0	2	0	0	0	0	0	0	0	0	0	1	1	1	0	1	1	1	1	2	1	1	2	0	0	2	1	1	2	2	0	0	2	0	1	0	0	0	0	0	2	0
595	1	0	2	1	0	0	2	2	0	0	0	1	1	0	0	0	2	1	1	1	1	0	2	2	0	0	0	1	1	2	0	1	1	2	1	1	1	0	0	1	0	0	0	2	0	0	0	0	0
596	1	0	2	1	0	0	2	2	0	0	0	0	0	0	0	0	1	1	1	0	1	0	2	2	0	0	0	1	0	1	0	0	0	1	1	1	1	0	0	1	0	1	1	2	2	2	0	1	0
597	1	0	1	1	0	1	2	2	1	0	1	0	0	0	0	0	1	0	1	0	1	0	2	2	0	1	1	1	2	2	1	0	1	1	1	1	2	0	0	1	0	0	0	2	0	1	0	1	0
598	1	0	2	0	0	0	2	0	2	0	0	0	0	0	0	0	1	0	1	1	0	0	2	2	0	0	1	2	1	2	0	0	0	2	1	1	1	0	0	0	0	1	1	1	1	1	0	2	0
599	1	1	2	0	0	0	1	2	0	0	2	0	0	0	0	0	1	1	1	2	0	0	2	2	0	0	2	2	0	1	0	1	0	0	1	1	1	0	0	0	0	0	0	2	0	2	0	2	0
600	1	0	1	0	0	0	2	1	2	0	0	1	2	0	0	0	0	1	0	1	1	0	1	2	0	0	2	1	1	2	1	1	1	1	2	0	0	0	0	0	0	2	2	2	0	1	0	1	0
601	1	0	1	0	1	1	2	1	1	0	0	1	1	0	0	0	1	0	1	1	0	0	1	1	0	0	1	2	1	2	1	0	0	0	1	2	1	0	0	0	0	1	0	1	0	1	0	2	0
602	0	0	1	1	0	0	1	2	0	0	0	1	1	0	0	0	2	1	0	0	1	0	2	2	0	0	1	1	1	2	0	0	1	1	1	2	1	0	0	0	0	0	0	1	0	1	0	2	0
603	0	0	2	0	1	1	2	1	2	0	0	0	2	0	0	0	0	0	2	1	1	0	2	2	0	0	2	2	1	2	0	2	2	0	0	2	1	0	0	0	0	0	0	2	0	0	0	0	1
604	1	0	1	0	0	0	2	2	0	0	0	0	1	0	0	0	1	1	1	1	1	0	2	2	0	0	2	2	0	1	0	1	2	0	0	2	1	0	0	0	0	0	0	2	0	1	0	2	0
605	1	0	0	0	0	0	2	2	0	0	0	0	2	0	0	1	1	0	2	2	0	0	2	2	0	0	0	1	1	2	0	0	1	1	1	1	1	1	1	0	0	0	0	2	0	1	0	0	0
606	1	0	1	0	0	0	2	2	0	0	0	1	2	0	0	0	2	2	2	2	0	0	1	1	0	0	1	1	1	2	0	1	1	0	1	2	0	0	0	0	0	2	2	2	1	1	0	1	0
607	0	0	0	0	0	0	2	1	1	0	0	0	0	0	0	0	1	1	2	2	0	0	2	2	0	0	1	2	1	2	0	0	1	0	1	1	2	0	0	1	0	0	0	1	0	0	0	1	0
608	1	1	1	0	0	0	2	2	1	0	0	1	2	1	1	1	1	1	0	1	0	0	2	2	0	0	2	2	0	2	0	1	1	0	1	2	1	0	0	0	0	1	1	1	1	0	0	0	1
609	1	1	2	0	0	0	2	2	0	0	0	1	1	0	0	0	2	1	1	1	0	0	2	2	0	0	1	2	1	0	0	0	1	1	1	1	1	0	0	0	0	0	0	2	0	1	0	1	0
610	1	0	2	0	1	1	1	2	0	0	1	1	0	0	0	0	2	0	1	1	1	0	1	1	1	1	2	2	0	2	0	2	1	0	0	2	1	0	0	1	0	0	0	0	0	0	0	1	1
611	0	1	2	0	0	0	2	2	0	0	0	0	0	0	0	0	1	0	1	1	1	0	2	2	0	0	1	1	1	2	0	2	2	0	1	1	0	0	0	1	0	0	0	2	0	2	1	2	0
612	1	0	0	0	0	0	2	0	2	0	0	0	1	0	0	0	2	2	2	2	0	1	1	1	0	0	2	2	0	2	0	0	1	2	0	2	1	0	0	0	0	1	1	2	0	1	0	1	1
613	1	0	1	0	0	0	1	1	0	0	1	0	0	0	0	0	1	0	1	1	1	0	1	1	0	1	0	2	1	2	1	0	1	1	0	2	1	0	0	0	0	1	1	2	1	1	0	2	0
614	1	0	1	0	0	0	2	1	2	0	0	1	1	0	0	0	1	1	0	0	0	0	1	1	0	0	2	2	0	2	0	1	1	1	1	1	2	0	0	2	1	0	0	2	0	1	0	1	0
615	1	0	2	0	0	0	0	2	0	1	1	1	1	0	0	0	1	0	1	1	1	0	1	1	1	1	0	1	2	2	1	1	0	0	0	2	1	1	0	0	0	1	1	2	1	1	0	1	0
616	1	0	1	0	0	0	2	1	1	0	0	0	2	1	1	1	2	0	1	2	0	1	2	2	0	0	2	2	0	2	1	1	1	1	1	2	1	0	0	0	0	0	0	1	0	1	0	2	0
617	0	0	0	0	0	0	2	1	1	0	0	0	2	0	0	0	1	1	1	1	0	0	1	1	0	1	1	2	0	1	1	1	1	1	1	1	1	0	0	0	0	0	0	2	1	0	0	2	0
618	1	0	0	0	0	0	2	2	1	0	0	0	0	0	0	0	2	1	1	1	0	0	2	2	0	1	1	1	1	2	1	0	2	0	1	2	1	0	0	1	0	0	0	1	0	1	0	1	1
619	1	1	2	0	1	1	1	2	0	0	0	1	2	0	0	0	2	1	2	2	0	0	1	1	0	0	1	2	0	1	0	1	1	1	0	2	1	1	1	0	0	0	0	1	1	1	0	2	0
620	1	1	1	0	0	0	0	2	0	0	1	0	2	0	0	0	2	2	0	0	2	0	1	1	1	1	1	2	1	1	1	0	0	0	0	2	2	1	1	0	1	1	0	1	0	0	0	2	0
621	1	1	2	1	0	0	1	1	1	0	1	1	2	0	0	0	0	0	1	1	0	0	2	2	0	1	1	1	1	2	1	1	2	0	1	1	1	0	0	1	0	0	0	1	1	1	0	2	0
622	1	0	1	0	0	0	2	2	1	0	0	0	0	0	0	0	1	0	1	1	0	0	0	0	1	1	2	1	1	2	0	1	1	1	1	1	0	0	0	0	0	0	0	2	0	0	0	1	0
623	0	0	2	0	1	1	1	2	0	0	1	1	2	0	0	0	0	0	1	1	1	0	2	2	0	0	0	2	1	2	1	1	1	0	1	1	2	1	1	0	0	0	0	2	0	0	0	1	0
624	1	0	1	0	0	0	1	1	1	0	0	0	2	0	0	0	2	1	1	1	0	0	2	2	0	1	1	2	1	1	0	1	1	0	1	1	0	0	0	0	0	0	0	2	0	1	0	2	0
625	1	0	1	0	1	1	2	2	0	0	0	0	0	0	0	0	2	2	1	1	1	0	2	2	0	0	1	1	1	2	0	0	1	0	0	2	2	0	0	2	0	0	0	0	0	0	0	1	1
626	1	0	2	1	0	0	2	2	0	1	0	0	0	0	0	0	0	0	0	1	0	0	2	2	0	1	1	1	2	2	0	1	2	0	1	1	0	0	0	0	0	1	1	2	2	0	0	1	0
627	1	0	2	0	1	1	2	1	1	0	0	0	0	0	0	0	1	0	1	1	0	0	2	2	0	0	2	2	0	2	1	0	0	0	1	1	2	0	0	2	0	0	0	2	0	0	0	2	0
628	1	0	2	1	0	0	2	1	1	0	0	0	0	0	0	0	2	2	1	1	0	0	1	2	0	0	2	2	0	1	0	1	1	1	0	2	0	0	0	0	0	0	0	2	0	0	0	2	0
629	1	0	1	0	0	0	2	0	1	0	0	1	1	0	0	0	1	0	2	2	0	0	1	1	0	0	1	2	0	1	1	2	2	0	2	0	1	0	0	1	0	0	0	2	1	1	0	1	1
630	1	0	2	2	1	1	2	1	2	0	0	0	0	0	0	0	2	0	1	2	0	0	2	2	0	0	1	2	1	2	1	0	0	0	1	1	1	1	0	1	0	0	0	1	0	2	0	1	0
631	1	1	0	0	0	0	1	1	1	0	1	1	1	0	0	0	1	1	1	2	0	0	2	2	0	0	2	2	1	2	2	0	0	0	0	2	1	0	0	0	0	1	1	2	2	0	0	0	1
632	1	0	1	0	1	2	2	1	1	0	0	1	1	0	0	0	2	0	2	2	0	0	1	1	1	1	1	2	1	0	0	1	1	0	2	1	2	0	0	1	0	1	1	1	0	0	1	1	0
633	1	0	1	1	0	0	2	2	0	0	0	0	0	0	0	0	1	1	0	1	0	0	2	2	0	1	1	1	1	2	1	1	1	1	1	2	1	0	0	1	0	0	0	1	0	1	0	2	0
634	0	0	1	1	0	1	2	1	1	0	0	1	1	0	0	0	1	1	0	0	0	0	2	2	0	0	2	1	1	2	1	0	1	1	0	2	1	0	0	0	0	0	0	0	0	0	0	0	1
635	1	1	2	0	0	0	2	0	2	0	0	0	2	1	1	1	1	0	1	1	0	0	2	2	0	0	1	2	1	1	1	0	1	0	1	1	0	0	0	0	1	1	1	2	1	0	0	1	1
636	1	0	1	0	0	0	1	1	1	1	2	0	0	0	0	0	0	0	1	2	0	0	0	0	1	1	1	1	2	2	0	1	2	1	1	2	2	0	0	2	0	0	0	1	1	1	0	1	0
637	1	0	1	0	1	1	1	1	1	1	0	1	2	0	0	0	2	1	1	1	0	0	2	2	0	0	1	1	0	1	1	1	1	0	0	2	0	0	0	1	0	0	0	1	0	1	0	1	1
638	1	0	1	1	0	0	2	1	1	0	0	0	2	1	1	1	1	1	0	0	0	0	2	2	0	0	1	1	2	2	0	1	1	1	0	2	1	1	0	0	0	1	0	0	0	0	0	2	0
639	1	0	0	0	0	0	1	1	1	0	1	0	0	0	0	0	2	2	2	2	0	1	0	1	1	1	1	2	0	2	0	1	1	2	1	2	2	0	0	1	0	0	0	2	1	0	0	1	1
640	0	0	2	0	1	1	1	1	1	0	1	0	1	0	0	0	0	0	2	2	0	0	2	2	0	0	1	1	1	2	0	0	1	0	0	2	1	0	0	0	0	1	0	0	0	0	0	2	0
641	1	0	0	1	0	0	2	1	2	0	0	0	1	0	0	0	0	0	1	1	1	0	2	2	0	0	0	1	1	2	0	1	1	1	1	2	1	0	0	1	0	0	0	2	1	0	0	1	0
642	1	0	1	1	0	0	1	1	0	1	2	0	1	0	0	0	0	1	0	1	1	0	0	0	0	0	2	2	0	2	1	0	0	0	0	2	2	0	0	1	1	2	1	2	1	0	0	1	0
643	0	0	2	1	1	1	1	2	0	0	1	0	0	0	0	0	1	1	1	1	0	0	1	1	0	0	2	2	1	2	0	0	2	0	2	1	1	0	0	1	0	0	1	2	1	0	0	1	0
644	1	0	1	0	1	1	2	1	1	0	0	0	1	0	0	0	0	0	1	2	0	1	2	2	0	0	1	2	1	2	1	0	1	1	1	2	1	0	0	0	0	1	1	2	1	1	0	1	1
645	1	0	0	0	0	0	2	1	1	0	0	0	2	0	0	1	2	1	2	2	1	0	1	1	0	0	1	1	1	2	1	0	0	0	0	2	0	0	0	0	0	0	0	1	0	0	0	2	0
646	1	0	2	1	0	0	2	1	2	0	0	0	0	0	0	0	2	2	1	1	1	1	2	2	0	0	2	2	0	2	1	2	1	0	0	2	0	0	0	0	0	2	2	2	0	1	0	1	1
647	1	1	1	1	0	0	2	1	1	0	0	1	1	0	0	0	1	0	2	1	0	0	2	2	0	0	1	2	1	1	0	1	1	0	0	2	0	0	0	0	0	0	0	2	0	0	0	1	1
648	1	1	2	0	1	1	1	2	0	0	1	0	0	0	0	0	1	0	2	2	0	0	2	2	0	0	0	2	1	1	0	1	1	0	0	2	0	0	0	1	0	1	1	2	1	1	0	1	0
649	1	0	2	0	0	0	2	0	1	0	0	0	1	0	0	0	1	0	2	2	0	0	1	1	0	1	2	2	0	2	1	0	0	0	0	2	0	0	0	1	0	1	1	2	1	1	0	1	1
650	1	0	0	0	0	0	2	1	1	0	0	1	1	0	0	0	2	1	2	2	0	0	2	2	0	0	1	2	1	1	1	0	1	0	1	2	0	0	0	0	0	0	0	1	0	1	0	2	0
651	1	0	2	0	0	0	2	2	0	0	0	0	0	0	0	0	0	0	1	1	0	0	1	2	0	0	1	2	1	2	1	0	0	0	0	2	1	0	0	0	0	0	0	2	1	0	0	2	0
652	1	0	1	0	0	0	1	2	0	0	1	1	1	0	0	0	2	1	2	2	1	0	1	1	1	1	1	1	1	2	0	1	1	1	1	1	0	0	0	0	0	0	0	1	0	0	0	1	1
653	1	0	2	0	1	1	2	2	1	0	0	1	2	0	0	0	1	1	1	2	0	0	1	1	1	1	1	1	1	2	0	1	1	0	0	2	2	1	1	1	0	1	1	1	1	2	0	0	0
654	1	0	2	0	1	1	1	1	1	0	1	0	0	0	0	0	1	1	1	1	0	0	2	2	0	2	2	2	1	2	1	1	2	0	1	1	1	0	0	1	0	0	0	2	1	0	1	1	0
655	1	0	1	0	1	2	2	1	0	0	0	0	0	0	0	0	0	0	2	1	1	0	1	1	0	1	0	1	2	1	0	1	2	0	1	1	2	0	0	2	0	0	0	1	0	0	0	0	1
656	1	0	1	0	0	0	2	2	0	0	0	0	0	0	0	0	0	0	2	2	0	0	2	2	0	0	1	2	0	1	1	2	1	0	1	1	2	0	0	2	1	0	0	2	0	0	0	2	0
657	1	0	1	0	1	1	1	1	1	0	1	1	1	0	0	0	2	0	1	1	1	0	0	1	0	0	1	1	1	2	0	0	1	1	1	1	1	1	1	0	0	0	0	1	1	0	0	2	0
658	0	0	2	0	1	1	1	2	0	0	1	0	0	0	0	0	0	0	2	2	0	0	2	2	0	0	1	2	1	1	0	1	1	0	0	2	0	0	0	0	0	0	0	0	1	1	0	2	0
659	1	0	1	2	0	0	2	2	1	0	0	0	0	0	0	0	0	0	1	0	1	1	2	2	0	0	0	2	2	0	0	1	0	0	1	1	1	0	0	0	0	1	1	2	1	1	0	1	0
660	0	0	1	0	0	0	2	0	2	0	0	0	1	0	0	0	0	0	2	2	0	0	1	2	0	0	2	2	1	2	2	2	1	0	2	0	1	0	0	0	1	1	1	2	1	1	0	0	0
661	1	0	1	0	0	0	2	1	2	0	0	0	1	0	0	0	0	0	2	1	1	0	2	2	0	0	1	1	1	2	0	0	1	0	1	1	1	0	0	1	0	0	0	1	1	1	0	2	0
662	1	1	2	0	0	0	2	2	1	0	0	0	0	0	0	0	1	1	1	0	1	0	2	2	0	0	1	1	1	2	0	0	1	1	0	2	1	0	0	0	0	1	1	2	1	2	0	2	0
663	1	0	1	0	0	0	2	2	0	0	0	0	1	0	0	0	1	0	1	1	0	0	1	2	0	0	1	1	1	2	1	2	2	0	0	2	1	0	0	0	1	0	0	1	0	1	0	1	1
664	1	0	0	0	0	0	1	2	1	0	0	0	0	0	0	1	0	0	2	2	0	0	2	2	0	0	2	2	0	1	0	1	2	0	0	2	0	0	0	0	0	1	1	2	2	2	0	2	0
665	1	1	2	0	1	1	2	1	1	0	0	0	1	0	0	0	1	0	2	2	0	0	2	2	0	0	2	2	0	2	2	0	1	2	1	1	1	0	0	1	0	1	1	2	0	0	0	1	0
666	1	0	2	1	0	0	2	2	0	0	0	0	0	0	0	0	2	1	2	2	0	0	2	2	0	0	2	2	0	2	1	1	1	1	1	1	1	0	0	0	0	0	0	2	0	1	0	0	0
667	1	0	1	1	0	0	2	2	0	0	1	1	1	0	0	0	0	0	1	1	1	2	0	2	0	0	2	2	1	2	0	1	1	0	1	1	1	0	0	1	0	1	1	1	1	1	0	1	0
668	0	0	1	0	1	1	2	0	2	0	0	1	2	1	1	1	2	1	2	2	1	0	2	2	0	0	1	2	1	2	1	0	0	0	0	2	1	1	1	0	1	0	0	2	0	1	0	0	1
669	0	1	1	0	0	0	2	1	1	0	0	1	2	0	0	0	2	0	1	2	0	0	1	1	0	1	2	2	0	1	0	0	1	2	1	1	1	0	0	2	0	1	1	2	1	1	0	1	1
670	1	0	2	0	0	0	2	1	1	0	0	1	1	0	0	0	1	0	1	1	1	0	1	1	1	1	1	2	1	1	1	1	1	0	0	2	1	0	0	0	0	1	1	2	1	1	0	1	0
671	1	0	2	0	0	0	2	0	2	0	0	1	2	0	0	0	0	0	2	1	1	0	2	2	0	1	1	2	1	2	0	1	2	0	1	1	1	0	0	2	0	0	0	1	1	0	0	1	1
672	1	0	1	0	0	0	1	1	2	0	0	0	0	0	0	0	1	1	1	1	0	0	2	2	0	0	0	1	0	1	0	0	2	0	1	2	0	0	0	0	0	0	0	1	0	1	0	2	0
673	0	0	0	0	0	0	2	2	1	0	0	1	1	0	0	0	1	0	0	0	1	1	1	2	0	1	2	1	1	2	0	2	2	0	0	2	2	0	0	1	0	0	0	2	1	0	0	2	0
674	1	0	1	0	0	0	2	1	1	0	0	1	1	0	0	0	1	1	2	2	0	0	2	2	0	0	2	2	0	2	0	2	2	0	1	1	2	0	0	0	0	0	0	2	1	0	0	1	1
675	1	0	1	1	0	0	2	2	0	0	1	0	0	0	0	0	1	0	1	1	0	1	2	2	0	0	2	2	0	2	0	1	1	0	1	2	1	0	0	1	0	0	0	1	0	1	0	2	0
676	1	0	2	1	0	0	1	1	1	0	0	1	0	0	0	0	0	0	1	1	1	0	1	1	0	1	1	1	2	2	0	0	2	1	2	1	2	0	0	1	0	0	0	2	0	0	0	1	0
677	1	0	2	0	0	0	1	2	0	0	0	0	0	0	0	0	1	1	1	1	0	0	2	2	0	1	0	1	1	0	0	2	1	0	2	0	1	0	0	0	0	0	0	2	0	0	0	2	0
678	1	0	2	0	1	1	0	1	1	0	1	1	1	0	0	0	1	0	1	1	1	0	0	1	0	0	1	2	1	1	1	1	1	0	0	2	2	0	0	1	0	0	0	2	0	1	1	2	0
679	1	1	1	0	1	1	2	2	0	0	0	1	1	0	0	0	2	0	2	2	0	0	1	1	0	0	2	2	0	2	0	2	1	0	1	1	2	0	0	2	1	0	0	1	1	0	0	1	0
680	1	1	2	0	0	0	1	1	1	0	0	1	1	0	0	0	0	0	2	1	1	0	2	2	0	0	1	1	1	2	0	0	2	0	0	2	1	0	0	1	0	1	1	2	2	0	0	2	0
681	1	0	1	0	0	0	1	2	0	0	1	1	1	0	0	0	1	1	1	1	1	0	2	2	0	1	2	2	0	2	0	1	1	0	0	2	1	0	0	0	0	0	0	1	0	1	0	2	0
682	1	1	1	0	0	0	0	2	0	0	2	1	1	0	0	0	0	0	1	1	0	0	2	2	0	0	2	2	0	1	0	0	0	0	0	2	1	0	0	0	0	0	0	2	0	1	0	1	0
683	1	0	0	1	0	0	2	2	0	0	0	0	0	0	0	0	1	0	1	1	0	0	2	2	0	0	1	1	2	2	0	0	0	0	0	2	2	0	0	0	0	0	0	1	0	0	0	2	0
684	1	0	1	0	0	1	1	2	0	0	1	1	1	1	1	1	2	0	1	2	0	0	2	2	0	0	2	2	1	2	0	0	1	1	0	2	0	0	0	1	0	1	1	1	0	1	0	1	0
685	1	0	0	0	0	0	1	2	0	0	1	0	1	0	0	0	2	1	2	2	0	0	2	2	0	0	1	2	0	1	1	0	1	0	0	2	0	0	0	0	1	1	1	1	1	1	0	2	0
686	1	0	0	0	0	0	2	0	2	0	0	0	1	0	0	0	1	0	1	1	0	0	2	2	0	0	1	1	1	2	0	0	1	1	0	2	1	0	0	2	0	1	1	2	0	0	0	2	0
687	0	0	2	1	0	0	1	1	1	1	0	1	2	0	0	0	1	1	1	1	0	0	2	2	0	0	2	2	0	2	0	0	2	1	2	1	2	0	0	0	0	0	0	1	1	1	0	2	0
688	1	0	1	0	1	1	2	2	0	1	0	2	2	1	1	1	1	1	1	1	0	0	0	1	1	1	2	2	1	2	2	0	0	1	0	2	1	0	0	1	0	0	0	1	0	0	0	0	0
689	0	0	0	0	0	0	2	2	0	0	0	1	2	1	1	1	2	2	1	1	0	0	1	1	0	0	1	1	2	2	1	0	1	1	1	1	1	0	0	0	0	0	0	2	0	0	0	0	0
690	1	0	1	0	0	0	2	2	0	0	0	0	1	0	0	0	2	0	2	2	0	0	2	2	0	0	0	2	1	2	1	1	2	0	1	2	0	0	0	0	0	0	0	2	0	0	0	0	1
691	1	0	1	0	0	0	2	2	1	0	0	0	1	0	0	0	0	0	0	0	0	0	2	2	0	1	1	2	1	1	0	0	2	0	1	1	2	0	0	1	0	0	0	2	2	1	0	0	1
692	1	0	1	0	1	2	2	2	0	0	0	1	1	0	0	0	1	0	1	0	1	0	2	2	0	0	1	1	1	2	0	1	0	0	0	2	2	0	0	0	0	0	0	2	0	1	0	1	0
693	0	0	0	0	0	0	1	1	1	0	1	1	2	0	0	0	0	0	1	2	0	0	1	1	0	1	2	2	0	2	1	1	1	2	1	1	1	0	0	0	0	0	0	1	0	1	0	1	1
694	1	0	0	1	0	0	2	0	1	0	0	0	0	0	0	0	2	1	2	2	0	1	2	2	0	0	2	2	0	2	0	0	2	0	1	1	1	0	0	0	0	0	0	1	1	0	0	1	0
695	1	0	1	1	1	1	2	0	1	0	0	0	0	0	0	0	2	2	1	1	0	0	2	2	0	1	2	2	0	1	0	1	1	0	1	1	1	0	0	0	0	0	0	2	0	0	0	2	0
696	1	0	2	1	0	0	2	1	1	0	1	0	1	0	0	1	2	0	1	1	0	0	2	2	0	0	1	2	0	1	2	2	2	0	0	2	1	0	0	1	0	1	0	1	0	1	0	2	0
697	1	0	0	0	0	0	2	2	1	0	0	1	2	0	0	0	1	1	1	1	0	0	2	2	0	0	2	2	0	2	0	2	2	0	1	1	0	0	0	0	0	0	0	2	0	0	0	0	1
698	0	0	2	0	0	0	1	1	1	0	1	0	0	0	0	0	2	0	1	1	0	0	2	2	0	0	2	2	1	2	0	1	1	0	0	2	1	0	0	1	0	1	1	1	1	1	0	2	0
699	1	0	2	1	0	0	1	0	2	0	0	0	0	0	0	0	2	1	1	1	1	0	1	2	0	0	2	2	0	2	0	0	0	1	0	2	2	0	1	1	1	0	0	2	1	0	0	1	1
700	1	0	2	1	0	0	2	0	2	0	0	1	1	0	0	0	2	2	2	2	0	0	2	2	0	0	2	2	1	2	1	0	1	0	0	2	1	0	0	2	0	0	0	2	0	1	0	2	0
701	0	0	1	1	0	0	2	2	1	0	0	0	1	0	0	1	1	0	1	1	0	0	2	2	0	0	2	2	1	2	1	2	1	0	1	1	0	0	0	0	0	0	0	1	0	0	0	1	1
702	1	0	1	1	0	0	1	2	0	0	1	1	2	0	0	1	0	0	2	1	1	0	2	2	0	0	0	2	1	2	1	1	1	0	0	2	1	0	0	0	0	1	1	2	0	1	0	0	0
703	1	0	0	1	0	0	2	2	0	0	0	1	2	0	0	0	2	0	0	1	1	0	2	2	0	0	1	1	1	2	0	1	2	0	2	0	1	1	0	1	0	0	0	0	0	1	0	1	0
704	1	0	2	0	1	1	2	1	1	0	0	0	0	0	0	0	2	2	1	1	0	0	2	2	0	0	1	1	1	2	1	1	1	0	0	2	1	0	0	0	0	0	0	0	0	1	0	1	1
705	1	0	2	0	2	2	2	2	0	0	0	0	1	0	0	0	0	0	2	2	0	0	2	2	0	0	1	1	2	2	0	1	1	1	1	1	1	1	1	0	0	1	1	1	1	0	0	2	0
706	1	0	2	1	0	0	1	1	1	1	1	0	0	0	0	0	1	1	0	0	2	0	0	1	0	0	1	2	0	1	0	1	1	1	0	2	1	1	1	0	0	1	0	1	1	2	0	2	0
707	1	1	1	0	1	1	2	1	1	0	0	0	0	0	0	0	0	0	0	0	1	0	2	2	0	0	2	2	0	1	0	1	1	0	0	2	2	0	0	0	0	0	0	1	0	1	0	2	0
708	1	0	2	1	0	0	1	1	1	0	0	0	0	0	0	0	0	0	1	1	0	0	0	0	1	1	1	2	1	1	1	0	1	1	1	2	2	1	1	1	0	1	0	1	1	0	0	0	0
709	1	0	1	0	1	2	1	1	0	0	1	0	2	0	0	0	2	2	0	0	2	0	1	1	0	1	1	2	0	1	0	0	1	0	0	2	1	0	0	2	0	0	0	2	0	0	0	0	1
710	1	0	2	0	0	0	2	2	0	0	0	1	1	0	0	0	0	0	2	2	0	0	0	1	1	1	2	2	0	2	1	0	1	0	1	2	2	0	0	2	0	0	0	2	1	0	0	1	1
711	0	0	1	0	0	1	2	1	1	0	0	1	1	1	1	1	1	0	1	1	0	0	2	2	0	1	2	1	1	2	0	1	1	2	1	2	1	1	0	0	0	0	0	2	1	1	0	2	0
712	0	0	1	0	0	0	2	2	0	0	0	0	1	0	0	1	1	1	0	0	1	0	2	2	0	0	0	1	1	2	0	0	1	1	0	2	1	0	0	1	0	1	1	1	0	0	0	1	1
713	1	0	1	0	0	0	2	2	0	0	0	0	0	0	0	0	0	1	2	2	0	0	2	2	0	1	1	2	2	1	0	0	1	0	1	1	1	0	0	1	0	0	0	1	0	1	0	1	0
714	1	0	2	0	1	1	1	1	1	0	1	0	0	0	0	0	2	2	2	2	0	0	1	1	1	1	1	2	0	2	1	0	0	2	1	1	2	1	1	0	0	0	0	2	0	1	0	2	0
715	1	0	1	1	0	1	2	0	1	0	1	0	0	0	0	0	1	0	1	1	0	0	0	1	0	0	1	1	0	1	1	0	1	0	1	2	1	0	0	0	0	0	0	0	0	0	0	1	0
716	1	0	1	1	1	1	1	2	0	0	1	0	1	0	0	1	1	0	2	1	1	0	2	2	0	0	1	0	1	2	0	0	1	1	1	1	1	1	1	0	0	1	1	2	1	1	0	1	0
717	1	0	2	0	1	1	1	2	0	0	1	0	0	0	0	0	2	0	2	2	0	0	2	2	0	0	2	2	0	2	2	2	2	0	1	1	2	1	1	0	0	0	0	2	0	0	0	1	1
718	1	0	1	1	1	1	0	2	1	0	0	0	0	0	0	0	2	1	1	1	1	0	2	2	0	0	1	1	0	1	0	1	1	0	1	2	2	0	0	1	0	1	1	2	1	1	0	1	0
719	1	0	2	1	0	0	1	1	1	0	0	1	1	0	0	0	0	0	0	1	0	0	2	2	0	0	1	1	0	1	0	1	1	2	1	2	1	1	1	0	0	1	1	1	1	1	0	0	0
720	1	0	0	0	0	0	2	1	1	0	0	0	1	0	0	0	1	0	1	1	0	0	2	2	0	0	1	2	0	2	1	0	0	0	0	2	2	0	0	2	0	0	0	2	0	0	0	1	0
721	0	0	2	1	0	0	2	1	0	0	0	0	0	0	0	0	1	1	0	0	1	0	0	0	0	1	1	2	0	1	1	1	1	0	0	2	1	0	0	0	0	0	0	1	0	0	0	1	1
722	1	0	1	1	0	0	1	1	1	0	1	0	0	0	0	0	0	0	1	1	1	0	2	2	0	0	1	2	0	1	1	1	1	1	1	1	1	0	0	0	0	0	0	2	0	1	0	2	0
723	0	0	2	1	0	0	2	1	1	0	0	0	0	0	0	0	1	1	1	1	0	0	2	2	0	0	2	1	1	2	1	0	1	0	1	2	2	0	0	2	1	1	1	2	0	0	0	1	0
724	1	0	0	0	0	0	2	1	1	0	0	0	0	0	0	0	0	0	1	1	1	0	2	2	0	0	1	0	2	2	0	0	1	1	1	1	2	1	1	1	0	0	0	2	0	1	0	2	0
725	1	0	1	0	0	0	1	2	0	0	1	0	1	0	0	0	2	1	2	2	1	0	2	2	0	0	1	2	0	2	1	0	1	1	0	2	1	0	0	1	0	0	0	1	0	0	0	1	0
726	1	0	1	0	0	0	2	0	2	0	0	1	1	0	0	0	2	1	1	1	0	1	0	1	1	1	2	2	0	1	1	0	2	1	2	1	2	0	1	1	1	1	1	1	1	0	0	1	0
727	1	0	1	0	0	0	2	1	0	0	0	0	1	0	0	0	1	0	1	1	0	0	2	2	0	0	1	1	1	2	0	1	1	0	1	1	2	1	1	1	0	0	0	2	0	0	0	1	1
728	1	0	1	1	0	0	2	2	0	0	0	0	0	0	0	0	1	1	1	1	0	0	2	2	0	0	0	1	0	1	0	2	2	0	2	0	0	0	0	1	0	2	2	2	1	1	0	1	0
729	1	0	1	0	0	0	2	0	2	0	0	0	1	0	0	1	2	1	1	1	1	0	1	1	1	1	2	2	0	1	1	0	2	0	2	1	2	0	0	1	0	0	0	2	0	1	0	0	1
730	1	0	1	1	0	0	2	2	0	0	0	0	1	0	0	0	0	0	2	2	0	0	2	2	0	0	2	2	0	1	1	0	1	0	1	1	1	0	0	1	0	1	0	1	0	0	0	2	0
731	1	0	1	1	0	0	1	2	0	0	1	0	1	0	0	0	2	0	1	1	0	0	2	2	0	0	1	0	1	2	0	1	1	0	0	2	1	2	1	0	1	0	0	2	0	0	0	1	0
732	1	0	0	0	0	0	2	1	2	0	0	0	1	0	0	0	2	2	1	1	1	0	2	2	0	0	1	2	0	1	2	1	1	0	1	2	2	0	0	1	0	1	1	2	1	1	0	2	0
733	1	0	2	0	0	0	1	2	0	0	0	0	0	0	0	0	1	1	0	0	1	0	2	2	0	0	2	2	1	2	1	0	1	1	0	2	2	0	0	0	1	0	0	1	0	0	0	1	0
734	0	1	1	0	0	0	2	2	0	0	0	2	1	0	0	0	1	0	2	2	0	0	1	1	1	1	0	1	1	2	0	0	0	0	0	2	2	0	0	1	0	1	1	2	1	0	0	2	0
735	1	0	0	0	0	0	2	1	1	0	0	0	2	0	0	0	0	0	1	1	1	0	2	2	0	0	1	2	1	2	0	1	2	0	2	0	1	0	0	0	0	1	1	2	1	1	0	2	0
736	1	0	1	1	0	0	2	2	0	1	0	0	0	0	0	0	1	1	1	1	0	0	2	2	0	1	1	1	0	1	0	1	1	0	0	2	1	0	0	0	0	0	0	2	0	1	0	1	1
737	1	1	0	0	0	0	2	2	1	0	1	0	1	0	0	1	2	1	2	1	1	0	2	2	0	0	1	1	1	2	0	0	0	1	1	1	2	0	0	2	1	0	0	1	0	1	0	1	0
738	1	0	1	2	0	0	2	2	0	0	0	1	1	0	0	0	2	0	0	1	1	0	2	2	0	0	2	2	0	2	1	0	1	0	1	1	2	1	1	1	0	1	1	2	1	1	0	2	0
739	1	0	2	0	1	1	2	1	1	0	0	0	0	0	0	0	1	1	1	1	0	0	2	2	0	0	0	2	2	1	0	0	1	0	1	2	1	0	0	1	0	1	1	2	2	2	0	1	1
740	1	0	1	0	0	0	1	2	0	0	1	1	2	0	0	0	2	1	2	2	0	0	1	1	0	1	2	2	0	2	0	1	2	0	0	2	2	0	0	0	0	0	0	2	0	1	0	2	0
741	1	0	2	1	0	0	2	2	0	0	0	0	1	0	0	0	0	0	1	1	1	0	2	2	0	0	1	1	1	2	0	2	1	0	1	0	0	0	0	0	0	0	1	2	1	0	0	1	0
742	1	0	1	0	0	0	1	2	0	0	0	0	0	0	0	0	1	1	2	2	0	0	1	2	0	0	2	2	0	1	1	1	1	0	1	1	0	0	0	0	0	0	0	2	0	0	0	0	1
743	1	0	0	0	0	0	2	0	2	0	0	0	0	0	0	0	1	0	0	0	1	0	2	2	0	0	1	1	0	1	0	1	1	0	1	1	2	0	0	0	0	0	0	2	0	0	0	1	0
744	1	1	2	1	0	0	2	2	0	0	0	0	0	0	0	0	1	1	2	0	1	0	2	2	0	0	2	2	1	2	0	0	1	1	0	2	1	0	0	0	0	1	1	2	1	0	0	0	1
745	1	0	1	0	1	1	1	2	1	0	0	2	2	1	1	1	1	1	2	2	0	0	2	2	0	0	2	2	0	1	1	0	2	0	2	1	1	1	0	1	0	0	0	1	0	1	0	2	0
746	1	0	1	0	0	0	2	1	1	0	0	0	1	0	0	0	2	1	2	2	0	0	2	2	0	0	1	2	1	1	1	1	1	0	1	2	1	0	0	0	0	1	0	1	1	0	0	0	0
747	1	0	1	0	0	0	1	2	0	0	1	0	2	0	0	1	0	0	1	1	0	0	1	1	0	0	1	1	1	2	0	0	2	0	2	1	1	0	0	0	0	1	1	2	0	1	0	1	1
748	1	0	1	1	1	1	2	1	0	0	0	1	1	0	0	0	0	0	1	1	1	0	2	2	0	0	2	2	1	2	0	1	0	0	0	2	1	0	0	2	0	0	0	2	0	1	0	2	0
749	1	0	2	2	1	1	2	1	2	0	0	0	0	0	0	0	0	0	2	2	0	0	1	1	1	1	2	2	0	1	1	0	2	0	0	2	0	0	0	0	0	1	1	2	1	1	0	0	1
750	0	0	1	0	0	0	2	2	0	0	0	0	0	0	0	0	1	1	2	2	0	0	2	2	0	0	2	2	0	2	0	1	1	2	1	1	1	0	0	0	0	0	0	2	0	1	0	2	0
751	1	0	1	1	0	0	1	2	1	0	0	1	2	0	0	1	2	1	0	0	1	0	2	2	0	0	1	0	2	2	0	0	0	1	0	2	2	0	0	1	0	0	0	2	1	0	0	2	0
752	1	0	0	0	0	0	1	2	0	0	1	0	2	0	0	1	1	1	1	1	1	0	2	2	0	0	2	2	2	2	1	1	1	1	1	2	1	0	0	0	0	0	0	1	0	1	0	2	0
753	1	0	1	1	1	1	1	1	1	0	1	0	1	0	0	0	0	0	0	1	0	0	2	2	0	0	2	2	0	2	0	0	1	0	1	1	1	0	0	1	0	1	0	0	2	0	0	0	0
754	1	0	1	0	0	0	1	0	2	0	0	0	0	0	0	0	1	0	2	2	0	0	2	2	0	0	1	2	0	1	0	1	0	0	0	2	2	0	0	1	0	1	1	2	0	1	0	1	0
755	1	0	1	0	0	0	1	1	1	0	1	1	2	1	1	1	1	1	1	1	1	1	1	2	0	0	2	2	0	2	0	0	0	0	0	2	1	1	1	0	0	2	2	2	1	1	0	2	0
756	1	0	1	1	0	0	2	1	0	0	0	0	0	0	0	0	0	0	1	1	1	0	1	1	1	0	2	2	0	2	0	2	2	0	1	2	1	0	0	0	0	0	0	2	2	0	0	2	0
757	1	0	1	2	0	0	2	2	0	0	1	0	1	1	1	1	1	2	2	2	0	0	2	2	0	0	1	1	2	2	0	2	1	0	0	2	0	0	0	0	0	0	0	1	1	1	0	0	1
758	1	0	2	1	0	0	2	0	2	0	0	0	0	0	0	0	0	0	2	1	1	0	2	2	0	1	0	1	2	1	0	1	2	0	1	2	2	0	0	2	0	2	2	2	1	1	0	2	0
759	1	0	1	0	0	0	1	1	1	0	1	2	2	0	0	0	0	0	2	2	1	0	2	2	0	0	1	2	1	1	1	0	0	1	1	1	2	0	0	2	0	0	0	2	0	0	0	0	1
760	1	0	2	1	0	0	1	1	1	0	0	0	0	0	0	0	1	1	2	2	0	0	1	1	0	0	2	2	1	2	0	2	1	0	2	0	2	0	0	1	0	0	0	1	1	1	0	1	0
761	1	1	0	0	0	0	0	2	0	0	1	0	0	0	0	1	2	2	1	1	1	0	2	2	0	0	1	1	1	2	0	0	1	1	0	2	1	0	0	1	0	0	0	2	1	0	0	2	0
762	1	0	1	0	0	0	0	2	0	0	1	1	1	0	0	0	0	0	1	1	1	0	1	1	0	0	1	1	0	1	0	2	1	0	0	2	1	0	0	0	0	0	0	1	1	0	0	1	1
763	0	0	1	0	0	0	1	1	1	0	0	0	0	0	0	0	1	0	0	0	1	0	1	1	0	0	1	1	2	2	1	1	1	0	0	2	1	0	0	0	1	1	1	1	1	0	0	2	0
764	1	0	1	1	0	0	2	1	1	0	0	0	0	0	0	0	1	1	1	1	0	0	2	2	0	0	1	2	0	2	0	0	0	0	0	2	2	0	1	0	2	1	1	1	1	1	0	1	0
765	1	0	0	0	0	0	2	2	0	0	0	0	0	0	0	0	1	0	2	1	1	0	2	2	0	0	2	2	0	2	0	1	1	1	1	2	2	0	0	0	0	0	1	2	1	0	0	1	0
766	1	0	2	1	0	0	1	2	0	0	1	1	1	0	0	0	0	1	0	1	1	1	1	2	0	0	0	0	1	1	0	0	1	0	0	2	1	0	0	0	0	0	0	2	0	1	1	1	0
767	1	0	2	0	0	0	2	2	0	0	1	0	0	0	0	0	2	2	1	1	0	0	1	1	0	0	1	2	1	2	1	0	0	2	1	1	1	0	0	0	0	0	0	1	0	1	0	0	1
768	1	0	2	0	2	2	1	2	0	0	1	0	1	0	0	0	2	0	1	1	0	0	2	2	0	0	0	2	2	0	0	1	2	0	1	1	2	0	0	1	0	1	0	0	1	0	0	2	0
769	1	0	1	0	0	0	2	1	1	0	1	0	0	0	0	0	0	0	0	0	0	0	1	1	0	0	2	2	0	2	1	0	0	1	0	2	2	0	0	0	1	1	1	2	0	1	0	1	0
770	1	0	1	1	0	0	1	0	2	0	0	0	0	0	0	0	0	0	2	1	1	0	0	1	0	0	1	2	0	1	0	1	2	0	2	0	2	0	0	0	0	1	1	2	1	0	0	0	1
771	1	0	1	0	0	0	2	2	0	0	1	0	1	0	0	0	0	0	1	1	0	1	2	2	0	0	2	2	1	2	1	0	0	0	0	2	2	0	0	1	0	1	1	2	1	0	0	0	0
772	1	0	1	0	1	1	1	1	1	0	1	0	0	0	0	0	1	1	1	2	0	0	2	2	0	1	1	2	1	1	0	0	1	1	0	2	1	0	0	1	0	0	0	2	0	2	0	2	0
773	0	0	1	0	0	0	1	1	1	0	1	0	0	0	0	0	2	1	2	2	0	0	2	2	0	0	1	2	1	2	0	0	0	1	0	2	1	0	0	0	0	0	0	2	0	0	0	2	0
774	1	0	1	0	0	0	1	2	0	0	0	0	2	0	0	0	1	1	1	1	1	0	2	2	0	0	2	2	1	2	2	1	2	0	1	1	2	0	0	1	0	0	0	1	0	0	0	1	0
775	0	0	2	0	0	0	1	1	1	0	1	0	0	0	0	0	2	1	2	2	1	0	0	1	1	1	1	1	1	2	0	1	1	0	0	2	2	0	0	2	0	0	0	1	0	1	0	0	0
776	1	0	1	0	1	1	2	2	0	0	1	0	0	0	0	0	2	1	2	2	0	0	1	1	1	1	2	2	0	2	0	1	1	0	0	2	2	0	0	1	0	0	0	1	0	0	0	1	0
777	1	0	1	0	1	1	1	2	0	0	1	1	2	0	0	0	1	1	1	1	0	0	2	2	0	0	2	2	1	2	0	0	2	0	2	1	1	0	0	0	1	1	0	1	0	1	0	2	0
778	1	0	2	0	0	0	1	2	0	0	0	0	1	0	0	1	2	1	1	2	0	1	1	2	0	0	1	2	1	1	1	0	2	0	0	2	1	0	0	1	0	1	1	2	0	1	0	2	0
779	1	0	0	0	0	0	2	1	1	0	1	0	1	0	0	0	1	1	0	1	0	0	2	2	0	1	1	2	0	1	1	0	2	0	0	2	2	0	0	0	0	0	0	2	1	0	0	0	0
780	1	0	0	0	0	0	1	2	0	0	1	0	0	0	0	0	2	1	1	1	0	0	2	2	0	0	2	2	0	2	1	0	1	0	1	1	0	1	1	0	0	1	0	1	1	2	0	1	0
781	1	0	1	1	0	0	1	1	1	0	1	1	2	0	0	0	1	1	2	2	0	0	2	2	0	1	0	1	0	0	1	1	1	0	1	2	1	0	0	1	0	0	0	2	0	1	0	0	2
782	1	0	2	0	1	1	2	1	1	0	0	0	1	0	0	0	0	0	1	1	1	0	2	2	0	0	1	1	1	2	0	0	1	1	0	2	1	0	0	0	0	0	0	1	1	1	0	1	1
783	1	0	0	0	0	0	2	1	1	0	1	0	0	0	0	0	1	1	0	0	1	0	1	1	1	1	2	2	1	2	2	1	0	0	0	2	1	0	0	1	0	1	0	1	0	1	0	2	0
784	1	0	1	0	0	0	2	2	0	0	0	0	0	0	0	0	1	0	1	1	1	0	2	2	0	0	1	1	1	2	0	2	2	0	0	2	2	0	0	1	0	1	1	1	1	1	0	0	1
785	1	0	0	0	0	0	1	1	1	0	1	1	1	0	0	0	2	1	2	2	0	0	1	1	1	1	2	2	0	2	0	1	2	0	1	1	1	1	1	0	0	0	0	0	0	1	0	0	0
786	1	0	1	0	0	0	2	2	0	0	0	0	0	0	0	0	2	2	1	1	1	0	2	2	0	0	1	1	2	2	0	1	1	0	0	2	2	0	0	2	0	0	0	2	0	1	0	2	0
787	1	0	1	0	0	0	2	1	1	0	0	0	1	0	0	0	2	2	1	1	1	0	1	1	1	1	1	1	0	1	0	1	0	0	0	2	2	0	0	1	0	0	1	2	1	0	0	1	0
788	1	0	1	0	0	0	2	1	1	0	1	0	0	0	0	0	0	0	1	1	0	0	1	2	0	0	2	2	1	2	0	2	1	0	0	2	1	0	0	1	1	0	1	2	1	0	0	2	0
789	1	0	1	0	0	0	1	2	0	0	1	0	0	0	0	0	1	1	1	1	0	0	2	2	0	0	1	2	1	1	0	1	1	1	1	1	1	0	0	0	0	2	2	2	1	1	0	2	0
790	0	0	2	0	0	1	2	1	2	0	0	0	0	0	0	0	2	1	1	1	0	0	1	1	1	1	0	1	1	2	0	0	2	0	0	2	0	0	0	0	1	0	0	2	0	2	0	2	0
791	1	0	1	0	0	0	2	2	0	0	1	1	1	0	0	0	1	0	2	2	0	0	2	2	0	0	1	0	2	2	0	0	0	0	0	2	1	0	0	0	0	0	0	2	1	0	0	1	1
792	1	0	1	0	0	0	2	2	0	0	0	0	0	0	0	0	2	0	1	1	1	0	2	1	1	2	2	2	1	2	0	1	1	0	0	2	0	0	0	0	0	0	0	0	0	0	0	0	0
793	1	0	1	1	0	0	1	2	0	0	1	0	0	0	0	0	1	1	2	2	0	0	1	1	0	1	1	1	0	1	1	0	0	0	0	2	0	0	0	0	1	0	0	2	0	1	0	0	2
794	1	0	0	0	0	0	2	1	1	0	0	0	0	0	0	0	1	0	1	1	0	0	2	2	0	0	2	2	0	2	0	1	0	2	1	2	1	0	0	0	0	1	1	2	1	0	0	1	1
795	1	0	2	0	0	1	2	0	2	0	0	0	1	0	0	0	1	0	1	1	0	0	2	2	0	0	0	0	1	2	0	1	1	0	2	1	2	0	0	0	0	2	2	2	1	0	0	1	0
796	1	0	2	0	0	0	2	2	0	0	1	0	0	0	0	1	0	0	1	1	1	0	2	2	0	1	2	2	0	2	1	1	1	0	1	1	1	0	0	0	0	1	1	1	0	1	0	2	0
797	1	0	1	0	1	1	2	2	0	0	0	0	0	0	0	0	0	0	1	1	0	0	2	2	0	1	2	2	1	2	2	1	2	0	1	1	1	1	1	0	0	0	0	2	1	0	0	2	0
798	1	0	0	0	0	0	2	2	0	0	0	1	1	0	0	0	1	1	1	1	0	0	1	1	1	1	2	2	1	2	0	0	1	0	1	1	2	0	0	0	0	0	0	1	0	1	0	2	0
799	1	0	2	1	0	0	1	1	1	1	0	1	2	0	0	0	1	1	1	1	1	0	2	2	0	0	2	2	1	2	2	0	1	0	1	2	2	0	0	1	0	1	1	2	1	1	0	1	0
800	1	1	2	0	1	1	1	2	0	0	1	1	1	0	0	0	1	2	1	1	1	0	1	1	0	1	2	2	0	2	0	0	1	0	0	2	1	0	0	2	0	1	1	2	1	0	0	1	0
801	1	0	0	0	0	0	1	1	0	0	1	1	1	0	0	0	2	1	1	1	0	0	2	2	0	0	2	2	0	1	0	0	1	1	0	2	2	0	0	2	0	1	1	2	0	1	0	1	0
802	1	0	0	0	0	0	2	2	0	0	0	0	1	0	0	0	0	0	2	1	1	0	1	1	0	0	1	1	2	2	1	0	2	0	0	2	2	0	0	1	0	0	1	2	1	0	1	0	1
803	1	0	1	0	0	0	2	1	1	0	0	0	0	0	0	0	1	1	1	2	0	0	2	1	1	2	0	2	2	2	1	0	0	0	0	2	1	0	0	0	0	0	0	1	0	1	0	1	0
804	1	0	1	0	0	0	1	1	2	0	0	0	1	0	0	0	2	2	1	1	0	0	2	2	0	0	2	2	1	2	0	0	0	0	0	2	1	0	0	1	0	0	0	2	0	0	0	2	0
805	1	0	2	0	0	0	2	1	1	0	0	0	2	0	0	0	1	0	1	1	1	0	2	2	0	0	1	1	2	2	1	0	1	0	1	2	2	0	0	1	0	1	1	1	1	2	0	1	0
806	1	0	2	0	2	2	1	1	1	0	1	1	1	0	0	0	2	0	2	1	1	0	1	1	0	0	1	2	1	2	0	1	1	1	1	1	0	0	0	0	0	0	0	2	0	1	0	2	0
807	1	0	1	1	0	0	1	1	1	0	1	0	1	0	0	1	2	1	1	1	0	0	2	2	0	1	1	2	2	1	1	1	1	2	1	1	1	0	0	0	0	1	0	1	0	1	0	0	0
808	1	0	0	0	0	0	2	1	1	0	0	0	1	0	0	0	2	1	1	1	1	0	2	2	0	0	2	2	0	1	1	1	1	0	0	2	1	0	0	1	0	1	1	2	1	1	0	2	0
809	1	0	1	2	0	0	1	2	0	0	1	1	0	0	0	0	1	1	1	1	0	0	0	0	0	0	0	2	2	1	0	0	1	0	1	1	1	0	0	0	0	0	0	2	1	0	0	0	1
810	0	0	1	1	0	0	1	1	1	0	0	1	1	0	0	0	2	0	2	2	0	0	2	2	0	1	2	2	0	2	1	1	0	0	0	2	0	0	0	0	0	0	0	2	1	0	0	2	0
811	1	0	2	0	1	1	2	1	1	0	0	0	2	0	0	0	1	0	2	1	1	0	1	1	1	1	0	2	1	2	1	1	1	0	0	2	1	0	0	0	0	0	0	2	0	2	0	0	0
812	1	0	1	1	1	1	1	1	0	0	0	0	1	0	0	1	1	0	2	2	0	1	2	2	0	0	1	1	2	2	0	1	0	0	1	1	1	0	0	0	0	0	1	2	1	0	0	1	0
813	1	0	1	0	0	0	2	1	1	0	0	1	2	0	0	0	1	0	1	1	0	0	2	2	0	0	2	2	1	1	0	1	1	1	1	1	2	0	0	1	0	1	0	0	0	0	0	1	1
814	1	0	1	0	0	0	2	2	0	0	0	1	2	0	0	0	2	2	2	2	0	0	2	2	0	0	2	2	0	2	0	1	1	2	0	2	0	0	0	0	0	0	0	2	1	1	0	1	0
815	1	1	1	0	0	0	2	2	1	0	0	0	0	0	0	0	1	1	2	2	0	0	2	2	0	0	2	2	0	1	0	1	1	1	1	1	1	0	1	0	1	0	0	2	0	0	0	2	0
816	1	0	1	1	0	0	0	2	0	1	1	0	0	0	0	0	1	0	1	1	0	0	2	2	0	0	1	1	0	1	1	1	2	0	2	0	2	0	0	1	0	0	0	2	0	2	0	2	0
817	1	0	2	1	0	0	2	1	1	0	0	1	2	0	0	0	1	1	1	1	0	0	2	2	0	0	1	1	1	2	0	0	1	0	0	2	1	0	0	0	0	1	1	2	0	1	0	1	0
818	1	0	1	0	0	0	2	2	0	0	0	0	0	0	0	0	1	1	1	0	1	0	2	2	0	0	1	2	1	0	0	1	1	2	0	2	2	0	0	1	1	0	0	2	1	0	0	2	0
819	1	0	0	0	0	0	2	2	0	0	1	1	2	0	0	0	1	1	1	1	1	0	2	2	0	0	2	2	0	2	1	1	1	0	0	2	2	1	1	1	0	1	1	2	1	0	1	0	1
820	1	0	1	0	0	0	2	1	1	0	0	1	2	0	0	0	0	0	0	0	1	0	2	2	0	0	1	1	1	2	0	0	1	0	1	1	2	0	0	2	0	1	0	0	0	0	0	1	0
821	1	0	1	1	1	1	2	1	1	0	0	1	1	0	0	0	1	1	0	0	2	0	2	2	0	0	1	2	0	1	0	1	2	0	1	1	0	0	0	0	0	0	0	2	1	1	0	1	1
822	1	0	0	1	0	0	1	2	0	1	1	1	1	0	0	0	0	1	2	2	0	0	2	2	0	0	2	2	0	1	0	2	2	0	0	2	1	0	0	1	0	0	0	2	1	0	0	2	0
823	1	0	1	0	1	2	2	0	2	0	0	0	0	0	0	0	2	1	1	1	1	0	2	2	0	0	1	2	1	2	1	0	1	0	1	2	1	0	0	0	0	1	1	1	0	1	0	2	0
824	1	0	1	1	0	0	2	1	2	0	0	2	2	1	1	1	1	1	1	1	1	1	2	2	0	0	2	2	1	1	0	2	2	0	0	2	1	0	0	0	0	2	2	2	1	1	0	2	0
825	1	0	2	0	0	0	2	0	1	0	1	0	0	0	0	0	0	0	0	1	0	0	2	1	1	2	1	1	1	2	0	1	1	2	2	1	1	0	0	0	0	0	0	1	0	1	0	2	0
826	1	0	1	1	1	1	2	0	1	0	1	1	1	0	0	0	1	1	1	1	0	0	2	2	0	0	0	1	1	2	0	0	0	0	0	2	2	0	0	1	0	0	0	2	1	1	0	0	1
827	1	0	1	0	0	0	1	1	2	0	0	1	1	0	0	0	0	0	1	1	1	0	1	1	0	1	1	2	0	1	2	1	1	2	1	1	2	0	0	0	0	0	0	0	2	2	0	2	0
828	1	0	1	0	0	1	0	2	0	0	1	0	1	0	0	0	1	1	2	2	0	0	2	2	0	0	2	2	0	2	0	0	1	0	0	2	1	1	1	0	0	0	0	2	0	0	1	1	0
829	1	0	2	1	0	0	1	1	1	0	1	1	2	0	0	0	1	1	0	0	1	0	0	0	0	0	1	1	0	1	1	2	2	0	0	2	0	1	1	0	0	1	1	2	0	1	0	1	0
830	1	0	1	1	0	0	0	1	1	1	1	1	1	0	0	0	1	1	0	1	1	0	2	2	0	0	1	1	1	2	1	2	1	0	0	2	0	0	0	1	0	0	0	2	0	1	0	2	0
831	1	0	0	0	0	0	2	0	2	0	0	0	0	0	0	0	2	1	1	1	0	0	2	2	0	1	1	1	0	1	0	0	2	0	0	2	1	0	0	1	0	0	0	2	0	1	0	2	0
832	1	0	1	0	0	0	1	2	0	0	2	0	0	0	0	1	0	0	2	1	1	0	2	2	0	0	1	2	1	1	1	0	0	0	0	2	1	0	0	0	0	1	1	1	0	0	0	2	0
833	1	0	1	1	0	0	1	1	1	0	0	0	0	0	0	0	2	1	1	1	0	1	2	2	0	0	1	2	1	1	1	0	1	2	1	2	0	0	0	0	0	1	1	2	0	1	0	2	0
834	1	0	1	0	0	0	2	2	1	0	0	0	1	0	0	1	2	2	2	1	1	0	1	1	1	2	0	2	2	2	1	0	2	0	2	1	1	0	0	2	0	0	1	1	0	1	0	1	1
835	1	0	1	1	0	0	2	2	1	0	1	1	0	0	0	0	2	1	1	1	0	0	2	2	0	0	1	1	1	2	0	1	1	0	0	2	2	0	0	2	0	0	0	2	0	0	0	2	0
836	1	0	1	0	0	0	2	1	1	0	0	0	2	0	0	1	0	1	1	1	0	0	2	2	0	0	2	2	0	2	0	0	1	0	1	1	1	0	0	0	0	1	1	1	1	1	0	2	0
837	1	0	1	0	0	0	1	2	0	0	1	0	0	0	0	0	1	1	2	0	1	0	2	2	0	0	0	2	1	1	0	2	1	0	2	0	1	0	0	0	0	0	0	1	0	0	0	1	0
838	1	0	0	0	0	0	1	1	1	0	0	0	0	0	0	0	0	0	0	1	0	0	2	2	0	0	0	1	0	1	0	1	1	0	0	2	1	0	0	0	1	1	0	1	0	0	0	2	0
839	1	0	1	0	0	0	2	1	1	0	0	0	0	0	0	0	0	0	0	0	0	1	2	2	0	0	1	2	1	1	1	0	1	1	1	1	1	0	0	0	0	0	0	0	1	1	1	2	0
840	1	0	2	0	0	0	2	1	1	0	0	1	2	1	1	1	2	2	1	1	0	0	2	2	0	1	1	1	1	2	0	1	0	1	0	2	1	0	0	0	0	1	1	2	1	0	0	1	0
841	1	1	2	1	0	0	2	1	1	0	1	0	1	0	0	0	2	0	2	2	0	0	1	1	1	1	1	2	2	2	1	2	2	0	1	1	1	1	0	1	0	0	0	1	0	1	0	2	0
842	1	0	1	0	0	0	2	2	1	0	0	0	0	0	0	0	2	1	2	2	0	0	2	2	0	0	2	2	0	2	1	1	2	0	2	0	0	0	0	0	0	0	0	2	0	0	0	0	2
843	0	0	1	0	0	0	2	2	0	0	0	1	1	0	0	0	2	1	1	1	0	0	2	2	0	0	0	1	1	2	0	0	0	0	1	1	1	0	0	1	0	0	0	1	0	0	0	2	0
844	1	0	2	0	1	1	1	1	0	0	1	0	2	0	0	1	0	0	0	0	1	0	1	1	0	0	2	2	0	2	0	1	0	1	1	1	1	0	0	0	0	1	0	1	1	0	0	1	0
845	1	0	1	1	0	0	2	2	0	0	0	0	0	0	0	0	1	1	1	0	1	0	2	2	0	0	1	2	1	0	0	1	1	1	1	1	0	0	0	0	0	0	0	2	0	1	0	2	0
846	1	1	2	0	1	1	2	1	2	0	0	0	0	0	0	0	1	0	1	0	1	0	1	1	0	0	2	2	0	2	1	0	0	2	0	2	2	0	0	0	0	0	0	2	0	2	0	1	0
847	0	0	2	1	0	0	2	0	1	0	0	0	0	0	0	0	1	1	0	0	0	0	1	1	0	0	2	2	0	2	1	0	1	0	1	1	1	0	0	1	0	0	0	2	1	1	0	0	1
848	1	0	2	0	1	1	2	0	1	0	0	1	1	0	0	0	0	0	1	1	1	1	2	2	0	0	1	1	1	2	0	1	1	0	1	2	1	0	0	1	0	1	0	0	0	0	0	1	1
849	1	0	1	0	0	0	2	1	1	0	0	0	0	0	0	0	2	2	1	1	1	1	2	2	0	0	1	1	2	2	0	0	2	0	1	2	1	0	0	0	0	1	1	2	0	0	0	1	0
850	0	1	1	0	1	1	1	1	1	0	1	1	1	0	0	0	1	1	1	2	0	2	0	2	0	0	1	1	1	2	0	0	0	0	0	1	2	0	0	2	0	1	0	1	0	1	0	2	0
851	1	0	1	0	0	0	1	1	2	0	0	1	2	0	0	0	0	0	1	1	1	0	1	1	1	0	1	1	0	1	1	0	1	1	1	2	2	0	0	0	0	0	0	2	0	0	0	2	0
852	1	0	0	0	0	0	1	1	1	0	1	0	2	0	0	1	0	0	0	0	0	0	2	2	0	0	1	1	1	2	0	1	1	0	1	2	2	0	0	2	1	1	1	2	0	0	0	1	1
853	1	0	1	1	0	0	1	1	1	0	0	0	0	0	0	0	2	1	2	2	1	0	2	2	0	1	0	1	1	2	0	0	0	1	0	2	1	0	0	2	0	0	0	1	0	0	0	0	0
854	1	0	0	0	0	0	1	2	0	0	1	1	1	0	0	0	1	0	1	2	0	0	1	1	0	0	0	1	1	2	0	0	1	0	1	1	2	0	0	1	0	0	0	1	1	1	0	1	1
855	1	0	0	0	0	0	1	1	0	0	1	1	1	0	0	0	2	1	1	1	0	0	0	0	0	0	1	1	1	2	0	2	1	0	1	1	1	1	0	0	0	0	0	2	0	1	0	2	0
856	1	0	0	0	0	0	1	2	0	0	0	0	1	0	0	0	2	0	2	2	0	1	2	2	0	1	2	2	1	2	0	1	1	2	1	2	1	1	1	0	0	0	0	0	2	2	0	0	1
857	1	1	1	0	0	0	2	1	2	0	0	1	2	0	0	1	1	1	1	1	1	0	0	1	1	1	2	2	0	2	0	0	1	0	1	2	1	0	0	0	0	1	1	2	1	1	0	0	0
858	1	0	0	0	0	0	1	2	0	0	1	0	0	0	0	0	2	2	1	1	1	0	2	2	0	0	1	1	1	2	0	1	2	0	2	0	1	0	0	2	0	0	0	2	0	1	0	2	0
859	1	0	1	1	0	0	1	1	1	0	1	1	2	1	1	1	1	1	1	1	0	0	2	2	0	0	1	1	1	2	0	0	1	1	0	2	2	1	1	1	0	0	0	0	2	2	0	2	0
860	1	0	1	0	0	1	2	2	0	0	0	0	1	0	0	0	1	0	1	0	1	0	2	2	0	0	2	2	1	2	1	1	2	0	2	0	1	0	0	0	0	1	1	2	0	1	0	0	1
861	1	0	1	0	1	1	2	1	1	0	0	0	1	0	0	0	0	0	2	1	1	0	2	2	0	0	0	1	0	0	1	0	1	0	1	2	1	0	0	0	0	1	1	2	1	0	0	2	0
862	1	0	2	1	1	1	1	2	1	0	1	0	1	0	0	0	1	0	1	1	1	0	1	1	0	0	2	2	0	2	0	0	1	1	0	2	2	0	1	0	1	0	1	1	0	1	0	1	0
863	1	0	1	0	1	1	2	0	2	0	0	0	1	0	0	0	2	1	1	2	0	0	2	2	0	0	1	2	0	2	1	1	1	0	1	1	1	1	1	0	0	2	2	2	1	1	0	1	0
864	0	0	0	0	0	0	1	1	0	0	1	0	1	0	0	0	1	1	1	2	0	0	2	2	0	1	1	2	0	2	1	1	1	0	0	2	1	0	0	0	0	1	1	2	1	0	0	1	0
865	1	0	1	0	1	1	1	2	0	0	2	0	1	0	0	0	2	1	1	1	0	0	1	2	0	0	0	2	1	1	0	0	1	2	1	2	0	0	0	0	0	0	0	0	0	0	0	1	0
866	1	0	2	0	1	1	2	1	1	0	0	0	0	0	0	0	1	0	1	1	0	1	1	2	0	0	0	2	1	1	0	2	2	0	0	2	1	0	0	1	0	0	0	2	0	0	0	1	0
867	0	0	2	0	1	1	2	0	2	0	0	0	0	0	0	0	1	0	2	2	0	0	2	2	0	0	0	1	1	2	0	0	1	0	1	1	1	0	0	1	1	1	1	1	1	1	0	0	0
868	1	0	1	0	1	1	1	1	0	0	1	0	0	0	0	0	0	0	1	1	1	1	2	2	0	0	1	2	1	1	0	1	1	0	0	2	1	0	0	0	1	0	0	2	0	1	0	2	0
869	1	1	1	0	1	1	2	2	1	0	0	0	0	0	0	0	2	1	1	2	0	0	2	2	0	0	1	1	0	1	0	0	1	2	1	1	1	0	0	0	0	1	1	1	1	2	0	1	0
870	1	0	2	0	0	0	1	1	2	0	0	1	0	0	0	0	0	0	0	0	0	0	1	1	1	1	1	1	1	2	0	1	1	0	1	1	2	0	0	2	0	0	0	2	1	0	0	1	0
871	0	0	1	0	0	0	1	1	0	0	0	0	1	0	0	0	1	2	1	1	1	0	2	2	0	0	2	0	1	1	0	2	2	0	0	2	1	0	0	0	0	0	0	1	0	1	0	0	1
872	1	0	1	0	0	0	2	1	0	0	0	1	1	0	0	0	1	0	1	1	1	0	2	2	0	0	1	1	2	2	0	0	1	1	0	2	0	0	0	0	0	0	0	2	0	2	0	1	1
873	1	0	1	0	0	0	1	2	0	0	1	0	1	0	0	0	0	0	2	1	1	0	2	2	0	0	2	2	1	2	0	1	2	0	1	2	0	0	0	0	1	0	0	2	0	2	0	1	0
874	1	0	0	0	0	0	2	0	2	0	0	1	1	0	0	0	0	0	2	2	0	0	0	1	0	0	1	2	0	1	2	0	0	1	0	2	1	0	0	0	0	0	0	1	0	0	0	1	0
875	0	0	2	0	1	1	2	2	0	0	0	1	1	0	0	0	2	1	1	1	0	0	1	1	1	2	0	1	0	1	0	1	1	0	1	1	0	0	0	0	0	1	1	2	1	0	0	1	1
876	1	0	1	1	0	0	2	1	1	0	0	0	2	1	1	1	0	0	0	0	1	0	0	1	1	1	1	1	2	2	1	0	0	0	0	2	0	0	0	0	0	0	0	2	0	1	0	1	1
877	1	0	2	0	1	1	2	1	1	0	0	0	2	1	1	1	1	0	2	2	0	0	2	2	0	0	1	2	1	1	0	1	1	1	1	1	1	0	0	1	0	0	1	1	1	0	0	2	0
878	1	0	1	0	0	0	2	2	0	0	0	0	0	0	0	0	0	0	1	1	0	0	2	2	0	0	0	1	1	2	0	2	1	0	1	1	2	0	1	0	1	0	0	0	0	0	0	1	0
879	1	1	1	0	0	0	1	1	0	1	1	0	0	0	0	0	2	2	1	1	0	0	2	2	0	0	1	1	1	2	0	2	2	0	0	2	1	0	0	0	0	1	0	1	0	1	0	1	0
880	1	0	0	0	0	0	2	2	0	0	0	0	1	0	0	0	1	2	1	1	1	0	2	2	0	0	2	2	0	2	0	2	2	0	1	2	1	1	1	0	1	1	0	1	0	1	0	2	0
881	1	0	1	0	1	1	2	1	1	0	0	0	0	0	0	1	1	1	1	2	0	0	2	2	0	0	2	2	1	2	2	2	2	0	2	0	2	0	0	0	1	0	1	2	1	0	0	1	0
882	1	0	2	0	1	1	2	2	0	0	1	0	1	0	0	0	1	1	0	0	1	0	2	2	0	0	1	1	0	1	0	0	0	0	0	2	2	1	0	0	0	0	0	0	1	1	0	0	0
883	1	0	2	0	0	0	1	2	0	0	1	0	1	0	0	0	1	1	1	1	1	0	2	2	0	0	1	1	0	1	0	1	1	2	0	2	0	0	0	1	0	1	1	2	0	0	0	2	0
884	1	0	2	2	0	0	2	2	0	1	0	1	1	0	0	0	1	0	2	1	1	0	2	2	0	1	1	1	1	2	0	0	1	0	1	1	1	0	0	1	0	1	0	1	2	1	0	1	1
885	1	0	1	1	0	0	1	1	1	0	1	1	2	0	0	0	1	0	2	2	0	0	2	2	0	0	0	2	1	1	0	1	1	0	0	2	1	0	0	0	0	0	0	1	0	0	0	2	0
886	1	0	2	0	1	1	2	1	1	0	0	1	1	0	0	0	1	1	0	0	2	0	2	2	0	0	2	2	1	2	0	1	0	1	1	2	1	1	1	0	0	2	2	2	1	1	0	0	1
887	1	0	0	0	0	0	2	1	0	0	0	1	1	0	0	0	2	1	2	2	0	0	2	2	0	0	1	1	0	1	0	0	1	0	0	2	1	0	0	0	0	0	0	1	0	1	0	0	0
888	0	0	2	0	1	1	2	0	1	0	0	0	1	0	0	0	0	0	2	2	0	0	1	1	0	0	2	2	0	2	0	1	2	0	1	2	1	0	0	0	0	1	1	2	1	0	0	1	0
889	1	0	1	0	0	0	2	1	1	0	1	0	0	0	0	0	0	0	0	0	0	0	2	2	0	0	1	1	0	2	0	2	2	0	1	1	2	0	0	1	0	1	1	2	1	0	0	1	0
890	1	0	1	1	0	0	2	1	1	0	1	0	1	0	0	0	2	2	1	1	0	0	2	2	0	0	1	1	1	2	0	1	0	0	1	1	1	1	0	1	0	1	1	2	1	0	0	2	0
891	1	0	0	1	0	0	1	1	1	0	0	1	2	0	0	0	0	0	0	1	0	0	2	2	0	0	1	2	1	0	0	0	0	0	2	1	1	1	1	0	0	1	1	2	0	1	0	1	0
892	1	0	2	1	0	0	2	2	0	0	1	1	1	1	1	1	0	0	2	2	0	0	2	2	0	0	2	2	0	1	0	0	1	1	1	2	0	0	0	0	0	0	0	1	1	1	0	1	0
893	1	0	2	0	0	0	1	2	0	0	1	1	1	0	0	0	1	0	1	1	1	0	1	2	0	0	1	2	2	2	2	0	1	0	0	2	2	1	1	1	0	0	0	2	2	1	0	2	0
894	1	0	2	1	0	0	2	2	0	0	0	1	0	0	0	0	1	0	1	1	0	0	2	2	0	0	1	1	1	2	0	0	0	1	1	1	1	1	1	0	0	1	1	1	1	1	0	1	0
895	1	0	1	0	1	1	1	2	0	0	1	1	1	0	0	0	0	0	1	1	1	0	2	2	0	0	1	2	1	1	1	1	1	0	2	1	1	1	0	0	0	0	0	1	0	0	0	1	1
896	1	0	1	0	0	0	1	1	2	0	0	0	0	0	0	0	0	0	1	1	1	0	0	1	0	0	2	2	0	2	1	0	1	0	0	2	2	0	0	1	0	0	0	1	0	0	0	1	1
897	1	0	2	1	0	0	1	1	1	0	1	1	2	0	0	1	1	0	2	2	0	0	2	2	0	0	1	1	1	2	0	0	0	1	1	1	0	0	0	0	0	0	0	2	0	1	0	2	0
898	1	0	1	0	1	1	2	2	0	0	1	1	1	0	0	0	1	1	2	2	0	0	1	1	1	1	2	2	0	2	1	0	0	1	1	1	2	0	0	1	0	0	0	2	0	0	0	0	0
899	1	0	1	0	0	0	2	2	0	0	0	0	0	0	0	0	2	1	2	2	0	1	1	2	0	0	2	2	0	2	1	0	1	0	1	2	1	0	0	0	0	0	0	1	0	0	0	0	0
900	1	0	1	0	0	0	1	1	1	0	1	0	1	0	0	0	2	2	1	1	0	0	2	2	0	0	1	1	1	2	0	0	0	1	0	2	0	0	0	0	0	0	0	2	0	2	0	2	0
901	1	0	2	1	0	0	2	1	1	0	0	0	0	0	0	0	0	0	1	1	1	1	2	2	0	0	2	2	0	2	2	0	1	1	1	1	1	0	0	0	0	1	1	2	1	0	1	1	0
902	1	0	2	0	0	0	1	2	0	0	1	0	0	0	0	0	1	0	1	1	0	0	2	2	0	0	2	2	2	2	1	1	2	0	0	2	0	0	0	0	0	1	1	1	1	2	0	0	0
903	1	0	1	1	0	0	2	2	0	0	0	1	1	0	0	0	0	0	2	2	0	0	1	1	0	0	2	2	0	2	1	0	1	0	1	2	1	1	1	0	0	0	0	2	1	0	1	0	1
904	1	1	1	0	1	1	2	0	1	0	0	0	0	0	0	0	2	1	1	2	0	0	2	2	0	0	2	2	2	2	1	2	2	0	2	0	1	0	0	2	0	0	0	1	1	0	0	0	0
905	0	0	1	0	0	0	1	2	0	0	1	0	0	0	0	0	2	0	0	1	1	0	1	1	1	1	0	2	2	1	0	0	1	0	1	1	1	0	0	2	0	0	0	2	1	1	0	2	0
906	1	0	1	0	1	1	2	2	1	0	1	0	1	0	0	0	2	1	2	2	1	0	2	2	0	1	1	1	2	2	0	2	2	0	2	1	1	1	1	0	0	1	1	2	1	0	1	1	0
907	1	0	1	0	1	1	2	1	1	0	0	0	1	0	0	1	2	2	2	2	0	0	2	2	0	1	1	1	1	2	1	0	1	1	0	2	1	0	0	0	0	1	1	1	1	1	0	1	0
908	1	0	2	1	0	0	1	2	0	0	1	0	1	0	0	0	2	0	2	2	0	0	2	2	0	0	1	2	2	2	0	0	1	1	0	2	1	0	0	0	0	0	0	2	0	1	0	2	0
909	1	0	2	0	1	1	1	1	0	1	1	1	1	0	0	0	2	1	2	2	0	0	2	2	0	0	2	2	1	1	0	1	2	0	1	2	0	0	0	0	0	0	0	1	0	1	0	2	0
910	1	0	2	0	1	1	2	1	0	0	1	0	0	0	0	0	1	1	1	1	0	0	2	2	0	0	1	1	2	2	0	0	0	2	1	2	0	0	0	1	0	0	0	2	1	0	0	2	0
911	1	0	2	0	0	0	2	0	2	0	0	1	1	0	0	0	0	0	1	1	0	0	2	2	0	0	2	2	0	1	1	0	1	1	1	2	0	0	0	1	0	2	2	2	1	1	0	2	0
912	1	0	1	0	0	0	1	2	0	1	1	1	2	0	0	0	1	1	0	0	1	0	2	2	0	1	1	1	1	2	0	0	1	0	1	1	2	1	1	0	0	1	0	1	0	0	0	2	0
913	0	0	1	1	0	0	1	1	1	0	0	2	2	0	0	0	0	0	2	2	0	0	2	2	0	0	1	2	1	0	0	0	0	0	0	2	1	0	0	0	0	0	0	2	1	2	0	1	1
914	1	0	1	0	0	0	1	1	2	0	0	0	0	0	0	1	1	1	2	2	0	0	1	2	0	0	2	2	0	2	1	1	1	1	1	1	1	0	0	2	0	0	0	1	1	1	0	1	0
915	1	0	2	1	1	1	1	2	0	0	2	1	2	0	0	0	0	0	2	2	1	0	1	2	0	0	1	1	2	2	1	1	1	1	2	0	2	0	0	1	0	0	0	2	0	0	0	2	0
916	1	0	0	0	0	0	1	2	0	0	1	1	2	0	0	0	2	0	1	1	1	0	1	2	0	0	1	1	1	2	1	2	1	0	1	0	1	0	0	0	0	0	0	1	0	0	0	1	0
917	1	0	2	0	0	0	1	2	0	0	1	0	0	0	0	0	1	0	1	1	1	0	2	2	0	0	2	2	0	2	0	0	1	0	0	2	2	0	0	1	0	0	0	2	1	0	0	2	0
918	1	0	1	0	0	0	2	2	0	0	0	0	0	0	0	0	1	1	1	0	1	0	2	2	0	0	0	1	1	2	0	2	2	0	2	0	1	0	0	0	0	0	0	1	1	1	0	2	0
919	1	1	1	0	0	0	2	1	1	0	0	1	1	0	0	0	1	0	1	1	0	0	2	2	0	0	1	1	1	2	0	0	2	1	2	2	1	1	1	0	0	0	0	2	0	0	0	0	1
920	1	1	1	0	1	1	2	2	0	0	0	1	1	0	0	0	1	1	0	0	1	0	1	1	1	1	2	2	0	1	1	1	1	2	1	2	0	0	0	0	0	0	0	2	0	1	0	2	0
921	1	0	1	1	0	0	1	2	0	0	1	0	0	0	0	0	1	0	2	2	0	0	2	2	0	1	1	1	1	2	1	0	0	1	0	2	1	1	0	1	0	0	0	1	0	1	0	1	1
922	0	0	0	0	0	0	2	0	2	0	0	0	1	0	0	0	2	0	2	2	0	0	2	2	0	0	2	2	0	2	1	0	1	1	1	1	2	0	0	0	0	1	1	1	0	1	0	2	0
923	1	0	2	1	0	0	2	0	2	0	0	0	2	0	0	1	0	0	0	1	1	0	1	1	1	1	1	2	1	1	0	1	1	1	1	1	1	0	0	1	0	1	1	2	1	0	0	1	0
924	1	0	1	1	0	0	2	1	1	0	0	1	2	0	0	0	2	1	2	2	1	0	1	1	1	1	2	2	0	2	0	1	1	0	1	2	1	0	0	1	0	0	0	2	0	1	0	1	0
925	1	0	0	0	0	0	2	2	0	0	0	0	1	0	0	0	2	2	2	2	0	0	2	2	0	0	2	2	1	2	0	1	0	0	0	2	1	0	0	0	0	0	0	1	0	1	0	1	1
926	1	0	1	0	0	0	2	1	1	0	0	2	2	1	1	1	1	1	2	2	0	0	2	2	0	0	1	1	1	2	0	0	1	0	1	1	2	0	0	1	0	0	0	2	0	1	0	1	0
927	1	0	2	1	1	1	0	2	0	0	2	2	2	0	0	0	2	0	2	2	0	1	2	2	0	1	0	1	2	1	0	1	0	0	0	2	1	0	0	0	0	0	0	2	0	0	0	0	0
928	1	0	1	0	0	0	2	0	2	0	0	0	0	0	0	0	2	2	2	2	0	0	2	2	0	0	2	1	1	2	0	0	1	0	0	2	0	0	0	0	1	0	0	1	0	1	0	2	0
929	1	0	1	0	0	0	2	1	2	0	0	0	0	0	0	0	1	0	1	1	1	1	0	1	1	1	2	2	0	2	0	0	1	1	1	1	1	0	0	0	0	0	1	1	1	0	0	1	0
930	1	0	2	1	0	0	2	2	0	1	0	0	1	0	0	0	1	1	0	0	0	0	2	2	0	0	1	1	1	2	1	0	1	2	1	1	1	0	0	1	0	0	0	1	0	0	0	1	0
931	1	0	0	0	0	0	2	2	0	0	0	1	1	0	0	0	2	1	1	2	0	0	1	1	0	1	2	2	1	2	1	1	1	2	1	1	2	0	0	0	0	1	0	1	0	0	0	0	1
932	1	0	2	0	0	0	2	2	0	0	0	0	1	0	0	0	0	0	0	1	0	0	1	1	1	1	2	2	1	2	2	0	0	1	0	2	1	0	0	2	1	1	1	1	1	2	0	2	0
933	1	0	0	0	0	0	2	0	2	0	0	0	2	0	0	1	0	0	0	0	1	0	1	1	0	0	2	2	1	2	0	0	1	1	0	2	1	0	0	0	0	0	0	2	0	2	0	2	0
934	1	0	1	0	0	0	1	2	0	0	1	2	2	0	0	0	0	0	1	1	1	1	2	2	0	0	2	2	0	1	1	1	1	1	1	2	1	0	0	1	0	0	0	2	0	1	0	1	0
935	1	0	2	1	0	0	2	2	0	0	0	0	0	0	0	0	1	1	0	0	1	0	1	1	0	0	1	2	1	1	1	1	1	0	1	2	1	1	0	0	0	0	0	2	1	0	0	0	1
936	1	0	1	0	0	0	2	1	1	0	0	0	0	0	0	0	2	2	0	0	2	0	1	1	0	0	0	2	2	2	1	1	1	1	1	1	2	0	0	1	0	0	0	0	0	1	0	2	0
937	1	0	1	2	0	0	1	1	1	0	0	1	1	0	0	0	1	0	1	1	1	0	2	2	0	0	2	2	1	2	1	0	1	0	1	2	2	0	0	1	0	1	1	1	0	0	0	1	1
938	1	0	2	1	0	0	2	1	0	0	0	1	1	0	0	0	1	1	2	2	0	0	2	2	0	0	1	1	1	2	0	0	0	1	0	2	1	1	0	0	0	0	0	2	0	0	0	2	0
939	1	0	1	0	1	1	1	2	0	0	0	0	0	0	0	0	2	1	2	2	0	0	2	2	0	0	1	1	0	1	1	1	1	0	0	2	2	0	0	2	0	0	0	2	0	2	0	2	0
940	1	0	2	1	0	0	2	1	1	0	0	0	0	0	0	0	1	0	1	1	0	0	2	2	0	0	0	1	0	1	0	0	0	1	0	2	1	0	0	1	0	0	0	2	0	1	0	0	0
941	1	1	2	0	1	1	2	1	1	0	0	0	1	0	0	0	1	1	1	1	0	0	2	2	0	0	2	2	0	1	1	1	2	0	1	1	1	0	0	2	0	1	1	2	1	2	0	2	0
942	1	0	1	0	0	0	2	1	1	0	0	0	1	0	0	0	1	0	2	2	0	0	2	2	0	0	0	2	0	1	0	1	1	0	0	2	1	0	0	2	1	2	2	2	0	1	0	1	0
943	1	0	2	0	0	0	2	0	2	0	0	1	1	0	0	0	1	1	0	0	1	0	2	2	0	0	0	1	1	2	0	1	1	1	1	1	1	0	0	0	0	0	0	0	0	0	0	2	0
944	1	0	1	1	1	1	1	2	0	0	1	0	0	0	0	0	1	1	1	2	0	0	2	2	0	1	2	2	1	2	0	0	1	0	0	2	1	1	1	0	0	1	1	1	1	2	0	2	0
945	1	0	0	0	0	0	2	2	0	0	0	2	2	0	0	0	2	1	1	1	0	0	2	2	0	0	2	2	0	2	0	0	1	2	2	2	2	0	1	0	2	0	0	2	0	0	0	2	0
946	1	0	2	0	0	0	2	2	0	0	0	1	1	0	0	0	0	0	2	2	0	0	2	2	0	0	2	2	0	1	1	2	1	1	0	2	2	0	0	2	1	0	1	2	1	0	0	2	0
947	1	0	1	1	0	0	2	1	1	0	1	0	0	0	0	0	1	0	1	1	1	0	2	2	0	0	2	2	1	2	0	0	2	1	2	1	2	1	1	0	0	0	0	2	2	0	0	1	0
948	1	0	1	0	0	0	2	0	1	0	1	0	1	0	0	0	0	0	0	0	1	0	1	1	1	1	1	1	1	2	0	1	1	0	1	1	1	0	0	0	1	0	0	2	0	1	0	2	0
949	0	0	2	0	1	1	2	0	2	0	0	0	0	0	0	0	1	1	0	0	0	0	1	1	0	0	2	2	0	2	0	1	2	0	1	1	0	0	0	0	0	0	0	2	1	0	0	2	0
950	0	1	1	1	0	0	1	2	0	0	0	1	1	0	0	0	1	2	2	2	0	0	2	2	0	0	2	2	0	1	0	0	2	0	0	2	1	0	0	0	0	2	2	2	1	0	0	2	0
951	1	0	2	0	1	1	2	2	0	0	0	1	1	0	0	0	0	1	2	2	0	0	2	2	0	0	1	1	1	2	0	0	1	1	1	1	2	0	0	2	0	1	1	2	0	0	0	2	0
952	1	0	1	0	0	0	0	2	0	0	2	0	1	0	0	1	0	0	0	0	0	0	1	1	0	0	1	2	2	1	1	1	1	0	0	2	1	1	1	0	0	0	0	1	1	0	0	1	1
953	1	0	2	1	0	0	2	1	2	0	0	0	0	0	0	0	0	0	0	0	0	0	2	2	0	0	2	2	0	2	1	0	1	0	0	2	1	0	0	2	1	1	1	1	1	1	0	1	0
954	0	0	1	0	0	0	1	2	0	0	1	0	0	0	0	0	1	0	1	0	1	0	2	2	0	1	2	2	0	1	0	0	1	1	1	2	2	0	0	0	0	0	0	1	0	0	0	1	0
955	1	0	2	1	0	0	2	1	2	0	0	0	1	0	0	0	0	0	0	0	0	0	2	2	0	0	0	2	1	2	1	2	2	0	1	2	0	0	0	1	0	1	1	2	0	0	0	1	1
956	1	0	2	0	0	0	1	1	1	0	0	0	0	0	0	0	2	0	2	2	0	0	2	2	0	1	2	2	0	2	0	1	0	0	0	2	0	0	0	1	0	0	0	1	0	0	0	1	0
957	1	0	1	0	0	0	0	2	0	0	2	1	1	0	0	0	1	1	0	1	0	0	1	1	0	0	2	2	2	2	0	0	1	0	1	1	1	0	0	0	1	1	1	2	1	2	0	0	1
958	0	0	1	1	0	0	2	2	0	0	0	0	1	0	0	0	1	2	2	2	0	0	2	2	0	1	2	2	1	2	1	0	0	0	0	2	1	0	0	0	0	1	0	1	0	1	0	2	0
959	1	0	2	0	1	1	1	1	1	0	1	0	0	0	0	0	1	1	0	0	1	0	2	2	0	1	1	2	2	2	0	0	1	0	0	2	2	0	0	1	0	0	0	2	1	0	0	0	0
960	0	0	2	1	0	0	1	2	0	0	1	0	1	0	0	1	0	0	0	0	0	0	1	1	0	0	1	2	0	1	0	0	1	1	1	1	1	0	0	2	0	0	0	0	0	1	0	0	0
961	0	0	2	0	1	1	2	0	2	0	0	0	0	0	0	0	0	0	2	2	0	1	1	2	0	0	2	2	0	1	0	0	1	0	0	2	1	0	0	0	0	1	0	0	1	1	0	1	1
962	1	0	2	1	0	0	1	1	1	0	1	1	0	0	0	0	1	1	0	0	1	0	2	2	0	0	2	2	0	2	2	0	0	1	0	2	2	0	0	1	0	0	0	1	0	1	0	2	0
963	1	0	2	1	0	0	1	2	0	0	1	0	0	0	0	0	1	1	1	1	1	0	2	2	0	0	1	1	0	1	1	0	1	0	0	2	2	0	0	1	0	1	1	1	0	0	0	2	0
964	1	0	1	0	0	0	2	2	0	0	0	0	0	0	0	0	0	0	1	1	1	0	2	2	0	1	2	1	1	2	0	0	1	1	0	2	2	1	1	1	0	1	0	1	0	0	0	2	0
965	1	0	2	2	1	1	0	2	0	1	1	1	1	0	0	0	1	0	2	2	0	0	0	0	1	1	2	2	0	1	1	0	1	0	0	2	2	0	0	0	1	0	0	2	0	0	0	1	1
966	1	0	2	0	0	0	2	1	1	0	0	0	1	0	0	0	2	2	0	0	0	0	1	1	1	1	2	1	1	2	1	1	0	1	1	2	0	0	0	0	0	0	0	2	1	0	0	1	1
967	1	0	2	1	0	0	2	2	0	0	1	0	0	0	0	0	2	1	2	2	0	0	2	2	0	0	1	2	2	1	1	0	1	1	2	1	1	0	0	1	1	0	0	2	2	1	0	1	1
968	1	0	1	0	0	0	1	1	2	0	0	1	0	0	0	0	1	1	2	2	0	0	2	2	0	0	1	2	0	2	0	2	2	1	0	2	2	0	0	0	0	1	1	2	1	0	0	2	0
969	1	0	2	0	1	1	1	2	0	0	1	0	0	0	0	0	1	1	1	2	0	0	0	0	1	1	1	1	0	1	0	1	2	1	1	2	1	0	0	1	0	0	0	1	0	0	1	1	0
970	1	0	1	1	0	0	1	2	0	0	2	0	0	0	0	1	1	0	2	1	0	0	2	2	0	0	2	2	1	2	0	1	2	0	1	1	1	0	0	0	0	0	0	2	1	0	0	2	0
971	1	0	1	1	0	0	2	0	1	0	0	0	0	0	0	0	2	0	2	2	0	0	1	1	1	1	1	2	1	1	0	0	0	0	2	2	2	0	0	1	0	0	0	1	1	1	0	2	0
972	1	0	1	0	1	1	1	2	0	0	0	0	0	0	0	0	0	0	2	2	0	0	2	2	0	0	1	2	2	2	2	1	2	0	0	2	1	0	0	1	0	0	0	1	0	0	0	2	0
973	1	0	1	1	0	0	0	2	0	0	2	0	0	0	0	0	1	0	1	1	1	0	2	2	0	0	1	1	1	2	0	1	0	2	1	2	2	1	1	0	0	0	0	2	0	2	0	0	2
974	1	0	0	0	0	0	2	1	1	0	0	1	1	0	0	0	1	1	0	0	1	0	2	2	0	1	1	2	1	1	1	1	1	0	0	2	2	0	0	1	0	0	0	2	0	0	0	0	0
975	0	0	1	1	0	0	1	0	2	0	0	0	0	0	0	1	1	0	1	1	1	0	2	2	0	0	1	2	1	1	0	0	0	0	2	1	1	0	0	1	0	0	0	2	0	0	1	1	0
976	1	0	2	0	0	0	2	1	1	0	0	0	0	0	0	0	2	1	1	1	0	1	1	2	0	0	0	1	1	2	0	1	1	0	2	1	1	0	0	1	0	1	1	1	1	1	0	0	0
977	1	0	1	0	0	0	2	2	0	0	0	0	0	0	0	0	2	1	2	2	0	0	1	1	0	0	1	1	1	2	0	2	1	0	1	0	1	0	1	0	1	0	0	2	1	2	0	0	0
978	1	0	0	0	0	0	2	2	0	0	0	1	1	0	0	0	1	1	2	2	0	0	2	2	0	1	1	2	1	1	1	1	1	0	1	2	2	0	0	1	1	1	1	2	1	0	0	1	0
979	1	0	1	0	1	2	1	2	0	0	0	0	0	0	0	0	1	1	1	1	0	0	2	2	0	0	1	1	0	1	0	0	1	0	0	2	1	0	0	0	1	0	0	2	0	0	1	0	1
980	1	1	1	0	0	0	1	1	1	0	1	0	0	0	0	0	2	1	2	2	0	0	2	2	0	0	1	1	1	1	0	1	1	1	1	1	1	0	0	0	0	1	0	1	1	0	0	1	0
981	1	0	1	0	0	0	0	2	0	0	1	1	2	0	0	1	1	0	1	1	1	0	1	1	0	0	2	2	0	1	0	1	2	0	2	0	2	0	1	0	1	0	0	2	1	1	0	1	1
982	1	0	2	1	0	0	0	1	1	0	1	0	1	1	1	1	1	1	2	2	0	0	2	2	0	0	2	2	0	2	1	0	0	0	1	1	0	0	0	0	0	0	0	2	1	0	0	1	0
983	1	0	2	1	0	0	1	1	1	1	1	0	0	0	0	0	2	0	1	1	1	0	1	2	0	0	2	2	1	2	0	0	0	2	0	2	0	0	0	0	0	0	0	1	0	1	0	1	1
984	1	0	1	0	0	0	1	2	0	0	1	2	2	1	1	1	2	2	1	1	0	0	2	2	0	1	2	2	0	2	1	0	0	0	1	2	2	0	1	0	1	0	0	2	0	1	1	1	0
985	1	0	1	1	0	0	1	1	1	0	0	0	1	0	0	0	0	0	2	2	0	0	2	2	0	0	2	2	0	1	0	0	1	1	0	2	1	1	1	0	0	1	1	1	1	2	0	2	0
986	0	0	0	1	0	0	2	2	0	0	0	0	1	0	0	0	0	0	0	1	0	0	2	2	0	0	2	2	0	2	0	0	0	1	2	2	1	0	0	2	0	1	1	2	0	0	0	2	0
987	1	0	1	0	0	0	2	0	1	0	0	0	0	0	0	0	1	1	1	1	0	0	1	1	0	0	1	2	1	1	1	0	1	1	0	2	1	0	0	1	1	0	0	2	2	0	0	1	0
988	1	0	0	1	0	0	2	2	0	0	1	0	0	0	0	0	1	1	1	1	0	0	1	1	0	0	2	2	0	2	1	2	2	0	1	1	2	0	0	0	1	0	0	2	0	0	0	1	1
989	1	0	1	0	0	0	1	1	1	0	0	0	0	0	0	0	1	0	1	1	0	0	2	2	0	1	2	2	0	2	1	0	1	0	1	1	1	0	0	1	0	0	0	2	1	0	0	1	0
990	1	0	1	1	0	0	2	1	1	0	0	0	0	0	0	0	1	0	2	1	1	0	2	2	0	0	0	1	0	1	0	1	1	1	0	2	2	0	0	1	0	1	1	1	1	0	0	1	1
991	1	0	1	0	0	0	2	2	0	0	0	0	0	0	0	0	1	1	0	0	1	0	0	1	0	1	1	1	1	2	0	0	1	0	1	1	2	0	0	1	0	1	1	2	2	2	0	2	0
992	1	0	2	1	0	0	1	2	0	0	1	1	1	0	0	0	2	1	1	1	0	0	2	2	0	0	0	2	0	1	0	0	1	0	0	2	2	0	0	1	1	1	0	1	2	1	0	0	0
993	1	0	2	0	0	0	0	2	0	1	1	0	0	0	0	0	1	0	0	0	1	0	2	2	0	0	2	2	1	2	2	0	1	0	0	2	0	0	0	0	0	0	0	2	0	0	0	2	0
994	1	0	1	2	0	0	2	1	1	0	0	0	0	0	0	0	1	0	2	2	0	0	2	2	0	1	2	2	0	2	1	1	1	0	1	1	2	0	0	1	0	1	1	1	1	2	0	1	1
995	1	0	0	0	0	0	2	1	1	0	0	0	0	0	0	0	0	0	2	2	0	1	2	2	0	0	1	2	1	1	1	0	0	0	0	2	1	1	1	0	0	0	0	1	0	0	0	2	0
996	1	1	0	0	0	0	2	0	2	0	0	0	0	0	0	0	0	0	0	1	0	0	2	2	0	1	1	2	1	2	0	0	2	0	0	2	2	0	0	1	1	1	1	1	1	2	0	2	0
997	1	0	1	0	0	0	1	2	0	0	1	0	0	0	0	0	2	0	1	1	1	0	1	1	1	1	2	2	1	2	2	1	0	0	0	2	2	0	0	0	0	0	1	1	0	1	1	0	1
998	1	0	1	0	0	0	2	2	1	0	0	2	2	1	1	1	1	1	0	0	0	0	2	2	0	0	2	2	0	1	0	1	1	1	2	1	1	0	0	0	0	1	1	2	0	1	0	2	0
999	1	0	0	0	0	0	2	2	0	0	1	0	1	0	0	0	0	0	1	2	0	0	2	2	0	0	1	1	1	2	1	1	2	0	0	2	1	0	0	0	0	0	0	1	1	1	0	2	0
1000	1	0	1	0	0	0	2	0	2	0	0	0	0	0	0	0	2	1	1	1	0	0	2	2	0	0	1	2	1	1	1	1	1	2	2	1	2	0	1	1	1	0	0	1	0	0	0	2	0
[truncated: 252 more columns]
