# Supplementary material for: KNN-MDR: a learning approach for improving interactions mapping performances in genome wide association studies
Source: BMC Bioinformatics. 2017 Mar 21;18:184. doi: 10.1186/s12859-017-1599-7 (PMC5361736; doi:10.1186/s12859-017-1599-7)
Supplement: Supplementary file 5 — The data set(s) supporting the results of Table 3. (ZIP 7092 kb) [file 12859_2017_1599_MOESM5_ESM.zip › 000/S25/mkallsimul.dat]

1	1	0	2	0	1	1	1	1	1	2	0	0	0	0	0	0	0	0	2	0	0	0	2	2	0	2	0	1	0	0	2	1	1	2	1	1	0	0	0	1	0	0	0	0	2	1	0	0	1
2	0	2	0	0	0	0	1	1	0	0	1	0	1	1	1	0	0	0	2	1	1	0	2	2	0	2	0	1	1	1	0	1	2	0	1	1	1	0	1	1	0	0	0	0	1	0	0	0	0
3	1	1	1	0	0	0	0	0	1	1	1	1	1	1	1	0	0	2	0	0	0	0	1	2	0	1	0	1	1	1	0	0	0	0	0	2	1	1	0	1	0	0	0	0	0	0	0	0	1
4	1	0	2	0	0	0	0	0	2	2	0	0	1	1	1	0	0	1	1	0	0	0	1	1	1	2	1	2	0	1	1	0	0	1	0	2	2	0	0	0	1	0	0	0	0	0	0	0	0
5	1	2	1	0	0	0	2	2	0	0	0	1	1	1	1	0	0	1	1	1	0	0	2	2	0	1	2	2	0	2	1	1	1	0	2	2	1	0	0	0	0	1	0	0	1	1	0	0	0
6	1	1	1	0	1	1	1	2	0	0	1	0	2	1	1	0	0	0	2	1	1	1	2	2	0	1	2	2	0	2	1	1	1	1	1	2	1	0	1	1	0	0	0	0	0	0	0	0	0
7	1	1	1	1	0	0	1	1	1	1	1	2	2	1	1	1	0	1	0	2	2	0	2	2	0	1	1	2	1	1	1	0	1	2	2	2	1	0	0	1	0	1	0	0	0	0	0	0	0
8	1	2	2	0	0	0	2	2	0	1	0	0	1	0	0	0	0	1	1	1	1	0	2	2	0	1	1	1	2	0	1	0	0	0	0	2	1	0	0	1	0	0	0	1	1	0	0	1	0
9	1	1	2	1	0	0	1	2	0	1	0	0	0	0	0	0	0	1	1	1	1	0	2	2	0	1	0	1	0	1	1	2	1	0	0	2	1	1	1	0	0	0	0	0	0	0	0	0	0
10	1	2	1	0	0	0	1	2	1	1	0	1	1	1	1	0	0	1	1	0	0	0	2	2	0	2	1	1	1	1	1	2	1	0	1	1	2	0	0	1	0	0	0	1	0	0	0	0	0
11	1	2	0	0	0	0	2	2	0	0	1	2	2	2	2	0	0	2	0	1	1	0	1	1	0	1	1	1	0	1	0	0	1	1	1	2	1	1	1	0	0	0	0	0	0	1	0	0	0
12	1	2	0	0	0	0	2	2	0	0	1	0	0	0	0	0	0	1	1	1	1	0	2	2	0	2	1	1	1	0	1	1	1	0	0	1	1	1	0	1	0	2	0	0	1	0	0	0	0
13	1	2	0	0	0	0	2	2	1	1	0	0	2	1	1	1	0	1	1	1	0	0	2	2	0	1	2	2	0	2	1	0	0	0	0	2	2	1	0	0	0	0	1	0	1	1	0	0	0
14	1	2	0	1	0	0	1	1	1	1	1	0	2	0	0	0	0	1	0	1	1	0	2	2	0	0	2	2	0	2	0	0	1	1	0	2	0	0	0	0	0	0	0	0	0	0	0	0	0
15	1	0	2	0	0	0	1	2	0	1	0	1	1	0	0	1	0	1	1	1	0	1	2	2	0	1	1	1	1	1	0	1	2	0	1	2	1	0	0	2	1	2	0	0	1	1	0	0	0
16	1	0	2	1	0	0	0	0	2	2	0	0	0	0	0	0	0	0	2	1	1	1	1	1	1	1	1	1	2	1	0	1	1	0	0	2	2	0	0	2	0	1	0	0	0	0	0	1	1
17	1	2	1	0	0	0	0	1	1	1	1	1	0	0	0	0	0	0	1	1	1	1	1	1	1	0	2	2	0	2	2	1	1	0	0	2	2	0	0	1	0	0	0	0	0	0	0	0	1
18	0	1	1	0	0	0	1	1	1	1	1	0	0	0	0	0	0	1	1	1	1	1	1	1	1	1	2	2	1	2	0	0	1	0	1	1	2	0	0	0	0	0	1	0	2	1	0	0	0
19	1	2	0	0	0	0	2	2	0	0	0	1	2	0	0	1	0	0	2	0	0	0	1	2	0	1	2	2	0	1	1	0	1	1	1	1	2	0	0	2	0	1	0	1	1	0	0	0	0
20	1	2	0	0	0	0	1	2	0	1	0	1	1	1	1	0	0	1	2	0	0	0	2	2	0	1	2	2	1	1	1	2	1	0	1	0	2	0	0	0	0	1	0	0	0	0	0	1	0
21	1	1	1	0	0	1	1	1	2	2	0	0	2	2	2	0	0	1	1	1	1	0	2	2	0	1	1	1	1	1	1	1	1	1	1	2	2	1	0	1	0	0	0	0	1	0	0	0	0
22	1	1	1	0	0	0	2	2	0	0	0	0	0	0	0	0	0	1	1	1	1	0	1	1	0	1	2	2	0	2	1	0	1	0	0	2	0	0	0	1	0	0	1	0	1	1	0	0	1
23	1	1	2	2	0	0	2	2	0	2	1	0	0	0	0	0	1	2	1	0	0	1	2	2	0	0	0	1	0	1	1	0	1	0	0	2	1	0	0	0	1	0	1	0	1	1	0	0	0
24	0	0	2	1	1	1	1	0	1	1	1	1	2	2	2	0	0	0	1	1	1	1	2	2	0	2	1	1	0	1	0	2	1	0	0	2	1	0	0	1	0	0	0	0	0	0	0	0	0
25	1	1	1	0	0	0	0	0	2	2	0	0	1	0	0	0	0	1	1	0	0	0	1	1	0	1	2	2	1	2	0	1	1	0	0	2	1	0	0	1	0	0	0	1	0	0	0	0	1
26	1	1	2	0	0	0	0	0	1	1	0	0	0	0	0	0	0	1	1	0	0	0	2	2	0	1	2	2	0	2	2	1	1	1	0	2	1	0	0	2	0	0	0	1	0	1	0	0	0
27	1	1	2	1	1	1	1	1	1	1	1	0	1	0	0	0	0	1	1	0	0	0	2	2	0	2	1	1	1	1	0	0	1	0	1	1	1	0	0	1	0	0	0	0	0	1	0	0	0
28	0	1	1	1	0	0	1	2	0	0	1	0	1	1	1	0	0	0	1	0	0	1	1	1	1	1	1	1	1	1	0	0	1	0	1	1	2	0	0	2	0	0	0	0	0	0	0	0	0
29	1	1	1	1	0	0	0	1	0	0	1	1	1	0	0	1	1	1	1	1	1	0	2	2	0	1	1	1	0	1	0	2	2	0	2	0	2	0	0	1	0	0	1	0	1	0	0	0	1
30	1	1	1	0	0	1	2	2	1	1	0	0	0	0	0	0	0	0	2	1	0	0	1	1	0	1	1	2	1	1	2	1	1	0	0	2	1	1	0	1	0	0	0	0	0	0	0	2	0
31	0	1	2	0	1	1	1	1	1	1	1	1	1	1	1	0	0	1	1	1	0	0	2	2	0	0	1	1	0	0	1	0	1	2	2	2	1	1	0	0	0	0	0	1	1	1	0	1	0
32	1	2	1	0	0	1	1	2	0	0	1	1	2	2	2	0	0	1	1	0	0	0	2	1	1	1	2	2	2	2	0	0	1	0	1	1	2	0	0	1	0	0	0	0	0	1	0	0	0
33	0	1	1	1	0	0	0	0	1	1	2	1	1	1	1	0	0	1	1	0	0	0	1	1	0	1	1	2	0	1	1	1	0	1	0	2	0	1	0	0	0	0	1	0	1	1	0	0	1
34	1	0	1	0	0	0	2	2	0	1	0	0	2	0	0	0	0	1	1	0	0	2	2	2	0	0	1	1	1	1	0	1	1	0	1	1	2	0	0	1	0	0	0	0	0	0	0	0	0
35	1	2	0	1	0	0	2	2	0	1	0	1	1	1	1	0	0	0	2	1	1	1	2	2	0	1	1	1	1	1	0	0	0	0	0	2	0	0	0	0	0	0	0	0	0	0	0	0	0
36	0	1	1	0	0	0	1	2	0	0	1	0	1	0	1	1	0	2	0	2	1	1	2	2	0	2	1	2	0	2	0	1	1	2	0	2	2	0	0	2	0	1	0	0	1	1	0	0	0
37	1	1	1	1	0	0	2	2	0	1	0	1	1	1	1	0	0	0	1	0	0	0	2	2	0	2	2	2	1	0	1	1	1	0	0	2	2	1	0	1	0	0	0	1	0	0	0	0	1
38	1	1	1	0	0	0	0	1	1	1	0	0	1	0	0	0	0	0	2	0	0	1	0	0	1	0	0	1	0	0	1	1	0	0	1	1	2	0	0	1	0	0	0	1	0	1	1	0	0
39	1	2	1	0	0	0	1	2	0	0	1	0	0	0	0	0	1	1	1	0	0	0	2	2	0	1	1	1	1	1	0	0	0	0	1	1	1	0	0	2	0	0	0	0	0	0	0	0	0
40	1	0	2	0	1	1	0	0	2	2	0	0	0	0	0	0	0	0	2	0	0	0	2	2	0	0	2	2	0	2	1	0	0	1	0	2	1	0	1	1	0	0	0	0	0	0	0	1	1
41	1	1	1	0	0	0	2	2	0	0	0	0	0	0	0	0	0	0	1	0	0	1	2	2	0	0	0	1	1	1	0	0	0	1	2	2	2	0	0	2	0	0	2	0	2	1	0	0	0
42	1	1	2	1	0	0	1	1	1	1	0	1	1	1	2	1	0	1	2	1	0	0	2	2	0	1	0	1	1	0	0	2	1	0	1	1	1	0	0	1	1	0	1	0	1	1	0	1	0
43	1	1	1	0	1	1	1	1	1	1	0	0	0	0	1	1	0	2	1	0	0	0	2	1	1	1	2	2	0	2	1	0	2	0	2	1	1	0	0	2	1	0	0	0	0	0	0	0	0
44	0	1	2	0	0	0	1	2	0	0	0	1	1	1	1	0	0	0	2	1	1	0	2	2	0	1	1	1	1	1	1	0	1	0	1	1	1	0	0	1	0	0	0	0	1	0	0	0	0
45	1	2	0	0	0	0	0	0	2	2	0	0	1	1	1	1	0	2	0	1	1	0	1	1	0	0	1	1	1	1	1	1	1	0	1	1	1	1	1	0	0	1	0	0	1	0	0	0	0
46	1	2	0	0	0	0	0	1	2	2	0	1	2	1	1	0	0	2	0	0	0	0	2	2	0	1	1	2	0	1	0	1	0	0	0	2	1	1	0	1	0	0	0	2	0	2	0	1	0
47	0	0	2	1	0	0	1	1	1	1	0	1	2	2	2	1	0	0	2	0	0	0	2	2	0	2	2	2	0	2	1	1	1	1	2	1	2	0	0	2	0	0	1	0	1	1	0	0	0
48	1	2	0	0	0	0	2	2	1	1	0	1	1	1	1	0	0	1	1	1	0	1	2	2	0	0	1	2	1	1	1	0	1	1	1	2	0	0	0	1	0	0	0	0	0	0	0	0	0
49	1	1	1	1	0	0	2	2	0	0	2	0	2	1	2	1	0	1	1	0	0	0	2	2	0	1	2	2	1	2	0	1	2	0	0	2	1	0	0	1	0	1	0	0	0	0	0	0	0
50	1	1	1	0	0	0	0	0	2	2	0	0	0	0	0	0	0	2	0	1	1	0	2	2	0	1	1	1	1	1	0	0	1	0	1	2	2	0	0	1	0	0	0	0	0	0	0	0	2
51	1	2	0	0	0	0	2	2	0	0	1	0	0	0	0	0	1	1	1	0	0	0	1	1	0	2	1	2	0	1	0	1	1	0	1	1	2	1	0	1	0	0	0	0	1	1	0	0	0
52	1	1	1	1	0	0	1	1	1	1	0	0	0	0	0	0	0	1	2	1	1	1	0	0	1	0	0	1	1	1	0	1	1	0	0	2	2	0	0	1	0	0	0	1	0	0	0	0	0
53	0	1	2	0	1	1	1	2	0	1	0	1	0	0	0	0	0	0	1	0	0	0	2	2	0	1	2	2	0	1	1	1	0	0	0	2	1	0	0	0	0	0	0	0	2	1	0	0	0
54	1	1	2	1	0	0	1	1	1	1	1	0	1	1	1	1	0	0	2	1	1	1	1	1	1	1	2	2	0	2	1	1	1	1	1	1	2	0	0	1	0	0	0	0	1	0	0	0	0
55	1	2	1	2	0	0	1	1	1	1	1	0	0	0	0	0	0	1	1	0	0	1	1	1	1	1	2	1	1	0	1	1	1	0	2	1	0	0	0	1	1	0	0	2	0	2	0	1	0
56	1	0	1	0	0	0	1	2	0	0	0	0	0	0	0	0	0	1	1	0	1	0	2	2	0	1	1	1	0	1	1	1	0	0	0	2	1	0	0	1	0	0	0	0	1	1	0	0	2
57	1	2	0	0	0	0	2	2	0	0	0	0	1	0	1	1	0	1	1	0	0	0	2	2	0	2	1	1	1	1	1	0	0	0	0	2	1	1	1	2	2	1	0	1	1	0	0	0	1
58	1	2	1	0	0	0	1	2	0	0	1	0	1	1	1	0	1	1	1	1	1	0	2	2	0	1	2	2	1	1	1	1	1	1	1	1	2	0	0	2	0	0	0	0	0	0	0	0	0
59	1	1	1	0	0	0	0	0	2	2	0	0	0	0	0	0	0	0	2	1	1	1	1	1	0	1	2	2	0	2	1	1	2	0	1	1	0	1	0	0	0	0	1	0	1	1	0	0	1
60	1	0	2	0	0	0	0	1	1	1	0	1	1	1	1	0	1	2	1	0	0	0	1	1	1	2	1	1	2	1	0	0	2	0	0	2	0	0	0	0	0	0	0	1	0	1	0	0	1
61	0	2	1	0	0	0	1	1	2	2	0	1	2	1	1	0	0	1	1	1	1	1	1	1	1	1	2	2	0	2	1	0	0	0	0	2	2	0	1	1	0	0	0	0	0	0	0	0	0
62	1	0	2	0	0	0	1	2	0	0	0	0	0	0	0	0	0	1	1	0	0	0	2	2	0	2	2	2	1	1	2	0	2	0	0	2	1	0	0	0	0	1	0	0	0	1	0	1	0
63	0	2	2	0	1	1	1	1	1	2	0	1	1	0	0	1	0	2	1	1	1	0	2	2	0	0	2	2	0	2	0	1	1	2	1	1	1	0	0	0	0	0	0	0	0	0	0	0	2
64	1	1	2	1	0	0	1	1	1	2	0	0	1	0	0	0	0	2	1	1	1	1	2	2	0	1	2	2	1	1	2	2	1	0	1	1	1	0	0	1	0	0	0	0	1	1	0	0	0
65	1	0	2	0	0	0	1	1	1	1	0	0	0	0	0	0	0	1	1	0	0	1	1	1	1	0	1	1	2	1	0	0	2	0	1	2	1	1	0	1	0	0	0	0	1	0	1	0	0
66	1	0	2	1	0	0	1	2	1	1	0	2	2	1	1	1	0	1	1	2	1	1	2	2	0	1	1	0	2	0	0	0	0	0	1	1	1	0	0	0	1	0	2	0	2	1	0	0	0
67	1	1	2	1	0	0	0	0	2	2	0	0	1	0	0	0	0	0	1	0	0	2	2	2	0	0	1	2	1	1	1	1	2	0	0	2	1	0	0	1	0	0	0	0	0	0	0	0	1
68	1	1	1	0	0	0	2	2	1	1	1	1	1	1	1	0	0	1	1	0	0	0	2	2	0	1	2	2	0	2	0	1	2	0	1	1	1	1	0	0	0	0	0	0	0	0	0	0	0
69	1	1	1	0	0	0	1	2	0	1	0	0	1	0	0	0	0	1	1	0	0	0	1	1	1	1	0	1	0	1	1	1	1	2	1	1	1	0	0	1	0	0	0	1	0	0	0	0	0
70	0	1	1	1	0	0	1	2	1	1	0	0	2	2	2	0	0	0	2	0	0	1	0	1	0	0	2	2	0	2	0	1	1	0	1	1	2	0	0	1	0	0	1	0	1	0	0	0	2
71	1	0	2	0	0	0	1	1	1	1	1	0	1	0	0	0	1	2	0	1	1	2	1	1	1	1	1	1	0	1	1	0	0	2	1	1	0	0	1	0	0	0	0	1	1	1	0	0	0
72	1	0	2	1	0	0	0	0	2	2	0	1	1	1	1	0	0	1	1	2	1	0	1	1	0	1	2	2	1	2	1	1	0	0	1	1	2	0	0	1	0	0	0	0	0	1	0	0	1
73	1	1	2	1	0	0	2	2	0	1	0	1	1	0	0	1	0	1	1	0	0	0	2	2	0	2	2	2	0	2	0	2	2	0	1	1	1	1	0	1	0	0	1	0	0	0	0	0	0
74	0	1	1	1	1	1	2	2	1	1	0	1	1	1	1	0	0	1	1	1	0	1	2	2	0	0	2	2	0	2	0	0	1	1	0	2	2	0	0	1	0	0	0	0	0	0	0	1	0
75	1	2	1	0	0	0	2	2	0	0	0	1	1	1	1	0	0	1	1	1	0	0	2	2	0	0	1	1	1	1	0	1	1	0	0	2	2	0	0	1	0	1	0	0	1	0	0	0	0
76	0	2	0	0	0	0	1	1	1	1	0	1	2	2	2	0	0	1	1	2	1	0	1	2	0	1	2	2	1	1	2	2	2	0	1	2	2	1	0	0	0	1	0	0	1	0	0	0	0
77	1	1	2	1	0	0	2	2	0	0	1	0	1	0	0	0	0	2	0	1	1	0	1	2	0	1	1	1	1	1	0	0	1	1	1	2	1	0	0	1	0	0	0	0	2	0	0	0	0
78	1	2	0	0	0	0	0	0	1	1	1	0	0	0	0	0	0	0	2	0	0	1	1	1	1	1	0	1	2	0	1	1	0	1	1	1	1	2	0	0	0	0	0	0	0	0	0	0	0
79	0	1	1	0	0	0	0	0	2	2	0	1	1	1	1	0	0	0	1	1	1	1	2	2	0	1	2	2	1	0	1	1	1	2	2	1	1	0	0	1	0	0	1	0	1	0	0	0	0
80	1	1	2	1	0	0	1	2	0	0	1	0	0	0	0	0	0	0	1	2	1	0	2	2	0	1	1	1	1	1	0	1	2	0	1	1	2	0	0	2	0	0	0	1	0	1	0	0	0
81	1	2	0	0	0	0	0	1	0	0	1	1	0	0	0	0	0	0	2	0	0	0	2	2	0	2	2	2	0	2	0	2	2	0	2	0	2	0	0	2	0	0	2	0	1	1	0	1	0
82	1	0	2	1	0	0	1	1	0	0	1	0	0	0	0	0	0	2	0	2	2	1	2	2	0	1	2	2	0	2	0	2	2	0	1	1	1	0	0	0	0	0	1	0	1	0	0	0	0
83	0	2	0	1	0	0	2	2	0	1	0	1	2	2	2	0	0	0	2	1	1	0	2	2	0	1	0	1	1	1	0	0	1	1	1	2	1	0	1	1	0	0	0	0	0	0	0	0	0
84	1	2	1	0	1	1	2	2	0	0	2	1	1	1	1	0	0	1	1	0	0	0	2	2	0	1	2	2	1	2	1	0	1	1	1	1	2	0	0	1	0	0	0	0	0	0	0	0	0
85	1	0	2	1	0	0	2	2	0	0	1	1	1	1	1	0	0	0	1	0	0	1	1	2	0	2	2	2	1	0	2	0	0	0	0	2	1	1	1	2	1	0	0	0	0	0	1	0	0
86	1	1	2	0	0	0	2	2	2	2	0	1	2	2	2	0	0	0	2	0	0	1	2	2	0	1	1	2	1	1	2	0	0	0	0	2	2	0	0	1	0	0	1	0	1	0	0	0	1
87	1	2	1	1	0	0	2	2	1	1	0	0	0	0	1	1	0	1	1	0	0	1	2	2	0	1	1	1	1	0	0	1	1	1	1	1	2	0	0	2	0	1	0	1	1	0	0	0	1
88	1	2	0	1	0	0	1	1	1	1	1	0	0	0	1	1	0	2	0	0	0	1	1	1	1	2	1	1	2	0	1	0	0	0	0	2	0	0	0	0	0	0	0	0	1	1	0	0	0
89	1	0	1	0	0	0	1	1	0	0	1	0	1	0	0	0	0	1	1	1	1	0	2	2	0	2	0	1	0	1	1	1	0	0	1	1	0	0	0	0	0	0	1	0	1	1	0	0	0
90	1	1	2	2	0	0	1	1	2	2	0	0	1	1	1	0	0	0	2	0	0	0	2	2	0	0	1	1	1	1	0	0	0	0	0	2	0	2	0	0	0	0	0	1	0	0	0	1	0
91	1	1	1	0	0	0	1	1	1	1	1	1	0	0	0	0	0	0	2	1	1	0	2	2	0	0	0	2	1	0	1	0	0	2	1	1	1	0	0	2	1	0	0	0	0	0	0	1	0
92	0	1	2	0	1	1	1	1	1	1	0	1	2	1	1	0	0	2	0	1	1	0	2	2	0	0	0	1	1	1	0	0	1	0	0	2	2	1	1	2	1	0	1	1	1	2	0	0	0
93	1	1	2	1	0	0	1	2	0	0	1	1	2	2	2	0	0	0	2	0	0	0	1	1	0	1	1	2	1	1	1	0	1	0	0	2	1	0	0	0	0	0	2	0	2	1	0	0	1
94	1	2	2	1	0	0	0	1	1	1	1	0	1	0	0	0	0	0	1	1	1	1	2	2	0	1	2	2	0	2	1	0	2	0	0	2	1	0	0	0	0	0	1	1	1	2	0	0	0
95	1	2	0	0	0	0	2	2	0	1	0	1	2	1	1	0	0	2	0	0	0	1	0	1	0	1	1	1	1	1	1	0	0	1	1	1	1	0	0	0	1	0	0	0	1	0	0	0	0
96	1	1	2	1	0	0	1	1	1	2	0	0	1	0	0	0	0	1	1	1	0	0	2	2	0	0	0	1	2	0	1	1	2	0	1	1	1	1	0	1	0	0	1	0	1	1	0	0	1
97	1	1	1	1	0	0	2	2	1	1	0	0	0	0	0	0	0	1	1	1	1	0	2	2	0	1	2	1	1	1	1	0	2	0	2	1	1	0	0	2	0	1	0	0	0	0	0	0	0
98	1	1	2	1	0	0	2	2	0	1	0	1	1	1	1	0	0	1	1	1	0	0	2	2	0	1	2	2	1	1	1	0	0	1	0	2	1	0	0	0	0	0	0	0	1	0	0	0	0
99	0	2	0	0	0	0	2	2	1	1	0	0	1	0	0	0	0	0	2	0	0	0	1	1	0	1	1	1	0	1	2	0	0	0	0	2	2	0	0	0	0	0	1	0	1	1	0	0	0
100	0	0	2	0	0	0	1	1	0	0	2	0	1	0	0	0	0	1	1	0	0	0	2	2	0	0	1	1	1	0	1	0	1	1	1	2	2	0	0	1	0	1	1	0	1	1	0	1	0
101	1	1	1	1	0	0	0	0	2	2	0	0	0	0	0	0	0	1	1	1	1	1	2	2	0	0	2	2	1	2	1	0	1	0	1	2	1	0	0	0	0	1	0	0	0	1	0	1	0
102	1	1	1	0	0	0	0	1	2	2	0	0	0	0	0	0	0	1	1	1	1	0	2	2	0	2	0	2	1	0	1	0	0	1	0	2	1	0	0	0	0	0	0	0	0	0	0	0	0
103	1	1	2	0	0	0	2	2	1	1	0	0	1	0	0	0	0	0	1	0	0	0	2	2	0	2	0	2	1	0	1	0	1	1	0	2	2	0	0	2	0	1	0	0	1	0	0	0	0
104	1	1	1	1	0	0	0	1	0	0	1	0	1	0	0	0	0	2	0	1	1	1	2	2	0	1	1	2	0	1	0	0	2	0	0	2	0	0	0	0	0	0	0	0	0	0	0	0	0
105	1	1	1	1	0	0	2	2	1	1	1	1	2	1	1	0	0	1	1	0	0	0	2	2	0	0	1	2	0	1	1	0	0	0	0	2	1	0	0	1	0	0	0	0	0	1	0	0	0
106	1	2	0	0	0	0	1	1	1	1	1	0	1	1	1	0	0	1	1	0	0	1	1	2	0	1	0	0	1	0	1	2	1	0	1	1	1	0	0	1	0	0	0	0	1	1	0	0	0
107	1	1	1	1	1	1	1	1	1	2	0	1	1	1	1	0	1	0	2	1	1	0	2	2	0	1	1	1	1	1	0	0	0	1	0	2	1	0	0	1	0	0	1	0	1	1	0	0	1
108	1	2	1	0	0	0	2	2	0	1	1	1	1	1	1	0	0	1	2	1	1	0	2	2	0	1	2	2	0	1	2	0	1	1	0	2	1	1	0	1	0	0	0	0	0	0	0	0	0
109	1	1	2	1	0	0	1	1	1	2	0	0	0	0	0	0	0	1	1	1	1	0	1	2	0	1	1	1	2	0	1	1	1	0	1	1	2	0	0	1	0	0	0	0	0	0	0	0	0
110	1	1	1	1	0	0	1	1	2	2	0	0	0	0	0	0	0	1	1	0	0	0	2	2	0	1	1	1	0	1	0	2	1	0	2	0	1	0	0	1	0	0	0	0	0	0	0	0	0
111	0	1	1	0	0	1	0	1	1	1	0	1	1	1	1	0	0	2	0	1	1	1	2	2	0	0	1	2	0	1	1	0	2	1	2	2	2	1	1	2	1	0	0	1	0	0	0	0	1
112	1	2	1	0	0	0	2	2	0	0	0	2	2	1	1	1	0	1	1	2	1	1	1	1	1	1	1	1	1	2	0	0	0	0	0	2	1	0	0	2	0	0	0	0	2	1	0	0	0
113	1	0	2	0	0	1	1	2	0	1	0	1	1	1	1	0	0	0	2	1	1	0	2	2	0	1	1	2	1	2	0	1	1	0	1	1	1	0	1	1	0	0	1	0	1	1	0	0	0
114	0	1	1	0	1	1	1	1	1	1	0	0	1	1	1	0	0	0	2	0	0	0	2	2	0	1	2	2	1	1	2	1	1	1	0	2	0	0	0	1	1	0	0	0	1	0	0	0	0
115	1	0	2	1	0	0	0	0	2	2	0	0	0	0	0	0	1	1	2	0	0	0	2	2	0	1	2	2	1	0	2	0	1	1	2	0	1	0	0	1	0	0	0	0	1	1	0	0	1
116	1	2	1	1	0	0	1	1	1	1	2	2	1	1	1	0	0	0	2	0	0	0	2	2	0	1	1	1	1	1	0	0	1	0	1	1	0	0	0	1	1	0	0	1	0	0	0	0	0
117	1	0	2	0	2	2	1	1	1	1	1	0	0	0	0	0	0	1	1	0	0	2	1	1	1	1	1	2	0	1	1	1	1	1	1	1	1	0	0	2	0	0	1	0	2	2	0	0	1
118	1	1	1	1	0	0	2	2	1	1	1	1	1	1	1	0	0	0	2	0	0	0	2	2	0	1	1	2	0	1	0	0	0	2	1	1	1	1	1	2	1	0	0	2	0	2	0	0	0
119	1	2	0	0	0	0	1	1	1	1	0	0	2	1	1	1	0	0	1	1	1	0	1	1	0	1	0	1	1	1	0	1	1	0	2	2	1	0	0	1	0	0	0	0	0	0	0	0	0
120	1	1	1	0	0	0	2	2	1	1	1	0	0	0	0	0	0	1	2	0	0	1	1	1	1	0	1	2	1	1	1	1	0	0	0	2	1	0	0	0	0	1	0	0	1	0	0	0	0
121	1	0	1	0	0	0	1	1	1	1	0	0	1	0	0	0	0	1	1	0	0	0	2	2	0	1	2	2	0	2	0	0	1	0	0	2	1	0	1	1	0	1	0	0	0	0	0	1	0
122	1	1	1	0	0	1	0	0	2	2	0	0	0	0	0	0	0	0	2	0	0	1	2	2	0	1	1	2	1	2	0	1	0	1	0	2	1	0	0	1	0	0	0	0	1	1	0	0	1
123	0	0	2	0	0	0	1	1	2	2	0	0	0	0	0	0	1	0	2	1	1	0	0	0	0	1	2	2	1	1	2	1	1	0	1	2	0	1	0	0	0	0	0	0	0	0	0	1	1
124	1	1	1	0	0	0	0	0	1	1	0	0	1	0	0	0	0	0	2	0	0	0	2	2	0	1	2	2	0	2	0	1	2	0	1	1	1	0	0	0	0	0	0	0	0	1	0	0	0
125	0	1	1	0	0	0	2	2	0	1	0	0	0	0	0	0	0	1	1	0	0	0	2	2	0	1	1	1	1	1	1	0	1	1	0	2	2	0	0	1	0	0	0	0	1	0	0	0	0
126	1	1	1	0	0	0	1	2	0	0	0	0	0	0	0	0	0	1	2	1	1	0	2	2	0	1	1	2	1	1	1	0	1	1	0	2	2	0	0	1	0	0	1	0	1	0	0	0	1
127	1	2	0	0	0	0	2	2	0	2	1	0	1	0	0	0	0	1	1	1	0	0	2	2	0	0	1	2	0	1	0	0	0	2	1	2	1	1	0	1	0	0	0	0	1	0	1	0	1
128	1	1	1	0	0	0	2	2	0	0	2	0	0	0	0	0	0	0	2	0	0	0	2	2	0	1	2	2	1	1	1	1	1	0	2	1	1	0	0	0	0	0	1	0	2	0	0	0	0
129	0	2	0	0	0	0	1	2	1	2	0	0	1	0	0	0	0	2	0	1	0	1	2	2	0	1	1	1	0	1	2	1	2	0	0	2	1	0	0	2	0	0	0	1	0	0	0	0	0
130	1	2	0	0	0	0	2	2	0	0	1	0	0	0	0	0	0	1	1	1	1	1	1	2	0	0	2	2	0	1	1	0	1	0	1	1	0	0	1	0	0	0	0	0	0	0	0	0	0
131	1	1	2	1	0	0	2	2	1	1	1	0	0	0	0	0	0	2	0	0	0	0	2	2	0	1	1	1	2	1	0	0	1	0	0	2	2	0	0	0	0	1	0	0	0	1	0	0	1
132	1	2	0	0	0	0	0	1	1	1	0	0	0	0	0	0	0	1	1	0	0	0	1	1	0	1	0	2	2	1	2	2	1	0	1	0	1	1	0	1	0	0	0	0	0	1	0	0	0
133	1	1	1	0	0	0	2	2	1	1	1	0	1	1	0	0	0	1	1	1	0	0	2	2	0	2	2	2	0	2	0	2	1	0	0	2	1	1	0	1	0	0	0	0	0	0	0	0	0
134	1	0	2	0	2	2	1	1	1	1	1	0	1	0	0	0	0	1	1	0	0	1	2	2	0	1	1	0	1	0	1	0	1	0	1	1	1	0	0	1	0	0	0	0	1	1	0	0	0
135	1	1	0	0	0	0	1	1	2	2	0	0	2	1	1	1	0	0	2	0	0	1	2	2	0	0	1	1	1	1	0	0	1	0	1	1	1	0	1	1	1	0	1	1	1	2	0	0	0
136	0	0	1	0	0	0	1	1	1	1	1	0	0	0	0	0	1	1	1	1	1	0	2	2	0	2	2	2	1	1	2	0	1	0	1	1	0	0	0	1	0	0	0	0	0	1	0	0	0
137	1	1	1	1	0	0	1	1	1	1	1	0	0	0	0	0	0	1	1	0	0	0	1	1	0	1	1	2	2	0	2	1	1	1	1	1	0	0	1	0	0	0	0	0	0	1	0	0	0
138	1	1	1	0	1	1	0	1	1	1	1	0	1	1	2	1	0	1	1	1	1	1	1	1	1	1	2	2	0	1	0	1	0	1	1	1	1	0	1	1	0	0	1	0	1	1	0	0	0
139	1	0	1	0	0	0	1	1	2	2	0	1	2	2	2	0	0	1	1	0	0	0	1	1	0	1	0	1	2	0	1	0	0	0	0	2	1	0	0	0	0	0	1	0	1	1	0	1	0
140	0	1	1	0	0	0	1	1	1	2	0	0	1	1	2	1	0	1	1	1	1	1	1	1	1	1	1	2	1	1	1	0	1	1	1	2	2	0	0	1	1	1	0	0	1	2	0	0	0
141	0	1	2	1	0	0	1	1	1	1	0	0	0	0	0	0	0	0	1	1	1	0	2	2	0	0	1	1	1	1	1	1	1	2	2	1	1	0	0	1	0	1	0	0	1	0	0	0	0
142	1	0	2	0	0	0	2	2	0	0	2	1	2	2	2	0	0	0	2	1	1	0	0	0	0	1	1	2	2	1	1	1	1	1	0	2	1	0	0	2	1	1	0	1	0	1	0	0	0
143	1	1	2	0	0	0	1	2	0	0	0	1	1	1	1	0	0	2	1	1	1	0	2	2	0	1	1	1	1	1	0	0	0	0	0	2	1	0	0	0	0	0	2	0	2	1	0	0	0
144	1	0	2	0	1	1	2	2	0	0	0	1	1	1	1	0	0	1	1	1	1	0	1	1	0	1	1	1	1	1	1	0	1	1	0	2	0	1	1	0	0	0	0	1	1	0	0	0	1
145	0	1	2	1	0	0	1	1	0	0	0	0	2	1	2	1	0	0	2	0	0	0	2	2	0	1	2	2	1	1	1	1	1	0	1	2	2	0	0	1	0	1	0	0	0	0	0	0	0
146	1	1	2	2	0	0	2	2	0	0	2	0	1	1	1	0	0	1	1	1	0	0	2	2	0	2	1	1	2	0	1	0	2	1	1	2	2	0	0	1	0	0	0	1	0	1	0	0	1
147	1	1	1	0	0	1	1	2	0	1	0	0	1	0	0	0	0	0	2	0	0	0	1	2	0	1	2	2	0	2	0	0	0	1	1	1	1	0	0	0	0	1	0	0	1	0	1	0	0
148	1	1	1	0	1	1	1	1	1	1	1	0	1	0	0	0	0	0	2	0	0	0	1	1	1	2	2	2	0	1	1	1	1	0	0	2	1	0	1	1	1	0	0	0	0	0	0	0	1
149	0	0	2	0	0	1	2	2	1	1	1	0	0	0	0	0	0	2	0	1	1	0	1	1	1	2	2	2	0	1	1	2	1	0	1	1	2	0	0	1	0	0	0	0	0	0	0	0	0
150	1	1	1	0	0	0	0	1	1	1	0	1	2	1	1	0	0	1	1	1	1	0	1	1	0	1	2	2	2	1	1	0	1	0	0	2	1	0	1	1	0	0	0	0	0	0	0	0	0
151	1	2	1	0	0	0	1	1	2	2	0	1	1	1	1	0	0	0	2	0	0	0	2	2	0	1	1	1	0	1	0	0	1	1	1	1	1	0	0	1	0	0	0	0	0	0	0	0	0
152	1	1	2	0	0	0	1	1	0	0	0	0	0	0	0	0	0	0	1	0	0	0	2	2	0	0	2	2	0	2	1	0	0	1	0	2	1	1	0	0	0	0	0	0	1	1	0	0	0
153	1	2	1	0	0	0	2	2	0	1	0	0	0	0	0	0	0	2	0	1	1	0	2	2	0	1	1	1	0	0	1	1	1	1	0	2	1	0	0	1	0	0	1	0	1	0	0	0	0
154	1	0	2	0	1	1	1	1	0	0	0	0	0	0	0	0	0	1	0	0	0	0	2	2	0	2	2	2	1	1	1	1	2	0	1	1	2	0	0	2	1	2	0	0	0	0	0	0	0
155	1	0	2	0	1	1	1	2	0	1	0	1	1	1	1	0	0	1	1	0	0	1	2	2	0	1	1	2	0	2	1	1	2	0	0	2	2	1	0	1	0	0	0	0	1	1	0	0	0
156	0	1	1	0	0	0	2	2	2	2	0	0	1	0	0	0	0	1	1	1	1	0	2	2	0	1	2	2	1	1	1	2	1	0	1	1	1	0	0	0	0	0	1	0	1	0	0	0	0
157	1	0	2	0	0	0	1	1	1	1	0	0	0	0	0	0	0	0	2	1	1	1	2	2	0	1	2	2	0	2	0	0	1	1	0	2	1	0	0	2	1	0	0	0	2	0	0	1	0
158	1	2	1	0	0	0	1	2	0	0	0	0	0	0	0	0	0	0	2	1	0	0	2	2	0	2	1	2	1	1	1	0	0	0	2	2	1	1	0	1	0	1	0	0	0	1	0	0	0
159	1	0	2	0	0	0	0	0	2	2	0	1	1	1	1	0	0	0	2	1	1	0	2	2	0	1	1	1	1	1	0	2	2	0	0	2	2	1	0	1	0	1	1	0	1	1	0	1	0
160	0	0	2	0	1	1	2	2	0	1	0	1	2	2	2	1	0	0	2	0	0	0	2	2	0	0	1	2	1	1	0	0	2	1	1	2	2	0	0	1	0	0	1	0	2	1	1	0	1
161	0	2	2	1	0	0	2	2	1	1	1	1	1	1	1	0	0	1	0	1	1	0	1	1	0	1	2	2	0	1	1	0	0	1	1	1	0	0	0	1	1	0	0	0	0	1	0	0	0
162	1	2	1	0	0	0	2	2	0	0	0	1	1	1	1	0	0	1	1	1	1	0	2	2	0	0	2	2	1	2	0	0	0	0	1	1	1	0	0	2	1	0	0	0	1	1	0	0	1
163	1	2	0	0	0	0	2	2	0	0	2	0	0	0	0	0	0	1	1	1	1	0	2	2	0	2	1	2	1	1	2	1	1	1	1	1	1	0	0	1	0	1	0	0	0	0	0	0	0
164	0	1	1	1	0	0	0	0	1	1	2	0	0	0	0	0	0	1	1	1	0	0	2	2	0	0	1	1	0	1	2	1	1	1	1	1	1	0	0	2	0	0	0	0	1	0	0	0	0
165	1	2	1	0	0	0	1	1	0	1	0	0	0	0	0	0	0	0	2	0	0	1	0	1	0	0	1	2	0	1	0	0	1	0	1	1	1	0	1	1	0	0	0	0	1	1	0	0	0
166	1	1	1	0	0	0	1	2	0	0	1	0	1	0	0	0	0	0	2	1	0	0	2	2	0	0	1	2	1	1	1	1	0	0	0	2	2	0	0	1	0	0	0	1	0	0	0	1	0
167	1	1	1	0	0	0	1	1	1	1	0	0	0	0	0	0	0	1	1	1	1	0	2	2	0	2	0	1	2	0	1	1	2	0	1	1	1	0	0	2	0	0	0	1	0	0	0	0	0
168	1	0	2	1	0	0	1	1	0	0	0	0	0	0	0	0	0	1	1	1	1	0	1	1	0	2	1	2	1	1	2	2	2	0	1	1	2	0	0	0	0	0	0	0	0	1	0	0	1
169	1	0	2	0	0	0	1	1	1	1	0	0	0	0	1	1	0	0	2	0	0	0	2	2	0	2	0	1	1	1	1	0	0	0	0	2	1	0	0	1	0	1	0	1	1	0	0	0	0
170	1	1	1	0	0	0	2	2	0	0	1	1	0	0	0	0	0	0	2	1	1	0	2	2	0	0	2	2	1	1	2	1	0	1	0	2	1	1	0	1	0	0	0	0	2	1	0	1	0
171	1	1	1	1	0	0	1	1	1	1	0	0	1	0	1	1	1	2	0	2	2	0	2	2	0	0	1	2	1	1	1	1	0	0	1	1	2	0	0	1	0	0	0	1	0	1	0	0	2
172	1	1	1	0	1	1	0	1	1	1	1	0	1	1	1	0	0	0	2	0	0	1	2	2	0	0	2	2	1	2	1	0	0	0	2	1	1	0	0	1	0	0	1	0	1	1	0	0	0
173	1	2	1	1	0	0	1	1	0	0	2	1	1	1	1	0	0	2	0	1	1	0	2	2	0	0	1	2	1	1	2	0	1	0	1	1	1	0	1	0	0	0	0	0	0	1	0	0	0
174	1	1	1	1	0	1	1	2	0	0	0	0	1	1	1	0	0	2	1	0	0	1	0	1	1	0	0	1	2	0	1	0	0	0	0	2	2	0	0	1	0	0	0	0	0	0	0	0	0
175	1	1	1	0	0	1	1	1	1	1	0	0	1	0	0	0	1	2	1	0	0	1	2	2	0	2	1	2	1	1	1	0	1	0	1	2	2	0	0	2	0	1	0	0	1	0	0	0	0
176	1	1	2	1	0	0	0	1	1	1	0	0	0	0	0	0	0	1	1	0	0	0	2	2	0	2	1	1	1	1	1	0	0	0	0	2	1	0	0	2	0	0	0	0	0	0	0	0	0
177	1	2	1	0	0	0	2	2	0	1	1	0	0	0	0	0	0	0	2	1	1	1	1	1	1	1	0	1	2	0	1	0	2	0	0	2	1	0	1	1	0	0	1	0	1	1	0	0	0
178	1	1	2	1	0	0	2	2	0	0	2	0	0	0	0	0	1	1	2	1	1	0	1	1	0	2	1	2	1	1	2	1	1	0	0	2	2	0	0	2	0	0	0	0	0	0	0	0	0
179	1	2	1	1	0	0	0	0	2	2	0	0	0	0	0	0	0	2	0	0	0	1	1	1	0	1	1	2	1	1	2	0	0	0	1	1	1	1	1	2	2	0	1	0	1	1	0	0	0
180	1	1	1	0	0	0	1	1	1	1	0	0	1	1	1	1	0	0	2	1	1	0	1	1	0	1	2	2	0	1	0	0	1	0	1	2	1	0	0	1	1	1	0	1	0	1	0	0	0
181	1	1	1	0	0	0	1	2	1	1	0	1	0	0	0	0	1	2	1	0	0	0	2	2	0	2	1	1	1	1	1	0	1	1	1	1	2	0	0	2	0	0	0	0	0	0	0	0	0
182	1	2	0	0	0	0	1	1	2	2	0	0	1	1	0	0	0	0	2	0	0	1	2	2	0	0	1	2	0	1	2	1	1	1	1	1	2	1	0	1	0	0	0	1	0	0	0	0	0
183	1	1	1	0	1	1	1	1	1	1	0	0	1	0	0	0	0	1	1	0	0	2	0	1	1	1	1	1	1	0	0	1	1	0	0	2	1	0	0	1	0	0	0	1	0	0	0	0	0
184	0	2	0	1	0	0	1	1	1	2	0	0	1	0	0	0	0	1	1	1	1	0	2	2	0	1	1	2	0	1	2	0	2	0	1	2	1	0	0	0	0	1	1	0	1	1	0	0	0
185	1	0	2	0	1	1	1	2	1	1	0	0	1	0	0	0	0	1	1	0	0	1	1	1	1	1	2	2	0	1	2	0	0	0	2	1	1	0	0	2	0	1	0	0	1	0	0	0	1
186	1	0	2	0	1	1	1	2	0	0	0	0	0	0	0	0	0	1	1	0	0	0	2	2	0	0	2	2	0	2	0	0	0	0	0	2	2	0	0	1	0	0	0	0	1	1	0	0	1
187	0	1	1	1	0	0	1	1	1	1	1	0	0	0	0	0	0	1	1	0	0	0	2	2	0	1	2	2	0	1	0	2	2	0	0	2	2	0	0	2	0	1	0	0	1	0	0	0	0
188	1	1	1	0	0	0	0	1	0	0	1	1	1	1	1	0	0	2	0	2	1	1	2	2	0	0	1	2	1	1	0	1	2	0	1	1	2	0	0	1	0	0	0	2	0	2	0	0	0
189	0	1	1	0	1	1	0	1	0	0	1	1	1	1	1	0	0	1	1	1	0	0	2	2	0	2	2	1	1	1	0	0	0	1	0	2	2	1	0	1	0	0	0	0	0	0	0	1	0
190	1	1	0	0	0	0	2	2	0	0	2	0	0	0	0	0	0	1	1	0	0	0	1	1	0	2	2	2	1	1	1	1	1	1	1	2	2	1	0	0	0	0	2	0	2	1	0	1	1
191	1	0	2	0	0	0	2	2	0	0	0	1	1	1	2	0	0	0	2	0	0	0	2	2	0	2	2	2	0	2	1	0	1	0	1	2	2	0	0	1	1	0	2	0	2	1	0	0	0
192	0	2	0	0	0	0	0	1	2	2	0	0	1	0	0	0	0	0	1	0	0	0	2	2	0	2	2	2	0	1	2	0	1	0	1	1	1	0	0	0	0	0	0	2	0	2	0	0	0
193	1	1	2	1	0	0	1	1	1	2	0	0	0	0	0	0	0	0	1	0	0	0	2	2	0	0	0	1	1	1	1	0	1	1	2	0	2	0	0	2	0	0	0	0	0	0	0	0	0
194	0	2	1	1	0	0	1	1	1	2	0	0	0	0	0	0	0	1	1	2	1	0	1	1	0	0	2	2	1	1	1	0	2	0	1	2	1	0	1	1	1	0	0	0	0	0	0	0	0
195	1	1	1	0	0	0	1	1	1	1	0	0	2	2	2	0	1	1	2	1	1	0	1	1	0	1	1	1	1	1	1	1	1	0	1	1	1	0	0	1	0	0	1	0	1	1	0	1	0
196	1	1	2	0	0	0	2	2	0	1	0	1	1	1	1	0	0	0	2	0	0	0	1	1	0	0	1	2	1	1	1	2	2	0	2	1	0	0	1	0	0	0	0	0	1	0	1	0	0
197	1	0	2	0	0	0	1	1	1	1	1	0	1	0	0	0	0	0	2	0	0	0	2	2	0	1	2	2	0	2	0	1	0	1	1	2	1	0	0	0	0	0	1	0	0	0	0	0	0
198	0	1	1	0	0	0	1	2	0	0	1	0	1	1	1	1	0	1	1	1	0	0	2	2	0	1	2	2	1	2	1	1	0	0	0	2	1	0	1	1	0	0	0	0	0	0	0	0	0
199	1	2	1	1	0	0	2	2	0	0	1	0	0	0	0	0	0	2	0	1	1	1	2	2	0	2	0	2	2	0	2	0	1	0	1	1	2	0	0	1	1	0	0	1	0	1	0	0	0
200	1	2	1	2	0	0	1	1	2	2	0	2	2	2	2	0	0	1	1	1	0	0	1	1	0	1	2	2	0	2	1	1	1	0	0	2	1	0	0	2	0	0	1	0	1	0	0	2	0
201	0	1	2	0	0	0	1	2	0	1	0	0	1	0	0	0	0	1	1	1	1	0	2	2	0	2	2	0	1	0	1	0	0	0	0	2	1	0	0	2	1	0	0	0	0	1	0	0	0
202	1	1	2	0	0	0	0	1	1	1	0	0	1	0	0	0	0	0	2	0	0	0	1	1	0	1	1	1	1	0	1	1	0	1	1	2	2	0	0	2	0	0	0	0	1	0	0	0	0
203	1	2	2	0	1	1	2	2	0	0	0	0	0	0	0	0	0	1	1	0	0	0	2	2	0	1	1	1	2	0	1	0	2	0	0	2	2	1	1	2	1	1	0	0	1	0	0	0	0
204	1	2	0	0	0	0	0	1	1	1	0	0	0	0	0	0	0	1	1	0	0	1	2	2	0	0	1	1	1	1	0	0	0	0	1	2	2	0	0	1	0	0	0	0	0	0	0	0	1
205	0	1	2	2	0	0	2	2	0	0	1	0	1	1	1	1	0	2	0	0	0	1	0	1	1	1	1	2	1	1	0	1	1	1	1	1	1	1	0	2	0	0	0	0	0	0	0	0	0
206	1	1	0	0	0	0	0	1	1	1	1	1	2	1	1	0	0	2	0	2	2	0	2	2	0	1	2	1	1	0	1	1	0	1	1	2	1	0	0	0	0	0	0	0	0	1	0	0	1
207	1	0	2	1	0	0	1	2	0	0	1	0	0	0	0	0	0	0	1	0	0	1	2	2	0	0	1	1	1	0	0	1	2	0	1	1	1	0	0	1	0	0	0	0	0	1	0	0	0
208	1	1	1	0	1	1	2	2	0	1	1	0	2	1	1	1	1	2	1	1	0	1	2	2	0	0	1	1	2	0	0	0	1	1	0	2	1	0	1	1	0	0	0	0	1	0	0	1	0
209	0	1	0	0	0	0	2	2	0	0	2	1	0	0	0	0	0	2	0	1	1	0	2	2	0	0	2	2	0	2	0	0	1	0	1	2	1	0	0	1	0	0	0	0	0	0	0	0	0
210	1	2	2	1	0	0	1	2	0	0	0	0	0	0	1	1	0	0	2	1	1	0	2	2	0	1	2	2	1	2	1	2	2	0	2	0	0	0	0	0	0	0	0	0	0	1	0	0	0
211	1	2	0	0	1	1	1	1	1	1	0	1	1	0	0	1	0	1	1	1	0	1	2	2	0	2	1	2	1	1	2	0	0	0	0	2	2	1	0	1	0	0	1	0	1	0	0	0	0
212	1	1	1	0	0	0	2	2	0	1	0	1	2	1	1	0	0	1	1	1	1	0	2	2	0	1	2	2	0	0	0	1	2	1	2	2	1	0	0	1	0	0	1	0	1	1	0	0	1
213	1	2	0	0	0	0	2	2	0	0	0	1	1	1	1	0	0	0	2	0	0	1	1	1	1	0	0	1	1	1	0	0	1	1	1	1	1	0	1	1	0	0	0	0	0	0	0	0	0
214	1	1	2	1	0	0	2	2	0	1	0	1	1	1	1	0	0	0	2	0	0	1	1	2	0	1	1	1	0	1	1	1	1	1	0	2	0	0	1	1	1	0	1	0	1	1	0	0	1
215	1	1	1	1	0	0	0	0	2	2	0	2	2	2	2	0	0	0	2	0	0	1	2	2	0	2	1	1	0	1	2	0	1	0	1	1	1	0	0	2	1	1	0	0	0	2	0	0	1
216	0	1	1	0	0	0	1	1	1	1	0	0	0	0	0	0	0	1	1	1	1	0	2	2	0	1	2	2	1	1	1	2	2	0	0	2	0	0	1	1	1	0	0	0	1	1	0	0	0
217	0	1	1	0	0	0	2	2	0	0	1	1	1	1	1	0	0	1	1	1	0	0	2	2	0	1	0	1	2	0	1	0	1	0	0	2	1	0	0	1	0	1	0	1	0	1	0	0	0
218	1	2	1	0	0	0	2	2	0	0	1	0	0	0	0	0	0	1	1	1	1	0	2	2	0	1	0	1	0	1	1	1	1	0	0	1	2	0	0	1	0	0	0	0	0	0	0	0	0
219	1	0	2	0	0	0	2	2	0	1	1	0	0	0	0	0	1	0	2	1	1	1	2	2	0	0	1	1	1	1	0	0	1	0	1	2	2	0	0	0	0	1	0	0	2	1	0	0	0
220	1	0	2	0	1	1	1	1	1	1	0	0	0	0	0	0	1	1	2	1	1	0	2	2	0	0	0	1	0	1	1	1	0	0	0	2	1	0	0	1	1	0	0	0	0	0	0	0	1
221	1	0	2	0	1	1	0	0	1	1	1	1	1	1	1	0	1	1	2	1	1	1	1	1	1	0	0	1	1	1	1	0	1	2	1	2	1	0	1	1	0	0	1	0	1	2	0	1	0
222	1	1	1	0	0	0	1	2	1	1	0	0	0	0	0	0	0	0	1	1	1	1	1	1	1	0	1	2	0	2	0	0	1	1	2	0	1	0	0	1	0	0	1	0	1	0	0	0	2
223	1	1	1	0	0	0	1	1	1	1	0	0	0	0	0	0	0	1	1	1	1	0	2	2	0	0	1	2	2	2	0	2	1	0	0	2	2	0	1	1	0	0	1	0	1	0	0	0	0
224	1	1	0	1	0	0	1	1	1	1	1	1	1	1	2	1	0	0	2	0	0	1	1	1	1	1	2	2	0	1	1	1	1	0	1	1	1	1	0	1	0	0	0	0	1	1	0	0	0
225	1	1	2	0	0	0	0	0	2	2	0	1	1	1	1	0	0	1	0	0	0	0	1	1	0	0	1	1	1	1	0	2	1	0	1	1	1	0	0	0	0	0	0	1	0	0	0	1	0
226	1	2	0	0	0	0	2	2	0	0	1	0	0	0	0	0	0	1	1	1	0	1	2	2	0	1	1	2	0	1	2	0	1	0	0	2	1	0	0	1	0	0	0	0	0	1	0	0	0
227	0	1	1	0	1	2	1	1	1	1	1	1	1	1	2	0	0	0	2	0	0	0	2	2	0	0	1	1	1	1	1	0	2	1	2	2	2	0	0	1	0	1	0	0	0	0	0	0	0
228	1	1	2	0	1	1	1	2	0	0	1	0	1	0	0	0	0	1	1	1	0	0	2	2	0	1	1	2	1	1	1	2	2	0	1	1	1	1	1	1	1	0	2	0	2	1	0	0	0
229	1	1	1	0	0	0	1	1	1	2	0	0	1	0	0	0	0	1	1	1	1	0	2	2	0	2	2	2	0	1	2	0	0	1	0	2	1	1	1	0	0	0	1	0	1	2	0	0	0
230	1	2	1	0	0	0	2	2	0	0	1	1	2	1	1	1	0	1	1	0	0	1	1	1	1	1	1	1	1	0	1	1	1	1	0	2	1	0	0	1	0	0	0	1	0	1	0	0	0
231	1	2	0	0	0	0	1	1	0	0	0	1	1	1	1	0	0	2	0	1	1	1	1	1	1	1	1	1	0	1	1	0	0	0	0	2	2	1	0	1	0	0	0	0	2	0	0	0	1
232	0	2	1	0	0	0	0	0	2	2	0	0	0	0	0	0	0	1	2	1	1	0	2	2	0	1	1	1	0	1	0	0	1	0	1	1	0	1	1	0	0	0	0	0	1	1	0	0	1
233	1	0	2	0	2	2	1	2	0	0	0	0	1	1	1	0	0	1	2	1	1	0	2	2	0	0	2	2	0	0	0	1	2	0	1	1	1	0	0	2	1	1	0	0	0	0	0	0	0
234	1	1	1	0	1	1	1	1	1	1	0	0	0	0	0	0	0	2	0	1	1	0	2	2	0	2	1	2	2	0	2	0	1	1	1	1	1	0	0	1	0	1	0	0	1	2	0	0	0
235	1	1	1	1	0	0	1	1	2	2	0	0	0	0	0	0	1	2	1	0	0	0	2	2	0	1	1	1	0	1	1	0	0	0	0	2	2	0	0	0	0	0	0	0	0	0	1	0	0
236	1	1	1	1	0	0	2	2	0	1	1	0	0	0	0	0	0	0	2	1	1	1	0	1	1	1	2	2	1	2	0	0	1	1	1	1	1	0	0	0	0	0	0	1	0	1	0	0	0
237	1	1	1	0	0	0	2	2	1	1	1	0	1	1	1	1	0	1	0	1	1	0	1	2	0	1	2	0	1	0	1	0	0	1	1	1	2	0	0	1	0	0	1	1	0	0	0	0	1
238	1	0	2	2	1	1	0	0	1	1	1	0	0	0	0	0	0	0	2	1	1	0	2	2	0	0	1	2	2	0	2	0	1	1	0	2	1	1	0	0	0	0	0	1	0	1	0	0	0
239	1	1	2	0	1	1	2	2	0	1	1	0	1	0	0	0	0	2	0	2	2	1	2	2	0	1	1	1	1	2	0	0	2	0	1	2	1	1	0	1	0	1	0	1	1	0	0	0	0
240	1	1	2	0	0	0	0	0	2	2	0	0	1	1	1	1	0	0	2	1	0	0	0	2	0	1	2	2	0	2	0	1	1	0	2	2	2	0	0	0	0	0	0	1	0	0	0	0	0
241	0	1	1	0	0	0	2	2	0	1	0	1	1	0	0	1	0	1	1	1	1	1	2	2	0	0	1	1	1	1	1	0	1	0	1	2	2	0	0	1	0	0	0	0	0	1	0	0	1
242	1	1	1	1	0	0	1	1	0	0	0	0	0	0	0	0	0	0	2	1	1	0	2	2	0	2	1	1	1	1	0	0	0	0	0	2	1	0	0	0	0	1	0	0	1	0	0	0	1
243	1	2	1	0	0	0	2	2	0	0	0	0	1	0	0	0	0	0	1	0	0	1	2	2	0	0	2	2	0	2	0	0	0	0	0	2	1	0	0	1	0	0	0	0	0	1	0	0	0
244	0	0	2	0	0	0	0	0	2	2	0	1	2	1	1	0	0	1	1	1	1	0	2	2	0	1	1	2	1	1	2	0	1	0	1	1	2	0	0	1	0	0	0	0	1	1	0	0	0
245	1	1	1	0	0	0	2	2	0	1	1	1	2	1	1	0	0	0	2	0	0	0	2	2	0	1	2	2	0	2	0	1	1	2	2	1	2	0	0	0	0	1	0	0	0	0	0	0	1
246	1	1	1	0	1	1	1	1	1	1	1	1	2	2	2	0	0	1	1	1	1	0	2	2	0	2	1	1	1	1	1	0	2	0	0	2	1	1	0	0	0	0	0	0	2	1	0	0	0
247	1	2	2	1	0	0	1	1	0	0	1	2	1	1	1	0	0	2	1	1	1	1	1	1	1	1	1	1	2	1	0	1	1	0	0	2	1	0	0	2	0	0	0	0	0	0	0	0	0
248	1	2	0	1	0	0	1	1	1	1	1	0	0	0	0	0	0	0	2	0	0	0	1	1	1	2	1	1	1	1	1	1	1	1	1	1	1	1	0	1	0	0	0	1	0	0	0	0	2
249	1	0	2	0	1	1	2	2	0	0	0	1	1	1	1	0	0	1	1	0	0	1	2	2	0	1	2	2	1	0	2	0	1	0	1	1	2	1	0	1	0	0	0	1	0	1	0	0	0
250	0	1	2	0	0	0	1	1	1	1	1	1	1	1	2	0	0	1	1	1	0	1	1	1	1	1	1	2	1	1	2	0	0	0	2	2	1	0	1	1	0	0	1	0	1	0	0	0	0
251	1	1	0	0	0	0	1	2	0	0	0	0	0	0	0	0	0	1	1	1	0	1	2	2	0	0	2	2	0	2	1	0	2	0	0	2	1	0	0	0	0	0	0	0	0	0	0	0	0
252	1	0	2	0	0	0	2	2	0	1	1	0	0	0	0	0	0	1	1	0	0	0	2	2	0	1	2	2	0	2	2	2	1	0	2	0	1	0	1	1	0	0	0	2	0	0	0	0	1
253	1	1	0	0	0	0	0	1	1	1	1	0	0	0	0	0	1	2	1	0	0	0	2	2	0	1	2	2	0	2	1	1	2	0	2	0	1	0	0	1	0	2	0	0	0	0	0	0	1
254	1	1	1	0	0	0	1	1	1	1	0	1	2	2	2	0	0	2	0	1	1	0	2	2	0	1	2	2	0	2	1	1	0	1	0	2	2	0	0	2	0	1	0	0	1	0	0	0	0
255	1	1	1	0	0	0	1	1	0	0	1	1	1	1	1	0	0	0	2	0	0	0	2	2	0	0	1	1	0	1	2	1	1	0	1	1	1	0	0	1	0	0	0	1	0	0	0	1	0
256	1	2	1	1	0	0	2	2	0	0	1	0	0	0	0	0	0	0	2	0	0	0	2	2	0	2	2	2	0	2	0	2	2	0	1	1	2	0	0	2	0	1	0	0	1	0	0	0	0
257	1	1	1	0	0	0	1	2	0	0	0	0	0	0	0	0	0	1	1	1	1	0	1	1	1	2	0	0	1	0	1	0	0	1	2	2	1	0	0	2	1	1	0	0	1	1	0	1	1
258	1	2	1	2	0	0	1	1	1	1	1	1	1	2	1	0	0	1	1	1	1	0	2	1	1	1	0	1	1	1	0	1	2	0	1	2	1	0	0	1	0	1	0	0	0	2	0	0	0
259	0	1	2	1	0	0	0	0	1	1	1	0	1	1	2	1	0	1	1	1	0	0	2	2	0	0	1	2	0	2	0	1	1	1	1	1	1	0	0	1	0	0	0	0	0	0	0	0	2
260	0	1	1	0	0	0	1	1	1	2	0	1	1	1	1	0	0	1	1	1	1	0	2	2	0	2	2	2	0	2	0	1	1	2	2	1	1	1	0	1	0	0	0	1	1	1	0	0	1
261	1	2	0	1	0	0	2	2	1	1	0	0	0	0	0	0	0	0	2	0	0	0	0	0	0	0	1	1	1	1	0	0	1	1	0	2	1	0	0	0	0	0	0	0	0	0	0	0	1
262	0	1	2	0	1	1	2	2	0	1	0	0	2	0	0	0	0	2	0	1	1	0	2	2	0	2	2	2	1	1	1	1	1	1	0	2	1	0	1	1	0	0	1	0	1	0	0	0	1
263	1	0	2	0	1	1	2	2	0	0	2	0	0	0	0	0	1	2	0	1	1	0	2	2	0	1	1	2	1	1	2	1	2	0	1	1	2	0	0	1	0	0	0	1	1	0	0	0	0
264	1	1	1	0	0	0	0	1	1	1	0	0	0	0	0	0	0	0	2	1	1	1	1	1	0	0	2	2	1	2	1	0	0	2	1	1	1	0	0	2	0	0	2	0	2	1	0	0	1
265	1	1	1	0	0	0	1	1	1	1	1	0	0	0	0	0	0	1	1	1	0	0	2	2	0	1	2	2	0	2	1	0	1	1	1	2	1	0	0	1	0	0	0	0	0	0	0	0	0
266	1	2	0	0	0	0	1	2	1	2	0	0	0	0	0	0	0	0	2	0	0	0	2	2	0	1	2	2	1	1	1	0	1	0	1	1	0	0	0	0	1	0	1	0	1	1	0	0	0
267	1	0	2	1	1	1	1	1	1	2	0	0	0	0	0	0	0	1	2	1	0	1	2	2	0	0	2	2	0	2	0	2	1	0	1	0	2	0	0	2	1	0	0	1	1	1	0	0	0
268	1	0	2	1	0	0	2	2	0	0	0	1	1	1	1	0	0	1	1	0	0	0	2	2	0	0	1	1	0	1	1	0	1	0	1	2	1	1	1	1	1	0	0	0	0	1	0	0	1
269	1	0	2	1	1	1	1	1	1	1	1	1	1	1	1	0	0	1	1	2	1	0	2	2	0	1	2	2	1	2	0	1	1	1	1	1	1	0	1	0	0	1	0	0	1	0	0	0	0
270	1	0	2	0	1	1	2	2	0	0	2	1	1	1	1	0	0	1	1	0	0	0	2	2	0	2	2	2	0	1	1	0	0	2	1	1	1	0	0	1	0	0	0	0	1	0	0	0	0
271	1	2	0	0	0	0	1	0	1	1	1	0	2	2	2	0	1	2	0	2	1	0	1	1	0	2	2	2	0	2	0	0	0	0	0	2	1	0	0	0	0	0	0	0	2	0	0	0	0
272	1	1	2	1	0	0	1	1	0	2	0	1	1	1	1	0	0	1	2	1	0	1	1	1	1	1	1	1	1	0	1	0	1	0	1	1	1	1	1	2	1	0	1	0	1	0	0	0	0
273	0	2	1	0	0	0	0	0	2	2	0	1	1	1	1	0	0	1	1	0	0	1	2	2	0	0	0	1	0	1	1	1	1	0	1	1	2	0	1	1	0	0	0	0	1	1	0	0	0
274	0	2	1	0	0	0	0	0	2	2	0	0	0	0	0	0	0	1	1	1	1	0	2	2	0	0	2	2	0	2	0	0	1	1	1	1	2	0	0	1	0	0	1	0	1	0	0	0	0
275	1	2	1	0	0	0	2	2	0	0	2	0	0	0	0	0	0	2	0	1	1	0	1	1	0	1	2	2	0	2	0	0	0	0	0	2	1	0	0	1	0	0	0	0	0	0	0	0	0
276	0	2	0	0	0	0	0	1	0	0	1	1	2	2	2	1	1	2	1	0	0	1	0	1	1	1	2	2	0	1	2	0	1	1	0	2	1	1	0	1	0	2	0	0	1	0	0	0	1
277	1	1	1	0	0	0	0	1	1	1	1	0	0	0	0	0	0	1	1	0	0	0	2	2	0	0	2	2	1	1	2	1	1	1	1	1	2	0	0	2	0	0	1	0	1	0	0	0	0
278	1	0	2	0	1	1	2	2	0	0	2	0	0	0	0	0	0	1	1	0	0	1	1	2	0	0	2	2	0	1	1	0	0	0	2	2	1	1	0	1	0	1	0	0	1	1	0	0	0
279	1	1	2	0	0	0	1	2	0	0	1	2	2	1	1	1	0	0	1	0	0	0	2	2	0	1	1	1	0	1	1	0	0	1	1	1	1	0	0	1	1	0	0	0	0	1	0	1	0
280	1	1	2	1	0	0	2	2	0	1	0	0	0	0	0	0	0	1	1	1	1	1	2	2	0	0	0	2	1	1	1	1	1	2	2	1	2	0	0	2	0	2	0	0	1	1	0	0	1
281	1	1	1	1	1	1	0	1	1	1	0	1	0	0	0	0	0	1	1	1	0	0	2	2	0	1	1	1	2	0	1	1	1	0	0	2	1	1	0	1	0	0	0	0	0	0	0	0	1
282	1	1	2	0	0	0	2	2	0	0	0	0	1	0	0	0	0	0	2	0	0	1	2	2	0	0	2	2	0	2	0	0	1	1	1	1	2	0	0	1	1	0	0	0	0	0	0	0	1
283	0	2	0	0	0	0	0	0	1	1	0	1	0	0	0	0	0	0	2	0	0	2	1	1	1	1	2	2	1	2	1	0	1	1	1	1	1	0	0	0	0	1	0	0	0	1	0	0	2
284	0	0	2	0	1	1	1	1	1	1	1	0	1	0	0	0	0	0	2	1	1	0	2	2	0	1	1	2	1	0	2	0	0	0	0	2	1	0	0	1	0	0	0	0	1	1	0	0	0
285	1	2	1	0	0	0	2	2	0	1	1	0	0	0	0	0	0	0	2	1	1	0	2	2	0	2	1	2	1	1	0	0	0	2	1	1	2	0	0	2	0	0	0	1	0	0	0	0	1
286	1	0	2	0	0	0	2	2	0	1	1	0	1	0	0	0	0	1	1	0	0	0	2	2	0	0	1	2	1	1	1	0	2	1	1	2	1	1	0	0	0	0	0	0	0	0	0	0	1
287	0	1	2	0	0	0	1	1	1	1	2	0	0	0	0	0	0	0	2	0	0	1	2	2	0	0	1	2	2	1	2	0	0	0	0	2	1	0	1	1	0	0	0	0	0	0	0	0	0
288	1	1	1	1	0	0	2	2	1	1	0	0	0	0	0	0	0	1	1	2	1	0	1	1	0	1	1	1	1	0	0	0	0	0	0	1	0	0	0	0	1	2	0	0	1	1	1	0	0
289	1	2	1	1	0	0	2	2	0	1	1	0	0	0	0	0	0	1	1	0	0	0	1	2	0	1	2	2	0	2	1	0	1	1	1	1	1	1	1	2	2	0	0	0	0	1	0	0	1
290	0	1	2	0	0	0	1	1	0	0	1	1	2	1	1	0	0	2	1	0	0	0	2	2	0	1	0	1	1	1	1	2	1	0	1	1	2	0	0	2	0	1	0	0	2	1	0	0	0
291	1	0	2	1	0	0	1	2	0	0	1	0	0	0	0	0	0	0	2	1	1	0	2	2	0	1	1	2	1	1	1	0	1	1	0	2	1	0	0	0	0	1	0	0	0	0	0	1	0
292	1	1	1	0	0	0	1	1	1	1	2	0	1	0	0	0	0	0	2	0	0	0	2	2	0	1	2	2	0	2	0	0	1	0	1	2	1	0	0	0	0	0	0	0	0	0	0	1	0
293	1	2	1	0	0	0	0	1	1	1	0	0	0	0	1	1	0	0	2	1	1	0	2	2	0	0	2	2	0	2	0	0	1	0	0	2	0	1	1	0	0	0	0	0	1	1	0	0	0
294	0	2	0	0	0	0	1	1	1	1	0	0	1	0	0	0	0	1	1	1	1	0	1	1	0	2	1	2	1	1	2	0	1	0	1	1	1	0	1	1	0	1	0	0	1	2	0	0	0
295	1	1	2	1	0	0	1	1	2	2	0	0	0	0	0	0	0	1	1	1	1	0	2	2	0	1	1	2	0	2	0	0	1	0	1	1	2	0	0	1	0	0	1	0	0	0	0	0	0
296	1	1	1	0	1	1	2	2	1	1	0	0	1	0	0	0	0	2	0	0	0	1	2	2	0	2	1	1	1	1	1	0	1	0	1	1	1	0	0	1	0	0	1	0	1	0	0	0	0
297	1	2	0	0	1	1	0	0	2	2	0	0	0	0	0	0	1	2	1	1	0	0	2	2	0	1	2	2	0	2	1	0	1	2	1	2	2	0	0	2	0	0	0	0	1	1	0	1	0
298	1	0	1	0	0	0	2	2	0	0	0	0	0	0	0	0	0	1	1	1	1	0	2	2	0	2	2	2	0	2	1	0	1	0	1	1	2	0	0	2	0	0	1	0	0	0	0	0	0
299	1	0	2	0	0	0	0	1	1	1	1	0	0	0	0	0	0	1	1	1	1	0	2	2	0	1	1	1	2	0	0	1	1	1	1	2	1	0	0	2	1	0	0	0	1	0	0	0	0
300	0	1	2	0	1	1	2	2	1	1	0	1	1	1	1	0	0	0	2	0	0	0	1	1	0	2	2	2	0	1	2	0	1	0	0	2	1	0	1	1	0	0	0	0	1	1	0	0	0
301	1	2	1	0	0	0	0	1	1	1	1	1	2	1	1	0	0	1	0	2	2	0	2	2	0	2	2	2	0	2	1	1	1	0	0	2	1	0	0	2	0	0	2	0	1	1	0	0	0
302	1	1	1	1	0	0	1	1	1	2	0	0	1	0	0	0	0	0	2	0	0	1	2	2	0	1	1	1	2	0	0	1	1	2	1	1	1	0	0	1	0	0	0	1	1	0	0	0	2
303	1	1	0	1	0	0	0	0	1	1	2	0	1	0	0	0	0	2	0	1	0	0	2	2	0	0	2	1	1	1	1	0	1	0	1	1	2	0	0	2	0	0	0	0	0	0	0	1	0
304	1	1	0	1	0	0	2	2	1	1	0	0	1	0	0	0	0	1	0	2	2	0	1	2	0	1	1	1	0	1	0	2	1	0	0	2	2	1	0	1	0	0	0	0	0	0	0	0	0
305	0	0	2	0	0	0	1	1	1	1	1	1	2	1	1	0	0	0	1	0	0	1	2	2	0	1	0	2	2	1	2	0	0	1	0	2	0	1	1	0	0	0	0	0	0	0	0	0	1
306	1	1	2	0	0	0	1	1	2	2	0	0	1	0	0	0	0	1	1	0	0	1	2	2	0	1	2	0	1	0	1	0	0	2	0	2	2	0	0	1	0	0	0	2	0	2	0	0	0
307	1	1	1	0	0	0	2	2	0	1	1	0	0	0	0	0	1	2	0	2	2	0	2	2	0	2	2	2	1	1	2	0	0	1	0	2	1	0	1	1	0	0	0	0	1	1	0	0	0
308	1	0	2	0	1	1	1	1	1	1	1	1	1	1	1	0	0	0	2	0	0	0	2	2	0	0	0	2	1	0	1	1	0	0	0	2	1	0	0	0	0	0	0	0	0	1	0	1	0
309	1	1	2	1	1	1	1	1	0	0	1	0	0	0	0	0	0	1	1	1	0	1	2	2	0	1	0	1	2	0	1	0	0	1	0	2	2	0	0	1	0	0	0	0	0	0	0	1	0
310	1	1	1	0	0	1	0	1	0	0	0	1	1	1	2	0	0	0	1	0	0	0	2	2	0	2	2	2	0	2	0	0	1	1	0	2	1	0	0	0	1	0	0	1	0	0	0	0	0
311	0	1	1	0	0	0	2	2	0	0	1	0	1	0	0	0	0	1	1	1	0	0	2	2	0	1	1	2	2	2	0	1	1	0	0	2	2	0	0	1	0	0	2	0	1	1	0	0	0
312	1	2	1	1	0	0	2	2	0	1	1	0	2	1	1	0	0	1	0	1	1	1	0	0	1	1	2	2	0	2	1	1	0	0	0	2	1	0	0	1	0	0	1	0	1	0	0	1	0
313	0	0	2	0	1	1	1	1	1	1	0	0	1	0	0	0	0	1	1	0	0	1	2	2	0	0	2	2	0	1	1	1	1	0	0	2	1	0	0	0	0	0	0	1	0	0	0	1	0
314	0	2	1	0	1	1	0	0	1	1	0	0	0	0	0	0	0	0	2	1	0	1	2	2	0	0	1	2	1	1	0	0	0	0	0	2	1	0	0	1	0	0	1	0	1	0	0	0	1
315	0	1	2	0	0	0	2	2	0	0	0	1	2	2	2	1	0	0	1	0	0	0	2	2	0	0	1	1	1	1	0	0	0	0	0	2	0	0	1	0	0	0	0	0	2	1	0	0	0
316	1	0	2	0	1	1	2	2	1	1	0	0	0	0	0	0	0	2	0	1	1	0	2	2	0	0	2	2	0	2	0	0	0	2	0	2	0	1	0	0	0	0	0	0	0	1	0	0	0
317	1	1	1	0	0	0	1	1	1	2	0	0	2	1	1	1	0	1	1	1	0	1	1	1	1	1	2	2	0	0	1	1	1	0	1	1	2	0	0	1	0	0	0	0	0	0	1	0	0
318	1	1	1	0	0	0	2	2	0	1	1	2	1	1	1	0	0	0	2	0	0	1	0	1	1	1	1	2	1	1	2	0	0	0	0	2	1	1	0	1	0	2	0	0	1	1	0	0	0
319	0	2	0	0	0	0	1	2	0	1	0	1	2	2	2	0	0	0	2	0	0	0	1	1	0	2	2	2	0	2	1	2	2	0	0	2	1	1	1	2	1	0	1	0	1	0	0	0	0
320	0	1	1	1	1	1	2	2	1	1	1	0	0	0	0	0	0	0	2	1	0	1	1	2	0	0	0	1	1	1	0	0	1	1	1	1	2	0	0	1	0	0	0	1	0	0	0	0	1
321	0	2	0	1	0	0	0	1	1	1	0	0	0	0	0	0	1	2	1	0	0	1	2	2	0	0	1	2	0	2	0	0	0	0	1	2	1	1	0	1	0	0	0	1	0	0	0	0	0
322	0	1	1	0	0	0	2	2	0	1	0	0	1	1	1	0	0	1	1	1	1	0	2	2	0	0	2	2	0	2	1	0	1	1	1	1	2	0	0	1	0	0	1	0	1	1	0	0	0
323	1	2	1	0	0	0	1	2	0	0	1	2	2	2	2	0	0	0	2	0	0	0	2	2	0	0	1	1	1	1	0	0	1	2	2	2	2	1	0	1	0	0	0	1	0	0	0	0	0
324	1	1	1	0	1	1	0	0	2	2	0	0	1	0	1	1	0	1	1	1	0	1	0	0	1	0	2	2	1	1	2	0	1	1	1	2	1	0	0	0	0	0	0	0	0	0	0	0	0
325	0	1	2	1	0	0	1	1	1	1	2	0	0	0	0	0	0	2	0	1	0	0	1	2	0	1	2	2	0	1	1	1	1	0	1	2	2	0	0	0	0	0	0	1	0	0	0	0	0
326	1	0	2	0	0	0	0	0	2	2	0	1	1	1	1	0	0	0	2	1	1	0	1	1	0	0	1	1	2	1	0	0	0	0	0	2	2	0	0	2	0	0	0	0	1	1	0	0	1
327	1	2	0	0	0	0	1	1	1	1	0	0	1	0	0	0	0	2	0	1	1	0	1	1	0	1	2	1	1	1	0	1	0	0	0	2	1	1	1	2	1	0	0	0	0	0	0	0	0
328	1	1	2	1	0	0	2	2	0	1	1	0	0	0	0	0	0	1	1	0	0	0	2	2	0	2	2	2	0	2	0	2	2	0	2	0	1	0	0	1	0	0	1	0	1	0	0	1	0
329	1	2	0	0	0	0	2	2	0	0	1	0	0	0	0	0	0	2	0	1	1	0	1	1	1	0	1	1	1	1	1	1	2	0	2	0	1	1	0	0	0	0	0	0	0	0	0	0	0
330	1	2	0	0	0	0	1	2	1	1	0	0	0	0	0	0	0	1	1	0	0	0	2	2	0	2	2	2	0	2	0	1	2	0	2	0	2	0	0	2	0	1	0	1	2	0	1	0	0
331	1	2	1	0	1	1	1	2	1	1	0	1	1	1	1	0	0	0	2	0	0	0	2	2	0	0	2	2	0	2	0	1	2	0	1	2	2	0	0	2	0	0	1	0	1	1	0	0	0
332	1	2	1	1	0	0	0	0	1	1	2	1	2	2	2	0	0	0	2	0	0	0	2	2	0	0	2	2	0	2	0	1	0	0	1	1	1	1	0	1	0	0	0	0	0	0	0	0	0
333	1	1	2	1	0	0	2	2	0	1	0	1	1	0	0	0	0	0	2	0	0	1	1	1	1	1	1	1	2	0	0	1	2	0	2	0	1	1	0	1	0	0	1	0	1	0	0	0	1
334	1	1	2	0	1	1	1	2	1	2	0	0	0	0	0	0	0	1	0	2	2	0	2	2	0	1	1	1	0	1	0	1	1	0	2	1	1	0	1	1	1	0	0	0	0	0	0	0	1
335	0	0	2	0	1	1	2	2	0	0	2	0	1	1	1	0	0	0	2	0	0	1	2	2	0	0	1	2	1	1	2	0	1	1	2	1	1	0	0	1	0	0	1	1	1	2	0	2	0
336	0	1	0	0	0	0	0	0	2	2	0	0	2	2	2	0	0	0	2	0	0	1	2	2	0	1	2	2	0	2	0	0	1	0	1	2	2	0	0	1	0	0	1	0	1	1	0	0	2
337	1	1	2	1	0	0	1	1	1	1	1	1	2	2	2	0	0	0	2	0	0	1	2	2	0	1	2	2	1	1	1	1	1	0	0	2	0	1	1	0	0	1	0	0	1	1	0	0	0
338	0	1	2	1	0	0	1	1	1	1	0	0	1	1	1	0	1	2	1	0	0	1	2	2	0	0	1	0	2	0	0	1	1	2	1	2	1	0	1	1	0	0	1	1	1	2	0	0	0
339	1	0	2	0	1	1	2	2	0	1	1	0	1	0	0	0	1	2	1	0	0	0	2	2	0	1	1	1	1	1	1	0	0	1	1	1	1	1	0	1	0	0	1	0	1	0	0	0	2
340	1	0	2	0	2	2	2	2	0	1	1	1	1	1	1	0	0	0	2	1	0	0	1	2	0	1	1	2	0	1	1	0	0	0	0	2	1	0	1	1	0	0	0	0	0	0	0	1	1
341	1	0	2	0	0	0	2	2	0	0	1	1	2	1	1	0	0	0	2	0	0	0	1	1	1	1	2	2	0	2	1	1	1	1	0	2	0	1	0	0	0	0	1	0	1	0	0	0	0
342	1	0	2	0	1	1	0	1	1	1	1	1	1	1	1	0	0	0	2	0	0	0	2	2	0	1	0	2	1	0	1	1	0	1	1	2	1	0	1	1	0	0	1	0	1	1	0	0	1
343	1	0	2	0	1	1	2	2	0	0	2	0	0	0	0	0	0	2	0	1	0	0	2	2	0	0	2	2	2	1	1	0	1	1	1	1	1	0	1	1	0	0	0	0	1	0	0	0	2
344	0	0	2	0	0	0	2	2	1	1	0	1	1	1	2	0	0	0	2	0	0	0	2	2	0	1	1	1	0	1	1	1	1	0	1	1	1	0	0	1	0	0	0	0	0	0	0	0	0
345	0	2	0	0	0	0	2	2	0	0	2	2	2	1	1	1	0	0	2	1	0	0	1	1	0	0	1	1	2	0	1	0	1	0	0	2	1	0	0	0	0	1	0	0	1	0	0	0	0
346	1	0	2	0	0	0	2	2	0	1	0	1	2	2	2	1	0	1	1	0	0	0	2	2	0	1	1	2	0	1	2	1	2	0	1	1	2	0	0	1	1	0	0	0	0	0	0	0	0
347	0	2	2	0	1	1	1	1	1	1	0	1	1	1	2	1	0	0	2	0	0	0	2	2	0	0	2	1	1	1	0	1	1	2	2	1	2	0	0	1	0	0	0	0	1	0	0	0	0
348	0	1	1	0	1	2	0	0	2	2	0	1	2	2	2	0	0	2	0	1	1	0	1	2	0	1	2	2	0	1	1	0	0	0	0	2	1	1	1	0	0	0	0	0	0	0	0	0	0
349	1	2	1	1	0	0	1	1	1	1	1	0	0	0	0	0	0	1	1	0	0	0	2	2	0	0	2	2	0	2	0	0	1	1	1	1	1	0	0	0	0	0	1	1	1	2	0	0	0
350	1	2	1	0	0	0	1	1	1	1	0	1	1	1	1	0	0	1	1	0	0	0	2	2	0	1	1	2	1	1	1	2	1	0	1	1	0	0	1	1	1	0	0	1	0	0	0	0	0
351	1	0	2	0	0	0	2	2	0	1	1	0	0	0	0	0	0	0	2	1	1	0	2	2	0	2	2	2	0	2	1	2	1	0	1	1	1	0	0	0	0	0	1	0	1	0	0	0	0
352	1	2	0	0	0	0	1	0	1	1	1	0	0	0	0	0	0	1	1	0	0	0	2	2	0	1	1	1	0	1	0	1	0	0	0	2	1	0	0	2	0	2	0	0	0	0	0	1	0
353	1	1	1	0	0	0	1	2	0	1	0	0	0	0	1	1	0	0	2	0	0	1	1	1	1	1	2	2	0	2	1	1	1	2	1	2	1	0	1	1	0	1	0	0	1	0	0	0	1
354	1	0	2	0	2	2	1	1	0	0	1	1	0	0	0	0	0	1	1	1	1	0	2	2	0	2	0	2	1	0	1	0	2	0	1	2	1	1	0	0	0	0	0	0	1	1	0	0	0
355	0	2	0	0	0	0	0	0	2	2	0	1	2	2	2	1	0	1	1	1	0	1	1	2	0	1	0	1	1	1	0	1	1	1	0	2	2	0	0	1	0	0	1	0	1	2	0	0	0
356	1	2	0	0	0	0	1	1	1	1	0	0	2	0	0	0	0	2	0	1	1	0	0	1	0	0	2	2	0	2	0	0	1	1	1	2	2	0	0	1	0	0	1	0	1	1	0	0	0
357	1	0	2	1	1	1	2	2	0	0	0	0	0	0	0	0	0	0	2	0	0	1	2	2	0	1	2	2	0	1	1	1	2	0	0	2	1	1	0	1	0	1	0	0	0	0	0	0	1
358	1	1	1	0	0	0	1	1	1	2	0	1	2	0	0	1	0	0	1	0	0	0	2	2	0	2	2	2	0	2	0	1	1	0	1	1	1	0	0	0	0	0	0	0	0	2	0	0	1
359	1	2	0	0	0	0	1	1	2	2	0	0	1	0	1	1	0	0	1	0	0	0	2	2	0	1	2	2	1	1	2	1	2	0	1	1	1	0	0	1	0	0	0	0	1	0	0	0	0
360	0	2	0	0	1	1	1	1	1	1	1	0	0	0	0	0	0	1	1	1	0	1	2	2	0	1	1	2	0	1	0	1	1	0	1	2	1	0	0	2	1	0	2	0	2	1	0	0	0
361	1	2	1	1	0	0	0	0	2	2	0	0	0	0	0	0	0	2	0	1	1	1	2	2	0	0	1	2	1	1	2	1	1	0	2	2	2	0	0	2	0	1	0	0	1	0	0	0	0
362	0	1	2	0	0	0	2	2	1	1	1	0	1	0	0	0	0	2	0	1	1	0	2	2	0	1	1	1	1	1	0	1	1	0	0	2	0	1	0	1	0	0	0	0	0	0	0	0	0
363	0	1	0	0	0	0	1	2	0	0	0	1	2	1	1	0	0	1	2	1	1	0	2	2	0	1	2	2	0	2	1	1	1	1	1	1	2	0	0	1	1	0	0	0	0	0	0	0	0
364	0	1	1	0	1	1	1	1	0	0	2	1	2	1	1	1	0	2	0	1	1	0	2	2	0	1	2	2	1	1	1	1	1	0	0	2	1	0	0	1	0	0	1	0	1	0	0	0	0
365	1	0	2	0	0	0	2	2	0	1	0	0	0	0	0	0	0	0	1	0	0	0	1	1	0	1	0	1	2	0	1	0	0	0	0	2	1	1	0	1	0	0	0	1	0	0	1	0	1
366	1	1	1	0	0	0	1	1	1	2	0	1	1	0	0	1	0	0	2	1	1	1	2	2	0	0	2	2	0	2	1	2	1	0	1	1	2	0	0	2	0	0	0	0	1	1	0	0	1
367	1	1	2	1	0	0	1	2	0	0	0	0	2	1	1	0	0	1	1	0	0	0	2	2	0	1	1	2	0	2	0	0	0	0	1	1	2	0	0	1	0	0	0	1	0	1	0	1	0
368	1	1	1	0	0	0	1	2	0	0	1	1	1	1	1	0	0	0	2	0	0	0	2	2	0	0	2	2	0	2	2	0	2	1	1	2	2	1	0	0	0	0	0	0	0	0	0	0	0
369	1	1	1	1	0	0	1	1	1	2	0	0	2	0	0	0	0	0	2	0	0	1	1	1	1	0	0	0	1	0	1	0	0	0	0	2	1	0	0	1	0	0	0	0	1	1	0	0	0
370	1	2	1	0	0	0	2	2	0	0	1	0	0	0	0	0	0	2	0	1	1	0	2	2	0	1	0	2	1	0	1	0	1	1	1	1	2	0	0	2	0	0	1	0	1	2	0	0	0
371	1	2	0	1	0	0	2	2	0	0	1	0	0	0	0	0	0	0	1	0	0	1	2	2	0	1	1	1	1	1	1	0	2	0	0	2	1	1	1	2	2	0	1	0	1	0	0	1	1
372	1	1	2	0	1	1	1	1	1	2	0	0	1	1	1	0	0	1	1	0	0	0	1	1	0	0	1	0	2	0	0	0	1	0	1	1	2	0	0	1	0	0	1	0	1	0	0	0	1
373	1	0	2	0	1	1	0	0	1	1	0	0	0	0	0	0	0	0	2	1	0	0	1	2	0	1	2	2	0	2	0	1	1	0	1	1	2	0	0	2	0	0	1	0	1	0	0	0	0
374	1	1	1	0	1	1	1	2	0	0	0	0	0	0	0	0	0	1	1	2	1	0	1	1	1	1	1	2	1	1	2	1	0	1	0	2	1	1	0	2	0	0	1	0	1	1	0	0	0
375	1	1	1	1	0	0	2	2	0	1	0	0	0	0	0	0	1	1	1	1	0	0	0	0	0	1	0	1	2	0	1	1	1	0	1	1	2	0	0	2	0	0	0	1	0	0	0	0	0
376	0	1	1	0	0	0	2	2	0	0	1	0	0	0	0	0	0	1	1	1	0	1	1	2	0	0	2	2	0	2	1	0	2	0	2	1	1	0	1	1	0	0	0	0	0	0	0	0	0
377	1	1	1	0	0	1	1	2	0	0	0	0	0	0	0	0	0	1	1	1	0	0	1	2	0	1	1	2	1	1	2	0	1	1	0	2	1	0	0	1	1	0	1	0	2	2	0	0	0
378	1	2	0	0	0	0	2	2	0	0	1	1	1	1	1	0	0	2	0	1	1	0	1	1	0	1	1	1	1	1	0	1	0	0	0	2	1	1	0	0	0	0	0	0	1	1	0	0	0
379	1	1	1	1	1	1	1	1	1	1	0	1	2	1	1	0	0	0	2	0	0	1	1	1	1	0	0	1	1	1	0	1	2	0	1	1	2	0	0	2	0	0	0	0	0	0	0	0	0
380	1	1	1	1	0	0	1	2	0	0	1	0	1	0	0	0	0	1	1	1	0	0	2	2	0	1	2	2	0	2	2	0	1	1	2	0	0	1	0	0	0	1	0	0	2	1	0	0	0
381	1	1	2	0	0	0	1	1	2	2	0	0	1	1	1	0	0	1	1	0	0	0	1	1	0	0	1	2	2	0	2	0	1	1	2	0	0	0	0	1	0	0	0	0	0	0	0	0	0
382	1	0	2	1	0	0	2	2	0	1	0	0	0	0	0	0	0	1	1	0	0	0	2	2	0	2	2	2	0	1	0	0	2	0	1	1	1	0	1	1	0	0	0	1	0	0	0	0	0
383	1	2	0	0	0	0	0	1	1	1	0	0	0	0	0	0	0	0	2	0	0	0	2	2	0	1	1	2	1	1	1	1	1	0	0	2	2	1	0	1	0	0	1	0	1	2	0	0	0
384	0	2	0	0	0	0	0	1	1	1	0	1	2	1	1	0	0	2	0	2	0	0	2	2	0	1	2	1	1	1	0	1	1	1	0	2	2	1	1	2	1	0	0	0	0	0	0	1	0
385	1	1	1	0	0	0	1	2	0	0	1	1	1	1	1	0	0	0	1	0	0	1	2	2	0	0	1	1	0	1	2	1	1	0	1	1	1	0	0	0	0	0	0	0	0	0	0	0	0
386	1	1	1	1	1	1	0	1	2	2	0	0	0	0	1	1	0	0	2	1	1	0	1	2	0	1	2	2	1	1	2	2	2	0	2	0	1	0	0	2	1	0	0	0	0	0	0	0	0
387	1	2	0	0	0	0	1	2	0	0	1	0	1	1	0	0	0	1	1	1	0	1	2	2	0	1	1	1	1	0	1	0	1	1	1	1	1	0	0	1	0	1	0	1	1	0	0	0	0
388	1	1	2	0	0	0	2	2	0	0	1	1	0	0	0	0	0	0	2	0	0	1	2	2	0	1	1	1	1	1	0	1	1	0	0	2	1	0	0	1	0	0	0	0	1	1	0	0	1
389	1	1	1	0	1	1	2	2	1	1	0	1	1	1	1	0	0	1	1	1	0	1	2	2	0	0	2	2	0	2	0	2	2	0	0	2	1	1	1	0	0	0	0	0	0	0	0	0	1
390	1	1	1	0	0	1	0	0	2	2	0	0	0	0	0	0	0	0	2	0	0	0	2	2	0	0	1	2	1	1	2	0	1	0	0	2	1	0	0	1	0	0	0	0	1	0	0	1	0
391	1	0	2	0	0	0	1	1	1	1	1	0	0	0	0	0	0	0	1	0	0	2	1	1	1	1	2	2	1	1	2	0	0	0	2	2	2	0	0	2	0	0	0	1	0	0	0	1	0
392	0	1	1	0	1	1	1	2	0	0	0	0	0	0	0	0	1	1	2	1	1	1	1	1	1	1	2	2	1	1	1	1	1	0	0	2	2	0	0	0	0	0	1	0	1	0	0	0	1
393	1	1	1	1	0	0	1	1	1	1	0	0	0	0	0	0	0	0	2	1	1	0	2	2	0	1	2	2	2	1	1	0	1	0	1	1	0	1	1	0	0	0	0	0	1	1	0	1	0
394	0	1	1	1	1	1	0	0	2	2	0	0	0	0	0	0	0	1	1	1	1	0	2	2	0	2	2	2	0	1	0	1	2	0	1	1	2	1	0	1	0	0	1	0	0	0	1	0	0
395	1	1	1	0	0	0	1	1	1	1	0	1	0	0	0	0	0	0	2	1	1	1	1	1	1	1	1	1	1	0	1	0	2	0	0	2	2	1	0	1	0	0	1	0	2	0	0	0	0
396	0	1	0	1	0	0	1	2	0	0	1	0	1	1	1	0	0	2	0	1	1	1	1	1	1	1	2	2	0	2	0	0	0	0	0	2	2	0	0	1	1	0	0	0	1	0	0	0	0
397	1	1	2	1	0	0	1	1	1	2	0	0	1	1	1	0	0	1	1	0	0	1	1	1	1	1	1	1	1	1	0	0	1	2	2	2	2	0	0	0	0	1	0	0	1	0	0	1	0
398	0	2	1	0	0	0	1	1	0	0	2	1	2	1	1	1	0	1	1	0	0	1	1	1	0	0	0	1	1	0	0	0	1	0	0	2	1	1	0	1	0	0	0	0	0	0	0	0	0
399	1	1	1	0	0	0	2	2	0	0	0	1	1	1	1	0	0	1	1	1	1	0	2	2	0	1	0	1	0	0	2	1	1	1	0	2	1	0	0	0	0	1	0	0	1	0	0	0	1
400	1	1	1	0	1	1	0	0	1	1	0	1	2	2	2	0	0	1	1	1	1	2	0	1	1	1	0	1	0	1	1	0	2	0	1	2	1	0	1	1	0	0	0	1	0	1	0	0	0
401	1	1	1	0	0	0	2	2	0	0	0	0	0	0	0	0	0	0	2	0	0	0	1	1	0	1	1	1	2	0	1	1	1	0	0	2	1	1	0	1	0	0	0	0	1	1	0	0	0
402	1	1	2	0	1	1	2	2	2	2	0	0	0	0	0	0	0	0	2	0	0	0	1	1	0	1	2	2	1	2	0	1	1	0	0	1	1	0	0	0	0	0	0	1	0	0	0	0	0
403	1	2	1	0	0	0	1	2	0	1	0	0	1	0	0	0	0	0	2	0	0	1	2	2	0	1	2	2	0	2	0	2	1	0	1	1	1	0	1	1	0	0	0	1	1	1	0	0	0
404	1	1	1	1	1	1	0	1	0	0	1	0	0	0	1	1	0	2	0	2	1	1	1	1	0	0	2	2	0	2	1	0	1	0	1	1	1	1	0	1	0	1	0	0	1	0	0	0	1
405	0	0	2	0	1	1	1	1	1	2	0	0	0	0	1	1	0	1	1	2	1	0	2	2	0	2	1	2	0	1	0	2	1	0	1	0	1	0	0	1	0	0	2	0	2	1	0	1	0
406	1	2	0	0	0	0	1	2	1	2	0	1	2	1	1	0	0	0	2	0	0	1	2	2	0	0	2	2	0	2	0	0	2	0	0	2	2	0	0	0	0	0	1	0	1	0	0	0	0
407	1	0	2	0	0	0	2	2	1	1	1	0	0	0	0	0	0	2	0	2	2	0	2	2	0	2	2	2	1	1	2	1	1	1	1	2	2	0	0	2	0	0	0	0	0	0	0	1	0
408	1	1	1	0	0	0	1	2	0	1	0	1	1	1	2	1	0	0	2	0	0	1	0	1	0	0	2	2	0	1	0	1	1	0	0	2	1	0	0	1	0	0	0	0	1	0	0	1	0
409	1	1	1	0	0	0	2	2	0	0	0	0	1	0	0	0	0	1	1	0	0	1	1	1	1	2	2	2	0	1	1	0	1	2	1	2	2	0	0	1	0	0	1	0	1	0	0	0	1
410	1	1	2	0	0	0	0	0	2	2	0	1	1	1	1	0	0	0	2	0	0	0	2	2	0	1	2	2	1	1	1	1	1	1	0	2	1	0	0	2	0	0	1	0	1	1	0	0	0
411	1	1	1	1	0	0	2	2	0	0	1	1	1	1	1	0	1	2	1	0	0	0	2	2	0	1	0	2	1	1	1	0	2	0	0	2	1	1	1	1	1	0	1	0	2	0	0	0	0
412	1	2	1	0	0	0	2	2	0	1	0	0	1	0	0	0	0	0	2	1	1	0	0	0	0	1	1	2	0	1	0	0	0	0	0	2	0	0	1	0	0	0	0	0	2	1	0	0	0
413	1	0	2	1	1	1	1	2	0	0	1	0	1	0	0	0	0	0	2	0	0	2	0	1	1	1	1	2	0	1	0	0	1	1	0	2	1	0	0	2	0	0	0	0	2	1	0	0	0
414	1	1	1	0	0	0	1	2	0	0	0	0	2	0	0	1	0	2	0	2	0	1	0	0	1	1	1	1	1	1	0	1	1	1	1	1	1	0	0	1	0	0	0	0	0	0	0	0	0
415	1	2	1	1	0	0	1	2	1	1	0	1	0	0	0	0	0	1	2	0	0	0	1	1	0	1	2	2	1	2	1	1	1	1	0	2	1	0	0	1	0	1	0	0	1	0	0	0	0
416	1	1	2	1	1	1	2	2	0	1	0	0	0	0	0	0	0	0	2	0	0	1	1	1	1	0	1	2	1	1	1	2	2	0	2	0	2	0	0	0	0	0	0	0	0	2	0	1	0
417	0	1	0	1	0	0	1	1	1	1	0	0	1	0	0	0	0	1	1	0	0	0	2	2	0	1	1	1	2	1	0	2	1	0	1	0	1	0	0	1	0	0	1	0	1	2	0	0	0
418	1	2	1	0	0	0	1	2	0	0	0	0	0	0	0	0	0	2	0	1	1	0	2	2	0	0	2	2	0	1	0	0	1	0	1	1	1	0	0	2	0	0	1	0	1	0	0	0	0
419	1	1	2	0	1	1	1	1	1	2	0	0	0	0	0	0	1	2	1	1	0	0	1	1	0	1	1	2	1	1	2	0	2	0	0	2	1	0	1	1	0	0	0	0	0	1	0	0	1
420	1	1	1	1	0	0	0	0	2	2	0	2	2	2	2	0	0	0	1	0	0	0	1	1	0	2	1	2	2	0	2	1	1	2	1	2	1	1	1	0	0	1	0	0	1	0	0	0	0
421	0	1	1	0	0	0	1	2	0	0	1	0	1	0	0	0	0	0	1	0	0	1	2	2	0	0	2	2	1	1	2	0	1	0	1	1	1	1	0	1	0	1	0	1	0	1	0	0	0
422	0	2	0	0	0	0	0	1	1	1	0	0	0	0	0	0	0	2	1	1	1	1	2	2	0	1	1	1	1	1	0	2	2	0	2	1	0	0	0	0	0	1	0	0	0	0	0	0	0
423	1	1	2	0	0	0	2	2	0	1	0	0	1	0	0	0	0	2	0	1	0	0	2	2	0	1	1	1	1	2	0	0	1	0	1	2	2	0	0	1	0	1	0	0	1	2	0	0	1
424	0	0	2	0	1	1	1	1	1	1	1	1	2	2	2	1	0	0	2	0	0	0	2	2	0	1	1	1	0	1	1	0	0	1	2	2	2	0	0	1	0	1	0	0	0	0	0	0	0
425	1	1	1	0	1	1	0	1	1	1	1	1	2	1	1	0	0	1	1	0	0	0	2	2	0	1	1	1	1	0	1	0	0	1	1	1	0	1	1	0	0	2	0	0	0	0	0	0	0
426	1	2	0	0	0	0	0	0	2	2	0	1	1	1	1	0	0	1	1	1	0	1	0	1	0	1	0	1	2	0	1	1	0	0	1	1	0	1	0	0	0	0	0	0	0	0	0	0	0
427	0	1	1	0	1	1	0	1	1	1	0	1	1	1	1	0	0	0	2	0	0	0	2	2	0	1	2	2	0	2	0	1	2	0	0	2	1	0	0	1	0	0	0	0	1	1	0	0	0
428	1	2	0	1	0	0	1	1	0	1	0	0	1	1	1	0	0	1	1	0	0	0	1	1	0	1	1	1	1	2	0	0	2	1	2	1	2	0	0	1	0	0	1	0	1	0	0	0	1
429	1	2	1	1	0	0	2	2	0	0	2	0	2	2	2	0	0	1	1	1	0	1	1	1	1	1	2	2	1	2	1	0	1	0	0	2	1	0	0	0	0	0	0	0	0	0	0	1	0
430	0	1	1	1	0	0	0	1	1	1	1	1	1	1	1	0	0	0	2	0	0	0	2	2	0	2	0	2	2	0	2	2	2	0	1	2	1	0	0	0	0	0	0	0	1	1	0	0	0
431	1	2	1	0	0	0	2	2	0	0	0	0	2	0	0	0	0	0	2	0	0	0	1	1	0	2	2	2	1	1	1	1	0	0	1	1	1	0	0	2	0	0	0	2	0	0	0	0	1
432	1	2	1	1	0	0	1	1	0	0	0	0	0	0	0	0	0	0	2	1	1	0	2	2	0	0	2	2	0	2	0	1	2	0	1	1	1	0	0	2	1	0	1	0	1	0	0	0	0
433	1	1	1	1	0	0	1	2	0	0	1	1	0	0	0	0	0	1	1	2	1	0	2	2	0	1	1	2	1	1	1	0	1	0	1	1	2	0	0	2	0	0	0	0	0	0	0	0	0
434	0	1	1	0	0	1	0	1	0	0	1	0	0	0	0	0	0	2	0	2	1	1	2	2	0	0	1	2	0	1	0	0	2	0	1	2	0	0	0	1	0	0	0	0	0	1	0	0	0
435	1	1	1	0	0	0	0	1	1	1	0	1	2	1	1	0	0	0	1	1	1	0	1	2	0	1	2	2	1	1	0	0	1	1	1	2	2	0	0	2	0	0	0	2	0	2	0	0	0
436	1	1	0	0	0	0	2	2	1	1	0	0	0	0	0	0	0	1	1	1	1	2	2	2	0	0	0	1	1	1	1	0	0	0	0	2	0	0	0	0	0	0	0	0	0	1	1	0	0
437	1	2	0	0	0	0	1	2	0	0	1	0	0	0	0	0	0	2	0	1	1	0	2	2	0	0	1	1	0	1	0	1	2	0	2	0	2	0	0	2	0	1	1	0	0	0	0	0	0
438	1	1	0	0	0	0	2	2	1	1	1	0	1	0	0	0	0	1	1	0	0	0	2	2	0	2	2	2	1	1	2	0	0	1	0	2	1	0	0	1	0	0	0	0	0	0	0	1	0
439	1	2	1	0	0	0	1	1	1	1	1	0	1	0	0	0	0	1	1	2	1	1	2	2	0	0	2	2	0	1	1	0	1	0	0	2	1	0	0	1	0	0	0	0	1	0	0	0	0
440	1	1	2	1	0	0	1	1	1	1	0	0	1	0	0	0	0	0	1	1	1	0	2	2	0	0	1	1	2	0	1	0	2	0	0	2	1	0	0	1	0	1	0	0	1	1	0	0	0
441	1	1	2	0	1	1	1	1	1	1	0	0	0	0	0	0	0	1	1	1	1	1	0	0	1	0	1	1	2	0	1	1	1	2	1	1	2	0	0	2	0	0	1	0	0	0	0	0	0
442	1	1	1	0	0	0	2	2	0	0	1	1	1	1	1	0	0	0	1	0	0	0	2	2	0	2	1	2	0	2	0	0	1	1	0	2	0	1	0	0	0	1	0	0	0	0	0	0	0
443	1	1	1	1	0	1	1	1	1	1	1	0	0	0	1	1	0	1	2	1	1	0	2	2	0	1	2	2	0	2	1	0	0	0	0	2	2	1	0	1	0	0	1	0	1	0	0	2	0
444	1	1	2	1	0	0	1	1	1	1	1	1	2	2	2	0	0	1	1	0	0	0	2	2	0	1	1	0	2	0	0	1	1	1	1	2	1	0	0	1	0	0	0	0	0	0	1	0	0
445	1	0	2	1	0	0	2	2	0	0	2	0	0	0	0	0	1	0	2	1	1	1	0	1	1	1	2	2	0	2	1	0	1	1	1	2	2	0	0	1	1	0	1	0	2	0	0	0	1
446	1	1	2	1	0	0	1	2	0	1	0	0	0	0	0	0	0	0	2	1	1	0	2	2	0	1	1	2	1	1	2	1	1	1	1	2	2	0	0	2	0	0	1	0	1	1	0	0	1
447	1	2	0	1	0	0	1	2	0	0	1	1	1	1	1	0	0	1	1	1	1	0	2	2	0	0	2	2	0	1	1	2	2	0	0	2	1	0	0	1	0	1	1	0	0	0	1	0	0
448	0	2	1	0	0	0	1	2	0	0	1	0	0	0	0	0	0	0	1	0	0	0	1	1	0	0	0	1	0	1	1	1	0	2	1	2	0	1	1	0	0	1	1	0	1	1	0	0	0
449	1	2	2	1	0	0	1	1	1	1	0	0	0	0	1	1	0	2	0	1	1	2	0	1	1	1	2	2	1	1	2	0	1	1	2	0	1	0	0	2	1	2	0	0	0	0	0	0	0
450	1	1	1	1	1	1	2	2	0	1	0	0	2	1	1	1	0	2	0	1	1	0	2	2	0	1	2	2	0	2	1	0	1	0	0	2	0	0	0	0	0	0	1	0	1	0	0	0	0
451	1	1	1	0	0	0	1	1	1	2	0	2	2	2	2	0	0	0	2	0	0	1	1	1	1	1	2	2	1	1	2	1	1	1	2	1	1	0	0	2	0	0	1	0	1	0	0	0	0
452	1	0	2	0	0	0	2	2	0	1	1	1	1	1	1	0	0	1	2	0	0	0	2	2	0	1	1	1	0	0	1	1	1	0	0	2	1	1	0	1	0	0	0	0	0	0	0	0	0
453	1	1	2	2	0	0	0	1	1	1	1	0	0	0	0	0	0	0	2	0	0	1	2	2	0	1	1	2	1	0	2	0	1	2	0	2	1	0	0	1	0	1	0	1	1	0	0	0	2
454	1	1	2	1	0	0	0	0	2	2	0	1	1	0	0	1	1	2	0	1	1	1	2	2	0	0	1	2	0	2	0	0	1	0	1	1	1	0	0	2	0	0	0	0	1	0	0	0	0
455	1	1	1	1	0	0	1	0	1	1	1	0	0	0	0	0	0	1	1	1	1	0	2	2	0	1	2	2	1	1	2	0	0	0	0	2	0	0	0	1	1	0	0	0	0	0	0	0	0
456	1	1	1	0	0	0	0	1	1	1	1	0	0	0	0	0	0	0	2	0	0	1	1	1	1	0	1	2	0	2	1	2	1	0	1	1	0	0	0	0	0	0	1	0	0	0	0	0	1
457	1	2	0	0	0	0	1	1	1	1	0	1	2	1	1	0	1	1	2	0	0	1	2	2	0	1	0	2	1	0	1	1	2	0	0	2	2	0	0	1	0	0	0	0	0	1	0	0	1
458	1	2	1	0	0	0	0	1	1	1	0	0	0	0	0	0	0	1	1	1	1	1	1	1	1	1	2	2	0	2	1	1	1	1	1	1	1	0	0	0	0	0	1	0	1	1	0	0	0
459	1	1	2	0	0	0	1	2	1	1	0	1	1	0	0	1	0	0	1	1	1	1	2	2	0	1	2	2	0	0	0	0	0	2	1	2	1	0	0	2	0	0	0	0	1	1	0	0	0
460	1	0	2	0	1	1	2	2	0	1	1	0	0	0	0	0	0	0	2	1	1	0	2	2	0	1	2	2	0	2	1	1	1	1	1	1	1	0	0	0	0	0	1	0	1	0	0	0	0
461	1	1	1	0	0	0	2	2	0	0	1	1	1	1	2	0	0	0	2	0	0	1	1	1	1	0	1	2	0	1	2	0	0	0	1	1	0	0	0	1	0	0	0	0	0	1	0	0	0
462	1	0	2	0	1	1	1	1	1	1	1	1	1	1	1	0	0	0	2	0	0	0	2	2	0	2	1	2	2	1	2	1	1	0	0	2	2	0	0	1	0	0	2	0	2	1	0	0	0
463	1	0	2	0	0	0	0	1	1	1	0	1	1	1	1	0	0	1	2	1	1	0	2	2	0	1	0	1	2	0	1	1	1	1	0	2	2	0	0	1	1	0	0	0	2	1	0	0	1
464	1	2	1	0	0	0	1	2	0	0	1	1	2	2	2	0	0	1	1	0	0	1	1	2	0	0	2	2	1	1	2	2	1	0	1	1	1	0	0	1	0	1	0	0	1	1	0	1	0
465	1	0	2	0	1	1	1	1	1	1	1	0	1	1	1	1	1	2	1	1	0	0	0	0	0	0	1	2	0	1	0	0	1	0	0	2	1	1	0	1	0	0	1	0	1	1	0	0	0
466	1	2	1	0	0	0	1	1	1	2	0	0	0	0	0	0	0	1	1	0	0	1	2	2	0	0	1	1	1	1	1	2	1	0	0	2	1	0	0	2	1	0	1	0	1	1	0	0	1
467	0	1	1	0	0	0	1	1	1	2	0	1	1	1	1	0	0	1	1	1	1	0	2	2	0	2	1	2	0	1	1	0	2	0	2	1	2	1	0	1	0	1	0	0	0	0	0	0	0
468	1	1	2	1	0	0	0	1	1	1	0	1	1	1	1	0	0	2	0	1	1	0	1	1	0	2	1	1	0	1	0	1	0	0	0	2	1	0	0	1	0	0	1	0	0	1	0	0	0
469	0	1	1	1	1	1	0	0	2	2	0	1	1	1	1	0	0	1	1	0	1	1	1	1	1	1	1	1	1	1	1	1	1	0	0	2	1	0	0	1	0	1	0	0	2	0	0	0	0
470	1	1	1	0	1	1	1	2	0	0	1	0	2	0	0	0	0	2	0	1	1	0	1	1	0	2	1	2	1	1	1	2	2	0	0	2	0	0	0	1	0	1	0	0	2	1	0	0	0
471	1	1	2	1	0	0	1	1	1	2	0	0	1	0	0	0	1	2	0	2	2	0	2	2	0	2	1	2	0	1	0	0	1	1	1	2	1	0	0	1	1	0	0	0	0	0	0	0	1
472	1	1	1	0	1	2	0	0	2	2	0	1	2	1	1	0	0	0	2	0	0	0	1	2	0	1	2	2	0	2	0	0	0	0	2	1	1	0	0	1	1	0	1	0	1	1	0	0	0
473	0	1	1	1	0	0	2	2	1	1	1	0	2	1	1	0	0	1	1	1	0	0	2	1	1	1	0	2	1	1	1	0	1	0	0	2	1	0	0	0	0	0	2	0	1	1	0	0	0
474	0	0	2	0	1	1	0	0	2	2	0	1	1	1	1	0	0	2	0	0	0	0	2	2	0	2	0	1	1	0	0	1	1	2	1	1	0	1	1	0	0	0	1	0	1	2	0	0	1
475	0	2	1	0	0	0	1	2	0	0	1	0	0	0	0	0	0	0	2	0	0	0	0	2	0	1	2	2	0	1	0	0	0	0	1	1	1	1	1	1	1	0	0	0	0	0	0	1	0
476	1	2	1	0	0	0	2	2	0	1	1	2	2	2	2	0	0	0	2	0	0	0	2	2	0	1	2	2	0	2	1	0	1	1	1	2	1	0	1	1	0	0	0	0	0	0	0	0	0
477	1	1	1	1	0	0	2	2	0	0	0	0	0	0	0	0	0	2	0	2	0	0	0	2	0	1	2	2	0	2	1	1	2	0	1	1	1	0	1	0	0	0	0	0	2	1	0	0	0
478	1	2	0	0	0	0	0	0	2	2	0	0	0	0	0	0	0	0	2	0	0	0	2	2	0	1	1	1	1	0	1	1	1	1	2	0	0	1	0	0	0	0	1	0	1	1	0	0	0
479	1	2	0	1	0	0	0	0	2	2	0	1	2	2	2	0	1	1	2	1	1	1	2	2	0	1	2	2	0	2	0	1	1	0	2	2	1	0	0	1	0	0	0	0	0	1	0	0	0
480	1	2	1	0	0	0	1	1	1	2	0	0	0	0	0	0	0	0	2	1	1	2	2	2	0	0	2	2	0	1	1	0	0	0	1	2	2	0	0	1	0	0	1	0	2	1	0	0	1
481	0	2	1	0	1	1	1	2	0	1	0	0	0	0	0	0	0	1	1	1	0	0	2	2	0	0	1	2	1	0	2	1	1	0	0	2	2	0	0	2	0	0	0	0	0	0	0	0	1
482	1	2	1	2	0	0	1	1	1	1	0	1	1	1	1	0	0	1	1	1	0	1	2	2	0	0	0	1	2	0	1	0	2	1	2	1	2	0	0	1	0	0	0	1	0	0	0	0	0
483	1	2	1	0	0	0	1	1	1	2	0	1	0	0	0	0	0	0	2	0	0	1	2	2	0	1	1	2	0	1	1	0	1	1	1	2	1	0	0	1	0	0	0	0	1	1	0	0	1
484	1	2	1	1	0	0	1	2	0	0	0	1	1	1	1	0	0	0	2	0	0	0	1	1	0	1	0	1	0	1	1	0	1	0	0	2	0	0	0	0	0	0	2	0	2	1	0	0	0
485	0	1	1	0	1	2	2	2	0	2	1	0	2	0	0	0	0	1	1	0	0	0	1	2	0	1	0	1	1	1	1	0	0	0	0	2	1	0	1	1	0	0	0	0	1	0	0	0	0
486	1	1	2	0	0	0	0	0	2	2	0	0	0	0	0	0	0	0	2	1	1	0	2	2	0	1	2	2	0	2	0	0	1	0	1	2	1	0	0	0	0	0	0	0	1	0	0	1	1
487	1	1	1	0	1	1	2	2	0	0	0	0	1	0	0	0	0	0	2	0	0	1	2	2	0	2	1	2	0	1	1	0	0	0	2	2	1	0	0	1	0	0	0	0	2	1	0	1	0
488	1	1	1	1	0	0	0	0	2	2	0	2	2	1	1	1	0	1	1	1	0	1	1	1	1	1	2	2	1	2	0	1	1	0	0	2	1	0	1	1	0	0	1	0	1	2	0	0	0
489	1	1	1	0	1	1	1	2	0	1	0	0	1	1	1	0	0	0	2	0	0	0	0	1	0	0	1	1	1	1	0	0	1	0	1	1	1	1	0	1	0	0	0	0	0	2	0	0	0
490	1	2	0	0	0	0	1	1	1	1	1	0	1	1	1	0	0	1	1	1	1	0	2	2	0	1	1	2	1	1	1	0	0	0	1	1	1	0	0	1	0	2	0	0	1	1	0	0	0
491	0	1	1	0	0	0	1	1	1	1	1	1	1	1	1	0	0	0	1	0	0	0	2	2	0	1	1	1	2	0	1	1	1	0	1	2	2	0	0	1	0	0	0	0	0	0	0	1	0
492	0	2	0	1	0	0	1	2	0	0	1	1	2	1	1	0	0	0	2	1	1	1	1	1	1	0	2	2	1	1	2	0	0	1	1	1	2	0	0	1	0	0	0	0	0	0	0	0	0
493	1	1	1	1	0	0	2	2	0	0	1	0	0	0	0	0	0	1	1	0	0	1	2	2	0	1	2	2	0	1	1	2	2	0	1	1	2	0	0	1	0	0	0	0	0	0	0	0	0
494	1	0	2	0	0	0	1	1	2	2	0	1	1	1	1	0	0	1	1	1	0	0	2	2	0	1	2	2	0	2	0	2	2	0	2	1	1	0	0	1	0	0	0	0	0	0	0	0	0
495	1	1	1	0	0	0	1	2	0	1	0	0	0	0	0	0	0	0	2	0	0	1	2	2	0	0	1	2	0	1	2	1	0	2	1	2	1	0	0	1	0	0	1	0	1	2	0	0	0
496	0	1	1	0	0	0	2	2	0	0	2	2	2	1	1	1	1	1	2	1	1	0	1	1	0	1	2	1	1	0	1	0	2	1	2	2	2	0	0	2	0	0	1	0	1	0	0	0	0
497	1	1	1	0	1	2	1	1	0	0	0	1	2	1	1	1	0	1	1	1	1	0	2	2	0	1	2	2	0	2	0	0	1	0	1	1	1	0	0	1	0	0	1	0	0	0	0	0	0
498	0	1	1	0	0	1	1	1	1	2	0	1	1	1	1	0	0	2	0	1	1	0	2	2	0	2	2	2	1	1	2	2	1	0	0	2	1	1	1	1	1	1	0	1	1	0	0	0	0
499	0	1	1	0	0	0	2	2	0	0	1	0	1	0	0	0	0	0	2	0	0	0	2	1	1	1	1	2	1	1	0	1	1	0	1	1	0	1	0	0	0	0	0	0	0	0	0	0	0
500	1	1	1	1	0	0	1	1	1	1	0	2	2	2	2	0	0	1	0	2	2	0	2	2	0	0	1	1	0	1	2	1	1	0	1	1	1	0	0	1	0	0	0	0	2	1	0	0	1
501	1	0	2	1	0	0	2	2	2	2	0	1	0	0	0	0	0	0	1	0	0	0	1	1	0	1	2	2	1	1	2	0	2	0	1	2	2	0	0	2	0	1	0	0	2	0	0	1	0
502	1	0	2	1	0	0	2	2	0	1	0	0	0	0	0	0	0	1	1	0	0	1	1	1	1	1	1	1	2	0	1	0	0	0	0	2	1	0	1	1	0	0	1	0	1	1	0	0	0
503	0	2	0	1	0	0	2	2	0	1	0	0	0	0	0	0	0	1	1	1	1	1	2	2	0	2	0	1	0	1	1	2	1	0	0	2	2	0	0	1	0	0	0	0	1	0	0	0	0
504	1	2	2	1	0	0	1	1	1	2	0	1	1	1	1	0	0	1	1	1	0	0	1	1	1	1	2	2	0	1	1	0	0	0	0	2	1	0	0	1	0	0	0	2	0	0	0	0	0
505	1	1	2	1	0	0	2	2	1	1	0	0	0	0	0	0	1	0	2	1	1	0	2	2	0	1	1	2	1	0	2	1	1	1	0	2	1	1	0	1	0	1	0	0	1	0	0	0	0
506	1	0	2	0	2	2	1	1	1	2	0	0	0	0	0	0	0	2	0	1	0	1	2	2	0	0	2	2	0	2	1	0	2	0	2	1	2	1	0	1	0	0	1	0	1	0	0	0	0
507	1	2	0	0	0	0	2	2	0	0	0	0	0	0	0	0	0	1	1	1	1	1	2	2	0	1	2	2	1	1	1	1	1	0	0	2	2	0	0	0	0	0	0	0	0	0	0	0	0
508	1	0	2	0	1	1	1	2	1	1	0	0	1	1	0	0	0	0	2	0	0	0	1	1	0	1	2	2	1	0	2	0	1	1	0	2	2	0	1	1	0	0	0	0	0	0	0	1	0
509	1	1	1	0	0	0	0	0	2	2	0	1	1	1	1	0	0	1	2	0	0	0	2	2	0	1	2	2	0	2	0	0	0	0	0	2	1	1	0	1	0	0	1	0	1	1	0	1	1
510	1	2	1	1	0	0	1	2	0	0	0	0	0	0	1	1	0	2	0	0	0	0	2	2	0	0	0	2	2	1	2	0	2	0	0	2	1	0	0	1	0	0	1	0	1	1	0	0	0
511	1	2	0	1	0	0	1	1	0	0	1	0	1	0	1	1	0	0	2	1	1	2	0	1	1	1	1	1	0	1	0	0	0	0	0	2	1	0	0	0	0	0	0	0	0	0	0	0	1
512	1	2	1	0	0	0	0	1	1	1	0	0	0	0	0	0	0	0	2	1	1	1	1	1	1	1	1	1	1	2	0	2	2	0	1	1	2	0	0	2	0	0	1	0	1	1	0	0	0
513	1	1	1	0	0	0	1	1	1	1	1	1	2	2	2	1	0	2	1	1	1	0	1	2	0	1	2	1	1	0	1	0	2	0	2	1	1	0	0	2	0	0	0	0	0	0	0	0	0
514	1	1	1	0	1	1	2	2	0	0	2	0	1	1	1	0	0	1	1	0	0	0	2	2	0	1	2	2	0	2	1	1	1	1	1	1	2	0	0	2	0	1	0	0	1	0	0	0	0
515	1	2	2	0	0	0	1	2	0	0	0	0	1	1	1	0	0	0	2	1	1	0	2	2	0	2	2	2	0	2	1	0	0	0	0	2	1	0	0	1	0	0	0	0	2	0	0	1	0
516	1	1	2	1	0	0	1	2	0	0	0	1	1	0	0	1	0	1	1	0	0	0	1	1	0	1	1	2	0	1	1	1	1	1	2	0	1	0	0	0	0	0	0	0	0	0	0	0	0
517	0	0	2	1	0	0	0	0	2	2	0	1	1	1	1	0	0	0	2	0	0	1	2	2	0	0	1	1	0	0	1	1	1	0	2	1	0	1	1	0	0	0	1	0	1	1	0	0	0
518	0	1	1	0	0	0	2	2	1	1	0	2	2	1	1	1	0	2	1	0	0	1	1	1	1	1	2	2	1	1	2	1	1	0	0	2	1	0	0	1	0	0	0	0	0	0	0	0	0
519	1	1	1	0	0	1	2	2	0	0	1	0	2	2	2	0	0	0	2	0	0	0	2	2	0	0	2	2	1	1	0	1	1	0	1	1	1	1	0	1	0	0	1	0	1	0	0	0	1
520	0	0	2	0	1	1	2	2	0	1	1	0	0	0	0	0	0	1	1	1	0	0	0	0	0	1	2	2	0	2	0	2	1	0	0	2	1	0	0	1	0	0	0	0	0	0	0	0	0
521	0	1	1	0	1	1	1	1	1	1	0	0	1	1	1	0	0	0	2	0	0	0	2	2	0	2	0	1	1	1	0	2	1	0	1	1	2	0	0	1	1	0	1	0	1	2	0	0	0
522	1	0	1	0	0	0	0	1	1	1	1	1	1	1	1	0	0	0	2	0	0	0	2	2	0	2	2	2	1	1	1	0	0	1	1	1	2	0	0	2	0	0	0	0	1	0	0	0	0
523	1	2	0	1	0	0	1	1	1	1	1	1	1	0	0	1	0	0	2	1	1	0	2	2	0	0	2	2	0	1	1	1	0	1	1	1	1	0	0	1	0	0	0	0	0	1	0	0	0
524	1	2	1	2	0	0	1	1	1	2	0	0	0	0	0	0	0	1	1	1	1	0	2	2	0	0	0	1	1	1	0	2	1	0	1	1	1	0	0	1	0	1	0	0	0	0	0	0	0
525	1	0	1	0	0	0	1	1	1	1	0	1	2	2	2	0	0	1	1	0	0	1	2	2	0	0	2	2	1	2	1	1	1	0	0	2	2	0	0	1	0	0	1	0	1	1	0	0	0
526	1	2	0	0	0	0	2	2	0	0	0	1	1	1	1	0	1	0	2	1	1	0	1	1	0	2	1	2	0	1	2	1	2	0	1	1	2	0	0	2	1	0	1	0	1	0	0	0	0
527	1	1	1	1	0	0	1	1	0	0	1	0	1	1	1	1	0	1	1	1	0	0	2	2	0	1	0	1	2	0	1	0	0	0	1	1	1	0	0	1	0	0	0	0	0	1	0	0	1
528	1	1	1	0	0	0	1	1	1	2	0	0	0	0	0	0	0	2	0	1	1	0	2	2	0	0	2	2	0	1	1	0	1	1	0	2	1	0	0	1	0	0	0	0	1	0	0	0	0
529	1	1	1	1	0	1	1	1	1	2	0	1	1	0	0	0	0	1	1	0	0	1	1	2	0	2	2	2	1	2	0	0	0	1	0	2	1	0	0	1	0	0	0	0	0	0	0	1	1
530	1	1	1	1	0	1	1	1	1	1	1	0	0	0	0	0	0	0	2	0	0	0	1	2	0	1	1	2	0	1	2	1	1	0	0	2	1	0	0	2	1	0	0	0	0	0	0	0	0
531	0	0	2	1	1	1	1	2	0	1	0	1	1	1	1	0	0	1	1	1	1	0	2	2	0	1	2	2	0	2	1	1	0	0	0	2	2	0	0	1	0	0	0	0	0	0	0	0	0
532	1	2	1	0	0	1	0	1	1	1	1	0	1	0	0	0	0	1	1	1	1	0	2	2	0	1	2	2	1	1	1	0	0	2	1	1	2	0	0	2	0	0	1	0	1	0	0	1	0
533	1	1	1	0	1	1	1	1	2	2	0	0	1	1	1	1	0	1	1	1	0	0	2	2	0	1	0	1	2	0	1	1	1	2	0	2	1	0	0	2	1	0	0	0	2	0	0	1	0
534	0	1	1	0	0	0	0	1	2	2	0	0	1	0	0	0	0	0	2	1	0	1	1	1	1	1	2	2	0	1	2	1	0	1	1	1	1	0	0	1	0	0	0	0	0	0	0	0	0
535	1	1	1	0	0	0	2	2	1	1	1	0	2	1	1	1	0	1	1	0	1	1	2	2	0	0	1	1	1	1	0	2	2	0	1	1	2	0	0	2	0	0	0	0	1	0	0	0	0
536	1	1	1	1	0	0	1	1	1	2	0	1	1	1	1	0	0	1	1	0	0	0	1	1	0	1	2	2	1	1	2	0	0	0	0	2	2	0	0	1	0	0	0	0	0	0	0	0	0
537	0	1	1	0	0	0	1	1	1	2	0	0	0	0	0	0	0	1	1	1	0	0	2	2	0	1	2	2	1	2	1	0	1	1	0	2	1	0	0	1	1	0	0	0	0	0	0	0	0
538	1	0	1	0	0	0	2	2	1	1	0	1	1	1	1	0	1	2	0	2	2	0	2	2	0	1	2	1	1	1	1	1	1	2	2	1	1	1	1	1	1	1	1	0	1	1	0	1	0
539	1	1	1	0	0	1	0	0	2	2	0	2	2	1	1	1	0	1	0	1	1	0	2	2	0	0	2	2	0	2	0	2	1	0	1	1	1	0	0	1	1	0	0	0	0	0	0	0	2
540	1	2	0	0	0	0	2	2	0	0	0	0	0	0	0	0	0	2	0	2	0	0	2	2	0	2	2	2	0	2	1	2	2	0	2	1	1	0	0	0	0	0	1	0	0	0	0	0	0
541	0	1	1	0	0	0	1	1	1	1	0	0	2	0	0	1	0	0	2	0	0	1	2	2	0	1	2	1	1	0	1	1	2	0	1	2	1	0	0	1	0	0	1	0	0	2	0	0	0
542	1	1	1	0	0	0	1	2	0	0	0	0	0	0	0	0	0	2	0	2	0	0	2	2	0	0	2	2	0	1	1	0	1	0	1	1	2	0	0	1	0	0	0	0	0	0	0	0	0
543	1	1	2	0	0	0	2	2	0	0	0	1	2	1	1	0	0	0	2	0	0	0	1	1	0	1	2	2	0	0	1	0	2	0	2	1	1	1	0	1	0	0	1	0	0	0	0	1	0
544	0	2	0	0	0	0	1	1	1	1	1	0	1	1	1	1	0	0	2	0	0	0	2	2	0	1	2	2	0	1	2	1	2	1	2	2	1	0	0	0	0	0	0	0	1	1	0	1	1
545	1	0	2	0	0	0	0	0	1	1	1	1	1	1	1	0	0	0	2	1	1	1	1	1	1	2	2	2	0	1	1	0	1	0	1	1	2	0	0	1	0	0	0	0	0	0	0	0	0
546	0	1	1	0	0	1	1	1	1	1	0	0	0	0	0	0	0	0	2	1	1	1	2	2	0	0	1	2	0	2	0	1	1	0	2	1	1	0	1	1	0	1	0	0	1	2	0	0	0
547	1	1	1	0	0	0	1	1	1	1	1	0	1	1	1	0	0	1	1	0	0	0	2	2	0	1	2	2	0	2	0	0	1	0	1	1	0	0	1	0	0	1	1	0	1	1	0	0	0
548	1	0	2	0	0	0	1	1	1	1	1	0	0	0	0	0	0	0	2	0	0	0	2	2	0	1	1	2	1	1	2	1	2	0	1	1	2	0	0	2	0	0	1	0	1	1	0	0	0
549	1	1	1	0	0	0	2	2	1	1	1	0	0	0	0	0	0	0	1	0	0	1	2	2	0	0	1	0	1	0	1	0	0	1	0	2	2	0	0	2	1	1	0	0	0	0	0	0	0
550	1	2	0	0	0	0	2	2	0	0	1	1	1	1	2	0	0	0	2	0	0	0	2	2	0	1	2	2	0	2	1	0	2	1	2	2	2	0	0	1	0	2	0	0	1	0	0	1	0
551	1	2	1	0	0	0	2	2	0	1	0	1	1	1	1	0	0	1	1	1	1	0	2	2	0	1	1	1	1	1	0	0	1	1	2	0	2	0	0	1	0	0	0	0	1	1	0	0	0
552	1	1	2	1	0	0	2	2	0	0	0	2	2	2	2	0	0	1	1	2	1	0	2	2	0	2	2	2	0	1	1	1	1	2	1	2	1	0	0	2	0	0	0	0	0	1	0	0	1
553	1	1	1	1	0	0	2	2	0	0	1	0	0	0	0	0	0	1	0	1	1	0	2	2	0	1	2	1	1	1	0	1	2	0	0	2	1	1	0	1	0	0	0	0	0	0	0	0	0
554	0	1	1	0	0	0	1	1	1	1	0	0	0	0	0	0	0	1	1	1	0	0	2	2	0	2	0	1	1	1	0	1	0	0	0	2	1	1	1	0	0	0	1	0	1	0	0	0	0
555	1	1	1	1	0	0	1	1	1	1	1	0	0	0	0	0	0	1	1	1	0	0	0	0	0	0	0	2	1	0	1	0	1	1	1	2	2	0	0	2	1	1	0	0	0	0	0	0	0
556	1	2	0	0	0	0	1	1	1	2	0	0	0	0	0	0	0	0	2	0	0	0	2	2	0	1	1	1	1	1	0	0	2	0	1	2	1	0	1	1	1	0	0	0	0	0	0	0	0
557	1	1	1	0	0	0	1	1	1	2	0	1	1	0	0	1	0	0	2	0	0	1	0	0	1	0	2	2	0	2	1	1	0	1	1	2	2	0	0	1	0	0	1	0	1	1	0	0	0
558	1	0	2	1	0	0	2	2	0	0	1	0	1	1	1	0	0	1	1	1	1	0	1	2	0	1	1	2	0	1	0	1	2	0	2	0	2	1	1	2	1	0	0	0	0	0	0	0	1
559	1	2	1	0	0	0	1	1	1	2	0	1	2	1	1	0	0	0	1	0	0	1	0	1	0	0	0	1	0	0	1	1	1	0	0	2	2	0	0	2	0	0	0	0	0	0	0	0	1
560	1	0	2	0	1	1	1	1	1	1	0	1	1	1	1	0	0	0	2	1	1	0	2	2	0	1	1	2	1	1	2	1	1	0	1	1	1	0	0	1	0	0	0	0	0	0	0	0	0
561	1	1	1	0	0	0	2	2	0	1	0	1	2	2	2	0	0	0	2	0	0	1	2	2	0	0	0	1	0	1	1	0	0	0	0	2	1	0	1	1	0	0	0	0	1	1	0	0	0
562	1	1	2	0	1	1	0	1	0	0	1	0	2	1	1	1	0	2	0	0	0	1	2	2	0	0	1	2	1	1	1	1	1	2	2	1	0	0	1	1	1	0	0	0	1	0	0	0	0
563	1	2	1	0	0	0	2	2	0	0	2	1	1	1	1	0	0	2	1	1	1	1	2	2	0	1	2	2	1	0	1	0	1	0	1	1	2	0	0	0	0	1	0	0	1	0	0	0	1
564	0	0	2	2	1	1	2	2	0	0	2	0	0	0	0	0	1	2	0	2	2	1	2	2	0	1	1	1	1	1	0	1	0	0	1	1	1	1	0	1	0	0	1	0	1	1	0	0	1
565	0	0	2	0	0	0	0	2	0	0	1	0	0	0	0	0	0	1	1	2	1	1	2	2	0	0	1	2	0	1	1	1	2	0	2	0	2	0	0	1	0	0	0	0	0	0	0	0	1
566	1	1	2	1	0	0	2	2	0	0	1	0	1	0	0	0	0	0	2	0	0	1	0	1	0	0	1	2	1	1	2	1	0	1	0	2	1	1	0	1	0	0	1	0	1	0	0	0	0
567	0	1	1	0	0	0	1	1	0	0	2	0	0	0	0	0	0	0	2	0	0	0	2	2	0	0	1	2	1	1	1	1	1	2	1	2	2	1	1	2	1	0	0	0	0	0	0	1	0
568	0	0	2	0	0	0	1	1	1	1	0	0	1	0	0	0	1	2	0	1	1	0	2	2	0	2	1	1	2	0	1	0	1	1	0	2	2	0	0	2	0	0	0	0	0	0	0	0	1
569	1	1	1	0	0	0	0	1	1	1	0	1	1	1	1	0	0	1	1	1	0	1	2	2	0	1	1	2	2	0	2	0	0	1	0	2	1	0	0	0	0	0	0	0	0	0	0	1	0
570	1	2	1	0	0	0	1	1	1	1	1	1	1	0	0	1	0	0	2	1	1	1	2	2	0	1	1	1	1	1	0	1	1	1	0	2	1	0	0	0	0	0	1	0	1	0	0	0	0
571	0	1	1	0	0	0	2	2	0	1	0	0	0	0	0	0	1	2	1	1	1	1	1	1	1	1	1	2	1	1	2	0	1	0	1	2	1	0	0	0	0	0	0	0	0	0	0	0	0
572	1	1	1	1	0	0	1	1	1	2	0	0	0	0	0	0	0	1	1	1	1	0	2	2	0	1	1	1	1	1	0	1	2	0	1	1	1	0	0	0	0	0	1	0	0	1	0	0	0
573	1	2	0	0	0	0	0	1	1	1	0	0	0	0	0	0	0	1	1	1	0	0	2	2	0	1	1	1	2	1	0	0	1	1	1	2	2	0	0	1	0	0	0	0	0	0	0	0	0
574	1	0	2	1	1	1	2	2	0	0	1	0	0	0	0	0	0	1	1	1	1	1	2	2	0	1	2	2	0	2	1	0	1	2	2	2	2	1	1	2	1	0	0	0	1	0	0	1	0
575	1	1	1	1	0	0	0	1	1	1	1	0	0	0	0	0	0	0	2	0	0	0	2	2	0	0	1	1	1	0	0	0	1	0	1	1	2	0	0	2	0	0	0	0	1	0	0	0	0
576	1	1	1	1	0	0	2	2	0	1	0	0	1	1	1	1	0	0	2	0	0	0	2	2	0	2	1	2	0	1	1	0	1	0	0	2	2	0	0	1	0	0	0	0	1	1	0	1	0
577	0	0	2	1	0	0	2	2	0	1	0	0	1	0	0	0	0	1	1	0	0	0	1	1	0	1	0	1	1	1	0	1	0	2	1	2	1	0	1	1	1	0	1	0	1	0	0	0	1
578	0	0	2	1	0	0	2	2	1	1	0	0	1	0	0	0	0	1	1	1	0	0	2	2	0	2	1	2	1	1	1	1	1	0	0	2	1	0	0	2	0	0	0	0	0	0	0	1	0
579	1	2	1	1	0	0	1	2	0	0	0	0	1	0	0	0	0	0	2	1	0	0	1	2	0	1	1	2	1	0	2	1	0	0	1	1	1	0	0	1	0	1	0	1	1	0	0	0	0
580	1	0	2	0	0	0	2	2	0	0	0	1	2	1	1	0	0	0	2	0	0	2	0	1	1	1	2	2	0	2	0	0	0	0	0	2	2	0	0	2	0	1	1	0	1	1	0	2	0
581	0	1	1	1	0	0	1	1	1	1	0	0	0	0	0	0	0	0	2	1	1	1	2	2	0	2	2	2	1	2	0	1	2	0	0	2	1	0	0	1	0	0	0	0	0	0	0	0	0
582	1	0	2	0	0	0	2	2	0	1	0	0	0	0	0	0	0	1	1	1	1	0	1	1	0	2	1	2	0	1	1	1	1	1	2	0	1	1	0	1	0	0	2	0	2	1	0	0	2
583	1	1	1	0	0	1	1	2	0	0	0	0	0	0	1	1	0	1	1	1	1	0	2	2	0	1	2	2	0	2	1	0	1	1	0	2	1	0	0	2	0	0	1	0	1	1	0	0	1
584	1	1	2	1	1	1	2	2	0	1	1	0	0	0	0	0	0	1	1	0	0	0	2	2	0	2	1	2	1	1	2	2	1	1	0	2	2	1	0	0	0	0	0	0	0	0	0	0	0
585	1	1	1	0	0	0	1	1	0	1	0	0	0	0	0	0	0	1	1	1	0	1	2	2	0	2	1	1	2	0	1	0	0	2	1	1	1	0	1	1	0	1	0	0	0	2	0	0	1
586	1	2	0	1	0	0	1	1	1	1	1	1	1	1	1	0	0	1	1	0	0	1	2	2	0	1	1	0	2	0	0	0	0	0	0	2	2	0	0	1	0	0	1	0	1	2	0	0	0
587	0	1	1	1	0	0	2	2	0	1	1	0	0	0	0	0	0	1	1	1	0	0	2	2	0	2	1	1	1	1	0	0	2	0	0	2	2	0	0	0	0	0	0	1	0	0	0	0	0
588	1	2	0	1	0	0	1	1	1	1	0	1	1	1	1	0	0	1	1	1	0	0	0	1	0	0	2	2	2	2	0	2	1	0	0	2	0	0	0	1	1	0	1	0	1	0	0	1	0
589	1	2	0	1	0	0	2	2	2	2	0	0	0	0	1	1	0	1	1	1	0	1	1	2	0	1	2	2	0	1	1	1	1	0	2	2	1	0	0	1	0	0	1	0	1	0	0	0	0
590	1	0	2	1	1	1	1	2	0	0	1	0	1	0	0	0	0	2	0	1	1	0	2	2	0	1	2	2	0	2	0	0	0	1	0	2	0	0	0	0	0	0	0	0	1	0	0	0	0
591	1	2	0	1	0	0	1	1	0	0	1	1	2	1	1	0	0	2	0	0	0	0	2	2	0	1	0	1	2	0	1	1	0	0	1	1	1	0	0	1	0	0	0	1	1	1	0	0	1
592	1	1	1	0	0	0	0	0	2	2	0	0	1	0	0	0	0	0	2	0	0	1	0	0	1	1	2	2	0	1	1	1	1	0	1	2	2	0	0	2	0	0	0	0	0	0	0	0	0
593	1	1	2	1	0	0	1	2	0	1	0	1	1	1	1	0	0	2	0	0	0	0	2	2	0	2	2	2	0	2	0	1	2	0	1	2	1	0	0	0	0	1	0	0	1	0	0	0	1
594	1	1	2	1	0	0	0	0	2	2	0	1	1	1	1	0	0	1	1	0	0	0	2	2	0	0	2	2	0	2	1	1	0	0	1	1	1	0	0	0	0	0	0	0	0	0	0	0	1
595	1	2	1	0	0	0	1	2	0	0	1	1	1	1	1	0	0	2	0	1	1	0	2	2	0	2	2	2	0	2	0	1	0	0	0	2	1	0	0	2	0	0	1	0	1	0	0	1	0
596	1	1	1	1	0	0	0	1	1	1	0	0	1	0	0	0	0	0	2	0	0	0	2	2	0	0	1	1	2	0	0	0	1	1	1	1	1	0	0	1	0	0	0	0	0	1	0	1	0
597	0	2	1	0	0	0	1	1	1	2	0	0	0	0	0	0	0	2	0	2	0	0	2	2	0	2	2	2	0	2	0	0	1	2	2	2	1	0	0	0	0	0	0	0	0	1	0	0	0
598	1	0	2	0	1	1	2	2	1	1	0	0	0	0	1	1	0	0	2	1	0	0	1	1	0	2	2	2	0	2	1	2	1	0	1	1	1	0	0	2	0	0	0	0	0	0	0	0	0
599	1	0	2	0	1	1	1	1	0	0	1	1	2	1	1	0	0	2	0	1	1	0	2	2	0	1	1	1	2	0	1	0	0	1	0	2	2	0	0	1	0	0	1	0	1	1	0	0	0
600	1	1	1	0	0	0	0	0	2	2	0	0	1	0	0	0	0	0	2	0	0	1	0	1	1	1	2	2	1	2	1	1	0	0	1	1	0	1	0	0	0	0	1	0	0	1	0	0	1
601	1	1	2	0	0	0	1	1	1	2	0	0	0	0	0	0	0	1	1	1	1	0	2	2	0	2	2	2	1	1	2	1	1	0	2	2	1	0	0	0	0	0	1	0	1	0	0	0	1
602	1	1	1	0	1	1	1	1	1	2	0	1	1	1	2	1	1	2	1	0	0	0	2	2	0	0	2	2	0	1	1	1	2	1	1	2	2	0	0	1	0	0	1	0	2	2	0	0	0
603	1	1	2	1	0	0	1	1	1	2	0	0	0	0	0	0	1	2	0	1	1	1	2	2	0	0	2	2	0	2	0	0	1	0	1	1	1	1	1	1	1	0	0	1	0	0	0	0	1
604	0	2	0	1	0	0	1	1	1	1	0	1	1	1	2	1	0	2	0	1	0	0	2	2	0	2	2	2	1	2	0	0	1	0	1	1	1	1	0	1	0	0	0	0	1	1	0	1	0
605	1	2	1	1	0	0	0	1	0	0	0	0	0	0	0	0	0	0	1	1	1	0	2	2	0	1	1	1	1	1	0	1	2	1	2	2	1	0	0	2	0	0	1	0	1	0	0	1	0
606	0	0	2	1	1	1	1	2	0	1	0	0	0	0	0	0	0	1	1	1	1	0	2	1	1	1	2	2	0	2	0	0	1	0	1	1	1	0	0	2	0	0	0	0	1	1	0	0	2
607	1	1	1	1	0	0	1	1	1	2	0	0	0	0	0	0	0	0	2	0	0	1	2	2	0	2	1	2	2	0	2	0	0	2	1	1	1	0	1	1	0	1	0	0	1	1	0	0	0
608	1	2	0	1	0	0	1	1	1	1	1	1	1	1	1	0	1	1	1	1	0	0	2	2	0	2	0	1	0	1	1	2	1	0	1	1	1	1	0	1	0	1	0	0	1	2	0	0	0
609	1	2	0	0	0	0	1	2	0	1	0	1	1	1	1	0	0	0	1	0	0	1	1	1	1	0	2	2	1	1	1	0	1	0	1	1	0	1	0	0	0	0	0	1	0	0	0	0	0
610	1	2	0	0	0	0	2	2	2	2	0	0	1	0	0	1	0	0	2	1	0	1	2	2	0	0	1	2	1	1	2	1	1	1	0	2	2	1	0	1	0	0	0	0	1	0	0	0	1
611	1	1	1	1	1	1	0	1	0	0	1	0	1	0	0	0	1	2	0	2	1	0	2	2	0	1	1	2	1	1	2	0	0	1	2	2	1	0	0	2	0	0	0	0	0	0	0	0	0
612	1	1	2	1	1	1	0	0	1	1	1	1	1	1	1	0	0	1	1	0	0	1	1	1	1	1	1	1	2	0	1	0	2	0	0	2	2	0	0	1	0	0	0	0	0	0	0	1	1
613	1	1	1	0	1	1	1	1	2	2	0	1	2	2	2	0	0	0	2	0	0	1	2	2	0	0	1	1	1	1	1	1	1	0	0	2	1	0	0	0	0	0	1	0	1	1	0	0	0
614	0	0	2	1	1	1	1	1	2	2	0	1	2	1	1	0	0	0	2	1	1	0	2	2	0	1	0	2	1	1	1	0	1	1	1	2	2	0	0	2	0	0	0	1	0	0	0	0	0
615	1	2	0	1	0	0	1	1	1	1	1	0	1	1	1	1	0	0	2	0	0	1	1	1	1	2	2	2	0	1	0	1	1	0	1	1	1	1	1	1	1	0	1	0	1	1	0	1	0
616	1	2	1	1	0	0	1	1	1	1	1	0	0	0	0	0	0	0	1	0	0	0	2	2	0	1	2	2	0	2	0	0	0	0	0	2	1	0	0	1	1	0	0	0	0	0	0	0	1
617	1	2	2	0	0	0	1	2	0	0	1	1	1	1	1	0	0	1	2	0	0	0	0	1	0	0	1	1	1	1	1	0	1	1	1	2	1	0	0	1	0	0	0	0	0	1	0	0	0
618	1	0	2	0	0	0	2	2	0	0	1	0	0	0	0	0	0	1	1	1	0	1	2	2	0	1	2	2	0	2	1	0	0	1	0	2	2	0	0	2	0	1	0	0	0	0	0	0	0
619	1	2	0	0	0	0	2	2	0	0	0	1	1	1	1	0	0	0	2	0	0	1	2	2	0	1	1	2	0	1	0	0	0	0	2	2	2	1	0	1	0	2	0	0	1	0	0	1	0
620	0	1	1	0	1	1	2	2	1	1	1	0	0	0	0	0	0	1	1	0	1	1	2	2	0	0	2	2	0	2	0	0	0	0	0	2	1	1	0	0	0	1	0	0	1	0	0	0	0
621	1	0	2	0	1	1	2	2	0	1	0	0	1	0	0	0	0	2	1	1	1	2	0	1	1	1	2	2	0	2	0	0	1	2	0	2	1	0	1	1	0	1	0	0	1	1	0	0	0
622	1	2	1	0	0	0	1	1	1	2	0	0	0	0	0	0	0	0	2	0	0	0	0	0	0	0	1	1	1	1	0	1	1	1	0	2	1	0	0	2	0	0	0	0	0	1	0	0	1
623	1	2	1	0	0	1	1	2	0	0	0	1	1	1	1	0	0	0	1	0	0	0	1	2	0	1	0	0	1	0	1	1	1	0	2	1	2	0	0	1	1	0	0	0	1	1	0	0	0
624	1	0	2	0	0	0	1	1	1	1	0	2	2	1	1	1	0	1	0	2	2	0	2	2	0	1	1	1	1	1	0	0	0	0	0	2	2	0	0	2	0	2	0	0	1	1	0	0	0
625	1	1	2	1	0	0	1	2	1	2	0	0	1	1	1	0	0	1	1	0	0	1	2	2	0	1	2	2	0	2	1	0	0	2	1	2	0	0	0	0	0	0	1	0	1	1	0	0	0
626	0	0	2	0	2	2	1	1	1	1	1	0	1	0	0	0	1	1	1	1	0	0	1	1	0	2	2	2	0	1	1	0	0	1	1	1	2	0	0	2	0	0	0	0	0	1	0	0	0
627	0	1	1	0	0	0	2	2	0	0	0	0	2	2	2	0	0	2	0	1	1	1	2	2	0	0	0	2	2	1	2	2	1	0	1	1	1	0	0	2	0	0	0	1	1	1	0	0	0
628	0	1	2	0	0	0	2	2	1	1	1	1	1	0	0	1	0	1	1	1	1	1	2	2	0	1	1	1	1	1	0	2	2	0	2	1	1	0	0	1	0	0	1	0	1	0	0	0	0
629	1	0	2	0	0	0	2	2	0	0	1	1	1	0	0	0	0	1	2	0	0	0	1	1	0	0	1	1	0	1	1	0	2	1	2	2	1	0	0	1	0	2	0	0	1	0	0	0	0
630	1	1	1	0	0	0	2	2	0	0	2	0	0	0	0	0	0	1	1	1	0	0	1	1	0	1	1	1	1	1	0	0	1	1	1	1	0	0	1	1	1	0	0	0	0	1	0	0	1
631	1	0	2	0	0	0	1	2	0	1	0	1	1	1	1	0	0	1	1	1	1	1	2	2	0	0	1	1	0	1	1	0	0	0	0	2	1	0	0	0	0	0	0	0	0	0	0	0	0
632	1	1	2	0	1	1	1	2	1	1	0	1	2	1	1	0	0	0	2	0	0	1	2	2	0	1	1	1	1	1	0	1	0	0	0	2	1	1	1	1	1	0	1	0	1	0	0	0	0
633	1	1	1	0	0	1	2	2	0	0	2	1	1	0	0	0	0	0	2	0	0	0	2	2	0	2	0	1	2	0	1	0	1	1	1	1	1	1	1	2	2	0	0	0	0	0	0	0	0
634	1	1	2	1	0	0	0	1	1	1	0	1	1	0	0	1	0	0	2	0	0	0	2	2	0	2	0	1	2	0	1	0	1	1	0	2	1	0	0	1	0	1	1	0	1	1	0	0	1
635	1	0	2	0	0	0	1	1	0	0	2	0	1	1	1	0	0	1	1	1	1	0	1	1	0	0	2	2	0	2	1	1	1	0	1	1	2	1	0	1	0	0	0	0	0	0	0	0	1
636	1	0	1	0	0	0	0	1	1	1	0	1	1	1	1	0	0	0	2	1	1	1	2	2	0	2	1	2	1	1	2	1	1	0	1	1	1	1	0	1	0	0	0	0	0	0	0	0	0
637	1	0	2	0	0	0	1	1	1	1	0	0	0	0	0	0	0	1	1	0	0	1	2	2	0	1	2	2	0	2	1	0	2	0	2	1	1	0	0	2	1	0	0	1	0	0	0	0	0
638	1	1	1	1	0	0	2	2	0	1	1	0	0	0	0	0	0	2	0	1	1	0	2	2	0	1	2	2	0	0	0	1	0	0	1	1	2	0	0	1	0	1	0	0	0	1	0	0	1
639	1	1	1	0	0	0	0	1	1	1	1	0	0	0	0	0	0	1	1	1	1	0	2	2	0	1	0	2	2	0	2	1	1	0	1	1	1	2	0	0	0	0	1	0	1	0	0	0	0
640	1	2	0	0	0	0	1	1	1	1	1	0	1	1	0	0	0	1	2	0	0	0	2	2	0	1	2	2	0	1	0	0	1	0	1	2	1	1	1	0	0	0	0	0	0	1	0	0	0
641	1	0	2	0	1	1	1	2	0	1	0	1	1	1	1	0	0	1	1	1	1	0	2	2	0	2	2	2	0	2	1	2	1	0	1	1	0	1	0	1	0	0	1	0	1	0	0	0	0
642	1	2	1	0	0	0	1	1	2	2	0	0	0	0	0	0	0	2	0	0	0	0	1	1	0	2	2	2	1	1	2	1	2	0	1	1	2	0	0	2	0	0	0	0	0	0	0	0	1
643	1	1	0	0	0	0	1	2	1	1	0	0	1	1	1	0	0	2	0	2	0	0	2	2	0	1	2	2	1	2	0	0	0	0	1	1	1	0	1	1	0	0	0	0	0	0	0	0	0
644	0	2	0	1	0	0	1	1	0	0	0	1	2	1	1	0	0	1	1	1	1	1	1	1	1	1	1	2	0	1	2	1	1	1	1	1	2	0	0	2	0	1	0	0	1	0	0	0	0
645	0	2	1	1	0	0	1	1	1	1	1	1	1	1	1	0	0	1	1	1	0	1	1	1	0	1	1	2	0	1	1	2	2	0	1	1	1	0	0	2	1	0	1	0	1	1	0	1	1
646	0	2	1	0	0	1	2	2	0	1	0	1	2	1	1	0	0	0	2	0	0	0	2	2	0	1	1	2	0	2	1	0	1	1	1	1	1	1	0	1	0	0	0	0	2	1	0	0	0
647	1	0	1	0	0	0	0	1	0	0	0	0	0	0	0	0	0	0	1	0	0	0	2	2	0	0	0	1	0	0	1	2	2	0	2	1	1	1	0	1	0	0	0	2	0	2	0	0	0
648	1	1	1	0	1	1	1	1	1	1	1	1	1	1	1	0	0	1	1	1	0	0	2	2	0	1	1	1	2	0	1	2	2	0	1	1	2	0	0	1	1	0	1	0	1	0	0	0	1
649	1	1	2	1	0	0	1	1	1	2	0	0	1	0	0	0	0	0	2	0	0	0	1	1	0	2	1	2	0	2	0	1	1	0	0	2	2	0	0	1	0	0	1	0	0	2	0	0	0
650	1	2	0	0	0	0	1	1	1	1	0	1	1	1	1	0	0	0	2	0	0	1	2	2	0	2	1	1	1	1	1	0	1	1	0	2	2	0	0	2	0	0	0	0	0	1	0	0	0
651	1	0	2	0	0	0	1	1	1	1	1	1	1	1	1	0	0	0	2	0	0	0	2	2	0	1	1	2	2	1	1	1	2	0	1	1	2	0	0	0	0	0	0	0	0	0	0	0	1
652	0	2	0	0	0	0	1	2	0	0	1	0	0	0	0	0	0	1	1	1	1	1	2	2	0	1	0	2	1	0	1	0	0	0	1	1	1	0	0	1	0	0	1	1	1	2	0	0	0
653	1	1	1	0	1	1	1	1	1	1	1	0	0	0	0	0	0	2	0	0	0	0	2	2	0	2	2	2	0	1	1	1	0	0	0	2	1	1	0	1	0	0	1	0	1	0	0	0	1
654	1	1	1	0	1	1	0	0	2	2	0	1	1	1	1	0	1	2	1	0	0	0	1	1	0	0	2	2	0	2	1	0	2	0	0	2	0	1	1	0	0	0	1	0	1	1	0	0	0
655	1	1	1	0	0	0	1	1	0	0	0	0	1	0	0	0	0	2	0	1	1	1	1	1	1	1	1	1	2	0	1	0	1	0	0	2	1	0	0	1	0	0	0	1	0	0	0	0	0
656	1	1	2	1	0	0	0	0	2	2	0	1	1	1	1	0	0	1	1	0	0	0	2	2	0	0	2	2	0	2	0	0	0	0	0	2	2	0	0	1	0	0	1	0	0	1	0	0	0
657	0	1	1	1	0	0	0	0	2	2	0	1	2	1	1	0	0	0	1	0	0	1	1	1	1	1	1	2	2	2	0	1	1	1	0	2	1	1	1	2	2	0	0	0	1	0	0	0	1
658	1	1	1	1	0	0	1	1	0	0	2	0	0	0	0	0	0	0	1	0	0	1	1	1	1	1	1	2	1	1	0	0	1	0	0	2	2	1	1	2	1	0	0	0	1	0	0	0	1
659	1	1	2	1	0	0	0	0	2	2	0	1	2	2	2	1	0	1	1	0	0	1	2	2	0	1	1	2	1	1	1	1	1	0	1	1	1	1	1	2	2	0	1	0	0	2	0	0	1
660	0	1	1	0	0	0	1	1	1	2	0	0	0	0	0	0	0	0	2	0	0	0	2	2	0	1	1	1	2	1	0	0	0	1	0	2	1	0	0	2	0	1	0	0	1	0	0	0	0
661	1	2	0	1	0	0	2	2	0	1	0	0	0	0	0	0	0	2	0	1	1	0	2	2	0	0	2	2	0	2	1	0	1	0	0	2	2	0	0	0	0	0	0	1	0	1	0	0	0
662	1	1	1	0	1	1	1	1	1	1	0	1	1	0	0	1	0	1	1	0	0	0	2	2	0	1	1	2	2	1	1	2	1	0	1	1	2	0	0	1	0	0	1	1	1	2	0	1	0
663	1	1	1	0	0	0	1	2	0	1	0	1	1	1	1	0	0	0	2	1	1	0	2	2	0	1	2	2	0	2	1	0	0	0	0	2	1	0	0	0	0	0	0	0	0	1	0	0	0
664	0	2	1	1	0	0	1	2	0	1	0	0	1	0	0	0	0	0	2	0	0	0	2	2	0	1	2	2	1	1	1	0	0	2	0	2	1	0	0	0	0	0	1	0	2	1	0	0	0
665	0	2	0	0	0	0	1	1	1	2	0	0	1	0	0	0	1	2	1	0	0	1	2	2	0	1	1	1	0	1	1	2	2	1	0	2	2	0	0	2	0	0	1	0	0	0	0	0	1
666	1	2	1	1	0	0	1	1	1	2	0	1	2	1	1	0	0	1	1	1	0	0	2	2	0	1	2	2	0	2	0	1	1	2	1	2	1	1	1	1	1	1	0	0	2	1	0	0	0
667	1	2	0	0	0	0	2	2	0	1	1	1	1	0	0	1	1	1	1	1	1	1	1	1	1	1	1	2	1	1	1	0	0	1	0	2	1	1	0	1	0	0	1	0	1	2	0	0	1
668	1	2	1	2	0	0	1	1	1	2	0	0	0	0	0	0	0	0	1	0	0	1	1	1	1	1	0	1	1	0	0	1	1	2	1	2	2	0	0	2	0	0	0	0	0	0	0	0	0
669	1	0	2	0	1	1	1	1	0	0	1	1	2	2	2	0	0	0	2	0	0	0	1	1	0	2	0	1	2	0	1	0	0	0	0	2	1	1	0	1	0	0	0	0	0	0	0	0	0
670	0	0	2	0	1	1	2	2	0	0	1	0	1	0	1	1	0	0	2	0	0	0	1	1	0	1	1	1	0	1	1	0	0	2	1	2	2	0	0	2	0	0	1	0	1	0	0	1	0
671	1	2	0	0	0	0	0	1	0	0	0	0	1	0	0	0	0	1	0	1	1	0	2	2	0	1	1	2	1	1	2	0	0	0	1	1	1	0	1	1	0	0	0	0	0	0	0	1	0
672	1	2	1	1	0	0	0	1	1	1	1	1	1	1	1	0	0	0	1	0	0	0	2	2	0	2	2	2	0	2	0	1	1	0	1	2	0	0	0	0	1	0	1	0	2	1	0	0	1
673	1	1	1	0	1	1	1	1	2	2	0	1	1	0	0	0	0	1	1	1	1	0	2	2	0	0	1	1	1	0	0	1	1	1	2	1	0	0	0	0	1	1	0	1	2	0	0	0	1
674	1	2	1	0	0	0	1	2	0	0	0	0	0	0	0	0	0	0	2	0	0	1	1	1	1	0	2	2	0	2	1	1	2	0	2	0	1	0	0	0	0	0	1	0	1	1	0	0	0
675	0	0	2	0	0	0	2	2	0	2	1	1	1	1	1	0	1	2	0	2	2	1	2	2	0	0	2	2	0	2	0	0	1	2	2	2	1	0	0	1	1	0	1	0	1	1	0	0	0
676	1	0	2	0	0	0	0	1	1	1	1	1	1	1	1	0	0	0	2	0	0	0	0	0	0	1	0	1	1	1	0	0	1	0	1	1	1	0	0	0	0	0	1	0	0	0	0	0	0
677	0	1	1	0	0	1	2	2	0	0	0	0	0	0	0	0	0	1	1	1	0	0	1	1	0	0	2	2	1	1	0	1	1	1	0	2	2	0	0	1	0	0	1	0	1	1	0	0	1
678	1	1	2	1	0	0	0	0	2	2	0	0	1	0	0	0	0	2	0	1	1	0	1	1	0	1	1	2	0	1	0	0	0	2	1	1	1	0	0	2	1	0	0	1	0	1	0	0	0
679	1	1	1	0	0	0	0	1	0	0	1	1	1	1	1	0	0	0	2	0	0	0	2	2	0	2	1	2	0	1	1	0	1	1	2	1	2	0	0	0	0	0	1	0	1	0	0	0	0
680	0	2	1	0	0	0	2	2	0	0	2	0	1	0	1	1	0	1	1	1	0	0	1	1	0	0	1	1	0	1	0	0	1	1	1	1	1	0	1	1	0	1	0	1	1	0	1	0	1
681	1	0	2	0	1	1	1	1	1	1	1	0	0	0	0	0	1	2	1	0	0	0	2	2	0	2	2	2	0	2	1	1	1	1	0	2	2	0	0	1	0	0	0	1	0	1	0	0	1
682	1	2	0	0	0	0	1	1	1	2	0	0	0	0	0	0	0	1	1	1	0	0	2	2	0	2	2	2	1	1	2	1	1	0	2	2	0	0	0	1	1	0	1	0	1	1	0	0	1
683	1	2	1	0	0	0	2	2	0	1	0	1	2	2	2	0	0	1	1	1	1	0	1	1	0	2	0	1	1	1	0	1	1	0	0	2	1	0	0	0	0	0	1	0	1	1	0	0	1
684	1	1	1	0	0	0	2	2	1	1	0	0	0	0	0	0	0	1	1	0	0	1	1	1	0	0	2	2	0	2	0	0	0	0	1	2	1	0	0	2	0	0	2	0	1	1	0	1	0
685	1	1	1	1	0	0	0	0	2	2	0	0	0	0	0	0	1	1	1	0	0	0	0	0	0	0	1	1	0	2	1	0	0	1	0	2	1	0	0	1	0	0	0	0	0	0	0	0	0
686	1	0	2	0	2	2	0	1	0	0	1	0	0	0	0	0	0	0	2	1	1	0	2	2	0	1	2	2	1	1	0	0	0	0	2	1	1	0	1	1	0	0	2	0	1	1	0	1	0
687	1	1	1	0	0	0	2	2	0	1	1	0	0	0	0	0	0	1	1	1	1	0	1	1	0	2	1	1	0	1	0	1	1	0	0	2	2	0	0	2	0	0	1	0	1	1	0	0	0
688	1	0	2	1	0	0	2	2	0	1	0	1	2	2	2	1	0	0	1	0	0	0	2	2	0	1	2	2	0	2	0	1	1	0	0	2	2	0	0	0	0	0	0	0	0	0	1	0	0
689	1	1	0	0	0	0	1	2	0	0	1	1	1	1	1	0	0	1	1	1	1	0	2	2	0	1	2	0	1	0	1	0	1	1	0	2	1	1	0	2	0	0	0	0	0	0	0	0	1
690	1	1	1	0	0	0	1	2	0	0	1	1	1	0	0	1	0	0	1	0	0	0	2	2	0	1	2	2	1	2	0	0	2	0	0	2	2	0	0	0	0	0	1	0	1	1	0	0	0
691	0	1	1	1	1	1	0	1	1	1	1	0	0	0	0	0	0	1	1	1	0	1	2	2	0	0	1	2	1	2	0	1	1	2	1	2	1	0	0	0	0	0	0	0	0	0	0	1	0
692	0	1	1	0	1	1	0	0	2	2	0	0	0	0	0	0	0	1	1	1	1	0	2	2	0	0	2	2	0	2	1	0	1	0	1	1	1	0	0	1	0	0	0	0	0	0	0	0	0
693	1	1	1	0	0	1	2	2	0	0	2	1	2	2	2	0	0	1	1	1	1	1	1	2	0	0	1	1	0	1	2	0	1	0	1	1	1	0	0	1	0	0	0	1	0	1	0	1	0
694	1	0	2	1	0	0	2	2	0	0	1	1	1	1	1	0	0	0	2	0	0	0	1	1	0	1	2	2	1	2	0	0	0	0	2	2	2	0	0	2	0	0	2	0	1	1	0	0	1
695	1	1	2	0	0	0	1	2	0	1	0	0	0	0	0	0	1	2	1	0	0	0	1	1	0	1	2	2	1	1	2	1	1	0	1	1	1	0	0	0	1	0	0	0	0	0	0	0	1
696	0	1	1	0	1	2	2	2	0	0	1	0	0	0	0	0	0	1	1	1	1	0	2	2	0	1	1	1	0	1	1	0	1	1	0	2	1	1	0	1	0	0	0	0	1	1	0	0	0
697	1	1	2	1	0	0	2	2	0	0	2	0	0	0	0	0	0	0	1	2	1	0	2	2	0	2	1	1	1	1	0	1	1	0	0	2	1	1	0	0	0	0	0	0	0	0	0	0	2
698	1	2	1	0	0	0	1	1	0	0	0	0	1	1	1	0	0	1	0	1	1	1	2	2	0	1	1	1	2	0	0	0	0	0	0	2	1	0	0	1	0	0	0	0	1	1	0	0	0
699	1	1	2	1	0	0	1	1	1	1	1	0	1	0	0	0	0	0	2	1	1	1	2	2	0	0	1	2	2	1	1	1	1	2	1	1	2	0	0	1	0	0	1	0	1	0	0	0	0
700	1	0	2	0	0	0	2	2	0	1	0	0	1	0	0	0	0	1	1	1	1	0	2	2	0	1	1	1	2	1	0	1	0	1	0	2	1	0	0	1	0	0	0	0	1	0	0	0	1
701	1	2	1	0	0	0	0	0	2	2	0	0	1	1	1	0	0	1	1	0	0	0	2	2	0	2	2	2	0	1	2	1	2	0	1	1	0	1	1	0	0	0	0	0	0	0	0	0	0
702	1	0	2	0	0	0	0	0	2	2	0	1	2	1	1	0	0	1	1	1	1	1	2	2	0	1	1	1	2	1	0	1	1	1	1	1	0	0	0	1	0	0	1	0	1	0	0	0	0
703	1	2	1	0	0	0	1	2	1	1	0	0	1	0	0	0	0	1	1	0	0	0	1	1	1	2	2	2	0	2	0	0	1	1	0	2	2	0	0	1	0	1	0	0	2	1	0	0	0
704	1	1	2	1	0	0	1	1	1	1	1	1	1	1	1	0	0	0	1	1	1	1	2	2	0	2	1	2	0	1	2	2	2	0	2	0	1	0	0	2	1	1	0	1	2	0	0	0	0
705	0	1	1	0	0	0	0	0	2	2	0	0	0	0	0	0	0	1	1	0	0	0	2	2	0	0	1	2	1	1	0	1	2	0	1	1	1	0	0	1	0	0	0	0	0	0	0	0	0
706	1	1	1	0	1	1	2	2	0	0	2	0	0	0	0	0	1	2	1	0	0	0	1	1	1	1	1	2	0	2	0	1	0	1	0	2	0	1	0	0	0	1	0	1	1	0	0	0	1
707	1	1	2	0	1	1	0	1	1	1	0	0	0	0	0	0	1	0	2	1	1	0	2	2	0	0	0	2	1	0	1	0	1	1	1	1	2	0	0	1	0	0	1	0	2	1	0	2	0
708	0	1	1	0	0	1	2	2	1	1	0	0	1	1	0	0	0	2	0	1	0	1	2	2	0	0	1	1	1	1	1	0	0	2	1	1	1	0	0	1	0	0	1	0	1	1	0	0	0
709	1	1	1	0	0	0	1	1	1	1	2	1	2	0	0	1	0	1	1	0	0	1	2	2	0	0	1	1	0	1	2	1	1	1	1	1	2	0	0	2	0	1	0	0	0	0	0	0	0
710	1	2	0	1	0	0	0	0	2	2	0	1	2	2	2	0	0	0	2	0	0	0	2	2	0	1	2	2	0	2	1	1	2	0	1	1	1	1	0	1	0	0	0	0	0	0	0	0	1
711	1	0	2	0	0	0	1	2	0	1	0	0	1	0	0	0	0	1	1	1	1	0	1	1	1	1	2	2	0	2	0	0	0	0	0	2	2	0	0	2	0	0	1	0	1	0	0	0	1
712	1	0	2	0	0	0	1	1	1	1	0	1	1	1	1	0	0	1	1	1	1	2	2	2	0	0	1	1	1	2	0	0	0	0	0	2	1	1	1	0	0	0	0	0	0	1	0	0	1
713	1	2	1	0	0	1	1	1	1	1	1	0	0	0	0	0	1	1	2	1	1	0	2	2	0	1	1	1	0	1	1	2	1	0	1	1	2	0	0	1	0	1	0	0	1	0	0	0	0
714	1	0	2	0	1	1	2	2	0	1	1	0	0	0	0	0	0	1	1	1	1	0	0	0	0	0	1	2	0	1	1	1	1	0	0	2	1	1	1	2	2	1	0	1	2	0	0	0	0
715	0	1	2	0	0	0	2	2	0	0	2	1	1	1	2	0	0	0	2	0	0	0	1	1	0	0	1	1	1	1	1	2	2	0	1	1	2	0	0	2	0	0	2	0	2	1	0	1	0
716	0	1	1	0	0	0	0	0	1	1	1	0	0	0	1	1	0	1	1	1	0	0	1	1	0	1	2	2	1	2	0	0	1	0	1	2	1	0	0	0	0	2	0	0	0	0	0	0	0
717	1	0	2	0	1	1	2	2	0	0	0	0	2	0	0	0	0	1	1	1	1	1	1	2	0	1	1	2	1	1	2	0	0	0	2	1	1	0	0	0	0	1	0	0	1	0	0	0	0
718	1	1	1	0	0	0	1	1	1	1	0	0	1	1	1	0	0	1	1	0	0	1	2	2	0	1	2	2	0	2	1	0	0	0	0	2	1	0	0	1	0	0	1	0	1	0	0	0	0
719	0	1	0	0	0	0	1	1	2	2	0	0	0	0	0	0	0	1	1	1	1	0	2	2	0	0	2	2	0	2	0	0	0	0	1	2	1	0	1	1	1	1	0	0	0	1	0	0	0
720	1	2	0	0	0	0	1	1	1	1	1	0	0	0	0	0	0	0	2	1	1	2	2	2	0	0	1	2	0	1	0	0	1	1	1	1	1	0	0	0	0	1	0	0	0	0	0	0	1
721	1	0	2	0	0	0	1	2	0	0	1	1	1	1	1	0	0	0	2	0	0	0	2	2	0	1	2	2	0	2	1	1	1	2	1	1	1	0	0	1	0	1	0	0	1	2	0	0	1
722	1	2	0	0	0	0	2	2	0	0	0	0	0	0	0	0	0	0	2	0	0	1	2	2	0	2	2	2	1	1	1	1	1	1	1	1	2	0	0	1	0	0	0	1	0	0	0	0	0
723	1	0	2	0	0	0	2	2	0	1	0	0	0	0	0	0	0	0	2	0	0	0	2	2	0	1	0	1	1	0	0	2	2	0	1	1	1	0	0	1	1	0	0	0	1	0	0	0	0
724	1	0	2	0	0	1	1	2	0	0	1	1	1	1	1	0	0	1	1	1	0	0	2	2	0	1	1	2	0	1	0	0	0	1	1	1	2	1	0	1	0	0	0	0	0	0	0	0	0
725	1	1	1	0	0	0	1	2	0	0	0	0	0	0	0	0	0	1	1	1	0	1	2	2	0	0	1	2	1	1	2	1	1	0	0	2	2	1	1	2	1	2	0	0	1	0	0	0	0
726	0	2	1	0	0	0	1	2	0	1	0	2	2	2	2	0	0	2	0	0	0	2	0	1	1	1	1	1	1	1	0	2	1	0	1	0	0	2	0	0	0	0	0	0	0	0	0	0	0
727	1	0	2	0	1	1	2	2	0	0	0	1	1	1	1	0	0	0	2	1	1	0	2	2	0	1	2	2	0	2	0	1	2	0	1	2	2	0	0	1	0	0	0	1	1	1	0	0	0
728	1	1	1	0	0	0	2	2	0	0	2	0	1	0	0	0	0	0	1	0	0	1	2	2	0	0	1	1	2	1	0	0	1	2	0	2	2	0	0	1	0	0	0	1	1	1	0	0	2
729	1	1	1	1	0	0	1	2	0	1	0	0	1	0	0	0	1	1	1	1	0	0	2	1	1	1	2	2	0	2	1	0	0	0	0	2	2	0	0	1	0	0	2	0	2	1	0	1	0
730	1	2	0	1	0	0	0	1	1	1	0	0	1	0	0	0	0	1	1	0	0	2	0	1	1	1	2	2	0	2	0	0	1	2	1	1	1	0	0	2	1	0	0	0	0	0	0	0	0
731	1	1	1	0	1	1	2	2	0	1	0	0	1	0	0	0	0	0	2	0	0	2	2	2	0	0	2	2	0	1	1	0	0	1	1	1	1	1	1	1	1	0	1	0	1	1	0	0	1
732	1	1	1	0	0	0	0	2	0	0	1	0	0	0	0	0	0	0	2	0	0	0	2	2	0	0	2	2	0	2	0	2	1	0	0	2	1	0	1	1	0	0	0	1	0	0	0	0	0
733	1	1	1	0	1	1	1	1	2	2	0	1	1	1	1	0	0	0	2	0	0	1	2	2	0	0	1	1	1	1	0	2	1	0	0	2	1	0	0	0	0	0	0	1	0	0	0	0	0
734	1	2	0	0	0	0	1	1	0	0	1	0	1	1	1	0	0	0	2	0	0	1	0	1	0	0	1	2	1	1	1	0	0	0	0	2	2	1	0	0	0	0	0	1	1	1	0	0	0
735	1	2	0	1	0	0	1	1	1	1	1	0	0	0	0	0	0	1	1	0	0	0	2	2	0	1	2	2	0	1	1	0	1	1	0	2	0	1	1	0	0	0	0	0	0	0	0	1	0
736	1	0	2	0	0	0	1	2	0	0	0	1	2	1	1	0	0	1	1	1	0	0	2	2	0	2	1	1	1	1	0	1	2	0	1	2	1	0	0	0	0	0	0	0	0	1	0	0	0
737	1	1	1	0	1	1	0	0	2	2	0	0	0	0	1	1	0	0	2	0	0	0	1	1	1	2	2	2	0	2	0	1	1	0	1	1	1	0	0	1	0	0	1	0	1	0	0	0	2
738	1	1	1	0	0	0	1	2	0	0	1	1	2	1	1	0	0	0	2	1	1	1	2	2	0	1	1	1	1	1	0	0	1	0	1	1	2	0	0	1	0	0	1	0	1	0	0	0	0
739	1	0	2	1	0	0	1	2	0	0	1	0	1	1	1	1	0	0	2	0	0	1	1	2	0	0	2	2	0	2	0	1	2	0	0	2	2	1	0	1	0	0	1	0	1	0	0	0	0
740	0	2	2	0	1	1	1	1	1	2	0	1	2	2	2	0	0	0	1	0	0	0	2	2	0	1	2	2	0	2	0	0	2	0	2	1	1	0	0	2	0	1	0	0	0	0	0	0	0
741	1	0	2	0	0	0	1	1	1	1	1	0	0	0	0	0	0	0	1	0	0	0	1	2	0	1	2	2	0	2	0	1	1	0	0	2	2	0	0	2	0	0	1	0	0	0	0	0	1
742	1	2	0	0	0	0	2	2	0	0	0	1	1	1	1	0	0	1	1	1	1	0	1	2	0	1	1	1	2	0	0	0	1	0	1	1	1	1	0	0	0	0	0	0	0	0	0	0	1
743	0	0	2	0	1	1	0	1	1	1	0	1	2	0	0	1	0	0	2	0	0	0	2	2	0	1	2	2	1	1	2	2	2	0	1	1	0	0	0	1	0	0	0	0	0	0	0	0	0
744	0	0	2	0	1	1	2	2	0	1	1	0	0	0	0	0	1	2	0	1	1	0	2	2	0	0	1	1	0	1	0	0	2	0	0	2	1	0	0	2	0	0	0	0	1	1	0	0	0
745	1	0	2	0	0	0	2	2	0	1	0	0	2	0	0	0	0	2	0	1	1	0	1	1	0	1	0	2	1	1	1	1	1	0	1	1	1	0	0	0	0	0	1	0	1	0	0	0	0
746	1	2	1	1	0	0	1	2	0	1	0	0	0	0	0	0	0	1	1	1	1	0	2	2	0	1	1	2	1	1	2	1	1	2	1	1	2	0	0	2	0	0	0	0	0	0	0	0	0
747	1	2	1	0	0	0	2	2	1	1	0	1	1	1	1	0	0	0	2	0	0	0	2	2	0	2	2	2	1	0	2	0	0	1	0	2	1	0	0	1	0	0	0	0	0	0	0	0	0
748	0	2	2	1	0	0	0	1	1	1	0	0	0	0	0	0	0	1	1	2	1	0	2	2	0	1	2	1	1	0	1	1	1	1	1	2	1	1	1	1	1	0	0	0	1	1	0	0	1
749	1	1	1	0	1	1	0	1	1	1	0	0	1	0	0	0	0	1	1	1	1	0	0	0	0	0	2	2	0	0	0	1	0	1	1	2	1	0	1	1	0	1	0	0	1	1	0	1	0
750	1	1	2	1	0	0	0	1	0	0	1	1	1	1	1	0	0	2	0	2	0	0	2	2	0	1	2	2	1	2	1	1	0	1	1	2	2	0	0	2	0	0	0	0	1	0	0	0	0
751	1	1	2	2	0	0	0	2	0	0	1	0	0	0	0	0	0	1	1	1	1	2	2	2	0	0	2	2	0	2	2	2	2	0	2	0	2	0	0	2	0	0	0	0	0	1	0	0	0
752	1	2	0	0	1	1	1	1	1	1	0	1	1	1	1	0	0	1	1	1	0	0	2	2	0	1	0	2	2	0	2	2	1	0	1	1	1	0	1	1	0	0	1	0	1	0	0	0	1
753	1	1	2	0	0	0	2	2	0	0	2	0	0	0	0	0	0	1	1	0	0	0	2	2	0	2	2	2	0	2	0	1	1	2	1	2	1	1	1	0	0	0	0	0	0	0	0	1	0
754	1	0	2	0	0	0	1	2	0	1	0	0	1	0	0	0	0	0	2	0	0	1	0	1	0	1	2	2	1	1	2	0	0	2	1	2	2	1	1	2	1	0	0	0	2	1	0	0	0
755	1	1	1	1	0	0	2	2	0	0	1	1	1	1	1	0	0	2	0	1	0	0	1	1	0	1	1	1	1	1	0	0	0	1	0	2	2	0	0	2	0	0	0	0	0	0	0	0	0
756	1	2	1	0	0	0	2	2	0	1	0	2	2	2	2	0	0	1	1	1	0	0	2	2	0	1	2	2	0	2	1	1	1	1	1	1	1	0	0	0	0	0	1	0	1	0	0	0	0
757	1	1	1	0	0	0	1	1	1	2	0	1	2	1	1	0	0	0	2	0	0	0	2	2	0	0	2	2	0	2	1	1	2	0	0	2	1	0	0	1	0	0	0	0	0	0	0	0	1
758	0	1	2	1	0	0	2	2	1	1	0	0	0	0	0	0	0	1	1	1	1	0	0	2	0	1	1	1	2	0	1	0	1	1	1	2	2	0	0	2	0	0	1	0	1	2	0	1	0
759	1	1	1	0	0	0	1	2	0	0	1	0	0	0	0	0	0	0	2	0	0	0	0	2	0	1	1	2	1	1	0	2	1	0	1	0	2	0	0	1	0	0	2	0	2	1	0	0	1
760	1	0	2	0	1	1	1	2	0	0	0	0	0	0	0	0	0	1	1	0	0	0	1	1	1	0	0	1	0	0	1	1	2	0	1	1	1	1	0	1	0	0	0	0	0	0	0	0	0
761	1	0	2	1	1	1	2	2	0	1	1	0	1	0	0	0	0	2	1	0	0	0	1	2	0	0	2	2	1	1	1	1	1	1	2	1	2	0	0	2	0	0	1	0	2	1	0	0	0
762	1	2	1	0	0	0	0	0	2	2	0	1	1	1	1	0	1	1	1	1	1	0	2	2	0	2	1	1	0	0	1	1	1	2	0	2	2	0	0	2	0	0	0	0	1	1	0	0	1
763	0	1	2	1	0	0	2	2	0	1	1	0	0	0	0	0	0	0	1	0	0	0	1	1	0	2	2	2	1	2	1	0	0	1	0	2	1	0	0	2	0	0	0	0	0	1	0	0	0
764	1	0	2	0	1	1	1	2	0	0	0	1	1	1	1	0	0	1	1	0	0	0	1	1	0	1	1	2	1	1	2	1	0	1	0	2	1	0	0	2	0	0	0	0	0	0	0	0	0
765	0	0	2	0	2	2	1	1	1	1	0	0	0	0	0	0	0	1	1	2	1	0	1	1	0	0	1	2	1	2	0	0	1	0	1	1	1	0	0	1	0	0	2	0	2	1	0	1	0
766	0	2	0	1	0	0	1	1	1	2	0	0	1	0	0	0	0	0	2	0	0	1	2	2	0	2	1	1	1	1	0	1	1	0	1	1	1	1	0	1	0	1	1	0	1	1	0	0	0
767	1	1	1	0	0	0	1	1	1	1	0	0	1	0	0	0	0	2	0	2	0	1	2	2	0	0	2	2	1	1	2	2	1	0	0	2	2	0	0	2	1	0	0	0	0	0	0	0	0
768	1	1	2	0	1	1	2	2	0	1	0	0	0	0	0	0	0	0	2	0	0	1	2	2	0	0	2	2	0	2	0	0	0	1	0	2	2	0	0	1	0	0	0	0	1	1	0	0	0
769	1	2	1	0	0	0	0	0	1	1	1	0	0	0	0	0	0	0	2	0	0	1	0	1	1	0	2	2	0	2	0	0	1	0	1	1	1	1	0	0	0	0	1	0	1	1	0	0	1
770	1	1	2	1	0	0	1	1	1	1	1	1	1	1	1	0	0	2	0	1	1	0	2	2	0	0	2	2	0	2	0	0	0	1	1	1	2	0	0	1	0	1	0	0	1	0	0	0	0
771	1	1	1	1	0	0	2	2	0	1	0	0	0	0	0	0	0	0	1	0	0	0	2	2	0	0	1	1	1	1	0	0	1	0	0	2	1	0	1	0	0	1	1	0	1	1	0	0	0
772	1	2	1	0	0	0	1	2	0	0	0	0	0	0	0	0	0	1	2	0	0	0	2	2	0	1	1	2	0	2	0	2	1	0	1	0	1	1	0	1	0	0	0	0	0	0	0	0	0
773	0	1	1	0	0	0	1	1	2	2	0	0	1	0	0	0	0	2	0	2	0	1	2	2	0	0	1	2	1	1	2	0	0	0	1	1	1	0	1	1	0	0	0	0	0	0	0	0	1
774	1	0	1	0	0	0	1	1	1	2	0	1	1	1	1	0	0	2	0	1	0	0	2	2	0	1	1	2	1	1	0	0	1	1	0	2	2	0	0	1	0	0	0	0	0	0	0	0	0
775	1	2	2	1	0	0	0	0	1	1	1	0	1	1	1	0	0	1	1	1	1	0	1	1	1	1	2	1	1	1	0	0	0	0	0	2	1	0	0	1	0	2	0	0	0	0	0	1	0
776	0	1	1	1	0	0	1	2	0	0	0	1	1	1	1	0	0	0	1	1	1	0	1	1	0	2	2	2	1	2	0	1	1	2	0	2	1	0	0	2	0	0	0	0	0	0	0	0	1
777	1	2	0	0	0	0	1	1	0	0	0	0	0	0	0	0	0	1	1	1	0	0	2	2	0	1	2	2	1	1	1	0	1	1	0	2	0	1	0	0	0	0	0	0	0	0	0	0	1
778	1	2	1	0	0	0	0	1	1	1	0	0	0	0	0	0	0	2	0	2	1	1	2	2	0	2	0	0	1	1	0	1	1	1	1	2	2	0	0	2	0	0	0	0	0	0	0	0	0
779	1	0	2	0	2	2	1	1	1	2	0	0	0	0	0	0	0	1	1	1	1	0	2	2	0	2	1	2	0	1	1	0	1	0	0	2	0	1	0	1	0	0	0	0	0	1	0	0	0
780	1	2	1	0	0	0	1	1	0	0	0	1	2	1	1	0	0	1	1	0	0	0	2	2	0	0	2	2	1	2	1	1	2	0	0	2	0	0	0	1	0	0	1	0	1	1	0	0	0
781	1	0	2	0	1	1	1	1	1	1	1	1	1	1	1	0	0	1	0	0	0	0	0	2	0	1	1	2	1	1	2	0	1	1	0	2	2	0	0	1	0	0	0	0	0	0	0	0	0
782	1	1	1	1	0	0	2	2	0	0	0	0	0	0	0	0	0	1	2	1	1	1	1	1	1	2	1	2	1	1	2	2	2	0	1	1	0	1	0	0	0	0	0	2	0	0	0	0	0
783	0	0	2	0	2	2	0	1	1	1	1	0	0	0	0	0	0	1	1	1	1	0	2	2	0	1	0	2	0	1	2	1	1	1	0	2	1	1	0	1	0	0	0	2	0	0	0	1	0
784	0	1	1	0	0	0	1	0	1	1	1	0	0	0	0	0	0	0	1	1	1	1	1	2	0	1	1	1	1	1	0	1	1	1	0	2	1	0	0	1	0	0	0	1	0	0	0	0	0
785	1	1	1	0	0	0	2	2	0	0	1	0	1	0	0	0	0	2	0	1	0	0	2	2	0	1	2	2	0	2	0	0	0	0	0	2	1	0	0	1	0	0	0	1	0	0	0	0	0
786	0	0	2	0	0	0	1	1	1	1	0	1	2	1	1	0	0	1	1	1	1	0	2	2	0	1	1	2	1	1	1	0	1	0	0	2	1	0	0	1	0	1	0	0	1	0	0	0	0
787	1	2	1	0	0	0	0	0	2	2	0	1	2	2	2	1	0	1	1	1	0	0	2	2	0	1	1	2	0	1	1	0	2	0	0	2	2	0	0	1	1	1	0	1	2	0	0	0	0
788	0	2	0	0	0	0	2	2	0	0	0	1	1	1	1	0	0	1	1	1	1	0	2	2	0	2	1	2	0	1	0	1	2	0	1	1	1	1	0	0	0	0	0	0	0	0	0	0	1
789	1	1	1	1	0	0	0	0	1	1	2	0	0	0	0	0	0	0	2	0	0	1	1	1	0	0	2	2	1	2	1	2	1	0	1	1	1	0	0	1	0	0	0	0	0	0	0	0	0
790	1	0	1	0	0	0	2	2	0	1	0	1	0	0	0	0	0	1	1	1	1	0	2	1	1	1	1	1	1	1	0	0	1	1	0	2	1	0	0	2	0	0	0	0	0	0	0	0	1
791	0	2	0	0	0	0	0	1	1	1	0	1	2	1	1	0	0	0	2	0	0	1	1	1	1	2	0	1	2	0	1	0	0	0	0	2	1	0	0	2	0	0	2	0	2	1	0	0	1
792	0	1	2	0	0	0	2	2	1	1	0	0	1	0	0	0	1	1	1	0	0	0	2	2	0	1	2	2	0	2	0	0	1	2	1	2	2	0	0	0	0	0	0	0	0	1	0	0	0
793	0	1	2	1	0	0	1	1	1	1	0	0	1	1	1	1	0	2	0	1	1	1	1	1	0	1	0	2	1	0	1	2	1	0	0	2	2	0	0	0	0	0	2	0	2	1	0	0	0
794	1	1	2	0	0	0	1	1	1	2	0	1	1	1	2	1	0	1	1	1	1	1	1	1	1	2	1	1	2	1	0	0	0	0	0	2	0	0	1	1	1	0	0	0	0	1	0	0	0
795	1	1	1	0	1	1	2	2	0	1	1	1	2	1	1	0	0	1	1	1	1	0	2	2	0	0	2	2	0	2	1	1	1	0	0	2	0	0	0	1	0	0	0	0	0	0	0	0	1
796	1	2	1	0	0	0	1	1	1	2	0	0	0	0	0	0	0	1	1	1	1	0	2	2	0	0	0	2	2	0	2	1	1	0	0	2	0	1	0	0	0	0	0	0	0	0	0	0	0
797	1	0	2	0	1	1	0	0	2	2	0	0	0	0	0	0	0	1	1	1	1	0	2	2	0	1	2	2	0	2	0	2	1	0	1	1	2	0	0	0	0	0	0	0	0	0	0	0	1
798	1	0	1	0	0	0	1	2	1	1	0	0	0	0	0	0	1	2	0	1	1	0	1	1	1	2	2	0	1	0	1	1	2	1	1	2	2	0	0	2	0	0	1	0	1	1	0	0	0
799	1	2	1	0	0	1	1	1	2	2	0	2	2	2	2	0	1	0	2	1	1	0	2	2	0	0	1	1	2	0	0	0	0	0	0	2	1	0	0	1	0	1	0	0	1	0	0	0	0
800	1	0	2	0	1	1	1	1	1	1	1	2	1	1	1	0	0	1	1	1	0	0	2	2	0	1	2	2	0	1	1	1	1	0	1	2	2	0	0	2	0	0	0	1	0	0	0	0	0
801	0	2	1	0	0	1	2	2	0	0	0	0	1	0	0	0	0	1	1	0	0	1	2	2	0	2	1	1	1	1	1	0	2	1	1	2	1	0	0	0	0	0	0	0	0	1	0	0	0
802	1	1	2	1	0	0	1	1	1	1	0	0	1	0	0	0	0	0	2	0	0	0	1	1	1	1	2	2	0	1	2	2	1	0	1	1	2	0	0	2	0	0	0	1	0	1	0	0	0
803	1	1	2	0	0	0	2	2	0	0	0	0	1	0	0	0	0	1	1	0	0	2	1	1	1	1	2	2	0	2	0	1	1	0	1	1	1	0	1	1	1	1	0	0	1	1	0	0	1
804	1	0	2	0	1	1	1	1	0	0	0	1	2	2	2	1	0	0	2	0	0	0	2	2	0	0	0	1	1	1	0	2	1	0	1	1	0	0	0	1	0	2	0	0	1	1	0	0	0
805	1	1	2	0	0	0	2	2	0	1	0	1	1	1	1	0	0	1	1	0	0	0	2	2	0	0	1	1	1	1	1	1	1	2	2	1	1	0	0	0	0	0	0	0	0	1	0	1	0
806	1	2	0	0	0	0	1	1	1	1	0	0	1	0	0	0	0	0	2	0	0	0	2	2	0	1	2	2	0	2	0	1	1	0	0	2	2	0	0	1	0	1	0	0	1	0	0	0	0
807	1	1	2	1	0	0	0	1	1	1	0	0	0	0	0	0	0	0	2	1	1	0	2	2	0	0	2	2	0	1	2	2	2	0	1	1	1	0	0	2	0	0	0	0	1	0	0	0	1
808	0	1	1	1	0	0	0	1	0	0	1	0	0	0	0	0	0	0	2	0	0	0	2	2	0	1	1	1	1	1	0	2	1	0	0	2	1	0	0	0	0	0	0	1	0	1	0	0	1
809	0	1	1	0	0	0	2	2	1	1	1	1	2	2	2	0	0	1	1	1	0	0	2	2	0	0	1	1	1	1	0	1	1	0	0	2	1	0	0	1	0	1	0	1	2	0	0	1	0
810	1	0	2	0	0	0	0	0	2	2	0	0	0	0	0	0	0	1	1	0	0	0	2	2	0	0	1	1	0	1	2	1	1	0	1	1	1	0	0	2	1	0	1	0	1	1	0	0	0
811	0	2	0	1	0	0	1	1	0	0	2	1	1	1	1	0	0	1	1	1	1	2	0	1	1	1	0	2	2	0	2	0	1	1	0	2	0	1	0	0	0	0	0	2	0	0	0	0	0
812	1	0	2	0	0	0	1	1	0	0	1	1	1	1	1	0	0	0	2	1	1	0	2	2	0	0	2	2	2	2	0	0	1	1	0	2	1	0	0	2	1	0	0	0	0	0	0	1	0
813	1	2	1	2	0	0	2	2	0	1	1	0	1	0	0	0	0	1	1	0	0	0	1	1	0	1	1	2	1	1	1	2	2	0	1	1	1	0	0	0	0	0	0	0	0	0	0	0	0
814	1	1	1	1	0	0	1	1	1	1	1	1	1	1	1	0	1	1	1	1	1	1	0	1	0	0	1	1	2	0	1	1	1	0	0	2	2	0	0	1	0	0	1	0	1	1	0	0	1
815	1	0	2	0	0	0	0	0	2	2	0	1	2	2	2	1	0	2	0	1	1	1	2	2	0	0	0	2	1	1	1	1	1	1	0	2	1	0	0	1	0	1	0	0	0	0	0	0	0
816	1	2	0	0	1	1	0	0	2	2	0	0	1	1	1	0	0	1	1	1	1	0	2	2	0	2	1	1	1	2	0	1	2	0	0	2	1	1	0	1	0	0	1	0	1	2	0	0	0
817	0	0	2	0	1	1	1	2	0	0	1	1	2	1	1	0	0	0	2	0	0	0	2	2	0	1	2	2	0	2	1	1	2	0	1	2	1	0	1	1	0	0	0	0	1	1	0	1	0
818	1	2	1	0	0	0	2	2	0	1	0	0	2	2	2	0	0	0	2	1	0	2	0	1	1	1	1	2	1	1	0	1	1	2	1	1	2	0	0	1	0	0	0	0	0	0	0	0	0
819	1	1	1	0	0	1	2	2	0	1	0	0	1	0	0	0	0	1	1	1	0	0	2	2	0	1	2	2	0	1	1	1	1	2	2	1	1	0	0	1	0	0	0	1	0	0	0	0	0
820	0	1	2	0	0	0	0	0	2	2	0	0	1	0	0	0	0	1	1	1	1	0	2	2	0	1	2	2	1	2	0	0	1	2	1	1	1	0	0	2	0	0	0	0	0	0	0	1	0
821	1	2	1	0	0	0	1	1	1	1	0	0	0	0	0	0	0	1	1	0	1	0	2	2	0	0	2	2	0	2	1	1	1	0	2	2	1	0	0	2	0	1	0	1	2	0	0	0	0
822	0	2	0	1	0	0	2	2	0	2	1	0	0	0	0	0	0	0	2	1	1	1	0	0	1	0	2	2	0	2	0	0	0	1	0	2	0	0	1	0	0	0	0	0	0	1	0	0	0
823	0	2	0	0	0	0	1	1	2	2	0	0	1	0	0	0	0	2	0	1	1	0	2	2	0	0	2	2	1	2	1	0	1	2	0	2	2	0	0	2	0	0	0	0	1	1	0	1	1
824	1	1	1	1	0	0	0	0	2	2	0	0	1	1	1	0	0	1	1	1	1	0	1	2	0	0	1	1	1	1	0	1	1	0	0	2	1	1	0	0	0	0	0	0	2	1	0	1	0
825	1	2	0	0	0	0	1	1	1	1	1	1	1	1	1	0	0	2	0	1	1	1	1	1	1	0	0	1	0	0	2	0	1	1	1	1	2	0	0	2	0	1	0	0	1	1	0	0	0
826	1	1	2	1	0	0	1	1	2	2	0	0	0	0	0	0	0	1	2	1	0	0	2	2	0	1	1	1	1	2	0	1	2	0	1	2	1	0	0	2	0	0	1	0	1	0	0	0	0
827	1	2	0	1	0	0	2	2	0	1	1	0	0	0	0	0	0	0	1	0	0	0	2	2	0	1	2	0	1	0	1	1	1	0	0	2	1	0	0	1	0	0	0	0	0	0	0	0	0
828	0	1	2	1	0	0	2	2	0	0	0	0	2	1	1	0	0	0	1	0	0	0	2	2	0	2	2	2	2	2	0	1	2	0	1	2	0	0	0	0	0	0	0	0	1	0	0	0	0
829	1	1	2	1	0	0	0	0	2	2	0	1	2	2	2	0	0	2	0	1	0	0	1	1	0	2	1	2	0	1	1	0	0	2	1	2	2	0	0	2	0	1	0	0	0	0	0	0	0
830	1	0	2	0	0	1	1	1	1	1	0	0	1	0	0	0	0	1	1	2	1	0	2	2	0	1	1	1	1	1	0	0	0	1	0	2	1	1	0	0	0	0	1	0	1	1	0	0	0
831	1	0	2	1	0	0	1	2	0	0	1	0	0	0	0	0	0	1	0	0	0	1	1	2	0	2	0	1	0	0	1	0	0	1	1	1	1	0	1	1	0	0	0	0	0	0	0	0	0
832	1	1	1	0	0	0	2	2	0	0	1	0	0	0	0	0	0	0	2	0	0	0	2	2	0	0	2	2	0	2	1	0	0	0	1	1	0	1	0	0	0	0	1	0	0	0	0	0	0
833	1	1	1	0	0	0	0	1	1	1	1	0	2	1	2	1	1	1	1	0	0	0	2	2	0	1	2	1	1	1	1	0	1	1	0	2	2	0	0	0	0	0	1	0	1	1	0	1	0
834	1	1	1	0	0	0	2	2	0	1	0	0	1	0	0	0	0	0	2	0	0	0	1	2	0	1	1	2	2	0	2	1	1	2	1	2	1	0	0	1	0	0	0	0	1	1	0	1	0
835	1	2	0	1	0	0	1	1	1	1	0	0	1	0	0	0	1	2	1	1	1	1	2	2	0	0	2	2	0	2	1	1	0	1	1	1	2	0	0	1	0	0	0	2	0	0	0	0	0
836	1	2	0	0	0	0	0	1	1	1	0	0	1	1	1	0	0	1	1	1	0	1	1	1	1	1	2	2	0	1	1	0	2	0	2	1	2	0	0	2	0	0	0	0	1	0	0	0	1
837	1	0	2	1	0	0	2	2	0	1	0	0	0	0	0	0	0	1	2	0	0	1	2	2	0	0	0	2	2	1	2	0	1	1	0	2	1	0	0	0	0	0	1	0	0	0	0	0	0
838	1	1	1	1	0	0	1	2	0	1	0	1	2	1	1	0	1	1	1	0	0	1	2	2	0	0	2	2	2	2	0	0	0	0	1	1	1	1	0	0	0	0	0	0	1	1	0	0	0
839	0	1	2	1	0	0	1	1	1	1	1	0	0	0	0	0	0	1	1	0	0	0	2	2	0	2	1	1	1	1	1	0	0	2	1	2	0	0	0	1	0	0	0	0	0	0	0	0	0
840	1	1	0	0	0	0	1	2	0	1	0	0	1	0	0	0	0	1	1	1	1	1	2	2	0	1	2	2	1	1	1	0	1	1	1	2	2	0	0	1	0	1	0	0	1	0	0	0	0
841	1	2	1	0	0	0	2	2	0	1	0	0	0	0	0	0	0	1	1	1	0	0	2	2	0	2	1	1	0	1	0	0	0	1	0	2	1	0	0	2	1	1	0	0	2	1	0	0	0
842	1	2	1	2	0	0	0	0	2	2	0	0	0	0	0	0	0	0	2	1	0	1	1	1	1	1	1	2	1	1	0	0	0	1	0	2	1	0	0	1	0	0	0	0	0	0	0	0	0
843	0	1	2	1	0	0	1	1	2	2	0	0	1	0	0	0	0	1	1	1	1	1	2	2	0	1	1	2	1	2	0	2	2	0	1	2	1	2	0	0	0	0	1	0	1	1	0	0	1
844	1	2	1	1	0	0	1	2	0	0	1	0	1	0	1	1	0	0	2	1	0	1	2	2	0	0	1	1	0	1	0	1	1	1	0	2	1	1	0	1	0	0	0	0	1	1	0	0	0
845	0	1	1	0	0	0	2	2	0	0	2	0	0	0	0	0	0	1	1	1	1	0	2	1	1	1	2	2	0	2	0	0	1	0	0	2	1	0	0	0	0	0	1	0	1	0	0	0	0
846	1	1	2	0	0	0	1	1	1	1	1	0	0	0	0	0	0	1	0	1	1	2	1	1	1	1	2	2	0	2	1	0	0	1	0	2	1	0	0	2	0	0	0	0	0	0	0	0	1
847	1	1	2	2	0	0	1	1	1	1	1	0	0	0	0	0	0	1	1	1	0	1	2	2	0	2	0	0	1	1	0	0	2	0	0	2	2	1	1	2	1	0	1	0	1	1	0	0	0
848	1	2	1	0	0	1	1	1	1	1	1	1	1	1	1	0	0	1	1	0	0	0	1	1	0	1	2	1	1	0	1	0	0	0	0	2	2	0	0	2	0	0	0	0	0	0	0	0	0
849	0	1	2	1	0	0	0	1	0	0	1	0	1	0	0	0	0	0	2	1	0	0	2	2	0	0	1	2	2	0	2	1	1	0	0	2	1	0	0	1	0	0	0	0	0	0	0	0	0
850	1	2	1	0	0	0	1	1	2	2	0	0	1	0	0	0	0	1	1	0	0	0	2	2	0	1	2	2	0	2	1	0	1	0	1	1	2	0	0	1	0	0	0	1	0	0	0	1	1
851	0	0	2	0	1	1	1	1	2	2	0	1	2	1	1	0	0	1	2	1	1	0	2	2	0	1	1	2	1	1	2	1	1	1	0	2	0	0	1	1	1	0	0	0	2	1	0	0	0
852	0	0	2	1	0	0	1	1	1	2	0	0	1	0	0	0	0	1	1	1	1	0	2	2	0	1	2	2	0	2	0	1	2	0	2	0	2	0	0	1	0	0	0	0	1	1	0	1	0
853	1	0	2	1	0	0	2	2	0	0	0	1	2	1	1	0	0	0	2	0	0	0	2	2	0	2	1	1	1	0	1	1	1	0	0	2	0	1	0	0	0	0	1	0	1	1	0	0	2
854	0	0	2	0	1	1	2	2	0	0	1	1	2	1	1	0	0	1	1	1	0	0	2	2	0	1	2	2	1	2	1	0	1	0	0	2	2	0	0	1	0	0	1	0	1	0	0	0	0
855	1	1	1	0	0	0	2	2	0	0	0	0	1	0	0	0	0	2	0	2	1	0	1	1	0	1	1	1	1	1	0	1	1	0	1	2	1	1	0	1	0	1	0	1	2	0	0	0	0
856	1	2	0	0	0	0	2	2	0	1	1	0	0	0	0	0	0	1	1	0	0	0	2	2	0	1	2	2	0	1	2	1	1	0	0	2	2	0	0	2	0	0	0	0	0	1	0	0	0
857	0	2	1	0	0	0	1	1	1	1	1	1	1	2	1	0	0	0	1	0	0	1	2	2	0	0	2	2	0	2	1	1	1	0	1	1	2	0	0	1	0	0	1	0	1	0	0	2	0
858	1	0	2	0	0	0	1	1	1	2	0	0	0	0	0	0	0	0	2	0	0	0	2	2	0	0	2	2	0	2	0	1	1	0	0	2	1	1	0	1	0	0	1	0	1	0	0	1	0
859	1	1	1	1	0	0	2	2	0	0	1	1	1	1	1	0	0	1	1	1	1	0	2	2	0	2	2	2	1	2	0	1	1	2	0	2	1	0	0	1	0	0	1	0	1	1	0	0	0
860	1	2	0	0	0	0	1	2	0	0	1	2	1	1	1	0	0	1	1	1	1	0	1	1	1	0	2	2	1	1	1	0	0	1	0	2	1	0	0	0	0	0	1	0	1	0	0	0	1
861	0	1	1	1	0	0	2	2	0	1	0	0	0	0	0	0	0	1	1	1	1	0	2	2	0	0	1	0	2	0	0	0	0	0	1	1	1	0	0	0	0	0	2	0	1	1	0	0	0
862	1	0	2	0	1	1	1	1	1	1	0	1	1	1	1	0	0	0	2	0	0	0	2	2	0	1	2	2	1	1	1	0	0	0	2	2	1	1	0	0	0	0	1	0	1	0	0	0	0
863	1	0	2	0	0	0	2	2	1	1	1	1	2	1	1	0	0	0	2	0	0	0	2	2	0	0	1	1	1	1	0	1	0	1	0	2	1	0	0	0	0	1	0	0	1	0	0	0	0
864	0	1	1	0	0	0	1	2	0	0	1	0	1	1	1	1	0	0	1	0	0	1	0	1	1	1	1	0	2	0	0	1	1	0	0	2	1	1	0	0	0	0	0	0	0	0	0	0	0
865	1	1	1	1	0	0	2	2	0	0	1	0	1	0	0	0	0	0	2	0	0	1	1	1	1	0	2	2	1	1	1	1	1	0	1	1	0	0	0	0	0	0	0	0	0	1	0	0	0
866	1	1	2	1	0	0	1	1	0	0	1	1	2	1	1	0	0	0	2	0	0	1	2	2	0	1	1	1	1	1	0	1	1	0	0	2	1	0	0	1	0	0	1	0	1	1	0	0	1
867	1	1	1	1	0	0	1	2	0	0	1	0	1	0	0	0	0	1	0	1	1	0	2	2	0	2	1	2	1	1	1	2	2	0	0	2	1	1	0	1	0	0	1	0	1	0	0	0	0
868	1	2	0	1	0	0	2	2	0	1	0	0	0	0	0	0	0	1	1	1	1	0	2	2	0	0	2	2	0	2	0	1	1	0	1	2	1	0	1	0	0	0	0	0	0	0	0	0	1
869	0	1	0	0	0	0	1	1	1	2	0	0	0	0	0	0	0	0	2	0	0	1	1	1	1	2	1	1	2	0	1	1	1	2	1	2	1	0	0	0	0	1	0	0	0	2	0	0	0
870	0	1	1	0	0	0	2	2	1	1	1	0	0	0	0	0	0	0	1	0	0	0	2	2	0	1	2	2	0	1	2	0	1	0	0	2	1	0	0	1	0	0	0	1	0	0	0	0	1
871	1	2	1	0	0	0	1	2	0	0	1	1	1	2	1	0	0	1	1	1	1	1	1	1	1	1	2	2	0	2	1	0	0	0	0	2	1	0	0	2	0	0	0	0	1	0	0	0	1
872	1	1	1	0	1	1	2	2	0	1	1	0	0	0	0	0	0	1	2	1	1	1	2	2	0	1	2	2	0	2	0	0	2	0	0	2	1	0	0	0	0	0	1	0	1	2	0	1	0
873	0	1	2	1	0	0	1	2	1	1	0	0	0	0	1	1	0	1	1	0	0	1	2	2	0	2	2	2	0	2	0	1	1	0	1	1	1	1	1	1	1	0	0	0	0	0	0	0	1
874	1	1	1	0	0	0	1	2	0	0	0	0	1	1	1	0	0	1	2	0	0	1	1	1	1	1	0	1	0	0	2	1	0	1	1	1	0	1	0	0	0	1	0	0	1	0	0	0	1
875	1	1	2	1	0	0	1	2	0	1	0	1	0	0	0	0	0	2	0	2	1	1	1	2	0	0	2	2	0	2	0	0	0	0	0	2	2	0	0	1	0	0	1	0	1	1	0	0	0
876	0	1	2	0	0	0	2	2	0	0	1	0	0	0	0	0	0	2	0	2	2	0	2	2	0	1	1	2	1	1	1	1	1	0	1	1	2	1	0	1	0	0	0	0	1	0	0	1	0
877	1	1	1	0	0	0	0	0	2	2	0	0	0	0	0	0	0	1	0	2	2	1	2	2	0	1	2	2	1	2	1	1	2	0	1	2	2	0	0	2	0	0	0	0	0	0	0	0	0
878	1	1	1	0	0	0	2	2	0	0	0	0	0	0	0	0	1	2	1	0	0	0	2	2	0	1	2	2	1	1	2	2	2	0	0	2	1	0	0	1	0	0	0	0	1	1	0	0	1
879	1	1	1	0	0	0	0	1	1	1	1	0	1	0	0	0	0	1	1	0	0	0	1	1	0	0	2	2	0	1	0	0	1	0	1	1	2	0	0	2	0	0	0	0	0	1	0	0	0
880	0	1	2	0	0	0	0	1	1	1	1	0	1	1	1	1	0	2	0	0	0	0	2	2	0	1	2	2	0	2	1	0	1	1	1	1	1	0	0	0	0	0	0	0	0	0	0	0	0
881	1	0	2	0	0	0	1	1	1	1	1	0	0	0	0	0	0	0	2	1	0	1	2	2	0	1	1	2	1	1	0	0	0	0	2	2	1	1	0	1	0	1	0	0	1	0	0	0	0
882	1	1	2	1	0	0	2	2	1	1	0	0	0	0	0	0	0	1	2	1	1	1	2	2	0	0	0	1	0	1	1	2	1	0	1	1	0	1	0	0	0	0	0	0	1	1	0	0	0
883	1	1	1	0	0	0	0	1	0	0	0	0	0	0	0	0	0	1	1	0	0	0	2	2	0	1	1	2	0	1	0	1	2	0	0	2	1	0	0	1	0	0	1	0	1	1	0	0	0
884	1	2	0	0	0	0	2	2	1	1	0	0	0	0	0	0	0	1	1	1	1	1	2	2	0	1	2	2	0	2	0	0	2	1	1	2	0	1	0	0	0	0	1	0	1	1	0	0	0
885	1	1	2	1	0	0	1	1	2	2	0	0	0	0	0	0	1	1	1	1	1	0	1	1	1	1	1	2	2	1	1	1	2	0	1	2	2	1	0	1	0	0	1	0	1	0	1	0	0
886	1	1	1	1	1	1	2	2	0	0	1	0	0	0	0	0	0	0	2	1	1	1	0	1	1	0	1	2	1	1	1	1	1	2	1	1	1	0	1	1	0	0	1	0	1	0	0	0	0
887	0	2	1	0	0	0	0	2	0	0	1	0	0	0	0	0	0	1	1	1	1	0	2	2	0	1	1	2	0	2	0	1	1	0	0	2	2	0	1	1	0	1	0	0	0	0	0	0	2
888	1	0	2	0	1	1	1	2	0	0	0	0	0	0	0	0	0	1	1	0	0	0	2	2	0	1	1	2	1	1	2	1	2	0	2	0	1	0	0	1	0	0	0	0	0	1	0	0	0
889	1	1	2	1	0	0	0	0	2	2	0	1	1	1	1	0	0	1	1	1	1	0	2	2	0	2	1	1	0	2	1	0	0	0	0	2	1	0	0	1	0	1	0	0	0	0	0	1	0
890	0	1	1	1	0	0	0	0	2	2	0	1	1	1	1	0	0	2	1	0	0	1	1	2	0	0	2	2	0	2	0	0	2	1	2	1	1	1	0	1	0	1	0	0	0	0	0	0	1
891	1	0	2	0	0	0	0	1	0	0	1	0	1	0	0	0	0	1	1	1	1	1	2	2	0	0	2	2	0	2	0	0	1	2	1	1	1	0	0	1	0	2	0	0	1	0	0	0	1
892	0	2	0	0	0	0	1	2	0	0	1	1	1	1	1	0	0	0	2	0	0	0	1	1	0	0	1	1	1	1	0	0	0	0	0	2	0	0	0	1	1	1	0	0	1	0	0	0	0
893	1	1	2	1	0	0	1	1	1	1	0	0	0	0	0	0	0	1	2	1	1	1	2	2	0	0	2	2	1	2	1	0	0	0	0	2	2	0	0	1	0	0	0	0	1	1	0	0	1
894	0	0	2	0	1	1	0	0	1	1	1	2	2	2	2	0	0	0	2	1	1	0	1	1	0	0	2	2	0	1	1	0	1	0	1	1	2	0	0	0	0	0	0	0	0	0	0	0	0
895	1	0	2	0	0	0	1	1	1	2	0	1	1	1	1	0	0	1	2	1	0	1	0	1	0	0	2	2	0	2	1	1	1	0	1	1	1	0	0	1	0	1	1	0	1	1	0	0	0
896	0	1	0	0	0	0	1	1	0	0	0	1	0	0	0	0	0	0	2	0	0	2	2	2	0	0	1	1	1	1	1	1	1	0	1	2	2	0	0	2	1	0	1	0	2	2	0	0	2
897	0	2	1	0	0	0	0	0	1	1	1	0	1	1	1	1	0	0	2	0	0	0	2	2	0	2	2	2	0	1	0	1	1	0	0	1	1	0	0	1	0	0	0	1	1	0	0	0	0
898	1	1	0	0	0	0	1	1	1	1	0	1	0	0	0	0	0	0	2	0	0	0	2	1	1	1	2	2	0	0	0	0	0	2	1	1	2	0	0	0	0	0	0	0	0	0	0	1	0
899	1	1	2	0	0	0	1	1	1	2	0	0	0	0	1	1	0	0	2	1	1	0	2	2	0	1	0	0	1	0	1	1	2	0	1	1	1	0	0	1	0	2	0	0	0	0	1	0	0
900	1	0	2	1	1	1	1	2	0	1	0	0	1	0	0	0	0	2	0	1	0	0	2	2	0	1	1	2	1	2	0	1	1	0	1	1	0	1	1	0	0	0	1	0	1	0	0	0	0
901	1	2	2	0	1	1	1	2	1	1	0	0	0	0	0	0	0	0	2	0	0	0	2	2	0	2	1	1	2	0	1	0	0	0	2	1	2	0	0	1	0	0	0	0	1	1	0	0	0
902	0	1	1	0	0	0	1	2	0	0	1	0	0	0	0	0	0	1	1	1	1	0	2	2	0	0	2	2	0	2	0	1	1	1	1	1	1	0	0	1	0	0	0	0	0	0	0	0	0
903	1	2	0	0	0	0	1	1	1	1	1	0	0	0	0	0	0	1	1	1	1	0	2	2	0	0	1	2	1	1	1	2	2	0	2	0	1	0	0	1	0	0	0	0	0	0	0	0	1
904	1	2	1	0	0	0	2	2	0	0	1	1	1	1	1	0	0	0	2	0	0	2	0	1	1	1	1	2	0	1	2	0	1	1	0	2	2	0	0	1	0	1	0	0	1	1	0	0	1
905	0	0	2	0	1	1	1	1	1	1	1	0	2	2	2	0	1	1	2	1	1	1	2	2	0	1	1	1	0	1	0	1	2	1	2	2	1	0	0	0	0	1	0	0	1	0	0	0	0
906	1	2	0	0	0	0	1	1	1	2	0	1	1	1	1	0	0	1	1	0	0	0	2	2	0	1	1	1	1	1	1	0	1	0	1	1	1	1	1	2	1	0	0	0	0	0	0	0	0
907	0	1	1	1	1	1	1	2	0	0	1	1	2	2	2	0	0	1	1	1	0	0	2	2	0	1	1	0	1	0	1	0	1	0	1	1	1	0	0	1	1	0	1	0	1	1	0	0	1
908	1	1	1	0	0	0	0	0	2	2	0	1	2	1	1	0	1	2	1	1	0	1	2	2	0	0	1	1	0	1	2	1	1	2	2	1	1	0	1	1	0	1	0	0	1	0	0	0	0
909	0	1	1	1	0	0	1	1	1	1	0	0	0	0	0	0	0	1	1	1	1	1	2	2	0	1	0	1	2	0	1	2	2	0	1	1	1	0	0	1	0	0	0	0	1	0	0	1	0
910	0	2	1	1	0	0	2	2	0	0	0	2	2	2	2	0	0	1	1	1	1	0	2	2	0	2	2	2	0	1	0	1	2	0	0	2	2	0	0	1	0	0	0	0	0	0	0	0	1
911	1	0	2	1	0	0	0	1	2	2	0	0	0	0	0	0	1	2	1	0	0	0	2	2	0	2	1	1	2	0	0	2	1	0	0	2	1	1	0	1	0	0	2	0	2	1	0	0	0
912	1	2	1	0	0	0	1	1	1	1	1	0	0	0	0	0	0	1	1	1	1	0	2	2	0	1	1	2	0	1	0	1	1	0	1	1	1	0	0	1	0	1	0	0	1	1	0	0	0
913	1	1	2	1	0	0	0	0	2	2	0	0	0	0	1	1	0	0	2	0	0	1	1	1	0	0	1	1	1	0	1	2	1	0	1	1	1	0	1	1	0	0	1	0	1	0	0	0	2
914	0	1	1	1	0	0	0	2	0	0	1	1	1	1	1	0	0	0	2	1	1	0	2	2	0	1	2	2	1	2	1	0	0	2	1	2	2	0	0	0	0	0	2	0	2	1	0	0	0
915	1	1	1	0	0	0	2	2	0	1	0	0	0	0	0	0	0	1	1	1	0	1	1	1	1	0	1	1	0	0	1	0	1	0	1	1	1	0	0	2	0	0	0	1	0	1	0	0	1
916	0	2	1	0	0	0	2	2	0	0	0	0	2	0	0	0	0	1	1	2	1	0	1	1	0	0	2	2	1	1	1	2	1	0	0	2	2	0	0	1	0	0	0	1	0	0	0	0	0
917	1	1	1	0	0	0	0	0	2	2	0	0	1	0	0	0	0	1	1	2	1	1	2	2	0	0	2	2	0	2	0	0	0	1	0	2	1	1	0	0	0	0	1	1	1	2	0	0	0
918	1	1	1	0	0	0	0	1	1	1	0	0	1	0	0	1	0	0	1	0	0	1	2	2	0	1	2	2	0	2	0	1	1	0	1	1	1	0	1	1	0	0	0	0	0	0	0	0	0
919	1	1	1	1	0	0	2	2	0	0	2	0	0	0	0	0	0	0	1	0	0	0	1	1	0	2	1	1	1	1	0	0	0	0	2	1	1	1	1	1	1	2	0	0	0	0	0	0	0
920	1	2	1	1	0	0	1	1	0	0	1	0	0	0	0	0	0	0	2	0	0	1	2	2	0	1	0	1	1	1	0	1	1	1	1	1	2	0	0	2	0	0	0	0	0	0	0	1	1
921	1	1	2	1	1	1	1	1	0	0	0	0	0	0	0	0	0	2	0	1	1	0	1	1	0	0	1	1	0	1	1	0	1	1	0	2	0	1	1	0	0	0	0	0	0	0	0	0	0
922	1	1	1	0	0	0	0	2	0	0	1	1	1	1	1	0	0	1	1	0	0	0	2	2	0	2	2	2	0	1	1	0	1	0	1	1	2	0	0	2	0	1	0	0	0	0	0	0	0
923	1	1	1	0	0	0	0	1	1	1	0	1	1	1	1	0	0	1	1	1	1	1	2	2	0	1	0	1	0	0	1	0	2	0	0	2	2	0	0	2	0	0	0	1	0	0	1	0	0
924	1	1	1	0	1	1	2	2	0	1	1	1	1	1	1	0	0	1	1	0	0	0	1	1	0	2	2	2	1	1	2	1	1	0	1	1	2	0	0	2	0	0	0	0	0	0	0	0	1
925	1	1	1	1	1	1	0	0	2	2	0	1	1	1	1	0	0	1	1	1	0	0	1	1	1	2	2	2	0	1	2	0	1	0	1	2	2	0	0	1	0	0	0	0	0	1	0	0	1
926	1	0	2	0	1	1	2	2	0	1	0	2	1	1	1	0	0	1	0	1	1	1	2	2	0	1	2	2	0	2	1	0	0	0	0	2	2	0	0	2	0	0	1	0	1	1	0	0	0
927	1	2	0	0	0	0	1	2	0	1	0	1	2	1	1	0	0	1	1	0	0	1	1	2	0	0	1	1	1	2	0	1	1	1	1	2	2	0	0	2	1	0	0	1	0	0	0	0	0
928	1	2	2	1	0	0	2	2	0	1	1	0	0	0	0	0	0	0	2	0	0	0	1	2	0	0	1	0	2	0	0	0	2	0	0	2	1	0	0	0	0	0	1	0	2	2	0	0	0
929	1	0	2	0	1	1	1	1	1	1	0	0	2	0	0	0	0	1	1	1	1	0	2	2	0	1	2	2	0	1	2	0	0	0	1	1	1	0	1	1	1	0	0	0	0	0	0	0	0
930	1	1	1	0	0	1	2	2	0	0	1	0	1	0	0	0	0	0	2	1	1	0	1	1	0	2	1	1	1	1	1	1	2	0	2	0	1	1	1	1	1	0	1	0	1	0	0	0	0
931	0	1	1	1	0	0	1	2	0	0	1	1	1	1	1	0	0	2	0	1	0	0	2	2	0	1	2	1	1	1	0	1	1	0	0	2	2	0	0	1	1	0	1	0	1	2	0	0	0
932	1	0	2	1	0	0	0	1	1	1	0	0	0	0	0	0	0	0	2	1	1	0	1	1	0	0	2	2	1	1	1	0	0	1	1	1	0	1	0	1	0	0	0	0	0	2	0	0	1
933	0	1	1	0	0	0	1	2	0	1	0	0	1	1	1	1	0	0	2	1	1	0	2	2	0	0	1	1	0	1	0	1	1	0	0	2	2	0	0	1	0	0	0	0	0	0	0	0	0
934	1	1	1	0	0	0	1	1	0	0	0	1	1	1	1	0	0	1	1	1	1	1	0	0	1	1	2	2	0	2	0	2	1	0	0	2	0	1	1	0	0	0	0	0	1	1	0	1	0
935	0	2	0	0	0	0	1	1	1	1	1	0	0	0	0	0	0	1	1	0	0	0	2	2	0	0	2	2	0	1	1	0	0	0	0	2	2	1	0	1	0	0	1	0	0	0	0	0	0
936	1	1	2	1	0	0	1	1	1	1	0	1	1	1	1	0	0	1	1	1	1	0	1	1	0	1	1	2	0	1	2	0	0	0	0	2	0	0	1	0	0	0	1	0	1	1	0	0	2
937	1	0	2	0	0	1	2	2	0	0	0	0	0	0	0	0	0	0	2	1	1	0	2	2	0	1	1	2	0	2	0	1	1	0	0	1	2	0	0	0	1	0	0	0	0	0	0	0	0
938	1	2	1	0	1	1	1	1	0	0	2	0	0	0	0	0	0	0	1	0	0	1	1	1	1	2	1	2	0	2	0	0	0	1	0	2	1	0	0	1	0	0	0	0	0	1	0	0	0
939	1	0	2	0	0	0	1	1	1	2	0	1	2	1	1	0	0	0	2	0	0	1	2	2	0	1	0	1	1	1	0	0	1	0	1	2	2	0	0	0	0	0	0	0	1	1	0	0	0
940	1	0	2	0	1	1	0	1	0	0	0	1	2	1	1	0	0	1	0	0	0	0	1	2	0	1	1	1	2	1	0	1	1	1	1	1	1	0	0	1	0	0	0	0	2	1	0	0	0
941	1	1	0	0	0	0	0	0	2	2	0	1	1	1	2	0	0	0	1	0	0	0	2	2	0	1	1	1	1	0	1	1	0	0	0	2	0	0	1	0	0	1	0	0	1	0	0	1	0
942	1	1	1	0	0	0	1	1	2	2	0	0	0	0	0	0	0	2	0	2	1	1	2	2	0	1	0	1	2	0	1	1	2	0	1	1	1	0	0	1	0	0	1	0	1	1	0	0	0
943	1	1	1	0	0	0	1	1	0	0	1	1	1	0	0	1	0	0	2	1	1	0	2	2	0	0	1	2	1	1	1	2	1	0	1	1	2	0	0	2	1	0	0	1	0	0	0	0	0
944	1	0	2	1	0	0	1	1	0	0	1	0	2	1	1	0	0	0	2	0	0	1	0	1	0	0	1	1	0	1	0	1	1	2	1	2	1	0	0	1	0	0	0	1	0	1	0	0	0
945	0	1	2	1	0	0	1	2	0	1	0	0	1	1	1	0	1	2	0	1	1	0	1	1	0	1	1	2	0	2	0	0	0	0	1	1	2	0	0	0	0	0	1	0	1	0	0	0	1
946	1	1	1	0	0	0	2	2	1	1	1	0	0	0	0	0	0	0	2	0	0	1	1	1	1	1	1	2	1	1	0	2	1	0	1	1	0	1	1	0	0	0	1	0	2	0	0	0	0
947	1	1	2	1	0	0	1	1	1	1	0	1	1	1	2	0	0	0	2	0	0	0	2	2	0	1	1	1	1	1	0	0	1	1	1	2	1	1	1	0	0	0	0	0	0	0	0	0	0
948	0	0	2	0	1	1	0	0	2	2	0	0	0	0	0	0	0	0	1	1	1	0	1	2	0	1	2	2	1	1	2	0	1	1	1	1	0	0	0	1	0	0	1	0	1	1	0	0	0
949	1	0	2	0	0	0	1	1	1	1	1	0	1	0	0	0	1	1	2	1	1	0	2	2	0	1	2	2	1	1	2	0	1	2	0	2	1	1	0	1	0	0	0	0	1	1	0	0	1
950	1	1	2	1	0	0	1	2	0	1	0	1	1	1	1	0	0	0	1	0	0	0	1	1	1	1	2	2	0	1	2	1	1	1	1	1	1	1	0	1	0	0	0	2	0	0	0	0	0
951	1	1	1	0	1	1	2	2	0	0	0	0	1	0	0	0	0	2	0	1	1	0	2	2	0	1	2	2	1	2	0	1	1	0	0	2	1	0	1	1	1	0	0	1	0	0	0	0	0
952	0	2	1	0	0	0	1	1	1	1	0	0	0	0	0	0	0	2	0	2	0	1	2	2	0	0	2	2	0	1	1	2	2	1	0	2	2	0	0	2	0	0	0	0	0	0	0	0	0
953	0	2	0	0	1	1	0	0	2	2	0	1	2	1	1	0	0	0	1	1	1	0	1	2	0	1	2	2	0	2	1	0	1	0	1	1	2	0	0	1	0	1	1	0	1	1	0	0	0
954	0	2	0	0	1	1	2	2	0	0	0	0	1	1	1	0	1	1	1	0	0	0	2	2	0	0	2	2	0	2	0	2	2	0	0	2	1	0	0	2	0	0	0	0	0	1	0	0	0
955	1	2	0	1	0	0	1	2	0	0	0	0	0	0	1	1	0	0	2	0	0	0	2	2	0	2	2	2	0	2	0	0	1	0	0	2	2	0	0	1	0	0	0	1	1	1	0	0	0
956	0	1	1	0	0	0	2	2	0	0	1	0	0	0	0	0	0	2	0	1	1	0	2	2	0	2	2	2	0	2	0	0	0	0	0	2	0	0	0	1	0	1	0	0	0	1	0	0	0
957	1	0	2	1	0	0	2	2	0	1	0	0	1	0	0	0	0	1	1	2	1	1	2	2	0	0	2	2	0	1	0	1	2	0	1	1	1	0	0	2	0	0	2	0	2	1	0	0	1
958	0	2	0	0	0	0	1	1	1	1	1	0	1	0	0	0	0	1	1	0	0	0	1	1	0	1	2	2	0	2	1	2	1	0	1	1	2	0	0	1	0	0	0	1	0	0	0	0	0
959	1	1	2	0	0	0	2	2	1	1	1	0	0	0	0	0	0	2	1	1	1	0	2	2	0	2	2	1	1	1	1	1	1	1	0	2	1	0	0	1	1	1	0	0	2	0	0	0	0
960	1	2	1	0	0	0	1	2	0	0	1	0	1	1	1	0	0	1	1	1	1	1	1	1	1	1	1	1	1	1	0	0	0	0	0	2	1	0	0	1	0	1	0	0	1	0	0	0	0
961	1	1	0	0	0	0	0	1	1	1	0	1	1	0	0	1	0	0	1	1	1	0	2	2	0	0	1	1	1	1	0	0	1	0	1	1	2	0	0	1	0	0	1	0	1	1	0	0	0
962	1	0	2	0	1	1	0	1	0	0	0	2	2	1	1	1	1	1	2	0	0	2	1	1	1	1	2	2	0	1	2	1	1	2	1	2	0	0	1	0	0	0	0	0	0	1	0	0	0
963	0	1	1	1	1	1	0	0	2	2	0	0	0	0	0	0	0	1	1	1	1	1	2	2	0	1	1	0	2	0	0	0	1	1	1	1	1	0	0	1	0	0	0	0	0	1	1	0	0
964	1	1	1	0	0	0	1	1	0	0	1	0	0	0	0	0	0	0	2	0	0	0	2	2	0	1	1	1	1	1	1	1	1	1	0	2	2	0	0	2	0	0	0	0	0	0	0	0	0
965	0	2	1	0	0	0	2	2	0	0	2	0	1	0	0	0	1	1	2	0	0	1	2	2	0	0	2	2	0	2	1	1	1	0	0	2	2	0	0	1	0	0	1	0	1	0	0	0	0
966	0	1	1	0	0	0	1	1	1	1	0	1	1	1	1	0	0	1	1	0	0	1	0	1	1	0	1	1	1	1	0	0	0	1	1	1	0	0	0	0	0	0	0	0	0	1	0	0	1
967	1	2	0	0	0	0	1	1	1	2	1	0	1	1	2	1	0	1	1	0	0	1	2	2	0	1	2	2	0	2	0	1	0	1	0	2	2	0	0	1	0	1	0	0	2	0	0	1	0
968	1	1	1	0	0	0	1	1	2	2	0	0	1	0	0	0	0	2	0	1	1	1	2	2	0	0	1	1	1	1	1	2	1	0	0	2	1	0	0	1	0	0	1	0	1	0	0	0	0
969	0	1	2	0	0	0	2	2	1	1	0	0	0	0	0	0	0	1	1	0	0	0	2	2	0	1	1	1	2	1	0	0	1	1	0	2	1	0	1	0	0	1	0	0	0	0	0	0	1
970	0	0	2	0	1	1	1	1	0	0	0	1	2	1	1	0	0	0	2	1	0	1	1	1	1	0	1	2	2	1	1	0	1	0	1	2	2	0	0	2	0	0	0	0	0	0	0	0	0
971	1	1	2	0	1	1	2	2	0	0	0	0	1	0	0	0	0	2	0	1	0	0	2	2	0	1	2	2	1	1	2	0	0	0	0	2	1	0	0	1	0	0	0	0	0	1	0	0	2
972	1	2	0	1	0	0	2	2	0	0	0	0	0	0	0	0	0	1	1	1	1	0	2	2	0	1	1	2	0	1	2	0	1	1	1	1	2	0	0	2	0	1	0	0	1	0	0	0	1
973	1	1	1	0	0	0	2	2	1	1	1	0	1	0	0	0	0	1	1	0	0	0	2	2	0	0	2	2	1	2	0	1	1	2	1	1	0	0	0	1	0	1	0	0	1	0	0	0	1
974	1	2	1	0	0	0	0	1	1	1	0	1	2	1	1	1	1	1	1	0	0	0	2	2	0	1	2	2	0	1	2	0	0	0	0	2	1	0	0	1	0	0	0	0	0	0	0	0	1
975	0	2	0	0	0	0	2	2	0	0	1	0	1	0	0	0	0	1	1	0	0	1	2	2	0	0	2	2	1	2	0	0	1	1	1	1	1	0	0	1	0	0	1	0	1	1	0	0	1
976	1	0	2	0	1	1	1	2	0	1	0	0	1	1	1	0	0	1	1	0	0	0	2	2	0	1	1	2	1	1	2	2	1	0	0	2	0	0	0	1	1	1	1	0	1	1	0	0	1
977	1	1	0	1	0	0	1	2	0	0	0	1	2	2	2	0	0	1	1	1	0	0	2	2	0	1	1	1	2	1	0	1	1	0	0	2	1	0	0	0	0	0	1	0	0	0	0	0	0
978	1	1	1	1	0	0	0	0	2	2	0	0	0	0	0	0	1	1	1	1	0	0	2	2	0	2	1	1	2	0	1	1	2	0	1	1	2	0	0	1	0	0	0	0	0	0	0	1	0
979	0	1	2	1	0	0	0	1	1	1	0	2	2	1	1	1	0	1	1	1	0	0	1	1	0	1	2	2	0	2	1	1	1	0	1	1	1	0	0	1	0	0	0	0	0	0	0	0	1
980	1	1	1	0	0	0	2	2	0	0	2	0	1	1	1	0	0	0	2	0	0	1	2	2	0	2	2	2	0	2	0	0	2	0	0	2	1	0	0	2	0	1	0	1	2	0	0	1	0
981	1	1	1	0	0	0	1	2	0	1	0	1	1	1	1	0	0	2	0	1	1	0	2	2	0	1	2	1	1	1	1	2	1	0	1	0	0	2	0	0	0	0	0	0	0	0	0	0	0
982	1	0	2	0	1	1	1	2	0	1	0	0	0	0	0	0	1	2	1	1	0	0	2	2	0	1	1	1	1	1	0	0	1	2	2	2	2	0	0	1	0	1	1	0	1	1	0	0	1
983	1	1	1	1	0	0	2	2	0	0	0	0	1	0	1	1	0	1	1	0	0	1	2	2	0	0	2	2	1	2	0	0	2	1	2	2	0	0	0	1	1	1	0	0	1	0	0	0	1
984	1	1	1	1	0	0	0	0	2	2	0	0	2	1	2	1	0	2	0	1	0	0	1	1	0	1	1	2	1	2	0	0	0	0	1	2	2	0	0	2	0	0	0	0	1	1	0	0	0
985	1	1	1	1	0	0	0	1	0	0	0	1	1	1	1	0	0	1	1	1	1	0	2	2	0	0	2	2	0	2	1	1	1	0	0	2	1	0	0	0	1	0	0	1	0	0	0	0	1
986	1	1	1	0	0	0	0	0	2	2	0	0	0	0	0	0	0	0	2	1	1	0	1	1	0	2	2	2	0	2	0	0	0	0	2	1	1	0	0	1	0	2	0	0	0	0	0	0	1
987	1	1	1	0	0	0	2	2	0	1	0	0	0	0	0	0	0	2	0	1	1	0	2	2	0	1	0	1	0	0	1	0	1	2	1	1	2	0	0	1	0	0	0	0	1	0	0	0	1
988	0	0	1	0	0	0	0	1	1	1	0	0	1	0	0	0	0	2	0	1	0	0	2	2	0	2	1	2	1	1	0	0	1	0	0	2	0	0	0	1	0	0	0	0	0	0	0	0	1
989	1	1	2	1	0	0	1	1	1	1	1	1	1	1	1	0	0	0	2	0	0	1	2	2	0	1	2	2	0	1	2	1	1	0	0	2	1	0	0	1	0	0	0	0	0	0	0	1	1
990	1	1	1	0	1	1	1	2	0	0	0	0	0	0	0	0	0	0	2	1	1	0	2	2	0	1	2	2	1	1	0	1	1	0	0	2	1	0	0	1	1	0	1	0	2	1	0	1	0
991	1	2	1	2	0	0	2	2	0	1	0	1	1	1	1	0	0	0	1	0	0	1	1	1	0	0	2	0	1	0	1	1	2	1	2	2	2	0	0	1	0	1	1	0	1	1	0	0	1
992	1	2	0	0	0	0	2	2	0	1	1	1	2	1	1	1	0	1	1	1	1	0	2	2	0	0	2	2	1	1	0	1	1	0	1	1	2	0	0	2	0	1	0	0	0	0	0	0	0
993	1	2	0	0	0	0	0	1	1	1	0	0	0	0	0	0	0	1	1	0	0	0	2	2	0	2	1	1	2	0	0	1	1	1	0	2	1	0	0	1	0	0	0	1	0	0	0	0	0
994	1	0	2	0	1	1	1	1	2	2	0	0	1	1	2	1	0	2	0	0	0	0	2	2	0	1	0	1	2	0	1	0	1	0	1	2	2	1	1	2	1	0	0	0	0	1	0	0	0
995	1	1	1	1	1	1	0	0	1	1	1	0	2	0	0	1	0	1	1	1	0	1	2	2	0	0	1	1	0	1	1	0	0	2	1	1	2	0	0	1	0	0	0	0	1	0	0	0	0
996	1	1	2	1	0	0	1	1	1	2	0	1	0	0	0	0	0	2	0	0	0	1	2	2	0	0	2	2	1	1	2	1	1	2	1	1	2	0	0	2	0	0	0	0	0	0	0	0	0
997	1	2	0	1	0	0	2	2	1	1	0	0	0	0	0	0	0	1	1	0	0	0	2	2	0	1	1	2	1	1	1	1	1	0	1	1	0	1	0	1	0	0	0	0	0	0	0	0	0
998	1	0	2	0	0	0	1	1	1	1	1	0	0	0	0	0	0	0	1	1	1	0	2	1	1	1	0	1	1	1	0	0	1	0	1	2	1	1	0	1	0	2	0	0	0	0	0	0	0
999	0	2	0	0	0	0	1	0	1	1	1	0	0	0	0	0	1	1	1	1	0	0	2	2	0	1	1	2	1	1	1	0	0	0	1	1	1	1	0	2	0	0	2	0	1	1	0	0	0
1000	1	2	0	1	0	0	2	2	1	1	1	0	0	0	0	0	0	1	1	0	0	1	2	2	0	1	0	1	2	0	1	1	2	0	0	2	1	1	1	1	1	0	1	0	1	0	0	1	0
[truncated: 252 more columns]
