# Supplementary material for: KNN-MDR: a learning approach for improving interactions mapping performances in genome wide association studies
Source: BMC Bioinformatics. 2017 Mar 21;18:184. doi: 10.1186/s12859-017-1599-7 (PMC5361736; doi:10.1186/s12859-017-1599-7)
Supplement: Supplementary file 5 — The data set(s) supporting the results of Table 3. (ZIP 7092 kb) [file 12859_2017_1599_MOESM5_ESM.zip › 000/S26/mkallsimul.dat]

1	1	2	1	0	0	0	2	0	2	0	0	0	1	0	0	0	0	0	0	0	0	1	1	1	1	2	0	0	2	2	1	1	2	1	0	2	0	0	0	0	0	0	0	0	0	0	0	0	0
2	1	0	2	0	0	2	2	0	0	0	0	0	1	0	0	0	0	0	1	1	0	0	1	1	0	0	0	0	2	2	1	1	1	1	0	1	1	0	2	2	0	0	0	0	0	1	0	0	1
3	1	0	2	0	0	1	2	0	0	0	1	1	1	0	0	0	1	1	2	2	0	1	0	2	0	0	0	1	1	1	1	0	0	0	0	1	2	0	1	1	0	0	0	0	0	1	0	0	0
4	1	1	2	0	0	2	1	0	0	0	1	0	0	0	0	0	2	2	1	1	0	0	0	2	1	1	0	0	2	2	1	0	0	2	0	2	1	1	0	0	0	0	0	1	0	1	0	0	0
5	1	1	1	0	0	0	2	0	0	0	1	0	0	0	0	0	2	0	1	2	0	0	0	2	0	1	0	0	1	1	1	1	1	1	1	1	0	0	1	0	1	0	0	0	0	1	0	0	1
6	1	0	2	0	1	1	2	0	1	0	1	1	1	0	0	0	2	1	2	1	1	0	0	2	0	2	1	1	2	2	0	0	1	0	0	0	0	0	1	1	0	0	0	0	0	1	0	0	1
7	0	2	1	0	0	1	2	0	0	0	0	0	1	0	0	0	2	0	1	1	1	0	0	2	0	1	0	0	2	2	0	1	1	2	1	2	1	0	0	0	0	0	0	0	0	0	0	0	1
8	1	0	2	0	0	2	2	0	0	1	1	1	0	0	0	0	0	0	2	2	0	0	0	2	0	2	0	0	2	2	0	0	1	1	1	1	2	0	1	1	0	0	0	0	1	0	0	1	1
9	1	0	2	0	0	1	2	1	0	0	0	1	1	0	0	0	2	0	2	2	0	0	0	2	0	0	0	0	2	2	1	1	2	0	0	0	1	0	0	0	0	0	0	0	1	0	0	0	0
10	1	1	1	0	0	2	2	0	1	0	0	1	1	0	0	0	0	0	1	1	1	1	0	2	0	2	0	0	1	1	2	1	2	0	0	1	2	1	1	1	0	0	0	1	1	1	0	0	0
11	1	1	2	0	0	1	2	1	0	0	0	0	1	0	0	1	2	0	1	1	0	1	1	1	1	2	0	0	2	2	1	1	1	1	1	1	1	0	0	0	0	1	1	1	1	2	0	0	0
12	1	2	1	0	0	2	1	0	0	0	1	0	1	0	0	0	0	0	0	0	0	1	0	2	0	1	0	0	2	2	2	0	2	2	0	2	2	1	0	0	0	1	0	0	0	1	0	1	0
13	0	1	1	0	0	1	2	0	0	0	0	1	1	0	0	0	2	1	2	2	0	1	0	2	0	1	0	0	2	2	1	0	0	0	0	1	1	0	1	1	0	1	1	0	0	0	0	0	0
14	0	1	2	0	0	2	1	0	0	0	1	0	1	0	0	0	1	0	1	1	1	1	2	0	1	1	0	1	2	2	2	0	1	1	0	2	1	0	1	1	1	0	0	0	0	1	0	0	2
15	0	1	2	0	0	1	1	0	1	0	1	0	1	0	0	0	1	1	1	1	0	1	0	2	0	1	0	0	2	2	2	1	1	1	0	1	2	1	1	1	0	0	0	0	1	0	0	0	1
16	0	2	0	0	0	0	1	0	0	0	1	0	1	0	0	0	2	0	2	2	0	0	0	2	0	1	0	2	1	2	2	0	1	1	0	1	1	0	0	0	0	0	0	0	1	1	0	0	2
17	0	2	1	0	0	0	1	0	1	0	0	0	1	0	0	0	1	1	0	0	0	0	0	2	0	0	0	1	1	1	2	0	1	1	0	1	0	0	0	0	0	0	0	0	0	0	0	0	0
18	0	1	1	0	0	0	2	0	1	0	0	1	1	0	0	0	2	0	1	1	0	0	2	0	0	0	0	2	1	1	2	0	2	1	1	2	2	0	1	1	0	0	0	0	1	0	1	0	1
19	1	1	1	0	0	1	1	0	1	0	0	1	1	0	0	0	2	0	1	2	0	0	1	1	0	1	0	0	2	2	1	0	2	1	1	2	1	0	1	1	0	0	0	0	0	0	0	0	0
20	1	1	1	1	0	2	2	0	1	0	0	1	0	0	0	1	1	1	2	2	0	1	0	2	0	0	0	1	2	2	0	0	1	2	1	1	2	0	1	1	0	0	0	0	0	0	0	0	0
21	1	2	1	0	0	1	1	1	1	0	0	0	1	0	0	0	1	0	1	1	0	0	0	2	1	0	0	0	2	1	0	0	2	2	1	2	1	0	0	0	1	1	1	0	1	0	0	0	0
22	0	0	2	0	1	1	2	1	0	0	0	0	0	0	0	0	2	2	2	2	0	0	0	2	0	1	0	0	2	1	0	1	2	0	0	1	1	0	1	1	0	0	0	1	0	0	0	0	0
23	1	1	2	0	0	1	1	0	2	0	0	0	1	0	0	0	1	0	1	1	1	0	0	2	1	1	0	0	1	1	0	2	2	0	0	1	1	0	1	1	0	0	0	0	0	0	0	0	0
24	1	2	0	0	0	0	1	1	0	0	1	1	2	0	0	0	2	2	1	1	1	0	1	1	0	1	0	0	2	2	0	1	2	0	0	1	2	1	1	0	1	0	0	0	1	1	0	0	0
25	1	1	2	0	1	2	2	1	0	0	0	1	1	0	0	0	1	0	1	1	0	0	1	1	1	0	0	0	2	2	0	0	0	1	0	1	2	0	0	0	0	1	1	0	1	1	0	0	1
26	1	1	1	0	0	1	2	0	1	0	0	0	0	0	0	0	0	0	0	0	1	1	2	0	1	0	0	1	2	2	1	0	1	1	0	1	2	0	1	0	1	0	0	1	0	0	0	0	1
27	1	1	2	0	1	2	2	1	0	0	0	1	0	0	0	1	0	0	0	1	1	0	1	1	0	0	0	0	1	1	1	0	1	2	1	2	2	0	1	1	1	1	1	0	1	0	0	0	1
28	0	2	0	0	0	1	1	0	0	0	0	0	1	0	0	0	2	0	2	2	0	1	0	2	0	1	0	2	2	2	0	2	2	0	0	1	0	0	0	0	0	0	0	0	0	0	0	0	0
29	1	1	2	0	0	2	2	0	0	0	1	1	1	0	0	0	0	0	0	1	1	0	0	2	0	1	0	0	2	2	0	0	0	2	0	1	2	0	1	1	0	0	0	0	0	1	0	0	0
30	1	2	1	0	0	1	2	0	0	0	1	0	1	0	0	0	1	1	1	1	0	1	0	2	1	1	1	0	2	2	1	1	1	1	0	2	1	0	1	1	0	0	0	0	1	0	0	0	1
31	1	0	2	0	1	2	2	0	2	0	0	1	0	0	0	0	1	1	1	1	0	0	1	1	0	1	0	1	1	1	1	1	1	2	0	2	2	0	1	1	0	0	0	0	1	1	0	0	0
32	0	1	1	0	0	0	1	0	0	0	2	0	1	0	0	0	1	1	2	2	0	0	0	2	0	1	0	0	2	2	1	1	1	1	0	2	2	0	0	0	0	0	0	0	1	1	0	0	0
33	1	1	1	0	0	1	1	0	1	0	1	0	0	0	0	0	1	0	2	2	0	1	0	2	1	0	1	1	2	2	0	0	1	2	2	2	0	0	0	0	0	1	1	0	0	0	0	0	0
34	1	2	1	0	0	2	2	0	1	0	1	1	1	0	0	0	1	1	1	1	1	1	0	2	0	0	0	0	2	2	0	0	2	1	1	1	2	0	1	1	0	0	0	0	0	1	0	0	0
35	1	2	1	0	0	0	2	0	2	0	0	0	1	0	0	0	1	1	0	0	1	0	0	2	0	0	0	0	1	1	2	0	2	1	0	0	2	0	1	1	0	1	1	0	1	1	0	0	0
36	1	2	1	0	0	1	1	0	0	0	1	0	0	0	0	0	1	0	2	1	0	0	0	2	1	1	0	0	1	1	0	1	1	2	0	2	1	0	0	0	0	0	0	0	0	0	0	0	0
37	1	1	1	1	0	1	2	0	0	0	1	0	1	0	0	0	2	1	2	2	1	0	0	2	0	1	0	1	2	2	0	1	1	1	0	1	0	0	1	1	0	0	0	0	0	0	0	0	0
38	1	2	1	0	0	1	2	0	2	0	0	0	0	0	0	0	1	2	1	1	1	0	0	2	0	2	0	0	2	2	1	1	2	0	0	1	1	1	0	0	0	1	1	1	0	1	0	1	0
39	1	1	1	0	0	1	2	1	0	0	0	1	2	0	0	0	2	1	1	2	0	0	1	1	1	0	0	0	2	2	1	0	1	2	1	2	1	0	0	0	0	0	0	0	1	1	0	0	2
40	0	2	0	0	0	1	1	0	0	0	2	0	1	0	0	0	0	0	0	0	0	1	0	2	0	2	1	2	2	2	1	0	1	2	0	2	2	0	1	1	0	0	0	0	0	1	0	0	0
41	1	1	1	0	1	1	2	0	2	0	0	0	0	0	0	0	0	0	2	2	1	0	0	2	0	1	0	0	2	2	0	1	0	1	0	1	2	1	1	1	0	1	1	0	1	0	1	0	0
42	0	1	1	0	0	2	2	1	0	0	0	0	0	0	0	0	1	0	1	1	0	0	0	2	0	1	0	1	2	2	0	1	1	0	0	1	0	0	0	1	0	0	0	0	0	2	0	0	0
43	0	0	2	0	1	2	1	1	1	0	1	0	0	0	0	0	2	2	1	1	1	1	0	2	0	1	0	1	2	2	1	1	2	1	1	1	1	0	2	2	0	0	1	0	1	0	0	0	1
44	1	0	2	0	1	2	2	0	1	0	0	1	1	0	0	0	2	2	0	0	0	1	0	2	0	0	0	0	2	2	1	0	1	2	0	0	1	0	2	2	0	0	0	0	0	0	0	0	0
45	0	0	2	0	1	2	2	0	2	0	0	1	2	0	0	0	2	0	2	2	0	1	1	1	1	0	0	1	2	2	0	0	2	0	0	1	0	0	0	0	0	0	0	0	0	0	0	0	1
46	1	0	2	0	0	1	1	0	1	0	1	0	1	0	0	0	2	0	2	2	0	0	0	2	0	1	0	1	2	2	1	2	1	2	1	2	0	0	1	1	0	0	0	1	0	1	0	0	0
47	0	0	1	0	0	1	2	0	0	1	1	0	0	0	0	0	1	0	1	1	1	1	0	2	0	2	0	0	1	2	1	1	0	1	0	1	1	0	0	0	0	0	0	0	1	1	0	0	0
48	0	1	1	0	1	1	2	0	0	0	0	0	0	0	0	0	2	1	2	2	0	0	1	1	1	1	0	0	2	2	1	1	1	1	0	2	2	1	0	0	0	1	0	0	1	0	0	1	0
49	1	0	1	0	0	1	2	0	1	0	0	0	0	0	0	0	1	0	1	1	0	0	1	1	0	2	0	1	2	2	1	1	2	2	1	2	0	0	1	1	0	0	0	0	1	1	0	0	0
50	1	2	2	0	1	1	2	0	1	0	1	1	0	0	0	1	2	1	1	1	0	0	0	2	0	0	0	1	2	2	1	2	1	1	0	2	1	0	0	0	0	0	0	0	0	1	0	0	0
51	1	1	2	0	0	1	1	0	0	0	2	1	2	0	0	1	1	0	1	1	0	1	0	2	0	1	0	1	2	1	1	1	2	1	0	1	1	0	0	0	0	0	0	0	0	2	0	0	0
52	1	0	2	0	1	2	0	0	0	0	2	1	1	0	0	0	1	1	1	1	0	0	0	2	0	0	0	0	2	2	1	0	0	1	0	0	2	0	1	1	0	0	0	0	0	0	0	0	2
53	1	0	2	0	1	2	2	0	1	0	1	0	1	0	0	0	2	1	1	1	1	0	0	2	0	0	0	1	2	2	0	0	0	0	0	1	1	0	2	2	0	1	0	0	0	1	0	0	0
54	1	2	1	0	0	2	2	0	1	0	1	0	0	0	0	0	2	1	2	2	0	0	0	2	0	1	0	1	2	2	0	0	2	1	0	1	2	1	0	0	0	0	0	0	0	2	0	0	0
55	1	0	2	0	1	1	1	0	0	0	1	0	1	0	0	0	1	1	1	1	1	0	0	2	0	0	0	0	2	2	0	0	2	1	1	2	1	0	0	0	0	1	1	0	1	0	0	1	0
56	1	2	1	0	0	1	2	0	0	1	1	0	1	0	0	1	2	2	1	1	1	0	0	2	0	1	0	0	2	2	2	2	2	0	0	0	1	0	0	0	0	0	0	0	1	1	0	0	1
57	0	1	1	0	0	1	1	0	0	0	1	1	1	0	0	0	1	1	1	1	0	0	0	2	0	2	0	0	2	2	1	0	1	0	0	1	2	0	2	2	0	0	0	1	0	0	0	1	0
58	1	2	0	0	0	0	2	0	2	0	0	0	0	0	0	0	1	0	2	2	0	0	0	2	1	2	0	1	2	1	0	2	1	2	1	2	1	0	0	0	0	0	0	0	0	1	0	0	1
59	0	1	1	0	1	1	1	1	0	0	1	0	1	0	0	0	1	1	2	0	1	0	1	1	1	0	0	0	2	2	0	1	2	0	0	1	1	0	1	1	0	0	0	1	1	1	0	0	0
60	1	1	2	0	1	2	2	0	1	0	1	2	2	0	0	0	0	0	2	1	1	1	1	1	1	1	0	2	1	1	2	0	0	1	1	2	2	1	0	0	0	0	0	1	0	1	0	0	1
61	1	1	1	0	0	0	2	0	2	0	0	1	1	0	0	0	0	0	0	1	0	1	0	2	0	0	0	1	1	1	2	0	0	1	1	2	1	0	1	1	0	0	0	0	1	0	0	0	0
62	1	1	2	0	0	2	2	0	1	0	0	0	1	0	0	0	2	2	0	0	2	1	0	2	0	0	0	0	2	2	0	1	1	1	0	1	2	0	1	1	0	0	0	0	0	2	0	0	0
63	0	1	1	0	1	1	2	0	0	0	0	0	0	0	0	0	1	1	0	0	2	0	0	2	0	2	0	1	1	1	1	2	2	0	0	0	0	0	0	0	0	0	0	0	0	0	0	0	0
64	0	2	1	0	0	1	1	0	2	0	0	0	1	0	0	0	1	0	1	1	1	0	0	2	1	1	1	0	2	1	0	0	0	2	0	2	0	0	0	0	0	0	0	0	1	1	0	0	1
65	1	0	2	0	1	2	0	0	0	0	2	1	1	0	0	0	0	0	1	1	1	1	1	1	1	0	0	0	2	2	0	0	2	2	2	2	0	0	0	0	0	1	0	0	1	0	0	0	1
66	1	0	2	0	2	2	2	0	0	0	1	0	0	0	0	0	0	1	2	2	0	1	0	2	0	0	0	0	2	2	0	0	1	1	0	1	0	0	1	0	1	0	0	0	0	1	0	0	0
67	1	1	2	0	0	2	2	0	2	0	0	1	2	0	0	0	1	1	2	2	0	0	0	2	0	1	0	2	2	2	0	0	0	2	0	2	1	0	0	0	0	0	0	0	1	1	0	0	0
68	1	2	1	0	0	2	1	2	0	0	0	1	1	0	0	0	0	0	2	2	0	1	1	1	1	1	0	0	2	2	0	1	1	2	0	1	1	0	0	0	0	0	0	0	0	1	0	0	0
69	0	0	1	0	0	1	2	0	0	0	1	0	0	0	0	0	1	1	1	2	0	0	0	2	1	0	0	0	2	2	1	0	1	2	0	2	0	0	0	0	0	1	1	0	0	1	0	0	1
70	1	1	1	0	1	1	0	0	0	0	1	0	0	0	0	0	0	0	0	0	1	0	1	1	1	0	0	0	2	2	0	1	1	1	0	1	2	0	1	1	0	0	0	0	0	1	0	0	1
71	0	1	1	0	0	0	2	0	0	0	0	0	2	1	1	1	2	0	0	1	1	0	1	1	1	1	0	0	2	2	2	1	0	1	0	1	0	0	0	0	0	0	0	0	0	1	0	0	1
72	1	1	2	0	0	1	2	0	1	0	0	0	1	0	0	0	1	1	2	2	0	0	0	2	1	1	0	1	1	2	1	0	2	1	0	2	1	0	0	0	1	1	0	0	0	1	0	1	0
73	1	1	2	0	1	2	1	1	0	0	1	0	0	0	0	0	1	1	1	1	0	0	1	1	1	1	0	0	2	2	0	0	1	1	0	1	1	1	0	0	0	0	0	0	1	1	0	0	0
74	0	1	1	0	1	1	1	0	1	1	2	0	0	0	0	0	1	1	0	0	0	0	0	2	0	1	0	1	2	2	1	0	1	1	0	1	2	1	0	0	0	1	1	0	1	0	0	0	0
75	1	1	2	0	0	2	1	0	1	1	0	0	0	0	0	0	2	2	1	1	1	0	0	2	0	1	0	1	2	2	2	1	1	1	0	2	2	0	1	1	0	1	0	0	1	0	0	0	0
76	1	1	1	0	1	2	1	0	0	0	1	2	2	1	1	1	1	1	2	2	0	0	0	2	1	2	0	0	2	1	0	0	1	1	0	1	2	0	2	2	1	0	0	0	0	0	0	0	1
77	1	1	1	0	0	0	1	0	1	0	1	0	0	0	0	0	0	0	2	1	1	1	0	2	0	1	0	0	2	2	0	1	2	0	0	1	1	0	1	1	0	0	0	0	1	1	0	0	0
78	1	1	2	0	0	1	1	2	0	0	0	2	2	0	0	0	1	1	2	2	0	0	1	1	1	1	0	1	1	1	1	0	1	2	0	2	1	0	0	0	0	0	1	0	1	0	0	0	0
79	1	2	0	0	0	0	1	0	1	0	1	1	1	0	0	0	0	0	1	2	0	1	0	2	0	1	0	0	1	2	1	0	2	2	2	2	2	0	1	0	1	0	0	1	0	1	0	0	1
80	1	1	2	0	0	1	1	0	0	0	0	1	1	0	0	1	0	1	2	2	0	1	0	2	0	1	0	0	2	2	1	0	1	0	0	1	1	0	1	1	0	0	1	0	1	0	0	1	0
81	1	1	0	0	0	0	2	0	1	0	0	0	1	0	0	0	2	0	2	2	0	0	0	2	0	1	0	0	2	2	1	0	2	1	0	1	2	1	1	1	0	0	0	0	0	0	0	0	1
82	1	2	0	0	0	0	1	0	1	0	1	0	0	0	0	0	0	0	2	1	1	1	1	1	1	2	0	0	2	2	1	1	2	1	0	1	1	0	0	0	0	1	1	0	1	0	0	0	0
83	0	0	2	0	0	2	1	0	0	0	0	0	1	0	0	0	1	1	1	1	0	0	0	2	0	2	0	0	2	2	0	0	1	1	0	1	0	0	0	0	0	0	0	0	0	1	0	0	0
84	1	2	1	0	0	0	2	1	0	0	0	0	2	1	1	1	2	1	2	2	0	0	0	2	0	1	1	1	2	2	0	0	2	2	0	2	2	1	0	0	0	0	0	0	0	0	0	0	0
85	1	1	1	0	0	0	1	0	2	0	0	0	2	0	0	0	1	1	2	2	0	0	0	2	0	1	0	1	2	2	1	1	2	1	0	2	0	0	1	1	0	1	1	0	0	0	0	0	0
86	1	2	1	0	0	0	1	1	0	0	1	0	1	0	0	0	2	2	2	2	0	0	0	2	1	1	0	1	2	1	1	1	2	1	1	1	1	0	0	0	1	0	0	0	0	0	0	0	1
87	1	0	2	0	1	2	1	0	1	0	1	0	1	0	0	0	1	0	1	1	0	0	0	2	0	2	0	0	2	2	2	0	2	0	0	1	1	0	1	1	0	0	0	0	0	0	0	0	0
88	0	2	0	0	0	1	2	1	0	0	0	0	1	0	0	0	0	0	1	1	1	0	1	1	0	1	0	0	2	2	0	1	2	0	0	1	2	0	1	1	0	1	1	0	1	1	0	2	0
89	1	1	1	0	0	1	1	0	1	0	1	0	1	0	0	0	0	0	2	2	0	1	1	1	1	0	0	1	2	2	1	2	2	0	0	0	2	0	2	2	1	0	0	0	0	1	0	0	1
90	1	2	0	0	0	0	2	0	1	0	0	0	1	0	0	0	1	1	1	1	0	0	0	2	0	2	0	2	1	1	2	0	1	2	0	2	0	0	0	0	0	0	0	0	1	0	0	0	0
91	1	1	1	0	0	1	1	1	0	0	1	1	2	0	0	0	1	1	1	1	0	0	0	2	0	2	0	0	2	2	0	0	2	2	0	1	2	0	1	1	0	0	0	0	1	0	0	0	1
92	1	2	1	0	0	0	2	1	0	0	0	1	1	0	0	1	1	1	1	1	0	1	1	1	1	1	0	0	2	2	1	2	1	0	0	0	2	1	1	1	0	1	1	0	1	0	0	1	0
93	1	1	1	1	0	2	2	0	1	0	1	0	0	0	0	0	1	0	1	1	0	1	0	2	0	0	0	1	1	1	1	0	2	1	1	2	0	0	0	0	0	1	1	0	1	0	0	0	0
94	1	1	1	0	0	1	1	0	0	0	1	0	0	0	0	0	1	1	1	1	0	2	1	1	1	1	1	1	1	1	1	0	2	1	0	2	1	0	0	0	0	0	0	0	0	0	0	0	0
95	1	2	0	0	0	0	2	0	0	0	1	0	1	0	0	0	2	1	1	2	0	0	0	2	0	1	0	1	2	2	0	0	1	2	0	2	0	0	0	0	0	0	0	0	0	1	0	0	0
96	1	0	2	0	0	1	2	1	1	0	0	1	1	0	0	0	1	1	1	1	0	1	0	2	0	0	0	0	2	2	1	0	1	1	0	1	1	0	1	0	1	0	0	0	0	1	0	0	2
97	0	2	1	0	0	1	2	1	0	0	0	0	1	0	0	1	1	1	0	0	1	1	1	2	0	0	0	0	2	2	0	2	1	2	1	2	1	0	1	1	0	1	1	0	0	0	0	0	0
98	1	1	1	0	0	0	2	1	1	0	0	1	2	0	0	0	1	1	0	0	0	0	0	2	0	1	0	0	2	2	0	1	1	1	0	1	0	0	0	0	0	2	2	0	1	0	0	0	1
99	1	2	1	0	0	1	2	1	0	0	1	2	2	0	0	0	1	0	2	1	0	0	0	2	1	0	0	1	2	1	1	1	2	2	0	2	1	0	1	0	1	1	1	0	1	1	0	0	0
100	1	1	1	0	1	2	2	1	0	0	0	0	0	0	0	0	0	0	0	0	1	1	2	0	1	0	0	0	2	2	0	1	2	1	0	1	0	0	0	1	0	1	1	0	2	2	0	0	0
101	1	1	1	0	1	1	1	0	0	1	2	0	0	0	0	0	2	2	1	1	1	1	0	2	0	1	0	0	2	2	0	0	2	2	2	2	1	0	1	1	0	0	0	1	0	1	0	0	0
102	0	0	2	0	0	2	1	0	2	0	0	0	0	0	0	0	2	2	1	1	0	1	0	2	0	0	0	1	2	2	0	0	1	2	1	2	0	0	1	1	0	1	1	0	0	0	0	0	1
103	0	1	2	0	1	2	2	0	0	0	0	0	0	0	0	0	2	1	2	1	1	0	1	1	0	1	0	0	1	1	2	1	1	1	0	2	1	0	0	0	0	0	0	0	0	1	0	0	1
104	0	1	2	0	0	1	1	0	1	0	1	0	2	0	0	0	2	2	1	1	0	1	0	2	0	2	0	0	1	1	0	0	0	2	0	2	1	1	0	0	0	0	0	0	0	1	0	0	0
105	0	0	2	0	1	2	1	0	0	0	1	0	0	0	0	0	1	2	2	2	0	1	1	1	1	1	0	0	1	1	2	1	1	1	1	1	2	1	0	0	0	0	0	1	0	0	0	0	1
106	1	1	1	0	0	2	2	0	1	0	1	1	1	0	0	1	0	0	2	2	0	0	0	2	0	2	0	1	2	1	2	1	1	1	0	1	2	0	2	2	0	0	0	0	0	1	0	0	0
107	0	2	0	0	0	0	1	0	2	0	0	0	1	0	0	0	1	1	1	1	0	0	0	2	1	1	0	0	2	2	0	1	1	1	0	2	1	1	0	0	0	0	0	0	1	0	0	0	0
108	1	1	2	0	0	0	2	0	1	0	0	1	1	0	0	0	0	0	1	1	1	0	0	2	0	1	0	0	2	2	0	2	1	1	0	2	1	0	1	1	0	0	0	0	0	1	0	1	1
109	1	0	2	0	0	1	1	2	0	0	0	0	1	0	0	0	2	1	1	1	0	0	0	2	0	1	0	1	2	2	0	0	0	1	0	1	2	0	0	0	0	2	2	0	0	1	0	0	0
110	1	1	2	0	0	1	1	1	0	0	1	0	0	0	0	0	2	0	1	1	1	0	0	2	0	0	0	2	1	2	2	0	1	0	0	2	2	0	0	0	0	0	0	0	0	0	0	0	0
111	1	1	1	0	0	1	2	0	2	0	0	0	0	0	0	0	1	1	1	1	0	0	0	2	0	1	0	0	1	1	2	2	2	0	0	1	0	0	0	0	0	1	1	0	0	1	0	0	0
112	1	1	1	0	0	0	1	2	0	0	0	1	0	0	0	1	1	1	1	1	1	0	1	1	0	0	0	0	2	1	0	0	2	1	0	1	1	1	0	0	0	1	1	0	0	1	0	0	0
113	1	1	1	0	0	2	2	0	1	0	0	1	1	0	0	0	1	1	0	0	2	0	0	2	0	0	0	0	2	2	0	2	2	1	0	2	2	0	1	1	0	1	1	1	1	2	0	0	0
114	1	0	2	0	1	2	2	1	1	0	0	1	1	0	0	0	1	0	2	1	1	0	1	1	0	1	0	1	1	1	2	1	1	1	1	1	1	0	1	1	0	0	0	0	1	0	0	0	1
115	0	1	2	0	1	2	1	0	0	0	1	0	0	0	0	0	1	1	1	0	1	1	0	2	0	0	1	1	2	2	0	0	2	1	0	2	2	0	2	2	1	0	0	0	0	0	0	0	1
116	0	1	1	0	0	1	1	0	2	0	0	0	1	0	0	0	2	0	2	1	1	0	0	2	0	1	0	0	2	2	0	1	1	0	0	1	2	0	0	0	0	0	0	0	0	0	0	0	0
117	0	1	1	0	0	0	2	0	0	0	0	0	0	0	0	0	1	0	1	1	0	0	0	2	0	2	0	0	2	2	1	0	2	1	0	2	0	0	0	0	0	0	0	0	0	0	0	0	1
118	1	1	2	0	0	2	1	0	0	0	1	1	1	0	0	0	1	0	2	1	0	1	0	2	0	0	0	1	1	1	1	0	1	0	0	1	2	0	1	1	0	0	0	0	0	0	0	0	0
119	1	1	1	0	0	1	2	0	0	0	1	1	1	0	0	0	1	1	0	0	0	0	0	2	0	0	0	0	2	2	1	2	2	0	0	1	2	0	2	2	0	0	0	0	0	0	0	1	0
120	0	1	1	0	0	1	1	0	0	0	0	1	1	0	0	0	1	1	1	1	0	1	0	2	0	0	0	0	2	2	1	1	2	0	0	1	1	0	0	0	0	1	0	0	0	0	0	0	0
121	1	1	1	0	1	2	2	0	0	0	0	1	1	0	0	0	0	0	2	2	0	0	0	2	0	0	0	2	0	0	2	0	0	1	0	1	2	1	1	1	0	0	0	0	0	0	0	0	0
122	0	1	1	0	1	1	1	0	1	0	0	1	2	0	0	0	1	1	1	0	1	0	0	2	0	0	0	1	2	1	1	1	1	1	0	1	1	0	1	1	0	0	0	0	1	0	0	0	0
123	1	2	1	0	0	1	1	0	0	0	1	0	1	0	0	0	0	0	1	1	1	0	1	1	0	1	1	1	2	2	1	0	0	2	1	2	2	0	2	2	0	2	2	0	1	1	0	0	0
124	1	2	0	0	0	0	2	0	2	0	0	0	0	0	0	0	2	1	2	2	0	1	0	2	0	0	0	0	2	2	1	1	2	2	1	2	2	0	1	1	0	0	0	1	0	1	0	1	0
125	1	2	1	0	0	1	1	0	1	1	1	1	2	0	0	0	2	1	1	1	0	0	1	1	1	1	0	0	2	1	0	1	2	0	0	1	1	0	0	0	0	1	1	1	1	2	0	1	0
126	1	0	2	0	1	2	1	0	1	0	0	0	0	0	0	0	0	0	2	1	1	0	1	1	0	2	0	1	1	1	1	0	1	1	0	2	1	0	0	0	0	1	0	0	0	0	0	0	0
127	0	0	2	0	1	2	2	1	0	0	0	0	1	0	0	0	2	0	1	1	1	0	0	2	1	2	0	0	1	1	2	1	1	1	1	1	1	0	1	1	0	1	0	0	0	0	0	0	0
128	1	1	2	0	0	2	2	0	2	0	0	0	0	0	0	0	2	0	1	1	0	0	0	2	0	1	0	0	1	1	0	1	1	1	0	1	2	0	1	1	0	1	1	0	1	0	0	0	0
129	1	2	2	0	1	1	1	1	0	0	1	0	1	0	0	0	2	1	1	1	1	0	0	2	0	1	0	1	2	2	2	0	1	0	0	1	2	0	2	1	1	0	0	0	0	1	0	1	1
130	1	1	1	0	1	1	1	0	1	1	1	1	1	0	0	0	2	0	2	2	0	0	0	2	0	1	0	0	2	2	2	0	1	0	0	1	2	0	2	2	1	2	1	0	1	0	0	0	0
131	1	1	1	0	0	2	2	0	2	0	0	1	2	0	0	0	1	1	0	0	1	0	0	2	0	2	0	2	2	2	0	0	1	1	0	1	2	0	1	1	0	0	0	0	1	1	0	1	0
132	1	1	1	0	1	1	2	0	2	0	0	0	0	0	0	0	1	0	1	1	1	0	0	2	0	1	0	0	2	1	0	0	2	2	2	2	2	0	2	2	0	0	0	0	0	1	0	0	0
133	1	1	1	0	0	1	2	1	1	0	0	0	1	1	1	1	2	0	2	2	0	1	1	1	1	2	0	0	2	2	1	0	0	2	0	2	2	0	1	1	0	1	1	0	1	0	0	0	1
134	0	2	1	0	0	1	2	0	1	0	0	0	0	0	0	0	1	2	2	2	0	2	1	1	1	1	0	0	1	1	1	1	2	1	0	2	1	0	2	2	1	0	0	0	0	1	0	0	1
135	1	1	1	0	0	2	1	0	1	0	0	1	1	0	0	0	0	0	2	2	0	0	0	2	0	1	0	0	2	2	1	0	2	2	0	2	1	1	0	0	1	0	1	0	1	0	0	0	0
136	1	2	2	0	0	1	2	1	1	0	0	1	2	0	0	0	2	1	1	1	1	0	0	2	1	2	0	1	1	1	1	2	1	2	1	2	1	0	0	0	0	0	0	0	1	1	0	0	0
137	1	2	0	0	0	0	2	0	0	0	1	0	0	0	0	0	0	0	2	1	1	0	1	1	0	1	0	1	1	1	1	1	1	1	1	1	1	0	0	0	0	0	0	0	1	0	0	1	0
138	0	1	1	1	0	2	1	1	0	0	0	1	1	1	1	1	1	0	2	1	1	1	0	2	0	1	0	0	1	1	2	0	0	2	0	2	0	0	0	0	0	1	1	1	0	1	0	0	1
139	1	1	0	0	0	0	2	1	0	0	0	0	0	0	0	0	2	0	1	1	0	1	1	1	0	1	0	0	2	1	0	0	2	1	1	1	1	0	0	0	0	0	0	0	0	0	0	0	0
140	1	1	1	0	0	0	2	0	2	0	0	1	2	0	0	0	0	0	2	2	0	1	0	2	0	1	0	0	2	2	0	1	2	0	0	0	2	1	0	0	0	0	0	0	0	0	0	0	0
141	1	1	1	0	0	1	2	0	1	0	1	0	1	0	0	0	1	1	1	1	0	1	0	2	0	0	0	0	2	1	0	0	0	0	0	2	2	0	1	1	0	0	0	0	0	0	0	0	0
142	0	1	1	0	0	1	1	0	1	0	1	0	0	0	0	0	1	1	1	2	0	0	0	2	2	1	0	0	2	2	1	0	1	2	1	2	0	0	0	0	0	1	0	0	1	1	0	0	0
143	1	1	2	0	0	0	2	1	0	0	0	0	0	0	0	0	2	2	1	1	1	0	0	2	0	1	0	0	2	2	0	0	2	1	1	1	1	0	1	1	0	0	0	0	1	0	0	0	0
144	1	1	2	0	0	1	2	0	0	0	1	0	1	1	1	1	0	0	1	1	1	1	0	2	0	2	0	0	1	1	2	0	1	1	0	1	1	0	1	1	0	1	1	0	1	2	0	0	2
145	1	1	1	0	0	1	2	1	1	0	0	0	1	0	0	0	2	0	2	2	0	0	0	2	0	0	0	2	1	1	2	0	2	0	0	1	1	0	2	2	0	0	0	0	0	1	0	0	0
146	1	1	1	0	1	2	2	0	1	0	1	1	1	0	0	0	1	1	1	1	0	0	1	1	0	1	0	0	2	2	1	2	1	0	0	0	1	0	2	2	0	0	0	0	1	1	0	1	0
147	1	1	2	0	0	1	2	0	1	0	2	0	0	0	0	0	2	0	2	2	0	0	0	2	0	0	0	2	2	2	1	0	1	1	0	2	1	0	0	0	0	0	0	0	1	0	0	0	0
148	1	2	0	0	0	0	1	0	1	0	1	1	1	0	0	0	0	0	2	1	1	0	0	2	0	0	0	1	2	2	0	1	1	1	0	1	2	0	1	1	0	0	1	0	1	0	0	0	0
149	1	1	1	0	0	1	0	0	0	0	2	0	1	0	0	1	2	0	2	2	0	0	0	2	1	0	0	0	2	2	0	0	1	1	0	1	1	0	0	0	0	0	0	0	0	2	0	1	0
150	0	2	1	0	0	2	2	0	2	0	0	0	0	0	0	0	1	0	1	1	0	0	0	2	0	2	0	0	2	2	1	1	2	1	0	1	1	0	1	1	0	0	0	1	0	1	0	0	0
151	1	0	2	0	0	2	1	0	1	0	1	1	0	0	0	0	2	1	2	1	1	0	1	1	0	0	0	0	1	1	1	1	2	2	1	2	2	0	2	1	1	2	2	0	1	1	0	1	0
152	1	2	0	0	0	0	0	0	0	0	2	0	2	1	1	1	1	0	1	1	0	0	0	2	0	2	0	0	2	2	0	1	2	1	0	1	2	0	1	1	0	1	1	1	1	2	0	0	1
153	1	1	0	0	0	1	2	0	0	0	1	1	1	0	0	0	1	1	1	2	0	1	0	2	0	0	0	0	2	2	1	1	2	1	0	1	1	0	0	0	0	0	0	0	0	2	0	0	0
154	1	0	2	0	1	1	2	1	0	0	1	1	1	0	0	0	2	0	1	1	1	0	2	0	0	1	0	1	2	2	1	0	1	2	1	2	1	0	1	1	0	1	1	0	1	0	0	0	0
155	1	1	1	1	0	1	2	0	0	0	0	0	1	0	0	0	1	1	0	0	1	0	1	1	1	2	0	1	2	2	1	0	1	1	0	2	0	0	0	0	0	0	0	0	0	2	0	0	1
156	1	2	1	0	0	1	2	1	0	0	0	0	0	0	0	0	1	1	1	0	1	1	0	2	0	0	0	0	2	2	1	1	2	1	1	2	1	0	0	0	0	0	0	0	0	1	0	0	0
157	1	1	1	0	0	0	1	0	0	0	0	0	0	0	0	0	0	0	2	1	1	1	0	2	0	1	0	0	2	1	1	1	1	1	1	1	1	0	1	1	0	1	1	0	1	1	0	0	0
158	1	1	1	0	0	1	1	0	2	0	0	0	1	0	0	1	1	1	1	2	0	1	0	2	0	1	0	0	2	1	0	0	2	1	1	1	1	0	0	0	0	0	0	0	0	1	0	1	0
159	1	2	0	0	0	0	1	0	1	1	1	0	0	0	0	0	1	0	1	1	0	1	0	2	0	1	0	0	2	2	0	0	1	1	0	1	2	0	1	1	0	0	0	0	0	1	0	1	0
160	0	0	2	0	2	2	1	1	0	0	1	0	2	0	0	0	1	1	1	1	0	1	0	2	1	1	0	1	1	2	1	0	2	2	2	2	2	0	2	2	0	1	1	0	1	2	0	0	0
161	1	2	1	0	0	0	1	0	0	0	1	0	0	0	0	0	0	0	2	2	0	1	1	1	0	0	1	0	2	1	0	1	2	1	0	1	2	1	1	1	0	0	0	1	0	0	0	1	0
162	1	1	2	0	0	2	1	0	0	0	0	1	1	0	0	0	2	2	1	1	1	1	0	2	0	0	0	0	2	2	0	1	1	1	1	1	2	1	0	0	0	0	0	0	0	0	0	0	1
163	0	1	2	0	1	1	1	1	0	0	1	0	1	0	0	0	1	0	1	1	0	0	0	2	0	1	0	0	1	1	0	0	2	2	0	2	0	0	0	0	0	1	1	0	0	1	0	0	1
164	1	2	0	0	0	0	2	1	0	0	0	0	0	0	0	0	2	0	1	1	1	0	0	2	0	1	0	0	2	2	1	0	1	0	0	1	2	0	2	1	1	0	0	0	0	0	0	0	1
165	1	1	1	0	0	2	1	1	0	0	1	0	0	0	0	0	1	0	1	1	1	0	1	1	2	2	0	1	2	2	1	1	2	0	0	1	0	0	0	0	0	1	1	1	1	1	0	0	0
166	1	1	2	0	0	0	2	0	1	0	0	1	1	0	0	0	1	1	0	0	0	1	1	1	1	1	0	1	2	2	1	0	1	2	0	0	1	0	1	1	0	0	0	0	0	0	0	0	0
167	0	1	1	0	1	1	0	0	1	1	1	0	0	0	0	0	1	1	2	0	1	1	0	2	0	1	0	0	2	1	0	0	2	1	0	2	0	0	0	0	0	0	0	0	0	0	0	0	0
168	1	2	2	0	0	1	2	0	2	0	0	0	1	0	0	0	1	1	1	1	0	0	0	2	0	1	0	0	2	2	1	0	1	1	1	1	0	0	0	0	0	0	0	0	1	0	0	0	0
169	1	1	1	0	1	2	2	0	1	0	0	0	0	0	0	0	1	0	1	1	0	1	1	1	1	1	0	0	2	2	0	1	1	0	0	1	2	1	1	1	0	1	1	0	1	1	0	0	1
170	1	1	1	0	0	1	2	0	1	0	0	0	1	0	0	0	0	0	0	0	0	1	1	1	1	1	0	0	2	2	0	1	1	2	0	2	0	0	0	0	0	1	0	0	2	1	0	1	1
171	0	1	1	0	0	1	2	0	2	0	0	0	0	0	0	0	0	0	2	2	0	1	0	2	0	0	0	0	2	2	2	1	2	1	1	1	2	0	2	1	1	0	0	0	1	0	0	0	0
172	1	1	1	0	0	1	2	0	1	0	0	0	1	0	0	0	1	1	0	0	0	0	1	1	0	1	1	0	2	2	0	1	2	0	0	1	1	0	2	2	0	0	0	0	0	1	0	0	1
173	0	1	2	0	1	2	2	0	2	0	0	1	2	0	0	0	1	1	1	1	1	0	0	2	0	1	0	2	1	1	2	2	2	0	0	0	2	0	0	0	0	1	0	0	0	0	0	0	0
174	1	0	2	0	1	1	2	0	2	0	0	0	1	0	0	0	1	1	2	2	0	0	0	2	0	1	0	0	2	1	0	1	1	0	0	0	1	0	0	0	0	0	1	0	1	0	0	0	0
175	0	2	0	0	0	0	2	1	0	0	0	0	0	0	0	0	0	0	2	1	1	1	0	2	0	0	0	0	1	1	0	0	0	1	0	0	1	0	0	0	0	1	1	0	0	1	0	0	1
176	0	1	1	0	0	1	2	0	0	0	0	1	1	0	0	0	0	0	1	1	0	0	0	2	1	0	0	0	1	2	1	0	2	0	0	1	2	0	2	2	1	0	0	1	0	1	0	0	0
177	1	2	0	0	0	0	2	1	0	0	0	0	1	0	0	0	1	0	1	2	0	0	0	2	0	1	1	0	2	2	0	1	2	2	1	2	1	1	0	0	0	1	0	0	0	0	0	0	1
178	1	2	1	0	0	1	1	0	1	0	1	0	0	0	0	0	2	1	1	2	0	0	2	0	0	1	0	0	2	2	2	0	2	1	0	1	1	0	0	0	0	0	1	0	0	1	0	1	0
179	1	1	2	0	0	2	2	0	2	0	0	1	1	0	0	0	2	0	1	1	1	1	1	1	0	1	1	1	2	2	0	1	2	2	1	2	2	0	2	1	1	0	0	0	0	1	0	1	0
180	1	2	0	0	0	0	2	0	0	0	1	1	0	0	0	1	1	1	2	2	0	0	0	2	0	2	0	1	2	2	2	0	0	2	1	2	1	0	1	1	0	0	0	0	1	1	0	0	0
181	0	1	2	0	0	2	2	1	0	0	0	0	0	0	0	0	2	0	1	1	1	0	0	2	0	1	0	0	2	2	0	2	2	0	0	0	0	0	0	0	0	1	0	0	2	1	0	1	0
182	0	2	1	0	0	2	1	0	0	0	1	1	2	0	0	1	2	0	1	1	0	0	0	2	0	1	0	0	2	2	0	0	0	1	0	1	1	0	0	0	0	0	0	0	0	0	0	0	1
183	1	0	2	0	0	1	2	0	1	0	2	2	2	0	0	0	2	2	1	1	0	0	1	1	0	1	0	1	2	2	1	1	1	0	0	1	2	0	2	2	0	0	0	1	0	1	0	0	0
184	1	1	1	1	1	2	2	0	1	0	2	1	0	0	0	0	1	1	1	1	0	1	0	2	0	2	0	1	2	2	1	0	0	2	1	2	2	0	1	1	0	0	0	0	0	1	0	0	1
185	1	2	1	0	0	1	1	0	1	1	0	0	1	0	0	1	2	2	2	1	1	0	0	2	0	1	0	1	2	1	1	0	1	1	0	1	2	0	0	0	0	1	1	0	0	0	0	0	0
186	0	1	1	0	0	1	1	0	0	0	2	0	1	0	0	0	2	1	0	0	1	0	1	1	0	0	0	1	2	1	1	0	0	2	2	2	1	0	0	0	0	0	0	2	0	1	0	0	0
187	1	1	2	0	0	1	1	0	0	0	1	2	1	0	0	1	2	2	1	1	1	0	0	2	0	1	0	1	2	2	1	1	2	0	0	1	1	1	0	0	0	1	1	0	1	1	0	0	0
188	1	0	2	0	1	1	1	0	0	0	0	0	1	0	0	0	1	0	2	2	0	0	0	2	0	1	0	0	2	2	0	0	1	0	0	1	2	0	1	1	0	0	0	0	0	0	0	0	0
189	1	0	1	0	0	1	1	1	0	0	1	0	0	0	0	0	0	0	2	1	1	0	1	1	0	2	0	1	2	2	2	0	2	1	1	2	0	0	1	1	0	1	1	0	0	1	0	0	0
190	1	0	2	0	0	2	0	0	0	0	2	0	0	0	0	0	2	1	2	2	0	1	0	2	1	0	0	0	2	2	1	0	2	2	0	2	2	0	2	2	0	1	0	0	0	0	0	0	1
191	0	1	1	0	0	1	1	0	0	1	2	0	0	0	0	0	1	1	0	0	2	0	0	2	0	1	0	1	2	2	1	0	1	0	0	0	2	0	1	1	0	1	0	0	2	1	0	0	0
192	1	1	1	0	0	1	2	0	0	0	0	0	2	0	0	0	2	2	1	1	1	1	0	2	0	1	0	1	2	2	2	1	2	0	0	1	0	0	1	1	0	0	0	1	1	1	0	0	1
193	1	1	1	0	0	1	2	1	1	0	0	0	0	0	0	0	1	1	1	1	0	0	1	1	1	2	0	1	1	0	1	0	2	2	0	2	1	1	0	0	0	0	0	0	0	0	0	0	1
194	1	2	0	0	0	0	2	0	0	0	0	0	1	0	0	0	1	1	0	1	0	0	1	1	0	1	0	0	1	1	1	1	2	2	0	2	1	0	0	0	0	0	0	0	0	1	0	1	0
195	0	0	2	0	1	1	1	0	1	0	1	1	1	0	0	0	0	0	0	0	1	0	1	1	1	2	0	1	1	0	1	1	2	2	0	2	0	0	1	1	0	1	1	0	1	1	0	1	0
196	0	2	1	0	0	1	2	1	0	0	0	1	2	0	0	0	0	0	1	1	0	1	0	2	0	1	1	0	2	2	0	1	1	2	1	1	0	0	0	0	0	0	0	0	0	1	0	0	1
197	1	1	2	0	0	1	2	0	0	0	0	1	1	0	0	0	1	0	1	1	0	1	0	2	0	0	0	1	2	2	1	1	2	2	0	2	2	0	2	1	1	1	0	0	0	0	0	0	0
198	1	2	0	0	0	1	2	1	0	0	0	1	2	1	1	1	2	2	1	1	0	0	0	2	0	0	0	1	1	0	1	2	1	1	0	1	1	0	0	0	0	1	1	0	0	1	0	0	0
199	1	2	0	0	0	0	1	0	0	0	1	0	1	0	0	0	1	1	1	1	0	1	0	2	0	0	0	1	2	2	1	0	1	2	2	2	1	0	0	0	1	0	0	0	1	0	0	0	0
200	1	2	1	0	0	1	2	0	1	0	1	1	2	0	0	0	1	1	1	2	0	1	0	2	0	0	0	1	2	1	1	1	1	1	1	1	1	1	0	0	0	0	0	0	0	1	0	0	1
201	0	1	2	0	0	2	0	0	1	1	1	0	1	0	0	0	2	0	1	2	0	0	0	2	0	1	0	1	1	1	2	1	2	0	0	1	1	0	1	1	0	1	1	0	1	1	0	0	0
202	1	1	1	0	1	1	2	0	1	0	0	0	0	0	0	0	1	0	2	1	1	0	1	1	0	1	0	0	2	2	2	1	1	1	0	1	1	0	0	0	0	1	0	0	0	1	0	0	1
203	1	1	1	0	0	1	1	0	0	1	1	0	0	0	0	0	1	1	1	1	0	0	0	2	0	0	0	0	2	2	1	1	1	1	0	2	0	0	1	0	1	1	1	0	1	1	0	0	0
204	1	1	0	0	0	1	2	0	2	0	0	1	1	0	0	0	2	1	2	1	1	1	1	1	1	0	0	0	2	2	1	1	2	2	1	2	2	0	2	2	0	0	0	1	0	0	0	0	0
205	0	2	1	0	0	0	2	0	1	0	0	0	0	0	0	0	1	1	1	1	0	0	0	2	0	0	0	2	1	1	1	0	2	2	0	2	1	0	0	0	0	0	0	0	0	0	0	0	0
206	0	1	2	0	0	2	1	0	0	0	1	0	2	0	0	1	0	0	1	1	1	0	0	2	1	0	0	1	1	1	2	1	2	2	1	2	2	1	0	0	0	0	0	0	0	1	0	0	0
207	1	1	1	0	0	1	2	0	2	0	0	0	1	0	0	0	0	0	1	1	1	0	0	2	1	2	0	0	2	1	1	0	2	1	0	0	0	0	0	0	0	0	0	0	0	0	0	0	0
208	1	1	2	0	0	1	2	1	1	0	0	0	1	0	0	0	0	0	1	1	1	0	0	2	1	0	1	0	1	1	1	2	1	1	0	1	2	1	1	1	0	0	0	0	1	0	0	1	0
209	1	2	2	0	0	1	1	0	1	1	0	0	1	1	0	0	1	0	1	1	0	1	2	0	1	1	0	1	2	1	2	2	2	0	0	0	0	0	0	0	0	0	0	0	0	1	0	0	0
210	1	0	2	0	0	1	1	0	0	0	1	0	2	0	0	1	1	0	1	1	1	0	0	2	1	0	0	1	2	2	2	2	1	2	1	2	1	0	0	0	0	0	0	0	1	0	0	0	0
211	0	2	0	0	0	1	2	0	1	0	0	0	0	0	0	0	1	1	0	0	1	0	0	2	0	1	0	0	2	2	1	0	2	1	1	1	2	0	1	0	1	0	0	0	1	0	0	0	0
212	1	2	0	0	0	0	1	0	2	0	0	0	0	0	0	0	2	0	1	1	1	1	0	2	1	0	0	0	1	1	2	1	2	2	1	2	1	0	0	0	1	1	0	0	0	0	0	0	0
213	0	1	1	0	0	1	1	0	0	0	1	1	0	0	0	0	0	0	0	0	1	0	0	2	0	2	0	0	2	2	1	2	2	0	0	1	1	1	0	0	1	1	1	0	1	1	0	0	0
214	1	0	2	0	2	2	1	0	1	1	2	1	1	0	0	0	1	1	2	2	0	0	0	2	0	2	0	0	2	2	0	0	1	0	0	2	1	1	0	0	0	0	0	2	0	2	0	0	0
215	1	1	2	0	0	1	1	0	1	0	1	1	2	0	0	0	1	1	1	1	1	1	0	2	0	1	0	1	2	1	1	1	2	1	0	2	0	0	0	0	0	0	0	0	0	0	0	0	0
216	1	2	0	0	0	1	2	0	2	0	0	1	1	0	0	0	1	1	2	2	0	0	0	2	0	0	0	0	1	1	2	2	1	1	0	1	1	0	1	1	0	0	0	1	0	0	0	0	1
217	1	2	1	0	0	0	0	0	0	0	1	0	1	0	0	0	2	2	0	0	0	0	0	2	0	2	0	1	2	2	1	0	0	2	0	2	1	0	2	2	0	0	0	0	0	0	0	0	0
218	0	0	2	0	0	1	2	0	2	0	0	0	2	0	0	1	2	2	1	1	1	0	0	2	0	0	0	0	2	2	0	1	2	0	0	1	2	1	0	0	0	0	0	0	1	0	0	0	0
219	1	1	0	0	0	0	2	0	0	0	1	0	1	0	0	0	1	1	1	1	1	1	1	2	0	0	0	1	1	1	2	0	1	0	0	0	2	0	1	1	0	0	0	0	1	1	0	0	0
220	1	2	2	0	1	1	1	1	0	0	1	0	0	0	0	0	2	1	0	0	1	0	2	0	0	0	0	0	1	2	1	0	2	1	1	1	2	0	1	1	0	0	0	0	0	0	0	0	0
221	1	0	2	0	1	2	1	0	0	0	1	0	0	0	0	0	1	1	0	0	2	0	0	2	0	1	0	0	2	2	1	0	1	2	0	2	0	0	0	0	0	1	1	1	0	1	0	0	0
222	1	2	0	0	0	0	2	1	0	0	0	2	1	0	0	1	2	2	2	2	0	0	0	2	1	1	0	1	2	1	2	0	0	0	0	1	1	0	0	0	0	0	0	1	0	1	0	0	0
223	0	1	1	0	0	1	2	0	1	0	0	1	2	0	0	0	2	2	2	2	0	0	0	2	0	1	0	1	2	2	1	2	2	2	1	2	2	0	1	1	1	0	1	0	0	1	0	0	0
224	1	0	1	0	0	1	1	2	0	0	0	1	1	0	0	0	0	0	0	0	0	1	0	2	0	0	0	0	1	1	1	1	2	2	1	2	2	0	1	1	0	0	0	1	0	1	0	0	0
225	0	0	2	0	0	2	1	0	0	0	1	1	0	0	0	1	1	1	1	1	0	1	0	2	0	1	0	1	2	2	1	1	1	2	0	2	2	0	1	1	0	2	2	0	1	0	0	0	1
226	0	2	0	0	0	0	1	1	1	0	0	0	1	0	0	0	1	1	0	0	1	0	0	2	0	1	0	0	2	2	2	2	2	0	0	0	0	0	0	0	0	0	0	0	1	0	0	0	0
227	0	1	1	0	0	1	2	1	0	0	0	0	0	0	0	0	0	0	1	1	0	1	0	2	1	0	0	0	2	2	1	2	2	0	0	0	1	0	0	0	0	0	0	0	0	1	0	0	0
228	1	2	0	0	0	1	1	0	1	0	0	0	1	0	0	0	2	1	2	2	1	0	0	2	0	1	0	0	2	2	0	1	2	2	0	2	2	0	1	1	0	0	0	0	0	2	0	0	1
229	0	2	1	0	0	1	2	0	0	0	1	0	1	0	0	0	1	0	0	0	1	0	0	2	0	1	0	1	2	2	2	1	2	1	0	1	2	0	1	1	0	0	0	0	0	1	0	0	0
230	1	0	2	0	1	2	1	0	2	0	0	0	0	0	0	0	1	1	2	2	0	1	0	2	0	0	0	0	2	2	0	1	2	1	0	1	2	0	1	1	0	1	0	0	0	0	0	0	0
231	0	2	1	1	0	1	2	0	0	0	0	0	1	0	0	0	1	0	1	1	0	1	0	2	0	0	0	0	2	2	1	0	0	1	1	2	1	0	1	1	0	1	0	0	1	0	0	0	0
232	1	1	2	0	1	2	1	0	0	0	2	1	1	0	0	0	0	0	1	2	0	0	0	2	0	0	0	0	2	2	1	0	0	2	1	2	1	0	0	0	0	0	0	0	0	1	0	0	0
233	1	2	0	0	0	0	1	0	0	0	1	1	2	0	0	0	2	1	2	2	0	2	0	2	0	0	0	1	2	2	2	1	2	2	1	2	2	1	0	0	0	0	0	0	1	0	0	0	0
234	1	2	1	0	0	1	2	0	1	0	1	0	0	0	0	0	2	2	1	1	0	0	0	2	2	1	0	0	2	2	0	0	2	1	0	2	1	0	0	0	0	1	1	0	0	1	0	0	0
235	1	2	0	0	0	1	1	0	0	0	2	0	1	1	1	1	2	2	2	2	0	0	0	2	1	1	0	0	2	2	1	0	1	1	0	1	1	0	2	2	0	1	1	0	1	1	0	0	0
236	0	1	1	0	0	0	2	0	2	0	0	0	0	0	0	0	1	1	2	2	0	0	0	2	0	1	0	0	2	2	0	0	1	1	0	2	1	0	1	0	1	1	1	0	0	1	1	0	0
237	1	2	1	0	0	1	2	0	1	0	0	0	0	0	0	0	1	1	2	2	0	0	1	1	0	1	0	0	2	1	0	1	2	2	1	2	2	1	1	1	0	0	0	1	0	1	0	0	0
238	0	1	2	0	0	1	2	1	0	0	1	1	1	0	0	0	2	0	0	1	1	1	1	1	1	0	0	0	2	2	0	1	2	0	0	1	1	0	0	0	0	0	0	0	1	0	0	0	0
239	0	1	2	0	0	0	1	0	0	0	1	0	1	0	0	0	0	0	0	0	0	0	0	2	0	2	0	0	2	2	1	1	1	1	0	1	0	0	0	0	0	1	1	1	1	2	0	0	1
240	1	2	0	0	0	1	2	0	1	0	1	0	0	0	0	0	0	0	0	1	0	0	2	0	0	0	0	0	2	2	1	0	2	0	0	1	1	0	1	1	0	1	1	0	0	1	0	0	0
241	1	0	2	0	1	1	2	1	0	0	0	1	1	0	0	0	1	1	1	1	1	0	0	2	0	0	0	1	2	1	1	0	1	1	0	1	1	0	1	1	0	0	0	1	0	1	0	0	0
242	0	1	1	0	1	1	2	1	1	0	0	0	1	0	0	0	1	0	1	1	0	0	0	2	2	1	1	1	2	2	0	0	1	1	0	1	2	0	1	1	0	1	1	0	1	1	0	0	0
243	1	1	1	0	0	1	2	0	1	0	1	0	0	0	0	0	1	1	1	1	0	0	0	2	0	0	0	1	2	2	1	0	2	1	0	2	2	0	2	1	1	0	0	1	0	0	0	1	0
244	1	1	2	0	0	2	2	0	1	0	1	0	1	0	0	0	0	0	1	1	0	1	0	2	0	2	0	1	1	1	2	1	1	1	0	2	1	0	0	0	0	0	0	1	0	1	0	0	1
245	0	0	2	0	0	1	1	1	0	0	0	1	1	0	0	0	1	0	2	1	1	0	0	2	0	1	0	0	2	2	1	2	1	1	0	2	2	0	1	1	0	1	1	0	0	0	0	0	1
246	1	1	1	0	0	1	2	0	2	0	0	0	1	0	0	0	1	0	1	1	0	0	0	2	0	0	0	0	2	2	0	0	1	1	0	1	1	0	1	1	0	0	0	0	0	2	0	0	0
247	1	2	0	0	0	0	2	0	0	0	1	1	1	0	0	0	1	1	1	2	0	1	0	2	0	1	0	0	2	2	0	1	1	1	0	2	1	0	1	1	0	0	0	0	1	1	0	0	1
248	1	1	1	1	0	1	1	0	0	0	2	1	1	0	0	0	1	0	2	1	1	0	0	2	0	1	1	2	2	2	1	0	1	1	0	1	1	0	0	0	0	0	0	0	0	1	0	1	0
249	1	2	2	0	0	1	2	1	0	0	0	0	1	0	0	0	2	0	1	1	1	1	0	2	0	0	0	0	1	1	1	0	1	0	0	1	1	0	1	1	0	1	0	0	1	2	0	0	0
250	1	1	1	0	0	1	1	1	1	0	0	1	2	0	0	0	2	1	2	2	1	0	0	2	0	2	0	0	2	2	0	0	2	1	0	0	0	0	0	0	0	0	0	1	0	1	0	0	0
251	1	0	2	0	0	2	2	0	0	0	1	1	1	0	0	0	1	1	1	1	1	0	0	2	0	1	0	1	1	1	2	0	1	1	0	2	1	0	0	0	0	1	1	0	1	2	0	0	0
252	1	2	1	0	0	1	2	0	2	0	0	0	1	1	1	1	0	0	0	0	0	1	0	2	0	2	0	0	2	2	0	2	2	0	0	1	1	0	0	0	0	0	0	0	0	1	0	1	0
253	0	2	0	0	0	0	1	0	0	0	2	1	2	0	0	0	1	1	1	1	0	0	0	2	0	2	0	0	2	2	1	2	2	0	0	1	2	0	2	2	1	1	1	0	1	1	0	0	0
254	1	2	0	0	0	0	1	0	0	0	0	1	1	0	0	0	2	0	2	2	0	1	0	2	0	1	0	0	2	2	1	0	1	2	0	2	2	0	1	1	0	1	0	0	0	0	0	0	0
255	1	2	1	0	0	0	2	0	0	0	1	0	1	0	0	0	1	1	0	0	0	0	1	1	0	1	0	0	2	1	1	1	1	0	0	0	2	0	1	1	0	1	1	0	0	0	0	0	0
256	1	2	1	0	0	0	2	0	2	0	0	0	1	0	0	0	2	2	2	2	0	0	0	2	1	0	0	0	2	2	0	1	1	2	2	2	1	0	2	2	1	0	0	0	0	0	0	0	0
257	1	0	2	0	1	1	2	0	1	0	0	0	0	0	0	0	1	1	2	2	0	0	0	2	1	0	0	0	2	2	1	1	0	2	0	2	0	0	0	0	0	1	0	0	1	0	0	0	0
258	1	2	0	0	0	0	2	0	2	0	0	0	1	0	0	0	2	2	0	0	0	1	0	2	0	1	0	0	2	2	1	2	2	1	0	1	1	0	2	2	0	0	0	0	0	1	0	0	0
259	1	1	1	0	0	1	1	0	2	0	0	0	1	0	0	0	2	0	2	2	0	1	0	2	0	1	0	1	2	2	1	1	1	0	0	1	1	1	0	0	0	1	1	0	1	0	0	0	0
260	1	2	0	0	0	0	2	0	2	0	0	0	1	0	0	0	1	1	0	1	1	0	0	2	0	2	0	2	2	2	1	0	1	2	1	2	2	0	1	1	0	0	0	0	1	0	0	0	0
261	0	1	1	0	1	2	1	0	1	0	0	1	2	0	0	0	1	2	1	1	1	0	0	2	0	1	0	0	2	2	0	2	2	2	1	2	1	0	1	1	0	0	0	0	0	0	0	2	0
262	1	1	1	0	0	0	2	0	2	0	0	0	1	0	0	0	1	0	1	1	0	0	0	2	0	2	0	0	2	2	0	2	2	0	0	0	0	0	0	0	0	1	1	0	1	0	0	1	0
263	1	2	0	0	1	1	2	0	2	0	0	0	0	0	0	0	0	0	1	1	1	1	1	1	1	1	0	2	2	2	1	1	1	1	1	1	0	0	0	0	0	0	0	0	0	1	0	0	0
264	1	1	1	0	1	1	2	1	0	0	0	1	1	0	0	0	1	0	1	1	1	1	1	1	0	0	0	0	2	2	0	1	1	1	1	2	0	0	0	0	0	0	0	0	1	0	0	0	0
265	1	2	0	0	0	0	1	0	1	0	1	1	2	0	0	0	0	0	1	1	0	1	0	2	0	2	0	1	1	1	1	1	1	2	1	1	2	0	1	1	0	0	0	0	0	1	0	0	1
266	1	2	1	0	1	1	2	0	2	0	0	0	1	0	0	0	1	0	2	1	0	1	0	2	0	1	0	0	2	2	0	1	1	2	0	2	0	0	1	1	0	1	0	0	0	1	0	0	0
267	1	2	0	0	0	1	2	1	1	0	0	0	1	0	0	0	1	1	1	0	0	0	1	1	0	0	0	0	2	2	0	1	2	0	0	0	2	0	0	1	0	0	0	0	1	0	0	0	0
268	1	2	1	0	0	1	2	0	0	0	1	1	2	0	0	0	0	0	1	1	1	0	0	2	0	1	0	0	2	2	0	0	1	2	0	2	1	0	1	1	0	1	1	0	1	1	0	0	0
269	1	1	1	0	0	1	0	0	0	0	2	1	1	0	0	0	1	0	1	1	1	0	0	2	1	0	0	0	2	2	0	0	2	1	1	2	0	0	0	0	0	1	0	0	1	0	0	1	0
270	1	1	2	0	0	2	2	0	1	0	0	0	2	1	1	1	0	0	0	1	1	1	0	2	1	0	0	0	2	2	0	1	2	2	1	2	1	0	1	1	0	0	0	0	0	0	0	0	0
271	1	1	1	0	0	1	2	0	0	0	1	0	1	0	0	0	0	0	1	1	1	0	0	2	0	2	0	0	1	1	0	1	1	2	1	2	2	0	0	0	0	0	0	0	0	1	0	0	0
272	1	1	1	0	1	2	1	0	1	0	0	0	1	0	0	0	1	1	1	2	0	0	0	2	0	0	0	1	1	1	2	0	1	1	0	2	0	0	0	1	0	0	0	0	1	0	0	0	0
273	1	1	1	0	0	0	1	0	1	0	0	0	0	0	0	0	2	2	2	1	1	0	1	1	0	0	0	1	2	2	0	2	2	0	0	0	2	0	2	2	0	1	0	0	0	1	0	0	0
274	1	1	2	0	0	1	1	0	1	0	1	0	1	0	0	0	0	0	1	2	0	0	0	2	0	1	0	0	2	2	0	1	1	1	0	1	1	0	0	0	0	0	0	1	0	1	0	0	0
275	1	1	2	0	0	2	2	1	1	0	0	0	0	0	0	0	1	0	1	1	0	0	2	0	0	0	0	0	2	2	0	1	2	2	1	2	2	0	2	2	0	0	0	0	0	0	0	0	1
276	1	2	0	0	0	0	2	0	2	0	0	1	2	0	0	0	2	1	2	2	1	0	0	2	1	0	0	0	2	2	0	0	2	2	2	2	1	0	0	0	0	1	0	0	1	0	0	0	1
277	1	0	2	0	0	2	2	0	2	0	0	0	1	0	0	0	1	1	2	2	0	0	2	0	0	0	0	0	2	2	1	1	0	1	0	1	2	0	0	0	0	2	2	0	1	1	0	0	0
278	1	0	2	0	0	1	1	0	1	0	1	1	1	0	0	0	2	0	2	2	0	0	0	2	0	1	0	0	2	1	0	0	1	2	0	2	2	0	2	2	0	1	1	0	0	0	0	0	0
279	1	1	2	0	0	2	1	0	2	0	0	0	0	0	0	0	2	1	2	2	1	1	0	2	0	0	0	0	1	1	2	1	1	1	1	1	1	0	1	1	0	0	0	1	0	0	0	0	0
280	1	1	1	0	1	1	2	0	2	0	0	0	0	0	0	0	1	0	1	1	0	0	1	1	0	1	0	0	2	2	0	0	2	1	1	1	2	0	0	0	0	0	0	0	0	1	0	0	0
281	1	1	1	0	0	1	2	0	0	0	0	0	0	0	0	0	1	1	2	2	0	0	1	1	0	0	0	1	2	2	1	0	2	0	0	1	1	0	1	1	1	1	1	0	1	1	0	0	0
282	1	0	2	0	1	1	2	0	0	0	0	1	2	1	1	1	2	1	1	1	0	0	0	2	1	1	0	0	2	2	2	1	1	1	1	1	1	0	2	2	0	0	0	1	0	1	0	0	0
283	1	2	0	0	0	0	1	0	0	0	1	0	1	0	0	0	1	1	1	0	0	0	0	2	0	1	0	1	2	2	1	0	1	2	0	2	2	1	0	0	0	0	0	0	0	1	0	1	1
284	0	2	2	0	1	1	1	0	0	1	1	1	0	0	0	0	2	1	2	2	1	0	0	2	0	0	1	2	2	2	1	1	1	1	0	2	2	0	1	1	0	0	0	0	0	0	0	1	0
285	1	0	2	0	0	2	1	0	0	0	1	0	0	0	0	0	1	1	1	0	0	0	1	1	1	0	0	0	2	2	0	0	1	2	0	2	0	0	0	1	0	1	1	1	0	1	0	1	0
286	1	1	1	0	1	2	2	0	1	0	1	1	1	0	0	0	0	0	1	1	1	1	0	2	0	2	1	0	2	2	0	1	2	0	0	0	0	0	0	0	0	0	0	0	0	1	0	0	0
287	1	0	2	0	2	2	1	0	1	0	1	0	1	0	0	0	1	1	0	1	0	1	1	1	1	1	1	0	2	2	0	1	1	2	1	2	1	1	0	0	0	0	0	0	0	0	0	0	0
288	1	0	2	0	0	1	1	0	1	0	1	0	0	0	0	0	1	0	1	1	0	0	0	2	0	1	0	1	1	1	2	0	2	1	0	2	0	1	0	0	0	1	1	0	1	0	0	1	0
289	1	0	2	0	0	2	1	0	1	1	1	0	0	0	0	0	2	1	2	2	1	2	1	1	1	1	0	0	2	2	0	0	2	1	1	1	1	0	1	1	0	0	0	0	0	0	0	0	0
290	1	1	1	0	0	1	2	0	1	0	0	0	0	0	0	0	1	1	1	2	0	0	0	2	0	0	0	0	2	2	1	0	1	0	0	1	1	0	1	1	0	1	1	0	2	2	0	0	0
291	0	1	1	0	0	2	1	0	0	0	1	0	1	0	0	0	1	1	1	2	0	1	0	2	0	0	0	0	2	2	0	1	1	2	1	2	1	0	2	2	0	0	0	2	0	1	0	0	2
292	0	0	2	0	0	1	1	0	1	0	0	1	1	0	0	0	1	0	1	1	0	0	0	2	0	1	0	0	2	2	0	2	2	0	0	0	2	0	1	1	0	0	0	0	0	0	0	0	0
293	0	2	1	0	0	0	2	0	1	0	1	0	1	0	0	0	1	1	1	1	0	0	0	2	0	1	0	0	2	2	0	1	1	2	1	2	1	0	0	0	0	1	0	0	0	0	0	0	0
294	0	1	2	0	0	1	2	1	0	0	1	0	1	0	0	0	0	0	0	1	0	0	0	2	0	1	0	0	2	2	2	0	1	2	0	0	1	0	1	1	0	1	1	0	1	0	0	1	0
295	0	0	2	0	0	1	2	1	0	0	0	1	1	0	0	0	0	0	1	1	1	0	0	2	0	1	0	1	2	2	0	1	2	1	0	2	0	0	0	0	0	1	1	0	1	0	0	0	1
296	0	0	2	0	0	1	2	1	0	0	0	0	1	0	0	0	0	0	0	0	0	0	0	2	0	2	1	2	2	2	1	2	1	2	1	2	1	1	0	0	0	1	1	0	1	0	0	0	0
297	1	0	2	0	0	1	2	0	2	0	0	1	1	0	0	0	2	2	1	1	1	1	0	2	0	1	0	0	2	2	0	2	2	0	0	1	1	0	1	1	0	0	0	0	0	1	0	0	0
298	1	2	0	0	0	0	1	0	0	0	1	0	0	0	0	0	1	0	0	0	1	0	0	2	0	0	0	0	2	1	0	1	1	1	1	2	2	0	0	0	1	0	0	0	1	1	0	0	0
299	1	0	2	0	0	2	2	1	1	0	0	1	2	0	0	0	1	0	1	1	0	0	0	2	1	1	0	1	2	2	2	1	2	2	1	2	0	0	1	1	0	2	2	0	0	1	0	0	0
300	1	1	2	0	0	1	1	0	1	1	1	0	1	0	0	0	1	0	1	1	1	1	0	2	0	1	0	1	1	0	1	0	1	1	0	1	1	0	0	0	0	0	0	0	0	1	0	0	0
301	1	1	1	0	0	1	1	0	1	0	1	0	0	0	0	0	1	1	1	1	1	0	1	1	1	1	0	1	1	0	1	2	1	2	1	2	1	0	0	0	0	0	0	0	0	1	0	0	0
302	0	0	2	0	0	2	2	0	0	0	0	0	0	0	0	0	1	1	0	0	0	0	0	2	0	1	0	1	1	1	1	0	1	1	1	1	2	0	1	0	1	0	0	0	0	0	0	0	0
303	0	1	1	0	0	1	2	0	1	0	1	0	0	0	0	0	0	0	0	1	1	0	0	2	1	1	0	1	2	2	0	0	0	2	0	2	1	0	1	1	0	0	0	1	1	2	0	0	0
304	1	0	2	0	0	1	2	1	1	0	0	0	0	0	0	0	2	2	0	0	0	1	0	2	0	0	0	1	2	2	1	0	1	1	0	2	2	0	1	0	1	0	0	0	0	0	0	0	0
305	0	2	2	0	0	1	1	0	2	0	0	0	0	0	0	0	2	1	2	2	0	0	0	2	0	1	0	1	2	2	2	0	0	2	0	2	1	0	1	1	1	0	0	0	0	0	0	0	0
306	1	1	2	0	1	2	2	0	0	0	1	1	1	0	0	0	1	0	2	1	1	1	1	1	0	0	0	0	2	1	0	0	2	0	0	1	1	0	1	1	0	0	0	0	0	1	0	0	0
307	0	1	2	0	0	2	2	1	0	0	1	1	1	0	0	0	1	0	1	1	0	0	0	2	0	1	0	0	2	2	0	0	2	2	2	2	2	0	0	0	0	1	0	0	2	1	0	0	0
308	1	1	1	0	0	1	1	0	1	0	1	1	2	0	0	1	1	0	2	1	1	1	0	2	0	1	0	0	2	2	1	1	1	1	0	1	0	0	1	0	1	0	0	0	1	1	0	0	1
309	1	0	2	0	2	2	2	0	1	0	1	0	0	0	0	0	1	0	0	0	1	0	0	2	0	1	0	1	1	0	1	1	2	2	1	2	2	0	0	0	0	0	0	0	0	0	0	0	2
310	1	0	2	0	2	2	1	1	0	0	1	1	1	0	0	0	1	0	1	1	0	0	1	1	0	1	1	0	2	1	0	0	1	2	1	2	1	1	0	0	0	0	0	0	0	2	0	0	0
311	1	1	0	0	0	0	1	0	0	0	2	0	2	0	0	1	1	1	0	0	1	0	0	2	0	2	0	0	2	2	0	1	1	2	0	1	1	0	1	0	1	0	0	0	1	0	0	0	0
312	1	1	1	1	0	1	1	0	1	1	1	0	0	0	0	0	1	0	1	1	0	0	0	2	1	0	0	1	2	2	1	0	2	1	0	2	1	0	1	0	1	0	0	0	0	1	0	1	0
313	1	0	2	0	1	2	1	0	0	0	1	1	1	0	0	0	1	1	1	1	0	1	0	2	1	0	0	0	1	1	1	0	2	1	1	1	2	0	1	1	0	0	0	0	1	0	0	0	0
314	1	0	2	0	1	2	2	0	2	0	0	1	2	0	0	0	1	1	1	1	0	0	1	1	0	1	0	0	2	2	1	0	2	1	0	1	2	0	1	1	0	0	0	0	0	1	0	0	0
315	1	0	2	0	1	2	1	0	1	1	0	0	1	0	0	0	2	1	2	2	1	0	0	2	0	1	1	0	2	2	0	0	1	2	1	2	1	0	0	0	0	0	0	0	0	1	0	0	0
316	1	2	0	0	0	0	1	0	0	0	1	0	0	0	0	0	1	1	1	1	0	0	0	2	0	1	0	0	2	2	0	1	1	2	0	2	1	0	2	2	0	0	0	1	1	1	0	0	1
317	1	0	2	0	0	1	1	0	1	0	1	1	1	0	0	0	2	1	2	1	1	1	0	2	0	1	0	1	1	1	2	0	1	0	0	2	1	0	1	0	1	1	1	0	1	1	0	0	0
318	0	2	0	0	0	0	2	0	1	0	0	0	1	0	0	0	1	1	2	2	0	0	0	2	0	1	0	1	1	2	2	2	1	2	0	2	1	0	1	1	0	0	0	0	0	1	0	2	0
319	1	2	0	0	0	0	2	0	0	1	1	1	2	0	0	0	0	0	2	1	1	0	1	1	0	1	0	0	2	2	1	0	2	1	0	1	1	0	1	1	0	1	1	0	1	1	0	0	0
320	0	1	1	0	0	1	1	0	0	0	2	0	0	0	0	0	0	0	1	1	0	0	0	2	0	1	0	0	2	2	1	1	1	2	0	2	1	0	0	0	0	0	0	0	1	1	0	1	0
321	1	2	0	0	0	1	1	1	0	0	1	0	0	0	0	0	1	1	0	0	2	1	1	1	1	1	0	0	1	1	1	1	1	1	0	1	1	0	0	0	0	0	0	0	1	0	0	0	0
322	1	2	1	0	0	0	1	0	1	0	1	0	1	0	0	0	0	0	1	0	1	0	0	2	0	1	0	0	2	2	1	2	1	1	0	2	2	0	2	1	1	1	1	0	1	2	0	1	1
323	1	0	2	0	0	1	2	0	0	0	0	0	1	0	0	0	1	0	2	1	1	1	1	1	1	2	0	0	2	2	0	1	2	0	0	1	1	0	1	1	0	0	0	0	0	0	0	0	0
324	0	1	1	0	0	1	1	1	0	0	1	1	1	0	0	0	0	0	2	1	1	1	1	1	0	0	0	1	2	2	2	2	1	2	1	2	0	0	0	1	0	0	0	0	0	0	0	0	1
325	1	1	1	0	0	1	2	1	1	0	0	1	1	0	0	0	1	0	1	1	1	0	1	1	0	1	0	0	1	2	1	0	1	1	0	1	1	0	2	2	0	0	0	0	0	0	0	1	0
326	0	2	1	0	0	1	2	0	0	0	0	1	1	0	0	0	0	0	1	1	1	0	1	1	1	1	0	2	1	2	2	0	2	1	0	2	2	0	2	2	0	2	1	0	1	0	0	1	0
327	0	2	2	0	0	1	1	0	0	0	2	1	2	1	1	1	1	1	2	2	0	1	0	2	0	1	0	1	2	2	2	1	2	2	0	2	2	0	1	1	0	0	0	0	1	0	0	1	0
328	1	2	0	0	0	1	1	0	0	0	0	0	0	0	0	0	2	0	2	2	0	1	1	1	0	0	0	1	2	2	0	0	2	1	0	2	1	0	1	1	0	0	0	1	0	0	0	1	0
329	1	0	2	0	0	1	2	0	1	0	0	0	0	0	0	0	1	0	1	1	1	0	1	1	2	2	0	0	2	2	1	2	2	1	0	1	1	0	0	0	0	2	2	0	1	1	0	0	1
330	1	1	1	0	0	1	1	1	0	0	1	1	1	0	0	0	1	1	1	1	1	0	0	2	0	0	0	0	2	1	1	0	0	1	1	2	1	0	0	0	0	0	0	0	0	0	0	0	0
331	1	2	0	0	0	0	1	0	1	0	0	1	1	0	0	0	1	0	1	1	1	0	1	1	0	1	0	1	2	1	1	1	1	1	1	1	1	0	1	0	1	0	0	0	1	0	0	0	0
332	1	2	1	0	0	0	1	0	0	0	2	0	2	0	0	0	0	0	2	1	1	0	0	2	0	2	0	0	2	2	0	1	2	0	0	0	2	0	2	2	1	0	0	0	0	1	0	0	0
333	1	2	0	0	0	0	1	0	1	0	1	0	1	0	0	0	0	0	1	2	0	0	0	2	0	1	0	0	2	2	0	0	2	2	0	2	2	0	2	1	1	0	0	0	0	0	0	1	0
334	1	1	1	0	0	1	1	0	1	1	0	0	1	0	0	0	2	0	2	2	0	0	1	1	0	0	0	2	1	1	2	0	0	2	0	2	0	0	0	0	0	0	0	0	0	2	0	0	0
335	1	1	1	0	0	1	2	0	2	0	0	0	1	0	0	0	1	1	1	1	0	0	0	2	0	1	0	0	1	1	1	1	1	2	1	2	1	1	0	0	0	1	1	0	0	1	0	0	0
336	1	1	2	0	0	2	0	0	1	0	0	1	2	0	0	0	2	1	2	2	1	1	0	2	0	2	0	0	2	2	1	1	2	0	0	1	1	0	1	1	0	0	0	0	1	0	0	0	0
337	0	0	1	0	0	1	2	0	2	0	0	0	2	1	1	1	1	1	1	1	0	1	2	0	1	0	0	0	2	2	0	1	1	0	0	1	1	0	0	0	0	0	0	0	1	0	0	0	1
338	1	1	1	0	0	1	2	0	0	0	0	0	0	0	0	0	2	2	1	1	1	1	1	1	0	0	1	1	2	2	0	0	2	1	0	1	2	0	2	2	0	1	1	0	0	0	0	0	0
339	1	1	1	0	0	0	1	0	1	0	1	0	1	0	0	1	2	2	1	1	1	1	0	2	0	1	0	1	2	2	1	2	2	0	0	1	1	1	0	0	0	1	1	0	1	1	0	0	0
340	1	1	1	0	0	1	1	0	0	0	1	1	1	0	0	0	1	0	1	1	0	1	0	2	0	1	0	0	2	2	0	1	2	1	0	2	1	0	0	0	0	1	1	0	1	1	0	0	0
341	0	0	2	0	0	1	2	1	0	0	0	0	0	0	0	0	1	1	2	2	0	1	1	1	0	0	0	0	2	2	1	0	2	2	2	2	0	0	0	0	0	2	2	0	1	1	0	0	2
342	1	0	2	0	0	1	2	1	0	0	0	1	2	0	0	0	1	0	1	1	0	1	1	1	1	1	1	0	2	2	0	1	1	1	0	1	0	0	0	0	0	0	0	0	0	0	0	0	1
343	1	1	1	1	0	1	1	1	0	0	1	0	1	0	0	0	1	0	2	1	1	0	1	1	0	0	0	0	2	1	0	1	2	1	0	1	1	0	1	1	0	0	0	1	0	0	0	0	0
344	1	0	2	0	0	1	1	0	1	0	1	0	0	0	0	0	1	1	1	2	0	0	0	2	0	0	0	0	2	2	0	1	1	1	0	2	1	2	0	0	1	1	0	0	0	0	0	1	0
345	1	1	1	0	1	1	2	0	2	0	0	0	0	0	0	0	1	0	2	1	0	0	0	2	0	0	0	0	2	2	1	2	2	1	0	1	1	0	1	0	1	0	0	0	1	1	0	0	1
346	0	1	1	0	1	1	2	0	1	0	0	1	2	0	0	0	0	0	2	1	1	1	1	1	1	0	0	0	2	2	1	0	2	0	0	1	1	0	0	0	0	0	0	0	0	0	0	1	0
347	1	2	1	0	0	1	1	0	0	0	1	0	0	0	0	0	2	1	0	0	1	0	0	2	0	1	0	0	2	1	1	0	0	1	1	2	1	1	0	0	0	0	0	1	1	1	0	0	0
348	1	2	1	0	0	0	2	0	0	0	1	0	0	0	0	0	2	1	2	2	0	0	0	2	0	0	0	1	2	2	0	0	1	0	0	1	1	0	2	2	1	0	0	0	0	1	0	1	0
349	1	2	0	0	0	1	2	1	0	0	0	0	0	0	0	0	2	1	2	2	0	0	0	2	0	1	0	1	1	1	2	1	2	1	0	2	1	0	1	1	0	0	0	0	0	1	0	0	0
350	1	1	2	0	0	2	1	0	0	0	1	0	0	0	0	0	0	0	0	0	0	1	0	2	0	0	1	1	1	1	1	0	0	2	0	2	1	0	1	1	0	1	1	0	0	1	0	0	0
351	0	1	1	0	0	1	2	1	1	0	0	0	0	0	0	0	1	2	1	1	1	1	0	2	0	2	0	0	2	2	0	1	2	0	0	1	0	0	0	0	0	0	0	0	1	0	0	0	1
352	1	1	1	0	0	1	0	0	0	0	2	0	0	0	0	0	2	2	2	2	0	0	0	2	0	1	0	0	2	2	2	1	1	0	0	0	1	0	0	0	0	0	0	0	0	1	0	0	0
353	1	1	2	0	0	2	2	0	1	0	1	0	0	0	0	0	1	0	2	1	1	0	0	2	1	0	0	0	2	1	1	1	1	0	0	0	2	0	1	0	1	1	1	0	0	0	1	0	0
354	1	2	2	0	0	1	2	0	0	0	1	0	0	0	0	0	2	0	1	2	0	0	0	2	0	2	0	0	2	1	0	0	2	1	1	1	1	1	0	0	0	1	1	0	1	0	0	0	0
355	1	1	1	0	0	0	1	0	1	0	0	1	1	0	0	0	1	1	1	2	0	0	0	2	0	1	1	1	2	2	0	1	1	2	0	2	1	0	1	1	1	0	0	0	0	1	0	0	0
356	1	1	2	0	0	2	2	0	2	0	0	1	1	0	0	0	0	0	1	1	0	0	0	2	0	0	0	1	1	0	2	2	1	0	0	0	1	0	1	1	1	0	0	0	1	0	0	0	0
357	0	2	0	0	0	0	2	0	2	0	0	0	1	0	0	0	1	1	2	2	0	1	0	2	1	0	0	0	2	2	0	1	2	2	0	2	2	0	0	0	0	0	1	0	1	0	0	0	0
358	1	1	1	0	0	0	1	0	1	0	0	0	1	1	1	1	2	1	1	1	1	0	0	2	0	0	0	0	1	1	1	0	1	1	0	1	1	0	0	0	0	0	0	0	0	0	0	0	1
359	0	0	1	0	0	1	1	0	1	0	1	0	1	0	0	0	0	0	0	0	1	0	1	1	0	2	0	0	2	2	0	0	2	1	0	2	2	0	0	0	0	0	0	0	1	0	0	0	0
360	0	2	1	1	0	1	1	1	0	0	1	1	1	0	0	0	0	0	1	0	1	0	0	2	1	0	1	1	2	2	0	0	1	1	0	1	1	0	0	0	0	0	0	0	0	1	0	1	0
361	0	1	2	0	1	1	1	2	0	0	0	0	1	0	0	0	1	1	1	1	0	0	0	2	0	1	0	2	1	1	2	0	1	2	1	2	2	0	1	1	0	0	0	0	0	1	0	0	0
362	1	1	1	0	0	1	1	0	0	0	2	0	0	0	0	0	2	2	0	0	2	0	1	1	1	1	0	1	2	2	0	1	2	2	1	2	1	0	0	0	0	1	1	0	1	0	0	1	0
363	1	1	1	0	0	0	2	0	0	0	1	0	0	0	0	0	1	1	2	2	0	0	0	2	0	1	0	0	2	2	1	0	1	1	0	1	1	0	0	0	0	0	0	0	1	0	0	0	1
364	1	2	0	0	0	0	1	0	1	0	1	0	0	0	0	0	1	0	2	1	0	0	0	2	0	1	0	0	2	1	0	1	1	2	0	2	1	0	1	1	0	0	0	0	0	1	0	0	0
365	1	0	2	0	0	1	1	1	0	0	1	1	2	0	0	0	0	0	0	0	0	0	0	2	1	2	0	1	1	1	1	1	1	0	0	1	0	0	0	0	0	0	0	1	0	0	0	0	0
366	0	2	1	0	0	0	1	0	1	0	1	1	1	0	0	0	1	1	0	0	2	0	0	2	1	2	0	0	1	1	0	1	0	1	0	1	1	0	0	0	0	1	1	0	1	0	1	0	0
367	1	0	2	0	1	2	1	1	0	0	1	0	0	0	0	0	1	1	2	2	0	1	0	2	0	0	0	0	2	2	0	1	2	2	0	2	2	0	1	1	0	0	0	1	0	1	0	0	1
368	0	0	2	0	2	2	2	1	1	1	0	0	1	0	0	0	2	1	2	2	1	0	0	2	0	1	0	0	2	2	1	1	2	0	0	0	2	0	1	1	0	0	0	0	0	1	0	0	1
369	1	1	1	1	1	2	2	0	1	0	0	1	1	0	0	0	2	0	2	2	0	0	0	2	0	1	0	0	2	2	0	1	2	0	0	0	1	0	1	0	1	0	0	0	0	1	0	0	0
370	1	2	0	0	0	0	1	0	0	0	1	0	1	0	0	0	1	0	2	1	1	1	0	2	0	0	0	0	2	2	1	1	2	2	0	2	1	0	2	2	0	0	0	0	0	1	0	0	0
371	1	0	2	0	0	1	2	0	1	0	1	0	0	0	0	0	0	0	0	0	0	0	0	2	0	0	0	0	2	2	1	0	1	0	0	1	1	0	0	0	0	0	0	0	2	2	0	0	0
372	1	0	2	0	0	2	0	0	0	0	2	1	2	0	0	1	2	0	2	2	0	1	0	2	0	0	0	0	1	2	1	1	1	0	0	0	1	1	1	1	0	0	0	1	2	0	0	0	1
373	1	1	1	0	1	1	2	1	1	0	0	0	1	0	0	0	0	0	1	1	0	0	0	2	2	1	0	1	2	2	1	0	1	1	0	1	1	0	0	0	0	0	0	0	0	2	0	0	0
374	1	2	1	0	0	1	1	0	1	0	1	0	2	0	0	0	2	2	1	1	1	0	0	2	0	1	0	0	2	1	1	1	1	1	0	1	0	0	1	1	0	0	0	0	0	1	0	0	1
375	0	1	2	0	0	2	2	0	2	0	0	0	0	0	0	0	1	1	1	1	1	1	0	2	0	0	0	0	2	2	0	0	0	2	0	2	0	0	0	0	0	1	0	0	0	1	0	0	0
376	1	1	1	0	0	1	2	1	0	0	0	0	0	0	0	0	1	1	2	2	0	0	0	2	0	1	0	2	0	0	2	1	1	2	1	1	2	0	1	1	0	1	1	0	1	1	0	1	0
377	1	1	1	0	0	1	1	1	0	0	1	1	1	0	0	0	2	2	0	0	0	1	0	2	1	1	0	0	2	1	0	0	2	0	0	1	1	1	0	0	0	0	0	0	2	2	0	0	1
378	1	1	1	0	1	2	1	0	1	1	1	0	0	0	0	0	1	1	1	1	0	0	1	1	1	1	0	1	2	1	1	1	1	2	1	1	2	0	0	0	1	1	1	0	1	1	0	0	0
379	1	0	2	0	1	2	2	0	2	0	0	0	1	0	0	0	1	0	1	1	0	0	0	2	0	1	0	0	2	2	0	0	1	1	0	1	2	1	1	1	0	0	0	0	1	0	0	0	0
380	1	0	2	0	2	2	1	0	1	0	1	0	1	0	0	1	1	0	1	1	0	1	0	2	0	1	0	0	2	2	1	2	1	1	0	2	0	0	1	0	1	0	0	0	0	0	0	0	1
381	1	2	0	0	0	0	2	0	1	0	0	0	1	0	0	0	2	2	1	1	1	1	0	2	0	0	0	0	1	1	1	1	1	0	0	0	1	0	2	2	0	0	0	1	1	1	0	0	0
382	0	2	1	0	0	1	1	0	1	0	0	0	2	0	0	0	0	0	0	0	1	0	0	2	0	1	0	1	2	2	0	2	1	1	0	2	2	0	0	0	0	0	0	1	1	0	0	2	0
383	1	1	2	0	1	1	1	0	0	0	1	0	0	0	0	0	1	0	2	1	1	0	0	2	0	2	0	2	1	1	1	0	2	1	1	2	2	0	2	1	1	0	0	2	0	1	0	0	0
384	1	1	1	0	0	2	1	1	0	0	0	0	1	1	1	1	1	0	1	1	0	0	0	2	0	1	0	0	2	2	1	2	1	2	1	2	2	0	2	2	0	1	1	0	1	0	0	0	0
385	1	1	1	0	1	2	1	1	1	0	1	1	1	0	0	0	1	1	1	1	0	1	0	2	0	0	0	1	2	2	0	1	1	2	0	2	2	0	1	1	0	0	0	0	0	0	0	1	1
386	1	1	2	0	0	1	1	0	0	0	1	0	1	0	0	0	2	1	1	1	0	1	0	2	0	0	0	0	2	2	1	1	2	0	0	1	1	1	0	0	0	0	0	0	0	2	0	1	1
387	0	1	1	0	0	1	2	0	0	0	0	1	1	0	0	0	1	0	2	2	0	0	0	2	0	1	1	1	2	2	0	2	2	0	0	1	2	0	2	2	0	1	1	0	1	1	0	0	0
388	0	2	1	0	0	0	2	0	0	0	1	0	0	0	0	0	0	0	1	2	0	0	0	2	0	1	0	0	2	2	0	0	1	1	0	1	2	0	2	2	0	0	0	0	1	0	0	0	0
389	1	0	2	0	0	2	2	0	1	0	0	0	1	0	0	1	1	0	1	1	0	0	1	1	0	1	0	0	2	2	1	0	1	2	1	2	1	0	0	0	0	1	1	0	1	1	0	0	0
390	1	1	2	0	0	2	1	0	0	0	2	0	0	0	0	0	0	0	1	1	1	2	1	1	1	1	0	1	2	2	2	1	2	2	0	2	1	0	0	0	0	0	0	0	0	0	0	0	0
391	0	1	1	0	0	1	2	0	0	0	0	0	1	0	0	0	1	1	1	2	0	0	0	2	0	1	0	0	2	2	0	0	0	2	1	2	1	0	1	1	0	0	0	0	0	1	0	0	1
392	1	1	1	0	1	2	2	0	0	1	1	1	2	0	0	0	0	0	0	0	0	0	1	1	0	1	0	1	1	1	2	0	1	2	2	2	2	0	2	2	0	1	1	0	1	0	0	1	0
393	1	1	2	0	0	2	1	0	0	0	1	0	0	0	0	0	2	2	0	0	2	0	0	2	0	1	0	1	2	2	0	0	2	0	0	1	2	0	1	1	0	1	1	0	1	2	0	0	1
394	1	2	1	0	0	1	2	1	0	0	1	0	0	0	0	0	2	2	1	1	1	1	0	2	0	0	0	0	2	2	0	0	1	1	0	1	1	0	0	0	0	1	1	0	0	0	0	0	1
395	1	1	1	0	0	1	2	0	1	0	1	1	1	0	0	0	2	0	1	1	1	0	0	2	0	0	0	1	2	1	2	0	1	2	0	2	1	1	0	0	0	1	0	0	1	0	0	0	1
396	0	2	0	0	0	0	1	0	0	0	2	0	0	0	0	0	1	0	1	1	0	0	0	2	0	1	0	0	2	2	1	2	1	1	0	1	0	0	0	1	0	0	1	0	1	0	0	1	0
397	0	2	0	0	0	0	2	0	2	0	0	0	0	0	0	0	1	1	0	0	2	1	0	2	1	0	0	0	2	2	1	1	1	1	0	2	2	0	1	1	1	0	0	0	1	1	0	0	0
398	0	1	1	0	0	1	2	1	1	0	0	0	0	0	0	0	2	0	2	2	0	0	0	2	0	1	0	0	2	2	0	0	1	2	0	2	1	0	0	0	0	0	0	0	1	0	0	0	1
399	1	1	2	0	0	2	2	0	2	0	0	1	0	0	0	1	0	0	0	0	0	0	1	1	0	1	0	0	2	2	0	2	1	1	0	1	1	0	0	0	0	1	0	0	0	0	0	0	0
400	0	1	1	0	0	1	1	0	1	0	1	1	1	0	0	0	0	0	0	0	1	0	0	2	0	2	1	1	2	2	0	1	2	1	0	1	0	0	0	0	0	0	0	0	1	0	0	1	0
401	1	1	1	0	0	2	2	1	0	0	0	1	1	0	0	0	2	1	1	1	0	2	1	1	1	1	0	1	2	2	2	0	2	1	0	2	1	0	1	1	0	0	0	0	0	1	0	0	0
402	1	1	1	0	0	1	1	0	1	0	1	0	1	0	0	0	2	1	1	1	1	0	0	2	0	1	0	1	1	0	1	1	1	1	0	1	1	2	0	0	1	0	0	0	0	0	0	0	1
403	1	1	1	0	0	0	2	1	1	0	0	1	1	0	0	0	2	0	2	2	0	1	0	2	0	1	0	0	2	2	0	0	1	1	0	2	0	0	1	1	0	0	0	0	0	1	0	0	0
404	0	0	2	0	1	2	2	0	1	0	1	1	1	0	0	0	0	0	0	0	0	0	0	2	1	0	0	1	2	2	0	0	1	1	0	2	1	1	1	1	0	1	1	0	1	1	0	0	0
405	1	2	0	0	0	0	2	0	1	0	1	0	2	0	0	1	2	1	1	2	0	0	0	2	0	2	0	1	1	1	2	1	1	0	0	1	2	1	0	0	0	0	0	0	0	1	0	0	0
406	1	2	1	0	0	1	1	0	0	0	1	1	1	0	0	0	2	1	2	2	1	1	2	0	1	0	0	0	2	2	0	1	2	2	0	2	2	0	1	1	0	1	0	0	1	2	1	0	0
407	1	1	1	0	1	1	2	0	1	0	0	0	0	0	0	0	2	2	1	1	1	0	0	2	0	2	0	1	2	1	0	2	2	1	1	2	2	1	0	0	0	0	0	0	0	1	0	0	1
408	1	1	2	0	1	1	1	0	1	0	1	0	0	0	0	0	2	2	1	1	1	1	0	2	0	0	0	0	2	2	0	0	1	0	0	1	0	0	0	1	0	1	1	0	2	0	0	0	0
409	1	0	2	0	0	1	2	0	0	0	0	0	1	0	0	0	1	0	1	1	0	0	0	2	0	1	0	0	2	2	0	1	1	2	0	2	2	0	1	1	0	1	1	1	1	1	0	1	0
410	1	1	1	0	0	2	2	0	0	0	0	1	1	0	0	0	0	0	2	2	0	0	0	2	0	1	0	0	2	2	0	1	2	0	0	0	0	0	1	1	0	1	1	0	1	1	1	0	0
411	1	2	1	0	0	0	0	0	0	0	1	0	1	0	0	0	1	0	2	1	1	1	1	1	1	0	0	2	2	2	0	0	2	1	0	2	1	0	0	0	0	0	0	1	2	1	0	1	0
412	1	1	2	0	0	1	2	0	1	0	0	0	1	0	0	0	1	1	0	0	0	0	0	2	0	1	0	0	2	2	1	0	1	2	0	2	0	0	0	0	0	0	0	0	0	1	0	0	0
413	1	1	1	0	0	2	1	0	1	0	0	0	1	0	0	0	0	0	1	1	0	0	0	2	1	0	1	0	2	2	0	0	2	1	1	2	1	0	1	1	0	1	0	0	1	0	0	0	0
414	0	2	0	0	0	0	2	0	2	0	0	0	0	0	0	0	0	0	0	0	1	0	2	0	0	0	0	1	2	2	2	0	1	2	0	2	1	0	1	1	0	1	0	0	0	0	0	0	1
415	1	2	0	0	0	1	1	0	2	0	0	0	2	0	0	0	1	1	1	1	1	1	1	1	1	1	0	0	2	2	0	1	2	1	0	1	2	1	1	1	0	0	1	0	1	0	0	0	0
416	1	1	2	0	0	1	1	0	1	0	0	1	2	0	0	0	2	1	1	2	0	0	0	2	0	1	0	1	0	0	2	0	0	2	1	2	2	0	0	0	0	0	0	1	0	1	0	0	0
417	0	1	2	0	1	2	1	1	1	0	0	0	0	0	0	0	2	1	2	2	0	0	0	2	0	1	0	0	2	2	0	0	0	0	0	2	0	0	1	1	0	0	1	0	1	0	1	0	0
418	1	2	0	0	0	1	1	0	1	0	1	1	1	0	0	0	0	0	0	0	1	0	1	1	0	1	0	0	2	1	0	0	1	2	0	2	1	0	1	1	0	1	1	0	1	0	0	2	0
419	0	0	2	0	0	1	1	1	1	0	1	0	1	1	1	1	1	1	1	2	0	1	1	1	1	0	0	0	2	2	0	0	2	2	0	2	1	0	1	1	0	1	0	0	2	0	0	0	0
420	0	1	0	0	0	1	1	0	0	0	0	0	0	0	0	0	1	0	1	1	1	0	1	1	0	1	0	0	2	2	0	0	1	1	0	1	0	0	0	0	0	1	1	0	0	0	0	0	0
421	1	1	1	1	0	2	2	0	1	0	1	0	1	0	0	0	1	1	1	1	1	1	1	1	1	0	0	0	2	2	0	0	0	0	0	2	2	0	2	1	1	0	0	0	1	0	0	0	0
422	1	0	2	0	0	1	1	0	0	0	1	0	1	0	0	0	0	0	0	0	1	0	0	2	0	0	0	2	0	0	2	1	1	1	1	2	2	0	1	1	0	0	0	0	0	1	0	0	0
423	0	0	2	0	0	1	1	0	1	0	0	0	2	0	0	1	2	2	0	0	0	0	1	1	2	2	2	1	2	2	1	0	2	2	2	2	0	0	0	0	0	0	0	1	0	0	0	0	0
424	1	1	1	1	0	1	1	0	0	0	1	0	0	0	0	0	2	2	1	1	1	1	2	0	1	1	0	0	2	2	0	1	2	1	0	1	2	0	2	1	1	0	0	0	0	0	0	1	0
425	1	1	1	0	1	1	1	1	0	0	1	1	1	0	0	0	0	0	2	1	1	1	0	2	0	2	0	1	2	2	1	0	1	2	1	2	1	0	1	1	0	0	0	0	0	1	0	0	0
426	1	1	1	0	0	1	1	1	0	1	1	2	2	0	0	0	1	1	1	1	1	0	1	1	1	1	0	1	2	2	1	2	1	0	0	0	2	1	1	1	0	0	0	0	0	0	0	0	0
427	1	2	0	0	0	1	1	0	1	0	1	1	1	0	0	0	0	1	2	2	0	0	1	1	1	1	0	1	2	2	0	1	2	0	0	1	1	0	0	0	0	1	0	0	0	1	0	0	0
428	1	2	1	0	0	1	1	0	1	0	0	0	0	0	0	0	2	1	2	2	0	0	1	1	1	1	0	1	2	2	2	0	2	2	2	2	1	0	1	1	1	0	0	0	0	1	0	0	0
429	1	2	0	0	0	0	2	0	1	0	0	0	2	1	1	1	0	1	1	1	0	1	0	2	0	2	0	0	2	2	0	1	1	1	0	2	1	0	0	0	0	1	1	0	1	0	0	1	0
430	0	0	2	0	0	1	2	1	0	0	0	0	1	1	1	1	2	2	1	1	1	2	1	1	1	1	0	0	2	2	0	2	2	0	0	0	1	0	0	0	0	1	0	0	0	1	0	0	0
431	1	1	1	0	0	1	2	0	0	0	0	1	1	0	0	0	0	0	1	1	1	1	0	2	0	0	0	1	1	1	1	1	1	2	1	2	1	1	0	0	0	0	0	0	0	0	0	0	1
432	1	2	0	0	0	1	2	0	1	0	0	0	0	0	0	0	1	0	2	1	1	0	0	2	0	1	0	1	1	1	1	0	0	2	0	2	1	0	1	1	1	0	1	0	1	0	0	0	1
433	0	1	2	0	0	1	2	0	0	0	1	1	1	0	0	0	1	1	0	0	0	0	0	2	1	1	0	0	2	2	1	0	2	1	1	2	2	0	1	1	0	0	0	1	0	0	0	0	0
434	1	1	1	0	0	1	1	0	2	0	0	0	0	0	0	0	0	0	1	1	1	0	0	2	0	1	0	1	2	2	1	0	1	0	0	1	1	0	1	1	0	0	0	2	0	2	0	0	0
435	1	1	2	0	1	2	1	0	0	0	2	0	2	0	0	1	2	2	1	1	1	0	1	1	0	2	0	1	2	2	0	1	1	1	1	1	2	0	1	1	0	1	0	0	1	1	0	0	1
436	1	1	1	0	0	1	2	0	1	0	0	1	1	0	0	1	1	1	1	2	0	1	0	2	0	0	0	1	2	2	1	0	0	2	0	1	0	0	0	1	0	1	1	0	0	0	0	1	0
437	1	2	1	0	0	0	1	0	1	1	0	0	1	0	0	0	0	0	1	2	0	0	0	2	0	2	0	0	2	2	0	1	2	1	0	2	2	0	0	0	0	1	1	0	1	1	0	0	0
438	1	2	0	0	0	0	2	0	0	0	1	0	1	0	0	0	1	1	1	1	0	1	0	2	0	1	0	1	2	2	2	0	0	2	0	2	1	0	0	0	0	0	0	0	0	1	0	0	1
439	0	0	2	0	1	2	2	1	1	0	0	1	2	0	0	0	2	0	1	2	0	0	0	2	0	1	0	1	1	0	1	0	1	2	0	2	2	0	1	1	0	0	0	0	0	1	0	1	0
440	1	1	1	0	1	2	1	0	0	0	2	1	1	0	0	0	0	0	2	2	0	0	0	2	0	1	0	0	2	2	0	1	1	1	1	1	1	0	0	0	1	1	1	0	1	1	0	1	0
441	1	1	1	0	0	1	2	0	2	0	0	0	1	0	0	0	2	2	2	2	0	0	0	2	0	2	0	0	2	2	0	2	1	1	0	2	0	0	0	0	0	0	0	0	0	1	0	0	0
442	1	1	2	0	0	0	2	1	1	0	0	1	1	0	0	0	1	1	2	2	0	0	1	1	1	0	0	1	2	2	1	0	1	2	1	2	0	0	1	0	1	1	1	0	1	1	0	0	0
443	0	2	0	0	0	1	1	0	2	0	0	0	1	0	0	0	1	1	1	1	1	0	0	2	1	1	1	1	2	2	0	0	2	1	1	1	2	0	0	0	0	0	0	0	0	0	0	0	1
444	1	0	2	0	1	2	2	1	1	0	0	0	1	0	0	0	1	0	1	1	0	0	0	2	0	0	0	1	2	2	1	0	2	0	0	1	1	0	1	1	0	0	0	0	0	1	0	1	0
445	1	0	2	0	1	2	2	0	1	0	0	0	1	0	0	0	1	0	2	1	1	0	0	2	0	0	0	0	2	2	0	1	2	0	0	2	0	0	0	0	0	0	0	0	0	2	0	0	1
446	1	0	2	0	0	1	2	1	1	0	0	0	2	0	0	1	1	0	2	1	0	0	1	1	1	1	0	0	2	2	1	1	1	0	0	1	0	0	0	0	0	0	0	1	0	1	1	0	0
447	1	1	1	0	0	1	2	0	1	0	0	0	0	0	0	0	0	0	1	1	0	0	0	2	0	2	0	0	1	2	1	1	1	2	1	2	2	1	1	1	0	0	0	0	0	2	0	0	0
448	0	1	1	1	0	1	1	0	0	0	2	0	1	0	0	0	1	1	1	1	1	1	0	2	0	1	1	0	2	1	0	1	1	2	0	2	1	0	2	2	0	1	1	1	1	2	0	0	0
449	1	1	2	0	0	1	2	0	1	0	0	1	2	0	0	0	2	1	1	1	0	0	0	2	1	2	0	0	2	2	0	0	1	1	1	1	0	0	0	0	0	0	0	0	0	1	0	0	1
450	1	1	1	0	1	1	2	0	1	0	0	0	1	0	0	0	1	0	2	1	1	0	0	2	0	1	1	0	2	2	0	0	1	2	1	2	2	0	1	0	2	1	1	1	1	2	0	0	1
451	0	1	1	0	1	2	2	0	2	0	0	0	1	0	0	0	2	2	2	2	0	1	0	2	0	0	0	0	2	2	1	2	2	0	0	1	0	0	0	0	0	1	1	0	0	1	0	0	1
452	1	1	2	0	0	1	2	0	1	0	0	0	0	0	0	0	1	1	0	0	1	0	1	1	2	2	0	0	1	1	1	1	2	1	0	1	2	1	0	0	0	1	0	0	1	2	0	0	1
453	1	2	1	0	0	1	1	0	1	0	0	0	1	0	0	0	1	1	1	1	1	1	1	1	1	0	0	0	2	2	0	0	1	2	0	2	0	0	0	0	0	0	0	0	0	0	0	0	0
454	1	0	2	0	1	2	1	0	1	0	1	1	1	0	0	0	1	0	2	2	0	0	0	2	0	0	0	0	2	2	1	1	1	0	0	1	2	0	2	2	1	0	0	0	2	2	0	0	1
455	0	2	1	0	0	1	2	0	2	0	0	1	1	0	0	0	0	0	0	1	0	0	0	2	0	0	0	0	1	1	1	0	1	2	1	2	0	0	0	1	0	0	0	1	0	0	0	0	0
456	0	1	2	0	0	0	1	1	0	0	1	0	2	0	0	1	0	0	1	1	0	0	0	2	0	2	1	1	2	2	0	1	1	1	0	1	2	0	2	2	0	1	0	0	0	0	0	0	0
457	0	1	1	0	0	0	2	1	1	0	0	1	0	0	0	1	2	1	2	2	0	2	1	1	1	1	0	1	2	2	1	0	0	2	0	2	2	0	2	2	0	1	1	0	0	0	0	0	0
458	1	1	1	0	1	2	2	0	1	0	0	1	2	0	0	0	1	1	0	1	1	0	0	2	0	2	0	0	2	2	2	2	2	2	1	2	2	1	0	0	0	1	0	0	1	1	0	0	0
459	1	2	0	0	0	0	2	0	0	0	1	0	0	0	0	0	0	0	2	1	1	0	1	1	2	2	0	0	2	1	0	0	1	2	0	2	0	0	0	1	0	0	0	1	0	1	0	0	0
460	0	1	1	1	1	2	1	0	0	0	1	0	2	1	1	1	1	1	1	1	1	0	0	2	0	2	0	0	2	2	0	0	1	2	0	2	2	1	1	1	0	0	0	0	1	1	0	0	0
461	1	0	2	0	0	1	1	0	1	0	0	1	1	0	0	0	1	0	1	1	1	1	1	1	1	2	0	1	2	2	2	1	1	2	1	2	1	0	1	1	0	0	0	0	1	0	0	0	0
462	1	0	2	0	1	2	2	1	0	0	0	1	2	0	0	1	2	0	1	1	0	2	1	1	1	1	1	1	2	2	0	1	2	1	0	1	0	0	1	1	0	1	1	0	1	0	0	0	0
463	1	1	0	0	0	1	1	1	0	0	1	0	1	0	0	0	2	1	2	2	0	0	0	2	0	2	0	0	2	2	0	0	1	0	0	1	1	0	1	1	0	0	0	0	0	0	0	0	0
464	0	0	2	0	0	1	1	0	1	0	1	0	1	0	0	0	0	0	1	2	0	0	0	2	0	1	0	2	2	2	0	0	1	1	0	2	2	0	0	0	1	0	0	0	1	1	0	0	0
465	1	0	1	0	0	1	2	1	1	0	0	0	0	0	0	0	1	0	1	1	0	2	1	1	1	1	0	0	2	2	0	1	1	1	0	1	2	0	1	1	0	1	1	0	1	1	0	1	0
466	0	0	2	0	0	1	1	0	0	0	2	0	0	0	0	0	2	1	1	1	0	0	0	2	0	1	0	0	2	2	2	0	2	2	2	2	2	0	0	0	0	0	0	1	1	1	0	0	0
467	1	0	2	0	0	1	2	1	0	0	0	0	1	0	0	0	1	1	1	1	0	0	0	2	0	2	0	0	2	2	0	1	1	1	0	2	1	0	1	1	0	0	0	1	0	0	0	0	1
468	1	1	1	0	0	2	2	0	2	0	0	0	1	0	0	0	2	2	1	1	0	0	0	2	1	1	0	0	2	2	2	0	0	2	0	2	1	0	1	1	0	0	0	0	0	0	0	0	0
469	1	1	1	0	0	0	1	0	2	0	0	0	1	0	0	1	2	2	1	1	1	0	0	2	0	1	0	1	2	1	1	0	2	1	1	2	2	1	1	1	0	0	0	0	0	1	0	0	0
470	0	1	0	0	0	0	2	0	2	0	0	0	1	0	0	0	1	1	1	1	0	1	0	2	0	1	0	0	2	2	2	0	2	0	0	1	1	0	1	1	0	0	1	0	1	0	0	0	0
471	1	1	0	0	0	1	2	0	0	0	1	0	1	0	0	0	0	0	2	1	1	0	0	2	0	1	0	0	1	1	2	2	1	1	0	1	0	0	0	0	0	0	0	1	0	1	0	0	0
472	1	2	1	0	0	1	2	0	1	0	1	0	0	0	0	0	2	0	2	2	0	0	0	2	0	2	0	0	1	1	1	1	2	0	0	0	0	0	0	0	0	1	0	0	1	0	0	0	1
473	1	0	2	0	1	2	2	0	1	0	0	0	1	0	0	0	0	0	1	1	1	0	0	2	0	2	0	2	0	0	2	0	0	2	0	2	1	0	0	0	0	0	0	1	0	1	0	0	1
474	1	1	2	0	0	2	2	0	2	0	0	1	1	0	0	0	1	1	2	0	1	0	0	2	1	2	0	0	1	2	1	0	0	1	1	2	2	1	1	1	0	0	0	0	1	1	0	0	0
475	0	0	2	0	0	2	1	0	0	0	0	0	1	0	0	1	0	0	2	2	0	1	0	2	0	1	0	0	2	2	1	1	2	2	1	2	1	0	1	1	0	0	0	0	0	0	0	0	0
476	0	2	0	0	0	0	1	0	2	0	0	1	1	0	0	0	1	0	1	1	1	0	0	2	0	1	0	0	2	2	0	1	0	1	0	1	2	0	1	1	0	1	1	1	1	1	0	0	1
477	1	2	0	0	0	1	1	0	1	1	0	1	1	0	0	0	1	1	0	0	2	1	0	2	0	2	0	1	2	2	0	1	1	1	0	2	1	0	0	0	0	0	0	0	1	0	0	0	0
478	1	1	1	1	0	1	2	0	2	0	0	1	1	0	0	0	2	1	1	1	0	0	0	2	0	1	0	1	2	2	1	0	0	2	0	2	1	0	1	1	0	0	0	0	0	0	0	1	0
479	1	1	1	0	0	0	2	0	2	0	0	0	1	0	0	0	0	0	1	1	0	0	0	2	0	1	0	1	2	1	1	0	1	2	1	1	2	0	1	1	0	1	1	0	0	1	0	0	2
480	1	2	0	0	0	0	2	0	1	0	0	1	2	0	0	1	2	1	2	2	0	1	0	2	0	0	1	1	2	2	0	0	1	2	0	2	1	0	0	0	0	1	1	0	1	1	0	0	1
481	1	2	1	0	0	0	1	0	1	0	1	1	2	0	0	0	0	1	1	1	0	1	0	2	0	0	0	0	2	2	1	1	1	1	0	1	2	0	1	1	0	0	0	2	0	2	0	1	0
482	0	1	2	0	1	1	1	0	1	0	0	0	0	0	0	0	1	1	1	1	0	0	2	0	0	0	0	0	2	2	0	1	1	2	1	2	1	1	0	0	0	1	1	0	1	1	0	0	0
483	1	2	1	0	0	1	2	1	0	0	0	0	1	0	0	0	1	0	1	2	0	0	0	2	1	1	0	0	2	2	0	0	2	1	0	2	0	0	1	1	0	0	0	0	1	0	0	0	1
484	0	2	0	0	0	0	2	1	1	0	0	1	1	0	0	0	0	1	2	2	0	0	0	2	1	0	1	0	2	1	0	0	2	0	0	1	1	0	0	0	0	0	0	0	0	1	0	0	0
485	0	2	0	0	0	0	1	0	1	0	0	0	1	0	0	0	0	0	1	1	0	0	0	2	0	2	0	1	2	2	2	0	2	1	1	1	1	1	0	0	0	0	0	0	0	1	0	0	1
486	0	1	2	0	0	2	2	1	0	0	0	0	0	0	0	0	1	0	0	0	1	0	0	2	0	1	0	0	2	2	0	0	2	2	0	2	2	1	1	1	0	1	1	0	1	0	0	0	0
487	1	1	1	0	1	2	2	0	2	0	0	0	0	0	0	0	2	0	1	1	0	0	0	2	1	0	0	2	1	1	2	0	2	1	0	2	1	0	2	2	1	0	0	0	0	2	0	0	0
488	0	2	1	1	0	1	2	1	0	0	0	0	1	0	0	0	2	0	2	2	0	1	0	2	1	1	0	2	1	1	2	0	2	2	2	2	1	0	1	1	0	1	0	0	0	0	0	0	0
489	0	2	1	0	0	2	2	0	1	0	1	0	0	0	0	0	1	0	2	1	1	0	0	2	1	1	0	0	2	2	2	1	1	1	0	1	0	0	0	0	0	0	0	0	0	0	0	0	0
490	1	1	1	0	0	1	2	0	1	0	0	0	1	0	0	0	0	0	2	2	0	1	0	2	0	1	1	0	2	2	0	1	1	0	0	1	1	0	1	1	0	0	0	2	0	1	0	0	0
491	1	2	1	0	0	1	2	0	1	0	1	1	2	0	0	0	0	0	2	1	1	1	0	2	1	0	0	0	2	2	1	0	0	2	0	2	0	0	1	1	0	0	0	0	1	1	0	1	0
492	1	1	1	0	0	1	1	0	0	0	1	0	0	0	0	0	1	1	2	2	0	0	0	2	0	1	0	0	2	2	1	1	1	2	1	2	2	1	1	1	0	1	0	0	0	1	0	0	0
493	1	1	1	0	0	2	2	0	2	0	0	2	2	0	0	0	1	1	0	0	0	1	0	2	1	0	1	0	2	2	0	2	2	0	0	1	1	0	0	0	1	0	0	0	0	0	0	0	1
494	1	1	1	0	0	1	2	0	0	0	1	0	0	0	0	0	2	2	0	0	0	0	0	2	0	1	0	0	2	2	0	1	1	1	1	1	2	0	1	1	0	0	0	0	0	2	0	0	1
495	1	0	2	0	2	2	2	0	1	0	0	0	0	0	0	0	2	0	1	2	0	0	0	2	0	1	0	1	1	1	1	1	1	1	0	2	0	0	0	0	0	0	0	0	0	1	0	0	0
496	1	2	2	0	0	1	2	0	1	0	0	0	2	0	0	0	1	0	2	2	0	1	0	2	0	2	0	1	2	2	2	0	2	1	0	1	1	0	0	0	0	1	1	0	1	2	0	0	0
497	1	1	1	0	0	0	1	0	0	0	1	0	0	0	0	0	2	1	1	1	0	0	0	2	1	1	0	2	1	2	2	1	2	1	1	1	2	0	0	1	0	0	0	0	0	1	0	0	0
498	1	2	0	0	0	0	1	0	0	0	1	0	1	1	1	1	1	1	0	0	2	0	0	2	0	2	0	1	2	2	1	1	2	0	0	1	1	0	2	2	0	1	1	0	1	1	0	0	0
499	1	1	1	0	0	1	2	0	2	0	0	0	0	0	0	0	1	0	1	0	1	0	0	2	1	1	0	0	1	1	2	2	1	0	0	0	0	0	1	1	0	0	0	0	0	1	0	0	1
500	1	1	1	1	0	1	2	0	1	0	2	1	0	0	0	1	1	1	2	0	1	1	0	2	0	1	0	0	2	2	0	1	2	2	1	2	0	0	0	0	0	0	0	0	0	1	0	0	0
501	1	2	1	1	0	1	2	0	1	0	0	1	1	0	0	1	1	1	2	2	0	0	0	2	0	2	0	0	2	2	1	1	1	1	0	1	2	0	1	1	0	1	0	0	1	0	0	0	1
502	1	1	2	0	0	0	2	0	1	0	1	1	1	0	0	0	2	0	1	1	1	0	1	1	0	1	1	0	2	2	0	0	1	1	0	1	1	1	0	0	0	0	0	0	0	0	0	0	0
503	1	1	1	0	0	2	1	1	0	0	1	0	0	0	0	0	1	1	1	1	0	0	0	2	0	1	0	1	2	2	1	1	1	1	1	2	2	0	1	1	0	0	0	1	1	0	0	0	1
504	1	2	0	0	0	0	2	0	1	0	1	1	1	0	0	0	1	1	1	1	1	1	2	0	1	1	0	1	2	2	2	0	2	2	0	2	1	0	1	1	0	0	0	1	1	1	0	1	0
505	1	1	1	0	0	1	1	0	2	0	0	0	0	0	0	0	1	1	1	1	0	0	0	2	1	0	0	0	1	2	1	0	1	0	0	1	0	0	0	0	0	0	0	1	0	0	0	1	0
506	0	0	2	0	1	2	2	0	1	0	0	0	1	0	0	0	1	0	1	1	0	0	0	2	0	1	0	0	2	2	0	1	1	2	0	2	1	1	0	0	0	0	0	0	0	1	0	0	0
507	0	1	1	0	0	1	1	0	1	0	1	0	1	0	0	0	0	0	0	0	0	1	0	2	0	2	0	1	2	1	1	2	1	1	0	1	2	1	1	1	0	0	0	0	1	1	0	0	1
508	1	2	0	0	0	0	2	0	1	0	1	1	2	0	0	0	2	1	2	2	0	0	1	1	0	0	0	1	2	2	0	1	1	1	0	1	1	0	2	2	0	1	1	0	1	1	0	0	0
509	1	1	1	0	0	2	1	0	1	0	1	2	2	0	0	0	1	1	1	1	1	0	0	2	0	1	0	0	2	2	0	0	2	0	0	0	1	1	0	0	0	0	0	0	0	0	0	1	0
510	1	2	1	0	1	1	2	0	0	0	0	1	1	0	0	0	2	0	2	2	0	0	0	2	1	2	0	0	2	2	1	2	2	0	0	1	2	0	1	1	0	0	0	0	0	1	0	0	2
511	1	2	0	0	1	1	1	0	1	0	0	1	1	0	0	0	1	1	1	1	0	0	1	1	1	1	0	2	0	0	2	0	2	1	1	1	1	0	1	1	0	0	0	0	0	0	0	0	0
512	0	1	2	0	0	0	1	0	1	1	2	0	2	1	1	1	0	0	0	1	0	0	1	1	0	0	0	1	2	1	1	0	1	1	0	1	2	0	2	2	0	0	0	0	0	0	0	1	0
513	1	2	0	0	0	0	1	0	1	1	1	0	1	0	0	0	1	1	1	0	1	0	0	2	2	1	0	0	2	2	0	1	1	1	1	1	2	1	1	1	0	0	0	0	0	1	0	0	0
514	1	1	1	0	0	1	1	0	1	0	0	0	1	0	0	0	1	1	0	0	0	1	0	2	0	0	0	1	2	2	1	1	2	0	0	1	2	0	2	1	1	1	0	0	0	0	1	0	0
515	1	1	1	0	0	1	2	1	1	0	0	0	2	1	1	1	1	1	2	2	0	0	1	1	0	1	0	0	1	1	1	1	2	1	0	1	1	0	1	1	0	0	0	0	1	0	0	0	0
516	1	0	1	0	0	0	2	0	2	0	0	0	1	1	1	1	1	0	1	1	0	1	0	2	0	1	0	0	2	2	1	1	2	0	0	1	1	1	0	0	0	0	0	0	0	1	0	1	0
517	1	1	2	0	0	1	1	0	1	0	1	0	0	0	0	0	0	0	1	1	0	0	0	2	0	0	0	1	2	2	1	1	1	1	0	2	1	0	0	0	0	0	0	0	0	0	0	0	0
518	0	1	1	0	0	1	2	1	0	0	0	0	0	0	0	0	2	0	1	1	0	0	1	1	0	1	0	1	2	2	1	1	1	2	2	2	1	0	0	0	0	0	0	0	0	0	0	0	1
519	1	0	2	0	1	2	1	0	0	0	2	0	0	0	0	0	1	1	1	1	0	0	0	2	0	1	0	0	2	1	0	0	1	1	0	1	1	0	1	1	1	1	1	0	0	1	0	0	0
520	0	0	2	0	1	1	1	1	1	0	1	0	0	0	0	0	1	0	1	1	0	0	0	2	0	1	0	0	1	1	2	0	0	0	0	1	1	1	0	0	0	1	1	0	1	1	0	0	0
521	1	2	1	0	1	1	2	1	1	0	0	0	1	0	0	1	0	0	2	1	1	1	0	2	0	0	0	0	2	2	2	1	2	2	0	2	2	0	2	2	0	0	0	0	1	0	0	1	0
522	1	2	0	0	0	1	2	0	2	0	0	1	0	0	0	1	2	2	1	1	1	1	0	2	0	1	0	0	2	2	0	1	1	1	0	2	2	0	2	1	1	1	1	0	1	1	1	0	0
523	1	1	1	0	0	0	1	1	1	0	0	1	1	0	0	0	2	2	1	1	0	0	0	2	0	0	0	0	2	2	1	1	2	2	1	2	2	0	1	1	0	1	1	0	1	0	0	0	0
524	1	2	0	0	0	0	2	0	0	0	1	0	0	0	0	0	1	0	1	1	0	0	0	2	0	1	0	1	2	2	1	0	2	2	2	2	1	0	0	0	0	0	0	0	0	2	0	1	0
525	1	0	2	0	0	2	2	1	0	0	0	0	0	0	0	0	0	0	0	0	1	1	0	2	0	2	0	1	2	2	1	0	0	2	2	2	1	0	0	0	0	0	0	0	1	0	0	0	0
526	1	0	2	0	1	1	2	1	0	0	0	0	1	0	0	0	1	0	1	1	1	0	0	2	0	2	0	1	2	2	2	2	2	0	0	0	1	1	0	0	0	0	0	0	1	0	0	0	0
527	1	1	1	0	1	1	2	0	1	0	1	1	0	0	0	1	1	1	1	1	1	0	0	2	0	1	0	0	2	2	0	0	2	1	0	1	1	0	0	0	0	1	1	0	2	0	0	0	1
528	1	0	2	0	0	2	0	0	0	0	2	0	2	1	1	1	1	1	1	1	0	0	1	1	0	1	0	1	2	2	0	0	1	1	0	1	1	0	1	0	1	1	1	0	1	1	0	1	0
529	1	2	0	0	0	1	2	1	0	0	0	0	1	0	0	0	1	1	0	1	0	0	0	2	0	1	0	0	2	2	1	0	1	2	1	2	1	0	1	1	0	0	0	0	0	0	0	0	0
530	1	0	2	0	0	2	2	1	0	0	0	1	2	0	0	0	1	1	1	1	1	2	1	1	1	1	0	0	2	2	1	0	0	2	0	2	1	0	0	0	0	1	1	0	1	1	0	1	0
531	1	0	2	0	1	1	1	0	0	0	2	1	2	0	0	0	1	1	1	2	0	1	0	2	0	2	2	1	2	2	1	0	2	1	1	1	1	0	0	0	0	0	0	0	0	1	0	0	0
532	1	2	1	0	1	1	2	0	0	0	0	0	0	0	0	0	2	0	1	1	1	1	0	2	0	2	0	0	2	2	0	1	1	1	0	1	0	0	1	1	0	0	0	0	1	0	0	0	1
533	1	2	0	0	0	0	0	0	0	0	2	1	2	0	0	0	1	0	0	0	1	0	1	1	1	1	0	1	1	1	1	1	2	0	0	1	2	0	0	0	0	1	1	0	2	0	0	0	1
534	1	1	2	0	0	2	1	0	2	0	0	0	0	0	0	0	1	0	2	1	1	0	0	2	0	1	0	0	2	2	1	1	2	0	0	0	2	1	0	0	0	0	0	0	1	0	0	0	1
535	1	2	0	0	0	0	1	0	1	0	0	0	1	1	1	1	1	0	1	1	0	1	0	2	0	0	0	0	1	1	2	1	2	0	0	1	2	0	1	1	0	0	0	1	0	1	0	0	0
536	0	1	2	0	0	1	1	0	1	1	1	0	0	0	0	0	0	0	1	1	1	1	0	2	0	1	1	2	2	2	1	1	1	1	0	2	0	0	0	0	0	0	0	1	0	1	0	0	0
537	1	2	0	0	0	0	2	0	1	0	1	1	1	0	0	0	2	1	2	2	1	0	0	2	0	1	0	0	2	2	1	2	1	2	1	2	2	1	1	1	0	0	0	0	0	0	0	0	0
538	1	1	1	0	0	1	2	1	0	0	0	0	0	0	0	0	0	0	1	1	1	0	0	2	0	2	0	1	2	2	0	0	1	1	0	1	0	0	0	0	0	1	1	0	0	1	1	0	0
539	1	2	1	0	0	0	2	0	1	0	1	1	1	0	0	0	2	1	2	2	1	0	0	2	2	1	0	1	2	2	2	2	1	1	0	1	1	0	2	2	0	1	1	0	1	1	0	0	0
540	0	1	2	0	0	2	2	0	2	0	0	0	1	0	0	1	1	0	1	1	1	1	0	2	0	0	0	0	1	1	2	2	2	2	1	2	1	0	0	0	0	1	1	0	1	0	0	1	0
541	1	2	1	1	0	1	2	0	1	0	0	0	1	0	0	0	1	1	1	1	1	0	1	1	0	1	0	1	2	2	1	1	0	1	0	1	1	0	0	0	0	0	0	0	0	1	1	0	0
542	0	2	0	0	0	0	2	0	0	0	0	0	1	0	0	1	1	1	1	1	0	0	0	2	0	1	0	0	2	2	0	1	2	1	0	2	0	0	0	0	0	0	1	0	1	0	0	0	0
543	1	1	1	0	0	1	2	1	0	0	1	0	0	0	0	0	2	0	1	1	1	0	1	1	0	0	0	0	2	1	0	2	2	0	0	1	1	0	0	0	0	0	0	1	0	0	0	0	0
544	0	0	2	0	1	2	2	0	0	0	1	0	1	0	0	0	1	0	0	0	1	0	0	2	0	1	0	0	2	2	0	2	1	1	0	1	2	0	0	0	1	0	0	0	1	1	0	0	0
545	0	1	1	0	1	1	2	0	0	0	0	0	1	0	0	0	0	0	1	1	1	0	0	2	0	1	0	1	2	2	1	1	1	0	0	1	1	0	0	0	0	1	1	0	1	1	0	1	1
546	1	1	2	0	0	2	1	0	1	0	1	1	1	0	0	0	1	0	0	0	1	0	1	1	1	2	0	0	2	2	0	0	1	0	0	1	2	0	1	1	0	0	0	1	1	1	0	0	0
547	1	2	0	0	0	0	2	0	1	0	0	0	0	0	0	0	2	1	2	2	1	0	0	2	0	1	0	0	1	1	1	1	1	2	1	2	2	0	1	1	1	0	0	0	0	2	0	0	0
548	1	2	1	0	0	2	2	0	1	0	0	0	0	0	0	0	1	1	2	2	0	0	0	2	0	1	0	2	1	1	2	0	1	0	0	1	1	0	2	2	0	1	1	0	1	1	0	0	0
549	1	2	0	0	0	0	2	0	0	0	1	0	1	0	0	1	1	0	1	1	0	0	0	2	0	2	0	0	2	1	0	2	2	2	1	2	1	1	1	1	0	0	0	1	1	1	0	1	0
550	0	1	2	0	0	2	2	0	1	0	0	0	0	0	0	0	1	0	2	1	1	1	0	2	0	1	0	0	2	2	0	1	1	2	0	2	1	0	1	1	0	0	0	0	0	0	0	0	0
551	0	1	2	0	0	2	2	0	2	0	0	1	2	0	0	1	1	0	1	1	1	1	1	1	1	1	0	0	1	1	0	1	2	1	0	1	0	0	0	0	0	0	0	0	0	1	0	0	0
552	1	1	1	0	0	1	2	1	1	1	0	1	1	0	0	0	2	1	1	1	1	0	0	2	0	2	1	1	2	2	0	0	1	1	0	1	1	1	0	0	0	1	1	0	1	1	0	0	0
553	1	2	0	0	0	1	2	0	1	0	0	0	1	0	0	0	1	1	2	2	0	1	0	2	0	0	0	0	2	2	0	0	2	1	1	1	1	0	1	1	0	0	0	0	1	0	0	0	0
554	1	1	1	0	0	1	1	0	1	0	1	0	1	1	1	1	0	1	0	1	1	1	1	1	1	1	0	0	1	1	1	0	2	0	0	1	2	0	1	1	0	1	1	0	1	0	0	1	0
555	1	1	2	0	0	2	2	0	2	0	0	0	0	0	0	0	2	2	2	2	0	0	0	2	0	1	1	1	2	2	0	0	1	2	1	1	1	0	0	0	0	0	0	1	0	0	0	0	0
556	0	0	2	0	1	2	2	1	1	0	0	1	2	0	0	0	2	0	2	2	0	1	0	2	0	0	0	0	2	2	0	0	2	2	2	2	2	0	0	0	0	1	1	0	0	0	0	0	0
557	0	0	2	0	0	1	2	1	0	0	0	0	1	1	1	1	1	0	1	1	1	0	0	2	0	1	0	0	2	2	1	0	2	1	0	2	1	0	0	0	0	0	0	0	0	0	0	1	0
558	1	2	0	0	0	1	1	0	1	0	1	1	2	0	0	0	1	0	1	1	0	1	0	2	0	1	0	0	2	2	0	0	0	2	1	2	0	0	0	0	0	1	1	0	1	1	0	1	0
559	1	2	0	0	0	0	2	0	2	0	0	1	2	0	0	0	0	0	1	2	0	1	1	1	1	0	0	1	2	2	2	0	1	1	1	1	0	0	0	0	0	0	0	0	0	0	0	0	1
560	0	0	2	0	1	2	2	0	2	0	0	0	1	0	0	0	1	1	2	2	0	0	0	2	1	2	1	1	2	2	1	0	0	2	1	2	2	0	1	1	0	0	0	0	0	1	0	1	0
561	1	2	1	0	0	1	2	0	1	0	1	0	1	0	0	0	1	0	1	1	1	0	0	2	0	1	0	0	1	1	2	1	2	0	0	1	1	0	0	0	0	0	0	0	1	1	0	0	0
562	1	2	0	0	1	1	2	1	1	0	0	0	0	0	0	0	2	1	1	1	1	0	0	2	0	0	0	1	2	2	1	2	1	1	0	2	2	1	1	1	0	1	0	0	0	1	0	0	1
563	1	2	0	0	0	1	1	0	0	0	1	0	2	0	0	0	1	1	1	1	0	0	1	1	0	0	0	1	1	1	2	2	2	0	0	0	1	0	0	0	1	1	1	0	1	0	0	1	0
564	1	1	1	0	0	2	1	0	0	0	0	0	0	0	0	0	0	0	0	0	0	0	0	2	0	1	0	2	1	1	2	2	2	2	1	2	1	0	0	0	0	0	0	0	0	0	0	0	0
565	0	0	2	0	1	1	2	0	0	0	0	0	0	0	0	0	2	1	2	1	1	0	0	2	0	1	0	0	2	2	0	1	2	2	1	2	1	0	0	0	0	0	0	1	2	0	0	0	0
566	1	0	2	0	1	2	1	0	0	0	1	0	0	0	0	0	1	0	1	1	1	0	0	2	1	2	0	1	1	1	2	1	1	0	0	1	0	0	0	0	0	0	0	0	0	0	0	1	0
567	1	1	2	0	1	2	2	0	2	0	0	0	0	0	0	0	0	1	1	1	0	1	0	2	0	0	0	0	2	1	1	0	1	1	0	1	1	0	1	1	0	0	0	0	0	0	0	0	0
568	1	1	2	0	1	1	1	0	0	0	0	1	1	0	0	0	1	1	0	0	1	1	1	1	1	1	0	0	2	2	1	0	2	0	0	1	1	0	1	1	0	1	1	0	0	0	0	0	0
569	1	1	2	0	0	2	1	1	0	0	1	1	1	0	0	0	2	2	2	2	0	0	0	2	0	1	0	1	2	2	1	1	1	0	0	0	2	0	1	1	0	0	0	0	0	1	0	0	0
570	1	2	0	0	0	0	1	0	0	0	2	1	1	0	0	0	1	1	0	0	0	0	0	2	0	1	0	1	2	1	2	1	1	1	0	2	0	0	0	0	0	0	0	0	0	2	0	0	1
571	1	0	2	0	1	2	2	0	0	0	0	0	1	0	0	0	0	0	0	1	0	0	0	2	0	2	0	0	2	2	1	0	1	0	0	0	1	0	1	1	1	2	2	0	0	1	0	0	0
572	1	1	2	0	0	2	1	0	1	0	0	0	0	0	0	0	1	0	1	1	0	1	1	1	1	0	0	0	2	2	0	0	0	2	0	2	2	0	1	1	0	0	0	0	0	1	0	1	0
573	1	2	0	0	0	1	2	1	1	0	0	0	0	0	0	0	0	0	2	1	1	0	0	2	1	1	0	1	1	1	1	0	1	1	0	1	1	0	1	1	0	0	0	0	1	0	0	0	0
574	1	2	0	0	0	0	2	0	1	0	1	1	1	0	0	0	2	1	0	0	1	1	1	1	1	0	0	0	2	2	1	1	2	1	1	1	1	0	0	0	0	0	0	0	0	1	1	0	0
575	1	0	2	0	1	2	2	0	2	0	0	0	0	0	0	0	1	1	0	1	0	1	0	2	0	1	0	0	2	2	0	0	1	2	2	2	1	1	0	0	0	1	0	0	0	0	0	0	0
576	0	0	2	0	1	2	1	0	0	1	1	0	0	0	0	0	1	1	1	1	1	0	1	1	0	1	1	1	2	2	0	1	2	1	0	1	2	0	1	1	0	0	0	0	0	1	0	0	0
577	1	1	1	0	0	1	2	0	1	0	1	0	1	0	0	0	1	1	2	2	0	0	0	2	0	0	0	0	2	2	1	0	1	2	0	2	1	0	1	1	0	1	0	0	2	0	0	0	0
578	0	1	2	0	0	0	0	0	1	1	1	0	1	0	0	0	2	1	1	1	0	2	0	2	0	0	0	0	2	1	0	0	1	1	0	2	0	0	0	0	0	0	1	0	0	1	0	2	0
579	1	1	1	0	1	2	2	1	0	0	0	1	0	0	0	1	1	0	0	0	1	0	0	2	0	0	1	1	2	2	0	0	1	1	0	1	1	1	0	0	0	0	0	1	0	1	0	0	1
580	1	1	1	0	0	1	1	0	0	0	2	1	1	0	0	0	0	0	2	2	0	0	0	2	1	1	0	0	2	2	0	1	2	0	0	1	0	0	0	0	0	0	0	0	0	1	0	1	0
581	0	2	2	0	1	1	2	1	1	0	0	0	0	0	0	0	2	1	1	1	1	1	0	2	0	2	0	2	1	1	1	0	1	1	0	1	1	0	1	1	0	0	0	0	0	1	0	0	1
582	1	1	2	0	0	1	2	0	0	0	1	0	2	0	0	1	1	0	1	1	0	1	0	2	0	0	0	1	2	2	0	1	2	0	0	2	2	0	2	1	1	0	0	1	0	1	0	0	0
583	0	2	0	0	0	0	2	0	1	0	0	0	2	1	1	1	1	0	1	1	0	0	1	1	1	1	0	1	2	2	1	0	0	2	1	1	1	0	1	1	0	0	0	1	1	0	0	0	0
584	1	2	0	0	0	0	2	0	2	0	0	0	0	0	0	0	1	1	1	1	1	0	1	1	0	1	0	0	2	2	0	0	1	1	0	1	1	0	0	0	0	0	0	0	0	0	0	1	0
585	1	2	1	0	0	0	2	0	1	0	2	0	1	0	0	0	2	0	2	2	0	0	0	2	0	0	0	0	2	2	0	0	2	1	0	0	1	0	1	1	0	0	0	1	0	0	0	0	0
586	1	2	0	0	0	0	2	0	1	0	1	1	2	0	0	0	2	0	2	2	0	0	0	2	0	1	0	1	2	2	1	0	1	0	0	1	1	0	0	0	0	0	0	0	0	0	0	1	0
587	0	1	1	0	1	1	2	0	1	0	1	0	1	0	0	0	1	0	1	1	1	0	0	2	0	0	1	1	2	2	0	1	0	2	0	2	1	1	0	0	0	1	1	0	0	0	0	0	0
588	1	2	1	0	0	0	2	1	0	0	0	0	1	0	0	0	1	0	2	1	1	0	1	1	0	2	0	0	2	1	1	0	2	2	2	2	0	0	0	0	0	2	2	0	1	1	1	0	0
589	0	0	2	0	0	1	1	0	1	0	0	0	1	0	0	0	2	0	1	1	1	0	2	0	0	1	0	1	1	1	1	1	1	1	1	1	2	0	2	2	0	0	0	0	0	0	0	1	0
590	0	0	2	0	1	2	1	0	0	0	1	1	1	0	0	0	2	2	1	1	1	0	1	1	1	2	0	0	2	2	2	0	1	0	0	1	1	0	1	1	0	1	1	0	0	1	0	0	0
591	1	1	1	0	0	1	1	1	1	0	1	0	1	0	0	0	2	2	1	1	1	1	0	2	0	0	0	0	2	2	2	0	1	0	0	0	0	0	0	0	0	1	0	0	0	1	0	0	0
592	1	1	1	0	0	1	2	0	1	0	1	1	0	0	0	0	2	2	1	1	1	0	0	2	0	1	0	2	2	2	0	0	1	2	0	0	1	0	0	0	0	1	1	0	1	0	0	0	0
593	0	2	0	0	0	0	2	0	0	1	1	0	0	0	0	0	1	1	1	1	0	1	1	1	0	1	0	0	2	2	0	1	2	0	0	0	2	0	2	2	0	1	1	0	2	0	0	1	0
594	0	0	2	0	1	2	2	1	1	0	0	0	1	0	0	0	0	0	0	1	0	2	0	2	0	0	0	0	1	1	1	1	1	1	0	2	1	0	0	0	0	1	1	0	1	1	0	0	0
595	0	1	0	0	0	1	2	1	0	0	0	1	2	0	0	1	1	1	1	1	1	0	0	2	0	1	0	0	2	2	0	0	2	0	0	2	1	0	0	0	0	0	0	1	0	1	0	1	0
596	1	2	1	0	0	1	1	0	1	0	0	0	1	0	0	0	1	0	0	0	1	1	1	1	1	1	0	1	2	2	1	1	1	2	2	2	1	0	0	0	0	1	1	0	1	0	0	0	0
597	0	0	2	0	1	2	1	0	0	0	1	0	1	0	0	0	2	2	1	1	0	0	0	2	1	2	0	0	1	1	1	1	2	1	0	1	2	0	1	1	0	1	1	0	1	1	0	0	0
598	1	0	1	0	0	0	2	0	1	0	0	1	1	0	0	0	2	0	2	2	0	1	0	2	0	1	0	0	1	1	2	0	2	1	0	1	1	0	1	0	1	0	0	0	0	0	0	0	0
599	0	1	0	0	0	1	2	0	0	0	0	1	1	0	0	0	1	1	0	0	0	0	0	2	0	0	0	0	2	2	0	1	2	1	1	1	1	0	2	2	0	1	1	0	0	0	0	2	0
600	0	1	1	0	0	0	2	0	0	0	1	0	0	0	0	0	1	0	2	1	1	1	1	1	1	1	0	0	2	2	0	2	2	1	0	1	1	0	1	1	0	1	1	0	1	1	0	0	0
601	1	2	1	0	0	1	1	0	0	0	1	0	0	0	0	0	1	0	1	1	0	0	0	2	0	1	0	1	1	0	1	0	1	2	1	2	0	0	0	0	0	1	1	0	1	1	0	0	0
602	0	0	2	0	0	1	2	0	0	0	0	1	1	0	0	0	1	1	0	0	1	0	0	2	0	1	0	2	1	1	2	0	1	2	1	2	2	0	0	0	0	1	0	0	2	0	0	0	0
603	0	1	1	0	1	2	1	0	1	1	1	0	1	0	0	0	1	1	0	0	0	0	1	1	0	2	0	2	2	2	0	1	1	2	0	2	2	0	0	0	0	0	0	0	0	0	0	0	1
604	0	1	1	0	0	2	1	0	0	0	1	0	0	0	0	0	0	0	1	1	0	1	1	1	0	1	0	1	2	2	2	0	2	2	0	2	0	0	0	0	0	1	0	0	0	0	0	0	0
605	1	1	1	0	1	1	2	0	1	0	0	2	2	0	0	0	0	0	0	0	1	0	0	2	0	1	0	0	2	2	1	0	2	1	1	2	0	0	0	0	0	0	0	1	0	1	0	0	1
606	1	0	2	0	0	1	1	0	1	0	1	1	1	0	0	0	1	0	2	2	0	1	2	0	1	1	0	1	1	1	2	0	2	2	0	2	2	0	1	1	0	0	0	0	0	1	0	0	0
607	1	2	0	0	0	0	2	0	0	0	0	0	0	0	0	0	1	1	1	0	1	0	0	2	0	0	0	1	1	1	2	1	2	0	0	1	0	0	0	0	0	1	1	0	0	0	0	0	0
608	1	1	1	0	1	2	2	0	2	0	0	1	2	0	0	0	1	0	1	1	0	1	2	0	1	1	0	2	0	0	2	0	0	2	0	2	1	0	0	0	0	1	1	1	1	1	0	1	0
609	1	2	0	0	0	1	2	0	2	0	0	0	1	0	0	0	1	0	1	1	0	0	0	2	1	1	0	1	2	2	1	0	2	0	0	0	0	0	0	0	0	0	0	1	0	0	0	0	0
610	0	2	1	0	0	2	1	0	0	0	1	0	1	0	0	0	2	1	2	2	1	0	0	2	0	2	0	0	2	1	1	1	2	1	0	1	2	0	1	1	0	0	0	0	0	0	0	0	1
611	1	2	0	0	0	1	1	0	1	0	1	0	0	0	0	0	1	1	0	0	1	0	0	2	0	1	0	2	2	2	1	0	2	0	0	1	1	0	1	1	0	1	1	0	1	0	0	0	0
612	1	2	0	0	0	0	1	0	1	0	0	1	2	0	0	0	2	0	1	1	0	0	0	2	0	1	0	1	2	2	1	1	2	0	0	1	1	0	0	0	0	0	0	0	0	1	0	0	0
613	0	1	1	0	0	1	0	0	0	1	2	0	1	0	0	0	1	1	1	1	1	0	1	1	1	0	0	1	2	2	2	1	1	1	0	2	0	0	1	1	0	0	0	0	0	0	0	0	0
614	0	1	1	0	1	2	2	1	1	0	0	0	0	0	0	0	0	0	0	0	1	0	0	2	0	1	0	0	1	1	1	0	0	0	0	1	1	0	0	0	0	1	0	0	0	1	0	0	1
615	0	2	1	0	0	2	1	0	0	1	1	0	0	0	0	0	0	0	1	1	1	0	1	1	0	0	0	0	1	2	1	0	1	2	0	2	1	0	0	0	0	0	0	0	1	0	0	0	0
616	1	0	2	0	1	2	2	0	0	0	1	0	0	0	0	0	1	1	2	2	0	0	0	2	0	1	0	1	2	2	0	0	2	1	0	1	1	0	0	0	0	1	0	0	0	0	0	1	0
617	1	1	2	0	0	0	2	1	0	0	0	1	1	0	0	0	1	0	2	2	0	1	0	2	1	0	0	0	2	2	0	0	1	1	0	1	1	0	0	0	0	1	1	0	1	1	0	0	0
618	0	1	1	0	0	1	2	0	1	0	1	0	0	0	0	0	2	2	0	0	0	0	1	1	1	2	0	0	2	2	0	0	1	1	0	1	0	0	1	1	0	0	0	0	0	0	0	0	1
619	0	0	2	0	1	2	2	0	1	0	0	0	0	0	0	0	0	0	2	1	1	0	0	2	0	1	0	0	1	1	1	0	1	2	1	2	2	1	0	0	0	0	0	0	0	1	0	1	0
620	0	1	1	0	0	2	2	0	2	0	0	1	1	0	0	0	2	1	0	0	1	2	1	1	1	1	0	0	2	1	0	1	1	0	0	1	1	0	0	0	0	1	0	0	1	0	0	0	1
621	1	0	2	0	0	1	1	0	1	1	1	1	2	0	0	0	1	0	2	2	0	0	1	1	0	1	0	0	1	1	2	0	2	2	0	2	1	0	0	0	0	0	0	0	0	0	0	0	0
622	1	0	2	0	1	2	1	0	2	0	0	1	1	0	0	0	0	0	1	0	1	0	1	1	0	0	0	0	2	2	2	1	2	0	0	1	1	0	0	0	0	0	0	1	2	0	0	1	0
623	1	1	1	0	0	0	1	0	1	0	0	0	1	0	0	0	2	1	2	2	0	1	1	1	0	0	0	0	2	1	1	1	1	1	1	2	2	0	0	0	0	0	0	0	0	0	0	1	1
624	1	2	0	0	0	1	0	0	0	0	1	0	2	0	0	0	1	0	1	1	0	1	0	2	0	1	0	1	2	2	1	0	1	1	0	2	2	1	1	0	1	0	0	1	0	1	0	0	0
625	1	1	2	0	0	1	2	0	1	0	0	0	1	0	0	0	2	1	2	1	1	0	0	2	0	1	0	0	2	1	0	0	0	2	0	2	2	0	0	1	0	1	0	0	1	0	0	0	1
626	1	1	1	0	1	1	2	0	2	0	0	0	0	0	0	0	1	1	0	1	1	1	0	2	0	1	0	0	2	2	0	0	1	2	1	2	1	0	1	1	0	0	0	0	0	0	0	0	0
627	1	1	1	0	0	1	2	1	0	0	0	1	2	0	0	0	1	0	1	1	1	0	1	1	0	1	0	1	1	0	2	0	2	1	0	1	1	0	1	1	0	0	0	1	1	2	0	0	0
628	1	1	1	0	0	1	1	0	0	0	1	1	1	0	0	0	2	1	1	1	0	1	0	2	0	2	0	1	2	2	1	1	2	1	1	1	0	0	0	0	0	0	0	0	0	1	0	0	1
629	0	1	1	0	0	1	2	0	0	0	0	0	1	0	0	0	0	0	1	1	0	1	0	2	0	1	0	1	2	2	0	1	1	2	1	1	1	0	0	0	0	0	0	0	0	0	0	0	0
630	0	1	1	0	1	2	1	0	1	0	0	0	1	0	0	0	1	2	1	1	1	1	0	2	0	0	0	0	2	1	0	2	2	1	0	1	0	1	0	0	0	0	0	0	0	2	0	0	0
631	0	0	2	0	0	1	2	1	1	0	0	0	0	0	0	0	1	0	1	1	1	1	1	1	1	1	0	0	2	2	1	0	2	1	0	1	0	0	0	0	0	1	0	0	1	1	0	0	1
632	1	0	2	0	0	2	2	1	0	0	1	1	1	0	0	0	1	1	1	1	0	0	0	2	0	1	0	0	2	2	1	0	1	1	0	1	1	0	1	1	0	0	0	0	0	0	0	1	0
633	1	0	2	0	0	2	2	1	0	0	0	1	0	0	0	1	0	0	1	1	1	0	0	2	0	2	0	0	2	2	0	1	2	0	0	1	0	0	1	1	0	0	0	1	0	0	0	0	0
634	1	1	2	0	0	2	2	1	0	0	0	0	1	0	0	0	1	1	0	1	1	1	1	1	0	1	0	0	2	2	1	2	2	0	0	0	2	0	1	1	0	0	0	0	0	2	0	0	0
635	0	2	1	0	1	1	2	0	2	0	0	0	0	0	0	0	2	1	1	1	0	0	0	2	0	1	0	0	1	1	0	0	0	2	1	2	2	0	2	2	0	0	0	0	0	0	0	0	0
636	0	1	1	0	0	0	2	1	0	0	0	0	0	0	0	0	1	1	1	1	1	0	0	2	0	1	0	1	2	2	2	2	2	1	0	2	2	0	2	1	1	0	0	1	0	1	0	0	1
637	1	1	1	0	0	1	2	0	1	0	0	0	2	0	0	0	2	0	2	2	0	0	0	2	0	1	0	0	2	2	0	1	0	2	0	2	2	0	1	1	1	0	0	0	0	1	1	0	1
638	1	2	1	0	0	1	2	0	2	0	0	0	1	1	1	1	0	1	1	1	0	0	0	2	0	0	0	0	2	2	1	0	0	2	0	2	2	1	1	1	0	0	0	0	0	0	0	1	0
639	0	1	1	0	0	1	2	1	0	0	0	0	0	0	0	0	2	1	1	1	0	0	0	2	0	1	0	1	2	1	1	0	0	2	1	2	1	0	1	1	0	0	0	1	1	2	0	0	1
640	0	2	0	0	0	1	2	0	2	0	0	0	0	0	0	0	0	0	0	0	0	1	2	0	1	1	0	1	2	1	1	1	2	1	0	1	1	0	1	1	1	0	0	0	0	1	0	0	1
641	0	1	1	0	0	0	2	1	0	0	0	1	1	0	0	0	0	0	1	1	1	1	1	1	0	0	0	0	2	2	2	0	1	1	0	1	1	1	0	0	0	0	0	0	0	1	0	0	1
642	1	0	2	0	1	2	1	0	0	0	1	1	2	0	0	0	1	1	1	2	0	1	0	2	0	0	0	0	2	2	1	1	2	0	0	0	1	0	1	1	0	0	0	0	0	0	0	1	1
643	1	2	1	0	0	1	2	1	0	0	1	0	0	0	0	0	2	0	1	2	0	1	0	2	0	1	0	2	1	1	2	0	1	1	0	2	2	0	0	0	0	0	0	0	0	0	0	0	0
644	0	1	1	0	0	1	2	0	1	0	1	1	1	0	0	0	1	0	1	1	1	1	1	1	1	0	1	0	2	2	1	1	2	0	0	1	0	0	1	1	0	1	0	0	1	1	0	0	1
645	0	1	2	0	0	0	1	0	1	0	1	0	0	0	0	0	2	1	1	1	0	0	2	0	0	0	0	1	1	0	1	2	2	0	0	0	1	0	0	0	0	0	0	0	0	1	0	0	1
646	1	1	0	0	0	1	2	0	1	0	0	1	2	1	1	1	1	1	2	2	0	2	1	1	1	1	0	1	2	2	1	1	1	2	1	2	2	0	1	0	1	0	0	0	0	1	0	1	0
647	1	2	0	0	0	1	1	0	0	0	2	0	2	1	1	1	1	0	1	1	0	0	1	1	0	0	0	0	2	1	0	2	1	0	0	0	1	1	0	0	0	0	0	1	0	0	0	1	0
648	1	1	1	0	0	1	1	0	1	0	1	0	0	0	0	0	1	1	1	1	0	0	0	2	0	0	0	1	2	2	1	1	2	0	0	0	2	0	1	1	0	0	0	0	0	0	0	0	0
649	0	0	2	0	0	2	2	1	1	0	0	1	1	0	0	0	0	1	2	2	0	0	0	2	0	1	1	0	2	2	0	2	2	0	0	1	1	0	0	0	0	0	0	0	1	0	0	0	0
650	0	1	2	0	0	1	1	0	1	0	1	1	1	0	0	0	2	2	0	0	2	0	0	2	0	2	0	0	2	2	0	0	2	1	0	2	0	0	0	0	0	1	0	0	0	1	0	0	0
651	1	0	2	0	2	2	2	1	0	0	0	0	0	0	0	0	1	0	2	2	0	0	0	2	0	2	0	0	2	2	1	0	0	2	0	2	1	0	0	0	0	1	1	0	1	2	0	0	0
652	1	0	2	0	1	2	2	0	0	0	0	0	0	0	0	0	2	1	1	1	0	1	0	2	0	2	0	1	2	2	0	0	2	1	0	2	2	0	0	0	0	0	0	0	1	0	0	0	0
653	1	0	2	0	0	1	1	2	0	0	0	1	0	0	0	1	1	0	1	1	0	0	1	1	1	2	0	1	1	1	1	0	1	2	1	2	2	0	0	0	0	0	0	0	2	2	0	0	0
654	1	2	1	0	0	1	1	0	0	0	1	1	1	0	0	0	0	0	2	1	1	0	0	2	0	2	0	0	2	2	1	1	1	1	1	2	2	0	2	1	1	0	0	0	0	1	0	0	0
655	0	2	1	0	0	1	2	0	2	0	0	0	1	0	0	0	2	0	1	1	0	0	0	2	0	0	0	0	2	2	0	0	0	1	0	1	0	0	0	1	0	2	2	0	1	0	0	0	1
656	0	2	1	0	0	2	1	1	0	0	1	0	0	0	0	0	1	0	1	1	0	0	0	2	0	1	0	2	2	2	0	1	1	1	0	1	0	0	1	1	0	1	1	0	2	2	0	0	0
657	0	1	1	0	0	1	1	0	1	0	1	1	1	0	0	0	1	1	0	0	1	0	0	2	0	1	0	1	2	2	1	1	2	0	0	1	1	1	0	0	0	0	0	1	0	1	0	0	0
658	1	1	1	0	1	1	0	0	0	0	2	0	1	0	0	0	0	0	1	2	0	0	0	2	1	2	0	0	2	2	1	1	1	2	0	2	1	0	0	0	0	0	0	0	1	0	0	0	0
659	0	2	1	0	0	1	2	0	1	0	0	1	2	0	0	0	0	1	1	1	0	0	0	2	0	0	0	0	1	1	2	1	2	0	0	1	1	0	0	0	0	1	1	0	0	1	0	1	0
660	1	2	1	0	0	1	1	0	0	0	1	2	2	0	0	0	2	1	1	1	0	0	0	2	0	1	0	0	2	2	1	1	0	1	0	1	1	1	1	1	0	0	0	0	0	0	0	0	0
661	0	2	0	0	0	0	2	0	1	0	0	1	1	0	0	0	2	0	2	2	0	1	0	2	0	2	0	2	1	1	2	1	2	1	0	1	0	0	0	0	0	0	0	0	0	1	0	0	0
662	1	0	2	0	0	2	2	0	0	0	0	0	1	0	0	0	0	0	1	1	1	0	0	2	0	0	0	0	2	1	0	1	2	0	0	1	2	1	0	0	0	0	0	0	0	1	0	2	0
663	1	1	1	0	0	0	2	1	0	0	0	1	2	0	0	0	0	0	2	2	0	0	1	1	0	1	0	1	1	2	2	0	0	1	1	2	1	0	0	0	0	1	1	0	0	1	0	0	0
664	0	0	2	0	1	1	2	1	1	0	0	1	1	0	0	0	2	0	2	2	0	0	0	2	1	2	0	1	1	2	1	0	1	2	0	2	2	0	2	2	0	0	0	0	0	0	0	0	1
665	0	1	2	0	0	1	2	0	1	0	1	0	0	0	0	0	1	1	1	1	0	0	0	2	0	1	0	0	2	2	0	1	2	2	0	2	1	0	0	0	0	1	1	0	0	1	0	0	1
666	0	1	2	0	0	2	2	0	1	0	1	1	1	0	0	0	0	0	1	1	1	0	0	2	0	1	0	2	1	1	2	1	2	2	1	2	2	0	1	1	0	2	1	0	1	0	0	0	0
667	1	0	2	0	0	1	2	0	0	0	1	0	2	0	0	0	2	2	2	2	0	1	0	2	0	1	0	0	2	2	0	1	1	2	2	2	1	0	0	0	1	1	1	0	1	0	0	0	0
668	1	1	1	0	0	2	1	0	2	0	0	0	1	0	0	0	0	0	1	1	1	0	0	2	0	1	0	1	1	1	2	2	1	1	0	2	1	1	0	0	0	1	1	1	1	2	0	0	1
669	1	1	1	0	0	2	1	0	1	1	1	0	1	0	0	0	2	0	2	2	0	1	0	2	0	1	0	0	1	1	1	0	1	1	0	2	1	0	1	1	0	0	0	0	0	1	0	0	1
670	1	1	2	0	0	0	1	0	1	0	1	1	2	0	0	0	2	1	2	2	0	0	0	2	0	0	0	0	2	2	0	1	1	1	1	1	1	0	0	0	0	0	0	0	0	1	0	0	2
671	1	1	1	0	0	1	2	1	0	0	0	0	0	0	0	0	1	0	1	1	1	0	0	2	0	1	1	1	2	2	0	1	2	1	0	2	2	0	2	1	1	0	0	0	0	2	0	0	1
672	1	1	1	0	0	1	1	0	0	1	2	1	1	0	0	1	1	0	1	1	0	0	1	1	0	1	0	0	2	2	0	1	2	1	0	1	2	0	1	0	1	0	0	1	0	1	0	0	0
673	1	0	1	0	0	1	2	1	1	0	0	0	0	0	0	0	1	0	1	1	1	1	0	2	0	0	0	1	1	2	1	0	0	0	0	2	1	0	0	0	0	1	1	0	0	0	0	1	1
674	1	1	2	0	0	0	1	1	0	0	1	1	1	0	0	0	2	2	1	1	1	0	0	2	0	0	0	1	2	2	1	0	2	1	0	2	1	0	0	0	0	0	0	0	0	2	0	0	0
675	1	0	2	0	1	2	2	0	1	0	1	0	0	0	0	0	0	0	1	1	1	1	0	2	0	1	0	1	2	2	0	0	2	1	1	1	0	0	1	1	0	1	0	0	1	0	0	0	0
676	1	1	2	0	0	2	2	0	0	0	0	0	0	0	0	0	1	1	1	1	1	1	1	1	1	2	0	1	2	2	2	0	1	1	0	2	1	0	2	2	0	1	1	0	1	1	0	1	0
677	1	1	0	0	0	1	2	1	0	0	0	0	0	0	0	0	2	2	1	1	1	0	0	2	1	0	0	1	1	1	1	1	1	1	0	1	2	0	2	2	0	1	1	1	1	2	0	0	0
678	0	1	1	0	1	2	1	0	0	0	0	1	0	0	0	1	1	0	1	1	0	1	1	1	1	1	0	1	1	1	2	0	1	2	0	0	1	0	1	1	0	0	0	1	1	0	0	1	1
679	1	1	2	0	1	1	2	0	0	0	1	0	0	0	0	0	1	1	1	1	0	1	0	2	1	0	0	0	1	1	0	1	2	1	0	1	1	0	0	0	0	0	0	0	0	0	0	0	1
680	1	1	1	0	0	2	2	0	1	0	1	0	1	0	0	0	1	0	1	1	1	0	0	2	0	2	1	1	2	2	0	1	2	1	0	1	1	0	2	2	0	1	0	0	1	1	0	0	0
681	1	0	2	0	0	1	2	1	0	0	0	0	0	0	0	0	1	1	1	1	0	1	0	2	1	0	0	1	1	0	1	0	2	1	1	1	1	1	0	0	0	1	1	0	0	1	0	0	1
682	0	0	2	0	0	1	1	0	1	0	1	0	1	0	0	0	1	1	2	2	0	1	1	1	1	1	0	0	1	1	2	1	2	0	0	1	2	0	0	1	0	1	0	0	1	0	0	0	0
683	1	2	1	0	0	1	1	1	0	0	0	0	0	0	0	0	1	1	1	1	1	0	0	2	0	1	0	1	2	1	2	0	1	0	0	1	2	0	1	0	1	0	0	0	0	1	0	0	0
684	0	1	1	0	1	1	2	1	1	0	0	0	1	0	0	0	1	1	0	0	1	1	1	1	1	1	0	0	2	2	1	1	2	1	0	1	1	0	0	0	0	0	0	0	0	0	0	0	0
685	1	2	1	0	0	0	1	0	1	1	2	1	1	0	0	0	2	1	2	2	0	0	0	2	0	1	0	1	2	2	2	1	2	1	0	2	2	0	1	0	1	0	0	0	0	0	0	0	0
686	1	2	0	0	0	0	2	0	1	0	0	0	1	0	0	0	0	0	1	0	1	2	1	1	1	1	0	0	2	2	1	1	1	1	1	2	1	0	0	0	0	1	1	0	2	0	0	0	0
687	1	1	1	0	0	1	2	0	1	0	1	0	1	1	1	1	1	1	2	2	0	0	0	2	0	1	0	0	2	2	0	1	1	2	2	2	1	0	0	0	0	0	0	0	0	1	0	0	0
688	1	0	2	0	1	2	1	0	1	1	1	0	0	0	0	0	0	0	0	0	0	0	0	2	0	0	0	0	2	2	0	0	2	1	1	1	1	1	0	0	0	1	0	0	1	0	0	0	0
689	0	1	1	1	0	1	2	0	0	0	1	0	0	0	0	0	0	1	1	1	0	0	0	2	1	1	0	0	2	2	1	1	1	1	0	1	2	0	1	1	0	1	1	0	0	1	0	0	1
690	1	2	0	0	0	1	2	1	0	0	0	0	0	0	0	0	1	0	1	1	0	2	1	1	1	1	0	0	2	1	0	1	1	1	0	1	1	0	0	0	0	1	0	0	0	0	0	0	1
691	1	2	1	0	0	2	1	0	0	0	1	0	0	0	0	0	0	0	1	2	0	0	0	2	1	0	0	1	1	1	1	1	1	0	0	1	2	1	1	1	0	0	0	0	0	1	0	1	0
692	0	0	2	0	0	1	2	0	1	0	0	2	1	0	0	1	1	0	1	1	0	0	0	2	1	1	0	0	2	2	1	1	1	1	0	2	1	1	0	0	0	1	0	0	2	1	0	0	0
693	0	0	1	0	0	1	2	1	1	0	0	0	0	0	0	0	1	0	2	1	0	0	0	2	0	1	0	2	1	1	1	0	1	0	0	1	0	0	1	0	1	0	0	0	1	1	0	0	1
694	1	2	0	0	0	1	1	0	1	0	0	1	1	0	0	0	1	1	1	1	0	1	0	2	0	0	0	0	2	2	1	0	2	0	0	2	1	0	0	0	0	1	1	0	1	1	0	0	0
695	1	1	2	0	0	2	1	0	0	0	1	1	1	0	0	0	1	1	0	0	1	1	1	1	1	2	0	1	2	1	0	2	1	1	0	2	1	0	0	0	0	1	1	0	1	1	0	0	0
696	1	0	2	0	1	2	2	0	2	0	0	0	0	0	0	0	0	0	1	1	1	1	0	2	0	1	1	1	2	2	0	1	1	1	0	1	1	1	0	0	0	0	0	0	1	0	0	1	0
697	1	1	2	0	0	1	1	0	0	0	1	0	0	0	0	0	0	0	2	2	0	0	0	2	0	2	0	0	2	2	0	1	1	1	1	1	2	0	1	0	1	1	1	0	1	1	1	0	0
698	1	1	1	0	0	1	1	2	0	0	0	0	0	0	0	0	2	2	1	1	1	1	0	2	0	0	1	0	2	1	0	0	1	2	0	0	1	0	1	1	0	0	0	1	0	0	0	1	0
699	1	2	0	0	0	1	1	0	1	0	1	1	1	0	0	0	0	0	2	1	1	0	1	1	0	1	0	0	2	2	0	0	1	2	0	2	0	0	0	0	0	0	0	0	0	1	0	0	0
700	0	1	2	0	0	2	2	1	0	0	0	0	1	0	0	0	1	1	0	0	0	0	1	1	0	1	0	1	2	2	1	2	2	2	1	2	1	0	0	0	0	1	1	0	1	1	0	0	0
701	1	1	1	0	0	1	2	0	0	0	1	0	0	0	0	0	1	1	2	2	0	1	0	2	1	0	0	0	2	2	2	0	2	2	2	2	2	0	1	1	0	0	0	0	0	0	0	0	0
702	0	1	1	0	0	0	2	1	0	0	0	1	1	0	0	0	1	0	1	1	1	0	0	2	0	0	0	0	2	1	0	1	2	0	0	1	2	0	1	1	0	0	0	0	1	0	0	0	0
703	1	1	1	0	1	2	2	0	0	0	0	0	2	0	0	1	2	1	1	2	0	0	0	2	1	0	0	0	1	2	1	2	1	2	1	2	1	0	0	0	0	0	0	0	1	0	0	0	0
704	1	1	2	0	0	0	1	0	0	0	1	0	0	0	0	0	1	0	1	1	0	0	0	2	0	1	0	0	2	2	0	0	0	1	0	1	0	0	0	0	0	0	0	0	1	1	0	0	0
705	1	1	2	0	0	0	1	0	0	0	0	0	0	0	0	0	1	1	1	1	0	0	0	2	0	1	0	0	1	1	0	0	1	1	0	1	2	0	0	0	0	0	0	0	0	0	0	0	0
706	1	1	2	0	0	1	1	0	2	0	0	0	0	0	0	0	2	1	2	2	1	0	1	1	1	2	0	2	1	1	1	0	1	1	1	1	0	0	1	1	0	0	0	0	0	0	1	0	0
707	1	0	2	0	0	2	1	0	1	0	1	1	1	0	0	0	1	0	2	1	0	0	0	2	1	1	1	1	2	2	0	0	1	1	0	1	2	0	1	1	0	1	1	0	1	1	0	0	1
708	1	0	2	0	0	1	2	0	1	0	2	0	1	0	0	0	1	1	1	1	0	0	0	2	0	2	0	1	2	2	2	1	1	0	0	1	1	0	1	1	0	0	0	0	0	1	0	0	0
709	0	2	0	0	0	0	2	1	0	0	0	0	0	0	0	0	1	1	1	1	0	2	1	1	1	1	0	0	2	2	1	0	0	2	1	1	1	0	1	1	0	1	1	0	1	1	0	0	0
710	1	1	1	0	0	0	2	0	1	0	1	1	2	0	0	0	2	1	2	2	0	0	0	2	1	0	0	1	2	2	0	1	2	1	0	1	2	1	0	0	0	0	0	0	1	0	0	0	1
711	0	1	2	0	0	1	1	0	1	1	1	0	0	0	0	0	0	0	1	1	0	0	0	2	0	2	0	0	2	2	0	1	1	1	0	1	1	0	0	0	0	1	1	0	1	2	0	0	0
712	1	1	1	0	0	1	1	0	1	0	0	1	1	0	0	0	2	0	1	1	0	0	0	2	0	1	0	1	2	2	2	1	1	2	2	2	0	0	1	0	1	0	0	0	0	1	0	1	0
713	1	2	1	0	0	1	2	0	0	1	1	0	0	0	0	0	1	1	2	2	0	0	1	1	1	1	0	1	1	0	2	0	1	1	0	1	1	0	0	0	0	1	0	0	2	1	0	2	0
714	1	1	1	0	0	1	1	0	0	0	1	0	0	0	0	0	1	1	0	0	2	0	0	2	0	0	2	1	2	2	1	1	2	0	0	2	0	0	0	0	0	0	0	0	0	0	0	0	1
715	1	1	2	0	1	2	2	0	1	0	1	0	1	1	1	1	1	2	1	1	1	1	1	1	1	1	0	1	2	2	1	0	1	2	1	2	2	0	2	2	0	0	0	0	0	0	0	1	0
716	1	2	0	0	0	0	1	0	0	0	0	0	1	0	0	0	1	1	0	0	0	0	0	2	1	0	0	0	2	2	1	1	1	2	0	2	2	0	0	0	0	0	0	1	0	1	0	1	0
717	1	1	1	0	0	1	1	0	0	0	0	1	1	0	0	0	1	0	1	1	1	1	0	2	0	1	0	1	2	2	1	0	0	2	1	2	1	0	0	0	0	1	1	0	0	0	0	0	0
718	0	0	1	0	0	0	2	0	1	0	0	1	1	0	0	0	0	0	0	0	0	0	0	2	0	1	0	0	2	2	0	2	1	1	0	2	1	0	0	0	0	0	0	0	1	0	0	0	0
719	1	0	2	0	0	2	2	0	1	0	1	0	0	0	0	0	2	0	2	2	0	0	0	2	0	1	1	1	2	2	0	0	1	1	1	1	1	0	1	1	0	1	0	0	0	1	0	0	0
720	1	1	1	0	1	2	0	0	1	0	1	0	0	0	0	0	1	1	1	1	1	2	1	1	1	1	0	0	2	2	0	0	1	0	0	0	0	0	1	1	0	1	0	0	0	1	0	2	0
721	1	1	1	0	1	1	1	0	0	0	1	0	0	0	0	0	1	0	1	1	1	0	0	2	0	1	0	2	1	1	2	1	2	1	0	1	2	0	2	2	0	1	0	0	0	0	0	0	0
722	0	0	1	0	0	1	2	0	0	0	0	0	2	0	0	1	1	0	1	1	0	0	0	2	0	0	2	1	2	2	1	1	0	2	0	2	2	0	1	0	1	0	0	0	0	0	0	0	1
723	1	1	1	0	0	0	1	0	2	0	0	0	1	0	0	0	0	0	2	2	0	0	0	2	0	0	0	1	2	1	1	0	1	2	0	2	0	0	0	0	0	0	0	2	0	2	0	0	0
724	1	0	2	0	0	2	2	0	1	0	0	1	1	0	0	0	1	1	2	2	0	0	0	2	0	0	0	0	2	2	0	0	2	0	0	1	1	0	1	0	1	0	0	1	1	1	0	0	0
725	1	1	2	0	0	0	1	1	1	0	1	0	1	0	0	0	1	1	2	2	0	0	1	1	0	1	0	0	2	2	0	0	0	2	0	2	1	0	1	1	1	1	1	0	1	1	0	0	0
726	1	0	2	0	0	1	2	1	1	0	0	1	0	0	0	1	1	1	1	2	0	0	1	1	1	1	1	0	2	2	0	0	2	2	0	2	1	0	0	0	0	0	0	1	0	0	0	0	0
727	1	0	2	0	1	1	2	0	1	0	0	1	0	0	0	1	2	0	2	2	0	0	0	2	0	0	0	0	2	2	0	0	2	1	0	1	2	0	0	0	1	2	2	0	0	1	0	0	0
728	1	0	2	0	1	2	1	0	1	0	1	0	0	0	0	0	2	0	2	2	0	1	0	2	0	1	0	0	2	2	0	0	2	0	0	0	1	0	2	2	0	0	0	0	0	1	0	0	0
729	1	0	2	0	0	1	2	1	0	0	1	0	0	0	0	0	1	0	1	1	0	1	0	2	0	0	1	1	2	2	0	1	2	2	0	2	1	0	0	0	0	0	0	0	0	1	0	0	0
730	0	1	2	0	0	2	1	0	0	1	1	1	2	0	0	0	0	0	2	2	0	0	0	2	0	1	1	1	2	2	0	0	1	0	0	2	0	0	0	0	0	0	0	1	0	1	0	0	1
731	1	2	1	0	1	1	2	0	1	0	0	0	1	0	0	0	1	0	1	1	0	0	1	1	0	1	0	0	2	2	0	1	1	2	2	2	1	0	0	0	0	1	1	0	1	0	0	0	0
732	1	0	2	0	0	2	2	0	1	0	0	0	0	0	0	0	0	0	0	0	0	0	1	1	0	1	0	2	1	1	1	1	2	2	1	2	0	0	0	0	0	0	0	1	0	0	1	0	0
733	1	2	0	0	0	0	2	0	1	0	1	1	1	0	0	0	0	0	0	0	0	0	2	0	0	0	0	1	1	1	2	0	2	2	2	2	1	0	0	0	0	1	1	0	1	0	0	1	0
734	1	2	0	0	0	0	2	0	1	0	0	1	1	0	0	0	1	1	1	1	0	0	0	2	1	0	0	1	1	1	1	0	2	1	1	1	2	0	2	2	0	1	0	0	0	0	0	0	0
735	0	1	2	0	0	1	1	0	0	0	0	0	1	0	0	0	1	1	2	2	0	0	0	2	0	1	0	1	2	2	1	1	1	0	0	0	2	1	0	0	0	0	0	0	1	0	0	0	1
736	1	2	1	0	0	1	2	0	2	0	0	0	1	0	0	0	1	1	1	1	0	0	0	2	0	2	0	0	2	2	0	0	2	1	0	2	0	0	0	0	0	0	0	0	1	1	0	0	0
737	1	0	2	0	1	2	2	0	2	0	0	0	0	0	0	0	1	0	1	1	0	0	1	1	0	1	0	0	2	2	0	1	2	2	1	2	0	0	0	0	0	1	0	0	0	1	0	0	0
738	0	1	1	0	0	1	1	0	1	1	1	0	1	1	1	1	1	1	1	0	1	0	0	2	0	1	0	0	2	2	0	0	1	2	0	2	2	0	1	0	1	0	0	0	0	1	0	0	1
739	1	0	1	0	0	1	1	0	0	0	1	0	1	0	0	0	2	2	1	1	1	0	0	2	0	0	0	0	2	2	0	1	2	1	0	1	0	0	1	1	0	0	0	0	0	1	0	1	1
740	1	2	0	0	0	0	2	0	1	0	1	0	1	0	0	0	0	0	1	1	0	1	1	1	1	1	0	1	2	2	1	0	1	0	0	0	1	0	0	0	0	1	1	0	1	0	0	0	0
741	1	1	1	0	0	2	1	0	0	0	1	0	1	0	0	0	2	1	0	0	1	1	1	1	0	1	0	0	2	2	1	0	0	1	0	0	2	1	0	0	0	0	0	1	0	1	0	0	1
742	0	1	1	0	0	2	2	0	1	0	0	1	2	0	0	0	1	1	0	0	2	0	0	2	0	0	0	1	2	2	2	1	2	0	0	2	1	0	0	0	0	1	1	1	1	2	0	0	0
743	0	1	1	0	0	1	2	0	1	0	1	1	2	1	1	1	1	0	1	1	1	1	0	2	0	0	0	0	2	2	0	0	1	1	0	1	2	0	1	1	0	1	1	0	0	1	0	0	0
744	1	2	1	0	0	1	1	1	0	0	1	0	0	0	0	0	1	0	2	1	1	0	0	2	0	2	0	1	1	1	1	2	1	2	0	2	1	1	0	0	0	0	0	0	0	0	0	0	0
745	1	2	1	0	0	1	2	0	2	0	0	1	1	0	0	0	1	1	0	0	0	2	0	2	0	0	1	0	2	2	1	0	2	1	1	1	2	0	2	1	1	0	0	0	0	0	0	0	0
746	1	1	2	0	0	1	2	1	1	0	0	2	1	0	0	1	2	0	2	2	0	0	0	2	1	0	0	1	1	1	1	1	2	1	0	1	0	0	0	0	0	1	1	0	1	0	0	0	0
747	1	1	2	0	0	2	2	0	1	0	0	1	2	1	1	1	0	0	0	0	0	0	1	1	1	2	0	1	1	1	2	2	1	1	0	1	1	0	2	2	0	0	0	0	0	0	0	0	1
748	1	1	1	0	0	1	2	1	0	0	1	1	2	0	0	0	2	0	2	2	0	1	0	2	0	1	1	1	2	2	0	0	2	1	0	2	0	0	1	0	1	0	0	1	0	1	0	0	0
749	1	2	1	0	0	1	2	0	1	0	0	0	0	0	0	0	0	0	0	1	1	0	1	1	0	1	0	0	2	2	0	0	1	1	0	1	2	0	1	0	1	0	0	1	2	0	0	0	0
750	1	2	0	0	0	0	2	0	1	0	0	0	1	0	0	0	1	1	1	1	0	0	0	2	0	1	0	0	2	2	1	1	2	2	1	2	2	0	2	2	1	1	0	0	1	0	0	0	2
751	1	1	1	0	1	2	2	0	2	0	0	0	1	0	0	0	1	0	2	2	0	0	0	2	0	2	0	0	1	1	1	0	0	2	1	2	2	0	1	0	1	0	0	0	0	1	0	0	0
752	1	1	1	0	0	1	2	0	2	0	0	1	2	0	0	0	1	0	1	1	0	1	1	1	0	1	1	1	1	1	1	1	0	1	0	1	2	1	1	0	1	0	0	0	0	1	0	0	0
753	1	2	1	0	0	1	2	0	1	0	1	0	1	0	0	0	1	1	2	2	0	0	2	0	0	0	0	1	1	1	1	0	1	1	0	1	0	0	0	0	0	0	0	0	1	0	0	0	0
754	0	0	2	0	1	1	2	0	2	0	0	0	1	0	0	0	1	2	1	1	1	0	1	1	0	1	0	0	2	2	1	0	1	1	0	1	1	0	1	1	0	0	0	0	1	0	0	0	0
755	0	0	2	0	2	2	1	1	0	0	1	1	1	1	1	1	2	0	2	2	0	0	1	1	1	1	0	0	2	2	1	0	0	2	0	2	1	0	0	0	0	1	1	0	1	0	0	0	0
756	1	0	2	0	1	1	2	0	2	0	0	1	1	0	0	0	1	1	1	2	0	0	0	2	0	2	0	0	2	2	1	1	1	1	0	2	1	0	0	0	0	0	0	0	0	2	0	0	0
757	0	0	2	0	1	2	2	0	1	0	1	0	0	0	0	0	1	1	0	0	0	0	0	2	0	1	0	1	2	2	0	1	0	2	0	2	0	0	0	0	0	0	0	0	0	0	0	0	0
758	0	0	2	0	1	2	2	0	0	0	0	1	2	0	0	1	2	1	2	2	0	1	0	2	0	0	0	1	2	2	1	0	2	2	0	1	0	0	0	0	0	1	0	0	0	0	0	0	0
759	0	0	2	0	0	2	2	0	2	0	0	0	0	0	0	0	1	0	1	1	1	1	2	0	1	1	0	0	2	2	0	1	2	1	0	2	1	0	0	0	0	1	1	0	1	1	0	0	0
760	1	1	2	0	1	1	1	0	1	0	1	0	1	0	0	0	1	1	1	1	1	1	0	2	0	0	0	0	2	2	0	0	1	0	0	1	0	0	1	0	1	0	0	0	2	2	0	0	0
761	1	1	1	0	0	0	1	0	1	0	0	0	1	0	0	0	0	0	0	0	0	0	0	2	0	1	0	1	2	1	0	2	1	2	1	2	1	0	0	0	0	0	0	1	0	1	0	0	0
762	0	1	1	0	1	1	2	0	0	0	1	0	1	0	0	0	1	1	0	0	1	0	0	2	0	2	0	1	1	1	2	0	1	2	1	1	1	1	1	1	0	0	0	1	0	1	0	0	0
763	1	0	2	0	0	1	0	0	0	0	2	1	0	0	0	0	1	0	0	0	1	0	0	2	0	1	0	0	2	2	0	1	1	1	1	1	0	0	0	0	0	0	0	0	0	0	0	0	0
764	1	2	1	0	0	2	1	0	1	0	1	0	1	0	0	0	1	0	1	1	0	0	0	2	0	2	0	1	1	2	2	2	2	1	1	2	0	0	0	0	0	0	0	1	1	1	0	1	0
765	1	1	1	0	0	1	2	0	2	0	0	0	0	0	0	0	0	0	1	1	0	1	1	1	1	1	0	1	2	2	1	0	2	1	0	0	0	0	0	0	0	0	0	0	0	0	0	0	0
766	1	0	2	0	1	2	1	1	0	0	1	0	0	0	0	0	1	1	1	2	0	1	0	2	0	1	0	1	1	1	1	0	2	1	0	1	1	0	0	0	0	0	0	0	0	0	0	0	0
767	1	1	2	0	0	1	2	0	0	0	0	2	2	0	0	0	2	0	1	1	1	0	0	2	0	1	0	0	2	2	0	1	1	0	0	1	1	0	1	0	1	0	0	1	0	0	0	1	0
768	0	2	1	0	0	0	2	0	0	0	1	1	2	0	0	1	2	1	2	2	1	1	0	2	0	2	0	2	2	2	1	0	1	2	1	1	2	0	1	1	0	1	0	0	0	0	0	0	0
769	1	2	0	0	0	1	1	0	1	0	0	0	2	0	0	0	2	2	1	1	1	1	0	2	1	0	0	2	2	2	0	0	1	1	0	1	1	0	1	1	0	0	0	2	0	1	0	0	0
770	1	1	1	0	1	1	2	0	1	0	0	0	1	0	0	1	2	2	1	1	0	0	0	2	1	0	0	0	2	2	1	1	1	2	1	2	1	1	0	0	0	2	2	0	1	1	0	0	0
771	0	1	1	0	0	0	2	0	0	0	1	0	0	0	0	0	0	0	1	1	1	0	0	2	0	1	0	0	2	2	0	1	1	1	0	2	1	0	0	0	0	0	0	1	0	0	0	0	0
772	1	1	1	0	0	1	2	1	1	0	0	0	0	0	0	0	1	1	1	2	0	0	0	2	0	2	0	0	2	2	0	2	2	0	0	0	2	0	1	1	0	0	0	0	0	0	0	1	0
773	1	2	1	0	0	0	2	1	0	0	0	0	1	0	0	0	1	1	2	2	0	0	0	2	0	2	0	1	2	2	0	0	1	0	0	1	1	0	0	0	0	1	0	0	1	0	0	1	0
774	1	1	2	0	0	0	2	1	1	0	0	0	0	0	0	0	2	2	2	1	1	0	1	1	1	2	0	0	2	2	1	0	1	1	0	1	1	0	1	0	1	1	0	0	0	1	0	0	0
775	1	2	1	0	0	0	2	0	1	0	1	0	2	0	0	0	1	1	0	0	1	0	0	2	0	1	0	0	2	2	1	2	1	1	0	1	2	1	1	1	0	1	1	0	0	0	0	1	0
776	0	2	1	0	0	1	1	1	0	0	1	1	2	0	0	0	1	1	2	2	0	0	0	2	0	1	0	0	2	2	1	1	1	2	1	2	1	0	0	0	0	0	0	0	0	1	0	0	0
777	1	2	0	0	0	0	2	0	0	0	0	0	1	0	0	0	0	0	1	1	0	0	0	2	0	1	0	0	2	2	0	0	2	1	1	1	2	0	0	0	0	0	0	0	0	1	0	0	1
778	0	1	1	0	0	1	0	0	0	0	1	1	1	0	0	0	1	0	1	1	0	0	0	2	0	1	0	0	2	2	0	0	1	0	0	1	1	0	0	0	0	1	1	0	1	0	0	0	0
779	0	1	1	0	0	0	1	0	1	0	1	1	1	0	0	0	0	0	0	1	0	0	0	2	0	0	0	0	2	2	1	0	1	2	1	1	1	0	0	0	1	0	0	0	0	1	0	1	0
780	1	2	0	0	0	0	2	0	2	0	0	2	1	0	0	1	1	1	1	0	1	0	0	2	1	1	1	1	2	2	0	0	0	2	1	2	1	0	1	1	0	0	0	0	0	0	0	1	0
781	1	2	1	0	0	0	2	0	2	0	0	1	1	0	0	0	1	0	0	0	1	0	0	2	1	1	0	1	0	0	2	0	2	2	2	2	0	0	0	1	0	0	1	0	0	1	0	0	1
782	1	0	2	0	1	2	2	0	1	0	0	0	0	0	0	0	1	0	2	2	0	1	1	1	1	1	0	1	2	2	2	0	1	1	0	1	2	0	1	1	0	0	0	0	1	1	0	0	0
783	0	1	1	0	0	1	1	1	1	0	0	0	0	0	0	0	1	0	1	2	0	1	1	1	1	0	0	0	2	2	0	1	1	0	0	0	2	0	2	2	1	1	1	0	1	0	0	0	1
784	1	0	2	0	0	1	2	0	0	0	1	0	0	0	0	0	0	0	0	1	0	0	0	2	0	1	0	0	2	2	0	1	2	1	0	1	1	0	2	2	0	0	0	1	0	1	0	0	1
785	0	2	0	0	0	0	2	0	0	0	0	0	0	0	0	0	2	1	2	2	0	2	1	1	1	1	1	1	2	2	1	1	2	1	0	2	2	0	1	1	1	0	0	0	0	1	0	0	0
786	0	1	1	0	0	0	2	0	2	0	0	1	1	0	0	1	1	0	1	1	0	0	0	2	0	2	0	0	2	2	0	0	1	1	0	1	2	0	2	2	0	0	0	2	0	2	1	0	0
787	0	0	2	0	1	2	2	0	1	0	0	0	0	0	0	0	1	1	1	1	1	0	0	2	1	1	0	0	1	1	2	0	2	0	0	1	1	1	0	0	0	0	0	0	0	1	0	0	0
788	0	1	1	0	0	0	2	0	1	0	1	0	0	0	0	0	1	0	1	1	1	1	1	1	1	1	0	0	2	2	1	0	2	2	0	2	1	1	0	0	0	1	1	0	1	0	0	1	0
789	1	1	1	0	1	2	2	0	0	0	1	0	1	0	0	0	0	0	2	1	1	1	0	2	0	0	0	0	2	2	0	2	2	0	0	1	2	1	0	0	0	0	0	1	0	1	0	0	1
790	1	1	1	0	1	1	1	0	1	0	1	1	0	0	0	1	2	2	1	1	1	0	0	2	0	2	0	2	2	2	2	1	2	1	0	1	1	0	0	0	0	2	2	0	0	1	0	0	1
791	0	1	1	0	1	1	1	0	0	0	2	1	1	0	0	1	2	1	2	2	0	1	2	0	1	0	0	0	2	2	0	0	2	2	2	2	2	0	1	1	0	0	0	0	0	1	0	0	0
792	1	0	2	0	0	2	2	0	2	0	0	1	1	0	0	0	2	1	2	2	1	0	1	1	0	1	0	1	2	2	1	1	1	0	0	1	1	1	0	0	0	1	1	0	1	0	0	0	1
793	1	1	1	0	0	0	2	0	0	0	0	0	1	0	0	0	2	1	2	2	1	0	0	2	0	2	0	2	2	2	2	0	2	0	0	2	1	0	0	0	0	0	0	1	1	0	0	0	0
794	1	0	2	0	1	1	2	1	1	0	0	0	0	0	0	0	2	2	0	0	2	1	0	2	0	0	0	0	2	1	0	0	2	2	1	2	1	0	1	1	0	0	0	0	0	1	0	0	1
795	1	1	1	0	1	1	1	0	0	0	0	1	1	0	0	0	1	0	1	1	0	0	1	1	1	0	0	2	2	2	2	0	1	0	0	2	1	1	0	0	0	1	1	0	1	0	0	0	1
796	1	1	2	0	0	2	2	0	0	0	0	1	1	0	0	0	1	0	1	0	1	2	1	1	1	1	0	2	1	1	1	1	1	2	2	2	1	0	1	1	1	0	0	0	0	0	0	1	0
797	1	2	0	0	0	1	2	0	1	0	0	1	1	0	0	0	0	0	0	0	1	1	0	2	0	1	1	0	1	1	1	1	1	1	1	1	2	0	2	2	0	0	0	0	1	1	0	0	1
798	0	1	1	1	0	1	2	0	2	0	0	0	1	0	0	0	1	1	2	2	0	2	1	1	1	1	1	0	2	1	0	0	0	1	0	1	1	0	1	1	0	0	0	0	0	1	0	0	0
799	1	2	1	0	0	0	2	0	0	0	1	0	1	0	0	0	1	1	1	2	0	0	0	2	1	1	0	0	2	2	0	1	2	2	0	2	1	0	0	0	0	0	0	0	1	0	0	1	0
800	1	2	0	0	0	0	2	0	0	0	1	0	1	0	0	0	1	0	1	1	0	0	1	1	1	0	0	0	2	2	1	0	0	0	0	1	0	0	0	0	0	2	1	0	1	0	0	0	0
801	0	1	2	0	1	2	2	1	0	0	0	0	1	0	0	0	1	1	2	2	0	0	1	1	0	1	0	0	2	2	0	0	0	2	0	2	0	0	0	0	0	1	1	0	1	1	0	0	1
802	0	2	0	0	0	0	1	1	0	0	1	0	0	0	0	0	0	1	2	2	0	0	0	2	0	0	0	1	1	1	2	0	1	0	0	1	2	0	1	1	1	0	0	0	1	0	0	2	0
803	1	0	2	0	0	1	1	1	0	0	1	0	1	0	0	0	1	1	1	1	1	0	0	2	0	2	0	0	2	2	2	2	2	0	0	0	2	0	2	2	0	0	0	0	1	0	0	0	1
804	1	2	1	0	0	1	2	1	0	0	0	0	1	0	0	1	1	1	1	1	0	1	1	1	1	0	0	1	2	2	2	0	1	2	1	1	2	0	1	1	0	1	0	0	0	0	0	0	1
805	0	1	1	0	0	1	1	0	1	0	1	0	1	0	0	0	1	0	2	2	0	1	0	2	0	0	0	1	2	2	1	2	2	1	1	2	1	0	0	0	0	0	0	0	1	0	0	0	1
806	0	2	0	0	0	0	1	0	1	0	1	2	2	0	0	0	2	2	2	2	0	1	0	2	0	1	1	0	2	2	0	0	0	2	0	2	0	0	0	0	0	1	0	0	0	0	0	0	0
807	0	1	1	0	1	1	2	0	1	0	1	0	1	0	0	0	1	1	1	1	0	0	0	2	2	1	0	1	2	1	1	1	2	1	0	1	1	0	1	0	1	1	1	0	1	0	0	0	0
808	0	2	1	0	0	1	2	1	1	0	0	0	0	0	0	0	1	1	1	0	0	0	0	2	0	1	0	0	2	2	1	0	2	1	1	1	1	1	0	0	0	0	0	0	0	1	0	0	1
809	1	1	1	0	0	1	2	1	1	0	0	0	1	0	0	0	1	0	1	1	0	1	1	2	0	0	0	0	1	1	1	0	0	0	0	1	1	0	0	0	0	0	0	0	0	0	1	0	0
810	1	2	2	0	0	1	2	1	0	0	0	1	1	0	0	0	1	1	2	2	0	0	0	2	0	0	0	1	2	2	1	0	1	2	1	2	1	0	1	1	0	0	0	0	0	0	0	0	1
811	1	2	1	0	0	1	2	0	1	0	1	1	2	0	0	0	2	1	1	1	0	0	0	2	0	1	0	1	2	2	1	0	1	1	0	2	1	0	0	0	1	1	1	0	1	0	0	0	0
812	1	1	1	1	0	2	2	0	0	0	0	0	0	0	0	0	1	1	1	1	1	1	0	2	0	1	0	1	1	1	2	1	1	1	0	1	1	0	1	0	1	0	0	0	0	1	0	0	1
813	1	1	2	0	0	1	2	0	1	0	1	0	1	0	0	1	1	1	1	1	0	0	0	2	0	2	0	0	2	2	1	1	2	1	0	2	2	0	1	1	0	0	0	0	1	0	0	0	1
814	1	0	2	0	0	1	2	0	0	1	1	0	0	0	0	0	2	0	2	2	0	0	1	1	0	1	0	0	2	2	0	0	0	2	0	2	1	0	1	0	1	1	1	0	2	0	0	0	0
815	1	0	2	0	1	1	1	0	1	0	0	0	0	0	0	0	1	1	2	0	1	1	0	2	0	0	0	0	2	1	0	1	2	1	0	2	2	0	2	2	0	0	0	0	1	0	0	0	1
816	0	2	1	0	0	1	1	0	1	1	2	0	1	0	0	0	1	0	1	1	0	1	0	2	1	1	0	0	2	2	0	0	1	1	1	1	1	0	0	0	0	0	0	0	0	0	0	0	0
817	0	2	2	0	0	1	1	0	0	0	0	0	1	0	0	0	0	0	1	1	0	0	0	2	0	1	0	0	2	2	1	1	1	2	0	2	1	0	1	1	0	0	0	0	0	1	0	0	0
818	1	2	1	0	0	1	2	1	0	0	0	1	1	0	0	0	1	1	1	1	1	0	0	2	0	0	0	1	1	1	1	1	2	0	0	0	1	0	0	0	0	0	0	0	0	0	0	0	0
819	1	2	0	0	0	0	2	0	0	0	0	1	1	0	0	0	1	0	1	1	0	0	1	1	1	2	0	0	1	1	1	1	2	2	1	2	0	0	1	0	1	0	0	0	1	1	0	0	0
820	0	0	2	0	0	1	2	0	1	0	0	1	1	0	0	0	1	1	1	1	1	0	0	2	0	1	0	1	1	0	1	0	1	1	0	1	2	0	1	1	0	0	0	0	1	1	0	0	1
821	0	2	0	0	0	1	2	0	1	0	0	0	1	0	0	0	2	2	1	1	1	0	0	2	0	1	0	2	1	1	1	2	1	1	0	1	2	1	1	0	1	0	0	0	0	0	0	0	0
822	1	1	2	0	0	0	2	0	0	0	0	0	1	0	0	0	2	1	2	1	1	0	0	2	0	1	0	0	2	1	0	1	1	0	0	1	2	0	1	0	2	0	0	0	0	0	0	0	0
823	1	0	1	0	0	1	2	0	1	0	1	1	1	0	0	0	0	0	1	0	1	0	0	2	0	0	1	0	2	2	1	2	2	0	0	1	2	0	0	0	0	1	1	1	0	1	0	0	1
824	1	1	1	0	0	0	2	0	1	0	1	0	0	0	0	0	2	0	2	2	0	1	0	2	0	1	0	1	2	2	0	1	1	0	0	1	0	0	1	1	0	0	0	0	0	1	0	1	0
825	0	1	1	0	0	0	2	1	0	0	0	0	1	0	0	0	1	0	1	1	0	0	0	2	0	1	0	0	2	2	2	0	0	0	0	2	1	0	0	0	0	0	0	0	0	1	0	2	0
826	0	2	1	0	1	1	1	0	0	0	2	0	0	0	0	0	1	0	1	2	0	0	0	2	0	0	0	0	2	2	0	1	2	1	0	1	2	0	1	1	0	0	0	0	1	1	0	0	1
827	1	1	1	1	0	2	1	1	1	0	0	0	2	0	0	0	2	1	1	1	1	1	0	2	0	1	0	0	2	2	0	1	1	1	0	1	1	1	0	0	0	0	1	0	1	0	0	0	0
828	0	1	1	0	0	2	1	0	1	0	1	0	0	0	0	0	1	0	2	1	1	0	0	2	0	1	0	0	2	2	0	1	1	2	0	2	1	1	0	0	0	1	1	0	1	2	0	0	0
829	1	1	1	0	0	0	2	0	1	0	1	0	1	0	0	0	1	1	1	2	0	0	0	2	1	2	0	0	2	2	0	1	1	2	0	1	2	0	1	1	0	1	1	0	1	1	0	0	0
830	1	2	1	0	0	2	2	1	1	0	0	0	0	0	0	0	0	0	0	0	0	0	0	2	0	1	1	0	1	1	1	2	1	2	1	2	1	1	0	0	0	0	0	0	1	0	0	1	0
831	1	0	2	0	1	2	2	0	1	0	1	1	1	0	0	0	2	2	1	1	0	1	1	1	0	0	0	0	2	2	0	0	0	2	2	2	2	0	2	2	1	0	0	0	0	0	0	0	0
832	0	0	1	0	0	0	1	0	1	1	1	0	0	0	0	0	2	1	1	1	0	1	1	1	1	0	0	0	2	2	0	1	1	1	0	1	1	0	0	0	0	0	1	0	1	0	0	0	0
833	1	2	0	0	1	1	1	0	1	0	1	1	2	0	0	0	2	2	1	1	1	0	1	1	1	2	0	0	2	2	0	0	0	2	1	2	1	0	0	0	0	1	1	0	0	1	0	0	0
834	1	0	2	0	1	2	2	0	2	0	0	1	2	0	0	1	2	0	2	2	0	0	0	2	0	0	0	1	1	1	2	1	1	1	0	2	0	0	1	0	1	2	1	0	1	0	0	0	0
835	1	2	0	0	0	0	2	0	1	0	0	1	1	0	0	0	2	1	0	0	1	0	0	2	0	1	0	0	1	1	1	1	2	1	0	1	1	0	0	0	0	0	0	0	0	0	0	0	0
836	1	1	2	0	0	2	1	0	2	0	0	0	0	0	0	0	2	1	1	1	0	0	0	2	0	2	0	0	2	2	1	0	1	2	0	2	1	0	0	0	0	1	0	0	0	1	0	0	1
837	0	1	2	0	0	2	2	0	0	1	1	1	1	0	0	0	1	1	1	1	0	0	0	2	0	1	1	0	2	2	0	0	2	2	0	2	1	0	1	1	0	1	1	0	1	1	0	0	1
838	1	0	2	0	0	1	1	1	1	0	1	0	1	0	0	0	2	2	2	1	1	0	1	1	1	0	0	0	2	2	0	0	0	1	1	2	1	0	0	0	0	0	0	1	0	1	0	0	0
839	1	1	1	0	1	2	2	1	1	0	0	0	1	0	0	0	0	1	1	1	0	1	0	2	0	0	0	0	2	2	0	0	2	1	0	2	1	0	0	0	0	1	0	0	0	0	0	0	0
840	1	0	2	0	1	2	2	1	1	0	0	0	1	0	0	0	1	1	2	2	0	1	0	2	0	0	0	0	2	2	1	1	2	0	0	2	1	0	0	0	0	2	2	0	1	0	0	0	1
841	0	0	2	0	0	1	1	1	0	0	1	0	0	0	0	0	2	1	1	1	0	0	0	2	0	1	0	1	1	1	1	1	1	0	0	1	2	0	1	1	1	1	1	0	1	2	0	0	0
842	1	1	2	0	0	2	2	1	0	0	0	0	1	0	0	1	1	0	1	1	0	0	0	2	0	2	0	0	2	2	0	2	1	1	0	1	2	0	1	1	0	1	0	0	1	1	0	0	0
843	1	1	2	0	0	1	2	0	1	0	1	1	2	1	1	1	0	0	0	0	0	0	2	0	0	0	0	1	2	2	2	1	2	1	1	1	0	0	0	0	0	2	2	0	1	1	0	0	1
844	0	1	1	0	0	0	2	1	1	0	0	0	0	0	0	0	1	1	2	2	0	1	0	2	0	2	0	1	2	2	1	1	1	1	0	1	2	0	0	0	0	1	0	0	0	0	0	1	0
845	1	1	2	0	0	1	2	0	2	0	0	0	1	1	1	1	0	1	2	2	0	0	0	2	0	0	0	1	1	1	2	1	2	2	0	2	0	0	0	0	0	0	0	0	0	1	1	0	0
846	1	2	0	0	0	1	2	0	1	0	1	0	1	0	0	0	0	0	0	0	1	0	1	1	1	2	0	0	2	2	1	1	1	1	0	2	1	0	0	0	0	0	0	0	1	1	0	0	0
847	1	0	1	0	0	1	1	0	1	1	2	2	2	0	0	0	1	1	2	2	0	1	0	2	1	1	0	0	1	1	2	1	2	0	0	1	1	0	0	0	0	1	1	0	1	0	0	0	0
848	0	1	1	0	0	1	1	0	1	1	1	0	0	0	0	0	2	2	0	0	0	1	0	2	0	1	0	1	2	2	1	1	1	2	1	2	1	0	1	1	0	0	0	1	0	0	0	0	0
849	0	0	2	0	1	1	2	0	1	0	0	0	1	0	0	0	0	0	0	0	1	0	0	2	0	1	0	0	2	2	0	0	2	2	0	2	2	0	2	1	1	0	1	0	1	0	0	1	0
850	1	1	1	0	0	0	2	0	0	0	0	0	1	0	0	0	2	2	2	2	0	1	0	2	0	0	0	1	2	2	2	0	2	1	0	1	1	1	0	0	0	0	0	0	0	0	0	0	1
851	1	1	2	0	1	2	2	1	0	0	0	0	1	1	1	1	2	0	0	1	1	0	0	2	1	2	0	0	1	1	1	0	2	1	0	1	0	0	0	0	0	0	0	0	0	1	0	0	0
852	1	2	1	0	0	2	2	0	1	0	0	0	1	0	0	1	0	1	2	2	0	0	0	2	1	0	0	0	2	2	0	0	0	2	2	2	1	0	0	0	0	0	0	1	0	1	0	0	0
853	1	1	2	0	0	2	2	0	0	0	1	1	2	0	0	0	0	0	1	1	1	1	0	2	0	0	0	1	2	1	2	1	1	2	1	2	1	0	1	1	0	0	0	0	1	0	0	0	0
854	1	2	0	0	0	0	2	0	2	0	0	0	1	0	0	0	1	0	2	2	0	0	1	1	0	2	0	0	2	2	0	0	0	1	0	0	2	1	1	1	0	0	0	0	0	0	0	0	0
855	0	0	2	0	0	1	1	0	0	0	1	0	0	0	0	0	0	0	1	1	1	0	0	2	0	0	0	0	1	1	0	1	1	1	1	1	1	0	0	0	0	0	0	0	1	0	0	0	1
856	0	1	1	0	0	0	2	0	2	0	0	0	0	0	0	0	1	1	1	1	0	0	0	2	0	2	0	0	2	2	0	1	1	1	0	2	2	0	1	1	1	0	0	0	0	0	0	0	0
857	1	2	0	0	0	0	2	0	0	0	1	0	0	0	0	0	2	1	1	1	0	0	0	2	0	0	0	0	1	2	1	1	2	2	1	2	2	0	1	1	0	1	1	0	1	0	0	0	0
858	0	1	1	0	0	1	2	1	0	0	0	1	2	0	0	0	2	1	2	2	1	0	0	2	0	2	0	1	1	0	1	1	2	0	0	2	1	0	0	0	0	0	0	0	0	1	0	1	1
859	0	1	1	0	1	2	2	0	0	0	1	0	1	0	0	0	2	1	1	1	0	0	0	2	0	1	0	0	1	1	1	0	1	2	0	2	0	0	0	1	0	0	0	0	1	0	0	0	0
860	0	1	2	0	0	0	1	0	1	0	0	1	2	0	0	0	1	1	0	1	0	0	0	2	1	0	0	0	1	1	1	1	1	1	1	1	2	0	2	1	1	0	0	0	1	0	0	0	1
861	0	1	1	0	0	1	1	0	0	0	1	0	1	0	0	0	0	0	1	1	1	0	0	2	0	1	0	0	1	1	2	1	1	0	0	0	1	1	1	1	0	1	0	0	1	0	0	0	0
862	1	1	1	0	0	0	1	0	0	0	1	1	1	0	0	0	1	0	1	1	0	1	0	2	1	0	0	0	2	2	0	0	0	2	2	2	1	1	0	0	0	1	0	0	0	1	0	0	0
863	0	2	0	0	0	0	1	0	0	0	2	1	1	0	0	0	1	0	2	2	0	2	0	2	0	0	0	0	1	1	0	0	0	2	0	1	1	0	1	1	0	0	0	0	0	1	0	0	1
864	1	0	2	0	1	2	2	0	0	0	1	0	0	0	0	0	0	0	1	2	0	0	0	2	0	2	0	0	2	2	0	0	2	1	1	2	2	1	1	1	0	2	2	0	0	1	0	0	0
865	1	2	0	0	0	0	1	1	0	0	1	0	0	0	0	0	2	0	2	2	0	0	0	2	0	1	0	1	1	0	2	0	1	2	1	1	0	0	0	1	0	0	0	0	0	2	0	0	1
866	0	2	0	0	0	1	2	0	0	0	1	0	0	0	0	0	2	1	2	2	0	0	0	2	1	0	0	0	2	2	1	0	1	2	0	2	2	0	1	1	0	0	0	0	1	0	0	0	0
867	0	1	1	0	0	1	2	0	0	0	0	1	0	0	0	1	2	0	1	1	1	0	1	1	1	0	1	0	2	2	0	0	2	1	0	2	1	0	1	1	0	0	0	0	0	0	0	0	0
868	1	0	1	0	0	1	2	1	0	0	0	0	2	0	0	0	1	1	2	0	1	0	0	2	0	1	0	0	1	1	1	1	2	0	0	1	2	0	0	0	1	0	0	0	0	1	0	0	0
869	1	2	0	0	0	1	2	0	1	0	0	0	0	0	0	0	0	0	1	1	0	0	1	1	1	1	0	0	2	1	0	1	1	1	0	2	0	0	0	0	0	1	1	0	1	1	0	0	0
870	1	2	0	0	0	0	1	0	1	0	1	0	0	0	0	0	1	0	1	1	0	0	0	2	0	1	1	1	1	1	1	0	0	2	1	2	1	0	1	1	0	1	1	0	1	1	0	0	1
871	1	0	2	0	0	1	2	0	2	0	0	1	0	0	0	1	1	1	2	2	0	0	0	2	0	0	0	1	2	2	1	1	2	2	0	2	0	0	0	0	0	1	1	0	1	2	0	0	0
872	1	2	1	0	0	0	1	0	0	0	1	1	2	0	0	1	2	2	1	1	1	2	1	1	1	1	0	1	2	2	2	1	2	0	0	1	1	0	1	1	0	0	0	0	0	0	0	0	0
873	0	0	2	0	0	2	1	0	0	0	1	1	1	0	0	0	1	1	1	1	1	0	0	2	0	1	0	2	2	2	1	1	0	2	0	2	1	0	0	0	0	1	1	0	1	0	0	1	0
874	1	1	2	0	0	1	2	0	0	1	1	1	1	0	0	1	0	0	2	1	1	0	0	2	0	1	0	0	2	2	0	0	1	1	0	1	0	0	0	0	0	0	0	0	0	1	0	1	0
875	0	1	2	0	0	1	1	0	1	0	0	1	2	0	0	0	2	0	2	2	0	0	0	2	0	1	0	1	2	2	0	1	1	2	0	2	2	0	0	0	0	1	1	0	1	2	0	0	0
876	1	2	0	0	0	0	2	0	0	0	1	1	1	0	0	0	1	0	2	1	1	0	1	1	0	0	0	1	2	2	1	0	1	1	0	1	2	1	0	0	0	0	0	0	0	0	0	0	0
877	1	2	1	0	0	0	1	1	0	0	0	0	1	0	0	1	1	1	2	2	0	1	0	2	0	0	0	2	2	2	1	2	2	0	0	1	2	0	0	0	0	0	0	0	1	0	0	1	0
878	1	1	1	0	0	1	2	0	1	0	0	0	1	0	0	0	2	0	1	1	1	0	0	2	0	1	1	2	2	2	1	0	1	1	0	1	0	0	1	0	1	0	0	0	0	1	0	0	0
879	1	2	2	0	1	1	1	0	1	0	1	0	0	0	0	0	1	1	2	2	0	0	0	2	0	2	0	0	2	2	0	1	2	0	0	1	0	0	0	0	0	0	0	1	0	0	0	0	1
880	1	0	2	0	0	2	2	0	2	0	0	0	0	0	0	0	1	0	2	1	1	0	0	2	0	2	0	2	2	2	0	1	2	1	0	1	1	0	1	1	0	0	0	1	0	1	0	0	0
881	0	1	1	0	1	1	2	0	2	0	0	0	1	1	1	1	1	0	1	0	1	1	0	2	1	0	0	0	2	2	0	2	2	0	0	1	1	0	0	0	0	1	0	0	0	0	0	0	0
882	1	0	2	0	1	1	1	1	0	0	1	0	1	0	0	0	1	0	0	0	1	0	0	2	0	1	1	0	2	2	0	0	1	0	0	2	2	0	1	1	0	0	0	0	0	1	0	0	0
883	1	1	1	0	0	2	2	1	0	0	0	1	2	0	0	0	1	0	2	2	0	1	1	2	0	0	0	0	2	2	1	1	1	1	0	1	1	0	1	1	0	1	0	0	1	0	0	1	0
884	0	2	1	0	0	1	2	0	2	0	0	0	2	0	0	0	2	2	1	1	1	1	1	1	1	0	0	0	1	2	1	2	1	2	1	2	2	0	2	2	0	1	1	0	1	0	0	0	0
885	0	2	1	0	0	1	2	0	1	0	0	0	2	0	0	1	2	0	1	1	0	0	0	2	0	1	0	0	2	2	1	0	1	1	0	1	2	0	1	1	1	0	0	0	0	0	0	0	2
886	0	2	0	0	0	1	1	1	1	0	1	1	0	0	0	1	0	0	1	1	0	0	0	2	0	1	0	0	2	2	1	1	2	1	0	1	0	0	0	0	0	0	0	0	0	1	0	0	0
887	0	1	1	0	0	0	1	0	0	1	1	1	1	0	0	0	1	1	1	1	0	0	0	2	0	2	0	1	2	2	1	0	0	2	0	2	2	0	1	0	1	1	1	0	0	1	0	0	1
888	1	2	0	0	0	1	0	0	0	0	2	0	1	1	1	1	1	0	1	1	1	1	1	2	0	0	0	1	1	1	2	0	1	2	2	2	0	0	1	1	0	1	0	0	2	1	0	0	0
889	1	2	0	0	0	0	2	1	0	0	0	0	0	0	0	0	1	0	2	2	0	1	0	2	0	1	0	1	1	2	1	1	2	2	1	2	2	0	1	1	0	0	0	0	0	1	0	0	1
890	0	0	2	0	1	1	2	0	2	0	0	0	0	0	0	0	1	1	1	1	1	1	1	1	0	1	0	0	2	2	0	0	2	1	0	2	2	0	1	0	1	0	0	0	0	0	0	1	0
891	1	2	1	0	0	0	1	2	0	0	0	0	0	0	0	0	1	1	1	0	0	1	0	2	0	2	0	0	2	2	1	2	2	0	0	0	1	0	1	1	0	1	1	0	1	2	0	0	0
892	1	2	0	0	0	0	1	0	0	0	1	0	0	0	0	0	0	0	1	1	1	0	0	2	1	0	0	0	2	2	0	1	1	1	0	2	1	1	0	0	0	1	0	0	0	1	0	0	0
893	1	0	2	0	0	1	2	0	1	0	0	0	0	0	0	0	0	0	2	2	1	0	0	2	1	0	0	0	1	1	2	0	0	2	1	2	2	0	1	1	1	1	1	0	0	0	0	0	0
894	1	1	1	0	1	1	2	1	0	0	0	0	1	0	0	0	0	0	0	1	0	0	1	1	0	1	0	1	1	1	1	0	2	2	0	2	2	0	1	0	2	1	0	0	1	0	0	0	0
895	1	0	2	0	1	1	2	0	1	0	0	0	1	1	0	0	1	1	1	0	0	0	0	2	0	0	0	0	2	1	1	1	0	2	0	2	1	0	1	0	1	1	0	0	0	0	0	0	0
896	1	1	1	0	1	1	2	0	1	0	1	1	2	0	0	0	1	1	0	0	1	0	0	2	0	1	0	2	1	1	2	0	2	1	0	1	2	0	1	1	0	1	0	0	1	0	0	0	0
897	1	1	1	0	0	1	2	0	1	0	1	0	0	0	0	0	1	0	1	2	0	1	0	2	0	0	0	1	0	0	2	0	0	2	0	2	1	1	0	0	0	0	0	1	0	1	0	0	1
898	1	0	2	0	0	2	2	0	0	0	0	0	0	0	0	0	0	0	0	0	1	0	0	2	0	1	0	0	1	1	2	0	1	2	0	2	2	0	1	0	1	0	0	0	0	1	0	1	0
899	1	0	2	0	0	1	2	1	0	0	1	2	2	0	0	0	1	1	0	0	1	1	0	2	0	1	0	1	2	2	0	0	0	2	0	2	0	0	0	0	0	0	0	0	0	0	0	0	0
900	0	1	1	0	0	1	2	0	2	0	0	2	2	1	1	1	2	1	1	1	0	0	0	2	0	0	0	1	2	2	2	2	2	2	1	2	1	1	0	0	1	0	0	0	0	0	0	1	0
901	1	1	1	0	1	1	2	0	2	0	0	1	1	0	0	0	0	0	1	1	0	2	0	2	0	0	0	0	2	2	0	0	1	1	0	2	2	0	1	1	0	0	0	1	1	0	0	0	0
902	1	2	0	0	1	1	1	1	0	1	1	1	2	0	0	1	1	1	1	0	1	0	1	1	1	0	0	0	1	2	1	0	0	0	0	1	2	0	1	1	1	1	1	0	1	0	0	0	0
903	1	2	1	0	0	1	1	0	1	0	0	0	0	0	0	0	1	0	1	1	0	0	0	2	0	0	0	1	1	1	2	1	2	0	0	0	2	0	0	0	0	1	1	0	1	0	0	0	0
904	0	1	1	0	0	1	1	0	0	0	1	0	1	0	0	0	1	1	1	1	0	0	1	1	1	1	0	1	2	2	2	0	2	1	0	1	1	0	0	0	0	0	0	0	0	0	0	0	0
905	1	2	1	0	0	1	2	1	0	0	0	0	0	0	0	0	2	2	0	0	2	1	2	0	1	1	1	0	2	2	0	1	2	2	1	2	0	0	0	1	0	0	0	0	0	0	0	0	1
906	1	1	1	0	0	1	2	0	0	0	0	1	1	1	1	1	1	1	2	2	0	1	0	2	0	1	0	1	2	2	1	0	2	1	1	1	1	0	1	1	0	1	1	1	1	1	0	0	0
907	1	1	1	0	0	0	1	0	0	0	0	1	1	0	0	0	2	1	1	1	1	1	0	2	0	2	0	0	2	2	0	0	2	1	1	1	2	0	1	1	0	0	0	0	0	0	0	0	0
908	1	0	2	0	0	1	1	0	2	0	0	0	1	0	0	0	1	0	1	1	1	0	0	2	0	2	0	0	1	1	1	1	2	1	0	1	0	0	0	0	0	0	0	0	0	2	0	0	0
909	1	2	0	0	0	0	2	1	1	1	0	0	0	0	0	0	1	1	1	1	0	0	0	2	1	0	0	0	2	2	1	2	2	1	0	2	1	0	0	0	0	0	0	0	0	1	0	0	0
910	1	0	2	0	1	2	2	0	2	0	0	0	1	0	0	0	0	0	0	0	1	1	1	1	1	2	0	0	2	2	0	1	1	2	0	2	2	1	0	0	0	0	0	0	1	0	0	0	2
911	1	2	1	0	0	0	1	0	0	0	1	0	2	0	0	0	2	1	2	2	0	0	1	1	1	1	0	2	0	0	2	1	2	0	0	0	1	1	0	0	0	0	0	0	1	1	0	0	0
912	1	1	1	1	1	2	0	0	1	0	1	1	1	0	0	0	0	0	0	0	0	0	0	2	0	1	1	1	1	1	1	0	2	1	0	1	2	0	2	2	0	1	0	0	2	0	0	1	0
913	0	0	2	0	0	1	2	1	1	0	0	0	2	1	1	1	0	0	1	1	0	0	0	2	0	0	0	1	0	0	2	1	2	1	0	1	2	0	2	2	1	0	0	0	0	1	0	0	0
914	1	2	1	0	0	1	2	0	1	0	0	0	0	0	0	0	1	1	1	1	0	1	0	2	0	0	0	0	2	1	1	1	2	0	0	1	1	0	1	1	0	0	0	0	0	0	0	1	0
915	1	1	1	0	1	1	1	0	0	0	1	0	0	0	0	0	1	1	0	0	1	0	1	1	1	1	0	1	2	2	1	1	2	0	0	1	1	0	0	0	0	0	0	0	0	0	0	0	0
916	0	1	2	0	0	2	1	0	1	0	0	0	0	0	0	0	0	0	1	1	0	0	0	2	0	1	0	2	2	2	1	0	1	2	0	2	1	0	0	0	0	1	1	0	2	0	0	0	1
917	1	0	2	0	0	1	2	0	0	0	0	0	1	0	0	0	2	1	1	1	1	0	0	2	0	1	0	1	2	2	2	0	2	0	0	2	1	0	0	0	0	1	1	0	0	0	0	1	0
918	1	1	2	0	0	1	2	0	0	0	0	1	1	0	0	0	0	0	1	1	1	0	1	1	1	1	0	0	2	2	2	2	1	2	0	2	2	0	2	2	0	0	0	0	0	1	0	0	2
919	0	2	0	0	0	0	1	0	0	1	1	0	1	0	0	0	0	0	1	1	1	1	0	2	0	0	0	2	1	1	2	0	1	1	0	2	2	0	1	1	0	1	0	0	0	0	0	0	0
920	0	2	1	0	0	1	2	0	1	0	0	0	1	0	0	0	1	0	0	0	1	1	0	2	0	0	0	1	2	2	0	0	2	2	2	2	2	0	2	2	1	1	0	0	2	0	0	0	0
921	1	0	2	0	2	2	2	0	1	0	1	0	0	0	0	0	1	1	2	2	0	1	0	2	0	0	0	0	2	2	1	1	1	0	0	1	1	0	0	0	0	0	0	0	0	1	0	0	1
922	1	1	1	0	0	1	2	0	0	1	1	1	1	0	0	0	0	0	0	0	1	0	1	1	0	2	0	1	1	1	2	0	1	0	0	0	0	0	0	0	0	1	1	0	1	1	0	0	0
923	1	1	1	0	0	1	2	0	2	0	0	0	0	0	0	0	1	1	1	1	0	0	0	2	0	2	0	1	2	2	0	0	1	2	1	1	2	0	1	1	0	0	0	0	0	0	0	0	0
924	1	0	2	0	2	2	2	1	1	0	0	0	0	0	0	0	2	0	2	2	0	2	1	1	1	1	0	0	2	2	0	0	1	2	0	2	1	0	1	1	0	0	0	0	1	1	0	1	0
925	1	1	2	0	0	2	1	0	1	0	1	1	1	0	0	0	1	1	1	1	0	0	0	2	0	1	0	2	1	1	1	1	1	1	0	2	0	0	0	0	0	0	0	0	0	1	0	0	0
926	1	2	1	0	0	1	2	0	1	0	1	0	0	0	0	0	1	1	1	1	0	0	1	1	1	1	0	0	2	1	0	0	1	0	0	0	1	0	0	0	0	0	0	0	0	0	0	0	1
927	0	2	1	0	0	0	1	0	0	0	1	0	1	0	0	1	2	0	0	1	1	0	0	2	0	0	0	1	2	2	1	1	2	0	0	0	1	0	1	1	0	1	1	0	0	0	0	0	0
928	1	1	1	0	0	1	2	0	0	0	0	0	0	0	0	0	0	0	1	1	0	2	0	2	0	0	0	0	2	2	1	0	2	1	0	1	1	0	0	0	0	1	1	0	1	2	0	0	0
929	1	1	1	0	0	2	2	0	1	0	1	0	0	0	0	0	1	1	0	0	1	0	2	0	0	0	0	1	1	1	1	1	2	2	0	2	2	1	0	0	0	0	0	0	0	0	0	0	0
930	1	1	1	0	0	1	2	0	1	0	1	0	0	0	0	0	0	0	1	0	1	2	0	2	0	0	0	1	0	0	2	1	1	1	0	1	1	0	1	1	0	0	0	0	1	1	0	0	1
931	0	2	0	0	0	0	1	0	0	0	1	0	0	0	0	0	1	1	1	1	0	1	0	2	0	2	0	0	1	1	0	0	1	2	1	1	1	0	1	1	0	1	1	0	1	0	0	0	0
932	0	2	0	0	0	1	2	1	0	0	0	0	1	1	1	1	1	1	1	1	0	0	0	2	0	1	0	1	2	2	1	1	1	1	0	2	0	0	0	0	0	2	2	0	1	0	1	0	1
933	0	2	0	0	0	0	2	0	0	0	0	0	1	0	0	0	1	1	1	1	1	0	0	2	0	1	0	0	2	1	0	1	1	0	0	0	2	1	1	0	1	0	0	0	0	0	0	0	0
934	1	1	0	0	0	1	1	0	0	0	1	0	0	0	0	0	2	0	1	2	0	0	0	2	0	1	0	0	2	2	0	0	2	2	0	2	2	0	1	1	0	1	0	0	0	0	0	0	0
935	1	2	0	0	0	0	2	0	1	0	1	0	1	0	0	0	0	0	1	1	1	1	1	1	1	1	0	0	2	2	0	0	1	1	0	1	0	0	1	1	0	0	1	0	1	0	0	0	0
936	1	1	1	0	0	0	1	0	0	0	0	0	1	0	0	0	1	1	1	1	0	1	1	1	1	0	0	0	2	2	0	0	1	1	0	1	2	0	1	1	0	1	0	0	1	1	0	0	1
937	1	0	2	0	0	1	2	0	0	0	0	0	1	0	0	0	0	0	1	1	0	0	0	2	0	1	0	0	2	2	0	1	2	2	1	2	0	0	0	1	0	0	0	0	0	1	0	0	0
938	1	1	1	0	1	2	1	0	1	0	0	1	2	0	0	0	1	0	1	1	0	0	0	2	0	2	0	0	1	1	0	1	1	1	0	1	1	0	1	1	0	0	0	0	0	0	0	0	0
939	1	1	2	0	0	2	1	1	0	0	1	0	1	0	0	0	2	0	2	2	0	0	0	2	1	1	0	0	2	2	0	0	0	1	1	2	1	0	0	0	0	0	0	0	0	1	0	1	0
940	1	0	2	0	1	2	2	0	1	0	1	0	0	0	0	0	1	0	1	1	1	0	0	2	0	1	0	2	2	2	0	1	2	0	0	0	2	0	0	0	0	0	0	0	1	0	0	0	1
941	0	1	1	0	0	1	2	0	1	0	0	1	1	0	0	0	1	1	0	1	0	0	0	2	0	1	0	2	2	2	2	0	2	1	0	2	2	0	2	1	1	0	0	0	1	1	0	0	0
942	0	0	2	0	0	1	2	0	1	0	0	1	2	0	0	0	2	2	1	1	1	0	0	2	0	2	0	1	1	1	1	2	2	0	0	0	0	0	1	1	0	1	1	1	1	2	0	0	0
943	1	2	0	0	0	0	1	0	1	0	0	1	1	0	0	0	1	1	1	1	0	1	0	2	0	0	0	0	1	2	1	1	1	1	0	1	1	0	2	2	0	1	1	0	1	1	0	1	0
944	0	2	0	0	0	0	2	0	1	0	1	0	1	0	0	0	1	0	2	2	0	0	0	2	0	2	0	0	2	2	0	0	1	2	2	2	2	0	1	1	0	0	0	0	2	2	0	0	1
945	1	2	1	0	0	1	2	0	1	0	1	0	0	0	0	0	1	1	0	0	1	1	1	1	0	1	0	0	2	1	1	1	2	1	0	1	1	0	0	0	0	1	1	0	1	0	0	0	1
946	0	1	2	0	0	2	2	0	0	0	0	2	2	1	1	1	1	1	0	0	0	0	0	2	0	1	0	0	2	2	1	0	1	0	0	0	1	0	0	0	0	0	0	0	1	1	0	1	0
947	0	0	2	0	1	2	2	0	2	0	0	2	2	0	0	0	0	0	0	1	1	1	0	2	0	0	0	0	2	1	1	0	0	1	1	2	1	0	0	0	0	0	0	0	0	1	0	0	0
948	1	2	1	0	0	1	2	0	1	0	2	0	1	0	0	0	1	0	0	0	1	0	0	2	0	1	0	0	2	2	2	1	1	1	1	1	2	0	2	1	1	0	0	0	1	0	0	0	0
949	1	1	1	0	0	0	1	0	2	0	0	1	1	0	0	0	0	0	0	0	1	1	1	1	1	1	0	0	2	2	0	0	1	0	0	1	0	0	0	0	0	1	1	0	2	0	0	2	0
950	0	1	1	0	1	1	1	0	1	1	1	0	0	0	0	0	1	0	1	1	1	0	1	1	0	0	0	1	2	1	1	1	1	1	1	1	2	0	1	1	0	1	0	0	0	0	0	0	0
951	1	1	1	0	0	2	1	0	0	0	1	0	0	0	0	0	2	1	1	1	0	1	0	2	0	0	0	0	2	2	0	1	2	0	0	1	1	0	2	2	0	0	0	0	0	2	0	0	0
952	0	2	1	0	0	1	0	0	1	0	1	0	0	0	0	0	0	0	2	1	1	1	0	2	0	0	0	0	2	2	0	1	1	2	0	2	1	0	0	0	0	0	0	0	1	0	0	0	0
953	0	1	1	0	0	1	0	0	0	0	1	0	0	0	0	0	2	2	1	1	1	1	1	1	1	1	0	1	2	2	0	0	1	0	0	0	0	0	0	1	0	0	0	0	1	0	0	0	1
954	0	1	1	0	0	1	2	1	0	0	0	0	0	0	0	0	0	0	0	0	0	1	0	2	0	1	0	1	2	2	0	0	2	2	0	1	2	0	0	0	0	0	0	0	0	1	0	2	0
955	1	2	1	0	0	0	2	0	0	0	0	0	0	0	0	0	1	1	0	0	2	0	0	2	0	0	0	1	1	1	2	2	2	0	0	1	1	1	1	1	0	1	1	0	1	1	0	1	0
956	1	2	0	0	0	1	2	0	1	0	0	1	1	0	0	0	2	0	1	1	0	1	0	2	0	1	1	0	2	2	0	0	2	0	0	1	0	0	1	0	1	0	0	1	0	0	0	1	0
957	1	1	1	0	0	2	2	0	1	0	1	0	1	0	0	0	1	1	0	1	0	1	0	2	0	1	0	1	2	2	2	2	1	2	0	2	1	0	0	0	0	0	0	0	0	0	0	0	1
958	1	1	2	0	0	1	2	0	1	0	0	0	1	0	0	0	1	1	2	2	0	0	0	2	0	2	1	1	2	2	0	1	1	2	2	2	0	0	0	0	0	1	0	0	1	0	0	0	0
959	0	2	0	0	0	0	2	1	0	0	0	0	1	0	0	1	2	0	2	2	0	1	1	1	0	0	0	1	1	1	1	1	1	1	0	1	1	1	0	0	0	0	0	1	0	1	0	0	0
960	0	2	1	0	0	0	2	1	0	0	0	0	0	0	0	0	0	0	0	1	0	0	0	2	0	1	1	1	2	2	0	1	2	2	0	2	1	1	0	0	0	1	1	0	1	0	0	0	1
961	1	0	2	0	1	2	1	0	0	1	2	0	0	0	0	0	1	1	1	1	0	1	0	2	0	1	0	0	2	1	0	1	2	1	0	1	2	0	1	1	0	0	0	1	0	1	0	0	0
962	1	1	2	0	0	2	2	0	1	0	0	0	0	0	0	0	1	1	2	0	1	0	1	1	0	0	0	1	2	2	1	0	1	0	0	1	2	0	1	1	0	0	0	0	1	0	0	0	1
963	0	0	2	0	1	2	2	0	1	0	0	0	0	0	0	0	1	0	0	0	1	0	0	2	0	1	0	2	2	2	0	2	2	0	0	0	2	0	2	2	0	0	0	0	0	0	0	0	0
964	1	0	2	0	0	2	1	0	0	0	1	1	0	0	0	1	1	0	1	1	1	0	1	1	0	1	0	0	2	1	0	0	2	2	2	2	1	0	0	0	0	1	1	0	1	0	0	0	1
965	1	1	1	1	0	2	2	0	0	0	0	0	0	0	0	0	1	0	1	1	0	1	0	2	0	0	0	1	1	1	2	1	1	1	1	1	0	0	1	0	1	1	0	0	0	0	0	0	0
966	0	1	1	0	1	2	2	0	0	1	1	1	0	0	0	1	2	0	2	2	0	0	1	1	0	1	0	1	2	2	1	1	1	1	0	2	1	1	1	1	0	1	1	0	1	0	0	0	1
967	1	1	2	0	0	2	2	0	1	0	0	1	1	0	0	1	2	2	2	2	0	0	0	2	0	0	0	0	1	1	2	2	2	0	0	1	2	0	1	1	0	0	0	0	0	0	0	0	0
968	1	2	1	0	0	1	1	0	1	0	0	0	0	0	0	0	0	1	0	1	1	0	1	1	0	1	0	1	2	2	2	1	1	1	0	2	2	0	1	1	0	1	1	0	1	0	0	0	2
969	0	0	2	0	1	2	2	1	1	0	0	0	2	0	0	0	1	1	1	1	0	0	0	2	0	1	0	2	1	1	2	0	2	2	2	2	2	0	1	1	0	1	1	0	1	0	0	0	1
970	1	1	1	0	0	1	1	0	1	1	1	1	0	0	0	1	1	1	2	2	0	0	1	1	0	1	0	0	1	1	2	1	1	2	1	1	1	0	0	0	0	0	0	0	0	0	0	0	2
971	1	1	2	0	0	1	2	1	1	0	0	0	0	0	0	0	1	0	2	1	1	1	1	1	1	1	0	1	2	1	1	0	1	1	0	1	1	0	0	0	0	0	0	0	0	1	0	0	2
972	0	0	2	0	0	1	2	0	0	0	1	0	0	0	0	0	2	1	2	2	1	1	0	2	0	0	0	0	2	2	1	0	1	1	0	2	0	0	0	0	0	0	0	0	0	1	0	0	1
973	1	1	1	0	0	1	2	1	0	0	0	1	1	0	0	0	0	0	1	1	0	1	0	2	0	0	0	0	2	2	0	0	0	2	0	1	2	1	0	0	0	0	0	0	0	1	0	0	1
974	0	1	2	0	0	0	0	0	1	0	0	0	0	0	0	0	1	1	1	1	0	1	0	2	0	2	0	0	2	1	0	0	1	2	1	2	2	0	1	1	0	2	2	0	1	0	0	0	0
975	1	2	2	0	0	1	1	0	0	0	1	1	2	0	0	0	2	0	2	2	0	0	0	2	0	2	0	1	2	2	2	0	1	0	0	1	0	0	0	0	0	0	0	0	1	1	0	0	0
976	1	1	1	0	0	2	1	1	0	0	1	1	2	0	0	0	2	1	1	1	0	2	1	1	1	1	0	0	2	2	1	2	1	1	0	1	1	0	0	0	0	0	0	0	0	0	0	1	0
977	1	0	2	0	0	1	2	0	1	0	0	1	1	0	0	0	1	1	1	1	0	1	0	2	0	1	0	1	2	1	1	2	1	1	0	2	2	1	0	0	0	0	0	1	0	1	0	0	1
978	1	0	2	0	0	2	1	1	0	0	1	0	0	0	0	0	0	0	0	0	0	0	1	1	0	1	0	0	2	2	0	0	0	2	0	2	0	0	0	1	0	0	0	1	0	0	0	0	0
979	1	1	2	0	0	2	2	0	1	0	0	1	1	0	0	0	2	1	2	2	1	1	0	2	0	0	0	0	1	1	1	1	2	0	0	2	2	0	1	1	0	0	0	1	0	0	0	0	0
980	0	1	1	0	1	2	1	1	0	1	1	0	0	0	0	0	1	1	2	0	1	0	1	1	0	1	0	0	2	2	0	1	2	2	1	2	1	0	0	0	1	0	0	0	1	0	0	1	0
981	1	1	2	0	1	2	2	0	1	0	0	0	0	0	0	0	0	1	1	1	0	1	1	1	1	1	0	0	2	2	1	1	1	0	0	0	0	0	0	1	0	2	2	0	1	1	0	0	1
982	1	2	1	0	0	0	1	0	1	1	1	0	0	0	0	0	1	1	1	1	0	0	0	2	0	0	0	0	2	2	1	0	1	2	1	2	2	0	2	2	1	1	1	0	1	0	0	0	0
983	1	1	1	0	1	1	2	1	1	0	0	1	1	1	1	1	2	2	1	1	1	0	1	1	2	2	0	0	2	2	0	0	2	0	0	1	2	0	2	2	0	0	0	0	0	1	0	1	0
984	1	2	0	0	0	0	2	0	1	0	1	0	0	0	0	0	2	1	1	1	0	0	0	2	0	1	0	1	2	2	2	0	2	1	0	2	1	0	0	0	0	0	0	0	0	0	0	0	0
985	1	1	2	0	0	2	2	0	1	0	1	1	0	0	0	0	1	0	0	0	1	0	1	1	1	2	0	0	1	1	0	2	2	0	0	1	2	0	1	1	0	1	0	0	1	2	0	0	0
986	0	2	1	0	0	1	2	0	0	0	1	0	1	0	0	0	1	0	1	1	1	0	1	1	1	1	0	0	2	2	0	1	2	1	0	1	1	0	0	0	0	1	1	0	1	1	0	0	0
987	0	2	1	0	0	1	1	1	0	0	1	0	0	0	0	0	2	2	2	1	1	0	0	2	0	1	1	1	2	2	0	1	2	2	1	2	1	0	1	1	0	0	0	0	0	0	0	0	2
988	1	1	1	0	0	2	1	0	0	0	1	1	1	0	0	0	0	0	1	1	1	1	0	2	0	1	0	1	1	0	2	0	0	2	0	2	1	0	2	2	0	0	0	1	0	0	0	0	1
989	0	0	2	0	0	1	2	0	2	0	0	0	0	0	0	0	1	0	1	1	1	1	0	2	0	0	0	0	2	2	0	0	0	2	0	2	0	0	1	1	0	1	0	0	0	0	0	0	1
990	0	1	1	0	0	2	2	1	1	0	0	0	1	0	0	0	2	1	2	2	1	1	0	2	0	0	0	0	2	2	0	1	2	1	0	1	1	0	1	1	0	0	0	0	1	0	0	0	0
991	1	2	0	0	0	0	1	0	0	0	0	1	2	0	0	0	2	0	2	2	0	1	0	2	1	0	0	0	2	2	1	1	2	1	0	2	1	0	0	0	1	0	0	0	1	0	0	0	0
992	1	1	0	0	0	0	2	1	0	0	0	0	1	0	0	0	0	1	2	2	0	1	0	2	0	1	1	0	2	2	0	1	1	1	0	1	0	0	0	0	0	0	0	1	0	0	0	0	1
993	1	1	2	0	0	2	2	0	1	0	0	0	1	0	0	0	1	0	1	1	0	2	1	1	1	1	0	0	1	1	0	1	2	2	1	2	1	0	0	0	0	0	0	1	0	1	0	0	0
994	0	2	1	0	0	1	1	0	0	0	0	0	0	0	0	0	2	0	2	2	0	0	0	2	1	1	0	1	1	1	2	2	1	2	1	2	1	0	1	1	1	1	1	0	1	2	0	0	1
995	1	1	2	0	0	0	2	0	1	0	0	1	1	0	0	1	1	1	0	0	1	0	0	2	0	0	0	0	2	2	0	0	0	0	0	2	1	0	0	0	0	1	1	0	0	1	0	0	0
996	1	1	0	0	0	1	1	0	0	0	1	1	0	0	0	1	1	1	1	1	0	1	0	2	0	1	0	1	2	2	1	0	1	2	1	2	0	0	0	0	0	0	0	1	0	1	0	0	0
997	1	2	1	0	0	2	2	0	0	0	0	0	2	0	0	0	2	2	2	2	0	0	0	2	0	1	0	0	2	2	1	0	1	0	0	1	1	0	1	0	1	1	0	0	1	0	0	0	1
998	1	2	0	0	0	1	1	0	0	0	2	2	2	1	1	1	1	1	0	1	0	0	0	2	0	1	0	1	2	2	0	0	0	2	0	2	1	0	0	0	0	0	0	0	1	0	0	0	0
999	1	1	2	0	0	1	1	1	0	0	1	1	1	0	0	0	1	1	0	0	1	1	0	2	0	2	0	0	2	2	0	1	1	2	0	2	1	0	0	0	0	0	0	0	0	0	0	0	0
1000	1	1	1	1	0	2	2	0	1	0	0	1	2	0	0	1	1	1	1	1	0	0	0	2	0	1	0	0	2	2	0	0	2	0	0	1	1	0	1	0	1	0	0	0	0	0	1	0	0
[truncated: 252 more columns]
