# Supplementary material for: KNN-MDR: a learning approach for improving interactions mapping performances in genome wide association studies
Source: BMC Bioinformatics. 2017 Mar 21;18:184. doi: 10.1186/s12859-017-1599-7 (PMC5361736; doi:10.1186/s12859-017-1599-7)
Supplement: Supplementary file 5 — The data set(s) supporting the results of Table 3. (ZIP 7092 kb) [file 12859_2017_1599_MOESM5_ESM.zip › 000/S27/mkallsimul.dat]

1	1	1	2	0	1	2	1	0	0	0	1	1	1	0	1	0	0	0	2	0	0	0	1	1	0	0	1	1	2	2	1	2	2	0	1	2	2	0	0	0	2	0	0	0	0	2	1	0	1
2	1	2	0	0	0	1	2	0	2	2	0	0	0	0	0	0	0	1	1	0	0	0	0	2	0	1	2	2	0	2	0	1	1	0	0	2	2	0	0	2	0	0	0	1	0	1	0	0	1
3	1	2	0	0	0	1	1	0	2	2	0	1	1	0	1	0	0	0	0	1	1	0	0	2	0	2	0	1	0	1	0	1	1	1	0	0	1	1	0	0	0	0	0	0	0	2	0	0	1
4	0	1	1	0	0	1	2	0	1	1	1	0	2	0	1	0	1	1	1	0	0	1	0	2	0	1	1	2	0	1	0	2	2	0	0	1	1	0	0	1	1	0	0	1	0	0	0	0	0
5	1	1	2	0	1	1	2	0	1	1	0	0	1	0	0	1	0	0	2	0	0	0	0	2	0	2	1	2	1	2	0	2	2	0	0	1	0	1	0	0	1	0	0	0	2	2	0	0	1
6	1	2	1	0	0	1	2	0	2	2	0	0	1	0	0	0	0	0	1	2	1	0	0	2	0	1	1	2	0	2	0	1	1	0	0	2	1	0	0	0	1	0	0	0	0	1	0	0	0
7	1	0	2	0	1	1	1	1	0	1	1	1	1	1	0	0	0	0	2	0	0	0	0	2	0	0	1	1	1	2	0	1	1	0	0	1	1	1	0	0	2	1	0	0	0	2	0	0	1
8	1	0	2	0	0	1	2	0	1	1	1	0	2	0	0	1	0	1	1	1	0	0	0	2	0	0	0	1	2	1	0	1	2	2	2	2	2	0	0	1	1	0	0	0	1	0	0	1	2
9	1	1	1	0	0	1	1	0	1	1	1	1	2	0	2	0	0	0	2	0	0	0	0	2	0	2	0	2	0	1	0	1	1	2	0	2	1	0	1	1	0	0	1	0	1	1	0	0	0
10	1	2	1	0	0	1	1	0	0	0	1	0	1	0	0	1	0	1	0	0	0	0	0	2	0	1	1	1	2	2	1	0	2	0	0	2	1	0	0	0	1	0	0	0	0	1	0	0	0
11	0	0	2	0	1	1	2	1	1	2	0	0	0	0	0	0	0	1	1	0	0	1	1	1	1	1	0	1	1	2	0	0	1	1	0	2	1	0	1	0	1	0	0	0	1	1	1	0	1
12	1	1	2	1	0	1	2	1	1	2	0	1	1	0	1	0	0	0	1	0	0	2	1	1	1	1	0	1	1	2	0	1	2	0	0	2	2	0	0	0	2	0	0	0	0	0	1	0	1
13	1	1	0	1	0	1	2	0	1	1	0	0	0	0	0	0	0	0	1	0	0	0	0	2	0	1	1	1	1	2	0	1	1	0	0	2	1	0	1	0	1	0	1	0	1	0	0	0	1
14	1	0	2	0	0	1	2	1	0	1	0	1	1	0	1	0	0	0	1	0	0	0	0	2	0	1	0	2	0	1	0	1	2	0	0	2	1	0	1	0	1	0	0	1	0	0	1	0	2
15	1	1	1	0	0	1	1	0	2	2	0	1	1	0	1	0	0	0	2	1	1	1	1	2	0	0	2	2	0	2	0	0	0	0	0	2	0	0	0	2	0	1	0	0	0	0	0	0	1
16	0	1	1	1	0	1	2	0	0	0	1	1	2	0	2	0	0	1	0	1	1	1	1	1	1	0	2	2	1	2	0	0	1	1	0	2	1	0	1	0	1	0	1	0	0	0	0	0	1
17	1	1	1	1	1	2	1	0	0	0	2	1	2	0	1	1	0	1	1	0	0	0	0	2	0	0	1	1	1	2	1	2	2	0	1	2	1	1	0	0	2	0	1	0	1	0	0	0	1
18	0	1	0	0	0	1	2	0	2	2	0	0	1	1	0	0	0	1	2	0	0	1	0	2	0	0	1	2	0	2	1	2	2	1	0	2	1	0	0	1	1	0	1	0	1	2	0	0	1
19	0	2	0	0	0	1	1	0	1	1	0	0	0	0	0	0	0	0	2	0	0	0	1	1	0	1	2	2	0	2	1	2	2	0	1	2	2	0	0	0	2	0	0	0	0	1	0	0	0
20	0	2	0	0	0	0	2	1	0	1	0	1	1	0	1	0	0	0	1	0	0	0	1	1	0	1	2	2	1	2	0	0	0	0	0	2	2	0	0	0	2	0	1	0	0	1	1	1	2
21	1	1	1	0	0	0	2	0	0	0	0	0	0	0	0	0	0	0	2	0	0	0	1	1	0	0	0	1	1	0	0	1	1	0	0	2	1	0	0	0	1	0	0	0	1	0	0	0	1
22	0	1	1	0	0	0	1	0	1	1	1	0	0	0	0	0	0	0	2	1	1	1	0	2	0	0	2	2	0	1	0	1	1	0	0	2	2	0	0	1	1	0	0	1	1	1	0	0	1
23	0	0	2	0	1	1	1	0	0	0	1	0	1	0	0	1	0	0	0	1	1	0	0	2	0	1	1	1	0	1	1	1	1	1	0	1	2	0	0	0	2	0	0	0	0	0	0	0	0
24	1	2	0	0	0	0	1	2	0	2	0	0	0	0	1	0	0	0	0	1	1	0	0	2	0	0	2	2	0	1	0	1	1	0	0	2	0	1	0	1	0	0	0	0	0	2	0	1	1
25	1	1	1	0	0	1	1	0	0	0	1	0	1	0	0	1	0	0	1	1	0	0	0	2	0	1	1	2	0	1	0	1	1	1	0	1	2	0	0	1	1	0	0	0	0	0	0	1	1
26	0	1	1	0	0	1	2	1	0	1	0	0	1	0	0	1	0	0	2	1	1	1	1	1	1	1	1	1	1	2	1	2	2	1	0	1	1	0	0	2	0	0	0	0	2	2	0	0	1
27	1	1	1	0	1	1	1	0	1	1	1	0	0	0	0	0	0	1	1	0	0	0	0	2	0	1	2	2	1	2	2	1	1	0	0	1	0	1	1	0	0	0	0	0	0	0	0	0	1
28	1	1	0	0	0	0	1	0	0	0	2	1	1	0	1	0	0	0	1	2	1	0	0	2	0	1	2	1	1	2	0	0	1	1	1	2	1	0	1	1	0	0	0	1	0	0	0	0	0
29	0	0	2	1	0	1	1	0	1	1	2	0	1	0	1	0	1	1	1	0	0	1	0	2	0	2	1	2	2	2	2	0	1	0	0	2	2	0	0	1	1	0	0	0	0	0	0	0	0
30	1	0	2	2	1	2	2	0	0	0	0	1	1	0	1	0	0	0	0	1	1	0	0	2	0	1	2	2	0	2	0	1	1	0	1	2	0	1	0	1	0	0	0	0	0	0	0	1	1
31	0	1	1	1	0	1	2	0	0	0	1	0	1	0	1	0	1	1	1	0	0	0	1	1	0	2	1	1	1	2	0	1	2	1	1	2	0	2	0	0	0	1	0	0	1	0	1	0	1
32	0	1	1	1	0	1	1	0	0	0	1	1	2	0	1	1	0	0	2	0	0	1	1	1	1	1	2	2	1	1	1	0	1	1	0	2	2	0	0	1	1	0	0	0	0	1	0	0	0
33	0	0	2	0	0	2	2	0	0	0	0	1	1	0	1	0	0	0	1	1	1	0	0	2	0	2	1	2	1	2	0	0	0	0	0	1	1	0	0	0	1	0	0	0	0	1	1	0	1
34	1	2	0	0	0	1	1	1	1	2	0	0	0	0	0	0	1	0	2	1	1	0	1	1	0	1	1	1	2	2	0	2	2	2	0	1	1	0	0	0	0	0	1	0	1	1	0	0	1
35	0	0	2	0	0	1	2	0	0	0	0	1	2	0	1	0	0	0	2	0	0	0	0	2	0	2	2	2	0	1	0	0	2	1	1	2	1	1	0	1	1	0	0	0	0	1	0	1	1
36	1	1	2	0	0	0	1	1	0	1	0	1	1	0	1	0	0	0	1	1	0	0	1	1	1	1	1	1	1	2	0	0	1	1	1	2	1	0	0	1	1	1	0	0	1	1	0	0	1
37	0	0	2	0	0	1	0	0	0	0	1	1	1	0	1	0	0	0	2	0	0	0	1	1	0	1	1	0	2	2	0	0	1	1	1	2	0	1	0	0	1	0	1	0	1	1	0	0	0
38	1	1	1	1	0	1	2	1	0	1	0	1	1	0	1	0	1	2	2	0	0	0	0	2	0	1	1	2	1	2	0	1	1	1	0	2	2	0	0	1	1	1	1	0	0	1	0	0	1
39	1	0	2	0	2	2	1	0	0	0	1	1	2	0	1	0	0	1	1	1	1	1	1	1	1	1	2	2	0	2	0	1	1	1	0	1	2	0	0	1	1	0	0	1	0	0	0	0	0
40	1	0	2	0	1	2	2	0	0	0	0	0	1	0	0	0	0	0	2	1	1	1	1	1	1	1	1	2	1	2	0	0	2	1	0	2	1	1	0	0	0	0	1	0	1	1	0	0	1
41	1	2	0	0	1	1	1	0	1	1	1	0	0	0	0	0	0	1	2	0	0	1	0	2	0	0	2	2	1	2	1	0	0	0	0	1	2	0	0	0	2	0	1	0	0	1	0	0	2
42	1	1	1	1	0	1	0	0	0	0	2	1	1	0	1	0	0	0	1	1	0	0	0	2	0	1	1	1	0	1	0	2	2	1	1	2	2	0	0	2	0	0	1	1	1	2	0	1	0
43	1	2	1	0	0	1	1	1	0	1	1	0	1	0	0	1	1	1	2	1	1	0	0	2	0	0	2	2	1	2	1	0	0	0	0	2	0	0	0	1	0	1	0	0	1	0	0	0	0
44	1	1	1	1	0	1	1	0	0	0	2	0	1	0	0	0	0	0	1	0	0	0	1	1	0	0	1	1	1	2	0	2	2	0	0	1	2	0	0	1	1	1	0	0	1	0	0	0	1
45	1	1	1	0	0	1	2	0	2	2	0	0	0	0	0	0	0	2	1	1	1	0	0	2	0	1	2	2	0	2	0	1	1	1	2	2	1	0	0	1	1	0	1	0	1	1	0	0	1
46	0	2	1	0	0	0	2	1	0	1	0	0	1	1	0	0	0	0	1	1	0	0	0	2	0	0	1	1	2	2	1	1	1	1	0	1	2	0	0	0	2	0	0	0	1	0	2	0	2
47	0	2	1	1	0	1	2	0	0	0	0	1	1	0	1	0	0	1	2	0	0	0	0	2	0	2	1	1	0	1	1	2	2	0	0	2	1	0	0	1	1	0	0	0	0	1	0	0	1
48	1	0	2	2	1	2	1	0	1	1	1	0	2	0	1	0	0	0	2	0	0	0	0	2	0	1	1	1	2	2	1	2	2	0	0	1	2	0	0	2	0	0	0	0	0	0	0	1	1
49	0	2	1	1	0	1	2	0	0	0	1	1	0	0	0	0	0	0	1	0	0	0	0	2	0	1	1	1	0	1	1	0	0	0	0	2	2	1	0	0	1	0	0	1	0	1	0	0	0
50	0	2	0	0	0	0	2	1	0	1	0	0	0	0	0	0	0	0	1	0	0	0	0	2	0	1	1	2	1	1	1	2	2	0	0	1	1	0	0	1	1	0	0	0	1	1	0	0	1
51	0	1	1	0	0	1	1	0	2	2	0	0	0	0	0	0	0	0	1	1	0	0	0	2	0	1	2	2	0	2	0	1	1	1	0	1	1	0	0	2	0	0	0	0	0	0	0	0	2
52	0	0	2	0	1	1	1	0	0	0	0	0	0	0	0	0	0	1	1	0	0	1	0	2	0	2	2	2	0	1	0	1	1	0	0	2	2	0	0	0	2	1	0	0	0	1	0	0	0
53	1	1	2	0	0	0	2	0	1	1	1	0	0	0	0	0	0	0	1	1	0	0	0	2	0	2	2	2	0	1	0	0	1	0	0	2	1	0	1	0	1	0	1	0	0	0	0	1	1
54	1	0	1	0	0	1	2	0	0	0	0	0	0	0	0	0	0	0	1	2	1	1	0	2	0	0	1	2	1	2	0	0	1	1	0	2	2	0	0	0	2	0	0	0	0	2	0	0	0
55	1	1	1	0	0	1	2	0	0	0	0	0	0	0	0	0	0	0	0	0	0	0	0	2	0	2	2	2	0	2	1	1	1	1	2	2	1	1	0	0	0	1	0	0	1	1	0	0	0
56	0	0	2	0	0	1	1	0	1	1	0	0	0	0	0	0	0	0	1	1	1	0	0	2	0	0	2	2	0	2	2	2	2	0	0	1	1	0	1	0	1	0	0	1	0	1	0	0	0
57	1	1	1	0	1	1	1	0	0	0	1	0	2	0	1	1	0	0	2	1	1	0	0	2	0	1	1	2	1	2	0	2	2	2	0	2	2	0	0	1	1	0	0	0	1	0	0	0	0
58	0	1	1	1	0	1	1	0	1	1	2	1	1	0	1	0	0	1	2	1	1	0	0	2	0	2	1	1	0	1	1	0	0	0	0	2	2	0	0	1	1	0	0	0	1	0	0	0	1
59	1	1	1	0	0	1	1	0	0	0	2	1	1	0	1	0	0	2	2	0	0	0	1	1	0	1	0	2	1	1	0	1	2	0	1	2	1	0	0	0	0	1	0	0	1	1	0	0	2
60	1	2	1	0	0	0	1	1	0	1	1	0	0	0	0	0	0	1	1	1	0	0	0	2	0	1	2	2	0	2	0	1	2	0	0	2	0	1	0	1	0	0	0	0	0	0	1	0	1
61	1	0	2	0	0	1	2	0	1	1	0	0	0	0	0	0	0	0	1	1	0	0	0	2	0	2	0	1	1	2	0	2	2	0	0	2	1	1	0	0	0	0	1	0	1	2	0	0	2
62	1	0	1	0	0	1	1	0	0	0	1	1	0	0	0	0	0	0	1	1	1	0	1	1	0	2	2	2	1	2	0	1	2	0	0	2	1	0	1	0	1	0	1	0	1	0	0	0	1
63	1	1	2	1	0	1	0	0	0	0	2	1	0	0	0	0	0	0	1	1	1	0	0	2	0	1	2	2	0	2	0	2	2	0	0	1	0	0	0	2	0	0	1	0	1	0	1	0	1
64	0	1	2	1	0	1	2	0	2	2	0	0	0	0	0	0	1	2	2	0	0	1	1	1	1	1	0	1	1	2	0	2	2	0	0	0	2	1	0	0	1	0	0	0	0	1	0	0	0
65	0	2	0	0	0	0	2	1	1	2	0	0	1	0	0	1	0	0	2	1	1	1	1	1	1	1	2	2	0	2	1	1	2	0	0	2	1	0	0	1	1	0	0	0	0	0	0	0	0
66	1	1	2	1	0	2	2	0	1	1	1	0	0	0	1	0	0	1	2	0	0	0	0	2	0	2	1	2	1	2	0	1	2	0	0	2	1	1	0	1	1	0	0	0	1	0	0	0	0
67	0	2	1	2	0	2	2	0	2	2	0	1	2	0	2	0	0	0	2	0	0	0	0	2	0	1	2	2	1	2	0	0	0	0	0	1	1	0	0	1	1	0	0	0	0	2	0	0	0
68	0	0	2	1	1	2	2	0	1	1	1	0	1	0	0	1	0	1	1	0	0	1	0	2	0	1	1	2	1	2	1	2	2	0	0	0	2	0	0	1	1	0	0	0	0	0	0	1	1
69	0	2	0	0	0	1	1	1	0	2	1	0	0	0	0	0	0	0	0	0	0	0	0	2	0	1	2	2	0	1	1	2	2	0	1	2	1	1	1	1	0	0	2	0	2	1	0	0	1
70	1	1	1	0	0	0	2	0	2	2	0	0	0	0	0	0	0	1	1	1	1	1	0	2	0	2	2	2	1	2	1	1	2	2	2	2	1	0	1	0	1	1	0	1	1	0	0	0	1
71	1	0	2	0	1	2	2	0	1	1	1	0	0	0	0	0	0	1	1	1	0	1	2	0	1	0	2	0	1	1	0	2	2	0	1	2	2	0	0	0	2	0	0	0	1	1	0	0	1
72	0	0	2	1	1	2	1	0	1	1	1	0	0	0	0	0	0	2	2	0	0	1	1	1	1	0	0	2	1	2	1	1	1	0	0	2	1	0	0	0	1	2	0	0	1	0	0	0	0
73	1	1	2	1	0	2	0	0	0	0	2	0	0	0	0	0	0	0	1	1	1	0	0	2	0	2	2	2	0	2	0	1	1	0	0	2	1	0	0	1	0	0	0	0	0	1	0	0	0
74	1	0	1	0	0	1	1	0	0	0	2	1	1	0	1	0	0	1	0	0	0	1	0	2	0	1	2	2	1	2	0	1	1	1	0	2	1	0	1	0	0	0	0	0	1	0	0	0	1
75	0	1	2	0	0	2	2	1	1	2	0	0	0	0	0	0	0	0	1	0	0	0	1	1	0	1	0	1	2	1	0	2	2	0	0	1	1	0	0	1	1	0	0	0	1	1	0	1	1
76	1	2	1	1	0	2	2	0	1	1	1	0	1	0	0	1	0	1	2	1	1	1	0	2	0	0	2	2	0	2	0	2	2	0	0	0	1	0	0	1	1	1	0	0	1	0	0	0	0
77	1	1	2	0	1	2	0	0	0	0	2	0	0	0	1	0	0	0	1	1	0	2	0	2	0	0	2	2	0	2	1	1	1	0	0	2	1	0	0	0	2	0	1	0	1	0	0	0	2
78	1	1	2	1	0	1	2	1	1	2	0	1	1	0	1	0	0	0	2	1	1	0	0	2	0	1	2	2	0	1	0	0	0	0	1	2	1	0	0	0	1	1	1	0	1	0	0	0	1
79	1	2	1	0	0	1	1	0	0	0	2	0	0	0	0	0	0	2	0	2	0	0	1	1	0	1	2	2	0	1	0	0	0	0	0	2	2	0	0	0	2	0	0	0	1	2	0	0	1
80	0	2	0	0	0	1	2	0	0	0	1	1	1	1	0	0	0	1	1	0	0	0	0	2	0	2	1	2	2	2	1	0	1	1	1	2	1	0	0	1	1	0	0	0	0	0	0	0	1
81	0	2	0	1	0	1	1	0	1	1	0	0	1	0	0	1	0	1	1	1	0	0	0	2	0	2	1	1	0	1	0	0	2	1	0	2	1	0	0	0	1	0	1	0	1	0	0	0	0
82	0	2	1	0	1	1	2	0	1	1	0	1	1	0	1	0	0	0	0	0	0	0	0	2	0	1	1	1	1	2	0	2	2	0	0	1	2	0	0	0	2	0	0	1	1	2	0	0	2
83	0	2	1	1	0	1	1	0	1	1	1	0	2	0	0	1	0	1	1	1	0	1	0	2	0	0	2	2	1	2	2	2	2	0	1	2	1	0	0	0	2	1	0	0	0	0	0	0	0
84	1	0	2	0	2	2	2	1	0	1	0	0	1	0	0	0	0	0	1	0	0	1	1	2	0	0	1	0	2	2	0	1	1	0	1	1	1	0	0	0	0	0	0	1	1	2	0	0	0
85	0	2	0	0	0	0	2	0	0	0	0	1	1	0	1	0	0	2	1	1	1	1	0	2	0	1	2	2	1	2	0	1	1	1	0	2	1	0	0	0	1	2	0	0	0	1	1	0	1
86	1	0	2	0	1	1	2	1	1	2	0	1	1	0	1	0	0	0	1	1	1	1	0	2	0	0	0	1	0	1	0	1	1	1	2	2	2	0	0	1	1	0	2	0	2	1	0	2	2
87	1	0	2	0	2	2	2	0	1	1	0	0	1	0	0	1	0	1	0	0	0	0	0	2	0	2	1	0	2	2	0	1	1	0	1	1	1	0	0	1	0	0	1	0	2	0	0	0	0
88	1	0	2	0	1	2	1	0	1	1	1	0	0	0	0	0	0	0	1	0	0	0	0	2	0	0	1	2	1	2	0	2	2	0	0	0	1	0	0	0	1	0	0	0	1	1	0	0	1
89	0	0	2	1	0	2	2	0	0	0	0	1	0	0	0	0	0	1	0	0	0	0	0	2	0	1	1	1	1	2	0	1	2	2	0	1	1	0	0	1	1	0	0	0	0	2	0	1	1
90	0	0	2	0	1	2	1	0	0	0	1	0	1	0	1	0	0	0	1	1	1	0	1	1	0	1	1	1	2	2	1	1	1	0	0	1	1	0	1	0	1	0	0	1	0	1	0	0	0
91	1	1	2	1	0	2	1	0	1	1	1	0	0	0	0	0	0	1	2	0	0	0	0	2	0	1	0	2	0	1	0	2	2	0	0	1	1	0	0	1	1	0	0	1	0	0	1	0	1
92	1	2	1	0	0	0	2	1	1	2	0	0	0	0	1	0	0	0	1	0	0	0	0	2	0	1	2	1	1	2	0	2	2	0	0	0	2	0	0	2	0	1	0	0	1	1	1	0	2
93	0	1	2	1	0	1	2	0	0	0	0	0	0	0	0	0	0	0	1	1	0	0	1	1	1	1	2	2	1	1	1	1	2	0	0	2	1	0	0	1	1	0	1	1	0	1	0	1	1
94	1	1	1	1	0	1	2	0	2	2	0	0	0	0	0	0	0	1	1	1	1	0	0	2	0	0	1	1	1	2	0	2	1	0	1	2	2	0	0	0	2	0	0	0	0	0	0	0	1
95	1	1	2	1	0	2	1	0	0	0	1	2	2	0	2	0	0	0	1	1	1	0	2	0	0	1	1	2	1	1	0	2	2	0	0	0	1	0	1	1	0	0	0	0	0	1	1	1	2
96	1	1	2	0	0	0	1	0	0	0	1	0	0	0	0	0	0	0	1	1	0	0	0	2	0	0	2	2	0	1	0	1	1	1	0	1	1	0	0	1	0	0	1	0	0	1	1	1	1
97	1	0	2	0	0	1	2	0	1	1	1	0	1	0	0	1	0	1	1	0	0	0	1	1	0	1	1	1	1	2	0	1	1	0	1	2	1	0	0	1	1	0	0	0	0	0	0	0	1
98	1	2	1	1	0	1	0	0	0	0	2	0	0	0	1	0	0	1	1	1	0	0	0	2	0	1	2	2	0	2	0	0	0	0	1	2	1	1	0	0	1	0	1	0	1	1	0	0	1
99	1	0	2	1	1	2	1	0	1	1	1	0	0	0	0	0	0	0	1	0	0	1	1	1	1	0	2	2	0	2	1	0	0	0	0	2	2	0	0	2	0	0	0	0	0	0	0	0	0
100	0	1	1	0	1	1	1	0	1	1	1	1	1	0	1	0	0	0	0	1	1	0	0	2	0	0	2	2	0	1	1	0	0	0	0	2	1	1	0	0	1	0	0	0	0	1	0	0	0
101	0	2	0	0	0	1	1	0	1	1	1	0	0	0	0	0	0	1	1	1	1	1	0	2	0	1	1	1	0	1	0	1	1	1	0	2	2	0	0	0	2	0	1	0	1	1	0	0	0
102	1	2	1	0	0	0	2	0	0	0	0	0	0	0	0	0	0	0	2	1	1	0	2	0	0	0	2	2	1	2	0	1	1	0	0	2	1	0	0	1	1	0	1	0	1	1	1	1	2
103	1	1	2	0	1	1	2	0	2	2	0	1	1	0	1	0	0	1	2	0	0	0	0	2	0	1	1	2	1	1	1	2	2	0	0	1	1	0	0	1	1	0	0	0	0	1	0	1	1
104	1	1	1	0	1	1	2	0	0	0	0	1	1	0	1	0	0	2	1	1	1	0	0	2	0	0	1	1	1	2	0	1	1	0	0	1	0	0	1	1	0	0	0	1	0	0	0	0	1
105	0	1	2	0	1	1	2	1	0	1	0	1	1	0	1	0	0	0	1	1	1	1	1	1	0	0	0	1	1	2	0	0	0	0	0	1	1	0	0	1	1	1	0	0	1	0	0	0	0
106	1	0	2	0	0	2	2	0	1	1	0	1	1	0	1	0	0	1	2	0	0	1	0	2	0	1	2	2	0	2	1	1	2	0	0	2	1	0	0	0	0	0	0	0	1	1	0	0	2
107	0	1	2	0	0	1	1	0	1	1	0	0	1	0	0	0	0	1	0	2	1	0	0	2	0	2	1	1	1	2	0	0	1	1	0	2	2	0	0	0	2	0	0	0	0	1	0	0	0
108	1	2	0	0	0	0	2	0	0	0	1	0	0	0	0	0	0	0	0	1	1	1	0	2	0	0	0	2	1	2	1	1	1	0	0	2	1	0	0	0	0	0	0	1	0	1	0	0	1
109	1	0	2	0	2	2	1	0	1	1	1	0	0	0	0	0	0	1	0	0	0	0	0	2	0	1	2	2	0	1	0	1	1	2	1	1	1	1	0	0	1	0	0	0	0	0	0	0	0
110	1	1	1	0	0	0	1	0	0	0	1	1	1	0	1	0	0	1	1	0	0	1	1	1	0	0	1	2	1	2	0	2	2	0	0	2	1	1	0	0	1	0	0	1	0	0	0	1	1
111	0	0	2	0	0	1	2	1	1	2	0	0	0	0	0	0	0	0	0	0	0	1	0	2	0	0	2	2	1	2	1	1	1	0	0	1	1	1	0	0	1	0	0	0	0	0	0	0	1
112	1	2	0	0	0	0	2	0	0	0	0	0	1	0	1	0	0	2	0	2	0	0	0	2	0	2	1	1	1	2	1	1	1	0	0	2	2	1	1	0	1	0	0	0	1	1	0	0	0
113	1	1	2	0	1	1	2	1	1	2	0	0	2	0	2	0	0	0	2	1	1	0	0	2	0	1	1	2	1	0	0	0	0	0	0	2	2	1	0	0	1	1	0	0	0	1	1	1	2
114	0	2	1	0	0	1	2	1	0	1	0	0	0	0	0	0	1	2	0	2	2	0	1	1	0	1	1	1	2	2	1	2	2	2	0	1	1	0	0	1	1	0	1	0	1	1	0	0	1
115	0	0	2	0	2	2	2	1	0	1	0	0	1	0	0	1	0	0	2	1	1	1	0	2	0	1	2	2	1	2	2	1	1	0	0	1	2	0	0	1	1	0	0	0	1	1	1	0	1
116	1	1	1	0	1	1	1	0	0	0	1	0	1	0	1	0	0	0	1	0	0	0	0	2	0	1	2	2	0	2	0	1	1	0	0	2	1	1	0	0	0	0	0	0	0	0	0	1	1
117	1	1	1	1	0	1	2	0	0	0	1	1	2	0	2	0	0	0	0	1	1	0	1	1	1	1	0	0	1	1	0	2	2	0	0	1	1	0	0	0	2	0	1	0	1	1	1	0	1
118	1	1	1	0	0	1	1	2	0	2	0	0	0	0	0	0	0	0	1	1	1	0	0	2	0	0	1	1	1	2	0	1	1	1	1	2	2	0	0	0	1	0	0	1	0	0	0	0	1
119	1	1	2	1	0	2	2	1	0	1	0	0	0	0	1	0	0	0	1	0	0	1	0	2	0	1	2	2	0	2	1	1	1	1	0	0	1	1	0	1	1	0	1	0	1	0	0	0	0
120	0	1	1	0	0	1	2	0	1	1	1	1	2	0	1	0	0	2	2	0	0	0	1	1	0	2	2	2	0	2	0	0	2	0	0	2	1	0	0	2	0	0	1	1	1	1	0	0	0
121	0	1	1	0	0	0	2	1	0	1	0	0	1	0	1	0	0	0	1	1	0	1	0	2	0	0	1	2	1	2	0	2	2	0	0	2	1	1	0	0	1	0	1	0	0	0	0	0	0
122	1	1	2	1	0	1	2	1	1	2	0	0	1	0	0	0	0	0	2	0	0	1	2	0	1	0	2	2	0	1	0	1	1	1	1	1	1	0	0	1	0	0	0	0	0	1	0	0	0
123	1	2	0	0	0	0	2	0	1	1	1	0	0	0	0	0	0	0	0	1	1	2	1	1	1	1	0	1	0	1	0	1	2	2	1	1	2	1	1	0	1	0	0	0	1	1	0	0	2
124	1	1	1	0	1	1	2	0	1	1	1	0	0	0	0	0	0	0	2	0	0	1	0	2	0	1	0	2	1	2	1	2	2	0	0	1	2	0	0	2	0	1	0	0	1	0	0	0	0
125	0	1	1	0	0	0	0	0	0	0	2	0	1	0	0	1	0	0	2	0	0	0	1	1	0	1	2	2	0	2	2	1	1	1	1	2	1	0	0	0	1	1	0	1	1	0	1	1	2
126	1	2	0	0	0	0	1	0	1	1	0	0	0	0	0	0	0	1	2	0	0	1	0	2	0	0	0	1	2	2	1	1	1	1	1	2	1	0	0	1	1	1	0	0	1	1	0	0	0
127	1	1	1	0	0	1	2	0	2	2	0	0	0	0	0	0	0	0	1	1	1	0	0	2	0	1	2	2	0	1	0	1	2	0	0	2	1	0	0	1	1	1	0	0	1	1	0	0	0
128	0	2	0	1	0	1	2	0	0	0	1	0	0	0	0	0	0	0	1	1	1	0	0	2	0	1	1	1	1	2	0	2	2	1	0	2	1	0	0	2	0	0	0	0	0	0	0	0	0
129	1	1	1	0	0	1	2	0	0	0	0	0	0	0	0	0	0	0	1	0	0	0	0	2	0	1	1	1	1	2	0	1	0	1	0	2	1	0	0	0	2	0	1	0	1	1	0	1	1
130	1	2	0	0	0	0	2	0	2	2	0	0	1	0	0	1	0	1	1	1	1	0	0	2	0	0	2	2	1	2	0	0	0	0	0	2	1	0	0	0	2	0	0	0	0	0	0	0	1
131	1	2	0	0	0	0	0	0	1	1	0	0	0	0	0	0	0	0	2	0	0	1	0	2	0	0	2	2	0	2	1	2	2	1	0	2	1	0	0	1	1	0	0	0	0	1	0	2	2
132	1	1	1	0	0	1	2	1	1	2	0	1	1	0	1	0	0	0	1	0	0	0	0	2	0	1	1	2	1	2	0	1	0	1	0	2	2	0	0	0	1	0	0	2	0	1	0	0	1
133	1	0	2	0	0	1	2	0	2	2	0	1	1	0	1	0	0	1	2	0	0	1	0	2	0	0	2	2	0	2	0	0	0	0	1	2	0	0	0	1	1	0	0	1	0	1	0	0	1
134	0	1	1	1	0	1	2	0	1	1	0	0	1	0	1	0	0	1	2	0	0	0	0	2	0	1	2	2	0	2	0	0	0	0	0	2	2	0	0	1	1	0	1	0	1	0	0	0	0
135	1	1	1	1	0	1	2	0	2	2	0	0	0	0	0	0	0	0	1	1	1	0	0	2	0	1	2	2	0	2	0	2	2	1	1	2	1	0	0	2	0	0	1	1	1	2	0	0	1
136	0	1	2	1	0	2	2	1	0	1	0	0	0	0	0	0	0	0	1	1	1	1	1	1	1	2	2	2	1	2	0	1	1	1	1	1	2	0	0	0	2	0	0	0	2	0	0	0	0
137	1	1	1	0	0	0	1	0	1	1	0	0	0	0	0	1	0	1	2	0	0	0	1	1	0	1	2	2	1	2	0	1	1	0	0	2	1	0	0	2	0	0	0	0	0	1	0	0	0
138	0	1	1	0	1	1	2	0	0	0	0	1	0	0	0	0	0	0	1	0	0	0	0	2	0	0	2	2	0	2	0	0	0	0	0	2	2	0	0	0	1	0	0	1	0	1	0	1	1
139	1	0	2	1	0	2	2	1	0	1	0	0	0	0	0	0	0	0	2	1	1	1	0	2	0	0	1	2	1	2	0	1	1	0	0	2	1	1	0	0	1	1	0	0	1	1	1	0	2
140	1	1	2	1	0	2	2	0	2	2	0	0	2	1	0	1	0	0	1	1	1	0	0	2	0	0	1	1	1	2	1	2	2	0	0	1	2	0	0	0	2	0	0	0	0	2	0	0	1
141	1	1	2	0	0	0	1	0	1	1	1	1	1	0	1	0	0	1	1	0	0	0	0	2	0	2	1	1	1	2	1	0	1	2	1	2	1	0	0	0	2	0	0	0	0	0	0	1	1
142	1	0	2	0	1	1	2	0	0	0	0	0	1	0	0	1	0	0	2	0	0	0	1	1	0	2	1	2	1	2	0	1	1	1	1	1	0	1	0	1	0	0	0	0	0	0	1	0	1
143	1	1	1	0	0	1	1	0	1	1	1	0	0	0	0	0	0	1	2	0	0	1	1	1	1	2	2	2	0	1	0	2	2	0	0	1	1	0	0	1	1	0	1	0	1	0	0	0	0
144	0	1	1	1	1	2	1	0	1	1	0	0	1	0	0	0	0	2	2	1	1	0	1	1	0	0	1	2	2	1	1	1	1	0	0	1	1	0	0	1	1	0	0	0	0	0	0	0	0
145	1	1	2	0	0	2	2	0	1	1	0	0	2	0	0	1	0	1	0	1	0	0	0	2	0	1	1	2	1	1	0	0	0	0	0	2	1	1	0	0	1	0	0	0	1	0	1	0	2
146	1	1	1	1	0	1	1	0	0	0	1	0	0	0	0	0	0	0	1	1	0	0	0	2	0	1	1	1	2	2	0	1	1	0	0	2	1	1	0	1	0	0	1	0	1	1	0	0	1
147	1	0	2	0	0	1	1	1	1	2	0	0	1	0	0	1	0	1	1	0	0	1	0	2	0	1	1	1	1	2	0	1	1	1	1	2	1	1	0	0	1	0	0	0	0	0	0	0	0
148	1	1	1	1	0	2	1	0	0	0	1	0	0	0	0	0	0	0	2	1	1	0	0	2	0	2	2	2	1	1	0	0	1	1	1	2	1	0	0	0	1	1	0	0	1	1	0	0	1
149	1	0	2	0	0	1	2	0	1	1	1	1	1	0	1	0	0	0	1	0	0	0	0	2	0	1	1	2	1	2	1	0	0	0	0	2	2	1	0	0	1	0	0	0	0	0	0	0	0
150	1	1	1	0	0	1	1	0	0	0	0	1	1	0	2	0	0	0	0	1	1	0	0	2	0	1	1	1	1	2	0	1	0	0	0	1	1	0	0	1	0	0	0	0	1	0	0	0	0
151	0	1	1	0	1	2	2	0	1	1	1	0	0	0	0	0	0	0	2	0	0	0	2	0	0	0	2	2	0	1	0	1	1	1	0	0	1	0	0	0	1	0	0	0	0	2	0	1	2
152	0	2	1	2	0	2	1	0	0	0	1	0	0	0	0	0	0	1	1	0	0	0	0	2	0	1	1	1	2	2	0	1	2	0	0	2	2	0	0	0	2	0	0	1	0	1	0	1	1
153	1	2	0	1	0	1	2	0	1	1	0	0	0	0	0	0	0	0	2	1	1	0	0	2	0	1	2	2	0	2	0	1	1	1	1	2	1	0	0	0	1	0	1	1	0	1	0	1	1
154	0	0	2	1	0	2	2	0	2	2	0	2	2	0	2	0	0	1	0	1	1	0	0	2	0	1	2	2	1	2	0	0	0	0	0	1	2	0	0	1	1	0	1	0	1	0	0	0	1
155	0	1	2	1	0	1	1	0	2	2	0	0	1	0	0	1	0	1	2	0	0	0	1	1	0	1	0	1	0	1	0	1	1	1	0	1	2	1	0	0	1	1	0	0	0	1	1	1	2
156	0	1	1	1	0	2	1	1	0	1	1	0	0	0	0	0	0	0	2	0	0	0	0	2	0	2	2	2	1	2	1	2	2	0	0	1	1	0	0	0	1	1	1	0	1	0	0	0	1
157	0	2	1	0	0	0	1	0	0	0	1	0	2	0	1	0	0	2	2	0	0	0	2	0	0	0	2	2	0	2	1	2	2	0	0	1	1	1	0	0	1	1	0	0	1	1	0	0	0
158	1	0	2	0	0	1	0	0	0	0	1	0	0	0	1	0	0	0	1	0	0	0	0	2	0	2	2	2	0	2	0	1	2	2	1	2	2	0	0	1	1	0	0	0	0	1	0	1	2
159	0	1	1	0	0	1	2	1	1	2	0	0	0	0	0	0	0	2	2	1	1	0	1	1	0	2	0	2	2	0	0	2	1	0	0	2	1	0	0	1	1	0	1	0	1	0	0	0	1
160	1	1	1	1	0	1	1	0	0	0	1	0	0	0	0	0	0	0	1	1	1	0	1	1	0	1	0	2	2	0	0	0	0	0	0	2	2	0	1	0	1	0	0	1	0	1	0	0	1
161	0	2	2	1	0	1	2	0	0	0	0	0	1	0	1	0	0	1	1	0	0	1	0	2	0	1	1	1	0	1	1	2	2	1	0	1	1	0	0	1	1	0	0	1	0	0	2	0	2
162	1	1	2	0	0	2	1	0	0	0	1	0	1	0	1	0	0	0	0	1	1	0	0	2	0	1	1	2	2	2	0	2	2	0	1	2	0	0	0	1	0	1	0	0	0	0	0	0	0
163	0	1	2	1	0	2	1	0	1	1	1	0	0	0	0	0	0	1	2	0	0	0	0	2	0	0	2	2	0	2	0	1	2	0	0	2	1	0	0	0	2	0	1	0	1	0	0	0	0
164	0	0	2	1	1	2	2	0	1	1	0	0	1	0	1	0	0	1	2	0	0	0	0	2	0	2	2	2	0	2	1	0	0	0	0	2	2	0	0	0	2	0	0	0	0	0	1	0	1
165	0	0	2	0	0	1	2	0	2	2	0	2	2	0	2	0	0	1	2	0	0	1	1	1	0	1	0	1	0	1	0	1	1	1	0	1	1	0	0	0	2	0	0	0	0	0	1	0	1
166	0	1	1	1	0	1	1	1	0	1	1	0	0	0	0	0	0	0	1	1	1	0	1	1	0	1	2	2	0	2	1	0	0	0	0	2	1	1	0	0	1	0	1	0	1	1	0	0	1
167	0	1	1	0	0	2	1	0	0	0	1	1	1	0	1	0	0	1	2	0	0	0	0	2	0	0	1	1	1	2	0	0	0	0	0	1	1	0	0	1	1	0	2	0	2	1	0	0	0
168	0	2	0	0	0	1	2	0	1	1	0	0	0	0	0	0	1	0	2	1	1	0	0	2	0	1	1	0	2	2	0	1	1	0	0	2	1	0	0	0	2	0	0	1	0	1	0	0	2
169	0	1	2	1	0	2	1	0	2	2	0	0	0	0	0	0	0	1	2	0	0	1	1	1	1	0	0	2	1	2	1	0	1	0	0	2	0	0	0	2	0	0	0	0	0	0	0	0	0
170	1	1	1	0	0	0	1	0	0	0	1	0	1	0	2	0	1	1	1	0	0	0	1	1	0	1	2	2	0	2	1	1	2	0	0	2	1	0	0	2	0	0	2	0	1	1	0	0	0
171	0	1	2	1	0	2	1	0	0	0	1	1	0	0	0	0	0	0	2	1	1	1	0	2	0	0	0	2	1	1	0	0	0	0	0	1	2	1	1	0	1	0	1	0	0	1	0	0	0
172	1	2	0	0	0	1	2	0	0	0	0	1	1	0	1	0	0	0	1	1	0	0	0	2	0	1	1	2	1	0	0	1	1	0	0	1	1	0	0	2	0	0	0	0	1	0	0	0	2
173	1	1	1	0	0	2	2	0	1	1	1	1	1	0	1	0	0	0	2	0	0	0	0	2	0	1	2	2	0	2	1	2	2	0	0	1	1	0	1	0	1	1	0	0	1	0	0	0	1
174	0	2	1	0	0	1	1	0	0	0	1	0	1	0	0	1	0	0	0	1	0	1	0	2	0	1	1	2	1	1	1	1	1	1	1	2	2	0	0	1	1	0	0	0	0	0	0	0	2
175	1	1	1	0	1	2	2	1	0	1	0	0	1	0	0	1	1	1	1	0	0	0	1	1	0	2	2	2	0	1	0	1	1	1	2	2	1	1	0	0	0	0	1	0	2	2	0	0	1
176	1	0	2	1	0	2	1	0	1	1	0	1	1	0	1	0	0	1	1	0	1	1	2	0	1	1	1	2	0	1	0	1	1	1	1	2	1	0	1	0	1	0	2	0	2	1	0	0	1
177	1	1	1	0	0	1	2	0	2	2	0	0	0	0	0	0	1	2	1	1	1	0	0	2	0	1	2	2	0	2	0	1	1	0	0	2	2	0	0	2	0	2	0	0	0	0	1	0	2
178	1	1	1	1	0	2	1	0	1	1	1	1	1	0	1	0	0	1	0	1	0	1	1	1	1	2	2	2	0	1	1	1	1	0	0	1	1	0	0	1	1	0	0	0	0	0	0	0	0
179	1	2	1	0	0	0	2	0	0	0	0	1	0	0	0	0	0	1	2	1	1	0	0	2	0	0	1	2	1	2	1	1	1	0	0	2	2	0	0	1	0	0	0	0	1	1	0	0	1
180	0	0	2	1	0	2	1	0	1	1	0	0	0	0	0	0	0	1	1	0	0	1	0	2	0	1	1	1	1	2	0	1	1	1	1	2	1	0	1	0	0	0	0	0	0	0	0	1	1
181	0	1	1	0	0	1	1	0	1	1	0	0	0	0	0	0	0	1	2	1	1	0	0	2	0	2	1	1	1	2	0	0	1	0	0	2	1	0	1	0	1	0	0	0	0	1	1	0	2
182	1	1	1	1	0	2	1	0	0	0	1	0	0	0	0	0	0	1	1	0	0	2	1	1	1	1	2	2	0	2	1	0	0	1	1	2	1	0	0	0	2	0	0	0	0	1	0	0	0
183	1	0	2	0	0	1	2	0	2	2	0	0	0	0	0	0	0	0	0	1	1	1	0	2	0	0	2	2	1	2	0	1	1	1	0	0	1	0	1	0	1	0	0	0	0	1	0	0	0
184	1	1	1	0	0	1	2	0	1	1	1	0	0	0	0	0	0	1	2	0	0	0	1	1	0	1	1	1	1	2	0	2	2	1	1	2	2	0	0	0	2	0	0	0	1	1	0	0	1
185	1	1	2	1	0	2	2	0	0	0	1	0	2	0	1	0	0	0	2	0	0	0	1	1	0	2	1	1	2	2	1	0	1	1	0	2	1	0	0	0	2	0	0	0	0	0	0	0	1
186	1	2	1	0	0	1	1	0	1	1	1	0	0	0	0	0	0	1	1	0	0	0	0	2	0	1	1	1	1	2	0	2	2	0	0	1	2	1	1	0	1	1	0	1	2	1	0	0	0
187	0	1	1	0	0	1	1	0	1	1	1	0	1	0	0	1	0	1	2	0	0	0	0	2	0	0	2	2	0	2	1	1	2	0	0	2	1	0	1	1	0	0	0	2	0	2	0	0	1
188	1	0	2	1	0	2	2	0	0	0	0	0	1	0	0	0	0	0	1	0	0	1	0	2	0	0	1	1	0	1	0	2	2	0	0	1	2	0	0	1	1	0	0	0	0	1	0	1	1
189	1	0	2	2	1	2	1	0	0	0	1	0	0	0	0	0	0	0	2	0	0	0	1	1	0	0	2	2	1	2	0	1	2	0	0	2	2	0	0	0	2	0	1	0	1	0	0	0	0
190	0	1	1	0	0	0	2	0	2	2	0	0	1	0	0	1	0	1	2	0	0	1	1	1	0	1	1	1	1	2	0	0	0	0	0	2	2	0	0	1	1	0	1	0	1	0	0	0	0
191	0	0	2	0	1	1	0	0	1	1	0	0	0	0	0	0	0	1	1	0	0	1	0	2	0	2	0	1	1	2	0	1	2	0	0	2	2	1	0	0	1	0	1	0	1	0	0	0	2
192	1	1	1	1	0	2	2	0	1	1	0	2	2	1	1	0	0	1	2	1	0	1	0	2	0	0	1	1	1	2	0	0	2	1	0	2	1	0	1	0	1	0	1	0	1	1	0	1	2
193	1	1	1	1	0	2	2	0	0	0	0	1	1	0	1	0	0	0	1	2	1	2	1	1	1	1	1	1	1	2	0	0	0	0	0	2	0	0	0	2	0	0	0	0	0	1	0	0	2
194	1	1	1	1	0	1	2	0	1	1	0	0	1	0	0	0	0	1	1	0	0	0	0	2	0	1	2	2	0	2	0	1	2	1	1	2	2	0	0	1	1	0	0	2	0	1	0	0	0
195	0	0	1	0	0	0	2	1	0	1	0	1	0	0	0	0	0	0	2	0	0	0	0	2	0	2	1	1	1	2	0	1	2	1	0	2	1	1	0	0	1	0	0	0	0	0	0	0	1
196	0	2	1	0	0	1	1	0	0	0	1	0	1	0	0	0	0	0	1	0	0	0	0	2	0	1	1	1	2	2	0	2	2	0	0	1	1	0	0	0	2	0	0	0	1	0	0	0	1
197	0	2	1	1	0	1	1	0	1	1	1	0	1	0	0	0	0	1	1	1	0	1	0	2	0	1	0	2	1	2	1	1	1	0	0	2	1	0	0	1	0	2	0	0	0	1	0	0	1
198	0	1	1	1	0	2	1	0	1	1	0	1	2	0	2	0	0	1	1	1	0	0	0	2	0	1	1	1	0	1	1	1	1	1	1	2	2	0	0	0	2	1	0	0	2	0	0	0	1
199	0	1	2	1	0	1	1	0	0	0	1	0	0	0	0	0	0	0	1	0	0	0	0	2	0	2	2	2	0	2	1	0	2	1	0	2	1	0	0	0	1	0	2	0	1	1	1	0	1
200	0	2	1	2	0	2	2	0	1	1	1	1	1	0	1	0	0	1	1	1	0	1	0	2	0	1	1	2	2	2	2	2	2	0	0	0	1	1	0	0	1	2	0	0	0	1	0	0	1
201	1	1	1	0	0	1	2	0	1	1	1	1	1	0	1	0	0	0	1	1	0	0	0	2	0	1	2	2	0	2	0	1	2	0	0	2	1	1	0	0	1	0	0	0	1	2	0	0	1
202	0	0	2	0	0	1	1	0	1	1	0	1	1	0	1	0	0	1	2	0	0	0	0	2	0	2	1	1	1	2	0	1	1	0	0	1	1	0	0	0	1	0	0	1	1	2	1	0	1
203	0	1	2	1	0	1	1	0	0	0	1	0	0	0	0	0	0	1	2	1	1	1	1	1	1	1	1	1	1	2	0	0	1	1	0	2	2	0	0	2	0	0	1	0	0	1	0	0	1
204	0	2	1	0	0	1	1	0	0	0	1	2	1	0	1	0	0	1	0	1	1	0	0	2	0	1	1	1	0	1	1	1	1	0	0	2	1	0	0	1	0	0	0	0	0	1	0	1	1
205	0	0	2	1	1	2	2	1	0	1	0	0	2	0	2	0	0	1	1	0	0	0	1	1	0	1	2	2	0	2	0	1	1	1	0	1	2	0	0	0	2	0	0	0	2	1	1	1	2
206	1	0	2	1	0	2	2	1	0	1	0	0	1	0	0	0	0	1	2	0	0	0	0	2	0	1	0	0	1	2	0	1	1	0	0	1	2	0	0	0	2	1	0	1	2	0	0	0	0
207	0	1	1	0	1	2	2	0	1	1	0	1	1	0	1	0	0	0	0	1	0	1	0	2	0	0	2	0	1	1	0	2	2	1	0	2	2	0	0	0	2	0	0	2	0	2	0	0	1
208	0	0	2	0	1	2	1	0	0	0	2	0	0	0	0	0	0	1	1	1	0	0	0	2	0	2	1	1	2	2	0	1	1	0	0	1	1	0	1	0	1	0	1	0	1	1	0	0	0
209	1	0	2	0	1	1	2	0	0	0	0	0	1	0	1	0	0	2	2	0	0	0	0	2	0	2	0	0	1	1	0	1	1	0	1	2	2	0	0	0	2	0	1	0	1	0	0	0	1
210	1	1	1	0	0	2	2	0	1	1	0	1	1	0	1	0	0	1	1	1	1	1	1	1	1	0	1	1	0	2	0	2	2	1	1	2	2	0	0	0	1	0	1	0	1	0	0	1	1
211	0	1	1	0	0	1	0	0	0	0	1	1	1	1	0	0	1	2	2	0	0	0	2	0	0	0	1	1	1	2	0	0	0	0	0	2	1	0	0	0	1	0	0	0	2	0	0	1	1
212	0	0	2	0	1	2	1	0	1	1	2	0	0	0	0	0	1	2	1	1	1	0	1	1	1	1	2	2	0	2	1	1	2	0	1	2	1	0	0	2	0	0	1	0	1	1	0	0	0
213	1	1	2	1	0	1	1	1	0	1	1	1	2	0	1	0	0	0	2	0	0	0	0	2	0	2	1	1	1	2	1	2	2	1	0	1	2	1	0	0	1	2	0	0	1	0	1	0	1
214	1	0	2	1	1	2	2	0	0	0	0	0	0	0	0	0	0	0	1	0	0	0	1	1	0	1	1	1	2	2	0	2	2	0	0	1	1	0	0	1	1	0	0	0	0	0	0	0	0
215	0	2	0	0	0	0	1	0	0	0	1	0	0	0	0	0	0	1	2	0	0	0	0	2	0	0	2	2	0	1	0	1	1	1	0	2	2	0	0	0	2	1	0	1	2	1	0	0	2
216	0	2	0	0	0	0	2	1	0	1	0	0	1	0	0	1	0	1	1	0	0	1	1	1	1	1	2	2	1	2	0	1	2	0	0	2	2	0	0	1	1	0	0	0	2	1	0	1	0
217	1	0	2	1	1	2	1	0	0	0	1	1	2	0	1	0	0	1	0	0	0	1	0	2	0	0	2	2	0	2	0	2	2	0	0	1	2	0	0	0	2	1	0	0	1	0	0	0	2
218	1	2	0	0	0	0	2	0	1	1	2	0	0	0	0	0	0	2	2	1	0	0	0	2	0	1	1	1	2	2	0	1	1	1	1	2	0	0	0	1	0	0	0	0	1	0	0	0	0
219	1	1	1	1	0	1	2	0	1	1	0	0	0	0	0	0	0	1	1	0	0	0	0	2	0	0	1	1	2	2	1	0	1	1	0	2	1	0	0	0	2	0	0	0	0	0	0	1	2
220	1	1	2	1	0	2	1	0	1	1	0	0	1	0	0	1	0	0	0	1	1	1	1	1	1	1	2	2	0	2	1	2	2	0	0	2	1	0	1	0	1	0	0	0	0	1	0	0	1
221	0	1	1	1	0	1	2	0	2	2	0	0	1	0	0	1	0	1	1	1	0	1	0	2	0	1	1	1	1	2	0	1	1	0	0	1	1	0	0	0	1	0	0	0	0	0	0	0	0
222	1	2	0	0	0	0	2	0	0	0	0	1	1	0	1	0	0	1	2	0	0	1	0	2	0	1	2	2	0	2	0	2	2	0	0	0	2	0	0	0	1	0	0	0	0	0	1	1	2
223	1	1	2	0	0	1	1	0	1	1	1	1	1	0	1	0	0	1	2	1	1	1	0	2	0	0	1	2	1	2	0	1	2	2	0	1	2	0	0	0	2	0	0	0	0	1	1	0	1
224	1	2	1	1	0	1	2	1	0	1	0	1	2	0	2	0	0	0	1	1	0	0	1	1	1	0	1	1	1	2	0	1	1	0	0	2	2	0	0	2	0	0	1	0	1	0	0	0	1
225	0	1	2	1	0	1	2	1	0	1	1	1	2	0	1	0	0	0	1	1	1	0	0	2	0	1	2	2	0	1	0	1	2	2	0	1	1	0	0	1	1	0	0	0	0	0	1	0	1
226	1	2	1	2	0	2	2	1	1	2	0	0	0	0	1	0	0	1	2	0	0	0	0	2	0	1	2	2	0	2	0	1	1	0	0	1	0	0	1	1	0	0	0	0	1	0	0	0	1
227	0	2	1	0	1	1	2	1	1	2	0	0	0	0	0	0	0	0	1	1	1	0	0	2	0	0	2	2	0	2	1	1	1	0	0	1	2	0	0	0	1	0	0	0	1	0	0	0	0
228	0	2	1	0	0	0	1	1	0	1	1	0	1	0	0	0	0	0	1	1	1	1	0	2	0	2	2	2	0	2	0	1	1	2	0	2	1	0	0	2	0	0	0	0	0	0	0	0	0
229	1	1	1	0	0	0	2	0	0	0	1	0	0	0	0	0	0	0	1	0	0	0	0	2	0	2	2	2	0	2	0	1	1	0	0	2	1	0	1	0	1	0	1	0	1	1	0	0	1
230	1	1	2	0	0	0	2	1	0	1	0	0	1	0	0	1	1	1	1	0	0	1	0	2	0	1	0	1	0	0	1	1	1	0	0	2	2	0	0	1	1	0	1	0	1	0	1	1	2
231	0	0	1	0	0	1	1	0	1	1	0	1	1	1	0	0	0	1	1	0	0	2	1	1	1	1	2	2	0	2	0	1	1	0	0	1	1	1	1	0	0	0	1	0	1	0	0	0	0
232	1	2	1	0	0	1	2	0	2	2	0	1	1	0	1	0	0	1	2	0	0	0	0	2	0	0	2	2	0	2	0	0	1	1	0	2	2	0	0	1	1	0	0	0	0	1	0	0	1
233	0	1	2	1	0	2	2	1	1	2	0	0	0	0	0	0	0	1	0	0	0	1	0	2	0	1	1	2	1	2	1	1	1	2	1	2	1	1	0	1	0	0	1	0	1	0	0	1	2
234	0	1	1	1	0	2	1	0	1	1	1	0	0	0	0	0	0	1	1	0	0	0	0	2	0	1	1	1	2	2	0	2	2	0	0	1	1	0	0	1	1	0	0	0	1	0	0	0	1
235	1	1	2	1	0	1	2	0	1	1	1	0	1	0	0	1	0	0	0	1	0	0	0	2	0	0	2	2	0	2	0	1	0	0	0	1	0	0	0	1	0	0	0	0	0	0	0	0	0
236	0	1	1	0	0	1	1	1	0	1	1	1	2	0	1	0	0	0	1	0	0	1	0	2	0	0	1	2	0	2	0	2	2	0	1	2	2	1	0	0	1	0	0	0	0	1	0	0	0
237	0	1	1	1	0	2	2	1	1	2	0	0	0	0	0	0	0	2	1	1	1	1	2	0	1	0	0	1	0	1	0	1	1	0	0	2	0	0	0	1	0	1	0	0	0	1	0	0	0
238	1	1	2	1	0	2	2	0	1	1	1	0	0	0	0	0	0	1	2	0	0	0	1	1	0	1	1	1	1	2	0	1	1	1	0	1	1	0	0	2	0	0	0	0	0	0	1	1	2
239	0	0	2	0	0	1	2	1	0	1	1	0	0	0	0	0	0	2	1	0	0	1	1	1	0	0	2	2	1	2	0	1	1	0	0	1	0	0	0	2	0	0	0	0	0	1	0	0	1
240	1	1	2	1	0	2	2	0	2	2	0	0	0	0	0	0	0	1	1	0	1	1	0	2	0	1	1	2	1	1	1	0	0	0	0	2	1	0	0	2	0	0	0	1	1	1	0	0	1
241	1	1	1	0	1	1	2	0	1	1	0	0	1	0	1	0	0	0	1	0	0	0	0	2	0	1	2	2	0	1	1	2	2	1	0	1	2	0	0	1	1	1	0	0	1	0	0	0	0
242	0	2	0	0	0	1	2	0	1	1	0	0	0	0	1	0	0	0	0	2	0	0	1	1	0	1	1	1	1	2	0	1	2	2	2	2	1	0	1	0	1	2	0	0	0	0	0	0	1
243	1	1	2	2	0	2	2	0	2	2	0	0	2	0	1	1	0	0	1	1	0	0	0	2	0	2	0	1	2	1	0	1	1	0	0	1	1	0	0	2	0	0	0	0	0	0	0	0	0
244	1	1	1	0	0	1	2	0	1	1	0	0	0	0	0	0	0	0	1	0	0	0	1	1	0	1	1	2	0	2	1	2	2	0	0	2	2	0	0	1	1	0	1	0	1	0	0	0	1
245	1	2	1	0	0	0	2	0	2	2	0	0	1	0	1	0	0	1	2	0	0	1	1	1	0	0	1	1	1	2	0	2	2	0	0	1	2	0	0	2	1	0	0	0	0	0	0	0	0
246	0	1	1	0	0	0	2	1	1	2	0	0	0	0	0	0	1	2	1	1	1	1	1	1	0	1	0	1	0	0	1	2	2	0	0	2	2	0	0	1	1	0	0	0	1	1	0	0	1
247	0	0	2	1	1	2	2	1	0	1	0	0	0	0	0	0	0	1	2	1	0	1	0	2	0	0	1	2	2	1	1	0	2	1	1	2	0	0	0	2	0	0	1	0	2	1	0	0	0
248	0	1	2	0	0	0	1	1	0	1	0	1	1	0	1	0	0	0	1	1	1	1	0	2	0	0	0	1	1	2	0	1	2	2	1	2	1	0	1	0	1	0	0	1	0	0	0	1	1
249	1	1	2	0	0	0	2	0	0	0	0	0	1	0	0	0	0	0	0	1	1	0	1	1	0	1	2	2	2	2	0	0	0	1	2	2	1	1	1	0	0	0	0	0	2	1	0	0	1
250	1	1	2	1	0	1	2	0	1	1	0	0	0	0	0	0	0	1	1	0	0	1	0	2	0	0	0	1	1	2	0	0	0	0	0	2	1	0	0	0	1	0	2	0	2	1	0	0	1
251	0	1	1	0	0	0	2	0	1	1	1	0	0	0	0	0	0	0	0	1	1	0	0	2	0	1	1	1	0	1	1	0	0	0	0	1	2	0	0	1	1	0	0	0	1	1	0	0	1
252	1	1	2	0	0	0	1	0	1	1	0	2	1	0	1	0	0	0	1	1	0	0	1	1	0	1	1	1	0	1	0	1	1	0	0	1	1	0	0	1	1	0	0	0	0	2	0	1	0
253	0	0	2	1	0	1	2	0	1	1	0	0	1	0	0	0	0	0	1	0	0	1	1	1	0	1	2	2	1	2	1	1	0	1	0	2	2	0	0	0	2	0	0	0	0	0	1	0	1
254	1	1	1	0	0	1	1	1	1	2	0	0	0	0	0	0	0	1	2	1	0	0	1	1	0	2	2	2	0	2	0	0	2	1	0	2	1	1	0	1	1	0	0	0	0	0	0	0	0
255	0	2	0	0	0	0	2	0	0	0	0	2	2	0	2	0	0	1	0	0	0	1	0	2	0	1	2	2	0	2	1	1	1	0	0	1	1	0	0	1	1	0	0	0	1	1	0	0	0
256	0	1	1	0	1	1	2	0	1	1	1	0	2	0	0	1	0	2	1	1	1	0	0	2	0	1	2	2	1	2	0	1	2	0	0	2	2	0	0	1	1	0	0	0	0	0	0	0	1
257	1	0	2	1	0	2	2	0	0	0	1	1	1	0	1	0	0	0	2	1	1	1	0	2	0	1	2	2	0	2	0	0	1	0	0	2	2	0	0	0	1	1	0	0	1	0	0	1	1
258	0	1	1	0	0	0	1	0	0	0	1	0	0	0	0	0	0	1	1	1	1	0	1	1	0	1	1	1	0	1	0	1	1	1	0	0	2	0	0	0	2	1	0	0	1	1	0	0	1
259	0	2	0	0	0	0	2	0	1	1	0	0	1	0	1	0	0	0	1	0	0	1	0	2	0	1	2	2	0	2	0	1	1	0	0	1	1	0	0	0	2	1	0	0	1	1	0	0	1
260	0	1	1	0	0	2	1	0	0	0	2	0	2	0	1	0	0	0	1	0	0	0	0	2	0	0	1	2	1	2	0	1	1	0	1	2	1	1	1	0	0	0	1	0	1	1	0	1	2
261	0	2	0	0	1	1	2	1	0	1	0	0	0	0	0	0	0	1	0	2	2	0	1	1	0	1	2	2	0	2	0	1	2	0	0	2	1	1	0	0	1	0	0	1	1	1	0	0	1
262	1	2	1	1	0	1	1	0	0	0	1	1	1	0	1	0	0	1	0	1	1	0	0	2	0	2	2	2	1	2	2	2	1	0	0	2	0	0	0	2	0	0	0	0	0	1	1	0	1
263	0	1	1	0	0	1	2	1	0	1	0	0	0	0	0	0	0	0	1	1	1	1	0	2	0	0	1	2	1	2	0	2	2	0	0	1	1	0	0	1	0	0	0	0	0	1	0	0	0
264	1	1	1	1	1	2	2	0	1	1	1	0	1	0	0	1	0	0	1	0	0	1	1	1	0	0	2	2	0	2	0	2	2	0	1	2	1	0	0	0	2	0	0	0	0	1	0	0	1
265	0	1	2	1	0	1	2	1	1	2	0	0	1	0	1	0	0	0	0	1	0	0	0	2	0	1	2	2	1	2	0	1	1	1	0	2	2	0	0	1	1	0	0	0	1	0	0	0	1
266	0	0	2	1	0	2	0	0	0	0	2	0	0	0	0	0	0	0	2	0	0	0	1	1	0	1	1	1	0	1	1	2	2	1	2	2	1	0	0	1	1	0	0	1	1	1	0	0	0
267	0	0	2	0	1	2	2	0	1	1	1	0	0	0	0	0	0	0	1	0	0	1	1	1	1	1	1	1	1	2	0	1	1	1	0	0	1	0	0	1	1	0	0	0	0	0	0	0	2
268	0	1	1	1	0	1	2	1	0	1	0	0	1	0	0	1	0	1	0	1	1	1	0	2	0	2	1	1	1	2	0	2	2	1	0	1	2	0	0	2	0	0	0	0	0	2	1	0	1
269	0	2	1	1	0	1	2	1	0	1	0	1	1	0	1	0	0	2	1	1	1	0	0	2	0	1	2	2	0	2	0	1	1	1	2	2	1	0	0	1	0	1	0	0	0	0	0	1	0
270	1	1	1	0	0	1	1	0	1	1	0	0	0	0	0	0	0	0	1	1	1	0	1	1	0	1	2	2	2	2	1	1	2	0	1	2	2	0	0	0	2	0	0	0	0	1	0	0	0
271	1	2	0	0	0	0	2	1	0	1	0	1	1	0	1	0	0	1	1	1	1	0	0	2	0	1	1	2	1	1	1	2	2	0	1	2	1	1	0	0	1	0	0	1	0	0	0	0	0
272	1	2	1	0	0	1	1	0	1	1	1	0	0	0	0	0	0	1	2	1	0	1	0	2	0	2	1	1	1	2	0	2	2	0	1	1	2	0	0	1	1	1	0	0	0	0	0	0	1
273	1	2	0	0	0	0	2	0	0	0	0	1	1	0	1	0	0	1	2	0	0	1	1	1	1	0	2	2	0	2	1	0	1	0	0	2	1	0	0	1	1	0	0	0	0	1	0	0	2
274	1	2	1	1	0	2	1	1	0	1	0	0	0	0	0	0	0	1	2	0	0	0	0	2	0	1	2	2	0	2	0	2	2	0	0	1	1	0	0	0	1	0	0	0	0	1	0	2	2
275	1	2	1	0	0	0	2	0	0	0	0	1	1	0	1	0	0	1	1	0	0	1	1	1	1	0	1	1	2	2	1	1	1	0	0	1	1	0	1	0	1	0	1	0	1	0	0	0	0
276	1	1	1	0	0	1	1	0	0	0	1	1	1	0	1	0	1	1	0	1	1	0	0	2	0	0	2	1	1	2	1	2	2	1	0	2	0	0	1	1	0	2	0	0	1	0	0	0	0
277	0	2	1	0	0	1	2	1	1	1	0	0	2	0	1	1	1	2	1	1	1	1	0	2	0	1	2	2	0	2	0	0	2	1	1	2	1	0	0	2	0	1	0	0	0	2	0	0	1
278	1	0	2	1	0	2	1	0	1	1	1	0	0	0	0	0	0	1	1	1	0	1	1	1	1	1	2	1	1	2	0	1	2	0	0	2	0	0	0	1	1	0	1	0	2	0	0	0	0
279	1	1	1	0	0	1	2	0	2	2	0	0	0	0	0	0	0	1	1	0	0	0	0	2	0	0	2	2	0	1	1	0	1	1	0	2	1	0	0	1	0	1	0	0	1	0	0	0	0
280	0	1	1	1	0	1	2	0	1	1	0	0	0	0	0	0	0	1	1	0	0	0	0	2	0	1	1	2	1	2	0	1	2	2	2	2	1	0	1	0	1	0	1	0	0	0	1	0	1
281	1	1	1	0	0	2	1	0	1	1	1	0	0	0	0	0	0	0	1	0	0	1	2	0	1	1	1	1	1	2	0	1	2	0	0	2	2	0	0	1	1	1	0	1	1	1	0	0	1
282	1	1	1	0	0	1	2	0	0	0	0	0	1	0	1	0	1	1	0	1	1	0	0	2	0	1	1	1	1	2	0	2	2	0	0	1	1	0	0	0	1	0	0	0	2	0	0	0	1
283	1	0	2	1	0	2	0	0	1	1	1	0	0	0	0	0	0	1	0	1	0	0	0	2	0	1	1	2	0	1	1	2	2	1	0	1	2	0	0	0	1	0	0	0	0	0	0	0	0
284	0	0	1	0	0	0	0	0	0	0	2	0	2	0	2	0	1	1	1	0	0	0	1	1	0	1	2	2	0	2	1	0	1	0	0	2	1	1	0	1	1	1	0	0	0	1	0	0	1
285	0	0	2	0	2	2	2	0	0	0	0	0	0	0	0	0	0	1	1	0	0	1	1	1	1	0	0	0	1	2	0	0	1	0	0	2	1	0	0	1	1	0	0	0	1	0	0	0	2
286	0	2	1	1	0	1	2	1	1	2	0	0	0	0	0	0	0	0	1	0	0	0	0	2	0	1	2	2	0	1	1	1	1	0	1	2	1	1	0	1	1	0	0	0	0	1	0	0	2
287	0	1	1	0	0	1	0	0	0	0	2	0	0	0	0	0	0	0	1	0	0	0	1	1	0	0	1	2	1	1	1	1	2	0	0	2	2	0	0	0	2	1	0	0	1	0	0	0	0
288	0	1	0	0	0	0	1	1	1	2	0	0	1	0	1	0	0	1	1	1	0	1	0	2	0	0	0	0	1	1	0	1	1	1	2	2	1	0	0	2	0	0	0	0	0	0	0	0	2
289	1	2	0	0	0	0	2	0	1	1	0	1	0	0	0	0	0	1	2	0	0	0	1	1	1	1	1	2	1	1	0	2	2	0	0	0	1	0	0	1	1	0	1	0	0	1	0	0	1
290	1	1	2	0	0	0	1	0	1	1	1	0	1	0	0	1	1	2	1	0	0	0	0	2	0	1	2	2	1	2	0	2	1	0	0	2	0	0	0	1	0	0	0	0	0	1	1	0	1
291	0	2	0	0	0	0	2	0	1	1	0	1	1	0	1	0	0	0	2	0	0	0	0	2	0	0	1	2	1	2	1	0	1	1	0	2	2	0	0	2	0	0	1	0	2	0	0	0	0
292	1	1	1	0	0	1	2	1	1	2	0	0	0	0	0	0	0	1	0	0	0	0	1	1	0	1	1	1	1	2	0	0	0	0	0	2	1	0	0	0	2	1	0	0	1	1	0	0	1
293	1	2	0	0	0	0	1	0	1	1	1	0	1	0	0	1	0	1	0	1	1	0	0	2	0	1	2	2	0	2	1	1	1	1	2	2	2	0	0	1	1	0	0	0	2	1	0	0	1
294	1	1	1	1	0	1	1	0	2	2	0	0	0	0	0	0	0	1	1	0	0	0	0	2	0	0	1	2	1	1	1	1	1	0	0	2	1	1	0	0	1	1	0	1	1	0	0	0	2
295	0	2	1	0	0	0	2	0	2	2	0	0	0	0	0	0	0	2	2	1	0	0	0	2	0	1	2	2	0	1	0	0	0	0	0	1	0	1	0	0	1	2	0	0	1	0	0	0	1
296	1	2	0	0	0	0	2	0	0	0	0	0	1	0	0	1	0	0	1	0	0	1	1	1	1	1	2	2	0	2	0	1	2	0	0	2	2	0	0	0	1	2	0	0	0	0	0	0	1
297	1	1	1	1	0	2	1	0	1	1	0	0	2	0	1	1	0	1	1	0	0	1	1	1	1	1	1	1	0	1	1	1	1	1	1	2	1	0	0	2	0	0	1	0	1	2	0	0	0
298	1	0	2	0	1	1	2	0	0	0	0	0	0	0	0	0	0	1	2	0	0	0	0	2	0	1	2	2	1	2	0	2	2	0	0	0	2	0	0	0	1	1	0	0	1	0	0	1	1
299	0	1	1	0	0	1	2	0	0	0	1	1	1	0	1	0	1	2	1	1	1	0	0	2	0	2	1	2	0	2	0	1	1	0	0	1	1	0	1	0	1	0	1	0	1	0	0	1	1
300	0	0	2	1	0	2	1	0	1	1	1	0	0	0	0	0	0	0	0	1	1	1	0	2	0	0	2	2	0	2	1	2	2	0	0	2	2	0	0	0	2	0	0	0	0	1	0	1	1
301	1	0	2	0	0	1	2	0	2	2	0	0	0	0	0	1	0	1	1	0	0	0	0	2	0	1	1	1	1	2	0	1	1	0	0	2	1	0	0	1	1	1	0	0	1	0	0	0	1
302	0	1	2	1	0	2	1	0	0	0	1	1	1	0	1	0	0	0	2	0	0	0	0	2	0	2	1	1	1	2	0	1	2	1	1	1	1	0	0	1	1	0	0	1	0	0	0	0	0
303	0	1	2	1	0	2	2	0	1	1	1	0	0	0	0	0	0	0	1	1	1	1	0	2	0	1	0	0	1	1	0	1	1	0	0	1	1	0	0	1	0	0	0	0	0	0	0	0	0
304	0	0	2	1	0	2	2	0	2	2	0	2	2	0	2	0	0	0	2	0	0	1	0	2	0	1	0	2	0	1	0	1	1	0	0	2	0	0	0	1	0	0	1	0	1	0	0	0	1
305	0	2	0	1	0	1	2	0	0	0	1	0	2	0	1	0	0	0	2	1	1	0	1	1	0	2	1	2	2	1	1	1	0	1	0	2	1	0	0	0	1	0	0	0	0	1	0	1	1
306	0	2	0	0	1	1	2	0	1	1	0	0	0	0	0	0	0	1	1	0	0	0	0	2	0	1	2	2	1	2	0	0	0	0	0	1	1	0	0	1	0	0	0	1	0	0	0	0	1
307	0	2	1	0	0	1	2	1	0	1	0	0	0	0	0	0	0	0	2	1	1	0	0	2	0	1	2	2	0	2	0	2	2	0	0	1	1	1	0	1	1	1	0	0	1	1	1	0	2
308	1	0	2	0	0	1	2	0	1	1	1	0	1	0	0	1	0	0	2	1	1	0	0	2	0	2	1	2	1	2	0	2	2	0	0	1	2	0	0	0	1	0	0	0	0	1	0	0	0
309	1	0	1	0	0	0	1	1	0	1	0	0	2	0	1	0	1	1	1	0	0	1	1	1	1	2	0	1	0	1	0	0	0	0	0	2	1	1	1	0	0	0	0	0	1	1	0	1	1
310	1	2	0	1	0	1	1	0	2	2	0	1	1	0	1	0	0	0	0	1	1	1	0	2	0	1	2	2	0	2	2	2	2	1	0	2	2	0	0	1	1	0	1	0	1	0	0	0	1
311	0	1	1	1	0	1	0	0	0	0	2	1	2	0	1	0	0	1	2	0	0	0	1	1	0	0	1	1	1	2	0	1	1	1	1	2	2	0	0	2	0	2	0	0	0	0	1	0	2
312	1	2	1	0	0	0	2	0	0	0	1	0	1	0	0	1	0	1	2	1	1	1	0	2	0	1	2	2	1	2	0	0	1	0	0	2	1	1	0	0	1	0	1	0	1	1	0	0	0
313	1	1	1	1	0	1	1	0	0	0	2	0	0	0	0	0	0	1	0	1	1	1	1	1	1	0	1	2	2	2	1	1	1	0	0	1	1	1	0	0	1	0	0	0	1	0	0	1	2
314	1	0	2	0	0	1	1	1	0	1	1	1	1	0	1	0	0	0	1	2	1	0	0	2	0	1	0	1	2	1	0	0	0	0	0	1	2	0	0	0	2	0	0	0	0	0	0	0	0
315	0	0	2	0	2	2	1	1	0	1	1	0	0	0	1	0	0	1	1	0	0	0	1	1	0	0	2	2	0	2	1	1	1	0	0	2	1	0	0	1	1	0	0	0	0	0	1	0	1
316	1	2	0	0	0	0	2	0	2	2	0	0	0	0	0	0	0	0	2	1	1	0	0	2	0	1	2	2	1	2	0	2	2	0	0	2	2	0	0	0	1	0	0	0	0	0	0	0	1
317	0	0	2	0	1	2	2	0	0	0	0	0	1	0	0	1	0	1	1	0	0	0	0	2	0	2	1	2	1	1	1	0	1	2	0	2	1	0	0	1	0	1	0	0	1	0	0	0	2
318	0	1	2	1	0	1	2	0	2	2	0	1	1	0	1	0	0	0	0	1	1	1	0	2	0	2	0	1	2	1	0	0	1	0	0	2	2	0	0	1	1	0	0	0	1	0	0	1	2
319	1	2	0	0	0	0	1	0	1	1	1	1	1	0	1	0	0	1	0	1	1	1	1	1	1	1	1	1	0	1	0	1	1	0	0	2	2	0	0	0	2	2	0	0	1	0	1	1	2
320	1	1	2	1	1	2	2	0	1	1	2	1	2	0	1	0	1	1	1	0	0	0	0	2	0	0	2	2	1	1	0	0	1	2	1	2	2	0	0	0	2	0	1	0	1	0	0	0	2
321	1	1	1	0	0	0	1	0	1	1	0	0	0	0	0	0	0	1	1	1	1	0	1	1	0	1	2	2	0	2	1	1	2	1	0	2	1	1	0	0	1	0	0	0	1	0	0	0	1
322	1	0	2	0	0	2	2	1	0	1	0	0	2	0	1	1	0	0	1	1	1	0	1	1	1	0	1	2	0	2	1	1	1	0	0	2	1	0	0	0	1	0	1	1	0	1	1	0	2
323	1	0	2	0	0	1	2	0	0	0	1	1	2	0	1	1	0	0	2	1	1	1	1	1	0	1	1	2	1	2	0	1	1	0	0	2	1	1	0	0	0	0	0	0	0	0	0	0	0
324	1	1	1	0	0	1	2	1	0	1	0	1	1	0	1	0	0	1	2	0	0	0	0	2	0	1	2	2	0	2	0	2	2	1	0	2	1	0	0	1	1	1	0	0	0	0	0	0	0
325	1	1	1	0	1	2	2	0	0	0	1	0	0	0	0	0	1	2	1	1	1	1	0	2	0	2	2	1	1	2	0	2	2	0	1	2	1	1	0	0	1	1	1	0	1	0	0	0	0
326	1	1	1	1	0	1	2	0	2	2	0	2	2	0	2	0	1	1	2	1	1	1	0	2	0	1	1	2	2	1	1	1	1	2	1	2	1	0	0	0	1	0	0	0	0	2	0	0	0
327	0	1	1	0	0	1	2	1	0	1	0	1	1	0	1	0	0	1	2	0	0	0	0	2	0	2	1	1	1	2	0	0	2	1	0	2	1	0	0	1	1	0	1	1	0	1	0	1	1
328	0	2	1	0	0	1	2	0	2	2	0	1	2	0	1	0	0	0	0	1	1	1	1	1	1	2	1	1	1	2	0	1	1	0	0	2	1	0	1	0	1	0	0	0	1	0	0	0	1
329	1	1	1	0	0	0	1	1	0	1	1	0	0	0	0	0	0	2	2	0	0	0	1	1	1	0	1	1	1	2	0	2	2	0	0	2	2	0	0	1	1	0	0	0	0	2	0	0	0
330	1	2	2	0	0	1	2	1	0	1	0	0	1	0	0	1	1	0	2	1	1	0	1	1	0	2	2	2	1	2	0	1	1	1	1	1	2	0	0	0	2	0	1	0	1	1	0	0	2
331	1	2	0	0	1	1	1	1	1	2	0	1	1	0	1	0	0	0	0	1	0	0	0	2	0	1	2	2	0	1	0	1	1	1	0	2	1	1	0	0	1	0	2	0	2	1	0	0	1
332	1	2	0	0	0	0	2	0	1	1	0	1	1	0	1	0	0	0	1	1	1	0	0	2	0	1	1	1	1	1	0	1	1	0	0	1	1	0	0	0	0	0	1	0	1	0	0	0	0
333	1	2	1	0	0	2	2	0	1	1	1	0	1	0	0	0	0	0	1	1	1	1	0	2	0	1	1	1	1	2	0	0	1	2	0	2	2	0	0	0	2	0	0	0	0	0	0	0	0
334	0	0	2	0	2	2	2	0	0	0	0	1	1	0	1	0	0	1	0	1	1	1	0	2	0	0	2	2	1	2	0	1	1	0	0	0	1	0	1	0	1	0	0	0	0	1	1	1	2
335	1	2	0	0	0	0	0	0	0	0	1	0	0	0	0	0	0	0	1	1	1	1	0	2	0	0	2	2	0	2	1	1	1	1	1	1	2	0	0	0	2	1	0	0	0	0	0	0	0
336	1	2	0	0	0	1	2	0	2	2	0	0	1	0	0	1	0	2	1	1	0	0	1	1	1	1	1	1	1	2	1	1	1	0	0	1	1	0	0	1	1	0	2	0	1	1	0	0	1
337	1	2	0	0	0	1	1	0	1	1	0	0	1	0	0	1	0	1	1	0	0	1	0	2	0	0	1	2	1	1	1	1	1	0	0	1	1	0	1	0	1	0	1	0	1	0	0	0	0
338	0	2	1	1	0	1	2	0	1	1	0	0	0	0	0	0	0	0	1	0	0	1	0	2	0	0	2	2	1	2	2	1	1	1	1	2	1	0	0	0	2	0	0	0	1	0	1	1	1
339	0	2	0	1	0	1	2	0	0	0	1	0	2	0	2	0	0	0	2	1	1	0	1	1	0	0	2	2	1	2	0	1	1	0	0	1	1	0	1	0	1	2	0	0	0	0	0	1	1
340	1	2	0	0	0	0	2	0	1	1	0	0	0	0	0	0	0	0	2	1	1	0	1	1	0	1	1	1	1	2	0	1	1	1	0	0	2	0	0	2	0	1	0	0	1	0	0	0	0
341	1	0	2	0	1	2	1	1	0	1	1	0	0	0	0	0	0	2	2	0	0	0	0	2	0	1	1	1	1	2	0	0	1	1	0	2	2	0	0	1	1	0	0	0	0	0	0	0	1
342	1	0	1	0	0	1	2	0	2	2	0	1	1	0	1	0	0	0	2	0	0	0	0	2	0	2	1	1	1	2	0	1	1	0	0	1	1	0	0	1	1	0	2	0	1	1	0	0	0
343	1	1	1	0	0	0	1	0	0	0	1	0	1	0	0	1	1	2	1	1	1	0	0	2	0	0	1	2	0	2	1	2	2	1	2	2	1	0	0	1	1	0	0	0	0	1	0	0	0
344	0	1	1	0	1	1	1	1	0	1	1	2	1	0	1	0	0	1	1	0	0	1	2	0	1	0	2	2	0	2	0	1	1	0	0	2	0	1	0	0	1	0	1	0	0	0	0	1	0
345	1	1	1	0	0	1	2	0	0	0	1	0	1	0	1	0	0	0	2	1	1	0	1	1	1	1	1	2	1	0	0	1	1	1	1	1	1	0	0	1	0	1	1	0	1	0	0	0	0
346	1	1	1	1	0	2	2	0	1	1	0	1	1	0	1	0	0	1	2	0	0	0	0	2	0	0	0	1	1	0	0	2	2	2	0	2	1	0	0	0	2	0	0	0	1	0	0	0	1
347	1	1	1	1	0	2	2	0	2	2	0	1	2	0	2	0	0	0	1	0	0	0	0	2	0	1	2	1	1	2	0	2	2	0	0	2	2	0	0	0	2	0	0	0	0	0	0	0	0
348	0	1	1	0	0	1	2	0	0	0	1	0	1	0	0	0	0	0	1	1	1	0	0	2	0	1	0	1	1	2	0	2	2	0	0	1	1	0	0	1	1	0	2	0	2	1	0	0	1
349	0	1	2	0	0	2	2	0	1	1	0	0	1	0	2	0	0	2	2	0	0	0	0	2	0	1	2	2	0	2	1	1	1	0	0	1	1	0	0	1	1	0	0	0	1	0	0	0	0
350	1	1	1	0	1	1	2	1	0	1	0	0	2	0	1	0	0	0	1	2	1	1	1	1	1	1	1	1	2	2	1	0	0	0	0	2	1	1	1	0	0	0	1	0	1	1	0	1	2
351	0	1	1	0	0	1	2	0	1	1	2	1	0	0	0	0	0	2	2	1	1	0	0	2	0	0	1	1	1	2	0	1	1	0	0	2	1	1	1	0	0	0	0	0	0	0	0	0	0
352	0	1	1	1	0	1	2	0	1	1	0	1	1	1	0	0	0	0	2	1	1	0	0	2	0	1	1	1	0	1	0	1	2	0	0	2	1	0	0	0	1	0	1	0	1	1	0	0	0
353	0	2	1	0	0	0	2	1	0	1	1	0	0	0	1	0	0	0	1	1	1	0	0	2	0	0	1	2	2	2	0	0	0	0	0	1	1	1	0	0	1	0	0	0	1	0	1	0	1
354	1	2	1	0	1	1	2	0	0	0	1	0	0	0	0	0	0	0	1	1	1	0	0	2	0	1	1	1	0	1	0	2	2	0	0	1	1	0	0	0	1	0	0	0	1	0	0	0	1
355	1	1	2	1	0	1	2	0	2	2	0	1	2	0	2	0	0	1	1	1	1	0	0	2	0	2	0	1	0	1	0	2	2	0	0	2	2	0	0	1	1	0	0	0	1	0	0	0	2
356	0	2	1	0	0	0	2	0	1	1	1	1	1	0	1	0	0	2	1	1	0	0	0	2	0	2	1	1	2	2	0	1	2	0	1	2	2	0	0	1	1	0	1	0	1	1	0	0	1
357	1	2	0	1	0	1	1	0	0	0	1	0	1	0	0	1	0	0	0	1	0	1	0	2	0	0	0	0	1	1	0	0	0	0	0	1	2	0	0	1	1	0	0	0	0	0	0	0	0
358	1	1	2	0	0	2	1	0	1	1	0	1	1	1	0	0	1	1	1	0	0	1	0	2	0	1	1	1	0	1	0	0	1	0	0	2	1	0	1	0	1	1	0	1	1	1	0	0	0
359	1	0	2	0	1	1	1	0	0	0	0	0	1	0	0	1	0	1	1	1	0	0	0	2	0	2	2	2	1	2	2	1	2	1	1	2	1	1	0	1	1	0	1	0	1	0	0	0	1
360	1	1	2	1	0	2	2	0	2	2	0	0	1	0	0	1	0	1	0	1	1	0	0	2	0	2	2	2	1	2	1	0	0	0	0	2	1	0	0	0	2	1	0	0	1	1	0	0	2
361	1	1	1	0	0	1	1	0	1	1	0	0	0	0	1	0	0	1	1	0	0	0	1	1	1	2	1	2	1	1	1	1	1	1	1	2	2	0	0	0	1	0	0	0	0	0	0	0	1
362	1	2	0	0	0	0	2	0	2	2	0	0	0	0	0	0	0	1	0	2	1	0	1	1	0	2	1	1	0	1	0	1	1	0	0	2	2	0	0	1	1	0	0	0	0	0	0	0	1
363	0	2	1	1	0	2	2	0	2	2	0	0	0	0	0	0	0	1	2	0	0	0	0	2	0	1	2	2	0	1	0	2	2	0	0	0	1	0	0	1	1	0	0	0	1	0	0	0	0
364	0	2	0	1	0	1	1	0	0	0	1	0	0	0	1	0	0	0	2	0	0	1	1	1	0	1	1	2	0	2	0	0	0	1	0	2	1	1	0	0	1	0	1	0	0	1	0	0	1
365	1	1	1	0	0	1	2	0	0	0	0	1	1	0	1	0	0	0	1	0	0	1	1	1	1	2	2	2	0	1	0	1	1	0	0	2	1	1	0	1	0	0	0	0	1	1	0	0	0
366	1	1	1	1	0	1	2	1	0	1	0	1	0	0	0	0	0	2	2	0	0	0	0	2	0	1	2	2	1	2	1	2	2	0	0	0	1	0	0	1	1	0	0	0	0	1	0	0	0
367	0	0	2	0	1	2	1	0	0	0	2	0	1	0	0	1	0	1	1	1	1	0	0	2	0	1	2	2	0	2	0	2	2	0	0	1	1	1	0	0	1	0	0	1	0	0	0	0	0
368	0	2	2	0	1	1	1	1	0	1	1	1	2	0	1	0	0	0	0	0	0	1	1	1	1	1	1	1	1	2	0	1	2	1	0	2	1	0	0	0	1	0	0	0	0	1	0	0	0
369	1	2	2	0	0	1	1	1	0	2	1	0	0	0	0	0	0	0	1	1	1	0	1	1	1	1	0	1	2	1	0	1	2	1	1	2	2	0	0	0	2	1	0	0	2	0	1	0	1
370	1	1	2	1	0	1	2	0	1	1	0	1	2	0	1	0	0	1	1	0	0	0	0	2	0	1	1	1	1	2	0	1	1	0	0	1	1	0	0	0	1	1	0	0	1	0	0	0	1
371	1	1	1	0	0	1	2	0	0	0	0	0	0	0	0	0	0	0	1	0	0	0	1	1	0	2	0	1	0	1	0	1	1	0	0	1	2	0	0	2	0	0	0	0	0	1	0	0	0
372	1	1	2	1	0	1	2	0	1	1	0	1	1	0	1	0	0	0	0	1	1	0	0	2	0	0	2	2	0	1	0	1	2	0	0	2	1	0	0	0	0	0	0	0	0	0	0	0	0
373	0	1	1	0	0	1	2	0	1	1	0	0	1	0	1	0	0	1	2	0	0	0	0	2	0	1	1	1	2	2	1	1	2	1	0	2	1	1	0	0	1	1	1	0	1	0	0	0	1
374	1	0	2	1	1	2	2	0	2	2	0	0	1	0	1	0	0	0	1	0	0	0	0	2	0	1	1	2	0	2	0	1	2	1	0	1	1	0	0	2	0	0	0	1	0	1	0	0	0
375	1	1	2	0	0	2	2	0	1	1	1	1	2	0	2	0	0	1	1	1	0	0	0	2	0	2	2	2	1	2	1	2	2	0	0	0	2	0	0	0	2	0	1	0	1	0	0	1	1
376	1	1	2	1	0	2	1	0	1	1	0	0	0	0	0	0	1	1	1	0	0	1	0	2	0	1	1	2	2	1	1	0	0	0	0	2	1	0	0	1	1	0	1	0	1	1	0	0	1
377	0	0	2	0	0	1	2	0	0	0	1	1	2	1	1	0	0	0	1	1	1	1	1	1	1	1	2	2	0	2	1	1	2	2	1	2	2	0	0	2	0	0	1	0	1	1	0	0	0
378	1	1	1	0	0	0	1	0	0	0	2	2	2	1	1	0	0	0	1	0	0	0	0	2	0	1	2	1	1	2	1	1	1	0	0	2	2	1	0	0	1	0	0	1	0	0	1	0	1
379	0	0	2	2	1	2	2	0	1	1	1	1	1	0	1	0	0	1	0	1	1	0	0	2	0	0	0	1	1	2	0	1	1	0	0	2	1	0	0	0	1	0	1	0	1	1	1	0	1
380	1	2	1	1	0	2	2	0	1	1	1	0	0	0	0	0	0	2	1	1	1	1	0	2	0	0	2	2	0	1	0	1	1	0	0	2	1	0	0	1	1	0	0	0	0	1	0	0	1
381	1	0	2	0	2	2	1	0	1	1	1	0	0	0	0	0	0	1	2	0	0	1	0	2	0	1	0	1	2	2	1	1	1	0	0	2	0	0	0	1	0	0	0	0	0	0	0	0	1
382	1	0	2	0	2	2	2	0	2	2	0	0	1	0	0	1	0	1	2	0	0	0	0	2	0	0	1	1	0	2	0	1	2	0	0	2	2	0	0	1	1	1	0	0	1	0	0	0	0
383	0	1	2	0	0	2	2	0	1	1	0	0	0	0	0	0	0	1	2	0	0	1	0	2	0	0	1	2	1	2	1	1	1	0	0	1	1	1	1	0	0	0	0	0	0	2	0	0	1
384	0	1	1	0	0	2	2	0	1	1	1	0	0	0	0	0	0	0	1	1	1	0	0	2	0	1	2	2	0	1	0	2	2	0	0	1	1	0	0	2	0	0	0	0	0	1	0	1	2
385	1	1	1	0	1	2	1	0	1	1	1	1	1	0	1	0	0	2	1	1	1	0	0	2	0	1	1	1	0	1	0	0	0	1	1	1	1	0	0	0	2	0	0	0	0	0	0	2	2
386	0	2	0	0	0	1	2	0	0	0	0	0	0	0	0	0	0	0	2	0	0	0	0	2	0	1	1	2	2	2	1	1	1	0	0	2	1	0	1	0	1	2	0	0	1	0	0	0	1
387	1	0	2	0	1	2	1	0	1	1	0	0	0	0	0	0	1	1	1	1	0	0	0	2	0	2	1	2	1	1	1	2	2	0	0	1	1	1	1	0	0	0	0	0	0	1	0	0	0
388	1	0	2	1	1	2	2	0	0	0	0	1	1	0	1	0	0	0	2	0	0	0	0	2	0	0	2	1	1	2	0	0	0	1	2	2	1	1	0	0	1	1	0	0	1	1	0	1	1
389	0	2	1	1	0	1	1	2	0	2	0	0	0	0	0	0	0	0	1	0	0	0	0	2	0	0	2	2	0	2	0	2	2	1	1	1	1	0	0	0	1	0	0	0	1	0	0	0	0
390	1	1	2	0	0	2	1	0	0	0	2	0	0	0	0	0	0	0	2	0	0	0	0	2	0	2	0	1	2	2	1	0	0	0	0	1	1	0	0	1	1	0	0	0	0	1	1	0	1
391	0	2	0	1	0	1	1	0	1	1	2	1	1	0	1	0	0	0	0	1	1	0	1	1	0	1	2	2	0	2	0	0	1	0	0	2	2	1	0	0	1	0	0	0	0	1	1	0	1
392	1	1	1	0	0	0	1	0	1	1	1	0	0	0	0	0	0	1	1	0	0	0	0	2	0	2	1	1	0	1	0	2	2	1	0	1	2	0	0	0	2	1	0	0	1	0	0	0	1
393	1	2	1	0	0	0	1	1	0	1	1	0	1	0	1	0	0	0	2	1	1	0	0	2	0	2	2	2	0	2	0	2	1	0	1	2	2	0	0	1	1	0	1	0	1	0	0	0	1
394	1	1	2	0	1	2	1	0	1	1	1	1	1	0	1	0	0	1	1	1	1	0	0	2	0	0	2	2	0	1	0	2	2	1	1	2	2	0	0	0	2	0	0	0	1	1	0	0	1
395	0	1	1	1	1	2	0	0	1	1	1	1	1	0	1	0	0	0	2	0	0	0	0	2	0	1	1	0	2	2	0	0	0	0	1	2	1	0	0	2	0	0	1	0	2	1	0	0	1
396	0	1	1	1	1	2	2	0	1	1	1	1	2	0	1	0	0	1	0	1	1	1	0	2	0	0	2	2	0	2	1	1	1	1	1	2	1	0	0	1	1	1	1	0	0	1	0	0	1
397	1	2	1	0	0	0	1	1	1	2	0	0	0	0	0	0	0	1	1	0	0	1	0	2	0	1	0	2	0	1	0	2	2	0	1	2	0	0	0	1	1	0	0	0	0	2	1	0	1
398	1	1	2	2	0	2	2	0	1	1	1	0	0	0	0	0	0	1	1	0	0	1	0	2	0	2	1	1	1	2	0	1	1	2	0	2	1	0	0	1	1	0	1	0	0	1	0	0	1
399	1	1	1	0	0	0	2	0	0	0	1	1	2	0	2	0	0	0	2	0	0	0	0	2	0	1	1	1	2	2	1	1	2	0	0	2	1	0	0	0	1	1	0	0	1	0	0	0	1
400	1	0	2	0	2	2	1	0	1	1	2	1	1	0	1	0	0	2	2	1	1	0	0	2	0	0	2	2	1	2	1	2	2	0	0	1	0	1	0	1	0	0	1	0	1	0	0	0	0
401	0	1	1	1	1	2	1	0	0	0	1	1	1	0	1	0	0	0	1	0	0	0	0	2	0	1	1	2	1	1	0	0	1	1	0	2	2	0	0	0	1	0	0	1	0	1	1	0	2
402	1	1	2	0	0	2	1	1	0	1	1	1	1	0	1	0	0	1	0	2	2	0	0	2	0	0	2	2	1	2	2	1	2	1	1	1	1	0	0	0	1	0	0	0	1	1	0	0	1
403	1	2	0	0	0	0	1	1	0	1	1	0	0	0	0	0	0	0	1	1	1	0	0	2	0	1	0	1	0	0	1	1	1	0	0	2	1	2	0	0	0	0	0	0	1	1	0	0	0
404	1	1	1	1	1	2	2	0	0	0	1	2	2	0	2	0	0	1	1	0	0	0	0	2	0	2	2	0	1	1	0	1	1	1	0	1	1	0	0	0	2	0	0	0	0	1	0	1	0
405	1	2	0	0	0	0	1	1	0	1	1	0	1	0	1	0	0	1	1	1	1	0	1	1	1	2	1	1	1	2	0	1	2	0	0	2	1	0	0	1	1	0	1	0	1	2	0	0	0
406	1	0	2	1	1	2	2	0	0	0	0	1	1	0	1	0	0	1	0	2	2	1	0	2	0	0	0	1	1	2	0	1	1	0	0	2	2	0	0	0	2	1	0	0	1	0	1	0	1
407	0	0	2	0	1	1	2	0	0	0	0	1	1	0	1	0	0	0	0	1	0	0	0	2	0	2	2	2	1	1	0	1	1	0	0	1	1	1	0	0	1	0	1	0	2	2	0	1	1
408	1	0	1	0	0	1	1	0	0	0	1	0	0	0	0	0	0	1	1	1	1	0	0	2	0	2	2	2	0	2	2	2	2	1	1	1	2	0	0	1	1	0	0	0	0	0	1	1	2
409	1	0	2	0	1	1	1	0	0	0	1	0	0	0	0	0	1	0	2	1	1	0	1	1	0	1	2	2	1	2	0	0	0	0	0	2	2	0	0	1	1	0	0	0	0	2	0	0	0
410	0	1	1	0	0	1	0	0	0	0	2	1	1	0	1	0	1	2	1	1	1	1	1	2	0	0	2	2	1	2	2	0	1	1	0	2	1	0	0	0	1	0	0	0	0	1	1	0	1
411	0	1	2	1	0	1	2	0	0	0	0	0	0	0	0	0	1	1	1	0	0	0	0	2	0	1	1	2	0	2	1	1	1	0	0	1	2	1	1	0	1	0	0	0	0	1	0	0	0
412	1	1	1	1	0	2	2	0	1	1	0	0	0	0	0	0	0	1	1	0	0	0	0	2	0	0	1	2	0	2	1	2	2	0	1	2	2	1	0	0	1	1	0	0	2	0	0	0	0
413	1	1	1	0	1	2	2	1	1	2	0	0	1	0	0	0	0	1	1	1	1	0	0	2	0	2	1	0	2	2	0	0	0	0	1	2	0	0	0	1	1	0	0	0	0	1	0	0	1
414	1	1	2	1	0	2	1	1	0	1	1	0	1	0	1	0	1	1	1	0	0	1	0	2	0	1	1	1	2	2	1	1	1	1	0	1	1	0	0	0	1	0	1	0	1	0	0	0	0
415	0	1	2	1	0	1	2	1	1	2	0	0	0	0	0	0	0	1	1	1	1	0	0	2	0	2	2	1	1	2	1	0	0	0	0	1	1	1	1	1	0	1	0	0	0	1	0	0	1
416	1	0	2	0	2	2	2	0	1	1	1	0	0	0	0	0	1	1	2	1	1	1	1	1	1	1	1	1	1	2	0	0	0	0	0	2	1	0	0	1	1	0	0	0	0	2	0	0	1
417	1	1	1	1	0	2	2	0	1	1	0	1	1	0	1	0	0	0	2	0	0	1	1	1	0	0	1	1	1	2	0	2	2	1	0	1	1	1	0	1	0	0	0	0	0	0	1	0	2
418	1	2	2	1	0	1	2	1	0	1	0	2	2	0	2	0	0	2	1	1	0	2	1	1	1	1	2	2	1	2	0	0	1	1	0	2	2	0	0	1	1	0	1	0	1	2	0	0	0
419	0	1	2	1	0	1	2	1	1	2	0	0	0	0	0	0	0	1	0	2	2	1	0	2	0	2	1	2	0	1	0	1	1	0	0	1	1	1	0	0	0	1	0	0	1	0	0	0	1
420	0	2	1	0	0	1	1	1	0	1	1	1	1	0	1	0	0	1	1	1	0	0	1	1	0	1	1	1	2	2	1	2	2	0	0	1	1	1	1	0	0	0	0	2	0	1	1	1	2
421	1	1	1	1	0	2	2	0	1	1	0	0	0	0	0	0	0	0	2	0	0	1	0	2	0	2	1	2	2	2	1	1	1	0	0	2	2	0	0	0	2	0	0	0	0	1	0	0	1
422	1	1	1	1	0	1	2	0	0	0	1	2	2	1	1	0	0	1	2	0	0	0	0	2	0	1	2	2	1	2	2	1	1	1	1	1	0	2	0	0	0	2	0	0	1	0	0	0	1
423	1	1	2	0	0	2	1	0	1	1	2	0	1	0	0	1	1	2	1	1	1	1	0	2	0	1	1	2	1	1	0	1	1	0	0	1	1	0	1	0	1	0	0	0	0	1	0	0	1
424	0	0	2	1	0	2	2	1	1	2	0	0	0	0	0	0	0	2	2	1	1	0	0	2	0	2	1	1	1	2	1	1	1	1	1	1	0	1	0	1	0	1	0	1	2	0	0	0	0
425	0	1	1	0	0	1	1	1	0	1	0	0	0	0	0	0	0	0	2	1	1	0	0	2	0	2	1	1	1	2	0	0	1	1	0	2	1	0	0	0	1	1	0	0	1	0	1	0	1
426	0	1	1	0	0	1	2	0	0	0	0	1	2	0	1	0	0	1	2	0	0	1	1	1	1	1	2	2	0	2	1	1	2	2	2	2	0	1	0	0	1	0	0	1	0	1	0	0	0
427	1	1	0	1	0	1	2	0	2	2	0	0	0	0	1	0	0	1	1	1	1	0	0	2	0	1	1	1	1	2	0	0	0	1	0	2	1	0	0	1	1	0	0	0	0	0	0	0	2
428	1	1	2	1	0	1	2	0	0	0	1	0	1	0	1	0	0	2	1	1	1	0	0	2	0	1	2	2	0	2	0	0	1	2	0	2	1	0	0	0	2	0	1	0	0	1	0	0	0
429	1	1	1	0	0	1	1	1	0	1	1	0	1	0	0	0	0	0	1	0	0	0	0	2	0	2	2	2	1	2	0	0	1	1	0	2	1	0	0	1	1	0	0	1	1	1	0	0	0
430	1	0	1	0	0	1	1	1	0	1	1	1	1	0	1	0	1	0	2	1	1	0	0	2	0	0	2	2	1	2	0	1	1	1	1	2	0	0	0	1	1	0	0	0	1	0	0	0	2
431	0	1	1	0	1	1	1	0	0	0	2	1	1	0	1	0	0	1	1	1	1	0	0	2	0	1	1	2	0	2	1	0	1	2	0	2	1	0	0	0	2	0	0	0	0	0	0	0	1
432	1	1	1	0	0	1	2	0	1	1	0	0	0	0	1	0	0	0	0	2	0	0	1	1	0	1	2	2	1	2	1	0	0	0	0	1	2	0	0	1	1	0	0	0	1	0	0	0	1
433	0	1	2	0	1	2	2	0	0	0	0	0	0	0	0	0	1	1	1	0	0	0	0	2	0	2	1	2	0	1	1	1	1	0	1	2	1	0	1	0	1	1	0	0	0	1	0	0	1
434	1	1	1	0	0	1	2	0	1	1	2	1	1	0	1	0	0	1	2	0	0	1	0	2	0	1	2	2	0	1	0	1	1	0	0	1	1	0	0	1	1	0	1	0	1	0	0	0	1
435	0	1	2	1	0	2	2	0	1	1	0	2	2	0	2	0	0	0	1	0	0	1	0	2	0	0	2	2	0	2	1	0	1	1	0	2	2	0	0	0	1	0	1	0	1	0	0	0	1
436	1	0	2	0	1	1	1	1	0	1	1	1	1	0	1	0	0	0	0	1	1	1	0	2	0	0	2	2	0	2	1	0	2	1	1	2	2	0	0	2	0	0	0	0	0	0	0	0	1
437	0	2	0	0	0	0	1	0	0	0	2	0	0	0	0	0	0	0	1	0	0	1	2	0	1	1	2	2	1	2	0	1	1	2	1	2	1	0	0	0	0	0	0	1	0	1	0	0	0
438	1	2	1	0	0	1	1	0	0	0	1	0	0	0	0	0	0	1	1	0	0	0	0	2	0	0	1	1	1	2	0	1	1	0	0	1	2	0	0	0	2	0	1	0	1	0	0	0	0
439	1	2	0	0	0	0	2	0	1	1	0	1	1	0	1	0	0	0	1	0	0	1	0	2	0	0	1	2	0	2	0	1	2	0	0	1	1	0	0	1	1	0	0	0	1	1	0	0	1
440	0	1	2	0	0	0	1	1	0	1	1	0	0	0	0	0	0	0	2	0	0	0	0	2	0	1	2	2	0	1	0	1	1	1	1	1	1	1	0	1	1	0	0	0	0	0	0	0	0
441	0	1	2	0	0	0	1	0	0	0	2	0	0	0	0	0	0	1	1	0	0	0	0	2	0	0	2	2	1	2	0	0	0	0	1	2	0	0	1	1	0	0	0	0	1	0	0	0	1
442	0	1	1	0	1	1	2	1	0	1	1	0	0	0	0	0	0	0	2	0	0	0	1	1	0	1	2	2	0	2	0	1	2	0	0	2	0	0	0	1	0	0	0	0	1	1	0	0	1
443	1	2	0	0	0	0	2	0	2	2	0	0	1	0	0	1	0	0	2	0	0	0	0	2	0	2	2	2	0	2	1	1	1	0	0	2	1	1	1	0	0	0	0	0	0	0	0	1	2
444	1	1	1	0	0	1	2	0	2	2	0	1	1	0	1	0	0	0	2	0	0	0	0	2	0	0	0	1	2	2	1	2	2	2	0	1	1	1	0	0	1	0	0	1	0	1	1	0	2
445	1	2	2	1	0	1	2	1	0	1	0	0	0	0	0	0	0	0	1	0	0	0	0	2	0	1	1	1	0	1	1	0	1	0	0	2	1	0	0	1	1	2	0	0	1	0	0	0	0
446	0	0	2	0	1	2	1	0	0	0	2	1	1	0	1	0	0	1	1	1	0	1	0	2	0	1	1	1	0	1	1	0	1	1	0	2	2	0	0	1	1	0	0	0	0	1	0	0	0
447	1	2	1	0	0	0	2	1	1	2	0	0	1	0	0	0	0	0	2	1	1	1	1	1	1	1	1	0	2	2	0	1	0	0	1	2	2	0	0	1	1	0	1	0	1	0	0	1	0
448	1	2	0	0	0	0	2	0	1	1	0	1	1	0	1	0	0	1	1	1	1	1	1	1	1	0	2	2	0	2	0	0	0	0	1	2	0	1	0	1	0	2	0	0	0	0	1	0	1
449	0	0	2	1	0	2	1	0	0	0	0	1	1	0	1	0	0	1	0	1	1	0	1	1	0	1	2	2	0	2	0	2	2	1	0	1	2	0	0	2	1	2	0	0	0	0	0	0	1
450	0	0	2	0	2	2	2	0	1	1	0	0	1	0	0	0	0	0	1	0	0	0	1	1	1	1	2	1	1	2	0	1	1	0	0	1	0	0	0	1	0	0	0	0	2	1	0	0	0
451	1	2	0	0	0	0	1	0	0	0	1	1	1	0	1	0	0	1	2	1	0	1	0	2	0	0	2	2	1	2	2	2	2	0	0	1	2	0	0	0	1	0	1	0	1	0	0	0	1
452	1	2	0	0	0	0	2	1	0	1	0	0	2	0	1	1	0	1	1	1	0	1	0	2	0	0	2	2	1	2	2	2	1	0	1	2	2	0	0	0	2	0	1	0	2	2	0	0	0
453	1	1	1	0	1	1	2	0	1	1	0	0	0	0	0	0	0	0	2	0	0	0	0	2	0	0	2	2	0	2	0	0	2	1	0	2	1	0	0	0	2	0	1	0	2	1	1	0	1
454	1	2	2	0	0	1	2	1	1	2	0	0	0	0	0	0	0	0	2	1	1	0	1	1	0	0	1	0	2	2	0	0	1	1	1	2	1	0	0	0	0	0	0	0	1	0	1	1	2
455	0	2	1	0	0	0	2	0	1	1	1	0	2	0	2	0	0	1	1	1	1	1	0	2	0	0	0	2	0	1	0	1	1	0	0	0	2	0	0	0	1	0	0	0	0	0	0	0	1
456	1	1	1	0	0	0	2	1	0	1	0	0	1	0	1	0	0	1	2	0	0	1	1	1	1	2	2	2	0	2	2	2	2	2	0	2	0	0	0	2	0	0	0	0	0	2	0	0	2
457	0	0	2	0	1	2	2	1	1	2	0	0	0	0	0	0	0	0	2	1	1	0	1	1	0	1	2	2	0	2	1	1	1	1	0	1	1	1	0	0	1	0	0	0	0	1	0	0	1
458	0	0	2	0	0	1	2	0	1	1	1	0	2	0	1	0	0	0	2	0	0	1	0	2	0	1	1	1	0	1	1	1	2	0	0	2	1	1	0	0	1	2	0	0	0	0	0	0	1
459	1	0	2	1	1	2	1	0	1	1	1	0	2	1	0	1	0	0	2	1	1	0	0	2	0	1	1	1	0	1	0	1	2	0	0	2	2	0	0	2	0	1	0	0	1	0	0	1	1
460	0	2	1	0	0	1	1	0	1	1	0	1	1	0	1	0	0	0	2	0	0	1	0	2	0	0	2	2	0	2	0	1	1	0	0	1	2	0	0	0	1	0	0	0	0	1	0	0	2
461	1	0	2	0	1	1	1	0	1	1	1	1	1	0	1	0	0	0	1	1	1	1	1	1	1	0	2	2	1	2	2	2	2	0	0	1	0	0	0	1	1	1	1	0	1	0	1	1	2
462	1	1	2	0	1	2	2	0	0	0	1	0	0	0	0	0	0	1	2	0	0	1	0	2	0	1	1	2	1	2	0	2	2	1	0	1	1	0	0	1	1	0	1	0	1	1	0	0	1
463	0	2	0	0	0	0	1	0	0	0	1	0	0	0	0	0	0	1	0	1	0	0	0	2	0	1	1	2	0	2	1	2	2	0	0	2	1	1	0	1	1	0	0	0	0	1	0	1	2
464	0	1	1	1	1	2	1	1	0	1	1	0	0	0	0	0	1	2	0	2	2	1	1	1	1	1	1	2	1	1	1	2	2	0	0	1	0	0	0	1	1	1	0	0	1	0	1	1	2
465	0	0	2	0	1	2	2	0	2	2	0	0	1	0	0	1	1	2	2	0	0	0	1	1	1	1	2	2	1	2	0	0	0	0	1	2	1	1	0	0	2	0	0	0	0	1	0	0	0
466	1	0	2	0	1	1	0	0	1	1	0	0	1	0	0	1	0	0	2	0	0	0	0	2	0	0	2	2	0	2	2	1	1	1	0	2	2	0	0	1	1	1	0	1	2	0	0	0	0
467	1	0	2	0	1	1	2	1	0	1	0	1	1	0	1	0	0	1	1	1	1	1	0	2	0	0	2	2	0	2	0	1	2	2	2	2	1	1	1	0	0	1	0	0	0	1	0	0	0
468	1	1	1	0	0	1	2	0	1	1	1	0	1	0	0	1	0	0	2	1	1	0	0	2	0	2	1	1	1	2	0	1	1	0	0	1	2	0	0	2	0	0	0	0	0	1	0	0	1
469	1	2	1	0	0	1	2	0	0	0	0	1	1	0	1	0	0	0	2	0	0	1	0	2	0	1	2	2	0	2	0	0	1	1	0	2	1	0	0	2	0	0	1	0	1	0	0	0	1
470	0	1	1	1	0	1	1	1	0	1	0	0	2	0	1	0	0	1	1	1	1	0	1	1	0	0	1	1	1	2	0	1	1	0	0	2	2	0	0	1	1	1	1	0	1	0	0	1	2
471	1	1	1	0	1	2	2	0	0	0	1	1	2	0	2	0	0	0	1	1	0	1	1	1	1	0	2	2	0	2	1	1	2	0	0	2	1	1	0	0	1	1	0	0	1	0	1	0	2
472	0	2	0	1	0	1	1	0	2	2	0	0	1	0	0	1	0	1	2	0	0	0	1	1	0	0	2	2	0	2	0	0	0	0	0	2	1	0	1	0	1	0	0	1	0	0	0	0	1
473	1	1	1	0	0	1	1	0	1	1	0	1	2	0	2	0	0	1	0	0	0	0	0	2	0	1	2	2	1	2	2	0	0	0	0	2	0	0	0	2	0	0	0	0	0	1	0	1	0
474	0	1	1	0	0	0	2	0	0	0	1	1	1	0	1	0	0	1	1	1	1	0	0	2	0	1	2	2	0	2	1	0	1	0	0	2	1	0	0	0	1	0	0	0	0	1	0	0	2
475	1	0	2	0	0	1	2	0	2	2	0	0	0	0	0	0	1	2	1	0	0	1	1	1	0	1	1	2	1	1	1	0	0	1	1	2	1	0	0	2	0	1	0	0	1	0	0	1	0
476	0	1	1	0	0	2	2	1	0	1	0	0	0	0	0	0	1	0	2	1	1	2	1	1	1	1	1	2	1	1	0	0	0	0	0	1	1	1	1	1	0	0	0	1	0	1	0	1	2
477	1	2	1	0	0	1	1	0	1	1	0	0	0	0	0	1	1	1	1	0	0	0	0	2	0	2	2	2	0	2	1	2	2	0	0	2	1	1	0	0	1	0	0	0	0	0	0	0	1
478	1	0	2	0	2	2	2	0	0	0	1	1	1	0	1	0	0	1	2	0	0	0	0	2	0	2	1	1	0	1	0	0	1	0	0	2	1	0	0	0	2	0	0	0	0	1	1	0	1
479	1	1	1	0	0	2	2	0	1	1	1	1	1	0	0	0	0	0	1	2	1	0	0	2	0	1	2	2	0	2	0	1	1	0	0	1	1	0	0	2	0	0	0	0	2	0	1	0	1
480	1	1	0	0	0	1	2	1	0	1	0	1	1	0	1	0	0	0	1	0	0	0	0	2	0	0	1	2	2	2	1	1	1	0	0	2	2	0	0	0	2	0	0	0	0	0	1	0	1
481	1	1	1	1	0	2	2	0	0	0	1	0	0	0	0	0	0	2	1	1	1	1	1	1	1	1	1	2	1	2	0	1	2	0	0	2	1	0	0	0	1	0	0	0	0	1	1	0	1
482	0	2	1	0	0	1	2	0	1	1	0	0	0	0	1	0	0	1	2	1	1	0	0	2	0	1	0	1	1	0	0	1	1	1	0	2	1	0	1	0	1	0	1	0	1	0	0	0	0
483	0	1	2	1	0	1	2	0	2	2	0	0	0	0	0	0	0	0	2	0	0	2	0	2	0	0	2	2	1	1	0	0	1	0	0	2	1	0	0	0	1	1	0	0	0	1	0	0	1
484	0	2	0	1	0	1	2	0	0	0	1	1	1	0	1	0	0	1	2	1	0	1	1	1	1	0	1	1	1	2	0	0	0	1	2	2	2	0	1	0	1	0	0	0	1	0	0	1	1
485	1	1	1	0	0	1	1	0	1	1	0	0	1	0	1	0	0	0	1	2	1	0	0	2	0	0	2	2	1	2	1	1	1	0	0	2	1	0	0	1	1	1	0	1	0	1	1	1	1
486	1	1	2	0	0	2	2	0	0	0	1	1	1	0	1	0	0	1	2	0	0	0	0	2	0	1	2	2	0	2	0	1	1	0	0	1	2	0	0	2	0	0	0	0	0	0	0	0	1
487	1	1	1	0	1	2	1	1	1	2	0	1	2	0	2	0	0	0	1	0	0	0	0	2	0	1	2	2	0	2	1	1	1	1	1	2	1	0	0	2	0	0	1	0	1	1	0	0	1
488	1	1	1	1	0	1	2	0	2	2	0	0	1	0	0	0	0	0	2	1	1	0	1	1	0	2	2	2	0	2	0	0	2	1	0	2	1	0	1	0	1	1	0	1	2	0	0	0	1
489	1	0	2	1	0	2	1	0	1	1	1	0	1	0	0	0	0	0	2	0	0	1	0	2	0	0	2	2	1	2	1	1	1	1	0	1	1	0	0	0	1	1	0	0	2	0	0	0	0
490	0	1	2	0	0	0	2	1	0	1	0	1	1	0	1	0	0	1	0	2	2	1	0	2	0	2	0	1	2	1	0	1	1	1	1	1	1	0	0	0	2	0	0	0	0	1	0	1	2
491	0	0	2	0	1	2	2	0	1	1	0	1	1	0	1	0	0	1	2	1	1	0	0	2	0	1	2	2	1	2	1	0	0	0	0	1	2	0	0	0	1	0	0	0	0	1	0	0	1
492	1	1	1	0	0	1	2	0	0	0	0	0	2	0	2	0	0	0	0	1	1	1	0	2	0	0	2	2	0	2	1	0	1	1	0	2	1	0	0	0	2	0	0	0	0	0	0	0	0
493	1	2	2	0	0	1	2	1	0	1	0	0	0	0	0	0	0	1	1	1	1	0	0	2	0	2	0	2	0	1	0	2	2	1	0	1	2	0	0	0	2	0	2	0	2	1	0	0	1
494	1	0	2	1	1	2	2	0	1	1	0	0	0	0	0	0	0	1	2	0	0	0	0	2	0	2	1	1	2	2	1	0	0	0	0	1	1	0	0	2	0	0	0	0	0	1	0	0	1
495	0	1	1	0	0	1	1	0	0	0	1	1	1	0	1	0	0	1	0	1	1	0	0	2	0	1	0	2	1	2	1	0	1	1	0	2	2	0	0	0	2	0	0	0	0	0	0	0	1
496	0	2	1	0	0	0	2	1	0	1	0	1	1	0	1	0	0	1	1	1	1	0	0	2	0	2	1	2	2	1	0	1	2	1	1	2	1	0	0	0	1	0	0	0	0	1	0	0	1
497	1	0	2	0	0	1	1	0	2	2	0	0	1	0	0	0	0	1	0	0	0	0	1	1	0	2	1	1	1	2	0	2	2	0	0	1	2	0	0	0	2	0	0	0	0	1	0	0	1
498	0	1	1	0	0	1	2	0	1	1	0	1	1	0	1	0	0	0	0	1	1	0	1	1	0	1	2	2	2	2	0	2	2	0	0	0	1	1	0	0	1	0	0	0	1	0	0	1	1
499	1	2	0	0	0	0	2	1	0	1	0	1	1	0	1	0	0	0	1	0	0	0	1	1	1	2	2	1	1	2	1	1	2	0	0	2	1	0	0	0	1	1	0	0	0	1	0	0	1
500	1	1	1	0	0	1	2	0	0	0	0	0	1	0	0	0	0	0	1	1	1	1	0	2	0	0	1	2	2	1	1	0	0	1	1	2	1	1	0	1	1	0	1	0	1	1	0	0	0
501	1	2	0	0	0	0	2	0	1	1	0	1	2	0	1	0	0	2	1	1	1	0	1	1	0	0	1	0	2	2	0	2	2	0	0	0	2	0	0	0	2	0	0	1	1	2	0	0	1
502	0	0	1	0	0	1	2	0	1	1	1	0	0	0	0	0	1	1	1	0	0	0	1	1	0	2	0	2	2	1	0	1	2	1	1	2	1	0	0	1	1	0	0	1	0	1	0	0	1
503	1	1	1	1	0	1	2	1	0	1	0	0	0	0	0	0	0	0	2	0	0	1	1	1	1	0	1	1	0	1	1	1	1	1	0	0	2	0	0	0	2	0	0	1	0	1	0	0	1
504	0	1	1	1	0	1	1	0	2	2	0	0	1	0	1	0	0	0	0	2	0	0	0	2	0	2	2	2	0	2	0	0	0	0	0	2	1	0	1	0	1	0	1	0	1	1	0	0	1
505	1	2	1	0	0	0	2	0	1	1	1	1	2	0	2	0	0	2	2	0	0	0	1	1	0	0	1	1	0	1	0	0	1	2	1	2	0	0	0	1	1	0	1	0	1	0	0	2	2
506	0	1	1	0	0	1	1	0	1	1	0	0	1	0	2	0	0	0	1	0	0	1	1	1	0	1	2	2	0	2	0	1	2	2	2	2	1	1	0	0	0	0	0	1	0	1	1	0	2
507	0	1	1	1	0	1	1	0	1	1	1	1	2	0	2	0	0	0	1	0	0	0	1	1	0	1	1	1	1	2	0	1	1	1	1	1	1	0	0	0	1	0	1	0	0	0	0	0	0
508	0	1	2	1	0	1	2	0	2	2	0	0	1	0	0	0	0	1	1	1	1	0	0	2	0	2	1	2	1	1	1	0	0	1	0	2	2	0	0	0	1	0	0	0	1	0	0	0	0
509	0	1	1	0	0	1	1	0	2	2	0	0	1	0	1	0	0	1	1	0	0	0	0	2	0	1	2	2	0	2	1	1	2	0	0	2	0	0	0	1	0	0	2	0	2	0	0	1	0
510	0	2	1	0	0	1	1	0	0	0	1	0	0	0	0	0	0	1	2	1	1	0	0	2	0	2	2	2	0	2	1	1	1	2	1	1	1	0	1	0	1	0	0	0	1	0	0	1	1
511	1	2	0	0	0	0	1	0	1	1	1	0	0	0	0	0	1	1	1	1	0	0	1	1	0	1	1	2	0	1	0	1	2	2	0	1	1	1	0	0	1	0	1	0	1	1	0	0	0
512	1	2	0	0	0	0	2	0	2	2	0	0	0	0	0	1	1	1	2	1	1	0	0	2	0	1	2	2	0	2	0	2	2	0	0	1	2	0	0	1	1	1	0	1	0	1	0	1	1
513	1	1	1	0	0	1	1	1	1	2	0	0	0	0	0	0	0	1	2	0	0	1	1	1	1	1	2	2	0	2	1	0	0	0	0	2	1	0	0	1	1	0	0	0	1	0	0	0	1
514	0	1	2	0	1	1	2	0	0	0	1	0	0	0	0	0	0	0	1	0	0	0	0	2	0	1	2	2	0	1	1	1	2	2	1	2	0	1	0	0	0	0	0	0	0	1	0	0	0
515	0	2	0	0	1	1	1	0	1	1	0	1	1	0	1	0	0	0	2	0	0	0	0	2	0	1	0	1	0	1	0	2	2	0	0	2	2	0	0	0	2	0	1	1	1	1	0	0	1
516	0	2	0	0	0	0	1	0	0	0	1	0	0	0	0	0	0	1	1	1	1	2	0	2	0	0	1	1	0	1	0	2	2	1	0	1	2	0	0	2	0	0	1	0	1	0	0	1	2
517	1	1	1	0	0	0	2	0	1	1	1	0	1	0	0	1	1	0	2	1	1	0	0	2	0	2	1	1	1	2	1	2	2	1	0	2	1	0	0	1	1	1	0	0	0	1	0	1	2
518	1	1	1	1	1	2	1	1	0	1	1	0	0	0	0	0	0	0	2	1	1	0	1	1	0	2	2	2	0	1	0	1	2	1	0	2	2	0	0	1	1	0	1	0	0	1	0	0	2
519	0	2	0	0	0	0	2	0	1	1	0	1	1	0	1	0	0	0	0	2	0	0	0	2	0	1	2	2	0	2	0	2	2	0	0	1	2	0	0	0	2	0	2	0	1	1	1	0	2
520	0	1	1	0	0	1	0	0	1	1	0	1	2	0	1	0	0	1	2	0	0	0	1	1	0	1	2	2	0	1	0	2	2	0	0	1	1	1	0	0	1	0	0	0	0	0	0	0	0
521	1	2	1	0	1	1	1	0	0	0	2	0	0	0	0	0	0	1	1	0	0	0	0	2	0	0	1	0	1	2	0	2	2	1	0	2	1	0	0	1	1	1	0	1	2	0	0	0	0
522	1	1	1	0	0	1	2	0	1	1	0	0	0	0	0	0	0	1	1	0	0	0	0	2	0	1	0	2	0	1	0	1	0	1	0	2	2	0	0	0	1	0	0	0	0	0	0	0	0
523	1	0	2	1	0	2	0	0	0	0	2	0	0	0	0	0	0	0	1	1	1	1	0	2	0	0	1	2	1	2	1	2	2	0	0	1	0	0	0	1	1	0	1	0	1	2	0	0	1
524	1	1	1	0	1	2	2	0	0	0	0	1	1	1	0	0	0	0	1	0	0	0	0	2	0	1	0	1	0	1	0	1	2	0	0	2	0	0	1	0	0	0	0	0	0	0	0	0	0
525	1	1	2	0	0	1	1	0	2	2	0	0	0	0	0	0	1	1	1	0	0	0	0	2	0	1	2	2	1	2	1	2	2	1	0	2	1	0	0	1	0	0	0	0	1	1	1	0	1
526	1	1	1	1	0	1	2	1	0	1	0	0	0	0	0	0	0	1	0	1	0	0	0	2	0	0	1	1	2	2	0	2	2	0	0	2	1	0	0	1	1	0	0	0	0	0	0	0	1
527	1	1	1	0	0	1	1	0	1	1	1	0	0	0	0	0	0	0	0	1	0	0	0	2	0	2	2	2	0	2	0	1	2	2	0	1	2	0	0	1	0	0	0	0	0	1	0	0	0
528	1	1	2	1	0	2	2	0	1	1	1	0	0	0	0	0	0	1	1	0	0	0	0	2	0	2	2	2	0	1	0	2	2	0	0	1	2	1	0	0	1	0	0	1	1	2	0	1	2
529	1	1	2	2	0	2	2	0	1	1	1	0	1	0	1	0	1	1	0	1	1	0	0	2	0	1	2	2	0	2	0	1	1	1	1	2	1	0	0	0	1	0	0	0	1	0	0	0	0
530	1	1	2	0	0	0	2	0	2	2	0	0	1	0	0	0	0	1	2	0	0	0	1	1	1	1	2	2	0	2	0	0	1	1	0	2	1	0	1	0	1	0	0	0	1	0	0	0	0
531	0	1	1	1	1	2	2	0	2	2	0	1	1	0	1	0	0	0	2	0	0	1	0	2	0	0	2	2	0	1	0	2	2	0	0	1	2	0	0	0	2	0	0	0	1	0	0	1	1
532	0	1	1	1	0	1	1	0	1	1	1	1	0	0	0	0	0	1	1	0	0	0	0	2	0	2	2	2	0	2	1	1	1	0	0	1	2	0	0	0	2	1	1	0	1	0	0	1	1
533	1	1	1	0	0	0	1	0	1	1	1	0	0	0	0	0	0	0	2	1	1	0	0	2	0	0	0	1	0	1	0	2	2	1	0	1	1	1	0	0	0	2	0	0	1	0	1	0	1
534	1	0	1	0	0	0	1	1	0	1	1	1	2	0	2	0	0	0	1	1	1	0	1	1	0	0	1	2	1	0	0	1	1	0	0	2	1	0	0	2	0	1	0	0	1	1	0	0	1
535	1	1	1	0	0	0	2	0	1	1	1	0	0	0	0	0	1	0	2	1	1	0	0	2	0	0	1	1	1	2	0	1	1	1	0	0	1	0	0	1	1	0	0	0	0	1	0	0	0
536	1	2	1	0	0	1	1	0	0	0	1	0	0	0	0	0	0	0	0	1	1	1	0	2	0	0	1	1	1	2	0	2	2	0	0	2	1	1	0	0	1	0	0	1	1	2	1	0	1
537	0	0	2	0	2	2	2	1	1	2	0	0	1	0	0	1	0	0	2	0	0	1	1	1	1	1	1	2	0	1	1	2	2	0	1	1	1	0	0	0	2	1	0	0	1	0	0	0	2
538	1	2	1	1	0	1	1	0	2	2	0	0	0	0	0	0	0	0	2	1	1	0	0	2	0	1	2	2	0	2	1	2	2	0	1	1	1	1	1	0	0	0	0	0	2	1	1	0	2
539	0	2	1	0	0	0	1	1	1	2	0	0	1	0	0	0	0	1	2	0	0	0	0	2	0	1	1	1	1	2	0	1	2	1	1	2	1	0	0	0	2	1	0	1	2	1	0	0	0
540	1	2	1	0	0	2	2	0	2	2	0	0	1	0	1	0	0	0	1	0	0	1	1	1	1	1	1	1	1	2	0	1	1	0	0	0	1	0	0	0	1	0	0	0	1	0	0	0	0
541	0	1	1	0	0	1	2	0	0	0	0	0	1	0	0	1	0	0	2	1	1	0	1	1	0	0	2	2	2	2	1	1	1	0	0	2	2	0	0	1	1	0	1	0	1	0	0	0	2
542	0	2	1	1	0	1	2	1	1	2	0	1	1	0	1	0	0	2	1	1	1	0	0	2	0	0	0	2	2	0	0	0	0	0	0	2	1	0	0	1	1	0	1	1	0	1	0	0	0
543	1	1	1	0	0	0	2	0	2	2	0	0	0	0	0	0	0	1	1	0	0	0	0	2	0	2	2	2	0	1	1	1	2	0	0	2	2	0	0	1	1	0	0	1	0	0	0	2	2
544	0	1	1	0	0	1	1	0	0	0	1	2	2	0	2	0	0	0	0	1	1	0	0	2	0	1	1	2	1	2	1	1	1	0	0	1	1	0	0	2	0	1	0	0	1	1	0	0	1
545	0	0	2	0	1	1	1	0	1	1	0	1	1	0	1	0	0	0	2	0	0	0	1	1	0	2	2	2	0	2	1	2	2	0	1	2	1	1	1	1	0	0	0	0	1	0	0	0	1
546	1	1	2	1	0	1	2	1	1	2	0	0	0	0	0	0	0	1	1	1	0	1	1	1	1	0	2	2	0	2	1	0	2	1	0	2	1	0	0	0	2	0	2	0	2	1	0	1	2
547	1	1	1	0	1	1	2	0	1	1	0	0	2	0	2	0	0	0	1	2	1	0	1	1	0	1	2	2	0	1	0	0	0	0	0	2	1	0	0	2	0	0	0	0	2	1	0	0	1
548	0	0	2	1	0	2	2	0	1	1	1	1	1	0	1	0	0	0	2	0	0	1	0	2	0	0	1	1	1	2	0	1	1	0	0	1	1	0	0	1	0	0	1	0	1	1	0	1	1
549	0	1	1	1	1	2	2	0	0	0	0	0	0	0	0	0	0	1	2	0	0	0	0	2	0	2	1	2	1	0	0	1	2	0	0	2	1	0	0	0	1	1	0	1	1	1	0	0	0
550	0	1	1	1	0	1	2	1	0	1	0	0	0	0	0	1	0	0	2	1	1	1	0	2	0	2	2	2	1	2	0	1	2	0	0	2	1	0	1	0	1	0	0	0	0	0	0	2	2
551	1	2	1	0	0	1	1	1	1	2	0	0	0	0	0	0	0	2	1	1	1	0	0	2	0	2	1	2	2	2	1	2	2	0	1	1	1	0	0	0	1	0	1	0	1	1	0	0	0
552	0	1	2	1	0	2	2	1	1	2	0	1	1	0	1	0	0	0	2	0	0	0	0	2	0	1	2	2	0	2	0	2	2	0	0	1	1	1	1	1	0	0	0	0	0	0	1	0	1
553	1	1	2	0	1	1	1	0	1	1	0	1	1	0	1	0	0	1	2	1	0	0	0	2	0	1	0	0	1	2	0	1	1	0	0	1	1	0	0	2	0	0	0	1	0	1	0	0	1
554	1	1	1	0	0	1	1	0	2	2	0	0	0	0	0	0	0	1	2	1	1	1	1	2	0	0	2	2	1	2	0	1	2	0	0	2	2	0	0	2	0	0	0	0	0	0	0	0	1
555	0	2	1	0	0	1	2	0	2	2	0	0	2	0	1	0	0	0	0	1	1	0	0	2	0	2	2	2	1	2	2	1	1	0	1	2	1	0	1	0	1	0	0	0	0	1	1	0	1
556	0	1	1	1	0	1	2	0	0	0	0	1	1	0	1	0	0	0	2	1	1	0	0	2	0	1	1	1	1	2	0	1	1	0	0	1	1	0	0	1	1	0	1	0	2	2	1	0	2
557	1	1	1	0	0	1	2	0	1	1	0	0	0	0	0	0	0	0	1	0	0	0	0	2	0	2	2	2	1	2	0	2	2	0	0	2	2	0	0	0	1	0	1	0	1	1	0	0	1
558	1	1	1	0	1	1	2	0	1	1	0	0	1	0	1	0	0	0	1	1	1	0	0	2	0	1	1	2	0	1	1	1	1	0	0	1	1	0	0	1	1	0	0	0	0	2	0	1	1
559	0	2	0	0	0	1	2	0	0	0	0	1	1	0	1	0	0	1	0	1	1	0	0	2	0	0	1	2	2	1	0	1	1	0	0	1	1	0	0	0	1	0	1	0	1	1	0	0	0
560	1	2	1	1	0	1	1	0	0	0	1	0	1	0	0	0	0	1	1	2	1	1	0	2	0	0	2	2	0	2	0	1	2	2	1	2	1	0	0	0	1	0	0	0	0	1	0	0	0
561	1	1	2	1	0	1	2	0	1	1	0	0	0	0	0	1	0	1	0	0	0	2	0	2	0	0	2	2	0	1	0	1	1	1	1	1	1	1	1	0	0	0	0	0	1	0	0	0	0
562	1	0	2	0	1	1	2	0	1	1	1	0	0	0	0	0	0	1	1	0	0	0	1	1	0	0	2	2	1	2	1	1	1	2	1	2	1	0	0	2	0	0	0	0	1	1	0	0	0
563	0	2	0	0	0	0	2	1	1	2	0	0	0	0	0	0	0	0	1	1	0	1	0	2	0	0	2	2	0	2	0	1	2	2	2	2	1	0	0	2	0	0	0	0	0	1	0	0	2
564	1	1	1	0	0	1	2	0	2	2	0	2	2	0	2	0	0	1	1	0	0	0	0	2	0	0	0	1	0	1	0	0	1	1	1	2	0	1	0	1	0	0	1	0	1	0	0	0	1
565	1	0	2	0	1	1	2	0	0	0	1	0	1	0	0	1	0	0	2	0	0	0	1	1	0	1	1	0	2	2	0	1	1	0	0	2	2	0	0	0	2	0	0	0	1	1	0	0	0
566	0	2	1	1	0	1	2	0	1	1	0	0	0	0	0	0	0	0	0	1	1	0	1	1	0	1	1	1	1	2	0	1	1	0	0	1	1	1	0	0	0	0	0	0	2	1	0	0	1
567	0	1	1	1	0	2	2	0	2	2	0	0	1	0	1	0	0	1	2	1	1	0	0	2	0	1	2	2	1	2	0	2	2	1	1	2	0	0	0	1	1	0	2	0	2	1	0	0	1
568	1	1	1	0	0	0	1	0	0	0	1	0	0	0	0	0	0	0	2	0	0	0	0	2	0	1	1	1	0	1	0	2	2	0	1	1	1	0	0	1	1	0	0	1	0	0	0	0	0
569	1	1	1	0	1	1	2	0	1	1	1	0	0	0	0	0	0	0	2	1	1	0	0	2	0	1	1	1	1	2	0	0	2	0	0	2	2	0	0	1	1	0	0	0	0	1	0	0	0
570	0	1	0	0	0	1	2	0	1	1	0	0	0	0	0	1	0	0	1	1	1	1	0	2	0	0	2	2	0	1	0	0	0	1	1	1	2	0	0	2	0	0	0	1	0	1	0	0	1
571	1	1	1	0	1	1	1	0	1	1	1	0	1	0	0	1	0	1	2	1	1	2	0	2	0	0	0	2	2	1	0	0	0	0	0	1	2	0	0	2	0	0	0	0	0	1	0	0	0
572	0	0	2	1	0	2	2	0	1	1	0	2	1	0	1	0	0	1	0	2	2	0	1	1	0	1	2	2	0	2	0	0	2	0	0	2	1	0	1	0	0	0	0	0	0	1	0	1	1
573	1	1	1	0	1	1	1	0	1	1	1	1	1	0	1	0	0	0	0	1	0	0	0	2	0	2	1	1	1	2	1	2	2	0	0	2	1	1	0	0	0	0	0	0	0	0	0	0	1
574	1	2	0	0	0	0	2	0	1	1	0	0	1	0	1	0	0	0	2	0	0	0	2	0	0	1	1	2	0	1	0	2	2	0	0	2	2	0	0	1	1	0	0	0	0	0	0	0	1
575	0	0	2	1	1	2	1	0	0	0	2	1	1	0	0	0	0	1	2	0	0	0	0	2	0	1	1	2	0	1	0	1	2	1	0	2	1	0	0	1	1	0	1	0	1	1	0	0	1
576	0	1	1	1	0	1	1	0	0	0	2	0	0	0	0	0	0	0	1	0	0	0	0	2	0	1	1	2	1	2	1	1	1	0	0	2	2	0	0	1	1	0	0	0	0	1	0	2	2
577	0	2	1	1	0	1	1	0	1	1	1	0	1	0	1	0	0	1	1	0	0	0	1	1	1	1	1	2	0	1	2	0	0	1	2	2	2	0	0	0	2	2	0	0	1	0	0	0	0
578	0	1	1	0	0	1	1	0	1	1	1	0	1	0	0	1	0	1	1	1	0	1	0	2	0	0	2	2	0	2	1	1	1	0	0	2	1	0	0	1	1	1	0	1	2	0	0	1	2
579	1	2	0	1	0	1	2	1	0	1	0	1	1	0	1	0	0	1	0	1	1	0	0	2	0	1	0	2	1	1	0	2	2	1	1	2	1	0	0	1	0	0	0	0	0	1	0	0	1
580	0	1	1	1	0	1	2	1	0	1	0	0	1	0	0	1	0	0	1	1	1	0	0	2	0	2	2	2	0	2	0	0	1	0	0	2	1	1	0	0	1	0	2	0	2	1	1	0	1
581	1	1	0	1	0	1	1	0	0	0	2	0	0	0	0	0	0	2	1	1	1	1	0	2	0	0	0	1	0	1	0	1	1	0	0	1	1	1	1	0	0	0	0	0	0	0	0	0	1
582	1	2	0	1	0	1	2	1	1	2	0	0	1	0	1	0	0	1	0	1	0	0	0	2	0	0	2	2	1	2	2	2	2	0	0	1	2	0	0	0	1	0	0	0	0	1	0	0	1
583	1	2	1	2	0	2	1	0	0	0	1	0	1	0	0	1	0	1	1	1	1	1	0	2	0	2	1	2	1	0	0	1	2	1	1	1	2	0	0	0	2	0	0	2	0	2	0	0	1
584	0	2	1	0	0	1	1	0	0	0	1	0	1	0	1	0	0	0	1	0	0	0	0	2	0	1	2	2	1	2	0	1	1	0	0	1	1	0	0	0	2	0	0	2	0	1	0	0	0
585	1	2	0	0	0	0	1	0	1	1	1	0	1	0	0	1	0	0	2	1	1	0	2	0	0	0	0	2	1	1	0	2	2	0	0	1	1	0	0	0	1	0	0	0	0	1	0	0	1
586	1	0	2	1	0	2	2	0	2	2	0	1	1	1	0	0	0	2	1	1	1	0	1	1	0	1	1	2	2	1	1	2	2	1	2	2	0	1	1	0	0	1	0	0	1	1	0	2	2
587	0	1	1	0	0	1	2	0	0	0	0	0	0	0	0	0	0	0	1	0	0	0	0	2	0	1	1	2	0	2	1	2	2	0	0	2	1	0	0	0	2	0	0	0	0	0	0	0	1
588	1	2	1	0	0	0	1	0	0	0	1	0	0	0	0	0	1	1	1	0	0	1	0	2	0	2	0	2	0	1	0	1	1	0	0	1	2	0	0	0	2	0	0	0	0	0	0	0	1
589	0	1	1	0	0	0	2	0	1	1	0	1	0	0	0	0	0	0	1	0	0	0	1	1	1	0	2	2	0	2	1	1	1	0	0	2	2	0	0	0	1	1	0	0	0	0	0	1	2
590	1	1	2	1	0	1	1	1	1	2	0	0	1	0	0	0	0	0	0	1	1	0	0	2	0	0	2	1	1	2	0	1	1	2	1	1	2	0	0	0	1	0	0	0	0	2	0	0	0
591	1	1	1	0	1	2	2	0	2	2	0	0	1	0	0	1	1	1	0	1	1	1	0	2	0	0	1	2	0	2	1	2	2	0	0	1	0	0	1	1	0	2	0	0	0	0	1	0	1
592	1	1	2	0	0	2	1	0	1	1	1	0	1	0	1	0	0	2	2	1	1	0	0	2	0	2	1	1	1	2	0	2	2	1	1	2	1	0	1	0	1	0	1	0	1	0	0	0	0
593	0	2	0	0	0	0	2	0	0	0	0	0	1	0	0	0	0	1	1	1	1	1	0	2	0	1	2	2	0	1	0	2	2	1	1	1	0	1	0	0	1	0	0	1	0	1	0	0	2
594	0	1	1	0	0	1	2	0	2	2	0	1	2	0	1	0	0	0	2	0	0	1	0	2	0	0	2	2	0	1	1	0	0	0	0	2	2	0	0	1	1	0	2	0	1	1	0	0	1
595	1	2	1	2	0	2	2	0	1	1	0	0	0	0	0	0	0	0	1	2	1	1	0	2	0	0	1	2	0	1	0	1	1	0	1	1	1	0	0	0	2	0	0	0	0	0	0	0	2
596	1	1	1	1	0	1	1	0	0	0	1	0	0	0	0	1	1	1	1	0	0	0	1	1	0	2	0	1	2	1	0	2	2	0	0	1	1	0	1	0	1	0	1	0	1	0	0	0	0
597	1	2	2	0	0	1	1	0	1	1	1	0	2	0	1	1	0	1	1	1	1	0	0	2	0	1	0	2	1	1	0	0	0	0	0	2	1	1	0	0	0	0	0	0	1	1	0	0	2
598	0	0	2	0	0	1	2	1	1	2	0	0	0	0	0	0	0	0	1	0	0	1	0	2	0	1	1	2	0	1	0	2	2	1	0	1	1	0	0	1	1	0	0	0	2	1	0	0	0
599	1	0	1	0	0	1	2	0	0	0	1	1	0	0	0	0	0	1	2	0	0	1	1	1	0	0	1	1	1	2	1	1	1	2	0	2	2	0	0	0	2	0	1	0	1	0	0	0	0
600	0	2	0	1	0	1	2	0	1	1	0	0	1	0	0	1	0	1	2	1	1	0	1	1	1	1	2	2	0	1	1	0	0	0	0	2	0	0	0	1	0	0	1	0	1	2	0	1	1
601	1	1	1	0	1	1	2	0	2	2	0	1	1	0	1	0	0	0	2	0	0	0	1	1	0	1	2	2	0	2	0	1	1	0	0	1	2	0	0	0	1	0	1	0	1	0	0	0	1
602	1	1	1	0	1	2	1	0	0	0	0	0	1	0	1	0	0	0	2	0	0	1	1	1	1	0	1	1	1	2	0	0	2	1	0	2	1	0	1	0	1	0	1	1	0	1	0	1	1
603	0	2	0	0	0	0	1	0	1	1	1	1	2	0	2	0	0	1	0	2	1	0	0	2	0	1	1	2	1	2	1	1	2	1	1	1	0	0	0	1	0	0	0	1	0	0	0	0	0
604	0	1	2	1	0	2	1	0	0	0	1	0	1	0	1	0	0	0	2	0	0	1	1	1	1	1	2	2	0	2	1	1	1	0	0	2	2	0	0	0	2	0	1	0	1	1	0	2	2
605	1	2	0	0	0	0	1	0	1	1	1	0	1	0	0	1	0	2	1	0	0	0	2	0	0	1	2	2	0	2	1	0	0	0	1	2	1	0	0	0	1	0	1	0	0	1	1	0	1
606	0	1	1	0	1	1	1	0	0	0	2	1	2	1	0	0	0	1	1	1	0	1	0	2	0	1	2	1	1	2	1	2	2	0	1	1	2	0	0	0	1	0	0	1	0	1	0	0	1
607	0	1	1	0	1	1	2	1	0	1	0	0	1	0	1	0	0	0	1	0	0	0	0	2	0	0	0	1	2	1	0	2	2	0	1	2	0	0	0	2	0	0	1	0	1	0	1	0	1
608	1	1	1	1	0	1	1	0	0	0	2	0	0	0	0	0	0	0	1	0	0	0	1	1	1	0	2	2	1	2	0	2	2	1	2	2	1	0	0	0	1	0	1	0	1	0	1	0	1
609	0	1	1	0	0	0	2	0	0	0	0	0	1	0	0	1	0	0	1	1	1	0	0	2	0	1	1	1	1	2	0	0	1	0	0	2	1	0	0	0	2	0	0	0	1	0	0	0	0
610	1	1	1	1	0	1	2	0	0	0	0	0	1	0	0	1	0	1	1	0	0	0	0	2	0	0	1	2	0	1	1	0	0	1	0	2	1	0	0	0	2	1	0	0	1	1	0	0	1
611	1	1	1	0	1	1	2	0	0	0	0	0	0	0	0	0	0	0	0	1	1	1	0	2	0	0	2	2	0	2	1	2	2	0	0	1	0	0	0	2	0	1	0	0	1	0	1	0	1
612	1	2	0	0	0	0	1	0	1	1	1	0	0	0	0	0	1	2	0	2	2	0	0	2	0	1	1	2	0	1	0	2	2	0	0	1	1	1	0	1	1	0	1	0	0	1	0	0	1
613	1	1	2	1	0	2	2	0	2	2	0	0	0	0	0	0	0	0	1	0	0	1	2	0	1	1	1	1	0	1	0	2	2	2	0	1	1	1	0	1	1	0	1	0	1	0	0	1	1
614	0	1	1	0	0	1	1	0	0	0	1	0	2	0	0	1	0	2	0	2	0	0	0	2	0	1	0	1	1	2	0	1	1	0	0	1	1	0	0	2	0	1	0	0	1	1	0	0	1
615	1	1	1	1	0	1	2	0	0	0	0	0	2	0	0	1	1	1	2	1	1	0	1	1	1	1	1	2	0	1	0	0	0	0	1	2	1	0	1	0	1	0	1	0	2	1	1	0	2
616	0	2	0	0	0	0	2	0	1	1	1	0	1	0	0	0	0	1	2	0	0	0	1	1	0	2	1	2	1	1	0	1	2	2	1	2	2	0	0	1	0	1	0	0	1	1	0	0	0
617	0	1	1	0	1	1	2	0	0	0	1	0	0	0	0	0	0	1	0	2	2	0	0	2	0	1	1	1	1	2	0	1	2	2	0	1	1	1	0	0	0	0	0	0	0	0	0	0	0
618	0	0	1	0	0	1	1	0	1	1	1	1	2	0	1	0	0	1	2	0	0	0	0	2	0	0	1	1	1	2	0	2	2	0	0	1	0	0	0	1	1	0	0	0	0	0	0	0	0
619	0	1	1	1	0	1	2	0	1	1	0	0	1	0	0	1	1	2	0	2	2	1	0	2	0	2	1	1	1	2	0	1	1	1	1	2	1	1	1	1	0	0	1	0	1	1	0	1	1
620	1	1	2	0	1	1	1	0	1	1	1	0	1	0	1	0	0	0	2	0	0	0	0	2	0	1	2	2	1	2	0	0	0	0	0	1	1	0	1	0	1	0	0	0	1	1	0	0	0
621	1	0	2	1	0	2	2	0	0	0	0	0	0	0	0	0	0	0	2	1	1	0	0	2	0	0	1	1	1	2	0	1	1	0	0	2	2	0	0	0	1	1	0	0	0	0	0	0	2
622	1	2	0	0	0	0	1	0	1	1	0	0	0	0	0	1	0	1	2	0	0	0	0	2	0	1	2	2	0	2	0	1	1	0	0	2	2	0	0	0	1	0	1	0	1	0	0	0	1
623	1	2	1	2	0	2	2	1	0	1	0	0	0	0	0	0	0	1	0	2	2	1	0	2	0	2	2	2	0	2	0	2	1	0	0	2	2	0	0	1	1	2	0	0	1	0	0	0	2
624	1	2	0	0	0	1	1	0	1	1	1	0	2	0	0	1	0	0	2	0	0	0	0	2	0	1	2	2	0	1	0	1	1	0	0	2	0	0	0	2	0	0	0	0	0	1	0	0	2
625	1	2	1	0	0	0	2	0	1	1	0	0	0	0	0	0	0	1	1	1	1	0	0	2	0	2	0	2	1	2	1	0	0	0	0	2	1	0	1	0	1	0	0	0	1	0	0	0	0
626	1	1	1	0	0	0	2	1	0	1	0	0	0	0	0	0	0	1	2	0	0	0	0	2	0	1	2	2	1	2	1	0	0	0	0	1	2	0	0	2	0	0	1	0	1	1	0	0	1
627	1	2	0	0	0	0	1	1	1	2	0	0	1	0	1	0	0	0	2	1	1	1	0	2	0	1	0	1	1	2	0	2	2	0	0	2	2	1	0	0	1	0	0	0	0	1	0	0	1
628	1	1	1	0	1	1	1	0	1	1	0	0	0	0	0	0	0	1	0	0	0	0	0	2	0	1	0	2	1	2	1	1	1	0	0	1	1	0	0	0	1	0	0	0	0	1	0	0	1
629	0	2	1	0	0	0	2	0	1	1	0	0	1	0	1	0	0	0	1	2	1	0	0	2	0	0	2	2	0	2	1	1	2	1	1	2	2	0	0	0	1	0	2	0	1	1	0	0	1
630	0	1	1	0	0	1	2	1	0	1	0	0	1	0	0	1	1	1	1	0	0	0	0	2	0	2	1	2	1	1	1	0	1	1	0	2	2	0	0	1	1	2	0	0	0	0	0	0	0
631	1	2	0	1	0	1	0	0	1	1	1	0	1	0	0	1	0	0	2	1	1	0	0	2	0	1	1	2	0	2	0	1	1	0	0	1	1	0	0	0	1	0	0	0	0	0	0	0	0
632	1	0	2	0	0	1	2	0	1	1	1	0	0	0	0	0	0	2	1	1	1	1	2	0	1	0	1	2	1	2	1	0	0	1	0	2	1	0	0	0	1	0	1	0	1	1	0	0	1
633	0	0	2	0	0	1	2	0	1	1	1	0	1	0	0	1	0	2	1	1	1	0	1	1	0	2	1	2	1	2	1	2	2	0	0	1	0	1	0	0	0	0	0	0	0	0	0	0	0
634	1	2	1	2	0	2	1	0	0	0	1	0	0	0	0	0	0	0	2	1	1	0	0	2	0	1	1	1	1	2	0	1	2	0	1	2	1	0	0	2	0	1	0	0	0	2	0	0	1
635	0	1	1	0	0	1	2	0	1	1	1	0	1	0	0	1	0	2	2	0	0	0	0	2	0	0	1	1	1	2	0	1	2	0	0	2	2	0	0	0	2	0	0	0	2	0	0	0	0
636	0	0	2	1	1	2	1	0	0	0	2	1	1	0	0	0	0	0	0	1	1	0	0	2	0	0	1	1	1	2	0	1	1	1	0	0	2	0	0	1	1	0	1	0	1	0	0	0	0
637	1	1	1	0	1	1	1	0	2	2	0	1	2	0	2	0	0	0	2	0	0	0	0	2	0	1	1	1	2	2	0	1	1	0	0	2	1	0	0	0	2	0	1	0	1	1	0	1	1
638	1	1	1	1	0	1	2	0	0	0	1	0	1	0	0	1	1	1	2	1	1	1	1	1	1	1	2	2	2	2	1	2	2	0	0	1	1	0	0	0	2	0	0	0	2	1	0	0	1
639	0	1	1	0	1	1	2	0	0	0	0	0	1	0	0	1	0	0	1	1	1	1	0	2	0	1	1	1	0	2	0	1	1	0	0	1	1	0	0	1	1	0	0	1	1	1	0	0	0
640	0	1	1	0	0	1	2	0	1	1	0	0	0	0	0	0	0	2	1	1	1	0	0	2	0	1	1	0	2	2	0	0	1	1	0	2	2	0	0	1	1	0	0	0	1	1	0	1	0
641	0	2	0	0	0	0	2	0	2	2	0	0	0	0	0	0	0	0	0	1	0	1	0	2	0	1	1	2	1	1	1	1	2	0	0	2	1	0	0	1	1	1	0	0	0	1	1	0	1
642	0	2	0	0	0	0	1	0	1	1	0	0	1	0	0	1	0	0	1	1	0	0	0	2	0	1	1	2	0	1	1	1	1	0	0	2	1	0	0	0	1	0	0	0	1	1	0	0	1
643	1	1	1	0	0	1	2	0	1	1	1	1	1	0	1	0	0	0	1	2	1	1	0	2	0	0	1	1	1	2	0	2	2	0	0	1	2	0	0	0	2	0	0	0	0	1	1	0	1
644	0	1	1	0	0	0	2	0	0	0	1	0	1	0	1	0	0	1	1	1	1	0	0	2	0	1	1	2	1	1	1	0	0	0	1	2	1	1	0	0	0	0	0	0	0	2	0	0	1
645	0	0	2	1	0	2	2	0	1	1	1	1	1	0	1	0	0	1	1	0	0	0	1	1	1	2	1	1	1	2	0	1	1	0	0	1	1	0	0	1	0	0	0	0	1	1	0	0	1
646	0	2	1	0	0	0	2	1	0	1	1	0	0	0	0	0	1	1	1	0	0	1	0	2	0	0	2	2	0	2	1	1	2	0	0	2	1	1	0	1	1	0	1	0	0	0	0	0	0
647	1	2	1	0	0	2	2	0	1	1	1	1	1	0	1	0	0	1	1	0	0	1	0	2	0	0	1	2	2	2	1	1	2	0	0	2	2	1	1	0	1	0	0	0	1	0	0	1	2
648	1	1	1	0	1	2	2	1	1	2	0	0	2	0	0	1	0	0	2	0	0	0	0	2	0	1	1	1	0	1	1	0	1	0	0	2	1	1	1	1	0	0	0	1	1	2	0	0	0
649	1	1	2	0	0	2	1	0	0	0	1	1	0	0	0	0	0	0	1	1	1	1	0	2	0	2	2	2	1	2	0	1	1	1	1	2	2	0	0	1	1	0	0	0	1	0	0	0	1
650	1	0	2	2	1	2	2	0	1	1	1	1	1	0	1	0	0	0	1	0	0	0	1	1	0	1	1	2	1	0	0	1	1	0	0	2	2	0	0	1	0	0	0	0	0	0	1	0	1
651	1	1	1	0	0	0	1	1	0	2	1	1	1	0	1	0	0	0	0	1	1	1	1	1	1	1	1	1	1	2	1	0	0	0	0	2	1	0	1	1	0	0	0	0	0	0	0	0	1
652	1	1	1	1	0	1	2	0	2	2	0	0	1	0	0	1	0	2	1	0	0	1	0	2	0	0	1	2	0	1	2	1	1	0	0	1	2	0	0	0	2	0	0	0	1	0	0	0	2
653	1	1	1	1	0	1	1	0	0	0	1	0	0	0	0	0	0	2	1	1	1	0	0	2	0	1	1	2	1	2	1	1	1	0	0	2	1	1	0	0	1	0	1	0	1	0	0	1	0
654	1	0	2	0	0	1	2	0	0	0	0	0	0	0	0	0	0	1	2	0	0	0	0	2	0	1	2	2	0	2	0	1	2	0	0	2	0	0	0	1	0	0	0	0	0	0	0	0	1
655	1	1	1	0	0	1	2	1	0	1	0	0	1	0	0	0	0	0	1	0	0	0	0	2	0	1	1	1	2	2	0	2	2	1	0	1	0	0	0	2	0	0	0	0	0	0	0	0	1
656	0	0	2	0	1	1	2	0	2	2	0	1	1	0	1	0	0	0	0	1	1	0	0	2	0	2	1	1	1	2	1	2	2	1	1	2	1	2	0	0	0	0	0	0	0	1	0	0	1
657	0	1	2	1	0	1	2	0	1	1	0	0	0	0	0	0	0	1	2	0	0	0	0	2	0	0	0	1	1	0	0	1	2	0	0	2	2	1	1	0	1	1	0	0	0	1	0	0	0
658	1	1	2	1	0	1	0	0	0	0	2	0	1	0	1	0	0	0	1	0	0	0	0	2	0	2	2	2	0	2	0	1	2	0	0	2	1	1	0	1	1	0	0	0	1	0	0	0	1
659	1	0	2	1	0	2	2	1	1	2	0	0	0	0	0	0	0	0	1	0	0	0	0	2	0	0	1	1	0	1	0	1	1	1	1	2	1	0	0	0	0	0	0	0	0	1	0	0	1
660	1	1	2	1	0	2	1	0	1	1	0	1	2	0	1	1	0	1	2	1	1	1	1	1	1	1	1	1	1	2	0	2	2	1	0	2	1	1	1	1	0	0	0	1	0	0	1	0	1
661	1	0	1	0	0	1	2	0	2	2	0	0	1	0	0	1	0	1	1	1	1	2	1	1	1	1	2	2	0	2	0	1	2	0	0	2	1	0	0	1	1	0	0	0	0	0	1	1	2
662	0	1	1	0	0	1	2	1	0	1	0	0	0	0	0	0	1	1	1	1	0	0	1	1	0	0	1	1	1	2	0	2	2	0	0	1	0	1	0	1	0	0	1	1	0	1	0	1	2
663	0	1	2	1	0	2	2	0	1	1	0	1	2	1	0	0	0	1	1	1	0	0	0	2	0	1	1	1	2	2	1	2	2	0	0	1	2	0	0	0	2	0	0	0	0	1	1	0	1
664	0	1	1	0	0	1	1	0	0	0	1	0	1	0	1	0	0	1	1	0	0	0	1	1	0	0	1	2	1	1	0	1	1	2	1	2	1	1	0	0	0	0	1	0	1	1	0	0	0
665	1	1	2	1	0	1	1	1	0	1	1	0	0	0	0	0	0	0	1	0	0	1	0	2	0	1	2	2	0	2	0	2	2	0	1	2	1	0	0	1	0	0	1	0	1	1	0	0	1
666	0	1	2	0	0	2	2	0	1	1	0	0	0	0	0	0	0	0	1	0	0	0	1	1	1	1	0	1	0	1	0	1	2	1	1	2	1	1	0	0	0	0	1	0	1	2	0	0	1
667	0	2	1	1	0	1	1	0	2	2	0	0	1	0	1	0	0	0	1	1	0	1	0	2	0	1	2	2	0	2	0	0	0	0	0	2	2	0	0	1	0	0	1	0	1	0	0	0	1
668	1	1	2	0	1	2	1	1	1	2	1	1	1	0	1	0	0	1	1	0	0	1	0	2	0	2	1	2	0	1	1	0	0	0	1	2	2	0	0	0	2	0	1	0	1	0	0	0	0
669	1	2	1	0	0	0	2	0	0	0	1	1	0	0	0	0	0	0	2	0	0	1	1	1	1	2	2	2	0	2	0	1	1	1	1	2	1	1	1	1	0	0	1	0	0	1	0	0	0
670	1	2	1	0	0	1	2	0	0	0	0	0	0	0	0	0	0	0	1	1	1	0	0	2	0	2	1	1	1	2	1	0	0	0	1	2	1	1	0	1	1	0	0	1	0	1	0	0	1
671	1	2	1	1	0	1	2	0	1	1	1	1	2	0	1	0	0	0	1	0	0	1	0	2	0	1	2	2	1	2	1	2	2	0	1	2	1	0	0	2	0	0	2	0	1	1	0	0	1
672	0	2	0	1	0	1	2	0	1	1	0	1	2	1	0	0	0	0	1	1	1	1	0	2	0	2	0	2	2	0	0	2	2	0	0	1	1	0	0	1	1	0	1	0	0	0	0	0	0
673	1	1	1	0	0	2	2	0	0	0	1	1	1	0	0	0	0	0	1	0	0	0	0	2	0	0	2	2	0	2	1	1	1	0	0	2	2	0	0	0	2	0	0	0	0	0	0	1	2
674	0	0	2	0	0	2	1	0	0	0	1	0	0	0	0	0	0	0	1	1	1	1	1	1	1	0	1	2	1	1	0	2	1	0	1	2	1	0	0	0	1	1	0	1	1	0	0	0	1
675	0	2	2	0	1	1	2	0	1	1	0	0	0	0	0	0	0	0	1	0	0	1	1	1	1	1	2	2	2	2	1	1	1	0	0	1	0	0	0	1	0	0	0	0	1	1	0	0	0
676	0	2	0	1	0	1	1	1	0	2	1	0	0	0	0	0	0	0	1	0	0	1	1	1	0	0	2	2	1	2	2	2	2	0	0	2	1	0	0	1	0	0	0	1	1	1	1	1	2
677	0	0	2	0	0	1	1	0	1	1	1	1	1	1	0	0	0	1	1	0	0	0	2	0	0	0	2	2	1	1	0	1	1	0	1	2	1	1	0	1	1	1	0	0	1	0	0	0	0
678	1	2	0	1	0	1	1	0	0	0	1	0	0	0	0	0	0	1	2	0	0	0	1	1	0	1	2	2	1	2	2	1	2	2	2	2	1	0	0	0	2	1	0	0	2	0	0	0	1
679	0	1	1	0	0	1	2	0	1	1	1	0	0	0	0	0	0	2	1	1	1	0	0	2	0	2	2	2	0	2	1	1	1	0	0	2	2	0	0	1	1	1	0	0	1	1	0	1	2
680	1	1	1	0	0	0	2	1	0	1	0	0	0	0	0	0	0	0	2	0	0	0	1	1	0	2	2	2	0	1	1	2	2	0	1	1	1	0	0	0	1	0	1	0	1	0	0	0	2
681	1	1	1	0	0	1	2	0	1	1	1	1	2	0	1	0	0	1	2	0	0	0	0	2	0	2	2	2	0	2	1	2	2	0	0	1	2	0	0	1	1	0	0	0	0	2	0	0	2
682	0	1	2	1	0	1	1	0	0	0	1	0	0	0	0	0	0	0	2	1	1	0	0	2	0	0	1	2	0	1	1	1	1	0	0	2	0	0	0	2	0	0	0	1	0	1	0	0	0
683	0	2	0	0	0	0	2	1	1	2	0	0	1	0	1	0	1	1	0	1	1	0	0	2	0	1	1	1	0	1	1	1	1	0	0	2	1	0	0	0	1	1	1	0	1	0	1	0	1
684	1	1	2	1	0	1	1	0	1	1	1	0	1	0	0	0	0	1	2	0	0	0	0	2	0	1	0	2	1	2	1	0	0	0	0	1	2	0	1	0	1	0	0	0	0	1	0	0	1
685	0	2	0	1	0	1	2	1	0	1	0	0	1	0	1	0	1	2	1	0	0	0	0	2	0	1	2	2	1	1	1	2	2	0	0	0	1	0	0	2	0	0	1	0	1	2	0	0	0
686	0	1	1	1	0	2	2	0	0	0	0	1	2	0	1	1	0	0	0	1	1	0	0	2	0	1	2	2	1	2	2	2	2	0	0	2	1	0	0	2	0	0	1	0	1	0	0	0	1
687	0	1	1	0	1	2	2	1	0	1	0	0	0	0	0	0	0	1	1	0	1	0	0	2	0	0	0	1	0	1	0	1	1	0	0	1	2	0	0	1	1	0	0	1	0	0	1	0	2
688	0	1	1	0	0	0	1	0	1	1	0	0	0	0	0	0	0	0	2	0	0	1	0	2	0	1	2	2	1	2	1	0	1	2	0	2	2	0	0	0	2	0	0	0	0	0	0	0	2
689	0	1	2	0	1	1	1	1	0	2	1	1	0	0	0	0	0	0	1	0	0	1	0	2	0	0	1	2	1	1	1	1	0	0	0	1	1	0	1	0	1	0	0	0	1	1	0	1	1
690	1	2	0	1	0	1	2	0	1	1	0	0	0	0	0	0	0	0	2	1	1	0	0	2	0	1	1	1	0	1	0	0	0	1	1	2	2	1	0	0	0	0	1	0	0	1	0	0	1
691	1	1	1	0	0	1	1	0	0	0	1	1	1	0	1	0	0	1	1	1	1	0	0	2	0	0	1	1	2	2	1	0	1	2	0	2	2	0	0	0	2	0	0	0	0	1	0	1	1
692	0	1	1	0	0	0	1	0	1	1	0	1	2	0	1	1	0	0	1	0	0	0	0	2	0	0	2	2	1	2	1	1	1	0	0	2	1	0	1	0	1	0	0	1	1	1	0	0	1
693	0	1	1	1	0	1	1	1	0	1	1	0	0	0	0	0	0	0	2	1	1	0	0	2	0	1	1	1	1	2	0	0	0	1	1	2	1	0	0	2	0	0	0	0	0	0	0	0	2
694	1	2	0	0	0	0	1	0	1	1	0	1	1	0	1	0	0	1	2	1	1	0	1	1	0	1	2	2	0	1	1	2	2	1	1	1	2	0	0	0	2	1	0	0	2	0	0	0	1
695	0	2	0	1	0	1	0	0	0	0	2	1	2	0	1	0	0	1	1	1	1	0	0	2	0	1	1	1	1	2	1	2	2	0	1	2	1	0	0	1	1	1	0	1	1	1	0	0	1
696	1	1	1	1	0	2	2	0	0	0	1	0	1	0	0	0	0	1	2	0	0	1	0	2	0	2	2	2	0	2	1	2	2	0	1	1	1	0	0	1	0	1	0	0	1	0	0	0	0
697	1	2	1	0	0	1	2	0	0	0	1	0	1	0	0	1	0	0	2	0	0	0	0	2	0	1	1	1	0	1	1	1	1	1	1	2	1	1	0	0	1	0	0	0	0	2	0	0	0
698	0	1	1	1	0	2	2	0	1	1	0	1	1	0	1	0	0	1	2	0	0	0	0	2	0	2	1	1	2	2	1	0	1	0	0	2	2	1	0	0	0	0	0	0	0	0	0	0	0
699	1	0	2	1	0	2	2	0	0	0	1	1	1	0	1	0	0	0	0	1	0	1	1	1	1	0	2	2	0	1	1	0	0	0	0	1	2	0	0	1	1	1	0	1	1	0	0	0	0
700	1	2	1	1	0	1	2	0	2	2	0	0	0	0	0	0	0	0	1	0	0	0	1	1	1	1	1	2	0	2	0	2	2	0	0	0	2	0	0	2	0	0	0	0	1	0	1	0	1
701	0	0	2	1	0	2	1	1	1	2	0	0	0	0	0	0	0	0	1	0	0	1	1	2	0	0	2	2	0	1	1	1	1	0	0	1	1	0	0	1	1	0	1	0	0	0	0	0	1
702	1	1	1	0	0	0	2	0	1	1	0	0	1	0	0	0	0	0	2	1	1	0	0	2	0	1	2	2	0	2	1	1	1	1	1	1	0	0	0	2	0	0	1	0	1	1	0	0	1
703	0	0	2	0	1	2	1	0	0	0	0	0	1	0	0	1	0	0	2	0	0	1	1	1	1	0	2	2	0	2	1	1	1	0	0	1	1	0	0	0	0	0	0	0	0	2	0	0	1
704	0	0	2	0	1	2	2	0	0	0	0	0	0	0	0	0	0	0	0	1	0	0	0	2	0	1	2	2	0	1	0	1	2	1	1	1	2	0	0	0	2	0	0	0	1	0	0	0	0
705	1	0	2	0	0	1	1	0	1	1	0	0	1	0	0	1	0	0	1	1	0	0	0	2	0	1	2	2	0	2	0	1	2	1	0	2	1	0	0	1	1	0	1	0	1	1	0	0	0
706	1	1	1	0	0	0	2	1	0	1	0	0	0	0	0	0	0	0	1	1	0	1	1	1	1	1	1	2	1	1	1	1	1	0	0	1	1	0	0	0	2	2	0	0	1	0	1	0	1
707	1	1	1	1	1	2	2	1	0	1	0	0	1	0	0	1	0	0	2	0	0	0	0	2	0	1	1	1	1	2	0	1	1	1	1	2	1	0	0	1	0	0	0	0	0	2	0	0	0
708	1	1	2	1	0	1	2	0	1	1	0	1	1	0	1	0	0	0	1	0	0	1	0	2	0	0	1	2	2	1	1	1	2	1	0	2	1	1	1	1	0	0	1	0	1	0	0	0	1
709	0	1	1	1	0	1	2	1	1	2	0	0	0	0	0	0	1	1	1	0	0	1	1	1	1	1	2	2	0	2	0	2	2	0	0	0	1	0	0	1	1	0	0	1	0	0	0	0	2
710	1	1	1	0	0	0	1	0	0	0	2	1	1	0	1	0	1	1	1	0	0	0	1	1	1	1	1	2	1	2	1	0	1	1	0	2	2	0	0	1	1	0	0	0	0	2	0	0	1
711	1	1	1	0	0	1	1	1	1	2	0	0	0	0	0	0	0	2	1	1	1	0	0	2	0	1	2	2	0	2	0	1	1	1	1	1	2	0	0	1	1	0	0	0	0	2	1	0	1
712	1	1	1	0	0	1	2	0	0	0	1	0	1	0	0	0	0	0	1	1	1	1	0	2	0	0	2	2	1	2	1	0	1	0	0	2	1	1	0	1	1	1	0	0	1	0	0	0	2
713	0	1	1	0	0	1	2	0	0	0	0	1	1	0	1	0	0	0	1	1	1	1	0	2	0	0	2	2	0	2	1	0	1	0	0	2	2	0	0	1	0	1	0	0	1	0	0	0	1
714	0	2	1	0	0	0	2	0	2	2	0	0	1	0	1	0	0	0	2	1	1	0	0	2	0	1	2	2	0	2	2	1	1	2	0	2	1	1	0	1	1	0	0	0	1	1	0	2	2
715	1	2	1	0	0	1	2	0	2	2	0	0	0	0	0	0	0	0	1	1	1	1	0	2	0	1	1	1	1	2	0	1	1	0	0	2	2	0	0	1	0	2	0	0	0	0	0	0	0
716	1	1	1	0	0	1	2	1	1	2	0	1	1	0	1	0	0	0	1	0	0	1	0	2	0	1	2	2	1	2	0	0	0	0	1	2	2	0	0	1	1	0	0	1	0	1	0	0	1
717	1	0	2	1	0	2	2	1	1	2	0	0	1	0	1	0	0	0	1	0	0	0	1	1	0	1	0	2	1	2	1	2	2	2	0	1	2	0	0	1	1	0	0	0	2	1	1	0	2
718	1	2	0	0	0	0	1	0	1	1	1	1	1	0	1	0	0	0	1	0	0	0	0	2	0	1	0	2	1	1	0	2	2	0	0	0	0	0	0	1	0	0	0	0	1	0	0	2	2
719	1	1	1	0	0	1	2	0	0	0	0	0	0	0	1	0	0	0	2	0	0	1	0	2	0	1	1	2	1	1	1	1	0	0	0	1	2	0	0	1	1	0	0	0	0	1	0	0	1
720	1	1	1	1	1	2	2	1	0	1	0	0	0	0	0	0	0	1	1	0	0	1	0	2	0	2	1	1	2	2	0	2	2	0	0	1	1	0	0	0	2	0	1	0	1	0	0	0	2
721	0	2	0	0	0	0	1	1	0	1	0	1	1	0	1	0	1	2	2	0	0	1	0	2	0	0	1	0	2	2	0	1	0	0	0	1	1	0	0	1	1	0	1	0	1	1	0	0	0
722	0	1	1	1	0	1	2	1	0	1	0	1	1	0	1	0	1	2	2	0	0	1	1	1	0	0	2	2	0	2	2	1	1	0	0	1	2	0	0	0	2	0	1	0	1	1	0	0	0
723	0	1	1	0	0	1	1	0	0	0	1	0	0	0	0	0	0	0	1	1	0	0	0	2	0	1	2	2	1	2	0	2	2	0	0	1	2	0	0	0	2	0	0	0	0	0	0	0	1
724	0	0	2	0	0	1	1	0	1	1	1	1	1	0	1	0	0	0	2	1	1	0	2	0	0	0	2	2	1	2	1	1	1	0	0	0	1	1	0	0	0	0	0	1	0	0	0	0	1
725	1	1	2	0	0	0	2	0	0	0	0	0	1	0	1	0	0	0	2	0	0	0	0	2	0	1	1	0	2	2	0	1	1	1	1	1	1	0	0	1	0	0	0	0	1	0	0	0	0
726	1	0	2	0	1	1	2	0	1	1	0	0	1	0	1	0	0	0	1	0	0	0	1	1	0	1	2	2	0	2	2	0	0	0	1	2	1	0	0	1	1	0	1	0	2	0	1	0	1
727	0	1	2	0	0	0	2	0	1	1	0	1	1	0	1	0	0	0	0	1	0	0	0	2	0	1	2	2	0	2	1	2	2	0	0	1	1	1	0	0	1	0	1	0	1	0	0	0	0
728	0	2	0	0	0	0	2	1	1	2	0	1	2	0	1	0	0	0	2	1	1	0	0	2	0	2	2	2	0	2	2	1	1	1	0	2	1	0	0	1	1	0	1	0	1	0	0	0	0
729	1	2	1	0	0	0	1	0	0	0	0	0	0	0	0	0	0	1	2	0	0	1	0	2	0	1	2	2	0	2	0	1	1	0	0	1	2	1	1	0	1	0	0	1	0	0	0	0	1
730	0	1	1	1	0	1	2	0	2	2	0	0	0	0	0	0	0	0	1	1	0	0	0	2	0	1	1	1	1	2	0	0	1	0	0	2	1	0	1	0	0	0	0	0	0	1	0	0	0
731	1	2	1	0	0	1	2	0	0	0	0	1	1	0	1	0	0	0	2	0	0	1	0	2	0	0	1	2	0	1	0	0	0	1	2	2	1	0	0	0	1	0	1	0	1	1	0	0	1
732	1	1	1	1	0	1	2	0	2	2	0	0	1	1	0	0	0	0	2	0	0	2	1	1	1	1	1	2	0	1	0	1	1	0	1	1	1	0	0	2	0	0	1	0	2	1	0	0	1
733	1	1	1	0	0	1	1	0	1	1	1	0	1	0	1	0	0	0	1	0	0	1	1	1	0	0	2	2	0	2	1	2	2	0	0	2	1	0	0	0	2	0	2	0	2	1	0	0	1
734	1	1	1	0	0	1	0	0	1	1	1	1	1	0	1	0	0	0	1	0	0	0	0	2	0	1	1	1	1	2	1	1	2	1	1	1	2	0	0	0	2	0	1	0	1	1	0	1	1
735	1	2	0	0	0	0	2	0	0	0	1	0	1	0	0	1	0	1	1	0	0	1	0	2	0	0	1	2	0	1	1	1	2	0	0	2	1	1	0	0	1	0	0	0	0	1	0	0	1
736	0	1	2	1	0	1	1	1	1	2	1	0	1	0	1	0	0	1	0	2	2	0	0	2	0	2	2	2	1	2	0	1	1	0	0	1	2	0	0	1	1	0	1	0	2	2	0	0	0
737	1	0	2	0	0	1	2	1	1	2	0	0	0	0	0	0	0	1	2	1	1	1	1	1	1	1	1	2	1	2	0	2	2	0	0	0	2	0	0	1	0	0	0	0	0	1	0	0	1
738	1	0	2	0	2	2	2	0	0	0	1	0	0	0	0	0	0	1	1	1	0	0	1	1	0	1	1	1	2	2	0	0	1	1	0	2	1	0	1	0	0	1	0	0	1	0	0	1	2
739	0	1	2	0	0	1	2	0	0	0	1	1	1	0	1	0	0	1	2	0	0	0	1	1	0	1	2	2	0	2	0	1	1	0	0	2	2	1	0	0	1	0	0	0	1	0	1	0	1
740	1	1	1	0	0	1	2	0	1	1	1	1	2	0	1	0	0	1	0	1	1	1	1	1	0	1	1	0	1	2	0	1	2	0	0	2	2	0	0	1	1	0	0	0	0	1	0	0	0
741	1	2	0	1	0	1	1	0	1	1	1	0	1	0	1	0	0	0	0	1	0	0	0	2	0	1	2	2	0	2	2	0	0	0	0	2	1	0	0	0	0	0	0	0	2	1	0	1	1
742	1	1	2	1	0	1	2	0	1	1	0	0	0	0	0	0	0	0	2	0	0	0	0	2	0	1	2	2	0	2	0	0	2	1	0	2	2	0	0	0	2	0	0	0	2	1	0	1	0
743	1	1	1	0	1	1	2	0	1	1	1	0	0	0	0	0	0	1	1	1	0	1	1	1	1	0	2	2	0	2	1	0	0	1	1	1	0	1	0	1	0	1	0	0	1	0	1	0	1
744	1	2	0	0	0	0	2	0	2	2	0	1	2	0	1	1	0	0	1	1	1	0	0	2	0	0	2	2	0	2	2	2	2	0	1	2	2	0	0	0	2	0	0	0	0	1	0	0	2
745	0	1	2	0	0	2	2	0	1	1	0	0	0	0	0	0	0	0	0	1	1	1	0	2	0	1	2	2	0	2	1	2	2	1	0	2	1	0	0	1	1	0	0	0	0	1	0	0	0
746	1	0	1	0	0	1	2	0	0	0	0	0	1	0	0	0	0	0	1	1	1	0	0	2	0	1	1	1	1	2	0	1	1	0	0	2	2	0	0	2	1	0	0	1	0	0	0	0	2
747	1	1	2	1	0	1	1	0	0	0	1	0	0	0	0	0	0	0	2	0	0	0	0	2	0	2	1	2	0	1	0	1	1	1	0	2	2	0	0	0	1	0	0	0	1	0	0	0	0
748	0	1	1	0	0	1	1	0	1	1	0	0	1	0	1	0	0	1	1	0	0	0	0	2	0	1	1	2	0	2	0	1	1	1	0	1	2	0	0	0	1	0	0	0	0	2	0	0	1
749	1	0	2	0	2	2	2	1	1	1	0	1	1	0	1	0	0	2	2	1	1	0	0	2	0	1	2	2	1	2	1	2	2	1	1	2	1	0	0	1	0	0	0	0	0	1	0	0	1
750	1	1	2	0	0	1	2	1	1	2	0	0	1	0	0	1	0	1	1	1	1	0	0	2	0	0	2	2	0	1	0	1	1	1	1	2	1	1	1	0	0	0	1	0	1	0	0	0	1
751	1	1	1	0	0	1	2	0	1	1	2	0	1	0	0	1	0	1	2	0	0	0	0	2	0	1	1	1	0	1	1	1	1	0	0	1	1	1	0	0	1	0	0	0	2	1	0	0	0
752	1	1	0	0	0	0	2	0	0	0	1	0	1	1	0	0	0	0	2	0	0	0	1	1	0	1	1	2	2	1	1	1	1	0	0	1	1	0	0	0	2	0	0	0	2	0	1	1	2
753	0	2	0	0	0	0	1	0	1	1	0	1	1	0	1	0	0	0	1	1	0	0	0	2	0	2	2	2	0	2	0	1	1	2	0	2	1	0	0	1	0	0	0	0	1	0	0	0	0
754	1	2	0	0	0	0	1	0	1	1	1	0	0	0	0	0	0	2	2	1	1	0	0	2	0	1	1	2	0	2	0	1	1	1	0	2	1	0	0	1	0	0	0	0	0	1	0	0	1
755	0	0	2	0	1	2	2	0	1	1	0	0	0	0	0	0	0	2	1	1	1	0	0	2	0	1	1	2	0	2	1	0	2	1	0	2	1	0	0	1	1	0	0	0	1	0	0	0	2
756	1	1	2	1	0	2	2	1	0	1	0	0	1	0	0	1	0	2	1	1	1	1	0	2	0	0	1	1	1	2	0	1	2	0	0	2	2	0	0	0	1	0	0	0	0	1	0	2	2
757	0	2	2	0	1	1	2	1	0	1	0	1	2	0	1	0	0	2	0	2	0	1	0	2	0	1	0	1	1	0	0	1	1	0	0	2	2	0	0	2	0	0	1	0	1	0	0	0	0
758	1	1	1	0	1	2	2	1	1	2	0	0	1	0	0	0	0	0	1	1	1	0	0	2	0	0	1	2	1	2	1	2	2	1	0	1	1	0	0	1	0	0	0	0	0	1	0	0	1
759	0	1	2	1	0	2	2	1	0	1	0	1	1	0	1	0	0	0	2	0	0	0	0	2	0	1	0	1	2	1	0	1	2	1	1	2	2	0	0	1	1	0	1	0	2	1	0	0	1
760	1	0	2	1	0	2	1	0	1	1	1	0	0	0	0	0	0	1	1	1	1	1	0	2	0	2	0	0	1	1	0	0	1	0	0	2	2	0	0	1	1	0	0	0	0	1	0	0	2
761	0	1	2	1	0	1	2	0	0	0	0	0	1	0	0	0	0	1	1	1	0	2	0	2	0	0	2	1	1	2	0	2	2	0	0	1	1	0	1	0	1	0	0	2	0	2	0	0	1
762	1	2	1	0	0	0	2	0	0	0	0	0	0	0	0	0	0	0	1	0	0	1	1	1	1	0	2	2	0	2	1	1	2	2	0	1	1	0	0	0	2	0	0	0	0	0	0	0	0
763	1	2	1	0	0	1	2	0	0	0	0	0	1	0	0	1	0	1	1	1	0	2	1	1	1	1	2	2	0	2	1	1	1	0	0	1	1	0	0	1	1	0	0	0	0	1	0	0	0
764	0	1	2	1	1	2	2	1	1	2	0	0	0	0	1	0	0	0	2	0	0	0	0	2	0	2	1	2	0	1	1	0	0	0	0	2	1	0	0	1	0	0	0	0	0	0	0	0	1
765	1	1	1	0	0	2	1	0	1	1	1	1	2	0	2	0	0	1	0	0	0	1	1	1	1	1	0	2	1	1	0	0	0	1	1	1	1	0	0	0	1	1	0	0	1	0	0	0	1
766	1	2	2	0	0	1	1	0	1	1	1	1	1	0	1	0	0	0	0	1	1	0	0	2	0	1	1	1	0	1	1	1	0	0	1	2	1	0	1	0	1	1	0	0	0	0	0	0	1
767	0	1	1	0	1	1	2	0	1	1	0	0	0	0	0	0	0	1	0	0	0	0	0	2	0	1	1	1	1	2	0	0	1	1	0	2	2	0	0	0	2	0	0	0	0	1	1	0	2
768	0	2	0	0	0	0	2	0	2	2	0	0	1	0	0	1	0	0	2	0	0	1	1	1	1	1	2	2	0	2	0	1	1	0	0	2	1	0	0	0	1	0	0	0	0	0	0	0	0
769	0	2	1	1	0	1	2	0	1	1	1	0	0	0	1	0	0	0	1	1	1	0	0	2	0	2	1	1	1	2	0	2	2	0	0	1	2	0	0	1	1	0	1	0	1	0	0	0	1
770	1	1	1	1	0	1	2	1	0	1	0	0	0	0	0	0	0	0	2	0	0	0	0	2	0	0	0	0	1	1	0	1	1	0	0	2	1	0	0	1	0	0	0	0	2	0	0	0	1
771	0	1	1	0	0	1	2	1	0	1	0	0	0	0	1	0	0	1	1	1	1	0	0	2	0	1	2	2	0	2	2	0	0	0	0	2	1	0	0	0	2	1	0	0	1	0	0	0	0
772	0	2	1	0	0	0	1	0	1	1	1	2	2	0	2	0	0	1	0	2	2	1	0	2	0	0	2	2	0	1	0	1	1	0	0	2	1	0	0	2	0	0	0	0	0	1	0	1	2
773	1	2	1	1	0	1	2	0	1	1	0	1	1	0	1	0	0	0	1	1	1	0	0	2	0	1	0	1	2	1	0	1	1	0	0	2	2	0	0	0	1	1	0	1	1	0	0	0	0
774	1	1	1	0	1	1	0	0	0	0	2	1	2	0	2	0	0	0	2	0	0	0	0	2	0	0	2	2	0	2	0	1	2	0	1	2	1	0	0	1	1	0	0	0	0	1	0	0	1
775	0	2	1	1	0	1	2	0	0	0	1	0	2	0	2	0	0	0	0	1	1	1	0	2	0	1	1	2	0	2	0	2	2	1	0	1	1	1	0	1	1	0	1	0	1	1	0	0	1
776	1	1	1	0	0	1	1	0	2	2	0	0	1	0	0	1	0	0	1	1	0	0	0	2	0	0	2	2	0	2	1	2	2	1	1	2	0	0	0	2	0	0	0	0	0	0	0	0	1
777	1	1	1	1	0	2	0	0	1	1	1	1	1	0	1	0	0	1	2	0	0	0	1	1	0	0	2	2	0	2	0	1	1	0	0	1	1	0	1	0	1	1	0	1	2	1	0	0	1
778	0	1	1	0	1	1	2	0	0	0	1	1	1	0	1	0	0	0	2	1	0	0	0	2	0	1	2	2	2	2	0	1	2	0	0	2	2	0	0	0	2	1	0	0	1	0	0	0	0
779	1	1	1	0	1	1	2	0	0	0	0	0	0	0	0	0	0	2	1	1	1	0	0	2	0	1	0	1	0	0	1	0	1	2	1	2	2	0	0	2	0	0	0	0	0	1	0	0	1
780	1	2	1	0	0	0	2	0	1	1	0	0	0	0	0	0	0	0	1	1	1	0	2	0	0	0	1	2	0	1	1	2	2	0	0	2	1	1	0	0	1	0	0	0	1	0	0	1	2
781	0	1	1	0	0	0	1	0	1	1	0	0	0	0	0	0	0	1	1	0	0	0	0	2	0	2	2	2	1	2	2	2	1	0	1	2	1	0	1	0	1	0	0	0	0	1	0	0	1
782	0	2	0	0	0	1	1	0	0	0	1	1	2	0	1	1	0	1	2	1	1	1	0	2	0	1	1	1	1	2	0	1	1	0	0	1	1	0	0	0	0	1	0	0	0	1	0	0	2
783	1	1	2	1	0	1	1	0	1	1	1	1	1	0	1	0	0	0	0	0	0	0	0	2	0	1	1	1	1	2	0	2	2	0	1	1	2	0	0	1	1	0	0	1	1	2	0	0	1
784	1	2	0	0	0	1	1	0	1	1	1	0	0	0	0	0	0	1	0	1	1	0	1	1	0	0	2	2	0	2	0	1	2	2	0	1	1	0	0	0	1	0	1	0	1	0	0	0	1
785	1	2	0	0	0	0	1	0	0	0	0	2	2	1	1	0	0	0	1	1	1	0	1	1	0	1	2	2	0	2	1	1	1	0	0	0	1	0	0	0	1	0	0	0	0	0	0	0	1
786	0	1	2	1	0	2	2	0	0	0	0	2	2	0	2	0	1	2	2	0	0	1	0	2	0	0	2	2	0	2	1	1	1	0	0	2	1	0	0	1	1	0	0	0	0	0	0	0	2
787	1	1	2	0	1	2	1	0	0	0	2	0	0	0	0	0	0	1	1	1	1	2	1	1	1	1	2	2	0	2	1	1	1	0	1	2	1	0	0	0	2	0	0	0	0	2	0	1	2
788	1	0	2	1	0	1	2	0	1	1	0	0	0	0	0	0	0	1	1	1	1	0	1	1	0	1	1	1	0	1	0	1	1	0	0	1	2	0	0	1	1	1	0	0	1	0	1	0	2
789	0	1	2	1	0	1	2	0	0	0	0	0	0	0	0	0	0	1	1	1	1	1	1	1	1	0	2	1	1	2	1	1	2	0	0	2	1	0	0	0	2	0	1	0	1	1	0	2	2
790	1	2	0	1	0	1	2	0	0	0	1	0	1	0	0	1	0	0	0	0	0	0	0	2	0	0	0	1	1	2	0	2	2	0	0	2	1	2	0	0	0	0	0	0	0	0	0	0	0
791	0	2	2	0	1	1	2	1	0	1	0	0	1	0	0	1	0	0	0	0	0	0	0	2	0	1	2	2	1	2	0	1	1	1	1	2	1	0	0	1	1	1	1	0	1	0	0	0	1
792	0	1	2	0	0	2	2	0	0	0	1	1	1	0	0	0	0	0	1	0	0	0	0	2	0	1	2	2	0	1	1	0	1	0	0	2	1	0	0	1	1	2	0	0	1	0	0	0	1
793	1	1	1	1	0	1	0	0	0	0	1	0	1	0	0	0	0	0	1	0	0	1	1	1	0	1	1	1	0	1	0	0	1	1	1	2	2	0	0	0	1	0	0	0	0	0	0	0	0
794	0	1	2	1	0	2	2	0	0	0	0	0	1	0	0	0	0	0	1	0	0	0	2	0	0	0	1	2	0	2	1	1	1	0	0	1	1	1	0	0	1	0	0	0	0	0	0	0	0
795	1	2	2	0	1	1	2	0	1	1	0	0	0	0	0	0	1	1	1	1	0	0	1	1	1	0	1	1	1	2	0	1	1	2	0	2	0	1	0	0	1	1	0	0	2	0	0	0	0
796	0	2	0	1	0	1	1	1	1	2	0	1	1	0	1	0	0	0	1	1	1	0	0	2	0	1	2	2	0	1	0	1	1	0	1	1	1	1	1	0	0	0	0	0	0	0	0	1	1
797	0	2	1	1	0	1	2	0	1	1	0	0	0	0	0	0	0	0	1	0	0	0	0	2	0	1	1	2	1	1	1	1	1	1	0	1	1	0	0	2	0	0	0	0	0	2	0	0	1
798	1	1	1	0	0	0	2	0	1	1	0	0	1	0	0	1	0	0	1	0	0	1	0	2	0	1	2	2	1	2	2	2	2	0	0	1	2	0	0	1	1	0	0	0	0	0	0	0	0
799	1	2	0	1	0	1	2	0	1	1	1	1	1	0	0	0	0	0	1	0	0	0	0	2	0	1	2	2	1	2	2	1	2	1	0	1	2	0	0	0	1	0	0	0	0	0	0	0	1
800	0	0	2	1	1	2	2	0	1	1	1	0	0	0	0	0	0	0	0	1	1	0	0	2	0	1	1	2	1	2	0	0	1	1	0	2	1	1	0	0	2	0	0	0	1	1	0	0	2
801	1	1	1	0	1	1	1	0	1	1	1	0	0	0	1	0	0	0	2	0	0	1	0	2	0	0	2	2	1	2	2	1	1	0	0	2	2	0	0	1	1	0	0	0	0	1	0	1	2
802	0	1	1	1	0	1	0	0	0	0	2	0	0	0	0	0	0	1	1	1	0	0	2	0	0	1	1	2	0	2	1	1	1	0	0	2	1	0	0	1	0	0	1	0	1	1	0	1	1
803	1	1	2	0	0	0	2	1	1	2	0	1	1	0	1	0	0	1	1	1	0	1	0	2	0	1	2	2	0	2	1	0	0	0	0	2	2	0	0	1	1	0	0	1	0	1	0	0	1
804	0	1	1	0	0	1	1	0	0	0	2	1	1	0	1	0	0	0	2	0	0	1	1	1	0	1	2	2	1	2	2	1	1	0	0	1	2	0	0	0	1	1	0	1	2	1	0	2	2
805	1	2	1	1	0	1	2	0	0	0	1	0	0	0	0	0	0	0	1	0	0	0	1	1	0	2	2	1	1	2	0	0	0	0	1	2	2	0	0	1	1	0	0	0	0	0	0	0	0
806	1	1	1	0	0	1	0	0	0	0	1	0	0	0	0	0	0	0	2	0	0	1	0	2	0	2	2	2	0	2	1	1	1	0	1	2	1	0	0	1	1	0	1	0	1	2	0	0	1
807	0	1	2	1	0	1	1	0	2	2	0	0	0	0	0	0	0	1	1	0	0	2	1	1	1	1	2	2	1	2	1	1	1	0	0	1	1	1	0	0	0	0	1	0	1	0	0	1	2
808	1	2	0	0	0	0	2	1	0	1	0	0	0	0	0	0	0	0	1	1	0	0	1	1	0	2	1	2	1	1	0	0	0	0	1	2	2	0	0	1	1	0	0	0	0	1	0	0	1
809	0	1	2	1	0	1	2	0	2	2	0	2	1	0	1	0	0	0	1	0	0	0	0	2	0	2	1	2	0	1	0	2	2	0	0	1	1	0	0	1	0	0	0	1	0	0	0	0	1
810	1	1	1	0	0	0	1	1	1	2	0	0	2	0	2	0	1	2	0	2	2	1	1	1	1	1	1	2	2	1	1	1	1	0	0	2	2	0	0	1	1	0	0	0	0	0	0	0	0
811	1	0	2	0	0	1	1	2	0	2	0	0	0	0	0	0	0	0	1	1	1	1	0	2	0	0	0	2	2	2	1	1	1	1	0	2	1	0	0	1	1	0	0	0	0	0	0	0	2
812	1	1	1	0	0	0	2	1	0	1	1	0	0	0	0	0	1	2	1	1	1	0	0	2	0	1	2	2	0	2	1	0	1	1	0	2	2	0	0	1	1	0	0	0	0	0	1	0	2
813	1	1	0	0	0	1	1	0	1	1	1	0	1	0	0	1	0	1	1	0	0	1	0	2	0	1	2	2	1	2	0	0	1	0	0	2	2	0	0	0	2	0	0	0	1	0	0	0	1
814	1	1	2	1	0	1	2	1	0	1	1	0	0	0	0	0	1	1	1	0	0	1	0	2	0	0	1	1	2	2	0	1	2	0	0	2	1	0	0	1	0	1	0	1	1	1	0	0	2
815	0	1	2	1	0	2	2	1	1	2	0	1	2	1	0	0	0	1	2	0	0	0	0	2	0	2	2	2	0	2	0	1	1	0	0	1	1	0	0	2	0	0	0	0	1	0	1	1	2
816	0	0	2	0	1	2	1	0	0	0	1	1	2	0	2	0	0	0	0	1	0	0	0	2	0	1	2	2	1	2	2	1	2	1	1	2	0	0	0	1	1	0	1	0	1	1	0	0	0
817	0	1	2	1	0	1	2	0	0	0	0	0	0	0	0	0	0	1	1	1	0	1	0	2	0	2	1	1	1	2	1	1	1	0	0	2	1	0	0	2	0	0	0	0	2	0	0	0	1
818	0	1	2	1	1	2	1	0	1	1	0	0	0	0	0	0	0	1	1	1	0	0	0	2	0	1	1	1	1	2	1	1	1	0	1	1	1	0	0	1	1	0	0	0	0	1	0	0	0
819	0	1	1	0	1	2	2	0	0	0	0	1	1	0	1	0	1	1	1	1	0	0	0	2	0	1	2	2	1	2	0	1	1	1	1	2	1	1	0	1	0	0	0	0	1	1	0	0	1
820	0	1	1	0	0	0	2	0	0	0	0	1	1	0	1	0	0	2	2	0	0	1	0	2	0	1	1	1	2	2	0	1	1	0	0	0	1	0	0	0	1	0	2	0	1	1	0	0	0
821	0	0	2	0	0	1	2	0	1	1	0	0	0	0	0	0	0	1	0	2	2	1	1	1	0	1	1	1	1	2	0	2	2	0	0	0	1	1	0	0	0	0	0	0	0	1	0	0	1
822	1	1	1	0	0	0	2	0	2	2	0	1	0	0	0	0	0	0	1	1	1	0	0	2	0	1	2	2	1	2	0	1	1	0	0	1	1	1	0	0	2	1	0	0	1	1	0	0	1
823	0	1	1	1	0	2	2	1	1	2	0	0	2	0	1	0	0	0	1	1	0	0	1	1	0	1	1	2	1	1	1	1	1	0	0	1	2	0	0	1	1	2	0	0	1	0	0	0	1
824	1	2	1	0	1	1	2	1	0	1	0	0	1	0	1	0	0	2	1	1	1	1	0	2	0	0	2	2	1	2	1	1	2	2	0	1	2	0	0	0	2	1	0	0	0	1	0	0	1
825	0	2	1	1	0	1	2	1	1	2	0	0	0	0	0	0	0	0	1	1	1	0	0	2	0	0	2	1	1	2	0	2	2	0	0	1	2	0	0	0	1	0	0	0	0	0	0	0	2
826	1	1	1	1	1	2	2	0	1	1	0	1	1	0	1	0	0	1	2	0	0	0	0	2	0	1	1	1	1	2	0	1	1	0	0	2	1	1	1	1	0	0	1	0	2	1	0	0	0
827	1	0	2	0	1	2	2	1	1	2	0	0	0	0	0	0	0	1	1	1	1	0	1	1	0	0	2	2	0	1	0	2	2	0	0	1	2	0	0	1	1	0	0	0	1	0	0	0	1
828	1	1	1	1	1	2	2	0	2	2	0	0	1	1	0	0	0	1	1	0	1	0	0	2	0	1	1	1	1	2	1	1	1	0	0	2	1	0	0	0	2	0	0	1	0	1	0	0	1
829	0	1	2	0	0	2	1	1	0	1	1	2	2	0	2	0	0	2	1	1	1	1	1	1	1	1	1	0	2	2	0	1	1	0	0	2	2	0	0	0	1	0	2	0	1	1	0	1	2
830	1	1	2	0	1	2	1	0	0	0	2	0	0	0	0	0	1	1	0	1	1	0	0	2	0	1	1	1	1	2	0	2	2	1	1	1	1	0	1	0	1	0	0	0	1	1	0	2	2
831	0	1	2	1	0	2	2	0	0	0	0	1	2	0	2	0	0	1	1	0	0	0	0	2	0	1	0	2	0	1	0	0	0	0	0	2	1	0	0	1	0	2	0	0	0	0	0	0	0
832	0	2	1	0	0	2	2	1	0	1	0	2	2	0	2	0	0	0	1	0	0	0	1	1	0	0	1	2	0	2	0	1	1	2	1	2	1	2	0	0	0	0	0	0	1	1	0	0	1
833	1	1	2	1	0	2	2	1	0	1	0	0	1	0	0	0	0	1	2	0	0	1	1	1	1	2	1	1	1	2	0	0	2	1	0	2	2	0	0	0	1	1	0	0	1	1	0	0	1
834	0	2	0	0	0	0	2	0	0	0	1	1	1	1	0	0	0	0	1	0	0	1	2	0	1	1	1	2	1	2	0	2	2	0	0	1	1	0	0	1	1	0	0	0	0	0	0	0	0
835	1	2	0	0	0	0	2	0	2	2	0	0	2	0	2	0	0	1	2	0	0	0	0	2	0	1	2	2	0	1	0	1	1	2	1	1	1	0	0	2	0	0	1	0	1	0	0	1	2
836	0	1	2	2	0	2	2	0	0	0	0	2	1	0	1	0	0	2	2	0	0	0	0	2	0	1	2	2	0	1	1	1	1	0	0	2	1	0	0	0	1	0	1	0	1	0	1	0	1
837	1	2	1	0	0	0	1	0	1	1	1	1	1	1	0	0	0	0	0	0	0	0	0	2	0	1	2	1	1	2	0	0	0	0	1	2	1	1	1	0	0	0	0	0	0	0	0	0	0
838	1	2	1	0	0	0	2	0	0	0	0	1	1	0	1	0	1	1	1	1	0	0	0	2	0	1	0	0	1	1	0	1	2	0	0	2	2	1	0	0	1	0	0	0	0	0	1	0	2
839	1	0	2	0	2	2	2	0	1	1	1	0	0	0	0	1	0	0	2	1	1	0	0	2	0	1	0	1	0	1	0	2	2	0	1	2	1	1	0	1	1	0	0	0	0	0	0	0	0
840	1	1	0	0	0	0	1	1	0	1	1	0	0	0	0	0	0	0	2	1	1	0	1	1	0	1	1	1	1	2	0	0	0	0	0	2	0	0	0	2	0	2	0	0	0	1	0	0	1
841	0	1	1	0	0	0	2	1	0	1	0	0	0	0	0	0	0	0	2	1	1	0	0	2	0	0	1	0	1	2	0	1	1	1	1	2	1	0	0	0	1	1	0	0	0	1	0	0	0
842	1	0	2	0	0	1	2	0	1	1	0	1	2	0	2	0	0	0	1	1	0	0	0	2	0	1	1	1	0	1	0	1	1	0	0	1	1	0	0	1	0	0	0	0	2	1	1	0	2
843	0	1	1	0	0	0	0	0	1	1	1	0	1	0	0	0	0	0	2	0	0	1	0	2	0	1	1	2	2	2	1	1	1	1	2	2	1	1	1	0	0	0	0	0	0	1	1	0	1
844	0	0	2	0	0	2	1	0	1	1	1	0	1	0	0	1	0	0	0	1	1	1	0	2	0	0	1	2	1	0	0	1	1	1	0	1	2	0	0	1	1	0	0	0	0	0	0	0	1
845	0	0	2	0	0	1	2	0	2	2	0	1	1	0	1	0	0	0	2	0	0	0	0	2	0	1	1	1	1	2	0	1	1	0	0	2	1	0	0	0	1	0	1	0	1	0	0	0	1
846	1	1	2	1	0	1	2	0	2	2	0	1	1	0	1	0	0	0	2	0	0	0	0	2	0	0	2	2	0	2	0	2	2	0	0	1	1	0	0	1	1	0	0	0	0	0	0	0	1
847	1	2	1	0	0	1	2	0	2	2	0	0	0	0	0	0	0	0	1	1	1	1	0	2	0	0	0	0	1	1	0	1	2	2	2	2	2	0	0	0	1	1	0	1	2	0	0	0	1
848	0	2	0	1	0	1	2	0	0	0	0	0	1	0	2	0	0	0	2	0	0	0	0	2	0	0	1	1	1	2	0	2	2	0	0	1	1	0	1	0	1	0	0	1	0	0	0	0	0
849	0	1	2	1	0	1	2	0	1	1	0	0	1	0	0	0	0	0	0	1	1	1	1	1	1	1	1	2	2	2	1	1	1	1	1	2	0	1	1	1	0	0	0	0	0	0	1	0	1
850	1	1	1	0	1	2	2	1	0	1	0	0	0	0	0	0	0	1	1	0	0	0	0	2	0	2	1	2	0	2	1	0	0	0	0	2	0	0	0	1	0	0	0	1	0	1	0	0	1
851	1	1	1	1	0	1	1	0	1	1	0	0	0	0	0	0	0	0	1	1	1	0	0	2	0	1	2	2	0	2	2	2	2	2	0	1	2	0	0	0	2	2	0	0	0	0	1	0	1
852	1	1	1	1	0	2	2	1	0	1	0	0	1	0	0	1	0	0	2	0	0	2	1	1	1	1	1	1	1	2	1	1	0	0	1	2	1	1	1	0	0	0	0	1	0	0	1	0	1
853	0	0	2	1	1	2	1	0	1	1	1	0	2	0	1	0	0	1	2	0	0	0	0	2	0	1	2	2	0	1	0	1	1	0	0	0	0	0	1	1	0	0	0	0	0	0	1	0	1
854	1	1	1	0	0	2	2	0	1	1	0	1	1	0	1	0	0	1	1	1	1	0	0	2	0	1	2	2	0	2	1	2	2	0	0	1	1	0	0	0	2	0	0	0	0	0	0	0	1
855	1	2	1	0	0	0	2	0	2	2	0	0	0	0	0	0	0	1	2	0	0	1	0	2	0	0	1	2	1	1	1	1	1	0	0	2	2	0	0	1	1	0	0	1	0	0	0	0	1
856	1	1	1	0	0	1	2	0	1	1	1	0	1	0	0	0	0	1	1	1	0	0	0	2	0	1	0	1	2	1	0	1	2	2	0	1	1	1	0	0	1	0	1	0	1	1	0	0	1
857	0	1	2	0	0	2	2	1	1	2	0	0	0	0	0	0	0	1	2	0	0	0	1	1	0	1	1	1	0	1	1	1	1	0	0	1	2	0	0	0	2	0	0	2	0	2	0	1	0
858	1	1	1	0	1	2	2	0	0	0	1	1	1	0	1	0	0	1	2	1	0	0	0	2	0	2	2	2	1	2	2	0	0	0	0	2	2	0	0	1	1	1	0	1	0	1	0	0	0
859	0	1	1	1	0	1	2	1	0	1	0	0	0	0	0	0	1	1	1	0	0	1	1	1	1	1	1	1	1	2	0	0	0	1	0	2	2	0	0	0	2	0	0	0	1	0	0	0	0
860	1	2	0	0	0	1	2	0	1	1	1	0	0	0	0	0	0	1	1	0	0	0	0	2	0	1	0	2	1	1	0	1	1	1	1	2	1	0	0	0	2	0	0	0	1	0	0	1	2
861	1	2	0	0	0	1	2	0	0	0	0	0	1	0	0	1	0	1	0	2	2	1	0	2	0	0	0	1	1	2	0	1	1	1	1	2	1	0	0	1	1	0	0	0	1	1	0	0	0
862	1	1	1	0	0	1	2	1	0	1	0	0	0	0	0	0	0	0	2	1	1	0	0	2	0	0	1	0	2	2	0	2	2	0	0	1	1	0	0	1	0	1	1	0	0	1	0	0	1
863	1	2	0	0	0	1	2	0	1	1	1	0	1	0	0	0	0	1	1	1	1	0	0	2	0	1	0	2	2	0	0	0	0	0	1	2	0	1	0	0	0	0	2	0	2	1	1	0	2
864	1	2	0	0	0	0	2	1	1	2	0	0	0	0	0	0	0	0	1	0	0	0	0	2	0	2	2	2	1	2	0	2	2	0	0	2	2	0	0	1	1	0	0	1	0	0	0	0	0
865	1	1	2	1	0	1	2	0	1	1	0	0	1	0	1	0	0	0	2	0	0	0	0	2	0	0	2	2	1	2	0	1	1	0	0	1	1	0	0	2	0	1	0	0	1	0	1	0	2
866	1	2	1	2	0	2	2	0	0	0	1	1	1	0	1	0	0	0	1	1	0	0	0	2	0	1	2	2	0	1	1	2	2	0	0	2	1	0	1	0	1	0	0	0	0	1	0	1	1
867	1	1	2	0	1	1	1	0	0	0	1	0	0	0	0	0	0	1	1	0	0	0	1	1	1	2	1	2	0	2	0	0	0	0	0	1	0	1	0	0	0	0	0	0	1	0	0	0	0
868	1	1	1	0	0	0	1	0	1	1	0	1	1	0	1	0	0	1	2	0	0	0	0	2	0	0	2	2	0	2	1	2	2	1	0	1	2	0	0	0	2	0	0	0	0	0	1	0	2
869	1	1	1	0	0	1	2	0	0	0	0	0	0	0	0	0	0	1	1	0	0	0	0	2	0	1	2	2	1	2	0	2	2	1	0	2	2	0	0	1	1	0	0	0	0	1	0	0	0
870	0	1	1	0	0	1	2	0	1	1	1	0	0	0	0	0	0	0	2	0	0	1	0	2	0	0	1	1	2	2	0	2	2	0	0	0	1	0	0	0	0	0	0	0	1	1	0	1	1
871	1	2	1	1	0	1	1	0	1	1	0	0	1	0	1	0	0	0	2	0	0	0	0	2	0	1	1	2	0	1	1	2	2	1	0	1	1	0	0	0	1	0	0	0	2	1	0	0	1
872	1	2	1	0	0	1	2	0	1	1	1	1	2	0	2	0	0	1	2	0	0	0	0	2	0	0	0	1	0	1	0	1	1	0	0	1	1	0	0	0	2	0	0	0	0	1	1	0	2
873	1	1	1	0	0	0	2	0	1	1	0	0	0	0	0	0	0	1	0	1	1	0	0	2	0	2	1	2	0	2	1	1	1	1	1	1	0	0	0	1	0	0	1	0	1	1	0	1	2
874	0	1	1	0	0	0	1	0	1	1	1	0	2	0	2	0	0	0	2	1	0	0	1	1	1	2	1	2	0	1	0	1	1	0	1	1	0	1	1	1	0	0	0	1	0	0	0	0	1
875	1	1	2	1	0	1	1	0	1	1	0	0	0	0	0	0	0	0	1	0	0	0	1	1	0	1	0	2	2	1	0	1	1	1	0	1	1	0	0	2	0	0	0	1	0	1	0	0	1
876	0	1	2	1	0	1	1	1	0	1	0	0	1	0	0	0	0	0	1	0	0	0	0	2	0	1	2	2	1	2	2	2	2	0	0	1	0	1	0	0	1	0	1	0	1	0	0	0	0
877	0	1	1	1	0	2	2	0	2	2	0	1	1	0	1	0	0	2	2	0	0	0	0	2	0	1	0	1	1	2	0	1	0	1	0	2	2	0	0	0	2	0	0	0	0	0	0	0	0
878	0	2	0	0	0	0	1	1	0	1	1	0	0	0	0	0	0	0	1	1	0	1	0	2	0	1	0	2	1	2	1	1	1	0	0	1	1	0	0	0	1	1	0	0	1	1	0	0	2
879	0	0	2	0	1	2	2	0	2	2	0	1	1	0	1	0	0	1	2	1	0	0	1	1	0	2	2	2	1	2	0	0	0	0	0	2	2	0	0	0	1	0	1	0	1	1	0	0	1
880	1	1	2	0	1	2	0	0	0	0	1	0	0	0	0	0	0	1	1	1	0	0	0	2	0	1	2	2	1	2	2	0	0	1	2	2	1	0	0	1	1	0	0	0	0	0	0	0	1
881	0	0	2	1	0	2	1	2	0	2	0	1	1	1	0	0	0	1	1	1	0	0	1	1	0	0	1	1	1	2	0	1	0	1	0	2	2	0	0	0	1	0	1	0	1	0	1	1	2
882	1	2	1	0	0	0	2	0	2	2	0	2	1	0	1	0	0	0	1	2	1	0	0	2	0	1	1	0	2	2	0	0	0	0	0	2	1	0	0	0	2	0	1	0	1	0	0	0	2
883	0	0	2	1	0	2	2	1	0	1	0	0	0	0	0	0	0	0	1	1	1	0	0	2	0	2	1	1	0	1	0	1	1	1	1	1	2	0	0	1	1	0	1	0	0	0	0	2	2
884	0	1	1	1	0	2	1	0	0	0	2	0	0	0	0	0	0	0	2	0	0	1	1	1	1	0	0	1	2	1	0	1	1	1	0	0	1	1	0	0	1	0	1	1	0	1	0	0	1
885	1	2	0	0	0	0	2	0	1	1	0	0	1	0	0	0	0	0	2	1	1	1	0	2	0	0	1	2	0	2	0	1	1	0	0	1	2	0	0	0	1	1	0	0	1	1	0	0	1
886	1	1	1	0	0	0	2	0	0	0	1	1	2	0	1	1	0	0	2	1	1	0	0	2	0	1	2	2	0	2	0	1	2	0	0	2	2	0	0	1	1	0	0	0	0	0	0	0	0
887	1	2	0	0	0	0	2	0	1	1	0	0	0	0	0	0	0	1	1	0	0	1	1	1	1	2	1	1	1	2	0	1	1	2	1	2	2	0	0	0	1	0	0	0	1	1	1	0	2
888	0	2	0	0	0	0	2	0	0	0	0	0	0	0	0	0	0	0	2	1	1	1	0	2	0	1	2	2	0	2	1	2	2	0	0	1	2	0	0	0	1	0	0	0	1	0	0	0	0
889	0	2	0	0	0	0	1	0	1	1	1	0	1	0	0	1	0	0	1	0	0	1	0	2	0	1	1	1	0	1	0	2	2	2	0	1	0	0	0	1	0	0	1	0	1	0	0	0	1
890	0	2	1	0	0	0	0	0	0	0	1	0	2	0	0	1	0	0	1	1	1	1	0	2	0	0	1	2	2	2	2	0	0	1	2	2	2	0	0	0	2	1	1	0	1	0	0	0	0
891	0	2	1	0	0	1	1	0	0	0	2	0	0	0	0	0	0	2	2	0	0	0	0	2	0	0	1	1	0	1	1	1	2	2	1	1	1	0	0	0	1	0	1	0	1	0	0	0	1
892	1	1	2	1	0	2	2	1	0	1	0	0	2	0	2	0	1	1	2	1	1	1	1	1	1	2	1	2	0	2	1	2	2	0	0	1	1	0	0	2	0	0	1	0	1	0	0	0	2
893	0	1	1	0	0	1	1	0	1	1	0	0	0	0	0	0	0	1	2	1	1	0	2	0	0	0	2	2	1	2	1	1	1	0	1	2	1	0	0	0	1	1	0	0	1	0	0	0	0
894	1	2	1	0	0	0	2	1	0	1	0	1	1	0	1	0	1	1	2	1	1	0	1	1	0	1	2	2	1	2	2	1	1	0	0	1	1	0	1	0	1	0	0	0	0	0	0	1	1
895	1	2	0	1	0	1	2	0	1	1	0	0	0	0	0	0	0	1	0	1	1	0	0	2	0	2	2	2	0	2	1	2	2	1	2	2	1	0	1	0	0	0	0	0	0	0	0	0	1
896	0	1	1	1	0	2	1	0	0	0	2	0	0	0	0	0	1	0	2	1	1	0	0	2	0	1	2	2	0	2	0	1	1	0	0	1	0	1	0	0	1	0	0	0	0	0	0	0	0
897	1	1	1	0	0	1	2	1	0	1	0	0	2	0	1	1	0	1	2	0	0	1	0	2	0	0	1	2	1	1	0	1	1	1	1	2	1	0	0	2	0	0	1	0	1	0	0	1	1
898	0	2	0	0	0	1	1	0	0	0	2	0	0	0	0	0	0	1	1	1	0	0	0	2	0	0	0	1	2	1	0	2	2	0	0	1	2	0	0	1	1	0	0	0	0	0	0	1	1
899	0	1	1	0	1	1	2	1	1	2	0	1	0	0	0	0	0	1	2	0	0	0	1	1	1	1	2	2	0	2	1	1	1	0	0	1	0	1	0	1	0	1	0	0	1	1	0	0	1
900	1	2	1	0	0	0	2	0	0	0	0	1	2	0	1	0	0	0	1	0	0	0	0	2	0	1	1	2	0	2	0	2	2	0	0	0	1	0	1	0	1	0	2	0	2	1	0	0	1
901	1	1	1	0	0	1	2	0	2	2	0	0	0	0	0	1	0	0	1	0	0	0	0	2	0	2	2	2	0	2	0	1	1	0	0	1	0	1	0	1	0	0	1	0	1	0	0	0	0
902	0	1	1	1	0	1	2	0	1	1	0	0	0	0	0	0	0	0	2	0	0	1	1	1	0	0	1	2	2	1	1	1	1	0	0	2	1	0	0	1	1	0	0	0	0	1	0	0	1
903	1	2	1	0	0	1	2	0	1	1	0	0	0	0	0	0	1	1	1	0	0	0	0	2	0	0	1	2	0	1	1	2	2	0	0	2	1	1	0	0	2	0	0	1	0	0	0	0	1
904	1	2	0	0	0	0	2	0	0	0	1	1	2	1	1	0	0	1	1	0	0	0	2	0	0	0	2	2	1	2	0	1	1	0	0	2	1	0	1	0	1	0	0	0	0	1	0	0	0
905	1	1	1	0	0	1	2	0	2	2	0	0	1	0	0	1	0	1	1	1	1	1	1	1	1	0	2	2	0	2	1	0	0	0	0	2	2	1	1	0	1	0	1	0	1	1	1	1	2
906	0	1	1	1	0	1	1	0	0	0	0	1	2	0	1	0	1	1	0	1	1	1	0	2	0	1	1	1	2	2	1	0	0	0	1	2	0	1	1	0	0	0	0	0	0	1	0	1	2
907	1	1	1	0	0	1	2	1	1	2	0	1	1	0	1	0	1	1	1	1	0	0	0	2	0	1	2	2	0	2	0	0	0	0	0	1	2	0	0	2	0	0	0	0	0	2	1	0	1
908	1	0	2	0	1	2	1	0	0	0	0	0	0	0	0	0	0	0	0	1	1	0	0	2	0	0	1	2	0	2	1	0	0	0	1	2	1	0	0	1	1	1	1	0	1	0	0	0	0
909	1	2	0	1	0	1	1	0	1	1	1	0	0	0	0	0	0	1	2	0	0	0	1	1	1	0	0	1	2	2	1	0	2	1	1	2	1	0	0	0	1	0	1	0	1	1	0	0	1
910	1	0	2	1	0	2	1	0	1	1	0	1	1	0	1	0	0	0	2	0	0	1	1	1	1	1	1	2	1	0	0	0	1	0	0	2	2	0	0	0	2	0	0	0	2	1	0	0	1
911	1	2	1	0	0	0	2	0	1	1	1	0	0	0	0	0	0	0	1	1	1	0	0	2	0	1	1	2	0	2	0	2	2	1	2	2	1	0	0	1	1	1	0	0	1	1	1	0	1
912	0	2	1	1	0	1	2	0	2	2	0	0	0	0	0	0	1	1	1	0	0	0	2	0	0	0	1	1	1	2	0	1	1	1	2	2	2	0	0	1	0	0	0	1	0	0	0	0	2
913	0	0	2	0	0	1	1	0	0	0	0	1	1	1	0	0	0	0	1	0	0	1	0	2	0	1	2	2	0	1	0	1	1	0	0	1	2	0	0	0	2	1	0	1	2	1	0	1	1
914	0	2	0	0	0	0	2	0	0	0	0	0	0	0	0	0	0	1	2	0	0	0	0	2	0	1	0	2	0	1	0	1	1	0	0	0	1	1	0	0	2	0	0	1	1	1	0	0	1
915	0	2	0	0	0	0	2	0	2	2	0	0	2	0	0	1	0	0	0	1	1	0	0	2	0	0	1	2	0	1	0	0	1	1	0	2	1	0	0	1	1	0	0	0	2	1	1	1	2
916	0	1	1	0	0	0	2	0	1	1	1	0	0	0	0	0	0	1	1	0	0	0	1	1	0	0	2	2	1	2	1	1	1	0	0	2	2	0	0	0	2	0	1	0	0	1	0	0	1
917	1	1	1	0	1	1	1	1	0	1	0	1	1	0	2	0	1	1	1	0	0	0	0	2	0	1	1	1	0	1	1	2	2	0	0	1	1	0	0	1	1	0	1	0	1	0	1	0	1
918	0	1	1	1	0	1	2	1	0	1	0	1	2	0	2	0	0	1	1	1	0	0	0	2	0	0	2	2	0	2	0	1	1	0	0	1	1	1	0	0	1	1	0	1	2	1	0	1	0
919	1	0	2	0	1	1	1	1	0	1	1	1	1	0	1	0	0	1	2	0	0	0	0	2	0	0	2	2	1	2	1	2	2	1	1	2	1	0	0	1	0	0	0	0	0	0	0	0	0
920	0	2	1	0	0	0	1	0	0	0	2	0	1	0	1	0	0	2	1	1	1	2	0	2	0	0	1	1	1	2	1	0	0	0	0	2	2	0	0	1	1	0	0	0	1	0	0	0	1
921	1	0	2	0	1	1	2	1	1	2	0	1	2	1	0	0	0	0	1	1	0	1	1	1	1	1	1	2	1	2	0	0	0	0	0	2	1	1	1	0	0	0	1	0	1	0	1	0	1
922	0	1	1	1	0	1	2	0	1	1	1	0	0	0	1	0	0	0	2	1	1	1	0	2	0	0	0	2	2	2	1	1	1	0	1	2	2	0	0	0	2	0	0	1	0	0	0	0	0
923	1	2	0	0	0	0	1	0	2	2	0	1	1	1	0	0	0	0	1	1	1	0	0	2	0	1	2	2	1	2	2	1	2	2	1	2	2	0	0	1	1	0	1	0	1	0	0	0	1
924	0	0	2	0	1	1	1	0	1	1	1	0	0	0	0	0	0	0	2	1	1	0	0	2	0	0	1	1	2	2	1	1	1	0	0	1	2	0	0	0	2	0	0	0	0	0	1	0	1
925	0	2	1	0	0	0	2	1	1	1	0	0	1	0	0	0	0	1	1	1	0	0	0	2	0	1	0	1	2	1	0	1	1	1	2	2	1	0	1	0	1	0	0	0	0	0	0	0	0
926	0	1	0	0	0	1	2	0	2	2	0	0	1	0	0	1	0	0	1	0	0	1	1	1	0	1	2	2	0	2	0	0	1	1	0	2	1	0	0	2	0	0	1	0	1	0	1	0	1
927	1	2	0	0	0	0	2	0	0	0	1	0	0	0	0	0	0	1	1	1	1	2	1	1	1	1	2	2	1	2	0	1	2	0	0	2	0	0	0	1	1	0	0	0	1	0	1	0	1
928	1	0	1	0	0	1	1	0	1	1	1	1	1	0	1	0	0	1	2	1	0	1	1	2	0	0	2	2	2	2	0	1	1	1	0	1	1	0	1	0	1	0	0	0	0	0	0	2	2
929	0	0	2	0	1	2	2	0	0	0	1	0	1	0	0	0	0	0	2	1	1	1	0	2	0	0	2	2	0	2	2	1	2	0	0	2	2	1	0	0	1	1	0	0	0	1	1	1	2
930	0	2	1	0	0	1	2	0	2	2	0	0	2	0	1	0	1	0	2	1	1	1	0	2	0	1	2	2	1	2	0	0	1	2	0	2	1	1	1	0	0	0	0	0	0	2	0	0	0
931	1	1	1	0	0	2	2	0	1	1	0	1	0	0	0	0	0	1	1	0	1	0	1	1	0	1	1	2	1	1	0	2	2	1	2	2	1	0	0	0	2	0	1	0	1	0	0	0	1
932	0	1	2	1	0	1	1	0	1	1	1	0	0	0	0	0	0	2	1	1	0	0	0	2	0	1	1	1	2	2	0	1	1	0	1	2	1	0	0	0	2	0	0	0	1	0	0	2	2
933	1	2	1	1	0	1	0	0	1	1	1	0	0	0	0	0	0	1	2	0	0	0	0	2	0	1	1	2	1	1	1	1	0	0	1	2	1	0	0	1	1	0	0	1	0	0	0	0	1
934	1	1	2	0	0	2	2	0	0	0	1	1	1	1	0	0	0	0	2	0	0	0	0	2	0	0	2	2	0	1	0	1	2	2	2	2	2	0	0	0	2	0	2	0	2	1	0	0	1
935	1	1	2	0	0	1	2	0	0	0	0	1	1	0	1	0	1	1	1	0	0	0	1	1	0	2	2	2	1	2	1	1	1	0	0	1	1	0	0	2	0	0	1	0	1	1	0	0	0
936	1	1	1	0	0	1	2	1	1	2	0	0	0	0	0	0	0	0	1	1	1	0	0	2	0	2	2	2	1	2	1	1	1	0	0	2	1	1	0	1	1	0	1	0	1	1	0	0	0
937	1	2	0	1	0	1	2	1	0	1	0	0	0	0	1	0	0	1	1	1	1	0	0	2	0	1	1	1	1	2	0	1	1	0	0	2	2	0	0	0	1	0	0	0	1	0	0	0	1
938	1	1	2	0	0	2	1	1	1	2	0	1	1	0	2	0	1	0	2	1	1	1	0	2	0	0	1	1	1	2	0	1	1	0	0	1	0	0	0	1	0	1	0	0	1	0	0	0	1
939	1	2	1	0	0	0	2	0	0	0	1	0	1	0	0	0	1	1	0	1	1	0	0	2	0	1	2	2	0	2	0	0	0	0	0	1	1	0	1	0	1	0	1	0	1	0	0	0	2
940	1	1	1	1	0	1	2	0	2	2	0	0	0	0	0	0	0	1	1	2	1	1	0	2	0	0	2	2	1	1	1	2	2	1	0	1	1	0	0	1	1	0	0	0	2	1	0	0	1
941	1	2	0	1	0	1	2	0	0	0	0	0	0	0	0	0	0	1	2	0	0	0	0	2	0	1	1	1	0	1	0	1	1	0	0	1	2	0	0	1	1	1	0	1	1	0	0	0	1
942	1	0	2	0	2	2	1	1	1	2	0	2	2	1	1	0	1	1	1	1	0	1	0	2	0	2	1	2	0	2	0	1	1	0	0	2	1	0	1	0	1	0	0	0	0	0	0	0	2
943	1	1	1	0	0	1	1	0	0	0	0	1	1	0	1	0	0	0	2	0	0	0	0	2	0	0	2	2	0	2	1	0	0	1	1	1	1	1	0	0	1	0	1	0	1	1	0	1	1
944	0	2	0	1	0	1	1	0	0	0	1	0	0	0	0	0	0	0	1	1	1	0	0	2	0	2	1	1	1	2	0	1	1	1	1	2	0	0	0	1	1	0	0	2	0	2	0	1	2
945	0	1	1	1	0	2	2	1	1	2	0	0	0	0	0	1	0	0	0	1	1	0	1	1	0	1	0	1	2	2	1	1	1	1	2	2	1	0	0	0	2	0	2	0	2	1	0	0	1
946	1	0	2	0	1	1	2	0	1	1	2	0	0	0	0	0	1	1	0	1	1	0	0	2	0	0	0	1	2	2	1	0	1	1	0	2	1	0	0	1	1	0	0	1	0	1	0	0	1
947	0	2	1	0	0	1	1	0	1	1	1	0	0	0	0	0	1	0	2	1	1	1	0	2	0	0	1	1	1	2	0	0	0	0	0	2	2	0	0	1	1	0	0	0	1	0	0	0	1
948	1	1	2	0	0	2	2	1	0	1	1	0	2	0	2	0	0	0	2	1	1	0	0	2	0	1	1	2	1	2	1	0	2	1	0	2	2	0	0	1	1	1	0	0	2	0	0	0	1
949	0	1	2	1	0	2	2	0	0	0	0	0	1	0	1	0	1	0	2	1	1	0	1	1	0	1	1	2	0	2	0	1	1	1	1	1	2	0	0	0	2	0	0	0	0	1	0	0	1
950	1	0	2	0	1	2	2	0	2	2	0	0	0	0	0	0	0	0	1	1	1	1	0	2	0	0	1	1	1	2	0	1	1	1	2	2	1	0	0	1	0	0	0	1	1	1	0	0	0
951	0	1	1	0	0	1	1	0	1	1	1	1	2	0	2	0	0	0	2	0	0	1	1	1	1	2	2	2	0	2	1	1	2	2	2	2	1	1	0	0	1	1	0	0	1	0	0	0	1
952	1	0	2	0	1	1	2	0	1	1	1	0	1	0	1	0	0	1	2	0	0	0	0	2	0	1	2	2	0	2	0	1	1	0	0	2	1	0	0	1	0	0	0	0	0	0	0	0	2
953	1	1	1	0	1	1	1	1	0	1	1	0	1	0	0	1	0	0	1	1	1	1	0	2	0	1	1	1	1	2	1	2	2	1	0	1	2	0	0	0	2	0	0	1	0	1	0	0	1
954	1	1	2	1	0	2	2	0	1	1	0	1	2	0	2	0	0	1	1	0	0	0	1	1	0	0	2	2	1	2	1	1	1	0	0	2	1	0	0	0	2	0	1	0	0	1	0	0	0
955	1	1	1	0	0	0	2	0	1	1	1	0	1	0	1	0	0	0	0	1	1	1	1	1	1	1	0	1	0	1	0	2	2	0	0	1	1	1	0	0	1	0	0	0	0	0	0	0	0
956	1	1	2	0	1	1	1	0	2	2	0	0	0	0	0	0	0	0	1	0	0	0	0	2	0	1	0	2	1	1	0	2	2	0	0	1	2	0	0	0	2	0	0	1	1	2	0	0	0
957	1	2	0	0	0	1	1	0	0	0	1	0	0	0	0	0	0	0	1	1	1	1	0	2	0	0	0	1	0	1	0	1	1	0	0	2	2	0	0	1	1	0	1	0	2	1	1	0	1
958	1	0	2	0	1	2	2	1	1	2	0	1	2	0	1	0	0	0	1	0	0	0	0	2	0	1	1	2	0	1	1	1	1	2	1	1	1	0	0	0	0	0	0	0	1	0	0	0	1
959	1	0	2	1	0	2	2	0	0	0	1	1	1	0	1	0	0	0	0	1	1	2	1	1	1	1	2	2	0	2	0	1	2	2	2	2	1	0	0	2	0	0	0	0	0	1	0	0	0
960	0	2	0	0	0	0	2	0	1	1	0	0	0	0	0	0	0	0	1	1	1	1	0	2	0	0	1	2	0	2	0	1	1	1	1	2	2	0	0	1	0	1	0	0	1	1	0	1	0
961	1	0	2	1	1	2	2	0	2	2	0	0	0	0	0	0	1	0	2	1	1	0	0	2	0	2	2	2	1	2	1	2	2	1	2	2	1	0	0	1	1	0	1	0	2	2	0	0	0
962	0	0	2	1	0	2	2	0	1	1	1	0	0	0	0	0	0	1	0	1	1	0	0	2	0	0	2	2	1	2	0	2	2	0	0	1	2	1	1	0	1	0	0	1	0	0	1	1	1
963	0	2	0	0	0	0	0	0	1	1	0	0	0	0	0	0	0	0	0	1	0	0	0	2	0	0	2	2	0	2	0	2	2	0	0	2	2	0	1	0	1	0	1	0	1	0	0	0	0
964	1	1	2	1	0	1	2	1	0	1	0	1	1	0	1	0	0	1	1	0	0	1	0	2	0	0	0	1	2	2	1	1	1	2	1	1	1	0	0	2	0	0	0	0	1	1	0	1	1
965	0	1	2	1	0	1	0	0	1	1	1	0	0	0	0	0	0	0	1	1	0	0	0	2	0	1	0	1	2	1	0	1	1	1	1	1	1	1	0	0	1	0	0	1	0	0	1	0	1
966	0	1	1	0	0	2	1	0	1	1	1	0	1	0	0	1	0	2	1	1	1	0	0	2	0	1	2	2	0	2	0	1	1	0	0	0	2	0	0	0	1	0	0	1	0	1	0	0	1
967	1	0	2	0	1	2	1	0	2	2	0	0	1	0	0	1	0	2	1	1	1	1	1	1	1	1	1	1	2	2	0	0	1	0	0	2	2	0	0	0	1	0	0	0	0	1	0	0	1
968	1	1	1	1	0	1	2	0	2	2	0	0	1	1	0	0	0	0	1	0	0	1	0	2	0	1	2	2	0	2	0	1	1	1	0	1	1	0	0	0	2	0	0	0	0	1	0	0	0
969	1	1	1	0	0	1	2	0	1	1	0	0	0	0	0	0	1	1	0	2	1	0	0	2	0	1	0	2	2	1	0	0	0	0	0	1	1	0	1	0	1	0	0	0	0	0	0	0	1
970	1	1	1	0	0	0	1	0	1	1	1	1	1	0	1	0	0	1	1	0	0	1	0	2	0	0	2	2	0	2	0	1	1	2	1	1	1	0	0	0	2	0	0	0	0	0	1	0	1
971	1	0	2	0	0	1	1	1	0	1	1	1	1	0	1	0	0	1	2	1	0	0	0	2	0	2	1	2	0	2	0	1	1	0	0	1	2	0	0	1	1	0	0	0	0	0	0	0	0
972	1	2	0	1	0	1	2	0	2	2	0	1	1	0	1	0	0	1	0	1	1	0	0	2	0	1	2	2	1	2	0	1	2	1	0	2	1	0	0	0	1	0	0	0	0	1	1	0	1
973	1	2	1	1	0	1	1	0	1	1	0	0	0	0	0	0	0	1	1	1	1	0	0	2	0	2	2	2	0	1	0	1	1	1	1	2	1	0	0	1	0	0	0	0	0	1	0	0	0
974	0	2	0	0	0	0	2	0	1	1	1	0	0	0	0	0	0	1	2	0	0	0	0	2	0	1	1	2	1	2	0	1	1	0	0	0	0	1	0	1	0	0	0	2	0	2	0	0	2
975	1	0	2	0	1	1	2	0	0	0	0	0	1	0	1	0	0	2	1	1	1	1	1	1	1	1	2	2	0	2	1	1	1	0	0	2	1	0	0	1	1	1	0	0	1	1	0	0	2
976	0	1	1	0	0	1	2	0	1	1	1	0	0	0	0	0	0	0	0	0	0	0	0	2	0	1	1	2	1	2	1	1	1	1	1	1	1	0	1	0	1	2	0	0	1	0	0	0	0
977	1	0	2	0	2	2	1	0	1	1	0	0	0	0	0	0	0	1	1	1	1	1	0	2	0	0	1	2	0	1	0	0	1	1	0	2	1	0	0	1	0	0	1	0	1	1	0	0	0
978	1	1	1	1	0	1	2	0	1	1	0	1	1	0	1	0	0	0	0	1	1	0	0	2	0	2	2	2	0	2	1	1	1	1	1	2	2	0	0	0	1	0	1	0	1	1	0	0	2
979	0	2	1	0	0	1	2	0	2	2	0	0	0	0	0	0	0	0	1	1	0	1	0	2	0	0	2	2	1	2	0	2	2	1	0	2	1	0	1	0	1	0	0	0	0	0	0	0	1
980	0	2	2	0	1	1	2	0	0	0	1	1	2	0	1	0	0	0	2	0	0	1	0	2	0	1	2	2	0	2	1	1	1	0	0	2	2	0	0	1	1	0	1	0	1	1	0	1	1
981	0	2	1	0	0	0	2	1	0	1	0	0	1	0	1	0	0	1	2	1	1	1	0	2	0	2	1	0	2	2	0	1	1	0	0	1	1	0	0	1	0	0	0	1	0	0	0	0	0
982	0	2	0	0	0	0	2	0	0	0	1	0	0	0	0	0	0	0	1	1	1	1	0	2	0	0	1	2	1	2	0	1	2	0	0	2	1	0	0	1	0	0	0	0	1	2	0	0	1
983	1	1	2	0	0	1	1	0	1	1	0	0	0	0	0	0	0	1	1	1	0	0	0	2	0	2	2	2	0	2	1	0	0	0	0	2	2	0	0	0	1	0	0	1	0	1	0	0	1
984	1	2	1	0	0	1	2	0	2	2	0	0	0	0	1	0	0	1	1	0	0	1	0	2	0	0	1	2	0	2	0	1	1	0	0	2	1	0	0	1	1	0	0	0	0	1	0	0	0
985	0	0	2	1	0	2	0	0	1	1	0	0	1	0	0	1	0	0	2	0	0	0	0	2	0	1	1	1	1	2	0	1	2	0	0	2	2	0	0	0	1	1	0	0	0	1	0	0	1
986	1	1	2	0	0	0	2	1	1	2	0	1	1	0	1	0	0	1	0	1	1	1	0	2	0	0	1	1	2	2	1	1	1	0	1	2	2	0	0	1	1	0	0	0	0	0	0	0	1
987	1	2	0	0	0	1	1	1	0	1	1	1	2	0	2	0	0	0	2	0	0	0	1	1	0	2	2	2	0	1	1	2	2	0	1	1	1	0	1	0	0	0	0	1	0	1	0	1	1
988	0	1	1	0	0	1	2	0	2	2	0	1	1	0	1	0	0	1	2	0	0	1	0	2	0	0	1	1	0	1	0	2	2	0	0	1	1	0	0	0	1	0	1	0	1	1	0	0	0
989	0	2	1	1	0	1	2	0	2	2	0	2	2	0	2	0	0	1	1	1	1	1	0	2	0	1	1	1	0	1	0	1	1	2	1	1	0	1	1	1	0	2	0	0	1	0	0	0	0
990	0	1	1	0	0	0	2	0	2	2	0	0	1	0	0	1	1	1	0	1	1	0	1	1	0	0	2	2	0	2	0	1	2	2	2	2	2	1	0	0	1	1	0	0	0	0	0	0	0
991	1	0	2	0	2	2	2	0	1	1	0	0	0	0	0	0	0	2	2	0	0	0	0	2	0	1	2	2	0	2	2	1	1	0	0	0	1	0	1	0	1	0	0	0	1	0	0	0	1
992	0	1	2	0	0	0	1	0	1	1	2	0	0	0	0	0	0	0	0	2	0	0	0	2	0	2	1	1	1	2	0	2	2	0	0	1	1	1	0	0	0	0	0	0	0	0	1	0	1
993	0	0	2	0	2	2	2	0	0	0	0	0	0	0	1	0	0	0	1	1	1	1	0	2	0	1	2	2	0	2	2	2	2	0	0	1	2	1	0	0	1	0	0	0	0	1	0	0	0
994	0	1	1	1	0	1	1	1	0	1	1	1	1	0	1	0	0	1	1	1	1	0	0	2	0	2	1	2	1	0	0	0	1	2	0	2	2	1	1	0	1	0	0	2	0	1	0	1	2
995	0	2	0	0	0	0	1	0	1	1	1	0	0	0	0	0	1	1	1	0	0	1	0	2	0	1	2	2	1	2	0	2	2	0	0	1	1	0	0	0	2	0	0	0	0	1	0	0	0
996	0	1	2	1	0	2	2	0	0	0	0	0	1	0	1	0	0	0	2	0	0	0	0	2	0	1	1	2	2	1	1	1	1	0	0	2	0	0	1	1	0	0	0	0	1	1	0	0	2
997	0	0	2	0	0	1	2	0	1	1	1	0	1	0	1	0	1	0	2	1	1	1	1	1	0	1	1	1	1	2	0	1	2	0	0	2	1	0	1	0	1	1	1	0	1	0	0	1	1
998	1	2	0	0	0	0	1	0	1	1	1	1	1	0	2	0	0	0	0	1	1	0	0	2	0	1	2	2	1	2	0	0	0	0	1	2	1	0	0	1	1	2	0	0	0	0	0	0	0
999	1	1	2	1	0	1	2	0	0	0	1	1	1	0	2	0	0	1	0	2	1	0	0	2	0	1	2	2	0	2	2	1	1	0	0	2	1	0	0	2	0	0	0	0	0	1	0	0	0
1000	1	2	0	0	0	0	2	0	0	0	0	0	0	0	0	0	0	1	1	1	1	0	0	2	0	1	2	2	1	2	2	2	1	0	0	2	1	0	0	1	1	0	0	0	1	0	1	0	1
[truncated: 252 more columns]
