# Supplementary material for: KNN-MDR: a learning approach for improving interactions mapping performances in genome wide association studies
Source: BMC Bioinformatics. 2017 Mar 21;18:184. doi: 10.1186/s12859-017-1599-7 (PMC5361736; doi:10.1186/s12859-017-1599-7)
Supplement: Supplementary file 5 — The data set(s) supporting the results of Table 3. (ZIP 7092 kb) [file 12859_2017_1599_MOESM5_ESM.zip › 000/S28/mkallsimul.dat]

1	0	2	1	0	0	0	2	0	1	0	0	1	2	0	1	0	0	2	0	2	2	1	2	0	1	1	0	2	2	2	2	0	1	1	1	2	1	0	0	0	0	0	1	2	1	0	0	0	0
2	0	1	2	1	0	0	2	0	0	0	1	0	0	0	0	0	1	1	1	0	1	0	2	0	0	0	0	2	2	2	1	0	2	1	0	2	2	0	0	0	0	1	1	2	0	1	0	0	0
3	1	1	2	1	0	0	2	0	1	0	0	0	0	0	0	0	0	0	1	1	1	0	2	0	0	0	0	2	1	1	2	1	1	1	1	2	0	0	0	2	2	0	0	1	0	0	0	1	0
4	0	1	2	1	0	0	2	1	1	0	0	0	0	0	0	0	0	1	0	1	1	1	0	1	0	1	0	2	2	1	0	0	2	1	0	2	0	0	0	1	1	1	2	2	1	0	0	0	0
5	1	0	2	0	1	1	2	0	0	0	1	0	1	0	0	0	0	1	0	2	2	0	2	0	0	0	0	2	2	2	2	2	2	0	2	0	2	0	0	1	1	1	0	0	1	1	0	0	0
6	0	2	1	0	0	0	2	1	0	0	0	0	1	0	1	1	0	0	1	1	2	2	2	0	0	0	0	1	1	1	0	1	2	1	1	2	1	0	0	1	1	0	0	0	0	1	0	0	1
7	1	2	1	0	0	0	1	0	0	0	1	1	2	0	1	0	1	2	1	1	1	0	2	0	1	1	0	1	2	2	0	0	2	2	1	2	2	0	1	2	1	2	1	2	1	0	0	0	0
8	1	2	0	0	0	0	2	1	1	0	0	0	1	0	0	0	0	0	0	1	1	0	2	0	0	0	0	2	2	2	1	1	2	0	1	1	2	0	0	1	1	0	0	2	0	1	0	0	0
9	0	1	2	0	1	1	1	0	0	0	1	0	1	0	0	0	0	0	0	2	2	1	0	1	1	1	0	1	2	2	1	2	1	1	0	2	1	0	0	1	1	0	0	1	0	0	0	0	0
10	1	0	2	0	0	0	1	0	1	0	1	1	2	0	2	0	0	0	0	2	2	1	2	0	0	0	0	2	2	1	0	0	0	1	2	2	2	0	0	0	0	0	0	2	1	1	0	0	1
11	1	1	1	1	0	0	1	0	0	0	1	1	2	0	1	0	0	0	0	1	1	0	1	0	1	1	0	1	1	1	2	1	0	2	0	2	2	0	0	1	1	0	0	1	0	0	0	0	1
12	0	0	2	0	0	0	2	1	1	0	0	1	1	0	1	0	0	0	0	2	2	0	2	0	0	0	0	1	2	2	1	0	0	0	0	2	1	0	0	2	2	0	1	2	0	0	0	0	0
13	0	0	2	0	0	0	2	0	1	0	1	1	1	0	1	0	0	1	0	2	2	0	2	0	0	0	0	2	2	2	0	1	1	2	0	2	1	0	0	0	0	0	0	0	1	1	0	0	0
14	0	0	2	0	1	1	2	0	1	0	1	0	0	0	0	0	1	2	1	1	2	0	2	0	0	0	0	1	1	2	1	1	1	2	2	1	2	0	0	1	1	1	1	2	1	1	1	0	0
15	0	1	1	1	0	0	2	0	1	0	1	0	1	0	1	0	1	0	1	1	2	0	2	0	0	0	0	1	2	2	0	1	2	1	1	2	1	0	0	1	1	0	0	1	0	1	0	0	1
16	1	2	1	0	0	0	2	0	0	0	0	1	2	0	2	0	0	0	0	2	2	0	2	0	1	1	0	1	1	1	1	1	1	1	1	1	1	0	0	1	1	0	1	2	1	0	0	0	1
17	0	1	1	0	1	1	1	0	0	0	2	0	1	0	0	0	0	1	0	2	2	1	1	0	0	0	0	2	2	2	1	1	1	1	0	2	0	0	0	1	1	0	0	1	0	0	0	0	0
18	0	1	1	0	1	1	1	0	1	0	0	0	1	0	1	0	0	0	0	1	1	0	2	0	0	0	0	1	1	1	0	0	1	1	1	1	2	0	0	1	1	0	0	1	0	1	0	0	1
19	0	0	2	0	0	0	2	0	1	0	0	0	1	0	1	0	0	1	0	1	1	0	2	0	1	1	1	2	2	2	0	0	1	1	1	2	0	0	0	2	2	0	0	1	0	1	0	0	0
20	0	1	1	0	0	0	1	0	1	0	0	0	0	0	0	0	0	2	1	1	2	0	2	1	1	2	1	2	2	2	1	1	2	0	1	1	2	0	0	1	1	0	0	0	1	1	0	0	0
21	0	2	1	0	0	0	2	0	1	0	0	1	1	0	1	0	0	1	1	1	2	0	1	0	0	0	0	2	1	1	1	0	2	2	1	2	2	0	1	1	0	0	1	2	1	0	0	0	1
22	0	1	2	0	1	1	2	0	1	0	1	0	0	0	0	0	0	1	0	2	2	0	2	0	0	0	0	1	2	2	0	1	1	1	1	1	1	0	0	1	1	1	1	2	1	0	0	1	0
23	1	2	0	1	0	0	1	1	0	0	1	0	0	0	0	0	0	0	1	0	1	0	2	0	0	0	0	2	2	1	1	1	2	1	0	2	2	0	0	1	1	2	2	2	1	1	0	0	0
24	1	0	2	0	1	1	2	0	0	0	0	0	0	0	0	0	0	1	1	1	2	0	1	1	2	2	0	2	2	2	0	0	1	1	1	2	2	0	0	1	1	0	0	0	0	1	0	0	1
25	0	0	2	1	0	0	2	1	1	1	0	1	1	0	1	0	0	0	0	1	1	1	1	1	1	1	0	2	2	2	0	0	1	2	1	2	1	0	0	0	0	0	0	2	0	1	0	0	1
26	1	0	2	0	0	0	2	0	2	0	0	1	1	0	1	0	0	1	1	1	2	0	2	0	0	0	0	1	1	1	0	0	0	2	0	2	1	1	0	0	0	1	0	0	0	0	0	0	0
27	0	0	2	1	0	0	0	0	0	0	2	1	1	0	1	0	0	1	0	1	1	0	2	0	0	0	0	2	2	2	2	0	0	1	1	1	1	0	0	1	1	1	1	1	1	0	0	0	0
28	0	2	1	0	0	0	0	0	0	0	2	0	1	0	1	1	0	0	0	2	2	1	2	0	1	1	0	2	1	1	2	0	1	0	1	1	1	0	0	1	1	0	0	2	0	2	0	0	1
29	1	1	1	0	0	1	2	0	2	0	0	0	1	0	0	0	0	0	0	2	2	1	2	0	0	0	0	1	2	2	0	1	1	1	0	2	0	0	0	1	1	1	1	2	1	1	0	1	0
30	1	2	0	0	0	0	2	0	1	0	1	0	1	0	0	0	0	1	1	1	2	0	1	0	0	0	0	2	2	2	1	0	1	0	2	1	0	0	0	2	2	1	1	1	1	0	0	0	0
31	0	1	1	1	0	0	1	0	0	1	2	1	1	1	0	1	0	0	0	1	1	0	2	0	0	0	0	2	2	2	0	0	2	1	1	1	1	0	0	1	1	2	1	2	1	0	0	0	0
32	0	1	1	0	0	0	1	0	1	0	0	0	2	0	1	0	0	1	0	2	2	1	1	1	1	1	0	2	2	2	2	1	1	2	0	2	2	0	1	1	0	1	1	2	1	0	0	0	0
33	0	2	2	0	1	1	2	0	2	0	0	0	0	0	0	0	0	0	1	1	2	1	2	0	0	0	0	2	2	2	2	2	2	1	0	2	2	0	0	0	0	1	1	2	1	1	0	1	0
34	1	1	1	1	1	1	2	0	1	0	0	0	0	0	0	0	0	0	1	1	1	0	1	0	0	0	0	2	2	2	1	0	0	2	0	2	1	1	1	1	1	0	0	2	0	0	0	0	0
35	0	1	1	0	0	1	0	0	1	0	0	2	1	0	1	0	0	0	1	1	2	1	1	0	0	0	0	1	2	2	1	0	1	1	1	1	0	0	0	1	1	0	1	1	1	1	1	0	0
36	0	1	1	0	0	0	1	0	0	0	1	2	2	1	1	1	0	1	0	2	2	1	1	0	0	0	0	1	2	2	0	1	2	0	1	1	1	0	0	1	1	1	0	1	0	0	0	0	0
37	0	1	2	1	0	0	2	1	0	0	0	0	0	0	0	0	0	0	1	1	2	0	2	0	0	0	0	2	1	1	1	0	1	1	1	1	1	0	0	1	1	0	0	1	1	0	0	0	0
38	1	1	1	1	0	0	2	0	2	0	0	0	0	0	0	0	0	0	0	2	2	0	1	0	1	1	0	2	2	2	1	0	1	1	0	2	2	0	0	0	0	0	0	1	0	1	0	0	1
39	1	1	2	1	0	0	2	1	0	0	0	0	1	0	0	0	0	0	1	1	1	0	2	0	0	0	0	1	2	2	1	1	2	0	1	1	0	0	0	2	2	1	1	2	0	0	0	0	1
40	0	0	2	0	1	1	1	0	0	0	0	0	0	0	0	0	0	0	0	0	0	0	2	0	0	0	0	2	2	1	1	0	2	1	0	2	1	0	0	1	1	0	1	2	1	0	0	0	0
41	0	2	1	0	0	0	2	0	1	0	1	0	1	0	0	0	0	1	2	0	1	0	2	0	0	0	0	1	2	2	1	1	0	1	1	1	1	0	0	0	0	1	1	1	1	2	0	0	0
42	1	2	1	1	0	0	2	0	1	0	0	0	0	0	0	0	0	0	1	1	2	0	2	0	0	0	0	2	2	2	0	0	2	0	2	1	1	1	0	0	0	0	2	2	0	0	0	0	0
43	0	1	1	1	0	0	1	0	1	0	1	0	1	0	0	0	0	2	1	1	1	0	2	0	0	0	0	2	2	2	0	1	2	0	0	2	0	0	0	1	1	2	2	2	1	1	0	1	1
44	1	1	1	1	0	0	2	0	0	0	0	1	0	0	0	0	0	0	1	0	0	0	2	0	0	0	0	2	2	2	1	0	2	0	1	1	1	0	0	1	1	0	1	2	1	1	0	0	1
45	1	1	2	1	0	0	2	1	0	0	0	0	1	0	1	0	0	0	1	1	2	0	1	0	1	1	0	2	2	1	0	0	0	2	0	2	1	0	0	2	2	0	0	1	0	1	0	0	1
46	0	1	1	1	1	1	2	0	1	0	0	0	1	0	0	0	0	1	1	1	2	0	2	0	0	0	0	1	1	1	1	1	1	2	0	2	0	0	0	1	1	0	0	1	0	1	0	1	0
47	0	1	1	1	0	0	1	0	1	0	0	1	1	0	2	0	0	1	0	2	2	1	2	0	0	0	0	1	2	2	0	0	1	2	0	2	2	0	0	1	1	0	1	1	1	1	0	0	0
48	0	1	1	1	0	0	2	0	1	0	0	0	0	0	0	0	0	0	2	0	0	0	1	0	0	0	0	2	2	2	1	2	1	1	1	1	1	0	0	1	1	0	0	0	0	1	1	0	0
49	0	1	1	1	0	1	1	0	0	0	1	0	1	0	0	0	0	1	0	2	1	0	0	0	0	0	0	2	2	2	1	1	1	0	1	1	2	0	0	0	0	0	1	2	1	0	0	0	0
50	0	2	0	0	1	1	2	0	2	0	0	1	1	0	1	0	0	1	0	2	2	0	2	0	0	0	0	2	2	2	0	0	1	1	1	2	1	0	0	2	2	0	0	2	0	2	0	1	1
51	1	1	2	0	1	1	1	0	0	0	1	0	0	0	0	0	0	0	0	2	2	0	2	0	1	1	0	2	2	2	0	1	1	0	2	1	1	0	0	0	0	0	0	1	0	0	0	0	0
52	0	1	2	0	1	1	1	0	0	0	2	1	1	0	1	0	1	2	1	1	1	1	2	0	1	1	0	2	2	2	2	0	1	0	1	1	1	0	0	2	2	1	1	2	0	1	0	0	0
53	0	1	2	1	0	0	2	0	2	0	0	0	0	0	0	0	0	2	1	1	2	1	2	0	0	0	0	2	2	2	1	0	1	0	2	1	2	0	0	1	1	0	0	1	0	1	0	0	1
54	0	2	1	0	0	0	2	1	0	0	0	0	1	0	1	0	0	0	1	1	2	1	2	0	0	0	0	2	2	2	2	2	2	2	0	2	2	0	0	1	1	0	1	2	0	0	0	0	1
55	1	1	1	1	0	0	2	0	2	0	0	0	1	0	0	0	0	0	1	1	2	1	2	0	0	0	0	2	2	2	1	1	1	1	1	1	0	0	0	2	2	0	0	2	0	0	1	0	0
56	1	1	0	0	0	0	2	0	2	0	0	1	1	0	1	0	0	1	2	0	2	0	2	0	0	0	0	1	2	2	1	1	2	1	0	2	1	1	1	1	1	0	1	2	1	0	0	0	0
57	1	2	1	0	0	0	2	1	1	0	0	0	0	0	0	0	0	1	1	1	1	0	2	0	0	0	0	2	2	2	0	1	2	1	2	2	1	0	0	1	1	0	0	2	0	0	0	0	0
58	0	0	2	0	2	2	2	1	0	0	0	1	1	0	2	0	0	0	0	1	0	1	2	0	0	0	0	2	2	2	2	1	1	2	0	2	2	0	0	1	1	1	1	2	1	0	0	0	0
59	0	2	1	0	0	0	2	0	0	0	0	1	2	0	1	0	0	0	1	0	0	0	2	0	0	0	0	2	2	2	0	1	1	1	1	2	0	0	0	2	2	1	1	1	1	2	0	0	0
60	1	0	2	1	0	0	2	0	1	0	1	1	1	0	1	0	0	0	0	1	1	0	2	0	0	0	0	2	2	2	0	0	1	1	0	2	1	0	0	2	2	0	0	1	0	0	0	0	1
61	1	1	2	1	0	0	2	1	1	1	0	1	2	0	1	0	0	1	2	0	1	0	2	0	0	0	0	2	2	1	1	1	2	0	1	1	2	0	0	0	0	0	1	2	2	0	0	0	0
62	0	0	1	0	0	0	2	0	0	0	0	0	1	0	0	0	0	1	1	0	1	1	2	0	0	0	0	2	2	1	1	1	0	2	0	2	2	0	0	0	0	0	0	2	0	0	0	0	1
63	1	1	1	0	0	0	2	0	0	0	0	0	0	0	0	0	0	0	0	1	1	0	1	1	2	2	0	2	2	2	1	0	1	1	1	1	1	0	0	1	1	0	0	2	0	1	0	0	0
64	0	0	2	0	0	0	2	0	0	0	0	0	2	1	0	1	0	0	2	0	2	1	2	0	0	0	0	1	2	2	0	0	1	0	1	1	1	0	0	2	2	0	0	1	0	0	0	1	0
65	1	1	1	0	0	0	1	0	2	0	0	0	1	0	0	0	0	0	1	1	1	0	2	0	1	1	0	1	2	2	1	0	0	1	0	2	0	0	0	1	1	1	1	2	0	0	0	0	1
66	0	1	1	1	0	0	1	0	2	0	0	0	1	0	1	0	0	1	0	0	0	0	2	0	1	1	0	1	2	2	1	2	1	2	0	2	0	0	0	1	1	1	1	2	1	0	0	0	0
67	1	1	1	0	0	0	1	0	0	0	2	0	0	0	0	0	0	1	0	1	1	0	2	0	0	0	0	2	2	2	2	1	1	2	2	1	1	0	0	2	2	0	2	2	0	0	0	0	1
68	1	0	1	0	0	0	2	0	1	0	1	1	1	0	1	0	0	1	0	2	1	1	2	0	1	1	0	2	0	0	2	0	1	2	2	1	1	0	0	2	2	0	0	2	0	1	0	0	0
69	0	2	0	0	0	0	1	0	2	0	0	0	2	0	2	1	0	0	0	2	2	0	1	0	0	0	0	1	2	2	1	0	1	2	0	2	2	0	0	1	1	1	1	2	1	1	0	1	0
70	0	0	2	0	1	1	2	0	1	0	0	0	2	0	2	0	0	0	1	1	1	1	2	0	0	0	2	2	2	2	1	1	1	1	0	2	0	0	0	2	2	0	0	1	1	1	0	0	0
71	0	1	0	0	0	0	1	0	0	0	2	1	2	0	2	0	0	2	1	1	2	0	2	0	0	0	1	1	2	2	0	1	1	1	0	2	2	1	1	1	0	0	0	0	0	0	0	0	1
72	1	2	0	1	0	0	2	1	0	0	0	0	0	0	0	0	0	0	1	1	2	1	2	0	0	0	0	0	2	2	0	1	2	1	1	1	1	0	0	0	0	1	1	1	1	1	0	0	0
73	1	1	1	0	0	0	2	1	1	0	0	1	1	0	0	0	0	1	0	2	2	0	2	0	1	1	0	2	2	2	2	2	2	0	2	0	2	0	0	0	0	0	0	1	0	1	0	0	0
74	0	2	1	1	0	0	2	0	1	0	0	0	1	0	1	0	0	1	0	2	2	0	2	0	0	0	1	2	2	2	1	0	2	1	1	1	2	0	0	0	0	0	0	1	0	1	0	0	0
75	0	1	2	0	0	0	0	0	0	0	2	1	1	0	1	0	0	1	0	2	2	0	2	0	1	1	0	2	2	2	0	1	1	2	0	2	1	0	0	1	1	0	0	1	0	0	0	0	0
76	1	2	1	0	0	0	1	1	1	0	1	2	2	0	2	0	0	0	0	1	1	1	1	1	1	2	0	2	1	1	2	1	2	0	0	2	1	0	0	1	1	0	0	1	0	0	0	0	1
77	0	1	0	1	0	0	1	0	0	1	2	0	0	0	0	0	0	0	1	1	2	1	1	0	0	0	0	1	2	2	0	1	2	1	1	2	1	0	0	0	0	0	0	2	0	0	0	0	0
78	0	1	1	0	1	1	1	0	2	0	0	0	0	0	0	0	0	0	1	1	2	2	1	1	1	1	0	1	2	2	1	2	1	1	0	2	1	0	0	2	2	0	0	2	0	0	0	1	0
79	0	1	1	1	1	1	2	0	1	0	0	1	1	0	1	0	0	1	2	0	1	0	1	0	0	0	1	2	2	2	0	0	1	2	1	1	2	0	0	1	0	1	1	1	1	2	0	0	0
80	1	2	1	0	0	0	1	2	0	0	0	0	0	0	0	0	0	0	1	1	2	1	2	0	0	0	0	2	1	2	1	0	0	2	0	2	0	0	0	2	2	0	0	2	0	1	0	0	0
81	1	1	1	0	0	0	2	1	0	0	0	0	0	0	0	0	0	1	0	2	2	1	2	0	0	0	1	1	2	2	0	2	2	0	1	1	0	0	0	1	1	1	1	1	1	1	0	0	0
82	0	2	0	1	0	0	0	0	0	0	2	1	1	0	1	0	1	1	1	1	1	0	2	0	1	1	0	2	2	2	0	0	2	1	1	1	2	0	0	0	0	0	1	1	1	0	0	0	0
83	1	1	1	0	0	0	1	0	0	0	1	0	2	0	0	0	0	2	1	1	1	0	2	0	0	0	0	2	2	2	0	1	0	1	1	1	2	1	1	0	0	0	0	2	0	0	0	1	0
84	0	1	1	0	1	1	1	1	0	0	1	1	2	0	2	0	0	0	1	0	2	1	2	0	0	0	0	2	2	1	0	0	2	1	0	2	1	0	0	1	1	2	2	2	1	0	0	0	1
85	1	1	1	0	0	0	2	0	1	0	0	0	1	0	1	0	1	2	2	0	2	0	2	0	0	0	0	2	2	1	0	0	0	2	0	2	0	0	0	2	2	0	0	2	1	0	0	0	0
86	0	1	2	1	0	0	1	0	0	0	2	0	1	0	0	0	0	1	0	2	2	0	2	0	0	0	0	1	2	2	1	0	2	2	0	2	0	0	0	2	2	0	0	2	0	2	0	0	1
87	1	0	2	0	0	0	0	0	0	0	2	0	1	0	1	0	0	0	0	1	1	1	1	1	1	1	0	1	2	2	0	0	1	2	0	2	2	0	0	0	0	0	0	0	0	1	0	0	1
88	1	0	2	1	1	1	1	0	1	1	2	0	0	0	0	0	0	0	0	2	2	0	1	0	0	0	0	1	1	1	0	0	1	1	1	1	1	0	0	2	2	0	0	2	0	1	0	0	0
89	0	0	2	0	1	1	2	0	0	0	0	1	1	0	1	0	0	0	1	1	1	0	1	0	0	0	1	2	2	2	0	2	1	1	1	0	2	0	0	0	0	1	0	0	2	0	0	0	0
90	0	1	0	0	0	0	1	0	1	0	1	1	1	0	1	0	0	1	1	1	2	2	2	0	0	0	0	2	2	2	1	2	2	0	1	1	2	0	0	0	0	0	0	2	0	0	0	1	0
91	0	1	1	1	0	0	2	0	2	0	0	0	0	0	0	0	0	1	1	1	2	0	2	0	0	0	0	1	2	2	0	2	2	2	0	2	2	0	0	1	1	1	1	2	2	0	0	0	1
92	0	0	2	0	0	1	1	0	1	0	1	0	2	0	2	0	0	1	0	2	2	0	2	0	1	1	0	2	1	1	2	0	0	2	1	1	2	0	0	0	0	0	1	2	1	0	0	1	0
93	0	2	0	0	0	0	2	0	2	0	0	0	1	0	1	1	0	2	1	1	1	1	2	0	0	0	0	1	1	1	1	1	2	1	1	2	1	0	0	2	2	1	0	0	0	0	0	0	0
94	1	1	1	0	0	0	2	0	1	0	0	1	1	0	1	0	0	0	0	2	2	0	2	0	0	0	0	1	2	2	0	0	2	2	0	2	2	0	0	2	2	1	1	2	2	2	0	2	0
95	0	0	1	0	0	0	1	0	0	0	0	0	0	0	0	0	0	0	1	1	2	0	2	0	1	1	0	0	1	1	1	1	1	2	1	2	1	0	0	1	1	0	0	1	0	0	0	0	0
96	0	1	2	0	1	1	2	1	0	0	0	0	1	0	0	0	0	1	1	1	1	1	1	1	1	1	0	1	2	1	1	1	2	0	1	1	1	0	0	1	1	1	1	2	1	0	0	1	1
97	1	1	1	0	1	1	2	0	2	0	0	0	1	0	1	1	0	1	2	0	2	1	2	0	0	0	0	1	1	1	2	1	2	0	1	1	1	0	0	1	1	1	0	1	0	1	0	0	0
98	1	1	1	0	0	0	1	0	0	0	1	1	0	0	0	0	0	1	0	2	2	0	2	0	1	1	0	1	2	2	0	0	1	2	0	2	1	0	0	1	1	0	1	2	0	0	0	0	0
99	0	2	0	0	0	0	1	0	0	0	2	0	0	0	0	0	0	1	1	0	0	0	2	0	1	1	0	1	2	2	0	0	2	0	1	2	1	0	0	2	2	1	0	0	1	0	1	0	0
100	1	1	1	0	0	0	1	1	0	0	1	1	1	0	2	0	0	1	1	1	2	1	2	0	0	0	0	1	1	2	1	0	0	0	1	1	2	0	0	1	1	0	0	1	0	0	0	0	0
101	1	2	1	0	0	0	2	0	1	0	1	0	0	0	0	0	0	0	1	1	2	1	2	0	0	0	0	1	2	2	1	0	2	2	0	2	2	0	0	1	1	1	1	2	1	1	0	0	0
102	1	1	1	0	0	0	1	1	0	0	1	1	1	0	1	0	0	0	0	2	2	1	2	0	0	0	0	2	2	2	0	2	1	0	2	0	1	0	0	1	1	0	1	1	0	1	0	0	0
103	1	2	0	1	0	0	2	0	1	0	0	0	1	0	1	0	0	0	0	2	2	1	2	0	0	0	0	2	2	2	0	0	2	2	1	1	2	0	0	1	1	1	1	1	1	1	0	0	0
104	1	1	1	0	0	0	2	1	0	0	0	1	1	0	1	0	0	2	1	1	2	0	2	0	0	0	0	1	2	2	0	0	0	2	0	2	1	0	0	0	0	0	1	2	0	1	0	0	0
105	1	2	0	0	0	0	2	1	1	0	0	0	1	0	1	1	0	2	0	2	2	0	1	0	0	0	0	1	1	1	1	1	2	1	1	1	1	1	1	1	1	1	1	2	1	1	0	0	1
106	1	1	2	1	0	0	2	1	0	0	0	1	0	0	0	0	0	0	0	2	2	1	0	1	1	1	0	2	2	2	2	0	1	2	0	2	0	0	0	2	2	1	1	2	0	0	0	1	0
107	0	1	1	1	0	0	2	0	1	0	0	0	0	0	1	1	0	1	0	1	1	0	1	1	1	1	0	1	2	2	0	1	2	1	1	2	1	0	0	1	1	0	0	1	1	1	0	0	0
108	1	1	1	0	1	1	1	1	1	0	0	0	0	0	0	0	0	0	1	1	2	0	2	0	1	1	0	1	1	1	0	1	2	2	0	2	1	1	1	1	1	1	1	1	1	1	0	0	1
109	0	1	1	0	0	0	2	0	1	0	0	0	1	0	1	0	0	0	1	0	0	1	1	0	0	0	0	2	2	2	1	0	0	1	0	2	1	0	0	1	1	0	0	2	1	2	0	0	0
110	0	1	1	0	1	1	1	1	1	0	1	1	2	0	1	0	0	1	1	1	2	0	1	0	1	1	0	2	2	2	0	1	1	1	1	1	2	0	0	1	1	0	0	2	0	2	0	0	0
111	1	2	0	0	0	0	1	0	2	0	0	1	2	0	2	1	0	0	0	2	2	0	2	0	1	1	0	2	1	1	1	0	1	1	1	1	0	0	0	1	1	1	1	1	1	0	0	0	1
112	0	1	1	0	0	0	2	1	1	0	0	1	1	0	1	0	0	0	0	1	0	0	1	0	0	0	0	1	2	2	0	1	2	2	0	2	2	0	0	2	2	1	0	0	1	1	0	1	0
113	1	1	2	0	0	0	1	0	0	0	0	1	1	0	1	0	0	1	1	1	2	0	2	0	0	0	0	2	2	2	0	1	1	2	0	2	2	0	0	0	0	1	0	1	2	1	0	0	0
114	1	1	1	0	1	1	1	0	0	0	1	1	1	0	1	0	0	0	0	1	1	0	2	0	0	0	0	1	2	2	1	0	1	1	1	2	1	0	0	2	2	0	1	1	0	1	0	0	0
115	1	1	1	0	1	1	2	1	1	0	0	0	0	0	1	1	0	0	1	1	2	1	2	0	0	0	0	2	2	1	1	0	1	0	2	2	0	0	0	2	2	0	1	1	1	1	0	0	0
116	1	0	2	0	0	0	2	0	1	0	1	0	0	0	0	0	0	0	0	2	2	0	2	0	0	0	0	2	2	1	1	0	1	2	0	2	2	0	0	0	0	1	1	1	1	2	0	0	0
117	0	1	2	2	0	0	1	0	0	0	1	0	0	0	1	1	0	0	0	1	1	0	2	0	0	0	0	1	2	2	1	0	2	2	0	2	1	0	0	2	1	0	2	2	0	1	0	1	0
118	0	1	1	0	0	0	2	1	0	0	0	0	0	0	0	0	0	1	2	0	1	2	2	0	0	0	0	1	2	2	1	0	2	1	0	2	2	0	0	1	1	1	1	2	1	0	0	0	0
119	0	1	1	0	0	0	2	0	1	0	1	0	0	0	0	0	0	0	0	1	1	0	2	1	1	2	0	2	1	2	2	0	2	0	1	1	0	0	0	1	1	0	0	0	0	0	0	0	0
120	1	0	2	0	1	1	1	1	0	0	1	0	0	0	0	0	0	0	0	0	0	0	1	0	0	0	0	2	2	1	1	2	1	1	1	1	2	1	1	0	0	1	0	1	0	0	0	0	1
121	0	2	1	2	0	0	1	0	0	0	1	1	1	0	1	0	0	0	0	1	1	0	2	0	0	0	0	1	1	1	0	0	1	1	1	1	2	0	0	0	0	0	0	2	0	1	0	0	0
122	1	0	2	0	0	0	1	0	0	0	1	1	1	0	1	0	0	0	1	1	2	0	2	0	0	0	0	2	1	1	1	2	1	1	1	0	0	0	0	2	2	1	1	1	1	0	0	0	0
123	1	2	1	0	0	0	2	1	0	0	0	1	2	0	1	0	0	2	1	1	2	0	2	0	0	0	0	2	2	2	1	2	1	1	0	2	2	0	1	1	0	0	0	1	1	0	0	0	0
124	0	1	1	1	0	0	1	0	0	0	1	0	2	0	2	0	0	0	1	1	2	0	2	0	1	1	0	2	1	1	2	0	2	1	1	1	1	0	0	1	1	1	0	0	1	1	0	1	0
125	0	0	2	1	0	0	2	0	0	0	0	1	1	0	1	0	0	0	0	2	2	1	0	1	1	1	0	2	2	2	0	1	1	2	0	2	2	0	0	1	1	1	1	2	0	1	0	0	0
126	0	0	2	0	1	1	1	0	0	0	0	1	1	0	1	0	0	1	0	2	2	0	1	0	0	0	0	1	1	1	0	0	2	1	2	1	0	0	0	2	2	0	1	2	0	1	0	0	1
127	1	0	2	1	1	1	2	0	0	0	1	0	0	0	0	0	0	0	1	1	1	0	1	0	1	1	1	2	2	2	1	1	1	0	0	1	2	1	1	1	1	0	0	0	0	1	0	0	0
128	1	1	1	0	0	0	2	1	1	0	0	1	1	0	1	0	0	1	2	0	1	1	2	0	0	0	0	1	2	2	0	0	1	1	1	1	0	0	0	1	1	0	0	2	0	1	0	0	0
129	0	1	0	0	0	0	2	0	0	1	1	1	1	1	0	1	0	2	0	2	2	0	1	0	0	0	0	2	2	2	1	0	0	2	0	2	2	0	0	1	1	0	1	2	1	0	0	0	1
130	0	1	1	1	0	0	2	0	1	0	0	0	0	0	0	0	0	1	2	0	1	0	1	0	0	0	0	2	2	1	2	1	1	0	1	1	1	0	0	1	1	1	1	1	1	0	0	0	1
131	1	1	2	0	0	0	1	0	1	0	1	1	1	0	1	0	0	1	1	1	1	0	1	0	0	0	0	2	2	2	0	0	2	2	1	1	1	0	0	1	1	1	1	2	1	0	0	0	1
132	1	0	2	1	0	0	2	0	1	0	0	0	1	0	0	0	0	0	0	1	1	0	2	0	0	0	0	0	2	2	0	0	2	0	1	2	1	0	0	1	1	0	0	2	1	0	0	0	0
133	0	1	2	1	0	0	0	0	1	0	1	0	1	0	0	0	0	0	2	0	0	0	2	0	0	0	0	1	2	1	1	2	1	1	1	0	0	0	0	2	2	0	0	2	0	1	0	1	0
134	0	0	2	1	0	0	2	1	1	0	0	1	2	0	1	0	0	0	1	0	0	1	1	1	1	1	0	2	1	1	2	0	2	0	1	1	1	0	0	2	1	0	0	2	0	1	0	1	0
135	0	1	1	0	1	1	2	0	1	0	1	1	1	0	1	0	0	0	0	2	2	1	2	0	0	0	0	1	2	2	0	1	1	2	1	2	2	0	0	1	1	0	0	2	0	0	0	0	0
136	1	2	0	1	0	0	2	1	0	0	0	1	1	0	1	0	0	1	1	1	2	2	2	0	0	0	0	2	1	1	1	0	2	0	1	2	0	0	0	1	1	0	0	1	1	1	0	0	1
137	0	1	2	0	0	0	2	0	2	0	0	0	0	0	0	0	0	0	1	1	2	0	1	0	1	1	0	2	1	0	1	0	0	0	0	2	2	0	0	0	0	0	1	1	0	1	0	0	0
138	1	1	1	0	0	0	2	0	2	0	0	1	1	0	1	0	0	0	1	0	0	1	2	0	0	0	1	2	2	2	0	2	2	0	1	1	1	0	0	0	0	0	0	1	0	0	0	0	1
139	0	1	1	1	0	0	2	1	0	0	0	0	1	0	1	0	1	2	1	1	1	1	2	0	0	0	0	2	1	1	1	1	1	2	0	2	1	0	0	1	1	0	1	2	1	0	0	0	1
140	1	2	1	0	1	1	2	0	1	0	0	0	1	0	0	0	0	0	1	1	2	1	2	0	0	0	0	2	2	2	1	1	1	1	0	2	2	0	0	1	1	2	2	2	1	1	0	0	1
141	1	1	1	0	1	2	1	0	0	0	1	0	0	0	0	0	0	1	0	1	1	1	1	1	1	1	0	2	2	1	0	1	0	1	1	1	2	1	1	1	0	0	0	1	1	1	0	0	0
142	0	0	2	1	0	0	2	1	0	0	0	0	0	0	0	0	0	0	0	1	1	0	2	0	0	0	0	1	2	2	0	0	1	2	2	1	1	0	0	2	2	0	1	2	0	1	0	0	0
143	0	1	1	1	0	0	1	0	1	0	1	0	0	0	0	0	0	1	0	2	2	0	1	0	0	0	0	2	1	1	2	1	0	1	1	1	0	0	0	2	2	1	1	1	1	2	0	0	0
144	1	1	2	0	0	0	1	1	0	0	1	0	0	0	0	0	0	1	1	1	1	0	2	0	0	0	0	1	1	1	1	0	0	2	0	2	1	0	0	0	0	0	0	1	0	1	0	1	0
145	0	1	2	1	0	0	2	0	0	0	0	0	2	0	2	0	0	1	1	0	2	1	1	1	1	1	0	2	2	1	0	1	1	1	2	1	0	0	0	1	1	0	0	1	0	1	0	0	0
146	0	0	2	1	0	0	2	0	1	0	0	1	1	0	1	0	0	0	1	1	2	1	2	0	0	0	0	2	1	1	1	0	0	2	0	2	1	0	0	1	1	0	0	1	0	0	0	0	0
147	0	1	1	0	0	0	2	0	0	0	1	1	1	0	2	0	1	1	0	2	2	0	0	0	0	0	1	1	2	2	0	0	2	2	0	2	2	1	1	1	1	0	1	2	1	0	0	0	1
148	1	1	1	0	0	0	2	0	0	0	0	0	0	0	0	0	0	1	1	1	1	1	2	0	0	0	0	1	2	2	0	0	2	2	1	2	1	0	0	2	2	1	0	1	0	0	0	0	0
149	0	2	0	1	0	0	2	0	2	0	0	0	0	0	0	0	0	0	1	1	2	0	2	0	0	0	1	2	1	1	1	1	2	1	1	2	2	0	0	1	1	0	0	2	0	2	0	0	2
150	0	0	2	0	1	1	2	0	0	0	0	0	0	0	0	0	0	2	1	1	2	0	2	0	0	0	0	2	2	1	0	1	2	0	2	0	2	0	0	0	0	1	1	2	0	0	0	0	0
151	0	1	2	0	0	0	1	0	0	0	0	1	1	0	1	0	0	1	0	2	2	0	1	0	0	0	0	2	2	2	1	1	1	0	2	0	1	0	0	1	1	1	1	2	1	1	0	0	0
152	1	0	2	1	0	0	2	0	0	0	1	0	0	0	0	0	0	1	1	1	2	0	2	0	0	0	1	2	2	2	1	1	2	2	0	2	2	0	0	0	0	0	0	1	0	0	0	0	1
153	1	1	2	1	0	0	2	0	1	0	1	1	2	1	0	1	0	1	0	2	2	0	2	0	0	0	1	2	2	2	0	1	2	1	0	2	2	0	0	1	1	0	0	1	0	0	0	0	0
154	0	2	0	0	0	0	1	0	0	0	2	0	0	0	0	0	0	0	1	1	2	1	2	0	0	0	0	1	2	2	1	0	1	1	1	1	0	0	0	2	2	1	1	1	1	1	0	0	0
155	0	1	1	0	0	0	1	0	1	0	0	1	1	0	1	0	0	0	1	1	2	0	2	0	0	0	0	1	2	2	0	0	1	2	1	1	1	0	0	2	2	0	1	2	1	0	0	0	0
156	1	2	1	0	0	0	1	0	1	0	1	0	0	0	0	0	0	0	0	1	1	0	2	0	0	0	0	2	2	2	0	0	1	0	1	1	2	0	0	1	0	0	1	1	0	1	0	0	0
157	0	0	2	1	1	1	2	0	2	0	0	1	1	0	1	0	0	0	1	0	1	0	1	1	1	1	0	2	2	2	0	1	2	1	0	2	1	0	0	2	2	1	0	1	0	1	0	0	1
158	1	0	2	0	0	0	1	0	0	1	2	1	1	0	1	0	0	0	0	1	0	0	2	0	0	0	0	1	1	1	1	2	2	1	1	2	2	0	0	1	1	1	1	1	1	1	0	0	1
159	1	1	2	0	0	0	2	0	1	0	0	0	1	0	0	0	0	0	2	0	1	0	1	0	0	0	0	1	2	2	1	1	1	1	0	2	2	0	0	0	0	1	1	1	1	0	0	0	1
160	0	2	0	0	0	0	1	2	0	0	0	0	1	0	0	0	0	1	0	2	2	0	2	0	0	0	0	2	2	2	2	1	2	1	1	2	1	1	1	0	0	1	1	1	1	1	0	0	0
161	1	2	0	0	0	0	2	0	0	0	1	0	1	0	0	0	0	1	0	2	2	0	2	0	1	1	0	2	2	2	1	0	1	1	0	2	0	0	0	1	1	0	0	1	0	0	0	0	0
162	1	1	2	0	0	0	1	1	0	0	0	0	0	0	0	0	0	0	1	0	0	0	2	0	0	0	0	2	1	1	1	0	0	1	2	2	2	0	0	1	1	0	0	1	0	1	0	1	0
163	0	1	1	0	0	0	1	0	0	0	1	0	1	0	2	1	0	0	1	1	1	0	2	0	0	0	0	2	2	2	1	1	1	2	1	2	1	0	0	2	2	0	0	2	0	0	0	0	0
164	0	2	1	1	0	0	2	0	1	0	0	1	1	0	1	0	0	1	0	1	1	1	1	0	0	0	0	2	2	2	0	2	2	0	1	1	2	0	0	0	0	1	1	2	1	0	0	1	0
165	1	1	1	0	1	1	2	0	0	0	0	1	2	0	2	0	0	1	0	2	2	0	2	0	1	1	0	2	2	2	1	0	1	0	1	1	0	0	0	1	1	0	0	2	0	2	0	1	0
166	0	2	1	0	0	0	2	0	2	0	0	0	0	0	0	0	0	0	1	1	2	2	2	0	0	0	1	2	2	2	1	0	2	1	2	1	0	0	0	2	2	0	0	2	1	2	0	0	2
167	0	2	0	0	0	0	1	1	0	0	1	1	1	0	2	0	0	1	1	1	1	0	1	0	0	0	0	1	2	2	0	0	2	0	2	2	1	0	0	1	1	0	0	1	0	0	0	0	0
168	0	2	0	0	0	0	2	1	0	0	0	0	0	0	0	0	0	0	0	2	2	0	2	0	0	0	0	2	2	1	0	1	1	0	0	1	1	1	0	1	0	0	1	2	1	0	0	1	0
169	1	1	1	0	0	0	1	1	0	0	1	0	1	0	0	0	0	0	0	1	1	0	1	0	0	0	0	2	2	2	1	1	1	2	1	2	1	0	0	1	1	0	1	2	0	0	1	0	0
170	0	1	2	1	0	0	2	1	0	0	0	0	0	0	0	0	0	0	0	2	2	0	2	0	0	0	0	1	1	1	1	1	1	1	0	2	1	0	0	2	2	0	0	0	0	0	0	0	0
171	0	2	2	0	0	0	2	0	0	0	0	0	0	0	0	0	0	2	1	1	1	1	2	0	0	0	0	2	2	1	0	1	2	0	2	0	0	0	0	2	2	1	1	2	0	0	0	0	0
172	0	2	1	0	0	0	2	0	0	0	0	0	0	0	0	0	0	0	0	2	2	1	2	0	0	0	0	2	2	2	1	1	0	1	1	1	0	0	0	1	1	1	0	1	0	1	0	0	0
173	0	1	0	0	0	0	2	0	0	0	0	0	0	0	0	0	0	0	0	1	1	0	2	0	0	0	0	2	0	0	2	2	1	2	0	2	0	0	0	2	2	0	1	2	1	0	0	0	0
174	0	1	1	0	0	0	1	0	1	0	1	0	1	0	0	0	0	0	1	1	2	0	2	0	0	0	0	2	2	2	1	0	1	1	1	1	2	0	0	1	0	0	1	2	1	0	0	2	0
175	0	1	1	0	0	0	2	0	1	0	2	1	1	0	1	0	0	1	0	2	2	1	1	0	0	0	0	0	1	1	1	1	1	2	1	2	2	0	0	1	1	0	0	2	1	1	0	0	2
176	0	0	2	1	0	0	2	1	1	0	0	1	1	0	1	0	0	2	1	1	2	1	1	0	0	0	0	1	2	2	1	1	1	2	0	2	2	0	1	2	1	0	0	2	0	1	0	0	1
177	0	2	0	1	0	0	2	0	0	0	0	1	1	0	1	0	0	1	0	2	2	1	2	0	0	0	1	2	2	2	1	0	1	1	1	2	0	0	0	2	2	0	0	1	0	1	1	0	0
178	1	0	1	0	0	0	2	1	0	0	0	1	1	1	0	1	0	1	0	2	2	0	2	0	0	0	0	2	2	2	1	0	1	1	1	2	1	0	0	2	2	2	2	2	1	0	0	0	0
179	1	1	1	0	0	0	1	0	0	0	1	0	0	0	1	1	0	1	0	2	2	1	2	0	0	0	0	1	1	1	1	0	1	1	0	2	2	0	0	1	1	1	1	2	1	0	0	0	0
180	0	2	0	1	0	0	2	0	2	0	0	0	0	0	0	0	0	1	1	1	1	0	2	0	1	1	0	2	2	2	1	0	0	0	1	1	1	1	0	0	0	1	1	2	1	0	0	1	0
181	0	1	1	0	0	0	2	0	2	0	0	0	2	0	2	0	0	0	0	2	2	0	2	0	0	0	0	2	2	1	0	0	1	1	1	1	2	0	1	2	0	0	1	2	2	1	0	0	0
182	0	1	1	0	0	0	2	0	1	0	0	1	2	0	1	0	0	1	1	1	2	0	2	0	0	0	0	1	2	2	0	2	1	0	2	0	1	0	0	1	1	1	0	1	0	0	0	0	0
183	0	2	0	0	0	0	1	0	1	0	1	1	1	1	0	1	0	0	1	1	1	0	2	0	0	0	0	1	1	1	0	1	1	1	1	1	1	0	0	2	1	1	1	2	0	0	0	0	0
184	0	2	1	1	0	0	1	0	1	0	1	0	0	0	0	0	0	0	0	2	2	1	0	1	0	1	0	2	2	1	1	1	1	1	1	1	0	0	0	2	2	0	2	2	0	1	0	1	1
185	1	0	2	0	0	0	2	0	0	0	1	0	0	0	0	0	0	1	0	2	2	1	2	0	0	0	0	1	2	2	1	0	0	2	0	2	2	0	0	1	1	1	1	1	1	1	0	1	0
186	0	1	1	1	0	0	1	0	0	0	1	0	1	0	0	0	1	1	1	0	1	0	2	0	0	0	1	2	2	2	0	0	2	0	2	2	2	0	0	1	1	1	1	1	0	1	0	1	0
187	0	1	2	2	0	0	2	0	1	0	0	0	0	0	0	0	0	0	0	2	2	2	2	0	0	0	0	2	2	1	1	1	2	0	1	1	1	0	0	1	1	1	1	1	0	0	0	0	0
188	0	1	2	0	0	0	1	0	0	0	0	0	0	0	0	0	0	0	1	1	2	0	2	0	0	0	0	2	2	2	0	1	1	1	1	1	1	0	0	0	0	0	0	2	0	1	0	0	1
189	1	0	2	0	0	0	2	0	0	0	1	0	1	0	0	0	0	0	1	0	1	2	0	1	1	1	0	2	2	2	1	1	1	2	0	2	2	0	1	1	0	0	0	1	0	0	0	1	0
190	0	2	0	0	0	0	1	0	0	0	1	1	2	0	1	0	0	0	1	1	2	1	1	0	0	0	0	1	1	1	1	1	0	1	0	2	2	0	0	1	1	0	0	1	0	0	0	0	1
191	1	1	1	0	0	0	2	0	1	0	0	0	1	0	1	0	0	0	1	1	2	0	2	0	0	0	0	1	2	2	1	1	1	0	1	1	1	0	0	1	1	0	1	2	1	0	0	0	2
192	0	2	1	0	0	0	1	0	0	0	0	1	1	0	1	0	0	0	0	2	2	1	1	0	0	0	0	1	2	2	0	1	0	1	0	2	2	0	0	1	0	0	1	2	1	1	0	0	1
193	1	1	1	0	0	0	2	0	0	0	0	1	1	0	1	0	0	0	1	1	2	0	1	0	0	0	0	1	1	1	2	1	2	0	1	1	0	0	0	2	2	0	1	2	1	0	0	0	0
194	0	1	2	0	1	1	1	0	1	0	1	1	2	0	2	0	0	1	1	1	1	1	2	0	0	0	0	2	2	1	1	0	1	2	1	2	1	0	0	0	0	0	0	0	0	1	0	0	1
195	1	1	1	0	0	0	1	0	1	0	1	1	2	1	1	1	0	0	0	1	1	0	0	0	0	0	0	2	2	1	0	0	1	2	0	2	1	0	0	1	1	1	0	0	1	1	0	0	0
196	1	2	1	2	0	0	1	0	1	1	2	1	1	0	1	0	0	0	0	2	2	0	2	0	1	1	0	1	1	0	1	1	2	1	1	2	1	0	0	1	1	0	0	2	0	0	0	0	0
197	0	1	1	0	0	0	2	0	2	0	0	1	1	0	1	0	0	1	1	0	1	0	2	0	1	1	0	2	2	2	1	2	1	1	0	2	2	0	0	1	0	1	0	0	1	1	0	0	0
198	0	1	1	0	0	0	2	0	1	0	1	0	0	0	0	0	0	2	1	1	2	0	2	0	1	1	0	1	2	2	1	0	2	1	1	1	1	0	0	1	1	1	0	1	2	1	0	0	0
199	1	2	0	0	0	0	1	0	1	0	1	0	0	0	0	0	0	1	0	2	2	0	2	0	0	0	1	2	2	2	1	0	0	2	0	2	1	0	0	0	0	0	0	1	0	1	0	0	1
200	1	2	1	0	0	0	1	1	1	0	1	0	0	0	0	0	0	1	0	2	2	0	2	0	0	0	0	2	2	2	1	1	2	2	0	2	2	0	0	0	0	0	1	2	1	0	0	0	0
201	1	0	2	0	1	1	1	0	1	0	1	1	1	0	1	0	0	0	0	2	2	0	2	0	0	0	0	2	2	2	0	0	0	1	0	2	1	1	1	1	1	0	1	2	1	0	0	0	0
202	1	1	2	0	0	0	2	0	2	0	0	0	0	0	0	0	1	1	0	2	2	1	2	0	0	0	0	2	2	2	1	1	2	1	1	2	1	0	0	2	2	1	1	1	1	0	0	0	0
203	0	1	1	0	0	0	2	0	2	0	0	0	1	0	0	0	0	0	2	0	0	0	2	0	0	0	0	1	1	1	0	1	2	1	1	2	1	0	0	1	1	0	1	1	1	1	0	0	0
204	0	2	0	0	0	0	1	0	1	0	1	0	1	0	0	0	0	0	0	2	2	1	2	0	0	0	0	1	1	2	1	0	1	1	1	2	0	0	0	1	1	0	1	2	0	0	0	0	0
205	0	1	1	0	0	0	2	0	2	0	0	1	1	0	1	0	0	1	1	1	2	1	1	1	1	1	0	2	2	2	0	1	1	2	1	2	2	0	0	0	0	1	1	1	1	1	0	0	1
206	0	0	2	1	0	0	2	0	2	0	0	1	1	0	1	0	0	0	0	2	2	1	2	0	0	0	0	2	2	2	0	2	2	2	0	2	0	0	0	1	1	0	1	2	2	0	0	1	0
207	1	2	1	0	0	0	1	0	0	0	1	1	2	0	2	0	0	1	0	1	1	0	2	0	0	0	0	2	1	1	2	0	2	1	1	1	1	0	0	2	1	0	1	1	1	0	0	0	1
208	1	1	1	1	0	0	1	0	2	0	0	0	0	0	0	0	0	0	0	2	2	0	2	0	0	0	2	2	2	2	1	0	1	1	1	1	1	0	0	2	2	0	0	2	0	1	0	0	0
209	0	0	2	1	0	0	2	0	0	0	0	1	0	0	0	0	0	0	1	1	2	0	2	0	0	0	0	2	2	2	0	0	0	1	0	2	0	0	0	1	1	1	1	2	0	1	0	0	0
210	1	2	0	0	0	0	2	0	2	0	0	0	1	0	0	0	0	0	1	1	2	0	2	0	0	0	0	2	2	2	2	0	1	2	0	2	1	0	0	1	1	0	0	1	1	1	0	1	0
211	0	0	2	0	0	0	2	0	1	0	0	0	1	0	0	0	0	0	0	1	1	0	2	0	0	0	0	2	2	1	1	0	0	1	2	2	1	0	0	1	1	0	0	2	0	1	0	0	1
212	1	1	2	1	0	0	2	0	0	0	1	1	1	0	1	0	0	0	1	1	2	0	2	0	0	0	0	2	2	2	1	1	1	2	0	2	2	0	0	1	0	0	1	2	0	1	0	1	0
213	0	1	1	0	0	1	1	0	0	0	2	1	2	0	1	0	0	1	0	2	2	0	2	0	0	0	0	2	1	1	1	0	0	2	0	2	0	0	0	2	2	0	0	1	0	0	0	0	0
214	1	2	1	1	0	0	2	0	1	0	1	0	0	0	0	0	0	2	0	2	2	1	1	0	0	0	0	1	2	2	1	0	1	1	0	2	2	0	0	0	0	0	0	0	0	1	0	1	0
215	1	0	2	0	1	1	2	1	0	0	0	0	0	0	0	0	0	1	0	2	2	0	2	0	0	0	0	2	2	1	0	0	2	1	1	1	0	0	0	1	1	1	1	2	0	0	0	0	0
216	1	1	2	1	0	0	1	0	0	0	1	2	2	1	1	1	0	0	0	2	2	0	2	0	0	0	0	1	1	1	1	1	1	2	0	2	2	0	0	0	0	0	0	2	0	2	0	0	0
217	1	0	2	0	1	1	1	0	0	0	2	1	2	0	1	0	0	0	0	2	2	1	2	0	0	0	1	2	2	2	0	2	1	1	0	2	2	0	1	2	0	0	0	1	1	0	0	0	0
218	1	1	2	1	0	0	2	0	2	0	0	0	1	0	1	0	0	0	0	1	1	1	2	0	0	0	0	2	2	2	2	1	1	1	0	2	0	0	0	2	2	0	1	1	0	1	0	0	0
219	1	0	2	0	1	1	1	1	0	0	1	0	0	0	0	0	0	1	1	1	1	0	0	0	0	1	0	2	2	2	0	0	2	1	1	1	1	0	0	2	2	1	1	2	1	0	0	0	1
220	0	2	0	0	0	0	1	0	1	0	1	0	1	0	0	0	0	0	0	2	2	0	1	0	0	0	0	2	2	2	1	0	2	1	1	2	2	0	0	0	0	1	1	2	1	1	0	0	0
221	0	1	1	0	0	0	1	0	0	0	1	1	0	0	0	0	0	0	1	1	2	1	0	0	1	1	0	2	2	1	0	2	2	0	1	1	1	0	0	1	1	1	1	1	1	1	0	0	0
222	0	1	1	1	0	0	1	0	0	0	0	0	0	0	0	0	0	1	0	2	2	1	2	0	0	0	1	2	2	2	0	2	1	0	2	0	2	0	0	0	0	0	0	2	0	1	0	0	1
223	0	1	1	0	1	1	1	0	1	0	1	1	1	0	1	0	0	0	1	1	2	1	2	0	1	1	0	2	2	2	1	0	1	2	0	2	0	0	0	2	2	1	1	1	1	0	0	0	0
224	0	2	0	0	1	1	2	0	1	0	0	1	0	0	0	0	0	1	0	2	2	0	2	0	1	1	1	2	2	2	0	0	2	2	1	2	1	1	1	0	0	0	1	1	1	0	0	0	0
225	1	0	2	1	0	0	2	0	1	0	1	0	0	0	1	1	0	1	0	2	2	1	1	1	1	1	0	2	2	1	2	0	0	2	0	2	1	1	0	0	0	0	0	1	0	0	0	2	0
226	0	2	1	0	0	0	2	0	1	0	0	2	2	0	2	0	0	1	0	2	2	0	1	0	0	0	0	1	1	1	0	0	0	2	0	2	1	0	0	2	1	0	0	2	0	0	0	0	1
227	1	2	0	0	0	0	1	0	0	1	1	0	1	0	0	0	0	1	0	2	2	1	2	0	0	0	0	2	2	2	2	0	0	2	0	2	1	0	0	1	1	0	0	0	0	1	0	0	0
228	1	1	2	1	0	0	0	0	0	1	2	0	0	0	0	0	0	0	1	0	0	1	1	1	1	2	0	1	2	2	0	1	1	1	2	1	0	0	0	2	2	0	0	2	1	1	0	0	0
229	0	1	1	0	0	0	2	1	1	0	0	1	1	0	1	0	0	1	0	2	2	0	2	0	1	1	0	2	2	2	1	0	2	0	1	2	2	0	0	2	1	0	0	2	0	0	0	0	0
230	0	1	2	2	0	0	0	0	0	1	2	1	1	0	1	0	0	1	1	1	1	1	1	0	0	0	0	2	2	2	1	0	1	0	2	2	2	0	0	1	1	0	0	1	0	0	0	1	0
231	0	1	1	0	0	0	2	1	1	0	0	0	0	0	0	0	0	1	1	0	0	0	1	0	1	1	1	2	2	1	0	1	2	2	0	2	1	2	1	1	1	0	0	0	2	2	0	0	0
232	0	0	2	0	1	1	1	0	1	0	0	2	2	0	2	0	0	1	1	1	2	0	2	0	0	0	0	2	1	2	2	0	2	2	0	2	2	0	0	1	1	0	0	0	0	0	0	0	0
233	1	1	2	0	0	0	2	0	1	0	0	0	2	0	1	1	0	0	1	1	2	0	1	0	0	0	0	1	2	2	0	2	1	1	0	2	2	0	0	0	0	0	1	1	1	1	0	0	0
234	0	0	2	1	1	1	2	0	1	0	1	0	0	0	0	0	0	1	0	2	2	1	2	0	0	0	0	2	2	1	0	1	1	1	0	2	1	0	0	0	0	1	0	1	0	0	0	0	1
235	1	2	0	1	0	0	1	1	1	0	0	0	1	0	1	0	0	1	0	1	2	0	1	0	1	1	0	0	1	1	1	1	1	1	0	2	2	1	1	1	0	0	0	2	0	2	0	1	0
236	0	1	2	1	0	0	1	0	0	0	1	1	1	0	1	0	0	0	0	1	1	0	1	0	0	0	0	2	2	2	1	0	2	0	1	1	1	1	0	0	0	0	0	2	1	1	0	0	0
237	0	2	0	0	0	0	1	0	1	0	0	1	1	0	0	0	0	0	1	1	2	0	1	0	0	0	0	2	1	1	2	2	1	1	1	1	0	0	0	2	2	0	0	1	1	1	0	0	0
238	0	2	0	0	0	0	2	0	0	0	0	0	0	0	0	0	0	0	1	1	1	0	2	0	1	1	0	2	1	1	1	1	1	1	1	1	1	0	0	0	0	0	0	1	1	1	0	0	1
239	0	2	1	1	0	0	2	1	0	0	0	1	1	0	2	0	0	1	0	2	2	1	2	0	0	0	0	2	2	1	0	0	1	1	0	2	1	0	0	1	1	0	0	2	0	0	0	0	1
240	1	2	1	0	0	0	2	1	0	0	0	0	0	0	0	0	0	1	0	2	1	1	1	1	1	1	0	2	2	1	0	1	1	0	2	0	0	0	0	2	2	0	2	2	1	0	0	0	0
241	0	0	1	0	0	0	2	1	0	0	0	1	1	0	1	0	0	0	1	1	1	2	0	1	1	1	0	2	2	1	0	1	1	1	0	2	1	1	1	1	1	1	0	1	0	1	0	0	0
242	0	1	1	0	0	0	0	0	0	0	2	1	1	0	1	0	0	1	0	1	2	1	1	1	1	1	0	2	2	2	0	0	1	2	0	2	1	0	0	1	1	0	1	1	1	1	0	0	0
243	0	2	1	0	0	1	1	0	1	0	1	1	1	0	1	0	0	0	1	1	2	0	2	0	0	0	0	2	1	1	1	1	1	1	0	2	1	0	0	1	1	0	0	1	0	0	0	0	0
244	0	2	1	0	0	0	1	1	0	0	1	0	0	0	0	0	0	0	1	0	2	0	2	0	1	1	0	1	1	1	2	0	1	1	1	2	1	0	0	0	0	0	1	2	0	0	0	0	0
245	1	2	0	0	0	0	2	0	0	0	1	0	2	0	2	1	0	1	0	2	2	0	2	0	0	0	0	1	2	2	1	0	1	2	0	2	0	0	0	1	1	0	0	1	0	0	0	1	0
246	0	2	2	1	0	0	2	1	0	0	0	1	1	0	1	0	0	0	0	2	2	0	2	0	0	0	0	2	2	2	1	0	2	1	0	2	2	1	1	0	0	0	1	1	1	0	0	1	0
247	0	2	0	1	0	0	1	1	0	0	1	0	2	0	1	0	0	0	0	2	2	0	2	0	0	0	0	1	2	2	0	2	2	1	0	2	1	1	1	1	1	1	1	1	0	0	0	0	0
248	1	1	2	0	0	0	2	0	1	0	1	0	0	0	1	1	0	1	1	0	0	0	2	0	0	0	0	1	2	2	0	1	2	1	1	1	2	0	0	1	1	0	0	0	0	1	0	0	0
249	0	1	2	1	0	0	2	0	1	0	0	0	0	0	0	0	0	1	1	1	2	1	2	0	0	0	2	2	2	2	1	0	2	1	1	1	2	0	0	0	0	0	2	2	0	0	0	0	0
250	0	2	1	0	0	0	2	0	1	0	0	0	0	0	0	0	0	0	1	1	2	0	2	0	0	0	0	1	1	1	1	1	1	1	1	1	1	0	0	1	1	0	1	2	2	1	0	2	0
251	1	0	2	1	0	0	1	0	0	1	2	0	0	0	0	0	0	0	0	1	1	0	2	0	0	0	1	2	2	2	0	2	2	2	0	2	2	0	0	0	0	1	0	1	2	1	0	0	0
252	0	1	1	1	0	1	2	1	0	0	1	1	1	0	1	0	0	2	0	2	2	1	2	0	0	0	0	2	2	2	1	0	1	2	0	2	2	0	0	1	1	0	0	2	0	2	0	0	0
253	0	1	2	1	0	0	2	0	0	0	0	0	0	0	0	0	0	0	0	2	2	1	2	0	0	0	0	1	1	1	1	0	1	1	1	1	1	1	1	1	1	1	1	2	1	0	0	0	0
254	1	1	1	0	0	0	2	0	2	0	0	0	0	0	0	0	0	0	1	0	1	1	2	0	0	0	0	2	2	2	1	2	2	2	0	2	1	0	0	1	1	0	1	2	1	0	0	0	1
255	0	1	2	1	0	0	2	0	2	0	0	1	1	0	1	0	0	1	1	1	2	0	2	0	0	0	0	0	1	1	1	0	2	1	0	2	1	0	0	1	1	1	1	2	0	1	0	0	0
256	1	2	0	0	1	1	1	1	1	0	0	0	1	0	0	0	0	1	1	1	2	0	2	0	0	0	0	0	1	2	1	0	2	1	0	2	2	0	0	2	1	1	0	0	2	0	0	0	0
257	1	1	1	1	0	0	1	0	1	0	0	0	1	0	0	0	0	1	0	2	2	1	2	0	0	0	0	1	2	2	1	0	0	1	2	2	1	0	0	2	2	0	1	2	1	0	0	0	1
258	0	1	1	1	1	1	1	0	1	0	1	0	0	0	0	0	0	1	1	1	1	1	2	0	0	0	0	1	1	1	2	1	2	0	2	1	0	0	0	2	1	0	0	2	1	0	0	1	0
259	0	1	1	0	0	0	2	1	0	0	0	0	0	0	0	0	0	1	0	2	2	0	1	0	0	0	0	2	1	1	2	1	2	2	0	2	0	0	0	2	2	0	0	1	1	1	0	0	0
260	1	1	2	1	0	0	2	1	0	0	0	0	0	0	0	0	0	0	1	1	2	0	1	0	0	0	0	2	2	2	2	1	1	1	0	2	2	1	1	1	1	0	0	1	0	1	0	0	0
261	0	2	0	0	0	0	2	0	1	0	0	0	0	0	0	0	0	1	1	1	2	0	2	0	0	0	0	2	1	1	2	0	1	0	1	2	1	0	0	2	2	0	0	1	0	0	0	2	0
262	1	2	0	1	0	0	1	0	1	0	0	0	0	0	0	0	0	1	0	1	1	1	2	0	0	0	0	2	2	2	1	1	1	1	0	2	2	0	0	1	1	0	1	2	1	0	0	0	1
263	0	1	1	1	0	0	1	0	1	0	0	0	0	0	0	0	0	1	2	0	1	1	1	1	1	1	0	2	1	1	2	1	1	2	1	2	0	0	0	2	2	1	1	1	1	1	0	0	0
264	0	1	0	0	0	0	0	0	0	0	2	0	1	0	1	0	0	0	1	1	2	0	2	0	2	2	0	2	2	2	2	1	2	0	1	1	0	0	0	2	2	0	0	1	0	1	0	0	0
265	1	2	1	1	0	0	2	1	0	0	0	1	1	0	1	0	0	1	0	2	2	1	2	0	0	0	0	1	2	2	0	1	2	1	1	2	2	0	0	0	0	0	0	2	0	0	0	1	0
266	1	1	1	0	0	0	2	0	1	0	0	1	2	0	2	0	0	1	1	0	0	0	1	0	0	0	0	2	2	2	0	1	1	2	2	1	1	0	0	2	1	1	1	2	1	0	0	1	0
267	0	1	1	0	0	0	1	2	0	0	0	0	1	0	1	0	0	1	0	2	2	1	2	0	0	0	0	2	2	2	1	1	2	1	1	1	1	1	1	1	1	0	2	2	0	0	0	0	1
268	0	1	1	0	1	1	1	0	1	0	0	0	0	0	0	0	0	0	0	2	2	0	2	0	0	0	0	1	2	2	0	0	1	0	2	0	2	0	0	2	1	0	0	2	0	0	0	1	0
269	1	1	2	0	1	1	2	0	1	0	1	0	1	0	0	0	0	0	0	2	2	1	0	0	1	1	0	1	2	2	0	0	0	2	0	2	1	1	1	1	1	0	0	1	0	1	0	0	1
270	1	0	1	0	0	0	2	0	0	0	1	0	0	0	0	0	0	0	0	2	2	0	2	0	0	0	0	2	2	1	1	2	2	0	2	1	1	0	0	1	1	0	0	2	0	0	0	0	0
271	1	1	2	0	1	1	2	1	1	0	0	0	1	0	0	0	0	0	1	1	1	0	2	0	0	0	0	2	2	2	1	0	1	2	0	2	1	1	1	0	0	1	1	2	1	1	0	0	1
272	0	1	1	0	0	0	2	0	1	0	1	0	0	0	0	0	0	0	0	2	2	0	0	0	0	0	0	2	1	2	2	2	1	1	0	2	2	0	0	1	1	0	0	2	0	0	0	1	1
273	0	2	0	0	0	0	2	0	0	0	1	0	1	0	1	0	0	0	1	1	2	0	0	0	0	0	0	1	1	1	1	0	0	2	0	2	1	0	0	2	2	1	1	2	1	1	0	0	0
274	0	1	2	0	0	0	2	0	0	1	1	0	2	0	1	0	0	1	0	2	2	1	2	0	1	1	0	2	1	1	1	0	2	2	0	2	1	0	0	2	1	0	0	2	0	0	0	1	0
275	0	1	1	0	1	1	2	0	2	0	0	0	0	0	0	0	0	1	0	2	2	1	1	1	1	1	0	1	2	2	0	0	1	2	0	2	2	0	0	1	0	0	1	2	1	0	0	0	0
276	1	0	2	0	1	1	2	0	1	0	1	1	1	0	1	0	0	0	0	1	1	0	1	0	0	0	0	2	1	1	2	1	2	0	1	2	0	0	0	2	2	2	1	2	1	0	0	0	0
277	1	0	2	0	0	0	1	0	0	0	1	0	0	0	0	0	0	1	0	2	2	1	1	1	1	1	0	2	0	0	2	0	1	2	0	2	2	0	0	1	1	0	1	1	1	1	0	0	1
278	1	2	1	0	0	0	2	0	0	0	0	1	2	0	2	0	0	0	0	2	2	0	0	0	0	1	0	2	2	2	2	0	0	2	0	2	1	0	0	1	1	1	1	1	1	0	0	0	0
279	0	2	2	0	1	1	1	0	0	0	2	0	0	0	0	0	0	0	0	2	2	0	2	0	0	0	0	2	2	1	0	0	2	2	1	2	2	0	0	0	0	0	0	2	1	2	0	0	1
280	1	1	1	0	1	1	2	0	2	0	0	0	1	0	1	0	0	1	0	2	2	0	2	0	0	0	0	2	2	2	1	2	2	2	0	2	1	0	0	1	1	0	0	2	0	2	0	0	0
281	1	1	2	0	0	0	2	0	1	0	1	0	0	0	0	0	0	1	1	1	2	1	0	1	1	1	0	2	2	2	2	1	2	0	1	1	2	0	0	1	1	0	1	2	0	0	0	0	0
282	0	2	0	0	0	0	2	0	1	0	1	0	2	0	0	0	0	0	0	2	2	1	2	0	0	0	0	2	2	2	1	0	1	0	1	2	0	0	0	1	1	1	1	1	0	1	0	0	0
283	0	2	1	0	1	1	2	0	1	0	0	1	2	0	1	0	0	2	0	2	2	1	2	0	0	0	0	1	2	2	0	0	1	2	0	2	1	2	1	1	1	0	1	2	1	0	0	0	0
284	0	1	1	0	0	0	1	0	1	0	1	0	0	0	0	0	0	0	0	1	1	1	2	0	0	0	0	2	2	2	1	2	2	2	0	2	0	0	0	2	2	0	0	2	0	1	0	0	1
285	0	1	1	0	0	0	2	0	2	0	0	0	0	0	0	0	0	0	0	2	2	0	2	0	0	0	0	2	2	2	1	0	2	2	0	2	2	0	0	0	0	0	0	2	0	1	0	1	0
286	1	1	2	0	0	0	2	1	1	0	0	0	1	1	0	0	0	0	1	1	1	1	0	1	1	1	0	2	0	0	2	0	0	0	0	2	1	0	0	1	1	0	0	2	0	0	0	0	0
287	1	0	2	0	0	0	2	0	1	0	0	0	0	0	0	0	0	0	1	1	2	0	2	0	0	0	0	1	2	2	0	1	1	0	1	1	1	0	0	1	1	1	0	0	1	1	0	0	1
288	0	2	0	1	0	0	2	0	2	0	0	0	0	0	0	0	0	1	1	0	1	0	2	0	0	0	0	2	1	0	1	0	1	2	0	2	1	0	0	1	1	1	1	1	1	1	0	0	1
289	0	0	2	0	2	2	2	1	0	0	1	1	1	0	1	0	0	1	0	2	2	0	1	0	1	1	0	1	2	2	0	1	2	1	2	2	2	0	0	1	1	1	1	2	1	1	0	0	1
290	0	1	1	0	1	1	2	0	2	0	0	0	0	0	0	0	0	1	1	1	1	1	1	0	0	0	2	2	2	2	1	1	1	1	1	1	1	0	0	1	1	0	1	2	0	0	0	0	2
291	1	1	2	0	0	0	1	0	0	0	1	0	0	0	0	0	0	0	1	1	1	1	2	0	0	0	0	1	2	2	0	0	2	1	1	1	1	1	1	1	1	0	0	1	0	0	0	0	1
292	0	1	1	0	0	0	1	0	1	0	1	1	1	0	1	0	0	0	0	2	2	2	2	0	0	0	0	1	1	1	0	2	2	0	2	0	1	0	0	0	0	0	0	2	0	2	0	1	1
293	1	1	1	0	1	1	2	0	2	0	0	0	1	0	0	0	0	1	1	1	1	0	1	0	0	0	0	1	2	2	0	1	2	1	1	1	2	0	0	1	0	0	1	2	1	0	0	1	0
294	1	2	1	1	0	0	2	0	2	0	0	0	0	0	0	0	0	1	0	2	2	0	2	0	0	0	0	1	2	2	0	1	2	2	0	2	0	0	0	1	1	1	1	2	0	1	0	0	0
295	1	1	1	0	1	1	1	0	1	1	2	0	1	0	0	0	0	0	0	2	2	1	2	0	0	0	0	2	2	2	1	1	2	1	1	1	2	1	1	0	0	0	0	0	0	1	0	0	0
296	0	1	2	0	1	1	2	0	1	0	1	0	1	0	0	0	0	2	1	1	2	0	2	0	1	1	0	2	2	1	0	2	1	1	1	1	1	0	0	1	1	2	2	2	1	1	0	0	0
297	1	2	1	0	0	0	1	0	2	0	0	0	0	0	0	0	0	2	0	1	1	0	2	0	0	0	0	1	2	2	1	0	2	1	1	1	1	0	0	0	0	0	0	2	0	0	0	0	0
298	0	1	2	0	1	1	2	0	1	0	0	0	0	0	0	0	0	0	1	1	2	0	2	0	0	0	0	1	2	2	0	0	1	1	1	1	1	0	0	1	1	0	0	2	1	1	0	1	0
299	1	2	0	0	0	0	2	0	2	0	0	1	2	0	1	0	0	1	2	0	2	0	2	0	0	0	0	2	2	2	0	1	1	1	2	1	2	0	0	0	0	0	0	2	1	2	0	0	0
300	0	1	2	1	0	0	1	0	1	0	1	0	0	0	0	0	0	0	1	1	2	0	1	0	0	0	0	1	1	1	0	1	2	1	0	2	1	0	0	0	0	0	1	1	1	0	0	0	0
301	0	1	1	0	0	0	1	0	0	0	1	0	0	0	0	0	0	1	1	1	2	0	2	0	0	0	0	2	2	2	1	0	1	1	1	1	1	1	1	1	1	0	0	2	0	1	0	0	1
302	0	1	1	0	1	2	1	0	0	0	1	0	0	0	0	0	0	0	1	1	2	1	2	0	0	0	0	1	1	2	1	1	2	0	1	1	1	0	0	1	1	2	1	2	1	0	0	0	1
303	0	2	0	0	0	0	1	0	1	0	1	1	1	0	1	0	0	1	1	1	2	0	2	0	0	0	0	1	2	2	0	2	2	0	2	0	1	1	1	1	1	0	0	2	0	2	0	0	0
304	0	1	2	1	0	0	0	0	1	0	0	0	0	0	0	0	0	0	1	1	1	1	2	0	0	0	0	1	1	0	1	0	0	2	0	2	2	0	0	0	0	0	2	2	1	0	0	0	0
305	0	0	2	0	0	0	1	0	0	0	1	1	1	0	1	0	0	0	1	1	1	1	0	0	1	1	0	2	2	2	1	2	1	2	0	2	2	0	0	1	0	0	0	2	0	1	0	0	0
306	0	1	1	0	1	1	2	0	0	0	0	1	1	0	1	0	1	1	1	0	1	0	2	0	0	0	0	1	2	1	1	0	0	0	1	1	1	1	1	0	0	1	1	1	1	0	0	0	0
307	0	0	2	0	1	1	1	0	1	0	1	0	0	0	0	0	1	2	1	1	1	1	2	0	0	0	0	2	2	2	2	1	2	2	0	2	1	0	0	1	1	1	1	2	0	0	0	1	1
308	0	2	0	0	0	0	2	0	2	0	0	0	0	0	0	0	0	0	1	1	2	1	0	1	0	1	0	1	2	2	0	1	1	1	1	1	2	0	1	2	0	2	2	2	0	1	0	0	0
309	0	1	2	1	0	0	1	1	0	1	1	1	2	0	1	0	0	1	1	1	1	0	2	0	1	1	0	2	2	1	2	0	1	2	0	2	1	0	0	2	2	0	1	2	0	0	0	0	0
310	0	1	2	1	0	0	2	1	1	0	0	0	0	0	1	1	0	0	0	1	1	1	2	0	1	1	1	2	2	2	0	0	1	0	1	1	1	1	1	1	1	1	1	2	1	1	0	0	1
311	0	0	2	0	1	1	2	0	2	0	0	0	0	0	1	1	0	0	0	2	2	1	1	0	0	0	0	2	2	2	0	2	2	0	1	1	2	0	0	1	1	0	0	2	0	1	0	0	1
312	0	1	0	0	0	0	2	0	1	0	0	0	1	0	1	0	0	0	0	1	1	1	2	0	0	0	0	1	2	2	0	2	2	0	1	1	1	1	1	1	1	0	0	2	0	0	0	0	1
313	1	2	0	0	0	0	1	0	1	0	1	0	0	0	0	0	0	0	0	1	1	1	2	0	0	0	0	1	2	2	0	0	1	1	1	1	2	0	0	0	0	1	1	2	1	1	0	0	1
314	0	1	1	0	0	0	2	0	1	0	0	1	1	0	1	0	0	0	1	1	1	0	1	0	1	1	0	1	2	2	0	1	2	2	0	2	1	0	0	2	2	0	0	2	0	1	0	0	0
315	0	0	2	0	0	0	1	0	1	0	1	0	2	0	2	0	0	1	0	2	2	0	2	0	1	1	0	1	2	2	0	1	1	0	0	1	2	0	0	2	2	0	1	2	1	0	0	0	0
316	0	1	1	0	0	0	2	1	1	1	0	0	1	0	0	0	1	1	0	1	1	0	2	0	1	1	0	2	2	1	1	0	2	2	0	2	1	0	0	1	1	0	0	2	0	2	0	0	0
317	0	2	0	0	0	0	1	0	0	0	1	0	1	0	0	0	0	0	0	2	2	2	2	0	0	0	0	1	2	2	1	1	2	1	1	2	1	0	0	1	1	0	0	1	0	1	0	0	0
318	0	1	2	0	0	0	1	0	0	1	2	0	0	0	0	0	0	0	1	1	1	0	2	0	0	0	1	2	1	1	1	1	1	1	1	2	0	0	0	2	2	0	0	2	1	1	0	0	0
319	1	1	2	1	0	0	2	0	2	0	0	0	0	0	0	0	0	0	0	2	2	0	2	0	1	1	0	2	2	2	0	1	2	0	2	1	1	0	0	1	1	0	0	2	0	1	0	1	0
320	0	0	2	1	0	0	0	0	1	0	0	0	1	0	0	0	0	1	0	1	1	0	2	0	0	0	0	2	2	2	0	1	1	2	0	2	0	0	0	1	1	0	1	2	0	0	0	2	0
321	0	0	2	0	0	0	2	0	2	0	0	1	1	0	1	0	0	1	0	1	1	0	2	0	0	0	0	1	1	1	2	0	1	2	1	2	2	0	0	0	0	0	0	2	0	1	0	0	0
322	1	1	1	0	0	1	1	0	1	1	1	0	1	0	1	0	0	0	1	1	1	0	2	0	0	0	1	1	1	1	1	1	2	1	1	2	2	0	1	2	0	1	1	1	1	1	0	0	0
323	0	1	1	1	0	0	2	0	0	0	0	0	0	0	0	0	0	0	0	2	2	0	1	0	1	1	0	1	2	2	0	0	1	0	1	1	1	0	0	1	1	1	0	1	0	0	0	0	0
324	1	1	2	1	0	0	2	0	1	0	2	0	1	0	1	0	0	0	1	1	1	0	2	0	0	0	1	2	1	1	1	0	2	0	1	1	0	0	0	2	1	0	1	1	1	0	0	0	0
325	1	2	0	0	0	0	2	1	0	0	0	0	0	0	0	0	0	0	1	1	1	0	2	0	0	0	0	2	1	2	2	2	2	1	0	2	1	1	1	0	0	0	0	2	0	2	0	0	2
326	1	2	0	0	0	0	2	1	1	0	0	1	1	0	1	0	1	2	0	1	1	0	2	0	0	0	0	2	2	2	0	1	1	1	1	1	1	0	0	2	2	0	1	2	1	0	0	1	0
327	1	2	0	0	0	0	2	1	0	0	0	1	1	0	1	0	0	1	1	1	2	0	2	0	0	0	0	2	2	2	1	0	1	2	0	2	1	0	0	0	0	0	0	2	0	1	0	0	0
328	0	0	2	1	1	1	1	1	0	0	1	0	0	0	0	0	1	2	1	1	1	0	2	0	0	0	0	2	2	2	1	1	1	1	1	1	1	0	0	0	0	0	0	1	1	1	1	0	0
329	1	1	1	0	0	0	1	0	0	0	1	1	2	0	1	0	0	1	0	2	1	1	1	1	1	1	0	2	2	2	1	0	1	1	1	2	0	0	0	1	1	0	0	1	0	0	0	0	1
330	0	2	1	0	0	0	2	0	2	0	0	1	2	0	1	0	0	0	0	2	2	1	0	1	1	1	0	2	2	2	1	1	1	0	2	1	2	0	0	0	0	1	1	2	0	0	0	0	0
331	0	2	0	1	0	0	1	0	0	0	0	0	1	0	0	0	0	0	0	2	2	0	2	0	0	0	0	2	1	1	2	0	1	2	1	2	0	0	0	0	0	1	1	1	1	0	0	0	0
332	1	1	1	0	0	0	1	1	0	0	1	0	0	0	0	0	0	0	1	1	2	1	2	0	0	0	0	1	1	1	0	1	2	1	1	2	2	0	0	0	0	2	2	2	1	1	0	0	0
333	1	1	1	0	0	0	0	0	1	1	1	0	0	0	0	0	0	0	0	2	2	0	2	0	0	0	0	1	2	2	0	0	1	2	0	2	2	0	0	0	0	0	0	2	0	1	1	0	0
334	1	2	0	0	0	0	2	1	0	0	0	1	1	0	1	0	0	0	0	1	1	0	2	0	1	1	0	2	2	2	0	0	1	0	1	2	0	0	0	1	1	1	1	1	1	1	1	0	0
335	0	2	0	0	0	0	1	1	0	0	0	0	0	0	0	0	0	0	0	2	2	1	2	0	0	0	0	2	2	2	2	0	1	2	2	1	1	0	0	2	2	1	0	0	1	1	0	1	0
336	0	1	1	0	0	0	1	1	1	0	0	0	0	0	0	0	0	1	0	1	1	0	2	0	0	0	0	2	2	2	1	1	2	0	2	0	1	0	0	0	0	0	0	1	0	1	0	0	0
337	0	1	1	0	0	0	1	0	1	0	0	0	0	0	0	0	0	0	1	1	2	1	2	0	1	1	0	2	2	1	0	0	2	2	0	2	2	0	1	1	0	0	0	2	0	0	0	1	0
338	1	1	2	1	1	1	0	0	1	0	0	1	1	0	1	0	0	0	2	0	1	0	2	0	1	1	0	1	2	2	0	1	2	0	1	1	2	0	0	1	1	0	0	1	0	0	0	0	0
339	0	0	2	0	2	2	0	0	0	0	2	0	0	0	0	0	0	0	0	1	1	0	2	0	0	0	0	2	2	2	1	2	2	0	2	1	1	0	0	0	0	1	1	2	0	0	0	1	0
340	1	1	1	0	1	1	1	0	0	0	1	1	1	0	1	0	0	1	0	2	2	2	2	0	0	0	1	2	2	2	0	1	1	1	1	1	1	0	0	1	1	1	0	0	2	0	1	0	0
341	1	1	1	1	0	0	2	0	2	0	0	0	0	0	0	0	0	0	0	1	1	0	2	0	0	0	0	0	2	2	0	0	2	0	2	2	0	0	0	2	2	1	1	2	1	0	0	0	0
342	0	1	1	0	0	0	2	1	1	0	0	1	1	0	1	0	0	1	1	1	2	0	1	0	1	1	0	2	2	2	1	1	1	2	0	2	1	0	0	1	1	1	2	2	0	1	0	0	0
343	0	1	1	0	0	0	2	0	0	0	0	1	1	0	1	0	0	1	1	1	1	0	2	0	0	0	0	1	2	2	0	1	0	1	1	1	1	0	0	1	1	0	1	1	0	2	0	0	1
344	0	1	1	0	1	1	2	0	1	0	0	2	2	0	2	0	0	0	1	0	1	0	1	0	0	0	0	1	1	1	2	0	1	1	1	2	2	1	1	0	0	0	0	1	0	1	0	0	1
345	1	1	1	0	0	0	2	0	0	0	1	0	0	0	0	0	0	0	1	1	1	0	2	0	0	0	0	2	2	2	1	0	0	2	0	2	1	1	1	0	0	0	1	1	1	1	0	0	0
346	1	2	0	1	0	0	2	0	0	0	1	0	1	0	1	0	0	1	1	1	2	1	1	1	1	1	0	1	2	2	1	1	0	1	0	2	2	0	0	2	2	0	0	1	1	1	0	0	1
347	1	1	1	0	0	0	2	0	2	0	0	1	2	0	2	0	0	0	0	1	1	0	2	0	0	0	0	1	2	2	0	0	1	1	1	1	2	0	1	2	1	0	0	2	0	0	0	0	0
348	1	1	1	1	0	0	1	0	0	0	1	0	0	0	0	0	0	0	2	0	1	1	1	1	1	1	0	2	2	2	0	1	2	0	1	1	1	1	1	0	0	0	0	1	0	0	0	0	1
349	0	0	2	0	0	0	1	0	1	0	0	0	1	0	0	0	0	0	0	1	1	0	2	0	0	0	0	2	1	1	2	2	2	0	2	0	1	0	0	2	2	1	1	1	1	1	0	0	0
350	1	1	1	1	0	0	1	0	1	1	1	0	1	1	0	0	0	2	0	2	2	2	0	1	1	1	0	2	2	2	0	0	2	2	1	1	1	0	0	0	0	1	0	1	0	0	0	1	1
351	1	0	2	0	1	1	2	0	2	0	0	1	1	0	1	0	0	0	0	2	2	0	2	0	0	0	1	2	2	2	0	1	1	1	1	1	2	0	1	2	0	1	0	0	0	0	0	0	0
352	0	0	1	0	0	0	2	0	0	0	1	1	2	0	2	0	0	1	1	1	1	0	1	0	0	0	0	1	2	2	0	1	2	1	1	1	2	0	0	1	1	0	0	1	0	0	0	0	0
353	0	2	0	0	0	0	2	0	0	0	1	0	0	0	0	0	0	1	2	0	2	0	1	0	0	0	0	2	2	2	0	1	1	1	0	2	2	1	1	1	0	0	0	1	1	1	0	0	0
354	1	1	1	0	0	1	1	0	1	0	0	1	1	1	0	1	0	1	1	1	2	0	2	0	0	0	0	2	1	2	2	0	1	1	0	2	2	1	1	1	0	0	0	0	0	0	0	0	1
355	0	2	0	0	0	0	1	0	0	0	2	0	0	0	0	0	0	1	1	1	2	1	1	1	1	1	0	1	2	2	1	0	1	1	1	1	2	0	0	1	1	0	2	2	0	0	0	0	0
356	1	2	1	2	0	0	2	0	1	0	1	1	1	1	0	1	0	1	1	1	1	1	2	0	0	0	0	2	2	1	0	1	2	1	1	1	2	0	0	0	0	0	2	2	1	0	0	0	0
357	0	2	1	0	0	0	2	0	0	0	0	0	0	0	0	0	0	0	0	1	1	0	2	0	0	0	0	2	1	1	2	0	1	2	0	2	1	0	0	0	0	1	1	2	1	0	0	0	0
358	1	1	0	0	0	0	1	0	0	0	1	1	1	0	0	0	0	1	1	1	1	0	2	0	0	0	0	2	1	1	1	0	1	2	0	2	2	0	0	1	1	1	1	2	0	0	0	0	0
359	0	1	1	0	0	0	2	0	1	0	0	0	1	0	0	0	1	1	1	1	1	0	2	0	0	0	0	2	2	2	2	0	0	2	0	2	1	0	0	1	1	0	1	2	1	0	0	0	0
360	0	1	1	0	1	1	0	0	0	1	2	1	1	0	1	0	0	1	1	1	2	0	2	0	0	0	0	2	2	2	0	0	1	2	1	2	0	0	0	1	1	1	1	1	1	2	0	1	1
361	1	2	0	0	0	0	2	0	0	0	0	0	1	0	1	1	0	0	0	2	2	1	2	0	0	0	0	2	2	2	0	1	2	1	1	1	1	0	0	1	1	0	1	2	1	0	1	0	1
362	1	1	2	0	0	0	2	0	2	0	0	0	0	0	0	0	0	1	1	1	1	0	1	0	0	0	0	2	1	1	2	1	1	2	1	2	2	0	0	0	0	0	0	1	0	1	0	1	0
363	0	1	1	1	0	0	2	1	0	0	0	0	0	0	0	0	0	0	0	2	2	1	2	0	0	0	0	2	1	1	2	0	0	2	0	2	2	0	0	1	1	0	0	1	0	1	0	0	0
364	1	1	1	0	0	0	2	1	1	0	0	0	1	0	0	0	0	1	1	0	0	0	2	0	0	0	0	2	2	2	0	1	1	1	1	2	2	0	0	1	1	0	1	1	1	0	0	0	0
365	0	1	2	0	1	1	1	0	0	0	1	0	0	0	0	0	0	0	1	1	1	1	0	0	1	1	0	2	2	1	0	0	2	1	1	1	1	1	0	1	1	0	0	1	0	0	0	0	0
366	1	0	2	0	0	0	1	0	0	0	2	1	2	0	2	1	0	0	0	2	2	0	1	1	1	1	0	2	0	0	2	0	2	1	0	2	2	0	0	2	1	0	0	2	0	2	0	0	1
367	0	1	1	0	0	1	0	0	1	1	1	1	2	0	2	0	0	1	0	2	2	0	2	0	1	1	0	1	2	2	0	1	1	2	0	2	2	0	0	0	0	0	2	2	0	0	0	1	0
368	1	1	1	0	0	0	2	1	0	0	0	0	0	0	0	0	0	0	0	2	2	0	1	0	1	1	0	2	1	1	2	0	2	0	1	2	1	0	0	0	0	0	2	2	0	0	0	0	0
369	1	1	2	1	0	0	2	0	1	0	1	0	1	0	0	0	0	1	0	2	2	0	2	0	0	0	0	2	2	2	0	1	1	1	0	2	1	0	0	0	0	2	2	2	0	1	0	0	0
370	0	1	2	1	0	0	1	0	0	0	1	0	1	0	0	0	0	1	1	1	1	0	2	0	1	1	0	2	2	2	1	1	0	2	0	2	2	0	0	1	1	0	0	2	0	2	1	0	0
371	1	1	1	0	0	0	2	0	2	0	0	0	1	0	1	0	0	1	0	2	2	0	2	0	0	0	0	1	1	1	0	0	2	0	1	1	1	0	0	1	1	0	0	0	0	1	0	0	0
372	0	0	2	0	0	0	2	0	0	0	0	1	1	0	1	0	0	1	0	2	2	1	2	0	0	0	0	2	2	1	0	0	2	2	0	2	2	0	0	1	1	0	1	2	1	0	0	0	0
373	0	2	1	0	0	0	1	0	0	0	1	0	1	0	0	0	0	0	2	0	1	0	2	0	0	0	0	2	1	1	2	1	2	0	1	1	2	0	0	0	0	1	0	0	1	1	0	1	0
374	0	1	1	0	0	0	1	0	0	0	1	0	0	0	0	0	0	0	1	1	2	0	2	0	0	0	0	0	1	1	1	1	1	0	2	1	1	2	1	1	1	0	1	2	0	0	0	0	0
375	1	1	1	1	1	1	2	0	0	0	0	1	1	0	1	0	0	0	0	1	1	0	1	0	0	0	0	2	2	2	2	0	2	2	0	2	1	1	1	1	1	1	1	2	1	1	1	0	0
376	1	1	2	1	0	0	2	1	0	0	0	0	0	0	0	0	0	1	0	2	2	1	2	0	0	0	0	1	2	2	0	0	0	2	0	2	1	0	0	2	2	0	0	1	0	1	0	0	1
377	0	1	1	1	0	0	2	0	0	0	1	0	0	0	0	0	0	0	0	1	1	0	2	0	0	0	0	1	1	0	1	1	2	0	2	1	2	0	0	1	0	0	0	2	0	0	0	0	2
378	0	1	1	1	0	0	2	0	0	0	1	1	0	0	0	0	0	1	2	0	2	0	2	0	0	0	0	1	2	2	1	1	1	1	1	1	2	1	1	1	1	1	1	2	0	0	0	0	0
379	0	1	2	1	0	0	1	0	1	0	1	0	1	0	0	0	0	1	1	0	0	2	0	1	1	1	0	2	1	1	2	0	2	1	2	1	1	0	0	1	1	0	1	2	0	1	0	0	0
380	0	0	2	0	0	1	2	0	0	0	1	1	2	0	1	0	1	2	0	1	1	0	2	0	0	0	0	2	2	2	0	0	2	1	0	2	2	0	0	0	0	0	0	2	0	1	0	0	0
381	1	2	0	0	0	0	1	0	0	0	2	1	1	0	1	0	0	0	0	1	0	1	2	0	0	0	1	2	2	2	0	1	2	1	1	1	1	0	0	2	2	0	0	1	1	0	0	0	2
382	0	1	1	0	0	0	2	0	1	0	1	1	1	0	1	0	0	0	0	2	2	0	2	0	0	0	0	2	2	2	0	2	1	0	2	0	1	0	0	2	2	0	1	1	1	1	0	0	1
383	1	2	1	0	0	0	2	1	1	0	0	1	0	0	0	0	0	0	1	1	1	0	2	0	0	0	0	2	2	1	0	1	2	0	1	2	0	0	0	2	2	1	1	2	1	0	0	1	0
384	0	2	1	1	0	0	2	0	0	0	0	0	1	0	0	0	0	0	0	2	2	1	1	0	0	0	0	2	2	1	0	0	1	2	1	2	1	1	1	1	1	0	0	1	0	1	0	0	0
385	1	1	2	1	0	0	2	0	0	0	1	0	0	0	1	1	0	2	1	1	1	1	1	0	1	1	0	2	2	2	2	0	1	1	0	2	2	0	0	0	0	1	0	1	2	1	0	1	0
386	1	2	1	1	0	0	1	0	1	0	0	0	1	0	0	0	0	1	1	1	1	0	2	0	0	0	0	2	2	2	0	0	2	2	0	2	1	0	0	2	2	0	2	2	1	0	0	1	0
387	0	1	1	0	1	1	1	0	1	0	0	0	1	0	0	0	0	2	2	0	0	0	2	0	1	1	0	2	2	2	0	0	1	2	0	2	1	0	0	2	2	1	1	2	1	1	0	0	0
388	0	1	2	0	0	0	1	0	0	0	2	1	2	0	1	0	0	1	2	0	2	0	2	0	0	0	0	2	1	1	2	0	1	1	1	1	2	0	1	2	1	0	1	2	1	0	0	0	0
389	1	1	1	0	0	0	2	0	1	0	2	0	0	0	0	0	0	0	0	2	2	0	2	0	1	1	0	2	2	2	2	1	0	1	1	1	1	0	0	2	2	0	0	2	0	2	0	0	0
390	1	0	2	0	1	1	2	0	1	0	0	2	2	0	2	0	0	0	1	1	2	0	2	0	0	0	0	1	2	2	0	0	2	1	2	1	2	0	0	1	1	0	0	1	0	1	0	0	0
391	1	2	0	0	0	0	1	0	0	0	1	0	2	0	0	0	0	1	1	1	2	0	2	0	0	0	0	2	2	2	1	0	2	2	0	2	2	0	0	0	0	0	0	2	0	1	0	0	0
392	0	0	2	1	1	1	1	0	1	0	1	0	0	0	0	0	0	1	1	0	0	1	1	0	0	0	0	1	2	2	0	0	0	0	0	2	2	1	1	1	1	0	1	1	1	1	0	0	0
393	0	1	1	0	1	1	1	1	0	0	1	0	1	0	1	1	0	0	0	1	0	1	1	1	1	1	0	2	1	1	1	0	0	2	0	2	2	1	1	1	1	0	0	1	0	0	0	0	1
394	0	2	1	0	0	0	0	0	0	0	1	1	2	0	1	0	0	0	0	2	2	0	1	0	0	0	0	0	2	2	0	2	2	0	2	0	2	0	0	0	0	0	0	0	0	1	0	0	0
395	0	1	1	0	0	0	1	0	0	0	1	0	0	0	1	1	0	1	0	2	2	1	2	0	0	0	0	1	1	1	0	1	1	2	0	2	1	0	0	2	2	1	1	2	2	0	0	0	0
396	1	1	1	1	0	0	2	0	1	0	0	0	2	0	1	0	0	0	1	0	1	0	2	0	0	0	1	2	2	2	1	0	1	2	0	2	0	0	0	1	1	0	0	0	0	0	0	0	0
397	1	2	2	0	0	0	2	0	0	0	0	1	1	0	1	0	1	1	0	2	2	0	1	1	1	1	0	2	2	2	1	1	2	0	1	1	2	0	1	1	0	0	0	2	1	0	0	0	0
398	0	1	2	0	1	1	2	0	1	0	0	0	0	0	0	0	0	1	0	2	2	1	2	0	0	0	0	2	2	2	0	0	0	2	0	2	1	0	0	2	2	1	1	1	1	1	0	0	1
399	0	2	1	2	0	0	2	0	0	0	0	0	0	0	0	0	0	0	0	1	1	0	2	0	0	0	0	0	2	2	0	0	1	2	0	2	1	0	0	1	1	1	1	2	2	2	0	1	0
400	0	1	1	0	0	0	2	0	1	0	1	1	0	0	0	0	0	1	0	1	1	0	2	0	0	0	0	2	2	2	1	0	0	1	1	1	0	0	0	1	1	0	0	2	0	2	0	1	0
401	1	2	0	0	0	0	1	0	1	0	0	1	1	0	1	0	0	0	0	2	2	0	2	0	0	0	1	2	1	1	1	2	2	1	0	2	1	0	0	1	1	0	0	0	0	1	0	2	0
402	0	1	1	1	0	0	1	1	1	0	1	0	0	0	0	0	0	2	1	1	2	1	2	0	0	0	1	2	2	2	0	1	1	1	2	1	0	1	1	1	1	1	1	1	1	0	0	0	0
403	1	1	1	0	1	1	2	1	1	0	0	0	1	0	0	0	0	1	0	1	1	1	2	0	0	0	0	1	2	2	0	0	2	2	1	1	2	1	1	0	0	0	0	2	0	0	0	0	1
404	1	1	1	0	0	0	2	0	1	0	0	0	0	0	0	0	0	0	1	1	1	0	2	0	1	1	0	2	2	2	1	1	2	1	1	2	2	0	0	1	1	0	0	2	0	1	0	0	0
405	1	2	0	0	0	0	2	1	1	0	0	0	1	0	0	0	0	1	0	2	2	1	1	1	1	1	0	2	1	1	1	1	2	2	0	2	0	0	0	2	2	1	1	1	1	1	0	0	0
406	0	2	1	0	0	0	2	0	0	0	1	0	1	0	0	0	0	0	0	2	2	0	2	0	0	0	0	2	2	2	0	1	1	2	0	2	2	1	1	0	0	1	1	2	1	0	0	0	0
407	0	1	1	1	0	0	2	0	2	0	0	1	2	0	1	0	1	2	1	1	1	0	2	0	0	0	0	2	2	2	0	0	1	1	1	1	1	0	0	2	2	0	0	1	0	1	0	0	0
408	1	2	1	0	0	0	1	0	0	0	1	0	0	0	0	0	0	0	0	2	2	0	2	0	0	0	0	2	2	2	0	0	1	2	0	2	2	0	0	0	0	0	0	2	0	0	0	0	1
409	0	0	2	1	0	0	2	0	2	0	0	0	0	0	0	0	0	2	1	1	1	0	2	0	1	1	0	2	2	2	0	0	1	1	0	2	2	0	0	0	0	2	2	2	1	0	0	0	0
410	1	1	1	1	0	0	1	0	2	0	0	0	0	0	0	0	0	0	0	1	1	0	2	0	0	0	1	2	2	2	0	2	2	0	2	0	2	1	1	0	0	0	0	2	0	0	0	0	0
411	1	1	1	0	0	0	1	0	1	0	0	0	1	0	1	0	0	2	1	1	2	0	2	0	0	0	0	1	2	2	0	0	1	0	1	2	1	0	0	1	1	1	2	2	1	0	0	1	0
412	1	1	1	0	1	1	2	0	0	1	1	1	2	0	1	0	0	0	0	1	1	1	2	0	1	1	2	2	2	2	1	0	1	0	1	1	2	0	0	0	0	0	0	1	1	1	0	0	1
413	0	2	0	0	0	0	2	0	0	0	0	2	2	0	2	0	0	0	1	1	1	1	1	0	1	1	0	2	2	2	1	1	1	2	0	2	1	0	0	2	2	0	1	1	1	1	0	0	0
414	0	1	2	0	1	1	2	0	2	0	0	0	0	0	0	0	0	0	0	2	2	0	1	0	0	0	0	2	1	1	2	1	0	1	0	2	1	0	0	1	1	0	0	0	1	1	0	1	0
415	0	2	0	0	0	0	1	0	0	0	1	0	2	0	0	0	0	0	0	2	2	0	2	0	1	1	0	2	2	2	0	0	2	2	0	2	2	1	1	1	0	0	1	1	1	1	0	0	1
416	0	2	1	1	0	0	2	1	1	0	0	0	0	0	0	0	0	0	0	1	1	0	2	0	1	1	0	2	1	1	1	0	1	0	1	1	1	1	1	0	0	0	0	2	0	1	0	0	1
417	0	1	2	1	0	0	1	0	1	0	0	0	1	0	0	0	0	0	1	1	1	0	2	0	0	0	0	1	2	2	0	1	1	1	0	2	0	0	0	2	2	0	2	2	0	0	0	0	1
418	1	2	0	0	0	0	1	0	0	0	1	0	1	0	0	0	0	0	0	1	1	0	1	0	0	0	1	2	2	2	0	0	2	1	2	1	1	1	0	0	0	0	0	0	0	0	0	0	0
419	0	0	2	0	0	0	2	0	2	0	0	1	2	0	1	0	0	1	2	0	2	2	2	0	0	0	0	2	2	2	1	1	1	1	1	1	1	0	0	1	1	2	2	2	1	1	0	0	1
420	0	1	2	0	0	0	2	1	1	0	0	1	1	0	1	0	1	1	0	2	2	0	2	0	0	0	0	1	2	2	0	0	1	2	1	2	2	1	1	1	0	1	0	1	1	2	0	0	1
421	1	1	2	1	1	1	1	1	0	0	1	1	1	0	1	0	0	0	1	0	1	0	1	0	0	0	1	2	2	2	1	0	0	2	0	2	0	0	0	2	2	0	0	0	0	1	0	0	0
422	0	0	2	0	0	0	1	0	1	0	1	0	1	0	0	0	0	0	2	0	2	1	1	1	1	1	0	2	2	2	0	0	2	0	1	2	1	0	0	1	1	0	1	2	0	0	0	0	0
423	0	0	2	0	1	1	1	0	0	0	1	2	1	0	1	0	0	0	0	1	1	1	2	0	0	0	0	0	1	2	1	1	2	0	2	0	0	0	0	2	2	0	1	1	1	1	0	0	1
424	0	0	2	1	1	1	1	1	0	0	1	2	2	1	1	1	0	1	2	0	2	1	2	0	0	0	0	2	1	1	1	0	1	1	0	2	0	0	0	1	1	1	1	2	1	1	0	0	0
425	1	1	1	0	0	0	2	0	2	0	0	1	2	1	1	1	0	1	0	2	2	0	2	0	0	0	0	2	2	1	2	1	1	1	1	1	2	0	0	1	1	0	0	1	0	0	0	0	0
426	0	2	1	0	0	1	1	0	1	0	1	0	0	0	0	0	0	1	1	1	1	1	1	1	1	1	0	1	2	2	0	1	1	1	1	2	1	0	0	1	1	1	1	2	1	0	0	0	1
427	1	1	1	0	1	2	2	0	2	0	0	2	2	0	2	0	0	0	0	2	1	0	2	0	0	0	0	2	2	2	1	0	1	2	0	2	1	0	0	0	0	0	0	2	0	0	0	0	0
428	1	1	1	0	1	1	2	0	2	0	0	0	1	0	0	0	0	0	0	2	2	0	2	0	0	0	2	2	2	2	1	1	1	2	0	2	1	0	0	2	2	0	0	2	0	1	0	0	0
429	0	1	1	0	1	1	1	0	0	0	2	0	0	0	0	0	0	1	0	2	2	1	0	0	0	0	1	2	2	2	0	0	1	2	0	2	1	0	0	1	1	0	0	2	0	1	0	1	0
430	0	0	1	0	0	0	2	0	0	0	1	1	1	0	1	0	0	0	1	1	2	1	1	1	1	1	0	2	1	1	2	0	0	0	1	1	2	0	0	0	0	0	0	2	0	0	0	0	1
431	1	1	1	0	0	0	2	1	1	0	0	0	1	0	0	0	0	0	1	1	1	1	1	1	1	1	0	1	1	1	0	0	2	1	0	2	1	0	0	0	0	1	1	1	1	1	0	0	0
432	1	2	0	0	0	0	2	1	1	0	0	0	0	0	0	0	0	2	0	2	2	0	2	0	0	0	0	1	2	2	0	2	2	0	1	1	1	0	0	2	2	1	1	1	0	1	0	0	0
433	0	0	2	1	0	0	2	1	1	0	0	0	1	0	0	0	0	1	0	2	2	0	2	0	1	1	0	1	2	2	1	0	1	1	1	1	1	0	0	1	1	0	0	2	0	2	0	0	0
434	1	2	1	0	1	1	2	0	0	0	1	0	0	0	0	0	0	1	1	1	1	2	0	1	1	1	0	1	2	2	1	0	2	2	1	1	1	0	0	2	2	1	1	2	1	0	0	0	0
435	0	2	0	0	1	1	1	0	2	0	0	1	1	1	0	1	1	0	1	1	2	0	2	0	0	0	0	2	2	2	1	0	1	2	1	1	2	0	0	2	2	1	0	1	0	1	0	0	1
436	0	2	1	0	0	0	1	1	0	0	0	0	0	0	0	0	0	0	0	2	2	0	1	0	1	1	1	2	2	2	1	0	2	0	1	2	0	0	0	2	2	0	1	2	1	0	0	0	0
437	1	1	2	1	1	1	2	0	1	0	0	1	2	0	1	0	0	1	1	1	2	0	2	0	1	1	0	2	2	2	1	0	2	1	0	2	2	0	1	2	1	0	1	2	0	0	0	0	0
438	0	2	2	0	0	0	1	0	0	0	1	0	0	0	0	0	0	0	0	2	2	1	0	0	1	1	0	2	2	2	1	1	2	2	0	2	1	0	0	1	1	0	1	2	0	1	0	0	1
439	0	1	2	1	0	0	1	0	0	1	2	0	1	0	1	1	1	1	1	1	1	0	2	0	0	0	0	1	2	2	1	0	2	1	2	1	2	0	0	1	1	0	0	2	1	1	0	0	0
440	0	2	1	0	1	1	1	1	0	0	1	1	1	0	1	0	0	0	0	2	2	1	2	0	0	0	0	1	2	2	0	0	1	2	0	2	1	1	0	0	0	0	0	2	0	0	0	0	0
441	0	1	1	0	0	0	2	1	1	0	0	1	1	0	1	0	0	0	1	0	1	0	2	0	0	0	1	2	2	2	0	1	0	2	0	2	2	0	0	0	0	0	1	2	0	0	0	0	1
442	0	1	1	0	0	0	1	0	1	0	1	0	0	0	1	1	0	0	0	2	2	0	2	0	0	0	0	2	1	0	1	1	1	1	0	2	2	0	0	1	1	0	0	2	1	2	0	0	0
443	1	2	1	0	0	0	2	0	2	0	0	2	2	0	2	0	0	1	0	2	2	0	2	0	0	0	0	1	1	1	0	0	1	0	2	1	2	0	0	2	2	0	0	1	0	1	0	0	0
444	0	2	1	1	0	0	2	0	2	0	0	0	1	0	0	0	1	1	1	0	1	2	0	1	1	1	0	2	2	2	0	2	2	2	0	2	2	0	0	1	1	0	0	1	1	1	0	0	0
445	0	1	2	1	0	0	1	0	0	0	1	1	2	1	0	1	0	0	0	2	2	1	0	1	1	1	1	2	2	2	1	0	2	1	1	1	1	0	0	1	1	1	1	2	1	0	0	0	0
446	1	1	1	0	1	1	2	1	1	0	0	1	1	0	1	0	0	0	0	2	2	0	1	0	0	0	0	2	2	2	1	0	2	1	1	2	0	0	0	1	1	0	1	1	1	1	0	0	0
447	1	0	2	0	1	1	2	0	1	0	0	0	0	0	0	0	0	0	2	0	2	0	2	0	0	0	0	2	2	2	1	0	1	2	0	2	2	0	0	1	1	0	1	2	0	0	0	2	0
448	1	1	1	1	0	0	2	0	1	0	1	0	0	0	0	0	0	1	0	2	2	0	2	1	1	2	0	1	2	2	0	2	1	2	0	2	1	0	0	1	1	0	1	2	1	0	0	0	0
449	0	0	2	0	0	0	2	0	1	0	0	0	1	0	1	0	0	0	0	2	2	0	2	0	1	1	0	2	2	1	1	0	2	1	1	2	1	0	0	2	2	0	0	0	2	2	0	0	0
450	1	1	1	0	1	1	1	0	0	0	1	0	1	0	0	0	0	1	2	0	2	0	1	0	0	0	0	2	2	2	2	1	1	0	2	0	1	0	0	1	1	0	0	1	0	0	0	2	0
451	0	1	1	1	0	0	2	0	1	0	0	0	2	0	1	0	0	1	1	0	2	0	2	0	0	0	0	2	2	2	1	0	2	1	0	2	2	0	0	1	1	1	1	2	1	1	0	0	0
452	1	0	2	0	1	1	1	0	0	0	2	1	1	0	2	0	0	1	0	2	2	1	1	0	0	0	0	2	2	2	1	0	2	1	1	2	1	0	0	1	1	1	1	2	0	1	0	0	0
453	0	1	1	0	1	2	2	0	2	0	0	1	0	0	0	0	1	1	0	2	2	1	2	0	0	0	0	2	2	2	0	1	2	1	1	2	1	1	0	1	0	0	0	2	0	2	0	0	1
454	0	2	0	1	0	0	2	0	2	0	0	0	1	0	0	0	0	1	0	2	2	1	1	1	1	1	0	2	2	2	1	1	1	1	0	2	2	0	0	1	1	0	0	2	0	1	0	0	0
455	0	0	2	0	0	0	0	0	1	1	1	0	1	0	1	1	0	0	1	1	1	0	2	0	0	0	0	1	2	2	0	1	2	1	0	2	1	0	0	1	1	1	1	1	1	0	0	1	0
456	0	2	1	0	0	0	2	0	0	0	1	0	0	0	1	1	0	1	0	1	1	0	2	0	0	0	0	1	2	2	0	1	2	1	1	2	1	0	0	1	1	0	1	2	1	0	0	0	1
457	0	0	2	0	1	1	1	0	1	1	1	0	1	0	0	0	0	1	1	1	2	0	2	0	0	0	0	2	2	2	1	0	2	2	0	2	1	0	0	2	1	0	1	2	0	1	0	0	0
458	0	0	1	0	0	0	2	0	0	1	1	0	0	0	0	0	0	0	1	1	1	1	2	0	1	1	0	2	1	1	2	1	1	2	2	1	1	0	0	1	1	0	0	1	0	0	0	0	0
459	1	2	1	1	0	0	2	1	0	0	1	0	1	0	1	1	0	2	1	1	1	0	2	0	0	0	0	2	2	2	1	0	0	2	0	2	2	0	0	1	1	1	0	1	0	1	0	1	0
460	0	0	2	0	1	1	2	0	1	0	1	1	1	0	1	0	0	0	0	2	1	0	2	0	0	0	1	2	2	1	0	1	1	2	0	2	2	0	0	0	0	0	1	2	1	0	0	0	1
461	1	1	2	1	0	0	1	1	0	1	1	0	2	0	1	1	0	1	1	1	2	0	2	0	0	0	0	2	2	2	1	1	1	1	1	1	2	0	0	2	1	1	1	1	0	1	0	0	2
462	1	1	2	1	0	0	2	0	1	0	0	1	1	0	1	0	0	0	0	1	1	0	2	0	0	0	1	2	2	2	0	0	2	2	1	2	1	1	1	1	1	0	1	2	1	0	0	1	0
463	0	0	2	0	1	1	1	1	0	0	1	1	2	1	1	1	0	1	1	1	2	1	2	0	0	0	0	1	2	2	1	0	0	2	0	2	1	0	0	2	1	0	0	2	0	0	0	0	0
464	0	1	1	0	0	0	2	0	0	0	1	0	1	0	0	0	0	1	0	2	2	0	2	0	0	0	0	1	2	2	0	1	1	1	0	2	2	0	0	1	1	0	0	1	0	0	0	1	0
465	1	1	1	0	1	1	2	0	2	0	0	1	1	0	1	0	0	0	0	1	1	0	2	0	0	0	1	2	2	2	0	0	1	1	1	1	1	0	0	1	1	1	1	1	1	1	0	0	0
466	0	1	1	0	0	0	1	1	0	0	1	0	1	0	0	0	0	1	0	2	2	1	0	1	1	1	0	2	2	2	2	0	1	2	0	2	1	0	0	1	1	0	2	2	1	0	0	0	0
467	0	1	1	0	1	2	2	0	2	0	0	1	1	0	1	0	0	0	1	1	2	1	1	0	0	0	0	2	2	2	1	0	1	1	0	2	0	0	0	1	1	0	0	1	1	1	0	1	0
468	0	0	2	1	0	0	1	0	0	0	1	0	0	0	0	0	0	0	0	2	2	0	2	0	0	0	0	1	1	1	1	0	2	1	1	2	1	0	0	2	2	1	1	2	1	1	0	0	0
469	1	2	0	0	0	0	0	0	1	0	1	0	0	0	0	0	0	1	1	1	1	0	1	0	0	0	0	2	2	2	2	1	1	2	0	2	1	0	0	2	2	0	0	1	0	1	0	0	0
470	1	1	2	0	1	1	2	0	0	0	0	0	0	0	0	0	0	0	1	1	1	0	2	0	0	0	0	2	2	2	1	1	1	0	1	1	2	1	1	0	0	0	1	2	1	0	0	0	0
471	0	1	1	1	0	0	2	0	1	0	0	0	1	0	1	0	0	1	0	2	2	0	2	0	0	0	0	2	0	0	2	2	2	1	0	2	1	0	0	0	0	1	1	2	0	1	0	0	0
472	0	2	0	0	0	0	2	0	1	0	0	0	1	0	1	0	0	0	0	2	2	0	2	0	0	0	0	2	2	2	1	1	2	1	1	2	2	0	0	1	1	0	0	1	0	1	0	0	0
473	0	2	0	0	0	0	1	0	1	0	0	1	1	1	0	1	0	2	1	1	2	0	2	0	0	0	0	1	2	2	0	1	2	0	1	2	2	0	0	1	1	0	0	2	0	0	0	0	1
474	0	1	1	1	0	0	2	0	2	0	0	0	0	0	0	0	0	2	1	1	2	1	1	1	1	1	0	1	2	2	1	0	1	0	1	1	2	0	0	0	0	1	1	2	0	1	0	1	0
475	0	1	1	0	1	2	2	0	0	0	1	1	1	0	1	0	0	0	1	1	2	1	0	1	1	1	0	1	2	2	0	0	2	0	2	2	0	1	1	1	1	2	2	2	1	1	0	0	0
476	1	1	1	0	0	0	1	1	0	0	1	0	0	0	0	0	0	0	1	1	2	1	1	0	0	0	0	1	2	2	1	0	0	1	0	2	1	0	0	0	0	0	1	1	1	1	0	0	0
477	1	2	0	0	1	1	2	0	0	0	1	1	1	0	1	0	0	1	1	0	0	0	2	0	0	0	0	1	2	2	0	1	2	0	1	1	2	0	0	0	0	1	0	1	0	1	0	0	0
478	1	0	2	0	0	0	2	0	2	0	0	0	0	0	0	0	0	1	1	1	1	0	1	0	0	0	0	1	2	2	0	2	1	1	1	0	2	0	0	0	0	0	2	2	1	0	0	0	0
479	0	2	0	0	1	1	2	1	0	0	0	0	0	0	0	0	0	1	1	1	1	1	2	0	0	0	0	1	1	2	1	1	1	1	0	2	1	1	1	1	1	0	0	2	0	1	0	0	1
480	1	1	1	1	0	0	2	0	1	0	1	1	1	0	1	0	0	0	1	1	2	0	2	0	0	0	1	2	2	2	0	0	2	2	0	2	1	0	0	1	1	0	0	1	0	1	0	0	0
481	1	0	2	0	1	1	2	0	1	0	1	1	2	0	2	0	0	1	1	1	1	0	2	0	0	0	0	2	2	2	0	0	1	2	0	2	0	0	0	2	2	0	0	0	0	1	0	0	0
482	1	2	0	1	0	0	2	0	0	0	0	1	1	0	1	0	1	2	1	1	2	1	0	1	0	1	0	1	2	2	0	1	1	1	2	1	2	0	0	1	1	0	1	2	0	0	0	0	0
483	1	1	0	0	0	0	1	0	1	1	1	1	2	0	2	0	0	1	0	1	1	0	1	1	1	1	0	2	2	2	0	1	1	1	1	1	2	0	0	1	1	0	0	2	1	1	0	0	0
484	1	0	2	0	1	1	2	0	1	0	1	0	0	0	0	0	0	2	1	1	2	0	2	0	0	0	0	2	1	1	1	0	2	1	1	1	1	1	1	1	1	1	1	1	0	0	0	0	0
485	0	2	0	0	0	0	1	0	1	0	1	1	1	0	1	0	0	0	1	1	2	1	2	0	0	0	0	2	2	2	0	0	0	2	0	2	1	2	1	1	1	0	1	1	1	1	0	0	1
486	0	1	1	0	1	1	2	0	0	0	1	0	1	1	0	1	0	0	0	1	1	0	1	0	1	1	1	2	2	2	1	2	1	2	0	2	2	0	0	0	0	1	1	1	1	1	0	1	0
487	0	0	2	2	1	1	2	0	1	0	0	1	1	0	1	0	0	0	0	2	2	0	2	0	0	0	0	1	2	2	1	1	2	1	2	2	1	0	0	1	1	0	0	2	0	0	0	0	0
488	0	1	1	1	0	0	0	0	1	0	0	0	0	0	0	0	0	1	1	0	0	0	1	0	0	0	0	1	2	2	1	1	1	1	1	1	0	1	1	1	1	0	0	2	1	2	0	0	0
489	0	0	2	0	1	1	2	0	0	0	1	0	1	0	0	0	0	1	0	2	2	0	2	0	1	1	0	2	2	2	0	1	1	1	1	1	1	0	0	2	2	1	0	1	2	1	0	0	0
490	0	1	1	1	0	0	2	1	0	0	0	1	2	0	1	0	0	1	0	2	2	1	0	0	1	1	0	1	2	2	1	1	2	1	1	1	0	1	1	1	1	0	0	2	0	0	0	0	0
491	0	1	1	0	0	0	1	1	1	0	0	1	2	0	1	0	0	1	2	0	1	1	2	0	0	0	0	2	1	1	2	2	2	2	0	2	2	0	0	0	0	1	1	1	0	0	0	1	0
492	0	0	2	0	1	1	1	0	2	0	0	1	0	0	0	0	0	0	1	1	2	0	2	0	0	0	0	2	2	2	2	0	0	2	0	2	2	0	0	1	1	1	1	1	1	0	0	0	1
493	0	1	1	0	1	1	2	0	1	0	0	1	1	0	1	0	0	0	0	2	2	1	2	0	1	1	0	2	2	2	0	1	1	1	1	2	2	0	0	1	1	0	0	1	0	0	0	0	0
494	0	0	2	0	0	0	2	0	0	0	1	1	1	0	2	1	0	0	0	1	1	0	2	0	1	1	0	2	2	2	2	1	0	1	1	1	1	0	0	1	1	1	0	1	0	0	0	1	0
495	1	0	1	0	0	0	2	1	0	0	1	1	1	0	1	0	0	1	1	1	1	1	2	0	0	0	0	1	2	2	0	0	0	2	0	2	1	0	0	1	1	1	1	2	1	0	0	0	0
496	0	2	0	1	0	0	1	0	1	0	0	0	0	0	0	0	0	0	1	1	2	1	2	0	0	0	0	1	2	2	0	0	1	2	0	2	1	0	0	1	1	0	0	2	1	0	0	0	1
497	1	2	1	1	0	0	1	0	1	0	1	1	2	0	1	0	0	0	0	2	2	1	2	0	0	0	0	1	1	1	1	1	1	1	0	2	1	0	0	1	1	1	1	2	1	1	0	0	0
498	0	1	1	0	0	0	1	0	0	0	1	0	1	0	0	0	0	1	2	0	1	0	2	0	0	0	0	2	2	2	2	0	2	2	1	2	1	0	0	1	1	1	1	2	1	1	0	0	0
499	0	1	1	0	0	0	2	0	1	0	1	0	0	0	0	0	0	1	0	1	1	0	1	0	0	0	0	2	1	1	2	0	0	2	0	2	1	0	0	0	0	0	1	2	1	1	0	0	0
500	1	2	1	0	0	0	1	0	1	1	1	1	2	0	2	1	0	0	2	0	1	0	2	0	0	0	0	2	2	2	2	0	1	1	1	1	1	0	0	1	1	0	1	2	1	0	0	0	0
501	0	0	2	0	2	2	2	1	0	0	0	0	2	0	0	0	0	0	1	1	1	0	2	0	1	1	0	0	1	2	1	0	1	1	1	2	1	0	0	2	2	1	1	2	0	1	0	0	0
502	0	2	0	0	0	0	2	0	2	0	0	0	0	0	0	0	0	1	0	2	2	1	2	0	0	0	0	2	2	2	2	1	0	1	0	2	1	0	0	1	1	0	0	0	0	1	0	0	0
503	1	1	1	0	0	0	2	1	0	0	0	0	0	0	0	0	0	1	0	2	2	0	2	0	0	0	0	1	1	1	1	0	2	1	0	2	1	0	0	0	0	0	0	2	0	1	0	0	0
504	1	0	2	0	1	1	1	0	1	0	0	0	0	0	1	1	0	2	0	2	2	0	2	0	1	1	0	2	1	1	1	0	2	1	1	1	1	0	0	1	1	1	1	2	1	2	0	0	0
505	0	2	1	1	0	0	1	0	0	0	1	1	1	1	0	1	0	0	1	1	2	1	2	0	0	0	0	2	2	1	1	0	1	2	0	2	1	1	0	0	0	1	1	2	0	1	0	0	1
506	0	0	2	0	1	1	2	0	1	0	0	1	1	0	1	0	0	0	0	2	2	0	2	0	1	1	0	1	1	1	1	1	2	2	0	2	0	1	1	1	1	1	1	2	0	1	0	1	0
507	0	0	2	1	0	0	0	0	1	0	1	1	1	0	1	0	0	1	0	2	2	0	2	0	0	1	0	1	2	2	0	1	1	1	0	2	0	0	0	2	2	0	0	1	0	1	0	1	0
508	0	1	2	1	0	0	2	0	1	0	0	1	2	0	2	1	0	1	0	2	2	1	2	0	0	0	0	1	2	2	0	1	2	0	2	1	2	0	0	1	1	0	0	0	0	0	0	0	0
509	0	0	2	2	1	1	1	0	0	0	2	0	1	0	0	0	0	0	1	1	2	0	2	0	0	0	0	2	2	2	1	1	2	0	1	2	2	1	1	0	0	1	1	2	1	1	0	1	0
510	0	1	1	0	1	1	1	0	1	0	0	0	0	0	0	0	0	0	0	2	2	0	2	0	0	0	0	1	2	2	1	2	2	0	1	1	2	0	0	1	1	0	0	2	0	0	0	0	0
511	0	1	1	0	0	0	1	1	0	0	1	1	2	0	1	0	0	0	0	2	2	1	2	0	1	1	0	1	2	2	1	1	1	2	1	2	1	0	0	1	1	0	1	2	1	0	0	0	2
512	0	0	2	0	1	1	1	0	1	0	0	0	2	0	1	0	1	2	0	2	1	1	2	0	0	0	0	1	2	2	0	1	1	1	1	1	0	0	0	1	1	1	1	1	1	1	0	0	0
513	0	1	1	0	0	0	2	0	2	0	0	0	0	0	0	0	0	1	1	1	2	0	2	0	0	0	0	2	2	2	1	1	1	2	0	2	0	0	0	1	1	0	0	1	0	1	0	0	0
514	1	2	0	1	0	0	1	1	1	0	1	1	1	0	1	0	0	1	1	0	0	1	1	1	1	1	0	1	2	2	1	0	1	2	0	2	2	0	0	1	1	1	0	1	0	1	0	1	0
515	0	1	2	1	0	0	1	0	0	0	1	1	1	0	1	0	0	0	1	1	1	1	2	0	0	0	0	2	1	1	1	1	2	0	1	1	1	0	0	2	2	0	0	2	0	1	0	1	0
516	0	2	1	1	0	0	1	0	0	0	1	0	1	0	1	0	0	0	1	1	1	0	0	0	0	0	0	2	2	2	1	0	1	2	0	2	1	1	0	1	0	1	0	1	0	0	0	1	0
517	0	2	0	0	0	0	1	0	0	0	2	0	0	0	0	0	0	1	1	1	2	0	2	0	0	0	0	2	2	2	1	0	1	1	1	1	1	0	0	2	2	0	0	2	0	1	0	0	0
518	0	1	2	1	0	0	2	1	1	0	0	0	1	0	0	0	0	1	0	2	2	1	2	0	0	0	0	0	2	2	0	0	1	1	0	2	2	1	1	0	0	0	1	1	1	1	0	1	0
519	0	0	2	0	1	1	2	0	0	0	0	1	0	0	0	0	0	1	0	1	1	0	2	0	1	1	0	2	2	2	2	0	0	2	0	1	2	0	0	1	1	0	0	0	2	2	0	0	1
520	1	2	0	0	0	0	2	1	0	0	0	0	0	0	0	0	1	0	1	1	2	0	1	0	1	1	0	2	2	2	0	1	1	0	1	1	1	1	1	0	0	0	0	1	0	1	0	0	1
521	1	1	1	0	0	0	2	0	1	0	0	0	1	0	1	0	0	2	0	1	1	0	2	0	0	0	0	1	2	2	1	0	1	2	0	2	0	0	0	2	2	1	1	1	0	1	0	1	0
522	1	0	2	1	1	1	1	0	1	0	1	0	0	0	0	0	0	0	0	2	2	0	1	0	0	0	0	1	1	1	1	0	0	2	0	2	1	0	0	1	1	0	0	2	0	0	0	0	1
523	1	2	0	0	0	0	2	1	0	0	0	0	0	0	0	0	0	0	0	1	1	0	2	0	0	0	0	1	2	2	0	0	1	2	0	2	1	1	1	1	1	1	1	1	1	0	0	0	0
524	0	2	1	0	0	0	1	0	0	0	1	0	0	0	0	0	0	0	0	2	2	0	1	0	0	0	0	2	2	2	0	0	1	0	2	0	2	0	0	1	1	0	1	2	1	0	0	0	2
525	0	0	2	0	0	0	2	0	2	0	0	0	0	0	1	1	0	0	1	0	1	0	2	0	0	0	0	1	2	2	0	2	1	1	1	1	1	1	1	1	1	0	1	2	1	0	0	0	0
526	1	1	2	0	0	0	2	0	1	0	0	1	1	0	1	0	1	2	0	1	1	0	2	0	0	0	0	2	2	2	1	0	1	2	0	2	0	0	0	1	1	2	2	2	1	1	0	0	0
527	0	1	2	1	0	0	0	0	1	0	1	1	1	0	1	0	0	0	1	1	2	0	2	0	0	0	0	1	2	2	0	0	2	2	0	2	1	0	0	1	1	1	1	1	1	0	0	0	0
528	1	2	0	0	0	0	2	0	0	0	1	1	0	0	0	0	0	1	1	1	2	0	1	0	0	0	0	2	0	0	2	1	1	2	0	2	1	0	0	2	2	1	1	1	1	0	0	0	0
529	0	2	0	0	0	0	2	0	0	0	0	1	0	0	0	0	0	0	0	2	2	0	2	0	0	0	0	1	2	2	1	1	2	0	0	2	2	0	0	0	0	0	0	2	0	0	0	0	0
530	1	1	1	0	0	0	2	0	0	0	0	0	1	0	0	0	0	0	2	0	1	0	2	0	0	0	0	1	1	1	0	1	2	1	1	2	1	0	0	2	2	0	1	2	1	0	0	0	0
531	0	1	1	1	0	0	2	0	1	0	1	0	0	0	0	0	0	1	0	2	2	0	2	0	1	1	0	2	2	1	1	1	1	2	2	1	0	0	0	1	1	0	0	2	0	2	0	0	1
532	1	1	1	0	0	0	2	1	0	0	0	0	0	0	0	0	0	1	1	1	1	0	2	0	0	0	0	2	2	2	1	0	1	1	1	1	2	0	0	1	1	0	2	2	0	0	0	0	0
533	1	1	1	1	0	0	2	0	0	0	0	0	0	0	0	0	0	1	2	0	1	1	2	0	0	0	0	2	2	2	2	0	1	1	0	2	0	0	0	1	1	1	1	2	0	0	0	0	0
534	0	2	0	0	0	0	2	1	0	0	0	0	1	0	0	0	0	2	0	2	2	0	2	1	1	2	0	2	2	2	0	0	1	1	1	1	1	0	0	1	1	2	2	2	1	1	0	1	0
535	1	1	2	0	0	0	2	0	1	0	0	0	0	0	0	0	0	1	0	2	2	1	2	0	0	0	0	2	2	2	2	1	1	1	0	2	1	0	0	1	1	0	0	1	0	0	0	0	0
536	0	0	2	0	0	0	2	0	0	0	1	1	1	0	2	0	0	0	0	2	2	0	2	0	0	0	1	1	2	2	0	0	1	1	1	1	1	0	0	1	1	0	1	2	1	1	0	0	1
537	0	1	2	0	0	0	2	0	0	0	0	0	0	0	0	0	0	1	1	0	1	0	1	0	0	0	0	2	2	2	1	0	1	2	0	2	1	1	0	0	0	0	1	2	1	0	0	0	0
538	0	2	0	0	0	0	1	0	2	0	0	0	1	0	1	0	0	1	0	2	1	0	2	0	1	1	0	2	2	2	2	1	1	2	0	2	2	0	0	0	0	0	0	0	0	0	0	0	0
539	1	0	2	0	0	0	1	0	1	0	1	0	2	0	2	0	0	0	1	1	1	0	2	0	0	0	1	2	2	2	1	0	2	1	1	1	1	0	0	1	1	1	1	2	1	1	0	0	0
540	1	0	2	0	0	0	2	1	0	0	0	0	1	0	0	0	0	0	1	1	2	1	2	0	0	0	0	2	2	2	1	0	1	1	0	2	2	0	0	0	0	0	0	1	0	1	0	0	1
541	0	1	2	1	0	0	1	0	0	0	0	0	0	0	0	0	1	0	1	1	2	0	1	0	1	1	1	2	2	2	0	0	2	2	0	2	1	0	0	0	0	0	0	2	0	1	0	0	1
542	1	2	1	0	0	0	1	2	0	0	0	0	1	0	0	0	1	1	0	1	1	0	2	0	0	0	0	2	2	2	1	0	0	2	0	2	2	0	0	0	0	0	0	1	0	1	0	0	0
543	0	2	0	0	0	0	1	0	1	1	1	1	2	0	2	0	0	1	0	2	2	1	2	0	0	0	0	0	2	1	0	2	1	2	0	2	1	0	0	1	1	1	1	2	1	0	0	0	0
544	0	1	2	1	0	0	2	0	1	0	0	1	2	0	2	0	0	1	1	0	0	0	2	0	1	1	0	1	2	2	1	1	2	0	1	1	1	1	0	1	1	1	1	2	0	0	0	0	0
545	1	1	1	1	0	0	2	0	1	0	0	0	0	0	0	0	0	0	1	0	2	0	2	1	1	2	0	2	1	1	1	0	2	2	0	2	0	0	0	1	1	0	0	1	0	1	0	0	1
546	0	1	2	1	0	0	1	0	0	0	1	0	0	0	0	0	0	1	2	0	1	0	2	0	0	0	0	2	2	2	0	2	2	0	1	1	2	0	0	0	0	0	1	2	1	1	0	0	2
547	0	1	1	0	0	0	1	0	0	0	1	0	1	0	0	0	0	2	1	1	2	1	1	0	0	0	0	2	2	2	1	1	2	0	2	0	2	0	0	0	0	2	2	2	0	1	0	0	0
548	1	1	2	1	0	0	2	0	0	0	0	1	2	0	1	0	0	0	1	1	1	0	2	0	0	0	1	2	2	2	0	0	2	0	1	1	2	0	0	1	1	0	1	2	0	0	0	0	0
549	1	0	2	0	1	1	1	0	0	0	2	0	0	0	0	0	0	0	1	1	1	0	2	0	0	0	0	2	2	2	0	2	2	1	0	2	0	0	0	2	1	0	0	1	1	0	0	0	1
550	1	1	1	0	0	0	2	0	2	0	0	0	0	0	0	0	0	0	0	2	2	2	0	1	1	1	0	1	2	2	0	0	1	1	0	2	0	1	1	1	1	0	0	1	0	1	0	0	1
551	1	1	1	0	0	1	1	0	1	0	0	1	1	1	0	1	0	1	2	0	1	1	0	1	1	1	0	2	1	1	2	1	2	1	1	2	2	1	1	1	1	1	1	1	1	1	0	1	0
552	0	1	1	0	0	0	1	0	0	0	1	0	0	0	0	0	0	0	0	0	0	1	1	0	0	0	0	1	2	2	1	0	2	1	1	1	1	0	0	1	1	0	1	2	2	0	0	0	1
553	1	1	1	0	0	0	2	1	1	0	0	1	2	0	1	0	0	0	0	1	0	0	2	0	1	1	1	2	2	2	1	1	2	2	0	2	1	0	0	0	0	0	0	1	0	0	0	0	0
554	0	2	1	0	0	0	2	0	1	0	0	0	1	0	1	1	0	1	1	1	2	0	2	0	0	0	0	1	2	2	1	0	1	2	0	2	1	0	0	2	1	0	0	1	0	0	0	0	1
555	0	0	1	0	0	0	2	1	0	0	0	1	2	0	2	0	0	0	1	1	2	0	2	0	0	0	0	2	2	2	0	1	1	2	0	2	2	0	0	1	1	1	1	2	2	0	0	0	1
556	1	0	2	0	1	1	1	0	0	0	1	0	0	0	0	0	0	1	0	2	2	0	2	0	0	0	0	2	2	2	0	0	1	1	1	1	1	0	0	1	1	0	0	2	0	0	1	0	0
557	1	0	2	1	1	1	1	0	0	0	0	0	0	0	0	0	0	0	0	1	1	1	2	0	0	0	0	2	2	2	1	2	1	2	0	2	2	0	0	0	0	0	0	2	0	1	0	0	0
558	0	1	2	1	0	0	1	0	0	0	1	0	0	0	0	0	1	1	0	2	2	1	2	0	0	0	0	1	1	1	1	1	1	1	1	2	0	0	0	1	1	0	1	2	1	0	0	0	0
559	0	2	0	0	0	0	1	0	1	0	1	1	1	0	2	0	0	1	0	2	2	2	0	1	1	1	1	2	2	2	0	1	1	2	1	2	1	0	0	1	1	0	0	2	0	2	0	0	0
560	0	1	1	0	0	0	2	1	0	0	0	0	1	0	0	0	0	0	1	1	2	0	2	0	0	0	0	2	1	2	2	1	1	1	1	2	1	0	0	1	1	0	0	2	0	0	0	0	0
561	0	2	1	0	0	0	2	0	0	0	0	0	0	0	0	0	0	0	1	0	1	1	2	0	0	0	0	2	2	2	0	2	1	1	0	2	2	1	1	0	0	2	1	2	1	0	0	0	0
562	1	1	1	0	0	1	2	0	0	0	0	1	1	0	1	0	0	0	1	1	1	1	2	0	0	0	1	2	2	2	1	0	1	1	1	2	1	1	0	0	0	0	0	2	0	2	0	0	0
563	0	0	2	1	0	0	0	0	1	0	0	1	1	0	1	0	0	1	1	1	1	1	2	0	0	0	0	2	2	2	0	0	1	2	0	2	1	0	0	2	1	1	0	1	0	0	0	0	1
564	0	0	2	1	1	1	2	1	1	0	0	0	1	0	0	0	0	2	1	1	1	1	2	0	0	0	0	2	2	1	1	1	2	0	1	1	1	0	0	0	0	0	1	2	1	0	0	0	1
565	1	0	1	0	0	0	1	0	1	0	0	0	0	0	0	0	0	1	1	0	0	0	1	0	0	0	1	2	2	2	0	0	2	0	2	2	1	0	0	1	1	0	0	2	0	2	0	1	0
566	0	0	2	0	0	0	2	0	1	0	1	1	1	0	1	0	0	0	1	1	1	0	0	0	0	0	0	2	2	2	1	2	1	1	0	2	1	0	0	2	2	1	2	2	0	1	0	1	0
567	0	0	2	0	0	0	2	0	1	0	0	0	0	0	0	0	0	0	0	1	1	0	2	0	0	0	0	2	2	2	0	1	2	0	1	1	2	0	0	1	1	0	0	2	1	1	0	1	0
568	1	1	1	0	0	0	2	1	0	0	0	0	1	0	0	0	0	0	2	0	1	0	1	0	0	0	0	2	2	2	0	0	0	2	0	2	1	1	1	1	1	0	0	2	0	0	0	2	0
569	1	1	1	0	0	0	1	1	0	0	1	0	0	0	0	0	0	1	0	2	2	0	1	0	0	0	0	2	2	2	0	1	1	0	0	1	2	0	0	1	1	1	1	2	1	1	0	0	0
570	0	1	2	0	0	0	2	0	1	0	0	0	0	0	0	0	0	0	2	0	1	0	2	0	1	1	0	2	2	2	0	2	2	1	0	2	0	0	0	1	1	0	0	2	0	0	0	0	1
571	1	2	1	0	0	0	2	0	1	0	0	0	0	0	0	0	0	0	1	1	2	1	1	1	1	1	1	2	2	2	0	1	1	2	0	2	2	0	1	2	0	1	1	2	0	0	0	0	0
572	0	0	2	1	1	1	1	0	1	0	0	0	2	0	0	0	0	1	1	1	2	0	0	0	0	0	0	1	2	2	0	0	2	1	1	1	2	0	0	0	0	0	0	1	0	1	0	0	0
573	0	1	1	0	0	0	2	0	2	0	0	1	1	0	1	0	0	1	1	1	1	0	2	1	1	2	0	1	2	2	1	0	0	2	0	2	2	1	1	1	1	0	1	1	1	1	0	0	0
574	0	1	1	0	0	0	1	0	0	0	0	1	1	0	1	0	0	0	0	1	1	0	1	0	0	0	0	2	2	1	1	0	2	2	0	2	2	0	0	1	1	1	1	2	1	0	0	1	0
575	0	2	1	0	1	1	2	0	2	0	0	0	0	0	0	0	1	1	0	2	2	0	1	0	0	0	0	1	1	1	0	0	2	2	0	2	0	0	0	1	1	0	2	2	0	0	0	1	0
576	0	1	2	1	0	0	2	0	1	0	1	0	0	0	1	1	0	0	1	0	1	1	0	1	1	1	0	2	2	2	0	2	2	1	1	2	1	0	0	1	1	1	1	1	1	1	0	0	0
577	1	0	2	0	2	2	1	0	1	0	1	1	2	0	2	0	1	1	0	1	1	1	1	1	1	1	1	2	2	2	1	1	0	1	0	2	2	0	0	0	0	0	0	2	0	1	0	1	0
578	1	1	2	1	0	0	2	1	0	0	0	0	0	0	0	0	0	1	0	1	1	0	2	0	0	0	0	2	2	2	1	0	1	1	1	2	2	1	1	1	0	0	1	1	0	1	0	0	0
579	0	2	1	1	0	0	1	0	0	0	1	0	1	0	0	0	0	0	1	1	2	0	1	0	0	0	0	2	2	2	0	1	0	1	0	2	2	0	0	0	0	1	1	1	0	1	0	0	0
580	0	1	1	0	1	1	2	0	0	0	1	0	0	0	0	0	0	1	0	2	2	0	2	0	0	0	0	2	2	2	0	1	1	1	0	2	0	0	0	1	1	0	1	2	0	0	0	1	0
581	0	2	1	0	0	0	1	0	1	0	1	0	1	0	1	1	1	0	1	1	2	0	2	0	1	1	0	2	2	2	1	1	0	1	0	2	2	0	0	1	1	1	1	1	1	1	0	0	0
582	0	1	1	0	1	2	2	0	0	1	1	0	2	0	1	1	0	0	0	1	0	0	2	0	0	0	0	2	2	2	1	0	0	1	2	2	2	0	0	2	2	1	1	1	1	2	0	0	0
583	0	2	0	0	0	0	2	0	1	0	0	0	0	0	0	0	0	0	1	1	1	0	1	0	0	0	0	2	2	2	1	0	2	0	2	2	1	0	0	1	1	0	1	1	0	1	0	0	0
584	0	2	0	0	0	0	1	0	0	0	2	0	1	0	0	0	0	1	1	0	0	0	2	0	0	0	0	2	2	2	0	0	0	2	0	2	0	0	0	2	1	1	0	1	0	0	0	0	1
585	0	2	0	0	1	1	1	0	0	0	1	0	1	0	1	0	0	1	1	1	1	1	2	0	0	0	0	2	1	1	2	0	1	1	1	1	0	0	0	2	2	0	0	2	0	0	0	2	0
586	1	2	1	0	0	1	2	1	0	0	0	1	1	0	1	0	0	2	0	2	2	1	2	0	0	0	0	1	2	2	1	1	2	2	0	2	2	0	0	0	0	0	0	1	0	1	1	0	1
587	0	0	2	0	1	1	1	0	0	1	2	1	1	0	1	0	0	1	1	1	2	0	1	0	1	1	0	1	1	1	1	0	1	2	0	2	1	0	0	1	1	0	0	1	0	0	0	0	0
588	0	0	2	0	1	1	2	0	2	0	0	1	1	0	1	0	0	0	1	1	2	0	2	0	0	0	0	1	1	1	1	0	2	1	0	2	2	1	1	0	0	1	0	1	0	0	0	0	1
589	0	2	1	0	1	1	2	0	1	0	1	1	2	0	1	0	0	0	2	0	1	1	2	0	0	0	0	2	2	1	1	1	1	2	0	2	1	0	0	1	1	0	1	1	0	1	0	0	0
590	1	0	1	0	0	0	2	1	1	0	0	0	0	0	0	0	0	0	1	1	2	1	0	1	0	1	0	1	1	1	1	1	2	0	1	1	2	0	0	0	0	0	0	2	0	1	0	0	0
591	1	2	0	0	0	0	1	0	2	0	0	0	0	0	0	0	0	0	0	1	1	1	2	0	0	0	0	2	2	2	2	0	0	2	0	2	1	1	0	1	0	0	0	1	0	1	0	0	0
592	0	1	1	0	0	0	2	1	1	0	0	1	2	0	1	0	0	0	1	1	1	0	1	0	0	0	0	1	1	1	0	0	2	1	0	2	1	0	0	2	1	0	0	2	0	0	0	1	0
593	0	1	1	0	0	0	1	2	0	0	0	0	0	0	0	0	1	1	1	1	1	0	2	0	0	0	0	1	2	2	1	1	1	1	0	2	1	0	0	0	0	0	0	2	0	1	0	1	0
594	1	1	2	2	0	0	2	0	0	0	1	0	0	0	0	0	0	0	1	1	2	1	2	0	0	0	0	1	2	2	0	0	1	1	1	2	1	0	0	1	1	1	1	1	1	1	0	1	0
595	0	0	2	1	0	0	1	1	0	0	1	0	1	0	0	0	0	0	0	2	2	0	2	0	0	0	0	2	2	2	2	1	2	1	0	2	0	0	0	1	1	1	1	1	1	0	0	0	1
596	1	1	1	0	1	1	2	1	1	0	0	2	2	1	1	1	0	0	1	1	2	0	2	0	0	0	0	2	2	2	1	0	2	1	1	1	2	0	0	0	0	0	0	1	1	1	0	0	1
597	1	1	1	1	1	1	2	0	1	0	0	0	0	0	0	0	0	1	0	1	1	1	2	0	0	0	0	1	1	1	0	0	2	1	2	1	2	1	1	0	0	1	1	2	1	0	0	0	0
598	0	1	2	1	0	0	1	0	0	0	1	0	1	0	1	0	0	1	1	0	0	0	1	0	0	0	0	2	2	2	0	2	2	2	0	2	1	0	0	2	2	0	0	2	0	1	0	0	0
599	1	1	2	0	0	0	2	0	1	0	0	0	0	0	0	0	0	0	0	2	2	0	2	0	0	0	0	1	1	1	1	0	0	2	0	2	2	1	1	1	0	0	0	1	0	1	0	0	0
600	0	2	1	1	0	0	1	1	0	0	1	1	1	0	1	0	0	1	1	1	2	0	2	0	0	0	0	2	2	2	0	1	1	1	0	2	2	0	0	0	0	0	0	1	0	1	0	0	1
601	0	1	1	1	0	0	2	0	1	0	0	0	0	0	0	0	0	0	0	2	2	1	2	0	0	0	0	0	2	2	0	1	2	0	1	2	1	0	0	1	1	2	2	2	1	1	0	0	0
602	1	1	0	0	0	0	2	0	2	0	0	0	2	0	2	0	0	0	1	1	2	0	2	0	1	1	0	2	2	2	1	2	1	1	1	1	1	0	0	1	1	0	0	1	0	1	0	0	0
603	0	1	2	1	0	0	1	0	0	0	1	1	2	0	1	0	0	0	0	1	1	0	2	0	0	0	0	2	2	2	0	1	2	0	1	1	1	0	0	1	1	0	1	1	1	1	0	0	0
604	1	1	2	1	0	0	2	0	2	0	0	0	0	0	0	0	0	0	0	2	2	0	2	0	0	0	0	2	2	2	0	0	0	1	2	2	0	0	0	2	2	0	0	1	0	1	0	0	0
605	1	0	2	1	0	0	1	0	2	0	0	0	0	0	0	0	0	0	0	2	2	1	2	0	0	0	0	2	2	1	1	0	1	2	0	2	0	0	0	2	2	0	1	1	0	2	0	0	0
606	1	0	2	2	1	1	1	0	1	1	1	0	0	0	0	0	0	1	0	1	1	0	1	0	0	0	0	1	2	2	0	1	2	0	1	1	1	0	0	2	2	0	0	2	0	0	0	0	0
607	1	1	2	1	0	0	2	1	0	0	0	0	1	0	0	0	0	1	1	1	1	1	1	0	0	0	0	1	2	2	1	2	1	2	0	2	1	2	1	1	1	1	1	1	1	0	0	0	0
608	0	2	1	1	0	0	1	0	1	1	1	1	2	0	2	0	0	1	0	1	1	0	2	0	1	1	0	2	1	1	2	0	1	0	1	2	0	0	0	1	1	0	0	2	0	0	0	0	0
609	0	2	0	0	0	0	2	1	1	0	0	0	1	0	0	0	0	0	0	2	2	0	2	0	0	0	0	2	2	2	1	2	1	1	1	1	1	0	0	2	1	0	2	2	1	0	0	0	1
610	1	2	0	1	0	0	2	1	0	0	0	0	0	0	0	0	1	0	1	1	2	0	2	0	0	0	1	2	1	1	1	1	1	1	1	1	1	0	0	1	1	0	0	1	0	1	0	0	0
611	1	1	1	0	1	1	1	0	1	0	1	0	1	0	0	0	0	1	0	2	2	0	1	0	1	1	0	1	2	2	0	0	2	1	1	2	1	0	0	0	0	1	1	2	0	0	0	0	0
612	1	1	2	1	0	0	1	0	1	0	1	0	0	0	0	0	0	0	0	2	2	1	1	1	1	1	0	1	1	1	0	0	0	1	2	2	1	0	0	0	0	0	0	2	0	2	0	0	0
613	0	1	1	1	0	0	2	0	2	0	0	0	0	0	0	0	0	1	2	0	1	1	2	0	0	0	0	2	1	1	2	0	1	2	0	2	0	0	0	2	2	0	0	2	0	0	0	0	0
614	0	0	2	0	1	1	2	0	1	0	2	1	1	0	1	0	0	1	1	1	1	0	2	0	0	0	0	1	1	1	0	0	1	1	0	2	2	0	0	1	1	0	2	2	0	0	0	0	0
615	1	1	1	0	1	1	2	1	1	0	0	0	1	0	0	0	0	0	1	1	2	0	2	0	0	0	0	2	2	2	2	0	1	1	1	2	2	0	0	1	1	1	1	2	1	1	0	0	0
616	0	0	2	1	1	1	2	0	1	0	1	0	2	0	1	0	0	0	0	2	2	0	2	0	0	0	0	2	2	2	0	0	1	1	1	1	0	0	0	2	2	0	0	1	0	1	0	0	1
617	0	1	2	1	0	0	2	1	0	0	0	0	0	0	0	0	0	0	0	1	1	0	1	1	2	2	0	1	2	2	1	1	1	2	2	1	1	0	0	2	2	1	1	2	2	0	0	0	0
618	1	2	0	0	0	0	2	1	0	0	1	1	2	0	1	0	0	1	0	1	1	0	2	0	0	0	0	1	2	1	1	0	2	2	0	2	1	0	0	2	2	0	0	2	0	0	0	1	0
619	1	1	1	0	0	0	1	0	0	0	1	0	0	0	0	0	0	1	2	0	1	0	2	0	0	0	0	1	2	1	1	1	2	2	0	2	1	1	1	0	0	0	0	2	0	1	0	1	0
620	1	1	1	0	0	0	2	0	1	0	0	0	0	0	0	0	0	1	0	2	2	1	2	0	0	0	0	2	2	2	2	1	2	0	2	1	2	0	1	1	0	0	1	2	1	0	0	0	1
621	0	1	2	1	0	0	2	1	0	0	0	0	1	0	1	0	0	1	0	1	1	1	2	0	0	0	0	0	2	2	0	0	1	0	2	1	0	0	0	2	2	1	1	2	0	1	0	0	0
622	1	2	0	0	0	0	1	0	1	0	0	1	2	0	1	0	0	0	1	0	1	0	1	0	0	0	0	2	2	1	1	0	1	1	1	2	2	0	0	2	2	0	0	2	0	1	0	0	0
623	0	1	1	0	0	0	2	0	0	1	1	0	0	0	0	0	0	0	0	2	2	1	2	0	1	1	0	2	1	1	2	1	1	2	0	2	1	0	0	0	0	0	1	2	1	0	0	0	0
624	0	1	1	0	0	0	2	0	2	0	0	0	0	0	0	0	0	0	1	0	0	0	2	0	1	1	0	1	2	2	0	0	0	1	1	1	1	0	0	2	2	0	1	2	1	0	0	0	0
625	0	1	1	0	0	0	2	1	0	0	0	2	2	1	1	1	0	0	0	1	1	1	0	1	1	1	0	2	2	2	1	0	1	2	0	2	1	0	0	1	1	0	0	2	0	0	0	0	0
626	1	0	2	0	0	0	1	0	1	0	1	0	0	0	0	0	0	0	0	1	1	0	2	0	0	0	0	0	2	2	0	0	1	2	0	2	1	0	0	1	1	0	0	2	0	2	0	0	0
627	1	1	1	1	0	0	2	0	0	0	0	0	1	0	0	0	0	0	1	1	1	0	2	0	0	0	0	1	2	2	0	2	2	1	0	2	2	0	0	1	1	0	0	2	0	2	0	0	0
628	0	1	2	1	0	0	1	0	2	0	0	0	1	0	0	0	0	1	0	2	1	0	2	0	0	0	0	1	2	2	1	1	2	1	1	2	2	0	0	0	0	0	0	1	1	1	0	0	0
629	0	2	0	0	0	0	2	0	1	0	1	0	1	0	1	0	0	0	1	1	1	0	2	0	0	0	0	1	2	2	0	1	1	0	1	1	2	0	0	1	1	0	0	2	0	1	0	1	0
630	0	1	1	0	1	1	1	0	0	0	1	0	1	0	1	0	0	0	2	0	0	1	1	0	0	0	0	1	2	2	0	0	2	0	1	2	2	0	0	1	0	0	0	1	0	1	0	0	0
631	1	0	1	0	0	0	1	0	1	0	0	0	0	0	0	0	0	0	1	1	2	0	2	0	0	0	0	2	1	1	2	1	0	1	1	1	1	0	0	0	0	0	1	1	0	1	0	1	1
632	0	2	1	0	0	0	2	0	0	1	1	0	1	0	0	0	0	0	1	1	2	0	1	0	0	0	0	2	1	1	2	1	2	0	1	1	2	0	0	1	1	1	1	1	1	1	0	0	1
633	0	1	1	0	0	0	0	0	0	0	1	1	1	0	1	0	0	1	1	1	2	1	0	1	0	1	1	2	2	2	1	0	0	2	0	2	2	0	0	0	0	0	0	1	0	1	0	0	0
634	0	1	1	1	0	0	2	1	1	0	0	1	0	0	0	0	0	0	1	1	2	1	1	1	1	1	0	1	2	2	0	1	2	0	1	1	0	0	0	1	1	0	0	1	0	0	0	0	0
635	0	1	1	0	0	0	1	0	0	0	1	0	0	0	0	0	1	2	1	1	1	1	2	0	0	0	0	1	1	1	1	1	1	2	1	2	2	0	0	0	0	0	1	2	0	0	0	0	1
636	1	2	0	0	0	0	2	0	1	0	1	1	1	0	1	0	0	1	2	0	2	0	2	0	0	0	0	1	2	2	0	1	1	1	1	1	2	0	0	0	0	0	0	1	0	0	0	0	0
637	0	1	1	0	1	1	0	0	0	0	2	0	0	0	0	0	0	2	1	1	2	1	2	0	0	0	0	1	2	2	0	1	1	2	0	2	1	0	0	1	1	1	0	0	0	0	0	0	0
638	0	1	1	1	0	0	1	0	1	0	0	0	0	0	0	0	0	1	2	0	2	0	1	0	1	1	0	2	2	1	2	0	2	1	1	1	1	1	1	1	1	0	1	2	1	0	1	0	0
639	0	1	0	1	0	0	2	1	1	0	0	0	1	0	1	1	0	2	0	2	2	1	2	0	0	0	0	2	2	2	1	0	2	1	0	2	1	0	0	0	0	0	1	1	1	0	0	0	0
640	1	2	1	0	0	0	2	0	1	0	0	1	2	0	1	0	0	1	1	1	2	0	2	0	0	0	0	2	1	1	2	0	2	1	0	2	1	0	0	2	1	0	0	2	0	0	0	1	0
641	0	1	1	0	0	0	0	0	1	0	1	0	1	0	0	0	0	1	0	1	1	1	2	0	0	0	1	2	2	2	0	0	2	1	0	2	2	0	1	2	1	1	1	1	0	1	0	0	0
642	1	2	0	0	0	0	1	0	1	0	0	1	1	0	1	0	0	1	0	1	1	0	0	0	0	0	0	2	2	2	1	0	2	1	0	2	1	0	0	2	1	0	1	2	0	0	0	0	1
643	0	1	1	1	0	0	1	0	0	0	1	0	0	0	0	0	0	1	2	0	1	1	2	0	0	0	0	2	1	1	2	0	1	1	1	2	0	0	0	2	2	0	0	2	0	0	0	0	0
644	0	1	1	0	1	1	2	0	1	0	1	0	1	0	0	0	0	0	1	1	1	1	2	0	0	0	0	2	2	2	2	1	1	0	1	1	1	0	0	1	1	0	1	1	1	1	0	0	0
645	1	0	2	1	1	1	2	0	1	0	0	0	0	0	0	0	0	1	0	2	2	1	2	0	0	0	0	1	2	2	1	1	2	0	2	0	2	1	1	1	1	1	1	1	1	1	0	0	0
646	1	1	1	0	0	0	2	1	0	0	0	0	0	0	0	0	0	0	0	1	1	1	2	0	0	0	0	2	0	0	2	0	2	1	1	1	2	0	1	2	1	0	0	1	1	1	0	0	0
647	1	1	1	0	0	0	2	0	2	0	0	1	1	0	1	0	0	0	1	1	2	2	1	1	1	1	0	2	2	2	1	1	2	1	1	1	2	1	1	0	0	0	2	2	0	0	0	0	0
648	0	2	1	0	0	0	2	0	1	0	0	0	1	0	0	0	0	1	0	2	2	0	2	0	0	0	0	1	1	1	1	0	2	1	0	2	2	0	0	0	0	0	1	2	1	0	0	0	0
649	0	1	1	1	0	0	2	0	0	0	0	1	1	0	1	0	0	0	1	1	1	1	1	1	1	1	0	2	2	2	1	1	1	1	1	1	1	0	0	2	2	0	0	2	1	2	0	1	0
650	0	2	0	0	0	0	1	0	1	0	1	0	0	0	0	0	0	1	1	1	2	0	2	0	1	1	0	1	2	2	0	1	1	0	1	1	1	0	0	1	1	1	0	0	1	1	0	0	0
651	0	2	0	0	0	0	1	0	1	0	1	1	1	0	1	0	0	1	1	1	1	1	1	0	0	0	0	1	2	2	0	1	1	2	1	2	0	0	0	2	1	0	1	2	0	0	0	0	1
652	0	0	2	0	0	0	2	0	0	0	0	0	0	0	0	0	0	0	1	1	2	0	1	0	0	0	1	2	2	2	0	1	2	0	1	1	0	0	0	1	1	0	0	2	0	1	0	0	1
653	0	0	2	0	0	1	2	1	0	0	0	0	0	0	0	0	0	1	1	1	1	0	1	0	0	0	0	1	1	1	1	1	2	1	1	2	0	0	0	2	2	0	0	1	0	0	0	0	0
654	0	2	1	0	0	0	2	1	1	0	0	1	1	0	1	0	0	0	1	1	2	1	2	0	0	0	0	1	2	2	1	1	1	2	2	1	1	0	0	1	1	0	1	1	1	1	0	0	0
655	0	0	1	0	0	0	1	0	1	0	1	0	0	0	0	0	1	2	1	1	2	1	1	1	1	1	0	2	2	2	2	1	1	1	1	1	2	0	0	2	2	0	1	2	2	1	0	0	0
656	1	2	1	1	0	0	2	0	0	0	0	0	0	0	0	0	0	1	2	0	0	0	2	0	0	0	0	2	2	1	1	0	1	1	0	2	2	0	0	0	0	1	1	2	1	0	0	0	0
657	0	0	2	0	1	1	2	0	1	0	0	0	2	0	1	1	0	0	1	1	1	1	0	0	0	0	0	2	2	1	1	0	1	1	0	2	1	0	0	1	1	1	1	1	1	1	0	0	0
658	0	0	2	0	1	1	2	0	0	0	0	1	2	1	0	1	0	1	0	2	2	0	2	0	0	0	0	1	2	2	0	2	1	1	0	2	1	1	1	1	1	0	1	1	0	1	0	0	2
659	0	2	0	1	0	0	1	0	1	1	2	0	0	0	0	0	0	0	1	1	1	0	2	0	0	0	0	2	2	2	1	2	2	1	0	2	1	0	0	2	2	0	0	1	0	1	0	0	0
660	0	0	2	0	1	1	2	0	2	0	0	1	1	0	1	0	0	1	0	2	2	0	2	0	1	1	0	2	2	1	1	1	1	2	0	2	2	0	0	0	0	1	0	1	0	0	0	1	0
661	0	2	0	1	0	0	2	0	2	0	0	1	1	0	1	0	0	1	0	2	2	1	2	0	0	0	0	2	2	2	0	0	2	1	0	2	2	0	0	0	0	1	1	2	0	1	0	0	1
662	0	0	2	0	0	0	2	0	0	0	0	1	1	0	1	0	0	1	1	1	2	1	2	0	0	0	0	2	1	1	2	1	1	1	1	2	1	0	0	2	2	0	1	2	2	0	0	0	0
663	0	1	1	1	0	0	2	1	1	0	0	1	2	0	2	0	0	1	0	2	2	1	0	1	1	1	0	2	2	1	1	1	1	2	0	2	2	0	0	1	1	0	1	2	0	1	0	0	1
664	1	1	2	0	1	1	2	0	2	0	0	0	0	0	0	0	0	0	0	1	1	0	2	0	0	0	0	1	1	2	1	1	2	1	1	2	2	1	1	0	0	0	1	1	0	2	0	0	0
665	0	1	1	1	0	0	2	1	0	0	1	1	1	0	1	0	0	0	0	2	2	0	2	0	0	0	0	2	2	2	2	0	1	2	1	2	1	0	0	0	0	1	1	2	1	0	0	0	0
666	1	1	1	0	1	1	1	0	1	0	0	1	2	0	1	0	0	0	0	1	0	0	1	0	0	0	0	2	0	0	2	1	1	1	1	1	1	0	0	2	2	0	1	1	0	1	0	1	0
667	1	2	0	0	0	0	2	0	0	1	1	1	2	0	1	0	0	0	1	1	2	0	2	0	0	0	0	1	1	1	0	1	2	2	0	2	2	0	0	0	0	0	0	1	0	1	0	0	0
668	0	1	2	0	0	0	2	0	1	0	1	1	1	0	1	0	0	0	1	1	2	0	2	0	1	1	0	1	1	2	1	0	0	2	0	2	2	1	1	0	0	0	0	2	0	1	0	0	0
669	1	2	0	0	0	0	2	0	2	0	0	0	0	0	0	0	0	0	1	1	2	1	1	1	1	1	0	2	2	1	0	0	1	1	0	2	2	0	0	1	0	1	0	0	0	0	0	0	0
670	0	1	1	1	0	0	1	2	0	0	0	1	1	0	1	0	0	1	1	1	1	1	2	0	0	0	0	2	2	2	1	1	0	1	0	2	1	0	0	1	1	2	2	2	1	1	0	0	1
671	0	1	1	1	0	1	1	0	1	0	1	1	1	0	1	0	0	0	0	1	1	0	2	0	1	1	0	2	2	2	0	0	0	2	0	2	1	1	0	0	0	0	0	1	0	1	0	0	0
672	0	1	2	1	0	0	1	1	0	0	1	1	1	0	1	0	0	0	0	1	1	1	2	0	0	0	0	1	2	2	0	1	2	0	1	1	0	0	0	2	2	0	0	2	0	1	0	0	0
673	1	1	1	0	0	0	2	1	0	0	0	1	1	0	1	0	0	0	1	1	2	0	1	1	2	2	0	2	2	2	1	0	0	0	1	1	2	0	0	1	0	0	1	2	0	1	0	1	0
674	0	2	1	0	1	1	1	0	1	1	0	0	0	0	0	0	0	1	0	1	1	1	2	0	0	0	0	2	2	2	1	0	1	2	1	2	0	0	0	2	2	0	0	2	0	2	0	0	0
675	0	1	1	0	0	0	1	0	0	1	2	0	0	0	0	0	0	0	1	0	2	0	2	0	0	0	0	2	2	2	1	1	2	2	0	2	1	0	0	2	2	0	0	0	0	0	0	1	0
676	0	2	0	0	0	0	2	0	1	0	0	0	0	0	0	0	0	1	0	2	2	0	2	0	0	0	0	2	2	2	0	0	2	1	0	2	1	0	0	1	1	1	1	1	1	1	0	0	0
677	0	1	2	0	0	0	1	0	0	0	1	0	0	0	0	0	0	1	2	0	1	1	1	1	1	1	0	1	2	2	1	1	2	1	1	1	1	1	1	1	1	0	0	2	0	0	0	0	2
678	0	1	1	1	1	1	2	0	1	0	0	0	0	0	0	0	0	2	1	1	2	0	2	0	0	0	0	2	2	1	0	0	1	2	0	2	1	0	0	1	1	0	0	1	0	0	0	0	0
679	1	0	2	0	0	0	1	0	1	0	0	0	0	0	0	0	0	0	0	2	2	0	2	1	1	2	0	2	2	2	0	2	2	0	1	1	1	0	0	2	2	1	1	1	0	1	0	0	0
680	0	1	2	0	0	0	2	0	1	0	2	0	0	0	0	0	0	2	1	1	2	0	0	0	0	0	0	2	2	2	1	0	0	1	2	2	0	0	0	1	1	0	0	1	0	0	0	0	0
681	1	2	0	0	0	0	1	0	1	0	0	1	2	0	1	0	0	1	0	2	2	0	1	1	1	1	0	2	2	2	1	0	2	1	1	1	1	2	1	1	1	0	0	2	0	1	0	0	0
682	1	0	2	0	1	1	2	0	0	0	0	0	0	0	0	0	1	0	1	1	2	0	2	0	1	1	0	2	1	1	1	0	1	1	1	1	1	0	0	1	1	1	0	0	1	0	0	0	0
683	1	2	0	0	0	0	1	1	0	0	1	0	0	0	0	0	0	0	0	2	2	0	2	0	0	0	0	2	2	2	1	2	1	1	0	2	1	0	0	1	1	0	1	2	0	0	0	0	0
684	0	1	1	1	1	1	2	1	0	0	1	0	1	0	0	0	0	0	1	1	2	0	2	0	0	0	0	1	2	2	1	0	1	2	0	2	1	0	0	0	0	2	2	2	1	1	0	0	0
685	0	0	2	0	0	0	2	0	1	0	1	0	0	0	0	0	0	0	0	1	1	1	1	1	1	1	0	1	2	2	1	1	1	1	1	1	1	0	0	1	1	1	0	1	0	0	0	0	0
686	1	2	1	1	0	0	0	0	0	0	2	1	1	0	1	0	0	0	1	1	1	0	2	0	1	1	0	1	2	2	1	1	2	1	1	1	1	0	0	2	2	0	0	2	0	2	0	1	0
687	0	1	1	0	0	0	1	0	0	0	2	1	1	1	0	1	0	0	0	2	2	0	2	0	0	0	0	2	2	2	0	0	1	0	1	1	1	0	0	1	1	0	0	2	0	2	0	0	0
688	0	1	2	1	0	0	2	0	1	0	0	0	0	0	0	0	0	0	0	2	2	0	2	0	0	0	0	1	2	2	1	0	2	0	2	1	2	0	0	0	0	1	0	1	0	1	0	0	0
689	1	1	1	0	0	0	1	0	1	0	0	0	0	0	0	0	0	1	0	2	2	0	1	0	0	0	0	1	2	2	0	0	1	1	1	1	2	0	0	1	0	0	1	1	0	1	0	0	1
690	0	2	1	0	0	0	2	0	0	0	1	0	0	0	0	0	0	0	0	2	2	0	2	0	0	0	0	2	2	1	0	0	2	1	2	1	2	0	0	1	1	0	0	2	0	1	0	0	1
691	0	2	1	0	1	1	2	0	0	0	1	0	1	1	0	1	0	1	1	1	2	0	1	1	1	1	0	1	2	1	1	1	2	1	1	1	1	1	1	1	1	0	1	2	1	0	0	0	0
692	0	0	2	1	1	1	2	1	1	0	0	1	1	0	1	0	0	1	0	2	2	1	2	0	0	0	0	2	2	2	2	0	1	1	0	2	1	0	0	0	0	1	1	2	1	2	0	1	1
693	0	2	0	0	0	0	1	0	1	0	0	1	1	0	1	0	0	2	0	2	2	0	1	0	0	0	1	2	1	1	1	0	1	2	1	1	1	1	1	1	1	1	1	1	1	1	0	0	0
694	0	1	1	0	0	0	1	0	1	0	1	1	1	0	1	0	1	1	0	1	1	1	2	0	0	0	0	2	2	2	0	1	1	1	0	2	1	0	0	1	1	0	1	1	1	1	0	0	0
695	1	1	2	1	0	0	1	0	2	0	0	1	2	0	2	1	0	1	1	0	0	0	2	0	0	0	1	2	2	2	0	1	2	1	1	1	0	0	0	2	2	0	0	1	0	1	0	0	0
696	0	0	2	0	2	2	2	0	0	0	0	1	2	1	1	1	0	0	1	1	2	0	2	0	1	1	0	1	2	2	0	0	2	1	0	2	2	0	1	2	1	0	0	1	0	0	0	0	0
697	1	0	2	0	0	1	2	1	1	0	0	0	0	0	0	0	0	2	0	2	2	0	0	0	0	0	0	2	2	2	2	1	1	0	2	1	1	0	0	2	2	0	1	2	1	0	0	0	0
698	0	0	2	1	0	0	2	0	1	0	0	0	1	0	0	0	0	1	1	1	1	1	2	0	0	0	0	2	2	1	0	0	0	2	0	2	1	0	0	1	1	1	2	2	1	0	0	0	0
699	0	1	1	0	0	0	1	0	1	0	1	2	2	1	1	1	0	0	0	1	1	0	2	0	0	0	0	2	2	2	0	0	1	2	2	1	2	0	0	1	1	1	1	2	0	1	0	0	0
700	0	0	1	0	0	0	2	0	1	0	0	0	0	0	0	0	0	1	1	1	2	1	2	0	1	1	0	2	2	2	0	1	1	1	1	1	1	0	0	1	1	0	0	0	0	1	0	0	0
701	1	2	0	0	0	0	1	0	0	0	2	0	0	0	0	0	0	0	1	1	2	0	2	0	0	0	0	1	2	2	0	1	2	1	1	1	1	0	0	2	2	0	1	1	1	0	0	0	1
702	0	2	0	0	0	0	1	0	0	0	2	0	2	0	2	1	1	2	1	1	2	0	2	0	0	0	0	2	2	2	1	2	2	0	1	1	0	0	0	2	2	0	1	2	1	0	0	1	0
703	0	2	1	0	0	0	2	1	0	0	0	0	0	0	0	0	1	1	2	0	1	0	2	0	0	0	0	2	2	1	1	2	2	0	2	0	2	0	0	0	0	0	0	1	0	1	0	0	0
704	1	1	1	1	0	0	1	0	0	0	1	1	0	0	0	0	0	1	0	1	1	1	1	1	1	1	0	1	1	1	1	0	1	0	1	1	1	0	0	1	1	0	0	2	0	2	0	0	0
705	0	2	1	0	0	0	2	0	0	0	0	0	0	0	0	0	0	0	1	1	2	0	2	0	0	0	0	2	2	2	0	0	1	0	1	1	1	0	0	2	2	0	0	0	0	1	0	0	0
706	0	2	1	0	0	0	2	0	0	0	0	0	0	0	0	0	0	0	0	2	1	1	0	1	1	1	0	1	2	1	1	2	2	2	0	2	2	0	0	2	2	1	1	2	0	1	0	0	0
707	1	1	1	0	0	0	0	0	1	1	1	0	0	0	0	0	0	0	1	0	2	0	2	0	0	0	0	2	2	1	1	1	2	2	0	2	1	0	0	1	1	0	1	2	1	0	0	0	0
708	0	0	2	0	2	2	2	0	1	0	0	0	0	0	0	0	0	1	0	1	1	0	2	0	0	0	0	2	2	2	2	0	2	0	1	2	2	0	0	1	1	1	0	0	1	0	0	1	0
709	1	1	1	1	0	0	2	0	1	0	0	1	1	0	1	0	0	2	1	1	1	1	2	0	0	0	0	1	2	2	0	0	1	1	0	2	1	0	0	2	2	1	1	1	1	0	0	0	0
710	0	1	1	1	0	0	1	0	0	0	1	1	1	0	1	0	0	0	0	2	2	1	1	0	0	0	0	1	1	1	1	1	0	1	1	1	0	0	0	1	1	1	1	2	1	1	0	0	0
711	0	0	1	0	0	0	1	0	1	0	1	1	2	0	1	0	0	1	2	0	1	1	0	1	0	1	0	2	2	1	1	0	2	1	0	2	1	0	0	2	2	0	0	1	0	0	0	0	1
712	0	2	1	1	0	0	1	1	1	0	0	1	2	0	2	0	0	1	1	1	2	0	1	0	0	0	0	1	1	1	1	1	2	0	1	2	1	0	0	0	0	1	2	2	0	1	0	0	0
713	0	1	1	1	0	1	1	0	0	0	1	0	1	0	0	0	0	1	1	1	2	1	2	0	0	0	0	2	2	2	1	0	2	0	1	2	1	0	0	2	2	0	2	2	0	0	0	0	0
714	0	2	1	0	0	0	1	0	0	0	1	1	2	0	2	1	0	0	1	1	2	0	2	0	0	0	0	2	1	1	2	0	1	2	1	2	2	1	1	0	0	0	0	1	0	1	0	0	0
715	1	1	0	1	0	0	2	0	1	0	0	0	1	0	0	0	1	2	0	2	1	0	2	0	0	0	0	2	2	1	0	1	1	1	1	2	2	0	0	1	0	0	1	2	1	0	0	0	0
716	0	1	2	1	0	0	2	0	1	0	1	0	1	0	0	0	0	0	0	2	2	1	2	0	0	0	0	2	2	2	1	0	1	1	1	2	2	0	0	1	1	0	1	1	1	0	0	1	0
717	0	1	1	1	0	0	2	0	0	0	0	1	1	0	1	0	0	1	0	2	2	1	2	0	1	1	0	0	2	2	0	0	1	2	1	1	1	0	0	2	1	0	0	0	0	1	0	0	0
718	0	1	1	0	0	0	1	0	0	0	1	0	0	0	0	0	0	1	1	0	0	0	2	0	0	0	0	1	2	2	1	1	1	1	0	2	2	0	0	0	0	1	1	2	2	2	0	0	0
719	1	0	2	0	1	1	2	0	2	0	0	1	1	0	1	0	0	2	0	1	1	0	1	1	1	1	0	2	2	2	2	0	1	2	0	2	0	0	0	2	2	0	0	2	0	1	0	1	0
720	0	2	0	0	0	0	2	0	0	0	0	0	0	0	0	0	0	0	0	2	2	1	0	0	0	0	0	2	2	2	1	1	2	0	1	1	1	0	0	0	0	0	0	2	0	2	0	0	1
721	0	1	1	1	0	0	2	0	2	0	0	0	0	0	0	0	0	0	0	0	0	0	1	0	0	0	0	2	2	2	0	0	1	1	1	1	2	0	0	0	0	0	0	1	0	1	0	0	0
722	0	1	2	1	0	0	0	0	0	0	2	1	0	0	0	0	0	1	1	1	1	1	2	0	0	0	0	2	2	2	2	0	1	0	2	0	1	0	0	1	1	1	1	2	1	1	0	0	0
723	1	1	1	0	0	0	1	0	0	0	1	1	2	1	0	1	0	0	1	1	2	1	2	0	0	0	0	2	2	2	2	0	2	0	2	1	0	0	0	1	1	0	1	2	1	0	0	1	0
724	0	2	0	0	0	0	2	1	1	0	0	0	0	0	0	0	0	0	0	1	1	0	2	0	0	0	0	2	2	2	2	1	1	2	0	2	1	0	0	2	2	1	1	1	1	1	0	0	1
725	0	2	1	0	0	1	1	1	0	0	0	1	1	0	1	0	0	1	0	2	2	1	2	0	1	1	0	2	2	2	0	1	1	1	1	1	1	0	0	1	1	0	0	2	0	1	0	0	1
726	1	1	1	1	0	0	2	0	1	0	0	0	0	0	0	0	0	1	1	1	2	1	2	0	0	0	0	1	2	2	1	2	2	0	1	1	1	1	1	1	1	0	0	2	0	2	0	0	0
727	0	1	2	1	0	0	1	0	2	0	0	1	0	0	0	0	0	1	0	1	1	0	1	0	0	0	0	1	2	2	0	1	1	1	2	1	2	0	0	1	0	1	1	1	1	1	0	0	0
728	0	1	2	0	1	1	2	0	2	0	0	0	0	0	0	0	0	0	0	2	2	0	2	0	0	0	0	2	2	2	1	0	2	1	0	2	2	0	0	0	0	1	0	0	0	0	0	0	0
729	0	1	1	1	0	0	2	0	2	0	0	1	1	0	1	0	0	1	1	1	2	0	1	0	0	0	0	2	2	2	0	0	1	1	1	1	2	0	1	1	0	0	0	2	0	0	0	1	0
730	0	1	1	0	0	0	2	0	0	0	0	0	0	0	0	0	0	0	2	0	0	1	1	1	0	0	0	2	2	1	0	0	2	2	0	2	2	0	0	1	0	0	0	0	0	0	0	0	0
731	0	1	1	0	1	1	1	1	0	0	1	0	1	0	0	0	0	0	0	2	1	0	1	0	0	0	1	2	2	2	1	1	2	2	0	2	2	0	0	0	0	0	0	1	0	1	1	0	0
732	0	1	1	0	0	0	1	0	0	0	1	1	1	0	1	0	0	1	1	1	2	0	2	0	0	0	0	1	2	2	0	0	1	1	0	2	2	1	1	0	0	0	0	2	0	1	0	0	0
733	1	1	1	0	0	0	2	1	0	0	0	0	0	0	0	0	0	1	1	1	2	0	2	0	1	1	1	2	2	2	0	0	2	1	1	1	2	0	0	1	1	0	0	2	0	1	0	1	0
734	1	1	1	0	0	0	1	1	1	0	1	0	0	0	0	0	0	0	1	1	1	0	2	0	0	0	0	2	2	2	0	1	1	1	0	2	1	0	0	1	1	0	1	1	0	1	0	1	0
735	0	0	2	2	1	1	2	1	0	0	0	0	1	0	1	0	0	0	1	1	2	0	2	0	0	0	0	2	2	2	0	0	1	1	0	2	1	1	1	1	1	0	0	1	0	1	0	0	1
736	0	2	1	0	0	0	1	1	1	0	0	0	0	0	1	1	1	1	0	2	2	0	2	0	0	0	0	2	2	1	1	1	2	2	0	2	2	0	0	0	0	1	0	1	1	2	0	0	0
737	0	1	1	0	1	1	2	0	1	0	1	0	0	0	0	0	0	0	1	1	2	0	2	0	0	0	0	1	2	2	0	1	1	1	0	2	1	0	0	1	1	1	1	2	1	0	0	0	2
738	1	1	2	0	1	1	1	0	1	0	1	0	1	1	0	0	0	1	1	1	1	0	2	0	0	0	1	2	2	2	1	0	1	1	1	1	0	0	0	1	1	1	1	1	1	0	0	1	0
739	0	0	2	0	1	1	2	0	0	0	1	0	0	0	0	0	0	0	2	0	2	1	2	0	1	1	0	2	2	1	0	2	2	1	1	2	1	0	0	2	1	1	0	1	0	1	0	0	0
740	0	0	2	0	0	0	2	0	0	0	0	0	1	0	0	0	0	1	0	2	2	0	2	0	0	0	0	2	2	2	2	1	1	1	2	1	2	0	1	2	0	0	0	1	0	1	0	0	0
741	1	1	1	0	1	1	2	1	1	0	0	0	2	0	0	0	0	0	0	1	1	0	2	0	1	1	0	2	2	2	0	0	1	2	0	2	2	0	0	1	0	1	1	1	1	1	0	0	0
742	0	0	2	0	1	1	1	0	0	0	0	1	1	0	1	0	0	0	0	2	2	1	2	0	0	0	0	2	2	1	1	2	2	1	0	2	2	1	1	0	0	2	2	2	1	1	0	0	1
743	1	1	1	1	0	0	1	0	0	0	1	0	0	0	0	0	1	1	1	1	1	1	1	1	1	1	0	2	2	2	1	1	2	2	0	2	1	0	0	1	1	0	0	1	0	0	0	0	0
744	0	0	2	0	1	1	2	1	0	0	0	1	1	0	1	0	0	0	2	0	0	0	2	0	0	0	0	2	1	1	2	1	2	0	0	2	1	0	0	1	1	0	0	1	0	0	0	0	0
745	1	1	1	0	0	0	2	0	0	0	0	0	1	0	1	0	1	1	0	2	2	0	2	0	0	0	0	2	2	1	1	0	0	2	0	1	2	1	1	0	0	0	0	0	0	1	0	1	0
746	0	1	2	1	0	0	2	0	0	0	1	1	1	0	1	0	0	1	0	2	1	0	2	0	0	0	0	2	1	0	1	1	2	0	1	1	2	0	0	2	1	0	0	1	0	0	0	1	0
747	1	1	1	1	1	1	2	0	0	0	0	0	1	0	0	0	0	1	1	1	1	1	2	0	0	0	0	2	2	2	2	1	1	1	2	1	1	0	0	1	1	0	1	2	1	0	0	0	0
748	1	1	2	0	0	0	1	0	1	0	1	1	1	0	1	0	0	0	0	1	1	0	1	0	1	1	0	1	2	2	0	2	1	2	0	2	1	1	1	0	0	0	0	2	0	0	0	0	1
749	1	1	1	0	0	0	1	0	1	1	0	0	1	0	1	0	0	0	1	1	2	0	2	0	0	0	0	1	2	2	0	2	2	2	0	2	1	2	1	1	1	2	1	2	1	0	0	0	1
750	0	2	0	0	0	0	2	0	0	0	0	0	0	0	0	0	0	0	0	2	2	0	1	0	1	1	0	2	2	2	2	0	2	2	1	2	2	0	0	0	0	0	0	2	0	1	0	0	0
751	0	0	2	0	2	2	2	1	0	0	0	0	0	0	0	0	0	0	0	2	2	0	2	0	0	0	0	2	2	2	0	0	1	1	1	2	1	0	0	2	2	0	1	2	0	0	0	1	0
752	1	1	1	1	0	0	2	0	2	0	0	0	0	0	0	0	0	0	0	1	1	0	2	0	2	2	0	1	1	1	0	1	1	1	1	1	1	0	0	1	1	1	0	1	0	0	0	0	0
753	1	0	2	0	0	0	2	1	0	0	0	0	1	0	0	0	0	0	1	1	2	0	2	0	0	0	0	2	2	2	1	0	2	1	0	2	2	0	0	0	0	0	0	1	1	1	0	0	0
754	0	1	1	0	0	0	2	0	1	0	0	0	0	0	0	0	0	0	0	2	2	2	2	0	0	0	0	2	2	2	1	0	2	1	2	1	2	0	0	1	1	1	1	2	1	1	0	1	0
755	0	2	1	0	0	0	1	0	0	0	1	0	0	0	0	0	0	1	0	2	2	1	2	0	0	0	1	1	1	1	1	2	1	2	0	2	2	0	0	1	1	0	1	2	0	0	0	0	1
756	0	0	2	1	1	1	1	0	1	0	0	1	1	0	1	0	0	2	1	1	1	0	2	0	1	1	0	1	2	2	1	2	2	0	2	0	2	0	0	0	0	0	1	2	0	0	0	0	0
757	0	2	0	0	0	0	2	0	2	0	0	0	0	0	0	0	0	0	0	1	1	0	2	0	0	0	0	1	2	2	0	0	1	0	1	2	2	0	0	1	1	0	0	2	0	2	0	0	1
758	1	1	1	0	1	2	1	0	0	0	0	1	1	0	1	0	0	0	0	2	2	0	2	0	1	1	0	2	2	2	1	0	1	1	1	1	0	0	0	1	1	0	0	1	0	0	0	0	0
759	0	0	2	0	1	1	2	0	2	0	0	0	2	0	0	0	0	1	0	2	2	0	2	0	0	0	0	1	2	2	1	2	2	0	2	1	2	0	0	1	0	0	0	2	1	1	0	0	0
760	0	1	2	0	0	0	1	0	0	1	1	0	1	0	1	1	0	0	1	1	2	0	2	0	0	0	0	1	2	2	1	1	1	2	0	2	1	0	0	1	1	1	1	1	1	1	0	0	0
761	1	1	1	0	1	1	1	0	1	0	1	0	0	0	1	1	0	0	0	2	2	0	2	0	0	0	0	1	1	1	1	0	0	0	1	1	1	0	0	2	2	0	0	2	0	1	0	0	1
762	0	0	1	0	0	0	2	0	0	0	0	0	0	0	0	0	1	1	1	1	1	0	2	0	0	0	0	1	1	1	1	1	2	2	0	2	2	0	0	0	0	1	0	1	0	0	0	0	0
763	1	0	2	0	1	1	1	0	1	0	0	0	0	0	0	0	0	0	1	1	1	1	2	0	0	0	0	1	2	2	1	0	1	1	1	1	1	0	0	0	0	0	0	1	0	0	0	0	1
764	1	1	2	1	0	0	2	1	0	0	0	1	2	0	1	0	0	1	1	1	2	0	2	0	0	0	0	2	2	2	0	1	1	1	1	1	2	0	0	1	0	0	0	2	0	1	0	0	0
765	1	1	1	0	0	0	2	0	1	0	0	1	1	0	1	0	1	1	0	2	2	2	0	1	1	1	0	1	2	2	0	0	0	2	0	2	1	0	0	0	0	1	0	1	0	1	1	0	1
766	1	2	1	0	0	0	2	0	0	0	0	0	0	0	0	0	0	0	1	1	1	0	2	0	0	0	0	2	2	2	0	0	1	2	2	1	2	0	0	1	1	1	1	2	1	1	0	0	1
767	0	0	2	1	0	0	2	0	0	0	0	1	1	0	1	0	0	0	0	2	2	0	2	0	0	0	0	2	2	2	0	0	1	2	0	2	1	0	0	2	2	1	1	2	1	0	0	0	1
768	0	1	2	1	0	0	1	1	0	0	0	1	1	0	1	0	0	0	1	1	2	1	2	0	1	1	0	1	1	1	0	2	1	2	0	2	1	0	0	1	1	0	0	0	2	2	0	0	0
769	0	1	2	1	0	0	1	0	0	1	1	0	0	0	0	0	0	1	1	1	1	1	0	1	1	1	0	1	1	1	1	0	0	1	1	1	2	0	1	2	1	0	0	1	0	0	0	1	1
770	0	1	1	0	0	0	2	1	0	0	0	1	2	0	1	0	0	0	2	0	1	1	2	0	0	0	0	2	1	2	2	1	2	0	0	2	0	0	0	1	1	1	1	1	1	1	0	0	0
771	0	1	1	1	0	0	2	0	2	0	0	1	1	1	0	1	0	1	1	1	1	0	2	0	0	0	0	1	1	1	1	1	2	2	0	2	0	0	0	1	1	0	1	2	1	0	0	0	0
772	1	1	1	0	0	0	1	0	0	0	1	0	0	0	0	0	0	0	0	2	2	1	2	0	0	0	0	2	2	1	1	0	2	2	1	1	2	0	1	2	1	0	0	1	0	0	0	1	0
773	1	2	0	0	0	0	2	1	0	0	0	1	1	0	1	0	0	1	0	2	2	1	2	0	0	0	0	2	0	0	2	1	1	2	0	2	1	0	0	1	1	0	1	1	1	0	0	0	0
774	0	1	1	0	0	0	2	0	0	0	0	0	1	0	0	0	0	1	2	0	0	0	2	0	0	0	0	2	1	1	2	0	2	2	1	1	1	1	0	0	0	0	0	2	0	1	0	1	0
775	1	1	1	0	0	0	2	0	2	0	0	0	1	0	1	0	0	1	1	1	1	0	2	0	0	0	0	1	1	0	2	2	1	2	0	2	0	0	0	2	2	0	0	0	2	2	0	0	0
776	1	0	2	0	1	1	2	1	0	0	0	0	0	0	0	0	0	1	0	1	2	0	2	0	0	0	0	2	2	1	0	0	2	2	0	2	2	0	0	0	0	0	1	2	2	1	0	0	0
777	0	2	0	0	0	0	1	1	0	1	1	1	2	0	1	0	0	0	2	0	0	1	2	0	0	0	0	1	2	2	0	1	1	2	1	2	2	0	0	1	1	1	1	2	1	0	0	1	0
778	1	2	0	0	0	0	1	0	1	0	1	0	0	0	0	0	0	0	0	2	2	0	0	0	0	1	0	1	2	2	0	1	2	0	1	1	1	0	0	0	0	0	0	2	0	2	0	0	0
779	0	1	1	0	0	0	2	1	0	0	1	0	0	0	0	0	0	1	1	1	1	1	2	0	0	0	0	1	2	2	1	0	1	2	1	2	2	0	0	2	1	0	0	1	1	0	0	0	0
780	1	1	2	0	1	1	1	0	0	0	2	1	1	0	1	0	0	0	1	1	2	0	2	0	0	0	0	1	2	2	0	0	2	1	2	1	2	0	0	0	0	0	0	0	0	0	1	0	1
781	1	1	2	0	0	0	0	0	0	1	2	0	0	0	0	0	1	2	0	2	1	0	2	0	0	0	0	2	1	2	2	0	0	2	0	2	2	0	0	1	0	0	0	0	0	1	0	0	0
782	0	0	2	1	1	1	2	0	0	0	0	0	1	0	1	0	0	1	1	1	2	0	2	0	0	0	1	1	1	1	1	1	1	1	1	1	0	0	0	2	2	0	0	1	1	1	0	1	0
783	1	2	1	1	0	0	2	0	0	0	0	0	0	0	0	0	1	0	1	1	2	0	2	0	0	0	1	2	2	2	1	0	1	2	0	2	1	0	0	0	0	0	0	0	0	1	0	0	0
784	0	2	0	0	0	0	2	0	1	0	0	1	1	0	1	0	0	0	1	1	2	2	2	0	0	0	0	1	1	1	1	2	2	0	1	1	2	0	0	0	0	1	1	2	1	0	0	1	0
785	1	2	1	0	0	0	2	0	0	0	1	0	0	0	0	0	0	1	0	2	2	0	2	0	1	1	0	2	2	1	1	0	1	2	1	2	1	0	0	2	2	0	1	1	1	0	1	0	0
786	0	2	1	2	0	0	1	0	1	0	0	0	1	0	1	0	0	1	1	1	1	1	2	0	0	0	0	1	2	2	0	1	2	1	1	1	1	0	0	1	1	0	0	1	0	0	0	0	0
787	0	1	2	1	0	0	2	1	0	0	0	1	0	0	0	0	0	1	0	2	2	1	2	0	0	0	0	2	2	1	0	0	2	1	1	1	2	0	0	0	0	0	0	1	0	0	0	0	0
788	1	1	1	0	1	1	2	0	1	0	1	0	1	0	0	0	0	1	0	2	2	0	2	0	0	0	0	0	1	1	1	1	1	1	0	2	0	0	0	1	1	0	0	1	0	1	0	1	0
789	0	1	1	1	0	0	2	0	0	0	0	1	1	0	1	0	0	0	0	2	2	1	2	0	0	0	0	2	2	2	1	2	2	0	1	1	2	0	0	0	0	0	2	2	1	0	0	0	0
790	0	0	1	0	0	0	2	0	0	0	0	0	0	0	0	0	0	2	1	1	2	0	2	0	0	0	0	2	2	2	2	1	1	1	1	2	2	0	0	2	1	0	0	2	0	1	0	0	1
791	0	1	2	1	0	0	2	0	1	0	1	0	2	0	0	0	0	0	1	1	1	0	2	0	0	0	0	2	2	2	1	2	1	1	1	1	2	1	1	0	0	0	0	2	0	1	0	0	0
792	0	2	0	1	0	0	1	0	1	0	0	0	0	0	0	0	0	0	1	1	1	0	2	0	0	0	0	2	1	1	2	0	2	1	1	1	1	0	0	1	1	0	0	2	0	0	0	0	0
793	1	2	1	0	0	0	2	0	1	0	0	1	1	0	1	0	0	0	0	2	2	0	1	0	0	0	0	2	2	2	0	0	2	2	1	1	1	0	0	1	1	0	1	1	1	0	0	0	0
794	0	1	1	0	0	0	1	0	1	0	1	0	0	0	0	0	0	1	2	0	2	0	1	1	2	2	0	2	2	2	2	1	1	2	0	2	1	0	0	1	1	1	1	2	1	0	0	0	0
795	1	1	1	0	0	0	1	0	1	0	0	2	1	0	1	0	0	1	1	0	1	1	2	0	0	0	0	1	2	2	0	0	1	1	1	2	1	0	0	0	0	0	1	1	1	1	0	1	0
796	1	1	1	1	0	0	2	0	0	0	0	0	1	0	0	0	0	1	1	0	0	1	2	0	0	0	0	2	2	2	1	0	2	1	0	2	1	0	0	1	1	1	1	1	1	0	0	1	0
797	1	2	1	1	0	0	1	0	1	0	1	0	1	0	0	0	0	2	0	1	1	1	2	0	0	0	0	2	1	2	2	1	2	0	1	1	1	0	1	2	1	1	1	2	1	1	0	0	0
798	1	1	1	0	0	0	2	0	1	0	1	0	0	0	0	0	0	1	2	0	1	0	2	0	0	0	1	1	2	2	0	0	0	2	0	1	1	0	0	2	2	1	1	2	2	0	0	0	0
799	1	0	2	0	0	0	2	0	2	0	0	0	0	0	0	0	1	0	1	1	2	0	2	0	0	0	0	0	1	1	1	1	0	2	0	2	1	1	0	0	0	0	0	2	0	0	0	0	1
800	0	2	0	0	0	0	1	1	0	0	0	1	1	0	1	0	0	1	0	2	1	1	2	0	0	0	0	1	2	2	0	1	2	1	1	1	0	0	0	2	2	0	2	2	0	0	0	0	0
801	1	1	1	0	0	0	2	1	0	0	0	0	1	0	0	0	0	1	2	0	0	0	2	0	0	0	0	2	2	2	0	0	1	0	2	0	0	0	0	1	1	0	0	2	0	0	0	0	1
802	0	0	2	0	0	0	2	1	0	0	0	1	0	0	0	0	0	1	1	1	1	0	2	0	0	0	0	2	2	1	1	1	1	1	0	2	1	0	0	1	1	1	1	2	1	1	0	0	1
803	1	1	1	0	0	0	1	1	0	0	0	1	1	0	1	0	0	0	0	2	2	0	2	0	0	0	0	2	1	2	2	2	2	0	1	1	0	0	0	1	1	0	0	2	0	1	0	0	0
804	0	2	0	0	0	0	1	0	1	0	1	0	0	0	0	0	0	1	0	2	2	0	2	0	0	0	0	2	2	2	0	2	1	0	2	0	1	0	0	2	2	0	0	0	0	1	0	0	0
805	0	0	2	1	1	1	1	1	0	0	0	0	1	0	0	0	0	0	1	0	1	0	1	0	1	1	0	2	2	2	0	0	0	0	0	2	0	0	0	2	2	0	1	2	1	0	0	0	1
806	0	2	0	0	0	0	2	0	1	0	1	1	1	0	1	0	1	1	0	2	2	0	2	0	0	0	0	0	2	2	0	2	1	2	0	2	2	0	0	1	1	0	0	0	0	1	0	0	1
807	0	1	1	1	0	0	2	0	2	0	0	0	0	0	0	0	0	1	1	1	2	1	1	1	1	1	0	2	1	1	2	0	2	2	0	2	0	0	0	2	1	0	0	1	0	0	0	0	0
808	1	0	2	1	0	0	1	0	1	0	1	0	1	0	0	0	0	0	0	2	2	2	2	0	0	0	0	2	2	2	0	2	1	1	1	1	2	0	0	1	1	0	1	2	1	0	0	1	0
809	0	1	2	1	0	0	2	0	0	0	1	0	0	0	0	0	0	1	0	2	2	1	2	0	0	0	0	1	2	2	1	0	0	2	0	1	1	0	0	0	0	1	1	2	1	0	0	0	1
810	1	0	1	0	0	0	2	0	0	0	0	0	1	0	0	0	0	0	1	1	1	1	0	1	1	1	0	2	2	2	1	0	2	1	1	1	1	0	0	1	1	0	0	1	0	1	0	0	0
811	0	1	1	0	0	0	1	0	0	0	1	0	0	0	0	0	0	0	0	2	2	0	1	0	1	1	0	1	1	1	1	0	1	1	1	1	2	0	0	0	0	1	1	1	1	0	0	0	0
812	1	2	0	0	1	1	1	0	0	0	0	0	0	0	0	0	1	1	1	1	1	1	2	0	0	0	0	0	1	2	1	1	1	2	1	2	0	0	0	1	1	0	0	2	1	0	0	1	1
813	0	2	2	0	1	1	1	0	1	0	0	0	2	0	2	1	0	2	1	1	2	0	2	0	1	1	0	1	2	2	1	0	0	2	0	2	2	0	0	0	0	0	0	1	0	0	0	0	1
814	1	1	1	1	0	0	2	0	0	0	1	0	0	0	0	0	0	0	1	1	1	0	2	0	1	1	0	1	1	0	1	1	1	2	1	2	1	0	0	1	1	1	0	0	0	0	0	0	0
815	0	2	1	0	0	0	2	0	1	0	1	1	1	0	1	0	0	0	1	0	1	1	2	0	0	0	0	2	2	2	2	1	1	2	0	2	1	0	0	1	1	0	0	1	1	1	0	0	1
816	0	2	0	0	0	0	2	0	1	0	0	0	0	0	0	0	0	1	2	0	1	0	2	0	0	0	0	1	2	2	0	2	1	0	2	0	0	0	0	0	0	1	1	2	1	1	0	0	0
817	0	1	1	0	0	0	2	1	1	0	0	0	1	0	0	0	0	0	1	1	2	0	2	0	0	0	0	2	2	1	1	0	1	2	1	1	1	0	0	1	1	0	0	1	1	0	0	0	0
818	1	1	2	1	0	0	2	0	0	0	0	0	0	0	0	0	0	0	0	1	1	1	2	0	0	0	0	2	1	1	2	0	1	0	2	2	1	0	0	2	1	0	0	1	0	1	1	0	0
819	0	0	2	0	0	0	2	0	1	0	0	0	0	0	0	0	0	1	0	2	2	0	2	0	1	1	1	2	2	2	0	0	1	0	1	2	2	0	1	2	0	2	2	2	1	1	0	0	1
820	1	1	1	1	0	0	1	0	1	1	0	0	0	0	0	0	0	1	2	0	0	0	1	0	0	0	0	1	2	2	0	0	1	0	2	2	0	0	0	0	0	0	0	2	0	1	0	0	0
821	0	1	0	0	0	0	2	0	1	0	0	1	2	0	2	0	0	0	1	1	1	0	1	0	0	0	0	2	2	2	2	0	1	0	1	1	2	0	0	1	1	1	1	1	1	0	0	0	0
822	1	1	1	1	0	0	2	0	1	0	1	0	1	0	1	0	0	0	1	1	2	0	1	1	1	1	0	0	2	2	0	0	1	1	1	1	1	0	0	1	1	1	1	2	1	0	0	1	0
823	1	0	2	0	0	0	1	0	0	0	1	0	0	0	0	0	0	1	0	2	2	0	2	0	0	0	0	2	2	1	0	1	2	2	0	2	2	0	0	0	0	0	0	2	0	2	0	0	0
824	0	1	2	1	0	0	1	0	1	0	1	0	1	0	0	0	0	0	1	1	2	0	2	0	0	0	0	0	2	2	0	0	1	0	2	0	0	0	0	1	1	0	0	1	0	0	0	0	1
825	0	1	1	0	0	1	2	1	0	0	0	1	1	0	1	0	0	0	1	1	1	1	1	1	1	1	0	2	1	1	1	0	1	1	1	1	1	0	0	0	0	1	1	2	0	0	0	1	0
826	0	2	1	0	0	0	2	0	1	0	0	1	0	0	0	0	0	0	0	2	1	0	2	0	0	0	0	1	2	2	0	0	1	1	1	2	1	0	0	1	1	0	0	2	1	2	0	0	0
827	1	1	1	0	1	2	2	0	1	0	0	0	0	0	0	0	0	0	1	1	1	0	1	0	0	0	0	2	2	2	0	0	2	1	0	2	0	0	0	1	1	0	0	1	0	0	0	0	0
828	0	0	2	0	0	0	2	0	0	0	1	0	2	0	0	0	0	2	0	2	2	1	2	0	0	0	0	2	2	2	0	1	0	1	1	1	1	0	0	1	1	0	1	1	0	1	0	0	0
829	1	0	2	1	1	1	2	1	0	0	0	0	1	0	1	1	0	0	0	1	1	0	1	0	0	0	0	2	2	2	1	2	2	2	0	2	0	0	0	2	2	0	0	2	0	0	0	1	0
830	0	2	0	0	0	0	2	0	1	0	0	0	0	0	0	0	0	1	0	2	2	0	2	0	0	0	1	2	2	2	0	1	2	0	1	1	2	0	0	0	0	0	0	1	0	0	0	0	1
831	1	0	2	0	0	0	2	1	0	0	0	0	0	0	0	0	0	0	1	1	2	1	2	0	0	0	0	2	2	2	2	0	0	2	0	2	1	0	0	0	0	1	0	0	0	0	0	0	1
832	0	1	1	0	1	1	2	1	0	0	0	1	1	0	1	0	0	0	0	1	1	0	2	0	0	0	0	1	1	2	1	1	2	0	0	2	0	0	0	1	1	0	0	1	0	1	0	0	0
833	1	0	2	0	1	1	2	0	0	0	0	0	0	0	0	0	1	1	1	0	1	1	1	0	0	0	0	2	1	1	2	1	1	1	1	2	1	0	0	0	0	0	1	1	0	1	0	0	0
834	0	1	1	0	0	0	2	0	1	0	0	0	0	0	0	0	1	2	0	2	1	0	1	0	0	0	0	2	2	2	0	0	2	1	1	2	2	0	0	1	1	0	1	2	0	0	0	2	0
835	0	2	0	1	0	0	1	0	1	0	0	0	1	0	0	0	0	0	0	2	2	0	1	0	0	0	0	1	2	2	0	0	1	2	0	2	2	0	1	2	1	1	1	1	1	1	0	0	0
836	1	0	2	0	0	0	1	0	1	1	1	1	2	0	2	0	1	1	1	1	1	1	2	0	0	0	0	2	2	2	2	0	2	2	0	2	2	0	0	1	0	0	1	2	2	1	0	0	0
837	0	1	1	0	0	0	1	0	2	0	0	0	0	0	0	0	0	2	1	1	2	0	2	0	0	0	0	2	2	2	2	0	1	1	1	1	2	0	1	2	1	0	1	2	0	0	0	0	0
838	0	0	2	0	2	2	1	0	1	0	1	0	1	0	0	0	0	1	0	0	0	0	2	0	1	1	0	2	2	2	1	0	1	2	0	2	0	0	0	2	2	1	0	1	0	1	0	0	0
839	1	0	2	0	1	1	2	0	1	0	0	0	2	0	1	1	0	0	1	0	1	0	2	0	0	0	0	2	0	0	2	0	2	1	0	2	1	0	0	1	1	1	0	1	0	0	0	0	0
840	0	2	1	0	0	0	2	0	1	0	1	1	1	0	1	0	0	0	0	1	1	0	2	0	1	1	0	0	1	2	1	1	2	0	1	1	2	0	0	1	1	0	0	1	1	1	0	0	1
841	1	0	2	0	0	0	2	0	0	0	1	0	0	0	0	0	0	0	0	1	1	1	0	1	1	1	1	2	2	2	1	0	1	1	0	2	2	1	1	0	0	0	0	2	0	0	0	1	0
842	0	2	2	0	0	0	1	0	0	0	0	0	2	0	0	0	0	1	2	0	1	1	1	0	0	0	0	2	1	1	2	2	1	2	0	2	0	1	1	1	1	0	0	0	0	0	0	0	1
843	0	0	1	0	0	0	2	0	2	0	0	1	1	0	1	0	0	1	0	2	2	0	2	0	0	0	0	1	2	2	0	1	1	2	1	2	2	0	0	1	1	1	1	2	2	0	0	0	0
844	0	1	1	0	0	0	2	1	1	0	0	0	1	0	1	1	0	1	0	1	1	1	2	0	0	0	0	2	2	2	0	1	2	1	1	2	0	0	0	1	1	1	1	2	1	0	0	0	0
845	0	2	0	0	0	0	1	0	2	0	0	0	1	0	0	0	0	2	2	0	0	0	2	0	0	0	0	2	2	2	1	0	2	1	0	2	0	0	0	1	1	0	0	2	0	1	0	1	0
846	1	0	2	0	1	1	2	0	0	0	0	0	1	1	0	1	0	0	1	1	2	1	2	0	0	0	0	1	2	2	0	0	1	0	1	2	1	0	0	1	1	1	1	2	1	1	0	0	0
847	1	2	0	1	0	0	2	0	0	0	0	1	2	0	1	0	0	2	1	1	1	1	2	0	0	0	0	2	2	2	0	0	1	2	0	2	0	0	0	2	2	0	0	2	0	1	0	0	1
848	0	1	2	0	0	0	2	0	0	0	0	1	2	0	1	0	0	1	1	1	1	1	2	0	0	0	0	2	2	2	1	0	2	1	0	2	1	0	0	1	1	0	0	1	1	0	0	0	2
849	0	1	2	1	0	0	2	0	0	0	1	0	0	0	0	0	0	0	1	1	2	0	2	0	1	1	0	2	2	2	1	0	0	1	2	2	2	0	0	0	0	0	2	2	0	0	0	1	0
850	0	1	1	0	1	1	2	0	1	0	0	1	2	0	1	0	0	1	0	2	2	0	2	0	1	1	0	2	2	1	0	0	2	2	1	2	0	0	0	1	1	0	1	2	1	0	0	0	0
851	0	2	0	1	0	0	1	0	0	0	0	0	0	0	0	0	0	0	1	1	2	0	2	0	0	0	0	2	2	2	0	0	2	0	1	2	0	0	0	2	2	0	0	2	0	1	0	0	2
852	0	0	2	0	1	1	2	0	0	0	1	0	2	1	0	1	0	1	1	0	0	0	0	0	0	0	0	2	2	2	0	1	1	1	0	2	0	0	0	1	1	1	1	1	1	0	0	0	0
853	0	1	1	0	0	0	2	0	1	0	1	0	1	0	0	0	0	0	1	1	1	0	1	0	0	0	0	2	2	2	1	1	1	1	0	2	2	0	0	0	0	0	1	1	1	1	0	1	0
854	0	1	2	1	0	0	2	0	1	0	1	1	1	0	1	0	0	1	0	2	2	1	2	0	0	0	0	1	2	2	1	1	1	1	1	2	1	0	0	2	2	1	0	1	2	1	0	0	0
855	1	0	2	0	0	0	1	0	1	0	0	0	2	0	1	1	0	0	1	1	1	1	1	1	1	1	0	2	2	2	1	0	2	1	1	1	1	0	0	2	2	0	0	2	0	1	0	0	0
856	0	0	2	1	1	1	2	1	1	0	0	0	1	0	1	0	1	2	0	2	1	1	2	0	0	0	0	2	2	2	1	1	1	1	0	2	1	1	1	0	0	0	0	0	0	0	0	0	0
857	0	1	1	0	1	1	2	0	0	0	1	0	1	0	0	0	0	1	1	0	0	0	1	0	0	0	0	1	1	1	1	1	2	1	1	2	2	1	1	1	1	0	1	2	1	0	1	0	0
858	1	0	2	0	0	0	2	0	1	0	0	0	1	1	0	1	0	2	1	1	2	0	2	0	0	0	0	2	2	2	0	0	2	1	1	1	0	0	0	1	1	1	1	1	1	2	0	0	0
859	1	1	2	1	0	0	1	0	1	0	1	1	0	0	0	0	0	0	1	1	2	0	2	0	0	0	0	2	1	1	1	1	1	2	0	2	2	0	0	0	0	2	2	2	0	1	0	1	0
860	0	0	2	0	0	0	0	0	1	0	0	0	0	0	0	0	0	0	1	0	1	1	1	0	0	0	0	2	2	2	2	0	2	2	0	2	2	0	0	0	0	0	0	0	2	2	0	0	0
861	0	0	2	0	0	0	2	0	0	0	1	0	1	0	0	0	0	0	0	1	1	0	2	0	1	1	0	1	1	1	0	1	1	1	1	1	1	0	0	1	1	1	0	1	0	1	0	0	0
862	0	2	2	0	0	0	1	0	0	0	2	1	2	0	1	0	0	0	1	1	2	0	2	0	0	0	1	2	2	1	0	0	2	1	1	1	0	0	0	2	2	0	0	0	1	1	0	1	0
863	0	1	1	0	0	0	2	0	2	0	0	1	2	0	1	0	1	2	0	2	1	0	1	0	0	0	0	2	1	1	2	0	1	1	1	1	1	0	0	2	2	1	1	2	1	0	0	0	0
864	1	1	1	0	0	0	2	0	1	0	1	1	2	0	2	0	1	1	1	1	1	0	2	0	0	0	1	1	1	1	1	0	1	1	1	1	1	0	0	2	1	1	0	0	0	0	0	0	0
865	1	1	2	1	0	0	2	0	1	0	0	0	0	0	0	0	1	1	1	1	1	0	2	0	1	1	0	1	2	2	0	2	1	1	1	0	0	0	0	1	1	0	0	2	0	0	0	0	0
866	0	0	2	0	0	0	2	0	2	0	0	0	0	0	0	0	1	1	0	2	2	1	1	0	0	0	0	2	2	1	1	2	2	1	0	2	1	1	1	0	0	0	0	1	0	0	0	0	0
867	0	2	1	0	0	0	2	0	2	0	0	1	1	0	1	0	0	0	0	1	1	1	2	0	0	0	0	2	2	2	2	2	1	1	0	2	2	0	0	1	1	1	1	1	1	0	0	0	0
868	0	1	1	0	0	0	2	0	2	0	0	1	0	0	0	0	0	1	0	2	2	1	1	0	0	0	0	2	2	2	1	2	1	2	0	2	0	0	0	1	1	0	0	0	0	1	0	0	0
869	0	0	2	2	1	1	2	1	0	0	0	1	2	0	1	0	0	2	0	2	2	0	2	0	0	0	0	1	2	2	0	0	1	2	0	2	1	0	0	2	2	0	1	2	0	0	1	0	0
870	0	1	2	0	0	0	0	0	0	1	2	0	1	0	1	1	1	2	1	1	2	1	2	0	0	0	0	2	2	2	2	0	2	1	2	1	0	0	0	2	2	0	0	1	0	1	0	0	0
871	1	1	2	0	0	0	2	0	1	0	1	0	1	0	0	0	0	0	2	0	1	0	2	0	0	1	1	1	2	2	0	0	1	2	1	1	2	0	0	0	0	0	1	1	1	0	0	1	0
872	0	0	2	1	0	0	2	1	1	0	0	0	0	0	0	0	0	0	0	0	0	1	2	0	0	0	0	0	2	2	0	1	2	1	2	2	2	0	0	1	1	1	1	2	0	1	0	0	1
873	0	1	1	1	1	1	2	0	2	0	0	0	0	0	0	0	0	1	0	2	2	0	2	0	0	0	0	2	2	2	1	1	2	2	0	2	2	1	1	1	0	1	1	2	2	2	0	1	0
874	0	0	2	1	0	0	1	0	2	0	0	0	1	0	0	0	0	1	0	1	1	1	1	0	0	0	0	2	2	2	1	0	1	1	1	2	0	0	0	1	1	0	0	2	0	1	0	0	0
875	0	0	2	0	0	0	2	0	1	0	0	0	0	0	0	0	0	1	1	1	2	0	2	0	0	0	0	2	2	2	0	1	2	2	0	2	1	0	0	2	2	0	2	2	1	0	0	0	0
876	1	2	0	0	0	0	2	0	0	0	0	1	1	0	1	0	0	1	1	1	1	1	2	0	0	0	0	2	2	2	0	1	1	2	0	2	1	0	0	2	2	0	1	2	1	0	0	0	0
877	0	1	1	1	0	0	1	0	2	0	0	1	2	1	1	1	0	0	1	1	2	1	1	1	1	2	0	2	2	2	0	0	1	1	1	1	1	0	0	1	1	1	0	1	0	0	0	0	0
878	1	1	2	1	0	0	1	0	1	0	0	1	2	0	1	0	0	0	1	1	2	1	2	0	0	0	0	2	1	2	2	2	2	1	0	2	1	1	1	1	1	0	2	2	0	0	0	0	0
879	0	1	1	0	0	0	1	0	1	0	1	0	0	0	0	0	0	0	0	1	1	0	1	0	0	0	0	2	2	2	1	2	2	0	2	1	1	0	0	1	1	1	1	2	2	2	0	0	1
880	1	2	0	0	0	0	2	1	0	0	0	1	1	0	1	0	0	1	1	1	1	0	2	0	0	0	0	1	2	2	0	0	2	1	1	1	1	1	1	1	1	0	1	1	0	1	0	0	0
881	0	1	2	0	0	0	1	0	1	0	0	1	1	0	1	0	0	0	0	1	1	1	2	0	0	0	0	2	2	2	0	0	2	1	0	2	1	0	0	1	1	0	0	2	1	0	0	0	0
882	1	2	0	0	1	1	2	0	2	0	0	0	0	0	0	0	0	0	0	2	2	0	0	0	0	0	1	2	2	2	1	0	1	2	0	2	0	0	0	2	2	2	2	2	1	1	0	0	0
883	1	2	1	0	0	0	1	1	1	0	1	1	2	1	1	1	0	0	1	1	1	0	1	0	0	0	0	2	2	2	1	0	2	0	1	2	2	0	0	0	0	0	0	2	0	0	0	1	0
884	1	0	2	0	1	1	2	0	1	0	1	0	1	0	1	0	0	1	1	1	2	0	2	0	0	0	0	2	2	2	1	2	1	2	0	2	2	1	0	0	0	1	1	1	1	1	0	0	1
885	1	0	2	0	2	2	1	0	0	0	1	0	0	0	0	0	0	1	0	2	2	0	2	0	0	0	0	2	2	2	1	1	0	1	1	1	1	0	0	2	1	0	0	1	1	1	0	0	0
886	0	2	0	0	0	0	2	0	0	0	1	0	0	0	0	0	0	2	0	2	2	0	2	0	0	0	0	2	1	1	1	2	2	0	1	1	1	0	0	2	1	0	1	2	0	0	0	0	1
887	0	1	1	0	0	0	1	0	0	0	0	0	0	0	0	0	0	0	1	0	1	0	2	0	0	0	1	2	2	2	0	1	2	2	0	2	1	0	0	2	1	1	1	2	1	0	0	0	0
888	1	1	1	0	0	0	2	1	0	0	0	1	1	0	1	0	0	0	0	2	2	0	2	0	0	0	0	2	2	2	1	1	1	2	1	2	2	0	0	0	0	1	1	2	1	1	0	0	0
889	0	1	2	1	0	0	1	0	1	0	0	0	1	0	1	0	1	2	1	1	2	0	2	0	0	0	0	1	2	2	0	0	0	1	1	1	1	0	0	1	1	1	1	2	1	1	0	1	0
890	1	2	1	0	0	0	2	0	1	0	1	0	1	0	1	0	0	0	0	1	1	0	1	0	0	0	0	2	2	2	2	2	1	2	0	2	2	0	0	0	0	1	0	0	0	0	0	0	0
891	1	2	1	2	0	0	2	0	2	0	0	2	2	0	2	0	0	0	0	2	2	1	2	0	1	1	0	2	2	2	1	0	0	2	0	1	0	0	0	1	1	0	1	2	0	1	0	1	0
892	0	1	2	0	0	0	2	0	2	0	0	2	1	0	1	0	1	1	1	1	1	1	2	0	0	0	0	2	2	2	1	1	2	0	1	1	2	0	0	1	1	0	1	2	1	1	0	0	0
893	1	1	1	0	0	1	2	1	0	0	0	0	1	0	0	0	0	0	1	1	2	1	2	0	0	0	0	2	2	2	0	0	0	2	0	2	2	0	0	0	0	0	1	2	2	1	0	0	0
894	0	1	1	0	0	0	1	0	1	0	1	0	0	0	0	0	0	0	1	1	1	1	2	0	0	0	0	1	1	1	0	0	1	1	1	1	2	0	0	0	0	2	2	2	1	1	0	0	0
895	1	2	0	1	0	0	2	1	0	0	0	1	1	0	1	0	0	0	0	2	2	0	2	0	0	0	0	1	2	2	1	0	0	1	2	2	0	0	0	1	1	0	0	0	0	0	0	0	0
896	0	2	0	0	0	0	2	1	0	0	0	0	2	0	1	1	0	0	0	2	2	2	0	1	1	1	0	2	2	2	1	0	2	1	1	2	0	0	0	1	1	0	0	2	1	1	0	0	0
897	0	0	2	0	0	0	2	0	2	0	0	1	1	0	1	0	0	0	1	1	1	1	2	0	0	0	0	2	2	2	0	0	1	0	1	1	1	0	0	2	1	0	1	2	0	0	0	0	0
898	0	0	2	1	0	0	2	1	1	0	0	0	0	0	0	0	0	1	0	2	2	0	1	0	0	0	0	2	1	1	1	2	2	0	1	1	2	0	0	0	0	0	0	2	0	1	0	0	0
899	1	2	0	0	0	0	2	0	0	0	0	0	1	0	0	0	0	0	2	0	0	0	2	0	0	0	1	2	2	2	1	0	2	1	2	1	2	0	0	1	1	0	0	1	0	1	0	0	0
900	0	0	2	1	0	0	1	0	2	0	0	0	0	0	0	0	0	1	0	1	1	0	2	0	0	0	0	2	0	0	2	0	1	1	1	1	2	0	0	0	0	0	0	1	0	0	0	1	0
901	0	2	1	0	0	0	2	0	1	0	0	1	2	0	1	0	0	1	0	2	2	0	2	0	0	0	0	2	2	2	2	0	0	2	0	2	1	0	1	2	1	0	1	2	0	1	0	0	0
902	1	2	0	0	0	0	2	0	1	0	0	0	1	0	0	0	0	1	1	1	1	1	1	0	0	0	0	2	2	2	2	0	2	1	0	2	1	0	0	1	1	2	2	2	1	0	0	0	2
903	1	1	2	1	0	0	2	0	1	0	1	0	1	0	0	0	0	0	1	1	2	0	2	0	0	0	0	2	2	2	1	1	0	1	0	2	2	0	0	1	1	0	0	2	0	0	0	0	0
904	1	1	1	0	1	1	1	0	1	0	0	2	2	1	1	1	0	1	0	2	2	0	2	0	0	0	0	1	2	2	1	1	1	1	0	2	0	0	0	1	1	0	1	2	0	1	0	1	0
905	0	2	1	0	0	0	2	0	2	0	0	1	1	0	1	0	0	0	2	0	1	1	1	1	1	1	0	1	2	2	0	2	2	0	1	1	1	0	0	0	0	0	0	1	0	0	0	0	0
906	0	0	2	0	0	0	1	0	1	1	2	0	1	0	1	1	0	0	1	1	1	0	2	0	1	1	0	2	2	2	0	1	1	2	0	2	0	0	0	1	1	1	1	1	0	0	0	0	1
907	0	0	2	0	1	1	1	0	0	0	1	0	2	0	2	1	0	0	1	1	2	1	2	0	0	0	0	2	1	1	2	1	1	0	1	1	2	0	1	2	1	0	0	1	0	0	0	0	1
908	1	1	1	1	0	0	0	0	0	0	2	0	1	0	1	1	0	0	1	1	2	0	1	0	0	0	0	1	2	2	0	0	2	2	0	2	1	0	0	1	1	1	1	2	1	2	0	0	1
909	1	2	0	0	0	0	1	1	0	0	0	1	1	0	1	0	0	1	1	1	1	1	2	0	0	0	0	1	2	2	1	1	2	1	0	2	2	0	1	1	0	0	0	0	0	1	0	0	0
910	0	2	1	0	0	0	1	0	2	0	0	1	1	0	1	0	0	2	0	1	1	0	1	0	1	1	0	1	2	2	0	1	1	2	1	2	1	0	0	1	1	0	1	1	1	0	0	0	0
911	1	1	2	1	0	0	1	0	2	0	0	0	1	0	0	0	1	1	2	0	1	1	0	1	1	1	1	1	1	1	1	0	2	1	2	1	0	1	1	1	1	1	1	2	2	0	0	0	0
912	1	1	0	0	0	0	1	1	0	0	1	1	2	0	1	0	0	0	2	0	0	0	2	0	0	0	1	2	2	2	0	0	2	1	1	1	2	0	0	2	1	0	1	2	1	0	0	0	0
913	0	2	1	0	0	0	2	1	0	0	0	0	1	0	0	0	0	1	0	1	1	0	2	0	2	2	0	2	2	2	0	2	1	0	2	0	1	0	0	1	1	0	1	2	0	0	0	0	1
914	1	0	2	1	0	0	2	0	0	0	1	0	0	0	0	0	0	0	0	2	2	0	2	0	0	0	0	2	2	2	1	0	2	0	2	2	1	0	0	1	1	0	1	2	2	1	0	0	0
915	1	1	2	1	0	0	2	0	2	0	0	1	2	0	2	1	0	0	0	2	2	0	2	0	0	0	0	1	2	2	0	2	1	1	0	2	2	0	0	1	1	0	0	2	1	0	0	1	0
916	0	1	2	1	0	0	0	0	1	0	0	0	0	0	0	0	0	0	2	0	1	0	1	0	0	0	0	1	2	2	0	1	2	1	0	2	2	0	0	1	1	1	1	2	1	1	0	0	0
917	0	1	2	0	0	0	2	0	1	0	0	0	2	0	0	0	0	0	0	2	2	0	2	0	0	0	0	2	2	2	0	1	2	1	0	2	2	0	0	1	1	0	0	2	0	2	0	1	1
918	0	1	1	0	1	1	2	0	1	0	1	0	0	0	0	0	0	0	1	1	1	1	2	0	0	0	0	2	1	0	1	1	2	1	2	2	0	0	0	1	1	0	0	1	0	0	0	0	0
919	1	0	2	2	1	1	1	0	0	0	1	1	1	0	1	0	0	0	1	1	1	0	1	0	0	0	0	1	2	2	1	1	1	1	0	2	1	1	1	1	1	1	1	2	1	0	0	0	0
920	1	1	1	1	0	0	1	0	0	0	1	0	2	0	2	0	0	0	0	2	2	0	2	0	0	0	0	1	2	2	0	1	1	1	1	1	1	0	0	1	1	0	1	1	1	0	0	0	1
921	1	2	1	1	0	0	2	0	1	0	0	1	1	0	1	0	0	0	1	1	2	0	2	0	0	0	1	1	1	1	1	0	1	2	0	2	2	0	0	1	0	0	2	2	0	0	0	0	0
922	1	0	1	0	0	0	1	0	0	0	1	0	1	1	0	1	0	0	0	1	1	1	2	0	0	0	0	2	2	2	2	1	1	1	2	1	1	0	0	1	1	0	0	2	0	0	0	1	0
923	0	2	0	0	0	0	1	1	0	0	1	1	1	0	1	0	0	1	0	1	1	0	2	0	0	1	0	2	2	1	0	0	2	0	2	1	1	0	0	1	1	0	0	1	0	0	0	0	0
924	0	2	1	0	0	0	1	0	0	0	1	2	2	1	1	1	0	0	1	1	2	0	0	0	0	0	1	1	1	1	1	0	0	2	0	2	2	0	0	0	0	1	2	2	1	0	0	0	1
925	0	0	2	0	0	0	1	1	0	0	1	1	1	0	1	0	0	1	1	1	1	0	2	0	0	0	0	1	2	2	0	2	2	0	1	1	2	0	0	1	1	0	1	2	2	0	0	0	1
926	0	2	1	0	0	0	1	0	1	1	1	1	1	0	1	0	0	1	1	1	1	1	2	0	0	0	0	2	2	2	1	1	2	0	2	1	1	0	0	1	1	1	2	2	1	0	0	0	0
927	0	0	2	0	2	2	2	1	1	0	0	0	0	0	0	0	0	2	1	1	2	1	2	0	0	0	0	2	2	2	2	1	2	2	0	2	2	0	0	1	1	2	1	2	1	0	0	0	0
928	1	2	0	0	0	0	1	0	1	0	0	1	2	0	2	0	1	2	2	0	2	0	2	0	0	0	0	2	1	0	1	0	0	1	0	2	1	0	0	2	2	1	1	2	1	0	0	0	0
929	0	0	2	0	0	0	2	0	0	0	1	1	0	0	0	0	0	1	0	2	2	1	1	1	1	1	0	2	1	2	1	1	2	0	1	1	2	0	0	0	0	1	1	1	1	0	0	2	0
930	0	1	1	0	0	0	1	0	2	0	0	0	0	0	0	0	0	1	2	0	1	1	0	1	0	1	0	2	2	2	1	1	2	1	1	1	2	0	0	1	1	1	1	1	1	1	0	0	0
931	1	0	2	0	1	1	2	0	2	0	0	0	0	0	0	0	0	0	0	1	0	1	2	0	0	0	0	2	2	2	1	0	1	2	0	2	0	0	0	2	2	0	1	2	0	0	0	0	0
932	1	2	1	0	0	0	2	0	1	0	0	0	0	0	0	0	0	0	1	1	2	1	1	1	1	1	0	2	2	2	0	1	0	1	1	1	0	0	0	1	1	0	0	2	0	2	0	1	0
933	0	2	0	0	0	0	1	0	0	0	1	0	1	0	0	0	0	1	0	1	1	0	2	0	1	1	0	2	1	1	1	0	1	2	0	2	1	0	0	2	2	2	2	2	1	1	0	0	0
934	0	2	1	1	0	0	2	0	1	0	1	1	2	0	2	1	1	1	0	2	2	0	1	0	1	1	0	2	2	2	1	0	1	1	1	2	1	1	1	1	1	0	1	1	0	1	0	0	0
935	1	1	2	0	0	0	2	0	2	0	0	0	1	0	0	0	0	0	1	1	1	0	2	0	0	0	0	1	2	2	0	0	1	2	2	1	0	0	0	1	1	0	0	2	0	1	0	0	0
936	0	1	1	0	1	1	2	0	1	0	0	1	2	0	2	1	0	1	2	0	2	0	2	0	0	0	0	2	2	2	1	0	1	1	1	1	2	0	0	0	0	0	0	2	1	0	0	0	0
937	0	1	1	0	0	0	1	1	1	0	1	0	0	0	0	0	0	0	1	1	2	0	1	0	0	0	0	2	2	2	1	2	1	0	2	0	2	0	0	0	0	1	0	0	0	0	0	0	0
938	1	1	1	0	0	0	1	1	0	0	1	0	0	0	0	0	0	0	0	1	1	0	2	0	0	0	0	2	2	2	1	1	1	2	0	2	1	0	0	1	1	0	1	1	1	0	0	1	0
939	0	0	2	1	1	1	1	1	1	0	1	0	0	0	0	0	0	1	2	0	2	0	2	0	0	0	0	2	2	2	1	0	2	2	1	2	2	0	0	0	0	0	0	2	1	2	0	0	0
940	1	1	1	0	0	0	1	0	0	0	1	0	0	0	0	0	0	1	0	2	1	0	0	0	0	0	0	1	2	2	1	1	2	1	1	1	2	0	0	1	1	0	0	2	1	1	0	1	0
941	0	2	1	0	0	0	2	0	1	0	0	1	1	0	1	0	0	0	1	1	1	0	2	0	1	1	0	1	2	2	1	1	1	2	0	2	1	0	0	0	0	0	1	2	0	1	0	0	0
942	0	2	1	0	0	0	1	0	2	0	0	0	0	0	0	0	0	0	0	1	1	0	2	0	0	0	0	1	2	2	0	1	0	1	1	1	1	0	0	2	1	1	1	2	0	1	0	1	0
943	1	1	1	0	1	1	2	0	1	0	0	0	0	0	0	0	0	0	1	0	1	1	2	0	0	0	0	2	2	2	0	0	1	0	2	2	1	0	0	1	1	1	1	1	1	1	0	0	1
944	1	1	1	0	1	1	1	0	1	0	0	2	1	0	1	0	0	1	0	2	2	1	2	0	0	0	0	0	2	2	0	1	1	2	2	1	1	0	0	1	1	0	0	0	0	1	0	0	0
945	0	1	2	0	0	0	2	0	2	0	0	0	0	0	0	0	0	1	0	1	1	0	2	0	0	0	0	1	2	2	1	0	2	1	1	2	0	0	0	1	1	0	1	2	1	0	0	0	0
946	1	0	2	1	1	1	2	0	1	0	0	0	1	0	1	0	0	0	1	1	2	0	2	0	0	0	0	2	1	1	1	1	2	1	1	2	2	0	0	2	1	0	0	0	0	0	0	0	0
947	0	0	2	0	0	0	0	0	0	0	2	1	2	0	1	0	0	0	1	1	2	0	2	0	0	0	0	2	2	2	1	1	1	1	1	2	1	0	0	1	1	0	0	2	1	1	0	1	0
948	1	2	0	0	0	0	1	0	0	0	1	0	0	0	0	0	0	0	0	2	2	0	2	0	0	0	0	1	2	2	1	0	1	1	1	1	1	0	0	2	2	0	0	1	0	1	0	0	0
949	1	2	2	1	0	0	2	0	0	0	1	1	1	0	1	0	0	0	0	1	1	0	1	0	1	1	0	2	2	2	1	0	2	2	1	2	2	1	1	0	0	1	1	1	1	0	0	0	0
950	0	2	1	1	0	0	2	0	1	0	0	0	0	0	0	0	0	1	0	2	2	0	2	0	0	1	0	2	2	2	0	0	2	2	0	2	0	0	0	1	1	0	1	2	0	1	0	0	0
951	1	2	1	2	0	0	1	0	1	0	1	0	0	0	0	0	0	1	1	1	2	0	2	0	0	0	0	2	2	2	0	1	1	2	2	1	2	0	0	0	0	0	0	0	0	0	0	0	1
952	1	1	1	0	1	1	2	0	1	0	0	0	1	0	2	1	0	0	1	1	2	0	2	0	0	0	0	2	2	2	2	0	2	0	1	1	1	0	0	1	1	0	1	1	1	0	0	0	2
953	1	1	1	0	1	2	2	0	1	0	0	1	1	0	1	0	0	0	1	1	1	0	2	0	0	0	0	2	2	2	1	1	2	0	1	1	2	0	0	0	0	0	1	2	1	0	0	0	1
954	0	2	0	0	0	0	1	2	0	0	0	0	0	0	0	0	0	0	0	2	2	0	0	0	0	0	0	1	1	1	1	2	2	0	2	0	1	0	0	1	1	0	0	1	1	1	0	0	0
955	1	2	1	0	0	0	1	1	1	0	0	0	1	1	0	1	0	0	0	2	2	0	2	0	0	0	0	1	2	2	0	1	2	0	1	1	2	0	0	2	1	0	0	1	0	0	0	1	0
956	0	1	1	0	0	0	2	0	0	0	0	0	0	0	0	0	0	1	0	2	2	2	2	0	0	0	0	1	2	2	0	1	2	1	1	2	1	0	0	1	1	0	1	2	0	1	0	1	0
957	0	0	1	0	0	0	1	0	1	0	1	0	0	0	0	0	0	0	0	1	1	0	2	0	0	0	0	2	1	1	1	0	1	1	0	2	0	0	0	1	1	0	1	2	1	0	0	1	0
958	1	1	1	0	0	0	2	0	1	0	1	1	2	0	1	0	1	2	0	1	1	0	2	0	0	0	1	2	2	1	0	1	0	1	1	1	0	0	0	1	1	1	0	1	0	1	0	0	1
959	0	0	2	1	0	0	1	0	2	0	0	1	1	0	1	0	0	1	1	1	1	1	1	1	1	1	0	2	2	2	0	1	2	0	1	2	2	0	0	1	1	1	1	1	0	0	0	0	0
960	1	1	2	1	0	0	2	0	2	0	0	0	0	0	0	0	0	0	0	1	1	0	1	0	0	0	1	1	2	2	0	0	1	0	2	2	1	1	0	0	0	0	0	2	0	0	0	1	0
961	0	1	1	0	0	0	2	0	1	0	0	0	0	0	0	0	0	0	1	1	2	1	0	1	1	1	0	2	2	2	2	1	2	0	1	1	1	2	1	1	1	0	1	2	1	0	0	1	0
962	0	2	0	0	0	0	1	0	0	0	1	1	1	0	1	0	0	0	1	1	2	1	0	0	0	0	0	1	2	2	1	0	1	1	1	1	0	0	0	2	2	0	0	0	1	1	0	0	0
963	0	1	1	1	0	0	2	0	0	0	1	1	1	0	1	0	0	1	0	2	2	0	2	0	0	0	0	2	2	2	0	0	2	1	2	1	1	0	0	1	1	1	0	1	0	1	0	0	0
964	0	1	2	0	1	1	2	0	0	1	1	1	1	0	1	0	0	1	0	2	2	0	1	1	1	1	1	2	1	1	1	1	1	1	1	1	1	0	0	2	2	0	0	0	0	0	0	0	1
965	1	1	1	0	0	0	2	0	2	0	0	0	2	0	2	0	0	2	1	1	2	0	1	0	0	0	0	2	2	2	1	1	1	2	1	2	1	0	0	2	2	0	0	2	1	0	0	0	1
966	0	1	2	1	0	0	2	0	1	0	0	0	1	0	0	0	0	0	1	1	2	0	2	0	0	0	0	1	2	2	0	1	1	1	1	2	1	1	1	1	1	1	1	2	1	1	0	0	1
967	1	1	2	0	1	1	2	1	1	0	0	1	2	0	1	0	0	0	0	2	2	0	2	0	0	0	0	1	2	2	0	2	2	0	1	1	2	0	0	1	1	1	1	2	0	0	0	0	0
968	0	1	1	0	0	0	2	0	0	0	0	0	0	0	0	0	0	0	0	2	2	1	1	0	0	0	0	1	2	2	1	1	1	2	0	2	0	0	0	1	1	0	0	0	0	1	0	1	1
969	0	1	1	1	0	0	1	0	0	0	0	1	1	0	1	0	0	0	0	2	2	2	1	1	1	1	0	2	2	2	1	1	1	1	1	1	1	0	0	2	2	0	1	2	0	0	0	0	0
970	0	0	2	0	1	1	1	0	1	0	1	1	1	0	1	0	1	0	1	1	2	0	2	0	0	0	0	2	2	2	1	1	1	1	0	2	2	0	0	0	0	0	1	2	1	0	0	0	0
971	0	0	1	0	0	0	1	0	1	0	1	0	0	0	0	0	0	0	1	0	2	0	2	0	1	1	0	2	2	2	1	1	0	1	1	1	1	0	0	1	1	1	0	1	0	0	0	0	0
972	0	1	1	1	0	0	1	0	0	1	2	0	1	0	0	0	0	1	1	1	2	0	2	0	0	0	0	2	2	2	1	1	2	0	0	2	2	1	1	1	1	1	1	2	2	0	0	0	0
973	0	1	1	0	1	1	2	1	0	0	0	1	2	0	1	0	0	1	0	2	2	0	2	0	0	0	0	2	2	2	1	0	1	2	0	2	1	0	0	2	1	0	0	0	0	1	0	0	0
974	0	2	1	1	0	0	2	0	1	0	1	0	1	0	2	1	0	0	1	1	1	1	1	1	1	1	0	2	1	1	2	0	2	1	1	2	0	0	0	1	1	1	1	2	1	0	0	0	0
975	0	2	1	0	0	0	2	0	0	0	1	0	0	0	0	0	0	1	1	1	1	0	1	0	0	0	0	1	2	2	0	1	2	0	1	1	1	0	0	2	1	0	0	1	0	0	0	0	1
976	0	2	0	0	0	0	2	0	0	0	0	1	2	0	2	0	0	0	0	1	1	1	2	0	0	0	0	2	1	1	1	1	1	1	0	2	2	0	0	0	0	1	1	2	1	1	0	1	0
977	0	1	2	1	0	0	2	0	2	0	0	1	2	0	2	0	0	1	0	2	2	0	2	0	0	0	0	2	2	2	1	0	0	2	0	2	2	0	0	1	1	1	1	2	1	0	0	0	0
978	1	1	1	0	1	1	2	0	0	0	0	0	0	0	0	0	0	0	1	1	2	0	1	0	0	0	0	2	2	2	2	1	1	2	0	2	1	0	0	2	2	0	0	2	0	0	0	1	0
979	0	0	2	1	0	0	0	0	0	0	1	0	0	0	0	0	1	1	1	1	1	0	2	0	0	0	0	1	2	2	0	1	2	0	1	1	1	0	0	1	1	1	2	2	0	1	0	0	0
980	0	1	1	0	0	0	2	0	1	0	1	0	0	0	0	0	0	0	2	0	2	0	2	0	0	0	0	2	2	2	2	0	2	1	0	2	0	0	0	1	1	0	0	0	1	1	0	0	0
981	1	1	1	1	0	0	1	1	1	0	0	0	0	0	0	0	0	0	1	0	0	2	2	0	0	0	0	1	2	2	1	1	2	1	2	2	2	0	0	1	1	1	2	2	1	0	0	0	1
982	1	1	1	0	0	0	1	1	0	0	1	0	0	0	0	0	0	2	1	1	2	0	1	0	0	0	0	1	2	2	0	1	2	1	1	2	1	0	0	2	2	1	1	2	1	0	0	0	1
983	1	1	2	1	0	0	2	1	1	0	0	0	0	0	0	0	1	1	1	0	1	0	1	0	0	0	0	1	1	1	1	1	1	2	1	2	2	0	0	1	1	0	2	2	0	0	0	0	0
984	1	0	2	0	0	0	1	0	0	0	1	0	1	0	1	1	0	1	0	2	1	0	0	0	0	0	0	2	2	2	2	0	0	1	0	2	2	0	0	1	1	2	2	2	1	1	0	0	0
985	0	2	0	0	0	0	2	1	1	0	0	0	2	0	0	0	0	0	0	2	2	0	2	0	0	0	0	2	2	1	1	1	1	2	1	2	1	1	1	1	1	0	0	2	0	0	0	0	0
986	1	2	0	0	0	0	2	0	1	0	1	2	1	0	1	0	0	2	1	1	2	0	2	0	0	0	0	0	1	2	1	0	1	2	2	1	2	0	0	1	1	0	0	1	1	1	0	0	1
987	0	1	1	0	0	0	2	0	1	0	0	1	2	0	2	1	0	1	1	1	1	0	2	0	0	0	0	1	2	2	1	2	1	0	2	0	0	0	0	2	2	1	1	2	2	0	0	1	0
988	1	1	1	0	0	0	1	0	1	0	1	0	1	0	0	0	0	0	2	0	0	0	2	0	1	1	0	2	2	2	0	0	0	2	0	2	2	0	0	1	1	0	0	2	0	0	0	1	0
989	1	2	0	1	0	0	0	0	1	0	1	0	0	0	0	0	0	1	1	1	2	1	2	0	0	0	0	2	2	2	1	1	2	0	0	2	1	0	0	0	0	0	1	1	1	1	0	0	1
990	0	2	1	1	0	0	2	0	2	0	0	1	1	0	1	0	0	1	0	2	2	0	2	0	0	0	0	1	2	2	1	0	1	2	0	2	1	0	0	2	1	0	0	1	0	0	0	0	0
991	1	0	2	0	1	1	2	0	1	0	1	1	1	0	1	0	0	0	2	0	0	1	2	0	0	0	0	2	2	2	2	0	1	2	0	2	0	0	0	1	1	0	0	1	0	0	0	0	0
992	0	2	1	0	0	0	1	0	1	1	1	0	0	0	0	0	0	0	0	2	1	0	2	0	0	0	0	1	2	2	0	0	2	2	0	2	0	0	0	2	2	0	0	1	0	0	0	0	1
993	0	1	1	0	0	0	2	1	0	0	0	1	2	0	2	0	0	0	1	0	2	0	2	0	0	0	0	2	2	2	1	1	1	2	2	1	1	0	0	1	1	0	0	1	0	0	0	0	0
994	0	1	2	1	0	0	2	1	0	0	0	1	1	0	1	0	0	1	0	2	2	0	2	0	0	0	0	2	2	1	1	1	1	1	1	2	2	0	0	0	0	0	2	2	0	0	0	0	0
995	1	2	2	0	1	1	2	0	2	0	0	1	2	0	2	1	0	0	1	1	1	0	2	0	0	0	0	2	2	1	0	1	1	2	1	2	1	0	0	2	2	0	0	1	0	0	0	0	0
996	0	1	1	1	0	0	1	0	1	0	0	1	0	0	0	0	0	0	1	1	1	0	2	0	1	1	0	2	2	2	2	0	1	2	0	2	1	0	0	1	1	1	1	1	1	0	0	0	0
997	0	1	1	0	0	0	2	1	0	0	0	0	0	0	0	0	0	2	1	1	2	0	2	0	1	1	0	2	2	2	1	0	2	1	0	2	1	0	1	2	1	1	1	1	1	0	0	1	1
998	1	0	2	1	0	0	1	0	1	0	0	1	0	0	0	0	0	0	1	1	2	0	1	0	0	0	0	2	2	1	0	1	1	2	1	2	1	2	1	1	1	0	0	2	0	0	0	0	0
999	0	1	2	1	0	0	2	0	0	0	1	0	0	0	0	0	0	1	1	1	2	0	2	0	0	0	0	2	2	2	0	0	1	0	1	1	1	0	0	1	1	1	0	0	2	0	0	0	0
1000	0	2	1	0	1	1	1	1	1	0	1	1	2	0	2	1	0	0	0	2	2	1	2	0	0	0	0	2	1	2	2	0	2	2	0	2	1	0	0	1	1	0	1	2	1	0	0	0	0
[truncated: 252 more columns]
