# Supplementary material for: KNN-MDR: a learning approach for improving interactions mapping performances in genome wide association studies
Source: BMC Bioinformatics. 2017 Mar 21;18:184. doi: 10.1186/s12859-017-1599-7 (PMC5361736; doi:10.1186/s12859-017-1599-7)
Supplement: Supplementary file 5 — The data set(s) supporting the results of Table 3. (ZIP 7092 kb) [file 12859_2017_1599_MOESM5_ESM.zip › 000/S29/mkallsimul.dat]

1	1	0	0	0	0	0	2	0	1	1	0	0	0	0	0	0	0	0	0	2	0	0	0	2	0	0	0	2	2	2	1	1	1	1	0	2	1	0	0	1	0	0	2	2	1	0	0	0	1
2	0	0	0	0	0	0	1	0	0	0	1	0	0	0	0	0	0	1	0	2	1	0	0	2	0	0	0	2	2	2	2	1	1	1	0	2	1	2	1	1	1	0	0	1	1	1	0	0	2
3	0	0	0	0	0	0	1	0	0	0	1	2	2	0	0	0	0	0	0	2	0	0	0	2	0	0	0	2	2	2	0	1	1	0	0	1	1	0	0	2	1	1	0	2	1	0	0	0	0
4	0	1	0	0	0	0	1	0	1	0	1	1	1	1	1	0	0	1	1	1	1	0	0	2	0	0	0	2	2	2	1	1	2	1	0	2	2	0	0	1	0	0	1	1	1	0	0	0	0
5	0	0	0	1	0	1	2	0	2	1	0	0	0	0	0	0	0	0	1	0	1	1	0	2	1	1	0	2	2	1	0	1	1	1	0	2	0	0	0	2	0	0	0	2	0	1	0	0	1
6	1	0	0	1	0	1	2	1	2	2	0	1	1	0	0	0	0	2	0	2	0	0	0	2	0	0	0	1	1	1	1	1	1	1	0	1	1	1	1	1	0	0	0	0	0	1	0	0	0
7	0	0	0	0	0	0	2	0	2	1	0	0	2	0	0	0	0	1	0	2	0	0	1	1	2	2	0	1	2	2	0	2	2	0	0	0	0	0	0	2	0	1	0	2	1	0	0	0	0
8	0	0	0	0	0	0	2	0	2	0	0	0	0	0	0	0	0	0	1	1	0	0	0	2	0	0	0	2	2	1	0	2	2	0	0	0	2	0	1	1	1	0	0	1	0	0	0	0	1
9	0	0	0	0	0	0	2	0	2	1	0	2	2	1	1	0	0	1	1	1	1	0	1	1	0	0	0	2	1	1	1	2	2	1	1	1	0	0	0	1	0	0	0	2	0	2	0	0	1
10	0	0	0	0	0	0	2	0	1	1	1	1	2	0	0	0	0	2	1	1	1	0	0	2	0	1	0	2	2	2	1	0	0	2	0	2	1	0	0	0	0	1	0	2	1	0	0	0	0
11	0	1	1	1	0	0	2	0	2	1	0	0	0	0	0	0	1	1	1	1	0	1	0	2	1	1	0	2	2	2	2	1	0	1	0	1	2	0	0	0	0	0	0	1	0	0	0	0	0
12	1	0	0	1	0	1	2	1	2	2	0	1	1	0	0	0	0	0	0	1	0	0	0	2	0	0	1	2	2	2	0	1	2	0	0	2	0	0	0	1	0	1	0	2	1	0	0	0	0
13	0	0	0	1	0	0	1	1	2	2	1	0	0	0	0	0	0	0	1	1	0	0	1	1	1	1	0	2	2	2	1	2	2	0	0	1	1	0	0	1	0	1	0	2	0	1	0	0	1
14	1	0	1	1	0	0	2	0	1	0	0	0	0	0	0	0	0	0	0	1	0	0	1	1	1	1	1	2	2	2	1	2	2	0	0	1	2	0	0	1	0	0	0	1	0	0	0	0	0
15	0	0	0	0	0	0	2	0	2	2	0	0	0	0	0	0	0	0	1	1	0	0	0	2	0	0	0	1	2	2	1	1	0	2	0	2	2	0	0	0	0	0	0	1	1	1	0	0	1
16	1	0	1	0	1	1	2	1	2	1	0	0	2	0	0	1	0	1	0	2	0	0	0	2	0	0	0	1	2	2	0	0	0	2	0	2	0	0	0	0	0	1	0	2	1	0	0	0	0
17	0	0	0	0	0	1	2	1	2	1	0	0	0	0	0	0	0	1	1	0	0	0	1	1	1	1	1	2	2	1	0	1	1	0	0	1	1	0	0	1	0	0	0	2	0	0	0	0	1
18	0	0	0	0	0	2	1	0	1	1	1	1	2	0	0	0	0	1	1	1	1	0	0	2	0	0	0	2	2	2	0	2	2	0	0	1	1	1	0	0	0	0	0	2	0	1	0	0	0
19	0	0	0	0	0	1	1	1	1	1	1	0	0	0	0	0	0	2	1	1	1	0	0	2	0	0	0	2	2	2	1	0	0	2	0	2	1	0	0	2	1	0	1	2	1	0	0	0	1
20	0	0	0	1	0	0	2	0	2	1	0	1	1	0	0	0	0	1	0	2	0	0	0	2	0	0	0	0	2	2	0	0	1	2	0	2	1	0	0	2	0	0	0	0	0	0	0	0	0
21	0	0	0	1	0	0	2	0	2	2	0	0	1	0	0	0	0	0	1	0	1	0	0	2	0	0	0	2	2	2	2	2	2	0	0	0	1	0	0	0	0	0	1	1	1	1	0	1	1
22	1	0	1	1	0	0	2	0	2	0	0	0	2	0	0	1	0	1	1	1	0	0	0	2	0	0	0	2	2	2	0	1	1	1	0	2	1	0	0	1	0	1	0	1	0	1	0	0	1
23	1	0	0	1	0	0	2	0	1	0	1	0	0	0	0	0	0	1	2	0	1	0	1	1	1	1	0	2	2	2	1	1	1	2	0	2	1	0	0	1	0	0	1	2	1	0	0	0	1
24	1	0	1	0	0	0	1	0	1	0	1	0	0	0	0	0	0	0	2	0	0	0	0	2	0	0	0	2	2	1	0	1	0	2	0	1	1	0	0	1	1	0	1	2	1	0	0	0	1
25	0	0	0	0	0	1	1	0	1	1	0	0	0	0	0	0	0	2	2	0	0	0	0	2	1	1	0	2	2	2	2	1	1	0	0	0	2	0	0	0	0	0	0	2	0	0	0	0	0
26	1	0	0	1	0	1	2	0	1	1	0	0	0	0	0	0	0	0	0	2	0	0	0	2	0	0	1	1	2	2	0	0	0	2	1	2	1	0	0	1	0	2	0	2	0	0	0	0	2
27	1	0	1	0	1	1	2	1	2	2	0	1	1	0	0	0	0	0	0	2	0	0	1	1	0	0	0	2	2	2	1	0	0	2	0	2	1	0	0	1	0	0	0	2	0	1	0	0	0
28	0	0	0	0	0	0	2	0	1	1	0	0	0	0	0	0	0	1	0	1	0	0	0	2	0	0	0	2	2	2	0	1	2	1	0	1	0	0	0	2	0	1	0	2	1	1	0	1	1
29	0	0	0	0	0	0	2	1	2	1	0	0	0	0	0	0	0	1	0	1	1	0	1	1	1	1	0	2	2	2	1	1	1	1	0	2	2	0	0	0	0	0	0	2	0	1	0	0	1
30	1	0	0	2	0	0	2	0	1	1	1	1	2	0	0	0	0	1	1	1	1	0	1	1	0	0	0	2	2	2	1	0	1	1	0	2	1	1	1	1	0	0	0	1	0	1	0	1	2
31	0	0	0	0	0	0	2	0	1	1	0	0	1	0	0	0	0	0	1	0	1	0	0	2	0	0	0	2	2	2	2	0	1	1	0	2	2	0	0	1	0	0	0	1	2	1	0	1	1
32	0	0	0	0	0	0	2	0	2	0	0	1	2	1	1	0	0	0	1	1	1	0	0	2	1	1	0	2	2	2	2	0	1	1	0	2	2	0	0	1	0	0	1	1	1	0	0	1	0
33	0	0	1	2	0	0	2	1	1	1	0	1	1	0	0	0	1	2	1	1	1	0	0	2	0	0	0	2	2	2	1	1	1	2	0	2	2	1	1	0	0	0	1	2	1	0	1	0	0
34	0	0	0	0	0	1	1	0	0	0	0	1	2	0	0	0	0	2	1	1	1	0	0	2	0	0	0	2	2	1	1	0	0	2	0	2	0	0	0	1	0	0	0	1	0	0	0	0	2
35	1	0	1	1	0	0	2	0	1	1	0	0	0	0	0	0	0	0	0	1	0	0	1	1	0	0	0	1	2	2	0	0	0	2	0	2	0	0	0	1	0	0	1	1	1	1	0	0	1
36	1	0	0	0	0	0	2	1	1	1	0	0	1	0	0	0	0	0	1	1	0	0	0	2	1	1	0	2	1	1	1	1	1	1	1	1	1	0	0	2	0	0	1	1	1	2	0	1	0
37	0	0	0	0	0	0	1	1	2	2	0	0	0	0	0	0	0	0	1	1	1	0	1	1	0	0	1	1	1	1	1	1	1	0	0	1	1	0	0	2	1	0	0	2	0	1	0	0	0
38	0	0	0	0	0	0	2	0	1	0	0	0	2	0	0	0	0	1	2	0	1	1	0	2	0	0	0	1	2	2	0	1	1	1	0	2	0	0	0	2	0	0	0	0	2	0	0	0	1
39	1	0	0	1	0	0	1	0	0	0	1	1	1	1	1	0	0	1	1	1	1	1	0	2	0	0	0	2	2	2	2	1	1	1	0	2	2	0	0	0	0	0	0	1	0	1	0	0	2
40	0	0	0	0	0	0	2	1	1	1	0	0	0	0	0	0	1	2	0	2	0	0	0	2	1	1	0	2	2	2	2	1	1	1	1	2	2	0	0	0	0	1	0	2	1	0	0	1	2
41	0	0	0	0	0	1	2	0	1	1	0	1	1	0	0	0	0	0	0	1	0	0	1	1	0	0	1	1	2	2	0	1	1	0	0	2	2	0	0	1	1	0	1	2	0	0	0	0	1
42	1	0	0	0	0	0	2	1	2	1	0	0	0	0	0	0	1	1	2	0	1	0	0	2	0	0	0	2	1	1	1	1	1	1	0	2	0	0	0	2	0	0	0	1	0	1	0	1	2
43	0	0	1	0	0	1	2	0	2	1	0	1	1	0	0	0	0	1	2	0	1	0	1	1	1	1	0	2	2	2	1	0	0	2	0	2	0	0	0	2	0	0	2	2	1	1	0	0	1
44	1	0	0	0	0	0	2	0	2	2	0	0	0	0	0	0	0	1	1	1	1	0	0	2	1	1	1	1	2	2	0	1	1	1	1	1	1	0	0	2	0	0	0	1	1	1	0	2	2
45	1	0	1	0	1	1	1	1	2	2	0	0	0	0	0	0	0	0	1	1	1	0	1	1	1	1	0	2	2	2	0	1	2	1	0	2	1	1	1	1	0	2	0	2	0	0	0	1	1
46	0	0	0	1	0	0	2	0	2	0	0	0	0	0	0	0	0	0	1	1	1	0	1	1	1	1	0	2	2	2	1	2	1	2	2	2	1	0	0	1	0	0	0	0	1	1	0	0	1
47	0	1	0	0	0	0	1	1	2	2	1	0	1	0	0	0	0	0	0	2	0	0	0	2	0	0	0	2	2	2	2	1	2	1	0	1	1	0	0	2	0	0	2	2	1	1	0	0	0
48	0	0	0	0	0	0	1	0	1	0	1	0	1	0	0	0	0	0	1	1	1	0	1	1	0	0	1	2	2	2	0	2	1	2	2	2	2	0	0	1	0	0	1	1	0	1	0	0	1
49	0	0	0	0	0	0	2	0	2	2	0	1	2	0	0	0	0	1	2	0	1	0	1	1	0	0	0	2	2	2	0	1	1	0	0	1	0	0	0	2	0	0	0	0	2	0	0	0	0
50	1	0	0	2	0	0	1	0	1	0	1	1	1	0	0	0	0	0	0	2	0	0	0	2	0	0	0	1	1	1	1	2	2	0	0	1	1	0	0	1	0	1	0	2	1	0	0	0	0
51	1	0	0	0	0	0	2	0	2	2	0	2	2	1	1	0	0	0	1	1	0	0	0	2	1	1	0	2	2	2	2	2	1	0	0	1	1	0	0	1	0	0	0	2	0	0	0	0	1
52	1	0	0	0	0	0	1	0	1	1	1	1	1	0	0	0	0	0	1	1	1	0	0	2	0	0	1	2	2	2	1	1	1	0	0	1	1	0	0	1	0	0	1	2	1	1	0	0	1
53	0	0	0	1	0	1	2	0	2	1	0	1	1	0	0	0	0	2	0	2	0	1	0	2	0	0	1	2	1	1	1	2	1	0	0	1	1	0	0	1	0	0	0	1	1	1	1	0	1
54	0	0	0	0	0	0	1	0	1	1	1	1	1	0	0	0	0	0	1	1	1	0	0	2	0	0	0	2	2	2	1	2	1	1	1	2	1	1	0	1	0	0	0	1	0	0	0	0	1
55	1	0	0	0	0	1	1	1	2	2	0	0	1	0	0	0	0	1	1	1	1	0	1	1	1	1	0	1	1	1	0	1	0	1	0	1	1	0	0	1	0	0	0	1	0	1	0	0	1
56	0	0	0	0	0	0	1	0	1	1	1	1	1	0	0	0	1	2	1	1	1	1	0	2	0	0	0	2	2	2	1	1	1	1	1	1	1	1	1	1	0	0	0	1	0	0	0	0	0
57	1	0	0	1	0	0	2	0	2	0	0	0	0	0	0	0	0	0	0	1	0	0	1	1	0	0	0	2	2	2	1	1	1	1	0	1	1	0	0	2	0	1	0	1	1	0	0	0	0
58	0	0	1	1	0	0	2	1	2	1	0	1	1	0	0	0	0	1	0	2	0	0	0	2	0	0	0	1	2	2	0	1	1	1	1	2	2	0	0	1	0	0	0	1	0	0	0	0	0
59	1	0	0	0	0	1	2	0	2	1	0	0	0	0	0	0	0	0	1	1	1	0	0	2	0	0	1	2	2	2	0	1	1	1	0	1	1	0	0	2	0	0	0	2	1	0	0	0	2
60	0	1	0	0	0	0	2	0	1	1	0	0	0	0	0	0	0	1	0	2	0	0	0	2	0	0	0	2	1	1	1	2	1	0	0	1	2	0	0	0	0	0	1	2	1	0	0	1	1
61	1	0	0	0	0	0	2	0	1	0	0	0	1	0	0	0	0	0	0	2	0	0	1	1	1	1	0	2	2	2	0	2	1	1	0	1	2	0	0	1	0	0	2	2	0	1	0	0	2
62	1	0	1	1	0	0	1	0	2	2	0	0	1	0	0	0	0	1	1	1	0	0	0	2	0	0	0	1	2	2	0	0	0	1	1	2	0	0	0	1	0	0	1	1	0	0	0	0	0
63	0	0	0	0	0	0	1	0	1	1	0	0	0	0	0	0	0	0	0	1	0	1	0	2	0	0	0	2	1	1	1	1	0	2	2	2	1	0	0	2	0	0	0	1	0	1	0	0	1
64	0	0	0	0	0	0	2	0	2	1	0	0	0	0	0	0	0	0	0	1	0	0	0	2	0	1	0	1	1	1	1	2	2	0	0	0	1	1	0	0	0	0	1	2	2	2	0	1	2
65	0	0	0	0	0	0	1	1	1	1	1	0	0	0	0	0	0	1	1	1	1	1	0	2	1	1	0	1	2	2	0	0	0	2	2	2	2	0	0	1	1	0	1	2	0	1	0	1	1
66	0	0	0	0	0	0	2	0	1	1	0	1	1	0	0	0	0	0	0	1	0	0	1	1	0	0	1	2	2	2	0	1	1	1	0	2	0	0	0	2	0	0	0	2	1	2	0	0	0
67	1	0	0	0	0	2	2	1	2	2	0	0	2	0	0	1	0	1	1	0	1	0	0	2	0	0	0	2	1	2	2	2	1	1	1	2	2	0	0	1	0	0	0	2	0	1	0	1	1
68	1	0	0	1	0	1	2	0	2	2	0	0	1	0	0	1	0	0	0	1	0	0	1	1	1	1	1	1	1	1	1	1	0	1	1	1	1	0	0	1	0	1	0	2	1	0	0	2	2
69	0	0	0	1	0	0	2	0	2	1	0	1	1	0	0	0	0	1	1	0	1	0	0	2	1	1	0	2	2	2	1	1	1	1	0	1	0	0	0	0	0	0	1	1	1	1	0	0	1
70	0	0	0	1	0	0	2	0	2	2	0	1	1	1	1	0	0	0	1	1	1	0	0	2	0	0	0	1	1	2	1	2	2	2	0	2	0	0	0	1	0	0	0	2	1	0	0	0	0
71	0	0	0	0	0	1	2	0	1	1	0	0	2	0	0	0	0	0	1	1	1	0	1	1	1	1	0	2	2	2	0	1	1	1	0	2	1	0	0	1	0	0	1	1	0	1	0	0	0
72	0	0	0	0	0	0	2	0	1	0	1	1	1	0	0	0	0	2	0	2	0	0	0	2	1	1	0	1	2	2	0	1	1	2	1	2	1	1	1	0	0	1	0	1	1	1	0	0	1
73	0	1	1	0	1	0	2	1	1	1	0	0	0	0	0	0	0	0	0	2	0	0	0	2	0	0	0	2	1	2	1	2	1	2	0	2	0	0	0	1	0	0	0	2	0	0	0	0	1
74	1	0	0	0	0	0	2	0	0	0	0	0	0	0	0	0	0	2	1	1	1	0	0	2	0	0	0	2	1	0	1	0	0	1	1	2	1	0	0	1	0	0	0	2	1	0	0	0	0
75	1	0	0	0	0	1	2	0	2	1	0	0	1	0	0	1	1	1	1	0	1	0	0	2	0	0	0	2	2	2	2	1	0	1	0	1	2	0	0	0	0	0	0	2	0	1	0	0	2
76	1	0	0	0	0	0	1	0	1	1	0	0	1	0	0	0	0	0	2	0	0	0	0	2	1	1	0	0	1	2	1	2	2	1	0	2	1	0	0	2	1	0	1	2	1	1	0	0	2
77	0	0	0	0	0	0	1	0	2	2	0	0	0	0	0	0	0	0	0	2	0	0	0	2	0	0	0	2	2	2	1	1	2	0	0	2	1	0	0	1	0	0	0	1	0	1	0	0	0
78	0	0	0	0	0	0	2	0	2	2	0	1	1	0	0	0	0	0	0	2	0	0	1	1	1	2	0	2	2	2	0	1	1	0	0	1	1	0	0	1	0	0	1	2	1	0	0	0	1
79	0	0	0	0	0	2	2	1	2	2	0	0	0	0	0	0	0	1	1	1	0	0	1	1	1	1	0	1	1	1	2	1	1	1	1	1	2	0	0	1	0	0	0	2	0	0	0	0	0
80	1	0	0	1	0	0	2	0	2	2	0	0	0	0	0	0	0	0	2	0	0	0	0	2	0	0	0	2	2	2	0	1	0	2	1	2	0	0	0	2	0	0	0	1	0	1	0	0	0
81	1	0	0	0	0	0	2	0	1	1	0	1	2	0	0	0	0	0	0	2	0	0	0	2	0	0	0	2	2	2	0	1	1	1	0	1	1	1	1	1	1	0	0	2	0	1	0	0	1
82	0	0	0	2	0	0	1	2	2	2	0	0	0	0	0	0	0	0	1	1	1	0	0	2	0	0	1	2	2	2	0	2	1	0	0	1	2	0	0	0	0	0	0	0	0	0	0	0	0
83	0	1	0	0	0	0	1	0	1	1	1	0	0	0	0	0	0	1	0	2	1	0	0	2	0	0	0	2	2	2	0	1	1	0	0	1	2	0	0	1	0	0	0	1	0	1	0	0	0
84	0	0	0	1	0	0	2	1	2	2	0	0	1	0	0	0	0	1	1	1	1	0	0	2	0	0	0	1	2	2	0	1	1	1	0	1	2	1	1	0	0	0	0	2	0	1	0	0	1
85	0	0	0	0	0	0	2	1	1	1	0	0	1	0	0	0	0	2	1	1	1	0	1	1	1	1	0	2	2	2	2	1	1	0	0	1	0	0	0	1	0	0	0	1	0	1	0	0	1
86	0	0	0	1	0	0	1	1	1	1	0	1	2	0	0	0	0	1	1	1	1	0	0	2	0	0	0	1	2	2	0	2	2	0	0	1	2	1	1	0	0	0	1	1	1	2	0	0	1
87	0	0	0	0	0	0	1	1	1	1	1	0	1	0	0	1	0	2	1	1	1	0	0	2	0	0	0	2	2	2	1	1	1	2	0	2	2	0	0	1	0	0	0	1	0	0	0	0	2
88	0	0	0	0	0	1	1	0	1	0	1	0	1	0	0	1	0	1	1	1	0	0	1	1	1	1	0	2	2	1	1	1	1	1	1	1	1	0	0	1	0	0	1	2	1	1	0	0	2
89	0	0	0	0	0	0	1	0	1	0	1	1	2	0	0	0	0	0	0	1	0	0	1	1	1	1	0	0	2	2	0	0	1	1	0	2	2	0	0	1	0	0	0	2	0	2	0	0	0
90	0	0	0	0	0	0	2	0	2	2	0	0	1	0	0	1	0	1	0	0	0	0	0	2	0	0	0	2	2	2	0	1	1	1	1	2	2	0	0	0	0	0	0	2	0	1	0	0	1
91	0	0	1	2	0	0	2	0	1	0	1	0	0	0	0	0	0	1	0	2	0	0	1	1	2	2	0	2	2	2	2	1	2	1	0	2	1	0	0	1	0	0	1	1	1	2	0	0	1
92	0	0	0	0	0	0	2	1	2	2	0	0	0	0	0	0	0	2	0	2	0	0	0	2	0	0	0	2	2	2	0	0	0	1	0	2	1	1	0	1	0	0	0	2	0	2	0	0	0
93	0	0	0	0	0	0	1	2	2	2	0	0	1	0	0	1	0	1	1	1	1	0	0	2	0	0	0	1	1	1	0	1	2	1	0	2	1	0	0	0	0	0	0	0	2	2	0	0	1
94	0	0	0	1	0	1	1	0	1	1	1	0	0	0	0	0	0	1	0	2	0	0	0	2	0	0	0	2	2	2	2	2	1	2	0	2	2	0	0	1	0	0	0	1	0	1	0	0	0
95	0	0	0	0	0	1	2	0	1	1	1	0	1	0	0	1	0	1	1	1	1	0	1	1	0	0	0	1	2	2	1	0	0	2	0	2	1	1	1	1	0	0	1	1	1	2	0	0	0
96	1	0	0	1	0	0	2	1	2	2	0	2	1	0	0	0	0	0	1	1	1	0	1	1	1	1	0	1	2	2	1	1	1	2	0	2	1	0	0	1	0	1	0	2	1	0	0	0	1
97	0	0	0	1	0	0	2	1	2	1	0	0	0	0	0	0	1	1	0	2	0	1	0	2	1	1	0	2	1	1	1	0	0	2	1	2	2	0	0	0	0	0	2	2	1	1	0	0	2
98	0	0	0	0	0	0	2	0	2	1	0	1	1	0	0	0	0	0	1	1	0	0	1	1	0	0	0	2	1	1	2	1	1	1	0	1	2	0	0	1	0	1	0	2	0	0	0	0	0
99	1	1	0	0	0	1	1	0	1	1	0	1	2	0	0	0	0	0	1	1	1	0	0	2	0	0	0	2	2	1	1	2	1	1	1	1	2	0	0	1	1	0	0	1	0	0	0	0	2
100	1	0	0	0	0	0	2	0	2	1	0	0	1	0	0	1	0	0	0	1	0	0	0	2	1	1	0	2	2	2	0	0	0	2	1	2	1	0	0	1	1	0	0	1	0	1	0	0	1
101	0	0	0	0	0	0	2	0	2	1	0	0	0	0	0	0	0	0	1	1	1	0	0	2	0	0	0	1	1	1	1	0	0	1	0	2	0	0	0	1	0	0	0	2	0	0	0	0	2
102	0	0	0	0	0	1	2	0	2	2	0	0	0	0	0	0	0	0	2	0	0	1	0	2	0	0	0	2	2	1	0	2	1	1	1	2	0	0	0	1	0	0	0	1	1	1	0	0	0
103	1	0	0	0	0	0	1	0	2	2	0	1	1	0	0	0	0	0	0	2	0	0	0	2	1	1	0	1	1	1	1	2	2	0	0	1	2	1	1	0	0	0	0	0	0	1	0	1	0
104	0	1	0	0	0	0	1	0	0	0	1	0	0	0	0	0	0	2	1	1	1	0	0	2	1	1	1	2	2	2	1	1	1	2	1	2	2	0	0	1	0	0	1	2	1	0	0	0	1
105	0	0	0	0	0	0	2	0	1	1	0	0	0	0	0	1	0	0	0	1	0	0	0	2	0	0	0	1	2	2	1	2	2	0	0	0	2	0	0	0	0	0	0	1	0	1	0	0	1
106	0	0	0	0	0	0	2	0	1	1	0	0	1	0	0	0	0	0	1	1	1	0	0	2	0	0	0	2	2	2	0	1	2	1	0	2	2	0	0	1	0	0	1	2	1	2	0	0	1
107	0	0	0	0	0	2	2	0	1	1	0	0	1	0	0	0	0	2	1	1	1	0	0	2	0	0	0	1	2	2	1	0	1	1	0	2	2	0	0	2	0	2	0	2	1	0	0	0	1
108	0	0	0	0	0	0	1	0	1	1	1	0	0	0	0	0	0	1	0	2	0	0	1	1	0	0	0	2	1	1	2	2	1	2	0	2	1	0	0	2	0	0	1	1	0	1	0	0	1
109	0	0	0	0	0	2	2	1	2	2	0	1	2	1	1	0	1	0	1	1	1	0	0	2	0	0	0	1	2	2	1	1	1	0	0	1	2	0	0	2	1	0	0	1	0	0	0	1	0
110	0	0	0	0	0	2	2	1	1	1	0	1	1	0	0	0	0	0	1	1	1	0	0	2	0	0	0	1	2	2	1	0	0	2	0	2	1	0	0	1	0	1	0	2	1	0	0	0	0
111	0	0	0	0	0	0	2	0	1	1	0	0	0	0	0	0	0	1	1	0	1	0	1	1	2	2	0	1	2	2	0	1	1	1	0	2	1	1	1	0	0	1	0	1	1	1	0	1	0
112	0	0	0	1	0	0	2	1	2	1	0	0	0	0	0	0	0	1	2	0	0	0	0	2	0	0	0	2	2	2	1	1	1	0	0	1	2	0	0	0	0	0	0	2	0	1	0	0	0
113	0	0	0	1	0	0	1	1	2	2	0	1	2	0	0	0	1	0	1	1	1	0	0	2	0	0	0	1	2	2	1	2	1	0	0	1	1	0	0	1	0	0	1	1	0	1	0	0	1
114	1	0	0	0	0	0	2	0	2	1	0	2	2	0	0	0	0	0	0	1	0	0	0	2	0	0	0	2	2	2	2	2	2	0	0	1	2	0	0	1	0	1	0	1	0	1	0	0	1
115	0	0	0	0	0	0	1	0	0	0	0	1	0	0	0	0	0	1	1	1	1	0	1	1	1	1	0	1	1	2	1	1	1	0	0	1	1	0	0	0	0	0	0	2	0	1	0	0	2
116	0	0	0	0	0	0	2	0	0	0	0	1	2	0	0	0	0	0	0	1	0	0	0	2	0	0	0	2	2	2	0	0	1	2	0	2	2	1	1	0	0	2	0	2	1	0	0	0	0
117	0	0	1	1	0	0	2	1	2	2	0	1	1	0	0	0	0	0	0	2	0	0	0	2	0	0	0	2	2	2	0	1	1	2	1	2	1	0	0	0	0	0	0	2	0	1	0	0	1
118	1	0	0	2	0	1	2	1	1	1	0	0	1	0	0	1	0	1	1	1	0	0	0	2	0	0	0	1	1	1	2	2	1	1	0	2	0	0	0	2	0	0	1	1	1	1	0	0	0
119	0	0	0	0	0	0	2	1	1	1	0	0	0	0	0	0	0	1	2	0	0	1	1	1	0	1	0	2	2	2	1	1	2	1	0	2	1	0	0	1	1	0	1	2	1	0	0	0	1
120	0	0	0	1	0	0	2	0	0	0	0	0	1	0	0	0	0	1	2	0	1	0	0	2	0	0	0	2	2	2	1	0	1	1	0	2	1	0	0	2	0	0	0	1	0	0	0	0	1
121	0	0	0	0	0	1	0	0	0	0	1	0	2	0	0	1	0	0	1	1	0	0	0	2	1	1	0	0	1	2	1	1	1	0	0	0	0	0	0	1	0	1	0	1	0	1	0	0	1
122	1	0	0	0	0	0	2	1	1	1	1	0	0	0	0	0	0	2	1	1	1	1	1	1	0	1	0	2	2	2	0	2	2	1	1	1	1	0	0	2	0	0	0	2	0	1	0	1	0
123	0	0	0	1	0	0	2	1	2	1	0	0	2	0	0	0	0	0	0	2	0	0	0	2	0	0	0	2	2	2	0	2	2	2	1	2	1	0	0	1	1	0	0	1	0	0	0	0	1
124	0	0	0	1	0	0	2	0	1	0	0	1	0	0	0	0	0	0	1	1	1	0	0	2	0	0	0	2	1	1	1	1	1	1	0	2	2	1	1	0	0	0	0	0	0	1	0	0	0
125	1	0	0	0	0	1	2	1	1	1	0	0	0	0	0	0	0	0	2	0	1	0	1	1	2	2	0	2	1	1	2	1	2	1	0	2	0	0	0	1	0	0	1	2	2	2	0	0	1
126	1	0	0	1	0	0	1	0	1	1	1	1	2	0	0	0	0	0	2	0	0	0	1	1	1	1	0	2	1	1	2	1	1	1	0	2	1	0	0	1	0	0	0	1	2	1	0	0	1
127	0	0	0	0	0	0	2	0	2	1	0	0	0	0	0	0	1	1	1	0	1	0	0	2	0	0	0	2	2	2	1	1	2	0	0	1	1	0	0	1	0	0	1	2	1	0	0	0	0
128	1	0	0	0	0	1	1	0	1	1	1	1	2	0	0	0	0	1	1	0	1	1	0	2	0	0	0	2	2	1	1	2	1	0	0	1	0	0	0	2	0	0	0	2	1	1	0	0	0
129	0	0	0	2	0	0	1	0	0	0	0	0	1	0	0	1	0	1	0	2	0	0	0	2	0	0	0	1	2	2	1	1	1	2	1	2	1	0	0	1	0	0	1	1	0	1	0	1	2
130	0	0	0	1	0	0	2	0	2	1	0	0	0	0	0	0	0	0	1	1	0	0	0	2	0	0	0	2	2	1	1	0	0	2	0	2	1	1	0	0	0	0	1	2	1	1	1	0	1
131	0	0	0	0	0	0	2	0	2	1	0	1	2	0	0	0	1	2	1	1	1	0	1	1	1	1	0	1	1	2	1	1	0	2	0	2	1	0	0	1	0	0	0	1	0	1	0	0	2
132	1	0	0	0	0	1	2	0	0	0	0	0	0	0	0	0	0	1	0	2	0	0	1	1	0	0	0	2	2	2	0	2	2	0	0	0	1	0	0	0	0	0	0	2	0	1	0	0	2
133	1	0	0	1	0	1	2	0	2	2	0	0	0	0	0	0	0	0	1	1	1	0	1	1	0	0	0	2	1	1	2	1	0	2	0	2	1	0	0	1	0	0	2	2	0	1	0	1	0
134	0	0	0	2	0	1	2	0	2	2	0	0	1	0	0	0	0	0	1	1	1	0	0	2	0	0	0	2	2	2	2	0	0	1	1	2	1	0	0	2	0	1	0	1	1	1	0	0	1
135	0	1	0	0	0	1	2	0	2	1	0	1	1	0	0	0	0	1	0	2	0	0	0	2	1	1	0	2	2	2	1	2	1	0	0	1	1	0	0	1	0	0	0	2	0	1	0	1	1
136	0	1	0	0	0	1	2	1	1	1	0	1	1	0	0	0	0	0	0	1	0	0	0	2	1	1	0	1	2	2	0	2	2	0	0	0	2	0	0	0	0	0	0	1	0	0	0	0	1
137	0	0	0	0	0	0	2	1	1	1	0	1	0	0	0	0	0	0	1	1	1	0	1	2	0	0	0	2	1	1	1	1	1	2	1	2	0	0	0	1	0	0	1	1	0	0	0	1	1
138	0	0	0	0	0	0	2	0	1	1	0	0	0	0	0	0	1	2	0	1	0	0	0	2	0	0	0	1	2	2	0	1	1	2	1	2	2	1	1	1	0	0	0	2	0	1	0	0	1
139	1	0	0	1	0	0	2	0	2	1	0	0	2	1	1	1	0	0	0	1	0	0	0	2	0	0	0	2	2	2	2	1	1	1	1	1	1	0	0	0	0	0	0	1	0	1	0	0	0
140	0	0	0	0	0	0	2	0	2	1	0	0	0	0	0	0	0	1	0	2	0	0	0	2	0	0	0	1	2	2	0	0	0	2	1	1	2	0	0	1	0	0	0	0	1	1	0	1	2
141	1	1	0	0	0	1	1	0	2	1	0	1	1	0	0	0	0	0	0	2	0	0	0	2	0	0	0	2	2	2	1	1	2	1	0	2	2	0	0	0	0	0	1	1	1	0	0	1	1
142	0	0	1	1	0	0	2	0	1	0	1	1	1	0	0	0	0	1	2	0	1	0	2	0	0	0	0	1	1	1	0	0	0	1	0	1	1	0	0	0	0	0	0	2	1	0	0	0	1
143	1	0	0	0	0	1	2	0	2	2	0	1	1	0	0	0	0	0	0	2	0	0	0	2	1	1	0	2	2	2	1	1	0	2	0	2	2	0	0	1	0	0	0	2	0	0	0	0	1
144	0	1	0	0	0	0	2	0	2	0	0	0	0	0	0	1	0	0	0	2	0	0	2	0	1	1	0	2	2	2	0	2	2	0	0	0	1	0	0	1	0	0	1	2	1	0	0	0	1
145	0	0	0	0	0	2	1	0	0	0	0	0	0	0	0	0	0	0	0	2	0	0	0	2	0	0	1	1	1	1	1	1	1	2	1	2	1	0	0	2	1	0	0	2	0	0	0	2	2
146	0	0	1	1	0	1	2	0	1	1	0	0	0	0	0	0	0	1	0	2	0	0	1	1	0	0	0	2	2	2	0	0	0	2	0	2	1	0	0	1	0	0	1	2	0	1	0	0	1
147	0	0	0	1	0	0	2	0	1	0	0	1	2	0	0	1	0	0	0	1	0	0	0	2	0	0	0	1	1	2	1	1	1	1	0	1	1	0	0	2	0	0	1	1	0	0	0	0	1
148	1	0	0	0	0	0	2	1	2	2	0	0	0	0	0	0	0	0	0	2	0	0	0	2	1	1	0	2	1	1	2	0	0	1	0	2	2	0	0	1	0	0	1	1	1	2	0	1	1
149	0	0	0	1	0	0	2	0	2	0	1	0	1	0	0	0	0	0	2	0	0	0	1	1	1	1	1	2	2	2	1	2	1	2	0	2	1	0	0	1	0	0	0	1	0	0	1	0	0
150	1	0	0	0	0	0	2	0	2	0	0	0	1	0	0	0	0	0	0	2	0	0	0	2	0	0	0	2	2	2	1	0	0	2	0	2	1	0	0	1	0	0	0	0	0	0	0	0	1
151	1	0	0	1	0	1	1	0	1	1	1	0	0	0	0	0	0	0	0	2	0	0	0	2	0	0	0	1	2	2	1	2	2	2	1	2	1	1	0	1	0	0	0	2	1	2	0	0	0
152	0	0	1	1	0	0	1	1	2	2	0	0	1	0	0	0	0	0	1	1	1	0	0	2	0	0	0	1	2	2	0	1	1	1	0	2	1	0	0	1	0	0	0	1	0	1	0	1	2
153	0	1	0	0	0	0	1	0	1	1	1	1	1	0	0	0	0	0	1	0	1	0	0	2	0	0	0	1	1	1	1	2	1	0	0	1	0	0	0	0	0	0	0	1	0	0	0	0	0
154	0	0	0	0	0	0	1	0	1	1	2	1	2	0	0	0	0	1	0	2	0	0	2	0	0	0	0	1	2	2	0	2	2	0	0	0	0	0	0	1	1	1	0	2	1	0	0	0	2
155	0	0	1	0	1	0	0	0	0	0	1	2	2	1	1	0	0	0	0	1	0	0	1	1	1	1	0	2	2	2	1	1	2	1	0	2	2	0	0	2	1	1	0	2	1	0	0	0	2
156	0	0	0	0	0	0	1	0	0	0	1	0	2	0	0	1	1	1	0	1	0	0	0	2	0	0	0	2	2	2	0	2	1	0	0	1	1	1	1	1	0	0	0	1	0	1	0	0	0
157	1	0	0	0	0	0	2	0	2	0	0	0	1	0	0	0	1	0	1	1	1	0	0	2	0	0	0	2	1	1	2	0	0	2	0	2	2	0	0	0	0	0	0	2	0	1	0	0	1
158	0	0	0	1	0	1	2	0	1	1	0	0	1	0	0	0	1	2	0	1	0	0	0	2	0	0	0	2	2	2	1	1	1	1	1	1	2	0	0	0	0	0	0	2	0	1	0	0	2
159	1	0	0	0	0	0	2	0	1	1	0	0	1	0	0	0	0	1	1	1	1	0	1	1	0	0	0	2	2	1	0	1	1	0	0	0	1	0	0	0	0	1	0	2	1	0	0	0	1
160	0	0	0	1	0	0	2	0	2	0	0	0	1	0	0	0	0	1	0	2	0	0	1	1	1	1	0	2	1	1	1	2	1	1	1	2	2	0	0	1	0	0	1	2	1	0	0	0	2
161	0	0	0	0	0	0	2	1	2	1	0	1	1	0	0	0	0	2	1	1	1	0	0	2	0	0	0	2	2	1	0	2	2	0	0	1	1	0	0	2	0	0	0	1	0	0	0	0	0
162	1	0	1	0	0	0	1	0	1	0	1	0	1	0	0	1	1	2	1	1	1	0	1	1	1	1	1	2	2	2	0	1	0	1	1	1	1	0	0	1	0	0	0	2	0	0	0	0	2
163	0	0	0	0	0	0	2	0	2	2	0	0	0	0	0	0	0	0	1	1	0	0	1	1	0	0	0	1	2	2	1	2	2	2	0	2	1	0	0	1	0	0	0	1	0	0	1	0	1
164	0	0	0	1	0	0	1	0	2	2	0	1	2	0	0	0	0	1	0	2	0	0	1	1	1	1	0	1	2	2	1	1	0	1	0	1	2	1	1	0	0	0	1	2	1	2	0	0	1
165	1	0	0	0	0	0	2	0	2	2	0	1	1	0	0	0	1	1	1	0	1	0	0	2	0	0	0	1	1	1	0	0	0	2	0	2	1	0	0	1	0	0	1	1	1	0	0	0	1
166	0	0	0	0	0	0	1	0	1	0	1	0	1	0	0	1	0	0	0	2	0	0	0	2	1	1	0	1	1	1	1	1	1	2	1	2	2	0	0	2	1	0	0	0	0	0	0	0	2
167	1	0	0	1	0	0	2	1	2	2	0	0	1	0	0	1	0	1	2	0	1	0	1	1	0	0	0	1	2	2	0	1	1	0	0	1	1	0	0	2	0	0	1	1	1	1	0	1	0
168	0	0	0	0	0	0	2	0	1	1	0	1	2	0	0	0	0	0	2	0	0	0	0	2	0	0	0	1	2	2	1	1	1	1	0	1	2	0	0	1	0	0	0	1	0	1	0	1	1
169	0	1	0	0	0	0	1	1	1	1	1	1	1	0	0	0	0	0	0	2	0	0	1	1	0	0	0	0	2	2	0	2	2	2	1	2	1	0	0	2	1	0	0	1	0	0	0	0	2
170	0	0	0	1	0	0	2	0	2	0	0	0	2	0	0	1	0	1	0	2	0	0	1	1	1	1	0	2	1	1	1	2	2	0	0	0	0	0	0	0	0	0	0	1	0	1	0	0	1
171	0	0	0	0	0	1	1	0	0	0	1	0	1	0	0	0	0	0	1	1	1	0	2	0	0	1	0	2	2	2	2	2	1	0	0	1	2	0	0	1	0	0	0	1	0	1	0	0	1
172	0	0	0	1	0	0	2	0	1	0	0	0	1	0	0	0	0	1	1	1	1	0	0	2	1	1	0	1	1	1	0	1	0	2	2	2	2	1	1	1	0	0	1	2	0	0	0	1	2
173	1	0	0	0	0	0	2	0	1	1	0	1	2	0	0	1	0	0	1	1	1	1	0	2	0	0	0	2	1	1	1	2	2	2	1	2	1	0	0	2	1	0	1	1	1	2	0	0	1
174	0	0	0	0	0	0	2	0	2	2	0	1	1	0	0	0	1	2	0	2	0	0	1	1	0	0	0	1	2	2	1	2	1	0	0	1	0	0	0	1	0	0	0	2	0	0	0	0	0
175	1	0	1	0	1	2	2	0	2	1	0	0	1	0	0	0	0	0	2	0	0	0	1	1	0	0	0	1	2	2	1	0	0	2	1	2	0	0	0	2	0	0	0	2	0	0	0	0	2
176	0	0	0	0	0	1	2	0	2	1	0	0	0	0	0	0	1	1	1	1	0	0	0	2	1	1	0	2	2	2	1	2	2	1	1	2	2	0	0	1	0	0	0	0	0	0	0	0	1
177	0	0	0	1	0	0	2	0	2	1	0	1	1	1	1	0	0	0	2	0	1	0	1	1	1	1	0	2	2	1	1	2	2	2	0	2	1	0	0	1	0	1	0	2	1	0	0	0	1
178	0	0	0	0	0	0	2	1	2	2	0	0	1	0	0	0	1	1	0	2	0	0	0	2	0	0	0	2	2	2	1	1	1	2	2	2	1	0	0	2	1	0	0	2	0	1	0	0	0
179	1	0	0	0	0	0	1	1	1	1	0	0	0	0	0	0	0	0	0	1	0	0	1	1	1	1	0	1	1	1	1	2	2	1	1	1	1	1	1	1	0	1	0	1	1	1	0	0	2
180	0	0	0	0	0	0	2	0	2	1	0	1	1	0	0	0	0	0	1	1	1	0	0	2	0	0	0	1	2	2	0	1	0	2	1	2	1	0	0	1	0	0	0	0	2	2	0	0	1
181	0	0	0	0	0	0	0	0	0	0	1	0	1	0	0	0	0	1	1	1	1	0	0	2	0	0	0	1	2	2	0	2	2	0	0	1	0	1	1	1	0	0	0	0	0	1	0	0	1
182	0	0	1	0	0	0	2	0	0	0	0	1	1	0	0	0	0	1	1	1	1	0	0	2	1	1	0	2	2	2	0	0	1	0	0	2	2	0	0	0	0	0	1	1	0	1	0	0	1
183	0	0	0	0	0	0	1	0	0	0	1	1	1	0	0	0	0	2	0	2	0	0	1	1	1	1	0	2	1	1	2	1	0	2	1	2	1	1	0	1	0	0	0	1	0	0	0	0	0
184	0	0	0	0	0	1	2	1	1	1	0	0	0	0	0	0	0	0	1	0	1	0	1	1	1	1	0	2	2	2	1	0	0	2	0	2	1	0	0	1	1	0	0	2	0	2	0	0	1
185	1	0	0	1	0	0	0	0	1	1	1	0	0	0	0	0	0	0	0	1	0	0	1	1	1	1	1	2	2	2	0	1	1	1	0	2	1	1	1	1	0	0	0	2	1	1	0	0	1
186	0	0	0	0	0	0	2	0	2	1	0	0	0	0	0	0	0	1	0	2	0	0	0	2	1	1	0	1	1	1	1	2	2	0	0	0	2	0	0	1	0	0	0	1	0	1	0	0	1
187	0	0	0	0	0	0	2	0	2	1	0	1	1	0	0	0	1	1	0	1	0	1	1	1	0	1	0	2	2	2	1	1	1	0	0	1	1	0	0	1	0	0	0	2	0	0	0	0	1
188	1	0	0	0	0	0	2	1	2	1	0	0	0	0	0	0	0	0	0	0	0	0	1	1	1	1	0	2	2	2	2	1	1	1	1	1	0	0	0	1	0	0	2	2	1	1	0	0	1
189	0	0	0	1	0	0	2	0	2	2	0	1	1	0	0	0	0	0	1	1	0	0	0	2	1	1	0	2	2	2	1	2	2	1	0	1	1	0	0	1	0	1	0	2	1	0	0	0	0
190	1	1	1	1	1	0	1	0	1	1	1	0	1	0	0	0	0	0	0	1	0	0	0	2	0	0	0	1	2	2	1	1	0	1	1	1	2	0	0	0	0	0	0	0	0	1	0	1	2
191	0	0	1	2	0	0	2	1	2	1	0	0	0	0	0	0	1	1	1	1	0	1	0	2	0	0	0	1	2	2	0	2	1	0	0	1	2	0	0	1	0	0	0	1	0	1	0	1	2
192	0	0	0	2	0	0	1	0	0	0	1	0	0	0	0	0	0	0	0	1	0	0	0	2	0	0	0	1	2	2	1	0	0	2	0	2	1	0	0	1	0	0	0	2	0	0	0	1	1
193	0	0	0	1	0	1	1	0	1	1	1	0	0	0	0	0	1	2	1	1	1	0	0	2	0	0	0	2	2	2	0	1	0	1	1	1	0	0	0	1	0	0	0	2	0	1	0	0	0
194	0	0	1	0	1	0	2	0	2	2	0	1	1	0	0	0	0	0	1	1	1	0	0	2	0	0	0	2	2	2	1	1	0	2	1	2	0	0	0	2	0	0	1	2	0	1	0	0	0
195	1	0	0	1	0	1	1	0	1	1	1	0	1	0	0	0	0	0	1	1	1	0	1	1	1	1	0	2	2	2	2	0	0	2	1	2	0	0	0	2	0	1	0	1	1	1	0	0	2
196	1	0	0	0	0	0	1	0	1	1	1	1	1	1	1	0	0	1	1	1	1	0	0	2	0	0	0	0	2	2	0	1	1	2	1	2	1	0	0	2	1	0	0	2	1	0	0	0	2
197	1	0	0	0	0	0	2	0	1	1	0	0	1	0	0	0	1	1	1	0	1	0	0	2	0	0	1	1	1	1	1	1	1	1	0	1	0	0	0	1	0	1	0	2	0	0	0	0	1
198	0	0	0	0	0	0	2	0	2	2	0	1	1	0	0	0	0	1	0	2	0	0	1	1	1	1	0	1	2	2	0	1	1	1	0	1	1	0	0	2	0	0	0	1	0	0	0	1	1
199	1	0	0	0	0	1	2	0	1	0	0	1	1	0	0	0	0	1	2	0	2	0	1	1	1	1	0	2	2	2	2	1	1	0	0	0	1	0	0	1	0	0	0	0	0	0	0	0	1
200	1	0	1	1	1	0	1	1	1	1	1	1	1	0	0	0	0	1	0	1	0	0	0	2	0	0	0	2	0	0	2	1	1	1	0	2	0	0	0	2	0	0	0	1	1	0	0	0	2
201	0	1	1	1	0	0	2	0	1	1	0	2	2	0	0	0	0	1	0	2	0	0	0	2	0	0	0	2	2	1	0	1	0	1	1	1	1	0	0	1	0	0	1	2	0	1	0	0	1
202	0	0	0	1	0	0	1	0	2	2	0	0	0	0	0	0	0	1	1	1	1	0	0	2	0	0	0	2	2	2	1	2	2	0	0	0	1	0	0	1	0	0	0	2	0	1	0	0	2
203	0	0	0	1	0	0	2	0	2	1	1	1	1	0	0	0	1	2	1	1	1	0	0	2	0	0	0	1	2	2	0	0	0	1	0	2	1	1	0	0	0	0	0	0	0	1	0	0	0
204	0	0	0	0	0	0	2	1	2	2	0	1	1	0	0	0	1	2	1	1	1	0	1	1	1	1	0	1	1	1	1	1	1	1	0	2	1	0	0	0	0	1	0	2	1	0	0	0	2
205	0	0	0	1	0	0	1	1	1	1	1	1	2	0	0	0	1	2	1	1	1	0	0	2	0	0	0	2	2	2	1	0	0	2	0	2	2	0	0	2	0	0	0	1	0	1	0	0	1
206	0	0	0	0	0	2	2	0	2	2	0	1	1	0	0	0	1	1	1	1	0	1	0	2	0	0	0	2	2	1	0	0	1	1	0	2	0	0	0	2	0	1	0	1	1	0	0	0	2
207	0	0	0	0	0	0	2	1	2	1	0	1	2	0	0	0	0	2	0	2	0	0	1	1	1	1	0	2	2	2	1	1	1	2	0	2	1	0	0	2	1	1	1	2	1	0	0	1	1
208	0	0	1	0	0	0	1	0	1	1	1	0	2	0	0	1	0	0	0	1	0	0	0	2	0	0	0	2	1	2	2	2	1	0	0	1	1	0	0	1	0	0	1	2	0	1	0	1	2
209	0	0	0	0	0	1	2	0	1	0	0	1	0	0	0	0	0	0	0	2	0	0	0	2	0	0	0	2	2	2	1	1	1	0	0	1	0	0	0	1	0	0	0	1	0	0	0	0	1
210	0	0	0	0	0	0	2	0	1	0	1	1	1	0	0	0	0	1	1	0	1	0	0	2	0	0	1	2	2	2	1	2	1	0	0	1	1	1	1	0	0	0	0	2	0	1	0	1	0
211	0	0	0	0	0	1	1	1	2	2	0	0	0	0	0	0	0	2	1	1	1	0	1	2	0	0	0	2	1	1	2	2	2	1	0	1	2	0	1	1	1	0	0	0	1	1	0	1	1
212	0	0	0	0	0	1	1	0	1	0	1	1	1	0	0	0	0	0	1	1	1	0	0	2	0	0	0	0	2	2	0	2	2	0	0	1	1	0	0	2	0	1	0	2	1	0	0	1	0
213	0	0	0	0	0	0	2	0	1	0	0	0	0	0	0	0	0	0	0	2	0	0	0	2	1	1	0	0	2	2	0	2	2	1	0	1	1	0	0	1	0	0	0	1	0	1	0	1	2
214	0	0	0	0	0	0	2	1	1	1	0	0	1	0	0	1	0	0	2	0	1	0	0	2	0	0	0	1	1	1	1	1	1	2	1	2	1	0	0	1	0	0	0	1	0	1	0	0	2
215	0	0	0	1	0	0	1	1	2	2	0	1	1	0	0	0	0	2	1	1	1	0	1	1	1	1	0	1	2	2	0	1	1	1	0	2	1	0	0	1	0	0	1	2	0	0	0	0	1
216	0	0	1	0	1	2	0	0	1	1	0	1	1	0	0	0	0	1	0	2	0	1	0	2	1	1	0	2	2	2	0	0	0	1	0	1	2	0	0	0	0	0	0	1	0	0	0	0	1
217	0	0	0	0	0	0	2	0	2	2	0	0	2	0	0	0	0	0	0	2	0	0	0	2	0	0	0	2	2	1	1	1	1	2	0	2	2	0	0	1	0	0	0	1	0	0	0	0	0
218	0	0	0	0	0	0	1	0	1	1	0	2	2	0	0	0	0	1	1	0	1	0	0	2	0	0	0	1	2	2	0	0	1	0	0	2	1	0	0	0	0	0	0	2	0	1	0	0	1
219	0	0	1	0	1	2	1	1	2	2	0	0	1	0	0	1	0	1	1	1	1	0	1	1	1	1	1	2	2	2	1	0	0	1	0	1	1	0	0	0	0	0	0	1	0	0	0	0	0
220	0	1	0	0	0	0	1	0	1	0	1	0	0	0	0	0	0	1	0	2	1	0	0	2	0	0	0	1	2	2	0	1	1	1	0	2	2	0	0	1	0	0	0	2	0	0	0	0	0
221	0	0	0	0	0	0	2	0	2	2	0	1	1	0	0	0	0	2	1	1	1	0	1	1	1	1	0	2	2	2	2	2	1	2	0	1	2	0	0	0	0	0	1	1	0	0	0	0	0
222	1	1	0	0	0	1	1	1	1	1	1	0	1	0	0	0	0	0	2	0	1	0	0	2	0	1	0	2	2	2	1	1	0	2	1	2	0	0	0	1	0	0	0	1	0	0	0	0	0
223	0	0	0	0	0	0	2	1	1	1	0	2	2	0	0	0	0	0	0	1	0	0	0	2	1	1	0	2	2	2	1	1	1	1	0	2	1	0	0	1	0	1	1	2	0	1	0	0	0
224	0	0	0	0	0	1	2	1	2	1	0	0	0	0	0	0	0	0	1	1	1	1	0	2	0	0	0	2	2	2	1	0	0	1	1	2	2	0	0	0	0	0	1	2	1	0	0	0	1
225	1	0	0	0	0	0	2	0	2	0	0	0	0	0	0	0	1	2	1	1	1	0	1	1	1	1	0	2	2	2	0	1	1	1	0	2	0	0	0	1	0	0	0	2	0	1	0	0	0
226	0	0	0	1	0	0	2	0	2	2	0	1	2	0	0	0	0	0	1	1	1	0	0	2	0	0	0	2	2	2	2	1	1	1	0	2	1	0	0	1	0	0	1	1	0	1	0	1	1
227	0	1	0	0	0	0	1	0	1	0	1	1	1	0	0	0	0	1	0	2	0	0	1	1	1	1	0	2	1	1	2	1	0	2	0	2	2	0	0	1	0	1	0	2	0	0	0	0	0
228	1	1	0	0	0	0	2	0	1	0	0	1	1	0	0	0	0	2	1	1	0	0	0	2	0	0	0	1	1	1	0	2	2	0	0	0	1	0	0	1	0	0	2	2	1	0	0	0	2
229	0	0	0	1	0	0	2	1	2	2	0	0	1	0	0	0	0	1	0	2	0	0	1	1	0	0	0	2	1	2	1	2	1	1	0	1	2	0	0	0	0	0	0	1	0	0	0	0	2
230	0	0	0	1	0	0	2	1	2	2	0	0	0	0	0	0	0	0	1	1	1	0	0	2	0	0	0	2	2	2	0	0	1	1	0	2	0	0	0	2	0	0	0	1	0	1	0	0	0
231	0	0	0	0	0	0	2	0	2	2	0	1	1	0	0	0	0	1	1	1	1	0	0	2	0	0	0	1	1	1	1	2	1	0	0	2	2	0	0	1	1	0	1	2	1	1	0	1	1
232	0	1	0	0	0	1	2	0	1	1	0	0	0	0	0	0	0	0	1	1	1	0	0	2	1	1	0	1	2	2	0	0	1	1	0	2	1	0	0	1	0	0	0	1	0	0	0	0	2
233	1	0	0	0	0	0	2	0	2	2	0	2	2	1	1	0	0	0	0	2	0	0	0	2	0	0	0	2	2	2	0	2	2	1	0	2	1	1	1	1	1	1	0	2	1	0	0	0	2
234	0	0	0	0	0	0	2	0	2	2	0	0	1	0	0	1	0	0	0	1	0	0	0	2	1	1	0	2	2	2	0	2	2	0	0	1	1	0	0	0	0	0	1	1	1	1	0	1	0
235	0	1	0	0	0	0	1	0	1	0	1	0	1	0	0	0	0	1	0	1	0	0	1	1	0	0	0	1	1	1	1	1	1	2	1	1	0	0	0	2	0	0	0	0	0	1	0	0	0
236	0	1	0	0	0	1	1	0	1	1	0	0	0	0	0	0	0	0	0	1	0	1	0	2	0	0	0	2	2	2	1	0	0	2	0	1	2	0	0	0	0	0	0	1	0	1	0	0	1
237	0	0	1	1	0	0	1	0	1	1	1	0	0	0	0	0	0	2	0	2	0	1	1	1	0	1	0	0	2	1	0	2	2	2	1	2	1	0	0	0	1	0	0	1	0	0	0	0	0
238	1	0	0	0	0	0	2	0	1	1	1	0	0	0	0	0	0	0	1	1	1	0	0	2	0	0	0	1	2	2	0	1	2	1	0	2	2	0	0	0	0	0	1	2	1	0	0	0	1
239	0	1	0	0	0	1	1	0	1	1	1	1	0	0	0	0	0	1	1	1	1	0	1	1	0	0	0	2	2	2	1	1	0	2	1	2	1	0	0	1	0	0	1	1	1	1	0	1	0
240	0	0	0	0	0	0	2	1	2	2	0	0	1	0	0	1	0	0	2	0	1	0	1	1	1	1	0	2	2	2	1	2	2	1	1	1	0	0	0	1	0	1	0	2	0	0	0	0	2
241	0	0	0	1	0	1	2	0	2	1	0	0	1	0	0	0	0	0	2	0	1	1	0	2	1	1	0	2	2	1	0	1	1	1	0	1	1	0	0	0	1	0	0	1	0	1	0	0	1
242	1	0	0	0	0	0	2	0	1	0	0	0	0	0	0	0	0	0	0	2	0	0	0	2	0	0	0	2	2	1	1	0	0	1	0	2	2	0	0	0	0	1	0	1	1	0	0	0	1
243	0	0	0	0	0	0	1	0	1	1	2	1	2	0	0	1	0	0	0	2	0	0	0	2	0	0	0	2	2	2	1	1	0	2	1	2	2	1	1	1	0	0	0	2	1	1	0	1	2
244	0	0	0	1	0	0	2	0	2	1	0	0	0	0	0	0	0	1	0	2	0	0	0	2	0	0	0	1	1	1	0	2	2	2	1	2	2	0	1	2	2	0	0	1	0	1	0	1	2
245	0	0	0	0	0	1	2	0	0	0	0	0	0	0	0	0	0	1	0	2	0	1	0	2	0	0	0	2	2	2	2	1	1	1	0	1	2	0	0	1	0	0	0	1	0	0	0	1	1
246	0	0	1	1	0	0	1	0	0	0	1	0	0	0	0	0	1	2	2	0	2	0	0	2	0	0	0	1	2	2	1	2	2	2	1	2	2	0	0	0	0	0	0	2	0	0	0	0	2
247	0	0	0	1	0	1	2	0	2	0	0	0	0	0	0	0	0	1	0	2	0	0	0	2	0	0	0	2	2	2	2	1	1	1	0	2	1	1	0	0	0	0	0	1	1	0	0	0	1
248	0	0	0	0	0	0	1	0	1	1	1	0	1	0	0	1	0	1	0	2	0	0	2	0	0	0	0	2	2	1	1	2	2	0	0	1	1	1	0	1	0	0	0	2	0	1	0	0	0
249	0	0	0	0	0	1	2	1	2	1	0	1	1	0	0	0	0	1	2	0	1	0	0	2	0	0	0	2	1	1	2	1	1	2	1	2	1	0	0	2	0	0	0	2	0	0	0	0	1
250	0	0	0	0	0	1	1	0	1	1	1	1	1	0	0	0	1	2	0	2	0	0	0	2	0	0	0	2	2	1	1	1	1	0	0	1	1	0	0	1	0	0	0	0	0	0	0	0	1
251	0	0	0	1	0	1	2	0	2	1	0	1	2	0	0	0	0	0	1	1	1	1	0	2	1	1	0	2	2	2	2	1	2	1	0	2	1	1	1	1	0	1	0	2	1	0	0	1	2
252	0	0	0	1	0	0	2	0	2	2	0	0	1	0	0	1	0	0	0	1	0	0	1	1	1	1	0	2	1	0	1	0	0	1	1	2	1	0	0	0	0	0	1	2	1	1	0	0	1
253	0	0	0	0	0	0	1	0	0	0	1	0	0	0	0	0	0	1	0	2	0	0	0	2	0	0	0	2	2	2	1	1	1	1	0	1	2	0	0	1	1	0	0	2	0	1	0	0	2
254	0	0	0	1	0	0	1	0	1	0	1	0	0	0	0	0	0	1	2	0	1	0	1	1	2	2	0	1	2	2	0	0	0	2	0	2	2	0	0	1	0	0	2	2	1	0	0	0	1
255	0	1	1	0	1	0	1	0	0	0	1	1	1	0	0	0	0	1	0	2	0	0	1	1	1	1	0	0	1	1	1	1	1	1	0	1	1	0	0	1	0	0	0	1	1	1	0	0	1
256	1	0	0	1	0	0	2	0	2	2	0	0	2	0	0	0	0	1	1	1	0	0	1	1	0	0	0	2	2	1	0	2	1	2	0	2	1	0	0	2	0	0	1	2	0	1	0	0	1
257	0	0	0	0	0	0	2	0	2	2	0	0	0	0	0	0	0	0	1	1	1	0	1	1	0	0	0	2	2	2	1	1	0	1	0	1	2	0	0	0	1	0	0	2	0	0	0	0	0
258	0	0	0	0	0	0	2	0	2	1	0	0	1	0	0	0	0	1	2	0	1	0	0	2	0	0	0	1	1	1	1	0	0	1	0	1	2	0	0	0	0	0	1	1	1	1	0	0	1
259	1	0	0	0	0	1	2	0	2	1	0	0	1	0	0	1	0	0	1	1	1	0	0	2	0	0	0	2	1	2	2	2	1	2	2	2	2	0	0	1	1	0	1	2	1	1	0	0	1
260	0	1	1	1	1	0	2	0	2	2	0	0	0	0	0	0	0	0	1	1	1	0	0	2	0	0	0	2	2	2	2	2	2	0	0	1	2	1	1	1	0	0	0	2	0	0	0	0	2
261	0	0	2	0	1	0	1	1	1	1	1	0	0	0	0	0	0	0	1	1	1	0	1	1	0	0	0	1	2	2	0	0	0	2	0	2	2	0	0	0	1	0	2	2	1	0	0	0	1
262	0	0	0	0	0	0	2	0	2	2	0	0	0	0	0	0	0	1	0	2	1	0	0	2	0	0	0	2	1	1	2	2	1	1	0	2	1	0	0	1	0	0	1	1	1	1	0	1	2
263	1	0	0	0	0	0	0	0	0	0	1	0	1	0	0	1	0	1	2	0	1	0	0	2	0	0	0	2	2	2	2	1	1	0	0	0	2	0	1	2	1	0	0	1	0	0	0	0	0
264	1	0	1	0	1	1	1	0	1	1	0	0	0	0	0	0	0	0	1	1	1	0	0	2	0	0	0	2	2	2	2	1	1	0	0	2	0	0	0	2	0	1	0	2	0	0	0	0	2
265	0	0	0	0	0	0	1	1	2	2	0	1	1	0	0	0	0	0	1	1	1	0	1	1	1	1	0	1	2	2	0	2	1	1	1	2	2	1	1	0	0	0	1	1	0	1	0	0	1
266	0	0	1	2	0	0	2	0	2	1	0	2	2	0	0	0	0	0	1	1	1	0	0	2	1	1	0	0	2	2	0	1	1	1	1	1	1	0	0	1	0	1	0	1	0	2	0	0	0
267	1	0	0	1	0	0	1	0	1	1	0	0	0	0	0	0	0	0	0	2	0	0	0	2	1	1	1	1	1	1	1	1	1	2	0	2	1	0	0	1	0	0	0	1	0	1	0	1	2
268	1	0	0	0	0	0	1	1	1	1	1	0	0	0	0	0	0	0	1	1	1	0	0	2	0	0	0	2	2	2	1	2	1	0	0	1	2	0	0	0	0	0	0	2	0	0	0	0	1
269	1	0	1	0	1	1	2	1	2	1	0	0	0	0	0	0	0	1	2	0	2	0	0	2	1	1	0	2	2	1	0	0	0	2	0	2	2	0	0	1	0	0	1	2	0	0	0	0	1
270	0	0	0	0	0	1	2	0	2	1	0	1	0	0	0	0	0	1	1	1	1	0	0	2	0	0	1	2	2	2	1	2	1	0	0	1	0	0	0	1	0	0	0	1	0	1	0	0	0
271	0	0	0	0	0	0	1	0	2	2	0	1	1	0	0	0	1	1	0	2	0	2	0	2	0	0	0	2	1	1	2	1	1	1	0	2	1	0	0	1	0	0	1	1	0	1	0	0	1
272	0	0	0	0	0	0	2	0	2	2	0	0	1	0	0	0	0	1	0	2	0	0	0	2	0	0	0	1	2	2	0	2	2	0	0	1	0	0	0	2	0	0	0	1	0	1	0	0	1
273	0	0	0	0	0	0	2	0	1	1	0	0	0	0	0	0	0	0	1	1	1	0	0	2	0	0	0	2	2	2	1	0	1	2	0	2	0	0	0	1	0	2	0	2	0	0	0	0	1
274	1	0	0	1	0	0	2	0	2	1	0	0	1	0	0	0	0	0	0	1	0	0	1	1	1	1	0	2	2	2	0	1	0	1	0	1	2	0	0	2	0	0	0	1	0	0	0	0	1
275	0	0	1	0	0	1	1	0	1	1	1	0	0	0	0	0	0	0	0	2	1	0	0	2	0	0	0	2	1	1	2	1	1	0	0	0	1	0	0	1	0	0	0	1	0	1	0	1	2
276	1	0	1	0	0	0	2	1	2	2	0	0	0	0	0	0	0	0	1	1	1	0	0	2	1	1	1	2	2	2	0	1	1	1	1	1	2	0	0	1	0	0	0	1	0	1	0	1	0
277	0	0	0	0	0	0	1	0	2	1	0	0	0	0	0	0	0	0	2	0	1	0	1	1	1	1	0	2	1	1	1	2	1	1	0	1	1	0	0	2	0	1	0	1	1	1	0	0	1
278	0	0	0	0	0	0	2	1	2	2	0	0	0	0	0	0	0	1	0	2	0	0	0	2	2	2	0	2	2	2	0	1	1	1	1	1	2	1	1	0	0	0	0	1	0	1	0	0	1
279	0	1	0	0	0	0	1	0	0	0	0	0	0	0	0	0	0	1	1	1	0	0	0	2	0	0	1	2	1	1	1	2	1	0	0	1	1	0	0	2	1	0	0	2	0	0	0	0	0
280	0	0	1	0	0	0	1	0	1	1	2	0	0	0	0	0	0	2	1	1	0	0	1	1	2	2	0	1	2	2	1	2	2	1	0	1	1	1	1	1	0	0	1	2	0	1	0	2	2
281	0	0	0	0	0	1	2	0	1	1	1	0	0	0	0	0	0	0	0	2	0	0	0	2	0	0	0	1	2	1	1	1	2	1	0	2	1	0	0	1	0	0	1	1	1	1	0	0	2
282	0	0	0	0	0	0	1	0	0	0	0	1	1	0	0	0	0	0	1	1	1	0	0	2	0	0	1	1	2	2	0	2	1	0	0	1	1	0	0	1	0	0	0	0	0	0	0	0	0
283	0	0	1	1	0	0	1	0	1	1	1	0	0	0	0	0	0	0	0	2	0	0	0	2	0	0	0	2	2	2	1	1	1	0	0	1	1	0	0	2	1	0	0	1	0	0	0	0	0
284	0	0	0	1	0	0	2	1	2	2	0	0	0	0	0	0	0	0	1	1	0	1	0	2	0	0	0	2	1	1	2	1	1	1	1	1	1	0	0	1	0	0	1	1	1	1	0	0	0
285	0	0	0	2	0	0	2	0	2	1	0	0	2	0	0	1	0	0	0	2	0	0	1	1	0	0	0	1	2	2	0	1	1	2	0	2	2	0	0	1	0	0	0	1	1	2	0	0	0
286	1	0	1	1	0	0	1	0	0	0	2	1	2	1	1	0	1	1	0	1	0	0	0	2	0	0	1	1	2	2	0	1	1	0	0	1	1	0	0	1	0	0	0	0	1	0	0	0	1
287	0	0	1	1	0	0	2	1	2	1	0	1	2	0	0	1	0	0	0	2	0	1	0	2	0	0	0	2	2	1	1	1	1	0	0	0	2	0	0	0	0	1	0	2	1	0	0	0	2
288	1	0	0	0	0	1	2	0	2	2	0	0	0	0	0	0	0	1	1	1	1	0	1	1	0	0	0	2	2	2	0	1	0	1	0	1	1	0	0	2	0	0	0	0	0	1	0	0	0
289	0	0	0	0	0	0	2	0	1	1	1	0	0	0	0	0	0	1	0	1	0	0	0	2	0	0	0	2	2	2	1	1	2	1	0	1	2	0	0	2	1	0	1	2	1	1	0	0	1
290	0	0	0	0	0	0	2	0	1	0	1	1	1	0	0	0	0	1	1	1	0	0	0	2	0	0	0	1	1	1	1	0	1	1	0	2	2	0	0	1	0	1	0	1	0	1	0	0	1
291	0	0	0	0	0	1	2	0	2	0	0	1	1	0	0	0	1	2	2	0	2	0	1	1	1	2	0	2	1	0	1	2	2	0	0	1	2	0	0	1	0	0	2	2	1	0	0	0	0
292	0	0	0	1	0	0	1	1	2	2	0	1	2	0	0	1	0	1	1	1	0	0	1	1	0	0	0	2	2	2	0	1	1	2	1	2	0	0	0	1	0	0	0	1	0	0	0	1	1
293	0	0	0	1	0	1	2	0	2	2	0	1	1	0	0	0	0	0	1	1	1	0	0	2	0	0	0	2	2	1	1	2	1	0	0	1	2	0	0	0	0	0	0	1	1	1	0	0	1
294	0	0	0	0	0	0	1	0	0	0	1	1	1	0	0	0	0	1	0	2	0	0	0	2	0	0	0	2	2	2	2	1	1	1	0	2	1	0	0	1	0	0	0	2	0	0	0	0	1
295	1	1	0	0	0	0	0	0	1	1	1	0	1	0	0	0	0	0	1	1	0	0	0	2	0	0	0	1	1	1	1	2	1	1	1	1	1	0	0	2	1	1	0	2	0	1	0	0	1
296	0	1	0	0	0	0	1	0	0	0	1	0	1	0	0	1	0	1	0	2	0	1	1	1	1	1	0	1	2	2	1	0	0	2	1	2	1	0	0	1	0	0	0	1	1	1	0	1	0
297	0	0	0	0	0	0	1	0	2	1	0	0	1	0	0	0	0	0	1	1	0	0	0	2	0	0	0	1	2	2	0	2	1	1	0	2	1	0	0	0	0	0	0	0	2	2	0	0	1
298	1	0	0	0	0	0	2	1	2	2	0	0	0	0	0	0	0	1	1	1	1	0	0	2	0	0	0	2	1	1	2	2	2	0	0	0	1	1	1	0	0	0	0	2	0	2	0	0	0
299	1	0	0	2	0	1	2	1	2	1	0	2	2	0	0	0	0	0	0	2	0	0	0	2	0	0	0	2	1	0	1	1	1	1	0	2	2	0	0	1	0	1	0	2	1	0	0	0	0
300	1	0	1	0	0	0	2	1	1	1	0	0	0	0	0	0	0	0	0	1	0	0	0	2	0	0	0	1	2	2	1	2	1	0	0	1	1	0	0	1	0	1	0	2	2	0	0	1	2
301	1	0	0	0	0	1	2	0	1	0	0	0	0	0	0	0	0	0	0	2	0	0	0	2	0	0	0	2	2	2	0	1	1	0	0	1	1	0	0	1	0	0	0	1	0	1	0	0	0
302	1	0	0	0	0	1	2	1	2	2	0	0	2	0	0	1	0	1	0	1	0	0	0	2	0	0	0	2	2	2	1	1	1	0	0	1	1	0	0	1	0	0	0	2	0	1	0	0	1
303	1	0	0	0	0	0	2	0	2	2	0	1	1	0	0	0	0	0	1	1	1	0	1	1	1	1	0	2	1	1	2	2	1	1	0	2	0	0	0	1	0	0	0	0	1	0	0	0	1
304	0	0	0	0	0	0	1	0	0	0	0	0	1	0	0	1	0	0	1	1	0	0	0	2	0	0	0	1	1	1	0	2	1	0	0	1	2	0	0	1	0	0	2	2	0	1	0	0	1
305	0	0	0	1	0	0	1	1	1	1	1	1	2	0	0	1	0	0	0	1	0	1	0	2	1	1	0	2	2	1	0	2	1	1	1	1	0	0	0	2	0	0	0	2	0	0	0	0	0
306	0	0	0	1	0	0	1	1	1	1	1	0	0	0	0	0	0	1	1	0	1	0	0	2	1	1	0	0	1	1	1	2	1	0	0	2	0	0	0	1	0	0	0	1	0	1	1	0	1
307	0	0	0	1	0	0	2	0	1	0	1	1	2	1	1	0	0	0	0	2	0	0	0	2	1	1	0	2	2	2	0	1	1	1	1	1	1	1	0	0	0	0	0	1	0	1	0	0	0
308	0	0	0	1	0	0	2	1	2	1	0	0	2	0	0	0	0	0	0	2	0	0	1	1	0	0	0	2	2	2	0	2	1	2	1	2	1	0	0	1	0	0	1	1	0	0	0	0	0
309	0	0	0	0	0	0	1	1	1	1	0	1	1	0	0	0	0	1	2	0	0	0	0	2	0	0	0	0	1	2	1	2	2	0	0	0	1	0	0	0	0	0	1	1	0	0	0	1	0
310	0	0	0	0	0	0	2	0	0	0	0	1	1	0	0	0	0	0	0	2	0	0	0	2	0	0	0	2	2	1	2	1	2	0	0	2	1	0	0	1	0	1	0	2	0	1	0	0	1
311	0	0	0	0	0	0	2	1	2	1	0	0	1	0	0	1	0	1	0	2	0	0	1	1	0	0	0	1	1	2	1	1	0	1	1	1	1	0	0	0	0	0	0	2	0	1	0	0	1
312	1	0	0	0	0	0	1	1	2	2	0	1	1	0	0	0	0	1	0	2	0	0	1	1	1	1	0	1	2	2	0	2	1	0	0	1	1	0	0	1	0	0	0	2	0	0	0	0	0
313	1	0	0	1	0	1	2	1	2	1	0	2	2	0	0	0	0	2	1	1	1	0	0	2	0	0	0	1	2	2	0	1	0	2	2	2	0	0	0	2	0	0	1	2	0	0	0	0	1
314	1	0	0	2	0	0	1	0	2	2	0	0	1	0	0	1	0	0	1	1	1	0	2	0	0	1	1	1	2	2	0	1	1	1	0	1	2	0	0	2	1	0	1	2	1	0	0	0	2
315	0	0	0	0	0	2	2	1	2	1	0	0	0	0	0	0	0	2	1	1	1	0	0	2	1	1	0	2	2	2	2	1	2	0	0	2	0	0	0	1	0	2	0	2	0	1	0	0	0
316	1	0	0	0	0	1	1	0	1	1	2	1	1	0	0	0	0	0	1	1	1	0	0	2	0	0	0	2	2	1	1	1	1	2	1	2	2	0	0	1	0	0	1	2	0	1	0	1	2
317	0	0	0	0	0	0	2	0	2	2	0	0	1	0	0	0	0	2	1	1	1	0	1	1	0	0	0	1	2	2	1	0	1	1	0	2	1	0	0	2	0	0	0	2	0	1	0	0	0
318	0	0	0	1	0	0	1	0	1	1	0	0	0	0	0	0	0	0	0	1	0	0	1	1	1	1	0	2	2	2	1	1	1	2	1	2	2	1	1	0	0	0	1	2	1	0	0	1	1
319	1	0	1	1	0	0	2	1	1	1	0	0	1	0	0	1	0	0	2	0	0	0	0	2	0	0	0	2	1	1	2	1	0	1	0	1	2	0	0	1	0	1	0	1	0	1	0	0	1
320	1	0	1	1	0	0	2	0	1	0	0	0	0	0	0	0	0	1	0	2	0	0	0	2	0	0	0	1	2	2	1	1	1	2	1	2	1	0	0	1	0	0	1	1	1	0	0	0	1
321	0	0	2	0	1	0	0	0	0	0	2	0	0	0	0	0	0	0	1	1	0	0	1	1	0	0	0	2	2	2	0	0	0	2	0	2	1	1	1	1	0	0	1	1	0	1	0	0	0
322	0	0	0	0	0	0	1	0	0	0	0	0	1	0	0	1	0	0	1	1	1	0	1	1	1	1	0	1	1	1	1	2	2	1	0	1	0	0	0	1	0	0	0	0	1	1	0	0	0
323	1	0	1	1	0	0	1	1	1	1	1	0	1	0	0	0	0	1	1	1	0	0	1	1	1	1	0	2	2	2	2	1	1	2	0	2	0	0	0	2	0	1	0	1	0	1	0	0	0
324	0	0	0	0	0	0	1	0	1	1	0	0	0	0	0	0	0	0	0	1	0	0	0	2	0	0	0	1	1	1	0	2	1	2	1	2	0	0	0	1	0	0	1	2	1	1	0	0	0
325	1	0	0	2	0	0	1	1	2	2	0	2	1	0	0	0	1	2	2	0	2	0	0	2	0	0	0	2	2	2	1	1	1	1	0	0	1	0	0	0	1	1	0	2	0	0	0	0	1
326	0	0	0	0	0	0	1	0	1	1	1	0	0	0	0	0	0	0	0	2	0	0	1	1	2	2	0	1	2	2	0	2	2	0	0	1	1	0	0	1	0	0	0	1	0	1	0	0	1
327	0	0	1	0	1	0	1	0	1	1	0	0	1	0	0	1	0	0	1	1	1	0	0	2	0	0	0	2	2	1	0	1	1	1	0	2	1	1	1	0	0	1	0	2	1	1	0	0	1
328	1	0	0	0	0	0	1	1	1	1	1	0	1	0	0	0	0	0	1	1	1	0	0	2	1	1	0	2	2	2	1	1	1	1	0	1	0	0	0	2	0	0	1	2	1	0	0	0	2
329	0	0	1	1	0	0	2	0	2	1	0	0	1	0	0	0	0	1	1	1	0	0	0	2	1	1	0	1	2	2	1	0	1	2	0	2	2	0	0	0	0	0	1	2	1	1	0	0	0
330	0	0	0	0	0	0	2	0	2	1	0	1	2	0	0	0	0	0	0	2	0	0	0	2	0	0	0	1	1	1	1	1	1	0	0	1	1	0	0	1	0	0	1	2	0	1	0	0	0
331	1	0	1	1	0	0	1	0	0	0	1	1	2	0	0	0	0	0	1	1	0	0	0	2	1	1	0	1	1	1	0	1	1	0	0	1	1	0	0	1	0	0	0	2	0	0	0	0	2
332	0	0	0	0	0	1	2	1	2	2	0	1	1	0	0	0	0	0	2	0	0	1	0	2	0	0	0	1	1	1	1	1	2	1	0	2	0	0	0	1	0	1	1	2	1	0	0	0	1
333	1	0	0	0	0	0	1	0	0	0	1	0	1	0	0	0	0	0	1	1	0	0	1	1	0	0	0	2	2	1	0	2	2	1	1	2	2	0	0	1	0	0	0	2	0	1	0	0	1
334	0	0	0	1	0	0	2	0	2	1	0	1	2	0	0	0	0	0	1	1	0	0	0	2	0	0	0	1	2	1	1	0	0	2	0	2	2	0	0	0	0	0	1	2	0	0	0	0	1
335	0	0	0	0	0	1	1	0	1	1	1	1	0	0	0	0	0	1	0	2	0	0	0	2	0	0	0	2	2	2	0	2	1	1	1	1	2	0	0	1	0	1	0	2	0	0	0	0	0
336	0	0	0	0	0	0	2	0	2	0	0	1	1	0	0	0	0	1	0	2	0	0	2	0	1	1	0	2	2	1	1	1	1	2	1	2	2	0	0	1	0	0	0	2	0	1	0	0	2
337	1	0	0	1	0	0	2	1	2	2	0	1	2	0	0	0	0	2	0	2	0	0	0	2	0	0	0	2	2	2	2	2	2	0	0	0	0	0	0	2	0	1	0	1	1	0	0	0	1
338	0	0	0	1	0	0	1	1	1	1	1	0	1	0	0	0	0	1	2	0	1	0	1	1	0	0	0	2	2	2	1	1	1	0	0	2	1	0	0	1	0	0	0	1	0	1	0	0	2
339	0	0	1	1	0	0	2	0	2	1	0	1	2	0	0	0	1	1	1	0	1	0	0	2	1	1	0	2	2	2	0	2	2	2	1	2	1	0	0	2	0	0	0	2	0	2	0	0	0
340	1	0	0	0	0	0	2	0	2	2	0	0	0	0	0	0	0	1	1	0	1	0	1	1	0	0	0	2	2	2	0	2	1	0	0	1	1	0	1	2	1	1	0	2	1	0	0	0	0
341	0	0	0	0	0	0	1	0	0	0	1	0	0	0	0	0	0	0	1	1	0	0	0	2	1	1	0	1	2	2	1	2	2	0	0	1	2	0	0	0	0	0	1	2	1	0	0	0	0
342	0	0	0	0	0	0	1	0	1	1	2	0	1	0	0	0	0	0	0	2	0	0	0	2	1	1	0	2	0	0	2	1	2	1	0	2	2	0	0	0	1	0	0	1	1	0	0	0	2
343	0	0	0	0	0	1	2	0	2	0	0	0	0	0	0	0	1	2	1	1	1	0	0	2	0	0	0	1	2	2	0	0	0	2	1	2	1	0	0	0	0	0	1	2	1	1	0	0	0
344	1	1	0	0	0	1	1	0	0	0	0	0	0	0	0	0	0	0	1	1	1	0	0	2	1	1	0	1	2	2	1	1	1	0	0	2	1	0	0	1	0	0	0	0	0	1	0	1	2
345	1	0	0	0	0	1	2	0	1	1	0	2	2	0	0	0	0	2	1	1	0	0	1	1	1	1	1	2	2	2	0	1	0	2	0	2	2	0	0	1	0	0	1	2	1	0	0	0	1
346	1	0	0	1	0	0	1	0	0	0	2	0	1	0	0	1	1	1	0	2	0	0	1	1	1	1	0	2	2	1	1	2	2	1	1	1	2	1	1	0	0	1	0	2	0	1	0	1	0
347	0	0	1	1	0	0	2	1	2	2	0	1	2	0	0	0	0	0	1	1	1	0	0	2	0	0	0	2	2	2	1	1	1	1	1	1	0	0	0	1	0	0	1	2	1	0	0	1	2
348	0	0	0	1	0	0	2	0	1	0	1	0	0	0	0	0	0	0	0	1	0	0	1	1	0	0	0	2	2	1	1	2	1	2	0	2	2	0	0	0	0	0	0	0	2	2	0	0	0
349	0	1	0	0	0	0	1	0	1	1	0	0	2	0	0	0	0	1	1	1	1	0	0	2	0	0	0	2	2	1	0	2	2	2	1	2	2	0	0	0	0	0	1	2	1	1	0	1	1
350	0	0	1	1	0	0	2	0	2	0	0	0	0	0	0	0	0	1	1	1	0	0	1	1	0	0	0	2	2	2	1	0	0	2	1	2	2	0	0	0	0	0	0	2	0	1	0	0	0
351	1	0	0	0	0	0	0	0	0	0	2	0	0	0	0	0	0	0	1	1	1	0	1	1	0	0	0	2	2	2	1	1	1	0	0	1	1	0	0	2	0	0	0	2	0	1	0	0	0
352	0	0	0	0	0	0	1	1	1	1	1	0	2	0	0	1	0	1	0	2	0	0	0	2	1	1	0	1	2	2	1	1	0	2	0	1	1	0	0	0	0	2	0	2	0	0	0	0	0
353	0	0	1	1	0	0	1	1	1	1	1	1	1	0	0	0	0	0	1	1	1	1	0	2	0	0	0	2	1	1	2	1	1	1	0	2	2	0	1	2	1	0	0	1	0	1	0	0	1
354	0	0	0	0	0	0	2	0	2	2	0	1	1	0	0	0	0	0	1	1	0	0	1	1	0	0	0	0	2	2	0	2	2	2	1	2	1	0	0	2	0	0	0	1	0	1	0	0	1
355	0	0	0	1	0	0	2	0	2	0	0	0	0	0	0	0	0	0	0	2	0	0	1	1	1	1	0	2	1	0	1	1	1	1	1	1	0	0	0	2	0	0	0	2	1	1	0	0	0
356	0	0	0	0	0	1	1	1	2	2	1	1	1	0	0	0	1	0	1	1	1	0	0	2	0	0	0	2	2	2	2	2	1	0	0	1	0	0	0	0	0	0	0	2	0	1	0	0	1
357	1	0	0	0	0	0	1	0	2	1	0	1	1	0	0	0	0	1	0	2	0	1	0	2	0	0	0	2	2	2	0	2	1	0	0	1	1	1	1	1	0	0	0	1	0	0	1	0	0
358	0	0	1	1	0	0	1	0	0	0	0	0	2	0	0	0	0	0	0	2	0	0	1	1	1	1	0	2	2	2	1	1	1	0	0	1	1	1	0	1	0	0	0	2	1	2	0	0	0
359	0	0	0	0	0	1	1	0	1	1	1	1	1	0	0	0	0	0	0	0	0	0	0	2	0	0	0	1	1	1	2	1	2	1	0	2	1	0	0	1	0	1	1	2	0	1	0	0	1
360	0	0	0	0	0	0	1	0	0	0	0	0	1	0	0	0	0	0	1	0	0	0	1	1	1	1	0	2	1	1	1	1	1	0	0	0	2	0	0	0	0	0	1	1	1	0	0	0	0
361	0	0	0	1	0	0	2	1	2	2	0	0	0	0	0	0	0	1	2	0	2	0	0	2	0	0	0	2	2	2	1	2	2	0	0	0	0	0	0	1	0	0	1	2	0	1	0	2	2
362	0	0	0	0	0	0	1	1	1	1	1	0	2	0	0	0	0	0	1	1	1	1	0	2	0	0	0	2	2	1	0	1	0	2	0	2	2	0	0	0	0	0	0	1	1	1	1	0	0
363	1	1	0	0	0	0	1	0	0	0	1	0	0	0	0	0	0	1	1	1	0	0	0	2	0	0	0	2	1	2	1	1	1	1	0	2	2	0	0	1	1	1	0	2	1	1	0	0	0
364	0	0	0	1	0	0	1	0	0	0	2	0	0	0	0	0	0	2	0	2	0	0	0	2	0	0	0	2	2	2	0	1	2	1	0	2	2	0	0	0	0	1	0	2	1	0	0	1	2
365	1	0	0	1	0	0	2	1	2	1	0	1	1	0	0	0	0	0	1	1	1	0	0	2	0	0	0	2	2	2	1	1	0	2	1	2	1	1	1	0	0	0	0	1	0	0	0	0	1
366	0	0	0	1	0	0	0	0	1	1	0	0	0	0	0	0	0	0	0	1	0	0	0	2	0	0	0	2	1	1	2	0	0	1	1	2	0	0	0	2	0	2	0	2	1	0	0	1	2
367	1	0	0	0	0	0	2	0	1	0	0	2	2	0	0	0	1	2	0	2	0	0	1	1	1	1	1	2	1	1	1	0	0	0	0	1	1	0	0	1	0	0	1	1	1	2	0	0	1
368	0	0	0	0	0	1	2	0	1	1	0	0	0	0	0	0	0	2	2	0	0	0	0	2	1	1	1	2	2	2	1	0	0	2	0	2	1	0	0	1	1	1	0	2	2	1	0	0	0
369	1	0	0	0	0	0	1	0	1	1	2	0	0	0	0	0	0	2	1	1	1	0	1	1	1	1	0	2	1	1	2	1	2	2	1	2	2	0	1	1	1	2	0	2	0	0	0	0	1
370	1	0	0	0	0	0	0	0	1	1	1	1	1	0	0	0	0	0	1	0	0	0	1	1	0	0	0	1	2	2	1	2	2	2	0	2	1	0	0	2	1	1	0	2	0	1	0	0	2
371	0	0	0	0	0	1	2	0	2	0	0	0	1	0	0	1	0	0	1	0	0	0	0	2	0	0	0	1	1	1	0	1	1	1	0	2	1	0	0	1	0	0	0	0	0	1	0	0	0
372	0	0	0	0	0	1	2	1	2	1	0	0	0	0	0	0	0	1	0	2	0	0	1	1	1	1	0	2	2	2	0	1	1	2	1	2	2	1	1	0	0	0	1	2	0	0	0	0	0
373	0	0	0	0	0	0	2	0	2	1	0	0	0	0	0	0	0	1	1	1	0	0	1	1	0	0	0	1	2	2	1	2	2	1	0	2	0	0	0	1	0	1	0	2	0	0	0	1	2
374	1	0	0	1	0	0	2	0	1	1	0	0	0	0	0	0	0	0	1	1	1	0	0	2	0	0	1	1	2	2	0	0	0	2	0	1	0	0	0	2	0	0	0	2	1	2	0	0	1
375	0	0	0	0	0	1	2	0	1	1	0	0	0	0	0	0	0	0	1	1	0	0	0	2	1	1	0	1	2	2	1	1	1	1	0	1	1	1	1	0	0	0	0	2	0	2	0	0	0
376	0	0	0	0	0	0	1	0	1	1	1	0	0	0	0	0	0	0	1	1	0	0	1	1	1	1	0	1	1	1	0	1	1	0	0	1	2	0	0	0	0	1	0	2	1	0	0	0	1
377	1	0	0	0	0	0	2	1	2	2	0	0	0	0	0	0	0	0	1	1	1	0	1	1	1	1	0	1	1	1	0	1	1	1	1	1	2	0	0	1	0	0	0	1	0	0	0	0	1
378	0	0	0	0	0	0	2	0	0	0	0	1	1	0	0	0	0	0	1	1	0	0	0	2	0	0	0	2	2	2	1	2	1	1	0	2	2	1	1	0	0	0	0	1	0	1	0	0	1
379	1	0	0	0	0	0	2	1	2	1	0	0	1	0	0	0	0	1	0	2	0	0	0	2	0	0	0	1	2	2	0	1	2	1	0	2	1	0	0	1	0	0	0	2	0	0	0	0	2
380	0	0	0	0	0	0	1	0	1	0	1	0	2	0	0	0	0	0	0	1	0	0	0	2	1	1	0	2	2	1	2	0	1	1	0	2	2	0	0	0	0	0	1	2	1	1	0	1	0
381	1	0	0	1	0	0	2	1	2	2	0	0	1	0	0	1	0	0	0	1	0	0	0	2	0	0	0	2	2	2	1	1	2	0	0	1	1	0	0	2	0	0	0	2	0	1	0	0	1
382	1	0	0	2	0	0	1	1	1	1	1	0	2	0	0	1	0	0	1	1	1	0	0	2	0	0	0	2	2	2	0	2	1	0	0	1	0	0	0	1	0	0	1	2	1	1	0	0	1
383	1	0	0	0	0	0	1	0	0	0	1	0	1	1	0	0	0	0	1	1	1	0	1	1	0	0	0	1	2	2	0	2	2	0	0	1	1	0	0	1	0	0	2	2	1	1	0	0	1
384	1	1	0	0	0	0	1	0	1	1	1	0	0	0	0	0	0	0	1	1	1	0	0	2	0	0	0	1	2	2	0	1	1	1	0	2	0	0	0	2	0	0	0	1	0	1	0	0	2
385	0	0	0	0	0	1	2	1	2	2	0	0	1	0	0	0	0	1	0	2	0	0	0	2	0	0	0	2	2	2	2	2	2	0	0	0	1	0	0	2	1	1	0	1	1	0	0	0	1
386	0	1	0	0	0	0	2	0	1	0	1	1	1	0	0	0	0	1	1	1	1	0	0	2	1	1	0	2	2	2	0	2	1	1	0	1	2	0	0	0	0	1	0	1	1	1	0	0	2
387	0	0	0	1	0	0	1	0	1	1	0	1	1	0	0	0	0	1	1	1	1	0	0	2	0	0	0	2	2	2	1	2	2	1	0	1	1	0	0	1	0	0	1	2	1	1	0	0	1
388	0	0	0	1	0	0	1	1	1	1	0	1	1	0	0	0	0	0	0	2	0	0	0	2	0	0	0	2	2	2	2	0	0	2	0	2	1	0	0	2	0	1	0	2	0	1	0	0	0
389	0	0	0	1	0	0	2	1	1	1	0	0	0	0	0	0	0	0	0	2	0	0	0	2	0	0	0	2	2	2	1	1	1	2	0	2	0	0	0	2	0	0	0	1	0	1	1	0	0
390	0	0	0	0	0	0	2	0	1	1	0	0	0	0	0	0	0	1	2	0	1	0	0	2	0	0	0	2	2	2	0	1	0	1	1	1	1	0	0	2	1	0	0	2	0	1	0	0	0
391	0	0	0	0	0	1	2	0	2	2	0	1	2	0	0	0	0	2	0	2	0	0	0	2	0	0	0	2	2	2	2	0	0	1	0	2	0	0	0	2	0	0	0	2	0	1	0	0	0
392	0	0	0	0	0	0	1	0	0	0	1	1	1	0	0	0	0	0	1	1	0	0	0	2	0	0	0	2	2	2	0	1	0	1	0	1	0	0	0	2	0	0	1	2	0	1	0	1	2
393	0	0	0	0	0	0	1	0	2	2	0	2	1	0	0	0	0	0	1	1	1	0	0	2	0	0	0	2	2	2	0	1	1	1	0	1	1	1	0	0	0	0	1	2	1	0	0	0	1
394	0	0	0	0	0	1	2	0	2	1	0	1	2	0	0	0	0	0	1	1	1	0	1	2	0	0	0	1	2	2	0	1	1	2	0	2	0	0	0	2	0	0	2	2	1	1	0	0	2
395	1	1	0	0	0	0	2	0	2	0	0	1	1	0	0	0	1	1	0	2	0	0	0	2	0	0	0	2	2	2	1	2	2	1	0	1	1	0	0	1	0	0	1	1	1	0	0	0	1
396	1	0	0	0	0	0	2	0	1	1	1	1	2	0	0	0	0	0	0	2	0	0	0	2	0	0	0	2	2	2	1	1	1	2	1	2	1	0	0	1	0	0	0	2	0	0	0	1	1
397	1	0	0	0	0	0	1	1	2	2	1	0	0	0	0	0	0	1	1	1	0	0	0	2	1	1	0	0	2	1	0	2	2	0	0	1	1	0	0	0	0	0	0	1	0	1	0	2	2
398	0	0	0	0	0	0	2	0	2	1	0	2	2	1	1	0	0	0	1	1	0	1	0	2	0	0	0	0	1	1	1	0	0	2	0	2	0	0	0	1	1	1	1	2	0	1	1	0	0
399	1	0	0	0	0	0	1	0	1	0	1	0	1	0	0	0	0	1	1	0	0	0	0	2	0	0	0	1	2	2	0	2	2	1	0	2	1	0	0	1	1	1	0	1	1	0	0	0	1
400	0	0	0	1	0	1	1	0	1	1	1	0	0	0	0	0	0	0	0	1	0	0	0	2	0	0	0	2	2	2	0	0	0	2	0	2	0	0	0	1	0	0	0	2	0	0	0	0	0
401	0	0	1	0	0	0	1	1	1	1	1	0	1	0	0	0	0	0	0	2	0	0	0	2	1	1	0	1	2	2	0	2	1	0	0	1	1	0	0	2	0	0	0	1	0	0	0	1	1
402	0	0	0	0	0	1	2	1	2	2	0	1	2	1	1	0	0	2	1	1	1	0	1	1	0	0	0	2	2	2	2	1	1	1	0	1	0	0	0	1	0	0	1	2	0	1	0	0	2
403	1	0	0	1	0	0	1	1	1	1	1	2	2	0	0	0	0	0	2	0	0	0	0	2	0	0	0	2	2	2	1	0	1	2	0	2	1	0	0	2	0	0	0	2	0	0	0	0	2
404	0	0	0	0	0	0	2	0	2	0	0	0	1	0	0	0	0	1	1	0	1	0	0	2	0	0	0	2	2	1	0	1	1	1	1	2	2	0	1	2	1	0	1	1	1	1	0	0	0
405	0	0	1	1	0	0	1	0	0	0	1	0	1	0	0	1	0	1	1	1	0	0	0	2	1	1	0	1	2	2	1	1	1	2	1	2	2	0	0	1	1	0	0	0	0	0	0	0	1
406	0	0	0	0	0	0	1	0	1	1	0	2	2	0	0	0	0	0	1	1	1	0	0	2	0	0	0	1	2	2	0	1	1	1	0	1	0	1	1	1	0	0	0	1	0	1	0	0	1
407	1	0	0	2	0	0	2	0	2	1	0	0	0	0	0	0	0	0	1	1	1	0	0	2	2	2	0	1	1	2	1	2	1	0	0	1	0	0	0	1	0	0	0	2	0	2	0	0	2
408	0	0	0	1	0	0	2	0	2	1	0	1	1	0	0	0	0	0	0	2	0	0	1	1	0	0	1	2	2	2	0	1	0	2	0	2	1	1	1	1	0	0	1	1	1	1	0	0	2
409	0	0	0	0	0	0	2	0	2	1	0	1	2	0	0	0	0	1	1	0	0	0	0	2	0	0	0	2	2	2	0	1	1	1	0	2	1	0	0	2	0	0	0	0	1	0	0	0	1
410	0	1	0	0	0	0	1	1	1	1	1	0	0	0	0	0	0	1	0	2	0	0	2	0	1	1	0	1	2	2	0	2	2	0	0	0	1	0	0	2	0	0	0	1	0	1	0	0	1
411	0	0	0	0	0	0	1	0	0	0	0	0	1	0	0	0	0	0	0	1	0	0	1	1	1	1	0	1	2	2	0	1	0	2	1	2	2	0	0	0	0	0	0	1	0	0	0	0	1
412	0	0	0	0	0	0	1	0	0	0	1	0	1	0	0	0	0	2	1	1	1	0	0	2	0	0	0	2	2	1	1	1	1	1	0	2	0	0	0	2	0	1	0	2	1	0	0	0	1
413	0	0	0	0	0	0	1	0	1	1	1	0	2	0	0	1	0	1	2	0	1	0	0	2	0	0	0	1	1	1	2	0	0	2	0	2	1	1	1	1	0	0	1	2	1	0	0	0	0
414	0	0	0	1	0	0	1	1	1	1	1	0	0	0	0	0	0	1	2	0	2	0	0	2	1	1	0	2	2	2	1	0	0	2	0	2	0	0	0	2	0	0	0	1	0	1	0	0	0
415	1	0	0	1	0	0	2	1	1	1	0	1	0	0	0	0	0	0	0	1	0	0	1	1	0	0	0	1	1	1	2	2	1	0	0	1	1	0	0	1	0	0	1	1	1	1	0	0	0
416	0	0	0	0	0	0	1	0	1	0	1	1	1	0	0	0	1	1	0	2	0	0	0	2	0	0	0	2	2	2	2	2	2	2	1	2	1	0	0	2	0	0	0	2	0	0	0	0	1
417	0	0	0	0	0	0	2	0	2	2	0	0	0	0	0	0	0	1	0	1	0	0	0	2	0	0	0	2	2	2	0	0	1	0	0	2	2	0	0	0	0	0	0	2	0	0	0	0	1
418	1	0	0	0	0	0	1	0	0	0	1	2	2	0	0	0	0	0	0	1	0	0	0	2	0	0	0	1	1	1	0	1	1	2	0	2	2	1	1	0	0	0	0	2	0	1	0	0	0
419	0	0	0	0	0	0	2	1	1	1	0	0	0	0	0	0	0	0	0	2	0	0	1	1	1	1	0	2	2	2	1	1	1	2	0	2	1	0	0	1	0	2	0	2	0	0	0	0	0
420	0	1	0	0	0	1	0	0	1	1	0	1	2	0	0	0	0	1	1	1	1	0	0	2	0	0	0	1	2	2	1	1	1	1	0	2	0	0	0	1	0	0	1	2	1	0	0	0	1
421	0	0	0	0	0	1	2	1	2	2	0	1	1	0	0	0	0	1	2	0	1	0	0	2	0	0	1	2	2	2	0	0	0	2	1	2	1	0	0	1	0	0	0	2	1	0	0	1	2
422	0	0	1	1	0	0	1	0	1	1	0	0	0	0	0	0	0	0	1	1	1	0	0	2	0	0	0	2	2	2	1	2	2	1	0	2	0	0	0	1	0	0	0	1	0	0	0	0	2
423	0	0	0	1	0	0	2	0	2	1	0	1	2	0	0	1	0	0	0	2	0	0	1	1	0	0	0	2	2	1	1	1	1	1	0	2	0	0	0	2	0	0	1	1	1	2	0	1	2
424	0	0	0	1	0	0	1	0	1	0	1	0	1	0	0	0	1	2	0	2	0	0	0	2	0	0	1	2	2	2	1	2	2	0	0	1	1	1	0	1	0	0	0	1	0	0	0	0	2
425	0	0	0	1	0	1	2	1	1	1	0	0	0	0	0	0	0	0	0	2	0	0	0	2	0	0	1	2	2	2	0	1	1	1	0	2	1	0	0	1	0	0	0	2	0	1	0	0	1
426	1	0	0	0	0	0	1	0	1	0	1	0	0	0	0	0	0	1	0	1	0	0	1	1	0	0	1	2	2	2	0	2	1	2	1	2	2	1	1	0	0	0	0	2	0	1	0	0	1
427	0	0	0	1	0	0	1	0	2	2	0	0	0	0	0	0	0	0	0	2	0	0	0	2	0	0	0	2	2	2	0	0	0	0	0	1	1	0	0	0	0	0	1	1	1	0	0	0	0
428	0	0	0	1	0	0	1	1	2	2	1	0	0	0	0	0	0	0	0	2	0	0	2	0	1	1	0	2	2	2	1	1	1	2	0	2	2	0	0	2	1	1	0	2	2	1	0	0	1
429	0	0	1	1	1	1	1	1	1	1	0	0	0	0	0	0	0	1	0	2	0	0	0	2	0	0	0	2	1	2	2	1	1	0	0	1	2	1	1	1	1	0	1	1	1	0	0	0	0
430	0	0	0	1	0	0	1	1	1	1	1	1	1	0	0	0	1	1	0	1	0	0	1	1	1	1	1	2	2	2	1	2	1	1	0	2	0	0	0	1	0	0	1	1	1	0	0	0	1
431	0	0	1	2	0	0	2	1	2	1	0	0	0	0	0	1	1	2	0	2	0	1	0	2	0	0	1	2	2	2	0	2	2	1	0	1	0	0	0	2	0	0	0	0	2	2	0	0	1
432	0	0	0	0	0	0	2	0	1	0	0	0	0	0	0	0	0	0	2	0	0	0	1	1	1	2	0	1	2	2	0	0	0	0	0	1	0	1	1	1	0	0	0	1	0	0	0	0	1
433	0	0	0	1	0	0	2	1	2	2	0	1	1	0	0	0	0	1	0	2	0	0	0	2	0	0	1	2	2	2	0	0	0	1	1	2	2	1	1	0	0	0	0	1	0	0	0	0	0
434	0	0	0	0	0	0	2	0	1	1	0	1	1	0	0	0	0	0	1	1	0	0	0	2	1	1	0	2	2	2	1	1	0	2	0	1	2	0	0	1	0	0	0	2	1	0	0	0	1
435	0	0	0	0	0	0	1	0	1	1	0	0	1	0	0	1	0	0	2	0	0	0	0	2	0	0	0	2	2	2	0	2	2	1	0	2	0	0	0	0	0	1	0	1	0	1	0	0	0
436	0	0	1	1	0	0	1	0	1	1	1	0	2	0	0	0	0	0	0	2	0	0	0	2	1	1	0	2	2	2	0	2	1	0	0	1	0	0	0	1	0	0	0	1	0	1	0	1	1
437	0	0	0	1	0	0	2	0	2	1	0	0	0	0	0	0	0	0	0	1	0	0	0	2	0	0	0	2	2	2	0	1	1	1	0	2	2	0	1	2	1	2	0	2	0	0	0	0	1
438	1	0	0	1	0	0	2	0	1	0	0	1	1	0	0	0	0	0	1	1	0	0	0	2	0	0	0	2	2	2	0	1	1	0	0	0	0	0	0	2	1	0	0	1	0	0	0	0	1
439	0	0	0	0	0	0	1	0	0	0	2	1	1	0	0	0	0	0	1	1	1	0	0	2	0	0	0	2	2	1	2	1	1	2	0	2	0	0	0	2	0	0	1	2	1	0	0	1	1
440	0	0	0	1	0	0	1	0	1	1	1	0	1	0	0	0	0	1	0	2	0	0	1	1	1	1	0	1	1	1	1	1	2	1	0	1	2	0	0	2	1	0	1	2	1	0	0	0	0
441	0	0	0	1	0	0	2	0	1	0	1	1	0	0	0	0	0	1	0	1	0	0	0	2	0	1	0	2	2	2	1	1	1	2	2	2	2	0	1	1	1	0	1	2	1	0	0	0	1
442	0	0	0	1	0	0	1	0	2	1	0	0	1	0	0	0	0	0	1	0	1	0	0	2	0	0	1	2	2	2	0	0	0	2	0	2	1	0	0	2	0	1	0	1	1	1	0	1	0
443	0	0	0	1	0	0	2	0	2	0	0	1	0	0	0	0	0	2	0	1	0	0	0	2	0	0	1	2	2	2	0	0	0	0	0	1	2	0	0	0	0	0	0	1	0	1	0	0	1
444	0	0	0	0	0	1	2	0	1	0	1	0	0	0	0	0	0	0	1	1	0	0	0	2	0	0	0	2	2	2	0	1	0	1	1	1	2	0	0	1	0	0	2	2	1	1	0	0	0
445	0	0	0	0	0	0	2	0	2	0	1	1	2	0	0	1	0	0	1	1	0	0	0	2	0	0	0	2	2	2	1	2	1	0	0	1	1	0	0	2	1	0	0	1	0	1	0	0	1
446	0	0	0	1	0	0	1	0	1	0	1	0	0	0	0	0	0	1	0	1	0	0	1	1	1	1	0	1	1	1	0	1	2	1	0	2	1	0	0	0	0	0	0	0	0	1	0	0	1
447	0	0	0	0	0	0	1	0	1	1	1	0	1	1	0	0	0	1	1	1	0	0	0	2	0	0	0	1	1	0	2	1	1	1	1	1	2	0	0	1	0	0	1	2	0	1	0	1	1
448	0	0	0	0	0	0	2	1	2	2	0	0	1	0	0	1	0	1	1	1	1	0	2	0	0	1	0	2	2	2	1	2	1	0	0	1	1	0	0	0	0	1	1	2	1	0	0	0	0
449	1	0	0	0	0	0	1	0	2	2	0	0	0	0	0	1	0	2	2	0	0	0	0	2	0	0	0	1	2	2	0	2	2	1	0	2	2	0	0	0	0	0	0	0	0	1	0	0	2
450	0	0	1	0	1	2	2	0	2	1	0	1	1	0	0	0	0	1	2	0	1	0	0	2	0	0	0	1	1	1	0	1	0	2	0	2	1	0	0	2	0	0	0	0	1	0	0	0	0
451	0	0	0	1	0	1	1	1	1	1	0	0	1	0	0	0	0	0	1	1	1	0	0	2	0	0	1	1	2	2	0	2	1	0	0	1	2	0	0	1	0	0	0	1	0	0	0	0	1
452	0	0	0	0	0	0	2	1	2	1	0	0	0	0	0	0	1	2	1	1	1	0	1	1	1	2	0	2	2	2	0	1	1	1	0	2	1	1	1	1	0	1	0	1	1	1	0	0	1
453	0	0	0	0	0	0	2	0	1	1	1	1	1	0	0	0	0	0	1	0	1	0	1	1	1	2	0	2	2	1	0	2	2	0	0	1	1	0	0	1	0	0	0	1	0	0	0	0	1
454	0	0	0	0	0	2	2	0	2	2	0	1	1	0	0	0	0	0	0	2	0	0	0	2	1	1	0	0	2	2	0	1	1	0	0	2	0	0	0	2	0	0	0	2	0	1	0	1	1
455	0	0	0	1	0	0	2	0	2	1	0	0	0	0	0	0	0	0	1	1	1	0	0	2	0	0	0	2	2	2	0	0	1	2	0	2	2	0	1	2	1	0	0	1	0	1	0	0	0
456	0	0	0	0	0	0	1	0	0	0	0	0	1	0	0	0	1	2	1	1	1	0	2	0	0	1	0	2	2	2	1	1	1	1	1	2	1	0	0	0	0	1	0	1	1	1	0	1	0
457	1	0	0	0	0	0	2	0	1	1	1	0	0	0	0	0	0	0	0	2	0	0	0	2	0	0	0	2	2	2	0	1	1	0	0	1	0	0	0	1	0	0	0	2	0	2	0	1	2
458	0	0	0	0	0	0	2	0	2	0	0	1	1	0	0	0	0	0	1	1	1	0	1	1	0	0	0	2	2	2	1	1	1	1	1	2	1	0	0	2	0	0	0	1	0	1	0	0	0
459	0	0	0	0	0	0	2	1	2	1	0	0	1	0	0	1	0	0	1	1	1	0	0	2	0	0	0	2	2	1	0	0	0	2	0	2	2	0	0	1	0	0	0	1	0	1	0	1	1
460	0	0	0	1	0	0	2	0	1	1	0	0	1	0	0	0	0	0	2	0	1	0	1	1	0	0	0	2	2	2	1	1	1	2	0	2	1	0	0	1	0	0	1	1	1	0	0	1	1
461	0	0	0	1	0	1	2	0	2	2	0	0	1	0	0	0	0	1	0	2	0	0	1	1	1	1	0	2	2	1	0	1	1	1	1	1	0	0	0	1	0	0	0	1	2	1	0	0	0
462	0	0	0	0	0	1	2	0	2	2	0	0	0	0	0	0	0	1	0	2	0	0	1	1	1	1	0	2	2	1	1	2	2	1	0	1	1	0	0	1	0	0	1	2	1	0	0	0	2
463	0	0	0	1	0	1	2	0	2	0	0	0	1	0	0	1	0	0	1	1	1	0	0	2	0	0	0	1	2	2	1	1	0	2	2	2	1	1	1	1	0	0	0	1	0	1	0	0	2
464	1	1	0	0	0	1	2	0	1	0	0	1	1	0	0	0	1	0	1	1	1	0	0	2	0	0	0	2	2	2	1	1	1	2	2	2	2	0	1	1	1	1	0	1	1	0	0	0	0
465	0	0	0	1	0	0	2	0	2	1	0	1	0	0	0	0	1	1	1	0	1	0	0	2	0	0	0	2	1	1	1	1	0	1	0	1	2	0	1	2	1	0	0	2	0	1	0	0	0
466	1	0	1	0	0	1	1	0	1	1	1	0	0	0	0	0	0	0	0	2	0	0	2	0	1	1	0	2	2	2	1	1	1	1	0	1	1	0	0	0	0	0	1	1	1	1	0	0	1
467	0	1	0	0	0	1	2	0	2	0	0	1	1	0	0	0	0	2	0	1	0	0	0	2	0	0	0	2	2	2	2	1	1	1	1	1	0	0	0	2	0	0	0	1	1	1	0	1	0
468	0	0	0	0	0	0	2	0	0	0	0	0	0	0	0	0	0	1	0	1	0	0	0	2	0	0	0	2	2	2	0	1	1	2	1	2	2	0	0	1	0	0	0	1	0	0	0	0	1
469	1	0	0	0	0	1	2	0	1	0	0	1	1	0	0	0	0	0	1	1	1	1	0	2	0	0	0	2	2	2	1	1	1	2	0	2	1	0	0	1	0	1	0	1	1	1	0	0	0
470	1	0	0	2	0	1	2	0	1	0	0	0	0	0	0	0	0	0	2	0	0	0	0	2	0	0	0	2	2	2	2	1	1	0	0	1	2	0	0	1	0	0	1	1	0	0	0	0	1
471	1	0	0	0	0	0	2	0	1	1	0	1	1	0	0	0	0	1	1	0	0	0	0	2	0	0	0	2	2	2	0	1	1	0	0	1	1	0	0	1	1	0	0	1	0	0	0	0	0
472	1	0	0	0	0	0	2	0	1	0	0	1	1	0	0	0	0	0	0	1	0	0	1	1	1	1	0	2	2	2	1	1	1	2	0	2	1	0	0	0	0	0	0	2	0	1	0	0	0
473	0	0	0	1	0	0	1	0	1	1	2	1	1	0	0	0	0	0	1	1	0	0	0	2	0	0	0	2	2	2	2	1	1	1	0	2	1	0	0	2	0	0	1	2	0	1	0	0	0
474	1	1	1	1	0	0	2	1	1	1	0	1	1	0	0	0	0	1	0	2	0	0	0	2	1	1	0	2	2	2	1	1	0	2	1	2	0	0	0	1	0	0	0	1	0	0	0	0	1
475	0	0	0	0	0	1	1	0	1	0	1	0	0	0	0	1	1	2	2	0	2	0	0	2	0	0	0	2	2	2	1	1	1	2	2	2	1	0	0	1	0	0	2	2	1	0	0	0	1
476	0	0	0	0	0	0	2	0	1	1	1	0	0	0	0	0	0	0	1	1	1	0	0	2	0	0	0	2	2	2	0	0	0	1	1	2	2	0	0	0	0	0	1	2	1	0	0	0	2
477	0	0	0	1	0	0	2	0	2	1	0	0	0	0	0	0	0	0	1	1	1	0	0	2	0	0	0	1	2	2	1	2	2	0	0	1	1	0	0	1	0	0	0	2	0	1	0	0	0
478	0	0	0	0	0	0	2	1	2	2	0	1	1	0	0	0	0	2	1	1	1	0	0	2	0	0	0	2	2	2	2	0	0	2	0	2	0	0	0	2	0	0	0	1	0	1	0	1	1
479	0	0	0	2	0	0	2	0	1	1	1	0	0	0	0	0	1	2	1	1	1	0	0	2	0	0	0	2	2	1	1	1	0	1	1	1	2	0	0	0	0	0	0	1	0	0	0	0	0
480	1	0	0	1	0	0	1	0	1	0	1	1	2	0	0	0	0	0	1	1	1	0	0	2	1	1	0	2	1	1	2	1	1	0	0	1	1	0	0	1	0	0	1	2	1	2	0	0	0
481	0	0	0	1	0	1	1	0	2	1	0	1	1	0	0	0	0	0	0	1	0	0	0	2	0	0	0	2	2	2	2	2	1	0	0	1	1	1	1	0	0	0	0	2	0	1	0	0	0
482	1	0	0	1	0	0	2	0	2	2	0	0	0	0	0	0	1	1	0	1	0	0	0	2	0	0	0	2	2	2	0	0	0	1	0	2	1	1	0	0	0	0	0	1	0	0	0	0	2
483	0	0	0	0	0	1	2	1	2	2	0	1	1	0	0	0	0	1	0	2	0	0	0	2	0	0	0	2	2	1	0	2	1	1	0	2	1	0	0	1	0	0	1	1	1	1	0	0	0
484	0	1	0	0	0	0	2	1	2	1	0	1	1	0	0	0	0	0	1	0	1	0	0	2	0	0	0	2	1	1	2	1	1	2	0	2	2	0	0	1	0	0	1	2	0	1	0	0	1
485	1	0	0	0	0	0	2	1	2	1	0	0	0	0	0	0	0	0	0	1	0	0	0	2	0	0	1	2	2	2	0	0	0	1	0	2	2	0	1	2	2	0	0	2	0	0	0	0	0
486	0	0	0	1	0	0	1	0	0	0	1	0	0	0	0	0	0	1	1	1	0	0	0	2	0	0	1	2	2	2	0	0	0	1	1	2	1	0	0	2	1	0	0	0	0	1	0	1	2
487	0	0	0	0	0	0	2	0	2	2	0	1	1	0	0	0	0	0	1	1	1	0	0	2	0	0	0	2	2	2	1	1	0	2	1	2	0	0	0	1	0	1	0	1	1	0	0	2	2
488	1	0	0	0	0	1	2	1	1	1	0	0	0	0	0	0	0	1	1	1	0	0	0	2	0	0	0	1	1	1	1	1	0	1	0	1	1	0	0	1	0	0	0	1	0	1	0	1	2
489	1	0	0	0	0	0	1	0	1	0	1	0	0	0	0	0	0	0	0	1	0	0	0	2	0	0	0	2	2	2	0	2	2	1	0	1	2	0	0	1	0	1	0	2	1	0	0	0	0
490	0	0	0	1	0	0	1	1	2	2	1	0	1	0	0	0	0	1	1	1	1	0	1	1	0	0	0	2	1	2	1	2	1	1	1	2	2	1	1	0	0	0	1	1	1	1	0	1	2
491	1	0	0	1	0	0	2	0	2	1	0	0	0	0	0	0	0	1	2	0	1	0	2	0	0	0	0	2	2	1	0	0	1	1	0	2	1	0	0	0	0	0	1	2	0	1	0	1	2
492	1	0	0	0	0	0	1	1	1	1	1	0	2	0	0	1	0	1	0	1	1	0	2	0	1	1	0	2	2	2	0	1	1	1	0	2	1	0	0	2	0	2	0	2	0	1	0	1	1
493	0	0	0	0	0	0	1	0	0	0	1	0	1	0	0	1	1	0	1	1	1	0	1	1	1	1	0	2	2	1	1	0	0	1	0	2	2	0	0	1	0	0	0	1	0	1	0	0	2
494	0	0	0	1	0	0	2	1	2	1	0	1	2	0	0	1	0	1	0	2	0	0	0	2	0	0	0	2	2	2	1	1	1	1	0	2	0	0	0	2	0	0	1	2	1	0	0	0	0
495	0	0	0	0	0	0	1	1	2	2	1	0	1	0	0	0	0	1	1	1	0	0	0	2	0	1	0	2	2	2	0	1	1	2	0	2	0	0	0	1	0	0	1	2	1	0	0	0	1
496	0	0	0	1	0	0	1	1	1	1	0	0	0	0	0	0	0	0	2	0	0	0	1	1	1	1	0	2	2	2	1	1	1	2	1	1	1	0	0	2	0	0	1	2	0	1	0	0	1
497	0	0	0	1	0	0	1	0	0	0	1	0	0	0	0	0	0	2	0	2	0	0	0	2	0	0	0	2	2	2	1	1	1	0	0	1	0	0	0	2	0	0	0	2	1	0	0	1	2
498	0	0	1	0	0	0	2	0	1	0	1	0	0	0	0	0	0	1	0	1	0	0	1	1	0	0	0	1	2	2	0	1	1	0	0	1	0	0	0	1	0	0	0	1	0	1	0	0	0
499	0	1	0	0	0	0	2	0	2	1	0	0	1	0	0	1	0	0	1	0	1	0	0	2	0	0	0	1	1	1	1	1	1	2	0	2	0	0	0	1	0	0	0	2	0	1	0	0	1
500	1	0	1	0	1	1	1	0	1	1	0	0	0	0	0	0	0	0	1	1	1	0	1	1	0	0	0	0	2	2	0	1	2	1	0	2	2	0	0	1	0	0	0	2	0	0	0	0	2
501	0	0	0	1	0	0	2	0	2	1	0	1	1	0	0	0	0	1	0	2	0	0	1	2	0	0	0	0	1	1	1	1	0	1	0	1	2	0	0	1	0	0	0	1	0	1	0	0	1
502	0	1	0	0	0	1	2	1	2	1	0	0	1	1	1	0	0	0	1	1	1	0	0	2	0	0	0	2	1	1	2	1	1	1	0	2	2	0	0	1	0	1	0	2	1	0	0	0	0
503	1	0	0	0	0	0	2	0	1	0	0	0	0	0	0	0	0	0	1	0	0	0	1	1	0	0	0	1	2	2	1	0	2	0	0	2	1	0	0	2	0	0	1	2	0	0	0	0	0
504	0	0	0	0	0	0	2	1	1	1	0	1	1	0	0	0	0	1	1	0	0	0	0	2	0	0	0	2	2	2	0	1	0	2	2	2	2	0	0	1	0	0	1	2	0	0	0	0	0
505	0	0	0	0	0	0	2	1	2	2	0	0	0	0	0	0	1	1	0	2	0	0	1	1	1	1	0	2	1	1	2	1	2	1	0	2	1	0	0	1	0	0	0	2	0	0	0	1	2
506	1	0	0	1	0	0	1	1	1	1	1	0	1	0	0	0	0	0	1	1	1	0	0	2	0	0	0	2	1	1	2	2	1	0	0	2	1	0	0	0	0	0	0	1	1	1	1	0	1
507	1	0	0	0	0	0	2	0	2	1	0	0	0	0	0	0	0	0	0	1	0	0	0	2	1	1	0	2	2	1	0	1	1	2	1	2	2	0	0	0	0	0	0	1	0	1	0	0	1
508	0	0	1	0	0	1	1	0	1	1	1	0	0	0	0	1	0	1	2	0	2	0	0	2	0	0	1	2	2	2	0	1	1	1	0	2	1	0	0	1	0	0	0	1	0	1	0	0	1
509	0	0	0	0	0	0	2	0	1	1	0	0	1	0	0	0	1	1	1	0	1	0	1	1	1	1	0	2	1	1	2	1	1	1	1	2	0	0	0	2	0	0	0	1	0	0	0	1	1
510	1	0	0	0	0	0	2	0	2	0	1	0	2	0	0	0	0	2	1	1	1	0	1	1	0	0	0	2	2	2	1	2	1	1	1	2	1	0	0	1	0	0	1	2	0	1	0	0	0
511	0	0	0	0	0	0	0	0	0	0	2	1	1	0	0	0	0	1	0	2	0	0	0	2	0	0	0	2	2	1	1	1	0	1	0	1	0	0	0	1	0	0	1	2	1	0	0	0	0
512	0	0	0	0	0	0	2	0	1	0	1	0	0	0	0	0	0	0	1	1	1	0	0	2	0	0	0	1	2	2	0	2	1	2	1	2	1	0	0	0	0	0	1	1	1	2	0	0	1
513	0	1	0	0	0	0	2	1	1	1	0	0	1	0	0	0	0	0	0	2	0	0	0	2	0	0	0	1	2	2	1	2	2	1	0	2	1	0	0	1	0	0	1	2	1	0	0	0	1
514	0	1	0	0	0	1	0	0	1	1	1	1	1	0	0	0	0	0	1	1	1	0	0	2	0	0	0	2	2	1	2	2	2	0	0	1	0	0	0	2	0	1	0	2	1	0	0	1	2
515	0	0	0	0	0	0	1	0	1	1	0	0	1	0	0	0	0	2	0	2	0	0	1	1	0	0	1	2	1	1	1	2	1	2	0	2	0	0	0	1	0	0	1	2	1	1	0	0	1
516	0	0	0	1	0	0	2	1	2	1	0	0	0	0	0	0	0	0	0	2	0	0	0	2	0	1	0	1	1	1	2	1	1	2	0	2	1	1	0	0	0	0	1	2	0	1	0	0	0
517	0	0	1	0	0	0	1	0	1	1	1	0	0	0	0	0	0	0	1	1	1	0	1	1	0	0	0	2	2	2	1	2	2	1	0	2	1	0	0	1	0	0	0	2	0	1	0	0	0
518	0	0	0	0	0	1	1	0	1	1	1	1	1	0	0	0	1	1	2	0	1	1	0	2	0	0	1	2	2	2	1	2	2	1	1	2	1	0	0	1	0	0	0	2	0	0	1	0	1
519	0	0	0	0	0	0	2	0	1	0	0	0	0	0	0	0	0	2	2	0	0	0	1	1	1	1	0	2	2	1	1	1	0	2	1	2	0	0	0	1	0	0	1	2	1	1	0	0	1
520	0	0	0	0	0	0	2	0	2	1	0	1	2	0	0	0	0	1	1	1	1	0	2	0	0	1	0	2	2	2	0	0	1	2	0	2	0	0	0	1	0	0	0	2	0	0	0	0	1
521	0	0	0	0	0	0	1	0	0	0	1	0	0	0	0	0	1	1	0	2	0	0	1	1	0	0	0	1	1	1	1	1	1	1	0	2	2	0	0	1	0	0	0	1	0	0	0	0	1
522	0	0	1	0	0	0	1	0	1	0	1	1	1	0	0	0	0	1	1	1	1	0	1	1	1	1	0	1	2	2	0	2	1	1	0	2	1	0	0	1	1	0	0	2	0	1	0	0	0
523	0	0	0	0	0	0	1	0	1	1	1	1	1	0	0	0	0	1	1	1	1	0	0	2	0	0	0	2	2	2	0	1	1	1	0	2	2	0	0	1	1	0	0	2	0	1	0	0	1
524	0	0	0	0	0	0	1	0	2	2	0	0	1	0	0	1	0	1	1	1	0	0	0	2	1	1	0	1	2	2	0	1	1	1	0	1	1	0	0	1	0	1	0	2	1	0	0	0	0
525	0	1	0	0	0	0	2	1	1	1	0	1	2	0	0	0	0	0	0	2	0	0	0	2	0	0	0	2	2	2	0	1	1	0	0	1	1	2	1	1	1	0	1	2	1	1	0	0	0
526	1	0	0	0	0	0	0	0	1	1	1	0	0	0	0	0	0	1	1	1	0	0	0	2	0	0	0	1	1	1	1	1	1	1	0	2	1	1	1	1	0	0	1	2	1	0	0	0	0
527	1	0	0	0	0	0	1	0	1	0	1	0	1	0	0	0	0	0	1	1	1	1	0	2	0	0	0	1	1	1	1	2	2	1	0	1	2	0	0	1	1	0	0	2	0	1	0	0	1
528	0	0	0	0	0	0	2	1	1	1	0	0	0	0	0	0	0	1	0	1	0	0	0	2	0	0	0	1	2	2	0	2	1	2	1	2	1	1	0	0	0	0	0	2	0	0	1	0	1
529	0	1	0	0	0	0	2	0	1	0	0	0	0	0	0	0	0	0	0	2	0	0	1	1	1	1	0	2	2	2	0	1	2	0	0	1	1	0	0	1	0	0	0	1	0	1	0	0	1
530	1	0	0	0	0	1	1	0	1	0	1	0	1	0	0	0	0	1	0	2	0	0	0	2	0	0	0	2	2	2	0	1	2	1	0	2	2	0	0	1	0	0	1	2	1	1	0	0	1
531	1	0	0	1	0	0	2	0	1	1	1	1	1	0	0	0	0	0	1	1	0	0	1	1	0	0	0	2	2	2	0	2	2	1	0	2	2	0	0	1	1	0	0	2	1	0	0	0	1
532	0	0	0	1	0	0	2	0	0	0	0	0	0	0	0	0	0	0	0	2	0	0	0	2	1	1	0	1	2	2	1	2	2	1	0	1	2	0	0	1	0	0	2	2	1	1	0	0	0
533	0	0	0	1	0	0	2	1	1	1	0	1	1	0	0	0	0	1	0	2	0	0	1	1	0	0	0	2	2	2	1	1	0	1	0	1	0	0	0	1	0	0	0	0	0	1	0	0	1
534	1	0	0	0	0	1	1	0	1	1	0	1	2	0	0	0	1	2	1	1	1	0	0	2	0	0	0	2	2	2	1	2	2	2	1	2	1	0	0	1	0	2	0	2	0	0	0	0	0
535	0	0	0	0	0	0	2	0	1	1	0	0	0	0	0	0	0	0	0	2	0	0	0	2	0	0	0	1	1	1	1	1	1	1	0	2	2	0	0	1	0	0	0	0	0	1	0	0	2
536	1	1	0	0	0	1	2	0	1	1	0	0	0	0	0	0	0	2	0	2	0	0	0	2	1	1	1	2	2	2	0	1	0	2	2	2	1	0	1	2	1	0	0	1	0	1	0	0	0
537	0	0	0	1	0	0	2	0	1	0	0	0	0	0	0	0	0	1	0	1	1	0	0	2	0	0	0	2	2	1	1	2	2	0	0	0	2	0	0	1	1	1	0	2	1	1	0	1	2
538	1	0	0	1	0	0	2	0	2	0	0	1	2	0	0	1	0	0	0	2	0	1	0	2	0	0	0	2	2	2	1	1	1	2	0	2	0	0	0	2	0	0	0	2	0	2	0	1	2
539	0	0	0	0	0	0	2	1	2	1	0	0	1	0	0	0	0	1	0	2	0	0	0	2	0	0	0	2	2	2	1	2	1	2	1	2	1	0	0	2	0	0	0	2	0	1	0	0	1
540	1	0	1	0	1	1	1	0	1	1	1	0	0	0	0	0	0	1	2	0	1	0	1	1	1	1	0	2	1	0	1	2	1	0	0	1	1	1	1	1	0	1	0	2	1	0	0	1	2
541	1	0	0	0	0	0	2	0	2	2	0	2	2	1	1	0	0	1	0	2	0	0	0	2	1	1	0	2	1	1	1	0	0	1	1	2	1	0	0	1	1	0	0	1	0	1	0	0	0
542	0	0	0	0	0	0	2	1	2	2	0	1	2	1	1	0	0	0	1	1	1	0	0	2	0	0	0	0	2	2	0	2	1	1	1	2	1	0	0	1	0	0	0	2	0	1	0	0	1
543	0	1	0	0	0	1	1	0	1	1	0	0	0	0	0	0	0	1	1	1	1	0	1	1	0	0	0	1	1	1	0	2	2	0	0	0	2	0	0	1	0	0	1	2	0	1	0	1	1
544	0	0	0	0	0	0	2	1	2	2	0	1	1	0	0	0	0	0	0	1	0	0	0	2	0	0	0	2	2	2	1	2	1	0	0	1	1	0	0	0	0	0	1	2	1	0	0	0	1
545	1	0	0	0	0	1	1	1	1	1	0	0	0	0	0	0	0	0	1	1	1	0	0	2	0	0	0	2	2	2	0	1	1	2	1	1	1	0	0	2	1	0	0	1	2	1	0	0	1
546	0	0	0	0	0	0	1	0	0	0	0	0	0	0	0	0	0	0	1	1	1	0	0	2	0	0	0	2	2	2	2	2	2	1	1	1	2	0	1	1	1	1	0	2	1	0	0	0	0
547	1	0	0	0	0	0	2	0	2	0	0	0	1	0	0	0	0	0	1	1	1	0	0	2	0	0	0	2	2	2	0	1	1	0	0	1	2	0	0	1	0	0	0	1	0	1	0	0	1
548	0	0	0	0	0	0	1	0	1	1	1	0	1	0	0	1	0	2	2	0	0	0	1	1	1	1	0	2	2	2	2	1	1	1	0	2	2	0	0	0	0	0	0	0	0	0	0	0	2
549	1	0	0	0	0	0	2	0	2	1	0	0	0	0	0	0	0	1	2	0	1	0	0	2	0	0	0	1	2	2	0	1	1	1	1	1	2	0	0	0	1	0	0	1	0	0	0	0	0
550	1	0	0	0	0	0	2	0	2	1	0	1	1	0	0	0	0	0	0	1	0	0	0	2	0	0	0	2	2	2	0	2	2	1	1	1	1	0	0	0	0	0	0	1	0	0	0	1	1
551	0	0	1	0	0	0	1	1	1	1	1	1	2	1	1	0	0	1	1	1	0	0	0	2	1	1	0	1	1	0	1	1	1	1	0	1	2	1	1	0	0	1	0	2	1	0	0	0	2
552	1	0	0	1	0	0	2	0	2	1	0	0	0	0	0	0	1	2	1	1	1	0	1	1	0	0	0	2	2	2	1	2	1	0	0	1	1	1	1	0	0	0	1	2	1	0	0	0	0
553	0	1	1	0	1	0	1	0	1	1	1	0	0	0	0	0	0	0	1	1	1	0	0	2	1	1	2	2	2	2	1	0	0	2	0	2	0	0	0	2	0	0	0	1	0	0	0	0	1
554	0	0	0	1	0	0	1	0	0	0	2	0	1	0	0	1	0	1	0	2	1	0	0	2	0	0	0	2	2	2	1	2	2	2	1	2	1	0	0	0	0	0	0	1	0	0	0	0	2
555	0	0	0	0	0	0	2	0	2	2	0	0	0	0	0	0	0	0	1	1	1	0	0	2	0	0	0	2	0	0	2	1	1	1	0	1	1	0	0	1	0	0	1	1	1	0	0	0	0
556	0	0	0	0	0	1	1	0	1	1	1	0	0	0	0	0	0	1	0	2	0	0	0	2	0	0	0	2	2	2	1	2	2	2	1	2	2	0	0	1	0	0	0	2	0	0	0	0	0
557	0	0	0	0	0	0	1	0	1	0	1	1	1	0	0	0	1	1	0	2	1	0	0	2	0	0	0	2	2	2	1	1	1	2	1	2	0	0	0	2	0	0	2	2	0	1	0	0	1
558	0	0	1	0	1	0	1	0	1	0	1	1	2	0	0	0	0	0	1	1	1	0	0	2	1	1	0	2	1	2	1	1	1	0	0	0	2	0	0	1	0	0	0	2	1	2	0	0	0
559	0	0	0	1	0	0	2	0	1	0	1	1	2	0	0	0	0	1	1	0	1	0	0	2	0	0	0	2	2	2	1	2	1	2	0	2	1	0	0	1	0	0	0	1	0	0	0	0	0
560	0	0	1	0	1	1	1	0	2	2	0	0	0	0	0	0	0	1	2	0	1	0	1	1	0	0	0	2	2	2	1	0	0	1	0	2	1	0	0	1	0	2	0	2	0	0	0	0	1
561	0	0	1	0	1	0	2	0	2	1	0	0	0	0	0	0	0	0	1	1	1	0	0	2	0	0	1	2	2	2	0	2	1	2	2	2	0	0	0	1	0	0	0	2	1	1	0	0	1
562	0	0	0	0	0	1	2	1	2	1	0	0	0	0	0	0	0	0	1	1	1	0	0	2	0	0	0	2	1	1	1	0	0	2	0	2	1	0	0	0	0	0	0	2	0	0	0	0	0
563	1	1	1	1	1	0	2	0	2	0	0	0	1	0	0	0	0	0	2	0	0	0	0	2	0	0	0	2	2	2	2	1	1	1	0	2	2	0	0	1	0	1	0	1	0	1	0	0	1
564	0	0	0	0	0	0	1	0	0	0	1	1	2	0	0	0	0	1	0	2	0	0	0	2	0	0	0	2	2	1	2	0	0	2	0	2	1	2	1	1	1	0	1	1	1	0	0	0	2
565	0	0	0	0	0	1	2	0	2	1	0	1	1	0	0	0	0	0	1	1	0	0	0	2	0	0	0	1	2	2	0	1	1	0	0	1	1	1	1	0	0	0	0	2	0	1	0	0	1
566	1	0	0	1	0	0	2	0	1	1	1	0	0	0	0	0	0	1	0	1	0	0	0	2	0	0	0	2	2	2	2	2	2	0	0	1	1	0	0	2	0	0	0	0	0	1	0	0	0
567	0	0	0	0	0	0	2	0	0	0	0	1	1	0	0	0	0	0	0	2	0	0	1	1	0	0	0	2	2	2	0	2	2	0	0	1	1	1	0	0	0	0	1	2	1	0	0	0	1
568	0	0	0	0	0	0	2	1	2	2	0	0	2	0	0	1	0	1	1	1	1	1	1	1	0	0	0	1	2	2	1	0	1	1	0	2	1	0	0	1	0	0	0	1	0	0	0	0	1
569	0	0	0	0	0	0	1	1	2	2	0	0	0	0	0	0	0	2	1	1	1	0	0	2	0	0	0	2	2	1	1	1	0	2	2	2	1	1	0	0	0	0	0	2	0	0	0	1	2
570	0	0	0	0	0	0	2	0	0	0	1	1	2	0	0	0	0	0	0	2	0	0	0	2	0	0	0	1	2	2	0	2	2	0	0	0	0	0	0	1	0	0	0	2	0	2	0	1	2
571	0	1	0	0	0	0	1	0	1	1	0	1	1	0	0	0	0	0	1	1	0	0	1	1	1	1	0	1	1	1	2	2	1	2	0	2	0	0	0	2	0	0	0	2	1	1	0	0	2
572	0	0	0	0	0	0	2	0	2	2	0	1	1	0	0	0	0	0	2	0	1	0	1	1	1	1	1	1	2	2	0	2	2	0	0	0	0	0	0	1	0	0	0	1	0	0	0	0	0
573	0	0	1	0	1	1	2	0	1	1	0	0	0	0	0	0	0	0	0	1	0	0	0	2	0	0	0	2	2	2	1	1	1	0	0	1	1	0	0	1	0	0	0	2	0	1	0	1	1
574	0	0	0	0	0	1	1	0	1	0	1	1	1	0	0	0	0	0	0	2	0	0	0	2	0	0	0	2	2	2	0	1	1	0	0	2	2	0	0	1	0	0	0	0	0	0	0	0	1
575	0	0	0	1	0	0	2	0	2	1	0	1	1	0	0	0	0	0	0	2	0	0	1	1	0	0	0	2	2	2	1	1	1	0	0	1	2	0	0	1	1	0	0	2	0	0	0	0	0
576	0	0	0	0	0	0	2	0	2	1	0	0	1	0	0	1	0	2	1	1	1	0	0	2	0	0	0	2	2	2	2	1	1	0	0	1	0	0	0	2	0	0	0	1	0	1	0	0	1
577	1	0	1	2	0	0	2	0	2	1	0	1	1	0	0	0	0	0	1	1	1	0	0	2	0	0	0	1	2	2	0	2	1	0	0	1	0	0	0	1	0	0	0	1	0	1	0	1	2
578	1	0	0	0	0	1	2	0	2	2	0	1	2	0	0	0	0	1	1	1	0	0	1	1	1	1	0	2	2	2	1	2	2	0	0	0	1	0	0	2	0	0	0	1	0	1	0	0	1
579	0	0	0	1	0	0	1	0	0	0	1	0	1	0	0	1	0	1	1	1	1	0	0	2	0	0	0	2	2	2	2	1	1	1	1	2	1	0	0	1	0	0	0	1	1	1	0	0	2
580	1	0	0	0	0	1	0	0	0	0	2	0	0	0	0	0	0	0	1	1	1	0	1	1	1	1	0	2	1	1	1	2	2	0	0	1	2	0	0	0	0	0	0	1	0	1	0	0	0
581	0	0	0	0	0	0	1	0	1	1	1	0	0	0	0	0	0	0	1	1	1	0	1	1	0	0	0	1	1	1	0	2	1	0	0	1	1	0	0	1	0	0	1	2	0	1	0	0	1
582	0	0	0	1	0	0	2	0	2	0	0	0	0	0	0	0	0	1	1	1	0	0	1	1	1	1	0	1	2	2	1	1	2	1	0	2	0	0	0	2	0	0	0	2	0	2	0	0	2
583	0	0	1	1	1	1	2	0	1	1	1	1	1	0	0	0	0	0	1	1	1	0	1	1	0	0	0	2	2	2	0	0	0	2	1	2	0	0	0	1	1	0	0	1	0	1	0	0	0
584	0	0	0	0	0	0	2	0	1	1	1	1	2	0	0	0	0	0	0	2	0	0	1	1	0	0	0	1	2	2	1	0	0	2	0	2	1	0	0	1	1	0	0	1	0	1	0	0	1
585	0	0	0	0	0	1	2	1	1	1	0	0	0	0	0	0	0	1	1	0	1	0	1	1	0	0	0	1	2	2	0	2	2	0	0	1	1	2	1	1	1	1	0	2	0	0	0	0	1
586	0	0	0	0	0	0	2	0	1	1	0	1	1	0	0	0	0	1	1	1	1	0	0	2	0	0	0	2	2	1	1	2	2	1	1	1	1	0	0	2	0	0	1	2	1	1	0	0	1
587	0	0	0	1	0	0	1	0	0	0	1	0	0	0	0	0	0	1	1	1	1	0	0	2	0	0	1	2	2	2	0	2	2	0	0	0	1	1	1	0	0	1	0	2	1	0	0	0	1
588	0	0	0	0	0	0	1	0	1	1	1	0	1	0	0	1	1	2	1	1	1	0	2	0	1	1	0	1	2	2	1	1	1	1	1	1	1	0	0	1	0	0	0	1	0	1	0	0	1
589	0	0	0	0	0	0	2	0	2	1	0	1	1	0	0	0	1	1	1	0	1	0	1	1	1	1	0	2	2	2	0	1	0	2	2	2	1	0	0	1	0	0	0	1	0	0	0	0	0
590	1	0	0	0	0	0	2	0	1	1	0	1	1	1	1	0	0	2	1	1	1	0	0	2	0	0	0	2	2	1	0	1	2	0	0	2	1	0	0	2	0	0	0	0	0	0	0	0	1
591	1	0	0	1	0	0	0	0	0	0	2	0	0	0	0	0	0	1	1	1	0	0	0	2	0	0	0	2	2	2	1	1	1	2	2	2	2	0	0	1	0	0	0	1	0	1	0	1	1
592	0	0	0	0	0	0	2	0	1	0	0	2	2	0	0	0	0	2	1	1	1	0	0	2	0	0	0	2	2	2	2	1	1	1	0	1	2	1	1	0	0	1	0	2	0	0	0	1	2
593	0	0	0	0	0	0	2	0	2	2	0	0	1	0	0	1	0	0	1	1	1	0	0	2	0	0	0	1	2	1	1	1	1	1	0	2	1	0	0	1	1	0	0	0	0	0	1	0	0
594	0	0	0	0	0	1	2	0	2	2	0	0	2	0	0	1	0	0	0	1	0	0	0	2	0	0	0	2	2	2	0	1	1	1	0	1	0	0	0	1	0	0	1	2	1	0	0	1	2
595	1	0	0	0	0	1	2	0	2	2	0	1	2	0	0	0	0	0	1	1	1	0	0	2	0	0	1	2	2	2	1	1	1	2	1	2	1	0	0	0	0	0	0	1	0	0	0	0	0
596	0	0	0	1	0	0	1	0	0	0	2	1	1	0	0	0	0	1	0	2	0	0	0	2	0	0	0	1	1	1	2	0	0	2	0	1	1	0	0	2	0	1	0	2	1	0	0	0	2
597	0	0	0	1	0	0	2	1	2	1	0	0	0	0	0	0	0	0	0	1	0	0	1	1	1	1	0	1	2	2	0	0	0	2	0	2	1	0	0	2	0	0	0	2	0	1	0	0	0
598	0	0	0	0	0	0	2	0	2	0	0	0	0	0	0	0	0	0	0	1	0	0	0	2	0	0	0	2	2	2	1	2	2	0	0	1	1	0	0	1	0	1	1	2	1	0	0	0	1
599	0	0	0	1	0	0	2	0	2	2	0	0	0	0	0	0	0	1	1	1	0	0	0	2	0	0	0	1	1	1	2	1	1	0	0	1	2	0	1	2	2	1	0	2	0	0	0	1	0
600	0	0	0	1	0	0	1	1	2	2	1	0	0	0	0	0	0	1	1	1	0	0	0	2	0	0	0	2	2	2	2	1	1	0	0	1	1	1	1	1	0	0	2	2	0	1	0	0	1
601	0	0	0	0	0	0	2	0	2	1	0	1	1	0	0	0	0	1	0	2	0	0	0	2	0	0	0	2	1	1	1	1	1	1	0	2	1	1	1	1	1	0	0	2	0	1	0	1	1
602	0	0	1	1	0	1	1	0	0	0	1	1	2	0	0	1	0	0	2	0	1	0	1	1	0	0	1	2	2	2	0	1	1	1	0	1	1	0	0	1	0	0	0	1	0	1	0	0	1
603	1	0	0	0	0	0	2	0	2	2	0	0	0	0	0	0	0	0	0	2	0	1	0	2	1	1	0	2	2	2	1	1	1	2	0	2	1	0	0	1	0	0	1	2	0	1	0	1	2
604	0	0	0	0	0	2	1	0	0	0	1	0	1	0	0	1	0	0	1	1	1	0	0	2	0	0	0	1	2	2	1	1	1	0	0	2	1	0	0	2	0	0	0	0	0	1	0	0	2
605	0	0	0	0	0	0	1	0	1	1	1	0	1	0	0	1	0	2	0	2	0	0	0	2	0	0	0	1	2	2	0	1	0	1	0	1	1	0	0	0	0	0	1	1	0	0	0	0	1
606	0	0	0	1	0	1	2	1	2	1	0	0	0	0	0	0	0	1	0	2	0	0	2	0	0	0	0	2	1	1	2	2	2	0	0	0	1	0	0	1	1	1	0	2	1	0	0	1	0
607	0	0	0	0	0	1	2	0	1	1	0	0	0	0	0	0	0	0	1	1	0	0	0	2	0	0	0	2	2	2	1	1	1	0	0	1	2	0	0	0	0	0	0	0	0	0	0	0	0
608	1	0	0	0	0	0	1	0	2	1	0	0	0	0	0	0	0	1	0	2	0	0	0	2	0	0	0	2	1	1	2	1	1	1	1	1	2	0	0	2	1	0	1	1	1	1	0	0	0
609	0	0	0	0	0	1	1	1	2	2	0	0	0	0	0	0	0	2	0	2	0	0	0	2	0	0	0	2	2	2	2	1	2	2	1	2	1	0	0	0	0	0	1	1	1	2	0	1	2
610	0	0	0	1	0	0	2	1	1	1	0	0	0	0	0	0	0	0	1	1	1	0	1	1	1	1	0	2	2	2	1	1	1	0	0	2	0	0	0	2	0	0	1	1	1	0	0	0	0
611	1	0	0	0	0	1	2	1	1	1	0	1	2	0	0	0	0	0	1	1	0	0	1	1	1	1	0	2	2	2	0	2	1	0	0	1	1	0	0	1	0	0	0	1	0	1	0	0	1
612	0	0	0	1	0	1	1	0	0	0	1	0	0	0	0	0	0	0	1	1	1	0	0	2	0	0	0	2	2	2	1	0	0	1	0	1	1	0	0	2	0	0	0	0	0	0	0	0	0
613	0	0	0	1	0	0	2	0	2	2	0	1	1	0	0	0	0	1	0	1	0	0	0	2	0	0	0	1	2	2	0	1	1	1	0	1	0	1	1	1	0	0	0	2	0	2	0	0	0
614	0	0	0	1	0	0	2	0	2	2	0	0	1	0	0	0	0	2	0	2	0	0	0	2	0	0	0	1	2	2	0	1	1	2	0	2	1	0	0	1	0	1	0	2	1	0	0	1	2
615	1	0	0	1	0	0	2	0	1	0	0	1	1	0	0	0	0	0	0	1	0	0	0	2	0	0	0	2	2	2	1	0	0	2	0	2	0	0	0	1	0	0	0	2	0	0	0	0	1
616	0	0	0	0	0	0	1	0	1	1	0	0	1	0	0	1	1	0	1	1	1	0	1	1	1	1	0	2	2	2	1	0	0	2	0	2	2	0	0	2	1	0	0	1	0	0	0	0	2
617	1	0	1	1	1	1	0	0	1	1	0	0	2	0	0	0	0	1	1	0	0	0	0	2	0	0	0	1	2	2	1	1	1	0	0	1	1	0	0	1	0	0	0	2	0	1	0	0	0
618	0	0	0	0	0	0	2	0	2	1	0	0	0	0	0	0	0	1	2	0	0	1	1	1	0	0	1	2	1	1	1	1	1	2	0	2	0	0	0	2	0	0	0	1	0	0	0	1	2
619	0	0	0	0	0	0	2	1	1	1	0	0	0	0	0	0	1	2	1	1	1	0	0	2	0	0	0	2	2	2	0	2	2	1	0	2	1	0	0	2	0	0	0	0	0	0	0	0	0
620	0	0	0	1	0	0	2	1	2	2	0	0	0	0	0	0	0	0	0	2	0	0	0	2	0	0	1	2	2	2	0	2	2	0	0	1	2	0	0	0	0	0	1	2	1	2	0	0	2
621	0	0	0	1	0	0	1	0	0	0	2	0	0	0	0	0	0	0	1	1	1	0	0	2	0	0	0	2	1	1	2	1	1	1	0	1	2	0	0	1	0	1	0	2	1	0	0	0	2
622	1	0	0	1	0	0	1	0	0	0	1	1	1	1	1	0	1	1	1	1	0	0	1	1	1	1	0	0	1	2	1	1	1	1	0	2	1	0	0	0	0	0	1	2	0	1	0	1	1
623	0	0	0	0	0	0	2	0	2	1	0	0	1	0	0	0	0	2	1	1	1	0	1	1	1	1	0	1	1	1	1	0	0	2	0	1	1	0	0	1	0	0	1	1	1	1	0	1	1
624	0	0	0	0	0	0	2	0	1	0	0	1	2	0	0	0	0	0	1	1	1	0	0	2	0	0	0	2	2	1	1	1	0	2	2	2	0	0	0	1	0	0	0	1	0	0	0	0	0
625	0	0	0	0	0	0	1	0	0	0	0	0	0	0	0	1	0	0	0	2	0	0	0	2	1	1	0	1	2	2	0	0	0	2	0	2	1	0	0	1	0	1	0	2	1	0	0	0	0
626	0	0	0	0	0	1	2	1	1	1	0	1	1	0	0	0	0	0	1	1	1	0	0	2	0	0	0	1	2	2	0	2	1	0	0	1	2	0	0	0	0	0	0	2	0	1	0	0	1
627	0	0	1	1	0	0	2	0	2	2	0	0	0	0	0	0	1	1	1	1	0	0	0	2	0	0	0	2	2	2	1	2	1	1	1	1	1	0	0	2	1	0	0	1	0	1	0	0	0
628	0	0	0	1	0	1	2	0	2	2	0	0	0	0	0	0	0	0	0	2	0	0	1	1	0	0	0	2	2	1	0	1	1	0	0	1	1	0	0	2	0	0	0	0	2	0	0	1	1
629	0	0	0	0	0	1	2	1	2	2	0	1	2	1	1	0	0	0	0	2	0	0	1	1	1	1	0	2	1	1	2	2	1	2	0	2	2	0	0	0	0	0	1	2	1	0	0	0	0
630	0	0	0	0	0	0	1	0	0	0	2	0	0	0	0	0	0	0	0	1	0	0	0	2	1	1	0	2	2	2	1	1	1	0	0	0	1	1	0	0	0	0	0	0	0	0	0	1	1
631	0	0	0	0	0	0	1	1	1	1	0	1	1	0	0	0	0	1	0	2	0	0	0	2	0	0	0	2	2	2	0	1	0	1	0	1	2	0	0	1	0	0	0	2	0	2	0	0	1
632	0	0	0	0	0	0	1	0	0	0	1	2	2	1	1	0	0	1	0	2	0	0	0	2	0	0	0	2	2	2	0	1	1	0	0	1	0	0	0	1	0	1	0	2	1	0	0	0	0
633	0	0	0	1	0	0	2	0	1	0	1	0	0	0	0	0	1	2	1	1	1	0	0	2	0	0	0	1	2	2	0	1	2	1	0	2	0	0	0	1	0	0	1	1	1	2	0	0	1
634	0	0	0	0	0	0	1	0	2	1	0	0	1	0	0	0	0	0	1	1	1	0	0	2	0	0	0	2	2	2	0	1	2	1	0	2	1	0	0	0	0	1	0	2	0	1	0	0	1
635	0	1	0	0	0	1	2	1	2	2	0	0	0	0	0	0	0	0	0	2	0	0	0	2	0	0	0	2	2	2	1	2	1	2	0	2	1	0	0	2	0	0	0	2	0	1	0	0	1
636	0	0	0	0	0	0	2	0	1	1	1	0	2	0	0	1	0	0	1	1	1	0	0	2	0	0	0	1	1	1	1	2	1	0	0	1	0	0	0	2	0	0	1	1	0	1	0	1	1
637	1	0	0	0	0	0	2	0	2	0	0	0	0	0	0	0	0	2	1	1	1	0	0	2	0	0	1	2	2	2	0	0	0	2	0	2	1	1	1	1	0	0	0	2	1	2	0	0	0
638	0	1	0	0	0	1	1	1	1	1	1	0	0	0	0	0	0	1	1	1	0	0	1	1	0	0	0	1	2	2	0	2	2	0	0	1	2	0	0	0	0	0	0	2	0	0	0	0	0
639	0	0	1	1	0	0	2	0	0	0	0	0	1	0	0	0	0	1	1	1	1	0	0	2	0	0	0	2	2	1	0	1	1	1	0	2	2	0	0	0	0	0	1	2	0	1	0	0	1
640	0	0	0	0	0	0	1	0	1	1	1	1	1	0	0	0	0	0	1	1	1	0	1	1	0	0	0	1	2	2	1	2	1	1	1	2	1	0	0	1	0	0	0	1	0	0	0	0	0
641	1	0	0	0	0	0	2	1	2	2	0	1	1	1	1	0	0	1	0	0	0	0	1	1	1	1	0	2	2	1	0	2	1	2	0	1	2	0	0	1	0	0	1	2	0	0	0	0	0
642	0	0	1	1	0	0	1	0	1	1	0	0	1	0	0	1	0	1	2	0	1	0	0	2	0	0	0	2	1	1	1	1	1	2	0	2	1	0	0	2	0	0	1	2	1	0	0	0	1
643	0	0	0	0	0	0	1	0	0	0	1	0	1	0	0	0	0	0	1	1	1	1	1	1	1	1	0	1	1	1	0	1	0	1	0	1	1	0	0	1	0	1	0	1	1	0	0	0	1
644	0	0	0	1	0	0	2	0	1	1	1	0	1	0	0	0	0	1	1	1	0	0	0	2	0	0	0	2	2	2	1	0	1	0	0	2	2	0	0	1	0	0	1	1	1	2	0	0	2
645	0	0	0	0	0	0	2	0	1	0	0	0	1	0	0	0	0	1	2	0	1	0	1	1	1	1	0	2	2	2	0	2	2	0	0	0	1	0	0	2	0	0	0	0	0	1	0	0	1
646	0	0	0	1	0	0	2	0	2	1	0	0	0	0	0	0	1	1	1	1	0	1	1	1	0	0	0	2	1	2	1	1	1	1	0	2	2	1	1	0	0	0	0	2	0	1	0	0	1
647	0	0	0	1	0	0	2	0	1	0	1	1	2	0	0	1	0	0	0	1	0	0	0	2	0	0	1	1	2	2	0	2	1	1	0	2	2	0	0	1	0	0	0	1	0	0	0	0	0
648	1	0	0	0	0	1	2	0	2	0	0	0	0	0	0	0	0	0	0	2	0	0	0	2	1	1	0	2	2	2	0	2	1	2	0	1	1	1	1	1	0	0	1	2	1	0	0	0	1
649	0	0	0	1	0	0	1	0	1	1	1	1	2	0	0	1	0	0	2	0	0	0	0	2	0	0	0	2	1	1	1	2	1	0	0	1	1	0	0	2	0	0	0	2	0	0	0	1	2
650	0	0	0	0	0	1	2	1	1	1	1	0	1	0	0	0	0	0	1	1	0	0	0	2	1	1	1	2	2	2	0	0	0	2	1	2	1	0	0	1	0	1	1	2	1	0	0	0	0
651	0	0	0	0	0	0	2	0	2	0	0	1	1	0	0	0	0	1	2	0	0	0	0	2	0	0	0	1	2	2	0	0	0	2	0	2	2	1	1	0	0	0	1	1	0	0	0	0	2
652	1	0	1	0	0	0	1	0	1	1	2	0	2	0	0	1	0	1	1	1	0	0	1	1	2	2	0	2	2	2	1	1	1	1	0	1	0	0	0	2	0	0	0	2	1	0	0	1	1
653	1	0	1	0	1	1	2	1	2	1	0	0	0	0	0	0	0	1	1	0	0	0	1	1	1	1	0	2	2	2	0	1	1	2	1	1	1	0	0	1	1	0	0	1	0	1	0	0	1
654	0	0	0	0	0	1	2	0	2	2	0	0	0	0	0	0	0	1	1	0	0	0	0	2	0	0	0	2	2	2	2	0	0	2	1	2	0	0	0	1	0	1	0	2	0	0	0	0	1
655	0	0	0	0	0	0	1	0	0	0	0	0	1	0	0	0	0	1	0	2	0	0	0	2	0	0	0	2	2	1	1	1	1	1	0	2	0	0	0	1	0	0	0	2	0	2	0	0	1
656	0	0	0	0	0	1	2	1	1	1	0	0	0	0	0	0	0	0	1	1	1	0	1	1	0	0	0	1	2	2	1	2	1	0	0	1	2	1	1	0	0	0	0	0	0	0	0	0	1
657	0	0	0	0	0	0	0	0	0	0	2	1	1	0	0	0	0	0	2	0	1	0	0	2	0	0	0	2	2	1	0	2	2	2	1	2	2	0	0	1	0	1	0	2	0	1	0	0	1
658	0	0	0	0	0	0	2	0	1	0	0	0	0	0	0	0	0	1	0	2	0	0	0	2	0	0	0	2	2	2	1	0	0	2	0	2	2	0	0	1	0	0	0	1	0	0	0	0	0
659	0	1	1	0	1	0	2	0	1	1	0	2	2	1	1	0	1	2	1	1	1	0	0	2	0	0	0	2	2	2	0	1	0	1	0	1	2	1	0	0	0	0	1	1	1	2	0	0	1
660	0	0	1	0	1	1	1	0	0	0	2	0	1	0	0	0	0	0	0	1	0	0	0	2	0	0	0	2	1	1	2	0	1	0	0	2	2	0	0	1	0	0	1	1	1	1	0	0	1
661	0	1	1	0	1	0	1	0	0	0	1	0	1	0	0	0	0	0	1	1	1	0	0	2	0	0	2	2	2	2	1	1	0	2	1	2	0	0	0	2	0	0	1	2	1	1	0	0	1
662	1	0	0	0	0	0	1	0	1	1	1	1	2	0	0	1	0	2	1	1	1	0	0	2	1	1	0	2	2	2	1	1	1	1	0	1	1	0	0	0	0	0	1	1	0	1	0	0	0
663	1	0	0	0	0	0	1	0	2	2	0	0	0	0	0	0	0	1	0	1	0	1	1	1	0	1	0	1	1	1	1	0	0	1	0	1	0	0	0	2	0	0	0	2	0	1	0	0	0
664	1	0	0	1	0	0	2	0	2	2	0	1	2	1	1	0	0	0	1	1	1	0	0	2	0	0	0	2	2	2	1	1	1	1	0	2	1	0	0	1	0	0	0	2	0	1	0	0	0
665	0	0	0	0	0	0	2	0	2	2	0	0	0	0	0	0	1	1	0	2	1	0	1	1	2	2	0	2	2	2	1	1	2	1	0	2	2	0	0	1	0	0	0	0	2	0	0	0	1
666	1	0	0	0	0	1	1	2	2	2	0	0	0	0	0	0	0	2	1	1	1	0	0	2	0	0	1	2	2	1	0	2	2	0	0	0	1	0	0	2	0	1	0	2	2	0	0	0	0
667	0	0	1	1	0	0	2	0	1	0	1	0	0	0	0	0	0	0	1	0	0	0	1	1	1	1	1	1	1	1	1	1	1	1	0	2	2	0	0	0	0	0	0	1	0	1	1	0	0
668	0	0	0	0	0	0	1	0	1	1	1	0	0	0	0	0	0	1	0	2	0	0	1	1	1	1	0	2	2	2	2	0	2	0	0	2	1	0	0	1	0	0	1	2	0	0	0	0	2
669	1	0	0	0	0	0	1	0	1	0	1	0	0	0	0	0	1	2	2	0	2	0	2	0	1	1	1	2	2	2	0	0	0	2	0	2	1	0	0	0	0	0	1	2	0	0	0	0	1
670	0	0	1	1	1	1	2	0	1	1	0	0	1	0	0	1	1	0	1	1	1	1	0	2	0	0	0	1	2	2	0	1	1	1	0	1	1	0	0	2	0	0	0	1	0	1	0	1	1
671	1	0	0	0	0	0	2	1	2	1	0	0	1	0	0	0	0	0	1	1	0	0	0	2	0	0	1	1	2	2	0	1	1	2	0	2	1	1	1	0	0	0	1	2	1	1	0	0	2
672	1	0	1	1	0	0	1	0	1	0	1	0	0	0	0	0	0	0	2	0	1	0	0	2	0	0	0	1	2	2	1	1	1	1	0	2	2	0	0	0	0	0	0	1	0	0	0	0	1
673	0	0	0	0	0	1	2	0	1	1	0	0	0	0	0	0	0	0	1	0	1	0	1	1	0	0	0	2	2	2	0	2	2	2	1	2	2	0	0	1	0	0	0	2	0	1	0	0	0
674	0	0	0	1	0	0	1	0	2	2	0	0	0	0	0	0	0	0	1	1	1	0	1	1	1	1	0	2	2	2	1	0	0	2	2	2	2	0	0	1	0	0	0	1	0	0	0	0	0
675	0	0	1	1	0	0	0	0	0	0	1	0	0	0	0	0	0	0	0	2	0	0	0	2	0	0	0	0	1	2	1	1	1	2	0	2	0	0	0	1	1	0	0	2	0	0	0	0	0
676	0	0	0	0	0	0	2	0	1	1	1	0	0	0	0	0	0	1	0	2	0	0	0	2	0	0	0	2	2	2	1	0	1	2	0	2	2	0	1	2	1	2	0	2	1	0	0	0	0
677	1	0	0	1	0	0	2	1	2	2	0	0	0	0	0	0	0	1	1	0	1	0	0	2	0	0	0	2	2	2	0	2	2	1	0	1	2	0	0	1	0	1	0	1	1	1	0	1	0
678	1	0	0	1	0	0	1	0	1	1	1	0	1	0	0	1	0	0	1	1	0	0	0	2	1	1	1	2	2	2	0	2	2	0	0	1	2	0	0	0	0	0	0	1	0	0	0	1	2
679	0	0	1	1	1	1	1	0	0	0	2	0	0	0	0	0	0	1	1	1	1	0	1	1	1	1	0	1	2	2	0	0	1	1	0	2	0	0	0	1	0	0	1	2	1	1	0	0	1
680	1	0	0	1	0	0	1	0	1	0	1	1	1	0	0	0	0	1	0	2	0	0	1	1	1	1	0	2	2	2	1	2	2	0	0	1	2	0	1	1	1	0	1	2	1	0	0	0	1
681	0	0	0	0	0	1	2	0	2	0	0	1	1	0	0	0	0	0	0	1	0	0	0	2	0	0	1	2	2	2	0	1	1	2	0	2	1	0	0	1	0	0	1	2	0	0	0	0	0
682	0	0	0	1	0	0	1	0	1	1	1	0	0	0	0	0	0	1	0	0	0	0	1	1	1	1	0	2	1	2	1	0	0	1	0	1	1	0	0	0	0	0	1	1	1	0	0	0	1
683	0	0	0	0	0	0	1	0	1	1	1	0	1	0	0	0	0	0	0	2	0	0	1	1	0	0	0	0	2	2	0	0	0	2	0	2	2	1	1	1	0	1	0	2	1	0	0	0	2
684	0	0	0	0	0	0	2	0	2	1	0	1	1	0	0	0	0	1	1	1	0	0	0	2	0	0	0	2	1	1	2	1	1	1	0	2	1	0	0	1	0	0	0	2	0	2	1	0	0
685	0	0	0	0	0	0	2	0	1	0	0	0	1	0	0	0	0	0	0	2	0	0	0	2	0	0	0	2	2	1	0	2	1	0	0	1	1	0	0	1	0	1	0	1	1	0	0	0	1
686	0	0	0	0	0	1	1	1	1	1	1	0	0	0	0	0	1	1	0	2	0	0	1	1	1	1	0	1	2	2	0	2	1	0	0	1	1	0	0	1	0	0	0	1	0	1	0	0	1
687	0	0	0	1	0	0	2	0	1	1	1	0	1	0	0	0	0	0	2	0	1	0	0	2	0	0	1	1	1	1	1	2	2	0	0	1	1	0	0	1	0	0	0	2	0	0	0	0	0
688	0	0	0	0	0	0	1	0	1	0	1	0	0	0	0	0	0	0	0	2	0	0	0	2	0	0	0	2	2	1	2	2	2	0	0	0	1	0	0	0	0	0	1	2	1	0	0	1	2
689	1	0	1	1	0	1	1	0	1	1	1	0	0	0	0	0	0	0	0	2	0	0	1	1	1	1	0	1	2	2	0	1	1	1	0	2	1	0	0	1	1	0	0	2	0	0	0	0	0
690	0	0	0	1	0	0	2	0	2	0	0	0	0	0	0	0	0	0	0	2	0	0	0	2	0	0	0	1	1	1	1	2	1	1	0	2	1	1	0	0	0	0	1	2	1	1	0	0	1
691	0	0	0	1	0	0	2	1	2	1	0	0	0	0	0	0	0	1	0	2	0	0	1	1	0	0	0	2	1	1	1	2	1	2	0	2	1	0	0	1	0	0	0	2	0	0	0	1	1
692	1	0	1	1	0	0	2	1	2	2	0	0	0	0	0	0	0	1	1	1	0	0	1	1	0	0	0	2	2	2	0	1	1	0	0	1	0	0	0	1	0	0	0	2	0	1	0	0	1
693	0	0	0	0	0	0	2	1	2	2	0	0	0	0	0	0	0	0	2	0	0	0	0	2	0	0	0	2	2	2	1	1	2	2	1	2	1	0	0	1	0	0	0	1	0	1	0	0	1
694	0	0	0	0	0	0	2	0	1	1	0	1	1	0	0	0	0	0	1	1	1	0	1	1	0	0	0	2	1	1	1	0	0	2	0	2	0	0	0	1	0	0	0	2	0	1	0	1	1
695	0	0	0	0	0	0	2	0	1	1	0	0	1	0	0	1	0	0	0	2	0	0	1	1	1	1	1	2	2	2	0	1	1	1	0	2	0	0	0	1	1	0	0	0	0	0	0	1	1
696	0	0	0	1	0	0	1	0	0	0	0	0	0	0	0	0	0	0	0	1	0	0	0	2	0	0	0	2	2	2	2	1	0	2	1	2	2	0	0	0	0	0	0	1	0	1	0	2	2
697	0	0	0	0	0	1	2	0	2	0	1	0	2	0	0	0	0	0	0	2	0	0	0	2	0	0	0	2	2	2	2	2	1	2	2	2	1	0	0	1	0	0	0	2	0	0	0	0	2
698	0	0	0	0	0	1	2	0	1	0	1	1	1	0	0	0	0	1	1	1	0	0	1	1	0	0	0	2	2	2	1	0	0	2	1	2	1	0	0	2	0	0	0	2	0	0	0	0	1
699	0	1	0	0	0	0	2	1	1	1	0	1	1	0	0	0	0	1	1	1	1	0	2	0	0	0	0	2	2	2	1	0	0	2	0	1	1	0	0	2	0	0	1	2	1	1	0	0	1
700	1	0	0	1	0	0	2	0	1	1	0	0	1	0	0	1	0	0	0	2	0	0	0	2	0	0	0	1	2	2	0	2	2	2	1	2	2	0	1	1	1	0	0	1	0	0	0	0	2
701	1	0	0	0	0	0	2	0	2	2	0	1	1	0	0	0	0	0	1	1	0	0	1	1	0	0	0	1	2	2	0	1	1	2	1	1	1	0	0	1	0	1	0	2	0	0	0	0	2
702	0	0	0	0	0	1	2	1	1	1	1	0	1	0	0	1	0	1	1	0	0	0	0	2	0	0	0	2	2	1	1	1	0	2	1	2	1	0	0	1	0	0	0	0	0	0	0	1	0
703	0	0	0	2	0	0	2	0	2	0	0	1	1	0	0	0	0	2	2	0	0	0	0	2	0	0	0	2	2	2	1	1	1	2	0	2	1	0	0	2	1	0	2	2	0	1	0	1	1
704	0	0	0	1	0	1	2	0	1	1	0	0	1	0	0	0	0	1	0	2	0	0	0	2	1	1	0	2	2	2	0	2	1	0	0	1	2	0	0	1	0	0	0	1	0	1	1	0	0
705	0	0	0	0	0	1	2	0	2	2	0	0	0	0	0	0	0	0	1	0	1	0	0	2	0	0	0	2	2	2	0	0	1	1	0	2	2	0	0	1	0	0	0	2	1	1	0	1	2
706	0	0	0	0	0	0	1	0	1	1	0	0	1	0	0	0	0	0	1	1	1	1	1	1	0	0	0	2	1	2	2	2	2	0	0	1	2	0	0	1	0	0	1	2	0	1	0	1	0
707	0	0	1	0	0	1	2	0	2	2	0	0	1	0	0	0	0	0	1	1	1	0	0	2	0	0	0	2	2	1	0	2	2	0	0	0	1	1	1	1	0	1	1	2	0	1	0	0	1
708	1	0	0	1	0	0	2	0	1	1	0	0	0	0	0	0	0	0	0	1	0	0	0	2	0	0	0	1	2	2	1	1	1	2	0	2	1	0	0	2	0	1	1	2	1	0	0	1	1
709	0	0	0	0	0	0	2	0	2	2	0	0	2	0	0	1	0	0	0	1	0	0	1	1	0	0	0	2	2	2	1	2	2	0	0	1	1	0	0	2	0	0	1	2	0	1	0	0	1
710	1	0	0	0	0	0	2	0	2	2	0	0	1	0	0	0	0	0	1	1	1	1	1	1	0	1	0	2	2	1	1	1	1	0	0	0	0	0	0	1	0	0	0	0	0	0	0	1	0
711	1	0	0	0	0	0	1	0	1	1	1	0	0	0	0	0	0	0	1	1	1	0	0	2	0	0	0	0	2	1	0	0	1	1	0	2	1	1	0	1	0	0	0	2	0	0	0	0	1
712	1	0	0	0	0	0	2	1	2	1	0	2	2	0	0	0	0	0	0	1	0	0	0	2	0	0	0	1	1	0	1	1	1	1	0	1	1	0	0	0	0	2	0	2	0	0	0	0	1
713	0	0	0	0	0	0	2	0	0	0	0	0	1	0	0	1	0	1	0	2	0	0	0	2	0	0	0	2	1	1	1	2	1	2	1	2	2	0	0	0	0	1	0	2	0	0	0	0	1
714	0	0	0	0	0	1	2	0	0	0	0	1	2	0	0	0	0	0	2	0	1	0	0	2	0	0	0	1	2	2	1	1	1	1	0	1	1	0	0	1	0	0	0	1	0	0	0	0	0
715	0	0	0	1	0	0	1	0	1	0	1	0	1	0	0	1	1	2	0	1	0	0	0	2	0	0	0	2	2	2	2	1	1	2	0	2	1	0	0	0	0	0	0	2	0	1	0	0	2
716	0	0	0	1	0	0	1	0	1	1	0	0	0	0	0	0	0	0	1	1	1	0	0	2	0	0	0	1	2	2	0	1	1	0	0	0	1	0	0	1	0	0	0	1	0	0	1	0	1
717	0	0	0	1	0	0	1	0	0	0	1	1	1	0	0	0	0	1	0	2	0	0	0	2	0	0	0	2	2	2	0	2	2	2	1	2	0	0	0	1	0	2	0	2	0	0	0	0	1
718	0	0	0	0	0	0	1	1	1	1	1	0	0	0	0	0	0	0	0	2	0	0	0	2	1	1	0	2	2	2	2	1	1	1	1	2	1	1	0	0	0	0	0	1	0	1	0	0	1
719	0	0	0	1	0	0	1	1	1	1	1	1	1	0	0	0	1	1	2	0	1	0	0	2	0	0	0	2	2	2	0	1	1	2	0	2	1	1	1	1	0	0	1	2	0	1	0	0	1
720	0	0	0	0	0	0	2	1	2	2	0	1	1	0	0	0	0	0	0	0	0	1	0	2	0	0	0	2	2	2	1	0	1	2	0	2	1	0	0	2	0	0	0	2	0	2	0	0	0
721	0	0	0	1	0	0	2	0	1	1	0	0	0	0	0	0	0	0	0	1	0	0	0	2	0	0	0	1	2	2	1	0	0	1	0	1	1	0	0	1	0	1	0	1	0	1	1	0	0
722	0	1	1	1	1	0	0	0	1	1	1	1	2	0	0	0	0	0	1	1	1	0	0	2	0	0	0	2	2	2	1	0	0	2	1	2	1	0	0	2	1	0	0	2	0	0	0	1	2
723	0	0	0	0	0	0	1	1	2	2	0	1	1	0	0	0	0	1	0	1	0	0	0	2	1	1	0	1	2	2	0	1	1	0	0	1	2	0	0	1	0	0	0	2	0	2	0	0	0
724	0	0	1	0	0	1	2	0	1	1	1	1	0	0	0	0	0	1	0	1	0	0	0	2	0	0	0	2	2	1	0	1	2	1	0	2	2	0	0	1	0	0	0	1	0	1	0	0	0
725	0	0	0	0	0	0	2	0	1	1	0	0	1	0	0	0	0	0	0	2	0	0	0	2	0	0	1	2	2	2	1	2	2	1	0	1	0	0	0	1	0	0	0	1	0	0	0	0	0
726	0	0	0	2	0	0	1	1	2	2	0	1	1	0	0	0	0	1	0	2	0	0	0	2	1	1	0	2	1	1	2	1	1	2	1	2	1	0	0	2	0	0	0	1	0	0	0	0	1
727	0	0	0	1	0	0	2	0	2	2	0	0	1	0	0	0	0	0	0	2	0	0	0	2	0	0	0	1	2	2	1	2	2	2	0	2	0	0	0	1	0	0	1	2	0	0	0	0	1
728	0	0	0	0	0	2	1	0	1	1	0	1	1	0	0	0	0	1	0	2	0	0	0	2	0	0	0	2	1	1	1	1	2	1	0	2	1	0	0	1	0	1	0	2	1	0	0	0	1
729	1	1	0	0	0	0	1	0	1	0	1	0	0	0	0	0	0	1	2	0	1	0	0	2	0	0	0	2	2	2	1	0	0	2	1	2	2	0	0	1	0	0	1	1	1	2	0	0	1
730	0	0	0	0	0	0	2	1	1	1	0	0	0	0	0	0	0	0	1	1	0	0	1	1	0	0	0	2	2	2	1	2	2	1	1	1	2	0	0	1	1	0	0	1	0	1	0	0	1
731	0	0	0	0	0	1	2	0	2	1	0	0	0	0	0	0	1	2	2	0	2	0	0	2	0	0	0	0	2	2	0	1	1	1	0	2	1	0	0	1	0	1	0	2	0	0	0	0	1
732	1	0	0	1	0	0	1	0	1	1	0	2	1	0	0	0	0	0	1	1	1	0	0	2	0	0	0	1	2	2	0	1	1	1	0	1	1	0	0	1	0	0	0	2	0	0	0	0	0
733	0	0	0	0	0	0	1	0	0	0	1	0	1	0	0	0	1	0	1	1	1	0	0	2	0	0	0	2	2	2	1	1	1	1	0	1	1	0	0	1	0	0	0	2	0	2	0	0	1
734	1	1	0	0	0	1	2	1	2	1	0	1	1	0	0	0	0	1	0	1	0	0	1	1	1	1	0	1	2	2	1	1	1	1	1	1	2	1	1	1	0	0	0	1	0	1	0	0	0
735	0	0	0	0	0	0	1	0	1	1	1	0	2	0	0	1	0	1	1	1	1	0	1	1	1	1	0	2	2	2	0	0	0	2	0	1	1	0	0	2	0	0	1	2	1	1	0	0	1
736	0	0	0	0	0	1	2	0	2	2	0	0	0	0	0	0	0	1	0	1	0	0	0	2	1	1	0	1	1	1	0	0	0	2	0	2	1	0	0	2	0	1	0	2	1	0	0	0	1
737	1	0	0	0	0	1	2	0	1	1	1	0	1	0	0	0	0	1	1	1	1	0	0	2	0	0	2	2	2	2	1	0	0	2	0	2	2	0	0	2	1	0	0	1	0	1	0	0	0
738	1	0	0	0	0	0	1	1	1	1	1	1	1	0	0	0	0	0	1	1	1	0	0	2	1	1	0	1	2	2	0	0	0	1	1	2	1	0	0	0	0	1	0	2	1	0	0	0	1
739	0	0	0	1	0	0	2	0	1	1	0	0	2	0	0	0	0	1	0	1	0	0	0	2	1	1	0	2	2	2	1	1	1	0	0	0	1	0	0	2	0	0	0	2	0	1	0	0	0
740	0	0	0	0	0	0	2	1	2	2	0	0	2	0	0	0	0	0	1	1	0	0	1	1	0	0	1	2	2	2	0	2	1	0	0	1	2	0	0	0	0	1	1	2	1	0	0	0	0
741	1	1	0	0	0	0	0	0	1	1	1	1	1	0	0	0	0	0	0	2	0	0	0	2	0	0	0	2	1	1	2	2	2	2	0	2	1	0	0	0	0	1	0	2	1	0	0	2	2
742	1	0	0	1	0	0	1	0	1	1	1	1	1	1	1	0	0	1	1	1	1	0	0	2	0	0	0	2	2	2	0	1	2	1	0	2	1	1	1	1	0	1	0	1	0	1	0	0	0
743	1	1	0	0	0	0	0	0	1	1	1	0	0	0	0	0	0	0	1	0	1	0	0	2	1	1	0	0	2	2	0	1	1	1	0	1	2	0	0	0	0	0	0	0	0	0	0	0	1
744	0	0	1	0	0	0	2	0	2	1	0	0	0	0	0	0	0	1	1	1	0	0	0	2	0	0	0	1	2	2	1	0	0	1	0	1	2	0	0	1	0	0	1	2	1	1	0	0	1
745	0	0	1	1	0	0	2	0	1	1	0	0	0	0	0	0	0	0	1	0	1	0	0	2	0	0	1	2	2	2	0	0	0	2	0	2	2	0	0	0	0	0	0	2	0	1	0	0	1
746	0	1	0	0	0	1	2	0	2	0	0	0	0	0	0	0	0	0	0	2	0	0	2	0	1	1	0	1	2	2	0	2	2	0	0	1	1	0	0	1	0	0	1	2	0	1	0	0	0
747	0	0	0	0	0	2	1	0	1	1	1	0	0	0	0	0	1	1	1	1	0	0	0	2	0	0	1	2	2	2	0	2	2	0	0	0	1	2	1	1	1	0	0	2	0	0	0	0	1
748	1	0	0	0	0	0	1	0	1	1	0	0	1	0	0	0	0	1	1	1	1	1	1	1	0	0	1	2	2	2	0	0	0	2	0	2	0	0	0	2	0	0	0	2	0	1	0	0	1
749	1	0	0	2	0	1	2	0	2	1	0	1	1	0	0	0	0	0	0	2	0	0	1	1	1	1	0	2	2	2	0	0	1	0	0	2	2	0	0	1	0	0	1	2	1	0	0	0	1
750	1	0	0	1	0	1	2	0	2	2	0	0	1	0	0	0	0	1	1	1	1	0	0	2	1	1	0	2	2	2	0	1	1	1	1	1	1	1	1	1	0	0	0	1	0	0	0	2	2
751	0	0	0	0	0	0	2	0	0	0	0	0	1	0	0	0	0	0	0	2	0	0	0	2	0	0	0	2	2	2	1	2	2	2	1	2	2	0	0	0	0	0	0	2	0	1	0	0	1
752	0	0	0	1	0	0	2	0	2	2	0	1	1	0	0	0	0	1	1	1	0	0	0	2	0	0	0	2	2	2	1	1	1	2	1	2	2	0	0	0	0	0	2	2	1	1	0	0	1
753	1	0	0	2	0	0	2	0	1	0	0	0	1	0	0	1	0	1	0	2	0	0	0	2	0	0	1	2	2	2	0	0	0	2	1	2	0	0	0	1	0	0	2	2	1	0	0	1	2
754	1	0	2	0	1	0	1	0	1	1	1	1	1	0	0	0	0	0	1	1	1	0	0	2	0	0	0	1	2	2	0	2	2	1	1	1	2	0	0	1	0	1	0	1	1	1	0	0	1
755	0	0	0	0	0	0	0	0	0	0	2	0	1	0	0	1	1	2	1	1	1	0	0	2	0	0	0	2	1	1	2	2	2	1	0	1	0	0	0	2	0	0	0	0	0	0	0	0	1
756	0	0	0	0	0	0	2	1	1	1	0	0	0	0	0	0	0	0	1	0	1	1	0	2	0	0	1	1	2	2	0	1	1	0	0	0	1	0	0	1	0	0	0	0	2	0	0	0	0
757	1	0	0	0	0	0	2	0	2	1	0	1	1	0	0	0	0	0	1	0	1	0	0	2	1	1	0	1	2	2	1	1	1	1	0	1	2	0	0	0	1	0	0	2	0	1	0	0	2
758	0	0	0	0	0	0	1	0	1	0	1	0	0	0	0	0	0	0	1	1	1	0	0	2	0	0	0	2	2	1	0	1	1	2	1	2	0	0	0	1	0	0	1	1	1	2	0	0	2
759	1	0	1	1	0	0	1	0	0	0	2	0	0	0	0	0	0	0	1	1	0	0	0	2	0	0	0	1	2	2	1	2	2	0	0	0	0	0	0	2	0	0	0	2	0	0	0	1	2
760	0	0	0	0	0	0	2	0	2	2	0	0	0	0	0	0	1	1	1	1	0	0	0	2	0	0	2	2	2	2	1	1	1	1	0	2	1	0	0	1	0	1	0	2	1	0	0	0	1
761	0	0	0	0	0	0	2	1	2	1	0	0	0	0	0	0	0	0	1	1	0	1	0	2	0	0	0	2	2	1	0	1	1	0	0	1	0	0	0	2	0	1	0	2	1	0	0	0	1
762	1	0	0	1	0	0	2	0	1	0	0	1	2	0	0	1	0	0	1	1	1	0	1	1	0	0	0	2	2	2	1	0	1	0	0	2	1	1	0	1	0	1	0	2	0	1	1	0	0
763	1	0	0	0	0	0	2	1	2	1	0	1	2	0	0	0	0	1	2	0	1	0	0	2	0	0	0	1	1	0	2	0	0	2	0	2	2	0	0	0	0	0	1	1	1	1	0	1	1
764	1	0	0	0	0	1	2	0	2	0	0	0	0	0	0	0	0	0	0	1	0	0	0	2	0	0	0	2	2	2	1	1	1	2	0	2	2	0	0	0	0	0	0	1	0	1	0	1	0
765	0	0	0	1	0	0	2	0	2	2	0	0	0	0	0	0	0	1	2	0	1	0	0	2	0	0	0	1	1	1	1	1	0	2	0	1	1	0	0	1	0	0	0	0	0	0	0	0	0
766	0	0	0	1	0	0	1	0	0	0	1	1	1	0	0	0	0	0	0	1	0	0	0	2	0	0	0	2	2	2	0	2	1	2	0	2	1	0	0	1	0	2	0	2	0	1	0	0	0
767	0	0	0	0	0	1	1	0	1	1	0	0	2	0	0	0	0	0	0	2	0	0	0	2	0	0	0	1	2	2	1	0	1	1	0	2	2	0	0	0	1	0	0	2	0	0	0	1	2
768	0	0	0	1	0	1	2	0	2	1	0	1	1	0	0	0	1	2	1	1	1	0	0	2	0	0	1	2	2	2	1	1	2	1	0	2	2	0	0	0	0	0	1	2	0	1	0	0	0
769	0	0	1	0	0	0	2	0	2	0	0	0	0	0	0	0	0	2	0	2	0	0	1	1	0	0	0	2	2	1	1	1	1	2	0	2	2	0	1	2	1	0	0	1	0	0	0	0	0
770	1	0	0	0	0	1	1	0	0	0	1	0	0	0	0	0	0	2	1	1	1	0	0	2	0	0	0	2	2	2	0	1	1	1	0	1	1	0	0	2	0	1	0	2	2	1	0	1	1
771	1	0	0	0	0	0	2	0	2	1	0	0	0	0	0	0	0	0	0	0	0	0	0	2	0	0	0	2	2	2	1	1	1	1	0	1	2	0	0	0	1	0	1	2	1	1	0	0	0
772	0	0	0	1	0	0	1	0	1	1	1	1	2	0	0	1	0	1	0	2	0	0	0	2	0	0	0	1	2	2	1	0	0	2	0	2	0	0	0	1	0	0	1	2	1	0	0	0	1
773	0	0	0	1	0	0	2	1	1	1	0	0	0	0	0	0	0	0	0	1	0	0	0	2	1	1	0	1	2	2	0	1	1	2	1	1	1	0	0	0	0	0	0	2	0	2	0	0	1
774	0	0	0	0	0	0	2	0	2	0	0	0	1	0	0	0	0	0	0	1	0	0	0	2	0	0	0	0	1	2	1	2	2	0	0	1	1	0	0	1	0	1	0	2	1	0	0	0	1
775	1	0	0	1	0	0	1	0	2	2	0	0	1	0	0	1	0	1	0	2	0	1	0	2	0	0	0	2	2	1	0	1	1	0	0	2	0	0	0	2	0	0	0	1	0	1	0	0	1
776	0	0	0	0	0	1	1	0	1	1	0	0	0	0	0	0	0	0	0	1	0	0	1	1	0	0	0	1	2	2	0	1	1	1	0	2	1	1	1	1	0	0	1	2	1	0	0	0	2
777	0	0	1	1	0	0	2	0	2	2	0	0	1	1	0	0	0	1	0	2	0	0	1	1	0	0	0	1	1	2	1	0	1	1	0	2	0	0	0	1	0	1	0	1	0	2	0	0	0
778	0	0	0	1	0	0	2	0	1	0	0	2	2	0	0	0	0	0	0	1	0	0	1	1	1	1	0	2	2	2	1	1	2	0	0	2	2	0	0	1	0	0	1	2	0	1	0	0	1
779	0	0	0	1	0	0	2	0	1	1	0	0	1	0	0	1	0	1	0	1	0	0	0	2	1	1	0	2	2	2	0	1	1	0	0	1	0	0	0	1	1	0	0	2	0	0	0	1	2
780	0	0	0	1	0	0	2	1	1	1	0	0	0	0	0	0	0	1	0	2	0	0	0	2	1	1	0	1	2	2	0	1	1	2	0	2	0	0	0	1	0	0	0	0	2	2	0	0	0
781	0	0	0	0	0	0	1	0	0	0	0	0	1	0	0	0	0	0	1	1	1	0	0	2	0	0	0	2	2	1	0	0	1	2	0	2	1	0	0	1	0	0	0	0	0	0	0	1	1
782	0	0	0	0	0	1	2	0	1	0	0	1	1	0	0	0	0	0	1	1	1	0	0	2	0	0	0	1	2	2	1	1	0	1	0	1	1	0	0	0	0	0	1	1	0	1	0	0	0
783	0	0	0	0	0	0	2	0	0	0	0	1	1	0	0	0	0	0	1	1	1	0	0	2	0	0	0	1	1	1	1	0	0	2	0	2	2	0	0	1	0	0	0	2	0	2	0	1	1
784	0	0	1	0	1	0	2	0	1	1	0	1	1	0	0	0	0	1	1	0	1	0	0	2	0	0	0	1	2	2	0	1	0	1	1	1	2	0	0	0	0	1	0	1	1	1	0	0	1
785	1	0	0	0	0	0	1	0	0	0	0	0	0	0	0	0	1	2	1	1	1	0	1	1	1	1	0	1	2	2	1	1	1	1	0	0	1	0	0	2	0	0	0	1	1	0	0	0	0
786	0	0	0	0	0	0	1	1	2	2	0	0	1	0	0	0	0	1	0	2	0	0	0	2	1	1	0	2	2	2	0	1	0	1	0	1	0	0	0	1	0	0	0	0	0	0	0	1	0
787	0	0	0	1	0	1	2	1	1	1	0	1	1	0	0	0	0	1	0	0	0	0	0	2	0	0	0	2	2	2	1	0	0	2	1	2	1	0	0	1	0	0	0	2	0	0	0	0	1
788	1	0	0	0	0	0	1	0	2	1	0	1	1	0	0	0	0	1	1	1	0	1	0	2	0	0	0	2	2	2	0	1	1	2	0	2	1	0	0	1	0	0	1	1	1	1	0	0	1
789	1	0	0	0	0	0	2	0	1	1	0	0	0	0	0	0	0	1	0	2	0	0	2	0	1	1	0	1	2	2	0	1	0	1	0	1	1	0	0	1	0	0	0	1	0	1	0	0	0
790	0	0	0	0	0	0	1	0	1	0	1	1	1	0	0	0	0	1	2	0	1	0	0	2	0	0	0	2	2	2	1	1	1	1	0	2	0	0	0	1	0	0	1	2	0	1	0	0	0
791	1	0	0	1	0	0	1	0	0	0	1	0	0	0	0	0	0	0	1	1	1	0	0	2	0	0	0	1	2	2	1	2	1	2	0	1	2	0	1	2	1	0	0	1	0	0	0	0	1
792	0	0	0	1	0	0	2	1	1	1	0	1	1	0	0	0	0	1	1	1	1	1	0	2	0	0	0	1	1	1	0	1	1	2	1	1	1	0	0	1	0	0	0	1	0	0	0	0	0
793	0	0	0	0	0	0	0	0	1	1	1	0	1	0	0	0	0	1	0	2	0	0	0	2	0	0	0	2	2	2	1	0	0	2	1	1	2	0	0	2	1	2	0	2	1	0	0	0	0
794	1	0	0	1	0	0	2	0	1	0	0	0	0	0	0	0	0	0	0	1	0	0	1	1	1	1	1	2	2	2	0	2	2	2	0	2	1	0	0	1	0	1	0	2	0	0	0	0	0
795	1	0	0	0	0	1	1	0	1	1	1	1	1	0	0	0	0	2	1	1	1	0	0	2	0	0	0	2	2	2	1	1	1	2	1	1	2	0	0	0	1	1	0	2	1	1	0	0	1
796	1	0	0	0	0	0	2	0	2	1	0	0	1	0	0	0	0	1	0	2	0	0	1	1	0	0	0	2	2	2	1	1	1	1	1	2	0	0	0	1	0	0	0	1	0	0	0	0	1
797	1	0	0	1	0	1	2	0	1	1	0	1	1	0	0	0	0	0	0	2	0	0	0	2	0	0	0	1	2	2	0	2	2	1	1	2	1	1	0	0	0	0	1	2	0	1	0	0	1
798	0	1	1	0	1	0	2	0	0	0	0	0	0	0	0	0	0	0	1	1	1	0	0	2	0	0	0	2	2	2	1	2	2	1	0	1	2	0	0	1	0	1	0	2	1	0	0	0	1
799	1	0	0	0	0	0	1	0	0	0	1	0	0	0	0	0	0	0	1	1	0	0	0	2	0	0	0	2	2	2	0	1	1	1	0	1	2	0	0	1	1	1	0	2	1	0	0	0	0
800	1	0	0	0	0	1	2	0	0	0	0	0	1	1	0	0	0	1	2	0	1	0	1	1	1	1	0	2	2	2	2	1	0	2	1	2	1	0	0	1	0	0	0	2	0	0	0	0	1
801	0	0	1	2	0	0	2	0	2	2	0	0	1	0	0	0	0	0	1	1	1	0	0	2	0	0	0	2	2	2	0	0	1	1	0	2	2	1	1	1	0	1	0	2	1	0	0	0	0
802	0	0	0	1	0	0	2	0	2	2	0	2	2	0	0	0	0	1	0	1	0	0	0	2	0	0	0	2	2	1	1	2	1	1	1	2	1	0	0	1	0	0	0	0	0	0	0	0	2
803	0	0	0	0	0	0	2	1	2	1	0	0	0	0	0	0	0	0	2	0	1	0	0	2	0	0	0	2	2	2	0	1	2	1	0	2	1	0	0	2	1	0	2	2	1	1	0	0	0
804	1	0	0	0	0	0	2	0	1	0	0	0	0	0	0	0	0	0	1	1	1	0	0	2	0	0	0	2	2	2	0	2	1	0	0	1	1	0	0	2	1	1	0	2	1	0	0	0	0
805	1	0	0	0	0	0	2	0	1	0	0	0	1	0	0	0	0	1	1	1	1	0	0	2	0	0	0	2	1	1	2	2	1	2	1	2	2	0	0	1	0	1	0	2	0	0	0	0	2
806	0	0	0	0	0	0	0	0	0	0	2	0	1	0	0	0	0	1	1	1	0	0	0	2	0	0	0	2	2	1	1	1	1	2	2	2	2	0	0	1	0	0	0	1	0	1	0	0	0
807	0	0	0	0	0	0	2	1	1	1	0	0	0	0	0	0	1	1	1	0	1	0	0	2	0	0	0	2	0	0	2	1	0	2	0	2	0	0	0	1	1	0	0	2	0	1	0	0	1
808	0	0	0	0	0	0	2	0	2	1	0	1	1	0	0	0	0	0	0	2	0	0	0	2	0	0	0	1	2	2	1	1	1	2	0	2	2	1	1	0	0	0	0	2	0	2	0	0	1
809	1	0	0	2	0	1	2	0	2	1	0	1	1	0	0	0	0	1	0	1	0	0	0	2	0	0	0	2	2	2	0	1	1	1	0	2	1	0	0	1	0	1	0	1	0	2	1	0	0
810	0	0	0	1	0	0	1	0	0	0	0	0	1	0	0	1	1	1	1	0	1	0	0	2	0	0	0	2	2	2	1	1	1	0	0	0	2	0	0	0	0	2	0	2	0	0	1	0	1
811	1	0	0	0	0	1	2	0	2	0	0	0	1	0	0	0	0	1	1	0	0	1	0	2	0	0	0	2	1	2	2	1	0	1	1	1	0	0	0	2	0	2	0	2	1	0	0	0	2
812	0	0	0	0	0	0	2	0	2	0	1	0	0	0	0	0	0	0	1	1	1	0	0	2	1	1	0	2	2	2	0	2	1	0	0	1	1	0	0	0	0	1	1	2	1	0	0	1	1
813	1	0	0	0	0	1	2	1	2	2	0	0	2	0	0	1	0	1	0	1	0	0	0	2	1	1	1	1	2	2	0	0	0	2	1	2	1	1	0	1	0	0	0	2	0	1	0	0	2
814	1	0	1	1	0	0	2	0	1	1	0	0	0	0	0	0	0	1	2	0	1	0	0	2	1	1	0	2	2	2	0	2	2	0	0	0	1	0	0	1	0	1	0	2	1	1	0	0	1
815	1	0	0	0	0	0	1	0	2	2	0	0	1	0	0	0	0	1	1	1	0	0	2	0	1	1	0	2	2	2	1	2	2	0	0	0	2	0	0	1	0	0	1	1	1	1	0	1	1
816	1	0	0	1	0	0	2	0	2	2	0	0	0	0	0	0	0	1	2	0	1	0	1	1	1	1	0	2	2	2	1	0	1	2	0	2	1	0	0	1	0	0	0	2	0	1	0	0	0
817	1	1	0	0	0	0	2	0	0	0	0	0	1	0	0	1	0	0	0	2	0	0	1	1	1	1	0	2	2	2	2	2	1	0	0	1	1	0	0	2	0	0	1	2	0	1	0	0	0
818	0	0	0	0	0	0	2	0	2	1	0	1	1	0	0	0	0	1	2	0	0	0	0	2	0	0	0	2	1	1	2	1	1	1	1	2	0	0	0	1	0	0	0	2	0	1	0	0	0
819	0	0	0	0	0	0	1	0	0	0	2	1	1	0	0	0	0	0	1	1	1	0	1	1	0	0	0	2	1	1	2	2	2	0	0	2	1	0	0	0	0	0	0	1	0	1	0	0	1
820	0	0	0	0	0	0	2	1	2	2	0	1	1	0	0	0	0	2	1	1	1	0	1	1	0	0	0	1	1	1	1	2	2	2	0	2	1	0	0	1	0	0	1	2	1	0	0	0	1
821	0	0	0	0	0	0	1	0	0	0	1	0	1	0	0	0	0	2	1	1	1	0	0	2	1	1	1	2	2	2	0	2	1	2	0	2	1	0	0	0	0	1	0	2	0	1	0	0	1
822	0	0	0	1	0	0	1	0	2	1	0	0	1	0	0	0	0	0	1	1	1	0	1	1	0	0	0	2	2	2	0	1	1	2	1	1	0	0	0	0	0	0	0	0	0	1	0	0	1
823	0	0	0	0	0	0	2	0	2	2	0	0	0	0	0	0	0	0	0	1	0	0	0	2	0	0	0	2	2	2	1	2	2	1	0	2	2	0	0	0	0	0	1	2	1	0	0	0	0
824	0	0	0	1	0	0	2	0	2	1	1	0	0	0	0	0	0	0	0	1	0	0	0	2	1	1	0	1	2	2	0	1	1	2	1	2	1	0	0	2	0	0	1	1	0	0	0	0	1
825	1	0	1	1	0	1	1	0	2	1	0	1	1	0	0	0	0	1	1	1	1	0	0	2	0	0	0	2	2	2	1	1	0	2	1	2	1	0	0	1	0	1	0	2	1	1	0	0	1
826	1	0	0	1	0	0	2	1	1	1	0	0	0	0	0	0	0	1	1	1	1	0	0	2	1	1	1	2	2	2	0	0	0	1	1	2	1	0	0	1	0	0	0	2	0	0	0	0	1
827	0	0	2	0	1	0	0	0	0	0	1	1	2	1	1	0	0	1	1	0	0	0	1	1	1	1	0	0	1	2	1	2	1	2	1	2	1	1	1	0	0	0	0	1	0	0	0	0	1
828	0	0	0	0	0	1	2	0	2	2	0	0	0	0	0	0	0	0	1	1	1	0	0	2	0	0	0	2	2	2	2	0	0	1	0	1	1	0	0	1	0	0	0	1	1	1	0	0	2
829	0	0	0	0	0	0	2	0	2	1	0	1	1	0	0	0	0	1	1	1	1	0	0	2	1	1	0	0	1	1	1	0	0	1	1	2	2	0	0	1	0	0	0	2	0	1	0	0	1
830	1	0	0	0	0	2	1	1	1	1	1	2	2	0	0	0	0	0	0	1	0	0	2	0	0	0	0	2	2	2	1	2	2	0	0	1	2	0	0	0	0	0	1	2	1	0	0	0	0
831	1	0	0	2	0	0	2	0	1	1	0	0	2	0	0	0	1	2	2	0	2	0	1	1	2	2	0	2	2	2	2	0	0	1	1	2	1	1	0	1	0	0	0	2	0	1	0	0	2
832	0	0	0	1	0	0	2	0	2	1	1	1	1	0	0	0	0	0	0	1	0	0	1	1	1	1	0	1	2	2	0	1	1	1	0	2	0	0	0	1	0	0	1	2	1	1	0	0	1
833	0	0	0	0	0	0	2	1	2	2	0	0	0	0	0	0	0	1	0	1	0	0	0	2	0	0	0	1	1	1	1	0	0	2	0	2	2	0	0	1	0	0	1	2	1	1	0	1	2
834	0	0	0	1	0	0	0	0	1	1	1	0	0	0	0	0	0	0	1	1	0	0	0	2	0	0	0	2	1	1	1	0	0	1	0	2	2	0	0	0	0	0	1	2	1	0	1	0	0
835	1	0	0	1	0	1	1	1	1	1	1	1	1	0	0	0	0	0	1	1	1	0	0	2	0	0	0	2	2	1	0	2	2	2	1	2	2	0	1	2	1	0	0	1	1	1	0	1	1
836	0	1	1	1	0	0	1	0	1	0	1	1	1	1	1	0	0	1	0	2	0	0	0	2	0	0	0	2	1	1	2	2	1	1	0	2	2	0	0	0	0	0	0	1	0	0	0	0	1
837	0	0	0	0	0	0	1	0	2	2	0	0	0	0	0	0	0	0	0	1	0	0	0	2	0	0	0	2	2	1	1	2	1	1	1	1	1	0	0	1	1	0	0	1	0	0	0	0	0
838	0	1	1	0	1	0	2	1	1	1	0	0	0	0	0	0	0	1	0	2	0	0	1	1	1	1	1	1	1	1	1	1	1	0	0	1	1	0	0	2	0	0	0	1	2	1	0	1	1
839	0	0	0	1	0	1	2	1	2	2	0	0	0	0	0	0	0	0	0	1	0	0	1	1	0	0	0	2	2	2	2	0	0	2	1	2	2	1	1	0	0	1	0	2	1	0	0	1	2
840	0	0	1	1	0	0	2	0	2	1	0	1	0	0	0	0	0	0	0	2	0	0	0	2	0	0	0	1	2	2	1	0	0	2	2	2	2	0	0	0	0	0	0	1	0	0	0	2	2
841	1	0	0	0	0	1	2	0	2	2	0	1	2	0	0	0	0	0	1	1	1	0	1	1	1	1	0	2	2	2	1	1	1	1	0	2	1	1	1	1	0	0	0	1	0	1	0	0	1
842	0	0	0	1	0	0	1	1	1	1	1	0	1	0	0	0	1	1	1	1	0	0	1	1	1	1	0	2	2	2	0	1	1	1	0	2	2	0	1	1	1	0	0	2	0	2	0	0	0
843	0	0	0	1	0	0	1	0	1	1	1	0	1	0	0	1	0	1	1	1	1	0	1	1	1	2	0	1	2	2	0	1	1	0	0	1	2	1	1	0	0	0	0	2	1	0	0	0	1
844	0	1	0	0	0	0	1	0	1	0	1	0	1	0	0	1	0	0	0	1	0	0	1	1	2	2	0	1	1	1	2	1	0	2	0	2	0	0	0	2	0	0	0	2	0	2	0	0	0
845	0	0	1	0	1	0	2	1	1	1	0	0	0	0	0	0	0	0	1	1	0	0	0	2	0	0	0	2	1	1	2	0	0	2	2	2	1	0	0	1	0	0	1	2	1	1	0	0	0
846	1	0	0	0	0	1	1	0	0	0	1	1	1	0	0	0	0	0	0	1	0	1	0	2	0	0	0	2	2	2	2	1	1	1	0	2	1	0	0	1	0	0	1	1	0	0	0	0	1
847	0	1	0	0	0	0	1	0	1	1	1	1	1	0	0	0	0	0	1	1	1	0	1	1	1	1	1	2	2	2	0	1	1	0	0	2	1	0	0	1	0	0	0	0	1	1	0	2	2
848	1	0	0	0	0	0	2	0	2	1	0	0	1	0	0	0	0	1	0	1	0	0	2	0	1	1	0	2	2	2	2	1	2	1	0	2	2	1	1	1	0	0	1	2	1	0	0	0	1
849	0	0	0	0	0	0	1	0	1	1	1	0	0	0	0	0	0	0	1	0	1	0	0	2	0	0	0	2	2	2	0	2	1	0	0	2	1	0	0	1	0	0	0	2	1	0	0	0	2
850	1	0	0	0	0	0	2	0	1	0	0	1	1	0	0	0	0	1	0	2	0	0	0	2	0	0	0	2	2	2	1	1	0	2	1	2	1	0	0	1	0	0	0	2	0	0	0	1	1
851	0	0	0	1	0	0	2	1	1	1	0	1	2	0	0	0	0	0	0	2	0	1	0	2	0	0	0	2	1	2	1	2	2	1	0	1	2	0	0	1	1	0	0	2	0	2	0	1	2
852	1	0	0	1	0	0	2	0	2	2	0	0	1	0	0	0	0	0	0	2	0	0	0	2	0	0	0	2	1	1	2	1	1	1	0	1	2	0	0	0	0	0	0	0	0	0	0	0	1
853	0	0	0	0	0	0	1	0	0	0	0	0	0	0	0	0	0	0	1	1	0	0	0	2	0	0	0	1	2	2	0	0	0	0	0	1	1	0	0	2	1	0	0	2	0	0	0	0	1
854	1	0	0	0	0	0	1	0	1	0	1	1	1	1	1	0	0	1	1	1	1	0	0	2	0	0	0	2	2	2	2	2	2	2	1	2	0	0	0	2	0	0	0	2	0	1	0	0	1
855	0	0	0	0	0	1	1	0	1	1	1	0	1	0	0	1	1	1	0	2	1	0	1	1	1	1	0	2	2	2	2	1	1	2	0	2	0	0	0	1	0	1	0	1	1	0	0	0	2
856	1	0	0	0	0	1	2	0	2	1	0	0	0	0	0	0	1	1	0	1	0	0	0	2	0	0	0	2	1	1	2	2	1	0	0	2	2	0	0	1	0	0	0	1	0	1	0	2	2
857	0	0	0	1	0	0	2	1	2	1	0	1	1	1	1	0	0	1	1	1	1	0	0	2	0	0	0	1	1	0	1	1	1	0	0	1	0	0	0	1	0	0	0	0	0	1	0	0	0
858	0	0	0	1	0	0	2	0	2	2	0	0	0	0	0	0	0	0	0	1	0	0	0	2	0	0	0	2	1	2	2	1	1	0	0	2	1	0	0	0	0	0	2	2	1	1	0	0	1
859	0	0	1	0	1	0	0	0	0	0	2	0	1	0	0	1	0	1	0	2	0	1	0	2	0	0	0	2	2	2	2	1	0	1	0	1	1	0	0	0	0	2	0	2	0	0	0	0	1
860	1	0	0	0	0	0	2	1	2	1	0	0	0	0	0	0	0	1	0	2	0	0	0	2	0	0	0	2	2	2	2	1	1	1	1	2	1	0	0	1	0	0	1	1	0	1	0	0	1
861	0	0	1	1	0	0	2	1	2	2	0	1	1	0	0	0	0	1	0	2	0	0	0	2	1	1	0	2	2	2	1	2	2	1	0	1	2	0	0	1	0	0	0	2	0	1	0	0	2
862	0	0	2	0	1	0	1	0	1	0	1	1	1	0	0	0	0	1	0	2	0	0	1	1	0	0	0	1	2	2	1	1	1	2	1	2	0	0	0	1	0	1	0	2	2	0	0	0	1
863	0	0	0	1	0	1	1	0	0	0	1	0	0	0	0	0	0	1	1	1	0	0	0	2	0	0	0	1	2	2	0	2	1	2	0	2	1	0	0	1	0	0	0	1	0	1	0	0	2
864	0	0	0	2	0	0	2	0	2	2	0	1	2	0	0	0	0	0	1	1	1	1	1	1	0	1	0	2	1	1	2	1	1	1	1	1	1	0	0	2	1	0	1	2	1	1	0	0	0
865	0	0	0	0	0	0	2	0	2	2	0	0	0	0	0	0	0	1	2	0	2	0	0	2	0	0	0	1	1	0	2	1	1	0	0	1	1	0	0	0	0	0	0	0	0	0	0	0	1
866	0	0	0	1	0	0	2	0	2	2	0	1	1	0	0	0	0	0	1	1	1	0	0	2	0	0	0	1	2	1	1	2	2	2	0	2	0	0	0	2	0	1	0	1	1	0	0	0	1
867	1	0	0	0	0	1	1	0	2	2	0	1	1	0	0	0	0	0	0	1	0	0	1	1	0	0	0	2	2	2	0	1	1	1	0	1	2	0	0	1	0	0	0	2	0	0	0	0	2
868	1	0	0	0	0	0	2	1	2	1	0	1	2	0	0	0	0	1	0	2	1	0	0	2	0	0	1	1	2	2	0	1	2	0	0	2	0	0	0	2	0	0	0	2	0	1	0	0	0
869	1	0	0	0	0	0	1	0	1	1	1	0	0	0	0	0	0	0	0	2	0	0	0	2	0	0	0	1	1	1	2	1	1	2	1	2	1	0	1	2	1	0	1	1	1	1	0	1	1
870	0	0	0	0	0	1	2	0	2	2	0	0	0	0	0	0	0	0	0	1	0	0	1	1	0	0	0	0	2	2	0	2	1	2	0	2	0	0	0	2	0	1	0	1	0	1	0	0	1
871	0	0	0	0	0	1	0	0	1	1	0	0	1	0	0	1	0	0	1	0	1	0	0	2	0	0	0	1	1	1	1	2	1	1	1	2	2	0	1	1	1	0	1	1	1	0	0	0	0
872	1	0	0	0	0	0	2	0	2	2	0	0	0	0	0	0	0	1	0	2	0	0	0	2	0	0	0	1	1	1	1	1	1	0	0	2	0	0	0	1	0	0	1	1	1	0	0	0	1
873	0	0	0	0	0	0	2	0	2	2	0	1	1	0	0	0	0	0	1	0	1	0	1	1	1	1	0	2	2	2	0	0	1	2	0	2	0	0	0	2	0	0	1	2	1	0	0	0	0
874	0	0	0	0	0	0	0	0	1	1	0	0	1	0	0	0	0	0	1	1	1	0	0	2	0	0	0	2	2	2	0	2	2	1	0	2	2	0	0	1	0	0	1	2	1	0	0	0	1
875	1	0	0	0	0	1	2	0	2	2	0	1	1	0	0	0	0	1	0	1	0	0	0	2	0	0	0	2	2	2	1	2	2	0	0	0	0	0	0	1	1	0	0	1	0	0	0	0	1
876	1	0	1	1	0	0	1	0	0	0	1	0	0	0	0	0	0	1	0	1	0	0	0	2	1	1	0	2	2	1	0	0	1	1	0	2	1	0	0	2	0	0	0	1	0	1	0	0	1
877	0	0	0	0	0	0	2	1	2	2	0	0	2	0	0	0	0	0	0	2	0	0	0	2	0	0	0	2	1	1	2	1	1	1	0	2	1	0	0	1	0	1	0	2	0	1	0	0	0
878	0	0	0	1	0	0	2	1	1	1	0	2	2	0	0	0	0	0	1	1	1	0	0	2	1	1	1	2	2	1	0	0	0	2	0	2	2	1	1	1	1	1	0	2	0	0	0	0	1
879	0	0	0	0	0	1	1	0	1	1	1	0	0	0	0	0	0	0	1	1	0	0	0	2	1	1	0	2	2	1	1	1	1	2	0	2	1	0	0	1	1	0	0	2	0	0	0	0	1
880	0	0	0	0	0	1	1	0	2	1	0	1	1	0	0	0	1	1	0	1	0	0	2	0	1	1	0	1	1	1	1	0	0	2	0	2	1	0	0	1	0	0	1	2	1	1	0	0	1
881	0	0	0	0	0	0	1	0	1	1	1	0	0	0	0	0	0	0	1	1	0	0	1	1	1	1	0	2	2	2	1	0	0	1	0	1	2	0	1	1	1	1	0	2	0	1	0	0	1
882	0	0	0	1	0	0	2	0	1	1	0	0	1	0	0	0	0	0	0	2	0	0	1	1	1	1	0	2	1	1	2	1	0	1	1	1	2	0	0	0	0	0	0	2	0	1	0	0	1
883	0	0	0	0	0	0	1	0	1	1	1	1	2	0	0	0	0	1	1	1	0	0	0	2	0	0	0	0	2	1	0	1	1	0	0	1	1	0	0	1	0	0	0	0	2	0	0	0	0
884	0	0	0	0	0	1	1	1	2	2	0	1	1	0	0	0	0	2	1	1	1	0	0	2	0	0	0	0	2	2	0	2	2	0	0	0	2	0	0	1	0	0	1	2	1	0	0	0	0
885	0	0	0	0	0	1	1	0	0	0	0	0	1	0	0	0	0	0	0	2	0	0	1	1	1	1	0	1	1	1	1	1	2	1	0	2	1	0	0	1	0	0	0	1	0	0	0	0	1
886	0	0	1	1	0	0	2	0	2	1	0	0	0	0	0	0	0	0	0	2	0	0	0	2	0	0	0	1	2	2	1	0	0	2	1	2	2	0	0	0	0	0	0	0	0	1	0	0	0
887	0	0	0	0	0	0	2	0	1	1	0	0	1	0	0	0	0	1	1	1	1	0	0	2	0	0	1	2	2	2	0	1	2	1	0	2	1	0	0	1	0	0	0	1	0	1	0	0	0
888	0	0	0	0	0	1	2	0	1	1	0	0	1	0	0	1	0	1	0	1	0	0	0	2	2	2	0	2	2	2	1	1	2	1	0	2	2	0	0	1	0	0	0	1	0	1	0	0	1
889	0	0	1	0	1	0	1	0	1	0	1	0	1	0	0	0	1	1	1	1	0	0	0	2	0	0	0	2	2	2	0	0	0	2	0	2	2	0	0	1	0	0	0	1	0	1	0	0	0
890	1	1	0	0	0	0	2	0	2	1	0	1	1	0	0	0	0	0	1	1	1	0	0	2	0	0	0	2	2	1	0	0	1	1	0	2	2	0	0	0	0	0	0	1	0	0	0	0	1
891	0	0	0	0	0	0	2	0	2	1	0	1	2	0	0	0	1	2	0	1	0	0	1	1	0	0	2	2	2	2	1	1	1	0	0	0	1	0	0	2	0	0	0	1	1	0	0	0	2
892	1	0	0	0	0	0	1	0	0	0	1	0	0	0	0	0	0	2	1	1	1	0	1	1	1	1	0	2	2	2	2	1	1	1	0	2	2	0	0	1	0	0	0	2	0	1	0	0	0
893	1	0	0	0	0	1	1	0	1	1	1	0	1	0	0	1	0	0	1	1	0	0	0	2	1	1	0	2	2	2	1	1	1	2	0	2	0	0	0	1	0	0	1	2	1	1	0	0	1
894	0	0	0	0	0	1	1	0	1	1	0	1	1	1	1	0	0	0	0	1	0	0	0	2	0	0	0	1	1	1	1	0	0	2	0	2	2	1	1	0	0	0	0	1	0	0	0	0	1
895	0	0	0	0	0	0	1	1	1	1	1	0	0	0	0	0	0	0	0	2	0	0	0	2	0	0	0	2	1	1	2	0	0	2	0	2	1	0	0	2	0	0	1	1	1	1	0	0	0
896	1	0	0	0	0	1	1	0	1	0	1	1	1	0	0	0	0	1	0	2	0	0	0	2	0	0	0	2	2	2	1	1	1	2	1	2	2	1	1	0	0	1	0	1	1	1	0	1	2
897	0	0	0	0	0	0	2	0	0	0	1	0	0	0	0	0	0	0	1	1	1	0	0	2	0	0	0	2	2	2	0	0	0	1	0	2	1	0	0	1	0	0	1	1	1	1	0	0	1
898	1	0	0	0	0	0	2	1	1	1	0	2	2	0	0	0	0	2	1	1	1	1	0	2	0	0	0	0	1	2	1	2	2	2	0	2	1	0	0	1	0	0	0	2	1	1	1	0	1
899	0	0	0	0	0	0	2	0	1	1	0	0	1	0	0	1	0	0	1	1	1	0	1	1	1	1	0	2	2	2	0	1	2	1	0	1	1	1	0	1	0	0	0	2	0	2	0	1	2
900	0	0	0	0	0	1	2	0	1	1	0	0	0	0	0	0	0	1	0	2	0	0	0	2	0	0	0	2	2	1	0	1	1	1	0	2	1	0	0	0	0	0	0	1	0	0	0	0	1
901	0	0	1	1	1	1	2	1	2	1	0	1	1	0	0	0	0	0	1	1	1	1	0	2	0	0	0	1	1	1	2	1	1	1	1	2	1	0	0	2	1	0	0	1	1	2	0	0	0
902	0	1	0	0	0	1	1	0	1	1	1	1	1	0	0	0	0	1	1	1	1	0	0	2	0	0	1	1	1	1	1	1	1	1	0	2	0	0	0	1	0	1	0	1	1	0	0	0	2
903	0	0	0	0	0	0	2	0	2	2	0	0	2	0	0	1	0	0	0	2	0	0	1	1	1	1	0	2	2	2	1	1	0	2	2	2	2	0	0	0	0	2	0	2	1	0	0	0	0
904	0	0	1	0	0	1	1	1	2	2	0	0	0	0	0	0	0	1	0	2	0	0	0	2	0	0	0	2	2	2	1	2	1	1	0	2	2	0	0	0	0	1	0	1	1	1	0	0	0
905	0	0	0	1	0	0	1	0	1	1	1	0	1	0	0	1	1	1	1	0	1	0	0	2	0	0	1	1	1	1	1	2	2	1	0	2	1	0	0	2	0	2	0	2	1	0	0	0	2
906	1	0	0	0	0	1	2	1	2	1	0	1	2	0	0	0	0	0	0	2	0	0	0	2	0	0	1	2	2	2	1	1	1	2	1	2	0	0	0	2	0	0	0	2	0	0	0	0	0
907	1	0	0	0	0	0	2	1	2	1	0	1	1	0	0	0	0	1	1	1	1	0	0	2	0	0	0	2	2	2	2	1	1	1	0	2	0	0	0	2	0	1	1	2	1	0	0	1	1
908	0	0	0	0	0	0	1	1	1	1	0	0	0	0	0	0	0	0	1	0	0	0	0	2	0	0	0	2	1	1	2	1	1	2	1	2	2	0	0	0	0	2	0	2	0	1	0	0	0
909	0	0	0	1	0	1	1	0	0	0	1	0	0	0	0	0	0	0	0	1	0	0	0	2	0	0	0	2	2	1	1	1	1	0	0	1	1	1	0	1	0	0	1	2	1	0	0	1	1
910	0	0	0	0	0	0	2	0	0	0	0	1	1	0	0	0	0	0	1	0	1	0	0	2	0	0	2	2	2	2	1	0	1	1	0	2	1	0	0	1	0	0	1	2	1	1	0	0	1
911	1	0	0	0	0	1	2	0	1	1	1	0	1	1	1	0	0	0	1	0	1	0	0	2	0	0	0	1	1	1	1	2	2	0	0	1	2	0	0	0	0	1	0	2	1	0	0	0	2
912	1	0	0	0	0	0	1	1	1	1	1	0	1	0	0	0	0	1	0	1	0	0	1	1	1	1	0	2	2	2	2	2	2	1	0	1	2	0	0	0	0	0	0	2	0	0	0	0	1
913	1	0	0	0	0	0	2	0	2	1	0	0	1	0	0	1	0	0	2	0	0	0	0	2	0	0	0	2	2	1	0	0	0	2	0	2	2	0	0	0	0	0	0	2	0	0	0	0	2
914	1	0	1	1	1	0	1	0	1	0	1	0	2	0	0	0	0	1	0	2	0	0	0	2	0	0	0	1	2	2	0	0	1	1	0	2	1	0	0	1	0	0	0	1	0	1	0	0	1
915	0	1	0	0	0	0	2	0	1	0	0	0	0	0	0	0	0	2	2	0	0	0	1	1	0	0	0	2	2	2	2	2	2	0	0	1	0	0	0	1	0	1	0	2	1	0	0	0	1
916	0	0	0	0	0	0	2	1	2	2	0	1	1	0	0	0	0	1	0	2	0	0	0	2	0	0	1	1	2	2	0	1	1	1	1	2	0	0	0	1	0	0	1	1	1	1	0	1	1
917	0	0	2	0	1	0	2	1	1	1	0	1	0	0	0	0	0	0	0	1	0	0	0	2	0	0	0	2	1	1	2	1	1	1	0	1	2	0	0	0	0	1	0	2	0	0	0	0	1
918	1	0	0	0	0	0	2	0	2	1	0	1	1	0	0	0	0	2	0	2	0	1	0	2	0	0	0	1	2	2	0	1	1	1	0	1	1	0	0	0	0	0	0	0	1	1	0	0	1
919	0	0	1	0	0	1	1	1	1	1	1	1	1	0	0	0	0	0	0	1	0	0	0	2	1	1	0	2	2	2	1	2	2	0	0	1	2	1	0	0	0	0	0	0	0	0	0	2	2
920	0	0	1	0	0	0	2	0	2	2	0	1	1	1	1	0	0	0	1	1	1	0	1	1	0	0	0	2	1	2	2	2	2	1	1	1	1	0	0	1	0	0	0	0	0	0	0	0	2
921	0	0	0	0	0	0	2	1	2	2	0	0	0	0	0	0	0	1	1	0	0	0	0	2	1	1	0	2	2	2	0	1	1	1	0	1	1	0	0	1	0	0	0	1	0	1	0	0	1
922	0	1	0	0	0	1	1	0	2	2	0	0	1	0	0	0	0	1	0	2	1	0	0	2	0	0	0	2	2	2	2	2	2	1	0	2	1	0	0	0	0	0	0	1	0	1	0	0	1
923	0	1	0	0	0	0	2	0	1	1	1	0	1	0	0	0	0	0	0	2	0	0	0	2	0	0	0	0	1	2	1	1	1	1	0	1	1	0	0	1	0	0	0	0	0	1	0	0	1
924	0	0	0	0	0	0	1	0	1	0	1	0	2	0	0	1	0	2	1	1	1	0	0	2	0	0	0	2	2	2	1	0	1	2	0	2	1	0	0	1	0	0	1	2	2	2	0	0	0
925	1	0	0	1	0	0	1	0	1	0	1	1	2	0	0	0	1	2	1	1	1	0	0	2	0	0	0	1	2	2	0	1	1	1	1	1	1	2	1	1	1	1	0	2	1	0	0	0	1
926	1	0	0	1	0	0	2	0	1	1	0	1	1	0	0	0	0	1	0	2	0	1	1	1	1	1	0	2	2	2	1	1	1	2	0	2	0	0	0	2	0	0	0	2	0	1	0	0	1
927	1	0	0	1	0	0	1	0	1	1	1	1	2	0	0	0	0	0	2	0	1	0	1	2	0	0	0	1	2	2	1	1	1	1	1	1	2	0	0	0	0	0	0	1	0	1	1	0	0
928	0	0	0	0	0	0	2	1	2	2	0	0	2	0	0	1	1	0	1	1	1	0	0	2	0	0	0	1	2	2	1	1	0	2	1	2	1	0	0	0	0	0	0	2	0	0	0	0	1
929	0	0	0	0	0	1	2	0	2	1	0	0	1	0	0	0	0	0	0	2	0	0	0	2	0	0	0	1	2	1	1	1	1	2	1	2	1	0	0	2	0	0	1	2	0	1	0	1	1
930	1	0	0	0	0	0	2	0	0	0	0	0	1	0	0	0	0	1	1	1	1	1	0	2	0	0	0	1	2	2	0	0	0	2	0	2	2	0	0	0	0	0	0	1	0	1	0	0	1
931	0	0	1	0	1	1	2	0	2	2	0	0	2	0	0	0	0	0	1	1	1	1	0	2	0	0	0	2	2	2	1	0	0	1	1	2	2	0	0	0	1	0	1	2	0	0	0	0	1
932	0	0	2	0	1	0	2	1	2	1	0	0	1	0	0	1	0	1	0	2	0	0	0	2	0	0	0	2	2	2	2	1	1	1	0	2	0	0	0	2	0	0	0	2	0	1	0	0	1
933	1	0	0	0	0	0	1	0	1	1	1	0	0	0	0	0	0	0	0	2	0	0	2	0	0	0	0	2	1	1	2	1	1	0	0	0	2	0	0	1	1	0	0	2	0	2	0	0	1
934	0	0	1	1	1	1	1	0	1	1	1	1	1	1	1	0	0	0	1	1	0	0	1	1	0	0	0	1	2	2	1	1	1	1	0	1	2	0	0	1	0	1	0	2	1	1	0	1	1
935	0	0	0	1	0	0	2	0	0	0	1	1	1	1	1	0	0	0	0	2	0	0	0	2	0	0	0	1	2	2	1	1	1	1	1	1	2	0	0	1	1	0	0	1	0	0	0	0	1
936	1	0	0	0	0	0	2	0	2	2	0	1	1	0	0	0	0	1	1	1	0	0	1	1	1	1	0	1	2	2	1	0	0	2	0	2	2	1	1	0	0	0	0	1	0	0	0	0	0
937	0	0	1	1	0	0	1	0	0	0	0	0	0	0	0	0	0	0	1	1	1	0	0	2	1	1	0	2	1	1	1	1	1	1	0	1	1	0	0	0	0	0	1	2	0	0	0	1	0
938	0	0	0	0	0	1	2	0	2	2	0	2	2	1	1	0	1	1	0	2	0	1	1	1	1	1	0	1	1	1	0	1	0	2	0	2	2	0	0	1	0	0	1	2	0	0	0	1	2
939	0	0	0	0	0	0	2	0	2	1	0	1	2	0	0	0	0	0	0	1	0	0	0	2	0	0	0	2	2	2	1	2	2	1	1	1	1	0	0	2	1	0	0	2	0	0	0	0	1
940	0	1	1	1	0	0	0	0	1	1	1	0	0	0	0	0	0	0	1	1	0	0	0	2	0	0	0	0	2	2	0	1	1	2	0	2	1	0	0	2	0	0	1	2	1	0	0	2	2
941	0	0	0	1	0	0	1	0	1	1	1	1	1	0	0	0	1	1	2	0	1	0	1	1	1	1	0	2	2	2	1	1	1	2	0	2	1	1	0	0	0	0	0	1	0	0	0	1	2
942	1	0	0	0	0	0	1	1	1	1	1	0	0	0	0	0	0	0	1	1	1	0	0	2	0	0	0	1	2	2	0	1	1	1	0	2	2	0	0	0	1	2	0	2	1	0	0	0	0
943	0	0	1	1	0	0	1	0	2	2	0	2	2	1	1	0	0	1	0	2	0	0	0	2	0	0	0	2	2	2	0	1	1	0	0	1	1	0	0	2	1	0	0	1	1	1	0	1	2
944	0	0	1	1	0	0	2	0	1	0	0	1	1	0	0	0	0	0	0	1	0	0	0	2	0	0	0	2	2	1	0	2	1	0	0	2	1	0	0	1	0	0	0	2	0	0	0	0	1
945	0	0	0	1	0	1	2	1	2	2	0	1	1	0	0	0	0	1	0	2	0	0	2	0	0	0	0	2	2	1	0	1	2	1	0	2	1	0	0	1	0	0	0	1	0	1	0	0	1
946	0	0	0	1	0	0	1	0	0	0	2	0	0	0	0	0	0	0	0	2	0	0	0	2	0	0	0	2	2	2	1	1	1	1	0	2	2	0	0	1	0	1	0	2	1	0	0	0	1
947	0	1	0	0	0	0	2	0	1	1	0	0	0	0	0	0	0	0	1	1	1	0	0	2	0	0	0	2	2	2	0	1	1	2	0	2	0	0	0	2	0	0	0	1	1	0	0	0	1
948	0	0	0	0	0	2	2	0	2	1	0	0	0	0	0	0	1	1	0	2	0	0	0	2	0	0	0	2	1	1	2	1	1	2	0	2	2	0	0	0	0	0	1	2	1	0	0	0	1
949	1	0	0	0	0	0	1	0	0	0	1	0	0	0	0	0	0	1	0	1	0	0	1	1	1	1	0	2	1	1	2	1	1	0	0	2	1	0	0	1	0	1	0	2	2	1	0	0	0
950	0	0	0	2	0	1	2	0	2	2	0	0	1	0	0	1	0	1	1	1	0	0	0	2	0	0	0	2	1	1	1	1	2	1	0	2	0	0	0	2	0	0	1	2	1	0	0	0	1
951	0	0	0	0	0	0	1	0	0	0	1	0	0	0	0	0	0	1	1	1	0	0	1	1	0	0	0	2	2	2	1	1	1	0	0	2	1	0	0	2	1	0	0	2	0	1	0	0	1
952	0	1	0	0	0	1	1	0	1	1	0	0	1	0	0	0	0	1	0	2	0	0	0	2	0	0	0	2	2	1	0	1	1	1	1	1	1	0	0	1	0	0	1	1	1	1	0	0	1
953	0	0	0	0	0	0	2	0	2	1	0	1	2	0	0	1	0	0	0	1	0	0	1	1	0	0	0	2	2	2	1	1	1	2	0	2	1	0	0	1	0	0	1	2	1	0	0	0	1
954	1	0	1	2	0	0	1	0	1	1	0	0	1	0	0	1	0	1	0	2	0	0	0	2	1	1	2	2	2	2	1	2	2	1	0	2	1	0	0	1	0	0	0	1	0	1	0	0	1
955	1	0	0	0	0	0	1	1	1	1	1	2	2	1	1	0	0	1	0	2	0	0	0	2	0	0	0	1	2	2	0	1	1	2	0	2	2	0	0	0	0	0	0	2	0	1	0	0	2
956	1	0	0	0	0	0	2	0	2	1	0	1	1	0	0	0	0	1	0	2	0	0	0	2	0	0	1	2	2	2	0	1	1	1	0	2	1	0	0	0	0	0	0	1	0	1	0	0	2
957	0	0	0	1	0	0	2	1	2	1	0	0	1	1	0	0	0	0	0	2	0	0	1	1	0	0	1	2	2	2	1	1	1	0	0	0	1	1	0	1	0	0	1	2	1	2	0	0	1
958	0	0	0	0	0	0	1	0	1	1	1	0	0	0	0	0	0	1	0	2	0	2	0	2	0	0	0	2	2	1	1	1	1	0	0	0	2	0	0	1	0	1	0	1	1	0	0	0	0
959	0	0	0	0	0	0	2	0	1	0	0	1	0	0	0	0	0	0	1	1	1	0	1	1	1	1	0	2	1	1	1	1	1	1	0	1	1	0	0	1	0	0	0	2	0	1	0	0	2
960	0	0	1	0	0	0	2	0	2	1	0	1	2	0	0	1	0	1	0	2	0	0	0	2	1	1	0	1	1	0	2	0	1	1	0	2	1	0	0	2	0	0	0	1	1	0	0	0	2
961	0	0	0	0	0	1	2	0	1	1	0	1	1	0	0	0	0	1	0	2	0	0	0	2	0	0	0	2	2	1	1	2	1	1	0	2	1	0	0	1	0	1	0	1	0	2	0	0	0
962	0	0	0	0	0	0	1	0	1	1	1	1	1	0	0	0	0	1	0	2	0	0	0	2	1	1	0	2	2	2	0	1	1	0	0	1	2	0	0	1	0	0	0	1	0	1	0	0	1
963	1	0	0	0	0	0	1	0	1	1	1	0	2	0	0	0	0	0	1	1	0	0	0	2	0	0	0	2	1	2	1	1	1	0	0	1	1	0	1	2	1	0	2	2	1	1	0	0	0
964	0	0	0	0	0	1	1	0	0	0	0	1	1	0	0	0	0	0	1	1	1	0	0	2	0	0	0	2	1	2	1	2	2	0	0	1	2	0	0	1	0	1	0	1	0	1	0	0	2
965	0	0	0	1	0	0	2	0	1	0	1	0	0	0	0	0	0	1	1	1	1	0	1	1	1	1	0	2	2	2	1	1	1	1	1	2	2	0	0	1	0	0	0	2	0	1	0	0	0
966	0	0	0	0	0	0	1	0	1	1	1	0	2	0	0	0	0	0	1	1	0	1	0	2	0	0	0	1	2	2	1	0	0	2	0	2	1	0	0	1	0	0	1	1	1	2	0	0	1
967	0	0	0	0	0	0	2	0	1	1	0	0	2	0	0	0	0	0	0	2	0	0	0	2	0	0	0	2	0	0	2	0	0	2	0	2	1	0	0	0	0	1	0	1	1	1	0	0	1
968	1	0	0	1	0	0	2	1	2	2	0	0	0	0	0	0	0	0	0	1	0	0	1	1	1	2	0	2	2	2	2	1	1	2	0	2	1	0	0	0	0	0	1	2	1	1	0	0	0
969	0	0	1	1	0	0	1	0	1	0	1	1	1	0	0	0	0	1	2	0	2	0	0	2	0	0	0	1	2	2	1	0	0	2	0	2	1	0	0	1	0	1	0	2	1	0	0	0	1
970	0	0	0	1	0	0	2	0	2	2	0	0	1	0	0	1	0	1	1	0	1	0	0	2	0	0	0	2	2	1	1	0	0	1	1	2	1	0	0	1	0	0	0	1	0	1	0	0	1
971	1	0	0	0	0	1	2	0	1	1	0	1	0	0	0	0	0	1	1	1	0	0	2	0	1	1	0	2	1	1	2	0	0	2	0	2	1	0	0	1	0	0	0	1	0	0	0	0	1
972	0	0	1	1	0	0	2	0	0	0	1	0	1	0	0	1	0	0	2	0	0	0	2	0	0	1	0	2	2	1	0	2	1	2	0	2	1	0	0	2	0	0	1	1	0	1	0	1	1
973	1	0	0	0	0	0	1	1	2	2	0	0	0	0	0	0	0	2	1	1	1	0	0	2	0	0	0	2	2	2	0	0	0	1	0	1	2	0	0	1	0	1	0	2	1	0	0	0	0
974	0	0	0	0	0	0	2	1	2	2	0	0	0	0	0	0	0	1	1	1	0	0	0	2	0	0	0	1	2	2	1	1	1	1	0	2	0	0	0	1	0	0	1	1	0	1	0	0	2
975	1	1	0	0	0	0	1	1	2	2	0	0	2	0	0	0	0	0	1	0	1	0	1	1	0	0	0	1	1	1	0	2	2	1	1	1	1	0	0	1	0	0	0	2	0	0	1	0	1
976	0	0	0	1	0	0	1	0	1	1	2	0	1	0	0	0	0	1	0	2	0	0	0	2	0	0	0	1	2	2	1	1	1	2	1	2	1	1	0	0	0	1	0	1	1	0	0	1	2
977	0	0	1	1	0	0	2	1	2	2	0	1	2	0	0	0	0	0	2	0	0	0	1	1	0	0	0	2	2	2	1	1	1	0	0	1	1	0	0	1	0	0	0	2	1	0	0	1	1
978	0	0	0	0	0	1	2	0	1	1	0	0	0	0	0	0	1	1	1	1	0	0	0	2	0	0	0	2	2	2	0	0	0	2	1	1	1	0	0	1	0	0	0	2	0	2	0	1	1
979	0	0	1	0	0	1	1	0	0	0	2	0	1	0	0	1	0	1	0	2	0	0	0	2	0	0	0	2	2	2	2	1	1	2	0	2	1	0	0	2	1	0	0	2	1	1	0	1	2
980	1	1	1	1	1	0	2	0	1	1	1	0	0	0	0	0	0	0	1	1	1	0	0	2	0	0	0	2	2	2	2	1	0	1	1	1	1	0	0	0	0	2	0	2	1	0	0	1	1
981	0	0	0	0	0	0	2	0	2	2	0	1	1	0	0	0	0	0	0	1	0	0	1	1	1	1	0	2	2	2	0	1	1	1	0	1	0	0	0	1	0	0	0	2	0	0	0	0	0
982	0	0	0	0	0	0	2	0	2	1	0	0	0	0	0	0	0	1	2	0	1	0	0	2	0	0	1	2	2	2	1	2	2	0	0	1	2	0	0	1	0	0	0	1	0	0	0	0	1
983	0	0	0	0	0	0	2	0	1	1	0	1	1	0	0	0	0	1	0	1	0	0	1	1	2	2	0	1	1	1	1	1	1	1	0	2	1	1	0	0	0	0	0	1	0	0	0	1	1
984	1	0	0	0	0	1	1	0	1	0	1	1	1	0	0	0	0	1	0	2	0	0	0	2	0	0	0	2	0	0	2	2	2	1	0	1	0	0	0	1	0	0	0	1	0	1	0	1	2
985	0	1	0	0	0	1	2	1	1	1	1	1	1	0	0	0	0	0	0	1	0	0	0	2	0	0	0	1	1	0	1	1	1	1	1	2	1	0	0	0	0	1	0	1	1	0	0	1	2
986	0	0	0	0	0	0	2	0	2	1	0	0	1	0	0	0	0	2	1	1	1	0	0	2	0	0	0	1	2	2	0	0	0	2	0	2	1	0	0	0	0	0	1	1	1	1	0	0	1
987	0	0	0	0	0	0	1	1	1	1	0	0	0	0	0	0	1	0	1	1	1	0	0	2	0	0	0	2	2	1	1	1	1	1	0	1	2	1	1	1	1	0	2	2	0	1	0	0	1
988	0	0	0	0	0	1	2	0	2	0	0	1	2	0	0	0	0	0	0	1	0	0	0	2	0	0	0	2	1	1	2	0	0	1	1	2	1	0	0	2	1	1	0	2	0	0	0	0	1
989	0	0	0	0	0	0	1	0	1	1	1	0	0	0	0	0	0	1	0	1	0	0	0	2	0	0	1	1	2	2	0	2	1	0	0	1	1	0	0	2	0	1	0	2	2	0	0	0	1
990	0	1	0	0	0	0	2	1	2	2	0	1	2	0	0	0	0	1	0	1	0	0	0	2	0	0	0	2	2	2	1	0	0	2	1	2	2	0	0	1	0	0	0	2	0	2	1	0	0
991	0	0	0	1	0	0	1	0	0	0	1	1	1	0	0	0	0	0	0	2	0	1	0	2	1	1	0	1	2	2	0	2	1	1	0	1	1	1	0	1	0	0	0	2	0	2	0	0	0
992	0	0	0	0	0	0	2	0	2	2	0	1	1	1	1	0	0	0	0	1	0	0	1	1	1	1	0	2	2	2	1	1	1	2	1	1	0	0	0	1	0	0	1	1	1	1	0	0	2
993	1	0	0	0	0	0	2	0	2	0	0	0	0	0	0	0	0	0	1	0	1	0	0	2	0	0	0	2	2	1	1	1	1	1	0	1	1	0	0	2	0	0	0	0	1	0	0	0	2
994	1	0	1	0	0	0	2	0	1	1	0	0	0	0	0	0	0	1	2	0	1	0	0	2	0	0	1	2	2	2	0	1	0	2	2	2	2	0	0	0	0	0	0	1	0	0	0	0	1
995	1	0	0	1	0	0	2	1	2	2	0	0	0	0	0	0	0	1	1	1	1	0	0	2	0	0	0	2	2	1	0	1	1	1	0	1	0	0	0	1	0	0	0	1	0	1	0	0	1
996	0	0	0	0	0	0	1	0	0	0	1	0	1	0	0	0	0	1	0	2	0	0	1	1	1	1	0	1	2	2	0	1	1	1	0	2	1	0	0	2	0	0	0	0	1	0	0	0	1
997	1	0	0	1	0	0	1	0	1	1	1	0	1	0	0	1	0	0	1	1	1	0	0	2	1	1	0	2	2	2	0	1	1	2	0	2	2	1	1	1	1	0	1	2	1	0	0	0	1
998	1	1	0	0	0	0	2	0	2	2	0	0	0	0	0	0	0	0	0	1	0	0	0	2	0	0	0	2	2	2	2	1	0	2	0	2	0	0	0	2	0	0	0	0	0	1	1	0	1
999	0	1	0	0	0	0	2	1	1	1	0	1	1	0	0	0	0	0	2	0	1	0	0	2	1	1	0	1	1	1	1	1	0	2	0	1	2	0	0	0	0	1	0	1	1	0	0	0	1
1000	1	0	0	0	0	0	1	0	0	0	1	0	0	0	0	0	0	1	1	1	0	1	0	2	1	1	0	2	2	2	1	1	1	1	1	1	2	0	0	1	0	0	0	1	0	0	0	0	0
[truncated: 252 more columns]
