# Supplementary material for: KNN-MDR: a learning approach for improving interactions mapping performances in genome wide association studies
Source: BMC Bioinformatics. 2017 Mar 21;18:184. doi: 10.1186/s12859-017-1599-7 (PMC5361736; doi:10.1186/s12859-017-1599-7)
Supplement: Supplementary file 5 — The data set(s) supporting the results of Table 3. (ZIP 7092 kb) [file 12859_2017_1599_MOESM5_ESM.zip › 000/S2/mkallsimul.dat]

1	0	1	2	0	0	0	1	0	2	0	0	0	0	0	0	0	0	0	2	1	1	1	2	0	0	0	1	2	1	1	0	0	2	2	0	2	1	0	0	1	0	0	0	2	0	1	2	0	2
2	1	0	2	0	0	0	2	0	0	0	0	0	1	0	0	0	0	2	1	1	1	1	1	1	1	1	0	1	0	1	0	2	2	0	1	1	1	0	0	0	0	0	1	1	1	0	0	0	1
3	0	2	1	0	0	0	1	0	1	0	0	0	2	0	0	1	0	0	0	0	0	0	2	0	0	0	0	1	1	2	0	1	2	2	0	2	0	0	0	0	0	0	0	1	0	0	0	0	0
4	1	2	0	0	0	0	2	0	1	0	1	1	1	1	1	0	0	0	1	1	1	0	2	0	0	0	0	2	1	1	1	0	0	2	0	2	2	0	0	2	0	1	1	1	1	1	0	0	1
5	0	1	2	0	0	0	1	0	1	0	1	1	1	0	0	1	0	0	1	1	0	1	1	0	0	0	0	2	0	2	0	1	2	2	0	2	2	0	0	1	0	0	0	1	0	0	0	0	1
6	0	0	2	0	0	1	1	0	2	0	0	0	2	0	0	0	0	1	1	1	1	0	1	0	0	1	0	2	0	2	1	1	1	2	1	2	2	2	0	0	0	0	0	2	0	0	0	0	1
7	1	1	1	0	0	0	1	0	0	0	1	0	0	0	0	0	0	0	1	2	0	0	1	1	1	2	0	2	2	1	1	1	2	1	1	1	0	0	0	0	0	0	0	2	1	0	0	0	0
8	1	2	1	0	0	0	1	1	2	0	0	1	1	0	0	1	0	0	1	1	0	0	1	0	0	0	0	2	0	1	0	2	2	2	0	2	1	1	0	0	0	0	0	2	0	0	0	0	0
9	1	0	2	0	0	0	0	0	2	0	0	1	1	1	1	0	0	0	1	1	1	0	2	0	0	1	0	2	2	2	1	1	1	2	0	2	1	0	0	0	1	0	1	2	1	1	1	0	2
10	1	0	2	0	0	1	0	0	2	0	1	1	1	1	1	0	0	1	2	2	0	0	2	0	0	2	0	2	0	1	1	0	0	1	0	2	1	0	1	0	0	0	0	2	1	1	0	0	2
11	1	1	1	0	0	0	1	0	0	0	1	1	1	1	1	0	0	0	1	1	0	1	2	0	0	0	0	2	0	2	0	1	2	1	1	2	1	0	0	0	0	0	0	2	0	2	0	0	0
12	1	1	1	0	0	0	1	0	1	0	1	0	1	0	0	0	0	0	1	1	1	0	2	0	0	0	0	2	0	2	1	0	0	2	0	2	2	0	0	0	1	0	0	2	1	1	1	0	1
13	1	2	0	0	0	0	1	1	2	0	0	1	2	1	1	0	0	0	1	1	0	0	2	0	0	0	0	1	1	2	0	0	0	1	0	2	2	0	0	2	0	0	0	2	0	1	0	0	1
14	0	1	2	0	0	0	1	0	2	0	1	0	1	0	0	0	0	1	1	2	0	1	2	0	0	0	0	2	1	1	1	1	1	1	1	1	1	0	0	1	0	1	1	2	1	0	1	1	2
15	1	2	1	0	0	0	1	0	1	0	1	1	1	1	1	0	0	0	1	1	1	0	2	0	0	1	0	2	1	1	1	0	0	2	0	2	1	1	0	0	0	0	0	2	0	0	0	0	2
16	1	0	2	0	0	0	1	0	1	0	1	0	0	0	0	0	0	0	1	1	1	1	2	0	0	0	0	2	1	1	0	2	2	2	0	2	2	0	0	1	1	0	0	2	0	0	0	1	0
17	1	1	1	0	0	0	1	0	1	0	1	1	1	1	1	0	0	1	0	0	0	0	1	0	0	0	0	1	0	1	0	2	2	2	0	2	2	1	0	1	0	1	1	1	1	1	0	1	1
18	1	1	2	0	0	0	2	0	1	0	0	0	1	0	0	0	0	0	1	1	0	0	2	0	0	0	1	2	0	2	0	2	2	0	1	1	0	0	0	0	0	0	0	1	1	1	0	0	0
19	1	0	2	0	0	1	1	0	2	0	0	1	1	1	1	0	0	1	0	1	0	0	1	0	0	0	0	2	1	1	0	0	1	0	1	2	0	0	0	0	0	1	0	1	2	1	0	1	2
20	0	1	1	0	0	1	1	0	1	0	0	0	0	0	0	0	0	0	1	1	0	1	0	0	0	1	0	1	2	2	1	0	0	2	0	2	0	0	0	0	0	0	0	1	0	0	0	0	1
21	1	2	1	0	0	0	1	0	1	1	1	0	1	0	0	0	0	1	1	1	0	1	2	0	0	0	0	1	1	2	0	2	2	0	1	1	2	0	1	1	0	0	0	1	0	1	0	0	1
22	1	1	1	0	0	0	1	0	1	0	0	1	1	1	1	0	0	0	2	2	0	0	2	0	0	0	0	2	0	2	2	1	2	0	1	2	1	0	1	0	0	0	0	2	1	1	0	0	1
23	1	1	2	0	0	0	1	1	2	0	0	1	1	1	1	0	0	0	1	1	0	1	1	1	1	1	0	1	1	2	0	0	0	2	0	2	2	0	1	0	1	0	0	2	1	1	0	0	0
24	0	0	2	0	0	0	1	1	2	0	0	0	0	0	0	0	0	0	1	1	0	0	2	0	0	0	0	2	0	1	0	1	1	1	1	1	2	0	0	1	0	1	1	1	1	1	0	1	2
25	1	2	1	0	0	0	0	0	2	0	0	0	0	0	0	0	0	1	0	0	1	0	2	0	0	0	2	2	1	2	1	0	1	2	0	2	1	1	0	0	0	0	0	2	1	0	0	0	2
26	0	1	2	0	0	0	1	1	2	0	0	1	1	1	1	0	0	0	2	1	1	1	2	0	0	1	0	2	0	2	1	1	1	2	0	2	2	0	0	2	0	0	0	1	1	0	0	0	0
27	1	1	1	0	0	1	2	0	1	0	1	1	1	1	1	0	0	1	0	1	1	1	1	1	1	1	0	1	0	1	0	1	2	2	0	2	1	0	0	1	0	0	0	2	0	0	0	0	1
28	0	1	1	0	0	1	1	0	1	0	0	0	0	0	0	0	0	0	1	1	1	0	1	0	0	0	1	1	0	1	0	2	2	1	1	2	2	1	0	1	0	0	0	1	0	1	0	0	1
29	1	1	2	0	0	0	2	0	0	0	0	0	0	0	0	0	0	0	1	1	1	0	1	0	0	0	0	2	0	2	0	1	1	2	0	2	1	0	0	0	1	1	1	1	1	1	0	0	0
30	0	2	0	0	0	0	1	1	2	0	0	0	0	0	0	0	0	0	2	1	1	1	2	0	0	0	0	2	0	2	0	1	1	1	1	1	1	0	0	0	0	0	0	2	2	0	0	0	1
31	1	2	0	0	0	0	1	0	1	0	1	0	0	0	0	0	0	0	0	1	0	0	1	0	0	0	0	2	0	1	0	0	0	1	1	1	2	2	0	0	0	1	1	2	1	1	1	0	1
32	1	1	1	0	0	0	2	0	1	1	1	0	0	0	0	0	0	1	1	1	0	1	2	0	0	0	0	2	1	1	1	1	1	0	1	1	1	0	1	0	0	0	0	2	0	0	0	0	0
33	1	1	1	0	0	1	0	0	2	0	0	0	1	1	1	0	0	1	2	2	0	2	0	1	1	1	0	1	1	2	1	1	1	1	0	2	2	1	0	1	0	1	0	1	2	1	0	0	2
34	1	2	0	0	0	0	2	0	0	0	1	1	1	1	2	1	0	0	1	1	1	0	2	0	0	0	0	2	1	2	0	1	2	2	0	2	1	0	1	0	0	0	0	1	1	1	0	0	1
35	0	0	2	0	0	0	0	0	2	0	2	1	2	1	1	0	0	1	1	2	0	1	0	1	1	1	0	2	1	2	0	2	2	2	0	2	1	0	0	0	0	0	0	0	0	0	0	0	1
36	0	2	0	0	0	0	2	1	1	0	1	0	1	0	0	0	0	0	1	1	0	1	2	0	0	0	0	2	0	2	0	1	1	2	0	2	1	0	0	0	0	0	0	1	0	0	0	0	1
37	1	1	2	0	0	0	2	0	0	0	0	0	0	0	0	0	0	0	1	1	0	1	2	0	0	0	0	2	1	1	0	1	1	0	1	1	1	0	1	0	0	0	0	2	0	0	0	0	1
38	1	2	1	0	0	0	2	1	1	0	1	0	0	0	0	0	0	0	1	1	0	1	1	1	1	1	0	1	2	2	0	1	1	1	0	2	1	1	0	0	0	1	1	1	1	2	0	0	0
39	1	0	2	0	0	0	2	0	0	0	1	1	2	1	1	0	0	1	2	2	0	0	1	0	0	0	0	2	0	2	1	1	1	0	2	2	0	0	0	0	0	0	0	2	0	0	0	0	0
40	1	1	1	0	0	0	1	1	2	0	0	1	1	1	1	0	1	0	2	1	1	0	2	0	0	0	0	2	0	2	1	0	1	1	0	2	1	0	0	0	0	1	1	1	1	2	0	0	1
41	1	1	2	0	0	1	2	1	1	0	1	1	1	1	2	0	1	1	1	1	0	1	1	0	0	0	0	2	0	2	0	1	1	1	1	1	0	0	0	0	0	1	1	2	1	1	0	0	1
42	1	0	2	0	0	1	1	0	1	0	0	0	1	1	1	1	0	1	1	1	0	1	1	1	1	0	0	1	1	2	0	1	1	0	2	0	2	1	0	1	0	0	0	1	1	0	0	0	0
43	1	1	1	0	0	0	2	1	1	0	1	2	2	2	2	0	0	0	2	2	0	0	2	0	0	0	0	2	0	1	2	0	0	1	0	2	2	0	0	2	0	0	0	2	0	0	0	0	1
44	1	1	1	0	0	0	1	0	0	1	1	0	1	0	0	0	0	1	1	1	1	1	2	0	0	0	0	1	0	1	1	1	2	0	1	2	1	0	0	0	0	0	0	2	0	1	1	0	1
45	0	2	0	0	0	0	1	0	2	0	0	0	0	0	0	0	0	0	0	0	0	1	2	0	0	0	0	2	0	1	1	1	1	1	1	1	0	0	0	0	0	0	0	1	0	0	0	0	0
46	1	1	1	0	0	1	1	1	2	0	0	1	1	1	1	0	0	0	2	2	0	0	2	0	0	2	0	2	1	2	0	2	2	2	0	2	2	0	0	1	0	1	1	2	1	0	0	0	1
47	1	2	2	0	0	0	1	1	1	1	0	1	0	0	0	0	0	0	2	2	0	0	2	0	0	0	0	2	0	2	1	1	2	0	0	2	2	1	1	0	1	0	0	1	1	0	1	0	1
48	1	0	2	0	0	1	1	0	1	0	1	1	1	2	1	0	0	2	2	1	1	0	1	0	0	0	0	1	1	2	1	1	2	1	2	2	1	0	0	1	0	0	0	2	0	0	1	0	1
49	1	1	2	0	0	0	1	1	2	0	0	2	2	2	2	0	0	1	2	2	1	0	2	0	0	1	0	2	1	1	0	1	2	2	0	2	2	0	0	2	1	1	1	1	1	2	0	0	0
50	1	2	0	0	0	0	1	1	2	0	0	0	1	1	1	0	0	1	2	2	0	0	2	0	0	1	0	2	1	1	0	0	0	2	0	2	1	0	0	0	1	1	0	1	2	0	0	0	0
51	1	1	1	0	0	1	1	0	1	0	1	1	2	1	1	0	0	1	1	1	0	0	2	0	0	0	0	2	2	1	0	2	2	1	1	1	1	0	0	1	0	2	2	2	2	1	0	0	1
52	1	0	2	0	0	0	0	0	2	0	0	0	1	0	0	0	0	0	1	1	0	0	2	0	0	0	1	2	1	2	1	2	2	2	1	1	1	1	0	0	0	0	0	0	0	0	1	1	2
53	1	0	2	0	0	2	2	1	1	0	1	0	0	0	0	0	0	0	1	1	1	0	1	0	0	1	0	2	2	2	0	2	2	2	0	2	1	1	0	0	0	1	0	1	1	0	0	0	0
54	0	2	0	0	0	0	1	1	2	0	0	0	0	0	0	0	0	2	1	1	1	1	1	1	1	1	0	1	1	2	0	1	1	0	1	2	0	0	0	0	0	0	0	2	1	0	0	0	1
55	1	2	1	0	0	0	2	1	1	0	0	0	2	1	2	1	0	1	2	0	1	0	2	0	0	1	0	1	1	2	1	0	1	1	1	2	2	0	0	0	1	0	0	2	1	1	0	0	2
56	0	2	1	0	0	1	0	0	2	0	0	0	0	0	0	0	0	0	2	1	1	1	2	0	0	0	0	2	0	2	0	0	0	1	2	2	2	0	0	2	1	0	0	2	0	0	0	0	1
57	1	1	2	0	0	0	2	0	1	0	2	0	0	0	0	0	0	1	1	1	1	0	2	0	0	0	0	2	1	2	0	2	1	2	0	2	1	0	0	0	0	0	0	2	0	0	0	0	1
58	1	0	2	0	0	0	2	1	1	0	1	0	1	0	0	0	0	0	2	2	0	1	2	0	0	0	0	2	1	1	1	1	1	1	1	1	1	0	1	0	0	1	1	1	1	0	0	0	0
59	1	1	1	0	0	0	0	0	1	0	1	0	0	0	0	0	0	1	1	1	0	0	1	0	0	1	1	2	1	2	0	0	0	1	0	2	1	1	0	0	0	1	1	2	1	0	0	0	0
60	1	2	1	0	0	0	0	0	2	0	0	0	0	0	0	0	0	0	1	2	0	0	2	0	0	0	0	2	0	2	0	2	2	0	2	0	2	1	1	1	1	1	0	1	1	0	0	0	0
61	0	1	1	0	0	0	1	0	2	0	1	0	2	2	2	0	0	0	1	1	0	0	2	0	0	0	0	2	0	1	2	1	1	0	2	0	2	0	0	0	1	0	0	1	0	1	0	0	0
62	1	1	1	1	1	1	0	0	1	0	0	1	1	1	1	0	0	1	1	1	0	0	2	0	0	0	0	1	1	2	0	2	1	2	0	2	1	0	0	0	0	2	2	2	1	1	0	0	0
63	1	2	0	0	0	0	2	0	0	0	0	0	0	0	0	0	0	1	2	2	0	1	0	1	1	1	0	1	0	1	0	1	1	1	1	1	1	0	0	0	1	2	2	2	2	1	0	0	2
64	1	1	2	0	0	0	1	0	1	0	1	0	1	0	0	0	0	0	2	1	1	0	2	0	0	0	0	1	1	0	0	1	1	2	0	2	1	1	0	0	0	0	0	2	1	0	0	0	0
65	1	1	1	0	0	0	0	0	2	0	0	0	0	0	0	0	0	2	2	2	0	0	1	0	0	0	0	1	1	2	0	1	1	2	0	2	2	0	0	2	1	0	0	2	0	0	0	1	1
66	1	1	1	0	0	0	1	0	2	0	0	0	0	0	0	0	0	2	1	1	1	0	2	0	0	0	0	2	1	2	2	2	2	1	0	2	1	1	0	0	0	0	0	2	1	1	0	0	1
67	1	1	1	0	0	0	2	0	2	0	1	0	0	0	0	0	0	1	1	1	1	0	1	1	1	1	0	1	0	0	1	1	1	1	1	1	0	0	1	0	0	0	0	2	0	0	0	0	1
68	1	2	0	0	0	0	1	0	1	0	1	0	0	0	0	0	0	0	2	1	1	1	2	0	0	0	0	2	1	2	1	1	1	0	2	1	1	1	1	0	0	0	0	2	1	0	1	0	1
69	1	1	1	0	0	0	2	1	1	0	1	0	0	0	0	0	0	0	1	1	0	0	1	0	0	0	0	2	0	2	0	0	2	1	0	2	1	0	0	1	0	1	0	0	1	0	0	0	0
70	1	1	1	0	0	0	1	1	2	0	0	1	2	2	2	1	0	1	1	0	1	0	2	0	0	1	0	2	0	2	0	1	2	1	0	2	2	0	1	1	0	0	0	2	0	0	0	0	1
71	0	1	1	0	0	0	0	0	2	0	0	1	1	1	1	0	0	1	2	2	1	0	1	0	0	1	0	1	1	2	1	2	2	2	0	2	1	0	0	1	0	1	1	2	1	0	0	0	0
72	1	2	1	0	0	0	2	0	1	0	1	0	0	0	0	0	0	0	0	0	0	1	1	1	1	1	1	1	1	2	0	1	2	1	1	2	1	0	0	1	0	0	0	2	0	0	0	0	0
73	1	0	2	0	0	1	1	0	0	0	1	1	1	1	1	0	0	1	1	2	0	0	2	0	0	0	0	1	2	2	1	1	1	0	2	1	0	0	0	0	0	1	1	2	1	1	0	0	1
74	1	1	1	0	0	0	2	0	1	0	1	0	1	0	1	1	1	1	1	1	0	0	2	0	0	1	0	1	2	2	0	2	2	0	1	1	2	0	0	1	0	1	0	1	0	0	0	1	0
75	1	0	1	0	0	0	1	0	1	0	1	0	0	0	0	0	0	1	1	1	0	0	2	0	0	0	0	2	0	2	1	1	2	2	1	2	1	0	0	1	0	0	0	2	0	0	0	0	2
76	0	1	1	0	0	1	2	0	2	0	0	1	1	1	1	0	0	0	1	1	0	0	2	0	0	0	0	1	1	2	1	2	2	0	1	1	0	0	0	0	1	0	0	1	1	0	0	0	1
77	1	1	1	0	0	0	0	0	2	0	0	0	2	1	1	1	0	0	2	2	0	1	1	1	1	1	1	2	1	2	1	1	1	1	1	1	1	0	0	0	0	1	1	1	1	1	0	0	1
78	1	2	1	0	0	0	1	0	2	1	0	0	0	0	0	0	0	0	1	2	0	0	1	1	1	1	0	0	2	2	0	1	1	2	0	2	2	2	0	0	0	0	0	2	1	1	0	0	1
79	0	1	1	0	0	0	1	1	2	0	0	0	0	0	0	0	0	1	1	1	0	0	2	0	0	0	0	2	2	1	0	2	2	0	2	1	2	0	0	0	0	0	0	1	0	1	1	0	1
80	1	1	1	0	0	0	2	0	0	0	1	1	1	1	1	0	0	0	2	2	0	0	0	0	0	0	0	1	2	2	0	0	0	2	0	2	0	0	1	0	0	0	1	2	1	0	1	0	1
81	0	1	1	0	0	0	2	0	0	0	2	1	1	1	1	0	0	1	2	2	0	0	2	0	0	0	0	2	2	2	1	2	2	0	1	1	1	0	0	1	0	1	1	1	1	0	1	1	2
82	1	1	1	0	1	0	2	0	1	0	0	1	2	2	2	0	0	0	2	2	0	1	2	0	0	0	0	1	0	2	0	1	1	1	1	1	2	0	0	2	0	0	0	2	2	1	0	0	0
83	1	1	2	0	0	0	1	0	2	0	0	0	0	0	0	0	1	1	0	0	1	0	0	0	0	0	0	2	1	1	1	2	2	2	1	1	0	1	0	0	0	0	0	2	0	0	0	0	1
84	1	1	1	0	0	0	0	0	2	0	0	0	1	0	0	0	0	0	2	2	0	1	2	0	0	0	0	2	0	2	1	0	0	2	0	2	1	0	0	0	0	1	1	2	1	0	0	1	1
85	0	0	2	0	0	0	2	0	0	0	0	0	1	0	0	0	0	1	2	2	0	1	1	1	1	1	0	0	2	2	0	1	1	1	1	1	1	0	0	0	0	0	0	1	0	1	0	0	1
86	1	2	1	0	0	0	2	1	1	0	0	0	1	1	1	0	0	1	1	1	0	2	2	0	0	0	0	2	2	1	1	1	1	2	0	2	1	0	0	0	0	0	0	0	1	0	0	0	1
87	1	1	1	0	1	0	2	0	0	0	1	0	0	0	0	0	0	1	2	2	0	1	1	1	1	1	0	1	0	1	0	2	2	0	1	1	2	1	1	1	1	0	0	2	0	0	0	0	1
88	1	0	2	0	0	1	1	0	1	0	0	0	1	1	1	0	0	0	2	2	1	1	1	1	1	1	0	1	1	2	0	1	1	0	2	0	2	0	0	2	1	0	1	1	1	1	0	0	1
89	1	0	2	0	0	1	0	0	2	0	0	0	0	0	0	0	0	1	2	2	0	0	0	0	0	0	0	2	0	1	1	1	2	1	1	1	2	1	1	0	1	1	1	2	2	0	0	0	1
90	1	1	1	0	0	0	1	0	1	1	2	1	0	0	0	0	0	1	1	1	0	2	0	1	1	1	0	2	0	2	0	0	1	2	0	2	2	0	0	1	1	0	0	1	0	1	0	0	1
91	1	1	2	0	0	0	2	0	0	0	1	0	0	0	1	1	0	1	1	1	1	0	2	0	0	0	0	1	2	2	0	0	0	2	0	2	1	0	0	1	1	1	0	0	1	0	0	0	1
92	1	1	1	0	0	0	2	0	0	0	0	1	2	2	2	0	0	0	2	2	0	0	1	0	0	0	0	2	0	1	0	1	1	1	1	1	2	0	0	2	1	1	1	2	1	0	0	0	2
93	1	1	1	1	1	1	1	0	1	0	1	0	0	0	0	0	0	0	0	0	1	1	2	0	0	1	0	2	0	2	0	1	1	1	1	2	2	0	0	1	0	0	0	2	0	0	0	1	1
94	1	1	2	0	0	0	1	0	0	0	0	0	0	0	0	0	0	0	2	1	1	0	2	0	0	0	0	1	1	2	0	0	1	2	0	2	0	0	0	0	0	1	1	2	1	1	0	1	1
95	1	2	0	0	0	0	0	0	2	0	0	2	1	1	1	0	0	0	1	1	1	0	1	0	0	1	0	1	0	1	1	1	1	0	1	1	0	0	0	0	0	0	0	1	0	1	0	0	1
96	1	1	2	0	0	0	1	0	1	0	0	1	2	2	2	0	0	0	1	1	0	0	2	0	0	0	0	2	0	2	0	1	2	1	1	2	1	0	0	2	0	1	0	0	1	0	0	0	0
97	1	0	2	0	0	1	1	0	2	0	0	1	1	1	1	0	0	1	2	2	0	0	2	0	0	0	1	2	0	1	0	1	0	0	0	2	0	0	0	0	0	1	0	1	1	0	0	0	0
98	0	2	1	0	0	0	0	0	1	0	1	0	1	0	0	0	0	0	1	1	1	0	1	0	0	0	0	1	1	2	0	0	0	1	1	1	1	0	0	0	0	0	0	2	2	0	0	0	0
99	1	1	1	1	1	2	1	1	2	0	0	0	2	1	1	0	0	0	1	1	0	1	2	0	0	0	0	2	0	2	1	2	2	0	1	1	1	0	0	1	0	0	0	2	2	0	0	0	0
100	1	2	1	0	0	0	1	1	2	0	0	0	0	0	0	0	0	1	2	2	0	1	2	0	0	0	0	2	1	2	2	1	1	0	2	2	0	0	0	1	0	0	0	2	0	1	0	0	1
101	1	1	1	0	1	0	1	0	1	0	1	0	0	0	0	0	0	0	2	2	0	1	2	0	0	0	0	2	1	1	1	0	0	2	0	2	2	0	0	1	0	0	0	2	0	0	0	0	1
102	1	0	2	0	0	1	2	1	1	1	1	1	1	1	1	0	0	0	1	1	0	0	1	0	0	1	0	2	1	2	1	1	2	1	1	1	1	0	0	0	0	0	0	2	0	0	0	0	0
103	0	0	2	0	0	0	2	0	1	0	1	1	1	1	1	0	0	1	1	1	1	1	1	1	1	0	0	1	1	2	1	2	2	0	1	1	1	0	0	1	0	1	0	1	0	0	0	0	0
104	1	0	2	0	0	0	2	1	1	0	0	1	0	0	0	0	0	1	2	2	0	1	0	1	1	1	0	1	2	1	0	0	0	2	0	2	1	1	1	0	0	1	1	2	1	0	0	0	1
105	1	2	0	0	0	0	0	0	2	0	0	1	2	1	1	0	0	0	1	1	1	0	2	0	0	0	1	1	0	1	0	2	2	0	1	1	1	1	0	0	0	1	0	1	2	0	0	0	1
106	1	2	1	0	0	0	1	0	1	0	1	0	0	0	0	0	1	1	1	1	0	0	2	0	0	0	0	2	0	2	0	1	1	1	1	1	1	1	1	0	0	0	0	2	0	0	0	0	0
107	0	2	0	0	0	0	1	0	2	1	0	0	1	0	1	1	0	0	1	1	1	1	2	0	0	0	1	2	2	2	1	1	1	1	0	2	1	0	0	0	0	1	1	1	0	0	1	0	2
108	1	2	1	0	0	0	2	0	0	0	1	0	0	0	0	0	1	2	1	1	1	0	2	0	0	0	0	1	0	1	0	0	0	2	0	2	2	1	0	1	0	1	1	2	0	1	0	0	0
109	0	0	2	0	0	1	1	0	2	0	0	0	1	0	0	0	0	0	1	1	1	1	2	0	0	0	0	2	1	2	2	1	1	2	0	2	1	0	1	0	0	0	0	2	0	0	0	0	1
110	1	0	2	0	0	0	1	1	2	0	0	0	1	0	0	1	1	1	0	0	1	1	1	0	0	0	0	1	1	1	0	1	1	2	2	1	1	1	0	0	0	0	0	2	0	2	0	0	1
111	1	2	0	0	0	0	1	0	1	0	1	1	2	1	1	0	0	0	2	2	0	0	2	0	0	0	0	2	0	2	1	0	0	2	0	2	2	1	1	0	1	0	0	2	0	2	0	0	0
112	1	1	2	0	0	0	0	0	2	0	0	1	2	1	1	0	0	1	1	2	0	0	1	0	0	0	0	1	1	2	0	0	0	2	0	2	2	0	1	0	1	1	1	2	1	0	0	1	2
113	0	2	0	0	0	0	1	0	2	0	1	0	0	0	0	0	1	1	1	1	0	1	1	1	1	1	0	0	1	1	0	1	1	1	1	1	0	0	0	1	0	0	0	2	1	0	0	0	0
114	1	2	0	0	0	0	0	0	2	0	0	0	1	0	0	0	0	0	0	0	0	1	1	0	0	0	0	2	1	1	1	1	1	1	1	1	1	0	0	0	0	1	0	1	1	1	0	0	2
115	1	2	1	0	0	0	2	0	0	0	2	0	1	1	1	0	0	0	1	1	1	1	2	0	0	0	0	1	1	2	0	0	0	2	0	2	2	0	0	2	0	1	1	2	1	1	0	0	0
116	0	1	2	0	0	0	2	0	0	1	2	0	0	0	0	0	0	1	1	1	0	0	2	0	0	0	0	2	0	2	1	2	2	1	1	1	1	0	0	0	0	0	0	2	0	0	2	0	2
117	0	1	2	0	0	1	0	0	2	0	2	0	0	0	0	0	0	1	0	0	1	0	2	0	0	0	0	2	1	1	1	1	1	1	1	1	2	1	1	1	1	1	1	1	1	1	0	0	1
118	0	2	0	0	0	0	2	0	1	0	0	0	0	0	0	0	0	1	1	1	1	0	2	0	0	0	0	1	2	2	0	0	0	1	2	2	1	0	0	1	0	0	0	1	0	0	0	1	0
119	1	1	1	0	0	0	0	0	2	0	0	1	1	1	1	0	0	0	2	1	1	0	1	0	0	0	0	2	1	1	0	1	2	1	0	2	2	1	1	0	1	0	0	2	0	2	0	0	1
120	1	2	0	0	0	0	1	1	2	0	0	1	2	0	0	1	0	1	1	1	1	0	1	1	1	1	0	2	0	2	1	2	2	1	1	1	2	1	0	0	0	0	0	2	0	1	0	0	0
121	1	1	1	0	0	1	1	0	1	0	1	0	1	1	1	0	0	1	1	1	0	0	2	0	0	0	0	2	0	2	1	1	1	2	0	2	1	0	1	0	0	0	0	2	0	0	0	0	0
122	1	1	2	0	0	0	2	1	1	0	0	0	0	0	0	0	0	1	2	2	0	1	0	1	1	1	1	1	1	2	0	1	1	1	0	2	2	0	0	1	1	1	1	2	2	2	0	0	0
123	0	1	1	0	0	0	2	1	2	0	0	0	1	1	1	0	0	0	2	2	0	1	2	0	0	0	0	2	0	2	0	1	1	2	1	2	1	0	0	0	1	1	1	1	1	0	1	0	1
124	1	1	1	0	0	0	2	1	1	0	0	0	1	0	0	0	0	1	1	1	1	0	2	0	0	0	1	2	0	2	0	1	1	1	1	1	2	1	1	0	0	1	0	1	1	0	1	1	1
125	1	2	1	0	0	0	1	0	2	0	1	0	1	0	0	0	0	1	0	0	1	0	2	0	0	0	0	1	1	2	0	1	1	1	1	1	1	1	0	0	0	0	0	1	0	0	1	0	2
126	1	1	1	0	0	1	1	1	2	0	0	0	0	0	0	0	0	0	1	1	0	1	2	0	0	0	0	2	0	2	0	1	2	1	2	2	2	1	0	1	0	0	0	1	0	0	1	0	1
127	0	1	2	0	0	1	2	1	1	0	0	0	1	1	1	0	0	2	0	0	0	0	2	0	0	0	0	2	0	2	0	1	1	1	1	1	2	0	0	2	1	0	0	1	0	0	0	0	1
128	1	1	2	0	0	0	0	0	2	0	0	0	1	1	0	0	0	2	1	1	0	2	0	1	1	1	0	2	0	2	1	2	2	0	1	1	2	0	0	1	0	0	0	1	0	1	0	0	2
129	1	0	2	0	0	2	2	1	2	0	0	0	0	0	0	0	0	0	0	0	0	1	2	0	0	0	0	2	0	2	1	2	2	1	1	1	1	0	0	0	0	1	1	2	1	0	0	0	0
130	1	2	1	0	0	0	1	0	2	0	0	1	1	1	1	0	0	0	1	1	1	1	2	0	0	0	0	1	0	1	1	1	1	1	0	2	2	1	0	1	0	0	0	2	0	2	0	2	2
131	1	0	2	0	0	2	1	0	2	0	1	0	0	0	0	0	0	2	1	1	0	0	2	0	0	0	0	2	0	2	1	2	1	1	0	2	0	0	0	1	0	1	1	2	1	0	1	0	1
132	1	2	0	0	0	0	2	0	0	0	1	1	1	2	1	0	0	0	2	2	1	0	2	0	0	1	0	1	1	2	1	2	2	0	1	1	2	0	1	1	0	0	1	1	1	1	0	0	2
133	1	1	1	0	0	0	2	0	1	0	1	0	0	0	0	0	0	1	2	2	1	1	1	0	0	0	0	1	1	2	0	2	2	0	2	0	1	1	0	0	0	0	0	1	0	1	0	1	0
134	0	2	0	0	0	0	0	0	2	0	0	2	2	2	2	0	0	1	2	2	0	0	2	0	0	0	0	1	1	2	0	2	2	1	1	1	1	0	0	2	0	0	0	1	0	0	0	0	1
135	1	2	1	0	0	0	2	1	1	0	0	0	1	0	0	0	0	1	1	2	0	0	2	0	0	1	0	1	1	2	0	2	2	0	1	1	2	1	1	0	1	0	0	1	0	0	0	0	0
136	1	1	1	0	0	0	1	1	2	0	0	1	2	2	2	1	0	1	1	2	0	0	2	0	0	0	0	1	2	2	0	1	1	1	0	2	0	0	0	0	0	1	1	2	0	2	0	0	1
137	0	1	1	0	0	0	0	0	2	0	1	0	0	0	0	0	1	1	0	0	1	0	1	0	0	1	0	2	0	2	0	2	2	0	2	0	2	0	0	1	0	1	1	2	1	1	0	1	2
138	1	0	2	0	0	1	1	0	2	0	1	0	0	0	1	1	1	2	0	0	2	0	2	0	0	0	0	2	1	1	1	1	2	1	1	1	1	1	0	0	0	1	1	1	0	0	0	1	1
139	0	1	1	0	0	1	0	0	2	0	0	0	0	0	0	0	0	0	1	1	0	0	1	0	0	1	0	2	0	1	0	1	1	0	2	0	1	0	0	0	1	0	0	2	0	0	0	0	1
140	1	2	0	0	0	0	1	0	0	0	1	1	0	0	0	0	0	0	1	1	1	1	2	0	0	1	0	1	0	0	1	1	1	2	1	1	1	0	1	0	0	0	0	2	0	0	0	1	2
141	1	1	1	0	0	1	0	0	2	0	1	0	0	0	0	0	0	0	1	1	0	0	2	0	0	1	0	2	0	2	0	2	2	1	1	2	0	0	0	0	0	0	1	1	1	0	0	0	1
142	1	1	1	0	0	1	1	0	1	0	1	1	1	1	1	0	0	2	0	0	0	0	1	0	0	1	0	1	1	2	0	1	1	2	0	2	1	1	1	0	0	0	0	2	1	0	0	0	0
143	1	1	2	0	0	1	2	1	1	0	1	0	1	1	1	0	0	1	1	1	1	0	2	0	0	0	0	2	0	1	0	2	2	0	1	1	1	0	0	0	0	1	1	2	1	2	0	0	1
144	1	1	1	0	0	1	2	0	1	0	2	1	2	1	1	1	0	0	2	2	0	1	2	0	0	1	0	2	2	2	0	2	2	0	1	1	2	1	1	0	2	0	0	2	0	0	1	0	1
145	1	1	1	1	1	1	1	0	1	0	1	0	1	1	1	0	0	0	1	1	1	1	1	0	0	1	0	2	2	2	0	1	0	0	0	2	1	0	0	0	0	1	0	0	2	1	0	0	0
146	1	2	0	0	0	1	1	0	0	0	1	1	1	1	1	0	0	1	2	2	0	0	2	0	0	1	0	1	2	2	1	2	2	0	1	1	1	0	0	0	0	0	0	1	1	0	0	0	1
147	1	1	1	0	0	0	2	0	1	1	1	0	0	0	0	0	0	0	2	2	0	0	2	0	0	0	0	2	0	2	1	1	1	2	0	2	0	1	0	0	0	1	1	1	0	0	0	1	1
148	1	1	2	0	0	0	2	0	2	0	0	0	0	0	0	0	0	0	2	2	0	1	2	0	0	0	0	2	0	1	0	1	1	1	0	2	1	1	1	0	0	1	1	1	1	0	0	1	1
149	0	1	1	0	0	1	1	0	1	0	1	0	0	0	0	0	1	1	1	1	0	1	2	0	0	0	0	2	1	2	0	1	1	0	2	0	2	0	0	2	0	0	0	2	2	1	0	0	1
150	1	1	1	0	0	0	1	1	2	0	0	0	1	0	0	0	0	1	2	2	0	0	1	1	1	1	0	1	1	2	0	2	2	1	1	1	1	1	1	0	0	0	0	2	0	2	0	1	1
151	1	2	1	0	0	0	2	0	1	0	0	1	1	1	1	0	0	1	2	2	0	0	2	0	0	0	1	1	0	1	0	2	2	1	0	2	2	1	0	1	0	0	0	2	0	2	0	0	0
152	1	1	1	0	0	0	2	0	0	0	1	0	0	0	0	0	0	1	1	1	0	1	2	0	0	1	0	2	0	1	1	1	2	1	1	1	1	0	0	0	0	0	0	0	0	0	0	0	2
153	1	1	2	0	0	0	0	0	1	0	0	0	0	0	0	0	0	2	1	1	0	0	1	0	0	0	0	1	1	2	0	1	2	2	0	2	0	0	0	0	0	0	0	2	0	0	0	0	0
154	1	1	1	0	0	1	1	0	1	0	0	0	1	0	0	0	0	0	2	1	1	0	2	0	0	1	0	1	0	1	1	2	2	0	0	2	2	1	1	0	2	0	1	1	1	1	0	0	1
155	0	1	1	1	1	1	1	0	1	0	0	1	2	1	1	0	0	1	0	0	0	0	2	0	0	0	1	1	1	2	0	1	2	2	0	2	2	0	1	1	0	0	0	1	0	0	0	0	0
156	1	0	1	0	0	0	0	0	2	0	0	0	1	1	1	0	0	1	2	2	0	0	2	0	0	1	0	2	2	2	0	1	2	2	0	2	2	1	0	1	0	0	0	2	0	0	0	0	0
157	1	0	2	0	1	0	1	0	1	1	1	0	1	0	0	0	0	1	1	2	0	1	1	0	0	0	0	2	0	1	0	2	2	1	0	2	1	1	0	0	0	0	0	1	0	0	0	0	0
158	1	2	0	0	0	0	1	0	1	0	1	0	0	0	0	0	0	0	2	1	1	1	1	1	1	1	0	2	1	1	1	1	0	0	0	2	1	0	1	0	0	0	0	2	1	1	0	0	0
159	1	1	0	0	0	0	2	1	1	0	0	0	0	0	0	0	0	0	1	1	0	0	2	0	0	0	0	2	0	2	0	1	1	1	1	1	1	0	0	0	0	1	1	1	1	1	0	0	0
160	0	0	2	0	0	0	1	1	2	0	0	0	0	0	1	1	0	0	0	0	1	0	2	0	0	0	0	2	0	2	0	1	1	1	1	1	2	0	0	1	0	1	1	2	1	2	0	0	1
161	0	2	1	0	0	0	2	0	1	0	1	0	0	0	0	0	0	0	1	1	0	0	2	0	0	0	0	1	0	1	0	1	1	2	0	2	2	0	0	0	1	1	0	1	0	1	1	0	1
162	0	2	0	0	0	0	1	0	2	0	0	0	1	0	1	1	1	1	1	1	0	1	1	1	1	1	0	1	0	1	1	1	2	1	1	2	2	1	1	1	1	0	0	2	1	0	0	0	2
163	0	0	2	0	0	1	1	0	1	0	1	0	1	0	0	0	0	0	2	2	0	0	2	0	0	1	0	1	1	2	0	1	1	2	0	2	0	0	0	0	0	1	1	2	0	0	0	0	1
164	0	1	1	0	0	0	0	0	2	0	0	0	0	0	0	0	0	0	1	1	1	0	2	0	0	0	0	1	2	1	0	1	1	1	1	1	2	0	0	1	0	0	0	1	0	1	0	1	1
165	0	2	1	0	0	0	2	0	1	0	1	0	2	1	1	1	0	1	1	1	1	1	2	0	0	0	0	2	0	1	0	1	2	2	0	2	2	0	0	0	1	0	0	2	1	1	0	0	1
166	0	0	2	0	0	1	1	0	1	0	0	0	0	0	0	0	0	0	2	2	0	1	2	0	0	0	1	2	0	1	0	1	1	2	0	2	1	0	0	2	0	0	0	1	0	0	0	0	0
167	1	0	2	0	0	0	1	0	2	0	0	0	0	0	0	0	0	0	1	1	0	1	1	0	0	0	0	0	2	2	0	1	1	2	2	1	1	0	0	1	0	0	0	1	0	0	0	0	1
168	1	0	2	0	0	1	1	0	1	0	0	0	0	0	1	1	0	1	1	1	0	0	2	0	0	0	0	2	0	1	0	1	1	1	0	2	1	0	0	1	0	0	0	1	0	0	0	0	1
169	1	0	2	0	0	1	1	0	2	0	0	0	0	0	1	1	0	0	2	2	0	1	2	0	0	1	0	1	0	1	1	1	1	1	1	1	1	1	0	0	0	1	1	2	0	0	0	0	1
170	1	1	1	0	0	0	2	0	1	0	1	0	0	0	0	0	0	0	1	1	0	0	1	0	0	0	0	1	1	2	0	2	1	1	0	2	0	0	0	0	0	0	1	2	1	1	0	1	1
171	1	0	2	0	0	1	1	0	1	0	1	2	2	2	2	0	0	1	0	1	1	1	2	0	0	0	0	2	1	2	1	1	0	0	0	2	2	0	0	1	1	0	0	2	1	1	1	0	2
172	1	1	1	0	0	0	2	1	1	0	0	0	1	1	1	0	0	1	1	1	0	1	1	0	0	0	0	2	0	2	0	0	1	2	0	2	1	0	0	0	0	0	0	2	0	0	1	0	1
173	1	1	1	0	0	0	0	0	2	0	0	0	0	0	0	0	0	0	2	1	1	0	2	0	0	0	0	2	0	2	0	1	1	2	0	2	1	0	0	0	0	0	0	1	0	0	0	0	1
174	1	1	2	0	0	0	0	0	2	0	0	1	1	1	1	0	0	0	1	1	0	1	1	0	0	0	0	2	1	1	0	0	0	2	0	2	2	0	0	1	0	1	1	2	1	2	0	0	1
175	1	2	0	0	0	0	2	0	1	0	0	0	1	0	0	0	0	0	1	1	1	2	2	0	0	0	0	1	1	2	1	1	1	2	0	2	2	0	0	1	0	0	0	2	1	0	0	0	0
176	1	1	1	0	0	0	1	1	2	0	0	0	1	0	0	0	0	1	2	2	0	1	2	0	0	0	0	2	0	2	0	2	2	0	1	1	2	0	0	2	1	0	0	1	0	0	0	0	1
177	1	2	0	0	0	0	1	0	2	0	1	0	2	1	2	1	0	1	2	2	0	0	2	0	0	1	0	2	1	2	0	1	2	2	0	2	2	0	0	1	0	0	0	2	0	0	1	0	1
178	1	0	2	0	0	1	2	0	1	0	0	0	1	0	0	0	0	0	1	1	1	0	2	0	0	0	0	2	1	1	1	2	2	1	1	1	1	1	0	0	0	1	0	0	2	0	0	0	1
179	1	0	2	0	1	0	2	0	0	0	0	0	1	1	1	0	0	0	2	1	1	0	2	0	0	0	0	1	1	2	1	0	0	1	0	2	2	0	0	1	1	0	0	2	0	0	0	0	1
180	1	1	2	0	0	0	0	0	2	0	0	0	0	0	0	0	0	0	0	0	1	1	1	0	0	0	0	1	1	2	0	0	1	1	1	2	1	1	0	0	0	0	0	0	2	1	0	0	1
181	1	2	2	0	0	0	1	0	1	0	0	0	0	0	0	0	0	0	1	1	0	0	2	0	0	0	0	2	1	2	1	2	2	0	1	1	0	0	0	0	0	0	1	2	1	0	1	1	2
182	1	1	2	0	0	1	2	1	1	0	0	0	0	0	0	0	0	0	1	1	0	0	2	0	0	0	0	0	2	2	0	2	2	1	1	1	2	1	0	1	0	1	0	0	1	0	0	1	2
183	1	2	1	0	0	0	1	0	1	1	1	0	0	0	0	0	0	0	1	1	1	0	2	0	0	0	0	2	0	2	0	2	2	2	0	2	1	0	0	2	0	0	0	1	0	0	0	0	1
184	0	1	2	0	0	0	2	0	1	0	0	0	1	0	0	0	0	1	1	1	0	0	2	0	0	0	0	2	0	2	1	1	2	1	1	1	0	0	0	0	0	0	0	1	0	1	0	1	0
185	1	1	1	1	1	1	0	0	1	0	0	0	1	1	1	0	0	1	2	2	0	1	2	0	0	0	0	1	1	2	0	1	1	1	1	1	1	0	0	0	0	0	0	2	0	0	0	0	0
186	1	0	2	0	0	0	0	0	2	0	0	0	1	0	1	1	0	1	1	1	0	1	2	0	0	1	0	2	1	1	0	2	2	0	2	0	1	1	1	0	0	0	1	1	1	1	0	0	1
187	1	1	1	0	0	0	1	0	1	0	0	2	2	2	2	0	0	0	1	1	1	0	1	0	0	1	0	1	2	1	0	1	1	2	0	2	2	0	0	1	1	0	0	2	0	0	0	0	1
188	0	1	1	0	0	0	2	0	1	0	1	0	0	0	0	0	0	0	0	1	1	0	2	0	0	0	1	2	1	2	0	1	1	1	0	2	1	0	0	1	0	2	2	2	1	1	0	0	0
189	0	1	1	0	0	0	1	0	1	0	0	0	0	0	0	0	0	0	1	1	0	1	2	0	0	0	0	1	0	1	0	1	1	2	0	2	0	0	0	0	0	0	0	2	0	0	0	0	0
190	1	0	2	0	0	0	2	0	0	0	1	0	1	0	0	0	0	1	2	2	1	0	2	0	0	0	0	2	1	2	1	1	1	1	1	1	1	1	0	0	0	0	0	1	0	0	0	0	1
191	1	0	2	0	0	1	2	0	0	0	0	1	2	1	1	0	0	0	1	1	0	0	2	0	0	0	0	0	2	2	0	1	1	1	1	1	2	0	0	1	0	1	1	1	1	0	1	0	1
192	1	1	2	0	0	0	1	0	1	0	0	0	1	0	0	0	0	0	2	1	1	1	1	1	1	1	0	2	0	2	1	1	1	1	1	2	2	0	0	0	1	0	0	2	1	1	1	0	1
193	0	1	2	0	0	0	1	1	2	0	0	1	1	1	1	0	0	0	1	2	0	0	2	0	0	1	0	0	1	2	0	1	1	1	1	1	0	0	0	0	0	1	1	2	0	0	1	0	1
194	1	2	0	0	0	1	0	0	2	0	1	0	2	0	0	0	0	0	2	2	0	1	2	0	0	0	1	2	0	2	0	1	1	1	0	2	0	0	0	0	0	1	1	2	1	1	0	0	1
195	1	1	1	0	0	0	1	1	2	0	0	2	1	1	1	0	0	2	1	1	1	0	2	0	0	0	0	2	0	1	0	1	2	0	0	2	2	0	0	1	0	0	0	1	0	0	0	0	0
196	0	1	2	0	0	0	2	1	1	0	1	0	0	0	1	1	0	1	1	1	0	0	2	0	0	0	0	2	0	2	0	2	2	0	1	1	1	0	0	0	0	0	0	2	1	1	0	0	1
197	1	1	1	1	1	1	1	1	2	0	0	0	0	0	0	0	0	2	1	1	1	1	2	0	0	0	0	2	1	1	1	2	2	1	0	2	2	0	0	1	1	0	0	2	0	0	0	0	0
198	1	1	1	1	1	2	2	0	0	0	1	0	1	0	0	0	0	0	1	1	0	1	1	1	1	1	0	2	0	2	1	1	1	2	0	2	2	2	0	0	0	1	1	2	1	0	0	0	1
199	1	1	1	0	0	0	2	0	0	1	2	0	2	1	1	0	1	2	1	1	1	1	2	0	0	0	0	1	0	1	0	0	0	2	0	2	1	0	0	1	0	0	0	2	0	1	0	0	1
200	1	0	1	0	0	0	1	0	2	1	0	0	1	0	0	0	0	0	0	0	1	0	2	0	0	0	0	2	1	2	0	1	2	2	0	2	0	0	1	0	0	0	0	2	1	1	0	0	1
201	1	1	1	0	0	1	1	0	2	1	1	1	1	1	1	0	0	0	1	0	1	1	1	1	1	1	0	1	0	1	0	0	0	1	1	1	2	0	0	1	0	0	0	2	0	0	0	0	0
202	1	1	1	0	0	0	0	0	2	0	1	0	0	0	0	0	0	1	1	1	0	1	1	0	0	1	0	2	0	2	0	0	1	1	1	2	2	1	1	0	0	0	0	2	2	0	0	0	0
203	1	1	0	0	0	0	2	0	0	0	0	0	2	1	1	0	1	2	1	1	1	1	2	0	0	0	0	2	0	2	0	2	2	0	1	1	1	0	0	0	0	0	0	1	0	0	0	0	0
204	0	1	1	0	0	0	2	0	0	0	2	0	0	0	0	0	0	0	1	1	0	2	0	1	1	1	0	2	1	2	0	0	1	1	0	2	0	0	0	0	0	0	0	2	0	0	0	0	1
205	1	0	2	0	0	1	1	0	0	0	1	0	1	0	0	0	0	0	2	1	1	0	2	0	0	0	0	2	1	1	0	0	0	2	0	2	1	1	0	0	0	0	0	2	1	2	0	0	0
206	1	1	0	0	0	0	2	0	1	0	0	1	1	1	1	0	0	0	2	2	1	0	1	1	1	2	0	1	2	2	0	1	1	1	1	2	1	0	0	1	0	0	0	2	1	0	1	0	1
207	1	1	2	0	0	0	0	0	2	0	0	0	2	1	1	0	0	1	0	0	1	1	1	1	1	1	0	1	0	1	1	1	1	1	1	1	1	0	0	1	0	0	0	0	0	0	0	0	1
208	1	2	0	0	0	0	1	0	0	0	0	1	1	1	1	0	0	0	1	1	0	0	2	0	0	0	0	1	1	2	0	0	0	1	0	2	2	0	0	1	0	0	0	2	1	1	1	0	2
209	1	2	1	0	0	0	0	0	2	0	0	0	2	0	0	1	1	2	1	1	0	0	2	0	0	0	0	1	1	2	0	1	1	2	0	2	2	1	0	0	0	1	1	1	1	1	0	1	1
210	0	2	1	0	0	0	1	1	2	0	1	1	2	1	1	0	0	1	1	1	0	0	2	0	0	0	0	2	1	2	2	2	2	1	0	2	0	0	0	0	0	0	0	1	0	0	0	0	0
211	0	1	1	0	0	0	1	2	2	0	0	2	1	1	1	0	0	0	0	0	1	0	2	0	0	0	0	2	0	2	1	2	2	0	2	0	0	0	0	0	0	0	0	1	0	0	0	0	0
212	1	1	2	0	0	0	2	0	0	0	2	1	1	1	1	0	0	0	1	1	1	1	2	0	0	0	0	2	0	2	1	2	2	0	1	1	0	0	0	1	0	0	0	0	0	0	0	0	1
213	0	2	1	0	0	0	1	1	2	0	0	0	0	0	0	0	0	0	0	0	0	0	2	0	0	0	1	2	1	2	0	1	1	0	2	1	2	0	0	2	0	0	0	1	1	0	0	0	0
214	1	1	2	0	0	1	1	0	1	1	1	0	0	0	0	0	0	1	1	2	0	1	1	1	1	1	1	1	1	2	0	1	1	1	0	2	0	0	0	0	0	0	0	2	0	0	0	0	1
215	1	1	1	0	0	0	1	0	0	1	2	1	2	1	1	0	0	0	2	2	0	0	1	1	1	1	0	1	2	2	1	1	1	0	2	0	0	0	0	0	0	0	0	2	1	1	0	0	1
216	1	0	2	0	0	1	2	0	0	0	1	0	0	0	0	0	0	0	1	1	0	0	1	0	0	0	0	2	0	2	1	2	2	1	0	2	1	0	0	0	0	0	0	2	0	1	0	1	1
217	1	1	1	0	0	0	1	0	1	0	1	0	1	0	0	0	0	1	2	2	0	1	1	0	0	0	0	2	1	1	0	1	1	1	2	1	2	0	0	2	0	0	0	1	0	1	0	0	0
218	1	2	0	0	0	0	0	0	2	0	0	0	0	0	0	0	0	0	0	1	0	0	2	0	0	0	0	1	1	2	0	2	2	2	0	2	2	0	0	1	0	0	0	1	0	0	0	1	1
219	1	0	2	0	0	1	1	0	1	1	1	1	2	2	2	0	0	0	1	2	0	0	1	0	0	0	0	2	0	1	0	1	2	2	1	2	1	0	0	1	0	1	1	1	1	1	0	0	0
220	1	0	2	0	0	0	2	0	0	0	0	1	1	0	0	1	0	1	2	2	0	0	2	0	0	1	0	1	1	2	0	0	0	2	0	2	1	1	1	0	0	0	0	1	1	0	0	0	1
221	1	1	1	0	0	0	1	0	2	0	0	1	1	1	1	0	0	0	2	2	0	1	2	0	0	0	0	2	0	2	0	1	1	0	2	2	1	0	0	1	0	0	0	0	0	0	0	0	1
222	1	1	1	0	0	0	2	1	1	0	0	1	0	0	0	0	0	0	2	2	1	0	2	0	0	0	0	2	0	2	1	1	1	0	1	1	0	0	0	0	0	0	0	2	0	0	0	0	1
223	0	2	0	0	0	0	0	0	2	0	1	0	0	0	0	0	0	0	2	1	1	0	2	0	0	0	0	1	1	2	0	1	2	1	0	2	2	1	0	1	0	0	0	2	1	0	1	0	1
224	1	1	0	0	0	0	2	0	0	0	0	0	0	0	0	0	0	1	1	2	0	1	2	0	0	0	0	2	0	1	1	0	0	2	0	2	2	0	0	1	0	1	1	2	1	0	0	0	0
225	0	2	1	0	0	0	2	0	0	0	2	0	1	0	0	0	0	2	2	2	0	0	1	0	0	0	0	2	2	1	0	2	2	1	0	2	1	0	0	0	0	1	1	2	1	1	0	0	0
226	1	2	1	0	0	0	0	0	2	0	0	2	2	2	2	0	0	1	0	0	0	1	1	0	0	0	0	1	2	2	1	2	2	2	1	1	1	1	0	0	0	1	1	2	1	2	0	0	0
227	0	1	1	0	0	0	1	1	2	0	0	1	1	1	1	0	0	1	1	1	0	0	2	0	0	0	0	2	0	2	1	1	1	1	0	2	2	0	1	1	0	0	0	0	0	0	0	0	0
228	0	1	2	0	0	1	1	0	1	0	1	2	2	1	1	1	0	0	1	1	1	0	1	0	0	0	0	1	0	1	0	0	0	1	2	2	1	0	0	1	0	0	0	2	1	1	0	0	1
229	1	1	1	0	0	1	1	0	1	0	0	0	0	0	0	0	0	1	2	2	1	0	1	0	0	1	1	2	1	2	0	1	2	1	1	1	2	0	0	1	0	0	0	2	0	0	0	2	2
230	1	1	1	0	0	0	0	0	2	0	0	1	1	1	1	0	0	0	2	2	0	0	1	0	0	0	0	1	1	2	0	2	2	2	0	2	0	0	0	0	0	0	0	1	0	1	0	0	1
231	0	1	1	0	0	0	1	1	1	1	0	1	2	1	1	0	0	0	1	1	0	1	0	1	1	1	0	2	1	2	2	0	0	2	0	1	0	0	0	0	0	0	1	2	1	0	0	0	2
232	1	2	0	0	0	0	2	0	2	0	0	0	0	0	0	0	0	0	1	1	0	0	2	0	0	1	0	1	1	2	0	1	1	1	1	1	1	1	0	0	0	0	0	2	1	0	0	1	2
233	1	1	2	0	0	0	1	0	1	1	1	1	1	1	2	1	0	0	1	1	1	1	1	1	1	1	0	2	0	2	0	1	1	1	1	1	2	0	0	2	1	1	1	2	1	0	1	1	2
234	1	2	0	0	0	0	0	0	2	0	0	0	0	0	0	0	0	0	2	1	1	0	2	0	0	0	0	2	1	2	1	0	1	2	0	2	0	0	0	0	0	0	0	1	0	0	1	0	2
235	1	2	0	0	0	0	2	0	1	0	2	0	0	0	0	0	0	1	0	0	1	0	2	0	0	0	0	2	1	2	0	1	1	1	0	2	2	0	0	2	0	0	0	1	0	1	0	0	0
236	1	1	1	0	0	0	2	1	1	0	0	0	1	0	0	0	0	0	2	2	0	0	1	0	0	0	0	2	0	1	0	1	1	0	1	1	1	0	0	0	0	0	0	2	1	1	0	0	1
237	0	2	0	0	0	0	1	0	1	0	0	0	0	0	0	0	0	1	1	0	1	0	2	0	0	0	0	2	1	2	2	1	2	1	2	1	2	0	0	2	0	0	0	1	0	1	0	1	2
238	1	1	1	0	0	0	0	0	2	0	0	0	0	0	0	0	0	1	2	2	0	0	2	0	0	0	0	2	0	2	0	1	1	1	1	1	2	0	0	1	0	0	0	1	1	0	0	0	1
239	1	1	1	0	0	0	0	0	2	0	0	1	2	1	1	0	0	0	1	1	1	0	2	0	0	0	1	1	0	1	0	1	1	2	0	2	1	0	0	1	0	0	0	2	0	0	0	0	1
240	1	1	1	1	1	2	2	0	0	0	1	1	2	1	1	0	0	0	2	2	0	1	1	0	0	0	0	2	0	2	0	0	0	2	0	2	1	0	0	0	0	0	0	1	0	1	0	1	1
241	1	1	2	0	0	0	1	1	2	0	0	0	0	0	0	0	0	0	1	1	0	1	2	0	0	0	0	2	1	1	0	1	1	2	1	2	1	0	0	1	0	1	1	2	0	2	0	0	1
242	1	1	1	0	0	0	0	0	2	0	0	0	2	1	1	0	0	0	1	1	0	0	1	0	0	0	2	2	1	2	1	1	1	1	0	2	2	0	0	2	1	0	0	1	1	1	1	0	1
243	1	1	1	1	1	1	2	1	1	0	0	0	0	0	0	0	0	0	1	1	0	0	2	0	0	0	0	2	1	2	0	1	1	2	2	1	1	0	0	0	0	1	0	1	2	0	0	1	1
244	0	1	1	0	0	0	2	1	1	0	0	0	1	0	0	0	0	0	2	2	0	0	2	0	0	0	0	1	1	2	1	2	2	1	1	1	1	0	0	1	0	0	0	2	0	0	0	1	2
245	1	2	0	0	1	0	0	0	2	0	2	0	0	0	0	0	0	0	1	2	0	0	0	0	0	0	0	2	2	1	1	0	0	2	0	2	1	0	1	0	0	1	0	0	1	0	0	0	1
246	1	1	0	0	0	0	2	0	1	0	0	0	0	0	0	0	0	0	0	0	1	1	0	0	0	0	0	1	1	2	0	1	2	1	2	1	1	0	0	0	0	0	0	2	1	1	0	0	1
247	1	0	2	0	0	0	1	1	2	0	0	0	0	0	0	0	0	0	2	2	1	1	2	0	0	1	0	2	0	2	0	0	0	2	0	2	1	0	0	1	0	0	0	2	0	0	0	2	2
248	0	1	1	0	0	1	1	0	0	0	1	1	1	1	1	0	0	2	1	1	1	1	1	1	1	1	0	2	1	2	2	0	1	1	1	2	0	0	0	1	0	1	1	1	0	0	0	0	0
249	1	1	1	0	0	0	1	1	2	0	0	1	1	1	1	0	1	1	1	1	0	0	2	0	0	0	0	2	0	2	1	2	2	2	1	1	1	0	0	2	0	0	0	1	0	1	0	0	0
250	1	1	1	0	0	1	1	1	2	0	0	1	1	1	1	0	0	0	1	1	1	0	2	0	0	0	0	1	1	2	1	0	1	2	0	2	1	1	0	0	0	0	0	0	0	0	0	0	1
251	1	2	0	0	0	0	1	0	1	0	1	1	1	1	1	0	1	1	0	0	1	0	1	0	0	0	1	2	0	2	1	1	2	2	0	2	2	1	1	0	1	0	0	2	0	0	1	0	1
252	1	2	0	0	0	0	1	0	1	0	1	1	0	0	0	0	0	1	1	2	0	0	1	0	0	0	1	2	2	2	1	1	1	2	0	2	2	0	0	2	0	0	0	1	0	0	1	0	1
253	1	0	2	0	0	0	1	0	2	0	0	0	1	0	0	0	0	0	2	2	0	1	2	0	0	0	1	1	0	1	0	1	1	1	1	2	0	0	0	0	0	0	1	1	1	1	0	0	1
254	1	1	1	0	0	0	0	0	2	0	2	0	1	0	0	0	0	0	2	2	1	1	1	0	0	0	0	1	1	2	0	1	2	2	0	2	1	0	0	0	1	0	0	2	1	1	0	0	0
255	1	1	1	0	0	0	1	0	1	0	1	0	0	0	0	0	0	1	0	0	1	0	2	0	0	1	0	0	1	1	0	0	1	2	0	2	2	0	1	1	0	0	0	0	0	0	0	0	2
256	1	2	1	0	0	0	2	0	0	0	0	0	1	1	1	0	0	0	1	1	1	0	2	0	0	0	0	2	1	2	1	1	2	1	1	1	2	1	1	0	1	0	0	2	0	0	0	1	0
257	1	2	0	0	0	0	0	0	2	0	0	0	0	0	0	0	0	2	1	1	0	0	2	0	0	0	0	1	0	1	0	2	2	0	2	0	2	0	0	1	1	1	1	1	1	1	0	0	1
258	1	0	2	0	1	0	1	0	1	0	1	0	2	0	0	0	0	1	2	2	0	0	2	0	0	0	0	2	2	0	0	0	0	0	1	1	1	0	0	1	0	0	0	2	0	1	1	0	1
259	1	0	2	0	0	1	0	0	2	0	0	0	0	0	1	1	0	0	2	2	0	0	2	0	0	0	0	1	0	1	0	1	1	2	2	1	2	0	0	0	0	0	0	2	0	2	0	1	1
260	1	1	2	0	0	0	0	0	2	0	0	0	1	0	0	0	0	0	0	0	1	0	2	0	0	0	0	2	0	2	1	2	2	1	0	2	2	0	0	1	0	0	0	1	1	0	0	0	1
261	1	2	1	0	0	0	2	0	0	0	0	0	0	0	0	0	0	0	1	1	0	1	2	0	0	0	0	1	1	2	0	0	0	1	2	2	0	0	0	0	0	0	0	2	0	0	1	1	2
262	1	0	2	0	0	1	2	1	1	0	1	0	0	0	0	0	1	1	0	0	1	1	1	1	1	1	0	2	0	2	0	1	1	2	0	2	1	0	0	0	0	0	0	2	1	1	0	0	0
263	0	1	1	1	1	1	2	0	1	0	0	0	0	0	0	0	0	0	2	1	1	1	2	0	0	0	0	2	1	2	2	2	2	0	1	1	1	0	0	0	0	1	0	0	1	0	0	0	2
264	1	0	2	0	0	0	1	0	2	0	0	1	1	0	0	1	0	0	2	2	0	0	2	0	0	0	0	1	1	2	0	1	1	2	1	2	1	0	1	0	0	0	0	2	1	2	1	1	1
265	1	2	0	0	0	0	0	0	2	0	0	0	0	0	0	0	1	1	2	2	1	0	2	0	0	0	1	1	0	1	0	1	1	2	0	2	1	0	0	0	0	0	0	1	0	1	0	0	1
266	0	0	2	0	0	0	1	0	1	0	0	0	0	0	0	0	0	0	0	0	1	0	1	0	0	0	0	1	1	2	0	1	1	0	2	0	1	0	0	0	1	2	2	2	2	1	0	0	0
267	0	0	2	0	0	1	1	0	2	0	0	1	1	1	1	0	0	0	2	1	0	0	2	0	0	0	0	1	0	2	0	1	2	1	1	1	2	0	0	1	0	0	0	1	0	0	1	0	2
268	1	1	1	0	0	0	2	0	2	0	1	0	0	0	0	0	0	0	2	2	0	0	2	0	0	0	0	1	1	0	0	2	2	1	2	1	1	0	0	1	0	0	0	1	0	0	0	0	1
269	0	1	1	1	1	1	1	0	1	0	2	1	1	1	1	0	0	2	2	2	0	0	2	0	0	0	0	0	1	2	0	1	1	1	1	1	1	0	1	0	0	0	0	2	0	1	0	0	1
270	1	2	1	0	0	0	1	0	2	0	0	0	0	0	0	0	0	1	1	1	0	0	2	0	0	0	0	2	0	2	1	1	1	1	1	2	1	0	0	0	0	0	0	2	1	0	0	0	0
271	1	2	0	0	0	0	1	0	1	0	0	0	1	1	2	1	0	0	1	1	1	0	2	0	0	0	0	2	0	2	1	0	0	2	0	2	1	0	0	0	0	0	0	1	1	0	0	0	0
272	1	2	0	0	0	0	1	0	1	0	1	0	1	1	0	0	0	0	1	1	1	0	2	0	0	0	0	2	1	1	0	2	2	1	1	1	0	1	0	0	0	1	0	1	1	0	0	0	0
273	0	1	1	0	0	1	0	0	2	0	0	0	2	0	0	0	0	0	1	1	1	1	1	0	0	0	0	2	0	1	1	1	2	1	0	2	1	0	0	1	0	1	1	2	1	0	0	0	1
274	1	1	2	0	0	0	0	0	2	0	0	0	1	0	0	1	0	1	2	2	0	0	1	0	0	0	0	2	1	2	0	1	0	2	0	2	0	0	0	0	0	0	0	2	1	1	0	0	0
275	1	1	1	0	0	1	0	0	2	0	0	0	0	0	0	0	1	0	2	1	1	0	2	0	0	0	0	2	0	2	0	1	2	1	1	2	1	0	0	1	0	0	0	1	0	0	0	0	1
276	1	1	1	0	0	0	2	1	1	0	1	0	2	1	1	1	0	0	1	2	0	0	2	0	0	0	1	2	1	2	0	0	0	2	0	2	2	0	0	2	0	0	0	2	0	0	0	0	0
277	1	2	1	0	0	0	2	0	1	0	1	1	2	2	2	0	0	0	1	2	0	0	2	0	0	1	0	2	0	2	0	1	1	1	0	2	1	1	0	0	0	1	0	1	0	0	0	0	1
278	1	0	2	0	0	0	1	0	1	0	0	0	1	0	0	0	0	0	1	1	0	1	1	1	1	2	0	2	0	2	0	0	2	2	0	2	1	0	0	0	0	0	0	2	1	1	0	2	2
279	1	2	2	0	0	0	1	1	2	0	0	0	0	0	0	0	0	0	2	1	1	0	2	0	0	0	0	2	1	1	0	0	0	2	0	1	1	0	1	0	0	0	0	2	0	0	0	0	1
280	1	2	1	0	0	0	1	0	1	0	1	0	2	1	2	1	0	0	0	0	0	0	2	0	0	1	0	2	0	2	0	1	1	0	1	1	0	0	0	0	1	0	0	1	1	1	0	0	0
281	1	1	1	0	0	0	2	0	0	0	2	1	1	1	1	0	1	1	1	1	0	1	2	0	0	0	0	2	1	1	0	2	2	0	2	0	2	1	0	1	0	0	0	1	0	0	1	0	2
282	1	2	1	0	0	0	1	0	1	0	0	0	1	0	0	0	0	1	1	1	0	0	2	0	0	0	0	2	1	0	0	1	1	1	1	0	1	0	0	0	0	0	0	2	0	2	0	0	2
283	1	0	2	0	0	1	2	0	2	0	1	1	2	1	1	0	1	1	2	2	1	0	1	0	0	0	0	2	1	2	0	1	1	1	1	1	1	0	0	2	0	0	0	1	0	0	1	1	2
284	1	2	0	0	0	0	0	0	1	0	1	0	0	0	0	0	0	1	2	2	0	0	2	0	0	0	0	1	2	2	0	0	0	1	1	1	0	0	0	0	0	0	0	1	1	0	0	0	1
285	1	2	1	0	0	0	0	0	1	0	1	1	1	1	1	0	0	0	1	1	0	0	2	0	0	0	0	2	0	2	0	1	1	2	0	2	2	0	0	1	0	0	0	1	0	0	0	0	1
286	1	1	2	0	0	0	1	0	0	0	1	0	1	1	1	0	0	0	0	0	0	2	1	1	1	1	0	2	0	1	1	0	2	2	0	2	1	0	0	0	0	0	0	1	1	0	0	0	1
287	1	0	1	0	0	0	1	0	2	1	1	0	1	0	0	0	0	1	1	1	0	1	2	0	0	0	0	1	2	2	1	1	2	0	2	1	1	0	0	0	0	2	2	2	2	1	0	0	0
288	0	2	0	0	0	0	0	0	1	0	1	0	1	1	1	0	0	0	2	2	0	2	0	1	1	1	0	1	1	2	0	2	2	1	0	2	1	0	0	0	0	0	0	2	0	0	0	0	1
289	1	2	0	0	0	0	2	0	1	0	0	1	1	1	1	0	0	0	1	1	1	0	2	0	0	0	1	2	0	2	0	1	1	1	1	1	0	1	0	0	0	0	0	2	0	0	0	0	1
290	0	0	2	0	0	0	2	0	1	0	1	0	0	0	0	0	1	1	0	0	1	0	2	0	0	0	0	1	1	2	0	1	1	1	1	1	0	0	0	0	0	0	0	1	0	0	0	0	0
291	0	1	2	0	0	0	1	0	1	0	1	0	1	0	0	0	0	2	1	1	0	1	2	0	0	0	1	2	1	2	0	1	1	1	0	2	1	0	0	0	0	1	1	2	1	2	0	0	1
292	0	2	2	0	0	0	2	0	1	0	1	0	0	0	0	0	0	0	1	1	0	0	2	0	0	0	0	2	2	2	1	0	1	1	1	2	2	1	1	0	0	0	0	1	0	1	0	0	2
293	1	1	1	0	0	1	1	1	2	0	0	0	0	0	0	0	0	0	2	2	0	1	1	1	1	1	0	1	0	1	0	0	0	1	0	2	2	0	0	2	0	0	0	2	1	0	0	1	2
294	0	1	1	0	0	1	0	0	2	0	0	0	0	0	0	0	0	0	1	2	0	1	1	0	0	0	0	2	0	2	0	1	2	0	2	1	2	0	0	0	0	1	1	2	1	1	0	0	1
295	1	1	1	0	0	0	0	0	2	0	0	0	1	1	1	0	0	1	1	1	0	0	2	0	0	0	0	1	0	1	0	1	1	1	0	2	0	0	0	0	0	0	0	1	0	0	0	2	2
296	1	1	2	0	0	0	2	1	1	0	0	1	2	2	2	1	0	0	1	2	0	0	2	0	0	1	0	2	0	2	0	0	1	1	0	2	1	0	0	1	0	1	0	1	0	1	1	0	1
297	1	1	1	0	0	1	2	0	1	0	1	0	0	0	0	0	0	2	1	1	1	0	0	0	0	0	0	2	1	1	0	0	0	1	1	1	1	0	0	1	1	1	0	1	0	0	0	0	0
298	1	2	0	0	0	0	1	1	2	0	0	0	1	1	1	1	0	0	0	1	0	0	2	0	0	0	1	1	1	2	0	1	1	1	1	1	0	0	0	1	0	2	1	2	1	0	0	0	1
299	1	1	0	0	0	0	1	0	1	0	1	0	1	0	0	0	0	2	1	1	1	0	2	0	0	0	0	2	1	2	1	0	1	2	0	2	0	0	1	0	0	0	0	0	2	1	0	0	1
300	0	1	2	0	0	0	0	0	2	0	1	1	1	1	1	0	1	1	0	0	1	0	1	0	0	0	0	2	0	2	0	1	1	1	1	1	2	1	0	0	0	2	2	2	2	1	0	1	2
301	1	1	1	0	0	0	1	1	2	0	0	0	0	0	0	0	0	0	0	0	0	0	2	0	0	0	0	2	0	2	2	2	2	0	1	1	1	0	1	0	0	1	1	2	2	1	0	0	2
302	1	0	2	0	0	0	1	0	0	1	2	0	0	0	0	0	0	0	1	1	0	0	1	0	0	1	0	1	1	2	0	0	0	2	0	2	2	1	0	1	0	0	0	2	1	0	0	0	0
303	1	1	2	0	0	0	0	0	2	0	0	0	1	1	1	1	0	0	2	2	0	0	2	0	0	0	0	2	0	1	0	2	2	0	1	1	2	1	0	1	0	1	0	0	1	1	0	0	1
304	1	0	2	0	0	0	1	0	1	0	1	0	0	0	0	0	0	1	0	0	1	1	1	1	1	1	0	2	2	1	1	1	1	1	0	2	2	0	0	1	0	0	0	2	1	0	0	0	2
305	1	0	2	0	0	1	2	0	1	0	0	0	0	0	0	0	0	0	0	0	0	0	2	0	0	1	0	1	1	0	0	2	2	0	1	1	1	0	0	0	0	0	0	2	0	1	0	0	1
306	1	1	1	0	0	0	1	0	1	0	0	0	0	0	0	0	0	1	2	2	0	0	1	0	0	0	0	1	1	2	0	1	1	1	1	1	1	0	0	0	0	0	0	1	0	0	1	1	2
307	0	0	2	0	0	2	2	1	1	0	0	1	1	1	1	0	0	0	2	2	0	0	0	0	0	1	0	2	0	1	0	1	2	2	0	2	2	0	0	2	0	0	0	2	0	1	0	0	1
308	0	0	2	0	0	2	0	0	2	0	0	0	0	0	0	0	0	1	1	2	0	0	2	0	0	0	0	2	0	2	1	0	0	2	1	1	2	2	0	0	0	1	1	2	0	0	0	0	1
309	1	2	1	0	0	0	0	0	1	0	1	1	2	1	1	0	0	1	2	2	1	1	2	0	0	0	0	2	1	2	0	1	2	2	1	2	1	0	0	1	0	0	0	1	0	0	0	0	1
310	1	0	2	0	0	1	2	1	1	0	1	1	2	1	1	0	0	0	2	2	0	0	1	0	0	0	0	2	2	2	0	1	2	2	1	2	2	0	0	1	0	1	1	2	0	0	0	1	1
311	1	1	1	0	0	0	0	0	2	0	0	1	1	1	2	1	0	1	0	0	1	0	2	0	0	0	0	2	0	2	0	0	0	2	0	2	1	0	0	1	0	0	0	2	0	1	0	1	1
312	0	1	2	0	0	0	2	0	1	0	0	0	0	0	0	0	0	0	1	1	1	0	2	0	0	0	0	0	1	2	0	1	1	1	0	2	0	0	0	1	0	0	0	1	0	1	0	0	1
313	1	1	1	0	0	0	1	1	2	0	0	1	1	1	1	0	0	0	2	1	1	0	2	0	0	0	0	0	1	2	0	1	2	1	0	2	1	0	0	1	0	2	2	2	1	1	0	0	2
314	1	1	2	0	0	0	2	1	1	0	1	0	1	1	2	1	0	0	0	0	1	1	0	0	0	1	0	2	2	2	1	0	0	2	1	1	0	0	0	0	0	0	0	1	0	0	0	0	0
315	0	1	1	0	0	1	2	0	0	1	2	0	2	1	1	0	0	0	2	2	0	0	0	0	0	0	0	2	0	1	1	0	0	1	1	1	1	0	0	1	0	0	0	2	0	0	0	0	1
316	1	2	1	0	0	0	1	0	2	0	0	1	1	1	1	0	0	0	2	1	1	0	2	0	0	0	0	1	1	2	0	1	1	1	1	1	0	0	0	0	0	0	0	1	1	1	0	0	0
317	0	2	0	0	0	0	0	0	2	0	0	0	1	1	1	0	0	1	1	1	0	1	1	1	1	1	0	2	0	2	0	2	2	1	1	1	0	0	0	1	0	0	0	2	0	0	0	0	0
318	0	1	1	0	0	0	0	0	2	0	1	0	1	1	1	0	1	2	0	0	2	0	2	0	0	0	0	1	1	2	0	0	0	2	1	1	2	1	0	0	0	0	1	1	1	0	1	0	1
319	1	2	1	0	0	0	2	0	1	0	1	0	0	0	1	1	0	0	1	1	1	1	2	0	0	0	0	2	1	1	0	1	1	0	2	1	2	0	0	1	0	0	0	1	1	0	0	0	0
320	1	2	1	0	0	0	1	0	2	0	1	1	1	1	1	0	1	0	2	1	1	0	2	0	0	0	0	2	2	1	0	1	2	2	0	2	2	1	0	1	0	1	1	1	1	2	1	1	2
321	1	2	1	0	0	0	1	1	2	0	1	0	0	0	1	1	1	2	2	2	0	0	2	0	0	1	0	2	0	2	0	2	2	1	1	1	2	0	1	1	0	0	0	2	0	0	0	0	0
322	1	1	2	0	0	0	2	1	2	0	0	0	1	0	1	1	0	1	0	1	0	0	2	0	0	0	0	0	1	2	0	0	0	2	0	2	1	0	0	0	0	0	0	1	0	0	0	0	0
323	1	1	2	0	0	1	1	0	2	0	0	0	0	0	0	0	0	0	2	2	0	0	2	0	0	0	0	0	1	1	0	1	1	0	1	1	1	0	0	0	0	0	0	1	0	0	0	0	0
324	1	0	2	0	0	2	2	0	1	0	1	0	2	0	0	0	0	0	1	1	1	0	2	0	0	0	0	2	0	2	0	1	1	1	0	2	0	0	0	1	0	1	1	2	0	2	0	0	1
325	1	2	1	0	0	0	1	1	2	0	0	0	1	0	0	0	0	0	0	0	0	1	2	0	0	0	0	1	1	2	1	1	1	2	0	2	0	0	0	0	0	0	0	1	0	0	0	1	2
326	1	0	1	0	0	0	1	0	1	0	1	2	2	1	1	1	0	0	2	2	0	0	1	0	0	0	0	2	1	1	0	1	1	1	1	1	1	1	0	0	0	1	1	2	1	1	0	0	0
327	0	1	1	0	0	0	2	0	1	0	1	0	2	2	2	0	0	1	1	2	0	0	2	0	0	0	0	1	1	2	0	0	0	2	0	2	0	0	0	0	0	0	0	1	0	1	0	0	0
328	1	0	2	0	0	0	1	0	1	0	1	1	1	1	1	0	0	0	2	2	0	0	2	0	0	0	0	1	0	1	0	2	2	2	0	2	2	0	0	1	0	2	2	2	2	1	0	0	0
329	1	1	1	1	1	1	2	0	1	0	0	1	1	1	1	0	0	0	0	0	0	2	0	1	1	1	0	2	0	2	0	2	2	0	2	0	0	0	0	0	0	1	1	2	1	1	0	0	2
330	0	1	2	0	0	1	0	0	2	0	0	0	1	0	0	0	0	0	0	1	0	0	2	0	0	0	0	1	1	1	0	0	1	2	0	2	2	0	0	1	0	1	1	2	1	0	0	1	0
331	1	1	2	0	0	0	1	0	1	0	1	1	1	1	1	0	0	0	2	2	0	1	1	0	0	0	1	2	0	1	0	0	0	0	1	1	1	0	0	1	0	1	0	0	1	0	0	0	0
332	0	1	1	0	0	1	1	0	0	0	1	0	2	1	1	1	0	1	1	1	1	0	1	0	0	1	0	2	1	2	2	1	1	0	1	1	2	0	0	2	1	0	0	1	0	1	0	0	1
333	1	2	2	0	0	0	0	0	2	0	0	0	1	1	1	1	0	0	0	0	0	1	1	1	1	1	0	1	1	1	0	0	0	2	0	2	2	0	0	0	0	0	0	1	0	0	0	0	0
334	1	1	2	0	0	1	1	1	2	0	0	1	2	2	2	1	0	0	0	0	1	1	0	1	1	1	0	1	2	2	1	1	2	2	0	2	1	1	0	0	0	1	1	2	1	0	1	0	1
335	1	1	2	0	0	0	0	0	1	0	0	0	0	0	0	0	0	0	2	2	0	0	2	0	0	0	0	1	1	2	1	0	0	1	0	2	0	0	0	1	0	0	0	1	0	0	0	0	1
336	1	1	2	0	0	0	1	0	2	0	0	1	1	0	0	1	0	0	0	0	1	1	2	0	0	0	0	1	0	1	1	2	2	1	0	2	0	0	0	0	1	1	1	2	1	1	0	0	1
337	0	0	2	0	0	0	1	0	1	0	0	0	0	0	0	0	0	0	0	0	1	0	2	0	0	0	0	2	1	2	1	1	1	1	0	2	2	1	1	1	1	0	0	1	0	1	0	0	0
338	1	2	0	0	0	0	1	0	1	0	1	0	0	0	1	1	0	0	1	1	1	0	0	0	0	0	0	2	1	2	0	1	1	1	1	1	1	0	0	0	0	0	0	2	2	0	0	0	1
339	1	1	1	0	0	0	0	0	2	0	1	0	2	1	1	1	0	0	2	2	0	1	2	0	0	0	1	2	1	2	0	0	1	2	0	2	1	0	0	2	0	1	1	1	0	0	0	2	2
340	1	1	2	0	0	0	1	0	1	0	0	0	1	0	0	0	0	2	1	1	1	0	2	0	0	1	0	2	2	2	1	2	2	1	0	2	2	0	0	1	0	0	0	2	1	0	1	0	1
341	1	2	1	0	0	0	1	1	2	0	0	0	1	1	1	0	1	1	0	0	1	0	1	0	0	0	0	1	1	2	0	2	2	2	0	2	2	0	0	1	0	0	0	1	1	0	1	0	1
342	0	0	2	0	0	2	0	0	2	0	0	0	1	0	0	0	0	1	1	0	1	1	1	1	1	1	0	2	0	2	1	0	0	1	1	1	0	0	0	0	0	0	0	1	0	0	0	0	0
343	1	1	1	0	0	1	1	0	0	1	1	0	0	0	0	0	0	1	2	2	0	1	2	0	0	0	0	1	1	2	0	1	1	1	1	1	1	0	1	0	0	0	0	1	0	0	1	0	2
344	1	0	2	0	0	1	1	0	1	1	1	1	1	1	1	0	0	1	0	1	1	1	2	0	0	0	0	1	1	2	0	1	2	1	1	2	0	0	0	0	0	1	0	0	2	1	0	0	0
345	0	0	2	0	0	1	1	0	1	0	0	0	0	0	0	0	1	1	0	0	1	0	2	0	0	1	0	2	2	1	0	1	0	0	1	1	1	0	0	0	0	1	1	2	1	1	0	0	1
346	1	0	2	0	0	2	1	0	1	0	1	0	0	0	0	0	0	0	1	1	1	0	1	0	0	1	0	2	0	2	1	1	0	2	0	2	1	0	1	0	0	0	0	2	0	0	0	0	0
347	1	2	1	0	0	0	2	0	0	0	1	1	1	1	1	0	0	1	0	0	0	0	2	0	0	0	0	2	0	2	0	0	0	2	0	2	1	0	0	0	0	0	0	1	0	0	1	0	1
348	1	1	1	0	0	0	1	0	2	0	1	1	2	1	1	0	0	0	1	2	0	0	1	0	0	0	0	2	0	2	0	1	1	2	1	2	2	0	0	1	0	1	1	2	1	1	0	0	1
349	1	0	2	0	0	1	2	1	1	0	0	0	1	1	1	0	0	0	2	2	1	1	2	0	0	0	0	1	1	2	0	0	2	0	1	2	1	0	1	0	0	0	0	1	0	0	0	0	2
350	0	0	2	0	0	2	0	0	2	0	0	0	1	0	0	0	0	0	0	0	0	0	1	0	0	0	0	2	1	0	0	0	0	1	1	1	0	0	0	0	0	0	0	2	1	0	0	0	1
351	1	1	1	0	0	0	2	1	1	0	0	1	1	1	1	0	0	0	0	1	1	0	2	0	0	1	0	2	0	1	0	1	1	2	2	1	1	0	0	1	0	1	0	1	1	0	0	0	1
352	1	2	1	0	0	0	1	0	0	0	1	1	1	1	1	0	0	0	2	2	0	0	2	0	0	0	1	1	0	1	0	1	1	1	1	1	2	2	0	0	0	1	1	2	0	0	0	1	0
353	1	0	2	0	0	2	0	0	1	0	1	0	1	0	0	0	0	1	2	2	0	0	0	0	0	1	0	1	2	2	0	1	1	2	1	2	1	0	0	2	0	0	0	2	1	0	0	0	0
354	1	1	2	0	0	0	1	1	2	0	0	0	1	0	0	0	0	0	0	1	0	0	2	0	0	0	1	1	1	2	0	1	2	2	0	2	1	0	0	1	0	0	0	2	0	2	0	0	2
355	1	1	1	0	0	1	1	1	2	0	0	0	0	0	0	0	0	0	2	1	1	0	2	0	0	0	0	1	1	2	0	1	1	1	1	1	1	0	1	0	1	0	0	2	1	0	0	0	1
356	0	1	2	0	0	1	1	0	2	0	0	0	0	0	0	0	0	0	1	1	0	0	1	0	0	0	0	2	0	2	0	1	1	1	1	1	0	0	0	0	0	0	0	1	0	0	0	1	1
357	1	0	2	0	0	0	2	1	1	0	0	0	1	1	1	1	0	1	2	2	0	1	1	1	1	1	0	2	2	1	1	1	1	1	1	1	1	1	0	0	0	0	0	1	0	0	0	0	1
358	1	1	1	0	0	0	0	0	2	0	0	0	1	1	1	0	0	0	2	2	0	1	2	0	0	1	0	2	1	2	2	0	0	1	1	1	1	0	0	1	0	0	0	1	0	0	0	0	1
359	1	1	2	0	0	0	2	0	0	0	0	1	0	0	0	0	0	1	1	1	0	0	2	0	0	0	0	2	0	1	2	0	0	2	0	2	0	0	0	0	0	0	1	1	1	1	0	0	0
360	1	1	1	0	0	1	2	0	1	0	2	0	0	0	0	0	0	1	0	1	1	0	2	0	0	0	0	2	0	2	0	1	2	1	1	2	0	0	0	0	0	0	0	1	0	0	0	0	2
361	1	2	0	0	0	0	1	1	2	0	0	1	1	0	0	1	0	1	2	2	0	0	1	0	0	0	0	2	0	1	1	0	0	2	0	2	2	1	0	1	0	0	0	1	0	0	0	0	0
362	0	1	1	0	1	0	1	1	2	0	0	0	0	0	0	0	0	0	2	2	0	0	2	0	0	0	0	2	0	2	0	1	2	1	0	2	2	0	0	2	0	2	2	2	2	1	0	0	0
363	1	2	0	0	0	0	2	1	1	0	0	0	0	0	0	0	0	0	2	2	0	1	1	1	1	1	0	2	0	2	1	1	1	1	1	1	1	1	0	0	0	0	0	2	0	0	0	0	1
364	1	2	1	0	0	1	2	0	0	0	2	0	1	0	0	0	0	1	0	0	0	0	1	0	0	0	0	2	0	2	1	2	1	2	0	2	0	0	0	0	0	0	0	2	0	0	0	0	0
365	0	1	1	0	0	0	1	0	1	0	2	0	0	0	0	0	0	1	1	1	1	0	2	0	0	0	0	2	0	2	0	1	1	2	0	2	2	1	1	1	0	0	0	2	2	1	0	0	2
366	0	2	1	0	0	0	2	1	1	0	0	1	2	1	1	0	0	1	0	0	1	1	2	0	0	1	0	2	0	2	0	1	1	1	1	1	1	0	0	2	0	0	0	1	0	1	0	1	2
367	0	1	0	0	0	0	0	0	2	0	0	0	0	0	0	0	0	0	1	1	1	1	2	0	0	0	0	2	2	2	2	1	1	0	2	0	2	0	0	1	0	0	0	0	0	0	0	0	1
368	1	1	1	0	0	0	1	0	2	0	1	1	1	2	1	0	0	0	0	0	1	1	1	0	0	0	0	2	0	2	0	1	1	1	1	2	2	2	0	0	0	1	1	1	1	2	0	0	1
369	1	1	1	0	0	1	1	1	2	0	0	0	1	0	0	0	1	2	2	2	0	0	2	0	0	0	0	0	1	1	0	2	1	2	0	2	2	0	0	2	0	1	1	2	1	2	0	1	1
370	1	2	0	0	0	1	0	0	2	0	0	0	1	0	0	0	0	0	1	1	0	1	1	0	0	0	0	1	1	2	0	1	2	2	0	2	2	1	0	1	0	0	0	0	0	0	0	0	0
371	0	0	2	0	0	0	2	1	1	0	0	0	0	0	0	0	0	2	1	1	1	0	2	0	0	0	0	1	1	0	0	2	2	0	1	1	2	1	0	0	0	0	0	2	1	0	0	0	1
372	0	1	1	0	0	0	1	0	1	0	1	0	0	0	0	0	1	1	1	1	0	0	2	0	0	1	0	2	0	2	1	2	2	1	1	1	0	0	0	0	0	0	0	2	0	0	0	0	0
373	1	1	1	0	0	1	2	1	1	0	0	0	1	1	1	0	0	0	1	1	0	0	2	0	0	0	0	1	0	1	1	0	1	0	1	2	1	0	0	1	0	0	0	2	1	0	0	0	0
374	1	0	2	0	0	1	1	0	1	0	1	0	0	0	0	0	0	1	0	1	1	0	1	0	0	0	0	1	1	2	1	1	2	2	0	2	1	0	0	1	0	0	0	1	0	0	1	0	1
375	1	2	1	0	0	0	1	0	2	0	0	1	2	1	1	0	0	0	1	1	1	1	0	1	1	1	0	2	1	1	0	2	2	0	1	1	2	0	0	1	1	1	1	2	0	0	0	0	1
376	0	1	2	0	0	0	0	0	2	0	1	1	1	1	1	0	1	0	2	1	1	1	2	0	0	1	0	2	0	1	1	0	0	2	0	2	2	1	1	1	0	0	0	2	1	1	0	0	1
377	1	0	2	0	0	0	1	0	2	0	0	1	1	1	1	0	0	0	0	1	0	0	0	0	0	0	0	2	1	1	0	0	0	2	0	2	2	1	1	0	2	0	0	2	2	0	1	0	1
378	1	1	2	0	0	0	1	0	1	0	1	0	1	0	0	0	0	0	2	2	0	0	2	0	0	1	0	1	1	2	0	1	1	1	1	1	1	0	0	1	0	0	0	1	0	0	1	1	2
379	1	0	2	0	0	0	2	1	1	0	0	0	0	0	0	0	0	1	1	1	1	1	2	0	0	0	0	1	0	2	0	2	2	0	2	0	1	1	0	0	0	0	0	0	1	0	1	0	1
380	1	2	0	0	0	0	2	1	2	0	0	0	0	0	0	0	0	0	2	2	0	0	1	0	0	0	0	1	1	2	1	2	2	1	2	1	1	0	0	2	1	0	0	2	1	1	0	2	2
381	0	1	2	0	0	0	1	0	1	0	1	0	0	0	0	0	0	2	1	1	1	1	1	1	1	1	0	2	0	2	0	1	1	2	0	2	2	0	0	1	0	1	1	2	1	0	0	0	1
382	1	0	2	0	0	0	0	0	2	0	0	0	1	0	0	0	0	0	2	1	1	0	2	0	0	0	0	1	1	2	0	0	1	2	1	2	2	1	1	1	0	1	1	1	1	2	0	0	0
383	1	0	2	0	0	1	1	0	1	0	1	1	2	1	1	0	0	0	1	0	1	2	1	1	1	1	0	0	2	2	0	1	1	2	0	2	2	0	0	2	0	1	0	1	1	0	0	1	2
384	1	0	2	0	0	0	1	0	1	0	1	2	2	1	1	1	0	1	1	1	0	1	2	0	0	1	1	2	0	2	1	1	1	1	1	1	2	0	0	1	0	0	0	2	0	0	2	0	2
385	1	2	1	1	1	1	0	0	2	0	0	0	0	0	0	0	1	2	0	0	2	0	1	0	0	0	0	2	2	1	1	1	2	1	0	2	0	0	0	1	0	0	0	2	1	1	0	0	1
386	1	0	2	0	1	0	1	0	1	0	0	2	2	1	1	1	0	0	1	1	1	0	1	0	0	0	0	1	1	2	0	1	2	0	2	1	2	0	0	1	1	1	1	1	1	1	0	0	0
387	0	1	1	0	0	1	1	0	2	0	0	0	0	0	0	0	0	0	1	1	0	0	2	0	0	0	0	2	0	2	1	0	0	2	0	2	2	0	0	0	1	0	0	2	1	0	0	0	1
388	1	1	1	0	0	1	1	0	1	0	1	2	2	1	1	1	1	0	2	1	1	0	1	0	0	1	0	2	0	2	1	2	2	0	1	1	2	0	0	1	0	0	0	2	0	0	0	1	1
389	1	2	1	0	0	0	2	0	0	0	0	0	0	0	0	0	0	0	2	2	0	1	0	1	1	1	1	2	0	2	0	2	2	1	1	2	0	0	0	0	0	1	1	1	1	1	0	2	2
390	0	0	2	0	1	0	1	0	0	0	1	0	1	1	1	0	0	0	1	1	1	0	2	0	0	0	0	1	2	2	0	1	2	1	1	1	1	0	0	1	0	0	0	2	2	0	0	0	1
391	0	2	1	0	0	0	1	0	1	0	1	1	1	1	1	0	0	1	1	1	0	0	2	0	0	0	0	2	0	2	1	1	1	0	2	0	2	0	0	2	1	0	0	2	1	1	0	0	1
392	1	2	0	0	0	0	0	0	2	0	1	0	0	0	0	0	0	0	1	1	0	0	2	0	0	1	0	1	2	2	0	1	1	2	0	2	1	0	0	1	0	0	0	2	0	1	0	0	0
393	1	1	2	0	0	0	0	0	1	0	0	1	1	1	1	0	0	1	1	2	0	0	2	0	0	0	1	2	1	2	0	2	2	0	1	1	2	1	0	1	0	0	0	1	0	0	0	0	0
394	1	1	2	0	0	0	0	0	2	0	0	1	1	1	1	0	0	1	2	2	0	0	1	0	0	0	0	1	1	2	1	2	2	0	1	1	1	0	0	1	0	0	0	1	1	0	0	0	1
395	1	1	2	0	0	0	1	0	2	0	0	1	1	1	1	0	0	0	1	1	0	0	1	0	0	0	1	2	1	2	0	1	1	0	1	1	0	0	0	0	0	0	0	0	0	0	0	1	2
396	1	1	1	0	0	0	1	1	2	0	0	0	0	0	0	0	0	0	2	2	0	0	2	0	0	0	0	1	0	1	0	0	0	2	0	2	1	1	1	0	0	0	0	2	1	1	1	0	1
397	1	1	1	0	0	1	2	1	1	0	0	0	0	0	0	0	1	2	1	1	0	1	1	1	1	1	0	2	0	2	0	2	2	0	1	1	1	0	0	2	0	1	1	1	1	0	0	0	1
398	0	1	2	0	0	1	2	0	0	0	1	1	1	1	1	0	0	1	0	0	1	1	2	0	0	0	0	2	0	2	1	1	1	0	2	1	1	0	0	2	0	2	2	2	2	1	1	0	1
399	1	2	1	0	0	0	2	0	1	0	0	0	0	0	0	0	0	1	2	2	0	1	2	0	0	0	0	2	0	2	0	2	2	2	0	2	2	0	0	2	1	1	0	1	1	1	0	0	2
400	0	2	0	0	0	0	2	1	1	0	1	1	0	0	0	0	0	0	1	0	1	0	1	0	0	0	0	2	0	1	0	1	1	0	2	0	2	0	0	1	0	0	1	2	1	0	1	0	1
401	1	2	0	0	0	1	1	0	1	0	0	0	1	1	1	0	0	0	1	2	0	1	2	0	0	0	0	2	0	2	2	1	2	1	2	2	1	0	0	2	0	0	1	2	1	1	0	0	0
402	1	1	1	0	0	0	2	1	1	0	0	1	1	1	1	0	0	2	2	1	1	0	2	0	0	0	0	2	1	2	0	2	1	1	0	2	2	0	0	1	1	0	0	1	1	0	0	0	0
403	1	0	2	0	1	0	2	1	1	0	0	0	0	0	0	0	0	1	1	1	0	0	1	0	0	0	0	2	1	2	1	2	2	0	1	1	0	0	0	0	0	2	2	2	2	1	0	0	1
404	0	0	2	0	0	1	1	0	1	0	0	1	2	1	1	1	0	0	2	1	1	1	2	0	0	0	0	1	2	2	1	1	1	0	2	1	0	0	0	0	0	0	0	2	0	2	0	0	1
405	1	0	2	0	0	1	1	0	1	0	0	0	0	0	0	0	0	0	2	2	0	0	2	0	0	0	0	2	0	2	0	0	0	2	0	2	1	0	0	0	0	0	0	1	0	0	0	0	0
406	0	1	1	0	0	0	1	0	1	0	0	0	0	0	0	0	0	1	2	2	0	0	2	0	0	0	0	2	0	2	0	1	1	1	1	1	0	1	0	0	0	1	1	2	1	0	0	0	1
407	1	1	2	0	0	0	1	0	1	1	2	0	1	0	0	0	0	0	1	1	0	0	1	0	0	0	0	2	2	1	0	1	2	2	0	2	1	0	0	1	0	1	1	1	1	0	0	1	1
408	1	2	0	0	0	0	1	0	2	1	1	2	2	2	2	0	0	1	1	1	0	1	1	1	1	1	0	2	0	2	0	1	1	1	0	2	1	1	1	0	0	1	1	2	1	0	0	0	1
409	1	0	2	0	1	0	2	1	1	0	1	0	0	0	0	0	0	1	1	1	1	0	2	0	0	0	0	1	1	0	0	1	1	1	0	2	2	1	0	1	0	0	0	2	0	1	1	0	2
410	1	0	2	0	0	1	0	0	2	0	0	0	0	0	0	0	0	1	0	1	0	2	0	1	1	1	0	2	2	2	0	0	1	1	1	2	2	0	0	2	0	0	0	2	0	0	0	0	1
411	1	2	1	0	0	0	1	1	2	0	0	0	0	0	0	0	0	1	2	2	0	0	1	0	0	0	0	1	0	1	0	2	2	1	1	1	1	0	0	0	0	1	0	1	0	1	0	1	1
412	1	1	1	0	0	0	2	1	1	0	0	1	1	1	1	0	0	0	1	1	0	0	2	0	0	1	0	2	0	2	0	1	1	1	1	1	1	0	0	2	0	0	0	2	0	1	0	0	1
413	1	1	1	0	1	0	2	0	1	0	1	0	0	0	0	0	0	0	1	1	0	0	2	0	0	0	0	1	1	2	0	0	0	2	0	2	0	0	0	0	0	0	0	2	1	0	1	0	1
414	0	0	2	0	0	0	0	0	2	0	0	0	0	0	0	0	1	1	1	1	0	1	2	0	0	0	0	2	0	1	1	0	1	1	1	2	2	1	0	1	0	0	0	2	0	1	0	1	1
415	1	2	0	0	0	0	1	0	2	0	0	0	1	1	1	0	1	0	2	1	1	0	2	0	0	1	0	1	1	2	0	1	1	1	0	2	1	0	1	0	1	1	0	0	1	1	0	0	0
416	1	0	2	0	0	0	1	1	2	0	0	0	0	0	0	0	0	0	1	1	0	0	2	0	0	1	0	2	0	1	0	1	1	1	1	1	1	0	0	0	0	2	2	2	1	1	0	0	2
417	1	0	1	0	0	0	1	0	2	1	0	1	2	2	2	0	0	1	2	2	1	0	1	0	0	0	1	2	1	2	0	1	1	1	1	1	2	1	1	1	1	0	0	1	0	0	0	0	1
418	1	0	2	0	0	0	2	0	1	0	1	0	1	1	1	1	0	1	0	1	0	0	2	0	0	0	0	2	1	2	0	1	1	1	1	0	1	1	1	0	1	2	1	2	1	0	1	0	1
419	1	0	2	0	0	1	1	1	2	0	0	0	1	0	0	0	0	0	1	1	1	0	2	0	0	0	0	1	1	2	0	2	2	2	0	2	0	0	0	0	0	0	0	2	1	1	0	0	0
420	0	1	1	0	0	0	2	0	0	0	2	1	1	1	1	0	1	2	1	1	1	0	1	1	1	1	0	2	0	2	0	1	1	1	0	2	0	0	0	1	0	0	0	2	0	0	0	0	1
421	1	2	0	0	0	0	1	0	1	1	1	0	1	1	1	0	0	1	2	2	0	0	1	0	0	0	0	2	0	2	0	0	0	2	0	2	2	0	0	1	0	1	1	1	1	0	0	0	0
422	0	2	0	0	0	0	1	0	1	0	1	1	2	2	2	0	0	2	1	1	1	0	2	0	0	0	0	2	1	2	0	0	1	2	0	2	2	0	0	1	0	0	0	2	0	1	0	1	1
423	1	1	1	0	0	0	2	0	0	0	1	1	2	1	1	0	0	1	1	1	1	0	2	0	0	0	1	1	1	2	0	1	1	0	2	0	1	0	0	0	0	0	0	1	0	0	0	0	1
424	1	2	1	0	0	0	1	0	1	0	0	0	0	0	0	0	0	2	1	1	1	0	2	0	0	0	0	2	1	2	0	1	1	1	0	2	2	0	0	0	0	0	0	2	0	0	0	0	0
425	1	1	2	0	0	0	1	0	1	0	1	0	0	0	0	0	0	1	0	0	0	0	1	0	0	0	0	2	1	2	2	1	1	0	2	2	0	1	0	0	0	1	1	2	1	1	0	0	0
426	0	1	1	0	0	1	2	0	0	0	1	0	0	0	0	0	0	1	1	1	1	1	2	0	0	0	1	2	0	2	0	1	1	1	0	2	1	1	0	0	0	0	0	2	0	0	0	0	2
427	1	1	1	0	0	0	0	0	2	0	0	1	2	2	2	0	1	2	1	1	0	0	1	0	0	0	0	2	0	1	0	2	2	1	0	2	1	0	0	1	1	1	1	2	1	2	0	1	1
428	1	0	2	0	0	1	1	0	1	0	0	0	0	0	0	0	0	0	2	2	0	0	2	0	0	0	0	2	0	1	0	0	0	1	1	1	2	0	0	1	0	0	0	2	2	0	1	0	1
429	1	1	1	0	0	1	1	0	2	0	0	0	0	0	0	0	0	1	1	1	0	1	1	1	1	0	0	1	2	2	0	1	2	2	0	2	0	0	0	0	0	0	0	1	0	0	2	0	2
430	1	1	1	0	0	0	2	0	1	0	1	1	2	2	2	0	0	0	2	2	0	0	2	0	0	2	0	0	1	1	0	1	1	0	2	1	0	0	0	0	0	0	0	2	0	0	0	0	1
431	1	1	1	1	1	1	2	1	1	0	1	0	0	0	0	0	0	2	2	2	0	1	2	0	0	0	0	1	2	2	0	0	1	2	0	2	2	0	0	0	1	0	0	2	0	2	1	0	2
432	1	2	1	0	0	0	1	0	1	0	1	0	1	1	1	0	0	0	1	1	1	0	2	0	0	0	0	2	0	2	1	1	2	2	0	2	2	1	0	0	0	0	0	1	0	0	0	1	2
433	0	2	1	0	0	0	0	0	2	0	0	0	2	1	1	1	0	1	0	1	0	0	2	0	0	0	0	1	1	2	0	1	1	1	0	2	2	0	1	1	0	0	0	1	0	0	0	0	1
434	1	0	2	0	0	1	0	0	2	0	0	0	0	0	0	0	0	1	0	0	0	0	2	0	0	0	0	1	1	2	0	1	1	0	1	1	1	0	0	0	0	0	0	2	0	0	0	0	1
435	0	1	1	0	0	0	1	0	2	0	0	0	0	0	0	0	0	0	1	1	1	0	2	0	0	0	0	2	0	1	2	0	0	1	2	2	0	0	0	1	0	0	0	1	0	0	0	0	1
436	1	1	1	0	0	0	0	0	2	0	0	1	1	1	1	0	0	1	1	1	0	0	2	0	0	1	0	2	0	2	0	0	0	2	0	2	1	0	0	1	0	1	0	1	0	0	0	0	0
437	0	0	2	0	1	0	1	1	1	1	0	0	0	0	0	0	0	1	1	1	0	1	2	0	0	0	1	2	2	2	1	0	0	2	0	2	0	0	0	0	0	1	0	0	2	1	0	2	2
438	1	2	1	0	0	0	0	0	2	0	1	1	1	1	1	0	0	1	2	2	1	0	2	0	0	0	0	1	2	1	0	1	2	1	1	1	2	0	0	1	0	1	0	1	1	0	0	0	2
439	1	1	2	0	0	0	1	0	1	0	1	0	0	0	0	0	0	0	1	1	1	0	2	0	0	0	0	2	1	1	1	0	0	1	0	2	1	1	0	0	0	1	1	1	1	2	1	0	2
440	0	0	2	0	0	0	1	0	1	0	0	0	1	1	1	0	0	2	1	1	1	0	2	0	0	0	0	2	0	2	0	0	0	2	0	2	2	0	1	0	1	0	0	1	1	1	0	0	1
441	1	1	1	0	1	0	2	1	1	0	0	0	1	1	1	1	0	1	2	2	0	0	2	0	0	1	0	2	2	2	1	2	2	2	0	2	1	0	0	1	0	0	0	0	0	1	0	0	0
442	1	1	1	1	1	2	1	1	2	0	0	0	0	0	0	0	0	1	2	2	1	0	2	0	0	0	0	1	1	2	1	2	2	0	2	0	2	0	0	2	0	1	1	1	1	2	0	0	2
443	0	2	0	0	0	0	2	1	1	0	0	2	2	1	1	1	0	1	1	1	0	1	2	0	0	0	0	2	0	1	0	0	0	2	1	1	1	0	0	0	0	0	0	2	0	2	0	0	1
444	1	2	1	0	0	0	2	1	1	0	1	0	0	0	0	0	0	0	1	1	0	0	2	0	0	1	0	2	0	1	0	1	1	2	0	2	1	0	0	0	0	0	0	2	0	0	1	0	1
445	0	0	2	0	0	1	0	0	2	0	0	0	0	0	0	0	0	0	1	1	1	2	2	0	0	0	0	2	0	2	1	0	0	1	0	2	1	0	0	0	0	0	0	2	0	0	0	0	0
446	1	2	1	0	0	0	2	1	1	1	1	0	0	0	0	0	0	0	1	1	0	0	1	0	0	0	0	1	1	2	0	2	2	0	1	1	1	1	0	0	0	1	1	2	2	2	0	0	1
447	1	0	2	0	0	1	2	0	1	0	2	0	1	0	1	1	0	0	1	1	0	1	2	0	0	0	0	1	0	1	0	1	1	2	0	2	2	0	1	1	0	0	0	0	0	0	0	0	2
448	1	1	2	0	0	0	2	1	2	0	1	0	0	0	0	0	0	1	0	0	2	0	1	0	0	0	0	2	0	2	0	2	2	2	0	2	2	0	1	1	0	0	0	2	0	0	0	1	0
449	1	1	1	0	0	1	0	0	2	0	0	0	1	0	0	0	0	1	1	2	0	0	2	0	0	1	0	2	0	2	0	2	2	1	0	2	0	1	0	0	0	0	0	2	0	0	0	0	1
450	1	2	0	0	0	1	2	0	0	0	1	0	0	0	0	0	0	2	1	1	1	0	2	0	0	0	0	0	2	2	0	1	1	2	1	2	2	1	1	0	1	0	0	0	0	0	1	1	2
451	1	1	1	0	0	0	0	0	1	0	1	0	2	1	1	1	0	0	2	1	1	0	2	0	0	0	0	2	0	1	0	2	2	1	0	2	0	0	0	0	0	1	0	1	1	0	0	0	1
452	1	0	2	0	0	1	1	0	0	1	2	1	2	0	0	1	0	0	1	0	1	0	2	0	0	0	0	2	0	2	0	2	2	0	2	0	0	0	0	1	0	0	0	2	0	0	0	0	1
453	1	2	1	0	0	0	2	0	1	0	2	0	0	0	0	0	0	0	1	1	0	0	2	0	0	0	0	2	0	1	0	0	0	2	0	2	1	0	0	0	0	2	2	2	1	1	0	0	0
454	1	1	1	0	0	1	1	0	1	0	0	0	0	0	0	0	1	1	1	1	0	0	1	0	0	0	0	1	2	1	0	0	1	1	0	2	1	1	0	0	0	0	0	2	0	0	0	0	0
455	0	1	1	0	0	0	2	0	0	0	1	0	1	0	0	0	0	1	2	2	0	1	0	1	1	1	0	2	1	2	0	0	0	1	2	2	0	0	0	0	0	0	0	2	0	0	1	0	2
456	1	1	1	0	0	1	1	0	1	0	0	2	2	1	1	1	0	2	2	1	1	2	2	0	0	0	0	2	0	2	0	1	1	2	0	2	2	0	1	1	0	1	1	2	1	0	0	0	1
457	1	0	2	0	0	1	1	0	1	0	0	0	2	0	0	1	0	0	2	2	0	1	2	0	0	0	0	2	1	2	1	0	1	1	0	2	0	0	0	0	0	0	0	2	1	1	0	0	0
458	0	1	1	1	1	2	1	1	2	0	0	0	0	0	1	1	0	1	2	2	0	0	2	0	0	1	0	2	1	2	0	1	1	2	0	2	2	0	0	2	0	0	0	1	0	0	0	1	2
459	1	2	1	0	0	0	0	0	2	0	0	2	2	1	1	1	0	0	1	1	0	0	1	0	0	0	0	2	0	2	0	2	2	2	0	2	2	0	0	2	0	0	0	2	1	2	0	1	0
460	1	1	1	0	0	0	2	0	0	0	1	1	1	1	1	0	0	0	1	2	0	0	2	0	0	0	0	2	1	2	1	1	1	2	0	2	2	0	0	2	0	1	1	1	1	1	0	0	1
461	1	1	2	0	0	0	1	0	2	0	0	1	1	1	1	0	0	1	1	1	1	0	2	0	0	0	0	2	1	1	1	1	1	1	1	1	2	1	0	1	0	0	0	2	0	0	0	0	0
462	0	2	1	0	0	0	1	0	1	0	1	0	0	0	1	1	1	2	2	2	0	0	1	0	0	0	0	1	0	1	1	1	1	2	0	2	2	1	0	1	0	0	0	1	0	1	0	0	1
463	1	1	2	0	0	0	0	0	2	0	0	1	2	1	1	0	0	2	1	1	1	0	2	0	0	0	0	2	1	1	1	2	2	2	1	1	1	1	0	0	0	0	0	1	0	0	0	0	1
464	1	1	1	1	1	1	1	0	2	0	0	1	1	1	1	0	0	0	1	1	0	0	2	0	0	0	0	2	1	2	2	1	1	1	0	2	1	1	1	0	0	0	0	2	0	0	0	0	1
465	1	1	1	0	0	0	1	1	1	1	0	0	1	1	1	1	0	1	2	2	0	0	1	0	0	1	0	2	0	2	1	1	2	1	1	2	2	1	0	1	0	0	0	2	1	0	1	1	2
466	1	0	2	0	0	1	1	0	1	0	0	0	1	0	0	0	0	0	2	1	1	0	2	0	0	0	0	1	0	1	1	2	2	0	1	1	1	0	0	2	0	0	0	1	0	0	1	0	2
467	1	2	1	0	0	0	0	0	2	0	0	0	0	0	0	0	0	1	2	2	0	0	0	0	0	0	0	1	1	2	1	1	1	2	0	2	2	1	0	1	0	1	1	2	0	2	0	1	1
468	1	1	2	0	0	0	1	0	1	0	1	0	2	1	1	1	0	0	0	1	0	0	2	0	0	0	0	2	1	2	0	1	1	1	1	1	1	1	0	0	0	1	1	2	0	0	0	1	0
469	1	1	1	0	0	0	2	1	1	0	0	1	1	1	1	0	0	0	1	1	0	0	2	0	0	0	0	2	1	2	0	0	1	2	0	2	1	0	0	1	0	0	0	2	0	0	0	0	0
470	0	2	0	0	0	0	1	1	2	0	0	1	2	2	2	1	0	0	2	2	0	0	2	0	0	0	0	1	0	1	0	1	1	0	2	1	1	0	0	0	0	0	0	2	0	0	0	0	0
471	1	2	0	0	0	0	1	0	1	0	1	0	0	0	0	0	0	1	1	1	1	0	2	0	0	0	0	2	1	2	2	2	2	2	0	2	2	0	0	1	0	2	2	2	2	1	0	0	0
472	1	0	2	0	0	1	2	0	1	0	0	0	0	0	0	0	1	1	1	1	0	0	2	0	0	0	0	2	0	2	0	0	0	2	0	2	1	0	0	1	0	1	1	1	1	1	1	0	1
473	1	0	2	0	0	1	2	1	2	0	0	0	1	0	0	0	0	1	1	1	0	0	2	0	0	0	0	2	1	2	0	1	2	1	1	2	2	0	0	1	1	2	2	2	2	1	0	0	2
474	1	2	0	0	0	0	1	0	1	0	1	1	1	1	1	0	0	0	1	1	0	0	2	0	0	0	0	1	0	1	1	2	2	2	0	2	2	1	1	1	0	1	1	1	1	2	1	1	2
475	1	2	1	1	1	1	2	0	1	0	1	1	1	1	1	0	0	0	2	2	0	0	1	0	0	0	0	1	1	2	1	1	1	2	0	2	2	0	0	1	0	0	0	2	1	1	0	0	1
476	1	1	1	0	0	1	1	1	2	0	0	1	2	1	1	0	0	1	1	1	1	0	0	0	0	1	0	2	1	2	0	0	0	2	0	2	0	0	0	1	0	0	0	2	0	1	0	0	0
477	1	2	1	0	0	0	0	0	2	0	1	1	2	2	2	0	1	1	2	2	1	1	2	0	0	0	0	2	0	1	1	1	2	2	1	2	1	0	1	0	0	0	0	2	0	0	0	1	0
478	1	1	1	0	0	0	2	1	1	1	1	1	1	1	1	0	0	1	1	2	0	0	1	0	0	0	0	2	1	2	1	2	2	2	1	1	2	0	0	2	0	1	0	1	0	0	1	0	1
479	1	1	1	1	1	1	1	0	1	0	1	0	0	0	0	0	0	1	1	1	0	0	1	0	0	0	0	1	1	2	0	2	2	0	1	1	1	1	0	0	0	1	0	1	0	1	0	0	1
480	1	0	2	0	0	1	1	0	2	0	0	0	1	1	1	1	0	0	1	1	0	0	2	0	0	0	0	1	2	2	1	2	2	2	0	2	1	0	0	1	0	1	1	2	1	1	0	0	0
481	1	2	0	0	0	0	0	0	2	0	0	0	0	0	0	0	0	0	0	1	1	0	1	1	1	1	0	2	1	2	2	2	2	1	1	2	2	0	0	1	1	0	0	2	0	1	1	0	1
482	1	2	1	0	0	0	0	0	2	0	0	1	2	1	1	0	0	0	0	1	0	1	0	0	0	0	0	1	1	2	1	1	1	2	2	1	2	1	1	1	1	0	0	1	0	1	0	0	0
483	1	2	0	0	0	0	1	1	2	0	0	1	2	1	1	0	0	1	1	0	1	0	2	0	0	0	0	0	2	2	0	1	1	1	1	2	2	0	0	2	1	1	1	1	0	0	0	0	1
484	1	0	2	0	0	1	2	0	0	0	2	0	1	1	1	1	0	1	0	0	1	0	1	0	0	0	0	1	2	2	0	1	1	1	0	2	0	0	0	0	0	0	1	2	1	1	0	0	0
485	0	0	2	0	0	0	1	1	2	0	0	0	0	0	0	0	0	0	1	1	0	0	2	0	0	0	1	2	1	2	1	1	1	2	0	2	1	0	0	0	0	0	0	1	1	1	1	1	1
486	1	1	2	0	0	0	0	0	2	0	0	0	1	1	1	0	0	0	1	1	0	0	2	0	0	0	0	2	1	2	1	1	1	1	0	2	1	1	0	0	0	0	1	2	1	1	1	0	1
487	1	2	1	0	0	0	1	0	1	0	0	0	0	0	0	0	0	1	2	2	0	1	2	0	0	0	0	2	0	1	0	1	1	1	1	2	2	0	0	2	1	1	0	0	2	0	0	0	0
488	0	2	1	0	0	0	2	0	1	1	1	0	0	0	0	0	0	1	2	1	1	0	1	0	0	0	1	1	0	1	0	2	2	1	1	1	2	1	0	1	0	2	2	2	2	1	0	0	1
489	0	2	1	0	0	0	0	0	2	0	0	2	2	2	2	0	0	1	0	0	1	1	0	1	1	1	0	2	0	2	1	2	1	2	0	2	1	0	0	1	0	0	0	1	0	0	0	0	0
490	1	2	1	0	0	0	0	0	2	0	0	0	0	0	0	0	0	0	0	0	0	0	0	0	0	0	1	2	1	2	0	0	0	1	2	2	1	0	0	0	0	0	0	2	1	0	0	0	1
491	1	0	2	0	0	1	1	0	2	0	0	0	0	0	0	0	0	0	1	1	1	1	2	0	0	0	0	2	0	2	1	0	1	2	0	2	1	0	1	0	1	1	1	1	1	2	0	0	1
492	1	2	0	0	0	1	1	0	2	0	0	0	0	0	0	0	0	0	1	1	1	0	2	0	0	0	0	2	2	2	1	0	2	0	1	2	2	0	0	1	0	0	0	0	0	0	0	0	1
493	1	1	2	0	0	0	1	0	1	1	1	0	1	1	1	0	0	1	0	0	0	0	2	0	0	0	0	2	1	2	0	1	0	2	0	2	1	0	0	2	0	0	0	0	0	0	0	0	1
494	1	1	1	0	0	0	1	0	1	0	1	0	0	0	0	0	0	2	2	2	0	1	1	1	1	1	0	2	2	2	0	1	1	1	1	2	1	0	0	1	0	1	1	1	1	2	0	0	1
495	1	1	2	0	0	1	0	0	2	0	0	0	0	0	0	0	0	0	1	1	1	0	2	0	0	1	0	2	0	2	2	2	2	2	0	2	1	0	0	0	0	0	0	2	1	0	0	0	0
496	1	0	2	0	0	1	1	1	2	0	0	1	1	0	0	0	0	0	2	2	0	0	2	0	0	0	0	2	0	1	1	2	2	1	1	1	2	1	1	0	2	0	0	2	1	0	0	1	0
497	1	1	1	0	0	1	2	0	0	0	0	0	1	0	0	0	1	0	2	1	1	0	2	0	0	0	0	2	0	2	0	1	2	2	0	2	1	0	0	0	1	1	0	1	0	0	0	0	0
498	0	1	2	0	0	0	1	0	0	0	0	0	2	1	1	1	0	0	2	2	0	1	1	0	0	0	0	1	1	2	0	2	2	0	1	1	0	0	1	0	0	0	0	1	1	0	0	0	1
499	1	0	2	0	0	0	2	1	1	0	1	1	1	1	1	0	0	0	2	2	0	0	2	0	0	0	0	0	1	1	0	0	1	1	0	2	1	0	0	0	1	0	0	2	0	0	0	0	0
500	0	2	2	0	0	0	1	0	2	0	1	0	1	1	1	0	0	2	1	1	1	0	1	0	0	0	0	2	1	2	1	0	1	2	0	2	0	0	0	1	0	0	1	2	1	1	0	0	1
501	1	1	2	0	0	1	1	1	2	0	1	0	0	0	0	0	0	0	1	1	0	0	2	0	0	1	0	2	1	2	0	1	1	1	1	2	2	0	0	2	1	0	0	1	0	0	0	0	0
502	0	2	1	0	0	0	1	0	2	0	0	0	2	1	1	0	0	0	1	1	0	1	2	0	0	1	1	2	0	2	0	1	1	1	1	1	0	0	0	0	0	0	0	1	0	1	0	0	1
503	1	2	1	0	0	1	1	0	2	0	0	0	0	0	0	0	0	1	2	2	0	2	0	1	1	1	1	2	0	2	0	1	2	1	1	2	1	0	0	1	0	0	0	1	0	0	0	0	2
504	0	1	1	0	0	0	0	0	2	0	0	0	1	0	0	0	0	0	1	1	0	0	2	0	0	0	0	1	0	1	0	1	1	2	0	2	1	0	0	0	0	0	0	2	1	1	1	1	2
505	1	0	2	0	0	0	1	0	1	0	1	0	0	0	0	0	0	1	1	0	1	0	2	0	0	1	0	2	1	2	1	2	2	1	0	2	0	0	0	0	0	0	0	1	1	0	0	0	1
506	0	2	1	0	0	0	1	0	2	0	0	0	2	0	0	0	0	1	0	0	0	0	2	0	0	0	0	2	1	1	1	2	2	2	0	2	1	0	0	0	0	0	0	2	0	0	0	0	2
507	1	1	1	0	0	0	0	0	2	0	0	0	1	0	0	0	0	1	0	0	1	0	2	0	0	0	0	1	2	2	1	1	1	0	2	2	2	1	0	1	0	1	1	1	1	1	0	0	1
508	1	0	2	0	0	0	1	1	2	0	0	1	2	1	1	0	0	0	1	1	1	0	2	0	0	1	0	1	2	2	1	1	1	1	0	2	2	1	0	0	0	0	0	2	0	0	0	0	1
509	1	1	1	0	0	0	2	0	0	0	0	1	1	1	1	0	1	1	1	1	0	0	2	0	0	0	0	1	0	1	1	1	1	2	0	2	2	0	0	1	0	0	0	2	0	2	0	0	0
510	1	1	1	0	0	0	2	0	1	0	1	0	1	1	1	0	0	0	2	2	0	0	2	0	0	0	1	1	1	2	0	1	1	1	1	2	1	0	0	2	0	0	0	1	0	1	1	0	1
511	1	0	2	0	0	0	1	0	1	0	0	0	1	1	1	0	1	1	0	0	1	0	0	0	0	1	0	2	0	2	1	1	1	1	2	1	0	0	0	0	0	0	0	2	0	0	0	0	0
512	1	2	0	0	0	0	1	0	1	0	1	0	0	0	0	0	0	1	0	0	0	0	1	0	0	0	0	1	1	2	0	0	1	1	1	2	1	0	0	1	0	2	1	2	1	0	0	0	0
513	1	1	1	0	0	0	0	0	2	0	0	0	1	1	1	1	0	1	2	2	0	0	2	0	0	0	0	1	2	2	1	0	1	1	1	2	0	0	0	1	0	1	0	1	1	0	0	0	1
514	1	2	0	0	0	1	1	2	2	0	0	0	0	0	1	1	0	0	2	1	1	0	2	0	0	0	0	1	1	2	0	1	2	1	0	2	1	0	0	1	0	1	1	2	1	0	0	0	1
515	1	0	2	0	1	0	1	0	1	0	0	2	2	1	1	1	1	0	2	1	1	0	2	0	0	0	0	1	1	2	1	1	2	2	0	2	1	0	0	2	0	0	1	1	1	0	0	0	1
516	1	1	2	0	0	0	0	0	1	0	0	0	1	0	0	0	0	0	1	1	1	2	2	0	0	0	0	2	0	2	1	1	1	2	0	2	0	0	0	0	0	0	0	2	0	2	1	1	1
517	0	2	2	0	0	1	0	0	2	0	1	0	0	0	0	0	0	0	2	2	0	1	2	0	0	0	0	2	2	2	1	2	2	2	0	2	2	1	0	1	0	0	0	1	0	0	0	0	1
518	0	2	1	0	0	0	2	0	1	0	2	0	0	0	0	0	0	0	1	1	1	0	1	0	0	0	0	2	0	1	0	1	1	1	1	2	1	1	1	0	0	0	1	2	1	1	0	0	0
519	1	1	2	0	0	1	1	1	2	0	0	0	0	0	1	1	0	1	1	1	0	0	1	1	1	1	0	1	0	1	0	1	2	0	1	2	1	0	0	1	0	0	0	1	0	0	0	0	0
520	1	1	0	0	0	0	1	0	2	0	0	0	1	0	0	0	0	0	1	2	0	1	2	0	0	0	0	2	1	1	1	1	1	1	0	2	1	0	0	0	0	1	0	0	2	1	0	0	1
521	1	2	0	0	0	0	0	0	1	0	1	0	2	0	0	1	0	1	0	0	1	0	1	0	0	0	0	1	1	2	1	1	1	1	2	1	1	0	0	1	0	0	0	0	0	0	0	1	1
522	1	0	2	0	0	1	1	0	2	0	1	0	0	0	0	0	0	0	2	2	0	0	2	0	0	0	0	0	2	2	0	0	1	1	1	2	2	0	0	1	0	1	1	1	1	1	1	0	1
523	1	1	1	0	0	0	2	1	1	0	1	0	0	0	1	1	0	0	1	1	0	1	0	0	0	0	0	2	2	2	2	1	1	2	0	2	1	0	1	0	0	0	0	1	0	0	1	0	2
524	1	1	1	0	0	0	2	0	2	0	1	1	1	1	2	0	0	1	0	0	1	0	1	1	1	1	0	1	0	2	0	0	1	1	0	2	1	0	1	0	0	0	0	2	1	0	0	0	0
525	1	1	1	0	0	0	1	0	1	0	0	0	1	0	0	0	0	1	1	2	0	0	2	0	0	0	0	2	2	1	0	1	0	0	1	1	1	1	0	0	0	0	0	1	1	1	0	0	0
526	1	1	1	0	0	0	1	1	2	0	0	1	1	1	1	0	0	1	2	2	1	1	1	1	1	1	0	1	1	2	0	1	1	1	1	0	1	0	0	1	0	0	0	1	1	1	0	0	0
527	1	1	2	0	0	0	2	1	1	0	0	0	0	0	0	0	0	1	2	2	0	0	0	0	0	0	0	1	1	2	0	2	2	2	0	2	2	0	0	1	0	0	0	2	0	0	0	0	1
528	1	1	1	0	0	0	0	0	2	0	0	0	0	0	0	0	0	0	1	1	1	0	2	0	0	0	0	1	1	2	0	1	1	1	1	1	1	0	0	1	0	0	0	1	0	1	0	0	2
529	0	2	1	0	0	0	1	1	1	1	0	0	1	0	0	0	0	1	1	0	0	1	2	0	0	0	0	1	2	2	1	1	2	0	2	1	2	0	0	1	0	0	0	2	1	0	1	0	1
530	1	1	1	0	0	0	2	0	1	0	1	0	0	0	0	0	0	0	2	2	0	0	1	0	0	0	0	2	1	2	2	2	2	0	1	1	1	0	0	0	1	0	0	2	0	0	0	0	2
531	1	0	2	0	0	1	0	0	1	0	0	1	1	1	1	0	0	0	1	1	0	0	2	0	0	0	1	2	1	2	0	1	1	2	0	2	2	0	0	2	0	0	0	2	0	1	0	0	1
532	1	0	1	0	0	0	1	0	1	0	0	0	1	0	0	0	0	0	2	2	0	1	2	0	0	1	0	1	0	1	0	1	1	0	1	1	1	1	0	0	0	0	0	1	0	0	0	0	1
533	1	1	2	0	0	0	2	1	2	0	1	0	0	0	0	0	0	1	0	0	2	0	2	0	0	0	0	1	1	2	0	1	1	1	1	1	0	0	0	1	0	0	0	2	0	1	0	0	0
534	1	2	0	0	0	0	1	0	2	0	1	0	0	0	0	0	0	0	1	1	0	0	1	0	0	0	0	0	1	2	0	2	2	0	2	0	1	0	0	0	0	0	0	1	0	0	0	0	2
535	1	0	2	0	0	2	1	1	2	0	0	0	1	0	0	0	0	0	2	2	0	0	1	0	0	0	0	2	0	1	0	2	2	1	1	1	1	0	0	2	0	0	0	1	0	0	0	0	0
536	1	1	1	1	1	1	1	1	1	1	0	1	1	0	0	1	0	0	0	1	1	0	2	0	0	0	0	2	0	2	0	0	0	1	0	2	1	0	0	2	0	0	0	2	0	0	0	0	0
537	1	0	2	0	0	0	0	0	2	0	0	0	0	0	0	0	0	1	0	1	1	0	2	0	0	2	0	2	1	2	0	2	2	0	2	0	1	0	0	0	0	0	0	1	0	0	0	0	0
538	0	0	2	0	0	1	0	0	2	0	0	1	1	1	1	0	1	1	1	1	0	0	2	1	1	2	0	1	2	2	1	2	2	0	1	1	0	0	1	0	0	0	0	1	0	0	0	0	0
539	1	1	1	0	0	0	1	0	1	0	0	0	0	0	0	0	0	1	1	1	0	1	2	0	0	0	1	1	0	1	0	1	1	2	0	2	1	0	0	0	1	0	0	2	0	0	0	0	1
540	1	2	1	0	0	0	1	0	1	0	0	0	0	0	0	0	0	2	2	2	0	0	2	0	0	0	0	2	0	2	1	1	2	1	0	2	2	2	0	0	0	2	2	2	2	1	0	0	0
541	1	1	1	0	0	0	1	0	2	0	0	1	2	1	1	0	0	0	2	2	0	1	2	0	0	0	0	1	2	2	1	1	1	0	2	1	0	0	0	0	0	1	1	2	1	0	0	1	2
542	0	1	2	0	0	0	0	0	2	0	0	0	1	1	1	1	0	1	2	2	1	0	2	0	0	0	0	2	0	2	1	1	0	2	0	2	1	0	0	1	1	0	0	1	1	0	1	0	1
543	1	0	2	0	0	1	2	0	0	0	2	0	0	0	0	0	0	0	2	2	0	0	2	0	0	0	0	0	1	2	0	1	1	0	2	0	1	0	0	1	0	0	0	1	1	0	0	0	0
544	1	1	1	0	0	1	1	0	1	0	1	0	0	0	0	0	0	0	1	1	0	0	2	0	0	1	0	1	1	2	1	1	1	2	0	2	1	0	0	1	0	1	1	1	0	0	0	0	1
545	0	1	1	0	0	0	0	0	2	0	0	0	0	0	0	0	0	1	0	0	1	0	0	0	0	0	0	2	0	2	2	2	1	2	0	2	2	1	0	0	0	0	0	2	1	0	0	0	0
546	1	0	2	0	1	0	1	0	1	0	1	0	0	0	0	0	0	0	0	0	0	1	2	0	0	0	0	0	2	2	0	1	1	0	0	1	1	0	0	1	0	0	0	1	1	0	0	1	1
547	1	2	1	1	1	1	1	0	2	0	0	0	1	1	0	0	0	0	2	1	1	2	1	1	1	1	0	2	1	1	0	2	1	1	0	2	0	0	0	1	0	0	0	1	0	1	0	1	1
548	0	1	1	0	0	0	2	0	0	0	2	0	0	0	0	0	1	2	1	1	0	1	1	1	1	1	0	1	2	2	1	1	2	2	0	2	1	0	0	2	0	1	1	1	1	1	0	0	0
549	1	0	2	0	0	1	1	0	1	0	0	0	2	1	2	1	0	1	1	1	0	1	2	0	0	0	1	2	0	2	1	0	2	0	2	2	1	0	1	0	0	0	0	2	0	0	0	0	0
550	1	0	2	0	0	1	1	0	2	0	0	0	0	0	0	0	0	0	0	1	1	0	1	0	0	1	2	2	1	2	1	2	2	2	0	2	2	0	1	0	0	0	0	1	0	0	0	0	0
551	1	1	1	1	1	2	1	0	1	0	1	2	2	1	1	1	0	0	1	1	0	2	0	1	1	1	1	2	1	2	0	1	1	0	1	2	2	1	0	1	0	0	0	2	0	0	0	0	0
552	0	1	1	0	0	0	2	1	1	0	1	1	2	1	1	0	0	0	1	1	1	0	2	0	0	0	0	2	0	2	2	1	1	0	2	1	1	0	1	0	0	0	0	1	0	0	0	1	0
553	1	2	0	0	0	0	0	0	2	0	0	2	2	1	1	1	0	0	1	1	0	0	1	1	1	2	1	2	1	2	0	0	1	2	1	2	1	0	0	2	0	1	0	1	2	0	0	0	2
554	1	2	1	0	0	0	1	1	2	0	0	0	0	0	0	0	0	0	1	1	0	1	2	0	0	0	0	2	1	2	0	1	1	1	1	1	2	0	0	1	0	0	0	1	0	1	0	0	0
555	1	0	2	0	0	0	1	0	2	0	1	1	0	0	0	0	0	1	2	2	0	0	1	0	0	0	0	2	1	2	0	2	2	0	2	0	2	1	0	1	0	0	0	2	0	0	0	0	0
556	1	1	1	0	0	0	1	0	2	0	1	0	1	1	0	0	1	1	1	1	0	0	2	0	0	1	0	2	1	1	0	1	2	1	0	2	1	1	0	0	0	1	1	2	1	1	0	0	1
557	0	0	2	0	0	0	1	1	2	0	0	0	1	0	0	0	0	0	2	2	0	0	2	0	0	0	0	1	1	2	0	0	0	2	1	1	0	0	0	0	0	0	0	1	0	0	1	0	2
558	1	1	2	0	0	0	1	1	2	0	0	1	2	2	2	0	0	0	1	0	1	1	2	0	0	0	0	2	0	1	1	1	1	0	2	1	2	1	1	0	0	0	0	2	0	1	0	0	1
559	0	1	1	0	0	0	0	0	2	0	0	0	0	0	0	0	0	0	1	1	1	0	1	0	0	0	0	2	0	2	0	0	0	1	1	1	2	1	0	0	0	0	0	0	0	0	0	1	1
560	1	1	1	0	0	0	2	0	1	0	0	1	1	1	1	0	0	0	2	1	1	1	2	0	0	0	0	1	1	2	0	0	0	1	1	1	2	1	0	1	0	0	0	2	1	1	0	0	0
561	1	1	1	0	0	0	1	0	1	0	0	0	1	0	0	0	0	0	2	2	0	2	0	1	1	1	0	1	0	1	1	2	2	0	1	1	2	0	1	0	0	0	0	1	0	0	0	0	1
562	0	2	1	0	0	0	1	0	0	0	1	0	1	0	1	1	0	1	2	2	0	1	2	0	0	0	0	2	0	2	2	2	2	1	0	2	1	0	0	0	0	0	0	1	0	0	0	0	1
563	0	2	1	0	0	0	2	0	0	1	2	0	0	0	0	0	0	1	1	0	1	0	2	0	0	0	0	2	2	1	0	1	1	1	0	2	1	0	0	2	0	0	0	2	0	0	0	0	1
564	1	2	1	0	0	0	1	0	2	0	1	1	2	2	2	0	0	1	0	1	1	0	2	0	0	0	0	2	0	2	1	0	0	1	1	1	0	1	0	0	0	0	0	2	2	0	1	0	1
565	1	1	1	0	0	0	2	0	0	0	0	0	0	0	0	0	0	1	0	0	1	1	2	0	0	0	0	2	0	2	0	1	1	2	1	2	1	0	1	0	0	0	0	1	0	0	1	0	1
566	0	1	1	0	0	0	0	0	2	0	0	1	2	1	1	0	0	1	0	1	1	1	1	1	1	1	1	2	1	2	1	1	2	1	1	2	2	1	0	1	0	0	0	1	0	0	0	0	0
567	0	1	1	0	0	0	1	0	2	0	1	1	1	1	1	0	0	0	2	2	0	0	2	0	0	1	0	2	1	2	0	1	1	1	1	0	2	0	0	0	1	0	0	1	1	0	0	1	2
568	0	2	1	0	0	0	2	1	1	0	0	0	0	0	0	0	0	0	1	1	0	0	2	0	0	1	0	2	0	1	0	1	1	1	2	1	1	0	1	0	0	1	1	1	1	0	0	0	0
569	1	1	1	1	1	2	2	0	0	0	0	0	1	0	0	0	0	0	2	2	0	1	2	0	0	0	0	1	0	1	1	0	0	2	0	2	2	0	0	2	0	0	0	2	0	0	1	0	1
570	1	1	1	0	0	0	1	0	2	0	0	0	1	0	0	0	1	1	1	1	0	0	0	0	0	0	0	0	1	1	0	2	2	0	2	0	2	1	0	1	0	0	1	2	1	1	0	0	0
571	0	1	2	0	0	0	1	1	2	0	0	1	1	1	1	0	0	1	1	2	0	0	2	0	0	0	0	2	0	2	0	1	2	1	1	1	0	0	0	0	0	0	0	1	0	0	0	0	1
572	1	1	1	0	0	0	2	1	1	0	0	1	1	1	1	0	0	0	1	1	1	0	2	0	0	1	0	2	1	1	1	2	2	0	1	1	1	0	0	1	0	1	0	1	1	0	1	1	2
573	1	0	2	0	0	1	1	0	0	0	1	1	1	1	1	0	0	1	2	2	0	0	2	0	0	1	0	2	1	1	0	1	1	1	1	1	0	0	0	0	0	2	2	2	2	1	1	0	1
574	1	0	2	0	0	1	2	0	0	0	0	1	1	1	1	0	1	1	1	1	0	1	2	0	0	0	0	2	0	1	1	1	1	1	1	0	1	0	0	1	0	1	0	1	0	0	0	1	1
575	1	2	0	0	0	0	2	1	1	1	1	1	2	1	1	0	0	1	1	1	0	0	1	0	0	0	0	2	0	2	0	2	2	0	1	1	1	0	0	0	0	0	0	2	0	0	0	2	2
576	1	1	1	0	0	0	1	1	2	0	0	0	0	0	0	0	0	1	0	0	1	0	2	0	0	0	0	2	0	2	1	0	1	2	0	2	2	0	0	1	0	0	0	2	0	1	0	0	1
577	1	1	1	0	0	1	1	1	2	0	0	0	0	0	0	0	0	2	1	1	1	1	2	0	0	0	0	2	0	2	1	0	0	2	0	2	0	0	0	0	0	1	0	0	1	1	0	0	1
578	0	2	1	0	0	0	1	0	2	1	1	0	0	0	0	0	1	1	0	0	1	0	2	0	0	0	0	2	1	2	2	1	1	2	0	2	0	0	0	0	0	0	0	2	2	0	0	0	0
579	1	1	1	0	0	0	0	0	2	0	0	0	0	0	0	0	0	0	2	2	0	0	2	0	0	0	0	2	0	1	1	2	2	1	1	1	2	1	1	0	1	1	1	2	0	0	0	0	1
580	1	1	1	0	0	0	2	0	1	0	1	1	1	1	1	0	0	0	1	1	1	0	1	0	0	1	0	1	0	2	0	2	2	0	1	1	1	0	0	0	0	1	1	2	1	1	0	0	1
581	0	0	2	0	1	0	2	1	1	0	1	0	1	0	0	0	0	1	1	1	1	0	2	0	0	0	0	1	1	2	0	0	0	0	1	1	2	0	0	1	0	0	0	0	0	0	0	0	1
582	1	2	1	0	0	0	0	0	1	0	1	0	1	1	1	1	0	1	1	1	1	1	2	0	0	0	0	2	1	0	0	1	1	1	1	1	2	0	0	1	0	1	0	0	2	1	0	0	0
583	1	0	2	0	1	0	0	0	2	0	0	0	0	0	0	0	0	1	0	1	0	2	0	1	1	1	0	2	0	2	1	1	2	1	1	1	1	0	0	0	0	0	0	0	0	0	1	1	2
584	1	2	1	1	1	1	2	0	0	0	1	0	1	0	1	1	0	0	1	0	1	0	2	0	0	0	0	2	0	1	0	0	0	2	0	2	1	0	0	1	0	0	0	2	0	0	0	0	1
585	0	0	2	0	0	1	0	0	2	0	0	0	0	0	0	0	0	1	2	2	0	1	0	0	0	0	0	1	1	2	0	2	2	2	0	2	2	1	0	1	0	0	0	1	0	0	0	1	0
586	0	1	1	0	0	0	1	0	2	1	0	1	1	1	1	0	0	1	2	2	0	1	2	0	0	0	0	2	0	2	0	2	2	0	2	0	2	0	0	1	0	0	0	2	0	0	0	0	0
587	1	2	2	0	0	1	1	0	1	0	2	0	0	0	0	0	0	0	0	1	0	0	2	0	0	0	1	1	1	2	0	1	1	2	0	2	0	0	0	1	0	0	0	1	1	0	0	0	1
588	0	2	0	0	0	0	1	1	2	0	0	0	1	1	1	1	1	0	2	1	1	1	2	0	0	0	0	1	0	1	0	1	1	2	0	2	0	0	0	0	0	0	0	2	1	0	0	0	1
589	1	1	2	0	0	1	2	0	0	1	2	2	2	1	1	1	0	0	1	1	0	1	0	0	0	0	0	2	1	1	0	1	2	2	0	2	1	0	0	0	0	1	1	1	1	1	0	1	0
590	0	2	0	0	0	0	1	0	2	1	0	0	2	2	2	0	0	1	2	2	0	1	1	1	1	1	0	1	1	2	1	1	1	0	2	0	2	0	0	1	0	1	1	1	1	1	0	1	1
591	1	2	0	0	0	0	1	0	1	0	0	0	1	0	0	0	1	2	1	1	0	0	2	0	0	0	0	2	1	1	0	1	2	1	1	1	2	0	0	2	0	1	1	1	0	0	0	1	1
592	0	1	1	0	0	0	1	0	0	1	1	1	2	2	2	1	0	0	1	1	1	0	2	0	0	0	0	2	0	2	1	1	1	0	1	1	1	0	0	1	0	0	0	1	0	0	0	0	0
593	1	2	0	0	0	0	1	0	1	0	0	0	1	1	1	1	0	2	1	1	1	0	1	0	0	0	0	1	2	2	1	0	1	2	0	2	1	1	0	0	0	1	0	1	1	0	0	1	1
594	1	1	1	0	0	0	2	0	0	0	1	0	1	0	0	0	0	0	2	1	1	1	1	1	1	1	0	1	1	2	1	1	1	2	0	2	2	1	0	0	0	1	0	0	2	1	0	0	1
595	1	2	0	0	0	0	0	0	2	0	2	0	0	0	0	0	0	0	1	1	0	1	1	0	0	0	0	1	2	1	0	2	2	1	1	1	1	0	0	0	0	0	0	0	0	0	0	0	0
596	0	0	2	0	0	0	0	0	1	0	1	0	0	0	0	0	1	2	1	1	0	0	2	0	0	0	0	1	1	2	0	1	1	1	0	2	2	1	0	1	0	0	0	0	0	0	0	0	0
597	1	0	1	0	0	0	2	1	1	0	0	0	1	1	0	0	0	0	1	1	0	0	2	0	0	1	0	2	0	2	0	1	1	2	0	2	1	0	0	0	0	0	0	2	0	0	0	0	0
598	0	1	1	0	0	1	2	0	1	0	0	0	0	0	0	0	0	1	1	1	0	0	1	0	0	0	1	2	1	2	0	1	1	1	1	0	2	0	0	1	0	0	0	1	0	0	0	0	0
599	0	0	1	0	0	0	2	1	1	0	0	0	0	0	0	0	0	0	2	1	1	0	2	0	0	0	0	1	1	2	0	0	1	1	0	2	0	0	0	0	0	1	1	1	0	0	0	0	0
600	1	1	1	0	0	0	1	1	2	0	0	1	1	0	0	1	0	1	2	2	0	0	2	0	0	0	0	2	0	1	1	1	2	2	0	2	2	0	0	1	0	0	0	2	0	0	0	0	2
601	1	2	1	0	0	0	2	0	2	0	1	1	2	1	1	0	0	1	1	1	0	0	1	0	0	1	0	1	1	2	0	1	1	0	2	2	1	0	0	0	0	0	0	1	0	1	1	0	1
602	1	1	2	0	0	0	1	0	2	0	1	0	1	1	1	0	0	1	1	1	1	0	2	0	0	0	0	1	1	2	0	2	2	1	1	1	1	0	0	0	0	0	0	2	0	0	0	0	1
603	1	0	2	0	0	0	1	0	1	0	1	0	0	0	0	0	0	0	1	0	1	0	2	0	0	0	0	2	0	2	0	1	1	1	1	1	2	0	0	2	1	0	0	2	0	0	0	0	1
604	1	1	1	0	0	0	1	0	1	0	0	0	0	0	0	0	0	0	2	1	1	0	2	0	0	0	0	1	2	2	1	1	1	1	1	2	2	1	0	0	0	1	1	2	2	1	0	0	1
605	1	0	2	0	0	0	2	1	1	0	1	0	0	0	0	0	0	0	2	1	1	0	1	0	0	0	0	2	0	1	2	1	1	0	2	0	1	1	0	0	0	1	0	0	2	1	0	0	1
606	1	1	1	0	0	0	2	1	1	0	0	1	1	1	1	0	0	1	2	2	0	0	2	0	0	1	0	2	1	2	0	1	1	0	2	0	1	0	0	0	0	0	1	1	1	0	0	0	1
607	1	2	0	0	0	0	2	0	1	0	1	0	0	0	0	0	0	1	0	0	1	0	1	0	0	0	0	1	0	0	1	0	0	2	0	2	1	1	0	0	0	0	0	0	0	0	0	1	0
608	1	1	1	0	0	0	0	0	2	0	0	0	0	0	0	0	0	0	2	2	0	0	2	0	0	0	0	1	1	2	1	2	2	1	1	1	0	0	0	0	0	0	0	2	0	1	0	0	0
609	0	1	1	0	0	0	2	0	0	0	1	1	1	1	1	0	0	1	1	0	0	1	0	1	1	1	0	2	0	2	0	1	1	2	1	2	1	1	1	0	0	0	0	2	1	1	0	2	2
610	1	0	2	0	0	0	0	0	2	0	0	0	1	0	0	0	0	0	1	1	0	1	2	0	0	0	0	2	0	1	0	2	2	2	0	2	1	0	0	0	0	0	0	1	0	0	0	0	2
611	0	0	2	0	0	0	1	0	1	0	0	1	2	1	1	1	0	0	2	2	0	1	2	0	0	0	0	2	0	2	1	2	2	1	0	2	2	1	0	1	0	0	0	2	1	2	0	1	1
612	1	0	1	0	0	0	0	0	2	0	0	0	0	0	0	0	0	1	2	2	0	0	2	0	0	0	0	2	0	2	0	1	1	1	0	2	2	1	0	1	0	1	0	1	1	1	1	0	1
613	1	0	2	0	0	1	1	1	2	0	0	0	0	0	0	0	0	0	2	2	0	0	2	0	0	0	0	2	0	2	1	1	1	2	0	2	0	0	0	1	0	0	0	2	0	0	0	0	0
614	0	0	2	0	0	2	0	0	2	0	0	0	0	0	0	0	0	0	1	1	0	1	1	1	1	0	0	1	2	2	1	2	2	2	0	2	0	0	1	0	0	0	0	2	0	0	0	0	0
615	0	1	1	0	0	0	1	0	1	0	1	0	0	0	0	0	0	0	0	0	1	1	2	0	0	0	0	2	0	2	0	2	2	1	1	2	0	0	0	1	0	0	0	2	0	0	0	0	0
616	1	1	1	0	0	0	1	0	1	0	1	0	1	0	0	0	0	1	1	1	0	1	2	0	0	0	0	2	0	2	0	1	1	2	0	2	1	0	0	1	0	0	0	2	0	2	0	0	2
617	1	0	2	0	0	1	0	0	2	0	0	0	0	0	1	1	0	1	2	2	0	1	1	1	1	1	0	1	0	1	0	2	2	0	2	0	1	0	0	0	0	1	1	2	1	0	0	1	2
618	1	0	2	0	1	0	1	0	1	0	0	2	2	2	2	0	0	2	2	2	0	1	2	0	0	0	0	2	0	1	0	0	0	2	0	2	0	0	0	0	0	0	0	1	0	1	0	0	1
619	0	2	0	0	0	0	1	0	0	0	1	0	0	0	0	0	0	0	0	0	0	0	2	0	0	0	0	2	2	1	0	1	2	0	2	1	2	0	0	1	0	0	0	2	0	0	0	0	0
620	1	2	1	0	0	0	0	0	2	0	0	1	2	1	1	0	0	0	0	1	1	1	2	0	0	0	0	2	0	2	0	1	1	1	0	2	1	0	0	1	1	0	0	2	1	1	0	0	1
621	1	1	2	0	0	0	1	1	2	0	0	1	2	1	1	0	1	1	1	1	0	1	2	0	0	0	0	2	0	1	1	1	1	1	1	1	2	0	0	1	0	1	1	1	1	1	0	0	0
622	1	2	0	0	0	0	0	0	2	0	1	0	1	0	0	0	0	1	2	2	0	0	1	0	0	0	0	2	2	2	0	0	1	2	0	2	2	1	0	1	0	1	1	1	1	2	0	0	1
623	0	1	1	0	0	0	1	0	1	0	1	1	1	1	1	0	0	0	1	1	0	1	1	1	1	1	0	2	1	1	1	2	2	0	1	1	0	0	0	1	0	0	0	1	0	0	0	0	0
624	1	2	1	0	0	0	1	1	2	0	0	0	0	0	0	0	0	1	2	2	0	0	1	0	0	0	0	1	2	2	1	1	1	2	0	2	2	0	0	2	1	0	0	1	1	1	0	0	0
625	1	1	1	0	0	0	2	0	0	0	2	1	2	2	2	1	0	2	1	1	1	0	2	0	0	0	0	1	0	1	0	1	0	0	1	1	1	1	0	0	0	0	0	2	0	0	0	0	0
626	1	2	1	0	0	0	1	0	0	1	2	1	1	1	1	0	0	1	1	1	0	1	2	0	0	0	0	0	1	2	0	0	1	2	0	2	1	0	1	0	0	0	0	1	1	0	1	0	2
627	0	0	2	0	0	0	2	0	1	0	0	0	0	0	0	0	0	0	1	1	0	1	2	0	0	1	0	2	1	1	0	1	2	1	0	2	1	0	0	0	0	0	0	1	0	0	0	0	1
628	1	1	1	0	0	0	1	0	2	0	1	0	0	0	0	0	0	0	1	1	1	0	1	0	0	0	0	2	0	2	0	0	1	2	1	2	1	1	0	0	0	1	1	1	1	0	0	2	2
629	0	0	2	0	0	1	1	1	2	0	0	1	2	2	2	0	0	1	1	1	0	1	1	1	1	1	0	1	1	2	0	2	2	0	1	1	0	0	0	1	0	1	0	1	1	1	0	0	0
630	1	1	2	0	0	0	1	1	2	0	0	0	1	0	0	0	0	0	1	1	0	0	1	1	1	1	0	2	0	2	0	0	0	2	0	2	0	0	0	0	0	0	0	1	0	1	0	1	1
631	1	2	0	0	0	0	0	0	2	0	0	0	1	0	0	0	0	0	1	1	1	0	2	0	0	0	0	0	1	2	0	0	1	1	0	2	2	0	0	1	0	0	0	2	1	0	0	0	2
632	1	1	1	0	0	0	0	0	2	0	0	0	0	0	0	0	0	1	1	1	0	0	2	0	0	1	0	1	1	2	0	2	2	1	1	1	1	0	0	1	0	0	0	2	1	1	0	0	2
633	1	0	2	0	0	0	2	1	1	0	0	1	2	1	1	0	0	1	2	2	0	0	2	0	0	0	0	2	0	2	1	0	0	2	0	1	1	0	0	0	1	1	0	1	1	1	0	0	0
634	1	1	1	0	0	0	0	0	1	0	1	0	0	0	0	0	0	0	0	0	0	0	2	0	0	1	0	2	0	1	1	1	1	1	0	2	2	0	0	2	0	1	0	0	2	1	1	0	1
635	1	1	1	0	0	0	2	0	1	0	1	0	0	0	0	0	0	1	2	2	0	1	2	0	0	1	0	2	1	0	0	2	2	0	1	1	2	0	0	2	0	0	0	1	0	0	1	0	2
636	1	2	1	0	0	0	2	0	0	0	2	1	2	1	1	0	1	2	0	0	2	0	2	0	0	1	0	2	1	0	0	1	1	1	1	2	2	1	1	0	1	0	0	2	0	0	0	0	0
637	1	1	2	0	0	0	2	0	0	0	0	1	1	0	0	1	0	1	2	2	0	1	0	0	0	1	0	1	0	1	0	0	1	2	0	2	2	1	0	0	0	0	0	2	0	0	0	0	1
638	1	2	1	0	0	0	1	0	1	0	0	1	2	1	1	0	0	1	1	2	0	1	2	0	0	0	0	2	1	2	2	0	1	2	1	2	0	0	0	0	0	0	0	2	0	2	1	0	2
639	1	0	2	0	0	0	1	0	2	0	0	0	0	0	0	0	0	0	2	2	0	0	1	0	0	1	0	2	1	2	2	0	0	2	0	2	1	0	0	1	0	0	0	1	0	0	1	1	2
640	1	0	2	0	1	0	1	2	2	0	0	1	2	2	2	0	0	2	2	2	0	1	2	0	0	0	0	0	2	2	0	1	2	1	0	2	1	0	0	1	0	0	0	2	0	0	0	0	1
641	1	2	1	0	0	0	0	0	2	0	1	0	1	0	0	0	0	1	2	2	0	0	1	0	0	0	0	1	1	2	0	1	2	1	0	2	1	1	0	0	0	1	1	1	1	2	0	1	1
642	0	1	1	0	0	1	0	0	2	0	0	0	2	1	1	1	0	1	1	2	0	0	2	0	0	0	0	2	1	2	0	2	2	0	1	1	2	0	0	1	1	0	0	2	0	0	0	1	1
643	1	1	2	0	0	0	1	1	2	0	0	0	1	0	0	0	0	0	0	0	1	0	0	0	0	1	0	1	1	2	0	1	0	0	1	1	1	1	1	0	0	1	1	2	0	1	0	0	0
644	1	2	1	0	0	0	1	0	1	0	1	0	2	1	2	1	0	1	1	1	1	0	2	0	0	0	0	2	0	2	0	0	1	2	0	2	0	0	0	1	0	1	1	1	1	1	1	0	2
645	1	1	1	0	0	0	1	0	1	0	1	0	1	1	1	0	0	2	2	2	0	2	2	0	0	0	0	2	0	2	0	2	2	2	0	2	2	0	0	0	0	0	0	1	0	0	0	0	1
646	1	0	2	0	0	0	0	0	2	0	0	1	1	1	1	0	0	0	2	2	0	0	1	1	1	1	0	2	1	2	1	0	1	2	0	2	2	0	0	1	0	0	0	2	0	0	0	0	1
647	1	0	2	0	0	1	1	0	1	0	1	0	0	0	0	0	0	0	2	2	0	0	2	0	0	0	0	1	0	1	0	0	0	2	1	1	1	0	0	1	0	0	0	2	0	1	0	1	1
648	1	1	2	0	0	0	1	0	1	0	1	0	1	1	1	0	0	1	1	1	0	0	1	1	1	1	0	2	1	2	2	1	2	2	1	2	1	1	1	0	1	1	1	2	1	1	0	0	0
649	1	1	0	0	0	0	1	0	1	0	1	0	1	1	1	0	0	1	1	1	0	1	2	0	0	0	0	1	1	2	0	0	0	1	1	1	2	0	0	1	0	0	0	1	0	1	0	2	2
650	1	1	2	0	0	1	0	0	2	0	1	1	1	1	1	0	0	1	2	2	1	0	2	0	0	0	0	2	0	1	0	2	2	0	1	1	2	0	0	2	0	0	0	2	0	0	0	0	2
651	0	1	1	0	0	0	1	0	1	0	0	0	2	2	2	0	0	0	1	1	0	0	2	0	0	0	0	1	1	2	0	1	1	1	1	1	2	1	0	1	0	1	0	0	2	0	0	1	0
652	1	1	2	0	0	0	2	1	1	0	1	0	0	0	1	1	0	0	2	2	0	0	0	0	0	0	1	2	0	2	1	1	2	1	2	2	2	0	0	2	1	1	1	1	1	2	1	1	2
653	1	0	2	0	0	1	2	1	1	0	1	2	2	2	2	0	0	1	1	1	1	1	2	0	0	1	0	1	1	2	0	2	2	2	0	2	1	0	0	0	0	2	2	2	1	1	1	0	1
654	1	0	2	0	0	1	1	0	1	0	0	1	1	1	1	0	0	0	2	2	0	1	2	0	0	0	0	1	1	2	1	0	0	1	1	1	2	0	0	1	0	0	0	2	1	0	0	0	1
655	1	0	2	0	0	0	1	1	2	0	0	1	0	0	0	0	0	0	2	2	0	0	2	0	0	1	0	2	1	2	1	2	2	1	1	2	0	0	0	0	0	0	0	2	0	0	0	0	0
656	1	1	1	0	0	0	1	1	2	0	0	0	0	0	0	0	0	0	1	1	1	0	2	0	0	0	0	2	2	2	1	1	1	1	1	1	1	0	0	1	0	0	0	2	0	0	0	1	1
657	1	2	0	0	0	1	0	0	2	0	0	0	0	0	0	0	0	1	2	2	1	0	1	0	0	1	0	2	0	2	0	1	2	2	1	2	2	0	0	1	0	0	0	2	2	0	0	0	0
658	1	1	2	0	0	0	1	0	1	0	0	0	0	0	1	1	0	0	2	2	0	0	2	0	0	0	0	0	1	2	0	2	2	0	1	1	0	0	0	0	0	1	1	2	1	0	0	0	0
659	0	1	1	0	0	0	0	0	2	0	1	0	1	0	0	0	0	0	0	1	1	0	2	0	0	1	0	2	0	1	0	0	0	1	1	1	1	0	1	0	0	0	0	1	0	0	0	0	1
660	1	1	2	0	0	1	2	0	0	0	0	0	0	0	0	0	0	1	2	2	0	1	2	0	0	0	1	2	1	2	0	1	1	2	0	2	2	1	1	0	1	0	0	2	0	1	0	0	1
661	1	1	1	0	0	0	2	0	1	0	0	0	0	0	0	0	0	1	0	1	1	0	2	0	0	1	0	1	1	2	0	0	2	0	2	2	1	0	0	1	0	0	0	2	0	0	0	0	0
662	1	1	2	0	0	1	2	0	0	0	2	0	0	0	0	0	0	1	1	1	1	0	2	0	0	0	0	1	1	2	0	1	1	1	1	1	1	0	0	0	0	1	0	1	1	1	0	1	2
663	1	2	1	0	0	0	1	0	2	0	0	1	1	1	1	0	0	0	0	0	1	0	2	0	0	0	0	1	1	2	1	1	2	2	0	2	0	0	0	0	0	0	0	1	0	0	1	0	1
664	0	1	2	0	0	0	1	0	1	1	1	0	1	0	0	0	0	0	2	2	0	0	1	1	1	1	0	2	0	1	0	2	2	0	2	0	1	0	0	1	0	0	0	2	0	2	0	0	1
665	0	1	1	0	0	0	1	1	2	0	0	0	1	1	1	0	0	0	1	1	1	1	2	0	0	1	0	1	1	2	0	0	0	2	1	1	1	0	0	0	0	0	0	1	0	0	0	0	0
666	1	1	2	0	0	0	2	0	1	0	1	0	1	0	0	0	0	0	1	1	1	0	2	0	0	0	0	1	0	1	0	0	1	1	1	2	1	0	0	0	1	0	0	0	0	0	0	0	0
667	1	0	2	0	0	1	0	0	2	0	0	1	1	1	1	0	0	0	0	1	0	0	2	0	0	0	0	2	1	2	1	0	2	0	2	2	1	1	0	0	0	1	1	2	1	0	1	0	1
668	1	0	2	0	0	2	2	0	0	0	0	0	0	0	0	0	0	0	0	0	1	0	2	0	0	0	0	1	0	1	0	2	2	0	0	2	1	0	0	1	0	1	1	2	1	0	0	2	2
669	1	1	1	0	0	0	1	1	2	0	0	1	2	2	2	0	0	1	1	1	1	0	2	0	0	0	0	1	1	2	1	1	1	1	1	1	0	0	0	0	1	1	1	2	1	0	1	0	2
670	1	1	2	0	0	0	1	1	2	0	0	0	0	0	0	0	0	1	0	1	1	1	2	0	0	0	0	2	0	2	0	1	1	0	1	1	2	1	0	1	0	1	1	1	0	0	0	0	1
671	1	1	1	0	0	0	1	0	1	0	1	0	2	1	1	1	0	0	2	2	0	0	1	0	0	0	0	2	0	2	1	0	1	1	1	2	2	1	0	1	0	0	0	1	0	0	0	0	0
672	1	0	2	0	0	0	1	0	2	0	0	0	1	0	0	0	0	0	2	2	0	0	0	0	0	0	0	2	0	2	0	0	2	2	0	2	2	0	0	1	0	0	0	2	0	0	0	0	0
673	1	2	1	0	0	0	0	0	2	0	0	2	2	2	2	0	0	1	2	0	1	0	2	0	0	0	0	1	1	2	0	1	1	1	1	2	2	0	0	1	0	1	0	0	1	1	0	0	0
674	1	2	1	0	0	0	1	0	1	0	0	0	0	0	1	1	0	2	1	1	0	1	2	0	0	0	0	1	0	1	1	1	2	1	1	1	1	1	0	0	0	0	0	1	0	1	0	0	2
675	1	2	0	0	0	0	2	0	0	0	0	0	1	0	0	0	0	0	2	2	0	2	2	0	0	0	0	2	2	2	0	0	2	1	0	2	0	0	0	0	0	1	1	1	1	1	0	0	1
676	0	1	2	0	0	0	1	0	1	0	1	0	0	0	0	0	0	0	1	1	0	1	2	0	0	1	0	2	1	2	1	1	1	0	1	2	0	0	0	1	0	0	0	1	1	0	1	0	1
677	1	2	0	0	0	1	0	0	2	0	0	1	1	1	1	0	0	0	0	0	1	0	2	0	0	0	0	2	0	2	1	1	1	1	1	1	2	0	0	2	0	0	0	0	0	0	0	0	0
678	0	0	2	0	0	1	1	1	2	0	0	1	1	1	1	0	0	1	2	2	0	0	2	0	0	1	1	2	1	2	0	1	1	2	0	2	2	0	0	1	0	0	0	1	0	1	0	0	2
679	1	0	2	0	0	0	1	0	2	0	0	0	0	0	0	0	0	0	1	1	0	1	0	1	1	1	0	2	0	1	0	1	1	2	2	1	2	1	0	0	0	1	1	2	2	0	0	0	2
680	1	1	2	0	0	1	1	1	2	0	0	1	2	1	1	0	0	1	2	2	0	0	1	0	0	0	0	0	1	2	0	2	2	2	1	1	0	0	0	0	0	1	1	1	1	0	1	1	2
681	0	1	1	1	1	1	2	1	1	0	1	1	2	2	2	1	0	1	2	2	0	1	1	0	0	0	1	2	0	2	1	2	2	1	0	2	1	1	0	0	0	0	0	2	0	2	0	0	2
682	1	0	2	0	0	1	1	0	1	0	1	1	1	1	1	0	0	1	2	2	0	0	2	0	0	0	0	1	1	2	0	2	2	2	0	2	1	0	0	1	0	0	0	1	1	0	0	0	1
683	1	2	0	0	0	0	0	0	2	0	0	0	1	0	0	0	0	1	0	0	1	0	2	0	0	0	0	2	1	2	0	1	1	1	1	1	1	0	1	0	1	0	0	2	0	0	0	0	2
684	1	1	1	1	1	2	0	0	2	0	1	1	1	1	1	0	0	0	1	1	0	0	2	0	0	0	0	2	2	2	2	1	1	1	0	2	0	0	0	0	0	0	0	1	0	0	0	0	1
685	1	1	1	0	0	1	1	0	1	0	0	1	1	1	2	0	0	1	1	2	0	0	2	0	0	1	0	2	1	1	0	1	1	1	0	2	1	0	0	0	1	0	0	2	0	0	0	0	1
686	1	2	1	0	0	0	1	0	1	0	0	1	1	1	2	1	0	0	1	1	0	1	2	0	0	0	1	2	1	2	1	2	2	1	2	2	1	0	0	0	0	0	0	2	0	0	0	0	0
687	0	2	0	0	0	0	1	1	2	0	1	1	1	1	1	0	0	0	0	0	0	1	2	0	0	0	0	2	0	2	1	2	2	0	2	0	1	0	0	0	0	1	1	2	1	1	0	0	1
688	1	1	1	0	0	0	1	0	1	0	1	0	1	0	0	0	0	1	2	2	0	0	1	0	0	1	0	2	0	2	0	2	2	1	2	1	0	0	0	0	0	1	1	2	1	2	0	0	2
689	0	1	2	0	0	0	0	0	2	0	0	0	0	0	0	0	0	1	1	1	0	1	1	1	1	1	0	1	0	1	0	1	1	2	0	2	1	0	0	0	0	0	0	2	1	1	0	0	1
690	1	1	1	0	0	0	2	0	1	0	0	0	1	0	0	0	0	0	0	0	0	0	2	0	0	0	0	1	1	2	0	1	1	2	0	2	2	1	0	0	0	0	0	1	0	1	0	0	1
691	1	0	2	0	0	0	0	0	2	0	0	0	0	0	0	0	0	0	1	1	0	1	1	1	1	1	0	2	1	1	0	2	2	2	0	2	1	0	0	0	0	0	0	1	0	0	0	0	1
692	1	1	2	0	0	1	1	1	2	0	0	1	2	2	2	0	0	0	1	1	0	1	1	1	1	1	1	2	0	2	0	1	1	1	1	1	2	0	1	0	0	0	0	2	1	2	0	0	1
693	1	0	2	0	0	0	1	0	1	0	1	1	2	1	1	1	0	2	1	1	0	1	1	0	0	0	0	1	0	1	1	2	2	0	1	2	1	0	0	0	0	0	0	2	0	0	0	0	1
694	1	1	2	0	0	0	1	1	2	0	0	0	0	0	0	0	0	0	1	1	0	0	1	0	0	0	0	1	1	2	0	1	1	1	1	1	2	0	0	1	0	0	0	2	1	1	0	1	1
695	0	2	0	0	0	0	1	0	2	0	1	1	1	1	1	0	0	1	1	1	1	0	2	0	0	0	0	2	0	2	1	1	2	1	1	1	1	1	0	0	0	0	0	0	0	1	0	0	0
696	1	1	1	0	0	0	1	0	1	0	0	0	0	0	0	0	0	1	1	2	0	0	2	0	0	1	0	2	0	2	1	1	1	1	0	2	1	1	1	0	0	0	0	1	0	0	0	0	0
697	1	1	1	0	0	0	2	0	1	0	1	0	1	0	0	0	0	1	1	0	1	0	2	0	0	1	0	2	0	1	0	2	2	0	2	0	1	0	0	0	1	0	0	0	0	0	0	0	1
698	1	1	1	0	0	0	1	0	2	0	0	0	0	0	0	0	0	0	2	1	1	1	0	0	0	0	0	2	1	2	0	1	1	1	1	1	1	0	0	1	0	1	1	1	0	0	0	1	1
699	0	1	1	0	0	0	2	0	1	0	0	0	0	0	0	0	1	2	0	0	2	0	1	0	0	1	0	2	1	2	1	0	0	1	1	1	1	0	1	0	0	1	1	1	1	0	0	1	1
700	1	1	1	0	0	0	2	0	0	0	0	1	1	0	0	1	1	1	0	0	1	2	0	1	1	1	0	1	0	1	1	1	1	2	0	2	1	0	0	1	0	0	0	2	0	0	1	0	1
701	1	2	0	0	0	0	2	0	0	0	0	0	1	0	0	0	0	0	1	1	0	1	2	0	0	0	0	2	0	1	1	1	2	1	2	2	2	1	0	0	0	0	0	2	1	2	0	0	1
702	0	1	2	0	0	0	1	1	2	0	0	0	1	0	0	0	1	2	1	1	1	1	1	1	1	1	0	2	0	2	0	1	1	1	0	2	1	1	0	0	0	0	0	1	1	1	0	0	1
703	1	1	1	0	0	0	2	1	1	0	1	0	1	0	0	0	0	1	1	1	0	0	1	0	0	0	0	2	0	2	2	1	1	2	1	2	1	0	0	0	0	2	1	2	1	0	0	0	2
704	1	1	0	0	0	0	0	0	2	0	0	1	1	1	1	0	0	1	1	1	0	0	1	1	1	1	0	1	1	2	1	0	0	1	1	1	1	0	0	0	0	1	1	1	1	0	0	0	1
705	1	0	2	0	0	1	1	0	2	1	0	0	1	0	0	0	0	1	2	2	0	0	2	0	0	0	0	1	0	1	0	1	1	1	1	2	2	0	0	1	0	0	0	1	0	1	1	0	1
706	1	2	1	0	0	0	2	0	0	0	2	1	0	0	0	0	0	0	1	2	0	1	1	1	1	0	0	2	2	2	1	2	2	2	0	2	2	0	0	1	0	0	0	2	0	0	0	0	1
707	1	1	1	1	1	1	1	0	0	0	0	0	1	0	1	1	0	0	1	1	1	0	0	0	0	0	0	0	2	2	0	1	1	1	1	2	2	0	0	2	0	0	0	1	1	0	0	0	0
708	1	2	0	0	0	0	1	0	2	0	0	0	1	1	1	0	0	2	1	1	1	0	2	0	0	1	0	2	1	1	1	2	2	0	1	1	1	0	0	0	0	1	1	1	1	1	0	0	0
709	1	0	2	0	0	1	1	0	1	0	1	1	2	2	2	0	1	1	0	0	1	0	2	0	0	0	1	2	2	2	1	2	2	1	1	1	2	1	1	1	1	0	0	2	0	1	0	0	0
710	1	2	2	0	0	0	1	0	1	0	1	1	1	1	1	0	0	1	2	2	0	0	2	0	0	0	0	0	2	2	0	1	1	1	1	1	2	0	0	1	0	0	0	2	1	1	0	0	1
711	0	2	0	0	0	0	2	0	1	0	1	1	1	1	1	0	0	0	0	0	0	0	2	0	0	0	0	2	0	2	0	1	1	1	0	2	1	0	0	2	0	1	0	1	1	1	1	0	1
712	1	0	2	0	0	1	1	1	2	0	0	1	1	1	1	0	0	1	1	0	1	0	2	0	0	1	0	2	1	2	1	1	1	2	2	1	2	0	0	1	0	0	0	2	2	0	0	1	0
713	0	1	1	0	0	1	2	0	1	0	1	0	0	0	0	0	0	0	2	1	1	0	2	0	0	0	0	2	1	2	2	1	1	2	0	2	1	0	0	1	0	1	1	1	1	1	0	0	1
714	1	1	1	0	0	0	2	0	0	0	1	2	2	1	1	1	0	0	0	0	0	1	1	1	1	0	0	2	1	2	1	2	2	2	0	2	2	1	0	0	0	0	0	2	1	0	0	1	2
715	1	0	2	0	0	1	1	0	1	0	0	0	0	0	0	0	0	1	1	1	0	0	2	0	0	1	0	2	1	2	0	2	2	1	0	2	1	0	0	1	0	0	0	2	1	1	0	0	1
716	1	2	1	0	0	0	2	1	1	1	1	0	1	0	0	0	0	0	2	2	0	0	2	0	0	0	0	0	1	1	0	1	1	2	0	2	1	0	0	1	0	0	0	2	1	1	0	0	1
717	1	1	2	0	0	1	1	0	1	0	0	0	0	0	0	0	0	0	0	0	1	2	0	1	1	1	0	1	0	1	0	1	1	1	0	2	2	0	0	2	0	0	0	2	1	2	0	0	2
718	1	2	1	0	0	0	2	0	1	0	1	1	2	2	2	1	0	1	1	1	0	1	2	0	0	0	0	2	1	2	0	1	1	0	1	1	1	1	1	0	0	0	0	2	0	0	0	0	0
719	1	1	2	0	0	0	1	0	1	0	0	0	0	0	0	0	0	1	0	0	2	0	1	0	0	1	0	2	0	2	1	1	1	1	0	2	2	0	0	2	0	0	0	1	0	0	0	0	1
720	1	0	2	0	0	0	2	0	0	0	1	0	0	0	0	0	0	1	1	0	0	2	0	1	1	1	0	1	1	2	0	2	2	0	1	1	2	0	0	2	0	0	0	2	0	0	0	0	1
721	1	0	2	0	0	0	1	0	2	0	1	0	0	0	0	0	0	0	0	0	1	0	2	0	0	1	1	2	1	2	0	1	2	1	1	1	2	0	0	2	0	0	0	1	1	1	0	1	1
722	0	2	1	0	0	0	1	0	0	0	1	1	2	2	2	0	1	1	0	0	1	0	1	0	0	0	0	2	1	1	1	0	0	1	1	1	2	1	1	1	1	0	0	2	0	1	0	0	0
723	0	2	0	0	1	0	2	0	0	1	2	0	0	0	0	0	0	0	2	2	0	1	2	0	0	0	0	2	1	1	1	2	2	0	1	1	1	0	0	1	0	0	1	1	1	1	0	2	2
724	0	1	1	0	0	0	0	0	2	0	0	1	1	1	1	0	0	1	1	1	1	0	2	0	0	0	0	2	1	2	1	1	1	1	0	2	1	0	0	1	0	2	2	2	2	1	0	0	1
725	1	0	2	0	0	0	1	1	2	0	0	0	0	0	0	0	0	0	1	1	0	1	2	0	0	0	0	1	1	2	0	2	2	1	1	1	2	0	0	1	0	1	1	2	2	1	0	0	1
726	0	1	1	0	1	0	0	0	2	0	0	0	1	0	0	0	0	0	1	1	0	0	2	0	0	0	0	2	1	2	0	1	2	1	0	2	2	0	0	2	0	1	1	2	1	1	0	0	1
727	1	0	2	0	0	1	1	0	1	0	0	0	0	0	0	0	0	0	2	1	1	0	2	0	0	0	0	1	1	2	0	0	0	1	1	1	1	0	0	1	0	0	0	2	0	1	0	1	2
728	1	2	1	0	0	0	2	1	1	0	0	0	0	0	0	0	0	0	1	1	0	0	2	0	0	1	0	1	1	2	0	1	2	1	1	2	1	0	0	2	0	0	0	0	1	0	1	1	1
729	1	2	1	0	0	0	1	0	1	0	0	1	1	1	1	0	0	1	2	2	0	0	2	0	0	0	0	2	0	2	2	1	1	1	0	2	1	0	0	0	0	1	1	1	1	0	0	0	0
730	0	2	1	0	0	0	1	0	2	0	0	0	0	0	0	0	0	1	1	1	0	1	1	0	0	0	0	2	0	2	0	1	2	1	1	1	0	0	0	0	0	0	0	1	1	0	1	0	1
731	0	1	2	0	0	0	2	0	0	0	0	1	1	1	1	0	0	2	1	1	1	0	2	0	0	0	0	2	0	1	1	0	0	2	0	2	2	1	1	0	0	0	0	2	0	2	0	0	1
732	1	0	2	0	0	1	1	0	2	0	0	0	0	0	1	1	1	1	1	1	0	0	2	0	0	0	0	0	1	2	0	1	2	1	0	2	2	0	0	2	0	1	1	2	1	0	1	0	1
733	0	2	0	0	0	0	2	0	0	0	0	0	1	0	0	0	0	0	2	2	0	1	2	0	0	0	0	1	1	2	0	2	2	1	0	2	2	0	0	0	1	1	0	1	1	1	0	0	0
734	0	2	2	0	0	0	1	0	1	0	2	0	0	0	0	0	0	0	2	1	1	0	2	0	0	0	0	2	1	2	2	2	2	2	0	2	1	0	0	0	1	0	0	2	1	1	1	1	2
735	1	1	2	0	0	0	2	0	0	0	2	0	0	0	0	0	0	1	2	2	0	0	0	0	0	0	0	1	0	0	1	1	2	1	1	2	2	0	0	2	0	1	1	1	1	1	0	1	1
736	1	2	1	0	0	0	0	0	1	0	1	1	2	2	2	1	0	0	2	2	0	1	2	0	0	0	0	2	0	1	0	2	2	2	0	2	2	0	1	1	0	0	0	1	1	0	0	0	0
737	1	2	0	0	0	0	1	0	1	0	0	0	1	0	0	0	0	0	1	1	0	1	1	1	1	1	0	2	1	2	2	1	1	2	0	2	1	0	0	0	0	0	0	2	1	1	0	0	2
738	1	1	1	0	0	0	1	1	2	0	0	0	0	0	0	0	0	2	1	1	1	0	2	0	0	0	0	2	0	1	0	1	1	0	2	0	1	0	1	0	1	0	0	1	0	1	0	1	0
739	1	0	2	0	0	1	1	0	1	0	0	1	2	0	0	1	0	0	2	1	1	1	2	0	0	1	0	2	0	2	0	2	2	0	1	1	1	0	0	2	0	0	0	2	0	0	0	0	0
740	1	1	1	0	0	0	0	0	2	0	0	0	1	1	2	1	0	1	1	1	0	1	2	0	0	0	0	2	1	2	0	2	2	0	2	0	2	0	1	1	0	0	0	2	0	0	0	1	1
741	0	2	0	0	0	0	1	0	0	0	1	0	2	1	1	0	0	0	1	1	1	0	2	0	0	0	0	2	1	2	0	1	1	1	1	2	0	0	0	0	0	1	1	2	0	0	0	0	0
742	0	0	2	0	0	1	0	0	2	0	1	0	1	1	1	1	0	0	0	0	0	0	2	0	0	0	0	1	2	1	0	2	2	0	1	1	1	0	0	1	0	0	0	2	0	0	1	0	2
743	1	1	1	0	0	0	2	0	1	0	0	0	0	0	0	0	0	0	0	1	1	2	2	0	0	0	0	2	1	2	1	2	2	1	1	1	1	0	0	0	0	1	1	1	1	1	0	1	1
744	1	1	2	0	0	0	0	0	2	0	0	0	1	0	0	0	0	0	2	2	0	0	2	0	0	2	0	2	1	2	0	1	1	0	0	1	2	1	0	1	0	1	1	1	1	1	0	0	0
745	1	1	2	0	0	0	1	0	2	0	1	0	1	0	0	0	0	1	1	0	0	1	2	0	0	1	0	2	0	2	1	1	2	1	1	1	0	0	0	0	0	1	1	2	1	1	1	1	1
746	0	1	2	0	0	1	0	0	2	0	1	0	0	0	0	0	1	2	1	1	1	0	2	0	0	1	0	1	1	2	0	1	1	2	2	1	2	0	0	1	0	1	0	1	1	0	0	0	2
747	1	2	0	0	0	0	1	1	2	0	0	0	0	0	0	0	0	0	1	1	1	0	1	0	0	0	0	2	0	2	1	1	1	1	1	2	1	0	0	0	0	0	0	2	0	1	1	0	1
748	0	1	1	0	0	1	1	0	1	0	0	1	2	2	2	0	0	1	1	1	0	0	1	1	1	1	0	2	1	2	0	1	1	2	0	2	2	0	0	1	0	0	0	2	0	0	1	0	2
749	1	1	1	0	0	0	0	0	2	0	0	0	1	1	1	1	0	1	2	0	1	0	2	0	0	0	0	1	0	1	0	0	1	1	0	2	0	0	0	0	1	0	0	2	2	0	0	0	0
750	1	2	1	0	0	0	1	1	2	0	0	1	1	1	1	0	0	0	1	1	0	0	2	0	0	0	0	2	0	2	0	1	1	1	1	1	1	1	0	0	0	0	0	2	1	0	0	0	0
751	1	2	0	0	0	0	0	0	2	0	0	0	0	0	0	0	1	2	1	1	1	0	1	0	0	1	0	1	2	2	1	1	2	1	1	2	2	0	0	2	0	2	1	2	1	0	0	0	1
752	1	1	2	0	0	0	1	1	2	0	0	0	1	1	1	0	0	0	0	0	0	0	2	0	0	0	0	2	1	2	2	2	2	0	1	1	1	0	1	0	0	1	1	2	0	0	0	0	1
753	0	0	2	0	0	0	1	1	2	0	0	0	1	0	0	0	0	1	2	2	0	0	2	0	0	0	0	1	1	2	0	1	1	1	1	1	2	0	0	1	0	0	0	2	1	1	0	0	0
754	1	2	0	0	0	0	1	0	1	0	0	0	1	0	0	0	0	1	1	1	0	0	2	1	1	2	0	1	1	2	0	2	2	1	2	2	2	2	0	0	0	0	0	2	2	0	1	0	2
755	0	2	0	0	0	1	0	0	2	0	0	0	1	0	0	0	0	1	1	1	0	1	1	1	1	1	0	0	1	1	0	2	2	0	1	1	1	0	0	0	0	0	0	1	0	0	1	0	1
756	1	1	1	0	0	0	2	1	1	1	1	0	0	0	0	0	0	1	2	2	0	0	2	0	0	1	0	1	1	1	0	2	2	0	1	1	1	0	0	0	0	1	1	1	1	1	1	0	1
757	0	1	1	0	0	0	1	0	1	0	1	1	1	1	2	0	0	0	1	2	0	0	2	0	0	0	0	2	1	2	0	1	1	1	1	1	1	0	0	1	0	0	0	2	0	2	0	0	1
758	1	1	1	0	0	0	1	0	2	0	0	0	0	0	0	0	0	1	1	1	0	0	2	0	0	0	0	2	0	2	0	1	2	2	0	2	2	0	0	2	1	0	0	2	0	0	0	0	0
759	1	2	2	0	0	0	1	1	1	1	0	0	0	0	1	1	0	0	2	2	0	1	2	0	0	0	0	2	1	0	0	1	1	1	0	2	2	1	0	1	0	1	0	0	2	1	0	2	2
760	1	1	1	0	0	0	1	1	2	0	0	0	1	0	0	0	0	2	2	1	1	0	1	0	0	0	0	0	1	1	0	1	1	1	1	1	1	0	0	1	0	0	0	2	1	1	0	0	1
761	1	2	0	0	0	0	0	0	2	0	0	1	2	1	1	0	0	0	2	2	0	0	2	0	0	0	0	1	1	2	0	1	1	1	1	2	1	0	0	0	0	0	0	2	0	1	0	0	2
762	1	0	2	0	0	1	1	1	2	0	0	0	0	0	0	0	0	1	1	1	1	1	2	0	0	0	0	1	1	2	0	2	2	2	0	2	1	0	0	0	0	0	0	1	0	0	0	0	1
763	0	1	1	0	0	0	1	0	1	1	2	0	0	0	0	0	0	0	2	1	1	0	2	0	0	0	0	2	0	2	0	0	2	0	2	2	0	0	0	0	0	1	1	2	0	2	0	0	1
764	0	0	2	0	0	0	2	1	1	0	0	1	2	1	1	0	0	1	1	0	0	0	2	0	0	0	0	2	0	2	0	0	1	1	0	2	1	0	0	1	0	0	0	2	0	1	0	0	0
765	0	1	1	1	1	1	0	0	2	0	0	0	1	0	1	1	0	1	2	2	0	0	2	0	0	1	0	2	0	2	1	0	0	0	1	1	1	0	0	0	0	0	0	1	1	0	0	0	1
766	0	1	1	0	0	1	2	0	0	0	1	0	0	0	0	0	0	0	2	1	1	0	1	0	0	0	0	1	0	1	0	1	2	1	2	2	0	0	0	1	0	1	1	2	1	1	0	0	2
767	1	2	1	1	1	1	2	1	1	0	1	1	2	2	2	1	0	0	2	2	0	0	2	0	0	0	0	1	1	2	0	1	1	1	1	1	1	1	0	0	0	0	0	2	1	1	0	0	1
768	1	1	2	0	0	0	0	0	2	0	0	0	0	0	0	0	0	0	1	1	0	0	2	0	0	0	0	2	0	2	0	0	2	0	1	2	1	0	0	2	0	0	0	1	0	1	0	0	1
769	1	2	1	0	0	0	1	0	1	0	0	0	1	1	1	0	0	0	1	1	0	1	2	0	0	0	0	1	1	2	1	2	2	1	1	1	2	0	0	1	0	1	1	1	1	1	1	0	1
770	0	0	1	0	0	0	2	0	0	0	0	0	1	0	0	0	0	0	1	1	0	2	0	1	1	1	0	2	1	1	1	0	0	1	2	2	2	1	0	1	0	0	0	2	0	1	0	0	0
771	1	0	2	0	0	1	1	0	1	0	1	0	0	0	0	0	0	0	2	2	0	0	2	0	0	0	1	1	1	2	0	2	2	2	1	1	1	0	0	1	0	0	0	2	0	0	0	0	2
772	1	2	1	0	0	1	0	0	1	0	1	0	0	0	0	0	0	0	1	1	0	0	2	0	0	1	0	2	0	2	0	1	1	2	0	2	0	0	0	0	0	0	0	1	0	1	0	0	0
773	0	1	2	0	0	0	1	1	2	0	0	0	1	0	0	0	0	1	1	1	1	1	2	0	0	0	0	2	0	2	1	0	1	1	1	2	1	0	0	0	0	0	0	2	1	0	1	0	1
774	0	1	2	0	0	0	2	0	1	0	0	0	0	0	0	0	0	0	2	2	0	0	2	0	0	0	0	1	2	2	1	0	2	2	0	2	1	0	0	2	1	0	0	2	0	0	0	1	1
775	1	2	0	0	0	0	1	1	2	0	0	0	0	0	0	0	0	0	2	2	0	0	2	0	0	0	0	2	0	1	0	0	2	1	0	2	1	1	0	0	0	1	0	1	0	1	1	0	1
776	1	1	2	0	0	0	0	0	2	0	1	1	1	1	1	0	0	1	1	1	1	0	2	0	0	0	0	2	0	2	0	1	1	2	0	2	1	0	1	0	0	2	2	2	1	1	0	0	0
777	0	1	1	0	0	0	1	0	1	0	0	1	1	1	1	0	0	0	2	2	0	0	2	0	0	0	0	2	0	1	0	0	1	2	0	2	0	0	0	1	0	1	1	1	1	2	0	0	0
778	1	1	1	0	0	0	0	0	2	0	0	2	2	2	2	0	0	1	2	2	0	0	0	0	0	0	0	1	1	2	0	1	1	1	0	2	1	0	0	0	0	1	1	1	1	1	0	0	0
779	0	1	2	0	0	0	0	0	2	0	1	0	0	0	0	0	0	0	2	1	1	1	2	0	0	0	0	1	1	2	0	1	1	2	2	1	1	0	1	0	0	0	0	2	0	0	0	0	2
780	1	1	2	0	0	0	1	1	2	0	0	0	1	0	0	0	0	1	2	0	1	0	1	0	0	0	0	2	0	2	0	1	1	1	1	0	1	0	1	0	1	1	1	1	1	0	0	0	0
781	1	1	2	0	0	0	1	0	2	0	0	1	1	1	1	0	0	0	1	2	0	1	2	0	0	0	0	1	2	2	1	0	1	1	1	2	2	0	0	2	0	0	0	1	0	1	0	2	2
782	1	2	1	1	1	1	1	1	2	0	0	0	1	0	0	0	0	0	1	1	0	1	2	0	0	0	0	0	1	1	0	0	0	2	0	2	2	1	1	0	1	0	0	1	1	0	0	0	0
783	1	1	2	0	0	0	2	1	1	0	1	0	1	0	0	0	0	1	1	1	0	1	1	1	1	1	0	2	0	2	0	0	1	1	1	2	0	0	0	0	0	0	0	2	1	0	0	0	0
784	1	0	2	0	0	1	2	1	1	0	0	0	0	0	0	0	0	0	2	1	1	0	2	0	0	0	0	2	2	1	1	2	2	1	1	2	1	0	0	0	0	0	0	2	0	0	0	0	0
785	1	2	0	0	0	0	2	0	0	0	2	0	0	0	0	0	0	2	1	1	1	0	2	0	0	0	0	2	0	1	1	2	2	1	1	1	0	0	0	1	0	1	0	1	1	0	0	0	1
786	1	0	2	0	0	0	1	0	1	0	1	0	0	0	0	0	0	0	1	1	1	0	2	0	0	0	0	1	1	2	0	0	0	2	0	1	1	0	0	0	0	0	0	0	2	1	1	0	1
787	1	1	1	0	0	1	0	0	2	0	0	2	2	1	1	1	0	0	2	2	0	0	2	0	0	0	0	1	0	1	0	2	2	1	0	2	2	0	0	1	1	0	0	1	1	1	1	0	2
788	1	1	1	0	0	0	2	0	1	1	1	0	2	1	2	1	0	0	1	1	0	1	1	1	1	1	0	1	1	2	0	0	0	2	0	2	0	0	0	0	0	0	0	1	0	0	0	0	1
789	1	1	1	0	0	0	2	0	0	0	1	1	1	0	0	1	0	1	1	1	1	1	2	0	0	0	1	2	0	2	1	1	1	1	0	2	2	0	0	2	1	0	0	2	1	1	0	0	1
790	1	2	0	0	0	0	0	0	1	0	1	0	0	0	0	0	0	1	1	0	1	1	2	0	0	0	1	1	0	1	0	1	1	1	1	1	0	0	0	0	0	2	2	2	1	1	0	1	0
791	1	1	1	0	0	0	2	0	1	0	1	0	2	0	0	0	1	0	2	1	1	1	2	0	0	0	1	1	1	2	0	1	1	1	0	2	2	0	0	1	0	1	1	2	1	0	0	0	0
792	1	0	2	0	0	1	2	0	1	0	0	0	0	0	0	0	0	0	0	0	0	1	1	0	0	1	0	1	2	2	0	1	2	1	1	2	0	0	0	0	0	0	0	2	0	1	0	0	0
793	1	0	2	0	0	0	1	1	2	0	0	0	1	0	0	0	0	0	0	0	1	0	2	0	0	0	2	2	1	2	1	0	1	2	0	2	1	0	0	0	1	0	0	2	1	1	1	0	1
794	0	2	2	0	0	0	2	1	1	0	0	0	1	0	0	0	0	1	1	2	0	1	0	0	0	1	0	1	1	2	0	2	2	2	1	1	0	0	0	1	0	0	0	2	1	0	0	0	0
795	0	1	2	0	0	0	1	0	1	0	1	1	2	1	1	0	0	0	2	2	0	1	2	0	0	0	0	2	0	1	0	1	1	1	1	1	1	1	0	0	0	0	0	1	1	0	0	0	0
796	1	0	1	0	0	0	2	0	0	0	2	0	0	0	0	0	0	2	2	2	0	1	2	0	0	0	0	2	1	2	2	1	1	1	2	1	1	0	0	0	0	1	1	2	1	0	0	0	1
797	1	2	0	0	0	0	2	0	0	0	0	0	0	0	1	1	0	1	2	2	0	0	1	0	0	0	0	1	1	2	0	1	1	1	1	1	1	0	0	0	0	1	1	2	1	1	1	0	2
798	1	1	1	0	0	0	2	0	0	0	1	0	0	0	0	0	0	1	1	1	1	0	2	0	0	0	0	1	1	2	0	1	1	0	1	1	1	0	1	0	0	0	0	2	1	0	1	0	1
799	0	0	2	0	0	1	1	0	1	0	1	0	0	0	0	0	0	1	1	1	1	0	2	0	0	0	0	2	0	2	1	2	2	0	2	0	2	0	0	2	1	1	0	1	1	0	0	0	1
800	0	1	1	0	0	1	1	1	2	0	0	1	2	1	1	0	0	0	0	0	1	0	1	0	0	0	0	2	1	2	2	1	2	1	0	2	1	0	0	0	1	0	0	2	0	0	1	0	1
801	1	2	1	0	0	0	1	1	2	0	0	1	1	1	1	0	1	2	1	1	1	1	2	0	0	0	0	2	2	1	0	0	1	2	0	2	1	0	1	0	0	0	0	2	0	0	0	0	1
802	0	1	1	0	0	0	0	0	2	0	0	1	1	1	1	0	0	1	2	2	0	0	1	0	0	1	0	2	0	2	1	2	2	0	1	1	1	1	0	0	0	0	0	0	2	1	0	0	0
803	0	1	1	0	0	1	1	0	1	0	0	0	0	0	1	1	0	0	0	0	1	1	1	1	1	1	0	1	2	2	0	2	2	0	1	1	1	0	0	0	0	0	0	2	2	0	0	0	0
804	1	1	1	0	0	0	1	0	2	0	0	0	0	0	0	0	0	0	2	2	0	0	2	0	0	2	0	2	0	1	1	1	1	1	0	2	1	1	0	0	0	0	0	1	0	1	0	0	0
805	1	1	1	0	0	0	1	0	1	0	1	0	1	0	0	0	0	0	2	1	1	0	2	0	0	0	0	2	1	1	1	1	1	1	1	1	1	0	0	0	0	0	0	2	0	0	0	0	1
806	1	1	1	1	1	1	2	0	1	0	0	0	0	0	0	0	0	0	2	1	1	0	0	0	0	0	0	2	1	0	0	2	2	2	0	2	0	0	0	1	0	0	0	0	1	0	0	0	1
807	1	1	2	0	0	0	2	0	0	0	1	1	1	1	1	0	0	0	1	2	0	0	2	0	0	0	0	2	2	1	0	1	1	2	0	2	1	0	0	0	0	1	1	2	1	0	0	1	0
808	1	0	2	0	0	1	1	0	2	0	0	1	2	1	1	0	0	0	2	2	0	1	1	0	0	0	0	1	0	1	0	1	2	1	1	2	2	0	0	2	1	0	0	1	0	0	0	1	2
809	0	0	2	0	0	1	2	1	1	0	1	0	2	2	2	0	0	1	1	1	0	1	1	1	1	1	0	1	1	2	0	0	0	2	0	2	1	0	1	0	1	1	1	2	0	0	0	0	0
810	1	2	1	0	0	0	1	1	2	0	0	0	0	0	0	0	0	1	1	1	0	1	1	1	1	1	0	2	0	2	2	2	2	1	1	2	1	0	0	0	0	0	0	1	0	1	0	0	1
811	0	1	2	0	0	0	2	1	1	0	1	1	0	0	0	0	0	0	1	1	0	0	0	0	0	0	1	1	1	2	0	1	2	1	1	2	2	0	0	2	1	0	1	2	1	1	0	1	2
812	1	1	1	0	0	0	1	0	1	0	0	1	1	1	1	0	0	1	2	2	0	1	2	0	0	1	0	2	0	2	1	1	1	1	0	2	1	0	0	1	0	2	1	2	1	0	0	1	1
813	0	1	1	0	0	0	1	0	1	0	0	0	1	0	0	0	0	2	1	1	1	1	1	1	1	1	0	1	1	2	0	0	0	1	0	2	1	0	1	0	0	0	0	2	0	0	0	1	1
814	0	2	1	0	0	0	0	0	1	0	0	0	0	0	0	0	0	2	1	1	0	0	2	0	0	0	0	2	0	2	1	1	2	1	1	2	2	0	0	2	0	0	0	1	0	0	0	0	1
815	1	2	1	0	0	0	2	0	1	0	1	1	1	0	0	1	1	1	1	2	0	1	1	1	1	1	1	1	0	1	0	1	1	1	0	2	2	0	0	0	1	0	0	2	0	0	0	0	2
816	1	2	1	0	0	0	1	1	2	0	0	0	0	0	0	0	0	0	2	1	1	0	2	0	0	1	0	2	1	2	1	1	1	2	0	2	2	0	0	1	0	0	0	1	0	0	0	0	1
817	1	1	2	0	0	0	0	0	2	0	0	0	0	0	0	0	1	1	0	0	1	1	2	0	0	0	0	2	0	2	1	2	2	0	1	1	1	1	0	0	0	1	1	1	1	2	0	0	2
818	1	1	1	0	0	1	1	1	2	0	0	0	0	0	1	1	1	1	1	1	0	0	2	0	0	0	0	2	0	2	1	2	2	0	1	1	1	0	0	0	0	0	0	1	0	0	0	0	0
819	1	2	0	0	0	0	2	1	1	0	1	0	0	0	0	0	0	1	0	0	0	1	2	0	0	0	0	2	1	2	0	1	1	1	1	1	1	0	0	0	1	1	1	1	1	1	0	0	1
820	1	2	0	0	0	0	1	0	1	0	1	2	2	1	1	1	0	2	1	1	0	0	2	0	0	1	0	2	0	2	2	1	1	1	1	1	1	0	0	0	1	0	0	1	1	0	1	0	2
821	1	1	2	0	0	0	0	0	2	0	0	0	0	0	0	0	0	1	1	1	0	0	2	0	0	0	0	2	0	2	0	0	2	0	1	2	0	0	0	1	0	0	0	1	0	0	0	0	1
822	1	1	2	0	0	0	2	0	0	0	1	0	0	0	0	0	0	2	1	1	1	0	1	0	0	0	0	1	1	2	0	1	2	0	2	1	1	0	0	1	0	0	0	1	1	0	0	0	0
823	0	1	1	0	0	0	0	0	2	0	0	1	0	0	0	0	0	0	2	2	0	0	1	0	0	0	0	2	0	2	1	2	2	0	1	1	1	0	0	1	0	0	0	1	0	0	0	0	0
824	1	1	1	0	0	0	1	0	1	1	2	0	0	0	0	0	0	0	1	0	1	0	2	0	0	0	2	2	1	2	1	2	2	1	0	2	1	0	0	1	0	0	0	2	1	1	0	0	0
825	1	1	1	0	1	0	1	0	1	0	0	0	0	0	0	0	0	0	1	1	0	0	2	0	0	0	0	2	2	1	1	1	1	2	2	1	2	0	0	1	1	0	0	2	0	0	0	0	2
826	1	2	0	0	0	0	2	1	1	0	0	0	1	0	0	0	0	0	1	1	1	1	1	1	1	1	1	2	1	2	0	0	1	2	0	2	2	1	0	1	0	0	0	2	1	0	0	0	0
827	1	2	0	0	0	0	1	0	1	0	0	0	0	0	0	0	0	0	1	1	0	1	2	0	0	0	0	2	2	1	1	2	2	0	1	1	2	0	0	1	0	0	0	1	0	0	0	1	1
828	1	2	1	0	0	0	1	0	2	0	1	1	2	1	1	0	0	0	0	1	1	0	1	0	0	0	0	2	2	2	0	2	2	0	1	1	0	0	0	0	0	0	0	2	1	0	1	0	2
829	1	2	0	0	0	0	1	1	2	0	0	2	1	1	1	0	0	1	1	1	0	0	2	0	0	0	0	2	1	2	1	1	1	2	0	2	1	0	0	1	1	0	0	2	1	0	0	0	0
830	1	2	2	0	0	1	1	0	0	0	0	0	0	0	1	1	0	0	2	2	0	0	2	0	0	0	0	2	0	2	1	1	1	2	1	2	2	2	0	0	0	1	1	2	1	1	1	0	1
831	1	2	1	0	0	0	1	0	1	0	1	0	1	0	0	0	0	1	1	1	1	0	2	0	0	0	0	2	2	2	0	1	1	0	1	1	1	0	0	1	0	0	0	2	0	0	0	0	0
832	1	2	1	0	0	0	1	0	1	0	0	0	2	2	2	0	0	1	2	1	1	1	1	1	1	1	1	2	1	2	0	1	1	1	0	2	1	1	0	0	0	0	0	1	0	0	0	0	0
833	1	0	2	0	0	1	2	0	0	0	0	0	0	0	0	0	0	0	2	2	0	1	2	0	0	0	0	2	1	2	1	1	0	0	1	1	2	0	0	2	0	0	0	2	1	0	0	0	1
834	0	0	1	0	0	0	2	0	0	0	1	0	0	0	0	0	0	0	0	0	1	0	2	0	0	0	0	1	0	1	0	0	1	2	0	2	2	0	0	1	1	1	1	2	0	0	0	0	1
835	0	0	2	0	0	1	0	0	2	0	0	1	1	1	1	0	0	0	0	1	0	0	1	0	0	0	0	1	1	2	0	1	1	0	1	1	1	0	0	2	0	0	0	1	0	0	0	0	1
836	1	2	1	0	0	0	2	1	1	0	1	0	0	0	0	0	0	1	2	2	1	0	2	0	0	1	0	1	2	2	1	1	2	2	0	2	1	0	0	1	0	0	1	2	1	0	0	1	1
837	1	1	1	0	0	1	2	0	0	0	2	1	1	1	1	0	0	1	1	1	1	0	2	0	0	0	0	2	1	2	2	2	2	2	0	2	1	0	0	1	0	0	0	2	2	1	0	0	1
838	1	1	1	0	0	1	1	1	2	0	1	1	1	0	0	1	0	1	2	2	0	0	2	0	0	0	0	1	1	1	0	1	1	1	1	1	2	1	0	0	0	0	0	2	1	0	0	0	1
839	0	0	2	0	0	1	2	0	0	0	2	1	1	1	1	0	0	0	2	2	0	0	1	0	0	0	0	1	2	2	0	1	1	0	1	1	2	0	0	0	0	0	0	1	0	0	0	0	0
840	1	2	1	0	0	0	0	0	1	0	1	0	0	0	0	0	0	0	2	2	0	1	2	0	0	0	0	2	0	1	0	1	2	2	0	2	1	0	1	0	1	0	0	1	0	0	0	0	2
841	1	1	1	0	0	0	2	1	1	0	1	0	1	1	1	1	0	1	2	2	0	0	2	0	0	0	0	1	1	2	0	1	1	0	1	1	1	0	0	1	0	1	1	1	1	1	0	0	1
842	0	1	1	1	1	1	0	0	2	0	0	1	1	1	1	0	0	2	0	0	0	0	1	0	0	0	0	2	1	1	1	2	2	0	1	1	2	0	0	1	0	1	0	0	1	0	0	0	1
843	1	2	1	0	0	0	2	0	0	0	0	0	2	1	1	1	0	1	2	2	0	1	2	0	0	0	0	2	0	1	1	1	1	2	0	2	2	0	0	1	1	0	0	2	1	0	0	0	1
844	1	2	2	0	0	1	1	0	1	0	1	1	2	2	2	0	0	0	1	1	0	0	1	1	1	1	0	1	2	2	0	1	2	1	0	2	1	0	0	0	0	1	0	1	0	0	0	0	1
845	1	1	1	0	0	0	1	0	2	1	1	0	0	0	0	0	1	1	1	1	0	1	0	1	1	1	0	0	1	1	0	1	1	1	0	2	2	1	0	1	0	1	1	1	0	0	0	0	0
846	1	2	0	0	0	0	1	1	2	0	0	1	1	1	1	0	0	0	1	1	1	0	2	0	0	0	0	2	1	2	1	2	2	1	1	1	0	0	0	1	0	0	1	2	1	0	0	0	0
847	1	2	1	0	0	0	0	0	2	0	0	0	0	0	0	0	0	0	2	2	0	0	2	0	0	0	0	2	0	2	0	1	1	2	0	2	2	1	0	1	0	1	1	1	1	2	0	1	2
848	0	0	1	0	0	0	2	1	1	0	0	1	2	1	1	0	0	1	2	1	1	0	1	0	0	0	0	2	1	1	1	1	1	1	0	2	1	0	0	0	1	0	0	1	0	1	0	0	1
849	1	1	1	0	0	0	1	1	2	0	0	1	1	0	0	0	0	1	0	0	1	0	2	0	0	0	0	2	1	2	1	1	1	0	1	1	2	0	0	1	1	1	0	0	1	1	0	0	0
850	0	2	1	0	0	0	1	0	2	1	0	0	1	0	1	1	0	1	2	1	1	1	2	0	0	0	0	2	1	2	2	2	2	2	0	2	2	0	0	1	0	0	0	2	0	0	0	0	1
851	1	1	2	0	0	0	1	0	2	0	0	0	0	0	0	0	0	1	1	1	0	1	2	0	0	0	0	2	0	1	0	1	1	1	0	2	1	0	1	0	0	1	1	1	1	1	0	1	1
852	1	0	2	0	0	1	1	0	1	0	1	0	0	0	0	0	1	1	1	2	0	0	2	0	0	0	0	2	1	2	0	0	1	2	0	2	1	0	0	0	0	0	0	0	0	1	0	0	0
853	1	1	2	0	0	0	0	0	2	0	0	1	1	1	2	1	0	1	0	0	0	0	2	0	0	0	0	2	1	2	0	1	0	0	1	1	1	0	0	1	1	0	0	2	0	2	0	2	2
854	0	1	1	0	0	0	1	0	1	0	1	0	1	0	1	1	0	0	2	1	1	1	2	0	0	0	0	2	0	2	0	1	2	1	1	2	1	0	0	1	0	0	0	2	0	1	0	1	2
855	0	1	1	0	0	1	1	0	2	0	0	1	1	0	0	1	0	1	2	2	0	0	2	0	0	0	0	2	0	2	1	2	2	1	1	2	2	0	0	2	0	1	0	0	2	1	0	0	0
856	0	1	2	0	0	1	0	0	2	0	0	1	1	1	1	0	0	2	2	1	1	0	2	0	0	0	0	2	1	1	0	2	2	0	1	1	2	0	0	1	0	0	0	2	0	0	0	0	0
857	1	0	2	0	0	1	0	0	2	0	0	0	1	1	1	0	0	0	1	2	0	0	2	0	0	1	0	2	2	2	0	1	1	1	1	1	1	0	0	0	0	0	0	1	1	0	0	0	1
858	1	0	2	0	0	1	0	0	1	0	0	0	1	0	0	0	0	0	2	1	1	0	2	0	0	0	0	2	1	1	1	1	1	1	1	1	2	1	0	1	0	0	0	1	0	0	0	0	0
859	1	1	1	0	0	1	1	0	1	0	0	1	0	0	0	0	0	1	1	1	0	1	0	0	0	0	0	2	1	2	0	1	2	1	0	2	1	1	0	0	0	0	0	1	0	0	0	0	0
860	1	0	2	0	1	0	2	0	1	0	2	0	0	0	0	0	0	0	1	1	0	0	1	0	0	1	0	2	2	2	0	1	2	2	0	2	0	0	0	0	0	0	0	1	1	1	1	0	1
861	1	2	0	0	0	0	1	0	1	1	1	1	1	1	1	0	0	0	2	2	0	0	2	0	0	0	0	2	1	2	0	2	2	1	1	2	1	0	0	0	0	0	0	1	1	0	1	1	2
862	1	2	1	0	0	0	1	0	1	1	1	0	0	0	0	0	0	0	2	2	0	0	2	0	0	0	0	1	0	1	1	1	1	1	0	2	2	0	0	2	0	2	2	2	2	1	0	0	1
863	0	1	2	0	0	0	1	0	1	0	1	0	0	0	0	0	0	0	2	2	0	0	2	0	0	0	0	2	0	2	0	0	0	0	1	1	2	1	1	0	1	0	0	2	1	0	0	0	0
864	1	1	1	0	0	0	1	0	1	1	1	1	1	1	1	0	0	1	1	1	0	0	2	0	0	0	1	2	1	2	0	1	1	1	1	1	2	1	0	1	0	0	0	1	1	0	0	0	2
865	0	2	2	0	0	0	1	0	1	0	1	1	1	1	1	0	0	1	1	1	0	0	1	0	0	0	0	1	2	1	0	1	1	1	1	1	2	0	0	1	0	0	0	1	1	0	0	1	1
866	1	1	1	0	0	0	0	0	2	0	0	1	1	1	1	0	0	1	2	2	0	1	0	0	0	1	1	2	1	2	0	1	1	0	2	2	1	1	1	0	0	1	0	1	1	0	0	1	1
867	1	1	1	0	0	0	2	1	1	0	1	0	0	0	0	0	0	0	1	1	0	1	2	0	0	0	0	2	1	1	1	1	1	1	1	1	0	1	0	0	0	1	1	1	1	1	0	1	2
868	1	2	1	0	0	0	2	0	1	0	0	0	0	0	0	0	0	1	1	1	1	0	1	1	1	1	0	0	2	2	0	0	0	2	0	2	0	0	0	0	1	1	1	2	2	0	0	0	1
869	1	1	1	0	0	0	1	0	1	0	0	1	2	1	1	0	0	1	1	0	1	0	2	0	0	0	0	2	1	0	0	1	1	2	1	2	1	0	0	0	0	0	0	1	0	0	1	0	2
870	1	1	1	0	0	1	0	0	2	0	0	0	0	0	0	0	0	0	0	0	0	0	2	0	0	0	0	1	2	2	1	1	0	0	1	1	1	0	0	0	0	0	0	2	0	2	0	0	0
871	1	1	1	0	0	1	0	0	2	0	0	0	0	0	0	0	0	0	2	1	1	0	2	0	0	1	0	1	1	1	0	2	2	1	1	1	2	1	0	1	0	0	0	1	0	0	0	0	0
872	1	2	0	0	0	0	2	0	1	0	0	0	0	0	0	0	0	1	0	0	1	1	2	0	0	0	0	1	0	1	0	0	0	2	0	2	1	0	1	0	0	0	0	1	1	1	0	1	2
873	1	0	2	0	1	0	1	1	1	1	0	0	0	0	0	0	0	0	2	1	1	1	2	0	0	0	0	1	1	2	1	2	2	0	1	1	1	0	0	0	1	0	0	2	1	1	0	0	0
874	0	2	1	0	0	0	1	1	2	0	1	0	0	0	0	0	0	2	2	2	0	0	2	0	0	1	0	2	0	1	0	1	1	0	2	0	0	0	0	1	0	2	1	2	1	0	0	0	0
875	1	2	0	0	0	0	1	1	2	0	0	0	0	0	0	0	0	1	1	1	1	0	1	0	0	0	0	2	1	0	0	0	0	1	1	1	1	0	0	0	0	1	1	2	1	0	0	0	1
876	0	2	2	0	0	0	1	0	2	0	0	0	1	0	0	0	0	0	2	2	0	0	2	0	0	0	0	2	1	2	1	2	2	0	1	1	1	0	0	0	0	0	0	2	0	0	0	0	0
877	1	1	1	0	0	0	1	0	1	0	0	1	2	1	1	0	0	0	2	2	0	1	2	0	0	0	0	1	1	2	0	2	2	1	1	1	2	1	0	1	0	1	1	2	1	1	2	0	2
878	0	1	2	0	0	0	0	0	2	0	0	0	0	0	0	0	0	1	0	0	0	0	2	0	0	0	0	2	0	2	1	0	0	2	0	2	1	0	0	0	1	0	0	2	1	0	0	0	0
879	1	2	0	0	0	0	0	0	2	0	2	0	2	1	2	1	0	0	1	1	0	1	0	1	1	1	0	2	1	2	0	2	2	2	1	1	1	0	0	1	0	0	0	2	1	0	0	1	1
880	1	0	1	0	0	0	2	0	1	0	1	0	1	0	0	0	0	0	1	1	0	1	2	0	0	0	0	2	1	2	0	2	2	0	1	1	2	0	0	2	0	0	0	2	1	1	1	0	2
881	1	0	2	0	0	1	1	1	1	1	0	1	1	0	0	1	0	0	2	2	0	1	2	0	0	0	0	2	0	2	0	1	1	1	1	1	1	0	0	1	0	0	0	2	1	2	0	0	0
882	1	1	1	0	0	0	1	0	1	0	1	0	1	0	0	0	0	0	0	1	0	0	2	0	0	0	1	2	1	2	0	1	2	1	1	2	2	0	1	1	0	0	0	2	0	0	0	1	1
883	1	2	0	0	0	0	1	1	2	0	1	0	0	0	0	0	0	0	2	2	0	2	2	0	0	0	0	2	0	2	1	2	2	0	1	1	0	1	0	0	0	0	1	2	1	1	0	0	1
884	1	1	2	0	0	1	1	0	1	0	0	1	1	1	1	0	0	1	1	1	1	0	2	0	0	1	0	2	1	1	1	0	1	2	0	2	2	1	1	0	1	0	0	2	0	0	0	0	2
885	0	0	2	0	0	0	1	0	2	0	0	0	0	0	0	0	0	2	1	1	1	0	1	0	0	0	0	2	1	2	0	2	2	2	0	2	2	0	0	0	0	1	1	1	1	0	0	0	2
886	1	2	0	0	0	0	0	0	1	0	1	0	0	0	0	0	0	1	1	0	1	0	2	0	0	0	0	2	0	2	1	1	2	1	1	1	1	0	0	1	0	0	0	1	0	0	1	0	1
887	0	1	2	0	0	0	1	0	1	0	0	0	1	0	0	0	0	1	0	0	0	1	2	0	0	0	0	2	1	1	1	2	2	0	2	1	1	0	1	0	1	0	0	2	0	0	0	0	1
888	1	1	2	0	0	0	0	0	1	0	0	0	1	1	1	0	0	0	1	1	1	0	0	0	0	0	0	2	1	2	0	2	2	1	1	1	2	1	0	1	0	1	1	1	0	0	0	1	2
889	1	0	2	0	1	0	0	0	2	0	0	0	1	1	1	0	0	0	1	1	0	0	1	0	0	0	0	1	0	1	0	1	1	1	1	1	1	0	0	2	0	1	1	1	1	1	0	0	1
890	0	1	2	0	0	0	1	0	2	0	0	0	1	1	2	1	0	0	2	2	1	0	2	0	0	0	0	1	2	2	1	1	1	1	1	1	2	0	0	1	1	1	1	1	1	0	0	0	0
891	1	2	0	0	0	0	1	0	1	0	0	1	1	1	1	0	0	0	2	1	1	0	2	0	0	0	0	1	1	2	0	1	1	2	0	2	1	0	0	0	0	0	0	2	1	1	0	0	2
892	1	0	2	0	0	1	2	0	1	0	1	0	1	0	0	0	0	0	0	0	0	2	0	1	1	1	0	2	1	2	1	0	1	1	1	2	1	0	0	2	0	0	0	1	0	0	0	0	0
893	1	2	0	0	0	1	1	1	2	0	0	1	1	1	1	0	0	0	1	1	1	1	2	0	0	0	0	1	1	2	0	1	2	2	0	2	2	0	0	1	0	1	1	2	2	1	0	0	0
894	0	1	2	0	0	0	0	0	2	0	0	2	1	1	1	0	0	1	1	2	0	0	1	0	0	1	0	2	0	2	0	1	1	1	1	1	1	1	0	0	0	0	0	2	1	1	1	0	2
895	1	1	1	0	0	1	1	1	2	0	0	0	1	0	0	0	1	1	1	2	0	0	2	0	0	0	0	2	0	2	0	1	1	2	1	1	0	0	0	0	0	0	0	2	1	0	0	0	1
896	1	1	1	0	0	1	0	0	2	0	0	0	1	0	1	1	0	1	0	0	2	0	2	0	0	0	0	1	1	2	0	1	1	1	1	2	0	0	0	0	1	0	0	0	0	0	0	0	0
897	1	1	1	0	0	0	1	0	2	0	0	2	1	1	1	0	0	1	1	1	0	0	2	0	0	0	1	2	1	2	0	1	2	0	0	2	2	1	0	1	0	0	0	1	0	0	1	0	1
898	1	0	1	0	0	0	0	0	2	0	0	1	2	1	1	0	0	1	1	2	0	0	2	0	0	2	0	1	1	2	0	0	2	0	2	2	1	0	0	1	0	0	0	2	2	0	0	0	0
899	0	0	2	0	0	2	2	1	1	0	1	0	1	0	0	0	0	1	1	1	1	0	2	0	0	0	0	2	0	2	0	0	0	1	1	1	2	0	0	1	0	1	0	1	1	1	0	1	0
900	1	1	2	0	0	0	0	0	2	0	0	1	1	1	1	0	0	0	1	1	0	0	2	0	0	0	0	2	0	1	1	1	0	0	1	1	1	0	0	1	1	0	0	1	0	0	0	1	1
901	1	0	2	0	0	0	1	0	1	1	2	1	1	1	1	0	0	0	1	1	0	1	2	0	0	0	0	1	1	2	1	2	2	0	1	1	1	0	0	0	0	0	0	1	0	0	0	0	1
902	1	1	2	0	0	0	1	0	1	0	0	1	1	0	0	1	0	1	1	1	1	1	2	0	0	1	0	1	0	0	1	1	1	1	0	2	1	0	1	0	1	1	1	1	0	0	0	1	0
903	1	0	1	0	0	0	1	1	2	0	0	0	0	0	0	0	0	0	2	2	0	1	2	0	0	0	0	2	0	1	1	0	0	1	0	2	1	0	0	0	0	1	1	2	1	1	0	1	0
904	0	2	0	0	0	0	2	0	0	0	1	0	0	0	0	0	1	1	2	2	1	0	2	0	0	0	0	1	1	2	0	1	1	2	0	2	1	1	1	0	1	0	0	1	0	0	0	1	2
905	1	1	1	0	0	0	0	0	2	0	0	1	1	1	1	0	0	0	2	2	0	0	2	0	0	0	0	1	1	2	1	0	1	0	1	2	2	0	0	2	0	1	1	2	0	0	0	0	1
906	0	1	2	0	0	1	1	1	2	0	0	0	0	0	0	0	0	1	2	2	0	0	2	0	0	0	0	1	0	1	0	0	2	0	2	2	1	0	0	0	0	0	0	2	0	2	0	0	0
907	1	1	1	1	1	1	1	0	1	0	1	0	0	0	0	0	0	0	2	2	0	0	2	0	0	1	0	2	1	1	1	1	2	1	0	2	2	0	0	2	1	0	0	2	1	1	0	0	1
908	1	2	1	0	0	0	2	0	0	0	1	1	1	1	1	0	0	0	1	0	1	0	2	0	0	1	0	2	0	1	0	0	1	2	1	2	2	1	0	0	0	0	0	2	1	0	0	0	2
909	1	1	1	1	1	1	1	0	2	0	0	0	1	1	1	0	0	0	2	2	0	0	1	0	0	0	0	2	2	2	0	1	1	0	2	1	2	1	0	0	0	0	0	2	1	1	1	0	1
910	1	1	0	0	0	0	0	0	2	0	1	1	2	1	1	0	0	1	0	0	0	1	2	0	0	0	0	2	0	2	0	1	2	2	0	2	0	0	0	1	0	0	0	2	0	1	0	0	0
911	1	2	1	0	0	0	1	0	1	0	0	1	1	1	1	0	0	2	1	1	1	0	2	0	0	0	0	2	0	1	0	1	1	2	0	2	1	1	0	0	0	0	0	2	0	0	0	1	1
912	1	2	0	0	0	0	1	1	2	0	0	1	2	1	1	0	0	0	1	1	1	1	2	0	0	1	0	2	0	2	0	2	2	1	2	1	2	0	0	1	0	0	0	2	0	0	0	0	0
913	1	1	0	0	0	0	0	0	2	0	1	0	2	0	0	0	0	0	1	1	1	0	2	0	0	2	0	2	0	2	0	1	1	2	2	1	1	0	0	0	1	0	0	2	0	0	0	0	2
914	1	2	0	0	0	0	0	0	2	0	0	0	0	0	0	0	0	2	2	1	1	0	2	0	0	0	1	1	0	1	0	1	1	0	0	1	2	0	1	1	0	1	1	2	0	1	0	0	0
915	1	1	1	0	0	0	1	1	2	0	0	1	1	0	0	1	0	1	2	2	0	1	1	0	0	0	1	2	1	2	0	1	2	2	0	2	1	0	1	0	0	0	0	1	0	0	0	0	1
916	1	1	2	0	0	1	2	0	0	0	0	0	1	0	0	0	0	1	1	1	0	0	2	0	0	1	0	2	1	2	0	2	2	1	1	2	2	0	0	2	0	1	1	1	1	1	0	0	2
917	0	0	2	0	0	1	1	1	2	0	0	0	1	0	0	0	0	0	2	2	1	0	2	0	0	0	0	2	1	2	1	2	2	0	1	1	2	1	0	1	0	0	0	2	0	0	0	0	1
918	1	0	2	0	0	1	1	0	1	0	0	0	1	1	1	0	1	1	1	1	0	1	1	1	1	1	0	2	1	0	0	1	2	1	2	1	1	0	0	1	0	1	1	2	1	1	0	1	1
919	1	1	1	0	0	0	1	1	2	0	0	1	2	1	1	0	0	0	1	1	0	0	2	0	0	0	0	2	1	2	0	1	1	1	1	1	1	0	0	2	0	0	0	1	0	0	0	0	0
920	0	1	1	0	0	0	2	1	1	0	1	1	2	1	1	0	0	0	1	1	0	0	2	0	0	1	0	2	0	2	0	1	2	2	0	2	2	0	0	2	0	1	0	1	1	0	0	0	0
921	1	1	2	0	0	0	2	1	1	0	0	0	0	0	1	1	0	1	1	1	0	0	2	0	0	0	0	2	1	2	1	0	1	2	1	2	1	0	1	0	0	0	0	2	0	1	0	0	1
922	1	0	2	0	0	1	1	0	0	0	0	0	0	0	0	0	0	0	1	1	0	0	2	0	0	0	0	2	0	1	1	1	1	1	1	2	1	0	0	0	0	0	0	2	0	0	0	0	0
923	1	1	1	0	0	0	1	0	0	1	1	0	0	0	1	1	0	0	1	1	0	0	1	0	0	1	0	1	2	2	1	1	1	1	1	1	2	0	0	2	0	0	0	2	1	2	0	0	0
924	1	1	2	0	0	0	0	0	2	0	0	1	1	1	1	0	0	1	1	1	0	1	2	0	0	0	0	2	0	2	0	1	1	2	0	2	0	0	0	0	0	1	1	2	0	0	0	0	1
925	1	2	1	0	0	0	2	0	1	0	0	0	0	0	0	0	1	2	2	2	0	0	2	0	0	0	0	1	1	2	0	1	2	1	1	1	1	0	0	1	0	1	1	1	1	2	0	0	1
926	1	0	2	0	0	0	2	0	0	0	0	1	0	0	0	0	0	0	0	0	0	0	1	0	0	0	0	0	2	2	0	0	2	2	0	2	0	0	0	0	0	1	1	2	2	1	1	0	1
927	1	1	1	0	0	1	2	0	1	0	1	1	2	2	2	0	0	1	0	0	2	1	2	0	0	0	0	2	1	2	0	0	0	2	0	2	2	1	0	1	0	1	0	1	0	0	0	0	1
928	0	2	0	0	1	0	0	0	2	0	0	0	0	0	0	0	0	1	1	1	1	0	2	0	0	0	0	1	1	2	0	2	2	1	2	2	1	0	0	1	0	0	0	2	2	0	1	0	2
929	1	1	1	0	0	0	0	0	2	0	1	1	1	1	1	0	0	0	0	0	1	0	2	0	0	0	0	2	0	2	1	1	2	2	0	2	1	0	0	1	0	0	0	2	1	0	0	0	0
930	1	0	2	0	0	1	1	0	2	0	0	0	0	0	0	0	0	0	1	1	1	0	2	0	0	1	0	2	1	1	1	2	2	1	0	2	0	0	0	0	0	0	0	2	1	1	0	0	2
931	1	2	0	0	0	0	2	0	2	0	1	0	0	0	0	0	0	0	1	1	0	0	1	0	0	0	0	2	0	2	1	1	1	1	1	1	0	0	0	0	0	0	0	1	1	0	0	0	1
932	1	1	1	0	0	0	1	0	1	0	0	1	1	1	1	0	0	1	1	1	0	0	2	0	0	0	0	1	1	1	0	1	1	1	1	2	1	0	0	1	0	1	0	0	1	1	1	0	1
933	1	2	0	0	0	0	2	0	0	0	2	1	1	1	1	0	0	0	1	1	0	0	2	0	0	0	1	2	1	2	0	2	2	1	1	1	1	0	0	1	0	0	0	2	0	2	0	0	1
934	1	2	1	0	0	0	0	0	2	0	2	0	0	0	0	0	0	0	0	0	0	0	2	0	0	0	0	0	1	2	0	2	2	0	1	1	2	0	1	0	1	0	0	1	0	0	1	0	1
935	1	1	2	0	0	0	2	0	0	1	2	1	1	1	1	0	0	0	0	1	1	1	2	0	0	0	0	2	0	1	0	1	2	2	0	2	0	1	0	0	0	0	0	2	0	1	0	0	0
936	1	1	1	0	0	0	1	0	1	0	1	1	1	1	1	0	0	0	1	0	1	1	1	1	1	1	0	2	1	2	0	1	1	1	1	1	2	0	0	2	0	0	0	2	1	0	0	0	0
937	1	1	2	0	0	0	2	0	0	0	0	0	2	2	2	0	0	1	2	2	0	1	2	0	0	1	0	2	0	2	0	1	1	1	0	2	1	0	0	0	0	1	1	2	1	2	0	0	0
938	0	2	0	0	0	0	2	0	0	0	1	1	2	1	1	0	0	0	1	1	0	0	2	0	0	0	0	2	1	2	0	1	2	1	0	2	2	0	0	1	1	0	0	2	1	0	0	0	1
939	0	2	0	0	1	0	0	0	2	0	0	0	1	0	0	0	0	2	1	1	0	1	2	0	0	0	0	0	2	2	0	1	1	1	1	1	1	1	1	0	0	0	0	1	0	0	0	0	2
940	1	2	0	0	0	0	2	0	1	0	2	1	1	1	1	0	0	1	1	0	1	0	1	0	0	0	0	1	1	2	0	2	2	1	1	2	0	0	0	1	0	1	1	1	1	0	0	1	2
941	1	2	1	0	0	0	1	1	2	0	0	0	0	0	0	0	0	1	2	2	0	1	1	0	0	1	0	1	0	1	0	2	2	1	1	2	1	0	0	0	0	0	0	2	1	1	1	0	1
942	1	2	0	0	0	0	1	0	1	0	1	0	0	0	0	0	0	0	2	1	1	0	2	0	0	0	0	1	1	2	0	2	2	1	0	2	2	0	1	1	0	0	0	2	0	2	1	1	2
943	1	2	1	0	0	0	1	0	1	0	1	0	1	1	1	0	0	0	2	2	0	1	2	0	0	0	0	1	1	2	0	1	2	0	2	1	2	1	1	0	1	0	0	0	0	0	1	0	1
944	1	2	1	0	0	0	2	1	1	0	0	0	0	0	0	0	0	1	1	1	1	0	2	0	0	0	0	2	1	2	1	1	1	2	0	2	1	0	0	1	0	0	0	2	1	1	0	0	1
945	1	1	2	0	0	0	0	0	2	0	0	0	1	1	1	1	0	0	0	1	1	0	2	0	0	1	0	2	0	2	1	1	1	1	0	2	1	0	0	0	0	0	0	2	0	0	0	0	0
946	1	1	2	0	0	0	2	0	0	0	2	0	0	0	0	0	1	1	2	2	1	1	0	0	0	1	0	2	0	2	0	2	2	0	1	1	2	0	0	1	0	0	0	2	0	1	0	0	0
947	1	1	1	0	0	0	1	1	1	1	0	1	1	1	1	0	0	0	1	0	1	0	2	0	0	1	0	2	1	1	1	1	1	2	0	2	2	0	0	1	0	1	0	1	2	1	0	0	0
948	0	2	0	0	0	1	0	0	2	0	0	1	0	0	0	0	0	0	1	1	1	0	2	0	0	0	0	2	1	1	1	1	1	2	1	2	1	0	0	0	1	0	0	1	0	1	0	0	1
949	1	1	1	0	0	0	0	0	2	0	0	0	0	0	0	0	0	2	1	1	1	0	2	0	0	1	0	2	1	2	1	1	1	2	0	2	2	0	0	0	1	2	2	2	1	1	0	0	1
950	1	1	2	0	0	0	0	0	2	0	1	0	0	0	0	0	0	0	0	0	1	0	1	0	0	0	0	2	1	2	2	1	1	2	0	2	1	0	0	1	0	0	0	2	2	1	0	0	0
951	1	2	0	0	0	0	2	1	2	0	0	0	0	0	0	0	0	1	1	1	1	0	2	0	0	0	0	2	1	2	2	2	2	2	0	2	1	0	0	0	0	1	1	2	2	0	1	1	2
952	0	1	2	0	0	0	1	1	2	0	0	0	0	0	0	0	0	0	0	0	0	0	1	0	0	0	0	2	0	2	0	1	1	1	1	1	1	1	0	0	0	0	0	2	1	1	0	0	1
953	1	1	1	0	0	0	1	0	1	0	0	1	1	1	1	0	0	0	2	2	0	0	2	0	0	0	0	1	0	1	1	1	1	1	1	1	1	1	0	0	0	0	0	2	1	0	0	1	2
954	0	2	2	0	0	0	0	0	2	0	1	0	2	2	2	0	0	1	2	2	0	1	1	1	1	1	0	2	0	2	0	2	2	0	1	1	2	0	0	2	1	0	0	0	0	0	0	0	1
955	0	0	1	0	0	0	1	0	1	0	0	1	1	1	1	0	0	0	1	1	0	1	2	0	0	0	0	2	1	1	1	1	1	0	2	2	1	0	0	0	0	1	1	2	0	0	1	0	1
956	1	2	1	0	0	0	2	1	1	0	1	2	2	1	1	1	0	0	0	0	0	0	2	0	0	0	0	2	1	1	1	2	2	1	0	2	1	0	0	1	0	0	0	2	2	0	0	1	2
957	0	1	0	0	0	0	0	0	2	0	0	0	1	0	0	0	0	1	0	1	1	0	2	0	0	0	0	2	1	2	1	2	2	2	0	2	1	0	0	0	0	0	0	2	0	1	1	1	2
958	0	0	2	0	0	2	1	1	2	0	0	0	2	1	1	1	0	1	0	0	0	1	1	0	0	0	0	2	0	2	1	1	1	2	1	2	2	1	0	1	0	1	1	1	0	0	0	0	1
959	1	1	1	0	0	0	2	1	1	0	0	0	0	0	0	0	0	2	1	1	1	0	2	0	0	1	0	2	1	2	0	2	2	2	0	2	2	0	0	2	0	0	0	2	1	0	0	0	0
960	1	1	2	0	0	0	1	0	1	0	1	1	2	2	2	0	0	1	1	2	0	0	2	0	0	1	0	2	1	2	1	0	1	1	1	2	1	0	1	0	0	0	1	1	1	1	0	1	2
961	1	0	2	0	0	2	1	0	1	0	1	0	0	0	0	0	0	1	0	0	0	1	2	0	0	0	0	2	0	2	0	1	1	1	0	2	2	0	0	1	1	0	0	1	0	1	0	0	0
962	1	0	2	0	0	1	2	0	0	0	2	0	1	0	0	0	0	1	2	2	0	0	2	0	0	0	1	1	0	1	0	1	1	1	0	2	1	0	0	1	0	0	0	2	0	0	1	0	1
963	1	2	1	0	0	0	1	0	1	0	1	1	1	1	1	0	0	2	2	1	1	0	1	1	1	1	0	2	0	1	0	1	2	0	0	2	1	0	0	0	0	1	1	2	0	0	0	0	1
964	1	1	2	0	0	0	1	0	2	0	0	0	1	0	0	0	1	1	2	2	1	0	2	0	0	0	0	1	1	2	0	1	2	0	2	1	0	0	0	0	0	2	2	2	2	1	0	0	2
965	1	2	0	0	1	0	2	0	0	0	1	0	0	0	0	0	0	0	2	2	0	1	0	1	1	1	0	1	1	2	0	2	2	1	0	2	2	0	0	2	0	0	0	2	0	1	0	0	0
966	1	2	1	1	1	1	2	1	1	0	0	0	0	0	0	0	0	1	1	1	0	0	2	0	0	0	0	2	0	2	1	0	0	2	0	2	0	0	0	0	0	0	0	2	1	1	0	0	0
967	1	1	2	0	0	0	1	0	2	0	0	0	1	0	0	0	0	1	2	2	1	0	1	0	0	0	0	2	0	2	0	2	2	0	1	1	2	0	0	1	0	0	0	1	1	0	0	0	1
968	1	1	2	0	0	0	1	0	2	0	0	0	0	0	0	0	0	1	2	2	0	0	2	0	0	0	0	2	1	1	0	2	2	0	2	0	1	0	1	0	0	0	0	2	0	0	1	0	2
969	1	0	2	0	1	0	2	0	0	0	0	0	1	0	0	0	0	1	2	0	1	0	2	0	0	0	0	2	0	1	0	1	1	1	1	1	1	0	0	0	0	0	0	0	0	1	0	0	0
970	1	0	2	0	0	0	1	0	2	0	0	0	1	1	1	1	0	0	1	1	0	1	2	0	0	0	0	2	1	1	1	0	0	1	0	2	2	1	0	1	0	1	0	0	1	1	0	0	0
971	0	1	1	0	0	1	0	0	1	0	1	1	2	1	1	0	0	1	2	2	0	0	2	0	0	0	0	2	0	2	0	2	2	0	2	0	2	0	1	0	1	1	1	1	1	1	0	0	1
972	0	1	2	0	0	0	2	0	1	0	0	1	1	1	1	0	0	1	1	1	0	0	1	0	0	0	0	2	0	2	0	1	1	0	2	0	2	0	0	1	0	1	0	1	0	0	0	0	0
973	0	0	2	0	0	0	2	1	1	0	1	0	0	0	1	1	0	1	0	0	1	0	2	0	0	0	0	2	0	2	0	2	2	1	0	2	1	0	0	2	1	0	0	2	1	1	0	0	1
974	1	0	2	0	0	0	2	1	2	0	0	0	0	0	0	0	0	0	1	1	0	0	2	0	0	0	0	2	0	2	1	2	1	1	0	2	2	2	0	0	0	0	0	1	0	1	0	0	0
975	1	1	2	0	0	0	0	0	2	0	0	1	1	1	1	0	0	0	2	2	0	0	2	0	0	0	0	2	0	2	0	2	2	2	0	2	2	2	0	0	0	0	0	2	1	1	0	0	0
976	1	2	1	0	0	0	1	0	1	0	0	0	0	0	0	0	0	0	2	2	0	1	2	0	0	0	0	2	2	1	0	2	2	1	2	1	2	0	1	0	1	0	0	1	0	0	0	0	0
977	1	1	1	0	0	0	0	0	2	0	0	0	0	0	0	0	0	1	1	1	1	0	2	0	0	0	0	1	0	1	0	1	1	0	0	1	1	0	0	0	0	1	1	2	1	1	0	1	0
978	1	0	1	0	0	0	1	0	1	0	1	1	1	1	1	0	0	1	1	0	0	0	2	0	0	0	0	2	1	1	1	1	2	2	0	2	1	1	0	0	0	0	0	1	0	1	0	0	1
979	1	1	2	0	0	0	1	0	1	0	1	0	0	0	0	0	0	0	1	1	0	2	2	0	0	0	0	0	2	2	0	0	2	0	2	2	2	0	0	1	0	1	0	1	2	0	1	0	2
980	1	1	1	1	1	1	1	1	2	0	0	0	1	1	0	0	0	0	2	2	0	0	0	0	0	0	0	1	0	1	0	1	1	1	0	2	1	0	0	0	0	0	0	1	0	0	0	0	0
981	1	0	2	0	0	1	1	0	1	0	0	0	0	0	0	0	0	1	2	2	0	0	2	0	0	0	0	2	1	2	0	0	2	0	1	2	2	0	1	0	1	0	0	2	0	1	0	0	1
982	1	1	1	0	0	0	2	1	1	0	0	0	0	0	0	0	0	1	2	2	0	0	2	0	0	1	0	2	1	1	0	1	1	1	1	1	2	0	0	2	0	1	0	1	0	1	0	0	0
983	1	0	2	0	0	1	0	0	2	0	1	0	0	0	0	0	0	1	2	2	0	1	2	0	0	0	1	2	1	2	0	1	1	1	0	2	1	0	0	1	0	1	1	1	1	2	0	0	1
984	1	2	0	0	0	0	1	0	1	0	1	1	1	1	1	0	0	0	0	0	0	0	2	0	0	0	0	2	1	1	1	1	1	1	1	1	1	0	0	1	0	0	0	2	0	2	0	0	2
985	1	0	2	0	0	0	0	0	2	0	0	1	0	0	0	0	0	2	2	2	0	0	2	0	0	0	0	2	0	2	1	1	2	0	2	1	2	0	0	1	0	0	0	1	0	0	1	0	1
986	0	0	2	0	0	0	1	0	0	1	2	1	0	0	0	0	0	0	2	2	0	0	2	0	0	0	0	2	1	2	0	1	1	2	0	2	0	0	0	1	0	0	0	1	0	1	0	0	0
987	1	1	1	0	0	1	1	0	1	0	1	1	1	0	0	1	0	0	0	1	1	1	2	0	0	0	0	1	0	1	1	0	1	1	0	2	0	0	0	1	0	0	0	2	0	0	1	0	1
988	1	2	1	0	0	0	2	1	2	0	0	0	1	0	0	0	0	0	2	2	0	1	2	0	0	0	0	2	1	2	0	1	2	1	1	1	2	0	0	1	1	0	0	2	2	0	0	0	0
989	1	1	1	0	0	1	1	1	2	0	0	1	1	1	1	0	0	0	2	2	0	1	1	0	0	0	0	2	0	2	1	1	1	1	0	2	1	0	0	2	1	0	0	2	1	1	0	0	2
990	1	0	2	0	1	0	1	0	2	0	0	0	0	0	0	0	0	1	1	1	0	1	1	1	1	1	0	2	2	2	2	1	1	1	0	2	2	0	0	1	0	1	0	0	1	1	1	0	1
991	0	1	1	0	0	1	0	0	2	0	1	1	1	1	1	0	0	0	2	2	1	0	2	0	0	1	0	1	1	2	0	1	1	2	0	2	1	1	0	0	0	0	0	2	0	0	0	0	1
992	1	2	1	0	0	0	1	0	1	1	1	1	0	0	0	0	0	1	2	2	0	1	1	1	1	1	0	1	0	1	1	0	0	2	0	2	1	0	0	2	0	1	1	2	1	2	0	0	1
993	1	2	0	0	0	0	2	0	1	0	2	1	1	1	1	0	0	1	2	1	1	1	1	1	1	1	0	1	1	2	1	2	1	1	0	2	1	1	0	0	0	0	1	2	1	1	0	0	0
994	1	1	1	0	0	1	2	0	1	0	1	1	1	1	1	0	0	0	2	2	0	0	2	0	0	0	0	1	0	1	1	1	2	1	1	1	0	0	0	1	0	1	1	1	1	1	2	0	2
995	1	1	1	1	1	1	1	0	0	0	1	0	2	1	1	1	0	1	2	2	0	1	1	1	1	1	0	2	1	1	1	2	2	0	2	1	1	0	0	0	0	0	0	1	0	0	0	0	0
996	1	1	1	0	0	1	2	1	1	0	1	0	0	0	0	0	0	1	1	1	0	0	2	0	0	0	1	2	0	1	0	1	2	1	0	2	2	1	0	1	0	0	0	1	0	0	0	0	0
997	1	2	1	0	0	0	1	1	2	0	0	1	0	0	0	0	1	2	2	2	0	0	2	0	0	0	0	2	1	2	0	1	1	2	0	2	2	0	0	1	1	0	0	2	0	0	0	0	0
998	1	2	1	0	0	0	2	0	1	0	1	0	0	0	0	0	0	0	1	1	0	0	2	0	0	0	0	2	0	2	0	0	0	2	0	2	2	1	0	1	0	0	0	1	0	0	0	0	1
999	1	1	1	1	1	1	0	0	2	0	0	1	1	1	1	0	0	0	0	0	0	0	2	0	0	0	0	2	0	2	0	2	2	1	1	2	0	0	0	1	0	1	1	2	1	1	1	1	2
1000	0	1	2	0	0	1	2	0	0	0	0	1	1	1	1	0	0	1	2	2	0	0	0	0	0	0	0	1	1	2	1	1	1	1	1	1	2	0	0	2	0	1	1	2	1	0	0	0	0
[truncated: 252 more columns]
