# Supplementary material for: KNN-MDR: a learning approach for improving interactions mapping performances in genome wide association studies
Source: BMC Bioinformatics. 2017 Mar 21;18:184. doi: 10.1186/s12859-017-1599-7 (PMC5361736; doi:10.1186/s12859-017-1599-7)
Supplement: Supplementary file 5 — The data set(s) supporting the results of Table 3. (ZIP 7092 kb) [file 12859_2017_1599_MOESM5_ESM.zip › 000/S30/mkallsimul.dat]

1	0	0	2	0	1	2	2	2	0	0	1	0	1	0	0	0	0	1	0	1	1	0	2	0	0	0	0	0	2	1	1	1	1	1	1	1	1	0	0	0	2	1	1	0	1	0	0	0	0
2	0	1	1	0	0	1	2	2	0	0	1	0	0	0	0	0	0	1	1	0	1	0	2	0	0	0	0	0	2	2	0	0	0	0	0	2	1	0	0	1	0	0	0	0	0	0	0	0	1
3	0	1	1	0	1	2	2	2	0	0	2	0	2	1	1	0	0	1	1	0	0	0	2	0	0	0	0	0	2	0	0	0	1	0	0	2	1	0	0	0	1	0	0	0	0	0	0	0	0
4	0	1	2	0	0	1	2	2	0	1	0	0	0	0	0	0	0	0	2	0	0	0	2	0	2	2	0	1	1	0	1	1	1	1	1	2	1	0	0	1	0	1	0	0	2	1	0	0	1
5	1	2	0	0	0	1	0	1	0	0	1	0	1	1	1	0	0	2	0	0	0	0	2	0	0	0	1	1	2	0	1	1	1	0	0	1	0	1	1	1	0	0	0	1	0	0	0	0	1
6	0	0	2	0	0	1	1	2	0	0	1	0	0	0	0	0	0	1	1	1	1	0	1	0	1	1	0	0	2	2	0	1	1	0	0	1	1	0	0	1	1	1	1	0	0	1	0	0	0
7	1	1	2	0	1	1	1	1	1	1	0	1	1	0	1	0	0	0	2	0	0	0	2	0	1	1	0	2	2	2	0	0	0	1	1	2	1	0	0	1	0	0	0	0	0	0	0	0	1
8	1	1	2	0	0	1	1	1	0	0	1	0	0	0	0	0	0	2	0	1	1	0	0	0	0	0	1	1	1	0	1	1	1	1	1	2	2	1	1	0	1	0	0	0	1	1	0	0	1
9	0	2	0	0	0	0	1	1	1	1	0	0	0	0	0	0	0	0	2	0	0	0	2	0	0	0	0	1	2	0	1	0	1	1	0	1	1	1	0	0	1	0	0	0	1	1	0	0	1
10	0	1	2	0	0	2	1	1	1	1	2	1	2	1	2	0	0	1	1	1	1	0	0	1	1	1	1	0	1	0	1	2	1	0	0	1	1	0	0	0	2	1	1	0	0	1	0	0	1
11	0	2	0	0	0	0	1	1	1	2	0	0	1	1	1	0	0	1	1	1	1	0	2	0	0	0	0	0	1	1	2	0	0	1	0	2	1	0	0	0	1	0	0	0	0	1	0	0	2
12	0	0	2	0	1	1	1	1	1	2	0	0	1	1	1	0	0	2	0	1	1	0	1	0	0	0	0	1	2	1	0	0	0	0	1	2	0	0	1	1	0	0	0	1	0	1	0	1	2
13	0	1	1	0	0	1	1	1	1	2	0	1	2	1	2	0	1	0	2	1	1	0	2	0	0	0	0	0	2	2	0	1	1	0	1	2	1	2	0	0	0	0	0	0	1	1	0	0	1
14	0	2	0	0	0	0	1	2	0	1	0	0	2	0	0	0	0	2	0	0	0	0	2	0	0	0	0	0	2	2	0	1	0	0	1	2	1	0	0	1	0	2	2	0	1	1	1	0	0
15	0	1	1	0	0	2	2	2	0	0	1	0	1	1	1	0	0	0	2	0	0	0	2	0	0	0	0	1	1	0	1	2	1	1	0	1	2	0	0	0	2	0	0	1	1	0	0	0	0
16	0	2	1	0	0	1	1	1	0	2	0	0	0	0	0	0	0	0	2	0	0	0	1	0	0	0	1	1	1	0	1	2	2	0	0	1	0	1	0	0	0	0	0	0	1	0	0	0	0
17	0	0	2	0	2	2	1	1	1	1	0	1	1	2	2	0	0	2	0	2	2	0	1	0	0	0	0	0	2	2	1	0	0	0	0	2	2	0	0	1	1	0	0	0	0	0	0	0	0
18	0	1	2	0	0	1	2	2	0	1	1	0	0	0	0	0	0	2	0	1	0	1	1	0	0	0	0	1	2	2	0	0	0	1	1	2	2	0	0	2	0	0	0	0	0	0	0	0	0
19	0	0	2	0	2	2	2	2	0	0	2	0	1	0	0	0	0	0	1	1	1	0	2	0	0	0	1	0	2	1	0	2	2	0	1	2	1	1	0	0	1	0	1	0	1	0	0	1	2
20	1	0	2	0	1	2	2	2	0	1	1	0	0	0	0	0	0	0	1	0	0	0	0	1	1	1	0	1	2	2	0	2	2	0	0	1	1	1	0	0	1	0	0	0	0	1	0	0	0
21	0	1	1	0	0	1	2	2	0	0	2	0	1	1	0	0	0	1	1	0	0	0	1	1	1	1	0	0	2	2	0	1	1	2	0	1	0	1	0	1	0	0	0	0	0	0	0	0	0
22	1	2	0	0	0	0	2	2	0	0	1	0	1	0	0	0	0	1	1	1	1	0	2	0	1	1	0	0	2	1	0	0	0	1	2	2	1	1	0	1	1	0	0	0	0	1	0	0	2
23	1	1	1	0	0	1	1	1	1	1	0	0	0	0	0	0	0	0	1	0	0	0	2	0	0	0	0	0	2	2	0	1	1	0	0	1	2	0	0	0	2	0	0	0	0	0	0	0	0
24	0	1	1	0	0	1	1	1	1	2	0	2	2	1	1	0	0	1	1	1	0	0	2	0	1	1	0	1	2	1	2	1	1	0	1	2	1	0	0	0	1	1	1	0	1	1	0	0	1
25	0	2	1	0	0	1	0	1	1	1	0	0	1	1	1	0	0	1	2	1	1	0	2	0	1	1	0	0	1	0	1	1	0	0	0	0	2	0	0	0	2	0	0	1	0	1	0	0	1
26	0	2	1	0	0	0	2	2	0	0	0	0	0	0	0	0	0	1	1	1	1	0	2	0	0	0	0	1	2	2	1	1	2	1	0	1	1	0	0	1	1	0	0	2	0	1	0	0	0
27	0	2	0	0	0	1	0	1	0	0	1	0	1	1	0	0	0	2	0	1	1	0	2	0	0	0	0	0	2	1	0	2	2	0	0	0	2	0	0	0	2	0	0	0	1	0	0	0	1
28	0	0	2	0	0	1	2	2	1	1	1	2	2	1	1	1	0	1	1	1	1	0	0	0	0	0	0	1	0	0	2	1	1	0	0	1	1	0	0	1	1	0	0	0	1	1	0	0	0
29	0	2	1	0	0	0	1	2	0	0	1	0	0	0	0	0	0	2	0	1	0	0	2	0	0	0	0	1	2	2	0	0	1	0	0	2	1	0	0	0	1	0	0	0	0	0	0	0	0
30	0	0	2	0	2	2	0	0	1	1	1	1	1	1	1	0	0	1	1	1	1	0	0	1	1	1	0	2	2	2	0	1	1	0	0	2	2	0	0	1	1	1	1	1	1	2	0	0	0
31	0	2	1	0	0	2	1	2	0	1	0	0	0	0	0	0	0	0	2	0	0	0	2	0	0	0	1	1	2	1	0	1	1	2	1	1	2	0	0	0	1	0	0	0	0	1	0	0	1
32	0	0	2	0	1	2	2	2	0	0	0	0	1	1	1	0	0	0	1	1	1	0	2	0	0	0	0	0	2	1	2	1	1	1	1	1	2	0	0	1	1	0	0	0	1	0	0	0	1
33	1	1	2	0	0	2	2	2	0	0	0	0	1	1	1	0	0	0	2	0	0	0	2	0	1	1	0	1	1	0	1	2	1	0	0	2	1	0	0	0	0	2	2	0	2	1	0	1	1
34	1	1	1	0	0	1	2	2	0	1	0	0	0	0	0	0	0	2	0	1	1	0	2	0	0	0	1	0	1	0	1	1	1	1	1	1	1	0	0	0	1	0	0	0	0	0	0	0	1
35	0	1	1	0	1	1	1	1	1	1	0	1	2	2	2	0	0	2	0	1	1	0	2	0	0	0	0	0	2	2	0	1	0	1	0	1	1	0	0	2	0	1	0	0	0	0	0	1	2
36	0	2	0	0	0	1	1	1	1	1	0	0	0	0	0	0	0	2	0	1	1	0	2	0	0	0	0	1	2	1	2	1	1	0	0	2	1	0	0	1	1	0	0	0	1	0	0	0	1
37	0	1	1	0	0	1	1	1	2	2	0	0	0	0	0	0	0	1	1	0	0	0	2	0	0	0	0	0	2	2	1	1	1	0	0	1	1	1	1	1	0	0	1	0	1	0	0	0	2
38	0	1	2	0	0	0	2	2	1	1	1	0	0	0	0	0	1	1	1	1	0	0	1	1	1	1	0	0	2	1	1	1	1	1	1	1	2	0	0	1	1	0	0	1	0	1	0	1	2
39	0	1	1	0	0	1	0	1	0	0	1	0	0	0	0	0	0	0	2	1	1	0	1	1	2	2	0	0	2	1	1	1	1	1	0	0	2	0	0	1	1	1	1	0	1	1	0	0	1
40	0	2	1	0	0	0	1	1	1	1	1	1	2	2	2	0	0	1	1	0	0	0	1	0	0	0	0	1	2	1	1	2	1	1	0	1	1	0	0	0	2	1	1	0	0	1	0	0	1
41	0	1	1	0	0	0	1	1	1	1	2	0	2	1	1	0	0	0	2	0	0	0	2	0	0	0	0	2	1	1	2	1	1	1	0	0	2	1	0	0	1	0	0	0	0	0	0	0	2
42	0	2	0	0	0	0	1	1	2	2	0	0	0	0	0	0	0	0	2	0	0	0	0	0	0	1	0	1	2	1	1	2	1	1	2	2	1	1	0	0	1	0	0	1	0	0	1	0	1
43	0	1	1	0	0	1	1	2	0	0	0	1	1	0	0	1	0	1	1	1	1	0	1	1	1	1	0	1	1	1	1	2	2	0	0	2	2	0	0	0	2	0	0	2	0	1	0	0	1
44	0	1	1	0	0	1	1	1	1	1	0	0	0	0	0	0	0	0	2	0	0	0	2	0	0	0	0	0	2	1	1	2	2	0	0	0	1	0	0	0	1	1	1	0	0	1	0	1	0
45	0	1	1	0	0	1	1	2	0	0	1	0	0	0	0	0	0	0	2	0	0	0	2	0	0	0	0	1	2	0	1	1	2	1	0	1	1	1	0	0	1	1	0	0	1	1	0	0	1
46	0	2	1	0	0	1	2	2	0	0	1	1	1	0	0	1	1	2	1	0	0	1	2	0	0	0	0	2	1	0	2	2	2	0	1	1	1	1	0	0	1	0	0	0	1	0	0	1	2
47	0	0	2	0	0	2	1	1	2	2	0	1	1	1	1	0	0	1	1	1	1	0	0	1	1	1	0	0	2	2	0	1	1	0	0	2	1	0	1	0	1	2	2	0	1	1	0	0	1
48	0	1	2	0	0	1	2	2	0	1	0	0	0	0	0	0	0	1	0	1	1	0	2	0	0	0	0	0	2	1	0	2	1	1	0	2	2	1	0	0	1	0	0	0	0	0	0	0	1
49	0	2	0	0	0	0	0	0	2	2	0	0	1	1	1	0	0	0	2	0	0	1	2	0	0	0	0	0	2	0	0	2	2	0	0	1	1	1	0	0	0	1	1	0	1	0	0	0	0
50	0	0	2	0	0	2	1	1	0	0	2	1	1	0	0	0	1	2	0	2	1	0	2	0	0	0	0	0	2	1	1	1	1	0	0	1	2	0	0	0	2	0	0	0	1	0	0	0	2
51	0	1	1	0	0	1	2	2	0	1	0	0	0	0	0	0	0	0	2	0	0	0	1	0	0	0	0	0	2	1	1	1	1	0	0	1	1	0	0	0	1	2	2	0	2	1	0	0	1
52	0	2	1	0	0	0	2	2	0	1	1	0	0	0	0	0	0	0	2	0	0	0	2	0	1	1	0	0	2	1	0	2	2	0	0	2	1	0	0	0	2	0	0	0	1	1	0	1	1
53	1	2	0	0	0	0	1	1	1	2	0	1	1	0	0	1	0	0	1	0	0	0	1	0	1	1	0	0	2	2	1	0	0	2	1	1	2	1	0	0	1	0	0	0	1	0	0	0	0
54	0	2	0	0	0	1	2	2	0	0	2	0	1	1	1	0	0	0	2	0	0	0	2	0	0	0	0	0	1	1	1	1	1	0	0	2	1	0	0	1	0	0	0	0	1	0	0	0	0
55	0	0	2	0	1	2	0	1	2	2	0	0	0	0	0	0	0	0	2	0	0	0	2	0	0	0	0	1	2	1	2	0	0	1	0	2	1	1	0	0	2	0	0	0	0	0	0	0	1
56	0	0	2	0	0	1	1	2	0	0	0	0	2	2	2	0	0	2	0	1	0	0	2	0	0	0	0	2	2	1	1	1	1	0	0	1	2	0	0	1	1	0	0	0	0	0	0	0	1
57	1	1	2	0	0	0	0	1	1	1	0	0	1	0	0	0	0	1	1	0	1	0	2	0	0	0	0	0	1	1	1	1	1	1	1	1	2	0	0	2	0	0	1	0	1	1	0	0	0
58	0	2	0	0	0	0	1	1	1	2	0	0	0	0	0	0	0	0	2	0	0	0	2	0	0	0	0	1	1	1	1	2	1	1	1	1	2	0	0	1	1	2	2	0	1	1	0	0	0
59	0	2	0	0	0	0	2	2	2	2	0	1	0	0	0	0	1	1	2	0	0	0	2	0	0	0	0	0	2	1	2	2	1	1	2	2	0	2	0	0	0	0	0	0	0	1	0	0	2
60	0	1	1	0	0	1	2	2	0	0	0	1	1	1	1	0	0	0	2	0	0	1	2	0	0	0	0	0	2	2	1	1	1	1	1	1	0	1	0	1	0	0	0	0	2	1	0	1	0
61	1	1	1	0	1	2	1	2	0	0	0	0	0	0	0	0	0	2	0	0	0	0	2	0	0	0	0	0	1	1	1	1	0	1	2	2	2	0	0	1	0	0	0	0	2	2	0	0	0
62	0	0	2	0	0	1	1	2	0	0	1	1	1	0	1	0	0	1	1	1	1	0	1	0	0	0	0	0	2	2	1	0	1	2	0	2	2	0	0	1	1	1	0	0	1	0	0	0	0
63	0	1	1	0	1	1	1	1	1	2	0	0	0	0	0	0	0	1	2	0	0	0	2	0	0	0	0	2	1	0	2	1	1	1	0	0	0	0	0	1	1	0	0	0	1	1	0	1	0
64	0	1	2	0	0	2	1	1	0	0	2	0	1	0	0	0	0	0	2	0	0	0	2	0	0	0	0	1	2	1	2	1	1	0	0	1	1	0	0	1	1	0	0	0	0	1	0	2	2
65	0	1	2	0	0	1	1	1	0	0	0	1	2	1	1	0	0	0	2	0	0	0	2	0	0	0	0	1	2	1	0	1	1	0	0	1	2	0	0	2	0	0	0	0	0	1	0	0	2
66	0	1	1	0	0	1	1	1	0	0	1	0	1	1	1	0	0	2	0	1	0	0	2	0	0	0	0	1	2	2	0	0	0	0	1	2	2	0	0	0	1	0	0	0	2	2	0	0	0
67	0	0	2	0	1	1	0	1	1	1	1	0	0	0	0	0	0	1	1	1	1	0	1	1	1	1	0	1	2	1	0	1	1	0	0	1	1	0	0	2	0	1	0	0	1	1	0	0	1
68	0	1	2	0	0	2	1	1	1	1	1	1	1	0	0	1	0	0	2	0	0	1	1	0	0	0	0	1	2	1	2	1	0	1	0	2	1	1	0	0	1	0	0	0	0	0	0	0	2
69	0	1	1	0	0	1	2	2	0	1	0	0	0	0	0	0	0	0	2	0	0	0	2	0	0	0	0	0	2	1	0	1	1	0	0	2	2	0	0	0	2	0	0	0	1	1	0	0	2
70	0	1	1	0	0	1	1	2	0	0	0	1	1	0	1	0	1	1	2	0	0	0	2	0	0	0	0	0	1	1	1	1	1	0	0	2	1	1	1	1	0	1	1	0	1	2	0	0	1
71	0	2	2	0	1	1	1	1	2	2	0	1	1	0	0	1	0	0	2	0	0	1	2	0	0	0	0	0	2	1	0	1	1	0	0	2	1	0	0	2	0	1	0	0	2	1	0	0	0
72	0	0	2	0	0	2	2	2	0	0	0	1	1	0	0	1	0	0	2	0	0	0	2	0	0	0	0	0	2	2	0	1	1	1	1	2	1	1	1	1	0	1	1	0	2	0	0	0	1
73	0	0	2	0	0	1	1	1	1	1	0	2	2	1	1	1	0	1	1	1	0	0	2	0	1	1	0	0	1	1	2	1	2	0	1	2	0	0	1	0	0	0	0	1	0	1	0	0	0
74	0	0	2	0	1	2	1	2	1	1	0	0	1	1	1	0	0	1	1	2	1	0	2	0	1	1	0	0	2	0	1	1	1	0	1	2	1	1	1	0	0	0	0	0	0	0	0	0	1
75	0	1	1	0	0	1	1	2	0	0	0	1	1	0	0	1	0	0	2	1	0	0	0	1	1	1	0	0	2	1	2	2	1	0	0	2	0	1	0	1	0	2	2	0	2	1	0	0	2
76	0	1	1	0	0	1	1	1	1	1	1	1	1	0	0	1	0	2	0	2	0	1	2	0	0	0	0	1	1	1	2	0	1	1	0	1	2	0	0	0	1	1	0	0	1	1	1	0	1
77	0	2	0	0	0	0	1	2	0	1	0	1	1	0	1	0	0	1	1	0	0	0	2	0	0	0	0	0	2	1	1	2	1	2	0	1	1	0	0	2	0	1	1	0	1	0	0	0	0
78	0	1	1	0	0	0	2	2	0	1	1	1	2	2	2	0	0	1	1	2	1	0	2	0	0	0	0	0	2	0	0	1	1	1	0	0	1	0	0	1	0	1	0	0	1	0	0	0	1
79	0	1	1	1	0	1	2	2	0	0	1	1	1	1	1	0	0	0	2	0	0	1	0	1	1	1	0	0	1	1	0	2	2	0	0	1	2	0	0	0	2	0	0	0	0	1	0	1	2
80	0	2	1	0	0	1	1	1	1	1	1	0	1	1	1	0	0	1	1	0	0	0	1	0	0	0	1	1	2	1	0	1	1	2	0	1	1	1	0	0	1	1	1	0	1	1	0	0	0
81	0	0	2	0	1	1	1	2	0	0	1	0	0	0	0	0	0	1	1	1	1	0	2	0	0	0	1	1	2	1	0	1	0	1	1	2	1	0	1	1	0	0	0	0	0	0	0	0	1
82	0	0	2	0	1	2	2	2	0	0	0	0	1	0	0	0	0	0	1	0	0	0	2	0	0	0	0	0	2	1	0	1	1	1	2	2	2	0	0	1	1	0	0	0	1	1	0	0	0
83	0	1	1	0	0	2	2	2	0	0	0	1	1	0	0	1	0	2	0	1	1	0	1	1	1	1	0	0	2	2	1	0	0	0	0	2	1	0	0	0	1	1	1	0	1	2	0	0	2
84	0	1	2	0	0	1	0	1	1	1	0	0	0	0	0	0	0	0	2	0	0	0	1	0	1	1	0	0	2	1	0	2	2	0	0	2	1	0	1	1	0	0	0	0	1	0	0	0	1
85	0	2	1	0	0	2	1	1	0	0	0	0	0	0	0	0	0	1	1	1	1	0	1	0	0	0	0	0	2	1	0	1	1	0	0	1	2	0	0	1	1	0	0	0	0	0	0	0	0
86	0	2	0	0	0	0	1	2	1	2	0	1	2	1	1	1	0	2	1	1	1	1	2	0	0	0	0	1	2	1	2	0	1	1	0	1	1	0	0	1	1	0	0	0	0	0	0	0	1
87	0	1	2	0	0	1	0	0	2	2	0	1	2	1	1	0	0	0	2	0	0	0	1	1	1	1	0	0	2	1	0	1	1	1	1	2	1	0	0	0	2	1	1	0	1	1	0	1	2
88	0	1	1	0	0	0	1	1	0	0	1	2	2	0	0	1	0	1	1	0	0	0	1	1	1	1	2	1	2	0	1	0	1	1	0	1	1	0	0	0	2	0	0	1	1	1	0	0	2
89	0	2	0	0	0	0	0	1	1	1	0	1	2	1	1	0	0	1	1	1	0	0	1	0	0	0	0	0	2	2	0	2	1	0	0	1	1	0	0	0	1	1	0	0	1	0	0	0	0
90	1	2	1	0	0	0	2	2	1	1	1	0	0	0	0	0	0	1	1	1	0	0	2	0	0	0	0	0	2	1	0	1	0	1	1	2	1	1	0	0	1	1	0	0	1	0	0	0	2
91	1	2	0	0	0	0	1	1	1	1	1	0	0	0	0	0	0	1	1	1	0	0	2	0	0	0	0	1	2	1	1	0	1	0	0	2	1	0	0	0	2	1	0	0	2	0	0	1	1
92	1	2	1	0	0	1	1	1	2	2	0	0	0	0	0	0	0	0	2	0	0	0	2	0	0	0	0	0	2	1	1	2	1	1	0	2	1	0	0	0	2	1	1	0	1	1	0	0	1
93	0	2	0	0	0	0	1	2	0	0	0	0	1	1	1	0	0	1	1	1	0	0	2	0	0	0	0	0	2	1	0	1	2	0	1	2	2	0	0	2	0	1	1	0	0	1	0	1	1
94	0	1	1	0	0	1	2	2	0	0	1	1	1	0	1	0	0	2	0	1	1	1	1	0	0	0	1	2	2	1	1	1	1	2	1	2	1	1	1	0	0	1	0	0	1	0	0	0	2
95	0	2	1	0	0	1	1	1	0	0	0	0	0	0	0	0	0	0	2	1	0	0	1	0	0	0	0	0	2	1	1	1	1	2	1	2	1	0	0	2	0	0	0	1	0	0	0	0	2
96	0	0	2	0	0	1	1	2	1	1	0	0	1	1	1	0	0	0	2	1	1	0	2	0	0	0	0	0	2	2	1	2	2	0	0	2	2	0	0	0	1	0	0	0	1	0	0	0	1
97	0	1	2	0	0	1	1	1	1	1	0	0	1	2	1	0	0	2	0	1	1	0	0	0	0	0	0	0	2	0	0	1	1	0	0	1	1	0	0	1	1	0	0	0	0	1	0	0	1
98	0	1	1	0	0	0	1	1	0	0	0	2	2	0	0	1	0	0	2	0	0	0	1	0	0	0	0	0	2	1	1	2	2	0	0	0	1	0	0	2	0	0	0	0	0	0	0	0	1
99	0	0	1	0	0	0	0	1	1	1	0	0	0	0	0	0	0	0	2	0	0	0	2	0	0	0	0	0	2	2	0	1	2	0	0	2	0	2	0	0	0	0	0	1	0	1	0	0	1
100	0	2	0	0	0	0	1	1	0	0	0	0	0	0	0	0	0	1	1	0	0	0	1	1	2	2	0	1	2	1	0	1	1	0	0	2	2	0	0	1	1	0	0	0	0	1	0	2	2
101	0	0	2	0	1	1	2	2	0	1	0	0	0	0	0	0	0	0	2	0	0	0	2	0	0	0	0	0	2	1	0	1	2	0	1	2	2	0	0	0	1	1	0	0	1	1	0	0	0
102	1	1	2	0	0	1	0	0	2	2	0	0	1	1	1	0	1	2	0	2	1	0	1	0	0	0	0	0	2	1	2	1	0	1	0	1	0	1	1	0	0	0	0	0	0	1	0	0	2
103	0	2	0	0	0	1	1	1	1	1	0	0	0	0	0	0	0	1	1	1	1	0	2	0	0	0	0	1	2	0	1	0	2	1	0	1	1	0	0	2	0	0	0	0	0	1	0	0	0
104	0	0	2	0	0	1	1	2	0	0	1	1	2	1	1	0	0	0	2	1	0	0	2	0	1	1	0	0	1	0	1	0	0	0	1	2	1	1	0	0	1	0	0	0	1	0	0	1	0
105	0	2	0	0	0	1	1	1	1	2	0	0	1	1	1	0	0	1	1	1	1	1	2	0	0	0	0	1	2	1	2	1	1	1	2	2	1	0	1	0	1	0	0	0	1	1	0	1	2
106	0	1	1	0	0	1	1	1	1	2	0	0	0	0	0	0	0	0	2	0	0	0	2	0	0	0	0	0	2	2	1	2	1	0	0	1	1	0	0	1	1	0	1	0	1	1	0	0	0
107	1	2	2	0	0	1	0	1	1	1	1	0	2	1	1	0	0	1	1	2	1	0	2	0	0	0	0	1	2	1	0	1	0	1	2	2	1	0	1	0	0	1	0	0	0	0	0	0	0
108	1	2	0	0	0	0	0	0	2	2	0	0	0	0	0	0	0	1	1	1	0	0	2	0	0	0	1	1	2	1	0	0	1	0	0	2	2	0	0	0	2	0	0	0	0	1	0	0	0
109	0	1	1	0	1	2	2	2	0	0	0	0	1	1	1	0	0	1	1	0	0	0	2	0	0	0	0	0	2	0	1	2	1	0	0	1	2	0	0	0	2	0	0	0	1	1	0	1	2
110	0	1	1	0	0	1	1	2	0	0	0	0	1	1	1	0	0	1	1	0	0	0	2	0	0	0	0	0	2	1	0	0	0	0	0	2	1	0	0	0	2	0	0	0	0	0	0	0	1
111	0	1	2	0	1	1	2	2	1	1	1	0	0	0	0	0	0	1	1	0	0	0	2	0	0	0	0	0	2	1	1	1	1	0	1	1	1	0	0	0	1	1	0	0	0	1	0	2	2
112	0	1	2	0	0	2	1	1	1	1	1	1	2	1	2	0	0	0	2	0	0	0	2	1	1	2	0	0	2	1	0	2	2	0	0	1	2	0	0	0	2	0	0	1	1	1	0	0	2
113	1	2	1	0	0	1	1	1	1	1	1	1	1	0	0	1	0	1	1	2	1	0	0	1	1	1	0	0	1	1	1	0	1	1	0	1	1	0	0	2	0	0	0	0	1	0	0	1	0
114	1	2	1	0	0	2	1	2	0	0	1	0	0	0	0	0	0	0	2	0	0	0	2	0	0	0	0	0	2	2	0	0	0	0	0	1	2	0	0	0	2	0	0	0	0	0	0	0	1
115	0	2	0	0	0	0	1	2	0	1	0	0	0	0	0	0	0	0	2	0	0	0	2	0	0	0	0	0	2	0	0	1	0	1	0	1	2	0	0	0	2	0	0	0	1	1	0	0	1
116	0	1	1	1	0	2	2	2	0	1	0	1	2	2	2	0	0	1	1	1	1	0	2	0	0	0	0	1	2	2	0	0	0	0	0	2	1	1	0	0	2	0	0	0	1	1	0	1	2
117	0	0	2	0	0	1	1	1	1	1	1	0	1	1	1	0	0	0	1	0	0	0	2	0	1	1	0	0	2	1	0	0	0	1	1	1	1	0	0	1	0	0	0	0	1	1	0	1	2
118	1	1	1	0	0	1	1	1	1	1	0	0	2	2	2	0	0	1	1	1	0	0	2	0	0	0	0	1	2	1	1	1	1	0	0	2	0	0	0	2	0	1	1	0	0	0	0	0	0
119	1	2	1	0	0	0	0	0	2	2	0	0	0	0	0	0	0	1	1	1	1	0	1	0	0	0	0	0	2	1	0	1	1	0	0	2	1	0	0	0	1	1	0	0	2	0	0	1	2
120	0	2	1	0	0	0	1	1	1	1	0	1	2	1	1	0	0	2	0	0	0	0	2	0	1	1	0	1	2	2	0	1	1	0	0	1	1	0	0	2	0	1	1	0	1	1	0	0	1
121	0	1	1	0	0	1	2	2	2	2	0	0	0	0	0	0	0	1	0	1	1	0	0	1	1	1	0	2	1	0	2	1	1	1	2	2	2	0	0	1	1	1	1	0	1	2	0	0	1
122	0	1	1	0	1	1	1	1	1	2	0	0	0	0	0	0	0	1	1	1	1	0	1	1	1	1	0	0	1	1	2	1	2	0	0	0	2	0	0	1	1	1	1	0	1	0	0	1	0
123	1	0	2	0	0	2	2	2	0	1	0	0	0	0	0	0	0	1	0	1	1	0	2	0	0	0	0	0	2	2	0	1	1	0	0	1	1	1	0	0	0	1	1	0	0	0	0	0	0
124	0	2	0	0	0	0	1	1	1	2	1	0	1	1	1	0	0	2	0	0	0	0	2	0	0	0	1	1	2	0	1	2	1	0	0	1	1	0	0	0	1	0	0	0	0	1	0	0	1
125	0	0	2	0	1	1	1	2	0	1	0	0	1	0	0	0	0	2	1	0	0	0	2	0	0	0	0	1	2	2	1	0	0	0	0	1	2	0	0	1	1	0	0	0	1	0	0	0	0
126	0	1	2	0	0	1	2	2	0	0	1	0	0	0	0	0	0	0	1	0	0	0	2	0	0	0	0	0	1	1	2	1	1	0	0	2	1	0	1	0	1	0	0	0	0	0	0	0	1
127	0	2	0	0	0	0	1	1	1	1	0	0	1	1	1	0	0	0	2	0	0	0	2	0	0	0	0	1	2	1	2	2	1	1	0	0	1	0	0	1	1	0	0	1	1	1	0	0	1
128	0	0	2	0	2	2	1	1	1	1	0	0	1	1	0	0	0	1	0	2	2	0	2	0	1	1	0	1	2	1	1	0	0	0	0	2	1	0	0	0	2	0	0	0	0	1	0	0	1
129	1	0	2	0	2	2	1	1	1	2	0	0	1	1	1	0	0	0	2	0	0	0	2	0	0	0	0	1	2	1	2	0	0	0	0	2	2	0	0	0	2	0	0	1	0	1	0	0	0
130	1	1	1	0	0	2	0	0	2	2	0	0	0	0	0	1	0	0	1	0	0	1	1	0	0	0	0	1	2	1	2	2	2	0	0	1	2	0	0	2	0	0	0	0	1	0	0	1	1
131	1	1	2	0	0	2	1	1	1	1	0	0	0	0	0	0	0	1	1	1	1	0	2	0	0	0	0	1	2	2	0	2	2	0	0	2	1	0	1	0	1	0	0	0	0	0	0	0	1
132	1	1	1	0	0	1	2	2	1	1	0	0	1	1	1	0	0	1	1	0	0	0	1	0	1	1	0	0	2	2	0	1	0	2	2	2	1	0	1	0	1	0	0	0	1	1	0	1	0
133	1	1	1	0	0	0	1	1	0	0	2	0	1	1	1	0	0	2	0	1	1	0	0	0	0	1	0	0	1	1	1	1	1	0	0	1	0	0	0	2	0	0	0	1	0	1	0	0	0
134	0	2	1	0	0	1	2	2	0	1	0	0	1	1	1	0	0	1	1	0	0	0	2	0	0	0	0	1	1	1	2	1	1	0	0	1	1	1	0	0	0	0	0	0	0	0	0	0	1
135	1	1	2	0	1	1	1	2	0	0	1	1	2	1	2	0	0	1	2	1	1	1	1	0	0	0	0	1	1	1	2	2	1	1	1	1	2	0	0	2	0	0	0	0	1	0	0	0	2
136	0	1	1	0	0	1	1	2	0	1	0	0	0	0	0	0	0	2	0	1	1	0	2	0	1	1	0	0	2	0	0	1	2	0	0	2	1	0	0	1	1	0	0	0	1	0	0	0	1
137	1	1	1	0	0	1	1	2	0	0	0	0	0	0	0	0	1	2	0	2	1	0	2	0	0	0	0	0	1	0	1	1	1	1	1	1	2	0	0	2	0	1	1	0	1	0	0	0	1
138	0	1	2	0	0	2	2	2	0	1	0	0	1	1	1	0	0	0	1	0	0	1	2	0	0	0	0	0	2	0	0	2	2	0	0	1	1	1	0	0	1	1	1	0	0	0	0	0	2
139	1	1	1	0	0	1	1	2	1	1	0	2	2	0	0	1	1	0	2	1	1	0	2	0	0	0	0	0	2	1	2	1	1	0	0	2	1	1	0	0	1	0	0	0	0	0	0	0	0
140	0	1	1	0	0	2	1	1	1	2	0	0	1	1	1	0	0	1	1	1	1	0	2	0	0	0	0	0	2	1	0	1	1	0	0	1	1	1	0	0	1	1	1	0	1	2	0	0	0
141	0	2	0	0	0	0	2	2	0	0	0	0	1	1	1	0	0	1	1	0	0	0	2	0	0	0	0	0	1	1	0	1	1	0	0	1	2	0	0	0	1	0	0	0	0	0	0	0	2
142	0	1	2	0	0	1	1	2	0	0	1	0	0	0	0	0	0	1	2	1	0	0	2	0	0	0	0	0	2	1	2	1	1	0	0	1	1	0	0	2	0	1	0	0	2	0	0	0	0
143	0	1	1	0	0	0	1	1	1	2	0	0	2	2	2	0	0	1	1	1	0	0	1	0	1	1	0	0	2	2	0	1	1	0	0	1	1	0	0	2	0	0	0	1	1	2	1	0	0
144	0	1	2	0	0	2	2	2	2	2	0	0	0	0	0	0	0	2	1	0	0	0	2	0	0	0	0	0	1	1	2	0	0	0	0	2	1	0	0	1	1	0	0	0	0	0	0	0	1
145	0	0	2	0	0	2	1	2	0	0	1	1	1	1	1	0	0	2	0	1	1	0	2	0	0	0	0	0	2	2	0	2	2	0	0	0	2	0	0	1	1	0	0	0	1	0	0	0	1
146	0	0	2	0	1	1	2	2	0	1	0	1	1	0	0	1	0	0	2	0	0	0	2	0	0	0	0	0	2	2	0	0	1	1	0	2	1	1	0	0	1	1	0	0	2	1	0	0	0
147	0	1	1	0	0	1	2	2	0	0	2	1	1	1	1	0	0	0	1	1	1	0	1	0	0	0	0	0	2	2	0	1	0	0	0	1	1	0	0	0	2	1	0	0	1	0	0	0	1
148	0	1	1	0	0	1	2	2	0	0	1	0	2	1	1	0	0	2	0	1	1	0	2	0	0	0	1	0	2	1	1	1	1	0	0	1	1	1	0	0	0	0	0	0	0	1	0	0	0
149	0	0	2	0	0	1	2	2	0	1	1	0	2	2	2	0	0	0	1	0	0	0	2	0	0	0	1	1	2	1	0	2	1	2	0	1	1	0	0	0	1	0	0	0	0	1	0	0	0
150	0	1	1	0	1	2	0	0	2	2	0	0	0	0	0	0	0	0	2	1	1	0	1	1	0	0	0	0	2	1	1	1	1	0	0	1	1	2	0	0	0	0	0	0	1	0	0	0	2
151	0	0	2	0	1	1	1	2	0	0	1	1	1	1	1	0	0	1	1	0	0	0	1	0	1	1	0	0	2	0	1	0	0	0	0	2	1	0	0	0	1	1	1	0	1	0	0	0	2
152	1	1	1	0	0	1	1	1	1	2	0	2	2	1	1	0	0	1	1	1	1	0	2	0	0	0	0	0	2	2	0	1	0	1	0	1	2	0	0	0	2	0	0	1	0	1	0	0	0
153	0	0	2	0	1	2	0	0	1	1	2	1	1	0	1	0	0	0	1	1	1	0	2	0	0	0	0	0	2	0	0	1	1	0	0	1	1	1	0	1	1	1	1	0	1	1	0	0	1
154	0	1	1	0	1	1	2	2	0	1	1	1	1	1	1	0	0	1	1	0	0	0	2	0	0	0	0	0	2	0	0	0	1	1	0	2	1	0	1	0	1	1	1	0	1	2	0	0	1
155	0	1	1	0	0	1	2	2	0	0	0	1	0	0	0	0	0	0	1	0	0	0	0	0	1	1	0	0	2	0	1	2	2	0	0	0	1	0	0	1	1	0	0	0	0	0	0	0	2
156	1	1	1	0	0	1	1	1	2	2	0	1	2	1	1	0	0	2	1	0	0	0	1	0	0	0	0	1	1	0	1	2	2	0	0	0	0	0	0	1	1	0	0	0	0	1	0	0	0
157	0	2	0	0	0	0	2	2	0	1	1	1	0	0	0	0	0	0	2	1	1	0	2	0	0	0	0	0	2	1	1	1	0	1	0	1	1	1	1	0	0	0	0	0	0	1	0	1	1
158	0	1	1	0	0	1	2	2	0	0	0	0	0	0	0	1	0	0	2	1	1	0	0	1	1	1	0	0	2	2	0	2	1	0	1	2	1	0	0	0	1	1	0	0	1	0	1	0	1
159	0	1	1	0	1	1	0	1	0	0	1	1	2	1	1	1	0	0	2	0	0	1	1	0	0	0	0	0	2	0	0	2	2	0	0	1	1	1	0	0	1	2	2	0	1	1	0	0	2
160	0	1	2	0	0	2	1	2	0	0	0	0	0	0	0	0	1	2	1	0	0	0	2	0	1	1	0	0	2	0	0	2	2	0	0	1	1	1	0	1	0	0	0	0	0	1	0	0	0
161	0	0	2	0	0	1	0	0	2	2	0	0	0	0	0	0	0	0	2	0	0	0	0	0	0	0	0	0	2	2	1	1	1	0	0	2	2	0	0	1	1	0	0	0	0	0	0	0	1
162	0	2	1	0	0	1	2	2	0	0	0	2	2	1	1	0	0	1	1	1	1	0	2	0	0	0	0	0	2	1	0	2	2	0	0	1	2	0	0	1	0	1	0	0	1	2	0	1	2
163	0	0	2	0	0	1	0	0	2	2	0	0	0	0	0	0	0	0	2	0	0	0	1	1	1	1	1	1	2	0	1	0	1	1	0	1	2	1	1	0	1	1	1	0	1	2	0	0	0
164	0	1	2	0	0	1	2	2	0	1	0	0	0	0	0	1	0	1	1	0	0	0	1	0	0	0	0	2	1	0	2	0	0	0	0	2	1	2	0	0	0	1	1	0	1	1	0	0	1
165	0	2	1	0	0	0	2	2	0	1	1	0	0	0	0	0	0	2	0	1	1	0	2	0	0	0	0	0	2	2	1	2	1	0	1	2	1	0	0	1	1	0	0	0	0	0	0	0	0
166	0	1	1	0	1	1	1	2	0	1	0	0	2	2	2	0	0	1	2	0	0	0	2	0	0	0	0	0	2	2	1	1	0	0	1	2	1	0	0	0	2	2	2	0	2	0	0	1	1
167	0	0	2	0	0	1	1	1	0	0	1	0	1	0	0	0	0	0	2	0	0	0	1	0	0	0	1	0	2	1	0	1	1	0	1	2	1	0	0	0	2	1	1	0	1	1	0	0	0
168	0	1	1	0	0	0	1	2	1	1	0	0	0	0	0	0	0	2	0	1	1	0	2	0	0	0	0	1	2	0	1	1	1	1	1	1	1	0	0	0	1	1	1	0	0	1	0	0	1
169	0	0	2	0	0	1	1	1	1	1	1	0	0	0	0	0	0	1	1	0	1	0	0	1	1	1	0	0	1	1	1	0	0	0	0	1	1	0	1	0	0	0	0	0	0	0	0	0	1
170	0	2	0	0	1	1	1	2	0	1	0	0	0	0	0	0	0	0	2	0	0	0	2	0	0	0	0	0	2	2	0	1	1	1	1	2	1	0	0	0	1	0	1	0	1	0	0	0	1
171	0	0	2	0	0	1	2	2	0	0	2	0	1	1	1	0	0	1	1	0	0	0	2	0	0	0	0	0	2	1	1	2	1	1	0	1	1	0	0	0	1	0	0	0	0	0	0	0	1
172	0	1	2	0	0	0	2	2	0	1	0	0	0	0	0	0	0	0	2	0	0	0	2	0	0	0	0	0	2	1	1	2	2	0	1	1	1	1	0	1	1	0	0	0	0	0	0	1	0
173	0	1	2	0	0	0	2	2	0	2	1	0	0	0	0	0	0	1	1	1	1	0	2	0	1	1	0	0	2	1	0	2	1	0	1	2	0	2	0	0	0	0	0	1	0	1	0	0	0
174	0	0	1	0	0	1	0	0	2	2	0	0	0	0	0	0	0	0	2	1	1	0	2	0	0	0	0	1	2	2	0	0	0	0	0	1	0	2	0	0	0	1	1	0	1	2	0	1	1
175	0	1	1	0	0	1	2	2	1	1	1	0	0	0	0	0	0	1	1	1	0	0	2	0	0	0	0	0	1	1	2	2	2	0	0	0	1	0	0	1	1	1	1	0	0	0	0	0	2
176	1	1	1	1	0	2	0	0	2	2	0	0	1	1	1	0	0	0	2	0	0	0	2	0	0	0	0	1	2	2	1	1	0	0	0	1	2	0	0	0	2	1	1	0	1	2	0	0	1
177	0	1	1	0	0	1	1	1	1	1	1	0	0	0	0	0	0	1	1	1	0	0	1	1	2	2	0	0	2	1	1	1	1	1	1	2	1	1	0	0	1	1	0	0	1	0	0	0	0
178	1	2	0	0	0	0	1	1	1	2	0	0	1	1	1	0	0	1	1	1	1	0	2	0	0	0	0	0	2	2	0	1	1	1	1	1	1	0	0	1	0	1	1	0	0	0	0	0	1
179	0	0	2	0	0	1	0	1	0	0	0	1	1	0	0	0	0	1	1	1	0	1	1	0	0	0	0	1	2	1	2	1	1	2	1	2	1	0	0	0	1	0	0	1	0	0	0	0	1
180	1	0	2	0	1	2	1	2	0	1	0	0	1	1	1	0	0	0	2	0	0	0	2	0	0	0	0	0	1	1	0	0	0	0	0	1	2	0	0	1	1	0	0	0	0	1	0	0	2
181	0	1	2	0	0	1	1	2	0	0	0	0	0	0	0	0	0	2	0	2	2	0	1	1	1	1	0	0	2	1	1	1	2	0	0	1	1	0	0	1	1	1	1	0	1	1	0	0	2
182	0	1	1	0	0	0	2	2	2	2	0	2	2	1	1	0	0	0	2	0	0	0	2	0	0	0	1	0	1	0	1	1	0	1	2	2	0	1	1	1	0	1	1	1	1	2	0	0	0
183	1	2	0	0	0	0	2	2	0	0	2	1	1	0	1	0	0	0	1	0	0	0	1	0	0	0	0	0	2	1	0	1	1	0	0	2	1	1	0	0	1	1	1	0	1	1	0	0	1
184	0	2	1	0	0	1	2	2	0	1	0	0	0	0	0	0	0	0	2	1	1	0	2	0	0	0	0	1	2	1	1	1	1	0	0	1	1	0	0	0	0	0	0	2	0	1	0	0	2
185	0	2	0	0	0	1	2	2	0	1	0	0	1	1	1	0	0	1	1	1	0	0	2	0	0	0	0	0	2	2	1	2	2	0	0	1	1	0	0	1	1	0	0	0	1	0	0	0	2
186	0	1	1	0	0	1	1	1	0	0	1	0	0	0	0	0	0	1	1	1	0	0	2	0	1	1	0	0	2	2	0	1	2	0	0	0	2	0	0	1	1	2	2	0	1	1	0	0	1
187	0	2	0	0	0	0	2	2	0	0	0	0	0	0	0	0	0	2	0	1	1	0	2	0	0	0	0	0	2	1	1	1	1	2	1	2	1	0	1	0	1	1	1	0	1	1	0	0	0
188	0	1	1	0	1	1	2	2	1	1	1	0	0	0	0	0	0	1	1	1	0	0	1	0	1	1	0	1	1	0	1	1	1	0	1	2	1	0	0	0	2	0	0	0	0	1	0	1	2
189	0	1	1	0	0	1	2	2	0	1	1	1	1	0	0	1	0	2	0	1	1	0	1	0	0	0	0	1	2	2	1	1	1	1	1	2	1	0	0	0	1	0	0	0	0	0	0	0	0
190	1	0	1	0	0	1	1	2	0	1	0	0	0	0	0	0	0	0	1	0	0	0	2	0	0	0	0	1	1	1	2	1	1	0	0	1	2	0	1	0	1	0	0	0	0	1	0	0	0
191	0	0	2	0	0	1	0	1	2	2	0	1	2	2	2	0	0	2	0	1	0	0	1	0	0	0	0	0	2	1	2	0	1	0	0	2	2	0	0	1	1	0	0	0	0	1	0	0	1
192	1	0	1	0	0	0	1	2	0	0	0	1	1	2	2	0	1	2	0	2	1	0	2	0	0	0	0	1	2	0	1	1	0	1	2	2	2	0	0	0	2	0	0	0	1	0	0	0	0
193	1	1	1	0	0	0	2	2	1	1	0	0	0	0	0	0	0	2	0	2	0	0	2	0	0	0	0	0	2	2	1	0	0	0	0	2	2	0	0	0	2	1	1	0	2	0	0	0	1
194	1	2	1	0	0	0	0	0	2	2	0	0	1	0	0	0	0	1	1	1	1	0	2	0	0	0	0	0	2	1	0	1	1	0	0	2	0	0	0	2	0	0	0	2	0	1	0	1	0
195	0	1	2	0	1	2	2	2	0	0	1	0	1	1	1	0	0	0	2	1	1	0	2	0	0	0	0	1	1	1	1	1	1	1	1	1	2	0	0	0	2	1	1	0	1	1	0	0	0
196	1	2	1	0	0	1	2	2	0	0	1	0	0	0	0	0	1	1	2	0	0	1	2	0	0	0	1	0	1	0	1	0	1	1	0	2	2	0	0	1	0	0	0	0	0	0	0	1	2
197	0	1	1	0	0	1	0	1	1	1	1	1	1	0	0	1	0	1	1	0	0	1	0	1	0	1	0	0	2	1	0	1	2	0	0	2	1	1	0	0	1	0	0	1	2	1	0	0	1
198	0	2	0	0	0	1	2	2	0	0	2	0	1	0	0	0	0	0	2	0	0	0	2	0	0	0	0	0	1	1	1	1	0	0	0	1	2	0	0	2	0	0	0	0	0	0	0	0	0
199	0	0	2	0	1	2	2	2	0	1	0	1	1	1	1	0	0	1	1	1	0	0	2	0	1	1	0	2	2	1	1	0	0	0	0	2	2	0	0	0	1	0	0	0	1	0	0	0	0
200	0	2	0	0	1	1	1	2	0	1	0	0	1	1	1	0	0	1	1	1	1	0	2	0	1	1	0	0	2	2	0	2	1	0	0	1	0	0	1	0	0	1	1	0	1	0	0	0	1
201	0	2	0	0	0	1	2	2	0	0	1	0	0	0	0	0	0	1	2	1	1	0	2	0	0	0	0	0	2	0	1	0	0	0	0	1	1	0	0	2	0	0	0	0	0	0	0	1	2
202	0	1	2	0	0	1	1	1	1	1	1	1	0	0	0	0	0	0	2	1	1	0	2	0	0	0	0	0	2	2	1	1	1	0	0	2	1	0	0	1	1	0	0	0	0	1	0	0	0
203	0	1	1	0	0	1	1	1	1	1	1	1	1	0	0	1	0	1	1	1	1	0	1	0	0	0	0	0	2	1	0	0	0	0	0	2	1	0	0	0	2	1	1	0	1	2	0	1	1
204	0	0	1	0	0	1	1	2	0	0	1	0	0	0	0	0	0	1	1	1	0	0	0	0	0	0	0	0	1	1	0	2	1	1	1	2	0	0	0	2	0	0	0	1	1	1	0	0	1
205	0	2	1	0	0	1	2	2	0	0	1	0	1	0	0	0	0	0	1	0	0	0	1	0	1	1	0	0	2	1	0	0	0	0	0	2	2	0	0	0	2	0	0	0	0	1	0	0	0
206	0	2	1	0	0	1	2	2	0	1	1	1	2	1	1	1	0	2	0	1	0	0	2	0	0	0	0	0	1	0	1	1	1	0	0	1	1	0	0	2	0	2	2	0	2	0	0	0	0
207	0	1	1	0	0	1	1	2	0	0	1	0	0	0	0	0	0	0	2	0	0	0	2	1	1	2	0	0	2	0	1	1	1	0	0	2	2	0	0	0	1	0	0	0	0	2	0	0	2
208	0	1	1	0	1	1	1	1	1	2	1	2	2	1	1	0	0	1	1	1	1	0	2	0	0	0	0	0	2	1	0	1	0	1	0	1	2	0	0	0	2	1	1	0	0	1	0	0	0
209	1	1	1	0	0	1	2	2	0	1	0	0	0	0	0	0	0	1	1	1	1	0	2	0	0	0	0	0	2	2	0	2	2	0	0	1	1	0	0	2	0	1	1	0	1	1	0	2	2
210	0	1	1	0	1	1	2	2	1	1	0	0	0	0	0	0	0	2	0	0	0	0	2	0	1	1	1	0	2	0	0	1	1	0	0	1	1	0	0	0	2	0	0	0	0	0	0	0	0
211	0	2	0	0	0	0	2	2	1	1	1	0	0	0	0	0	0	0	2	0	0	1	2	0	0	0	0	0	2	1	2	0	1	0	0	2	1	0	0	0	2	1	0	0	2	1	0	0	1
212	1	0	2	0	1	1	2	2	0	0	1	1	1	0	1	0	0	0	2	1	0	1	2	0	0	0	0	0	2	2	0	1	1	0	0	1	1	0	0	0	2	1	0	0	2	0	0	0	1
213	0	0	2	0	2	2	2	2	0	0	2	1	1	0	1	0	0	0	2	0	0	0	2	0	0	0	0	0	2	2	1	1	1	0	1	1	0	1	0	1	0	0	0	0	0	1	0	1	2
214	0	1	1	0	1	2	1	1	2	2	0	0	0	0	0	0	1	2	1	0	0	0	1	0	0	0	0	0	2	2	0	2	1	0	1	2	1	1	0	0	1	1	1	0	0	0	0	0	1
215	0	1	1	0	0	0	1	1	0	0	0	0	0	0	0	0	0	2	1	0	0	0	2	0	0	0	0	1	2	1	1	1	1	0	0	2	1	0	0	1	1	0	1	0	1	0	0	0	1
216	0	2	1	0	0	1	1	2	0	1	0	2	2	1	2	0	1	1	1	1	0	0	2	0	1	1	0	0	2	2	0	1	0	0	1	2	1	0	1	0	1	1	1	0	1	1	0	1	1
217	0	1	2	0	0	2	1	1	0	0	1	1	1	0	1	0	0	1	1	1	1	0	2	0	0	0	0	1	1	1	1	2	2	0	0	0	1	0	0	0	1	1	1	0	1	0	0	0	1
218	0	2	1	1	0	1	1	2	0	0	1	2	2	0	0	1	0	0	2	0	0	1	2	0	0	0	0	0	1	1	1	0	0	1	2	2	1	0	0	0	1	0	0	1	0	0	0	1	0
219	1	0	2	0	2	2	2	2	0	0	0	1	1	1	1	0	0	2	0	1	1	0	2	0	0	0	1	1	2	1	0	1	1	1	0	0	2	0	0	1	0	0	0	1	0	0	0	0	0
220	0	2	1	0	0	0	1	1	1	1	1	0	0	0	0	0	0	0	2	0	0	0	2	0	0	0	0	2	2	2	0	1	1	2	2	2	1	0	0	0	2	1	0	0	1	0	0	0	1
221	0	0	2	0	0	2	2	2	0	0	1	1	2	1	1	1	0	2	0	1	0	0	2	0	0	0	0	1	2	2	1	0	0	0	0	2	0	1	0	1	0	1	1	0	1	2	0	0	1
222	0	0	2	0	1	2	1	1	0	0	2	0	1	1	1	0	0	1	2	0	0	1	1	0	0	0	0	0	1	0	1	1	1	0	0	2	0	0	0	2	0	0	0	1	1	0	0	0	0
223	0	2	0	0	0	0	1	2	0	0	0	0	1	1	1	0	0	2	1	0	0	0	2	0	0	0	0	2	1	0	2	1	1	2	0	1	2	0	0	2	0	2	2	0	1	1	0	0	1
224	0	2	2	0	0	1	0	1	0	0	1	0	2	2	2	0	0	0	2	0	0	0	1	0	0	0	0	0	2	2	0	0	0	0	0	2	1	0	0	1	0	1	1	0	1	1	0	0	1
225	0	0	2	0	0	1	1	2	0	0	1	0	1	0	0	0	0	0	2	0	0	0	2	0	0	0	0	0	2	0	0	1	1	0	0	1	1	0	0	0	1	1	1	0	1	2	0	0	0
226	1	1	1	0	1	2	1	1	1	1	0	0	0	0	0	0	0	2	0	1	1	0	2	0	0	0	0	0	1	1	2	2	1	2	0	2	1	0	0	0	1	1	1	1	1	1	0	0	1
227	1	1	1	0	0	1	1	1	2	2	0	0	1	1	1	0	0	0	2	0	0	0	2	0	0	0	0	0	2	1	2	1	1	1	0	0	1	0	0	1	0	1	0	0	1	2	0	0	1
228	0	0	2	0	0	1	2	2	0	1	1	1	1	0	0	0	0	1	2	1	0	0	2	0	0	0	0	0	1	1	1	2	1	1	1	1	2	0	1	0	1	1	1	0	1	0	0	0	0
229	0	2	1	0	0	1	2	2	0	1	1	0	0	0	0	0	0	1	1	1	0	0	2	0	0	0	1	1	1	0	1	0	0	0	1	2	1	1	1	0	0	1	1	0	1	0	0	0	1
230	1	2	1	1	0	1	1	2	0	1	0	0	0	0	0	0	0	0	2	0	0	1	0	1	0	1	0	0	2	2	0	1	1	0	0	2	2	0	0	0	2	0	0	0	0	2	0	0	1
231	0	1	2	0	0	1	2	2	2	2	0	0	1	1	1	0	0	0	2	0	0	0	2	0	1	1	0	1	2	1	2	2	2	0	0	2	1	1	0	0	1	0	0	0	0	1	0	0	0
232	0	0	2	0	0	1	1	1	1	2	0	0	0	0	0	0	0	1	1	0	0	0	2	0	0	0	0	1	1	1	1	2	1	0	0	1	1	0	0	0	1	0	0	1	0	0	0	0	1
233	1	0	2	0	0	1	1	1	0	0	1	0	1	1	1	0	0	1	2	1	1	0	0	0	0	1	0	2	2	2	0	2	2	0	0	0	2	0	0	0	1	1	1	0	0	1	0	0	1
234	1	0	2	0	0	2	2	2	0	0	0	1	1	0	1	0	0	0	2	0	0	0	1	0	0	0	0	1	2	1	2	1	1	0	0	0	2	0	0	0	2	0	0	0	2	0	0	0	2
235	1	2	0	0	0	0	2	2	0	1	1	0	1	1	1	0	0	2	0	0	0	0	1	1	1	1	0	0	2	1	2	1	1	1	1	1	2	0	0	1	1	1	0	0	1	1	0	0	1
236	0	1	1	1	1	2	2	2	0	0	2	0	0	0	0	0	0	1	1	1	0	0	2	0	0	0	0	0	2	1	1	2	2	0	0	1	1	1	0	0	1	0	0	1	1	1	0	0	1
237	0	0	2	0	0	1	0	0	2	2	0	1	1	0	0	1	0	0	1	0	0	0	1	0	0	0	1	1	2	1	0	0	0	0	0	2	0	0	0	1	0	0	0	0	1	0	0	1	2
238	0	1	1	0	0	0	1	1	0	0	1	1	2	1	1	1	0	2	0	1	1	0	2	0	0	0	0	1	2	1	2	1	1	0	0	1	1	0	0	2	0	0	0	0	0	0	0	0	0
239	0	1	1	0	0	2	2	2	0	0	2	0	0	0	0	0	0	0	2	1	1	0	2	0	0	0	0	0	2	1	0	1	1	0	0	0	1	0	0	2	0	1	1	0	0	1	0	0	0
240	0	1	2	0	0	2	2	2	1	1	1	1	2	2	2	0	0	2	0	0	0	0	1	1	1	1	0	0	2	2	0	0	1	1	0	1	1	1	0	0	1	0	0	0	0	1	0	0	2
241	0	1	1	0	0	1	1	1	1	2	0	1	2	1	1	1	0	0	2	0	0	0	1	1	1	1	0	1	2	2	0	2	1	0	1	2	2	0	0	0	2	0	0	0	0	1	0	0	0
242	0	0	2	0	1	2	2	2	0	0	2	0	1	1	1	0	0	0	2	0	0	0	2	0	0	0	0	1	1	1	1	2	2	0	0	2	1	0	1	0	1	0	0	0	0	1	0	0	1
243	1	2	0	0	0	0	1	2	0	0	1	0	1	1	1	0	0	2	0	2	2	0	2	0	0	0	0	0	2	2	2	1	1	1	1	2	1	0	0	0	2	1	1	1	0	1	0	0	0
244	0	1	1	0	0	0	1	1	1	1	0	1	0	0	0	0	0	2	0	1	1	0	2	0	0	0	0	1	1	0	1	0	0	0	0	2	1	0	0	1	1	2	2	0	2	1	0	0	1
245	0	0	2	0	0	1	1	1	1	2	0	0	1	1	1	0	0	1	0	1	1	0	1	1	1	1	0	0	2	1	0	1	0	0	0	2	1	0	1	1	0	1	1	0	0	0	0	0	0
246	0	0	2	0	0	1	2	2	1	1	1	0	0	0	0	0	0	1	1	1	1	0	1	0	0	0	0	0	2	0	1	1	1	0	0	2	2	1	0	0	0	0	0	0	0	1	0	0	0
247	0	1	1	0	1	1	0	1	1	1	1	0	0	0	0	0	0	1	1	2	1	0	1	1	1	1	0	0	2	2	1	1	1	1	0	2	1	0	0	0	1	1	1	0	1	1	0	1	2
248	0	2	1	0	0	1	1	2	0	0	0	0	0	0	0	0	0	1	1	1	1	0	2	0	0	0	0	0	2	1	2	1	1	2	1	1	1	0	0	0	1	0	0	0	1	0	0	0	1
249	0	2	0	0	1	1	0	0	2	2	0	1	1	0	1	0	0	0	2	0	0	0	2	0	0	0	0	2	2	2	0	2	1	0	0	2	1	0	0	0	1	0	0	0	1	1	0	1	1
250	0	0	2	0	0	1	0	0	2	2	0	1	1	0	0	0	0	2	0	0	0	0	2	0	0	0	0	0	2	2	0	2	1	1	1	2	2	0	0	1	1	0	0	0	0	0	0	1	2
251	0	1	1	0	0	1	0	0	2	2	0	0	1	1	1	0	0	1	1	1	0	0	2	0	0	0	0	0	2	2	0	2	2	0	0	1	2	0	0	0	2	0	0	1	0	0	0	0	1
252	0	2	0	0	0	0	1	2	0	0	1	0	1	1	1	0	0	1	1	0	0	1	1	0	0	0	0	0	2	2	1	1	0	1	0	1	2	0	0	0	1	0	0	0	0	0	0	0	0
253	0	0	2	0	0	1	2	2	1	1	0	0	0	0	0	0	0	0	2	1	1	0	1	0	0	0	1	2	2	1	1	1	1	0	0	1	2	0	0	1	1	0	0	0	0	1	0	0	1
254	1	1	1	1	0	1	0	1	1	1	1	0	0	0	0	0	0	1	1	2	1	0	2	0	1	1	0	0	2	0	0	2	2	0	0	1	1	0	1	0	1	0	0	0	0	0	0	0	1
255	0	1	1	0	0	1	0	0	2	2	0	0	1	0	0	0	0	0	2	0	0	0	1	1	1	1	0	0	2	2	1	0	0	0	0	2	0	1	1	0	0	0	0	0	0	1	0	1	1
256	0	1	1	0	0	1	1	2	1	1	0	0	0	0	0	0	0	2	0	1	1	0	2	0	0	0	0	0	2	1	0	1	1	0	1	2	2	0	0	1	1	0	0	0	0	0	0	0	1
257	0	1	2	0	0	1	2	2	0	0	0	1	1	0	0	1	0	1	1	1	0	0	2	0	1	1	0	0	2	2	0	1	2	0	0	1	2	1	0	0	1	0	0	0	0	0	0	0	1
258	0	2	1	0	0	1	1	2	0	1	0	0	1	1	1	0	0	1	1	1	0	0	2	0	0	0	0	0	2	1	1	1	1	0	1	1	1	0	0	0	1	0	0	0	0	1	0	0	0
259	1	1	1	0	0	1	1	1	1	2	0	0	1	0	0	0	0	0	2	0	0	0	2	0	1	1	0	0	1	1	1	1	1	0	0	1	1	1	1	0	0	1	0	0	2	1	0	0	1
260	0	0	2	0	0	1	2	2	2	2	0	0	0	0	0	0	0	0	2	1	1	0	2	0	0	0	0	0	2	2	0	2	2	0	0	1	2	0	0	0	2	2	2	0	1	1	0	1	2
261	0	2	0	0	0	0	1	2	0	0	1	0	0	0	0	0	0	1	1	2	1	0	1	0	0	0	0	2	2	1	2	2	2	0	0	1	2	0	0	1	1	1	0	0	1	0	0	0	1
262	0	1	0	0	0	1	1	1	1	1	0	0	1	1	1	0	0	2	0	1	0	0	1	0	0	0	0	1	2	1	2	2	2	0	0	1	1	0	0	1	1	0	0	0	1	0	0	1	2
263	1	1	1	0	0	1	1	2	1	1	0	0	1	0	0	0	0	0	1	1	1	1	1	0	1	1	1	0	2	0	0	2	2	1	0	0	2	0	0	1	1	1	1	0	1	1	0	0	0
264	1	1	1	0	0	1	2	2	1	1	0	0	2	1	1	0	0	0	2	0	0	0	2	0	0	0	0	0	2	0	1	0	0	0	0	1	1	0	0	0	1	1	1	0	1	1	1	0	1
265	0	2	0	0	0	0	2	2	0	1	0	0	0	0	0	0	0	1	1	1	1	0	1	1	1	1	0	1	2	1	2	2	2	0	0	1	1	0	0	0	2	0	0	1	1	1	0	0	0
266	1	1	1	0	0	1	2	2	0	0	0	0	0	0	0	0	0	0	2	1	0	1	2	0	0	0	0	0	2	1	0	2	1	0	0	2	0	0	0	1	0	0	0	0	1	1	0	0	1
267	0	0	2	0	1	2	1	1	1	2	0	0	1	0	0	0	0	0	2	1	1	0	2	0	1	1	0	1	1	0	1	1	1	1	0	0	1	0	0	2	0	0	0	0	0	1	0	0	0
268	0	0	2	0	0	2	1	2	0	0	1	0	1	1	1	0	0	0	1	1	1	0	2	0	0	0	0	0	2	1	2	0	1	2	0	2	1	0	0	2	0	0	0	0	0	1	0	0	0
269	0	2	1	0	0	1	2	2	2	2	0	1	1	0	1	0	0	0	2	0	0	0	2	0	0	0	0	0	1	1	0	0	1	2	0	2	0	0	0	2	0	0	1	0	1	0	0	0	1
270	0	0	1	0	0	1	2	2	0	1	0	0	0	0	0	0	0	2	0	2	1	0	2	0	0	0	0	0	1	1	2	2	2	0	0	2	1	1	0	1	1	0	0	0	0	0	0	0	0
271	0	0	2	0	0	1	0	0	1	1	2	0	1	1	1	0	0	1	1	1	1	0	2	0	0	0	0	0	2	0	0	0	0	0	0	2	1	1	0	0	1	0	0	2	0	2	0	0	1
272	0	1	1	0	0	1	1	2	0	0	1	2	2	2	2	0	0	0	2	1	1	0	2	0	0	0	0	0	2	1	0	1	1	0	0	2	1	0	0	1	1	0	0	0	0	0	0	0	1
273	0	2	0	0	0	0	1	1	1	2	0	0	0	0	0	0	0	0	2	0	0	0	2	0	0	0	1	0	2	1	0	1	1	0	0	2	1	1	0	1	1	1	1	0	1	1	0	0	0
274	1	1	1	0	1	1	1	1	1	1	0	1	1	0	0	1	0	1	1	1	0	0	0	1	1	1	0	0	2	2	0	1	1	0	0	1	0	0	0	1	1	0	0	1	0	0	0	0	0
275	0	1	1	0	0	1	1	1	1	1	0	0	0	0	0	0	0	0	2	0	0	1	2	0	0	0	0	0	1	1	1	1	0	2	1	1	1	0	0	1	1	0	0	0	0	1	0	1	2
276	0	2	1	0	0	2	0	1	1	1	0	0	1	1	1	0	0	0	2	0	0	0	2	0	0	0	0	1	2	0	1	1	1	0	0	1	1	0	0	0	1	0	0	0	0	1	0	0	0
277	1	1	1	0	1	2	1	1	1	1	0	1	1	1	1	0	0	1	1	0	0	0	1	0	0	0	0	0	2	1	0	0	0	0	0	1	1	0	0	2	0	0	0	0	1	0	0	0	1
278	1	0	2	0	0	1	1	1	1	1	1	0	0	0	0	0	0	1	1	1	1	0	2	0	0	0	0	0	2	2	1	0	0	0	0	0	2	0	0	1	1	2	2	0	1	1	0	0	0
279	0	1	1	0	0	1	1	1	0	0	0	1	1	0	0	1	0	1	2	0	0	0	2	0	1	1	0	1	1	0	2	0	0	0	0	1	2	0	0	0	2	1	1	0	1	0	0	0	0
280	0	1	1	0	0	1	1	1	1	1	0	0	1	1	1	0	0	1	2	1	1	0	2	0	0	0	0	0	2	1	0	2	1	1	0	2	0	1	0	1	0	0	0	0	0	0	0	0	1
281	0	1	1	0	0	1	1	2	0	1	0	1	2	1	1	1	0	2	0	1	0	0	1	0	0	0	0	0	2	1	2	1	1	0	0	1	1	1	1	1	0	0	0	0	0	1	0	0	0
282	0	0	2	0	0	2	1	1	2	2	0	1	1	0	1	0	1	2	1	0	0	0	2	0	0	0	0	1	1	1	1	2	2	0	1	2	1	0	0	0	2	0	0	1	0	1	0	0	0
283	0	1	2	0	0	2	1	1	2	2	0	0	0	0	0	0	0	1	1	0	0	0	1	0	0	0	0	1	2	1	2	1	0	1	0	2	2	0	0	0	2	1	0	0	1	0	0	0	0
284	1	2	0	0	0	1	0	0	2	2	0	0	0	0	0	1	0	0	1	1	1	0	2	0	0	0	0	1	1	1	2	2	2	0	0	1	1	0	0	0	2	1	0	0	1	0	0	0	1
285	0	0	1	0	0	0	2	2	0	1	0	0	0	0	0	0	0	1	1	1	1	0	0	1	1	1	0	0	1	1	1	1	1	0	0	2	1	0	0	1	1	0	1	0	1	0	0	0	0
286	1	1	2	0	0	0	0	0	2	2	0	0	1	1	1	0	0	2	0	1	1	0	2	0	0	0	0	0	2	0	1	1	1	1	1	2	2	0	0	2	0	1	0	0	1	0	0	1	1
287	1	1	2	0	0	2	1	1	1	1	1	1	1	0	0	1	0	0	2	0	0	0	2	0	0	0	0	0	1	1	0	1	1	0	0	2	1	0	0	2	0	0	0	0	0	0	0	0	1
288	0	1	2	0	1	1	1	2	0	1	0	0	0	0	0	0	0	1	1	1	1	1	2	0	0	0	0	2	2	2	0	1	1	0	0	1	1	1	1	1	0	0	0	0	1	1	0	0	1
289	0	1	1	0	0	1	1	2	0	1	0	0	0	0	0	0	0	0	1	1	1	0	2	0	0	0	0	1	2	1	1	1	1	0	0	2	2	0	0	2	0	0	0	1	0	1	0	0	0
290	0	1	2	0	1	2	0	2	0	0	1	1	2	0	0	1	0	1	2	0	0	0	2	0	0	0	0	0	2	2	1	1	1	0	0	1	1	1	0	0	0	1	0	0	1	0	0	0	0
291	0	1	2	0	0	0	2	2	0	1	1	0	0	0	0	0	0	0	2	0	0	0	1	0	0	0	0	0	2	2	0	0	0	0	0	1	2	0	0	1	1	1	0	0	1	0	0	0	1
292	0	0	2	0	0	2	0	0	2	2	0	0	0	0	0	0	0	0	2	0	0	0	1	0	1	1	0	1	1	1	1	0	0	0	1	2	2	0	0	0	2	0	0	0	1	0	0	0	1
293	0	2	0	0	0	1	1	1	0	0	0	0	0	0	0	0	0	0	2	1	0	0	2	0	0	0	0	0	1	1	0	2	1	0	0	1	1	2	0	0	0	0	0	1	0	1	0	0	1
294	0	1	2	0	0	2	2	2	0	0	1	0	1	1	1	0	0	2	0	1	1	0	0	0	0	0	0	0	2	1	1	1	1	0	0	2	2	0	0	0	2	0	0	0	0	1	0	0	2
295	1	0	2	0	0	2	1	1	1	2	0	0	2	2	2	0	0	1	1	1	1	0	2	0	1	1	0	1	2	2	1	1	0	2	2	2	1	0	0	1	1	1	1	0	0	1	0	0	0
296	0	1	1	0	0	2	2	2	0	0	1	1	1	0	0	1	0	0	2	0	0	1	2	0	0	0	0	1	2	0	1	1	1	0	0	1	1	1	0	0	1	0	0	0	0	2	0	0	0
297	0	1	1	0	0	0	2	2	0	0	1	0	0	0	0	0	0	1	1	1	0	0	2	0	0	0	0	1	2	1	1	0	1	1	0	2	2	0	0	0	1	0	0	1	0	1	0	0	2
298	0	1	2	0	0	2	2	2	1	1	1	0	0	0	0	0	0	1	1	1	1	0	1	0	0	0	0	1	2	1	1	1	1	1	1	1	2	0	0	0	2	2	1	0	1	0	0	0	0
299	1	2	2	0	1	1	2	2	1	1	1	1	0	0	0	0	0	0	2	1	1	0	2	0	0	0	0	0	2	0	0	1	1	1	0	0	2	0	0	0	2	1	1	0	2	0	0	0	1
300	0	2	0	0	0	0	2	2	0	0	0	0	0	0	0	0	0	0	2	0	0	0	2	0	0	0	0	1	2	1	2	0	0	0	0	2	1	0	0	2	0	0	0	0	0	0	0	1	1
301	1	0	2	0	0	2	0	1	1	1	0	0	0	0	0	0	0	1	1	1	1	0	2	0	0	0	0	1	2	2	0	2	2	0	0	0	0	1	0	1	0	1	0	0	1	0	0	0	1
302	0	2	0	0	0	0	1	1	1	2	0	0	1	1	1	0	0	1	2	1	1	0	1	0	0	0	0	0	2	0	0	2	1	0	0	2	1	0	0	1	1	0	0	0	0	0	0	0	0
303	0	1	2	0	0	2	0	0	2	2	0	0	0	0	0	1	0	2	0	1	1	0	1	0	0	0	0	0	2	2	2	1	2	1	0	1	2	0	0	0	2	0	0	0	0	2	0	0	2
304	0	1	2	0	0	1	2	2	0	0	0	1	2	2	2	0	0	1	1	1	0	0	2	0	0	0	0	0	1	1	1	1	0	0	0	0	1	0	0	0	1	0	0	2	0	2	0	0	1
305	0	0	2	0	0	1	2	2	0	1	1	0	1	1	1	0	0	0	2	1	1	0	2	0	1	1	1	0	2	1	0	1	1	0	0	2	0	0	0	1	0	0	0	1	0	1	0	0	0
306	1	2	2	0	0	1	1	1	1	1	1	0	1	1	1	0	0	0	2	0	0	0	2	0	0	0	0	2	2	1	1	1	1	0	0	2	1	0	0	1	1	1	0	0	1	0	0	0	0
307	1	1	2	0	0	0	0	0	2	2	0	1	1	0	1	0	1	0	2	1	1	0	1	0	0	0	0	0	2	1	0	2	2	1	1	2	0	0	0	1	0	1	1	0	0	0	0	0	1
308	1	2	0	0	0	0	0	1	1	1	0	1	1	2	2	0	0	2	0	0	0	0	2	0	1	1	0	0	2	2	0	1	1	0	1	1	1	0	0	1	1	1	1	0	1	0	0	0	0
309	0	2	1	0	0	1	2	2	0	1	1	1	1	0	0	0	0	2	0	1	0	0	2	0	0	0	0	2	1	0	2	0	0	1	2	2	1	0	1	0	1	1	1	0	1	1	0	0	1
310	1	1	1	0	0	1	1	2	0	0	1	0	0	0	0	0	0	1	1	0	0	0	2	0	0	0	0	1	2	2	0	1	1	0	0	2	1	0	0	0	1	1	1	0	1	1	0	1	1
311	1	1	1	0	0	0	2	2	0	0	1	0	1	1	1	0	0	0	1	1	1	0	1	0	0	0	0	0	1	1	1	1	1	0	0	1	2	0	0	0	1	0	0	0	0	0	0	1	1
312	0	1	1	0	0	1	0	0	2	2	0	1	1	0	0	0	0	0	2	0	0	0	2	0	0	0	0	0	2	0	0	1	1	0	0	1	1	1	0	0	1	1	1	0	1	0	0	0	2
313	0	2	1	0	0	0	2	2	1	1	1	0	2	1	1	0	0	1	1	1	0	0	2	0	0	0	0	2	2	1	2	1	0	1	2	2	2	0	0	0	2	1	1	0	1	0	0	0	1
314	1	0	2	0	0	2	2	2	0	1	0	1	1	0	0	1	0	0	2	0	0	0	2	0	0	0	0	1	2	1	1	1	1	1	1	2	1	0	1	0	0	0	0	0	1	0	0	0	2
315	0	2	0	0	0	0	1	1	1	1	0	0	0	0	0	0	0	0	2	1	0	0	2	0	0	0	0	0	2	2	0	1	2	0	0	0	2	0	0	1	1	0	0	0	1	0	0	0	2
316	0	0	2	0	0	1	2	2	0	0	2	0	0	0	0	0	0	0	2	0	0	1	1	0	0	0	0	1	1	1	2	1	1	1	1	1	2	0	0	1	1	1	1	1	0	1	0	0	1
317	0	0	2	0	0	1	2	2	0	0	2	0	0	0	0	0	0	1	1	0	0	0	2	0	0	0	0	0	2	2	0	2	2	0	0	2	1	0	1	0	1	0	0	0	0	1	0	0	2
318	0	1	2	0	0	1	2	2	0	0	0	0	1	1	1	0	0	1	1	1	0	0	1	0	0	0	1	0	2	1	0	2	1	1	0	2	1	0	0	2	0	1	1	0	1	0	0	0	1
319	0	1	1	0	0	1	2	2	0	1	1	0	1	0	0	0	0	0	1	0	0	0	1	0	1	1	0	1	1	1	1	1	1	1	1	1	2	0	0	0	1	0	0	0	1	1	1	0	1
320	1	1	1	0	0	0	1	2	0	1	0	1	2	1	1	0	0	0	2	0	0	0	2	0	0	0	0	0	2	0	0	0	0	0	0	1	2	0	0	1	1	0	0	0	0	0	0	0	0
321	0	2	0	0	0	0	1	2	0	0	0	0	1	0	1	0	0	2	0	0	0	0	2	0	0	0	0	0	2	2	1	0	0	0	0	1	1	1	0	0	1	1	0	0	1	0	0	0	2
322	0	1	1	0	1	1	1	1	0	0	0	0	1	1	1	0	0	1	1	1	1	0	2	0	1	1	0	0	2	1	0	1	1	2	0	1	1	0	0	1	1	0	0	0	1	0	0	0	0
323	0	2	1	0	0	2	2	2	0	1	1	1	1	0	0	1	0	0	2	1	1	0	2	0	0	0	1	0	1	0	1	1	0	1	1	2	1	0	0	0	1	0	1	0	1	0	0	0	1
324	0	1	1	0	0	2	0	0	1	1	1	1	1	0	0	1	0	1	0	2	2	0	2	0	0	0	0	0	1	1	1	1	1	0	0	1	0	1	0	1	0	0	0	0	0	0	0	0	1
325	0	2	0	0	0	0	1	1	1	1	0	1	2	1	1	0	0	1	1	1	1	0	1	0	0	0	0	0	2	1	0	1	2	0	0	1	2	0	0	0	1	0	0	0	0	1	0	0	0
326	0	1	1	0	1	1	0	0	2	2	0	1	2	1	1	0	0	0	2	1	1	0	2	0	0	0	0	0	2	1	1	1	1	0	0	2	2	0	0	1	1	0	0	0	0	1	0	0	1
327	1	1	2	0	0	2	2	2	0	1	0	0	1	1	1	0	1	0	2	1	1	0	0	1	1	1	0	2	2	1	2	0	0	0	0	1	1	0	0	1	1	0	0	0	1	0	0	0	1
328	0	2	0	0	0	1	2	2	1	1	1	1	1	0	1	0	0	1	1	1	0	0	2	0	1	1	0	1	1	0	1	1	2	0	0	2	1	0	0	1	1	1	0	0	1	2	0	0	1
329	0	2	0	0	0	1	2	2	0	0	1	0	1	1	1	0	0	2	0	1	1	0	2	0	0	0	0	1	1	1	2	1	1	0	0	1	1	1	0	1	1	1	1	0	1	1	0	0	0
330	0	1	2	0	0	2	2	2	0	1	0	0	1	1	1	0	1	0	2	1	1	0	2	0	0	0	0	0	1	1	2	2	2	1	1	2	1	0	0	1	0	0	0	1	0	0	0	0	2
331	0	1	1	0	0	1	2	2	0	0	1	0	2	2	2	0	0	1	2	0	0	0	1	1	1	1	0	1	2	0	1	1	1	0	0	2	1	0	0	1	0	0	0	1	0	0	0	0	1
332	0	2	2	0	1	1	1	1	0	0	1	0	0	0	0	0	1	2	0	1	1	0	2	0	0	0	0	0	2	2	0	1	0	0	0	1	1	0	0	1	1	0	0	0	0	1	0	0	1
333	0	0	2	0	0	1	1	2	0	1	0	0	0	0	0	0	0	1	1	1	0	0	1	0	0	0	0	0	1	0	1	1	2	0	1	2	1	0	0	0	1	1	1	0	1	2	0	0	0
334	0	1	2	0	0	1	0	1	1	1	0	0	1	1	0	0	0	1	1	1	1	0	2	0	2	2	0	1	1	1	2	1	1	1	0	0	1	0	1	1	0	0	0	0	1	0	0	0	2
335	1	0	2	0	2	2	2	2	0	0	1	1	2	2	2	0	1	1	1	1	0	0	2	0	0	0	0	0	2	1	0	2	2	0	0	0	2	0	0	1	1	0	0	0	0	0	0	0	1
336	0	2	0	0	0	0	2	2	0	0	2	0	0	0	0	0	0	1	1	0	1	0	2	0	0	0	0	0	2	1	0	1	1	2	2	2	2	0	0	1	1	0	0	0	1	0	0	0	0
337	0	1	1	0	0	1	1	2	0	0	1	0	0	0	0	0	0	1	1	0	0	0	1	0	0	0	0	0	2	1	2	1	1	0	0	2	2	0	0	0	2	1	0	0	2	1	0	0	0
338	0	2	0	0	0	0	1	1	1	2	0	0	1	1	1	0	0	0	2	0	0	0	2	0	0	0	0	2	2	2	0	1	2	0	0	1	1	0	0	0	2	0	0	1	0	1	0	0	1
339	0	0	2	0	0	1	1	1	1	2	0	0	2	1	1	0	0	1	1	0	0	0	2	0	1	1	0	0	2	2	1	0	0	0	0	1	2	0	0	0	1	0	0	0	0	0	0	0	0
340	0	1	1	0	0	0	1	1	0	1	0	2	2	0	0	1	0	1	1	1	1	0	2	0	0	0	0	0	1	1	1	1	2	0	0	2	1	1	0	1	1	1	0	0	2	0	0	1	1
341	0	1	1	1	0	1	1	1	1	1	0	0	1	1	0	0	0	0	1	0	0	0	2	0	0	0	0	1	2	1	1	0	1	1	0	2	0	0	0	1	1	1	0	0	1	2	0	1	1
342	0	0	2	0	1	2	2	2	0	1	1	0	1	1	1	0	0	0	2	0	0	0	2	0	0	0	0	0	1	1	0	1	1	0	0	1	1	0	0	0	1	1	0	0	1	1	0	0	1
343	0	1	1	0	0	1	1	1	1	2	0	1	1	0	0	1	0	1	1	0	0	0	2	0	0	0	0	1	2	1	1	1	1	0	0	1	1	1	0	0	0	2	1	0	1	0	0	0	1
344	0	0	2	0	1	2	0	0	2	2	0	0	0	0	0	0	0	0	1	0	0	0	0	1	1	1	1	1	2	1	0	2	1	2	0	1	1	0	0	0	0	0	0	1	0	1	0	0	0
345	0	1	1	0	0	0	0	1	1	1	0	0	0	0	0	0	0	2	0	1	0	1	1	0	0	0	0	0	2	2	0	2	1	0	0	1	1	1	0	0	1	1	1	1	0	1	0	0	0
346	0	2	0	0	0	0	2	2	0	0	1	0	0	0	0	1	0	2	0	1	1	0	2	0	0	0	0	0	2	2	1	2	2	0	0	1	2	0	0	0	2	0	0	0	0	1	0	0	1
347	0	1	1	0	0	0	1	1	1	1	0	0	1	1	1	0	0	1	1	0	0	0	2	0	1	1	2	1	2	0	1	1	1	2	1	2	2	0	0	1	0	1	1	1	1	2	0	0	1
348	0	1	1	0	0	1	1	1	0	0	2	0	0	0	0	0	0	1	1	1	0	0	2	0	1	1	0	1	2	1	2	0	0	1	1	2	0	0	0	2	0	0	1	0	1	0	0	0	2
349	0	2	1	0	0	2	1	1	1	1	0	0	0	0	0	0	0	0	2	1	1	0	1	1	1	1	0	2	1	0	2	2	1	2	0	2	1	0	1	0	1	0	0	0	0	1	0	0	0
350	1	2	1	0	0	0	2	2	0	0	0	0	0	0	0	0	0	0	2	0	0	0	2	0	1	1	0	0	2	2	1	2	2	0	0	2	1	0	0	1	1	0	0	0	0	1	0	0	1
351	0	0	2	0	1	1	1	1	1	1	1	0	0	0	0	0	0	0	2	0	0	0	1	1	1	1	0	0	2	1	2	0	0	1	1	2	1	1	0	1	1	0	0	0	0	0	0	0	0
352	0	0	2	0	1	2	0	0	1	1	0	0	1	1	1	0	1	2	1	1	0	0	1	0	0	0	0	2	2	2	0	1	1	0	0	2	2	0	0	0	2	1	1	0	1	0	0	1	2
353	0	0	2	0	1	1	1	2	0	0	1	0	0	0	0	0	0	0	2	1	0	0	1	0	0	0	0	1	2	1	1	1	1	0	0	2	1	0	0	0	2	1	1	0	2	2	0	0	0
354	0	1	1	0	0	0	0	1	1	1	0	1	1	2	2	0	0	1	1	0	0	0	2	1	1	2	0	0	2	2	1	2	2	0	0	0	2	0	0	1	1	1	1	0	0	0	0	0	2
355	0	2	0	0	0	0	1	1	1	1	1	1	2	2	2	0	0	1	1	0	0	0	2	0	0	0	0	1	2	2	1	1	0	2	1	1	1	0	0	0	0	0	0	0	1	0	0	0	0
356	0	1	0	0	0	0	0	0	2	2	0	1	1	0	0	0	0	0	2	0	0	1	2	0	0	0	0	0	2	1	1	1	0	2	1	1	1	1	0	0	1	0	0	1	2	0	0	0	1
357	0	1	1	0	1	2	1	1	1	1	1	0	2	1	1	0	0	0	2	1	1	0	2	0	0	0	0	0	2	2	1	0	1	2	0	2	1	1	0	0	1	0	0	0	1	0	0	1	2
358	0	0	2	0	0	1	2	2	0	1	0	0	0	0	0	0	0	1	1	1	1	0	1	0	0	0	0	0	2	0	0	2	2	1	1	2	0	1	0	0	1	0	0	0	1	1	0	0	0
359	0	1	2	0	0	2	0	0	1	1	1	2	2	1	1	0	0	1	1	0	0	0	2	0	0	0	0	0	2	2	1	1	1	0	0	1	2	0	0	2	0	0	0	0	0	1	0	0	1
360	0	2	0	0	0	0	2	2	0	0	0	0	0	0	0	0	0	0	1	0	0	0	2	0	2	2	1	1	2	1	0	1	0	0	0	0	2	0	0	0	2	1	1	0	1	0	0	0	2
361	0	0	2	0	0	1	2	2	0	0	1	0	0	0	0	0	0	1	1	0	0	0	1	0	0	0	0	1	2	1	1	0	1	0	0	2	0	0	1	0	0	1	1	0	1	0	0	1	1
362	0	1	1	0	1	1	1	2	0	1	0	0	0	0	0	0	0	0	2	0	0	0	1	0	0	0	0	1	2	1	0	1	0	2	1	1	0	1	0	0	0	0	0	0	0	1	0	0	0
363	1	1	1	0	1	2	1	1	2	2	0	0	0	0	0	0	0	0	2	0	0	0	1	1	1	1	0	0	2	1	0	0	1	1	0	1	0	0	0	1	1	0	0	0	0	0	0	0	1
364	0	1	1	0	1	1	0	0	2	2	0	0	0	0	0	0	0	2	1	0	0	0	1	0	1	1	0	1	2	1	2	1	1	2	1	2	1	0	0	0	1	2	2	0	2	1	0	0	0
365	1	1	1	0	0	1	0	0	2	2	0	1	1	0	0	1	0	0	1	0	0	0	2	0	1	1	0	1	1	1	2	2	2	0	0	2	2	0	0	0	2	1	0	0	1	0	0	0	0
366	0	2	1	0	0	1	1	1	1	1	0	1	2	1	1	0	0	1	1	1	0	0	1	0	0	0	1	1	2	1	0	1	1	0	0	2	1	1	0	0	1	1	1	0	1	1	0	0	1
367	0	0	2	0	0	1	2	2	0	0	1	1	2	1	1	0	0	0	1	0	0	0	2	0	1	1	0	0	2	2	1	0	0	0	1	2	1	0	0	1	0	0	0	1	0	1	0	0	0
368	0	0	2	0	0	2	1	1	0	0	1	0	0	0	0	0	0	2	0	1	1	0	2	0	0	0	1	1	2	0	1	1	1	0	1	1	1	1	1	0	0	0	0	0	0	1	0	0	0
369	0	1	1	0	0	2	1	2	0	0	1	2	2	1	1	1	0	1	1	1	0	0	2	0	0	0	0	2	2	1	1	1	1	0	0	2	1	0	1	0	1	0	0	1	1	1	0	0	0
370	0	0	2	0	1	2	1	1	1	1	1	0	0	0	0	0	0	2	0	1	0	0	1	0	0	0	0	2	2	1	1	2	2	0	0	1	2	0	0	0	2	0	0	0	1	1	0	0	0
371	0	2	0	0	1	1	1	1	1	2	0	0	0	1	1	0	0	0	2	1	1	0	1	0	0	0	0	2	2	1	1	0	0	0	0	1	0	1	0	1	0	1	1	0	0	0	0	0	0
372	0	1	1	0	0	1	1	1	1	1	1	0	1	1	1	0	0	1	1	0	0	0	2	0	0	0	0	0	2	2	1	1	1	0	0	1	2	0	0	1	1	0	0	0	0	0	0	0	0
373	0	0	2	0	1	2	1	2	1	1	0	0	0	0	0	0	0	1	1	0	0	0	2	0	0	0	0	1	2	1	1	0	0	0	0	2	1	0	0	2	0	0	0	1	1	1	0	0	1
374	0	0	2	0	0	1	2	2	0	1	0	0	0	0	0	0	0	1	1	0	1	0	1	0	0	0	0	0	2	0	0	1	1	1	0	2	2	0	0	1	1	0	0	0	0	0	0	0	1
375	1	1	2	0	1	2	1	2	1	1	0	1	1	0	0	1	0	0	1	2	1	0	0	0	0	1	0	1	1	0	1	1	0	0	1	2	2	0	0	1	1	2	1	0	1	0	0	1	1
376	0	0	2	0	0	2	0	1	1	1	0	1	1	0	1	0	0	0	2	0	0	0	1	1	1	1	0	1	1	0	1	1	1	2	0	1	1	0	0	0	1	0	0	0	0	1	0	0	1
377	0	1	1	0	0	1	0	1	1	1	0	0	1	1	1	0	0	0	2	0	0	0	2	0	0	0	0	1	2	1	1	1	1	0	0	1	1	0	0	0	1	0	0	0	0	2	0	0	2
378	0	1	2	0	0	1	1	2	0	0	1	1	1	0	0	1	0	0	2	0	0	0	2	0	0	0	0	1	2	0	1	1	1	1	1	1	1	0	0	0	2	1	1	0	1	2	0	0	1
379	1	1	1	0	1	2	2	2	0	0	1	0	0	0	0	0	0	2	0	1	1	0	1	0	0	0	0	1	1	1	1	1	1	0	0	1	2	1	0	0	0	0	0	0	1	1	0	0	0
380	0	2	1	0	0	1	1	1	0	0	1	0	0	0	0	0	0	0	1	0	0	0	2	0	0	0	0	0	2	2	0	2	2	0	0	2	1	0	1	0	1	0	0	0	0	1	0	0	1
381	1	1	1	0	0	1	1	1	1	1	1	1	1	0	1	0	0	0	1	0	0	0	2	0	1	1	0	0	2	1	1	0	0	0	0	2	1	0	0	0	1	0	0	0	0	1	0	0	0
382	0	1	1	0	0	0	1	1	0	0	1	0	1	0	0	0	0	1	1	1	1	0	1	1	1	1	0	1	2	1	2	1	1	1	0	0	1	0	1	0	1	1	1	0	1	0	0	0	1
383	0	1	1	0	0	1	0	1	1	1	1	1	1	1	1	0	0	0	2	0	0	0	2	0	0	0	0	0	2	2	0	1	2	1	0	1	1	0	0	0	2	0	0	0	0	1	0	0	0
384	0	0	2	0	0	1	1	1	0	0	2	0	1	1	1	0	1	1	1	1	0	0	2	0	0	0	0	1	1	0	1	1	0	0	0	1	2	0	0	1	1	0	0	0	0	1	0	0	0
385	0	1	1	0	0	1	1	1	1	1	0	0	0	0	0	0	1	2	0	1	1	1	2	0	0	0	0	0	2	0	1	0	0	1	1	1	1	0	0	2	0	0	0	0	1	1	0	0	0
386	1	1	1	1	0	2	1	1	1	1	0	0	0	0	0	0	0	2	0	1	0	0	2	0	0	0	1	1	2	1	0	1	1	0	0	1	1	0	0	2	0	1	0	0	2	1	1	0	1
387	0	2	0	0	0	0	1	1	1	1	1	0	1	1	1	0	0	0	2	0	0	0	1	1	1	1	0	0	2	2	2	1	0	0	0	1	2	0	0	0	1	0	0	0	0	0	0	0	0
388	0	1	1	0	1	2	1	1	1	2	0	1	1	0	0	1	0	0	2	0	0	0	1	1	1	1	0	0	1	1	1	0	0	0	0	0	2	0	0	1	1	0	0	0	0	2	0	0	0
389	0	2	1	0	0	1	1	1	1	1	0	2	2	0	0	1	0	0	2	1	1	2	0	0	0	0	0	0	2	1	0	1	1	0	1	1	1	1	0	0	1	0	0	0	1	0	0	0	1
390	0	1	1	0	0	0	1	2	0	0	1	1	1	0	0	1	0	1	2	1	1	0	2	0	0	0	0	0	2	1	0	1	0	1	1	2	2	0	0	0	2	0	0	0	1	1	0	1	2
391	0	2	0	0	0	0	2	2	0	0	1	0	1	1	1	0	0	0	2	0	0	0	2	0	0	0	0	0	2	1	1	2	1	1	0	0	2	0	0	1	1	1	1	0	1	0	0	0	2
392	0	0	2	0	0	1	0	0	1	1	0	0	1	0	0	0	0	1	1	1	0	0	2	0	0	0	0	1	2	1	1	1	1	0	0	1	1	1	0	1	1	0	0	0	0	1	0	0	0
393	0	1	1	0	0	2	1	2	0	1	0	2	2	0	0	1	0	1	1	0	0	0	2	0	0	0	0	1	1	1	1	1	1	0	0	2	2	0	0	1	0	0	0	0	0	1	0	0	0
394	0	0	2	0	0	2	1	1	1	1	1	1	2	1	1	0	0	1	1	1	1	0	2	0	0	0	0	0	1	0	1	2	1	0	0	2	2	1	0	0	1	0	0	1	0	1	0	0	0
395	0	2	0	0	0	1	1	1	1	2	0	1	2	1	1	1	0	0	2	0	0	0	2	0	1	1	0	1	1	1	1	2	1	0	0	2	1	0	1	1	0	0	0	1	1	1	0	0	0
396	0	1	2	0	0	2	2	2	0	1	1	0	0	0	0	0	0	0	2	1	1	0	2	0	1	1	0	1	1	0	1	1	0	0	1	2	2	1	1	0	1	0	0	1	1	1	0	0	0
397	0	0	2	0	1	1	1	2	0	0	0	1	2	1	2	0	0	0	2	0	0	0	2	0	0	0	0	0	2	2	1	2	1	1	0	1	2	0	0	0	2	0	0	1	0	0	0	0	1
398	0	2	1	0	0	0	1	2	0	0	1	0	0	0	0	0	0	0	2	0	0	0	1	1	1	1	0	2	2	1	1	1	1	1	1	2	0	1	0	1	0	0	0	0	1	0	0	0	1
399	0	2	1	0	0	0	0	1	1	1	0	0	2	1	1	0	0	0	2	0	0	0	1	0	1	1	0	0	1	1	2	2	2	0	0	0	1	1	0	0	1	0	1	0	1	0	0	0	1
400	0	0	2	0	1	2	1	1	1	1	0	0	1	1	1	0	0	0	2	1	0	0	0	0	0	0	0	0	2	2	2	1	1	1	1	1	1	0	0	0	2	0	0	1	0	1	0	0	0
401	0	1	1	0	0	0	2	2	0	1	0	0	1	1	1	0	0	0	2	0	0	0	2	0	0	0	0	0	2	1	1	0	0	2	1	1	1	0	0	1	1	2	2	0	2	1	0	0	0
402	0	2	0	0	0	0	1	1	0	0	1	0	1	0	0	0	0	1	1	1	1	0	2	0	0	0	0	2	2	1	2	1	0	2	2	2	1	1	0	0	1	0	0	0	0	0	0	0	2
403	0	1	1	0	0	1	1	1	1	1	1	0	0	0	0	0	0	1	0	1	1	0	1	0	0	0	0	1	2	1	2	1	0	0	0	0	2	0	0	0	2	1	1	0	1	1	0	0	2
404	0	1	1	0	0	2	0	0	1	1	1	2	2	1	1	0	0	1	0	1	1	0	0	1	1	1	2	1	2	0	1	2	2	0	0	1	1	0	0	1	1	1	1	0	0	0	0	0	1
405	0	1	2	0	1	1	1	1	1	1	0	1	1	0	0	0	0	0	2	0	0	0	2	0	0	0	0	0	2	2	0	2	2	0	0	0	1	0	0	0	1	1	1	0	2	1	0	0	1
406	0	1	1	0	0	1	0	1	1	1	0	2	2	1	1	1	0	1	1	1	1	0	2	0	1	1	1	1	2	2	0	1	1	0	1	1	2	0	0	0	2	1	1	0	0	0	0	0	1
407	0	0	2	0	0	2	2	2	0	2	1	0	0	0	0	0	0	0	1	1	1	0	2	0	0	0	0	0	2	2	0	2	2	0	0	2	1	0	0	1	1	0	0	0	0	1	0	0	1
408	0	0	2	0	2	2	0	1	1	1	1	0	0	0	0	0	0	1	1	0	0	0	1	1	1	1	0	0	1	1	1	1	1	0	0	1	1	0	1	0	1	0	0	1	2	1	0	0	2
409	0	1	2	0	0	2	2	2	0	0	1	0	1	1	1	0	0	0	2	0	0	0	1	1	0	0	0	0	2	2	1	0	1	1	0	2	2	0	0	1	0	1	1	0	1	2	0	0	1
410	0	2	0	0	0	1	1	2	0	1	0	0	0	0	0	0	0	0	2	1	1	0	2	0	0	0	0	1	2	1	1	1	1	0	0	2	2	0	0	2	0	0	0	0	0	1	0	0	2
411	0	2	1	0	0	2	2	2	2	2	0	0	0	0	0	0	0	0	2	0	0	0	2	0	0	0	1	1	1	0	1	1	1	0	0	0	1	1	1	0	0	1	1	0	0	1	0	0	1
412	0	1	1	1	0	1	2	2	0	1	0	1	1	0	0	1	0	2	0	1	1	0	1	0	0	0	1	2	2	1	1	1	1	1	0	0	1	0	0	1	1	0	0	1	1	2	0	0	0
413	0	0	1	0	0	1	1	1	1	1	0	1	1	0	0	1	0	0	1	0	0	0	2	0	0	0	0	0	2	0	0	2	2	0	0	0	1	1	0	0	1	0	0	0	0	1	0	0	1
414	0	1	2	0	0	2	1	1	2	2	0	0	1	1	1	0	0	1	1	0	0	0	2	0	0	0	0	2	2	2	0	2	2	0	0	1	1	0	0	0	1	1	1	0	1	1	0	0	0
415	0	1	2	0	0	1	0	0	2	2	0	0	1	1	1	0	0	0	2	0	0	0	2	0	0	0	0	0	1	1	2	1	1	0	0	1	2	0	0	0	2	0	0	1	0	1	0	0	2
416	0	1	0	0	0	1	2	2	0	0	1	1	1	1	1	0	0	0	1	0	0	1	2	0	1	1	1	1	2	1	0	1	2	0	1	2	1	0	0	0	2	0	0	0	1	0	0	1	2
417	0	1	1	0	0	1	2	2	0	0	1	0	1	1	1	0	0	1	1	1	1	0	1	1	1	1	0	0	2	1	2	0	1	0	0	2	2	0	0	1	0	0	0	0	0	1	0	0	0
418	0	2	0	0	0	0	0	0	1	1	1	0	1	1	1	0	0	0	2	0	0	0	0	1	1	1	0	0	2	1	0	1	1	1	1	1	1	0	0	1	0	0	0	0	1	0	0	0	0
419	1	0	2	0	1	1	0	1	0	0	1	1	1	1	1	0	0	0	1	1	1	0	1	0	0	0	0	0	2	1	1	2	2	0	0	0	1	0	0	0	0	0	0	0	0	1	0	0	1
420	0	1	2	0	0	1	2	2	0	0	0	2	2	1	1	0	0	0	2	1	1	0	1	1	1	2	1	1	2	0	1	1	1	0	0	1	1	1	1	1	0	1	1	0	1	1	0	0	0
421	0	0	2	0	0	2	0	0	1	1	2	0	0	0	0	0	0	1	1	0	0	0	2	0	1	1	0	2	0	0	2	2	1	1	0	2	2	0	0	1	1	0	0	0	0	0	0	0	1
422	0	0	2	0	0	2	1	1	1	1	1	0	0	0	0	0	0	1	2	1	1	0	1	1	1	1	0	0	2	2	1	2	1	1	0	2	0	0	0	1	1	0	0	0	0	1	0	2	2
423	1	2	1	0	0	1	2	2	0	1	0	0	0	0	0	0	0	2	0	1	1	0	2	0	0	0	2	1	2	0	1	1	1	0	0	2	1	1	1	0	0	0	0	0	0	0	0	0	0
424	0	1	2	0	0	2	1	1	1	1	1	0	0	0	0	0	0	1	1	1	1	0	1	0	0	0	0	0	2	0	1	0	0	1	1	2	1	0	0	1	1	0	0	1	1	2	0	1	2
425	0	2	1	0	0	1	1	2	0	0	1	0	1	1	1	0	0	0	1	0	0	0	2	0	1	1	0	1	0	0	2	2	1	1	1	1	1	0	0	0	1	0	0	1	0	1	0	0	1
426	0	1	1	0	0	2	0	1	1	1	0	0	0	0	0	0	0	1	1	1	1	0	2	0	0	0	0	1	2	0	1	1	1	0	0	1	2	0	0	1	1	0	0	0	1	0	0	0	0
427	0	1	1	1	0	2	1	1	1	1	1	2	2	2	2	0	0	0	2	0	0	0	2	0	0	0	0	1	2	1	1	1	1	0	0	1	1	1	1	0	0	0	0	0	0	0	0	0	1
428	0	0	2	0	0	1	2	2	0	0	2	0	0	0	0	0	0	2	0	1	1	0	1	1	1	1	0	0	2	2	0	1	1	0	0	2	1	0	0	1	1	1	1	0	1	0	0	1	2
429	0	2	1	0	0	1	1	1	1	2	0	1	1	1	1	0	0	0	2	0	0	0	1	1	1	1	0	1	2	2	1	0	1	0	0	2	0	1	1	0	0	0	0	0	0	0	0	0	0
430	0	2	1	0	0	1	1	2	0	0	0	0	0	0	0	1	0	0	1	0	0	0	2	0	1	1	0	2	2	2	0	0	1	0	0	2	1	0	0	0	2	0	0	0	0	0	0	0	1
431	1	2	0	0	0	1	1	1	1	1	0	0	0	0	0	0	0	0	2	0	0	0	1	1	1	1	0	0	2	2	1	2	2	0	0	0	2	0	0	1	1	1	1	0	1	0	0	0	1
432	0	0	2	0	1	1	1	1	1	1	1	2	2	2	2	0	0	1	1	1	1	0	2	0	0	0	0	0	2	2	1	1	1	0	0	1	2	0	0	0	2	0	0	0	1	0	0	0	1
433	0	1	2	0	0	1	2	2	0	1	1	0	2	2	2	0	0	1	1	0	0	0	2	0	0	0	0	0	2	2	0	2	2	1	0	0	1	0	0	1	1	1	1	0	1	0	0	0	1
434	0	1	1	0	0	1	2	2	1	1	1	0	1	0	1	0	0	2	0	1	1	0	2	0	0	0	0	0	2	2	0	1	0	2	2	2	1	0	0	1	1	2	2	0	2	1	0	1	1
435	0	0	2	0	1	2	1	1	1	2	0	0	0	0	0	0	0	1	1	1	1	0	1	1	1	1	0	1	2	0	1	1	1	1	2	2	2	0	0	2	0	0	0	1	0	0	0	0	0
436	0	2	0	0	0	0	0	1	0	0	1	2	2	0	0	1	0	1	1	0	0	0	2	0	0	0	1	1	2	1	0	2	1	1	1	2	2	0	0	0	2	1	1	0	1	2	0	0	0
437	0	1	2	0	0	1	2	2	0	1	0	0	1	1	1	0	0	0	2	0	0	0	2	0	0	0	0	2	2	2	0	2	2	1	0	0	0	0	0	2	0	0	0	0	0	1	0	0	0
438	1	1	1	0	0	1	2	2	0	1	1	1	1	0	0	1	0	0	2	1	0	0	2	0	0	0	0	0	2	1	0	0	0	0	0	2	1	1	1	0	0	0	0	0	0	1	0	0	1
439	1	2	0	0	0	0	1	1	1	1	1	0	1	1	1	0	0	0	2	0	0	0	1	0	1	1	0	0	2	2	1	1	1	1	1	2	1	1	0	1	0	2	2	0	1	1	0	1	2
440	0	1	1	0	0	2	1	1	1	1	1	0	1	0	0	0	1	2	1	1	0	0	1	1	1	1	1	2	2	1	1	2	1	1	0	1	1	0	0	0	2	0	0	0	0	1	0	0	1
441	0	1	1	0	1	2	2	2	1	1	0	1	0	0	0	0	0	1	0	2	2	1	0	1	0	1	0	1	2	2	1	1	0	2	2	2	2	0	0	1	1	1	1	0	0	0	0	0	2
442	0	2	1	0	0	1	1	1	1	1	1	0	0	0	0	0	1	1	2	1	1	0	2	0	0	0	0	2	0	0	2	1	1	0	0	2	2	1	1	0	1	0	0	0	1	0	0	0	1
443	0	1	1	0	0	1	1	1	1	1	0	0	1	1	1	0	0	1	1	0	0	0	2	0	0	0	0	0	2	2	0	0	0	1	0	2	1	1	0	0	1	0	0	0	1	0	0	0	0
444	0	1	2	0	0	2	1	1	1	1	1	0	0	0	0	0	0	1	1	1	1	0	2	0	0	0	0	0	2	2	0	0	0	1	1	2	1	0	0	1	0	1	0	0	1	0	0	0	0
445	0	0	2	0	1	2	0	1	1	1	0	1	2	1	1	1	0	0	2	0	0	0	2	0	0	0	0	1	2	1	1	2	1	1	0	1	1	0	0	1	1	0	0	0	0	0	0	1	2
446	0	1	1	0	0	1	1	1	0	0	1	1	1	0	0	1	0	1	1	1	1	0	2	0	1	1	0	1	2	2	0	1	0	2	1	1	1	1	0	0	1	0	0	0	0	1	0	1	2
447	0	1	1	0	1	1	1	1	1	1	1	1	1	0	0	1	0	2	0	0	0	0	2	0	1	1	0	0	2	2	1	1	0	0	0	0	2	0	0	1	1	0	0	1	1	2	0	0	2
448	0	0	1	0	0	0	1	1	1	2	0	0	1	1	1	0	1	2	1	1	1	0	2	0	0	0	0	0	2	2	0	1	1	0	0	2	2	1	0	0	0	0	0	0	1	0	0	0	0
449	0	1	1	0	0	1	2	2	0	1	1	1	2	1	1	0	0	0	1	0	0	2	0	0	0	0	0	0	2	1	1	0	0	0	0	2	1	0	0	2	0	0	0	0	0	0	0	0	1
450	0	2	1	0	0	0	1	2	0	0	1	0	0	0	0	0	0	1	1	1	1	0	1	0	0	0	0	0	2	1	1	1	1	1	1	1	1	0	0	1	1	0	0	2	0	2	0	0	2
451	0	2	1	0	0	0	0	0	1	1	2	0	0	0	0	0	0	1	0	1	1	0	2	0	0	0	1	0	2	1	0	1	1	0	0	2	1	0	0	0	2	0	0	0	0	1	0	0	0
452	0	1	1	0	0	2	2	2	0	0	1	0	2	1	1	0	1	2	0	1	1	0	0	0	1	1	0	0	2	2	0	0	0	0	0	2	2	0	0	1	1	0	0	0	0	1	0	0	2
453	0	1	1	0	0	1	0	0	2	2	0	1	1	1	1	0	0	1	1	1	1	0	0	1	1	1	0	0	2	2	0	2	2	0	0	1	2	0	1	0	1	1	0	0	2	1	0	0	0
454	0	0	2	0	0	1	0	0	2	2	0	0	1	1	1	0	0	0	2	0	0	0	1	0	0	0	0	2	1	1	2	1	1	1	1	2	2	0	0	1	1	0	0	1	0	1	0	0	2
455	0	0	2	0	0	2	1	1	1	1	1	2	2	0	0	1	0	1	0	2	2	0	1	0	0	0	0	0	2	1	0	1	2	0	0	1	2	0	0	0	2	1	1	0	1	0	0	0	0
456	0	2	0	0	0	0	0	1	1	1	0	1	1	0	1	0	0	0	1	0	0	0	2	0	0	0	0	0	2	1	1	1	1	2	0	1	1	0	0	1	1	1	1	0	1	1	0	0	0
457	0	2	0	0	0	0	2	2	1	1	1	0	0	0	0	0	0	0	2	1	1	0	2	0	0	0	0	1	2	0	1	2	2	0	0	1	1	1	0	1	1	0	0	0	1	1	0	0	0
458	1	0	1	0	0	1	1	1	1	2	0	1	1	0	1	0	0	0	1	0	0	0	1	0	0	0	0	1	2	1	1	2	2	0	0	1	1	1	1	0	0	0	0	0	0	0	1	0	0
459	1	1	1	0	0	1	0	0	2	2	0	0	1	1	1	0	0	0	2	0	0	1	0	1	1	1	0	2	2	2	0	2	1	0	0	2	1	0	0	1	1	0	0	0	0	0	0	0	0
460	1	1	0	0	0	0	1	1	1	1	0	0	0	0	0	0	0	0	1	0	0	0	2	0	0	0	0	0	2	2	1	2	1	0	0	2	1	0	0	0	2	0	0	0	2	2	0	0	0
461	0	0	2	0	1	1	1	1	1	2	0	0	1	1	1	0	0	0	2	0	0	0	2	0	0	0	0	1	2	1	1	1	1	0	0	2	2	1	0	0	1	1	1	0	0	1	0	1	1
462	0	0	2	0	0	2	1	1	1	1	0	0	0	0	0	0	0	1	1	1	1	0	2	0	1	1	0	0	2	1	1	2	1	2	0	2	2	0	0	1	1	0	0	0	0	0	0	0	0
463	0	1	1	0	0	1	0	1	0	0	1	1	1	0	0	1	0	1	1	1	1	0	1	1	1	1	0	1	1	1	1	1	1	2	0	1	1	0	0	0	1	0	0	1	1	0	0	0	0
464	0	2	1	0	0	2	2	2	2	2	0	0	0	0	0	0	0	1	0	1	1	0	1	0	0	0	1	0	2	1	0	1	1	1	0	0	1	1	0	0	1	0	0	0	0	0	0	0	1
465	0	2	0	0	0	0	1	1	1	1	0	1	1	0	0	1	0	1	1	1	0	0	0	0	0	0	0	1	2	2	1	2	2	0	0	0	2	0	0	1	1	0	0	1	0	1	0	0	0
466	1	1	2	0	0	1	1	2	0	0	0	0	0	0	0	0	0	1	1	1	0	0	2	0	0	0	0	2	2	1	1	2	2	0	0	2	1	0	0	2	0	0	0	0	0	1	0	0	2
467	0	1	1	0	0	1	1	1	1	2	0	1	2	1	1	1	0	2	0	1	1	0	1	0	0	0	0	0	2	1	2	1	1	0	0	1	1	0	0	2	0	0	0	0	0	1	0	0	1
468	0	0	1	0	0	0	1	2	1	2	0	0	0	0	0	0	0	1	1	1	0	0	2	0	0	0	0	0	2	2	0	0	0	1	0	2	2	0	0	1	1	0	0	0	0	0	0	1	1
469	0	1	1	0	0	1	0	0	2	2	0	0	2	2	2	0	1	0	2	1	1	0	2	0	0	0	0	1	2	1	2	1	1	1	0	2	1	1	1	0	0	0	0	0	1	0	0	0	1
470	0	1	1	0	0	1	1	1	1	1	1	1	2	1	1	1	0	1	1	1	0	1	2	0	0	0	0	0	2	1	2	0	1	2	0	2	2	0	0	1	1	0	0	0	2	2	1	0	0
471	1	1	1	0	1	1	1	1	1	1	1	0	1	1	1	0	0	0	2	0	0	0	2	0	0	0	0	0	2	1	0	2	2	0	0	0	1	0	1	0	1	0	0	0	1	1	0	0	1
472	1	0	2	0	0	2	1	2	0	0	1	0	0	0	0	0	0	2	0	1	0	0	2	0	0	0	0	1	1	0	2	2	1	2	0	1	2	0	0	1	1	0	0	0	0	1	0	0	1
473	0	2	1	0	0	0	0	0	2	2	0	0	1	1	1	0	0	0	1	0	0	0	2	0	0	0	1	0	2	2	0	1	1	1	0	0	1	0	0	1	1	1	1	1	1	2	0	0	1
474	1	2	0	0	0	0	2	2	0	0	1	0	0	0	0	0	0	0	1	0	0	0	1	1	1	1	0	1	1	0	1	0	0	0	0	2	2	1	0	0	0	2	2	0	2	1	0	1	1
475	0	2	1	0	0	1	1	1	1	1	0	0	0	0	0	0	0	0	2	0	0	0	2	0	0	0	0	1	1	1	1	2	2	1	0	0	2	0	0	0	1	0	0	0	0	2	0	1	0
476	0	2	1	0	0	0	0	0	2	2	0	1	1	0	0	0	0	1	1	1	0	0	0	0	0	0	1	1	2	1	0	2	2	0	0	2	0	0	0	1	1	0	0	1	0	1	0	0	2
477	1	1	1	0	0	2	1	1	1	2	0	0	0	0	0	0	0	2	0	2	2	0	2	0	0	0	1	2	2	1	1	2	1	1	0	1	2	0	0	0	2	0	0	0	0	2	0	0	1
478	0	0	2	0	0	2	1	2	0	0	1	0	0	0	0	0	0	1	1	1	0	0	2	0	0	0	0	1	2	0	1	0	0	0	0	2	2	0	0	0	2	0	0	0	0	2	0	1	2
479	0	0	2	0	0	1	0	1	1	1	0	1	1	0	1	0	0	1	1	0	0	0	2	0	0	0	0	2	1	1	1	2	2	0	0	1	1	1	0	0	0	0	0	1	0	1	0	0	1
480	0	2	0	0	0	0	2	2	0	0	1	1	1	0	0	1	0	1	1	1	1	0	1	0	1	1	0	0	2	1	0	2	1	0	0	1	2	0	0	0	2	0	0	0	0	0	0	0	0
481	0	1	1	0	1	1	0	1	0	0	0	0	1	1	1	0	0	1	1	1	1	0	1	0	0	0	0	0	2	1	0	2	1	0	0	1	2	1	0	0	0	0	0	0	1	1	0	0	0
482	0	0	2	0	0	1	1	1	1	2	0	0	0	0	0	0	0	0	2	1	0	0	2	0	0	0	0	0	2	2	1	1	1	1	1	1	1	1	0	0	0	1	0	0	1	0	0	0	0
483	0	1	1	0	0	1	0	1	1	1	0	0	0	0	0	0	0	1	1	1	0	0	1	1	1	2	0	2	2	1	1	1	1	2	0	1	1	1	0	0	0	0	0	0	1	0	0	0	0
484	0	2	0	0	0	0	0	1	1	1	0	1	1	0	0	1	0	0	1	1	1	0	1	1	1	1	0	1	2	1	1	1	0	1	0	1	1	0	0	2	0	0	0	2	0	1	0	0	1
485	0	1	1	0	0	0	1	1	2	2	0	1	1	0	1	0	0	0	2	0	0	0	2	0	0	0	0	1	2	0	1	2	1	2	0	1	0	0	0	1	0	1	0	0	1	0	0	0	1
486	0	1	1	0	1	1	0	1	1	1	1	1	1	0	0	1	0	1	0	1	1	1	2	0	0	0	0	0	2	2	0	1	2	0	0	2	0	0	0	1	0	1	1	0	1	0	0	0	1
487	1	1	2	0	0	2	1	1	1	1	0	0	0	0	0	0	0	2	0	0	0	0	2	0	0	0	0	0	1	1	1	1	0	2	1	1	1	0	1	0	1	0	0	0	1	0	0	0	0
488	0	0	1	0	0	0	0	0	2	2	0	0	0	0	0	0	0	2	1	0	0	0	2	0	0	0	0	0	2	0	0	0	0	1	1	1	2	0	0	1	1	0	0	0	0	1	0	1	1
489	0	1	1	1	0	1	2	2	0	0	2	0	2	1	1	0	0	1	1	0	0	0	1	1	1	1	0	0	2	1	0	1	1	0	0	2	1	0	0	2	0	2	1	0	1	0	0	0	0
490	0	1	1	0	0	1	2	2	0	1	0	0	0	0	0	0	1	2	1	0	0	0	2	0	0	0	0	0	2	1	0	2	1	0	0	1	1	0	1	0	1	0	0	0	0	1	0	0	0
491	0	2	1	1	0	1	0	0	2	2	0	1	1	0	0	1	0	1	1	1	1	0	1	1	1	1	0	1	1	0	1	1	1	1	0	0	2	0	0	1	1	1	0	0	1	0	0	0	1
492	0	2	0	0	0	0	2	2	0	0	2	0	1	1	1	0	0	2	1	1	1	1	2	0	0	0	0	0	1	1	1	1	1	1	0	1	1	0	0	1	1	0	0	0	0	2	0	0	0
493	1	1	2	0	0	2	1	1	1	1	1	0	1	1	1	0	0	2	0	1	0	1	2	0	1	1	0	0	2	1	0	1	0	2	2	2	2	0	0	0	2	0	0	0	0	1	0	0	1
494	1	1	2	0	0	1	2	2	0	0	2	0	0	0	0	0	0	0	2	1	1	0	1	0	1	1	0	1	2	1	2	1	1	0	0	2	1	1	1	0	0	0	0	1	1	1	0	0	1
495	0	0	2	0	2	2	1	2	1	1	0	0	0	0	0	0	0	0	2	0	0	0	2	0	0	0	0	0	2	2	1	1	1	0	0	1	0	1	0	1	0	0	0	1	0	1	0	0	2
496	0	0	1	0	0	0	2	2	0	0	1	1	1	1	1	0	1	2	1	1	0	0	1	0	0	0	1	1	1	0	1	2	2	0	0	0	2	0	0	2	1	0	0	0	1	0	0	0	0
497	0	1	1	0	1	1	1	1	1	1	1	0	0	0	0	0	1	2	0	1	1	0	2	0	0	0	0	1	1	1	1	1	1	1	0	1	0	0	0	1	1	0	0	0	0	0	0	0	2
498	0	2	0	0	0	1	1	2	0	0	0	0	0	0	0	0	0	0	2	0	0	0	2	0	0	0	0	2	2	2	0	2	1	2	0	1	1	0	0	0	2	0	0	0	2	1	0	0	1
499	0	1	1	0	1	2	1	1	1	1	0	1	1	0	0	1	0	0	1	0	0	0	0	0	0	0	0	1	2	2	0	2	2	0	0	1	2	0	0	0	2	0	1	0	1	0	0	0	1
500	0	0	1	0	0	1	1	1	2	2	0	0	0	0	0	0	0	0	2	1	1	0	2	0	0	0	0	0	2	0	0	0	0	0	0	2	0	1	0	1	0	0	0	1	2	1	0	0	0
501	0	2	1	0	0	1	1	2	0	0	0	2	2	2	2	0	0	0	2	0	0	1	1	0	0	0	0	0	2	1	2	2	2	0	0	1	1	0	0	0	1	0	0	0	1	1	0	0	1
502	1	2	1	0	0	1	0	0	1	1	1	1	1	0	0	1	0	1	1	0	0	0	2	0	0	0	0	0	2	1	0	2	2	0	0	0	2	0	0	0	2	0	0	0	1	0	0	0	0
503	0	0	2	0	1	2	2	2	0	0	2	0	0	0	0	0	1	2	1	0	0	0	2	0	1	1	0	1	0	0	2	2	2	0	0	1	0	1	0	0	1	0	0	0	1	0	0	0	2
504	0	2	1	0	0	2	2	2	0	1	1	0	1	2	1	0	0	0	2	1	1	0	2	0	0	0	0	0	1	1	1	2	2	0	0	0	2	0	0	0	1	0	0	0	1	1	0	0	0
505	0	0	2	0	1	2	1	2	0	0	0	0	1	1	1	0	0	1	2	1	1	0	1	1	1	2	0	1	2	1	1	0	0	0	1	2	2	0	0	1	0	0	0	1	0	1	0	0	1
506	0	0	2	0	1	1	2	2	0	0	0	0	0	0	0	0	0	1	0	1	1	0	2	1	1	2	0	0	2	1	0	1	1	0	0	2	2	0	0	0	1	0	0	0	0	1	0	0	0
507	1	2	0	0	0	1	1	1	1	2	0	0	0	0	0	0	0	0	1	1	1	1	1	0	1	1	0	1	2	1	2	1	1	1	1	1	0	0	0	1	0	0	0	0	0	1	0	0	2
508	0	0	1	0	0	1	1	1	1	1	0	0	0	0	0	0	0	1	1	1	1	0	2	0	0	0	0	0	2	2	0	2	2	0	1	1	0	0	0	1	1	0	0	1	0	1	0	0	2
509	0	2	0	0	0	0	1	2	0	1	0	1	1	0	0	1	1	2	1	0	0	0	2	0	0	0	0	0	2	2	0	0	0	0	0	2	2	0	0	2	0	0	0	0	1	0	0	1	2
510	0	0	2	0	1	2	2	2	0	1	1	1	1	0	0	1	0	1	1	0	0	0	2	0	0	0	0	1	1	1	1	0	0	0	0	2	1	0	0	0	2	0	0	0	0	0	0	0	1
511	0	1	1	0	1	2	0	1	0	0	1	1	1	0	1	0	0	2	0	2	1	0	2	0	0	0	0	0	2	1	2	0	0	0	0	2	1	1	1	0	0	0	0	0	0	1	0	1	1
512	0	0	2	0	1	2	1	1	1	1	0	1	1	0	0	1	0	1	1	1	1	0	2	0	0	0	1	0	2	1	0	2	1	1	1	2	2	0	0	0	1	0	0	0	1	0	0	0	1
513	0	2	2	0	0	1	1	1	0	0	0	1	2	2	2	0	0	1	0	2	2	0	2	0	0	0	0	0	2	2	0	1	1	0	0	2	1	0	0	0	0	1	0	0	0	1	0	0	2
514	0	0	2	0	0	1	1	2	0	0	0	0	1	1	1	0	0	2	0	1	1	0	2	0	0	0	0	1	2	2	1	1	1	0	0	1	1	0	0	1	0	0	0	0	0	0	0	0	2
515	0	1	1	0	0	0	1	2	0	1	0	0	0	0	0	1	0	1	1	1	0	1	1	0	0	0	0	0	2	1	0	1	1	0	0	1	1	0	0	0	1	0	0	0	1	0	1	0	0
516	0	2	2	0	0	1	2	2	0	1	0	0	1	1	1	0	0	0	2	0	0	0	0	0	0	0	0	2	1	1	2	2	1	0	0	1	0	0	0	1	0	0	0	1	0	1	0	0	1
517	0	1	1	0	0	1	2	2	0	0	1	0	0	0	0	0	0	1	1	1	1	0	2	0	0	0	0	0	1	1	0	2	1	2	0	1	1	0	0	0	1	1	0	0	1	0	0	0	1
518	0	2	0	0	0	1	0	0	2	2	0	0	0	0	0	0	0	0	2	0	0	0	2	0	0	0	0	0	2	2	1	1	1	1	1	2	1	0	0	0	2	0	0	0	0	0	0	0	1
519	0	1	2	0	0	1	1	1	1	1	1	0	0	0	0	0	0	2	0	1	0	0	2	0	0	0	0	0	2	2	0	1	1	0	0	1	1	0	0	1	1	1	1	0	1	0	0	0	1
520	0	2	0	0	0	0	1	1	1	2	0	0	0	0	0	0	0	1	1	1	1	0	1	1	1	1	0	0	1	1	2	2	2	0	0	1	2	0	0	1	1	0	0	0	0	1	0	0	0
521	0	2	0	0	0	0	0	0	1	1	1	0	0	0	0	0	0	2	0	1	1	0	2	0	0	0	0	0	2	2	1	1	1	2	1	2	1	0	0	1	1	0	0	1	2	0	0	0	2
522	0	1	2	0	0	2	1	2	0	1	0	0	0	0	0	0	0	1	1	1	1	0	1	1	1	1	0	1	2	0	1	1	1	1	0	0	1	1	1	1	0	0	0	0	1	0	0	0	0
523	0	1	1	0	0	1	1	2	0	0	1	1	1	0	0	1	0	1	1	1	0	0	2	0	1	1	1	2	2	1	1	1	1	0	0	1	1	0	0	1	1	1	0	0	1	0	0	0	1
524	0	1	1	0	0	0	2	2	0	0	0	0	1	1	1	0	1	1	1	1	0	0	2	0	1	1	0	0	2	0	1	1	1	0	0	1	1	0	0	1	1	0	0	1	0	1	0	1	1
525	0	2	0	0	0	1	0	0	2	2	0	0	0	0	0	0	1	1	1	1	0	1	0	1	0	1	0	1	1	1	2	1	1	2	0	1	2	1	0	0	1	0	0	1	0	1	0	0	0
526	0	2	1	0	0	1	0	0	2	2	0	0	0	0	0	0	0	1	1	2	1	1	2	0	0	0	0	1	2	2	0	0	0	1	1	2	0	0	0	1	0	0	0	1	1	1	0	0	1
527	0	0	2	0	1	2	2	2	1	1	0	1	2	1	1	1	0	1	2	1	0	0	1	0	0	0	0	1	1	1	2	1	1	0	0	1	1	0	0	2	0	1	1	0	0	0	0	0	1
528	1	1	1	0	0	0	2	2	0	0	1	0	0	0	0	0	0	2	1	1	1	0	1	0	1	1	0	0	2	2	2	0	0	0	0	2	1	0	0	0	2	1	1	1	1	1	0	0	1
529	0	2	1	0	0	1	1	1	1	2	0	0	1	1	1	0	0	0	2	0	0	0	1	0	1	1	0	0	2	1	2	0	1	2	0	2	1	0	0	1	1	0	0	0	0	1	0	0	1
530	0	1	2	0	1	2	0	0	2	2	0	1	1	0	0	0	0	0	2	1	1	0	2	0	0	0	0	1	2	2	0	1	1	0	0	2	1	1	0	0	1	0	0	0	0	1	0	0	0
531	0	2	0	0	0	0	1	2	0	0	1	0	1	1	1	0	0	0	2	1	1	0	2	0	0	0	0	0	2	1	0	0	0	1	1	2	1	0	0	0	2	1	0	0	2	0	0	1	2
532	0	2	1	0	0	0	2	2	0	1	0	2	2	2	2	0	0	1	1	1	1	0	2	0	0	0	0	1	1	0	1	1	0	1	0	1	2	0	0	0	2	0	0	1	1	1	0	0	1
533	1	1	1	0	0	1	0	0	2	2	0	0	1	1	1	0	0	1	1	1	1	0	2	0	0	0	0	1	2	0	1	1	1	0	0	2	1	1	1	0	0	1	0	0	1	1	0	0	1
534	0	2	1	0	0	1	1	1	1	2	0	1	2	1	1	0	0	1	1	1	1	0	0	1	1	1	0	0	2	2	1	2	1	1	0	2	1	0	0	0	0	1	1	0	1	1	0	1	1
535	1	1	1	0	0	2	2	2	0	0	0	1	2	1	1	1	1	0	2	1	1	0	1	1	1	1	0	0	1	1	1	1	1	0	0	2	2	0	0	0	2	1	1	0	1	1	0	0	1
536	1	2	1	0	0	0	1	2	0	0	1	1	1	0	0	1	0	1	1	1	0	0	0	0	0	1	0	0	2	1	1	0	0	0	1	2	2	0	0	0	1	0	0	0	1	0	0	0	0
537	0	1	1	0	0	1	1	2	0	0	1	0	1	1	1	0	1	0	2	1	1	0	2	0	0	1	0	0	2	1	0	1	1	0	0	1	1	1	1	0	0	0	0	2	0	2	0	1	1
538	0	1	0	0	0	1	1	1	1	2	0	1	1	0	0	0	0	0	2	1	1	0	2	0	0	0	0	0	2	2	0	1	1	0	0	1	1	0	0	1	1	0	0	0	0	2	0	0	1
539	0	2	0	0	0	0	0	1	0	0	1	1	1	0	0	1	1	0	2	1	1	0	2	0	0	0	0	1	2	0	1	0	0	0	0	2	1	0	1	0	1	0	0	1	0	1	0	0	2
540	0	0	2	0	1	1	2	2	1	1	0	1	1	0	0	1	0	1	1	1	0	0	2	0	0	0	0	0	2	2	1	1	0	0	0	2	0	0	1	1	0	1	1	0	2	1	0	0	0
541	0	1	1	0	1	1	0	0	1	1	2	0	0	0	0	0	0	1	1	2	1	1	2	0	0	0	0	0	2	1	0	1	1	2	0	1	1	0	0	0	1	0	0	1	0	1	0	1	2
542	0	1	0	0	0	1	0	1	1	1	0	0	1	1	2	0	0	0	2	0	0	0	2	0	0	0	0	1	1	1	2	2	2	0	0	0	1	0	0	2	0	1	1	0	0	0	0	1	1
543	0	2	1	0	0	2	2	2	0	0	2	1	2	1	1	1	0	1	1	1	0	0	1	1	1	1	0	0	2	1	0	1	1	1	1	1	0	0	0	1	1	0	0	0	1	0	0	0	1
544	0	0	2	0	1	2	0	0	2	2	0	0	1	1	0	0	0	1	1	0	0	0	2	0	0	0	0	1	1	1	1	2	2	0	0	1	2	0	0	1	1	0	0	0	0	2	0	0	0
545	0	1	1	0	0	1	1	1	1	1	0	0	0	0	0	0	0	2	0	1	1	0	2	0	0	0	0	0	2	2	0	1	1	1	1	1	1	0	0	2	0	1	1	0	0	0	0	0	1
546	0	2	0	0	0	0	1	1	1	1	1	0	1	1	1	0	0	0	2	0	0	0	1	0	0	0	1	0	2	1	1	0	0	1	1	2	1	1	0	0	1	0	0	0	0	0	0	1	1
547	0	0	2	0	1	2	2	2	1	1	1	1	1	0	0	1	0	0	2	0	0	0	1	0	0	0	0	0	2	1	1	0	0	2	1	1	1	1	1	0	0	0	0	0	0	1	1	0	1
548	0	1	1	0	1	1	1	1	1	1	0	0	0	0	0	0	0	1	1	0	0	0	0	0	0	0	0	1	1	1	2	2	1	0	0	1	1	0	0	1	1	1	1	0	1	0	0	1	2
549	1	1	1	1	1	2	2	2	0	0	0	0	0	0	0	0	0	1	1	1	0	0	2	0	0	0	0	0	2	2	0	2	1	0	0	1	2	0	0	0	1	0	0	0	2	2	0	0	0
550	0	0	2	0	0	1	1	2	0	1	0	0	1	0	0	0	0	0	2	0	0	0	1	0	0	0	0	2	1	1	1	2	2	0	0	0	2	0	0	0	2	0	0	1	0	1	0	0	1
551	0	1	1	0	0	1	0	0	2	2	0	1	1	0	0	1	0	2	0	0	0	0	2	0	0	0	1	1	1	0	1	1	1	1	0	2	2	0	0	0	2	1	1	1	1	2	0	0	2
552	0	0	2	0	2	2	2	2	1	1	1	0	0	0	0	0	0	1	1	1	1	0	2	0	0	0	0	1	2	1	2	2	2	0	0	1	1	0	0	0	0	1	1	0	1	1	0	0	0
553	0	1	1	0	0	1	1	2	0	0	1	0	1	1	1	0	1	2	1	1	1	0	1	0	0	0	0	1	2	1	2	1	1	0	0	2	2	0	0	1	0	0	0	0	0	1	0	0	0
554	1	0	2	0	1	2	1	1	0	0	1	0	0	0	0	0	0	1	1	0	0	0	2	1	1	2	1	1	2	0	1	1	1	0	0	2	2	0	0	1	1	0	0	1	1	1	0	1	1
555	0	0	2	0	0	1	0	0	2	2	0	0	0	0	0	0	0	0	2	1	0	0	2	0	0	0	0	0	2	2	0	1	1	0	0	1	1	0	0	1	1	1	1	0	1	1	0	0	0
556	0	1	1	0	0	0	2	2	0	1	0	0	0	0	0	0	0	0	1	0	0	0	2	0	1	1	0	0	1	1	1	2	2	0	0	2	1	0	0	0	2	1	0	0	0	0	0	0	0
557	0	1	1	0	0	1	0	0	2	2	0	0	0	0	0	0	0	0	1	1	1	1	2	0	0	0	1	0	2	1	0	1	1	0	1	1	2	0	0	1	1	0	0	0	0	0	0	0	2
558	0	0	2	0	0	1	0	0	2	2	0	1	1	1	1	0	0	1	1	1	0	0	2	0	0	0	0	1	2	1	1	1	1	1	1	1	1	0	0	2	0	0	0	0	0	1	0	0	2
559	0	2	0	0	0	0	1	1	1	1	2	0	1	0	0	0	0	2	0	2	0	0	1	1	1	1	0	0	2	1	0	1	1	1	0	0	0	0	1	1	0	0	0	0	0	0	0	0	0
560	1	1	1	0	0	1	2	2	0	0	2	1	2	2	2	0	0	0	2	1	0	1	2	0	0	0	0	1	1	1	1	1	0	2	2	2	1	0	0	2	0	0	0	0	1	0	0	0	1
561	0	2	1	0	0	1	0	1	2	2	0	0	1	1	1	0	0	1	1	0	0	0	0	1	1	1	0	0	1	1	0	1	1	0	0	1	1	0	1	0	1	1	1	0	1	2	0	0	1
562	1	2	0	0	0	1	0	0	2	2	0	0	0	0	0	0	1	2	1	0	0	0	2	0	0	0	0	0	1	0	1	1	0	1	1	1	1	0	0	0	2	1	0	0	2	1	0	0	0
563	0	1	2	0	0	1	0	0	2	2	0	0	1	1	1	0	0	1	1	0	0	0	1	1	1	1	0	0	2	2	0	1	1	0	0	1	1	0	0	1	1	0	0	0	0	1	0	0	0
564	0	0	2	0	1	2	2	2	0	0	0	0	0	0	0	0	0	2	0	1	1	0	1	0	0	0	0	1	2	1	2	1	1	0	0	2	2	0	0	0	2	1	1	1	0	1	0	0	0
565	0	1	1	0	0	1	0	1	1	1	0	0	0	0	0	0	0	1	1	0	0	0	2	0	0	0	0	1	2	1	1	1	1	1	1	2	2	0	0	1	1	2	1	0	1	0	0	1	2
566	0	1	1	0	0	1	2	2	0	0	2	1	2	1	1	0	0	0	2	0	0	0	2	0	0	0	0	0	1	0	1	1	1	0	1	2	1	0	0	0	2	0	0	0	0	0	0	0	2
567	1	1	1	0	0	1	0	0	2	2	0	1	1	1	1	0	0	0	2	0	0	0	0	0	0	0	0	1	2	2	0	1	1	0	0	1	1	1	0	1	0	0	0	0	0	2	0	1	2
568	0	2	1	0	0	1	1	1	1	2	0	0	1	0	0	0	0	2	0	2	2	0	2	0	0	0	0	1	2	2	1	2	2	0	0	1	2	0	0	1	1	0	0	0	0	0	0	0	0
569	1	0	1	0	0	1	2	2	1	1	0	0	0	0	0	0	0	1	1	1	0	0	0	0	1	1	0	0	2	1	0	2	2	0	0	0	2	0	0	0	2	0	0	0	0	1	0	0	0
570	0	1	2	0	0	1	2	2	1	1	0	0	0	0	0	0	0	0	2	0	0	0	2	0	0	0	0	1	2	2	1	1	1	0	0	1	1	0	0	2	0	1	1	0	1	2	0	1	2
571	0	1	1	0	0	1	1	1	1	1	0	0	0	0	0	0	0	1	1	1	0	0	2	0	1	1	0	1	1	1	1	1	1	2	1	2	1	1	0	1	1	0	0	0	1	0	0	0	0
572	0	2	0	0	0	0	2	2	0	1	1	0	1	1	1	0	0	0	1	0	0	0	2	0	0	0	0	0	2	1	0	0	0	0	0	2	1	0	0	1	1	0	0	0	0	0	0	0	1
573	0	1	1	0	0	0	1	0	1	1	1	0	0	0	0	0	1	2	0	2	2	0	1	0	0	0	1	0	1	0	1	0	0	0	0	2	2	0	0	1	1	1	1	0	1	0	0	0	1
574	0	2	1	0	0	0	2	2	0	1	0	0	0	0	0	0	0	0	2	1	1	0	2	0	0	0	0	0	2	2	1	1	1	1	1	2	2	0	0	1	1	0	0	0	1	0	0	0	0
575	1	2	0	0	0	1	2	2	1	1	0	0	0	0	0	0	0	0	2	0	0	0	2	0	0	0	0	1	0	0	2	2	1	1	0	1	1	0	0	0	1	0	0	0	1	0	0	1	0
576	0	2	0	0	0	0	1	2	0	0	1	1	1	0	0	1	0	1	1	0	1	0	2	0	0	0	0	1	1	1	2	1	1	0	0	2	1	1	0	1	1	1	1	0	0	0	0	1	1
577	0	1	2	0	0	2	2	2	0	1	0	0	1	1	1	0	1	0	2	1	1	0	2	0	0	0	0	0	2	0	0	1	2	1	0	1	1	0	0	1	1	0	0	0	0	1	0	0	1
578	0	0	2	0	0	1	2	2	0	1	1	0	1	1	1	0	0	1	1	0	0	0	2	0	0	0	0	0	2	0	0	1	1	0	0	1	1	0	0	0	2	1	1	0	1	1	0	1	2
579	1	1	2	0	0	0	0	0	2	2	0	0	0	0	0	0	0	0	1	0	0	0	2	0	0	0	1	1	2	1	0	0	1	0	0	2	1	0	0	1	1	0	0	1	1	1	0	0	1
580	0	0	2	0	2	2	1	1	1	1	1	1	1	0	0	1	0	0	1	0	0	0	2	0	0	0	0	1	1	1	1	1	1	0	0	2	2	0	0	1	0	0	0	1	0	1	0	0	2
581	0	1	1	0	0	1	1	2	0	1	0	0	0	0	0	0	1	2	0	1	1	0	1	1	1	1	0	1	2	2	0	0	0	1	1	2	1	0	1	0	1	0	0	0	0	1	0	0	1
582	0	1	1	0	0	1	0	0	2	2	0	0	0	0	0	0	0	1	1	1	1	0	2	0	1	1	0	0	2	1	1	1	1	1	1	1	2	0	0	0	1	0	0	1	0	1	0	2	2
583	0	1	2	0	0	2	1	2	0	0	1	1	2	1	1	0	0	2	0	1	0	0	2	0	0	0	1	1	1	0	1	0	0	0	0	2	0	0	0	1	0	1	1	0	1	1	0	0	1
584	1	1	1	0	0	1	1	1	1	1	0	0	0	0	0	0	0	1	2	1	1	0	2	0	0	1	0	0	2	2	1	1	0	1	1	2	1	1	1	0	0	0	0	1	0	0	0	0	0
585	0	2	0	0	0	0	1	1	0	0	2	0	0	0	0	0	0	1	1	0	0	0	2	0	0	0	1	0	2	0	0	1	2	0	1	2	1	1	0	1	1	0	0	0	0	1	1	0	1
586	0	0	2	0	0	1	1	2	0	0	0	0	2	2	2	0	0	1	1	1	1	1	2	0	0	0	1	1	2	1	0	0	0	0	0	2	1	0	0	1	1	0	0	0	1	1	0	0	0
587	0	1	1	0	0	1	1	1	0	0	1	0	0	0	0	0	0	1	2	0	0	0	2	0	0	1	0	0	2	2	0	0	0	0	0	1	1	0	0	1	0	0	0	0	0	2	0	0	1
588	0	0	2	0	1	2	1	1	1	2	0	0	2	2	2	0	0	1	1	1	1	0	2	0	0	0	0	1	1	0	1	0	1	1	0	1	1	0	0	1	1	0	0	0	1	0	0	0	1
589	0	2	0	0	0	1	1	1	1	1	0	1	1	0	0	1	0	0	2	0	0	0	2	0	0	0	0	0	2	2	1	1	1	0	0	1	1	0	0	2	0	1	1	0	0	0	0	0	0
590	0	2	0	0	0	0	2	2	0	1	1	1	1	1	1	0	0	1	2	1	1	0	2	0	0	0	0	0	1	0	1	1	0	0	1	2	2	0	0	1	1	0	0	1	0	0	0	2	2
591	0	1	1	0	0	0	1	2	1	1	0	1	1	0	0	0	0	2	1	0	0	0	2	0	0	0	0	1	2	2	0	0	1	1	0	2	1	0	1	0	1	2	1	0	1	0	0	0	1
592	0	2	0	0	0	0	1	1	1	2	0	1	1	0	1	0	0	0	2	0	0	0	2	0	0	0	0	0	2	2	1	2	1	0	0	1	1	0	0	0	1	0	0	1	1	0	0	0	1
593	0	0	2	0	0	1	1	1	0	0	0	0	0	0	0	0	1	1	1	1	1	0	0	1	1	1	0	1	2	0	1	0	1	2	0	2	0	0	0	1	1	0	1	0	1	1	0	0	2
594	0	1	1	0	0	2	0	0	2	2	0	1	1	0	0	1	1	0	2	1	1	0	2	0	0	0	0	1	2	1	1	0	0	0	0	2	2	0	0	0	1	0	0	0	0	2	0	0	1
595	0	1	1	0	0	1	0	0	2	2	0	0	0	0	0	1	0	1	1	1	0	0	2	0	0	0	0	1	2	1	2	0	0	0	0	1	2	0	0	0	1	0	0	0	0	0	0	0	0
596	0	2	1	0	0	0	2	2	0	1	0	1	1	0	0	1	0	1	1	1	1	0	1	1	0	0	0	0	2	2	1	1	1	0	0	2	1	0	0	1	1	1	1	0	0	1	0	0	2
597	1	1	1	0	0	0	0	0	2	2	0	0	0	0	0	0	0	0	2	1	1	0	2	0	0	0	0	0	2	1	0	2	1	1	1	2	2	0	0	2	0	0	0	0	0	2	0	0	2
598	0	0	2	0	2	2	2	2	0	1	0	0	1	1	2	0	0	2	0	1	1	0	2	0	0	0	0	0	1	1	1	2	1	0	0	1	1	0	0	0	1	0	0	0	1	0	0	0	0
599	0	2	1	0	0	0	0	0	2	2	0	0	1	1	1	0	0	1	2	1	1	0	2	0	1	1	0	1	2	2	1	2	1	2	0	2	1	1	0	0	1	1	0	0	1	1	0	0	2
600	0	1	0	0	0	0	1	1	2	2	0	1	1	1	1	0	0	2	0	0	0	0	1	0	0	0	0	0	2	2	1	1	2	0	0	2	2	1	0	0	1	1	1	0	1	2	0	0	1
601	0	2	0	0	1	1	1	1	2	2	0	0	0	0	0	0	0	0	2	0	0	0	2	0	1	1	0	2	0	0	2	2	1	0	0	1	2	0	0	0	1	0	0	0	0	1	0	0	2
602	0	0	2	0	1	2	1	1	0	0	0	1	2	1	1	1	0	0	2	0	0	0	2	0	0	0	0	0	2	0	0	0	1	2	0	2	1	1	0	0	1	0	0	0	1	0	0	0	1
603	0	0	2	0	0	1	2	2	0	0	1	0	1	1	1	0	0	0	2	1	1	0	1	1	1	1	0	1	2	2	0	0	0	0	0	2	1	0	0	1	1	0	0	0	0	1	0	2	2
604	0	0	2	0	1	1	2	2	0	0	1	1	1	0	0	0	0	1	0	2	2	0	1	0	0	0	0	0	2	0	0	2	2	0	0	1	1	0	0	0	1	0	0	0	0	1	0	0	1
605	0	1	2	0	1	2	2	2	0	0	1	0	1	0	0	0	0	1	1	0	0	0	2	0	0	0	0	0	2	2	1	1	1	1	1	1	1	0	0	0	1	0	0	0	1	1	0	0	1
606	1	1	1	0	0	0	1	1	1	1	1	0	1	1	1	0	0	1	0	1	1	0	1	1	1	1	0	0	2	2	1	1	0	0	0	2	1	1	0	0	1	0	1	0	1	0	0	0	0
607	0	1	2	0	0	1	0	0	2	2	0	0	0	0	0	0	0	0	1	0	0	0	2	0	0	0	0	0	2	2	0	1	0	0	0	1	1	0	0	1	0	0	0	0	1	0	0	0	1
608	0	1	2	0	0	2	2	2	1	1	0	0	0	0	0	0	0	2	0	0	0	0	2	0	0	0	1	2	2	1	1	1	1	1	0	2	2	0	0	0	2	0	0	1	0	1	0	0	0
609	0	0	2	0	1	2	1	1	1	1	2	1	1	1	1	0	0	2	0	1	0	1	1	0	0	0	0	0	2	2	0	1	1	1	1	2	1	0	0	1	1	1	1	0	1	2	0	0	1
610	0	0	2	0	1	2	1	1	0	0	2	0	0	0	0	0	0	1	1	0	0	1	1	0	0	0	0	0	2	1	1	0	0	0	0	1	2	0	0	0	2	0	0	0	0	1	0	1	2
611	0	1	1	0	1	1	1	1	1	1	0	0	1	1	1	0	0	0	2	1	0	0	2	0	0	0	0	0	2	1	1	1	0	2	1	1	1	1	1	0	0	1	1	0	1	0	0	0	1
612	0	2	1	0	0	1	1	2	0	1	0	0	0	0	0	0	0	2	0	0	0	0	2	0	0	0	0	1	2	2	0	2	2	1	0	0	2	0	1	0	1	1	1	1	0	1	0	0	0
613	0	2	1	0	0	0	2	2	0	0	1	1	2	1	2	0	0	1	1	0	0	2	0	0	0	0	0	0	2	2	0	1	1	0	0	2	1	0	0	2	0	0	0	0	0	0	0	0	0
614	0	1	2	0	0	1	1	2	0	0	1	0	1	1	1	0	1	0	2	1	1	0	2	0	0	0	0	0	2	1	0	1	1	0	0	2	1	1	0	0	0	0	0	1	0	0	0	0	0
615	0	2	0	0	0	1	1	2	0	0	0	0	0	0	0	0	1	2	1	1	0	0	2	0	0	0	0	0	2	1	1	0	0	0	0	2	1	0	0	0	2	0	0	0	0	0	0	0	2
616	0	0	1	0	0	1	1	1	0	0	2	1	2	1	1	1	0	1	1	1	1	1	2	0	0	0	0	1	2	0	1	1	1	0	1	1	1	1	0	0	0	1	1	0	1	1	0	0	0
617	0	1	2	0	0	2	2	2	0	0	2	0	0	0	0	0	0	0	1	1	1	0	2	0	0	0	0	0	2	2	1	1	2	1	0	1	2	0	0	1	1	1	0	0	1	2	0	0	1
618	0	1	1	0	0	1	2	2	0	1	1	1	2	2	2	0	0	1	1	1	1	0	1	1	1	1	0	0	2	2	0	1	0	1	2	2	2	0	0	0	2	0	0	0	1	1	0	0	2
619	1	2	0	0	0	0	0	0	1	1	0	0	1	1	1	0	0	2	0	2	0	0	1	0	0	0	0	0	2	1	1	0	1	1	0	1	0	2	0	0	0	1	1	0	1	0	0	0	1
620	0	1	0	0	0	0	0	0	1	1	1	0	0	0	0	0	0	1	1	0	0	0	2	0	0	0	0	2	1	0	2	2	2	0	0	2	1	0	0	1	1	0	1	0	1	0	0	0	1
621	1	0	2	0	0	2	1	2	0	0	1	0	1	0	0	0	0	0	2	0	0	0	2	0	1	1	0	1	2	2	0	1	1	0	0	2	1	0	0	0	1	0	0	0	0	0	0	0	0
622	0	2	1	0	0	0	0	1	1	1	1	0	1	1	1	0	0	1	1	0	0	0	2	0	0	0	0	1	1	1	2	0	0	1	1	2	2	0	0	0	2	1	1	0	1	1	0	0	1
623	0	1	1	0	0	1	1	1	2	2	0	0	1	0	0	0	1	0	2	1	1	0	2	0	1	1	0	0	2	2	0	1	2	0	0	1	1	0	0	2	0	0	0	0	0	1	0	1	1
624	1	1	2	0	1	1	1	1	0	0	2	1	1	0	0	1	0	2	0	1	0	0	1	1	1	1	0	0	1	0	1	1	1	0	0	2	0	0	1	1	0	0	0	0	1	0	0	0	0
625	1	0	2	0	1	2	1	1	1	1	1	1	2	1	1	0	0	1	1	1	0	0	1	1	1	1	0	1	2	1	0	1	1	0	0	2	1	0	0	0	2	0	0	0	2	1	0	0	0
626	0	1	1	0	1	1	2	2	1	1	1	0	0	0	0	0	0	1	0	1	1	0	2	0	0	0	0	1	2	2	0	1	1	2	1	2	2	1	1	0	1	1	1	0	1	0	0	0	1
627	0	1	1	0	0	0	0	0	2	2	0	2	2	0	0	1	0	0	2	0	0	0	2	0	0	0	0	0	2	2	0	2	2	0	0	1	1	1	0	0	0	1	1	0	1	0	0	1	0
628	0	1	1	0	0	1	2	2	0	1	1	1	1	0	0	1	0	1	1	1	0	0	2	0	0	0	0	0	2	0	0	2	2	0	0	1	2	0	0	1	1	1	0	0	1	0	0	0	0
629	0	0	2	0	0	1	1	1	0	0	0	0	1	1	1	0	0	1	1	0	0	0	2	0	1	1	0	1	2	1	0	1	0	0	0	2	2	0	0	0	2	1	1	0	1	1	0	0	1
630	0	1	1	0	0	1	1	1	1	2	1	1	1	0	1	0	0	2	0	0	0	0	0	0	0	0	0	1	2	0	1	1	0	0	1	2	1	0	0	2	0	1	1	0	0	0	0	0	1
631	0	2	0	0	0	0	2	2	0	1	0	0	0	0	0	0	0	1	1	1	1	0	2	0	0	0	0	1	2	1	0	0	1	0	0	2	1	1	0	0	1	1	1	0	0	0	0	0	1
632	0	2	1	0	0	0	0	2	0	0	1	2	2	0	0	1	0	0	2	0	0	0	1	1	1	1	0	0	2	2	0	2	1	1	2	2	1	0	0	1	0	0	0	0	0	1	0	0	1
633	0	2	0	0	0	0	1	1	1	1	1	0	2	2	2	0	0	0	2	1	1	0	1	0	1	1	0	0	1	1	0	0	0	0	0	1	2	0	0	1	1	0	0	0	1	0	0	0	0
634	0	1	2	0	0	0	1	1	2	2	0	0	0	0	0	0	1	2	0	1	1	0	2	0	0	0	0	0	2	1	0	2	2	0	0	0	2	0	0	1	1	0	1	0	1	0	0	0	1
635	0	2	0	0	0	0	1	1	1	1	0	1	2	1	1	0	0	2	0	1	1	0	2	0	0	0	0	1	2	2	1	2	2	1	0	0	1	0	0	2	0	0	0	0	0	0	0	1	2
636	0	1	2	0	0	1	2	2	0	0	0	0	0	0	0	0	0	0	2	0	0	0	2	0	0	0	0	1	2	1	1	0	0	1	1	1	1	0	0	0	1	0	0	0	0	1	0	0	0
637	0	0	2	0	2	2	1	1	1	1	1	1	1	0	0	1	0	2	0	1	0	1	2	0	0	0	0	1	1	1	1	0	0	1	1	2	1	1	0	0	0	0	0	0	0	1	0	0	1
638	0	1	2	0	0	1	1	1	1	1	0	1	2	1	1	0	0	0	1	0	0	0	1	1	1	1	1	0	2	1	0	1	2	0	0	2	2	0	0	1	1	0	0	0	0	0	0	0	1
639	0	1	1	0	0	1	1	2	0	0	0	0	0	0	0	0	0	0	2	1	1	1	2	0	0	0	0	2	2	1	1	1	1	0	0	2	1	1	0	0	1	0	0	0	1	0	0	0	1
640	1	1	1	0	0	2	1	2	0	1	0	0	2	1	1	0	1	2	0	1	1	0	2	0	0	0	0	1	2	0	1	1	0	1	0	1	2	0	0	1	1	1	1	0	1	0	0	0	1
641	0	2	1	0	0	1	1	2	0	0	1	0	1	1	1	0	0	0	2	1	1	0	2	0	0	0	0	0	2	2	0	2	2	1	0	0	1	0	0	1	1	0	0	1	0	0	0	0	0
642	1	2	1	0	0	1	0	1	1	1	0	1	1	1	1	0	1	0	2	1	1	0	2	0	1	1	0	1	2	1	1	0	0	0	0	2	0	1	0	1	0	0	0	0	0	1	0	0	1
643	0	1	2	0	0	2	1	2	0	0	0	1	0	0	0	0	0	1	1	1	1	0	1	1	1	1	0	1	2	1	1	0	0	0	1	2	1	0	0	2	0	0	0	0	0	0	0	1	2
644	0	2	1	0	0	1	1	1	1	2	1	2	2	1	2	0	0	1	1	1	0	0	0	0	1	1	0	1	1	1	1	2	2	0	0	1	1	0	0	2	0	2	2	0	2	0	0	0	2
645	1	1	1	1	0	1	2	2	0	0	0	0	1	1	1	0	0	2	0	2	1	0	2	0	0	0	0	1	2	0	1	1	1	0	0	1	0	0	1	0	0	0	0	1	1	0	0	0	1
646	0	1	2	0	0	1	1	1	1	1	1	1	1	0	0	1	0	1	0	1	1	0	2	0	0	0	0	0	2	2	0	2	1	1	1	2	2	0	0	1	0	0	0	1	0	1	0	0	0
647	0	2	0	0	1	1	1	1	1	1	0	1	2	2	2	0	0	2	0	2	2	0	2	0	0	0	0	0	2	2	1	0	1	2	0	2	2	0	0	0	1	1	1	0	1	0	0	0	0
648	0	2	0	0	0	1	2	2	0	1	0	0	1	1	1	0	0	0	1	1	1	1	2	0	0	0	0	0	2	1	0	1	1	0	0	1	1	0	0	1	1	0	0	0	0	1	0	1	0
649	0	1	2	0	0	0	0	0	2	2	0	1	2	2	2	0	0	1	1	1	1	0	1	0	0	0	0	0	1	1	1	2	1	1	0	1	0	1	0	1	0	0	0	0	0	1	0	0	1
650	0	0	2	0	0	2	2	2	0	0	0	0	0	0	0	0	0	2	0	1	1	0	2	0	0	0	0	0	2	2	0	1	2	1	0	1	1	0	1	0	1	1	1	0	1	2	0	2	2
651	1	1	2	0	0	2	2	2	0	1	0	1	2	1	1	1	0	1	1	0	0	0	1	1	1	1	0	1	1	0	1	2	2	0	0	2	1	1	0	0	1	1	1	0	0	1	0	0	1
652	0	2	0	0	0	1	1	1	0	0	0	0	1	1	1	0	0	1	1	0	0	0	1	1	1	1	0	0	1	1	1	2	1	1	2	2	2	0	0	0	1	1	1	0	2	2	0	0	1
653	0	2	1	0	0	2	1	1	1	1	0	1	2	1	2	0	0	1	1	0	0	0	2	0	0	0	0	0	2	2	0	2	1	0	0	2	0	0	0	2	0	1	1	0	1	0	0	0	0
654	1	1	2	0	0	0	2	2	0	1	1	0	1	1	1	0	0	0	2	0	0	0	1	0	1	1	1	0	2	1	0	0	0	0	0	2	1	0	0	2	0	0	0	0	0	2	0	1	1
655	0	0	2	0	1	2	1	1	1	2	0	0	1	1	1	0	0	1	1	0	0	0	2	1	1	2	0	0	1	1	0	1	1	0	0	1	1	0	0	0	1	0	0	0	0	1	0	1	0
656	0	1	1	0	1	1	2	2	0	0	1	0	0	0	0	0	0	1	1	1	0	1	1	0	0	0	0	1	1	0	1	2	1	0	0	1	1	0	1	0	1	0	0	0	0	0	0	0	0
657	0	0	1	0	0	1	2	2	0	0	0	0	1	1	1	0	1	1	1	1	1	0	2	0	0	0	0	0	2	1	2	0	1	1	0	2	2	0	0	0	2	1	1	0	1	1	0	0	2
658	1	2	1	0	0	2	2	2	0	1	0	0	1	1	1	0	0	2	0	1	1	0	2	0	0	0	1	2	2	1	1	0	0	0	0	1	1	0	0	1	1	1	1	0	1	0	0	0	0
659	0	1	1	0	0	2	1	1	1	1	0	0	1	1	1	0	0	2	0	0	0	0	2	0	0	0	0	0	2	2	1	2	2	0	0	2	1	0	1	0	1	1	0	0	0	0	0	0	1
660	0	1	2	0	0	1	0	0	2	2	0	0	0	0	0	0	0	1	1	2	1	0	2	0	0	0	0	0	2	2	1	0	1	0	0	2	2	0	0	2	0	1	1	0	1	1	0	0	1
661	0	1	1	0	0	1	2	2	0	1	1	0	1	1	1	0	0	0	2	0	0	0	2	0	1	1	0	0	1	1	2	0	0	0	0	2	2	0	0	0	2	0	0	0	0	0	0	0	1
662	0	1	2	0	0	1	1	1	1	1	1	0	1	1	1	0	0	0	2	0	0	0	1	1	1	1	0	0	2	1	1	0	0	0	0	2	1	0	0	0	2	1	1	0	1	0	0	0	1
663	0	1	1	0	1	1	2	2	0	0	0	0	2	2	2	0	0	1	1	1	0	0	2	0	1	1	0	2	1	0	2	1	1	0	0	1	2	0	0	0	2	0	0	0	0	1	0	0	1
664	0	1	2	0	0	0	0	0	2	2	0	0	1	2	1	0	0	0	2	1	1	1	2	0	0	0	0	2	0	0	2	2	2	1	0	0	1	0	0	1	1	0	0	0	0	0	0	0	1
665	0	1	1	0	0	2	1	1	1	1	0	0	1	0	0	0	0	1	1	2	1	0	2	0	0	0	0	0	2	2	0	0	0	0	0	2	1	0	0	0	2	0	0	0	0	1	0	0	1
666	0	2	0	0	0	0	1	2	0	0	1	0	2	0	0	0	0	2	0	1	1	0	2	0	0	0	1	1	2	1	0	2	2	0	0	0	1	1	0	0	2	0	0	0	0	1	0	0	0
667	0	1	1	0	0	2	0	0	2	2	0	1	1	0	0	1	0	0	2	1	1	0	2	0	0	0	0	0	2	0	1	1	2	0	0	1	2	0	0	2	0	0	0	0	0	0	0	0	0
668	0	2	1	0	0	1	2	2	0	1	1	2	2	1	1	1	0	1	1	1	0	0	1	0	0	0	0	1	2	2	1	2	2	0	0	1	2	0	0	0	2	0	0	1	0	0	0	0	0
669	1	1	1	0	0	0	1	1	0	0	1	1	1	0	0	1	0	1	1	0	0	0	1	1	1	1	0	1	1	1	1	1	1	2	0	1	2	0	0	2	0	1	0	0	2	0	0	0	1
670	0	1	1	0	0	1	2	2	0	2	1	0	1	1	1	0	0	0	2	0	0	0	2	0	0	0	0	1	1	1	1	2	2	0	1	1	2	0	0	1	1	1	0	0	1	0	0	0	1
671	0	1	2	0	1	2	1	1	1	1	1	1	1	0	0	1	0	1	2	1	1	0	0	0	0	0	0	0	2	0	0	2	2	0	0	0	1	0	0	1	1	1	0	0	1	0	0	0	0
672	0	1	1	0	1	2	0	1	1	1	1	0	2	1	1	0	0	0	1	0	0	0	2	0	0	0	0	0	2	1	1	1	1	0	0	1	2	0	0	1	0	2	2	0	1	1	0	0	0
673	0	1	1	0	1	1	1	1	1	1	1	2	2	1	1	1	0	1	1	1	0	0	2	0	1	1	0	0	2	1	1	1	0	2	2	2	1	0	0	2	0	2	2	0	2	1	0	0	2
674	0	1	1	0	1	1	0	1	1	1	0	0	0	0	0	0	0	0	2	0	0	0	2	0	2	2	0	0	1	1	2	1	2	0	1	2	1	0	0	0	2	0	0	0	1	0	0	1	1
675	0	1	1	0	0	1	1	1	1	1	1	0	0	0	0	0	0	1	1	1	0	0	2	0	0	0	0	1	1	1	2	1	1	0	0	1	1	0	0	0	0	0	0	0	1	1	0	0	1
676	0	0	2	0	1	2	0	0	2	2	0	1	1	0	1	0	0	0	2	0	0	0	2	0	0	0	0	0	2	2	1	1	2	1	0	1	1	0	1	0	0	1	1	0	0	1	0	0	1
677	0	1	2	0	0	0	1	2	0	0	0	0	0	0	0	0	0	2	0	1	0	0	1	0	0	0	0	1	0	0	2	1	1	0	1	2	1	1	0	0	2	0	0	0	1	0	0	0	1
678	0	0	2	0	0	1	1	1	1	1	1	0	0	0	0	0	0	1	0	0	0	0	2	0	0	0	0	1	1	1	1	1	1	0	0	2	1	0	1	0	1	0	0	0	0	0	0	0	1
679	0	2	1	0	0	0	1	1	0	0	2	0	1	1	1	0	0	2	0	1	0	0	2	0	0	0	1	1	2	2	0	1	0	1	0	1	2	0	0	1	1	1	1	0	1	0	0	0	0
680	1	1	2	0	0	0	1	1	1	1	0	0	0	0	0	0	0	1	1	0	0	0	1	1	1	1	0	1	2	1	2	2	2	0	0	1	2	1	0	0	1	0	0	1	0	1	0	0	1
681	1	2	2	0	0	1	0	0	2	2	0	0	0	0	0	0	0	0	2	0	0	0	2	0	0	0	1	0	2	1	0	2	1	1	1	1	1	0	0	0	2	0	0	0	0	0	0	1	2
682	1	2	0	0	0	0	0	0	2	2	0	0	0	0	0	0	0	1	1	1	1	0	1	0	1	1	0	1	2	1	0	1	1	2	2	2	2	0	0	1	1	0	0	0	0	0	0	1	1
683	1	1	2	0	0	1	2	2	0	0	1	2	2	1	2	0	0	0	2	1	1	0	2	0	0	0	1	0	2	0	0	2	1	0	1	2	1	1	0	1	1	0	0	0	0	1	0	0	0
684	0	1	2	0	0	2	1	2	0	1	0	1	2	1	1	1	0	1	1	1	1	0	1	0	0	0	0	0	1	1	1	1	0	0	0	1	1	0	0	1	0	0	0	1	1	0	0	0	0
685	0	0	2	0	0	1	1	0	1	1	1	0	0	0	0	0	0	0	1	1	1	0	2	0	0	0	0	0	2	2	0	1	1	0	0	2	1	0	0	1	1	1	0	0	2	0	0	0	1
686	1	0	2	0	0	2	0	0	1	1	1	1	1	0	0	1	0	0	2	0	0	0	2	0	0	0	0	0	2	1	1	2	2	0	1	2	1	0	0	1	1	0	0	0	1	0	0	0	2
687	0	0	2	0	1	2	1	1	1	1	1	1	1	2	2	0	0	2	0	1	1	0	1	1	1	1	0	1	2	1	2	2	2	1	0	0	2	0	0	1	0	1	0	0	1	0	0	1	2
688	1	2	1	0	0	1	2	2	0	0	1	0	2	2	2	0	0	1	1	0	0	0	2	0	0	0	0	0	2	2	1	1	1	0	0	2	2	0	0	0	2	0	0	1	0	1	0	0	0
689	0	0	2	0	1	2	2	2	1	1	1	0	0	0	0	0	0	0	2	1	1	0	0	0	0	1	1	1	2	1	0	1	1	0	0	1	0	1	0	1	0	1	0	0	1	0	0	0	1
690	0	0	2	0	0	1	2	2	0	1	1	0	0	0	0	0	0	1	1	2	1	0	2	0	1	1	0	0	2	2	1	2	1	0	1	2	1	0	0	0	2	1	1	0	1	1	0	1	1
691	0	2	0	0	0	0	1	1	1	1	2	0	1	0	0	0	0	2	0	2	0	0	1	0	0	0	0	0	2	2	2	0	0	0	0	1	2	0	0	0	2	0	0	0	0	0	0	0	0
692	0	1	1	0	0	1	2	2	0	1	0	0	0	0	0	0	0	0	1	0	0	0	2	0	0	0	0	0	2	1	0	1	1	0	0	1	1	0	0	0	1	1	1	0	1	2	0	0	2
693	0	1	0	0	0	1	0	0	2	2	0	1	1	0	1	0	0	0	2	0	0	0	2	0	0	0	0	0	2	2	0	2	1	0	0	1	1	0	0	0	1	0	0	1	0	1	0	1	1
694	0	1	1	0	0	1	0	1	1	1	0	0	0	0	0	0	0	0	2	0	0	0	1	1	1	1	0	1	1	1	2	0	0	0	0	2	1	0	0	0	2	0	0	0	1	1	0	0	1
695	0	1	1	0	1	1	0	0	2	2	0	0	1	1	1	0	0	0	2	0	0	0	0	0	0	0	0	0	2	1	0	1	1	0	0	1	0	0	0	1	0	1	1	0	1	0	0	0	0
696	0	0	2	0	1	2	2	2	1	1	0	0	2	1	1	0	0	1	1	1	1	0	2	0	1	1	0	1	2	1	2	0	0	0	0	2	1	0	0	0	0	1	1	0	1	1	0	0	0
697	0	0	2	0	0	1	1	1	1	1	2	1	1	0	0	1	0	0	2	1	1	0	2	0	0	0	1	0	1	0	1	1	1	0	0	1	1	0	0	0	1	1	0	0	1	0	0	0	2
698	0	1	1	0	1	1	0	1	1	1	0	0	2	2	2	0	0	2	0	0	0	1	2	0	0	0	0	0	2	1	1	1	1	1	1	1	0	0	0	1	1	0	0	0	0	1	0	0	1
699	1	2	0	0	0	0	0	0	1	1	0	2	2	2	2	0	1	0	2	1	1	0	2	0	0	0	0	1	2	2	1	0	0	1	0	1	1	0	0	2	0	1	0	0	2	0	0	0	2
700	1	2	2	0	0	1	0	0	2	2	0	0	1	1	1	0	0	2	0	1	1	1	2	0	0	0	0	0	2	1	0	1	1	0	0	1	1	0	0	0	1	0	0	0	0	0	0	0	0
701	0	1	1	0	0	1	1	2	0	0	1	0	1	1	1	0	0	1	1	0	0	0	1	1	1	1	0	1	2	2	0	0	2	1	0	1	1	0	0	0	0	0	1	0	1	0	0	0	1
702	0	1	1	0	0	1	2	2	0	0	1	0	0	0	0	0	0	1	1	1	1	0	2	0	0	0	0	0	2	0	1	1	0	1	0	1	1	0	0	1	1	0	0	0	0	0	0	0	2
703	0	1	1	0	0	1	0	0	2	2	0	1	1	1	1	0	0	0	2	0	0	0	1	0	0	0	0	0	2	0	0	1	1	1	1	1	1	0	0	0	1	0	0	1	0	1	0	0	0
704	0	1	2	0	0	0	1	1	1	2	0	0	1	1	1	0	0	2	0	0	0	0	1	0	1	1	0	0	2	2	2	0	0	0	0	1	1	0	0	0	1	0	1	0	1	0	0	1	0
705	0	0	2	0	1	2	1	2	1	1	0	0	0	0	0	0	0	1	1	1	1	0	1	0	0	0	0	0	2	1	1	0	0	0	0	2	0	0	1	1	0	0	0	1	0	0	0	0	1
706	0	0	2	0	1	1	0	0	2	2	0	0	0	0	0	0	1	2	1	1	1	0	2	0	0	0	0	1	2	0	1	0	0	0	1	2	1	0	0	0	1	0	0	0	0	0	0	0	1
707	1	1	1	0	0	0	1	1	0	0	2	1	1	1	1	0	0	2	0	2	2	0	2	0	0	0	0	2	2	1	1	0	0	0	0	2	1	0	0	0	2	0	0	0	0	0	0	0	2
708	0	1	2	0	1	2	1	1	1	1	1	0	0	0	0	0	1	2	1	1	0	0	2	0	0	0	0	0	2	1	0	1	0	1	0	2	0	0	0	2	0	0	0	0	0	0	0	0	1
709	0	1	1	0	0	1	1	1	0	1	0	0	1	1	1	0	0	0	2	0	0	0	1	0	0	0	0	1	1	1	1	2	2	0	0	1	1	0	0	1	1	1	1	0	1	1	0	1	1
710	1	0	2	0	0	1	0	2	0	0	1	1	1	0	0	1	0	1	1	0	0	0	2	0	0	0	0	0	2	1	0	0	2	1	0	1	2	0	0	0	2	0	0	0	0	1	0	0	0
711	0	2	1	0	0	0	2	2	0	1	0	1	2	1	1	0	0	0	2	0	0	0	1	1	2	2	0	0	1	1	2	1	0	0	1	2	2	0	0	0	2	0	0	0	0	1	0	1	2
712	0	2	0	0	0	0	1	2	0	0	0	0	0	0	0	0	0	1	1	0	0	0	0	1	1	1	0	0	2	2	0	1	1	0	0	2	1	0	0	2	0	1	1	0	1	1	0	0	0
713	0	2	1	0	0	2	2	2	1	1	0	0	0	0	0	0	0	0	2	0	0	0	2	0	0	1	0	0	2	1	0	1	1	2	1	1	1	0	0	0	2	0	0	0	0	1	0	0	2
714	0	1	1	1	0	1	1	2	0	0	0	0	1	1	1	0	0	1	0	1	1	0	1	0	1	1	0	0	2	2	0	1	1	0	0	1	1	0	0	1	1	0	0	1	0	1	0	0	0
715	0	1	1	0	0	2	0	0	2	2	0	0	0	0	0	0	0	1	1	0	0	1	2	0	0	0	0	1	1	1	1	1	1	0	0	2	1	0	0	1	0	0	0	0	0	1	0	0	1
716	0	1	1	0	0	0	1	2	0	1	0	1	2	2	2	0	1	0	2	1	1	0	1	1	1	1	0	0	2	1	0	1	1	0	0	2	2	0	0	1	1	0	0	0	0	0	0	1	0
717	0	2	1	0	0	1	1	1	1	1	0	0	1	1	1	0	0	1	1	1	1	0	2	0	0	0	0	1	2	2	0	1	0	2	1	1	1	0	0	1	0	0	0	0	1	0	0	0	0
718	0	0	2	0	1	2	1	2	0	0	1	0	2	2	2	0	0	1	1	1	0	0	1	0	0	0	1	0	2	2	0	1	0	2	2	2	0	1	1	0	0	0	0	0	0	0	0	0	1
719	0	1	1	1	0	2	0	0	2	2	0	1	2	2	2	0	0	1	2	0	0	0	1	1	1	1	0	0	2	2	0	1	0	0	0	2	0	1	0	0	0	1	1	0	1	1	0	0	1
720	0	2	2	0	1	1	1	2	1	1	0	0	0	0	0	0	0	1	1	1	1	0	2	0	0	0	0	1	1	1	1	1	1	1	2	2	0	0	0	2	0	1	1	0	0	0	0	0	2
721	1	2	0	0	0	0	1	2	0	1	0	0	1	1	1	0	0	1	1	1	0	0	2	0	1	1	1	1	2	1	0	1	1	0	0	2	2	0	0	0	2	1	0	0	1	0	0	0	0
722	0	0	2	0	0	1	2	2	0	0	0	0	0	0	0	0	0	1	1	0	0	0	2	0	0	0	0	0	2	1	1	0	0	0	1	2	1	0	0	1	1	1	0	0	1	1	0	0	1
723	0	0	1	0	0	1	1	2	0	0	0	1	1	0	0	0	0	1	1	1	1	1	2	0	0	0	0	0	2	0	0	2	2	0	0	1	1	2	0	0	0	0	0	0	1	1	0	0	0
724	1	0	2	0	0	1	2	2	0	1	0	0	0	0	0	0	0	1	1	1	0	0	2	0	1	1	0	0	2	2	0	1	1	0	0	1	2	0	0	0	2	0	0	0	1	1	0	0	1
725	1	0	2	0	1	1	0	0	2	2	0	1	2	1	1	1	0	2	1	0	0	0	2	0	1	1	0	0	2	1	2	1	1	0	0	1	1	1	0	1	1	0	0	0	0	0	0	0	1
726	0	1	1	0	1	1	2	2	0	0	0	2	2	1	1	0	0	1	1	1	1	0	2	0	0	0	0	0	2	0	0	1	0	0	0	2	2	0	0	0	2	2	2	0	1	1	0	0	2
727	1	2	0	0	0	0	1	1	2	2	0	0	1	1	1	0	0	0	2	0	0	1	2	0	1	1	0	0	2	1	0	2	2	0	0	2	1	0	0	0	1	0	0	0	1	0	0	1	1
728	0	0	2	0	2	2	1	1	1	2	1	0	2	1	1	0	0	1	1	1	0	0	2	0	0	0	0	1	2	1	2	0	1	0	0	2	1	0	0	1	1	0	0	0	0	0	0	0	1
729	1	0	2	0	0	2	1	2	1	1	0	0	0	0	0	0	0	0	2	0	0	0	2	0	0	0	0	1	2	2	1	1	1	0	0	1	0	1	0	0	0	0	0	0	0	1	0	0	1
730	0	1	1	0	0	2	2	2	0	1	0	1	1	0	0	1	0	0	2	1	1	0	2	0	0	0	0	1	2	1	1	2	2	0	0	2	2	0	0	0	2	1	1	0	0	0	0	0	0
731	0	1	1	0	0	2	1	1	1	2	1	0	1	1	1	0	0	1	1	0	0	0	1	0	0	0	0	1	1	1	2	2	2	0	0	1	1	0	0	2	0	1	1	0	2	1	0	0	1
732	0	2	0	0	0	0	1	2	0	1	0	1	2	1	1	1	0	2	0	1	1	0	2	0	0	0	0	1	2	1	1	2	2	0	0	1	2	0	0	0	2	0	0	0	0	0	0	0	1
733	0	0	2	0	0	2	1	1	1	1	1	0	0	0	0	0	0	1	1	2	1	0	2	0	0	0	0	0	2	1	0	2	1	1	0	0	0	0	0	2	0	1	0	0	2	0	0	0	1
734	0	0	2	0	0	1	2	2	0	0	2	0	0	0	0	0	0	0	2	1	1	0	2	0	0	0	0	1	2	1	1	1	0	1	1	1	1	0	0	0	1	1	1	0	2	1	0	0	2
735	0	0	2	0	0	2	2	2	0	1	1	0	0	0	0	0	0	1	1	1	1	0	1	0	0	0	0	2	0	0	2	1	2	1	0	1	2	0	0	0	1	0	0	0	0	2	0	0	2
736	0	1	1	0	0	1	2	2	0	0	2	1	1	0	0	0	0	0	1	0	0	0	2	0	0	0	0	0	2	2	0	1	1	0	0	1	1	0	0	2	0	1	1	0	0	0	0	1	2
737	0	1	1	0	0	1	2	2	1	1	0	0	1	1	1	0	0	0	2	0	0	0	2	0	2	2	0	0	2	1	1	2	2	0	0	2	2	0	0	1	1	0	0	0	0	0	0	0	0
738	1	1	2	0	0	0	1	1	1	2	0	1	2	2	2	0	0	0	2	0	0	0	2	0	0	0	0	0	2	2	0	2	2	1	0	0	1	1	0	0	1	0	0	0	0	0	0	0	1
739	0	2	1	0	0	2	1	1	2	2	0	2	2	1	1	0	1	2	1	1	0	0	1	0	1	1	0	0	2	2	1	0	0	1	0	1	1	0	0	0	2	0	0	0	0	1	0	0	0
740	0	1	1	0	1	2	2	2	0	2	1	0	1	1	1	0	0	2	0	1	0	0	2	0	1	1	0	1	2	1	2	1	1	1	0	2	1	0	0	1	1	0	0	0	0	1	0	1	1
741	0	1	1	1	0	1	1	2	0	0	1	0	1	1	1	0	0	0	2	0	0	0	2	0	0	0	0	1	2	0	1	1	2	0	0	2	0	0	0	1	0	0	0	0	0	1	0	1	1
742	0	0	2	0	1	2	1	1	0	0	1	0	0	0	0	0	0	1	1	1	1	0	2	0	0	0	0	0	2	2	1	2	1	1	0	2	2	0	0	2	0	0	0	0	0	0	0	1	2
743	0	2	1	0	0	1	1	2	0	1	0	1	2	1	1	0	0	0	2	0	0	0	1	1	1	1	0	0	1	1	0	1	0	0	1	2	1	0	0	1	1	0	0	0	1	0	0	0	1
744	0	1	1	0	1	2	0	1	1	1	1	0	1	1	1	0	1	2	1	1	0	0	2	0	0	0	0	0	1	1	0	1	1	1	0	0	2	0	0	1	0	0	0	0	0	2	0	1	2
745	0	1	1	0	0	1	1	2	0	0	1	1	1	0	1	0	1	0	2	1	1	0	1	0	0	0	0	2	2	1	1	0	1	0	0	2	1	0	0	0	2	0	0	0	0	0	0	0	2
746	0	2	0	0	0	1	0	0	2	2	0	0	1	1	1	0	0	1	1	0	0	1	2	0	0	0	0	0	2	1	1	2	2	0	1	1	1	0	1	0	0	1	1	0	2	1	0	0	1
747	0	1	2	0	0	1	0	0	1	1	1	0	0	0	0	0	0	1	1	1	1	0	2	0	0	0	0	1	1	1	1	2	1	0	1	2	1	0	0	0	2	0	0	1	0	1	0	0	1
748	0	1	1	0	1	2	0	0	2	2	0	0	0	0	0	0	0	1	1	1	0	0	2	0	0	0	0	0	2	1	0	1	1	1	0	2	2	1	0	0	1	1	1	0	1	1	0	0	1
749	1	0	2	0	0	1	1	2	0	0	0	0	0	0	0	0	0	0	2	1	0	0	2	0	0	0	0	0	2	2	1	2	1	0	0	1	1	0	0	2	0	0	0	0	0	1	0	0	2
750	0	2	1	0	0	2	1	1	1	1	1	0	0	0	0	0	0	0	2	0	0	0	1	1	1	1	0	0	2	1	0	0	0	0	0	1	1	0	0	0	1	1	0	0	1	0	0	0	1
751	1	1	1	0	0	1	1	1	1	1	1	0	0	0	0	0	0	0	2	0	0	0	2	0	0	0	0	0	1	0	1	2	1	2	0	2	1	0	0	1	1	0	1	0	1	0	0	0	1
752	1	0	2	0	0	2	1	2	0	0	1	0	0	0	0	0	1	2	1	1	0	0	2	0	1	1	0	0	2	2	0	2	1	1	0	2	2	0	0	0	2	0	0	1	1	1	0	0	1
753	1	1	1	0	0	0	1	1	1	1	2	0	1	0	0	0	0	0	1	0	0	0	2	0	0	0	0	0	2	1	0	1	1	0	0	1	1	0	1	0	1	0	0	0	0	0	0	0	0
754	1	1	1	0	0	1	0	0	2	2	0	0	2	0	0	0	0	1	1	1	1	0	1	1	1	1	0	0	2	1	0	1	1	0	0	2	1	0	0	1	1	0	1	0	1	0	0	0	0
755	0	1	2	0	0	2	0	1	1	1	0	0	1	1	1	0	0	2	1	0	0	0	1	0	0	0	0	0	2	0	0	2	1	0	0	1	1	0	1	1	0	0	0	0	1	0	0	0	1
756	0	1	2	0	0	2	0	2	0	0	1	0	0	0	0	0	0	1	1	0	0	0	1	1	1	1	0	0	2	1	2	1	2	1	0	1	2	1	1	0	1	0	0	0	0	0	0	0	0
757	0	1	1	0	1	1	2	2	0	0	1	0	0	0	0	1	0	2	0	1	1	1	2	0	0	0	0	1	2	1	0	1	1	0	0	2	1	1	1	0	0	1	1	0	2	1	0	1	1
758	0	2	0	0	0	0	0	1	0	0	1	2	2	0	0	1	0	0	2	0	0	0	2	0	0	0	0	0	2	1	1	2	2	0	0	2	2	0	0	2	0	0	0	0	1	1	0	0	2
759	0	0	2	0	2	2	1	2	0	0	1	0	2	2	2	0	0	0	2	0	0	0	2	0	1	1	0	2	1	1	2	1	1	2	1	2	2	1	0	0	1	0	0	0	0	1	0	0	1
760	0	0	2	0	0	2	0	0	2	2	0	1	2	1	1	0	0	1	1	1	0	0	1	0	0	0	0	0	2	2	0	1	1	1	1	2	2	0	0	0	2	1	0	0	2	0	0	0	0
761	0	1	1	0	0	0	0	1	1	1	0	0	1	1	0	0	1	2	1	1	1	0	2	0	0	0	0	0	2	0	0	1	1	0	0	1	2	0	0	0	1	1	1	0	1	0	0	2	2
762	0	2	1	0	0	1	0	2	0	0	1	0	0	0	0	0	0	2	0	1	0	0	2	0	0	0	0	2	2	2	0	0	0	1	1	1	1	1	0	0	1	0	0	0	0	0	0	0	1
763	0	2	0	0	0	0	2	2	0	0	2	0	1	1	1	0	1	2	1	0	0	0	2	0	1	1	0	0	2	2	1	1	1	2	1	1	1	0	0	0	2	0	0	0	0	1	1	0	0
764	0	1	1	0	0	1	1	1	1	2	0	0	0	0	0	0	0	2	1	0	0	0	2	0	0	0	0	0	1	1	0	1	1	0	0	2	1	0	0	1	1	0	0	0	0	0	0	0	1
765	0	2	1	0	0	1	1	1	1	2	0	1	1	0	0	1	0	1	1	0	0	0	2	0	0	0	0	0	2	1	0	0	1	1	0	2	2	0	1	0	1	0	0	0	1	0	0	0	1
766	0	0	2	0	1	1	2	2	0	0	1	0	0	0	0	0	0	0	2	1	0	0	2	0	0	0	0	1	2	1	0	1	1	0	0	2	1	1	0	0	1	0	0	1	1	2	0	0	0
767	0	0	2	0	0	2	1	1	0	1	0	0	0	0	0	0	0	2	1	0	0	0	2	0	0	0	0	1	1	0	1	0	1	1	0	2	1	0	0	2	0	1	0	0	2	1	0	1	1
768	0	2	0	0	0	0	2	2	1	1	0	0	0	0	0	0	0	1	1	0	0	0	2	0	0	1	0	0	2	2	1	2	2	0	0	0	0	0	0	2	0	0	0	0	0	0	0	1	1
769	0	1	1	0	0	1	1	2	0	0	0	0	1	1	1	0	0	0	2	0	0	0	2	0	0	0	0	0	2	1	1	0	0	0	0	1	2	0	0	1	1	0	0	1	0	0	0	0	2
770	1	1	1	0	0	0	1	2	0	0	1	0	1	1	1	0	0	1	1	1	1	0	2	0	0	0	0	0	2	2	1	1	1	0	0	2	2	0	0	0	1	0	0	0	1	0	0	0	1
771	0	0	2	0	1	1	1	2	0	0	1	0	1	1	1	0	0	0	2	0	0	0	1	0	0	0	0	1	1	0	2	1	1	1	0	2	2	1	0	0	1	0	1	0	1	0	0	0	1
772	1	2	0	0	0	0	1	2	0	0	0	1	1	0	0	1	0	0	2	0	0	0	1	0	1	1	0	1	1	0	1	0	0	0	1	2	1	0	0	2	0	0	0	0	0	0	0	1	1
773	0	1	1	0	0	2	2	2	1	1	1	0	0	0	0	0	0	2	0	1	1	1	2	0	0	0	0	1	2	1	2	1	1	1	0	0	1	1	0	1	1	1	1	0	1	0	0	0	0
774	0	1	1	0	1	1	2	2	0	1	1	0	0	0	0	1	0	0	2	0	0	0	2	0	0	0	0	0	2	1	0	1	1	1	0	0	1	1	0	0	1	0	0	0	0	2	0	1	0
775	0	1	1	0	1	1	1	1	1	1	0	0	0	0	0	0	0	2	0	2	1	0	0	0	0	0	0	0	1	0	1	0	1	2	0	2	1	0	0	0	1	1	0	0	1	0	0	0	1
776	0	2	0	0	0	0	1	1	0	2	0	0	0	0	0	0	0	0	2	0	0	0	2	0	1	1	0	1	1	0	1	1	1	1	1	2	2	0	0	0	1	0	0	2	0	2	0	1	2
777	0	2	2	0	1	1	2	2	1	1	1	0	1	1	1	0	0	1	1	0	0	0	0	1	1	1	0	0	1	0	1	0	0	0	0	1	1	0	0	1	1	1	0	0	1	0	0	0	1
778	0	1	2	0	0	1	2	2	1	1	1	1	2	2	2	0	0	0	1	0	0	0	2	0	0	0	1	0	1	0	1	2	2	0	0	0	1	1	0	0	1	0	0	1	0	1	0	0	1
779	0	0	2	0	0	1	1	1	1	1	0	1	1	0	0	1	1	2	0	2	2	0	1	0	0	0	0	0	2	0	0	1	0	1	1	1	2	0	0	0	2	2	2	0	2	1	1	0	1
780	0	1	1	0	1	1	1	2	0	1	0	0	2	1	1	0	0	1	1	1	0	0	2	0	0	0	0	1	1	1	1	0	0	0	0	2	1	0	0	1	0	0	0	1	0	1	0	0	0
781	0	2	1	0	0	2	1	1	0	0	1	0	0	0	0	1	0	0	2	0	0	0	1	1	1	1	0	0	2	1	0	2	2	0	1	2	0	2	0	0	0	0	0	0	0	0	0	0	0
782	0	2	0	0	0	1	0	1	2	2	0	0	0	0	0	0	0	2	1	0	0	0	2	0	0	0	0	0	2	1	1	1	2	0	0	2	2	0	0	2	0	1	1	0	1	2	0	0	0
783	0	0	2	0	0	1	2	2	0	0	0	1	1	0	0	1	0	2	0	0	0	0	2	0	0	0	0	1	1	1	2	2	1	1	0	1	2	0	0	1	1	0	0	0	0	2	0	0	1
784	0	2	1	0	0	1	1	1	1	2	1	2	2	0	0	1	0	1	1	0	0	0	2	0	0	0	0	0	1	1	1	0	0	0	0	1	2	0	0	0	2	1	1	0	0	0	0	0	0
785	1	1	2	0	0	2	0	1	1	1	0	1	2	1	1	1	0	0	2	1	0	0	2	0	0	0	0	1	2	0	1	2	2	0	0	1	2	0	0	1	1	0	0	0	0	1	0	0	2
786	0	1	1	0	0	1	1	1	0	0	0	0	0	0	0	0	0	0	2	0	0	0	1	0	0	0	0	0	2	2	0	2	1	0	1	2	1	0	0	0	0	0	0	0	1	0	0	0	1
787	0	1	1	0	0	1	2	2	0	0	0	2	2	0	0	1	0	1	1	1	1	0	2	0	0	0	0	1	2	1	2	1	1	1	0	0	0	1	0	0	1	2	2	0	1	1	0	0	1
788	0	0	2	0	1	1	0	2	0	0	1	0	2	2	2	0	0	0	2	0	0	0	0	1	1	1	0	0	1	1	0	1	1	0	0	2	2	0	0	0	1	0	0	0	1	0	0	0	0
789	0	1	2	0	0	2	0	0	2	2	0	0	1	0	0	0	0	0	1	0	0	0	1	1	0	0	0	0	2	0	0	1	1	0	1	1	2	0	0	0	2	0	0	0	0	1	0	0	1
790	0	0	2	0	0	1	0	0	2	2	0	1	2	1	1	0	0	0	1	0	0	0	0	1	1	1	0	1	2	2	0	2	2	0	0	1	0	0	1	1	0	1	1	0	1	1	0	0	0
791	1	1	1	0	0	1	2	2	0	1	1	0	0	0	0	0	0	2	0	1	0	0	2	0	0	0	0	0	2	1	0	2	2	0	0	1	1	0	0	1	1	0	0	0	0	1	0	0	0
792	0	1	2	0	0	0	0	0	2	2	0	0	0	0	0	0	0	1	1	1	0	0	2	0	0	0	0	1	2	1	1	1	1	0	0	1	1	0	0	2	0	0	0	0	0	0	0	0	2
793	0	1	2	0	0	1	2	2	0	0	0	0	1	1	0	0	0	1	1	2	1	1	2	0	0	0	1	0	2	1	1	0	0	0	0	2	1	0	0	2	0	0	0	0	0	0	0	0	1
794	0	1	1	0	1	1	2	2	0	1	0	0	1	1	1	0	0	2	0	2	0	0	2	0	1	1	1	1	2	1	0	2	2	0	0	0	2	0	0	0	2	0	0	0	0	1	0	0	0
795	1	1	1	0	0	2	0	1	1	1	0	0	0	0	0	0	0	0	1	0	0	0	1	0	1	1	0	1	2	1	1	1	1	0	0	0	2	0	0	1	1	0	0	0	0	1	0	1	2
796	0	1	1	1	0	1	1	1	1	1	1	1	2	1	1	0	0	2	0	0	0	0	2	0	1	1	0	1	2	1	1	2	2	0	0	1	0	1	1	0	0	0	0	1	0	1	0	0	0
797	0	1	1	0	0	1	0	1	0	0	1	0	0	0	0	0	0	0	2	0	0	0	1	1	1	1	0	0	2	1	0	1	0	2	1	1	2	1	0	0	0	0	0	0	0	1	0	0	0
798	0	1	1	1	0	1	1	1	1	1	1	0	1	1	1	0	0	1	2	1	1	0	2	0	0	0	2	1	2	0	1	2	1	1	1	1	1	0	0	0	2	0	0	0	0	1	0	0	1
799	0	1	1	0	1	1	1	1	1	1	2	0	0	0	0	0	0	0	2	0	0	0	1	0	0	0	1	0	2	0	0	1	2	0	1	2	2	0	0	0	1	0	0	1	2	0	0	0	1
800	1	0	2	0	1	2	1	1	0	2	0	0	0	0	0	0	0	0	1	0	0	0	1	1	1	1	1	0	2	1	0	1	1	0	0	2	1	0	0	0	2	0	0	0	0	2	1	0	1
801	0	1	1	0	0	0	2	2	0	1	0	0	1	0	0	0	1	1	1	1	0	0	2	0	0	0	0	1	2	1	1	2	2	0	0	1	2	0	0	0	2	0	0	0	0	0	0	0	0
802	0	2	1	0	0	0	1	2	0	0	0	0	0	0	0	0	0	0	2	0	0	0	2	0	0	0	0	1	1	1	1	1	1	0	0	1	2	0	0	0	2	0	0	0	1	0	1	0	1
803	0	0	2	0	1	2	1	1	1	1	0	1	1	1	1	0	0	1	1	1	1	0	0	0	0	0	0	1	2	1	2	1	1	0	0	2	2	0	0	0	2	0	0	0	1	1	0	0	1
804	0	2	1	0	0	1	1	1	1	1	2	0	0	0	0	0	0	2	0	0	0	0	1	0	0	0	1	0	2	0	0	1	1	0	0	2	1	0	0	0	2	1	1	0	1	1	1	0	0
805	0	1	1	0	0	1	1	1	1	2	0	1	1	0	0	0	0	2	1	1	1	0	1	1	2	2	0	0	2	2	1	1	1	0	0	2	2	0	0	1	1	0	0	0	1	0	0	0	0
806	1	1	1	0	0	1	1	1	1	2	0	0	0	0	0	0	0	2	0	1	1	0	1	0	1	1	0	0	2	2	1	1	1	2	1	2	2	0	0	1	1	1	0	0	1	0	0	1	1
807	0	0	2	0	0	1	0	0	2	2	0	0	1	0	0	0	0	0	2	0	0	0	2	0	0	0	0	2	2	1	1	1	1	0	0	2	2	0	0	2	0	0	0	0	0	0	0	0	1
808	0	1	1	0	1	2	1	1	1	1	1	1	1	0	0	0	0	0	1	0	0	0	2	0	0	0	0	0	1	1	0	1	0	2	1	1	2	0	0	2	0	0	0	0	0	1	0	0	0
809	0	1	2	0	0	2	0	0	1	1	1	1	1	1	1	0	0	0	2	0	0	0	2	0	1	1	0	0	2	0	0	2	2	0	1	1	1	0	0	2	0	1	1	0	1	1	0	0	0
810	1	1	1	0	1	2	1	1	1	1	0	1	2	2	2	0	0	1	0	2	2	0	1	1	1	1	0	1	2	1	2	0	0	0	0	2	0	1	0	1	0	1	1	0	1	0	1	0	0
811	0	2	1	0	0	0	0	0	2	2	0	0	1	1	1	0	0	2	0	2	2	0	2	0	0	0	0	0	2	2	1	2	1	1	1	1	2	0	0	0	2	1	1	0	1	0	0	0	1
812	1	2	1	0	0	0	2	2	0	0	2	0	0	0	0	0	0	1	1	0	0	0	2	0	0	0	0	0	1	1	2	2	1	0	0	2	2	0	0	0	2	0	0	0	1	1	0	0	1
813	1	2	1	0	0	2	1	1	1	1	1	0	0	1	1	0	0	1	1	0	0	0	2	0	0	0	0	1	2	1	1	1	1	0	0	1	1	0	0	0	1	1	0	0	1	1	0	0	1
814	0	1	1	0	0	1	1	2	0	1	0	0	0	1	1	0	0	1	1	0	0	0	2	0	0	0	0	0	2	1	0	2	1	1	1	1	1	0	0	0	2	2	2	0	2	1	0	0	2
815	0	2	0	0	0	1	1	1	1	1	1	0	0	0	0	0	0	2	0	1	0	0	2	0	0	0	0	0	1	1	2	0	0	0	1	2	1	0	0	0	1	1	1	0	1	1	0	0	1
816	0	2	0	0	0	0	2	2	0	1	0	0	0	0	0	0	0	1	1	1	0	0	2	0	0	0	0	0	2	2	1	1	1	0	0	1	2	0	0	1	1	0	0	0	0	1	0	0	1
817	0	1	2	0	0	1	1	1	1	1	1	1	2	1	1	1	0	0	2	1	1	0	2	0	0	0	0	1	2	2	0	2	2	0	0	0	1	1	0	0	1	1	0	0	1	1	0	0	0
818	0	0	2	0	0	1	1	2	0	0	1	0	0	0	0	0	0	0	2	0	0	0	2	0	0	0	1	0	2	1	0	2	1	0	0	2	0	2	0	0	0	1	0	0	1	0	0	0	1
819	0	1	1	1	0	2	0	0	2	2	0	0	1	1	1	0	0	0	2	0	0	1	2	0	0	0	0	0	2	1	2	0	1	1	0	1	1	1	0	0	1	0	0	0	0	0	0	0	1
820	1	1	1	0	0	0	0	0	2	2	0	0	0	0	0	0	0	2	0	1	1	0	2	0	0	0	0	0	1	1	1	1	1	1	1	1	2	0	0	1	0	0	0	0	0	0	0	0	0
821	0	2	0	0	0	0	1	2	0	0	1	0	1	1	1	0	0	0	2	0	0	0	2	0	0	0	0	2	2	2	0	2	2	0	1	1	2	0	0	0	2	1	1	0	1	0	0	1	0
822	0	2	0	0	0	0	1	1	1	2	0	1	2	1	2	0	0	1	1	0	0	1	2	0	0	0	0	1	0	0	2	0	0	1	1	2	2	0	0	0	1	0	0	0	0	0	0	0	1
823	1	1	2	0	0	2	2	2	1	1	0	0	0	0	0	0	0	1	1	0	0	2	0	0	0	0	0	0	2	1	0	0	1	0	0	2	2	0	0	0	2	0	0	1	0	1	0	0	2
824	0	0	2	0	0	2	1	2	1	1	0	0	1	1	1	0	0	1	1	1	0	0	2	0	0	0	0	1	1	1	2	2	2	0	0	0	1	1	0	1	1	0	0	0	0	0	0	0	2
825	1	2	1	0	0	1	2	2	0	0	1	0	0	0	0	0	0	0	2	0	0	0	2	0	0	0	0	0	2	1	0	1	1	2	1	2	1	1	0	0	2	0	0	0	0	1	0	0	0
826	0	1	2	0	1	2	1	1	1	1	1	0	1	1	1	0	0	0	2	0	0	0	2	0	0	0	0	0	2	2	1	0	0	0	0	1	1	0	0	1	0	1	1	0	1	1	0	1	1
827	0	2	1	0	0	1	0	0	2	2	0	0	0	0	0	0	1	2	1	1	1	0	2	0	0	0	0	0	2	1	2	1	1	0	0	1	1	0	0	1	1	0	0	1	1	0	0	0	2
828	0	1	1	0	0	1	1	1	1	2	0	0	1	0	0	0	0	0	1	0	0	0	1	1	1	1	0	1	2	2	0	0	0	1	2	2	1	0	0	2	0	1	1	0	1	2	0	0	1
829	1	0	2	0	1	2	0	0	2	2	0	0	1	1	1	0	0	1	2	0	0	0	2	0	0	0	0	0	1	1	1	2	2	0	0	1	2	0	0	0	2	0	0	0	1	0	0	0	1
830	0	2	0	0	0	1	2	2	0	1	1	0	0	0	0	0	1	2	0	2	1	0	2	0	0	0	0	0	2	1	0	2	1	0	0	2	1	0	0	0	1	2	2	0	2	1	0	0	2
831	0	0	2	0	0	1	1	2	0	1	0	0	0	0	0	0	0	0	1	2	1	0	1	0	0	0	0	0	1	1	2	1	1	1	0	0	1	0	0	0	1	0	0	0	1	0	0	0	0
832	0	0	2	0	2	2	1	1	1	1	1	0	2	2	2	0	0	2	0	1	1	0	2	0	0	0	0	1	2	2	1	1	1	0	0	1	1	1	1	0	0	0	0	0	0	0	0	0	2
833	0	2	0	0	0	0	0	0	2	2	0	0	0	0	0	0	0	1	1	1	0	0	1	0	1	1	0	2	2	1	1	2	2	0	0	0	2	0	0	0	2	0	1	0	1	0	0	0	2
834	0	2	0	0	0	0	1	1	1	1	1	1	2	0	0	1	0	1	0	1	1	0	1	0	0	0	0	1	2	0	1	1	1	0	0	2	1	0	0	1	1	0	0	0	0	1	0	0	1
835	0	2	0	0	0	1	1	1	2	2	0	1	1	0	1	0	0	0	2	0	0	0	2	0	0	0	0	0	1	1	2	0	0	0	0	2	2	0	0	1	1	0	0	0	0	1	0	0	1
836	0	1	1	0	1	1	0	0	1	1	1	0	2	1	1	0	0	0	2	0	0	0	0	1	1	1	0	0	2	2	2	1	1	0	0	1	1	0	0	0	1	1	1	0	1	0	0	0	1
837	0	2	1	0	0	1	2	2	0	0	1	1	2	1	2	0	0	1	1	1	0	0	2	0	0	0	1	0	2	1	0	1	0	0	0	0	1	0	1	0	1	0	0	1	0	1	0	1	2
838	0	2	0	0	0	0	1	2	1	1	0	0	2	2	2	0	0	1	1	0	0	0	2	0	0	0	0	0	1	0	1	1	1	0	0	2	2	0	0	1	1	2	1	0	1	0	0	0	0
839	0	2	0	0	0	0	2	2	0	1	0	0	0	0	0	0	0	0	2	0	0	0	1	1	1	1	0	0	2	2	1	1	2	0	0	2	1	0	0	1	0	1	1	0	1	2	0	0	2
840	0	2	1	0	0	1	2	2	0	1	0	0	0	0	0	0	0	0	2	0	0	0	2	0	0	0	0	0	2	2	1	0	1	0	0	2	2	1	1	0	1	0	0	0	0	1	0	0	2
841	0	2	1	0	0	1	0	1	1	1	1	1	2	0	0	1	0	0	2	0	0	0	1	0	1	1	0	1	1	0	1	1	1	1	0	0	1	2	0	0	0	0	0	0	0	1	0	0	2
842	0	0	2	0	0	2	2	2	1	1	1	1	2	2	2	0	0	0	2	0	0	0	2	0	0	0	0	1	2	0	1	2	1	1	2	2	2	0	0	1	1	1	1	0	1	0	0	0	0
843	0	0	1	0	0	1	1	1	1	2	0	1	2	2	2	0	0	2	0	1	1	0	2	0	0	0	2	1	2	0	1	1	1	0	0	2	2	1	0	0	0	0	0	0	0	1	0	1	2
844	1	1	0	0	0	1	1	2	0	0	1	0	0	0	0	0	0	0	1	0	0	0	1	1	1	1	0	0	2	1	0	1	1	0	1	1	2	1	0	0	1	0	0	0	1	0	0	0	2
845	0	0	2	0	0	1	2	2	0	0	0	0	0	0	0	0	0	0	1	0	0	0	2	0	0	0	0	1	1	1	2	0	0	0	0	1	1	1	0	1	1	0	0	0	0	1	0	0	0
846	0	2	1	0	0	1	2	2	0	0	0	0	0	0	0	0	0	1	1	0	0	0	0	0	0	0	0	0	1	1	1	2	1	2	0	1	0	0	0	1	1	1	1	0	1	0	0	0	1
847	1	0	2	0	2	2	0	1	1	1	0	1	1	1	1	0	0	0	2	0	0	0	2	0	0	0	2	1	2	0	1	1	1	0	0	1	1	1	0	1	1	0	0	0	1	1	0	0	0
848	0	2	0	0	0	0	1	1	1	1	0	1	2	2	2	0	0	1	1	1	0	0	1	1	1	1	0	0	2	0	0	1	1	0	0	1	1	0	0	0	1	0	0	0	1	0	0	0	0
849	0	2	1	0	0	1	1	1	1	1	1	0	0	0	0	0	0	1	2	0	0	0	2	0	0	0	0	1	2	1	2	1	1	0	0	1	1	0	0	1	1	0	0	0	2	1	0	0	1
850	1	2	1	0	0	1	1	1	1	2	0	0	0	0	0	0	0	0	2	0	0	0	2	0	0	0	0	0	1	1	1	2	2	0	0	1	2	0	0	1	1	0	1	0	1	1	0	0	1
851	0	2	1	0	0	1	2	2	0	1	1	0	1	1	1	0	0	2	0	2	0	0	0	1	1	1	0	0	2	2	0	2	1	1	1	2	2	0	0	2	1	0	0	1	1	0	0	0	0
852	0	0	2	0	1	2	0	1	1	1	1	0	0	0	0	0	1	2	1	1	1	0	2	0	0	0	0	0	2	2	0	0	0	0	0	2	0	1	0	0	1	0	0	0	0	1	0	0	1
853	0	2	0	0	0	0	1	2	0	0	1	0	0	0	0	0	0	1	1	0	0	0	2	0	0	0	0	1	1	0	1	1	0	0	1	2	1	1	0	1	1	0	0	0	1	0	0	0	0
854	0	1	1	0	0	0	2	2	0	0	0	0	1	1	1	0	0	0	2	1	1	0	2	0	0	0	0	2	1	0	2	2	2	0	0	2	0	0	0	2	0	1	1	0	1	0	0	0	0
855	0	1	1	1	0	1	1	2	0	1	0	0	0	0	0	0	0	2	0	1	0	0	2	0	0	0	0	0	1	1	1	1	1	0	0	2	2	1	0	0	1	1	0	0	1	1	0	0	1
856	0	0	2	0	2	2	2	2	0	0	1	0	0	0	0	0	0	1	1	1	1	1	2	0	1	1	0	1	1	0	2	1	1	0	0	1	2	1	1	0	1	0	0	0	0	0	0	1	2
857	0	0	2	0	0	2	2	2	0	0	2	0	1	1	1	0	0	0	1	1	1	0	1	1	1	1	1	1	2	0	1	0	0	0	0	2	2	0	0	1	1	1	1	0	1	2	0	0	2
858	0	1	1	0	1	1	1	2	0	0	1	1	2	2	2	0	0	0	2	0	0	1	2	0	0	0	0	0	2	0	0	1	1	0	0	1	1	0	1	0	1	0	0	0	1	0	0	0	0
859	1	2	2	0	1	1	0	0	2	2	0	0	2	2	2	0	0	1	1	0	0	0	2	0	0	0	0	0	2	1	0	0	1	2	0	2	1	0	0	1	1	1	1	0	0	0	0	0	1
860	0	1	2	0	1	1	2	2	0	0	1	0	0	0	0	0	0	2	0	2	1	1	2	0	0	0	0	1	2	0	1	2	2	1	0	0	1	1	0	0	1	0	0	1	2	0	0	2	2
861	0	0	2	0	0	1	1	1	1	2	0	0	0	0	0	0	0	1	1	0	0	0	2	0	1	1	0	2	1	0	2	1	1	1	1	2	2	0	0	2	0	1	1	1	1	2	0	1	2
862	1	1	1	0	0	0	1	1	1	2	0	0	0	0	0	0	0	0	2	1	1	0	2	0	0	0	0	0	1	0	1	0	0	0	0	1	2	0	0	0	2	0	0	0	0	0	0	0	1
863	0	1	1	0	0	0	0	0	2	2	0	1	2	1	1	0	1	0	2	1	1	0	1	0	0	0	0	0	1	1	1	1	1	1	1	1	1	0	1	0	1	1	1	0	1	0	0	0	1
864	0	2	0	0	0	0	1	2	0	0	1	0	1	0	0	0	0	0	1	1	1	0	2	0	1	1	0	0	2	1	0	1	1	0	0	2	1	0	0	2	0	1	0	0	1	1	0	0	1
865	0	1	2	0	1	2	2	2	0	1	0	0	1	0	0	0	0	0	2	1	1	0	2	0	0	0	0	1	1	1	1	1	1	1	1	1	1	1	0	0	1	0	0	0	0	1	0	1	2
866	0	1	2	0	0	2	2	2	0	0	1	0	0	0	0	0	1	2	0	1	1	1	2	0	0	0	0	0	2	2	0	2	1	1	1	2	1	0	0	1	0	0	0	0	1	0	0	0	0
867	0	2	1	0	0	1	2	2	0	0	0	0	0	0	0	0	0	1	1	0	0	0	2	0	0	1	0	0	2	1	1	1	1	0	0	2	2	0	0	1	1	0	0	0	0	0	0	0	2
868	0	2	1	0	0	0	0	1	1	1	0	0	0	0	0	0	0	1	1	1	1	0	2	0	0	0	0	0	2	1	0	1	0	1	1	2	1	1	1	0	0	0	0	0	0	0	0	0	1
869	1	1	2	0	0	0	2	2	0	0	2	0	0	0	0	0	0	0	2	0	0	0	2	0	1	1	0	1	2	1	2	1	1	0	1	1	2	0	0	0	2	0	0	0	0	0	1	0	1
870	1	1	1	0	0	1	1	1	0	0	2	0	1	1	1	0	0	1	1	1	1	0	1	1	1	1	1	1	1	0	1	1	1	1	1	2	1	1	0	0	0	0	0	0	0	1	0	0	0
871	0	1	2	0	1	2	1	2	0	0	1	1	1	0	0	1	0	0	2	0	0	0	2	0	0	0	0	1	1	1	1	1	0	1	0	1	1	1	0	0	1	0	0	1	0	0	0	0	0
872	0	2	0	0	0	1	0	1	1	1	0	1	2	0	0	1	0	0	2	1	1	1	0	1	0	1	1	1	2	1	0	2	1	1	0	0	1	0	1	0	0	0	0	0	0	2	0	0	1
873	0	1	1	0	1	2	0	0	1	1	1	0	1	1	1	0	0	1	2	1	1	0	2	0	0	0	0	0	2	2	0	2	1	1	1	1	1	0	0	2	0	2	1	0	1	0	0	1	2
874	0	1	2	0	0	2	1	1	1	1	1	1	2	2	2	0	0	0	2	0	0	0	1	0	0	0	0	1	1	1	2	1	1	1	1	1	1	0	1	0	1	1	0	0	1	1	0	1	2
875	0	1	1	0	0	0	2	2	0	1	1	0	0	0	0	0	0	0	2	0	0	0	2	0	0	0	0	0	2	1	2	0	0	1	1	1	1	1	0	0	1	0	0	0	0	1	0	1	1
876	0	1	1	0	0	0	1	2	0	1	0	1	2	1	1	0	1	2	0	1	1	0	2	0	0	0	0	0	2	1	1	1	1	0	0	2	1	0	0	1	1	1	1	0	1	1	0	0	1
877	0	1	1	0	0	1	1	1	1	1	1	1	1	2	2	0	1	1	1	0	0	0	1	0	0	0	0	1	1	0	2	2	2	0	0	2	1	0	0	2	0	0	0	0	0	1	0	0	1
878	0	2	1	0	0	1	1	2	1	2	0	1	2	1	1	0	0	2	0	1	0	0	1	0	0	0	0	1	1	1	1	2	1	0	0	2	1	2	0	0	0	1	1	0	1	0	0	0	1
879	0	1	1	0	0	0	2	2	1	1	1	0	0	0	0	0	0	0	2	1	1	0	2	0	0	0	0	0	2	2	0	1	2	0	0	1	2	0	0	1	1	1	1	1	1	1	0	0	1
880	0	1	2	0	0	0	1	1	2	2	0	1	1	0	0	0	1	1	2	0	0	1	1	0	0	0	0	2	1	1	2	2	2	1	1	2	2	0	0	0	2	0	0	0	0	2	0	0	2
881	0	1	1	0	0	1	0	1	1	1	0	0	1	1	1	0	0	1	1	1	1	0	1	0	0	0	0	0	2	0	1	2	2	0	0	1	2	0	0	0	2	0	0	1	0	1	0	0	0
882	0	2	1	0	0	0	1	2	0	0	1	0	0	0	0	0	0	1	1	0	0	0	2	1	1	2	0	1	2	1	1	1	1	0	0	1	2	1	0	0	1	0	0	0	0	0	0	0	1
883	0	0	1	0	0	1	2	2	0	0	1	1	1	0	0	1	0	1	1	0	0	0	0	1	1	1	0	0	2	1	0	1	2	1	0	1	0	0	0	1	1	0	0	0	0	0	0	0	1
884	1	1	1	0	1	1	2	2	0	1	0	1	1	0	0	1	0	1	1	1	0	0	2	0	0	0	0	1	2	2	1	1	1	1	1	1	1	0	1	0	1	1	0	0	1	0	0	0	0
885	0	0	2	0	2	2	1	1	1	1	0	0	1	1	1	0	0	1	1	1	1	0	2	0	0	0	0	0	2	1	0	0	0	1	1	2	1	0	1	0	1	0	0	0	0	0	0	0	1
886	0	0	2	0	0	2	1	2	0	0	0	0	2	1	1	0	0	1	1	0	0	0	2	0	0	0	1	0	2	1	0	1	1	0	0	2	2	0	0	1	1	0	0	0	0	0	0	0	0
887	0	0	2	0	0	2	2	2	0	0	0	1	2	1	1	0	0	0	2	1	1	0	2	0	0	0	0	0	2	1	0	2	2	0	0	0	0	1	0	1	0	0	0	0	0	1	0	0	0
888	0	2	1	0	0	1	1	2	0	1	0	0	2	2	2	0	1	1	1	0	0	0	2	0	0	0	0	1	2	1	2	0	0	1	1	2	2	0	0	0	2	0	0	0	1	0	0	0	1
889	0	1	0	0	0	1	1	2	1	2	0	0	0	0	0	0	1	2	0	2	1	0	2	0	0	0	0	1	2	1	1	2	2	0	0	1	2	0	0	2	0	0	0	0	0	0	0	0	1
890	0	1	1	0	0	1	0	0	2	2	0	0	1	1	1	0	0	1	1	1	1	0	2	0	0	0	0	0	2	2	0	2	2	1	1	2	2	0	0	0	1	0	0	0	0	1	0	0	0
891	1	1	1	0	0	1	2	2	0	1	1	1	1	0	0	1	0	1	1	1	1	0	2	0	0	0	0	0	2	1	1	1	1	2	0	1	1	0	0	1	0	0	0	0	1	0	0	0	1
892	1	1	2	0	0	2	1	1	1	1	0	0	0	0	0	0	0	1	1	0	0	1	2	0	0	0	0	0	2	0	0	2	2	0	1	2	1	0	0	1	1	1	1	0	2	0	0	0	1
893	0	2	2	0	0	1	1	1	1	1	1	0	1	0	0	0	1	2	1	0	0	0	0	0	0	0	0	0	2	2	0	2	2	0	1	2	1	0	0	2	0	0	0	0	1	0	0	0	1
894	0	1	1	0	0	2	2	2	0	1	0	0	0	0	0	0	0	2	0	2	2	0	2	0	0	0	0	1	2	1	2	0	0	0	0	2	2	1	0	0	1	1	0	0	1	1	0	0	1
895	1	0	2	0	0	2	0	0	2	2	0	0	0	0	0	0	0	2	0	2	0	0	2	0	0	0	0	2	1	0	2	1	1	2	0	1	0	1	0	0	1	0	0	0	0	1	0	0	0
896	0	1	1	0	1	1	2	2	0	2	1	1	1	1	1	0	0	1	1	0	0	0	2	0	0	0	0	0	2	1	1	0	0	0	1	2	2	0	0	0	1	0	0	0	0	0	0	0	0
897	0	1	2	0	0	0	1	1	0	0	2	1	1	1	1	0	0	1	1	1	1	0	1	1	1	1	0	0	2	2	0	1	1	0	0	0	1	0	0	0	2	1	1	0	1	2	0	1	2
898	0	0	2	0	0	1	2	2	0	0	0	1	1	1	1	0	0	0	2	0	0	0	2	0	0	0	1	1	2	0	1	1	1	0	0	2	2	0	0	0	2	0	0	1	1	2	0	0	1
899	0	2	1	0	0	1	1	2	0	0	1	0	0	0	0	0	0	1	0	1	1	0	1	1	1	1	0	1	2	2	1	1	1	1	0	0	1	0	0	1	1	0	0	0	1	0	0	2	2
900	0	1	2	0	0	2	2	2	1	1	1	0	0	0	0	0	0	1	1	1	1	1	1	0	0	0	0	0	2	2	0	2	1	1	0	1	2	0	0	0	2	0	0	0	0	0	0	0	1
901	0	1	0	0	0	1	1	0	1	1	1	0	0	0	0	0	0	2	1	0	0	0	2	0	0	0	0	1	2	0	1	1	1	0	0	2	1	1	0	0	1	0	0	0	0	0	0	0	0
902	0	2	0	0	0	0	2	2	0	0	1	1	1	0	0	1	0	1	1	1	1	0	2	0	1	1	0	0	1	1	0	0	0	0	0	2	1	1	0	0	2	0	0	0	0	2	0	0	1
903	0	1	2	0	0	0	1	1	1	1	0	0	1	1	1	0	0	0	2	0	0	0	1	0	0	0	0	0	2	1	0	1	1	1	0	1	1	0	1	0	1	0	0	0	1	0	0	0	2
904	0	2	1	0	0	1	2	2	0	1	1	0	0	0	0	0	0	0	2	0	0	0	1	0	0	0	0	0	1	1	0	1	0	2	1	1	2	0	0	1	1	1	1	0	1	0	0	0	0
905	0	1	1	0	0	1	1	1	1	1	0	0	0	0	0	0	0	1	2	0	0	0	0	0	0	0	0	1	1	0	1	1	1	0	0	1	1	0	0	0	2	1	1	0	0	1	0	0	1
906	0	2	0	0	0	0	2	2	0	1	0	1	1	0	1	0	0	1	1	1	1	0	2	0	1	1	0	1	2	1	2	1	1	0	0	2	1	0	0	1	1	1	0	0	1	0	0	1	2
907	0	1	1	0	0	1	2	2	0	0	2	1	1	1	1	0	0	0	2	0	0	0	2	0	0	0	0	1	2	1	1	0	0	0	0	2	1	0	0	0	0	0	0	0	0	0	0	2	2
908	0	0	2	0	0	2	2	2	0	0	0	0	1	1	1	0	0	0	2	0	0	0	2	0	0	0	0	0	1	1	0	1	1	0	0	2	1	0	0	2	0	1	1	0	1	1	0	0	1
909	0	2	1	0	0	1	2	2	0	0	1	0	1	0	0	0	0	1	1	0	0	0	2	0	0	0	0	2	2	1	2	0	0	0	0	1	1	0	0	0	1	0	0	0	0	0	0	0	1
910	0	1	1	0	0	1	0	1	1	1	0	0	1	1	1	0	0	0	2	0	0	0	2	0	0	0	0	0	2	1	2	2	2	0	1	2	1	1	0	0	1	0	0	0	0	2	0	0	1
911	0	0	2	0	0	1	1	2	0	0	1	1	1	0	0	0	0	0	2	0	0	0	2	0	1	1	0	0	2	1	1	2	1	1	0	2	2	0	0	0	1	0	0	0	0	0	0	0	2
912	0	0	2	0	0	2	1	1	1	2	0	0	0	0	0	0	1	2	1	1	1	0	2	0	1	1	0	1	1	1	2	1	1	1	1	1	1	0	0	2	0	1	1	1	0	1	0	0	1
913	0	1	2	0	1	2	1	1	1	1	1	0	0	0	0	0	0	1	1	0	0	0	2	0	0	0	0	1	2	1	1	0	0	2	1	1	1	0	0	1	1	1	1	1	1	2	0	0	0
914	0	0	2	0	1	1	0	1	1	1	0	1	2	2	2	0	0	0	2	0	0	0	2	0	0	0	0	0	2	2	0	0	0	0	0	1	1	0	0	1	1	0	0	0	0	0	0	0	0
915	1	1	1	0	0	0	2	2	0	1	0	1	2	2	2	0	0	0	1	0	0	0	2	0	0	0	0	0	2	2	1	0	0	1	0	2	1	0	0	0	0	0	0	0	0	2	0	0	1
916	0	2	0	0	0	0	2	2	0	0	1	0	0	0	0	0	0	2	0	1	1	0	2	0	0	0	0	0	2	0	0	0	1	1	0	2	2	0	0	1	1	0	0	0	0	0	0	0	1
917	1	0	2	0	1	2	0	1	0	0	1	0	0	0	0	0	0	0	1	0	0	2	0	0	0	0	0	2	2	1	1	1	1	0	0	2	2	0	0	0	1	0	0	0	1	1	1	0	1
918	0	2	0	0	0	0	1	2	1	1	0	0	1	1	1	0	0	2	0	0	0	0	2	0	0	0	0	0	2	1	0	1	1	0	0	2	2	1	1	0	1	0	0	1	0	0	0	0	2
919	0	1	1	0	0	2	1	1	1	2	0	0	0	0	0	0	1	2	1	1	1	0	1	1	1	2	0	0	2	1	2	1	2	0	0	2	1	1	1	0	0	0	0	0	2	0	0	0	1
920	0	2	1	0	0	0	2	2	1	1	1	1	1	0	0	0	0	2	0	1	0	0	1	1	1	1	0	1	2	1	1	0	0	0	0	2	1	0	0	0	2	2	2	0	2	0	0	1	1
921	1	2	0	0	0	1	1	1	1	1	0	1	1	1	1	0	0	0	1	2	1	0	1	0	0	0	0	0	2	0	1	1	0	1	0	1	2	0	0	0	2	0	0	0	1	0	0	0	0
922	0	1	1	0	0	0	1	1	1	1	0	1	1	1	1	0	1	2	1	1	0	0	2	0	0	0	0	0	1	0	1	1	1	1	0	0	1	0	0	0	2	0	0	0	0	0	1	0	1
923	0	1	1	0	0	1	1	1	0	0	1	2	2	2	2	0	0	1	1	1	0	0	1	0	1	1	0	0	2	2	1	1	1	1	2	2	0	0	0	1	1	0	0	0	0	1	0	0	2
924	0	1	1	0	0	2	1	1	1	1	1	0	1	1	1	0	0	0	2	1	0	0	2	0	1	1	1	0	1	0	1	1	1	0	0	2	1	1	0	1	1	0	0	0	0	0	0	1	1
925	0	1	1	0	1	2	2	2	1	1	1	0	1	1	1	0	0	1	1	1	1	0	2	0	0	0	0	1	1	0	1	1	1	0	0	1	2	0	0	0	2	0	0	0	1	1	0	1	1
926	0	2	0	0	0	0	2	2	0	0	0	1	2	1	1	0	0	1	1	1	1	0	2	0	0	0	0	2	2	2	0	1	1	1	1	1	1	0	1	0	0	1	1	0	1	0	0	0	0
927	1	1	1	0	0	1	1	2	0	0	1	0	0	0	0	0	0	0	1	0	0	0	0	0	0	0	0	1	1	1	2	2	1	1	1	1	2	0	0	0	1	1	1	0	1	1	0	0	1
928	1	0	2	0	0	2	1	2	0	0	0	0	0	0	0	0	0	2	1	1	1	0	1	1	1	1	0	0	2	2	0	1	1	2	2	2	0	0	1	1	0	0	0	0	0	0	0	1	1
929	1	1	1	0	0	1	1	1	2	2	0	1	2	1	1	1	0	1	1	2	1	0	0	0	1	1	0	0	2	2	1	1	2	0	0	1	2	0	0	0	1	0	0	0	0	0	0	0	1
930	0	1	1	0	0	1	1	1	1	2	0	1	1	0	0	1	0	0	2	1	1	0	2	0	0	0	0	0	2	1	0	1	1	0	0	2	1	0	0	0	2	0	0	0	1	1	0	0	0
931	0	2	0	0	0	0	1	1	0	0	0	0	0	0	0	0	0	1	1	0	0	0	2	0	1	1	0	0	2	0	1	1	1	0	0	1	1	0	0	1	1	0	0	0	0	0	0	0	2
932	0	1	1	0	0	1	2	2	0	0	0	0	0	0	0	0	0	0	2	0	0	0	2	0	0	0	0	1	1	1	1	2	2	0	1	2	1	1	0	0	1	1	1	0	0	0	0	0	1
933	0	2	1	1	0	1	0	0	1	1	1	0	0	0	0	0	0	0	2	0	0	2	0	0	0	0	0	0	2	1	0	0	0	0	0	1	0	0	0	1	0	1	0	0	2	0	0	0	1
934	1	1	1	0	0	0	1	1	2	2	0	1	1	1	1	0	0	0	1	0	0	1	2	0	0	0	0	1	2	2	1	0	2	1	0	1	2	0	0	0	2	0	0	1	0	1	0	0	1
935	1	1	1	0	0	0	2	2	0	0	2	0	1	0	0	0	0	0	2	1	0	0	2	0	0	0	0	0	2	2	1	1	1	1	1	2	1	0	0	2	0	1	0	0	2	1	0	0	1
936	0	0	2	0	0	2	2	2	0	1	0	0	2	1	1	0	0	1	1	1	1	0	2	0	0	0	0	1	1	0	1	1	1	2	0	1	1	1	0	1	1	0	0	1	0	1	0	0	1
937	0	1	1	0	0	1	0	0	2	2	0	1	2	1	1	0	0	2	1	0	0	0	2	0	0	0	1	0	1	0	1	1	0	1	2	2	1	0	1	0	0	0	0	1	0	1	0	0	0
938	0	1	1	0	0	0	2	2	0	1	0	0	0	0	0	0	0	1	1	1	1	0	2	0	0	0	0	0	2	1	0	1	1	0	0	2	1	1	0	0	1	0	0	0	0	1	0	0	1
939	0	1	1	0	1	1	2	2	0	0	0	0	0	0	0	0	0	2	0	1	0	0	1	1	1	1	0	0	1	1	2	0	0	1	1	2	2	0	0	0	2	0	0	0	1	0	0	0	2
940	0	1	1	0	0	1	0	1	1	1	0	0	1	1	1	0	0	2	0	1	1	0	2	0	0	0	0	1	2	2	1	0	1	2	0	2	1	1	0	0	1	1	0	0	2	0	0	0	0
941	1	1	1	0	0	2	1	1	1	1	0	0	0	0	0	0	0	1	1	1	0	0	0	0	1	1	0	0	2	1	2	2	2	0	1	1	2	1	0	0	1	0	0	1	0	1	0	0	0
942	1	2	0	0	0	0	2	2	0	1	0	0	1	1	1	0	1	2	1	1	0	0	2	0	0	0	0	1	2	1	1	1	1	1	1	2	1	2	0	0	0	1	0	0	0	0	0	0	1
943	1	1	1	0	0	1	1	1	1	1	0	1	2	0	0	1	0	2	0	1	0	0	1	0	0	0	0	1	2	1	2	2	2	0	1	2	1	1	0	0	0	1	1	0	2	1	1	0	1
944	0	1	2	0	0	2	1	2	0	0	0	0	1	1	1	0	0	0	2	0	0	1	2	0	0	0	0	2	2	1	2	1	0	0	0	0	1	0	0	1	1	2	1	0	1	0	0	0	0
945	0	1	1	0	0	0	2	2	0	0	1	0	0	0	0	0	0	1	1	0	0	0	2	0	0	0	0	1	2	1	2	0	0	0	0	2	1	1	0	0	1	0	0	0	0	0	0	0	1
946	0	2	1	0	0	2	2	2	0	1	1	0	0	0	0	0	0	1	1	1	0	0	2	1	1	2	0	0	1	1	2	0	0	0	0	2	1	0	1	0	1	0	0	0	0	0	0	0	1
947	0	1	1	0	0	0	2	2	0	0	1	0	1	1	0	0	0	1	1	1	1	0	2	0	1	1	0	0	2	2	0	2	2	0	1	1	1	0	0	0	1	1	0	0	1	0	0	0	2
948	0	1	2	0	0	2	0	2	0	0	1	0	1	1	0	0	0	2	0	1	1	0	2	0	0	0	0	2	2	1	1	1	1	1	0	0	2	0	0	0	2	0	0	0	0	1	0	0	2
949	0	2	0	0	0	1	1	1	1	1	1	0	0	0	0	0	0	1	1	1	1	0	2	0	0	0	0	0	1	1	1	1	1	0	0	1	0	1	0	1	0	0	0	0	2	1	0	1	1
950	0	1	1	1	0	1	0	1	0	0	1	1	2	1	2	0	0	0	2	0	0	0	2	0	0	0	0	1	2	2	1	1	2	0	1	2	0	0	0	1	1	1	1	0	1	1	0	0	1
951	0	0	2	0	1	2	0	0	1	1	1	0	0	0	0	0	0	2	0	1	0	0	2	0	0	0	0	0	2	2	0	1	1	0	0	2	0	0	0	1	0	0	0	0	1	1	0	0	0
952	0	1	0	0	0	1	2	2	0	0	2	0	0	1	1	0	0	1	1	0	0	0	2	0	0	0	0	0	1	1	0	2	2	0	0	1	1	0	0	0	1	0	0	0	0	1	0	0	1
953	0	1	1	0	1	2	1	1	1	1	0	0	1	1	1	0	0	0	2	0	0	2	0	0	0	0	0	0	2	2	1	0	0	0	0	2	2	0	0	0	2	0	0	0	0	1	0	0	1
954	0	1	1	1	0	2	1	1	1	1	0	1	1	0	0	1	0	1	1	1	1	0	2	0	0	0	0	1	2	0	1	2	1	1	0	2	1	0	1	0	1	0	0	0	0	0	0	0	0
955	0	1	1	0	1	1	0	1	1	1	0	0	2	1	1	0	0	2	1	0	0	0	2	0	0	0	0	1	1	1	1	2	2	0	0	0	1	1	1	1	0	1	0	0	1	2	0	0	0
956	0	1	1	0	0	0	2	2	0	1	1	1	2	0	0	1	0	0	2	1	1	0	1	1	1	1	0	0	2	2	1	1	2	0	0	1	2	0	0	0	2	1	1	0	1	0	0	1	1
957	0	2	0	0	0	0	1	2	0	0	1	1	2	1	1	1	0	2	0	1	0	0	1	0	1	1	1	2	2	1	1	1	1	0	0	2	1	0	0	0	0	0	0	2	0	2	0	1	0
958	0	0	2	0	0	2	1	1	1	1	1	0	0	0	0	0	0	0	2	0	0	0	2	0	0	0	1	1	2	1	0	2	2	0	0	0	0	0	0	1	0	1	0	0	0	0	0	0	1
959	0	0	2	0	0	2	1	1	1	1	1	0	0	0	0	0	0	1	1	1	1	0	2	0	0	0	0	1	2	2	1	1	0	2	2	2	2	0	0	0	2	0	0	0	0	0	0	0	1
960	0	1	1	0	0	1	2	2	0	0	2	1	1	0	0	0	0	2	1	0	0	0	2	0	0	0	1	1	1	0	1	2	1	0	1	2	1	1	1	0	0	0	0	1	0	1	0	0	1
961	0	2	0	0	0	1	1	1	1	1	1	0	0	0	0	0	0	1	1	1	1	0	1	0	0	0	0	0	2	0	0	0	0	0	0	2	1	1	0	0	0	0	0	0	0	0	0	0	0
962	1	2	1	0	0	0	1	1	1	1	0	0	0	0	0	0	0	1	1	1	1	0	2	0	0	0	0	0	2	2	0	1	1	0	0	2	1	1	0	0	0	0	0	0	1	0	0	0	0
963	1	1	1	0	0	1	2	2	0	0	2	1	2	1	2	0	0	1	1	0	0	0	2	0	0	0	0	0	1	0	1	1	1	0	0	2	1	1	0	0	2	1	1	0	0	0	1	0	1
964	1	2	0	0	0	1	0	0	2	2	0	1	1	0	0	1	0	0	1	0	0	0	2	0	0	0	0	1	2	2	0	0	0	0	1	2	1	1	0	0	1	0	0	0	0	1	0	0	2
965	0	1	1	0	1	1	1	1	1	1	0	0	1	1	1	0	0	1	1	0	0	0	2	0	0	0	0	0	2	1	0	0	0	2	1	1	1	0	0	0	2	0	1	0	1	0	0	1	2
966	0	0	2	0	1	2	2	2	0	1	1	0	1	1	1	0	0	0	1	0	0	0	0	0	0	0	1	0	2	1	1	1	2	1	0	1	2	0	0	1	1	0	0	1	1	1	0	0	0
967	0	1	2	0	0	2	1	1	2	2	0	0	0	0	0	0	0	1	1	1	0	0	1	1	2	2	0	0	2	2	0	1	1	2	0	1	2	0	1	0	1	0	0	0	0	1	0	0	2
968	1	1	0	0	0	0	1	1	0	0	2	1	2	2	2	0	0	0	2	0	0	0	2	0	0	0	0	0	1	0	1	0	0	0	0	2	2	0	0	2	0	0	0	0	1	0	0	0	0
969	1	1	1	0	0	0	1	1	1	1	1	0	0	0	0	0	0	0	2	0	0	0	2	0	0	0	0	0	2	2	1	0	0	0	0	2	2	0	0	0	2	0	0	0	0	1	0	0	0
970	0	0	2	0	1	2	0	0	1	1	1	0	0	0	0	0	0	1	1	2	1	0	0	1	1	1	0	0	2	1	0	1	0	2	1	1	1	1	0	0	1	0	0	0	1	0	0	0	0
971	0	2	0	0	0	0	2	2	0	0	1	0	1	1	1	0	1	2	0	1	1	1	2	0	0	0	0	0	2	2	1	0	0	0	0	0	2	0	0	0	2	0	0	0	0	2	0	0	1
972	0	1	1	0	0	0	2	2	0	1	0	1	1	1	1	0	0	0	1	0	0	0	2	0	0	0	0	0	2	0	1	1	1	0	0	1	1	1	0	0	1	1	1	0	1	1	0	0	0
973	0	1	1	0	0	0	0	1	1	1	0	0	1	0	0	0	0	1	2	0	0	0	1	0	0	0	0	0	2	1	0	1	0	2	1	1	0	0	0	1	1	0	0	1	2	0	0	0	2
974	0	0	2	0	0	1	1	1	1	1	0	0	1	1	1	0	0	0	2	1	1	0	2	0	0	0	0	1	1	1	1	0	0	0	0	1	1	0	0	0	1	0	0	0	0	1	0	0	1
975	0	2	1	0	0	1	1	1	1	1	1	1	1	0	1	0	0	1	1	1	0	0	2	0	0	0	0	1	2	0	1	2	1	0	0	1	1	1	1	0	0	0	0	0	0	0	0	0	1
976	0	0	2	0	1	2	1	1	2	2	0	0	1	1	1	0	0	0	2	0	0	0	1	0	0	0	0	0	2	1	1	1	1	1	0	0	2	0	0	0	2	0	0	0	0	0	0	0	1
977	0	1	1	0	0	1	1	1	1	1	1	0	0	0	0	0	0	1	1	0	0	0	2	0	1	1	0	0	2	2	2	1	1	0	0	1	1	0	1	0	1	0	0	0	1	0	0	0	0
978	0	0	2	0	2	2	2	2	0	0	2	0	0	0	0	0	0	1	1	0	0	1	0	1	0	1	1	0	2	1	0	1	1	1	0	0	1	0	0	1	1	1	1	0	0	1	0	0	1
979	1	2	0	0	0	1	2	2	0	0	1	1	1	0	0	1	0	1	2	1	1	0	2	0	0	0	0	0	2	2	0	2	2	0	0	1	1	0	0	1	1	1	1	0	1	0	0	0	2
980	0	2	1	0	0	1	1	1	1	2	0	0	0	0	0	0	0	1	1	0	0	0	2	0	0	0	0	0	1	1	1	2	1	0	0	1	1	0	0	1	1	0	0	1	0	1	0	0	0
981	0	2	1	0	0	0	2	2	0	0	2	1	1	0	0	1	0	0	2	0	0	0	1	1	1	1	1	1	2	1	0	1	0	1	1	1	2	1	1	0	1	0	0	0	1	0	0	0	1
982	1	0	2	0	1	1	2	2	0	1	0	0	0	0	0	0	0	2	0	2	2	0	2	0	0	0	0	2	1	1	1	0	0	1	0	1	2	0	0	0	1	1	0	0	1	1	0	0	0
983	0	1	1	0	1	2	1	1	1	1	0	1	1	1	1	0	0	1	1	0	0	0	2	0	0	0	0	0	2	1	0	1	0	1	0	1	1	0	0	1	1	1	1	0	1	0	0	0	1
984	0	2	1	0	0	1	0	1	1	1	0	1	2	1	1	0	0	2	0	0	0	0	2	0	0	0	0	0	1	1	1	0	0	0	0	1	2	0	0	2	0	0	0	0	0	0	0	0	0
985	0	2	0	0	0	0	2	2	0	0	2	0	0	0	0	0	1	0	2	1	1	0	2	0	0	0	0	1	1	1	2	1	1	0	0	1	1	0	0	0	2	0	1	0	1	0	0	0	0
986	0	0	2	0	1	1	1	2	0	0	1	1	1	2	2	0	0	1	1	1	1	0	2	0	0	0	1	1	2	1	0	1	1	0	1	2	2	0	1	0	1	0	0	0	0	1	0	0	0
987	0	1	1	0	1	1	2	2	0	1	0	0	0	0	0	0	0	1	1	1	0	0	2	0	0	0	0	1	2	1	1	1	2	0	0	1	1	1	1	1	0	1	1	1	1	2	0	0	1
988	0	0	2	0	1	1	2	2	1	1	0	0	0	0	0	0	0	0	2	0	0	0	2	0	0	0	0	0	2	2	2	0	0	2	1	1	1	0	0	2	0	0	0	1	0	1	0	0	1
989	0	1	2	0	0	1	1	1	0	0	1	0	1	1	1	0	0	1	1	1	1	0	2	0	0	0	0	1	2	1	2	2	1	1	2	2	1	0	1	0	1	1	1	0	2	1	0	0	0
990	0	1	2	0	0	1	2	2	0	0	0	0	1	0	0	0	0	0	2	1	1	0	1	0	0	0	0	0	2	1	0	2	1	0	1	2	2	0	0	0	2	0	0	0	0	1	0	1	1
991	0	1	1	0	0	1	2	2	0	0	2	1	1	0	0	0	0	2	0	1	1	0	2	0	0	0	0	1	1	0	1	2	1	1	0	1	1	0	0	1	1	1	1	0	1	2	0	0	0
992	1	1	1	0	0	2	2	2	0	0	2	0	1	2	1	0	0	1	1	0	0	0	1	0	1	1	0	1	1	1	1	0	0	2	1	1	1	0	0	2	0	1	0	0	1	0	0	0	0
993	0	2	0	0	0	1	2	2	0	1	1	0	0	0	0	0	0	0	2	1	0	0	2	0	0	0	0	0	1	1	2	0	0	1	1	2	1	0	1	0	1	0	0	0	1	1	0	0	1
994	1	2	0	0	0	0	2	2	0	1	0	0	0	0	0	0	0	2	1	0	0	0	0	1	1	1	0	1	1	1	1	1	1	2	0	1	1	0	0	1	1	0	0	0	0	1	0	0	1
995	0	0	2	0	0	2	2	2	0	0	1	0	1	0	0	0	0	2	0	1	1	0	2	0	1	1	0	1	1	1	2	1	1	1	1	1	2	0	0	1	1	0	1	0	1	0	0	0	1
996	0	2	1	0	0	1	2	2	0	1	1	0	0	0	0	0	0	2	0	0	0	0	2	0	0	0	0	0	2	2	0	0	2	1	0	1	2	0	0	0	1	0	0	0	0	1	0	0	0
997	1	1	1	0	0	1	1	2	0	0	1	0	0	0	0	0	0	2	0	1	1	0	0	0	0	0	0	1	2	2	0	1	1	1	1	2	1	0	0	0	2	1	1	1	1	1	0	0	0
998	0	1	2	0	0	2	0	0	2	2	0	0	1	1	1	0	0	1	1	1	1	0	1	0	0	0	1	1	1	0	1	1	1	2	1	2	1	0	0	2	0	1	1	0	1	1	0	0	1
999	0	2	1	0	0	0	0	1	1	1	0	0	0	0	0	0	0	1	1	1	1	0	2	0	1	1	0	1	2	1	2	1	1	1	0	0	0	0	0	1	1	0	0	0	2	2	0	0	0
1000	1	2	1	0	0	1	1	2	0	0	0	1	1	0	0	1	0	1	2	1	1	0	2	0	0	0	0	1	1	0	1	0	1	1	0	2	1	1	0	0	1	0	0	0	1	0	0	0	1
[truncated: 252 more columns]
