# Supplementary material for: KNN-MDR: a learning approach for improving interactions mapping performances in genome wide association studies
Source: BMC Bioinformatics. 2017 Mar 21;18:184. doi: 10.1186/s12859-017-1599-7 (PMC5361736; doi:10.1186/s12859-017-1599-7)
Supplement: Supplementary file 5 — The data set(s) supporting the results of Table 3. (ZIP 7092 kb) [file 12859_2017_1599_MOESM5_ESM.zip › 000/S31/mkallsimul.dat]

1	0	1	1	0	0	1	2	0	0	1	1	1	1	1	1	0	0	1	1	1	2	0	2	0	0	1	2	2	2	2	1	0	1	1	0	2	1	1	0	0	0	0	0	0	0	0	0	0	2
2	0	2	0	1	0	1	1	0	1	0	0	0	0	0	0	0	0	1	2	0	2	0	2	0	0	0	2	2	2	1	1	1	1	0	1	1	1	0	0	0	1	2	2	0	0	1	0	2	0
3	0	1	2	0	0	0	1	0	0	0	0	1	2	1	1	0	0	1	2	0	2	0	1	1	1	1	2	2	2	2	1	0	1	1	1	1	0	0	2	2	0	1	1	0	0	0	0	1	0
4	0	2	0	1	1	1	0	0	2	0	0	1	1	0	0	0	0	0	2	1	2	1	2	0	0	0	1	2	2	1	0	0	1	1	1	2	1	0	0	0	2	0	0	1	0	0	0	1	1
5	0	2	1	0	0	1	1	0	1	0	1	1	1	0	0	1	0	1	0	2	1	0	1	0	0	0	2	2	2	2	0	1	1	0	0	2	0	0	1	1	0	0	1	0	0	0	0	1	0
6	0	2	1	0	0	0	2	1	1	0	0	1	2	1	1	0	0	0	2	1	2	0	2	0	0	0	1	1	2	1	0	0	1	1	1	2	2	0	1	1	1	0	0	1	0	1	0	1	0
7	0	0	2	0	0	2	2	0	1	1	0	0	1	0	0	0	0	0	2	0	2	0	1	1	1	1	2	2	2	2	1	0	0	0	0	2	1	0	2	1	0	1	1	0	2	0	0	2	0
8	0	0	2	0	0	1	0	0	2	0	0	1	2	2	2	1	0	0	1	1	1	0	2	0	0	0	1	2	2	1	0	0	2	1	1	2	1	0	2	1	0	0	0	0	0	0	0	2	0
9	0	1	1	0	0	0	2	0	1	0	1	0	0	0	0	0	1	1	1	0	1	0	2	0	0	0	2	2	2	2	0	1	1	1	1	1	1	1	0	0	1	1	1	0	0	0	0	1	1
10	0	1	2	1	0	2	1	0	1	1	2	1	1	1	1	0	0	0	1	2	1	0	1	1	1	1	0	1	1	1	1	2	1	1	0	2	2	1	0	0	0	1	0	0	1	1	0	0	0
11	0	0	2	0	0	1	0	0	2	0	0	0	1	0	1	1	0	0	1	0	1	0	2	0	0	0	0	2	0	0	2	0	0	0	0	1	2	1	0	0	1	0	0	0	0	0	0	1	1
12	0	2	0	1	0	1	2	0	1	0	1	1	1	1	1	0	0	0	0	0	1	0	2	0	0	0	2	2	2	2	1	1	1	0	1	1	2	0	0	0	2	0	0	0	0	0	0	1	1
13	0	0	2	0	0	1	1	1	2	0	0	0	1	0	0	0	0	2	0	2	0	0	1	1	1	1	1	1	2	1	0	1	1	0	2	2	1	0	2	1	0	1	0	0	1	1	0	1	0
14	0	1	1	1	0	1	1	1	2	0	0	0	1	0	0	0	0	1	1	0	2	1	2	0	0	0	2	2	2	2	0	1	1	0	0	2	0	1	1	1	0	0	0	0	0	0	0	1	0
15	0	1	1	1	0	2	1	0	1	0	1	0	0	0	0	0	0	0	1	1	1	0	1	0	0	0	2	2	2	2	1	1	2	0	1	1	1	0	2	2	0	1	1	1	0	0	0	0	0
16	0	1	1	1	0	1	1	1	2	0	0	0	0	0	0	0	0	1	1	0	1	0	0	1	1	1	1	1	2	1	1	0	0	1	1	1	2	0	2	2	0	0	0	0	0	0	0	2	0
17	0	2	1	1	0	1	1	0	1	0	1	1	1	1	1	0	0	0	2	0	2	0	1	1	1	1	2	2	2	2	1	0	2	0	2	1	2	0	0	0	2	1	1	0	1	1	0	1	0
18	0	1	2	2	0	2	0	0	2	0	0	0	0	0	0	0	0	1	2	1	2	0	2	0	0	0	0	2	0	0	2	1	1	0	1	2	1	0	0	0	1	1	1	0	0	0	0	1	1
19	0	0	2	0	0	1	2	1	1	0	0	0	1	0	0	0	0	0	1	0	1	0	2	0	0	1	2	2	2	1	2	0	0	2	1	1	1	0	2	2	0	0	0	0	0	0	0	1	0
20	0	1	1	0	0	1	2	1	1	0	0	0	0	0	0	0	0	1	2	0	2	0	2	0	0	0	1	1	2	1	0	0	2	0	0	2	1	0	2	1	0	1	1	0	1	0	0	1	1
21	0	1	1	0	0	2	1	1	2	0	0	1	1	1	1	0	0	0	1	1	1	0	0	1	1	1	1	1	2	1	1	1	1	1	0	2	2	0	0	0	2	0	1	0	0	2	0	2	0
22	0	2	0	0	0	0	2	0	0	0	1	1	1	1	1	0	0	1	2	0	2	0	2	0	0	0	2	2	2	2	1	1	1	0	0	2	1	0	1	1	1	0	0	0	0	0	0	2	0
23	0	2	1	0	0	0	2	0	0	0	1	0	0	0	0	0	0	1	1	1	2	0	1	1	1	1	2	1	2	1	1	0	0	0	0	2	2	0	0	0	2	0	0	1	0	1	0	1	1
24	1	2	0	0	0	0	0	0	2	0	1	0	0	1	1	0	0	0	1	1	2	0	2	0	0	0	1	1	2	0	1	0	0	1	0	2	1	0	1	1	0	1	1	0	1	1	0	2	0
25	0	1	1	0	0	1	0	0	2	0	0	1	0	0	0	0	0	0	1	1	1	1	2	0	0	0	1	1	1	1	1	1	0	0	0	2	0	2	0	0	0	1	0	0	0	1	0	1	0
26	0	1	1	1	0	1	0	0	2	0	0	0	0	0	0	0	0	0	2	0	2	0	2	0	0	0	1	1	2	1	0	0	0	2	0	2	1	0	1	1	0	0	1	1	2	0	0	1	0
27	1	1	1	1	0	1	1	0	0	0	1	2	2	2	2	0	0	0	1	1	2	0	2	0	0	0	2	2	2	2	0	0	1	2	1	1	1	0	0	0	1	0	0	0	0	0	0	0	1
28	0	0	1	0	0	1	1	1	2	0	0	0	0	0	0	0	0	1	2	0	2	0	2	0	0	0	1	1	2	0	1	2	1	0	0	2	2	0	0	0	2	0	1	0	1	0	0	0	1
29	1	2	1	0	0	0	2	0	0	0	0	1	2	2	2	0	0	1	2	1	2	0	2	0	0	0	2	2	1	1	1	0	0	0	0	2	0	0	2	1	0	0	1	0	1	0	0	1	1
30	0	2	0	1	0	1	2	1	1	0	0	0	0	0	0	0	1	1	1	1	1	1	1	0	0	0	2	2	1	1	1	0	1	0	0	2	2	0	0	0	2	0	0	0	0	0	0	1	1
31	0	1	1	1	0	1	1	1	2	0	0	0	0	0	0	0	1	2	0	2	2	0	2	0	0	0	1	1	1	0	1	1	0	1	0	2	0	1	1	1	0	0	0	0	0	0	0	2	0
32	0	2	0	0	0	1	1	1	2	0	0	0	0	0	0	0	0	0	0	1	1	0	2	0	0	1	1	1	1	1	0	1	1	0	1	2	0	1	0	0	0	1	1	0	1	1	0	2	0
33	0	2	0	0	0	0	2	0	2	0	0	0	1	0	0	0	0	0	2	0	2	0	2	0	0	1	2	2	2	2	0	0	0	0	0	2	1	0	1	1	1	0	1	0	1	0	0	1	0
34	0	2	1	1	0	1	1	2	2	0	0	0	0	0	0	0	0	0	0	1	0	0	2	0	0	0	1	1	2	1	0	0	1	1	1	1	2	0	2	2	0	1	0	0	0	0	0	1	1
35	0	2	1	0	0	1	2	0	0	0	2	0	0	0	0	0	0	1	0	2	1	0	1	0	0	0	1	2	1	1	2	2	2	0	2	0	1	0	1	1	1	0	0	0	0	0	0	2	0
36	0	1	2	0	0	0	2	0	1	0	1	0	1	1	1	1	0	0	2	0	2	0	1	1	1	1	1	2	2	1	2	0	0	1	1	1	2	0	2	2	0	0	1	0	0	1	0	1	1
37	1	1	1	1	0	1	1	0	2	0	0	0	0	0	0	0	0	1	1	1	1	0	2	0	0	1	1	2	2	1	1	0	1	1	0	2	1	0	2	2	0	1	0	0	0	0	0	1	0
38	0	1	1	0	0	2	1	1	2	0	0	0	0	0	0	0	0	1	1	1	1	1	1	0	0	1	2	2	2	1	0	1	0	1	1	2	2	0	1	1	1	1	1	0	0	0	0	1	1
39	0	1	2	0	0	0	1	0	0	1	2	0	0	0	0	0	0	1	0	1	1	0	2	0	0	1	0	1	2	1	0	1	1	2	1	1	1	0	1	1	1	0	0	0	0	0	0	1	1
40	0	1	1	0	0	1	1	0	1	0	1	0	2	0	0	0	0	1	0	0	1	0	0	1	1	1	1	2	1	1	2	2	1	0	0	2	1	1	0	0	0	0	0	0	0	0	0	0	1
41	0	1	2	0	0	0	1	0	2	1	0	0	1	0	0	0	0	1	2	0	2	0	2	0	0	0	1	1	1	0	1	1	1	1	1	1	1	0	1	0	1	0	2	0	0	2	0	0	0
42	0	1	2	1	0	2	1	0	2	0	0	1	2	1	1	0	0	1	2	0	2	0	2	0	0	1	0	2	0	0	2	0	0	0	0	2	2	0	0	0	2	0	0	0	0	0	0	0	0
43	0	1	1	1	0	1	2	0	0	1	1	0	1	1	1	0	0	0	2	0	2	0	2	0	0	0	2	2	2	2	0	0	0	0	0	2	2	0	0	0	2	0	1	0	1	0	0	2	0
44	0	2	0	0	0	0	1	0	2	0	0	1	1	1	1	0	0	2	1	0	1	0	2	0	0	0	2	2	2	2	1	0	1	1	1	1	2	0	1	1	1	0	0	0	0	0	0	1	0
45	0	1	1	0	0	1	2	1	1	1	1	2	2	2	2	0	0	0	2	0	2	0	2	0	0	0	2	2	2	1	2	0	0	0	0	2	2	0	0	0	2	0	0	0	1	0	0	0	1
46	0	1	1	1	0	1	2	1	1	1	1	0	0	0	0	0	0	0	2	0	2	0	2	0	0	0	1	1	1	1	1	1	1	0	0	2	0	2	0	0	0	1	0	0	0	0	0	2	0
47	0	0	2	1	0	2	2	1	1	0	0	0	1	0	1	1	0	0	1	1	1	0	2	0	0	0	0	1	1	1	1	1	1	0	0	2	1	0	0	0	2	1	1	0	1	0	0	1	0
48	0	0	2	0	0	1	2	0	1	0	1	0	1	0	0	0	1	1	0	2	1	0	0	1	1	1	2	2	2	1	0	0	0	0	0	2	2	0	0	0	2	0	1	0	1	0	0	0	0
49	0	2	2	0	0	1	1	0	1	0	1	1	1	0	0	0	0	2	1	1	1	0	2	0	0	0	0	1	1	0	1	0	1	1	0	2	2	0	1	1	1	0	0	1	0	0	0	2	0
50	0	0	2	0	0	2	1	0	1	1	2	0	1	0	0	0	0	0	1	0	1	0	2	0	0	0	1	0	1	0	1	0	0	0	0	2	2	0	0	0	2	1	1	0	0	1	0	1	1
51	0	2	1	0	0	1	1	2	2	0	0	0	1	0	0	0	0	1	0	0	0	0	2	0	0	0	2	0	1	0	1	1	2	0	1	1	1	0	1	1	1	1	0	0	0	0	0	2	0
52	0	1	1	0	1	1	1	1	2	0	0	0	0	0	0	0	0	0	1	0	0	1	1	0	0	0	2	2	2	1	2	1	1	1	0	2	1	0	1	1	1	1	1	1	0	0	0	2	0
53	0	2	0	0	0	0	1	0	1	0	1	0	0	0	0	0	0	2	2	0	2	0	2	0	0	0	2	2	2	2	0	0	1	1	1	2	1	0	2	2	0	0	0	0	0	0	0	2	0
54	0	0	2	0	0	1	2	1	1	0	0	1	2	2	2	0	0	1	0	0	1	0	1	1	1	1	2	2	1	1	1	0	0	1	0	2	2	0	0	0	2	0	1	0	1	1	0	1	0
55	0	2	0	0	0	0	0	0	1	0	0	1	1	1	1	0	0	1	1	0	2	0	2	0	0	0	1	1	1	0	1	1	1	0	1	1	1	0	0	0	1	0	0	0	0	0	0	1	1
56	0	1	1	0	0	0	0	0	2	0	0	0	2	0	0	0	0	1	1	1	1	0	2	0	0	0	2	2	2	1	0	2	1	0	0	2	2	0	0	0	1	0	0	0	0	1	0	1	1
57	0	2	1	0	0	0	1	1	2	0	0	1	1	2	1	0	0	0	1	1	1	0	2	0	0	0	2	2	2	2	0	0	1	1	2	1	1	0	0	0	2	1	1	0	0	0	0	0	1
58	0	1	1	0	0	1	2	1	2	0	0	0	0	0	0	0	0	1	1	0	2	0	2	0	0	0	2	2	2	1	2	1	1	0	0	2	1	1	0	0	1	0	0	0	0	2	0	0	0
59	0	2	1	0	0	1	1	0	1	0	0	0	0	0	0	0	0	1	1	0	1	0	1	1	1	1	2	2	2	2	1	1	1	0	0	2	2	0	1	1	1	0	1	1	1	0	0	1	1
60	0	2	0	0	0	0	2	0	1	0	0	0	1	1	1	1	0	0	0	1	0	0	2	0	0	0	2	2	2	1	1	2	2	0	0	2	1	0	0	0	1	1	1	0	1	2	0	2	0
61	0	2	0	0	0	0	0	0	2	0	0	0	1	0	1	1	0	0	1	0	2	0	2	0	0	0	2	2	2	2	0	2	1	0	0	2	1	0	2	2	0	1	1	0	0	0	0	2	0
62	0	2	0	0	0	0	0	0	2	0	0	1	1	1	1	0	0	2	2	0	2	0	1	0	0	0	1	2	2	1	1	1	1	1	1	2	1	0	2	1	0	1	0	0	0	0	0	0	1
63	0	2	1	0	0	1	1	0	0	0	1	0	0	0	0	0	0	0	2	0	2	0	2	0	0	0	2	2	2	1	1	2	2	0	1	1	0	1	1	1	0	0	1	0	0	0	0	2	0
64	0	1	2	1	0	1	1	0	0	0	1	0	2	1	1	1	0	0	2	0	2	1	1	0	0	0	2	2	2	2	1	0	1	1	1	2	0	0	2	1	0	0	0	0	0	1	0	1	1
65	0	2	0	0	0	0	1	0	0	0	1	0	0	0	0	0	0	0	1	0	1	0	2	0	0	0	2	2	2	2	1	1	1	1	1	1	1	1	0	0	1	1	1	0	0	1	0	2	0
66	0	0	2	0	0	2	0	0	2	0	0	1	1	1	1	0	0	0	1	0	1	0	2	0	0	0	2	2	2	2	0	1	1	1	0	2	1	0	0	0	1	1	1	0	1	1	0	1	1
67	0	0	2	1	0	2	0	0	2	0	0	1	2	0	0	1	0	1	1	0	2	0	2	0	0	0	1	2	2	2	0	0	2	0	1	2	1	1	0	0	1	0	0	0	0	0	0	0	1
68	0	1	2	1	0	1	2	0	0	0	0	0	0	0	0	0	0	1	0	1	0	0	2	0	0	0	2	2	2	2	0	2	2	0	2	0	2	0	1	0	1	0	0	0	0	0	1	1	0
69	0	2	1	1	0	1	1	0	1	0	0	1	1	1	1	0	0	0	1	1	1	0	2	0	0	0	2	2	2	1	1	0	1	0	1	1	1	2	0	0	0	0	0	1	0	0	0	2	0
70	0	2	0	0	0	0	1	1	2	0	0	1	1	1	1	0	0	1	1	1	1	1	2	0	0	0	2	2	2	2	0	1	0	0	1	1	2	0	0	1	1	0	0	0	0	1	0	1	0
71	0	0	2	0	0	2	1	0	1	0	1	1	2	2	2	0	0	0	0	0	1	0	1	0	0	0	1	1	2	1	1	1	1	0	1	2	1	0	0	0	1	1	1	0	1	1	0	1	0
72	0	2	1	0	1	1	2	0	0	0	0	0	2	1	1	1	0	0	2	1	2	0	0	1	1	1	1	2	2	1	2	0	1	0	1	2	1	0	0	0	2	0	0	0	1	1	0	2	0
73	0	0	2	0	0	1	0	0	2	0	0	0	0	0	0	0	0	1	1	1	1	0	1	0	0	0	2	2	2	2	0	0	0	1	1	1	1	0	0	0	2	1	1	0	1	1	0	2	0
74	0	1	1	0	0	1	2	0	1	0	1	0	1	0	0	0	0	1	0	0	1	0	2	0	0	0	1	2	2	2	0	1	1	0	2	2	1	0	0	0	2	0	1	0	1	0	0	1	0
75	1	2	0	0	0	0	1	0	1	0	0	0	1	0	0	0	0	2	1	1	1	0	0	0	0	1	1	2	2	1	1	1	1	2	1	1	0	1	1	1	0	0	0	0	0	1	0	1	0
76	1	2	0	0	0	0	0	0	2	0	0	0	1	0	0	0	0	0	1	0	2	0	2	0	0	0	2	2	2	2	0	1	1	0	0	2	1	1	1	1	0	0	0	0	0	0	0	0	1
77	0	0	2	0	0	1	2	0	0	0	0	1	1	1	1	0	0	0	1	1	2	0	2	0	0	1	0	2	0	0	2	0	2	1	2	1	1	0	1	0	1	0	1	0	1	0	0	0	0
78	0	1	2	1	0	1	1	0	1	0	1	1	2	0	0	1	1	1	1	1	1	0	2	0	0	0	2	1	2	1	1	1	1	0	0	2	0	0	1	1	0	0	1	1	0	1	0	1	1
79	0	2	0	0	0	0	2	0	1	0	1	0	0	0	0	0	0	0	2	0	2	0	0	1	1	1	2	2	2	1	2	1	1	2	2	1	1	1	0	0	1	0	1	0	1	1	0	0	0
80	0	2	1	0	0	1	2	0	0	0	2	0	0	0	0	0	0	0	1	2	1	0	2	0	0	0	1	2	1	1	2	1	2	0	1	1	1	0	2	2	0	0	0	1	0	0	0	2	0
81	0	2	0	1	1	1	1	0	1	0	1	0	1	0	0	0	0	1	1	0	2	0	1	1	1	1	2	2	2	2	0	0	0	0	0	2	1	1	1	1	0	1	0	0	0	0	0	2	0
82	0	1	1	0	1	1	2	0	1	0	0	0	0	0	0	0	0	1	1	0	2	0	1	0	0	0	0	2	1	0	2	1	2	0	0	2	2	0	0	0	2	0	0	0	0	1	0	2	0
83	0	1	1	0	0	0	0	0	2	0	0	0	0	0	0	0	0	1	1	1	1	1	1	0	0	0	2	2	2	1	1	0	1	0	1	2	1	0	1	1	1	1	1	0	2	2	0	1	1
84	0	2	2	0	0	1	2	1	1	0	0	0	0	0	0	0	0	0	0	1	2	0	1	0	0	0	0	2	1	0	1	1	1	0	0	2	1	0	0	0	2	0	0	0	0	0	0	1	1
85	0	0	1	0	0	1	1	0	1	0	0	0	1	0	0	0	0	0	2	0	2	0	1	1	1	1	0	1	1	1	1	1	0	0	0	2	0	1	1	1	0	0	0	1	0	0	0	1	1
86	0	2	1	1	0	1	0	0	2	0	0	0	1	0	0	0	0	2	1	1	1	0	1	1	1	2	2	2	2	2	0	0	1	0	0	2	1	0	0	0	1	0	1	0	1	0	0	0	1
87	0	1	1	1	0	2	1	0	1	0	0	0	2	2	2	0	0	1	0	1	1	0	2	0	0	0	1	1	2	1	0	1	1	1	0	2	1	0	0	0	1	0	1	1	1	0	0	2	0
88	0	0	1	0	0	0	1	0	1	0	0	0	0	0	0	0	0	1	1	1	1	1	1	0	0	0	2	2	2	2	1	0	0	0	1	1	1	0	1	1	1	0	0	0	0	1	0	2	0
89	0	0	2	0	0	1	2	0	1	0	1	1	1	1	1	0	0	1	1	1	2	0	2	0	0	0	2	2	2	1	1	1	2	0	1	1	2	0	0	1	1	0	0	0	0	1	0	2	0
90	0	1	2	0	0	1	1	0	2	0	0	1	1	1	1	0	0	0	1	0	1	1	2	0	0	0	1	1	2	2	0	2	1	0	0	2	2	0	0	0	1	0	1	0	1	1	0	1	1
91	0	2	1	1	0	1	1	0	1	0	1	1	1	1	1	0	0	0	1	1	2	0	1	1	1	1	1	1	2	1	0	1	1	1	0	2	1	1	1	1	1	0	0	0	0	2	0	1	0
92	0	1	1	0	0	1	1	0	2	0	0	0	1	0	0	0	0	0	1	1	2	0	1	0	0	0	2	2	2	2	2	1	0	1	1	1	2	1	0	0	1	1	0	0	2	0	0	2	0
93	0	1	1	1	1	2	2	0	0	0	1	1	2	1	1	0	0	0	2	1	2	0	2	0	0	0	1	1	2	1	0	0	0	0	0	2	1	0	1	1	1	0	0	0	0	0	0	2	0
94	0	1	2	1	0	2	2	0	0	0	1	0	0	0	0	0	0	0	2	1	2	0	2	0	0	0	2	2	2	1	2	1	1	0	1	2	1	1	0	0	1	0	0	0	0	0	0	2	0
95	0	1	1	0	0	2	0	0	2	0	0	0	2	0	0	0	0	1	2	0	2	0	0	1	1	1	1	2	2	1	2	0	2	0	0	2	2	0	1	0	1	0	0	0	0	0	0	1	1
96	0	1	1	0	0	1	2	0	0	1	1	0	2	0	0	0	0	1	2	1	2	0	2	0	0	0	0	2	2	0	1	2	2	0	2	1	2	1	0	0	1	0	1	0	1	0	0	1	1
97	1	1	2	1	0	2	0	0	2	0	0	0	1	0	0	0	0	1	2	1	2	0	2	0	0	1	1	2	1	1	2	1	1	2	1	2	2	0	1	1	1	1	0	0	0	1	0	2	0
98	1	1	2	1	0	2	0	0	2	0	0	0	0	0	0	0	0	0	2	0	2	1	2	0	0	0	1	2	2	1	1	2	2	0	0	2	1	0	0	0	1	0	2	0	0	1	0	2	0
99	0	2	1	0	0	0	2	0	1	0	1	1	1	1	1	0	0	0	1	1	2	0	2	0	0	0	1	2	1	1	2	0	1	0	0	2	1	0	2	1	0	1	0	0	1	1	0	2	0
100	0	0	2	1	0	2	0	0	2	0	0	0	0	0	0	0	0	0	0	1	1	1	0	1	1	1	2	2	2	2	1	1	1	1	1	1	0	1	1	1	0	1	1	0	1	0	0	2	0
101	0	1	1	0	1	1	2	0	2	0	0	1	1	0	0	0	0	0	1	0	1	0	2	0	0	1	1	2	2	1	1	1	2	0	0	2	2	0	0	0	2	1	1	0	1	0	0	1	0
102	0	2	1	0	0	1	1	0	1	0	1	1	1	1	1	0	0	0	0	1	2	0	2	0	0	1	2	2	2	2	0	1	1	2	1	2	2	0	1	1	1	0	0	1	0	0	0	2	0
103	0	2	0	0	0	0	1	0	2	0	0	1	1	1	1	0	0	2	0	2	0	0	2	0	0	0	2	2	2	2	0	1	0	1	0	2	1	1	1	1	1	0	0	0	0	0	0	2	0
104	0	0	2	0	0	2	1	1	2	0	0	1	2	2	2	1	0	2	2	0	2	0	1	1	1	1	1	1	2	1	1	0	0	0	0	2	1	0	2	2	0	1	1	0	1	1	0	2	0
105	0	1	1	1	0	1	1	0	1	0	1	0	0	0	0	0	0	1	1	0	2	1	1	0	0	0	2	2	2	1	2	0	2	1	1	2	2	0	1	1	1	0	0	0	0	0	0	1	1
106	0	1	1	0	0	1	1	0	2	0	0	0	1	0	0	0	0	0	0	1	1	0	0	1	1	1	0	1	1	0	1	2	2	0	1	1	2	0	2	2	0	0	2	0	1	0	0	1	0
107	0	2	1	0	0	0	2	1	1	0	1	0	1	0	0	0	0	1	2	0	2	0	2	0	0	0	2	2	2	1	2	0	0	0	0	2	1	0	1	1	1	0	1	0	1	0	0	2	0
108	0	1	1	0	0	2	1	1	2	0	0	0	0	0	0	0	0	1	1	1	2	0	2	0	0	1	0	1	2	0	0	1	0	2	1	2	1	0	0	0	2	1	1	0	1	2	0	1	0
109	1	2	0	0	0	1	1	0	0	0	1	1	1	1	1	0	0	0	0	1	2	0	2	0	0	0	2	1	2	0	1	1	1	0	1	2	1	0	2	2	0	0	0	1	0	1	0	0	1
110	0	0	2	1	0	2	1	0	2	0	0	0	0	0	0	0	0	0	1	1	1	0	2	0	0	0	1	2	2	2	0	0	1	0	1	2	2	0	1	1	1	1	1	0	1	0	0	1	1
111	0	1	2	0	0	0	2	1	1	0	1	0	0	0	0	0	0	1	1	1	1	0	2	0	0	0	1	1	2	1	0	0	1	0	1	1	1	0	0	0	1	0	0	0	0	0	0	1	0
112	0	1	1	0	0	1	1	0	0	1	1	0	0	0	0	0	0	0	2	1	2	0	2	0	0	0	2	2	2	1	1	1	1	1	0	2	0	0	2	1	0	0	0	0	0	0	0	2	0
113	0	0	1	0	0	0	1	0	1	0	0	1	1	1	1	0	0	0	1	0	1	0	2	0	0	0	2	2	2	2	0	2	1	0	1	1	2	0	0	0	1	1	1	0	1	0	1	1	0
114	0	2	1	0	0	1	1	0	1	0	0	1	1	1	1	0	0	0	1	2	1	1	1	0	0	0	0	2	2	0	1	1	2	0	1	1	1	0	1	0	1	0	0	0	0	0	0	1	0
115	0	2	1	0	0	0	0	0	2	0	0	1	1	1	1	0	0	0	1	0	1	0	2	0	0	0	1	1	2	1	0	2	1	0	0	2	2	0	1	1	0	0	0	1	0	0	0	1	1
116	0	2	1	0	0	1	0	0	2	0	0	0	1	0	0	0	0	0	1	1	1	0	2	0	0	0	2	2	2	1	1	0	0	0	0	2	1	0	1	0	1	0	1	0	1	0	0	2	0
117	0	0	2	0	0	2	2	0	1	0	1	1	1	1	1	0	0	1	1	1	1	0	0	1	1	1	1	1	1	1	2	0	0	1	1	1	1	1	0	0	1	0	0	0	0	0	0	1	0
118	0	1	1	0	0	1	1	1	2	0	0	1	2	2	2	1	0	0	1	0	2	1	1	0	0	0	1	1	1	1	1	0	1	1	1	2	1	0	0	0	1	0	1	0	1	0	0	0	1
119	0	2	1	0	0	0	0	0	2	0	1	0	1	0	0	0	0	0	1	0	1	0	1	1	1	1	2	2	2	1	2	1	2	1	2	2	1	0	2	1	0	0	0	0	0	0	0	1	1
120	0	1	2	0	0	1	1	1	2	0	0	0	1	0	0	0	0	1	2	0	2	0	0	1	1	1	2	2	2	2	0	1	1	0	0	2	1	1	0	0	1	1	1	1	1	2	0	0	0
121	0	1	0	0	0	0	1	0	2	0	0	0	0	0	0	0	0	1	2	0	2	0	2	0	0	0	1	1	1	1	1	2	1	0	1	1	2	0	1	1	1	0	1	0	1	1	0	2	0
122	0	2	1	1	0	2	2	1	1	0	0	1	1	1	1	0	0	2	1	1	1	0	2	0	0	0	2	2	2	2	1	1	1	0	0	2	2	0	1	1	1	1	1	0	1	0	0	1	0
123	0	0	2	0	0	2	1	0	0	0	0	1	2	1	1	0	1	2	1	0	1	0	2	0	0	0	1	2	2	2	0	0	0	0	2	1	2	0	0	0	2	1	2	0	0	0	0	0	1
124	0	1	2	0	0	0	0	0	2	0	0	0	1	1	1	0	0	0	0	1	1	0	1	0	0	0	2	2	2	2	0	0	2	0	0	2	1	0	2	2	0	0	0	2	0	2	0	2	0
125	1	1	2	1	0	2	0	0	2	0	0	0	0	0	0	0	0	1	1	1	1	0	1	0	0	0	2	2	2	1	1	1	1	0	1	1	1	1	0	0	1	0	0	0	0	1	0	2	0
126	0	0	2	0	0	2	1	0	2	0	0	0	0	0	0	0	0	1	2	1	2	1	2	0	0	0	0	1	1	1	1	1	1	1	0	2	2	0	0	0	1	1	2	0	0	0	0	1	1
127	0	1	1	0	0	2	1	0	1	0	0	1	1	1	1	0	0	0	1	1	2	0	2	0	0	0	1	2	1	1	1	0	1	1	1	2	0	1	0	0	0	0	0	0	0	0	0	2	0
128	0	2	1	0	0	0	2	1	1	0	0	0	1	0	0	0	0	0	1	1	1	0	2	0	0	0	1	1	2	0	1	0	2	0	1	2	1	0	2	2	0	0	0	0	0	1	0	2	0
129	1	1	1	0	0	0	1	0	1	0	1	0	0	0	0	0	0	0	1	0	1	0	2	0	0	0	0	2	0	0	2	2	1	0	0	2	2	0	1	0	1	0	0	2	0	2	0	2	0
130	1	1	2	1	0	2	2	0	0	0	1	1	1	1	1	0	0	1	1	0	2	0	1	0	0	1	1	2	2	1	0	0	0	1	1	1	1	1	1	0	0	0	1	0	1	0	0	2	0
131	1	2	0	0	0	1	2	0	1	0	1	1	1	1	1	0	0	1	0	2	1	0	2	0	0	0	0	2	2	0	1	1	1	1	1	1	1	0	1	1	1	1	1	0	0	0	0	0	1
132	1	1	1	0	0	1	1	0	1	1	2	0	0	0	0	0	0	1	0	1	0	0	1	0	0	0	1	1	2	1	0	1	1	1	0	2	1	0	0	0	1	1	1	0	1	1	0	1	1
133	0	2	0	1	0	1	2	1	1	1	1	0	1	0	0	0	0	0	1	1	1	0	2	0	0	1	1	1	2	0	1	0	0	1	1	1	2	0	1	1	0	0	0	1	0	0	0	2	0
134	1	0	2	1	0	2	2	1	1	0	0	0	1	0	0	0	0	1	1	1	1	0	1	1	1	1	2	2	2	2	1	0	1	1	2	1	1	1	0	0	1	1	0	0	1	1	0	2	0
135	0	2	0	0	0	0	0	0	2	0	0	0	0	0	0	0	0	1	1	0	1	0	2	0	0	0	1	2	2	1	2	1	1	1	0	2	1	0	1	0	1	0	0	1	0	0	0	1	1
136	0	1	2	1	0	2	0	0	2	0	0	0	1	0	0	0	0	0	1	0	1	0	2	0	0	0	2	2	2	2	1	1	2	0	1	1	0	1	1	1	0	0	0	0	0	0	0	2	0
137	0	0	2	0	0	1	0	0	2	0	0	0	1	0	0	0	0	0	0	1	2	0	2	0	0	0	2	2	2	1	1	0	1	0	0	2	2	0	0	0	2	1	1	1	1	2	0	1	0
138	0	1	1	1	0	1	1	0	2	0	0	0	1	0	0	0	0	0	1	0	1	0	1	0	0	1	1	1	2	1	0	1	1	0	1	1	1	0	0	0	0	0	1	1	2	0	0	1	1
139	0	1	1	1	0	2	1	1	2	0	0	0	0	0	0	0	0	0	2	0	1	0	1	0	0	1	1	1	2	0	1	1	1	0	0	2	1	0	1	1	1	0	2	0	1	1	0	0	2
140	0	1	1	0	0	1	1	0	1	1	2	0	0	0	0	0	1	2	1	0	1	0	2	0	0	2	0	1	2	0	1	0	0	2	1	2	0	1	1	1	0	0	1	0	0	1	0	1	1
141	0	1	1	0	0	2	2	1	1	0	0	0	1	0	0	0	0	0	2	0	2	1	2	0	0	0	1	1	2	0	1	1	1	1	1	1	2	0	0	0	1	1	1	0	1	0	0	1	1
142	0	2	1	0	0	1	2	0	0	0	1	1	1	0	0	0	0	0	2	0	2	0	2	0	0	0	2	2	2	1	2	0	1	1	1	1	2	0	0	0	2	0	0	1	0	0	0	1	0
143	0	1	1	0	0	1	1	0	1	0	1	0	0	0	0	0	1	2	2	0	1	0	2	0	0	0	1	2	2	2	0	1	2	1	2	2	1	0	1	1	1	0	1	0	0	0	0	2	0
144	0	1	0	1	0	1	1	0	1	0	1	0	1	1	1	0	0	0	1	0	1	0	2	0	0	0	2	2	2	1	1	0	2	1	1	2	2	0	0	0	1	0	1	0	1	0	0	1	1
145	0	2	0	0	0	0	1	1	2	0	0	1	1	1	1	0	0	1	1	1	0	0	2	0	0	1	2	2	2	2	0	1	1	1	1	1	2	0	1	0	1	0	0	0	1	0	0	2	0
146	0	1	2	1	0	1	1	0	2	0	0	0	0	0	0	0	0	0	2	1	2	0	1	1	1	1	0	1	1	1	1	0	0	2	1	1	2	1	0	0	1	0	1	1	2	0	0	2	0
147	0	2	1	1	0	1	0	0	2	0	0	0	0	0	0	0	0	0	1	1	1	0	1	1	1	1	0	2	1	0	1	0	1	0	1	1	2	0	0	1	1	0	1	0	0	0	0	2	0
148	0	1	2	1	0	1	1	1	2	0	0	1	1	1	1	0	0	1	1	1	1	0	2	0	0	0	1	2	2	1	0	1	1	0	1	1	2	0	1	1	1	0	1	0	0	0	0	1	1
149	0	0	1	0	0	1	2	0	2	0	0	1	1	1	1	0	0	1	2	0	2	0	1	1	1	1	2	2	2	2	0	1	1	1	0	2	1	0	0	0	1	0	0	0	0	0	0	1	1
150	0	0	2	0	0	2	1	0	1	1	1	0	0	0	0	0	0	1	0	2	1	1	2	0	0	0	2	1	2	0	1	0	0	0	0	2	1	0	1	1	1	0	0	0	0	0	0	1	0
151	0	1	2	1	0	2	1	0	1	0	1	0	1	0	0	0	0	0	2	0	2	0	0	0	0	0	1	1	2	0	1	0	0	1	0	2	1	0	2	1	0	0	0	0	0	0	0	1	0
152	0	2	1	0	0	0	0	0	2	0	0	0	0	0	0	0	0	1	1	1	1	0	2	0	0	0	2	2	2	1	1	1	1	0	1	1	1	1	0	0	1	1	1	0	1	1	0	0	1
153	0	2	0	0	0	0	0	0	2	0	1	0	0	0	0	0	0	1	1	0	1	0	2	0	0	0	1	1	2	1	0	2	2	0	0	2	1	0	0	0	1	0	0	0	0	1	0	0	0
154	0	1	1	0	0	0	0	0	2	0	0	0	1	1	1	0	0	1	1	1	0	0	2	0	0	0	2	2	2	0	1	0	0	0	0	2	1	1	0	0	1	0	0	1	0	0	0	2	0
155	0	2	0	0	0	1	2	0	0	0	2	0	1	0	0	0	0	0	1	1	1	0	2	0	0	0	2	2	1	1	1	1	2	0	1	1	1	0	1	1	1	2	2	0	1	1	0	0	0
156	0	1	2	1	0	1	1	0	1	1	0	0	1	0	0	0	0	1	1	0	2	0	0	0	0	0	2	2	2	1	1	0	1	2	0	2	1	1	0	0	1	0	0	0	0	0	0	0	1
157	0	0	2	0	0	2	2	0	0	0	0	0	1	0	0	0	0	1	1	0	2	0	2	0	0	0	0	1	1	0	1	1	1	0	0	2	2	0	1	1	1	0	0	0	0	1	0	1	1
158	0	2	1	0	0	2	1	0	2	0	0	0	0	0	0	0	0	1	1	1	1	0	2	0	0	0	1	1	1	1	2	1	2	1	2	2	1	0	0	0	2	1	1	0	0	0	0	2	0
159	0	1	2	2	0	2	1	0	1	1	1	0	0	0	0	0	0	1	2	0	2	0	1	0	0	0	0	2	1	1	1	0	0	2	1	2	1	0	1	1	1	0	0	0	0	0	0	2	0
160	0	1	2	1	0	1	2	0	0	0	0	0	0	0	0	0	0	0	0	1	2	0	1	0	0	0	2	2	2	2	0	0	1	0	0	2	2	1	0	0	1	0	0	0	0	0	0	2	0
161	0	1	2	0	0	0	1	0	1	0	0	0	1	0	0	0	0	0	2	0	2	0	2	0	0	0	2	2	2	1	1	0	0	0	0	2	2	0	1	1	1	0	1	1	1	0	0	2	0
162	0	2	0	0	0	0	2	0	0	0	2	0	0	0	0	0	1	1	0	1	1	0	2	0	0	1	1	1	2	1	0	1	1	2	1	1	2	0	1	1	1	0	0	0	0	0	0	2	0
163	0	1	1	0	0	0	1	0	1	0	1	0	0	0	0	0	0	1	2	0	2	0	1	1	1	1	2	2	1	0	2	0	1	1	2	1	1	1	0	0	0	0	0	0	0	0	0	1	1
164	0	1	1	0	0	1	2	0	0	0	1	0	0	0	0	0	0	1	1	0	2	0	2	0	0	0	0	1	1	0	1	0	1	1	1	2	1	1	0	0	1	0	0	0	0	1	0	1	1
165	0	2	1	0	0	1	1	0	1	0	1	1	0	0	0	0	0	0	0	1	0	0	2	0	0	0	1	1	2	1	0	2	2	0	2	0	2	0	1	1	1	0	1	0	1	0	0	1	1
166	0	2	0	1	1	1	1	0	1	0	0	2	2	1	1	1	0	0	1	1	1	0	2	0	0	1	1	1	2	2	0	0	1	0	1	2	1	0	2	2	0	0	2	0	0	0	0	1	0
167	0	0	2	1	0	2	0	0	1	0	0	0	0	0	0	0	0	0	2	0	2	0	1	0	0	0	1	1	2	0	1	1	1	0	1	2	1	0	0	0	1	1	1	0	2	0	0	1	0
168	0	2	0	0	0	0	1	1	2	0	0	1	2	1	1	0	0	1	1	0	2	0	1	0	0	1	0	0	1	0	1	0	0	0	0	2	0	1	1	1	0	2	1	0	1	0	0	0	1
169	0	1	1	0	0	1	2	0	1	1	0	0	1	1	1	0	0	0	1	1	1	0	1	0	0	1	1	1	2	0	0	0	0	0	2	2	2	0	0	0	1	0	1	0	0	0	0	2	0
170	0	2	1	0	0	0	2	0	0	0	0	0	1	0	0	0	1	1	0	2	1	0	2	0	0	0	2	2	2	1	1	1	0	1	0	2	0	1	1	1	0	0	0	0	0	0	0	2	0
171	0	1	2	0	0	0	0	0	2	0	0	1	2	1	1	0	0	0	2	0	2	0	1	1	1	1	2	2	2	2	1	0	0	0	0	2	2	0	1	1	0	0	1	0	1	1	0	1	1
172	0	1	2	2	0	2	0	0	2	0	0	0	1	0	0	0	0	0	2	1	2	2	0	0	0	0	2	2	2	2	0	0	1	0	0	2	1	0	0	0	2	0	1	0	0	0	0	1	0
173	0	0	2	0	0	2	1	0	2	0	0	0	0	0	0	0	0	0	2	0	2	1	2	0	0	0	2	0	1	0	1	0	0	2	1	1	1	0	1	1	1	0	0	0	0	0	0	1	0
174	0	0	2	0	0	2	2	1	1	0	0	1	2	1	1	0	0	0	2	1	2	0	2	0	0	2	1	1	2	0	0	0	0	0	0	2	2	0	0	0	2	0	0	0	1	0	0	0	0
175	0	0	1	0	0	0	1	1	2	0	0	0	1	0	0	0	0	0	2	1	2	0	2	0	0	0	1	2	2	1	1	0	1	0	1	1	1	1	1	0	0	1	1	0	1	0	0	2	0
176	0	1	2	1	0	1	1	0	0	1	1	0	0	0	0	0	0	1	1	0	2	0	2	0	0	0	0	2	1	0	2	0	1	0	1	1	2	0	0	0	2	0	0	0	0	0	0	0	0
177	0	2	0	1	1	1	1	0	1	0	0	0	0	0	0	0	0	0	0	1	0	0	2	0	0	1	2	2	2	2	1	1	1	1	2	1	1	0	0	0	1	0	0	0	0	2	0	2	0
178	0	1	1	0	0	1	2	0	1	1	0	0	1	1	0	0	0	0	1	0	1	0	2	0	0	0	1	1	2	2	1	2	2	0	2	1	1	0	0	0	2	0	0	0	0	0	0	2	0
179	0	2	0	0	0	0	1	0	1	0	1	1	2	1	2	1	0	0	1	0	1	0	2	0	0	1	2	2	2	1	2	0	1	1	1	2	2	0	1	1	1	0	1	1	0	1	0	0	1
180	0	1	1	0	1	1	2	0	0	0	0	0	1	0	0	0	0	0	1	0	1	0	2	0	0	1	1	1	1	1	2	1	2	0	0	2	1	0	0	0	1	0	0	0	0	0	0	2	0
181	0	2	0	0	0	0	1	0	1	0	0	0	2	1	1	0	0	1	2	0	1	0	1	0	0	0	1	1	2	1	0	1	2	0	1	1	0	0	2	2	0	0	0	1	0	0	0	1	0
182	0	0	2	0	0	2	2	1	2	0	0	1	2	0	0	1	0	1	2	1	1	0	2	0	0	0	2	2	2	2	1	0	1	0	0	2	1	1	1	1	0	2	1	0	1	0	0	1	1
183	0	2	0	0	0	0	0	0	2	0	0	0	2	1	2	1	0	0	0	0	0	0	2	0	0	1	2	2	2	1	2	2	2	0	1	1	2	0	0	0	2	0	0	1	0	0	0	0	1
184	0	1	2	0	0	1	2	1	2	0	0	2	2	1	1	1	0	0	0	1	1	1	2	0	0	0	1	2	1	1	1	1	0	2	1	2	2	0	0	0	2	0	0	2	0	2	0	2	0
185	0	1	1	0	0	1	2	0	0	0	1	0	1	1	1	0	0	0	1	0	2	0	2	0	0	0	0	0	2	1	0	0	0	0	1	1	0	1	0	0	0	0	0	0	0	0	0	0	0
186	0	0	1	0	0	1	1	0	1	0	0	0	2	1	2	1	0	0	1	0	1	0	0	1	1	1	1	2	2	1	1	0	1	0	1	1	1	1	0	0	1	0	1	0	1	0	0	2	0
187	0	2	0	0	0	0	1	0	1	0	1	1	1	1	1	0	0	0	1	1	2	0	2	0	0	0	1	2	2	1	2	0	0	0	1	1	0	2	0	0	0	0	0	0	1	1	0	1	0
188	0	0	2	0	0	1	1	0	2	0	0	0	2	2	2	0	0	0	2	1	2	0	2	0	0	0	1	1	1	1	2	0	1	0	1	1	1	1	1	1	0	0	0	0	0	0	0	0	1
189	0	1	2	0	0	0	2	0	0	0	1	0	0	0	0	0	0	1	2	0	1	0	1	0	0	0	1	2	2	1	0	0	0	1	0	2	2	0	0	0	1	0	0	0	1	1	0	1	1
190	0	2	1	0	0	1	0	0	2	0	0	0	1	0	0	0	0	0	2	1	2	0	2	0	0	0	1	2	2	2	0	0	1	1	1	2	1	1	0	0	1	1	1	0	0	0	0	2	0
191	0	1	1	0	0	2	0	0	2	0	0	0	0	0	0	0	0	0	1	2	1	0	1	1	1	1	1	1	2	1	0	2	1	0	1	0	2	1	0	0	0	1	1	0	1	1	0	0	1
192	1	1	2	1	0	1	1	0	1	0	0	0	0	0	0	0	0	0	1	0	1	0	2	0	0	0	1	1	2	0	0	1	1	0	1	2	0	1	0	0	0	0	2	0	1	1	0	0	1
193	1	2	1	2	0	2	1	0	2	0	0	0	0	0	0	0	0	0	1	1	1	0	2	0	0	1	1	2	2	1	0	1	1	2	0	2	1	0	1	1	1	1	1	1	1	2	0	2	0
194	0	0	2	0	0	2	1	0	0	0	1	0	2	1	1	1	0	1	1	0	1	1	0	1	1	1	2	2	2	2	0	0	0	0	0	2	1	0	2	2	0	0	1	0	1	0	0	2	0
195	0	0	2	2	0	2	0	0	2	0	0	0	1	1	1	0	0	0	1	1	1	0	2	0	0	0	1	1	2	1	0	2	1	0	1	1	1	0	0	0	2	1	1	1	0	0	0	1	0
196	0	0	2	0	1	1	0	0	2	0	0	1	2	1	2	1	0	0	2	1	2	0	2	0	0	0	2	2	2	1	1	0	0	0	1	2	1	1	0	0	1	0	1	1	1	0	0	2	0
197	0	1	1	1	0	2	0	0	2	0	0	1	1	1	1	0	0	0	1	1	1	0	2	0	0	0	2	2	2	2	1	2	1	0	1	0	1	0	0	0	2	1	1	0	1	1	0	2	0
198	0	1	1	0	0	1	1	0	2	0	0	0	1	0	1	1	0	0	1	1	1	0	2	0	0	0	2	2	2	2	1	0	1	0	0	2	2	0	1	1	1	1	0	0	2	1	0	1	1
199	0	1	1	0	0	2	2	1	2	0	0	1	2	2	2	0	0	0	1	0	2	0	2	0	0	1	2	2	2	1	1	1	1	0	1	2	2	0	1	1	1	1	2	0	1	1	0	1	0
200	0	1	1	1	0	1	1	0	1	0	0	1	2	2	2	0	0	1	1	1	2	0	1	1	1	1	2	1	2	0	1	2	1	0	1	1	2	0	0	0	1	1	0	0	0	1	1	1	0
201	0	2	0	0	0	0	0	0	2	0	0	0	0	0	0	0	0	1	0	1	1	1	0	1	1	1	2	2	2	2	1	1	1	1	0	2	2	0	1	1	1	1	0	0	0	0	0	0	1
202	0	0	2	0	0	1	0	0	2	0	0	1	1	1	1	0	0	1	0	1	1	0	2	0	0	0	1	2	2	1	0	1	2	1	2	2	2	0	0	0	1	0	0	1	0	1	0	1	0
203	0	2	0	1	0	1	1	1	2	0	0	0	0	0	0	0	0	1	1	1	1	0	1	0	0	0	1	1	2	1	0	0	0	0	0	1	2	1	0	0	1	0	1	0	1	1	0	1	0
204	0	1	1	0	1	1	0	0	1	0	1	0	1	0	0	0	0	0	1	0	2	0	2	0	0	1	0	1	1	0	1	0	2	0	0	2	0	2	0	0	0	0	0	0	0	1	0	2	0
205	0	1	1	0	0	1	0	0	2	0	0	1	1	1	1	0	0	1	0	0	0	0	2	0	0	0	1	1	2	1	0	1	1	0	1	1	1	0	0	0	0	0	1	0	1	0	0	1	0
206	0	2	0	1	0	1	2	0	1	0	0	0	0	0	0	0	0	0	0	1	1	0	1	1	1	1	0	1	2	0	0	1	1	1	1	1	2	0	1	1	1	0	2	0	0	0	0	2	0
207	1	1	1	1	0	2	1	0	2	0	0	0	1	1	1	0	1	1	1	0	1	0	2	0	0	0	1	2	1	1	1	0	1	2	2	2	0	0	1	1	1	0	0	2	0	2	0	2	0
208	0	1	1	0	0	1	1	0	1	0	1	0	0	0	0	0	0	0	2	1	2	0	1	1	1	1	2	2	2	2	0	0	1	0	1	1	1	0	2	2	0	1	0	0	0	0	0	2	0
209	0	2	0	0	0	0	1	1	2	0	0	2	2	1	1	1	0	0	1	2	1	0	2	0	0	1	1	1	2	1	0	0	2	0	1	1	1	0	2	2	0	1	0	0	0	0	0	1	0
210	0	2	1	0	0	1	0	0	2	0	0	0	1	1	1	0	0	1	1	0	2	0	0	1	1	1	1	1	2	0	0	1	0	0	1	1	2	0	0	0	2	0	0	0	0	0	0	2	0
211	0	1	1	0	0	2	2	0	1	0	0	0	0	0	0	0	0	1	0	1	1	0	0	0	0	1	1	2	1	1	1	0	1	1	0	2	1	0	0	0	2	1	1	0	0	0	0	1	1
212	0	1	2	1	0	2	0	0	2	0	0	0	0	0	0	0	0	0	1	0	1	0	2	0	0	1	2	2	2	2	0	1	0	1	1	1	1	0	1	1	1	0	1	1	0	1	0	0	1
213	0	0	2	1	0	2	2	0	0	0	0	1	2	2	2	0	0	2	1	1	1	0	2	0	0	0	1	1	2	1	0	1	0	1	1	2	2	0	1	1	1	0	1	0	0	0	0	1	1
214	0	0	2	0	0	1	1	0	0	0	1	1	2	1	2	1	0	1	0	1	2	0	1	1	1	1	1	1	2	1	0	0	1	1	0	2	1	0	0	0	0	1	1	0	1	1	0	2	0
215	0	1	1	1	0	2	1	0	0	0	1	1	1	1	1	0	0	0	0	1	0	0	2	0	0	1	1	1	2	0	1	1	1	1	1	1	1	1	1	1	0	0	0	1	0	0	0	1	0
216	0	0	2	0	0	1	0	0	1	0	1	1	0	0	0	0	0	1	0	1	1	0	0	0	0	1	1	2	1	1	1	1	0	0	0	2	2	0	0	0	1	0	0	0	0	0	0	2	0
217	0	2	0	0	0	0	2	1	2	0	0	0	1	0	0	0	0	1	2	1	2	0	1	0	0	0	2	2	2	2	0	2	1	0	0	2	2	0	0	0	1	2	2	0	1	1	0	2	0
218	0	0	2	0	0	1	0	0	2	0	1	0	1	1	1	0	0	2	0	2	0	0	2	0	0	0	2	2	2	2	0	1	1	2	1	2	1	0	1	0	1	0	0	1	0	0	0	2	0
219	0	2	1	0	0	0	2	0	1	0	0	0	1	0	0	0	0	0	0	1	1	0	2	0	0	0	1	2	1	0	2	1	0	1	0	2	0	0	2	2	0	1	1	0	0	0	0	1	0
220	0	2	1	1	0	1	2	1	1	0	1	1	2	1	2	1	0	1	2	0	2	0	2	0	0	0	2	2	2	2	0	0	1	1	2	0	2	0	0	0	2	0	0	0	0	0	0	1	1
221	0	1	2	0	0	2	2	0	1	0	0	0	2	1	1	1	0	1	1	0	1	1	1	0	0	0	2	2	2	2	0	0	1	0	1	2	1	1	0	0	2	0	0	0	0	2	0	0	1
222	0	1	1	0	0	1	2	0	1	0	1	0	2	2	2	0	0	0	1	0	1	0	2	0	0	0	1	2	1	1	2	0	0	1	0	2	1	0	1	1	0	0	0	0	0	0	0	1	0
223	0	0	2	2	0	2	2	0	0	0	0	1	2	2	2	0	0	0	2	1	2	0	2	0	0	0	2	2	2	2	0	0	1	0	0	2	1	0	1	1	1	0	0	1	0	1	0	1	0
224	0	1	1	0	0	1	2	0	0	0	0	0	2	1	2	1	0	0	1	1	1	0	2	0	0	0	2	2	2	2	1	0	0	0	0	2	2	0	0	0	1	0	1	0	0	0	0	2	0
225	0	2	2	0	0	1	0	0	2	0	0	1	1	1	1	0	0	2	0	2	0	0	2	0	0	0	2	2	2	2	1	0	1	1	0	2	2	0	0	0	2	0	0	0	0	0	0	2	0
226	0	0	2	0	0	2	0	0	1	0	0	0	0	0	0	0	0	0	1	0	1	0	1	1	1	1	1	2	1	1	2	1	2	0	2	0	1	0	2	1	0	0	0	0	0	1	0	2	0
227	0	1	1	1	0	1	2	0	0	0	0	0	1	0	0	0	0	0	1	1	2	0	2	0	0	1	2	2	2	2	0	0	1	2	1	1	0	1	0	0	0	0	0	0	0	0	0	2	0
228	0	1	2	0	0	0	1	0	1	0	0	0	0	0	0	0	0	1	1	0	1	0	1	1	1	1	1	1	2	1	0	1	1	0	0	2	1	0	0	0	2	0	0	0	0	0	0	1	0
229	0	2	0	1	0	1	2	1	1	0	0	0	1	1	1	0	0	0	1	1	2	0	2	0	0	1	2	2	2	2	1	0	0	1	0	2	1	0	0	0	1	1	1	0	1	1	0	0	1
230	0	1	2	0	0	1	2	0	0	0	1	0	0	0	0	0	0	1	0	0	1	0	2	0	0	0	2	2	2	1	0	0	0	1	0	2	1	0	0	0	1	0	0	0	0	0	0	1	0
231	0	1	2	1	0	2	0	0	2	0	0	2	2	1	1	1	0	0	1	0	2	0	2	0	0	0	1	1	2	0	1	0	1	0	1	1	2	0	0	0	2	0	1	0	1	0	0	2	0
232	0	0	2	0	0	1	0	0	2	0	0	1	2	2	2	1	0	0	0	1	1	0	0	0	0	1	1	1	2	0	0	1	0	0	0	2	1	0	1	1	1	1	2	0	0	0	0	0	0
233	0	2	0	0	0	0	1	0	1	0	0	0	1	0	0	0	0	1	1	0	1	0	2	0	0	0	0	1	2	1	0	1	1	2	1	2	1	0	0	0	2	0	1	0	1	0	0	2	0
234	0	0	2	0	0	1	2	0	0	0	0	0	0	0	0	0	0	1	2	0	2	0	1	0	0	1	2	2	2	2	1	1	1	2	1	1	2	0	1	0	1	1	1	0	1	1	0	1	0
235	0	1	2	0	0	2	2	0	0	0	2	0	1	0	0	0	0	1	0	1	1	0	2	0	0	0	2	2	2	1	1	0	0	0	0	2	0	1	0	0	0	0	1	0	1	0	0	2	0
236	0	1	1	0	0	1	1	0	1	0	0	0	0	0	0	0	0	2	1	1	2	0	2	0	0	1	1	2	2	1	0	0	0	0	0	2	1	0	0	0	0	0	0	2	0	2	0	1	1
237	0	1	1	0	0	2	0	0	1	0	1	0	0	0	0	0	1	2	1	0	1	0	1	0	0	0	1	1	2	0	1	0	2	0	1	1	1	0	0	0	2	1	1	0	1	1	0	1	0
238	0	1	2	1	0	2	1	0	2	0	0	0	0	0	0	0	0	0	1	0	1	0	1	0	0	0	1	2	2	1	1	1	1	0	0	2	2	1	0	0	1	1	1	0	1	2	0	2	0
239	0	2	1	0	0	2	2	0	0	0	0	0	0	0	0	0	0	0	0	1	0	1	2	0	0	0	2	2	2	2	0	0	1	2	2	2	1	0	1	0	1	0	1	1	1	0	0	2	0
240	0	1	1	1	0	2	2	1	1	1	1	0	1	0	0	0	0	1	1	0	2	0	2	0	0	0	2	2	2	2	0	0	0	1	0	2	0	0	1	1	0	1	1	0	1	1	0	1	0
241	0	1	1	0	0	1	2	0	0	0	1	0	0	0	0	0	0	2	1	0	1	0	2	0	0	1	1	2	1	1	2	1	1	0	1	1	2	0	1	1	1	0	0	0	0	0	0	2	0
242	0	0	2	1	1	1	0	0	2	0	0	0	0	0	0	0	0	1	1	1	1	0	2	0	0	0	2	2	2	2	0	1	1	0	1	2	1	0	0	0	2	1	1	0	0	1	0	1	0
243	1	0	2	0	0	2	1	0	2	0	0	0	0	0	0	0	0	0	1	1	2	0	2	0	0	0	1	1	2	0	0	1	1	0	0	2	1	0	2	2	0	0	0	0	0	0	0	1	1
244	0	1	2	1	0	1	2	0	1	0	0	0	0	0	0	0	0	0	2	1	2	0	1	0	0	0	2	2	2	2	1	0	1	0	0	2	2	0	0	0	2	1	1	0	1	2	0	2	0
245	1	1	2	1	0	2	0	0	2	0	0	0	0	0	0	0	0	1	1	0	2	0	1	0	0	1	1	1	2	1	0	0	1	1	1	1	1	0	1	0	2	0	0	0	1	1	0	2	0
246	0	2	1	0	0	0	0	0	2	0	0	0	2	1	1	1	0	0	1	1	1	0	2	0	0	0	0	0	1	0	1	0	1	1	0	2	1	0	1	1	1	0	0	0	0	0	0	2	0
247	0	2	0	0	0	0	1	1	2	0	0	0	2	1	2	1	0	0	1	1	2	0	2	0	0	0	2	2	2	1	0	2	2	0	0	2	1	0	1	1	1	0	1	0	1	0	0	2	0
248	0	2	0	0	0	0	0	0	2	0	0	1	2	1	1	0	0	1	1	1	2	0	2	0	0	0	2	2	2	1	2	0	1	1	1	2	1	1	0	0	1	0	0	0	0	0	0	1	0
249	0	2	1	1	0	1	0	0	2	0	0	1	1	1	1	0	0	0	2	0	2	0	2	0	0	0	0	2	0	0	2	0	0	0	0	2	2	1	0	0	1	0	0	1	1	0	0	2	0
250	0	2	1	1	0	1	0	0	2	0	0	0	0	0	0	0	0	0	2	1	2	0	1	1	1	1	1	2	1	1	1	0	1	1	1	1	0	2	0	0	0	0	1	0	0	2	0	1	0
251	0	1	1	1	0	2	0	0	2	0	0	1	1	1	2	0	0	1	1	0	2	0	2	0	0	1	2	1	2	1	0	0	0	0	0	2	2	0	1	1	1	1	0	0	2	1	0	1	0
252	0	1	1	0	0	0	0	0	2	0	0	0	0	0	0	0	0	0	1	1	2	0	2	0	0	0	1	1	1	1	1	0	0	0	0	1	0	0	1	1	0	0	0	0	0	1	0	1	1
253	0	2	1	0	0	1	1	0	1	0	1	0	0	0	0	0	0	2	1	0	1	0	2	0	0	1	1	1	2	2	0	0	1	0	0	2	1	2	0	0	0	0	0	0	0	0	0	0	0
254	0	2	1	0	0	1	2	0	1	0	0	0	0	0	0	0	0	0	2	0	2	0	2	0	0	1	2	2	2	2	0	1	1	1	2	1	2	0	0	0	1	2	2	0	1	1	0	0	0
255	0	2	0	1	0	1	0	0	2	0	0	0	1	1	1	0	0	0	1	0	1	0	1	0	0	0	1	2	2	2	0	0	0	1	1	1	2	1	0	0	1	1	1	0	1	0	0	2	0
256	0	0	2	0	0	2	1	1	2	0	0	1	1	1	1	0	0	0	1	1	1	1	2	0	0	0	1	2	2	1	1	0	0	0	0	2	1	0	1	1	1	1	1	0	2	2	0	2	0
257	1	0	2	0	0	1	2	0	1	0	0	0	0	0	0	0	0	1	0	1	2	1	0	1	1	1	2	2	2	1	2	1	1	1	2	1	1	0	0	0	1	0	1	0	1	0	0	2	0
258	0	2	1	0	0	0	1	0	1	0	1	0	0	0	0	0	0	1	1	1	1	0	2	0	0	0	2	2	2	0	0	0	1	1	1	1	1	0	2	2	0	0	1	0	0	2	0	2	0
259	0	2	1	1	0	1	1	0	0	0	0	1	1	1	1	0	0	1	1	1	1	1	2	0	0	0	2	2	2	2	1	0	0	0	0	2	1	0	0	0	1	0	1	0	0	0	0	1	0
260	0	1	1	0	0	1	2	1	1	0	1	1	1	1	1	0	0	1	1	1	2	0	2	0	0	0	2	2	2	2	1	0	0	0	0	2	1	1	0	0	1	0	1	1	2	0	0	1	0
261	0	1	1	0	0	2	0	0	2	0	0	1	1	1	1	0	0	1	1	0	1	0	2	0	0	0	2	1	2	1	1	1	0	0	0	2	2	0	0	0	2	1	1	0	1	0	0	1	0
262	0	1	1	1	0	2	1	1	2	0	0	1	1	1	1	0	0	1	2	0	2	0	2	0	0	0	0	1	1	0	1	0	1	0	1	1	0	2	0	0	0	0	0	1	0	0	0	1	0
263	1	1	2	0	0	0	1	0	1	0	1	0	0	0	0	0	0	2	2	0	2	0	2	0	0	0	2	2	1	0	1	1	2	0	1	1	1	0	1	0	1	1	1	0	1	0	0	2	0
264	0	2	1	0	0	0	1	0	2	0	0	0	0	0	0	0	0	0	1	1	2	0	2	0	0	0	1	1	2	1	0	0	1	0	0	2	1	0	1	1	1	0	0	0	0	0	0	2	0
265	0	1	2	1	0	2	1	0	1	0	0	0	0	1	1	0	0	2	0	2	0	0	2	0	0	0	2	2	2	2	1	0	0	1	0	2	1	0	2	2	0	0	0	0	0	1	0	1	0
266	0	2	1	0	0	2	1	0	1	0	1	0	1	0	0	0	0	0	1	1	2	0	2	0	0	0	1	2	2	1	0	0	2	0	0	2	1	0	0	0	2	1	1	0	0	0	0	1	0
267	0	0	2	0	0	2	1	0	2	0	0	0	0	0	0	0	0	1	1	1	1	0	2	0	0	0	1	2	2	1	0	1	0	0	0	2	2	0	2	2	0	0	2	0	0	0	0	1	0
268	0	1	1	0	0	1	1	1	2	0	0	0	0	0	0	0	0	1	1	1	2	0	1	1	1	1	2	2	2	2	0	1	1	0	2	2	1	1	0	0	1	1	1	0	1	1	0	2	0
269	0	2	1	1	0	1	2	0	1	0	1	0	1	0	0	1	0	1	2	0	2	0	2	0	0	0	0	2	1	0	2	0	2	0	2	1	1	0	1	0	2	0	1	0	1	0	0	0	1
270	0	2	1	1	0	1	1	1	2	0	0	0	0	0	0	0	0	1	2	1	1	0	0	1	1	1	2	2	2	2	0	2	2	1	0	2	2	0	0	0	2	0	0	0	0	0	0	2	0
271	0	2	0	0	0	1	2	1	1	0	1	1	2	1	1	0	0	2	2	1	2	0	1	1	1	1	1	2	2	1	1	0	0	2	0	2	1	1	1	1	0	0	0	0	0	0	0	1	0
272	0	2	0	0	0	0	2	0	1	0	1	0	0	0	0	0	0	2	2	0	2	0	1	0	0	1	2	2	2	2	1	0	2	0	1	2	2	0	0	0	2	0	1	0	0	1	0	1	0
273	0	2	1	0	0	0	2	0	1	0	1	0	0	0	0	0	0	1	0	1	0	1	1	0	0	0	1	1	1	1	2	0	0	0	0	2	2	0	1	1	1	0	0	0	0	1	0	2	0
274	0	2	1	0	0	0	2	0	2	0	0	0	0	0	0	0	0	0	0	1	2	0	2	0	0	1	2	2	2	1	0	1	1	0	0	2	1	0	1	1	1	0	0	1	0	1	0	0	0
275	0	2	1	0	0	1	0	0	2	0	0	0	2	1	1	0	0	0	1	0	1	0	1	0	0	0	1	1	1	1	0	0	0	0	0	2	2	0	1	0	1	0	0	0	0	1	0	1	0
276	0	2	1	1	0	2	1	1	2	0	0	0	0	0	0	0	0	1	1	1	1	0	2	0	0	0	1	1	2	1	1	1	1	0	1	1	0	1	0	0	0	0	1	1	0	1	0	0	0
277	0	1	1	1	0	1	1	0	1	1	0	1	2	1	1	0	1	1	1	1	1	0	2	0	0	0	2	2	2	2	0	0	2	0	2	1	2	0	1	0	1	0	0	0	0	0	0	1	1
278	0	2	1	0	0	0	2	1	1	0	1	1	1	1	1	0	0	1	0	0	0	0	0	1	1	1	0	0	2	1	0	1	2	0	1	2	1	0	0	0	1	1	1	0	1	2	0	0	2
279	0	1	1	0	0	1	1	0	1	0	0	0	1	2	2	0	0	0	0	1	0	0	1	1	1	1	1	1	2	2	1	0	2	0	1	1	1	0	2	1	0	1	0	0	0	1	0	2	0
280	0	2	1	1	0	1	1	0	2	0	0	1	1	1	1	0	0	0	2	1	2	0	2	0	0	0	2	2	2	1	1	1	1	1	0	2	0	2	0	0	0	1	1	0	1	2	0	0	0
281	0	0	2	0	0	1	1	0	1	0	0	0	0	0	0	0	0	1	0	1	0	0	2	0	0	0	2	2	2	1	2	0	1	2	1	1	2	0	1	1	1	0	0	1	0	0	0	1	1
282	0	1	1	0	0	2	1	0	1	0	1	0	0	0	0	0	0	1	1	1	2	0	2	0	0	0	1	2	2	1	0	0	1	0	0	2	0	0	2	2	0	1	0	0	0	1	0	2	0
283	0	0	2	0	0	2	0	0	2	0	0	2	2	2	2	0	0	0	2	0	2	1	0	1	1	1	2	2	2	2	0	1	1	0	0	2	1	0	1	0	1	2	2	0	1	1	0	0	1
284	0	1	2	1	0	1	0	0	2	0	0	0	0	0	0	0	0	0	0	1	1	0	2	0	0	0	2	2	2	2	0	1	1	0	1	2	1	1	0	0	1	0	0	0	0	0	0	2	0
285	0	2	0	0	0	1	1	0	0	1	1	0	2	1	1	1	0	1	1	1	1	0	2	0	0	0	1	1	2	1	1	0	1	1	0	2	1	0	0	0	1	1	1	0	1	0	0	1	0
286	0	1	1	0	0	1	1	0	1	0	1	0	1	0	0	0	1	1	1	0	1	0	2	0	0	0	2	2	2	2	0	0	0	0	0	2	2	0	1	1	1	0	0	1	0	1	0	1	0
287	0	1	1	0	0	1	1	0	1	0	1	1	1	1	1	0	0	0	1	1	2	1	2	0	0	0	2	2	2	2	0	0	1	2	1	2	2	0	0	0	2	0	0	0	0	0	0	2	0
288	1	2	0	0	0	0	1	1	2	0	0	0	0	0	0	0	0	0	2	0	2	0	2	0	0	2	2	2	2	2	1	2	1	0	2	0	1	1	0	0	1	0	0	0	0	1	0	1	1
289	1	1	0	0	0	0	1	0	1	0	1	1	1	1	1	0	0	0	1	1	1	0	2	0	0	1	1	1	2	1	0	0	1	0	1	1	0	0	2	2	0	1	1	0	0	0	0	0	0
290	0	1	1	0	1	1	2	0	1	0	0	0	0	0	0	0	0	0	1	1	2	0	0	1	1	1	1	1	2	0	0	2	2	0	1	1	2	0	2	2	0	0	1	0	0	2	0	0	1
291	0	2	0	1	0	1	1	0	1	0	1	0	0	0	0	0	0	0	2	0	2	0	1	0	0	0	2	2	1	0	1	0	0	0	0	2	2	0	0	0	1	1	0	0	0	1	0	2	0
292	0	0	2	0	1	1	2	0	0	0	0	1	2	1	1	0	0	1	2	0	2	0	2	0	0	0	2	2	2	1	1	1	2	0	1	2	1	0	0	0	1	0	0	1	0	0	0	2	0
293	1	2	0	0	0	0	2	1	1	0	0	1	2	1	1	0	0	1	1	1	1	0	2	0	0	0	2	2	2	2	0	0	0	1	0	2	2	0	1	1	1	0	0	0	0	0	0	2	0
294	0	1	0	0	0	0	2	1	1	0	1	0	1	0	0	0	0	0	1	1	1	0	2	0	0	0	2	2	2	2	0	0	0	2	1	2	2	0	0	0	2	0	2	0	0	0	0	2	0
295	0	0	2	0	0	1	1	0	0	0	1	1	2	1	1	0	0	0	1	1	1	0	1	0	0	0	1	1	1	1	0	0	0	2	1	1	1	0	2	1	0	0	0	0	1	0	0	0	0
296	0	1	0	1	0	1	1	0	2	0	0	1	2	1	1	0	0	1	0	1	0	0	2	0	0	0	1	1	2	0	1	0	1	0	1	2	2	0	2	2	0	0	0	0	0	0	0	1	0
297	0	2	0	0	0	0	0	0	1	0	0	0	0	0	0	0	0	0	1	0	1	0	2	0	0	1	1	0	2	0	0	0	1	0	0	2	2	0	0	0	2	1	1	1	1	2	0	2	0
298	0	1	1	0	0	0	1	1	2	0	0	1	1	1	1	0	0	0	1	1	1	0	2	0	0	0	1	1	1	1	1	1	1	0	2	2	2	1	0	0	1	0	1	0	1	0	0	2	0
299	0	1	1	0	0	1	1	0	1	0	0	0	0	0	0	0	0	0	1	1	2	0	2	0	0	0	0	0	2	1	0	0	0	0	0	2	1	1	0	0	1	2	2	0	0	1	0	2	0
300	0	1	1	1	1	2	1	1	2	0	0	0	0	0	0	0	0	0	1	0	1	0	2	0	0	0	0	2	1	1	2	1	2	0	1	1	0	0	1	1	1	0	0	0	0	1	0	2	0
301	0	2	1	0	0	0	2	1	1	0	0	0	1	0	1	1	0	0	0	1	1	1	1	0	0	1	1	1	1	1	0	0	0	1	1	1	1	0	2	2	0	1	1	0	1	0	0	2	0
302	0	1	1	0	0	0	1	0	2	0	0	0	1	0	0	0	0	0	1	0	1	0	2	0	0	0	1	2	2	1	0	0	0	0	0	2	2	0	1	1	1	1	0	0	0	0	0	0	0
303	0	2	1	0	0	1	0	0	2	0	0	0	0	0	0	0	0	0	1	1	2	0	2	0	0	0	1	2	1	1	2	1	1	1	0	2	2	0	0	0	2	2	2	0	1	1	0	2	0
304	0	0	2	0	0	2	0	0	2	0	0	1	1	1	1	0	0	0	2	0	2	0	2	0	0	0	2	2	2	1	0	2	2	0	2	1	2	0	0	0	2	0	0	1	0	0	0	2	0
305	0	0	2	0	0	2	1	0	1	1	1	1	2	1	1	0	0	0	2	0	2	0	2	0	0	0	2	2	2	2	1	1	2	0	1	1	2	0	1	1	1	0	0	0	0	0	0	2	0
306	0	1	2	0	0	0	1	1	2	0	0	1	2	2	2	0	0	1	1	0	1	0	2	0	0	0	2	2	2	1	1	2	2	0	1	1	1	0	0	0	1	0	0	0	0	0	0	1	1
307	0	1	1	1	1	2	2	0	0	0	1	0	1	0	0	0	1	2	2	0	1	0	2	0	0	0	1	1	2	0	0	0	0	0	0	2	1	0	0	0	2	0	0	0	0	1	0	2	0
308	0	1	1	0	0	2	0	0	2	0	0	0	1	0	0	0	0	0	1	1	2	0	2	0	0	0	2	2	2	2	0	0	1	0	1	1	1	0	1	1	1	0	0	1	0	0	0	2	0
309	0	2	1	0	0	1	0	0	2	0	0	0	0	0	0	0	0	1	2	1	2	0	2	0	0	0	1	1	2	0	1	0	1	1	0	2	2	1	0	0	1	0	1	0	1	0	0	0	1
310	0	0	2	1	0	2	1	0	1	0	1	0	0	0	0	0	0	1	1	0	2	0	2	0	0	0	1	1	2	0	0	0	0	0	0	2	1	1	1	1	1	0	1	0	0	0	0	1	0
311	0	2	1	0	0	2	0	0	2	0	0	0	2	1	1	0	0	0	0	1	2	0	2	0	0	0	2	2	2	2	0	2	2	0	1	1	2	0	1	1	1	1	1	1	1	2	0	1	0
312	0	1	1	0	0	1	1	2	2	0	0	1	1	0	0	1	0	0	2	0	2	0	2	0	0	1	2	2	2	2	1	1	1	1	2	1	2	0	0	0	1	1	1	0	1	1	0	1	0
313	0	0	2	0	0	2	2	0	1	0	0	1	1	1	1	0	0	0	2	0	2	0	1	0	0	0	2	2	2	2	1	0	0	0	0	2	2	0	0	0	2	0	0	0	0	1	0	2	0
314	0	1	1	0	0	2	2	0	0	0	0	1	2	1	1	0	0	2	2	1	2	0	2	0	0	1	1	2	2	1	2	1	0	0	1	1	1	0	2	2	0	0	0	0	0	0	0	1	0
315	0	2	1	1	0	1	1	0	2	0	0	1	2	2	2	1	0	0	1	1	1	0	2	0	0	0	2	2	2	0	0	0	1	0	1	2	1	0	2	1	0	1	0	0	0	0	0	2	0
316	0	0	2	0	0	2	2	0	1	0	1	0	1	1	1	0	0	0	1	0	2	0	2	0	0	0	2	2	2	1	0	1	1	0	0	2	0	1	1	1	0	0	0	0	1	0	0	1	0
317	0	1	1	0	0	1	1	0	1	1	0	1	1	1	1	0	0	1	1	0	2	0	2	0	0	0	1	2	1	1	1	1	1	0	1	1	1	0	2	2	0	1	0	0	0	0	0	2	0
318	0	1	2	0	0	0	1	1	2	0	0	1	1	1	1	0	0	0	1	0	1	0	2	0	0	1	2	0	1	0	1	1	1	0	2	1	2	0	1	1	0	1	1	0	1	0	0	2	0
319	0	1	2	1	0	1	1	0	1	0	0	0	0	0	0	0	0	0	1	0	1	0	2	0	0	1	1	2	1	1	1	1	1	0	0	2	2	0	0	0	1	0	2	0	0	0	0	0	0
320	0	0	2	0	0	1	1	1	2	0	0	1	1	0	0	0	0	2	1	0	1	1	2	0	0	0	2	2	2	2	0	2	2	0	2	0	2	0	1	1	1	0	0	0	0	0	0	2	0
321	0	1	1	1	0	2	2	1	1	0	0	0	0	0	0	0	0	2	2	1	2	0	0	1	1	1	2	2	2	1	1	1	1	1	2	1	1	0	0	0	2	0	0	1	0	0	0	0	2
322	0	0	1	0	0	1	1	0	2	0	0	0	2	2	2	0	0	2	2	1	2	0	1	0	0	0	1	1	1	1	0	0	1	2	1	2	1	0	1	1	0	0	0	0	0	0	0	1	1
323	0	0	2	0	0	2	0	0	1	0	1	0	2	2	2	0	0	0	1	0	1	0	2	0	0	0	0	1	1	0	1	0	1	0	1	2	2	0	1	1	1	0	0	0	0	0	0	1	0
324	0	1	1	1	0	2	2	0	2	0	0	1	2	2	2	0	0	1	1	1	1	0	2	0	0	0	1	2	2	1	0	2	2	0	2	0	2	0	2	2	0	1	1	0	0	0	0	2	0
325	0	0	2	1	0	2	1	0	2	0	0	0	0	0	0	0	0	0	1	0	1	0	2	0	0	0	1	1	2	1	1	0	1	1	1	2	2	0	1	1	1	0	0	0	0	0	0	2	0
326	0	1	2	1	0	2	0	0	2	0	1	0	0	0	0	0	0	0	1	0	2	0	2	0	0	1	2	2	2	1	2	0	2	1	1	2	1	0	0	0	1	0	1	0	0	0	0	1	1
327	0	2	0	0	0	0	1	0	1	0	1	0	2	1	1	1	0	0	1	0	1	0	2	0	0	0	1	2	2	1	0	1	1	1	0	2	1	0	1	1	1	0	0	1	0	1	0	2	0
328	0	1	2	0	0	1	2	0	1	0	1	0	0	0	0	0	0	0	0	1	2	1	2	0	0	0	2	2	2	2	0	2	2	0	2	0	1	0	1	0	1	0	0	1	0	1	0	2	0
329	0	1	1	0	0	1	1	0	2	0	0	0	1	1	1	0	1	2	1	1	1	2	0	0	0	0	0	1	1	1	1	1	1	0	0	2	1	0	1	1	1	1	0	0	1	1	0	1	0
330	0	2	2	0	0	1	1	0	1	0	1	1	1	1	1	0	0	0	0	1	0	0	2	0	0	0	1	1	2	1	0	2	1	0	1	1	1	0	0	0	1	0	2	0	0	2	0	1	0
331	0	1	2	1	0	1	1	0	2	0	0	0	1	1	1	0	0	1	0	0	0	0	2	0	0	0	1	1	1	1	0	0	1	1	1	2	2	0	1	0	1	1	1	0	1	2	0	0	0
332	0	2	0	0	0	0	0	0	2	0	0	1	2	2	2	0	0	1	2	0	2	0	2	0	0	1	1	2	2	1	0	1	0	0	0	2	1	0	0	0	2	1	1	1	1	2	0	2	0
333	0	2	1	1	0	1	2	1	1	0	1	0	1	0	0	1	0	1	0	1	2	0	2	0	0	0	1	2	2	1	0	0	1	0	1	2	1	1	0	0	1	0	0	1	0	1	0	2	0
334	0	1	2	0	0	2	1	0	2	0	0	1	1	0	0	1	0	1	0	1	0	0	2	0	0	0	2	2	2	2	1	0	0	1	1	1	1	1	0	0	1	0	0	0	0	0	0	2	0
335	0	2	0	0	0	0	1	0	1	0	1	0	2	2	2	0	0	1	2	0	2	0	2	0	0	0	2	2	2	2	1	1	1	0	1	2	1	0	0	0	2	0	0	1	0	1	0	1	0
336	0	1	1	0	0	0	2	0	0	0	1	1	1	1	2	0	0	1	1	0	2	0	2	0	0	0	1	1	1	1	1	0	1	1	1	1	2	0	0	0	2	1	1	0	0	0	0	2	0
337	0	1	1	0	0	2	2	0	1	0	1	1	2	1	1	0	0	0	2	0	2	1	2	0	0	0	1	2	1	1	1	0	1	0	1	1	2	0	0	0	2	1	1	0	1	0	0	1	1
338	0	1	1	0	0	1	2	0	0	0	0	0	0	0	0	0	0	2	1	1	2	0	2	0	0	0	0	0	2	1	0	1	2	0	0	2	1	0	0	0	0	0	0	2	0	0	0	1	0
339	0	1	1	0	0	0	1	1	1	1	0	1	1	1	1	0	0	0	1	1	2	0	2	0	0	0	1	1	2	2	1	0	0	1	1	1	2	0	0	0	2	1	1	0	0	0	0	1	1
340	0	1	1	0	0	2	0	0	2	0	0	0	1	1	1	1	0	1	2	0	2	0	1	1	1	2	2	2	2	1	1	1	0	0	0	2	1	0	1	0	1	1	0	0	0	0	0	2	0
341	0	2	1	0	0	1	1	1	2	0	0	0	0	0	0	0	0	1	1	1	2	0	1	0	0	0	1	0	1	0	1	0	0	0	1	1	2	0	0	0	2	1	1	0	1	1	0	2	0
342	0	1	2	2	0	2	2	1	1	0	1	0	0	0	0	0	1	0	2	1	2	1	2	0	0	0	2	2	2	2	1	1	2	0	1	2	1	0	0	0	2	0	0	0	0	1	0	1	1
343	0	1	1	0	0	1	1	0	1	0	0	0	0	0	0	0	0	0	1	0	0	0	2	0	0	0	1	2	2	2	0	0	1	0	1	1	1	0	1	1	1	0	0	1	0	1	0	1	0
344	0	0	2	1	0	2	1	1	2	0	0	0	0	0	0	0	0	1	1	0	2	0	2	0	0	0	1	1	1	1	1	2	1	0	1	1	1	1	0	0	1	0	1	0	1	0	0	1	0
345	0	0	2	0	0	2	0	0	1	0	1	0	0	0	0	0	0	1	2	0	2	0	2	0	0	0	2	2	2	1	1	2	1	0	0	2	1	1	0	0	1	1	1	0	1	1	1	1	0
346	0	1	1	1	0	1	0	0	2	0	0	0	0	0	0	0	0	2	2	0	2	0	1	0	0	0	2	2	2	1	2	1	2	0	1	1	1	1	0	0	1	0	0	0	0	1	0	2	0
347	0	1	2	0	0	1	1	0	2	0	0	0	1	0	0	0	0	0	2	0	2	0	2	0	0	0	1	2	2	2	0	2	1	0	0	2	2	1	0	0	1	2	2	0	1	1	0	2	0
348	0	2	1	0	0	0	1	1	1	1	0	0	0	0	0	0	0	1	1	0	1	0	2	0	0	0	0	2	1	0	2	0	0	0	0	2	1	0	0	0	2	1	1	0	1	1	0	2	0
349	0	2	1	1	0	1	2	1	1	0	0	0	1	1	0	0	0	0	2	0	2	0	2	0	0	0	2	2	2	2	0	0	0	1	0	2	2	0	1	1	1	0	1	0	1	1	0	0	1
350	0	1	2	1	0	1	2	0	0	0	2	1	1	1	1	0	0	1	0	0	0	0	0	0	0	0	1	0	2	0	0	0	2	1	2	2	0	0	2	2	0	1	1	0	1	2	0	2	0
351	0	2	0	0	0	0	1	0	1	0	1	0	1	1	0	0	0	1	0	0	1	0	0	1	1	1	2	1	2	1	0	1	1	0	1	1	2	0	1	1	1	0	0	0	0	0	0	1	0
352	0	2	1	0	0	0	1	1	2	0	0	0	2	1	1	0	0	1	2	1	2	0	2	0	0	0	1	2	2	1	1	1	2	0	1	2	0	0	1	0	0	0	0	0	1	1	0	2	0
353	0	1	1	0	0	1	1	0	1	0	0	0	0	0	0	0	0	2	1	1	2	0	2	0	0	0	1	2	1	1	2	1	1	1	2	1	2	0	1	0	1	0	1	1	2	0	1	1	0
354	0	2	0	0	0	0	2	1	1	0	0	0	0	0	0	0	0	0	1	1	2	1	2	0	0	0	1	2	2	1	0	1	2	0	0	2	2	0	0	0	2	2	2	0	1	1	0	1	0
355	0	1	1	0	0	0	2	1	1	0	0	0	1	0	1	1	0	0	2	0	2	0	2	0	0	0	1	1	2	1	0	1	2	0	1	1	1	0	0	0	2	1	1	0	1	1	0	1	1
356	0	2	1	0	0	0	2	0	1	0	0	0	1	0	1	1	0	0	1	1	2	0	2	0	0	1	0	1	1	0	1	1	2	0	1	1	1	0	0	0	2	0	1	0	0	0	0	2	0
357	0	1	1	0	0	0	0	0	1	0	1	0	1	0	0	0	0	0	1	1	2	0	2	0	0	0	2	2	1	0	1	2	1	0	1	1	0	1	1	1	0	0	0	0	0	0	0	2	0
358	0	1	1	0	0	1	2	1	2	0	0	0	1	0	0	0	0	0	1	1	1	0	2	0	0	0	1	1	2	1	0	1	0	0	0	2	1	1	0	0	1	0	0	0	1	1	0	1	0
359	0	1	0	0	0	1	1	2	2	0	0	0	1	0	0	0	0	0	1	1	2	0	1	1	1	1	2	2	2	1	2	1	1	0	0	2	2	0	0	0	1	0	0	0	0	1	0	1	0
360	0	1	1	0	1	0	1	0	1	0	1	0	1	0	1	1	0	0	1	2	1	0	2	0	0	0	2	2	2	2	1	0	1	0	1	2	1	1	0	0	1	0	0	1	0	1	0	1	0
361	0	1	1	1	0	2	1	0	1	0	1	0	2	1	1	0	0	0	1	0	2	0	2	0	0	0	2	2	2	1	2	1	1	0	1	1	2	0	0	0	1	0	0	0	0	0	0	1	0
362	0	2	1	1	0	1	2	0	1	0	1	1	1	1	1	0	0	0	2	0	2	0	2	0	0	0	1	1	2	2	0	1	1	0	1	1	2	0	0	0	1	0	0	0	0	0	0	1	1
363	0	1	2	1	0	2	1	0	2	1	0	1	2	1	2	1	0	0	2	1	2	0	1	1	1	1	2	2	2	2	0	0	0	0	0	2	2	0	1	1	1	0	2	0	0	1	0	2	0
364	0	1	1	0	0	1	0	0	2	0	0	0	1	1	1	1	1	1	0	1	1	0	2	0	0	1	0	1	2	1	0	1	2	0	2	0	2	0	1	1	0	0	0	0	0	0	0	1	1
365	0	2	0	0	0	1	2	1	1	0	1	0	0	0	0	0	0	2	1	0	1	0	1	0	0	0	1	1	1	1	1	0	0	1	0	2	1	0	2	2	0	2	2	0	1	1	0	1	0
366	0	0	2	0	0	1	1	0	1	0	1	2	2	2	2	0	0	1	1	1	1	0	2	0	0	0	1	2	1	1	2	0	0	0	1	2	1	0	1	1	1	0	0	0	0	0	0	2	0
367	0	0	2	0	0	1	2	0	1	0	1	0	0	0	0	0	0	0	2	1	2	0	1	1	1	0	2	2	2	2	0	0	1	0	0	2	1	0	0	0	1	0	0	1	0	0	0	2	0
368	0	1	1	1	0	2	1	0	2	0	0	0	1	0	0	0	0	0	2	1	2	0	2	0	0	0	1	1	2	1	0	1	1	0	1	1	1	1	0	0	1	0	1	0	1	1	0	1	1
369	0	1	2	1	0	2	2	1	2	0	0	0	0	0	0	0	0	1	1	1	2	0	2	0	0	1	0	1	2	1	0	0	0	1	1	1	1	0	0	0	0	1	1	0	1	0	0	2	0
370	1	1	1	0	0	1	2	0	0	0	0	0	1	0	0	0	0	1	1	1	1	0	1	1	1	1	1	1	2	2	1	1	1	0	1	1	2	0	1	1	1	1	1	0	1	0	0	2	0
371	0	2	1	1	0	1	1	0	1	0	1	0	0	0	0	0	1	0	2	1	2	0	2	0	0	0	2	2	2	2	0	0	2	0	0	2	2	0	2	2	0	0	0	0	1	1	0	2	0
372	0	0	2	0	0	1	2	0	0	0	0	0	0	0	0	0	0	0	1	1	1	0	1	0	0	0	2	2	2	1	1	0	2	0	0	2	2	0	0	0	1	0	1	0	1	1	0	0	0
373	0	0	2	1	0	2	2	0	0	0	2	1	2	1	1	0	1	1	0	2	1	0	2	0	0	0	2	1	2	0	1	0	0	2	1	1	0	0	1	1	0	0	0	1	0	1	0	1	0
374	0	2	0	0	0	0	1	1	2	0	0	0	0	0	0	0	0	0	1	0	0	0	2	0	0	0	2	2	2	2	1	0	0	0	0	2	2	1	0	0	1	0	0	1	1	1	0	2	0
375	0	1	1	0	0	1	1	1	2	0	0	1	1	1	1	0	0	0	1	1	1	0	2	0	0	1	2	2	2	1	0	1	0	0	0	2	2	1	0	0	0	0	1	0	1	0	0	2	0
376	0	1	1	0	0	1	2	1	1	0	0	0	0	0	0	0	0	1	2	0	2	0	1	1	1	1	2	2	2	1	1	0	0	0	0	2	2	1	0	0	0	0	0	0	0	0	0	2	0
377	0	2	1	0	0	0	2	0	0	0	1	0	1	1	1	0	0	1	1	1	1	0	1	0	0	0	2	2	2	2	0	0	1	0	0	2	1	0	1	1	0	0	0	1	0	0	0	0	1
378	0	1	2	1	0	1	2	1	2	0	0	0	0	0	0	0	0	1	2	1	2	0	1	0	0	0	1	2	1	1	1	0	0	0	0	2	2	0	1	0	1	1	1	0	0	0	0	2	0
379	0	0	2	0	0	1	1	0	1	0	0	0	0	0	0	0	0	2	1	1	2	1	0	1	1	1	1	2	2	1	1	0	1	0	1	2	1	0	0	0	1	0	1	0	1	0	0	1	0
380	0	1	2	0	0	2	1	0	0	1	1	1	2	1	1	0	0	0	2	1	2	0	2	0	0	0	2	2	2	2	0	0	2	0	2	1	2	0	0	0	2	1	1	0	1	1	0	1	1
381	1	0	2	0	0	1	1	0	1	0	0	0	0	0	0	0	0	0	2	0	2	0	1	0	0	0	1	2	2	1	1	2	2	0	0	2	2	1	0	0	0	0	0	1	0	0	0	0	0
382	0	2	1	0	0	1	1	0	2	0	0	0	0	0	0	0	0	0	1	2	1	0	2	0	0	0	1	1	2	2	1	0	1	1	1	2	2	0	0	0	1	0	2	0	1	0	0	1	0
383	0	1	2	1	0	2	1	0	1	0	0	1	2	1	1	1	1	1	1	0	1	0	2	0	0	0	1	2	1	1	2	1	1	0	1	2	1	0	2	2	0	1	1	0	0	2	0	1	0
384	0	2	1	0	0	1	1	0	1	0	0	0	0	0	0	0	0	1	2	0	2	0	1	0	0	1	1	2	2	2	0	2	2	0	2	0	1	0	2	2	0	1	0	0	1	1	0	2	0
385	0	1	2	0	0	1	2	1	1	0	0	1	1	1	1	0	0	0	1	0	2	0	1	1	1	1	2	2	2	2	1	1	1	1	1	1	2	0	0	0	1	1	1	0	1	1	0	0	1
386	0	1	1	0	0	2	1	1	2	0	0	0	0	0	0	0	0	1	1	1	1	0	2	0	0	0	0	1	1	0	2	0	0	0	0	2	1	0	1	1	1	0	1	0	0	1	0	2	0
387	0	2	2	0	0	1	2	0	0	0	1	0	0	0	0	0	0	1	2	1	2	0	2	0	0	0	1	0	2	0	0	0	0	1	0	2	1	0	0	0	1	0	0	0	0	1	0	2	0
388	0	1	1	1	0	2	2	1	1	0	0	0	1	0	0	1	0	0	1	1	1	0	2	0	0	0	2	2	2	2	1	0	0	0	0	2	1	0	0	0	1	1	1	0	1	0	0	0	0
389	0	1	1	1	0	2	2	0	0	0	1	1	1	1	1	0	1	1	1	1	1	0	2	0	0	0	2	2	2	1	2	1	1	0	0	2	2	0	0	0	1	0	0	0	0	0	0	1	0
390	0	1	2	0	0	0	2	0	0	0	1	0	1	1	0	0	1	1	0	2	1	0	2	0	0	0	2	2	2	2	0	0	0	1	1	1	2	0	0	0	1	1	0	0	0	0	1	2	0
391	0	2	0	0	0	1	1	0	1	1	1	0	1	0	0	0	1	2	1	1	2	0	2	0	0	0	1	0	2	0	0	0	1	0	1	1	1	0	0	0	1	1	1	0	0	0	0	1	0
392	0	1	1	0	0	1	0	0	2	0	0	0	0	0	0	0	0	1	2	0	2	0	2	0	0	1	1	2	2	1	2	0	2	0	0	2	1	0	2	2	0	0	1	1	2	0	0	0	0
393	0	2	1	1	0	2	2	0	0	0	0	1	2	2	2	0	1	0	2	1	2	0	2	0	0	1	0	2	1	0	2	0	0	2	1	2	1	1	1	1	1	1	1	0	0	0	0	2	0
394	0	0	2	0	0	2	2	1	1	0	0	1	1	1	1	0	0	0	1	0	1	0	2	0	0	0	0	0	1	0	1	0	0	1	0	2	2	0	0	0	1	0	0	0	0	0	0	0	0
395	0	1	1	0	1	1	2	1	1	0	0	0	0	0	0	0	0	0	1	0	1	1	2	0	0	0	1	1	2	1	0	1	1	1	0	2	2	0	1	1	1	0	1	0	0	0	0	2	0
396	0	1	1	0	0	1	2	1	2	0	0	0	2	1	1	1	0	2	1	1	2	0	2	0	0	0	2	2	2	2	0	1	1	0	0	2	0	0	2	2	0	0	1	0	0	0	0	1	1
397	0	1	1	1	0	2	0	0	2	0	0	0	0	0	0	0	0	0	0	1	0	0	2	0	0	1	1	2	2	1	2	1	2	0	2	0	1	1	0	0	0	0	2	0	0	1	0	0	0
398	0	1	1	1	0	1	1	0	2	0	0	0	1	0	0	0	0	1	2	0	2	0	2	0	0	0	1	1	2	1	0	1	0	1	0	2	1	0	1	0	2	0	0	0	0	1	0	1	0
399	0	2	0	0	0	0	2	1	1	0	0	0	0	0	0	0	0	0	2	1	2	0	1	0	0	0	0	2	1	1	2	0	2	1	1	2	2	0	1	1	1	0	0	0	1	0	0	1	0
400	0	2	0	0	0	0	1	1	2	0	0	0	1	0	0	0	0	0	2	1	2	0	0	0	0	0	1	1	1	1	2	0	1	0	0	2	0	0	2	2	0	0	0	1	1	1	0	1	1
401	0	1	2	1	0	2	1	0	1	0	0	0	0	0	0	0	1	1	1	1	1	0	2	0	0	0	2	2	2	1	2	1	2	0	1	1	2	1	0	0	1	0	0	0	0	0	0	2	0
402	0	0	2	1	1	1	1	0	2	0	0	1	2	2	2	0	0	0	2	1	2	0	2	0	0	0	1	0	1	0	1	1	1	2	1	1	2	0	1	1	1	1	1	0	0	1	0	2	0
403	0	0	2	0	0	1	1	1	2	0	0	0	0	0	0	0	0	0	1	1	1	0	2	0	0	0	2	2	2	2	1	1	2	0	1	1	1	0	0	0	1	0	0	1	1	1	0	0	0
404	0	2	0	0	0	0	0	0	2	0	0	0	0	0	0	0	0	2	1	1	2	0	1	1	1	1	2	2	2	2	0	0	0	1	0	2	1	1	1	1	0	0	0	0	0	0	0	1	1
405	0	1	1	1	0	2	1	0	1	0	0	0	0	0	0	0	0	1	2	0	2	0	2	0	0	0	2	2	2	1	2	2	2	0	2	0	2	0	1	1	1	0	0	0	0	0	0	2	0
406	0	1	2	1	0	2	0	0	2	0	0	0	0	0	0	0	0	1	1	0	2	0	1	1	1	1	0	1	2	0	0	0	1	1	1	2	2	0	1	1	1	0	0	0	0	2	0	1	0
407	0	0	2	0	0	2	2	1	2	0	0	1	2	1	1	0	0	0	0	0	1	1	2	0	0	0	2	2	2	2	0	0	1	0	1	1	1	0	1	1	0	0	0	1	1	1	0	2	0
408	0	0	2	0	0	2	0	0	1	0	1	1	1	1	1	0	0	1	1	0	1	0	2	0	0	0	1	1	2	0	0	0	0	0	2	2	1	0	2	2	0	0	2	0	1	0	0	0	0
409	0	1	2	1	0	2	1	0	2	0	0	1	1	0	0	1	0	0	2	0	2	0	1	1	1	1	1	2	2	1	0	2	1	0	1	1	2	0	0	0	2	0	1	0	1	1	0	0	2
410	0	1	1	0	1	1	0	0	2	0	0	1	1	1	1	0	0	1	1	1	1	0	2	0	0	0	1	2	2	2	0	1	2	0	1	1	1	0	1	1	1	0	0	0	0	0	0	2	0
411	0	1	1	0	0	1	0	0	2	0	0	0	0	0	0	0	0	0	1	0	1	1	2	0	0	0	1	1	2	1	1	0	1	1	0	2	1	0	0	0	0	0	0	1	0	1	0	1	1
412	0	2	1	1	0	2	2	0	0	0	2	0	0	0	0	0	1	2	1	0	1	0	2	0	0	0	1	2	1	0	2	2	2	0	1	2	1	0	0	0	2	1	1	0	0	0	0	2	0
413	0	0	2	0	0	1	1	0	1	0	0	0	0	0	0	0	0	0	1	1	1	0	2	0	0	0	2	0	1	0	1	0	0	1	1	1	1	0	0	0	1	0	0	0	0	0	0	1	0
414	1	1	1	0	1	1	1	0	1	0	1	2	2	2	2	0	0	0	1	0	1	0	2	0	0	0	2	2	2	2	0	0	1	0	0	2	2	0	1	1	1	0	2	0	1	1	0	2	0
415	0	1	1	0	0	1	1	0	1	0	1	1	1	1	1	0	0	0	1	1	1	0	2	0	0	0	0	2	1	0	1	1	0	2	1	2	1	0	1	1	1	0	0	0	0	0	0	1	0
416	0	1	1	0	0	2	0	0	2	0	1	1	1	1	1	0	0	1	2	0	2	0	1	0	0	0	0	1	2	1	0	1	0	0	0	2	1	0	1	0	1	0	0	0	0	0	0	0	0
417	0	2	0	0	0	0	2	0	0	0	0	2	2	1	1	1	0	0	2	1	2	0	1	0	0	0	2	2	2	2	1	0	1	2	2	2	1	1	0	0	1	1	1	0	1	1	0	2	0
418	0	2	0	0	0	0	1	0	1	0	1	0	1	2	2	0	0	0	1	2	1	0	2	0	0	0	1	2	2	2	0	1	1	0	2	2	2	0	0	0	1	0	0	0	0	0	0	2	0
419	0	1	2	1	0	2	2	0	0	0	1	0	2	1	1	0	0	0	1	1	1	0	2	0	0	0	2	2	2	2	1	0	2	1	1	2	0	1	1	1	0	0	0	0	0	1	0	1	0
420	0	2	0	0	0	0	0	0	2	0	0	1	1	1	1	0	1	2	0	2	2	0	2	0	0	1	1	2	2	1	0	0	1	2	2	2	1	1	0	0	0	0	0	1	0	0	0	1	0
421	0	1	1	0	0	1	1	1	2	0	0	0	1	0	0	0	0	1	0	1	1	0	2	0	0	1	1	1	1	0	1	0	0	0	0	2	1	0	1	1	1	1	1	0	1	0	0	0	1
422	0	1	2	1	0	1	0	0	2	0	0	0	0	0	0	0	1	1	1	0	1	0	2	0	0	0	2	2	2	1	2	0	1	2	0	2	1	1	0	0	0	0	0	0	1	0	0	2	0
423	0	0	2	0	0	1	1	1	2	0	0	1	1	1	1	0	0	0	1	0	1	0	2	0	0	0	2	2	2	2	0	1	1	0	1	2	1	0	2	2	0	0	1	0	0	0	0	1	1
424	0	1	1	0	0	1	1	0	1	0	0	1	1	1	1	0	0	1	1	1	1	0	1	0	0	0	2	2	2	2	0	0	0	0	1	1	2	0	0	0	2	0	1	0	0	1	0	1	1
425	0	1	2	1	0	2	1	0	1	0	1	0	0	0	0	0	1	1	2	1	2	1	2	0	0	0	1	2	2	1	0	2	1	1	0	2	1	0	1	1	0	1	1	0	1	1	0	1	0
426	0	0	2	0	0	2	1	1	2	0	0	1	1	1	1	0	0	0	1	1	2	0	2	0	0	1	1	2	1	1	1	1	0	0	0	2	1	1	0	0	1	1	1	0	1	0	0	1	0
427	0	1	1	1	0	2	0	0	2	0	0	0	1	1	1	1	1	1	1	0	1	0	2	0	0	0	1	2	1	1	2	0	1	0	0	2	2	0	0	0	1	0	0	0	0	0	0	0	2
428	0	1	0	0	0	0	1	0	1	0	0	1	1	1	1	0	0	0	1	1	1	0	1	0	0	0	2	2	2	2	2	2	1	0	1	1	1	1	0	0	1	0	2	0	1	1	0	2	0
429	0	2	1	0	0	1	0	0	1	0	1	0	0	0	0	0	0	0	2	1	2	0	1	1	1	1	0	1	1	0	2	2	1	0	0	2	1	1	1	1	0	0	1	1	1	0	0	1	0
430	0	1	1	0	0	1	2	0	1	0	1	0	0	0	0	0	0	2	2	0	2	0	2	0	0	1	2	2	2	2	0	1	1	0	1	1	1	1	0	0	1	0	0	0	0	0	0	2	0
431	0	1	1	0	0	1	0	0	2	0	0	0	0	0	0	0	0	0	1	0	1	0	2	0	0	0	2	2	2	1	1	0	0	1	0	2	2	0	0	0	1	0	0	0	0	0	0	1	0
432	0	1	1	1	0	1	1	0	1	0	0	0	0	0	0	0	0	0	0	1	1	0	2	0	0	0	2	2	2	1	2	0	1	0	1	2	1	1	1	0	0	1	1	0	0	1	0	0	0
433	0	0	2	0	0	1	0	0	2	0	0	0	1	0	0	0	0	0	2	1	2	0	2	0	0	1	1	2	1	1	1	0	1	0	1	2	0	0	1	1	0	0	0	0	1	1	0	2	0
434	0	2	2	0	0	1	0	0	2	0	0	2	1	1	1	0	0	2	2	0	2	0	1	0	0	0	1	0	2	0	0	1	1	1	1	1	2	0	0	0	2	1	1	0	1	1	0	2	0
435	0	2	1	1	0	1	1	0	1	0	0	0	2	1	1	0	1	1	0	1	1	0	2	0	0	1	1	2	0	0	2	1	1	0	2	1	1	0	1	1	0	1	2	0	1	1	0	0	0
436	0	1	2	1	0	2	0	0	1	0	0	0	0	0	0	0	0	0	2	1	2	0	1	0	0	0	1	1	1	1	1	1	1	1	1	2	1	0	0	0	2	0	1	1	2	0	0	0	1
437	0	1	2	1	0	1	2	1	1	0	0	0	1	0	0	0	0	1	0	1	2	1	2	0	0	1	2	2	2	2	0	1	1	1	1	1	2	0	1	0	1	0	1	0	1	0	0	2	0
438	0	2	1	0	0	2	2	0	0	0	2	1	1	1	1	0	0	2	2	0	2	0	1	0	0	0	2	2	2	1	0	1	1	0	0	2	1	1	0	0	1	1	1	0	1	0	0	2	0
439	0	1	0	0	0	1	1	0	1	0	1	2	2	1	1	1	0	0	2	1	2	0	2	0	0	1	0	2	0	0	2	0	2	1	1	2	2	0	1	1	1	0	1	1	2	0	0	0	0
440	0	2	0	0	0	0	1	1	2	0	0	0	0	0	0	0	0	1	1	0	2	1	1	0	0	0	1	2	2	1	0	2	2	0	0	2	1	0	1	1	0	0	2	0	1	0	0	2	0
441	1	1	2	0	0	0	2	0	0	0	2	1	1	0	0	0	1	1	1	1	1	0	0	0	0	0	2	2	2	1	1	0	0	2	1	2	1	0	1	1	1	0	0	0	0	0	0	1	1
442	0	2	1	0	0	0	1	1	2	0	0	0	0	0	0	0	0	1	2	0	2	0	2	0	0	1	1	2	1	1	2	1	1	0	0	2	1	0	2	1	0	1	1	0	0	1	0	2	0
443	0	2	0	0	0	1	1	0	1	0	1	0	1	0	0	0	0	0	1	0	2	0	2	0	0	0	1	1	2	1	0	0	0	1	0	2	0	1	0	0	0	0	0	0	0	0	0	0	0
444	0	0	2	2	0	2	2	1	1	0	1	0	0	0	0	0	0	0	1	0	1	0	1	1	1	1	0	1	1	1	1	1	2	0	1	2	1	0	1	1	1	0	0	0	0	0	0	0	0
445	0	0	2	1	0	2	2	1	1	0	0	0	0	0	0	0	0	1	1	1	2	0	2	0	0	0	1	2	1	1	1	0	1	1	0	2	1	0	1	1	1	0	0	2	0	2	0	0	0
446	0	1	1	0	0	1	2	0	1	0	1	1	1	1	1	0	0	2	2	0	2	0	2	0	0	0	2	2	2	1	1	0	0	2	0	2	1	0	0	0	1	0	0	1	1	1	0	1	0
447	0	1	1	0	0	0	2	0	0	0	0	0	0	0	0	0	0	0	2	0	2	0	2	0	0	1	1	1	2	1	0	1	2	1	1	2	0	0	2	1	0	1	1	0	1	1	0	1	0
448	0	0	2	0	0	1	1	0	2	0	0	0	1	0	0	0	0	1	1	1	2	0	2	0	0	0	0	2	1	1	2	1	2	0	2	0	2	0	2	2	0	1	1	0	1	1	0	1	1
449	0	1	1	0	0	0	1	0	1	0	0	1	0	0	0	0	0	0	1	0	0	0	0	1	1	1	1	1	2	1	1	1	1	0	0	2	1	0	0	0	1	1	1	0	1	0	0	1	1
450	0	1	2	1	0	2	2	0	1	0	1	0	2	2	2	0	0	0	2	0	2	0	1	0	0	0	1	2	1	1	2	1	0	1	1	1	1	0	2	2	0	0	0	0	0	0	0	2	0
451	0	1	0	0	0	0	1	0	0	0	1	0	0	0	0	0	0	1	2	1	2	0	2	0	0	0	1	2	2	1	2	0	0	0	2	1	2	0	0	0	2	0	0	0	1	1	0	1	0
452	0	1	1	0	0	2	2	0	0	0	0	0	1	0	0	0	0	0	1	1	2	0	1	0	0	0	2	2	1	1	1	1	2	0	1	1	1	0	0	0	0	0	1	1	1	0	0	0	0
453	0	2	1	0	0	0	2	1	1	0	0	0	1	0	1	1	0	1	2	1	1	0	0	0	0	1	0	0	2	1	0	0	1	0	1	1	1	0	1	1	0	1	1	0	1	0	0	1	0
454	0	1	1	0	0	1	2	0	0	0	1	0	0	0	0	0	0	0	1	1	2	0	2	0	0	0	1	1	2	1	1	0	0	1	1	1	2	1	0	0	1	0	0	0	0	0	0	0	1
455	0	1	2	0	0	0	0	0	2	0	0	1	2	2	2	0	0	0	1	1	1	0	1	1	1	1	2	2	2	1	2	0	1	0	0	2	1	1	0	1	1	2	2	0	1	1	0	2	0
456	0	0	1	0	0	1	1	0	1	1	0	0	0	0	0	0	0	0	2	1	2	0	2	0	0	0	2	2	1	0	2	2	2	0	1	1	2	0	0	0	2	0	0	0	0	1	0	2	0
457	0	1	1	1	0	1	2	0	2	0	0	1	2	1	1	1	0	2	2	1	2	0	2	0	0	1	2	2	2	2	0	1	2	0	1	2	2	0	1	0	1	1	0	0	0	1	0	2	0
458	0	0	2	1	0	2	1	0	0	0	0	1	1	0	0	0	0	0	2	0	2	1	2	0	0	0	2	2	2	2	0	1	2	0	0	2	1	0	2	2	0	0	1	0	1	0	0	1	0
459	0	0	2	0	0	1	1	0	2	0	0	0	1	0	0	0	0	0	2	1	2	0	2	0	0	0	2	2	2	2	1	1	0	1	1	1	2	0	1	1	1	0	1	0	1	1	0	0	0
460	0	1	1	0	0	1	2	0	0	0	0	0	0	0	0	0	0	1	2	0	2	0	2	0	0	0	2	2	2	2	1	0	0	1	1	1	1	0	0	0	2	1	1	0	1	1	0	2	0
461	0	1	1	1	0	2	1	0	2	0	0	1	2	0	0	1	0	0	0	1	2	0	0	0	0	1	1	1	2	1	0	1	0	1	1	2	0	1	0	0	0	1	0	0	2	1	0	1	0
462	0	1	1	0	0	1	1	2	2	0	0	1	0	0	0	0	0	0	2	0	2	0	1	1	1	1	2	2	2	2	1	1	1	0	0	2	1	0	0	0	2	1	1	0	1	0	0	1	0
463	0	1	2	0	0	2	1	2	2	0	0	0	1	0	1	1	1	1	0	1	1	0	2	0	0	0	2	2	2	2	1	1	1	2	0	2	0	1	1	1	0	0	0	0	0	0	0	0	0
464	0	2	1	0	0	0	1	1	2	0	0	0	0	0	0	0	0	1	1	0	2	0	0	0	0	0	2	2	2	2	1	1	1	1	0	2	1	0	0	0	2	0	0	0	0	0	0	1	0
465	0	0	2	0	0	1	0	0	2	0	0	1	1	0	0	1	0	0	1	0	2	1	2	0	0	0	2	2	1	1	1	2	1	0	1	1	1	0	0	0	2	0	0	0	0	1	0	1	0
466	0	1	2	1	0	2	2	0	0	0	1	0	0	0	0	0	0	1	2	0	2	0	2	0	0	0	2	2	2	2	1	0	0	0	0	2	0	0	1	1	0	0	0	0	0	0	0	2	0
467	0	2	0	0	0	0	2	1	1	0	0	2	2	2	2	0	0	0	1	0	1	0	1	1	1	1	1	0	2	0	0	0	1	1	0	2	2	0	1	1	1	1	0	0	1	1	0	2	0
468	1	2	2	0	0	1	1	0	1	0	0	0	0	0	0	0	0	0	1	0	1	0	1	0	0	1	2	2	1	0	2	1	1	0	0	2	1	1	1	1	1	0	0	0	0	1	0	1	1
469	0	0	2	1	1	1	2	0	1	0	0	0	1	1	1	0	0	1	1	0	2	0	0	1	1	1	1	1	2	1	1	0	1	1	1	1	2	0	1	1	1	1	0	0	1	1	0	1	1
470	0	1	2	0	0	2	2	1	1	0	1	0	0	0	0	0	0	0	1	0	0	0	1	0	0	0	0	2	1	0	1	2	1	0	0	2	2	0	0	0	1	1	0	0	0	0	0	0	0
471	0	1	1	1	0	1	2	0	1	0	1	1	2	1	1	0	0	2	2	1	2	0	2	0	0	0	0	1	2	1	0	2	1	0	0	2	2	0	1	1	0	1	0	0	1	1	0	1	0
472	0	1	1	0	0	0	2	1	2	0	0	1	1	1	1	0	0	1	2	0	2	0	1	0	0	0	1	2	1	1	2	1	1	0	0	2	1	1	0	0	1	0	0	0	0	0	0	1	0
473	0	2	1	1	0	1	1	0	1	0	1	0	0	0	0	0	0	0	2	0	2	0	2	0	0	0	1	1	1	1	1	2	1	1	0	2	1	1	0	0	1	1	0	0	1	1	0	2	0
474	0	0	2	0	0	2	2	0	0	0	1	0	0	0	0	0	0	1	2	0	2	0	2	0	0	0	2	2	2	1	2	2	1	0	1	1	1	0	1	0	1	0	0	1	0	0	0	2	0
475	0	1	1	0	0	1	1	0	2	0	0	0	0	0	0	0	0	0	2	0	2	0	1	0	0	0	1	1	2	0	0	1	1	0	0	2	1	0	1	0	1	1	1	0	1	1	0	1	0
476	0	1	1	1	0	1	2	0	0	0	1	0	1	0	0	0	0	0	1	1	1	0	2	0	0	0	2	2	2	1	1	0	1	1	1	1	1	0	0	0	1	1	1	0	0	0	0	0	1
477	0	0	1	0	0	1	1	0	1	0	1	0	0	0	0	0	0	1	1	1	2	0	1	0	0	0	1	2	1	1	1	0	2	1	2	1	1	0	0	0	2	1	1	0	1	0	0	0	0
478	0	2	1	0	0	1	1	1	2	0	0	0	0	0	0	0	0	0	1	0	1	0	1	1	1	0	2	2	2	2	1	0	0	1	0	2	1	0	2	2	0	0	0	0	0	0	0	2	0
479	0	2	1	2	0	2	0	0	2	0	0	0	0	0	0	0	0	1	2	1	2	0	2	0	0	0	2	2	2	2	1	1	1	1	0	2	1	1	0	0	0	0	1	0	1	1	0	0	0
480	0	2	0	0	0	1	1	1	2	0	0	0	1	0	1	1	0	0	2	0	2	0	2	0	0	1	2	2	2	0	0	1	1	0	0	2	2	0	0	0	2	0	2	0	0	2	0	1	0
481	0	2	1	0	0	1	0	0	2	0	0	0	2	1	1	0	1	2	1	1	1	0	2	0	0	0	2	2	2	2	0	0	0	1	1	1	2	0	1	1	0	0	0	1	0	1	0	2	0
482	0	0	2	1	1	1	0	0	1	0	1	0	1	1	1	0	0	1	2	0	2	0	1	0	0	0	1	1	2	0	0	0	1	1	0	2	2	1	0	0	1	0	1	1	1	0	0	0	0
483	1	1	1	0	0	2	0	0	2	0	0	0	0	0	0	0	0	0	0	2	0	0	2	0	0	0	2	2	2	2	1	1	1	0	0	2	2	0	0	0	2	0	0	0	0	0	0	2	0
484	0	2	0	0	0	0	2	0	1	0	1	1	1	1	2	0	1	1	1	1	1	0	1	0	0	0	2	2	2	2	0	0	0	0	0	2	1	0	1	1	0	0	0	0	0	1	0	0	0
485	0	2	2	1	0	1	1	0	1	1	1	1	2	2	2	0	0	0	2	0	2	0	2	0	0	0	1	1	1	1	0	0	1	1	1	2	1	0	1	0	1	0	0	0	0	1	0	1	0
486	0	0	2	0	0	1	1	0	1	0	1	0	1	0	0	0	0	0	2	1	2	0	2	0	0	0	2	2	2	2	1	0	1	1	2	0	1	0	1	1	1	0	0	0	0	1	0	2	0
487	0	2	0	0	0	0	1	0	1	0	0	0	1	0	0	0	0	0	0	1	2	0	2	0	0	0	2	2	2	2	0	1	1	1	1	1	1	1	1	1	0	1	1	0	1	0	0	2	0
488	0	2	1	0	0	0	2	1	1	0	1	1	1	1	1	0	0	0	1	0	1	0	2	0	0	0	1	2	1	1	1	0	0	1	0	2	2	0	0	0	2	0	0	0	0	0	1	1	0
489	0	2	1	2	0	2	2	1	1	1	1	0	0	0	0	0	0	0	1	1	1	0	2	0	0	0	1	1	2	1	1	0	1	1	0	2	0	0	2	2	0	0	1	0	1	0	0	2	0
490	0	1	1	1	0	2	1	0	1	0	0	1	1	1	1	0	0	0	2	0	2	0	2	0	0	0	2	2	2	2	0	0	0	0	0	2	2	0	0	1	1	0	1	0	0	0	0	0	1
491	0	0	1	0	0	1	0	0	2	0	0	0	0	0	0	0	0	0	2	1	2	0	2	0	0	1	2	2	2	2	0	0	1	0	1	1	2	0	2	2	0	0	0	0	0	0	0	1	0
492	1	2	1	0	0	0	1	0	1	0	1	1	1	1	1	0	0	0	1	0	1	0	2	0	0	0	1	1	2	1	0	2	2	0	0	2	1	0	0	0	1	0	0	0	0	0	0	1	0
493	0	1	2	0	0	0	1	0	1	0	0	1	2	0	0	1	0	1	2	0	2	0	2	0	0	1	2	2	2	2	0	2	2	0	1	1	1	1	0	0	0	0	0	0	0	0	1	2	0
494	0	2	1	0	0	2	1	0	1	0	1	0	1	2	2	0	0	0	0	0	1	0	2	0	0	1	2	2	2	2	1	0	2	1	2	2	2	0	1	1	1	0	1	0	1	0	1	1	0
495	0	2	1	1	0	1	0	0	1	0	1	0	0	0	0	0	0	0	2	1	2	0	2	0	0	0	1	1	2	2	0	1	1	0	1	1	1	0	1	1	1	0	0	1	0	0	0	1	0
496	0	2	1	0	0	0	1	0	1	0	1	0	1	0	0	0	0	0	1	1	2	0	2	0	0	0	2	2	2	2	1	1	0	0	0	2	2	0	0	0	1	0	1	0	1	0	0	1	0
497	0	2	1	0	0	1	1	0	1	0	0	1	1	1	1	0	0	1	1	0	2	0	2	0	0	0	2	2	2	2	1	2	1	0	0	2	1	0	2	2	0	1	0	0	0	0	0	0	1
498	0	0	2	0	0	2	1	1	2	0	0	0	1	0	0	0	0	1	1	0	1	0	2	0	0	0	2	2	2	2	1	1	1	0	0	2	1	0	1	1	1	0	0	0	0	0	0	1	0
499	0	1	2	1	0	1	0	0	2	0	0	0	1	0	0	0	0	1	1	0	1	0	2	0	0	0	1	2	2	2	1	1	1	0	1	2	2	0	0	0	2	1	1	0	1	1	0	1	1
500	0	2	1	0	0	0	2	0	0	0	0	0	1	0	0	0	0	1	1	1	1	0	2	0	0	1	2	2	1	1	2	1	1	0	0	2	1	0	1	0	1	0	1	1	1	0	0	0	2
501	0	1	1	0	0	2	0	0	2	0	0	0	1	0	0	0	0	1	1	0	1	0	2	0	0	0	0	2	1	0	1	0	0	2	0	2	1	1	0	0	1	0	2	0	1	0	0	1	1
502	0	0	2	0	1	1	1	0	1	0	1	0	1	1	1	0	0	0	1	1	2	0	2	0	0	0	1	1	1	1	1	2	1	0	1	1	1	1	0	0	0	0	2	0	0	0	0	2	0
503	0	2	0	0	0	0	1	0	1	1	1	0	0	0	0	0	0	0	2	0	2	0	1	1	1	1	1	1	1	1	1	1	1	0	0	2	1	1	0	0	1	1	1	0	2	2	0	1	1
504	0	1	0	0	0	0	1	1	2	0	0	0	1	1	1	0	0	0	1	0	1	0	0	0	0	0	2	2	1	1	1	1	1	0	1	1	1	0	0	0	2	0	1	0	1	0	0	2	0
505	0	1	1	1	0	1	1	0	0	0	0	0	2	1	2	1	0	0	2	1	2	0	2	0	0	1	1	0	1	0	1	1	1	0	2	1	1	0	0	0	1	0	1	0	0	0	0	2	0
506	0	1	1	0	0	1	1	1	2	0	0	0	0	0	0	0	0	0	2	0	2	0	2	0	0	1	1	1	2	1	0	1	1	1	0	2	1	1	1	1	1	1	1	0	0	0	0	2	0
507	0	2	0	0	0	0	1	0	2	0	0	0	1	0	0	0	0	1	2	1	1	1	2	0	0	0	2	2	2	1	1	1	1	0	1	1	1	1	1	1	0	0	1	0	0	0	0	1	0
508	0	0	2	1	0	2	1	0	1	0	0	0	0	0	0	0	1	1	1	1	1	0	2	0	0	1	1	1	1	1	0	0	1	0	0	2	1	0	1	0	1	0	0	0	1	1	0	2	0
509	0	1	2	1	0	2	0	0	2	0	0	0	1	0	1	1	0	0	2	1	2	0	2	0	0	1	2	2	2	2	0	0	1	1	1	2	2	0	0	0	1	0	0	0	0	0	0	0	0
510	0	1	2	0	0	2	2	1	1	0	1	1	1	1	1	0	0	1	1	0	1	0	2	0	0	0	2	2	2	2	0	1	1	1	0	2	1	0	1	1	0	0	1	0	1	0	0	1	1
511	0	0	2	1	0	2	1	1	2	0	0	1	2	2	2	0	0	0	0	1	0	1	0	1	1	1	2	2	2	0	0	0	2	0	2	1	2	0	0	0	2	2	2	0	1	1	0	0	0
512	0	1	1	0	0	0	1	1	2	0	0	0	0	0	0	0	0	0	1	1	2	0	1	0	0	0	2	2	2	2	2	1	0	1	0	2	1	0	2	2	0	0	1	0	1	1	0	1	1
513	0	1	2	1	0	2	1	1	2	0	1	1	1	1	1	0	0	0	0	1	2	0	1	1	1	1	1	2	1	1	2	0	1	0	1	1	2	0	2	2	0	1	1	0	1	1	0	0	0
514	0	2	1	0	0	1	1	0	1	0	0	0	0	0	0	0	0	0	1	0	1	0	2	0	0	0	1	2	2	1	1	0	1	0	1	2	2	0	1	1	1	0	0	0	0	1	0	2	0
515	1	1	1	0	0	0	1	0	1	0	1	1	1	2	1	0	0	1	2	0	2	0	1	0	0	0	2	2	2	2	1	2	1	0	0	2	2	0	0	0	2	0	0	0	0	0	0	2	0
516	0	1	2	1	0	1	1	1	2	0	0	0	0	0	0	0	0	1	2	0	2	1	2	0	0	0	1	2	2	1	1	1	1	0	0	2	1	0	1	1	1	0	0	0	0	0	0	2	0
517	0	1	1	0	0	2	0	0	2	0	0	0	1	0	0	0	1	2	0	2	2	0	2	0	0	0	2	2	2	2	1	0	0	0	0	2	2	0	0	0	1	1	1	0	0	0	0	1	0
518	1	1	2	1	0	2	0	0	2	0	0	1	1	1	1	0	0	1	1	0	2	0	2	0	0	0	0	2	1	1	2	1	1	0	1	2	1	0	2	2	0	0	1	0	0	1	0	2	0
519	0	2	0	0	0	0	1	0	2	0	0	1	2	1	1	0	0	0	1	0	1	0	1	0	0	0	2	2	2	1	1	1	1	0	2	1	2	0	1	1	1	0	0	0	0	1	0	0	0
520	0	1	2	0	0	2	0	0	1	0	1	1	1	1	1	0	0	1	0	2	1	0	2	0	0	0	2	2	2	2	0	0	1	0	1	1	1	0	0	0	1	1	1	0	1	1	0	2	0
521	0	0	2	0	0	1	1	0	2	0	0	0	1	1	1	1	0	1	1	1	1	0	2	0	0	0	1	1	2	1	1	0	0	0	0	2	1	1	1	1	0	1	0	0	1	1	0	1	0
522	0	1	1	0	0	1	1	0	1	0	0	1	0	0	0	0	0	0	1	1	2	0	2	0	0	0	2	2	2	2	1	0	1	0	0	2	2	0	0	0	2	0	1	0	0	1	0	2	0
523	0	1	2	1	0	2	1	2	2	0	0	0	1	0	1	1	0	0	1	1	1	0	2	0	0	0	2	2	2	2	0	1	1	0	1	2	1	0	1	1	0	0	0	1	1	1	0	2	0
524	0	0	2	0	0	1	1	0	1	0	1	0	2	2	2	0	0	1	1	0	2	0	2	0	0	1	0	2	1	1	2	0	0	0	0	2	1	0	1	1	1	0	0	0	0	0	0	2	0
525	0	2	1	0	1	1	2	1	2	0	0	1	1	0	0	0	0	0	0	1	1	0	1	0	0	0	1	2	2	2	0	0	0	0	0	2	0	0	1	1	0	0	0	0	1	1	0	1	0
526	0	2	0	0	0	1	1	0	1	0	1	0	0	0	0	0	0	1	2	1	2	0	2	0	0	1	1	1	2	1	0	1	0	0	0	2	2	0	1	1	1	0	0	0	0	0	0	1	0
527	0	1	1	1	0	1	1	0	1	0	0	1	1	1	1	0	0	0	1	0	1	0	2	0	0	1	2	2	2	2	0	0	1	1	1	2	1	0	0	0	1	0	0	0	0	0	0	2	0
528	0	1	1	0	0	2	1	0	1	0	1	0	1	1	1	0	0	0	0	1	2	0	1	0	0	0	1	2	1	1	1	1	1	0	1	1	0	0	2	1	0	0	1	0	1	0	0	1	0
529	0	2	0	0	0	0	2	0	0	0	1	0	1	0	0	0	0	0	0	1	2	0	2	0	0	0	1	1	2	0	1	0	0	0	1	1	1	0	1	0	1	0	2	0	0	0	0	2	0
530	0	2	0	0	0	0	1	1	2	0	0	0	1	0	1	1	0	2	1	1	2	0	2	0	0	1	0	2	0	0	2	0	1	1	1	2	1	0	2	2	0	0	0	2	0	2	0	2	0
531	0	2	0	1	1	1	0	0	2	0	0	0	1	1	0	0	1	2	2	0	1	0	2	0	0	0	2	2	2	2	1	1	1	0	0	2	2	0	0	0	2	0	0	0	0	1	0	0	0
532	0	0	1	0	0	0	2	1	1	0	1	0	1	1	1	0	0	0	0	1	0	0	2	0	0	0	2	2	2	1	2	0	0	0	0	2	1	0	1	1	1	1	0	0	0	0	0	2	0
533	1	1	1	1	0	2	1	1	2	0	0	0	1	0	0	0	0	0	1	0	1	0	1	1	1	1	2	2	2	2	0	0	1	0	1	1	1	2	0	0	0	1	0	0	0	0	0	0	1
534	0	0	2	0	0	1	1	0	1	0	1	0	1	0	1	1	0	1	0	0	1	0	1	0	0	0	1	1	2	0	0	0	0	0	0	2	2	0	0	0	2	2	2	0	1	1	0	2	0
535	0	2	1	2	0	2	1	1	2	0	0	1	1	1	1	0	0	1	0	2	1	0	2	0	0	0	0	2	2	0	1	1	1	0	0	2	1	1	0	0	1	0	0	0	0	0	0	1	1
536	0	2	2	1	0	1	0	0	2	0	0	0	0	0	0	0	0	2	2	0	2	0	2	0	0	0	1	1	2	1	0	0	0	1	0	2	2	0	1	1	1	1	0	0	0	1	0	1	1
537	0	1	1	1	0	2	1	0	1	0	1	0	0	0	0	0	0	1	2	0	2	0	2	0	0	0	2	2	2	2	1	0	1	1	1	1	1	0	1	1	1	0	0	1	0	0	0	0	2
538	0	1	2	1	0	2	2	0	1	0	0	0	1	0	0	0	0	0	1	1	1	0	1	0	0	1	1	1	1	1	1	2	1	0	0	2	1	0	0	0	1	0	0	1	0	0	0	1	0
539	0	2	0	1	0	1	0	0	1	0	0	0	1	0	0	0	0	1	1	0	2	0	2	0	0	0	1	1	2	0	1	0	0	1	1	1	1	0	2	2	0	0	0	0	0	0	0	1	0
540	0	1	1	1	0	2	1	1	2	0	0	0	0	0	0	0	0	1	1	0	2	0	1	1	1	1	2	2	2	2	1	2	2	1	0	2	0	0	1	1	0	0	1	0	1	1	0	1	0
541	0	2	1	0	0	1	1	0	1	0	0	1	1	1	1	0	0	0	1	1	2	0	1	0	0	1	2	2	2	2	1	0	1	1	1	1	1	1	1	1	0	1	0	0	2	1	0	2	0
542	0	2	0	0	0	0	2	0	0	0	2	1	1	1	1	0	0	0	1	1	2	0	2	0	0	0	1	2	1	1	2	1	2	0	2	0	2	0	2	2	0	0	1	0	0	1	0	0	0
543	0	0	2	1	0	2	1	0	2	0	0	0	2	2	2	0	0	1	1	1	1	0	2	0	0	0	2	2	2	2	2	1	1	0	1	1	1	0	1	1	1	1	0	0	0	0	0	1	0
544	0	1	2	0	0	2	2	1	1	0	0	0	1	0	1	1	0	0	2	0	2	0	2	0	0	0	1	1	2	1	1	0	0	0	1	2	2	1	0	0	1	1	0	0	0	0	1	0	1
545	0	2	2	0	0	1	0	0	2	0	0	1	0	0	0	0	0	1	2	1	2	1	1	0	0	0	2	2	2	2	0	0	0	0	0	2	1	1	0	0	1	0	0	0	0	0	0	0	1
546	1	1	2	0	0	2	0	0	2	0	1	1	1	1	1	0	0	0	2	1	2	0	2	0	0	1	1	1	2	2	0	0	0	0	0	2	2	0	0	0	2	1	1	0	1	2	0	2	0
547	0	2	0	0	0	0	1	0	2	0	0	1	1	1	1	0	0	0	1	2	1	0	1	0	0	1	1	2	2	2	0	2	2	0	2	1	1	0	1	1	1	1	1	0	1	1	0	1	1
548	1	0	2	0	0	2	2	0	1	0	0	0	2	0	0	0	0	0	1	1	2	0	2	0	0	2	2	2	2	1	1	0	0	1	1	1	2	0	0	0	2	0	0	0	0	0	0	2	0
549	0	1	2	1	0	2	0	0	2	0	0	1	1	1	1	0	0	1	2	0	2	0	1	0	0	1	2	1	2	0	1	2	1	0	1	0	2	0	1	0	1	0	0	0	0	1	0	0	0
550	0	1	1	0	0	1	0	0	2	0	1	1	1	1	1	0	0	0	1	1	1	1	2	0	0	0	2	2	2	2	1	0	2	0	0	2	1	0	0	0	2	0	2	0	1	0	0	2	0
551	0	1	1	0	0	0	1	0	1	0	0	0	0	0	0	0	0	0	0	1	1	0	2	0	0	0	1	2	1	1	1	1	2	0	1	1	1	0	0	0	1	1	1	0	0	0	0	1	0
552	0	1	2	1	0	1	2	1	1	1	1	0	0	0	0	0	0	1	1	1	1	0	2	0	0	1	1	1	1	1	0	2	1	0	0	2	1	1	0	0	1	0	0	0	0	1	0	2	0
553	0	1	2	1	0	2	1	1	2	0	0	0	0	0	0	0	0	0	1	1	2	0	2	0	0	0	2	2	2	2	0	0	1	0	0	2	1	0	0	0	0	1	1	0	1	0	0	1	0
554	0	0	2	0	0	1	1	0	1	0	0	0	0	0	0	0	0	0	1	1	1	0	1	0	0	0	2	2	2	2	0	1	1	1	1	1	2	0	0	0	1	0	0	0	0	0	0	2	0
555	0	1	1	1	0	2	0	0	2	0	0	0	0	0	0	0	1	0	2	1	2	0	2	0	0	0	2	2	2	1	2	0	0	0	0	1	1	0	2	1	0	0	1	0	1	0	0	1	0
556	0	2	2	0	0	1	1	0	1	0	1	0	1	1	1	0	1	1	0	2	1	0	1	0	0	0	2	1	2	0	1	0	1	2	0	2	2	0	1	1	1	1	0	0	0	0	0	1	1
557	0	1	1	0	0	2	2	1	1	0	1	0	1	0	0	0	0	0	2	0	2	0	1	1	1	0	0	1	2	0	0	2	1	0	0	2	1	0	1	1	1	1	1	0	1	0	0	2	0
558	0	1	1	0	0	0	1	0	1	0	1	0	0	0	0	0	0	0	1	1	1	0	1	1	1	0	2	2	1	0	1	1	1	0	0	1	2	0	0	0	2	1	1	0	0	0	0	1	1
559	0	2	1	1	0	1	1	1	2	0	0	0	0	0	0	0	0	1	1	0	2	0	1	0	0	0	2	2	2	2	1	0	0	0	0	1	1	0	1	1	1	0	0	0	0	1	0	1	0
560	0	2	1	0	0	1	2	0	0	0	0	1	2	2	2	1	0	0	1	0	2	0	2	0	0	1	1	2	1	1	2	1	1	0	2	1	1	1	0	0	1	0	0	0	0	0	0	2	0
561	0	2	1	2	0	2	2	1	2	0	0	0	2	1	1	1	0	1	1	1	2	0	2	0	0	0	2	2	2	2	1	1	1	0	0	2	2	0	2	2	0	1	1	0	1	0	0	0	0
562	0	1	2	1	0	1	2	0	1	0	0	0	1	0	0	0	0	0	0	0	1	1	2	0	0	0	2	2	2	1	2	1	2	0	1	1	1	1	0	0	1	2	2	0	0	1	0	1	1
563	0	2	1	0	0	0	1	0	1	0	1	1	1	1	1	0	0	0	0	1	1	0	2	0	0	1	1	2	2	2	0	1	2	0	0	2	2	0	0	0	2	1	1	0	0	0	0	2	0
564	0	1	1	0	0	1	1	0	2	0	0	0	0	0	0	0	1	1	1	0	1	0	2	0	0	1	1	1	2	1	1	1	1	0	0	2	2	0	0	0	2	0	0	1	0	0	0	2	0
565	0	2	0	1	0	1	2	1	1	0	0	0	1	0	0	0	0	0	1	0	2	0	0	1	1	1	1	1	1	1	1	2	2	0	1	1	1	0	0	0	2	1	0	0	0	1	0	1	0
566	0	1	2	0	0	2	0	0	2	0	0	0	0	1	1	0	0	0	0	1	1	0	2	0	0	0	1	2	2	2	0	0	1	0	1	1	0	2	0	0	0	0	1	0	1	0	0	2	0
567	0	1	1	0	0	1	2	1	1	0	1	0	0	0	0	0	0	0	2	1	2	0	2	0	0	0	1	1	1	1	1	0	0	2	0	2	2	0	1	1	1	0	0	0	0	2	0	2	0
568	0	2	1	0	1	1	0	0	2	0	0	0	1	1	1	0	0	0	0	1	1	0	1	0	0	0	1	2	2	1	2	0	0	0	0	1	1	0	1	0	1	0	2	0	0	0	0	1	1
569	0	1	1	1	0	1	1	1	2	0	0	0	0	0	0	0	0	2	1	1	2	0	0	0	0	0	1	2	2	1	2	0	1	0	1	1	2	0	1	1	1	1	1	0	2	2	0	2	0
570	0	2	0	1	0	1	0	0	2	0	0	1	2	2	2	0	0	2	2	0	2	0	2	0	0	0	1	2	2	2	0	1	0	1	1	2	2	0	1	0	1	1	1	0	1	1	0	2	0
571	0	0	2	0	0	2	0	0	2	0	0	0	0	0	0	0	0	1	0	1	1	0	1	0	0	1	2	2	2	2	0	0	0	1	1	1	1	1	0	0	1	0	0	0	0	0	0	0	1
572	0	1	1	0	0	0	0	0	2	0	0	0	0	0	0	0	0	1	2	0	2	0	1	0	0	0	1	2	1	1	2	1	1	1	1	2	0	0	2	2	0	1	1	0	1	1	0	1	0
573	0	2	0	1	0	1	1	1	2	0	0	0	2	1	1	0	0	1	1	1	1	0	2	0	0	0	1	1	2	0	0	1	1	0	1	1	1	0	1	0	1	0	0	0	0	0	0	2	0
574	0	1	1	0	0	1	2	0	2	0	0	1	1	1	1	0	0	0	1	1	2	0	1	0	0	0	1	2	2	1	2	1	1	2	0	2	1	0	2	2	0	1	1	0	0	2	0	2	0
575	0	1	2	0	0	0	1	0	1	0	0	0	0	0	0	0	0	1	1	1	1	0	2	0	0	0	1	1	1	1	0	0	0	0	0	2	1	1	1	1	1	0	1	1	1	0	0	2	0
576	0	2	0	1	0	1	0	0	2	0	0	1	1	1	1	0	0	0	1	1	1	1	2	0	0	0	1	2	1	1	1	1	1	1	2	1	1	0	1	1	1	1	1	0	1	0	0	2	0
577	0	2	0	0	0	0	0	0	2	0	0	1	1	1	1	0	0	0	1	0	1	0	2	0	0	1	1	2	2	1	1	0	1	1	1	2	1	1	1	1	0	1	1	0	0	1	0	1	0
578	0	1	2	0	0	2	0	0	2	0	1	0	1	0	0	0	0	0	2	1	2	0	2	0	0	0	2	2	2	2	1	1	2	0	0	2	2	0	0	1	1	0	1	0	1	0	0	1	0
579	0	1	2	0	0	2	1	0	2	0	0	0	0	0	0	0	0	1	1	0	2	0	2	0	0	0	1	1	2	0	1	1	1	2	2	1	1	0	0	0	2	0	1	0	1	1	0	2	0
580	0	1	1	1	0	2	1	1	2	0	0	1	2	1	1	0	1	1	1	0	1	0	2	0	0	0	1	1	2	1	0	0	1	1	0	2	1	1	0	0	1	1	1	0	0	0	0	1	0
581	0	2	1	2	0	2	1	0	0	0	1	1	1	1	1	0	0	0	0	1	0	0	2	0	0	0	1	2	2	1	2	0	1	0	1	1	0	2	0	0	0	0	1	0	1	0	0	2	0
582	0	1	1	0	1	1	1	0	1	1	0	0	0	0	0	0	0	1	1	1	1	0	2	0	0	1	1	1	2	1	0	0	0	1	0	2	1	0	2	2	0	0	0	0	0	0	0	0	0
583	0	2	1	0	0	1	0	0	2	0	0	1	1	1	1	0	0	0	2	0	2	0	2	0	0	0	2	2	1	0	2	1	1	0	1	2	2	0	0	0	2	1	1	0	2	0	0	2	0
584	0	1	1	0	0	0	0	0	2	0	0	1	2	2	2	0	0	0	1	2	1	0	2	0	0	0	0	2	1	1	2	0	0	0	0	2	0	0	2	2	0	0	0	0	0	0	1	1	0
585	0	0	2	1	0	2	0	0	2	0	0	1	2	1	1	0	1	0	2	1	2	0	1	0	0	0	1	2	1	1	1	0	2	0	0	2	1	0	1	1	1	1	1	0	0	2	0	1	0
586	0	1	2	1	0	1	1	0	1	0	1	1	1	1	1	0	0	1	0	0	0	0	1	0	0	0	2	2	2	2	1	1	1	1	0	2	1	0	1	0	2	0	0	1	1	1	0	1	1
587	0	0	2	1	0	2	1	1	1	1	0	1	1	2	1	0	0	1	1	0	2	0	2	0	0	0	1	1	2	1	1	1	1	2	1	2	2	0	1	1	0	1	0	0	0	0	0	1	0
588	0	1	1	0	0	0	0	0	2	0	0	1	1	1	1	0	1	2	0	2	2	0	2	0	0	0	2	2	2	2	1	1	0	1	0	2	1	0	0	0	2	0	0	0	1	1	0	2	0
589	0	2	0	0	0	1	2	0	2	0	0	0	1	0	0	0	0	1	1	1	1	0	1	0	0	0	1	1	2	1	0	2	1	0	2	0	2	0	0	1	1	1	1	0	1	1	0	1	1
590	0	1	1	1	0	2	1	0	0	0	1	0	1	1	1	1	0	0	1	0	1	0	2	0	0	1	2	2	2	2	0	1	1	0	0	2	1	0	0	0	1	0	0	0	0	1	0	2	0
591	0	1	2	0	0	2	0	0	2	0	0	0	0	0	0	0	1	2	2	0	1	0	2	0	0	0	2	2	2	0	1	0	1	0	1	1	2	0	2	2	0	1	1	0	0	2	0	1	0
592	0	1	1	1	0	1	0	0	1	0	0	1	2	1	1	0	0	0	1	1	2	0	2	0	0	0	1	2	1	1	2	0	1	1	0	2	1	1	0	0	1	0	0	1	0	0	0	1	0
593	0	1	2	0	0	0	1	0	1	0	1	1	1	1	2	0	0	1	2	0	2	0	2	0	0	1	2	2	2	2	1	0	0	0	2	1	1	0	1	1	1	1	0	0	0	0	0	1	1
594	0	1	1	0	0	2	2	1	1	0	0	1	1	1	1	0	0	0	2	1	2	0	2	1	1	2	2	2	2	1	2	2	1	0	1	1	1	0	0	0	0	0	1	0	1	1	0	1	1
595	0	1	1	0	0	1	2	0	1	0	1	1	2	0	0	1	0	0	2	1	2	1	2	0	0	0	2	2	2	2	0	2	2	0	2	1	2	0	0	0	2	1	0	0	0	0	0	1	0
596	0	0	2	1	0	2	1	1	2	0	0	1	1	1	1	0	0	0	1	1	2	0	2	0	0	0	2	2	2	2	0	0	1	1	1	2	1	0	0	0	1	1	0	0	0	1	0	1	0
597	0	2	1	0	0	1	0	0	2	0	0	0	1	0	0	0	0	0	1	0	1	0	1	0	0	0	2	2	2	2	0	0	1	0	1	1	1	0	1	0	1	2	2	0	1	1	0	2	0
598	0	1	2	0	0	0	1	1	2	0	0	1	1	1	1	0	0	0	2	1	2	0	2	0	0	0	1	2	2	2	0	0	1	0	1	2	1	0	0	0	1	1	2	0	1	1	0	2	0
599	0	2	0	0	0	0	1	0	1	0	1	1	1	0	0	1	0	0	2	0	2	0	2	0	0	0	1	1	1	1	0	2	1	0	0	2	2	0	0	0	2	0	1	0	1	0	0	1	0
600	0	1	1	0	0	1	2	1	1	0	1	2	2	1	1	1	0	0	1	0	1	0	0	0	0	1	2	2	2	2	1	0	0	1	1	1	2	1	0	0	1	0	0	0	0	1	0	2	0
601	0	2	1	0	0	1	1	0	2	0	0	1	1	1	1	0	0	0	1	2	1	0	2	0	0	0	2	2	2	2	0	1	1	0	0	2	1	1	0	0	1	0	0	0	0	1	0	1	0
602	0	2	0	1	0	1	1	0	2	0	0	1	2	1	1	1	0	1	2	0	2	1	1	0	0	1	2	2	1	1	1	1	2	1	1	2	1	0	0	0	1	1	1	0	1	0	0	2	0
603	0	1	1	0	0	2	2	1	1	0	0	1	1	0	0	1	0	1	1	1	2	0	1	0	0	1	2	2	2	1	0	0	2	0	0	2	1	0	0	0	0	0	0	1	0	0	0	1	0
604	0	1	1	1	0	2	1	0	1	0	1	1	2	2	2	0	0	1	0	1	0	0	1	0	0	0	0	1	2	0	0	0	1	2	1	1	1	1	0	0	0	1	1	0	1	2	0	0	2
605	0	2	0	0	0	0	0	0	2	0	0	0	1	0	0	0	1	1	1	1	1	0	2	0	0	1	2	2	2	2	1	0	0	0	0	2	2	1	0	0	1	0	0	0	0	0	0	0	1
606	0	1	1	1	0	1	2	0	0	0	0	0	0	0	0	0	0	1	2	0	2	0	1	0	0	0	2	2	2	2	0	0	0	0	0	2	1	0	1	1	1	0	0	0	0	0	0	0	1
607	0	1	2	0	0	0	1	0	0	0	1	2	2	2	2	0	0	1	1	0	2	0	0	1	1	1	2	2	2	2	1	0	1	1	1	2	1	0	1	0	1	1	1	0	1	0	0	0	1
608	0	1	2	1	0	1	1	1	2	0	1	0	2	1	1	1	0	0	2	0	2	0	2	0	0	0	2	2	2	2	0	0	1	1	2	0	1	1	0	0	1	0	0	1	0	0	0	2	0
609	0	1	2	0	0	0	0	0	2	0	0	0	0	0	0	0	1	2	2	0	1	1	0	1	1	1	2	2	2	2	0	0	2	0	0	2	2	0	1	0	1	0	0	0	1	1	0	2	0
610	0	0	2	0	0	2	1	0	1	1	1	0	0	0	0	0	0	0	2	0	2	0	2	0	0	0	1	2	2	1	0	0	1	0	1	1	1	0	2	2	0	0	0	0	0	1	0	1	0
611	0	1	2	0	0	1	1	0	2	0	0	0	0	0	0	0	0	0	1	1	1	0	2	0	0	1	1	2	2	1	0	2	2	0	1	2	1	0	2	2	0	0	1	0	1	0	0	1	0
612	0	1	1	0	1	0	1	0	1	0	0	0	0	0	0	0	0	0	1	0	1	0	2	0	0	0	2	2	2	2	0	0	1	0	1	1	1	0	1	0	1	0	0	1	0	0	0	2	0
613	0	1	1	1	0	1	1	0	1	0	1	1	2	2	2	0	0	1	1	1	1	0	1	1	1	1	1	2	2	1	0	1	1	0	0	2	1	1	0	0	0	1	0	0	1	1	0	0	1
614	0	2	1	2	0	2	2	1	1	0	1	1	1	1	1	0	0	0	1	1	1	0	2	0	0	0	2	2	2	2	1	1	1	2	2	1	2	0	0	1	1	0	1	1	2	0	0	1	0
615	0	2	2	0	0	1	0	0	2	0	0	1	1	0	0	1	1	2	2	0	1	0	2	0	0	0	1	2	2	1	0	0	0	0	0	2	1	0	1	1	1	1	1	0	0	0	0	0	1
616	0	0	2	1	0	2	1	0	1	0	1	0	0	0	0	0	0	1	2	1	1	0	1	0	0	0	1	1	2	0	1	1	1	0	1	1	1	0	1	1	1	1	1	0	1	0	0	1	1
617	0	0	2	0	0	1	2	0	0	0	1	0	0	0	0	0	0	1	0	2	1	0	1	1	1	1	1	1	2	2	0	0	0	1	0	2	2	0	1	1	1	0	0	0	0	0	0	2	0
618	0	0	2	0	1	1	0	0	1	0	1	0	0	0	0	0	0	0	2	0	2	0	1	0	0	0	2	1	2	0	1	0	0	0	0	2	1	1	0	0	1	0	0	0	0	0	0	2	0
619	0	0	2	1	1	1	1	1	2	0	0	0	0	0	0	0	0	1	1	1	1	0	1	1	1	0	2	2	2	2	1	0	1	1	1	1	0	2	0	0	0	0	0	0	0	0	0	0	1
620	0	1	2	1	0	1	0	0	2	0	1	1	1	1	1	0	0	0	0	1	0	0	1	1	1	2	1	1	2	1	0	1	1	0	0	1	1	1	0	0	1	0	0	0	0	0	0	1	1
621	0	0	1	0	0	0	1	0	2	1	0	2	2	2	2	0	0	1	0	0	0	0	2	0	0	1	1	1	2	1	0	0	0	0	0	2	1	0	0	0	1	1	1	0	1	0	0	1	1
622	0	0	2	0	0	2	2	0	0	0	0	0	0	0	0	0	0	1	0	1	0	0	2	0	0	0	1	2	2	1	0	0	1	0	0	2	2	0	1	1	1	0	0	0	2	1	1	2	0
623	0	0	2	1	0	2	1	1	2	0	0	0	0	0	0	0	0	0	1	1	1	0	2	0	0	0	2	2	1	1	1	1	1	0	0	2	1	0	1	1	0	0	0	0	0	1	0	2	0
624	0	1	2	0	0	0	1	0	1	0	1	0	1	0	0	0	0	0	1	1	1	0	2	0	0	0	2	2	2	2	1	2	2	0	0	2	2	1	0	0	1	0	0	0	0	0	0	0	0
625	0	1	1	0	0	0	0	0	1	0	1	0	2	1	1	0	1	1	1	1	1	0	1	0	0	1	2	2	2	1	2	2	1	0	0	2	2	0	2	2	0	1	0	0	2	0	0	0	0
626	0	0	2	0	0	1	1	0	0	1	1	0	1	0	0	0	0	2	1	1	1	0	2	0	0	0	0	2	1	1	2	1	1	2	1	2	1	0	1	1	1	0	0	0	0	0	0	1	1
627	1	1	1	0	0	1	0	0	2	0	0	0	0	0	0	0	0	0	1	2	1	0	0	0	0	0	1	1	2	1	0	0	0	0	1	1	1	0	1	1	1	0	0	0	0	0	0	0	1
628	0	2	2	0	0	1	2	1	1	0	0	0	0	0	0	0	0	0	0	1	0	0	2	0	0	0	2	2	2	2	2	1	0	1	1	2	2	0	0	0	1	1	1	0	1	2	0	2	0
629	1	2	0	1	0	1	1	0	1	0	1	1	1	1	1	0	0	0	1	0	1	0	2	0	0	0	1	1	1	1	1	1	2	0	1	1	1	1	0	0	0	0	0	0	1	0	0	1	0
630	0	2	1	0	0	1	1	0	0	1	2	0	0	0	0	0	0	0	2	1	2	0	1	0	0	0	1	2	2	1	0	1	2	0	1	1	1	1	0	0	0	1	1	0	1	0	0	2	0
631	0	1	1	1	0	2	1	1	2	0	0	0	1	0	0	1	0	0	0	1	0	0	2	0	0	0	2	2	2	2	1	0	0	0	0	2	1	1	1	1	1	0	0	1	0	0	0	1	0
632	0	2	1	0	0	0	2	0	1	1	0	0	0	0	0	0	0	1	1	1	1	0	1	0	0	0	1	1	2	1	0	1	1	0	1	1	1	0	0	0	1	1	1	0	0	0	0	2	0
633	0	2	1	0	0	0	0	0	2	0	0	0	0	0	0	0	0	1	1	0	2	0	1	0	0	0	1	1	1	1	1	0	0	0	0	1	1	1	0	0	1	0	1	0	0	1	0	1	1
634	0	0	2	0	0	2	1	0	1	0	0	1	2	2	2	1	0	1	2	0	2	0	1	0	0	0	2	2	2	1	2	1	1	1	1	2	1	1	0	0	0	0	0	0	0	0	0	1	1
635	0	2	0	0	0	0	2	1	1	0	0	0	1	1	1	0	0	0	1	1	1	0	2	0	0	0	2	2	2	2	0	1	1	0	1	1	2	0	1	1	1	0	0	0	1	1	0	2	0
636	0	2	1	0	0	0	2	0	0	0	0	0	1	0	1	1	0	0	1	0	0	0	1	0	0	0	2	2	1	1	1	0	0	1	0	2	1	0	2	2	0	1	1	0	0	2	0	1	1
637	0	1	2	1	0	1	2	0	1	0	0	0	2	2	2	0	0	1	2	0	2	0	2	0	0	0	1	1	2	1	1	2	2	1	0	2	2	0	1	1	0	0	1	0	1	0	0	1	1
638	0	0	2	1	0	2	2	0	0	0	1	0	1	0	0	1	0	1	2	1	2	0	1	1	1	2	2	2	2	2	1	0	1	0	1	1	1	1	0	0	1	0	0	0	0	2	0	2	0
639	0	2	1	1	0	1	1	2	2	0	0	0	2	1	1	0	0	1	1	1	2	0	2	0	0	1	1	1	2	2	1	0	0	0	0	2	2	0	1	1	1	0	0	0	0	0	0	1	0
640	0	1	1	1	0	2	1	2	2	0	0	0	1	1	1	0	0	0	1	2	1	0	2	0	0	0	2	2	2	1	1	0	1	1	1	1	2	1	0	0	1	1	1	0	0	0	0	2	0
641	0	1	1	0	0	2	1	0	1	0	1	0	1	0	0	0	0	0	0	1	1	0	1	0	0	0	1	2	1	1	2	0	1	2	1	1	1	1	1	1	0	0	1	0	1	0	0	0	1
642	0	1	1	0	0	1	2	0	0	0	2	0	0	0	0	0	0	1	1	1	2	0	2	0	0	0	2	2	2	2	0	0	0	0	0	1	2	0	0	0	1	0	1	1	2	0	0	2	0
643	0	1	1	0	0	1	1	0	2	0	0	1	1	1	1	0	0	1	2	0	2	2	0	0	0	0	1	2	2	1	0	1	1	0	0	1	1	0	0	0	2	2	2	0	1	1	0	0	0
644	1	1	1	0	0	0	1	1	2	0	0	0	0	0	0	0	1	2	2	0	1	0	1	0	0	1	2	2	2	1	2	0	0	1	0	2	0	0	2	2	0	1	1	0	0	0	0	1	1
645	0	1	1	0	0	1	2	1	1	0	0	1	2	2	2	1	0	0	2	1	2	0	2	0	0	1	2	2	2	1	2	0	1	1	0	2	2	0	2	2	0	1	0	0	1	1	0	0	0
646	0	1	1	0	0	2	1	0	1	0	0	0	0	1	1	0	0	0	2	0	2	0	2	0	0	0	2	2	2	2	0	0	1	2	1	1	2	0	2	2	1	0	0	1	1	1	0	1	0
647	0	0	2	1	0	2	1	0	1	1	1	0	0	0	0	0	0	0	2	0	2	0	2	0	0	0	2	2	1	1	2	0	2	0	1	2	2	0	0	0	1	0	0	1	0	1	1	2	0
648	0	0	2	0	0	2	2	1	1	0	0	2	2	2	2	0	0	1	2	0	2	0	1	0	0	1	2	2	2	2	0	0	0	1	1	1	1	0	1	1	1	0	0	0	0	0	0	2	0
649	0	0	2	0	0	1	1	0	2	0	0	1	0	0	0	0	0	1	2	0	2	1	2	0	0	0	1	2	1	1	2	1	0	1	0	2	1	0	2	2	0	2	2	0	1	1	0	0	0
650	0	2	1	1	0	1	1	0	1	0	0	1	1	1	1	0	0	0	1	1	2	0	1	0	0	0	1	1	2	1	1	1	1	2	1	1	0	0	1	1	0	0	0	0	0	0	0	1	0
651	0	1	1	0	0	1	1	0	1	0	0	1	1	0	0	1	0	0	1	1	1	2	0	0	0	0	1	1	2	1	1	1	1	0	2	1	1	1	0	0	1	1	1	0	1	1	0	1	0
652	0	1	2	0	0	1	2	1	2	0	0	1	1	1	2	0	0	2	1	1	2	0	2	0	0	1	1	1	1	1	0	1	1	0	0	2	2	0	0	0	2	1	0	0	0	0	0	1	1
653	1	0	2	2	0	2	1	0	1	0	0	0	0	0	0	0	0	0	1	0	1	0	2	0	0	0	1	1	1	1	0	0	0	0	0	2	1	0	1	1	1	1	1	0	1	1	0	1	0
654	0	1	1	0	0	1	0	0	2	0	0	0	0	0	0	0	0	1	1	1	2	0	1	1	1	1	0	1	2	0	1	0	1	1	1	2	1	0	1	1	1	0	0	0	0	0	0	1	1
655	1	2	0	0	0	0	1	1	2	0	0	0	1	0	0	0	0	0	2	0	2	0	2	0	0	0	2	2	2	2	0	1	2	0	2	0	0	0	2	2	0	1	1	0	1	1	0	1	0
656	0	0	2	0	0	1	1	0	2	0	0	0	0	0	0	0	0	1	0	0	1	0	0	1	1	1	2	2	2	1	1	1	1	0	0	1	1	0	1	1	1	0	0	0	0	2	0	1	0
657	0	1	1	0	0	2	1	0	1	1	1	0	0	0	0	0	0	1	2	0	2	0	2	1	1	2	1	1	2	1	0	0	0	0	0	2	1	1	1	0	0	1	1	0	0	1	0	2	0
658	0	0	2	0	0	1	1	1	2	0	0	1	2	1	1	0	0	1	2	0	2	0	1	0	0	0	1	1	2	0	1	2	1	0	2	0	1	0	0	0	1	0	0	0	0	0	0	0	2
659	0	2	0	0	0	0	1	1	1	1	0	0	0	0	0	0	0	2	1	1	2	0	0	0	0	0	2	2	2	2	0	1	2	0	1	1	0	1	1	1	0	1	0	0	0	0	0	1	0
660	1	2	1	0	0	0	1	0	1	0	0	1	1	1	1	0	0	0	0	2	0	0	2	0	0	0	2	2	2	2	1	0	1	2	1	2	1	1	0	0	1	0	0	0	0	0	0	0	0
661	0	1	1	0	0	0	2	1	1	0	0	0	1	2	2	0	0	1	1	1	1	0	1	0	0	0	1	1	2	1	0	1	1	1	1	1	1	1	0	0	0	0	0	0	0	1	0	2	0
662	0	1	1	0	1	0	2	0	0	0	0	0	0	0	0	0	0	2	1	1	1	0	1	1	1	1	1	2	2	1	0	1	1	1	0	2	2	0	1	1	1	0	0	0	0	1	0	2	0
663	0	1	1	1	0	1	0	0	1	0	1	0	0	0	0	0	0	0	2	0	2	0	2	0	0	0	0	1	1	0	2	0	2	1	1	2	1	0	1	1	0	0	1	0	1	0	0	0	0
664	0	1	1	1	0	1	1	0	1	0	0	0	0	0	0	0	0	1	0	0	0	0	2	0	0	0	1	2	1	1	2	1	1	0	2	1	0	0	1	0	0	0	0	0	0	0	0	0	1
665	0	2	1	0	0	0	2	0	0	1	1	1	1	1	1	0	1	0	2	1	2	0	0	0	0	1	2	2	2	2	1	0	2	0	0	2	1	0	2	2	0	1	0	0	0	1	0	1	0
666	0	1	2	0	0	0	1	0	1	0	1	1	1	1	1	0	0	0	1	0	1	0	1	0	0	0	1	2	2	1	0	1	1	0	1	1	2	0	0	0	2	0	0	0	0	0	0	1	1
667	0	1	1	1	0	1	2	0	1	0	1	0	2	0	0	0	0	0	1	1	1	0	2	0	0	1	0	2	1	1	1	1	1	0	1	2	2	0	0	0	2	0	0	1	0	0	0	1	1
668	1	0	2	0	0	1	0	0	2	0	0	0	1	0	1	1	0	0	1	0	1	1	2	0	0	0	2	2	2	1	1	1	1	0	0	2	1	0	2	2	0	1	2	0	0	0	0	0	1
669	0	1	1	0	0	0	0	0	2	0	0	0	2	0	0	0	0	0	1	1	1	0	2	0	0	0	2	2	2	2	1	0	0	1	0	2	2	0	0	0	2	1	1	0	1	0	0	0	0
670	0	0	2	0	0	2	0	0	2	0	0	0	1	0	0	0	0	1	2	1	1	0	1	0	0	1	2	2	2	2	0	1	1	0	0	2	1	0	2	2	0	0	2	0	0	0	0	0	0
671	0	1	2	1	0	2	0	0	2	0	0	0	0	1	1	0	0	0	1	1	1	0	1	1	1	1	1	1	2	1	0	1	1	0	0	2	1	0	2	2	0	0	0	0	0	0	0	1	0
672	1	2	1	1	0	1	0	0	2	0	0	1	1	1	1	0	0	0	2	0	2	0	1	1	1	1	2	1	2	0	1	0	1	1	1	1	1	1	0	0	1	1	1	0	1	0	0	2	0
673	0	0	2	1	0	2	1	0	1	0	1	0	0	0	0	0	0	0	2	0	2	0	2	0	0	1	1	2	2	1	2	0	1	0	0	2	2	0	0	0	1	0	0	0	0	0	0	1	0
674	0	0	2	0	0	2	1	0	1	0	1	0	0	0	0	0	0	1	2	0	2	0	2	0	0	0	1	1	2	1	0	2	1	0	0	2	2	0	0	0	1	1	0	0	0	0	0	0	0
675	0	2	0	0	0	1	1	0	2	0	0	1	2	2	2	0	0	1	0	1	1	0	2	0	0	0	0	1	1	0	1	2	1	0	1	0	1	0	1	1	1	1	1	0	1	0	0	1	0
676	0	2	0	0	0	0	2	0	0	0	0	0	0	0	0	0	0	2	2	0	2	0	2	0	0	0	1	1	2	1	0	1	2	0	1	1	1	1	0	0	1	1	1	0	1	1	0	1	1
677	0	1	2	1	0	1	1	0	2	0	0	0	0	0	0	0	0	0	0	2	0	0	1	0	0	0	1	2	2	1	2	0	0	0	0	2	1	0	1	1	1	0	1	0	0	2	0	2	0
678	0	0	1	0	0	0	1	0	1	0	0	0	1	0	0	0	0	0	2	0	2	0	2	0	0	1	1	2	1	1	1	1	1	0	0	2	2	0	0	0	2	0	0	0	0	0	0	1	0
679	0	1	1	0	0	1	0	0	2	0	0	0	1	0	0	0	0	0	0	1	2	0	2	0	0	0	1	2	2	1	0	0	2	0	2	1	2	0	1	1	1	0	0	1	0	0	0	1	1
680	0	2	1	1	0	1	1	0	1	0	0	1	2	1	1	0	0	0	1	0	1	0	1	0	0	0	2	2	2	2	1	0	1	1	1	2	1	0	2	2	0	0	0	0	0	1	0	1	1
681	1	1	2	0	0	2	2	1	1	0	0	2	2	2	2	0	0	1	0	1	2	0	2	0	0	0	1	1	2	1	0	1	2	0	1	1	1	0	1	1	1	0	0	1	0	0	0	1	0
682	0	1	2	1	0	1	2	0	1	0	0	0	1	1	1	1	0	0	2	0	2	0	2	0	0	1	0	2	1	1	1	0	1	0	1	2	2	0	2	2	0	0	0	1	0	0	0	1	0
683	0	2	1	1	0	1	1	0	1	1	2	0	0	0	0	0	0	1	2	1	2	0	2	0	0	0	2	2	2	2	0	1	0	0	0	2	0	0	2	1	0	0	2	0	0	0	0	1	0
684	0	1	2	1	0	2	1	0	1	0	0	0	0	0	0	0	0	0	1	1	2	0	2	0	0	0	2	2	2	1	2	1	2	0	1	2	2	0	0	0	2	0	1	1	1	0	0	1	1
685	0	1	2	1	0	2	1	0	1	1	2	0	1	0	0	0	1	1	1	0	2	1	2	0	0	0	2	2	2	1	1	0	1	1	0	2	2	0	0	0	2	1	1	0	0	0	0	0	1
686	0	1	1	0	1	1	2	0	0	0	1	1	2	1	1	0	0	0	1	0	1	0	2	0	0	0	2	2	1	1	1	2	1	0	1	1	2	0	1	1	1	0	0	0	1	1	0	2	0
687	0	1	1	0	0	2	1	0	1	1	1	1	1	1	1	0	0	0	1	2	1	1	2	0	0	0	1	1	2	1	0	0	1	0	0	2	2	0	1	1	1	0	0	0	0	0	0	1	0
688	0	2	0	0	0	0	0	0	2	0	0	0	1	0	0	0	0	0	2	0	2	1	1	0	0	1	0	1	2	1	0	0	1	0	1	1	2	0	0	0	1	0	0	0	0	0	0	2	0
689	0	1	1	0	0	1	1	2	2	0	0	0	0	0	0	0	0	1	2	0	2	1	2	0	0	0	1	2	1	1	1	0	0	0	0	2	2	0	0	0	2	1	1	0	0	0	1	1	0
690	0	2	1	0	0	1	2	0	2	0	0	1	1	1	1	0	0	1	1	0	2	0	0	0	0	0	2	2	2	2	0	1	1	1	0	2	1	0	0	0	1	0	0	1	1	1	0	0	1
691	0	2	0	1	0	1	0	0	1	0	0	1	1	1	1	0	0	1	1	0	2	0	2	0	0	0	1	2	1	1	2	1	1	0	1	1	0	0	1	1	1	0	0	1	0	0	0	1	0
692	1	1	0	1	0	1	1	0	1	0	1	0	0	0	0	0	0	0	1	1	2	0	2	0	0	0	2	2	2	2	2	0	1	0	1	1	1	0	2	2	0	0	1	1	1	0	0	0	2
693	0	1	1	1	0	1	1	0	1	0	1	0	0	0	0	0	0	1	1	0	1	0	2	0	0	0	1	2	1	0	2	0	0	1	0	2	0	0	1	1	1	0	0	0	1	0	0	0	1
694	0	0	2	0	0	1	1	0	1	1	1	1	1	1	1	0	0	0	2	0	2	0	2	0	0	1	1	2	1	1	1	0	1	1	1	1	1	0	1	1	0	0	0	0	0	0	0	2	0
695	0	1	1	0	0	1	1	0	2	0	0	0	2	1	1	0	0	0	2	0	2	0	2	0	0	1	2	2	1	0	1	1	2	0	1	1	1	0	1	1	1	0	0	0	0	1	0	2	0
696	0	2	2	1	0	1	0	0	2	0	0	0	0	0	0	0	0	1	2	0	2	0	2	0	0	0	1	2	2	1	0	0	1	0	0	2	2	0	0	0	1	0	0	0	0	0	0	0	0
697	0	1	2	0	0	1	0	0	2	0	0	0	0	0	0	0	0	0	2	1	2	0	2	0	0	0	2	2	2	2	1	1	1	0	0	2	2	0	1	1	1	0	0	0	0	1	0	0	0
698	0	1	1	0	0	1	1	0	2	0	0	0	0	0	0	0	0	0	1	1	2	0	1	1	1	2	1	1	2	0	1	1	1	1	1	1	2	0	1	1	1	0	2	0	0	1	0	1	0
699	0	2	0	1	0	1	2	0	0	0	1	1	2	1	2	1	0	1	1	0	2	0	1	1	1	1	2	2	2	2	0	0	2	0	0	2	1	0	1	1	1	0	1	0	1	0	0	2	0
700	0	0	2	0	0	2	2	1	1	0	0	0	0	0	0	0	0	1	0	2	1	0	2	0	0	0	1	1	2	1	0	1	2	0	2	0	1	1	0	0	0	0	1	0	0	2	0	2	0
701	1	0	1	0	0	1	1	1	1	1	0	1	1	0	0	0	0	0	1	0	1	2	0	0	0	0	1	2	1	1	1	1	1	0	1	1	1	0	2	2	0	1	1	0	0	0	0	2	0
702	0	0	2	0	0	1	1	0	2	0	0	0	1	0	0	0	0	0	1	0	2	0	2	0	0	0	1	1	1	1	1	2	2	0	0	2	2	0	1	1	1	1	1	0	1	2	1	2	0
703	0	0	2	0	0	1	1	0	1	0	0	0	2	2	2	0	1	1	0	2	1	0	1	1	1	1	2	2	2	2	0	1	1	2	1	2	1	0	0	0	2	0	0	0	1	1	0	0	1
704	0	2	1	1	0	2	1	0	1	0	1	1	2	1	1	0	0	0	1	0	2	0	1	0	0	0	2	2	2	2	1	1	1	0	2	1	1	0	0	0	2	1	0	0	0	0	0	0	0
705	0	1	1	0	1	1	2	1	1	0	1	1	1	1	1	0	0	1	1	1	1	0	2	0	0	0	1	1	2	1	1	0	1	1	1	2	2	0	1	0	1	1	1	0	1	1	0	2	0
706	0	1	2	1	0	1	1	0	0	0	1	0	0	0	0	0	0	0	1	2	1	0	2	0	0	0	2	2	2	2	1	1	2	0	2	0	1	0	0	0	2	0	1	0	0	1	0	0	0
707	0	2	0	0	0	1	0	0	2	0	1	0	0	0	0	0	0	1	0	1	0	1	2	0	0	0	2	1	2	0	1	0	1	0	0	2	1	0	1	1	1	1	0	0	0	0	0	1	1
708	0	1	1	0	0	2	1	0	1	0	1	2	2	2	2	0	0	1	1	0	1	0	2	0	0	0	0	0	2	1	0	0	2	0	2	1	1	0	1	1	1	0	0	0	0	1	0	0	1
709	0	2	0	1	0	1	2	0	0	0	2	0	0	0	0	0	0	0	2	0	2	0	0	1	1	1	1	1	2	1	0	0	1	1	1	2	2	0	1	1	1	0	0	0	0	0	0	2	0
710	0	1	2	1	0	1	1	0	2	0	0	0	0	0	0	0	0	1	2	1	2	0	2	0	0	0	2	2	2	1	1	2	2	0	1	1	1	2	0	0	0	0	0	0	1	0	0	1	1
711	0	1	1	0	0	1	1	0	1	0	1	0	1	0	1	1	0	1	2	1	2	0	2	0	0	0	2	2	2	2	1	1	2	0	0	2	1	0	1	1	1	0	1	0	0	1	0	2	0
712	0	1	1	0	0	1	2	0	0	0	1	1	1	1	1	0	0	1	1	0	1	0	2	0	0	0	1	1	2	0	0	0	0	1	2	2	1	0	2	2	0	0	0	0	0	2	0	2	0
713	0	0	2	0	0	2	1	0	1	0	1	0	0	0	0	0	0	1	2	0	2	0	2	0	0	0	1	1	2	0	0	0	2	0	1	1	1	0	1	1	1	1	1	0	1	0	1	1	0
714	0	1	1	1	0	2	0	0	2	0	0	2	2	2	2	0	0	1	0	0	0	1	2	0	0	0	0	1	2	0	0	1	1	0	1	1	2	0	0	0	1	1	1	0	1	0	0	0	0
715	0	1	1	0	0	1	1	1	2	0	0	0	0	0	0	0	0	0	1	1	1	0	2	0	0	0	2	1	2	1	1	0	1	1	1	2	2	1	0	0	1	0	0	0	0	0	0	2	0
716	1	1	1	0	1	1	2	1	1	0	0	0	0	0	0	0	0	1	2	0	2	0	2	0	0	0	1	1	1	1	2	0	1	0	0	2	1	0	1	1	1	0	1	0	0	2	0	2	0
717	0	0	2	0	0	1	2	0	1	0	1	0	0	0	0	0	0	0	0	1	2	0	2	0	0	0	2	2	2	2	0	1	0	1	1	1	1	0	0	0	1	0	1	0	1	1	0	1	1
718	0	2	1	0	0	0	2	0	0	0	0	0	2	1	1	1	1	1	1	0	1	0	2	0	0	0	2	2	2	1	2	0	2	0	0	2	1	0	1	1	1	0	0	2	0	0	0	1	0
719	0	0	2	0	0	1	2	0	0	0	0	0	0	0	0	0	0	0	1	1	2	0	2	0	0	0	2	2	2	2	1	0	1	2	1	1	1	0	0	0	2	0	0	0	0	0	0	0	1
720	0	2	0	0	0	0	1	0	1	0	0	1	1	1	1	0	0	0	0	1	1	0	2	0	0	0	1	2	1	1	2	1	0	2	1	2	1	0	1	0	1	1	0	0	2	1	0	0	0
721	0	1	2	1	0	2	1	1	2	0	0	0	2	0	0	0	0	2	2	0	2	0	1	1	1	2	2	2	2	2	0	1	0	0	0	2	1	0	1	1	0	0	1	0	1	0	0	2	0
722	0	2	2	0	0	1	0	0	1	0	0	0	0	0	0	0	0	1	1	0	2	0	1	0	0	0	1	1	2	2	0	0	0	1	0	2	1	1	1	1	1	0	0	0	0	0	0	2	0
723	1	1	1	0	0	2	1	0	2	0	0	0	1	0	0	0	0	0	1	1	1	1	1	0	0	0	1	2	2	1	2	0	0	1	1	1	0	2	0	0	0	0	1	0	0	1	0	2	0
724	0	1	1	1	0	2	1	0	2	0	0	0	1	0	0	0	0	0	1	1	1	0	2	0	0	0	2	2	2	2	1	0	1	0	0	2	1	0	2	2	0	0	0	1	0	1	0	1	0
725	0	2	0	0	0	0	1	0	1	0	1	1	1	1	1	0	0	1	2	1	2	0	2	0	0	0	2	2	2	1	1	0	0	1	0	2	1	0	2	2	0	1	1	0	1	1	0	2	0
726	0	0	2	0	0	1	2	0	0	0	1	0	0	0	0	0	0	0	1	0	1	0	2	0	0	0	1	2	1	1	1	1	1	0	0	2	1	1	1	0	0	0	0	0	0	0	0	2	0
727	0	2	1	1	0	1	0	0	1	0	1	0	0	0	0	0	0	1	2	0	2	0	2	0	0	0	1	2	2	2	0	0	0	0	0	2	1	0	1	0	1	0	1	0	1	0	0	2	0
728	0	0	2	1	0	2	1	0	1	0	1	1	0	0	0	0	1	2	1	0	1	0	1	0	0	1	2	2	2	2	0	2	1	0	0	2	1	1	1	0	0	0	0	0	1	0	0	2	0
729	0	0	2	0	0	1	1	0	0	0	1	0	0	0	0	0	0	0	2	1	2	0	2	0	0	0	1	2	1	1	2	0	1	0	1	1	1	1	0	0	1	1	1	0	1	2	0	1	0
730	0	1	2	0	0	2	2	0	1	0	0	0	1	1	1	0	0	1	0	1	1	0	0	1	1	1	2	2	2	1	1	1	1	1	2	0	1	0	1	1	1	0	2	0	1	0	0	2	0
731	0	1	1	0	1	1	2	0	0	0	1	0	1	0	0	0	0	1	2	0	2	0	1	0	0	0	2	2	2	2	0	1	0	0	0	2	2	0	0	0	2	0	1	1	1	0	0	2	0
732	0	1	1	0	1	0	1	1	2	0	0	0	0	0	0	0	0	0	1	1	1	0	1	0	0	1	2	2	2	2	1	0	1	0	0	2	2	0	0	0	2	0	1	1	0	1	0	1	0
733	0	0	2	0	0	1	0	0	2	0	0	1	2	1	1	0	1	0	2	1	2	0	2	0	0	1	2	2	2	2	1	1	1	2	2	1	1	0	0	0	0	0	0	2	0	2	0	2	0
734	0	1	1	0	0	1	0	0	2	0	0	0	0	0	0	0	0	0	0	1	1	0	2	0	0	0	1	1	2	1	0	0	1	1	1	1	1	0	0	0	1	1	1	0	2	2	0	0	0
735	0	0	2	0	0	1	2	1	2	0	0	1	2	2	2	1	0	0	1	1	1	0	0	0	0	0	1	1	1	1	2	2	2	0	2	0	1	0	0	0	0	0	0	0	0	2	0	2	0
736	0	1	1	1	0	1	1	0	2	1	0	0	1	0	0	0	0	1	1	1	2	0	2	0	0	1	1	2	2	1	2	1	1	0	0	2	2	0	0	0	2	0	1	0	1	0	0	2	0
737	0	0	2	0	0	2	2	0	1	0	0	0	2	1	2	1	0	1	1	1	2	0	2	0	0	0	1	2	1	0	2	0	2	0	0	2	1	0	1	0	1	1	1	0	0	1	0	0	0
738	0	1	1	0	0	1	2	1	1	0	0	0	1	0	0	0	0	1	1	1	1	0	2	0	0	0	1	1	2	0	1	0	1	2	1	2	2	0	0	0	2	0	0	0	0	0	0	2	0
739	0	2	0	0	0	0	2	0	1	0	0	1	1	1	1	0	0	0	1	0	2	0	2	0	0	0	2	2	2	2	1	1	1	1	0	2	1	0	0	0	1	1	1	0	0	0	0	2	0
740	0	1	1	0	0	1	2	0	1	0	1	0	0	0	0	0	0	0	0	1	1	0	1	0	0	0	1	1	1	1	0	1	1	1	2	1	1	1	1	1	0	0	1	0	0	1	0	2	0
741	0	1	1	0	0	1	2	0	0	0	0	0	0	0	0	0	0	1	1	1	0	1	1	0	0	0	2	2	2	2	1	0	2	0	0	2	1	0	2	2	0	0	1	1	1	0	0	2	0
742	0	0	2	0	1	1	0	0	2	0	0	0	1	0	0	0	0	1	2	0	1	0	2	0	0	0	2	2	2	2	1	0	2	1	2	2	1	0	0	0	1	0	0	2	0	0	0	2	0
743	0	1	1	0	1	1	0	0	2	0	1	0	0	0	0	0	0	0	2	1	2	0	1	0	0	0	2	2	2	1	2	1	0	1	0	2	1	1	1	1	0	0	1	0	1	0	0	1	1
744	0	1	2	0	0	2	1	0	1	0	0	1	1	0	0	0	0	1	1	1	1	0	2	0	0	0	1	2	2	1	1	1	0	0	0	2	2	0	1	1	1	0	0	0	2	1	0	1	0
745	0	1	2	0	0	2	0	0	2	0	0	0	0	0	0	0	0	2	0	2	0	0	2	0	0	0	1	2	2	1	0	2	1	0	1	1	1	1	0	0	1	0	0	0	0	0	0	1	0
746	0	2	1	0	0	0	1	0	2	0	0	2	2	1	1	1	0	1	1	0	2	0	1	0	0	0	1	1	2	0	0	0	0	1	2	2	2	1	0	0	1	1	1	0	0	0	0	2	0
747	0	2	0	1	0	1	1	0	2	0	0	0	1	0	0	0	0	1	1	0	2	0	1	1	1	1	2	2	2	1	2	0	1	0	1	2	2	0	2	2	0	0	0	0	0	0	1	1	0
748	1	1	2	1	0	1	2	0	0	0	0	1	1	1	1	0	0	1	2	0	2	0	2	0	0	0	2	1	2	0	1	0	0	0	0	2	2	1	0	0	1	1	1	0	1	1	0	1	0
749	0	1	1	0	0	1	1	0	0	1	2	0	0	0	0	0	0	2	1	0	1	0	1	1	1	1	2	2	2	1	0	1	2	0	1	1	1	0	2	2	0	0	0	0	0	1	0	2	0
750	0	1	2	2	0	2	1	1	2	0	0	1	1	1	1	0	0	0	2	0	2	0	2	0	0	0	2	2	2	2	0	1	2	1	2	2	2	0	0	0	2	1	0	0	2	1	0	2	0
751	0	2	0	0	0	0	1	1	2	0	0	0	0	0	0	0	1	0	2	1	2	0	1	0	0	1	2	2	2	2	1	0	1	1	0	2	1	0	0	0	2	1	1	0	1	1	0	1	0
752	0	0	2	1	0	2	1	0	1	0	1	1	1	1	1	0	0	0	1	1	2	1	0	1	1	1	2	2	2	2	0	0	0	2	0	2	2	1	0	0	1	0	0	0	1	0	0	2	0
753	0	1	2	0	0	1	1	0	1	0	1	0	0	0	0	0	0	1	0	1	2	0	0	1	1	1	0	1	2	1	0	0	1	2	1	2	2	0	1	1	1	0	0	0	0	0	0	0	0
754	0	1	1	0	0	1	2	0	1	0	0	1	0	0	0	0	0	1	1	1	1	0	1	1	1	1	0	2	2	0	1	0	0	1	2	2	1	0	2	2	0	0	1	0	0	0	0	2	0
755	1	1	1	1	0	1	1	0	1	0	1	1	1	1	1	0	1	1	1	0	2	0	2	0	0	0	2	2	2	2	0	1	1	0	2	2	1	1	0	0	0	0	0	1	1	0	0	2	0
756	0	1	1	0	0	0	1	0	2	0	0	1	2	1	1	0	0	0	0	1	1	1	2	0	0	0	0	1	1	0	1	0	2	0	2	1	1	0	1	1	1	0	1	1	0	1	0	2	0
757	0	2	0	1	0	1	2	1	1	0	0	0	0	0	0	0	0	0	2	1	2	0	2	0	0	0	1	2	1	1	1	2	2	0	0	2	2	0	0	0	2	2	1	0	1	0	0	1	0
758	0	0	2	0	0	1	1	0	1	0	0	0	2	0	0	0	0	0	1	1	2	0	1	0	0	1	2	2	2	1	2	1	1	0	2	2	1	0	1	1	1	0	1	1	2	0	0	1	0
759	0	1	1	0	1	1	2	0	1	0	1	1	2	2	2	0	0	0	1	1	2	1	2	0	0	0	1	2	2	1	2	1	1	1	0	2	1	1	0	0	1	0	0	0	0	0	1	0	1
760	0	1	1	1	0	1	1	0	2	0	0	2	2	1	1	1	0	0	1	0	2	0	2	0	0	0	2	2	2	2	1	0	2	1	2	1	2	0	1	1	1	1	1	0	1	1	0	2	0
761	1	2	1	0	0	1	0	0	2	0	0	0	2	1	2	1	0	1	1	0	1	0	1	0	0	0	1	2	1	1	1	1	0	1	1	2	1	0	0	0	2	0	0	0	0	0	0	2	0
762	0	1	1	0	0	2	1	0	1	0	1	1	2	1	1	0	0	1	0	1	1	0	2	0	0	0	2	2	2	1	2	1	2	0	0	2	1	0	1	1	1	0	0	0	0	1	0	1	0
763	0	2	0	0	0	0	1	0	1	0	0	1	2	2	2	0	0	1	2	0	2	0	2	0	0	0	1	1	2	0	1	0	1	1	0	2	1	1	1	1	1	0	0	0	0	1	0	0	2
764	0	2	0	1	0	1	2	1	2	0	0	1	1	1	1	0	0	1	2	0	2	0	2	0	0	0	1	1	2	0	1	0	2	1	1	2	2	0	0	0	2	1	1	1	1	2	0	0	0
765	0	1	2	0	0	2	1	0	1	0	0	0	1	0	0	0	0	0	1	0	1	0	2	0	0	0	1	1	2	1	0	1	1	0	0	2	1	0	1	0	1	1	0	0	1	1	0	1	0
766	0	0	2	0	0	1	2	1	1	0	1	0	1	0	0	0	0	0	2	1	2	0	2	0	0	0	2	2	2	2	2	1	0	0	0	2	1	0	2	2	0	0	0	0	1	0	0	2	0
767	0	1	2	0	0	2	1	0	1	0	1	0	0	0	0	0	0	0	1	2	1	0	2	0	0	0	1	1	1	0	1	0	1	1	0	2	0	0	1	1	0	0	0	0	0	0	0	2	0
768	0	2	1	1	0	1	2	1	1	0	1	0	0	0	0	0	0	0	1	0	2	0	2	0	0	1	2	2	1	1	1	0	1	0	1	1	1	0	1	1	1	0	1	1	1	0	0	2	0
769	0	1	1	0	1	0	2	0	1	0	1	0	1	1	1	0	0	0	1	0	0	0	2	0	0	1	0	2	1	1	1	2	1	0	0	2	1	0	1	1	1	0	0	0	1	0	0	2	0
770	0	1	1	1	0	2	2	1	1	0	0	0	0	0	0	0	0	2	1	1	2	0	2	0	0	0	1	1	1	1	1	0	1	1	1	1	1	0	0	0	1	0	0	0	0	1	0	2	0
771	0	1	1	1	0	1	2	0	1	0	1	0	1	1	1	0	0	1	1	0	1	0	2	0	0	0	0	0	2	1	0	0	0	2	1	1	1	1	0	0	1	1	1	0	0	1	0	1	1
772	0	1	1	0	0	1	1	0	1	0	1	0	1	1	1	1	0	1	1	0	2	0	2	0	0	0	0	2	1	1	2	1	1	0	0	2	2	1	0	0	1	0	0	0	0	0	0	2	0
773	0	2	0	0	0	0	2	1	1	0	0	0	0	0	0	0	0	1	1	0	2	0	2	0	0	0	1	1	1	1	0	2	2	0	1	1	2	0	1	1	1	1	1	0	1	1	0	2	0
774	0	1	2	1	0	2	2	0	0	0	1	1	1	1	1	0	0	0	1	1	1	0	1	0	0	0	2	2	2	1	1	2	1	0	1	1	1	0	1	1	1	0	0	0	0	0	0	2	0
775	0	0	2	0	0	2	2	1	1	0	0	0	2	1	1	1	0	0	2	1	2	0	2	0	0	0	0	1	1	1	1	0	1	1	1	1	1	1	0	0	0	0	1	0	1	1	0	1	0
776	0	0	1	0	0	1	1	0	1	0	1	0	1	0	0	0	0	0	2	1	2	0	0	0	0	0	1	2	2	2	0	1	0	0	0	2	0	0	2	2	0	0	0	0	0	0	0	1	1
777	0	0	2	1	1	1	2	1	1	0	0	0	0	0	0	0	0	0	2	0	2	0	2	0	0	0	1	2	1	1	1	0	0	0	0	2	2	1	0	0	1	0	0	1	0	0	0	2	0
778	0	0	2	0	0	2	1	0	1	0	1	1	2	1	1	0	0	0	0	1	0	0	1	0	0	0	2	2	2	2	1	1	1	0	2	1	1	0	1	1	1	0	0	0	0	0	0	0	0
779	0	1	2	0	0	2	1	0	2	0	0	0	0	0	0	0	0	0	1	0	0	0	2	0	0	0	2	2	2	2	0	1	1	1	1	1	1	0	0	0	1	0	0	0	0	0	0	0	1
780	0	0	2	0	0	1	0	0	1	0	0	0	1	0	0	0	0	1	1	0	2	0	2	0	0	0	2	2	2	1	1	0	0	0	0	2	1	0	0	0	2	0	1	0	1	0	0	1	1
781	0	1	2	0	0	2	1	1	2	0	0	0	1	0	0	0	0	1	2	0	2	0	2	0	0	0	0	1	2	0	0	0	0	0	0	2	0	0	1	1	0	0	0	0	0	1	1	0	1
782	0	1	1	0	0	0	2	1	2	0	0	0	0	0	0	0	0	2	2	0	2	0	2	0	0	0	2	2	2	1	1	1	1	1	0	2	1	1	1	1	1	0	1	0	0	1	0	1	1
783	0	2	1	1	0	1	2	0	0	0	0	0	1	0	1	1	0	0	1	1	1	0	2	0	0	0	2	2	2	1	1	1	2	0	1	2	1	0	2	2	0	1	0	0	0	0	0	0	0
784	0	2	1	1	0	1	0	0	1	0	0	0	0	0	0	0	0	0	2	0	2	0	1	1	1	1	1	1	1	1	1	1	2	0	2	0	1	0	0	0	0	0	0	0	1	0	0	1	1
785	0	2	1	0	0	1	1	0	1	0	0	0	0	0	0	0	0	1	1	1	2	0	2	0	0	1	1	1	2	1	0	2	2	0	0	2	2	0	1	1	1	1	1	0	1	1	0	1	0
786	0	2	0	0	0	0	1	0	1	0	0	0	1	0	0	0	0	1	1	0	1	0	2	0	0	0	1	1	2	2	1	1	2	0	0	2	1	0	1	0	1	0	0	0	0	0	0	1	0
787	0	1	1	0	0	1	1	1	2	0	0	0	0	0	0	0	0	0	2	1	2	0	1	1	1	1	2	2	2	1	1	2	1	0	0	2	1	0	1	1	1	1	0	0	0	0	0	2	0
788	0	1	1	0	1	1	0	0	2	0	0	0	0	0	0	0	0	0	1	0	1	0	2	0	0	0	1	0	1	0	1	0	1	0	1	1	1	0	1	1	0	0	2	0	1	0	0	1	1
789	0	1	1	0	0	1	1	0	1	0	0	1	1	1	1	0	0	1	0	1	0	0	2	0	0	0	0	1	1	0	2	0	1	0	1	2	2	0	0	0	1	1	1	0	1	0	0	2	0
790	0	0	2	0	0	1	2	0	0	0	1	2	2	2	2	0	0	1	2	0	2	0	2	0	0	1	1	1	2	2	1	1	2	0	1	1	2	0	0	0	1	0	0	0	1	1	0	2	0
791	0	2	1	0	0	0	2	0	1	0	1	0	0	0	0	0	0	0	1	0	1	0	1	1	1	1	0	1	2	0	1	0	1	2	1	2	2	0	2	2	0	0	1	0	1	1	0	1	1
792	0	1	1	0	1	1	1	1	2	0	0	1	1	1	1	0	0	0	0	1	2	0	2	0	0	0	1	1	2	1	0	2	2	0	0	2	2	0	0	0	1	0	0	0	0	0	0	1	0
793	0	1	2	0	0	2	1	1	2	0	0	0	0	0	0	0	0	1	2	0	2	0	2	0	0	0	1	2	1	1	2	0	1	0	1	2	2	0	2	2	0	0	0	0	1	1	0	1	1
794	0	2	0	0	0	0	0	0	2	0	1	1	2	2	2	0	0	2	2	0	2	0	1	0	0	0	0	1	2	1	0	1	2	0	0	2	0	1	0	0	0	0	1	0	1	0	1	0	1
795	1	2	1	0	0	1	1	0	0	0	1	0	0	0	0	0	0	0	2	1	2	0	2	0	0	0	1	1	2	1	0	0	1	1	0	2	2	0	0	0	1	1	1	0	1	0	0	1	0
796	0	1	1	0	0	1	1	1	2	0	0	0	0	0	0	0	0	0	2	0	2	0	0	1	1	1	1	2	2	1	2	1	1	1	0	2	1	0	0	0	0	0	0	0	0	0	0	0	0
797	0	1	1	0	0	1	1	1	2	0	0	1	1	1	1	0	0	1	1	1	2	0	2	0	0	0	2	2	1	0	2	0	1	2	2	2	0	0	1	1	1	0	1	0	1	0	1	1	0
798	0	1	2	1	0	1	0	0	2	0	1	0	1	0	0	0	0	0	1	0	2	1	2	0	0	0	2	2	2	2	1	0	0	0	0	2	1	0	2	2	0	0	0	0	0	0	0	1	0
799	0	0	2	0	0	2	2	1	1	0	0	0	0	0	0	0	0	1	2	0	2	0	2	0	0	0	1	2	2	1	2	2	2	0	2	1	1	0	0	0	1	0	2	0	0	2	0	0	0
800	0	2	0	0	0	0	0	0	2	0	0	1	1	1	1	0	1	2	1	1	2	0	2	0	0	0	1	1	2	1	0	0	0	1	0	2	1	0	2	2	0	1	1	0	1	0	0	2	0
801	0	1	2	1	0	2	0	0	2	0	0	0	0	0	0	0	0	0	2	1	2	1	1	0	0	0	2	2	2	2	1	2	1	0	0	2	1	0	0	0	2	0	0	0	0	1	0	0	0
802	0	2	0	0	0	0	1	0	1	1	2	0	0	0	0	0	0	1	0	0	0	0	1	0	0	0	1	2	2	1	1	0	2	1	1	2	1	0	1	1	1	1	1	0	1	1	0	0	0
803	0	1	2	1	0	1	2	1	1	0	0	1	1	1	1	0	1	0	2	1	2	0	1	0	0	0	2	2	2	2	0	1	1	1	1	1	1	1	1	1	1	0	0	0	0	0	0	2	0
804	0	1	1	0	0	0	0	0	2	0	0	1	2	2	2	0	0	1	1	0	2	0	2	0	0	0	1	2	2	2	0	0	1	1	0	2	1	1	0	0	1	1	0	0	1	1	1	1	0
805	0	0	2	0	0	2	1	0	1	0	0	1	1	1	1	0	0	0	1	0	2	1	2	0	0	0	2	2	2	2	0	1	1	1	0	2	1	0	0	0	2	0	1	0	1	1	0	0	1
806	0	1	1	0	0	1	1	1	2	0	0	0	0	0	0	0	0	0	2	1	2	0	1	0	0	0	1	2	1	1	2	0	0	0	0	1	1	0	0	0	0	0	0	0	0	1	0	2	0
807	0	1	2	1	0	1	0	0	2	0	0	1	1	1	1	0	0	1	1	0	2	0	2	0	0	0	0	2	1	1	2	0	1	1	1	2	0	0	1	1	1	0	2	0	0	1	0	1	0
808	0	1	2	0	0	0	2	0	0	0	1	1	1	1	1	0	0	0	2	0	2	0	0	0	0	0	1	1	1	1	2	1	1	0	1	2	2	0	0	0	2	0	0	0	0	0	0	0	1
809	0	0	2	0	0	1	1	0	2	0	0	1	1	1	1	0	0	1	1	0	2	0	1	0	0	0	1	1	1	0	1	0	0	0	0	2	1	1	0	0	0	2	2	0	0	1	0	1	0
810	0	2	1	0	0	0	1	0	2	0	0	0	1	1	0	0	0	0	2	1	2	0	2	0	0	0	0	0	1	0	1	1	1	0	1	2	2	0	1	0	1	1	1	0	1	0	0	1	1
811	0	1	1	1	0	1	0	0	2	0	0	0	1	0	0	0	0	2	2	1	2	0	1	0	0	0	1	2	2	1	1	2	2	1	0	2	2	0	0	0	1	1	0	0	0	0	0	1	1
812	0	1	2	1	0	1	1	0	1	0	0	1	2	1	1	0	0	1	0	2	1	0	1	0	0	0	1	2	1	0	2	1	1	0	0	2	1	0	2	1	0	0	1	0	1	1	0	2	0
813	0	2	0	1	0	1	1	0	1	0	1	0	0	0	0	0	0	0	0	0	1	0	2	0	0	0	2	2	2	2	0	2	1	0	1	1	1	0	1	1	1	1	0	0	2	0	0	2	0
814	0	0	2	0	0	1	1	0	1	1	1	1	1	1	1	0	0	1	2	0	2	0	2	0	0	0	0	0	1	0	1	2	2	0	0	2	2	0	0	0	2	0	1	0	1	1	0	1	0
815	0	1	2	0	0	0	2	0	1	0	1	0	0	0	0	0	0	0	0	1	0	2	0	0	0	0	2	2	2	2	0	0	0	0	0	2	1	0	1	1	0	1	1	0	0	1	1	1	0
816	0	0	2	0	0	1	0	0	2	0	0	1	2	1	1	0	1	2	0	2	2	0	2	0	0	0	1	1	1	1	1	0	0	0	0	2	1	0	2	2	0	0	1	0	0	1	0	1	0
817	0	1	1	0	0	2	2	0	2	0	0	1	2	1	1	0	0	0	2	0	2	1	2	0	0	0	2	2	1	0	2	1	1	1	0	2	2	0	0	0	1	0	0	0	0	0	0	2	0
818	0	0	2	0	0	1	1	0	2	0	0	0	0	0	0	0	0	0	2	1	2	0	1	0	0	0	2	2	1	1	1	0	0	0	1	1	2	0	0	0	1	0	1	0	0	0	0	2	0
819	0	1	2	1	0	2	1	1	2	0	1	0	1	1	1	1	0	0	2	0	2	0	2	0	0	0	1	1	2	1	0	0	1	0	0	2	1	0	2	2	0	0	0	0	0	0	0	2	0
820	0	2	0	0	0	0	2	0	0	0	1	0	1	0	0	0	0	2	2	1	2	0	1	0	0	0	2	2	1	1	1	0	0	0	0	1	1	0	2	2	0	0	0	0	0	0	0	0	1
821	0	2	1	0	0	1	1	0	2	0	0	1	0	0	0	0	0	0	0	1	0	0	2	0	0	0	2	2	2	2	1	0	1	1	1	1	1	0	0	0	1	0	0	0	1	1	0	2	0
822	0	1	1	0	0	0	0	0	2	0	0	1	2	0	0	1	1	2	0	2	2	0	0	1	1	1	2	2	2	1	2	1	0	1	1	2	2	0	1	1	1	1	1	0	1	1	0	2	0
823	0	2	0	0	0	0	1	1	2	0	0	1	1	1	1	0	1	1	0	1	1	1	1	0	0	0	1	2	2	1	1	1	1	0	2	1	1	0	0	0	1	0	0	0	1	1	0	2	0
824	0	2	0	1	0	1	1	0	1	1	1	0	0	0	0	0	0	1	2	1	1	0	2	0	0	0	2	2	2	1	2	2	1	0	0	2	2	0	0	0	2	0	1	0	1	0	0	1	1
825	0	2	0	0	0	0	2	0	0	0	0	1	2	1	1	0	0	0	2	0	2	0	2	0	0	0	2	2	2	1	1	2	1	0	1	1	2	0	0	0	2	1	0	0	1	1	0	0	1
826	0	1	1	0	0	1	1	0	1	0	1	0	0	0	0	0	0	0	1	1	1	0	2	0	0	1	2	2	2	2	1	1	1	0	0	2	2	0	0	0	1	1	1	0	1	1	0	0	0
827	0	1	1	1	0	2	2	0	1	0	1	2	2	2	2	0	0	1	1	1	0	0	2	0	0	0	1	2	2	2	0	1	1	0	0	2	1	0	0	0	0	1	2	0	0	0	0	2	0
828	0	1	1	0	0	1	1	0	0	0	1	0	1	0	1	1	0	1	2	0	2	0	2	0	0	0	2	2	2	2	1	1	2	0	1	1	0	0	1	1	0	0	1	0	0	1	0	0	0
829	0	0	2	0	0	2	1	0	2	0	0	0	1	0	0	0	0	0	0	1	0	0	2	0	0	0	2	2	2	1	2	1	0	0	1	1	0	1	1	1	0	1	1	0	1	1	0	2	0
830	0	2	1	2	0	2	1	0	2	0	0	0	1	0	0	0	0	1	2	0	2	0	2	0	0	1	1	1	2	1	1	2	1	0	1	0	0	0	1	0	0	0	0	0	0	0	0	1	1
831	0	2	1	0	0	0	1	1	2	0	0	0	0	0	0	0	0	0	2	0	2	0	1	1	1	1	1	1	2	1	0	0	1	0	1	1	2	0	1	1	1	0	0	0	0	0	0	2	0
832	0	1	2	0	0	2	0	0	1	0	0	0	1	0	1	1	1	1	1	0	2	0	1	1	1	1	2	2	2	1	2	1	0	2	1	2	2	0	1	1	1	1	1	0	1	1	0	1	0
833	0	2	0	1	0	1	2	1	2	0	0	0	1	1	1	0	0	0	1	0	2	0	2	0	0	0	2	2	2	2	0	2	1	0	2	0	2	0	2	2	0	1	1	0	1	1	0	1	1
834	0	0	2	1	0	2	2	0	0	0	2	1	1	0	0	1	0	2	1	1	2	0	2	0	0	0	2	2	2	2	1	0	1	0	0	2	1	1	0	0	1	0	0	0	0	0	0	1	1
835	0	0	2	0	0	1	1	0	1	0	1	0	1	0	0	0	0	0	2	1	2	0	1	1	1	0	0	2	1	1	2	1	1	0	2	1	1	0	1	0	1	0	0	0	0	2	0	1	0
836	0	1	0	0	0	0	0	0	1	0	1	0	1	1	1	0	0	0	2	0	2	0	0	0	0	1	0	1	1	0	1	1	2	1	2	2	1	0	1	1	1	0	0	0	0	0	0	2	0
837	0	1	1	0	0	2	1	2	2	0	0	0	0	0	0	0	0	0	1	0	2	0	2	0	0	1	2	2	2	0	1	1	0	1	1	2	2	0	0	0	2	2	2	0	0	1	0	2	0
838	0	1	1	1	0	1	2	1	1	0	0	1	1	1	1	0	0	0	1	0	1	0	1	0	0	0	1	2	2	1	1	1	1	2	0	2	1	0	1	1	1	0	0	0	0	0	0	1	0
839	0	1	2	1	0	2	2	1	2	0	0	0	0	0	0	0	0	2	1	1	2	0	2	0	0	1	1	2	0	0	2	0	0	0	1	1	1	0	0	0	0	0	0	0	0	0	0	1	0
840	1	1	1	1	0	1	1	0	1	0	1	0	0	0	0	0	0	1	1	0	2	1	0	1	1	1	1	1	1	1	0	1	1	0	0	2	2	0	1	1	1	0	1	0	1	0	0	2	0
841	0	1	1	0	0	1	2	1	2	0	0	1	1	1	1	0	0	1	0	1	1	0	2	0	0	0	1	2	1	1	2	0	1	1	1	1	2	0	1	1	1	0	1	0	1	0	0	1	1
842	1	0	2	1	0	2	2	1	2	0	0	1	0	0	0	0	0	1	1	0	2	0	2	0	0	0	2	2	2	2	0	0	0	1	1	1	1	0	0	0	2	0	0	0	0	0	0	2	0
843	0	2	1	0	0	2	1	1	2	0	0	0	1	0	0	0	0	0	1	1	1	0	2	0	0	0	1	2	2	1	1	1	1	0	0	2	2	0	1	1	1	0	1	0	1	0	0	1	0
844	0	1	2	1	0	2	1	0	1	0	1	2	2	2	2	0	0	0	2	0	2	0	2	0	0	0	1	2	1	1	1	0	1	1	1	2	0	1	1	1	0	0	0	0	0	1	0	0	1
845	0	1	1	1	0	1	1	0	1	0	0	1	2	1	1	0	0	0	2	0	2	0	1	0	0	0	2	2	2	1	0	1	2	0	1	1	1	0	2	2	0	0	0	1	0	0	0	2	0
846	0	1	1	1	0	2	1	0	0	0	0	0	0	0	0	0	0	0	0	1	1	0	2	0	0	0	2	2	2	1	1	0	1	0	1	2	0	1	0	0	0	0	1	0	0	0	0	1	0
847	0	1	1	1	0	1	0	0	1	0	1	0	1	0	0	0	0	0	1	1	1	0	1	0	0	0	0	1	1	0	1	0	1	0	1	1	1	0	0	0	1	0	2	0	0	1	0	1	1
848	0	1	0	1	0	1	2	0	0	0	1	1	2	2	2	1	0	0	1	1	2	1	2	0	0	0	1	1	2	0	1	0	1	1	0	2	1	0	0	0	2	0	0	0	0	0	0	0	1
849	0	1	2	1	0	1	1	0	1	0	1	1	1	1	1	0	0	0	1	0	1	0	2	0	0	0	1	1	2	1	0	0	0	1	0	2	2	0	0	0	2	0	0	0	0	0	0	1	1
850	0	1	1	0	0	2	1	0	0	0	1	0	1	0	0	0	0	1	1	1	1	0	2	0	0	0	1	2	2	1	0	0	0	0	0	2	1	0	1	1	1	0	0	0	0	1	0	0	1
851	0	0	2	1	0	2	1	1	2	0	0	1	2	2	2	0	1	1	1	1	1	1	2	0	0	0	2	0	1	0	1	0	0	0	2	2	1	0	0	0	2	0	0	1	0	1	0	2	0
852	0	0	2	0	0	2	0	0	2	0	0	0	1	1	1	0	0	2	1	0	1	0	0	0	0	0	2	2	2	2	0	0	1	0	1	2	2	0	0	0	2	0	1	0	1	0	0	1	0
853	0	1	1	0	0	1	0	0	1	0	0	0	1	0	0	0	0	0	1	0	2	0	2	0	0	0	1	2	1	0	2	0	0	0	0	2	1	1	0	0	1	0	0	0	0	0	0	0	1
854	0	1	1	0	1	0	1	1	2	0	0	1	1	1	1	0	1	1	1	1	1	0	2	0	0	1	1	2	2	1	2	0	2	0	0	2	2	1	0	0	1	0	0	0	0	0	0	0	0
855	0	1	1	0	0	1	2	0	0	0	2	1	2	1	1	0	0	0	2	1	2	0	2	0	0	1	2	2	2	2	0	0	1	0	0	2	2	0	1	1	1	0	2	0	1	0	0	1	1
856	0	0	2	0	0	2	1	1	2	0	0	1	1	1	1	0	0	0	2	1	2	0	0	0	0	0	2	2	2	2	0	1	1	2	0	2	1	0	0	0	0	0	0	0	0	0	0	1	0
857	0	1	1	1	0	1	1	1	2	0	0	0	2	2	2	0	0	0	1	0	0	0	2	0	0	0	2	2	2	2	1	0	1	0	0	2	2	0	0	0	2	0	0	1	1	1	0	1	0
858	0	2	0	0	0	0	1	0	1	0	0	0	1	0	0	0	0	0	1	0	2	0	2	0	0	0	1	2	2	1	1	0	2	1	2	2	1	1	0	0	1	0	0	0	0	0	0	2	0
859	0	2	1	0	0	0	1	0	0	0	0	0	0	0	0	0	1	1	0	2	1	0	2	0	0	1	1	1	2	1	0	0	1	0	0	2	2	1	0	0	1	0	0	0	1	1	0	1	1
860	0	0	2	0	0	2	2	0	0	0	0	0	2	0	0	0	0	1	2	0	2	0	2	0	0	0	1	2	1	1	1	1	1	1	0	2	0	0	2	2	0	0	1	0	1	0	0	2	0
861	1	1	2	0	0	1	1	1	2	0	0	0	0	0	0	0	0	0	1	0	1	0	1	0	0	0	1	1	1	1	1	0	1	0	1	1	0	0	1	1	1	0	0	0	0	0	0	0	1
862	0	1	2	2	0	2	2	0	1	0	0	0	0	0	0	0	0	1	2	0	1	0	1	1	1	1	2	2	2	2	1	0	1	2	0	2	2	1	0	0	1	0	0	2	0	2	0	2	0
863	0	1	1	0	0	1	2	0	1	1	0	1	2	1	1	0	0	0	1	0	2	0	2	1	1	2	2	2	2	2	0	0	1	0	0	2	1	0	1	1	1	0	0	0	0	0	0	2	0
864	0	2	0	0	0	0	2	0	1	1	0	0	0	0	0	0	1	1	2	1	2	0	2	0	0	0	1	1	2	1	0	0	0	1	1	1	1	0	1	1	0	1	1	0	1	1	0	1	1
865	0	1	1	1	0	2	1	0	1	0	1	0	1	0	1	1	0	2	1	1	2	0	1	0	0	1	2	2	2	2	0	0	0	1	2	2	1	0	0	0	0	0	0	0	0	0	0	2	0
866	0	2	0	1	0	1	1	0	2	0	0	0	0	0	0	0	0	1	1	2	1	0	2	0	0	0	0	1	1	1	1	0	0	0	0	2	2	0	0	0	2	0	1	0	0	0	0	1	0
867	0	2	0	1	1	1	2	1	1	0	0	1	1	1	1	0	0	0	1	0	1	0	2	0	0	0	2	2	2	1	1	1	1	0	1	1	1	1	0	0	0	0	1	0	1	0	0	0	0
868	0	1	1	1	0	1	1	0	1	0	1	0	1	0	0	0	0	1	0	2	1	0	2	0	0	0	1	2	2	2	0	1	1	0	0	2	1	1	0	0	0	2	2	0	1	1	0	0	0
869	0	1	1	0	0	0	0	0	2	0	0	0	1	0	1	1	0	1	2	1	2	0	2	0	0	0	1	2	2	1	2	1	0	0	1	1	1	0	1	1	1	1	1	0	1	2	0	1	0
870	1	2	2	1	0	1	2	0	0	0	2	1	1	1	1	0	0	2	1	1	2	0	2	0	0	0	0	1	1	0	1	2	2	0	1	1	2	0	1	1	0	1	1	0	0	0	0	2	0
871	0	2	0	1	0	1	1	1	2	0	0	0	0	0	0	0	0	0	1	0	1	0	2	0	0	1	0	2	1	1	1	0	0	2	1	1	2	0	1	0	1	0	1	1	2	0	0	0	2
872	0	2	0	0	0	0	1	1	2	0	0	1	1	1	1	0	1	0	2	1	2	0	2	0	0	0	1	1	2	1	0	0	2	1	2	1	1	0	1	1	1	0	1	1	0	1	0	1	1
873	0	1	1	0	0	1	0	0	2	0	0	1	1	1	1	0	0	1	0	2	1	0	2	0	0	0	2	2	2	2	0	1	1	2	1	2	0	0	1	1	0	0	1	0	1	1	0	2	0
874	1	2	0	0	0	0	1	0	1	0	1	0	1	0	1	1	0	0	0	1	2	0	2	0	0	1	2	2	2	2	0	0	0	1	0	2	2	0	1	1	1	1	1	0	0	0	0	2	0
875	0	1	1	0	0	2	1	1	2	0	0	0	1	1	1	1	0	0	1	1	2	0	2	0	0	0	0	1	1	0	1	0	0	0	0	2	2	0	0	0	1	0	0	0	1	1	0	0	0
876	0	1	1	0	0	1	1	0	1	0	1	0	1	0	1	1	0	0	1	1	1	0	2	1	1	2	2	2	2	2	1	0	0	1	0	2	2	0	1	1	1	0	0	0	0	0	0	0	0
877	0	0	2	0	0	2	1	0	1	0	0	1	2	1	1	0	0	1	1	1	1	0	2	0	0	1	2	2	2	2	1	1	1	1	1	1	1	0	1	0	1	0	1	0	1	1	0	1	1
878	0	2	1	2	0	2	2	0	1	0	1	0	0	0	0	0	0	1	2	0	2	1	2	0	0	0	1	2	1	1	2	0	2	0	0	2	1	1	0	0	0	1	1	0	1	1	0	2	0
879	0	2	1	0	0	0	0	0	2	0	0	0	0	0	0	0	0	0	1	0	1	1	2	0	0	0	1	1	1	1	2	1	0	0	0	2	1	1	1	0	0	2	2	0	1	1	0	2	0
880	0	1	1	1	0	2	1	0	2	1	0	1	2	1	2	1	0	0	0	1	0	0	2	0	0	0	2	2	2	1	1	1	2	0	1	1	2	1	0	0	1	0	0	1	1	0	0	1	0
881	0	2	0	0	0	0	0	0	1	0	1	0	1	1	1	1	1	2	1	1	2	0	2	0	0	0	2	0	1	0	1	0	0	2	1	1	0	0	2	1	0	0	1	0	1	0	0	1	0
882	1	1	1	0	0	1	0	0	1	0	0	0	1	1	1	0	1	1	1	0	2	0	1	0	0	1	1	1	2	1	0	0	1	1	0	2	2	0	0	0	2	0	2	0	0	2	0	2	0
883	0	1	2	1	0	2	2	1	1	0	0	0	0	0	0	0	1	1	1	0	2	0	2	0	0	0	2	2	2	2	0	1	1	1	1	1	1	0	1	1	1	1	1	1	1	2	0	1	0
884	0	1	1	1	0	1	0	0	2	0	0	0	0	0	0	0	1	1	0	2	1	0	2	0	0	0	1	1	2	0	1	0	1	0	1	2	1	0	1	1	1	0	1	0	0	2	0	1	0
885	1	0	2	0	0	2	2	0	0	0	0	0	1	0	0	0	0	1	1	1	2	0	2	0	0	1	1	1	2	1	0	0	0	0	2	2	2	0	2	2	0	0	1	0	0	1	0	1	0
886	0	1	2	0	0	0	2	0	0	0	1	0	0	0	0	0	0	0	0	1	1	0	2	0	0	0	1	1	2	0	0	1	0	0	0	2	0	0	1	1	1	0	0	0	0	0	0	1	0
887	0	1	2	0	0	2	1	0	1	0	1	1	1	1	2	0	0	0	1	0	2	0	2	0	0	0	1	2	2	1	1	0	0	1	1	1	1	0	2	2	0	1	1	1	1	2	0	1	0
888	0	1	1	0	0	0	2	0	0	0	0	0	0	0	0	0	1	0	2	1	2	0	2	0	0	0	1	2	2	1	1	1	1	1	1	1	1	0	2	2	0	0	0	2	0	0	0	1	0
889	0	0	1	0	0	1	2	1	1	0	0	0	1	1	1	0	0	1	2	1	2	0	2	0	0	0	2	2	2	2	0	0	0	0	0	2	1	0	0	0	1	0	0	0	0	0	0	0	0
890	0	1	1	0	0	1	1	0	1	0	0	1	1	2	1	0	0	0	1	0	2	0	2	0	0	0	2	2	2	1	2	0	1	0	1	1	2	0	1	0	1	0	0	0	0	0	0	1	1
891	0	1	1	1	0	1	2	1	1	0	0	0	1	0	0	0	0	0	1	0	1	0	2	0	0	0	2	2	2	2	0	1	1	1	1	1	1	1	1	0	0	0	1	0	0	1	0	1	1
892	0	1	2	1	0	1	1	0	1	0	0	0	0	0	0	0	0	1	2	0	2	0	1	1	1	1	1	1	2	0	0	0	1	0	1	1	2	0	0	0	2	0	1	0	1	0	0	2	0
893	0	0	2	0	0	1	1	0	1	0	0	0	1	1	1	0	0	0	1	1	1	0	2	0	0	0	2	2	2	2	0	1	1	0	1	2	2	0	1	1	1	1	2	0	1	1	0	0	2
894	0	0	2	0	0	1	0	0	1	0	1	0	0	0	0	0	0	1	1	1	1	0	1	0	0	0	2	2	2	1	2	1	1	0	0	2	1	0	0	0	2	0	0	0	0	1	0	1	0
895	0	0	2	0	0	1	1	0	1	0	0	1	1	1	1	0	0	0	0	1	1	0	2	0	0	0	1	1	2	0	1	0	0	2	1	1	2	0	0	0	1	0	1	1	2	0	0	2	0
896	0	1	2	0	0	0	2	0	1	0	1	0	1	0	0	0	0	0	2	0	2	0	1	0	0	1	2	2	2	2	0	1	2	0	1	1	1	0	1	1	1	0	2	0	1	1	0	2	0
897	0	0	2	0	0	1	2	1	1	0	1	2	2	2	2	0	0	1	1	1	2	0	2	0	0	1	2	2	2	2	1	0	1	1	1	2	2	0	0	0	1	0	0	0	0	0	0	2	0
898	0	1	2	1	0	1	0	0	2	0	0	0	1	0	0	0	1	1	1	1	1	0	1	1	1	1	2	2	2	1	1	0	0	1	0	2	1	1	0	0	2	1	1	0	1	0	0	1	0
899	0	1	1	0	1	1	1	1	2	0	0	1	1	1	1	0	0	0	1	1	1	0	2	0	0	0	0	2	2	0	1	0	0	1	0	2	1	0	1	0	2	0	1	0	1	0	0	2	0
900	0	2	1	1	0	1	2	0	0	0	0	1	1	1	1	0	0	0	2	1	2	0	2	0	0	1	1	1	2	1	0	0	0	0	0	2	1	1	0	0	1	0	0	2	0	0	0	1	0
901	0	1	1	1	0	1	1	1	2	0	0	1	2	1	1	0	0	0	0	1	0	0	1	0	0	0	1	1	2	1	0	0	1	0	0	2	0	1	0	0	0	1	0	0	0	1	0	1	0
902	0	1	1	0	0	1	2	0	0	1	1	1	2	2	2	0	0	0	0	1	0	1	1	0	0	0	1	1	2	2	0	1	1	0	0	2	2	0	0	0	2	1	1	0	1	0	0	1	0
903	0	0	1	0	0	1	2	0	0	0	2	0	1	0	1	1	0	1	1	0	2	0	1	1	1	1	2	2	2	0	1	1	1	0	0	2	2	0	0	0	2	0	0	0	0	0	0	1	0
904	0	1	1	0	0	2	2	0	1	0	1	1	0	0	0	0	0	0	1	1	1	0	0	0	0	1	0	2	2	0	1	0	0	0	0	2	1	1	0	0	1	0	1	1	1	0	0	2	0
905	0	1	1	0	0	1	0	0	2	0	0	1	2	0	0	1	0	1	2	1	2	0	2	0	0	0	0	1	1	0	1	1	1	0	0	2	1	0	0	0	2	0	0	0	0	1	0	1	0
906	0	1	1	0	0	1	1	1	2	0	0	0	0	0	0	0	0	0	2	0	2	0	1	1	1	2	0	2	1	1	1	1	1	2	1	1	0	1	1	1	0	1	1	0	1	1	0	2	0
907	0	2	0	0	0	0	1	0	0	0	1	0	0	0	0	0	0	1	1	1	1	0	2	0	0	0	2	2	2	1	0	0	0	1	0	2	2	0	1	1	1	0	0	0	1	1	0	1	0
908	0	1	2	1	0	2	1	0	2	0	0	0	0	0	0	0	0	0	1	2	1	0	1	0	0	0	1	2	2	1	2	0	1	1	1	2	0	1	1	1	0	0	1	0	0	1	0	1	0
909	0	2	1	0	0	0	1	0	0	1	2	2	2	2	2	0	0	1	1	1	1	1	1	0	0	0	1	2	2	1	0	1	1	1	1	1	1	0	1	1	0	0	0	0	0	0	0	1	1
910	0	1	2	0	0	0	1	0	1	0	1	2	2	2	2	0	0	2	1	1	2	0	2	0	0	0	2	2	2	2	0	1	0	1	0	2	0	0	1	1	0	1	1	0	1	1	0	2	0
911	0	2	1	0	0	1	0	0	2	0	0	1	1	1	1	0	0	1	1	1	2	0	2	0	0	0	1	1	1	1	0	0	0	0	0	2	0	0	1	1	0	0	0	0	0	0	0	1	1
912	0	2	0	0	0	1	1	1	2	0	0	0	0	0	0	0	0	1	2	0	2	0	2	0	0	0	2	2	2	2	1	1	1	0	0	2	1	0	1	1	1	1	1	0	1	0	0	2	0
913	0	2	1	0	0	1	1	0	0	0	0	0	0	0	0	0	0	0	1	2	1	0	2	0	0	1	1	2	2	1	1	2	2	0	2	0	1	1	1	0	0	0	0	0	0	0	0	2	0
914	0	1	2	0	0	2	2	1	1	0	1	1	2	2	2	0	0	1	1	1	1	0	2	0	0	1	0	1	2	0	0	0	1	0	1	2	0	1	1	1	0	1	0	0	0	1	0	1	1
915	0	1	1	0	0	1	1	0	1	0	1	1	2	1	1	0	0	1	1	0	2	0	2	0	0	0	1	1	2	1	0	2	1	0	0	2	1	0	2	2	0	1	1	0	1	0	0	2	0
916	0	1	2	0	0	1	0	0	2	0	1	0	0	0	0	0	0	2	1	1	2	0	1	0	0	0	1	1	2	0	1	0	1	2	1	2	2	1	0	0	1	1	1	0	1	1	0	2	0
917	0	1	1	0	0	1	2	1	2	0	0	0	0	0	0	0	0	1	1	1	2	0	2	0	0	0	2	2	1	1	1	1	1	0	1	1	1	0	1	0	1	0	1	0	1	0	0	2	0
918	0	0	2	0	0	1	2	1	1	0	0	1	2	1	1	0	0	2	1	1	2	1	2	0	0	1	1	1	2	1	1	0	1	1	0	2	1	0	1	1	1	0	0	0	0	0	0	2	0
919	0	1	1	1	0	1	2	0	1	0	1	0	0	0	0	0	1	2	1	1	2	0	1	0	0	0	1	2	1	0	2	1	1	0	1	1	1	0	0	0	2	0	0	0	0	0	0	2	0
920	0	2	1	0	0	0	2	1	1	0	0	2	2	2	2	0	0	0	2	1	2	0	2	0	0	0	1	1	2	1	0	0	2	0	1	1	1	0	0	0	2	0	1	0	1	1	0	0	0
921	0	0	2	0	0	2	1	0	2	0	0	0	0	0	0	0	0	0	0	1	0	0	2	0	0	0	1	2	1	1	2	1	0	2	1	2	0	0	1	1	1	0	0	0	0	0	0	2	0
922	0	1	2	1	0	1	1	0	1	0	1	0	0	0	0	0	1	0	2	1	2	0	2	0	0	0	1	2	2	2	0	0	1	1	1	2	1	0	0	0	0	1	0	0	0	1	0	0	0
923	0	1	1	0	0	1	0	0	2	0	1	1	1	1	1	0	0	0	2	0	2	0	2	0	0	0	1	1	2	0	1	0	1	0	0	2	1	0	0	0	2	1	0	0	0	0	0	2	0
924	0	2	1	0	0	1	2	1	1	0	0	0	0	0	0	0	0	0	0	1	1	0	2	0	0	0	1	1	2	1	0	1	2	0	1	2	1	0	2	2	0	0	0	0	0	0	0	1	0
925	0	1	2	0	0	0	1	0	1	0	0	0	0	0	0	0	0	0	0	1	0	0	2	0	0	0	1	1	1	1	1	1	2	0	1	1	2	0	1	1	0	0	1	0	0	1	0	1	1
926	0	1	2	1	0	2	2	0	0	0	1	0	0	0	0	0	0	0	0	1	2	0	2	0	0	0	1	2	1	1	2	0	0	0	0	2	1	0	2	2	0	1	1	0	1	1	0	0	0
927	0	0	2	0	0	2	2	1	1	0	1	0	0	0	0	0	0	0	1	2	1	0	2	0	0	0	0	2	1	1	2	0	0	0	0	2	0	1	1	1	0	0	0	0	0	0	0	0	1
928	0	1	1	0	0	1	1	1	2	0	1	1	1	1	1	0	0	0	2	0	2	0	1	1	1	1	2	2	2	2	1	1	1	0	1	2	1	0	2	2	0	0	1	0	1	0	0	1	1
929	0	1	1	0	1	2	2	0	1	0	0	0	1	0	0	0	0	0	1	0	1	0	2	0	0	0	1	2	2	2	0	1	2	1	2	2	1	0	0	0	1	1	1	0	0	2	0	1	1
930	0	0	2	1	0	2	1	0	1	0	0	0	1	0	0	0	0	0	2	1	2	0	2	0	0	0	2	2	2	1	0	0	1	1	0	2	1	0	1	1	1	0	0	0	0	0	0	2	0
931	0	1	2	1	0	1	1	0	1	0	0	0	0	0	0	0	0	0	1	1	1	0	2	0	0	0	2	2	2	1	1	1	1	0	0	2	1	1	0	0	0	0	0	0	0	0	0	1	0
932	0	1	1	0	1	1	2	0	0	0	2	0	0	0	0	0	0	0	2	1	2	0	1	0	0	0	2	2	2	2	1	1	1	0	0	2	0	1	0	0	0	1	0	0	0	1	0	1	0
933	0	1	1	0	0	0	1	0	0	1	1	0	0	0	0	0	0	0	2	0	2	1	1	0	0	1	1	1	2	0	1	1	1	0	0	2	0	1	0	0	0	1	1	0	1	1	0	1	1
934	0	1	0	1	0	1	0	0	1	0	0	1	2	2	2	0	0	0	1	0	1	0	2	0	0	0	1	2	1	1	2	0	1	2	2	2	1	0	0	0	1	0	1	0	1	1	0	0	0
935	0	1	1	1	0	1	1	0	2	0	0	0	1	0	0	0	0	1	0	1	1	0	1	1	1	1	2	2	2	1	1	1	2	0	2	0	2	0	2	2	0	1	1	0	1	1	0	2	0
936	0	1	1	0	0	0	1	0	1	0	0	0	0	0	0	0	0	1	1	1	1	0	2	0	0	1	2	1	2	1	0	1	1	0	0	2	2	0	1	1	1	1	0	0	0	0	0	2	0
937	0	2	1	0	0	0	0	0	2	0	0	0	0	0	0	0	0	0	1	0	1	0	0	0	0	1	0	2	2	0	1	1	2	0	1	1	0	0	1	1	0	1	1	0	0	0	0	1	1
938	0	0	2	0	0	2	0	0	1	0	1	1	1	1	1	0	0	2	1	1	2	0	1	1	1	2	2	2	2	2	1	0	0	0	0	2	1	0	2	2	0	0	0	0	1	0	0	2	0
939	0	1	1	1	0	1	2	0	0	0	1	0	0	0	0	0	0	2	1	1	2	0	1	1	1	1	1	1	2	1	0	1	0	0	0	2	1	0	0	0	2	2	2	0	1	1	0	2	0
940	1	1	1	0	0	0	0	0	1	0	0	0	0	0	0	0	0	1	2	0	1	0	2	0	0	1	2	2	2	1	0	0	1	1	0	2	1	0	0	0	1	0	0	0	0	0	0	1	0
941	0	2	0	0	0	0	2	0	1	0	1	0	0	0	0	0	0	1	1	0	1	0	1	1	1	1	2	2	2	1	1	0	0	2	1	1	1	0	0	0	2	1	1	0	1	0	0	0	0
942	0	2	0	1	0	1	2	1	1	0	0	0	0	0	0	0	0	0	2	0	2	0	2	0	0	0	0	2	2	0	1	1	1	0	1	1	1	0	1	1	1	0	0	1	0	0	0	0	2
943	0	1	2	0	0	1	2	0	0	0	1	0	1	0	0	0	1	1	0	2	1	0	1	0	0	1	1	1	2	1	0	1	2	0	1	1	2	0	1	1	1	0	0	0	0	0	0	2	0
944	0	1	1	0	0	1	2	0	0	0	0	0	0	0	0	0	0	2	1	1	1	0	2	0	0	0	1	2	1	1	1	0	0	0	2	2	1	0	2	2	0	0	1	0	1	0	0	0	1
945	0	1	1	0	0	1	1	1	2	0	0	0	1	1	1	1	1	2	0	2	2	0	2	0	0	0	1	1	1	1	2	1	1	0	2	1	1	1	0	0	1	0	1	0	0	1	0	2	0
946	0	2	1	0	0	0	1	0	0	1	1	0	1	0	0	0	0	0	1	1	1	0	2	0	0	0	1	2	2	2	0	1	1	0	0	2	1	0	0	0	0	0	1	0	0	1	0	2	0
947	0	0	2	0	0	1	1	0	1	0	1	2	2	2	2	0	0	1	0	2	1	0	1	0	0	0	2	2	2	1	2	1	1	1	1	1	2	0	1	1	1	0	0	0	0	0	0	0	0
948	0	1	2	1	0	2	1	1	2	0	0	0	0	0	0	0	0	1	1	0	2	1	2	0	0	0	1	1	1	1	2	1	0	0	0	2	1	1	1	1	1	0	0	0	0	0	0	2	0
949	1	2	1	0	0	1	1	0	1	0	1	1	1	1	1	0	0	1	1	1	1	0	2	0	0	0	1	1	2	1	1	0	1	1	1	2	1	0	0	0	2	0	1	0	1	1	0	1	1
950	0	1	1	1	0	2	2	0	0	0	2	1	1	1	1	0	1	2	1	1	1	0	1	0	0	0	1	1	2	1	0	0	1	1	0	2	1	0	1	0	1	1	1	0	1	0	0	2	0
951	0	2	0	0	0	0	2	1	1	0	1	0	1	0	0	0	0	0	1	0	2	0	1	1	1	0	0	1	1	0	1	1	2	0	1	1	1	1	0	0	1	0	0	0	0	0	0	1	0
952	0	1	1	0	0	1	1	0	1	0	1	0	1	0	0	0	0	0	1	1	1	0	2	0	0	0	1	1	2	0	1	1	1	2	1	2	2	1	0	0	1	1	1	0	0	0	0	1	1
953	0	0	2	1	1	1	2	0	1	0	1	1	1	1	1	0	0	0	0	1	0	0	2	0	0	0	2	2	1	1	2	1	1	1	1	1	0	1	1	1	0	1	1	0	0	0	0	1	1
954	1	1	1	1	0	1	0	0	2	0	0	1	2	2	2	0	0	2	1	1	2	0	2	0	0	0	1	2	2	2	0	0	2	0	1	2	1	0	1	1	1	1	2	0	0	0	0	1	0
955	0	2	1	0	0	0	2	1	1	0	1	0	0	0	0	0	0	0	1	1	1	0	2	0	0	0	2	1	2	1	0	1	1	1	0	2	1	0	0	0	1	0	1	0	0	0	0	2	0
956	0	1	0	0	0	0	2	0	0	0	2	0	0	0	0	0	0	1	1	1	1	0	1	0	0	0	1	1	1	1	2	0	2	0	1	2	1	0	1	0	1	0	1	0	1	1	0	2	0
957	0	1	1	1	0	2	1	1	2	0	0	1	2	1	1	0	0	1	2	0	2	1	1	0	0	0	2	2	2	2	0	0	1	0	1	1	2	0	1	1	1	2	2	0	1	1	0	1	1
958	0	1	1	0	0	0	2	0	1	0	0	0	1	0	0	0	0	0	2	1	2	0	2	0	0	1	2	1	2	1	0	0	0	0	0	2	2	0	0	0	2	0	0	0	0	2	0	1	1
959	0	2	0	0	0	0	0	0	2	0	0	0	1	0	0	0	0	0	1	2	1	0	2	0	0	0	0	1	1	0	1	0	0	1	1	1	2	0	0	0	2	0	0	0	0	1	0	2	0
960	1	2	0	1	0	1	2	0	0	0	1	0	0	0	0	0	0	1	1	1	2	0	1	1	1	1	1	2	2	1	0	1	1	0	0	2	1	1	0	0	1	1	1	0	1	1	0	2	0
961	0	0	2	1	1	1	2	0	1	0	0	0	1	1	1	0	0	0	2	1	2	0	2	0	0	0	1	1	2	1	1	0	0	0	1	1	1	0	0	0	1	0	0	0	0	0	0	1	0
962	0	1	2	1	0	1	1	0	2	0	0	1	2	2	2	0	0	1	2	0	2	0	2	0	0	0	2	2	2	1	2	0	1	0	0	2	1	1	0	0	0	2	2	0	1	1	0	2	0
963	0	1	1	1	0	1	2	0	0	0	1	0	0	0	0	0	0	0	1	0	1	0	2	0	0	0	1	1	2	1	0	1	1	0	0	2	1	0	0	0	2	1	1	0	1	1	0	1	0
964	0	0	2	1	0	2	1	0	1	0	0	0	1	0	0	0	0	1	1	0	2	0	1	1	1	1	0	1	1	0	1	0	1	0	1	1	0	0	1	1	1	0	1	0	0	0	0	2	0
965	0	0	2	0	0	2	1	0	1	0	0	0	0	0	0	0	0	0	0	1	0	2	0	0	0	0	2	2	2	2	0	0	0	1	1	1	1	1	0	0	0	0	2	0	0	0	0	2	0
966	0	1	2	0	0	2	1	0	1	0	0	0	1	0	0	0	1	1	0	1	1	0	2	0	0	0	2	1	2	0	1	1	2	0	2	0	1	0	1	1	1	0	0	0	0	0	0	2	0
967	0	2	1	1	0	1	2	0	1	0	0	0	0	1	1	0	0	0	0	1	2	0	2	0	0	0	2	2	2	2	0	1	1	1	2	1	1	0	1	1	1	0	1	0	1	0	0	1	1
968	0	0	2	0	1	1	2	0	1	0	1	1	2	2	2	0	0	0	1	1	1	0	2	0	0	0	2	2	2	1	0	0	1	0	1	1	2	0	0	0	1	0	1	0	1	1	0	2	0
969	0	1	2	0	0	1	0	0	2	0	0	1	1	1	1	0	0	0	1	1	1	0	1	1	1	1	1	2	1	1	2	1	1	1	1	1	1	0	0	0	2	0	0	0	0	0	0	1	1
970	0	0	1	0	0	1	1	1	1	1	0	0	1	0	0	0	0	1	1	0	2	0	2	0	0	0	1	2	2	2	0	0	1	0	1	1	0	1	1	1	0	0	1	0	1	0	0	2	0
971	0	2	1	0	0	2	1	0	1	0	0	2	2	2	2	0	0	0	1	0	2	0	2	0	0	1	2	2	2	2	1	1	2	1	1	2	1	0	0	0	1	0	2	0	1	0	0	1	0
972	0	1	1	0	1	1	1	1	2	0	0	0	1	1	1	0	0	1	1	0	2	0	2	0	0	0	1	1	2	1	1	0	2	0	1	1	2	0	1	1	1	0	0	1	0	1	0	1	1
973	0	1	2	0	0	0	2	0	1	0	0	1	1	1	1	0	0	0	2	1	2	1	1	0	0	0	0	2	1	1	1	1	1	0	1	2	1	1	0	0	0	1	1	0	1	0	0	2	0
974	0	1	2	1	0	2	1	1	2	0	0	0	1	0	0	0	0	2	1	0	1	0	1	0	0	0	0	1	1	1	1	0	0	0	0	2	1	0	0	0	1	0	0	1	1	0	0	0	0
975	0	2	0	0	0	0	0	0	2	0	1	0	0	0	0	0	0	1	0	1	1	0	1	0	0	0	2	2	2	2	1	1	2	0	1	1	1	0	1	0	1	0	0	0	0	0	0	1	0
976	0	0	2	0	0	1	2	0	1	0	1	2	2	2	2	0	0	0	1	1	2	1	1	0	0	0	1	2	2	1	1	0	1	0	1	1	1	0	1	1	1	0	1	0	1	0	0	2	0
977	0	0	2	0	0	2	1	0	1	0	1	0	0	0	0	0	1	1	1	0	1	0	2	0	0	0	0	1	2	0	1	2	2	0	2	0	2	0	0	0	1	1	1	0	1	1	0	1	1
978	0	2	1	2	0	2	1	0	1	0	1	1	1	1	1	0	0	0	1	1	2	0	2	0	0	0	0	0	1	0	1	0	1	0	1	1	1	0	1	1	1	1	1	0	1	1	0	1	0
979	0	1	2	1	0	1	0	0	1	0	1	1	2	2	2	1	0	1	2	0	2	1	2	0	0	0	2	1	2	1	1	0	0	0	0	2	2	0	1	1	1	1	0	0	1	1	0	1	0
980	0	1	1	0	1	1	1	1	2	0	0	0	1	0	0	0	0	1	1	0	2	0	1	1	1	1	2	2	2	1	1	0	1	0	0	2	2	0	2	2	0	1	1	0	1	0	0	1	1
981	0	1	1	0	0	1	1	0	1	0	0	0	0	0	0	0	0	1	1	1	2	0	1	1	1	1	2	2	2	2	1	2	1	0	1	1	1	0	1	1	1	2	2	0	1	1	0	1	1
982	0	0	2	0	0	1	1	0	1	0	0	1	2	2	2	0	0	1	1	0	2	0	2	0	0	0	2	2	2	2	1	0	0	1	0	2	2	0	0	0	1	0	0	0	0	0	0	2	0
983	0	1	1	0	0	1	1	0	1	0	0	1	2	2	2	0	0	0	1	2	1	0	2	0	0	0	2	2	2	2	0	0	1	2	2	2	1	0	0	0	2	0	1	0	0	2	0	2	0
984	0	1	1	0	0	1	2	1	2	0	0	0	0	0	0	0	0	0	0	0	0	1	1	0	0	0	2	2	2	1	1	1	2	0	1	1	0	0	1	1	1	0	1	0	0	1	0	2	0
985	0	1	1	0	0	1	1	0	1	0	1	1	0	0	0	0	0	0	1	0	1	0	1	0	0	0	1	2	2	1	2	1	0	0	1	1	1	0	0	0	2	0	2	0	0	0	0	2	0
986	0	1	1	1	0	2	0	0	2	0	0	0	1	2	2	0	0	0	1	0	1	0	2	0	0	0	1	1	2	2	0	0	2	1	2	2	1	0	1	1	0	1	1	0	0	0	0	1	1
987	0	1	1	0	0	0	0	0	2	0	0	0	0	0	0	0	0	0	2	1	2	2	0	0	0	0	2	2	2	1	1	1	1	0	1	1	1	0	2	2	0	0	0	0	0	1	0	0	1
988	0	2	0	1	0	1	1	0	1	0	1	2	2	2	2	0	0	2	1	1	2	0	1	1	1	1	2	2	2	1	1	0	0	1	1	1	2	0	0	0	2	0	0	0	0	0	0	2	0
989	0	2	0	0	0	0	2	0	0	0	0	1	1	1	1	0	0	0	1	1	1	0	2	0	0	0	0	1	1	1	1	0	0	0	0	2	1	1	1	0	0	1	1	0	1	2	0	1	0
990	0	1	2	0	0	2	1	0	1	0	0	0	0	0	0	0	0	0	2	1	2	0	2	0	0	0	1	2	0	0	2	0	0	0	1	2	0	1	1	1	0	0	0	0	0	1	1	1	0
991	1	1	1	0	1	1	1	0	1	0	1	0	0	0	0	0	0	0	1	1	2	0	1	1	1	1	2	2	2	2	0	0	1	0	0	2	2	0	0	0	2	0	0	1	0	1	0	0	0
992	0	0	2	0	0	1	0	0	2	0	0	0	1	0	0	0	0	0	0	1	1	0	2	0	0	0	1	2	2	1	0	2	2	0	1	1	1	1	0	0	1	0	1	0	0	2	0	2	0
993	0	1	1	0	0	1	2	0	1	0	0	0	0	0	0	0	0	1	1	1	2	0	2	0	0	1	1	2	2	1	2	1	0	1	0	2	2	0	1	1	0	1	1	0	1	1	0	2	0
994	0	1	1	0	0	0	2	0	0	0	1	0	0	0	0	0	0	2	1	1	2	0	1	0	0	0	1	2	1	1	1	2	1	0	1	1	1	1	1	1	1	2	1	0	1	0	0	2	0
995	1	1	1	0	0	1	1	0	2	0	0	0	0	0	0	0	0	0	1	1	1	0	2	0	0	0	2	2	2	2	0	1	1	1	1	1	2	1	0	0	1	2	2	0	1	1	0	2	0
996	0	1	1	0	0	0	2	0	1	0	0	0	1	1	1	1	0	1	2	0	2	0	2	0	0	0	2	1	2	1	1	1	0	1	1	1	1	0	1	1	1	0	1	0	1	1	0	0	0
997	0	2	0	1	0	1	1	0	2	0	0	0	0	0	0	0	0	1	1	1	2	0	2	0	0	1	2	2	2	2	1	0	0	0	1	2	2	0	0	0	2	0	1	0	1	0	0	1	0
998	0	1	1	0	0	1	1	0	1	0	1	0	0	0	0	0	0	0	1	2	1	0	2	0	0	0	2	1	2	1	1	0	1	0	1	1	2	0	1	1	1	0	1	0	1	0	0	2	0
999	0	2	1	1	0	1	0	0	1	0	1	0	1	0	0	0	0	0	1	1	2	0	2	0	0	0	0	1	1	1	1	0	0	0	0	2	1	0	1	1	1	1	0	0	0	1	0	2	0
1000	0	1	1	0	0	0	1	0	0	0	1	0	0	0	0	0	0	0	1	0	1	0	2	0	0	1	2	2	2	1	2	1	1	0	0	2	1	0	1	1	1	0	1	0	0	0	0	2	0
[truncated: 252 more columns]
