# Supplementary material for: KNN-MDR: a learning approach for improving interactions mapping performances in genome wide association studies
Source: BMC Bioinformatics. 2017 Mar 21;18:184. doi: 10.1186/s12859-017-1599-7 (PMC5361736; doi:10.1186/s12859-017-1599-7)
Supplement: Supplementary file 5 — The data set(s) supporting the results of Table 3. (ZIP 7092 kb) [file 12859_2017_1599_MOESM5_ESM.zip › 000/S32/mkallsimul.dat]

1	0	2	1	0	0	1	0	0	2	0	0	0	0	0	0	0	1	1	1	1	1	0	2	0	0	1	0	1	1	2	0	2	2	0	0	1	1	1	1	1	0	0	0	0	0	0	1	1	0
2	0	1	1	0	0	1	2	2	2	0	0	0	0	0	0	0	1	1	1	1	1	1	2	0	0	0	0	0	2	2	0	1	1	1	0	1	2	0	0	0	1	0	0	0	0	0	0	1	0
3	1	2	0	0	0	0	2	2	0	0	2	1	1	0	2	0	1	1	1	1	1	0	1	1	1	1	0	1	2	2	1	1	1	2	0	2	1	1	0	0	0	1	1	0	0	1	1	1	0
4	1	1	1	0	0	1	0	0	2	0	0	1	1	0	1	0	1	1	0	1	2	0	2	0	1	2	0	1	2	2	1	1	1	1	0	1	2	0	0	1	1	0	0	0	0	1	0	2	0
5	0	1	1	0	0	1	0	0	2	0	0	0	1	0	0	0	1	1	0	0	1	0	2	0	0	1	0	0	2	2	0	0	0	2	1	2	0	0	1	1	0	0	0	0	0	1	0	2	0
6	1	2	0	0	0	0	1	1	2	0	0	0	0	0	0	0	1	0	2	0	2	0	2	0	0	1	0	0	1	1	0	1	1	1	0	1	0	0	2	2	0	0	0	0	1	0	0	2	0
7	1	1	1	1	0	1	2	2	1	0	1	0	1	0	0	0	1	1	0	0	1	0	2	0	0	1	0	1	1	1	1	1	1	2	2	2	2	0	2	2	0	0	0	1	0	0	0	1	0
8	1	2	0	0	0	0	2	2	1	0	1	0	0	0	0	0	0	0	1	0	1	0	2	0	0	1	0	0	2	2	0	0	0	2	0	2	1	0	1	1	1	0	0	0	0	0	0	2	0
9	1	2	0	0	0	0	2	2	1	0	1	0	0	0	0	0	0	0	1	0	1	0	2	0	0	0	0	0	2	2	1	2	2	2	1	2	1	1	0	0	1	0	0	1	0	0	0	2	0
10	1	1	2	0	0	1	1	1	1	0	0	0	0	0	0	0	2	2	0	2	0	0	1	1	1	1	0	1	2	2	2	1	1	2	1	2	2	1	0	0	1	0	0	0	0	2	0	2	0
11	1	2	0	0	0	0	2	2	1	0	1	0	0	0	0	0	1	0	0	1	1	0	2	0	0	1	0	0	2	2	0	2	1	0	0	1	1	0	0	0	2	0	0	0	0	1	0	1	0
12	0	2	1	1	0	1	0	0	2	0	0	1	1	0	1	0	2	0	2	1	2	0	1	0	0	0	0	1	2	2	0	1	1	0	0	1	1	0	1	1	1	1	0	0	1	2	0	2	0
13	1	1	1	1	0	2	1	1	2	0	0	0	1	0	1	0	1	1	0	1	1	0	2	0	0	0	0	0	2	2	0	2	1	0	0	1	1	0	0	0	2	0	0	0	0	0	0	1	1
14	1	2	2	0	0	1	1	2	2	0	0	1	2	0	1	0	1	0	1	1	1	0	2	0	0	0	0	0	2	2	0	1	1	1	0	2	2	0	2	2	0	0	0	0	0	1	0	2	0
15	1	2	1	1	0	2	0	1	2	0	0	1	1	0	1	0	1	0	1	1	1	0	2	0	0	1	0	0	1	1	0	1	2	1	0	2	2	0	0	0	2	0	0	0	0	1	1	0	0
16	1	2	1	1	0	1	2	2	1	0	0	0	0	0	0	0	0	0	1	0	1	0	2	0	1	0	0	1	2	2	2	1	1	1	0	1	0	0	1	1	1	0	0	0	1	1	0	2	0
17	1	1	1	0	0	1	1	2	1	0	0	0	0	0	0	0	2	0	2	0	2	0	2	0	0	1	0	0	1	2	0	2	1	2	0	2	1	1	0	0	1	0	0	0	0	1	0	1	0
18	1	0	2	0	0	1	1	1	1	0	0	0	0	0	0	0	2	1	2	1	1	0	1	0	0	2	0	0	1	1	0	1	1	1	0	1	1	0	0	0	2	1	1	0	1	1	1	0	0
19	1	1	1	0	0	1	2	2	1	0	1	1	2	0	2	0	0	0	0	1	1	0	1	0	0	1	0	0	2	2	0	2	1	2	0	2	1	0	1	0	2	0	0	0	1	0	1	0	0
20	1	2	0	0	0	0	1	1	2	0	0	0	0	0	0	1	1	1	0	2	1	0	2	0	0	0	0	0	2	2	0	1	1	1	0	2	1	0	0	0	1	0	0	0	0	1	0	1	0
21	1	1	1	1	0	2	0	0	1	0	1	1	1	0	1	0	1	1	1	1	2	0	2	0	0	1	0	0	2	2	0	1	0	1	1	1	1	1	1	0	0	0	0	0	0	0	0	2	0
22	1	0	2	0	0	2	1	1	1	0	1	0	1	0	1	0	1	1	1	0	2	0	2	0	0	2	0	0	2	2	1	1	1	1	0	1	1	1	0	0	1	0	0	0	0	1	1	1	0
23	1	1	1	0	0	0	1	1	2	1	0	1	1	0	1	0	2	1	2	1	2	0	2	0	0	1	0	0	2	1	1	1	1	1	0	2	1	0	2	2	0	0	0	1	2	1	0	2	0
24	1	0	1	0	0	1	1	1	1	0	0	0	1	0	0	1	1	1	1	0	2	0	0	1	1	1	0	1	2	2	1	1	1	1	0	1	2	0	1	1	1	1	0	0	1	1	1	0	0
25	1	1	1	1	0	1	1	2	1	0	0	0	0	0	0	1	1	1	1	1	1	0	2	0	0	1	0	1	2	2	0	0	1	2	0	2	2	0	1	1	1	0	0	0	1	0	0	2	0
26	1	2	1	1	0	1	0	0	2	0	0	1	2	1	1	0	1	1	2	0	2	0	2	0	0	2	0	0	2	1	0	2	1	2	2	2	1	0	2	2	0	1	1	0	2	1	1	0	0
27	1	0	2	0	0	2	2	2	1	0	1	0	0	0	0	0	2	2	2	0	2	0	2	0	0	0	0	1	2	2	1	2	1	1	1	2	1	0	1	1	1	2	2	0	2	1	0	1	1
28	1	1	2	1	0	1	2	2	1	0	1	0	1	0	0	1	1	0	1	1	1	0	1	0	0	2	0	1	1	0	0	1	1	2	1	1	1	0	1	1	1	0	0	0	0	0	0	2	0
29	1	1	2	0	0	2	1	1	1	0	0	0	0	0	0	0	1	0	1	1	1	1	2	0	0	2	0	0	2	2	0	1	0	1	1	1	1	0	0	0	1	1	1	0	1	1	0	1	0
30	1	1	1	0	0	1	1	1	2	0	0	0	2	0	1	1	0	0	0	0	0	0	2	0	0	0	0	0	1	2	0	2	1	1	0	2	0	2	0	0	0	0	0	0	0	0	0	2	0
31	1	2	0	0	0	0	0	1	2	0	0	0	0	0	0	0	1	1	0	1	0	0	2	0	0	1	0	2	1	1	1	1	1	1	0	2	1	0	1	1	1	0	0	0	0	0	0	2	0
32	1	1	2	0	0	1	1	2	2	1	0	0	0	0	0	0	2	1	2	0	2	1	0	1	1	1	0	1	2	2	0	2	2	0	0	1	2	0	1	1	1	0	0	0	0	0	1	0	1
33	0	0	2	0	0	1	0	1	1	0	0	0	0	0	0	0	1	0	2	0	2	0	2	0	0	0	2	1	2	2	1	1	1	2	0	2	2	0	1	1	1	0	0	0	1	0	0	1	0
34	1	2	1	1	0	1	1	1	2	0	0	1	1	1	0	0	1	0	1	0	1	0	0	1	1	0	0	0	2	2	0	1	1	1	1	1	1	0	1	1	0	0	0	2	0	1	0	0	0
35	1	1	2	0	0	0	2	2	0	0	2	1	2	0	1	1	1	1	1	0	2	0	1	0	0	1	0	0	2	2	0	1	1	2	0	2	1	0	1	1	1	0	0	0	1	1	0	1	0
36	1	2	0	1	0	1	1	2	1	0	0	0	1	0	0	1	1	0	2	0	2	0	1	1	1	1	0	0	1	1	1	2	2	2	1	2	1	0	2	2	0	1	0	0	2	1	0	0	1
37	1	1	1	0	0	1	0	1	2	0	0	0	0	0	0	0	1	0	2	0	2	0	1	1	1	2	0	1	1	1	0	1	1	1	0	2	1	0	1	1	1	2	2	0	1	1	1	0	0
38	1	1	1	0	0	0	0	0	2	0	0	0	0	0	0	0	2	1	1	0	2	0	2	0	0	0	0	0	2	2	0	1	0	2	2	2	2	0	0	0	2	2	1	0	1	0	0	2	0
39	1	0	2	1	0	2	1	1	1	0	1	0	1	0	0	0	2	0	1	0	2	0	2	0	2	1	0	0	2	1	0	0	0	2	1	2	1	0	1	1	1	1	0	0	0	0	1	1	0
40	1	2	1	0	0	0	1	1	1	0	0	0	0	0	1	0	1	0	2	0	2	0	1	1	1	0	0	0	1	1	0	1	2	0	0	2	1	0	1	1	1	0	0	1	0	1	0	2	0
41	1	1	0	1	0	1	1	1	2	0	0	0	0	0	0	0	2	2	2	1	2	0	2	0	0	1	0	0	2	2	1	0	0	2	1	2	0	1	0	0	1	1	0	0	0	0	1	1	0
42	1	0	1	0	0	0	1	2	2	0	0	2	2	1	1	0	1	1	1	1	1	0	2	0	0	0	1	0	2	2	1	1	1	0	0	1	2	0	1	1	1	0	0	1	2	0	0	1	1
43	0	2	0	0	0	0	1	2	1	0	0	0	0	0	0	0	1	1	1	1	2	0	1	1	0	1	0	0	2	2	0	0	1	1	0	2	1	0	0	0	2	0	0	0	0	2	0	1	0
44	1	2	1	0	0	0	1	1	2	0	0	0	0	0	0	0	1	0	1	1	2	0	0	0	0	0	0	2	1	1	0	2	1	1	0	2	2	1	0	0	1	0	0	0	0	1	0	2	0
45	1	2	0	0	0	1	2	2	1	0	1	0	0	0	0	0	1	0	1	1	1	0	2	0	0	0	0	0	2	2	1	1	1	1	1	2	2	0	1	1	1	0	0	0	1	1	0	1	1
46	0	1	1	1	0	1	0	0	2	0	0	0	1	0	0	1	1	1	0	1	0	0	2	0	0	2	0	0	2	2	1	2	2	1	1	2	1	1	0	0	0	0	0	0	0	0	0	2	0
47	1	1	1	0	0	0	2	2	1	0	1	1	2	0	2	0	2	0	1	0	2	0	2	0	0	1	0	0	2	2	0	0	0	1	0	2	1	1	1	0	0	0	0	0	0	0	0	2	0
48	1	1	1	1	0	1	1	1	1	0	1	0	1	0	1	0	1	1	1	0	1	0	2	1	1	1	0	0	2	2	0	1	1	0	0	2	1	0	1	1	1	0	0	0	0	1	0	2	0
49	1	1	1	0	0	2	1	2	0	0	1	0	0	0	0	0	0	0	2	1	2	0	1	0	0	0	0	1	2	1	1	1	1	1	0	2	0	0	1	0	0	0	0	0	1	0	0	0	0
50	1	1	1	0	0	0	0	0	2	0	0	0	0	0	0	0	1	1	1	1	1	0	2	0	0	0	0	0	2	2	2	0	0	2	0	1	1	0	0	0	2	1	1	0	1	1	0	1	0
51	1	1	1	0	0	1	1	1	1	0	0	0	0	0	0	0	1	1	0	0	0	0	2	0	1	0	0	0	2	2	0	1	0	2	1	2	2	0	0	0	2	0	1	0	1	0	0	1	1
52	1	1	1	0	0	1	1	1	1	0	1	1	1	0	1	0	0	0	1	0	0	0	2	0	1	2	1	0	2	2	1	1	1	1	0	2	1	0	1	1	1	0	0	1	0	0	1	1	0
53	1	1	1	0	0	0	1	1	1	0	1	0	0	0	0	0	2	1	2	0	2	0	2	0	0	1	1	0	1	1	0	2	1	0	0	1	2	0	0	0	2	1	1	0	1	0	0	1	0
54	1	0	2	0	0	1	1	1	2	0	0	1	1	0	1	0	1	1	1	1	1	0	0	0	0	1	0	0	2	1	1	1	1	2	0	2	1	0	1	1	1	0	0	0	1	0	0	2	0
55	1	0	2	0	0	2	1	1	2	0	0	1	1	0	1	0	1	1	2	0	2	0	1	1	1	1	0	0	1	1	0	2	1	0	0	1	2	0	1	1	1	2	2	0	2	1	0	1	1
56	1	1	2	0	0	0	1	1	1	0	1	0	0	0	0	0	2	0	2	0	2	0	0	1	1	0	0	1	1	0	0	2	1	0	0	1	0	0	2	2	0	0	0	0	0	0	0	1	1
57	1	0	2	0	0	1	0	0	2	0	0	0	0	0	0	0	2	1	1	1	2	1	1	0	0	1	0	0	2	2	0	1	1	2	0	2	1	1	0	0	0	0	0	1	0	1	0	2	0
58	1	2	1	0	0	2	0	0	2	0	0	1	1	0	1	0	2	2	1	1	2	1	1	0	1	0	2	1	2	2	1	1	1	1	0	1	1	1	0	0	0	0	0	0	0	1	1	1	0
59	0	0	2	0	0	1	1	1	1	0	0	1	1	0	1	0	2	2	1	1	2	0	2	0	0	0	0	1	2	2	1	2	1	0	0	1	1	0	0	0	1	0	0	0	0	1	0	1	0
60	0	0	2	0	0	2	2	2	1	0	1	1	2	0	1	1	1	0	1	0	2	0	2	0	0	0	0	0	2	2	0	1	1	0	0	1	0	1	1	1	0	0	0	0	0	1	0	2	0
61	1	1	2	1	0	2	2	2	1	0	1	0	0	0	0	0	0	0	0	1	1	0	1	1	1	1	0	1	2	2	2	2	2	2	1	2	2	0	1	0	1	1	1	1	0	1	0	1	1
62	1	2	0	0	0	0	2	2	2	0	0	0	0	0	0	0	1	0	1	1	1	0	2	0	0	1	0	0	1	1	1	1	0	2	0	2	2	0	0	0	2	1	1	0	1	0	0	2	0
63	1	1	1	0	0	1	1	1	0	1	1	0	0	0	0	0	2	2	1	0	1	0	2	0	0	0	1	0	2	2	0	1	1	1	0	2	1	0	0	0	1	0	0	1	0	1	1	1	0
64	0	1	1	0	0	1	0	0	2	0	0	1	1	0	1	0	2	2	2	1	2	0	2	0	0	0	0	1	2	2	0	1	1	0	0	2	1	1	1	1	1	0	0	0	0	2	0	1	1
65	1	1	1	0	0	2	1	1	2	0	0	0	2	0	1	0	1	0	2	0	2	0	2	0	0	1	0	0	2	2	0	1	2	2	1	2	0	0	1	0	0	0	0	0	2	0	0	1	0
66	1	0	2	0	0	2	2	2	0	0	1	0	0	0	0	0	1	1	0	1	0	0	2	0	0	0	0	0	2	1	0	2	2	1	1	1	0	0	1	1	1	1	1	0	1	1	0	2	0
67	1	1	1	0	0	2	2	2	1	0	0	0	1	0	0	1	1	0	1	0	1	0	2	0	0	1	0	1	2	1	0	1	0	2	0	2	0	1	0	0	1	0	0	0	0	1	0	0	0
68	1	1	1	0	0	0	1	2	1	0	1	0	0	0	0	0	1	1	0	0	1	0	1	1	1	1	0	1	1	1	1	2	1	0	0	2	2	1	0	0	1	0	0	1	1	0	0	1	1
69	1	2	0	0	0	0	2	2	1	0	1	0	0	0	0	0	1	0	2	1	2	0	2	0	0	0	0	1	2	2	0	0	1	0	0	2	1	0	1	1	1	0	0	0	0	1	1	0	0
70	1	2	0	0	0	0	2	2	0	0	0	0	0	0	0	0	0	0	0	1	0	0	2	1	1	1	0	0	2	2	0	1	0	1	1	1	1	0	1	1	1	1	0	0	2	1	0	2	0
71	1	0	2	0	0	1	1	1	1	0	1	0	0	0	0	0	2	2	1	0	1	0	2	0	0	1	1	1	2	2	1	1	1	0	0	2	2	0	1	1	1	1	0	0	2	1	0	1	0
72	1	1	2	1	0	2	2	2	0	0	2	0	0	0	0	0	2	2	2	0	1	0	2	0	0	0	0	0	2	2	1	1	1	0	0	1	2	0	0	0	1	0	0	0	0	1	0	2	0
73	1	1	1	1	0	1	1	2	1	0	1	0	1	0	1	0	1	1	1	0	2	0	2	0	0	0	2	1	2	2	1	1	1	2	1	2	1	1	0	0	1	0	0	0	0	0	0	1	0
74	0	0	2	0	0	1	2	2	0	0	2	1	1	0	1	0	1	0	1	1	1	0	2	0	0	0	0	0	2	2	0	1	2	0	0	2	1	0	1	1	1	0	0	0	0	0	0	2	0
75	1	1	2	1	0	2	2	2	0	0	0	0	0	0	0	0	1	0	1	2	1	0	1	1	1	1	0	0	2	2	1	1	1	2	1	2	1	0	1	1	0	0	0	1	0	0	0	2	0
76	0	0	2	0	0	2	1	1	1	0	0	0	1	0	1	0	2	2	1	1	2	0	2	0	0	1	0	1	2	2	0	0	0	2	0	2	1	0	1	1	1	0	0	0	0	0	0	2	0
77	0	1	2	1	0	1	1	1	2	0	0	0	0	0	0	0	0	0	0	1	0	0	2	0	0	0	0	0	2	2	1	0	1	1	0	2	2	0	0	1	1	0	0	0	0	1	0	2	0
78	1	1	2	0	0	2	1	1	2	0	0	0	0	0	0	1	1	0	1	0	1	0	2	0	0	1	0	0	1	1	0	2	2	0	0	0	1	1	0	0	1	0	0	1	0	1	0	0	0
79	1	1	1	0	0	1	2	2	1	0	0	0	1	0	0	1	1	0	2	1	2	0	2	0	0	2	0	2	1	1	1	0	0	2	0	2	1	0	0	0	2	1	0	0	1	0	0	0	1
80	0	0	2	1	0	2	1	1	1	1	1	0	1	0	1	0	1	0	1	1	1	2	0	0	0	1	0	1	2	2	1	1	1	2	0	2	2	0	0	0	1	1	0	0	2	1	0	1	1
81	1	1	1	1	0	1	2	2	2	0	0	0	0	0	0	0	1	0	2	1	2	0	2	0	0	0	0	1	2	2	2	0	0	1	1	2	1	0	1	1	1	1	0	0	1	0	0	2	0
82	1	1	1	1	0	1	1	1	1	0	0	1	1	0	1	0	2	2	2	0	2	0	1	0	0	0	0	1	1	1	0	1	0	2	1	2	1	1	0	0	1	0	0	1	0	1	0	2	0
83	1	0	2	0	0	1	0	1	2	0	0	0	1	1	0	0	1	1	1	0	1	0	1	0	0	0	0	0	2	2	1	1	2	1	0	2	1	0	1	1	1	0	0	0	0	0	0	1	1
84	0	1	2	1	0	1	1	1	1	0	1	0	1	0	0	1	1	1	2	0	1	0	2	0	0	0	0	0	2	2	1	1	1	1	0	1	2	0	1	1	1	0	0	0	0	0	0	2	0
85	1	1	2	0	0	2	1	1	2	0	0	1	1	0	0	0	1	1	0	2	1	0	2	0	0	0	0	0	1	1	0	0	0	1	0	1	0	1	1	1	0	1	0	0	0	0	0	1	0
86	1	0	1	0	0	1	0	0	2	0	0	0	2	0	1	1	2	2	1	1	2	0	1	0	0	0	0	2	0	0	0	1	2	1	0	2	1	0	1	0	1	0	0	0	0	1	0	1	0
87	0	1	1	0	0	2	1	2	2	0	0	0	0	0	0	0	1	1	2	0	2	0	2	0	0	0	0	0	2	1	0	1	1	0	0	1	1	1	0	0	0	0	0	1	0	1	0	1	0
88	1	1	1	1	0	2	0	0	2	0	0	0	1	0	0	0	0	0	1	0	1	0	1	1	1	0	1	0	2	2	1	1	1	2	1	2	1	0	1	1	1	0	0	1	0	0	0	2	0
89	1	2	0	1	0	1	2	2	1	0	1	0	1	0	1	0	2	1	1	0	1	0	0	0	0	0	0	0	2	2	2	2	1	1	0	2	1	0	0	0	0	0	0	0	0	1	1	0	0
90	1	1	2	1	0	1	1	1	2	0	0	0	0	0	0	0	1	1	2	0	2	0	2	0	0	0	0	0	2	2	0	1	2	1	0	2	1	0	0	0	1	0	0	0	0	1	0	2	0
91	1	1	2	1	0	2	2	2	0	0	1	0	0	0	0	0	1	1	0	0	1	0	2	0	1	0	0	0	2	2	0	0	0	2	1	2	2	0	0	0	2	0	0	0	0	0	0	2	0
92	1	1	2	1	0	2	1	2	2	0	0	0	1	0	1	0	1	1	1	1	1	0	1	1	0	1	2	1	2	2	1	1	0	1	0	1	2	0	0	0	2	0	0	0	0	1	0	2	0
93	1	1	2	0	0	1	1	1	2	0	0	0	1	0	0	0	0	0	1	0	0	0	1	0	0	1	1	0	2	2	0	1	0	2	0	2	0	1	1	1	0	0	0	0	1	1	0	0	1
94	0	1	1	0	0	1	2	2	1	0	1	0	1	0	0	0	1	1	0	1	1	1	2	0	0	2	0	0	2	2	1	1	1	0	0	0	1	0	0	0	1	0	0	0	1	0	1	1	0
95	1	2	0	0	0	1	1	1	0	0	0	0	0	0	0	0	0	0	1	0	1	0	2	0	0	0	0	0	2	2	0	1	2	1	0	1	2	0	1	1	1	0	0	0	1	0	0	1	0
96	1	2	1	0	0	0	1	1	2	0	0	0	1	0	1	0	1	0	1	0	1	0	2	0	0	0	0	1	2	2	1	0	0	2	2	2	1	1	0	0	1	0	0	0	0	2	0	2	0
97	1	0	2	1	0	2	2	2	0	0	1	0	0	0	0	0	1	1	1	0	1	0	2	0	1	1	1	0	1	1	0	1	1	0	0	2	1	0	1	1	1	1	1	0	1	2	0	1	1
98	1	0	2	0	0	2	0	0	2	0	0	0	0	0	0	0	0	0	2	1	2	0	1	0	1	2	0	0	2	2	1	1	1	1	0	1	2	0	1	1	1	0	0	1	0	1	0	1	1
99	0	1	2	1	0	1	1	1	2	0	0	0	1	0	0	0	1	1	0	1	2	0	2	0	0	1	0	0	2	2	1	1	0	2	2	2	2	0	0	0	1	0	0	0	0	1	1	0	0
100	1	2	1	0	0	1	1	1	2	1	0	1	1	0	1	0	1	1	0	1	2	0	2	0	0	1	0	0	2	2	0	1	1	0	0	2	1	1	0	0	0	0	0	1	0	1	0	2	0
101	1	2	1	0	0	1	2	2	2	0	0	0	0	0	0	0	2	0	1	1	1	0	2	0	0	1	0	1	2	2	1	1	1	0	0	1	1	0	1	1	1	1	1	0	1	0	0	2	0
102	1	1	1	0	0	0	2	2	0	0	2	0	1	0	1	0	2	2	1	1	2	0	2	0	1	2	0	0	2	2	0	0	0	1	0	1	1	0	1	1	1	0	0	0	1	0	0	1	1
103	1	1	1	0	0	1	1	2	2	0	0	0	0	0	0	0	2	1	2	0	2	0	2	0	0	1	0	0	2	2	1	2	2	0	0	1	1	0	1	1	0	0	0	0	0	1	1	0	0
104	1	2	1	0	0	1	1	1	0	1	2	0	2	0	2	0	2	1	2	0	2	0	1	1	1	0	1	2	2	2	1	2	2	0	0	1	1	0	2	2	0	0	0	1	1	0	0	1	0
105	1	1	1	0	0	1	0	1	2	0	0	0	1	0	0	0	2	1	2	1	1	0	2	0	0	0	0	0	2	2	0	1	1	1	0	2	1	0	1	1	1	1	1	0	1	0	1	1	1
106	1	1	1	0	1	1	1	2	1	0	1	1	1	0	1	0	1	1	0	1	1	0	2	0	0	1	0	0	2	2	1	2	1	1	0	1	1	0	1	1	1	1	1	0	1	1	0	2	0
107	1	1	1	0	0	2	2	2	1	0	0	1	1	0	1	0	1	1	1	0	2	0	2	0	0	2	0	0	1	1	0	1	0	2	0	1	1	0	1	0	1	0	0	1	1	1	1	1	0
108	1	1	1	0	0	1	2	2	0	0	2	0	0	0	0	0	1	1	1	0	1	0	2	0	0	1	0	0	2	2	0	2	2	1	0	2	2	0	1	1	1	1	1	0	1	0	0	1	0
109	1	2	1	2	0	2	1	1	1	0	1	1	1	0	1	0	0	0	0	1	1	0	2	0	0	1	0	0	2	2	0	1	1	0	0	1	1	0	2	2	0	0	0	0	0	1	1	2	0
110	1	1	2	0	0	2	1	2	2	0	0	0	1	0	1	0	2	1	1	1	1	1	2	0	0	2	0	0	2	2	1	2	1	2	1	2	1	1	0	0	1	0	0	1	1	1	0	0	0
111	1	0	2	0	0	1	2	2	0	0	2	1	2	0	1	0	1	1	2	0	2	0	2	0	0	0	0	1	2	2	2	0	0	1	0	1	1	1	0	1	1	1	1	0	1	1	0	2	0
112	1	1	1	1	0	2	2	2	1	0	0	0	1	0	1	0	2	1	1	0	1	0	2	0	0	1	0	0	2	2	0	2	2	0	0	1	0	0	1	1	0	1	0	0	0	0	0	2	0
113	0	1	2	1	0	1	2	2	1	0	0	1	1	0	1	0	0	1	2	0	2	0	2	0	0	0	0	0	2	2	0	1	1	2	0	2	2	0	0	0	2	0	0	0	0	2	0	1	0
114	1	1	1	1	0	1	0	1	2	0	0	1	1	0	1	0	2	1	1	1	1	0	1	1	1	1	0	1	1	1	0	1	0	2	1	2	2	1	0	0	1	0	0	0	1	0	0	2	0
115	1	1	2	0	0	0	1	2	2	0	0	0	0	0	0	0	2	1	1	0	2	0	1	1	1	2	0	0	2	2	0	1	1	1	0	2	1	0	1	1	1	0	0	0	1	0	0	0	1
116	1	1	1	1	0	2	2	2	1	0	1	1	1	0	1	0	1	0	2	1	2	1	0	1	0	0	1	0	2	2	1	0	0	1	0	2	1	0	1	0	1	0	0	0	0	0	0	1	1
117	1	0	2	0	0	1	2	2	1	0	1	0	2	0	2	0	1	0	1	0	1	0	1	0	0	2	0	0	2	2	0	0	0	2	1	2	0	0	2	2	0	1	0	0	1	0	1	2	0
118	1	1	1	0	0	2	1	1	0	1	2	1	1	0	1	0	2	2	1	1	2	1	0	1	0	0	0	1	1	1	0	1	2	2	1	2	0	0	1	1	1	1	1	1	1	1	0	1	1
119	1	1	1	0	1	0	2	2	0	0	0	0	1	0	1	0	1	1	2	0	2	0	1	1	1	2	0	0	2	1	0	2	2	1	0	1	1	1	0	0	1	0	0	0	0	1	0	2	0
120	1	2	1	0	0	2	2	2	2	0	0	0	0	0	0	0	0	1	1	0	1	0	2	0	1	0	0	0	2	1	0	0	0	1	0	2	2	0	0	0	1	0	0	0	1	0	1	1	0
121	1	1	1	0	0	1	1	1	1	0	1	0	1	0	1	0	2	1	1	0	2	0	2	0	1	0	0	0	2	2	0	0	0	2	0	1	0	0	1	1	0	0	0	0	0	0	0	2	0
122	1	1	1	0	0	1	1	2	1	0	1	0	0	0	0	1	1	0	1	0	1	0	2	0	0	0	0	0	2	2	0	0	1	1	0	2	1	0	2	2	0	1	1	0	1	1	0	1	0
123	1	1	1	0	0	0	1	2	0	0	1	0	0	0	0	0	0	0	1	0	1	0	2	0	0	2	0	1	2	1	1	1	1	1	0	1	1	1	1	0	0	2	2	0	1	1	1	1	0
124	1	1	1	0	0	1	2	2	0	0	2	1	1	0	1	0	1	1	1	1	1	0	0	0	0	0	0	1	1	1	0	2	2	2	1	2	1	0	0	0	1	0	0	1	0	0	0	1	1
125	1	2	1	1	0	1	1	1	2	0	0	0	1	0	0	1	2	1	1	0	1	0	2	0	1	0	0	0	2	1	0	1	1	1	1	1	2	0	0	1	1	1	1	0	1	1	0	1	1
126	1	2	0	0	0	0	2	2	0	0	2	0	0	0	0	0	2	1	1	1	1	0	2	0	0	2	0	1	1	1	1	2	2	0	0	2	1	1	1	1	1	2	2	0	1	1	0	1	0
127	1	1	1	0	0	2	0	1	2	0	0	0	0	0	0	0	2	2	1	1	1	0	2	0	0	1	0	0	2	2	0	1	0	1	1	1	2	0	0	0	2	0	0	0	0	1	1	1	0
128	1	2	1	1	0	2	1	2	0	0	1	0	1	0	1	0	0	1	1	0	1	0	2	0	0	2	0	1	2	2	0	2	1	2	0	1	1	0	1	1	1	0	0	0	0	1	1	1	0
129	1	1	1	1	0	2	0	0	1	0	0	0	0	0	0	0	2	1	1	0	2	0	2	0	0	1	0	0	2	2	0	2	2	0	0	1	1	0	0	0	1	0	0	0	0	0	0	0	1
130	0	1	2	0	0	0	1	1	1	0	1	0	0	0	0	0	1	1	1	0	2	0	2	0	0	2	0	2	1	1	0	0	0	1	0	1	2	0	0	1	1	1	1	0	1	0	0	1	1
131	1	0	2	0	0	1	0	1	2	0	0	1	2	0	2	0	0	0	1	0	0	0	1	1	1	1	1	0	1	1	0	1	1	1	0	2	1	1	0	0	1	0	0	1	0	0	0	1	1
132	1	1	1	1	0	1	1	1	2	0	0	1	1	0	1	0	0	1	2	0	2	1	1	0	0	0	1	1	2	2	0	0	1	1	0	2	1	1	0	0	1	1	1	1	1	2	0	1	1
133	1	2	0	0	0	1	1	1	1	0	1	0	1	0	0	0	0	0	0	1	0	0	2	0	1	2	0	2	2	2	0	1	1	1	0	2	1	0	0	0	2	0	0	1	0	1	0	1	0
134	1	2	1	2	0	2	1	1	1	0	1	0	0	0	0	0	1	0	1	2	1	0	1	0	0	1	1	1	2	2	0	1	1	1	0	2	1	0	1	1	1	1	1	0	1	1	0	1	1
135	1	2	1	0	0	1	2	2	1	0	1	1	1	0	1	0	1	0	1	0	1	0	0	0	0	0	0	0	2	1	0	1	1	1	0	1	2	1	0	0	1	0	0	0	1	1	0	0	0
136	1	1	1	0	0	0	1	1	2	0	0	0	0	0	0	0	2	1	1	1	1	0	2	0	0	1	0	1	2	1	1	0	0	2	1	2	2	0	0	0	2	0	0	1	2	1	0	2	0
137	1	1	2	1	0	1	0	0	2	0	0	0	1	0	0	0	1	0	1	1	2	0	0	0	1	0	0	0	2	2	1	1	1	2	1	2	1	0	2	2	0	0	0	0	0	1	1	0	0
138	1	0	2	0	0	1	1	2	1	0	1	1	2	0	2	0	0	0	0	1	0	0	2	0	0	0	0	0	1	1	0	1	1	2	0	2	1	0	1	1	1	0	0	0	0	1	0	1	0
139	1	0	2	0	0	1	1	2	1	0	0	1	1	0	1	0	2	0	1	0	2	0	2	0	0	0	0	1	2	2	0	0	0	2	0	2	1	0	0	0	1	0	0	0	0	1	0	1	1
140	1	1	1	0	0	1	1	1	1	0	1	0	2	0	2	0	0	0	2	1	2	0	2	0	1	1	0	0	2	2	0	1	1	1	0	1	1	0	0	0	1	0	0	0	1	1	0	1	1
141	1	1	1	1	0	1	2	2	1	0	0	0	1	0	0	0	0	0	2	0	2	0	1	0	1	0	0	0	2	2	0	1	1	2	0	2	0	0	1	1	1	0	0	0	1	0	0	2	0
142	1	2	1	0	0	0	1	2	2	1	0	1	1	0	1	0	1	1	1	1	2	1	2	0	1	1	0	0	2	1	1	1	1	2	2	2	1	0	0	0	2	1	0	0	1	0	0	1	0
143	1	1	2	1	0	2	2	2	1	0	0	0	2	0	2	0	1	1	1	0	2	0	2	0	0	0	0	0	2	2	1	2	2	0	0	2	1	1	0	0	1	0	0	0	0	1	0	0	0
144	1	2	0	0	0	0	1	1	1	0	0	1	1	0	1	0	1	1	2	1	2	0	1	0	0	0	0	0	2	2	0	2	1	2	0	2	1	0	1	1	1	2	2	0	2	1	0	1	0
145	1	1	2	0	0	2	0	0	2	0	0	0	0	0	0	0	1	0	2	1	2	0	2	0	0	1	0	0	2	2	0	2	2	1	1	1	2	0	0	0	1	1	1	0	1	1	0	1	1
146	0	1	1	1	0	1	1	1	1	0	1	0	1	0	0	1	1	0	2	0	2	0	0	0	0	0	0	2	1	1	1	1	1	1	1	1	2	0	1	1	1	0	0	0	0	1	0	2	0
147	1	1	2	1	0	1	0	0	2	0	0	0	1	0	0	0	1	0	1	1	2	0	2	0	0	1	0	0	2	2	0	1	0	2	0	2	0	0	2	1	0	0	0	0	0	1	0	1	0
148	0	1	2	1	0	1	2	2	1	0	0	0	0	0	0	1	1	1	2	0	2	0	2	0	0	1	0	0	2	2	0	2	2	0	0	1	0	0	2	1	0	2	2	0	2	0	0	1	1
149	1	2	0	0	0	0	1	2	2	0	0	1	2	0	1	0	1	1	1	1	2	0	2	0	1	2	0	0	2	2	0	1	1	1	1	1	2	0	0	0	2	0	0	0	0	2	0	0	1
150	1	0	2	1	1	1	2	2	1	0	0	0	0	0	0	0	0	0	1	1	2	0	2	0	0	0	0	2	2	2	0	1	2	1	0	2	0	1	0	0	1	1	0	0	1	1	1	1	0
151	1	0	2	0	0	1	1	2	1	0	1	0	2	0	1	1	2	2	0	2	2	0	2	0	0	1	0	0	2	2	0	1	1	1	0	2	1	0	1	1	1	1	0	0	1	1	0	0	1
152	1	1	1	1	0	1	2	2	1	0	1	1	1	0	1	0	2	0	2	0	2	0	2	0	1	1	0	0	2	2	1	1	1	1	1	2	1	0	1	1	1	1	1	0	1	1	0	2	0
153	1	1	1	0	0	1	0	1	2	0	1	0	1	0	1	0	1	1	1	0	1	1	0	1	1	1	0	1	1	1	1	2	1	2	2	2	1	0	0	0	2	1	0	0	1	0	0	1	1
154	1	1	1	0	0	0	1	2	1	0	0	0	0	0	0	0	0	0	1	0	2	0	2	0	0	2	0	1	1	1	0	1	1	1	0	2	2	0	1	1	1	0	0	0	1	0	0	2	0
155	1	1	1	0	1	0	1	1	1	0	0	1	2	0	1	0	1	1	1	1	1	0	2	0	0	0	0	1	1	1	0	1	1	2	2	2	1	1	0	0	1	0	0	0	1	0	0	2	0
156	1	1	1	1	0	1	0	0	2	0	0	0	1	0	0	0	1	1	1	0	2	0	2	0	1	0	0	1	2	2	0	1	0	1	1	1	1	0	2	1	0	2	2	0	2	1	1	1	0
157	1	1	1	0	0	0	1	1	1	0	0	0	0	0	0	0	2	0	1	0	2	0	1	0	0	1	1	0	1	1	0	0	0	2	0	2	1	0	0	0	2	0	0	0	0	0	0	1	0
158	1	2	1	0	0	1	1	2	1	0	1	0	2	1	0	1	2	1	2	0	2	0	2	0	0	2	0	1	1	1	0	0	1	1	0	2	1	1	0	0	0	0	0	0	0	1	0	2	0
159	1	1	1	0	0	1	1	2	2	0	0	1	1	0	1	0	1	1	1	0	2	0	1	0	0	1	0	1	2	2	1	0	0	1	0	2	1	0	1	0	1	0	0	0	2	1	0	1	0
160	1	0	1	0	0	1	2	2	0	0	1	1	0	0	0	0	2	0	1	1	1	0	2	0	0	1	0	0	2	2	1	1	0	1	0	1	2	1	0	0	1	0	0	0	0	0	0	1	0
161	1	2	1	0	0	0	2	2	1	0	1	0	1	0	1	0	0	0	1	0	1	0	2	0	0	1	0	0	2	1	0	1	1	2	1	2	1	1	0	1	1	0	0	0	1	0	0	1	1
162	1	2	0	0	0	0	1	1	1	0	1	2	2	1	1	0	0	0	2	0	2	0	1	0	0	2	0	0	2	1	1	1	0	2	1	2	1	1	0	0	1	1	1	1	1	1	0	1	0
163	1	1	1	0	1	1	1	1	1	0	1	0	1	0	0	1	0	0	1	0	2	0	2	0	0	1	0	0	2	2	0	1	1	1	0	0	2	0	0	0	1	0	0	0	0	0	0	0	2
164	1	1	1	0	0	1	1	1	2	0	0	0	1	0	1	0	1	1	1	0	2	0	2	0	0	0	0	1	2	2	1	1	1	1	0	1	0	0	1	1	0	0	0	0	1	1	0	1	1
165	1	1	1	0	0	1	2	2	1	0	1	2	2	0	2	0	0	0	2	0	2	1	0	1	1	1	0	1	2	2	1	0	1	1	0	2	2	0	0	0	2	0	0	0	0	0	0	2	0
166	1	2	1	0	0	0	1	2	2	0	0	0	1	0	0	0	1	1	1	1	1	0	2	0	1	1	0	1	2	2	2	1	0	1	0	1	1	1	1	1	0	0	0	0	0	0	0	0	2
167	1	1	2	1	0	1	1	1	2	0	0	0	2	0	2	0	1	0	2	0	2	0	2	0	0	1	0	0	2	2	0	1	1	1	0	2	2	0	0	0	2	0	0	0	0	2	0	0	1
168	1	1	1	0	1	2	2	2	0	0	0	0	1	0	0	0	0	0	1	1	1	0	2	0	0	1	0	0	1	1	1	1	2	0	0	1	1	2	0	0	0	1	1	0	0	1	0	2	0
169	1	0	2	1	0	2	0	0	2	0	0	0	0	0	0	0	2	1	2	1	2	0	1	1	1	1	2	1	2	2	1	1	1	0	0	1	0	0	1	0	0	1	0	0	1	1	0	1	0
170	1	2	1	1	0	1	2	2	0	1	1	1	1	0	1	0	1	1	0	1	0	0	2	0	1	0	0	0	2	2	0	0	0	2	1	2	2	0	1	1	1	0	0	0	1	0	0	1	1
171	0	1	1	0	0	1	1	2	1	0	1	0	1	0	0	0	2	1	0	2	1	0	0	0	0	0	0	0	1	2	0	2	2	1	1	1	1	0	0	0	1	0	0	1	0	1	0	2	0
172	1	0	2	0	0	1	1	1	2	0	0	0	2	0	2	0	0	0	1	0	2	0	1	0	0	0	0	1	1	1	0	0	1	1	0	2	2	0	1	1	1	1	0	0	2	0	0	0	1
173	1	1	1	1	0	1	1	1	1	0	0	0	2	0	1	1	1	1	0	2	1	1	2	0	0	2	1	1	2	2	0	1	1	2	2	2	1	1	1	1	0	0	0	0	0	0	0	1	0
174	1	1	1	0	1	0	0	1	1	0	0	0	0	0	0	0	0	0	2	0	2	0	1	0	0	2	0	0	1	1	1	1	2	1	0	2	1	0	2	2	0	1	1	0	2	2	0	1	0
175	1	0	2	0	0	2	0	0	2	0	0	0	1	0	1	0	0	0	0	1	1	0	2	0	0	0	0	0	1	2	0	0	0	2	0	1	2	0	2	2	0	0	0	0	1	0	1	1	0
176	0	1	1	0	0	2	0	0	2	0	1	0	0	0	0	0	1	0	1	1	1	1	2	0	0	1	0	1	2	2	0	1	1	1	1	1	1	0	0	0	0	0	0	1	0	0	0	0	0
177	0	2	1	0	0	0	2	2	1	0	1	1	1	0	1	0	2	1	2	1	2	0	2	0	1	0	0	1	2	2	0	2	2	0	0	1	1	0	1	1	1	0	0	0	0	0	0	2	0
178	1	0	2	0	0	1	0	0	2	0	0	0	0	0	0	0	1	0	1	1	2	0	2	0	0	1	0	0	2	2	0	0	0	2	0	2	1	0	0	0	1	0	1	0	1	0	1	0	0
179	1	2	0	0	0	1	2	2	0	1	1	0	1	0	0	1	1	0	1	1	1	0	2	0	0	0	0	0	2	2	0	1	2	0	0	2	2	0	0	0	2	0	0	1	2	1	0	2	0
180	1	2	0	0	0	0	1	2	1	0	1	0	0	0	0	0	1	1	1	1	2	0	2	0	0	1	0	0	1	1	1	1	1	0	0	1	1	1	0	0	1	0	0	0	1	1	1	0	0
181	0	1	1	0	1	2	0	1	2	0	0	0	0	0	0	0	1	1	2	0	1	0	2	0	0	0	0	0	2	2	0	1	1	1	0	1	0	1	0	0	0	0	0	0	0	0	0	1	1
182	1	0	2	1	0	2	1	1	0	1	1	0	0	0	0	0	1	1	1	0	2	0	2	0	0	1	0	1	1	1	0	1	1	2	1	1	2	0	0	0	2	0	0	0	0	1	1	1	1
183	1	1	1	0	0	1	1	1	1	1	1	0	0	0	0	0	0	0	2	1	2	0	2	0	0	1	0	2	1	1	0	1	1	1	1	1	1	0	1	1	1	0	0	0	0	1	0	0	1
184	0	1	1	1	0	2	1	1	2	0	0	0	0	0	0	0	1	1	2	0	2	0	2	0	1	0	0	0	2	2	0	2	1	1	0	2	1	0	0	0	1	0	0	0	0	1	0	2	0
185	1	1	1	0	0	0	0	1	2	0	1	0	1	0	0	1	1	0	1	1	1	0	2	0	0	1	0	0	2	2	0	1	1	1	0	2	2	0	1	1	1	1	1	0	1	1	1	0	1
186	1	0	2	1	0	2	1	2	1	0	1	1	1	0	1	0	1	0	1	2	1	2	0	0	0	1	0	1	2	1	1	1	1	1	0	1	1	1	0	1	1	0	0	0	0	1	0	1	0
187	1	1	1	0	0	1	0	0	2	0	0	0	0	0	0	0	1	1	0	1	1	0	2	0	0	1	0	1	1	1	0	2	2	1	1	1	1	0	1	0	1	0	1	0	1	0	0	1	0
188	1	1	1	1	0	1	1	2	0	0	1	0	0	0	0	0	1	1	0	1	2	0	2	0	0	1	0	0	2	2	0	0	0	2	0	2	1	0	1	1	1	0	0	0	1	0	0	2	0
189	1	2	0	1	0	1	1	1	0	1	2	0	2	0	2	0	0	0	1	0	1	0	0	0	0	1	0	1	1	0	0	0	0	1	0	1	1	0	0	0	0	0	0	0	1	0	1	1	0
190	1	1	2	1	0	2	0	0	2	0	0	0	1	0	0	1	1	1	1	0	2	0	1	1	1	1	0	0	2	2	1	0	0	0	0	1	2	0	1	1	1	0	0	1	0	1	0	2	0
191	1	2	1	0	0	0	1	1	2	0	0	0	1	0	0	1	0	0	1	0	1	0	1	0	0	2	0	0	2	2	0	0	1	1	0	2	1	0	1	1	1	0	0	1	0	0	1	1	0
192	1	2	0	0	0	0	2	2	1	0	0	1	1	0	1	0	1	1	0	1	1	0	1	0	0	1	0	0	1	1	0	0	0	1	1	2	0	0	2	1	0	0	0	1	0	0	1	0	1
193	1	1	2	1	0	1	1	0	2	0	0	0	0	0	0	0	2	2	2	0	2	0	2	0	0	0	0	0	2	2	2	0	0	2	0	2	1	0	0	0	2	0	0	0	0	0	1	1	0
194	1	1	1	0	0	1	0	0	2	0	0	0	1	1	0	0	1	1	1	0	2	0	1	0	0	1	1	1	1	1	0	1	0	2	0	2	1	0	0	0	1	0	0	0	0	0	1	2	0
195	1	1	1	0	0	1	2	2	1	1	1	0	1	0	0	1	2	2	0	2	0	0	1	0	0	2	1	0	2	2	0	1	1	0	0	1	2	0	1	1	1	0	0	0	1	0	0	2	0
196	1	1	1	0	0	2	0	1	1	0	0	0	1	0	0	0	1	0	2	1	2	0	2	0	0	1	0	1	2	2	0	1	1	2	2	2	1	0	0	0	1	0	0	0	0	0	0	1	1
197	1	2	0	0	0	0	1	1	1	0	1	1	2	0	2	0	1	1	1	1	1	1	2	0	0	0	0	0	2	2	0	1	1	1	0	1	1	0	0	0	1	0	0	1	1	1	0	2	0
198	0	2	0	0	0	0	1	1	0	0	1	0	0	0	0	0	0	0	0	1	1	0	2	0	0	2	0	0	2	2	0	1	2	1	0	2	1	0	1	1	1	1	1	0	1	2	0	1	0
199	0	2	1	0	0	1	2	2	1	0	1	0	1	0	0	1	1	1	2	0	2	0	2	0	0	1	0	1	1	1	0	0	1	1	0	2	2	0	0	0	2	1	1	0	1	1	0	2	0
200	1	2	1	0	1	1	2	2	1	0	0	0	1	0	1	0	0	0	0	1	1	0	1	0	0	1	0	0	2	2	1	1	1	2	0	2	2	0	2	2	1	0	0	0	1	0	0	2	0
201	1	2	1	0	0	1	2	2	1	0	0	0	1	0	0	1	1	1	1	0	2	0	2	0	0	1	0	0	1	1	0	2	1	1	0	2	0	0	1	1	0	0	0	0	0	0	1	1	0
202	1	1	1	0	0	0	2	2	1	0	1	0	0	0	0	0	0	0	2	0	2	0	2	0	0	2	0	1	1	1	1	1	1	1	1	1	1	0	2	1	0	0	0	1	0	1	1	1	0
203	1	1	1	0	0	1	2	2	1	0	1	1	1	0	1	0	1	1	0	1	1	0	2	0	1	2	0	0	2	1	0	0	0	1	0	1	1	0	1	1	1	0	0	0	0	0	0	1	1
204	1	0	2	0	0	1	0	0	2	0	0	1	1	0	1	0	1	0	1	1	2	0	2	0	0	1	0	0	2	2	0	0	0	1	1	2	1	0	1	1	0	0	0	0	0	0	0	0	2
205	1	1	1	1	0	2	2	2	0	0	1	1	0	0	0	0	1	1	1	1	2	0	2	0	0	1	0	0	2	2	0	2	2	0	0	0	1	0	0	0	1	0	0	0	0	1	0	1	0
206	1	1	2	1	0	1	2	2	2	0	0	0	0	0	0	0	0	0	2	0	1	0	2	0	0	0	0	0	2	2	0	1	1	1	0	1	2	0	0	1	1	0	0	0	0	1	0	2	0
207	0	1	1	1	0	1	1	2	2	1	0	1	1	0	1	0	1	0	2	0	2	0	2	0	1	0	0	0	2	1	0	0	0	2	1	2	2	0	1	1	1	0	0	0	0	0	0	2	0
208	1	1	1	1	0	1	2	2	1	0	0	0	2	0	0	1	1	0	1	0	1	0	2	0	0	1	0	0	2	2	0	0	1	1	0	2	2	0	0	0	1	0	0	0	0	1	0	2	0
209	1	0	1	0	0	1	1	1	1	0	1	0	0	0	0	0	1	1	1	1	1	0	1	1	1	1	0	0	2	2	0	1	1	0	0	1	1	0	0	0	1	1	1	0	1	2	0	2	0
210	1	0	1	0	0	1	2	2	1	0	0	0	0	0	0	0	0	0	0	1	2	0	1	0	0	1	1	1	2	2	0	1	1	1	0	2	1	0	1	1	1	1	1	0	1	1	0	1	0
211	1	2	2	0	0	1	1	1	1	0	1	0	0	0	0	0	1	1	2	0	2	0	1	0	0	1	0	0	1	1	0	1	1	2	1	2	2	0	1	1	1	0	0	0	0	1	0	2	0
212	1	2	1	0	0	0	1	1	1	0	1	0	1	0	0	1	2	1	2	0	2	1	2	0	0	2	0	0	2	2	0	1	1	1	0	1	2	0	0	1	1	0	0	2	0	1	1	0	0
213	1	1	1	0	0	0	1	2	2	0	0	1	2	0	2	0	1	1	0	1	2	0	1	1	1	0	0	0	2	2	1	2	1	0	0	2	1	0	0	0	1	1	1	0	1	0	1	1	0
214	1	2	0	0	0	0	1	1	1	0	1	0	1	0	1	0	1	0	1	1	2	0	2	0	1	0	0	0	2	1	1	1	1	1	0	2	2	0	1	0	1	1	1	0	1	0	0	2	0
215	1	2	1	2	0	2	1	1	0	1	2	0	0	0	0	0	0	0	2	0	2	0	2	0	0	1	0	0	1	1	1	2	2	1	1	1	2	0	1	1	0	0	0	1	2	0	0	2	0
216	0	1	1	1	0	2	1	1	1	0	1	0	0	0	0	0	2	1	2	1	2	0	2	0	0	0	0	1	1	1	1	1	1	2	1	2	1	1	0	0	1	0	0	0	0	0	0	2	0
217	1	1	1	0	0	2	2	2	0	0	1	0	1	0	0	0	0	0	1	1	2	0	2	0	0	1	1	1	2	2	0	2	2	1	1	1	2	1	0	0	0	1	1	0	1	1	0	1	1
218	1	1	2	0	0	1	1	2	1	0	0	0	1	0	1	0	2	2	1	0	1	0	2	0	0	2	0	0	2	2	2	1	0	2	2	2	1	0	1	1	1	1	0	0	2	1	0	1	1
219	1	1	1	0	0	2	2	2	0	0	1	0	1	0	1	0	1	1	1	2	1	0	2	0	0	0	0	0	2	2	0	2	2	0	0	1	0	1	1	1	0	0	0	0	0	0	0	1	0
220	1	1	1	1	0	1	1	1	0	0	1	0	1	0	1	0	2	1	2	0	2	0	2	0	1	1	0	0	1	1	0	1	1	2	0	2	1	0	1	1	0	0	0	0	0	1	0	1	0
221	0	1	1	0	0	2	1	2	2	0	0	1	2	0	1	0	1	1	2	1	2	0	1	1	1	0	0	0	2	2	0	2	1	1	1	1	1	0	1	0	1	0	0	1	0	0	1	1	0
222	1	1	1	1	0	1	0	0	2	0	1	1	1	0	1	0	1	1	1	1	1	0	2	0	0	2	0	0	2	2	0	1	1	0	0	1	1	0	1	1	1	2	2	0	2	1	0	2	0
223	1	0	2	0	1	1	1	0	2	0	0	0	0	0	0	0	1	0	1	1	2	0	2	0	1	2	0	0	2	2	0	1	1	0	0	1	1	0	0	0	0	0	0	0	0	1	0	1	0
224	1	1	2	2	0	2	1	2	2	0	0	1	1	0	1	0	0	0	1	1	1	0	2	0	0	0	0	0	1	1	1	0	0	2	0	2	2	0	0	0	2	1	0	0	1	0	0	2	0
225	0	1	2	0	0	0	1	2	2	0	0	0	0	0	0	0	2	2	0	2	2	0	2	0	1	1	0	1	2	2	1	1	1	0	0	1	1	0	0	0	1	0	0	1	1	1	0	0	0
226	1	2	0	0	0	0	0	0	2	0	0	0	0	0	0	0	2	1	2	0	2	0	0	1	1	1	0	1	2	2	1	0	0	1	1	2	1	0	0	0	1	0	0	0	0	0	0	2	0
227	1	0	2	1	0	2	0	0	2	0	0	1	1	0	1	0	1	1	0	1	1	0	2	0	0	2	0	0	2	2	1	2	2	0	0	1	2	0	1	1	1	0	0	0	0	1	0	2	0
228	1	2	0	0	0	0	1	2	2	0	0	0	2	0	2	0	2	0	2	1	2	0	2	0	0	2	0	0	1	1	0	1	1	0	0	1	1	1	0	0	1	1	1	0	1	1	1	1	0
229	1	1	1	0	1	0	1	1	0	0	1	1	2	0	2	0	1	1	1	0	2	0	2	1	1	1	0	0	2	2	0	2	2	1	0	1	1	0	0	0	0	1	0	0	1	1	0	2	0
230	1	2	0	0	0	0	2	2	1	0	0	0	0	0	0	0	1	1	0	0	1	0	1	0	0	2	0	0	2	2	0	1	0	1	1	1	1	0	1	0	1	0	0	0	0	1	0	1	1
231	1	0	2	0	0	2	1	1	1	1	2	1	1	0	1	0	2	0	2	0	2	0	1	0	0	0	0	2	2	2	1	1	2	0	0	2	1	0	0	0	1	0	0	1	0	1	0	1	0
232	1	1	2	1	0	2	1	2	2	0	0	1	1	0	1	0	1	1	1	1	1	0	2	0	0	1	1	0	1	1	0	1	1	2	0	2	2	0	0	0	2	0	0	0	1	0	0	2	0
233	0	1	2	1	0	1	1	1	2	0	0	0	1	0	1	0	1	0	1	0	1	0	1	1	1	2	0	0	2	2	1	1	1	2	0	2	1	0	1	0	1	1	0	0	1	0	0	2	0
234	1	1	2	1	0	2	0	0	2	0	0	0	1	0	0	0	2	0	1	1	1	0	1	1	1	0	0	1	1	1	0	0	0	2	0	2	1	0	1	1	1	1	1	0	1	0	0	2	0
235	1	0	2	2	0	2	1	1	2	0	0	1	1	1	0	0	1	0	1	2	1	0	1	0	0	2	0	1	1	1	0	0	0	2	1	2	0	1	0	0	0	0	0	0	0	1	0	2	0
236	1	1	1	0	0	1	2	2	0	0	1	1	2	0	1	0	1	1	0	1	2	0	2	0	0	1	0	1	1	1	1	0	0	2	0	2	1	0	0	0	1	0	0	0	2	2	0	1	0
237	1	1	2	0	0	0	1	1	1	0	1	0	1	0	1	0	1	1	2	0	1	0	0	1	1	1	0	0	1	2	0	0	0	2	0	2	2	0	0	0	2	0	0	0	0	1	1	2	0
238	1	0	2	0	0	2	2	2	1	0	1	0	0	0	0	0	1	1	2	0	2	0	2	0	0	2	1	0	2	1	0	1	0	2	2	2	2	0	0	0	2	0	0	0	0	1	1	0	1
239	1	2	1	1	0	1	1	1	1	0	1	0	2	0	1	1	2	0	0	1	2	0	2	0	1	2	0	2	2	2	1	0	1	1	0	2	1	0	2	2	0	0	0	0	0	0	0	2	0
240	1	1	1	0	0	0	2	2	0	0	1	0	0	0	0	0	1	0	2	0	2	0	2	0	0	2	0	2	1	1	0	1	1	1	0	1	2	0	1	1	1	0	0	1	0	0	1	0	1
241	1	1	1	1	0	2	1	2	1	0	0	1	1	0	1	0	2	2	1	0	1	1	1	0	0	0	0	0	2	2	0	1	1	0	0	0	1	0	2	2	0	0	0	0	0	0	0	2	0
242	0	0	2	0	0	2	2	2	0	0	0	1	2	0	1	1	0	0	0	1	2	0	2	0	0	2	0	1	0	0	0	1	1	0	0	1	1	0	0	0	0	0	0	0	0	0	0	2	0
243	0	1	2	0	0	2	1	2	1	0	1	0	0	0	0	0	0	0	0	1	2	0	2	0	0	1	0	1	1	0	1	1	0	1	1	1	1	1	0	0	0	0	1	0	1	0	0	2	0
244	1	1	1	0	0	2	2	2	1	0	0	0	1	0	1	0	1	1	1	0	2	0	2	0	0	0	0	1	2	2	0	1	2	1	0	2	2	0	1	1	1	0	0	0	0	1	0	2	0
245	0	2	1	0	0	1	1	1	1	0	1	0	0	0	0	0	0	0	0	1	1	0	2	0	1	2	0	1	1	0	0	0	0	1	0	1	1	1	1	1	0	1	0	0	1	1	0	2	0
246	1	1	1	0	0	1	1	2	2	0	0	1	1	0	1	0	2	1	1	0	2	0	2	0	0	1	0	0	2	2	0	1	1	2	1	2	2	0	0	0	2	0	0	0	0	0	0	2	0
247	1	1	1	1	0	2	2	2	1	0	0	0	1	0	0	0	2	0	1	0	2	0	2	0	0	2	0	0	1	1	0	1	2	0	0	1	2	0	2	2	0	0	0	0	0	2	1	1	0
248	1	1	1	0	0	2	0	0	2	0	0	0	0	0	0	0	2	2	1	0	1	0	2	0	1	2	1	0	2	1	0	1	1	1	0	1	1	0	2	2	0	0	0	0	0	0	0	0	1
249	0	1	1	1	0	1	1	1	1	0	0	1	1	0	1	0	1	1	0	0	1	2	0	0	0	1	0	0	2	2	1	2	1	0	0	1	1	1	0	0	1	0	0	0	1	1	1	1	0
250	1	1	1	1	0	2	0	0	2	0	0	0	0	0	0	0	1	0	2	0	2	0	2	0	0	0	0	1	2	2	1	0	0	1	0	2	2	0	0	0	2	1	1	0	1	0	1	0	0
251	1	0	2	0	0	1	1	2	2	0	0	1	1	0	1	0	0	0	0	1	0	0	1	0	0	2	0	0	2	2	0	1	1	2	1	2	1	0	1	0	1	0	0	0	0	1	1	0	0
252	0	1	1	0	0	1	1	0	2	0	0	0	1	0	1	0	0	0	0	1	0	0	2	0	0	0	0	1	2	2	1	0	0	0	0	1	1	1	1	1	1	0	0	0	0	1	0	2	0
253	1	1	1	0	0	0	1	1	2	0	0	0	0	0	0	0	1	0	0	1	1	0	2	0	0	0	0	1	2	1	1	1	1	0	0	2	1	0	1	1	1	0	0	0	0	2	1	1	0
254	1	2	0	0	0	0	1	1	2	0	0	0	0	0	0	0	1	1	1	2	1	1	2	0	0	2	1	1	2	2	0	1	1	2	0	2	1	0	1	1	1	0	0	0	0	2	0	2	0
255	1	2	1	0	0	1	1	1	2	0	0	1	1	0	1	0	2	1	1	0	1	0	0	0	0	0	0	1	1	1	0	1	1	2	1	2	1	0	0	0	1	0	0	1	1	0	0	0	1
256	1	2	0	0	0	0	1	2	2	0	0	1	1	0	1	0	2	2	2	0	1	0	1	1	2	2	0	0	2	2	0	2	2	0	0	1	2	1	0	0	1	1	1	0	1	2	0	1	0
257	1	1	1	0	0	2	1	1	2	0	0	1	1	0	1	0	1	0	2	1	2	0	1	0	0	2	0	2	2	2	0	1	1	2	0	2	1	0	0	0	2	1	0	0	1	2	0	1	1
258	1	0	2	1	1	1	0	0	2	0	0	0	0	0	0	0	2	2	1	1	1	1	1	0	0	1	0	0	2	2	0	1	1	1	0	2	1	0	1	1	1	0	0	0	1	1	1	1	0
259	0	2	0	0	0	1	1	1	1	0	0	0	0	0	1	0	1	1	0	2	1	0	2	0	0	1	0	2	1	2	1	2	1	1	0	1	1	1	1	0	0	0	0	0	0	1	0	2	0
260	1	1	2	1	0	2	1	2	2	0	0	1	2	0	2	0	0	0	1	1	2	0	2	0	1	0	0	0	2	2	0	1	1	0	0	1	1	0	0	0	1	0	0	0	0	1	1	1	0
261	1	0	2	0	0	1	1	1	2	0	0	1	2	0	1	0	2	0	2	0	2	0	2	0	1	2	0	0	2	2	0	1	1	1	0	2	2	0	0	0	2	0	0	2	0	1	0	2	0
262	1	1	2	1	0	2	1	1	2	0	0	0	0	0	0	0	0	0	1	0	2	0	2	0	0	0	0	0	2	2	0	0	0	2	2	2	2	0	0	0	1	0	0	1	0	0	0	1	1
263	1	2	1	1	0	1	2	2	0	0	2	0	0	0	0	0	0	0	2	1	2	0	2	0	1	0	0	0	2	1	0	2	2	0	0	2	2	0	0	0	2	0	0	0	1	0	0	0	0
264	1	1	1	0	0	0	0	0	2	0	0	0	0	0	0	0	0	0	2	1	2	0	2	0	0	1	1	0	1	1	0	0	1	1	0	2	0	0	2	2	0	0	0	2	0	2	1	0	1
265	0	1	1	1	0	1	1	2	2	0	0	1	0	0	0	0	1	0	1	1	1	0	2	0	1	1	0	0	2	2	0	1	0	2	2	2	1	0	2	2	0	0	0	0	0	0	0	2	0
266	1	0	2	1	1	1	0	0	2	0	1	0	1	0	1	0	2	0	2	1	2	0	2	0	0	1	0	0	2	2	0	2	1	2	1	2	2	0	0	0	1	0	0	0	1	0	0	1	1
267	1	1	1	0	1	2	2	2	0	0	2	2	2	0	2	0	1	1	0	2	1	0	2	0	0	0	0	1	2	2	1	0	0	2	1	2	1	1	1	1	0	0	0	1	0	1	0	2	0
268	1	1	1	0	0	0	1	2	2	0	0	0	0	0	0	0	1	0	2	0	2	0	1	0	0	1	0	1	1	1	0	2	1	0	0	1	1	0	0	0	1	0	0	1	1	0	1	0	1
269	1	2	0	0	0	0	0	1	2	0	0	1	2	0	1	0	2	2	1	1	1	0	2	0	0	1	0	1	0	0	0	0	0	1	1	2	0	0	2	1	0	0	0	1	0	0	0	2	0
270	1	1	2	1	0	2	2	2	1	0	0	0	1	0	0	0	1	0	1	1	1	0	2	0	1	1	0	0	1	1	0	1	0	2	2	2	1	0	1	0	1	0	0	0	1	0	0	0	1
271	1	1	2	0	0	2	2	2	1	0	0	1	1	0	1	0	0	0	2	0	2	0	2	0	0	0	0	0	2	2	1	2	2	1	0	1	1	0	1	1	1	0	0	0	1	1	0	1	1
272	1	1	2	1	0	1	0	1	2	0	0	0	0	0	0	1	1	1	1	1	0	0	2	0	0	2	0	1	2	2	2	1	1	0	0	1	0	0	2	2	0	0	0	0	0	2	0	2	0
273	1	0	2	0	0	2	1	1	2	0	0	1	1	0	1	0	1	1	0	2	1	1	2	0	0	2	1	1	2	2	0	1	1	2	1	2	1	0	1	0	2	0	0	0	0	1	0	2	0
274	1	1	1	1	0	1	1	1	1	0	0	0	0	0	0	0	1	1	1	1	1	0	0	1	1	1	0	0	2	2	1	1	1	0	0	2	1	0	0	0	2	0	0	0	1	1	0	1	0
275	1	2	0	0	0	0	2	2	2	0	0	1	2	0	2	0	2	1	1	0	2	0	2	0	0	1	0	0	2	2	1	2	1	2	2	2	1	0	2	1	0	0	0	0	0	1	0	1	1
276	1	2	0	1	0	1	2	2	0	0	0	0	1	0	2	0	2	1	2	0	2	0	2	0	0	0	0	0	1	1	0	1	0	1	1	1	2	0	2	2	0	0	0	0	0	0	0	0	1
277	1	1	1	1	0	1	0	0	2	0	0	0	0	0	0	0	0	1	0	1	2	0	2	0	0	2	0	1	1	1	0	1	1	0	0	1	1	0	0	0	0	0	0	0	0	2	0	1	0
278	1	2	0	0	0	0	1	2	2	0	0	1	2	1	0	0	1	0	0	1	1	0	1	0	0	1	0	0	2	1	0	0	0	2	0	2	2	0	1	1	1	0	1	0	1	0	0	1	1
279	1	1	1	0	0	1	0	1	1	0	1	0	1	0	1	0	1	0	0	1	1	0	1	0	0	1	0	0	1	1	0	0	1	1	0	2	1	0	1	0	1	0	0	0	0	1	1	0	1
280	1	1	1	0	0	1	2	2	1	0	1	0	1	0	0	1	2	1	2	1	2	0	0	0	0	0	0	0	2	2	0	1	1	2	1	2	0	0	1	1	0	0	0	0	0	0	0	1	1
281	1	1	2	0	0	2	2	2	1	0	1	0	1	0	0	1	0	0	1	0	1	0	2	0	1	2	0	1	1	1	0	0	0	1	1	2	1	0	1	1	1	1	0	0	0	1	0	2	0
282	1	1	1	1	0	1	2	2	1	1	0	1	1	0	1	0	1	1	0	0	0	0	1	0	0	0	0	2	2	2	0	1	1	1	0	2	1	0	2	2	0	0	0	1	0	1	0	2	0
283	1	1	1	0	0	1	0	0	2	0	0	1	1	1	0	0	2	0	2	0	2	0	2	0	0	1	0	1	1	1	1	1	1	1	0	2	1	2	0	0	0	0	0	0	0	0	0	1	1
284	1	0	2	0	0	2	1	1	1	1	2	0	1	0	0	0	1	0	1	1	2	0	2	0	2	1	0	2	1	1	0	2	1	1	0	2	1	1	1	1	1	1	1	0	1	0	1	1	0
285	1	2	1	0	0	0	1	2	1	0	1	1	1	0	1	0	0	0	0	0	1	0	2	0	0	1	0	2	1	2	1	1	1	1	0	2	1	1	0	0	1	1	1	0	1	1	0	2	0
286	1	1	2	1	0	1	2	2	1	0	1	0	2	0	2	0	0	0	2	0	2	2	0	0	0	1	0	1	2	2	1	1	1	2	1	2	2	1	0	0	1	0	0	1	0	1	0	2	0
287	1	1	2	1	0	2	1	2	1	0	1	0	2	0	1	0	0	0	1	1	2	0	1	1	1	0	0	0	2	2	0	1	1	1	0	2	1	0	1	0	1	1	0	0	1	1	0	1	0
288	1	2	0	0	0	0	2	2	1	0	0	0	0	0	0	0	1	0	2	1	2	0	2	0	0	1	0	0	2	2	0	1	1	2	1	2	1	0	0	0	2	0	0	0	0	1	0	1	1
289	1	2	0	0	0	0	0	1	2	0	0	1	1	0	1	0	0	0	0	1	1	0	2	0	0	1	0	1	2	2	1	1	1	2	1	2	1	0	1	1	1	0	0	0	0	0	0	2	0
290	1	1	1	0	0	1	1	1	1	1	0	0	1	0	0	0	1	1	0	1	1	0	2	0	0	0	0	0	2	2	1	1	1	0	0	1	1	0	0	0	2	1	1	0	1	2	0	1	0
291	1	0	2	0	0	2	0	0	2	0	0	1	2	0	2	0	1	0	2	1	2	0	0	0	0	0	1	1	2	2	0	0	0	2	0	2	0	0	1	0	0	0	0	1	2	1	0	1	1
292	1	2	1	2	0	2	1	2	2	0	0	1	1	0	1	0	1	0	1	0	2	0	2	0	1	1	1	0	2	2	0	2	2	1	0	1	2	0	0	0	2	0	0	0	0	2	0	1	0
293	1	1	1	0	0	2	2	2	1	0	0	0	0	0	0	0	1	1	0	2	1	0	0	1	1	1	1	0	2	2	0	1	1	1	0	2	2	0	1	1	1	0	0	1	0	1	0	2	0
294	1	2	0	1	1	1	1	1	0	1	2	0	1	0	0	1	2	0	1	1	2	0	2	0	0	1	0	1	1	1	0	1	1	2	2	2	2	0	1	1	1	0	0	0	1	0	1	0	1
295	0	1	1	0	0	1	2	2	1	0	0	1	2	0	2	0	1	1	2	1	2	0	2	0	0	0	0	0	2	2	0	1	1	0	0	1	1	0	0	0	0	0	0	0	0	1	0	1	1
296	1	2	1	1	0	1	0	1	2	0	0	0	0	0	0	0	1	0	1	1	2	0	2	0	0	1	0	1	2	2	2	1	1	2	1	2	2	0	0	1	1	0	0	0	0	1	1	0	0
297	1	2	1	0	0	1	2	2	0	0	2	0	0	0	0	0	0	0	1	0	2	0	2	0	0	1	0	0	2	2	1	0	1	2	0	2	1	0	1	1	1	1	1	0	0	0	1	1	0
298	1	1	1	0	0	1	1	1	1	0	1	0	0	0	0	0	0	0	1	1	1	0	2	0	0	1	0	0	1	2	0	1	1	1	0	1	1	0	0	0	2	1	1	0	0	1	1	0	0
299	1	2	0	1	0	1	2	2	1	0	1	0	0	0	0	0	1	1	0	2	1	0	2	0	0	0	0	1	1	1	0	0	0	1	0	2	1	0	1	1	1	0	0	1	0	1	0	2	0
300	1	2	0	1	0	1	1	1	2	0	0	0	1	0	1	0	0	0	1	0	1	0	2	0	0	1	0	1	2	2	0	1	1	1	0	1	1	0	1	1	1	1	0	0	2	1	0	2	0
301	1	2	1	0	0	1	1	1	1	0	1	0	1	0	1	0	1	1	1	1	1	0	1	1	1	0	0	1	1	1	0	0	0	2	0	2	1	0	0	0	2	0	0	0	0	0	0	0	0
302	1	0	2	0	0	1	1	1	1	0	1	0	0	0	0	0	2	2	1	1	2	0	0	0	0	0	1	1	2	2	0	0	0	0	0	1	1	0	0	0	2	0	0	0	0	2	1	1	0
303	1	2	0	0	0	0	0	0	2	0	0	1	2	0	1	0	2	0	2	1	2	0	2	0	0	1	1	2	2	2	1	0	0	2	0	2	1	1	0	0	1	0	0	0	1	0	0	1	1
304	1	2	1	2	0	2	0	1	2	0	0	0	0	0	0	0	0	0	2	0	2	0	1	0	0	2	0	0	2	2	0	1	0	1	0	1	1	1	1	0	0	0	0	1	1	2	0	2	0
305	1	0	2	1	0	2	0	0	2	0	0	0	0	0	0	0	1	1	0	2	1	0	1	0	1	2	0	0	2	2	0	0	1	2	0	2	0	0	1	0	0	1	0	0	2	1	0	0	2
306	1	1	1	0	0	1	0	0	2	0	0	0	0	0	0	0	0	0	2	1	2	0	1	0	0	2	0	1	1	1	1	0	0	2	0	2	1	0	0	0	0	1	1	0	0	1	0	1	0
307	1	1	1	0	0	0	0	1	2	0	0	0	1	0	0	1	1	1	2	0	2	0	1	1	1	2	0	1	0	0	0	1	0	1	0	1	1	0	1	1	1	0	0	0	0	1	0	1	0
308	1	1	1	0	0	2	0	0	2	0	0	1	1	0	1	0	1	0	2	0	2	0	2	0	0	2	0	0	2	2	1	2	2	1	1	1	1	0	0	0	2	0	0	0	0	2	1	0	0
309	1	1	1	0	0	1	2	2	1	1	1	0	0	0	0	0	0	0	1	1	1	0	2	0	0	0	0	0	1	1	0	1	0	1	0	1	0	1	0	0	1	0	0	0	0	1	1	0	0
310	1	1	1	1	0	2	2	2	1	0	0	0	1	0	0	1	1	1	1	1	2	0	2	0	0	0	0	2	2	2	1	1	0	2	2	2	2	0	0	0	2	1	0	0	1	1	0	1	1
311	1	0	2	0	0	1	1	1	1	1	0	2	1	0	1	0	2	1	1	0	2	0	1	0	1	0	0	0	2	2	0	1	1	1	0	2	0	0	1	0	0	0	0	0	0	1	1	1	0
312	1	0	2	0	0	1	1	1	2	0	0	0	1	0	0	0	2	1	2	0	2	0	2	0	0	0	0	0	2	2	1	0	0	1	1	2	2	0	0	0	2	0	0	1	2	0	0	0	2
313	1	0	2	0	1	1	0	0	2	0	0	0	0	0	0	0	1	0	2	0	2	0	1	0	0	1	0	1	2	2	1	1	0	2	2	2	1	1	0	0	0	0	0	0	0	0	0	2	0
314	1	0	2	0	0	1	0	0	2	0	0	0	0	0	0	0	2	1	2	1	2	0	2	0	0	1	0	0	2	2	0	1	1	1	1	2	2	0	0	0	1	1	1	0	1	1	0	1	1
315	1	2	2	0	0	1	1	1	1	0	0	0	1	0	1	0	2	1	1	0	2	0	2	0	0	0	0	0	2	2	0	1	1	1	0	1	1	0	1	0	1	1	1	0	1	0	0	1	0
316	1	2	0	0	0	0	2	2	1	0	1	0	1	1	0	0	1	1	1	1	1	0	1	0	0	2	0	0	2	2	0	0	0	2	0	2	1	0	1	1	1	1	1	0	1	1	0	0	1
317	1	0	2	0	0	1	2	2	1	0	1	0	0	0	0	0	0	1	2	0	2	0	1	0	0	1	0	0	2	2	1	1	2	1	0	2	1	0	2	2	0	1	1	0	1	2	0	0	1
318	1	0	2	0	0	1	2	2	1	0	1	0	2	0	1	1	0	0	1	0	2	1	1	0	0	1	0	1	0	0	0	1	1	1	1	1	1	0	0	0	2	0	0	0	0	1	0	1	0
319	1	0	2	0	0	1	1	2	1	0	1	1	0	0	0	0	2	1	1	0	2	0	2	0	0	1	0	2	1	2	1	1	1	1	0	1	2	0	0	0	2	1	1	0	1	1	0	1	0
320	0	2	0	0	0	0	1	1	1	1	1	0	0	0	0	0	0	0	2	0	2	0	2	0	0	1	1	1	2	2	0	1	1	1	0	2	1	0	1	1	1	0	0	0	1	0	0	2	0
321	1	0	2	1	0	2	1	1	1	0	1	0	1	0	1	0	1	0	1	2	1	1	1	0	0	1	0	0	2	2	1	2	2	0	0	1	1	0	2	2	0	0	0	0	0	1	0	1	1
322	1	1	2	1	0	1	0	0	2	0	0	0	0	0	0	0	2	2	1	1	2	1	2	0	0	2	0	0	2	2	1	1	2	1	0	1	2	0	1	1	0	0	0	0	2	1	0	1	1
323	1	2	1	2	0	2	1	1	1	1	0	0	0	0	0	0	2	0	2	0	2	0	2	0	0	1	0	0	1	1	1	1	1	1	0	2	2	0	0	0	2	0	1	0	1	0	0	2	0
324	1	1	1	0	0	1	1	2	2	0	0	1	1	0	1	0	2	0	1	1	1	0	2	0	0	1	0	0	2	2	0	1	2	1	0	2	1	1	0	0	0	0	0	0	0	1	0	1	0
325	0	1	1	1	0	2	1	1	1	0	1	0	1	0	0	0	2	2	1	1	2	0	2	0	1	1	0	0	2	2	0	1	1	0	0	1	2	0	1	1	0	0	0	0	0	1	0	1	0
326	1	2	1	0	0	1	1	1	1	0	0	0	1	0	1	0	0	0	2	1	2	0	1	0	1	2	0	0	2	2	0	1	1	1	1	1	2	1	0	0	1	0	0	0	0	0	0	2	0
327	1	1	1	0	0	2	1	0	2	0	0	1	1	0	1	0	1	2	1	1	2	0	2	0	0	0	0	2	2	2	2	1	2	0	0	2	0	0	1	1	1	0	0	0	1	0	0	1	1
328	0	1	1	0	0	1	2	2	0	0	0	0	0	0	0	0	0	0	0	1	2	0	2	0	0	1	1	1	2	2	0	1	1	1	0	2	1	0	2	2	0	1	1	0	1	1	0	1	1
329	1	2	0	0	0	0	1	1	2	1	0	0	0	0	0	0	0	0	1	1	2	0	2	0	0	2	0	0	1	1	0	1	0	2	2	2	2	0	1	1	1	0	0	0	0	1	0	1	1
330	1	2	1	1	0	1	1	1	1	0	1	1	1	0	1	0	0	0	2	0	2	2	0	0	0	1	0	0	2	2	1	2	2	1	0	1	1	0	1	1	1	0	0	0	0	1	0	2	0
331	1	1	1	0	0	1	1	1	1	1	2	0	0	0	0	0	0	0	2	1	2	0	2	0	0	1	0	0	1	1	0	1	0	1	1	1	1	0	1	0	1	0	0	1	1	2	0	2	0
332	0	1	1	0	0	2	1	2	2	0	0	0	0	0	0	0	2	1	2	0	2	0	1	0	1	2	0	0	2	1	0	1	1	1	0	1	1	0	0	0	1	0	0	0	0	1	0	0	1
333	1	2	1	1	0	1	1	1	1	1	0	0	0	0	0	0	1	1	2	0	2	0	2	0	1	0	0	0	2	2	1	1	1	0	0	2	1	0	1	1	0	1	1	0	1	2	1	1	0
334	1	2	1	2	0	2	0	1	2	0	0	1	2	0	1	1	2	2	1	1	2	0	2	0	0	1	1	0	1	1	0	2	2	1	0	1	1	0	1	1	1	0	0	1	1	1	0	2	0
335	1	2	1	1	0	1	2	2	1	0	0	1	1	0	1	0	1	0	1	0	1	0	2	0	0	1	0	1	2	2	0	2	1	0	0	1	1	2	0	0	0	1	1	0	1	0	0	1	0
336	1	1	1	1	0	1	0	0	1	0	0	1	1	0	1	0	2	1	1	1	2	0	2	0	0	1	0	1	2	2	1	2	1	2	1	2	1	0	1	1	1	0	0	2	0	1	0	1	0
337	1	2	0	0	0	0	2	2	1	0	1	0	0	0	0	0	2	0	1	0	2	0	2	0	0	1	0	0	2	2	1	1	1	2	1	2	2	0	0	0	2	1	1	0	1	1	0	2	0
338	1	2	1	0	0	0	1	1	1	1	1	0	0	0	0	0	2	0	2	1	2	0	1	0	0	1	0	0	2	2	0	1	1	1	0	2	1	0	1	1	0	1	1	0	1	2	0	2	0
339	1	2	1	1	0	1	1	1	2	0	0	0	1	0	0	1	1	1	1	1	1	0	2	0	1	1	0	1	2	1	0	1	1	1	0	1	1	0	1	0	2	0	0	0	0	1	0	1	0
340	1	1	1	1	0	2	0	1	2	0	0	0	1	0	0	1	0	0	0	1	0	0	2	0	0	1	0	0	2	2	0	1	1	1	0	1	1	0	1	1	1	0	0	0	1	1	0	0	1
341	1	1	1	0	0	1	0	1	2	0	0	0	0	0	0	1	0	0	2	0	2	0	2	0	1	0	0	1	2	2	1	0	1	2	0	2	2	1	0	0	1	0	0	0	0	0	0	1	0
342	1	1	2	2	0	2	0	1	1	0	0	0	1	0	1	0	1	1	2	1	2	0	1	0	0	0	0	2	1	2	1	1	1	1	0	0	2	0	0	0	1	0	0	0	1	1	0	0	2
343	1	2	1	0	0	0	1	2	2	0	0	0	1	0	0	1	2	2	1	1	1	0	2	0	0	0	0	1	2	1	0	2	1	0	0	1	1	1	0	0	1	1	1	1	1	2	0	2	0
344	1	1	1	0	1	1	2	2	1	0	1	1	1	0	1	0	0	1	1	0	1	0	2	0	0	0	0	1	2	2	0	0	0	2	1	2	2	0	2	2	0	0	0	2	0	1	0	2	0
345	1	1	2	0	0	0	2	2	1	0	1	1	1	0	1	0	0	0	1	0	0	0	2	0	0	1	0	0	2	2	1	2	1	1	0	1	1	0	0	0	0	0	0	0	0	1	0	2	0
346	1	1	1	0	0	0	0	0	2	0	0	0	0	0	0	0	2	2	2	0	2	1	0	1	1	1	0	0	2	2	0	1	1	1	0	0	2	0	2	2	0	0	0	0	0	2	0	1	0
347	1	0	2	0	0	2	0	0	2	0	0	1	1	0	1	0	1	1	0	1	1	2	0	0	0	1	0	1	2	2	1	1	1	2	2	2	2	0	0	0	2	0	0	0	0	0	0	1	0
348	1	1	1	1	0	1	0	1	2	0	1	0	1	0	0	0	1	1	1	1	1	0	2	0	2	1	0	1	2	2	0	1	1	1	0	2	1	0	0	0	2	0	0	0	0	0	0	0	0
349	1	2	1	0	0	2	2	2	1	0	1	0	0	0	0	0	1	1	1	1	1	0	2	0	0	1	0	2	0	0	0	1	2	1	0	1	2	0	0	0	2	1	1	0	1	0	0	2	0
350	1	0	1	0	0	1	2	2	1	0	1	0	0	0	0	0	2	2	2	1	2	0	2	0	0	1	0	1	2	1	1	2	1	1	0	1	2	1	0	0	1	0	0	1	0	0	0	2	0
351	1	1	1	0	0	0	0	0	2	0	0	0	0	0	0	0	0	0	1	1	2	0	2	0	0	1	0	1	1	1	1	2	1	1	0	1	2	0	1	1	0	0	0	1	0	0	0	1	0
352	1	0	1	0	0	1	1	1	1	0	1	0	0	0	0	0	2	1	2	1	1	0	1	1	0	1	0	0	2	2	0	2	1	0	0	2	0	0	1	1	1	0	1	0	1	0	0	2	0
353	1	0	2	0	0	2	0	0	2	0	0	1	2	0	1	0	0	0	0	1	1	0	2	0	0	0	0	1	2	2	1	1	2	2	1	2	1	0	0	0	0	0	0	0	0	1	0	1	1
354	0	2	1	0	0	1	1	1	1	0	1	0	0	0	0	0	2	2	1	1	2	0	2	0	0	2	0	0	2	2	0	1	1	1	0	2	1	0	0	0	1	0	0	0	0	2	0	1	1
355	0	1	2	0	0	1	2	2	0	0	0	1	1	0	1	0	1	0	2	0	2	0	1	0	0	0	0	1	1	1	0	1	2	1	0	2	2	0	2	2	0	0	0	0	0	1	0	2	0
356	0	0	2	0	1	1	2	2	2	0	0	1	1	0	1	0	1	0	1	1	1	0	2	0	0	0	0	0	2	1	0	2	1	1	1	2	1	0	0	0	2	1	1	0	0	0	0	2	0
357	1	1	2	1	0	2	2	2	0	0	2	0	0	0	0	0	2	1	2	1	2	0	1	1	1	1	0	0	2	2	0	1	1	1	0	1	2	0	1	0	1	0	0	0	1	1	1	1	0
358	1	1	1	1	0	1	2	2	0	0	0	0	0	0	0	0	2	1	1	1	1	0	2	0	0	0	0	0	2	2	0	1	1	2	0	2	1	0	1	1	1	0	0	0	1	0	0	0	2
359	1	2	0	1	0	1	0	0	2	0	0	1	1	0	1	0	0	0	0	1	1	0	2	0	0	0	0	0	2	1	0	0	0	1	0	1	1	0	1	0	1	0	0	1	0	1	0	0	1
360	1	2	1	1	0	1	2	2	1	0	1	0	0	0	0	0	2	0	1	1	1	0	2	0	0	0	0	0	2	2	0	1	1	2	0	2	1	1	0	0	0	0	0	0	1	0	0	2	0
361	1	1	2	1	0	2	2	2	1	0	1	2	2	0	2	0	0	1	2	0	2	0	1	0	1	0	0	1	2	2	0	0	0	2	0	1	0	1	0	0	0	0	0	0	0	0	0	1	1
362	1	1	2	1	0	2	1	1	1	0	1	0	1	0	1	0	1	1	1	1	1	0	2	0	0	1	0	0	1	1	0	1	1	1	0	1	1	0	0	0	1	0	0	0	0	1	0	0	1
363	1	1	1	0	0	1	1	2	2	0	0	0	2	0	1	1	2	2	1	1	2	0	2	0	0	2	0	0	2	2	0	2	1	1	1	2	2	0	0	0	2	0	0	1	2	1	1	2	0
364	1	1	1	0	0	1	2	2	1	0	0	1	2	0	2	0	2	0	1	0	2	0	2	0	0	1	0	0	2	1	1	1	1	2	0	2	1	0	1	0	1	0	0	0	0	0	1	0	0
365	1	1	1	0	1	2	2	2	1	0	0	0	1	0	0	1	2	2	2	1	2	0	2	0	0	1	1	1	2	2	1	1	1	1	0	2	0	2	0	0	0	1	1	1	0	1	0	2	0
366	1	1	2	1	0	2	2	2	1	0	0	1	2	0	1	1	1	1	1	1	2	0	2	0	0	0	1	0	1	1	0	2	1	2	0	2	1	0	0	0	1	0	0	1	0	1	0	0	1
367	0	1	2	0	0	2	0	1	2	0	1	0	0	0	0	0	0	0	2	0	2	0	2	0	0	0	0	1	2	2	2	2	2	0	0	1	2	0	0	0	2	1	1	0	1	0	0	1	0
368	1	2	0	0	0	0	1	1	1	0	0	0	1	0	1	0	1	1	1	1	2	0	2	0	0	1	0	0	2	2	0	0	0	0	0	1	1	0	0	0	1	1	1	0	1	0	0	1	1
369	1	2	2	0	0	1	1	1	1	0	0	0	1	0	0	0	1	1	1	1	2	0	2	0	0	0	0	0	2	2	1	1	1	1	1	1	1	0	2	2	0	0	0	0	0	1	0	1	0
370	0	0	2	0	0	1	1	1	2	0	0	0	0	0	0	0	1	0	2	0	2	0	2	0	0	1	0	0	2	2	1	1	1	1	0	1	1	0	0	0	2	1	1	0	1	2	0	2	0
371	1	0	2	1	0	2	2	2	0	0	1	0	0	0	0	0	2	0	1	1	1	0	2	0	1	0	0	2	0	0	0	1	1	0	0	1	1	0	1	1	1	0	0	0	0	0	0	1	1
372	1	0	2	1	0	2	0	1	2	0	0	0	0	0	0	0	1	1	1	1	2	0	2	0	1	1	1	0	2	2	0	1	1	1	1	2	2	0	2	2	0	0	0	0	0	0	0	2	0
373	1	0	2	0	0	2	2	2	1	0	1	0	0	0	0	0	1	0	1	0	1	0	2	0	0	0	0	1	2	2	1	1	1	1	0	1	2	0	1	1	1	1	1	1	0	1	1	2	0
374	1	1	1	0	0	2	1	1	1	0	1	1	2	0	1	0	2	1	1	0	1	0	2	0	0	0	0	1	2	2	0	2	1	2	0	2	2	0	0	0	1	0	0	0	0	0	0	2	0
375	0	0	2	0	0	1	2	2	0	0	1	0	0	0	1	0	2	2	1	1	2	1	2	0	0	1	0	0	2	2	1	0	0	2	2	2	2	1	0	0	1	0	0	0	0	1	1	0	0
376	1	1	1	0	0	1	2	2	0	0	0	0	1	0	0	1	2	1	2	0	2	0	2	0	1	2	1	1	2	2	1	2	2	0	0	0	1	0	0	0	0	1	1	0	1	1	1	0	0
377	1	2	1	0	0	1	1	1	1	0	0	1	1	0	1	0	0	0	0	1	1	0	2	0	0	2	0	1	1	2	0	2	2	0	0	0	2	0	0	0	1	1	1	0	1	1	0	2	0
378	1	0	2	0	0	2	1	2	1	0	1	0	0	0	0	0	2	1	1	0	2	0	2	0	0	1	0	0	2	1	0	2	1	0	0	1	1	0	1	1	1	1	1	0	1	1	0	1	0
379	1	1	1	0	0	1	1	1	1	0	1	0	0	0	0	0	1	1	1	1	2	0	2	0	2	1	0	1	2	1	1	1	1	0	0	1	2	0	1	1	1	1	1	0	2	0	0	1	0
380	0	2	0	0	0	1	0	1	2	0	0	0	1	0	0	0	1	0	1	1	1	0	2	0	0	1	0	2	2	2	1	0	2	0	0	2	1	1	0	0	1	0	0	0	0	1	0	2	0
381	1	1	1	0	0	0	1	1	1	1	2	0	0	0	0	0	2	1	1	1	1	0	2	0	0	0	0	2	1	1	1	1	1	1	1	2	1	1	0	0	1	0	0	0	0	1	0	2	0
382	0	0	2	0	0	2	1	1	1	0	1	0	2	0	1	0	0	1	2	0	2	0	2	0	0	1	0	0	2	1	1	0	0	2	1	2	1	0	1	1	1	1	1	1	0	1	0	2	0
383	1	1	2	1	0	1	2	2	1	0	0	1	1	0	1	0	1	1	1	1	2	0	1	0	0	1	0	1	1	1	0	2	2	0	0	1	1	0	1	1	1	1	0	0	0	1	0	0	2
384	1	1	1	0	0	0	1	2	2	0	0	0	1	0	0	1	1	0	1	0	2	0	1	1	1	1	0	0	2	2	0	1	1	1	0	2	1	0	1	1	1	0	0	0	0	0	0	0	0
385	0	1	1	0	0	1	0	1	2	0	0	1	2	0	1	0	0	0	2	1	2	0	2	0	0	0	0	0	1	1	0	1	1	1	1	1	0	1	1	1	0	0	0	0	1	1	0	1	0
386	1	1	2	1	0	2	1	1	2	0	0	0	1	0	1	0	1	0	1	0	1	0	2	0	0	1	0	0	2	2	0	1	1	0	0	1	0	0	2	1	0	2	2	0	2	1	1	1	0
387	0	1	1	1	0	1	2	2	1	0	0	0	0	0	0	0	2	1	1	0	2	0	2	0	1	0	0	0	2	2	0	1	1	0	0	1	1	0	1	1	0	0	0	0	2	2	0	2	0
388	1	2	0	0	0	0	1	1	2	0	0	0	1	0	0	1	2	0	0	1	2	0	0	0	0	0	0	0	2	2	1	1	1	2	1	2	1	0	0	0	2	0	0	0	0	1	0	1	0
389	1	2	0	0	0	0	1	2	2	0	0	0	1	0	0	0	0	1	1	0	1	0	2	0	1	0	0	0	2	2	0	2	2	0	0	1	2	0	1	1	1	0	0	0	0	0	0	1	0
390	1	0	2	0	0	2	2	2	0	0	1	0	2	0	2	0	0	0	0	1	2	0	2	0	1	1	0	1	2	2	2	1	1	1	0	1	1	1	0	0	0	0	0	0	1	0	0	2	0
391	1	1	2	1	0	2	2	2	1	1	1	1	1	0	1	0	1	0	1	1	1	0	2	0	0	0	0	1	1	1	0	2	1	0	0	2	1	0	1	1	1	1	0	0	0	1	0	1	0
392	1	1	1	0	0	1	1	2	1	0	1	0	0	0	0	0	0	0	1	2	1	1	2	0	0	1	0	0	2	2	0	1	1	1	0	2	2	0	0	0	2	0	0	0	0	0	0	2	0
393	1	2	0	1	0	1	1	2	2	0	0	0	2	0	2	0	1	1	1	1	1	1	2	0	0	2	0	0	2	2	0	1	1	1	0	2	2	0	0	0	1	1	0	0	2	1	0	1	0
394	1	1	1	0	0	1	1	2	2	0	0	2	2	0	2	0	0	0	2	0	2	0	2	0	1	0	0	0	2	2	0	1	1	0	0	1	1	1	0	0	0	0	0	0	0	1	0	2	0
395	1	2	0	0	0	0	1	1	1	0	0	0	0	0	0	0	2	1	1	0	2	0	2	0	0	1	0	0	2	2	1	1	1	2	1	2	1	0	2	2	0	0	0	0	0	0	0	0	1
396	1	1	1	0	0	1	1	1	2	0	0	1	1	0	1	0	1	1	1	1	2	0	1	0	0	2	0	1	1	1	0	0	0	2	0	2	2	0	0	0	1	0	0	0	0	1	0	2	0
397	1	1	1	0	0	2	1	1	2	0	0	0	0	0	0	0	2	0	2	0	2	0	2	0	0	0	0	0	2	2	1	0	0	1	1	2	1	0	0	0	1	1	1	0	1	0	0	2	0
398	1	1	2	0	0	1	1	1	2	0	0	0	1	0	0	1	2	2	2	1	2	0	2	0	1	1	0	0	1	1	0	1	1	1	0	1	2	1	0	0	1	1	0	0	1	1	0	2	0
399	1	1	1	0	0	1	1	2	1	0	0	0	1	0	0	1	2	1	1	0	1	1	2	0	0	0	1	1	2	2	0	2	2	2	0	2	1	0	2	1	0	0	0	0	0	1	0	0	1
400	1	1	1	0	0	2	0	1	2	0	0	1	2	0	2	0	1	1	1	1	2	0	1	0	0	0	0	0	2	2	0	0	0	1	0	1	2	0	0	0	2	0	0	0	0	1	0	2	0
401	1	1	1	0	0	2	1	1	2	0	0	1	1	0	0	0	1	0	2	1	2	0	2	0	1	1	0	0	2	1	0	0	0	1	0	1	1	0	0	0	1	0	0	0	1	0	0	1	0
402	1	1	1	0	0	1	1	1	1	0	0	0	0	0	0	0	2	1	2	0	2	0	1	1	1	1	0	0	2	2	1	1	1	1	0	1	0	1	1	1	0	1	1	0	1	1	0	2	0
403	1	0	2	0	0	2	2	2	1	0	0	0	0	0	0	0	2	0	2	0	2	0	2	0	0	1	0	0	2	1	1	1	1	2	0	2	2	0	1	1	1	0	0	0	0	1	0	2	0
404	0	0	2	0	0	1	1	1	1	1	2	1	2	0	2	0	0	0	1	1	1	0	2	0	0	0	0	0	1	2	0	1	0	2	2	2	1	1	0	0	2	2	2	0	2	1	0	0	0
405	1	2	1	0	0	1	0	0	2	0	0	0	1	0	0	1	2	2	1	1	1	0	2	0	0	1	0	0	2	1	0	1	0	2	2	2	1	1	0	0	0	0	0	0	0	1	0	0	0
406	1	2	0	0	0	0	0	0	2	0	0	0	1	0	1	0	2	2	2	0	2	0	2	0	0	0	0	0	2	2	0	1	1	2	1	2	1	1	0	0	1	1	1	1	1	1	0	2	0
407	1	0	2	0	0	2	1	2	1	0	1	0	0	0	0	0	1	2	1	1	2	0	2	0	0	1	0	1	2	2	1	0	1	1	0	2	2	0	1	0	1	0	0	1	0	1	0	1	0
408	1	1	1	1	0	1	2	2	1	0	1	1	2	0	2	0	1	1	2	1	2	1	1	0	0	0	0	0	2	2	0	2	2	0	0	0	1	2	0	0	0	0	0	1	0	1	0	1	0
409	1	1	1	1	0	2	2	2	0	0	1	1	1	0	1	0	0	0	2	0	1	0	2	0	1	0	1	1	2	2	0	1	1	1	0	2	2	1	0	0	1	1	0	0	2	1	1	1	0
410	1	1	1	0	0	1	1	2	2	0	0	0	0	0	0	0	1	0	1	1	1	0	1	0	0	2	0	0	2	2	1	2	1	1	1	2	1	1	1	0	0	0	0	0	0	0	0	1	0
411	1	1	2	0	0	2	1	1	0	1	1	1	0	0	0	0	1	1	2	0	2	0	1	0	0	1	0	0	2	1	0	1	0	1	1	1	1	0	1	0	1	0	0	0	0	1	0	1	0
412	1	2	1	0	0	1	2	2	2	0	0	0	1	0	1	0	1	0	0	1	1	0	2	0	0	1	0	1	2	2	0	1	1	1	0	2	1	0	0	0	1	0	0	0	1	0	0	2	0
413	1	1	2	0	0	2	2	2	0	0	2	1	2	0	1	1	1	2	1	1	2	0	2	0	0	0	0	0	2	2	0	1	2	1	0	2	1	1	0	0	1	0	0	0	1	1	0	1	0
414	1	1	1	0	0	0	0	2	2	0	1	0	1	0	1	0	1	1	1	1	1	0	2	1	1	1	0	1	2	1	1	0	0	2	0	2	2	0	1	1	1	0	1	0	1	0	0	2	0
415	1	1	2	2	0	2	1	1	1	1	1	0	1	0	0	1	2	1	2	0	2	0	1	0	1	2	0	1	2	2	0	2	2	2	1	2	1	0	1	1	1	0	0	0	0	0	0	2	0
416	0	2	0	0	0	0	1	1	1	0	1	0	1	0	0	1	0	0	2	0	2	0	2	0	0	0	0	1	1	2	0	1	2	1	0	1	1	0	0	0	2	1	1	0	1	0	0	1	1
417	1	2	2	1	0	1	1	0	2	0	0	0	2	0	0	1	0	0	2	1	2	0	2	0	0	1	0	0	2	2	1	1	1	1	1	2	2	0	0	0	2	0	0	0	0	1	0	0	0
418	1	1	2	0	0	0	1	1	1	0	1	1	1	0	1	0	1	0	0	1	1	0	2	0	0	1	1	0	1	1	0	2	1	2	1	2	1	0	1	1	1	0	0	0	1	0	0	1	1
419	1	0	2	0	0	1	1	2	2	0	0	0	0	0	0	0	1	0	1	0	1	0	1	0	0	1	0	1	2	2	2	0	1	1	0	2	1	0	0	0	0	1	1	0	1	1	0	1	0
420	1	2	0	0	0	0	1	2	2	0	0	1	1	0	2	0	2	2	2	0	2	0	2	0	0	0	0	0	1	1	0	0	0	2	0	2	2	0	0	0	2	0	0	1	1	0	0	2	0
421	1	1	1	0	0	2	0	1	2	0	0	1	1	0	0	0	2	2	1	1	2	0	1	0	0	1	0	0	2	2	1	1	1	2	0	2	2	0	1	1	1	1	1	0	1	0	0	2	0
422	1	0	1	0	0	1	2	2	1	0	0	2	2	1	1	0	1	0	1	0	2	0	2	0	1	2	1	1	2	2	0	1	0	1	0	1	2	0	0	0	2	0	0	0	0	1	0	2	0
423	1	2	0	0	0	0	1	2	2	0	0	1	1	0	1	0	2	2	1	1	2	0	1	1	1	0	0	0	2	1	0	1	1	0	0	1	2	0	0	0	1	1	1	0	1	0	0	2	0
424	1	1	1	0	1	2	2	2	0	0	1	1	0	0	0	0	2	1	1	0	1	0	2	0	0	0	0	0	2	2	0	1	1	0	0	1	1	0	2	2	0	0	0	0	0	0	0	2	0
425	1	2	0	0	0	0	2	2	1	0	1	0	0	0	0	0	1	1	1	2	1	0	2	0	0	1	0	0	2	2	0	1	1	1	0	1	2	0	0	1	1	0	0	0	0	0	0	0	0
426	0	1	1	0	0	1	2	2	1	0	0	1	1	0	2	0	1	0	1	1	1	0	2	0	0	1	0	1	1	1	0	1	1	1	0	0	1	0	2	2	0	1	1	0	1	0	0	1	0
427	1	1	1	1	0	2	1	2	2	0	0	0	1	0	1	0	1	0	2	0	2	0	1	1	1	2	0	1	2	2	0	1	1	0	0	1	1	0	0	0	2	0	0	0	1	0	0	2	0
428	1	1	1	0	0	1	2	2	1	0	1	1	1	0	0	0	2	0	2	0	2	0	2	0	0	2	0	0	2	2	0	1	0	1	0	1	1	0	0	0	2	0	1	0	1	0	0	2	0
429	1	1	0	1	0	1	0	0	2	0	0	1	1	0	1	0	1	1	1	1	2	0	2	0	0	1	0	0	2	2	0	2	2	1	1	1	2	0	2	2	1	0	0	1	0	1	0	1	0
430	0	1	1	1	0	1	0	1	2	0	0	2	2	0	2	0	1	1	2	0	1	0	2	0	1	1	0	0	2	2	0	2	2	0	0	1	2	0	0	0	2	1	1	0	1	1	0	2	0
431	1	1	1	0	0	1	1	1	1	0	1	0	0	0	0	0	1	1	1	0	1	0	2	0	0	1	0	0	1	1	0	2	2	1	0	1	1	1	1	1	0	0	0	0	1	0	0	1	0
432	1	0	2	0	0	2	0	1	2	0	0	0	0	0	0	0	0	1	2	0	2	0	2	0	0	1	1	0	2	2	0	2	1	2	0	1	1	0	1	1	1	0	0	0	0	0	0	1	1
433	1	2	1	0	0	1	0	0	2	0	0	1	2	0	1	0	1	1	0	1	1	0	2	0	0	2	0	0	2	2	1	1	1	1	0	1	1	0	0	0	1	1	1	0	1	1	0	2	0
434	1	2	0	1	1	1	1	1	2	0	0	1	2	0	1	0	2	1	1	1	1	0	2	0	0	0	0	0	2	2	0	0	0	2	1	2	2	0	1	1	0	0	0	0	0	1	0	0	0
435	1	1	1	1	0	1	2	2	2	0	0	0	1	0	1	0	1	1	1	1	1	0	2	0	0	1	0	1	2	2	1	1	1	1	1	1	0	1	0	0	1	0	0	1	0	1	1	1	0
436	1	1	1	0	0	1	1	2	2	0	0	1	2	0	1	0	2	1	1	0	2	0	2	0	0	2	1	0	2	2	0	1	1	1	0	2	1	1	0	0	1	0	0	0	0	1	0	2	0
437	1	0	2	0	0	2	2	2	1	0	1	0	1	0	0	0	2	1	2	0	2	0	2	0	0	1	1	0	2	2	0	2	2	0	0	1	1	0	1	1	1	0	0	1	0	1	0	1	1
438	1	0	2	0	0	1	1	1	2	0	0	0	0	0	0	0	1	1	1	1	1	0	2	0	0	1	0	1	2	2	2	2	1	1	1	2	1	1	1	1	1	1	1	0	1	1	0	1	0
439	1	1	1	0	1	1	0	1	1	0	1	0	0	0	0	0	1	1	0	1	1	0	1	0	1	0	0	0	2	2	0	1	0	1	0	1	1	0	1	1	1	0	0	0	0	0	0	1	1
440	1	1	1	0	0	1	1	2	2	0	0	0	0	0	0	0	2	1	1	1	1	0	2	0	0	0	1	0	2	2	0	1	1	2	0	2	1	1	0	0	1	1	1	1	0	1	0	2	0
441	1	1	1	0	0	1	2	2	2	0	0	1	1	1	0	0	2	2	1	1	2	1	2	0	0	2	0	0	2	1	1	1	1	2	1	2	2	0	1	0	1	1	1	0	1	0	0	2	0
442	1	1	1	0	0	1	2	2	1	0	1	0	0	0	0	0	0	0	2	1	2	0	2	0	1	2	0	0	2	2	0	1	1	0	0	0	1	0	0	0	2	0	1	0	1	1	0	2	0
443	0	0	2	1	0	2	2	2	1	0	1	0	2	0	1	0	1	0	1	0	2	0	2	0	1	1	0	0	2	2	0	1	2	0	0	2	0	0	1	1	0	1	1	0	1	0	0	1	0
444	1	1	1	1	1	2	0	0	2	0	0	1	2	0	2	0	2	0	0	1	2	0	2	0	0	0	0	0	2	2	0	1	0	2	1	2	2	0	0	0	1	0	0	0	0	0	0	2	0
445	1	2	0	0	0	0	1	1	1	1	0	0	0	0	0	0	0	0	1	0	1	1	2	0	0	0	0	1	1	1	0	1	1	1	1	2	1	0	0	0	0	0	0	0	0	1	0	2	0
446	1	1	1	1	0	1	1	1	1	0	0	0	0	0	0	0	0	0	2	0	2	0	2	0	0	1	0	0	2	2	0	1	1	2	1	2	1	1	0	0	2	1	1	0	1	0	0	2	0
447	1	2	0	1	0	1	2	2	1	0	1	1	1	0	2	0	1	0	1	1	2	0	2	0	0	0	0	1	2	2	1	2	2	0	0	1	2	0	1	1	1	0	0	0	0	0	0	2	0
448	1	2	1	1	0	2	2	2	1	0	0	0	2	0	1	1	2	0	2	0	2	0	2	0	0	1	0	0	2	1	1	0	0	2	1	1	1	1	0	0	1	0	0	0	0	1	1	1	0
449	1	1	2	2	0	2	2	2	1	0	1	1	2	0	2	0	1	1	1	1	0	0	2	0	0	1	0	0	2	2	0	1	0	2	2	2	1	0	0	0	0	0	0	0	0	1	0	1	0
450	1	1	1	1	0	1	2	2	1	0	0	0	2	0	0	1	1	0	1	1	2	0	2	0	0	1	0	0	2	2	1	1	1	1	0	1	1	0	0	0	2	0	0	0	1	0	0	2	0
451	0	2	0	0	0	0	0	1	2	0	0	0	0	0	0	0	1	0	1	1	1	0	2	0	0	2	0	1	1	1	1	1	0	1	0	1	2	1	0	0	0	1	1	0	1	2	0	1	0
452	1	2	0	0	0	0	0	0	2	0	0	1	2	0	1	0	2	1	2	0	2	0	2	0	1	0	0	0	2	2	0	2	1	2	2	2	2	0	0	0	2	0	0	2	0	2	1	2	0
453	1	0	2	0	0	2	2	2	1	0	1	2	2	0	2	0	0	0	2	1	2	0	2	0	0	2	0	2	1	1	0	0	0	2	1	2	1	0	2	2	0	0	0	0	1	0	0	0	0
454	0	1	1	0	0	0	1	1	1	1	0	0	0	0	0	0	0	0	2	1	2	0	2	0	1	1	0	0	2	2	0	1	1	0	0	0	1	1	0	0	1	0	0	0	0	1	1	0	0
455	1	2	0	0	0	0	2	2	1	0	1	1	1	0	1	0	2	1	1	0	1	0	2	0	0	1	0	0	2	2	0	0	1	1	0	2	2	0	0	0	1	1	0	0	0	0	0	1	1
456	1	1	0	0	0	0	0	0	2	0	0	0	1	0	1	0	2	2	1	1	1	0	1	1	1	1	0	1	1	1	0	1	0	1	0	1	1	0	1	1	0	1	0	0	1	0	1	0	0
457	1	2	0	0	0	0	0	1	2	0	0	1	1	0	2	0	1	1	1	1	1	0	2	0	0	1	0	0	2	2	1	2	1	2	0	2	0	0	2	2	0	2	2	0	1	1	0	1	0
458	1	0	2	0	0	1	0	1	1	0	1	0	1	0	0	1	2	1	1	0	1	0	2	0	0	0	0	0	2	2	0	1	1	1	0	2	0	0	1	1	1	0	0	0	1	0	0	1	1
459	1	2	0	1	0	1	1	2	2	0	0	0	0	0	0	0	1	1	2	0	2	0	1	0	0	1	0	2	1	1	0	0	0	2	1	2	2	0	2	2	0	0	0	1	0	0	0	2	0
460	1	2	0	0	0	0	2	2	0	0	0	0	0	0	0	0	2	1	1	0	1	0	2	0	1	1	0	0	2	2	0	1	1	1	1	2	2	0	2	2	0	1	1	0	1	1	0	1	1
461	1	1	1	0	1	1	1	2	1	0	1	0	1	0	0	0	2	1	1	0	2	0	2	0	0	1	0	0	1	1	0	2	2	1	0	1	2	0	1	0	1	1	1	0	1	1	0	1	1
462	1	1	1	0	0	1	0	0	2	0	0	0	0	0	0	0	1	1	2	0	2	0	2	0	0	1	2	1	2	2	1	1	1	2	2	2	2	0	0	0	2	1	0	0	1	0	0	1	0
463	1	2	1	0	0	0	0	1	2	0	0	1	1	0	1	0	0	0	1	0	2	0	1	0	0	1	0	0	1	1	0	2	1	1	1	2	2	0	1	1	1	0	0	0	0	0	0	1	0
464	1	0	2	1	0	2	2	2	2	0	0	0	0	0	0	0	0	0	0	1	0	0	2	0	1	2	0	0	2	2	0	1	1	1	0	1	1	1	0	0	0	0	0	1	0	1	1	1	1
465	1	2	1	2	0	2	2	2	0	0	0	0	1	0	1	0	0	0	1	1	2	0	2	0	1	2	0	0	2	1	1	1	1	2	1	2	1	0	1	1	1	0	0	0	0	1	0	2	0
466	1	1	2	0	0	2	1	2	1	0	0	1	1	0	1	0	1	1	2	0	2	0	0	0	0	0	0	0	2	2	0	0	0	1	1	2	1	1	0	0	1	0	0	0	0	2	0	2	0
467	1	0	2	1	0	2	1	1	2	0	0	0	1	0	1	0	1	1	0	1	1	0	2	0	0	1	0	0	2	2	0	0	0	2	0	2	1	0	2	2	0	0	0	0	1	0	0	0	1
468	1	1	1	0	0	1	1	2	1	0	0	1	0	0	0	0	1	0	1	0	1	0	0	0	0	1	1	0	2	2	0	0	0	2	1	2	1	0	2	2	0	1	1	0	1	1	0	2	0
469	1	2	0	0	0	1	1	1	2	0	0	1	1	0	1	0	2	0	2	0	2	0	2	0	0	1	0	1	1	1	0	1	1	0	0	1	2	0	2	2	1	0	0	0	0	1	0	2	0
470	1	0	2	0	0	2	2	2	0	1	1	0	0	0	0	0	0	0	2	0	2	0	2	0	1	0	0	2	1	2	1	1	1	2	1	2	1	0	0	0	1	1	1	0	0	0	0	2	0
471	1	2	1	1	0	1	2	2	0	0	1	0	1	0	0	1	2	2	1	1	1	0	2	0	0	1	0	1	0	0	0	0	0	2	1	2	1	0	2	2	0	0	0	0	0	1	0	2	0
472	1	1	2	1	0	2	1	2	1	0	0	1	2	0	1	0	0	0	2	0	2	1	2	0	0	1	0	0	2	1	0	1	0	1	1	1	1	1	1	0	0	0	0	0	0	0	0	0	2
473	1	2	0	0	0	0	1	1	1	0	0	0	0	0	0	0	2	2	2	1	2	0	2	0	0	0	0	1	1	0	0	1	1	1	0	1	0	0	2	2	0	0	0	0	0	1	0	1	0
474	1	1	1	0	1	1	1	1	1	0	1	0	0	0	0	0	0	0	1	1	2	0	2	0	0	1	0	1	2	2	0	1	0	1	1	1	2	0	0	0	1	0	0	0	0	2	0	2	0
475	1	2	1	0	0	1	0	0	2	0	0	0	0	0	0	0	1	1	2	0	2	0	0	1	1	0	0	1	2	2	1	1	1	0	0	1	2	1	0	0	1	0	0	0	0	1	0	1	0
476	1	0	2	0	0	2	1	1	1	0	1	1	2	0	1	0	2	2	1	1	1	0	1	0	1	2	0	0	2	2	0	1	1	0	0	1	1	0	0	0	2	1	1	0	1	1	0	0	0
477	1	1	1	0	0	1	1	1	1	0	0	0	2	0	1	0	2	2	2	1	2	0	1	0	0	1	0	0	2	2	1	0	0	2	0	2	1	1	1	1	1	0	1	0	1	0	0	2	0
478	1	1	1	1	0	2	1	1	2	0	0	0	0	0	0	0	2	2	1	1	1	0	1	0	0	0	0	0	2	2	0	1	1	0	0	1	2	0	1	1	1	0	0	0	1	1	0	1	0
479	1	2	0	0	0	0	2	2	1	0	0	0	1	0	0	0	2	1	2	0	2	0	2	0	0	0	0	0	2	2	0	1	2	0	0	2	1	0	1	1	1	0	0	0	0	0	0	2	0
480	1	1	0	1	0	1	1	2	2	0	0	1	1	0	1	0	2	1	1	0	2	0	2	0	0	0	0	0	2	2	0	0	0	1	1	2	1	1	1	1	1	0	0	0	1	0	0	0	1
481	1	2	0	1	0	1	0	1	2	0	0	0	0	0	0	0	1	1	1	1	1	0	1	1	1	1	0	1	2	2	0	2	1	1	0	1	2	0	0	0	2	0	0	1	0	0	0	2	0
482	1	1	1	0	0	2	0	2	2	0	1	0	0	0	0	0	1	1	1	0	2	0	2	0	0	0	0	1	1	0	1	0	0	1	0	2	2	0	0	0	2	0	0	0	0	1	0	1	1
483	1	2	1	1	0	1	2	2	1	0	0	0	0	0	0	0	1	0	1	1	1	0	2	0	0	0	0	0	2	2	0	1	1	0	0	1	1	0	1	1	1	0	0	0	0	1	0	1	0
484	1	1	1	1	0	1	0	2	2	0	1	0	0	0	0	0	2	1	2	0	2	0	0	1	1	1	0	1	1	0	0	1	1	1	0	2	1	0	0	0	2	1	1	0	1	0	0	1	1
485	1	2	0	0	0	1	1	2	1	0	1	0	1	1	0	0	0	0	2	0	1	0	2	0	0	0	0	0	1	1	0	1	1	2	0	2	2	0	1	1	1	0	0	0	1	1	0	2	0
486	1	2	0	0	0	0	1	1	2	0	0	0	2	0	1	0	2	2	2	0	2	0	2	0	0	1	0	1	1	1	0	1	2	1	0	2	0	1	0	0	1	1	1	1	1	1	0	2	0
487	1	1	1	1	0	1	1	2	2	0	0	1	2	0	2	0	1	1	2	0	1	0	1	0	0	0	0	0	1	1	0	1	1	2	1	2	2	0	0	0	1	0	0	0	0	2	0	2	0
488	1	1	2	1	0	2	1	2	2	0	0	0	1	1	0	0	2	2	2	0	2	0	2	0	1	1	0	1	2	2	1	1	1	1	0	2	1	1	0	0	1	1	1	0	0	1	0	2	0
489	0	2	0	0	0	0	0	2	2	0	1	1	1	0	1	0	2	1	1	1	1	0	2	0	0	0	0	1	2	1	1	0	0	2	0	2	2	0	0	0	2	0	0	0	1	0	1	0	0
490	1	1	0	0	0	1	1	1	1	0	0	0	0	0	0	0	1	0	1	0	1	0	2	0	0	1	0	1	1	1	1	1	1	1	0	0	0	1	0	0	0	0	0	0	0	0	0	1	0
491	1	1	1	0	0	1	2	2	1	0	0	0	0	0	0	0	1	1	1	0	2	0	2	0	0	0	1	0	2	2	0	1	1	0	0	0	2	0	1	1	1	0	0	1	1	0	0	1	0
492	0	2	1	1	0	2	1	2	1	0	1	0	0	0	0	0	1	1	2	0	2	0	1	1	1	1	0	0	2	1	0	1	1	1	0	2	1	0	2	2	0	0	0	0	1	0	1	0	0
493	0	0	1	0	0	1	1	1	2	0	0	0	1	0	0	0	1	1	1	0	1	0	2	0	1	2	0	1	1	1	1	0	0	2	1	2	2	0	1	0	1	0	0	0	0	1	0	2	0
494	0	2	0	0	0	0	1	1	2	0	0	0	2	0	1	1	1	1	0	1	1	0	2	0	0	1	0	0	2	2	0	1	1	0	0	1	2	0	2	2	1	0	0	0	1	0	0	0	0
495	1	0	2	0	0	2	0	0	1	0	0	1	1	0	1	0	1	1	0	1	1	1	1	0	0	1	0	0	2	2	0	0	0	0	0	1	1	0	0	0	2	1	0	0	1	1	0	2	0
496	1	2	0	0	0	0	1	1	1	0	1	0	1	0	0	1	2	1	2	0	2	0	2	0	1	0	1	0	2	1	0	0	1	1	0	2	2	0	0	0	1	1	1	0	0	1	0	0	1
497	1	2	0	0	0	0	0	0	2	0	1	1	1	0	1	0	2	0	1	0	1	0	2	0	0	2	1	2	2	2	1	0	0	2	0	2	1	0	0	0	1	0	0	0	0	1	0	2	0
498	1	1	1	0	0	2	1	1	2	0	0	0	1	0	0	0	1	1	1	0	2	1	0	1	1	1	0	1	0	0	0	2	2	0	0	0	1	0	0	0	1	0	0	0	1	0	0	1	1
499	0	0	2	0	0	2	1	1	1	0	0	0	1	0	0	1	1	1	2	0	1	0	2	0	0	1	0	1	2	2	2	2	2	2	1	2	2	0	0	0	2	0	0	0	1	0	0	2	0
500	1	0	2	1	0	2	0	0	2	0	0	0	0	0	0	0	0	0	0	1	1	0	2	0	1	2	0	1	2	2	0	0	1	1	0	2	2	0	1	1	0	1	0	0	1	0	0	1	0
501	1	1	1	1	0	1	1	0	2	0	0	1	1	0	1	0	0	1	1	0	1	0	2	0	0	0	0	0	1	1	0	0	0	2	0	2	1	0	0	0	1	1	1	0	2	1	0	1	0
502	1	2	0	0	0	0	0	0	1	0	1	1	0	0	0	0	1	0	1	0	1	0	0	1	1	1	0	0	2	2	2	2	2	0	0	1	1	0	1	1	0	0	0	0	1	0	0	2	0
503	1	2	0	1	1	1	1	2	2	0	0	1	1	0	1	0	2	2	1	1	2	0	2	0	0	1	1	1	2	2	0	2	1	1	0	1	1	0	1	1	0	0	0	1	0	1	0	2	0
504	0	2	0	1	0	1	0	1	2	0	0	1	1	0	1	0	2	1	1	1	2	0	0	1	1	0	0	1	2	2	2	0	0	2	0	2	2	0	1	1	1	1	1	0	1	0	1	1	1
505	1	2	0	0	0	1	1	2	1	0	1	0	0	0	0	0	1	0	2	1	2	0	2	0	0	1	0	1	2	1	0	2	2	2	0	2	1	0	0	0	1	1	0	0	1	1	1	0	0
506	1	0	2	0	0	1	1	1	2	0	0	0	0	0	0	0	0	0	0	1	1	0	2	0	0	1	0	0	2	2	0	1	1	0	0	1	0	1	1	1	0	0	1	0	1	1	1	1	0
507	1	1	1	1	0	1	0	0	2	0	0	1	1	0	1	0	1	1	1	1	2	0	2	0	0	0	2	1	2	2	1	2	2	0	0	1	1	1	0	0	0	0	0	0	0	0	0	2	0
508	1	1	2	1	0	1	0	0	2	0	0	0	0	0	0	0	0	0	0	1	1	0	2	0	0	1	0	0	2	2	0	1	1	0	0	0	2	0	1	1	1	0	0	1	1	0	1	1	0
509	1	1	1	1	0	1	1	0	2	0	0	1	1	0	2	0	2	0	1	0	2	0	2	0	0	0	0	0	1	1	1	2	1	0	0	1	1	0	0	0	1	0	0	1	0	1	1	1	1
510	0	1	2	1	0	2	2	2	1	1	0	0	0	0	0	0	1	1	1	1	1	0	2	0	0	1	0	0	2	2	0	0	0	2	1	1	2	0	1	1	0	0	0	0	0	0	0	2	0
511	1	1	1	0	0	1	0	1	2	0	0	1	2	0	2	0	0	0	1	1	2	0	1	1	1	2	0	1	2	2	0	2	1	2	0	2	1	1	0	0	0	0	0	0	0	1	0	1	0
512	1	1	1	0	1	1	2	2	1	0	1	0	0	0	0	0	2	0	2	1	2	0	2	0	0	0	0	0	2	2	0	2	2	2	1	2	1	2	0	0	0	0	0	0	0	1	0	2	0
513	1	1	1	0	0	1	1	2	1	0	1	0	0	0	0	0	2	2	0	2	2	0	2	0	1	0	1	0	1	1	0	1	0	2	0	2	2	1	0	0	1	0	0	0	1	1	0	2	0
514	1	1	2	0	0	2	0	1	1	0	0	0	0	0	0	0	0	0	1	0	2	0	1	1	1	1	0	0	2	1	1	0	0	2	0	2	1	1	0	0	1	0	0	0	0	0	0	2	0
515	0	1	1	0	0	0	1	2	0	0	1	0	0	0	0	0	0	0	2	1	2	0	2	0	0	0	1	0	2	2	0	1	2	1	0	2	1	0	0	0	1	0	0	0	0	1	1	0	0
516	1	1	2	0	0	1	0	1	1	0	1	1	2	0	1	0	2	2	1	1	1	0	1	0	1	1	0	0	2	2	0	0	0	1	0	1	2	0	0	0	2	1	1	0	1	0	0	1	1
517	1	1	2	1	0	1	2	2	1	0	0	1	1	0	1	0	1	0	1	1	2	0	2	0	0	2	0	0	2	1	0	1	1	1	0	2	1	0	0	0	2	0	0	0	0	1	0	2	0
518	1	1	1	0	0	0	2	2	1	0	0	1	0	0	0	0	1	1	2	0	1	0	2	0	0	2	0	0	2	1	0	1	0	2	1	2	2	0	0	0	2	0	0	0	0	0	0	2	0
519	1	1	1	0	0	1	0	1	1	0	1	0	1	0	1	0	2	2	1	1	1	0	1	0	1	1	0	0	2	2	0	0	0	2	0	2	1	0	1	1	1	1	0	0	1	2	0	1	0
520	1	2	1	0	0	0	0	0	2	0	0	0	1	0	0	0	0	0	1	1	1	0	2	0	0	1	0	1	2	2	0	1	2	1	0	2	2	0	0	0	2	0	0	0	0	0	1	0	0
521	1	1	1	0	0	1	0	0	2	0	0	0	1	0	0	1	1	0	2	0	2	0	2	0	0	0	1	0	2	2	1	1	1	2	0	2	1	1	0	0	0	0	0	1	1	1	0	0	1
522	1	1	2	1	0	1	1	1	0	0	0	2	2	0	2	0	1	1	1	1	1	1	0	1	0	0	1	0	2	2	0	1	0	1	0	1	1	0	0	0	1	0	0	0	1	0	0	2	0
523	1	1	1	0	0	1	1	1	1	0	0	1	2	0	2	0	1	1	1	1	1	1	2	0	0	2	0	1	1	1	1	0	1	2	0	2	2	0	0	0	2	1	0	0	0	1	0	1	0
524	1	1	1	1	0	2	2	2	1	0	0	0	1	0	1	0	0	0	1	1	1	1	1	0	1	0	0	0	2	2	0	0	1	1	0	2	0	0	1	1	0	1	1	0	1	0	0	1	1
525	1	2	1	0	0	1	1	1	2	0	0	0	0	0	0	0	0	0	0	0	0	0	1	1	1	0	0	0	1	1	0	2	2	1	1	1	2	1	0	0	1	0	0	0	1	1	0	2	0
526	1	1	1	1	0	1	2	2	1	0	1	0	2	0	0	1	1	1	1	1	1	0	1	0	0	0	0	0	2	1	1	1	1	0	0	1	1	0	1	1	1	0	0	0	0	0	0	0	1
527	1	2	0	0	0	1	1	1	2	0	0	1	1	0	1	0	1	0	2	0	2	0	1	1	1	2	0	0	2	2	0	2	2	2	0	2	1	0	2	2	0	0	0	0	1	0	0	2	0
528	0	1	1	1	0	1	1	1	2	0	0	1	1	0	1	0	1	0	1	0	1	0	2	0	0	2	0	1	2	2	1	1	1	0	0	1	1	0	0	0	1	1	1	0	1	0	1	1	0
529	1	0	2	0	0	1	0	1	2	0	0	0	0	0	0	0	1	1	1	0	2	0	1	0	0	2	1	0	1	1	0	2	1	1	0	1	2	0	0	0	2	0	0	1	0	1	0	1	0
530	0	0	2	0	0	2	1	2	1	0	0	1	1	0	1	0	2	2	1	1	2	0	2	0	0	0	0	2	1	1	1	2	2	0	0	1	1	0	0	0	0	0	0	0	0	1	0	1	0
531	1	1	1	1	0	1	0	0	2	0	0	1	2	0	2	0	0	0	0	0	1	0	2	0	1	1	0	1	1	1	0	1	2	1	0	2	2	0	0	0	2	1	0	0	0	0	0	1	0
532	1	0	2	1	0	2	1	1	2	0	0	0	0	0	0	0	2	1	2	0	2	0	2	0	0	2	0	0	2	2	0	0	0	1	0	2	1	0	0	0	2	0	0	0	1	0	0	2	0
533	1	1	1	1	0	2	1	1	1	0	1	0	0	0	0	0	0	0	2	1	2	0	2	0	1	0	0	1	2	2	0	1	1	1	0	2	1	0	2	2	0	0	0	0	0	1	0	1	0
534	1	1	1	0	0	1	1	1	1	0	0	0	1	0	0	1	2	1	1	0	2	0	2	0	0	1	0	0	2	1	0	2	2	0	0	0	0	0	1	1	1	0	0	2	0	2	0	2	0
535	1	1	1	1	0	1	1	1	2	0	0	1	1	1	0	0	1	0	1	1	1	0	2	0	0	0	1	0	2	2	0	1	1	1	1	1	2	0	1	0	1	0	0	0	0	1	0	1	0
536	1	2	1	0	0	0	1	1	2	0	0	0	1	0	0	0	1	0	2	0	2	0	2	0	2	1	1	1	2	2	0	1	1	2	0	2	1	0	0	0	0	0	0	0	1	0	0	1	0
537	1	0	2	0	0	1	1	2	2	1	0	1	2	0	1	1	2	1	0	1	1	0	2	0	0	0	0	2	2	2	0	2	2	0	0	0	1	0	2	1	0	0	0	0	1	0	0	1	0
538	1	0	2	2	0	2	0	0	2	0	0	1	1	0	1	0	1	0	1	0	1	0	2	0	0	1	0	1	2	2	2	1	1	1	0	2	2	0	0	0	1	1	1	0	1	0	0	2	0
539	1	0	2	0	0	2	1	1	2	0	0	1	1	0	1	0	2	2	1	1	1	1	2	0	0	2	0	0	2	2	0	1	1	2	0	2	1	1	1	1	1	0	0	0	1	0	0	2	0
540	1	0	2	0	0	2	2	2	2	0	0	0	1	0	1	0	1	0	1	0	1	0	2	0	0	0	0	0	2	2	1	1	1	1	0	1	2	0	0	0	2	0	0	0	0	0	0	0	1
541	1	0	2	0	1	1	1	2	2	0	0	0	0	0	0	0	0	0	1	2	1	0	2	0	0	1	0	0	2	2	0	2	2	2	0	2	0	0	1	1	0	0	0	1	0	1	0	0	0
542	1	1	1	1	0	2	0	0	2	0	0	0	1	0	1	0	2	1	2	0	2	0	2	0	0	0	1	0	1	1	0	2	2	1	1	2	2	0	0	0	2	0	0	0	1	1	1	0	1
543	1	1	1	1	0	2	1	1	1	0	1	1	2	0	1	0	1	0	2	0	2	0	2	0	0	1	1	0	1	1	0	1	1	2	0	2	1	0	0	0	2	1	1	0	1	0	0	1	0
544	1	1	0	1	0	1	2	2	1	0	1	0	1	0	0	0	1	0	1	1	1	0	2	0	0	2	0	1	2	1	1	1	1	2	0	2	1	1	0	0	1	0	0	0	1	0	0	2	0
545	1	2	1	0	0	1	2	2	1	0	1	0	1	1	0	0	2	0	1	0	2	0	0	0	0	1	0	0	2	2	1	1	1	1	0	2	1	0	1	1	1	1	1	0	1	1	0	1	0
546	1	1	1	0	0	0	2	2	1	0	0	1	1	0	1	0	0	0	0	0	0	0	2	0	1	1	0	0	2	1	0	1	1	1	0	2	1	0	1	1	1	1	1	0	1	2	0	2	0
547	1	1	1	0	0	1	1	1	2	0	0	0	0	0	0	0	0	0	1	1	1	0	2	0	0	1	0	1	2	1	0	1	0	1	0	1	1	0	1	0	1	1	1	0	1	1	0	1	0
548	1	2	0	0	0	0	2	2	2	0	0	0	1	1	0	0	0	0	0	1	0	0	2	0	0	2	1	1	2	2	1	1	1	1	0	2	2	1	0	0	1	0	0	0	0	1	1	1	0
549	1	2	0	0	0	0	1	1	2	0	0	0	0	0	0	0	0	0	0	1	0	0	2	0	1	0	0	0	2	2	1	1	1	2	1	2	1	0	1	1	1	1	1	0	1	1	0	1	1
550	1	2	1	0	0	0	2	2	1	0	1	1	1	0	1	0	0	0	1	1	1	1	0	1	1	1	0	0	2	1	0	1	0	2	0	1	1	1	0	0	1	1	0	0	2	1	0	2	0
551	1	2	0	1	0	1	2	2	0	0	2	1	2	0	2	0	2	1	2	0	2	0	0	1	1	1	0	0	1	2	0	0	0	2	0	2	1	0	0	0	1	0	0	0	0	1	0	2	0
552	1	2	1	1	0	1	1	1	2	0	0	0	0	0	0	0	0	0	2	0	2	0	1	1	1	1	0	1	2	2	0	0	1	1	0	2	1	0	2	2	0	0	1	0	1	1	0	1	0
553	1	1	1	1	0	2	0	1	1	0	0	1	1	0	1	0	1	1	1	1	1	0	2	0	0	1	2	1	2	2	1	2	2	0	0	1	2	1	0	0	1	0	0	0	2	1	0	1	1
554	1	1	1	0	0	2	0	1	2	0	0	1	2	0	2	0	1	1	0	1	1	0	1	0	0	1	0	1	1	1	1	2	2	2	0	2	1	1	1	1	0	0	0	0	1	1	0	2	0
555	1	1	1	1	0	2	1	1	2	0	0	0	0	0	0	0	2	1	2	1	2	0	1	0	1	0	0	0	2	2	0	1	1	1	0	1	0	0	2	2	0	1	1	0	1	1	1	1	0
556	1	1	2	1	0	2	1	2	2	0	0	1	2	0	2	0	1	1	1	0	1	0	1	1	1	0	0	0	2	2	0	0	1	1	0	2	1	0	1	1	1	0	0	0	0	2	0	0	1
557	1	2	0	0	0	0	2	2	0	0	0	0	0	0	0	0	2	1	1	0	1	1	2	0	0	2	0	0	2	2	1	1	1	1	0	2	0	0	1	1	0	0	0	0	0	0	0	2	0
558	1	1	1	1	0	1	0	0	2	0	0	0	1	0	0	1	2	2	2	0	2	0	2	0	0	0	1	1	1	1	0	0	0	2	0	2	1	1	1	1	0	0	0	0	0	1	0	1	0
559	1	1	2	0	0	0	0	0	2	0	0	0	0	0	0	0	1	0	1	1	1	0	1	0	0	0	0	2	2	2	1	1	1	1	0	1	1	0	2	2	0	1	1	0	1	1	0	0	1
560	0	2	1	0	0	1	1	1	2	0	0	0	0	0	0	0	2	1	2	1	2	1	1	0	1	0	0	1	2	2	0	2	2	0	0	0	1	1	0	0	1	0	0	0	0	2	0	0	0
561	1	0	2	0	0	1	1	1	1	0	0	0	1	0	2	0	1	0	1	1	1	1	1	0	0	1	0	0	2	1	0	0	0	1	0	2	1	1	0	0	1	0	0	1	0	1	0	1	0
562	1	1	2	1	0	1	1	1	1	0	0	0	0	0	0	0	1	0	1	1	1	0	2	0	0	0	1	1	2	2	0	1	1	2	2	2	1	0	2	2	0	0	0	0	0	0	0	1	0
563	1	1	2	1	0	1	2	2	2	0	0	0	1	0	1	0	2	1	2	0	2	0	2	0	0	0	0	1	2	2	0	1	0	2	1	2	2	0	0	0	2	1	0	0	2	0	0	1	0
564	1	1	1	0	0	1	0	0	2	0	0	0	2	0	2	0	1	1	2	0	1	0	0	0	0	0	0	0	2	2	0	1	1	2	1	2	2	0	0	0	1	0	0	0	0	1	0	2	0
565	1	2	0	0	0	0	2	2	0	0	1	1	1	0	2	0	0	0	1	1	1	0	2	0	1	1	0	0	2	2	0	1	1	1	0	1	0	0	1	1	1	0	0	0	1	0	0	2	0
566	1	0	2	1	0	2	2	2	1	0	0	0	1	0	1	0	2	0	1	0	2	0	2	0	1	1	0	0	1	1	0	2	1	0	0	1	2	0	0	0	1	0	0	0	0	0	1	0	0
567	1	1	1	0	0	1	1	1	2	0	0	0	0	0	0	0	2	0	2	0	2	0	2	0	0	1	0	1	2	2	0	1	2	1	0	2	1	0	2	2	0	0	0	0	0	0	0	1	0
568	1	1	2	1	0	1	1	1	1	0	1	0	1	0	1	0	1	1	2	0	2	0	0	1	1	1	0	1	2	1	1	1	1	0	0	1	2	0	0	0	1	0	0	0	1	0	0	1	1
569	1	2	1	0	0	1	1	2	1	0	1	1	1	0	1	0	1	1	2	1	2	0	2	0	1	0	0	0	2	2	0	0	0	2	0	2	1	0	0	0	0	1	0	0	1	0	0	1	0
570	1	0	2	0	0	2	1	1	2	0	0	0	0	0	0	0	1	1	1	1	1	0	2	0	0	2	0	0	2	2	0	1	1	1	0	1	2	0	1	1	1	0	0	0	2	1	0	1	1
571	1	2	0	0	0	0	1	1	1	0	0	0	0	0	0	0	0	0	2	1	2	0	2	0	0	0	0	1	2	1	1	2	1	0	0	1	1	0	0	0	2	1	0	0	1	1	0	1	1
572	1	0	2	0	0	1	1	1	1	0	1	0	0	0	0	0	2	0	2	0	2	0	2	0	0	2	0	0	2	2	1	2	2	2	1	2	1	0	2	2	0	1	0	0	0	1	0	1	1
573	1	2	1	0	0	0	1	1	2	0	0	0	1	0	0	0	1	0	1	0	1	0	1	1	1	1	0	1	1	1	0	2	1	0	0	1	0	0	1	1	1	1	1	0	1	0	0	0	0
574	1	2	0	0	0	1	1	1	2	0	0	0	1	0	1	0	1	1	1	1	1	0	2	0	1	0	0	1	2	1	1	1	0	1	1	1	1	0	0	0	2	0	0	0	0	0	0	0	1
575	1	2	0	0	0	0	1	1	1	0	1	0	2	0	1	0	1	0	1	1	1	0	2	0	0	0	0	0	2	2	1	1	1	1	1	2	1	1	0	0	1	0	0	0	0	2	1	1	0
576	1	1	1	1	0	2	1	1	1	0	1	0	1	0	0	1	0	0	2	1	2	0	1	0	0	1	0	0	2	2	0	1	1	1	1	2	1	0	0	0	2	0	0	0	0	0	0	0	1
577	1	0	2	0	0	2	2	2	1	0	1	0	1	0	1	0	2	2	0	2	2	0	2	0	0	1	0	0	2	2	0	0	0	2	0	2	0	0	1	1	0	0	0	1	0	1	0	0	1
578	1	2	0	0	0	0	2	2	2	0	0	0	2	0	0	1	1	1	1	1	2	0	2	0	0	0	0	1	2	2	0	2	2	2	0	2	2	0	1	1	1	1	1	0	1	1	0	2	0
579	0	1	1	0	0	1	1	2	2	0	0	0	2	0	2	0	0	0	2	0	2	0	1	0	0	1	0	1	2	1	1	1	0	1	1	1	2	0	1	1	1	0	0	1	2	1	0	1	1
580	1	1	2	1	0	2	2	2	1	0	1	0	0	0	0	0	1	0	1	1	2	0	2	0	1	0	0	1	2	2	1	1	1	0	0	0	2	0	1	1	1	1	1	0	0	1	0	0	0
581	1	2	0	0	0	0	0	0	2	0	0	0	1	0	1	0	2	1	2	1	2	0	2	0	0	0	0	1	2	1	2	0	0	1	0	2	1	0	2	2	0	1	0	0	2	0	1	1	0
582	1	2	2	0	0	1	1	2	1	0	0	0	0	0	0	0	1	1	0	1	1	0	2	0	0	1	0	1	2	2	0	0	0	2	0	2	2	0	0	0	2	0	0	0	0	1	0	1	1
583	1	2	1	0	0	1	2	2	0	0	1	1	1	0	1	0	1	0	1	1	1	0	2	0	1	0	0	0	2	2	0	1	1	2	0	2	1	0	1	0	1	0	1	0	1	0	0	2	0
584	1	2	0	0	0	0	1	2	1	0	0	0	0	0	0	0	1	0	2	0	2	0	2	0	0	1	0	1	2	2	1	2	2	0	0	1	1	0	2	1	0	0	0	0	0	0	1	0	0
585	1	1	2	0	0	1	2	2	1	0	1	0	0	0	0	0	2	2	2	0	1	0	0	0	0	1	0	1	2	2	1	1	1	0	0	1	1	1	0	0	1	1	1	0	1	2	0	1	0
586	0	1	1	0	0	1	0	1	2	0	0	1	2	0	1	1	1	1	1	0	2	0	2	0	1	0	0	0	2	1	1	2	2	0	0	1	1	0	1	1	1	0	0	0	0	0	0	0	0
587	1	0	2	1	0	2	2	2	1	0	0	0	1	0	1	0	1	0	2	0	2	1	1	0	0	0	0	0	2	2	0	2	1	2	1	2	1	0	1	1	1	0	0	0	1	0	0	2	0
588	1	2	1	0	1	1	2	2	1	0	0	0	2	0	1	0	2	1	2	0	2	0	2	0	0	1	0	0	2	2	0	0	0	1	1	2	2	0	0	0	2	0	0	0	0	0	0	2	0
589	1	1	1	1	0	2	1	1	2	0	0	0	1	0	1	0	1	1	0	2	1	1	2	0	0	1	0	1	2	2	2	1	1	0	0	1	0	0	1	1	1	1	0	0	1	1	0	1	1
590	1	2	0	1	0	1	2	2	1	0	0	0	0	0	0	0	0	0	1	0	0	0	0	1	1	1	0	0	1	1	0	1	1	1	1	1	2	0	0	0	2	0	1	0	1	0	0	0	1
591	0	2	0	0	0	0	1	1	1	0	0	0	0	0	0	0	0	0	0	1	1	1	2	0	0	0	0	0	2	2	0	1	1	1	0	2	2	0	0	0	2	0	0	0	0	0	0	1	0
592	1	1	1	0	0	1	2	2	0	0	1	0	0	0	0	0	1	1	1	0	2	0	1	1	1	1	0	1	2	2	0	0	0	1	1	2	2	1	0	0	1	1	0	0	2	0	1	0	0
593	1	1	1	1	0	2	0	0	2	0	0	0	1	0	0	1	1	1	0	1	1	0	1	1	1	1	0	0	2	2	0	0	1	0	0	2	1	0	2	1	0	0	0	0	0	2	0	0	2
594	1	1	2	0	0	2	1	1	1	0	0	0	0	0	0	0	2	2	0	2	0	0	2	0	1	0	0	1	1	1	0	1	0	1	0	1	1	0	1	0	1	0	0	0	0	0	1	1	0
595	1	2	0	0	0	0	1	1	2	0	0	1	2	0	1	1	2	1	2	0	2	0	2	0	0	1	0	0	1	1	0	1	1	1	1	1	1	1	0	0	0	2	2	0	1	1	1	1	0
596	1	2	0	0	0	0	1	2	1	0	0	2	2	0	2	0	2	0	2	0	2	0	1	0	0	1	0	0	2	2	1	2	1	1	0	2	2	0	1	1	0	1	1	0	1	0	0	1	1
597	0	1	1	1	0	2	0	1	2	0	0	0	0	0	0	0	1	1	1	0	2	0	0	0	0	0	0	0	2	2	1	1	1	1	1	1	2	1	0	0	1	0	0	0	0	1	0	0	1
598	1	1	1	0	0	1	2	2	2	0	0	1	1	0	1	0	1	1	2	0	2	0	2	0	0	1	0	0	2	2	1	2	1	1	1	2	1	0	1	0	1	1	0	0	1	0	0	2	0
599	0	1	1	0	0	0	1	1	2	0	0	0	1	0	1	0	2	1	1	0	2	0	2	0	0	0	0	1	2	2	0	2	2	0	0	0	1	0	0	0	1	0	0	0	0	1	1	1	1
600	1	1	1	0	0	2	1	1	2	0	0	0	0	0	0	0	0	0	1	0	1	0	2	0	0	1	0	0	2	2	0	0	0	2	0	2	1	0	0	0	1	1	0	0	2	0	1	0	0
601	0	2	1	0	1	1	2	2	1	0	0	1	1	0	1	0	1	1	2	1	2	0	1	1	1	1	1	0	2	2	0	1	2	1	0	2	1	0	2	1	0	0	0	0	0	2	0	1	0
602	1	1	1	0	0	1	2	2	0	0	0	1	1	0	1	0	1	0	2	0	2	0	2	0	0	1	0	2	1	1	1	1	1	2	0	2	1	0	2	1	0	1	1	0	1	0	0	1	0
603	1	0	2	0	0	1	2	2	1	0	0	0	0	0	0	0	2	1	0	1	1	0	1	1	1	2	1	1	2	2	0	2	1	0	0	1	1	0	0	0	1	0	0	0	1	1	0	1	1
604	1	2	0	0	0	0	1	2	2	0	0	0	0	0	0	0	2	1	2	0	2	0	2	0	0	1	2	1	2	2	1	1	2	1	0	1	2	0	1	1	1	1	1	0	2	1	0	2	0
605	1	1	2	0	0	0	0	1	2	0	0	1	1	0	1	0	1	1	1	1	2	0	0	0	0	0	2	1	2	2	1	1	0	2	1	2	1	0	1	1	1	0	0	0	1	1	1	1	0
606	1	2	0	0	0	1	2	2	1	0	0	1	1	1	0	0	1	1	2	0	2	0	2	0	0	2	0	1	2	2	0	1	1	0	0	1	2	0	1	1	1	1	0	0	0	1	0	2	0
607	1	2	1	0	0	0	0	0	2	0	0	1	1	1	0	0	0	0	0	1	2	0	2	0	0	1	0	1	2	2	1	2	2	0	0	0	1	1	0	0	1	0	0	1	0	1	1	1	0
608	1	0	1	0	0	1	1	2	2	0	0	1	2	0	2	0	1	1	0	2	1	1	1	0	0	1	0	0	2	1	0	1	1	0	0	2	1	0	1	1	1	0	0	0	0	1	0	2	0
609	1	1	1	0	0	1	2	2	1	0	1	0	0	0	0	0	1	1	1	0	2	0	1	1	0	1	0	1	2	2	0	1	1	1	0	1	0	0	2	2	0	0	0	0	0	0	0	0	1
610	1	2	1	0	0	0	1	1	1	0	1	0	0	0	0	0	1	1	1	0	1	0	1	1	1	0	0	0	2	2	0	2	2	1	0	2	1	1	0	0	0	0	0	0	0	1	0	0	0
611	0	2	1	0	0	0	1	1	2	0	0	0	0	0	0	0	1	1	0	0	1	0	2	0	1	1	0	0	2	1	0	1	2	1	0	2	1	1	0	0	1	0	0	0	0	1	0	1	1
612	1	2	0	0	0	0	1	1	2	0	0	1	1	0	1	0	0	0	2	0	2	0	2	0	1	1	0	0	1	1	1	1	1	1	1	1	1	0	2	1	0	0	0	1	0	1	0	2	0
613	1	1	2	2	0	2	1	1	1	0	0	1	2	0	1	0	1	1	1	1	1	0	2	0	0	0	0	1	1	1	0	2	2	1	1	1	2	0	1	0	1	2	2	0	2	1	0	1	0
614	1	0	2	0	0	1	1	1	1	0	1	0	2	0	1	1	1	0	1	1	2	0	2	0	0	2	0	0	2	2	0	2	1	1	1	2	1	0	1	1	1	0	0	0	0	0	0	1	1
615	1	1	2	1	0	1	1	2	2	0	0	0	2	0	2	0	0	0	2	1	2	0	2	0	0	1	0	2	1	2	1	1	2	0	0	1	1	1	0	0	1	1	0	0	1	0	0	1	0
616	0	2	0	0	0	1	1	1	1	0	1	0	0	0	0	0	1	1	1	1	1	0	2	0	0	1	0	0	2	2	0	1	1	1	0	2	1	1	0	0	1	0	0	0	0	0	0	2	0
617	0	1	1	0	1	1	1	1	0	1	1	1	1	0	1	0	2	2	1	1	2	0	2	0	0	0	0	0	2	2	2	1	1	1	1	2	1	0	2	1	0	0	0	1	2	0	0	2	0
618	1	1	1	1	0	2	1	2	1	0	1	0	1	1	0	0	2	1	1	1	1	0	2	0	0	1	0	1	1	0	0	0	1	1	0	2	2	0	2	2	1	0	0	1	1	0	1	1	0
619	1	1	1	0	0	2	1	1	2	0	0	0	0	0	0	0	0	0	2	0	2	2	0	0	0	1	0	0	2	1	0	1	1	0	0	2	1	0	2	2	0	1	1	0	1	0	1	0	0
620	1	2	0	0	0	0	1	2	2	0	0	0	0	0	0	0	1	1	1	1	1	0	2	0	1	0	0	1	2	2	1	1	1	1	0	1	2	1	0	0	1	0	0	1	0	0	0	2	0
621	0	1	1	0	0	0	0	0	2	0	0	0	1	0	1	0	2	2	1	1	2	0	1	1	2	2	0	1	2	2	2	0	0	1	0	1	1	0	1	1	1	0	0	0	1	0	0	2	0
622	1	1	2	0	0	0	1	2	2	0	0	0	0	0	0	0	2	1	1	1	2	0	2	0	0	0	0	2	1	1	1	1	1	1	0	2	2	0	1	1	1	0	0	0	1	0	0	1	0
623	0	0	2	0	0	1	0	0	2	0	0	0	1	0	0	1	2	1	2	1	1	0	2	0	0	1	0	1	2	2	0	1	1	2	1	2	2	0	0	0	1	1	0	0	0	0	0	2	0
624	1	1	2	1	0	1	0	0	2	0	0	1	2	0	1	1	1	0	2	1	2	0	2	0	0	1	0	2	2	2	0	2	2	1	0	2	1	0	0	0	2	1	0	0	1	1	0	1	1
625	1	2	1	0	0	0	1	1	1	0	0	0	1	0	0	1	1	1	2	0	2	0	2	0	0	2	0	0	1	1	0	1	0	2	1	2	2	0	1	1	1	1	1	0	1	1	1	1	0
626	1	2	1	0	0	0	2	2	1	0	0	1	2	0	1	0	0	0	1	1	2	0	2	0	0	1	0	0	2	2	0	0	0	2	0	2	2	0	1	1	0	0	0	0	1	0	1	1	1
627	1	2	2	0	0	1	1	1	2	0	0	0	0	0	0	0	1	0	1	1	2	0	2	0	0	1	0	0	2	2	0	1	1	2	1	2	1	0	0	0	1	0	0	0	0	1	0	1	1
628	1	2	1	0	0	1	0	0	2	0	0	1	1	0	1	0	1	0	1	0	1	0	2	0	0	0	0	1	2	2	1	1	2	0	0	1	0	0	1	1	0	0	0	1	2	0	0	1	0
629	1	1	1	0	0	0	1	1	1	0	0	0	0	0	0	0	1	1	1	0	2	0	2	0	1	1	0	0	2	2	1	1	1	1	1	1	1	0	0	0	1	0	0	0	1	1	0	0	0
630	1	1	2	0	0	0	1	1	0	0	0	1	2	0	1	0	2	2	1	1	2	0	2	0	0	1	0	1	2	2	0	1	1	1	1	1	0	0	1	1	0	0	0	0	1	0	1	1	0
631	1	2	1	0	0	0	0	0	2	0	0	0	0	0	0	0	1	1	2	0	2	0	1	1	1	1	0	0	2	2	0	1	0	1	0	1	1	1	0	0	1	0	0	0	0	0	0	0	0
632	1	0	2	0	0	1	1	2	2	0	0	1	2	0	1	0	0	0	1	1	2	1	2	0	0	0	1	2	2	2	1	2	2	2	0	2	2	0	2	2	0	0	0	0	1	1	0	0	2
633	1	2	0	1	0	1	1	1	0	0	0	0	0	0	0	0	0	0	1	1	1	0	2	0	0	0	0	0	2	2	0	1	1	1	0	1	2	0	0	0	2	0	1	0	1	0	0	1	1
634	1	1	1	0	0	1	2	2	0	0	0	0	1	0	0	0	2	2	2	0	2	0	1	0	0	1	0	1	2	2	1	1	1	1	0	2	2	0	2	2	0	1	1	0	1	1	0	2	0
635	1	0	2	1	0	2	2	2	1	0	0	1	1	0	1	0	2	0	1	0	2	0	2	0	0	1	0	0	2	2	0	1	1	1	0	2	2	0	0	0	2	0	0	1	0	1	0	0	0
636	1	1	2	1	0	2	2	2	1	0	0	0	0	0	0	0	1	1	1	1	1	0	1	0	0	1	0	1	2	2	0	1	1	2	0	2	1	0	1	1	1	2	2	0	2	0	1	0	0
637	1	2	0	0	0	1	1	1	1	0	0	1	0	0	0	0	0	0	1	1	2	0	1	0	0	1	0	1	1	1	0	1	1	2	1	2	1	0	0	0	1	1	1	0	1	1	0	2	0
638	1	1	1	1	0	2	2	2	2	0	0	1	2	1	1	0	1	0	1	0	1	0	2	0	0	0	0	2	2	2	1	2	1	1	0	1	1	0	0	0	1	0	0	1	0	1	0	1	1
639	0	2	1	0	0	0	1	1	2	0	0	0	1	0	0	0	2	0	1	1	1	0	2	0	0	1	0	1	2	2	1	2	2	2	0	2	1	0	2	1	0	0	0	0	0	1	1	1	1
640	0	1	1	1	0	1	1	1	1	1	1	0	0	0	0	0	1	1	0	2	1	0	1	0	0	1	1	0	2	2	0	0	0	1	0	1	1	0	2	1	0	1	0	0	1	0	0	1	1
641	1	0	2	0	0	2	1	1	1	0	0	0	0	0	0	0	1	1	0	2	1	0	2	0	0	0	0	0	2	2	0	2	2	0	0	1	1	0	1	1	1	0	1	0	1	0	0	1	0
642	1	2	1	1	0	1	1	1	1	0	0	0	0	0	0	0	1	0	1	0	1	0	2	0	1	0	0	1	2	1	1	0	1	1	0	2	2	0	0	0	2	1	1	1	0	1	1	1	0
643	1	1	1	0	0	1	1	2	1	0	0	0	0	0	0	0	1	0	1	1	2	0	1	0	0	1	0	0	2	2	0	1	2	1	0	2	1	0	1	1	1	0	0	0	0	0	0	2	0
644	1	2	0	0	0	0	0	0	2	0	0	1	0	0	0	0	1	0	1	1	1	0	2	0	0	2	0	1	2	1	2	1	2	1	0	1	1	0	0	0	1	1	1	0	1	0	0	1	1
645	1	2	1	2	0	2	0	0	2	0	1	0	2	1	0	1	2	1	0	1	1	0	2	0	1	1	0	2	2	2	1	1	1	1	0	1	1	0	2	2	0	1	1	0	1	1	0	2	0
646	1	2	1	1	0	1	1	1	1	1	2	1	2	0	2	0	1	1	1	0	2	0	2	0	0	0	0	0	1	2	0	1	0	2	2	2	1	0	0	0	0	1	1	0	1	1	1	1	0
647	1	0	2	0	0	2	1	1	2	0	0	0	0	0	0	0	2	0	1	1	1	1	1	0	1	0	1	0	1	1	0	0	0	2	0	2	1	0	1	1	1	0	0	1	0	1	0	1	0
648	1	2	0	0	0	0	2	2	1	0	1	0	0	0	0	0	1	0	1	0	1	0	1	0	0	0	0	1	2	1	1	0	0	1	1	2	1	0	1	1	1	0	0	0	2	1	0	1	0
649	0	0	2	2	0	2	1	2	2	1	0	0	1	0	1	0	1	1	0	2	1	0	2	0	0	1	0	0	1	1	0	1	0	2	1	2	1	0	1	0	1	0	0	0	0	1	0	0	1
650	1	2	2	0	0	1	1	2	2	0	0	0	1	0	0	1	0	0	2	0	1	0	1	1	1	2	0	0	2	2	0	1	2	1	0	2	1	0	0	0	1	0	0	0	0	1	0	2	0
651	1	2	1	2	0	2	2	2	0	0	1	0	0	0	0	0	0	0	1	1	1	1	2	0	0	1	0	0	2	2	1	1	1	0	0	1	1	0	0	0	1	0	0	0	0	0	0	1	1
652	1	0	2	1	0	2	1	1	1	0	0	1	2	0	1	1	1	1	1	1	1	0	2	0	0	1	0	2	1	1	0	2	2	0	0	2	0	0	1	1	0	0	0	0	0	0	0	0	2
653	1	1	2	1	0	2	1	1	2	0	0	0	2	0	1	0	1	0	1	0	1	0	2	0	0	0	0	1	2	1	1	1	0	1	0	1	2	1	0	0	1	0	0	0	2	2	0	2	0
654	1	1	1	0	0	1	1	1	1	0	0	0	0	0	0	0	0	0	0	1	1	0	2	0	0	1	0	0	1	1	0	1	0	1	1	1	2	0	0	0	1	0	0	0	0	0	0	2	0
655	1	2	0	0	0	0	2	2	0	0	0	0	1	0	0	1	1	0	1	1	1	0	2	0	0	0	0	0	2	2	0	1	1	2	1	2	0	0	2	1	0	0	0	0	0	0	1	1	0
656	1	1	1	1	0	2	1	2	2	0	0	0	1	0	0	1	1	1	1	1	1	0	0	0	0	1	0	0	1	1	0	2	2	2	1	2	1	0	1	1	1	1	0	0	1	1	1	1	0
657	1	0	2	1	0	2	0	0	2	0	0	1	2	0	1	0	1	1	1	1	1	0	1	1	1	0	0	1	2	2	0	1	1	1	1	2	1	0	0	0	1	0	0	0	0	0	1	0	1
658	1	1	1	0	1	1	2	2	1	0	0	0	1	0	0	1	1	1	0	1	0	0	1	1	1	1	0	0	2	2	0	2	2	0	0	1	1	0	0	0	1	0	0	0	0	1	0	2	0
659	0	0	2	0	0	2	2	2	1	0	0	0	0	0	0	0	1	1	1	0	1	0	1	0	0	1	0	0	1	1	1	1	1	0	0	0	1	0	1	1	1	0	0	0	0	1	0	0	0
660	1	0	2	1	0	2	2	2	1	0	1	0	0	0	0	0	2	1	2	1	1	0	2	0	0	1	0	2	2	2	0	1	1	2	1	2	1	0	0	0	1	1	1	0	1	0	0	2	0
661	1	1	2	1	0	2	1	1	2	0	0	1	1	0	1	0	1	0	1	1	1	0	1	1	1	0	0	0	2	2	0	2	1	1	0	2	1	0	1	1	1	0	0	1	2	1	0	1	1
662	1	2	0	0	0	0	2	2	1	0	0	0	1	0	1	0	0	0	2	0	2	0	2	0	0	1	0	1	2	2	2	1	1	2	0	2	1	1	1	0	0	0	0	1	0	1	0	1	1
663	0	2	1	2	0	2	1	1	1	0	0	0	1	0	1	0	1	0	1	0	1	0	2	0	0	0	0	0	2	2	1	1	1	2	1	2	1	0	0	0	2	0	0	0	0	0	1	0	0
664	1	2	0	1	0	1	1	2	0	0	1	0	0	0	0	0	1	1	0	1	1	0	2	0	0	0	0	1	2	2	1	1	1	1	0	0	1	0	0	0	2	0	0	0	1	0	1	1	0
665	1	2	1	0	0	0	1	2	2	0	0	1	1	0	1	0	0	0	0	1	2	0	1	1	2	2	0	0	2	2	0	1	1	1	1	1	1	0	2	2	0	0	0	1	0	0	1	0	0
666	1	1	2	1	0	1	0	0	1	0	1	0	1	0	0	0	0	0	2	1	2	0	1	0	0	0	0	0	2	1	0	1	0	2	0	2	0	0	1	1	0	0	0	0	1	0	0	2	0
667	1	1	2	1	0	2	0	1	1	0	1	0	0	0	0	0	1	1	1	1	2	0	2	0	0	0	0	0	2	1	0	1	1	0	0	2	1	0	0	0	2	1	1	0	1	1	1	0	1
668	1	1	2	0	0	2	2	2	1	0	1	1	1	0	2	0	2	0	1	0	1	0	2	0	1	1	1	1	2	2	0	2	2	1	1	1	2	0	0	0	2	0	0	0	1	0	0	1	1
669	1	0	2	1	0	2	2	2	1	1	1	1	2	0	1	1	1	1	2	0	2	1	1	0	0	1	0	1	2	1	1	1	1	1	0	2	2	1	0	0	1	0	0	0	1	0	0	2	0
670	0	0	2	0	0	2	2	2	1	0	1	0	0	0	0	0	1	1	1	1	1	0	2	0	0	1	0	1	1	1	0	1	1	1	0	1	1	1	0	0	1	0	0	1	0	1	0	2	0
671	1	2	1	1	0	1	1	1	1	0	1	1	2	0	1	0	0	0	0	1	0	0	2	0	0	0	0	0	1	1	0	1	1	0	0	1	1	0	0	0	1	0	0	0	0	2	1	1	0
672	1	2	0	0	0	0	1	1	1	0	0	0	0	0	0	0	0	0	0	1	2	0	1	0	0	1	0	0	2	2	1	1	1	2	2	2	1	1	0	0	1	0	0	0	0	0	0	2	0
673	1	2	1	1	0	1	0	0	2	0	0	0	2	0	2	0	1	0	2	0	2	0	1	0	1	1	0	0	2	2	1	1	1	2	1	2	2	0	0	0	2	1	1	0	0	1	0	1	0
674	1	1	1	0	0	1	1	1	1	0	1	1	1	0	1	0	2	2	1	1	1	0	1	1	1	1	0	0	2	2	1	1	1	1	0	2	1	0	1	1	1	1	1	0	1	0	0	1	1
675	1	1	1	0	0	2	2	2	1	0	1	0	0	0	0	0	2	1	2	0	2	0	2	0	1	2	0	0	2	2	0	1	1	2	0	2	1	0	2	2	0	2	1	0	1	0	0	1	0
676	1	2	1	0	0	1	0	1	2	0	0	0	1	0	1	0	1	1	1	0	2	1	2	0	0	2	0	2	1	1	0	1	1	1	0	2	0	0	1	1	0	0	0	0	0	0	0	0	0
677	1	2	1	0	0	0	2	2	0	0	0	0	0	0	0	0	1	1	1	1	2	0	2	0	0	0	0	1	1	1	0	1	1	1	0	1	1	0	1	0	1	1	1	1	0	1	1	0	1
678	1	1	2	0	0	1	2	2	2	0	0	2	2	0	2	0	1	1	0	2	1	0	1	0	0	1	0	1	2	2	0	1	1	1	0	2	2	0	0	0	1	0	0	0	1	0	0	2	0
679	1	1	2	0	0	1	2	2	1	0	0	0	1	1	0	0	2	0	2	0	2	0	2	0	0	1	0	0	2	2	2	1	1	1	0	2	1	0	1	1	1	1	1	0	1	0	1	0	0
680	1	2	0	0	0	0	2	2	1	0	1	0	1	0	0	1	2	2	2	0	2	0	2	0	0	0	1	2	2	2	1	1	0	2	1	2	1	1	0	1	1	0	0	0	0	1	0	1	1
681	1	1	1	0	0	1	1	2	1	0	0	0	0	0	0	0	0	0	1	1	1	0	0	1	1	1	2	1	2	2	1	2	1	0	0	1	0	0	1	1	0	0	0	0	0	0	1	1	0
682	1	1	1	0	0	1	1	1	2	0	0	1	1	0	1	0	2	0	2	1	2	0	2	0	0	1	0	0	2	2	0	1	1	0	0	1	2	0	2	2	0	1	1	0	1	0	1	0	0
683	0	2	0	0	0	1	2	2	1	0	0	0	0	0	0	0	0	0	2	1	2	0	2	0	0	2	1	1	1	1	0	0	0	1	0	2	2	0	0	0	2	1	1	0	1	1	0	2	0
684	1	1	1	0	1	0	1	1	1	1	1	0	0	0	0	0	1	1	2	0	2	0	2	0	0	1	0	1	2	2	2	2	1	1	1	2	1	1	0	0	0	0	0	1	0	1	0	2	0
685	1	1	1	0	0	1	2	2	2	0	0	1	2	0	1	0	1	1	1	1	1	1	0	1	1	1	0	1	2	2	0	1	1	2	2	2	2	0	1	1	1	0	0	0	0	0	0	2	0
686	1	2	0	0	0	0	1	1	2	0	0	1	2	0	1	0	2	0	1	0	2	0	2	0	0	0	0	0	2	2	0	0	0	2	1	2	1	1	1	0	0	0	0	0	0	1	0	0	0
687	1	2	0	1	0	1	0	0	2	0	0	0	2	0	0	1	1	0	2	0	2	0	0	1	1	1	0	1	2	2	0	2	2	0	0	1	1	0	1	0	1	0	0	0	1	0	0	2	0
688	1	1	1	0	0	1	0	0	2	0	0	0	0	0	0	0	2	1	1	1	2	0	2	0	0	0	0	0	2	2	1	0	0	2	1	2	2	0	0	0	2	0	0	0	0	0	0	0	1
689	1	2	1	1	0	1	1	1	2	0	0	1	1	0	0	0	1	0	2	1	2	0	2	0	0	1	0	0	2	2	1	0	0	2	0	2	2	0	1	1	1	1	0	0	0	0	0	2	0
690	1	1	2	1	0	2	1	1	2	0	0	1	1	0	1	0	2	2	1	1	2	0	2	0	0	2	0	0	1	1	1	1	1	1	0	1	1	0	2	1	0	0	0	0	0	1	1	1	0
691	1	0	2	0	0	2	0	0	2	0	0	0	1	0	1	0	2	1	1	0	2	0	0	0	0	1	0	2	1	1	1	2	2	0	0	1	1	0	0	0	2	1	0	0	1	0	1	0	0
692	1	1	1	0	0	1	1	1	1	1	0	2	2	1	1	0	1	1	0	1	2	0	1	0	0	1	0	1	2	2	1	1	1	1	0	2	1	0	0	0	2	1	1	0	1	1	0	1	0
693	1	2	0	0	0	1	1	1	2	0	0	2	2	0	2	0	2	2	1	1	1	0	1	1	1	1	0	0	2	2	1	2	1	0	0	1	1	0	2	2	0	1	0	0	1	1	0	2	0
694	1	2	1	1	0	1	2	2	0	0	0	0	1	0	0	0	2	1	1	0	2	0	1	0	0	1	0	0	2	2	1	1	0	2	1	2	1	0	0	0	2	0	0	0	0	0	0	1	0
695	1	1	2	0	0	2	2	2	1	0	0	1	1	0	1	0	0	0	2	1	2	0	0	0	0	1	0	0	1	1	0	1	1	2	0	2	1	0	1	1	1	0	0	0	1	0	0	2	0
696	1	1	1	0	0	1	2	2	2	0	0	2	2	0	2	0	2	1	2	0	2	0	2	0	1	2	0	0	2	2	0	1	0	2	2	2	1	0	1	1	1	0	0	1	0	0	0	2	0
697	1	1	1	1	0	1	1	2	1	0	1	0	0	0	0	0	1	0	2	0	2	0	2	0	0	1	0	0	2	2	0	0	0	2	0	2	2	0	1	1	1	0	0	0	0	1	1	1	0
698	1	1	1	0	0	1	1	2	2	0	0	0	0	0	0	0	1	1	1	1	1	0	2	0	1	2	0	1	2	2	1	1	1	0	0	1	1	1	1	1	0	1	1	0	0	0	0	2	0
699	1	1	1	0	0	0	0	0	2	0	0	0	1	0	0	1	0	0	1	1	2	0	2	0	0	1	0	0	2	2	1	0	0	2	1	2	1	0	1	1	1	0	0	1	1	1	1	1	0
700	1	1	1	0	0	1	2	2	0	0	1	1	1	0	1	0	1	1	1	1	1	0	2	0	0	0	0	2	1	1	0	0	1	2	0	2	2	0	1	1	1	1	1	1	0	1	0	0	0
701	1	1	2	1	0	1	2	2	1	0	0	1	1	0	1	0	1	0	2	0	2	0	1	0	1	1	0	0	2	2	1	1	1	2	1	2	1	1	1	1	1	0	0	0	0	0	0	2	0
702	1	0	2	0	0	1	1	2	2	0	0	0	1	0	1	0	2	1	2	1	2	0	2	0	0	1	0	1	1	1	0	1	1	0	0	1	1	0	2	2	0	0	0	0	0	1	0	1	1
703	1	1	1	0	0	1	1	1	2	0	0	1	2	0	1	0	0	0	2	0	2	0	0	0	0	0	0	0	2	2	0	2	2	0	0	0	2	1	0	0	1	0	0	1	1	1	0	1	1
704	1	1	2	1	0	1	2	2	0	0	2	0	0	0	0	0	2	0	2	0	2	0	1	0	0	1	0	1	1	1	0	0	1	1	0	2	1	0	1	1	0	0	0	0	1	0	0	1	0
705	1	1	1	1	0	2	1	1	1	0	1	1	1	0	1	0	1	1	1	1	1	0	2	0	0	2	1	0	2	1	0	1	2	1	0	2	1	0	0	0	2	0	0	0	0	1	0	2	0
706	1	2	1	1	0	1	2	2	1	0	0	0	1	0	1	0	0	0	2	1	2	0	1	1	1	0	1	0	2	2	0	1	0	2	2	2	1	0	1	1	1	0	0	0	0	1	0	1	0
707	1	0	2	0	0	2	2	2	1	0	0	1	1	0	1	0	1	0	0	1	2	0	2	0	0	1	0	0	1	1	0	0	0	2	0	2	2	0	2	2	0	1	0	0	1	1	0	1	0
708	1	1	1	0	0	1	1	1	1	0	1	0	1	0	0	1	0	0	0	1	0	0	2	0	1	0	0	0	2	1	1	2	2	0	0	0	2	0	1	1	1	0	0	0	0	1	0	2	0
709	1	1	1	0	0	1	1	1	1	0	1	0	0	0	0	0	1	0	1	1	1	0	2	0	0	1	0	1	2	2	0	0	0	2	0	1	1	0	0	0	2	1	0	0	1	0	0	2	0
710	0	1	1	0	1	1	0	0	2	0	0	0	0	0	0	0	1	1	0	0	0	0	1	0	0	1	0	0	2	2	0	1	1	1	1	1	0	2	0	0	0	0	0	1	0	1	0	2	0
711	1	1	0	0	0	1	1	1	1	1	0	0	0	0	0	0	2	0	1	1	2	0	1	0	0	1	0	1	1	1	1	0	2	0	0	2	1	0	0	0	2	0	0	0	1	0	0	1	0
712	1	1	0	0	0	0	2	2	1	0	1	0	1	0	2	0	2	2	0	2	0	0	2	0	0	0	0	2	1	1	0	1	1	0	0	1	1	0	2	2	0	1	1	0	0	0	0	0	0
713	1	2	0	0	0	0	1	1	1	0	1	1	2	1	0	0	1	1	1	1	0	0	2	0	0	0	2	1	2	2	1	2	2	1	1	1	1	0	0	0	1	0	0	0	0	1	0	1	1
714	1	1	1	0	0	0	2	2	1	1	0	0	0	0	0	0	1	1	1	1	2	0	2	0	0	1	0	0	2	1	0	1	1	1	1	2	1	1	0	0	0	2	2	0	2	1	0	2	0
715	0	1	1	0	1	1	1	1	2	0	0	0	0	0	0	1	0	0	2	1	2	0	2	0	1	2	0	1	0	0	0	1	1	1	0	2	2	0	0	0	1	0	0	1	1	0	1	0	1
716	1	0	2	1	1	1	0	1	1	0	0	0	1	0	0	1	1	1	2	0	2	0	2	0	0	0	0	1	1	1	1	1	1	2	1	2	2	0	0	0	2	1	1	1	1	1	0	1	0
717	1	1	2	1	0	2	2	2	1	0	0	1	1	0	1	0	2	2	1	1	1	0	2	0	0	2	0	1	2	2	2	0	0	2	0	2	1	0	1	1	1	0	0	0	0	1	0	0	1
718	1	1	1	0	0	2	0	1	2	0	0	1	2	0	1	0	2	1	2	0	2	0	2	0	0	0	0	2	2	2	0	2	2	0	0	1	1	0	0	0	1	0	0	0	0	1	0	1	1
719	1	1	2	1	0	2	2	2	1	0	1	2	2	1	1	0	2	1	1	0	1	0	2	0	1	0	0	1	2	2	1	0	0	1	0	1	1	1	0	0	1	0	0	0	1	1	1	1	0
720	1	1	1	0	0	1	1	1	1	0	1	1	1	0	1	0	1	0	2	0	2	0	2	0	0	1	0	0	2	2	0	1	2	0	0	1	2	0	0	0	2	0	0	1	0	1	0	2	0
721	1	1	1	1	0	2	1	1	1	0	1	1	1	0	1	0	0	0	2	1	2	0	2	0	1	2	0	0	2	2	1	1	1	1	0	2	1	0	2	2	0	0	0	0	0	0	0	1	1
722	1	0	1	0	0	0	1	1	2	0	0	0	0	0	0	0	2	2	1	0	1	0	1	0	0	1	0	0	2	2	0	0	1	1	0	2	1	0	0	0	2	1	1	0	1	1	0	1	1
723	1	1	2	1	0	1	2	2	1	0	1	1	2	1	0	0	1	1	1	0	2	0	2	0	0	0	0	0	2	2	0	1	2	1	0	2	1	0	1	1	0	0	0	0	1	1	0	1	1
724	1	1	1	1	0	2	2	2	1	0	0	1	1	0	1	0	1	1	1	0	2	0	1	0	0	1	0	0	2	2	1	2	1	0	0	1	1	0	0	0	2	0	0	0	0	0	0	2	0
725	1	1	1	1	0	2	1	1	1	0	1	0	2	0	1	1	1	1	0	0	1	1	2	0	0	2	0	1	2	2	0	1	0	2	2	2	1	0	1	1	1	1	0	0	2	0	0	2	0
726	1	2	0	1	0	1	0	0	2	0	0	0	0	0	0	0	0	0	1	1	1	0	2	0	1	0	1	0	1	1	0	1	1	2	2	2	1	1	1	1	1	0	0	0	1	0	0	1	0
727	1	1	1	0	0	0	1	2	1	0	1	0	0	0	0	0	0	0	1	1	1	0	2	0	0	1	1	0	2	2	0	1	1	0	0	0	1	0	2	1	0	0	0	0	0	1	1	0	0
728	1	1	1	0	0	0	0	1	2	0	1	0	0	0	0	0	1	0	1	0	1	0	2	0	0	2	0	0	2	2	1	2	1	2	1	2	1	0	0	0	2	1	1	0	1	0	0	0	2
729	1	2	1	0	0	1	1	1	1	0	1	0	1	0	0	0	2	1	1	0	2	0	1	0	0	1	1	0	1	1	0	1	0	1	1	1	2	0	2	2	0	0	1	0	1	0	1	0	1
730	1	0	2	1	0	2	0	0	2	0	0	0	0	0	0	0	1	1	2	0	2	0	2	0	0	0	0	0	2	2	0	0	0	1	0	1	1	1	0	0	1	1	1	0	1	0	0	2	0
731	1	2	1	0	0	2	1	2	2	0	0	0	0	0	0	0	2	2	1	1	1	0	2	0	0	1	0	0	2	2	0	0	0	0	0	1	2	0	0	0	2	0	0	0	0	2	0	1	0
732	1	1	1	0	0	2	2	2	1	0	0	1	1	0	1	0	2	2	1	0	1	0	2	0	0	0	0	0	2	2	0	1	1	1	0	1	2	0	0	0	2	1	1	0	1	1	0	1	1
733	1	1	1	1	0	1	1	1	2	0	0	0	2	1	0	1	1	1	1	0	1	0	2	0	1	2	0	1	2	2	0	2	1	0	0	2	1	0	2	1	0	0	0	1	0	1	0	2	0
734	1	2	0	0	0	0	1	1	2	0	0	0	0	0	0	0	1	1	2	0	2	0	1	0	0	1	0	0	2	2	1	0	0	2	0	2	1	0	1	1	1	0	0	1	0	1	1	1	0
735	1	1	2	2	0	2	1	1	2	0	0	0	0	0	0	0	1	1	2	0	2	0	1	0	0	0	0	1	1	1	1	1	1	1	1	2	1	0	2	2	0	0	0	0	0	0	0	2	0
736	1	0	2	0	0	1	2	2	1	0	1	1	2	0	1	0	1	0	1	0	2	0	2	0	1	1	1	1	2	2	0	2	2	0	0	1	0	0	1	0	0	1	1	0	1	0	0	2	0
737	1	2	0	0	0	1	0	1	2	0	0	0	1	0	0	1	2	2	1	1	1	2	0	0	0	1	0	1	2	2	1	2	2	0	0	0	1	0	1	0	2	0	0	0	0	0	0	2	0
738	1	0	2	0	0	2	1	2	2	0	0	1	1	0	1	0	1	1	1	0	2	0	0	0	0	0	0	0	2	2	0	1	1	0	0	1	2	0	0	0	1	1	1	0	1	0	1	0	0
739	0	0	2	0	0	1	0	0	2	0	0	1	2	1	0	0	0	0	0	1	0	0	1	0	1	2	0	1	2	2	0	0	0	1	0	1	1	0	1	1	0	0	0	0	0	0	0	1	0
740	1	1	2	0	0	0	2	2	1	0	1	1	2	0	1	1	1	0	2	0	2	0	2	0	0	1	1	1	2	2	0	1	2	0	0	2	2	0	2	2	0	1	1	0	1	2	0	0	1
741	1	2	0	0	0	0	2	2	1	0	1	1	1	0	1	0	1	0	1	1	2	0	2	0	1	0	0	0	2	1	1	1	0	2	1	2	2	0	1	0	1	0	0	0	0	1	0	2	0
742	1	2	1	0	0	1	1	2	2	0	0	1	1	0	1	0	1	0	2	0	2	0	2	0	0	2	0	0	2	2	0	2	1	1	1	1	2	0	0	0	1	0	0	0	0	1	0	2	0
743	1	2	1	2	0	2	1	1	2	0	0	0	0	0	0	0	1	0	1	0	2	0	1	0	1	2	0	0	2	2	0	1	1	1	1	1	0	0	1	1	0	1	1	0	1	0	0	0	2
744	0	0	1	0	0	1	1	1	1	1	1	0	1	0	1	0	2	1	2	0	2	0	2	0	0	2	0	1	2	2	0	1	1	1	0	2	2	0	0	0	2	0	0	0	1	1	0	1	0
745	1	2	1	2	0	2	0	1	2	0	0	1	1	1	0	0	2	0	2	0	2	0	1	0	0	2	0	0	2	2	1	0	0	2	1	1	2	0	1	1	1	1	0	0	1	0	1	0	0
746	1	1	1	0	0	1	1	2	2	0	0	0	1	0	0	1	1	1	1	0	1	0	2	0	0	0	0	0	2	1	0	1	1	0	0	0	0	1	1	1	0	0	0	0	0	1	0	2	0
747	1	0	2	0	1	1	1	1	1	0	0	0	1	0	0	1	2	2	1	0	1	0	2	0	0	1	1	0	2	2	0	1	1	1	1	2	1	0	1	1	1	0	0	0	1	0	0	1	0
748	1	0	1	0	0	1	1	1	1	1	1	1	1	0	1	0	0	0	1	2	1	0	1	1	1	1	0	2	2	2	1	1	1	1	0	2	1	0	0	0	2	0	0	1	0	0	0	2	0
749	0	1	1	0	0	1	2	2	0	0	0	1	2	0	1	0	1	0	2	0	2	0	2	0	0	1	0	1	2	1	1	2	2	0	0	1	2	0	1	1	1	0	0	0	0	0	0	2	0
750	1	1	1	0	0	1	1	2	2	0	0	0	0	0	0	0	1	0	1	1	1	0	2	0	0	1	0	1	1	1	0	1	1	1	0	2	2	0	1	1	1	1	0	0	1	0	0	1	1
751	1	2	0	1	1	1	2	2	1	0	1	0	1	0	0	1	1	1	1	1	0	0	2	0	0	1	0	1	1	1	1	1	1	1	0	1	1	0	1	1	1	0	0	0	0	1	1	0	1
752	1	2	0	0	0	0	2	2	1	0	0	0	1	0	0	0	1	0	1	0	1	0	2	0	0	1	0	1	1	1	1	1	1	2	1	2	1	1	0	0	0	0	0	2	0	1	0	2	0
753	1	1	1	0	0	0	0	0	2	0	0	0	0	0	0	0	0	0	2	1	2	0	2	0	0	0	0	0	1	1	1	1	2	2	1	2	2	0	0	0	2	0	0	0	1	0	0	2	0
754	1	1	1	0	0	1	1	1	2	0	0	0	2	0	1	0	0	0	1	0	0	0	2	0	0	1	0	0	2	2	0	2	2	0	0	1	1	0	2	2	0	0	0	1	0	0	1	0	1
755	1	2	1	1	0	1	1	1	1	0	0	0	1	0	0	0	2	2	1	1	2	0	1	0	0	0	0	1	2	2	2	1	1	1	0	2	2	0	0	0	2	0	0	0	1	0	0	2	0
756	1	2	0	0	0	0	1	1	2	0	0	1	1	0	1	0	1	1	0	1	1	0	1	0	0	1	1	0	1	1	0	1	0	1	0	1	1	0	1	1	1	0	0	0	0	0	0	2	0
757	0	0	2	0	0	2	0	1	1	0	0	0	1	0	2	0	1	1	1	0	1	0	1	0	0	0	1	0	2	2	0	0	0	2	1	2	2	0	2	2	0	0	0	0	0	2	0	1	0
758	1	1	1	1	1	2	1	1	2	0	0	1	1	0	1	0	2	0	1	0	2	0	2	0	1	1	0	2	0	0	0	0	1	1	0	2	0	1	1	1	0	0	0	0	1	1	0	2	0
759	1	2	0	0	0	0	2	2	1	0	0	0	1	0	0	1	0	0	1	1	1	0	0	0	0	0	0	0	1	1	0	1	1	0	0	1	1	0	1	1	0	1	1	0	1	1	1	0	0
760	1	1	1	1	1	2	1	2	1	0	0	0	0	0	0	0	1	1	1	1	1	0	2	0	1	2	1	1	1	1	0	1	0	2	1	2	1	1	0	0	1	0	0	0	0	1	0	1	0
761	1	0	2	1	0	2	1	1	1	1	1	0	2	0	2	0	0	0	1	0	2	0	2	0	1	1	0	1	1	2	1	1	1	1	0	2	1	0	0	0	2	0	0	0	0	1	0	0	0
762	1	1	1	0	0	2	0	1	2	0	0	1	1	0	1	0	2	1	2	1	2	0	1	0	0	2	0	0	2	2	1	1	2	1	0	2	1	1	0	0	2	0	0	0	1	0	0	1	0
763	1	0	2	0	0	1	2	2	0	1	1	1	2	0	2	0	0	0	1	1	1	0	2	0	0	1	0	0	2	2	1	1	1	1	0	2	2	0	1	1	1	1	1	0	1	1	0	1	0
764	1	0	2	0	1	1	2	2	1	0	1	0	0	0	0	0	2	0	0	1	2	0	2	0	0	1	0	0	1	1	1	0	0	2	0	2	1	0	2	1	0	1	1	0	1	1	0	1	0
765	0	0	2	0	0	1	0	1	2	0	0	1	2	0	1	0	0	0	1	0	2	0	2	0	0	0	0	0	2	2	1	1	1	2	1	2	1	0	2	2	0	0	0	0	0	1	1	1	1
766	1	1	2	0	0	2	2	2	2	0	0	1	1	0	1	0	0	0	2	0	2	0	2	0	0	1	0	0	2	1	0	0	0	2	0	2	1	1	0	0	1	1	0	0	0	0	0	2	0
767	1	1	1	0	0	0	2	2	1	0	0	0	0	0	0	0	1	0	1	2	1	0	2	0	0	1	0	0	2	1	0	1	1	2	1	1	2	0	0	1	1	1	1	0	1	1	0	1	0
768	1	2	1	0	0	2	0	1	2	0	0	1	2	0	2	0	2	2	0	2	2	0	2	0	0	0	0	0	2	1	0	1	1	0	0	2	1	1	0	0	1	0	0	0	1	0	0	1	0
769	1	2	0	0	0	1	1	1	1	0	1	0	0	0	0	0	1	1	1	1	1	0	2	0	1	0	0	0	2	2	0	2	1	0	0	1	1	0	1	0	1	0	0	1	0	0	0	2	0
770	1	1	1	0	0	0	1	1	1	0	0	1	2	1	0	0	1	1	2	0	2	0	2	0	1	0	1	0	1	1	0	1	2	1	0	2	1	1	0	0	0	0	0	0	0	1	0	1	1
771	1	1	2	1	0	1	1	2	1	0	0	0	0	0	0	0	2	2	1	1	2	0	2	0	1	0	0	1	2	2	0	1	2	0	0	1	0	0	1	1	0	0	0	2	0	2	0	2	0
772	1	1	2	0	0	0	2	2	1	0	0	1	1	0	1	0	1	0	2	1	2	0	2	0	0	0	0	0	2	2	1	2	1	0	0	2	0	2	0	0	0	0	0	0	1	1	0	2	0
773	1	0	2	0	0	1	1	2	2	0	0	0	0	0	0	0	2	1	1	0	2	0	2	0	0	0	0	2	1	1	0	0	0	2	1	2	2	0	2	2	0	0	0	0	1	0	0	0	1
774	1	1	1	0	0	1	1	2	2	1	0	0	0	0	0	0	1	0	1	1	1	1	2	0	0	2	0	0	2	2	1	2	1	0	0	1	2	0	0	0	1	0	0	1	0	0	1	0	0
775	1	2	2	0	0	1	0	0	2	0	0	1	1	0	1	0	0	0	2	0	2	0	1	0	0	0	0	0	2	2	0	1	1	1	0	1	1	1	1	1	0	0	0	0	0	2	0	0	1
776	1	2	1	0	0	1	0	0	2	0	0	0	0	0	0	0	0	0	2	1	2	0	2	0	0	1	0	1	2	2	2	0	0	2	1	2	1	1	0	0	1	0	0	0	0	0	0	1	0
777	0	0	2	2	0	2	2	2	1	0	0	0	0	0	0	0	1	1	1	0	1	0	2	0	0	0	0	0	2	2	0	1	1	2	2	2	2	0	1	1	0	1	0	0	2	0	0	2	0
778	1	0	2	0	0	1	2	2	0	0	1	0	1	0	1	0	0	0	1	0	1	0	1	0	0	2	0	0	2	2	1	1	1	1	0	2	2	0	0	0	2	1	0	0	1	0	0	1	0
779	1	2	0	0	0	0	1	1	2	0	1	1	1	0	1	0	0	0	1	1	1	0	0	1	1	1	0	0	1	2	0	0	0	2	0	2	1	1	0	0	1	2	2	0	2	1	0	2	0
780	1	1	1	0	0	0	1	2	1	0	0	0	0	0	0	0	1	1	2	1	2	0	2	0	1	0	0	1	2	2	1	2	2	0	0	1	0	0	1	1	1	1	1	1	1	2	0	2	0
781	1	2	0	1	0	1	2	2	0	0	2	0	1	0	0	1	0	0	0	1	0	0	2	0	0	0	0	0	2	2	0	0	0	1	1	2	1	0	0	0	0	0	0	0	0	1	0	1	0
782	1	2	0	1	1	1	0	1	2	0	0	1	1	0	1	0	1	0	0	1	1	0	2	0	0	0	0	1	2	2	1	1	0	2	0	2	2	1	0	0	1	1	1	0	0	0	0	1	0
783	1	0	2	0	0	1	2	2	1	0	1	1	2	0	1	0	2	0	2	1	2	0	0	1	1	1	0	1	1	1	0	1	2	1	0	1	2	0	0	0	2	0	0	1	0	1	0	2	0
784	1	0	2	1	0	2	0	0	1	0	1	0	2	0	1	0	0	0	1	1	2	0	2	0	0	2	0	0	2	2	0	1	1	2	2	2	2	0	1	1	0	0	0	0	0	0	0	2	0
785	1	1	2	0	0	2	0	0	2	0	0	0	0	0	0	0	2	1	1	0	2	0	1	1	1	1	0	0	2	2	1	0	0	2	0	2	1	1	1	1	0	0	0	0	1	0	0	2	0
786	1	0	1	0	0	1	1	2	2	0	0	0	0	0	0	0	1	0	2	1	2	0	2	0	1	1	0	1	1	1	1	1	1	1	0	2	2	0	0	0	2	1	1	0	1	2	1	1	0
787	1	0	2	0	0	1	0	0	2	0	0	0	0	0	0	0	0	0	2	0	2	1	2	0	0	0	0	0	2	1	0	1	1	0	0	2	1	0	2	1	0	0	0	0	0	1	0	2	0
788	1	2	0	0	0	0	2	2	2	0	0	0	1	0	0	1	1	1	1	1	0	0	1	0	1	2	0	0	2	2	2	0	0	2	0	2	1	1	0	0	1	0	0	0	0	0	0	1	1
789	1	1	1	0	0	0	0	0	2	0	0	0	1	0	0	1	0	1	0	1	2	0	0	0	0	0	0	1	2	1	1	2	1	0	0	2	1	0	1	1	1	0	0	0	0	1	0	2	0
790	1	0	2	0	0	1	1	1	2	0	0	0	1	0	0	1	0	0	1	1	2	0	2	0	0	1	0	1	2	2	2	0	0	1	0	2	1	0	1	1	1	0	0	0	0	1	0	2	0
791	1	2	0	0	0	0	0	0	1	0	0	1	2	0	1	0	0	0	0	1	0	1	1	0	0	0	0	0	1	2	0	1	0	1	1	1	2	0	1	1	1	2	2	0	2	0	0	1	0
792	1	0	2	1	0	2	2	2	0	0	0	0	0	0	0	0	2	2	1	1	2	0	2	0	0	1	0	1	2	2	2	1	0	1	0	1	2	0	0	1	1	0	0	0	0	0	0	1	0
793	1	1	2	0	0	2	1	1	2	0	0	0	0	0	0	0	2	0	2	1	2	0	2	0	0	1	0	0	1	1	0	1	1	1	0	2	1	1	0	0	0	0	0	1	2	0	1	1	0
794	1	1	1	0	0	1	0	0	2	0	1	2	2	0	2	0	1	0	2	0	2	1	2	0	0	1	1	0	2	2	0	1	1	1	0	1	2	0	0	0	2	0	0	0	1	0	1	0	1
795	1	2	1	1	0	1	0	1	1	0	1	0	1	0	0	0	2	1	2	0	2	0	1	0	0	0	0	0	2	2	1	2	2	0	0	1	2	0	0	0	2	1	0	0	1	1	0	0	1
796	1	1	1	0	0	1	2	2	0	0	0	0	0	0	0	0	1	0	1	1	1	0	2	0	0	0	1	1	2	2	0	2	2	2	1	2	1	0	2	2	0	0	0	0	0	1	0	2	0
797	1	1	1	1	1	2	1	1	2	0	0	0	1	0	1	0	0	0	1	0	1	0	2	0	0	0	0	1	2	2	1	1	0	2	1	2	2	0	1	1	1	1	1	0	1	2	0	1	0
798	1	2	0	0	0	0	2	2	1	0	0	1	1	0	1	0	0	0	0	0	0	0	1	0	1	2	0	0	2	2	0	2	2	0	0	0	1	0	1	1	1	0	0	0	0	0	0	1	1
799	1	2	1	0	0	0	2	2	2	0	0	0	0	0	0	0	2	1	2	1	2	0	2	0	0	1	0	0	2	2	0	1	0	2	1	2	1	0	0	0	0	1	0	0	1	0	0	2	0
800	1	1	2	1	0	1	2	2	1	0	0	0	0	0	0	0	2	1	1	0	2	0	1	0	0	1	0	0	2	2	1	1	0	1	0	1	1	1	1	1	0	0	0	0	0	1	0	0	1
801	1	1	1	0	0	1	1	1	1	0	1	0	0	0	0	0	2	1	2	0	2	1	1	0	0	1	0	0	2	2	1	1	0	1	1	1	2	0	1	1	1	0	0	0	0	0	0	2	0
802	1	1	1	0	1	1	1	2	2	0	0	0	1	0	0	1	1	1	1	0	2	0	2	0	0	1	0	0	2	2	0	0	0	1	1	2	1	0	1	1	1	0	0	1	0	1	0	2	0
803	1	0	2	1	1	1	2	2	1	0	1	1	1	0	1	0	2	0	2	0	2	0	1	0	0	1	0	0	2	2	0	1	1	0	0	0	0	0	1	1	0	1	1	0	1	1	0	1	0
804	1	0	2	0	0	2	1	1	1	0	0	0	0	0	0	0	0	0	2	1	2	0	0	0	0	1	1	0	2	2	0	1	1	1	0	2	1	0	1	0	1	0	0	0	1	0	0	1	1
805	1	1	1	1	0	2	0	1	2	0	1	0	0	0	0	0	1	0	2	1	2	0	2	0	0	0	0	2	2	2	0	1	0	1	1	1	1	0	0	0	1	0	0	0	0	1	0	1	0
806	1	1	2	1	0	2	1	1	1	0	0	1	2	0	2	0	2	2	0	2	0	0	2	0	0	1	0	0	2	2	0	1	1	2	2	2	2	0	0	0	2	1	1	0	1	0	0	2	0
807	1	0	2	0	0	2	2	2	0	0	1	0	0	0	0	0	1	1	2	0	2	0	1	0	0	1	0	0	1	1	0	0	1	2	0	2	1	0	1	0	1	0	0	0	1	0	1	1	0
808	1	2	0	0	0	0	1	1	1	0	1	0	0	0	0	0	1	0	2	0	2	0	2	0	0	0	0	1	1	0	1	0	0	2	2	2	2	0	1	1	1	0	0	0	0	1	0	2	0
809	0	1	1	0	1	2	1	1	1	0	0	0	0	0	0	0	0	0	0	0	1	0	0	0	0	1	1	0	2	2	0	2	2	0	0	1	1	0	1	1	1	0	0	0	0	0	0	1	1
810	1	1	1	0	0	0	1	1	1	0	1	0	1	0	1	0	1	0	1	0	1	0	1	0	0	1	0	0	2	2	0	1	0	2	2	2	1	1	0	0	0	2	2	0	2	1	1	0	1
811	1	2	1	0	0	1	1	2	1	0	0	0	0	0	0	0	1	1	0	1	1	0	2	0	0	1	0	0	1	1	0	0	1	1	0	2	1	1	0	0	1	0	0	0	0	1	0	2	0
812	1	0	2	0	0	2	0	1	2	0	0	0	1	0	1	0	2	2	1	0	1	0	2	0	0	0	0	0	2	1	1	1	1	1	0	2	1	0	1	1	1	0	0	0	1	0	0	1	0
813	1	1	1	0	0	0	1	1	1	1	1	0	0	0	0	0	1	1	1	0	1	0	0	1	1	1	0	0	2	2	1	1	1	1	1	2	2	0	0	0	1	0	0	1	0	1	0	2	0
814	1	2	0	0	0	0	2	2	1	0	0	0	0	0	0	0	1	0	1	1	1	0	2	0	1	2	0	0	2	2	1	1	1	0	0	0	2	0	1	1	1	1	0	0	1	0	0	2	0
815	1	2	0	0	0	0	1	1	1	1	1	0	1	0	0	1	2	1	0	1	1	0	1	0	0	1	0	0	2	2	0	2	1	0	0	1	1	0	0	0	1	0	0	0	0	0	0	2	0
816	1	2	0	1	0	1	0	1	2	0	0	0	0	0	0	0	2	0	2	0	2	0	1	0	1	0	0	0	2	2	1	1	1	0	0	1	1	1	0	0	1	0	0	1	1	0	0	0	1
817	1	2	0	0	0	1	1	1	2	0	0	0	1	0	0	0	0	1	1	0	1	0	1	0	0	1	0	0	2	1	0	0	0	2	2	2	1	0	0	0	0	0	0	0	2	1	1	1	0
818	1	1	1	1	0	1	1	1	2	0	0	1	2	0	2	0	0	0	1	0	0	0	1	1	1	1	0	0	2	2	0	2	2	1	0	2	2	0	0	0	2	0	0	0	2	1	0	1	0
819	1	0	2	0	0	2	0	0	2	0	0	0	1	0	1	0	1	1	0	2	1	0	2	0	1	1	0	0	2	2	0	1	1	1	0	1	1	0	2	2	0	1	1	0	2	0	0	2	0
820	1	0	2	0	0	1	1	1	1	0	1	0	0	0	0	0	2	2	2	1	2	0	1	1	1	2	0	1	2	2	0	1	1	0	0	1	1	0	0	0	2	0	0	1	1	2	0	1	1
821	1	1	2	0	0	1	0	0	2	0	0	0	1	1	0	0	2	2	2	0	2	0	0	0	0	1	0	2	1	1	1	2	1	1	1	2	1	0	1	1	1	0	0	0	1	0	0	1	1
822	1	2	0	0	0	0	1	1	0	0	0	0	0	0	0	0	1	1	0	1	1	1	1	0	1	0	0	0	2	2	0	1	1	1	0	1	1	0	0	0	1	0	0	1	1	2	0	1	0
823	1	1	1	0	0	1	0	1	2	0	0	1	2	0	2	0	0	0	0	0	1	1	2	0	0	1	0	0	2	2	1	1	1	1	0	2	1	0	1	1	0	0	0	0	0	1	0	0	0
824	1	1	0	1	0	1	1	1	2	0	0	0	0	0	0	0	1	1	1	1	1	0	1	1	1	2	0	1	2	2	0	1	1	2	1	1	1	0	1	1	1	0	0	0	1	1	0	2	0
825	1	1	1	0	0	2	1	1	1	0	0	1	2	0	2	0	1	1	1	1	1	0	1	1	1	0	0	0	2	1	1	1	1	2	2	2	0	0	2	2	0	0	0	0	1	0	1	0	1
826	1	2	1	0	0	2	1	1	1	1	0	0	2	0	2	0	2	1	1	1	1	0	1	0	0	1	0	0	2	2	0	2	2	1	0	1	1	0	0	0	1	0	0	0	1	0	0	1	1
827	1	1	2	1	0	1	0	0	2	0	0	0	0	0	0	0	2	0	2	1	2	0	2	0	0	2	0	0	2	2	0	2	2	1	0	1	1	0	0	0	2	0	0	0	0	1	0	2	0
828	0	1	1	0	0	0	1	2	2	0	0	0	0	0	0	0	1	1	1	0	2	0	2	0	0	2	0	1	1	1	0	2	1	0	0	1	0	0	1	1	0	0	0	1	1	1	0	2	0
829	1	1	2	0	0	2	2	2	1	0	1	0	0	0	0	0	1	0	1	2	1	1	1	0	0	0	0	0	2	2	0	2	1	1	0	2	1	1	0	0	2	0	0	2	0	2	0	2	0
830	1	2	1	0	0	1	1	1	1	1	2	0	0	0	0	0	2	0	2	0	2	0	2	0	1	0	0	0	2	2	0	1	1	2	1	2	2	0	0	0	2	0	0	0	0	1	0	2	0
831	1	0	2	1	0	2	1	1	1	0	0	0	1	0	1	0	0	0	1	1	1	0	1	0	0	1	0	0	1	1	0	1	0	1	0	1	1	2	0	0	0	0	0	0	0	1	0	1	0
832	0	2	1	0	0	1	2	2	1	0	0	0	0	0	0	0	1	1	0	1	1	0	2	0	0	1	0	1	2	2	0	1	2	1	0	2	2	0	0	0	2	0	0	0	1	0	0	0	0
833	1	2	1	0	0	1	2	2	0	0	0	1	2	0	2	0	1	0	2	0	2	0	2	0	0	0	0	0	2	2	0	1	1	1	0	2	1	0	1	1	1	1	1	0	1	0	0	2	0
834	1	1	2	0	0	0	2	2	1	0	1	0	0	0	0	0	2	2	1	1	2	0	2	0	1	0	0	0	2	2	0	1	1	0	0	1	0	0	1	1	1	0	0	0	0	1	1	1	0
835	1	1	1	1	0	2	1	1	2	0	0	0	1	0	1	0	0	0	0	1	0	0	1	1	1	1	0	0	2	1	0	1	1	2	2	2	1	0	1	1	1	1	1	1	1	1	0	1	0
836	1	1	1	1	0	2	1	1	0	1	2	0	0	0	0	0	1	0	1	0	1	0	1	1	1	1	0	0	1	2	0	1	2	1	0	2	0	0	1	1	1	0	0	0	2	2	0	2	0
837	1	1	2	0	0	0	1	1	2	0	0	0	1	0	0	1	1	0	1	0	1	0	2	0	0	1	0	0	2	2	0	0	0	2	0	2	1	0	2	2	0	1	1	0	1	2	1	0	0
838	1	2	0	0	0	0	1	1	1	0	0	0	0	0	0	0	1	1	2	0	1	0	2	0	0	1	0	0	2	2	0	0	0	2	1	1	2	1	0	0	1	0	1	0	1	0	1	0	0
839	1	0	2	0	0	2	1	1	2	0	0	0	0	0	0	0	2	1	1	0	2	0	2	0	0	0	1	0	2	1	0	1	0	1	0	1	0	0	2	1	0	0	0	0	1	0	0	1	0
840	1	0	1	0	0	1	2	2	0	0	0	1	1	0	1	0	1	1	1	1	1	0	2	0	0	1	0	0	2	2	2	2	2	1	1	1	2	0	0	0	2	1	0	0	2	1	0	2	0
841	1	0	2	0	0	1	1	1	2	0	0	0	1	0	1	0	1	1	0	2	1	0	1	0	0	0	0	0	1	1	0	1	0	1	0	1	0	0	1	1	0	1	1	0	1	1	0	1	1
842	1	1	1	0	0	0	0	0	2	0	0	0	0	0	0	0	1	1	1	0	2	0	2	0	1	0	0	0	2	2	1	1	1	1	1	1	2	0	2	2	1	0	0	0	1	0	0	2	0
843	1	0	2	0	0	1	1	2	1	0	0	0	1	0	1	0	0	0	2	0	2	0	1	0	0	1	0	1	2	2	0	1	1	0	0	0	1	0	0	0	1	0	0	1	0	0	0	1	0
844	1	1	1	0	0	0	1	1	1	0	1	1	2	0	1	0	0	0	1	1	2	0	2	0	0	0	0	0	1	1	0	1	1	2	0	2	1	0	1	1	1	1	1	0	1	0	1	1	0
845	1	2	1	0	0	0	2	2	1	0	0	2	2	0	2	0	1	0	0	1	2	0	1	0	0	1	0	0	2	2	1	2	2	2	1	2	1	0	1	1	1	2	2	0	2	0	0	0	0
846	1	0	2	0	1	1	1	1	1	1	0	1	1	1	0	0	2	1	2	0	2	0	2	0	0	0	0	0	2	2	0	0	0	2	0	2	1	1	1	1	0	0	0	0	0	0	0	2	0
847	1	0	1	0	0	0	1	1	1	0	1	0	0	0	0	0	1	0	0	1	2	0	1	0	0	1	0	0	2	2	1	1	0	2	0	1	1	0	2	1	0	1	1	0	0	0	0	2	0
848	1	0	2	1	0	2	1	2	1	0	0	0	1	0	0	1	1	0	1	1	1	0	0	0	0	0	0	1	2	2	0	1	1	0	0	1	1	0	0	0	2	0	0	0	1	0	0	2	0
849	1	2	0	1	1	1	2	2	0	0	1	0	1	0	2	0	1	2	2	0	2	0	2	0	0	1	0	0	2	2	1	0	0	2	0	2	1	0	1	0	1	1	0	0	2	1	0	1	0
850	1	1	1	0	0	1	1	2	1	0	1	0	1	0	1	0	1	1	0	1	1	0	1	0	0	0	0	1	1	1	1	1	1	1	1	1	1	0	1	1	1	0	0	1	0	1	0	1	0
851	1	1	2	1	0	1	1	1	2	0	0	1	1	1	0	0	2	1	2	1	1	1	0	1	1	1	0	0	2	1	0	1	1	1	0	1	1	1	1	1	0	0	0	0	0	1	1	1	1
852	1	1	2	1	0	2	2	2	1	0	1	0	0	0	0	0	1	0	1	0	1	0	2	0	0	0	0	0	2	1	0	1	1	0	0	1	1	0	0	0	1	0	0	0	0	2	0	0	0
853	1	1	1	0	0	1	2	2	0	0	1	1	1	0	1	0	0	0	0	1	2	0	1	0	0	1	0	0	1	1	0	1	1	2	1	1	1	0	1	1	0	0	0	0	1	0	1	0	1
854	1	1	2	1	0	2	2	2	1	0	0	0	0	0	0	0	0	0	1	2	1	0	2	0	0	1	0	0	2	2	1	1	2	0	0	1	2	1	0	0	1	0	0	2	0	1	0	2	0
855	1	0	2	1	0	2	1	2	1	0	1	1	2	0	2	0	1	1	0	2	1	0	2	0	0	2	0	1	1	1	0	2	1	2	2	2	1	1	0	1	1	0	0	0	0	1	0	1	1
856	1	0	2	0	0	1	2	2	2	0	0	0	0	0	0	0	1	1	0	2	1	0	2	0	0	1	0	1	2	2	1	0	2	0	0	2	2	0	0	0	2	0	0	1	0	1	0	2	0
857	1	1	1	0	0	1	0	0	2	0	0	0	0	0	0	0	2	1	2	0	2	0	2	0	0	1	0	0	2	1	0	2	2	1	0	2	1	1	1	1	0	0	0	1	1	1	0	2	0
858	0	1	1	0	0	1	2	2	1	0	1	1	2	0	2	0	2	1	1	0	2	0	1	1	1	0	0	1	2	2	1	2	1	0	0	1	1	1	1	0	0	0	1	0	1	0	0	2	0
859	1	2	1	0	0	1	1	1	1	1	0	0	0	0	0	0	2	0	1	0	2	0	2	0	0	1	0	0	2	2	0	1	1	1	0	2	2	0	1	1	1	0	0	0	1	1	0	1	0
860	1	1	2	1	0	1	0	2	2	0	1	0	0	0	0	0	1	1	1	0	2	0	2	0	0	0	0	0	1	1	1	1	0	2	2	2	1	0	1	1	0	0	0	0	0	0	0	2	0
861	1	2	2	0	0	1	0	0	1	0	0	0	1	0	1	0	1	2	2	0	2	0	0	1	1	1	0	1	1	2	1	1	1	1	0	1	1	0	1	1	0	0	0	2	0	1	0	2	0
862	0	2	1	0	0	1	1	1	2	0	0	0	0	0	0	0	0	0	1	1	2	0	2	0	0	2	0	0	1	2	0	1	2	1	0	2	2	0	0	0	1	1	0	0	1	0	0	2	0
863	1	2	0	1	0	1	2	2	1	0	0	0	1	0	0	1	2	2	2	0	2	0	0	0	0	0	0	1	2	2	1	1	1	2	0	2	1	0	0	0	2	1	1	0	1	0	1	1	0
864	1	1	1	0	1	2	2	2	1	0	1	1	1	0	1	0	1	0	1	1	1	0	2	0	0	1	0	1	2	2	1	0	0	2	0	2	2	0	1	1	1	0	1	0	1	0	0	2	0
865	1	2	0	0	0	1	1	2	1	0	0	0	1	0	1	0	1	0	1	0	1	0	2	0	0	1	0	0	2	2	0	0	0	2	0	2	2	0	0	0	2	0	0	0	1	0	0	2	0
866	1	2	0	0	0	0	2	2	1	0	1	0	0	0	0	0	1	0	1	0	1	0	0	1	1	1	0	0	2	2	1	0	0	2	2	2	1	0	0	0	1	1	1	0	1	1	0	1	0
867	1	1	1	0	0	1	1	2	2	0	0	0	0	0	0	0	2	2	1	1	2	0	1	1	1	1	0	0	2	1	0	0	0	1	0	1	1	1	1	1	0	0	1	0	1	0	0	2	0
868	1	0	2	2	0	2	1	1	1	1	1	0	0	0	0	0	2	2	1	1	2	0	2	0	0	1	0	0	2	2	1	2	2	2	0	2	1	0	1	1	0	0	0	0	0	0	0	1	0
869	1	1	2	1	0	1	1	1	1	0	0	1	2	0	2	0	1	1	1	1	2	0	0	0	0	1	0	1	1	2	1	0	2	0	0	2	1	0	0	0	1	0	0	0	1	0	1	1	0
870	1	0	2	0	0	2	0	0	2	0	0	1	2	1	0	0	2	1	2	0	2	0	2	0	0	2	0	0	1	1	1	1	1	1	0	0	2	0	0	0	2	0	0	1	0	1	0	2	0
871	0	1	1	0	0	0	0	1	2	0	0	0	1	0	0	1	2	2	2	1	2	0	2	0	0	1	0	1	2	2	1	2	2	2	1	2	1	1	0	0	1	0	0	0	0	0	0	2	0
872	1	1	1	0	1	1	1	1	0	1	2	0	0	0	0	0	0	0	2	0	2	0	2	1	1	1	0	0	1	1	1	1	1	1	1	1	1	1	0	0	1	0	1	0	1	0	0	0	2
873	1	1	1	0	0	2	2	2	0	0	1	0	0	0	0	0	0	0	2	0	2	0	1	0	0	0	1	0	2	2	0	0	0	2	0	2	0	0	1	1	1	0	0	0	0	1	0	1	1
874	1	0	2	0	1	1	1	1	2	0	0	0	0	0	0	0	1	1	0	1	0	0	1	0	1	2	0	0	2	1	0	1	1	0	0	1	1	0	0	0	1	0	0	0	0	1	0	1	0
875	1	1	1	0	0	2	0	1	2	0	1	0	0	0	0	0	2	1	2	0	2	0	2	0	0	1	0	0	2	2	0	2	2	2	1	2	1	0	0	0	2	0	0	0	0	0	0	2	0
876	1	1	1	0	0	0	1	1	2	0	0	0	0	0	0	0	1	1	1	1	2	0	2	0	0	1	0	0	2	2	0	2	2	0	0	0	1	0	2	2	0	0	0	0	0	2	0	2	0
877	1	2	0	0	0	1	2	2	1	0	0	0	0	0	0	0	1	0	2	0	2	0	1	1	1	1	0	1	2	2	0	2	2	1	0	1	1	0	0	0	1	0	0	2	0	2	0	2	0
878	1	2	0	0	0	0	1	1	1	0	0	2	2	1	1	0	0	0	2	0	2	0	2	0	1	0	0	0	1	1	1	2	1	2	2	2	1	0	0	0	2	0	0	0	0	0	0	1	0
879	1	2	1	0	0	2	1	2	1	0	1	1	2	0	1	1	1	1	0	1	0	0	2	0	0	1	0	1	2	2	1	2	1	1	1	1	1	0	0	0	0	0	0	0	0	1	0	1	0
880	1	0	2	0	0	2	1	1	1	0	0	0	0	0	0	0	2	1	2	0	2	1	1	0	0	1	0	1	1	1	1	1	1	2	0	2	1	1	0	0	1	1	1	0	1	0	0	1	1
881	1	0	2	0	0	1	0	0	2	0	0	1	2	0	2	0	1	0	1	1	1	0	0	0	0	0	0	0	2	2	1	1	1	0	0	1	0	1	1	1	0	0	0	0	0	1	0	2	0
882	0	1	1	0	0	1	0	0	1	0	1	0	0	0	0	0	1	1	1	1	2	0	2	0	0	1	0	0	2	2	0	1	0	2	1	2	1	0	1	1	1	2	1	0	1	0	1	1	0
883	1	1	1	0	0	1	1	2	1	0	1	0	0	0	0	0	2	2	1	1	2	0	0	0	1	0	0	1	1	1	0	1	1	0	0	0	1	0	1	1	0	0	0	1	0	0	0	1	0
884	1	1	1	0	0	0	1	2	2	0	0	1	1	0	1	0	1	0	1	1	1	0	2	0	0	1	0	1	2	2	0	0	0	1	0	1	1	0	1	1	1	1	1	0	0	1	0	2	0
885	1	1	1	0	0	1	2	2	1	0	0	0	1	0	0	1	0	0	2	1	2	0	2	0	1	1	1	0	2	2	0	0	0	2	2	2	2	0	2	2	0	0	0	0	0	0	0	2	0
886	1	0	2	0	0	2	2	2	1	0	0	0	1	0	1	0	0	0	1	1	1	1	2	0	0	0	0	2	1	1	1	1	1	1	0	1	0	1	0	0	0	0	0	0	0	0	0	2	0
887	0	1	1	0	0	1	1	1	1	0	0	1	2	0	1	0	1	1	1	1	2	0	2	0	1	1	0	0	2	2	1	0	0	2	0	2	1	0	2	2	0	0	0	1	0	1	0	2	0
888	1	0	2	0	0	2	1	2	2	0	0	0	1	0	0	0	1	0	1	0	1	0	2	0	1	2	0	1	2	1	1	2	2	1	0	1	0	0	1	1	1	0	0	0	0	1	1	0	1
889	1	0	2	0	0	2	2	2	0	0	2	0	0	0	0	0	1	0	2	0	2	1	2	0	0	0	0	1	2	1	0	1	1	0	0	2	2	1	0	0	1	1	1	0	0	1	0	2	0
890	1	1	2	0	0	0	2	2	1	0	1	1	2	0	1	1	2	1	1	0	2	0	2	0	1	0	0	0	1	1	1	1	2	1	0	2	1	1	1	1	1	0	0	0	1	1	0	2	0
891	1	1	1	0	0	1	2	2	0	1	1	0	0	0	0	0	1	0	2	0	2	0	1	0	1	1	1	1	2	2	0	1	1	1	0	2	1	0	2	2	0	0	0	0	0	0	0	2	0
892	1	1	1	1	0	2	1	1	1	0	0	0	0	0	0	0	0	0	2	0	2	0	2	0	0	0	0	1	2	2	2	1	1	1	0	2	1	0	1	0	2	1	1	0	1	1	0	2	0
893	1	2	1	0	0	0	2	2	1	0	1	0	1	0	1	0	1	0	1	1	2	0	2	0	0	1	0	1	2	2	1	0	0	2	0	2	0	0	1	1	1	1	1	0	0	1	0	0	1
894	1	2	1	1	0	1	2	2	1	0	1	1	0	0	0	0	1	1	0	0	0	0	1	0	0	0	0	0	1	2	0	2	1	0	0	1	1	0	1	0	1	1	1	0	1	0	0	2	0
895	1	2	0	0	0	0	1	1	1	1	2	1	1	0	1	0	1	0	2	0	2	0	2	0	1	0	0	0	1	1	1	0	0	2	0	2	1	1	0	0	0	0	0	0	0	0	0	2	0
896	1	1	1	1	0	2	1	1	2	0	0	0	0	0	0	0	1	0	1	0	1	0	2	0	0	0	0	0	2	2	0	0	0	2	1	2	1	0	0	0	2	0	0	0	1	1	0	1	0
897	1	0	2	1	1	1	0	0	2	0	1	0	1	0	0	1	0	0	2	0	1	0	2	0	0	1	0	0	1	1	0	1	1	1	0	2	1	1	0	1	1	2	2	0	1	1	0	0	1
898	1	1	1	0	0	1	0	0	2	0	0	0	2	0	1	0	1	0	2	0	2	0	2	0	0	0	0	0	2	2	1	2	2	0	0	0	0	1	1	1	0	1	1	1	1	2	0	1	0
899	1	1	1	1	0	1	2	2	0	0	0	1	1	0	1	0	2	1	2	0	2	0	2	0	0	1	0	0	2	2	1	1	1	1	0	1	1	0	1	1	1	1	1	0	0	1	0	1	0
900	1	1	1	0	0	1	1	2	1	0	0	1	1	0	1	0	2	0	2	0	2	0	0	1	1	1	0	0	2	2	0	2	1	2	0	1	2	0	0	0	2	0	0	0	0	1	0	1	1
901	1	2	0	0	0	0	0	1	2	0	0	0	0	0	0	0	2	1	1	0	2	0	0	0	0	0	0	1	2	2	0	1	1	0	0	1	1	0	1	1	1	1	1	0	1	2	0	0	1
902	1	0	2	0	0	1	1	1	1	0	0	0	1	0	0	1	2	2	1	1	2	0	2	0	0	1	0	0	2	2	1	1	1	2	1	2	1	1	0	0	1	0	0	0	2	1	0	1	0
903	1	2	0	0	0	0	2	2	1	0	0	0	1	0	0	1	2	2	2	0	1	0	2	0	1	2	0	0	2	2	0	1	1	1	0	1	2	0	1	1	0	1	1	0	1	2	0	2	0
904	0	0	2	1	0	2	0	1	2	0	0	0	0	0	0	0	2	1	1	1	1	0	2	0	0	1	0	0	2	2	0	1	0	2	1	2	2	0	1	1	0	0	0	0	0	1	0	1	1
905	0	1	2	0	0	2	1	1	2	0	0	0	0	0	0	0	2	0	2	0	2	1	1	0	1	0	0	0	2	2	1	0	0	1	1	2	2	0	1	1	1	0	0	0	1	0	0	2	0
906	1	0	2	1	0	2	2	2	1	0	0	0	0	0	0	0	2	2	0	2	2	0	2	0	0	2	0	0	1	1	1	1	2	1	0	2	2	0	1	1	1	1	1	0	1	0	1	1	0
907	1	1	1	0	0	1	2	2	1	0	0	0	1	0	0	1	1	1	1	0	2	0	2	0	0	1	2	1	2	2	1	1	0	2	1	2	1	0	1	0	1	0	0	0	0	1	0	0	1
908	1	1	2	1	0	2	1	1	2	0	0	2	2	0	2	0	1	1	1	1	1	0	2	0	1	2	0	1	2	2	1	1	1	2	1	1	1	0	1	1	0	0	0	0	1	1	1	0	0
909	1	0	2	0	0	1	1	1	0	0	1	1	2	0	2	0	1	1	1	0	2	0	1	0	0	1	0	1	1	1	0	2	1	2	2	2	0	0	2	1	0	1	0	0	1	0	0	0	1
910	1	2	1	0	0	0	1	1	1	0	1	0	0	0	0	0	1	0	1	2	1	0	2	0	2	1	0	0	1	1	1	1	1	0	0	1	1	0	2	2	0	0	0	0	0	0	0	1	1
911	1	2	0	1	0	1	2	2	2	0	0	1	0	0	0	0	1	0	0	1	2	0	2	0	0	0	0	1	2	2	1	0	1	1	0	2	1	0	0	0	2	0	0	0	0	0	0	2	0
912	0	0	2	0	0	2	0	1	2	0	0	0	0	0	0	0	2	1	0	1	1	0	2	0	0	2	0	1	2	1	1	1	1	2	0	2	1	0	1	1	1	1	1	0	1	1	0	1	0
913	1	2	1	0	0	1	1	1	1	0	0	0	0	0	0	0	1	0	1	2	1	0	1	0	0	1	0	1	1	1	0	0	0	2	0	2	1	0	2	2	0	0	0	1	2	1	0	1	1
914	1	1	0	0	0	1	1	1	1	1	2	0	0	0	0	0	0	0	0	1	1	0	2	0	0	0	0	1	1	1	0	2	1	0	0	1	0	1	0	0	0	0	0	0	1	1	0	1	1
915	1	1	2	1	0	2	1	1	2	0	0	1	1	0	1	0	1	1	2	1	2	0	1	0	0	1	0	0	2	2	0	1	1	1	1	1	1	0	0	0	1	0	0	0	0	0	0	0	0
916	1	0	2	0	0	1	2	2	1	0	1	1	2	0	2	0	1	1	2	1	2	0	1	0	0	1	0	0	2	2	0	0	0	1	0	1	1	1	0	0	1	0	0	0	2	2	0	2	0
917	1	2	0	1	1	1	2	2	1	0	0	0	1	0	0	0	2	2	1	1	2	0	2	0	0	2	0	0	2	1	0	2	2	1	0	1	1	0	2	2	0	0	0	1	0	1	0	1	1
918	1	1	2	0	0	2	2	2	1	0	0	0	0	0	0	0	1	1	1	1	1	1	2	0	0	2	0	0	2	2	1	1	0	1	0	1	2	0	1	1	1	0	1	0	1	0	0	1	1
919	1	1	2	1	0	1	0	1	2	0	0	0	1	0	1	0	2	1	2	0	2	0	0	0	0	0	0	1	2	1	1	1	1	2	1	2	1	0	1	1	1	1	1	0	1	0	0	1	1
920	1	2	0	0	0	1	1	1	1	0	0	1	1	0	1	0	2	2	1	1	2	0	2	0	0	1	0	2	1	1	0	1	0	1	0	1	1	0	1	1	1	0	0	1	1	1	0	1	0
921	1	1	1	1	0	1	0	1	2	0	0	1	1	0	1	0	1	0	2	1	2	0	2	0	0	1	1	0	1	1	0	1	1	0	0	0	1	0	0	0	1	1	1	0	1	1	1	1	0
922	1	2	0	0	0	1	0	1	2	0	0	0	0	0	0	0	2	2	1	1	1	0	2	0	0	1	0	0	2	2	1	1	1	1	0	1	2	0	0	0	2	1	0	0	1	0	0	1	0
923	1	1	1	1	0	1	1	1	1	1	0	0	0	0	0	0	2	2	1	0	1	0	2	0	0	1	0	1	0	0	0	1	1	2	0	2	1	0	2	2	0	2	2	0	1	1	0	1	1
924	1	0	2	0	0	1	1	2	1	0	0	0	1	0	1	0	2	1	1	0	2	0	2	0	1	1	0	0	2	1	1	2	2	0	0	1	1	1	0	0	0	1	0	0	1	1	1	1	0
925	1	1	1	0	0	2	1	1	2	0	0	1	2	0	2	0	2	1	2	1	2	1	0	1	1	1	0	1	2	2	0	2	1	2	0	2	2	0	2	2	0	0	0	0	0	1	1	1	0
926	1	2	0	0	0	0	2	2	0	0	2	0	1	0	1	0	1	1	0	0	0	0	2	0	0	0	0	1	2	2	1	1	1	2	0	2	1	1	0	0	2	1	1	0	0	1	0	2	0
927	1	2	0	0	0	0	2	2	1	0	1	0	1	0	0	0	1	1	2	0	2	0	2	0	1	0	0	0	2	2	0	1	1	1	1	1	1	1	0	0	1	1	1	0	1	1	1	1	0
928	1	1	2	1	0	1	2	2	0	0	2	0	0	0	0	0	2	1	1	0	2	0	2	0	0	1	1	1	2	2	0	1	1	1	0	2	1	0	1	1	1	1	1	0	1	0	0	1	0
929	1	2	0	1	0	1	1	1	1	0	0	0	1	0	0	1	0	0	0	1	2	0	1	0	0	2	0	0	2	2	1	1	1	0	0	1	2	0	0	0	2	1	0	0	1	0	0	2	0
930	1	1	1	1	1	2	0	0	2	0	0	2	2	0	2	0	0	0	0	1	0	0	2	0	0	2	0	0	2	2	1	2	1	2	0	1	1	0	1	1	1	0	0	0	0	1	0	2	0
931	1	2	0	0	0	1	1	2	1	0	1	1	2	1	0	0	1	1	1	0	2	0	2	0	1	0	0	0	2	2	1	1	1	2	0	2	1	0	2	2	0	1	1	0	1	1	0	1	1
932	1	2	0	1	0	1	1	2	1	0	0	0	0	0	0	0	1	1	2	0	2	0	2	0	0	0	0	1	2	2	1	1	1	1	0	2	2	0	1	1	1	1	1	0	0	1	0	0	1
933	0	0	2	0	0	2	0	0	2	0	0	0	1	0	0	1	2	1	1	0	2	0	2	0	0	1	0	2	1	1	1	2	2	0	0	1	1	0	2	2	0	0	0	0	2	1	0	2	0
934	0	1	1	1	0	1	1	1	1	0	1	0	0	0	0	0	1	1	1	1	2	1	1	0	0	0	0	0	2	2	2	1	1	1	0	1	2	0	1	1	0	1	1	1	0	1	0	0	1
935	1	0	2	1	0	2	2	2	1	0	1	1	1	0	1	0	2	1	1	0	2	0	2	0	0	1	0	0	2	2	1	1	1	1	0	1	2	0	2	2	0	1	1	0	1	1	0	2	0
936	1	0	2	0	0	1	2	2	1	0	1	0	0	0	0	0	2	1	1	0	2	0	1	1	1	1	1	0	2	2	1	2	1	2	1	2	1	1	1	1	0	0	0	0	1	0	1	1	0
937	1	1	1	0	0	2	1	2	1	0	0	0	1	0	0	1	1	0	0	1	2	0	2	0	1	2	0	0	2	1	0	1	1	2	0	2	0	0	1	1	1	0	0	0	0	1	0	2	0
938	1	1	1	1	0	1	1	1	2	0	0	0	1	0	0	0	2	0	2	0	2	0	2	0	0	0	0	1	1	0	0	1	1	2	0	2	1	0	0	0	0	1	0	0	1	1	0	1	0
939	1	2	0	0	0	0	0	0	2	0	0	1	2	0	2	0	2	1	2	1	2	1	2	0	0	1	0	0	2	2	1	0	0	2	0	2	2	0	0	0	2	0	1	0	1	0	0	0	1
940	1	1	1	0	0	1	2	2	0	0	1	1	2	0	2	0	2	1	2	1	1	0	0	1	1	1	0	1	2	2	0	0	0	2	0	2	0	1	0	0	1	0	0	0	1	0	0	1	1
941	0	2	1	0	0	1	2	2	1	0	0	0	2	0	1	1	1	1	0	1	2	1	2	0	0	1	0	1	2	1	1	0	1	1	0	2	1	0	1	0	1	0	1	0	1	0	0	2	0
942	1	2	1	0	0	1	1	1	1	0	0	0	1	1	0	0	2	1	1	0	2	0	1	1	1	1	0	0	2	2	0	0	0	2	1	1	2	0	0	0	2	0	1	0	1	0	1	1	0
943	1	2	0	0	0	1	0	1	2	0	0	0	1	0	1	0	2	2	1	1	2	0	2	0	0	0	0	0	2	2	1	1	1	1	0	2	2	0	0	0	2	0	0	0	0	0	0	0	1
944	1	2	0	0	0	0	1	1	2	0	0	0	0	0	0	0	1	1	2	0	2	0	1	1	1	2	0	1	2	2	0	0	0	2	1	2	0	1	1	1	0	1	1	0	1	1	0	1	0
945	1	1	1	1	0	1	1	2	2	0	0	0	0	0	0	0	0	0	2	0	2	0	2	0	0	0	0	1	2	2	2	1	0	1	0	1	1	0	0	0	1	0	0	0	0	1	0	1	1
946	1	2	1	0	0	1	0	0	2	0	0	0	1	0	1	0	1	1	2	1	2	0	1	1	1	1	0	0	2	2	1	2	2	0	0	1	1	1	0	0	0	2	2	0	2	1	1	1	0
947	1	0	2	1	0	2	1	1	2	0	0	0	0	0	0	0	1	1	2	0	2	0	2	0	0	1	0	0	2	1	0	0	1	2	0	2	2	0	0	0	2	0	0	1	0	1	0	1	0
948	1	1	1	0	0	1	1	1	1	0	0	0	0	0	0	0	1	1	1	1	1	0	2	0	0	0	0	0	2	2	0	1	2	1	0	2	1	1	1	1	1	1	1	0	1	0	0	0	0
949	0	1	1	0	0	1	1	1	2	0	0	0	0	0	0	0	1	0	2	0	2	1	1	0	0	1	0	0	2	1	0	2	2	0	0	1	2	0	0	0	2	0	0	0	0	0	0	1	0
950	1	1	2	1	0	1	2	2	1	0	1	0	1	0	1	0	1	1	0	2	1	0	2	0	0	0	0	2	2	2	1	1	1	1	1	1	1	0	1	0	1	0	0	1	1	1	1	0	0
951	0	2	2	1	0	1	1	1	1	0	0	0	1	0	1	0	2	0	2	1	2	0	1	0	0	1	0	0	2	2	1	2	2	0	0	1	2	0	0	0	2	1	0	0	1	0	0	1	0
952	1	1	2	1	0	2	2	2	0	0	1	0	1	0	0	1	0	0	1	1	2	0	2	0	0	2	0	0	2	2	1	1	2	0	0	1	1	0	1	1	1	0	0	0	0	2	0	1	1
953	0	0	2	0	0	1	0	0	2	0	0	0	1	0	1	0	2	2	1	0	1	0	2	0	1	1	0	0	1	1	1	1	1	0	0	0	1	0	1	1	1	2	1	0	1	0	0	1	0
954	1	1	2	0	0	2	2	2	1	0	0	1	1	0	1	0	1	1	2	0	1	0	2	0	0	0	0	0	2	2	1	1	1	2	0	2	2	0	0	0	1	0	0	0	1	1	0	1	0
955	1	1	1	0	0	1	0	0	2	0	0	0	1	0	0	0	0	0	2	1	2	1	1	0	0	1	0	2	0	0	0	2	1	1	0	1	0	1	1	1	0	1	0	0	1	1	0	1	0
956	1	1	1	0	1	0	0	0	2	0	0	0	0	0	0	0	2	2	1	1	2	0	2	0	1	2	0	0	1	2	0	1	1	2	0	2	1	0	0	0	2	0	0	0	1	0	1	1	0
957	1	1	1	0	1	1	1	2	2	0	0	0	0	0	0	0	1	1	0	1	0	0	2	0	1	1	0	0	2	1	0	0	0	2	1	1	2	0	2	2	0	1	1	0	0	1	0	2	0
958	1	2	0	0	0	1	2	2	1	0	1	0	1	0	0	1	2	0	1	1	2	0	1	0	0	0	0	0	2	2	0	2	1	0	0	1	1	1	0	0	1	0	0	1	0	0	0	1	1
959	1	2	0	1	0	1	1	2	2	0	0	0	0	0	0	0	1	0	1	1	2	0	2	0	0	1	0	0	2	2	1	0	1	1	0	2	1	0	1	1	1	1	1	0	1	0	0	1	0
960	1	0	2	0	0	1	2	2	0	0	2	0	2	0	2	0	1	0	2	0	2	0	2	0	0	0	0	0	2	1	0	1	1	1	1	1	1	0	2	2	0	0	0	0	1	0	0	1	0
961	1	1	2	1	0	2	1	1	2	0	0	1	1	0	1	0	1	0	1	1	1	0	2	0	0	1	0	0	1	1	0	1	1	1	0	2	1	0	0	0	1	0	0	0	1	0	0	2	0
962	1	0	2	0	0	2	2	2	0	1	1	1	1	1	0	0	2	1	2	0	2	0	2	0	0	1	0	0	2	2	0	1	0	2	1	2	1	1	0	0	2	0	0	0	0	0	0	1	1
963	1	1	1	1	0	1	2	2	0	0	0	1	2	0	2	0	0	0	2	0	1	0	2	0	0	1	0	1	1	2	1	1	1	2	0	2	2	1	0	0	1	1	1	0	1	0	1	0	1
964	0	1	1	0	0	1	1	1	2	0	0	0	1	1	0	0	1	0	2	1	2	0	0	0	0	0	0	0	2	2	0	2	1	1	1	1	1	1	0	0	1	1	0	0	1	0	0	2	0
965	1	0	2	0	1	1	0	1	2	0	0	1	2	0	2	0	1	1	1	0	1	0	2	0	0	1	0	1	2	2	0	0	0	2	0	2	2	0	0	0	2	0	0	1	1	1	1	1	0
966	1	0	2	0	0	1	0	1	2	0	1	0	0	0	0	0	0	0	2	0	2	0	1	0	0	1	0	1	2	2	0	1	2	0	0	2	2	0	1	1	1	0	0	0	1	1	0	2	0
967	1	1	2	0	0	2	1	1	1	0	1	0	0	0	1	0	0	0	0	2	0	0	1	1	1	0	0	0	1	1	1	1	0	1	0	1	1	0	0	0	1	0	0	0	1	0	0	2	0
968	1	1	2	1	0	2	1	2	2	0	0	0	1	0	0	0	0	1	1	0	1	0	1	1	1	1	0	1	2	2	1	0	0	2	0	2	1	0	1	1	1	0	0	0	0	0	0	2	0
969	0	2	0	0	0	0	0	0	2	0	0	1	1	0	1	0	1	1	0	1	1	0	1	1	1	2	0	0	2	2	2	0	0	2	0	2	1	0	1	1	1	0	1	0	1	0	0	1	0
970	1	1	1	0	0	2	1	1	1	0	1	0	0	0	0	0	1	1	0	1	2	0	1	1	0	1	0	1	2	2	0	0	0	2	1	2	1	0	2	2	0	1	0	0	2	0	0	2	0
971	1	0	2	0	0	1	1	1	0	0	0	0	1	0	0	1	0	0	0	2	0	0	2	0	0	1	0	0	2	2	0	1	1	1	0	2	0	0	1	1	0	0	0	1	0	1	0	2	0
972	1	0	2	0	0	2	1	1	1	0	1	1	1	0	1	0	1	1	1	1	1	0	2	0	0	0	0	0	2	2	1	0	0	1	1	2	1	0	2	2	0	0	0	1	2	0	0	0	1
973	1	2	2	0	0	1	2	2	1	0	0	0	0	0	0	0	2	2	0	2	2	0	2	0	0	0	0	0	2	2	1	1	2	1	0	1	2	0	0	1	1	0	0	0	0	0	0	1	0
974	1	2	0	1	1	1	0	1	2	0	0	0	1	0	0	1	1	0	2	0	2	0	2	0	0	0	0	0	2	2	1	0	1	1	0	2	2	1	0	0	0	1	1	0	1	0	0	1	0
975	0	2	2	1	0	1	2	2	2	0	0	0	1	0	0	1	1	0	1	1	1	0	2	0	0	0	1	1	2	2	0	2	1	2	0	1	2	0	0	0	2	0	0	1	0	1	0	1	0
976	1	1	1	0	1	2	1	2	2	0	0	0	1	0	0	1	0	1	2	0	2	0	2	0	0	1	1	0	2	2	0	1	1	2	1	2	0	1	1	1	0	1	0	0	2	1	0	0	1
977	0	1	2	2	0	2	1	2	1	0	0	1	1	0	1	0	1	0	2	0	2	1	2	0	0	0	0	0	2	2	1	0	0	2	1	2	1	0	1	1	1	2	2	0	2	0	0	1	1
978	1	0	2	0	0	2	2	2	1	0	1	0	1	0	0	0	1	0	1	1	1	0	1	1	1	1	1	0	2	1	0	1	0	2	2	2	1	0	1	1	1	1	1	1	0	1	1	1	0
979	1	2	1	0	0	1	1	1	1	0	1	0	1	0	1	0	2	2	1	1	2	0	2	0	0	0	0	1	2	2	1	2	2	0	0	1	1	1	1	1	1	0	0	0	1	0	1	0	0
980	1	1	1	0	0	1	1	1	2	0	1	0	1	0	1	0	2	2	1	1	2	0	2	0	0	0	0	1	2	2	0	1	1	2	0	2	1	0	1	1	1	0	0	1	0	1	0	0	1
981	1	2	0	0	0	0	1	1	1	0	1	0	2	0	2	0	0	0	2	0	2	0	2	0	0	2	0	0	2	2	0	1	0	2	2	2	1	0	1	1	0	0	0	0	1	0	0	1	1
982	1	1	1	0	0	1	2	2	1	1	0	0	0	0	0	0	2	1	2	0	2	0	2	0	0	1	0	1	2	1	1	1	1	0	0	0	2	0	0	0	1	1	0	0	2	1	0	1	1
983	1	1	1	0	0	1	0	1	2	0	1	1	1	0	1	0	1	0	1	1	2	0	1	1	1	1	0	1	1	2	0	1	1	2	1	2	2	0	0	0	2	0	0	0	1	1	1	1	0
984	1	2	0	1	1	1	0	0	2	0	0	0	1	0	0	0	1	1	1	1	1	1	1	0	0	1	0	0	1	1	1	2	1	1	1	1	2	1	0	0	1	0	0	0	0	1	0	2	0
985	1	1	1	0	0	1	2	2	1	0	0	1	2	0	2	0	2	0	2	1	2	0	1	0	0	1	0	1	2	2	1	1	1	1	1	1	1	0	1	1	0	0	0	0	1	0	0	2	0
986	1	2	0	1	0	1	2	2	0	0	0	0	0	0	0	0	2	1	1	0	2	0	1	1	2	2	0	0	2	2	0	0	0	1	0	2	1	0	1	1	1	0	0	0	1	1	0	1	0
987	1	1	1	0	0	0	2	2	0	0	1	2	2	0	2	0	1	1	2	0	1	0	2	0	1	0	0	0	2	2	0	2	2	0	0	1	1	1	0	0	0	0	0	0	0	0	1	1	0
988	0	1	1	1	0	1	2	2	1	0	1	1	1	0	1	0	1	0	1	0	2	0	2	0	1	2	0	1	2	2	1	1	1	1	0	2	2	0	2	2	0	0	0	0	0	1	0	2	0
989	1	1	2	1	0	2	1	2	2	0	0	0	0	0	0	0	1	0	1	0	2	0	2	0	0	2	0	1	2	2	1	2	1	0	0	1	1	0	1	1	1	0	0	0	0	1	0	0	2
990	1	1	0	1	0	1	1	2	1	0	0	0	0	0	0	0	2	2	1	1	2	0	1	1	2	2	0	0	2	2	1	1	1	1	0	1	1	0	1	1	1	0	0	1	1	1	0	1	0
991	1	1	1	0	0	1	1	1	2	0	0	0	0	0	0	0	1	0	1	1	1	0	2	0	1	2	0	1	2	2	1	2	1	1	0	1	1	0	0	0	0	0	0	0	0	0	0	2	0
992	1	0	2	0	0	2	1	1	2	0	0	0	1	0	0	0	0	0	1	1	1	0	2	0	0	2	1	0	2	2	0	1	1	1	1	1	1	0	0	0	1	2	1	0	1	0	1	1	0
993	1	1	1	0	0	1	2	2	1	1	1	0	0	0	0	0	0	0	2	1	2	0	2	0	0	2	0	1	2	1	1	1	1	0	0	2	2	0	1	1	1	0	0	1	0	1	1	0	1
994	1	1	1	1	0	1	1	1	2	1	0	0	0	0	0	0	1	1	1	0	1	0	2	0	0	1	0	1	1	2	0	0	0	2	1	2	1	0	2	2	0	1	0	0	2	1	0	2	0
995	1	1	1	0	1	0	2	2	1	0	0	0	2	0	0	1	1	1	0	1	2	1	2	0	1	1	0	0	2	2	0	2	2	1	0	2	0	0	2	1	0	0	0	0	0	0	0	1	1
996	1	2	0	0	0	0	1	1	1	1	1	1	2	0	1	0	1	0	2	0	2	0	1	0	0	1	0	0	1	1	0	2	2	0	0	1	2	0	0	0	2	1	1	0	1	1	0	1	1
997	1	2	1	0	0	1	1	2	1	0	1	0	0	0	0	0	1	0	2	0	2	0	2	0	0	1	0	1	2	2	1	2	2	0	0	1	1	0	0	0	0	0	0	0	1	1	0	1	0
998	0	0	2	0	1	1	1	1	1	0	1	1	1	0	1	0	2	2	1	1	1	0	2	0	0	1	0	1	1	0	0	0	1	1	0	2	2	0	1	1	1	0	0	1	1	0	1	1	0
999	1	0	2	0	0	2	1	1	1	0	0	0	1	0	0	0	1	0	1	1	2	0	2	0	0	1	0	0	2	2	1	2	2	0	0	0	1	0	1	1	1	0	0	0	0	2	1	0	0
1000	1	1	2	0	0	2	2	2	1	0	0	1	2	0	1	0	1	1	0	2	1	0	2	0	0	0	0	0	1	1	1	2	1	2	2	2	2	0	1	1	1	1	1	0	1	2	0	2	0
[truncated: 252 more columns]
