# Supplementary material for: KNN-MDR: a learning approach for improving interactions mapping performances in genome wide association studies
Source: BMC Bioinformatics. 2017 Mar 21;18:184. doi: 10.1186/s12859-017-1599-7 (PMC5361736; doi:10.1186/s12859-017-1599-7)
Supplement: Supplementary file 5 — The data set(s) supporting the results of Table 3. (ZIP 7092 kb) [file 12859_2017_1599_MOESM5_ESM.zip › 000/S33/mkallsimul.dat]

1	0	0	1	0	0	0	1	0	1	0	0	1	1	0	1	0	1	1	1	1	1	1	1	1	1	2	2	2	2	1	1	1	1	0	0	1	1	1	0	1	1	0	1	0	1	0	0	1	1
2	1	0	1	0	0	0	2	0	0	0	0	0	1	0	0	0	1	1	1	1	2	0	0	2	0	1	2	1	1	1	1	1	1	2	0	2	1	0	0	1	1	0	0	0	0	1	0	1	0
3	0	0	2	0	0	0	2	1	0	0	0	1	1	0	1	0	2	0	1	0	1	0	0	2	0	1	2	2	1	1	1	1	1	1	0	2	2	0	0	1	1	0	0	0	1	0	0	1	0
4	1	0	1	0	0	0	0	0	2	0	0	1	1	0	1	0	1	1	1	1	2	1	1	1	1	1	1	0	1	0	1	1	2	0	0	1	1	0	0	1	1	2	2	0	1	1	0	2	0
5	1	0	1	0	0	0	1	1	1	1	0	0	0	0	0	0	0	1	0	1	0	0	0	2	0	1	2	2	1	2	0	1	2	0	0	0	0	0	0	1	0	1	0	0	2	0	0	2	0
6	1	0	2	0	0	0	1	0	1	0	0	0	1	0	0	1	2	1	1	1	2	1	0	2	0	1	2	2	1	1	2	1	1	2	1	2	1	0	0	0	0	1	0	0	2	0	0	0	2
7	1	0	1	0	0	0	2	1	0	0	0	1	2	0	2	0	1	1	0	1	0	2	1	1	1	1	2	2	0	1	1	0	0	1	1	1	2	0	0	2	2	0	0	1	0	1	0	1	0
8	1	0	1	0	0	0	2	1	0	0	1	0	2	0	1	1	2	1	1	1	1	1	1	1	1	2	1	1	1	1	1	1	2	0	0	1	1	0	0	1	1	1	1	0	2	0	0	0	1
9	1	1	0	0	0	0	0	0	1	0	0	0	0	0	0	0	1	1	1	0	1	0	0	2	0	0	1	2	1	1	1	0	1	2	0	2	1	0	0	0	0	1	0	0	2	0	0	1	0
10	1	0	1	0	0	0	0	0	1	0	1	0	1	0	1	0	0	1	1	1	1	0	0	2	0	0	2	1	1	0	1	1	0	2	1	2	0	0	0	0	0	0	0	0	0	1	0	0	0
11	1	0	0	0	0	0	0	0	1	0	0	0	0	0	0	0	1	1	1	1	2	2	1	1	1	1	2	2	0	0	1	1	0	2	1	2	0	0	0	0	0	1	0	0	1	0	0	2	0
12	1	0	1	0	0	1	1	0	1	0	0	0	0	0	0	0	1	0	2	0	2	0	0	2	0	1	1	2	1	1	0	0	2	2	0	2	1	0	0	1	1	0	0	0	0	0	0	2	0
13	1	0	1	0	0	0	1	1	1	1	0	1	2	0	1	1	1	1	1	0	1	0	2	0	0	0	2	2	1	1	1	0	2	1	0	2	1	0	0	2	1	1	1	0	1	1	0	1	0
14	1	0	0	0	1	0	2	1	0	0	0	1	1	0	1	0	1	2	1	0	1	0	0	2	0	1	2	2	0	1	2	1	1	2	1	2	1	0	0	1	1	1	0	0	0	1	0	2	0
15	1	0	2	0	0	1	2	1	0	0	0	0	2	0	2	0	1	1	1	1	1	0	0	2	0	1	2	2	1	2	0	2	2	1	0	1	1	0	0	1	0	1	1	0	2	2	0	2	0
16	1	0	1	0	0	0	1	0	1	1	0	1	1	0	1	0	0	0	2	1	2	0	0	2	0	0	2	2	1	2	1	0	1	0	0	0	1	0	0	1	1	0	0	1	0	1	0	2	0
17	1	0	1	0	0	0	2	1	0	0	0	0	0	0	0	0	1	0	1	0	2	0	1	1	1	1	1	2	1	1	1	1	1	0	0	0	0	1	1	0	0	1	1	0	1	1	0	2	0
18	1	0	1	0	0	0	0	0	0	0	1	0	0	0	0	0	0	1	1	1	2	1	0	2	0	0	1	1	1	1	0	0	0	2	0	2	1	0	0	1	1	1	1	0	1	2	0	1	0
19	1	0	0	0	0	0	1	0	1	1	1	0	2	0	2	0	2	1	1	0	2	0	0	2	0	0	1	1	2	0	1	2	2	0	0	1	1	0	0	1	1	0	0	0	0	0	0	1	1
20	1	0	2	0	0	0	0	0	0	0	0	1	1	0	1	0	1	2	0	1	1	0	0	2	0	1	1	2	1	0	2	0	0	2	0	2	1	0	0	0	0	0	0	0	0	1	0	1	1
21	1	0	2	0	0	0	1	0	0	0	0	0	0	0	1	0	1	1	1	0	1	0	0	2	0	2	1	2	0	1	2	1	1	2	0	2	0	0	0	1	0	0	0	0	0	2	0	1	0
22	1	0	2	0	0	0	1	1	0	0	0	1	1	1	0	0	1	0	1	0	1	1	1	1	1	1	2	2	0	2	0	0	1	1	0	1	2	0	0	1	1	0	0	0	0	0	0	2	0
23	0	0	1	0	0	1	1	0	1	0	1	1	0	0	0	0	0	1	1	1	1	0	0	2	0	2	2	0	1	0	1	0	0	2	1	2	1	0	0	1	1	0	0	0	0	2	0	2	0
24	1	0	2	0	0	1	2	1	0	0	1	0	0	0	0	0	1	0	2	0	2	0	0	2	0	0	2	2	0	2	1	1	0	1	0	1	1	1	0	0	0	1	0	0	0	0	0	1	0
25	1	0	0	0	0	0	0	0	2	0	0	0	1	0	1	0	1	1	1	1	2	0	1	1	1	1	1	1	2	0	1	0	1	1	1	1	1	0	0	2	2	1	1	0	0	0	0	1	0
26	1	0	2	0	0	0	1	0	1	0	1	0	0	0	0	0	1	1	0	1	0	0	1	1	0	1	1	1	1	1	0	0	1	1	0	1	1	0	0	1	1	1	1	0	1	1	0	1	0
27	1	0	0	0	0	0	1	2	0	0	0	1	1	0	1	0	1	0	2	0	2	0	0	2	0	2	2	2	0	2	0	0	2	1	0	2	1	0	0	1	1	1	1	0	0	1	0	0	0
28	1	0	0	0	0	0	0	0	1	0	0	0	1	0	1	0	1	1	1	1	1	0	0	2	0	1	2	2	1	1	1	2	2	0	0	1	1	0	0	1	1	0	0	0	0	0	0	1	1
29	0	0	1	0	0	0	1	0	1	0	0	0	0	0	0	0	1	2	0	2	1	0	0	2	0	0	1	1	0	1	0	0	0	2	0	2	1	0	1	1	1	1	1	0	1	1	0	1	0
30	1	0	2	0	0	0	2	0	0	0	1	0	0	0	0	0	1	0	1	0	2	0	0	2	0	0	1	1	1	1	0	1	1	1	1	1	1	1	1	1	0	0	0	1	0	1	0	1	1
31	1	0	2	0	0	0	0	0	2	0	0	1	1	1	0	0	1	1	1	1	1	1	0	2	0	0	2	2	0	1	2	0	0	1	1	2	1	1	0	0	0	0	0	0	1	0	0	2	0
32	0	0	1	0	0	0	1	0	1	0	0	0	1	0	0	1	1	0	1	1	2	1	0	2	0	0	1	2	0	2	0	0	1	1	0	1	2	0	0	1	1	1	1	0	1	1	0	2	0
33	1	0	2	0	0	0	2	1	0	0	0	0	0	0	0	0	1	1	1	1	1	0	1	1	1	0	0	2	2	0	2	0	0	1	0	1	2	0	0	2	2	1	1	0	2	0	0	2	0
34	1	0	2	0	0	0	2	0	0	0	1	0	0	0	0	0	0	2	1	0	1	0	0	2	0	1	2	1	1	1	0	0	0	1	1	2	1	0	0	1	1	0	0	1	1	1	0	2	0
35	0	0	2	0	0	1	2	0	0	0	0	1	1	0	1	0	1	1	1	0	2	0	0	2	0	1	2	2	0	2	0	1	2	1	1	1	1	1	0	1	1	0	0	1	0	1	0	1	0
36	1	0	1	0	0	0	2	1	0	0	1	0	0	0	0	0	2	1	1	0	2	0	1	1	0	1	1	1	0	1	0	1	0	2	1	2	1	0	0	1	0	0	1	0	1	0	0	2	0
37	1	0	1	0	0	0	1	0	1	0	0	0	0	0	0	0	2	0	2	0	2	0	0	2	0	0	1	2	1	1	2	0	0	2	1	2	2	0	0	1	1	1	0	0	0	1	0	1	0
38	1	0	1	0	0	1	1	1	1	0	0	0	1	0	1	0	1	1	1	0	2	0	0	2	0	2	0	0	1	1	0	1	0	2	1	2	1	0	0	0	0	0	0	0	0	0	0	1	1
39	1	0	0	0	0	0	0	0	1	0	1	2	2	0	2	0	0	1	2	0	2	0	0	2	0	2	2	2	0	1	1	0	0	2	1	1	1	1	0	1	1	1	1	0	1	1	0	1	0
40	1	1	0	0	0	0	2	0	0	0	1	0	0	0	0	0	1	1	1	1	2	2	0	2	0	0	1	1	1	1	0	1	1	1	0	1	1	0	0	0	0	0	0	0	0	1	0	2	0
41	1	0	1	0	0	0	1	0	0	0	0	2	2	1	1	0	1	1	0	1	0	0	1	1	0	0	0	1	2	0	1	0	1	1	0	2	2	1	1	2	1	0	0	1	0	1	0	0	1
42	1	0	1	0	0	0	1	0	2	0	0	0	0	0	0	0	1	1	1	1	2	0	0	2	0	2	1	1	1	1	1	1	0	1	0	1	1	0	1	1	1	0	0	1	0	1	0	1	0
43	1	0	1	0	0	0	1	0	1	0	0	0	2	0	1	0	0	0	2	0	1	0	0	2	0	2	2	2	0	1	1	0	1	0	0	2	1	1	1	1	0	0	0	0	1	0	0	0	0
44	1	0	2	0	0	1	1	0	1	0	1	1	2	0	1	0	2	1	2	1	2	0	1	1	0	1	1	2	1	1	2	1	1	1	1	1	1	0	0	0	0	2	2	0	1	1	0	1	0
45	1	0	0	0	0	0	1	0	1	0	0	0	0	0	0	0	1	1	1	1	1	0	0	2	0	1	2	2	1	1	1	2	2	2	1	2	1	0	0	2	1	1	1	0	1	0	0	0	1
46	1	0	1	0	0	0	0	0	2	0	0	0	2	0	1	0	1	2	0	1	2	1	2	0	1	1	2	2	0	2	0	0	2	1	0	2	2	0	0	2	2	0	0	1	0	1	0	0	0
47	0	0	0	0	0	1	1	0	1	0	0	2	1	0	1	0	0	2	0	1	1	2	1	1	1	1	1	0	1	0	1	0	0	2	0	1	1	1	0	1	1	0	0	1	0	1	0	1	1
48	1	1	1	0	0	1	1	0	0	0	0	0	1	0	1	0	2	2	0	1	1	0	0	2	0	0	1	1	1	0	1	2	2	0	0	0	2	0	0	1	1	0	0	0	0	0	0	1	0
49	1	0	2	0	0	0	1	0	1	1	1	0	2	0	0	1	2	2	1	1	2	0	0	2	0	2	2	2	0	0	1	0	1	0	0	1	1	0	0	0	0	0	0	0	0	0	0	2	0
50	0	1	2	0	0	1	1	0	1	0	0	0	0	0	0	0	1	0	1	2	1	0	0	2	0	1	2	2	1	1	1	1	1	0	0	1	0	0	0	0	0	1	1	0	1	0	0	0	1
51	0	0	2	0	0	0	0	0	2	0	0	1	1	0	1	0	2	1	2	0	1	1	1	1	1	1	0	1	2	0	1	1	1	0	0	0	1	0	0	1	1	0	0	0	0	0	1	1	0
52	0	0	1	0	0	0	2	0	0	0	1	1	1	0	1	0	2	1	2	1	2	1	1	1	1	1	1	2	1	1	2	1	2	2	1	2	1	1	0	1	1	0	0	1	0	1	0	1	1
53	1	0	0	0	0	0	1	0	1	0	0	0	0	0	0	0	1	0	2	0	2	0	0	2	0	0	2	2	0	2	0	2	2	2	1	2	2	0	0	1	1	0	0	0	0	1	0	2	0
54	1	0	2	0	0	2	0	0	0	0	0	0	1	0	0	1	0	1	1	0	0	0	0	2	0	0	2	2	0	2	0	1	0	1	0	1	2	0	0	1	1	0	0	0	0	0	0	1	1
55	1	0	2	0	0	0	1	0	1	0	0	1	2	0	1	0	2	1	1	0	2	0	0	2	0	2	1	1	0	1	0	0	0	2	0	2	1	0	0	2	1	0	0	0	1	1	0	0	2
56	1	0	2	0	0	0	2	0	0	0	0	0	0	0	0	0	1	2	1	1	1	0	1	1	1	1	1	1	2	0	1	1	1	1	0	1	1	0	0	1	1	0	0	1	0	0	0	2	0
57	1	0	2	0	0	1	1	0	1	0	0	0	1	0	1	0	1	1	1	1	2	0	0	2	0	1	1	1	1	0	1	0	0	1	0	1	1	0	1	0	0	0	0	0	0	0	0	2	0
58	1	0	2	0	0	0	1	0	1	0	0	0	1	0	0	0	0	0	2	1	2	0	0	2	0	1	1	2	0	1	2	0	1	1	1	2	1	0	0	0	0	0	0	0	0	0	0	0	0
59	1	0	1	0	0	0	1	0	1	0	0	0	0	0	0	0	2	1	1	1	1	0	0	2	0	1	0	1	0	1	1	2	1	1	0	2	2	0	0	1	1	0	0	0	0	2	0	2	0
60	0	0	2	0	0	0	2	0	0	1	0	1	1	0	1	0	2	0	2	0	2	0	0	2	0	0	2	2	0	2	1	1	0	2	1	2	1	0	0	0	0	1	1	0	0	1	0	1	0
61	1	0	1	0	0	0	2	1	0	0	0	0	1	0	0	0	1	2	1	0	2	1	0	2	0	2	2	2	1	1	2	1	1	1	0	1	1	0	0	1	1	0	0	0	0	0	0	2	0
62	1	0	1	0	0	1	1	0	0	0	0	2	1	0	1	0	0	1	1	1	2	1	0	2	0	0	2	2	0	1	1	1	1	2	0	2	1	0	1	1	1	0	0	0	0	0	0	1	1
63	1	0	1	0	0	1	0	0	1	0	1	0	1	0	0	1	2	0	2	0	2	0	0	2	0	1	1	2	0	1	0	1	1	1	0	2	1	0	0	2	2	0	0	0	1	0	0	2	0
64	1	0	1	0	0	0	2	0	1	0	0	1	1	0	1	0	0	0	2	0	2	1	0	2	0	0	2	2	0	2	1	0	0	2	1	2	1	0	0	1	1	0	0	0	0	1	0	1	0
65	0	1	2	0	1	0	0	0	2	0	0	0	0	0	0	0	2	0	2	0	2	0	0	2	0	0	1	2	0	2	0	1	1	1	0	1	1	0	0	2	1	0	0	1	0	1	0	1	0
66	1	0	1	0	0	0	1	0	1	0	0	0	0	0	0	0	1	0	2	0	2	0	1	1	0	1	2	2	1	2	1	1	0	1	0	2	2	1	0	1	1	0	0	1	0	1	0	2	0
67	1	0	2	0	0	1	1	0	1	0	1	0	0	0	0	0	0	2	1	0	2	1	0	2	0	0	1	2	1	1	0	2	1	2	0	2	1	1	0	1	1	1	1	0	1	1	0	2	0
68	0	0	1	0	0	0	0	0	1	0	1	1	2	0	1	0	1	1	1	2	1	0	0	2	0	1	2	2	0	1	1	1	2	1	0	1	0	0	0	0	0	0	0	0	0	0	0	2	0
69	1	0	1	0	0	0	1	0	0	0	1	0	0	0	0	0	2	0	1	0	1	1	1	1	1	0	1	1	0	1	1	0	0	1	1	1	1	0	0	1	1	1	1	0	1	1	0	0	1
70	1	0	1	0	0	0	2	1	0	0	0	0	1	0	1	0	2	0	2	0	2	1	0	2	0	2	2	2	1	2	0	1	1	1	0	1	1	1	0	1	1	0	0	0	1	0	0	1	0
71	0	0	1	0	0	0	2	0	0	0	1	0	0	0	0	0	2	1	1	1	2	1	0	2	0	0	2	2	0	2	1	0	1	2	0	2	1	0	0	2	1	1	1	0	0	1	0	2	0
72	1	0	2	0	0	0	1	0	2	0	0	0	1	0	1	0	2	0	1	0	1	0	0	2	0	1	2	2	0	2	0	1	1	0	0	1	2	0	0	1	1	0	0	1	0	0	0	2	0
73	0	0	0	0	0	0	1	0	0	0	1	0	1	0	0	1	1	2	0	1	1	1	1	1	1	2	2	2	2	2	0	1	2	1	0	1	1	0	0	1	1	0	0	0	0	0	0	1	1
74	1	0	0	0	0	0	1	0	2	0	0	0	1	1	0	0	2	0	1	0	1	0	0	2	0	0	1	1	0	1	0	1	2	1	0	1	1	0	0	1	1	2	2	0	1	1	0	1	0
75	1	0	2	0	0	1	1	0	0	0	1	0	0	0	0	1	1	1	1	1	1	0	0	2	0	0	1	2	2	1	1	1	1	0	0	1	2	1	0	1	1	1	1	0	1	1	0	0	0
76	1	0	2	0	0	1	1	1	1	0	0	0	2	0	1	1	2	1	1	1	2	0	1	1	0	1	2	2	0	2	1	0	1	1	1	1	2	0	0	2	2	1	1	0	1	1	0	1	0
77	1	0	2	0	0	1	2	0	0	0	2	0	1	1	0	0	1	1	1	1	0	0	0	2	0	1	2	2	1	2	0	2	1	1	0	2	1	0	0	1	1	0	0	0	0	1	0	1	0
78	1	0	0	0	0	0	1	0	1	1	1	0	1	0	0	1	2	0	2	0	2	0	1	1	1	2	2	2	0	2	1	0	1	0	0	1	1	1	1	1	0	0	0	0	0	0	0	2	0
79	1	0	1	0	0	0	1	0	0	0	1	0	1	0	0	1	1	0	1	1	2	0	0	2	0	2	1	2	1	1	1	0	1	0	0	1	1	0	1	1	1	1	1	0	0	1	0	2	0
80	1	0	1	0	0	0	0	0	0	0	0	1	1	0	1	0	1	1	1	1	1	0	0	2	0	1	2	2	0	2	1	0	1	0	0	1	1	0	0	1	1	0	0	0	0	1	0	1	0
81	1	0	0	0	0	0	1	0	1	0	0	1	2	0	2	0	1	1	1	1	1	1	0	2	0	0	2	2	0	2	0	0	0	1	0	1	1	1	0	2	2	0	0	0	1	0	0	1	0
82	1	0	2	0	0	1	1	0	2	0	0	0	0	0	0	0	0	0	2	0	1	1	1	1	1	0	1	2	0	2	1	0	2	0	0	1	2	0	0	2	2	0	0	0	0	1	1	1	0
83	0	0	2	0	0	0	2	1	0	0	0	0	0	0	0	0	1	1	1	1	1	0	2	0	0	0	1	1	1	1	1	0	0	2	0	0	1	0	0	1	1	0	0	0	0	0	0	1	0
84	1	0	1	0	0	0	1	0	1	0	0	0	0	0	0	1	1	1	1	0	1	1	0	2	0	1	1	2	0	1	0	0	2	0	0	1	1	0	0	1	1	0	0	0	0	2	0	2	0
85	1	1	2	0	0	0	1	1	0	0	0	1	2	0	2	0	1	0	2	1	2	1	1	1	1	0	1	2	0	2	1	0	1	1	1	1	1	0	1	1	1	0	0	0	1	0	0	1	0
86	0	0	1	0	0	1	0	0	0	0	1	2	2	0	2	0	1	1	1	0	2	2	0	2	0	0	1	0	2	0	0	1	2	1	0	1	2	0	0	1	1	1	1	0	0	0	0	2	0
87	1	0	1	0	0	0	1	0	0	0	0	0	0	0	0	0	1	2	0	1	1	0	0	2	0	1	2	2	1	2	1	0	2	2	0	2	0	1	0	0	0	1	0	0	0	1	0	2	0
88	1	0	2	0	0	0	1	0	1	0	0	0	1	0	1	0	1	1	1	1	2	0	0	2	0	1	2	2	1	1	1	0	1	1	0	1	2	0	0	0	0	0	0	0	0	1	1	1	0
89	1	0	1	0	0	0	1	0	1	1	2	0	0	0	0	0	0	2	0	1	2	0	1	1	0	1	1	1	1	1	0	0	0	2	0	2	1	1	1	0	0	0	0	1	0	0	0	1	0
90	0	0	0	0	0	0	1	0	1	0	0	1	1	0	1	0	2	0	2	0	2	0	0	2	0	1	2	2	1	1	1	1	1	0	0	1	1	0	0	1	1	0	0	0	0	1	0	1	1
91	1	0	0	0	0	0	1	0	0	0	0	1	1	0	1	0	0	2	1	0	1	0	0	2	0	2	0	1	2	0	1	2	2	0	0	0	1	1	0	1	1	0	0	2	0	2	0	2	0
92	1	0	1	0	0	0	2	0	1	0	0	2	1	0	1	0	2	0	2	0	2	0	0	2	0	1	1	1	0	1	0	2	2	0	0	1	2	0	0	1	1	1	1	0	1	0	0	1	0
93	1	0	0	0	0	0	2	0	0	0	1	1	1	1	0	0	1	1	1	1	1	0	0	2	0	2	2	2	0	2	0	0	2	1	0	2	0	0	0	0	0	0	0	0	1	0	0	1	0
94	1	0	2	0	0	2	0	0	1	0	0	0	0	0	0	0	0	2	0	1	1	0	1	1	0	0	1	2	1	2	0	2	1	1	0	1	1	0	0	1	1	0	0	0	0	1	0	0	1
95	1	0	2	0	0	2	1	1	1	1	0	0	0	0	0	0	0	2	0	1	0	0	0	2	0	1	0	1	1	1	0	0	2	1	0	1	2	0	0	1	1	0	0	0	0	0	0	2	0
96	0	1	1	0	0	1	0	0	2	0	0	1	1	0	1	0	0	2	1	0	1	1	1	1	0	1	2	2	0	2	1	1	2	0	0	1	2	0	0	1	1	0	0	0	0	1	0	1	0
97	1	0	2	0	0	0	0	0	1	0	0	0	1	0	0	0	1	1	1	1	2	0	0	2	0	0	0	0	1	0	1	0	0	1	0	1	1	0	0	1	0	0	0	0	0	1	0	0	0
98	1	0	1	0	0	0	1	0	0	1	1	0	0	0	0	0	1	1	1	0	2	1	0	2	0	2	1	1	2	0	1	1	1	0	0	1	1	0	0	1	1	0	0	1	0	0	0	2	0
99	1	0	2	0	0	0	2	1	0	0	1	1	1	1	0	0	2	1	1	1	2	1	0	2	0	2	1	1	1	1	1	0	1	0	0	1	2	0	0	0	0	1	1	0	1	0	0	2	0
100	0	0	1	0	0	1	1	0	0	0	1	2	2	0	2	0	0	1	1	0	1	0	0	2	0	2	2	2	0	2	0	1	1	2	0	2	1	0	0	0	0	0	0	0	0	1	0	1	0
101	1	0	2	0	0	1	1	0	0	0	0	0	0	0	0	0	1	2	1	1	1	0	1	1	0	2	2	2	0	2	0	0	1	0	0	0	1	0	0	1	1	0	0	0	0	1	0	1	0
102	1	0	0	0	0	0	0	0	2	0	0	0	1	0	0	1	2	0	2	1	2	0	0	2	0	2	2	2	1	1	1	1	1	1	1	1	1	0	0	0	0	0	0	0	0	0	0	1	0
103	1	0	1	0	0	0	2	0	0	0	0	1	1	0	1	0	1	1	1	2	1	0	0	2	0	0	2	2	1	2	1	2	2	0	0	1	1	0	0	0	0	0	0	1	2	1	1	0	1
104	1	0	2	0	0	2	1	0	1	0	0	1	0	0	0	0	0	1	1	1	2	0	1	1	0	2	2	2	0	2	0	0	1	1	0	2	1	0	0	0	0	0	0	0	1	1	0	2	0
105	1	0	0	0	0	0	0	0	0	0	0	0	0	0	1	0	2	1	1	0	2	2	1	1	1	1	1	2	0	1	2	1	1	2	2	2	0	1	0	0	0	0	0	0	0	0	0	0	0
106	1	0	2	0	0	0	1	0	1	0	1	0	0	0	1	0	2	0	1	0	1	0	0	2	0	0	1	2	0	2	1	1	2	2	0	2	1	0	0	1	1	0	0	0	0	0	0	2	0
107	0	0	2	0	0	0	2	0	0	0	1	0	0	0	0	0	2	0	2	0	2	0	0	2	0	1	2	2	0	2	1	1	1	1	1	1	2	0	0	2	2	0	0	0	0	0	0	2	0
108	1	0	0	0	0	0	2	0	0	0	1	0	0	0	0	0	2	0	2	0	2	0	1	1	1	1	2	2	1	2	0	2	2	0	0	0	1	0	0	1	1	0	0	0	0	1	0	0	0
109	0	0	0	0	0	0	1	0	1	0	0	0	0	0	0	0	1	0	1	0	2	1	1	1	1	1	1	1	0	1	1	1	1	1	0	2	0	1	0	0	0	1	1	0	0	0	0	1	0
110	1	0	0	0	0	0	2	0	0	0	0	0	0	0	0	0	0	1	1	1	2	0	0	2	0	1	2	2	1	0	1	0	1	1	0	2	2	1	1	2	1	1	0	0	0	0	0	2	0
111	1	0	0	0	0	0	2	0	0	0	1	1	2	0	1	0	1	1	0	1	0	0	0	2	0	1	2	2	0	1	2	0	1	0	0	1	2	0	0	0	0	0	0	0	0	0	0	2	0
112	1	1	1	0	0	0	1	0	1	0	1	2	2	1	1	0	1	1	1	1	1	0	0	2	0	2	2	2	0	2	1	1	1	0	0	1	0	1	0	0	0	0	0	0	0	0	0	1	1
113	0	0	1	0	0	0	2	1	0	0	0	0	0	0	0	0	1	2	0	2	1	0	0	2	0	1	0	2	2	1	2	1	1	0	0	1	1	0	0	2	2	0	0	0	0	0	0	1	0
114	1	0	2	0	0	0	2	1	0	0	0	1	0	0	0	0	0	0	2	0	2	0	0	2	0	2	2	2	0	2	0	0	2	1	0	2	1	0	0	0	0	1	1	0	0	0	0	2	0
115	0	0	2	0	0	0	1	0	1	0	1	0	0	0	0	0	1	1	1	0	2	0	0	2	0	1	0	2	1	0	1	0	0	2	0	2	1	0	0	2	1	2	2	0	1	1	0	0	0
116	1	0	2	0	0	0	0	0	1	0	1	0	0	0	0	0	1	0	2	0	2	1	1	1	1	0	1	2	0	1	2	1	0	1	0	1	1	0	0	1	1	0	0	0	0	0	0	1	1
117	1	0	2	0	0	1	1	1	1	0	0	0	0	0	0	0	1	2	0	1	2	0	0	2	0	1	1	2	1	1	2	1	1	1	1	1	2	0	0	2	1	0	0	0	0	1	0	1	1
118	0	0	2	0	0	1	2	0	0	0	1	0	1	0	0	1	1	0	2	0	2	1	0	2	0	0	1	1	1	1	0	1	1	2	0	2	1	1	1	0	0	1	1	1	1	1	0	2	0
119	1	0	2	0	0	1	0	0	1	0	0	1	0	0	0	0	1	1	1	1	2	1	0	2	0	1	2	2	0	2	0	0	0	2	0	2	1	0	0	1	1	0	0	1	1	1	0	2	0
120	0	0	1	0	0	0	1	0	1	0	0	0	0	0	0	0	2	2	1	1	2	0	0	2	0	1	2	2	0	2	0	1	0	2	1	2	2	0	0	2	2	1	0	0	0	0	0	2	0
121	1	0	2	0	0	0	1	0	1	0	1	1	1	0	1	0	2	0	1	0	2	1	0	2	0	1	0	1	2	0	1	0	0	1	0	1	1	0	0	1	1	0	0	0	0	0	0	2	0
122	1	0	0	0	0	0	0	0	2	0	0	1	1	0	1	0	1	0	2	1	2	0	1	1	0	1	2	2	1	2	1	1	0	2	1	2	1	0	0	1	1	0	0	0	0	1	0	2	0
123	1	1	1	0	0	0	1	0	1	0	0	1	1	0	1	0	1	0	1	0	2	0	1	1	0	0	1	2	1	1	2	0	1	2	0	2	1	1	1	2	0	2	2	0	1	0	0	1	1
124	0	0	1	0	0	0	2	1	0	0	0	1	1	0	1	0	1	0	2	0	2	0	0	2	0	2	2	2	1	1	1	0	1	1	0	2	1	1	0	0	0	0	0	0	0	0	0	0	0
125	0	0	1	0	0	0	1	1	1	0	0	0	0	0	0	0	1	1	1	0	1	1	0	2	0	1	2	2	0	2	0	0	1	1	1	1	1	1	0	0	0	0	0	0	0	1	0	1	1
126	1	0	2	0	0	0	2	0	0	0	0	1	1	0	0	0	1	0	1	2	1	0	1	1	0	1	1	1	0	1	0	0	0	2	0	2	1	0	1	1	1	1	1	1	1	1	0	1	1
127	1	0	0	0	0	0	0	0	0	0	0	0	0	0	0	0	1	1	1	0	1	0	0	2	0	1	2	2	0	2	0	1	2	1	1	1	0	0	0	0	0	0	0	0	0	2	0	2	0
128	1	0	1	0	0	0	2	0	1	0	1	0	1	0	1	0	0	1	1	1	2	0	0	2	0	1	1	1	1	2	0	0	2	1	0	2	2	0	0	2	2	1	0	0	0	0	0	2	0
129	1	0	2	0	0	1	1	0	0	0	1	0	0	0	0	0	2	2	1	1	1	0	0	2	0	1	2	2	1	1	2	1	2	1	0	1	1	0	0	0	0	0	0	0	0	1	0	1	0
130	1	0	0	0	0	0	1	0	1	0	0	0	0	0	0	0	1	2	0	2	1	0	1	1	0	0	1	2	1	2	0	1	0	1	0	2	1	1	0	1	1	1	0	0	0	1	0	1	0
131	1	0	1	0	0	0	1	0	1	0	0	2	2	0	2	0	2	2	0	2	0	0	0	2	0	2	2	2	0	0	1	2	1	0	0	1	1	0	0	1	1	1	0	0	1	0	0	1	1
132	1	0	2	0	0	0	1	0	1	0	0	0	0	0	0	0	1	2	0	1	2	0	0	2	0	1	0	2	1	0	1	0	0	2	1	2	1	0	0	1	1	0	0	0	0	2	0	2	0
133	0	0	0	0	0	1	1	0	1	1	0	1	1	0	1	0	0	2	0	1	0	0	0	2	0	0	1	1	0	1	0	1	1	0	0	0	2	0	0	1	1	0	0	0	0	1	0	2	0
134	0	0	0	0	0	0	0	0	0	0	1	1	1	0	1	0	1	0	1	1	2	0	0	2	0	1	0	2	1	1	1	0	0	1	0	1	1	0	0	2	1	1	0	0	0	0	0	1	1
135	1	0	2	0	0	0	1	0	0	1	1	0	1	0	2	0	1	0	1	2	1	0	0	2	0	2	1	2	0	1	0	0	0	2	2	2	2	0	0	2	2	0	0	0	0	0	0	2	0
136	1	0	1	0	0	1	1	0	1	0	0	0	0	0	0	0	2	0	2	0	2	0	1	1	0	2	0	1	0	0	2	1	1	1	0	1	2	0	0	1	1	0	0	0	0	0	0	0	1
137	1	0	1	0	0	0	1	0	0	0	0	1	1	0	1	0	0	1	2	0	2	0	2	0	0	0	1	2	1	1	1	0	0	2	0	2	1	0	0	1	1	0	0	0	1	0	0	0	0
138	1	0	2	0	0	0	1	1	1	0	0	1	1	0	1	0	1	1	1	1	2	1	0	2	0	0	1	1	1	1	0	1	1	1	1	1	2	0	0	1	1	1	1	0	1	2	0	2	0
139	1	0	1	0	0	0	1	0	1	0	0	0	1	0	1	0	1	0	2	0	2	1	1	1	1	1	0	1	2	0	1	2	2	1	0	1	2	0	0	1	1	0	0	0	0	1	0	0	0
140	1	0	2	0	0	1	1	0	1	0	1	0	0	0	0	0	2	0	2	1	2	0	0	2	0	1	1	2	2	2	0	1	1	1	0	1	1	1	0	1	1	1	1	0	1	1	0	2	0
141	1	0	0	0	0	0	1	1	1	0	0	1	1	0	1	0	0	1	2	0	2	0	0	2	0	0	2	2	0	2	0	0	0	2	2	2	1	0	0	1	1	1	1	0	0	0	0	2	0
142	1	0	2	0	0	1	1	0	0	0	0	0	0	0	0	0	0	0	2	0	1	0	0	2	0	1	2	1	1	1	1	0	1	0	0	2	0	1	0	0	0	0	0	0	0	2	0	1	0
143	1	0	1	0	0	0	2	0	0	0	1	0	0	0	0	0	0	1	2	1	2	0	0	2	0	2	2	2	1	2	0	1	1	0	0	1	2	0	0	2	2	1	1	0	1	2	0	2	0
144	1	0	2	0	0	0	2	1	0	0	0	0	0	0	0	0	2	1	1	1	1	0	0	2	0	0	0	2	1	0	1	1	1	0	0	0	1	0	0	0	0	0	0	0	0	0	0	0	0
145	0	0	0	0	0	0	0	0	2	0	0	0	0	0	0	0	1	2	1	0	1	0	0	2	0	1	1	1	1	1	0	1	1	0	0	1	2	0	0	2	2	1	0	0	0	1	0	2	0
146	1	1	1	0	0	0	0	0	1	0	0	0	0	0	0	0	0	0	2	1	2	0	0	2	0	1	2	2	0	2	0	1	1	2	0	2	0	1	0	1	1	0	0	0	0	0	0	0	0
147	1	0	0	0	0	0	1	0	0	1	1	0	1	0	0	0	1	2	1	0	1	0	0	2	0	1	2	2	0	1	2	2	1	0	0	1	2	0	1	1	1	0	0	0	1	0	0	2	0
148	0	0	1	0	0	1	1	0	1	0	0	0	0	0	0	0	2	0	2	1	2	1	0	2	0	1	1	1	0	2	1	1	1	1	0	1	1	0	0	1	1	0	0	0	0	1	0	1	0
149	0	0	2	0	0	0	2	0	1	0	0	0	0	0	0	0	2	0	2	0	2	0	0	2	0	1	1	2	1	1	1	2	1	0	0	0	1	0	0	2	2	0	0	1	0	1	0	0	0
150	0	0	1	0	0	1	1	0	0	0	0	0	0	0	0	0	1	1	1	1	2	0	1	1	0	1	1	1	0	1	1	1	1	1	0	1	1	0	0	1	0	0	0	0	0	1	0	2	0
151	0	0	1	0	0	0	1	0	1	0	0	1	1	0	1	0	0	1	1	1	1	0	1	1	1	0	0	1	1	0	0	1	1	1	0	1	1	0	0	1	1	1	1	0	2	0	0	1	0
152	1	0	2	0	0	0	2	0	1	0	1	0	0	0	0	0	2	0	2	0	2	0	2	0	0	0	2	2	1	1	2	0	0	1	1	1	2	0	0	0	0	0	0	0	0	1	0	1	0
153	1	0	1	1	1	2	2	1	0	0	1	0	0	0	0	0	2	1	1	0	2	1	1	1	1	1	1	2	1	1	2	1	1	2	0	2	1	0	1	1	1	0	0	0	0	2	0	2	0
154	1	0	2	0	0	0	2	0	0	0	0	0	0	0	0	0	1	0	2	0	2	1	1	1	1	1	1	2	1	1	1	0	1	1	0	1	1	0	0	1	0	0	0	0	0	0	0	1	1
155	1	0	1	0	0	0	1	0	1	0	0	0	0	0	0	0	2	0	2	0	2	0	0	2	0	2	2	2	1	2	1	1	1	1	1	1	1	0	0	2	2	0	0	0	0	1	0	1	0
156	1	0	1	0	0	1	2	0	1	0	0	0	0	0	0	0	1	0	2	0	2	0	0	2	0	1	1	1	1	0	1	0	0	2	1	2	2	0	0	2	2	0	0	0	1	1	0	0	0
157	1	0	1	0	0	0	2	0	0	0	1	0	0	0	0	1	0	2	0	1	1	0	0	2	0	1	2	2	0	2	0	0	1	1	0	2	1	1	0	0	0	0	0	0	1	0	0	0	2
158	0	0	0	0	0	0	0	0	1	0	0	1	1	0	1	0	2	1	1	1	2	0	0	2	0	1	1	1	2	0	0	0	2	1	0	1	2	0	0	2	2	0	0	0	0	1	0	2	0
159	0	0	2	0	0	1	1	0	0	0	0	0	0	0	0	0	1	0	2	0	2	0	0	2	0	0	1	1	1	1	0	1	1	1	0	2	1	0	0	1	1	0	0	0	0	1	0	2	0
160	0	0	0	0	0	0	2	0	0	0	0	1	1	0	0	0	1	1	1	0	2	0	0	2	0	1	2	2	0	2	1	0	0	2	0	2	1	0	0	1	1	0	0	0	0	0	0	1	0
161	1	0	2	0	0	0	2	0	0	0	0	0	0	0	0	0	0	1	0	1	2	1	0	2	0	1	0	1	0	0	1	2	1	1	0	1	1	1	1	1	0	1	0	0	0	0	0	2	0
162	1	0	2	0	0	0	1	1	0	0	0	0	0	0	0	0	0	1	0	1	2	0	0	2	0	1	2	2	0	2	1	0	1	1	0	1	0	1	0	0	0	0	0	0	0	1	0	2	0
163	1	0	2	0	0	1	0	0	2	0	0	0	2	0	1	0	1	1	1	1	1	1	1	1	1	1	2	2	1	1	1	2	1	0	0	1	2	0	0	1	1	1	1	0	1	0	0	2	0
164	1	0	2	0	0	0	1	0	1	0	1	1	2	0	1	0	1	1	1	1	1	1	1	1	1	0	1	2	1	1	2	1	1	0	0	1	2	0	0	2	2	1	0	0	1	0	0	1	1
165	1	1	1	0	0	0	1	0	0	0	0	0	0	0	0	0	0	0	2	0	2	0	0	2	0	1	1	0	1	0	1	0	1	2	0	2	0	0	0	0	0	0	0	0	1	1	0	1	1
166	1	0	1	0	0	0	2	1	0	0	1	1	2	0	1	1	2	0	2	0	2	0	0	2	0	1	1	1	2	0	1	1	2	2	0	2	2	0	0	1	1	1	1	0	2	2	0	0	0
167	0	0	0	0	0	0	0	0	1	0	0	0	1	0	0	1	1	2	0	2	1	1	1	1	1	1	1	2	2	2	0	1	1	1	0	2	2	0	0	0	0	0	0	1	0	1	0	2	0
168	1	0	2	0	0	0	2	1	0	0	1	1	1	0	1	0	0	2	0	1	0	1	0	2	0	1	2	2	1	0	1	0	1	1	0	2	2	0	0	1	1	0	0	1	0	0	0	1	0
169	1	0	2	0	0	1	1	0	1	0	1	0	2	0	1	1	2	0	1	0	1	0	0	2	0	1	1	2	1	1	1	0	0	2	1	2	2	0	0	2	2	0	0	0	0	0	0	0	2
170	1	0	1	0	0	1	2	0	0	0	1	0	1	0	1	0	2	1	1	1	1	1	0	2	0	2	2	2	0	2	0	0	1	0	0	0	1	1	0	1	1	0	0	0	0	1	0	1	0
171	0	0	2	0	0	0	0	0	1	0	0	0	1	0	0	1	1	1	1	0	1	0	0	2	0	1	2	2	0	1	0	1	1	2	1	2	1	1	1	2	1	0	0	0	0	0	0	2	0
172	1	0	1	0	0	1	1	1	1	0	0	1	1	0	1	0	1	1	1	1	1	0	0	2	0	0	2	2	1	1	2	0	0	1	0	0	1	0	0	0	0	0	0	0	0	1	0	2	0
173	1	0	1	1	1	1	0	0	1	0	0	0	0	0	0	0	0	0	2	0	2	0	0	2	0	0	2	2	0	1	1	0	1	1	0	1	1	0	1	1	1	1	1	0	0	0	0	0	1
174	1	0	0	0	0	0	1	0	1	0	0	0	0	0	0	0	1	0	1	1	2	0	0	2	0	1	2	2	0	2	0	2	1	2	1	2	2	0	0	1	1	0	0	0	0	1	0	1	0
175	1	0	2	0	0	0	1	1	1	0	0	0	0	0	0	0	0	0	2	0	2	0	0	2	0	1	2	1	1	1	1	0	1	1	1	1	0	0	1	0	0	0	0	1	1	1	0	2	0
176	0	0	1	0	0	0	1	0	1	0	0	1	2	1	1	0	2	0	1	0	1	0	0	2	0	0	1	0	2	0	0	1	2	0	0	1	2	0	0	1	1	0	0	0	0	0	0	2	0
177	1	0	1	0	0	0	2	0	0	0	0	0	0	0	0	0	1	1	1	0	1	0	0	2	0	2	1	2	1	1	2	0	2	0	0	0	0	0	0	1	1	0	0	0	0	2	0	2	0
178	1	0	1	0	0	1	1	0	1	0	1	0	0	0	0	0	2	0	2	1	2	0	0	2	0	2	1	1	1	1	1	1	2	0	0	0	1	1	0	1	1	0	0	1	0	0	0	0	1
179	1	1	2	0	1	0	1	0	0	0	1	0	1	0	1	0	0	1	1	1	1	1	0	2	0	0	1	2	1	1	1	0	1	2	0	2	2	0	0	0	0	0	0	0	1	0	0	0	0
180	1	0	2	0	0	0	1	1	1	0	0	0	1	0	1	0	1	1	1	1	1	1	0	2	0	1	0	1	0	0	1	0	1	1	0	1	0	0	0	1	1	1	1	1	1	1	0	0	1
181	1	0	2	0	0	0	2	1	0	0	0	0	1	0	0	0	1	0	2	0	2	0	0	2	0	2	1	2	0	1	1	1	2	0	0	2	1	0	0	2	2	1	0	0	0	0	0	2	0
182	1	0	1	0	0	0	2	0	0	0	1	0	0	0	0	0	1	0	1	0	1	1	1	1	1	1	0	1	2	0	1	1	1	2	1	2	1	0	0	0	0	0	0	1	1	0	0	2	0
183	1	0	0	0	0	0	0	0	1	0	1	1	1	0	1	0	1	0	2	0	2	1	0	2	0	1	1	2	0	1	1	1	1	1	0	2	1	0	0	2	1	0	0	0	0	0	0	1	0
184	1	1	2	0	0	1	0	0	2	0	0	0	1	0	0	0	1	0	2	0	2	1	1	1	1	1	2	2	0	2	1	1	1	1	0	1	0	1	1	0	0	0	0	0	0	0	0	1	0
185	1	0	2	0	0	1	2	0	0	0	1	0	0	0	0	0	1	2	1	0	1	1	0	2	0	1	2	2	1	1	2	1	2	0	0	0	0	0	1	1	0	0	0	0	1	1	0	1	1
186	1	0	2	0	1	0	1	0	1	1	2	0	0	0	0	0	1	1	2	1	2	2	0	2	0	0	2	2	0	1	1	2	1	0	0	0	2	0	0	1	1	0	0	0	1	0	0	1	1
187	1	0	1	0	0	0	0	0	1	0	1	1	1	0	1	0	1	0	2	0	2	0	0	2	0	0	1	1	1	0	0	1	0	1	1	1	1	0	1	1	1	0	0	1	1	0	0	1	0
188	1	0	2	0	0	0	1	0	2	0	0	0	1	1	0	0	2	2	0	2	0	1	0	2	0	1	1	1	1	1	0	0	1	2	1	1	1	1	0	1	1	1	0	0	1	1	0	1	0
189	0	0	0	0	0	0	2	1	0	0	0	0	1	0	0	0	0	2	0	1	0	0	0	2	0	1	2	2	1	1	2	2	1	2	0	2	1	0	0	1	1	0	0	0	0	0	0	1	0
190	1	0	2	0	0	0	2	0	0	0	0	1	1	0	1	0	0	2	0	1	0	0	0	2	0	0	2	2	0	2	1	1	1	2	1	1	2	0	0	1	1	0	0	0	0	0	0	2	0
191	1	0	2	0	0	0	1	0	1	0	1	0	1	0	1	0	1	0	1	1	2	1	0	2	0	1	2	2	0	2	0	1	1	2	2	2	2	0	0	2	2	0	0	0	0	1	0	1	0
192	1	0	0	0	0	0	1	1	1	0	0	0	0	0	0	0	1	1	1	1	2	0	0	2	0	1	2	2	0	2	0	1	1	1	1	2	2	0	0	1	1	0	0	0	0	1	0	2	0
193	1	0	1	0	0	0	0	0	1	0	0	0	0	0	0	0	2	0	1	0	2	0	0	2	0	0	0	1	2	0	1	1	1	1	0	2	1	0	0	2	2	0	0	0	0	0	0	1	0
194	1	0	1	0	0	1	2	0	0	0	2	0	1	1	0	0	1	1	1	1	2	1	0	2	0	0	1	1	1	1	0	1	1	2	0	2	2	0	0	1	1	0	0	0	0	0	0	1	1
195	1	0	1	0	0	1	0	0	0	0	0	0	0	0	0	0	0	1	1	1	2	1	0	2	0	1	1	1	1	2	0	1	1	1	1	2	2	0	0	1	1	0	0	0	0	1	0	0	2
196	1	0	1	0	0	0	2	0	1	0	0	0	0	0	0	0	1	1	1	0	1	0	0	2	0	1	1	1	2	0	1	0	1	0	0	1	2	0	0	1	1	0	0	1	0	1	0	1	0
197	1	0	1	0	0	0	2	1	0	0	1	0	1	0	1	0	1	1	1	1	2	1	0	2	0	1	1	1	1	1	1	0	0	1	1	2	1	1	0	1	1	0	0	0	1	1	0	1	0
198	0	0	1	0	0	0	2	0	0	0	2	0	1	0	0	1	0	2	1	0	1	0	0	2	0	1	2	2	0	2	1	0	0	2	0	2	1	0	0	0	0	0	0	0	1	0	0	2	0
199	1	0	1	0	0	0	1	0	1	0	0	1	2	0	2	0	0	2	0	1	0	0	0	2	0	1	2	2	1	2	0	1	0	2	1	2	2	0	0	1	1	0	0	0	0	0	0	1	0
200	1	0	2	0	0	0	1	0	0	0	1	0	1	0	1	0	1	1	1	1	1	0	0	2	0	2	2	1	1	0	1	0	1	1	0	1	2	0	0	0	0	0	0	0	0	0	0	1	0
201	1	0	2	0	0	1	2	0	0	0	1	0	0	0	0	0	0	2	0	1	2	1	0	2	0	0	1	1	0	2	1	0	2	0	0	1	0	1	0	0	0	0	0	0	0	1	0	1	0
202	0	0	1	0	0	0	1	2	0	0	0	0	1	0	1	0	0	0	2	0	2	1	1	1	1	2	0	2	1	1	1	1	0	2	2	2	0	0	0	1	1	1	1	0	1	1	0	0	0
203	1	0	1	1	1	1	2	0	0	0	0	1	1	0	1	0	0	1	1	0	0	0	0	2	0	1	2	2	0	2	1	0	1	1	0	1	2	0	0	2	2	0	0	0	0	0	0	2	0
204	0	0	2	0	0	0	1	0	0	0	1	1	1	0	1	0	2	0	2	0	2	0	0	2	0	1	1	2	1	1	2	0	1	0	0	2	1	0	1	1	1	0	0	1	0	1	0	0	0
205	1	1	2	0	0	1	1	1	0	0	0	1	1	0	1	0	1	1	2	0	2	0	0	2	0	1	1	2	0	1	0	0	1	1	0	1	1	0	0	2	2	0	0	1	0	1	0	0	0
206	0	0	1	0	0	0	1	0	0	0	1	1	1	0	1	0	2	0	2	0	2	1	0	2	0	0	2	2	1	2	0	1	0	1	1	1	1	0	0	0	0	0	0	0	0	1	0	1	1
207	1	0	1	0	0	1	1	1	1	0	0	0	0	0	0	0	1	0	2	0	2	0	0	2	0	2	2	1	1	0	1	1	1	1	0	1	1	1	0	1	1	2	2	0	0	1	0	2	0
208	0	0	2	0	0	0	0	0	2	0	0	0	0	0	0	0	0	0	2	1	2	1	0	2	0	2	2	2	0	2	1	1	0	2	2	2	1	0	1	1	1	0	0	0	0	0	0	1	1
209	0	0	2	0	0	0	2	0	0	0	0	0	0	0	0	0	2	0	2	1	2	0	0	2	0	1	2	2	1	1	2	0	1	2	0	2	1	1	1	2	0	0	0	1	0	0	0	1	0
210	1	0	2	0	0	1	2	0	1	0	0	1	1	0	1	0	0	0	2	1	2	0	0	2	0	0	2	2	0	2	0	1	2	0	0	0	2	0	0	1	1	0	0	0	0	0	0	1	1
211	1	0	1	0	0	0	2	0	1	0	1	0	1	0	0	1	2	0	2	0	2	0	0	2	0	1	2	2	0	2	0	0	1	1	0	1	2	0	0	2	2	0	0	0	0	0	0	2	0
212	1	1	1	0	0	1	1	1	1	0	0	0	0	0	0	0	2	1	2	0	1	0	0	2	0	1	1	1	2	0	1	0	0	1	0	0	2	1	1	2	1	0	0	0	1	1	0	2	0
213	1	0	1	0	1	0	2	0	0	0	2	0	0	0	0	0	2	0	1	0	2	1	0	2	0	0	2	2	1	2	0	0	1	2	2	2	2	0	0	0	0	0	0	1	2	1	0	1	1
214	1	1	2	0	0	1	2	0	0	0	0	1	1	1	0	0	1	2	0	1	1	1	0	2	0	1	2	2	0	1	1	0	1	1	0	1	1	0	0	1	1	0	0	1	1	2	0	2	0
215	1	1	1	0	0	0	0	0	1	0	0	0	0	0	0	0	0	2	0	1	1	0	0	2	0	1	0	2	2	0	2	0	0	2	2	2	1	1	0	1	1	0	0	2	0	1	0	1	0
216	0	0	1	1	1	1	1	0	0	0	1	0	1	0	0	1	0	2	0	1	0	1	0	2	0	0	2	2	0	1	2	2	1	1	0	2	2	0	1	1	1	2	2	0	1	1	0	1	0
217	1	0	2	0	0	0	2	1	0	0	1	1	1	0	0	0	1	0	1	0	1	1	1	1	0	0	2	2	0	1	2	0	0	1	1	2	1	0	0	0	0	0	0	0	0	1	0	1	0
218	0	0	1	0	0	0	0	0	1	0	1	2	2	0	2	0	0	1	0	1	0	0	0	2	0	2	2	2	0	2	1	0	0	1	0	1	2	0	0	2	2	0	1	0	0	1	0	1	0
219	1	0	1	0	0	1	0	0	1	0	0	0	1	0	0	1	0	1	0	1	0	0	0	2	0	1	2	2	1	2	0	1	1	1	0	1	1	0	0	1	1	0	0	0	1	0	0	1	0
220	1	0	2	0	0	0	0	0	2	0	0	0	0	0	0	0	1	0	2	0	2	0	0	2	0	1	2	2	0	2	1	0	1	1	0	1	1	0	0	0	0	0	0	0	1	0	0	2	0
221	1	0	2	0	0	1	0	0	1	0	0	0	1	0	0	0	1	2	1	0	1	1	0	2	0	1	2	2	0	2	0	1	0	1	0	1	1	0	0	1	1	0	0	0	0	1	0	0	0
222	1	0	2	0	0	0	1	0	1	0	0	0	0	0	0	0	1	1	1	1	1	1	0	2	0	0	1	1	1	1	0	0	0	1	1	1	1	0	0	2	1	0	0	0	0	1	0	2	0
223	1	0	0	0	0	0	1	0	0	0	1	0	2	0	0	1	0	1	0	1	0	0	0	2	0	1	2	2	0	1	1	1	1	2	1	1	2	0	0	1	1	1	1	0	0	1	0	1	1
224	1	0	0	0	1	0	2	0	1	0	1	1	1	0	0	0	0	2	0	1	0	1	1	1	1	1	1	2	0	1	1	1	0	1	0	1	1	0	0	1	1	1	1	1	0	1	0	2	0
225	1	0	1	0	1	0	2	0	0	0	2	1	1	0	1	0	2	0	2	1	2	0	0	2	0	1	2	2	1	1	2	1	1	2	1	2	1	1	0	1	1	0	0	1	0	0	0	1	1
226	1	0	1	0	0	0	2	0	0	0	1	0	0	0	0	0	0	0	2	0	2	1	1	1	1	1	1	1	1	1	0	0	0	1	1	1	1	0	0	1	1	0	0	0	1	0	0	0	0
227	1	0	2	0	0	0	2	0	1	0	0	1	2	0	2	0	0	0	2	0	2	1	1	1	0	1	2	2	0	2	1	0	2	0	0	1	0	0	0	1	0	0	0	0	0	2	0	2	0
228	1	0	0	0	0	1	2	0	0	0	1	0	1	0	0	1	1	0	1	0	2	0	0	2	0	2	1	2	1	1	1	1	2	1	0	1	1	1	0	0	0	1	1	0	2	2	0	1	0
229	1	1	0	0	0	0	1	1	1	0	1	1	1	0	1	0	2	1	1	1	2	0	0	2	0	0	1	1	0	1	0	1	0	2	1	2	2	1	1	2	1	1	0	0	0	0	0	2	0
230	0	0	0	0	0	0	1	1	0	0	0	0	1	0	0	0	0	1	1	0	0	0	0	2	0	1	2	2	0	1	2	1	1	1	0	2	2	0	0	1	1	1	1	0	0	1	0	2	0
231	1	0	0	0	0	0	1	0	0	0	1	0	0	0	0	0	0	1	1	1	1	0	1	1	0	1	2	2	0	0	0	0	0	2	2	2	2	0	0	1	1	0	0	0	0	1	0	1	0
232	1	0	2	0	0	0	2	1	0	0	0	1	1	0	1	0	0	2	0	2	0	0	1	1	0	1	1	2	0	2	0	0	0	2	0	2	1	0	0	1	1	0	0	0	0	1	0	0	1
233	1	0	1	0	0	0	2	0	1	0	0	0	0	0	0	0	2	0	2	1	2	1	1	1	1	0	2	1	1	0	1	0	0	2	2	2	2	0	0	2	2	0	1	0	1	0	0	1	1
234	1	0	2	0	0	0	0	0	0	0	0	0	2	0	2	0	0	1	2	1	2	0	0	2	0	0	2	2	0	2	0	2	1	0	0	1	0	0	1	1	0	0	0	1	0	0	0	2	0
235	1	0	1	0	0	0	1	0	1	0	0	1	1	0	2	0	0	1	0	1	2	0	0	2	0	0	1	1	1	1	1	0	0	1	0	1	1	0	0	0	0	1	0	0	1	1	0	1	1
236	1	0	1	0	1	0	2	1	0	0	1	0	1	0	1	0	1	0	2	0	2	0	0	2	0	1	1	2	0	1	1	2	2	0	0	1	1	1	0	1	1	1	1	0	1	0	0	0	2
237	1	0	0	0	0	0	1	0	2	0	0	1	1	0	1	0	1	1	0	1	0	0	1	1	1	1	1	1	2	0	0	0	1	2	2	2	2	0	1	1	1	1	0	0	0	1	0	1	0
238	1	0	1	1	1	1	1	0	0	0	0	0	0	0	0	0	2	1	1	1	2	1	0	2	0	1	2	2	1	1	1	1	2	1	1	1	1	1	0	2	2	0	0	1	0	1	0	2	0
239	1	0	2	0	0	1	2	0	1	0	0	0	0	0	0	0	0	0	2	0	2	0	1	1	0	1	1	2	2	1	1	0	0	2	0	2	1	0	0	2	2	0	0	0	0	0	0	2	0
240	1	0	0	0	0	0	1	0	0	0	1	0	1	0	0	0	2	0	2	0	2	0	0	2	0	2	1	2	2	0	2	0	2	1	0	1	1	0	1	0	0	1	1	1	1	1	0	1	0
241	0	0	1	0	0	0	1	0	1	0	1	1	1	0	1	0	0	2	0	1	1	1	2	0	1	1	1	2	1	1	2	0	1	0	0	2	1	1	1	1	0	1	0	0	0	0	0	1	0
242	0	0	1	0	0	1	1	0	1	0	1	0	0	0	0	0	2	0	2	0	2	1	0	2	0	0	2	2	0	2	1	1	1	1	1	1	2	0	0	1	1	2	2	0	0	1	0	0	0
243	1	0	2	0	0	0	1	0	1	0	0	0	0	0	0	0	1	2	0	1	2	0	0	2	0	1	2	2	0	1	1	1	1	0	0	0	0	1	0	0	0	1	1	0	1	0	0	2	0
244	1	0	2	0	0	1	1	0	1	0	1	1	1	0	1	0	1	1	1	0	1	0	0	2	0	1	2	2	1	2	0	0	2	0	0	1	1	0	0	1	1	1	1	0	2	2	0	1	1
245	1	0	2	0	0	0	1	0	0	0	1	0	1	0	0	0	0	2	1	0	2	1	0	2	0	0	2	2	0	1	0	0	0	2	0	2	1	0	0	0	0	0	0	1	1	1	0	1	0
246	1	0	2	0	0	0	1	1	1	0	0	0	0	0	0	0	1	2	0	2	1	1	1	1	1	1	1	2	1	1	1	0	1	1	0	1	2	0	0	1	1	1	0	0	0	1	0	2	0
247	1	0	0	0	0	0	2	1	0	1	1	1	2	0	2	0	2	1	1	1	2	0	1	1	1	0	2	2	0	1	1	0	0	1	0	1	2	0	0	1	1	1	1	0	1	1	0	1	0
248	0	0	1	0	0	0	1	0	0	0	1	0	0	0	0	0	2	0	2	0	2	0	0	2	0	2	1	1	1	1	0	1	1	0	0	1	2	0	0	1	1	0	0	1	1	1	0	1	0
249	1	0	2	0	0	0	0	0	2	0	0	0	0	0	0	0	2	0	1	0	1	0	0	2	0	1	1	2	0	1	2	2	2	1	1	2	1	1	0	1	1	1	1	0	1	1	0	0	0
250	1	0	1	0	0	0	1	0	1	1	2	1	1	1	0	0	1	0	2	0	2	0	0	2	0	2	2	2	0	2	0	1	1	1	1	1	1	0	0	1	1	0	0	0	1	0	0	2	0
251	1	0	1	0	0	0	0	0	2	0	0	0	1	0	0	0	2	0	1	0	1	0	0	2	0	1	1	1	1	1	0	0	1	1	1	1	2	0	0	1	1	2	2	0	1	1	0	2	0
252	1	0	0	0	1	0	2	0	1	0	0	0	0	0	0	0	1	1	1	1	2	0	0	2	0	1	2	2	1	0	1	0	0	1	0	1	1	0	0	2	2	0	0	2	0	1	0	1	0
253	0	0	1	0	0	0	1	0	1	1	1	1	2	0	2	0	1	1	1	1	2	0	1	1	0	1	1	2	0	2	0	0	1	1	0	1	1	1	0	1	1	1	0	0	0	1	0	1	1
254	1	0	1	0	0	0	0	0	1	0	0	0	0	0	0	0	1	0	2	0	2	0	0	2	0	0	2	2	0	1	2	2	2	0	0	1	1	0	0	1	1	0	0	1	0	1	0	2	0
255	1	0	2	0	0	1	2	0	0	0	0	0	0	0	0	0	1	0	2	0	2	0	0	2	0	2	2	2	1	1	1	0	1	2	2	2	2	0	0	1	1	1	1	0	1	1	0	1	1
256	1	0	0	0	0	1	1	0	1	0	0	1	1	1	0	0	1	2	1	1	1	1	0	2	0	0	2	2	0	1	1	2	2	0	0	0	1	0	0	1	0	0	0	0	0	1	0	1	0
257	1	0	2	0	0	0	1	0	1	0	0	0	1	0	0	1	0	0	1	0	2	0	0	2	0	1	1	0	2	0	0	0	0	2	0	2	0	0	0	1	1	0	0	0	0	1	0	0	0
258	1	0	1	0	0	0	0	0	1	0	0	0	1	0	1	0	1	0	2	1	2	0	0	2	0	0	2	2	0	2	0	1	1	1	0	2	2	0	0	2	2	0	0	0	1	1	0	2	0
259	1	0	2	0	0	0	1	0	1	1	0	0	1	0	1	0	1	0	2	0	2	0	0	2	0	1	2	2	0	0	1	0	2	0	0	0	2	0	0	2	2	0	1	0	1	0	0	0	0
260	1	0	2	0	0	1	0	0	1	0	0	1	0	0	0	0	1	0	2	0	2	0	1	1	0	0	2	2	0	1	2	2	2	0	0	1	1	0	0	2	1	0	0	1	0	0	0	2	0
261	0	0	1	0	0	0	0	0	1	0	1	0	1	0	2	0	2	1	1	1	1	0	1	1	0	1	1	1	2	0	0	1	1	1	0	2	2	0	0	1	1	1	0	0	2	1	0	1	0
262	1	0	1	0	0	1	1	0	2	0	0	1	1	0	1	0	2	1	1	0	2	0	0	2	0	2	2	2	1	2	1	0	1	0	0	1	1	0	1	1	1	2	2	0	1	1	1	1	0
263	1	0	1	0	0	1	1	0	1	0	0	1	2	1	1	0	2	0	2	1	2	0	0	2	0	1	1	2	0	1	2	2	1	0	0	0	1	1	0	1	1	0	0	1	0	1	0	2	0
264	1	0	1	0	0	0	0	0	1	0	0	0	2	0	0	1	1	2	1	1	1	0	0	2	0	2	1	2	2	2	0	1	1	1	0	2	2	0	0	1	1	0	0	0	0	2	0	0	0
265	1	0	2	0	0	0	1	0	1	0	0	0	0	0	1	0	0	1	0	1	2	0	0	2	0	1	1	1	2	0	1	0	1	1	1	1	1	0	0	2	2	0	0	0	0	1	0	0	0
266	0	0	2	0	0	1	0	0	1	0	1	0	0	0	0	0	2	0	1	0	1	0	1	1	0	2	2	2	0	2	0	0	0	2	1	2	1	1	1	2	0	0	0	0	1	0	0	2	0
267	1	1	1	0	0	0	1	1	1	0	0	0	1	0	1	0	2	2	0	1	1	1	1	1	0	1	2	2	1	1	1	0	1	2	0	2	1	0	0	2	2	0	0	1	0	1	0	0	1
268	1	0	1	0	0	1	1	0	0	1	1	0	2	0	2	0	2	1	1	0	2	1	0	2	0	1	1	2	1	1	2	1	0	1	0	1	2	0	0	1	1	1	1	0	1	0	0	2	0
269	1	0	0	0	0	0	1	0	2	0	0	1	2	0	1	0	1	1	1	1	1	0	0	2	0	1	1	1	1	0	0	1	1	2	0	2	2	0	1	1	1	0	0	0	0	0	0	1	0
270	1	0	0	0	0	0	1	1	1	0	0	1	1	0	1	0	2	0	2	0	2	0	0	2	0	1	2	2	1	1	1	1	1	2	1	2	2	0	0	2	2	0	0	0	0	1	0	1	0
271	0	0	2	0	0	1	2	0	0	0	1	0	1	0	0	0	0	0	2	1	2	1	0	2	0	1	1	2	1	1	1	1	1	1	0	2	2	0	0	2	2	0	0	1	0	0	0	1	0
272	1	0	0	0	0	0	1	0	1	0	0	1	1	0	2	0	1	2	0	1	1	0	0	2	0	1	1	2	0	1	2	1	0	1	0	1	1	0	0	1	1	0	0	0	1	0	0	1	1
273	1	0	1	0	0	1	2	0	1	0	1	0	0	0	0	0	1	0	1	0	2	0	0	2	0	1	1	1	1	1	1	2	1	2	1	2	1	0	0	2	2	0	0	0	0	0	0	1	0
274	1	0	0	0	0	0	2	0	0	0	1	0	1	0	0	1	2	2	0	2	1	0	0	2	0	0	1	1	0	0	1	1	1	1	0	2	2	0	0	1	1	0	0	0	1	0	0	0	0
275	0	0	0	0	0	0	2	0	0	0	1	0	0	0	0	0	0	0	2	0	2	1	0	2	0	0	2	2	1	1	1	0	1	2	1	2	0	0	0	1	0	0	0	0	1	0	0	0	0
276	1	0	2	0	0	0	1	1	1	0	0	0	1	0	0	0	2	1	1	0	2	0	0	2	0	1	1	2	2	1	1	1	0	1	0	1	1	1	1	2	0	2	2	0	1	1	0	2	0
277	1	0	1	0	0	0	1	0	0	0	0	1	1	0	2	0	2	1	2	1	2	0	0	2	0	1	1	1	1	1	0	1	1	0	0	1	1	0	0	1	1	1	1	0	0	1	0	2	0
278	0	0	2	0	0	0	2	0	0	0	1	0	1	0	1	0	2	0	2	0	2	0	0	2	0	0	2	2	1	2	1	2	2	0	0	1	1	0	0	0	0	0	0	1	1	1	0	1	0
279	1	0	1	0	0	1	2	0	1	0	0	0	0	0	0	0	0	0	2	1	2	0	0	2	0	1	1	1	1	1	1	1	2	0	0	0	1	0	0	2	2	0	0	0	0	1	0	2	0
280	1	1	1	0	0	0	2	0	0	0	1	1	1	0	1	0	2	1	1	1	2	0	0	2	0	0	1	2	0	1	2	1	1	1	0	2	2	0	0	1	1	1	1	0	0	1	0	1	1
281	0	0	1	0	0	0	1	0	1	0	1	0	1	0	0	1	1	0	2	0	2	0	1	1	0	1	2	2	0	2	1	0	2	0	0	0	1	1	0	1	1	1	0	0	0	1	0	2	0
282	0	0	1	0	0	1	2	0	0	0	1	2	2	0	2	0	1	2	0	1	1	0	0	2	0	2	2	2	1	2	1	0	1	1	1	2	0	1	0	0	0	1	1	0	1	0	0	0	1
283	0	0	2	0	0	0	0	0	2	0	0	1	1	0	1	0	1	1	1	0	1	0	1	1	1	1	0	0	1	1	0	1	1	1	0	2	1	0	0	1	1	1	0	0	0	0	0	2	0
284	1	0	1	0	0	0	1	0	0	0	1	0	1	0	0	1	1	1	1	0	1	0	1	1	0	0	2	2	0	1	1	0	1	1	0	2	2	0	0	2	2	0	0	1	0	1	0	1	0
285	1	0	2	0	1	0	1	0	0	0	1	0	0	0	0	0	2	0	2	0	2	0	0	2	0	0	1	2	0	1	2	1	0	2	1	2	1	0	0	1	0	2	1	0	1	0	0	2	0
286	0	0	1	0	0	0	2	0	0	0	1	0	1	0	0	0	1	2	0	0	0	1	0	2	0	0	1	2	0	1	2	0	0	2	2	2	0	1	0	0	0	0	0	0	1	0	0	1	1
287	0	0	2	0	0	2	2	0	0	1	0	0	1	0	0	1	2	2	0	1	2	1	0	2	0	1	1	0	2	0	0	1	1	1	1	1	2	0	0	2	2	1	1	0	1	2	0	2	0
288	1	1	1	0	0	0	1	0	1	0	0	0	0	0	1	0	2	2	1	1	1	0	0	2	0	1	2	2	1	2	0	0	1	0	0	2	1	0	0	2	2	0	0	0	0	1	0	2	0
289	1	0	1	0	0	0	0	0	1	0	1	0	1	0	0	0	0	1	2	0	2	1	0	2	0	0	1	1	1	1	1	1	1	0	0	0	1	0	0	2	2	0	0	1	1	1	0	2	0
290	0	0	0	0	0	0	0	0	2	0	0	1	2	0	1	0	1	0	1	0	2	0	0	2	0	2	1	2	0	1	0	1	1	0	0	1	1	1	0	0	0	1	0	0	0	1	0	1	0
291	1	0	1	0	0	0	1	0	1	0	1	1	2	0	1	1	1	1	1	1	2	0	0	2	0	2	1	2	0	2	1	0	1	1	0	1	1	0	0	1	1	1	1	0	1	0	0	2	0
292	1	0	2	0	0	0	0	0	0	0	0	0	1	0	1	0	1	1	1	1	1	1	2	0	1	0	1	2	2	2	0	0	0	2	0	2	1	0	0	2	2	0	0	0	0	1	0	1	0
293	1	0	0	0	0	0	1	0	0	1	0	1	1	1	0	0	1	0	2	1	2	1	0	2	0	0	0	2	2	1	2	2	2	1	1	2	1	0	0	1	1	1	1	0	1	1	1	1	0
294	0	0	0	0	0	0	1	0	1	0	1	0	0	0	0	0	1	2	1	0	2	1	1	1	1	1	2	2	1	2	0	1	1	1	1	1	1	0	0	1	0	0	0	0	1	1	0	1	0
295	1	0	1	0	0	1	2	0	0	0	1	0	0	0	0	0	1	1	1	0	2	1	0	2	0	1	2	2	0	2	1	0	0	1	1	1	0	0	0	1	1	1	1	0	0	1	0	0	2
296	0	0	1	0	0	0	0	0	2	0	0	1	1	0	1	0	1	0	2	0	2	0	0	2	0	1	1	2	0	1	0	0	0	2	1	2	1	1	0	0	0	1	0	0	2	0	0	1	0
297	1	0	2	0	0	0	2	0	0	0	0	0	1	0	0	1	0	1	2	0	2	0	0	2	0	2	0	1	0	1	1	2	1	1	0	2	1	0	0	0	0	0	0	0	1	0	0	1	0
298	1	0	2	0	0	1	1	2	0	0	0	0	0	0	0	0	0	0	1	1	1	0	0	2	0	1	1	2	1	1	1	0	0	2	0	0	1	0	0	2	2	1	1	0	0	1	0	1	1
299	1	0	0	0	0	0	1	0	0	0	1	1	1	0	1	0	1	2	1	0	1	0	0	2	0	2	1	2	1	1	1	1	1	1	1	1	1	0	0	2	1	1	0	0	1	0	0	0	0
300	1	0	1	0	0	0	1	0	1	0	1	1	1	0	0	0	2	2	1	0	2	0	0	2	0	1	1	1	1	1	0	0	2	1	0	1	2	0	0	1	1	0	0	0	0	0	0	0	0
301	0	0	2	0	0	0	2	1	0	0	0	0	0	0	0	0	0	0	2	0	2	0	0	2	0	1	2	2	0	2	1	1	1	2	2	2	2	0	0	1	1	0	0	1	0	1	0	1	0
302	1	1	1	0	0	1	1	0	1	0	0	0	2	0	1	1	0	2	0	1	1	0	0	2	0	1	2	2	0	2	1	0	1	2	1	2	1	1	1	1	0	1	1	0	1	1	0	0	0
303	0	0	1	0	0	0	1	0	0	0	0	0	0	0	0	0	1	0	2	0	2	1	1	1	1	1	2	2	0	2	0	1	2	0	0	0	1	0	1	1	1	0	0	0	1	0	0	2	0
304	1	0	0	0	0	0	1	0	0	0	1	0	1	0	1	0	1	2	0	2	1	1	1	1	1	0	1	1	2	1	0	1	0	2	0	2	1	0	0	1	1	0	0	0	0	0	0	2	0
305	0	0	1	1	1	1	1	1	1	0	0	0	0	0	0	0	2	2	0	1	1	0	1	1	0	0	0	0	1	1	0	0	0	2	2	2	1	0	0	1	1	0	0	0	1	0	0	1	0
306	1	0	2	0	0	0	1	0	1	1	1	1	1	0	1	0	1	1	0	2	1	0	0	2	0	1	1	1	0	1	1	0	1	0	0	0	2	0	0	1	1	1	0	0	0	0	0	2	0
307	1	0	2	0	0	1	2	1	0	0	0	0	0	0	0	0	1	1	1	0	1	0	0	2	0	1	1	1	0	1	0	1	1	2	1	2	1	1	0	1	1	1	0	0	2	0	0	0	1
308	0	0	0	0	0	0	1	1	0	0	0	1	1	0	1	0	2	0	2	0	2	0	1	1	0	2	2	2	1	1	2	0	1	2	0	2	0	0	0	1	1	0	0	0	0	0	0	0	0
309	0	0	2	0	0	1	1	0	1	0	1	2	2	1	1	0	2	1	1	0	2	0	0	2	0	1	2	2	0	2	1	0	1	1	0	1	1	1	0	1	1	1	1	0	1	0	0	1	0
310	0	0	2	0	0	1	2	0	0	0	1	1	1	0	1	0	1	2	0	1	0	1	1	1	1	2	2	2	0	2	1	0	0	2	0	2	2	0	0	2	2	0	0	0	0	1	0	2	0
311	1	1	1	0	0	0	1	1	1	0	0	0	1	0	0	0	2	0	2	0	2	0	1	1	1	0	2	2	0	2	1	0	0	2	0	2	2	0	0	2	2	1	1	0	0	1	0	0	1
312	1	1	2	0	1	0	2	0	0	0	1	0	0	0	0	0	1	1	1	0	1	0	0	2	0	2	2	2	1	0	1	1	1	1	0	2	1	1	0	1	1	0	0	1	0	0	0	2	0
313	1	1	1	0	0	0	1	0	2	0	0	0	0	0	0	1	1	2	0	0	1	0	0	2	0	1	1	2	0	1	1	2	1	1	0	1	2	0	0	1	1	0	0	0	1	1	0	2	0
314	1	0	1	0	0	0	1	1	1	0	0	1	0	0	0	0	1	1	1	1	2	1	0	2	0	2	2	2	1	1	0	2	1	2	1	2	2	0	0	0	0	0	0	0	0	1	0	1	0
315	1	0	2	0	0	0	1	1	0	0	0	1	1	0	1	0	1	1	1	0	1	1	0	2	0	0	2	0	1	0	1	0	2	1	0	1	2	0	0	1	1	0	0	1	0	1	0	2	0
316	1	0	2	0	0	0	1	0	1	0	0	0	0	0	0	0	1	2	1	0	1	0	0	2	0	0	1	2	2	1	1	2	1	1	0	1	2	0	0	1	1	1	1	0	1	0	0	2	0
317	1	0	1	0	0	1	1	0	0	0	1	0	0	0	0	0	1	0	2	0	2	0	1	1	0	0	1	1	1	0	1	1	1	1	0	2	2	0	0	0	0	0	0	1	0	1	0	1	0
318	1	1	1	0	0	0	2	0	0	0	0	0	0	0	0	0	0	2	0	1	2	0	1	1	0	0	1	2	0	1	1	0	1	1	0	1	2	0	0	1	1	1	1	0	1	0	0	0	1
319	0	0	0	0	0	0	2	0	1	0	1	0	0	0	0	0	2	2	0	1	2	0	2	0	0	0	2	2	0	1	2	0	0	2	1	1	1	0	0	0	0	1	1	0	0	0	0	2	0
320	0	0	2	0	0	0	1	0	1	1	1	1	2	0	2	0	0	1	1	1	2	1	0	2	0	0	1	2	0	2	0	2	2	2	1	2	2	0	0	2	2	1	1	0	1	1	0	0	1
321	0	0	0	0	0	0	1	0	1	0	0	0	0	0	1	0	1	0	1	0	2	0	0	2	0	0	1	1	0	2	1	0	1	1	0	1	1	0	0	0	0	0	0	0	1	1	0	2	0
322	1	0	2	0	0	0	1	0	1	0	0	0	0	0	0	0	1	1	1	2	1	0	0	2	0	1	2	2	0	1	0	0	1	1	0	1	1	0	0	1	1	0	0	0	0	0	0	1	0
323	0	0	1	1	1	1	2	0	0	0	1	0	0	0	0	0	1	0	1	1	1	0	0	2	0	2	2	2	0	2	0	1	1	1	0	2	2	0	0	1	1	0	0	0	1	1	0	1	0
324	1	0	2	0	0	0	1	1	1	0	0	0	0	0	0	0	1	1	1	0	1	1	0	2	0	2	1	1	1	1	1	1	1	2	1	2	1	0	0	0	0	0	0	0	0	0	0	2	0
325	1	0	2	0	0	1	0	0	1	0	0	1	1	0	1	0	2	0	2	1	1	0	0	2	0	2	2	2	0	1	1	1	2	0	0	0	2	0	0	1	1	0	0	0	0	1	0	2	0
326	1	0	1	0	0	0	1	0	1	0	0	1	0	0	0	0	0	0	2	0	2	0	0	2	0	2	2	2	0	0	0	2	2	0	0	1	2	1	0	1	1	1	1	0	1	0	0	0	2
327	1	0	2	0	0	1	0	0	2	0	0	1	1	0	1	0	1	1	1	1	2	0	0	2	0	2	2	2	0	1	2	0	0	2	0	2	1	0	0	1	1	0	1	0	1	0	0	0	1
328	1	0	2	0	0	0	0	0	2	0	0	0	1	0	0	0	0	0	1	1	1	0	1	1	1	1	2	2	0	2	0	1	1	0	0	1	2	1	0	1	1	0	0	0	0	1	0	1	0
329	1	0	2	0	0	0	1	2	0	0	0	0	1	0	1	0	1	1	1	0	1	1	0	2	0	2	1	1	2	0	1	0	1	0	0	1	2	0	0	1	1	0	0	0	0	0	0	2	0
330	1	0	0	0	0	0	1	0	1	0	0	1	2	0	1	0	2	0	2	0	2	0	0	2	0	1	1	1	1	0	0	2	1	1	0	1	0	1	0	0	0	1	1	0	0	0	0	2	0
331	1	1	0	0	0	0	1	0	0	0	1	1	1	1	0	0	1	0	2	0	2	0	0	2	0	0	1	2	1	0	2	0	1	0	0	2	1	1	0	1	1	2	2	0	1	1	0	1	1
332	1	0	2	0	0	0	0	0	0	0	0	0	1	0	0	1	2	2	0	2	1	1	0	2	0	0	2	2	1	2	0	1	2	1	1	1	0	1	0	0	0	0	0	0	1	0	0	1	0
333	0	0	1	0	0	0	2	0	0	0	0	0	0	0	0	0	1	0	2	0	2	0	0	2	0	1	2	2	1	2	0	1	1	2	2	2	1	0	0	2	2	0	0	0	0	0	0	1	0
334	1	0	1	0	0	0	1	1	1	0	0	0	1	0	0	1	1	2	0	1	1	0	0	2	0	1	2	2	1	2	1	0	1	2	0	1	1	0	0	1	1	0	0	0	1	0	0	2	0
335	1	0	0	0	0	0	0	0	2	0	0	1	1	0	1	0	2	1	1	1	2	1	0	2	0	0	2	2	1	2	1	2	1	1	0	1	1	1	0	1	1	0	0	0	0	0	0	2	0
336	1	0	2	0	0	2	1	0	1	0	0	1	2	0	1	0	2	0	2	0	2	1	0	2	0	1	0	1	0	0	2	1	1	1	0	2	1	0	0	2	2	0	0	0	0	0	0	2	0
337	1	0	2	0	0	1	0	0	1	0	0	0	2	0	2	0	1	2	0	0	0	2	1	1	1	1	0	2	0	1	2	0	1	1	0	1	2	0	0	2	2	1	1	0	1	2	0	0	0
338	1	0	0	0	0	0	0	0	0	0	1	1	1	0	1	0	2	2	1	1	2	0	1	1	0	1	2	0	1	0	1	0	0	1	0	1	1	0	0	0	0	0	0	1	1	1	0	2	0
339	1	0	2	0	0	1	2	0	0	0	1	1	1	0	1	0	1	2	0	1	1	1	0	2	0	1	1	1	1	1	0	1	1	1	1	2	1	0	0	0	0	1	1	0	1	0	0	2	0
340	1	0	2	0	0	2	0	0	1	0	0	0	1	0	0	1	0	1	1	0	0	0	0	2	0	1	1	1	2	0	0	0	1	1	0	1	2	1	1	2	1	1	1	1	1	2	0	1	1
341	1	0	2	0	0	0	2	1	0	0	0	1	2	0	2	0	1	0	2	0	2	1	1	2	0	0	1	1	1	1	0	0	0	1	0	1	1	0	0	2	1	0	0	0	0	0	0	1	0
342	0	0	1	0	0	0	1	0	1	0	1	0	1	0	0	1	1	1	1	1	2	0	0	2	0	1	2	2	0	1	2	1	1	2	0	2	1	0	1	0	0	0	1	0	1	0	0	2	0
343	0	0	2	0	0	0	1	1	1	0	0	0	0	0	0	0	1	0	2	0	2	0	1	1	0	1	1	1	2	1	0	0	1	0	0	1	1	0	0	1	1	0	0	0	0	2	0	0	0
344	1	0	1	1	1	2	1	0	1	0	1	0	0	0	0	0	0	2	0	1	1	0	0	2	0	1	2	2	0	1	1	0	1	0	0	2	1	0	0	1	1	0	0	0	1	1	0	1	1
345	0	0	0	0	0	0	1	0	1	0	1	0	0	0	1	0	0	1	0	0	0	1	0	2	0	0	2	2	1	1	1	2	2	1	0	2	2	0	0	1	1	0	0	0	1	0	0	1	0
346	1	1	1	0	0	0	1	1	0	0	0	1	1	0	1	0	1	0	2	1	2	1	0	2	0	0	2	2	1	1	2	0	1	1	0	1	2	0	0	2	2	0	0	0	1	1	0	2	0
347	1	0	2	0	0	0	1	0	1	0	1	1	1	1	0	0	0	1	1	0	1	0	0	2	0	2	2	2	0	2	0	0	1	1	0	2	2	0	0	2	1	0	0	0	0	1	0	2	0
348	1	0	0	0	0	0	1	2	0	0	0	0	0	0	0	0	0	0	2	1	2	1	0	2	0	0	2	2	1	1	1	1	1	2	0	2	1	0	1	1	1	0	0	1	0	1	0	2	0
349	1	0	2	0	0	0	2	0	0	0	0	1	2	0	1	0	1	2	0	1	1	1	0	2	0	0	1	1	2	0	1	2	2	0	0	1	1	1	0	1	1	1	1	0	1	1	0	2	0
350	1	0	1	0	0	0	1	0	0	0	1	0	2	0	1	0	0	0	1	0	2	0	0	2	0	0	2	2	0	2	0	1	1	1	1	1	1	0	0	0	0	0	0	0	0	0	0	1	0
351	1	0	1	0	1	0	1	0	1	1	1	0	0	0	0	0	0	0	2	0	2	1	0	2	0	1	1	2	1	1	1	1	1	1	0	2	1	0	0	1	1	0	0	1	0	1	0	2	0
352	1	0	1	0	0	0	2	0	0	0	0	0	1	0	1	0	1	1	1	1	1	1	0	2	0	0	2	2	0	1	0	0	0	2	0	2	1	0	0	1	1	1	1	0	0	1	0	1	1
353	1	0	1	0	0	0	1	0	0	0	0	0	0	0	1	0	1	0	2	1	2	0	0	2	0	1	1	2	2	1	1	2	2	0	0	0	2	0	0	2	2	0	0	0	0	1	0	0	1
354	0	0	1	0	0	0	2	1	0	0	0	1	2	0	1	1	1	2	0	1	0	1	0	2	0	0	1	1	1	1	0	1	2	0	0	0	1	0	0	2	2	0	0	0	1	0	0	0	0
355	1	0	0	0	0	0	1	0	1	0	0	1	1	0	1	0	0	1	1	0	1	0	0	2	0	2	2	2	0	2	1	1	0	2	1	2	2	0	0	1	1	1	1	1	1	1	0	1	0
356	1	0	2	0	0	0	1	0	2	0	0	0	0	0	0	0	0	1	1	1	2	0	1	1	0	1	1	2	1	1	1	0	1	0	0	2	2	0	0	1	1	0	0	0	0	1	0	2	0
357	1	0	1	0	0	0	0	0	1	0	1	2	2	1	1	0	1	2	0	2	1	0	1	1	0	2	1	2	0	1	2	1	2	0	0	1	1	0	1	1	1	0	0	2	0	1	0	0	1
358	1	0	1	0	0	0	2	0	1	0	0	0	0	0	0	0	1	0	1	2	1	0	0	2	0	0	1	1	1	1	0	1	2	0	0	0	2	0	0	0	0	0	0	0	0	0	0	0	0
359	1	0	1	0	0	1	1	0	1	0	0	1	1	0	1	0	2	0	2	0	2	2	1	1	1	1	2	2	1	1	2	1	1	1	1	2	1	0	1	0	0	0	0	0	0	0	0	1	1
360	1	0	2	0	0	1	1	1	0	0	0	0	0	0	0	0	1	1	1	1	1	1	0	2	0	0	1	1	1	2	0	0	1	1	0	1	0	0	1	0	0	1	1	0	0	0	0	2	0
361	1	0	1	0	0	1	2	0	0	1	0	0	0	0	0	0	2	1	1	1	1	0	0	2	0	1	0	2	1	0	1	2	2	2	1	2	1	0	0	0	0	0	0	0	0	1	0	0	2
362	1	0	1	0	0	0	2	1	0	0	0	0	0	0	0	0	1	0	2	0	2	2	0	2	0	0	0	1	2	0	1	0	1	1	0	2	1	0	0	2	1	1	1	0	1	0	0	1	1
363	1	0	1	0	0	1	0	0	2	0	0	0	0	0	0	0	2	2	1	1	1	1	0	2	0	2	2	2	0	1	1	1	2	0	0	0	1	0	0	0	0	1	0	0	2	1	0	1	1
364	0	0	2	0	0	0	2	0	0	0	1	1	1	0	1	0	1	1	2	0	2	1	0	2	0	1	1	0	1	0	1	0	0	2	0	2	1	1	0	1	1	0	0	0	0	0	0	2	0
365	0	1	2	0	1	0	2	1	0	0	0	1	2	0	1	0	1	0	1	0	2	0	0	2	0	0	1	1	1	1	1	1	1	2	1	2	1	0	0	1	1	0	0	0	0	0	0	1	1
366	1	0	2	0	0	0	1	0	1	0	1	0	0	0	0	0	0	0	1	1	2	0	0	2	0	1	2	2	0	2	0	0	1	1	0	1	1	0	0	0	0	1	1	0	0	1	0	0	1
367	1	0	1	0	0	0	2	0	0	0	0	0	0	0	0	0	1	1	1	2	1	0	1	1	0	1	1	2	0	1	2	1	2	0	0	0	1	0	1	1	1	0	0	0	0	2	0	2	0
368	1	0	2	0	0	1	0	0	1	0	0	0	1	0	0	1	1	1	1	1	1	1	0	2	0	0	2	2	1	1	1	1	1	1	0	1	2	0	0	2	2	0	0	0	0	1	0	2	0
369	1	0	2	0	0	0	1	0	1	0	1	0	0	0	0	0	1	2	0	0	1	0	0	2	0	1	2	2	0	2	0	1	0	2	0	2	1	0	0	1	1	0	0	1	0	1	0	1	0
370	1	1	1	0	0	1	0	0	1	0	0	0	0	0	0	0	0	0	1	1	1	1	1	1	1	1	1	1	2	0	0	0	2	1	0	2	1	0	0	2	2	0	0	0	0	0	0	2	0
371	0	0	1	0	0	0	2	0	1	0	1	0	0	0	0	0	1	1	1	1	1	0	1	1	0	1	1	1	1	2	0	1	1	1	0	2	2	0	0	2	2	2	2	0	1	0	0	2	0
372	1	0	0	0	0	0	0	0	2	0	0	0	0	0	0	1	2	1	1	1	2	1	0	2	0	1	0	2	1	0	1	1	1	0	0	1	1	0	0	1	1	1	1	0	0	0	0	1	0
373	0	0	1	0	0	0	0	0	1	0	0	0	1	0	1	0	1	1	1	1	1	0	1	1	0	0	1	1	1	1	0	1	1	1	0	1	2	0	0	1	1	1	1	0	0	0	0	1	0
374	0	0	2	0	0	1	1	0	1	0	0	0	1	0	1	0	1	1	1	0	2	1	0	2	0	0	2	2	0	2	1	1	1	0	0	1	2	0	0	2	2	0	0	0	1	0	0	2	0
375	1	0	2	0	0	0	0	0	1	0	0	0	0	0	0	0	1	2	0	1	0	0	0	2	0	1	1	2	2	2	0	1	1	2	0	2	2	0	0	1	1	0	1	0	1	0	0	2	0
376	1	0	1	0	0	1	0	0	2	0	0	0	0	0	0	0	2	0	2	0	2	0	0	2	0	1	2	2	0	1	2	0	0	2	0	0	1	0	0	1	1	0	0	0	0	0	0	0	1
377	0	0	1	0	0	0	1	0	1	0	1	1	2	0	1	0	1	1	1	1	1	0	0	2	0	1	1	2	1	1	1	0	1	2	1	2	1	0	0	0	0	0	0	0	0	1	0	2	0
378	1	0	2	0	0	1	2	0	1	0	1	0	0	0	0	0	0	0	2	1	2	1	0	2	0	0	2	2	0	2	0	1	1	0	0	1	2	0	0	1	1	0	1	0	1	0	0	1	0
379	1	0	2	0	0	0	2	0	0	0	1	0	1	0	0	1	1	1	1	1	1	1	0	2	0	1	2	2	0	2	1	1	0	1	0	2	2	0	0	2	2	0	0	0	0	1	0	0	0
380	1	0	0	0	0	0	1	0	0	0	1	0	0	0	0	0	1	1	1	1	2	0	0	2	0	0	2	2	1	2	0	0	1	0	0	1	1	0	0	2	2	0	0	0	1	0	0	1	0
381	1	0	1	0	0	0	1	1	0	0	0	0	0	0	0	0	2	0	2	0	2	0	0	2	0	0	2	2	2	2	0	0	1	2	0	2	1	0	0	0	0	1	1	0	1	0	0	2	0
382	1	0	2	0	0	0	0	0	2	0	0	1	1	0	1	0	1	0	2	0	2	0	0	2	0	0	2	2	0	2	1	1	0	1	0	2	1	1	0	1	1	1	1	0	1	1	0	1	1
383	1	0	0	0	0	0	2	0	1	0	1	1	1	0	1	0	0	1	1	1	2	0	0	2	0	0	1	1	1	2	0	0	0	2	2	2	1	0	0	1	1	0	1	0	1	0	0	1	0
384	1	0	0	0	0	0	2	1	0	0	0	0	0	0	1	0	1	0	2	0	2	0	0	2	0	1	1	1	1	1	0	1	1	1	0	2	2	0	0	2	2	1	1	0	1	0	0	1	0
385	1	0	2	0	0	0	1	0	0	0	0	1	1	0	1	0	2	1	2	0	1	1	0	2	0	0	2	2	1	1	2	1	1	1	0	2	0	0	1	0	0	0	0	0	0	0	0	0	1
386	0	0	0	0	0	0	1	0	0	1	2	0	1	0	0	1	1	0	2	0	2	1	0	2	0	0	1	2	0	1	2	1	1	1	0	2	1	0	0	2	2	1	0	0	0	1	0	2	0
387	1	0	2	0	0	0	1	0	1	0	0	1	2	0	1	0	2	1	1	0	2	0	0	2	0	1	2	2	0	2	1	1	1	0	0	1	2	0	0	2	2	1	1	0	1	0	1	1	0
388	1	0	2	0	0	0	0	0	0	0	0	1	1	0	1	0	1	2	0	1	1	0	0	2	0	1	2	2	1	1	1	1	1	2	2	2	1	0	1	1	1	0	0	0	0	1	0	2	0
389	1	0	1	0	0	1	2	0	1	0	1	0	1	0	1	0	1	2	0	1	1	0	0	2	0	1	2	2	0	2	1	0	1	1	0	1	0	0	1	0	0	0	0	0	0	0	0	1	0
390	1	1	1	0	0	0	0	0	1	0	0	0	0	0	0	0	1	1	1	1	1	1	0	2	0	0	2	2	0	2	1	0	1	1	0	1	2	0	0	2	2	1	0	0	0	0	0	1	0
391	1	0	1	0	0	0	0	0	0	0	1	0	1	0	0	0	0	1	1	1	1	0	0	2	0	1	1	1	2	0	1	0	0	1	1	1	0	0	0	1	1	0	0	2	0	2	0	1	0
392	0	0	1	0	0	0	2	0	1	0	1	0	1	0	0	1	1	1	1	1	1	1	0	2	0	0	0	1	1	1	0	1	1	0	0	1	1	0	1	1	1	1	1	0	1	0	0	0	1
393	1	0	1	0	0	0	1	1	1	1	0	0	0	0	0	0	2	0	2	0	2	0	0	2	0	0	2	2	0	2	0	2	1	0	0	1	1	1	0	1	1	0	0	0	1	0	0	1	0
394	0	0	1	0	0	0	1	0	0	0	1	0	1	0	0	0	1	1	1	1	2	1	0	2	0	0	2	2	1	2	0	2	1	2	1	2	1	0	0	2	2	0	0	0	0	0	0	1	1
395	1	0	1	0	0	1	1	0	0	0	1	0	0	0	0	0	0	1	1	2	1	0	2	0	0	0	1	0	2	0	0	0	0	1	0	1	1	0	0	1	1	1	1	0	0	1	0	0	0
396	1	0	1	0	0	1	0	0	1	0	0	2	2	0	2	0	0	1	1	1	2	0	0	2	0	1	1	1	2	1	0	0	1	1	0	1	1	0	0	0	0	1	1	0	0	0	0	1	0
397	1	0	0	0	0	0	2	0	0	1	0	0	0	0	0	0	2	0	2	0	2	0	0	2	0	0	2	2	0	2	1	0	0	2	0	0	2	0	0	2	2	0	0	0	0	0	0	1	0
398	0	0	2	0	0	1	2	0	1	0	0	0	1	0	1	0	1	1	1	2	1	0	0	2	0	2	1	2	0	1	1	1	1	1	1	1	2	0	0	2	2	0	0	0	0	0	0	1	1
399	1	0	2	0	0	0	0	0	1	0	0	0	1	0	0	1	1	2	0	1	2	1	0	2	0	0	1	2	0	1	0	1	1	0	0	0	2	0	0	1	1	1	1	0	0	0	0	1	0
400	1	0	2	0	0	0	2	0	0	0	2	1	2	0	1	1	1	1	1	0	1	0	0	2	0	0	2	2	0	0	1	0	2	0	0	0	1	0	0	1	1	0	0	0	0	0	0	1	1
401	1	0	2	0	0	0	1	0	0	0	0	0	0	0	0	0	0	2	0	1	0	2	1	1	1	1	2	1	1	1	1	1	2	1	0	1	1	0	0	1	1	0	0	0	1	0	0	0	2
402	1	0	1	1	1	1	0	0	2	0	0	0	1	1	0	0	2	2	0	1	1	0	0	2	0	2	1	2	0	1	0	0	1	0	0	1	2	0	1	1	1	1	1	0	1	0	0	2	0
403	1	0	0	0	0	0	1	0	1	0	0	0	1	0	1	0	2	0	1	0	1	0	0	2	0	1	2	2	0	2	0	1	1	0	0	1	2	0	0	1	1	0	0	0	0	2	0	1	1
404	0	0	1	0	0	1	2	0	1	0	0	0	1	0	0	1	0	1	2	0	2	1	1	1	1	1	1	1	1	1	0	1	2	1	0	1	1	0	0	1	0	0	0	0	0	1	0	1	1
405	0	1	2	0	1	0	1	2	0	0	0	0	1	0	0	0	2	1	1	0	2	0	0	2	0	1	2	2	0	1	1	0	1	2	0	2	1	0	0	1	1	0	0	0	1	1	0	0	0
406	1	0	1	1	1	1	1	1	1	0	0	0	1	0	0	1	1	2	1	0	2	0	0	2	0	1	2	2	0	2	1	0	0	2	2	2	2	0	0	1	1	0	1	0	1	0	0	1	0
407	1	0	0	0	0	0	2	0	0	0	0	0	0	0	0	0	1	1	1	0	1	1	1	1	1	1	0	2	1	0	1	1	2	1	0	1	1	2	0	0	0	0	0	0	0	1	0	1	0
408	1	0	2	0	0	0	1	0	1	1	1	0	0	0	0	0	2	0	2	0	2	0	0	2	0	1	1	1	1	1	0	1	1	1	0	2	1	0	0	2	2	0	0	0	0	1	0	2	0
409	1	0	2	0	0	0	2	1	0	0	0	0	2	0	2	0	2	0	2	0	2	0	0	2	0	0	2	2	1	1	1	1	1	0	0	1	1	0	1	1	1	0	0	0	0	0	1	1	0
410	0	0	1	0	0	0	2	0	1	0	0	0	0	0	0	0	1	1	2	0	2	0	0	2	0	0	2	2	1	2	1	0	0	2	0	2	2	0	0	2	2	0	0	0	1	0	0	0	1
411	1	0	1	0	0	0	2	1	0	0	1	0	1	0	0	1	1	1	1	1	1	1	0	2	0	1	2	2	0	2	1	0	1	0	0	1	1	0	0	2	2	0	0	0	0	0	0	2	0
412	0	0	2	0	0	0	2	0	0	0	0	0	0	0	0	0	2	1	1	1	2	0	0	2	0	1	1	1	1	1	0	1	2	1	1	1	1	0	0	0	0	1	1	0	1	0	0	1	0
413	1	0	2	0	0	0	2	1	0	0	0	1	1	0	1	0	1	0	2	1	2	0	1	1	0	2	2	1	1	1	1	2	2	1	0	2	1	0	0	1	1	1	0	0	0	0	0	2	0
414	1	0	1	1	1	2	2	0	0	0	0	0	0	0	0	0	1	1	1	1	2	1	0	2	0	0	2	2	1	1	1	0	1	2	0	1	1	1	0	1	1	0	0	0	1	0	0	2	0
415	1	0	1	0	0	0	2	0	0	0	1	0	0	0	0	0	1	0	2	1	2	0	0	2	0	1	0	0	1	0	1	1	2	0	0	1	1	0	1	1	1	0	0	0	0	1	0	1	0
416	1	0	1	0	0	0	0	0	1	0	0	1	1	0	1	0	1	0	1	0	1	0	0	2	0	1	1	2	1	1	1	1	1	2	2	2	2	0	0	1	1	0	0	0	1	1	0	2	0
417	1	0	2	0	0	0	0	0	1	0	0	1	2	0	1	1	1	1	1	2	1	0	0	2	0	2	2	2	1	1	2	0	2	0	0	0	1	0	0	0	0	0	0	0	1	0	0	2	0
418	0	1	1	0	0	0	2	1	0	0	0	0	2	0	1	0	1	1	1	1	2	0	0	2	0	1	2	2	0	2	0	1	0	2	1	2	2	0	0	2	2	0	0	0	0	1	0	2	0
419	1	0	1	0	0	0	2	0	1	0	0	1	1	0	1	0	2	0	1	0	2	1	0	2	0	1	1	2	1	1	1	1	1	0	0	1	2	0	0	1	1	0	1	0	1	0	0	1	0
420	1	0	2	0	0	0	1	0	0	1	0	0	0	0	0	0	1	0	2	0	2	0	0	2	0	0	1	1	1	1	1	0	1	2	2	2	2	0	0	2	2	0	0	1	0	0	0	1	0
421	1	0	0	0	0	0	1	0	1	0	0	0	1	0	0	1	1	0	2	0	2	1	0	2	0	2	1	1	1	1	1	1	0	1	0	1	1	1	0	2	2	0	0	0	0	0	0	0	0
422	1	0	2	0	0	1	2	1	0	0	0	1	2	0	1	0	0	2	0	1	1	2	0	2	0	0	1	1	0	1	1	2	1	2	1	2	2	0	0	2	2	0	0	0	0	2	0	1	1
423	0	0	1	0	0	0	1	0	1	0	1	0	0	0	0	0	1	2	0	2	1	1	0	2	0	1	2	2	0	2	1	0	1	1	0	1	1	0	0	1	1	0	0	0	1	0	0	0	2
424	1	0	1	0	0	0	2	0	0	0	1	0	0	0	0	0	1	1	1	0	2	0	0	2	0	1	1	2	0	1	0	1	2	0	0	0	1	0	1	1	1	0	0	0	0	0	0	0	0
425	1	0	2	0	0	0	0	0	2	0	0	1	2	0	1	0	1	1	1	0	1	0	0	2	0	0	1	1	1	1	1	0	2	0	0	0	1	0	0	1	1	0	0	0	0	1	0	2	0
426	0	0	2	0	0	0	2	0	0	0	0	0	0	0	0	0	2	0	2	1	1	0	0	2	0	0	2	2	0	2	1	1	0	2	1	2	1	1	1	1	0	1	1	0	1	1	0	1	0
427	0	0	2	0	1	0	0	0	1	0	0	0	0	0	0	0	1	0	2	0	2	1	0	2	0	1	2	2	0	1	1	0	0	1	1	2	2	0	0	0	0	2	2	0	1	1	0	0	1
428	0	0	1	0	0	0	0	0	1	0	0	1	1	0	1	0	2	2	0	2	1	0	0	2	0	0	2	2	1	1	1	2	2	0	0	0	2	0	0	2	2	0	0	0	1	1	0	0	0
429	0	0	1	0	0	1	1	0	2	0	0	1	2	0	2	0	1	0	2	0	2	0	0	2	0	2	0	1	1	0	0	0	1	1	0	1	2	0	0	1	1	1	1	0	1	1	0	1	0
430	1	0	2	0	0	0	0	0	2	0	0	0	0	0	0	0	1	2	0	1	2	0	0	2	0	1	1	1	0	1	0	1	1	2	0	2	2	0	0	1	1	1	1	0	0	1	0	0	2
431	0	0	1	0	0	0	1	0	2	0	0	0	0	0	0	0	1	2	0	1	0	1	1	1	1	1	1	2	0	1	1	1	0	2	1	2	1	1	0	0	0	0	0	1	0	1	0	0	1
432	1	0	1	0	0	0	2	0	1	0	1	1	1	0	1	0	0	2	1	0	1	0	0	2	0	0	0	2	2	0	2	0	1	1	0	1	2	0	1	1	1	0	0	1	0	0	0	1	0
433	0	0	1	0	0	0	1	0	1	0	0	0	1	0	0	1	1	2	0	2	1	1	0	2	0	2	1	2	1	1	0	0	1	0	0	1	1	0	0	0	0	0	0	1	1	0	0	1	0
434	1	0	1	0	0	0	0	0	1	0	0	0	2	0	1	1	1	0	2	1	2	1	0	2	0	1	0	1	1	1	1	1	0	1	1	1	1	1	0	1	1	1	1	1	1	1	0	1	1
435	0	0	2	0	0	1	2	0	0	0	2	1	1	0	1	0	0	1	2	1	2	1	0	2	0	0	2	2	0	2	0	0	1	0	0	0	2	0	0	2	2	0	0	0	0	1	0	2	0
436	1	1	2	0	1	0	1	1	1	0	0	0	1	0	0	1	2	0	2	0	2	1	1	1	1	1	0	0	1	1	0	1	2	2	1	2	1	1	0	1	1	1	1	0	1	1	0	2	0
437	1	0	1	0	0	0	1	1	1	0	0	0	0	0	0	0	1	0	2	1	2	1	0	2	0	0	1	1	1	1	0	0	1	0	0	1	2	0	0	2	2	0	0	0	0	0	0	2	0
438	1	0	1	0	0	0	1	0	1	0	1	0	0	0	0	0	1	2	0	1	1	1	0	2	0	0	1	1	2	1	0	0	0	1	0	1	2	0	0	1	1	1	0	0	1	0	0	2	0
439	1	1	1	0	0	1	1	1	0	0	0	0	1	0	1	0	1	0	1	1	2	0	1	1	0	1	1	2	1	1	0	0	0	2	0	0	1	0	0	1	1	1	0	0	0	1	0	2	0
440	0	0	2	0	0	0	1	1	0	0	0	0	0	0	0	0	1	0	1	2	1	0	0	2	0	1	2	2	0	1	1	0	2	0	0	0	1	1	1	0	0	0	0	1	1	0	0	2	0
441	1	0	1	0	0	0	0	0	0	0	0	0	0	0	0	0	1	2	0	1	1	1	1	1	1	1	1	2	1	1	1	2	2	1	1	2	1	0	0	2	1	2	1	0	1	0	0	1	0
442	1	0	2	0	0	1	1	0	2	0	0	0	1	0	1	0	1	1	2	1	2	1	1	1	1	0	0	1	1	1	0	1	1	2	1	2	2	0	0	2	2	0	0	0	0	0	0	2	0
443	1	0	2	0	0	0	0	0	2	0	0	0	0	0	0	0	1	0	1	0	2	0	0	2	0	1	2	2	0	2	0	1	1	0	0	1	1	0	0	0	0	0	0	2	0	1	0	2	0
444	0	0	1	0	0	1	0	0	1	0	1	0	1	0	1	0	2	1	2	1	2	1	0	2	0	2	2	2	0	2	0	1	1	2	0	2	1	0	0	1	1	0	0	1	2	1	0	0	2
445	1	0	1	0	1	0	1	0	0	1	0	1	2	0	1	0	1	0	1	0	2	0	2	0	0	1	2	2	1	2	1	2	2	2	1	2	1	0	0	1	1	0	0	0	0	0	0	0	0
446	1	0	1	0	0	0	0	0	2	0	0	0	1	0	1	0	0	2	1	0	1	1	0	2	0	0	1	1	0	1	2	0	2	0	0	0	0	1	0	0	0	1	0	0	0	0	0	1	0
447	1	0	0	0	0	0	1	1	1	0	0	0	0	0	0	1	1	0	1	0	2	0	1	1	0	1	2	2	0	2	0	0	0	1	1	2	1	0	0	1	1	0	0	0	0	1	0	2	0
448	1	0	1	0	0	0	2	0	0	0	2	0	0	0	0	0	2	1	1	1	1	1	1	1	1	1	2	2	0	2	1	0	1	0	0	0	1	0	0	2	2	0	0	0	0	1	0	2	0
449	1	0	0	0	0	0	1	0	1	0	0	0	0	0	0	0	1	0	2	0	2	0	0	2	0	1	0	1	0	0	2	0	0	1	1	2	2	0	0	1	1	0	0	0	0	2	0	2	0
450	1	0	2	0	0	1	1	1	1	0	0	1	1	0	1	0	2	0	1	0	1	0	1	1	1	0	0	2	0	1	2	1	2	0	0	2	2	0	0	2	2	0	0	1	2	0	0	1	0
451	1	0	0	0	0	0	2	0	0	0	2	0	0	0	0	0	1	0	2	0	2	0	0	2	0	1	1	1	2	0	0	0	0	2	0	2	1	0	0	2	1	0	0	1	0	1	0	1	0
452	1	0	2	0	0	0	2	1	0	0	1	0	2	0	1	0	0	0	2	0	2	0	1	1	0	2	1	1	0	1	1	0	1	1	1	1	1	0	0	0	0	2	2	0	1	1	0	0	0
453	1	0	1	0	0	0	0	0	1	0	1	2	2	0	2	0	2	1	1	1	2	0	0	2	0	1	2	2	0	2	0	1	1	0	0	1	1	0	0	1	1	0	0	0	1	1	0	2	0
454	1	0	1	0	0	0	0	0	2	0	0	0	1	0	0	0	1	1	1	0	2	0	1	1	0	1	0	2	2	0	2	0	0	2	1	1	1	0	0	1	1	1	1	0	1	1	0	1	1
455	1	0	2	0	1	0	2	1	0	0	1	2	2	1	1	0	2	1	1	0	2	0	1	1	1	1	1	1	0	2	1	0	0	2	0	2	2	0	0	2	2	0	0	0	0	1	0	1	0
456	0	0	1	0	0	0	2	1	0	0	0	1	1	0	2	0	1	0	2	1	2	0	0	2	0	1	1	2	1	1	1	0	1	0	0	1	0	0	0	1	1	0	1	0	1	0	0	2	0
457	1	0	1	0	0	0	1	0	1	0	0	1	2	0	1	0	1	1	1	0	1	1	0	2	0	0	2	2	0	2	1	2	2	1	0	1	1	0	0	0	0	0	0	0	0	0	0	0	0
458	1	0	1	0	0	0	2	1	0	0	0	0	1	0	0	1	0	2	0	1	1	0	0	2	0	0	1	2	1	1	2	2	1	1	0	1	0	0	0	0	0	0	0	0	0	0	0	1	0
459	1	0	2	0	0	0	1	0	0	0	1	0	1	0	1	0	1	1	1	1	1	1	0	2	0	0	2	2	1	1	2	0	1	0	0	0	2	0	0	1	1	0	0	0	1	0	0	2	0
460	0	0	0	0	0	0	2	1	0	0	0	0	0	0	0	0	1	0	2	0	2	1	0	2	0	0	2	2	0	2	1	0	0	2	0	2	1	0	0	0	0	1	1	0	1	0	0	1	1
461	1	0	2	0	0	0	1	1	1	0	0	0	0	0	1	0	1	2	1	0	2	0	0	2	0	0	1	1	0	1	0	0	0	1	1	2	0	2	0	0	0	0	0	0	0	1	0	0	0
462	0	0	0	0	0	0	1	1	0	0	0	0	1	0	0	1	1	0	2	0	2	0	0	2	0	1	0	1	0	1	1	2	2	0	0	1	1	0	0	1	1	1	0	0	0	1	0	2	0
463	1	0	1	0	0	0	0	0	1	0	0	0	2	0	1	0	2	0	2	1	2	0	0	2	0	1	2	2	0	2	1	0	0	2	0	1	2	0	0	2	2	0	0	0	1	0	0	1	0
464	1	0	2	0	0	0	1	0	0	0	0	0	0	0	0	0	1	1	1	0	2	1	0	2	0	1	2	2	0	0	0	0	0	2	1	2	0	0	0	0	0	0	0	1	1	1	0	2	0
465	1	0	1	0	0	0	2	0	0	0	2	0	0	0	0	0	2	2	0	2	1	0	0	2	0	1	1	2	2	1	2	0	1	0	0	1	1	0	0	0	0	0	0	1	0	1	0	1	0
466	0	0	2	0	0	1	0	0	1	0	0	0	1	0	0	0	1	1	1	1	2	1	0	2	0	1	0	1	1	1	1	0	0	1	0	1	0	0	1	1	0	1	1	0	1	0	0	2	0
467	1	0	1	0	0	0	0	0	1	0	0	0	1	0	0	1	1	1	1	1	1	1	0	2	0	0	1	2	0	1	2	1	0	2	2	2	1	0	0	1	1	1	1	0	1	0	0	2	0
468	1	0	1	0	0	0	1	0	1	0	1	1	1	0	1	0	1	0	2	0	2	1	0	2	0	0	2	2	1	1	2	0	0	1	0	1	2	0	0	1	1	0	0	0	0	0	0	2	0
469	1	0	1	0	0	0	0	0	1	0	0	0	0	0	0	0	1	2	0	1	1	0	0	2	0	0	1	1	0	0	1	2	1	0	0	1	2	0	0	2	2	2	2	0	1	1	0	1	1
470	0	0	1	0	0	0	2	1	0	0	1	1	1	0	1	0	1	1	1	0	1	1	0	2	0	0	1	2	2	1	2	0	0	2	2	2	1	0	0	2	1	0	0	0	0	0	0	1	0
471	1	1	1	0	0	0	0	0	1	0	0	0	0	0	0	0	1	0	2	1	2	1	0	2	0	0	1	1	0	1	0	1	2	0	0	0	1	1	1	1	0	1	1	0	0	1	0	2	0
472	1	0	1	0	0	1	2	0	1	0	1	0	0	0	0	0	1	0	2	1	2	0	0	2	0	1	1	1	2	1	0	0	0	1	1	1	2	0	0	1	1	0	0	1	0	1	0	1	1
473	1	0	1	0	0	0	2	1	0	0	0	0	0	0	1	0	1	2	0	1	1	1	0	2	0	1	1	0	2	0	0	2	2	2	1	2	1	0	1	0	0	0	0	0	0	0	0	1	0
474	1	0	2	0	1	0	2	0	0	1	0	0	0	0	0	0	1	1	1	1	2	0	0	2	0	1	1	1	2	1	0	0	1	1	1	1	2	0	0	2	2	0	1	0	0	1	0	1	0
475	1	0	2	0	0	0	0	0	2	0	0	1	1	0	1	0	1	0	1	2	1	1	0	2	0	1	1	1	1	1	0	1	1	1	0	2	1	0	1	1	1	0	0	0	1	1	0	2	0
476	1	0	1	0	0	0	0	0	1	0	0	1	1	0	1	0	1	1	1	1	1	1	0	2	0	2	0	2	2	0	2	0	0	1	1	1	2	0	0	2	2	0	0	0	0	1	0	1	0
477	1	0	1	0	0	0	1	0	1	0	1	1	2	0	2	0	1	1	1	1	1	0	0	2	0	1	2	2	1	2	0	1	1	1	0	2	1	1	0	0	0	1	1	0	1	1	0	2	0
478	1	0	0	0	1	0	1	0	0	0	0	0	1	0	0	1	1	1	1	1	2	0	0	2	0	0	1	0	2	0	0	1	2	1	0	1	2	0	0	0	0	0	0	1	1	1	0	2	0
479	1	0	2	0	0	0	1	0	1	0	1	2	2	1	1	0	2	0	2	1	1	1	1	1	0	0	1	2	0	2	1	0	2	1	0	0	2	0	0	1	1	1	1	0	1	0	0	2	0
480	1	0	1	0	0	1	1	0	1	0	0	0	1	0	0	1	2	2	0	1	2	0	0	2	0	1	1	1	1	0	1	0	2	2	0	2	2	0	0	1	1	1	1	0	1	2	0	0	1
481	1	0	2	0	0	1	1	1	1	0	0	1	1	0	1	0	1	1	1	0	2	0	2	0	0	0	1	1	0	1	0	1	1	1	0	1	1	0	0	0	0	0	0	0	0	0	1	1	0
482	1	0	2	0	0	0	0	0	1	0	0	0	0	0	0	0	0	2	0	1	1	0	0	2	0	1	2	2	0	1	1	1	2	0	0	1	1	0	0	2	2	0	0	0	0	0	0	2	0
483	1	0	2	0	0	1	0	0	1	0	0	1	2	1	0	0	1	1	2	0	2	0	0	2	0	0	1	2	1	1	0	2	2	0	0	1	1	1	0	1	1	1	0	0	2	1	0	1	1
484	0	0	2	0	0	1	0	0	1	0	1	1	1	0	1	0	2	0	2	0	2	0	1	1	0	1	2	2	0	2	1	0	1	1	0	1	0	2	0	0	0	0	0	1	0	1	0	2	0
485	1	0	2	0	0	1	1	0	1	0	0	0	1	0	0	1	2	0	2	0	2	1	0	2	0	2	2	2	0	2	1	1	1	0	0	1	1	0	0	1	0	1	1	0	1	1	0	2	0
486	0	0	1	1	1	2	0	0	1	0	1	0	0	0	0	0	1	0	2	1	2	0	0	2	0	0	1	1	1	1	1	1	0	1	0	2	0	0	0	1	1	0	0	1	1	1	0	1	0
487	1	1	2	0	0	1	1	0	0	1	1	0	0	0	0	0	0	2	1	0	1	1	0	2	0	0	2	0	1	0	1	1	1	1	0	1	1	0	0	1	1	1	1	0	1	1	0	2	0
488	1	0	2	0	0	0	1	0	1	1	1	0	0	0	0	0	1	0	2	0	2	1	0	2	0	0	1	1	1	1	0	1	2	2	0	2	1	0	0	0	0	1	1	0	0	0	0	2	0
489	1	0	2	0	0	0	0	0	2	0	0	1	1	0	1	0	0	2	0	1	0	1	0	2	0	2	1	1	1	1	0	1	0	1	0	1	2	0	0	2	2	0	0	0	1	0	0	0	0
490	1	0	1	1	1	1	0	0	2	0	0	1	1	0	1	0	1	0	2	0	2	0	1	1	0	0	1	2	1	1	2	1	1	2	0	1	1	0	0	2	2	0	0	0	0	1	0	0	0
491	1	0	2	0	0	1	2	0	0	0	1	0	1	0	0	1	1	1	1	1	1	0	0	2	0	1	2	2	0	2	0	0	1	1	0	1	2	1	0	1	1	0	0	1	2	1	0	0	2
492	1	1	2	0	0	1	1	1	1	0	0	0	1	0	1	0	2	0	2	0	2	1	1	1	1	1	1	1	2	0	1	0	1	1	0	1	1	0	0	1	1	1	1	0	1	0	0	2	0
493	1	0	2	0	0	1	0	0	0	0	0	0	2	0	1	0	2	2	1	0	2	1	0	2	0	1	2	2	0	2	1	2	2	1	1	2	2	0	0	1	1	1	1	0	1	1	0	2	0
494	0	0	1	0	0	0	1	1	0	0	0	1	1	1	0	0	2	0	1	0	1	0	0	2	0	1	1	2	2	0	2	1	0	2	2	2	1	0	0	1	1	0	0	0	0	0	0	2	0
495	0	0	1	0	0	0	0	0	2	0	0	1	1	0	1	0	0	1	2	0	2	1	0	2	0	0	2	2	0	2	0	1	1	0	0	1	1	1	0	1	1	0	0	1	0	1	0	0	1
496	1	0	0	0	0	0	1	1	1	0	0	0	0	0	1	0	0	1	0	1	2	0	0	2	0	1	1	2	1	1	2	0	0	1	0	1	0	1	0	0	0	0	0	0	0	1	0	0	1
497	0	1	1	0	0	1	1	0	0	0	0	0	1	0	0	1	0	2	0	1	0	0	0	2	0	1	1	2	0	1	0	0	2	0	0	1	1	1	0	1	1	0	0	0	0	0	0	1	0
498	1	0	1	0	0	0	1	0	1	0	0	0	1	0	0	1	1	0	1	0	2	0	0	2	0	2	2	2	0	1	1	0	1	1	0	1	1	0	0	1	1	0	0	0	0	0	0	2	0
499	1	0	2	0	0	1	1	0	0	0	1	2	2	0	2	0	0	1	0	0	0	0	0	2	0	1	0	0	1	1	0	1	1	1	0	2	1	0	1	1	1	0	0	0	0	0	0	1	0
500	1	0	0	0	0	0	1	0	1	1	1	0	1	0	1	0	1	0	2	1	2	1	0	2	0	0	1	1	1	1	1	0	1	2	1	2	0	0	0	0	0	1	1	0	1	0	0	2	0
501	0	0	0	0	0	0	1	1	1	0	0	0	1	0	0	1	1	1	1	0	1	0	1	1	1	1	1	2	0	1	2	0	0	2	0	2	1	0	0	2	2	1	0	0	0	0	0	2	0
502	1	0	2	0	0	0	2	0	0	0	0	1	2	0	2	0	0	2	0	0	1	0	0	2	0	2	2	2	0	2	0	1	1	1	0	1	1	0	1	1	1	1	1	0	1	2	0	2	0
503	0	0	1	0	0	0	1	0	1	0	0	1	1	0	1	0	1	0	2	1	2	0	0	2	0	1	1	1	2	0	0	1	1	1	1	1	1	1	0	0	0	1	1	0	0	0	0	0	1
504	1	0	1	0	0	0	1	1	1	0	0	0	0	0	0	0	1	1	1	1	2	0	0	2	0	0	2	2	1	1	2	0	0	1	0	1	1	1	0	2	2	1	1	0	0	0	0	1	0
505	1	0	2	0	0	0	0	0	1	0	0	0	0	0	0	0	2	0	2	0	2	1	2	0	1	1	2	2	1	2	0	1	1	0	0	1	1	0	0	0	0	0	0	1	1	1	0	0	1
506	1	0	0	0	0	0	2	1	0	0	1	0	1	0	0	0	0	2	0	1	0	0	0	2	0	1	0	1	2	0	1	1	1	1	1	1	1	1	0	1	1	0	0	0	0	1	0	2	0
507	1	0	0	0	0	0	1	0	1	0	0	1	1	0	1	0	2	2	0	2	2	0	0	2	0	1	1	1	1	1	1	1	2	0	0	1	0	0	0	1	0	1	1	0	1	1	0	0	2
508	1	0	1	0	0	0	1	0	1	0	1	1	1	0	1	0	2	0	2	1	2	0	0	2	0	1	1	1	1	1	0	0	1	0	0	0	1	1	0	1	1	0	0	0	0	0	0	2	0
509	0	0	1	0	0	0	1	0	0	0	1	1	2	0	1	0	1	1	1	1	2	0	1	1	1	1	0	2	1	0	1	0	1	0	0	2	2	0	0	2	2	2	2	0	1	1	0	2	0
510	1	0	0	0	0	0	2	1	0	0	1	0	0	0	0	0	1	0	1	1	1	1	1	1	1	2	1	2	0	2	0	0	1	1	0	2	2	0	0	2	1	0	0	0	0	0	0	0	0
511	1	0	0	0	0	0	1	0	1	0	0	0	0	0	0	0	2	0	2	0	2	0	0	2	0	2	0	2	2	0	2	2	2	2	1	2	2	0	0	1	1	1	0	0	0	1	0	0	1
512	1	0	1	0	0	1	2	1	0	0	1	0	1	0	0	0	1	0	2	0	2	0	0	2	0	0	2	2	0	1	2	0	0	0	0	1	1	0	0	2	2	0	0	1	0	1	0	1	0
513	1	0	1	0	0	0	1	1	1	0	0	1	2	1	1	0	1	0	2	0	2	0	2	0	0	1	1	1	2	0	1	0	0	0	0	1	1	1	0	0	0	0	0	0	0	1	0	0	0
514	1	0	1	0	0	0	1	0	1	0	0	0	1	0	0	1	0	2	0	2	0	2	0	2	0	0	2	2	1	1	2	1	0	1	0	2	0	1	0	0	0	0	0	0	0	1	0	2	0
515	0	0	1	0	0	1	1	0	1	0	1	0	1	0	0	1	1	1	1	0	1	0	0	2	0	1	2	2	0	2	0	1	2	1	0	1	1	1	0	0	0	0	0	0	0	0	0	1	0
516	0	0	2	0	0	1	1	0	1	0	1	1	1	0	1	0	2	0	2	0	2	1	0	2	0	1	2	2	1	2	0	1	0	1	0	1	2	0	0	1	1	0	0	0	0	1	0	0	2
517	0	0	2	0	0	2	1	0	1	0	0	0	0	0	0	0	1	1	1	2	1	0	0	2	0	1	1	2	0	1	0	0	0	1	0	1	2	1	0	1	1	2	2	0	1	1	0	1	1
518	1	0	1	0	0	0	1	0	2	0	0	0	1	0	0	1	1	2	0	0	0	0	1	1	1	1	1	1	1	1	1	0	1	2	1	2	2	0	0	2	2	0	0	0	1	1	0	2	0
519	0	0	2	0	0	0	1	0	1	0	1	0	0	0	0	0	1	0	2	1	2	1	0	2	0	0	1	1	1	1	0	2	2	1	1	2	2	0	0	1	1	0	0	0	0	1	0	2	0
520	1	0	1	0	0	0	1	1	1	0	0	0	0	0	0	0	1	2	0	1	1	1	0	2	0	0	2	2	0	2	1	1	2	2	0	2	2	0	0	1	1	1	1	0	1	1	0	0	1
521	1	1	1	0	0	0	0	0	1	0	1	0	1	1	0	0	1	0	2	1	2	0	0	2	0	1	0	2	2	0	2	1	1	1	0	2	1	0	0	1	0	1	1	0	1	2	0	0	2
522	1	0	1	0	0	1	0	0	1	0	0	1	1	0	2	0	1	0	2	0	2	1	1	1	0	0	2	2	1	1	2	1	2	2	1	2	2	0	0	1	1	0	0	0	1	0	0	1	1
523	1	0	2	0	0	0	2	1	0	0	1	1	1	0	1	0	2	2	0	1	1	0	0	2	0	1	0	1	1	1	0	1	1	1	0	2	0	0	0	0	0	0	0	0	0	1	0	0	0
524	1	0	1	0	0	0	1	0	1	0	0	0	2	1	0	1	1	1	1	0	2	0	0	2	0	0	2	2	0	2	0	0	1	1	0	2	2	0	0	2	2	0	0	1	0	1	0	2	0
525	1	0	0	0	0	0	1	0	1	0	0	0	1	0	2	0	0	0	2	0	2	1	0	2	0	0	1	2	2	1	2	2	2	1	0	2	1	0	0	1	1	1	1	0	0	1	0	2	0
526	1	0	1	0	0	0	0	0	2	0	0	0	0	0	0	0	2	1	1	1	2	0	2	0	0	0	2	2	0	1	1	1	1	1	1	2	1	0	1	1	1	1	1	0	0	1	0	1	1
527	1	0	1	0	0	1	1	1	1	0	0	0	1	0	0	1	2	1	1	1	1	1	1	1	1	2	1	2	1	1	1	0	0	1	1	1	2	0	0	0	0	0	0	0	0	1	0	1	1
528	1	0	1	0	0	0	1	1	0	0	0	1	1	0	1	0	0	0	2	1	2	1	0	2	0	1	2	2	0	2	0	1	1	2	2	2	0	1	0	0	0	1	1	0	0	0	0	2	0
529	0	0	1	0	0	1	2	0	0	0	2	1	2	0	2	0	0	1	2	1	2	0	0	2	0	2	1	1	2	1	0	1	1	1	0	1	1	1	0	1	1	1	1	1	0	1	0	1	1
530	1	0	0	0	0	0	0	0	1	0	1	0	0	0	0	0	0	1	1	1	1	0	0	2	0	0	2	2	0	2	1	0	0	2	2	2	2	0	1	1	1	0	0	0	0	1	0	1	0
531	1	0	2	0	0	0	2	1	0	0	1	0	0	0	0	0	0	0	1	1	1	0	0	2	0	2	1	2	1	1	1	0	1	1	0	1	1	0	0	1	1	0	0	0	0	0	0	1	0
532	1	0	0	0	0	0	2	0	1	0	1	0	0	0	0	0	2	0	2	0	2	0	1	1	0	1	1	2	1	1	2	1	0	1	0	1	1	0	0	0	0	0	0	0	0	1	0	2	0
533	0	0	2	0	0	1	1	0	1	0	0	0	0	0	1	0	1	2	0	1	1	0	0	2	0	1	1	1	2	0	1	1	2	1	0	1	1	0	0	1	1	1	1	0	1	1	0	2	0
534	1	0	0	0	0	0	2	0	1	0	0	0	0	0	0	0	2	0	2	0	2	1	0	2	0	0	1	2	2	0	2	1	1	1	1	1	1	0	0	2	2	1	1	0	0	0	0	2	0
535	1	0	1	0	0	0	1	1	1	0	0	1	1	0	1	0	0	2	0	1	0	0	1	1	0	1	2	2	0	1	1	0	0	1	1	1	2	0	0	2	2	1	0	0	1	2	0	1	0
536	0	0	0	0	0	0	1	0	1	0	1	0	0	0	0	0	2	0	2	1	1	0	1	1	0	2	2	2	1	0	2	1	1	0	0	1	1	0	0	0	0	1	1	0	0	1	0	2	0
537	1	1	2	0	0	1	1	0	1	0	0	0	1	0	0	1	2	0	2	0	2	0	0	2	0	1	0	2	0	1	2	1	1	0	0	0	1	0	1	1	1	0	0	1	0	1	0	1	1
538	1	0	2	0	0	1	2	1	0	0	1	0	1	0	0	1	1	0	1	2	1	0	0	2	0	2	1	1	1	0	1	0	2	2	0	2	1	1	0	1	1	0	0	1	1	0	0	1	0
539	1	0	2	0	0	0	0	0	2	0	0	0	0	0	0	0	1	2	1	1	1	1	0	2	0	0	1	1	1	2	0	1	1	1	1	2	2	0	0	2	2	0	0	0	0	0	0	1	1
540	1	0	0	0	0	0	1	0	2	0	0	1	2	0	1	0	1	0	2	0	2	0	0	2	0	2	0	1	2	0	1	0	0	1	1	1	2	0	0	1	1	0	0	1	0	0	0	0	0
541	1	0	2	0	0	0	2	1	0	0	1	0	1	0	0	0	1	1	1	1	1	1	0	2	0	0	1	2	1	2	0	0	2	0	0	1	1	1	1	0	0	0	0	0	0	0	0	2	0
542	1	0	1	0	0	0	0	0	2	0	0	1	2	0	2	0	1	0	2	1	2	0	1	1	0	2	0	1	0	0	1	0	1	0	0	1	2	0	0	2	2	0	0	0	1	0	0	1	1
543	0	0	2	0	0	0	2	1	0	0	0	1	1	0	1	0	0	0	2	1	2	0	1	1	0	2	2	2	0	2	0	0	0	2	1	2	2	0	0	1	1	0	0	0	0	1	0	0	0
544	1	0	2	0	0	0	1	0	1	1	1	1	2	0	1	0	1	1	1	1	2	0	1	1	0	0	2	2	0	1	1	1	2	1	0	1	1	1	0	1	1	1	0	0	0	1	0	2	0
545	1	0	1	0	0	0	1	0	2	0	0	1	1	0	1	0	2	2	1	1	1	1	1	1	1	1	1	1	1	1	1	0	0	1	1	1	1	0	0	2	2	0	0	1	0	0	0	1	0
546	1	0	2	0	0	0	1	0	0	0	1	1	1	0	1	0	0	0	1	0	2	0	0	2	0	2	1	1	0	1	1	1	2	1	0	1	2	1	0	1	1	1	1	0	1	1	0	2	0
547	0	0	0	0	0	0	1	0	0	0	0	0	1	0	0	0	1	2	0	2	1	1	0	2	0	0	1	1	1	1	1	0	1	0	0	1	1	1	0	1	1	0	0	0	0	1	0	1	0
548	1	0	1	0	0	0	2	0	0	0	1	0	0	0	0	0	0	0	2	0	2	1	0	2	0	0	1	1	0	1	2	0	0	1	0	1	1	0	0	1	1	0	0	0	0	1	0	2	0
549	1	0	0	0	0	0	1	0	1	0	0	1	2	0	2	0	0	0	2	1	2	1	0	2	0	2	0	0	1	1	0	0	0	2	1	2	1	1	0	1	1	0	0	0	0	1	0	0	0
550	0	0	0	0	0	0	2	0	0	0	0	0	0	0	1	0	1	0	2	1	2	2	0	2	0	0	1	1	2	1	0	1	1	0	0	1	1	1	1	0	0	0	0	1	2	0	0	1	0
551	1	0	2	0	0	0	1	0	1	1	1	1	2	0	2	0	1	1	1	0	1	0	0	2	0	1	1	2	1	1	2	1	1	1	0	2	2	0	0	1	1	0	0	0	0	2	0	1	1
552	1	0	2	0	0	0	1	1	1	0	0	1	1	0	1	0	0	1	1	1	2	0	0	2	0	1	1	1	1	1	1	2	2	2	1	2	2	0	0	1	1	0	0	1	0	1	0	2	0
553	1	0	2	0	0	0	1	1	1	0	0	0	0	0	0	0	1	1	1	1	2	1	0	2	0	1	1	1	1	1	1	0	0	2	1	2	1	0	0	0	0	0	0	0	0	0	0	1	0
554	1	0	2	0	0	0	2	0	0	0	1	1	1	0	2	0	1	0	2	0	2	0	1	1	1	1	2	2	0	1	1	0	1	1	1	1	1	0	0	1	1	1	1	0	2	0	0	1	1
555	0	0	0	0	0	0	2	1	0	0	0	1	0	0	0	0	0	2	0	0	1	0	1	1	0	1	0	2	2	0	2	1	0	1	1	1	2	0	0	0	0	0	0	0	0	0	0	0	1
556	1	0	2	0	0	1	0	0	2	0	0	1	1	0	2	0	1	1	1	0	1	1	0	2	0	1	0	1	1	1	1	1	1	1	0	1	2	0	0	2	2	0	0	0	0	1	1	2	0
557	1	0	0	0	0	0	2	0	0	0	0	1	2	0	1	1	0	1	1	1	1	0	0	2	0	1	1	2	2	1	2	0	0	2	2	2	1	1	1	0	0	0	0	0	0	0	0	1	1
558	1	0	0	0	0	0	2	0	1	0	1	0	1	0	0	0	2	0	2	0	2	1	0	2	0	1	1	2	0	1	2	0	2	1	0	1	1	0	0	1	1	1	1	0	1	0	0	1	0
559	1	0	1	0	0	0	1	0	0	0	0	0	0	0	0	0	0	1	1	0	0	0	0	2	0	1	1	0	2	0	0	0	0	2	0	2	0	1	1	0	0	0	0	1	1	1	0	0	0
560	1	0	0	0	0	0	1	0	1	0	1	0	0	0	0	0	1	0	2	1	2	1	1	1	1	1	2	2	0	1	1	1	1	1	0	1	2	0	0	2	2	0	0	0	0	0	0	0	0
561	1	0	1	0	0	1	1	0	1	0	0	0	0	0	0	0	1	2	0	0	1	0	0	2	0	1	2	2	1	0	1	0	1	2	0	2	1	0	0	1	1	0	0	1	0	1	0	2	0
562	0	0	0	0	0	0	2	0	0	0	1	0	1	0	0	1	1	0	2	0	2	0	0	2	0	1	2	2	0	2	0	0	0	2	2	2	1	0	1	1	1	1	1	1	1	2	1	1	0
563	1	0	2	0	0	0	1	1	1	0	0	0	0	0	0	0	1	1	1	1	1	0	0	2	0	1	2	2	1	2	0	0	0	2	0	2	1	0	0	1	1	1	1	0	1	0	0	1	0
564	1	1	1	0	0	0	2	1	0	0	1	0	1	0	0	0	2	0	2	0	2	2	1	1	1	1	2	1	1	0	1	1	1	1	0	2	1	0	0	0	0	0	0	0	0	1	0	2	0
565	1	0	0	0	0	0	2	1	0	0	0	1	2	0	2	0	1	0	2	0	2	1	1	1	1	0	1	0	2	0	0	1	0	1	0	1	2	0	0	1	1	0	0	0	1	1	0	2	0
566	0	0	2	0	0	0	1	0	1	0	0	1	1	0	1	0	2	0	2	1	2	1	0	2	0	0	1	1	2	0	1	0	1	0	0	1	1	0	0	0	0	0	0	0	0	0	0	2	0
567	1	0	1	0	0	0	2	0	0	0	0	1	1	0	1	0	0	1	1	1	2	1	1	1	1	0	1	2	1	1	2	1	2	0	0	1	1	0	1	1	1	0	0	0	0	0	0	2	0
568	1	0	0	0	0	0	2	0	0	0	1	0	1	0	0	1	0	0	2	0	2	0	0	2	0	1	1	2	2	0	2	0	1	2	0	2	1	0	0	1	1	1	1	0	1	1	0	2	0
569	1	0	1	0	0	0	0	0	1	0	1	0	0	0	0	0	1	2	0	1	2	0	1	1	0	2	1	1	1	1	0	0	0	2	1	2	0	1	0	0	0	0	0	0	1	0	0	2	0
570	0	0	2	0	0	1	0	0	2	0	0	1	1	0	1	0	1	0	2	0	2	1	1	1	1	2	1	2	1	0	2	0	1	2	0	2	1	1	0	1	1	0	0	2	0	2	0	2	0
571	1	0	1	0	0	0	2	1	0	0	0	0	1	0	0	0	1	0	1	0	2	0	0	2	0	2	1	1	1	0	0	1	2	0	0	0	1	0	0	2	2	0	0	0	0	0	0	1	0
572	0	0	0	0	0	0	2	0	1	0	0	0	0	0	0	0	0	2	0	0	1	0	1	1	1	0	1	2	0	2	0	2	2	2	1	2	2	0	0	1	1	1	0	0	0	0	0	2	0
573	0	0	2	0	0	0	0	0	2	0	0	0	2	1	0	1	0	0	2	0	2	0	0	2	0	0	2	0	1	0	1	0	1	1	1	2	1	0	1	1	1	0	0	0	0	2	0	0	0
574	1	0	1	0	0	0	2	0	0	0	1	0	0	0	1	0	1	1	1	0	2	0	0	2	0	2	1	2	0	1	0	2	2	0	0	0	0	0	0	0	0	0	0	1	0	0	0	1	0
575	0	0	1	0	0	0	1	0	0	0	0	2	2	1	1	0	2	1	1	0	2	1	1	1	1	0	1	1	2	0	0	2	2	0	0	0	2	1	0	1	1	0	0	0	0	1	0	0	0
576	1	0	2	0	0	0	1	0	1	0	0	0	2	0	1	1	1	0	2	1	2	1	0	2	0	0	1	1	2	0	1	0	0	2	0	2	1	0	0	0	0	0	1	0	0	1	0	2	0
577	0	0	0	0	0	1	1	0	2	0	0	0	1	0	1	0	1	1	1	1	0	0	0	2	0	1	0	2	2	1	2	1	1	1	1	1	1	0	0	1	1	0	0	0	0	0	0	2	0
578	0	0	1	0	0	0	1	0	1	0	0	1	1	0	1	0	2	0	2	0	2	0	0	2	0	1	0	1	2	0	1	1	2	2	0	2	1	0	0	1	0	0	0	1	1	0	0	1	0
579	1	1	1	0	0	0	2	0	1	0	0	1	0	0	0	0	2	0	2	1	2	0	0	2	0	1	2	0	1	0	1	0	1	0	0	2	1	1	0	0	0	2	2	0	1	1	0	2	0
580	1	0	0	0	0	0	0	0	2	0	0	1	1	1	0	0	2	0	2	1	1	0	0	2	0	1	1	2	1	0	2	0	1	1	0	1	2	1	1	2	1	0	0	0	0	0	0	2	0
581	1	0	1	0	0	0	0	0	1	0	0	0	0	0	1	0	0	0	2	0	2	0	1	1	0	0	0	2	0	1	2	0	0	2	0	2	1	0	0	2	2	0	0	0	0	0	0	2	0
582	1	0	1	0	0	0	2	0	0	0	1	1	1	0	1	0	0	0	2	1	2	0	1	1	1	1	1	1	2	0	1	1	1	2	1	2	1	1	0	1	1	1	0	0	0	0	0	1	1
583	0	0	2	0	0	1	0	0	2	0	0	0	0	0	0	0	1	2	0	1	1	0	0	2	0	1	1	2	1	1	2	0	0	2	0	2	2	0	0	1	1	0	0	0	0	1	0	2	0
584	1	0	1	1	1	1	2	1	0	0	1	0	1	0	0	0	1	2	0	1	1	0	1	1	0	0	1	1	2	1	0	2	1	2	1	2	1	0	0	1	1	0	0	0	0	0	0	0	1
585	0	0	2	0	0	0	0	0	1	0	0	0	0	0	0	1	2	0	2	0	2	0	2	0	0	1	1	2	1	1	1	1	1	0	0	1	1	0	0	2	2	2	2	0	1	1	0	2	0
586	1	0	2	0	0	0	0	0	1	0	0	0	0	0	0	0	2	0	2	0	2	0	0	2	0	0	1	1	1	1	0	2	2	2	1	2	2	0	0	1	1	0	0	0	0	0	0	2	0
587	1	0	1	0	0	0	1	0	0	0	0	2	2	1	1	0	1	1	1	1	2	0	0	2	0	1	2	2	1	1	2	1	1	1	0	1	2	0	0	2	2	0	0	0	1	0	0	1	1
588	1	1	1	0	0	0	0	0	1	0	0	0	0	0	0	0	2	1	1	1	1	1	0	2	0	0	2	2	1	2	1	1	2	0	0	0	2	1	0	1	1	1	1	0	1	2	0	1	0
589	0	0	2	0	0	1	0	0	2	0	0	0	1	0	0	1	1	1	1	0	2	1	1	1	1	1	0	1	1	1	0	0	2	2	0	2	1	0	0	2	2	1	1	0	1	0	0	0	0
590	0	0	2	0	0	2	2	1	0	0	0	0	1	0	1	0	1	2	1	0	2	1	0	2	0	0	2	2	0	2	0	1	1	1	0	2	1	0	0	2	1	1	0	0	1	0	0	2	0
591	1	0	0	0	0	0	1	0	1	1	1	0	1	0	0	0	1	0	2	1	2	0	0	2	0	2	1	1	1	1	0	0	1	1	0	1	2	0	0	2	2	0	0	0	0	0	0	2	0
592	0	0	1	0	0	0	1	0	1	0	0	1	1	1	0	0	1	1	1	1	2	0	0	2	0	0	2	2	0	1	1	0	0	2	0	2	1	0	0	1	1	1	1	0	1	0	0	0	0
593	0	0	1	0	0	0	2	1	0	0	1	0	1	0	0	0	1	1	1	1	1	0	0	2	0	2	1	2	0	2	1	0	1	2	0	2	1	1	1	1	0	1	1	0	0	1	0	0	1
594	1	0	2	0	0	0	0	0	0	0	1	0	0	0	0	0	2	1	1	0	2	0	0	2	0	0	1	1	1	1	0	0	1	2	0	2	1	1	0	1	1	0	0	1	0	0	0	0	0
595	1	0	1	0	0	0	2	0	0	0	1	0	0	0	0	0	1	1	1	0	1	1	0	2	0	0	2	2	0	2	1	0	0	1	0	1	2	1	1	2	1	0	0	1	0	1	0	1	1
596	1	0	2	0	0	0	2	0	0	0	1	0	2	0	2	0	1	0	2	0	2	1	0	2	0	0	1	2	1	1	0	1	1	1	0	2	1	0	0	1	1	0	0	0	0	0	0	0	0
597	0	1	1	0	0	0	2	0	1	0	1	1	2	0	1	0	2	0	2	1	2	1	0	2	0	0	1	1	1	1	1	1	0	2	1	2	1	0	0	0	0	0	0	0	1	0	0	1	1
598	1	0	2	0	0	1	2	1	0	0	0	1	1	0	1	0	0	1	1	1	2	1	1	1	1	2	1	2	0	1	1	1	1	0	0	1	0	0	1	1	0	0	0	0	1	0	0	2	0
599	1	0	2	0	0	1	1	0	1	0	0	0	0	0	1	0	0	0	2	0	2	0	1	1	0	0	1	1	1	0	1	2	2	2	1	2	2	0	0	0	0	1	1	0	1	1	0	1	0
600	1	0	1	0	0	0	0	0	1	0	1	1	2	0	1	1	1	0	2	0	2	1	1	1	1	0	1	2	1	1	0	0	2	1	0	1	1	0	0	0	0	0	0	0	0	0	0	0	2
601	1	1	1	0	0	0	0	0	1	0	0	0	1	0	1	0	1	0	2	1	2	0	0	2	0	0	2	2	1	1	2	1	1	0	0	1	2	0	0	2	2	0	0	0	0	2	0	0	0
602	1	0	2	0	0	0	2	1	0	0	0	1	0	0	0	0	0	1	2	0	2	0	1	1	0	2	1	2	1	1	1	1	2	1	0	1	2	0	0	1	1	1	1	0	0	1	0	2	0
603	0	0	1	0	0	0	1	0	1	0	0	0	0	0	0	0	1	1	1	1	1	0	0	2	0	1	1	2	1	1	0	0	2	0	0	1	1	0	0	1	1	0	0	0	0	1	0	0	1
604	1	0	2	0	0	1	1	0	0	1	1	0	1	0	0	1	1	1	1	1	1	0	0	2	0	0	0	1	2	0	1	1	1	1	0	2	2	0	0	2	2	1	1	0	0	0	0	1	0
605	0	0	2	0	0	1	1	0	0	0	0	2	2	0	2	0	0	0	2	0	2	0	1	1	0	0	2	2	0	2	0	0	0	2	2	2	0	1	0	1	1	0	0	0	0	0	0	1	0
606	1	0	1	0	0	0	1	0	2	0	0	0	0	0	0	0	1	2	1	1	1	1	0	2	0	2	1	2	0	1	1	0	0	1	0	1	1	1	1	1	0	1	1	0	0	1	0	1	0
607	1	0	0	0	0	0	2	0	0	0	2	0	0	0	0	0	2	2	0	2	2	0	0	2	0	1	1	2	1	1	2	0	1	1	0	1	2	0	0	1	1	2	1	0	1	0	0	1	0
608	1	0	2	0	0	1	2	1	0	0	1	0	1	0	0	1	1	0	2	0	2	1	0	2	0	0	1	1	2	0	1	2	2	2	1	2	2	0	0	2	2	0	0	0	0	1	0	2	0
609	1	0	2	0	0	0	2	0	1	0	1	1	1	0	1	0	1	1	1	1	2	0	1	1	0	1	0	1	2	0	1	0	2	0	0	1	1	0	0	1	1	1	1	0	1	0	0	2	0
610	0	0	2	0	0	0	1	0	0	1	0	1	1	0	1	0	1	1	1	1	2	1	0	2	0	1	1	1	1	1	1	1	1	1	1	1	2	0	0	1	1	0	0	0	0	0	0	1	0
611	1	0	2	0	0	0	2	0	0	0	1	0	1	1	0	0	1	1	1	1	1	0	0	2	0	1	2	2	2	1	1	2	2	2	1	2	2	0	0	1	1	0	0	0	0	1	0	0	0
612	1	0	0	0	0	0	1	0	2	0	0	0	1	0	0	1	1	0	2	1	2	1	0	2	0	1	1	2	0	2	0	0	1	2	0	2	1	0	1	1	1	0	0	0	0	0	0	1	0
613	1	0	2	0	0	0	1	0	1	0	0	1	1	0	1	0	2	2	1	0	2	0	0	2	0	1	2	2	0	2	0	0	1	2	1	2	1	0	0	2	2	0	0	1	1	1	0	0	0
614	1	1	1	0	0	0	0	0	2	0	0	0	0	0	0	0	1	2	0	1	2	0	0	2	0	1	2	2	0	1	1	0	1	2	2	2	0	0	1	0	0	0	0	0	0	1	0	1	0
615	0	0	1	0	0	0	0	0	1	0	0	0	0	0	0	0	1	1	1	0	2	0	0	2	0	0	1	1	1	1	0	0	1	2	0	2	0	0	0	0	0	1	0	0	0	0	0	1	0
616	1	0	2	0	0	1	1	0	0	0	0	0	0	0	0	0	0	2	0	1	2	0	0	2	0	1	1	1	2	0	0	2	1	2	1	2	1	0	0	1	0	0	0	0	0	1	0	1	0
617	1	0	1	0	0	0	1	1	1	0	0	1	2	0	1	0	2	0	2	0	2	0	0	2	0	1	2	2	0	2	1	1	2	0	0	1	1	0	0	1	0	0	0	1	1	1	0	1	0
618	0	0	2	0	0	0	2	0	0	0	2	1	2	0	2	0	2	0	1	0	1	0	0	2	0	1	1	2	1	1	1	1	1	1	0	1	2	0	0	2	2	0	0	0	1	1	0	2	0
619	1	0	1	0	0	0	1	0	0	1	2	0	0	0	0	1	1	1	1	1	1	0	0	2	0	1	0	1	0	1	1	0	0	2	2	2	1	0	1	1	1	0	0	0	0	0	0	1	0
620	1	0	0	0	0	0	1	0	1	0	0	0	1	0	0	1	1	2	0	1	1	0	0	2	0	0	1	1	1	1	1	0	1	2	0	2	1	0	0	2	2	0	0	0	0	0	0	1	0
621	1	0	2	0	0	0	0	0	1	0	0	0	0	0	0	0	1	0	2	0	2	1	1	1	1	1	0	2	1	1	1	1	0	2	1	2	1	0	0	1	1	1	0	0	2	0	0	2	0
622	1	0	1	0	0	0	1	0	0	0	0	0	1	0	0	0	2	0	2	0	2	0	0	2	0	0	1	1	1	0	1	0	1	1	0	1	2	0	0	0	0	1	1	0	1	2	0	1	1
623	1	0	2	0	0	0	1	1	1	0	0	0	1	0	1	0	2	1	1	0	2	0	1	1	1	0	2	2	0	1	1	1	1	0	0	1	1	0	1	1	1	0	0	0	0	1	0	2	0
624	1	0	2	0	0	0	0	0	2	0	0	0	1	0	0	0	1	2	0	1	2	0	0	2	0	0	1	1	1	2	0	0	1	0	0	0	1	0	0	1	1	2	1	0	1	0	0	1	1
625	1	0	0	0	0	0	2	0	0	0	1	0	1	0	0	1	1	0	2	1	2	1	1	1	1	1	2	2	1	1	0	1	0	1	0	1	0	1	0	0	0	1	1	0	0	1	0	0	1
626	1	0	1	0	0	1	2	0	1	0	0	0	0	0	0	0	1	0	1	1	2	0	0	2	0	0	2	2	2	2	0	0	0	2	0	2	2	0	0	1	1	1	1	0	1	1	0	2	0
627	1	0	1	0	0	0	1	0	0	0	1	0	0	0	0	0	1	0	2	0	2	1	0	2	0	1	2	2	0	2	0	0	1	0	0	1	1	0	0	2	2	0	0	0	0	0	0	2	0
628	0	0	1	0	0	1	1	0	0	1	1	0	1	0	1	0	1	1	1	1	2	1	0	2	0	0	2	2	0	2	1	0	1	2	1	2	1	0	0	1	1	0	0	0	0	1	0	2	0
629	1	0	2	0	0	0	1	1	1	0	0	0	0	0	0	0	1	1	1	0	1	0	0	2	0	2	1	2	1	1	1	1	0	1	0	1	1	0	0	2	2	0	1	0	1	0	0	1	0
630	1	0	1	0	0	0	1	0	0	0	1	1	1	0	1	0	0	1	1	0	0	0	0	2	0	0	2	2	0	2	0	1	1	0	0	1	1	1	0	1	1	0	0	0	0	1	0	2	0
631	1	0	2	0	0	0	1	1	1	0	0	0	0	0	1	0	0	0	2	1	2	1	0	2	0	1	0	2	1	0	1	2	1	2	1	2	1	2	0	0	0	0	0	0	0	0	0	2	0
632	1	0	1	0	0	0	0	0	2	0	0	1	1	0	1	0	0	0	2	0	2	0	0	2	0	1	2	2	0	2	0	2	1	1	0	1	2	0	0	2	1	0	0	0	0	1	0	1	1
633	1	0	2	0	0	0	0	0	1	0	0	2	2	0	2	0	2	0	2	0	2	2	0	2	0	0	1	1	1	1	0	0	0	1	0	1	2	0	0	1	1	1	1	0	1	1	0	2	0
634	0	0	1	0	0	0	0	0	0	0	0	0	0	0	0	0	2	0	2	0	2	0	1	1	0	1	1	1	1	1	1	1	1	2	0	2	1	0	0	2	2	1	1	1	0	1	0	0	0
635	0	0	2	0	0	1	1	0	0	0	0	1	1	0	1	0	0	2	0	1	0	0	0	2	0	0	1	1	0	1	2	1	0	1	0	1	1	1	0	0	0	1	1	0	1	1	0	1	0
636	1	0	2	0	0	0	0	0	1	0	0	0	0	0	0	0	1	1	1	0	2	0	0	2	0	1	2	2	0	2	1	1	1	0	0	1	1	1	0	1	1	0	0	1	1	1	0	0	0
637	0	0	0	0	0	0	1	0	0	0	1	0	1	0	0	1	1	0	1	0	1	0	0	2	0	2	2	0	1	0	1	1	1	0	0	2	2	0	0	0	0	0	0	0	0	0	0	2	0
638	1	1	2	0	1	0	1	0	1	0	1	0	1	0	1	0	2	2	0	2	0	1	1	1	1	1	1	1	0	1	2	0	1	1	0	2	0	0	0	0	0	1	0	0	0	0	0	1	0
639	0	0	1	0	0	1	2	1	0	0	1	1	2	0	1	0	0	0	2	1	2	2	1	1	1	1	1	1	2	0	0	1	1	1	1	1	2	0	0	2	2	0	0	0	0	0	0	2	0
640	1	0	1	0	0	0	0	0	1	0	0	0	0	0	0	0	2	1	1	1	2	0	0	2	0	1	2	2	1	0	2	1	1	1	0	2	0	0	0	0	0	0	0	1	0	0	0	1	0
641	0	0	2	0	0	0	1	1	1	0	0	0	2	0	2	0	2	0	2	0	2	0	0	2	0	0	1	2	1	1	2	1	1	1	1	2	2	1	1	2	1	0	0	2	0	2	0	0	1
642	0	0	1	0	0	0	2	1	0	0	0	1	1	0	1	0	0	2	0	1	1	0	0	2	0	0	1	2	1	1	0	0	0	2	0	2	1	0	0	1	0	1	1	0	0	1	0	1	0
643	1	0	2	0	0	0	1	0	1	0	0	1	1	1	0	0	0	1	1	0	0	0	0	2	0	1	0	1	1	0	0	1	0	2	0	2	1	2	0	0	0	0	0	0	1	0	0	1	0
644	1	0	1	0	0	0	0	0	1	0	0	1	2	0	2	0	1	2	0	0	0	0	0	2	0	2	2	2	0	1	1	1	1	2	0	2	1	0	0	2	2	0	0	0	0	2	0	0	1
645	1	0	1	0	0	0	1	0	2	0	0	0	0	0	0	0	2	2	1	1	2	0	0	2	0	1	1	2	2	1	1	1	1	0	0	1	2	0	0	0	0	0	0	0	0	0	0	2	0
646	1	0	2	0	0	1	2	0	1	0	1	1	1	0	1	0	1	1	2	1	2	0	0	2	0	1	2	2	0	2	1	1	1	1	0	1	1	1	0	1	1	0	0	0	0	1	0	2	0
647	1	0	2	0	0	0	0	0	0	0	0	0	0	0	0	0	1	0	1	0	1	0	0	2	0	1	1	1	0	1	1	1	1	2	1	2	0	0	0	0	0	0	0	0	0	0	0	1	1
648	1	0	1	0	0	0	0	0	1	0	0	1	1	0	1	0	1	1	1	1	2	0	0	2	0	1	0	1	0	0	2	0	1	1	1	1	1	0	0	1	1	0	0	0	0	1	0	2	0
649	1	0	1	0	0	0	0	0	2	0	0	0	0	0	0	0	0	1	2	1	2	0	0	2	0	0	1	1	2	1	0	0	1	0	0	1	2	0	0	2	2	0	0	0	0	0	0	1	0
650	1	0	1	0	0	0	1	0	1	1	1	0	0	0	0	0	0	1	1	1	2	2	1	1	1	1	2	2	1	0	2	1	0	1	0	1	1	1	0	1	1	1	0	0	0	0	0	2	0
651	1	0	2	0	0	0	2	0	0	0	1	1	1	0	1	0	1	1	1	0	2	0	0	2	0	1	0	1	2	0	1	0	0	1	0	1	2	1	1	2	1	1	1	0	1	2	0	1	0
652	1	0	0	0	0	0	1	0	0	0	0	0	2	0	1	0	0	0	2	0	2	0	0	2	0	0	2	2	0	2	1	1	1	2	2	2	2	0	0	2	1	0	0	0	0	1	0	0	0
653	1	0	2	0	0	0	2	0	1	0	1	0	0	0	0	0	1	2	1	1	1	1	1	1	1	2	1	1	1	1	1	0	1	1	1	1	1	0	0	1	1	2	2	0	1	1	0	2	0
654	1	0	1	0	0	0	2	0	0	0	1	0	0	0	0	0	0	1	1	1	2	0	0	2	0	0	1	1	1	0	1	1	1	2	1	2	1	0	0	1	1	1	1	0	0	0	0	2	0
655	1	0	1	0	0	0	2	0	1	0	1	0	2	0	2	0	0	0	2	1	2	0	0	2	0	0	1	1	0	1	2	0	1	1	0	1	0	1	0	0	0	1	0	0	0	0	0	1	1
656	1	0	0	0	0	1	0	0	1	0	0	0	0	0	0	0	2	0	1	0	2	1	1	2	0	0	0	1	0	0	2	1	2	0	0	2	2	0	0	2	2	0	0	0	1	1	0	0	1
657	0	0	1	0	0	0	2	0	0	0	0	0	1	0	0	0	2	1	2	1	2	0	0	2	0	0	2	2	1	0	2	0	0	2	0	2	1	0	0	2	2	0	0	1	0	1	0	0	1
658	0	0	2	0	0	0	1	0	0	1	0	0	1	0	0	1	1	2	0	1	1	0	0	2	0	1	1	1	0	1	2	1	1	1	1	1	2	0	0	2	1	1	0	0	0	1	0	2	0
659	1	0	0	0	0	0	2	0	1	0	0	0	1	0	0	0	0	0	2	0	2	0	1	1	0	1	0	1	2	0	1	0	1	0	0	1	2	1	1	2	1	0	0	0	0	2	0	1	1
660	1	0	1	0	0	0	1	0	1	0	0	0	0	0	0	0	1	1	1	1	1	1	0	2	0	0	1	1	1	1	0	1	0	1	1	1	2	1	1	2	1	0	0	0	0	1	0	2	0
661	1	0	1	0	0	1	1	0	0	0	1	0	0	0	0	0	0	2	0	1	1	1	0	2	0	2	1	1	1	1	0	2	2	0	0	0	1	0	1	1	1	1	1	0	1	0	0	2	0
662	1	0	1	0	0	0	1	0	1	1	1	1	1	0	1	0	1	1	1	1	1	0	1	1	1	0	2	2	0	2	0	1	1	1	1	1	1	0	0	1	1	1	0	0	0	0	0	1	1
663	1	1	1	0	0	1	2	1	0	0	1	1	2	1	0	0	2	2	1	0	2	1	2	0	1	0	1	1	1	1	0	1	1	1	0	2	1	0	0	0	0	1	1	0	1	1	0	1	1
664	0	0	2	0	0	0	1	1	1	0	0	2	2	0	2	0	0	1	2	0	2	1	1	1	1	1	2	2	0	2	1	0	0	2	2	2	2	1	0	1	1	2	2	0	0	1	0	1	0
665	0	0	1	0	0	1	0	0	2	0	0	0	1	0	1	0	1	1	1	1	1	0	1	1	0	2	0	0	1	1	0	1	2	1	0	1	0	0	0	1	0	0	0	0	0	1	0	1	1
666	1	0	2	0	0	0	1	0	1	0	0	0	1	0	0	1	2	0	1	0	1	1	1	1	1	0	2	2	0	2	1	1	1	0	0	1	2	0	0	2	2	0	0	0	0	1	0	2	0
667	0	0	0	0	0	0	1	0	0	0	1	0	1	0	0	0	0	1	0	1	2	0	0	2	0	1	2	2	1	1	2	0	1	1	1	2	1	0	0	2	2	0	0	0	0	0	0	1	0
668	1	0	1	0	0	1	2	1	0	1	1	0	0	0	0	0	1	2	0	1	1	1	1	1	1	2	1	1	0	1	1	1	2	0	0	0	1	0	0	2	1	0	0	0	1	1	0	0	0
669	1	0	1	0	0	0	1	1	1	0	0	0	2	0	1	1	1	1	1	0	1	0	0	2	0	0	1	1	0	1	0	1	2	1	0	1	1	0	0	1	1	0	0	0	0	1	0	1	1
670	1	0	2	0	0	0	2	0	0	0	1	0	2	0	2	0	1	0	2	0	2	0	1	1	0	1	1	1	1	1	0	0	0	2	0	2	1	0	0	1	1	0	0	0	1	0	0	0	1
671	1	0	2	0	0	2	2	1	0	0	0	0	1	0	0	0	2	1	1	0	2	0	0	2	0	0	1	1	1	1	0	1	0	2	1	2	2	0	0	0	0	0	0	0	0	1	0	1	1
672	1	0	0	0	0	0	2	0	0	0	2	0	2	0	1	1	0	0	1	0	2	0	0	2	0	1	0	1	1	1	1	1	1	0	0	0	0	2	0	0	0	0	0	0	1	1	0	0	0
673	1	0	0	0	0	0	1	0	0	0	0	1	1	0	1	0	1	0	1	1	2	1	1	1	1	0	0	2	2	0	2	1	0	2	1	2	1	0	0	1	0	1	1	1	1	2	0	0	0
674	1	1	1	0	0	0	2	1	0	0	1	0	1	0	1	0	1	0	2	0	2	0	0	2	0	0	2	1	1	1	1	0	0	2	0	2	2	0	0	1	1	1	1	0	1	0	0	1	1
675	1	0	0	0	1	0	1	1	0	0	0	1	2	0	2	0	1	0	2	0	2	0	2	0	0	0	2	2	0	2	1	2	1	2	0	2	1	0	0	1	1	1	1	0	1	1	0	2	0
676	1	0	1	0	0	0	0	0	0	0	0	0	0	0	0	0	0	2	1	0	2	0	0	2	0	2	2	2	1	1	2	2	2	2	1	2	1	0	0	2	1	0	0	0	0	1	0	2	0
677	1	0	1	0	0	0	1	0	1	0	0	1	2	0	2	0	0	1	0	0	0	0	0	2	0	0	1	2	1	1	0	0	0	2	1	2	2	0	0	1	1	0	0	0	0	0	0	2	0
678	0	0	2	0	0	1	2	1	0	0	0	0	1	0	0	1	2	2	0	2	1	1	1	1	1	1	1	1	1	1	1	0	0	2	1	2	2	1	0	1	1	2	2	0	1	1	0	2	0
679	1	0	1	0	0	1	2	1	0	0	1	0	0	0	0	0	1	1	1	0	2	0	0	2	0	1	0	2	1	0	1	0	1	0	0	2	0	0	1	1	0	2	2	0	1	0	0	1	0
680	1	0	1	0	0	0	0	0	1	0	1	0	0	0	0	0	1	0	1	2	1	0	0	2	0	0	2	2	0	0	1	1	1	1	0	2	0	0	0	0	0	1	1	0	0	0	0	2	0
681	1	0	1	0	0	0	2	1	0	0	0	1	1	0	1	0	1	1	1	0	1	0	0	2	0	1	2	2	0	2	2	0	0	2	1	2	1	0	0	2	2	0	0	0	0	0	1	1	0
682	1	0	2	0	0	0	1	1	1	0	0	1	1	0	1	0	1	2	0	1	1	2	1	1	1	1	0	0	1	0	1	1	1	1	1	1	0	0	0	1	1	1	1	0	0	1	0	0	0
683	1	0	1	0	0	0	2	0	0	1	1	0	1	0	0	1	2	1	2	1	2	0	0	2	0	2	1	2	1	1	2	0	0	2	0	2	1	0	0	2	2	0	0	0	1	1	0	0	1
684	1	0	0	0	0	0	2	1	0	0	0	1	2	0	1	0	1	1	1	1	2	0	0	2	0	2	2	2	0	2	0	1	1	1	0	1	1	0	0	2	2	1	1	0	1	1	0	1	0
685	1	0	1	0	0	0	0	0	2	0	0	0	1	0	0	1	0	0	2	0	2	1	1	1	1	2	1	1	0	1	2	1	1	1	0	2	0	0	1	1	0	2	2	0	0	1	0	2	0
686	1	0	2	0	0	1	1	1	1	0	0	1	1	0	2	0	2	1	1	0	2	1	1	1	1	1	1	0	1	0	1	0	1	2	1	1	2	0	0	1	1	0	0	0	0	0	1	1	0
687	1	0	0	0	1	0	1	1	1	0	0	0	0	0	0	0	0	1	1	0	1	0	0	2	0	2	1	1	0	1	1	2	1	2	0	2	2	0	0	0	0	0	0	0	0	1	0	1	0
688	1	0	1	0	0	0	1	0	1	0	1	0	2	0	0	1	1	0	2	1	2	0	0	2	0	0	1	0	2	0	0	1	2	0	0	0	2	0	0	2	2	0	0	0	1	1	0	2	0
689	1	0	1	0	0	1	2	1	0	0	1	1	1	0	0	0	1	1	1	1	1	1	0	2	0	2	2	2	0	2	0	1	2	0	0	2	2	0	0	2	2	1	1	0	0	1	0	0	0
690	1	0	2	0	0	1	2	0	0	0	0	1	1	0	1	0	2	2	0	2	1	0	0	2	0	2	0	2	2	1	2	0	2	1	0	1	1	0	0	2	2	1	0	0	0	1	0	1	0
691	1	0	1	0	0	0	1	0	1	0	1	0	0	0	0	0	0	1	1	0	0	1	0	2	0	1	1	1	0	1	2	1	1	2	1	2	1	0	0	0	0	0	0	0	0	0	0	2	0
692	1	0	2	0	0	0	1	0	1	1	2	0	0	0	0	0	1	0	2	0	2	0	0	2	0	0	2	2	0	2	0	0	1	2	2	2	1	0	0	2	1	1	1	0	1	0	0	0	0
693	0	0	2	0	0	1	2	0	0	0	1	0	0	0	0	0	2	1	1	1	2	0	0	2	0	1	1	2	1	1	2	1	1	1	0	1	1	0	0	1	1	1	1	0	0	1	0	1	0
694	0	0	1	0	0	1	0	0	1	0	1	1	2	0	1	0	0	1	0	0	0	1	0	2	0	0	0	2	1	0	1	0	1	1	0	2	1	0	0	1	1	1	1	0	1	1	1	0	1
695	0	0	2	0	0	0	1	1	1	0	0	0	0	0	0	0	1	1	0	1	0	0	0	2	0	0	1	1	1	2	0	1	1	1	1	1	0	0	0	0	0	1	0	0	0	0	0	0	1
696	1	0	1	1	1	1	0	0	2	0	0	0	1	0	0	0	1	2	0	1	1	0	0	2	0	0	0	2	2	1	2	0	0	1	0	1	1	1	1	2	0	2	2	0	1	1	0	1	1
697	1	0	2	0	0	1	2	1	0	0	1	0	0	0	0	0	0	0	2	0	2	0	0	2	0	0	1	1	1	1	0	0	1	1	0	1	1	0	0	2	2	0	0	0	1	0	0	1	0
698	1	0	0	0	0	0	1	0	0	0	1	0	1	0	0	0	1	2	1	0	1	1	1	1	1	1	0	1	1	1	1	0	2	1	0	0	1	0	0	1	1	0	0	0	1	0	0	0	1
699	1	1	1	0	0	0	0	0	2	0	0	0	0	0	0	1	2	0	2	0	2	0	0	2	0	1	1	1	2	0	1	0	1	0	0	1	1	1	0	1	1	0	0	1	0	1	0	0	0
700	1	0	1	0	0	1	0	0	2	0	0	0	0	0	1	0	2	0	2	1	1	0	0	2	0	2	1	2	1	1	0	1	2	0	0	2	1	0	0	1	1	0	0	0	0	0	0	0	1
701	1	0	1	0	0	0	1	0	1	0	0	1	1	1	0	0	1	0	2	1	2	0	0	2	0	1	2	2	1	1	2	1	2	1	0	1	1	0	0	1	1	1	1	0	1	1	0	1	1
702	0	0	2	0	0	1	1	1	0	0	0	0	0	0	0	0	0	0	1	1	2	0	0	2	0	1	1	2	0	2	0	1	0	2	2	2	1	1	0	1	1	0	1	0	1	0	0	1	0
703	1	0	1	0	0	0	1	1	0	0	0	0	1	0	1	0	0	1	1	1	1	0	1	1	0	0	1	1	0	1	1	0	0	2	2	2	2	0	0	2	1	0	0	0	0	0	0	1	0
704	0	0	1	0	0	0	2	1	0	0	0	0	0	0	0	0	0	0	2	0	2	1	0	2	0	1	0	1	2	0	1	0	1	1	0	2	0	1	0	0	0	1	1	0	1	1	0	0	0
705	1	0	1	0	0	0	2	0	0	0	1	1	1	0	1	0	0	0	2	0	2	0	0	2	0	1	0	1	0	0	2	0	2	1	0	2	2	0	0	1	1	0	0	0	0	1	0	1	1
706	1	0	1	0	0	1	1	0	1	0	0	1	1	0	1	0	0	2	1	0	2	1	0	2	0	1	1	1	1	1	0	0	1	2	0	2	2	0	0	0	0	0	0	0	1	0	0	1	0
707	1	0	2	0	0	0	1	0	1	1	1	0	1	0	0	0	1	1	1	0	1	0	0	2	0	1	1	2	1	1	1	0	0	1	0	1	1	1	0	1	1	0	0	0	0	0	0	1	0
708	1	0	1	0	0	0	2	0	0	1	1	1	1	1	0	0	0	0	2	0	2	1	1	1	1	1	1	2	1	1	2	1	1	1	1	1	2	0	0	2	2	0	0	0	0	2	0	2	0
709	0	0	2	0	0	1	1	0	0	0	1	2	2	0	2	0	0	2	0	1	0	1	1	1	1	2	0	1	1	0	0	1	1	0	0	1	0	2	0	0	0	0	0	0	0	0	0	2	0
710	1	0	2	0	0	1	2	1	0	0	0	1	2	0	2	0	1	1	1	0	2	1	0	2	0	0	2	2	1	1	1	2	1	2	1	2	2	1	1	2	1	0	0	0	0	2	0	2	0
711	1	0	0	0	0	0	2	1	0	0	1	0	0	0	0	0	0	2	1	0	1	1	1	1	1	1	1	2	0	1	0	0	1	1	0	1	2	0	0	2	2	1	1	0	1	0	0	2	0
712	0	0	1	0	0	0	1	1	1	0	0	1	2	1	0	0	2	0	2	0	2	0	0	2	0	2	1	1	2	0	0	0	0	2	0	2	2	0	0	2	2	0	0	1	1	0	0	0	1
713	0	0	2	0	0	0	2	0	0	0	1	1	1	0	1	0	2	1	1	1	1	0	0	2	0	0	2	2	0	2	0	1	2	0	0	0	2	0	0	1	1	0	0	0	0	0	0	1	0
714	0	0	0	0	0	0	1	2	0	0	0	0	1	0	0	1	0	0	2	1	2	0	0	2	0	0	1	2	1	0	2	1	1	2	1	2	0	0	0	0	0	0	0	1	0	1	0	2	0
715	1	0	1	0	1	0	1	0	0	0	0	0	0	0	0	0	1	0	2	1	2	0	0	2	0	1	2	2	0	1	1	0	0	2	0	2	2	0	0	2	2	0	0	0	0	0	0	1	1
716	1	0	2	0	0	0	1	0	1	1	2	0	1	0	1	0	1	1	1	1	2	0	0	2	0	1	0	1	0	0	2	1	1	0	0	0	1	1	0	1	1	0	0	0	0	0	0	1	0
717	0	0	0	0	0	0	2	0	0	0	1	0	0	0	0	0	0	2	0	1	0	0	0	2	0	2	1	1	1	1	0	0	0	1	1	2	1	0	0	1	0	0	1	0	1	0	0	2	0
718	1	0	2	0	0	0	2	0	0	0	1	0	0	0	0	0	1	0	2	0	2	0	0	2	0	1	1	2	1	1	2	2	2	2	1	2	2	0	0	2	2	0	0	0	1	0	0	2	0
719	1	0	1	0	0	0	2	0	0	0	0	0	0	0	0	0	1	1	1	1	2	1	0	2	0	2	1	2	1	1	2	0	0	2	2	2	1	0	0	0	0	1	1	0	1	0	0	1	0
720	1	0	1	0	0	0	1	0	1	1	1	0	2	0	1	1	1	1	1	1	1	1	0	2	0	0	2	2	1	1	1	1	1	1	0	1	2	0	0	1	1	0	0	0	0	1	0	2	0
721	1	0	2	0	0	0	2	1	0	0	1	0	2	0	2	0	1	1	1	1	1	1	1	1	1	0	2	2	1	1	2	1	1	2	1	2	1	0	0	1	1	0	0	0	1	0	0	0	0
722	1	0	2	0	0	1	1	0	0	0	0	0	0	0	0	0	2	0	2	0	2	1	1	1	1	1	1	1	1	1	1	1	1	1	0	1	2	0	0	1	1	0	0	0	1	0	0	1	1
723	1	0	0	0	0	0	2	0	1	0	0	1	1	0	1	0	1	1	1	1	2	0	1	1	0	1	1	1	2	1	0	1	1	2	1	2	1	0	0	0	0	1	1	0	0	1	0	2	0
724	1	0	2	0	0	0	1	1	1	0	1	0	1	0	1	0	0	2	1	0	2	0	0	2	0	0	1	1	1	1	0	2	1	1	0	1	0	0	0	1	1	1	1	0	1	1	0	2	0
725	1	0	1	0	0	0	1	0	1	0	1	0	0	0	0	0	1	2	0	1	1	0	0	2	0	1	2	2	0	2	0	0	0	2	0	2	1	0	1	1	1	0	0	0	1	0	0	1	1
726	1	0	1	0	0	1	1	0	0	0	0	1	2	0	2	0	2	0	2	0	2	1	0	2	0	0	2	2	0	1	1	1	0	2	1	2	1	1	0	1	1	1	0	0	1	0	0	2	0
727	1	0	2	0	1	0	1	1	1	1	0	0	2	0	1	0	1	0	2	1	2	0	0	2	0	2	1	0	2	0	0	0	0	1	0	1	0	1	0	0	0	0	0	0	0	0	0	1	1
728	1	0	1	0	0	0	1	0	1	0	0	0	0	0	0	0	1	0	2	1	2	1	0	2	0	0	0	2	2	1	2	1	1	2	0	2	1	1	0	0	0	1	1	0	1	1	0	0	0
729	1	0	1	0	0	0	1	0	1	0	0	0	0	0	0	0	1	2	0	1	1	1	0	2	0	0	1	2	0	1	0	0	1	1	0	1	1	1	0	1	1	0	0	0	0	0	0	1	1
730	1	0	2	0	0	0	2	0	0	0	1	0	0	0	0	0	0	0	2	1	2	1	0	2	0	0	2	2	1	1	1	0	0	2	0	2	2	0	0	0	0	2	2	0	1	1	0	2	0
731	0	0	1	0	0	0	0	0	2	0	0	0	2	0	2	0	1	1	1	0	2	1	1	1	1	0	2	2	1	2	0	1	0	2	2	2	2	1	0	0	0	1	1	0	1	1	0	1	0
732	0	0	2	0	0	1	1	0	2	0	0	0	0	0	0	0	1	1	1	1	2	1	0	2	0	0	1	2	2	1	2	1	1	0	0	1	1	1	0	1	1	1	1	0	1	0	0	2	0
733	0	0	2	0	0	0	2	0	0	0	1	1	1	0	1	0	1	0	1	0	2	1	0	2	0	1	2	2	0	2	1	0	0	1	1	2	2	0	0	2	2	1	1	0	1	2	0	2	0
734	1	0	2	0	0	1	2	0	0	0	0	0	0	0	0	0	1	1	1	1	2	0	1	1	0	1	2	1	1	1	1	1	1	1	1	1	0	0	0	0	0	1	0	0	0	0	0	2	0
735	1	0	2	0	0	0	2	0	1	0	1	0	1	0	1	0	1	1	1	0	2	0	0	2	0	0	0	1	1	1	0	1	0	1	0	1	2	0	0	1	1	0	1	0	0	1	0	2	0
736	1	0	1	0	0	0	1	0	0	0	0	0	0	0	0	0	1	1	1	1	1	0	0	2	0	2	2	2	0	2	1	0	1	1	0	1	0	0	0	0	0	1	0	0	0	1	0	1	1
737	1	0	1	0	0	0	1	1	0	0	0	2	1	0	1	0	0	2	0	2	0	0	0	2	0	1	0	1	0	1	1	1	2	1	1	1	2	1	0	1	1	0	0	0	0	1	0	0	0
738	1	0	2	0	0	1	0	0	2	0	0	0	0	0	0	0	1	2	1	0	2	1	0	2	0	0	1	2	2	1	1	2	1	1	0	1	2	0	0	1	1	0	0	0	0	1	0	0	0
739	1	0	0	0	0	0	1	1	1	1	0	1	1	0	1	0	0	0	2	0	2	0	0	2	0	2	1	1	1	1	1	0	0	1	0	1	2	0	0	0	0	0	0	0	1	0	0	0	2
740	1	0	0	0	0	0	1	0	2	0	0	2	2	0	2	0	1	1	1	1	1	0	0	2	0	1	2	2	0	2	1	1	1	0	0	1	1	0	0	1	1	0	0	0	1	0	0	2	0
741	0	0	0	0	0	0	1	0	1	0	1	0	0	0	1	0	1	0	2	0	2	1	0	2	0	1	2	2	0	1	1	0	1	1	0	1	1	1	0	1	1	0	0	1	0	0	0	2	0
742	1	0	0	0	0	0	2	1	0	0	0	0	1	0	0	0	2	0	2	0	2	0	0	2	0	1	1	1	1	2	0	0	0	2	1	2	2	0	0	1	1	0	0	0	0	1	0	1	1
743	1	0	2	0	0	0	1	0	1	0	1	0	1	0	0	0	1	0	2	0	2	0	2	0	0	0	0	1	2	0	1	1	2	0	0	1	2	0	0	0	0	0	0	0	0	0	0	1	1
744	1	0	1	0	0	0	1	1	0	0	0	0	1	0	0	1	1	0	2	0	2	1	0	2	0	2	1	2	2	1	1	0	1	1	0	2	2	0	0	1	1	1	1	0	1	0	0	2	0
745	1	1	2	0	0	1	2	0	0	0	1	1	1	0	1	0	1	1	1	0	1	0	0	2	0	0	2	2	0	2	0	2	1	2	1	2	1	0	0	2	2	0	0	0	0	0	0	1	1
746	1	0	2	0	0	1	1	0	2	0	0	0	0	0	0	0	2	1	1	0	2	2	1	1	1	1	1	2	1	1	0	1	1	0	0	0	2	0	0	2	2	0	0	0	0	1	0	1	1
747	0	0	2	0	0	0	0	0	2	0	0	1	1	0	1	0	0	2	0	1	2	0	1	1	1	1	1	2	0	2	0	1	2	0	0	1	0	0	0	1	1	0	0	0	0	1	0	1	1
748	1	0	1	0	0	1	1	1	1	0	0	1	1	0	1	0	2	0	2	0	2	1	1	1	1	1	2	2	0	2	0	1	1	2	0	2	1	1	1	2	0	1	1	0	1	0	0	2	0
749	1	0	1	0	0	0	0	0	1	0	0	1	2	0	1	0	1	1	1	1	1	0	0	2	0	2	2	2	0	2	1	0	1	2	0	2	2	0	0	2	1	0	0	0	1	0	0	1	0
750	1	0	0	0	0	0	0	0	1	0	1	0	0	0	0	0	1	2	0	1	1	1	1	1	1	1	1	2	0	1	1	2	1	2	0	2	2	0	0	2	2	1	1	0	1	1	0	1	1
751	0	0	1	0	0	0	2	0	1	0	0	0	2	0	2	0	1	1	1	1	1	0	1	1	0	1	1	1	0	1	1	0	0	2	0	2	2	0	0	1	1	0	0	0	0	0	0	1	0
752	1	0	1	0	0	0	1	2	0	0	0	1	0	0	0	0	0	2	0	1	2	0	0	2	0	1	2	2	0	2	1	1	1	1	0	1	2	0	0	2	2	2	1	0	1	0	0	1	0
753	1	0	1	1	1	1	1	0	1	0	0	1	1	0	1	0	1	0	1	0	1	1	0	2	0	1	2	2	1	1	1	0	2	1	0	2	1	0	0	1	1	0	0	1	0	1	0	2	0
754	1	0	1	0	0	0	2	1	0	0	0	0	0	0	0	0	2	0	2	1	1	1	0	2	0	0	0	1	0	0	1	1	1	0	0	1	1	1	1	1	0	0	0	0	0	0	0	2	0
755	1	0	1	0	0	1	1	1	0	0	0	0	1	0	0	1	0	0	1	1	2	0	0	2	0	1	0	1	0	1	1	2	2	1	0	2	2	0	0	2	2	1	1	0	0	1	0	1	0
756	1	0	1	0	0	1	1	0	1	0	0	1	2	0	2	0	2	1	1	1	1	0	0	2	0	1	1	1	1	1	0	0	0	2	0	0	1	2	0	0	0	0	0	1	2	0	0	1	0
757	1	0	0	0	0	0	1	0	1	0	0	0	2	0	1	0	0	0	2	0	2	0	0	2	0	2	2	2	0	2	0	0	0	2	0	0	2	1	1	2	1	0	0	0	0	1	0	0	1
758	1	0	2	0	0	0	2	0	0	0	2	1	2	0	1	1	1	1	1	0	1	0	0	2	0	1	2	2	1	2	1	0	2	1	0	0	2	0	0	1	1	2	2	0	1	1	0	1	0
759	1	0	0	0	0	0	2	0	0	0	1	0	0	0	0	0	2	1	1	0	2	0	0	2	0	1	1	1	2	0	0	0	1	1	0	1	1	0	0	2	1	0	0	0	0	0	1	1	0
760	1	0	2	0	0	0	0	0	2	0	0	0	1	0	0	1	0	2	0	1	0	0	1	1	0	0	1	0	2	0	0	1	1	1	0	1	2	1	0	1	1	1	0	0	2	0	0	1	1
761	1	0	1	0	0	0	1	1	1	0	0	0	1	0	0	0	1	1	1	0	2	0	0	2	0	1	1	0	2	0	0	0	1	2	1	1	1	0	0	0	0	0	0	0	1	0	0	1	0
762	1	0	1	1	1	1	0	0	2	0	0	0	0	0	1	0	2	2	0	2	2	0	1	1	0	1	2	2	1	2	0	0	1	2	2	2	1	0	0	0	0	0	0	0	1	1	0	1	0
763	1	0	2	0	0	1	1	0	1	0	0	0	0	0	0	0	0	1	1	0	1	0	1	1	0	1	2	2	0	2	0	0	1	0	0	2	1	1	0	1	1	1	1	1	1	1	0	0	0
764	0	0	0	0	1	0	1	1	1	0	0	0	0	0	0	0	1	2	0	2	1	1	0	2	0	0	1	1	1	1	0	1	1	1	0	2	1	1	0	0	0	0	0	1	0	1	0	2	0
765	1	0	2	0	0	1	0	0	2	0	0	1	1	0	1	0	1	1	1	1	1	1	0	2	0	0	1	2	1	1	2	0	0	2	1	2	0	0	1	0	0	1	1	0	0	1	0	2	0
766	0	0	2	0	0	1	1	0	1	0	1	0	1	0	0	1	2	0	2	0	2	1	0	2	0	1	1	2	1	1	2	0	1	0	0	1	1	1	0	1	1	0	0	0	0	0	0	0	0
767	1	0	1	0	0	0	0	0	1	0	1	0	1	0	0	1	1	0	2	0	2	1	0	2	0	0	1	1	1	1	1	0	1	2	1	2	0	0	0	0	0	0	0	0	0	1	0	1	1
768	1	0	1	1	1	1	2	0	0	0	0	0	0	0	0	0	2	1	2	1	2	0	0	2	0	1	1	1	1	1	0	1	1	1	0	2	2	0	0	0	0	1	0	0	0	0	0	1	0
769	0	0	0	0	0	0	1	1	1	0	0	0	0	0	0	0	0	0	2	0	2	0	0	2	0	2	0	2	1	0	1	1	2	1	1	1	2	0	0	2	2	0	0	1	2	1	0	0	2
770	1	0	0	0	0	0	2	0	0	0	0	0	0	0	0	0	2	1	1	1	2	0	0	2	0	2	0	2	1	0	1	0	2	1	0	2	1	0	0	0	0	0	0	0	1	0	0	2	0
771	1	0	2	0	0	0	0	0	2	0	0	0	0	0	0	0	2	0	2	0	2	0	0	2	0	0	1	1	1	1	0	1	1	2	0	2	2	0	0	2	2	0	0	0	1	1	0	1	1
772	1	0	2	0	0	0	1	1	0	0	0	0	0	0	0	0	1	1	1	0	1	0	0	2	0	1	1	1	1	1	0	1	0	1	0	1	1	1	1	1	0	1	0	0	0	1	0	1	0
773	1	1	2	0	0	0	0	0	1	0	0	0	0	0	0	0	0	0	2	1	2	1	0	2	0	0	0	1	2	0	1	0	2	0	0	1	1	0	1	1	1	1	0	0	0	0	0	0	0
774	1	0	2	0	0	1	2	1	0	0	0	0	0	0	0	0	0	2	0	1	2	0	0	2	0	1	2	2	0	0	1	1	1	1	0	2	1	0	0	2	2	1	1	0	1	1	0	1	1
775	0	0	2	0	0	0	1	0	1	0	0	0	0	0	0	0	1	1	1	1	2	0	0	2	0	1	1	1	0	1	2	1	1	1	1	1	2	0	0	0	0	0	0	0	0	1	0	1	1
776	1	0	1	0	0	0	0	0	2	0	0	0	1	0	0	1	2	1	2	1	2	0	0	2	0	1	1	1	1	1	0	1	1	0	0	1	2	0	0	1	1	0	0	1	1	0	0	2	0
777	1	0	0	0	0	0	1	0	0	0	0	0	0	0	0	0	0	2	0	1	1	0	0	2	0	1	0	0	1	1	0	0	2	1	0	2	1	0	0	1	1	0	1	0	1	0	0	2	0
778	1	0	2	0	0	1	0	0	1	0	1	0	1	0	1	0	0	0	2	0	2	0	0	2	0	2	1	2	1	1	1	1	2	2	1	2	1	0	1	1	1	1	1	0	1	0	0	1	1
779	1	0	2	0	0	0	2	0	0	0	1	0	1	0	1	0	1	1	1	0	1	1	0	2	0	0	2	2	0	2	1	0	1	1	1	2	1	1	0	0	0	1	0	0	1	2	0	2	0
780	1	0	2	0	0	0	2	1	0	0	0	0	2	0	1	0	1	0	2	1	2	0	0	2	0	2	2	2	0	2	2	0	0	2	0	2	1	1	0	1	1	1	1	0	0	0	0	2	0
781	1	0	2	0	0	0	2	1	0	0	0	1	2	0	1	1	1	1	2	0	2	0	0	2	0	2	2	2	0	2	0	0	0	2	2	2	1	1	0	1	1	1	1	0	1	1	0	0	2
782	0	0	1	0	0	0	2	1	0	0	1	1	2	0	1	0	1	1	1	1	1	0	1	1	0	2	1	1	1	1	0	0	0	1	0	1	1	0	0	1	1	1	1	0	1	1	0	2	0
783	1	0	1	0	0	0	1	1	1	0	0	2	1	0	1	0	0	0	2	0	2	1	1	1	1	1	2	2	0	2	1	1	1	1	0	2	2	0	0	1	1	0	0	0	0	2	0	1	0
784	1	0	2	0	0	1	2	1	0	0	1	0	1	0	1	0	1	0	2	0	2	0	0	2	0	2	0	1	1	0	0	0	1	2	0	2	2	0	0	1	1	1	0	0	0	0	0	1	0
785	0	0	1	0	0	0	2	0	0	0	0	0	0	0	0	0	1	1	1	1	1	1	0	2	0	1	1	0	1	0	1	1	0	2	1	2	1	0	0	1	1	1	1	0	0	0	0	0	1
786	0	0	1	0	0	0	1	0	1	0	0	0	0	0	0	0	2	0	2	0	2	1	0	2	0	1	1	1	1	1	0	2	2	1	0	2	1	0	0	2	1	1	0	0	0	1	0	2	0
787	1	0	2	0	0	0	0	0	2	0	0	0	2	0	2	0	0	0	2	1	2	0	0	2	0	1	2	2	1	1	1	1	1	1	1	1	1	0	0	0	0	0	0	0	1	0	0	1	0
788	0	0	1	0	0	0	2	0	0	0	1	0	2	0	0	1	1	2	0	1	1	2	0	2	0	0	1	1	1	1	1	1	1	2	1	2	1	0	0	0	0	0	0	0	0	1	0	0	0
789	1	0	1	0	0	0	0	0	1	0	1	0	0	0	0	0	1	0	2	0	2	1	1	2	0	0	1	1	1	1	1	0	0	2	0	2	1	0	1	0	0	1	1	0	1	2	0	0	0
790	1	0	2	0	0	0	1	0	1	0	0	0	1	0	0	0	1	0	2	0	1	1	0	2	0	0	0	2	1	0	1	2	1	0	0	0	1	0	0	2	2	0	0	1	0	0	0	2	0
791	0	0	1	1	1	1	1	0	0	0	0	0	1	0	1	0	0	2	0	2	0	0	0	2	0	2	0	1	0	0	1	0	1	2	1	2	2	0	0	1	1	0	0	0	0	0	0	1	0
792	1	0	2	0	0	0	0	0	2	0	0	2	2	0	2	0	2	0	1	0	1	1	0	2	0	0	2	2	0	2	0	0	0	2	0	2	2	0	0	0	0	0	0	0	0	1	0	1	0
793	1	0	0	0	0	0	0	0	2	0	0	1	2	0	2	0	0	1	1	0	1	0	0	2	0	0	1	2	1	1	0	2	1	0	0	1	1	0	0	0	0	1	1	0	1	1	0	2	0
794	1	0	1	0	0	0	1	0	1	1	2	1	2	1	0	0	0	1	2	0	2	0	0	2	0	2	2	2	0	2	0	1	1	2	2	2	1	0	0	1	1	0	0	0	0	0	0	1	1
795	1	1	1	0	0	0	0	0	1	0	0	0	1	0	1	0	1	1	1	0	2	0	0	2	0	0	2	1	1	0	1	0	0	1	0	0	1	0	0	1	1	0	0	0	1	0	0	2	0
796	0	0	1	0	0	0	2	1	0	0	0	1	1	0	1	0	0	1	1	0	1	0	1	1	0	2	1	1	2	0	1	1	1	0	0	1	1	0	0	1	1	0	0	0	0	0	0	0	0
797	1	0	2	0	0	0	2	0	0	0	0	1	0	0	0	0	1	0	2	0	2	0	0	2	0	1	0	1	1	1	0	0	0	1	1	2	1	0	0	2	2	0	0	1	1	0	0	1	1
798	1	0	2	0	0	1	1	0	0	1	1	1	1	0	1	0	2	0	2	1	2	0	0	2	0	2	1	1	2	1	0	1	1	0	0	2	0	1	0	1	1	0	0	0	0	1	0	1	1
799	0	0	1	0	0	0	1	1	1	0	0	0	1	0	0	1	0	2	1	0	1	0	1	1	0	1	1	2	1	1	1	0	0	2	2	2	0	0	0	0	0	1	1	0	1	1	0	1	0
800	1	0	2	0	0	0	2	0	0	0	2	0	1	0	0	1	1	0	2	0	1	0	0	2	0	1	2	2	0	1	0	0	2	1	0	2	2	0	0	2	2	0	0	1	0	1	0	1	0
801	1	0	1	0	0	1	1	1	0	0	0	0	1	0	0	1	1	1	1	1	1	0	0	2	0	0	0	1	2	0	1	0	2	0	0	1	1	1	0	1	1	1	1	0	1	0	0	1	1
802	1	0	1	0	0	0	2	1	0	0	0	0	0	0	1	0	1	0	1	2	1	1	1	1	1	1	2	2	0	2	1	2	1	0	0	1	1	0	0	1	1	1	0	0	0	0	0	1	0
803	1	0	2	0	0	0	1	0	1	0	0	1	1	0	1	0	2	2	1	0	2	1	0	2	0	2	2	2	0	1	0	0	1	0	0	2	1	0	0	2	2	0	0	0	0	2	0	2	0
804	1	0	2	0	0	0	2	1	0	0	0	0	1	0	0	1	1	0	2	0	2	1	1	1	1	1	2	2	0	2	0	0	1	1	0	1	0	0	0	0	0	0	0	0	1	0	0	2	0
805	0	0	1	0	0	0	1	0	2	0	0	1	2	0	2	0	0	0	2	0	2	0	1	1	0	0	0	2	2	0	2	0	1	0	0	1	1	0	0	1	1	1	1	0	0	1	0	1	1
806	1	1	1	0	0	0	1	1	1	0	0	0	0	0	0	0	0	0	2	0	2	1	0	2	0	1	2	2	1	1	2	0	1	1	0	1	1	0	1	0	0	0	0	0	0	1	0	1	1
807	1	0	1	0	0	0	2	0	1	0	0	0	1	0	1	0	2	0	2	0	2	0	1	1	0	1	2	2	1	0	2	1	1	2	1	2	2	0	0	2	2	0	0	0	1	1	0	2	0
808	1	0	1	0	0	0	2	0	0	0	2	1	1	0	1	0	1	0	1	1	2	0	0	2	0	2	2	2	1	2	0	0	1	2	0	1	0	1	0	0	0	0	0	0	0	0	0	2	0
809	1	0	1	0	0	0	1	0	0	0	1	2	2	1	1	0	1	1	1	1	1	1	1	1	0	0	2	2	1	2	0	0	1	2	0	2	0	0	0	1	0	0	0	0	0	0	0	2	0
810	1	0	1	0	0	0	1	1	0	0	0	0	0	0	0	0	2	2	0	1	1	0	0	2	0	2	2	2	1	2	1	0	1	2	0	2	1	1	1	0	0	0	0	1	0	0	0	0	1
811	1	0	1	0	0	0	2	0	0	0	1	1	2	0	1	0	1	2	0	0	0	0	1	1	1	1	1	2	0	1	2	1	2	0	0	0	1	0	0	1	0	0	0	1	0	1	0	1	0
812	1	1	1	0	0	0	1	0	1	0	0	0	0	0	0	0	2	1	2	1	2	0	1	1	0	1	1	2	1	1	1	0	1	1	0	1	1	0	0	2	2	1	1	0	1	1	0	1	0
813	1	0	1	0	0	0	1	0	1	0	1	1	1	0	1	0	1	1	2	1	2	0	0	2	0	1	2	2	1	2	0	1	0	1	1	1	1	0	0	1	1	0	1	0	0	1	0	2	0
814	0	0	1	0	0	0	1	0	2	0	0	1	1	0	1	0	0	1	0	0	0	1	1	1	1	1	2	2	0	2	1	1	1	1	0	1	2	0	0	1	1	1	0	0	1	0	0	0	0
815	1	1	1	0	0	0	1	0	1	0	0	1	1	0	1	0	0	0	1	0	2	1	0	2	0	1	1	2	1	1	1	1	1	1	0	1	1	0	0	1	1	1	0	0	0	1	0	1	0
816	1	0	1	0	0	1	2	1	0	0	1	0	0	0	0	0	1	1	1	0	2	1	0	2	0	2	1	2	2	0	2	1	1	1	0	2	2	0	0	1	1	0	0	1	0	0	0	0	0
817	0	1	2	0	0	1	1	0	0	0	0	1	1	0	1	0	1	1	1	0	1	1	1	1	0	1	1	2	1	1	1	0	0	2	0	0	1	0	1	1	1	0	0	0	0	1	0	1	0
818	1	0	2	0	0	1	1	0	2	0	0	0	2	0	2	0	1	1	1	1	2	1	0	2	0	1	1	2	1	1	1	1	1	1	0	1	1	2	0	0	0	0	0	0	0	0	0	0	0
819	1	0	2	0	0	1	1	0	0	0	0	2	2	1	1	0	1	1	2	0	2	0	1	1	0	1	2	2	0	2	1	1	0	1	0	1	2	0	0	1	1	0	0	0	0	1	0	2	0
820	1	0	1	0	0	0	1	0	1	0	0	1	2	0	1	0	1	0	2	0	2	0	0	2	0	0	2	2	0	1	1	1	0	1	0	1	2	0	0	2	2	0	0	0	0	0	0	2	0
821	0	0	0	0	0	0	1	0	1	0	1	0	0	0	0	0	2	0	2	0	2	0	1	1	0	0	0	1	1	1	0	1	2	1	0	1	1	0	0	1	0	1	1	0	2	2	0	1	1
822	1	0	1	0	0	0	1	0	1	0	0	0	0	0	0	0	0	2	0	1	2	0	0	2	0	0	0	1	1	1	0	1	1	2	0	2	1	1	1	1	0	1	1	0	1	2	0	1	0
823	1	0	2	0	0	0	1	0	1	0	1	0	0	0	0	0	1	0	2	0	2	0	0	2	0	0	1	2	0	1	1	1	1	1	1	2	1	0	0	1	1	0	0	0	0	1	0	2	0
824	1	0	1	0	0	0	1	0	1	0	1	0	0	0	0	0	1	1	1	0	2	0	1	1	0	2	1	2	0	2	0	0	1	1	0	1	1	0	1	1	1	0	0	1	0	1	0	2	0
825	1	1	1	0	0	0	2	0	0	0	0	1	2	0	1	0	0	1	2	0	2	0	1	1	0	2	1	2	1	0	2	0	2	1	0	0	2	0	0	0	0	0	0	0	0	0	0	2	0
826	0	1	1	0	0	0	1	1	1	0	0	0	0	0	0	0	1	0	2	1	2	1	1	1	1	1	2	2	1	2	0	0	0	0	0	1	2	0	0	1	1	0	0	0	1	0	0	0	0
827	1	0	1	0	0	0	1	0	0	0	0	0	0	0	0	0	2	0	1	0	1	1	0	2	0	0	0	0	1	1	0	0	0	2	0	2	1	1	0	0	0	0	0	0	2	2	0	1	1
828	1	0	1	0	0	0	2	1	0	0	0	0	1	0	0	0	2	1	1	1	2	0	1	1	0	0	1	2	0	1	0	1	1	2	0	2	1	0	1	1	1	1	1	0	1	1	0	0	1
829	1	0	0	0	0	0	1	1	1	0	0	0	0	0	0	0	2	0	1	0	2	1	1	1	1	1	1	2	0	1	2	1	0	2	1	2	2	0	0	2	2	1	0	0	0	0	0	1	1
830	1	0	2	0	0	1	2	0	0	0	2	0	2	0	1	0	1	1	2	1	2	0	0	2	0	0	1	2	1	1	1	1	0	1	0	1	1	0	0	2	2	0	0	0	0	2	0	1	0
831	0	0	2	0	0	1	0	0	2	0	0	0	0	0	0	0	1	1	1	0	1	1	0	2	0	1	1	2	0	1	0	0	1	1	0	2	0	0	0	1	1	0	0	0	0	0	0	2	0
832	1	0	2	0	0	1	1	0	0	0	0	2	2	1	1	0	1	0	2	0	1	0	0	2	0	1	1	2	1	1	2	0	1	0	0	2	0	1	0	0	0	1	1	0	2	2	0	2	0
833	1	0	2	0	0	0	0	0	1	0	1	0	0	0	0	0	1	0	2	0	2	0	0	2	0	1	1	1	1	1	1	0	0	2	0	2	2	1	0	1	1	0	0	0	0	0	0	1	0
834	1	0	1	1	1	2	0	0	2	0	0	0	1	0	0	1	1	1	1	1	1	0	0	2	0	2	1	2	2	1	2	0	1	1	0	1	1	0	0	2	1	0	0	0	1	0	0	2	0
835	1	0	2	0	0	1	1	0	0	1	0	0	1	0	0	0	2	0	2	0	2	0	0	2	0	0	1	2	1	1	2	1	0	2	1	2	1	0	0	1	1	1	1	0	1	0	0	1	0
836	0	0	1	0	0	0	1	0	0	0	1	1	1	0	2	0	1	2	0	1	2	0	0	2	0	0	2	2	1	2	0	1	1	2	1	2	0	1	0	0	0	1	1	0	1	1	0	2	0
837	1	0	2	0	0	1	2	1	0	0	0	1	1	0	1	0	1	1	1	1	1	0	1	1	0	1	1	2	1	1	1	0	1	2	2	2	2	0	0	2	2	1	1	0	1	0	0	0	0
838	1	0	0	0	0	0	0	0	2	0	0	0	0	0	0	0	1	0	2	1	2	0	0	2	0	1	0	0	1	1	0	1	0	2	1	2	2	0	0	0	0	0	0	1	1	0	0	0	1
839	0	0	2	0	0	0	2	0	1	0	0	0	0	0	0	0	1	1	1	1	2	0	0	2	0	1	1	1	0	1	1	2	1	1	0	1	1	0	0	0	0	0	0	0	0	1	0	2	0
840	0	0	1	0	0	0	1	1	0	0	0	0	0	0	0	0	1	1	1	1	2	0	0	2	0	0	2	2	0	0	1	1	2	1	0	1	1	0	0	1	1	1	1	0	1	1	0	1	1
841	1	0	2	0	0	0	2	1	0	0	1	0	1	0	0	0	2	0	1	0	1	1	0	2	0	1	1	0	1	0	1	1	1	2	0	2	1	0	0	0	0	1	0	0	0	1	0	1	1
842	0	0	1	0	0	0	0	0	1	0	0	0	1	0	0	1	2	0	2	0	2	2	1	1	1	1	2	2	0	1	1	2	2	1	1	2	2	0	0	2	1	1	1	0	1	0	0	1	0
843	1	0	1	0	0	0	1	0	1	0	0	0	0	0	0	0	1	1	1	1	2	1	0	2	0	0	0	1	2	0	1	1	1	1	1	1	2	0	0	1	1	0	0	0	0	0	0	1	1
844	0	0	1	0	0	0	1	0	1	0	0	0	1	0	1	0	0	1	0	1	0	0	0	2	0	1	2	2	1	1	1	1	2	0	0	1	1	1	0	1	1	1	1	0	1	1	0	1	0
845	1	0	1	0	0	0	2	1	0	0	0	0	1	0	0	1	1	0	2	0	2	2	1	1	1	1	1	2	1	2	0	1	1	0	0	0	2	0	1	1	1	1	1	0	1	0	0	2	0
846	1	0	0	0	0	0	2	1	0	0	0	0	1	0	1	0	1	1	1	0	2	0	1	1	0	0	2	2	0	2	1	2	2	0	0	0	0	0	0	0	0	0	0	0	0	0	0	2	0
847	1	0	0	0	0	0	1	1	1	0	0	0	1	0	1	0	0	0	2	0	1	0	0	2	0	0	1	2	1	1	1	1	2	0	0	0	1	0	0	2	2	1	0	0	0	0	0	0	0
848	1	0	0	0	0	0	1	1	0	0	0	0	0	0	0	0	2	0	2	1	2	0	0	2	0	2	2	2	0	2	1	0	1	2	1	2	0	1	0	0	0	0	0	0	0	1	1	1	0
849	1	0	2	0	0	1	0	0	2	0	0	1	2	0	1	0	0	0	2	1	2	0	1	1	0	0	1	0	2	0	0	2	2	2	1	2	1	0	1	1	1	0	0	0	0	0	0	1	1
850	1	0	2	0	0	1	1	0	1	0	0	1	1	0	1	0	1	1	1	1	1	0	0	2	0	1	0	2	1	0	1	1	1	1	0	2	1	0	0	0	0	0	0	0	1	1	0	2	0
851	1	0	1	0	0	0	1	1	0	0	0	1	1	0	1	0	2	2	1	0	2	0	1	1	0	2	1	1	1	0	1	0	2	1	0	1	1	0	0	1	1	1	1	0	0	1	0	2	0
852	1	0	0	0	0	0	2	1	0	0	0	1	2	0	2	0	1	2	0	0	0	1	0	2	0	0	1	2	1	1	2	1	2	2	1	2	1	0	0	2	2	0	0	0	0	0	0	1	1
853	0	1	2	0	0	1	0	0	1	0	0	1	1	0	1	0	2	1	1	1	1	0	0	2	0	2	2	2	2	2	0	1	1	0	0	1	1	0	0	0	0	0	0	0	0	0	0	1	0
854	1	0	0	0	0	0	1	0	0	1	0	1	1	0	1	0	2	0	2	0	2	0	0	2	0	2	1	1	1	0	1	0	0	2	0	2	1	0	0	0	0	0	0	1	1	1	0	1	1
855	1	0	2	0	0	0	1	1	1	1	0	0	0	0	0	0	1	2	1	0	1	0	0	2	0	1	2	2	0	2	0	2	1	0	0	0	2	0	0	1	1	1	0	0	0	0	0	2	0
856	1	0	1	1	1	1	1	0	1	0	0	1	1	0	1	0	1	1	1	1	0	0	0	2	0	0	0	1	1	1	0	0	1	1	1	1	1	0	0	2	1	1	0	0	0	1	0	2	0
857	0	0	2	0	0	1	2	0	0	0	1	1	1	0	1	0	2	1	2	1	2	1	0	2	0	0	1	1	1	1	0	1	2	1	0	1	1	0	0	1	1	0	0	1	0	1	0	2	0
858	1	0	1	0	0	0	2	1	0	0	0	0	1	0	1	0	0	2	1	0	1	0	0	2	0	1	2	2	0	2	1	0	1	0	0	0	1	0	0	1	1	1	1	0	2	2	0	1	0
859	1	0	1	0	0	0	0	0	2	0	0	0	1	0	0	0	0	2	0	1	2	1	1	1	1	0	1	2	0	1	1	1	2	1	0	1	1	0	0	1	0	0	0	0	0	0	0	2	0
860	1	0	1	0	0	0	1	0	1	0	1	0	0	0	0	0	2	2	0	2	1	0	0	2	0	1	2	2	1	1	1	0	1	1	0	1	0	1	0	0	0	1	1	0	0	0	0	1	0
861	1	0	0	0	0	0	2	0	0	0	0	0	2	0	2	0	0	0	2	1	2	0	0	2	0	1	1	0	2	0	0	1	2	1	0	1	1	1	0	1	1	0	0	0	1	0	0	2	0
862	1	0	1	0	0	0	2	0	0	0	0	0	1	0	1	0	1	2	0	0	0	0	0	2	0	2	1	2	1	1	0	1	0	1	0	1	2	0	0	1	1	1	1	0	1	0	0	1	0
863	1	1	2	0	0	0	2	0	1	0	0	0	1	0	1	0	1	2	0	1	1	0	0	2	0	1	1	1	0	1	2	0	1	0	0	2	1	1	1	2	0	0	0	0	0	2	0	0	1
864	0	0	2	0	0	1	0	0	2	0	0	1	2	0	1	0	1	2	0	1	1	0	0	2	0	1	1	1	2	0	1	1	1	1	1	1	2	0	0	1	1	0	0	0	1	0	0	1	1
865	1	0	1	0	0	0	1	1	1	0	0	0	1	0	1	0	1	0	2	0	1	0	0	2	0	1	2	2	1	2	0	1	2	1	0	1	2	0	0	1	1	0	0	0	0	0	0	2	0
866	1	0	1	0	0	1	1	0	1	0	0	0	0	0	0	0	1	0	2	0	2	0	0	2	0	1	1	1	1	1	0	2	2	0	0	0	2	0	0	2	2	1	1	0	1	2	0	1	0
867	1	0	2	0	0	1	1	1	1	0	0	0	0	0	0	0	0	0	2	1	2	1	0	2	0	0	2	2	0	1	1	0	2	1	0	1	2	0	0	0	0	0	0	0	1	1	0	1	1
868	1	0	0	0	0	0	1	0	1	0	0	0	0	0	0	0	1	1	1	0	1	0	0	2	0	1	2	2	1	1	1	1	1	1	1	1	1	0	0	1	1	0	0	0	0	1	0	2	0
869	1	0	1	0	0	0	1	0	0	0	0	1	2	0	1	1	0	1	1	0	0	0	0	2	0	1	0	1	2	0	1	0	1	1	1	1	2	0	0	0	0	0	0	0	0	0	0	2	0
870	1	0	2	0	0	0	1	0	2	0	0	0	1	0	0	0	2	0	2	1	2	0	0	2	0	1	2	2	0	2	0	0	1	1	1	2	1	0	0	0	0	0	0	0	1	1	0	0	1
871	1	0	0	0	1	0	1	0	1	0	0	0	0	0	0	0	1	1	1	1	2	0	1	1	0	2	1	1	1	1	0	0	2	0	0	1	1	0	0	1	1	1	1	0	0	0	0	2	0
872	1	0	1	0	0	0	1	1	1	0	0	1	1	0	1	0	0	0	2	1	2	1	0	2	0	2	1	1	1	1	1	1	1	1	0	2	0	0	0	1	0	1	1	0	1	0	0	1	0
873	0	0	0	0	0	0	2	1	0	1	1	1	2	0	1	1	1	2	0	1	1	0	0	2	0	2	1	2	1	1	2	1	1	0	0	1	2	0	0	1	1	0	0	0	0	0	0	2	0
874	1	0	2	0	0	0	0	0	1	0	0	1	2	1	1	0	2	0	2	0	2	0	1	1	0	1	1	2	1	1	2	0	2	1	0	2	2	0	0	2	2	1	0	0	0	0	0	2	0
875	1	1	1	0	0	0	0	0	2	0	0	0	0	0	0	0	1	1	1	0	1	0	0	2	0	0	2	2	0	2	0	1	1	0	0	1	1	2	0	0	0	0	0	0	1	1	0	0	0
876	0	0	2	0	0	0	1	1	1	0	0	1	1	0	1	0	1	0	2	1	2	0	1	1	1	1	1	0	2	0	0	1	2	1	1	1	0	0	0	1	1	0	0	0	0	0	0	2	0
877	1	1	1	0	0	0	1	0	1	0	1	0	0	0	0	0	1	1	1	2	1	1	0	2	0	0	2	1	1	0	1	1	0	1	0	1	1	0	0	1	0	0	0	0	1	0	0	1	1
878	0	0	2	0	0	1	2	0	0	0	0	1	1	0	1	0	1	2	0	0	0	1	1	1	1	1	1	0	2	0	0	1	1	0	0	1	1	0	0	2	2	0	0	0	0	0	0	2	0
879	1	0	1	1	1	2	1	0	0	0	0	0	0	0	0	0	1	2	0	1	2	0	0	2	0	2	1	2	1	1	2	0	0	2	0	2	1	0	1	1	1	1	1	0	1	1	0	1	0
880	0	0	2	0	0	0	2	1	0	0	0	0	1	0	0	1	2	0	1	0	1	1	0	2	0	0	1	2	2	1	1	0	1	0	0	0	1	1	1	1	0	0	0	0	0	0	0	2	0
881	1	0	2	0	0	2	0	0	1	0	1	0	0	0	0	0	0	0	1	1	1	2	0	2	0	0	0	1	1	1	0	0	1	2	0	2	2	0	0	1	1	0	0	0	1	0	0	1	1
882	1	0	2	0	0	0	1	0	0	0	0	0	2	0	1	0	1	0	2	0	2	1	1	1	1	0	2	2	0	1	2	1	1	0	0	0	1	0	0	1	1	0	0	0	0	1	0	2	0
883	1	0	0	0	0	0	0	0	1	0	1	0	0	0	0	0	0	2	0	1	0	1	1	1	1	2	1	2	1	1	1	1	1	2	1	1	1	0	0	1	1	1	1	0	0	1	0	2	0
884	1	0	1	0	0	0	2	0	0	0	1	0	0	0	0	0	0	2	0	1	2	2	0	2	0	0	2	2	1	1	2	0	0	2	1	2	1	1	0	1	1	1	1	0	1	1	0	2	0
885	1	0	2	0	0	0	2	0	0	1	0	0	0	0	0	0	2	1	1	1	2	0	0	2	0	0	1	2	0	2	0	1	1	1	0	2	1	0	0	1	0	1	1	0	1	0	0	0	0
886	1	0	1	0	1	0	1	0	2	0	0	0	0	0	0	0	2	1	1	1	1	0	1	1	0	2	2	2	0	2	1	0	2	2	0	2	1	0	0	2	1	1	1	0	1	0	0	0	0
887	1	0	1	0	0	0	1	1	1	1	0	0	0	0	0	0	1	0	2	0	2	1	0	2	0	0	2	2	0	2	0	1	1	1	1	1	1	1	1	0	0	1	1	0	0	1	0	2	0
888	0	0	1	0	0	0	2	1	0	0	0	0	0	0	0	0	0	2	0	1	1	1	0	2	0	1	2	2	1	1	2	1	0	2	0	2	1	1	0	0	0	0	0	0	0	1	0	0	0
889	1	0	2	0	0	0	2	1	0	0	0	1	1	0	1	0	2	0	2	0	2	1	0	2	0	1	0	1	0	0	2	0	2	2	0	2	1	0	0	1	1	0	0	0	1	1	0	1	1
890	1	0	2	0	0	0	0	0	2	0	0	1	1	0	1	0	0	0	2	0	1	0	0	2	0	0	1	1	0	1	1	0	1	2	0	2	1	0	0	1	1	0	0	0	0	1	0	1	0
891	1	0	0	0	0	0	1	0	1	0	0	0	0	0	0	0	1	1	1	1	1	0	0	2	0	0	1	2	0	1	0	1	1	1	0	1	1	0	0	1	1	0	0	1	0	0	0	2	0
892	1	0	2	0	0	0	0	0	1	0	0	0	1	0	1	0	1	0	2	0	2	0	0	2	0	2	1	1	0	1	2	0	1	1	1	1	2	0	0	1	1	0	0	0	0	0	0	1	0
893	1	0	2	0	0	0	1	0	1	0	0	1	2	0	1	0	2	1	2	1	2	1	0	2	0	0	1	1	2	0	0	0	0	2	1	2	2	0	0	0	0	2	1	0	1	0	0	1	1
894	1	0	2	0	0	1	1	1	1	0	0	0	0	0	0	0	0	1	1	1	2	0	0	2	0	0	2	2	1	1	2	1	2	0	0	0	2	0	0	1	1	0	0	0	0	0	0	0	0
895	1	0	1	0	0	0	2	0	0	0	0	0	0	0	0	0	2	1	1	1	2	0	0	2	0	0	1	1	1	1	1	0	1	2	1	2	1	1	0	1	1	1	0	0	0	0	0	1	0
896	1	0	1	0	0	0	2	1	0	0	1	0	0	0	0	0	0	0	2	0	1	0	0	2	0	2	1	2	1	1	1	1	1	0	0	0	1	0	0	2	1	0	1	0	1	0	0	1	1
897	0	0	2	0	0	1	2	1	0	0	0	2	2	1	1	0	2	1	2	1	2	0	0	2	0	0	2	2	1	2	0	0	1	0	0	1	2	0	0	2	1	0	0	1	1	0	0	1	0
898	1	0	0	0	0	0	2	1	0	0	1	1	1	0	1	0	1	1	1	1	2	0	0	2	0	1	2	2	0	2	0	1	1	2	0	2	2	0	0	2	2	0	0	1	0	0	0	2	0
899	1	0	1	1	1	2	2	0	0	0	1	0	2	0	0	1	1	0	1	0	2	0	0	2	0	1	0	2	1	1	1	1	1	1	1	1	1	0	0	2	1	0	0	0	0	0	0	2	0
900	0	0	1	0	0	0	1	0	1	0	0	1	1	0	1	0	2	0	2	1	2	0	0	2	0	1	1	1	0	2	1	0	1	1	0	1	1	0	0	1	0	1	0	0	0	1	0	1	0
901	0	0	1	0	0	0	2	0	0	0	2	0	0	0	0	0	1	2	0	0	0	0	0	2	0	2	2	2	0	2	1	0	0	1	0	1	1	0	0	1	1	1	1	0	1	1	0	0	2
902	0	0	2	0	0	0	1	0	0	0	1	0	1	0	0	0	0	1	2	0	2	1	0	2	0	2	1	2	0	2	0	1	1	1	0	2	1	0	0	0	0	0	0	0	0	0	0	2	0
903	1	0	1	0	0	0	2	1	0	0	1	1	1	0	1	0	1	2	1	0	2	0	0	2	0	1	1	2	1	1	1	2	1	1	0	1	2	0	0	1	1	1	1	0	0	1	1	1	0
904	0	0	1	0	0	0	2	1	0	0	0	0	0	0	0	0	0	1	1	0	1	0	0	2	0	1	1	1	1	1	1	1	1	1	0	2	2	0	0	1	1	1	1	0	1	1	0	2	0
905	1	0	1	0	0	0	1	0	1	1	0	0	0	0	0	0	1	1	1	1	2	0	0	2	0	1	1	0	2	0	0	0	2	1	0	1	1	0	0	0	0	0	0	0	0	0	0	0	2
906	0	0	1	0	0	0	1	0	1	0	1	0	0	0	0	0	2	0	1	0	1	1	1	1	1	1	1	1	0	1	1	2	1	1	0	1	1	0	0	1	1	1	1	1	1	2	0	0	1
907	1	0	0	0	0	0	1	0	2	0	0	2	2	1	1	0	0	2	0	1	0	0	0	2	0	1	1	1	1	1	0	1	1	2	2	2	1	0	1	1	1	0	0	0	0	0	0	0	0
908	1	0	1	0	0	0	1	0	1	0	1	0	1	0	0	1	0	0	2	0	2	0	0	2	0	1	2	2	0	1	2	2	1	0	0	0	1	0	1	1	1	1	1	0	1	1	0	1	0
909	1	0	1	0	0	0	0	0	2	0	0	0	0	0	0	0	1	1	1	0	1	1	0	2	0	0	2	2	1	0	1	0	2	2	0	2	0	1	0	1	1	0	0	0	0	0	0	0	1
910	1	0	2	0	0	0	0	0	1	0	1	0	0	0	0	0	0	0	2	1	2	1	1	1	0	0	1	2	0	1	2	1	2	0	0	0	2	0	0	2	2	0	0	0	0	1	0	2	0
911	1	1	1	0	0	0	2	1	0	0	0	0	2	0	2	0	1	1	1	2	1	0	0	2	0	1	1	1	1	1	0	0	1	1	0	1	1	1	0	1	1	0	0	0	1	1	0	1	1
912	1	0	2	0	0	0	2	0	1	0	0	0	2	0	0	1	1	0	2	1	2	0	1	1	0	1	1	2	1	1	1	1	1	2	1	1	1	0	0	1	1	0	0	0	0	1	0	1	1
913	1	0	2	0	0	0	1	0	1	0	1	2	2	1	1	0	1	1	1	0	2	0	0	2	0	2	0	1	2	0	1	0	1	1	1	2	2	0	0	1	1	1	1	0	1	0	0	1	0
914	0	1	1	0	0	0	2	1	0	0	0	0	0	0	0	0	1	1	1	0	1	0	0	2	0	1	2	1	1	1	1	0	1	2	0	2	1	0	0	0	0	0	0	0	1	1	0	2	0
915	1	1	1	0	0	1	1	0	1	0	1	0	0	0	0	0	1	0	1	0	2	0	0	2	0	1	2	2	1	0	2	0	2	1	0	1	2	0	0	0	0	0	0	1	2	0	0	0	0
916	1	0	0	0	0	0	0	0	1	0	0	0	1	0	0	1	2	2	1	1	2	1	0	2	0	0	0	1	1	0	0	2	2	0	0	1	1	0	0	1	1	0	0	0	1	0	0	2	0
917	0	0	2	0	1	0	1	0	0	0	1	0	1	0	1	0	1	0	1	0	1	0	0	2	0	1	1	1	1	1	0	1	1	1	0	2	1	1	1	0	0	0	0	1	1	2	0	1	1
918	1	0	1	1	1	1	1	1	1	0	0	1	1	0	1	0	1	1	1	0	1	0	0	2	0	1	2	2	1	1	1	1	1	2	0	2	1	1	0	1	1	1	1	0	1	1	0	2	0
919	1	0	2	0	0	0	2	0	0	0	1	0	1	0	1	0	0	0	2	0	2	0	0	2	0	0	1	1	1	1	0	2	1	0	0	1	1	0	0	1	1	2	2	0	0	1	1	1	0
920	0	0	2	0	0	0	0	0	2	0	0	0	0	0	0	0	1	1	1	1	2	0	1	1	1	1	1	1	0	2	1	1	0	2	1	2	2	0	0	1	1	1	1	0	1	0	0	0	0
921	1	0	0	0	0	0	2	1	0	0	1	0	0	0	0	0	2	2	1	0	1	1	0	2	0	1	2	2	0	2	0	1	2	1	0	1	1	0	0	1	1	0	0	2	0	2	0	1	0
922	1	0	2	0	0	0	1	0	1	0	0	0	0	0	0	1	2	0	1	0	1	0	0	2	0	1	0	1	1	1	0	1	1	1	0	2	1	0	0	1	1	0	0	1	1	1	1	2	0
923	1	0	2	0	0	1	2	0	1	0	0	0	0	0	0	0	1	1	1	1	1	0	0	2	0	1	1	1	0	1	2	1	0	2	1	2	0	1	0	0	0	0	0	0	0	0	0	1	1
924	1	0	2	0	0	0	1	1	0	0	0	0	0	0	0	0	1	0	2	0	2	0	0	2	0	1	2	2	1	2	1	0	0	2	1	2	1	0	1	1	1	0	0	0	0	0	0	2	0
925	1	0	2	0	0	2	2	1	0	0	1	1	1	0	1	0	2	1	1	1	2	0	1	1	0	1	1	2	1	0	2	1	1	2	2	2	0	1	0	0	0	0	0	0	1	1	0	0	2
926	0	0	1	0	0	0	2	0	0	0	0	0	1	0	1	0	2	1	1	1	2	0	0	2	0	1	1	1	2	0	1	0	1	2	0	2	2	0	0	1	1	1	0	0	2	1	0	2	0
927	1	0	2	0	0	0	2	1	0	0	1	1	2	0	1	1	2	0	2	0	2	0	1	1	0	1	1	2	0	1	0	0	1	2	2	2	2	1	1	2	1	1	1	0	1	1	0	2	0
928	0	0	1	0	0	1	2	1	0	0	1	2	2	0	2	0	1	1	1	1	1	0	2	0	0	0	2	2	0	1	1	0	0	2	1	1	1	0	0	2	2	0	0	0	1	1	0	2	0
929	0	0	2	0	0	2	1	0	1	0	0	1	1	0	1	0	0	0	1	1	2	0	0	2	0	1	2	2	0	0	1	2	2	0	0	0	0	1	0	0	0	0	0	0	0	1	0	2	0
930	1	0	2	0	0	0	0	0	1	0	1	0	0	0	0	0	1	2	1	1	1	0	0	2	0	2	2	2	0	1	1	1	1	1	0	1	1	0	0	0	0	0	0	1	0	1	0	1	0
931	1	0	1	0	0	0	1	0	0	0	1	0	0	0	0	0	1	0	2	0	2	0	0	2	0	1	2	2	0	2	1	1	1	2	1	2	2	0	0	2	2	2	2	0	1	1	0	2	0
932	0	0	1	0	0	0	1	0	0	0	1	0	1	0	0	0	1	0	2	0	2	0	1	1	0	2	1	1	1	1	0	1	1	0	0	0	1	1	0	1	1	0	0	0	0	0	0	0	1
933	1	0	1	0	0	0	0	0	1	0	1	0	0	0	0	0	1	1	1	1	1	0	0	2	0	0	2	2	1	2	1	1	1	2	0	2	2	1	1	2	1	0	0	1	0	1	0	2	0
934	1	0	1	0	0	0	2	0	0	0	0	0	1	0	0	0	1	1	2	0	2	0	0	2	0	0	1	1	0	1	2	1	1	2	1	2	1	0	0	1	1	0	0	0	1	0	0	1	0
935	0	0	1	0	0	1	2	0	1	0	0	0	0	0	0	0	2	1	1	1	1	0	0	2	0	1	2	2	1	2	1	1	1	0	0	1	1	1	0	1	1	0	0	0	0	0	0	2	0
936	1	0	1	0	0	0	0	0	1	0	1	0	0	0	0	1	2	1	2	1	2	1	0	2	0	1	1	2	1	1	2	1	1	2	0	2	2	0	0	0	0	0	0	0	0	1	0	1	0
937	1	0	2	0	0	0	1	1	1	0	0	0	0	0	0	0	2	1	2	1	2	0	0	2	0	1	1	1	1	1	1	1	1	1	0	1	2	0	0	1	1	0	0	0	1	1	0	2	0
938	1	0	2	0	0	1	1	1	0	0	0	1	1	0	1	0	1	1	1	1	2	0	0	2	0	1	2	2	0	2	1	1	1	1	0	2	1	0	0	1	1	0	0	0	0	1	0	2	0
939	1	0	0	0	0	1	1	1	1	0	0	2	2	0	2	0	1	1	1	0	1	0	0	2	0	1	1	0	1	0	1	0	2	0	0	1	1	1	0	0	0	1	0	0	0	0	0	1	0
940	1	0	2	0	0	1	0	0	1	0	0	0	1	1	0	0	0	0	2	0	1	1	1	1	1	1	1	2	1	1	0	2	2	1	1	2	2	0	0	2	2	0	0	0	1	1	0	2	0
941	0	0	1	0	0	0	0	0	2	0	0	0	1	0	1	0	2	1	1	1	2	1	0	2	0	2	1	2	1	1	1	0	0	2	0	2	2	0	0	0	0	1	1	0	1	1	0	2	0
942	1	0	1	0	0	0	1	0	0	0	1	0	0	0	0	0	2	1	1	1	2	0	1	1	0	0	2	2	1	0	1	1	1	1	0	2	1	0	0	0	0	1	1	0	0	0	0	2	0
943	0	0	2	0	0	0	1	0	1	0	1	0	0	0	0	0	1	1	1	0	2	0	0	2	0	2	1	1	1	1	0	0	0	1	1	1	1	0	0	0	0	2	2	0	0	1	0	1	0
944	1	0	1	0	0	0	1	0	0	0	1	0	0	0	0	0	0	1	1	1	1	0	1	1	0	0	1	1	1	1	1	0	1	2	1	2	2	0	0	2	2	0	1	0	0	1	0	2	0
945	1	1	2	0	1	0	0	0	2	0	0	0	0	0	0	0	1	1	1	1	1	0	0	2	0	1	2	2	0	2	1	0	2	1	0	1	1	0	0	1	1	0	0	1	0	0	0	1	0
946	1	0	0	0	0	0	0	0	1	0	1	1	1	0	1	0	1	0	1	0	1	0	1	1	0	1	2	2	0	0	1	1	2	0	0	1	0	1	1	0	0	0	0	0	1	0	0	0	0
947	1	0	1	0	0	0	0	0	2	0	0	2	2	0	2	0	1	1	1	0	1	0	0	2	0	1	1	2	1	1	1	0	0	2	0	2	2	0	0	2	2	0	0	0	1	0	0	0	0
948	1	0	2	0	0	1	0	0	2	0	0	2	2	0	2	0	1	0	2	1	2	1	0	2	0	2	1	2	1	1	1	1	2	0	0	0	1	0	0	1	1	0	0	0	1	0	0	1	0
949	1	0	2	0	0	0	2	0	0	0	0	0	1	1	0	0	1	0	1	2	1	1	0	2	0	2	1	1	2	0	0	1	0	1	0	1	1	1	0	1	1	1	0	0	0	1	0	2	0
950	1	0	2	0	0	1	1	0	1	0	0	0	1	0	1	0	0	0	2	0	2	0	0	2	0	1	1	0	2	0	0	0	0	2	1	2	2	0	0	1	1	0	0	0	1	1	0	1	1
951	1	1	0	0	0	0	2	0	0	0	0	0	0	0	0	0	0	1	1	1	2	1	0	2	0	2	2	2	0	2	0	1	1	2	1	1	2	0	0	2	2	1	1	1	1	2	0	0	2
952	0	0	2	0	0	1	1	0	1	0	1	1	1	0	1	0	1	2	0	2	1	0	0	2	0	1	2	2	0	2	0	0	1	0	0	1	2	0	0	2	2	1	1	0	2	2	0	2	0
953	1	0	1	0	0	0	0	0	0	0	0	0	1	0	0	1	1	2	0	1	2	0	1	1	1	1	1	2	0	1	0	0	2	1	0	1	1	0	1	0	0	0	0	1	0	1	0	2	0
954	1	0	1	0	0	1	1	0	1	0	0	0	1	0	0	1	1	0	2	0	2	1	1	1	1	0	2	2	0	2	0	0	0	0	0	1	1	0	1	0	0	0	0	0	0	1	0	1	0
955	1	0	2	0	0	0	2	0	0	0	2	0	0	0	0	0	0	0	1	0	2	0	0	2	0	1	1	2	2	1	2	0	0	2	0	0	1	1	0	0	0	0	0	0	0	2	0	2	0
956	0	0	1	0	0	0	1	0	0	0	1	1	2	0	2	0	1	0	2	0	1	0	1	1	0	1	0	2	2	0	2	0	1	0	0	0	2	1	0	1	1	0	0	1	0	1	0	1	1
957	1	0	2	0	0	0	1	0	0	0	1	1	1	1	0	0	1	1	1	0	1	0	0	2	0	1	2	2	0	1	2	2	2	0	0	0	2	0	0	0	0	1	1	0	1	1	0	1	0
958	1	0	2	0	0	0	1	0	0	0	0	0	0	0	0	0	2	0	2	0	2	0	0	2	0	0	2	2	1	2	0	1	1	1	1	1	2	0	0	2	2	1	0	0	0	1	0	0	1
959	1	0	0	0	0	1	1	0	1	0	1	0	2	0	1	1	1	1	1	2	1	1	0	2	0	0	2	2	0	1	2	0	0	1	0	1	2	0	0	2	1	0	0	0	1	1	0	2	0
960	1	0	2	0	0	1	1	0	0	0	0	0	0	0	0	0	2	2	0	2	0	0	1	1	1	1	0	1	1	1	0	0	1	1	0	1	1	1	0	2	2	0	0	1	0	1	0	2	0
961	0	0	0	0	1	0	0	0	2	0	0	0	0	0	0	0	2	1	1	0	2	0	1	1	1	0	2	2	0	1	2	1	1	1	1	1	1	0	0	1	1	0	0	1	0	1	0	1	0
962	1	0	0	0	0	0	1	0	1	0	1	0	1	0	1	0	0	2	0	1	1	0	0	2	0	1	1	1	1	1	0	2	1	1	0	2	0	0	1	0	0	1	1	0	2	2	0	1	0
963	1	0	1	1	1	1	2	0	0	0	1	1	2	0	1	0	0	2	0	1	0	0	0	2	0	2	2	0	1	0	1	2	2	0	0	1	1	0	1	1	1	0	0	1	0	0	0	0	0
964	0	0	1	0	0	0	2	0	1	0	0	1	1	0	1	0	1	0	1	1	2	1	0	2	0	1	1	2	0	1	1	1	1	0	0	1	2	0	0	1	1	0	0	0	0	1	0	2	0
965	1	1	1	0	0	0	1	1	1	0	0	0	0	0	1	0	2	0	2	0	2	1	0	2	0	0	1	2	0	1	2	1	2	1	0	1	1	0	0	1	1	0	0	0	0	0	0	2	0
966	1	0	2	0	0	0	1	0	1	0	1	0	1	0	1	0	2	2	0	2	1	0	0	2	0	1	1	1	2	0	0	1	2	0	0	1	1	0	0	0	0	1	1	0	1	0	0	2	0
967	1	0	1	1	1	2	1	0	1	0	0	1	2	0	2	0	2	2	0	2	1	1	0	2	0	0	2	2	0	2	1	0	2	2	0	2	2	0	0	1	1	1	1	0	1	1	0	1	1
968	1	0	0	0	0	0	1	0	0	0	0	0	1	0	0	1	2	1	1	1	1	0	0	2	0	1	2	2	0	2	0	0	1	2	0	2	1	1	0	0	0	0	0	0	1	0	0	2	0
969	1	0	2	0	0	1	2	1	0	0	0	1	1	0	1	0	1	2	1	0	1	0	0	2	0	1	2	2	0	1	1	0	2	0	0	1	2	0	0	1	1	0	0	1	0	1	0	1	1
970	0	1	1	0	0	0	1	1	0	0	0	1	2	0	2	0	2	0	2	0	2	0	0	2	0	2	0	1	0	0	1	1	0	2	1	2	1	0	0	1	1	1	1	0	1	0	0	0	0
971	1	1	0	0	0	0	1	0	2	0	0	0	2	0	1	0	1	2	0	0	0	0	1	1	0	2	1	0	2	0	0	0	0	1	1	1	2	0	0	0	0	2	2	0	1	1	0	1	1
972	0	0	2	0	0	0	2	0	1	0	0	0	0	0	0	0	1	1	1	0	1	0	0	2	0	1	2	2	1	0	1	0	1	1	0	1	1	0	0	1	1	0	1	0	1	0	0	1	1
973	1	0	2	0	0	1	0	0	2	0	0	0	1	0	0	1	0	0	2	0	2	0	0	2	0	1	2	2	0	2	0	0	1	2	0	2	1	1	0	1	1	0	0	0	1	0	0	1	0
974	1	0	1	0	0	0	2	0	0	0	1	0	1	0	0	1	1	2	0	1	1	1	0	2	0	0	2	2	0	1	1	0	1	0	0	0	1	1	0	1	1	0	0	1	1	1	0	0	1
975	1	0	1	0	0	0	1	0	0	0	1	1	1	0	1	0	0	1	1	1	2	1	1	1	1	0	0	1	1	1	0	1	1	1	0	2	2	0	0	2	2	0	0	1	1	0	0	0	2
976	0	0	2	0	0	0	1	0	2	0	0	0	0	0	0	0	2	1	1	1	2	0	0	2	0	0	2	1	1	0	1	2	2	0	0	0	2	0	0	1	1	0	0	0	1	0	0	1	0
977	1	0	2	0	0	1	0	0	1	0	0	1	1	0	1	0	1	2	0	2	1	1	1	1	1	0	2	2	0	2	0	1	1	0	0	2	2	0	0	2	2	0	0	0	1	1	0	2	0
978	0	0	1	0	0	0	2	0	1	0	1	0	1	0	1	0	2	0	2	1	2	0	1	1	0	1	1	1	2	0	1	1	2	0	0	1	1	0	1	0	0	0	0	0	0	0	0	1	0
979	0	0	2	0	0	0	1	0	1	1	1	1	2	1	1	0	0	0	2	0	2	2	1	1	1	1	2	2	0	2	1	0	0	1	0	1	1	1	0	1	1	0	0	0	1	0	0	2	0
980	1	0	2	0	0	0	2	1	0	0	0	0	2	0	0	1	1	0	2	0	2	0	0	2	0	1	0	0	1	0	1	1	0	2	0	2	2	0	0	2	2	0	0	1	0	0	1	2	0
981	0	0	2	0	0	1	1	0	1	0	1	1	2	0	1	0	2	0	2	0	2	0	0	2	0	2	1	2	0	1	0	0	0	1	0	1	2	0	0	1	1	2	2	0	1	1	0	0	2
982	1	0	2	0	0	1	1	0	1	0	0	1	1	0	0	0	1	0	2	0	2	1	0	2	0	1	2	1	1	1	1	2	2	1	1	2	2	0	0	2	2	1	0	0	0	1	0	0	2
983	1	0	1	1	1	2	1	1	1	0	0	0	0	0	0	0	1	0	2	1	2	0	0	2	0	1	0	1	1	1	1	1	1	0	0	2	0	1	0	0	0	0	0	0	0	1	0	1	1
984	0	0	2	0	0	2	2	1	0	0	1	0	1	0	1	0	1	0	2	1	2	1	1	2	0	0	2	2	0	2	1	2	1	2	0	2	2	1	0	0	0	0	0	0	0	1	0	0	1
985	1	0	1	0	0	1	1	0	0	0	0	1	1	0	1	0	1	0	2	0	2	0	0	2	0	0	0	0	1	1	0	1	0	2	1	2	1	0	0	1	1	2	2	0	1	0	0	2	0
986	1	0	1	0	0	0	1	0	1	0	0	1	1	1	0	0	2	2	1	0	2	0	0	2	0	1	1	2	1	1	1	0	0	1	1	1	2	1	0	1	1	1	0	0	0	1	0	2	0
987	1	0	0	0	0	0	1	0	0	0	1	0	0	0	0	0	1	1	1	0	1	0	0	2	0	1	1	1	2	1	0	0	1	1	1	1	1	0	0	0	0	0	0	1	0	1	0	2	0
988	1	0	1	1	1	1	2	1	0	0	0	1	1	0	2	0	0	0	2	0	2	1	0	2	0	1	2	2	0	2	1	1	2	1	0	1	0	1	1	0	0	0	0	0	0	0	0	1	0
989	1	0	2	0	0	1	1	0	0	0	0	0	1	0	1	0	2	0	2	0	2	0	0	2	0	1	1	1	2	0	1	0	1	2	0	2	1	0	1	1	1	0	0	1	1	1	0	2	0
990	1	0	0	0	0	0	1	0	1	0	1	0	1	0	0	1	2	0	1	0	1	0	0	2	0	0	2	2	1	1	2	0	1	1	0	1	2	0	0	1	1	1	1	0	1	0	0	1	0
991	1	0	2	0	0	1	2	0	2	0	0	0	0	0	0	1	2	0	2	1	2	0	0	2	0	1	1	1	2	1	0	1	1	2	0	2	2	0	0	1	1	0	0	0	1	1	0	0	0
992	0	0	1	0	0	0	2	0	2	0	0	0	1	1	0	0	1	1	1	1	1	0	0	2	0	1	2	1	1	0	1	1	1	1	0	2	0	1	1	0	0	0	0	0	1	0	0	2	0
993	1	0	2	0	0	0	0	0	2	0	0	0	1	0	0	0	0	0	2	1	2	1	1	1	1	0	1	1	2	0	1	1	1	1	0	2	1	1	0	1	1	1	0	0	0	0	0	2	0
994	1	0	2	0	0	0	2	0	0	0	0	0	0	0	0	0	1	0	1	1	1	2	0	2	0	0	2	2	0	2	1	2	2	1	0	1	1	0	0	2	2	0	0	0	0	0	0	2	0
995	0	0	2	0	0	2	1	0	0	0	1	1	2	0	1	0	1	0	2	0	1	0	0	2	0	1	2	2	0	2	0	2	1	1	0	1	1	0	0	0	0	0	0	0	0	0	0	2	0
996	1	0	1	0	0	1	0	0	2	0	0	0	1	0	1	0	0	2	0	1	0	0	0	2	0	2	2	2	2	1	1	2	2	1	1	2	1	1	0	1	1	0	0	1	1	0	0	0	1
997	1	0	0	0	0	0	0	0	0	0	0	0	0	0	0	0	1	0	2	0	2	1	0	2	0	1	2	2	1	1	1	0	1	1	0	2	1	0	1	0	0	1	0	0	0	1	0	1	0
998	1	0	2	0	1	0	2	0	1	0	1	0	2	0	1	1	1	0	2	1	2	1	0	2	0	0	2	2	0	2	0	0	0	1	0	1	0	0	0	0	0	0	0	1	0	0	0	1	1
999	1	0	2	0	0	0	2	0	1	0	0	0	0	0	1	0	2	1	1	1	2	0	1	1	0	2	2	2	0	2	0	1	2	0	0	0	1	0	1	1	1	0	0	0	0	0	0	1	0
1000	1	0	2	0	0	1	0	0	2	0	0	1	2	0	1	0	1	1	1	1	1	0	0	2	0	0	1	0	2	0	0	1	1	1	0	1	1	0	0	1	1	1	0	0	0	1	0	2	0
[truncated: 252 more columns]
