# Supplementary material for: KNN-MDR: a learning approach for improving interactions mapping performances in genome wide association studies
Source: BMC Bioinformatics. 2017 Mar 21;18:184. doi: 10.1186/s12859-017-1599-7 (PMC5361736; doi:10.1186/s12859-017-1599-7)
Supplement: Supplementary file 5 — The data set(s) supporting the results of Table 3. (ZIP 7092 kb) [file 12859_2017_1599_MOESM5_ESM.zip › 000/S34/mkallsimul.dat]

1	0	0	2	0	0	2	2	2	1	0	1	0	1	1	0	0	1	1	1	1	1	0	0	0	0	0	2	0	2	2	2	1	1	0	0	2	2	0	1	1	0	0	0	0	0	0	0	1	1
2	1	0	2	0	1	2	1	1	2	1	0	0	0	0	0	0	1	1	2	0	1	1	0	0	0	0	2	1	2	1	1	0	2	2	0	2	1	0	1	0	1	1	0	0	1	0	0	1	2
3	1	1	1	0	0	0	0	0	2	0	0	0	0	1	0	0	2	0	0	2	2	0	0	0	0	0	1	1	1	1	0	0	2	1	1	2	1	1	0	0	0	1	1	1	1	2	1	2	0
4	1	0	0	0	0	0	2	2	1	0	1	1	2	1	0	0	1	1	0	2	2	1	0	0	0	0	0	1	2	0	1	1	2	0	1	1	1	1	1	1	0	1	1	0	1	0	0	0	2
5	0	0	2	0	0	2	2	2	1	0	0	1	1	0	0	0	0	2	1	0	0	0	0	0	0	0	1	0	2	1	0	1	2	1	2	1	2	0	0	0	0	0	0	0	0	0	0	1	1
6	1	0	0	0	0	1	2	2	1	0	1	0	1	0	0	0	2	1	1	1	2	0	2	0	0	0	2	0	2	2	0	0	0	0	0	2	1	0	1	1	0	0	1	0	1	0	0	1	2
7	0	0	0	0	0	0	0	1	2	0	0	0	0	0	0	0	0	2	0	1	1	0	0	0	1	1	1	0	1	1	0	0	2	1	1	1	1	0	1	1	0	0	0	0	0	0	0	2	0
8	1	1	2	0	0	1	1	1	1	1	1	0	0	0	0	0	0	1	0	1	0	1	0	0	0	0	1	0	2	2	1	0	1	1	0	2	2	0	1	1	0	1	0	0	1	1	0	0	2
9	1	1	2	0	1	2	1	1	1	0	1	0	0	0	0	0	1	1	0	1	1	1	0	0	0	0	2	0	2	2	1	1	1	0	0	2	2	0	0	0	0	0	1	1	1	0	0	2	1
10	1	0	2	0	0	2	2	2	0	0	1	1	1	1	0	0	0	1	2	0	1	0	0	0	0	0	0	0	1	1	0	1	2	1	0	2	1	0	1	1	0	0	1	0	1	0	0	0	2
11	0	1	2	0	1	1	2	2	1	0	1	0	0	0	0	0	1	1	0	1	1	1	1	0	1	1	2	0	2	2	2	0	2	2	0	2	1	0	0	0	0	0	0	1	0	1	0	0	2
12	1	0	2	0	0	1	2	2	1	0	0	1	1	1	0	0	1	1	1	1	1	1	0	0	0	0	0	1	1	0	1	0	0	0	0	2	1	0	1	1	0	1	1	0	0	0	0	1	1
13	1	0	1	0	0	1	2	2	1	0	1	0	0	0	0	0	1	0	1	1	2	1	1	1	0	1	1	1	2	1	1	1	2	0	0	2	1	0	0	0	0	0	0	0	0	1	0	2	1
14	1	0	1	0	0	0	2	2	0	0	0	1	1	1	0	0	1	0	0	2	2	0	0	0	0	0	1	0	2	1	0	0	1	0	1	1	2	0	1	1	0	0	1	0	1	0	0	1	1
15	1	0	1	0	0	2	1	2	2	0	0	1	1	1	0	0	0	1	0	1	1	0	0	0	1	1	0	0	1	0	0	0	2	1	1	1	0	0	1	1	0	1	1	0	1	0	0	0	1
16	1	0	1	1	1	2	2	2	1	0	1	0	0	0	0	0	1	2	1	0	1	0	0	0	0	0	2	1	2	1	2	0	0	0	1	1	1	0	1	1	0	1	1	0	1	2	0	2	0
17	1	1	1	0	0	1	1	2	2	0	0	1	2	2	0	0	2	2	2	0	1	0	0	0	1	1	2	0	1	1	1	1	0	0	0	2	1	0	1	1	0	1	0	0	1	1	0	2	1
18	1	0	0	0	0	0	1	1	2	0	0	0	1	0	0	0	2	0	0	2	2	0	0	0	0	0	1	0	2	1	0	0	1	0	1	1	1	0	2	1	1	1	1	0	2	0	0	2	1
19	0	0	2	0	0	2	1	2	2	0	0	0	0	0	0	0	0	1	1	1	1	0	1	0	0	0	2	0	2	2	0	1	2	1	0	2	1	0	2	2	0	0	0	1	0	0	1	1	0
20	0	0	2	0	0	0	2	2	0	0	2	1	1	1	0	0	0	1	1	1	1	0	0	0	0	0	2	0	2	1	1	0	1	1	0	2	1	0	0	0	0	0	0	2	0	0	0	2	0
21	1	0	2	0	1	2	2	2	1	0	1	0	0	0	0	0	1	0	1	1	2	1	0	0	0	0	1	1	2	0	1	0	1	0	1	1	1	0	1	1	0	0	0	0	0	0	0	1	1
22	1	0	2	0	0	2	1	1	1	0	1	0	1	0	0	0	2	1	1	1	2	1	0	0	0	0	0	0	1	1	0	2	2	0	1	1	2	0	2	2	1	0	0	0	0	0	0	1	1
23	1	1	2	0	0	1	0	1	2	0	0	0	1	0	0	0	1	1	0	2	2	0	2	0	0	0	2	0	2	2	1	0	1	0	1	1	2	0	0	0	0	1	1	0	1	1	0	2	0
24	1	0	2	0	1	2	1	1	1	0	0	1	1	1	0	0	1	1	0	1	1	0	0	0	0	0	1	1	1	1	0	0	2	0	0	2	1	1	1	1	0	0	1	1	2	0	0	1	1
25	1	0	1	0	0	0	1	1	2	0	0	0	0	0	0	0	1	1	2	0	2	1	0	0	0	0	2	0	2	1	0	2	2	0	1	1	2	0	0	0	0	1	0	0	1	0	0	1	1
26	1	0	1	0	0	2	1	1	2	0	0	0	1	0	0	0	2	0	0	2	2	1	0	0	0	0	2	0	1	0	0	0	1	0	1	1	1	0	0	0	0	0	0	0	0	0	0	0	2
27	0	0	0	0	0	1	2	2	0	0	2	0	0	0	0	0	0	1	0	1	1	1	0	0	0	0	1	0	2	1	0	0	0	0	0	2	2	1	0	0	0	1	1	0	1	1	0	2	0
28	0	0	2	0	1	2	1	1	1	0	1	0	0	0	0	0	0	2	2	0	0	0	0	0	1	1	1	0	2	1	0	2	1	0	2	0	2	0	1	1	0	1	0	0	1	1	0	1	1
29	1	0	2	0	1	2	0	0	2	0	2	1	2	1	0	0	1	1	0	2	2	0	1	0	0	0	2	0	2	1	1	0	2	1	1	1	2	0	0	0	0	0	0	0	0	1	0	2	0
30	0	0	2	0	1	1	0	1	2	0	0	0	0	0	0	0	1	0	0	1	1	1	0	0	0	0	1	0	2	2	1	2	1	0	0	2	2	0	0	0	0	1	1	0	1	2	0	0	2
31	0	0	1	1	0	1	0	1	2	0	1	0	0	0	0	0	1	2	2	0	0	0	0	0	0	0	1	0	2	1	1	1	1	1	2	0	1	0	2	2	0	0	0	0	0	1	0	2	1
32	0	0	1	0	0	1	0	1	2	0	1	1	1	1	0	0	0	0	0	2	2	0	0	0	0	0	1	0	1	0	0	0	1	0	0	2	1	0	0	0	0	0	2	0	0	0	0	2	0
33	1	0	1	0	0	2	1	1	1	0	0	0	0	0	0	0	2	1	1	1	2	1	1	1	0	0	2	0	2	0	0	0	1	1	1	1	0	0	2	2	1	1	1	0	1	1	0	0	2
34	0	0	1	0	0	1	2	2	1	0	2	0	1	0	0	0	2	1	1	1	1	0	1	1	1	2	0	1	1	0	0	2	1	0	0	2	2	0	0	0	0	0	0	0	0	0	0	1	1
35	1	0	1	0	0	0	1	1	1	1	1	1	1	1	0	0	1	1	1	1	1	1	0	0	0	0	0	0	1	1	0	2	2	0	1	1	1	0	2	2	0	1	1	1	1	2	0	1	0
36	0	1	1	0	1	2	0	1	2	0	0	1	1	1	0	0	0	0	1	1	2	0	1	0	0	0	2	0	2	2	1	1	0	0	0	2	2	0	1	0	1	0	0	0	0	1	0	2	0
37	1	0	2	0	0	2	0	0	2	0	0	0	0	0	0	0	1	0	0	2	2	0	0	0	0	0	2	1	2	2	0	1	0	0	1	1	1	0	1	0	1	0	0	1	0	0	0	2	0
38	1	0	1	0	0	1	2	2	0	0	2	0	1	0	0	1	0	1	2	0	1	0	0	0	0	0	2	0	1	1	1	0	2	1	1	1	1	0	1	1	0	0	1	0	1	0	0	2	1
39	1	0	1	0	0	1	1	1	2	0	0	1	2	1	0	0	1	0	1	1	2	0	1	0	0	0	2	1	2	2	0	1	1	0	0	2	1	0	0	0	0	0	0	0	0	0	0	2	0
40	1	0	1	0	1	2	2	2	2	0	1	0	1	0	0	0	1	1	1	1	1	1	0	0	0	0	1	2	2	1	2	0	1	0	1	2	1	1	0	0	0	1	1	0	1	2	0	1	1
41	1	0	1	0	0	1	1	1	1	0	1	0	1	0	0	0	1	1	1	1	2	0	0	0	0	0	1	1	2	1	0	1	1	1	0	2	2	0	0	1	0	0	0	0	0	0	0	2	1
42	0	0	1	0	0	0	0	1	2	0	1	0	0	0	0	0	1	1	1	1	1	0	0	0	0	0	1	1	1	1	0	0	0	0	0	2	2	0	0	0	0	0	0	0	1	0	0	2	0
43	1	0	1	0	0	1	1	2	2	0	0	1	1	1	0	0	1	1	0	1	1	1	1	1	1	1	2	0	2	2	1	0	0	1	0	2	1	0	0	0	0	0	0	0	0	0	0	1	1
44	1	0	1	0	0	1	1	1	1	1	1	0	1	1	0	1	2	0	0	2	2	1	0	0	1	1	1	0	2	1	0	0	1	0	1	1	1	0	0	0	0	0	0	0	0	0	0	1	0
45	1	0	1	0	0	1	0	0	2	0	0	0	0	0	0	0	1	1	1	1	1	1	1	1	1	1	1	1	2	0	1	2	2	0	1	1	1	0	0	0	0	0	1	0	1	1	0	2	0
46	0	1	2	0	0	1	1	2	2	0	0	1	1	1	0	0	1	2	0	1	1	0	1	0	0	0	1	1	2	0	1	1	1	2	1	1	1	0	0	0	0	0	0	0	0	0	0	1	2
47	1	0	2	0	1	1	0	0	2	0	1	0	1	0	0	0	2	1	1	1	1	1	1	1	1	1	2	1	2	1	2	1	1	1	0	2	2	0	1	1	0	0	0	0	0	0	0	1	1
48	0	0	1	0	0	2	1	1	2	0	0	0	0	0	0	0	0	0	0	2	2	0	0	0	0	0	1	0	2	0	0	0	2	1	1	1	1	0	0	0	0	1	1	0	1	0	0	2	0
49	1	1	0	0	0	1	2	2	1	0	0	0	1	1	0	1	1	0	0	2	2	2	0	0	0	0	1	0	2	0	0	0	1	0	0	2	1	0	0	0	0	0	0	1	0	0	0	2	0
50	1	0	0	0	0	0	2	2	1	0	1	1	1	1	0	0	2	2	1	1	2	1	1	1	1	1	2	0	2	2	1	1	1	0	1	1	2	0	0	0	0	1	1	0	1	2	0	1	1
51	0	0	1	0	0	1	2	2	0	0	0	1	0	0	0	0	0	0	0	2	2	0	0	0	0	0	2	1	2	2	0	2	2	0	1	1	2	0	2	2	0	0	2	0	0	0	0	2	1
52	0	0	2	0	0	2	1	1	1	0	0	0	1	0	0	0	1	1	1	1	1	0	0	0	0	0	1	0	2	1	1	0	0	0	0	1	1	0	1	1	0	0	0	0	0	0	0	0	2
53	1	0	0	0	0	1	0	0	2	0	0	0	1	0	0	1	1	2	2	0	1	1	0	0	0	0	2	1	2	1	2	0	0	1	2	1	1	0	0	0	0	1	1	0	2	0	0	1	1
54	1	0	1	0	0	2	1	2	1	0	1	1	1	1	0	0	2	1	1	1	2	0	1	0	0	0	2	0	2	2	1	0	1	1	1	1	1	0	1	1	0	1	1	0	1	0	0	2	2
55	1	0	1	0	1	1	0	0	2	0	0	1	2	2	0	0	0	0	0	2	2	0	0	0	0	0	2	0	1	1	1	0	2	0	0	2	0	0	1	1	0	1	1	0	1	0	0	2	0
56	0	0	2	0	0	0	0	0	1	0	1	0	0	0	0	0	0	2	0	1	1	0	0	0	0	0	0	0	2	1	0	0	1	0	1	1	1	0	1	1	0	1	1	0	1	2	0	0	2
57	1	0	1	0	0	1	0	0	2	0	0	0	0	0	0	0	1	1	1	1	1	0	0	0	1	1	2	0	2	2	1	1	2	2	2	1	1	0	1	0	1	0	0	0	0	1	0	0	2
58	1	0	2	0	0	2	1	2	1	0	1	0	1	1	0	1	2	1	1	1	2	1	1	1	1	1	0	0	1	0	0	0	1	1	1	1	1	1	0	0	0	1	1	0	1	0	0	0	1
59	0	0	1	0	0	0	2	2	1	0	0	0	0	0	0	0	1	2	1	0	1	0	0	0	0	0	2	0	2	2	1	2	1	0	0	2	2	0	0	0	0	0	0	1	0	0	0	0	2
60	1	0	1	0	0	1	2	2	1	0	1	0	1	1	0	1	1	1	1	1	1	1	0	0	0	0	1	1	1	1	1	0	1	0	1	1	1	0	1	0	2	0	2	0	1	0	0	2	1
61	1	0	2	0	0	1	2	2	2	0	1	0	1	1	0	1	1	2	1	1	1	1	0	0	1	1	2	0	2	2	1	0	0	0	0	2	1	1	0	0	0	2	1	0	1	0	0	1	1
62	1	0	1	0	0	2	0	0	2	0	0	0	1	0	0	0	1	1	1	1	1	1	0	0	0	0	2	0	2	2	0	1	0	0	0	2	1	0	1	1	0	2	2	0	2	1	0	1	1
63	1	0	1	0	0	1	0	0	2	0	0	0	1	0	0	0	1	1	0	1	1	0	0	0	0	0	2	0	2	2	0	0	1	0	1	1	1	0	0	0	0	2	2	0	2	1	0	2	0
64	1	0	2	0	2	2	1	2	2	0	0	1	2	1	0	0	1	0	1	1	2	0	1	0	0	0	1	0	2	0	0	0	2	0	0	2	1	0	2	1	1	0	0	0	0	0	0	2	0
65	1	0	2	0	0	1	1	1	1	1	1	2	2	2	0	0	2	0	0	2	2	0	0	0	0	0	2	0	2	1	0	1	2	0	1	1	2	0	0	0	0	1	0	0	2	0	0	0	0
66	1	1	1	0	0	2	1	1	2	0	0	0	1	0	0	0	2	1	1	1	2	1	0	0	0	0	1	0	2	1	1	1	2	0	1	1	1	0	0	0	0	0	2	0	1	0	0	1	1
67	0	0	0	0	0	1	1	1	2	0	0	1	1	1	0	0	2	2	0	1	1	0	0	0	1	1	0	1	2	0	1	0	0	0	0	2	2	0	0	0	0	0	0	0	0	0	0	2	1
68	1	0	1	0	0	2	1	1	2	0	1	1	1	1	0	0	1	1	1	1	2	0	0	0	0	0	1	0	2	2	0	2	2	0	1	1	2	0	1	0	1	0	0	0	1	1	0	0	1
69	1	0	2	0	0	1	0	2	2	0	1	0	0	0	0	0	1	0	0	1	1	0	1	0	0	0	1	0	2	1	0	0	1	1	1	1	2	0	1	1	0	0	0	1	0	0	0	2	1
70	1	0	2	0	0	1	1	0	2	0	1	0	0	0	0	0	2	2	1	1	2	0	0	0	0	0	0	2	1	0	0	0	0	1	0	2	1	1	0	0	0	1	1	0	1	2	0	2	0
71	0	0	2	0	0	1	2	2	0	0	0	1	1	1	0	0	1	2	2	0	0	1	1	1	1	1	2	2	2	1	1	0	1	1	0	2	2	0	0	0	0	1	2	0	0	0	0	0	2
72	1	0	2	0	0	1	0	1	2	0	1	0	1	0	0	0	2	2	1	1	2	0	0	0	0	0	2	0	2	2	0	0	1	0	0	2	1	1	0	0	0	1	1	0	2	0	0	1	1
73	0	1	1	0	0	1	1	0	2	0	1	0	0	0	0	0	1	0	1	1	2	0	0	0	0	0	1	0	1	0	0	0	2	1	1	1	1	0	1	1	0	1	0	0	1	0	0	2	1
74	1	0	0	0	0	1	1	2	2	0	0	0	0	0	0	0	2	1	1	1	2	1	0	0	1	1	1	1	2	0	1	0	2	0	0	2	0	0	1	1	0	1	2	0	0	0	0	2	0
75	1	0	1	0	0	0	1	1	1	1	1	0	0	1	0	0	1	2	1	0	1	0	0	0	0	0	1	1	2	1	0	0	2	0	0	2	0	0	0	0	0	0	0	0	0	0	0	2	0
76	0	0	0	0	0	0	2	2	0	0	0	1	1	1	0	0	1	1	1	1	1	0	0	0	0	0	2	0	2	2	0	0	2	0	0	2	0	1	1	0	1	1	1	0	1	0	0	1	1
77	1	0	1	0	0	1	2	2	1	0	0	0	0	0	0	0	0	1	1	0	0	1	0	0	0	0	1	1	2	1	0	2	2	0	0	2	2	0	1	1	0	1	1	0	0	1	0	2	0
78	0	0	1	0	0	2	0	1	2	0	0	1	1	1	0	0	2	0	0	2	2	0	0	0	0	0	1	1	2	0	1	0	0	0	0	1	1	0	1	0	1	0	1	1	0	1	0	1	2
79	1	0	1	0	1	1	2	2	2	0	1	1	2	2	0	1	0	0	0	2	2	0	0	0	0	0	1	1	2	1	1	1	2	1	1	0	1	0	2	1	1	0	0	0	0	0	0	0	2
80	1	0	1	1	1	2	1	1	2	0	0	1	2	2	0	1	1	2	1	0	1	0	0	0	1	1	1	0	1	1	1	1	1	1	0	2	1	1	0	0	0	0	0	0	0	0	0	2	0
81	0	0	1	0	0	0	2	2	1	0	0	1	1	1	0	0	2	0	0	2	2	0	1	0	0	0	2	0	2	2	0	1	2	1	2	1	1	0	1	1	0	0	0	0	0	0	0	0	2
82	0	0	0	0	0	1	2	2	0	0	1	0	1	0	0	0	0	1	1	0	0	0	0	0	0	0	1	1	2	1	2	1	1	0	0	2	1	0	1	1	0	1	1	0	1	0	0	2	0
83	1	0	1	0	0	1	1	1	2	0	1	0	0	0	0	0	0	1	1	1	2	1	1	1	1	1	2	1	2	2	0	0	1	1	0	2	1	0	0	0	0	0	1	0	2	1	0	0	2
84	1	0	0	0	0	1	1	1	2	0	0	0	1	0	0	1	2	1	1	1	2	1	1	1	1	1	1	0	2	0	0	0	2	1	2	1	2	0	0	0	0	0	0	0	0	0	0	2	0
85	0	0	2	0	0	1	2	2	1	0	0	1	1	1	0	0	2	1	1	1	2	0	1	0	0	0	1	0	2	1	1	1	1	0	0	2	2	0	0	0	0	1	1	0	1	0	0	1	2
86	1	0	2	0	0	1	1	1	2	0	0	1	1	1	0	0	1	0	0	2	2	1	1	1	1	1	2	0	2	2	1	2	2	0	0	2	1	0	0	0	0	1	0	0	1	0	0	0	1
87	1	0	0	0	0	1	1	2	1	0	0	0	0	0	0	0	0	2	0	1	1	0	0	0	0	0	2	0	2	1	1	1	1	0	0	2	1	0	1	1	0	0	0	0	0	0	0	2	0
88	1	0	1	0	0	1	1	1	0	0	0	1	1	1	0	0	1	1	1	1	1	1	0	0	0	0	2	1	2	2	0	1	1	0	0	2	1	0	1	1	0	2	2	0	1	1	0	1	0
89	0	0	1	0	1	2	1	1	1	0	2	0	0	0	0	0	0	0	1	1	2	0	1	0	0	0	2	1	2	2	0	1	1	1	1	1	1	0	0	0	0	0	1	0	0	0	0	0	2
90	1	0	1	0	0	2	0	0	2	0	0	0	1	0	0	0	1	0	1	1	2	1	0	0	0	0	1	1	2	1	1	1	1	2	0	2	2	0	0	0	1	1	1	0	0	1	0	1	0
91	0	0	2	0	1	1	1	1	2	0	0	0	1	1	0	0	2	1	1	1	2	0	0	0	0	0	1	0	2	1	0	0	0	0	1	1	2	0	0	0	1	0	1	0	0	2	0	2	0
92	1	0	1	0	0	1	1	2	2	0	0	0	0	0	0	0	1	2	1	0	1	1	0	0	0	0	1	0	1	1	1	0	0	0	0	2	0	0	2	2	0	0	1	0	0	0	0	1	1
93	1	0	1	0	0	1	2	2	1	0	1	0	0	0	0	0	1	2	1	0	0	0	1	0	0	0	2	1	1	0	1	1	2	2	1	1	0	0	0	0	0	0	0	0	1	1	0	1	1
94	0	0	0	0	1	1	1	1	1	1	1	1	1	1	0	0	0	1	1	1	1	0	0	0	0	0	1	0	2	1	0	0	2	2	1	2	1	0	1	1	0	0	0	0	0	0	0	1	1
95	1	0	2	0	0	2	2	2	1	0	0	0	0	0	0	0	0	2	2	0	0	0	0	0	0	0	1	0	2	1	1	1	2	1	1	0	1	0	0	0	0	0	0	0	1	0	0	2	0
96	1	0	0	0	0	0	1	1	2	1	0	1	2	1	0	0	0	0	1	1	2	0	0	0	0	0	0	1	1	1	0	0	2	0	0	2	1	0	1	1	0	0	0	0	0	0	0	2	1
97	1	0	1	0	0	1	1	1	2	0	0	0	0	0	0	0	1	1	1	1	2	0	0	0	0	0	1	0	2	1	0	0	1	1	0	1	1	0	1	1	0	0	1	0	0	1	1	0	1
98	1	1	2	0	0	1	2	2	1	0	0	0	0	0	0	0	2	0	0	2	2	1	0	0	0	0	1	1	1	1	1	1	1	0	0	2	2	0	0	0	0	1	0	0	2	0	0	1	1
99	0	0	2	0	0	2	1	1	2	0	0	2	2	2	0	0	1	1	1	1	1	1	0	0	0	0	1	0	2	1	1	1	1	1	1	1	2	1	0	0	0	0	0	0	0	1	0	2	0
100	0	0	1	0	0	2	0	0	2	0	0	0	0	0	0	0	1	1	2	0	1	0	0	0	0	0	2	0	2	1	1	2	2	0	0	2	2	0	2	2	0	0	0	0	0	0	0	1	1
101	1	0	1	0	0	2	1	1	2	0	0	0	0	0	0	0	1	1	0	1	1	0	0	0	0	0	1	0	2	0	0	1	1	2	1	2	2	0	0	0	0	0	0	0	0	0	0	1	1
102	1	0	1	0	0	0	0	0	2	0	0	0	0	0	0	0	0	2	2	0	0	0	0	0	0	0	1	0	1	1	0	0	2	1	0	2	2	0	0	0	0	2	1	0	1	0	0	1	1
103	0	0	1	0	0	0	1	2	1	0	0	1	1	1	0	0	2	1	0	2	2	0	0	0	0	0	1	0	2	1	0	0	1	0	0	2	2	0	1	1	0	0	0	0	0	0	1	0	1
104	1	0	1	0	0	1	1	1	2	0	0	1	2	1	0	0	1	1	0	1	1	0	0	0	0	0	1	0	2	1	1	0	1	0	0	2	2	0	0	0	0	0	0	0	0	2	0	2	0
105	1	0	1	0	0	1	1	1	2	0	1	0	1	1	0	0	1	1	0	1	1	0	0	0	0	0	1	1	2	1	1	0	1	1	0	2	2	0	1	1	0	1	1	0	1	0	0	0	2
106	1	0	0	0	0	1	0	0	2	0	0	0	0	0	0	0	2	2	1	1	1	0	0	0	0	0	2	1	2	2	0	0	2	0	0	2	2	0	0	0	0	1	1	0	2	0	0	0	2
107	0	1	2	0	0	1	2	2	2	0	0	0	0	0	0	0	1	0	0	2	2	0	0	0	0	0	1	0	2	2	0	0	1	0	0	2	2	0	0	0	0	1	1	0	1	0	1	1	1
108	0	0	1	0	0	1	1	1	2	0	0	0	0	0	0	0	2	0	0	2	2	0	0	0	1	1	2	1	1	1	0	0	1	2	1	1	2	0	0	1	0	1	1	0	1	0	0	2	0
109	1	0	2	0	1	1	0	0	2	0	0	0	0	0	0	0	1	0	1	1	2	0	0	0	0	0	2	1	2	2	0	0	2	2	1	2	1	1	1	1	0	0	0	1	0	0	0	0	1
110	1	0	2	0	1	2	2	2	1	0	0	0	0	0	0	0	1	0	1	1	2	1	0	0	1	1	1	1	2	1	0	1	1	0	0	2	2	0	0	0	0	0	2	0	1	1	1	1	0
111	0	0	1	0	0	1	2	2	1	0	1	1	1	1	0	0	1	2	1	0	1	1	1	1	0	0	1	0	2	2	0	1	1	2	1	1	1	0	1	1	0	1	1	0	1	2	0	0	2
112	1	0	0	0	0	0	2	2	1	0	0	1	1	1	0	0	0	2	2	0	0	0	1	0	0	0	2	0	2	1	1	1	1	1	0	2	2	0	1	1	1	0	0	0	1	1	0	2	0
113	0	0	1	0	0	0	2	2	1	0	0	0	1	0	0	0	1	2	1	0	1	0	0	0	0	0	1	2	1	1	0	1	2	0	1	1	2	0	0	0	0	0	0	1	0	0	0	0	2
114	0	1	0	0	0	1	1	2	1	0	1	1	1	1	0	0	2	1	0	2	1	0	0	0	0	0	2	1	2	1	2	0	1	0	1	1	2	0	0	0	0	2	2	0	2	1	0	1	1
115	1	0	1	0	0	0	1	1	1	0	0	1	1	1	0	0	2	0	0	2	2	0	0	0	0	0	2	1	2	1	2	2	1	0	0	2	1	0	0	0	0	1	1	0	1	1	0	0	2
116	0	0	2	0	0	2	0	0	2	0	0	0	0	0	0	0	2	0	0	2	2	0	0	0	0	0	0	0	1	1	0	0	2	0	1	1	2	0	1	1	0	0	1	0	1	0	0	1	2
117	1	0	1	0	1	2	0	0	2	0	0	2	2	2	0	0	0	2	0	1	1	1	0	0	0	0	1	0	2	1	0	0	2	2	1	2	0	1	0	0	0	0	1	0	1	0	0	2	0
118	1	0	2	0	0	1	2	2	1	0	0	0	0	0	0	0	1	0	0	2	2	1	0	0	0	0	1	1	1	1	0	0	1	0	1	1	1	0	1	0	1	1	2	0	1	1	0	1	2
119	1	0	2	0	0	2	2	2	1	0	0	0	0	0	0	0	2	0	0	2	2	2	0	0	0	0	2	0	2	2	1	0	1	1	0	2	1	0	1	1	0	1	1	1	1	2	0	1	1
120	0	0	2	0	0	2	1	1	1	0	1	0	0	0	0	0	1	0	0	2	2	0	1	1	1	1	2	0	2	2	0	1	2	1	0	2	1	0	0	0	0	0	2	0	1	1	0	2	0
121	0	0	2	0	0	2	1	1	2	0	0	0	0	0	0	0	2	0	0	1	1	0	1	1	2	2	0	1	1	1	0	2	1	0	0	2	2	0	1	1	0	0	0	0	0	1	0	2	0
122	0	0	1	0	0	1	0	0	2	0	0	0	0	0	0	0	1	0	0	2	2	1	1	1	1	1	1	0	1	0	0	2	1	0	1	1	1	0	1	1	0	0	0	0	0	0	0	2	1
123	1	0	1	0	0	1	1	2	2	0	0	0	2	1	0	1	2	1	1	1	1	1	1	1	1	1	0	0	2	0	0	1	2	0	0	2	1	0	1	1	0	0	0	0	0	0	0	1	1
124	1	0	2	0	1	2	1	2	1	0	0	0	0	0	0	0	0	1	1	1	1	1	0	0	0	0	1	1	2	0	1	1	1	0	0	2	1	0	0	0	0	0	1	1	0	1	0	1	2
125	0	0	1	0	0	1	0	0	2	0	0	1	1	1	0	0	1	1	0	1	1	0	0	0	0	0	2	1	2	2	0	1	2	2	1	1	1	0	1	0	1	0	0	0	1	0	0	1	1
126	1	0	2	0	0	2	1	1	1	1	0	0	0	0	0	0	1	1	0	1	1	1	0	0	0	0	1	0	2	1	0	0	0	0	0	2	1	0	1	0	1	0	0	0	0	0	0	1	2
127	1	1	2	0	1	1	0	0	2	0	0	0	2	1	0	0	2	1	0	2	1	1	1	1	1	1	2	0	2	1	0	0	2	1	0	2	0	0	0	0	0	0	0	0	0	1	0	2	1
128	0	0	2	0	2	2	0	1	2	0	0	0	0	0	0	0	2	1	1	1	1	1	0	0	0	0	2	1	2	2	0	1	1	1	2	0	0	1	1	0	1	1	1	0	1	1	0	0	2
129	0	0	1	0	0	1	0	1	1	0	0	0	1	0	1	1	2	1	1	1	2	1	1	0	0	0	1	0	1	1	0	0	0	0	0	2	1	0	0	0	0	0	1	0	2	1	0	1	1
130	1	0	1	0	0	1	1	1	2	0	0	0	1	0	0	0	1	1	1	1	1	0	0	0	0	0	2	0	2	2	0	0	2	1	0	2	2	0	0	0	0	0	0	1	0	0	0	2	1
131	1	1	2	0	0	1	1	1	1	0	1	0	0	0	0	0	0	0	1	1	2	1	0	0	0	0	2	1	2	2	0	0	1	0	0	2	2	0	1	1	0	0	1	0	0	0	0	2	0
132	0	0	2	0	0	1	0	1	1	0	0	0	2	0	0	0	2	0	0	2	2	1	1	1	1	1	1	0	2	0	0	0	0	0	1	1	1	0	0	0	0	2	2	0	1	1	0	1	2
133	1	0	2	0	1	2	1	1	1	0	2	0	1	0	0	0	1	2	1	1	1	1	0	0	0	0	1	1	2	0	1	1	0	0	0	2	1	0	0	0	0	2	2	0	2	1	0	0	2
134	0	0	2	0	0	1	1	2	2	0	0	1	1	0	0	0	2	1	1	1	1	0	0	0	0	0	2	0	2	2	0	0	0	0	0	2	2	0	1	1	1	1	1	0	1	1	0	0	2
135	1	0	1	0	0	1	1	2	2	0	0	0	0	0	0	0	2	0	0	2	2	0	0	0	0	0	2	0	2	2	0	1	2	1	0	2	0	1	1	1	0	0	0	0	0	0	0	1	1
136	0	0	2	0	0	2	1	1	1	0	0	0	0	0	0	0	1	1	1	1	1	0	0	0	0	0	2	0	2	2	0	0	2	2	1	1	1	0	0	0	0	0	0	0	0	0	0	1	0
137	0	0	1	0	0	1	0	1	2	0	0	0	0	0	0	0	1	2	2	0	1	0	0	0	0	0	2	0	2	2	0	2	1	0	0	2	1	0	0	0	0	0	1	0	1	0	0	0	2
138	1	0	1	0	0	2	1	1	1	0	1	1	1	1	0	0	0	1	1	1	2	0	0	0	0	0	2	0	2	2	1	0	0	1	1	1	1	0	0	0	0	0	0	0	0	0	0	1	1
139	0	0	1	1	0	1	0	1	2	0	1	0	0	0	0	0	1	1	0	1	1	1	0	0	0	0	1	0	2	1	1	0	1	1	0	2	1	1	0	0	0	0	0	0	1	1	0	0	2
140	1	0	1	0	0	1	1	2	1	0	1	1	1	1	0	0	1	2	0	1	1	1	0	0	0	0	1	1	1	1	1	2	1	0	0	2	1	0	0	0	0	2	2	0	2	1	0	2	0
141	1	0	1	0	0	1	2	2	0	0	2	0	1	0	0	0	1	1	2	0	1	0	1	0	0	0	1	0	2	1	1	0	2	2	1	2	1	0	1	1	0	0	0	0	0	0	0	1	0
142	1	0	0	0	0	0	1	2	2	0	0	0	2	1	0	1	2	1	1	1	2	0	1	0	1	1	0	1	1	0	0	0	2	2	0	2	1	1	1	1	0	0	1	0	1	1	0	2	0
143	1	0	1	0	0	1	2	2	1	0	0	0	1	2	0	0	1	1	1	1	2	1	0	0	0	0	1	1	2	2	0	2	1	0	1	1	1	0	1	0	1	0	1	0	0	2	0	2	0
144	1	0	2	0	1	2	2	2	1	0	1	1	1	1	0	0	1	0	1	1	2	0	2	0	0	0	1	0	1	1	1	0	2	0	1	1	2	0	0	0	0	1	1	0	2	0	0	0	2
145	1	0	2	0	0	1	2	2	0	0	2	0	1	0	0	0	1	1	1	1	2	0	0	0	0	0	2	0	2	2	0	1	1	0	2	1	1	0	1	1	0	2	1	0	1	0	0	2	1
146	1	0	0	0	0	0	1	2	1	0	1	0	1	0	0	1	0	2	1	0	1	0	1	0	0	0	1	1	2	1	1	1	2	1	0	2	1	1	0	0	0	1	1	0	0	2	0	1	1
147	1	0	1	0	0	2	0	0	2	0	0	0	0	0	0	0	1	0	0	1	1	0	0	0	1	1	2	1	2	2	0	1	1	0	0	2	1	0	1	0	1	0	1	1	1	0	0	2	1
148	1	0	1	0	0	0	1	2	2	0	0	0	0	0	0	0	2	0	0	2	2	0	0	0	0	0	0	0	1	1	0	1	1	0	0	2	1	0	1	1	0	0	0	0	0	0	0	1	1
149	0	0	2	0	1	2	1	1	2	0	0	0	0	0	0	0	1	0	0	2	2	0	0	0	0	0	2	0	2	1	0	2	1	0	0	2	1	1	0	0	0	1	1	0	1	1	0	1	1
150	1	0	2	0	1	1	2	2	1	0	0	0	0	0	0	0	2	0	0	2	2	1	2	1	1	1	2	0	2	2	0	1	1	1	1	1	2	0	0	0	0	0	1	1	0	1	0	1	1
151	1	0	2	0	1	2	1	1	1	0	0	0	0	0	0	0	2	0	0	2	2	1	0	0	0	0	1	0	2	2	0	0	1	0	1	1	1	1	1	1	0	1	0	0	0	0	0	1	1
152	0	0	1	0	0	1	2	2	0	0	1	1	1	0	1	1	0	1	2	0	1	1	1	1	1	1	2	0	1	1	1	2	2	0	1	1	2	0	1	1	0	0	0	0	0	0	0	0	2
153	1	0	0	0	0	0	1	1	2	0	0	0	2	1	0	1	0	2	1	1	2	0	0	0	0	0	1	1	2	1	0	1	2	0	1	1	1	0	1	0	1	0	1	0	0	2	0	1	2
154	1	0	0	0	0	0	2	2	1	0	0	0	0	0	0	0	1	1	0	1	1	1	1	1	0	0	1	1	1	1	0	1	2	2	1	1	2	0	2	2	0	1	1	0	1	0	0	2	1
155	1	0	0	0	0	1	1	1	2	0	1	1	1	1	0	0	0	1	1	1	2	0	1	0	0	0	2	0	2	2	1	0	1	0	0	2	1	0	0	0	0	1	0	0	1	0	0	1	0
156	0	0	2	0	0	2	2	2	1	0	0	0	1	1	0	0	2	0	0	2	2	0	0	0	1	1	1	1	1	1	0	1	2	0	1	1	1	0	1	1	0	1	0	0	0	1	0	1	1
157	1	0	2	0	1	2	0	1	1	0	1	0	0	0	0	0	1	1	1	1	1	0	0	0	0	0	1	0	2	2	0	0	2	2	0	2	1	1	1	1	0	1	1	1	0	0	0	2	1
158	1	0	2	0	0	1	0	1	2	0	1	1	1	1	0	0	1	1	0	2	2	0	1	0	0	0	2	0	1	0	0	0	2	1	1	1	0	1	0	0	0	1	0	0	0	0	0	0	0
159	1	0	1	0	0	1	1	1	1	0	1	0	1	1	0	0	1	1	0	1	1	0	1	0	0	0	0	1	1	0	0	0	1	1	2	0	2	0	1	1	0	0	0	1	0	0	0	0	1
160	1	0	0	0	0	0	1	1	1	0	0	0	1	1	0	1	1	0	0	2	2	1	0	0	0	0	1	0	1	0	0	1	2	0	0	2	1	0	0	0	0	1	1	0	1	2	0	2	1
161	1	0	2	0	0	1	2	2	1	0	0	0	1	1	0	0	1	0	0	2	2	0	0	0	0	0	1	0	2	2	0	0	0	1	2	1	1	0	1	1	0	1	1	0	1	1	0	1	1
162	0	0	2	0	0	1	2	2	1	0	0	1	1	1	0	0	1	1	1	1	2	1	1	1	1	1	2	0	2	2	0	0	2	1	1	1	0	0	1	1	0	0	0	1	0	1	0	1	1
163	0	0	1	0	0	1	1	1	1	0	1	1	1	1	0	0	0	0	0	2	2	0	1	1	1	1	1	1	2	1	0	1	1	0	0	2	1	0	2	2	0	1	0	0	2	1	0	0	2
164	0	0	0	0	0	1	1	1	1	0	1	0	1	0	0	0	1	2	2	0	0	0	1	0	0	0	1	0	2	0	0	0	2	0	1	1	2	0	0	0	0	0	0	1	0	0	0	1	1
165	1	0	1	0	0	1	1	2	2	0	1	0	1	1	0	1	2	0	0	2	2	0	0	0	0	0	1	0	2	1	1	0	1	1	0	2	1	0	2	2	0	0	1	0	0	0	0	0	2
166	1	0	0	0	0	0	2	2	0	0	1	0	0	0	0	0	1	1	1	1	2	0	1	1	1	1	1	0	2	0	0	0	1	1	1	1	0	1	0	0	0	1	0	0	1	0	0	0	2
167	1	0	2	0	1	2	2	2	0	0	1	0	0	0	0	0	1	0	1	1	2	0	0	0	0	0	0	0	2	0	0	0	2	1	1	1	2	0	1	1	0	0	0	0	0	1	0	1	1
168	1	0	0	0	0	0	1	1	1	1	1	0	1	0	0	0	2	0	0	2	2	0	0	0	0	0	2	0	2	2	0	0	2	2	0	2	2	0	0	0	0	0	0	1	0	0	1	2	0
169	0	0	2	0	1	1	1	1	2	0	0	0	1	1	0	0	1	0	1	1	1	0	0	0	1	1	1	0	2	1	1	0	1	0	1	1	1	0	0	0	0	0	0	0	0	0	0	0	0
170	1	0	1	0	0	1	1	1	1	0	0	0	0	0	0	0	2	1	1	1	2	0	0	0	0	0	2	0	2	2	0	1	1	0	0	2	2	0	1	1	1	1	1	0	1	1	0	1	1
171	1	0	0	0	0	1	2	2	0	0	1	0	1	0	0	0	2	0	0	2	2	0	0	0	1	1	0	1	1	0	0	0	0	1	0	2	1	1	0	0	0	0	0	0	1	1	0	2	1
172	1	0	0	0	0	1	2	2	0	0	1	0	1	0	0	0	1	1	1	1	2	1	0	0	0	0	1	0	2	1	0	0	2	2	1	1	0	0	2	2	1	1	0	0	1	0	0	2	1
173	1	1	1	0	1	1	2	2	0	0	1	0	1	0	0	1	1	1	2	0	1	1	0	0	0	0	2	1	2	2	0	2	2	0	0	2	1	0	0	0	1	1	1	0	1	0	0	0	2
174	1	0	1	0	1	1	0	1	2	0	1	0	0	0	0	0	2	2	2	0	1	0	0	0	1	1	0	1	1	0	0	1	1	1	0	2	0	0	2	2	0	0	0	0	0	0	0	0	1
175	1	0	2	0	0	1	2	2	1	0	1	0	0	0	0	0	0	1	0	0	0	2	1	1	1	1	1	0	1	0	0	1	2	0	1	1	2	0	0	0	0	1	1	1	0	0	0	1	1
176	1	0	1	0	0	2	2	2	1	0	1	0	1	0	0	0	0	1	0	1	0	0	1	0	0	0	1	0	1	1	1	1	2	2	2	1	1	0	1	1	1	0	1	0	1	0	0	1	1
177	1	0	2	0	1	2	0	0	2	0	0	0	0	0	0	0	2	1	1	1	1	0	0	0	0	0	2	0	2	2	0	1	1	0	1	1	1	0	1	1	0	0	0	0	0	0	0	0	2
178	0	0	1	0	0	0	1	1	1	0	0	0	0	0	0	0	1	1	1	1	2	0	1	1	2	2	1	0	2	2	0	1	0	0	0	2	2	0	0	0	0	0	0	1	0	0	0	1	1
179	0	0	0	0	0	0	1	1	2	0	0	0	0	0	0	0	1	1	2	0	2	0	1	0	0	0	2	1	2	1	2	0	0	0	0	2	1	0	0	0	0	0	1	0	0	1	0	1	1
180	0	0	2	0	1	2	1	2	1	0	1	0	1	0	0	0	2	1	1	1	2	2	1	1	1	1	2	1	2	1	2	0	1	1	1	2	2	0	1	1	0	0	0	0	0	0	0	1	1
181	0	0	2	0	1	2	2	2	1	0	1	1	2	1	0	1	0	1	1	1	2	0	1	0	0	0	1	0	2	1	1	2	1	0	2	0	2	0	0	0	0	0	0	0	0	2	0	1	1
182	1	0	1	0	0	2	2	2	0	0	0	2	2	1	1	1	1	0	1	1	1	1	0	0	0	0	2	0	2	1	1	1	1	0	2	1	1	0	1	1	0	1	1	0	0	0	0	0	2
183	0	0	2	0	0	1	2	2	1	0	1	0	1	0	0	0	1	1	1	1	1	0	1	0	1	1	1	1	2	1	1	2	1	0	2	0	2	0	1	1	0	0	0	1	0	0	0	0	1
184	1	0	2	0	0	1	2	2	1	0	0	0	1	0	0	0	1	1	1	1	2	1	0	0	0	0	1	1	2	1	0	1	2	2	1	2	1	1	1	1	0	0	2	0	0	2	0	2	1
185	1	0	2	0	0	2	2	2	1	0	1	0	0	0	0	0	1	0	0	2	2	0	0	0	0	0	2	1	2	0	1	0	0	1	1	1	2	0	0	0	0	0	0	0	0	0	0	1	1
186	0	0	1	0	0	1	1	1	1	0	1	0	1	0	0	0	1	1	1	1	1	0	2	0	0	0	2	1	2	2	1	1	2	0	1	1	1	0	0	0	0	0	2	0	0	0	0	1	1
187	1	0	2	0	0	1	1	2	1	0	0	0	0	0	0	0	1	1	0	1	1	1	0	0	0	0	1	2	2	2	0	0	1	0	0	2	1	0	2	1	1	0	1	0	1	1	0	0	1
188	1	0	1	0	0	0	1	1	1	0	1	0	0	0	0	0	1	1	0	1	1	0	0	0	0	0	1	0	1	0	0	0	0	0	0	2	1	0	1	1	0	1	2	0	1	1	0	0	2
189	0	0	1	0	0	2	2	2	1	0	1	0	0	0	0	0	2	1	1	1	2	0	0	0	0	0	1	0	2	0	0	1	1	0	0	2	2	0	0	0	0	1	1	0	1	1	0	0	2
190	0	0	2	0	0	1	1	1	2	0	0	1	1	0	1	1	2	0	0	2	2	0	0	0	0	0	0	1	2	0	1	2	1	0	1	1	1	0	0	0	0	0	1	0	1	0	0	1	0
191	1	0	0	0	0	1	0	2	2	0	1	0	0	0	0	0	0	1	1	1	2	0	0	0	1	1	2	0	2	1	0	1	1	2	1	1	1	0	0	0	0	0	0	0	1	0	0	2	0
192	1	0	0	0	0	0	2	2	1	0	0	0	0	0	0	0	1	0	1	1	2	1	0	0	0	0	1	0	2	0	0	0	1	0	1	2	2	0	1	1	0	0	0	0	0	0	0	2	0
193	1	1	2	0	0	1	1	1	1	0	1	0	0	0	0	0	1	1	1	1	1	0	0	0	1	1	1	0	2	2	0	0	2	0	0	2	1	0	2	2	0	0	0	2	0	0	0	0	2
194	0	0	2	0	2	2	1	2	2	0	0	1	1	1	0	0	2	2	0	1	1	1	0	0	0	0	1	0	2	1	0	0	1	1	1	1	1	1	0	0	0	0	0	1	0	0	0	1	1
195	1	0	1	1	0	1	0	0	2	0	0	0	1	0	0	0	2	1	0	2	2	0	0	0	0	0	1	0	2	0	0	0	2	0	0	2	1	0	1	1	0	1	1	1	1	2	0	0	2
196	1	0	1	0	0	1	2	2	0	0	1	1	2	2	0	0	1	1	0	1	1	0	0	0	0	0	1	2	2	1	1	1	2	1	2	1	2	0	0	0	0	0	0	0	0	0	0	0	1
197	0	0	0	0	0	0	1	1	2	0	0	0	0	0	0	0	0	0	0	2	2	0	0	0	0	0	1	1	2	1	0	0	0	0	0	2	2	0	1	1	0	0	1	0	1	0	0	1	1
198	0	0	1	0	1	1	1	1	0	1	2	0	2	0	0	0	2	1	1	1	2	1	0	0	0	0	0	0	2	1	0	0	2	0	1	1	1	0	0	0	1	0	0	0	0	2	0	2	0
199	1	0	0	0	0	0	0	0	2	0	0	1	1	1	0	0	2	1	1	1	1	1	1	0	1	1	1	2	2	1	2	2	2	0	1	1	1	0	1	1	0	0	1	0	0	0	0	2	0
200	1	0	1	0	1	1	0	1	2	0	0	0	0	0	0	0	1	1	1	1	2	0	0	0	0	0	2	1	2	1	2	1	1	0	1	1	0	0	2	1	1	0	0	1	0	1	0	1	2
201	1	0	1	0	0	0	2	2	1	0	0	1	2	1	0	0	1	2	0	2	2	0	0	0	0	0	1	0	2	1	0	0	1	1	0	1	1	0	1	1	1	1	0	0	1	0	0	2	0
202	0	0	1	0	0	0	0	1	2	0	0	1	1	1	0	0	0	0	0	2	2	0	0	0	0	0	1	0	2	0	0	0	1	0	0	2	1	0	1	1	0	0	1	0	0	1	0	1	1
203	1	0	2	0	1	2	1	2	2	0	0	1	2	1	0	0	1	0	1	1	2	0	0	0	0	0	1	0	2	1	0	0	2	0	2	0	1	0	1	0	2	0	1	0	1	0	0	0	2
204	0	0	0	0	0	0	1	1	2	0	1	0	1	1	0	1	1	1	2	0	1	1	0	0	0	0	2	0	2	2	2	1	1	1	1	1	2	0	0	0	0	0	0	0	0	0	0	1	1
205	0	0	2	0	0	1	2	2	1	0	0	0	1	0	0	1	0	0	1	1	2	0	0	0	1	1	0	1	1	1	0	0	2	0	0	2	2	0	0	0	0	0	0	1	0	0	0	0	2
206	1	1	1	0	0	1	1	1	2	0	1	0	1	0	0	0	1	0	0	2	2	2	0	0	0	0	1	1	2	1	0	2	1	0	0	2	1	0	1	0	1	0	0	1	0	0	0	2	0
207	1	0	2	0	0	1	2	2	0	0	0	1	2	1	0	0	0	2	2	0	0	0	0	0	0	0	1	2	2	1	2	1	2	1	2	1	0	0	1	1	0	0	0	0	0	0	0	0	2
208	1	0	1	0	1	2	1	2	2	0	0	0	0	0	0	0	0	2	1	0	0	1	0	0	0	0	0	2	0	0	0	1	2	1	0	2	2	0	1	1	0	2	2	0	1	1	0	0	1
209	0	1	1	0	0	0	1	2	2	0	0	0	0	0	0	0	1	1	1	1	2	0	0	0	2	2	1	1	2	2	0	0	2	2	1	2	1	0	1	1	0	1	0	0	1	1	0	1	1
210	1	0	0	0	0	1	0	1	2	0	0	0	1	0	0	0	1	0	0	2	2	0	1	0	0	0	0	1	2	0	1	0	1	0	1	2	2	0	0	0	0	0	0	0	0	0	0	1	1
211	1	0	1	0	0	0	0	1	1	0	1	0	1	0	0	0	1	0	0	2	2	1	0	0	0	0	2	0	2	0	0	2	2	0	1	1	2	0	0	0	0	0	0	0	1	1	0	2	0
212	1	0	0	0	0	1	2	2	0	1	2	1	1	1	0	0	1	2	1	0	2	0	0	0	0	0	1	0	2	1	1	0	2	1	2	1	2	0	0	0	0	0	0	0	0	0	0	2	0
213	1	0	2	0	0	1	1	2	1	0	1	1	1	1	0	0	1	1	0	1	1	1	0	0	0	0	1	1	2	1	0	1	2	0	2	0	2	0	0	0	0	0	0	0	0	0	0	0	2
214	1	0	0	0	1	1	2	2	1	0	1	1	1	1	0	0	0	0	0	2	2	0	0	0	0	0	2	1	2	2	0	1	1	0	1	1	2	0	0	0	0	2	2	0	2	1	0	0	2
215	1	0	1	0	0	1	1	1	1	0	0	0	0	0	0	0	2	0	0	2	2	0	0	0	0	0	2	1	2	1	2	1	2	0	1	1	2	0	1	1	0	0	1	0	1	1	0	2	0
216	1	0	1	0	0	1	2	2	1	0	1	0	0	0	0	0	1	1	0	1	1	0	0	0	0	0	2	0	2	1	0	0	1	1	1	1	2	0	1	1	0	1	1	0	1	0	0	2	0
217	1	1	1	0	1	2	1	2	1	0	0	0	1	0	0	0	1	2	1	0	0	0	0	0	0	0	2	1	2	2	0	0	1	1	1	1	2	0	0	0	1	0	0	1	0	1	0	2	1
218	1	0	1	0	0	2	1	1	1	0	0	0	0	0	0	0	1	1	2	0	1	2	1	1	1	1	1	1	2	1	1	0	0	0	0	2	1	0	1	0	1	0	0	0	0	0	0	0	2
219	1	0	1	0	0	2	2	2	1	0	1	0	0	0	0	0	1	0	0	2	2	0	0	0	0	0	2	0	2	2	0	0	1	0	0	2	0	0	1	1	0	0	0	2	0	0	0	2	0
220	0	0	0	0	0	0	2	2	1	0	0	0	0	0	0	0	0	0	0	2	2	0	0	0	0	0	1	1	1	1	0	0	1	1	0	2	1	0	1	0	1	0	0	0	0	0	0	2	1
221	1	0	2	0	0	1	1	2	2	0	0	0	0	0	0	0	1	1	1	1	1	1	2	1	1	1	2	0	2	1	1	0	2	1	0	2	1	1	0	0	0	0	0	0	0	0	0	2	1
222	1	0	1	0	0	1	2	2	2	0	0	0	0	0	0	0	2	2	0	1	1	0	0	0	0	0	1	0	2	0	0	1	0	0	0	2	2	0	2	2	1	1	1	0	1	0	0	0	2
223	1	0	1	0	0	1	0	1	1	0	1	1	1	1	0	0	0	2	0	1	1	0	0	0	0	0	2	0	2	2	0	0	1	1	1	1	0	0	1	1	0	0	0	0	0	0	0	2	0
224	1	0	2	0	1	2	0	0	2	0	0	0	0	0	0	0	1	1	1	1	2	0	1	1	2	2	1	1	2	1	0	1	1	0	0	2	2	0	0	0	0	0	0	1	0	0	0	0	2
225	1	0	1	0	0	0	0	1	2	0	1	0	1	0	0	0	0	0	1	1	2	1	0	0	1	1	2	0	2	2	0	2	1	0	0	2	1	0	2	2	1	1	0	0	1	0	0	1	0
226	0	1	1	0	1	1	0	1	2	0	1	0	0	0	0	0	0	1	2	0	2	1	0	0	0	0	0	1	1	0	0	1	2	0	2	0	2	0	1	1	1	1	1	0	1	0	0	0	2
227	0	0	2	0	1	1	1	1	1	0	1	1	1	1	0	0	0	1	1	1	1	1	1	0	0	0	2	1	2	2	0	1	2	1	0	2	1	0	2	2	0	0	1	1	2	0	0	2	0
228	1	0	1	0	0	0	2	2	0	0	0	1	2	0	1	1	1	1	2	0	2	0	0	0	0	0	2	0	2	2	0	0	0	0	0	2	2	0	1	1	0	0	1	0	0	0	0	0	2
229	1	0	1	0	0	1	1	1	2	0	1	0	0	0	0	0	0	0	1	1	2	1	0	0	0	0	1	0	2	1	0	1	1	1	0	2	1	0	0	0	0	1	1	0	0	0	0	0	1
230	0	0	0	0	0	0	0	1	2	0	0	0	0	0	0	0	1	0	0	2	2	0	0	0	0	0	1	1	1	1	1	0	2	2	0	2	0	1	1	1	0	0	0	0	0	0	0	0	2
231	1	0	2	0	0	1	1	2	1	0	0	0	0	0	0	0	2	0	0	1	1	1	0	0	0	0	1	0	2	0	0	1	1	1	0	2	1	1	1	1	0	1	1	0	0	0	0	2	0
232	0	0	1	0	0	0	2	2	1	0	0	1	1	1	0	0	0	0	0	2	2	0	0	0	2	2	2	0	2	0	0	2	2	0	1	1	1	0	0	0	0	0	1	0	1	1	0	1	1
233	1	0	1	0	1	2	0	1	2	0	0	0	1	0	0	0	0	0	0	2	2	1	0	0	0	0	2	0	1	0	0	1	1	0	0	2	1	0	0	0	0	0	2	0	0	2	0	0	2
234	1	0	2	0	1	2	2	2	1	0	1	0	1	0	0	0	1	0	0	2	2	0	0	0	0	0	2	0	2	2	1	1	1	0	1	1	1	0	0	0	0	0	2	0	1	1	0	1	1
235	1	0	1	0	0	1	0	1	1	0	0	0	2	0	0	0	1	0	0	2	2	0	0	0	1	1	0	0	2	1	0	0	1	0	1	1	1	0	0	0	0	2	2	0	2	1	0	2	0
236	0	0	2	0	1	2	2	2	0	0	1	1	0	0	0	0	1	0	1	1	2	0	0	0	0	0	2	0	1	1	1	1	2	2	1	1	2	0	1	1	0	2	2	0	1	1	0	1	1
237	0	0	1	0	0	1	1	2	2	0	0	1	1	1	0	0	1	2	1	0	1	1	0	0	0	0	1	0	2	1	0	1	1	1	1	1	2	0	0	0	0	0	0	0	0	0	0	0	2
238	0	0	1	0	0	1	0	0	2	0	0	0	0	0	0	0	1	0	0	2	2	1	0	0	0	0	2	0	2	2	0	1	2	0	0	2	1	1	1	1	0	1	0	0	1	0	0	1	1
239	0	0	1	0	0	1	0	1	2	0	1	0	0	0	0	0	1	1	1	1	1	0	0	0	1	1	2	0	2	0	0	0	2	1	0	2	2	1	0	0	0	1	1	0	1	2	0	1	1
240	1	0	2	0	0	2	0	0	2	0	0	0	1	0	0	0	1	2	1	0	1	1	0	0	0	0	2	0	2	2	0	0	0	0	0	2	1	0	2	2	0	0	0	0	2	0	0	1	1
241	1	0	1	0	1	1	1	2	1	0	0	0	0	0	0	0	1	1	0	1	1	1	1	1	1	1	0	1	2	0	1	0	0	1	0	2	1	0	0	0	0	0	0	0	2	1	0	0	2
242	0	0	1	0	0	1	2	2	1	0	2	0	1	0	0	0	0	0	1	1	2	0	0	0	1	1	2	2	2	1	1	1	2	0	0	2	1	0	1	1	0	0	1	1	2	0	0	1	0
243	0	0	2	0	0	2	2	2	1	0	1	0	0	0	0	0	0	0	1	1	2	1	0	0	0	0	2	0	2	2	0	2	1	0	0	2	1	0	1	1	0	0	0	2	0	2	0	1	1
244	0	0	0	0	0	1	1	1	1	0	1	1	1	1	0	0	1	1	1	1	2	0	0	0	0	0	2	2	2	1	1	0	0	1	1	1	0	0	1	1	0	1	1	0	1	0	0	1	1
245	1	0	2	0	0	2	1	1	1	0	0	1	1	1	0	0	1	2	1	0	1	0	1	0	0	0	2	1	2	2	0	1	2	0	1	1	1	0	1	1	0	2	2	0	2	1	0	1	1
246	1	1	2	0	0	1	1	2	1	0	0	0	2	0	0	0	1	1	0	2	2	0	0	0	0	0	2	0	2	2	0	0	1	0	0	2	1	0	0	0	0	0	0	0	0	0	0	1	1
247	1	0	1	0	0	1	0	1	2	0	0	1	1	1	0	0	1	1	1	1	1	0	0	0	0	0	0	2	1	1	1	0	2	1	0	2	2	0	0	0	0	1	1	0	1	0	1	1	1
248	1	0	1	0	0	0	0	1	1	0	1	1	1	1	0	0	0	0	0	2	2	1	1	0	0	0	0	1	1	0	0	1	2	0	0	2	1	0	1	0	2	0	1	0	0	0	0	2	1
249	0	0	0	0	0	1	1	2	2	0	0	1	1	1	0	0	0	1	1	1	1	0	0	0	0	0	2	0	2	2	1	1	2	2	1	2	1	0	2	2	0	0	0	0	2	1	0	2	0
250	1	0	1	0	0	0	2	2	1	1	1	0	1	0	0	0	1	1	1	1	1	0	0	0	0	0	0	1	1	0	0	1	2	1	0	2	2	0	1	1	0	0	0	0	0	0	0	0	1
251	1	0	0	0	0	0	2	2	1	0	0	0	0	0	0	0	1	0	0	2	2	1	0	0	0	0	1	0	2	1	1	1	2	0	0	2	1	0	2	1	1	1	2	0	1	1	0	1	1
252	1	1	1	0	0	1	1	1	1	0	1	1	1	1	0	0	1	2	1	0	1	0	0	0	0	0	1	2	1	0	1	0	1	1	0	2	1	0	1	1	0	0	0	0	0	0	0	0	2
253	1	0	2	0	1	2	1	1	2	1	0	0	1	0	0	0	2	0	0	2	2	0	0	0	0	0	1	1	1	1	1	0	0	1	2	1	1	0	0	0	0	0	0	0	0	1	0	0	2
254	1	0	1	0	1	2	1	2	2	0	0	0	0	0	0	0	2	0	0	2	2	0	0	0	0	0	1	0	2	2	0	0	1	0	1	2	0	1	1	1	0	0	0	0	0	0	0	0	1
255	1	0	0	0	0	1	1	2	1	0	1	0	0	0	0	0	0	1	1	1	2	1	2	1	1	1	1	0	1	1	1	1	2	1	0	2	2	0	0	0	0	0	0	0	2	1	0	2	0
256	1	1	2	0	0	1	1	1	1	0	1	0	1	0	0	0	1	1	1	1	2	1	1	0	1	1	1	2	2	2	0	2	2	0	0	2	1	0	0	0	0	0	0	0	0	0	0	0	2
257	0	0	2	0	0	2	1	2	1	0	1	0	1	0	0	1	1	2	0	2	2	0	0	0	1	1	2	0	2	2	1	1	1	0	0	2	0	0	1	1	0	0	0	0	0	0	0	1	1
258	0	1	0	0	0	1	1	2	2	0	0	0	0	0	0	0	1	0	0	2	2	0	0	0	1	1	1	2	2	1	1	1	2	0	1	1	2	1	0	0	0	1	0	0	1	0	1	1	0
259	1	0	2	0	0	2	2	2	0	0	2	0	0	0	0	0	2	1	1	1	2	0	0	0	0	0	2	1	2	2	0	0	1	0	1	2	1	0	0	0	0	1	1	0	1	0	0	1	1
260	1	0	2	0	0	1	1	2	1	0	0	1	1	2	0	0	2	0	0	1	1	1	0	0	0	0	2	0	2	2	1	0	2	0	2	0	2	0	1	1	0	1	1	0	1	0	0	1	1
261	1	0	1	0	0	1	1	1	1	0	1	0	1	0	1	1	1	0	0	2	2	0	0	0	0	0	1	1	2	1	2	0	0	0	0	1	1	0	1	0	1	0	0	1	0	0	0	1	1
262	1	0	0	0	0	0	1	1	1	0	1	0	0	0	0	0	0	0	0	2	2	0	0	0	0	0	1	0	1	1	1	1	1	0	0	2	1	1	1	1	0	1	1	0	1	1	0	1	1
263	1	0	0	0	0	0	1	2	0	0	1	0	1	0	0	0	0	2	1	0	1	1	0	0	0	0	1	1	2	1	1	0	1	0	0	2	2	0	0	0	0	1	1	0	1	0	0	1	0
264	1	0	1	0	0	1	0	0	2	0	0	1	2	2	0	0	1	2	1	0	1	1	0	0	0	0	2	0	2	0	0	0	1	1	2	0	2	1	0	0	0	0	1	0	1	0	0	1	1
265	0	0	1	0	0	1	1	1	1	1	1	0	1	0	0	0	1	0	0	2	2	1	1	0	0	0	1	0	2	1	1	0	2	1	1	1	1	1	0	0	0	0	1	0	1	0	0	2	1
266	0	0	2	0	0	2	1	2	2	0	0	1	2	2	0	0	1	1	1	1	1	0	0	0	0	0	2	0	2	2	0	0	1	1	1	1	2	0	2	2	0	0	0	0	0	1	0	2	0
267	1	0	1	0	0	1	1	2	1	0	1	0	1	0	0	0	2	1	1	1	1	1	0	0	0	0	2	0	2	2	0	0	0	0	0	2	1	0	0	0	0	0	0	0	0	0	0	1	1
268	1	0	0	0	0	1	1	2	0	0	1	0	1	0	0	0	1	1	0	1	1	1	1	1	1	1	2	0	2	2	1	2	1	0	0	2	2	0	0	0	0	1	1	0	1	1	1	1	0
269	0	0	0	0	0	0	1	1	1	0	1	1	1	1	0	0	2	0	0	2	2	1	0	0	0	0	2	1	1	1	0	0	2	1	1	1	1	0	0	0	0	0	1	0	1	1	0	1	1
270	0	0	2	0	0	2	0	0	2	0	0	0	0	0	0	0	0	2	2	0	0	0	1	0	0	0	1	0	2	1	0	0	1	0	1	1	2	0	0	0	0	1	1	0	1	0	0	2	0
271	1	0	0	0	0	0	0	0	2	0	0	1	1	1	0	0	0	0	1	1	2	1	2	1	1	1	1	0	2	1	0	0	1	1	1	1	1	1	0	0	0	0	0	0	0	0	0	2	0
272	0	0	2	0	0	1	0	0	2	0	0	1	1	1	0	0	0	1	0	1	1	1	0	0	0	0	2	1	2	1	2	0	1	1	1	2	1	0	0	0	0	0	0	0	0	0	0	2	0
273	1	0	1	0	0	1	1	1	1	0	1	0	0	0	0	0	1	0	0	2	2	0	0	0	0	0	2	1	2	2	0	0	2	1	0	2	2	0	1	1	0	0	1	0	0	1	0	2	0
274	1	0	2	0	0	2	1	1	2	0	0	1	1	1	0	0	1	2	1	0	1	1	0	0	0	0	1	1	2	1	0	0	0	0	0	2	1	0	0	0	0	0	0	1	0	0	0	1	1
275	0	0	1	0	0	1	1	1	2	0	0	1	2	1	0	0	0	0	0	2	2	0	0	0	0	0	2	1	2	1	1	0	1	0	0	2	2	0	0	0	0	0	0	0	0	0	0	1	1
276	1	0	1	0	0	1	2	2	0	0	2	0	0	0	0	0	1	1	1	1	2	1	0	0	0	0	2	0	2	2	0	1	1	1	1	2	1	0	0	0	0	0	0	0	0	0	0	1	1
277	1	0	1	0	0	1	2	2	1	0	1	0	1	0	0	0	2	0	0	2	2	0	1	0	0	0	2	0	2	2	1	0	2	1	1	2	2	0	0	0	0	0	1	1	2	0	0	2	0
278	1	0	0	0	0	1	1	1	2	0	0	0	0	0	0	0	1	0	0	2	2	1	0	0	0	0	2	0	2	2	0	1	1	1	1	1	1	0	1	1	0	0	0	0	0	1	0	1	1
279	0	0	2	0	1	2	1	1	1	0	0	0	0	0	0	0	2	1	1	1	2	0	0	0	0	0	1	1	1	1	0	0	1	1	0	2	1	0	0	0	0	0	0	0	0	0	0	0	2
280	1	0	1	0	0	1	0	1	2	0	1	0	0	0	0	0	1	0	0	2	2	0	0	0	1	1	1	1	1	1	0	1	2	1	1	0	1	1	0	0	0	0	0	0	0	0	0	1	1
281	1	0	2	0	0	1	2	2	1	1	1	1	1	1	0	0	1	0	0	2	2	0	1	1	2	2	1	1	1	1	1	0	1	1	0	1	1	1	0	0	1	0	0	0	0	0	1	1	0
282	1	0	1	0	0	1	2	2	1	0	0	1	1	1	0	0	1	1	1	1	2	0	0	0	0	0	0	1	2	0	1	2	2	0	2	0	1	0	0	0	0	0	1	0	0	0	0	0	1
283	1	1	1	0	0	2	1	2	1	0	1	0	1	0	0	1	1	1	1	1	1	0	2	0	0	1	1	0	2	1	0	1	2	0	2	0	2	0	0	0	0	1	1	0	1	0	0	1	1
284	1	0	1	0	0	0	1	1	1	1	1	0	1	2	0	0	1	0	1	1	2	0	0	0	0	0	1	1	1	1	0	0	1	0	0	2	2	0	0	0	0	0	1	0	1	0	0	2	0
285	1	0	0	0	0	0	1	1	1	0	1	0	1	0	0	1	2	0	0	2	2	0	0	0	1	1	1	0	2	2	0	1	2	0	1	1	1	1	0	0	0	1	0	0	1	0	0	2	1
286	1	0	1	0	0	0	1	1	1	0	0	0	0	0	0	0	2	2	1	1	1	1	0	0	0	0	2	1	1	0	1	0	0	0	0	2	1	1	1	1	0	1	0	0	1	0	0	2	0
287	1	0	1	0	0	0	0	1	2	0	1	1	0	0	0	0	0	0	0	2	2	0	0	0	1	1	2	1	2	1	1	0	2	0	1	1	2	0	1	1	0	0	0	0	0	0	0	2	0
288	0	0	2	0	0	2	2	2	0	0	1	0	1	1	0	0	2	1	1	1	2	0	1	0	0	0	0	1	2	0	1	0	2	1	1	1	1	0	1	1	1	0	0	0	0	0	0	0	2
289	0	0	1	0	0	0	1	1	1	1	1	0	1	0	0	0	2	0	0	2	2	2	1	1	1	1	1	2	2	2	0	0	0	0	1	1	1	0	0	0	0	1	1	0	1	0	0	1	1
290	0	0	1	0	1	1	2	2	0	0	1	0	0	0	0	0	2	2	0	1	1	0	1	0	0	0	0	0	2	1	0	0	1	0	0	2	1	0	1	1	0	0	0	0	0	0	0	0	1
291	1	1	1	0	1	2	1	1	2	0	1	0	2	0	1	1	0	2	1	1	2	1	1	1	1	1	2	0	2	2	1	2	1	0	2	0	1	0	2	2	1	0	0	0	0	0	0	1	2
292	1	0	1	0	0	1	1	2	1	0	1	0	0	0	0	0	2	0	0	1	1	0	0	0	0	0	2	0	2	1	0	0	1	1	1	1	2	0	0	0	0	0	1	0	2	1	0	2	0
293	0	0	2	0	1	1	1	1	2	0	0	0	0	0	0	0	1	0	0	2	2	0	0	0	0	0	1	0	2	1	0	1	1	0	2	1	1	0	0	0	0	1	1	0	0	0	0	1	1
294	1	0	1	0	0	1	1	2	1	0	0	0	0	0	0	0	2	1	1	1	1	1	1	1	1	1	2	1	2	1	2	2	2	0	2	0	1	0	2	2	0	0	0	1	1	0	0	2	0
295	1	0	1	0	0	1	0	1	2	0	0	0	0	0	0	0	0	1	0	2	2	0	0	0	1	1	2	1	2	2	0	0	1	0	1	1	1	0	0	0	0	0	0	2	0	2	0	2	2
296	1	0	0	0	0	0	1	1	2	0	0	0	1	0	0	0	0	2	0	1	1	0	0	0	0	0	2	0	2	1	0	1	1	1	1	2	1	0	1	0	1	0	2	0	0	0	0	2	0
297	1	1	2	0	0	1	1	1	1	0	1	0	0	0	0	0	1	1	1	1	1	0	0	0	0	0	1	0	2	0	0	0	1	0	1	1	2	0	1	1	0	1	1	0	1	0	0	1	1
298	1	0	1	0	0	1	0	1	2	0	0	0	1	0	0	0	0	2	2	0	0	0	0	0	0	0	0	0	1	1	0	1	2	0	1	1	2	1	0	0	0	1	0	0	2	0	0	2	1
299	1	0	1	0	1	1	1	1	2	0	0	0	0	1	0	0	1	1	1	1	1	0	0	0	0	0	1	0	2	0	0	2	1	0	0	2	0	1	1	1	0	0	0	1	0	0	0	1	1
300	1	0	2	0	0	1	1	1	2	0	0	1	1	1	0	0	1	0	1	1	1	0	0	0	0	0	2	0	2	2	1	0	0	0	0	2	1	1	0	0	0	2	2	0	2	1	0	0	2
301	1	0	2	0	1	2	0	1	2	0	0	1	1	1	0	0	0	1	0	0	0	1	0	0	1	1	1	1	0	0	0	0	2	2	1	2	1	0	1	1	0	0	0	0	0	0	0	2	0
302	0	0	2	0	0	2	2	2	0	0	1	1	2	1	0	0	2	2	2	0	1	0	1	1	1	1	1	2	1	1	1	1	2	1	1	0	1	0	1	1	0	0	0	0	0	1	0	2	1
303	1	1	2	0	0	1	1	1	1	0	1	1	1	1	0	0	2	1	1	1	2	1	1	0	0	0	2	0	2	2	0	0	1	0	0	2	2	0	0	0	0	0	1	0	0	0	0	1	1
304	1	0	1	0	0	0	0	0	2	0	0	0	1	1	0	0	1	1	0	1	1	0	1	0	0	0	0	0	1	1	0	2	2	0	1	1	1	0	0	0	0	0	0	0	1	1	0	0	2
305	1	0	0	0	0	0	1	1	1	0	1	0	0	0	0	0	1	0	0	2	2	0	0	0	1	1	1	0	2	1	1	0	0	0	0	2	0	0	0	0	0	0	0	0	0	0	0	0	2
306	1	0	1	0	0	2	1	2	2	0	0	0	0	0	0	0	1	1	1	0	0	1	0	0	0	0	1	0	2	0	0	1	1	2	1	2	1	0	0	0	0	1	1	0	1	2	0	2	1
307	1	0	2	0	2	2	2	2	0	0	1	1	1	1	0	0	1	0	2	0	2	0	0	0	0	0	1	0	2	0	0	0	2	1	0	2	1	1	0	0	0	0	0	0	0	0	0	1	1
308	0	0	1	0	0	2	1	1	2	0	0	0	2	0	0	0	2	0	0	2	2	1	0	0	0	0	2	1	2	2	0	1	2	0	0	2	1	0	1	1	0	0	0	0	0	0	0	1	1
309	1	0	1	0	1	1	1	2	0	0	1	0	0	0	0	0	1	1	1	1	1	0	0	0	0	0	2	0	2	1	1	1	0	0	0	2	0	0	2	2	1	1	0	0	1	1	0	2	0
310	1	0	1	0	0	1	1	2	1	0	1	1	1	1	0	0	0	1	1	1	2	1	0	0	0	0	0	1	1	0	0	1	2	0	1	1	1	1	0	0	0	1	1	1	1	2	0	0	0
311	1	0	2	0	0	1	0	2	2	0	1	0	0	0	0	0	2	2	2	0	1	0	0	0	0	0	1	0	1	1	0	2	2	0	1	1	1	0	1	0	1	1	0	0	1	0	0	1	1
312	1	0	1	0	0	1	2	2	1	0	1	0	0	0	0	0	1	1	1	1	2	0	0	0	0	0	1	2	1	1	0	0	2	0	1	1	2	0	1	1	0	0	0	0	0	0	0	2	0
313	0	0	2	0	1	2	1	1	1	0	1	0	2	1	0	1	0	1	1	1	1	0	0	0	0	0	2	0	2	2	0	0	0	0	1	1	0	0	0	0	0	0	0	0	0	0	0	2	1
314	1	0	1	0	1	2	1	1	1	0	0	0	0	0	0	0	1	1	0	1	1	0	1	0	0	0	1	0	2	0	0	1	1	0	1	1	1	0	2	2	0	0	0	2	0	2	0	1	1
315	1	0	2	0	0	2	1	1	1	1	1	0	0	0	0	0	2	1	1	1	2	1	2	1	1	1	1	0	2	1	0	2	2	0	1	1	1	1	1	1	0	1	1	0	1	1	0	2	0
316	1	1	2	0	0	1	1	2	1	0	1	0	1	0	0	0	1	1	1	1	1	1	0	0	0	0	1	1	2	0	1	1	1	0	0	2	0	1	1	1	0	0	0	0	0	0	0	1	1
317	1	0	1	0	0	0	2	2	1	0	1	1	1	1	0	0	1	0	0	2	2	1	1	1	1	1	2	1	2	1	2	0	2	1	0	2	1	0	1	0	1	0	0	0	1	1	0	1	2
318	0	0	0	0	0	0	1	2	2	0	0	1	2	2	0	0	1	1	1	1	2	1	0	0	0	0	2	0	2	2	0	2	2	0	1	1	0	1	1	1	0	0	1	0	0	2	0	1	1
319	1	0	1	0	0	1	0	0	2	0	0	0	0	0	0	0	0	0	1	1	2	0	1	0	0	0	1	1	1	1	0	1	1	1	0	2	1	0	1	1	0	0	0	0	0	0	0	1	1
320	1	0	1	0	0	1	2	2	1	0	1	1	1	0	1	1	2	0	0	2	2	0	1	0	0	0	2	0	2	2	0	1	1	0	1	1	1	0	0	0	0	0	1	0	0	0	0	2	0
321	0	0	2	0	2	2	1	1	2	0	0	0	1	0	0	0	0	0	0	2	2	0	1	1	1	1	0	1	2	0	1	0	1	2	2	1	0	1	0	0	0	1	1	0	1	2	0	2	1
322	1	0	2	0	0	2	1	0	2	0	1	0	1	0	0	0	2	0	0	2	2	0	0	0	0	0	0	0	2	1	0	1	1	0	0	2	1	0	0	0	0	1	1	0	1	0	0	2	1
323	1	0	2	0	0	0	2	2	0	0	0	0	1	0	0	1	2	0	0	2	2	0	0	0	0	0	1	0	2	0	0	1	2	0	2	0	1	0	1	1	0	0	0	0	0	0	0	1	1
324	0	0	1	0	0	2	1	1	2	0	0	0	1	1	0	0	2	2	2	0	0	0	1	0	0	0	2	0	2	1	0	2	1	0	0	2	1	0	0	0	0	0	1	0	1	0	0	2	0
325	0	0	2	0	0	2	0	0	2	0	0	0	0	0	0	0	2	1	1	1	2	2	1	1	1	1	1	2	1	0	1	0	0	1	2	1	1	0	0	0	0	0	0	0	0	0	0	1	2
326	0	0	2	0	0	1	0	0	2	0	0	0	0	0	0	0	1	1	1	1	1	0	0	0	0	0	1	0	2	2	0	2	1	0	1	1	2	0	1	1	0	0	0	0	0	0	0	2	0
327	1	0	2	0	0	1	1	1	0	0	1	0	0	0	0	0	2	1	1	1	2	0	0	0	0	0	2	1	2	2	0	0	1	0	0	2	2	0	0	0	0	0	0	1	0	0	0	1	1
328	1	0	2	0	0	1	2	2	0	0	2	1	1	1	0	0	2	2	1	1	2	0	0	0	0	0	1	0	1	1	1	1	2	0	1	1	2	0	0	0	0	1	2	0	0	0	0	1	2
329	1	0	2	0	0	2	1	1	2	0	0	0	2	2	0	0	0	2	1	0	1	1	0	0	0	0	0	2	0	0	0	0	0	0	0	2	1	1	0	0	0	0	0	0	0	0	0	1	1
330	1	0	2	0	0	0	1	1	1	0	1	0	0	0	0	0	0	2	2	0	1	0	0	0	0	0	1	0	2	1	0	0	1	0	1	1	0	0	1	1	0	0	0	0	0	1	0	2	0
331	0	0	2	0	0	2	0	0	2	0	0	1	2	1	0	0	1	0	1	1	1	0	0	0	0	0	1	1	1	1	0	2	2	0	2	0	1	0	0	0	0	0	1	0	1	0	0	2	1
332	1	0	1	0	0	1	0	1	2	0	1	0	2	0	0	0	1	0	0	2	2	0	0	0	0	0	1	1	2	1	1	0	1	1	0	2	1	0	0	0	0	0	1	1	0	1	0	1	2
333	1	0	1	0	0	0	1	1	1	0	1	1	1	1	0	0	0	1	0	2	2	1	0	0	0	0	2	0	2	1	0	1	2	2	1	1	1	0	1	1	0	0	1	0	0	0	0	1	0
334	0	0	1	0	0	1	2	2	1	0	0	0	1	0	0	1	0	2	1	0	1	0	0	0	0	0	1	0	2	2	0	1	1	1	1	1	2	0	0	0	0	1	1	0	1	0	0	2	1
335	1	0	2	0	1	2	1	1	1	0	1	0	1	1	0	0	1	0	0	2	2	0	1	0	0	0	1	2	2	1	1	1	1	0	1	1	1	0	1	1	0	1	1	0	1	1	0	2	0
336	0	0	2	0	0	2	1	1	2	0	1	1	1	1	0	0	2	1	1	1	2	1	0	0	0	0	2	1	2	1	2	0	2	1	2	1	0	0	1	1	0	0	0	0	1	1	0	2	0
337	1	0	2	0	1	2	2	2	0	0	0	1	2	1	0	0	2	2	0	1	1	1	0	0	0	0	1	1	2	1	1	0	1	1	1	1	2	0	0	0	0	1	1	0	1	1	0	1	1
338	0	0	1	0	0	1	2	2	1	0	0	0	0	0	0	0	2	2	2	0	0	1	1	1	1	1	1	0	1	0	0	1	2	0	1	1	2	0	0	0	0	0	1	0	1	0	0	0	1
339	0	0	2	0	0	2	2	2	0	0	1	0	1	0	0	0	0	0	0	2	2	1	0	0	0	0	0	2	0	0	0	1	2	0	0	2	2	0	0	0	0	0	0	0	0	1	0	1	1
340	1	0	1	0	0	1	1	1	2	0	0	1	1	1	0	0	2	2	2	0	2	0	0	0	0	0	1	1	2	1	0	0	0	0	0	2	2	0	0	0	0	0	0	0	1	0	0	2	1
341	1	0	1	0	0	1	2	2	2	0	1	0	0	0	0	0	2	0	0	2	2	1	0	0	0	0	2	0	2	1	1	2	2	0	2	0	2	0	0	0	0	0	0	0	1	1	0	1	1
342	0	0	1	0	0	1	1	1	2	0	0	1	2	1	0	0	1	1	0	1	1	1	0	0	0	0	1	0	2	1	0	0	1	1	2	0	1	0	2	2	0	0	0	0	0	1	0	1	1
343	1	0	1	1	0	1	1	1	2	0	0	0	0	0	0	0	2	0	0	2	2	0	0	0	0	0	1	2	1	1	1	2	1	0	0	2	1	1	1	1	0	1	0	0	2	1	0	2	0
344	0	0	0	0	0	0	1	2	2	0	0	0	0	0	0	0	0	0	0	2	2	0	0	0	0	0	1	0	2	1	0	0	2	2	1	2	2	0	0	0	0	0	0	0	0	0	0	1	1
345	0	0	0	0	0	0	2	2	0	0	0	0	1	0	0	1	0	1	1	1	1	0	1	0	0	0	2	2	2	1	1	0	0	0	0	2	1	0	0	0	0	1	0	0	2	1	0	1	1
346	1	0	1	0	0	1	1	1	2	0	1	0	1	0	0	0	2	0	0	1	1	2	0	0	0	0	2	0	2	2	0	0	1	1	1	1	1	0	2	2	0	0	0	0	0	2	0	2	0
347	1	0	1	0	0	1	2	2	0	0	2	1	1	1	0	0	1	1	0	1	1	0	0	0	0	0	2	0	2	2	1	2	2	0	0	2	1	0	0	0	0	0	0	0	0	0	0	1	1
348	1	1	1	0	1	1	2	2	1	0	0	1	1	1	0	0	1	2	0	0	0	0	0	0	1	1	0	0	1	0	0	0	1	1	0	2	2	0	1	1	0	0	1	1	2	0	0	1	1
349	0	0	1	0	0	0	1	1	2	0	1	0	0	0	0	0	2	0	0	2	2	0	0	0	1	1	2	1	2	1	2	1	2	1	1	0	1	1	1	1	0	0	0	0	0	0	0	1	1
350	1	0	0	0	0	0	2	2	2	0	0	0	1	0	0	0	0	0	0	2	2	0	0	0	0	0	1	1	1	1	0	1	1	0	1	1	2	0	0	0	0	0	0	1	0	0	0	2	0
351	1	0	1	0	0	2	0	0	2	0	0	0	0	0	0	0	1	0	0	2	2	1	0	0	0	0	2	0	2	2	0	2	2	0	1	1	2	0	1	1	0	0	0	0	0	1	0	2	0
352	1	0	1	0	1	2	2	2	2	0	1	0	0	0	0	0	0	2	1	0	1	1	0	0	0	0	1	0	1	1	0	1	2	0	2	0	0	1	0	0	0	1	1	0	1	1	0	1	1
353	1	0	1	0	0	0	1	2	2	0	0	0	0	0	0	0	2	1	0	2	2	1	0	0	0	0	2	0	1	1	1	1	1	2	1	1	1	0	0	0	0	1	1	1	0	0	0	1	1
354	0	0	2	0	0	0	1	2	2	0	0	1	1	0	1	1	1	1	1	1	2	0	0	0	0	0	1	1	1	1	0	0	1	0	1	1	1	1	1	1	0	0	0	0	0	0	0	2	0
355	1	0	2	0	0	1	2	2	1	0	0	0	0	0	0	0	2	1	1	1	1	0	2	0	0	0	2	0	2	2	0	1	2	0	0	2	1	0	1	1	0	0	1	1	1	0	0	0	1
356	1	0	2	0	0	2	1	1	1	0	1	0	1	1	0	0	1	1	1	1	1	0	0	0	0	0	1	0	2	1	1	1	2	1	0	2	2	0	0	0	0	1	1	1	1	2	0	0	2
357	1	0	1	0	1	1	0	0	2	0	0	1	2	1	0	0	1	0	0	2	2	0	0	0	1	1	1	0	2	0	0	2	2	0	2	0	1	0	1	0	1	0	1	1	1	0	0	1	1
358	1	0	1	0	0	1	2	2	1	0	0	0	2	0	0	0	0	1	0	0	0	0	2	0	0	1	0	1	1	0	0	0	1	2	1	1	1	0	1	1	0	1	1	0	1	0	0	1	1
359	0	0	2	0	0	1	1	1	2	0	0	0	2	2	0	0	2	1	1	1	2	0	0	0	0	0	1	0	2	0	0	2	2	0	1	1	1	0	1	1	0	1	1	0	1	1	0	2	1
360	1	0	2	0	1	1	2	2	0	0	2	1	2	1	0	0	1	1	1	1	2	0	0	0	2	2	0	0	2	1	0	0	2	0	1	1	1	0	2	2	1	0	0	0	0	0	0	2	1
361	0	0	2	0	0	2	0	0	2	0	0	0	1	1	0	1	1	2	2	0	1	0	0	0	1	1	2	1	2	1	2	0	0	0	0	2	2	0	1	1	1	0	0	1	0	0	0	2	0
362	0	0	2	0	0	2	1	2	1	0	1	0	1	0	0	0	0	2	1	0	0	0	0	0	0	0	0	2	1	0	0	0	0	0	1	1	1	0	2	2	1	0	2	0	1	0	0	1	1
363	1	0	1	0	0	1	1	1	2	0	0	2	2	2	0	0	2	0	0	2	1	1	0	0	0	0	2	0	2	1	0	1	1	1	1	2	2	0	0	0	0	0	1	1	2	0	0	1	1
364	0	0	1	0	0	1	1	2	2	0	0	0	0	0	0	0	1	1	1	1	1	1	0	0	1	1	0	1	1	1	0	2	2	0	1	1	1	0	1	1	0	0	0	0	0	0	0	1	1
365	1	1	1	0	1	2	0	1	2	0	0	1	2	2	0	0	2	0	0	2	2	0	0	0	1	1	0	1	1	0	0	1	2	1	0	2	1	0	0	0	0	1	1	0	1	1	0	2	0
366	1	0	1	0	0	2	1	1	1	0	1	0	1	1	0	1	2	1	1	1	2	0	0	0	0	0	1	0	2	1	0	1	2	0	0	2	1	1	0	0	0	0	0	0	0	0	0	2	0
367	1	0	1	0	0	1	1	1	1	0	1	1	2	1	0	0	0	2	2	0	0	1	0	0	0	0	2	1	2	1	2	2	1	0	0	2	2	0	1	0	1	0	0	0	0	1	0	0	2
368	0	0	2	0	0	2	1	1	1	0	0	0	1	0	0	0	1	0	0	2	2	1	0	0	0	0	1	1	1	1	0	0	1	0	1	1	2	0	0	0	0	1	1	0	1	2	0	0	2
369	0	0	1	0	0	1	0	0	2	0	0	1	1	1	0	0	2	2	2	0	1	0	1	0	0	0	2	1	2	2	0	0	2	2	0	2	1	0	1	1	0	0	0	1	0	0	0	0	2
370	1	0	1	0	0	1	1	1	2	0	0	0	0	0	0	0	1	1	1	1	2	1	1	0	0	0	1	0	2	2	0	0	1	0	1	1	1	0	2	2	0	0	0	0	0	0	0	2	1
371	1	0	1	0	0	1	1	2	0	0	1	0	1	0	0	0	2	2	2	0	0	1	0	0	0	0	1	1	2	2	0	1	2	0	1	1	2	0	1	1	0	1	1	0	2	0	0	1	0
372	0	0	1	0	0	1	1	2	1	0	0	2	2	2	0	0	2	0	0	1	1	1	0	0	0	0	1	0	1	1	0	2	2	0	1	1	2	0	0	0	0	1	0	0	0	1	0	1	1
373	1	0	2	0	2	2	2	2	0	0	1	0	1	0	0	0	2	0	1	1	2	1	0	0	0	0	1	0	1	1	0	1	2	1	1	1	1	0	1	1	0	0	1	0	1	2	0	2	0
374	0	0	1	0	0	0	1	2	2	0	0	1	2	2	0	0	1	0	0	2	2	1	2	1	1	1	1	0	2	1	1	1	0	0	0	2	2	0	0	0	0	0	0	0	0	0	0	2	0
375	0	0	1	0	0	1	2	2	0	0	1	0	1	1	0	1	1	1	2	0	2	1	0	0	0	0	2	1	2	2	1	0	2	0	0	2	0	0	0	0	0	0	0	0	0	0	0	2	0
376	1	0	1	0	0	2	0	1	2	0	0	1	2	1	0	0	1	2	1	0	1	0	1	0	0	0	2	0	2	2	0	0	2	2	1	2	1	0	1	0	1	1	0	0	1	1	0	1	1
377	0	0	1	0	0	0	2	2	1	0	0	0	0	0	0	0	0	2	2	0	0	1	0	0	0	0	1	0	2	1	1	1	2	0	1	1	2	0	0	0	0	0	0	1	1	1	1	0	1
378	1	0	1	0	0	1	0	0	2	0	0	0	1	0	0	0	0	2	0	1	1	0	0	0	0	0	2	0	2	2	1	0	1	0	1	1	1	0	1	1	0	1	1	0	1	0	0	0	1
379	1	1	1	0	0	0	2	2	1	0	0	0	0	0	0	0	1	0	0	2	2	0	1	0	1	1	1	0	2	1	0	1	1	0	0	2	1	0	0	0	0	1	1	0	0	2	0	0	1
380	1	0	1	0	0	1	0	2	2	0	1	0	0	0	0	0	2	2	0	1	1	0	0	0	1	1	1	1	1	1	0	0	2	0	2	0	2	0	0	0	0	1	0	0	1	0	0	2	0
381	1	0	1	0	0	1	1	1	1	0	0	1	1	0	1	1	2	0	0	2	2	1	1	1	1	1	0	0	2	0	0	0	2	0	0	2	1	0	1	1	0	1	0	0	1	0	0	1	0
382	1	0	2	0	0	1	1	1	2	0	1	1	1	2	0	0	2	1	0	2	2	0	1	1	1	1	2	2	2	1	1	0	1	1	0	2	1	1	0	0	0	0	0	0	0	0	0	0	2
383	1	0	1	0	0	1	0	0	2	0	0	1	1	1	0	0	2	0	0	2	2	0	0	0	0	1	1	0	1	1	0	1	1	0	0	2	2	0	0	0	0	1	1	0	1	0	0	2	1
384	1	0	1	0	1	1	1	1	1	1	1	0	0	0	0	0	0	2	1	1	2	1	0	0	1	1	0	0	1	0	0	0	0	1	0	2	1	1	0	0	0	0	0	0	0	1	0	1	1
385	0	0	1	0	0	1	1	1	1	0	0	0	0	0	0	0	1	1	1	0	0	1	0	0	0	0	1	0	2	0	0	0	1	0	0	2	2	0	2	2	0	0	1	0	0	1	0	2	1
386	1	0	2	0	0	0	1	1	1	0	0	0	0	0	0	0	0	1	0	2	2	2	1	1	1	1	0	1	1	0	0	1	2	0	1	1	1	0	1	1	0	0	1	0	1	1	0	1	1
387	1	0	2	0	0	0	1	2	2	0	0	1	1	1	0	0	1	0	0	2	2	0	0	0	0	0	1	0	2	1	0	1	1	0	1	1	1	0	2	2	0	0	1	0	1	0	0	2	0
388	1	0	1	0	0	2	0	1	2	0	0	1	2	1	0	0	1	0	0	2	2	0	0	0	1	1	2	0	2	1	0	0	2	0	0	2	1	0	0	0	0	1	1	0	1	1	0	1	1
389	1	0	1	0	0	0	1	2	2	0	0	1	1	1	0	0	1	2	1	1	1	0	0	0	0	0	2	0	2	2	0	1	2	0	1	1	1	0	2	2	0	0	0	0	0	0	0	2	0
390	1	0	1	0	0	1	0	0	2	0	0	0	0	0	0	0	1	1	1	1	1	1	0	0	0	0	1	0	2	2	0	0	2	0	0	2	2	0	0	0	0	0	0	0	0	1	0	2	0
391	1	0	1	0	0	2	2	2	1	0	1	2	2	2	0	0	2	1	0	2	2	0	0	0	1	1	0	2	1	1	1	0	2	2	0	2	0	0	1	1	0	0	0	0	0	0	0	2	2
392	1	0	1	0	1	2	2	2	1	0	1	0	1	0	0	0	1	0	1	1	1	0	2	0	0	0	0	2	1	0	0	0	2	0	0	2	2	0	0	0	0	0	0	0	0	0	0	0	2
393	1	0	2	0	0	2	1	1	2	0	1	0	1	1	0	0	1	2	1	1	1	1	0	0	0	0	2	0	2	2	1	2	2	1	0	2	2	0	0	0	0	1	1	0	1	2	0	2	0
394	1	0	1	0	1	1	2	2	0	0	1	0	2	0	1	1	2	2	1	1	2	0	0	0	0	0	1	1	0	0	0	0	2	1	2	1	0	0	1	1	0	0	0	0	0	0	0	2	0
395	1	0	1	0	0	1	1	2	2	0	0	0	1	0	0	0	1	0	0	2	2	0	1	0	0	0	0	0	2	1	0	0	1	0	1	1	1	0	0	0	0	0	0	1	0	0	0	2	0
396	1	0	1	0	1	1	2	2	2	0	0	0	0	0	0	0	1	1	0	1	1	0	0	0	0	0	1	1	2	1	1	1	1	1	1	1	0	0	2	1	1	0	0	0	0	0	0	1	0
397	0	1	1	0	1	2	1	2	2	0	0	0	0	1	0	0	1	1	0	1	1	1	0	0	0	0	1	1	1	1	1	0	2	0	2	0	1	1	1	1	0	0	0	0	0	0	0	1	1
398	1	0	1	0	0	0	1	1	1	0	0	0	0	0	0	0	1	2	0	2	2	2	1	1	1	1	1	0	2	1	1	0	0	0	0	2	2	0	1	1	1	1	1	0	1	1	0	0	2
399	1	0	1	0	0	2	0	1	1	0	1	0	0	0	0	0	1	1	1	1	1	0	1	0	0	0	0	2	0	0	0	0	1	0	1	1	2	0	0	0	0	0	0	1	0	0	0	2	1
400	1	0	2	0	0	2	0	1	2	0	0	0	1	2	0	0	0	1	1	1	2	0	0	0	0	0	2	1	2	2	0	0	2	1	2	1	1	0	2	2	1	2	2	0	2	1	0	0	2
401	1	0	2	0	0	1	1	1	1	1	1	0	0	0	0	0	2	0	0	2	2	0	1	0	0	0	1	0	2	1	0	1	1	1	0	2	0	0	1	1	0	1	1	0	0	0	0	1	1
402	0	0	1	0	1	1	1	1	2	0	0	1	1	1	0	0	1	2	1	1	1	1	1	0	1	1	2	0	2	2	0	2	2	0	2	0	1	0	1	0	1	0	0	0	1	0	0	2	0
403	0	0	0	0	0	0	1	2	1	0	0	1	1	1	0	0	1	2	2	0	1	0	0	0	0	0	1	0	1	0	0	0	2	1	2	1	1	0	0	0	0	0	0	0	0	0	0	2	0
404	0	0	1	0	0	1	2	2	1	0	0	0	0	0	0	0	2	0	0	2	2	0	0	0	0	0	2	0	2	2	0	0	2	1	0	2	2	0	1	1	0	0	2	0	1	1	0	1	1
405	0	1	2	0	1	2	0	0	2	0	1	0	1	0	0	0	1	1	2	0	1	0	0	0	0	0	2	0	2	1	0	1	2	0	1	1	0	0	0	0	0	1	1	0	0	0	0	2	0
406	1	0	2	0	1	2	1	2	2	0	0	1	0	0	0	0	0	1	1	1	1	1	1	1	1	1	1	0	2	1	1	0	2	1	2	1	1	0	2	1	1	0	0	0	0	0	0	1	0
407	1	0	1	0	0	1	0	1	2	0	0	0	0	0	0	0	0	1	2	0	1	1	1	1	1	1	1	1	2	1	1	1	1	0	1	1	1	0	0	0	0	1	1	0	1	0	0	0	1
408	0	1	1	0	1	1	1	1	2	0	0	0	0	0	0	0	1	1	1	1	2	0	0	0	0	0	0	1	1	0	0	0	2	1	0	2	2	0	0	0	0	0	0	0	0	0	0	2	1
409	1	0	1	0	0	0	1	1	2	0	0	0	1	0	0	1	0	2	2	0	0	0	1	0	0	0	1	1	2	0	1	1	1	1	1	1	1	0	1	1	1	1	0	0	2	1	0	1	1
410	0	0	1	0	0	1	1	1	1	0	1	0	0	0	0	0	0	2	2	0	0	0	0	0	1	1	2	2	2	1	1	1	0	0	1	1	0	0	1	1	0	0	0	0	0	0	0	1	1
411	1	0	1	0	1	1	1	1	2	0	0	0	0	0	0	0	2	1	0	2	1	0	0	0	1	1	2	0	2	1	0	2	2	0	1	1	1	1	0	0	0	0	0	0	0	0	0	2	0
412	1	0	1	0	0	0	1	2	0	0	1	0	1	1	0	0	1	0	0	2	2	1	2	1	1	1	2	0	2	2	0	2	1	0	0	2	1	0	0	0	1	0	0	0	0	0	0	2	1
413	1	0	1	0	0	1	1	1	1	0	0	0	0	0	0	0	2	0	0	2	2	0	0	0	0	1	2	0	2	2	0	1	1	0	1	1	2	0	0	1	0	1	1	0	1	1	0	1	1
414	1	0	2	0	0	1	1	2	2	0	0	0	0	0	0	0	1	0	1	1	2	1	0	0	0	0	1	0	2	1	0	0	2	0	2	0	2	0	2	2	0	1	0	0	1	0	0	2	0
415	0	0	1	0	0	1	1	1	1	0	1	1	1	1	0	0	1	1	1	1	1	1	0	0	0	0	1	0	2	0	0	2	1	0	0	2	1	0	2	2	0	0	1	0	1	0	0	2	0
416	0	0	0	0	0	0	0	0	2	0	0	1	1	1	0	0	0	2	2	0	1	0	0	0	1	1	0	0	1	1	0	1	1	0	1	1	2	0	0	0	1	0	0	0	0	0	0	2	0
417	0	0	1	0	0	0	1	1	1	0	0	0	1	0	0	1	1	1	1	1	2	0	0	0	0	0	2	0	2	2	2	1	1	0	0	2	2	0	0	0	0	0	0	0	0	1	0	1	1
418	1	0	1	0	0	1	2	2	1	0	0	1	1	0	1	1	1	0	1	1	2	1	0	0	1	1	1	0	2	1	1	1	1	1	1	1	1	0	0	0	0	0	0	0	1	1	0	0	2
419	0	0	1	0	1	2	1	1	2	0	0	2	2	2	0	0	2	0	0	2	1	1	1	1	1	2	1	0	1	1	1	0	1	1	1	1	2	0	2	2	0	1	1	0	1	0	0	1	1
420	0	0	1	0	0	1	0	0	2	0	0	1	1	1	0	0	0	0	0	2	2	0	1	1	1	2	1	1	2	1	0	2	1	0	0	2	2	0	1	1	0	1	1	0	1	0	0	1	1
421	0	0	1	0	0	0	0	0	2	0	0	0	1	1	0	1	0	0	1	1	2	0	0	0	2	2	1	1	1	1	0	2	2	0	2	0	2	0	1	1	0	1	0	0	1	0	0	1	1
422	1	0	2	0	0	2	1	1	0	0	0	0	1	0	0	0	2	1	0	2	1	0	1	0	0	0	2	0	2	2	0	1	2	1	0	2	1	0	0	0	0	0	0	0	0	0	0	2	0
423	1	0	1	0	1	1	2	2	0	0	0	0	0	0	0	0	1	0	0	2	2	0	1	0	1	1	1	2	2	1	2	1	1	2	1	1	0	0	1	1	0	0	0	1	1	0	0	2	1
424	0	0	1	0	0	0	1	2	2	0	0	0	1	1	0	1	1	0	0	2	2	1	1	0	1	1	1	0	2	2	1	1	2	0	1	1	2	0	1	1	0	0	0	1	0	0	0	0	2
425	0	0	0	0	0	1	1	1	1	0	1	0	0	0	0	0	2	2	1	1	2	1	0	0	0	0	1	1	2	0	1	1	1	0	0	2	1	0	1	1	0	1	1	0	1	1	0	1	1
426	1	0	1	0	0	0	2	2	1	0	1	0	0	0	0	0	1	0	1	1	2	1	2	1	1	1	1	1	2	1	1	0	1	0	1	1	1	0	0	0	0	1	1	0	0	0	0	0	1
427	0	0	2	0	0	2	1	1	2	0	0	0	0	0	0	0	0	1	1	1	2	0	0	0	0	0	1	0	2	2	1	1	2	0	0	2	1	0	2	1	1	0	0	0	2	0	0	1	1
428	1	1	1	0	0	0	1	2	2	0	1	0	0	0	0	0	0	2	2	0	0	0	1	0	1	1	0	1	2	0	1	0	1	1	1	1	1	0	0	0	0	0	1	0	0	1	0	1	1
429	1	1	1	0	0	1	1	2	2	0	0	1	1	0	0	0	1	1	1	1	2	0	0	0	0	0	2	1	2	2	0	0	1	0	1	1	2	0	2	2	0	1	0	0	1	1	0	2	1
430	1	1	1	0	1	1	2	2	1	0	0	0	1	1	0	1	1	0	0	2	2	1	0	0	0	0	1	0	2	1	1	0	1	1	1	1	1	0	0	0	0	1	1	0	1	0	0	0	1
431	1	0	1	0	1	1	0	0	2	0	0	0	1	0	0	0	1	1	1	1	2	0	0	0	0	0	2	0	2	2	0	0	1	0	1	1	1	0	1	1	0	1	0	0	2	1	0	2	0
432	1	0	2	0	0	0	1	2	1	0	1	1	1	1	0	0	1	0	1	1	1	1	0	0	0	0	1	1	2	1	1	1	0	0	0	2	0	1	1	1	0	1	0	0	2	1	0	1	1
433	0	0	1	0	0	0	1	2	2	0	0	1	1	1	0	0	1	1	1	0	0	0	0	0	1	1	2	1	2	1	1	0	1	1	1	1	0	0	1	1	0	0	0	0	0	1	0	2	0
434	1	0	1	0	0	1	1	1	2	0	0	0	0	0	0	0	2	2	1	1	1	1	0	0	0	0	1	0	2	1	1	0	1	0	1	1	1	0	0	0	0	0	0	0	0	0	0	2	0
435	1	0	1	0	0	1	1	1	2	0	1	0	2	1	0	1	0	0	1	1	2	1	0	0	0	0	2	0	2	2	0	0	1	2	1	1	1	0	0	0	0	0	1	0	1	0	0	1	2
436	1	0	0	0	0	1	0	1	2	0	1	1	0	0	0	0	2	2	2	0	2	1	0	0	1	1	1	1	1	1	1	2	1	0	1	1	2	0	0	0	0	1	1	0	1	1	0	2	0
437	0	0	2	0	0	1	2	2	0	0	2	1	1	1	0	0	2	1	1	1	2	0	0	0	0	0	1	0	1	0	0	0	1	1	0	2	1	0	0	0	1	0	0	1	0	0	0	2	0
438	1	0	1	0	1	2	0	1	2	0	0	0	0	0	0	0	0	0	0	2	2	0	0	0	0	0	2	1	2	2	0	2	1	0	0	2	1	0	0	0	0	0	0	1	1	1	0	2	1
439	0	0	2	0	0	1	1	1	1	0	0	0	1	0	0	0	1	0	1	1	1	0	0	0	0	0	1	0	2	1	1	0	1	0	0	2	1	0	1	1	0	0	1	0	2	1	0	1	1
440	0	0	2	0	2	2	0	0	2	0	0	1	2	2	0	1	1	1	1	1	2	0	0	0	0	0	1	0	2	1	0	1	2	0	1	1	2	0	0	0	0	0	1	0	0	0	0	1	1
441	0	0	2	0	1	1	1	1	2	0	0	1	2	2	0	0	0	1	0	1	0	0	0	0	1	1	2	0	2	2	0	1	1	1	1	1	1	0	2	2	0	0	0	0	1	1	0	0	1
442	0	0	0	0	0	0	1	0	2	0	1	0	1	0	0	0	2	1	1	1	2	0	0	0	0	0	2	0	2	2	0	0	1	1	1	1	1	1	0	0	0	1	1	0	1	1	0	2	1
443	1	0	1	0	0	0	0	0	1	0	1	0	1	0	0	1	2	0	0	1	1	0	1	0	0	0	1	0	2	1	1	2	2	0	1	1	1	0	1	0	1	0	2	0	0	0	0	0	2
444	1	0	1	0	0	0	0	1	1	0	0	0	1	0	0	1	0	0	1	1	1	0	0	0	0	0	1	0	2	1	1	0	2	0	0	2	2	0	1	1	0	0	0	1	0	1	0	1	1
445	1	0	0	0	0	0	2	2	2	0	0	1	2	1	0	0	0	0	0	2	2	0	0	0	0	0	1	1	1	1	0	0	2	2	0	2	2	0	0	0	0	0	2	0	0	0	0	2	0
446	1	0	1	0	1	1	2	2	1	0	1	1	2	2	0	0	2	1	1	1	1	0	0	0	0	0	1	0	2	1	0	2	1	0	0	2	1	0	1	1	0	0	0	1	0	0	1	1	0
447	1	0	2	0	0	1	2	2	0	1	2	0	0	0	0	0	1	1	1	1	1	0	0	0	0	0	1	1	2	1	0	1	1	0	1	1	0	1	1	0	1	0	1	1	1	0	0	2	0
448	1	0	1	0	0	1	0	0	2	0	0	0	0	0	0	0	1	1	0	1	1	0	1	0	0	0	2	0	2	2	0	0	1	1	1	1	0	0	1	1	0	0	1	1	1	0	0	1	2
449	1	0	1	0	0	1	1	2	2	0	0	1	2	2	0	0	0	1	0	2	2	1	0	0	0	0	0	1	1	0	0	0	1	0	0	2	1	0	1	0	1	1	0	0	0	1	0	2	0
450	1	0	1	0	0	0	1	2	1	0	1	0	0	0	0	0	1	0	0	2	2	0	0	0	0	0	1	1	2	1	1	1	2	1	1	0	2	1	0	0	0	1	1	0	1	0	0	0	2
451	1	0	0	0	0	0	0	1	1	0	0	1	1	1	0	0	1	1	0	1	1	0	0	0	0	0	2	1	2	1	1	0	1	1	0	2	1	0	2	1	1	0	0	0	0	0	0	1	1
452	1	0	2	0	0	1	0	0	2	0	0	0	1	0	0	0	1	0	0	2	2	0	0	0	0	0	2	1	1	1	0	1	1	0	0	2	2	0	0	1	0	1	1	0	0	2	0	1	0
453	1	0	1	0	0	1	1	1	2	0	0	0	0	0	0	0	1	0	1	1	2	0	0	0	1	1	1	0	2	0	0	1	1	0	1	1	1	0	2	2	1	1	1	0	1	0	0	2	1
454	1	0	1	0	0	1	1	1	1	0	1	1	1	1	0	0	0	1	2	0	2	0	0	0	0	0	2	0	2	2	1	0	2	2	1	2	1	0	0	0	0	0	0	0	0	0	0	1	1
455	0	0	1	0	0	2	2	2	1	0	1	0	1	0	0	0	2	0	0	2	2	1	0	0	1	1	1	0	1	1	0	0	2	0	2	0	2	0	0	0	0	0	0	1	0	1	0	2	1
456	1	0	2	0	0	2	2	2	1	0	0	0	0	0	0	0	2	1	1	1	1	0	0	0	0	0	2	0	2	2	1	1	1	1	2	0	1	0	0	0	0	2	2	0	2	1	0	2	0
457	1	0	1	0	1	1	1	2	2	0	0	0	0	0	0	0	0	2	0	1	1	1	0	0	0	0	2	0	2	1	1	1	2	0	1	1	2	0	0	1	0	0	0	0	0	1	0	1	1
458	0	0	2	0	0	1	1	2	1	0	1	0	1	0	0	0	2	0	0	2	2	0	0	0	0	0	2	0	2	1	1	1	1	0	2	1	2	0	0	0	1	0	1	0	1	1	0	0	2
459	1	0	1	0	0	1	2	2	0	0	1	1	1	0	1	1	1	2	1	0	1	1	1	1	1	1	1	0	1	1	1	1	1	1	0	2	1	0	0	0	0	0	2	0	1	0	1	2	0
460	1	0	1	0	0	0	1	2	2	0	0	0	1	0	0	0	2	1	1	1	2	1	2	1	1	1	1	0	2	1	0	0	1	0	0	2	2	0	0	0	0	0	0	0	0	0	0	0	2
461	0	0	1	0	0	1	1	1	1	0	1	1	2	1	0	1	1	2	1	0	2	0	1	0	0	0	2	1	2	2	0	1	1	1	2	0	2	0	0	0	0	0	0	0	0	0	0	2	2
462	0	0	1	0	0	0	1	2	2	0	0	0	0	0	0	0	1	1	1	1	1	0	0	0	0	0	0	1	1	0	0	0	1	1	1	1	1	0	0	0	0	0	0	0	1	0	0	1	1
463	0	0	0	0	0	1	1	2	1	0	0	1	1	1	0	0	2	0	0	2	2	0	0	0	0	0	0	1	1	0	0	0	2	0	0	2	2	0	1	1	0	0	0	1	0	0	0	2	0
464	0	0	2	0	0	1	0	0	2	0	0	0	1	0	0	0	2	2	2	0	1	0	1	1	1	2	2	1	1	1	0	1	2	1	0	2	1	0	1	0	2	0	0	0	0	1	0	1	1
465	0	0	1	1	0	1	1	1	2	0	0	1	1	1	0	0	0	1	0	0	0	0	1	0	0	0	1	0	1	1	0	0	2	0	2	0	0	0	2	2	1	0	0	0	0	0	0	2	0
466	1	0	0	0	1	1	2	2	1	0	1	0	2	1	0	0	2	2	2	0	1	1	0	0	0	0	1	1	2	1	0	1	1	0	1	1	2	1	0	0	0	0	1	0	1	0	0	1	1
467	0	0	1	0	0	0	1	1	1	0	0	0	0	0	0	0	1	1	1	1	1	1	0	0	1	1	2	0	2	2	0	0	0	0	0	2	1	0	0	0	0	0	0	0	0	0	1	2	0
468	0	0	1	0	0	1	1	2	1	0	0	0	0	0	0	0	2	2	0	1	1	0	0	0	0	0	1	0	2	2	0	1	1	1	0	2	2	0	1	1	1	1	1	0	1	2	0	2	0
469	1	0	0	0	0	0	0	1	2	0	0	0	0	0	0	0	1	1	1	1	2	1	0	0	0	0	2	1	2	2	0	1	1	0	0	2	1	0	0	0	0	1	1	1	1	2	0	1	2
470	1	0	1	0	0	0	0	1	2	0	0	1	1	1	0	0	2	1	1	1	2	1	0	0	0	0	2	0	1	1	1	0	0	1	0	2	2	0	1	1	0	1	1	0	0	1	0	2	0
471	1	0	2	0	2	2	1	2	1	0	0	1	1	1	0	0	0	1	1	1	2	0	0	0	1	1	1	0	2	2	0	0	1	0	1	1	1	0	0	0	0	0	1	0	0	1	0	1	1
472	1	0	1	0	0	1	0	1	2	0	0	0	0	0	0	0	1	1	1	1	2	0	0	0	0	0	1	2	2	1	2	0	1	1	0	2	1	0	1	0	1	0	0	0	0	0	0	1	1
473	1	0	0	0	0	1	2	2	2	0	1	1	1	1	0	0	2	1	1	1	2	1	1	1	1	2	2	0	2	2	1	0	1	1	1	1	1	0	1	1	0	0	1	0	1	1	0	2	0
474	0	1	2	0	0	1	1	1	1	0	0	2	1	1	0	0	2	0	0	2	2	0	0	0	0	1	1	0	2	1	1	2	2	0	0	2	2	0	0	0	0	1	0	0	0	0	0	0	2
475	1	0	2	0	0	2	2	2	1	1	1	0	1	0	0	0	2	0	0	2	2	1	1	0	0	0	1	0	2	1	0	0	1	0	1	1	1	0	1	1	0	0	1	0	1	1	0	2	0
476	1	0	1	0	0	1	1	1	1	0	2	1	2	1	0	0	2	1	1	1	2	1	0	0	1	1	2	0	2	1	0	0	1	1	1	1	1	0	2	2	0	1	1	0	1	0	0	1	1
477	0	0	0	0	0	1	2	2	0	0	0	0	0	0	0	0	2	0	0	2	2	0	0	0	0	0	1	0	2	1	0	1	1	1	1	1	1	0	0	0	0	1	0	0	1	1	0	0	1
478	0	0	2	0	0	2	1	2	2	0	0	0	0	0	0	0	0	0	0	2	2	0	0	0	0	0	2	0	2	1	0	0	2	1	1	1	1	0	1	1	0	1	1	0	1	0	0	2	1
479	1	1	1	0	1	1	1	2	2	0	1	1	2	1	0	0	1	0	1	1	2	0	0	0	0	0	1	0	1	1	0	0	2	1	2	1	1	0	0	0	0	0	1	0	1	0	0	1	1
480	1	0	1	0	0	1	2	2	1	0	0	1	1	1	0	0	0	1	1	1	1	1	0	0	1	1	1	0	1	1	1	2	2	0	1	1	2	0	1	1	0	0	0	0	0	0	0	2	0
481	0	1	2	0	0	1	1	1	1	0	0	1	2	1	0	0	0	1	1	1	2	1	1	1	1	1	2	1	2	2	0	0	1	0	1	1	1	0	1	0	1	1	0	0	0	0	0	2	0
482	1	0	0	0	0	0	1	2	0	0	1	1	1	0	0	0	1	0	1	1	2	0	0	0	0	0	2	0	2	2	1	2	2	0	2	0	1	0	0	0	0	0	0	0	0	0	0	2	0
483	0	0	1	0	1	2	2	2	2	0	0	0	1	0	0	0	1	1	0	1	1	0	0	0	0	0	1	1	2	1	1	0	1	0	1	1	2	0	1	1	0	0	1	0	1	1	0	2	1
484	1	0	1	1	0	1	1	1	1	0	1	0	1	0	0	0	0	2	2	0	0	0	1	0	0	0	2	0	2	2	0	0	0	0	0	2	1	1	1	1	0	0	0	1	0	0	0	2	0
485	0	0	2	0	0	2	1	2	1	0	1	1	2	2	0	0	1	1	1	1	1	0	1	0	1	1	2	1	2	2	0	1	1	0	2	1	1	1	0	0	0	0	0	0	0	1	0	1	1
486	1	0	2	0	1	2	1	2	1	0	1	0	0	0	0	0	1	1	2	0	1	0	0	0	1	1	0	1	1	1	0	0	1	0	0	2	2	0	1	1	0	0	0	0	0	0	0	2	1
487	1	0	1	0	0	1	2	2	1	1	1	1	0	0	0	0	1	0	0	2	2	1	1	0	0	0	1	0	1	1	1	1	1	1	1	1	0	1	0	0	0	1	1	0	1	2	0	2	0
488	0	0	0	0	0	1	0	0	2	0	0	1	1	0	1	1	1	1	1	1	1	0	0	0	0	0	1	1	1	1	0	1	2	0	1	1	2	0	0	0	0	0	0	0	0	1	0	1	1
489	0	0	2	0	0	0	1	2	1	0	1	1	2	2	0	0	1	1	2	0	2	1	0	0	0	0	2	0	2	2	0	1	2	0	0	2	1	0	1	1	0	0	1	0	0	0	0	2	1
490	1	0	1	0	0	1	2	2	1	0	1	1	2	2	0	0	1	0	2	0	2	0	1	0	0	0	2	0	2	2	0	0	1	0	1	1	2	0	0	0	0	0	0	0	0	0	0	0	2
491	1	0	0	0	0	0	1	1	2	0	0	1	2	1	1	1	2	0	0	2	2	0	0	0	0	0	2	0	2	2	0	1	2	1	0	2	1	0	0	0	0	0	0	0	0	0	0	1	1
492	1	0	0	0	0	0	0	1	1	0	1	0	1	0	0	0	1	1	0	2	2	1	0	0	0	0	1	0	2	1	0	1	1	0	0	2	2	0	1	1	0	0	0	1	0	1	0	1	1
493	0	0	1	0	0	1	1	1	1	0	0	1	1	1	0	0	1	0	0	2	2	0	0	0	0	0	1	0	2	0	0	1	2	0	1	1	1	1	0	0	0	1	0	0	2	1	0	1	1
494	0	0	1	0	0	1	2	2	0	1	2	0	0	0	0	0	1	0	1	1	2	0	0	0	0	0	2	0	1	0	0	0	2	0	0	2	2	0	0	0	1	0	1	1	1	0	0	2	0
495	1	0	2	0	0	2	1	2	1	0	0	1	2	1	0	0	2	0	0	2	2	2	1	1	1	1	2	0	2	2	0	0	1	0	1	1	0	0	1	1	0	1	1	0	2	1	0	1	1
496	0	0	1	0	0	2	0	1	1	0	1	0	0	0	0	0	2	2	1	1	1	0	0	0	0	0	2	1	2	1	2	0	2	1	1	1	1	0	1	0	1	0	0	0	2	1	0	2	1
497	1	0	1	0	1	1	1	1	2	0	1	0	2	0	0	0	2	0	0	2	2	0	0	0	0	0	2	0	2	1	0	0	1	1	1	2	2	1	0	0	0	0	0	0	1	1	0	1	1
498	1	0	2	0	1	2	2	2	1	0	1	1	1	1	0	0	1	1	1	1	1	0	0	0	1	1	0	0	1	1	0	0	2	0	0	2	2	0	0	1	0	0	0	0	0	0	0	2	1
499	1	0	1	0	0	1	0	0	2	0	0	0	0	0	0	0	1	1	1	1	1	0	0	0	0	0	1	1	1	1	0	1	1	1	2	0	1	0	0	0	0	0	1	0	1	2	0	0	2
500	1	0	1	0	0	1	1	1	1	0	0	0	1	0	0	0	1	1	2	0	1	0	1	0	0	0	2	1	2	1	2	0	1	0	1	1	1	0	1	1	0	0	0	1	0	0	0	2	0
501	1	0	0	0	0	0	1	1	1	0	1	0	0	0	0	0	1	2	1	0	0	1	1	0	1	1	1	1	2	1	0	0	1	1	1	1	2	1	0	0	0	0	0	0	0	0	0	2	0
502	1	0	1	0	0	1	1	2	1	0	0	0	0	0	0	0	1	1	1	1	2	0	1	0	0	0	2	1	2	0	1	0	0	0	0	2	1	0	1	1	0	0	0	0	0	1	0	2	0
503	1	0	1	0	1	1	2	2	1	0	2	0	0	0	0	0	1	0	0	2	2	1	1	1	1	1	2	0	2	2	1	0	1	0	1	1	2	0	0	0	0	1	1	0	2	0	0	0	2
504	0	0	1	0	0	2	0	0	2	0	1	1	1	1	0	0	1	2	1	0	2	0	0	0	1	1	0	0	1	0	0	0	2	1	1	1	1	1	0	0	0	0	0	0	0	0	0	2	1
505	1	0	1	0	0	1	2	2	0	0	0	0	0	0	0	0	1	1	1	1	1	1	1	1	1	1	1	0	2	0	0	0	1	1	2	0	1	0	1	1	1	1	1	0	1	1	0	0	2
506	1	0	1	0	0	0	0	0	2	0	2	0	0	0	0	0	1	1	1	1	2	0	0	0	0	0	2	0	2	1	0	0	1	0	1	1	2	0	0	0	0	0	1	0	1	0	0	0	0
507	1	0	2	0	2	2	1	2	1	0	0	1	2	1	1	1	1	1	1	1	2	1	1	1	1	1	2	0	2	2	2	2	2	0	0	2	1	0	0	0	0	0	0	1	0	0	0	1	1
508	1	0	0	0	0	0	0	0	2	0	0	0	0	0	0	0	1	1	1	1	1	0	0	0	0	1	2	0	2	1	0	1	2	0	2	0	2	0	0	0	0	0	2	0	0	0	0	2	1
509	1	0	2	0	0	2	2	2	0	0	2	1	1	1	0	0	2	1	0	2	2	1	1	0	0	0	2	0	2	2	0	1	1	0	0	2	2	0	1	0	1	0	0	0	1	1	0	2	1
510	1	0	0	0	0	0	1	1	2	0	0	1	2	1	0	0	1	1	1	1	1	0	1	0	0	0	2	1	2	1	2	0	0	0	1	1	0	1	1	0	1	1	1	0	0	0	0	0	1
511	1	0	1	0	0	0	2	2	1	0	0	1	2	1	0	0	2	0	0	1	1	1	1	1	1	1	2	1	2	1	1	0	1	1	1	1	2	0	0	0	0	1	0	0	1	1	0	1	2
512	1	0	2	0	1	1	1	1	1	0	0	1	1	1	0	0	2	2	2	0	1	1	0	0	0	0	1	0	2	0	0	0	0	0	2	0	2	0	0	0	0	1	1	0	1	0	0	2	0
513	0	0	1	0	1	1	1	1	1	0	1	1	1	1	0	0	1	0	0	2	2	1	0	0	0	0	2	1	2	2	0	1	1	1	1	1	2	0	0	0	0	0	0	1	0	0	0	2	0
514	0	0	1	0	1	1	1	1	2	0	0	1	2	2	0	1	1	1	0	1	1	1	0	0	0	0	2	0	2	2	2	0	2	0	1	1	1	0	1	0	2	2	2	0	1	1	0	1	1
515	1	0	2	0	1	2	1	1	1	0	1	0	0	0	0	0	0	1	1	1	2	0	1	0	0	0	2	1	2	1	2	1	1	1	1	2	1	0	1	0	1	1	1	0	1	1	0	1	1
516	0	1	1	0	0	1	0	2	2	0	1	1	2	1	0	0	0	2	0	1	1	0	0	0	1	1	2	0	2	2	0	2	1	0	2	0	0	0	2	2	0	0	0	0	0	0	0	0	2
517	1	0	1	0	0	2	1	1	2	0	1	1	1	1	0	0	1	1	0	2	2	1	0	0	0	0	1	1	2	0	1	0	1	1	0	2	1	0	1	1	0	0	0	0	2	0	1	0	1
518	0	0	2	0	0	2	1	2	1	0	1	0	1	0	0	0	2	2	2	0	1	1	1	0	0	0	2	0	2	1	0	2	2	1	0	2	0	0	0	0	0	0	0	1	0	0	0	0	2
519	0	0	2	0	0	2	0	0	2	0	0	0	0	0	0	0	1	1	0	1	1	1	1	1	1	1	1	0	2	1	0	0	1	0	0	2	1	0	2	2	0	0	1	0	1	1	0	0	2
520	1	0	1	0	0	1	0	1	2	0	0	1	1	1	0	0	2	0	0	2	2	0	0	0	1	1	1	0	2	0	0	0	1	0	0	2	0	0	1	1	0	1	1	1	1	2	0	2	0
521	1	0	2	0	1	2	1	1	1	0	1	0	1	1	0	0	1	1	2	0	1	1	0	0	0	0	0	0	1	1	0	0	1	0	1	1	1	0	0	0	0	0	0	0	1	0	0	2	0
522	1	0	2	0	1	2	1	1	1	0	0	0	0	0	0	0	0	1	1	0	0	0	0	0	1	1	2	0	2	2	1	0	0	0	2	0	0	0	1	1	0	0	1	0	1	0	1	2	0
523	1	0	1	0	0	0	1	1	1	0	0	0	0	0	0	0	2	0	0	2	2	0	0	0	0	0	2	0	2	1	1	1	2	1	0	2	1	0	1	1	1	0	0	0	0	0	0	0	2
524	0	1	2	0	1	2	0	0	2	0	0	0	0	0	0	0	0	0	0	2	2	0	0	0	0	0	0	2	1	1	1	1	2	0	1	1	2	1	0	0	0	1	0	0	1	1	0	1	1
525	0	0	1	0	1	1	1	1	2	0	0	0	0	0	0	0	1	2	2	0	0	1	2	1	1	1	0	0	1	0	0	1	1	1	1	2	2	0	0	0	0	0	0	1	0	0	0	0	1
526	1	0	1	0	0	0	1	1	2	0	1	1	1	1	0	0	2	1	1	1	2	1	0	0	0	0	1	0	2	1	1	0	2	0	0	2	1	0	2	2	0	1	1	0	2	0	0	2	0
527	1	0	2	0	0	2	0	0	2	0	0	0	1	0	1	1	2	1	1	1	1	0	1	0	1	1	1	0	2	1	0	0	1	0	0	2	1	0	1	1	0	0	0	0	1	1	0	2	2
528	1	0	1	0	0	1	1	2	1	0	1	0	1	0	1	1	2	1	1	1	2	0	0	0	0	0	1	1	2	1	1	1	2	0	2	0	0	0	1	1	0	1	1	0	0	0	0	2	0
529	0	0	2	0	1	2	2	2	1	0	1	1	0	0	0	0	0	1	0	1	0	0	0	0	0	0	1	1	2	1	0	1	2	0	0	2	1	1	0	0	0	0	0	0	0	0	1	1	1
530	0	0	1	0	0	1	1	1	1	0	0	1	1	1	0	0	1	2	1	1	1	0	0	0	0	0	2	0	2	2	1	0	1	0	1	1	1	1	0	0	0	0	1	0	1	0	0	1	1
531	1	0	1	0	0	1	1	1	1	0	1	0	0	0	0	0	2	0	0	2	2	0	0	0	0	0	2	1	2	1	2	1	2	0	2	0	1	0	1	1	0	0	1	0	0	1	0	2	1
532	1	0	2	0	0	1	2	2	0	0	0	0	0	0	0	0	2	1	1	1	2	0	0	0	0	0	2	1	2	1	2	0	1	0	1	1	1	0	0	0	0	0	1	0	1	0	0	0	1
533	1	0	2	0	0	1	0	0	2	0	0	0	0	0	0	0	2	0	0	2	2	0	0	0	0	0	0	0	1	1	0	0	0	0	0	2	1	0	1	1	0	0	0	0	0	0	0	1	1
534	1	0	1	0	0	0	1	2	1	0	0	0	1	0	0	0	1	2	0	1	1	1	0	0	0	0	2	0	2	2	0	0	0	1	2	1	2	0	1	1	0	1	1	0	1	1	0	2	1
535	1	0	2	0	0	2	2	2	2	0	1	0	1	0	0	0	2	2	2	0	1	1	0	0	0	0	1	0	2	1	0	1	1	2	1	1	2	0	0	0	0	1	1	0	0	0	0	0	2
536	1	1	0	0	0	1	1	1	2	0	0	1	1	1	0	0	2	0	0	2	2	0	0	0	0	0	2	0	2	2	1	0	1	0	0	2	2	0	0	0	1	0	0	0	1	1	0	1	1
537	1	0	2	0	0	1	1	1	1	0	0	0	1	0	0	0	1	0	0	2	2	0	0	0	0	0	1	2	2	1	1	2	1	0	0	2	1	1	0	0	0	1	1	1	0	0	0	0	2
538	1	0	2	0	2	2	1	2	2	0	0	2	2	1	1	1	2	0	0	2	2	0	0	0	0	0	1	1	1	1	1	0	1	0	1	1	1	0	1	1	0	1	1	1	0	0	0	0	1
539	0	0	1	0	0	1	1	1	1	0	0	1	2	2	0	0	1	0	2	0	2	0	2	0	0	0	2	0	2	2	1	2	2	0	1	1	1	0	0	0	0	2	1	0	1	0	0	2	1
540	1	1	2	0	0	1	1	1	1	0	1	1	2	1	0	1	0	2	2	0	0	0	0	0	0	0	2	1	2	0	1	0	1	0	1	1	0	0	1	1	0	0	2	0	1	1	0	1	0
541	1	1	1	0	0	1	1	2	2	0	0	0	0	0	0	0	1	1	1	1	2	1	1	1	1	1	2	0	2	2	2	2	1	0	1	1	1	0	1	1	0	0	0	0	0	2	0	2	0
542	1	0	1	0	0	1	1	1	1	0	1	1	1	1	0	0	1	0	0	2	2	1	0	0	0	0	2	0	2	2	2	0	1	0	1	1	1	0	0	0	0	0	0	0	1	1	0	1	1
543	1	0	1	0	0	1	1	2	2	0	0	0	1	0	0	0	1	0	0	2	2	1	0	0	0	0	1	0	1	1	0	0	2	1	1	1	1	0	1	0	1	0	0	1	0	0	0	1	1
544	0	0	0	0	0	1	0	0	2	0	0	0	0	0	0	0	2	2	0	1	1	1	0	0	0	0	1	0	2	1	1	1	1	0	1	1	2	0	1	1	0	1	1	1	1	2	0	2	0
545	1	0	1	0	1	1	2	2	1	0	1	0	0	0	0	0	2	2	2	0	1	1	0	0	0	0	1	1	2	0	1	1	2	1	0	2	2	0	1	1	0	0	0	0	2	1	0	1	1
546	1	0	0	0	0	1	0	0	2	0	0	0	0	0	0	0	1	1	1	1	2	1	0	0	0	0	2	0	2	2	0	0	0	0	0	2	1	0	0	0	0	1	1	1	0	0	0	1	1
547	1	1	2	0	0	1	2	2	1	0	1	0	1	2	0	0	0	0	0	2	2	0	1	0	0	0	1	1	2	1	0	0	1	0	1	1	1	0	2	1	1	0	1	0	0	1	0	1	1
548	1	0	1	0	1	1	2	2	0	0	2	1	1	1	0	0	2	1	1	1	2	1	0	0	0	0	1	1	2	1	1	0	2	2	0	2	0	1	1	0	1	1	0	0	1	1	0	1	1
549	1	0	0	0	0	0	1	2	2	0	0	1	2	2	0	0	1	2	2	0	1	1	0	0	0	0	2	0	2	0	0	1	1	0	1	1	2	0	1	1	0	0	1	0	1	0	0	0	2
550	1	0	2	0	1	2	1	0	2	0	1	1	2	1	0	0	1	1	2	0	1	0	0	0	0	0	0	0	1	0	0	0	1	0	0	2	1	0	1	1	0	1	1	0	1	0	0	2	0
551	0	0	1	0	1	1	1	1	1	0	1	0	1	0	0	0	0	1	0	1	0	0	1	1	1	1	2	0	2	1	1	0	1	0	1	1	1	1	1	1	0	1	1	1	1	2	0	1	1
552	0	0	0	0	0	1	1	1	1	0	0	0	1	0	0	0	1	1	1	1	1	0	0	0	1	1	2	0	2	2	0	0	0	0	0	2	1	0	1	1	0	1	0	0	1	1	0	2	0
553	0	0	1	0	1	1	1	1	2	0	0	1	1	1	0	0	1	1	1	1	1	1	1	0	0	0	2	1	2	2	0	1	2	1	0	2	2	0	1	1	0	1	1	0	1	0	0	2	0
554	1	1	1	0	1	1	2	2	1	0	2	0	1	0	0	1	0	2	2	0	0	0	0	0	0	0	0	1	1	0	0	1	2	0	2	0	1	0	2	1	1	1	0	0	1	0	0	2	2
555	1	0	2	0	1	1	1	1	1	0	1	1	1	1	0	0	0	0	0	2	2	1	0	0	0	0	1	0	2	2	0	1	0	0	0	2	1	0	2	1	1	0	0	0	0	0	0	1	1
556	1	0	1	0	0	1	1	2	2	0	0	0	1	1	0	0	1	0	0	2	2	0	0	0	0	0	0	2	0	0	0	2	2	0	1	1	1	0	1	0	1	0	0	0	0	0	0	2	1
557	1	0	1	1	0	1	1	1	1	0	1	0	0	0	0	0	1	1	0	1	1	0	0	0	0	0	0	1	1	0	0	2	2	1	0	2	1	0	1	0	1	0	1	0	1	1	0	1	1
558	0	0	2	0	0	0	2	2	0	0	2	0	0	0	0	0	0	2	2	0	0	2	0	0	0	0	1	1	2	2	0	0	0	1	0	2	2	0	0	0	0	0	0	0	0	0	0	0	2
559	1	0	2	0	0	2	0	1	2	0	0	1	1	1	0	0	1	1	0	2	2	1	0	0	0	0	2	0	2	2	0	0	1	1	0	1	2	0	0	0	0	1	1	0	1	0	0	1	1
560	0	0	0	0	0	0	1	2	2	0	0	0	1	0	0	0	0	2	2	0	0	0	1	0	1	1	2	1	1	1	0	0	1	1	1	1	0	0	1	1	0	0	1	0	0	0	0	2	1
561	0	0	1	0	0	1	2	2	0	1	2	0	0	0	0	0	2	0	0	2	2	1	0	0	0	0	1	0	2	2	1	2	2	0	2	0	2	0	0	0	0	0	0	0	0	2	0	1	1
562	1	1	1	0	1	2	1	2	1	0	1	0	1	0	0	0	1	1	1	1	2	0	0	0	0	0	2	1	2	1	2	0	2	1	0	2	1	2	0	0	1	1	2	0	0	0	0	1	1
563	1	0	2	0	0	0	1	1	1	0	0	1	1	0	1	1	1	0	0	2	2	0	0	0	0	0	1	0	2	0	0	1	2	1	1	0	2	0	1	1	0	0	1	0	1	1	0	0	1
564	0	0	1	0	0	1	1	2	1	0	0	0	0	0	0	0	1	1	1	1	1	1	1	0	0	0	1	0	1	0	0	1	1	0	0	2	2	0	0	0	0	1	0	0	2	1	0	2	1
565	1	0	2	0	0	1	1	0	2	0	1	0	0	0	0	0	1	1	1	1	1	0	0	0	0	0	0	1	1	0	0	1	1	0	0	2	1	1	0	0	0	1	1	0	1	1	0	2	0
566	0	0	1	0	0	1	0	1	2	0	0	0	2	1	0	1	0	1	1	1	1	0	1	0	0	0	0	0	1	0	0	2	2	0	0	2	1	0	1	1	0	0	0	1	0	1	0	1	0
567	1	0	1	0	0	1	0	1	2	0	1	0	0	0	0	0	0	2	0	1	1	1	1	1	1	1	1	0	2	2	0	0	0	0	0	2	2	0	0	0	0	0	0	0	2	0	0	2	1
568	0	0	0	0	0	0	0	1	2	0	0	1	2	2	0	0	1	1	1	1	1	0	1	0	0	0	2	0	2	2	0	1	2	1	0	2	1	1	0	0	0	0	1	0	0	0	0	2	1
569	1	0	1	0	1	2	2	2	1	0	1	1	0	0	0	0	0	0	1	1	2	0	0	0	0	0	1	1	2	1	0	1	2	0	1	1	1	0	0	0	0	2	2	0	2	1	0	1	1
570	1	0	2	0	0	1	1	1	1	0	1	0	1	0	0	0	2	0	0	2	2	0	0	0	0	0	1	1	1	1	0	0	2	1	1	1	1	0	1	1	0	0	0	0	0	0	0	1	0
571	1	0	1	0	0	1	2	2	0	0	0	1	1	1	0	0	0	1	1	1	1	0	0	0	0	0	1	1	2	1	0	1	1	0	0	2	2	0	1	1	0	0	2	0	0	0	0	1	0
572	0	0	2	0	0	1	2	2	1	0	1	0	1	0	0	0	2	0	0	2	2	1	0	0	0	0	1	0	2	1	1	1	2	0	0	2	1	0	2	2	0	0	0	1	0	1	0	1	1
573	0	1	2	0	1	1	0	0	2	0	0	0	1	0	0	1	0	2	0	1	1	0	1	0	0	0	1	0	2	1	0	1	1	0	0	2	1	0	2	2	1	0	0	0	0	0	0	0	2
574	0	0	1	0	0	1	2	2	0	0	2	0	1	0	0	0	0	0	1	1	2	1	0	0	0	0	1	0	2	1	0	1	1	1	0	2	2	0	1	1	0	0	0	0	0	1	0	1	0
575	0	0	1	0	0	0	1	2	1	0	1	1	1	1	0	0	0	0	1	1	1	0	0	0	0	0	1	0	1	0	0	0	1	1	0	2	1	0	0	0	0	0	0	0	0	0	0	2	1
576	1	0	2	0	1	2	1	1	1	0	1	1	1	1	0	0	1	1	0	1	1	0	0	0	0	0	2	0	2	2	0	0	2	1	2	1	2	0	0	0	0	0	1	0	1	1	0	0	1
577	1	0	2	0	0	2	2	2	1	0	0	0	1	0	0	0	1	0	0	2	2	0	0	0	0	0	1	0	1	1	0	0	0	0	0	2	1	0	1	1	0	1	1	0	1	2	0	1	1
578	1	0	1	0	1	2	0	1	2	0	0	0	0	0	0	0	1	1	1	0	0	0	0	0	0	0	1	0	2	2	1	0	1	0	1	1	2	0	0	0	0	0	0	0	1	1	0	2	1
579	1	0	2	0	0	2	2	2	2	0	1	0	0	0	0	0	1	2	1	0	2	0	0	0	0	0	2	0	2	2	2	1	1	2	1	2	0	0	2	2	1	0	0	1	0	0	0	1	1
580	0	0	1	0	0	2	0	1	1	0	0	0	2	1	0	1	0	2	2	0	0	0	0	0	0	0	1	0	2	0	0	2	1	0	0	2	1	0	0	0	0	0	0	0	1	1	0	2	0
581	1	0	0	0	0	1	1	1	2	0	0	0	1	0	0	0	1	0	0	2	2	0	0	0	1	1	1	1	1	1	0	0	1	1	0	2	1	0	1	0	1	0	1	0	0	1	0	2	0
582	0	0	2	0	1	1	2	2	0	0	2	0	1	0	0	0	1	0	1	1	2	2	1	1	1	1	1	1	2	1	0	0	0	0	1	1	2	0	0	0	0	0	1	0	0	1	0	1	0
583	1	1	2	0	0	1	1	1	1	0	0	1	2	2	0	0	2	0	0	2	2	0	1	1	1	1	1	0	1	0	0	0	1	0	0	2	2	0	0	0	0	0	0	0	0	0	0	1	1
584	0	1	2	0	1	2	0	2	2	0	1	1	1	1	0	0	1	1	0	1	1	0	0	0	0	0	2	0	2	1	1	0	2	1	0	2	0	0	2	2	1	0	0	0	1	1	0	0	2
585	0	0	2	0	0	1	0	1	2	0	0	0	0	0	0	0	0	2	2	0	0	0	0	0	0	0	2	0	2	1	1	0	2	1	0	2	2	0	1	1	0	0	0	0	1	1	0	2	0
586	0	0	0	0	0	1	1	1	2	0	1	0	0	0	0	0	1	2	2	0	1	2	0	0	0	0	2	0	2	2	0	0	2	1	2	1	1	0	1	0	1	1	1	1	1	2	0	2	0
587	1	0	1	0	0	0	2	2	1	0	0	0	0	0	0	0	1	0	1	1	1	1	0	0	0	0	1	1	2	1	2	1	2	1	0	2	2	0	0	0	0	1	0	0	2	0	1	1	0
588	1	0	1	0	0	2	2	2	0	0	0	0	0	0	0	0	1	0	0	2	2	0	0	0	0	0	0	0	1	1	0	2	2	0	0	2	1	1	0	0	0	2	2	0	1	1	0	1	1
589	1	0	1	0	0	0	1	2	1	0	0	0	1	0	0	0	1	1	0	1	1	1	1	1	1	1	2	1	2	2	0	1	1	2	1	1	1	0	0	0	0	0	0	0	2	0	0	0	2
590	1	0	2	0	2	2	0	0	2	0	0	0	0	0	0	0	0	2	0	2	2	1	0	0	0	0	1	1	2	1	1	0	1	1	1	1	2	0	1	1	0	0	0	0	0	0	0	2	0
591	0	0	1	0	0	1	1	1	1	0	0	2	2	2	0	0	1	0	0	2	2	1	0	0	0	0	1	2	2	1	1	0	0	0	0	2	2	0	0	0	0	0	1	0	1	0	0	2	0
592	1	1	1	0	0	2	2	2	0	0	1	1	1	1	0	0	0	2	1	1	2	1	0	0	0	0	1	0	2	0	0	0	1	0	1	1	0	0	1	1	0	0	1	0	1	1	0	1	1
593	1	1	1	0	0	1	1	1	1	0	1	0	0	0	0	0	1	2	2	0	1	0	0	0	1	1	2	0	2	2	1	1	2	0	2	2	2	0	0	0	0	1	1	0	1	0	0	2	0
594	0	0	1	0	0	0	1	2	2	0	0	0	1	0	0	0	2	2	2	0	0	1	1	1	0	1	2	0	2	2	2	0	0	1	2	1	1	0	1	0	1	1	1	0	1	1	0	2	0
595	0	0	2	0	1	2	2	2	1	0	0	1	1	1	0	0	2	0	0	2	2	0	0	0	1	1	0	2	1	1	1	2	2	0	0	2	1	0	2	2	1	0	0	2	0	0	0	1	1
596	0	0	2	0	2	2	1	2	2	0	0	0	0	0	0	0	1	1	0	2	2	0	0	0	0	0	2	0	2	2	1	1	2	0	1	1	1	0	0	0	0	1	1	0	1	1	0	1	1
597	1	0	2	0	0	2	2	2	1	0	0	1	2	1	0	0	0	2	0	1	1	0	0	0	0	0	1	0	2	1	1	1	2	1	0	2	2	0	1	0	1	1	1	0	1	0	0	2	0
598	1	0	1	0	0	1	1	1	2	0	1	0	0	0	0	0	1	1	2	0	1	0	0	0	1	1	1	1	1	1	0	0	2	2	0	2	2	0	2	2	0	0	0	0	1	1	0	1	1
599	1	0	1	0	0	0	1	2	2	0	0	0	0	0	0	0	1	1	2	0	1	1	0	0	0	0	0	0	1	0	0	0	2	0	0	2	1	0	0	0	0	2	1	0	1	0	0	2	1
600	1	0	2	0	1	2	1	1	1	0	1	2	2	2	0	0	0	0	1	1	2	0	0	0	0	0	0	0	1	1	0	1	1	0	1	1	2	0	1	1	0	0	1	0	1	0	0	1	1
601	1	1	2	0	0	1	1	1	2	0	0	0	0	0	0	0	2	0	0	1	1	0	0	0	0	0	1	1	1	1	0	1	2	2	2	1	1	0	1	0	1	0	0	0	1	0	0	2	0
602	0	0	0	0	0	0	1	2	1	0	0	1	1	1	0	0	0	0	0	2	2	1	1	0	0	0	2	0	2	0	0	1	1	0	0	2	2	0	1	1	0	0	1	0	1	0	0	1	0
603	0	0	1	0	0	1	1	1	1	0	0	0	1	0	0	0	1	2	0	2	2	0	0	0	0	0	0	1	2	0	1	0	0	0	1	1	1	0	0	0	0	0	0	0	0	0	0	1	1
604	0	0	0	0	0	1	1	1	1	1	1	1	2	0	1	1	1	0	0	2	2	0	0	0	0	0	0	1	1	0	0	0	1	1	1	1	1	0	0	0	0	1	1	0	1	0	0	0	2
605	1	0	1	0	0	1	2	2	1	0	1	0	0	0	0	0	1	1	1	1	1	0	1	0	1	1	2	0	2	2	0	1	2	0	1	1	1	0	1	1	1	1	1	0	0	0	0	2	0
606	1	0	0	0	0	0	0	0	1	0	0	0	1	0	0	1	2	0	0	2	2	0	0	0	0	0	2	0	2	2	1	1	1	0	1	1	1	0	1	0	1	0	1	0	0	1	0	2	0
607	0	0	1	0	0	1	0	1	2	0	0	0	2	1	0	0	1	0	1	1	2	1	1	1	1	1	1	2	2	1	1	0	1	1	1	1	2	0	0	0	0	1	1	0	2	1	0	0	2
608	1	0	2	0	0	2	2	2	1	0	0	1	1	1	0	0	2	1	0	2	2	0	0	0	1	1	0	0	2	1	0	0	1	0	1	2	1	0	1	0	1	1	1	0	1	1	0	2	0
609	1	0	1	0	1	2	1	2	2	0	0	0	1	1	0	0	1	1	0	1	1	0	0	0	0	0	1	1	1	1	0	1	1	0	0	2	2	0	2	2	0	0	0	0	0	0	0	1	1
610	1	0	0	0	0	1	1	1	1	0	2	1	2	0	1	1	1	2	0	1	1	1	0	0	0	0	2	1	1	1	0	2	1	0	2	0	2	0	0	0	1	0	0	0	1	0	0	1	1
611	1	0	1	0	0	1	1	1	2	0	0	0	1	0	0	1	1	1	1	1	2	1	1	1	1	1	0	0	2	1	0	2	1	0	0	2	2	0	0	0	0	1	0	0	2	1	0	2	0
612	1	0	1	0	0	2	1	1	2	0	0	1	2	1	0	0	1	1	1	1	1	0	0	0	1	1	0	0	1	1	0	0	1	1	1	1	2	0	0	0	0	0	0	0	0	0	0	2	1
613	0	0	1	0	0	1	1	1	1	1	1	0	2	0	1	1	0	1	1	1	1	0	1	0	0	0	2	0	1	0	0	0	1	0	1	1	2	0	0	0	0	0	1	0	0	0	0	0	2
614	1	0	2	0	0	0	2	2	0	0	1	0	1	0	0	1	1	0	0	2	2	0	1	0	0	0	2	0	1	1	1	2	2	0	1	1	2	0	0	0	0	1	1	0	2	0	0	2	0
615	1	0	1	0	0	0	2	2	0	0	1	0	0	0	0	0	1	1	2	0	1	1	0	0	0	0	1	1	2	1	1	1	2	0	1	1	1	0	2	2	1	1	0	0	0	0	0	2	0
616	0	0	2	0	1	2	2	2	0	0	1	1	1	0	0	0	2	1	1	1	1	1	0	0	0	0	2	0	2	1	0	1	0	0	0	2	1	0	1	1	0	0	0	1	0	0	0	0	1
617	0	0	2	0	0	0	2	2	1	0	0	0	2	1	0	1	0	0	0	2	1	0	0	0	1	1	1	0	2	0	0	1	2	2	2	1	1	0	0	0	0	2	2	0	2	1	0	0	2
618	0	0	0	0	0	1	2	2	1	0	2	0	1	0	0	0	0	0	0	2	2	0	0	0	1	1	2	1	2	2	0	1	1	2	1	1	1	0	0	0	0	0	0	0	1	1	0	1	1
619	1	0	0	0	0	0	2	2	1	0	0	1	1	1	0	0	0	0	0	2	2	0	0	0	0	0	1	0	2	1	1	1	2	0	1	1	2	0	0	0	0	0	1	1	2	0	0	0	2
620	1	1	1	0	1	2	1	1	1	0	0	1	1	1	0	0	0	2	0	1	1	0	0	0	0	0	1	0	2	0	0	1	2	2	1	2	1	0	1	1	0	2	2	0	2	1	0	1	1
621	1	1	2	0	1	2	2	2	0	0	1	0	0	0	0	0	0	0	0	2	2	0	0	0	0	0	2	0	2	1	0	2	1	0	1	1	1	1	0	0	0	1	1	0	0	1	0	1	1
622	1	0	2	0	0	1	2	2	0	0	0	1	2	2	0	0	1	1	1	1	2	0	0	0	0	0	2	1	2	2	1	1	1	2	0	2	1	0	1	1	0	1	0	0	1	0	0	0	2
623	0	0	2	0	0	1	2	2	0	0	1	1	1	1	0	0	0	2	0	1	1	0	0	0	0	0	1	0	2	0	0	0	0	0	1	1	0	0	1	1	0	0	0	0	0	0	0	2	0
624	1	0	0	0	0	1	1	2	2	0	0	1	2	1	0	0	0	2	2	0	1	1	0	0	0	0	2	2	2	1	1	0	1	0	1	1	1	1	0	0	0	1	2	0	0	0	0	1	1
625	1	0	1	0	0	2	2	2	1	0	0	1	2	1	0	0	0	1	0	2	2	1	0	0	0	0	1	0	2	1	1	0	2	1	1	1	2	0	0	0	0	1	1	0	1	2	0	1	1
626	0	0	2	0	0	2	1	0	2	0	1	1	2	2	0	1	1	1	2	0	1	1	0	0	0	0	1	0	2	2	0	0	2	1	1	1	1	0	0	0	0	0	2	0	1	0	0	1	1
627	1	0	1	0	0	1	0	0	2	0	0	0	0	0	0	0	0	0	1	1	1	0	2	0	0	0	0	0	1	0	0	1	1	1	1	1	1	0	2	1	1	0	0	1	1	1	0	1	2
628	1	0	2	0	1	2	0	0	2	0	0	0	1	0	0	0	1	1	1	1	1	0	0	0	0	0	0	1	1	0	0	1	1	2	1	2	2	0	1	1	0	0	0	0	1	1	0	1	1
629	1	0	2	0	0	1	1	1	2	0	0	0	2	0	1	1	2	1	0	2	2	0	0	0	0	0	1	0	2	1	0	0	0	0	0	2	1	0	1	1	0	0	0	1	0	0	0	2	0
630	1	0	2	0	0	1	0	1	1	0	1	0	2	0	0	0	0	0	1	1	1	1	0	0	0	0	2	1	2	0	1	0	0	0	0	2	2	0	0	1	0	0	0	0	0	0	0	2	1
631	0	0	1	0	0	0	0	1	2	0	1	1	0	0	0	0	2	1	1	1	2	0	0	0	0	0	2	0	1	0	0	2	2	0	1	1	1	0	1	1	0	0	0	0	0	0	0	1	1
632	0	0	1	0	0	2	1	1	2	0	0	1	1	1	0	0	0	2	0	1	1	0	0	0	0	0	2	1	2	2	0	1	2	0	1	1	1	0	2	2	0	1	1	0	1	1	0	2	2
633	0	0	1	0	0	1	0	0	2	0	0	0	1	1	0	0	1	1	1	1	1	0	1	1	1	1	1	1	2	0	1	1	1	1	2	0	2	0	0	0	0	0	1	1	1	0	0	1	1
634	0	0	1	0	0	1	2	2	1	0	1	0	1	0	0	0	0	0	1	1	2	2	0	0	0	0	0	0	2	1	0	0	0	0	0	1	1	0	0	0	0	1	1	1	1	2	0	2	0
635	0	0	0	0	0	0	2	2	1	0	1	0	0	0	0	0	0	1	1	1	1	0	0	0	0	0	2	0	2	2	0	1	1	0	0	2	0	1	0	0	0	1	0	0	1	0	0	0	2
636	0	0	2	0	0	2	1	1	1	0	0	0	1	0	0	0	1	0	1	1	1	0	0	0	0	0	2	1	2	1	1	1	1	1	2	0	1	0	0	0	0	1	0	0	1	1	0	0	2
637	0	0	2	0	1	2	1	1	2	0	0	1	1	1	0	0	0	2	2	0	1	0	0	0	0	0	1	1	0	0	0	0	2	0	0	2	2	0	2	2	0	0	1	1	1	0	0	1	1
638	1	0	1	0	0	1	1	2	2	0	0	1	1	0	0	0	1	0	1	1	1	1	0	0	0	0	2	1	2	1	1	1	1	0	0	2	1	0	1	1	0	0	0	0	0	1	0	1	2
639	1	0	1	0	0	0	0	0	2	0	0	1	2	1	0	0	0	1	0	1	0	0	0	0	0	0	1	1	2	0	1	2	1	0	0	2	2	0	0	0	0	0	0	0	1	1	0	1	1
640	1	0	1	0	0	0	2	2	1	0	0	0	0	0	0	0	2	1	0	2	2	1	0	0	0	0	2	0	2	2	0	0	2	1	1	1	1	0	1	1	0	0	0	1	0	0	0	1	2
641	0	1	1	0	0	1	1	2	0	0	1	0	0	0	0	0	1	2	2	0	1	0	0	0	1	1	0	1	1	1	0	0	1	1	1	1	1	0	1	1	0	1	1	0	1	2	0	2	0
642	0	0	1	0	1	2	1	1	1	0	0	0	0	0	0	0	0	1	1	1	1	2	1	1	1	1	1	1	2	1	2	1	1	1	1	1	1	0	1	1	0	0	0	0	0	0	0	1	0
643	1	0	1	0	0	1	0	1	2	0	1	0	0	0	0	0	0	0	1	1	2	0	0	0	0	0	2	2	2	1	1	1	1	2	1	1	2	0	0	1	0	0	0	1	0	0	0	1	0
644	0	0	1	0	0	0	2	2	1	0	0	1	1	1	0	0	1	1	0	1	1	1	0	0	0	0	1	1	2	0	1	1	1	0	0	1	0	0	2	2	1	1	1	0	0	2	0	2	0
645	1	0	0	0	0	0	0	0	2	0	1	0	2	0	0	0	1	1	0	1	1	0	0	0	0	1	2	0	2	1	0	2	2	1	0	2	1	0	0	0	0	2	1	0	1	0	0	2	0
646	1	0	1	0	0	1	1	1	2	0	0	1	2	2	0	1	1	1	1	1	1	1	0	0	0	0	2	1	2	2	0	2	2	0	2	0	2	0	0	0	0	0	0	1	0	1	0	2	0
647	0	0	2	0	1	1	2	2	1	0	0	1	1	1	0	0	0	0	0	2	2	1	1	1	1	1	1	1	1	1	1	2	2	0	2	0	1	0	2	1	1	0	0	1	1	1	0	2	0
648	1	0	1	1	0	1	1	1	2	0	0	0	1	1	0	0	1	2	1	0	1	0	0	0	0	0	2	1	1	1	0	0	0	1	2	1	1	0	1	0	1	1	1	0	1	0	0	2	0
649	0	0	2	0	0	2	2	2	2	0	0	0	1	0	0	1	1	0	2	0	2	0	0	0	0	0	2	2	2	1	1	0	2	0	0	2	0	0	1	1	0	0	0	0	0	0	0	1	1
650	1	0	2	0	0	0	1	1	1	0	2	0	1	1	0	0	0	0	1	1	2	0	0	0	0	0	2	0	2	1	1	1	2	1	1	0	1	0	0	0	0	0	0	0	0	1	0	1	1
651	1	0	1	0	1	1	0	1	2	0	1	0	0	0	0	0	0	0	0	2	2	0	0	0	0	0	1	1	1	1	1	0	1	1	0	2	1	0	1	1	0	1	0	0	1	1	0	2	1
652	1	0	2	0	0	1	0	0	2	0	0	0	1	0	0	0	0	1	0	1	0	0	1	1	1	1	1	2	1	1	0	0	1	0	0	2	1	1	0	0	0	0	0	0	0	1	1	0	1
653	1	0	1	1	0	1	1	1	2	0	0	0	0	0	0	0	2	1	1	1	1	0	0	0	0	0	2	1	2	1	1	0	1	1	1	1	1	1	1	1	0	0	0	0	0	0	0	2	0
654	0	0	1	0	0	1	2	2	2	0	0	0	0	0	0	0	1	1	2	0	2	0	0	0	0	0	2	0	2	2	1	1	0	0	1	1	0	0	2	1	1	0	0	0	0	0	0	2	1
655	0	0	1	0	1	1	0	1	1	0	0	0	1	0	0	0	0	2	1	1	2	0	0	0	0	0	2	0	2	2	1	1	2	2	2	1	2	0	2	2	0	1	1	0	1	1	0	0	1
656	1	0	1	0	0	0	2	2	0	0	1	0	1	0	0	0	1	1	1	1	1	2	1	1	1	1	2	1	2	1	1	0	0	0	1	1	1	0	2	2	0	0	1	0	1	0	0	0	2
657	1	0	1	0	0	1	1	2	1	0	1	0	1	0	0	0	1	2	1	1	1	1	1	1	1	1	2	1	2	2	0	0	2	0	1	1	1	0	2	2	1	0	2	0	1	1	0	2	0
658	1	0	2	0	0	1	2	2	0	0	0	0	0	0	0	0	0	1	1	0	0	0	0	0	1	1	1	0	2	0	0	0	1	0	0	2	2	0	0	0	0	0	0	0	0	0	0	1	1
659	1	0	0	0	0	0	0	0	2	0	0	0	1	2	0	0	2	1	1	1	1	0	0	0	0	0	2	1	2	2	0	1	2	0	2	2	1	0	2	2	0	0	1	1	2	0	0	2	0
660	0	0	2	0	0	1	2	2	1	0	1	1	1	1	0	0	0	0	1	1	1	0	1	0	1	1	2	0	2	2	0	0	1	0	1	1	1	0	0	0	0	1	1	0	0	1	0	0	1
661	1	0	1	0	0	2	2	2	0	0	0	0	1	0	0	0	0	2	1	0	1	0	0	0	0	0	2	0	2	2	1	0	1	1	1	1	2	0	0	0	0	1	0	0	1	1	0	2	1
662	0	0	0	0	0	0	0	0	2	0	0	0	1	0	0	0	2	0	0	2	2	0	0	0	1	1	2	0	1	1	1	0	2	0	0	2	2	0	2	2	0	0	0	0	0	1	0	1	1
663	0	0	2	0	1	1	2	2	1	0	0	0	0	0	0	0	1	1	1	1	2	0	0	0	0	0	1	2	1	0	1	0	1	0	1	1	2	0	0	0	0	0	0	1	1	1	0	2	0
664	1	0	1	0	0	0	1	2	1	0	0	0	1	0	0	1	2	1	0	2	1	1	1	1	0	1	2	0	2	2	0	0	0	1	0	2	0	1	1	1	0	0	0	0	0	0	0	2	0
665	1	0	1	0	0	1	1	1	1	0	0	0	0	0	0	0	2	0	0	2	2	1	0	0	0	0	0	1	1	0	0	1	2	0	1	1	1	0	2	2	0	0	0	1	0	0	0	0	2
666	0	0	1	0	0	1	2	2	2	0	0	0	0	0	0	0	2	2	2	0	1	0	0	0	1	1	1	1	1	1	0	0	1	0	1	1	1	0	0	0	0	0	1	0	0	0	0	2	0
667	1	0	1	0	0	1	2	2	2	0	1	1	2	2	0	0	2	1	1	1	2	0	0	0	0	0	2	0	2	1	0	0	2	2	1	2	2	0	2	2	0	0	0	0	0	0	0	0	2
668	1	0	1	0	0	1	2	2	1	0	0	1	1	1	0	0	2	0	0	2	2	0	1	0	0	0	2	0	2	2	0	0	2	0	2	0	2	0	1	1	0	0	0	0	0	1	0	1	1
669	1	0	2	0	0	1	1	1	2	0	0	0	1	0	0	0	0	2	2	0	0	0	0	0	0	0	1	0	2	1	0	0	2	2	1	1	1	1	0	0	0	1	0	0	2	1	0	1	1
670	1	0	2	0	0	0	2	2	1	0	1	1	2	0	1	1	2	1	1	1	2	0	0	0	0	0	2	0	2	1	0	2	1	0	0	2	1	1	0	0	0	1	0	0	1	0	0	1	0
671	0	0	2	0	0	1	2	2	1	0	1	1	1	1	0	0	1	1	0	1	1	1	1	1	1	1	2	1	2	1	2	1	1	0	0	2	1	1	1	1	0	1	1	0	1	0	0	1	1
672	1	0	1	0	1	1	1	2	2	0	0	0	1	0	0	1	2	1	1	1	2	1	0	0	1	1	1	0	2	1	0	1	1	2	1	1	2	0	0	0	0	1	1	0	1	0	0	1	1
673	1	0	0	0	0	1	1	1	1	0	1	0	0	0	0	0	2	1	1	1	2	0	0	0	0	0	2	0	2	2	1	2	2	0	1	1	1	1	1	1	0	0	1	0	1	1	0	2	0
674	0	0	1	0	0	1	2	2	0	0	0	0	2	1	0	1	1	0	1	1	2	1	0	0	0	0	2	0	2	2	0	0	1	1	2	0	2	0	1	1	0	2	2	0	1	1	0	2	0
675	1	0	2	0	0	2	1	1	1	0	1	0	1	0	0	0	0	0	0	2	2	0	0	0	0	0	2	0	2	1	0	2	1	0	2	0	2	1	0	0	0	0	0	0	1	1	0	0	2
676	1	0	0	0	0	0	2	2	1	0	0	0	0	0	0	0	2	2	0	1	1	1	1	1	1	1	1	0	2	1	0	2	2	0	0	2	1	0	0	0	0	0	1	0	1	0	0	2	0
677	1	0	0	0	0	0	1	1	2	0	1	0	1	0	1	1	1	1	1	1	2	0	0	0	1	1	2	0	1	0	0	0	0	0	0	2	0	0	2	2	1	0	0	0	0	0	0	2	1
678	0	0	2	0	0	0	0	1	2	0	1	0	1	0	0	0	1	0	1	1	2	0	0	0	0	0	1	1	2	1	1	1	2	0	1	1	1	1	0	0	0	1	1	0	1	0	0	2	0
679	1	0	1	0	0	1	1	1	1	0	1	1	1	1	0	0	1	1	0	2	2	0	0	0	0	0	1	0	2	1	0	0	2	1	2	1	1	0	0	0	0	1	0	0	0	0	0	0	1
680	1	0	1	0	0	1	1	2	2	0	0	1	1	1	0	0	1	1	2	0	2	0	0	0	0	0	2	1	2	1	2	1	2	0	1	1	1	0	1	1	0	0	0	0	2	1	0	1	1
681	1	0	2	0	0	1	0	0	2	0	0	0	0	0	0	0	2	1	0	2	1	0	0	0	0	0	2	0	2	2	0	0	0	0	1	1	2	0	1	1	0	0	1	0	1	0	0	2	0
682	1	0	2	0	1	1	1	1	1	0	0	0	0	0	0	0	1	1	1	1	1	0	1	0	0	0	1	1	2	1	1	0	1	0	1	1	1	0	0	1	0	0	2	0	0	0	0	2	0
683	1	1	0	0	0	1	1	1	1	0	1	1	2	1	0	0	1	0	0	2	2	0	1	0	1	1	1	0	1	1	0	2	2	0	1	1	1	1	0	0	0	0	0	0	1	1	0	2	0
684	1	0	1	0	0	1	0	1	2	0	1	0	1	0	0	0	1	1	2	0	1	0	0	0	0	0	2	0	2	2	1	1	2	1	0	2	2	0	0	0	0	0	0	0	0	1	0	2	1
685	1	0	1	0	0	0	2	2	0	0	1	1	2	1	0	0	1	1	1	0	0	0	0	0	0	0	1	0	2	1	1	0	1	0	1	1	1	0	1	1	0	0	1	0	0	2	0	2	1
686	1	0	2	0	1	1	1	1	2	0	0	0	1	1	0	0	2	0	0	1	1	1	1	1	1	1	2	1	2	1	2	2	2	0	0	2	0	0	1	1	0	0	0	0	0	0	0	2	1
687	0	0	2	0	1	1	1	1	2	0	0	1	1	1	0	0	2	0	0	2	2	0	0	0	0	0	1	0	2	1	0	1	1	0	1	1	2	0	0	0	0	0	0	0	0	0	0	2	0
688	0	0	2	0	0	1	0	0	2	0	0	1	1	1	0	0	0	2	0	1	1	0	0	0	0	0	1	0	2	0	0	1	1	2	0	2	1	0	0	0	0	1	1	0	1	0	0	1	1
689	1	0	0	0	0	0	0	0	2	0	0	1	2	2	0	0	1	1	1	1	2	1	0	0	0	0	2	1	1	1	0	1	2	1	0	2	0	1	0	0	0	0	0	0	0	0	0	0	2
690	1	0	2	0	0	1	1	2	2	0	0	0	1	0	0	0	0	2	1	0	0	0	0	0	0	0	2	0	2	1	0	1	1	0	2	1	2	0	0	0	0	0	0	2	0	0	0	0	2
691	0	0	1	0	0	2	0	1	2	0	0	1	1	1	0	0	0	1	1	0	0	0	0	0	1	1	1	0	2	1	1	1	1	1	1	2	1	1	0	0	0	0	0	0	0	0	0	1	1
692	0	0	2	0	0	2	1	1	2	0	0	1	2	1	0	0	1	0	1	1	1	0	0	0	0	0	2	0	2	2	1	2	2	0	2	0	1	0	0	0	0	0	0	0	1	0	0	1	1
693	1	0	2	0	0	1	2	2	0	0	0	0	0	0	0	0	1	2	1	0	2	0	0	0	1	1	0	1	1	0	0	0	2	0	0	2	0	1	1	1	0	1	1	0	1	1	0	2	0
694	1	0	1	0	0	1	0	1	2	0	0	0	0	0	0	0	1	0	1	1	2	0	0	0	1	1	2	0	2	2	0	0	0	0	0	2	0	0	2	1	1	0	1	0	1	0	0	1	1
695	1	0	2	0	1	1	1	2	1	0	0	1	2	1	1	1	1	0	1	1	2	0	0	0	1	1	0	0	2	1	0	1	1	0	0	2	2	0	0	1	0	1	0	0	1	0	0	1	1
696	1	0	1	1	0	1	1	1	1	1	1	2	2	2	0	0	1	0	1	1	2	0	0	0	0	0	1	0	2	1	0	2	1	0	1	1	2	0	0	0	0	1	0	0	0	0	0	2	1
697	1	1	1	0	0	1	2	2	1	0	1	1	2	1	0	0	1	0	0	2	2	0	1	0	0	0	1	0	2	1	1	0	2	0	0	2	0	0	2	1	1	0	1	0	1	0	0	2	0
698	0	0	2	0	0	1	1	1	1	0	0	1	2	2	0	1	2	0	0	1	1	1	0	0	0	0	2	0	2	2	0	0	0	0	0	2	1	0	2	2	1	1	1	0	1	2	0	2	1
699	1	0	1	0	0	0	1	1	1	0	1	0	0	0	0	0	1	0	0	2	2	1	0	0	0	0	1	0	1	1	0	1	1	1	1	1	1	0	0	0	0	0	0	0	0	0	0	2	0
700	0	0	1	0	0	1	0	0	2	0	0	0	0	0	0	0	1	1	1	1	2	1	0	0	0	0	1	1	2	1	0	0	1	2	1	1	2	0	1	1	0	0	1	0	0	1	0	2	1
701	0	0	2	0	0	1	0	1	1	0	0	1	1	1	0	0	0	0	0	2	2	0	1	1	1	1	2	0	2	2	1	1	1	1	0	2	1	0	1	0	1	2	2	0	1	1	0	1	1
702	1	0	1	0	0	0	1	1	2	0	0	0	0	0	0	0	1	1	0	1	1	0	0	0	0	0	1	0	2	1	0	2	2	0	1	1	1	0	0	0	0	1	2	0	0	0	0	1	1
703	1	0	1	0	0	1	2	2	1	0	0	0	1	0	0	0	1	1	1	1	2	2	0	0	0	0	2	1	2	1	2	1	2	0	2	0	0	0	1	1	0	1	1	0	1	0	0	2	1
704	0	1	1	0	0	2	1	1	2	0	0	0	2	1	0	1	1	0	1	1	1	1	0	0	0	0	1	0	2	1	0	1	0	0	1	1	1	0	1	0	1	0	0	0	1	1	0	1	1
705	0	0	1	0	0	1	1	1	2	0	1	0	0	0	0	0	0	1	1	1	1	0	0	0	1	1	2	1	2	2	0	0	2	1	1	1	2	0	0	0	0	1	1	0	2	2	0	2	0
706	1	0	1	0	0	1	1	1	1	1	1	0	0	0	0	0	1	1	0	1	1	0	0	0	1	1	2	2	2	1	1	0	0	1	2	1	1	0	1	1	0	1	1	0	1	0	0	1	1
707	1	0	1	0	1	1	2	2	0	0	0	2	1	1	0	0	0	2	1	1	2	0	2	0	0	1	2	1	2	2	0	1	2	0	0	2	2	0	0	0	0	0	0	0	0	0	0	0	2
708	0	0	2	0	1	2	0	2	2	0	1	1	1	1	0	0	0	1	0	1	0	0	0	0	1	1	2	0	2	2	0	0	1	1	1	1	1	0	0	0	0	1	0	0	1	0	0	2	1
709	1	0	1	1	0	2	2	2	0	0	1	0	0	0	0	0	2	0	0	2	2	0	0	0	0	0	1	0	2	0	0	0	2	1	1	1	2	0	1	1	0	1	1	0	1	0	0	1	1
710	1	0	2	0	0	2	0	1	2	0	0	1	1	0	1	1	1	0	0	2	2	0	0	0	0	0	2	0	2	2	0	0	1	0	0	2	2	0	0	0	1	1	1	1	1	2	0	1	1
711	1	0	1	0	0	0	0	0	1	0	0	1	2	1	0	0	0	0	1	1	2	1	0	0	0	0	0	1	1	1	0	1	2	1	1	0	2	0	0	0	0	0	0	0	0	0	0	2	0
712	1	0	2	0	1	2	2	2	1	0	1	1	1	1	0	0	1	1	1	1	1	1	0	0	0	0	1	0	2	1	0	1	2	1	1	0	2	0	1	1	1	0	0	0	0	0	0	1	1
713	0	0	2	0	0	2	2	2	2	0	1	1	2	1	0	0	0	1	0	1	0	0	0	0	0	0	1	0	2	1	0	1	2	0	1	1	1	0	2	1	1	1	1	0	2	2	0	1	1
714	0	0	1	0	0	1	2	2	0	0	1	0	0	0	0	0	2	0	0	2	2	2	0	0	0	0	2	0	2	1	0	0	2	1	1	1	2	0	0	0	1	0	0	0	0	0	0	0	1
715	1	0	1	0	0	1	0	0	2	0	0	1	1	1	0	0	2	1	1	1	2	0	0	0	0	0	2	0	2	2	1	1	2	0	0	2	2	0	0	0	0	1	1	0	1	1	0	1	1
716	0	0	1	0	0	0	1	2	2	1	1	0	1	1	0	0	2	1	1	1	2	0	0	0	0	0	1	1	2	1	1	1	1	1	0	2	1	0	1	0	1	0	0	1	1	1	0	1	0
717	0	0	1	0	1	1	2	2	1	0	0	0	0	0	0	0	1	1	1	1	2	0	0	0	0	0	0	1	1	0	0	1	0	0	1	1	1	0	1	1	0	1	1	0	1	1	0	0	2
718	0	0	2	0	0	1	0	0	2	0	2	1	1	1	0	0	2	1	1	1	1	0	0	0	0	0	1	0	2	1	0	0	1	1	0	2	2	0	1	1	0	0	0	0	0	0	1	2	0
719	1	0	1	0	0	0	1	1	1	0	0	0	0	0	0	0	2	2	1	1	1	1	0	0	0	0	1	0	1	1	0	1	2	0	1	1	1	0	0	0	0	0	0	0	0	0	0	1	1
720	1	0	0	0	0	0	1	1	1	0	1	0	0	0	0	0	2	0	0	2	2	0	0	0	0	0	1	0	1	1	0	0	0	1	0	2	1	0	0	0	0	0	1	0	1	0	0	2	1
721	1	0	0	0	0	1	2	2	1	0	0	1	2	2	0	0	1	0	0	2	2	0	0	0	0	0	1	0	2	0	0	1	1	0	0	2	2	0	1	1	0	1	1	0	2	0	0	1	1
722	1	0	1	0	0	2	0	1	2	0	0	0	1	0	0	1	2	0	0	2	2	0	0	0	0	0	1	1	2	1	1	0	2	0	1	1	1	0	0	0	0	0	0	0	0	0	0	0	2
723	0	0	2	0	2	2	2	2	1	1	1	1	2	1	0	0	1	1	1	1	1	0	0	0	0	0	2	1	2	2	0	1	2	0	0	2	2	0	0	0	1	0	0	0	0	1	0	2	1
724	1	0	2	0	0	1	2	2	1	0	1	1	2	0	1	1	1	1	1	1	2	0	1	0	0	0	2	0	2	1	0	0	0	1	1	1	2	0	0	0	0	0	2	0	1	1	0	0	2
725	1	0	1	0	0	0	1	2	2	0	0	0	0	0	0	0	2	0	0	1	1	0	0	0	0	0	2	0	2	2	0	0	2	1	1	1	1	1	0	0	0	0	0	0	0	0	0	2	0
726	1	0	1	0	0	2	1	1	1	0	0	0	0	0	0	0	1	1	1	1	1	1	0	0	0	0	0	0	2	0	0	1	0	0	1	1	2	0	1	1	0	0	0	0	0	0	0	0	2
727	0	0	2	0	0	2	1	1	2	0	0	0	1	0	0	1	1	2	1	1	1	0	0	0	0	0	2	0	2	2	0	0	1	1	0	2	1	0	0	0	0	0	0	1	0	0	0	1	0
728	1	0	1	0	0	0	0	0	2	0	0	0	0	0	0	0	2	0	0	2	2	1	0	0	0	0	2	0	2	2	1	0	1	1	1	1	1	0	0	0	0	1	1	0	1	1	0	2	0
729	0	0	2	0	0	2	0	0	2	0	0	0	0	0	0	0	1	2	0	1	1	0	0	0	0	0	2	1	2	1	2	1	1	1	0	2	1	0	1	1	0	0	0	1	0	0	0	1	1
730	0	0	2	0	1	2	2	2	1	0	1	0	1	0	0	1	2	1	1	1	2	0	2	0	0	0	1	0	2	1	1	0	1	0	1	1	2	0	0	0	0	1	1	0	1	1	0	2	0
731	1	0	0	0	0	0	1	0	2	0	1	0	1	0	0	0	2	2	1	1	2	2	1	1	1	1	1	0	1	1	0	0	1	0	0	2	0	0	1	1	0	0	1	0	1	0	0	2	1
732	1	0	2	0	2	2	0	0	2	0	0	0	0	0	0	0	2	0	0	2	2	0	0	0	0	0	0	1	1	0	0	2	1	1	0	2	1	0	2	1	1	0	1	0	1	2	0	0	1
733	1	0	2	0	0	1	1	2	2	0	1	0	0	0	0	0	1	0	0	2	2	1	0	0	0	0	2	0	2	1	0	1	1	0	0	2	1	0	1	0	1	0	0	0	0	0	0	0	2
734	1	0	0	0	0	1	1	2	1	0	1	0	0	0	0	0	1	1	1	1	1	0	0	0	0	0	2	0	2	2	0	0	1	1	1	1	0	0	1	1	0	1	0	0	0	1	0	2	0
735	1	0	1	0	0	1	1	1	2	0	0	0	1	0	0	0	0	0	0	2	2	0	0	0	0	0	2	2	2	1	1	0	1	1	0	2	1	1	0	0	0	1	2	0	0	0	0	0	2
736	1	0	2	0	0	2	1	2	1	0	1	2	2	2	0	0	1	2	0	1	1	0	0	0	0	0	2	0	2	2	0	0	2	1	2	1	2	0	2	2	0	0	1	0	1	0	0	1	1
737	0	0	2	0	0	1	0	1	1	0	1	0	0	0	0	0	2	1	1	1	2	0	0	0	0	0	2	2	2	1	1	0	1	1	1	1	2	0	0	0	0	0	0	0	2	0	0	2	1
738	1	0	2	0	0	2	1	1	2	0	0	1	1	1	0	0	1	1	0	1	1	1	0	0	0	0	2	1	2	2	0	0	2	2	1	2	2	0	1	1	0	1	1	0	0	0	0	2	0
739	0	0	1	0	0	1	1	1	1	0	0	0	2	0	0	0	1	2	2	0	0	0	0	0	0	0	1	1	1	1	1	0	1	1	0	2	1	1	0	0	0	0	0	1	0	0	0	0	2
740	1	0	2	0	0	1	1	2	1	0	0	0	0	0	0	0	1	1	1	1	1	0	0	0	0	0	1	1	1	1	0	0	2	2	1	1	2	0	2	2	0	0	0	0	0	0	0	2	0
741	0	0	1	0	0	0	0	0	2	0	0	1	2	1	0	0	0	1	2	0	1	0	0	0	0	0	2	0	2	2	0	0	1	1	1	1	2	0	0	0	0	1	1	0	1	2	0	2	0
742	1	0	1	0	0	0	2	2	1	0	1	1	1	1	0	0	2	0	0	2	2	0	0	0	0	0	2	1	2	2	0	2	2	0	1	1	1	0	0	0	0	0	1	0	1	1	0	1	1
743	1	0	1	0	0	1	1	1	2	0	0	0	0	0	0	0	1	1	0	1	1	1	0	0	0	0	1	1	1	1	0	1	2	0	2	0	1	2	0	0	1	0	1	0	0	0	0	0	2
744	1	0	2	0	0	2	1	1	2	0	0	0	1	0	0	0	2	1	1	1	1	0	1	0	1	1	1	0	1	0	0	1	2	0	1	1	2	0	0	0	0	0	1	0	1	0	1	0	1
745	1	0	1	0	0	1	1	1	1	0	1	0	0	0	0	0	0	1	1	1	1	0	1	0	0	0	1	0	2	0	0	0	0	0	0	2	2	0	2	2	0	0	0	0	1	1	1	2	0
746	1	0	1	0	0	1	2	2	0	0	0	0	1	1	0	0	0	2	1	0	1	0	1	1	1	1	1	0	2	1	0	1	1	1	0	2	2	0	0	0	0	0	1	0	1	0	0	2	1
747	1	0	1	0	0	2	1	1	2	0	0	2	1	1	0	0	0	1	0	2	2	0	0	0	0	0	1	0	2	1	0	0	1	0	0	2	1	0	0	0	1	1	1	0	1	1	0	2	0
748	1	0	2	0	1	2	2	2	1	0	0	1	1	1	0	0	2	1	0	2	2	0	0	0	0	0	1	0	1	0	0	0	1	0	0	2	0	0	2	1	1	0	1	0	0	0	0	1	1
749	1	0	1	0	0	1	0	1	2	0	0	0	1	0	0	0	2	0	0	1	1	1	0	0	0	0	2	0	2	2	0	0	1	1	1	1	2	0	0	0	1	0	0	0	0	1	0	2	0
750	1	0	0	0	0	0	2	2	0	0	1	0	1	1	0	0	1	1	1	1	1	1	1	1	1	1	1	0	2	2	0	1	1	2	0	2	1	0	0	0	0	0	0	0	2	0	0	2	0
751	0	0	1	0	0	2	1	1	1	0	1	0	2	1	0	0	0	1	1	0	0	1	0	0	0	0	1	0	1	1	0	1	1	0	0	2	1	0	0	0	0	0	0	1	1	0	0	0	0
752	0	0	1	0	0	1	2	2	1	0	2	0	0	0	0	0	2	1	1	1	2	1	0	0	0	0	2	0	2	1	0	0	1	1	2	0	2	0	0	0	0	0	0	0	0	0	0	2	1
753	1	0	2	0	0	1	2	2	1	0	1	0	1	0	0	0	1	0	0	2	2	1	1	1	1	1	1	0	1	1	0	0	1	0	1	1	0	1	0	0	0	1	0	0	2	0	0	1	0
754	1	0	1	0	0	1	2	2	1	0	0	1	1	1	0	0	0	0	0	2	2	0	0	0	0	0	1	0	2	2	0	0	2	2	1	2	2	1	0	0	0	0	0	0	1	1	0	0	1
755	1	1	1	0	0	1	2	2	2	0	0	1	1	1	0	0	1	2	1	0	1	0	2	0	0	0	0	1	1	1	0	0	1	1	2	0	1	0	1	0	1	1	0	0	1	1	0	1	1
756	0	0	1	0	0	0	0	1	2	0	0	0	1	0	0	0	0	0	1	1	2	0	0	0	0	0	2	0	2	1	0	0	0	1	0	2	0	0	0	0	0	0	1	1	1	0	0	1	1
757	1	0	1	0	1	1	1	1	2	0	0	0	0	0	0	0	1	1	0	1	2	1	0	0	1	1	2	0	2	1	1	0	1	0	0	2	1	1	0	0	0	0	0	0	0	0	0	0	2
758	1	0	1	0	0	1	1	2	1	0	1	1	2	0	1	1	2	0	0	2	2	1	0	0	0	0	1	0	2	1	0	1	1	0	1	1	1	0	0	0	0	0	0	0	0	0	0	0	0
759	1	0	2	0	1	2	2	2	0	0	1	0	1	1	0	0	0	2	1	0	0	0	0	0	0	0	1	0	2	1	1	0	1	1	0	2	1	0	0	0	0	0	0	0	1	1	0	1	1
760	1	0	1	0	0	1	0	0	2	0	0	2	2	2	0	0	1	1	1	1	1	0	0	0	0	0	2	2	2	1	1	0	2	0	2	0	2	0	0	0	0	0	1	0	0	1	1	1	0
761	1	0	1	0	0	1	1	1	1	0	0	0	1	0	0	0	1	0	1	1	2	0	0	0	0	0	1	1	1	1	0	0	2	0	0	2	1	0	0	0	0	0	0	0	0	0	0	2	0
762	1	0	0	0	0	0	1	2	2	0	0	0	2	0	0	0	1	1	1	1	2	1	0	0	0	0	2	0	2	1	1	1	0	0	0	2	1	0	0	0	0	0	1	0	0	1	0	2	0
763	0	0	1	0	0	1	1	1	1	0	0	0	0	0	0	0	2	0	0	2	2	0	0	0	0	0	0	0	1	1	0	0	2	0	2	0	1	0	2	2	1	1	0	0	1	1	0	2	0
764	0	0	1	0	0	0	1	1	1	0	1	0	0	0	0	0	0	1	1	1	2	0	2	0	0	0	0	0	1	1	0	1	2	2	1	2	1	1	0	0	0	1	1	0	0	0	0	2	0
765	1	0	1	0	0	1	0	0	2	0	1	1	1	0	0	0	1	0	0	2	2	0	0	0	0	0	2	1	2	1	2	2	2	0	0	2	1	0	0	0	0	0	0	0	0	1	0	1	1
766	1	0	0	0	0	0	1	1	2	0	0	1	2	1	0	0	1	0	1	1	2	1	0	0	0	0	2	0	2	2	1	0	1	1	1	1	1	0	0	0	0	0	0	0	0	1	0	0	2
767	1	1	1	0	0	1	0	0	1	0	1	2	2	2	0	0	2	1	1	1	2	1	1	0	1	1	1	1	2	1	0	1	1	0	0	2	2	0	0	0	1	2	2	0	2	1	0	1	1
768	1	0	1	0	0	1	1	1	1	0	1	1	1	1	0	0	2	0	0	2	2	0	0	0	1	1	1	0	2	1	0	0	2	0	1	1	2	0	1	1	0	0	2	0	0	0	0	0	1
769	1	0	1	0	0	1	1	2	1	0	0	1	2	2	0	0	2	0	0	1	1	0	0	0	0	0	2	0	2	2	0	1	1	1	1	1	2	0	0	0	0	0	0	0	0	1	0	1	1
770	1	0	2	0	0	2	1	1	1	0	0	0	1	0	0	0	1	1	0	2	2	0	0	0	0	0	1	1	1	1	0	2	1	0	0	2	0	0	0	0	0	1	1	0	1	1	0	1	1
771	1	0	2	0	1	2	1	1	2	0	0	0	2	1	0	1	1	1	0	1	1	0	0	0	0	0	0	0	1	1	0	2	1	1	0	2	2	0	1	1	0	0	0	0	0	1	0	1	1
772	0	0	1	0	1	1	1	1	2	0	0	0	1	0	0	0	0	2	1	1	2	1	1	0	0	0	1	0	1	1	0	1	2	1	0	2	1	0	2	2	1	0	1	0	1	0	0	1	1
773	1	0	1	0	0	1	2	2	1	0	1	0	0	0	0	0	0	1	1	1	1	1	0	0	0	0	0	0	2	1	0	0	0	0	1	1	1	0	2	2	1	1	0	0	1	0	0	2	1
774	1	0	1	0	1	1	1	1	1	0	0	0	0	0	0	0	0	1	0	1	1	1	1	0	1	1	1	0	2	1	0	0	1	0	0	2	1	0	2	2	0	0	0	0	0	0	0	1	1
775	1	0	1	0	0	1	2	2	0	0	0	0	0	0	0	0	0	1	1	1	1	1	0	0	0	0	1	1	2	1	1	2	2	0	2	0	2	0	0	0	0	0	1	0	1	1	0	0	2
776	1	1	1	0	0	1	2	2	0	0	2	1	1	1	0	0	1	2	0	1	1	1	0	0	0	0	2	0	2	1	0	0	1	1	0	1	1	0	0	0	0	1	0	0	1	0	0	0	2
777	1	0	2	0	0	1	0	1	1	0	1	1	1	1	0	0	2	1	1	1	2	0	0	0	0	0	0	1	1	0	0	1	1	0	0	2	1	0	0	1	0	0	1	0	1	0	0	1	1
778	1	0	1	1	0	1	1	1	2	1	0	0	0	0	0	0	1	1	1	1	2	1	0	0	0	0	2	0	2	1	0	0	2	0	0	2	1	0	2	1	1	1	1	0	1	1	0	2	1
779	0	0	1	0	0	1	1	1	1	0	1	2	2	2	0	0	1	1	0	1	1	0	0	0	1	1	1	1	2	1	1	0	2	0	1	1	1	0	1	1	0	0	0	0	0	0	0	2	0
780	1	0	1	0	0	1	1	1	2	0	1	0	0	0	0	0	1	0	1	1	2	1	0	0	0	0	0	1	2	0	1	0	1	0	0	2	2	0	0	0	0	1	0	0	1	1	0	1	0
781	1	0	2	0	0	1	0	1	1	0	1	0	0	0	0	0	2	1	1	1	1	1	1	1	1	1	1	0	2	2	0	0	2	2	0	2	2	0	0	0	0	1	1	0	1	1	0	1	0
782	0	0	0	0	0	1	0	0	2	0	0	0	2	1	0	1	0	1	1	1	1	1	0	0	0	0	2	0	2	1	1	0	0	0	0	2	1	0	1	1	0	1	1	0	1	2	0	0	2
783	0	1	1	0	0	1	1	2	1	0	0	1	2	1	0	0	1	0	0	2	2	0	0	0	0	0	1	1	2	2	0	0	1	0	2	0	1	0	1	1	1	1	1	0	1	1	0	0	2
784	1	0	1	0	0	0	1	2	2	0	0	0	0	1	0	0	2	0	0	2	2	1	0	0	0	0	1	1	2	1	0	0	2	0	0	2	2	0	0	0	0	0	0	0	0	0	0	2	0
785	0	0	1	0	0	1	0	1	1	0	0	1	2	1	0	0	1	1	1	1	1	0	0	0	0	0	1	0	2	1	1	1	0	0	1	1	1	0	1	1	1	0	0	0	0	0	0	0	2
786	0	0	2	0	0	2	2	2	1	1	1	0	1	1	0	0	1	2	0	2	2	0	1	1	1	1	1	2	2	1	2	0	2	1	1	1	1	1	0	0	0	0	1	0	1	1	0	1	1
787	1	1	0	0	0	1	1	1	1	0	0	0	1	0	0	0	1	2	1	1	1	0	0	0	0	0	1	0	1	0	0	1	2	2	1	1	0	0	2	2	1	0	0	0	0	0	0	1	1
788	1	0	2	0	0	1	1	2	1	0	0	0	1	0	0	0	1	2	0	1	1	1	0	0	0	0	1	1	2	1	0	0	0	1	2	1	1	1	0	0	0	0	0	0	0	0	0	2	0
789	1	0	2	0	0	1	1	1	2	0	0	0	1	0	0	1	1	1	1	0	0	0	0	0	0	0	1	1	2	1	1	1	0	0	1	1	1	0	1	0	1	0	1	0	0	1	0	0	2
790	1	0	2	0	0	2	1	1	1	0	0	1	1	1	0	0	0	2	1	0	1	0	1	0	0	0	0	1	1	0	1	1	2	1	0	2	1	0	1	1	0	0	0	0	0	0	0	0	1
791	0	0	1	0	0	1	2	2	0	0	1	1	2	2	0	0	0	1	2	0	1	1	0	0	0	0	2	1	2	2	0	1	1	2	0	2	1	0	1	1	0	1	1	0	1	1	0	1	1
792	0	0	2	0	0	2	1	1	1	1	2	0	0	0	0	0	1	1	1	1	1	0	0	0	0	0	2	0	2	2	0	1	1	0	1	1	2	0	0	1	0	0	0	0	0	0	0	2	0
793	1	0	0	0	0	0	0	1	1	0	1	0	2	1	0	1	1	1	0	1	1	1	0	0	0	0	0	0	2	1	0	0	2	2	1	1	2	0	1	1	0	0	0	1	1	1	0	1	1
794	1	0	2	0	0	1	1	2	1	0	0	0	0	0	0	0	2	1	1	1	2	0	0	0	0	0	2	1	2	2	0	1	1	0	0	2	1	0	0	0	0	1	0	0	1	0	0	2	0
795	1	0	2	0	0	2	0	1	2	0	0	0	0	0	0	0	0	1	0	2	2	0	0	0	0	0	2	0	1	0	0	0	1	1	1	1	1	0	1	1	0	1	1	0	1	1	0	2	0
796	1	0	1	0	0	1	2	2	1	0	0	0	1	0	0	0	2	0	0	2	2	0	1	0	0	0	1	1	2	1	1	0	1	0	0	2	1	0	0	0	0	0	0	0	0	2	0	0	2
797	0	0	1	0	0	1	1	2	1	0	0	0	1	0	0	0	2	0	0	2	2	1	2	1	1	1	2	0	2	1	0	1	1	0	0	2	1	0	1	1	0	0	0	0	1	1	0	2	0
798	0	0	2	0	0	2	0	0	2	0	2	0	0	0	0	0	1	1	1	1	2	1	0	0	0	0	1	1	1	1	1	2	1	1	0	2	1	0	0	0	0	0	0	0	0	0	0	1	1
799	0	0	1	0	0	0	2	2	0	0	2	1	1	1	0	0	1	2	1	0	1	1	1	1	0	1	1	1	2	1	0	0	2	0	0	2	1	0	0	1	0	0	0	0	1	0	0	2	2
800	0	0	1	0	1	1	0	1	2	0	0	0	1	0	0	0	2	0	0	2	1	0	0	0	0	0	2	0	2	1	0	1	1	0	0	2	2	0	0	0	0	1	1	0	2	0	0	1	1
801	0	0	0	0	0	1	1	1	1	1	2	1	1	1	0	0	2	1	0	2	1	1	0	0	0	0	2	0	2	2	0	1	1	1	2	0	2	0	1	1	0	0	1	0	0	1	0	2	1
802	1	1	1	0	1	1	1	1	1	0	1	1	2	1	0	0	1	1	0	1	1	0	1	0	0	0	0	0	2	1	0	1	2	1	0	2	1	0	2	2	0	0	0	0	0	0	0	0	1
803	1	1	1	0	1	2	1	1	1	0	1	1	2	2	0	1	1	0	0	2	2	1	0	0	1	1	2	0	2	0	0	1	1	0	0	2	1	0	2	2	0	0	2	0	1	0	0	2	0
804	0	1	2	0	1	2	1	2	2	0	0	0	0	0	0	0	0	1	1	1	2	2	0	0	0	0	2	0	2	1	1	1	2	0	1	1	1	0	0	0	0	0	1	0	1	0	0	2	1
805	1	0	1	0	0	1	2	2	1	0	0	0	0	0	0	0	1	1	1	1	1	1	0	0	0	0	1	0	2	0	0	0	1	1	1	1	1	0	1	1	0	1	1	0	1	2	0	1	1
806	0	0	2	0	0	2	1	1	2	0	0	0	1	0	0	0	1	1	2	0	1	1	0	0	1	1	2	0	2	2	0	2	2	0	2	0	1	1	0	0	0	0	1	0	1	0	0	1	1
807	1	0	1	0	0	0	1	2	2	0	0	0	1	0	0	1	1	0	1	1	2	0	0	0	0	0	2	1	2	2	0	1	1	2	1	1	1	0	0	0	0	0	0	0	2	0	0	0	2
808	1	0	0	0	0	0	1	1	2	0	0	1	1	1	0	0	1	1	1	1	2	0	0	0	0	0	1	0	2	1	0	1	2	0	0	2	2	0	0	0	0	0	0	0	0	0	0	2	0
809	0	0	1	1	0	2	1	1	1	0	1	1	2	1	0	0	2	0	0	1	1	0	1	0	0	0	1	0	2	1	1	1	1	0	2	1	1	0	1	1	0	0	1	0	1	0	0	1	1
810	1	0	1	0	0	1	1	1	2	0	0	0	1	1	0	0	0	2	0	2	2	0	0	0	0	0	1	0	2	1	0	2	1	0	0	2	1	0	2	2	1	0	0	0	1	1	0	1	1
811	0	0	2	0	0	0	1	2	2	0	0	1	2	1	0	0	2	1	1	1	2	0	1	0	0	0	2	1	2	1	2	1	2	0	1	1	1	0	2	2	0	0	1	0	1	0	0	2	0
812	0	0	1	0	0	1	1	1	2	0	0	0	0	0	0	0	1	2	0	2	2	1	0	0	0	0	1	0	2	1	0	1	1	0	0	2	1	0	0	0	0	0	1	0	1	0	0	2	0
813	0	0	2	0	1	2	1	1	1	0	0	0	0	0	0	0	1	2	1	0	2	1	0	0	0	0	2	1	2	1	1	0	2	0	0	2	2	0	0	0	0	0	1	0	1	0	0	1	0
814	1	0	2	0	1	2	1	1	0	1	2	1	1	2	0	0	1	0	0	2	2	0	0	0	0	1	0	0	1	1	0	0	1	0	1	1	2	0	0	0	0	0	1	0	1	0	0	1	1
815	0	0	0	0	0	0	1	1	2	0	0	0	0	0	0	0	1	0	0	2	2	1	1	1	1	1	1	1	2	0	1	0	2	0	1	1	1	1	0	0	0	1	1	1	1	2	0	1	1
816	1	0	1	0	0	1	2	2	1	0	0	0	0	0	0	0	1	1	1	1	2	1	0	0	0	0	1	1	1	1	1	1	1	0	1	1	2	0	0	0	0	0	0	0	1	1	0	1	1
817	1	0	1	0	1	1	2	2	0	0	0	0	0	0	0	0	0	1	1	1	1	0	0	0	0	0	2	2	2	2	0	1	1	0	0	2	0	0	1	1	0	1	1	0	1	0	0	1	1
818	1	0	1	0	0	2	0	1	1	0	1	1	1	1	0	0	0	0	1	1	2	0	0	0	0	0	2	0	2	2	1	1	1	0	0	2	1	0	0	0	0	1	0	0	1	1	0	1	1
819	0	0	2	0	2	2	0	1	1	0	1	0	0	0	0	0	2	2	1	1	1	0	0	0	0	0	1	0	2	1	1	0	1	0	0	2	1	0	0	0	0	0	0	0	0	0	0	0	2
820	1	0	1	0	0	1	1	2	2	0	0	0	0	0	0	0	1	0	1	1	2	0	0	0	0	0	1	0	2	2	0	0	0	0	1	1	1	0	2	2	0	0	0	1	0	0	0	2	0
821	0	0	1	0	0	0	1	2	1	0	1	0	1	0	0	0	1	2	2	0	0	1	0	0	0	0	1	0	2	1	0	1	1	2	1	1	0	0	1	1	0	0	0	0	0	0	0	1	1
822	0	0	0	0	0	1	1	1	2	0	0	0	1	0	0	0	1	0	0	2	2	1	0	0	0	0	0	0	1	0	0	0	0	0	0	2	1	1	0	0	0	1	2	0	1	1	0	2	0
823	0	0	2	0	1	2	1	1	2	0	1	0	1	0	0	0	1	1	1	1	1	0	0	0	0	0	0	1	1	0	0	2	1	0	1	1	2	0	1	1	0	0	1	1	2	0	0	2	0
824	0	0	1	0	0	1	1	2	2	0	0	0	0	0	0	0	2	0	0	2	2	1	1	1	0	0	2	0	2	2	2	0	1	0	0	2	1	0	1	0	1	1	2	0	1	1	0	2	0
825	0	0	0	0	0	0	1	2	1	0	0	1	1	0	1	1	1	1	1	1	2	0	0	0	0	0	0	2	1	0	0	1	2	0	0	2	1	0	1	0	1	1	1	0	1	0	0	1	1
826	1	0	1	0	0	0	2	2	1	0	0	0	1	1	0	0	1	2	1	0	1	0	0	0	0	0	1	0	2	1	0	2	2	0	1	1	1	0	1	1	0	0	2	0	1	1	0	2	0
827	0	0	2	0	0	1	0	0	2	0	0	0	0	0	0	0	1	1	2	0	1	1	1	1	1	1	2	0	2	1	0	1	2	1	1	0	0	1	0	0	0	1	1	0	1	2	0	1	2
828	1	0	2	0	0	1	1	2	2	0	0	1	1	1	0	0	1	1	0	1	1	0	0	0	0	0	2	1	2	2	0	0	0	1	1	1	1	1	0	0	0	1	1	0	1	1	0	2	0
829	1	0	1	0	0	0	0	0	2	0	0	0	1	0	0	0	2	1	0	2	2	0	0	0	0	0	0	0	2	1	0	2	2	0	0	2	2	1	0	0	0	1	1	0	1	1	0	1	1
830	1	0	2	0	0	2	2	2	1	0	1	1	1	1	0	0	1	0	0	2	2	0	0	0	0	0	2	0	2	1	0	1	1	0	1	1	1	1	0	0	0	0	2	0	1	1	0	1	1
831	1	0	2	0	0	2	1	1	1	0	0	0	0	0	0	0	1	0	0	2	2	0	2	0	0	0	0	1	1	0	0	1	2	0	1	1	0	0	2	2	1	1	1	0	0	2	0	1	1
832	1	0	1	0	0	1	1	1	2	0	0	0	0	0	0	0	2	1	1	1	2	0	1	0	0	0	2	0	2	1	0	0	1	0	1	1	0	0	1	1	0	1	1	0	1	0	0	2	1
833	0	0	0	0	0	0	1	1	2	0	0	0	2	1	0	0	2	2	0	1	1	0	0	0	0	0	2	1	2	1	1	1	1	1	2	0	2	0	0	0	0	1	1	0	1	0	0	1	1
834	1	0	1	0	0	0	2	2	1	0	1	2	2	1	1	1	0	2	1	0	1	0	0	0	0	0	1	0	2	1	1	2	1	0	0	2	1	1	0	0	0	0	0	0	1	1	0	2	0
835	1	0	2	0	0	1	0	0	2	0	0	1	1	1	0	0	2	1	1	1	2	0	1	0	0	0	2	1	2	1	2	1	1	1	1	1	1	0	1	0	2	0	0	1	0	1	0	1	2
836	1	1	1	0	0	0	2	2	2	0	0	0	0	0	0	0	0	1	0	2	2	0	1	0	0	0	1	0	1	1	0	1	0	0	0	2	1	0	0	0	0	2	2	0	2	1	0	0	2
837	1	0	2	0	0	2	0	1	2	0	0	0	0	0	0	0	2	2	2	0	0	0	0	0	0	0	1	0	2	0	0	1	2	0	0	2	2	0	2	2	0	0	0	0	0	0	0	0	2
838	1	0	0	0	0	0	2	2	1	0	1	0	0	0	0	0	0	1	0	1	1	0	0	0	0	0	2	1	2	1	2	1	2	2	1	2	1	0	0	0	0	0	0	1	1	1	0	1	1
839	1	0	2	0	0	2	2	2	1	0	1	0	0	0	0	0	0	1	0	1	0	1	1	1	1	1	1	0	2	2	0	2	2	0	1	1	1	1	0	0	0	1	1	0	1	1	0	1	1
840	1	0	2	0	0	2	2	2	2	0	0	0	0	0	0	0	2	0	0	2	2	0	0	0	0	0	1	0	2	1	1	2	2	0	2	0	2	0	1	1	0	2	2	0	1	1	0	0	1
841	1	1	2	0	0	1	1	2	1	0	0	0	0	0	0	0	1	0	0	2	2	0	0	0	0	0	2	0	2	2	0	1	1	2	1	1	0	0	2	1	1	1	1	0	1	1	0	0	2
842	1	0	2	0	0	1	1	1	1	0	1	1	1	1	0	0	0	1	0	1	1	0	1	0	0	0	2	0	2	2	0	0	1	1	0	2	2	0	0	0	1	0	1	0	0	1	0	1	1
843	0	0	0	0	0	0	1	1	1	0	0	1	1	1	0	0	1	2	2	0	1	0	0	0	1	1	1	0	2	2	1	0	1	0	1	1	1	1	1	1	0	0	0	0	0	0	0	1	1
844	1	0	0	0	0	0	2	2	1	0	0	0	0	0	0	0	1	1	1	1	2	0	0	0	0	0	1	1	2	1	1	1	2	0	0	2	1	0	1	1	0	2	2	0	2	1	0	1	2
845	0	0	2	0	0	1	1	1	2	0	0	1	2	2	0	0	2	0	0	1	1	0	0	0	0	0	1	0	2	1	1	0	1	1	2	0	1	0	1	1	0	0	1	0	0	1	0	2	1
846	1	0	0	0	0	1	1	2	2	0	0	1	1	1	0	0	1	1	2	0	1	0	0	0	0	0	1	0	1	1	1	0	2	0	0	2	1	0	0	0	0	1	1	0	1	2	0	2	1
847	1	0	0	0	0	0	0	1	2	0	0	0	0	0	0	0	1	1	1	1	1	1	0	0	1	1	1	0	2	1	0	0	2	0	1	1	1	0	2	2	0	1	1	0	1	0	0	2	0
848	0	0	2	0	0	2	1	1	2	0	0	1	2	1	0	0	0	0	1	1	2	2	0	0	0	0	1	1	2	1	1	1	1	0	0	2	1	0	0	0	0	0	0	1	0	0	0	2	1
849	1	0	1	0	0	1	1	1	1	1	1	0	0	0	0	0	0	1	1	1	2	0	1	0	0	0	0	0	1	1	0	0	2	0	0	2	2	0	1	1	0	1	1	1	1	2	0	2	0
850	0	0	1	0	0	2	0	0	2	0	0	1	2	1	0	0	2	1	0	2	1	0	1	0	1	1	1	1	2	1	0	0	2	2	0	2	2	0	0	0	0	0	0	0	0	0	0	2	1
851	1	0	1	0	1	2	2	2	1	0	1	0	1	0	0	0	1	1	1	1	1	0	0	0	0	0	0	0	2	1	0	2	1	0	2	0	1	0	0	0	0	0	0	0	1	0	0	2	0
852	1	0	2	0	1	2	1	2	2	0	0	1	1	1	0	0	2	0	0	2	2	0	1	0	0	0	1	0	1	1	1	2	2	0	2	0	1	0	1	1	0	0	0	0	0	2	0	2	0
853	1	0	2	0	0	2	1	1	2	0	0	0	2	1	0	0	1	2	2	0	1	0	0	0	0	0	1	0	2	1	1	1	1	1	1	1	2	0	0	0	0	0	1	0	1	0	0	0	2
854	1	0	1	0	0	1	1	1	1	1	1	1	2	2	0	0	1	1	1	1	1	1	1	0	1	1	1	0	2	1	0	1	2	2	1	1	1	0	1	1	0	0	2	0	1	0	0	0	2
855	0	0	1	0	0	1	0	1	2	0	0	0	0	0	0	0	0	0	1	1	2	0	0	0	1	1	1	1	1	1	0	1	2	1	0	2	2	0	0	0	0	0	0	0	0	1	0	1	1
856	1	0	2	0	0	2	1	1	2	0	0	1	2	1	0	0	2	1	1	1	2	0	0	0	0	0	2	1	2	2	1	0	1	1	1	1	2	0	0	0	0	0	1	0	1	1	0	2	0
857	1	0	0	0	0	1	1	1	1	0	0	0	0	0	0	0	1	0	0	2	2	1	1	1	0	1	1	0	1	1	0	0	2	1	1	1	0	0	1	1	0	0	0	0	0	0	0	0	2
858	1	0	1	0	1	2	0	0	1	0	1	1	1	1	0	0	2	2	2	0	2	0	1	0	0	0	1	1	1	1	0	2	2	0	0	2	1	0	0	0	0	0	0	1	1	1	0	2	1
859	1	1	2	0	0	1	2	2	1	0	1	0	1	0	0	0	1	1	1	1	1	0	0	0	0	0	2	1	2	2	0	0	2	0	1	1	2	0	0	0	0	2	2	0	1	1	0	0	1
860	1	0	1	0	0	2	2	2	1	0	0	0	1	2	0	0	1	1	0	1	1	1	1	1	1	1	1	0	1	1	1	1	1	0	1	1	2	0	1	0	1	1	1	0	0	2	0	2	1
861	1	0	2	0	1	2	0	1	2	0	0	0	0	0	0	0	1	0	1	1	2	0	0	0	0	0	1	1	2	0	1	0	0	0	0	2	0	0	1	1	0	0	1	0	0	0	0	0	1
862	1	0	0	0	0	0	1	1	1	0	1	0	0	0	0	0	1	1	0	1	1	1	0	0	0	0	2	0	2	2	0	0	1	1	1	1	0	1	1	0	1	0	0	1	0	1	0	0	1
863	1	0	1	0	0	0	0	1	2	0	0	0	0	0	0	0	1	0	1	1	2	1	0	0	0	0	1	0	1	0	0	0	0	1	1	1	2	0	0	0	0	0	0	0	0	0	0	1	0
864	1	0	2	0	1	2	0	1	2	0	0	1	2	1	0	0	0	0	0	2	2	1	1	1	1	1	0	0	1	1	0	1	2	0	1	1	1	1	0	0	0	0	0	0	0	0	0	2	0
865	0	0	1	1	0	1	1	2	1	0	0	0	0	0	0	0	1	0	2	0	2	0	1	0	0	0	1	0	2	2	0	0	1	0	0	2	1	0	1	1	0	2	2	0	2	1	0	2	0
866	0	0	2	0	0	2	1	1	1	0	2	0	0	0	0	0	1	0	0	2	2	0	0	0	0	0	0	1	1	0	0	1	1	0	2	1	2	0	0	0	0	0	0	1	0	0	0	1	1
867	1	1	1	0	0	1	1	1	2	1	0	0	0	0	0	0	2	1	1	1	2	1	0	0	0	0	1	1	2	1	2	2	2	0	2	0	1	0	2	2	0	1	1	0	1	1	0	1	1
868	0	0	2	0	0	2	2	2	1	0	0	1	1	1	0	0	2	1	0	2	2	0	0	0	0	0	0	1	1	0	0	0	2	1	1	1	0	1	1	1	0	1	1	0	0	0	0	0	2
869	0	0	0	0	0	1	0	1	2	0	0	0	0	0	0	0	0	2	2	0	0	2	1	1	1	1	1	0	2	1	0	0	1	0	1	1	1	0	0	0	1	2	2	0	1	1	0	0	2
870	1	0	0	0	0	0	0	0	2	0	0	0	0	0	0	0	0	2	2	0	0	0	0	0	1	1	2	0	2	1	0	0	1	1	1	1	2	0	0	0	0	0	0	0	0	0	0	2	1
871	1	0	1	0	0	1	1	1	2	0	0	0	1	2	0	0	0	2	2	0	0	0	1	0	0	0	1	1	1	1	0	1	1	0	1	1	1	0	0	0	0	1	1	0	1	1	0	0	2
872	1	0	1	0	0	2	0	0	1	0	0	0	0	0	0	0	1	1	0	2	2	0	0	0	0	0	1	0	2	0	0	1	1	0	0	2	2	0	1	1	0	1	0	0	1	0	0	2	0
873	1	0	0	0	0	1	0	0	2	0	0	1	1	1	0	0	2	1	1	1	1	0	0	0	0	0	2	0	2	2	0	1	2	1	1	0	1	0	1	1	0	0	0	0	0	0	1	0	1
874	1	0	2	0	0	1	1	1	2	0	0	2	2	2	0	0	2	1	1	1	2	0	1	0	0	0	2	0	2	2	0	1	2	0	1	1	1	1	0	0	0	1	1	0	2	2	0	1	1
875	1	1	2	0	0	1	2	2	0	0	1	1	1	1	0	0	1	2	0	1	1	0	0	0	1	1	1	0	2	1	0	1	1	1	1	2	2	0	0	0	0	1	1	0	1	1	0	0	2
876	1	0	1	0	0	2	2	2	1	0	0	0	0	0	0	0	1	0	1	1	2	0	2	0	0	0	1	1	1	1	1	1	1	2	0	2	0	0	0	0	0	0	1	0	0	0	0	1	1
877	0	0	1	0	0	2	2	2	1	1	1	1	2	1	0	0	0	1	2	0	2	1	1	0	0	0	2	0	2	2	2	0	0	0	0	2	1	1	0	0	0	0	1	0	0	0	0	0	2
878	1	0	1	0	0	1	0	1	2	0	1	0	1	1	0	0	1	0	1	1	2	0	0	0	0	0	0	2	1	0	0	0	2	1	1	1	2	1	0	0	0	1	1	0	1	1	0	2	1
879	1	0	0	0	0	0	2	2	1	0	0	0	1	1	0	0	2	0	0	2	2	0	1	0	0	0	1	0	1	1	0	2	2	1	0	2	0	0	1	1	0	0	0	0	0	0	0	1	1
880	1	1	1	0	1	1	1	1	2	0	0	0	1	0	0	0	1	2	0	2	2	1	1	1	1	1	1	0	2	1	1	1	1	0	1	1	1	0	0	0	0	1	0	0	1	1	0	2	2
881	0	0	1	0	0	1	1	1	1	0	1	0	0	0	0	0	2	1	0	2	1	0	0	0	1	1	2	0	2	1	1	0	0	0	0	2	1	0	1	1	0	0	0	0	2	0	0	1	0
882	1	0	1	1	0	1	0	1	2	0	0	0	1	1	0	0	1	0	1	1	2	0	0	0	0	0	2	0	2	2	1	1	1	1	0	2	1	0	0	0	0	1	1	0	1	1	0	0	1
883	1	0	2	0	0	1	2	2	1	1	1	0	0	0	0	0	2	0	0	2	2	0	0	0	0	0	2	0	2	2	1	2	2	0	2	0	2	0	1	1	0	0	0	0	0	0	0	1	1
884	1	0	2	0	1	2	2	2	1	0	1	1	1	1	0	0	2	2	2	0	2	0	1	0	0	0	1	0	2	1	0	0	2	2	0	2	2	0	1	1	0	0	0	0	1	0	0	2	0
885	1	0	1	0	0	1	2	2	1	0	2	0	1	0	0	0	2	2	1	1	2	0	0	0	0	0	2	0	2	2	1	2	1	0	2	0	1	0	0	0	0	0	0	1	0	0	0	2	0
886	1	0	2	0	1	2	2	2	0	0	0	1	2	2	0	0	2	1	1	1	1	0	0	0	0	0	1	1	1	1	1	1	2	0	0	2	2	0	0	0	1	0	0	0	0	0	0	2	0
887	1	0	0	0	0	0	2	2	1	0	0	0	0	0	0	0	1	2	1	0	0	0	1	0	0	0	1	2	2	1	2	1	1	0	0	2	2	0	0	0	0	0	0	0	0	0	0	0	2
888	1	0	2	0	1	1	1	1	1	0	0	0	0	0	0	0	0	1	1	1	2	1	0	0	0	0	1	1	2	0	1	0	1	1	0	2	1	0	2	2	0	1	1	0	1	1	0	2	0
889	1	0	2	0	0	2	1	2	1	0	1	0	0	0	0	0	1	2	1	0	2	0	0	0	0	0	1	0	2	0	0	0	2	1	1	1	1	0	0	0	0	0	1	0	1	1	0	2	1
890	0	0	1	0	0	2	1	1	1	0	0	0	0	0	0	0	2	0	0	1	1	1	0	0	0	0	1	0	1	1	1	1	1	0	0	2	1	0	0	0	0	1	1	0	1	1	0	1	2
891	1	1	1	0	1	1	2	2	0	0	2	0	1	1	0	0	1	2	2	0	1	0	1	0	0	0	0	1	1	0	0	1	2	1	0	2	2	0	1	1	0	0	0	0	0	0	0	2	0
892	1	0	1	0	0	1	2	2	0	0	1	0	1	0	0	0	1	0	0	2	1	1	2	1	1	1	2	0	2	1	0	0	2	1	2	1	1	0	0	0	0	0	0	0	0	0	0	2	0
893	0	0	1	0	0	0	0	1	2	0	1	1	1	1	0	0	1	1	0	1	1	0	0	0	0	0	2	1	2	2	0	1	2	2	1	2	2	0	0	0	0	0	1	0	1	1	0	2	1
894	1	0	0	0	0	0	1	1	2	0	0	0	1	1	0	0	1	1	0	1	1	0	0	0	0	0	1	0	2	1	1	0	2	1	1	1	1	0	0	0	0	0	0	1	0	0	0	2	0
895	1	0	1	0	1	1	0	0	2	0	0	1	1	1	0	0	0	0	1	1	2	0	0	0	0	1	2	0	2	2	0	1	2	1	0	2	2	0	0	0	0	0	0	1	0	1	0	0	2
896	0	0	2	0	0	0	1	1	2	0	0	0	0	0	0	0	1	1	2	0	2	0	0	0	1	1	1	0	2	1	0	0	1	1	0	2	1	0	0	0	0	0	0	0	0	0	0	2	0
897	0	0	2	0	0	2	0	0	2	0	0	0	0	0	0	0	2	0	0	2	2	1	0	0	0	0	1	0	2	0	0	2	2	0	2	0	1	0	1	1	0	0	0	0	0	0	0	2	0
898	0	0	2	0	1	2	2	2	0	0	1	1	1	1	0	0	1	1	1	1	2	1	1	1	1	1	2	0	2	1	0	0	1	1	0	2	1	0	0	0	0	0	0	0	0	1	0	0	2
899	1	0	2	0	0	1	2	2	0	0	0	0	0	0	0	0	2	0	0	2	2	0	0	0	0	0	1	0	1	1	0	2	1	0	0	2	1	0	0	0	0	0	0	0	0	0	0	2	1
900	1	0	1	0	0	0	2	2	1	0	0	0	0	0	0	0	0	1	0	1	1	0	0	0	1	1	2	0	2	2	0	1	1	0	0	2	1	0	1	1	0	1	1	0	0	0	0	0	2
901	1	0	2	0	1	2	1	1	2	0	1	1	0	0	0	0	1	0	0	2	2	0	2	0	0	1	1	1	1	1	1	0	1	2	1	1	1	0	1	1	0	0	0	0	0	0	0	2	0
902	1	0	2	0	1	1	1	1	0	1	1	0	0	0	0	0	0	1	1	1	2	1	1	1	1	1	2	0	2	2	0	2	1	0	0	2	1	0	1	1	0	0	1	0	1	0	0	0	1
903	1	1	1	0	1	1	2	2	1	0	0	0	1	0	0	0	2	2	1	1	2	1	0	0	0	0	1	0	2	1	0	0	1	0	1	1	1	0	1	1	0	0	0	0	0	1	0	1	2
904	1	0	2	0	1	2	1	2	1	0	1	0	2	1	0	0	1	1	1	1	1	0	0	0	0	0	1	0	2	0	0	1	2	1	1	1	1	0	1	1	0	0	0	1	0	0	0	2	0
905	0	0	1	0	0	0	1	1	2	0	0	1	1	2	0	0	0	1	0	0	0	0	0	0	1	1	1	1	2	0	1	0	2	0	0	2	1	0	0	0	0	1	1	0	1	1	0	1	1
906	0	0	2	0	0	2	0	0	2	0	0	0	0	1	0	0	0	0	1	1	2	0	0	0	0	0	2	0	2	1	0	0	1	0	1	1	1	0	1	1	0	0	0	0	0	1	0	2	0
907	1	0	1	0	0	0	1	1	0	0	0	1	0	0	0	0	0	0	1	1	2	0	0	0	0	0	2	1	2	2	0	1	1	2	0	2	1	1	1	1	0	1	1	0	0	2	0	1	1
908	1	0	2	0	0	0	1	1	1	0	0	0	0	0	0	0	1	0	0	2	2	0	0	0	0	0	1	1	2	1	0	1	1	0	0	2	1	1	0	0	0	0	0	0	1	1	0	0	1
909	1	0	1	0	0	1	1	1	2	0	0	0	0	0	0	0	2	0	0	1	1	0	0	0	0	0	2	0	2	2	1	1	2	2	1	2	1	1	0	0	0	2	2	0	2	1	0	1	2
910	1	0	1	0	0	1	1	1	1	0	1	0	1	0	0	0	0	2	2	0	0	1	1	1	1	1	1	1	2	1	1	0	1	0	1	1	0	0	1	1	0	1	1	1	1	2	0	1	1
911	0	0	1	0	0	1	1	2	1	0	1	1	2	1	0	0	1	0	1	1	2	2	1	1	1	1	2	0	2	2	1	0	1	0	1	1	2	0	2	2	0	1	0	0	2	0	0	0	2
912	1	0	1	0	1	1	2	2	1	0	1	1	1	1	0	0	0	2	2	0	0	0	0	0	0	0	2	0	2	2	0	0	2	1	1	1	1	0	0	0	0	0	0	1	1	1	0	1	1
913	1	1	1	0	0	1	1	1	1	0	1	0	0	0	0	0	2	0	0	2	2	1	0	0	0	0	1	1	2	1	0	0	0	0	1	1	1	0	1	1	0	0	0	1	0	1	0	2	0
914	0	0	2	0	1	1	2	2	0	0	0	0	0	0	0	0	2	0	0	2	1	0	0	0	0	1	1	1	1	1	1	0	2	1	1	1	1	0	1	1	1	0	1	0	1	0	0	1	1
915	1	0	0	0	0	0	2	2	1	0	1	0	0	0	0	0	0	1	1	1	1	1	1	0	0	0	2	0	2	1	0	0	1	1	0	2	1	0	0	1	0	0	0	0	0	0	0	0	2
916	1	0	1	0	0	1	0	1	2	0	0	0	1	0	0	0	1	2	1	0	1	0	0	0	0	0	1	0	1	1	1	0	1	0	0	2	2	0	0	0	0	0	0	0	1	1	0	2	0
917	1	0	1	0	0	1	2	2	1	0	0	1	1	1	0	0	1	0	0	2	2	0	0	0	0	0	0	1	2	0	1	1	1	1	1	2	0	1	1	0	1	0	1	0	1	0	1	1	0
918	1	0	1	1	0	1	2	2	0	0	1	1	2	1	0	0	1	1	2	0	1	0	0	0	0	0	2	0	2	2	1	0	1	0	1	2	2	0	1	1	1	0	0	0	1	0	0	1	1
919	1	1	1	0	1	1	1	1	2	0	0	0	1	2	0	0	1	1	0	1	1	0	0	0	0	0	1	1	1	1	1	0	1	0	1	1	2	0	1	1	0	0	0	0	0	0	0	1	1
920	1	0	0	0	0	1	1	2	1	0	1	0	1	1	0	0	1	1	0	1	1	0	0	0	0	0	2	0	2	1	1	0	0	1	0	2	2	0	1	1	0	0	0	1	0	1	0	1	0
921	0	0	2	0	0	1	0	0	2	0	1	0	0	0	0	0	1	2	1	0	1	0	0	0	0	0	2	0	2	2	1	0	1	0	1	1	2	0	0	0	0	0	0	0	0	0	0	1	1
922	0	0	1	1	0	1	1	2	1	0	0	0	1	0	0	1	0	2	2	0	0	0	0	0	0	0	2	1	2	2	0	0	2	0	2	0	1	2	0	0	1	1	1	0	1	0	0	0	2
923	0	0	1	0	1	2	0	0	2	0	0	1	2	1	0	0	2	0	0	2	2	0	0	0	0	0	1	2	2	1	2	0	1	1	1	1	1	0	0	0	0	1	1	0	1	1	0	1	1
924	0	0	1	1	1	2	1	1	1	0	1	1	1	1	0	0	0	0	0	2	2	0	1	0	0	0	0	0	1	1	0	2	2	0	1	1	2	0	0	0	0	0	0	0	0	0	0	1	0
925	1	0	2	0	1	1	1	1	2	0	0	0	0	0	0	0	1	0	0	2	2	2	1	1	1	1	2	0	2	2	1	0	2	0	0	2	2	0	1	1	0	0	0	0	0	0	0	0	1
926	1	0	1	0	0	1	2	2	0	0	2	0	1	0	0	0	0	2	0	2	2	1	1	1	1	1	1	0	2	1	1	0	1	0	1	1	1	0	1	1	0	0	0	0	1	1	0	2	0
927	0	0	1	0	1	1	1	1	2	0	0	0	0	0	0	0	1	1	0	1	1	1	1	1	1	1	2	0	2	2	1	0	0	0	0	2	1	0	0	0	0	0	0	1	0	1	0	2	0
928	0	0	1	0	0	2	2	2	0	0	1	1	1	1	0	0	2	0	0	2	2	0	1	0	1	1	2	0	2	2	0	0	1	1	0	2	1	0	1	1	0	1	1	0	2	1	0	2	0
929	0	0	1	0	0	1	1	1	1	0	0	0	0	0	0	0	1	1	1	1	2	1	1	1	0	1	2	0	2	1	0	0	0	0	0	2	1	0	0	0	0	0	0	1	0	0	0	2	0
930	1	0	1	0	0	1	1	1	2	0	0	0	1	0	0	0	1	0	1	1	2	0	0	0	0	0	1	0	2	0	0	1	1	0	0	2	0	1	1	1	0	0	0	0	0	1	0	2	1
931	1	0	1	0	0	0	0	2	2	0	1	0	1	0	0	0	1	2	2	0	0	1	0	0	0	0	1	0	2	1	0	1	1	0	1	1	1	0	0	0	0	1	1	0	1	0	0	0	2
932	1	0	1	0	0	2	2	2	1	0	0	1	2	1	0	0	2	0	0	2	1	1	1	1	1	1	2	0	2	2	0	1	2	0	1	1	2	0	2	2	0	0	0	1	0	1	0	2	0
933	1	0	1	0	0	0	1	1	2	0	0	2	2	1	1	1	1	1	0	1	2	0	0	0	0	0	0	1	1	0	0	0	1	1	1	1	2	0	1	1	0	0	0	0	0	0	0	0	1
934	1	0	1	1	0	1	2	2	2	0	0	1	2	2	0	0	0	1	1	1	2	0	0	0	0	0	2	0	2	2	0	0	2	2	0	2	1	0	0	0	0	1	1	0	1	0	0	1	1
935	0	0	1	0	0	1	0	0	2	0	0	0	1	1	0	0	0	2	2	0	1	0	0	0	0	0	2	0	1	1	1	1	1	0	2	1	2	0	0	0	0	1	0	0	1	0	0	0	2
936	0	0	2	0	1	1	1	1	1	0	0	0	1	0	0	1	0	2	2	0	0	0	0	0	0	0	2	0	1	1	1	1	1	0	0	2	1	0	0	0	0	1	1	0	1	0	0	1	1
937	1	1	1	0	0	1	2	2	1	0	0	0	1	0	0	0	1	0	1	1	2	0	0	0	0	0	2	0	2	2	0	0	0	0	0	2	2	0	1	1	0	0	0	0	0	0	0	1	1
938	1	0	1	0	0	0	1	1	1	0	1	0	0	0	0	0	1	0	0	2	2	0	0	0	0	0	0	0	2	1	0	1	0	0	0	2	2	0	0	0	0	2	2	0	2	1	0	2	0
939	1	0	2	0	0	1	1	2	1	0	1	0	0	0	0	0	1	1	1	1	2	1	0	0	0	0	2	1	2	1	2	1	2	0	0	2	1	0	0	0	0	0	0	0	0	1	0	2	0
940	1	0	0	0	0	0	0	0	2	0	0	0	2	1	0	1	1	0	0	2	2	0	2	0	0	0	0	1	1	1	0	0	1	0	0	2	1	0	0	0	0	0	1	0	0	0	0	1	1
941	0	0	2	0	1	2	1	2	2	0	0	1	1	1	0	0	0	1	1	1	2	0	2	0	0	1	2	0	2	2	0	0	2	0	0	2	1	0	0	0	0	0	0	0	2	0	0	0	2
942	1	0	1	0	0	0	2	2	0	0	0	0	0	0	0	0	1	0	0	2	2	0	0	0	0	1	2	0	2	0	0	0	1	1	0	2	1	0	1	0	1	0	0	0	0	0	0	0	2
943	1	0	1	0	0	2	0	0	2	0	0	0	0	0	0	0	1	1	1	1	1	0	1	1	1	1	1	0	2	1	1	0	2	2	1	2	1	0	0	0	0	0	0	1	0	1	0	1	1
944	0	0	1	0	0	0	1	1	1	1	1	0	1	0	0	1	2	2	2	0	1	0	1	0	0	0	2	0	2	1	0	1	2	0	1	1	0	0	2	1	1	0	0	0	0	0	0	0	2
945	0	0	0	0	0	1	0	1	2	0	1	1	2	1	0	0	1	2	0	1	1	0	0	0	0	0	1	0	2	1	0	2	1	0	0	2	0	0	2	1	1	0	0	0	0	0	0	2	0
946	0	0	0	0	0	1	2	2	0	0	0	1	1	1	0	0	1	1	1	1	1	0	0	0	0	0	1	0	2	1	0	0	1	1	2	0	1	1	0	0	0	1	1	0	1	1	0	1	1
947	0	0	1	0	0	1	2	2	0	0	0	0	0	1	0	0	1	2	1	0	1	0	0	0	0	0	2	1	2	2	0	1	2	1	0	2	1	0	2	2	0	0	0	0	0	0	0	2	0
948	1	0	1	0	0	0	1	1	2	0	0	0	0	0	0	0	1	0	0	2	2	0	0	0	0	0	1	0	1	1	0	0	0	0	1	1	2	0	1	1	1	0	1	0	0	0	0	2	1
949	0	0	1	0	0	0	1	2	2	0	0	0	1	1	0	1	1	0	0	2	2	0	1	1	2	2	1	1	2	1	1	0	2	0	1	1	2	0	0	0	0	0	0	0	0	0	0	2	1
950	1	0	1	0	0	0	1	2	1	0	1	0	0	0	0	0	2	0	0	1	1	0	1	0	0	0	1	1	2	1	0	0	0	0	0	1	2	0	0	0	0	1	0	0	1	1	0	1	2
951	1	0	2	0	0	1	2	2	0	0	1	1	1	1	0	0	0	1	1	1	2	0	0	0	1	1	1	2	1	1	0	0	2	2	0	2	1	0	1	1	0	0	2	0	0	2	0	1	1
952	0	0	2	0	0	1	2	2	1	0	0	0	0	0	0	0	0	2	0	1	1	0	1	0	1	1	1	0	1	1	0	0	0	0	0	2	1	1	0	0	0	0	0	0	0	0	0	2	1
953	1	0	2	0	0	1	1	1	2	0	0	0	1	1	0	0	1	1	0	1	1	0	1	0	0	0	2	0	2	2	0	0	1	1	0	2	1	0	0	0	1	0	0	0	0	1	0	1	1
954	0	0	1	0	0	1	0	0	2	0	0	0	0	0	0	0	2	1	1	1	2	0	1	0	0	0	1	0	2	0	0	0	1	0	0	2	1	1	1	1	0	0	2	0	0	0	0	0	2
955	1	0	0	0	0	1	2	2	0	0	0	0	0	0	0	0	1	1	1	1	2	1	0	0	0	0	1	1	1	1	0	0	2	0	2	0	2	0	0	0	0	0	0	1	0	0	0	0	2
956	1	0	0	0	0	0	1	2	1	0	1	0	1	1	0	0	1	1	0	1	1	0	0	0	0	0	2	1	2	1	1	1	2	0	0	2	1	0	0	0	0	0	1	0	1	0	0	2	0
957	1	1	1	0	0	1	1	2	1	0	0	2	1	1	0	0	0	0	1	1	2	0	0	0	0	0	2	0	2	1	1	1	2	0	1	1	1	0	1	1	0	1	1	0	1	0	0	1	1
958	1	0	2	0	0	2	1	1	2	0	0	0	0	0	0	0	0	1	2	0	2	1	0	0	0	0	1	0	2	2	1	0	0	0	2	0	1	0	0	0	0	0	2	0	1	1	0	2	2
959	1	0	1	0	0	2	0	0	2	0	0	1	1	1	0	0	1	1	0	1	1	0	0	0	1	1	2	1	2	1	2	2	2	0	1	1	0	0	2	2	1	0	1	0	2	1	0	1	1
960	0	0	2	0	1	2	1	1	0	0	0	0	1	1	0	1	2	2	1	1	2	0	0	0	0	0	2	1	2	2	1	0	2	1	1	1	1	0	1	0	1	0	0	1	0	0	0	0	2
961	1	1	2	0	0	1	2	2	1	0	0	1	2	1	0	0	0	1	1	1	2	1	0	0	0	0	0	0	2	1	0	0	2	2	1	2	2	0	0	0	0	2	2	0	1	1	0	2	1
962	1	0	2	0	0	1	1	1	1	0	1	1	1	1	0	0	1	0	0	2	2	0	0	0	1	1	1	0	2	1	1	0	2	0	0	2	2	0	1	1	0	0	0	1	0	0	0	0	2
963	0	0	1	1	0	1	1	2	2	0	0	0	1	0	0	0	2	0	0	2	2	0	0	0	1	1	0	0	1	1	0	0	2	1	1	1	2	0	0	0	0	0	0	0	0	0	0	2	0
964	1	0	2	0	1	1	2	2	0	0	1	0	1	0	0	1	0	0	0	2	1	1	1	1	1	1	2	0	2	2	1	1	1	0	0	2	2	0	1	1	0	1	1	0	1	0	0	1	1
965	0	0	1	0	0	2	1	2	2	0	0	0	1	0	0	0	1	1	2	0	2	1	0	0	0	0	2	0	2	2	1	1	1	1	0	2	2	0	0	0	0	0	0	1	0	0	0	2	1
966	0	0	2	0	1	2	1	2	1	0	0	0	0	0	0	0	1	0	0	2	2	1	0	0	0	0	1	0	2	1	0	0	1	0	1	1	1	0	1	0	2	0	0	0	0	0	0	1	0
967	0	0	2	0	0	2	1	1	2	0	0	0	0	0	0	0	0	1	0	2	2	0	0	0	0	0	0	1	1	0	0	2	1	0	0	2	1	0	0	0	0	1	1	0	1	1	0	0	2
968	1	0	0	0	0	0	1	2	1	0	1	0	0	0	0	0	1	1	1	1	2	1	0	0	0	0	2	0	1	0	0	0	0	0	0	2	2	0	0	0	0	0	0	0	2	0	0	0	2
969	1	0	2	0	0	2	2	2	1	0	0	0	2	1	0	1	2	1	1	1	2	0	1	0	0	0	1	1	2	1	1	2	2	0	0	2	1	0	0	0	0	0	2	0	0	2	0	0	2
970	1	0	2	0	0	1	2	2	1	0	1	1	2	1	1	1	1	0	0	2	2	0	0	0	0	0	1	0	1	1	0	0	1	1	1	1	1	0	2	2	0	1	1	0	1	0	0	2	0
971	1	0	0	0	0	0	2	2	2	0	0	0	1	0	0	1	0	1	1	1	2	1	1	1	1	1	1	0	2	1	0	0	1	1	1	1	1	0	0	0	0	1	2	0	1	1	0	2	0
972	0	0	2	0	0	1	2	2	0	0	2	0	0	0	0	0	1	0	0	2	2	0	0	0	0	0	1	0	2	1	0	0	0	0	1	1	1	0	1	1	0	1	1	0	1	2	0	1	1
973	1	1	2	0	1	2	1	1	2	0	1	0	1	1	0	1	2	0	0	2	2	1	1	1	1	1	1	1	2	1	1	1	2	0	1	1	2	0	1	1	0	0	1	0	0	1	0	1	1
974	1	0	1	0	0	1	2	2	2	0	1	1	2	1	0	0	1	2	2	0	1	0	0	0	0	0	1	0	2	1	0	1	1	1	1	1	0	0	1	1	0	0	1	0	1	0	0	1	1
975	1	0	2	0	0	2	2	2	1	0	2	0	0	0	0	0	2	0	0	2	2	0	0	0	1	1	2	0	2	2	2	0	2	0	1	1	2	0	0	0	0	0	0	0	0	0	0	1	1
976	1	0	1	0	0	0	1	1	2	0	0	0	1	0	0	0	2	0	0	2	2	0	1	0	0	0	2	0	2	1	1	0	1	1	0	2	1	1	0	0	0	0	0	1	0	0	0	2	0
977	1	1	2	0	0	1	1	2	2	0	0	0	1	0	0	0	1	1	1	1	1	0	0	0	0	0	1	0	2	1	0	1	0	0	1	1	0	1	1	1	0	0	1	1	2	0	0	1	1
978	0	0	2	0	0	1	1	2	1	0	1	0	1	0	0	0	1	2	1	0	0	0	1	0	0	0	1	0	2	2	0	0	0	0	0	2	1	0	1	0	1	0	2	0	1	1	0	1	0
979	0	0	1	0	1	1	2	2	1	0	1	1	0	0	0	0	0	0	0	2	2	0	0	0	1	1	0	0	2	1	0	1	1	1	1	1	1	0	1	1	0	0	1	0	0	1	0	1	1
980	0	0	2	0	0	1	0	1	1	0	0	1	1	1	0	0	0	2	2	0	0	0	1	1	1	1	2	1	2	2	0	0	2	1	1	1	1	0	0	0	0	1	0	0	1	1	0	0	2
981	1	0	1	0	0	1	1	1	2	0	0	1	1	0	0	0	1	1	1	1	1	0	1	0	0	0	0	1	2	0	1	0	0	0	0	2	1	0	0	0	0	1	1	0	1	2	0	2	0
982	1	0	1	0	1	1	1	1	2	0	1	0	0	0	0	0	1	2	1	0	2	1	0	0	1	1	2	0	2	2	0	2	1	1	0	2	1	1	0	0	0	1	1	0	1	1	0	1	1
983	1	0	1	0	1	2	2	2	1	0	0	0	0	0	0	0	2	1	1	1	1	0	0	0	0	0	0	1	1	1	0	1	1	1	0	2	1	0	1	0	1	0	0	0	1	1	0	1	1
984	1	0	2	0	1	2	0	0	2	0	0	1	1	2	0	0	1	0	1	1	1	1	0	0	0	0	2	0	2	1	0	0	1	1	0	2	1	0	0	0	0	1	0	0	0	0	0	1	1
985	0	0	1	0	0	1	1	1	1	0	1	1	1	2	0	0	0	1	0	1	1	1	0	0	0	0	0	0	2	1	0	2	2	0	0	2	1	0	0	0	0	1	0	0	1	0	0	1	1
986	0	1	1	0	1	1	0	1	2	0	1	0	1	0	0	1	1	0	0	2	2	0	0	0	0	0	0	1	1	0	0	1	2	0	0	2	2	0	1	1	0	1	1	0	0	2	0	1	1
987	1	0	1	0	0	0	1	2	2	0	0	1	1	1	0	0	1	0	1	1	2	0	1	0	0	0	2	0	2	1	0	2	1	0	0	2	2	0	1	1	1	0	0	0	0	0	0	2	0
988	1	0	1	0	0	1	2	2	0	0	2	1	1	1	0	0	2	2	1	1	1	0	0	0	0	0	2	0	2	2	0	0	1	2	2	1	1	0	1	1	0	0	0	1	1	1	0	2	0
989	0	0	1	0	0	2	0	1	2	0	0	0	2	1	0	1	1	0	0	2	2	1	1	1	0	1	2	0	2	2	0	1	2	1	0	2	1	0	2	1	1	0	1	0	0	1	0	2	1
990	0	0	1	0	0	0	0	0	2	0	0	0	1	1	0	1	2	2	1	1	2	1	1	0	1	1	2	0	2	2	0	1	1	2	1	2	0	0	2	2	0	0	0	0	0	2	0	2	1
991	0	0	0	0	0	1	1	1	2	0	0	1	1	1	0	0	1	2	2	0	0	1	0	0	0	0	2	0	2	2	0	0	0	0	0	1	0	0	2	1	1	1	1	0	2	0	0	0	2
992	0	0	2	0	0	2	2	2	1	0	1	0	1	2	0	0	1	1	1	1	2	0	0	0	0	0	1	1	0	0	0	0	1	0	1	2	2	0	1	1	0	0	0	0	0	0	0	0	2
993	1	0	2	0	0	1	1	2	2	0	0	0	1	0	0	0	2	1	1	1	2	1	0	0	0	0	1	0	2	1	0	1	1	0	1	1	1	0	2	2	0	0	1	0	1	1	0	1	1
994	1	0	1	0	0	0	1	2	0	0	1	0	1	0	0	0	0	1	1	1	1	0	1	0	1	1	2	0	2	1	1	2	1	0	1	1	2	0	0	0	0	0	1	1	2	0	0	2	1
995	0	0	2	0	0	0	1	1	1	0	1	1	1	1	0	0	1	2	1	0	1	0	0	0	2	2	1	0	2	0	0	0	1	0	2	0	1	0	0	0	0	1	1	0	1	1	0	0	2
996	1	0	2	0	0	0	1	1	1	0	0	0	0	0	0	0	1	2	0	0	0	0	0	0	0	0	1	0	2	1	0	0	2	1	0	2	0	1	1	0	1	0	1	0	1	0	0	2	0
997	1	0	0	0	0	1	2	2	1	0	1	1	2	1	0	0	2	1	1	1	1	1	0	0	0	0	2	0	2	2	0	0	0	0	0	2	1	0	2	2	0	0	0	1	0	0	0	1	1
998	1	0	2	0	1	1	2	2	1	0	0	0	1	0	0	0	1	1	2	0	2	2	1	1	1	1	2	0	2	1	1	1	1	0	1	1	1	0	1	1	1	0	1	0	1	1	0	2	0
999	1	0	1	0	0	0	1	1	1	1	2	1	2	2	0	1	2	0	0	2	2	0	0	0	0	0	2	0	2	2	1	1	1	0	1	1	1	0	0	0	0	0	0	1	0	1	1	1	0
1000	0	0	2	0	0	1	1	2	2	0	0	1	1	0	1	1	1	1	1	1	2	0	0	0	0	0	2	1	2	1	2	1	1	0	0	2	1	0	0	0	0	0	0	0	0	1	0	2	1
[truncated: 252 more columns]
