# Supplementary material for: KNN-MDR: a learning approach for improving interactions mapping performances in genome wide association studies
Source: BMC Bioinformatics. 2017 Mar 21;18:184. doi: 10.1186/s12859-017-1599-7 (PMC5361736; doi:10.1186/s12859-017-1599-7)
Supplement: Supplementary file 5 — The data set(s) supporting the results of Table 3. (ZIP 7092 kb) [file 12859_2017_1599_MOESM5_ESM.zip › 000/S35/mkallsimul.dat]

1	0	0	1	0	0	0	2	2	0	0	0	0	1	0	0	0	1	2	1	0	1	0	1	1	0	0	0	2	1	0	1	0	2	2	0	2	2	1	0	1	0	0	0	1	0	0	0	1	1
2	1	0	0	0	0	0	1	1	2	0	0	0	0	0	0	0	2	0	0	2	0	0	0	2	0	1	2	2	0	2	1	2	1	1	0	2	1	0	0	2	0	0	0	2	0	1	0	0	2
3	0	0	0	0	0	0	1	2	1	0	0	0	0	0	0	0	1	1	1	1	1	0	0	2	0	0	2	2	0	2	0	1	1	1	0	2	0	0	0	2	1	0	0	1	0	0	0	1	1
4	1	0	1	0	0	2	0	0	2	0	0	1	1	0	0	0	0	0	0	2	0	0	0	2	1	1	1	2	1	1	2	1	1	2	2	1	0	1	0	1	0	0	0	0	2	1	0	1	1
5	1	0	2	0	0	2	1	1	1	0	1	0	0	0	0	0	1	2	0	1	0	0	0	2	0	2	0	1	0	0	1	1	1	1	0	2	1	0	0	2	0	1	1	2	1	1	0	0	1
6	0	0	0	0	0	1	1	1	0	0	0	0	0	0	0	0	2	0	0	1	0	0	0	2	0	1	1	2	0	1	1	1	2	2	0	2	2	2	0	0	0	1	1	2	0	0	0	0	2
7	0	0	1	0	0	1	1	1	2	0	0	1	1	0	0	0	1	0	0	2	0	0	0	2	0	2	2	2	1	1	1	0	0	2	0	2	1	0	0	0	0	1	1	2	0	0	0	1	1
8	1	0	2	0	0	2	2	2	1	0	0	0	1	0	0	1	0	0	1	1	1	0	0	2	0	1	2	2	0	2	0	0	0	2	0	1	1	0	0	0	0	0	0	2	0	0	0	2	0
9	0	0	2	0	0	2	1	2	1	0	0	0	1	0	0	0	1	1	0	1	0	0	1	1	1	1	1	2	1	1	1	2	2	0	1	1	2	1	1	2	1	0	0	1	0	1	0	2	1
10	1	0	1	0	1	1	1	2	1	0	1	1	0	0	0	0	2	0	0	2	0	0	0	2	0	0	0	2	2	0	2	1	2	1	0	2	2	1	0	0	0	0	0	1	1	1	0	2	0
11	1	0	1	0	0	1	1	2	2	0	0	0	2	0	0	1	1	0	2	0	1	0	0	2	0	1	1	1	2	0	1	1	1	1	0	2	1	0	0	1	0	0	0	2	0	0	0	2	0
12	0	0	1	0	0	1	1	1	1	0	0	1	1	0	0	0	2	1	1	1	1	1	0	2	0	2	2	2	0	1	1	1	1	1	1	1	0	0	0	1	0	0	0	2	1	0	0	1	2
13	0	0	1	0	0	1	1	2	2	0	0	0	0	0	0	0	2	0	0	2	0	1	1	1	0	1	1	1	0	1	0	1	0	2	0	2	2	1	0	1	0	0	0	1	0	0	0	2	0
14	1	0	2	0	0	2	1	1	2	0	0	0	0	0	0	0	0	1	0	1	0	0	0	2	0	0	1	2	0	1	0	1	1	1	1	1	0	0	0	2	0	0	0	1	1	0	0	1	1
15	1	0	0	0	0	0	1	1	1	0	0	0	0	0	0	0	2	0	0	2	0	0	0	2	2	1	1	2	0	1	0	1	1	2	0	2	1	0	0	0	0	0	0	0	0	0	1	1	0
16	0	0	2	0	0	2	2	2	1	0	1	1	2	0	0	0	2	1	1	1	1	0	0	2	0	0	2	2	2	2	0	0	1	1	1	1	1	1	0	1	0	0	1	2	1	0	0	1	1
17	1	0	1	0	0	1	1	2	1	0	1	1	0	0	0	0	2	1	1	1	1	0	1	2	0	0	0	1	2	0	1	1	1	1	0	2	1	0	0	0	0	0	0	1	0	0	0	1	1
18	1	0	2	0	0	2	2	2	0	0	0	0	0	0	0	0	1	2	1	0	1	0	0	2	1	2	1	2	0	2	0	0	0	2	0	2	0	0	0	2	0	0	0	1	0	1	0	2	0
19	0	0	2	0	0	0	1	2	0	0	1	1	0	0	0	0	1	2	2	0	1	0	0	2	0	1	1	1	0	1	1	1	1	1	1	1	1	1	0	1	0	0	0	1	0	0	0	0	1
20	0	0	2	0	0	1	2	2	1	0	0	1	1	0	0	0	2	1	0	2	0	0	0	2	1	2	2	2	1	1	1	2	2	0	0	2	2	0	1	1	0	1	0	2	1	1	0	2	0
21	0	0	1	0	0	1	0	0	2	0	0	0	1	0	0	0	2	0	0	1	0	0	1	1	1	2	1	1	1	1	0	1	1	1	0	2	2	2	0	0	0	0	0	1	0	0	0	1	1
22	1	0	0	0	0	0	1	1	1	1	1	0	1	0	0	0	0	1	0	1	0	0	0	2	0	1	1	1	2	0	1	1	2	1	0	2	1	1	0	1	0	0	1	2	1	1	0	1	1
23	0	0	1	0	0	0	1	1	1	0	1	0	2	0	0	0	2	0	1	1	1	0	1	1	1	0	2	2	0	2	0	2	2	1	2	2	1	0	0	0	1	0	0	1	0	1	0	1	1
24	0	0	1	0	0	1	1	1	2	0	0	0	0	0	0	0	0	2	1	1	1	1	0	2	0	2	2	2	0	2	0	0	0	2	0	2	2	1	0	1	0	0	1	2	1	0	0	0	2
25	1	0	1	0	0	1	1	1	2	0	0	1	0	0	0	0	2	2	1	1	1	0	1	1	1	0	1	1	1	1	0	1	1	1	1	1	2	0	0	1	0	1	0	2	2	0	0	1	1
26	1	0	1	0	0	1	1	1	1	0	1	0	0	0	0	0	0	2	2	0	0	0	0	2	0	2	2	2	0	2	1	1	2	1	0	2	2	1	1	2	2	0	0	1	0	0	0	1	1
27	0	1	2	0	0	2	2	2	0	0	2	1	0	0	0	0	2	1	0	2	0	0	0	2	0	0	2	2	0	1	2	1	1	2	0	2	2	0	0	0	0	0	0	1	0	0	0	2	0
28	1	0	1	0	0	1	1	1	2	0	0	0	0	0	0	0	1	1	0	1	0	0	0	2	0	0	2	2	0	1	1	1	1	1	0	2	0	0	0	2	0	0	0	1	0	1	0	1	1
29	1	0	0	0	0	0	1	1	1	1	2	1	1	0	0	0	1	0	0	2	0	0	0	2	0	1	1	1	2	0	1	1	1	1	1	1	1	0	1	1	0	0	0	1	0	0	0	2	0
30	0	0	2	0	0	2	2	2	2	0	0	0	1	0	0	1	2	2	1	1	0	0	1	1	1	0	2	2	0	2	1	1	1	1	1	1	1	0	0	1	0	0	1	1	1	2	0	1	1
31	1	0	1	0	0	1	1	2	2	0	0	0	1	0	0	0	0	1	1	1	1	0	1	1	1	1	1	2	0	2	0	1	1	0	1	1	2	1	0	1	0	1	0	2	1	2	0	2	0
32	0	0	0	0	0	0	0	0	2	0	0	0	0	0	0	0	0	1	0	1	0	0	0	2	0	1	1	2	0	1	2	2	2	2	0	2	2	0	0	1	0	0	1	2	1	2	0	2	0
33	1	0	2	0	0	2	1	1	2	0	0	0	1	0	0	0	2	1	1	1	1	0	0	2	0	1	1	2	0	2	1	1	1	0	2	0	0	0	0	1	1	0	0	1	0	0	0	2	0
34	0	0	2	0	0	2	1	1	2	0	0	0	1	0	0	0	2	0	0	1	0	0	0	2	0	0	1	1	0	1	0	1	1	1	1	1	1	0	0	2	0	0	0	2	0	0	0	2	0
35	1	0	1	0	0	1	1	1	0	1	2	1	1	0	0	0	1	2	1	1	0	0	0	2	0	2	1	2	2	0	2	1	1	1	1	1	1	0	0	2	0	0	0	2	0	0	0	1	1
36	0	0	0	0	0	1	2	2	1	0	0	1	1	0	0	0	2	0	0	2	0	0	0	2	0	0	2	1	1	0	1	1	1	2	0	2	1	0	1	1	0	1	0	2	2	0	0	0	2
37	1	0	2	0	0	1	2	2	0	0	1	0	0	0	0	0	1	1	1	1	1	0	0	2	0	2	2	2	0	2	0	2	2	0	2	0	0	0	0	2	0	0	0	1	0	0	0	1	1
38	1	0	2	0	0	2	1	2	1	0	0	0	0	0	0	0	1	1	1	1	1	0	0	2	0	1	1	2	0	1	2	0	2	1	0	2	1	0	1	1	1	1	0	2	1	0	0	1	2
39	0	0	1	0	0	0	1	2	1	0	0	1	1	0	0	0	2	0	0	2	0	0	0	2	0	2	1	1	0	1	0	1	1	1	1	1	2	0	0	1	0	0	1	2	0	2	0	2	0
40	0	0	2	0	0	0	0	0	2	0	0	1	2	0	0	0	1	1	0	1	0	0	0	2	0	0	2	2	0	2	0	1	1	2	0	2	1	1	0	2	0	1	0	1	1	1	0	2	0
41	1	0	1	0	0	1	1	1	1	0	0	1	1	0	0	0	2	2	1	1	1	0	0	2	0	2	1	2	2	1	1	1	1	0	1	1	1	0	0	2	0	1	0	1	0	1	0	0	2
42	0	0	2	0	0	1	0	0	2	0	0	1	2	0	0	1	1	1	1	1	0	0	0	2	0	1	2	2	1	1	1	0	1	2	1	2	2	0	0	0	0	0	0	1	1	0	0	2	0
43	1	0	1	0	0	1	1	2	1	0	1	1	1	0	0	0	1	1	0	1	0	0	1	1	1	0	2	2	0	2	0	1	2	1	2	1	2	0	0	0	0	1	0	1	1	0	0	1	1
44	1	0	1	0	0	1	1	1	2	0	0	1	1	0	0	0	0	0	0	2	0	0	0	2	0	0	2	2	1	1	2	1	1	1	1	1	0	0	0	2	0	0	0	2	1	1	0	1	1
45	1	0	2	0	0	1	2	2	1	0	0	0	1	0	0	0	0	2	2	0	1	1	0	2	0	2	2	2	0	2	1	1	1	2	0	2	1	1	0	2	0	0	1	1	1	1	0	1	1
46	1	0	1	0	0	2	2	2	1	1	0	0	2	0	0	1	1	0	0	2	0	0	0	2	0	1	2	2	0	2	0	1	1	2	1	1	2	0	0	1	0	0	0	1	1	0	0	1	0
47	1	0	1	0	0	1	1	2	2	0	0	0	2	0	0	0	1	1	1	1	0	0	1	1	0	0	2	2	0	2	1	1	0	0	1	1	0	0	0	2	0	1	0	1	0	0	0	2	0
48	0	0	1	0	0	1	2	2	0	0	1	1	1	0	0	0	1	0	1	1	1	0	1	1	1	2	2	2	0	2	0	1	1	2	1	1	2	2	0	0	0	1	0	2	1	0	0	2	0
49	0	0	1	1	1	1	1	2	2	0	0	1	1	0	0	1	0	2	0	1	0	0	1	1	0	1	1	1	1	0	0	1	1	1	1	1	2	0	0	0	1	0	1	2	1	2	0	2	0
50	0	1	1	0	0	1	2	2	0	0	0	1	2	0	0	0	1	1	0	2	0	0	0	2	0	1	1	2	0	2	1	2	2	0	2	0	1	0	0	1	0	0	0	0	0	0	0	0	2
51	1	0	1	0	0	1	1	2	1	0	0	0	0	0	0	0	0	2	0	1	0	1	1	1	0	1	2	2	1	2	0	2	1	2	0	2	1	1	0	1	0	0	1	2	0	0	0	2	0
52	1	0	0	0	0	0	2	2	1	0	1	1	1	0	0	0	1	0	1	1	1	0	0	2	0	1	1	2	1	1	0	2	2	0	1	1	2	1	1	1	1	0	0	1	0	0	0	2	2
53	0	0	2	0	0	1	2	2	1	1	1	1	1	0	0	0	1	1	0	1	0	0	0	2	0	0	1	1	0	1	2	2	2	0	1	1	0	1	0	1	0	0	0	2	1	1	0	2	0
54	0	0	0	0	0	0	1	1	0	0	0	1	2	0	0	0	1	2	0	1	1	0	1	1	1	1	1	1	0	1	0	1	2	1	1	1	2	1	0	1	0	0	0	2	0	0	0	2	0
55	1	0	0	0	0	0	0	1	2	0	0	0	0	0	0	0	2	0	0	2	0	0	0	2	0	1	1	2	1	1	0	1	1	0	1	1	1	0	0	2	0	0	0	2	1	1	0	1	1
56	0	0	1	0	0	1	1	2	2	0	0	0	0	0	0	0	2	2	2	0	2	0	0	2	0	1	0	2	1	1	1	0	1	1	1	1	0	0	0	2	0	0	0	0	0	0	0	2	0
57	0	0	1	0	0	1	1	1	1	0	0	1	2	0	0	0	1	0	0	2	0	1	0	2	0	2	1	1	0	1	0	2	2	0	0	2	1	0	0	1	1	0	2	2	2	1	0	1	2
58	1	0	2	0	0	1	1	1	1	0	1	0	0	0	0	0	1	0	0	2	0	0	0	2	1	2	1	2	1	1	2	1	2	1	1	1	1	0	0	1	0	0	0	2	0	0	0	1	1
59	1	0	2	0	0	2	0	0	2	0	0	0	0	0	0	0	2	1	1	1	1	0	0	2	0	1	1	0	2	0	0	0	0	2	0	2	0	0	0	1	1	1	0	1	0	0	0	0	2
60	0	0	1	0	0	0	0	0	2	0	0	1	1	0	0	0	2	1	0	2	0	0	0	2	0	1	2	2	1	2	1	1	2	2	1	2	2	0	1	1	0	1	0	2	0	0	0	2	0
61	0	0	1	0	0	2	2	2	1	0	1	0	2	0	0	1	1	1	1	1	0	1	1	1	0	0	2	2	0	2	0	1	2	1	2	1	0	0	0	0	0	0	0	1	0	0	0	1	1
62	1	0	1	0	0	2	1	1	2	0	0	0	0	0	0	0	1	1	0	1	0	0	0	2	1	0	0	1	0	1	1	1	1	1	1	1	2	1	1	1	1	0	0	1	0	0	0	0	2
63	0	0	1	0	0	2	2	2	1	0	0	2	2	1	1	1	2	0	0	2	1	0	0	2	0	1	1	2	1	1	1	1	1	1	0	2	2	1	0	0	0	0	1	1	1	0	0	1	1
64	0	0	1	1	1	2	0	0	2	0	1	1	2	0	0	0	0	2	1	0	0	0	1	1	2	2	2	2	1	0	1	0	0	2	0	2	1	0	0	1	0	0	0	1	0	1	0	1	1
65	0	1	1	0	0	1	0	1	1	0	1	0	0	0	0	0	2	1	1	1	0	0	0	2	0	0	2	2	0	2	1	1	1	1	0	2	2	0	1	1	0	0	0	2	0	1	0	1	0
66	1	0	0	0	0	0	0	0	2	0	0	0	0	0	0	0	2	0	0	2	0	0	0	2	0	2	1	2	0	1	2	1	1	0	2	0	1	0	0	1	0	0	1	2	0	0	0	0	2
67	0	0	1	0	0	1	1	1	2	0	0	1	1	0	0	0	2	0	0	1	0	0	1	1	1	0	1	1	1	0	1	1	1	2	0	2	2	0	0	0	0	0	0	1	1	1	0	0	2
68	0	0	1	0	0	1	2	2	1	1	1	1	1	0	0	0	2	0	0	2	0	0	0	2	0	0	2	2	1	1	2	2	2	0	1	1	1	0	0	2	1	0	1	1	1	1	0	1	1
69	1	0	1	0	0	2	0	2	2	0	1	1	2	0	0	0	1	2	1	0	1	0	1	1	1	1	2	2	0	2	2	1	1	1	1	1	0	0	0	2	0	0	0	0	1	0	0	1	1
70	0	0	2	0	0	2	1	1	1	0	1	0	1	0	0	0	2	0	0	1	0	0	0	2	0	0	1	2	1	1	2	0	2	0	2	1	1	0	0	2	1	0	0	1	0	0	0	2	0
71	1	0	2	0	0	0	1	2	2	0	0	0	1	1	0	0	1	1	1	1	0	0	1	1	0	0	1	2	1	0	2	2	2	0	1	1	1	1	0	1	0	0	1	1	1	0	0	1	1
72	1	0	1	0	0	0	2	2	1	0	0	0	2	0	0	0	1	1	0	1	0	0	0	2	0	1	1	1	0	2	1	1	2	1	1	1	2	0	0	1	0	0	0	2	0	0	0	2	0
73	1	1	1	0	0	1	1	1	2	0	0	2	2	1	1	1	1	0	0	2	0	0	0	2	0	2	1	2	0	1	1	1	2	1	1	1	2	1	0	0	0	0	0	2	0	0	0	1	1
74	0	0	1	0	0	1	1	1	1	0	0	1	1	0	0	0	2	1	0	2	1	0	0	2	1	2	1	2	0	2	1	2	2	2	0	2	2	1	1	2	1	0	0	2	0	1	1	1	0
75	1	1	2	0	0	1	2	2	1	0	1	0	0	0	0	0	0	1	1	1	0	0	0	2	0	1	1	1	2	0	0	1	2	2	0	2	1	1	0	1	0	0	2	2	2	1	0	1	1
76	0	0	1	0	0	2	1	1	1	0	1	1	2	0	0	0	2	0	0	2	0	0	0	2	0	1	2	2	0	1	1	1	2	1	0	2	0	0	0	2	0	1	0	1	1	0	0	1	2
77	0	0	1	0	0	1	2	2	0	0	0	0	0	0	0	0	2	1	1	1	0	0	0	2	1	0	1	1	1	1	1	1	1	2	1	1	2	0	0	1	1	0	0	1	0	0	0	0	2
78	1	0	1	0	0	1	2	2	0	0	0	1	2	0	0	1	0	1	0	1	0	0	0	2	0	0	1	2	0	1	2	1	2	1	2	1	0	0	0	2	0	2	0	2	1	1	0	2	1
79	1	0	2	0	0	1	2	2	2	0	0	0	1	0	0	0	2	1	1	1	0	0	0	2	2	1	2	2	2	1	1	2	2	1	1	1	1	0	0	1	1	0	0	0	0	0	0	0	2
80	0	0	0	0	0	0	1	1	1	0	0	0	1	0	0	0	1	2	0	2	0	1	0	2	0	0	1	1	1	1	0	1	1	2	0	2	1	0	0	1	0	0	0	2	0	0	0	2	1
81	1	0	1	0	0	1	2	2	0	0	1	0	1	0	0	0	1	0	1	1	1	0	1	1	1	1	0	2	1	1	1	0	0	2	0	2	2	0	0	1	0	0	1	2	1	0	0	1	1
82	1	0	2	0	0	2	0	0	2	0	0	0	2	1	1	1	2	0	0	1	0	0	0	2	1	2	0	0	1	0	1	1	1	2	1	2	2	2	0	0	0	0	0	0	2	0	0	1	1
83	1	0	2	0	0	2	0	0	2	0	0	1	1	0	0	0	1	2	1	0	0	0	0	2	0	2	1	2	1	1	0	1	1	0	0	1	2	0	0	0	0	2	0	2	0	0	0	2	0
84	0	0	0	0	0	0	0	0	2	0	0	1	1	0	0	0	2	1	1	1	1	0	0	2	0	0	1	2	0	1	1	2	2	0	2	0	2	0	0	1	1	0	1	2	1	0	0	0	2
85	0	1	2	0	0	2	1	1	2	0	0	0	0	0	0	0	1	1	1	1	0	0	0	2	0	1	2	2	0	1	2	0	0	2	0	2	2	0	0	1	0	0	0	1	0	0	0	2	1
86	0	0	1	0	0	1	0	0	2	0	0	1	2	0	0	0	0	1	0	0	0	0	0	2	0	2	2	2	0	2	0	2	2	1	0	2	2	1	0	0	0	0	1	1	1	1	0	1	1
87	1	0	1	0	0	1	0	1	2	0	0	0	0	0	0	0	0	1	0	1	0	0	1	1	1	0	1	1	2	1	0	2	2	0	1	1	1	0	0	1	0	0	0	2	0	1	0	1	2
88	1	0	1	0	0	0	2	2	1	0	0	0	1	0	0	0	1	2	1	0	1	1	0	2	0	1	2	2	0	2	0	2	2	0	1	1	2	0	0	0	0	0	0	1	2	1	0	1	1
89	0	0	2	0	0	1	0	0	2	0	0	0	0	0	0	1	0	1	2	0	1	1	0	2	0	1	1	2	2	2	0	1	2	1	0	2	1	0	0	1	0	1	0	2	2	0	0	2	1
90	1	0	2	0	0	2	2	2	1	0	0	1	2	0	0	0	1	1	0	1	0	1	0	2	0	1	2	2	0	2	0	2	2	0	1	1	0	0	0	1	0	0	1	2	0	0	0	2	1
91	1	0	2	0	0	2	1	2	2	0	0	0	1	0	0	1	1	1	2	0	1	0	0	2	0	1	0	2	1	0	1	1	1	1	1	1	2	0	0	1	0	0	1	2	1	1	0	0	2
92	0	0	1	0	0	1	1	2	2	0	0	0	1	0	0	0	1	1	1	1	1	0	0	2	0	1	2	2	0	2	0	2	2	0	0	2	2	0	0	0	0	0	0	0	0	0	0	1	1
93	1	0	0	0	0	0	1	1	2	0	0	0	1	0	0	1	2	1	1	1	1	0	1	1	0	1	1	1	0	1	2	0	0	2	0	2	2	2	0	0	0	0	1	2	1	1	0	0	2
94	0	0	2	0	0	2	0	0	2	0	0	1	1	0	0	0	1	0	1	1	1	0	0	2	0	2	0	1	0	0	1	1	2	1	1	1	1	0	0	1	0	0	0	1	0	0	0	0	2
95	0	0	2	0	0	1	0	1	2	0	0	0	0	0	0	0	0	1	1	1	1	0	0	2	0	1	0	1	0	0	1	2	2	0	2	0	1	1	0	1	0	0	1	2	1	2	0	2	0
96	1	1	2	0	0	1	2	2	0	0	2	1	1	0	0	0	0	1	0	0	0	0	0	2	0	1	1	1	1	1	1	0	2	2	0	2	1	0	0	1	0	0	0	1	0	0	0	1	1
97	1	0	2	0	0	2	0	1	2	0	0	0	0	0	0	0	1	1	1	0	0	0	1	1	1	1	1	1	0	1	1	2	2	0	1	1	2	0	1	0	0	0	0	2	0	0	0	2	1
98	1	0	1	0	0	0	2	2	1	0	0	1	1	0	0	0	1	0	0	2	0	0	1	1	0	0	2	2	0	0	1	1	1	0	2	0	0	0	0	1	1	0	0	2	0	1	0	0	1
99	0	0	0	0	0	1	0	1	2	0	0	1	1	0	0	0	0	2	2	0	0	0	0	2	0	0	1	2	1	1	1	1	2	1	1	1	1	1	0	1	0	0	0	2	0	0	0	1	1
100	0	0	2	0	0	2	2	2	0	0	1	1	1	0	0	0	1	0	0	2	0	0	0	2	1	0	2	2	1	1	0	1	1	1	1	1	0	0	0	2	0	0	1	2	1	2	0	1	1
101	0	0	2	0	0	2	2	2	0	0	1	1	2	0	0	0	1	0	0	2	0	0	0	2	0	1	2	2	0	1	2	2	2	0	1	1	2	0	0	1	0	0	0	1	0	0	0	1	1
102	1	0	0	0	0	0	0	0	2	0	0	1	1	0	0	1	2	1	0	2	0	0	0	2	0	1	1	1	0	1	1	2	2	1	1	1	2	0	0	1	1	0	1	1	1	2	0	2	0
103	0	0	1	0	0	0	1	1	2	0	0	1	0	0	0	0	1	1	1	1	0	0	0	2	0	1	2	2	1	2	1	0	1	2	0	2	2	0	0	0	1	0	0	1	0	0	0	2	2
104	1	1	1	0	0	2	1	1	1	0	0	0	0	0	0	0	1	1	1	0	1	0	0	2	0	0	2	2	0	2	0	1	0	0	0	2	1	0	0	0	0	0	1	1	1	0	0	0	2
105	1	0	2	0	0	1	1	1	0	1	2	0	0	0	0	0	1	1	1	1	0	0	0	2	0	1	2	2	0	2	1	1	2	2	1	2	0	0	0	1	0	1	1	2	1	1	0	1	0
106	0	0	2	0	0	2	1	2	2	0	0	0	1	0	0	0	1	0	0	2	0	0	0	2	0	1	2	2	0	2	0	0	0	2	0	2	1	0	0	1	0	0	1	2	1	0	0	1	0
107	0	0	2	0	0	2	0	1	2	0	1	0	0	0	0	0	1	1	1	1	1	0	0	2	0	1	2	2	0	2	0	0	1	2	0	2	2	0	1	0	0	0	1	2	1	1	0	2	2
108	1	0	1	0	0	0	1	1	2	0	0	0	0	0	0	0	1	1	1	1	0	0	0	2	0	1	1	1	0	1	0	1	1	1	1	1	2	0	0	0	1	1	0	1	0	0	0	1	0
109	0	0	1	0	0	1	1	1	2	0	0	0	0	0	0	0	1	0	0	2	0	0	1	1	2	2	1	2	1	1	2	2	2	1	1	2	1	1	0	1	0	1	0	2	1	0	0	1	1
110	1	0	1	0	0	1	1	1	2	0	0	1	2	0	0	0	1	0	0	2	0	0	0	2	0	0	2	2	0	1	0	1	1	2	0	2	2	0	1	1	1	0	0	1	0	0	0	2	0
111	1	0	0	0	0	0	2	2	1	0	0	0	0	0	0	0	1	0	2	0	1	0	1	1	0	1	1	1	0	1	1	2	2	1	0	2	1	0	0	2	0	0	0	1	0	0	0	2	1
112	1	0	1	0	0	1	1	1	1	1	2	0	2	0	0	0	1	1	1	1	1	0	0	2	0	1	1	1	1	1	1	1	1	0	1	1	2	0	0	1	0	0	1	2	1	1	0	1	0
113	0	0	2	0	0	1	0	0	2	0	0	0	0	0	0	0	1	2	2	0	0	0	0	2	0	1	1	1	1	1	0	1	1	2	1	2	0	0	0	2	0	1	0	2	0	0	0	1	1
114	0	0	1	0	0	1	2	2	1	0	1	1	1	0	0	0	1	0	1	1	1	0	0	2	0	0	1	1	2	0	1	1	1	1	1	1	2	1	1	0	0	0	0	1	1	0	0	0	1
115	1	0	2	0	0	1	2	2	0	0	2	0	1	0	0	0	1	0	0	2	0	0	0	2	0	1	1	2	1	1	0	2	1	1	0	2	1	0	0	2	0	0	0	2	0	0	0	2	0
116	0	0	1	0	0	1	0	0	2	0	0	0	0	0	0	0	1	0	0	2	0	0	0	2	0	1	1	1	0	1	2	1	1	2	1	2	0	0	0	2	0	0	0	2	1	0	0	1	0
117	0	0	2	0	0	2	0	1	2	0	0	0	1	0	0	0	0	0	1	1	1	0	0	2	1	0	2	2	0	1	1	1	2	2	0	2	1	1	0	1	0	0	0	2	0	1	0	0	1
118	0	0	0	0	0	0	2	2	0	0	2	0	1	0	0	0	0	1	0	1	0	0	0	2	0	1	2	2	0	2	0	0	0	1	2	0	1	0	0	0	0	2	0	2	0	2	0	1	0
119	1	0	1	1	1	1	0	0	2	0	0	1	1	0	0	0	1	1	1	1	1	0	0	2	0	1	1	1	1	1	1	0	2	2	0	2	2	2	0	0	0	1	0	2	2	0	0	0	2
120	0	0	0	0	0	0	1	2	1	0	0	0	0	0	0	0	1	1	0	1	0	0	0	2	0	0	0	1	0	1	1	2	2	1	1	1	1	0	0	1	0	2	0	2	0	2	0	1	1
121	1	0	2	0	0	1	1	1	2	0	0	1	1	0	0	0	2	1	0	2	0	0	1	1	1	0	1	2	1	2	0	0	0	2	0	2	1	0	1	1	0	0	1	1	1	2	0	0	2
122	1	0	1	0	0	1	2	2	1	0	0	0	1	0	0	1	1	0	0	2	0	0	1	1	1	0	2	1	1	1	1	2	2	0	2	0	1	0	0	2	1	0	1	2	1	2	0	2	0
123	1	0	2	0	0	2	1	1	2	0	0	1	1	0	0	0	0	2	0	1	0	0	0	2	0	2	0	2	1	0	1	2	2	0	1	0	1	0	0	2	1	0	0	1	0	0	0	0	1
124	0	0	2	0	0	2	2	2	0	0	0	0	2	0	0	0	1	1	1	1	0	0	0	2	0	1	1	2	1	1	2	1	1	1	0	2	2	1	0	1	0	0	0	2	0	0	0	1	1
125	1	0	0	0	0	1	2	2	1	0	0	0	1	0	0	0	0	0	0	2	1	0	2	0	1	1	0	2	0	1	2	1	1	2	0	2	0	0	0	1	0	0	0	1	0	1	0	1	1
126	1	1	2	0	0	1	0	0	2	0	0	0	2	0	0	0	1	1	1	1	1	0	0	2	1	1	1	2	2	1	1	1	2	1	1	1	2	1	0	1	0	0	0	1	1	0	0	2	0
127	1	0	1	0	0	1	2	2	1	0	1	0	0	0	0	0	1	2	1	0	1	0	0	2	0	1	1	1	2	0	0	2	2	1	1	1	1	0	0	2	0	0	0	0	0	0	0	2	0
128	0	0	2	0	0	2	2	2	1	0	1	0	1	0	0	0	2	0	0	2	0	0	0	2	0	1	2	2	0	1	2	1	1	0	2	0	0	0	0	1	0	0	1	1	1	2	0	2	1
129	1	0	1	0	0	1	0	0	2	0	0	0	0	0	0	0	2	2	2	0	0	0	0	2	0	1	1	1	0	1	2	2	2	1	0	2	2	0	0	0	0	0	0	0	0	0	0	0	2
130	1	1	2	0	0	2	2	2	0	0	0	1	1	0	0	0	0	0	0	2	0	0	1	1	0	1	1	1	2	1	0	1	2	1	1	1	1	0	0	1	0	0	0	1	0	0	0	2	0
131	1	0	0	0	0	0	1	2	2	0	0	1	1	0	0	0	0	0	0	2	0	0	0	2	0	1	2	2	0	2	0	1	1	1	1	1	1	0	0	1	0	0	0	0	0	0	0	2	0
132	0	0	0	0	0	0	2	2	0	0	0	0	1	0	0	0	1	0	1	1	1	1	0	2	0	0	2	2	1	1	1	1	1	1	1	1	1	1	1	0	0	0	0	0	0	0	0	1	1
133	0	1	1	0	0	1	1	2	1	0	0	1	1	0	0	0	0	1	2	0	1	0	0	2	0	2	1	1	0	1	2	1	1	1	0	2	1	0	0	2	0	1	1	2	1	1	0	0	2
134	0	0	1	0	0	1	1	1	1	1	0	1	1	0	0	0	1	1	1	1	0	0	0	2	2	1	2	2	0	2	0	1	1	1	1	1	1	1	0	2	0	0	0	2	0	0	0	2	0
135	1	0	1	0	0	1	0	2	2	0	1	1	0	0	0	0	1	1	0	2	0	0	0	2	0	2	1	2	1	1	2	1	1	2	0	2	1	1	0	2	0	0	0	1	0	1	0	1	0
136	1	0	0	0	0	0	1	1	1	1	1	0	1	0	0	0	2	1	0	2	0	1	0	2	1	0	2	2	0	2	1	2	2	0	1	1	0	0	0	2	0	0	0	2	1	0	0	2	0
137	0	0	2	0	0	2	1	1	1	0	0	2	2	0	0	0	0	1	1	1	1	0	0	2	0	1	2	2	0	2	1	1	1	1	0	1	1	1	0	1	0	0	0	2	1	0	0	1	1
138	0	1	1	0	0	2	1	2	2	0	0	0	0	0	0	0	2	1	0	2	1	1	0	2	1	1	2	2	0	2	1	1	1	2	0	2	1	0	0	0	0	0	0	2	1	1	0	0	2
139	0	0	2	0	0	2	1	2	1	0	0	0	1	0	0	0	2	2	1	1	1	0	0	2	1	0	2	0	1	0	1	1	0	2	0	2	1	0	0	1	0	0	1	2	1	1	0	2	0
140	0	1	2	0	0	1	2	2	0	0	0	0	0	0	0	0	2	1	1	1	1	0	1	1	0	0	2	2	0	2	0	1	2	2	0	2	0	0	0	1	0	0	0	2	0	0	0	0	1
141	0	0	1	0	0	1	2	2	0	1	1	0	0	0	0	0	2	2	1	1	1	0	0	2	1	1	2	2	0	2	0	1	1	1	1	1	1	0	0	1	0	0	0	0	0	0	0	2	1
142	1	1	1	0	0	1	1	1	2	0	0	1	1	0	0	0	0	1	1	1	1	0	0	2	0	1	2	2	0	2	0	1	1	2	0	2	0	0	0	2	0	0	0	2	0	0	0	2	1
143	0	0	1	0	0	1	1	1	1	0	0	0	0	0	0	0	2	0	0	2	1	0	0	2	0	0	1	2	0	2	0	1	1	0	1	1	2	0	0	1	0	0	0	2	2	0	0	2	0
144	1	0	2	0	0	1	1	1	1	0	0	1	1	0	0	0	1	1	1	1	1	0	0	2	0	1	1	1	2	0	1	1	1	1	0	2	0	0	0	2	0	0	1	2	2	1	0	0	2
145	0	0	1	0	0	1	2	2	1	0	1	0	0	0	0	0	1	1	1	0	0	0	0	2	1	1	1	2	0	1	0	0	0	2	0	2	0	0	0	2	0	1	0	1	1	0	0	1	1
146	0	0	1	0	0	2	1	1	2	0	0	0	1	0	0	0	0	2	0	2	0	0	1	1	0	0	1	2	0	2	0	2	2	1	1	1	1	0	0	2	0	0	0	1	0	0	0	2	0
147	1	0	1	0	0	0	0	0	2	0	0	0	1	0	0	1	1	1	1	1	0	0	0	2	0	1	1	0	2	0	0	1	1	1	1	1	0	0	0	1	0	0	0	2	1	0	0	1	0
148	1	0	2	0	0	2	2	2	0	0	1	0	0	0	0	0	2	1	1	1	1	0	0	2	0	0	1	1	1	1	0	2	2	0	1	1	0	1	0	1	0	0	0	0	2	1	0	1	1
149	1	0	1	0	0	0	1	1	1	1	1	0	0	0	0	0	0	1	1	1	1	0	0	2	1	2	0	1	1	1	1	1	1	2	0	2	2	0	0	0	0	0	0	0	0	0	0	0	2
150	0	0	2	0	0	1	1	1	2	1	0	0	0	0	0	1	1	2	0	2	0	0	0	2	0	1	1	1	2	1	0	1	1	2	2	0	0	0	0	2	0	0	1	2	1	0	0	1	0
151	0	0	1	0	0	1	1	1	2	0	0	1	1	0	0	0	0	1	0	1	0	0	0	2	0	1	1	1	1	1	1	1	2	1	1	1	2	0	0	1	0	0	0	2	0	0	0	1	1
152	0	0	1	0	0	1	2	2	1	0	1	1	1	0	0	0	1	2	0	1	0	0	1	1	1	1	1	1	1	1	0	1	1	1	1	1	2	1	0	1	0	2	0	2	0	2	0	2	0
153	1	0	1	0	0	2	1	1	0	1	2	0	1	0	0	0	1	1	0	1	0	0	0	2	0	1	2	2	0	2	0	1	1	1	0	2	1	0	0	2	0	0	0	1	1	0	0	2	0
154	0	0	1	0	1	0	1	2	1	0	1	0	1	0	0	0	2	1	0	2	0	0	1	1	0	1	0	2	2	0	2	1	1	1	1	1	1	0	0	1	0	0	0	1	1	0	0	2	0
155	1	1	1	0	0	2	2	2	0	0	2	0	1	0	0	1	2	1	1	1	1	0	1	1	1	1	0	1	1	1	0	1	1	0	0	1	0	0	0	1	0	0	0	1	0	0	0	0	1
156	0	0	0	0	0	1	0	0	2	0	0	1	1	0	0	0	1	1	1	1	1	0	1	1	0	0	1	2	1	1	1	0	0	1	2	1	2	0	0	2	1	0	1	2	1	0	0	1	1
157	1	0	1	0	0	2	1	2	2	0	0	1	1	0	0	0	0	2	1	1	1	0	0	2	0	2	1	2	1	1	1	1	1	2	0	2	0	0	0	2	0	0	1	1	1	0	0	1	1
158	0	0	1	0	0	2	2	2	1	0	0	1	1	0	0	0	0	1	0	1	0	0	0	2	0	1	2	2	0	2	0	1	2	2	0	2	1	0	0	1	1	0	1	1	0	0	0	2	1
159	0	0	1	0	0	2	1	1	1	0	1	0	0	0	0	0	2	0	0	2	0	0	0	2	0	1	1	1	1	0	0	1	2	2	0	2	2	1	0	1	0	0	1	2	1	0	0	1	1
160	1	0	1	0	0	1	1	1	1	1	2	0	1	0	0	0	0	0	0	2	0	0	0	2	1	0	2	2	1	2	1	2	2	1	0	2	1	0	0	2	0	0	0	1	0	1	0	1	0
161	0	0	0	0	0	1	2	2	0	0	0	0	2	0	0	0	2	0	0	2	0	0	0	2	0	0	2	2	0	2	0	1	2	1	0	2	1	0	0	2	0	0	0	2	0	0	0	0	2
162	1	0	1	0	0	1	1	1	2	0	0	0	2	0	0	0	2	1	1	1	1	0	0	2	0	2	1	1	2	1	0	0	1	0	1	2	0	0	0	2	0	1	0	1	0	1	0	2	0
163	1	0	0	0	0	0	0	0	2	0	0	1	1	0	0	0	2	0	0	2	0	0	0	2	1	0	1	2	0	2	0	1	2	0	1	1	2	1	1	2	2	0	1	2	1	1	0	2	1
164	1	0	1	0	0	0	0	1	1	0	1	1	1	0	0	0	1	1	2	0	1	0	1	1	2	2	1	2	1	1	0	1	1	0	1	1	1	0	0	1	0	1	0	2	1	0	1	1	1
165	0	0	2	0	0	2	0	0	2	0	0	0	1	0	0	0	0	2	2	0	1	0	1	1	0	1	1	2	1	1	2	1	2	1	1	1	2	0	0	0	1	0	0	1	0	0	0	2	1
166	1	0	1	0	0	0	1	1	1	0	1	0	1	0	0	0	1	1	1	1	1	0	0	2	0	1	2	2	0	1	1	1	1	1	1	1	2	2	0	0	0	0	0	1	1	0	0	1	1
167	1	1	1	0	0	0	1	1	1	0	1	0	0	0	0	0	1	0	0	2	0	0	0	2	0	1	2	2	0	1	1	2	2	0	1	1	0	0	0	2	0	0	1	2	1	0	0	2	0
168	1	0	2	0	0	1	1	1	1	1	1	1	1	0	0	0	1	1	0	1	0	1	0	2	0	0	1	1	2	0	1	1	2	1	1	1	1	0	0	0	0	2	0	2	1	1	0	2	1
169	0	1	0	0	0	1	1	1	1	0	1	0	1	0	0	1	1	2	1	1	0	1	0	2	0	0	2	2	0	2	1	1	2	2	0	2	2	1	1	1	1	0	0	0	2	1	0	1	1
170	1	0	2	0	0	2	1	2	2	1	0	0	1	0	0	0	2	1	0	2	0	0	0	2	0	1	1	1	1	1	0	1	2	2	0	2	1	0	1	1	0	0	1	2	1	1	0	2	1
171	1	0	1	0	0	0	1	1	2	0	0	1	1	0	0	0	1	1	1	1	0	0	1	2	0	0	1	2	1	1	0	1	1	1	1	1	2	0	0	1	0	1	0	1	1	1	0	2	0
172	1	0	1	0	0	2	1	1	2	0	0	0	0	0	0	0	0	1	1	1	1	0	1	1	0	1	1	2	1	1	1	2	2	2	0	2	2	0	0	0	0	1	0	2	1	0	0	1	1
173	0	0	2	0	0	2	0	1	2	0	0	0	0	0	0	0	0	1	1	1	1	0	0	2	1	1	2	2	1	1	1	1	1	2	0	2	1	0	0	1	0	0	1	1	1	0	0	2	2
174	0	0	0	0	0	0	1	1	1	0	1	0	0	0	0	1	2	2	0	1	0	0	1	1	0	0	1	2	0	1	2	0	0	2	0	1	2	1	1	2	1	0	0	1	0	0	0	2	0
175	0	0	1	0	0	1	1	1	2	0	0	0	0	0	0	1	2	0	0	2	0	0	0	2	0	1	2	2	0	2	0	0	1	2	0	2	1	0	0	1	0	0	0	0	0	0	0	1	1
176	0	0	1	0	0	1	2	2	0	0	2	0	1	0	0	0	2	0	0	2	0	0	0	2	0	1	1	2	0	1	2	2	1	2	0	2	2	0	0	1	0	0	2	2	1	1	0	2	0
177	0	0	1	0	0	1	2	2	1	0	0	0	2	0	0	0	1	2	1	0	0	0	0	2	0	1	2	2	0	2	1	1	1	1	1	1	1	0	0	2	0	0	1	2	1	1	0	2	0
178	0	0	0	0	0	1	2	2	0	0	0	0	0	0	0	0	2	1	1	1	1	0	0	2	0	0	1	1	1	0	0	1	1	2	2	1	0	0	0	2	0	0	0	2	0	1	0	1	1
179	1	0	2	0	0	2	2	2	1	0	0	0	0	0	0	0	1	2	0	1	0	0	0	2	0	0	0	2	1	0	1	1	1	1	1	1	0	0	0	2	0	0	1	1	1	1	0	0	2
180	1	0	2	0	0	1	0	1	1	0	0	1	1	0	0	0	2	0	0	2	1	0	0	2	0	1	0	2	1	0	1	1	1	2	0	2	1	0	0	0	0	0	0	2	2	0	0	0	2
181	0	0	1	0	0	0	1	1	0	0	0	1	1	0	0	0	1	1	1	1	0	0	0	2	0	1	2	2	0	2	0	2	2	1	1	2	0	0	0	1	1	0	2	2	2	1	0	0	2
182	1	0	0	0	0	1	2	2	0	0	2	0	1	0	0	0	1	0	1	1	1	0	0	2	0	0	2	2	0	2	0	1	1	1	1	1	0	0	0	1	0	0	0	2	0	1	0	1	1
183	1	1	1	0	0	1	0	1	1	0	1	1	1	0	0	0	2	0	0	2	0	0	1	1	0	2	2	2	0	1	0	2	2	0	1	1	2	0	0	0	1	1	0	2	1	0	0	2	1
184	1	1	2	0	0	2	2	2	1	0	1	0	2	0	0	0	1	0	0	2	0	0	0	2	0	0	2	2	0	2	1	1	1	2	0	2	1	1	0	1	0	0	1	2	0	0	0	2	0
185	0	0	1	0	0	2	1	1	2	0	0	1	2	0	0	0	1	0	0	2	0	1	0	2	0	0	2	2	0	2	0	0	0	1	0	2	1	0	1	1	0	0	1	2	1	0	0	2	0
186	1	0	1	0	0	1	0	2	2	0	1	0	0	0	0	0	1	0	0	2	0	0	0	2	1	0	2	2	0	2	1	2	2	0	2	0	2	1	0	0	0	0	1	2	1	1	0	2	0
187	1	0	1	0	0	1	1	2	2	0	0	0	1	0	0	0	0	1	2	0	1	0	0	2	0	0	2	2	1	0	1	1	0	0	0	2	2	0	0	2	0	0	1	1	1	1	0	0	2
188	0	0	2	0	0	2	1	1	1	0	1	1	1	0	0	0	1	2	2	0	0	0	1	1	0	0	2	2	0	2	2	2	2	1	1	1	1	0	0	2	0	0	1	1	1	0	0	1	1
189	0	1	1	0	0	1	1	2	2	0	0	0	0	0	0	0	1	1	1	1	0	0	0	2	0	1	1	1	1	2	0	2	2	2	0	2	1	0	0	1	0	2	0	2	1	0	0	0	2
190	1	0	1	0	0	1	1	1	2	0	0	0	0	0	0	0	0	1	0	1	0	0	0	2	0	0	1	1	1	1	1	1	1	1	1	1	2	0	0	0	0	0	1	2	1	0	0	1	1
191	1	0	1	0	0	2	0	0	2	0	0	0	0	0	0	0	1	0	0	2	0	0	0	2	1	2	0	1	0	1	1	1	1	1	1	1	0	0	0	2	0	0	0	2	0	1	0	1	1
192	1	0	1	0	0	1	2	2	1	0	0	0	1	0	0	0	2	1	0	2	0	0	0	2	1	1	2	2	1	0	2	1	1	0	1	1	2	0	0	1	1	1	0	1	0	1	0	1	1
193	0	0	1	0	0	1	1	2	2	0	0	0	0	0	0	1	1	1	1	1	0	0	1	1	1	0	1	2	0	1	1	2	2	1	1	1	1	1	0	1	0	0	1	2	2	0	0	1	1
194	1	0	2	0	0	1	1	2	1	0	0	0	0	0	0	0	1	0	0	2	0	0	1	1	1	2	1	1	1	2	0	2	2	1	0	2	2	0	0	1	0	0	0	1	0	1	0	0	2
195	0	0	2	0	0	2	1	1	2	0	0	0	0	0	0	0	2	1	1	1	1	0	1	1	1	0	1	2	1	1	2	1	1	2	0	2	1	0	0	2	1	1	0	2	1	1	0	1	1
196	0	0	2	0	0	2	0	0	2	0	0	0	1	0	0	0	0	0	0	2	1	0	0	2	0	1	1	2	0	1	2	2	2	0	1	0	0	1	0	1	0	0	0	0	0	0	0	0	2
197	0	0	2	0	0	1	2	2	1	0	1	1	1	1	1	1	2	1	1	1	1	1	0	2	0	1	1	1	0	1	0	1	1	2	1	2	1	0	0	1	1	1	0	2	2	1	0	2	0
198	0	0	1	0	1	0	1	2	1	0	0	1	1	0	0	0	1	1	2	0	2	1	1	1	1	1	2	2	0	2	0	1	1	1	1	1	1	0	0	2	0	0	0	1	0	0	0	1	1
199	0	0	1	0	0	1	1	2	2	0	0	1	1	0	0	0	1	0	0	2	0	1	1	1	0	0	1	2	0	1	0	1	1	0	2	1	2	0	0	1	0	0	1	2	1	2	0	1	1
200	1	0	2	0	0	2	2	2	2	0	0	0	1	0	0	0	1	1	0	1	0	0	0	2	0	0	1	1	1	0	0	2	2	0	2	0	2	0	0	0	0	1	0	2	1	0	0	1	2
201	1	0	2	0	0	1	2	2	1	0	1	1	1	1	1	1	1	0	0	2	0	0	1	1	1	1	2	2	0	1	1	0	0	2	0	2	2	1	1	0	0	0	0	1	1	0	0	0	2
202	0	0	2	0	0	1	2	2	1	0	0	0	0	0	0	1	0	0	1	1	1	0	1	1	0	1	2	2	1	0	1	2	2	2	0	2	2	2	0	0	0	0	0	0	2	0	0	2	0
203	1	1	1	0	0	1	0	0	2	0	0	0	0	0	0	0	2	0	0	2	0	0	0	2	0	2	1	0	2	0	0	2	2	0	1	1	1	0	0	2	1	0	1	2	1	0	0	0	2
204	1	0	1	0	0	2	1	2	1	0	1	0	1	0	0	1	0	2	0	2	0	0	0	2	0	0	1	2	0	1	0	1	1	0	1	1	2	0	0	1	0	0	0	1	0	0	0	2	1
205	1	1	2	0	0	2	2	2	1	0	0	0	1	0	0	0	2	0	0	2	1	0	0	2	0	1	1	2	1	1	1	2	2	2	0	2	1	0	0	0	0	0	0	0	1	1	0	0	2
206	0	0	2	0	0	2	0	0	2	0	0	0	1	0	0	0	1	1	1	1	1	0	2	0	0	1	2	2	1	1	1	1	2	1	1	1	1	0	1	0	0	0	0	2	1	1	0	1	1
207	0	0	1	1	1	2	1	2	1	0	1	1	0	0	0	0	2	1	1	1	1	0	0	2	2	1	1	1	2	0	1	1	1	2	0	2	1	1	0	1	0	0	0	1	0	0	0	2	0
208	0	0	1	0	0	2	1	1	2	0	0	0	1	0	0	0	0	1	1	1	1	0	0	2	0	1	2	2	0	1	2	1	1	1	1	1	1	1	0	1	0	0	0	2	0	0	0	1	1
209	0	0	2	0	0	2	2	2	1	0	0	0	1	0	0	0	1	1	1	1	0	0	0	2	0	0	1	2	2	1	1	1	2	1	1	1	1	0	0	1	0	0	0	1	1	0	0	1	1
210	1	0	1	0	0	2	0	1	2	0	0	0	1	0	0	0	1	0	0	2	0	0	0	2	1	2	1	1	1	1	1	2	2	1	2	0	2	0	0	1	0	0	1	2	1	2	0	1	1
211	0	0	2	0	0	2	2	2	1	0	0	0	1	0	0	0	0	2	1	1	1	0	0	2	0	1	1	2	1	1	0	2	2	2	0	2	1	0	0	1	0	1	0	1	1	0	0	1	1
212	0	0	1	0	0	2	1	1	2	0	0	2	2	1	1	1	0	2	2	0	0	0	0	2	1	1	1	1	1	0	0	1	2	1	1	1	0	0	0	2	0	0	2	2	2	1	0	0	2
213	0	0	1	1	1	2	0	0	2	0	0	0	0	0	0	0	1	1	0	1	0	0	0	2	0	1	1	1	2	1	0	0	0	1	1	1	0	0	0	1	1	0	1	1	1	1	0	1	0
214	0	0	1	0	0	1	1	1	2	0	0	1	1	0	0	0	2	1	1	1	1	0	0	2	0	1	2	2	0	2	0	1	1	1	1	1	0	0	0	1	1	0	2	2	2	1	0	2	0
215	1	0	2	0	0	2	2	2	2	0	0	1	1	0	0	0	2	2	2	0	1	1	0	2	0	1	1	1	2	1	0	1	1	2	0	2	0	0	0	1	0	0	0	2	1	0	0	0	2
216	0	0	1	0	0	1	2	2	1	0	0	1	1	0	0	0	1	1	0	1	0	0	0	2	1	0	2	2	0	2	0	1	1	2	0	2	1	0	0	1	0	0	0	1	0	0	0	2	0
217	0	0	2	0	0	1	1	1	1	0	1	0	1	0	0	0	0	0	0	2	0	0	0	2	1	0	1	2	0	1	1	1	1	1	0	2	2	0	0	1	1	0	0	2	0	2	0	1	1
218	1	0	2	0	0	2	1	1	1	1	0	1	1	0	0	0	2	2	1	1	0	0	0	2	0	2	1	1	0	1	1	2	2	0	1	1	2	0	1	1	1	0	0	2	0	0	0	2	1
219	0	0	2	0	0	0	1	2	0	0	1	2	1	0	0	0	2	1	1	1	1	0	0	2	0	0	0	1	0	1	1	2	2	0	0	2	1	0	0	2	0	0	1	1	1	1	0	2	0
220	1	0	1	0	0	1	2	2	1	0	1	1	1	1	1	1	1	1	1	1	0	0	0	2	0	0	2	1	1	0	1	1	2	2	0	2	1	0	0	1	1	0	0	2	0	2	0	2	0
221	0	0	1	0	0	0	0	0	2	0	0	0	0	0	0	0	1	1	0	1	0	0	0	2	0	1	2	2	0	1	1	1	1	1	1	1	1	1	1	0	0	0	0	0	0	0	0	1	2
222	1	0	0	0	0	1	1	1	2	0	0	1	1	0	0	1	0	1	0	1	0	0	1	1	1	0	1	1	1	1	0	1	1	1	1	1	1	0	0	1	0	0	0	1	0	0	0	1	1
223	0	0	2	0	0	2	0	0	2	0	0	1	1	0	0	0	0	0	0	2	0	0	0	2	0	2	1	2	0	1	1	1	2	1	1	1	1	0	0	0	0	1	0	2	0	2	0	1	1
224	0	0	1	0	0	0	1	2	2	0	0	1	2	0	0	1	1	2	0	2	0	0	0	2	0	0	2	2	0	1	1	0	0	1	1	1	2	0	0	0	0	0	0	1	1	1	0	1	0
225	1	0	1	0	0	1	1	1	2	0	0	1	1	0	0	0	2	2	2	0	1	0	1	1	0	2	1	1	2	1	0	2	2	2	0	2	1	1	0	1	0	0	0	2	0	0	0	2	0
226	0	1	1	0	0	1	2	2	1	0	0	0	1	0	0	0	2	1	1	1	1	0	0	2	0	2	0	1	1	1	0	1	2	2	0	2	1	0	1	1	0	0	1	2	1	2	0	2	0
227	1	0	1	0	0	0	1	1	1	0	0	0	0	0	0	0	2	0	0	2	0	0	0	2	1	0	2	2	0	2	1	1	1	1	0	2	0	0	0	1	0	0	0	1	0	0	0	2	0
228	1	0	0	0	0	1	1	2	1	0	0	1	0	0	0	0	1	1	1	1	1	0	1	1	0	0	1	2	1	1	2	1	1	1	1	1	1	0	0	0	0	1	1	2	1	1	0	1	1
229	1	0	1	0	0	2	1	1	2	0	0	1	1	0	0	0	0	2	0	1	0	0	0	2	0	0	1	2	0	1	2	1	1	1	1	1	1	0	0	2	0	0	1	2	1	0	0	1	1
230	1	0	1	0	0	1	0	1	1	0	0	0	1	0	0	0	1	1	0	2	0	0	0	2	0	1	2	2	0	2	1	1	2	1	2	1	2	0	0	0	0	0	0	0	0	0	0	1	1
231	0	0	1	0	0	1	2	2	1	0	1	0	0	0	0	0	1	1	1	0	0	0	1	1	1	1	1	1	1	1	1	1	1	1	1	1	2	1	0	0	0	0	0	0	0	0	0	2	0
232	1	0	1	0	0	0	2	2	2	0	0	1	1	0	0	0	0	2	1	0	1	0	0	2	0	0	1	2	0	1	2	1	1	0	1	1	1	1	0	0	0	0	0	2	0	0	0	1	0
233	0	1	2	0	0	1	1	1	2	0	0	0	1	0	0	0	0	2	0	1	0	0	1	1	1	1	0	2	2	1	2	1	1	1	1	1	0	0	1	1	0	0	1	2	1	1	0	2	0
234	0	0	1	0	1	1	2	2	1	0	1	2	2	0	0	0	2	0	0	1	0	0	1	1	0	2	0	1	1	1	0	1	1	2	2	0	0	1	0	1	0	1	0	1	0	1	0	2	0
235	0	0	1	0	0	1	2	2	0	0	1	0	0	0	0	0	0	1	0	1	0	1	0	2	1	0	0	1	2	0	1	0	1	1	1	1	1	0	0	0	0	0	0	2	0	0	0	0	2
236	0	0	2	0	0	2	1	1	2	0	0	0	1	0	0	1	2	0	0	2	0	0	0	2	1	0	2	2	1	2	1	0	0	1	0	2	2	1	1	1	1	0	0	1	0	0	0	0	2
237	0	0	1	0	0	1	2	2	0	0	0	0	0	0	0	0	1	0	0	2	0	0	1	1	1	1	0	1	0	1	1	0	1	2	0	2	0	0	0	2	0	0	0	1	1	1	0	1	1
238	1	0	1	0	0	1	0	1	2	0	0	0	0	0	0	0	0	2	2	0	0	0	0	2	1	1	1	1	0	1	0	0	1	2	0	2	2	1	0	1	0	0	1	1	1	1	0	2	0
239	0	0	0	0	0	0	1	1	1	0	1	0	0	0	0	0	0	1	0	1	0	0	0	2	0	1	2	2	0	2	1	2	2	1	0	2	1	0	0	0	0	1	0	1	1	0	0	2	0
240	0	0	2	0	0	1	1	1	1	0	1	1	1	0	0	0	1	2	0	1	0	1	0	2	0	2	2	2	1	0	1	1	2	1	1	1	1	0	0	2	0	0	0	2	0	0	0	1	1
241	1	0	0	0	0	1	1	1	0	0	1	1	1	0	0	0	1	1	2	0	2	0	0	2	0	0	2	2	1	1	2	0	0	2	0	2	2	0	0	0	0	1	0	2	0	0	0	0	2
242	1	1	1	0	0	1	1	1	1	0	1	0	1	0	0	0	1	0	1	1	1	0	0	2	0	0	1	2	0	1	2	1	1	1	1	1	2	0	0	0	1	0	0	0	2	1	0	1	0
243	1	0	1	0	0	0	1	1	2	0	0	1	1	0	0	0	1	0	1	1	1	0	1	1	0	1	2	2	0	2	0	0	2	1	0	2	0	1	0	1	0	0	1	2	1	1	0	0	2
244	0	0	2	0	0	2	0	0	2	0	0	0	1	0	0	0	1	0	0	2	0	0	0	2	0	1	1	0	1	0	1	1	2	2	0	2	2	0	0	1	1	0	0	1	0	0	0	2	1
245	1	0	1	0	0	0	1	1	1	0	0	0	1	0	0	0	1	1	1	1	0	0	1	1	1	1	2	2	0	1	1	1	1	1	2	1	2	0	0	1	0	1	0	2	0	1	0	2	0
246	1	0	1	0	0	1	0	0	2	0	0	1	1	0	0	0	2	1	1	1	1	0	1	1	1	1	1	2	0	1	2	1	1	1	1	1	0	0	0	2	0	0	1	1	0	0	0	2	0
247	1	0	1	0	0	1	1	1	2	0	0	0	1	0	0	0	0	2	1	0	1	0	0	2	0	0	2	2	0	2	0	2	2	1	1	1	1	0	0	2	0	1	0	1	1	0	0	2	1
248	1	0	2	0	0	2	1	1	2	0	0	1	2	0	0	0	1	1	2	0	2	0	0	2	0	2	1	2	1	1	2	2	2	1	1	1	1	0	0	1	0	0	0	2	0	1	0	0	1
249	0	0	2	0	0	2	1	1	1	1	1	1	1	0	0	0	1	1	0	1	0	0	0	2	0	1	1	2	1	1	0	1	1	2	1	1	2	0	0	1	0	0	0	1	0	1	0	2	0
250	0	0	2	0	0	1	1	1	2	0	0	0	1	0	0	0	2	0	0	1	0	0	1	1	0	1	0	1	1	1	0	1	2	0	2	1	1	1	0	1	0	1	0	1	1	0	0	0	2
251	1	0	1	0	0	0	2	2	0	0	2	0	1	0	0	0	1	0	1	1	0	0	0	2	0	2	1	1	2	1	0	1	1	0	2	0	1	0	0	1	0	1	0	2	1	0	0	2	0
252	1	0	2	0	0	2	1	2	1	0	0	0	1	0	0	0	1	0	0	2	0	0	1	2	0	0	1	1	1	1	1	2	2	0	1	1	2	0	0	0	0	1	1	2	1	1	0	0	2
253	1	0	1	1	1	1	1	1	2	0	0	1	1	0	0	0	1	2	0	1	0	0	0	2	0	0	2	2	0	2	1	0	1	2	0	2	2	0	1	0	0	0	1	2	1	0	0	1	1
254	0	0	1	0	0	2	2	2	1	0	0	0	1	0	0	0	1	1	1	1	1	0	0	2	0	0	1	1	1	1	0	1	1	0	2	1	0	0	0	1	0	0	1	2	1	0	0	2	0
255	1	0	2	0	0	2	2	2	0	0	0	1	2	0	0	0	1	1	0	1	0	0	0	2	0	0	1	2	1	1	1	0	0	1	2	0	2	1	0	1	0	0	0	1	0	0	0	1	2
256	1	0	2	0	0	2	1	1	2	0	0	1	1	0	0	0	1	0	0	2	0	0	0	2	0	1	2	2	1	2	0	0	0	2	0	2	2	0	0	0	0	0	0	0	1	1	1	1	1
257	1	1	1	0	0	1	1	1	2	0	0	2	1	0	0	0	0	1	1	0	1	0	0	2	0	0	2	2	0	2	1	1	2	2	0	2	0	0	0	2	0	0	1	1	1	1	0	0	2
258	0	0	1	0	0	0	1	1	1	1	0	0	1	0	0	0	2	0	0	1	0	0	0	2	0	1	0	1	2	0	1	1	1	1	1	1	2	2	0	0	0	0	1	1	1	0	0	1	1
259	0	0	1	0	0	1	0	0	2	0	0	0	0	0	0	0	1	1	1	1	0	0	0	2	0	0	0	1	1	1	0	2	2	0	2	0	1	0	0	1	0	0	0	0	1	0	0	2	1
260	1	0	1	0	0	1	1	1	2	0	0	1	1	0	0	0	1	1	0	2	0	1	0	2	0	1	0	1	1	1	1	2	1	1	0	2	0	0	0	2	0	0	1	2	0	0	0	2	0
261	1	0	1	0	0	0	1	2	0	0	1	0	0	0	0	0	0	0	0	2	0	0	1	1	1	0	2	2	0	2	1	0	0	1	1	1	1	0	0	2	0	0	0	2	0	1	0	1	0
262	0	1	2	0	1	1	1	1	2	0	1	0	1	0	0	0	1	0	0	2	0	0	1	1	1	0	2	2	0	1	1	1	1	2	0	2	1	0	1	1	0	1	0	1	2	0	0	1	1
263	0	0	2	0	0	1	2	2	0	0	1	1	1	1	1	1	0	0	0	2	0	0	0	2	0	2	2	2	0	1	2	2	2	0	2	0	0	1	0	1	0	0	1	1	1	2	0	2	0
264	1	0	2	0	0	2	1	2	1	0	1	1	2	0	0	0	0	2	2	0	0	0	2	0	1	0	2	2	1	1	2	1	1	1	0	1	0	0	0	1	0	0	0	1	0	1	0	1	1
265	0	0	1	0	0	1	2	2	1	0	1	0	2	1	1	1	2	0	1	1	1	0	0	2	1	1	2	2	0	2	0	1	1	2	0	2	1	0	0	1	0	0	1	2	0	1	0	1	1
266	0	1	0	0	0	1	1	2	1	0	0	1	0	0	0	0	2	1	1	1	1	0	0	2	1	2	2	2	0	2	0	1	2	1	1	1	2	0	0	0	0	1	0	2	1	0	0	2	0
267	0	0	2	0	0	0	1	2	2	0	0	1	1	1	1	1	2	0	0	2	1	0	0	2	0	1	1	2	0	2	0	1	1	1	1	1	2	2	0	0	0	0	0	2	0	1	0	1	1
268	0	0	0	0	0	0	0	1	1	0	1	0	0	0	0	0	2	0	0	2	0	0	0	2	0	1	2	2	1	1	1	0	0	2	0	2	2	0	0	0	0	1	0	1	1	0	0	0	2
269	0	0	1	0	0	1	2	2	1	0	1	0	2	0	0	0	1	1	0	1	0	0	0	2	0	0	1	2	1	0	2	2	2	0	1	1	0	0	0	1	0	0	0	2	1	1	0	2	0
270	0	1	1	0	0	1	1	1	2	0	0	1	2	0	0	0	2	2	2	0	1	0	0	2	0	1	1	1	1	1	0	1	1	1	1	1	1	0	0	1	0	0	1	1	0	0	0	2	0
271	0	0	1	0	0	1	1	1	2	0	0	0	1	0	0	0	0	2	0	1	0	0	0	2	0	2	1	1	0	1	0	0	0	1	0	2	0	0	0	1	0	2	0	2	1	0	0	2	1
272	0	0	0	0	0	0	0	1	2	0	0	0	0	0	0	0	1	0	0	2	0	0	0	2	0	2	0	2	2	0	2	2	2	2	0	2	0	0	0	2	0	0	1	2	1	2	0	1	1
273	1	0	1	0	0	1	1	1	2	0	0	0	0	0	0	0	2	1	1	1	1	0	0	2	0	2	1	2	1	1	2	0	1	1	1	1	2	0	0	1	0	1	0	2	0	0	0	1	1
274	1	0	2	0	0	1	0	0	1	0	0	0	1	0	0	0	1	1	2	0	1	0	0	2	0	0	1	1	0	1	2	1	1	0	1	1	0	0	0	2	0	0	0	1	0	1	0	0	2
275	1	0	1	0	0	1	2	2	0	0	0	0	2	0	0	0	2	2	2	0	2	0	0	2	0	1	1	1	1	1	0	2	2	0	1	0	2	1	1	2	1	0	1	2	1	0	0	2	0
276	0	0	1	0	0	2	1	2	2	1	0	1	1	1	1	1	2	1	1	1	1	0	0	2	0	0	2	2	0	1	1	2	2	2	0	2	0	0	0	2	0	0	0	2	1	1	0	1	1
277	0	0	1	0	0	1	2	2	1	0	1	0	1	0	0	0	2	2	1	1	1	0	0	2	0	0	2	2	0	2	0	1	1	2	0	2	1	0	1	1	0	1	0	1	2	0	0	2	2
278	0	0	2	0	0	1	1	1	1	0	1	0	0	0	0	0	2	2	2	0	1	0	0	2	0	1	2	2	0	1	1	1	1	1	0	2	2	1	1	0	0	1	0	2	1	1	0	1	1
279	1	0	2	0	0	2	1	2	1	0	0	0	2	0	0	0	2	0	0	1	0	0	0	2	0	2	2	2	0	2	0	1	1	2	0	2	2	0	1	1	0	0	0	2	0	1	0	2	0
280	1	0	2	0	0	1	1	1	2	0	0	0	1	0	0	1	1	1	0	1	0	0	1	1	1	1	2	2	0	2	0	1	0	0	1	1	2	0	1	0	0	0	0	1	0	1	0	1	1
281	0	0	2	0	0	2	0	0	2	0	0	1	0	0	0	0	1	2	1	0	1	0	0	2	1	0	1	2	0	1	2	1	2	2	0	2	2	0	0	1	0	0	0	1	1	1	0	2	1
282	0	0	2	0	0	2	0	1	1	0	1	1	1	0	0	0	1	2	0	1	0	0	0	2	0	2	2	2	1	2	1	1	1	0	2	0	2	1	0	1	0	0	0	1	0	0	0	1	0
283	0	0	1	0	0	2	0	0	2	0	0	1	2	0	0	0	1	0	0	2	0	0	0	2	1	0	0	1	0	1	1	0	0	1	1	1	1	0	0	1	0	0	0	2	0	0	0	1	1
284	0	0	0	0	0	1	2	2	1	0	0	0	1	0	0	0	0	0	0	2	0	0	1	1	1	1	2	2	1	1	1	1	2	2	0	2	1	0	0	1	0	0	1	2	0	2	0	0	2
285	0	0	2	0	0	2	1	1	1	1	0	1	2	0	0	0	1	1	1	1	0	0	1	1	0	1	1	2	0	1	0	1	1	1	1	1	2	0	0	0	0	0	0	1	0	0	0	2	0
286	1	0	2	0	0	2	1	2	2	0	0	0	0	0	0	0	2	2	2	0	1	0	1	1	0	1	1	2	0	2	1	1	1	1	0	2	1	0	0	1	0	0	0	2	0	0	0	0	2
287	1	0	2	0	0	2	1	1	1	1	2	1	0	0	0	0	1	0	2	0	1	0	0	2	0	0	2	2	1	0	2	1	1	1	0	2	2	0	1	1	1	0	0	2	0	1	0	1	1
288	0	0	1	0	0	1	1	1	1	0	0	1	1	0	0	0	2	1	1	1	1	0	0	2	1	1	1	2	1	1	1	2	2	0	1	0	2	0	0	2	1	1	0	2	1	0	0	2	0
289	0	0	1	0	0	1	0	0	2	0	0	1	1	0	0	0	1	1	0	1	0	0	0	2	0	1	2	2	0	0	1	1	2	2	0	2	0	0	0	1	0	1	0	2	2	0	0	2	1
290	0	0	1	0	0	1	0	0	2	0	0	2	2	0	0	0	1	0	0	2	0	0	0	2	1	1	0	1	0	0	2	1	1	2	0	2	2	1	0	1	0	1	0	2	1	2	0	1	2
291	1	0	2	0	0	1	2	2	1	0	1	0	1	0	0	1	2	0	0	2	0	0	0	2	0	2	1	1	1	1	0	1	2	2	0	2	1	0	0	2	0	0	1	1	0	0	0	0	1
292	0	0	1	0	0	1	1	2	1	0	1	0	0	0	0	0	0	0	0	2	0	0	1	1	0	1	1	1	1	0	1	2	2	0	1	1	2	0	1	1	1	0	0	2	0	0	0	1	1
293	1	0	0	0	0	1	0	1	1	0	1	0	1	0	0	0	2	0	0	2	0	0	0	2	1	0	2	2	1	2	1	1	1	0	2	1	1	1	0	1	0	0	0	1	0	0	0	1	0
294	1	0	1	0	0	1	0	0	2	0	0	0	0	0	0	1	0	2	0	1	0	0	0	2	0	0	2	2	0	2	0	2	2	1	1	1	1	0	0	2	0	0	0	2	0	0	0	1	1
295	1	1	1	0	0	1	0	0	1	0	0	1	1	0	0	0	1	1	0	1	0	1	0	2	0	0	2	2	0	2	1	1	1	1	1	1	0	0	0	1	0	0	1	1	1	1	0	0	2
296	0	1	1	0	0	1	1	1	2	0	1	1	1	0	0	0	0	0	0	2	0	0	0	2	0	1	1	1	0	1	0	2	2	2	0	2	1	0	1	1	1	1	0	2	1	0	0	0	1
297	1	0	1	0	0	0	0	0	2	0	0	0	0	0	0	0	2	0	0	2	0	0	2	0	0	0	2	2	1	2	0	0	0	2	0	2	1	0	0	1	0	0	0	1	1	1	0	1	0
298	0	0	2	0	0	2	2	2	0	0	0	1	2	0	0	0	1	2	0	0	0	0	0	2	1	0	1	2	0	1	0	2	1	1	0	2	2	1	0	1	0	0	0	1	1	1	0	0	2
299	1	1	0	0	0	1	1	1	2	0	0	0	0	0	0	0	0	1	1	1	1	0	0	2	0	1	2	2	1	1	1	1	2	1	0	2	1	0	1	1	1	0	0	2	0	1	0	1	1
300	1	0	1	0	0	1	2	2	0	0	2	0	0	0	0	0	0	1	1	0	1	0	0	2	1	2	1	1	0	1	0	1	1	0	1	1	0	0	0	2	0	0	0	2	0	0	0	0	2
301	1	0	1	0	0	0	0	0	2	0	0	1	1	0	0	0	0	2	2	0	0	0	0	2	0	2	2	2	1	2	1	2	2	1	0	2	0	0	0	1	0	1	0	1	1	0	0	2	1
302	1	0	1	0	0	1	1	1	1	0	0	0	0	0	0	0	1	1	1	1	1	0	0	2	0	2	1	2	0	1	0	2	2	1	1	1	1	0	0	1	0	0	1	1	1	1	0	1	1
303	1	0	1	0	0	1	1	1	1	1	0	0	0	0	0	0	1	2	1	0	1	1	0	2	0	1	0	1	0	0	1	2	2	0	0	2	2	0	0	1	0	0	1	1	1	1	0	1	1
304	1	0	1	0	0	0	1	1	2	0	0	0	0	0	0	0	1	0	1	1	1	0	0	2	0	1	1	2	1	1	1	2	1	2	0	2	0	0	0	1	0	0	1	1	1	0	0	2	0
305	1	0	0	0	0	0	1	2	2	0	0	0	0	0	0	0	2	0	0	2	0	0	0	2	0	1	2	1	1	1	1	2	2	0	1	1	1	0	0	0	0	0	0	2	0	2	0	2	1
306	1	0	0	0	0	0	1	2	2	0	0	1	2	0	0	0	0	0	1	1	1	0	0	2	0	1	1	2	1	1	2	1	1	0	1	1	2	1	0	0	0	0	1	2	1	0	1	1	1
307	0	0	2	0	0	2	1	2	1	0	1	0	1	0	0	0	0	0	0	2	0	0	0	2	1	1	1	1	0	1	0	2	2	0	1	1	2	0	0	2	1	0	0	2	1	1	0	2	0
308	0	0	1	0	0	0	2	2	1	0	0	1	1	0	0	0	2	1	1	1	1	0	0	2	0	0	2	2	0	2	1	0	2	0	1	2	2	0	0	1	1	0	1	2	0	2	0	1	1
309	1	0	1	0	0	2	1	2	1	0	0	1	1	0	0	0	2	0	0	2	0	0	0	2	0	1	2	2	1	2	1	1	1	2	0	2	0	1	0	1	0	0	0	1	0	0	0	1	1
310	0	0	1	0	0	1	2	2	0	0	1	0	2	0	0	1	1	0	0	2	0	0	0	2	0	2	2	2	0	1	2	0	1	1	1	1	1	0	0	1	0	0	1	1	1	0	0	2	1
311	1	0	1	0	0	2	1	1	2	0	0	2	2	0	0	0	2	1	1	1	1	0	1	1	1	1	1	1	0	1	0	2	2	0	1	0	1	0	0	1	0	0	1	2	1	1	0	2	0
312	0	0	1	0	0	1	2	2	2	0	0	2	2	1	1	1	1	1	1	1	1	0	0	2	0	1	1	1	2	0	1	2	2	1	1	1	2	0	0	1	0	0	0	0	0	0	1	1	0
313	0	0	1	0	0	0	1	1	2	1	0	1	1	0	0	0	1	0	0	2	0	1	0	2	0	2	2	2	0	2	2	1	1	1	1	1	1	0	0	1	0	0	0	0	0	0	0	2	0
314	0	0	2	0	0	2	2	2	1	0	0	0	0	0	0	0	0	0	1	1	1	0	1	1	1	0	0	1	1	1	0	2	2	2	0	2	2	0	0	0	0	0	0	2	1	1	0	0	2
315	0	0	1	0	0	0	2	2	1	0	0	0	0	0	0	0	1	1	1	1	1	0	1	1	1	1	2	2	0	2	0	2	2	0	1	1	0	0	0	2	0	0	1	1	1	1	0	1	1
316	0	0	2	0	0	2	1	1	1	0	0	0	0	0	0	0	1	0	0	2	0	0	0	2	1	1	0	1	1	1	0	1	1	1	1	1	1	0	0	0	0	0	1	2	1	0	0	0	2
317	0	0	2	0	0	1	1	1	2	0	0	1	1	0	0	0	1	0	1	1	0	0	1	1	1	1	1	2	0	1	2	1	1	1	0	2	1	0	0	0	0	0	0	1	0	0	0	1	1
318	0	0	0	0	0	0	1	1	2	0	0	0	0	0	0	0	0	2	1	0	1	0	0	2	1	1	1	2	1	1	1	2	2	0	2	0	0	0	1	1	0	0	0	1	0	0	0	2	0
319	0	0	1	0	0	1	2	2	0	0	0	0	1	0	0	0	0	1	1	1	1	0	1	1	1	1	2	2	0	1	2	1	1	1	1	1	2	0	0	1	0	0	1	1	1	1	0	1	1
320	1	0	0	0	1	1	1	2	2	0	0	0	0	0	0	0	2	0	0	2	0	0	1	1	1	1	2	2	1	1	2	1	2	2	0	2	2	1	0	1	0	1	0	2	1	2	0	1	2
321	0	0	2	0	0	2	2	2	1	1	0	0	1	0	0	0	1	1	1	1	0	0	0	2	0	0	1	0	2	0	0	0	0	1	0	2	1	0	0	1	0	0	0	2	2	0	0	2	1
322	0	0	1	0	0	1	1	2	2	0	0	1	2	0	0	0	1	2	0	1	1	0	0	2	0	0	1	1	1	1	0	2	2	2	0	2	2	1	1	2	2	0	0	1	0	0	0	2	0
323	0	0	1	0	0	1	1	1	2	0	0	0	1	0	0	0	1	1	1	1	0	0	0	2	0	2	2	2	1	1	1	2	2	0	1	1	0	0	0	2	0	0	1	1	1	2	0	1	1
324	1	0	1	0	0	0	1	1	2	0	0	1	1	0	0	0	2	0	0	2	1	0	1	1	1	1	2	2	2	1	1	2	2	1	0	2	0	0	0	2	0	0	0	0	0	0	1	0	1
325	0	0	1	0	0	0	2	2	0	0	0	1	2	0	0	0	2	0	0	1	0	0	0	2	0	0	0	2	1	0	1	0	1	1	1	1	2	1	1	2	2	1	0	1	1	1	0	1	0
326	0	0	0	0	0	1	0	0	2	0	0	0	2	0	0	1	0	1	1	0	1	0	0	2	0	1	2	2	1	1	2	1	2	1	1	1	1	0	0	2	0	0	0	2	0	0	0	2	0
327	0	0	1	0	0	1	2	2	1	0	0	1	1	0	0	0	0	0	0	2	0	0	0	2	0	0	2	2	0	2	0	1	1	0	2	0	0	0	0	1	0	0	0	1	0	0	0	2	0
328	1	0	1	0	0	2	1	0	2	0	0	0	0	0	0	0	1	0	0	2	0	0	0	2	0	1	1	1	1	0	1	1	2	2	0	2	1	0	0	2	0	0	1	2	1	1	0	0	0
329	0	0	2	0	0	2	2	2	0	0	1	1	2	0	0	0	0	0	0	2	0	0	0	2	0	0	0	0	1	1	0	2	2	1	0	2	2	0	0	0	0	0	1	1	1	1	0	0	1
330	0	0	0	0	0	1	1	1	1	0	1	0	1	0	0	0	1	0	1	1	1	0	0	2	0	1	1	2	2	1	1	0	1	2	1	2	1	0	0	1	0	0	0	1	0	0	0	1	0
331	1	0	0	0	0	0	2	2	2	0	0	0	2	0	0	0	2	1	1	1	0	0	0	2	0	1	2	2	0	2	0	2	2	0	2	0	1	1	0	2	0	0	0	1	0	0	0	2	0
332	0	0	2	0	0	1	0	1	2	0	0	0	0	0	0	0	1	0	0	2	0	0	0	2	0	0	1	1	0	1	1	2	2	1	0	2	0	0	0	1	0	1	0	1	1	0	0	0	2
333	1	0	1	0	0	2	1	1	1	0	1	0	0	0	0	0	2	2	1	1	0	0	0	2	0	0	0	1	1	1	1	1	1	1	1	1	1	1	0	1	0	0	0	0	1	1	0	1	1
334	1	0	1	1	1	1	1	2	2	0	0	0	1	0	0	0	1	1	2	0	2	0	0	2	0	1	2	2	1	0	2	0	0	0	1	1	2	0	0	1	0	0	0	2	0	0	0	2	0
335	1	0	1	0	0	2	2	2	2	0	0	1	2	0	0	1	0	1	0	0	0	0	0	2	0	1	0	2	2	1	2	0	1	2	0	2	1	0	0	1	0	0	0	2	0	0	0	1	1
336	1	1	1	0	0	1	1	1	2	0	0	1	1	1	1	1	1	0	0	2	0	0	1	1	0	2	1	1	2	1	0	2	2	1	1	1	2	0	0	1	0	1	0	1	1	0	0	1	0
337	0	0	1	0	0	1	0	0	2	0	0	0	0	0	0	0	0	2	1	1	1	0	0	2	0	0	2	2	1	0	1	1	1	2	1	2	0	0	0	2	0	0	1	1	1	0	0	1	0
338	0	0	0	0	0	1	1	1	1	0	0	0	1	0	0	0	1	1	1	1	0	0	1	1	0	1	2	2	1	1	1	2	2	0	2	0	1	0	0	0	0	0	1	1	1	1	0	1	1
339	1	0	1	0	0	2	1	1	2	0	0	0	1	0	0	0	2	1	1	1	1	0	0	2	0	0	2	2	1	1	2	1	1	2	1	2	2	0	0	1	0	0	0	1	0	0	0	1	1
340	0	0	1	0	0	1	1	1	0	0	1	1	1	0	0	0	1	0	0	2	0	0	1	1	1	2	2	2	0	2	1	1	2	1	1	1	2	1	0	1	0	1	0	2	1	1	0	1	0
341	0	0	2	0	0	2	2	2	1	0	1	1	1	0	0	0	2	0	0	2	0	0	1	1	0	1	2	2	1	1	2	0	0	2	0	2	0	0	0	1	1	0	0	0	1	0	0	1	1
342	0	0	2	0	0	1	1	1	1	0	1	0	1	0	0	0	1	0	1	1	0	0	1	1	1	1	1	1	0	1	1	1	1	2	1	2	0	0	0	1	0	0	0	2	1	1	0	2	0
343	0	0	1	0	0	1	1	1	2	0	0	0	2	0	0	0	1	2	1	0	1	0	0	2	0	1	2	2	0	2	1	0	0	2	0	2	1	1	1	0	0	0	1	2	1	0	0	2	0
344	0	0	0	0	0	0	2	2	0	0	2	1	1	0	0	0	1	0	0	2	0	0	0	2	0	2	2	1	1	1	0	2	1	1	0	2	2	0	0	2	1	1	0	1	1	0	0	2	2
345	1	0	1	0	0	1	0	0	2	0	0	0	0	0	0	0	1	1	0	1	0	1	0	2	0	1	2	2	0	2	0	2	2	0	1	1	0	0	0	1	0	0	0	1	1	0	0	0	2
346	1	0	1	0	0	2	1	1	2	0	0	0	0	0	0	0	1	1	1	1	1	0	1	1	1	2	1	0	2	0	0	0	0	1	1	1	2	0	0	0	0	1	0	2	1	2	0	1	1
347	1	0	0	0	0	1	1	2	1	0	0	0	1	0	0	0	1	2	0	2	0	0	1	1	1	1	1	2	1	1	2	2	2	1	1	1	1	0	0	0	0	0	0	1	1	1	0	1	2
348	1	0	1	0	0	1	0	0	2	0	0	0	0	0	0	0	1	1	0	1	0	0	0	2	1	0	0	1	0	1	1	0	0	2	0	2	1	0	0	1	0	0	1	1	1	1	0	0	2
349	0	1	1	0	0	1	0	0	2	0	0	1	1	0	0	0	1	0	1	1	1	0	0	2	0	1	0	1	0	1	1	0	1	2	1	2	0	0	0	1	0	0	1	1	1	2	0	1	1
350	1	0	1	0	0	2	0	1	2	0	0	0	0	0	0	0	2	0	0	1	0	0	0	2	0	1	1	2	0	1	0	2	2	0	1	1	2	0	0	0	0	0	0	2	0	0	0	2	1
351	1	0	0	0	0	1	1	2	1	0	0	0	1	0	0	0	1	0	1	1	1	0	0	2	1	2	0	2	0	1	2	1	1	2	1	1	0	0	0	1	0	0	0	2	0	0	0	2	0
352	1	0	2	0	0	2	2	2	1	1	1	1	1	0	0	0	1	0	0	2	0	0	1	1	0	1	1	1	0	1	1	2	2	1	2	2	1	0	0	0	0	1	0	2	0	0	0	1	1
353	1	0	2	0	0	2	1	2	1	0	1	1	1	0	0	0	2	2	2	0	2	0	0	2	0	0	1	1	1	1	1	1	1	1	1	1	0	0	0	2	0	0	1	2	1	1	0	2	0
354	1	0	2	0	0	2	2	2	1	0	0	0	0	0	0	0	1	2	1	0	1	0	0	2	0	1	0	0	1	1	0	2	2	0	1	0	2	0	0	1	1	0	1	2	1	0	0	0	2
355	1	0	1	0	0	1	0	0	2	0	0	0	0	0	0	0	2	1	0	2	1	0	0	2	1	1	2	2	0	2	1	1	2	0	1	1	1	0	0	1	0	0	0	2	0	0	0	2	0
356	0	0	0	0	0	0	1	2	2	0	0	0	1	0	0	0	2	0	0	2	0	0	0	2	0	0	2	2	0	2	0	1	2	0	1	1	0	0	0	2	0	0	0	2	0	0	0	2	1
357	1	0	1	0	0	1	0	1	2	0	0	1	2	0	0	0	1	0	1	1	0	0	0	2	1	0	0	1	0	0	2	1	1	1	0	2	1	0	0	2	0	0	1	1	1	1	0	1	1
358	1	0	1	0	0	1	1	1	2	0	0	0	1	0	0	0	2	1	1	1	1	0	0	2	0	0	1	2	0	1	1	2	2	0	1	1	1	0	0	2	0	0	1	1	0	0	0	0	2
359	1	0	1	0	0	0	0	0	2	0	0	1	2	0	0	0	0	1	1	1	1	0	0	2	0	1	1	1	0	1	1	0	1	2	0	2	0	0	0	1	0	0	0	1	0	0	0	2	0
360	1	0	1	0	0	1	1	2	2	0	0	1	2	0	0	0	2	0	0	2	1	0	0	2	0	0	1	2	2	1	1	2	2	0	1	1	2	0	0	0	0	0	0	1	0	0	1	0	1
361	0	1	2	0	0	1	1	1	1	0	1	0	1	0	0	0	1	0	1	1	1	0	0	2	0	1	1	1	1	1	0	0	1	2	0	2	1	1	0	1	0	1	0	1	2	0	0	2	0
362	1	0	1	0	0	1	0	0	2	0	0	1	1	0	0	0	1	1	1	1	1	0	0	2	0	0	1	1	1	1	1	1	1	1	1	1	2	0	1	1	0	0	1	1	0	0	0	1	1
363	1	0	0	0	0	1	1	1	1	0	0	1	1	0	0	0	1	2	1	1	0	0	0	2	0	0	1	2	2	0	2	2	2	2	0	2	1	0	0	1	0	0	1	1	1	2	0	0	1
364	0	1	2	0	0	1	1	1	2	0	0	0	1	0	0	0	2	1	0	2	1	1	0	2	0	0	2	2	1	1	2	1	1	2	1	2	2	0	0	1	1	1	0	2	0	2	0	1	1
365	1	0	1	0	0	0	2	2	1	0	0	0	2	0	0	0	2	0	0	2	0	0	0	2	0	0	1	2	0	1	0	1	2	1	1	1	2	0	0	0	0	1	0	1	1	1	0	1	1
366	0	0	1	0	0	1	1	1	2	0	0	0	1	0	0	0	2	0	0	2	0	0	0	2	0	0	1	1	1	1	0	1	1	2	0	2	2	0	0	1	1	0	0	2	0	0	0	1	1
367	0	1	2	0	0	1	2	2	0	0	1	1	0	0	0	0	1	1	1	1	1	1	0	2	0	2	2	2	0	2	1	1	1	1	1	1	1	1	0	1	0	0	0	0	0	0	0	1	1
368	1	0	0	0	0	0	1	2	2	0	0	0	1	0	0	0	0	2	0	1	0	0	1	1	0	0	2	2	0	2	0	0	1	2	0	2	1	1	0	1	0	0	1	2	1	0	0	1	2
369	1	0	1	0	0	1	1	2	2	0	0	1	1	0	0	0	2	0	0	1	0	0	0	2	0	1	1	2	1	1	0	1	1	0	1	1	0	0	0	1	0	0	0	2	0	0	0	2	0
370	1	0	1	0	0	1	2	2	0	0	2	1	1	0	0	0	2	0	0	2	0	0	0	2	0	0	1	1	0	1	0	1	2	2	0	2	0	0	0	2	0	0	0	0	0	0	0	1	2
371	0	0	1	1	1	1	1	1	2	0	0	0	2	0	0	1	0	2	2	0	1	0	0	2	0	2	2	2	1	2	1	0	1	2	0	2	2	0	0	2	1	0	0	1	0	0	0	2	1
372	1	0	2	0	0	1	0	1	2	0	0	0	1	0	0	1	1	0	0	2	0	0	1	1	1	1	2	2	1	2	0	2	2	1	0	2	1	0	0	1	0	0	0	0	0	0	0	0	2
373	0	0	1	0	0	0	0	0	2	0	0	0	0	0	0	0	0	0	0	2	0	0	0	2	1	0	1	2	0	1	2	2	2	0	1	1	1	1	0	1	0	0	0	1	1	0	0	2	0
374	0	0	1	0	0	2	0	0	2	0	0	1	1	0	0	0	1	0	0	2	0	0	0	2	1	1	2	2	0	2	1	1	1	1	1	1	2	0	0	0	0	0	0	1	0	0	0	2	0
375	0	0	0	0	0	1	2	2	1	0	1	0	0	0	0	0	1	2	0	0	0	0	1	1	0	1	1	2	1	0	2	0	0	1	0	2	0	0	0	1	1	0	0	0	0	0	0	2	0
376	1	0	1	0	0	0	1	1	1	1	0	0	0	0	0	0	1	2	0	2	0	1	0	2	0	1	1	1	2	0	1	2	2	0	1	1	0	1	0	1	0	0	0	1	0	0	0	1	1
377	1	0	1	1	1	2	2	2	1	0	1	0	0	0	0	0	2	1	1	1	1	0	1	1	0	1	2	2	0	2	0	1	1	0	2	0	1	0	1	1	0	0	0	1	0	0	0	2	0
378	0	0	1	0	0	0	1	1	1	0	0	0	1	0	0	0	2	2	1	1	1	0	0	2	0	0	2	2	2	2	0	1	2	2	0	2	0	1	0	1	0	0	0	2	1	1	0	2	1
379	0	0	2	0	0	2	2	2	1	0	1	0	1	0	0	0	0	2	2	0	0	1	0	2	0	1	2	2	0	2	1	0	0	2	0	2	2	0	0	0	0	0	0	2	0	1	0	2	0
380	1	0	2	0	0	2	0	0	2	0	0	0	0	0	0	0	1	0	0	2	0	0	0	2	0	2	2	2	1	1	2	0	1	1	1	1	1	0	0	2	0	0	1	2	1	0	0	1	1
381	1	0	0	0	0	1	1	2	0	0	1	0	0	0	0	0	1	0	0	2	0	0	0	2	0	2	1	2	2	1	2	0	1	1	1	1	0	0	0	1	0	0	0	2	0	2	0	2	1
382	1	1	1	0	0	0	0	0	2	0	0	0	1	0	0	1	0	1	1	1	0	0	0	2	1	0	2	2	0	2	1	2	2	1	0	2	1	0	1	1	0	2	0	2	1	0	0	2	0
383	0	0	0	0	0	0	1	1	1	0	1	0	1	1	0	0	1	2	1	0	0	0	2	0	0	1	1	2	0	2	0	2	2	1	1	1	2	0	0	0	0	0	0	1	0	0	0	2	1
384	0	0	2	0	0	0	1	1	2	0	0	0	2	0	0	1	2	0	0	1	0	0	1	1	0	1	0	1	2	0	1	1	2	0	2	0	2	0	0	1	0	0	0	2	0	1	0	0	2
385	0	0	1	0	0	1	1	1	1	0	1	0	1	0	0	1	1	0	0	2	0	0	0	2	0	1	1	2	0	2	0	2	2	2	0	2	1	0	1	1	1	1	0	1	1	0	0	0	1
386	0	0	0	0	0	0	1	1	1	0	1	2	2	1	1	1	0	1	1	1	0	0	0	2	0	1	1	2	1	1	1	1	2	1	1	1	2	0	0	1	0	0	0	2	1	0	0	1	1
387	0	0	2	0	0	1	1	1	2	0	0	0	0	0	0	0	1	1	1	1	1	0	0	2	0	0	2	2	0	2	0	1	1	0	2	0	0	0	0	1	0	0	0	2	0	1	0	0	2
388	0	0	0	0	0	0	2	2	0	0	1	1	2	0	0	0	1	0	1	1	1	0	0	2	0	0	2	2	1	1	1	0	1	1	1	1	1	1	0	1	0	0	0	1	0	1	0	1	1
389	1	0	1	0	0	0	0	0	2	0	0	0	1	0	0	0	1	1	1	1	0	0	1	1	1	0	2	2	0	2	0	1	2	1	0	2	1	1	0	2	0	0	1	2	1	1	0	2	0
390	0	0	0	0	0	0	1	2	2	0	0	0	0	0	0	0	1	2	2	0	0	0	0	2	1	0	1	2	1	1	2	0	1	1	1	1	0	0	0	1	0	2	0	2	1	0	0	1	1
391	1	0	1	0	0	2	1	1	0	1	2	0	2	0	0	1	1	1	0	1	0	0	0	2	0	1	1	2	1	1	1	0	0	2	0	2	1	0	0	1	0	1	0	1	0	0	0	0	2
392	0	0	1	0	0	0	2	2	1	0	1	0	0	0	0	0	1	1	1	1	0	0	0	2	0	2	2	2	0	2	1	0	0	1	0	2	1	0	0	1	0	0	0	1	1	0	0	1	1
393	1	0	2	0	0	2	0	1	1	0	1	0	0	0	0	0	1	2	1	0	0	0	1	1	0	1	1	0	1	0	1	1	1	2	0	2	1	0	0	1	0	1	0	2	2	0	0	1	1
394	1	0	1	0	0	0	2	2	0	0	0	0	1	0	0	0	1	1	1	1	0	0	1	1	0	0	1	1	1	1	0	1	2	1	1	1	2	0	0	0	0	1	1	2	0	0	0	0	1
395	0	0	2	0	0	1	1	1	1	0	1	0	1	0	0	0	1	0	0	2	0	0	0	2	0	1	2	2	0	2	1	2	2	2	0	2	2	0	0	0	0	0	1	1	1	2	0	2	1
396	0	0	2	0	0	2	0	0	2	0	0	0	2	0	0	0	2	1	1	1	0	0	1	1	0	2	2	2	1	0	2	1	2	2	1	2	0	0	0	2	0	0	0	0	1	0	0	2	0
397	1	1	0	0	0	1	1	0	2	0	0	1	1	0	0	0	2	2	1	1	1	0	0	2	0	1	0	1	1	1	0	0	1	2	1	2	1	0	0	1	0	1	0	2	0	0	0	1	1
398	1	0	2	0	0	1	0	1	2	0	0	0	0	0	0	0	1	1	1	1	1	0	0	2	0	1	1	2	0	1	2	1	2	2	1	2	1	1	0	1	0	0	0	2	0	1	0	1	1
399	1	0	1	0	0	2	0	1	2	0	0	0	0	0	0	0	1	2	0	1	1	0	1	1	2	2	2	2	0	2	1	1	2	1	1	1	2	0	0	0	0	0	0	2	0	0	0	2	1
400	0	0	2	0	0	2	1	1	1	0	1	1	1	0	0	0	2	1	1	1	0	0	1	1	1	1	2	2	0	2	0	1	1	2	2	0	2	1	1	2	1	0	0	0	0	0	0	1	1
401	1	0	2	0	0	1	0	0	1	0	1	0	1	0	0	0	2	0	1	1	1	0	0	2	0	0	1	2	1	1	1	1	2	1	1	1	1	0	0	2	0	0	1	1	1	1	0	0	2
402	0	0	1	0	0	1	1	2	2	0	0	1	1	1	1	1	1	2	0	2	0	0	0	2	0	0	2	2	1	2	0	0	0	2	0	2	1	0	0	2	0	1	0	2	2	1	0	1	1
403	1	0	2	0	0	2	1	1	2	0	0	0	0	0	0	0	1	1	0	1	0	0	1	1	0	0	2	2	0	1	2	1	1	0	0	1	1	0	0	2	0	1	0	2	1	1	0	2	1
404	1	0	1	0	0	1	0	1	2	0	0	0	1	0	0	0	1	0	0	2	0	0	0	2	0	0	2	2	0	2	1	1	2	1	1	1	1	0	1	1	0	0	0	1	1	0	0	0	2
405	0	0	2	0	0	2	1	2	2	0	0	0	0	0	0	0	0	1	0	1	0	0	1	1	0	1	0	1	2	0	1	1	1	1	1	1	1	0	0	2	0	1	0	1	1	0	0	2	0
406	0	0	2	0	0	2	1	2	2	0	0	0	1	0	0	0	2	1	1	1	1	0	1	1	1	1	1	1	1	1	0	2	2	0	0	2	1	1	0	1	0	2	0	2	0	2	0	2	0
407	1	0	1	0	0	2	1	1	2	0	0	0	1	0	0	0	1	2	1	0	1	1	0	2	0	1	2	2	1	2	0	1	2	1	1	1	1	0	0	0	1	0	0	1	0	1	0	1	1
408	0	0	2	0	0	2	2	2	2	0	0	0	0	0	0	0	1	1	2	0	1	0	0	2	0	0	2	1	1	0	1	1	1	2	0	2	0	0	0	1	0	1	0	2	0	2	0	0	2
409	0	0	1	0	0	2	0	0	1	0	0	0	0	0	0	1	2	0	0	2	1	0	1	2	0	0	1	1	1	0	1	1	1	0	1	1	0	0	0	2	0	0	0	1	0	1	0	1	2
410	1	0	0	0	0	0	0	0	2	0	0	0	0	0	0	0	0	2	0	1	0	0	0	2	0	1	1	1	2	0	1	2	2	0	1	0	1	0	0	0	0	0	0	2	0	1	0	2	0
411	1	0	0	0	0	1	0	0	2	0	0	0	1	0	0	0	1	2	1	0	1	0	1	1	1	0	1	1	1	1	0	2	1	1	0	2	2	0	0	2	1	0	1	1	1	0	0	2	0
412	1	0	0	0	0	0	2	2	1	0	0	0	1	0	0	0	0	0	1	1	1	0	0	2	0	1	2	2	0	2	0	1	1	0	2	0	2	0	0	0	0	0	0	1	0	0	0	2	0
413	0	1	2	0	0	2	1	2	0	0	1	0	0	0	0	0	1	1	1	1	1	0	1	2	0	0	2	2	0	1	2	1	1	2	0	2	1	0	0	1	0	0	1	2	0	2	0	1	1
414	0	0	1	0	0	2	1	1	1	0	1	0	2	0	0	0	0	2	0	1	0	0	0	2	0	1	2	2	1	2	0	0	0	2	0	2	1	1	0	1	0	0	0	1	0	0	0	0	2
415	1	0	1	0	0	1	1	1	1	0	0	0	1	0	0	0	0	1	0	2	0	0	0	2	0	1	2	2	1	1	2	2	2	2	0	2	1	1	0	1	0	0	0	1	2	1	0	2	0
416	0	0	0	0	0	0	2	2	1	0	0	0	1	0	0	0	2	1	1	1	1	0	0	2	0	1	1	1	1	1	1	1	0	0	0	2	1	0	0	2	0	0	1	2	1	2	0	1	2
417	0	0	1	0	0	1	0	0	1	0	1	1	1	0	0	0	2	1	1	1	0	0	1	1	1	2	2	2	1	0	2	1	1	2	0	2	1	0	0	2	0	0	0	1	0	0	0	2	0
418	1	0	1	0	0	0	0	0	2	0	0	1	0	0	0	0	2	0	0	2	0	0	0	2	0	0	2	2	0	1	1	2	2	2	0	2	2	0	0	0	0	0	0	2	0	0	0	2	1
419	0	0	2	0	0	0	0	1	2	0	0	1	2	0	0	0	1	2	1	0	0	0	0	2	0	1	1	2	1	1	2	0	0	2	0	2	1	1	0	1	0	0	0	0	0	0	0	2	1
420	1	0	1	0	0	2	2	2	0	0	2	1	2	0	0	0	2	0	0	2	0	0	0	2	0	2	1	2	1	1	2	0	0	2	0	2	1	1	0	1	0	0	0	2	0	0	0	1	1
421	0	0	1	0	1	1	1	2	2	0	0	2	2	0	0	0	1	1	1	1	1	0	1	1	0	1	0	1	1	1	0	2	2	1	0	2	1	0	0	1	0	0	1	2	1	0	0	0	2
422	1	0	0	0	0	0	1	1	2	0	0	0	1	0	0	0	0	0	1	1	1	0	1	1	0	1	2	2	0	2	1	1	1	0	1	1	2	0	0	0	0	0	0	2	0	0	0	0	1
423	0	0	2	0	0	2	1	1	2	0	0	1	1	0	0	0	1	0	1	1	1	0	0	2	0	0	2	2	0	0	0	2	2	0	2	0	1	0	0	1	0	0	1	2	1	0	0	1	0
424	0	0	2	0	0	2	1	1	1	0	0	1	1	0	0	0	1	1	0	1	0	0	1	1	0	1	2	2	0	2	0	1	1	1	0	2	0	0	0	2	0	1	0	2	1	0	0	2	1
425	1	0	2	0	0	1	0	0	2	0	0	0	1	0	0	0	2	0	0	2	0	0	0	2	0	1	1	1	0	0	1	1	2	0	1	1	1	0	0	2	0	1	0	2	1	0	0	0	2
426	1	1	1	0	0	2	0	0	2	0	0	0	1	0	0	0	1	1	2	0	2	0	0	2	0	1	0	2	1	0	1	1	1	1	1	1	1	0	0	1	0	0	0	2	1	1	0	1	1
427	1	0	0	0	0	1	1	1	2	0	0	1	1	0	0	0	1	0	1	1	1	0	0	2	0	1	1	1	1	1	1	1	2	1	0	2	2	0	0	1	0	0	0	2	0	0	0	0	2
428	0	0	0	0	0	1	2	2	0	0	1	0	0	0	0	0	1	0	0	2	0	0	0	2	0	0	0	1	1	1	0	1	1	1	1	1	1	0	0	2	0	0	1	2	2	1	0	1	1
429	1	0	1	0	0	2	2	2	0	0	1	0	0	0	0	0	2	0	0	2	0	0	0	2	0	2	2	2	0	2	1	1	1	1	1	1	2	0	0	0	1	0	0	2	0	0	0	2	1
430	0	0	1	0	0	0	1	1	2	0	0	0	0	0	0	0	1	0	0	2	0	0	0	2	0	2	0	2	1	0	1	1	1	1	1	1	1	0	0	1	0	0	0	1	0	1	0	1	1
431	0	0	2	0	0	2	1	1	2	0	0	0	0	0	0	0	1	2	1	0	1	0	0	2	0	2	2	2	0	0	1	2	2	0	1	1	2	1	1	1	1	2	0	2	1	0	0	2	0
432	0	0	0	0	0	0	0	0	2	0	0	0	1	0	0	0	1	1	1	1	0	1	0	2	0	1	0	2	2	0	2	2	2	0	1	1	2	0	0	1	0	0	0	2	0	0	0	2	0
433	0	0	1	0	0	1	2	2	1	0	0	1	1	0	0	0	2	0	0	2	0	0	0	2	0	0	1	2	0	1	0	0	1	2	0	2	1	1	0	1	0	0	0	2	0	1	0	0	2
434	0	0	0	0	0	0	1	1	1	0	0	0	0	0	0	0	1	0	0	2	0	0	0	2	0	1	2	2	1	1	0	1	1	2	0	2	2	1	0	0	0	0	1	2	1	2	0	0	2
435	1	0	2	0	0	2	0	0	2	0	0	1	1	0	0	0	2	0	0	2	0	0	0	2	0	0	2	2	2	1	1	1	1	0	2	1	1	0	0	2	0	0	0	1	0	0	0	0	2
436	1	0	1	0	0	0	2	2	1	0	0	0	0	0	0	0	1	1	1	1	1	0	0	2	0	2	0	1	0	1	1	1	1	1	0	2	2	0	1	1	0	0	0	2	0	0	0	1	1
437	1	0	2	0	0	1	2	2	1	0	1	2	2	1	1	1	1	1	1	1	1	0	2	0	0	0	2	2	0	2	1	1	1	1	1	1	1	0	0	1	0	0	0	2	1	1	0	0	2
438	0	0	2	0	0	2	0	0	2	0	0	0	0	0	0	0	1	1	0	1	0	0	1	1	1	2	1	1	1	1	0	1	1	1	1	1	1	0	0	2	1	1	0	2	1	0	0	1	1
439	1	0	1	0	0	1	2	2	0	0	0	0	0	0	0	0	0	0	0	2	0	1	0	2	0	1	2	2	0	2	0	0	1	2	0	2	1	1	0	1	0	0	1	2	1	1	0	2	0
440	0	0	2	0	0	2	0	1	2	0	0	0	1	0	0	0	0	2	2	0	0	0	0	2	0	1	1	2	0	1	1	1	2	2	0	2	0	0	0	2	0	1	0	2	0	0	0	0	1
441	1	1	2	0	1	1	0	1	2	0	0	1	1	0	0	0	2	2	1	1	1	0	1	1	1	2	1	1	1	0	0	1	1	1	1	1	1	0	0	2	0	0	0	2	1	1	0	1	1
442	1	0	1	0	0	0	1	1	0	0	0	1	1	0	0	0	1	1	1	1	0	0	2	0	0	0	2	2	1	0	1	1	1	1	1	1	1	1	0	1	0	0	0	2	0	0	0	2	0
443	0	0	2	0	0	1	0	1	2	0	0	0	1	0	0	0	0	0	0	2	0	0	0	2	0	0	0	2	0	1	2	2	2	1	2	0	1	0	0	1	0	1	0	2	1	0	0	2	0
444	1	0	0	0	0	0	0	0	2	0	0	0	0	0	0	0	0	2	0	1	0	0	1	1	0	1	2	2	0	2	0	0	1	2	1	2	0	0	0	1	0	0	1	2	0	1	0	0	2
445	0	0	2	0	0	2	1	1	0	0	0	1	1	0	0	0	0	0	1	1	1	1	0	2	0	2	1	2	1	1	2	2	2	0	2	0	0	0	0	2	0	0	1	2	1	1	0	1	1
446	0	0	0	0	0	0	1	2	1	0	1	1	2	0	0	0	1	1	1	1	0	0	1	1	0	1	0	2	2	0	2	0	0	2	0	1	1	0	0	1	0	0	0	2	1	1	0	0	2
447	0	0	2	0	0	2	1	1	1	0	1	0	0	0	0	1	1	1	0	1	0	0	1	1	1	2	1	2	2	2	0	1	1	1	0	1	1	1	1	2	1	0	0	2	0	0	0	1	1
448	1	0	0	0	0	0	1	1	1	0	1	0	0	0	0	0	0	0	0	2	0	0	0	2	0	0	2	2	0	1	1	1	1	1	0	1	2	1	1	2	1	0	1	1	1	2	0	1	1
449	1	1	1	0	0	1	2	2	1	0	1	1	1	1	1	1	2	1	1	1	1	0	0	2	0	1	1	2	1	1	2	1	1	2	1	2	1	1	0	1	0	1	0	2	1	1	0	2	2
450	1	0	2	0	0	2	2	2	1	0	1	0	0	0	0	1	1	1	1	1	1	0	0	2	0	2	2	2	2	1	1	1	1	2	2	1	2	0	0	0	0	0	0	1	0	0	0	1	1
451	0	0	0	0	0	0	1	2	1	0	0	0	0	0	0	0	1	1	1	1	1	0	0	2	0	0	1	2	0	1	2	2	2	0	1	1	2	0	0	0	0	0	0	1	0	0	0	1	1
452	1	0	1	0	0	1	0	1	2	0	0	0	0	0	0	0	1	0	0	2	0	0	1	1	0	0	1	2	0	1	2	1	1	2	0	2	1	0	0	1	0	1	0	2	0	2	0	2	1
453	0	1	1	0	0	1	1	1	2	0	0	0	1	0	0	1	1	1	1	1	0	0	0	2	0	1	2	2	1	1	2	1	1	0	1	1	2	2	0	0	0	0	0	1	0	1	0	1	1
454	1	0	1	0	0	1	0	0	2	0	0	0	1	0	0	0	1	1	1	1	0	0	0	2	0	0	0	2	1	1	1	2	2	1	2	0	1	1	0	1	0	0	0	0	2	0	0	0	2
455	0	0	1	0	1	0	0	0	2	0	0	1	1	0	0	0	1	0	0	2	0	0	1	1	0	1	2	2	0	1	1	0	0	2	0	2	0	0	0	1	0	0	0	2	0	0	0	2	0
456	0	0	2	0	0	2	1	2	2	0	0	0	2	0	0	0	0	0	1	1	1	0	0	2	0	2	1	2	0	1	0	1	1	2	0	2	1	0	0	0	0	0	0	1	0	0	0	1	1
457	1	0	1	0	0	0	0	1	2	0	0	1	2	0	0	0	1	0	0	2	0	0	1	1	0	1	1	1	1	0	1	2	2	2	0	2	1	1	1	0	0	0	1	2	0	0	0	0	1
458	1	0	0	0	0	0	1	0	2	0	0	0	2	0	0	0	1	0	0	2	0	0	0	2	1	0	0	1	2	0	1	1	1	1	1	1	1	0	0	1	0	0	0	1	1	0	0	1	2
459	1	0	2	0	0	1	2	2	0	0	0	0	0	0	0	0	1	0	0	2	0	0	0	2	1	1	2	1	1	0	1	0	1	2	0	2	1	0	0	1	0	0	1	2	1	2	0	0	2
460	0	0	2	0	0	1	0	0	2	0	0	0	0	0	0	0	2	0	0	2	0	0	0	2	0	1	2	2	0	1	1	1	1	2	0	2	1	0	0	2	0	0	0	2	1	1	0	2	0
461	0	0	1	0	0	1	1	1	1	1	0	0	0	0	0	0	1	1	0	1	0	0	0	2	1	2	1	2	0	1	2	1	1	1	1	1	2	1	0	1	0	0	0	1	0	0	0	2	1
462	0	1	2	0	0	2	1	2	2	0	0	0	1	0	0	0	0	0	0	2	0	0	1	1	0	0	2	2	0	1	1	0	0	1	2	0	2	0	0	0	1	0	0	1	0	1	0	0	2
463	1	0	1	0	0	1	0	1	2	0	0	1	2	0	0	0	0	1	1	1	1	0	0	2	0	1	1	1	0	1	0	1	1	1	1	1	1	0	0	0	0	0	0	1	0	1	0	2	0
464	0	0	1	0	0	1	1	1	1	1	2	2	1	0	0	0	1	0	0	2	0	1	0	2	1	0	1	1	0	1	1	1	1	1	1	1	2	0	0	0	1	0	0	2	0	1	0	1	1
465	1	0	1	0	0	1	1	2	2	0	0	0	0	0	0	0	0	1	1	1	1	0	0	2	0	0	1	2	2	0	2	2	2	0	1	1	1	0	0	0	0	0	0	2	0	0	0	2	0
466	0	0	1	0	0	2	1	2	1	0	1	0	0	0	0	0	1	1	0	1	0	0	0	2	0	1	1	1	1	1	0	0	0	1	2	0	2	1	0	0	0	2	0	2	0	0	0	2	0
467	0	0	2	0	0	2	2	2	1	0	1	0	0	0	0	0	1	1	2	0	1	0	1	1	1	2	2	2	0	2	1	1	1	2	0	2	0	0	0	2	0	1	0	1	1	0	0	0	2
468	1	0	2	0	0	1	2	2	2	0	0	1	1	0	0	0	0	0	1	1	1	0	0	2	0	1	1	1	1	1	0	0	2	1	0	2	1	1	1	0	0	0	0	2	0	0	0	0	1
469	0	0	0	0	0	0	1	1	1	0	0	2	2	0	0	0	1	0	0	2	0	0	1	1	1	1	2	2	0	2	0	2	2	0	1	1	0	0	0	2	0	0	0	0	0	0	0	2	0
470	0	0	2	0	0	2	2	2	0	0	2	1	2	0	0	0	1	0	0	2	0	0	0	2	0	0	1	1	1	1	1	2	2	0	1	1	1	0	0	1	0	2	0	2	1	0	1	2	0
471	0	0	0	0	0	0	2	2	1	0	0	0	1	0	0	0	1	1	0	1	0	0	0	2	0	1	2	2	1	2	0	1	1	1	1	1	0	0	0	1	1	0	1	2	1	0	0	0	2
472	0	0	0	0	0	0	1	2	2	0	0	0	1	0	0	0	1	0	1	1	1	0	1	1	0	1	2	2	0	1	2	0	0	1	1	1	1	1	0	1	0	0	0	2	0	0	0	0	2
473	1	1	1	0	0	2	0	0	2	0	0	0	0	0	0	0	1	1	1	1	0	1	0	2	0	2	1	1	2	0	1	1	2	1	1	1	1	0	0	0	0	0	0	2	1	1	0	0	2
474	0	0	1	0	0	1	2	2	1	0	1	0	0	0	0	0	0	2	2	0	0	0	1	1	1	0	2	2	0	2	0	2	2	0	1	1	1	0	0	1	1	1	0	2	1	1	0	2	1
475	1	0	1	0	0	2	1	1	2	0	0	1	1	0	0	1	1	2	1	0	1	0	0	2	0	2	2	2	0	1	0	2	2	0	1	1	1	0	0	2	0	0	1	2	1	0	0	0	1
476	0	0	2	0	0	1	1	1	2	0	0	1	1	1	1	1	0	1	0	1	0	0	0	2	0	2	1	2	1	0	2	0	1	1	1	1	0	0	0	1	0	0	1	1	1	2	0	1	1
477	0	0	2	0	0	2	1	1	1	0	1	0	0	0	0	0	2	0	0	2	1	0	0	2	0	1	2	2	0	2	1	1	2	2	0	2	2	2	0	0	0	2	0	2	1	1	0	2	2
478	0	0	2	0	0	1	2	2	1	0	1	1	1	0	0	0	0	2	0	1	0	0	1	1	0	1	0	2	1	0	1	0	1	2	0	2	2	0	0	1	0	0	0	1	0	0	0	2	0
479	0	0	2	0	0	2	2	2	0	0	1	0	0	0	0	0	2	2	0	1	0	0	0	2	0	1	2	2	0	1	2	2	2	0	2	0	2	0	0	1	1	0	0	1	0	0	0	1	1
480	0	0	1	0	0	1	2	2	1	0	0	1	1	0	0	0	1	1	0	1	0	0	0	2	1	0	1	2	0	1	1	1	2	1	1	1	1	0	0	0	0	0	0	2	0	1	0	0	2
481	0	0	0	0	0	0	2	2	1	0	1	0	1	0	0	0	2	0	0	2	0	0	0	2	0	0	2	2	0	1	1	1	2	1	1	1	1	0	0	0	0	0	0	2	0	1	0	1	1
482	1	0	2	0	0	2	1	1	1	0	1	0	1	0	0	0	2	0	0	1	0	0	0	2	0	0	2	2	1	0	2	0	0	2	0	2	0	0	0	2	0	0	1	2	1	0	0	1	1
483	0	0	2	0	0	1	2	2	0	0	1	0	1	0	0	0	2	1	1	1	0	1	0	2	0	0	1	1	1	1	0	1	1	2	0	2	1	0	0	2	0	1	1	2	0	0	0	2	0
484	0	0	1	0	0	2	1	1	2	0	0	0	1	0	0	0	2	0	0	2	0	0	0	2	0	1	2	2	0	0	0	0	1	2	0	2	0	0	0	2	0	0	0	2	0	0	0	1	1
485	1	0	2	0	0	1	1	1	2	0	0	1	2	0	0	0	2	0	0	2	0	0	1	1	1	1	1	1	0	1	0	1	1	2	0	2	1	0	0	0	0	0	2	2	1	1	0	1	1
486	0	0	1	0	0	0	1	1	1	1	1	0	0	0	0	0	1	0	1	1	1	0	0	2	0	1	1	1	1	0	1	0	0	2	0	2	1	0	1	1	0	0	0	1	0	1	0	0	2
487	1	0	1	0	0	2	1	1	2	0	1	0	0	0	0	0	1	0	1	1	0	0	1	1	1	0	1	1	1	1	0	2	2	2	0	2	1	1	1	0	0	0	0	2	1	1	0	2	0
488	1	0	1	0	0	1	0	0	2	0	0	0	1	0	0	0	0	0	0	2	0	0	1	1	1	1	1	1	1	1	0	2	2	0	1	1	0	0	1	1	0	0	1	1	1	0	0	1	2
489	0	0	0	0	0	0	0	0	2	0	0	0	1	0	0	0	1	1	1	1	1	0	1	1	0	1	1	1	1	1	1	2	2	0	1	1	1	0	0	1	0	0	2	2	2	1	0	0	1
490	1	0	2	0	0	1	1	2	2	0	0	2	2	0	0	0	1	0	0	2	0	0	0	2	0	1	0	2	2	1	2	0	0	2	0	2	1	0	0	2	0	0	0	1	0	0	0	0	2
491	1	0	0	0	0	0	2	2	1	0	0	1	1	0	0	0	0	0	0	2	0	0	0	2	1	1	2	2	0	2	0	0	1	2	0	2	0	0	0	2	0	0	0	1	0	0	0	2	0
492	1	0	0	0	0	0	0	0	2	0	0	0	0	0	0	0	1	1	1	1	1	0	0	2	0	1	2	2	0	2	0	0	0	2	0	2	2	0	0	1	0	0	0	0	0	0	0	1	0
493	1	0	1	0	0	1	1	2	2	0	0	0	2	0	0	0	2	1	1	1	1	0	0	2	0	1	1	1	2	0	1	0	1	2	0	2	1	0	0	1	0	0	1	1	1	0	0	1	1
494	1	0	0	0	0	0	1	2	2	0	0	1	1	0	0	0	2	1	1	1	1	0	0	2	0	1	1	2	1	1	0	1	1	2	0	2	1	1	0	2	0	0	2	2	1	1	0	2	0
495	0	0	1	0	0	0	1	1	1	0	1	1	1	0	0	0	1	0	0	2	0	0	1	1	0	1	1	2	1	1	1	2	2	2	1	1	2	0	1	0	0	0	0	1	1	0	0	1	1
496	0	0	0	0	0	0	1	1	1	0	0	0	1	0	0	0	0	1	1	1	0	0	0	2	0	1	2	2	0	1	2	1	2	1	1	1	0	0	0	2	0	1	0	2	0	0	0	2	0
497	1	1	1	0	0	1	1	1	1	0	0	2	1	0	0	0	1	1	1	1	0	0	0	2	0	0	2	2	0	2	0	1	2	2	0	2	1	0	0	1	0	0	1	1	1	1	0	1	1
498	0	0	1	0	0	1	2	2	1	0	0	0	1	0	0	0	0	1	1	1	1	0	0	2	0	0	2	2	1	0	1	2	2	1	0	2	1	0	0	1	0	0	1	2	2	1	0	1	1
499	0	0	1	0	0	2	2	2	0	0	0	1	1	0	0	0	2	1	1	1	0	0	1	1	0	1	2	2	0	1	1	1	1	0	2	0	2	1	0	1	0	0	1	2	1	1	0	0	2
500	1	0	2	0	0	2	1	1	1	1	2	0	0	0	0	0	0	0	0	2	1	1	0	2	0	0	1	1	1	1	1	0	0	1	1	1	0	0	0	1	0	0	1	2	1	2	0	2	0
501	0	0	1	0	0	2	2	2	2	0	0	0	0	0	0	0	1	2	0	1	1	0	0	2	0	2	1	2	0	1	0	0	2	0	1	2	1	0	0	1	0	0	0	2	0	1	0	0	2
502	0	0	2	0	0	1	2	2	1	0	0	0	0	0	0	1	2	0	0	2	0	0	1	1	1	2	2	2	1	1	2	2	2	1	0	2	0	0	0	1	0	1	0	1	1	0	0	1	1
503	0	0	1	0	0	1	2	2	1	0	0	1	1	0	0	0	1	2	1	1	0	0	0	2	1	2	0	2	1	0	1	0	0	1	0	2	2	0	0	1	0	0	0	1	0	0	0	2	1
504	1	0	1	0	0	0	1	1	1	0	1	0	0	0	0	0	2	0	0	1	0	0	0	2	0	1	1	1	2	0	0	0	2	1	0	2	2	1	0	0	0	0	1	2	2	2	0	2	0
505	1	0	2	0	0	2	2	2	1	0	0	0	0	0	0	0	2	1	1	1	0	0	1	1	1	1	2	2	1	2	0	1	2	2	0	2	1	0	0	1	0	1	0	2	2	0	0	1	1
506	1	0	1	0	0	1	0	0	1	0	0	1	0	0	0	0	2	0	0	1	0	0	0	2	0	1	2	2	0	1	1	1	0	2	0	2	0	0	0	2	0	0	0	2	0	2	0	0	2
507	1	0	2	0	0	2	1	1	2	0	0	0	2	0	0	1	1	0	1	1	1	0	0	2	2	1	2	2	0	2	0	0	1	2	0	2	1	0	0	1	0	0	1	1	1	1	0	1	1
508	1	0	1	0	0	1	1	1	1	0	1	2	2	0	0	0	0	1	0	2	0	0	0	2	0	2	1	1	1	1	0	0	0	1	2	0	1	0	0	2	0	0	2	2	2	1	0	2	0
509	0	0	2	0	0	1	2	2	2	0	0	0	1	0	0	0	0	0	1	1	1	0	0	2	0	0	1	1	1	1	0	2	2	1	1	1	1	1	0	1	0	0	0	1	0	0	0	2	0
510	0	0	1	0	0	0	2	2	0	0	1	1	1	0	0	0	1	0	0	2	0	0	0	2	0	0	2	2	0	2	1	1	2	1	0	2	0	1	0	1	0	0	0	1	1	0	0	2	0
511	0	0	2	0	0	1	0	1	2	0	0	1	1	0	0	0	0	2	0	1	0	1	1	1	0	1	2	2	0	1	1	1	1	2	0	2	1	0	0	2	0	0	0	2	0	1	0	1	1
512	0	0	0	0	0	0	1	2	2	0	0	0	1	0	0	0	1	1	1	1	1	0	0	2	0	0	1	1	2	0	1	1	1	1	1	1	1	0	0	2	1	0	0	2	0	1	0	1	1
513	0	1	1	0	0	1	1	2	1	0	0	0	1	0	0	0	1	1	1	1	1	1	0	2	0	2	1	2	0	2	0	1	1	0	1	1	2	0	0	0	1	0	1	2	1	0	0	2	0
514	1	0	1	0	0	0	2	2	1	0	0	0	1	0	0	0	2	0	0	2	0	0	0	2	0	0	0	1	1	1	0	2	2	2	1	1	1	0	0	1	0	0	0	1	1	0	1	1	0
515	0	0	1	0	0	1	1	1	1	0	0	1	2	0	0	0	1	0	1	1	1	0	0	2	0	1	1	1	1	1	0	0	0	2	0	2	2	1	1	2	1	0	0	1	1	0	0	1	0
516	1	0	0	0	0	1	1	1	2	0	0	1	2	0	0	0	1	0	0	2	0	0	0	2	1	0	2	2	0	2	1	1	1	0	1	1	2	0	0	0	1	1	0	1	2	0	0	1	2
517	0	0	1	0	0	0	2	2	0	0	0	0	0	0	0	0	1	0	0	2	0	1	0	2	0	1	2	2	1	1	1	2	2	2	0	2	0	0	0	2	0	0	1	2	1	1	0	2	0
518	0	0	2	0	0	0	1	1	2	0	0	1	1	0	0	0	0	1	2	0	1	2	0	2	0	1	2	2	0	1	1	0	1	2	0	2	2	1	0	0	0	0	1	2	1	0	0	0	2
519	0	0	2	0	0	2	1	1	2	0	0	1	1	0	0	0	0	1	2	0	1	0	1	1	1	1	2	2	1	1	2	1	1	0	2	0	1	1	1	2	1	0	0	2	0	0	0	1	1
520	0	1	1	0	0	1	0	1	2	0	0	0	1	0	0	0	1	1	0	1	0	0	1	1	1	1	2	2	0	0	1	1	1	0	2	0	1	0	0	2	0	0	1	2	1	1	0	0	2
521	1	0	2	0	0	2	1	1	2	1	0	0	1	0	0	0	0	2	0	1	0	0	1	1	1	1	0	2	0	1	2	1	1	2	0	2	2	0	0	1	0	0	0	2	0	2	0	2	0
522	1	0	1	0	0	2	1	1	1	0	1	1	1	0	0	0	1	0	2	0	1	0	1	1	0	2	1	1	1	1	0	1	1	2	0	2	1	0	0	1	0	0	0	1	0	1	0	1	1
523	0	1	1	0	0	0	1	2	1	0	0	0	1	0	0	0	0	1	0	0	0	1	0	2	0	1	1	2	0	1	1	0	2	0	1	2	0	0	0	1	0	0	0	0	0	0	0	1	1
524	1	0	0	0	0	0	1	1	1	0	1	0	1	0	0	0	1	0	0	2	0	0	1	1	1	0	1	2	1	1	2	1	1	1	1	1	2	0	0	0	0	0	0	2	0	0	0	0	2
525	1	1	1	0	0	2	2	2	1	0	1	0	0	0	0	0	2	2	2	0	1	0	0	2	0	0	0	2	1	0	1	0	0	2	0	2	1	0	0	2	0	0	0	2	0	0	0	2	0
526	0	0	0	0	0	0	1	1	2	0	0	0	0	0	0	0	1	1	1	1	1	0	0	2	0	0	0	0	1	1	0	0	0	2	0	1	2	1	0	0	0	1	0	2	1	0	0	2	1
527	1	1	1	0	0	2	1	2	1	0	0	0	1	0	0	1	2	1	1	1	1	0	1	1	1	1	2	2	0	2	0	1	2	0	0	2	2	1	0	1	0	0	0	2	0	0	0	2	0
528	0	0	2	0	0	0	2	2	1	0	1	1	2	0	0	0	2	2	0	1	0	0	0	2	0	1	1	1	1	1	1	1	2	1	0	2	1	0	0	0	0	0	1	2	1	1	0	2	1
529	0	0	1	0	0	1	2	2	1	0	0	0	1	0	0	1	1	1	1	1	0	0	0	2	0	0	1	2	1	1	0	2	2	2	0	2	2	0	0	0	0	0	0	2	1	1	0	2	0
530	1	0	2	0	0	1	1	1	1	0	0	0	2	0	0	1	1	0	0	2	0	0	0	2	1	1	2	2	1	2	1	2	2	0	1	1	2	1	1	0	0	0	1	2	1	0	1	2	0
531	0	0	2	0	0	1	1	2	0	0	1	0	1	0	0	1	2	2	1	1	1	0	0	2	0	1	2	2	0	2	1	1	2	2	0	2	2	1	0	1	0	0	1	2	1	0	0	1	1
532	1	0	2	0	1	1	1	1	1	1	0	0	0	0	0	0	1	1	1	1	1	0	1	1	1	0	1	1	2	0	0	1	2	1	0	2	0	0	0	2	0	1	1	2	1	1	0	1	2
533	0	0	2	0	0	1	2	2	0	0	1	0	2	0	0	0	1	2	2	0	2	0	1	1	1	0	1	1	0	1	0	0	1	1	0	2	1	0	1	1	0	0	1	2	1	0	0	2	0
534	1	0	2	0	0	2	0	0	2	0	0	1	0	0	0	0	1	1	1	1	1	0	0	2	0	0	2	2	0	0	0	0	0	2	0	2	2	0	1	1	1	0	1	1	0	0	0	0	2
535	1	0	0	0	0	1	1	1	1	0	0	0	1	1	1	1	2	1	1	1	1	0	0	2	0	1	0	0	1	1	0	1	1	1	0	2	1	1	0	1	0	0	1	2	1	2	0	2	0
536	0	0	2	0	0	2	2	2	2	0	0	0	0	0	0	0	2	0	0	2	0	0	1	1	0	0	2	2	0	2	1	2	2	0	2	0	1	0	0	1	0	0	0	1	1	0	0	1	2
537	0	0	2	0	0	0	1	1	0	0	0	0	1	0	0	0	2	0	0	2	0	1	0	2	0	0	1	1	1	1	1	1	1	2	1	1	0	0	0	2	0	0	0	1	0	0	0	2	1
538	0	0	1	0	0	0	1	1	1	0	0	0	0	0	0	0	0	0	0	2	0	0	0	2	0	0	2	2	0	2	0	1	1	0	2	0	1	0	1	1	1	0	0	2	0	0	0	0	2
539	1	0	1	0	0	1	2	2	0	0	0	0	0	0	0	0	0	0	1	1	1	0	0	2	0	1	1	2	0	2	0	0	1	1	0	2	1	0	0	2	0	0	0	2	0	0	0	1	1
540	0	0	1	0	0	0	1	2	2	0	0	1	1	0	0	0	2	1	0	2	0	0	0	2	0	1	1	2	0	1	1	1	1	0	2	0	1	0	0	1	0	0	0	1	0	0	0	1	1
541	1	0	0	0	0	0	2	2	1	0	0	0	0	0	0	0	1	0	0	2	0	0	1	1	0	1	0	1	0	1	1	2	2	1	1	2	1	0	0	1	0	0	0	1	2	1	0	1	1
542	0	0	1	0	0	1	1	2	1	0	1	1	1	0	0	0	1	0	0	2	0	0	0	2	0	0	1	2	1	1	0	2	2	0	1	1	1	0	0	0	0	0	1	1	1	0	0	0	2
543	1	0	1	1	1	1	1	1	2	0	0	0	0	0	0	0	1	1	1	1	0	0	1	1	1	0	1	1	2	0	1	1	1	0	1	1	1	0	0	0	0	1	0	2	1	1	0	1	0
544	1	0	2	0	0	0	0	0	1	0	0	0	1	0	0	0	0	2	1	1	1	1	0	2	0	2	2	2	0	2	1	1	1	2	0	2	2	1	1	1	1	1	0	2	0	0	0	0	2
545	0	0	1	0	0	1	2	2	1	0	0	0	0	0	0	0	0	1	0	1	0	0	1	1	0	0	2	2	0	2	0	1	1	1	1	1	0	0	0	1	0	0	0	2	0	0	0	1	1
546	1	0	1	0	0	1	1	2	0	0	1	0	0	0	0	0	0	1	1	1	1	0	1	1	0	2	2	2	0	2	0	1	1	2	1	2	0	0	0	2	0	0	0	1	0	0	0	2	0
547	1	0	2	0	0	2	2	2	0	0	0	0	0	0	0	0	2	2	2	0	1	0	0	2	0	1	1	1	1	1	1	1	2	1	0	2	1	0	0	1	0	0	0	0	0	0	0	1	1
548	0	0	1	0	0	2	1	2	1	0	1	1	1	0	0	0	1	1	2	0	1	0	0	2	0	1	1	2	0	1	2	0	0	2	0	2	2	0	0	2	1	0	1	2	0	0	0	0	2
549	1	0	2	0	0	2	1	1	2	0	0	0	0	0	0	0	1	0	0	2	0	0	1	1	1	1	2	2	1	2	1	1	2	1	1	1	1	1	0	1	0	1	0	1	2	0	0	1	2
550	1	0	1	0	0	0	1	1	1	0	1	0	0	0	0	0	1	0	0	2	0	0	0	2	0	0	2	2	1	2	0	2	2	1	0	2	2	0	0	1	0	0	0	2	0	0	0	1	1
551	0	0	1	0	0	2	1	1	0	0	0	1	1	0	0	0	1	0	0	2	0	0	0	2	0	2	2	2	0	1	1	1	1	0	2	0	2	0	0	1	0	1	0	1	1	0	0	2	0
552	1	0	0	0	0	0	1	1	1	0	0	0	1	0	0	0	1	0	0	2	0	1	1	1	0	0	2	2	0	1	2	1	1	1	1	1	2	0	0	1	0	2	0	2	1	1	0	1	1
553	1	0	1	1	1	1	1	1	2	0	1	0	0	0	0	0	1	1	1	1	1	0	1	1	1	1	1	0	2	0	0	0	1	1	0	2	2	0	0	1	1	1	0	2	1	0	0	2	1
554	1	0	0	0	0	0	2	2	1	1	0	0	2	0	0	0	2	1	0	2	1	0	0	2	0	1	2	2	1	1	0	2	2	1	1	2	2	1	0	1	0	0	1	1	1	2	0	2	0
555	0	0	2	0	0	2	1	2	2	0	0	0	0	0	0	0	1	1	0	1	0	0	0	2	1	0	1	2	0	2	0	1	1	2	0	2	2	0	0	0	0	0	1	2	1	2	0	2	0
556	0	0	1	0	0	1	0	1	2	0	0	0	1	0	0	1	1	2	1	0	1	0	0	2	0	2	2	2	0	1	1	1	2	2	0	2	0	0	0	1	0	0	0	1	1	0	0	2	0
557	1	0	2	0	0	2	0	0	2	0	0	0	0	0	0	0	1	0	0	2	0	0	0	2	0	1	1	2	0	1	1	1	0	0	1	1	1	1	0	0	0	1	0	2	1	1	0	1	0
558	1	0	1	0	0	1	1	1	1	0	0	1	1	0	0	0	0	1	0	1	0	0	0	2	0	1	2	2	1	1	2	0	0	1	0	2	1	0	1	1	0	2	0	2	1	0	0	1	1
559	0	0	2	0	0	2	0	1	2	0	0	1	1	0	0	0	1	0	1	1	0	0	0	2	1	2	1	1	1	1	0	2	2	0	1	1	2	1	0	0	0	0	0	2	1	1	0	2	1
560	1	0	0	0	0	0	1	1	1	0	1	0	1	0	0	0	0	0	1	1	1	0	1	1	0	1	2	2	0	2	0	0	0	2	0	2	2	0	1	0	0	1	0	2	2	0	0	0	2
561	0	0	1	0	0	1	1	2	2	0	0	1	1	0	0	0	0	2	0	2	0	0	0	2	0	1	1	2	0	1	1	1	1	2	0	2	2	0	0	0	1	0	1	2	1	0	0	1	1
562	0	1	1	0	0	2	1	2	2	0	0	0	0	0	0	0	1	1	1	1	0	0	0	2	1	1	2	2	0	1	2	1	1	1	1	1	0	0	0	1	0	0	0	1	0	0	0	2	1
563	0	0	0	0	0	1	0	0	2	0	0	0	1	0	0	0	0	0	0	2	0	0	0	2	0	1	1	1	2	0	1	1	2	1	1	1	2	0	1	0	0	0	0	2	0	0	0	1	1
564	1	0	0	0	0	0	2	2	0	0	1	0	0	0	0	0	1	0	1	1	1	0	0	2	1	1	2	2	0	2	1	1	1	1	0	2	1	0	0	2	0	0	0	1	0	0	1	1	1
565	0	0	2	0	0	1	1	1	1	0	1	1	2	0	0	0	1	0	0	2	0	0	0	2	0	1	0	1	2	0	1	1	1	1	0	2	1	0	0	2	0	2	0	2	0	2	0	1	0
566	1	0	2	0	0	1	2	2	0	0	0	0	2	0	0	1	1	1	0	1	0	0	0	2	1	1	0	1	1	0	0	0	2	1	0	2	1	0	0	1	0	0	2	2	2	1	0	2	1
567	0	0	2	0	0	2	0	0	2	0	0	0	0	0	0	0	0	2	1	1	1	0	0	2	0	0	2	1	1	1	1	1	1	1	1	1	1	0	1	1	0	1	0	1	0	0	0	1	1
568	1	0	1	0	0	1	1	2	2	0	0	1	1	0	0	0	1	1	1	1	0	0	1	1	0	1	0	1	0	0	2	2	2	1	0	2	2	0	0	1	0	0	0	1	0	1	0	2	0
569	1	1	2	0	1	1	1	1	2	0	0	1	2	0	0	1	1	0	0	2	0	0	0	2	0	2	2	2	1	1	1	0	0	1	0	2	0	0	0	2	0	0	0	1	0	1	0	2	1
570	0	0	2	0	0	1	0	0	2	0	0	0	0	0	0	0	1	1	0	1	0	0	1	1	1	1	2	2	1	2	0	1	1	2	2	0	2	0	0	1	1	1	0	2	0	0	0	1	1
571	1	0	1	0	0	1	1	1	1	0	0	1	1	0	0	0	2	0	0	1	0	0	1	1	0	0	1	1	2	0	0	1	2	2	1	2	2	0	0	0	0	0	1	2	2	1	0	2	1
572	1	0	1	0	0	1	1	1	0	1	2	1	2	0	0	0	1	0	1	1	1	0	0	2	1	1	1	0	2	0	0	1	2	2	0	2	1	0	1	1	0	0	0	0	2	1	0	2	0
573	1	0	1	0	0	1	1	2	2	0	0	0	0	0	0	0	2	1	1	1	1	0	0	2	1	0	1	2	0	2	1	1	1	1	0	2	1	1	1	0	0	0	0	1	2	1	0	1	0
574	0	0	1	0	0	0	2	2	1	0	0	0	0	0	0	0	1	0	0	2	0	0	0	2	0	0	0	2	2	0	2	0	1	1	1	1	1	0	0	1	0	1	0	2	1	1	0	2	0
575	0	0	1	0	0	1	1	1	0	1	1	0	0	0	0	0	2	0	0	2	0	0	1	1	1	1	0	1	1	1	0	1	1	0	2	0	2	1	1	2	1	0	0	2	0	1	0	2	0
576	0	0	2	0	0	2	0	0	2	0	0	1	1	0	0	0	0	2	2	0	0	0	0	2	0	2	1	2	0	2	0	2	2	0	1	0	1	0	1	0	0	0	1	2	1	0	0	2	1
577	0	0	1	0	0	2	0	1	2	0	0	0	0	0	0	0	1	0	0	2	0	0	0	2	0	1	2	2	1	2	0	1	1	1	1	1	1	0	0	1	0	0	1	2	1	1	0	0	1
578	1	1	1	0	0	1	2	2	1	0	1	0	0	0	0	0	2	0	0	2	0	0	0	2	0	1	2	1	1	0	1	2	2	2	0	2	2	1	0	0	0	0	1	2	2	1	1	1	0
579	1	0	2	0	0	2	1	1	0	1	1	0	0	0	0	0	1	0	1	1	1	0	0	2	1	0	1	2	0	1	2	2	2	0	1	1	0	0	0	2	0	0	1	2	2	2	0	0	2
580	1	1	1	0	0	2	0	0	2	0	0	0	0	0	0	0	0	1	0	1	0	0	1	1	1	2	2	1	1	1	0	2	2	0	1	1	2	2	0	0	0	0	0	2	0	0	0	1	1
581	1	0	2	0	0	2	1	1	1	0	0	0	0	0	0	0	0	1	1	1	1	0	0	2	1	2	1	2	1	1	0	2	2	0	2	0	1	0	0	0	0	1	0	2	0	2	0	2	1
582	0	0	2	0	0	2	1	1	2	0	0	0	0	0	0	0	2	0	0	2	0	0	1	1	1	0	2	2	1	2	0	1	1	0	1	1	0	0	0	1	0	0	0	0	1	0	0	1	1
583	0	0	2	0	0	2	2	2	1	1	1	0	1	0	0	0	1	1	0	1	0	0	0	2	0	1	2	2	1	2	0	0	0	1	1	1	1	0	0	1	0	0	1	1	1	2	0	1	1
584	0	0	0	0	0	1	2	2	2	0	0	0	0	0	0	0	1	0	0	2	0	0	0	2	0	1	2	2	0	2	2	0	2	2	0	2	0	0	0	2	0	1	0	1	2	0	0	2	1
585	1	0	1	0	0	0	2	2	0	0	1	0	0	0	0	0	1	0	0	2	0	0	1	1	1	0	2	2	0	2	1	1	2	1	1	1	1	0	0	1	0	1	0	2	1	1	0	0	1
586	0	0	1	0	0	1	1	1	1	0	1	0	2	0	0	0	2	1	1	1	0	0	1	1	0	1	2	2	0	2	0	1	1	1	1	1	2	0	0	1	0	0	0	1	0	0	0	2	0
587	1	0	1	0	0	1	1	2	1	0	0	1	1	1	1	1	2	1	1	1	1	1	0	2	1	1	2	2	0	1	1	0	1	1	0	2	1	0	0	1	1	1	0	2	0	0	0	1	1
588	0	0	2	0	0	1	1	1	0	1	2	1	2	0	0	0	1	2	1	0	1	1	0	2	1	0	2	2	1	1	2	1	2	0	0	2	2	0	0	2	1	1	0	1	1	0	0	2	0
589	0	0	2	0	0	2	2	2	1	0	0	0	0	0	0	0	2	1	1	1	1	0	1	1	1	1	0	1	2	0	1	1	1	1	1	1	1	0	0	2	0	0	1	1	1	2	0	2	0
590	1	0	1	0	0	2	1	1	1	0	0	0	0	0	0	1	2	1	1	1	1	0	1	1	0	2	1	2	1	1	2	0	0	1	1	1	2	0	0	1	0	0	0	1	0	0	0	2	0
591	1	0	1	0	0	1	1	1	2	0	0	1	0	0	0	0	1	1	0	1	0	0	0	2	0	1	0	1	0	1	1	0	1	1	0	2	0	1	0	1	0	1	0	2	0	0	0	1	1
592	1	0	1	0	0	2	1	1	2	0	0	0	0	0	0	0	0	0	1	1	1	0	1	1	0	0	1	2	2	1	1	1	1	0	2	0	1	1	0	0	0	0	0	2	0	2	0	2	0
593	1	0	2	0	0	1	1	1	1	0	0	1	0	0	0	0	1	0	0	2	0	0	0	2	0	0	2	2	0	1	2	1	1	1	0	2	1	0	0	1	0	0	0	2	0	0	1	0	1
594	0	0	2	0	0	1	1	1	1	0	1	0	0	0	0	0	1	1	0	1	0	1	0	2	0	2	2	2	1	1	1	1	1	1	1	1	0	0	0	2	0	0	0	2	1	1	0	2	0
595	0	1	1	0	0	1	1	1	1	0	1	0	0	0	0	0	2	0	0	2	0	0	1	1	1	1	2	2	1	2	0	2	2	0	1	1	0	0	0	2	0	0	0	2	2	0	0	1	0
596	1	0	1	0	0	0	2	2	1	0	0	1	2	1	1	1	1	0	0	2	0	0	0	2	0	0	1	1	2	1	0	1	1	2	0	2	0	0	0	1	0	0	1	1	1	1	0	1	1
597	1	1	2	0	1	1	0	1	2	0	0	0	0	0	0	0	1	1	1	1	1	0	0	2	0	2	2	2	0	2	1	1	2	2	0	2	2	0	0	1	0	0	0	1	0	0	0	2	0
598	0	0	0	0	0	0	2	2	1	0	0	1	1	0	0	0	2	1	0	2	0	0	0	2	0	1	1	1	2	1	0	0	1	2	0	2	2	0	1	0	0	0	0	2	0	2	0	2	1
599	1	1	1	0	0	2	0	2	2	0	1	0	1	0	0	0	2	0	0	2	0	0	0	2	0	2	2	0	1	0	1	1	1	1	1	1	0	0	0	2	0	0	1	1	1	0	0	1	2
600	0	0	2	0	0	1	1	1	1	0	0	0	1	0	0	0	1	2	2	0	2	0	1	1	1	1	1	1	1	1	1	1	2	1	1	1	1	1	0	1	0	0	0	2	0	0	0	1	0
601	1	0	0	0	0	1	1	1	1	0	0	1	1	0	0	0	0	2	2	0	1	0	1	1	0	1	1	2	0	1	1	0	1	2	0	2	2	1	0	1	0	0	1	1	1	0	0	0	2
602	1	0	1	0	0	1	0	1	2	0	0	0	0	0	0	0	2	1	1	1	1	0	0	2	0	0	1	2	1	1	2	0	0	2	0	2	0	1	0	1	0	2	0	2	0	0	0	2	0
603	0	0	1	0	0	1	1	2	1	0	1	0	0	0	0	0	2	0	0	2	0	0	0	2	0	0	2	2	0	2	1	0	0	1	1	1	2	1	0	0	0	0	0	2	1	1	0	1	1
604	1	0	1	0	0	1	2	2	1	0	0	0	0	0	0	0	2	0	0	2	0	0	2	0	0	1	2	2	0	2	0	0	0	2	0	2	2	0	0	0	1	0	1	1	1	1	0	1	2
605	0	0	2	0	0	2	2	2	1	0	0	0	0	0	0	0	1	2	1	1	0	0	0	2	0	1	2	1	1	1	0	0	0	1	1	1	1	0	0	1	0	1	0	2	1	0	0	0	2
606	1	0	2	0	0	1	2	2	0	0	1	0	0	0	0	0	1	1	1	1	1	0	0	2	1	1	2	2	1	2	0	1	0	0	1	1	1	0	0	0	0	0	2	2	1	1	0	2	0
607	0	0	2	0	0	2	1	1	1	0	0	0	0	0	0	0	1	0	0	2	0	0	1	1	1	2	2	2	0	2	0	0	1	1	0	2	1	0	0	1	0	0	0	1	0	1	0	0	1
608	0	0	1	0	0	1	0	0	2	0	0	1	1	0	0	0	0	0	1	1	1	0	2	0	0	0	0	1	0	0	1	1	1	2	0	2	1	0	0	1	0	0	0	1	1	1	0	2	0
609	0	0	2	0	0	1	1	2	2	0	0	0	0	0	0	0	1	1	2	0	1	0	1	1	0	1	1	1	1	0	1	2	1	1	0	2	2	0	0	0	0	1	0	2	1	1	0	1	1
610	1	0	1	0	0	1	1	2	2	1	0	0	0	0	0	0	2	1	1	1	0	1	0	2	0	1	2	2	1	0	1	2	2	0	1	1	1	0	0	2	0	0	0	2	0	0	0	2	0
611	1	0	2	0	0	2	1	1	2	0	0	0	0	0	0	0	0	2	0	1	0	0	2	0	0	0	0	2	2	0	2	1	1	1	1	1	1	0	1	1	0	0	0	2	0	2	0	1	1
612	0	0	1	0	0	1	0	0	2	0	0	0	0	0	0	0	2	1	1	1	1	0	0	2	0	1	2	2	0	2	1	2	2	0	2	0	0	0	0	2	0	0	1	1	1	2	0	1	0
613	1	0	1	0	0	2	0	0	2	0	0	0	0	0	0	0	2	1	1	1	0	0	1	1	0	2	2	2	0	1	1	2	2	1	1	1	1	0	0	2	0	0	0	1	0	1	0	1	1
614	0	0	0	0	0	1	0	1	1	0	1	0	1	0	0	0	2	0	0	1	0	0	2	0	0	0	2	1	1	1	0	1	1	2	0	2	2	0	0	0	1	0	0	1	0	0	0	0	2
615	1	0	2	0	0	2	1	1	1	0	1	0	0	0	0	0	0	1	0	1	0	0	0	2	0	2	0	2	1	1	1	1	2	1	1	1	2	1	1	0	0	0	1	1	1	0	0	2	0
616	0	0	2	0	0	2	0	1	2	0	0	0	1	0	0	0	2	0	0	1	0	1	0	2	0	0	1	2	0	2	0	0	0	2	0	2	0	0	0	2	0	0	0	0	1	1	0	1	2
617	1	0	2	0	0	1	0	0	2	0	0	0	1	0	0	0	2	2	1	1	0	0	0	2	0	1	2	2	0	2	1	2	2	1	1	1	2	1	0	1	0	0	1	2	1	0	0	2	0
618	0	0	1	1	1	2	2	2	0	0	1	0	0	0	0	0	2	1	1	1	1	1	1	1	1	1	2	2	0	2	1	2	2	2	0	2	0	0	0	2	0	0	0	1	0	0	0	2	1
619	0	0	0	0	0	0	1	1	2	0	0	0	1	0	0	0	1	2	1	0	0	0	0	2	0	2	2	2	0	2	0	0	1	1	1	1	0	0	0	2	0	0	0	0	2	0	0	0	2
620	0	1	1	0	0	1	2	2	0	0	0	1	2	0	0	0	0	1	2	0	1	0	0	2	0	2	1	1	1	1	0	2	2	1	2	2	1	0	0	1	0	1	0	2	1	0	0	1	0
621	0	0	1	0	0	1	1	1	1	0	1	1	1	0	0	0	1	1	2	0	1	0	0	2	1	0	1	2	1	1	1	0	0	2	0	2	1	1	0	1	0	1	0	2	0	0	0	1	1
622	0	0	1	0	0	1	1	1	1	0	0	0	0	0	0	0	0	2	1	0	0	0	0	2	1	1	1	2	0	1	2	2	2	1	1	1	1	0	0	1	0	0	0	1	0	0	0	1	1
623	0	0	0	0	0	0	1	1	1	1	1	0	1	0	0	0	1	1	0	1	0	1	0	2	0	2	0	1	0	0	1	0	0	2	0	2	2	0	1	0	0	0	0	1	0	1	0	1	0
624	1	0	1	0	0	0	2	2	1	0	1	1	1	0	0	0	2	1	1	1	0	1	0	2	0	2	0	1	1	1	0	1	1	1	1	1	1	0	0	2	1	0	0	2	0	0	0	2	1
625	0	0	1	0	0	1	1	1	2	0	0	0	1	0	0	0	1	0	0	1	0	0	0	2	0	1	2	2	1	1	1	1	2	1	1	1	2	0	0	0	0	0	0	1	1	0	0	0	2
626	1	0	2	0	0	2	1	1	2	0	0	0	0	0	0	0	0	0	0	2	0	0	0	2	0	1	2	2	0	2	1	1	1	2	0	2	2	1	0	1	0	0	1	2	0	0	0	1	1
627	0	0	1	0	0	1	2	2	0	0	0	1	1	0	0	0	1	1	0	1	0	0	0	2	0	0	2	2	0	2	0	1	2	1	2	1	2	0	0	0	1	0	0	2	1	1	0	2	0
628	0	0	0	0	0	0	1	2	2	1	0	0	0	0	0	0	0	1	1	1	1	0	0	2	0	2	1	1	0	1	1	2	2	1	1	1	0	1	0	1	0	0	0	1	2	1	0	1	1
629	0	0	1	0	0	0	1	1	1	0	1	1	1	0	0	0	1	2	1	0	1	0	0	2	1	1	1	0	2	0	0	2	2	0	1	1	2	1	0	0	0	0	1	2	0	0	0	2	0
630	1	0	2	0	0	2	1	2	2	0	0	1	2	0	0	0	2	0	0	2	0	1	0	2	0	1	0	2	2	1	2	0	1	1	1	1	0	0	1	1	0	0	1	2	1	1	0	2	0
631	1	1	1	0	0	1	0	0	2	0	0	2	2	0	0	0	0	2	2	0	0	0	0	2	0	0	2	2	0	2	0	0	0	2	1	1	1	0	0	1	0	0	2	2	1	1	0	1	1
632	0	0	1	0	0	1	2	2	1	1	0	0	2	0	0	1	1	0	0	2	0	0	0	2	0	1	1	2	1	1	1	0	2	1	0	2	1	1	0	1	0	0	0	2	1	1	0	2	0
633	1	0	2	0	0	1	2	2	1	0	0	0	0	0	0	0	1	1	1	1	1	0	0	2	0	1	2	2	0	2	1	2	1	1	0	2	2	0	0	0	0	0	0	2	0	2	0	2	1
634	0	0	0	0	0	1	2	2	0	0	1	1	1	0	0	0	1	0	1	1	0	0	1	1	0	1	0	2	1	0	1	2	2	0	1	1	2	1	0	0	0	1	1	2	1	1	0	2	0
635	1	0	1	0	0	2	0	0	2	0	1	0	1	0	0	0	2	1	0	2	0	0	0	2	0	1	1	2	1	1	2	1	1	2	1	2	2	0	0	0	0	0	0	1	0	1	0	2	0
636	1	0	1	0	0	1	2	2	0	0	2	2	2	0	0	0	2	1	1	1	0	0	0	2	0	2	2	2	0	2	1	1	2	1	0	2	1	0	0	1	0	0	0	1	0	0	0	2	0
637	0	0	1	0	0	2	2	2	0	0	1	1	2	1	1	1	1	0	1	1	1	0	0	2	1	2	2	2	0	2	1	1	1	1	1	1	1	0	0	2	0	2	0	2	0	0	0	1	0
638	1	0	0	0	0	1	1	1	2	0	0	1	1	0	0	0	0	0	0	2	0	0	0	2	0	1	2	2	0	2	0	2	2	2	0	2	1	0	1	1	0	0	0	2	1	0	0	1	2
639	1	0	2	0	0	2	1	1	2	0	0	0	1	0	0	0	0	2	0	1	0	0	0	2	0	1	2	2	0	2	0	0	1	1	1	1	2	0	0	2	1	0	1	2	1	1	0	1	1
640	0	0	1	0	1	1	1	1	1	0	1	0	1	0	0	0	1	0	1	1	1	0	0	2	0	2	1	1	1	0	0	2	2	0	1	1	1	0	0	1	0	0	1	1	1	1	0	2	0
641	1	1	1	0	0	1	0	1	2	0	0	0	1	0	0	0	1	0	1	1	1	0	1	1	0	1	2	2	1	2	1	1	2	2	0	2	1	0	0	1	0	1	0	1	1	0	0	0	2
642	1	0	1	0	0	1	1	1	2	0	0	1	1	0	0	0	1	0	0	2	0	0	0	2	0	0	2	1	1	1	1	2	2	0	2	0	2	0	0	1	1	0	0	2	0	0	0	2	1
643	0	0	2	0	0	0	2	2	1	0	0	0	0	0	0	0	2	0	0	2	0	0	0	2	0	1	1	1	1	1	0	1	1	1	1	1	1	0	0	0	0	0	2	2	2	1	0	2	0
644	1	0	0	0	0	0	1	1	2	0	0	0	0	0	0	0	1	0	0	2	0	0	1	1	1	0	2	2	0	1	1	1	1	2	0	2	2	0	0	0	0	0	0	2	0	0	1	1	0
645	1	0	1	0	0	1	1	1	1	1	1	0	0	0	0	0	1	2	1	0	0	0	1	1	0	2	1	2	0	2	0	1	1	2	0	2	0	0	0	1	0	0	0	0	1	1	0	1	1
646	0	0	1	0	0	1	1	1	2	0	0	0	0	0	0	0	1	1	0	1	0	0	1	1	0	0	2	2	0	2	0	0	1	1	1	1	1	0	0	2	1	0	0	2	0	2	0	1	1
647	0	0	1	0	0	1	2	2	1	0	1	0	0	0	0	0	1	0	0	2	0	0	0	2	0	0	0	0	1	0	1	1	1	2	0	2	1	0	1	1	0	1	0	2	0	0	0	0	1
648	1	0	2	0	0	0	1	1	2	0	0	0	0	0	0	0	0	1	0	1	0	1	0	2	0	2	2	2	0	1	0	1	2	1	1	1	1	0	1	1	1	0	0	2	0	0	0	1	1
649	1	0	1	0	0	2	1	1	1	0	0	1	1	0	0	0	1	1	1	1	1	0	0	2	0	0	1	2	2	1	2	0	0	2	0	2	0	0	0	1	0	0	0	1	0	1	0	1	1
650	0	0	2	0	0	2	1	1	1	0	1	1	1	0	0	0	0	2	1	1	1	0	0	2	1	0	1	1	1	1	0	2	2	0	1	0	2	1	0	1	0	1	0	2	0	1	0	1	1
651	1	0	1	0	0	1	2	2	0	0	1	1	1	0	0	0	2	0	0	1	0	0	0	2	0	1	1	1	0	0	1	1	2	1	1	1	0	0	0	0	0	0	1	2	1	1	0	2	0
652	1	1	1	0	0	1	2	2	1	0	1	1	2	0	0	0	1	2	1	0	1	0	1	1	0	0	2	2	0	2	0	1	2	0	1	1	1	0	0	1	1	0	0	2	0	0	0	1	1
653	0	1	1	0	0	2	0	0	2	0	0	0	0	0	0	0	0	1	1	1	0	0	0	2	1	0	1	1	1	1	0	1	1	2	1	2	0	0	0	2	0	0	0	1	0	0	0	2	0
654	0	0	2	0	0	1	1	1	1	0	1	1	2	1	1	1	2	2	1	1	0	0	0	2	0	1	2	2	0	2	1	1	1	0	1	1	2	0	1	0	0	0	0	1	0	0	0	0	0
655	0	0	1	0	0	2	1	1	1	0	1	0	0	0	0	0	0	2	0	1	0	0	0	2	0	1	2	2	0	1	1	1	1	2	1	1	2	1	0	1	0	0	1	2	2	2	0	0	1
656	1	1	1	0	0	1	1	1	1	0	1	0	0	0	0	0	1	1	1	1	1	0	0	2	1	1	1	2	1	1	2	1	2	0	0	2	1	0	1	1	0	1	0	2	1	0	0	2	0
657	1	0	1	0	0	1	1	1	1	1	1	0	0	0	0	0	2	1	1	1	1	0	0	2	0	1	2	2	1	1	2	1	1	2	0	2	1	0	0	1	1	0	1	2	2	2	0	2	0
658	1	0	0	0	0	1	2	2	0	0	0	0	1	0	0	0	0	0	1	1	1	0	0	2	0	0	2	2	1	2	1	1	2	1	1	1	0	0	0	2	0	0	2	2	1	1	0	0	2
659	1	0	1	0	0	1	2	2	1	0	1	0	1	0	0	0	1	1	0	2	0	0	0	2	0	1	2	0	1	0	1	1	1	0	2	1	2	0	0	0	1	0	0	0	0	0	0	2	1
660	1	1	1	0	0	1	0	0	2	0	0	1	1	0	0	0	1	1	1	1	0	0	0	2	0	1	1	2	1	2	0	0	0	1	1	1	0	0	0	2	0	0	1	2	2	1	0	0	1
661	0	0	2	0	0	2	2	2	1	0	1	0	0	0	0	0	1	0	1	1	1	1	0	2	0	0	2	2	1	1	1	1	1	0	2	0	2	0	0	1	0	0	0	0	1	0	0	1	0
662	0	0	2	0	0	1	2	2	2	0	0	0	0	0	0	0	1	2	1	0	1	0	0	2	0	1	1	1	1	1	0	1	1	0	1	1	1	0	0	2	0	0	0	0	1	0	0	0	1
663	1	0	1	0	0	0	1	1	2	0	0	1	2	0	0	1	2	0	0	2	0	0	0	2	0	0	2	2	0	2	0	2	2	0	2	0	2	0	0	0	0	0	0	2	1	1	0	2	0
664	1	0	1	0	0	1	0	1	2	0	0	0	1	0	0	1	1	1	1	1	1	0	0	2	1	0	2	2	1	2	0	2	2	1	1	1	1	1	0	1	0	0	0	2	0	0	0	1	0
665	1	0	1	0	0	0	2	2	1	0	0	0	1	0	0	0	1	0	0	2	0	0	0	2	1	0	0	0	1	1	0	2	2	0	1	1	2	1	1	0	0	0	1	1	1	0	0	0	2
666	1	0	1	0	0	1	2	2	1	0	1	0	0	0	0	0	0	0	1	1	1	0	1	1	1	1	1	1	2	0	1	0	0	1	0	2	2	0	0	1	0	1	0	2	1	0	0	2	1
667	1	0	2	0	0	1	0	1	2	0	0	0	1	0	0	0	1	1	1	1	0	0	0	2	0	0	2	2	0	2	1	1	1	2	0	2	1	0	0	0	0	2	0	2	0	2	0	0	2
668	0	0	1	0	0	1	2	2	0	0	1	0	1	0	0	0	2	1	0	2	0	0	0	2	1	1	2	2	0	2	0	1	1	1	1	1	2	1	1	0	0	0	0	2	0	0	0	0	2
669	1	0	2	0	0	1	1	1	1	0	1	0	0	0	0	0	1	1	1	1	1	0	0	2	0	1	0	1	1	1	0	0	1	1	1	1	2	0	1	0	0	0	1	2	1	0	0	0	2
670	0	0	1	0	0	2	0	1	1	0	0	0	1	0	0	0	1	2	0	1	1	1	0	2	0	1	1	2	2	2	0	1	1	1	1	1	1	0	0	1	0	0	0	2	0	0	0	2	0
671	0	1	2	0	0	1	1	1	0	0	1	0	0	0	0	0	2	0	0	2	0	1	0	2	0	1	1	1	1	1	0	1	1	0	2	0	1	0	0	1	0	0	1	1	1	1	0	1	1
672	1	0	0	0	0	1	2	2	2	0	0	1	1	0	0	0	0	2	2	0	0	0	0	2	0	0	2	2	0	2	0	2	2	1	1	1	2	0	0	1	1	0	1	1	0	0	0	1	1
673	0	0	2	0	0	1	2	2	2	0	0	1	1	0	0	0	0	0	0	2	0	0	0	2	0	0	2	2	0	2	0	1	1	0	2	0	0	0	0	1	0	0	0	1	0	0	0	1	1
674	1	0	2	0	0	1	1	1	1	0	0	0	1	0	0	0	1	1	1	1	1	0	1	1	1	1	1	1	1	1	1	1	1	2	2	1	1	0	0	1	0	0	0	2	0	0	0	1	1
675	0	0	0	0	0	0	0	0	2	0	0	1	2	1	1	1	1	1	0	1	0	0	0	2	1	0	1	2	1	1	2	1	1	2	2	0	1	0	0	2	0	0	1	2	0	0	0	2	0
676	1	0	1	0	0	1	2	2	0	0	2	0	2	0	0	0	2	1	1	1	1	0	0	2	1	2	1	2	1	1	1	0	0	2	0	2	0	0	0	2	0	0	0	2	0	0	0	2	1
677	0	0	1	1	1	1	1	1	1	0	0	0	2	0	0	1	2	0	0	2	0	0	0	2	0	1	2	1	1	0	1	1	1	1	0	2	1	0	0	0	0	0	0	2	0	0	0	1	0
678	0	1	1	0	0	1	1	1	1	0	1	0	0	0	0	1	2	0	0	2	0	1	1	1	1	1	2	2	0	1	2	2	2	2	0	2	1	0	1	1	1	0	0	1	0	0	0	1	1
679	1	0	2	0	0	1	0	0	2	0	0	2	2	0	0	0	1	0	1	1	1	0	1	1	1	0	2	2	1	0	2	1	1	1	1	1	2	0	0	1	0	2	0	2	1	1	0	2	0
680	0	0	1	0	0	0	0	0	2	0	0	0	0	0	0	0	0	2	1	0	1	0	1	1	0	1	2	2	0	2	0	2	2	0	1	1	1	0	0	1	0	1	0	1	1	0	0	1	2
681	1	0	2	0	0	1	2	2	1	0	1	0	0	0	0	0	2	1	1	1	0	0	0	2	0	1	2	2	0	2	1	0	0	2	0	2	2	0	0	0	0	0	0	2	0	0	0	2	0
682	0	0	0	0	0	0	1	1	2	0	0	0	0	0	0	0	1	2	1	0	1	0	0	2	0	2	0	1	0	0	1	1	1	2	0	2	1	0	0	1	0	0	0	0	1	0	0	1	1
683	0	0	2	0	0	2	1	1	1	0	0	1	1	0	0	0	1	0	0	2	0	0	1	1	1	0	2	2	0	2	0	0	0	1	0	2	0	0	0	1	0	1	0	1	1	0	0	1	1
684	0	0	2	0	0	2	1	2	1	0	0	2	2	0	0	0	1	0	0	2	0	0	0	2	1	0	2	2	1	1	2	1	2	1	1	1	2	0	1	1	0	1	0	2	1	0	0	1	1
685	1	0	1	0	0	1	1	2	1	0	0	0	0	0	0	0	1	1	0	1	0	0	0	2	0	1	2	2	0	2	1	1	1	2	0	2	0	0	0	1	0	0	0	1	0	0	0	1	1
686	1	0	2	0	0	2	0	0	2	0	0	1	2	0	0	0	1	1	1	1	0	0	0	2	0	1	2	2	1	1	1	1	0	0	1	1	2	1	0	1	0	0	0	1	0	0	0	1	1
687	0	0	2	0	0	2	2	2	0	0	1	1	1	0	0	0	1	0	0	2	0	0	1	1	1	0	1	2	1	1	0	2	2	0	2	0	1	1	0	1	0	1	0	2	0	1	0	2	0
688	0	0	1	0	0	0	2	2	2	0	0	0	1	0	0	0	1	1	1	1	1	0	0	2	0	1	1	1	1	1	0	1	1	1	1	1	1	0	0	1	0	0	0	1	0	0	0	1	1
689	0	0	2	0	0	1	2	2	1	0	1	1	1	0	0	0	0	1	1	1	1	0	1	1	1	1	1	2	1	1	2	2	2	0	0	2	2	0	1	0	0	0	0	2	0	0	0	1	1
690	0	0	2	0	0	2	1	1	2	0	0	1	1	0	0	0	1	1	1	1	0	0	0	2	0	2	1	2	2	1	1	1	1	1	1	1	2	0	0	0	0	1	1	2	1	1	1	0	1
691	0	0	0	0	0	0	1	1	2	0	0	0	2	0	0	0	1	1	0	2	0	0	1	1	0	1	1	1	1	1	0	2	2	0	1	1	1	0	0	1	0	0	1	1	1	0	0	2	0
692	0	0	2	0	0	1	1	1	1	0	0	0	0	0	0	1	0	2	0	1	0	0	0	2	0	2	1	1	2	0	1	0	2	0	2	1	1	0	0	2	0	0	0	1	0	0	0	0	2
693	1	0	1	0	0	2	1	1	1	0	1	1	1	0	0	0	2	0	0	2	0	0	0	2	0	0	2	2	0	0	1	2	2	1	0	2	1	0	0	2	1	0	0	2	0	0	0	2	0
694	1	0	2	0	0	2	2	2	0	0	0	1	1	1	1	1	1	1	0	1	0	0	2	0	1	1	1	2	0	1	2	1	2	2	0	2	1	0	1	1	0	0	0	1	0	0	0	2	1
695	1	0	2	0	0	2	2	2	0	0	2	0	0	0	0	0	1	2	1	0	1	0	0	2	0	1	2	2	0	2	0	1	2	0	2	1	2	0	1	0	0	1	0	1	2	0	0	1	1
696	1	0	1	0	0	1	0	0	2	0	0	0	1	0	0	0	2	1	1	1	1	0	0	2	0	1	0	2	1	1	1	0	1	2	0	2	2	0	0	0	0	1	0	2	2	1	0	0	2
697	1	0	2	0	0	1	0	1	2	0	0	1	2	0	0	0	1	2	1	0	1	0	2	0	0	0	1	2	1	1	1	0	1	1	0	2	1	0	0	1	0	0	1	1	1	1	0	0	2
698	1	0	2	0	0	2	1	2	2	0	0	0	0	0	0	0	2	1	1	1	1	1	0	2	1	0	2	2	0	2	0	2	2	2	0	2	2	1	0	0	0	0	1	1	1	0	0	1	1
699	1	0	1	0	0	1	2	2	1	1	1	2	2	0	0	0	0	0	0	2	0	0	0	2	0	0	1	2	0	1	1	2	2	1	2	2	1	1	0	1	0	0	1	2	1	1	0	0	2
700	0	0	1	0	0	1	0	1	1	0	1	1	1	0	0	0	0	0	1	1	1	0	0	2	1	1	2	2	0	1	1	1	0	0	1	1	2	0	0	2	1	0	0	1	0	0	0	0	2
701	0	1	1	0	0	2	0	1	2	0	0	0	0	0	0	0	2	1	1	1	1	0	0	2	0	0	1	1	2	0	0	0	1	2	1	2	1	0	0	0	0	0	0	2	1	0	0	1	0
702	0	0	2	0	0	1	1	1	1	0	1	0	1	0	0	0	1	1	1	0	1	0	1	1	1	1	2	2	1	1	0	1	1	2	2	1	1	0	0	2	0	1	0	1	0	0	0	0	2
703	1	0	0	0	0	0	1	2	2	0	0	1	1	0	0	0	1	1	1	1	1	0	0	2	0	1	2	1	1	1	0	0	0	1	1	1	0	0	0	1	0	2	0	2	0	0	0	2	0
704	1	0	1	0	0	1	0	1	2	0	0	1	1	0	0	0	1	0	1	1	0	0	1	1	0	1	1	2	1	1	0	0	0	2	0	2	2	0	0	1	0	1	0	1	1	0	0	1	1
705	0	0	1	0	0	1	1	1	1	0	0	0	1	0	0	1	2	1	1	1	0	0	0	2	1	2	1	1	2	0	0	1	1	1	0	2	1	0	0	2	1	0	0	2	0	1	0	2	2
706	1	0	2	0	0	1	1	1	1	0	1	0	0	0	0	0	1	1	1	1	0	0	0	2	1	2	1	1	2	0	1	1	1	1	1	1	2	1	1	2	1	0	0	0	0	0	0	2	0
707	1	0	1	0	0	1	1	1	1	0	0	0	1	0	0	0	0	1	2	0	1	1	0	2	0	0	1	1	1	0	0	1	1	1	1	1	0	0	0	2	0	0	1	2	1	1	0	1	1
708	0	0	1	0	0	1	2	2	1	0	0	0	0	0	0	0	1	0	1	1	1	1	0	2	0	1	1	2	0	1	1	1	1	1	0	2	0	0	0	2	0	0	0	2	0	1	0	0	2
709	1	0	2	0	0	2	2	2	1	0	1	0	0	0	0	0	0	1	1	1	1	0	0	2	0	2	1	1	0	1	0	1	2	1	1	1	2	0	0	0	0	0	1	2	1	1	0	2	0
710	0	0	1	0	0	0	0	1	2	0	0	1	1	0	0	0	0	0	1	1	1	0	0	2	0	1	1	2	2	1	2	1	1	1	1	1	1	0	0	1	0	0	0	1	0	1	0	0	2
711	1	0	1	0	0	1	1	2	2	0	0	0	2	0	0	1	0	1	0	1	0	0	0	2	0	1	2	2	1	1	1	0	0	2	0	2	1	0	1	1	0	0	0	2	0	0	0	1	1
712	1	1	2	0	0	2	2	2	1	0	0	0	0	0	0	0	0	2	2	0	0	0	0	2	0	2	2	2	1	2	0	0	0	1	0	2	0	0	0	2	0	0	0	1	1	0	0	1	1
713	0	0	1	0	1	1	1	2	0	0	1	0	0	0	0	0	1	2	1	0	1	0	0	2	0	1	1	1	1	1	0	0	0	2	0	2	1	0	0	1	0	0	0	2	1	0	0	0	2
714	0	0	1	0	0	1	2	2	1	0	1	0	0	0	0	0	0	2	2	0	0	0	0	2	0	2	1	0	2	0	0	2	2	0	2	0	2	1	1	2	2	0	0	2	2	0	0	1	1
715	1	0	1	0	0	2	1	1	0	1	2	1	1	1	1	1	0	0	1	1	1	0	0	2	0	1	1	2	2	1	1	0	1	2	0	2	0	0	0	2	0	1	0	2	1	1	0	1	1
716	0	0	2	0	0	1	0	0	2	0	0	0	0	0	0	0	1	0	0	1	0	0	2	0	1	0	1	1	1	1	0	1	1	1	0	2	2	0	0	1	0	0	2	2	2	1	0	2	0
717	0	0	2	0	0	2	2	2	1	1	0	1	2	0	0	1	2	2	2	0	1	0	0	2	1	2	1	1	0	1	0	2	2	0	1	1	2	1	0	1	0	0	1	2	0	0	0	1	0
718	1	0	2	0	0	2	1	1	1	0	0	0	0	0	0	0	1	0	0	2	0	0	0	2	0	1	1	1	2	0	1	1	2	2	1	2	1	0	0	2	1	0	1	2	1	0	0	2	1
719	1	0	1	0	0	1	1	1	1	0	0	0	0	0	0	0	1	0	0	2	0	0	0	2	0	1	0	1	1	1	0	1	1	1	0	2	1	0	0	1	0	0	0	1	1	1	0	1	1
720	1	0	2	0	0	2	1	1	2	0	0	0	0	0	0	0	1	2	0	1	0	0	1	1	0	1	1	1	0	0	1	1	1	2	0	2	1	0	0	1	0	1	0	2	0	1	0	0	2
721	0	0	2	0	0	2	0	2	2	0	1	0	0	0	0	0	1	0	1	1	0	0	0	2	1	2	1	0	2	0	0	1	2	1	1	1	1	0	0	1	0	0	0	1	1	0	0	2	1
722	1	0	2	0	0	2	2	2	1	0	0	0	1	0	0	1	2	1	1	1	0	0	0	2	0	1	2	2	0	2	0	0	1	2	0	2	1	0	0	1	1	0	1	2	1	0	0	2	1
723	0	1	1	0	0	1	1	1	1	0	1	0	1	0	0	0	1	2	2	0	1	2	0	2	0	1	2	2	0	2	1	1	1	0	2	0	1	0	0	2	0	0	1	2	1	0	0	1	1
724	0	0	1	0	0	0	2	2	0	0	1	0	0	0	0	0	1	1	1	1	1	0	0	2	0	1	1	1	1	1	0	1	1	1	1	1	2	0	0	1	0	0	0	0	1	1	0	2	0
725	0	0	1	0	0	2	2	2	1	0	0	0	1	0	0	1	1	1	2	0	1	0	1	1	0	2	1	1	2	0	0	0	0	2	0	2	1	0	0	0	0	0	0	0	1	1	0	2	1
726	0	0	0	0	0	0	1	2	1	0	1	0	0	0	0	0	2	0	0	2	0	0	0	2	0	1	2	2	0	2	1	0	2	2	0	2	1	1	1	0	0	0	2	2	2	1	0	1	0
727	0	0	1	0	0	1	0	1	2	0	0	0	1	0	0	0	2	0	0	2	0	0	0	2	0	1	2	2	0	1	1	1	2	1	1	1	2	0	0	1	0	0	0	1	0	1	0	2	0
728	1	0	1	0	0	2	1	2	1	0	0	0	0	0	0	0	2	1	1	1	1	0	1	1	1	0	1	1	0	0	1	2	2	1	2	0	1	1	0	1	0	0	0	1	0	1	0	0	1
729	1	0	0	0	0	0	0	1	1	0	1	0	1	0	0	0	2	0	0	2	0	0	1	1	0	0	0	1	1	1	0	2	2	2	0	2	0	0	0	2	0	0	0	0	1	1	0	0	2
730	1	0	1	0	0	1	2	2	0	0	1	0	1	0	0	0	0	0	0	2	0	0	0	2	0	1	1	2	0	2	1	1	2	2	0	2	2	0	0	2	1	0	1	2	1	1	0	0	1
731	0	0	0	0	0	1	2	2	0	0	0	2	2	1	1	1	1	1	1	1	1	0	0	2	0	0	1	2	0	2	0	1	2	1	1	1	2	0	0	0	0	0	0	2	2	0	0	1	1
732	1	0	1	0	0	1	0	1	2	0	0	0	1	0	0	0	1	0	1	1	1	0	0	2	0	1	1	1	1	1	0	0	0	2	0	1	2	0	0	1	0	0	2	2	1	1	0	0	2
733	1	0	2	0	0	2	1	2	2	0	0	1	1	0	0	0	2	0	0	2	0	0	1	1	1	1	1	2	1	1	2	2	2	1	1	1	1	0	1	1	0	0	1	1	0	0	0	1	2
734	0	1	0	0	0	1	1	2	2	0	0	1	2	0	0	0	1	0	0	2	0	0	0	2	0	1	2	2	1	2	0	1	2	1	2	1	1	1	0	1	0	0	0	1	0	0	0	1	1
735	1	0	2	0	0	1	1	2	2	1	0	0	0	0	0	0	1	1	0	1	0	0	0	2	0	0	2	2	0	1	1	1	1	1	1	1	1	0	0	2	0	0	0	1	0	0	0	2	1
736	0	0	0	0	0	0	0	0	1	0	1	0	0	0	0	0	0	1	1	1	1	0	0	2	0	1	2	2	0	2	0	1	2	0	2	1	2	0	0	2	1	0	1	2	1	1	0	2	1
737	1	0	2	0	0	2	2	2	1	0	0	1	1	0	0	0	2	0	0	2	0	0	0	2	0	2	2	2	0	2	1	1	2	1	0	2	1	0	0	1	0	1	1	2	1	1	0	1	0
738	0	0	1	0	0	1	2	2	1	0	1	1	1	0	0	0	2	2	1	1	0	0	0	2	1	1	2	2	0	2	0	2	2	2	0	2	0	0	0	1	0	0	1	1	1	0	0	1	1
739	0	0	2	0	0	2	1	1	1	0	1	1	1	0	0	0	1	1	0	1	0	0	0	2	0	1	1	1	2	1	0	2	2	0	2	0	1	0	0	1	0	1	0	2	0	0	0	0	2
740	1	0	1	0	0	0	2	2	1	0	0	0	0	0	0	0	2	2	1	1	1	0	0	2	1	2	1	1	0	1	0	1	1	1	1	1	2	1	0	0	0	1	0	1	1	0	0	0	2
741	1	0	2	0	0	2	0	1	2	0	0	0	1	0	0	0	0	1	1	0	1	0	1	1	0	2	1	2	0	1	0	2	2	0	1	1	2	0	0	1	0	2	0	2	0	2	0	0	2
742	0	0	2	0	0	2	1	1	2	1	0	1	1	0	0	0	1	0	2	0	1	0	0	2	0	0	1	1	2	0	0	2	2	0	1	1	1	0	0	0	0	0	0	2	1	1	0	2	1
743	0	0	2	0	0	2	1	2	2	0	0	0	0	0	0	0	0	2	2	0	0	0	0	2	0	1	2	2	1	1	1	0	1	2	1	2	1	0	1	1	0	0	0	1	0	0	0	1	1
744	0	0	2	0	1	1	1	2	2	0	0	0	0	0	0	0	0	0	0	2	0	0	1	1	1	1	1	1	1	2	0	0	0	2	0	2	2	1	1	2	1	0	0	1	0	0	0	2	0
745	1	0	1	0	0	1	0	0	2	0	0	0	0	0	0	0	2	1	1	1	1	0	0	2	0	0	1	1	1	1	1	1	1	1	1	1	1	0	0	1	0	0	0	1	0	0	0	1	0
746	1	0	1	0	0	1	1	1	2	0	0	0	1	0	0	0	1	1	1	1	0	0	0	2	0	2	1	1	1	1	0	1	1	1	1	1	1	0	0	2	0	0	0	1	0	0	0	0	2
747	0	0	1	0	0	1	2	2	0	0	2	0	0	0	0	0	1	2	1	0	1	0	1	1	1	1	2	2	0	1	0	2	2	1	1	2	1	0	0	1	0	1	0	2	1	0	0	1	1
748	1	0	0	0	0	1	2	2	1	0	0	0	1	0	0	0	0	2	2	0	0	0	0	2	0	0	1	2	1	1	2	2	2	0	1	1	2	0	0	0	0	2	0	2	0	2	0	1	1
749	0	0	1	0	0	1	1	2	2	0	0	0	1	0	0	1	2	2	2	0	2	0	0	2	0	0	2	1	1	1	1	1	1	0	2	0	1	0	0	0	0	0	0	1	0	0	0	0	2
750	0	0	1	0	0	1	1	2	1	0	1	0	0	0	0	0	2	1	1	1	0	0	0	2	1	0	1	1	1	1	0	1	1	2	0	2	2	1	0	0	0	2	0	2	1	1	0	2	2
751	0	0	1	0	0	1	2	2	1	0	0	0	0	0	0	0	1	1	1	1	1	0	2	0	0	0	2	2	1	2	1	2	2	0	2	0	1	0	0	2	0	0	0	1	0	0	0	0	2
752	1	0	1	0	0	2	0	0	2	0	0	0	1	0	0	0	0	1	1	1	1	1	0	2	0	1	2	2	0	2	0	2	1	1	0	2	2	1	1	1	1	0	0	1	1	1	0	2	2
753	1	0	1	0	0	2	1	2	2	0	0	0	0	0	0	0	2	1	1	1	0	0	1	1	1	0	2	2	1	1	2	0	1	0	1	2	1	0	1	1	0	0	0	2	0	1	0	2	1
754	1	0	1	0	0	1	2	2	0	0	1	1	1	0	0	0	1	2	1	0	1	0	0	2	0	0	2	2	0	2	1	1	1	1	2	1	2	1	1	2	1	1	0	2	0	1	0	1	1
755	0	0	1	0	0	2	1	1	1	0	0	1	1	0	0	0	1	1	1	1	0	0	1	1	1	1	1	1	0	2	1	2	2	1	0	2	2	0	1	1	1	0	0	1	0	0	0	2	0
756	0	0	2	0	0	1	0	1	2	0	0	0	0	0	0	0	1	0	0	2	0	0	2	0	0	0	1	2	1	1	1	0	0	2	0	2	2	0	0	1	1	0	1	2	1	1	0	2	0
757	0	0	2	0	0	0	1	1	2	0	0	0	0	0	0	0	1	1	1	0	0	0	1	1	0	1	1	1	0	1	2	1	2	1	0	2	0	0	0	2	0	0	0	2	0	1	0	2	0
758	1	0	1	0	0	1	0	0	2	0	0	0	0	0	0	0	1	1	1	1	1	0	0	2	0	2	2	2	0	1	1	1	1	2	1	1	2	0	1	1	1	0	0	1	0	1	0	0	2
759	1	0	2	0	0	1	0	1	2	0	0	0	2	0	0	0	2	1	1	1	1	0	1	1	1	1	1	0	2	0	0	1	1	2	0	2	1	0	0	1	0	0	1	2	1	0	0	2	0
760	0	0	1	0	0	2	0	1	2	0	0	0	0	0	0	1	2	0	0	2	0	0	0	2	0	1	2	2	0	1	1	0	0	2	0	2	2	0	0	0	0	0	0	0	0	1	0	0	2
761	1	0	0	0	0	1	1	2	2	0	0	1	1	0	0	0	2	0	0	2	0	0	0	2	0	1	1	1	1	1	0	0	1	2	0	2	0	0	0	1	0	0	0	1	0	0	1	1	0
762	0	0	1	0	0	1	1	1	2	0	0	1	1	0	0	0	1	0	0	2	0	0	0	2	0	0	1	2	0	2	0	1	1	1	1	1	2	2	0	0	0	0	1	2	2	1	0	1	2
763	0	0	1	0	0	0	2	2	0	0	1	1	1	0	0	0	1	1	1	1	0	0	0	2	0	0	1	1	1	0	1	0	0	1	1	1	0	0	0	2	0	0	0	1	0	0	0	1	1
764	1	0	1	0	0	1	0	0	2	0	0	0	1	0	0	0	1	0	1	1	0	0	1	1	1	0	2	2	0	2	0	0	0	2	0	2	2	0	0	1	0	1	0	2	1	0	0	1	1
765	1	0	2	0	0	1	1	2	0	0	1	0	1	0	0	0	2	1	1	1	1	0	1	1	1	1	1	0	2	0	0	1	1	1	0	2	1	0	1	1	1	0	0	0	0	0	0	0	1
766	1	0	2	0	0	1	1	1	1	0	1	0	0	0	0	0	1	0	1	1	1	1	0	2	0	0	2	2	1	1	1	0	2	0	2	1	2	0	0	1	1	0	0	0	0	0	0	1	1
767	0	0	0	0	0	0	1	2	0	0	1	0	0	0	0	0	0	0	1	1	1	0	0	2	0	2	0	1	1	1	0	2	2	2	0	2	1	0	0	1	0	1	0	2	1	0	0	1	1
768	1	0	1	0	0	1	1	2	2	0	0	2	2	1	1	1	0	0	0	2	0	0	0	2	1	0	1	1	0	1	2	1	1	0	1	1	0	0	0	0	0	0	0	2	0	0	0	2	0
769	1	0	2	0	0	2	0	0	2	0	0	1	1	0	0	0	2	0	0	1	0	0	0	2	0	0	1	1	1	1	0	2	2	1	0	2	1	1	0	1	0	0	0	1	0	0	0	0	2
770	0	0	0	0	0	0	1	1	2	0	0	0	0	0	0	0	1	2	1	0	1	0	0	2	0	2	2	2	0	2	0	1	1	2	1	2	0	0	0	1	0	1	0	2	1	2	0	2	0
771	0	0	2	0	0	1	1	1	1	0	0	0	1	0	0	0	2	0	0	2	0	0	0	2	0	2	1	2	0	1	0	2	2	2	0	2	1	0	0	1	0	0	0	2	0	2	0	2	1
772	1	0	2	0	0	2	2	2	1	0	0	1	2	0	0	1	2	0	0	2	0	0	1	1	2	2	2	2	0	2	0	2	2	1	1	1	0	0	0	2	1	0	1	2	1	2	0	2	0
773	1	0	2	0	0	2	2	2	0	0	1	0	1	0	0	0	1	1	1	1	1	0	0	2	1	0	2	2	0	2	1	2	2	0	1	1	1	0	0	1	0	0	1	2	2	2	0	1	1
774	0	0	1	0	0	1	0	0	2	0	0	1	1	0	0	0	2	0	0	1	0	0	0	2	1	1	2	2	0	2	0	1	2	1	1	1	0	0	0	2	0	0	0	0	0	0	0	1	1
775	1	0	2	0	0	2	1	2	2	0	0	1	1	0	0	0	1	1	0	1	0	0	0	2	0	2	0	1	0	0	2	1	1	1	1	1	2	0	0	0	0	0	0	1	0	0	0	1	1
776	1	0	0	0	0	1	0	1	2	0	0	0	0	0	0	0	1	0	0	2	0	0	1	1	1	1	1	1	1	1	1	2	1	2	0	2	1	0	0	1	0	2	0	2	1	0	0	1	1
777	0	0	1	0	0	1	2	2	0	0	0	1	1	0	0	0	0	2	0	2	0	0	1	1	1	1	2	2	0	2	0	1	1	1	1	1	2	0	0	1	0	0	1	2	1	1	0	1	1
778	0	0	2	0	0	2	2	2	0	0	2	0	1	0	0	0	0	2	1	1	1	0	0	2	0	1	2	2	0	1	2	1	1	0	2	0	1	1	0	1	0	0	0	2	0	2	0	2	0
779	1	0	1	0	0	2	0	1	1	0	1	1	1	0	0	0	2	0	0	2	0	0	0	2	0	0	2	2	1	1	1	1	1	1	1	1	2	0	0	2	1	0	0	0	2	1	0	2	0
780	0	0	1	0	0	1	0	0	2	0	1	0	1	0	0	0	1	1	0	1	0	0	0	2	0	0	1	1	0	1	0	1	1	1	0	2	2	1	0	1	0	0	0	1	0	1	0	2	0
781	0	0	2	0	0	2	1	2	1	0	0	0	2	0	0	0	1	2	0	1	0	0	0	2	0	2	0	2	2	1	2	1	1	1	1	1	1	0	0	1	0	0	1	2	1	0	0	1	1
782	0	0	1	0	0	1	1	2	1	0	1	0	0	0	0	0	2	0	0	2	0	1	0	2	0	2	1	1	1	1	1	2	2	1	2	2	2	0	0	1	1	0	0	2	0	1	0	0	1
783	1	0	0	0	0	0	2	2	1	0	0	1	2	1	1	1	2	1	1	1	1	0	0	2	0	0	1	2	1	1	1	0	1	0	1	2	1	0	1	1	0	0	0	1	1	1	0	2	1
784	1	0	2	0	0	1	2	2	1	0	1	1	1	0	0	0	1	1	1	1	1	0	1	1	0	1	2	2	1	2	0	2	1	2	0	2	1	1	0	1	0	0	1	1	1	0	0	1	0
785	0	0	1	0	0	1	1	1	1	0	0	0	1	0	0	0	0	1	1	1	1	0	0	2	0	1	1	1	1	1	0	2	2	1	0	2	0	0	0	2	0	0	1	2	2	0	0	2	0
786	1	0	1	0	0	1	1	1	1	1	1	0	0	0	0	0	1	2	1	0	1	0	1	1	0	1	2	2	1	2	0	1	1	1	1	1	2	0	0	1	1	0	0	2	0	0	0	0	2
787	1	0	1	0	0	0	1	2	1	0	0	0	2	0	0	0	1	1	2	0	1	0	1	1	1	1	1	2	1	1	1	2	2	1	1	1	1	0	0	0	0	1	0	2	1	1	0	1	1
788	1	0	1	0	0	1	2	2	1	0	0	2	2	0	0	0	2	0	1	1	1	0	0	2	0	1	2	2	0	2	1	2	2	1	0	2	2	0	0	2	1	0	0	0	0	0	0	0	1
789	0	1	1	0	0	2	1	2	2	0	0	0	1	0	0	0	1	2	1	0	1	0	1	1	1	0	2	1	1	1	1	2	2	1	1	1	2	0	0	1	1	1	0	1	1	0	0	2	0
790	0	0	2	0	0	2	0	0	2	0	0	0	0	0	0	0	1	0	0	2	0	0	0	2	1	1	1	1	2	1	0	2	2	0	1	1	2	0	0	1	0	1	0	2	0	1	0	1	1
791	1	0	1	1	1	2	1	1	1	0	0	2	2	0	0	0	1	1	1	1	1	0	1	1	0	1	1	1	0	1	0	1	1	1	1	1	2	1	0	1	0	1	0	2	2	0	0	1	0
792	1	0	0	0	0	0	2	2	1	0	0	1	2	0	0	0	2	0	0	2	0	0	0	2	0	1	2	2	1	1	1	1	1	1	0	2	0	0	0	2	0	1	0	1	1	0	0	1	1
793	1	0	1	0	0	1	0	2	2	0	1	0	0	0	0	0	0	1	0	1	0	0	1	1	1	1	1	1	1	1	0	1	1	2	0	2	2	0	0	0	0	0	1	2	1	0	0	2	0
794	1	0	1	0	0	1	1	1	1	0	1	0	0	0	0	0	2	2	0	1	0	0	0	2	0	0	1	1	0	1	1	1	1	1	1	1	2	1	0	0	0	0	0	0	0	0	0	1	2
795	0	1	1	0	0	1	2	2	0	0	0	1	1	0	0	0	1	1	0	1	0	0	0	2	0	1	2	2	0	2	1	1	1	0	2	1	0	0	0	2	0	0	1	1	0	0	0	2	0
796	1	0	1	0	0	0	1	2	2	0	0	0	1	0	0	0	1	1	1	1	0	1	0	2	0	1	1	2	1	1	2	2	2	2	1	1	2	1	0	0	0	0	1	2	2	0	0	2	0
797	1	0	2	0	0	1	1	1	0	0	0	0	1	0	0	1	1	2	1	0	1	0	1	1	0	1	2	2	0	2	1	2	2	0	1	1	1	0	0	1	0	0	0	1	0	0	0	0	2
798	0	0	1	0	0	1	1	1	1	0	0	0	0	0	0	0	1	1	0	1	0	1	0	2	0	1	2	2	1	2	1	1	1	2	0	2	2	1	0	0	0	0	2	2	1	1	0	1	2
799	1	0	2	0	0	0	1	2	2	0	0	0	0	0	0	0	1	2	0	0	0	0	2	0	0	0	2	2	0	2	0	1	1	2	0	2	1	0	0	2	1	1	0	2	0	0	0	1	1
800	1	0	1	0	0	1	1	1	1	0	1	0	0	0	0	0	1	0	1	1	1	1	0	2	0	1	2	2	0	2	1	1	1	1	1	1	2	0	0	0	1	0	0	2	0	1	0	1	1
801	1	0	1	0	0	1	0	1	2	0	0	1	0	0	0	0	1	1	0	1	0	0	1	1	1	1	2	2	0	1	2	0	1	2	1	2	0	0	0	1	0	0	0	1	0	0	0	1	1
802	1	0	2	0	0	2	1	1	2	0	0	0	1	1	1	1	1	0	0	2	0	0	1	1	0	1	0	1	2	0	1	2	2	0	2	0	1	0	0	2	0	1	0	2	1	0	0	0	2
803	0	1	1	0	0	1	1	1	1	1	1	1	1	0	0	0	2	0	0	1	0	0	1	1	0	1	1	2	1	1	2	0	0	2	0	2	2	0	0	0	1	0	0	2	1	1	0	2	1
804	0	0	1	0	0	2	1	1	2	0	0	1	1	0	0	0	1	0	0	2	0	0	2	0	1	0	1	1	2	0	1	1	1	2	0	2	1	0	0	1	0	0	0	2	0	1	0	0	2
805	0	0	2	0	0	0	1	2	1	0	0	0	1	0	0	0	0	2	2	0	0	0	0	2	0	1	1	1	1	1	1	2	2	0	1	1	2	0	0	1	0	1	0	2	1	0	0	0	2
806	1	0	2	0	0	1	2	2	2	0	0	0	1	0	0	0	1	1	0	1	0	0	0	2	0	1	1	1	2	0	1	2	2	1	0	2	1	0	0	1	0	1	0	2	1	0	0	1	1
807	0	0	2	0	0	2	0	1	1	0	0	0	1	0	0	0	1	1	0	1	0	0	0	2	0	0	1	2	1	1	1	1	1	0	1	1	1	0	0	1	0	0	1	1	1	1	0	1	1
808	1	0	1	0	0	2	1	1	1	0	1	0	0	0	0	0	1	1	1	1	0	0	0	2	0	1	1	1	0	1	0	1	1	1	0	2	1	0	1	1	0	1	0	2	1	1	0	2	0
809	0	0	1	0	0	1	0	1	2	0	0	0	0	0	0	0	0	1	2	0	1	0	0	2	0	1	2	2	1	1	2	1	1	1	1	1	1	0	0	1	0	0	0	1	0	0	0	1	1
810	1	0	1	0	0	1	2	2	1	0	1	0	0	0	0	1	2	0	0	1	0	0	0	2	0	0	2	2	1	1	0	2	2	2	0	2	1	0	1	1	0	0	0	2	0	0	0	1	1
811	1	0	1	0	0	1	0	1	1	0	0	0	0	0	0	1	1	1	1	1	1	0	0	2	0	1	2	2	0	1	0	1	1	2	0	2	1	0	0	1	0	0	0	1	0	1	0	2	1
812	1	0	1	0	0	0	2	2	1	0	1	1	1	0	0	0	0	1	0	1	0	0	0	2	1	1	1	1	1	1	1	0	0	1	0	2	0	0	0	1	1	0	1	1	0	0	0	1	0
813	0	0	1	0	0	2	1	1	0	0	1	0	0	0	0	0	2	2	2	0	1	0	0	2	0	0	1	2	2	0	2	2	2	0	1	1	2	0	0	1	1	0	0	0	0	1	0	1	1
814	1	1	1	0	0	0	1	2	2	0	0	0	2	0	0	1	2	1	1	1	0	0	0	2	0	2	2	2	0	1	1	1	1	1	0	2	1	1	0	1	0	0	1	1	1	0	0	2	0
815	0	0	2	0	0	1	2	2	1	0	1	0	1	1	1	1	0	2	0	2	0	0	1	1	1	2	2	2	0	2	1	1	1	1	1	1	0	0	0	1	0	0	0	2	0	0	0	0	2
816	0	0	1	0	0	0	0	0	2	0	0	1	1	0	0	0	0	1	1	1	1	1	0	2	0	0	2	2	1	1	2	1	1	1	1	1	2	0	1	1	0	0	1	2	1	1	0	1	1
817	1	1	0	0	0	1	1	1	1	0	1	0	0	0	0	0	1	0	1	1	1	0	0	2	0	1	2	2	0	2	1	2	2	1	1	2	0	0	0	1	0	0	0	2	1	1	0	1	1
818	1	0	1	0	0	1	2	2	0	0	0	0	1	0	0	0	1	1	1	1	0	1	0	2	1	0	0	2	1	1	1	2	2	1	1	1	1	0	0	1	0	0	1	2	1	2	0	1	1
819	1	0	0	0	0	0	1	1	1	0	1	1	1	0	0	0	0	2	2	0	0	0	0	2	0	0	2	2	0	2	1	1	2	0	0	2	2	0	0	1	1	0	1	2	1	2	0	1	1
820	1	0	2	0	0	1	0	1	2	0	0	0	0	0	0	0	1	2	1	0	0	0	0	2	1	0	1	2	0	2	0	1	1	2	0	2	1	1	0	1	0	0	1	1	0	0	0	1	1
821	0	0	1	0	0	2	1	1	1	0	0	1	1	1	1	1	1	1	0	1	0	0	0	2	0	0	2	2	0	1	1	1	2	1	2	1	0	0	0	2	0	0	0	1	0	1	0	2	1
822	0	0	1	0	0	1	1	1	1	1	0	0	0	0	0	0	0	2	0	1	0	0	1	1	1	2	1	1	1	1	1	1	2	2	0	2	2	0	0	0	0	1	0	1	0	0	0	0	2
823	1	0	0	0	0	0	1	2	1	0	0	0	0	0	0	0	1	1	2	0	2	0	0	2	1	1	2	2	1	2	1	1	1	2	1	2	1	0	0	1	1	0	0	1	1	1	0	2	0
824	1	0	0	0	0	0	1	1	2	0	0	1	1	0	0	0	1	0	0	2	0	0	0	2	0	0	1	0	2	0	0	1	1	0	1	1	1	1	0	0	0	0	2	2	2	1	0	1	1
825	1	0	2	0	0	1	1	1	1	0	0	1	0	0	0	0	1	0	1	1	1	0	0	2	0	1	1	2	2	1	1	2	2	1	1	1	2	0	0	1	1	1	0	2	1	0	0	0	1
826	0	0	1	0	0	0	1	2	1	0	0	0	2	1	1	1	2	2	2	0	0	0	0	2	0	0	2	1	1	0	1	2	2	1	1	1	0	1	0	1	0	0	1	1	1	0	0	1	1
827	1	0	1	0	0	1	1	1	2	1	0	1	1	0	0	0	2	0	0	2	1	0	1	1	1	0	1	0	2	0	0	1	1	2	0	2	2	1	1	1	1	0	1	1	1	1	0	0	2
828	0	0	0	0	0	1	2	2	0	0	1	0	0	0	0	1	1	0	0	2	0	0	1	1	1	1	2	2	0	2	0	1	2	0	1	1	1	0	0	2	0	0	1	2	1	1	0	2	0
829	0	0	1	0	0	1	1	1	2	0	0	0	2	0	0	0	1	0	0	2	0	0	1	1	0	1	0	0	1	0	1	1	1	1	1	1	1	0	0	2	0	0	0	1	0	0	0	1	1
830	0	0	1	0	0	1	1	1	2	0	0	0	2	0	0	1	2	1	1	1	1	0	0	2	0	2	1	2	0	1	0	1	2	0	0	2	0	0	0	1	0	0	1	2	1	2	0	1	2
831	1	0	2	0	0	2	0	1	1	0	1	0	1	0	0	0	1	2	1	0	1	0	0	2	0	0	1	2	1	1	2	1	1	2	1	1	2	1	0	1	0	0	1	2	1	0	0	1	1
832	0	1	1	0	0	1	0	1	2	0	0	2	2	1	1	1	0	1	0	1	0	0	0	2	0	1	0	1	2	0	1	0	1	2	1	2	1	0	0	2	0	0	1	1	1	0	0	2	0
833	1	0	1	0	0	2	2	2	1	0	1	0	2	0	0	0	2	0	0	2	1	0	1	1	0	1	2	2	1	2	0	0	1	1	1	1	2	0	0	1	1	0	1	2	1	1	0	0	2
834	0	0	0	0	0	0	1	2	2	0	0	0	2	1	1	1	2	0	0	2	1	0	0	2	0	1	1	2	2	0	2	1	2	0	0	2	2	0	1	0	0	0	0	1	0	0	0	0	1
835	0	0	0	0	0	1	0	0	2	0	0	0	1	0	0	0	1	1	0	1	0	0	0	2	0	1	0	1	0	1	1	1	1	1	1	1	0	0	0	2	0	1	0	1	1	1	0	1	1
836	0	0	1	0	0	1	2	2	1	0	1	0	0	0	0	0	2	0	0	2	0	0	0	2	0	1	0	1	2	0	1	2	1	1	0	2	1	0	0	1	0	0	1	2	1	1	0	0	2
837	1	0	2	0	0	2	1	1	1	0	0	0	1	0	0	1	1	1	1	1	1	0	0	2	0	0	2	1	1	1	1	1	1	1	1	1	1	0	0	2	0	0	1	1	1	2	0	0	2
838	1	0	0	0	0	0	2	2	0	0	0	2	2	0	0	0	0	1	0	1	0	0	0	2	0	1	1	2	1	1	1	2	2	0	2	0	1	1	0	0	0	0	0	1	0	0	0	2	0
839	0	1	2	0	0	2	0	0	2	0	0	0	0	0	0	0	1	0	0	2	0	0	0	2	0	1	1	2	1	1	1	2	2	0	1	1	1	0	0	1	0	0	1	2	2	0	0	2	1
840	0	0	0	0	0	0	2	2	1	0	0	0	1	0	0	0	1	0	0	2	0	0	0	2	0	2	1	2	1	1	2	0	1	2	0	2	1	0	0	1	0	0	0	2	0	0	0	2	2
841	0	0	0	0	0	0	2	2	0	0	0	0	0	0	0	0	2	0	1	1	1	0	0	2	0	0	1	1	1	1	0	1	1	1	0	2	1	0	0	2	0	0	0	1	0	0	0	2	0
842	1	0	2	0	0	1	2	2	1	0	1	0	2	0	0	1	2	1	1	1	1	0	0	2	1	0	1	1	0	1	1	1	2	2	1	2	1	1	0	1	0	0	0	1	0	0	0	0	2
843	0	0	0	0	0	0	0	0	1	0	1	1	2	0	0	0	0	0	1	1	1	0	0	2	0	1	2	2	0	1	2	1	1	1	1	1	1	1	0	1	0	0	0	2	0	0	0	2	0
844	1	0	1	0	0	1	1	1	1	0	1	1	1	0	0	0	2	1	1	1	1	0	0	2	0	1	1	2	0	2	0	2	2	2	0	2	0	0	0	1	0	0	0	1	0	0	0	2	0
845	0	0	2	0	0	1	0	1	2	0	0	1	1	0	0	0	2	0	0	2	0	0	0	2	0	0	1	2	0	2	0	1	1	2	0	2	0	0	0	2	0	0	0	1	0	0	0	1	1
846	1	0	1	0	0	1	1	1	1	0	0	1	1	0	0	0	0	2	1	0	0	0	0	2	0	2	2	2	0	0	1	1	2	2	0	2	2	1	0	0	0	0	0	2	0	0	0	1	1
847	1	0	2	0	0	2	1	2	1	0	1	0	0	0	0	0	1	2	1	0	1	0	0	2	0	1	2	2	0	2	0	1	1	0	2	0	1	0	0	0	0	0	0	2	0	1	0	0	2
848	0	0	2	0	0	2	0	0	2	0	0	0	0	0	0	0	2	1	1	1	1	0	0	2	0	0	2	2	1	1	1	1	0	2	0	2	0	0	0	2	0	1	0	2	2	1	0	2	1
849	1	0	1	0	0	1	2	2	0	0	1	0	0	0	0	0	1	2	0	1	0	0	1	1	1	0	1	2	1	1	1	0	1	2	0	2	1	0	0	1	0	0	0	2	0	0	0	1	1
850	0	0	1	0	0	1	0	1	2	0	0	0	0	0	0	0	1	1	0	1	0	0	1	1	0	1	1	1	2	0	1	2	2	0	0	2	2	1	1	1	1	0	0	2	0	0	0	1	0
851	0	0	1	0	0	2	1	1	2	0	0	0	1	0	0	0	1	2	1	0	1	0	0	2	0	2	0	2	2	0	2	1	1	1	2	1	0	0	0	2	0	1	1	2	0	0	0	0	2
852	0	0	0	0	0	1	2	2	1	0	1	1	2	0	0	0	1	1	2	0	1	0	0	2	0	1	1	0	1	0	1	2	2	2	0	2	2	0	1	0	0	0	0	1	0	0	0	1	2
853	1	0	0	0	0	0	2	2	1	0	0	0	0	0	0	0	1	1	1	1	1	0	0	2	0	1	1	1	0	1	0	1	1	1	1	1	1	1	0	1	0	0	1	2	1	2	0	2	1
854	1	0	2	0	0	2	1	1	1	0	0	1	2	0	0	0	1	1	2	0	2	1	1	1	0	0	2	2	2	2	0	1	2	2	0	2	0	0	0	1	0	0	1	1	1	1	1	2	0
855	1	0	2	0	0	2	0	1	2	0	0	0	0	0	0	0	1	0	0	2	0	0	1	1	0	2	2	2	0	2	1	0	0	0	1	1	2	1	1	0	0	1	0	1	1	0	0	0	2
856	0	0	0	0	0	1	0	0	2	0	0	1	1	0	0	0	2	0	0	2	0	1	0	2	0	0	1	1	1	1	0	2	2	0	1	1	0	0	0	1	0	0	0	1	0	0	0	1	0
857	1	0	1	0	0	0	2	2	1	0	0	0	2	0	0	0	1	0	0	2	0	0	0	2	0	0	1	1	1	1	0	1	2	2	1	2	2	1	0	0	0	1	0	1	1	1	0	2	1
858	1	0	1	0	0	1	1	2	1	0	1	1	1	0	0	0	2	2	2	0	0	0	0	2	1	0	2	2	0	2	0	1	1	0	1	1	2	1	0	1	0	0	0	1	1	0	0	2	1
859	1	0	1	0	0	1	2	2	1	1	0	0	0	0	0	0	2	1	0	2	0	0	0	2	1	0	2	2	0	1	2	1	1	1	2	1	2	0	1	0	0	0	0	2	0	0	0	2	0
860	0	0	2	0	0	1	2	2	0	0	2	0	1	0	0	1	0	0	0	2	1	0	1	1	1	1	0	1	1	1	1	1	1	1	1	1	2	1	1	1	1	0	0	1	0	1	0	2	0
861	0	0	1	0	0	2	1	1	1	1	2	1	1	0	0	0	1	1	2	0	2	1	0	2	0	0	2	2	0	2	1	1	1	0	1	1	2	0	0	0	1	0	1	2	2	1	0	2	0
862	1	0	1	0	0	0	2	2	1	0	0	0	0	0	0	0	0	2	0	1	0	0	0	2	0	2	2	2	1	1	1	1	2	2	1	2	2	0	0	1	0	1	0	2	2	0	0	1	1
863	1	0	2	0	0	1	2	2	0	0	1	1	1	0	0	0	1	0	1	1	0	0	1	1	0	1	2	2	2	1	1	1	1	0	1	1	1	0	0	1	0	0	1	2	1	1	0	1	1
864	1	0	1	0	0	1	1	2	2	0	0	0	0	0	0	0	1	0	0	2	0	2	0	2	0	1	0	1	0	1	1	0	0	1	0	2	0	0	0	1	0	0	0	0	2	0	0	2	0
865	1	0	2	0	0	1	2	2	1	0	1	1	2	0	0	0	1	1	1	1	1	0	0	2	1	0	1	1	1	0	0	1	2	0	2	0	2	0	0	0	0	0	0	1	0	0	0	1	1
866	0	0	2	0	0	0	0	0	2	0	0	0	2	1	1	1	2	2	2	0	0	0	0	2	0	2	2	0	1	0	1	0	0	1	2	1	1	0	0	2	0	0	0	2	0	0	0	1	1
867	1	0	2	0	0	1	2	2	1	0	0	0	0	0	0	0	0	2	1	1	1	0	1	1	1	1	1	1	1	1	1	1	1	0	1	1	1	0	0	2	0	0	0	2	0	1	0	2	1
868	1	0	1	1	1	1	1	2	2	0	0	1	1	0	0	0	0	1	2	0	1	0	0	2	0	0	0	1	0	0	2	2	2	1	1	1	1	1	0	1	0	0	0	1	0	0	0	2	1
869	0	1	2	0	1	1	1	2	1	0	1	0	0	0	0	1	1	2	1	0	1	0	0	2	0	0	1	1	2	0	1	2	2	0	1	0	2	0	0	0	0	0	0	1	1	1	0	2	0
870	1	0	2	0	0	2	1	2	1	0	1	1	2	0	0	0	1	1	0	1	0	0	0	2	0	1	1	1	1	1	0	1	1	2	0	2	1	1	0	1	0	0	1	1	1	2	0	1	1
871	0	0	2	0	0	2	1	1	1	0	0	0	1	0	0	0	2	0	0	1	0	0	0	2	0	2	2	2	0	2	0	2	2	2	0	2	0	0	0	1	0	2	0	2	0	0	0	1	1
872	1	0	2	0	0	2	0	1	2	0	0	0	0	0	0	0	1	0	1	1	0	0	0	2	0	1	2	2	1	1	2	1	1	2	0	2	1	0	0	1	0	0	0	1	0	0	0	2	0
873	1	0	1	0	0	1	2	2	0	0	2	1	2	0	0	0	0	2	1	0	0	0	1	1	0	0	1	1	1	1	0	2	2	0	1	1	0	0	0	2	1	0	1	1	1	1	0	2	1
874	1	0	1	0	0	2	1	1	2	0	0	2	2	0	0	0	1	2	1	0	1	0	0	2	0	1	1	0	2	0	0	0	1	2	1	2	2	1	1	2	1	0	0	0	2	1	0	2	0
875	0	0	1	0	0	1	2	2	0	1	1	0	1	0	0	1	0	1	1	1	0	0	1	1	0	1	2	2	0	2	1	1	1	2	1	2	2	0	0	0	0	0	0	1	0	0	0	2	0
876	0	0	2	0	0	2	0	0	2	0	0	1	1	1	1	1	0	1	0	0	0	0	0	2	0	2	2	2	1	2	1	2	2	2	1	1	1	0	0	2	1	1	0	1	1	0	0	2	1
877	1	0	1	0	0	2	1	1	2	0	0	0	1	0	0	0	1	1	0	1	0	0	0	2	0	0	2	0	1	0	1	1	2	1	1	1	1	0	0	2	0	0	1	2	1	1	0	0	2
878	0	0	1	0	0	1	1	1	1	0	1	0	0	0	0	1	1	1	1	1	1	0	1	1	1	2	1	2	2	1	2	1	2	2	1	2	2	0	0	1	0	1	0	1	1	0	0	1	1
879	1	0	2	0	0	2	1	1	2	1	0	0	0	0	0	0	0	2	1	0	1	0	0	2	0	1	2	2	0	2	0	2	2	0	1	1	1	1	0	1	0	0	0	2	1	0	0	2	1
880	0	0	1	0	0	0	1	2	1	0	0	0	0	0	0	0	2	1	1	1	0	0	0	2	0	1	1	2	1	1	2	1	1	2	0	2	1	1	0	0	0	1	0	2	0	0	0	2	0
881	1	0	0	0	0	1	2	2	0	0	0	0	1	0	0	0	1	1	1	1	0	0	0	2	0	2	1	2	1	1	0	1	1	1	1	1	2	1	0	1	0	1	0	2	0	0	0	2	0
882	0	0	1	0	0	1	1	1	2	0	0	0	1	0	0	0	1	1	1	1	1	0	0	2	0	0	1	2	0	1	0	2	2	1	0	2	0	0	0	2	0	0	1	2	0	2	0	2	0
883	1	0	2	0	0	1	2	2	1	0	0	0	0	0	0	0	0	2	2	0	0	0	1	2	0	0	2	2	0	1	1	1	1	2	2	1	2	1	1	2	1	0	1	1	1	2	0	1	1
884	1	0	1	0	0	1	1	1	1	0	1	0	1	0	0	0	1	1	0	1	0	0	0	2	0	0	2	2	0	1	1	2	2	1	1	1	1	1	0	1	0	0	0	2	1	1	0	1	1
885	0	0	1	1	1	2	1	1	2	0	0	1	1	0	0	1	0	1	0	1	0	1	1	1	1	1	1	2	1	1	2	2	2	0	2	0	1	1	0	1	0	0	0	2	0	0	0	2	0
886	0	0	1	0	0	2	1	1	2	0	0	0	1	0	0	0	1	0	1	1	1	0	0	2	0	1	2	2	0	2	0	1	1	2	0	2	1	0	0	0	0	0	0	1	0	1	0	0	2
887	1	0	0	0	0	1	2	2	0	0	0	0	0	0	0	0	0	2	2	0	1	0	0	2	0	0	2	2	1	1	1	1	1	0	1	1	1	0	0	1	0	0	0	2	0	2	0	2	0
888	0	0	1	0	0	1	2	2	0	0	0	1	1	0	0	0	1	2	1	0	1	0	1	1	1	0	1	2	2	1	1	1	1	1	1	1	2	1	1	2	1	0	0	0	0	0	0	2	1
889	1	0	0	0	0	1	1	2	1	0	1	0	0	0	0	1	1	1	1	1	1	0	0	2	0	0	0	2	2	0	2	0	1	2	0	2	2	0	0	1	0	0	0	2	0	1	0	1	1
890	0	0	1	0	0	2	1	1	2	0	0	0	2	1	1	1	2	0	0	2	0	0	1	1	0	2	2	2	0	2	0	1	1	2	2	1	2	1	0	0	0	0	1	1	1	0	0	0	2
891	1	0	1	0	0	2	1	2	2	0	0	1	2	0	0	0	1	0	0	2	0	1	1	1	0	1	2	2	1	1	2	2	2	1	0	2	2	1	0	0	0	2	0	2	0	0	0	2	0
892	1	0	0	0	0	1	1	1	1	0	0	0	1	0	0	0	1	0	0	2	0	0	0	2	0	1	1	2	2	1	1	1	1	1	1	1	0	1	0	1	0	0	0	0	0	0	0	2	2
893	1	1	1	0	0	1	0	2	2	0	1	0	1	0	0	1	1	0	0	2	0	0	0	2	1	0	1	2	0	1	2	0	0	1	1	1	2	0	0	0	0	2	0	2	1	0	0	2	0
894	0	0	1	0	0	1	0	0	2	0	0	0	1	0	0	0	0	0	1	1	1	1	0	2	0	1	2	2	0	2	0	0	0	1	0	2	0	0	0	0	0	1	0	1	1	0	0	2	2
895	1	0	2	0	0	1	2	2	1	0	0	1	1	1	1	1	0	0	0	2	0	0	1	1	0	1	1	1	0	1	0	1	1	1	0	2	0	0	0	1	0	0	0	2	1	1	0	1	2
896	0	1	2	0	1	1	0	0	2	0	0	0	0	0	0	0	2	2	0	1	0	0	0	2	0	0	2	2	1	0	2	1	2	1	1	1	0	0	0	2	0	0	0	2	0	0	0	2	0
897	0	0	2	0	0	2	1	1	2	0	0	0	1	0	0	0	0	0	0	2	0	0	0	2	0	2	1	2	1	1	1	1	1	1	1	1	1	0	0	1	0	0	1	1	0	0	0	2	0
898	0	0	0	0	1	1	2	2	1	0	1	1	1	0	0	0	1	1	1	1	1	0	0	2	0	0	2	2	0	1	2	1	1	1	1	1	1	0	0	1	0	1	0	1	0	0	0	2	0
899	1	0	2	0	0	1	2	2	1	0	0	0	0	0	0	0	1	2	1	0	1	0	0	2	0	1	2	2	0	1	2	0	0	1	1	1	1	0	0	1	0	0	0	1	0	0	0	2	1
900	0	0	0	0	0	0	0	0	2	0	0	1	2	0	0	0	0	2	0	2	0	0	1	1	1	1	1	1	1	2	0	2	2	0	2	0	1	0	0	2	1	0	0	1	1	0	0	2	1
901	0	0	1	0	0	0	1	1	1	0	1	1	1	0	0	0	1	1	1	1	1	0	0	2	0	2	2	2	0	2	2	2	2	0	1	1	2	0	0	1	0	0	0	1	1	0	0	2	1
902	1	0	2	0	0	2	0	1	1	0	1	1	1	0	0	0	1	2	0	1	0	0	0	2	0	1	1	1	1	1	1	1	1	1	1	1	2	0	0	0	1	0	0	2	0	0	0	2	0
903	0	0	1	0	0	1	2	2	2	0	0	0	2	0	0	1	1	2	0	1	0	0	0	2	0	1	2	2	0	1	2	1	2	0	0	2	1	1	0	1	0	1	0	2	0	1	0	2	1
904	0	0	2	0	0	2	1	1	1	0	1	0	0	0	0	0	1	1	1	1	1	0	0	2	1	1	2	2	0	1	1	0	0	1	1	1	1	0	0	2	1	0	1	1	1	1	0	1	1
905	1	0	1	0	0	1	0	1	2	0	0	0	0	0	0	0	1	0	0	2	0	0	0	2	0	1	2	2	1	2	0	0	1	2	1	2	0	0	0	1	0	0	1	1	1	1	0	2	1
906	1	0	1	0	0	1	1	1	1	1	0	0	0	0	0	0	1	1	1	1	1	0	0	2	0	1	1	1	1	1	1	1	1	2	1	1	1	0	0	1	0	0	0	2	0	0	0	2	1
907	0	0	1	0	0	1	1	2	2	0	0	0	0	0	0	0	2	0	0	2	0	0	1	1	1	1	2	2	0	2	0	1	2	1	0	2	1	1	1	2	1	0	1	2	2	0	0	0	2
908	1	0	1	0	0	1	2	2	1	0	0	0	0	0	0	0	0	1	0	1	0	0	0	2	0	1	2	2	0	2	0	1	1	2	1	2	2	1	0	0	0	0	0	0	1	1	0	1	1
909	0	0	2	0	0	1	2	2	1	1	1	0	0	0	0	0	2	0	0	1	0	1	0	2	1	1	1	1	1	1	0	0	0	2	0	2	1	0	0	1	0	0	0	1	0	0	0	1	1
910	0	0	0	0	0	1	0	0	2	0	0	0	0	0	0	0	1	2	0	0	0	0	0	2	0	0	2	2	2	1	1	1	1	2	1	2	1	1	0	1	0	0	0	2	0	1	0	2	0
911	0	0	2	0	0	0	2	2	1	0	1	2	2	0	0	0	2	2	1	1	0	0	0	2	0	0	2	2	0	1	2	1	1	1	1	1	1	0	0	0	0	0	0	1	1	0	0	2	1
912	1	0	1	0	0	1	2	2	1	0	1	0	1	0	0	0	2	1	1	1	1	0	0	2	0	1	2	2	0	2	1	1	1	2	0	2	2	1	0	1	0	0	0	2	0	1	0	1	1
913	0	1	1	0	0	1	1	2	0	0	1	0	1	1	1	1	1	1	1	1	0	0	0	2	0	0	2	2	1	2	0	1	1	1	1	1	2	1	1	2	1	0	0	2	0	1	0	1	1
914	0	0	1	0	0	1	0	0	2	0	0	1	1	0	0	0	1	1	0	1	0	0	0	2	0	2	2	2	0	1	1	2	2	0	2	0	2	1	0	1	0	0	2	2	1	1	0	2	0
915	0	0	1	0	0	1	1	1	1	0	1	0	0	0	0	0	0	1	1	1	1	0	0	2	0	0	2	2	0	2	0	2	2	1	1	1	2	1	0	0	0	0	0	1	0	0	0	1	1
916	1	0	2	0	0	1	1	1	1	0	1	0	0	0	0	0	2	1	1	1	1	0	0	2	0	0	0	2	2	1	2	1	1	2	1	2	2	1	0	0	0	0	0	1	0	0	0	1	1
917	0	0	2	0	0	2	1	2	1	0	1	0	0	0	0	0	1	1	0	1	0	0	0	2	0	1	0	0	1	0	1	1	1	1	1	1	1	0	0	2	0	1	0	2	1	1	0	2	1
918	1	0	1	0	0	2	0	0	2	0	0	0	1	0	0	0	0	1	1	1	0	0	0	2	0	1	2	2	1	2	0	1	2	0	0	2	2	0	1	0	0	0	0	2	0	0	0	2	0
919	0	0	0	0	0	0	0	2	2	0	1	0	0	0	0	0	2	0	0	1	0	0	0	2	0	2	1	0	2	0	0	2	1	1	0	2	2	1	0	0	0	0	1	1	0	0	0	2	0
920	1	0	2	0	0	2	0	0	2	0	0	0	1	0	0	1	0	1	1	1	1	0	1	1	0	2	1	1	2	0	0	1	2	1	1	1	1	0	0	1	1	0	0	2	1	0	0	0	1
921	0	0	2	0	0	1	1	1	0	1	1	0	0	0	0	0	1	0	0	2	0	0	0	2	0	1	1	0	2	0	0	0	0	1	1	1	1	0	0	0	0	0	0	2	0	0	0	0	1
922	1	0	1	0	0	1	1	1	1	0	1	0	0	0	0	0	1	2	2	0	0	0	0	2	1	0	1	2	1	2	0	2	2	0	1	1	2	0	0	1	0	1	0	1	1	0	0	1	1
923	0	0	1	0	0	1	1	1	2	1	0	0	2	0	0	0	0	0	0	2	0	0	0	2	1	1	2	2	1	2	0	1	2	0	0	2	2	0	0	0	0	0	0	1	0	0	0	2	1
924	0	0	0	0	0	0	2	2	1	0	0	0	1	0	0	0	1	0	1	1	1	0	1	1	1	1	2	2	0	2	1	0	1	1	0	2	2	0	0	1	1	0	0	2	0	0	0	1	1
925	1	0	1	0	0	0	2	2	0	0	1	1	1	0	0	0	1	1	0	1	0	0	0	2	0	1	1	2	2	1	2	2	2	1	1	1	0	0	0	2	0	0	0	1	0	0	0	1	0
926	0	0	0	0	0	0	0	0	2	0	0	1	1	0	0	0	0	0	0	2	0	0	0	2	0	1	0	2	2	0	2	1	1	0	1	1	1	0	0	2	0	1	1	2	1	1	0	2	0
927	1	0	1	0	0	1	2	2	0	0	2	0	0	0	0	0	2	1	1	1	1	0	0	2	0	1	2	2	0	2	0	1	2	1	0	2	1	0	0	1	0	1	0	1	1	1	0	2	0
928	0	0	1	0	0	0	0	0	2	0	0	0	0	0	0	0	2	2	1	1	0	0	1	1	1	0	1	1	2	0	0	1	1	2	0	2	2	1	0	0	0	1	0	2	0	0	0	0	2
929	1	0	1	0	0	1	1	1	2	0	0	0	0	0	0	0	2	2	1	1	1	0	0	2	0	0	0	1	2	0	1	1	1	0	2	0	0	0	0	1	0	1	0	1	1	0	0	2	0
930	0	0	2	0	0	1	2	2	0	0	1	1	1	0	0	0	2	1	1	1	1	0	2	0	1	0	0	2	1	1	1	1	2	1	1	1	2	1	0	1	0	0	2	2	2	1	0	1	1
931	0	0	0	0	0	0	0	1	2	0	0	0	0	0	0	0	1	1	2	0	1	0	0	2	1	0	2	2	0	1	1	1	1	1	1	1	1	0	0	0	0	0	1	1	1	2	0	1	0
932	0	0	1	0	0	1	0	0	2	0	0	0	0	0	0	1	2	0	0	2	0	0	1	1	0	0	2	2	1	1	1	1	1	1	1	1	2	1	1	1	1	0	1	1	1	0	0	1	1
933	0	0	0	0	0	0	2	2	1	0	0	1	1	0	0	0	0	0	0	2	0	0	0	2	1	0	0	1	1	1	0	1	2	2	1	2	1	1	0	0	0	0	0	1	0	0	0	1	1
934	1	0	1	0	0	1	0	0	2	0	0	1	1	1	1	1	1	0	1	1	1	0	0	2	0	0	2	2	0	2	1	0	0	1	1	1	0	1	0	1	0	0	0	1	0	0	0	2	1
935	1	0	2	0	0	1	1	1	2	0	0	1	2	0	0	0	1	0	0	2	0	0	1	1	1	1	1	1	0	1	0	1	1	1	2	1	2	0	0	1	1	1	0	1	1	0	0	2	1
936	1	0	2	0	0	2	1	1	1	1	2	0	1	0	0	0	1	0	0	2	0	0	1	1	1	1	1	1	1	1	0	1	2	1	1	1	2	1	0	0	0	0	1	2	0	0	0	0	2
937	1	0	1	0	0	1	2	2	1	0	0	1	1	0	0	0	1	2	0	1	1	0	1	1	1	2	2	2	0	2	0	0	1	1	1	1	1	0	0	1	0	1	0	1	1	0	0	1	1
938	0	0	2	0	0	1	0	0	2	0	0	0	2	1	1	1	2	1	1	1	0	0	0	2	0	1	2	2	0	1	1	1	1	1	1	1	1	0	0	1	0	0	0	1	0	0	0	1	1
939	0	0	0	0	0	0	2	2	2	0	0	0	0	0	0	0	2	0	0	2	0	0	1	1	1	0	1	2	1	2	0	1	1	1	1	1	1	0	0	2	0	0	1	2	1	2	0	1	1
940	1	0	1	0	0	2	1	1	1	0	1	0	1	0	0	0	1	1	1	1	0	0	1	1	1	1	1	1	0	1	0	0	1	2	1	2	1	0	1	1	0	0	0	2	0	2	0	0	2
941	0	0	2	0	0	2	2	2	1	0	1	1	2	0	0	0	2	0	0	2	0	0	1	1	0	2	1	2	0	1	2	1	1	1	1	1	2	0	1	0	0	0	0	1	0	0	0	2	1
942	0	0	2	0	0	2	0	1	2	0	0	0	1	0	0	1	0	1	2	0	1	1	0	2	1	0	2	2	2	2	0	1	1	2	1	2	1	1	0	1	0	0	0	1	0	0	0	0	1
943	0	0	1	0	0	1	0	0	2	0	0	0	0	0	0	0	2	0	0	2	0	0	0	2	0	1	2	2	1	1	2	2	2	1	0	2	2	1	1	0	0	1	0	2	1	1	0	0	2
944	1	0	2	0	0	1	1	2	2	0	0	1	2	0	0	0	0	0	1	1	1	0	1	1	1	0	1	1	0	1	0	2	2	2	0	2	1	0	0	2	0	0	1	1	1	1	0	2	0
945	1	0	2	0	0	2	1	1	1	0	1	2	2	0	0	0	2	2	1	1	1	0	0	2	0	2	2	2	1	1	2	1	1	1	1	1	2	0	0	1	1	0	1	2	1	1	0	2	1
946	1	0	0	0	0	0	1	1	1	0	1	1	1	0	0	0	0	2	0	1	0	0	0	2	1	1	0	1	2	0	1	1	1	1	1	1	1	0	0	1	0	0	0	1	0	0	0	2	1
947	1	0	0	0	0	0	1	1	1	0	1	1	1	0	0	0	0	1	1	1	1	1	0	2	1	1	1	2	1	1	1	0	1	2	0	2	0	0	0	1	0	0	0	1	1	1	0	0	2
948	1	0	2	0	0	1	2	2	1	0	1	0	1	0	0	0	1	0	1	1	0	0	0	2	0	2	2	2	0	1	2	2	2	1	0	2	2	0	0	0	0	0	1	1	1	0	0	1	1
949	0	1	1	0	0	1	2	2	1	0	1	0	0	0	0	0	1	1	1	1	1	0	0	2	0	0	0	2	1	0	1	1	0	0	0	2	1	0	0	1	0	0	0	2	0	0	0	0	2
950	0	0	1	0	0	1	1	1	1	0	0	0	0	0	0	0	1	0	0	2	0	0	0	2	0	2	1	2	1	2	0	2	2	0	1	1	0	0	0	1	0	0	0	0	0	0	0	0	2
951	1	0	0	0	0	1	0	0	2	0	0	0	0	0	0	1	2	1	1	1	1	0	0	2	0	1	2	2	0	2	0	2	2	0	1	1	2	0	0	0	0	0	0	2	0	1	0	0	1
952	1	0	1	0	0	1	1	1	1	1	1	1	2	0	0	0	1	2	1	1	0	1	1	1	0	1	1	1	0	0	1	1	2	1	0	2	2	1	0	0	0	0	1	1	1	1	0	1	1
953	1	0	1	0	0	1	2	2	0	0	1	0	0	0	0	0	0	1	0	1	0	0	1	1	0	1	1	2	2	1	1	0	0	2	0	2	2	1	0	1	0	0	0	2	0	1	0	0	2
954	0	0	0	0	0	1	1	2	2	0	0	1	1	0	0	0	1	0	0	2	0	0	0	2	1	0	2	2	0	1	1	1	1	2	2	1	2	1	0	0	0	0	1	2	1	1	0	2	1
955	0	0	0	0	0	0	2	2	1	0	1	0	0	0	0	0	1	1	2	0	1	0	0	2	2	1	1	2	1	1	1	1	1	2	0	2	2	2	0	0	0	1	0	1	1	0	0	2	1
956	1	0	1	0	0	2	0	0	1	0	1	0	1	0	0	0	0	0	1	1	1	1	1	1	0	1	2	2	0	2	0	2	2	1	0	2	2	1	1	0	0	0	0	2	0	0	0	1	1
957	0	0	2	0	0	2	0	1	2	0	0	0	1	0	0	0	2	0	0	2	0	0	0	2	0	0	0	0	1	1	0	1	2	2	0	2	1	0	0	1	0	0	0	2	0	0	0	1	1
958	1	0	2	0	0	2	2	2	1	0	1	0	1	0	0	0	2	2	1	1	1	0	0	2	0	1	2	1	1	1	1	1	1	1	2	1	0	0	0	2	0	1	0	2	0	0	0	2	0
959	0	0	2	0	0	2	1	2	2	0	0	2	1	0	0	0	1	0	1	1	1	0	0	2	0	2	1	1	1	1	0	2	2	1	1	1	0	0	0	2	0	0	1	2	1	2	0	1	1
960	1	1	1	0	0	2	2	2	0	0	1	2	2	0	0	0	0	1	1	1	1	1	0	2	0	1	2	2	0	1	1	1	1	1	1	1	2	1	0	1	0	0	1	1	0	0	0	2	0
961	1	0	1	0	0	2	0	1	1	0	1	0	0	0	0	0	1	1	0	1	0	0	0	2	0	0	0	2	2	0	2	0	0	1	2	1	2	1	0	1	0	1	0	1	1	0	0	0	2
962	1	0	1	0	0	1	0	2	2	0	1	0	1	0	0	0	1	1	0	1	0	0	0	2	0	1	1	1	1	1	1	2	2	1	2	2	1	0	0	1	0	0	2	2	1	1	0	2	0
963	1	0	2	0	0	1	0	1	2	0	0	0	0	0	0	0	1	2	1	0	1	0	1	1	1	0	1	2	0	1	0	1	1	1	1	1	0	0	0	2	0	0	0	1	0	0	0	2	0
964	0	0	1	0	0	0	1	1	1	0	1	0	0	0	0	0	0	0	0	2	0	2	0	2	0	1	1	1	1	1	1	1	1	2	0	2	1	1	0	1	0	0	0	2	0	0	0	2	0
965	0	0	2	0	0	1	1	1	1	1	2	0	1	0	0	0	1	0	0	2	0	0	1	1	0	1	1	2	2	1	1	0	1	2	0	2	1	0	0	2	0	0	0	1	0	0	0	2	2
966	1	0	1	0	0	1	1	1	2	0	0	1	1	0	0	0	2	1	1	1	1	0	0	2	0	1	2	2	0	1	2	1	1	1	1	1	2	0	0	0	0	0	1	2	1	0	0	0	1
967	1	0	2	0	0	1	0	0	2	0	0	0	0	0	0	0	0	0	1	1	1	0	0	2	1	1	2	2	1	1	1	0	0	2	0	2	0	0	0	1	0	0	2	2	1	1	0	1	1
968	0	0	1	0	0	0	2	2	1	0	0	0	1	0	0	0	2	1	0	2	0	0	1	1	0	1	0	1	1	0	0	1	1	1	1	1	0	0	0	1	0	0	0	2	0	0	0	1	1
969	1	0	0	0	0	1	2	2	2	0	0	0	1	0	0	0	2	1	1	1	0	1	0	2	0	0	1	2	0	1	2	2	2	2	0	2	0	1	0	1	0	0	0	2	0	0	0	2	0
970	0	0	1	0	0	2	1	2	1	0	1	0	0	0	0	0	0	2	1	0	1	0	0	2	0	1	0	1	2	0	1	1	1	2	1	1	1	0	0	0	1	1	1	2	1	1	0	1	1
971	0	0	1	0	0	0	0	0	2	0	0	0	0	0	0	0	2	0	0	2	0	0	0	2	0	1	1	1	0	1	1	1	1	1	1	1	2	0	1	0	0	0	0	1	0	1	0	2	1
972	1	0	1	1	1	2	1	2	2	0	0	0	0	0	0	0	1	2	1	0	1	0	0	2	1	1	1	2	1	1	2	1	1	2	0	2	1	0	0	1	0	1	0	2	1	0	0	2	1
973	0	0	0	0	0	0	1	1	2	0	0	2	2	1	1	1	0	0	0	2	0	0	0	2	0	1	0	2	2	1	2	1	2	1	1	1	2	0	1	0	0	0	1	2	1	1	0	2	0
974	0	0	0	0	0	0	2	2	0	0	0	0	1	1	1	1	2	0	0	2	0	0	0	2	0	0	2	2	0	2	1	1	2	1	0	2	2	1	1	1	1	1	0	2	0	1	0	2	0
975	0	0	1	0	0	2	2	2	1	0	0	0	1	0	0	0	0	0	0	2	0	0	0	2	0	2	2	2	1	1	2	2	2	0	1	1	1	0	0	2	0	0	0	0	1	1	0	0	2
976	0	0	2	0	0	1	2	2	0	0	0	0	1	0	0	0	0	1	1	1	1	0	1	1	1	0	2	2	0	2	1	1	2	0	0	2	2	0	0	2	1	0	0	1	0	0	0	0	2
977	0	0	2	0	0	1	2	2	0	0	1	0	2	0	0	0	0	1	0	1	0	0	2	0	0	0	2	2	0	2	2	0	1	1	1	1	2	1	0	1	0	0	1	2	1	1	0	2	0
978	0	0	2	0	0	2	2	2	1	0	0	0	0	0	0	0	2	0	0	2	0	0	0	2	0	2	1	2	1	1	1	1	1	0	2	0	0	0	0	2	0	0	0	0	2	1	0	1	1
979	0	0	2	0	0	1	2	2	1	0	1	0	0	0	0	0	1	0	0	2	0	0	1	1	0	1	1	1	0	1	2	1	2	0	2	1	1	1	0	1	0	0	1	1	1	2	0	2	0
980	0	0	1	0	0	0	1	1	1	1	0	0	0	0	0	0	1	2	1	0	1	0	0	2	1	2	2	2	2	2	0	0	0	1	2	0	1	0	0	1	0	0	0	2	0	0	0	0	2
981	1	1	2	0	0	1	1	2	1	0	1	0	0	0	0	0	0	2	2	0	0	0	1	1	1	2	2	2	0	1	2	2	2	0	1	0	2	0	0	0	0	0	1	2	0	1	0	2	0
982	1	0	2	0	0	2	2	2	1	1	1	1	1	0	0	0	1	0	1	1	1	0	0	2	0	0	2	2	0	0	0	2	2	0	1	1	2	1	0	0	0	0	1	2	1	1	1	1	0
983	0	1	2	0	1	1	1	1	2	0	0	0	1	0	0	0	1	2	0	1	0	0	0	2	0	2	2	2	0	2	1	1	1	1	1	1	1	0	0	2	1	0	0	2	1	0	0	2	0
984	0	0	0	0	0	0	1	1	0	1	1	0	1	0	0	0	0	0	0	2	0	0	1	1	0	0	2	2	0	2	0	1	1	1	1	1	1	0	0	1	0	2	0	2	1	1	0	2	0
985	1	1	1	0	0	0	0	0	2	0	0	0	0	0	0	1	1	2	0	1	0	0	0	2	1	0	1	1	2	1	0	1	1	2	0	2	1	0	0	1	0	2	0	2	1	1	0	2	0
986	0	0	1	0	0	2	2	2	1	0	1	0	1	0	0	0	1	1	2	0	1	0	0	2	0	0	1	2	0	1	0	0	0	1	2	1	2	0	0	1	0	0	0	1	1	1	0	2	1
987	0	0	1	0	0	0	1	1	2	0	0	0	0	0	0	1	2	1	1	1	0	0	1	1	1	1	2	2	0	2	0	1	1	1	1	1	2	1	0	0	0	0	1	2	0	0	0	0	2
988	0	0	0	0	0	0	1	1	1	1	1	0	0	0	0	0	0	0	0	2	0	0	0	2	0	0	1	2	2	2	0	1	0	2	0	2	1	0	0	1	0	0	0	2	0	0	0	1	1
989	0	0	0	0	0	1	1	1	1	0	0	0	0	0	0	0	0	0	0	2	0	0	0	2	0	1	2	2	0	1	1	1	1	2	0	2	2	0	0	1	0	0	0	1	0	0	0	1	1
990	1	1	1	0	0	1	2	2	1	0	0	0	1	0	0	0	2	0	0	2	0	0	0	2	0	0	1	1	1	1	0	1	1	1	0	2	0	0	0	1	0	0	0	1	0	1	0	1	1
991	1	1	2	0	0	1	1	1	2	0	0	0	0	0	0	0	1	1	2	0	1	1	0	2	0	2	2	2	0	2	1	0	1	1	1	1	2	1	0	1	0	0	0	2	0	0	0	2	1
992	1	0	2	0	0	1	0	0	2	0	0	0	1	0	0	0	2	1	1	1	0	0	1	1	1	1	2	2	1	1	2	1	1	1	1	1	1	0	0	1	0	0	0	2	0	0	0	2	0
993	1	0	1	0	0	1	1	1	1	0	0	1	1	0	0	0	1	2	1	0	1	0	1	1	0	1	2	2	1	1	1	2	2	0	1	0	1	0	0	1	0	0	0	1	0	0	0	2	1
994	1	0	2	0	0	2	0	2	2	0	1	1	2	1	1	1	1	0	1	1	1	0	0	2	0	0	2	2	0	1	1	1	1	1	1	1	1	0	0	0	0	1	0	2	2	1	0	2	0
995	0	0	1	0	0	0	1	2	2	0	0	0	0	0	0	0	0	0	0	2	1	0	0	2	0	1	0	1	1	1	0	1	1	2	0	2	1	0	0	1	0	0	1	2	0	0	0	1	1
996	0	0	0	0	0	0	2	2	1	0	1	0	0	0	0	0	0	2	1	0	1	0	1	1	0	1	2	2	0	2	1	1	0	0	0	2	0	0	0	1	0	0	0	2	1	1	0	1	2
997	0	0	1	0	0	2	1	1	1	0	0	1	1	0	0	0	0	1	0	2	0	2	0	2	0	1	2	2	0	2	0	1	2	0	2	0	1	0	0	0	0	0	0	2	2	0	0	2	1
998	0	0	2	0	0	2	1	2	1	0	0	0	1	0	0	0	1	2	1	0	1	0	0	2	0	0	1	2	1	1	0	0	1	1	1	1	1	1	0	1	0	0	0	2	1	0	0	2	0
999	1	0	2	0	0	1	1	1	1	1	1	1	1	0	0	0	1	1	0	1	0	1	0	2	0	1	2	2	0	1	2	0	1	2	1	2	2	0	0	0	0	1	0	1	1	0	0	1	1
1000	0	1	2	0	0	1	1	2	2	0	0	1	2	1	1	1	2	1	1	1	1	1	0	2	0	1	2	2	0	1	2	0	0	2	0	2	1	0	0	1	0	0	0	2	1	0	0	2	1
[truncated: 252 more columns]
