# Supplementary material for: KNN-MDR: a learning approach for improving interactions mapping performances in genome wide association studies
Source: BMC Bioinformatics. 2017 Mar 21;18:184. doi: 10.1186/s12859-017-1599-7 (PMC5361736; doi:10.1186/s12859-017-1599-7)
Supplement: Supplementary file 5 — The data set(s) supporting the results of Table 3. (ZIP 7092 kb) [file 12859_2017_1599_MOESM5_ESM.zip › 000/S36/mkallsimul.dat]

1	0	0	0	0	0	0	1	2	2	0	0	0	0	0	0	0	0	1	1	1	1	0	2	2	0	1	0	1	1	1	1	1	1	0	2	1	1	0	0	0	2	0	0	0	0	0	0	0	1
2	0	0	0	0	0	0	2	2	0	0	1	0	0	0	0	0	1	2	0	0	1	0	2	2	0	0	0	0	2	2	0	2	2	0	2	0	1	0	0	0	2	1	0	0	1	0	0	0	1
3	1	0	0	0	0	0	2	2	0	0	2	0	0	0	1	0	0	1	1	1	1	0	2	2	0	0	0	0	1	0	1	2	2	2	1	2	2	0	0	1	0	1	0	0	1	1	0	1	1
4	1	0	0	0	0	0	0	2	2	0	1	1	2	2	2	0	0	1	2	2	2	0	1	1	0	2	0	1	2	1	2	0	0	0	0	2	1	1	0	0	1	0	0	0	0	0	0	1	0
5	1	0	0	0	0	0	1	1	1	0	0	0	0	0	0	0	0	1	1	1	2	0	1	1	0	1	0	0	2	2	0	1	2	0	0	2	2	0	0	1	0	0	0	0	0	1	0	0	0
6	0	1	0	0	0	1	1	1	1	0	1	1	2	1	1	1	0	1	1	1	1	0	2	2	0	0	0	0	1	1	0	1	2	2	1	1	1	0	1	0	1	0	1	0	1	2	0	1	2
7	0	0	0	0	0	0	1	1	1	0	0	0	1	0	0	1	1	2	0	0	1	0	0	1	0	0	0	0	2	2	0	1	2	1	0	2	0	0	0	0	2	0	0	0	0	1	0	0	0
8	0	0	0	0	0	0	1	2	2	0	0	0	0	0	0	0	0	2	0	1	2	0	1	1	1	0	0	0	2	1	0	1	1	0	0	2	1	0	0	0	0	0	1	0	1	0	0	0	1
9	1	0	0	0	0	1	0	0	2	0	0	1	1	1	1	0	0	1	1	1	1	1	2	2	0	0	1	1	2	1	0	0	0	0	1	1	1	0	0	0	2	0	0	0	0	0	1	0	0
10	1	0	0	0	0	0	1	2	2	0	0	2	2	1	1	0	0	1	1	1	1	0	2	2	0	0	0	0	2	1	1	1	2	0	0	2	1	0	0	0	2	0	1	0	1	0	0	0	0
11	0	0	0	0	0	1	0	1	2	0	0	0	1	1	1	0	0	0	1	2	2	0	2	2	0	0	0	0	2	2	0	1	1	0	0	2	1	0	0	0	2	1	0	0	2	1	0	0	1
12	1	0	1	0	0	0	1	1	1	0	0	0	2	2	2	0	1	1	1	1	1	0	2	2	0	2	0	0	2	2	1	0	0	0	0	2	1	0	0	1	1	0	2	0	1	1	0	1	1
13	1	0	0	0	0	1	0	0	2	0	2	1	1	1	1	0	0	2	0	1	1	0	2	2	0	0	0	0	2	0	0	2	2	1	0	2	1	0	0	0	1	0	1	0	2	1	0	0	0
14	0	1	1	0	1	0	0	0	1	0	0	0	1	0	0	0	0	1	1	1	2	0	2	2	0	0	0	0	1	1	1	2	2	2	1	1	2	1	0	1	1	0	0	0	0	0	0	0	1
15	0	0	0	0	0	0	1	2	1	0	1	0	0	0	0	0	0	1	1	1	1	0	2	2	0	0	0	1	1	1	2	2	2	0	0	2	0	0	0	0	2	0	0	0	0	0	0	0	2
16	0	0	0	0	0	1	1	1	2	0	0	0	1	0	0	0	0	1	1	1	1	0	2	2	0	0	0	1	1	1	1	1	1	0	1	1	0	1	0	0	1	0	0	1	0	0	0	0	1
17	0	0	0	0	0	0	2	2	0	0	0	1	2	1	1	0	0	2	0	0	1	0	0	1	0	0	0	1	2	1	0	0	0	0	0	2	1	0	1	0	1	0	0	0	1	1	0	0	0
18	0	0	0	0	0	1	1	2	1	0	0	0	0	0	0	0	0	0	2	2	2	0	0	0	0	0	0	0	2	1	0	1	1	1	2	1	2	0	0	1	0	0	0	0	0	0	0	0	1
19	1	0	0	0	0	0	1	1	0	0	0	0	1	0	0	1	0	0	2	2	2	0	2	2	0	0	0	0	1	0	1	1	1	0	0	2	1	1	0	0	1	1	0	0	1	0	0	0	0
20	0	1	0	0	0	1	1	1	1	0	1	0	0	0	0	0	0	1	1	1	2	0	2	2	0	0	1	0	2	1	0	1	1	0	1	1	1	0	0	1	1	1	0	1	2	0	0	0	1
21	1	0	0	0	0	0	1	1	2	0	0	1	1	1	1	0	0	1	1	1	2	0	2	2	0	0	0	0	2	2	0	2	2	0	1	1	2	2	0	0	0	0	0	0	1	1	1	0	1
22	1	0	1	0	1	0	2	2	2	0	0	1	1	0	0	0	0	0	2	2	2	0	2	2	0	0	0	0	2	2	0	2	2	1	0	2	2	1	0	0	1	0	0	0	0	0	0	0	1
23	0	0	0	0	0	2	1	1	1	0	1	1	2	1	1	1	0	1	1	1	2	0	1	1	0	1	1	0	1	0	1	1	1	0	1	1	1	0	0	0	2	1	0	0	1	1	0	1	0
24	1	0	0	0	0	0	0	1	2	0	1	1	1	1	1	0	0	2	0	0	1	0	2	2	0	1	0	0	2	1	1	1	1	1	1	1	2	1	1	0	1	0	0	0	0	0	0	0	1
25	0	0	1	0	0	0	1	1	2	0	0	0	0	0	0	0	0	2	0	0	1	0	2	2	0	2	0	0	2	2	0	2	2	0	1	1	1	1	0	0	1	0	0	1	0	0	0	0	2
26	1	0	0	0	0	0	2	2	1	0	0	0	0	0	0	0	0	2	0	0	0	0	2	2	0	1	0	0	2	1	0	2	2	1	1	1	2	0	0	2	0	0	1	0	1	1	0	0	1
27	0	0	1	1	1	1	2	2	1	0	1	0	1	1	1	0	0	0	2	1	2	0	2	2	0	1	0	1	2	1	2	2	2	0	2	0	2	1	1	0	1	1	0	0	0	0	0	0	0
28	0	0	0	0	0	0	2	2	1	0	1	0	0	0	0	0	0	0	2	2	2	0	2	2	0	1	0	1	1	0	1	1	1	0	0	2	2	0	0	1	1	1	0	0	2	1	0	1	0
29	0	0	0	0	0	0	2	2	0	0	0	0	1	1	0	0	0	1	1	1	2	0	2	2	0	1	0	2	2	1	2	1	1	0	2	1	0	0	0	0	2	0	1	0	1	0	0	0	2
30	1	0	0	0	0	0	2	2	1	0	0	0	0	0	0	0	0	1	1	1	2	0	2	2	0	2	0	1	1	1	2	1	1	0	1	0	2	0	0	2	0	0	0	0	0	1	0	0	1
31	1	0	0	0	0	0	2	2	1	0	0	0	0	0	0	0	0	2	0	1	2	1	2	2	0	2	0	0	1	1	1	1	1	0	0	2	1	0	0	1	1	0	0	0	0	0	0	0	2
32	0	0	1	1	1	1	2	2	0	0	2	1	1	1	1	0	0	1	1	0	2	1	2	2	0	1	0	0	1	1	2	2	2	0	1	1	0	0	0	0	2	0	1	0	0	0	0	0	0
33	0	0	0	0	0	0	2	2	1	0	2	0	0	0	0	0	0	0	2	0	2	0	2	2	0	0	0	0	1	0	1	1	1	1	0	2	1	0	0	0	2	0	1	0	0	1	0	0	0
34	1	0	0	0	0	0	2	2	1	0	1	1	2	2	2	0	0	2	0	0	0	0	2	2	0	0	0	0	2	2	1	1	1	0	1	1	0	0	0	1	1	0	1	0	1	0	0	0	1
35	0	0	0	0	0	0	0	1	2	0	0	0	1	0	0	1	0	0	2	2	2	0	1	1	0	2	0	1	2	0	1	1	1	0	1	1	2	0	1	1	0	0	0	0	0	0	0	0	0
36	1	0	0	0	0	1	2	2	1	0	1	1	1	1	1	0	0	2	0	0	1	0	2	2	0	0	1	1	2	1	0	1	2	2	2	1	0	0	0	0	2	0	0	0	0	1	0	0	2
37	0	0	0	0	0	0	2	2	0	0	2	0	0	0	0	0	0	1	1	1	1	0	2	2	0	1	0	1	1	1	1	1	1	0	1	1	2	1	1	1	0	0	0	0	1	0	0	0	2
38	1	0	1	0	0	1	1	1	2	0	0	1	1	1	1	0	0	1	1	1	1	0	1	1	1	0	0	1	2	0	1	2	2	0	0	2	2	0	0	1	1	0	0	0	1	1	0	2	2
39	1	1	0	0	0	1	1	1	2	0	0	0	1	1	1	0	0	1	1	1	1	0	2	2	0	2	0	1	2	1	1	0	0	1	0	2	1	1	0	0	0	0	0	0	0	0	0	0	1
40	0	0	1	0	0	0	2	2	1	0	1	1	1	1	1	0	0	1	0	0	1	0	2	2	0	1	0	0	2	2	0	0	1	1	1	2	2	1	1	0	0	0	1	0	1	0	0	0	1
41	0	0	0	0	0	1	2	2	1	0	1	1	2	2	2	0	1	2	1	1	1	0	0	1	0	1	0	1	2	2	1	1	2	0	0	2	0	0	0	0	2	2	0	0	1	0	0	0	1
42	1	0	0	0	0	0	1	1	1	0	0	1	1	1	1	0	0	0	2	2	2	0	1	1	1	1	0	1	2	1	1	2	2	0	1	1	2	0	0	1	1	0	0	0	0	0	0	0	0
43	0	0	0	0	0	0	1	1	0	1	2	0	1	0	0	1	0	0	2	1	2	0	2	2	0	1	0	0	1	1	2	2	2	0	0	2	2	0	0	0	1	0	0	1	0	0	0	0	1
44	0	0	0	0	0	0	2	2	1	0	0	1	1	1	1	0	0	1	1	1	2	0	2	2	0	1	0	0	2	1	0	2	2	0	1	1	2	1	1	0	1	0	0	0	0	0	0	0	1
45	0	0	0	0	0	0	0	1	2	0	1	0	0	0	0	0	0	1	1	1	1	0	0	0	1	1	0	0	2	2	0	2	2	1	0	2	2	1	0	1	1	0	2	0	2	1	0	0	0
46	1	0	1	1	1	1	1	1	0	1	1	0	0	0	1	0	0	2	1	1	2	0	0	1	0	0	0	1	2	0	1	1	2	2	1	1	1	1	0	0	1	0	1	0	1	0	0	0	0
47	0	0	1	1	1	1	0	0	2	0	0	0	1	0	0	0	0	1	1	1	1	0	1	1	1	1	0	1	1	0	2	0	0	0	0	2	1	0	1	0	1	0	0	0	0	0	0	0	0
48	0	0	1	0	1	0	2	2	1	0	2	0	1	1	1	0	0	2	0	0	1	0	2	2	0	1	0	0	2	1	2	0	1	1	1	2	1	0	0	0	2	0	0	0	2	0	0	0	1
49	1	0	0	0	0	0	0	0	2	0	0	1	1	1	1	0	0	2	0	1	2	0	2	2	0	1	0	1	1	1	1	0	0	0	0	1	1	0	1	0	1	0	0	0	0	1	0	0	1
50	0	0	1	0	0	0	1	1	1	0	1	0	0	0	0	0	0	0	2	2	2	0	2	2	0	1	0	0	2	1	0	1	1	1	1	1	1	0	1	0	1	0	0	0	0	2	0	0	1
51	0	0	0	0	0	1	2	2	0	0	1	1	1	0	0	0	0	1	1	1	2	0	1	1	1	1	0	0	2	1	0	1	1	0	0	2	1	0	0	1	0	0	1	0	1	0	0	0	0
52	1	0	0	0	0	0	0	1	2	0	0	0	0	0	0	0	0	1	2	2	2	0	2	2	0	1	0	0	2	1	1	1	2	0	0	2	2	1	1	0	0	0	0	0	0	0	0	1	1
53	1	0	0	0	0	1	1	1	2	0	0	1	2	1	1	0	0	2	0	0	1	0	2	2	0	0	0	0	2	2	0	1	1	0	2	1	2	0	0	0	1	1	0	0	2	1	0	0	0
54	0	1	1	0	1	0	1	1	1	0	0	1	2	2	2	0	1	1	2	2	1	0	2	2	0	0	0	0	2	1	0	1	1	0	1	1	1	1	0	0	1	0	0	0	0	0	0	1	2
55	1	0	0	0	0	1	1	1	2	0	1	0	0	0	1	0	0	0	2	2	2	0	1	1	1	0	0	0	2	1	1	1	2	1	2	1	1	0	0	0	1	0	0	0	0	2	0	1	2
56	1	0	0	0	0	1	1	1	1	0	1	0	0	0	0	0	0	0	2	2	2	0	2	2	0	1	0	0	2	0	0	2	2	0	0	2	1	1	0	0	0	0	0	0	0	0	0	0	0
57	0	0	0	0	0	0	2	2	1	0	0	1	0	0	0	0	0	2	0	0	1	0	1	1	0	0	0	2	1	1	2	0	0	1	0	2	1	0	0	1	1	0	1	0	1	2	0	0	1
58	0	1	0	0	0	0	1	1	1	0	0	0	0	0	0	0	0	1	2	2	2	0	2	2	0	0	0	0	2	1	2	2	2	0	0	2	2	1	0	1	1	1	0	0	1	1	0	0	1
59	1	0	0	0	0	0	1	1	2	1	0	0	0	0	0	0	0	1	1	0	0	1	2	2	0	1	0	1	2	0	1	1	2	0	0	2	1	0	0	2	0	0	1	1	1	2	0	0	1
60	0	0	0	0	0	0	1	1	1	0	0	0	0	0	0	0	0	0	2	2	2	1	2	2	0	2	0	0	2	2	1	2	2	0	0	2	1	0	0	1	1	1	0	0	0	2	0	0	1
61	0	0	0	0	0	0	1	2	1	0	0	0	0	0	0	0	0	2	0	0	0	0	2	2	0	1	0	0	2	2	1	1	2	0	1	2	2	0	1	1	0	0	0	0	1	1	0	0	0
62	0	0	0	0	0	1	0	0	2	0	0	0	1	0	0	0	0	2	1	1	1	0	1	1	1	1	0	0	2	2	1	2	2	0	1	1	2	0	0	1	1	1	0	0	1	0	0	0	1
63	1	0	0	0	0	1	0	1	2	0	0	0	0	0	0	0	1	2	0	0	1	0	1	1	1	1	0	0	2	0	0	1	1	1	0	2	0	0	0	0	2	0	0	0	0	0	0	0	1
64	0	0	0	0	0	0	2	2	1	0	1	0	0	0	0	0	0	1	0	0	0	0	1	2	0	1	0	0	2	2	0	2	2	0	2	0	1	0	0	1	1	0	0	0	0	0	0	0	1
65	1	0	1	0	1	0	0	0	1	0	0	0	0	0	0	0	0	2	0	0	0	0	1	1	1	2	0	0	1	0	1	0	0	0	0	2	1	0	0	1	1	0	0	0	0	1	1	0	0
66	1	0	0	0	0	0	1	1	2	0	0	1	2	1	1	0	0	1	1	1	1	0	2	2	0	1	0	0	2	2	1	2	2	0	1	2	0	0	0	1	1	0	0	1	0	1	0	0	2
67	1	1	0	0	0	0	0	1	2	0	0	0	0	0	0	0	0	0	2	1	2	0	2	2	0	1	0	0	2	2	0	1	1	0	2	0	1	0	0	1	1	0	0	0	0	0	0	0	2
68	0	0	0	0	0	0	1	2	2	0	0	1	1	1	1	0	0	0	2	2	2	1	1	2	0	1	0	0	2	0	1	1	1	0	1	1	2	0	0	1	1	0	0	0	1	1	0	0	1
69	0	0	0	0	0	0	0	0	2	0	1	0	0	0	0	0	0	2	0	0	1	0	2	2	0	2	0	0	2	1	2	1	1	1	1	1	1	0	0	1	0	0	0	0	0	0	0	0	0
70	0	0	0	0	0	2	2	2	1	0	1	1	2	1	1	0	0	1	1	0	0	0	0	0	0	1	0	0	1	1	0	0	0	0	0	1	2	1	0	1	1	0	0	1	0	0	1	0	0
71	0	0	0	0	0	0	2	2	2	0	0	0	0	0	0	0	1	2	0	0	1	0	2	2	0	2	0	1	2	1	1	0	0	0	1	1	1	1	0	0	1	0	1	0	1	0	0	0	0
72	1	0	2	0	1	0	1	1	0	1	1	0	0	0	0	0	0	1	2	2	2	0	1	1	1	0	0	1	1	1	1	1	1	0	1	1	1	0	0	0	1	0	0	0	0	0	0	0	0
73	0	0	0	0	0	0	2	2	1	0	0	2	2	2	2	0	0	1	1	1	2	0	1	2	0	1	0	0	2	2	0	2	2	0	1	1	1	0	0	1	1	0	0	1	0	1	0	0	1
74	1	0	0	0	0	1	0	0	2	0	0	0	1	0	0	1	0	1	1	1	1	0	1	1	1	1	0	0	2	1	1	0	0	0	0	2	1	0	0	1	1	0	0	0	0	0	0	0	1
75	1	0	0	0	0	0	1	2	2	0	1	0	2	1	1	1	0	0	2	2	2	0	2	2	0	0	1	2	2	1	1	1	2	0	0	2	2	1	0	0	1	1	0	0	1	0	0	0	1
76	1	0	0	0	0	0	0	0	2	0	1	0	1	1	1	0	0	0	2	2	2	0	2	2	0	1	0	0	2	2	1	1	1	0	1	1	1	0	0	0	2	1	0	0	1	1	0	0	1
77	1	0	0	0	0	0	1	2	1	0	1	0	0	0	0	0	0	0	1	1	1	0	1	2	0	2	0	1	1	1	1	2	2	0	1	1	0	0	0	1	1	1	0	0	2	0	0	1	1
78	0	1	0	0	0	0	2	2	1	0	0	0	1	1	1	0	0	2	0	0	1	0	2	2	0	0	0	1	2	0	1	2	2	0	0	2	2	0	1	0	1	0	0	0	0	0	0	0	1
79	1	0	0	0	0	1	2	2	1	0	0	0	0	0	0	0	0	1	2	1	2	1	2	2	0	0	0	0	2	0	1	1	0	0	1	1	1	0	0	0	1	0	1	0	1	2	0	1	2
80	1	0	0	0	0	0	1	1	1	0	0	0	1	0	0	1	0	0	2	2	2	0	2	2	0	2	0	0	2	2	1	0	1	2	1	2	2	0	0	1	1	0	0	1	0	0	0	0	1
81	1	0	0	0	0	0	1	2	2	0	0	1	1	1	1	0	0	0	2	1	2	0	2	2	0	2	1	0	2	2	0	2	2	0	1	1	2	0	0	2	0	0	0	0	0	0	0	0	1
82	0	0	1	0	0	0	0	0	2	0	0	0	1	0	0	0	0	0	2	1	2	0	1	2	0	0	0	1	1	1	1	1	1	0	0	2	0	0	0	1	1	0	0	0	0	0	0	1	2
83	1	0	1	0	0	0	1	2	2	0	0	0	1	1	2	0	1	2	1	1	1	0	1	1	0	1	0	0	2	2	1	2	2	1	1	1	1	0	0	0	2	1	0	0	1	0	0	0	0
84	1	0	0	0	0	0	1	1	2	0	0	0	0	0	0	0	0	2	0	0	0	0	2	2	0	2	0	1	1	1	2	2	2	0	1	1	1	1	0	0	1	0	0	0	0	0	0	0	0
85	0	0	0	0	0	0	0	0	2	0	0	0	0	0	0	0	0	2	0	0	1	1	2	2	0	2	0	1	2	2	0	1	1	2	0	2	2	0	0	2	0	0	1	1	1	2	0	0	1
86	0	0	0	0	0	0	0	0	2	0	0	0	0	0	0	0	1	2	1	1	1	0	2	2	0	1	0	1	2	2	1	1	2	1	0	2	2	0	0	0	2	0	0	0	1	0	0	0	1
87	0	0	0	0	0	0	2	2	1	0	1	0	1	1	1	0	0	1	1	1	2	0	2	2	0	1	0	1	1	1	2	1	2	1	0	2	1	0	0	1	1	0	0	0	1	1	0	0	0
88	1	0	0	0	0	0	1	1	1	0	0	1	1	1	1	0	1	1	2	2	2	0	1	1	1	0	0	0	2	1	0	1	1	0	1	1	1	0	0	0	0	0	0	0	0	1	0	0	2
89	0	0	0	0	0	0	1	2	1	0	1	0	1	0	0	1	0	0	2	2	2	0	2	2	0	0	1	2	2	1	1	1	1	1	1	1	2	0	0	2	1	0	0	0	0	0	0	0	1
90	0	0	0	0	0	0	1	2	2	0	0	0	1	0	0	1	0	1	1	2	2	0	1	1	1	2	0	1	2	1	2	1	1	0	1	1	1	0	0	1	1	0	0	1	0	1	0	0	1
91	1	0	0	0	0	0	1	1	2	0	0	0	0	0	0	0	0	1	1	1	1	0	2	2	0	1	0	0	2	1	0	0	0	0	0	1	2	0	0	2	0	0	0	0	1	1	0	0	0
92	0	0	0	0	0	0	1	2	2	1	1	0	1	0	0	0	0	0	2	2	2	0	2	2	0	0	0	0	1	1	2	0	1	1	0	2	1	0	0	1	1	0	0	0	0	1	0	0	0
93	0	0	0	0	0	0	1	1	1	0	0	1	1	1	1	0	0	2	0	0	0	0	1	1	1	1	0	0	2	1	0	1	1	0	0	2	2	0	0	1	0	0	0	1	0	0	0	0	0
94	1	0	0	0	0	0	1	1	1	0	1	2	2	2	2	0	0	0	2	2	2	0	2	2	0	1	0	1	1	1	1	2	2	1	1	1	1	0	0	1	1	2	0	0	1	0	0	1	1
95	1	0	0	0	0	0	2	2	0	0	1	0	0	0	0	0	0	1	1	1	2	0	2	2	0	1	0	1	2	2	1	2	2	0	0	2	2	0	0	2	0	0	1	0	1	1	0	0	1
96	1	0	0	0	0	0	1	1	2	0	1	0	0	0	0	0	0	2	0	0	2	0	2	2	0	0	0	0	2	1	0	2	2	0	0	2	2	0	0	1	1	0	1	0	0	0	0	0	2
97	0	0	0	0	0	0	2	2	2	0	1	0	2	1	1	0	0	2	0	0	2	0	2	2	0	2	0	0	2	1	0	2	2	0	2	0	0	0	0	0	2	0	0	1	0	1	0	0	2
98	0	1	0	0	0	1	1	1	2	0	0	1	1	1	1	0	0	0	1	1	1	0	1	1	0	1	0	0	1	1	1	1	1	0	0	2	2	0	0	1	1	1	0	0	1	0	0	0	0
99	0	0	0	0	0	0	1	0	2	0	1	2	1	1	1	0	0	0	2	2	2	0	2	2	0	2	0	0	2	2	1	0	1	0	1	2	0	0	0	0	2	1	0	0	1	0	0	0	1
100	0	0	1	1	1	1	1	1	1	0	1	1	1	1	1	0	0	0	2	2	2	0	2	2	0	0	0	0	2	2	0	1	2	2	0	2	1	0	0	0	2	0	1	0	1	2	1	0	1
101	0	0	0	0	0	0	1	1	1	1	2	0	0	0	0	0	0	0	2	2	2	0	2	2	0	1	1	1	2	1	0	1	1	0	0	1	2	0	0	2	0	0	0	0	0	0	0	0	0
102	0	0	1	0	1	0	2	2	1	0	0	1	0	0	0	0	0	0	2	1	2	0	1	1	1	1	0	0	2	2	0	1	1	0	0	1	2	0	0	1	0	1	0	0	1	1	0	0	2
103	1	0	0	0	0	0	1	1	1	0	1	0	0	0	1	0	0	0	2	2	2	0	1	1	1	2	0	0	2	2	1	1	1	0	0	2	1	0	0	1	1	0	0	0	0	2	0	0	2
104	1	0	0	0	0	1	2	2	1	0	1	0	2	1	1	1	0	0	2	2	2	0	2	2	0	2	0	2	2	1	1	2	2	0	0	2	2	1	0	1	0	0	1	0	1	1	0	0	2
105	1	0	0	0	0	0	1	1	1	1	0	0	0	0	0	0	0	0	2	2	2	0	2	2	0	0	0	1	2	0	1	1	1	1	0	2	0	0	0	1	1	0	0	0	0	0	0	0	1
106	1	0	0	0	0	0	1	1	2	0	0	0	1	0	0	0	0	1	1	1	0	0	2	2	0	1	1	0	2	0	0	1	1	1	1	1	1	1	0	0	1	0	0	0	0	1	0	0	0
107	0	1	0	0	0	1	1	1	2	0	1	0	0	0	0	0	0	0	2	2	2	0	2	2	0	2	0	0	2	2	1	0	0	0	1	1	2	0	1	1	0	1	0	0	0	0	0	0	2
108	0	0	0	0	0	1	0	1	2	0	0	0	0	0	0	0	0	0	2	2	1	0	2	2	0	2	0	1	2	1	1	1	1	0	2	1	2	0	0	1	1	0	0	0	0	0	0	0	0
109	0	0	0	0	0	0	2	2	1	0	1	0	0	0	0	0	0	0	2	2	2	0	1	1	1	1	0	1	2	1	0	0	1	1	1	2	1	0	0	1	1	0	1	0	1	0	0	0	1
110	1	0	1	1	1	1	2	2	1	0	0	0	0	0	0	0	0	1	1	0	0	0	2	2	0	0	0	0	2	2	0	2	2	0	0	2	0	0	0	0	2	0	0	0	0	0	0	1	2
111	1	0	0	0	0	2	2	2	1	1	1	0	0	0	0	0	0	1	1	1	1	0	2	2	0	1	0	0	2	1	0	1	1	0	1	1	2	0	0	2	0	0	0	0	0	0	1	0	0
112	1	0	0	0	0	0	0	1	2	0	1	0	0	0	0	0	0	2	0	0	0	0	2	2	0	0	0	1	1	1	2	1	2	1	2	1	1	1	0	0	1	0	1	0	0	0	0	0	1
113	0	0	1	1	1	1	0	1	2	0	1	0	1	1	1	0	0	1	1	1	2	0	0	0	0	0	0	0	1	1	1	1	1	0	0	2	1	0	0	0	0	0	0	0	2	1	0	0	0
114	1	0	0	0	0	0	0	0	2	0	0	0	0	0	0	0	0	1	1	1	1	0	2	2	0	0	0	1	1	1	1	2	2	0	0	2	0	0	0	0	2	0	1	0	1	2	0	0	1
115	0	0	0	0	0	1	1	1	1	1	2	0	0	0	0	0	0	1	1	1	2	0	2	2	0	0	0	1	1	1	1	2	2	1	0	2	1	0	0	0	2	0	0	0	0	0	0	1	1
116	1	0	0	0	0	0	2	2	0	0	2	0	0	0	0	0	0	0	2	2	2	0	2	2	0	0	0	0	2	1	0	1	1	1	1	1	1	0	0	0	2	0	1	0	0	0	0	0	0
117	1	0	0	0	0	1	1	1	2	0	0	0	0	0	0	0	0	1	1	1	1	1	1	1	0	1	0	0	2	2	1	2	2	1	1	1	2	0	0	1	0	0	0	2	0	2	0	0	0
118	1	0	0	0	0	0	1	1	1	0	0	0	1	0	0	1	0	0	1	2	2	0	2	2	0	1	0	2	1	0	2	1	1	0	0	2	0	0	0	1	1	0	0	0	0	0	0	0	0
119	0	0	0	0	0	0	1	1	1	1	1	0	0	0	0	0	0	0	2	2	2	0	1	1	0	2	0	1	1	1	2	0	0	0	0	2	1	0	0	1	1	0	1	0	2	0	0	1	1
120	1	0	0	0	0	0	2	2	0	0	1	0	1	0	1	0	0	0	2	2	2	2	0	2	0	1	0	0	2	2	1	0	0	0	2	2	0	1	0	0	1	1	0	0	1	1	0	0	1
121	0	1	0	0	0	0	2	2	1	0	1	0	0	0	0	0	0	0	2	2	2	0	2	2	0	2	0	0	2	1	1	1	1	0	2	1	0	0	0	0	1	0	0	1	0	0	0	0	1
122	0	1	1	0	1	0	1	1	1	0	0	0	1	0	0	1	0	2	0	1	2	0	2	2	0	2	0	1	2	2	1	1	1	1	0	2	2	1	0	1	0	0	0	1	0	0	0	0	0
123	0	1	0	0	0	0	0	1	2	0	0	1	2	2	2	0	0	1	1	1	1	0	1	2	0	1	0	2	1	0	2	2	2	0	1	1	2	0	1	0	1	0	1	0	1	0	0	0	1
124	0	0	0	0	0	0	0	0	2	0	0	0	0	0	0	0	0	2	0	0	0	0	2	2	0	1	1	0	2	1	0	0	2	0	0	2	2	0	0	1	1	0	0	0	1	1	0	0	0
125	0	0	0	0	0	0	2	2	2	0	0	0	1	1	0	0	0	2	0	0	0	0	2	2	0	1	0	1	2	0	1	2	1	0	0	2	0	0	0	0	2	0	1	0	1	0	0	0	0
126	0	0	0	0	0	0	2	2	1	0	0	0	0	0	0	1	0	0	2	2	2	0	2	2	0	0	0	1	2	1	2	1	2	0	0	2	2	0	0	1	1	0	1	0	0	0	0	1	1
127	1	0	0	0	0	0	2	2	0	0	2	0	1	1	1	0	0	0	1	2	2	0	2	2	0	1	0	0	2	1	2	0	0	0	1	1	2	1	0	1	1	0	0	0	2	1	1	0	0
128	0	0	1	1	1	1	1	1	0	1	1	0	1	0	0	1	0	0	2	1	2	1	2	2	0	0	0	0	2	1	1	2	2	0	2	0	1	1	0	0	1	1	0	0	1	0	0	0	1
129	0	1	0	0	0	0	0	0	2	0	0	0	1	1	1	0	0	2	0	1	2	0	2	2	0	1	0	0	2	2	1	0	0	0	0	2	0	0	0	0	1	0	0	1	0	0	0	0	1
130	1	0	0	0	0	1	2	2	0	0	2	1	2	1	1	1	0	0	2	1	2	0	0	1	0	0	0	0	1	1	2	2	2	0	2	1	0	0	0	0	2	0	0	0	0	1	0	1	2
131	0	1	0	0	0	0	1	1	2	0	0	0	1	0	0	1	0	1	1	1	2	0	1	1	0	1	0	1	2	1	0	1	1	1	1	1	1	0	0	0	1	0	1	0	1	1	0	1	2
132	1	0	1	1	1	1	1	1	2	0	0	0	1	0	0	0	0	1	1	1	2	0	1	1	0	1	0	0	2	1	0	1	1	1	1	1	2	0	1	0	0	0	0	0	1	1	0	0	0
133	0	0	0	0	0	0	1	2	1	0	0	0	0	0	1	0	0	1	1	1	2	1	1	2	0	1	1	0	2	1	1	1	1	1	0	2	1	0	0	0	1	0	1	0	1	0	0	0	0
134	0	0	0	0	0	0	1	1	2	0	1	0	0	0	0	0	0	1	1	1	1	0	2	2	0	1	0	0	1	0	1	0	2	0	0	2	2	0	0	1	1	0	0	0	0	0	0	0	0
135	0	1	0	0	0	0	1	1	0	0	0	0	0	0	0	0	0	1	0	0	0	0	2	2	0	1	0	0	2	2	1	1	1	1	0	2	0	0	0	0	2	0	0	0	1	0	0	0	1
136	0	0	0	0	0	0	1	2	2	0	0	1	2	1	1	0	1	0	2	1	2	0	2	2	0	0	1	1	2	1	0	0	0	0	0	2	1	0	0	2	0	2	0	0	1	0	0	0	0
137	1	0	0	0	0	1	0	1	2	0	0	1	1	1	1	0	0	2	0	0	1	0	1	1	1	1	0	0	2	1	0	0	0	0	0	2	2	0	0	2	0	0	1	0	1	0	0	1	2
138	1	0	0	0	0	1	2	2	1	0	1	0	1	1	1	0	0	1	1	1	2	0	1	1	1	0	0	1	1	1	1	1	2	0	0	2	2	0	1	1	0	0	0	0	0	0	0	0	1
139	1	0	0	0	0	0	1	1	2	0	0	0	1	1	1	0	0	0	2	2	1	0	1	1	0	1	1	1	2	2	0	2	2	1	0	2	2	0	0	2	0	0	0	0	0	1	0	0	2
140	1	0	0	0	0	0	0	1	1	0	0	0	0	0	1	0	0	0	1	1	1	0	2	2	0	0	0	0	2	2	0	2	2	2	1	2	1	0	0	0	1	0	0	0	0	0	0	0	1
141	0	0	0	0	0	1	0	1	2	0	1	1	2	1	1	0	0	2	0	0	1	0	2	2	0	0	0	0	2	0	1	1	1	2	0	2	2	0	1	1	0	0	0	0	0	0	0	0	0
142	0	0	1	0	0	0	0	0	2	0	0	0	1	0	0	1	0	0	1	1	2	0	2	2	0	1	0	0	2	2	0	1	1	1	0	2	2	0	0	2	0	0	1	0	1	1	0	0	1
143	0	0	0	0	0	0	0	1	2	0	1	0	0	0	0	0	0	0	2	1	2	0	2	2	0	0	0	1	2	0	1	1	2	1	1	1	1	1	0	0	1	0	1	0	0	2	0	0	0
144	0	0	0	0	0	0	1	1	1	0	0	0	1	0	0	0	0	2	0	0	0	0	0	0	1	0	1	0	2	1	1	0	0	0	0	2	1	0	0	1	1	1	0	0	2	0	0	1	2
145	0	0	0	0	0	0	1	2	2	0	0	0	0	0	0	0	0	1	0	0	0	0	1	1	0	1	0	1	2	2	0	1	1	1	1	1	1	0	0	0	2	2	0	0	0	0	0	0	1
146	0	0	0	0	0	0	1	2	1	0	1	1	2	1	1	0	0	2	0	0	0	0	2	2	0	1	0	0	2	1	0	2	2	0	1	1	1	0	0	0	2	0	0	1	1	0	0	0	1
147	1	0	1	0	0	0	1	2	2	0	0	0	1	0	0	0	0	2	0	1	2	0	2	2	0	0	0	0	2	2	1	0	0	0	1	1	0	0	0	1	1	0	0	0	1	0	0	0	2
148	0	0	0	0	0	0	1	2	1	0	1	1	2	1	1	0	0	0	2	2	2	0	2	2	0	0	0	0	2	1	1	0	0	0	0	2	2	1	0	1	1	0	0	0	0	0	0	1	0
149	0	0	0	0	0	0	1	2	2	0	0	0	0	0	0	0	0	0	2	2	2	0	2	2	0	1	0	0	1	1	0	1	1	0	1	1	1	0	1	0	0	2	0	0	1	0	0	0	0
150	1	0	0	0	0	0	0	1	2	0	0	0	0	0	0	0	1	2	1	1	1	0	2	2	0	0	1	0	2	0	0	1	2	0	0	2	1	1	0	0	1	0	0	1	0	0	0	0	1
151	0	0	0	0	0	1	0	0	2	0	2	0	0	0	0	0	0	2	1	1	2	0	0	0	1	0	0	0	2	1	1	0	1	1	0	2	1	0	0	2	0	0	0	1	0	0	0	0	1
152	0	1	0	0	0	0	1	1	2	0	0	1	2	2	2	0	0	1	1	1	2	0	2	2	0	0	0	0	1	1	1	1	2	0	0	2	1	0	0	1	1	0	1	0	1	0	0	0	1
153	0	0	0	0	0	1	2	2	1	0	0	1	1	1	1	0	0	1	1	2	2	0	1	1	0	2	0	0	2	2	1	1	1	1	1	1	2	1	0	1	0	0	0	1	0	0	0	0	0
154	1	0	0	0	0	1	0	0	1	0	0	1	1	2	1	0	0	1	1	1	1	0	2	2	0	0	1	0	1	0	1	2	2	0	0	2	1	0	0	0	1	0	0	1	1	1	0	0	2
155	0	0	0	0	0	0	1	2	1	0	1	0	0	0	0	0	1	1	1	1	2	0	2	2	0	0	0	0	2	1	2	1	1	0	1	2	1	0	0	0	2	0	1	0	1	0	0	0	1
156	0	0	0	0	0	0	1	1	1	0	0	0	1	0	0	1	0	1	1	1	1	0	2	2	0	1	0	1	2	0	1	1	1	0	1	1	0	0	0	0	2	0	1	0	1	1	0	0	2
157	0	0	0	0	0	0	0	1	2	0	0	0	0	0	0	0	0	2	0	1	2	0	2	2	0	0	0	1	1	1	2	1	1	1	1	1	2	0	0	2	0	0	0	0	1	1	0	0	0
158	0	1	0	0	0	1	1	1	2	0	0	0	1	0	0	1	0	2	0	0	0	0	0	1	1	1	0	0	2	0	0	1	2	0	1	2	1	0	0	1	1	0	1	0	1	0	0	0	1
159	1	1	0	0	0	0	2	2	1	0	1	0	1	0	0	1	0	1	1	1	1	0	2	2	0	2	0	0	2	2	0	1	1	0	0	2	0	0	0	0	2	0	1	0	2	0	0	0	2
160	1	0	1	0	0	0	1	2	1	0	0	0	0	0	0	0	0	2	0	1	1	0	1	1	1	1	0	0	1	0	1	0	2	1	1	2	2	0	0	1	1	1	0	0	2	1	0	0	0
161	0	0	0	0	0	1	1	2	2	0	1	0	0	0	0	0	0	1	2	1	2	0	1	1	0	1	1	0	2	1	0	0	1	1	1	2	0	0	0	0	2	0	0	0	0	2	0	0	1
162	0	0	1	1	1	2	2	2	0	0	0	0	0	0	0	0	0	1	1	1	2	0	0	0	0	0	0	0	2	2	0	2	2	0	0	2	1	1	0	0	1	1	1	0	1	1	0	0	1
163	1	0	0	0	0	0	1	1	2	0	0	0	1	1	1	0	0	0	1	1	2	0	1	1	0	2	0	1	2	1	0	0	0	0	0	2	1	1	1	0	1	0	0	0	2	1	0	1	2
164	0	0	0	0	0	1	1	1	1	0	0	0	1	0	0	1	1	2	1	1	1	0	2	2	0	1	0	0	2	2	1	2	2	0	2	0	2	0	0	0	1	0	0	0	0	2	0	0	0
165	0	0	0	0	0	0	0	0	2	0	0	0	0	0	0	0	0	1	1	1	1	0	2	2	0	0	0	0	2	2	1	1	1	0	2	1	1	0	0	0	2	0	0	0	0	0	0	0	2
166	0	0	0	0	0	0	1	2	2	0	0	0	0	0	0	0	0	1	2	1	2	0	2	2	0	0	0	1	2	1	1	0	0	0	1	1	1	0	0	0	2	0	0	0	0	2	0	0	0
167	1	0	0	0	0	0	1	1	2	0	0	0	0	0	0	0	1	2	1	1	1	0	1	1	0	0	0	1	2	1	2	1	1	0	1	1	1	0	0	1	1	0	0	0	0	0	0	0	0
168	0	1	0	0	0	1	1	1	2	0	0	1	2	2	2	0	0	2	0	0	1	0	2	2	0	2	0	1	2	1	2	1	1	1	0	2	1	0	0	1	1	0	0	0	1	0	0	0	1
169	0	1	0	0	0	1	0	0	2	0	0	1	1	1	1	0	0	0	1	1	1	0	2	2	0	1	1	0	2	1	0	1	1	2	0	2	1	0	0	0	1	0	0	0	0	0	0	0	1
170	1	0	0	0	0	0	0	1	1	0	0	1	1	1	1	0	0	0	2	2	2	0	2	2	0	2	0	1	2	0	1	1	2	2	0	2	1	0	0	0	0	0	0	0	1	1	0	0	0
171	0	0	0	0	0	0	1	1	1	0	0	0	1	0	0	1	0	0	2	2	2	0	2	2	0	1	0	0	2	1	0	0	0	0	0	2	1	0	0	0	2	0	0	0	0	0	0	0	2
172	1	0	0	0	0	0	2	2	0	1	2	1	1	1	1	0	0	2	0	0	1	0	2	2	0	2	0	0	2	0	0	0	0	1	2	2	1	0	0	1	1	0	0	2	0	2	0	0	0
173	1	0	0	0	0	1	0	0	2	0	2	0	1	1	1	0	0	0	2	2	1	0	1	1	1	1	1	1	2	1	0	1	1	0	1	1	0	0	0	0	1	0	0	1	1	1	0	0	2
174	1	0	0	0	0	0	1	1	2	0	0	0	0	0	0	0	0	1	1	1	1	0	2	2	0	1	0	2	2	1	2	2	1	0	0	2	1	1	1	0	1	0	0	0	2	0	0	0	1
175	0	0	0	0	0	0	0	1	2	0	0	0	0	0	0	0	0	2	0	1	1	0	2	2	0	0	0	1	2	1	2	2	2	1	0	2	2	0	0	1	0	0	0	0	0	1	0	0	2
176	1	0	0	0	0	0	1	1	2	0	0	0	1	0	0	0	0	0	1	1	1	1	2	2	0	2	0	0	2	2	1	2	2	1	0	2	0	0	0	0	1	0	1	0	2	2	0	0	1
177	0	0	1	0	0	0	1	1	1	0	1	1	2	1	1	0	0	2	0	0	0	0	2	2	0	1	1	1	2	1	0	2	2	1	1	1	2	1	1	0	1	0	0	0	1	0	0	0	0
178	0	0	0	0	0	1	2	2	0	0	1	1	1	1	1	0	0	0	2	2	2	0	2	2	0	1	0	0	2	2	1	1	1	0	1	1	1	0	0	1	1	0	1	0	1	0	0	0	1
179	1	0	0	0	0	0	1	2	1	0	1	0	0	0	0	0	0	0	1	1	2	1	1	2	0	1	0	1	1	0	1	1	2	1	1	1	1	0	1	0	1	0	0	0	1	1	0	0	1
180	0	0	0	0	0	0	0	0	1	0	1	1	1	1	2	0	0	0	2	2	2	0	2	2	0	0	0	0	1	1	1	0	0	0	0	2	2	0	0	1	1	0	0	0	0	0	0	0	0
181	0	0	0	0	0	0	0	1	1	0	0	1	1	1	1	0	0	2	1	1	2	0	1	2	0	1	0	0	2	1	0	0	0	0	0	2	0	0	0	0	2	1	0	1	2	0	0	0	0
182	0	1	0	0	0	1	2	2	2	0	0	1	1	1	1	0	0	1	1	1	1	0	2	2	0	1	0	0	2	2	1	1	1	0	1	1	0	0	0	0	2	1	0	1	1	0	0	0	1
183	0	1	0	0	0	1	1	1	1	0	2	1	1	1	1	0	0	0	2	2	2	0	1	1	1	0	0	0	2	0	1	0	0	1	2	2	0	0	0	0	2	0	1	0	1	0	0	0	0
184	1	0	0	0	0	1	2	2	1	0	2	1	2	2	2	0	0	0	2	1	2	0	2	2	0	0	0	0	2	2	1	2	2	1	0	2	2	2	0	0	0	1	0	1	2	0	0	0	1
185	1	0	0	0	0	0	2	2	1	0	0	1	1	1	1	0	0	1	1	1	2	0	2	2	0	1	0	1	2	1	1	0	2	1	0	2	1	0	0	0	1	0	0	0	0	0	0	0	0
186	0	0	1	0	0	0	2	2	1	1	1	0	0	0	0	0	0	0	2	2	2	0	1	1	0	1	0	1	2	2	1	1	1	0	0	2	1	1	0	0	2	0	0	0	2	0	0	0	1
187	1	0	0	0	0	0	2	2	1	0	1	0	1	0	0	0	0	0	2	2	2	0	2	2	0	2	0	0	2	0	0	0	1	0	0	2	2	1	0	1	1	0	0	1	0	1	0	0	0
188	0	0	0	0	0	0	2	2	1	0	0	0	2	1	1	0	0	2	0	0	0	0	2	2	0	2	1	1	2	1	0	1	1	1	2	1	2	0	0	2	0	1	0	1	2	0	0	1	2
189	1	1	0	0	0	0	0	0	1	0	1	0	0	0	0	0	0	0	2	2	2	0	2	2	0	1	0	1	2	0	1	2	2	0	0	2	1	1	0	0	0	0	0	0	0	2	0	0	1
190	1	0	0	0	0	1	0	1	2	0	0	0	0	0	0	0	0	2	0	0	1	0	2	2	0	1	0	0	2	2	0	1	1	0	1	2	1	1	0	0	1	0	0	0	0	0	0	0	1
191	1	0	0	0	0	0	2	2	1	0	1	0	0	0	0	0	0	2	0	0	2	0	0	1	0	0	0	0	2	2	1	0	0	0	1	1	1	0	1	0	1	1	1	0	1	1	0	0	2
192	1	0	0	0	0	1	1	1	1	0	0	1	1	1	1	0	0	2	1	1	2	0	2	2	0	1	0	1	2	2	0	1	1	0	0	2	1	0	0	0	2	0	0	0	0	0	0	1	0
193	0	0	1	0	1	0	2	2	2	0	1	0	1	1	1	0	0	0	2	2	2	0	2	2	0	0	0	0	1	1	2	1	1	1	1	2	2	0	0	2	0	1	0	1	2	0	0	0	2
194	0	0	0	0	0	1	1	1	1	0	1	0	1	0	0	1	0	0	2	2	2	0	2	2	0	0	0	0	2	2	0	0	0	1	0	2	2	0	0	1	0	0	0	0	0	0	0	0	0
195	0	0	0	0	0	0	1	2	2	0	0	1	1	2	1	0	0	2	0	0	0	0	0	0	0	0	0	1	1	1	1	1	1	0	2	1	2	1	1	1	0	0	0	1	0	0	0	0	0
196	1	0	0	0	0	0	0	1	2	0	1	0	0	0	0	0	0	1	1	1	1	0	1	1	0	0	0	0	2	1	0	1	1	0	0	2	0	0	0	1	1	0	0	0	0	0	0	0	2
197	1	0	0	0	0	0	1	1	1	0	1	1	1	1	1	0	0	0	2	2	2	0	1	1	1	1	0	1	2	2	0	1	1	0	0	2	0	0	0	0	2	0	0	1	0	0	1	0	0
198	0	0	1	1	1	1	1	1	1	1	1	1	2	1	1	1	0	0	2	1	2	0	1	2	0	1	0	0	2	1	1	1	1	0	0	2	1	0	0	0	2	0	0	0	0	0	0	0	0
199	1	0	0	0	0	0	1	1	2	0	0	0	1	0	0	1	0	0	2	2	2	0	2	2	0	0	0	1	2	0	1	0	0	0	0	1	2	0	0	1	1	2	0	0	1	1	0	0	1
200	1	0	0	0	0	0	2	2	0	0	1	0	0	0	0	0	0	1	1	1	2	0	1	1	1	0	0	0	2	2	1	1	2	0	0	2	0	1	0	0	1	0	0	0	0	1	0	0	1
201	1	0	0	0	0	1	2	2	1	0	1	1	0	0	0	0	0	0	2	2	1	0	2	2	0	2	0	0	2	1	0	0	0	1	1	1	0	0	1	0	1	0	0	0	0	1	0	1	1
202	1	0	0	0	0	1	0	0	2	0	1	0	0	0	0	0	1	0	2	1	2	0	2	2	0	1	0	0	2	2	0	0	0	0	1	1	2	1	0	1	1	0	0	0	0	0	0	1	1
203	0	0	0	0	0	0	1	1	1	0	0	0	0	0	0	0	0	0	2	1	2	0	0	1	0	0	1	1	2	1	0	2	2	0	2	1	2	0	0	2	0	0	0	1	0	0	0	0	1
204	0	1	0	0	0	0	2	2	0	0	1	1	2	0	0	0	0	1	1	1	1	0	2	2	0	0	0	0	1	1	2	1	1	2	1	1	1	1	0	0	2	0	1	0	1	0	0	1	1
205	0	1	0	0	0	1	0	1	1	0	1	0	0	0	0	0	0	0	2	2	2	0	1	1	0	1	0	1	2	0	1	2	2	0	2	1	1	0	0	1	1	0	1	0	1	2	0	0	0
206	0	0	0	0	0	0	2	2	1	0	1	1	1	1	1	0	0	0	2	2	2	0	2	2	0	1	0	0	2	1	2	1	1	1	1	1	2	0	0	0	1	0	0	1	0	0	0	0	1
207	0	0	0	0	0	0	2	2	1	0	1	1	1	1	1	0	0	1	1	1	2	0	1	2	0	1	0	0	2	1	2	1	1	0	1	1	2	0	0	1	1	0	0	0	0	0	0	0	1
208	0	0	0	0	0	0	2	2	0	0	0	0	0	0	0	1	0	0	2	2	2	0	2	2	0	0	0	1	1	1	1	1	1	0	0	2	2	0	0	0	1	0	0	1	0	0	0	0	0
209	0	0	0	0	0	1	2	2	0	0	2	0	0	0	0	0	0	0	1	1	1	0	2	2	0	1	0	0	2	1	1	1	1	0	0	2	1	0	0	0	1	0	0	0	0	2	0	0	0
210	1	0	0	0	0	0	0	0	2	0	0	1	2	2	2	0	0	0	2	2	2	0	2	2	0	1	0	2	1	1	2	1	1	0	1	1	1	0	0	1	1	0	1	0	1	0	0	0	1
211	0	0	0	0	0	0	2	2	0	0	0	1	1	1	1	0	0	2	0	0	0	0	2	2	0	1	0	0	2	2	0	1	1	1	1	1	0	0	0	0	1	0	1	0	0	0	0	0	0
212	0	1	0	0	0	1	2	2	0	0	1	0	0	0	0	0	0	0	2	2	2	0	2	2	0	1	1	0	2	1	1	0	2	1	0	2	1	0	0	0	1	0	1	0	1	0	0	0	0
213	0	0	0	0	0	0	1	1	2	0	0	0	1	1	1	0	0	1	1	0	1	1	2	2	0	0	0	0	2	2	0	1	1	1	0	2	1	0	0	1	0	0	0	0	2	0	0	1	2
214	0	0	0	0	0	0	2	2	1	0	1	1	2	2	2	0	0	1	1	1	1	1	2	2	0	0	0	0	2	2	1	1	2	1	1	1	1	0	0	2	0	0	0	0	0	1	0	2	2
215	1	0	0	0	0	0	1	2	1	0	1	0	0	0	0	0	0	1	1	1	2	0	2	2	0	1	0	1	2	1	2	2	2	0	1	1	1	0	1	0	1	0	0	0	1	1	0	1	2
216	0	0	0	0	0	0	2	2	1	0	1	0	0	0	0	0	0	2	0	0	1	0	2	2	0	1	0	0	2	1	0	0	1	2	1	2	1	1	0	0	0	0	0	1	0	1	0	0	0
217	0	0	0	0	0	0	1	1	2	0	0	1	1	0	0	0	0	1	1	1	1	0	2	2	0	2	0	1	2	1	2	1	1	1	1	2	2	0	0	2	0	0	0	0	0	1	0	0	1
218	1	0	0	0	0	0	1	1	1	0	1	0	0	0	0	0	0	1	2	1	2	0	1	1	1	1	1	0	2	2	0	0	0	1	0	2	0	0	0	1	1	0	0	0	0	1	0	0	0
219	1	0	0	0	0	0	0	0	2	0	0	2	2	2	2	0	0	1	1	1	1	1	2	2	0	0	0	0	2	2	0	1	1	0	0	1	2	0	0	1	0	0	1	0	1	0	0	0	1
220	0	0	0	0	0	0	1	2	1	0	1	1	1	1	1	0	0	0	2	2	2	0	0	0	1	1	0	0	2	2	0	2	2	0	0	2	2	1	0	0	1	0	1	0	0	2	0	0	1
221	0	0	0	0	0	0	0	0	2	0	0	1	1	1	1	0	0	0	2	2	2	0	1	1	0	1	0	1	1	1	2	1	1	0	1	2	0	0	0	0	2	0	0	0	1	1	0	0	1
222	1	0	0	0	0	0	0	0	2	0	0	0	0	0	0	0	0	0	2	2	1	0	1	1	0	2	0	2	2	1	2	1	2	1	2	2	1	0	0	1	1	0	0	0	0	0	0	0	2
223	0	0	0	0	0	0	1	1	2	0	0	1	0	0	0	0	0	0	2	2	2	0	2	2	0	1	0	0	2	2	0	1	1	1	2	0	0	1	0	0	1	0	0	0	0	0	0	0	2
224	1	0	0	0	0	0	1	1	2	0	1	0	0	0	0	0	0	1	1	1	1	0	2	2	0	0	0	0	2	2	1	1	1	0	0	2	1	0	0	0	2	0	0	0	1	1	0	1	2
225	0	0	0	0	0	0	1	2	2	0	0	1	1	1	1	0	0	1	1	1	2	0	2	2	0	1	0	1	2	1	1	1	1	0	0	2	2	0	0	2	0	0	1	0	1	1	0	0	0
226	0	1	1	0	1	0	1	1	1	0	1	0	0	0	0	0	0	0	1	1	1	0	1	2	0	1	0	0	2	1	0	2	2	1	0	2	2	0	1	0	0	0	0	0	1	1	0	0	0
227	1	0	0	0	0	1	0	0	2	0	1	0	1	0	0	1	0	1	2	1	2	0	2	2	0	1	0	0	2	2	0	0	1	0	0	2	1	0	0	0	1	1	0	1	1	0	0	0	1
228	0	0	0	0	0	1	1	2	2	0	0	0	1	0	0	1	0	1	1	1	1	0	2	2	0	1	0	0	2	1	2	1	1	0	2	1	0	0	0	0	2	1	0	0	1	0	0	0	0
229	0	0	0	0	0	0	1	1	2	0	0	0	2	1	1	1	0	0	2	2	2	0	2	2	0	0	0	0	2	1	2	0	0	0	1	1	2	0	0	2	0	0	1	0	1	0	0	0	1
230	1	0	0	0	0	0	2	2	0	0	1	0	0	0	0	0	0	0	1	2	2	0	2	2	0	1	0	0	2	1	0	1	1	0	0	2	1	0	0	1	1	1	0	0	1	0	0	0	0
231	0	0	0	0	0	1	1	1	2	0	1	0	0	0	0	0	1	2	1	1	1	0	2	2	0	0	0	0	2	2	0	1	1	0	1	2	2	0	0	0	1	0	0	1	0	1	0	0	0
232	1	0	0	0	0	1	1	1	2	0	0	0	1	0	0	1	0	1	1	1	1	0	2	2	0	2	0	2	2	2	0	0	1	2	1	2	0	0	0	1	0	2	0	0	1	0	0	0	0
233	0	0	0	0	0	0	2	2	1	0	0	0	1	0	0	1	0	1	1	1	2	1	2	2	0	0	0	0	2	0	1	1	1	0	0	2	1	0	0	0	2	1	0	0	0	2	0	0	0
234	0	0	0	0	0	0	1	1	1	0	0	1	2	1	1	0	0	0	2	1	2	0	2	2	0	0	0	1	2	1	0	2	2	0	1	1	1	0	0	2	0	0	0	0	0	0	0	0	1
235	1	0	0	0	0	0	1	1	2	0	0	1	1	1	1	0	0	2	0	0	0	0	0	1	0	0	0	1	2	1	0	1	2	1	2	2	2	1	1	0	1	1	0	0	1	0	0	0	1
236	1	0	0	0	0	0	1	1	2	0	0	2	2	1	1	0	0	2	0	0	1	0	2	2	0	1	0	0	2	2	0	1	2	0	0	2	1	0	0	1	1	1	0	0	0	0	0	0	2
237	1	0	0	0	0	0	2	2	1	0	1	1	1	1	1	0	0	0	1	1	2	0	2	2	0	1	0	0	2	2	1	1	1	2	1	1	2	0	0	1	0	1	0	1	1	0	0	1	1
238	1	0	0	0	0	0	1	1	1	1	1	0	0	0	0	0	0	1	1	1	1	0	1	1	0	1	0	0	2	0	0	0	1	1	1	2	1	1	1	0	1	0	0	1	0	0	0	1	1
239	1	0	0	0	0	0	1	1	2	0	0	0	1	0	0	1	0	1	1	2	2	0	2	2	0	2	0	1	1	0	1	1	1	0	0	2	1	0	1	0	1	0	0	0	1	1	0	0	0
240	0	0	0	0	0	0	0	1	2	0	0	0	0	0	0	0	0	1	0	0	0	0	2	2	0	1	0	1	1	1	2	1	1	1	1	1	1	0	0	0	2	0	0	0	1	1	0	0	1
241	0	0	0	0	0	1	1	1	2	0	1	0	1	0	0	1	0	0	1	1	1	0	2	2	0	0	0	2	2	2	0	2	2	0	1	1	1	1	1	0	0	0	0	0	0	0	0	0	1
242	1	0	0	0	0	1	1	1	1	0	1	0	1	1	1	0	0	0	2	1	2	0	2	2	0	1	0	1	2	2	0	1	1	1	1	1	1	0	0	0	0	0	2	0	2	1	0	2	2
243	0	0	0	0	0	0	1	1	1	1	0	1	2	1	1	0	0	1	1	1	1	0	2	2	0	1	0	0	1	1	1	1	2	1	0	2	1	0	0	0	2	2	0	0	0	0	0	0	2
244	1	0	0	0	0	0	1	1	2	0	0	1	1	1	1	0	0	0	1	2	2	0	2	2	0	2	0	0	2	1	1	0	0	0	1	1	0	0	0	0	2	0	0	0	1	0	0	0	1
245	1	0	0	0	0	0	1	1	2	1	0	0	1	0	0	0	0	1	1	1	1	0	2	2	0	1	0	1	2	0	1	2	2	0	0	2	2	0	0	1	0	0	1	0	1	1	0	0	0
246	0	0	0	0	0	0	0	0	2	0	0	0	0	0	0	0	0	1	1	0	1	0	2	2	0	0	0	0	2	1	0	1	1	1	0	2	1	0	0	1	1	0	0	0	0	0	0	1	2
247	0	1	0	0	0	0	1	1	1	0	1	0	1	0	0	1	0	1	1	1	1	0	1	1	0	1	1	0	1	0	1	1	2	1	1	1	0	1	0	0	1	0	1	0	0	0	1	0	0
248	1	0	0	0	0	0	1	1	1	0	1	0	1	1	1	0	0	0	2	2	2	0	2	2	0	0	0	1	1	1	1	2	2	1	0	2	2	0	0	2	1	0	0	0	1	0	0	0	0
249	0	0	1	0	1	0	0	1	2	0	0	0	1	0	0	0	0	0	2	2	2	0	0	1	0	1	0	0	2	1	1	0	1	1	0	2	1	0	0	0	2	0	0	1	0	0	0	1	1
250	0	0	0	0	0	0	2	2	1	0	0	0	0	0	0	0	0	0	2	2	2	0	1	1	1	1	0	1	2	2	1	1	1	0	1	2	1	1	0	0	1	0	0	0	0	2	0	0	0
251	0	0	0	0	0	0	2	2	1	0	0	1	1	1	1	0	0	0	2	2	2	0	2	2	0	0	0	0	2	1	0	0	1	1	1	2	1	1	0	0	1	1	0	0	1	0	0	0	0
252	0	0	0	0	0	0	2	2	0	0	1	0	0	0	0	0	0	2	0	0	1	0	2	2	0	1	0	0	2	1	0	0	0	0	0	2	2	1	0	1	1	0	0	0	0	0	0	0	0
253	1	0	0	0	0	0	2	2	1	0	1	0	0	0	0	0	0	1	1	1	1	0	2	2	0	1	0	0	2	1	0	1	1	0	1	1	0	0	0	1	1	0	0	0	0	0	0	1	2
254	0	0	0	0	0	0	0	1	2	0	0	0	0	0	0	0	0	0	2	1	2	0	2	2	0	1	1	0	2	2	0	2	2	0	1	1	2	0	0	1	1	0	0	0	1	0	0	0	0
255	0	0	0	0	0	0	2	2	1	0	1	1	0	0	0	0	0	1	1	1	1	0	2	2	0	0	0	1	1	1	2	1	2	1	2	1	2	1	0	1	0	0	0	0	0	0	0	0	1
256	0	0	0	0	0	0	1	1	1	0	1	0	1	1	1	0	0	0	2	2	2	0	0	1	1	1	0	0	1	1	0	2	2	2	1	2	1	0	0	1	1	0	0	0	0	0	0	0	1
257	1	0	0	0	0	0	1	2	2	1	1	0	1	1	1	0	0	1	1	1	1	1	2	2	0	1	0	0	1	1	2	1	2	0	1	2	2	1	0	1	0	0	1	1	1	2	0	0	0
258	0	0	1	0	0	0	1	1	1	0	1	1	1	1	1	0	1	2	0	0	2	0	2	2	0	0	0	0	1	1	2	1	2	0	1	2	1	0	0	1	1	1	0	0	1	1	0	0	0
259	0	0	0	0	0	0	1	2	2	1	1	0	0	0	0	0	0	1	1	1	2	0	2	2	0	0	0	0	2	2	0	2	2	0	2	1	2	1	1	0	1	0	1	0	1	2	0	1	1
260	0	0	1	0	0	0	1	1	1	0	1	0	1	0	0	1	0	2	1	2	2	0	2	2	0	1	0	2	1	1	2	2	2	0	1	1	1	0	0	2	0	0	1	0	1	1	0	0	0
261	1	0	0	0	0	0	1	1	0	0	1	1	0	0	0	0	0	0	1	1	2	0	1	1	0	0	0	1	1	1	2	1	1	1	1	1	1	0	0	0	2	0	0	0	0	1	0	0	2
262	1	0	0	0	0	0	1	2	2	0	0	1	0	0	0	0	0	0	1	2	2	0	2	2	0	1	1	0	2	1	0	1	1	0	0	2	2	0	0	2	0	1	0	0	2	1	0	0	0
263	1	1	0	0	0	0	1	1	1	0	1	0	2	2	2	0	0	1	1	1	1	0	1	1	1	1	0	0	2	1	0	2	2	1	1	1	2	0	1	0	1	0	0	0	0	1	0	0	1
264	0	0	0	0	0	1	1	1	2	0	1	1	1	1	1	0	0	0	1	2	2	0	2	2	0	1	0	0	2	2	0	1	1	0	2	1	2	0	0	0	2	0	1	0	1	1	0	0	1
265	1	0	1	0	0	0	1	1	2	0	0	0	0	0	0	0	0	0	2	1	2	0	2	2	0	0	0	0	2	2	0	1	1	0	2	1	1	0	0	0	2	0	1	0	2	1	0	0	1
266	0	0	0	0	0	1	1	1	1	0	0	0	0	0	0	0	0	2	0	0	1	0	2	2	0	1	1	0	2	0	0	0	1	1	0	2	2	0	0	2	0	0	1	0	1	1	0	0	1
267	0	0	0	0	0	0	1	2	1	0	0	0	0	0	0	0	0	2	0	0	1	0	1	2	0	1	0	0	2	2	0	1	1	1	1	1	0	0	0	0	2	0	0	0	2	0	0	0	1
268	1	0	0	0	0	0	2	2	1	0	1	0	0	0	0	0	0	0	2	2	2	0	2	2	0	1	0	1	2	2	0	1	1	1	0	2	0	0	0	0	2	0	0	0	2	0	0	1	1
269	1	0	0	0	0	0	1	1	1	0	1	1	1	1	1	0	0	2	0	0	1	0	2	2	0	1	0	0	2	2	1	1	1	0	1	1	1	0	0	0	2	0	0	0	1	1	0	0	1
270	0	0	0	0	0	0	1	1	1	0	0	1	2	2	2	0	0	1	1	1	2	0	1	1	0	0	0	1	2	0	1	1	1	2	2	2	1	0	0	0	1	0	0	0	0	0	0	1	1
271	0	0	0	0	0	0	2	2	1	0	1	0	2	1	1	0	0	1	1	1	1	0	2	2	0	1	0	0	2	2	1	1	0	0	1	1	2	0	0	1	1	1	0	0	2	1	0	0	2
272	0	0	0	0	0	0	1	2	2	1	1	0	2	0	0	1	0	1	2	2	2	2	0	2	0	1	0	0	1	1	1	0	2	1	2	2	1	0	0	2	0	0	2	0	1	1	0	0	1
273	0	0	0	0	0	0	1	1	1	0	2	0	0	0	1	0	0	1	1	1	1	0	1	1	1	0	0	2	2	1	2	1	1	0	1	0	1	0	0	0	2	0	0	0	0	0	0	0	2
274	1	0	0	0	0	0	1	1	1	0	1	0	0	0	1	0	0	0	2	2	2	0	0	0	0	0	0	0	2	1	0	1	1	1	1	1	0	0	0	1	1	0	0	0	1	0	0	0	1
275	1	0	0	0	0	1	2	2	1	0	1	0	0	0	0	0	0	1	1	1	2	0	2	2	0	1	0	0	2	2	0	2	2	0	2	0	2	0	0	2	0	1	0	0	1	0	0	0	0
276	0	0	0	0	0	0	1	1	2	0	0	1	1	1	1	0	0	0	2	2	2	0	2	2	0	2	0	1	2	2	0	1	1	0	1	1	2	2	0	0	0	1	0	0	0	0	0	0	0
277	1	0	1	1	1	1	2	2	0	0	1	0	0	0	0	0	0	0	2	2	1	0	2	2	0	2	0	0	2	1	0	2	2	0	1	1	1	0	0	0	2	0	0	1	0	0	0	1	1
278	1	0	1	0	0	0	2	2	0	1	2	0	0	0	0	0	0	1	1	1	1	0	1	1	0	2	0	0	1	1	1	1	1	0	0	2	2	0	0	1	1	0	0	1	0	0	0	0	1
279	1	0	0	0	0	0	2	2	1	0	0	0	1	1	1	0	0	0	2	1	2	0	2	2	0	0	0	0	2	1	0	0	1	2	1	2	0	1	0	0	1	0	1	0	1	1	0	0	1
280	1	0	0	0	0	0	1	1	2	0	0	1	2	2	2	0	0	2	0	0	0	0	2	2	0	0	0	0	2	1	0	0	2	1	1	2	1	0	0	0	1	0	1	0	1	1	0	1	2
281	1	1	0	0	0	1	2	2	1	0	1	0	1	0	0	1	1	2	1	2	2	0	1	1	0	1	0	0	2	1	0	1	1	1	0	2	1	1	0	0	0	0	0	0	0	0	1	0	0
282	1	0	0	0	0	1	1	1	1	1	2	0	1	0	0	1	0	0	1	1	1	0	1	1	0	0	0	0	2	2	0	2	1	0	0	2	1	1	0	0	2	0	1	0	1	1	0	0	1
283	1	0	1	0	0	1	1	2	2	0	0	0	0	0	0	0	0	2	0	1	2	0	1	2	0	1	0	0	2	1	0	1	1	0	1	2	2	1	0	0	0	0	1	1	1	2	0	0	1
284	1	0	0	0	0	0	1	2	2	0	0	1	2	0	0	0	0	0	2	2	2	0	0	0	0	1	0	0	1	1	0	1	1	0	1	2	2	0	0	2	0	0	0	0	0	1	0	0	1
285	1	0	0	0	0	0	0	0	2	0	0	1	1	1	1	0	0	0	2	1	2	0	2	2	0	0	0	0	2	2	0	1	2	1	1	2	1	0	0	0	2	0	0	0	1	0	0	0	0
286	1	0	0	0	0	0	0	0	2	0	0	0	1	0	0	1	0	2	0	0	0	0	0	1	0	0	0	0	2	2	0	1	2	2	1	1	2	0	1	1	0	0	0	0	0	0	0	0	0
287	1	0	0	0	0	0	1	2	1	0	1	0	2	0	0	1	0	1	1	1	1	0	2	2	0	0	0	0	2	2	1	2	2	0	2	0	2	1	0	1	0	1	0	0	0	1	0	0	2
288	0	0	0	0	0	0	2	2	1	0	0	0	0	0	0	0	0	1	1	0	0	0	1	2	0	1	0	1	2	1	0	1	1	0	0	2	2	0	1	0	1	0	0	0	0	0	0	1	2
289	0	0	0	0	0	0	1	2	2	0	1	0	0	0	0	0	0	0	2	2	2	0	2	2	0	0	0	0	2	2	1	1	1	0	2	1	2	1	1	0	1	0	0	0	2	0	0	0	0
290	0	0	0	0	0	1	1	2	2	0	0	0	1	0	0	1	0	1	1	0	1	0	2	2	0	1	0	0	2	2	0	2	2	0	0	2	2	0	0	1	0	1	1	0	0	0	1	0	0
291	1	0	0	0	0	0	1	1	0	1	2	1	1	1	1	0	0	0	2	2	2	0	2	2	0	1	0	0	2	0	0	1	1	1	2	0	0	0	0	0	2	0	0	0	0	0	0	0	1
292	1	0	1	0	0	0	2	2	0	0	0	0	0	0	0	0	0	0	2	2	2	0	2	2	0	1	0	1	2	2	0	2	2	0	1	1	2	1	0	1	1	0	0	0	2	1	0	0	2
293	0	0	0	0	0	0	0	0	2	0	0	0	1	0	0	1	0	1	1	1	1	0	2	2	0	0	0	0	1	1	0	1	1	0	0	2	2	0	0	1	0	0	0	0	0	0	0	0	1
294	1	0	0	0	0	0	1	2	1	0	0	1	0	0	0	0	0	1	2	1	2	0	2	2	0	0	0	0	1	1	2	1	1	0	1	2	1	1	0	0	0	0	0	0	1	1	0	1	1
295	0	0	0	0	0	0	1	1	1	0	1	1	1	1	2	0	0	1	2	2	2	1	0	1	1	0	0	0	2	1	0	2	2	0	1	1	2	0	0	1	1	2	0	0	0	2	0	0	1
296	1	0	0	0	0	0	2	2	1	0	1	0	1	0	0	0	0	1	1	2	2	0	2	2	0	1	0	0	2	1	0	1	1	1	0	2	1	0	1	0	1	0	0	0	0	0	0	0	1
297	0	0	0	0	0	0	2	2	0	0	0	0	1	1	0	0	0	1	1	1	2	0	2	2	0	1	0	0	2	2	1	0	1	0	1	2	1	1	0	0	1	0	0	0	1	0	0	0	1
298	1	0	0	0	0	0	1	1	2	0	0	0	0	0	0	0	0	0	1	1	1	0	1	1	1	1	0	0	2	1	0	2	2	1	1	1	2	0	0	1	0	0	0	0	0	0	0	1	1
299	0	0	0	0	0	0	1	1	1	0	0	0	0	0	0	0	0	0	1	1	2	1	1	2	0	1	0	1	2	2	1	1	2	2	1	2	1	0	0	1	1	0	0	0	0	0	0	0	1
300	0	0	0	0	0	0	0	0	2	0	0	0	0	0	0	0	0	1	1	1	2	0	2	2	0	1	1	1	2	1	0	2	2	0	1	1	2	0	0	1	0	0	1	0	1	1	0	0	1
301	1	0	0	0	0	0	1	1	1	1	1	0	0	0	1	0	0	1	0	0	0	0	2	2	0	2	0	0	2	2	0	1	1	1	0	2	1	0	0	1	0	0	1	1	1	2	0	0	0
302	1	0	0	0	0	1	0	0	2	0	0	0	0	0	0	0	0	0	2	2	2	0	2	2	0	1	0	1	2	1	1	1	1	0	2	0	1	0	0	1	1	0	1	0	1	2	0	1	0
303	0	0	0	0	0	0	1	1	2	0	0	0	0	0	0	0	0	0	2	2	2	0	2	2	0	0	1	0	2	1	0	1	1	0	1	1	1	1	1	0	0	0	2	0	2	1	0	0	0
304	1	0	0	0	0	0	1	1	1	0	2	0	0	0	0	0	0	0	2	2	2	0	1	1	0	2	0	1	0	0	2	0	0	0	1	1	0	0	0	1	1	0	1	0	1	0	0	1	1
305	0	0	0	0	0	1	1	1	1	1	1	1	1	1	1	0	0	1	1	1	2	1	2	2	0	2	0	0	2	2	0	1	1	0	0	2	2	0	0	1	1	0	0	0	0	1	0	0	2
306	1	1	0	0	0	1	1	1	2	0	0	2	2	2	2	0	0	0	2	2	2	0	0	0	0	0	0	0	2	1	0	1	1	0	0	2	0	0	0	1	1	0	0	0	1	0	0	0	1
307	0	0	0	0	0	1	1	1	2	0	0	0	0	0	0	0	0	2	0	0	0	0	2	2	0	1	0	1	2	0	1	1	2	2	0	2	1	0	0	0	1	0	0	0	0	0	0	0	1
308	1	0	0	0	0	1	2	2	0	0	1	0	0	0	0	0	0	1	1	1	2	0	2	2	0	0	0	1	1	1	1	2	2	0	1	1	0	0	0	0	2	0	0	0	0	0	0	0	1
309	1	0	0	0	0	0	2	2	1	0	0	0	0	0	0	0	1	2	1	1	1	1	2	2	0	0	0	0	1	1	2	2	2	0	1	1	1	0	0	0	2	0	0	0	1	0	0	0	1
310	0	0	0	0	0	0	0	0	2	0	2	0	1	0	0	0	0	2	0	1	2	0	1	1	1	0	0	0	2	1	2	2	1	0	0	2	1	0	1	0	1	0	1	0	0	0	0	0	1
311	0	0	0	0	0	0	2	2	1	1	1	0	1	0	0	0	0	0	1	2	2	0	2	2	0	1	0	0	2	2	0	1	1	1	1	1	1	0	0	0	2	0	0	0	0	0	0	1	1
312	0	0	0	0	0	0	1	2	2	0	0	1	2	2	2	0	0	0	2	2	2	0	2	2	0	1	0	0	2	2	1	0	0	0	1	1	1	0	0	1	1	1	0	1	2	0	0	0	0
313	1	0	0	0	0	0	1	1	2	0	1	0	0	0	0	0	0	0	2	2	2	0	1	1	0	2	0	0	2	1	1	1	1	0	0	2	0	0	1	0	1	1	0	0	1	1	0	0	1
314	0	0	0	0	0	0	1	2	2	0	0	0	0	0	0	0	0	2	0	0	0	0	2	2	0	1	0	0	2	1	1	1	1	0	2	1	1	0	1	0	1	0	0	0	0	1	0	0	1
315	0	0	0	0	0	0	0	0	2	0	0	1	1	1	1	0	0	1	1	1	1	0	2	2	0	0	0	0	1	1	1	1	1	0	0	2	1	1	0	0	1	0	0	0	2	1	0	0	1
316	1	0	0	0	0	0	0	0	2	0	1	1	1	1	1	0	0	1	1	1	1	0	2	2	0	1	0	1	1	1	1	1	1	0	2	0	2	0	0	1	0	0	1	0	1	1	0	0	1
317	0	0	0	0	0	1	2	2	2	0	0	0	0	0	0	0	0	1	1	0	1	0	2	2	0	1	1	1	2	1	0	2	2	1	1	1	1	1	0	0	1	1	0	0	0	0	0	0	0
318	1	0	0	0	0	0	2	2	0	0	0	1	1	1	1	0	0	1	2	1	2	0	2	2	0	1	0	0	2	2	1	1	1	0	0	2	1	0	0	0	2	0	0	1	0	1	0	0	1
319	1	0	0	0	0	0	1	2	2	0	1	1	1	1	1	0	0	0	2	2	2	0	2	2	0	1	0	0	2	1	1	0	0	0	1	1	1	0	0	0	0	0	1	0	1	1	0	0	0
320	0	1	0	0	0	1	0	0	2	0	0	0	0	0	0	0	0	1	1	1	2	0	2	2	0	1	0	0	2	1	1	0	0	0	1	1	1	0	0	0	2	0	0	0	1	1	0	0	1
321	1	0	0	0	0	1	1	1	1	0	1	0	0	0	1	0	0	0	2	2	2	0	2	2	0	1	0	0	2	2	0	1	1	0	1	1	1	0	0	0	2	1	1	0	1	1	0	0	1
322	1	0	1	0	0	0	2	2	2	0	0	0	2	1	1	0	0	0	1	1	1	0	2	2	0	1	0	1	1	1	1	1	1	0	0	2	1	0	0	2	0	0	0	0	1	0	0	0	0
323	1	0	0	0	0	0	2	2	1	0	1	1	1	1	1	0	0	0	1	1	1	0	1	1	0	2	0	1	1	1	1	2	2	1	1	1	1	0	1	0	1	0	0	0	0	0	0	0	0
324	0	0	0	0	0	0	2	2	2	0	0	1	1	1	1	0	0	1	2	2	2	0	2	2	0	2	0	0	2	0	1	1	2	0	0	2	0	0	0	1	1	0	0	0	0	0	0	0	1
325	1	0	0	0	0	0	1	1	1	0	1	0	1	0	0	0	0	0	1	2	2	0	2	2	0	1	0	2	1	0	2	1	1	0	1	1	0	0	0	0	2	0	1	0	1	1	0	0	0
326	1	0	0	0	0	0	1	2	2	0	0	0	0	0	0	0	0	0	2	2	2	0	2	2	0	1	0	0	2	2	0	2	2	0	1	1	0	0	0	1	1	1	0	0	1	0	0	0	1
327	1	1	0	0	0	0	1	1	1	0	1	0	0	0	0	0	0	2	0	0	1	0	1	1	1	1	0	1	2	0	1	0	0	0	0	2	0	0	0	0	2	0	0	1	0	0	0	0	1
328	0	0	0	0	0	1	2	2	0	0	1	0	1	0	0	1	0	1	1	1	2	0	2	2	0	1	0	0	2	0	0	1	2	2	2	1	1	0	0	0	1	0	0	0	0	1	0	0	0
329	1	0	0	0	0	0	1	2	1	0	0	1	1	1	1	0	0	2	0	0	1	0	2	2	0	1	0	0	2	1	0	0	1	1	0	2	1	0	0	1	1	1	0	0	1	0	0	0	2
330	0	1	1	0	0	0	0	0	2	0	0	1	1	1	1	0	0	1	1	1	1	0	2	2	0	0	0	2	1	0	2	0	0	0	0	2	1	0	0	2	0	0	0	0	0	1	0	0	1
331	0	0	0	0	0	0	1	1	1	1	1	1	1	1	2	0	1	2	0	0	1	0	1	1	1	1	0	0	2	1	0	1	1	1	0	2	1	0	0	0	2	0	0	1	1	0	0	0	1
332	0	0	0	0	0	0	0	0	2	0	2	0	1	1	0	0	0	0	2	2	2	1	0	1	1	1	0	0	2	1	0	1	1	1	1	1	2	0	1	0	1	1	0	1	1	0	0	1	0
333	0	0	0	0	0	0	1	1	0	0	1	1	1	1	1	0	1	1	2	2	1	0	1	1	1	0	0	0	2	1	1	1	1	0	0	1	2	1	0	0	1	1	1	0	0	0	0	0	0
334	0	0	0	0	0	0	1	1	0	0	0	0	1	0	0	1	0	0	2	1	2	0	2	2	0	1	0	0	1	1	0	2	2	1	1	1	1	0	0	1	1	2	0	0	0	0	0	0	1
335	0	0	0	0	0	0	1	1	2	0	0	1	1	1	2	0	0	0	2	2	2	0	2	2	0	1	0	0	2	2	1	2	2	1	0	2	0	0	0	1	1	0	1	0	1	0	0	0	1
336	1	0	1	0	1	0	2	2	1	0	1	0	1	1	1	0	0	1	1	1	1	0	2	2	0	0	0	1	2	1	1	2	2	0	1	1	1	1	0	0	1	0	1	0	1	1	0	0	2
337	0	1	0	0	0	0	1	2	1	0	1	1	1	1	1	0	0	1	1	1	2	0	1	1	1	0	0	0	2	1	0	1	2	2	1	2	2	0	0	0	1	1	0	1	2	0	0	0	0
338	1	0	0	0	0	0	1	1	2	0	0	0	0	0	0	0	1	2	1	1	1	0	1	1	0	0	1	0	2	0	0	1	0	1	0	2	0	0	0	0	2	0	1	0	1	0	0	0	1
339	1	0	0	0	0	0	1	1	1	0	1	0	0	0	0	0	0	0	2	2	2	0	2	2	0	2	1	1	2	2	0	1	1	0	0	2	1	0	0	1	1	0	0	0	0	0	0	1	1
340	1	0	0	0	0	0	2	2	1	0	1	0	1	0	0	1	0	1	1	1	2	0	2	2	0	0	0	0	2	2	0	2	2	0	1	1	2	0	0	0	2	0	0	1	0	0	0	0	2
341	0	0	0	0	0	0	1	1	2	0	0	1	1	1	1	0	0	1	1	1	0	0	2	2	0	1	0	1	2	0	1	1	1	2	1	1	2	0	0	0	2	1	0	0	1	0	0	0	2
342	1	0	0	0	0	0	1	2	2	0	1	0	0	0	0	0	0	1	1	1	2	0	2	2	0	1	0	0	2	1	0	1	2	0	1	2	1	1	0	0	1	1	0	0	0	2	0	0	1
343	0	1	0	0	0	0	1	1	2	0	0	0	1	1	1	0	1	2	0	0	1	0	1	1	0	2	0	1	1	0	2	2	2	0	2	0	2	0	0	1	1	1	0	0	1	1	0	0	1
344	1	0	0	0	0	0	1	2	1	0	0	0	0	0	0	0	0	1	1	1	2	1	2	2	0	2	0	2	2	2	0	1	1	0	0	2	2	0	1	1	0	0	1	0	0	1	0	0	1
345	1	0	1	1	1	1	0	1	2	0	1	1	1	2	1	0	0	1	0	0	2	1	2	2	0	1	0	1	1	0	2	1	1	0	0	2	1	0	0	1	1	0	1	0	1	1	0	0	0
346	1	0	0	0	0	0	0	1	2	0	1	1	2	1	1	0	0	1	1	1	1	0	2	2	0	1	0	1	2	2	0	0	1	1	0	2	1	0	0	2	0	0	0	1	0	0	0	0	1
347	1	0	0	0	0	0	2	2	1	0	0	0	1	0	1	0	0	0	2	2	2	1	2	2	0	1	0	0	2	2	1	1	1	1	1	2	2	0	1	1	0	1	0	0	0	0	0	0	0
348	0	0	0	0	0	0	1	1	1	1	1	1	1	1	1	0	0	1	1	1	2	0	1	1	0	2	1	1	2	1	0	2	2	0	1	1	1	0	0	2	0	0	1	0	1	0	0	1	1
349	0	0	0	0	0	0	2	2	2	0	0	0	1	1	1	0	0	1	1	1	1	0	2	2	0	0	0	0	2	0	0	1	1	0	1	2	2	1	0	0	1	0	0	0	0	0	0	0	2
350	0	1	0	0	0	0	2	2	0	0	0	1	0	0	0	0	0	2	0	0	1	0	2	2	0	0	0	0	2	1	1	2	2	0	2	0	0	0	0	0	2	0	0	0	0	0	0	0	1
351	0	0	0	0	0	0	1	1	1	0	1	0	0	0	0	0	0	1	1	1	1	0	2	2	0	1	0	0	2	0	0	2	2	1	0	2	1	0	0	1	1	1	0	0	0	0	0	0	1
352	0	1	0	0	0	0	1	2	2	0	0	1	1	1	1	0	0	0	2	2	2	0	2	2	0	0	0	0	2	2	0	1	1	1	0	2	2	0	0	2	0	0	0	1	0	0	0	1	0
353	1	0	0	0	0	0	1	2	2	0	0	1	1	1	1	0	0	2	0	1	2	1	2	2	0	1	0	0	1	1	1	0	0	0	1	1	2	1	0	1	0	0	1	0	0	1	0	0	1
354	0	0	0	0	0	0	1	1	2	0	0	0	0	0	0	0	0	2	0	0	0	0	2	2	0	0	0	0	2	0	0	1	2	1	2	1	1	0	0	1	1	0	0	0	0	0	0	1	2
355	1	0	0	0	0	0	2	2	2	0	0	0	1	0	0	0	0	1	1	1	2	0	1	1	0	0	1	0	1	0	1	1	2	1	1	1	0	0	0	0	1	1	0	0	1	1	0	0	0
356	0	0	0	0	0	0	1	1	1	0	1	0	0	0	0	0	0	2	0	0	1	0	2	2	0	1	0	1	2	1	1	0	0	0	0	2	1	0	0	2	0	2	0	0	1	1	0	0	1
357	0	0	0	0	0	0	1	2	2	1	1	1	1	1	1	0	0	0	2	1	2	0	1	1	0	1	0	1	1	1	1	1	1	0	0	1	1	0	0	0	1	0	0	0	1	0	0	0	1
358	0	0	0	0	0	0	2	2	0	0	0	0	1	0	0	1	0	2	0	0	1	1	2	2	0	1	0	2	2	2	0	2	2	0	0	2	1	0	1	0	1	0	1	0	1	2	0	0	2
359	1	0	0	0	0	0	2	2	0	0	1	0	1	0	0	1	1	2	0	0	1	0	1	1	1	1	0	0	2	0	1	1	1	0	1	1	2	0	0	1	1	0	1	0	1	0	0	0	0
360	0	0	0	0	0	0	1	1	1	0	1	1	1	1	1	0	0	2	1	1	2	0	2	2	0	1	0	0	2	2	0	1	1	0	1	1	2	0	0	2	0	0	1	0	1	1	0	0	2
361	0	0	0	0	0	0	1	1	2	0	0	0	0	0	0	0	0	2	1	2	2	0	1	1	0	0	0	1	1	1	2	2	2	0	0	2	2	0	0	2	0	1	1	0	1	1	0	0	2
362	0	0	1	0	0	0	1	2	2	0	0	0	0	0	0	0	0	2	0	0	0	0	1	1	0	0	0	0	2	2	0	1	2	1	1	2	0	0	0	0	2	2	0	0	0	0	0	0	0
363	0	0	0	0	0	0	1	2	1	0	0	0	1	0	0	0	0	0	2	2	2	2	0	2	0	1	0	1	0	0	2	1	1	0	1	1	2	1	1	0	0	0	1	0	1	0	0	0	1
364	0	0	0	0	0	0	2	2	0	0	2	0	0	0	0	0	0	0	2	2	2	0	1	1	1	0	0	0	2	1	0	1	1	0	1	2	2	0	0	2	0	0	0	0	0	0	0	0	1
365	1	0	0	0	0	1	2	2	0	0	0	1	0	0	0	0	0	1	1	1	0	0	2	2	0	0	0	1	2	1	1	1	0	0	1	1	0	1	0	0	1	0	1	0	0	0	1	0	0
366	0	0	1	0	0	0	2	2	1	0	1	0	0	0	0	0	0	1	1	1	1	1	2	2	0	2	0	0	2	2	0	2	2	0	1	1	1	0	0	1	1	0	1	0	2	2	0	0	0
367	1	0	1	0	0	0	1	1	1	0	1	0	0	0	0	0	0	1	1	0	1	0	2	2	0	1	0	0	1	1	2	1	1	0	1	2	1	0	0	1	1	0	0	0	2	0	0	0	2
368	1	0	0	0	0	0	2	2	0	0	2	2	2	1	1	0	0	0	2	2	2	0	2	2	0	0	0	0	2	1	1	1	2	0	2	1	2	0	1	1	0	0	0	0	0	0	0	0	1
369	1	0	0	0	0	0	0	1	2	0	1	0	1	0	0	1	0	0	2	2	2	0	2	2	0	1	0	0	2	2	0	0	1	1	0	2	2	0	1	0	1	0	0	0	0	0	0	0	1
370	1	0	0	0	0	0	0	0	2	0	1	0	0	0	0	0	0	2	0	0	0	0	2	2	0	0	0	0	2	2	1	2	2	1	1	1	1	0	0	1	1	1	0	0	0	2	0	0	0
371	1	0	0	0	0	0	1	2	1	0	0	1	2	1	1	0	0	1	1	1	2	0	0	1	0	0	0	0	2	2	0	2	1	0	0	2	1	0	0	0	2	0	0	0	0	0	0	0	1
372	1	0	0	0	0	0	2	2	1	0	1	0	2	1	1	1	0	1	1	1	1	0	1	1	0	1	0	0	1	1	2	2	2	0	2	2	1	0	1	0	1	0	1	0	1	1	0	0	1
373	0	0	0	0	0	0	0	1	2	0	0	0	2	0	0	1	0	1	1	1	2	0	2	2	0	2	0	0	2	2	0	2	2	0	1	1	2	1	0	1	1	0	1	0	1	0	0	0	0
374	1	0	0	0	0	0	2	2	1	1	1	0	0	0	0	0	0	0	2	2	2	0	2	2	0	2	1	1	2	1	0	1	2	0	0	2	2	0	0	2	0	0	0	1	0	1	0	0	1
375	1	0	0	0	0	1	0	0	2	0	0	0	0	0	0	0	1	2	1	1	1	0	0	1	1	1	0	1	1	1	1	1	1	1	0	2	0	0	0	1	1	1	0	0	1	2	0	2	2
376	1	1	1	0	1	0	1	1	1	1	1	1	1	1	1	0	0	1	1	1	1	0	2	2	0	0	0	0	1	1	0	1	1	0	0	2	2	0	0	1	1	1	0	0	1	0	0	0	0
377	1	0	0	0	0	0	1	2	1	0	0	0	0	0	0	0	0	1	1	1	1	0	2	2	0	1	0	1	2	2	0	1	2	0	1	2	2	0	0	0	1	0	0	1	0	0	0	0	0
378	0	0	0	0	0	1	1	1	1	0	1	0	1	0	0	1	0	1	1	1	1	0	2	2	0	1	0	0	2	2	1	0	0	0	2	2	1	0	0	0	2	0	0	0	1	1	0	0	1
379	0	0	0	0	0	0	1	1	1	0	0	0	2	1	1	0	0	1	1	1	1	0	0	1	0	1	0	1	1	1	2	1	2	2	1	2	2	1	0	0	0	0	1	0	1	1	0	0	1
380	0	0	0	0	0	0	1	2	2	0	0	0	0	0	0	0	0	0	2	2	2	0	1	1	1	1	0	0	2	2	1	0	1	1	0	2	1	0	0	1	1	0	0	0	1	1	0	0	1
381	0	0	0	0	0	0	1	1	1	0	1	1	2	2	2	0	1	2	1	2	2	0	2	2	0	2	0	1	1	1	1	0	0	1	1	1	1	0	0	0	2	0	0	0	1	1	0	1	2
382	0	0	0	0	0	0	1	1	0	0	1	0	0	0	0	1	0	1	1	1	1	0	1	2	0	2	0	2	1	0	2	2	2	2	1	2	0	0	0	1	1	1	0	0	1	0	0	1	2
383	0	0	1	0	0	0	0	2	2	0	1	1	1	1	1	0	0	2	0	0	1	1	1	2	0	0	0	0	2	2	1	1	1	0	0	2	1	0	0	1	1	0	0	0	0	0	0	0	1
384	1	0	0	0	0	0	1	1	1	0	1	0	0	0	1	0	1	1	1	2	2	0	2	2	0	1	0	0	2	1	0	1	2	2	0	2	1	1	1	0	0	1	0	0	1	1	0	1	2
385	0	0	0	0	0	0	1	1	1	1	2	0	0	0	0	0	0	1	1	1	1	0	2	2	0	1	0	0	2	2	0	2	2	1	0	2	1	0	0	0	2	0	0	1	0	0	0	0	0
386	1	0	0	0	0	0	1	2	1	0	0	0	0	0	0	0	0	1	1	0	2	0	1	1	1	2	0	0	1	1	2	0	1	1	0	2	1	0	1	0	1	1	0	0	1	2	0	0	1
387	0	0	0	0	0	0	1	2	2	0	0	1	1	1	1	0	0	0	2	2	2	0	2	2	0	1	0	0	2	2	1	2	2	0	1	1	1	0	0	1	1	0	0	0	0	0	0	0	1
388	1	0	0	0	0	0	1	2	2	0	0	0	0	0	0	0	0	0	1	1	1	0	2	2	0	0	0	2	1	0	2	1	1	0	0	2	1	0	0	0	2	0	0	0	1	0	0	0	1
389	0	0	0	0	0	0	0	1	2	0	1	0	0	0	0	0	0	2	0	1	1	0	2	2	0	1	0	1	2	2	1	1	1	1	0	2	1	0	0	1	0	0	1	0	1	0	0	0	0
390	0	0	0	0	0	0	2	2	1	0	0	1	1	0	0	0	0	2	0	0	1	0	2	2	0	0	1	1	2	1	0	1	1	1	1	1	0	0	0	0	1	0	0	2	0	2	0	1	1
391	0	0	0	0	0	0	0	2	2	0	1	0	1	0	0	1	0	1	1	1	1	0	2	2	0	0	0	1	2	1	1	0	0	1	0	2	2	1	0	1	0	0	1	0	1	0	0	0	0
392	0	0	0	0	0	1	2	2	0	1	2	1	2	1	1	1	0	2	0	0	0	0	1	1	0	1	0	0	2	2	1	1	1	0	0	2	1	0	0	1	1	0	1	0	0	2	0	0	0
393	0	0	0	0	0	0	0	0	2	0	0	1	1	1	1	0	0	1	1	1	1	0	2	2	0	0	0	0	1	1	0	1	1	0	1	1	1	0	0	1	0	0	1	0	1	1	0	0	1
394	1	0	0	0	0	0	1	1	1	0	0	1	1	1	1	0	1	2	0	0	2	0	2	2	0	0	0	0	2	0	0	1	1	0	0	2	1	0	0	0	1	1	0	1	1	0	0	0	0
395	1	0	0	0	0	0	2	2	1	1	1	1	1	0	0	0	0	1	1	1	2	0	2	2	0	1	0	1	1	1	1	0	1	0	0	2	1	0	0	0	2	0	0	1	0	0	0	1	0
396	1	0	1	0	0	0	2	2	1	0	2	1	2	1	1	0	0	1	1	1	2	0	0	1	1	1	0	1	1	1	1	1	2	0	0	2	2	2	0	0	0	0	0	0	0	0	0	0	1
397	0	0	0	0	0	1	1	1	2	0	0	0	0	0	0	0	0	0	2	2	2	0	1	1	0	0	0	0	1	0	1	1	1	1	2	1	2	0	1	0	1	0	0	0	0	0	0	0	0
398	0	0	0	0	0	0	0	0	2	0	0	2	1	1	1	0	1	1	2	2	1	0	2	2	0	1	0	2	2	2	0	2	2	0	0	2	2	0	0	2	0	0	0	1	1	1	0	0	1
399	1	0	0	0	0	0	1	1	2	0	1	0	0	0	0	0	0	1	1	0	0	1	2	2	0	2	0	0	1	1	0	1	1	0	0	2	2	0	0	2	0	0	0	0	0	0	0	0	1
400	0	0	0	0	0	0	1	1	1	0	1	0	1	1	1	0	0	1	1	1	1	0	2	2	0	2	0	0	2	0	0	1	2	0	0	2	1	1	0	0	1	0	1	0	1	2	0	0	1
401	0	0	0	0	0	0	1	1	2	0	1	0	2	2	2	0	0	2	0	0	0	0	2	2	0	1	0	1	2	1	1	1	1	1	0	2	2	0	0	1	1	0	2	0	2	1	0	0	1
402	0	0	1	0	0	0	1	2	2	0	0	0	1	1	1	0	0	0	2	2	2	0	2	2	0	1	0	0	2	1	0	1	1	1	1	1	1	0	0	1	1	0	0	0	1	1	0	1	2
403	0	0	0	0	0	0	0	1	2	0	0	1	1	1	1	0	0	0	2	1	2	0	2	2	0	0	0	0	2	2	2	2	2	2	1	2	1	0	0	1	1	0	0	0	0	0	0	0	0
404	1	0	1	0	0	0	1	1	2	0	0	0	1	0	0	1	0	1	1	0	1	1	2	2	0	2	0	0	1	1	2	0	1	0	0	2	2	0	0	1	1	0	1	0	1	0	0	0	0
405	1	0	1	0	1	0	1	2	2	0	0	0	0	0	0	0	0	1	0	0	0	0	1	1	0	1	0	0	1	1	1	2	2	0	1	1	2	0	0	2	0	0	0	0	0	0	0	0	1
406	0	0	1	0	0	1	2	2	1	0	0	0	1	0	0	1	0	1	1	1	1	0	1	1	1	1	0	2	0	0	2	1	1	1	2	0	2	0	0	1	1	0	0	0	0	0	0	0	2
407	1	0	1	0	1	0	2	2	1	0	0	0	1	0	0	1	1	1	1	1	2	0	2	2	0	1	0	0	2	0	0	1	1	0	0	2	1	0	0	1	1	0	0	1	0	0	0	2	2
408	1	0	0	0	0	1	0	0	2	0	0	0	1	1	0	0	0	1	1	1	1	0	2	2	0	0	0	1	2	1	2	1	1	1	1	1	1	0	0	0	2	0	0	1	0	0	1	0	0
409	0	0	1	0	0	0	1	2	1	0	1	0	1	0	0	1	0	2	1	2	2	0	1	1	1	0	0	0	2	2	0	1	1	0	1	1	1	0	0	2	0	0	0	0	0	0	0	1	1
410	1	1	1	0	1	0	2	2	1	0	0	0	0	0	0	0	1	1	1	2	2	1	2	2	0	0	0	0	2	1	0	1	1	1	1	1	2	1	0	1	1	0	0	0	0	0	0	0	2
411	1	0	0	0	0	1	0	0	2	0	0	0	0	0	0	0	0	1	1	1	1	0	2	2	0	2	0	0	2	2	0	1	1	1	1	1	1	0	0	0	2	1	0	0	0	0	0	0	1
412	1	0	0	0	0	0	0	1	2	0	1	0	1	1	1	0	0	2	0	0	0	0	2	2	0	0	1	1	1	0	1	2	2	0	2	2	1	0	0	0	1	0	0	0	0	1	0	0	1
413	1	0	0	0	0	0	1	1	1	0	1	1	2	1	1	1	0	0	2	0	2	0	0	0	1	0	0	0	1	0	1	1	2	0	0	2	2	0	0	2	0	1	0	0	1	1	0	0	1
414	1	0	0	0	0	0	1	1	1	0	1	1	2	2	2	0	0	0	2	2	2	0	1	1	1	0	0	0	1	1	2	2	2	0	2	1	1	0	0	1	1	0	0	1	0	0	0	0	1
415	1	0	0	0	0	0	1	1	2	1	0	0	0	0	0	0	1	1	1	1	1	0	1	1	1	1	0	0	2	1	0	0	0	0	0	2	1	0	0	0	1	0	0	0	1	1	0	0	1
416	0	0	0	0	0	0	0	1	2	0	0	0	0	0	0	0	1	2	0	0	1	0	2	2	0	1	0	1	2	2	0	0	1	1	0	2	2	0	0	1	1	0	0	0	1	1	0	0	2
417	0	0	0	0	0	0	1	2	1	0	0	0	0	0	0	0	0	1	0	0	0	0	2	2	0	2	0	0	2	0	0	1	1	0	1	1	1	0	0	0	2	1	0	0	0	0	0	0	0
418	0	0	1	0	0	1	0	0	2	0	0	1	2	1	1	0	0	1	1	0	0	0	2	2	0	0	0	0	2	2	0	1	1	0	1	1	0	0	0	1	1	1	0	0	0	0	0	0	1
419	1	0	0	0	0	0	1	1	2	0	0	0	1	0	0	1	0	0	2	2	2	0	2	2	0	0	0	1	1	1	2	0	0	1	0	2	0	0	0	0	2	0	0	0	0	0	0	2	2
420	0	0	1	0	0	0	1	1	0	0	1	0	1	0	0	0	0	1	1	1	1	0	2	2	0	2	0	1	2	1	2	1	1	0	1	1	1	0	0	2	0	0	0	1	0	1	0	0	0
421	0	0	0	0	0	0	1	1	2	0	0	0	0	0	0	0	0	1	1	1	2	0	2	2	0	0	0	0	2	1	1	1	2	0	0	2	0	0	0	1	1	0	0	0	0	0	0	0	0
422	1	1	0	0	0	1	1	2	1	0	0	0	0	0	0	0	0	1	1	1	2	1	0	1	1	0	0	2	2	2	0	1	1	0	0	2	1	0	0	0	1	0	0	1	0	0	1	0	1
423	0	0	0	0	0	0	1	1	2	0	0	1	1	1	1	0	0	2	0	0	2	0	1	1	1	2	0	0	2	2	0	0	1	0	1	2	1	0	0	1	1	0	0	0	0	0	0	0	1
424	0	0	0	0	0	0	1	1	2	0	0	0	1	0	0	1	1	2	1	2	2	0	1	1	1	2	0	1	2	2	1	1	1	2	0	2	1	0	0	1	0	1	0	0	1	0	0	0	2
425	0	0	0	0	0	0	1	2	0	0	1	0	1	0	0	1	0	0	2	1	2	0	1	1	0	2	0	0	2	2	1	1	1	0	1	1	2	1	0	1	1	1	0	0	1	0	0	0	0
426	1	1	0	0	0	0	1	1	1	0	1	0	0	0	0	0	0	1	1	1	1	0	2	2	0	0	0	0	2	2	0	2	2	2	1	2	2	0	0	0	1	1	0	0	1	1	0	0	1
427	1	1	0	0	0	1	1	1	1	0	0	1	2	1	1	0	0	0	2	2	2	0	2	2	0	1	0	0	2	1	0	2	2	0	1	1	1	1	0	0	1	0	0	1	0	0	0	1	1
428	1	0	0	0	0	0	2	2	1	0	1	0	0	0	0	0	0	1	0	0	0	0	2	2	0	1	0	1	2	2	0	1	1	1	1	2	1	0	0	1	1	0	1	1	1	2	0	0	0
429	0	0	0	0	0	0	0	1	1	0	0	0	0	0	1	0	1	2	1	2	2	0	2	2	0	1	0	0	2	1	0	1	1	1	1	1	1	0	0	2	0	1	0	0	1	0	0	0	1
430	1	0	0	0	0	0	2	2	0	0	2	1	2	1	1	1	0	1	1	1	1	0	2	2	0	0	0	0	2	0	0	0	1	1	1	2	0	0	0	0	2	0	0	1	0	0	0	1	1
431	0	0	0	0	0	0	1	2	1	0	1	0	0	0	0	0	0	2	0	0	1	0	1	2	0	2	0	0	1	1	2	1	1	0	2	1	2	0	0	1	1	0	0	0	0	0	0	0	0
432	1	0	0	0	0	2	2	2	1	0	1	0	0	0	0	0	0	0	2	1	2	0	2	2	0	0	0	0	2	2	1	1	1	0	0	2	2	1	1	1	0	1	0	0	1	0	0	0	2
433	0	0	0	0	0	0	2	2	0	0	0	0	0	0	0	0	0	2	0	0	0	0	1	1	1	1	1	0	2	1	0	1	1	1	1	1	2	0	0	1	1	0	0	0	2	0	0	0	0
434	1	0	0	0	0	0	2	2	0	0	1	2	2	2	2	0	0	0	2	2	2	0	1	1	0	1	0	1	2	0	1	0	0	1	0	2	0	0	0	1	1	0	0	1	0	0	0	0	0
435	1	0	1	0	1	0	1	1	2	0	1	1	1	1	1	0	0	0	2	2	2	0	1	1	0	0	0	1	2	2	1	1	2	0	2	1	2	0	0	2	0	1	1	0	1	1	0	0	0
436	0	0	0	0	0	1	1	1	1	0	1	0	0	0	0	0	0	1	1	1	2	1	0	1	1	0	0	1	2	0	1	1	1	2	1	1	1	0	0	1	1	1	0	0	1	1	0	0	0
437	0	0	0	0	0	0	1	1	1	0	0	0	2	2	2	0	0	1	1	1	2	0	2	2	0	0	0	1	2	1	2	2	2	0	1	1	2	0	0	0	2	0	0	1	1	1	0	0	0
438	0	0	0	0	0	0	1	1	0	0	1	0	0	0	0	0	0	1	1	1	2	0	2	2	0	2	0	0	2	2	0	2	2	0	0	2	2	0	0	2	0	0	0	0	1	1	0	0	2
439	1	0	0	0	0	0	2	2	1	1	1	0	2	0	0	1	0	0	2	1	2	0	2	2	0	1	0	1	2	0	1	2	2	0	0	2	0	0	0	1	1	1	0	0	1	1	0	0	1
440	0	1	0	0	0	1	0	0	2	0	0	0	1	1	1	0	0	0	2	2	2	0	2	2	0	0	0	0	2	2	0	0	0	1	2	2	1	0	1	0	1	0	1	0	1	0	0	0	0
441	0	0	0	0	0	1	0	0	2	0	0	0	1	1	1	0	1	2	1	1	1	0	2	2	0	0	1	0	1	0	1	1	0	1	0	2	2	1	0	1	1	1	0	0	1	0	0	0	0
442	0	0	0	0	0	0	1	1	2	0	0	0	0	0	0	0	0	1	1	1	2	0	2	2	0	0	0	1	2	1	2	1	2	2	1	1	1	0	0	1	1	0	2	0	1	1	0	0	0
443	0	0	0	0	0	0	2	2	1	0	0	1	1	1	1	0	0	2	0	0	0	0	2	2	0	0	0	0	2	2	0	2	2	0	0	2	1	0	0	1	1	0	2	0	2	1	0	0	1
444	1	0	0	0	0	0	1	1	2	0	0	0	1	0	0	1	0	0	2	2	2	0	2	2	0	1	0	1	2	1	0	1	1	1	2	1	1	0	0	0	1	1	0	0	1	0	0	1	1
445	0	0	1	1	1	1	1	1	2	0	0	1	1	1	1	0	0	1	1	1	2	0	2	2	0	0	0	0	2	0	0	1	2	1	2	1	2	1	1	1	0	1	0	0	1	1	0	0	0
446	0	0	0	0	0	0	1	2	2	0	0	0	0	0	0	0	0	1	1	1	2	0	2	2	0	2	1	0	2	2	0	0	1	1	1	2	1	0	1	0	1	0	0	0	0	1	0	1	1
447	1	0	0	0	0	0	2	2	1	0	1	0	0	0	0	1	1	2	1	1	1	0	2	2	0	1	1	1	2	0	1	1	1	1	0	2	2	0	0	2	0	0	0	0	0	0	0	0	2
448	0	1	0	0	0	0	1	1	2	0	0	0	1	0	0	1	0	0	1	1	1	0	1	1	1	1	0	0	2	0	0	0	0	0	0	2	1	0	0	0	1	0	0	0	0	0	0	0	0
449	1	0	0	0	0	0	1	1	2	0	0	1	0	0	0	0	0	1	1	1	2	0	2	2	0	1	1	0	2	1	1	1	1	1	1	2	1	1	1	0	0	1	0	0	1	1	1	0	1
450	0	0	1	1	1	1	2	2	2	0	1	0	0	0	0	0	0	1	1	1	1	0	1	1	1	1	0	0	1	1	1	2	2	0	1	1	2	1	0	1	0	0	1	0	2	0	0	0	2
451	1	0	0	0	0	1	0	0	2	0	2	0	1	0	0	1	0	2	0	0	1	0	2	2	0	2	0	0	2	2	0	2	2	0	1	2	2	1	1	1	0	1	0	0	2	1	0	0	0
452	1	0	0	0	0	0	1	1	2	0	0	1	2	2	2	0	0	1	1	1	1	0	2	2	0	0	0	1	2	1	2	2	2	0	0	2	0	0	0	1	1	1	0	0	1	1	0	0	2
453	1	0	0	0	0	0	0	0	2	0	0	1	1	1	1	0	0	1	2	2	2	0	2	2	0	0	0	0	1	1	2	0	1	1	1	2	1	0	0	0	2	0	0	0	0	0	0	0	1
454	0	1	0	0	0	1	1	1	0	0	0	1	1	0	0	0	0	1	1	1	2	0	1	2	0	1	0	0	2	2	0	2	2	0	2	1	2	0	0	1	1	0	1	0	1	1	0	0	0
455	0	0	0	0	0	0	2	2	1	0	0	0	0	0	0	0	0	0	2	2	2	0	2	2	0	1	1	0	2	1	1	0	0	0	0	2	2	1	1	0	0	0	0	0	1	1	0	0	2
456	1	0	0	0	0	0	1	1	1	0	0	0	0	0	0	0	0	0	1	2	2	0	2	2	0	0	0	1	1	1	1	1	2	0	2	1	0	0	0	1	1	0	0	2	0	0	0	1	1
457	1	0	0	0	0	0	1	2	1	0	1	0	1	1	1	0	1	2	0	0	1	0	2	2	0	1	0	0	2	2	1	2	2	0	1	1	2	0	0	1	0	0	0	0	0	0	0	0	1
458	0	0	1	0	1	0	0	1	2	0	0	1	2	2	2	0	0	0	1	2	2	1	2	2	0	2	0	0	2	2	2	1	2	2	1	2	2	0	0	1	0	0	0	0	2	1	0	0	1
459	1	0	1	0	0	0	2	2	1	0	1	1	1	1	1	0	0	1	1	0	1	0	2	2	0	1	0	0	2	1	1	0	2	1	1	2	1	0	0	0	2	0	0	1	0	0	0	0	0
460	0	0	0	0	0	0	1	2	0	0	1	1	1	1	1	0	0	1	1	1	2	1	2	2	0	1	0	0	2	2	1	1	1	1	1	1	2	0	1	0	1	1	0	0	1	0	0	0	0
461	0	0	0	0	0	0	1	2	2	0	0	0	1	0	0	0	0	0	1	1	1	0	2	2	0	1	1	0	2	2	0	2	2	1	0	2	1	0	0	0	0	0	0	0	0	0	0	0	0
462	0	0	0	0	0	0	1	2	2	1	1	0	0	0	0	0	0	1	1	1	2	0	2	2	0	1	0	0	2	1	0	2	2	0	0	2	0	0	0	1	1	0	1	0	1	0	0	2	2
463	1	0	0	0	0	0	1	2	2	0	0	0	0	0	0	0	0	1	1	1	2	1	2	2	0	0	0	0	1	0	1	0	0	0	0	2	0	1	0	0	1	1	0	0	2	1	0	0	2
464	1	0	0	0	0	0	1	2	0	0	1	0	0	0	0	0	0	1	1	1	2	0	2	2	0	1	0	0	2	1	1	0	1	1	0	2	1	0	0	2	0	0	1	0	1	0	0	1	0
465	0	1	0	0	0	1	0	0	2	0	0	1	1	1	1	0	0	0	1	2	2	0	0	1	1	1	0	1	2	0	1	2	2	0	2	0	0	0	0	1	1	0	0	0	1	0	0	0	1
466	0	0	0	0	0	0	1	2	1	0	0	0	0	0	0	0	0	1	1	1	2	0	1	1	1	1	0	0	2	1	0	1	1	0	1	1	1	0	0	0	2	0	0	0	0	1	0	1	1
467	1	0	0	0	0	0	1	2	2	0	0	0	0	0	1	0	0	0	2	2	2	1	1	2	0	0	0	0	2	2	1	0	1	1	1	2	2	1	0	0	0	0	1	0	1	0	0	2	2
468	0	0	0	0	0	0	1	1	2	0	0	0	0	0	0	0	0	1	1	1	2	0	1	1	0	1	0	1	1	1	2	1	1	2	1	1	0	0	0	0	2	2	0	0	0	0	0	0	2
469	1	0	0	0	0	1	2	2	0	0	2	0	2	1	1	1	0	0	1	1	1	0	2	2	0	0	0	1	2	2	0	1	1	1	0	2	2	1	0	0	1	0	0	1	0	1	0	0	0
470	0	0	0	0	0	1	2	2	1	0	1	1	1	1	1	0	0	1	1	1	2	1	2	2	0	0	0	2	1	1	2	1	2	2	1	2	2	0	0	1	1	0	1	0	1	2	0	0	0
471	0	0	0	0	0	0	1	2	1	0	0	1	1	1	1	0	0	1	1	1	1	0	2	2	0	2	0	0	1	1	2	1	2	0	1	2	2	0	0	1	1	0	0	1	0	0	0	0	1
472	0	0	0	0	0	0	0	0	1	0	1	0	0	0	0	0	0	0	2	2	2	0	1	1	0	1	0	1	1	1	1	1	1	0	0	2	1	0	0	0	1	0	0	1	0	0	0	0	1
473	0	0	0	0	0	0	0	1	2	0	0	0	0	0	0	0	0	1	1	1	1	0	1	1	1	2	0	0	2	2	1	1	1	0	0	2	2	0	0	1	1	0	0	0	1	1	0	0	1
474	0	0	0	0	0	0	1	2	2	0	0	1	1	1	1	0	0	1	2	2	2	0	2	2	0	1	0	0	2	2	1	1	1	0	0	2	1	0	0	1	1	1	1	0	1	1	0	1	2
475	0	0	0	0	0	0	2	2	1	0	1	0	0	0	0	0	1	2	1	2	2	0	2	2	0	1	0	0	2	0	0	0	1	1	1	2	0	0	0	0	2	0	0	0	0	0	0	0	0
476	1	0	0	0	0	1	1	2	1	0	1	0	0	0	0	1	0	1	1	1	2	0	2	2	0	2	0	0	2	2	1	1	2	0	1	2	0	1	0	0	1	0	0	0	0	0	0	0	1
477	0	0	0	0	0	1	0	0	2	0	0	1	0	0	0	0	1	0	2	1	2	0	2	2	0	1	0	0	2	2	1	1	1	0	1	2	1	0	0	0	1	0	1	0	0	2	0	0	0
478	1	1	0	0	0	1	1	1	1	0	1	0	0	0	0	0	1	0	2	1	2	0	2	2	0	0	1	0	2	1	0	0	1	1	0	2	1	0	0	1	0	0	2	0	2	1	0	0	0
479	1	1	0	0	0	1	1	1	2	0	0	0	1	0	0	0	0	0	2	2	2	0	1	1	1	1	1	0	1	0	1	1	1	0	0	1	1	0	1	0	1	0	0	0	2	0	0	0	0
480	0	0	0	0	0	2	0	1	1	0	0	0	1	0	0	0	0	1	1	1	1	0	2	2	0	0	0	0	2	2	0	2	2	1	0	2	1	0	0	1	1	0	0	0	0	1	0	0	1
481	0	0	0	0	0	0	0	0	2	0	0	1	1	1	2	0	0	1	2	2	2	0	2	2	0	1	0	1	2	1	0	2	2	0	1	1	2	1	0	1	0	0	0	0	0	0	0	0	0
482	0	0	0	0	0	1	1	1	2	0	0	2	2	2	2	0	1	1	1	1	1	0	2	2	0	0	0	0	1	0	1	0	0	0	0	2	2	1	0	1	0	0	1	1	0	0	0	0	1
483	1	0	0	0	0	1	1	1	2	0	0	0	1	0	0	1	0	1	1	1	2	0	2	2	0	2	1	1	2	1	0	1	1	0	0	2	2	1	1	1	0	0	0	1	1	0	0	0	1
484	1	0	0	0	0	0	0	1	1	0	1	0	0	0	0	0	0	1	2	2	2	0	2	2	0	2	1	0	2	0	0	1	2	1	1	1	1	1	0	0	2	0	1	0	1	2	0	0	1
485	0	0	0	0	0	0	1	1	1	0	1	0	1	0	1	0	0	2	0	0	1	0	2	2	0	1	0	0	2	2	0	1	1	1	2	1	1	0	0	0	2	1	0	0	1	0	0	0	1
486	1	0	0	0	0	0	1	1	1	0	2	2	2	1	1	0	0	1	1	1	1	0	2	2	0	1	0	0	1	1	2	1	1	0	1	2	1	0	0	0	2	2	0	0	0	0	0	0	0
487	0	0	1	0	0	0	2	2	1	0	1	1	1	1	1	0	0	0	2	1	2	0	1	1	0	1	0	0	2	1	0	0	0	0	0	2	2	0	0	1	1	0	0	0	0	0	0	0	0
488	0	0	0	0	0	0	2	2	0	0	2	1	1	1	1	0	0	0	2	2	2	0	1	1	0	2	0	0	2	2	1	2	2	2	1	2	1	0	0	0	2	0	0	0	0	0	0	1	2
489	0	0	0	0	0	0	0	0	1	0	1	0	1	1	1	0	0	1	1	1	2	0	2	2	0	2	0	0	2	2	1	1	1	0	1	1	1	0	0	1	1	0	0	0	0	0	0	0	1
490	0	0	0	0	0	0	2	2	2	0	0	0	0	0	0	0	0	1	1	1	1	0	1	2	0	1	0	0	2	2	0	1	1	2	1	1	2	0	1	1	0	0	0	0	0	0	0	1	1
491	0	0	0	0	0	0	0	0	2	0	1	0	1	1	1	0	0	2	0	0	1	0	2	1	1	1	0	1	2	1	1	1	2	1	2	2	1	0	1	0	1	0	0	0	2	0	0	0	2
492	0	0	0	0	0	0	1	1	2	0	0	1	1	1	2	0	0	0	2	2	2	0	1	2	0	0	0	0	2	2	0	1	1	1	1	1	2	0	0	1	0	0	1	0	1	1	0	0	2
493	0	0	0	0	0	0	1	1	0	0	1	0	0	0	0	0	0	1	1	1	2	0	2	2	0	1	0	0	2	2	0	1	1	0	0	2	1	0	0	1	1	2	0	0	0	0	0	0	1
494	0	0	0	0	0	0	2	2	1	0	1	0	0	0	0	0	0	0	2	1	2	0	2	2	0	0	0	0	2	0	0	2	2	1	1	1	1	1	0	0	1	0	0	0	0	0	0	0	2
495	1	0	0	0	0	0	1	2	2	0	0	0	1	0	0	1	0	1	1	1	1	0	1	2	0	2	0	0	2	1	0	1	1	0	0	2	1	0	1	0	1	0	0	0	0	0	0	1	2
496	0	0	0	0	0	0	1	1	1	0	1	0	0	0	0	0	0	0	2	2	1	0	0	1	0	0	0	0	1	1	1	2	2	0	2	0	2	0	0	2	0	0	1	0	1	1	0	0	2
497	1	0	0	0	0	0	1	2	1	0	1	0	1	0	0	0	0	1	1	2	2	0	2	2	0	0	0	0	1	1	2	0	2	1	2	2	2	0	0	1	1	0	0	0	0	0	0	1	2
498	0	0	1	0	0	0	0	1	2	0	1	0	0	0	0	0	0	1	1	1	1	0	2	2	0	1	0	1	1	1	2	1	2	1	0	2	2	1	0	0	1	0	0	0	0	0	0	0	1
499	0	1	0	0	0	0	1	1	2	0	0	0	1	0	0	1	0	1	1	1	2	0	2	2	0	1	0	0	1	1	1	1	1	2	1	1	2	1	0	1	1	0	0	0	1	1	0	0	1
500	1	0	0	0	0	0	0	1	2	0	0	0	0	0	0	0	0	0	2	2	2	0	1	1	1	0	0	2	2	2	0	2	2	1	1	1	1	0	1	0	1	0	0	0	0	1	0	0	2
501	1	0	0	0	0	0	1	1	1	0	0	1	2	1	1	1	1	1	1	1	1	0	2	2	0	1	1	0	2	1	0	2	2	1	0	2	2	1	1	0	0	0	0	0	0	0	0	0	1
502	0	0	0	0	0	1	0	0	2	0	0	1	1	2	1	0	0	0	2	2	2	0	2	2	0	1	0	0	1	1	1	1	2	0	0	2	1	0	0	0	1	1	0	1	0	1	0	0	0
503	0	0	0	0	0	1	1	2	2	0	0	0	0	0	0	0	0	2	1	2	2	1	1	2	0	0	0	1	1	1	1	1	1	1	0	2	2	0	1	0	0	0	1	0	1	1	0	0	0
504	0	0	1	0	0	0	1	1	1	0	0	0	0	0	0	0	0	1	1	1	1	0	2	2	0	1	0	0	2	0	0	0	0	0	0	2	1	0	0	1	1	0	0	0	0	1	0	0	0
505	1	0	1	0	0	0	2	2	0	0	0	0	0	0	0	0	0	2	0	0	0	0	1	1	0	0	0	0	2	0	1	0	1	0	0	2	2	0	0	0	1	0	1	0	2	0	0	0	0
506	1	1	0	0	0	0	1	1	2	0	1	2	2	2	2	0	0	0	2	2	2	1	2	2	0	1	0	0	2	2	0	1	1	0	2	1	0	0	0	0	2	0	0	0	0	1	0	0	0
507	1	0	0	0	0	0	2	2	1	0	0	0	1	0	0	1	0	1	1	1	2	0	1	1	1	2	0	0	2	1	0	0	2	0	0	2	1	0	0	1	1	1	0	0	1	1	0	0	2
508	0	0	0	0	0	0	1	1	2	0	1	0	1	0	0	1	0	1	1	1	1	0	2	2	0	1	0	1	1	0	2	1	2	2	1	1	0	0	0	0	1	0	0	1	0	1	0	0	0
509	0	0	0	0	0	0	2	2	0	0	1	0	1	0	0	0	0	1	0	0	0	0	2	2	0	1	0	0	2	2	2	1	1	0	1	2	2	1	1	1	0	0	0	0	1	0	0	0	0
510	1	0	0	0	0	0	1	2	1	0	0	1	1	1	1	0	0	0	2	1	2	0	2	2	0	2	0	2	1	1	1	0	1	0	0	2	1	1	0	0	1	0	1	0	1	2	1	0	1
511	0	0	0	0	0	0	1	2	2	0	0	1	1	2	1	0	0	1	1	1	1	0	0	1	0	0	0	0	2	0	0	2	2	0	1	1	1	0	0	1	1	0	0	0	0	1	0	0	1
512	1	0	0	0	0	1	2	2	0	0	1	0	1	1	0	0	0	1	1	1	2	0	2	1	1	1	0	1	1	1	1	0	0	0	1	1	2	0	0	1	1	1	0	0	1	0	0	0	1
513	1	0	0	0	0	0	1	2	1	0	0	1	2	1	1	1	0	0	1	1	1	1	2	2	0	2	0	0	2	1	0	2	2	1	1	2	1	0	0	1	1	0	1	0	0	1	0	0	1
514	1	0	0	0	0	0	1	1	2	0	1	0	0	0	0	0	0	1	1	1	2	0	2	2	0	1	0	1	2	1	2	1	2	2	2	1	1	0	0	0	2	0	0	0	1	0	0	0	1
515	0	1	1	0	0	0	1	1	2	0	1	1	1	1	1	0	0	1	1	1	2	0	1	1	1	0	1	0	2	1	0	1	1	0	0	2	1	0	0	1	1	0	1	0	1	1	0	0	0
516	0	0	0	0	0	0	2	2	0	0	2	0	1	0	1	0	0	1	1	1	1	0	1	1	0	0	0	0	2	1	0	2	2	0	2	2	1	0	0	1	1	0	1	0	1	0	0	0	0
517	0	0	0	0	0	0	1	1	1	0	1	0	0	0	0	0	0	1	0	0	0	0	2	2	0	0	0	0	1	1	0	1	1	0	0	2	0	0	0	0	2	0	1	0	1	0	0	0	0
518	1	0	0	0	0	0	1	1	1	0	0	0	0	0	0	0	0	1	1	1	1	0	2	2	0	0	1	0	2	1	1	1	1	0	0	2	0	0	0	1	1	0	0	0	0	0	0	0	1
519	1	0	0	0	0	0	2	2	1	0	1	2	2	1	1	0	0	1	1	1	2	0	2	2	0	0	0	0	2	1	0	1	1	1	2	1	1	0	0	0	2	0	1	0	1	1	0	0	1
520	0	0	0	0	0	0	1	1	1	0	0	1	1	1	1	0	0	0	2	2	2	0	2	2	0	0	1	0	2	1	0	2	2	0	0	2	2	1	0	1	1	0	0	0	0	0	0	0	2
521	0	0	1	0	1	0	1	1	1	0	1	0	0	0	0	0	0	2	0	0	1	0	1	1	1	0	0	1	2	2	0	1	1	0	0	2	2	1	0	1	1	0	0	1	1	1	0	0	1
522	0	0	0	0	0	0	1	1	2	0	0	1	1	1	1	0	0	1	1	1	2	1	1	1	0	1	0	2	2	1	1	1	1	0	1	1	1	0	0	1	1	0	0	1	1	0	0	1	0
523	0	1	0	0	0	0	2	2	1	0	0	0	2	2	2	0	0	1	1	1	1	0	2	2	0	1	0	0	2	2	0	2	2	0	1	1	1	0	0	0	1	0	0	0	0	0	0	0	0
524	0	1	0	0	0	0	2	2	1	0	1	0	1	0	0	1	0	2	0	0	0	0	2	2	0	0	0	1	2	0	1	2	2	0	1	1	2	0	1	0	1	0	0	0	0	0	0	0	2
525	0	0	0	0	0	1	2	2	0	0	0	0	0	0	0	0	0	1	1	0	1	0	2	2	0	1	0	0	2	1	1	0	0	0	0	1	1	0	0	0	2	2	0	0	0	2	0	0	1
526	1	0	1	1	1	1	2	2	0	0	1	1	2	0	0	0	0	1	1	1	1	1	2	2	0	0	0	0	1	1	0	1	2	2	1	2	2	0	0	2	0	0	0	0	0	0	0	0	1
527	0	0	0	0	0	0	1	1	2	0	0	0	0	0	0	0	0	0	2	2	2	0	1	1	0	0	0	0	2	1	1	1	1	1	1	1	1	0	0	1	1	0	0	0	0	0	0	0	1
528	1	0	1	0	0	0	0	0	2	0	0	1	1	1	1	0	0	2	0	1	1	0	2	2	0	1	0	0	2	2	0	1	1	1	1	1	1	0	0	0	1	0	0	1	0	1	0	0	1
529	1	0	0	0	0	0	2	2	1	0	0	0	1	1	1	0	0	2	1	1	2	0	2	2	0	0	0	1	2	2	0	1	1	0	1	1	1	0	1	0	1	1	0	0	1	0	0	0	1
530	0	0	0	0	0	0	2	2	1	0	1	1	1	1	1	0	1	2	1	1	1	0	2	2	0	1	0	1	0	0	2	0	0	0	1	1	2	0	0	1	1	0	0	0	0	0	0	1	0
531	0	0	1	0	0	0	0	1	2	0	0	1	2	2	2	0	0	2	0	0	1	0	2	2	0	0	0	1	2	2	1	1	1	1	0	2	1	0	0	2	0	0	0	0	0	0	0	0	1
532	0	0	0	0	0	0	1	1	1	0	1	0	0	0	0	0	0	0	2	2	1	0	2	2	0	1	0	1	2	1	1	1	2	2	2	1	1	0	0	1	1	0	1	0	1	1	0	0	0
533	0	0	0	0	0	0	0	1	2	0	0	0	1	1	1	0	0	1	1	1	1	0	1	1	0	1	0	1	2	1	2	1	0	0	0	2	1	0	0	2	0	0	0	0	1	1	0	0	0
534	0	0	0	0	0	0	0	1	2	0	1	1	1	1	1	0	0	1	1	1	1	1	2	2	0	2	0	0	2	2	1	2	2	0	0	2	1	1	0	0	1	1	0	0	1	1	0	0	2
535	1	0	0	0	0	1	1	1	2	0	0	1	1	1	1	0	0	1	1	1	1	0	2	2	0	2	0	0	2	2	0	1	2	2	1	1	1	1	0	0	1	0	1	0	1	1	0	0	1
536	0	0	0	0	0	0	0	0	2	0	1	0	1	0	1	0	0	0	2	2	2	0	2	2	0	1	0	0	2	2	0	1	1	0	0	2	1	0	0	0	2	0	0	0	0	1	0	0	2
537	1	0	0	0	0	1	1	2	2	0	0	1	1	1	1	0	0	0	2	2	2	1	0	1	1	0	0	0	2	1	0	0	1	0	0	2	1	0	1	0	1	0	0	0	1	0	0	0	2
538	0	0	1	1	1	1	1	1	2	0	0	0	0	0	0	0	0	0	1	1	2	0	2	2	0	0	0	0	2	2	1	1	1	0	0	2	0	0	0	1	1	0	0	0	0	1	0	1	0
539	1	0	0	0	0	0	1	1	1	0	0	1	1	1	1	0	0	1	1	1	1	0	2	2	0	1	0	0	2	1	1	1	1	2	2	2	1	0	1	0	1	0	0	1	0	0	0	1	0
540	1	0	0	0	0	0	1	1	1	0	0	1	1	1	1	0	0	0	1	2	2	0	1	1	0	2	0	0	2	1	0	1	1	0	0	2	1	0	0	1	0	0	0	0	0	0	0	0	0
541	0	0	0	0	0	0	1	1	2	0	0	1	2	1	1	1	1	2	0	0	2	0	1	1	0	1	0	2	2	2	0	1	1	0	0	1	0	0	0	0	2	1	1	0	0	0	0	0	1
542	1	0	1	0	0	0	1	1	1	0	1	0	1	1	0	0	0	1	1	1	1	0	2	2	0	0	1	0	2	1	0	2	2	1	0	2	1	0	0	1	1	0	0	0	0	1	0	0	1
543	0	0	0	0	0	0	1	1	1	0	0	1	2	1	1	0	0	0	1	1	2	0	2	2	0	1	0	0	2	1	0	2	2	0	1	1	1	1	1	0	0	0	0	0	0	0	0	1	0
544	0	0	0	0	0	0	0	0	2	0	0	1	2	2	2	0	0	0	2	1	2	0	1	1	0	1	0	1	2	2	0	2	2	1	1	1	1	0	0	1	0	0	0	0	0	0	0	0	0
545	0	0	0	0	0	0	0	1	2	0	0	1	1	1	1	0	0	1	1	1	2	0	2	2	0	0	0	1	2	1	2	0	0	0	0	2	1	0	0	1	1	0	1	0	1	0	0	0	1
546	1	0	1	0	0	0	2	2	1	0	1	1	2	2	2	0	0	2	0	0	2	0	1	1	0	1	0	0	2	1	0	1	2	0	1	2	1	0	0	0	1	1	0	1	1	0	0	1	2
547	0	0	1	0	0	0	2	2	1	0	2	0	1	0	0	1	0	1	1	1	2	0	2	2	0	1	0	0	2	2	0	1	1	0	0	2	2	1	0	0	0	0	1	0	0	0	0	1	1
548	1	0	1	0	0	1	0	0	2	0	0	1	2	1	1	0	0	1	1	0	1	0	2	2	0	1	0	1	2	1	2	2	2	0	2	2	1	0	0	0	2	0	2	0	2	1	0	0	0
549	0	0	0	0	0	0	0	0	2	0	0	1	1	1	1	0	0	1	1	1	2	0	1	1	1	1	0	1	2	1	1	1	1	0	0	2	1	1	0	0	1	0	0	0	0	0	0	0	0
550	0	0	0	0	0	0	0	0	1	0	1	1	2	2	2	0	0	1	1	1	1	0	2	2	0	2	0	1	2	1	1	1	2	0	2	1	0	0	0	1	1	0	0	0	0	1	0	0	0
551	0	0	0	0	0	0	0	0	2	0	2	0	1	1	2	0	0	0	2	2	2	0	2	2	0	0	0	0	2	1	1	1	1	0	2	1	0	0	0	1	1	0	0	0	0	0	0	0	1
552	0	0	0	0	0	0	2	2	1	0	1	1	2	1	1	0	0	1	1	1	2	0	1	1	0	1	0	1	1	1	2	1	1	0	2	1	2	0	0	2	0	0	0	0	1	1	0	0	1
553	0	0	0	0	0	1	0	0	2	0	0	1	1	1	1	0	0	0	2	2	2	0	2	2	0	0	0	0	1	1	0	1	1	1	1	2	1	0	1	0	1	0	1	0	1	1	0	0	0
554	1	0	0	0	0	0	1	1	1	0	1	1	1	1	1	0	0	0	2	2	2	0	1	1	1	2	0	1	2	1	1	0	0	0	0	2	1	0	0	1	1	0	0	1	0	0	0	0	1
555	1	0	1	0	0	0	1	1	2	0	0	1	1	1	1	0	0	1	1	1	2	0	1	1	0	1	0	0	1	1	2	1	1	0	1	2	1	1	0	0	1	0	0	0	0	0	0	0	0
556	0	0	1	1	1	1	1	1	2	0	0	2	2	2	2	0	0	0	2	2	2	0	1	1	1	2	0	0	2	0	0	0	0	1	2	2	1	0	0	1	1	0	0	0	0	0	0	0	0
557	0	1	1	0	0	0	1	2	2	0	0	1	1	1	1	0	0	1	1	1	2	0	2	2	0	2	0	0	2	1	0	1	2	0	2	1	0	0	0	0	1	1	0	0	1	1	0	0	1
558	0	0	1	0	0	0	2	2	1	0	2	1	1	1	1	0	0	0	1	2	2	0	2	2	0	1	0	1	1	0	1	1	1	0	1	2	1	0	1	0	1	0	0	0	0	1	0	0	2
559	1	0	0	0	0	0	0	1	1	0	1	0	1	0	0	0	0	1	1	1	1	0	0	0	1	1	0	0	2	1	0	1	1	1	1	1	2	1	0	1	1	0	0	1	1	1	0	0	1
560	1	0	0	0	0	1	1	2	2	0	0	0	0	0	0	0	0	2	0	0	2	0	1	1	0	1	0	0	2	2	0	1	1	0	1	1	2	0	0	0	1	0	0	0	1	1	0	0	1
561	0	0	0	0	0	0	1	2	0	0	1	0	0	0	0	0	0	1	1	1	2	0	2	2	0	1	0	0	2	1	0	1	2	0	0	2	2	0	0	1	0	0	0	0	2	0	0	0	1
562	0	0	0	0	0	0	1	1	1	0	1	0	1	0	0	1	0	0	2	2	2	0	2	2	0	1	0	1	2	1	2	1	1	1	0	2	2	1	1	0	1	1	0	0	1	0	0	0	1
563	0	0	0	0	0	0	2	2	2	0	1	1	2	1	1	1	0	1	1	1	2	0	1	1	0	1	0	1	1	1	2	1	1	0	1	2	0	0	0	0	2	1	0	0	1	0	0	0	2
564	0	1	0	0	0	0	2	2	1	0	0	0	0	0	0	0	1	1	2	2	2	0	2	2	0	1	0	2	1	0	2	2	2	0	2	0	1	0	0	0	2	0	1	0	1	2	0	0	0
565	1	0	1	1	1	1	1	1	2	0	1	1	2	0	0	0	1	0	2	1	2	0	1	1	1	0	0	0	2	1	1	1	1	1	2	1	1	0	0	1	1	0	0	0	1	1	0	0	1
566	0	0	0	0	0	0	0	1	2	0	0	1	1	1	1	0	0	0	2	2	2	0	2	2	0	1	0	0	2	1	1	1	1	1	1	1	2	1	0	0	1	2	0	0	1	0	0	0	1
567	1	0	0	0	0	0	1	1	2	0	0	0	0	0	0	1	0	1	1	1	1	0	2	2	0	2	1	0	2	1	1	0	1	1	0	2	1	0	0	2	0	0	0	0	0	0	0	0	1
568	0	0	0	0	0	0	1	1	2	0	0	0	2	0	0	1	0	1	1	1	2	0	2	2	0	2	0	1	2	1	0	2	1	0	0	2	1	0	0	0	0	1	0	0	1	0	0	1	0
569	0	0	0	0	0	0	1	2	0	0	1	0	0	0	0	0	0	0	2	1	2	0	1	1	0	1	1	1	1	0	1	1	1	0	1	1	0	0	0	1	1	0	0	0	2	1	0	2	2
570	0	0	0	0	0	0	1	1	1	0	0	2	1	1	1	0	0	0	2	2	2	0	2	2	0	2	0	0	2	1	1	1	2	0	0	2	2	0	0	1	0	1	1	0	0	0	0	1	0
571	0	0	1	0	0	0	0	1	1	0	0	1	1	1	1	0	0	1	1	1	1	0	1	2	0	1	0	1	2	1	2	1	1	0	1	1	0	0	0	0	1	1	0	0	1	0	0	1	1
572	1	0	1	1	1	1	1	1	1	0	1	0	1	1	1	0	0	0	2	2	2	0	2	2	0	2	0	1	2	1	2	2	2	0	0	2	2	0	1	0	1	1	0	0	1	0	0	0	1
573	0	0	0	0	0	0	2	2	1	0	1	1	1	1	1	0	0	0	2	2	2	0	0	0	1	0	0	0	2	2	0	1	1	0	0	2	2	2	0	0	0	0	0	1	0	0	0	0	0
574	1	0	0	0	0	0	1	1	1	0	0	0	0	0	0	0	0	1	1	1	1	0	2	2	0	1	0	0	2	2	0	2	2	0	0	2	1	1	0	0	1	0	0	0	0	0	0	1	2
575	1	1	0	0	0	1	1	1	1	0	1	0	0	0	0	0	0	0	2	2	2	0	2	2	0	2	0	0	2	1	0	0	2	1	2	2	2	0	0	0	1	0	0	1	0	1	0	0	1
576	0	0	0	0	0	0	1	2	2	0	0	0	0	0	0	0	0	0	2	2	2	0	2	2	0	0	0	0	2	2	0	2	2	0	0	2	1	0	0	0	1	0	0	0	0	2	0	0	1
577	1	0	0	0	0	0	1	1	1	0	0	0	1	0	0	0	0	1	2	1	2	0	2	2	0	1	0	0	2	2	0	1	1	0	2	1	1	0	0	0	2	0	0	1	0	1	0	0	1
578	1	0	0	0	0	0	1	1	1	0	1	0	0	0	0	0	0	1	1	1	1	0	2	2	0	2	0	0	1	1	1	1	2	2	2	1	1	0	0	0	0	0	0	0	0	0	0	1	2
579	0	0	0	0	0	0	1	1	0	0	1	0	0	0	0	0	0	1	1	1	1	0	2	2	0	0	1	1	2	1	0	0	1	1	1	2	2	0	1	1	0	0	1	0	1	0	0	0	1
580	0	0	0	0	0	0	2	2	1	0	0	0	0	0	0	0	0	2	0	0	0	0	2	2	0	0	0	0	1	1	0	1	1	1	1	1	1	0	0	1	1	0	0	1	0	1	0	0	1
581	0	0	1	1	1	1	1	1	1	0	0	0	0	0	0	0	0	1	1	1	1	0	2	2	0	1	0	0	2	2	1	1	2	0	0	2	1	0	0	0	0	0	1	0	1	0	0	0	1
582	0	0	0	0	0	0	1	1	1	0	1	0	1	0	0	1	0	1	1	1	2	0	2	2	0	2	1	0	1	0	1	2	2	0	0	2	1	1	0	0	1	0	2	0	1	1	0	0	1
583	1	1	0	0	0	0	2	2	1	0	0	1	2	2	2	0	0	0	2	2	2	0	2	2	0	1	1	1	2	2	0	1	1	0	1	2	1	0	1	0	1	0	0	0	0	0	0	0	0
584	0	0	0	0	0	0	1	1	2	0	0	0	0	0	0	0	0	0	2	2	1	0	2	2	0	0	0	0	1	1	1	1	1	1	1	1	2	0	0	2	0	0	0	0	1	1	0	0	0
585	0	0	0	0	0	0	0	1	2	0	0	0	0	0	0	0	0	1	1	2	2	0	2	2	0	1	0	2	2	2	0	1	1	0	1	1	0	0	0	0	2	1	0	0	1	0	0	1	2
586	1	0	1	0	0	1	1	1	1	0	1	0	1	1	0	0	0	2	0	0	0	0	2	2	0	1	0	0	1	1	0	2	2	0	1	1	1	0	0	0	1	0	1	1	1	2	0	0	1
587	0	0	0	0	0	0	1	1	0	1	2	0	2	0	0	1	0	0	2	2	2	0	2	2	0	1	0	2	2	1	1	0	0	1	0	2	0	0	0	0	2	2	0	0	1	0	0	0	1
588	1	0	1	0	0	0	2	2	0	0	1	0	1	0	0	0	0	0	1	1	2	0	2	2	0	1	0	1	2	0	1	1	2	0	1	2	1	0	0	1	1	0	0	0	1	1	0	0	1
589	0	0	0	0	0	0	2	2	0	0	1	0	1	0	0	0	0	0	2	1	2	0	2	2	0	2	0	1	2	1	2	1	2	2	0	2	1	0	1	0	1	0	1	0	1	2	0	0	0
590	0	0	0	0	0	0	2	2	2	0	0	0	1	1	1	0	0	0	2	2	2	0	2	2	0	1	0	1	2	2	1	2	2	1	0	2	2	1	0	1	1	0	0	0	0	1	0	0	1
591	0	0	0	0	0	0	0	0	2	0	0	1	1	1	1	0	0	1	1	1	1	0	0	1	1	1	0	0	1	1	2	1	1	1	2	0	1	0	0	1	1	0	0	0	0	0	0	0	0
592	1	0	0	0	0	0	2	2	1	0	0	1	1	1	1	0	1	2	0	0	1	0	2	2	0	0	0	0	1	0	1	2	2	0	1	1	1	0	1	0	1	1	0	0	2	1	0	0	1
593	0	0	0	0	0	0	1	1	1	0	1	2	2	1	1	0	0	1	1	1	2	0	1	1	0	1	2	1	2	0	1	1	1	0	1	1	2	0	0	0	1	0	0	1	0	1	0	1	2
594	0	0	0	0	0	0	0	1	2	0	0	0	2	2	2	0	0	1	2	2	2	0	2	2	0	2	0	0	2	2	0	1	2	0	0	2	2	2	0	0	0	0	1	0	1	1	0	0	0
595	1	0	0	0	0	1	1	2	1	0	1	1	1	1	2	0	1	2	0	0	1	0	2	2	0	1	0	0	2	0	0	1	1	2	0	2	0	0	0	1	1	1	0	0	0	1	0	0	1
596	1	0	0	0	0	1	0	1	2	0	0	0	0	0	0	0	0	1	1	1	2	0	2	2	0	1	0	1	2	2	1	1	1	1	1	1	2	0	0	1	0	0	0	1	1	1	0	0	0
597	0	0	0	0	0	1	2	2	2	0	1	1	1	1	1	0	0	0	2	1	2	0	2	2	0	0	0	0	2	0	0	2	2	0	2	0	1	0	0	2	0	0	1	0	1	0	0	0	1
598	1	0	0	0	0	0	2	2	0	0	0	1	1	0	0	0	0	2	0	0	1	0	2	2	0	1	0	0	2	1	0	1	2	0	0	2	2	0	0	1	0	0	1	0	0	1	0	1	1
599	0	0	2	0	1	0	2	2	1	0	0	0	0	0	0	0	0	1	1	1	2	0	2	2	0	1	0	0	2	2	1	2	2	0	1	1	1	1	0	0	0	1	0	0	1	0	0	0	0
600	1	0	0	0	0	1	1	2	2	0	0	0	0	0	0	0	0	0	2	2	2	0	1	2	0	0	0	0	2	1	2	0	0	0	1	1	2	0	0	2	0	0	0	0	0	0	0	1	1
601	0	0	0	0	0	0	1	2	2	0	1	0	0	0	0	0	0	1	1	1	1	0	1	1	1	1	0	0	2	2	1	1	1	1	1	2	2	2	0	0	0	0	0	1	0	0	0	0	1
602	0	0	0	0	0	0	0	0	2	0	0	0	0	0	0	0	0	1	0	0	0	0	0	1	0	0	0	0	2	1	1	1	2	0	0	2	1	0	0	1	1	0	0	0	0	0	0	0	1
603	0	0	0	0	0	1	1	2	1	0	0	1	1	1	1	0	0	1	1	0	1	0	1	1	0	1	0	0	1	1	2	1	1	1	2	1	1	1	0	0	1	0	1	0	1	1	0	0	0
604	1	0	0	0	0	0	2	2	1	0	1	0	1	1	1	0	0	0	2	2	2	0	2	2	0	2	0	0	2	2	1	1	1	0	1	2	2	0	0	2	0	0	1	0	2	2	0	0	1
605	1	0	0	0	0	0	2	2	1	0	0	0	0	0	0	0	0	0	1	1	1	0	2	2	0	1	0	0	2	2	1	1	2	0	0	2	1	0	1	0	1	0	0	0	0	0	0	1	1
606	1	0	1	1	1	2	1	1	1	0	1	0	0	0	0	0	0	0	2	1	2	0	2	2	0	1	0	0	2	1	0	1	2	0	1	2	1	0	0	0	2	1	0	0	1	0	0	0	1
607	0	0	1	0	0	0	2	2	1	0	0	0	0	0	0	0	0	0	2	2	2	0	2	2	0	1	0	0	2	2	1	1	1	0	0	1	2	1	1	0	0	0	0	0	0	0	0	0	1
608	0	0	1	1	1	1	1	1	1	0	1	1	1	1	2	0	0	1	1	1	2	0	2	2	0	0	0	2	2	2	0	1	1	1	0	2	1	0	0	0	2	1	0	0	0	0	0	0	1
609	1	0	0	0	0	0	2	2	0	0	2	1	2	1	1	1	0	1	0	0	0	0	0	1	0	1	0	0	2	1	1	1	1	0	2	1	1	0	0	1	1	0	1	0	1	0	0	1	1
610	0	0	0	0	0	0	1	1	2	0	1	1	1	1	1	0	0	1	2	1	2	0	0	0	1	1	0	0	1	1	1	1	1	1	0	2	2	0	0	2	0	1	1	0	0	0	0	1	2
611	0	0	0	0	0	0	2	2	0	0	0	1	1	1	1	0	0	0	2	2	2	0	2	2	0	1	0	0	2	2	0	1	1	0	0	2	1	0	0	1	1	1	0	0	2	1	0	0	1
612	1	0	0	0	0	0	1	1	2	0	0	0	1	0	0	0	1	0	2	1	2	0	1	1	1	1	0	0	2	2	1	0	2	1	1	2	2	0	0	1	0	1	0	0	1	0	0	0	2
613	0	0	0	0	0	0	2	2	2	0	0	0	2	1	2	0	0	2	0	0	0	0	1	1	0	1	0	0	2	1	0	1	1	1	1	1	2	0	0	2	0	0	0	0	1	0	0	1	2
614	1	1	1	0	1	0	1	2	1	0	1	0	0	0	0	0	0	0	1	1	1	0	2	2	0	2	0	1	2	2	0	0	0	1	2	2	1	0	0	0	1	0	0	0	2	1	0	0	2
615	1	0	1	0	0	1	0	0	2	0	0	0	0	0	0	0	0	0	2	2	2	1	2	2	0	0	0	1	1	1	2	1	1	0	1	2	2	1	0	1	0	1	0	1	2	0	0	0	0
616	0	0	0	0	0	1	1	1	2	0	0	0	0	0	0	0	0	1	0	0	0	0	2	2	0	1	0	2	1	1	1	1	1	2	1	1	2	0	0	1	1	0	1	1	1	2	0	0	1
617	0	0	0	0	0	0	0	0	2	0	0	0	0	0	0	0	0	2	0	0	1	0	2	2	0	1	0	0	2	1	0	1	1	0	1	1	0	0	0	0	2	0	0	0	0	1	0	0	1
618	1	0	0	0	0	0	1	1	2	0	0	1	1	1	1	0	0	1	2	2	2	0	2	2	0	2	0	1	1	1	1	1	0	0	1	1	2	0	0	1	1	0	1	0	1	1	0	0	0
619	0	0	0	0	0	0	1	1	1	0	1	1	1	1	1	0	0	2	0	1	1	0	2	2	0	1	0	0	2	1	0	0	1	0	0	2	2	1	0	0	1	1	0	1	0	1	0	0	0
620	1	0	0	0	0	0	0	1	2	0	1	1	1	1	1	0	0	0	2	1	2	0	1	1	1	1	0	0	2	2	1	2	2	0	1	1	1	1	0	0	1	0	0	0	0	0	0	0	1
621	0	0	0	0	0	0	0	1	2	0	0	0	1	0	0	0	0	2	0	1	2	0	2	2	0	0	0	0	1	1	1	1	1	1	1	2	1	1	0	0	1	0	1	0	1	2	0	0	1
622	1	0	0	0	0	0	1	1	2	0	1	0	0	0	0	0	0	1	1	1	1	0	2	2	0	1	0	0	2	2	0	2	2	0	0	2	0	0	0	0	2	0	0	0	0	0	0	0	0
623	0	0	0	0	0	0	2	2	1	0	0	1	1	1	1	0	0	0	1	2	2	0	1	1	1	1	1	0	1	0	1	0	2	0	0	2	0	0	0	1	1	0	1	0	1	2	0	0	0
624	0	1	0	0	0	0	1	1	1	0	1	0	1	0	0	1	0	1	1	1	1	0	2	2	0	1	0	0	2	2	1	1	2	2	1	1	2	0	0	2	0	1	0	1	2	0	0	2	2
625	1	0	0	0	0	0	1	1	2	0	0	1	2	1	1	1	0	0	2	1	2	0	2	2	0	0	0	0	2	2	0	1	0	1	0	2	0	0	0	1	1	0	1	0	1	0	0	0	1
626	1	0	0	0	0	0	1	1	1	1	0	0	1	1	1	0	0	0	2	2	2	0	2	2	0	0	1	0	2	1	0	1	1	0	0	2	1	0	1	0	0	0	0	0	0	1	0	0	1
627	1	0	0	0	0	0	0	0	2	0	0	0	0	0	0	0	0	1	1	1	1	1	2	2	0	0	0	0	2	1	0	2	2	1	1	1	1	1	1	0	0	1	1	0	1	1	0	0	0
628	0	0	0	0	0	0	2	2	1	0	0	0	1	0	0	0	0	1	2	2	2	0	2	2	0	1	0	0	2	0	0	1	1	0	1	1	1	0	0	1	1	0	1	1	0	0	0	0	0
629	0	0	0	0	0	1	1	2	2	0	0	0	1	1	1	0	1	2	1	1	1	0	2	2	0	0	0	0	1	0	1	1	1	1	1	2	1	0	0	2	0	0	1	0	1	1	0	0	2
630	1	0	0	0	0	0	1	1	1	0	1	0	1	0	0	1	0	0	2	2	2	0	2	2	0	0	0	0	2	1	1	1	1	1	0	2	1	0	0	2	0	0	1	0	1	0	0	1	2
631	0	0	1	0	0	1	1	1	2	0	0	0	1	0	0	1	0	1	1	1	2	0	2	2	0	0	0	0	2	2	2	0	2	1	2	2	0	0	0	1	1	0	0	0	1	1	0	1	1
632	0	0	0	0	0	0	2	2	1	0	0	0	0	0	0	0	0	2	0	0	1	0	2	2	0	1	0	0	2	2	0	1	1	0	0	1	2	0	0	1	1	0	0	0	0	0	0	1	2
633	1	0	1	0	0	0	1	1	0	1	2	1	0	0	0	0	1	2	1	2	2	0	2	2	0	1	0	0	2	1	0	1	2	0	0	2	2	0	0	2	0	1	0	0	0	2	0	0	0
634	0	0	0	0	0	0	0	0	2	0	0	1	2	1	1	0	0	0	2	1	2	0	2	2	0	1	0	0	2	1	1	0	0	0	0	2	2	2	0	0	0	0	1	0	1	0	0	0	1
635	1	0	0	0	0	0	1	1	1	0	1	2	1	1	1	0	0	2	0	0	2	0	2	2	0	1	0	2	2	1	2	2	2	0	1	1	2	0	1	1	0	0	0	0	0	0	0	0	0
636	0	0	0	0	0	0	2	2	0	0	0	1	1	1	1	0	0	0	2	2	2	0	2	2	0	0	0	1	2	1	1	1	2	1	1	2	2	1	0	0	0	0	0	0	0	0	0	0	1
637	0	0	0	0	0	0	1	1	2	0	0	0	0	0	0	0	0	1	1	0	1	0	2	2	0	0	0	0	2	2	0	1	1	0	2	0	0	0	0	0	2	0	0	0	0	0	0	0	2
638	0	0	0	0	0	0	1	2	1	0	1	0	0	0	0	0	0	1	1	1	1	0	2	2	0	1	0	0	2	1	0	1	1	0	1	1	2	0	0	2	1	2	0	0	1	1	0	0	0
639	0	0	0	0	0	0	2	2	1	0	0	0	0	0	1	0	0	0	2	2	2	0	2	2	0	1	0	0	2	1	2	0	1	1	1	2	1	0	0	1	1	2	0	0	1	1	0	0	1
640	1	0	2	0	1	0	1	1	1	0	1	0	2	0	0	1	0	0	2	2	2	0	2	2	0	2	0	0	2	1	0	1	1	1	1	1	1	0	1	0	1	0	0	0	0	0	0	0	2
641	0	0	0	0	0	0	2	2	1	0	1	0	1	0	0	0	0	1	1	1	0	0	1	1	0	1	0	1	1	1	2	0	0	0	0	2	2	1	0	0	1	0	1	0	1	1	0	1	1
642	0	0	0	0	0	1	2	2	0	0	0	0	0	0	0	0	1	2	1	1	1	0	2	2	0	1	0	0	2	1	0	1	2	1	1	1	2	1	1	0	0	0	1	0	1	1	0	1	1
643	0	0	0	0	0	0	2	2	1	0	1	0	0	0	0	0	0	1	1	1	2	0	2	2	0	1	0	1	2	2	1	0	0	0	0	2	0	0	0	1	1	0	0	0	1	0	0	0	0
644	1	0	0	0	0	1	1	1	1	1	0	1	0	0	0	0	0	0	2	2	2	0	2	2	0	1	0	0	1	1	1	2	1	0	0	2	0	0	0	0	2	0	0	1	0	1	0	0	0
645	0	0	0	0	0	0	2	2	1	0	0	0	0	0	0	0	0	2	0	0	0	0	2	2	0	0	1	1	2	2	0	1	2	0	0	2	2	0	0	1	0	0	0	0	0	0	0	0	1
646	1	0	1	1	1	1	1	1	1	0	1	2	2	1	1	0	0	1	1	1	2	0	0	0	1	0	0	1	2	1	1	0	1	0	1	2	1	0	0	0	2	0	2	0	2	1	0	0	0
647	0	0	0	0	0	0	2	2	0	0	0	1	1	1	1	0	0	1	2	2	2	0	2	2	0	0	0	0	2	1	0	0	0	0	1	1	1	0	0	1	1	1	0	0	1	1	0	0	2
648	0	0	0	0	0	0	2	2	1	0	1	1	2	2	2	0	0	0	1	2	2	0	1	1	0	1	0	1	1	1	2	1	1	1	1	1	1	0	0	1	1	1	0	0	1	1	0	0	0
649	1	0	0	0	0	0	2	2	1	1	1	0	0	0	0	0	0	0	2	2	2	0	2	2	0	1	0	0	1	0	1	1	1	0	1	1	0	0	0	1	1	0	2	0	1	1	0	0	1
650	0	0	0	0	0	0	1	2	1	0	1	0	0	0	0	0	1	1	1	2	2	0	2	2	0	1	0	2	2	1	1	2	2	0	0	2	1	0	0	1	1	0	0	0	2	1	0	0	1
651	0	0	0	0	0	0	0	0	2	0	0	1	1	1	2	0	0	1	1	1	1	0	0	0	1	0	0	0	2	2	0	1	0	1	0	2	1	0	0	2	0	0	1	0	1	2	0	0	1
652	1	0	0	0	0	0	2	2	1	0	1	0	1	0	0	1	0	2	0	0	2	0	2	2	0	2	1	0	2	1	0	1	1	0	1	1	2	1	1	0	0	0	0	0	0	0	1	0	1
653	1	0	0	0	0	0	2	2	1	0	1	1	1	1	1	0	0	1	1	0	1	0	2	2	0	0	0	0	2	2	0	1	1	1	2	1	2	0	0	0	1	1	0	1	1	0	0	0	2
654	1	1	0	0	0	1	2	2	0	0	1	0	0	0	0	0	0	0	2	2	2	0	2	2	0	0	0	0	1	1	0	0	1	1	1	2	2	0	1	1	0	1	0	0	1	0	0	0	0
655	1	0	0	0	0	1	1	1	0	0	1	0	0	0	0	0	0	1	1	1	0	0	2	2	0	0	0	0	1	1	2	1	1	0	1	1	1	0	0	1	1	0	0	0	0	0	0	0	1
656	0	0	0	0	0	0	1	1	1	1	1	0	1	0	0	0	0	0	2	2	2	1	2	2	0	2	0	0	2	2	1	0	0	0	0	1	1	1	0	0	0	0	0	0	1	0	0	0	1
657	0	0	0	0	0	0	0	1	1	0	1	1	1	1	1	0	0	2	0	0	1	1	0	1	1	1	1	0	1	0	1	1	1	0	0	2	2	1	1	0	0	1	0	0	1	1	0	0	1
658	0	0	0	0	0	1	0	1	2	0	1	0	0	0	0	0	0	2	0	0	1	0	0	0	0	0	0	0	2	2	1	2	2	0	0	2	0	0	0	1	1	0	1	0	1	2	0	1	2
659	1	0	1	0	0	0	0	1	2	0	0	1	1	1	1	0	0	2	0	1	1	1	2	2	0	2	0	1	1	1	1	1	2	0	0	2	2	1	0	1	0	0	0	1	0	0	0	0	0
660	0	0	0	0	0	0	0	1	2	0	0	1	1	1	2	0	0	2	0	0	0	0	2	2	0	0	0	0	2	2	1	2	2	0	0	2	1	0	0	0	0	1	0	0	1	1	0	0	0
661	0	0	1	0	1	0	2	2	1	0	1	0	0	0	0	0	0	1	1	1	1	0	2	2	0	0	0	2	1	1	2	1	1	0	1	1	0	1	0	0	1	0	0	0	0	0	0	0	1
662	1	0	1	0	0	0	1	2	1	0	0	0	1	0	0	1	0	2	1	1	2	0	2	2	0	2	0	0	2	1	1	0	2	0	0	2	0	0	0	0	1	0	0	0	1	0	0	0	1
663	0	0	0	0	0	0	1	1	0	0	1	1	2	1	1	0	0	2	1	1	2	0	2	2	0	1	0	1	1	0	1	1	1	0	1	1	0	0	0	0	2	0	0	1	0	0	0	0	1
664	0	0	1	0	0	0	2	2	1	1	1	0	1	0	0	1	0	0	1	2	2	0	2	2	0	1	0	0	2	2	1	1	1	0	1	2	2	1	0	1	0	1	0	0	1	0	0	0	1
665	1	0	0	0	0	0	1	2	0	0	1	0	0	0	0	0	0	0	2	2	2	0	2	2	0	1	0	1	2	1	0	2	2	0	1	1	1	0	0	0	2	0	1	0	1	0	0	0	1
666	1	1	0	0	0	0	1	2	2	0	1	0	1	1	1	0	1	2	0	0	1	0	2	2	0	1	1	0	2	0	0	1	2	2	1	2	2	0	0	1	0	0	1	0	0	1	0	0	0
667	0	0	0	0	0	0	1	1	2	0	0	1	1	1	1	0	0	1	2	2	2	0	2	2	0	0	0	1	2	2	0	0	0	0	0	2	2	0	0	2	0	1	0	1	2	0	0	0	1
668	1	0	0	0	0	0	0	0	2	0	0	1	1	1	1	0	0	0	1	1	2	0	2	2	0	1	0	1	2	2	0	1	1	0	0	2	0	0	0	0	1	0	0	0	1	0	0	0	0
669	0	0	0	0	0	0	0	0	2	0	0	0	0	0	1	0	0	1	0	0	2	1	2	2	0	0	1	0	2	1	0	0	1	1	0	2	1	0	0	0	1	2	0	0	0	2	0	0	2
670	1	0	0	0	0	0	0	0	2	0	0	0	1	0	0	1	0	0	2	2	2	0	0	1	1	1	0	1	1	1	2	1	1	1	2	0	2	0	1	0	1	0	1	0	1	1	0	0	1
671	0	0	0	0	0	0	2	2	0	0	1	0	0	0	0	0	0	0	2	1	2	0	2	2	0	0	0	0	2	2	1	0	0	0	0	2	2	0	0	1	0	1	0	0	1	0	0	0	0
672	1	0	0	0	0	1	2	2	1	0	1	0	0	0	1	0	0	0	2	2	2	0	2	2	0	1	0	0	2	2	1	1	1	1	1	2	1	1	0	0	1	0	0	0	0	0	0	0	0
673	1	0	0	0	0	0	1	1	1	0	0	0	0	0	1	0	0	1	1	1	2	0	1	1	1	0	0	0	2	2	1	1	1	1	1	2	2	0	0	2	0	0	0	0	0	0	0	0	0
674	0	0	0	0	0	0	1	1	1	1	1	0	0	0	0	0	0	0	2	2	1	0	2	2	0	2	0	1	1	1	1	1	2	1	1	1	1	0	1	0	1	0	0	0	0	0	0	0	1
675	0	1	0	0	0	0	0	1	2	0	0	0	1	0	0	0	0	1	1	0	1	1	2	2	0	1	1	0	2	0	0	1	1	1	1	1	1	0	0	1	1	2	0	0	0	2	0	0	0
676	0	0	0	0	0	1	1	1	2	0	0	0	0	0	0	0	0	0	1	2	2	2	0	2	0	1	0	0	1	1	1	2	2	0	1	1	2	1	1	1	0	0	0	0	0	0	0	0	1
677	1	0	0	0	0	1	1	1	1	0	0	0	0	0	1	0	0	1	1	0	1	0	2	2	0	1	1	0	2	1	0	1	1	0	0	2	0	0	0	1	1	0	1	0	1	0	0	0	1
678	1	0	0	0	0	0	1	2	1	0	0	0	0	0	0	0	0	2	1	1	2	0	2	2	0	1	0	0	2	2	1	2	2	0	2	0	1	0	0	1	1	0	0	1	0	0	0	1	1
679	1	1	0	0	0	0	1	1	1	0	1	0	0	0	0	0	0	2	0	1	1	0	2	2	0	1	0	1	2	1	1	1	1	0	1	1	2	1	1	0	0	0	0	0	2	1	0	0	1
680	0	0	1	0	0	0	1	1	2	0	0	1	1	1	1	0	0	1	1	1	1	0	1	1	0	2	0	0	2	1	0	2	2	0	2	0	1	0	0	0	2	0	1	0	1	2	0	0	1
681	1	0	0	0	0	0	2	2	0	0	1	2	2	1	1	0	0	0	2	2	2	0	2	2	0	0	0	1	2	2	1	1	1	1	1	1	1	1	0	0	1	0	1	0	1	1	0	0	0
682	0	1	0	0	0	1	1	1	2	1	0	1	2	1	1	1	0	0	2	2	2	0	1	1	0	0	0	1	2	1	0	2	2	0	2	0	2	0	0	2	0	0	0	0	1	0	0	0	0
683	0	0	1	0	0	0	1	1	1	1	1	0	0	0	0	0	0	0	2	2	2	0	2	2	0	1	0	1	2	0	1	1	1	1	1	1	2	0	1	1	0	1	0	0	0	1	0	0	1
684	0	0	0	0	0	0	2	2	0	0	1	1	1	1	1	0	0	0	1	2	2	0	2	2	0	2	0	1	1	1	2	1	1	1	2	0	1	0	0	0	2	1	0	1	2	0	0	0	0
685	0	0	0	0	0	0	1	1	1	0	0	0	0	0	0	0	0	2	0	1	1	0	1	1	1	1	0	0	1	1	1	1	2	0	0	2	0	0	0	0	1	0	1	0	1	0	0	1	0
686	0	0	0	0	0	1	1	1	1	0	0	0	0	0	0	0	0	1	1	1	1	1	2	2	0	0	0	0	2	2	0	2	2	0	1	1	0	0	0	0	2	1	1	0	0	0	0	0	1
687	0	0	0	0	0	0	2	2	0	0	0	0	0	0	0	0	0	0	1	2	2	0	2	2	0	0	0	0	2	1	1	1	1	0	1	1	1	1	0	0	1	0	0	0	1	0	0	0	1
688	0	0	0	0	0	0	2	2	1	0	1	0	1	0	0	1	0	1	1	1	1	0	2	2	0	2	0	0	2	1	1	0	2	1	0	2	2	0	0	2	0	1	0	0	1	0	0	0	1
689	0	0	0	0	0	0	2	2	0	0	0	0	0	0	0	0	0	2	0	0	0	0	1	1	1	1	0	0	2	2	1	1	0	0	0	2	1	1	1	0	1	0	0	0	1	1	0	0	0
690	0	0	1	0	0	0	1	2	2	0	0	0	1	0	0	0	0	1	1	1	1	0	2	2	0	2	0	1	2	1	1	1	1	1	1	1	1	1	1	0	0	0	0	0	0	2	0	0	1
691	0	0	0	0	0	1	2	2	2	0	0	1	1	1	1	0	0	1	1	1	1	0	1	1	0	1	0	0	1	0	1	2	2	0	2	0	1	0	0	0	0	1	0	1	2	0	0	0	2
692	1	0	0	0	0	0	1	1	1	1	1	0	0	0	0	0	0	0	2	2	2	0	2	2	0	1	0	0	2	1	1	1	1	0	1	2	0	0	0	0	2	0	1	0	1	2	0	0	0
693	1	0	0	0	0	0	1	1	2	0	0	0	0	0	0	0	0	1	1	1	1	0	1	1	1	1	0	0	1	1	1	1	2	0	1	2	2	0	0	1	0	0	0	0	1	1	0	0	2
694	0	0	0	0	0	1	0	1	2	0	0	1	2	2	2	0	0	1	1	1	2	0	2	2	0	1	0	0	2	2	1	1	1	1	0	2	1	0	0	0	2	1	0	0	1	0	0	0	1
695	0	0	0	0	0	1	1	2	2	0	0	0	0	0	0	0	1	2	1	1	1	0	2	2	0	1	0	0	2	2	0	1	1	0	1	1	1	0	0	0	1	2	0	0	0	0	0	1	1
696	0	1	0	0	0	1	1	1	0	0	0	1	1	1	1	0	1	2	0	0	1	0	2	2	0	1	0	0	2	1	2	1	0	1	0	2	0	0	0	0	1	1	0	0	1	1	1	0	0
697	0	0	0	0	0	0	1	1	2	0	0	1	1	1	1	0	0	1	1	1	2	0	2	2	0	1	0	1	1	1	1	1	1	0	2	0	2	0	0	1	0	0	0	0	0	0	0	0	1
698	0	0	0	0	0	0	1	2	1	0	0	0	0	0	0	0	0	2	1	1	2	0	1	1	1	0	1	1	2	1	0	0	0	0	2	2	1	0	1	0	1	1	0	0	0	2	0	0	1
699	1	0	0	0	0	0	1	2	1	0	0	2	2	1	1	0	0	2	0	0	0	0	2	2	0	1	0	0	2	2	0	0	2	1	1	2	2	1	0	0	0	0	0	0	0	1	0	1	1
700	0	0	0	0	0	0	1	1	2	0	0	0	1	0	0	0	0	0	2	2	2	0	1	1	1	2	0	1	2	0	1	1	1	0	1	2	2	0	0	2	0	2	0	0	0	2	0	0	0
701	0	0	0	0	0	2	0	0	2	0	0	0	1	0	0	1	0	2	0	0	0	0	2	2	0	0	0	1	2	0	1	2	2	0	0	2	0	0	0	0	2	0	1	0	1	1	0	1	1
702	0	0	0	0	0	0	0	1	2	0	0	0	1	1	2	0	0	2	0	0	0	0	2	2	0	0	0	0	2	1	0	1	1	1	2	1	1	0	0	1	1	0	0	0	1	1	0	0	0
703	1	0	0	0	0	0	1	1	2	0	0	1	1	1	1	0	0	0	2	2	2	0	2	2	0	1	0	0	2	1	1	1	2	2	0	2	1	0	0	2	0	0	0	0	0	0	0	0	1
704	0	0	0	0	0	0	2	2	0	0	1	0	1	0	0	1	0	1	1	1	2	0	1	1	0	1	0	0	2	1	0	1	1	1	2	0	1	0	0	1	1	0	0	0	0	1	0	0	1
705	1	0	0	0	0	0	1	2	1	0	1	1	1	1	1	0	0	1	1	1	1	0	2	2	0	1	0	0	2	2	2	2	2	0	2	0	1	1	0	0	1	0	1	0	1	0	0	0	0
706	1	0	0	0	0	0	1	2	1	0	0	1	2	2	2	0	0	1	1	1	2	0	2	2	0	0	0	2	1	0	2	2	2	0	1	1	2	1	0	1	0	1	0	0	1	1	0	0	1
707	1	1	0	0	0	0	1	1	2	0	0	0	0	0	0	0	1	0	2	1	2	0	2	2	0	2	0	1	2	1	1	0	0	0	1	1	1	1	0	0	1	0	0	0	0	0	0	0	1
708	0	0	0	0	0	0	0	1	2	0	1	0	0	0	1	0	0	0	1	1	1	0	2	2	0	0	0	1	2	0	1	1	1	0	1	1	1	0	0	0	2	0	0	0	2	1	0	0	1
709	0	0	0	0	0	0	0	0	2	0	0	0	0	0	0	0	0	1	1	1	1	0	2	2	0	2	0	0	2	1	1	0	2	0	0	2	2	0	0	2	0	0	0	0	0	0	0	0	0
710	0	0	0	0	0	0	2	2	2	0	1	0	0	0	0	0	0	0	2	2	2	0	2	2	0	2	0	0	2	1	1	1	1	1	0	2	1	0	0	0	1	0	0	0	0	1	0	0	1
711	0	0	0	0	0	0	0	0	2	0	0	0	0	0	0	0	1	2	1	1	1	0	2	2	0	0	0	0	2	1	0	1	1	0	0	2	1	0	0	2	0	0	0	0	0	2	0	0	0
712	0	0	0	0	0	0	1	1	2	0	0	0	1	0	0	0	1	1	2	2	1	0	1	1	1	1	0	1	1	1	2	2	2	0	1	1	1	0	0	0	1	0	0	0	0	0	0	0	1
713	1	1	0	0	0	0	0	1	2	0	0	0	0	0	0	0	0	1	1	1	1	0	1	2	0	1	0	0	2	1	0	1	1	0	2	1	0	0	0	0	1	1	0	0	0	0	0	0	0
714	1	0	0	0	0	0	0	1	2	0	0	0	0	0	0	1	0	1	1	0	1	0	2	2	0	1	0	1	2	1	2	0	1	1	1	2	2	1	1	1	0	0	2	0	1	1	0	0	0
715	0	0	0	0	0	1	1	1	2	0	1	0	0	0	0	0	0	1	1	1	1	0	2	2	0	2	0	0	2	1	1	2	2	0	0	2	1	1	0	0	1	0	1	0	1	1	0	1	2
716	0	0	0	0	0	0	1	1	2	0	0	0	1	0	0	1	0	0	2	2	1	0	2	2	0	1	0	0	2	0	0	0	0	0	0	2	2	0	0	2	0	0	0	0	0	0	0	0	1
717	1	0	0	0	0	0	2	2	1	0	0	1	2	2	2	0	0	0	2	2	2	0	2	2	0	1	0	0	2	1	0	1	2	0	0	2	2	0	0	1	0	0	0	1	0	0	0	0	2
718	0	0	0	0	0	1	0	0	1	0	1	0	1	0	1	0	0	0	1	1	1	1	2	2	0	0	0	0	2	1	0	1	1	0	1	2	1	0	0	0	2	0	0	0	0	0	0	0	0
719	0	0	0	0	0	0	0	0	2	0	0	0	1	1	1	0	0	1	2	1	2	0	1	1	0	0	0	0	2	2	0	1	1	0	1	1	1	1	0	0	1	0	0	0	2	0	0	0	0
720	1	0	1	0	0	0	1	1	1	0	0	2	1	1	1	0	0	0	1	1	1	0	2	2	0	2	0	0	2	2	0	1	1	1	1	1	1	0	1	0	1	0	2	0	1	1	0	0	0
721	1	0	1	0	0	0	1	2	0	0	1	0	0	0	0	0	0	1	1	1	1	0	2	2	0	2	0	1	2	2	1	1	1	1	0	2	2	0	0	1	0	0	1	0	0	0	0	0	2
722	1	0	0	0	0	0	2	2	2	0	1	1	1	2	1	0	0	0	2	2	2	0	2	2	0	2	0	1	2	1	1	1	1	0	0	2	0	0	0	0	2	1	0	0	0	2	0	0	0
723	0	0	0	0	0	0	0	1	2	0	1	0	0	0	1	0	0	1	1	1	1	0	2	2	0	2	0	1	2	1	0	2	2	0	1	1	2	0	0	2	0	0	0	0	0	0	0	0	1
724	1	0	0	0	0	0	1	2	2	1	1	0	1	0	0	1	0	1	0	0	0	0	2	2	0	1	0	1	2	0	1	2	2	2	1	1	2	0	0	2	0	0	0	1	0	0	0	0	0
725	0	0	0	0	0	0	1	2	1	0	0	0	1	0	0	1	0	0	2	2	2	0	2	2	0	1	0	1	1	1	1	0	0	0	0	2	1	1	0	0	0	0	1	0	1	0	0	0	2
726	1	0	0	0	0	0	1	1	2	0	0	0	0	0	0	0	0	1	1	1	1	0	1	1	0	0	0	0	1	1	2	2	2	1	0	2	1	0	1	0	1	0	2	0	1	1	0	0	1
727	1	0	0	0	0	0	1	1	1	0	0	0	0	0	0	0	0	1	1	1	1	0	2	2	0	2	0	0	2	1	0	2	2	1	0	2	0	0	0	1	1	0	2	0	2	1	0	0	1
728	1	0	0	0	0	0	1	2	2	0	0	0	1	0	0	1	1	2	1	1	1	0	2	2	0	0	0	0	2	1	2	0	0	1	0	2	2	0	0	2	0	1	0	1	2	0	0	0	0
729	0	0	0	0	0	0	1	1	2	0	0	0	1	0	0	1	0	0	2	2	2	0	1	1	1	1	0	0	2	1	0	0	0	0	0	2	1	0	1	0	1	0	1	0	1	0	0	1	1
730	0	1	0	0	0	0	1	2	2	0	0	1	2	2	2	0	1	2	0	0	2	0	1	1	0	0	0	0	2	0	0	1	1	0	0	2	0	0	0	0	1	1	0	0	1	1	0	0	0
731	1	0	0	0	0	0	1	1	1	0	0	0	1	0	0	0	0	0	2	2	2	1	2	2	0	2	0	0	2	1	0	1	1	0	1	1	0	0	0	0	1	0	0	0	1	1	0	2	2
732	1	0	0	0	0	0	1	2	2	0	0	0	0	0	0	0	0	1	1	1	1	1	1	2	0	1	0	0	2	1	0	2	2	0	0	2	1	0	0	0	2	0	0	1	0	0	0	0	2
733	1	0	1	1	1	1	1	2	1	0	0	0	0	0	0	0	0	1	1	0	1	0	2	2	0	0	0	0	2	1	2	1	1	0	0	2	0	0	0	1	0	0	1	1	1	2	0	0	2
734	0	0	0	0	0	0	0	0	2	0	1	1	2	1	1	0	0	2	0	0	0	0	1	1	0	2	1	1	2	1	0	1	2	2	1	2	2	0	0	1	1	0	0	0	1	1	0	1	1
735	0	0	0	0	0	0	1	1	0	1	2	0	1	1	0	0	0	2	0	1	1	0	1	1	1	1	0	1	2	1	1	2	2	0	1	1	1	1	1	0	0	0	0	0	0	0	0	0	1
736	0	0	0	0	0	0	2	2	1	0	0	0	1	1	2	0	0	2	1	1	2	0	2	2	0	0	0	0	2	1	0	1	2	0	0	2	2	1	1	1	0	0	1	0	1	0	0	1	1
737	0	0	0	0	0	0	0	1	1	0	1	1	1	1	1	0	0	2	0	1	1	0	1	1	0	1	0	0	2	2	1	1	2	0	1	2	1	0	0	2	0	0	0	0	0	0	0	0	0
738	1	0	0	0	0	0	2	2	0	0	2	0	0	0	0	0	0	1	1	1	1	0	2	2	0	2	0	0	2	1	0	1	0	0	1	1	2	0	0	1	1	0	0	1	0	1	0	0	0
739	1	0	0	0	0	0	1	1	1	0	2	0	0	0	0	0	0	1	1	1	2	0	0	0	0	1	0	0	2	1	0	1	1	1	0	2	2	1	0	0	0	0	0	0	1	1	0	0	1
740	0	0	0	0	0	0	1	1	1	0	0	0	0	0	0	0	0	1	1	1	1	0	2	2	0	0	0	1	2	1	1	2	2	1	1	1	2	2	0	0	0	1	0	0	0	0	0	0	0
741	0	0	0	0	0	0	1	1	2	0	0	1	1	1	1	0	0	0	1	1	2	0	0	1	1	1	0	0	2	1	1	2	2	0	1	1	2	1	0	0	1	0	0	1	0	1	0	0	0
742	1	0	0	0	0	0	1	2	1	0	1	0	0	0	0	0	0	0	1	1	1	0	0	0	1	0	0	0	2	1	1	0	0	0	0	2	0	0	0	0	2	0	0	0	0	1	0	0	0
743	0	0	0	0	0	1	1	1	1	0	0	2	2	1	1	0	0	0	2	2	2	0	2	2	0	0	0	1	1	1	1	2	2	0	1	1	1	0	0	0	1	1	0	0	1	0	0	0	2
744	0	0	0	0	0	1	0	1	1	0	1	0	0	0	0	0	0	2	0	0	1	0	2	2	0	2	0	0	2	2	1	0	1	1	1	2	2	0	0	2	0	1	0	0	2	0	0	2	2
745	0	0	1	0	0	0	0	0	1	0	1	1	1	1	1	0	0	1	2	2	2	0	1	1	1	1	1	1	1	0	1	2	2	1	0	2	2	0	0	1	0	0	0	0	1	1	0	0	1
746	1	0	0	0	0	0	0	0	2	0	0	1	1	1	1	0	0	0	1	2	2	0	2	2	0	0	0	1	2	0	1	1	2	2	0	2	0	0	0	0	2	0	0	0	0	0	0	0	0
747	0	0	0	0	0	0	1	1	1	0	1	0	1	0	0	0	0	1	2	1	2	1	2	2	0	1	0	0	2	2	1	1	2	0	1	2	1	1	0	0	0	0	0	0	0	0	0	0	0
748	0	0	0	0	0	0	1	2	1	0	1	0	0	0	1	0	0	1	0	0	0	0	2	2	0	0	0	0	2	1	2	1	2	2	2	1	2	1	0	1	1	0	1	1	1	2	0	0	2
749	0	0	0	0	0	0	1	1	2	0	0	1	1	1	1	0	0	2	0	1	1	0	2	2	0	1	0	0	2	1	0	1	1	0	1	0	0	0	0	1	1	0	2	0	2	1	0	0	1
750	1	0	0	0	0	1	0	1	2	0	0	2	2	1	1	0	0	0	2	2	2	0	2	2	0	0	0	0	2	0	0	2	2	1	0	2	0	0	0	0	2	0	0	0	0	0	0	0	0
751	1	1	0	0	0	1	2	2	1	0	0	1	1	1	1	0	1	1	2	2	1	0	2	2	0	0	0	0	2	1	1	2	1	0	0	2	0	0	0	0	2	0	0	0	0	0	0	0	1
752	0	0	0	0	0	0	0	1	2	0	1	0	0	0	0	0	0	1	1	1	1	0	1	1	1	1	0	0	1	1	1	1	2	0	0	2	1	1	0	0	1	0	1	0	1	1	0	1	1
753	0	0	0	0	0	0	1	1	1	0	0	0	2	1	2	0	0	1	1	1	0	0	2	2	0	1	0	0	2	2	1	1	2	2	0	2	1	0	0	2	0	0	0	0	0	2	1	0	1
754	1	0	0	0	0	0	1	1	1	0	0	0	0	0	0	0	0	0	2	2	2	0	2	2	0	0	0	0	1	1	2	2	2	0	1	1	0	0	0	0	1	0	1	0	1	1	0	1	2
755	0	0	0	0	0	0	1	1	2	0	0	1	1	1	1	0	0	1	1	1	2	1	2	2	0	0	1	0	2	1	0	2	2	0	0	2	1	0	1	0	1	0	1	1	0	0	0	0	0
756	1	0	0	0	0	0	1	1	1	1	1	1	1	1	1	0	0	0	2	1	2	0	1	2	0	2	0	1	1	1	1	1	1	2	0	2	0	0	0	1	1	1	0	1	1	0	0	0	0
757	0	1	0	0	0	1	2	2	1	0	0	0	0	0	0	0	0	1	1	1	1	0	2	2	0	1	0	2	1	0	2	0	1	2	1	2	1	0	0	1	1	0	0	0	0	0	0	0	1
758	0	0	0	0	0	0	1	2	1	0	1	0	0	0	0	0	0	0	2	2	2	0	2	2	0	0	0	2	1	1	2	2	2	1	0	2	1	0	0	2	0	1	0	1	2	0	0	1	0
759	0	0	0	0	0	0	2	2	0	0	0	0	1	1	1	0	0	1	1	1	1	1	2	2	0	1	0	0	2	2	0	2	2	0	1	1	2	1	0	0	1	0	0	0	1	1	0	0	1
760	0	0	0	0	0	0	0	0	2	0	0	1	1	1	1	0	0	2	1	1	2	0	2	2	0	0	0	0	2	1	0	1	2	0	0	2	2	0	0	0	2	0	0	0	0	1	0	0	2
761	0	0	0	0	0	0	0	1	2	0	1	1	1	1	1	0	0	2	0	0	2	0	1	1	1	2	0	0	2	2	1	2	2	0	1	1	1	0	1	0	1	0	2	0	1	1	0	0	1
762	1	0	0	0	0	1	0	1	2	0	0	0	0	0	0	0	0	1	1	1	2	0	2	2	0	1	1	0	2	1	0	0	0	0	0	2	2	2	0	0	0	0	0	0	2	0	0	1	2
763	0	0	0	0	0	1	1	1	1	1	1	0	1	0	0	1	1	2	1	1	1	0	2	2	0	1	0	0	2	1	0	1	2	0	1	2	2	0	0	1	1	0	0	0	0	0	1	0	0
764	0	0	0	0	0	0	2	2	1	0	1	0	1	1	1	0	1	2	1	1	1	0	2	2	0	2	0	1	1	1	2	2	2	0	1	1	1	0	0	0	2	0	0	0	2	1	0	0	1
765	1	0	0	0	0	0	0	1	2	0	0	0	0	0	0	0	0	1	1	1	2	1	1	2	0	1	1	0	1	0	1	2	2	0	2	0	1	0	0	1	1	0	1	0	0	0	0	0	2
766	0	0	0	0	0	1	1	1	1	0	1	0	0	0	0	0	0	0	2	2	2	0	2	2	0	0	0	0	2	2	1	1	2	1	2	1	1	0	0	0	2	0	1	1	1	2	0	0	1
767	0	0	0	0	0	0	0	0	1	0	1	0	2	1	1	1	0	1	1	1	1	0	1	1	0	0	1	1	2	0	1	0	1	1	0	2	0	1	0	0	1	0	1	0	1	1	0	0	0
768	1	0	0	0	0	0	1	2	2	0	0	1	1	1	1	0	0	1	1	1	1	0	2	2	0	0	0	2	1	0	2	1	2	2	1	2	2	0	0	1	0	1	0	0	0	0	0	1	1
769	0	0	0	0	0	1	2	2	2	0	0	0	0	0	0	0	0	0	1	1	1	0	0	1	0	0	0	1	1	1	1	0	1	1	0	2	0	0	0	0	1	0	0	0	1	1	0	1	1
770	0	1	1	0	1	0	2	2	0	0	1	0	0	0	0	0	0	2	0	0	1	0	2	2	0	1	0	0	2	2	1	2	2	0	2	0	1	0	0	0	2	0	0	0	0	0	0	1	0
771	1	0	0	0	0	0	1	1	1	1	2	0	1	1	1	0	1	2	1	2	2	0	0	0	0	1	0	1	1	1	1	0	0	0	0	2	2	0	0	2	0	2	0	0	1	1	0	0	1
772	0	0	0	0	0	0	0	0	2	0	0	1	1	1	1	0	0	1	2	2	2	1	0	1	1	1	0	1	2	1	2	1	1	1	2	1	1	0	0	0	1	0	0	0	1	0	0	0	1
773	0	0	0	0	0	0	2	2	0	0	0	0	0	0	0	0	0	1	1	1	2	0	2	2	0	1	0	0	1	0	1	1	2	2	1	1	2	0	0	1	0	0	1	0	1	0	0	0	1
774	0	0	0	0	0	0	0	0	2	0	0	0	1	1	1	0	0	2	0	1	1	1	2	2	0	2	0	0	2	1	0	2	2	0	1	1	0	0	0	1	1	0	1	0	1	1	0	0	1
775	1	0	0	0	0	1	2	2	0	0	0	1	1	1	1	0	0	1	1	0	1	0	2	2	0	1	0	0	2	2	0	1	1	0	1	0	1	1	0	0	1	0	1	0	1	0	0	0	0
776	0	1	1	0	1	0	1	1	2	1	0	1	1	1	1	0	0	0	2	2	2	0	2	2	0	0	0	0	2	2	0	2	2	0	2	0	1	0	0	0	2	0	0	2	0	2	0	1	2
777	1	0	0	0	0	0	1	1	2	0	0	0	1	1	1	0	0	1	1	1	1	0	2	2	0	2	0	0	1	1	1	1	1	1	1	2	0	0	0	0	2	1	0	1	1	0	0	0	1
778	0	0	0	0	0	0	1	1	1	1	0	0	0	0	0	0	0	1	1	1	1	0	2	2	0	2	0	1	2	1	2	2	2	1	0	2	0	0	0	0	2	0	1	0	1	1	0	0	0
779	1	0	0	0	0	0	0	0	2	0	0	0	1	0	0	1	0	2	1	1	1	0	2	1	1	1	0	0	2	1	1	1	2	0	1	2	2	0	0	1	1	0	1	0	1	0	0	0	2
780	0	0	1	0	0	0	2	2	0	0	0	0	0	0	0	0	0	1	0	0	0	0	2	2	0	2	0	1	1	1	1	1	2	0	0	2	1	0	0	0	2	0	0	0	0	0	0	0	1
781	0	0	0	0	0	1	1	1	2	0	0	0	1	0	0	1	0	0	2	2	2	2	0	2	0	1	0	1	1	0	1	1	1	2	1	1	0	0	0	0	1	0	0	0	0	1	0	0	2
782	1	0	0	0	0	1	1	1	1	0	0	0	0	0	0	0	0	1	1	1	2	0	2	2	0	0	0	0	2	1	0	1	1	1	1	2	1	0	0	0	2	0	0	0	1	1	0	0	1
783	0	0	0	0	0	0	2	2	1	0	2	0	0	0	0	1	0	0	2	2	2	0	2	2	0	0	0	0	2	2	1	1	1	1	0	2	2	2	0	0	0	1	0	1	0	1	0	0	1
784	1	0	0	0	0	0	2	2	1	0	1	0	1	0	0	0	0	1	1	1	1	0	0	1	0	1	0	2	1	1	2	1	1	0	1	1	2	0	0	2	0	0	0	0	0	0	0	1	1
785	0	0	0	0	0	0	1	1	1	0	1	1	1	1	1	0	0	0	2	2	1	1	2	2	0	1	0	0	2	2	1	1	1	0	1	0	1	0	0	1	1	0	1	0	1	0	0	0	2
786	1	0	0	0	0	0	1	1	2	0	0	0	0	0	0	0	0	1	1	1	1	2	0	2	0	1	0	0	2	2	1	1	1	1	1	1	2	1	0	1	1	0	0	0	0	0	0	0	1
787	1	0	0	0	0	0	1	1	1	0	0	0	2	1	1	0	0	1	1	1	2	0	2	2	0	1	0	1	1	1	1	1	1	1	2	0	0	0	0	0	2	0	0	0	1	0	0	1	2
788	1	0	2	0	1	0	1	1	2	1	0	0	1	1	1	0	0	1	1	1	1	0	2	2	0	1	0	1	2	0	1	1	1	0	1	1	1	0	1	0	1	0	0	0	1	1	0	0	1
789	0	0	0	0	0	0	2	2	0	0	0	1	1	1	1	0	0	0	2	1	2	0	1	1	0	2	0	1	2	1	2	1	2	0	1	2	1	0	0	1	1	0	0	2	0	2	0	0	0
790	0	0	0	0	0	0	2	2	1	0	1	1	1	1	1	0	0	2	0	0	1	0	1	2	0	2	0	1	2	1	1	1	1	0	1	1	1	0	0	1	1	0	1	0	1	1	0	0	1
791	0	0	0	0	0	0	0	1	2	0	0	0	2	1	1	0	0	2	0	0	1	1	1	1	0	1	0	0	1	0	1	1	1	0	0	2	1	1	0	0	0	0	1	0	0	0	0	0	1
792	1	0	0	0	0	0	0	1	2	0	1	1	1	1	1	0	0	1	1	1	2	0	1	1	0	1	0	0	2	1	0	1	2	1	1	1	1	0	0	1	1	0	1	0	1	1	0	0	1
793	0	0	1	0	1	0	0	1	2	0	0	0	0	0	0	0	0	1	1	1	2	0	2	2	0	1	0	1	2	1	1	1	1	1	0	2	2	0	1	0	0	1	0	0	1	1	0	0	1
794	0	0	0	0	0	2	1	1	2	0	0	0	1	0	0	0	1	2	1	1	1	0	2	2	0	0	0	2	1	0	2	1	1	0	0	2	1	0	0	2	0	0	0	0	0	0	0	1	1
795	0	0	0	0	0	0	2	2	1	0	1	0	1	0	0	0	0	0	1	2	2	0	2	2	0	0	0	1	1	1	2	2	2	0	0	2	0	0	0	1	1	1	0	0	0	0	0	0	0
796	1	0	0	0	0	0	2	2	2	0	1	1	1	1	1	0	1	2	0	0	1	0	1	1	0	2	0	2	2	2	0	0	1	1	1	2	2	0	0	1	1	0	1	0	1	1	0	0	1
797	0	0	0	0	0	1	1	2	2	0	0	1	1	2	1	0	0	2	0	0	0	0	1	1	1	1	0	0	2	1	1	2	2	1	0	2	0	0	0	0	2	0	0	1	0	1	0	0	0
798	0	0	0	0	0	0	2	2	0	0	1	0	0	0	0	0	0	1	1	1	1	0	0	0	1	0	0	0	2	1	1	2	2	1	0	2	1	0	0	0	2	0	0	0	0	0	0	0	1
799	0	0	0	0	0	0	2	2	0	0	2	1	2	2	2	0	0	2	0	0	0	0	2	2	0	2	0	1	1	1	1	1	1	1	1	1	1	0	0	0	1	0	1	0	1	0	0	0	1
800	1	0	0	0	0	0	0	0	2	0	0	1	1	1	1	0	0	0	2	2	2	0	2	2	0	1	0	0	2	1	1	0	1	1	0	2	0	0	0	0	1	1	0	0	1	1	0	0	1
801	1	0	1	0	1	0	2	2	1	0	1	0	0	0	0	0	0	0	2	2	1	0	2	2	0	1	0	0	2	1	1	1	1	0	1	1	0	0	0	0	2	0	1	0	1	0	0	0	0
802	0	0	0	0	0	1	2	2	1	0	0	1	1	1	1	0	0	0	2	2	2	0	1	1	0	0	0	1	1	1	1	1	2	0	1	2	1	1	0	0	1	0	0	0	0	0	0	0	0
803	0	0	1	0	1	0	1	1	2	0	0	1	1	1	2	0	0	1	1	1	1	1	2	2	0	2	0	0	2	1	0	1	1	0	0	2	1	0	0	2	0	0	0	0	0	1	0	0	1
804	1	0	0	0	0	0	0	0	2	0	0	0	2	0	0	1	0	2	0	0	0	0	2	2	0	1	0	1	1	1	1	2	2	0	2	0	1	0	0	1	1	1	0	1	2	0	0	0	1
805	1	0	0	0	0	0	1	1	1	0	0	0	0	0	0	0	0	1	1	1	1	0	1	1	0	1	0	0	1	1	1	1	1	0	1	0	1	0	1	0	1	0	0	0	0	0	0	0	1
806	0	0	1	1	1	2	0	0	2	0	0	1	2	1	1	1	0	0	2	2	1	0	1	1	0	1	0	2	2	2	0	1	1	0	1	1	2	0	0	1	0	0	0	0	0	0	0	1	1
807	0	1	0	0	0	1	2	2	0	0	1	0	1	0	1	0	0	0	2	2	2	0	2	2	0	1	0	1	2	2	0	1	1	0	0	2	1	0	0	0	2	1	0	0	1	1	0	0	2
808	1	0	0	0	0	0	0	0	2	0	0	0	0	0	0	0	0	2	1	2	2	0	2	2	0	1	0	1	2	1	1	2	2	0	1	1	1	0	0	1	1	0	0	0	0	0	0	0	0
809	0	0	0	0	0	0	0	0	2	0	0	0	0	0	0	0	0	1	1	1	1	0	2	2	0	1	0	0	2	1	0	1	1	1	0	2	2	1	1	0	1	0	1	0	2	2	0	0	0
810	0	0	0	0	0	1	2	2	0	0	2	2	2	2	2	0	0	1	0	0	1	0	2	2	0	0	0	0	2	0	0	1	1	1	1	1	1	1	0	0	1	0	1	0	0	0	0	0	1
811	0	0	0	0	0	1	0	0	2	0	0	1	2	0	0	0	0	0	2	2	2	0	1	1	0	1	0	0	1	1	2	2	2	0	0	2	0	0	0	0	1	0	1	0	1	1	0	0	1
812	0	0	0	0	0	0	0	0	2	0	0	0	1	0	0	0	1	2	1	1	1	0	2	2	0	1	0	0	2	1	2	1	2	1	1	1	1	0	0	1	1	0	0	0	0	0	0	0	1
813	1	0	0	0	0	0	0	1	1	0	1	1	1	1	1	0	0	0	2	2	2	0	2	2	0	1	0	1	1	1	1	2	2	2	1	1	1	0	0	0	2	0	0	1	1	1	1	0	0
814	0	0	0	0	0	0	2	2	1	0	1	0	0	0	0	0	0	2	0	1	1	0	0	0	1	1	0	1	2	1	1	2	2	0	1	1	1	0	0	1	1	0	0	0	2	0	0	0	1
815	0	0	0	0	0	0	1	2	0	0	1	0	0	0	0	0	0	1	1	1	2	0	2	2	0	2	0	1	1	1	2	0	0	1	2	2	2	1	1	0	1	0	1	0	1	1	0	1	2
816	0	0	1	1	1	1	1	1	1	0	1	0	0	0	0	0	0	2	0	1	2	0	2	2	0	1	0	0	2	1	0	1	1	1	1	1	2	0	0	1	0	1	0	0	1	0	0	0	1
817	0	0	0	0	0	1	0	0	2	0	0	0	0	0	0	0	0	0	1	1	1	0	1	2	0	1	1	0	2	0	0	2	2	0	1	2	2	0	0	1	1	0	0	0	0	0	0	1	2
818	0	0	0	0	0	0	2	2	0	0	1	0	0	0	0	0	0	1	1	1	1	0	2	2	0	0	0	1	1	1	1	1	1	0	0	2	1	0	0	1	1	1	0	1	1	0	0	0	1
819	1	0	0	0	0	0	2	2	1	0	0	0	0	0	0	0	0	0	1	2	2	0	2	2	0	1	0	0	2	1	1	2	2	1	1	1	2	0	0	1	1	0	0	0	1	0	0	0	0
820	0	1	0	0	0	0	1	1	2	0	0	0	1	0	0	1	0	0	2	2	2	0	2	2	0	2	0	1	1	1	2	1	0	1	0	2	2	1	0	1	1	0	1	0	0	2	0	0	1
821	1	0	0	0	0	0	2	2	1	0	1	0	1	0	0	0	0	2	0	0	0	0	2	2	0	1	0	1	1	1	1	1	1	0	0	2	1	0	0	1	1	0	0	0	2	1	0	0	1
822	0	1	0	0	0	0	0	1	1	0	0	0	0	0	0	0	0	1	1	1	1	0	1	1	1	1	0	0	2	2	0	1	1	2	1	1	2	0	0	1	0	0	0	0	0	0	0	1	0
823	0	0	0	0	0	0	0	0	2	0	0	0	1	1	1	0	0	1	2	2	2	0	2	2	0	0	0	0	2	1	0	0	0	1	2	2	1	0	0	1	1	1	0	1	1	0	0	0	2
824	1	0	0	0	0	0	1	2	1	0	0	0	0	0	0	0	0	0	1	1	1	0	2	2	0	0	0	0	2	2	0	1	1	0	0	2	0	0	0	0	1	0	0	0	0	0	0	0	0
825	0	0	0	0	0	0	2	2	0	0	0	0	0	0	0	0	0	2	0	1	1	0	2	2	0	2	0	0	2	1	1	1	2	0	0	2	2	1	0	1	1	0	0	0	2	1	0	0	0
826	0	0	0	0	0	0	1	1	2	0	0	0	1	0	0	1	0	0	2	2	2	0	1	1	0	1	0	0	1	1	1	1	1	0	1	1	1	1	0	0	1	1	0	0	2	0	0	0	2
827	0	0	1	0	1	0	2	2	1	0	0	0	0	0	0	0	0	1	1	1	1	0	2	2	0	1	0	1	1	1	1	2	2	0	1	1	1	0	0	1	1	0	0	0	0	1	0	0	1
828	0	0	0	0	0	0	1	1	2	0	0	1	1	1	1	0	0	1	1	2	2	0	2	2	0	0	0	0	2	2	1	1	1	0	1	1	2	0	0	2	0	0	0	0	0	0	0	1	0
829	0	0	0	0	0	1	1	0	2	0	1	1	2	2	2	0	0	0	1	1	1	0	1	1	1	1	0	1	2	1	1	2	2	0	1	1	1	0	0	0	2	0	0	0	2	1	0	0	0
830	0	0	0	0	0	1	1	1	2	0	0	0	0	0	0	0	0	1	1	1	2	0	0	0	1	0	0	1	2	1	2	1	2	2	2	1	2	0	0	0	1	0	0	0	0	0	0	0	0
831	0	0	0	0	0	0	0	0	2	0	0	0	1	1	1	0	0	0	1	2	2	0	2	2	0	1	0	0	1	1	1	0	0	0	1	1	2	0	1	0	0	0	1	1	1	2	0	0	1
832	0	1	0	0	0	1	1	1	2	0	0	0	0	0	0	0	0	0	2	2	2	0	2	2	0	0	0	0	2	1	1	2	2	0	2	0	2	1	0	0	1	0	0	1	0	0	0	0	1
833	1	0	0	0	0	0	1	1	2	0	1	0	0	0	0	0	0	0	2	2	2	0	2	2	0	0	0	0	2	1	0	1	2	0	0	2	1	0	0	0	0	0	0	0	1	0	0	0	0
834	1	0	0	0	0	0	1	2	1	0	1	0	1	0	0	0	0	1	1	1	1	0	2	2	0	0	0	0	2	2	0	2	2	0	1	1	2	1	1	0	0	0	1	0	2	0	0	1	1
835	0	0	0	0	0	0	2	2	2	0	1	0	0	0	0	0	0	2	0	1	1	0	2	2	0	1	0	0	2	1	0	1	2	0	1	2	2	1	0	1	1	1	0	0	0	0	0	1	2
836	1	0	0	0	0	1	0	0	2	0	0	1	1	1	1	0	0	1	1	1	2	0	2	2	0	1	0	0	2	1	0	1	2	1	1	1	1	0	1	0	1	0	0	1	1	0	0	1	0
837	0	1	0	0	0	0	0	0	2	0	0	0	1	0	0	0	0	1	1	1	2	1	2	2	0	0	0	2	2	2	0	1	2	2	1	1	2	0	1	1	0	0	0	0	2	0	0	0	1
838	0	0	0	0	0	0	2	2	0	0	1	0	0	0	0	1	0	0	2	2	2	0	1	1	0	2	0	2	2	1	1	1	1	0	0	2	2	1	1	0	0	0	1	0	1	0	0	1	1
839	0	0	0	0	0	0	0	1	1	0	1	0	0	0	0	0	1	2	1	1	1	0	2	2	0	1	0	1	1	1	1	2	2	0	1	1	2	0	0	1	0	0	1	0	0	0	0	1	2
840	0	1	1	0	1	0	2	2	1	0	1	1	1	1	1	0	0	1	1	1	2	0	2	2	0	1	2	1	2	0	1	2	2	0	2	1	2	1	1	1	0	0	0	0	0	0	0	0	1
841	1	0	0	0	0	0	1	1	1	1	2	1	1	1	1	0	0	1	2	1	2	0	2	2	0	2	0	0	2	1	1	0	0	1	0	2	2	0	0	1	0	0	0	0	0	0	0	0	0
842	0	0	0	0	0	1	2	2	1	0	1	1	1	1	1	0	0	0	2	1	2	1	2	2	0	0	0	1	1	1	2	1	2	0	1	2	1	0	0	1	1	0	0	0	0	0	0	0	0
843	1	0	0	0	0	0	1	1	1	0	0	0	0	0	0	0	0	1	1	1	1	0	2	2	0	0	0	2	2	1	1	2	2	0	1	1	1	0	0	1	1	0	1	0	1	0	0	0	2
844	0	0	0	0	0	1	2	2	1	0	1	1	1	1	1	0	0	1	1	1	2	1	2	2	0	0	0	0	2	1	1	0	2	0	0	2	1	1	1	0	0	1	0	0	1	0	0	0	2
845	0	0	1	0	0	0	1	1	1	0	0	1	1	1	1	0	0	1	1	1	2	0	0	1	1	1	0	0	2	1	0	1	1	2	0	2	1	0	0	1	0	1	0	0	1	1	0	0	1
846	0	0	0	0	0	2	1	2	1	0	0	0	0	0	0	0	0	0	2	2	2	0	2	2	0	0	0	1	2	0	1	2	2	1	0	2	1	0	0	1	1	1	0	0	0	0	0	1	2
847	0	0	0	0	0	2	1	2	1	0	1	0	0	0	0	0	0	1	1	1	1	0	2	2	0	1	0	1	2	1	0	0	0	0	0	2	1	0	0	0	2	2	0	0	1	1	0	1	1
848	0	0	0	0	0	0	2	2	0	0	1	1	2	2	2	0	0	0	2	2	2	1	1	2	0	0	0	0	2	2	0	1	0	0	1	1	1	0	0	0	2	1	0	0	1	1	0	0	0
849	1	0	0	0	0	1	2	2	0	0	0	1	1	1	1	0	0	0	1	1	1	1	0	1	1	1	0	2	2	1	2	1	2	0	1	2	0	0	0	0	2	0	0	0	0	0	0	0	1
850	0	0	0	0	0	1	2	2	1	0	2	0	0	0	0	0	0	2	0	0	0	0	2	2	0	1	0	1	2	1	0	0	0	0	0	2	2	0	0	1	1	0	0	0	0	0	1	0	0
851	1	0	0	0	0	0	0	1	2	0	0	2	2	2	2	0	0	1	1	1	1	0	2	2	0	2	0	0	2	1	1	1	2	2	1	2	2	1	0	1	1	0	0	0	2	1	0	0	1
852	1	0	0	0	0	1	1	1	2	0	0	0	2	0	0	1	0	1	1	2	2	0	2	2	0	2	0	2	2	2	0	0	1	1	0	2	1	0	1	0	1	0	0	1	0	0	0	1	2
853	1	0	0	0	0	0	1	1	1	0	1	0	0	0	0	0	0	1	1	0	1	0	1	2	0	0	0	0	1	1	2	2	2	1	0	2	2	1	1	1	0	1	0	1	2	0	1	0	0
854	1	0	0	0	0	0	2	2	0	0	1	0	1	0	0	0	0	0	1	1	2	0	1	1	1	2	0	1	1	1	2	1	1	1	1	1	2	0	0	1	0	0	0	0	0	0	0	0	0
855	0	0	0	0	0	0	1	1	1	0	0	0	1	1	1	0	0	0	2	2	2	0	2	2	0	1	0	1	2	2	1	1	1	0	1	1	1	0	0	1	1	0	0	0	1	0	0	0	0
856	1	0	0	0	0	1	0	1	2	0	0	0	1	0	0	0	0	0	2	2	2	1	2	2	0	2	0	0	2	2	0	1	1	0	1	1	0	0	0	1	1	0	0	0	0	0	0	0	1
857	0	0	0	0	0	0	0	0	2	0	0	1	1	1	1	0	0	1	1	1	1	0	2	2	0	0	1	0	2	2	0	1	1	1	1	1	2	0	0	1	1	0	1	0	2	2	0	1	0
858	0	1	0	0	0	0	1	1	1	0	1	0	1	1	1	0	0	1	1	1	1	0	2	2	0	1	0	1	1	1	1	0	0	0	0	1	1	0	0	1	1	0	0	0	0	1	0	1	1
859	0	0	0	0	0	1	0	0	2	0	0	0	0	0	0	0	0	0	2	1	2	1	1	2	0	0	0	1	2	1	2	1	1	0	0	2	1	0	0	1	1	0	0	0	0	1	0	2	2
860	0	0	0	0	0	0	2	2	2	0	1	0	0	0	0	0	0	2	0	0	0	0	2	2	0	1	0	1	2	1	1	2	2	0	1	1	1	0	0	2	0	1	0	0	1	1	0	0	0
861	0	0	0	0	0	0	1	2	2	0	0	0	0	0	0	0	0	1	1	1	2	0	1	1	0	1	1	1	1	0	1	2	2	0	1	1	2	1	0	0	1	0	0	0	0	1	0	0	1
862	1	0	0	0	0	0	1	2	1	0	0	0	1	0	0	1	0	1	1	1	2	0	2	2	0	0	0	0	2	2	1	1	1	1	0	2	2	1	1	1	0	0	0	1	0	0	0	0	0
863	0	0	0	0	0	0	1	2	1	0	0	0	1	1	1	0	0	0	2	2	2	0	1	1	0	0	0	0	2	1	1	1	1	1	1	1	2	0	1	1	0	0	0	0	1	0	0	0	0
864	1	0	0	0	0	0	1	1	1	0	2	0	1	1	1	0	1	2	1	2	2	0	2	2	0	0	0	0	2	0	0	0	1	1	0	2	1	0	0	2	0	0	0	0	0	0	0	0	2
865	0	0	0	0	0	0	1	2	2	0	1	0	0	0	0	0	0	0	1	1	1	0	2	2	0	0	0	0	2	2	1	1	0	1	0	2	2	1	0	1	1	0	1	0	1	1	0	0	1
866	0	0	1	0	0	0	2	2	1	0	1	1	1	1	1	0	0	1	1	1	1	0	2	2	0	1	0	0	2	2	0	1	2	0	0	2	0	0	0	0	2	0	0	0	2	1	0	0	0
867	0	1	1	0	0	0	2	2	1	0	0	0	1	0	0	1	0	1	1	1	1	0	1	1	1	0	0	0	2	2	0	2	2	0	1	2	1	0	0	0	0	2	0	0	1	0	0	0	0
868	0	0	0	0	0	0	1	1	1	0	0	0	0	0	0	0	0	0	2	2	2	0	2	2	0	0	0	0	1	1	0	1	2	2	1	2	2	0	0	0	2	0	0	0	0	0	0	0	0
869	1	0	0	0	0	0	0	0	2	0	0	0	0	0	0	0	0	0	1	2	2	0	2	2	0	2	0	0	2	0	1	1	2	1	1	2	1	0	0	0	1	1	0	0	1	0	0	0	1
870	1	0	0	0	0	0	2	2	1	0	0	0	1	1	1	0	0	1	1	2	2	0	0	1	0	0	0	1	2	1	2	1	1	0	0	2	2	1	1	0	0	0	0	1	1	1	0	0	0
871	0	0	0	0	0	1	2	2	0	0	1	0	0	0	0	0	0	1	1	1	2	0	2	2	0	1	0	1	1	1	2	1	2	2	0	2	0	0	0	0	1	0	0	0	0	0	0	0	1
872	1	1	0	0	0	1	2	2	1	0	1	1	1	1	1	0	0	1	1	1	1	1	2	2	0	2	0	1	2	2	1	0	2	1	2	2	0	0	0	1	1	1	0	0	1	1	0	0	0
873	0	0	0	0	0	0	1	1	1	0	0	0	1	0	0	0	0	0	1	1	1	0	1	1	1	1	0	0	1	0	1	1	1	1	0	2	1	0	0	1	1	0	0	1	0	1	0	0	0
874	0	0	0	0	0	1	2	2	0	0	1	0	0	0	0	0	0	1	1	1	1	0	2	2	0	0	0	1	2	2	0	1	1	0	1	1	1	0	0	1	1	0	0	0	1	0	0	0	1
875	1	0	0	0	0	0	0	1	2	0	0	1	1	2	1	0	0	0	2	2	2	0	2	2	0	0	0	0	2	2	0	1	2	2	0	2	2	0	0	1	1	0	1	0	1	1	0	0	0
876	0	0	0	0	0	0	1	1	1	0	0	1	1	1	1	0	0	0	1	1	1	0	1	1	1	1	0	0	2	1	0	1	1	0	2	1	0	0	0	0	2	0	1	0	1	1	0	0	1
877	1	0	0	0	0	1	1	1	1	0	0	0	1	1	1	0	0	1	1	1	1	0	2	2	0	2	0	0	2	2	0	1	1	0	0	2	2	0	0	1	1	2	0	0	0	2	0	0	1
878	0	0	0	0	0	0	1	1	1	0	0	0	2	0	0	1	0	1	1	0	1	0	2	2	0	0	0	0	2	2	0	1	2	1	1	1	1	0	0	1	0	1	0	0	0	0	1	0	1
879	0	0	0	0	0	0	1	1	1	1	1	1	1	1	1	0	0	1	1	1	1	0	2	2	0	1	1	0	1	0	1	1	1	0	0	2	1	0	0	1	1	0	0	0	0	1	0	1	0
880	1	0	1	0	0	0	1	2	1	0	1	0	0	0	0	0	0	0	2	2	1	0	2	2	0	0	0	1	2	0	1	1	1	1	1	2	1	0	0	1	1	0	0	0	1	0	0	0	1
881	1	0	0	0	0	0	1	2	1	0	0	1	1	1	1	0	0	1	1	1	2	0	1	1	0	0	0	0	1	1	2	0	1	2	1	2	2	1	0	1	1	0	0	0	0	0	0	0	2
882	0	0	0	0	0	0	0	0	2	0	0	0	1	0	0	1	0	0	2	2	2	0	1	2	0	1	1	1	2	1	0	1	1	0	1	1	1	0	0	0	2	0	1	0	1	2	0	1	0
883	1	0	0	0	0	0	0	0	2	0	0	1	1	1	1	0	0	1	1	1	1	1	1	2	0	1	0	2	2	1	2	0	1	1	1	2	1	1	0	0	1	0	0	1	0	0	0	0	2
884	0	1	0	0	0	0	0	0	2	0	0	0	0	0	0	0	0	1	1	1	1	0	2	2	0	1	0	0	1	1	2	2	2	0	0	2	2	1	1	0	1	0	0	0	0	0	1	0	0
885	1	0	0	0	0	0	1	2	2	0	0	0	1	1	1	0	0	0	2	1	2	0	0	1	0	0	0	0	2	1	1	0	0	0	2	2	2	1	1	0	0	0	0	1	1	0	0	0	1
886	1	0	0	0	0	0	0	1	2	0	0	0	0	0	0	0	1	1	1	1	2	0	1	1	0	1	0	1	2	1	2	1	1	0	0	2	1	0	0	0	1	0	0	0	0	0	0	0	0
887	1	0	0	0	0	2	1	2	2	0	0	0	0	0	0	0	0	2	0	1	1	0	2	2	0	1	0	1	2	1	1	1	1	0	2	1	1	0	0	0	2	1	0	1	2	0	0	0	0
888	0	1	0	0	0	0	1	1	1	0	1	2	2	2	2	0	0	2	0	0	1	0	2	2	0	0	0	2	1	0	2	0	1	1	0	2	1	0	0	0	2	0	0	0	0	1	0	0	0
889	1	0	0	0	0	0	1	2	1	0	0	1	1	1	1	0	1	0	2	1	2	0	2	2	0	0	0	0	2	0	0	1	1	0	2	0	2	1	1	0	0	0	0	0	1	1	0	1	2
890	0	0	1	0	0	0	1	1	0	1	1	0	1	0	1	0	0	0	2	1	2	0	2	2	0	2	0	1	1	1	2	1	1	0	1	1	1	1	1	0	0	0	0	0	1	0	0	1	2
891	0	0	0	0	0	0	0	0	2	0	0	1	0	0	0	0	0	1	1	1	2	0	1	1	1	0	0	0	2	0	0	1	1	1	0	2	1	0	1	0	1	0	0	0	0	0	0	2	2
892	0	0	0	0	0	0	2	2	1	0	0	1	2	1	1	0	0	1	0	0	0	1	2	2	0	0	0	1	1	0	1	1	1	0	1	2	1	0	0	0	2	1	1	0	0	0	0	1	1
893	0	0	0	0	0	0	0	2	2	0	1	2	2	2	2	0	0	0	2	2	2	0	1	1	0	2	0	0	1	1	2	1	1	0	1	1	2	0	0	2	0	0	0	0	1	1	0	0	2
894	1	0	0	0	0	1	2	2	1	0	1	1	0	0	0	0	0	2	0	1	1	0	2	2	0	2	0	2	0	0	2	1	1	2	2	2	1	0	1	0	1	0	1	0	1	1	0	1	2
895	0	0	0	0	0	0	2	2	1	0	1	0	2	1	1	0	0	2	0	1	1	2	0	2	0	1	0	0	2	2	0	2	2	1	1	1	0	0	0	0	1	0	0	0	0	1	0	0	0
896	0	0	0	0	0	1	1	1	2	0	0	1	1	1	1	0	0	2	0	0	0	0	1	1	1	1	0	0	1	1	2	1	2	1	1	1	1	0	0	0	1	0	0	0	1	0	0	0	1
897	0	0	0	0	0	1	1	1	2	0	0	0	0	0	0	0	0	1	1	1	2	0	2	2	0	2	0	1	2	1	1	2	2	0	1	1	1	0	0	2	0	1	0	0	1	0	0	0	0
898	0	0	0	0	0	2	1	2	1	0	1	0	1	0	0	0	0	0	2	2	1	0	1	1	1	0	0	0	2	2	0	0	0	0	0	2	2	0	0	2	0	0	0	0	2	0	0	1	1
899	1	0	0	0	0	0	1	2	2	0	0	1	1	1	1	0	0	0	1	1	1	0	2	2	0	2	0	0	2	1	1	1	1	0	0	2	1	0	1	0	1	0	1	0	1	1	0	0	0
900	0	0	0	0	0	0	0	1	1	0	1	0	1	1	2	0	0	0	2	2	2	0	1	1	1	0	0	0	2	1	1	2	2	0	0	2	1	1	1	0	0	0	0	1	0	1	0	0	1
901	1	0	0	0	0	1	1	1	1	0	1	0	0	0	0	0	0	2	0	0	1	0	2	2	0	0	0	0	2	1	0	1	1	2	1	1	1	0	0	1	1	0	0	0	0	1	0	1	0
902	1	0	0	0	0	0	0	0	2	0	0	0	2	0	0	1	0	0	2	2	2	0	1	1	0	1	0	0	2	2	1	1	1	0	0	2	1	0	0	0	2	0	1	0	1	0	0	0	0
903	1	0	0	0	0	0	2	2	2	0	1	0	1	1	1	0	0	2	0	0	0	0	2	2	0	1	0	0	2	2	1	1	1	0	0	2	0	0	0	0	1	1	0	1	2	0	0	0	0
904	1	0	0	0	0	1	0	1	2	0	1	0	0	0	1	0	0	2	0	0	0	0	2	2	0	1	0	0	2	0	1	1	1	0	0	2	1	0	1	0	1	0	2	0	1	1	0	0	0
905	0	0	0	0	0	0	2	2	1	0	0	2	1	1	1	0	0	1	1	1	1	0	2	2	0	2	0	0	2	1	0	1	1	0	0	2	1	0	0	1	1	1	0	1	1	0	0	0	1
906	1	0	1	0	1	0	0	1	2	0	0	0	0	0	0	0	1	2	1	1	1	0	2	2	0	1	0	1	1	1	1	2	2	0	2	1	0	0	0	0	2	0	0	0	2	1	0	0	1
907	1	0	0	0	0	0	2	2	1	0	1	0	1	0	0	0	0	1	1	2	2	0	1	1	1	2	0	0	2	1	0	0	2	0	0	2	1	0	0	1	1	0	1	1	1	2	0	0	1
908	1	0	0	0	0	1	2	2	0	0	0	0	1	1	1	0	0	1	0	0	0	0	2	2	0	0	0	0	2	1	1	1	2	0	1	2	1	0	0	0	1	0	0	0	0	0	0	1	2
909	0	0	0	0	0	1	2	2	1	0	0	1	2	2	2	0	1	2	0	0	1	0	1	1	1	1	0	0	2	0	1	0	1	1	0	2	1	0	0	1	1	0	0	0	0	0	0	0	0
910	0	0	0	0	0	1	0	0	2	0	0	0	1	1	1	0	0	0	2	2	1	0	2	2	0	1	0	0	2	1	1	2	2	0	1	1	0	0	0	0	2	0	0	0	0	0	0	0	0
911	1	0	0	0	0	0	1	1	2	0	0	1	2	2	2	0	0	1	1	1	2	0	0	1	1	1	0	2	2	1	1	0	1	1	0	2	0	0	1	0	1	0	0	0	2	0	0	1	1
912	0	0	0	0	0	2	2	2	1	0	2	0	1	0	0	1	0	0	2	2	2	0	2	2	0	1	0	0	2	1	0	1	1	0	1	2	1	0	0	0	1	1	0	0	2	1	0	0	1
913	0	0	0	0	0	2	2	2	0	0	1	0	0	0	0	0	1	2	1	1	1	1	2	2	0	0	0	1	2	1	2	1	1	0	1	1	1	0	0	0	2	0	1	0	1	1	0	0	0
914	0	0	0	0	0	0	2	2	1	0	1	0	2	1	1	1	0	2	0	0	1	0	2	2	0	1	0	1	2	1	2	2	2	0	0	2	0	0	0	1	1	0	0	0	0	1	0	0	1
915	1	1	0	0	0	1	2	2	1	0	0	1	1	1	1	0	0	0	2	1	2	0	2	2	0	1	0	1	1	1	2	1	1	1	0	2	0	0	0	0	2	1	0	0	0	2	0	0	2
916	1	0	0	0	0	0	1	2	1	0	1	0	0	0	0	0	0	2	0	0	0	0	2	2	0	0	0	2	1	1	2	0	0	0	0	1	1	0	0	0	2	0	0	0	0	0	1	0	0
917	1	0	0	0	0	1	0	0	2	0	0	0	1	1	1	0	0	1	1	1	2	0	2	2	0	0	0	0	2	1	0	0	0	0	0	2	0	0	0	0	1	1	0	1	1	0	0	1	1
918	0	0	0	0	0	0	2	2	1	0	0	0	0	0	0	0	0	1	1	1	1	0	0	0	1	1	1	1	2	1	0	1	1	1	1	2	2	0	0	2	0	0	1	1	1	2	0	1	2
919	0	0	0	0	0	1	2	2	0	0	2	0	0	0	0	0	0	0	2	2	2	0	2	2	0	2	0	0	2	2	0	2	2	0	1	1	1	1	0	0	1	0	0	0	0	0	0	0	0
920	1	0	1	0	0	0	1	2	1	0	1	0	1	0	0	1	1	1	1	2	2	0	2	2	0	0	1	0	1	0	1	1	1	0	0	2	1	0	1	0	1	0	0	0	1	1	1	0	0
921	1	1	0	0	0	1	2	2	1	0	1	0	1	1	1	0	0	0	2	2	2	0	2	2	0	0	0	1	2	2	0	1	2	0	0	2	0	0	0	1	1	0	0	0	1	1	0	0	1
922	1	0	0	0	0	0	0	0	2	0	0	0	1	0	0	1	1	0	2	1	2	0	2	2	0	2	0	1	2	0	1	1	0	0	0	2	1	0	0	0	2	1	0	0	0	0	0	0	1
923	0	0	0	0	0	0	1	1	2	0	0	0	0	0	0	0	0	1	1	1	1	0	1	1	0	1	0	2	2	1	2	1	1	0	0	2	1	0	0	0	2	0	1	0	1	1	0	0	1
924	0	0	0	0	0	0	1	1	1	0	1	0	1	0	0	1	0	0	2	2	2	0	1	1	0	1	0	0	2	1	0	1	1	1	1	1	1	0	0	1	1	0	1	0	1	1	0	0	0
925	0	0	0	0	0	1	1	2	2	0	0	0	0	0	0	0	0	2	0	0	1	0	2	2	0	1	0	0	1	1	0	1	2	2	0	2	0	0	0	1	1	0	0	0	0	0	0	1	1
926	1	0	0	0	0	1	1	1	1	0	1	0	1	1	1	0	0	2	0	0	1	0	1	1	0	0	1	0	2	1	1	0	0	0	0	2	2	0	1	0	1	0	0	0	0	0	0	1	1
927	1	0	0	0	0	0	2	2	1	0	0	0	0	0	0	0	0	1	1	1	2	0	2	2	0	1	0	0	2	1	1	2	2	2	1	1	1	0	1	0	1	0	0	0	1	0	0	1	2
928	0	1	0	0	0	0	1	2	2	0	0	0	0	0	0	0	0	1	0	0	0	0	2	2	0	0	1	0	2	1	0	1	1	0	2	1	0	0	0	1	1	0	0	0	1	0	0	0	0
929	1	0	0	0	0	1	1	0	2	0	1	1	2	2	2	0	0	0	1	1	1	0	2	2	0	1	0	0	2	2	1	1	1	0	1	1	2	0	0	2	0	1	1	0	1	1	0	0	1
930	0	0	0	0	0	0	1	1	1	0	1	1	2	1	1	0	0	1	1	1	1	1	0	1	1	1	0	0	2	0	0	1	1	1	1	1	1	1	0	0	1	0	0	0	1	1	0	0	1
931	1	0	0	0	0	0	2	2	1	0	1	0	1	1	1	0	0	1	1	1	1	0	2	2	0	1	1	0	2	1	0	1	1	1	1	1	2	0	0	2	0	0	0	1	1	1	0	0	0
932	0	0	0	0	0	0	1	2	2	0	0	0	0	0	0	0	0	1	1	1	1	0	1	1	0	0	0	0	2	2	0	2	2	0	0	2	1	0	1	0	1	0	1	0	1	1	0	0	2
933	0	0	0	0	0	0	0	0	2	0	0	1	1	1	1	0	0	0	2	2	2	0	2	2	0	1	0	0	2	2	1	1	1	1	0	2	2	0	0	0	2	0	0	0	0	0	0	0	0
934	0	1	0	0	0	1	0	0	2	0	0	1	1	0	0	0	0	1	1	1	2	0	0	1	0	1	0	1	2	0	1	1	1	2	1	1	1	1	0	0	1	0	0	0	0	0	0	0	1
935	1	0	1	0	0	0	1	1	2	0	0	1	2	2	2	0	0	2	0	0	2	0	2	2	0	0	0	2	2	1	1	2	2	0	0	2	2	0	1	1	0	0	0	1	0	1	0	0	1
936	1	0	0	0	0	0	1	1	1	1	1	1	1	1	1	0	1	2	1	1	1	0	2	2	0	0	1	2	2	1	1	1	2	0	0	2	0	1	0	0	1	1	0	0	0	0	0	0	1
937	1	0	0	0	0	0	0	1	2	0	0	0	0	0	0	0	0	2	1	2	2	0	2	2	0	0	0	1	1	1	2	1	1	0	1	1	2	0	0	1	1	0	1	0	1	1	0	0	1
938	0	0	0	0	0	0	2	2	1	0	1	1	1	1	1	0	0	2	0	0	0	0	1	1	0	1	0	0	2	0	0	2	2	0	1	1	2	0	0	1	1	0	0	0	0	0	0	0	0
939	0	1	1	0	0	0	2	2	2	0	1	0	0	0	0	0	0	1	1	1	1	0	0	1	1	1	0	0	2	1	2	2	2	0	2	0	1	0	0	1	1	0	1	0	1	1	0	0	1
940	1	0	1	1	1	2	1	1	1	0	0	1	1	1	1	0	0	1	1	1	2	0	1	2	0	1	0	0	2	0	0	2	2	0	1	1	2	1	1	0	0	0	0	0	0	0	0	0	0
941	0	0	0	0	0	0	2	2	0	0	2	1	2	2	2	0	0	0	2	1	2	0	1	1	0	0	0	0	2	1	1	1	1	0	1	1	1	1	0	0	1	0	1	0	1	0	0	1	2
942	1	0	0	0	0	0	0	1	2	0	0	1	0	0	0	0	0	1	1	1	1	0	1	1	0	2	0	0	2	1	1	1	1	0	1	2	0	0	1	0	1	0	0	0	1	1	0	0	1
943	1	0	0	0	0	0	2	2	1	0	1	0	0	0	0	0	0	1	1	1	2	0	1	1	0	0	0	0	2	1	1	1	1	1	0	2	1	1	0	0	1	0	0	0	0	0	0	0	1
944	0	0	0	0	0	1	2	2	1	0	0	0	0	0	0	0	0	1	2	2	2	0	2	2	0	1	0	0	2	1	0	1	2	2	1	2	1	0	0	0	1	0	0	0	1	1	0	0	0
945	1	1	0	0	0	0	0	1	2	0	1	1	1	1	1	0	0	0	1	1	1	0	2	2	0	1	0	0	2	2	0	1	1	0	1	1	2	1	0	0	0	0	1	0	1	0	0	0	1
946	1	0	0	0	0	0	1	1	2	0	0	0	0	0	0	0	0	0	2	2	2	0	2	2	0	2	0	0	2	1	0	1	2	2	0	2	1	0	0	2	0	0	1	0	1	0	0	0	2
947	1	0	0	0	0	0	1	1	2	0	0	0	1	0	0	1	0	2	0	1	2	0	0	0	0	1	0	2	1	1	2	0	0	1	1	1	2	0	0	2	0	0	0	0	0	0	0	0	2
948	0	0	0	0	0	0	1	1	1	0	0	1	2	0	0	0	0	1	1	0	1	0	2	2	0	1	0	0	2	0	0	1	1	0	0	2	1	0	0	0	1	1	0	0	2	0	0	0	2
949	0	0	0	0	0	1	1	2	2	0	0	0	0	0	0	0	0	0	2	2	2	0	1	1	1	1	0	1	1	0	1	1	1	0	1	2	1	0	0	1	1	0	1	0	1	0	0	0	1
950	0	0	0	0	0	0	2	2	0	0	1	0	1	1	1	0	0	1	1	1	1	0	2	2	0	2	0	1	1	0	1	2	2	0	2	2	2	0	0	1	0	0	0	0	0	2	0	0	2
951	1	0	0	0	0	0	0	0	2	0	0	0	0	0	0	0	0	1	1	0	2	0	2	2	0	1	0	2	1	1	2	0	1	2	1	2	1	1	1	0	0	0	0	0	0	0	0	1	1
952	1	0	0	0	0	0	0	0	2	0	0	1	1	1	1	0	0	1	1	1	2	0	1	1	0	1	0	0	2	2	0	0	0	0	0	2	1	0	1	0	1	0	0	0	0	0	0	0	1
953	1	1	0	0	0	0	2	2	2	0	1	1	2	0	0	0	0	1	1	1	1	0	2	2	0	1	0	0	2	1	2	2	2	0	1	1	2	0	0	1	1	0	1	0	0	0	0	0	1
954	1	0	0	0	0	0	2	2	1	0	1	0	0	0	0	0	0	0	1	2	2	0	2	2	0	0	0	0	2	2	0	1	2	0	1	2	1	0	0	1	1	0	1	0	1	0	0	0	1
955	1	0	1	0	0	0	1	1	1	0	0	0	0	0	0	0	0	0	1	1	1	0	2	2	0	0	0	0	2	1	1	1	2	2	2	1	2	0	0	0	1	0	2	0	1	1	0	0	1
956	0	0	0	0	0	0	2	2	0	0	0	0	0	0	0	0	0	1	1	1	1	0	1	1	0	0	0	0	2	1	1	1	2	0	0	2	2	1	0	1	1	1	0	0	1	1	0	0	1
957	0	1	1	0	1	0	1	1	1	0	1	0	0	0	0	0	0	1	1	0	1	0	2	2	0	1	0	1	2	1	2	1	1	1	2	1	2	0	0	1	0	0	0	0	0	0	0	0	0
958	0	0	0	0	0	1	1	1	2	0	1	1	1	0	0	0	0	0	2	2	2	0	2	2	0	1	0	0	2	2	0	0	2	1	0	2	2	1	0	0	1	0	1	0	1	0	0	0	1
959	0	0	0	0	0	0	0	1	2	0	0	1	1	2	1	0	1	2	1	2	2	0	1	1	0	1	0	1	1	1	1	2	2	0	1	1	1	0	0	0	2	0	0	0	0	1	0	2	2
960	0	0	1	0	0	0	0	0	2	0	0	0	2	1	1	0	0	2	0	0	0	1	1	2	0	0	0	0	1	0	1	0	0	0	1	1	2	2	0	0	0	0	0	0	1	1	0	1	1
961	0	0	0	0	0	1	2	2	1	0	1	1	1	1	1	0	0	1	1	1	1	1	2	2	0	2	0	1	1	1	1	1	1	0	1	1	2	0	0	1	1	0	0	0	1	0	0	0	1
962	1	0	0	0	0	0	1	1	1	0	0	1	2	0	0	0	0	0	2	2	2	0	2	2	0	1	0	0	2	1	0	1	1	0	1	1	0	0	1	0	1	0	0	1	1	1	0	0	1
963	0	0	0	0	0	1	1	0	2	0	1	0	1	0	0	1	1	1	1	1	2	0	1	1	0	0	0	0	1	1	2	1	2	0	2	1	1	0	0	2	0	0	0	0	0	1	0	1	1
964	0	0	0	0	0	0	1	1	1	0	0	0	0	0	0	0	0	1	1	1	2	0	2	2	0	1	1	0	2	2	0	1	1	1	0	2	1	0	0	1	1	0	1	0	1	0	0	0	1
965	1	0	0	0	0	0	1	2	2	0	0	0	1	0	0	0	0	1	1	1	2	0	2	2	0	1	0	0	2	1	1	2	2	1	1	1	1	0	0	0	2	0	0	0	1	0	0	0	0
966	0	0	1	0	0	0	1	1	1	0	1	1	1	1	1	0	0	0	2	2	2	0	2	2	0	2	0	0	2	1	2	1	1	1	0	2	0	0	0	0	1	0	0	0	0	1	0	0	1
967	1	1	0	0	0	0	2	2	2	0	0	0	0	0	0	0	0	1	1	1	2	0	1	1	1	2	0	0	2	0	0	1	2	0	1	2	2	1	0	0	0	0	1	1	1	2	0	0	0
968	0	0	0	0	0	0	1	2	1	0	1	0	1	0	0	1	0	1	1	1	2	0	2	2	0	0	0	0	2	2	1	2	1	0	0	2	2	0	1	1	0	2	0	0	0	0	0	0	1
969	0	0	0	0	0	0	0	1	1	0	1	1	1	0	0	0	0	1	1	1	1	0	2	2	0	1	0	0	2	2	0	1	1	0	0	2	2	1	0	1	0	0	0	1	1	0	0	0	0
970	0	0	0	0	0	0	0	0	2	0	0	1	1	1	1	0	0	1	1	1	2	0	1	1	1	1	0	0	1	1	2	2	2	0	0	2	1	0	0	0	1	1	1	0	1	1	0	0	0
971	0	0	0	0	0	1	1	1	1	0	0	1	1	1	1	0	0	1	1	1	1	0	1	1	1	1	0	0	2	1	0	0	1	0	1	2	2	1	0	0	1	0	1	0	0	0	0	0	1
972	0	0	0	0	0	0	1	2	0	0	1	0	1	1	1	0	0	1	1	1	1	0	2	2	0	0	0	0	2	1	0	0	1	1	0	2	2	0	0	1	0	1	0	0	1	0	0	0	1
973	0	0	0	0	0	0	2	2	1	0	1	0	1	1	0	0	1	2	0	0	2	0	2	2	0	1	0	1	2	1	1	2	2	0	0	2	1	0	0	0	2	1	0	0	0	0	0	0	0
974	0	0	0	0	0	0	1	1	2	0	0	1	2	1	1	1	0	0	1	1	1	0	2	2	0	1	0	0	2	1	2	2	2	0	1	1	2	1	1	1	0	0	1	0	1	0	0	0	0
975	1	0	0	0	0	0	1	1	2	0	0	1	2	1	1	0	1	2	1	2	2	0	0	1	1	1	0	0	2	2	1	2	2	1	1	1	1	0	0	0	1	0	1	0	1	0	0	0	2
976	0	0	0	0	0	1	2	2	1	0	0	0	2	2	2	0	0	1	1	1	2	0	2	2	0	0	0	1	1	0	1	1	1	0	1	1	2	1	0	1	1	1	0	0	1	1	0	0	0
977	0	0	0	0	0	0	0	1	1	0	1	1	2	1	1	0	0	2	0	1	1	0	2	2	0	0	0	2	2	1	1	2	2	0	1	1	2	0	0	2	0	0	0	0	0	0	0	0	0
978	0	0	0	0	0	0	1	1	1	0	1	0	0	0	0	0	1	2	1	1	1	2	0	2	0	1	0	0	1	0	1	0	2	0	0	2	1	0	0	2	0	0	0	1	0	1	0	0	0
979	0	1	1	0	1	0	1	1	2	0	1	0	2	1	1	1	0	1	2	1	2	0	2	2	0	1	2	1	2	0	1	0	1	1	0	2	1	0	0	1	1	0	0	0	0	0	0	0	0
980	0	0	0	0	0	0	1	1	2	0	0	0	1	0	0	0	0	1	1	1	1	0	1	1	1	1	0	0	2	2	0	0	1	1	1	2	1	0	0	1	1	1	0	1	0	1	0	0	1
981	0	1	1	0	0	0	0	0	2	0	0	0	0	0	1	0	0	1	1	1	1	1	2	2	0	1	1	0	1	0	1	2	2	0	1	1	1	0	0	1	1	0	0	0	0	1	0	0	1
982	1	0	0	0	0	0	2	2	1	0	1	0	0	0	0	0	0	0	2	2	2	0	1	1	0	1	0	0	2	1	2	0	0	0	0	2	1	0	0	0	2	0	1	0	0	1	0	0	0
983	1	0	0	0	0	0	1	1	1	0	1	0	2	0	0	1	0	1	2	2	2	0	2	2	0	0	0	0	1	0	1	1	1	0	1	1	2	1	0	1	0	0	0	0	0	0	0	0	1
984	0	0	0	0	0	0	1	1	1	0	0	0	0	0	0	0	0	0	2	2	2	0	1	1	0	0	0	1	2	1	2	1	1	1	0	2	2	0	0	1	1	0	0	0	1	1	0	0	2
985	1	0	0	0	0	0	1	1	1	0	0	1	1	1	1	0	0	0	2	2	2	1	0	1	1	1	0	0	2	2	0	1	2	0	1	2	1	0	0	0	1	0	1	1	1	2	0	0	1
986	0	0	0	0	0	0	1	1	2	0	0	0	0	0	0	0	0	0	2	2	2	0	2	2	0	0	0	0	2	1	1	0	1	1	1	2	2	0	0	2	1	0	1	0	0	1	0	0	1
987	1	1	0	0	0	0	2	2	0	0	0	1	2	0	0	0	0	2	0	0	1	0	2	2	0	2	0	1	2	0	1	2	2	0	2	1	1	1	0	0	0	0	0	0	1	0	0	0	0
988	0	0	0	0	0	0	1	2	2	0	0	0	1	0	0	0	0	1	2	1	2	0	1	1	0	0	0	2	1	1	2	2	2	2	1	1	2	1	1	0	1	0	1	1	1	2	0	0	1
989	0	0	0	0	0	0	1	1	1	0	1	1	1	1	1	0	0	1	1	1	1	0	0	1	0	0	0	0	2	0	0	1	1	1	1	1	2	0	0	2	0	2	0	0	0	2	0	0	0
990	1	0	0	0	0	0	2	2	1	0	1	1	1	1	1	0	0	0	2	2	2	0	2	2	0	2	0	0	2	1	0	2	2	1	0	2	1	0	0	0	1	0	0	1	0	0	0	0	1
991	0	1	0	0	0	0	1	1	1	0	1	1	2	2	2	0	0	1	1	1	1	0	2	2	0	1	0	1	1	1	1	1	1	1	2	1	1	0	0	1	1	0	1	0	0	0	0	1	2
992	0	0	0	0	0	0	1	1	2	0	0	0	0	0	1	0	1	1	1	1	2	0	2	2	0	0	0	0	2	1	0	2	2	0	1	1	1	0	0	2	0	2	0	0	1	0	0	0	0
993	1	0	1	0	0	0	2	2	1	0	2	0	0	0	0	0	0	2	0	1	2	0	2	2	0	1	0	0	2	2	0	1	1	0	1	2	0	0	0	0	2	0	1	0	1	0	0	1	2
994	0	0	0	0	0	1	1	2	2	0	0	0	0	0	0	0	0	0	2	2	2	0	2	2	0	1	0	2	0	0	2	0	1	0	0	2	0	0	0	0	1	1	0	0	1	0	0	0	0
995	1	0	0	0	0	0	0	0	2	0	0	1	2	1	1	0	0	1	1	1	2	0	2	2	0	0	1	2	2	1	1	0	1	1	0	2	2	0	0	1	0	0	0	0	0	0	0	0	0
996	0	0	0	0	0	0	1	1	2	0	0	0	0	0	0	0	0	0	2	2	2	0	1	1	0	0	1	1	2	1	0	2	2	0	0	2	1	1	0	0	1	0	0	0	0	0	0	1	1
997	0	0	0	0	0	0	2	2	0	0	2	1	2	2	2	0	0	1	1	1	1	0	1	1	1	1	0	0	2	0	1	2	2	1	1	1	1	0	0	0	1	0	0	0	0	0	0	0	0
998	0	0	0	0	0	0	2	2	1	0	1	1	2	2	2	0	0	1	1	1	1	0	1	1	0	1	0	0	2	0	0	0	1	0	0	2	2	0	0	1	0	0	0	0	0	1	0	0	1
999	0	0	0	0	0	0	2	2	1	0	1	1	1	1	1	0	0	2	0	0	1	0	2	2	0	1	0	0	2	1	1	1	1	1	0	2	2	0	0	2	0	0	1	0	1	1	0	0	1
1000	1	0	0	0	0	0	1	1	1	0	2	0	0	0	0	0	1	1	2	2	2	0	2	2	0	0	0	0	2	2	0	1	1	1	0	2	2	2	0	0	0	1	0	0	0	0	0	0	1
[truncated: 252 more columns]
