# Supplementary material for: KNN-MDR: a learning approach for improving interactions mapping performances in genome wide association studies
Source: BMC Bioinformatics. 2017 Mar 21;18:184. doi: 10.1186/s12859-017-1599-7 (PMC5361736; doi:10.1186/s12859-017-1599-7)
Supplement: Supplementary file 5 — The data set(s) supporting the results of Table 3. (ZIP 7092 kb) [file 12859_2017_1599_MOESM5_ESM.zip › 000/S37/mkallsimul.dat]

1	0	0	0	0	0	0	2	1	2	2	0	0	2	0	0	0	1	0	1	2	1	1	2	0	0	0	0	0	1	2	0	1	1	0	0	1	1	1	0	1	1	0	0	2	1	1	0	1	1
2	0	0	0	0	0	1	1	2	0	0	0	0	1	1	1	0	2	0	0	0	2	0	1	1	1	1	0	1	1	1	1	0	0	0	0	2	0	0	0	0	0	0	0	0	0	0	0	0	1
3	0	0	0	0	1	1	2	2	1	2	0	0	0	0	0	0	2	1	1	1	2	0	2	0	0	1	0	0	1	2	1	1	1	0	0	1	0	0	0	1	1	0	0	1	1	0	0	1	1
4	0	0	0	0	0	0	2	1	2	2	0	1	1	1	1	0	1	2	1	1	1	0	2	0	0	1	1	0	0	2	0	0	0	1	1	2	1	0	0	2	2	0	0	2	1	1	0	2	1
5	1	0	0	0	0	1	2	2	0	0	0	0	1	1	1	0	1	1	0	0	1	0	1	1	1	0	0	0	0	2	1	1	1	0	0	1	1	0	0	2	1	0	1	2	1	1	0	2	0
6	0	0	0	0	0	0	2	0	2	2	0	1	2	1	1	0	2	0	0	0	2	0	1	0	0	0	0	0	0	1	2	2	2	0	0	0	0	0	0	2	2	0	0	1	0	0	0	1	1
7	1	0	0	0	0	1	1	2	0	0	1	1	2	1	1	0	2	0	0	0	1	0	0	1	1	1	0	0	1	1	1	1	0	2	1	1	0	0	1	1	1	0	0	2	1	1	0	1	1
8	1	0	0	0	0	2	2	1	1	2	0	1	1	1	1	0	1	0	1	1	2	0	1	1	1	1	0	2	2	2	0	1	1	1	1	1	2	0	0	0	0	1	0	2	1	0	0	2	2
9	0	0	0	0	0	0	2	1	0	0	0	1	1	1	1	0	0	2	1	1	1	0	2	0	0	1	0	0	0	2	1	1	1	0	0	1	0	0	0	1	1	0	0	2	0	0	0	1	0
10	0	1	0	0	0	1	2	2	0	1	0	1	1	1	1	0	1	1	1	1	1	0	2	0	0	2	0	0	1	2	1	0	0	0	1	2	1	0	0	2	1	0	1	2	1	1	0	1	1
11	0	1	0	0	1	1	1	2	0	0	0	0	0	0	0	0	2	1	0	0	2	0	2	0	0	1	0	0	0	2	0	0	0	0	1	2	2	1	0	1	1	0	0	0	0	0	0	0	2
12	0	0	0	0	0	1	2	1	1	2	0	0	1	0	0	0	2	1	1	1	2	0	2	0	0	2	0	1	1	2	0	1	0	2	2	2	0	0	0	1	1	0	0	2	0	1	0	2	0
13	0	0	1	0	1	1	2	1	1	2	0	1	1	1	1	0	1	0	1	1	1	0	1	1	1	2	0	0	1	2	0	1	0	0	0	1	1	0	0	1	1	0	0	2	0	2	0	0	2
14	0	0	0	0	0	1	2	1	1	1	0	1	1	1	1	0	2	2	1	1	1	0	2	0	0	0	0	1	1	2	1	1	0	1	0	1	2	0	0	1	0	0	1	2	0	1	0	2	0
15	1	0	0	0	0	2	2	2	0	0	0	0	0	0	0	0	2	1	1	1	2	0	1	1	1	0	0	0	0	2	0	1	1	0	0	1	2	0	1	0	0	0	0	0	0	1	0	1	2
16	0	0	0	0	0	2	1	1	0	0	1	1	1	1	1	0	2	1	1	0	2	0	1	0	0	1	0	1	1	0	2	2	2	0	0	0	1	0	0	2	2	0	0	2	0	0	0	1	1
17	0	0	0	0	0	1	2	0	1	1	1	1	1	1	2	0	1	2	1	1	1	1	2	0	0	2	1	0	0	2	0	0	0	0	0	2	2	0	0	0	0	0	0	1	0	1	0	2	1
18	0	0	0	0	0	1	1	2	0	0	1	0	1	0	0	0	1	2	1	1	1	0	2	0	0	1	0	2	2	2	0	2	2	0	0	0	2	0	0	2	1	0	0	2	0	2	0	2	0
19	0	0	1	0	0	1	2	2	0	0	1	1	2	2	2	0	1	1	1	1	2	0	2	0	0	0	0	0	0	1	1	1	1	1	1	2	1	0	0	1	1	2	0	2	0	0	0	0	1
20	0	0	0	0	1	2	2	2	0	1	0	0	0	0	0	0	1	0	0	0	2	0	1	1	1	2	0	0	0	1	0	2	2	0	0	1	1	0	0	1	1	0	2	2	1	1	0	2	0
21	0	0	0	0	0	0	1	1	1	1	1	0	0	0	0	0	0	2	1	1	2	0	1	0	0	2	0	0	0	1	0	2	1	1	0	2	2	2	0	0	0	1	0	2	1	0	0	2	0
22	0	0	0	0	1	2	1	2	0	0	1	0	2	1	1	1	2	2	1	1	2	0	2	0	0	2	0	0	0	2	1	2	1	0	0	2	2	0	0	1	1	0	2	2	1	1	0	2	2
23	1	0	0	0	0	1	0	2	1	1	0	1	1	1	1	0	1	0	1	1	2	0	2	0	0	1	0	0	1	2	0	1	1	0	0	1	1	0	0	2	2	1	0	2	1	1	0	1	0
24	0	0	0	0	0	2	2	0	1	1	1	1	2	1	1	0	2	1	1	1	2	1	2	0	0	0	1	1	1	2	0	1	2	0	0	2	1	0	0	1	1	0	1	1	1	1	0	1	1
25	1	0	0	0	0	2	1	2	0	1	0	1	2	2	2	1	2	1	0	0	2	0	2	0	0	2	1	0	1	2	0	2	2	1	1	2	1	0	0	1	0	0	0	2	0	2	0	2	0
26	0	0	0	0	0	1	1	2	1	1	1	0	0	0	0	0	2	0	0	0	2	0	0	0	0	0	0	0	0	1	1	1	1	0	0	2	0	0	0	2	2	0	0	0	0	0	0	2	0
27	0	0	0	0	0	1	2	2	0	1	0	0	0	0	0	0	1	0	1	1	2	0	2	0	0	0	0	0	0	2	1	1	1	1	1	2	1	0	0	2	2	1	0	2	1	0	0	1	1
28	0	0	0	0	1	1	1	2	0	0	0	1	2	2	2	1	2	2	0	0	1	0	1	0	0	0	0	1	1	2	1	2	2	1	0	2	2	0	0	0	0	1	0	1	1	1	0	0	1
29	1	1	0	0	1	1	2	1	0	0	1	0	0	0	0	0	1	1	1	0	2	0	2	0	0	1	0	1	1	2	1	1	1	2	1	1	2	1	1	0	0	0	1	2	2	1	0	2	0
30	0	0	0	0	0	2	2	2	0	1	0	1	1	1	1	0	2	0	0	0	2	0	2	0	0	0	0	0	0	1	1	1	1	1	1	1	2	0	0	2	2	0	1	2	0	1	0	0	2
31	1	0	0	0	0	0	1	2	1	1	1	0	0	0	0	0	0	2	0	1	1	0	1	0	0	0	1	1	1	2	0	1	1	0	0	2	1	1	0	1	1	0	0	1	0	0	0	0	0
32	0	0	0	0	1	1	2	0	2	2	0	1	1	1	1	0	2	0	0	0	2	0	0	0	0	0	0	1	2	2	1	2	2	0	0	2	0	0	0	2	2	0	0	1	0	0	0	1	0
33	1	0	0	0	0	1	1	2	0	0	1	1	1	1	1	0	2	1	0	0	1	0	2	0	0	2	0	0	0	1	1	1	1	1	1	2	1	0	1	1	1	1	1	2	0	1	0	1	1
34	0	0	1	0	0	1	2	1	1	1	0	1	1	1	1	0	0	0	1	1	2	0	2	0	0	1	0	1	1	2	0	2	1	0	1	2	2	2	0	0	0	0	2	2	2	1	0	2	0
35	0	0	1	0	0	1	2	2	0	1	0	1	1	0	0	1	1	0	0	0	2	0	1	0	0	2	0	0	1	2	0	2	1	0	0	2	1	0	0	0	0	0	1	2	1	2	0	1	1
36	0	0	1	0	0	1	1	2	0	0	1	1	1	0	0	1	2	1	1	1	2	0	2	0	0	0	1	1	1	2	1	0	0	0	0	2	1	0	0	1	1	2	0	2	0	1	0	1	1
37	0	0	0	0	0	2	2	2	1	2	0	1	1	1	1	0	1	2	0	1	1	0	1	0	0	1	0	0	2	2	0	2	2	0	0	1	1	1	0	0	0	0	0	1	0	0	0	2	2
38	0	1	0	0	0	1	1	1	1	1	0	0	1	1	1	0	0	2	0	0	1	0	1	1	1	1	1	0	0	2	0	1	1	0	0	0	0	0	0	1	1	0	0	2	1	2	0	1	1
39	1	0	0	0	0	1	2	2	0	1	0	1	0	0	0	0	2	0	0	1	2	0	2	0	0	0	0	0	0	2	1	1	1	0	0	1	0	0	0	2	2	0	1	1	1	0	0	2	1
40	1	0	0	0	0	1	2	1	1	2	0	1	0	0	0	0	1	1	1	1	1	0	2	0	0	0	0	1	1	1	1	1	1	0	0	2	1	0	0	1	1	0	0	0	0	1	0	0	1
41	0	0	0	0	0	1	2	0	2	2	0	0	0	0	0	0	1	0	1	0	2	0	2	0	0	2	0	0	1	2	0	2	1	0	0	1	0	0	1	1	1	0	1	2	1	0	1	0	1
42	0	0	0	0	0	1	1	2	0	0	2	0	0	0	0	0	2	1	1	1	2	0	2	0	0	1	0	0	1	2	0	1	1	0	0	2	0	1	0	1	1	0	0	1	0	1	0	0	2
43	0	0	1	0	0	0	2	0	2	2	0	0	0	0	0	0	2	1	1	0	2	0	1	0	0	1	2	1	1	2	1	1	1	1	1	1	1	0	0	1	1	1	0	2	0	0	0	1	1
44	1	0	1	0	0	1	2	2	0	1	0	0	1	0	0	0	1	2	1	1	2	0	1	1	1	0	0	0	0	2	1	2	2	0	0	2	2	0	0	1	1	2	0	2	1	0	0	2	0
45	0	0	0	0	0	1	2	1	1	1	0	1	1	1	1	0	2	2	2	2	1	0	1	0	0	1	0	0	0	2	1	0	1	1	0	2	1	0	0	2	2	0	0	0	0	1	0	2	0
46	0	0	0	0	1	2	2	1	1	2	0	0	1	0	0	0	2	1	1	1	2	0	2	0	0	1	0	0	0	2	1	0	0	0	0	2	1	0	0	2	2	0	1	2	0	0	0	2	0
47	1	0	1	0	0	1	2	1	0	0	0	0	1	1	1	0	1	1	1	1	2	0	2	0	0	0	0	0	0	2	1	0	0	0	0	2	0	0	0	2	2	0	1	1	1	0	0	2	0
48	0	1	0	0	0	1	1	2	1	1	0	1	1	1	1	0	1	1	1	1	1	0	2	0	0	1	0	1	1	2	0	0	0	0	0	1	0	0	0	2	2	1	0	2	1	1	0	1	0
49	0	0	0	0	0	1	2	1	0	0	0	0	0	0	0	0	1	1	1	1	1	0	2	0	0	0	1	0	0	1	1	1	1	0	0	1	0	0	0	2	2	0	1	2	1	1	0	2	0
50	1	0	1	0	0	1	1	2	0	0	1	1	1	1	1	0	0	2	0	0	1	0	1	0	0	0	0	0	0	2	0	2	1	1	1	2	0	0	0	1	1	0	0	1	1	1	0	2	0
51	0	0	0	0	0	1	1	2	0	0	1	0	2	1	1	1	0	1	0	0	2	0	2	0	0	1	0	0	1	2	0	2	2	1	0	2	2	0	0	0	0	0	0	2	0	0	0	2	0
52	0	0	0	0	0	0	2	0	2	2	0	0	0	0	0	0	2	1	0	0	2	0	2	0	0	1	0	0	0	1	2	2	2	0	0	2	2	0	0	0	0	0	0	2	1	2	0	1	1
53	0	0	2	0	0	0	0	2	1	1	0	0	1	0	0	0	2	2	0	0	1	0	2	0	0	1	0	0	0	1	1	1	0	1	1	2	2	1	0	1	1	0	0	1	0	0	1	1	0
54	0	0	0	0	0	0	1	2	0	1	1	0	1	0	0	0	1	1	1	1	1	0	2	0	0	0	0	1	0	1	1	0	1	2	0	2	1	1	0	1	1	0	0	2	0	0	0	1	1
55	0	0	0	0	0	1	2	2	0	0	0	0	0	0	0	0	1	1	0	0	1	0	1	1	1	1	0	0	1	2	0	2	2	0	0	1	1	1	0	1	1	1	0	1	0	1	0	2	0
56	1	0	0	0	0	2	2	1	2	2	0	1	0	0	0	0	1	1	2	2	1	0	2	0	0	0	1	0	0	1	1	2	2	0	0	1	1	0	0	2	2	0	1	2	1	0	0	2	1
57	0	0	1	0	0	1	2	2	0	0	0	0	0	0	0	0	2	0	0	0	2	0	2	0	0	0	0	2	2	2	0	1	1	0	0	2	2	0	0	0	0	0	0	2	0	1	0	1	1
58	0	0	0	0	0	2	1	1	1	1	1	1	1	1	1	0	2	1	1	1	2	0	1	1	1	1	0	0	1	2	1	1	1	0	0	2	2	1	1	1	0	2	0	2	1	0	0	0	2
59	1	0	0	0	0	1	2	1	0	0	0	1	2	1	1	0	2	2	1	1	2	0	1	1	1	1	0	0	0	1	0	0	1	1	0	2	0	0	0	2	2	0	0	1	0	0	0	0	2
60	0	0	1	0	0	1	1	2	0	1	1	0	0	0	0	0	2	2	2	2	1	0	2	0	0	2	0	0	0	2	0	1	1	0	0	1	1	0	1	0	0	0	0	0	1	1	0	1	1
61	1	0	0	0	0	1	2	2	0	1	0	0	0	0	0	0	2	1	1	1	2	0	2	0	0	1	0	0	0	1	0	2	2	0	0	0	2	1	0	1	1	0	0	1	1	0	0	2	0
62	0	0	0	0	1	2	2	1	0	0	1	0	0	0	0	0	2	1	0	0	2	0	1	0	0	2	0	0	0	1	0	0	0	0	0	2	2	0	0	0	0	0	0	2	0	1	0	1	1
63	0	0	0	0	0	0	2	0	1	1	0	0	0	0	1	1	0	0	0	0	2	0	2	0	0	1	0	0	0	1	0	0	1	1	0	2	1	1	0	1	1	0	1	2	1	2	0	2	0
64	1	0	1	0	0	1	1	1	1	1	1	0	0	0	0	0	0	2	2	1	1	0	0	1	1	1	0	0	0	2	1	0	0	1	1	2	1	0	0	1	1	0	0	2	0	1	0	1	1
65	0	0	0	0	0	0	1	1	1	1	1	0	0	0	0	0	1	0	0	0	1	0	2	0	0	1	0	0	0	1	1	1	1	0	0	2	2	1	0	1	1	0	0	2	0	2	0	1	0
66	0	0	2	0	0	0	1	2	0	1	1	0	0	0	0	0	2	2	2	2	1	0	2	0	0	0	1	0	0	1	0	1	2	1	0	1	2	0	0	1	1	1	0	1	2	0	0	2	0
67	1	0	0	0	1	1	1	2	0	0	0	1	1	1	1	0	0	1	1	1	2	0	2	0	0	1	0	0	0	2	1	1	1	1	1	1	2	0	1	1	1	2	0	2	0	1	0	1	0
68	1	0	0	0	0	2	2	1	2	2	0	1	2	2	2	0	1	2	0	0	0	0	2	0	0	2	0	0	1	1	0	0	0	0	0	2	1	1	0	1	1	0	0	2	0	1	0	1	1
69	0	0	0	0	0	0	2	0	2	2	0	0	0	0	0	0	1	2	1	0	1	0	2	0	0	1	0	1	2	1	1	1	0	0	1	2	1	0	0	0	0	0	0	2	0	0	0	0	2
70	0	0	1	0	0	1	2	1	1	1	1	0	0	0	0	0	1	0	0	0	2	0	2	0	0	2	0	0	0	2	1	2	1	1	2	2	2	0	0	0	0	0	0	2	0	1	0	1	1
71	0	0	1	0	1	1	1	2	0	0	1	1	1	0	0	1	1	0	0	0	2	0	2	0	0	1	0	0	0	1	0	1	1	0	0	1	1	0	0	0	0	0	0	2	1	1	0	1	0
72	0	0	0	0	0	0	1	2	0	0	1	0	0	0	0	0	0	0	0	0	2	0	1	1	1	2	1	1	1	2	0	2	1	1	0	1	1	0	0	1	1	0	1	2	0	1	0	2	1
73	0	0	0	0	0	1	2	0	1	1	0	0	2	1	1	1	1	0	1	1	2	0	2	0	0	2	0	0	0	2	1	1	0	1	1	1	0	0	0	1	1	1	1	2	0	1	0	2	0
74	1	0	0	0	0	1	2	2	1	1	0	0	0	0	0	0	1	1	1	1	2	0	2	0	0	1	0	1	2	1	1	2	1	0	0	1	2	0	0	0	0	1	0	1	1	0	0	1	1
75	1	1	0	0	1	1	2	1	1	1	0	1	2	2	2	0	1	1	1	1	2	1	2	0	0	2	1	0	1	2	0	2	2	0	1	2	0	0	0	2	2	0	0	2	0	1	0	2	0
76	0	0	0	0	0	0	1	1	0	0	1	0	1	1	1	0	0	2	0	0	1	0	2	0	0	1	0	0	0	1	0	1	1	1	1	1	2	0	0	1	0	1	0	2	1	0	0	2	0
77	0	0	0	0	1	1	2	1	1	1	0	0	1	0	0	1	1	0	0	0	2	0	2	0	0	0	0	0	0	2	2	1	1	0	0	1	1	0	0	2	2	0	0	0	2	0	0	0	2
78	1	0	0	0	0	0	1	2	0	0	1	0	0	0	0	0	1	2	2	2	1	0	2	0	0	2	0	1	1	1	2	1	1	0	0	1	1	0	0	1	1	0	0	2	0	1	0	1	1
79	1	1	0	0	1	1	2	0	2	2	0	1	1	1	1	0	2	1	1	0	2	0	2	0	0	1	0	0	0	2	0	2	2	0	1	1	2	0	0	1	0	0	0	2	0	1	0	2	0
80	0	0	1	1	0	1	1	1	0	0	1	1	2	1	1	0	1	1	1	1	1	0	2	0	0	0	0	1	2	1	1	2	2	1	1	2	1	0	0	2	2	2	0	2	0	0	0	1	1
81	0	0	0	0	0	1	2	2	0	1	0	1	1	1	1	0	2	1	1	0	2	0	1	0	0	1	0	1	1	2	2	1	1	0	1	2	2	0	0	0	0	0	0	2	0	2	0	2	1
82	0	0	0	0	1	1	1	1	1	1	1	0	1	0	0	0	1	0	1	1	2	0	2	0	0	1	0	2	1	2	1	2	2	1	1	2	0	0	0	1	1	0	0	0	0	0	0	1	1
83	0	0	0	0	0	2	1	2	0	0	1	1	2	1	1	0	0	0	0	1	2	0	2	0	0	1	0	1	0	1	2	1	1	0	0	2	0	0	0	0	0	0	0	1	0	1	0	1	1
84	1	1	0	0	1	2	2	2	0	1	0	1	0	0	0	0	0	0	0	0	2	0	2	0	0	1	0	0	1	2	0	1	1	0	0	1	1	0	1	1	1	0	0	0	0	1	0	2	0
85	1	0	0	0	0	1	1	1	1	1	1	2	2	1	1	1	1	0	1	1	2	0	1	1	1	0	0	0	1	2	0	1	2	1	0	2	2	0	0	1	1	0	0	2	0	0	0	2	0
86	0	0	0	0	1	2	2	1	1	1	0	0	0	0	0	0	1	1	1	1	1	0	2	0	0	2	0	0	0	1	1	1	0	0	1	2	1	0	1	1	1	0	1	2	1	0	0	0	2
87	1	0	0	0	1	1	2	2	0	0	1	0	0	0	0	0	1	1	0	0	1	0	1	0	0	1	0	0	2	2	0	0	1	1	0	2	2	0	0	1	1	0	1	2	1	0	0	0	2
88	0	1	1	0	0	1	2	1	2	2	0	0	0	0	0	0	0	2	0	1	1	0	1	1	1	1	0	2	1	2	1	1	1	0	0	1	1	0	0	2	2	0	1	1	1	1	0	1	1
89	1	0	0	0	0	0	0	2	0	0	2	0	1	1	1	0	1	0	0	0	2	0	2	0	0	0	0	0	0	2	0	1	2	0	0	1	1	0	0	1	1	1	0	1	1	1	0	2	0
90	1	0	0	0	0	0	2	0	1	1	0	0	0	0	0	0	0	0	0	0	2	0	2	0	0	0	0	1	2	2	1	1	1	0	0	2	1	0	0	0	0	0	0	1	0	0	0	2	0
91	1	0	0	0	0	2	1	1	0	0	1	0	1	1	2	1	2	0	0	0	1	1	2	0	0	1	0	0	1	2	0	2	1	1	1	2	2	1	0	1	1	1	1	2	1	0	0	1	1
92	0	0	1	1	1	2	2	1	1	1	0	0	0	0	0	0	0	0	0	0	2	0	1	0	0	0	0	1	1	1	1	2	1	1	0	2	0	1	0	1	1	0	0	1	0	1	0	2	0
93	0	0	0	0	0	2	1	2	0	0	1	0	1	0	0	0	0	1	1	1	2	0	2	0	0	0	0	0	0	1	2	1	1	2	0	1	2	1	0	0	0	0	0	1	1	0	0	2	0
94	0	0	0	0	0	1	2	0	1	1	0	0	0	0	1	1	2	0	0	0	2	1	2	0	0	1	0	0	0	2	2	1	1	0	0	0	1	0	0	2	1	0	0	0	1	0	0	1	1
95	1	0	0	0	0	0	2	1	1	2	0	0	0	0	0	0	0	0	0	0	2	1	1	0	0	0	0	0	0	2	1	2	1	0	0	1	1	0	0	2	2	0	0	2	0	0	0	1	1
96	0	0	1	0	0	1	2	0	2	2	0	0	1	1	1	0	1	1	0	1	2	0	2	0	0	1	0	1	1	2	2	2	2	0	1	2	2	0	0	0	0	0	2	2	1	1	0	2	0
97	0	0	0	0	0	1	1	2	0	1	1	1	2	1	1	0	1	1	1	1	2	0	2	0	0	1	0	0	1	2	1	0	0	0	0	1	2	0	0	1	1	1	0	2	1	0	0	2	0
98	0	0	0	0	0	1	2	1	1	1	0	0	0	0	0	0	0	0	0	0	2	0	1	0	0	2	1	0	1	2	0	1	1	0	0	1	0	0	0	2	2	0	0	2	0	0	0	1	1
99	0	0	0	0	0	1	1	2	0	0	1	0	0	0	0	0	2	0	0	0	1	0	2	0	0	1	1	0	1	2	0	1	1	0	0	1	1	0	0	1	1	0	0	0	1	0	0	2	0
100	1	0	0	0	0	1	2	1	1	1	0	0	1	1	2	1	0	0	0	0	2	0	1	0	0	1	0	0	0	1	1	1	1	0	0	2	1	0	0	1	1	0	0	1	0	0	0	2	0
101	0	0	0	0	0	1	2	1	1	1	0	0	1	0	0	0	0	2	1	1	2	1	2	0	0	1	0	0	0	1	1	1	1	0	0	1	0	0	0	2	2	0	0	2	0	1	0	2	0
102	1	0	1	0	1	2	2	0	1	1	0	0	0	0	0	0	1	0	0	0	2	0	2	0	0	2	0	0	0	2	1	2	2	0	0	1	2	0	0	0	0	0	0	0	1	0	0	2	1
103	1	0	0	0	1	1	1	1	1	1	0	1	1	1	1	0	2	0	0	0	2	0	1	0	0	1	1	0	0	2	1	1	2	0	0	2	0	0	0	2	2	0	1	1	1	2	0	1	1
104	0	0	0	0	0	1	2	2	0	1	0	0	0	0	0	0	2	1	1	1	1	0	2	0	0	1	0	0	0	2	2	0	0	0	0	1	1	0	0	1	1	0	0	1	1	0	0	2	0
105	1	0	0	0	0	1	2	1	1	1	1	2	2	1	1	1	1	0	0	0	2	0	2	0	0	2	0	1	1	1	1	0	0	0	1	2	2	1	1	1	0	0	1	2	0	0	0	1	1
106	1	0	0	0	0	0	2	1	1	1	0	1	1	1	1	0	0	0	0	0	1	0	2	0	0	0	0	0	1	2	0	2	1	0	0	2	1	0	0	2	2	0	1	2	1	1	0	0	2
107	0	0	0	0	0	0	1	2	1	1	1	0	2	1	1	1	0	0	1	1	2	0	2	0	0	1	0	0	0	2	0	1	0	2	2	2	2	0	0	1	1	1	0	2	1	0	0	1	2
108	0	0	0	0	0	2	1	1	1	1	1	0	1	0	0	0	2	2	1	1	2	0	2	0	0	0	0	0	1	2	0	1	1	0	0	2	1	0	0	1	1	0	0	1	1	1	0	0	2
109	0	0	0	0	0	1	1	2	0	0	1	0	0	0	0	0	1	1	0	0	1	0	2	0	0	0	0	1	1	2	2	1	0	1	2	2	1	0	0	1	1	1	1	2	1	0	1	2	0
110	0	0	0	0	1	2	1	1	0	0	1	0	0	0	0	0	2	0	0	0	2	0	2	0	0	1	1	0	0	1	1	1	0	2	1	1	1	1	0	2	2	0	2	2	2	1	0	2	0
111	1	0	0	0	1	2	1	1	1	1	0	1	1	1	1	0	1	1	0	0	2	0	2	0	0	1	0	1	1	2	1	0	0	1	1	1	1	1	1	2	1	1	0	1	1	1	0	1	1
112	1	0	0	0	0	1	1	2	0	1	1	1	1	1	1	0	1	1	1	1	1	0	1	0	0	0	0	1	2	2	1	1	1	0	0	2	0	1	0	1	1	0	0	1	1	1	0	1	1
113	0	0	0	0	1	1	2	1	1	1	1	0	0	0	0	0	1	1	0	1	2	0	2	0	0	0	0	0	0	2	0	1	1	1	1	2	1	1	0	1	1	0	2	2	2	0	0	2	0
114	0	0	0	0	0	1	2	1	1	1	0	0	1	1	1	0	1	2	1	1	1	0	2	0	0	1	0	0	0	2	0	0	0	0	0	2	2	0	0	0	0	1	0	2	1	0	0	1	1
115	1	0	0	0	0	0	1	2	0	0	2	0	1	0	0	0	1	1	1	1	1	0	1	0	0	1	0	0	0	2	1	0	0	0	0	2	1	1	0	1	1	1	1	2	1	0	0	1	1
116	1	0	0	0	0	1	1	1	0	0	1	0	0	0	0	0	0	0	0	0	2	0	2	0	0	1	1	2	2	2	1	1	1	1	1	2	1	0	0	1	1	2	0	2	0	0	0	1	1
117	1	0	0	0	0	0	1	1	1	1	1	1	1	1	1	0	0	1	0	0	0	0	2	0	0	1	0	0	1	2	0	1	0	0	1	2	1	0	0	1	1	0	0	1	0	1	0	2	0
118	0	0	0	0	0	0	2	2	0	0	0	1	0	0	0	0	0	1	0	0	0	0	0	0	0	0	0	1	1	2	1	2	2	0	0	1	2	0	0	0	0	1	0	1	0	1	0	1	1
119	0	0	0	0	0	0	1	2	0	1	1	1	1	1	2	1	1	1	1	1	1	0	2	0	0	0	0	1	2	2	1	2	2	0	0	2	2	0	0	1	1	0	0	0	0	0	0	2	0
120	0	0	0	0	0	0	2	2	1	1	0	0	2	1	2	1	1	1	1	1	2	0	1	1	1	2	1	0	0	2	0	1	0	0	1	2	2	0	0	0	0	1	0	2	2	0	0	2	0
121	0	0	1	1	1	2	2	2	0	1	0	0	0	0	0	0	1	1	0	0	2	0	1	0	0	1	1	1	1	2	0	0	1	1	0	2	1	0	1	1	1	0	1	2	2	2	0	1	1
122	1	0	0	0	0	1	2	1	0	0	0	0	0	0	0	0	1	0	1	2	1	0	2	0	0	1	0	0	0	2	1	1	1	1	1	1	2	0	0	0	0	0	1	2	1	0	0	2	0
123	0	0	0	0	0	1	2	2	2	2	0	0	2	1	1	1	2	1	1	1	1	0	1	0	0	1	0	0	0	1	1	0	0	0	0	1	0	0	0	2	2	0	0	1	0	1	0	2	0
124	0	0	0	0	0	0	0	2	0	0	2	0	0	0	0	0	1	1	1	1	2	0	2	0	0	1	0	1	1	1	1	1	1	0	0	2	1	0	0	2	1	0	0	2	0	1	0	1	2
125	0	0	0	0	0	1	1	1	0	0	1	1	1	1	1	0	1	2	2	1	0	0	2	0	0	0	0	1	1	2	0	2	1	0	0	1	1	0	0	1	1	0	0	2	1	1	0	0	0
126	0	1	0	0	0	0	1	2	0	2	0	1	1	1	1	0	1	1	1	1	0	0	2	0	0	2	0	1	1	2	0	1	1	0	0	2	1	0	0	2	1	2	0	2	1	0	0	1	1
127	0	0	0	0	0	1	2	0	2	2	0	1	1	1	1	0	1	1	1	1	1	0	2	0	0	0	0	1	2	1	1	1	2	0	0	2	0	0	0	1	1	1	0	2	1	0	0	0	2
128	1	0	1	0	0	1	2	0	2	2	0	0	1	0	0	0	1	0	1	1	2	0	2	0	0	0	0	0	0	1	2	1	1	1	1	2	1	0	0	2	2	0	1	1	1	1	0	1	1
129	0	0	0	0	0	2	2	2	0	1	0	0	0	0	0	0	1	1	0	1	1	0	1	0	0	0	0	0	0	2	0	0	1	0	0	2	1	0	1	1	1	1	0	2	0	1	0	1	1
130	0	0	0	0	0	1	1	1	1	1	1	2	2	2	2	0	1	2	1	1	1	0	1	0	0	1	0	0	1	2	1	1	0	0	0	1	1	0	0	0	0	0	0	1	0	1	0	2	0
131	0	1	0	0	0	1	2	0	2	2	0	0	0	0	0	0	1	1	1	1	2	0	1	1	1	2	1	1	1	2	1	0	0	0	1	2	1	0	0	2	2	0	0	2	0	1	0	2	0
132	1	0	0	0	0	1	2	0	2	2	0	0	0	0	0	0	2	0	0	1	2	0	2	0	0	1	0	1	0	1	2	0	0	0	0	2	2	0	0	0	0	2	0	2	1	0	0	1	1
133	0	1	0	0	0	1	2	1	0	0	0	0	0	0	0	0	1	2	0	0	1	0	1	0	0	1	0	0	0	2	2	1	2	1	0	1	2	0	0	1	1	0	2	2	2	0	0	2	0
134	1	0	0	0	1	1	1	2	0	1	1	0	0	0	0	0	2	2	2	2	2	0	1	1	1	1	1	0	0	2	1	1	1	0	1	2	2	0	0	1	1	0	1	2	1	0	0	0	2
135	1	0	0	0	0	1	2	2	1	1	1	1	1	1	1	0	1	1	2	1	2	0	1	0	0	1	0	1	1	2	1	1	0	2	1	1	2	1	0	1	1	0	0	1	0	0	0	2	2
136	0	0	0	0	1	1	2	2	1	1	0	0	1	1	1	0	2	0	0	0	2	1	2	0	0	1	0	2	2	2	2	0	0	0	0	2	1	0	0	1	1	0	0	1	0	1	0	1	1
137	1	0	0	0	0	2	2	0	2	2	0	1	1	1	1	0	1	0	1	1	2	0	2	0	0	0	0	0	1	2	1	1	1	0	0	1	0	0	0	2	2	1	0	1	1	1	0	2	0
138	0	0	0	0	1	1	2	0	2	2	0	1	1	0	0	0	0	2	0	1	1	0	1	1	1	1	0	0	2	2	0	1	1	0	0	2	2	0	0	0	0	1	0	2	1	0	0	2	1
139	0	0	0	0	1	2	0	2	0	0	2	1	0	0	0	0	0	2	2	1	0	0	2	0	0	0	0	0	2	2	0	1	1	1	1	1	1	0	1	1	1	0	1	2	0	1	0	1	1
140	1	0	0	0	0	1	2	2	0	0	0	0	1	0	0	0	2	1	1	0	2	1	2	0	0	1	0	0	0	2	1	2	1	0	0	1	2	1	0	1	1	1	0	1	1	0	0	2	1
141	1	1	0	0	0	1	1	2	0	1	1	1	2	2	2	1	1	2	2	2	1	0	2	0	0	2	0	0	0	2	1	1	0	1	2	2	2	0	1	1	1	0	0	0	1	0	0	1	1
142	0	0	0	0	1	1	1	2	0	0	1	0	1	0	0	0	1	0	0	0	1	0	2	0	0	1	0	1	1	1	1	2	2	0	0	1	1	0	0	0	0	0	0	0	0	1	0	2	0
143	0	0	1	0	0	0	2	1	1	2	0	0	0	0	0	0	1	1	1	1	1	1	2	0	0	0	1	0	0	2	1	2	2	0	1	1	1	0	0	2	2	0	0	1	0	1	0	1	1
144	0	0	0	0	0	0	2	2	0	1	0	2	1	1	1	0	1	1	0	0	1	0	2	0	0	2	0	1	1	2	1	1	1	0	0	1	0	0	0	2	2	0	0	0	0	1	0	2	1
145	0	0	0	0	0	1	1	0	2	2	0	0	1	1	1	0	1	1	1	1	2	0	2	0	0	1	0	0	0	2	0	0	1	0	0	2	2	0	0	1	1	0	1	1	1	2	0	2	1
146	0	0	0	0	0	1	1	2	0	0	1	0	0	0	1	1	2	2	2	2	1	0	2	0	0	2	0	1	1	2	2	1	1	1	1	1	0	0	0	2	2	0	0	2	1	0	0	1	1
147	0	0	0	0	1	2	1	2	0	0	1	0	0	0	0	0	2	0	0	1	2	0	2	0	0	1	0	0	1	2	0	1	1	0	0	2	2	0	1	0	0	0	0	0	2	0	0	2	0
148	0	1	0	0	0	1	1	1	0	0	1	0	0	0	0	0	0	1	2	1	1	0	1	1	1	0	0	0	0	2	1	0	0	0	0	1	2	0	0	1	1	0	1	2	2	1	0	0	2
149	0	0	0	0	0	1	2	1	0	0	1	0	1	0	0	0	0	0	1	1	2	0	2	0	0	0	0	0	0	2	1	2	2	0	0	2	2	0	0	1	1	0	2	2	2	1	0	2	0
150	0	0	0	0	0	1	2	2	0	1	0	0	1	0	0	0	1	1	1	1	1	0	2	0	0	2	0	0	0	2	1	2	2	0	0	1	2	0	0	1	0	0	1	1	1	1	0	1	1
151	0	0	0	0	0	1	2	2	0	0	0	1	1	1	1	0	1	2	1	0	1	0	2	0	0	0	0	1	1	2	1	1	1	1	1	2	1	1	0	1	1	0	1	1	1	2	0	2	0
152	0	0	0	0	2	2	2	2	0	1	0	0	0	0	1	1	1	1	1	1	1	0	2	0	0	2	0	2	2	1	2	1	1	0	0	1	1	0	0	0	0	0	0	1	0	1	0	1	1
153	0	0	0	0	0	0	1	1	1	1	1	0	0	0	0	0	0	0	0	0	2	0	1	0	0	0	0	1	1	2	2	2	1	0	1	2	2	0	0	0	0	0	0	1	0	0	0	2	0
154	0	1	0	0	1	1	1	0	2	2	0	0	0	0	0	0	1	0	0	0	2	0	2	0	0	0	0	0	0	1	0	1	1	0	0	1	0	0	0	2	2	0	1	1	1	1	0	0	2
155	0	0	0	0	0	2	2	1	1	1	0	1	1	0	0	1	1	2	0	0	0	1	1	0	0	0	0	0	0	1	0	2	2	0	0	0	2	0	0	1	1	0	1	2	1	0	0	0	1
156	0	0	0	0	0	1	1	2	0	0	0	0	0	0	0	0	1	1	1	1	1	1	2	0	0	0	0	0	0	2	0	2	1	0	1	2	1	0	0	1	1	0	1	2	1	0	0	1	2
157	0	0	0	0	1	2	1	1	1	1	0	0	0	0	0	0	1	2	1	1	2	1	1	0	0	1	0	0	0	2	0	0	0	0	0	2	2	1	0	0	0	0	0	1	0	0	0	2	1
158	0	0	0	0	0	1	2	2	0	1	0	0	0	0	0	0	1	1	0	0	1	0	2	0	0	1	1	0	0	2	0	1	1	0	0	2	1	0	0	0	0	0	1	1	1	0	1	1	1
159	1	0	0	0	2	2	1	2	0	0	0	0	0	0	0	0	2	2	2	2	0	0	1	1	1	1	0	0	0	2	1	1	1	1	1	1	2	1	0	0	0	0	0	1	0	0	0	0	2
160	0	0	0	0	0	1	2	2	0	1	1	1	0	0	0	0	2	2	2	2	2	0	2	0	0	0	0	0	0	2	1	2	2	0	0	0	1	0	0	1	1	0	1	2	1	2	0	1	1
161	0	0	0	0	0	1	2	2	1	1	0	1	1	1	1	0	0	0	0	0	2	0	2	0	0	0	0	0	1	2	1	0	1	0	0	2	1	0	0	2	2	0	0	0	1	0	0	2	0
162	0	0	0	0	0	1	1	1	1	1	0	1	2	1	1	1	1	0	0	0	1	1	2	0	0	0	0	1	0	0	2	0	0	1	1	2	2	0	0	1	1	0	0	2	0	0	0	0	1
163	1	0	0	0	0	0	2	1	1	1	1	0	1	0	0	0	1	0	0	0	2	0	2	0	0	0	0	1	1	2	2	1	1	0	0	2	1	0	0	0	0	0	0	1	1	1	0	1	1
164	1	0	0	0	0	1	2	2	0	0	0	0	0	0	0	0	2	1	0	1	2	0	1	0	0	0	0	0	1	2	0	1	1	1	1	1	2	1	0	0	0	0	0	2	0	1	0	2	0
165	1	0	1	1	1	2	2	2	0	1	0	2	2	2	2	0	0	1	2	1	2	0	2	0	0	0	0	1	1	2	2	2	2	0	0	1	0	1	0	1	1	0	0	2	1	2	0	2	0
166	0	0	0	0	0	1	2	2	0	0	1	0	0	0	0	0	0	1	0	0	0	0	2	0	0	0	0	1	2	2	1	0	0	0	0	2	1	0	0	1	1	1	0	1	1	0	0	0	2
167	0	0	1	0	0	1	2	2	0	1	0	2	2	2	2	0	2	2	0	0	1	0	1	1	1	1	0	0	0	2	0	0	0	0	0	2	2	0	0	0	0	0	0	1	0	0	0	2	0
168	0	0	1	1	0	1	2	1	1	2	0	0	0	0	0	0	1	1	1	1	1	0	2	0	0	0	0	0	0	1	1	1	1	2	0	1	0	0	0	1	1	0	1	2	1	0	0	2	1
169	0	0	0	0	1	2	2	2	0	1	0	0	1	0	0	0	1	1	0	0	2	0	2	0	0	0	0	0	0	2	0	1	1	0	0	2	0	0	0	1	1	0	0	2	0	1	0	1	1
170	0	0	0	0	0	0	2	1	1	2	0	1	1	1	1	0	2	1	1	1	1	1	2	0	0	2	0	0	1	2	1	1	1	2	0	2	2	1	1	2	1	0	1	2	1	0	0	0	2
171	0	0	0	0	0	0	2	0	2	2	0	0	0	0	0	0	0	1	0	0	0	0	2	0	0	1	0	0	0	2	0	1	0	1	2	2	2	0	0	0	0	1	0	2	1	1	0	2	0
172	1	0	0	0	0	0	2	2	1	1	1	0	0	0	0	0	1	0	0	0	2	0	2	0	0	0	0	0	1	2	0	1	1	0	0	2	0	1	0	1	1	0	2	2	2	1	0	0	1
173	0	0	0	0	0	0	1	1	1	1	0	0	0	0	0	0	0	0	0	1	2	0	2	0	0	1	0	1	1	1	1	1	2	0	0	1	1	0	1	1	1	0	1	1	1	0	0	0	1
174	1	0	1	0	0	1	1	2	0	0	1	1	2	2	2	0	1	0	1	1	2	0	2	0	0	1	0	2	2	0	2	2	2	0	1	2	2	1	0	1	1	0	1	2	1	1	0	0	2
175	0	0	0	0	0	0	1	1	0	0	2	0	1	1	1	0	1	1	1	1	1	0	1	1	1	1	0	1	2	2	0	0	0	1	1	2	0	0	0	1	1	0	0	2	1	2	0	0	1
176	1	0	1	0	0	1	2	2	0	0	0	1	2	0	0	1	1	2	1	1	2	0	2	0	0	1	0	0	0	2	1	2	1	1	1	2	2	0	0	1	1	0	0	1	0	1	0	0	1
177	0	0	0	0	1	1	2	1	1	1	0	0	1	0	0	0	0	2	0	1	1	1	2	0	0	2	0	1	1	2	2	1	1	0	0	2	2	0	0	0	0	1	0	1	0	1	0	2	0
178	0	0	0	0	1	2	2	2	0	1	0	0	2	1	2	1	1	0	0	0	2	0	1	1	1	1	0	0	1	2	0	1	0	0	0	2	0	0	0	1	1	1	0	2	1	0	0	1	1
179	0	0	0	0	1	2	2	1	1	1	0	0	0	0	0	0	2	0	0	0	2	1	2	0	0	1	1	1	1	2	0	1	0	1	2	2	2	0	1	1	1	0	0	1	0	1	0	2	0
180	0	0	0	0	0	2	0	2	0	0	1	1	1	1	1	0	1	1	1	0	2	0	2	0	0	1	1	0	0	1	1	1	1	0	0	2	2	0	0	1	1	0	1	2	1	0	0	0	2
181	0	0	0	0	0	2	2	1	1	2	0	1	1	1	1	0	1	1	1	1	2	0	1	0	0	2	0	0	0	1	2	1	1	0	0	2	1	1	0	1	1	0	1	2	0	1	0	1	1
182	0	0	0	0	0	2	1	1	1	1	1	0	0	0	0	0	2	0	0	0	2	0	2	0	0	1	0	0	0	2	2	2	2	0	1	1	1	0	0	2	2	0	0	1	1	1	0	2	0
183	0	0	0	0	0	1	0	2	0	0	2	1	2	2	2	0	0	0	0	0	2	0	2	0	0	2	0	0	1	2	0	1	1	1	0	1	2	1	1	0	0	1	0	2	0	0	0	2	0
184	0	0	0	0	0	0	2	2	1	1	0	0	0	0	0	0	0	1	0	0	0	0	1	1	1	1	0	0	0	2	1	0	0	0	0	2	2	1	1	1	0	1	1	2	0	1	0	2	0
185	0	0	0	0	0	2	2	2	1	2	0	1	1	1	1	0	1	1	2	2	1	0	1	0	0	1	0	2	2	2	2	0	0	0	0	2	2	0	0	0	0	0	0	1	0	0	0	2	0
186	0	0	0	0	0	1	2	2	0	1	0	1	1	1	2	0	1	1	1	1	2	0	2	0	0	0	0	0	0	1	1	2	2	0	0	1	1	0	0	1	1	0	0	2	0	1	0	1	0
187	0	0	0	0	0	1	1	1	0	2	0	1	1	1	1	0	1	1	1	1	1	0	2	0	0	2	0	0	1	2	0	0	1	1	0	2	1	0	0	1	1	0	0	2	0	0	0	1	1
188	0	0	0	0	0	0	2	1	2	2	0	0	0	0	0	0	2	0	0	0	2	0	2	0	0	1	0	0	1	2	1	2	1	0	1	2	1	0	0	2	2	0	0	0	0	1	0	1	1
189	0	0	0	0	0	0	2	2	0	1	0	1	0	0	0	0	1	1	0	0	1	1	2	0	0	1	1	1	1	2	0	0	0	1	1	2	1	0	1	1	1	0	0	2	1	0	0	0	2
190	1	0	0	0	0	2	2	1	0	0	0	0	1	1	1	0	1	1	0	0	1	0	2	0	0	2	0	0	0	2	1	2	2	0	0	2	1	0	1	1	1	0	0	1	1	0	0	2	0
191	0	0	0	0	0	0	2	1	1	1	0	0	0	0	0	0	2	0	0	0	2	0	2	0	0	0	0	0	1	2	0	0	0	0	0	2	2	0	0	0	0	0	0	1	0	0	0	1	1
192	0	0	0	0	0	0	2	1	2	2	0	0	0	0	0	0	0	0	0	1	2	0	2	0	0	0	0	1	1	2	0	1	2	0	0	2	2	0	0	1	1	0	0	0	0	1	0	2	0
193	0	0	0	0	1	1	1	2	0	0	1	0	0	0	0	0	0	0	1	1	2	0	2	0	0	0	0	0	0	1	0	1	1	1	0	2	1	1	1	0	0	0	1	1	1	0	0	2	0
194	0	1	1	0	0	1	1	1	0	0	2	1	1	1	1	0	1	0	0	0	2	0	2	0	0	0	0	1	1	2	0	0	0	2	1	2	2	0	0	2	1	0	0	1	0	1	0	1	1
195	0	0	0	0	0	0	1	1	1	1	1	1	1	1	1	0	0	0	0	1	2	0	2	1	1	1	0	0	0	1	2	2	2	0	1	1	1	0	0	1	1	1	0	1	1	1	0	2	1
196	1	0	0	0	0	1	0	2	1	1	0	1	2	2	2	0	2	2	2	1	1	0	1	0	0	2	0	0	1	2	0	1	1	1	1	2	1	1	0	0	0	0	0	0	0	1	0	2	1
197	0	0	0	0	1	1	1	1	0	0	2	0	1	1	2	1	2	0	0	0	2	1	1	0	0	1	0	0	0	1	2	2	2	0	0	1	1	0	0	1	1	0	0	1	0	0	0	1	2
198	0	0	0	0	0	2	2	2	0	1	0	0	0	0	0	0	1	1	1	0	2	0	1	1	1	1	0	0	0	1	0	0	0	0	0	1	2	0	0	1	1	2	0	2	0	1	0	0	1
199	0	0	0	0	0	1	2	0	1	1	0	1	0	0	0	0	1	1	1	1	1	0	2	0	0	0	0	1	1	1	1	1	1	1	1	2	2	0	1	0	0	0	0	2	0	1	0	2	0
200	0	0	1	1	1	2	2	1	1	1	0	0	2	1	1	1	0	1	1	0	1	0	1	0	0	0	0	0	0	2	2	0	0	0	0	2	2	0	0	0	0	0	0	1	0	1	0	2	1
201	1	0	0	0	1	2	2	1	1	1	0	0	2	1	1	1	1	1	1	1	1	0	1	0	0	1	0	0	1	2	0	1	1	0	0	1	2	0	0	1	1	0	1	2	1	2	0	2	0
202	0	0	0	0	1	1	1	1	1	1	1	0	2	0	0	1	2	1	1	1	2	1	2	0	0	0	0	0	1	2	0	1	1	0	0	1	2	0	0	0	0	0	1	2	1	2	0	1	1
203	0	0	1	0	1	2	1	2	1	1	1	1	1	1	1	0	1	1	1	1	2	0	2	0	0	1	0	2	1	2	1	0	0	1	0	2	2	0	0	2	2	0	1	2	2	1	0	2	0
204	1	0	0	0	2	2	1	1	0	0	1	0	0	0	0	0	0	0	1	1	2	0	2	0	0	0	0	0	0	2	1	2	2	0	1	2	1	1	0	1	1	1	0	1	2	0	0	1	1
205	0	0	0	0	0	0	2	1	0	0	0	1	2	1	1	0	0	0	1	1	2	1	2	0	0	1	0	1	1	2	2	0	1	1	0	2	1	1	1	0	0	0	0	2	1	0	0	2	0
206	0	0	0	0	0	0	2	2	1	1	0	0	0	0	0	0	1	0	0	0	2	0	1	1	1	1	0	0	2	2	0	2	2	0	0	1	2	0	0	2	2	0	0	0	1	0	0	0	2
207	1	0	0	0	1	1	1	2	0	0	1	0	0	0	0	0	1	0	0	0	2	0	1	0	0	0	0	0	1	2	0	1	2	1	0	1	0	0	0	1	1	0	0	2	2	1	1	1	1
208	1	0	0	0	0	2	0	2	0	0	1	1	1	1	1	0	1	1	1	1	2	1	1	0	0	0	0	0	0	2	0	2	1	0	0	2	2	0	0	1	1	0	1	2	1	0	0	2	1
209	0	0	0	0	0	0	1	1	0	0	1	1	1	1	1	0	1	2	2	2	1	0	0	0	0	0	0	1	1	2	2	0	0	0	1	2	1	0	0	2	2	1	0	1	1	0	1	1	0
210	1	0	0	0	1	1	0	2	0	0	2	1	1	1	2	0	1	2	2	2	1	0	1	0	0	2	0	0	1	2	0	0	0	0	0	2	2	0	0	1	1	0	1	2	0	1	0	1	1
211	0	0	0	0	0	1	1	1	1	1	0	0	1	1	1	1	1	1	0	0	1	0	2	0	0	0	0	0	0	2	0	2	1	0	0	1	0	0	0	1	1	0	1	1	1	0	0	2	1
212	0	0	0	0	0	1	2	2	0	1	1	1	2	1	1	0	2	2	1	1	2	0	2	0	0	2	0	0	0	1	1	0	1	0	0	2	1	0	0	0	0	0	0	2	0	1	0	1	1
213	0	0	0	0	0	0	2	2	0	0	0	1	2	0	0	1	0	1	1	0	1	0	2	0	0	2	0	1	1	2	2	0	2	1	0	2	1	0	0	1	1	0	0	2	0	1	0	1	1
214	0	0	0	0	0	1	0	2	0	0	2	0	2	2	2	0	1	1	1	0	2	0	1	0	0	1	0	0	0	2	1	1	1	0	0	1	1	0	0	2	2	2	0	2	0	1	0	2	1
215	0	0	0	0	0	2	1	1	2	2	0	2	2	2	2	0	2	1	1	1	1	0	2	0	0	1	0	1	1	2	2	1	1	0	0	1	1	0	0	1	1	0	1	2	0	1	0	2	0
216	0	1	0	0	1	1	1	1	0	0	1	1	2	1	1	0	0	2	1	1	0	0	1	0	0	0	0	1	2	2	1	2	1	1	1	1	1	0	0	1	1	0	1	1	0	1	0	2	0
217	0	0	0	0	0	1	2	2	0	1	0	0	1	0	1	1	1	0	0	0	2	0	0	0	0	0	0	0	0	1	1	1	2	0	0	2	0	0	0	1	1	0	1	2	1	0	0	1	1
218	0	0	0	0	0	2	1	2	0	0	0	0	0	0	0	0	0	2	2	1	0	0	1	1	1	1	0	0	1	2	0	0	1	1	0	2	1	1	1	2	1	0	0	1	0	0	0	2	1
219	0	0	0	0	0	1	1	2	0	1	1	0	1	0	0	0	1	2	1	1	2	0	2	0	0	0	0	0	1	2	0	2	2	0	0	0	0	0	0	1	1	0	0	0	2	2	0	1	1
220	0	0	0	0	0	0	1	2	0	0	0	0	0	0	0	0	1	0	0	0	2	0	2	0	0	0	0	0	1	2	0	1	1	2	0	1	1	0	0	1	1	0	1	1	1	0	0	2	0
221	0	0	0	0	0	2	1	1	1	1	1	0	0	0	0	0	1	1	0	0	2	0	2	0	0	0	0	0	0	2	0	1	1	1	0	1	1	0	0	2	1	0	0	1	0	0	0	2	1
222	1	0	0	0	0	1	1	2	0	1	0	2	2	2	2	0	1	2	2	1	0	0	1	0	0	1	0	1	2	1	1	2	1	2	0	1	1	0	1	1	1	0	0	1	0	0	0	2	1
223	0	1	1	0	0	2	1	1	1	1	0	1	1	1	1	0	2	0	0	0	2	0	1	0	0	0	0	1	1	2	1	1	1	0	0	2	0	0	0	2	2	1	0	2	0	0	0	1	1
224	1	0	0	0	0	1	2	1	0	0	0	0	2	1	1	1	1	1	1	1	2	0	0	0	0	1	0	0	0	2	0	2	2	0	0	1	1	0	0	1	1	0	0	2	0	0	0	1	2
225	1	0	0	0	0	1	1	2	0	0	1	0	2	2	2	0	2	1	1	1	2	0	2	0	0	0	0	0	1	2	0	1	1	1	1	1	0	0	0	1	1	0	0	0	2	1	0	1	1
226	0	0	0	0	0	2	2	2	0	1	0	1	1	1	1	0	1	1	0	1	1	0	2	0	0	0	0	1	2	1	1	0	0	0	0	1	2	0	0	1	1	0	1	2	0	1	0	1	1
227	0	0	0	0	0	1	2	0	2	2	0	0	0	0	0	0	2	1	1	1	1	0	1	1	1	2	0	0	1	2	0	2	2	0	0	0	1	0	0	1	1	0	0	2	0	1	0	1	1
228	0	0	0	0	0	0	2	0	1	1	0	1	1	1	1	0	1	2	1	1	1	0	2	0	0	1	0	1	1	2	0	2	2	1	1	2	1	1	0	1	1	0	0	1	0	0	0	2	1
229	0	0	0	0	1	2	2	0	2	2	0	1	1	1	1	0	2	2	2	2	2	0	2	0	0	1	0	0	1	2	0	1	1	0	0	1	1	0	1	0	0	1	0	2	1	0	0	2	1
230	0	0	0	0	0	2	2	2	0	1	0	0	0	0	0	0	1	0	0	0	2	0	2	0	0	0	0	0	0	2	0	2	2	0	0	2	1	0	0	1	1	0	1	2	2	1	0	2	0
231	1	0	0	0	1	2	2	1	0	0	0	0	1	0	0	0	2	1	1	1	1	1	1	0	0	1	0	0	0	2	0	0	1	1	0	2	2	0	0	0	0	0	0	1	0	1	0	0	2
232	1	0	1	0	1	1	0	1	1	1	1	2	2	1	1	1	2	0	0	0	2	0	2	0	0	1	0	1	0	0	2	1	1	1	1	1	1	0	0	0	0	1	0	2	0	0	0	2	0
233	0	0	0	0	0	0	2	1	1	2	0	0	1	0	0	0	1	1	1	1	2	1	2	0	0	1	0	0	0	1	0	1	0	2	1	1	1	0	0	0	0	0	0	2	0	1	0	2	0
234	0	0	0	0	0	0	2	1	1	2	0	1	0	0	0	0	0	1	1	1	2	0	2	0	0	2	0	1	1	2	2	1	1	2	1	2	2	0	0	0	0	0	1	2	1	0	0	1	1
235	0	0	0	0	1	1	1	1	1	1	1	0	0	0	0	0	0	1	0	1	1	0	2	0	0	0	0	0	0	1	1	0	1	0	0	2	2	0	0	1	0	0	0	2	0	0	0	2	0
236	1	0	0	0	1	2	2	2	0	0	1	2	2	2	2	0	2	0	1	1	2	0	2	0	0	0	0	0	0	2	0	0	0	0	0	2	2	0	0	1	1	1	0	2	1	0	0	2	1
237	0	0	0	0	0	0	2	1	0	0	0	1	1	1	2	0	1	0	0	0	2	0	2	0	0	1	0	0	0	2	0	0	0	0	0	2	0	0	0	0	0	0	1	1	1	2	0	1	1
238	0	0	1	0	1	2	1	1	0	0	2	0	0	0	0	0	0	1	1	2	1	0	0	0	0	0	1	0	0	2	0	1	1	0	0	1	0	0	0	2	2	0	0	2	0	0	0	0	1
239	0	0	0	0	0	0	0	2	0	0	2	0	1	0	0	0	1	2	1	1	1	0	0	0	0	0	0	0	0	1	1	0	0	0	0	2	1	0	0	1	1	0	0	2	1	0	0	2	0
240	1	0	0	0	0	2	2	1	2	2	0	1	2	2	2	0	0	2	1	1	2	0	1	0	0	1	0	1	2	2	1	0	0	0	0	2	1	1	0	1	1	0	0	2	0	2	0	1	1
241	0	0	1	1	0	1	2	1	1	2	0	1	2	2	2	0	1	1	0	1	1	0	2	0	0	0	0	1	2	1	1	1	0	1	0	1	2	0	0	1	0	0	0	2	0	1	0	1	1
242	1	0	0	0	0	1	2	2	0	1	0	1	2	1	1	0	1	1	0	0	1	0	2	0	0	0	0	1	1	1	0	0	1	0	0	2	2	1	1	2	1	2	0	2	1	0	0	1	1
243	1	0	2	0	0	0	2	2	0	0	0	0	0	0	0	0	2	0	0	0	2	0	1	0	0	1	0	0	0	2	0	2	2	1	1	2	0	0	0	1	1	0	0	2	0	2	0	2	0
244	0	0	0	0	0	2	2	0	2	2	0	0	0	0	0	0	0	0	0	0	2	0	2	0	0	0	0	0	0	2	1	1	1	0	0	2	1	1	0	0	0	0	0	2	0	1	0	0	2
245	0	0	0	0	0	1	0	2	0	0	1	1	1	2	1	0	1	0	0	0	2	0	2	0	0	2	0	1	1	2	2	0	0	1	1	2	1	1	0	1	1	1	0	2	2	1	0	2	0
246	0	0	0	0	1	2	2	1	2	2	0	0	1	0	0	0	0	0	1	1	2	0	2	0	0	1	0	1	2	1	1	1	1	1	0	2	2	0	0	1	1	0	0	2	0	0	0	2	1
247	0	0	0	0	0	0	0	1	1	1	1	0	0	0	0	0	0	2	0	0	1	0	2	0	0	1	1	1	1	2	0	1	1	0	0	2	2	0	0	1	1	0	0	2	0	1	0	0	1
248	0	0	0	0	0	2	1	1	1	1	1	0	1	0	0	1	1	1	1	1	1	0	0	1	1	1	0	0	1	2	0	2	2	0	0	0	2	0	0	1	1	0	0	0	2	2	0	2	0
249	0	0	1	0	0	2	2	0	2	2	0	1	0	0	0	0	1	1	1	1	2	0	0	0	0	0	0	1	0	1	2	1	1	0	0	2	2	0	0	1	1	0	0	2	1	0	0	1	1
250	0	0	0	0	1	2	2	2	0	0	0	0	0	0	0	0	1	1	0	0	1	0	2	0	0	0	0	0	0	2	2	1	1	1	0	2	2	0	0	1	0	0	0	1	0	1	0	1	1
251	0	0	0	0	0	0	2	1	0	0	0	0	0	0	0	0	1	0	0	0	2	0	1	0	0	1	0	0	0	1	2	0	1	0	0	2	2	0	0	1	1	0	0	1	0	1	0	2	0
252	0	0	0	0	0	1	1	1	0	0	1	1	1	1	1	0	0	0	1	1	2	0	1	1	1	0	0	2	2	2	1	2	2	0	0	2	2	0	1	0	0	0	0	1	0	1	1	1	0
253	0	0	0	0	0	1	2	0	2	2	0	1	1	1	1	0	0	2	1	1	2	0	1	1	1	0	0	0	0	2	1	1	0	1	2	2	0	0	0	2	2	0	1	1	1	2	0	2	1
254	0	0	0	0	1	2	0	2	0	0	1	1	1	1	1	0	2	0	0	0	1	1	1	0	0	0	0	1	1	2	1	0	0	1	0	2	1	0	0	1	1	0	0	1	0	1	0	0	2
255	0	0	0	0	0	0	2	1	0	1	0	0	0	0	0	0	2	2	0	0	1	0	1	1	1	1	0	1	1	2	0	1	1	1	1	1	1	0	0	1	1	0	0	2	0	0	0	2	0
256	1	0	0	0	1	2	1	2	0	1	1	0	1	1	1	0	1	2	2	2	1	0	1	1	1	0	0	1	1	2	0	1	1	0	0	2	1	0	0	1	1	0	1	1	1	1	0	0	1
257	1	0	0	0	0	0	1	2	1	1	0	0	0	0	0	0	2	1	1	1	1	0	1	1	1	0	0	1	1	2	0	1	1	0	0	2	2	0	0	1	1	0	1	2	0	1	0	2	1
258	1	0	0	0	0	0	1	2	0	0	1	0	0	0	0	0	1	1	2	2	1	0	2	0	0	2	0	0	1	2	0	2	2	0	0	2	1	0	0	2	2	0	0	2	0	1	0	1	1
259	1	0	0	0	1	1	2	0	1	1	1	0	0	0	0	0	1	0	0	0	2	0	2	0	0	1	0	0	0	1	0	1	2	0	1	2	1	0	0	2	2	0	0	1	0	0	0	2	0
260	0	0	1	0	0	2	1	1	0	0	1	1	2	2	2	0	2	1	1	1	2	0	2	0	0	0	0	1	2	2	1	0	0	1	1	2	2	0	0	0	0	2	0	2	1	0	0	2	1
261	1	0	0	0	0	2	1	2	1	1	1	1	1	2	1	0	0	0	0	0	2	0	2	0	0	1	0	0	0	1	0	1	1	0	0	2	1	0	0	1	1	0	0	1	0	1	0	1	1
262	0	0	0	0	1	1	2	0	2	2	0	1	1	1	1	0	1	0	0	0	2	1	0	1	1	1	0	2	2	2	1	2	2	0	0	1	0	0	0	2	2	0	0	1	0	1	0	0	2
263	1	0	1	1	0	1	2	2	0	0	0	0	1	0	0	0	1	1	0	0	1	0	2	0	0	1	0	0	0	1	1	2	1	0	0	1	1	0	0	1	1	0	1	1	1	0	0	2	0
264	0	0	1	0	0	2	2	1	1	1	0	1	1	1	1	0	1	1	2	1	2	0	1	1	1	1	0	1	1	2	1	1	1	0	0	2	1	0	0	0	0	0	0	1	1	1	0	0	2
265	0	0	1	0	0	1	2	0	1	1	1	0	0	0	0	0	2	0	0	0	2	0	2	0	0	0	0	1	0	1	1	0	0	0	0	1	2	0	0	1	1	1	0	2	0	0	0	1	1
266	1	0	0	0	0	2	2	1	1	1	1	1	1	1	2	1	1	1	0	0	1	0	2	0	0	2	0	1	2	1	1	2	2	0	0	2	1	0	0	1	1	0	0	2	0	2	0	1	1
267	1	1	1	0	0	1	2	1	1	1	0	1	1	1	1	0	2	1	1	1	2	1	1	0	0	1	0	0	1	2	1	2	2	0	0	1	2	1	0	1	1	0	0	1	0	0	0	1	1
268	0	0	0	0	0	0	2	1	1	1	0	0	0	0	0	0	1	1	1	1	1	0	2	0	0	1	0	0	0	2	1	2	1	0	0	2	1	0	0	2	1	1	0	2	0	0	0	1	1
269	1	0	0	0	1	1	1	2	0	0	1	1	1	1	1	0	1	0	1	1	2	0	1	0	0	1	1	1	1	2	1	1	0	2	1	1	1	0	0	0	0	0	0	1	2	1	0	1	1
270	1	0	0	0	0	0	1	2	0	0	1	0	1	1	1	0	0	0	0	0	2	1	2	0	0	1	0	0	0	1	1	1	1	2	1	2	1	0	0	0	0	0	0	2	0	0	0	1	1
271	0	0	0	0	0	2	2	1	1	1	1	0	2	1	1	1	2	1	1	1	2	0	1	1	1	2	0	0	0	2	0	2	1	0	0	1	1	0	0	1	1	0	0	1	0	0	0	2	0
272	0	0	0	0	0	1	1	2	0	0	0	0	0	0	0	0	1	0	0	0	2	0	2	0	0	0	1	1	1	2	0	2	2	0	0	0	2	0	0	1	1	0	0	1	0	0	0	1	1
273	0	0	0	0	0	0	2	2	0	0	0	1	1	1	1	0	1	2	2	1	0	0	2	0	0	0	0	0	1	2	1	2	2	0	0	0	1	1	0	1	1	0	0	2	1	1	0	0	2
274	0	0	0	0	0	1	2	2	0	0	0	0	0	0	0	0	0	0	0	0	2	0	1	1	1	1	0	2	2	1	2	1	0	1	0	1	1	0	0	1	1	0	0	0	1	0	0	2	0
275	0	0	0	0	0	1	2	2	0	1	0	1	1	1	1	0	1	1	1	0	2	1	2	0	0	1	0	0	0	2	1	0	0	0	0	2	1	0	0	2	1	0	0	2	0	1	0	2	0
276	0	0	0	0	0	0	2	0	2	2	0	1	1	1	1	0	0	2	1	1	0	0	2	0	0	2	0	1	1	2	2	1	1	0	1	1	2	1	1	1	0	0	0	1	0	0	0	2	0
277	1	0	0	0	0	0	1	1	1	1	1	1	1	2	1	0	2	2	2	2	1	0	2	0	0	1	0	0	1	2	0	2	1	1	1	2	1	0	0	2	1	0	0	1	0	1	0	1	2
278	0	0	1	0	0	1	2	2	0	0	0	1	1	1	1	0	0	0	1	1	2	0	2	0	0	1	0	0	0	2	0	0	0	0	0	2	2	0	1	0	0	0	0	1	0	1	0	1	1
279	0	0	1	0	0	1	2	2	1	1	1	0	1	1	1	0	1	0	0	0	1	0	1	1	1	0	1	2	2	2	1	1	1	1	2	2	2	1	0	0	0	0	1	2	1	1	0	0	2
280	1	0	0	0	0	1	2	2	0	0	0	0	1	0	0	0	1	0	0	0	2	0	1	1	1	2	0	2	2	1	2	1	1	1	1	2	1	1	0	1	1	0	0	0	0	1	0	0	1
281	0	0	0	0	0	0	1	2	0	1	1	0	1	1	1	0	2	0	0	0	2	0	2	0	0	0	0	1	1	2	0	1	1	1	1	1	2	0	0	0	0	0	0	2	0	1	0	1	1
282	0	0	0	0	0	1	1	1	1	2	1	0	1	1	1	0	1	1	1	1	2	0	2	0	0	1	0	0	1	2	0	0	0	0	0	2	2	0	1	1	1	0	0	1	0	1	0	0	2
283	1	0	0	0	0	0	2	2	1	1	0	0	1	0	0	0	1	2	1	0	0	0	2	0	0	1	0	1	2	2	1	2	2	0	0	1	1	0	0	1	1	0	0	2	1	0	0	1	1
284	0	0	0	0	0	0	1	2	0	0	1	0	1	0	0	0	0	2	0	1	1	0	2	0	0	1	0	1	1	1	1	0	0	0	0	2	1	0	0	2	1	0	0	2	0	0	0	0	2
285	0	0	0	0	0	2	2	2	0	0	0	1	1	1	1	0	0	1	1	1	2	0	2	0	0	2	0	0	0	2	0	0	0	1	2	2	2	1	1	1	0	0	0	1	0	1	0	1	1
286	1	0	0	0	0	1	1	2	0	1	1	1	1	1	1	0	0	1	0	1	1	0	2	0	0	2	0	1	1	1	1	0	0	0	0	2	2	1	1	2	0	0	1	1	1	0	0	1	1
287	1	0	0	0	0	1	2	0	2	2	0	0	0	0	0	0	0	1	2	1	2	0	1	0	0	1	0	0	0	1	1	0	1	1	0	2	2	1	0	0	0	0	2	2	2	0	0	0	2
288	0	0	1	0	0	2	1	2	0	1	1	1	1	1	1	0	1	1	2	2	1	1	2	0	0	1	0	0	1	2	0	1	0	2	2	2	2	0	1	0	0	0	1	2	0	1	0	1	1
289	0	0	0	0	0	1	1	2	1	1	0	1	2	1	1	0	1	1	1	1	1	0	2	0	0	1	0	2	2	1	2	2	1	1	0	1	0	0	0	2	2	0	0	2	0	0	0	2	0
290	1	0	0	0	0	1	2	2	1	1	1	0	0	0	0	0	1	0	1	1	2	0	0	0	0	0	1	0	1	2	0	1	1	1	1	1	2	1	0	0	0	0	0	0	0	1	0	2	0
291	1	0	0	0	0	0	2	2	0	1	0	0	0	0	0	0	1	1	0	0	1	0	1	0	0	0	0	0	0	1	1	0	0	0	1	2	1	1	0	1	1	0	1	2	1	1	0	0	2
292	0	0	0	0	0	1	1	2	0	0	1	0	0	0	0	0	1	2	0	1	1	0	2	0	0	1	0	1	0	0	2	0	0	0	0	2	1	0	0	1	1	1	0	1	1	0	0	0	1
293	0	0	0	0	0	2	2	1	1	2	0	0	1	0	0	0	1	0	0	0	2	0	1	1	1	1	0	0	0	2	0	1	1	0	0	1	2	0	0	1	1	0	0	2	0	1	0	2	1
294	1	0	0	0	0	2	2	0	1	1	1	0	1	1	1	0	2	0	0	0	2	0	1	0	0	1	0	0	0	2	1	2	2	0	0	1	1	1	0	1	1	1	0	2	0	1	0	2	0
295	0	0	0	0	0	0	2	1	1	2	0	0	1	0	0	0	1	0	0	0	2	0	0	0	0	1	0	1	1	1	1	1	1	0	1	1	1	0	0	2	1	0	0	2	0	0	0	0	1
296	0	0	0	0	0	2	2	0	2	2	0	1	2	1	1	0	0	1	1	1	2	0	2	0	0	1	0	1	0	0	2	2	2	0	1	1	2	1	1	2	1	0	1	2	1	0	0	1	1
297	0	1	0	0	1	1	2	2	1	1	0	1	1	1	1	0	1	1	1	1	1	0	1	0	0	2	0	0	1	1	0	1	0	2	2	2	2	0	0	1	1	0	0	1	0	1	0	2	1
298	0	0	0	0	0	0	1	1	1	2	0	1	1	1	1	0	1	2	1	1	1	0	1	0	0	0	0	0	0	1	1	2	2	0	0	1	0	0	0	2	2	0	0	2	0	0	0	2	0
299	0	0	0	0	0	1	2	2	0	0	1	0	0	0	0	0	1	2	1	1	1	0	2	0	0	0	0	2	2	2	1	2	2	0	0	1	0	0	0	2	2	0	0	2	0	1	0	2	0
300	1	0	0	0	0	1	2	2	0	0	0	0	0	0	0	0	1	1	0	0	1	0	2	0	0	1	0	0	0	2	0	2	1	1	0	1	1	0	0	1	1	0	0	2	1	0	0	0	2
301	0	0	0	0	0	1	2	1	1	2	0	1	1	1	1	0	1	0	1	1	2	0	2	0	0	1	0	0	1	1	1	2	2	0	1	1	2	1	1	2	1	0	1	1	1	1	0	1	1
302	0	1	1	0	0	1	2	2	0	1	0	0	1	1	1	0	1	1	0	0	1	0	2	0	0	0	0	1	1	1	1	1	1	0	0	2	1	0	0	1	1	0	1	2	1	0	0	2	0
303	0	0	0	0	0	2	2	2	0	0	0	0	1	0	0	0	0	1	1	1	2	0	2	0	0	2	0	1	2	1	1	2	2	0	0	1	1	0	0	2	2	1	0	2	2	0	0	1	1
304	0	0	1	0	0	1	2	2	0	1	0	1	2	1	1	1	2	0	0	0	1	0	2	0	0	1	0	0	0	2	1	0	0	0	0	1	0	0	0	1	1	1	0	1	0	1	0	2	0
305	0	0	0	0	0	0	2	2	0	0	0	0	1	0	0	0	1	2	0	0	2	0	2	0	0	1	0	1	1	2	2	1	1	1	1	2	1	0	0	2	2	0	0	2	0	1	0	1	1
306	0	0	1	0	1	2	2	1	1	2	0	0	0	0	0	0	0	2	1	1	0	1	1	0	0	0	0	0	0	1	0	2	2	0	0	0	1	0	0	2	1	1	0	1	1	1	0	1	1
307	0	0	0	0	0	1	1	1	1	1	0	1	2	2	2	0	2	0	0	0	2	0	2	0	0	0	0	0	0	2	0	0	0	0	0	1	1	0	0	2	2	0	1	1	1	1	0	0	1
308	1	0	0	0	0	0	2	0	2	2	0	0	0	0	0	0	0	1	1	1	2	0	2	0	0	2	0	0	1	1	0	2	1	1	2	2	1	1	0	0	0	0	0	2	0	1	0	2	0
309	0	0	0	0	1	1	1	2	0	1	1	1	1	1	2	1	1	1	0	0	1	0	1	1	1	1	0	1	0	1	2	1	2	0	0	2	1	0	1	1	1	0	0	0	2	1	0	2	0
310	1	0	0	0	0	2	2	0	2	2	0	0	0	0	1	1	1	0	0	0	2	0	2	0	0	2	0	0	0	1	2	1	1	0	1	2	2	1	0	0	0	0	0	2	0	2	1	1	0
311	0	0	0	0	0	0	2	1	0	0	0	1	1	1	1	0	0	1	1	2	1	0	2	0	0	0	0	1	2	1	1	2	2	0	0	1	0	0	0	1	1	1	0	2	1	0	0	1	1
312	0	0	0	0	0	1	2	1	1	1	0	0	1	0	0	0	1	1	0	0	1	0	2	0	0	2	0	0	0	1	1	0	0	0	0	1	1	0	0	1	1	1	0	1	1	1	0	1	0
313	0	0	0	0	0	0	1	2	0	0	1	1	1	1	1	0	2	1	1	1	2	0	2	0	0	1	0	0	1	1	0	2	1	1	1	2	1	0	0	2	2	0	1	2	1	0	0	0	2
314	1	1	0	0	1	2	2	1	1	1	0	1	1	1	1	0	2	2	1	0	2	0	2	0	0	2	0	1	2	2	0	1	1	1	1	2	2	0	0	1	1	0	0	2	0	1	0	1	1
315	0	0	0	0	0	1	1	1	1	1	0	0	0	0	0	0	1	1	1	1	2	0	1	0	0	1	0	0	0	2	0	1	1	0	0	2	2	0	0	0	0	1	0	2	1	1	0	2	1
316	0	0	0	0	0	0	2	2	0	0	0	0	0	0	0	0	0	0	1	1	2	0	1	1	1	1	0	0	0	2	2	1	1	0	0	1	2	0	0	0	0	0	0	2	0	1	0	0	2
317	0	1	1	0	0	1	1	2	0	0	1	1	1	1	1	0	1	2	0	0	1	0	2	0	0	0	0	0	0	2	1	1	1	1	1	1	1	1	1	2	1	0	1	1	1	0	0	2	1
318	0	0	0	0	0	0	2	1	1	1	0	0	1	0	0	0	0	2	2	1	0	0	2	0	0	0	0	1	1	2	1	2	2	0	0	1	1	0	0	1	1	0	0	2	0	0	0	0	1
319	0	0	0	0	0	0	2	1	1	1	1	1	2	2	2	0	1	1	0	0	1	0	1	1	1	1	0	0	0	2	1	1	1	1	1	2	0	0	0	1	1	0	1	1	1	2	0	1	1
320	0	0	0	0	0	1	2	1	1	2	0	0	0	0	0	0	1	1	1	1	1	1	0	1	1	0	0	1	2	1	1	1	1	0	0	2	2	0	0	1	1	0	0	1	1	0	0	1	1
321	0	0	0	0	0	1	2	0	2	2	0	0	0	0	0	0	1	1	1	0	2	0	2	0	0	1	0	0	1	2	0	1	1	0	0	2	2	0	0	1	0	0	1	1	1	0	0	1	0
322	0	0	0	0	1	1	2	1	0	0	0	0	0	0	0	0	0	1	0	1	1	0	1	0	0	1	0	1	1	2	2	1	1	0	0	1	1	1	0	0	0	0	0	1	0	1	0	2	0
323	0	0	0	0	0	1	2	0	1	1	0	1	1	1	1	0	0	1	1	1	2	0	1	0	0	1	0	0	0	2	0	2	2	0	1	2	1	0	0	1	1	0	0	0	0	0	0	2	0
324	0	0	0	0	1	1	1	2	0	0	1	1	1	1	1	0	0	1	1	1	1	0	2	0	0	1	0	0	0	2	1	2	2	0	1	2	0	0	0	1	1	0	0	2	0	1	0	2	1
325	1	0	0	0	0	0	2	1	2	2	0	0	0	0	0	0	1	1	0	0	2	0	1	0	0	2	1	0	1	2	0	0	1	1	0	2	1	0	0	1	1	0	0	1	0	1	0	1	1
326	1	0	0	0	1	1	1	1	1	2	0	0	2	1	1	1	1	2	1	1	2	0	1	1	1	1	0	0	0	2	1	2	2	0	0	1	2	0	0	1	1	0	0	1	1	1	0	2	1
327	0	0	0	0	0	1	2	2	1	1	0	0	0	0	1	1	1	1	0	0	1	1	2	0	0	1	0	0	0	1	2	1	1	0	0	1	1	1	0	1	1	0	0	1	0	1	0	1	1
328	0	0	0	0	0	1	2	2	1	1	0	0	1	1	1	1	2	1	1	1	2	0	2	0	0	1	0	0	0	2	0	0	0	0	0	2	1	0	0	2	2	0	1	2	1	0	0	1	2
329	0	0	1	0	0	2	1	1	1	1	1	0	0	0	0	0	2	0	0	0	1	0	1	0	0	2	0	0	0	1	1	1	1	0	0	2	2	1	0	0	0	0	1	2	1	1	0	1	0
330	0	0	0	0	0	0	2	0	2	2	0	1	2	1	1	0	1	1	1	1	2	0	2	0	0	1	0	1	1	2	2	0	0	1	1	2	2	1	0	1	1	0	0	2	0	1	0	1	1
331	0	0	0	0	0	0	0	2	0	0	1	1	2	2	2	0	1	1	1	1	1	0	0	1	1	1	0	1	1	1	1	0	1	1	0	2	2	0	0	0	0	0	0	1	0	0	0	2	0
332	0	0	0	0	0	1	2	2	0	1	1	0	1	1	0	0	1	1	1	1	2	0	2	0	0	1	0	0	1	2	1	1	1	0	0	2	1	0	0	2	2	1	0	1	2	0	0	1	1
333	0	0	0	0	0	1	2	2	0	1	0	0	0	0	0	0	1	0	0	1	2	0	2	0	0	2	0	1	2	2	1	1	1	0	0	1	1	0	0	2	2	2	0	2	1	0	0	1	0
334	0	0	0	0	0	0	1	2	0	0	0	0	1	0	0	0	2	2	2	1	1	0	1	0	0	2	0	0	1	2	1	1	0	1	2	2	1	1	0	1	1	0	1	2	1	0	0	2	0
335	1	0	0	0	0	1	2	0	2	2	0	1	1	1	1	0	2	1	1	1	2	0	1	0	0	2	0	0	2	2	0	2	1	1	0	2	1	0	0	1	1	0	0	0	0	1	0	0	2
336	0	0	0	0	0	0	2	2	2	2	0	0	1	1	1	0	2	2	2	2	2	0	2	0	0	1	0	0	0	1	0	1	1	0	1	2	2	0	0	1	1	0	0	1	0	1	0	1	0
337	0	0	0	0	0	0	1	1	0	0	1	0	0	0	0	0	1	1	0	0	1	1	0	1	1	0	0	2	2	2	0	2	1	0	0	2	1	0	0	1	1	2	0	2	1	0	0	1	1
338	0	1	1	0	0	2	2	2	1	1	0	0	0	0	0	0	1	2	0	1	1	0	2	0	0	0	0	0	0	1	1	1	1	0	0	1	1	0	0	2	2	1	0	2	0	0	0	1	1
339	0	0	1	0	1	2	1	2	0	0	1	0	1	0	0	0	2	1	0	0	2	0	2	0	0	1	0	2	2	2	1	1	1	0	1	1	2	0	0	0	0	0	0	2	0	0	0	1	1
340	0	0	1	0	0	1	1	1	0	0	1	0	0	0	0	0	1	1	0	0	1	0	2	0	0	0	0	1	1	2	1	0	0	2	1	2	2	0	0	0	0	0	0	1	0	0	0	1	2
341	0	0	1	0	1	1	1	1	1	1	0	0	1	0	0	0	1	2	1	1	1	0	1	0	0	1	0	1	1	2	1	0	0	2	1	2	0	0	0	2	2	1	0	2	0	1	0	1	1
342	0	1	1	0	0	2	2	0	2	2	0	1	1	1	1	0	0	1	2	1	1	0	1	1	1	0	0	0	0	1	1	1	1	0	0	2	1	0	0	1	1	1	0	1	1	1	0	2	0
343	0	0	0	0	2	2	1	2	0	0	1	0	0	0	0	0	0	2	0	0	2	0	1	0	0	2	0	1	1	2	1	0	1	2	0	2	2	0	0	0	0	1	1	2	1	0	0	0	2
344	0	0	0	0	0	1	1	2	0	0	1	0	0	0	0	0	2	0	0	1	1	0	2	0	0	1	0	0	0	1	0	1	1	0	0	1	1	0	0	1	1	0	0	2	1	0	0	0	2
345	0	0	0	0	1	1	1	1	1	1	1	0	1	0	0	0	0	2	1	1	0	0	2	0	0	0	1	0	0	2	1	1	2	0	0	2	1	0	1	1	1	0	0	0	0	0	0	1	1
346	1	0	0	0	0	0	2	0	2	2	0	0	0	0	0	0	1	1	1	1	2	0	2	0	0	2	0	0	0	1	0	1	1	0	0	2	1	0	0	0	0	1	0	1	0	1	0	1	1
347	0	0	0	0	1	2	2	2	0	1	0	0	0	0	0	0	1	0	0	0	1	0	1	0	0	1	0	2	2	1	2	2	2	0	0	0	0	0	0	1	1	0	1	2	1	0	0	1	1
348	1	0	0	0	0	2	2	0	2	2	0	0	1	0	0	0	1	1	2	2	1	0	2	0	0	2	0	0	0	1	0	1	1	0	0	2	2	1	0	0	0	0	0	2	0	1	0	1	0
349	0	0	0	0	0	1	1	2	0	0	1	1	1	0	0	1	0	2	0	1	1	0	2	0	0	1	0	1	1	1	1	1	1	0	0	1	1	1	0	1	1	0	1	2	1	0	0	1	1
350	1	0	0	0	0	1	2	2	0	1	0	0	0	0	0	0	2	1	1	1	1	0	2	0	0	0	0	0	0	2	1	1	1	0	0	1	2	0	0	1	1	0	0	2	0	1	0	2	0
351	0	0	0	0	0	1	2	2	0	0	0	0	0	0	0	0	0	0	0	0	2	0	2	0	0	1	0	0	0	2	0	1	1	1	1	2	0	0	0	2	2	1	0	2	2	0	0	2	0
352	0	0	0	0	0	0	2	2	0	1	0	1	0	0	0	0	1	0	0	0	2	0	0	0	0	0	1	1	1	2	0	0	1	1	0	2	0	0	0	2	2	0	0	1	0	0	0	1	1
353	0	0	0	0	0	0	1	2	0	0	1	0	0	0	0	0	1	0	0	0	2	1	2	0	0	2	0	2	2	2	0	1	2	0	0	2	1	0	0	1	1	0	0	2	0	1	0	1	1
354	0	0	0	0	0	2	1	1	1	1	1	0	1	0	0	0	1	1	1	1	2	0	2	0	0	1	0	1	2	2	1	1	1	1	1	1	1	0	0	2	2	0	0	2	0	0	0	1	1
355	0	1	1	0	0	2	1	1	1	1	0	1	2	2	2	1	1	0	1	1	2	0	2	0	0	0	1	0	1	2	0	0	0	1	0	2	1	0	0	2	1	0	0	1	1	0	0	1	1
356	0	0	0	0	0	1	2	1	1	2	0	1	2	1	1	0	0	0	1	1	2	0	2	0	0	1	0	0	2	2	0	2	2	0	0	0	2	0	0	0	0	1	0	1	2	0	0	0	1
357	0	0	0	0	0	1	1	1	1	1	1	0	1	0	0	0	2	1	1	1	2	0	1	0	0	1	0	1	1	2	1	0	0	0	0	2	1	1	1	0	0	0	1	2	1	0	0	2	1
358	1	0	0	0	0	2	2	0	1	1	0	0	1	0	0	0	1	0	1	1	2	0	2	0	0	1	0	0	0	2	0	0	0	1	1	2	1	0	0	0	0	0	0	1	0	1	0	1	1
359	0	0	0	0	0	0	0	1	1	1	1	1	2	1	1	0	1	2	2	2	1	0	2	0	0	2	0	0	0	1	0	0	0	0	0	2	1	0	0	0	0	1	0	1	1	1	0	2	0
360	0	0	0	0	0	2	2	1	1	1	0	1	1	1	1	0	2	1	1	1	2	0	2	0	0	1	0	0	0	2	1	1	1	0	0	2	1	0	1	1	1	0	1	1	1	1	0	0	2
361	0	0	0	0	0	1	2	1	1	2	0	0	0	0	0	0	2	0	0	0	2	1	2	0	0	2	0	0	1	2	0	1	1	0	0	2	2	0	0	0	0	0	1	2	0	0	0	0	2
362	1	0	0	0	0	0	2	1	1	1	1	1	1	1	1	0	1	0	1	1	2	0	2	0	0	0	0	1	1	1	2	0	1	1	0	2	1	0	0	2	2	0	0	1	0	0	0	1	1
363	0	0	0	0	0	1	1	1	1	1	1	0	1	0	0	1	1	1	1	1	1	1	2	0	0	2	0	0	1	2	1	1	2	0	0	2	2	1	0	0	0	0	1	1	1	2	0	2	0
364	1	0	0	0	0	2	2	0	2	2	0	0	0	0	0	0	0	0	0	0	2	0	2	0	0	2	0	1	1	1	2	1	1	0	0	1	2	0	0	1	1	0	0	1	0	0	0	2	0
365	0	1	0	0	0	1	1	1	1	1	0	0	0	0	0	0	2	1	1	0	2	0	2	0	0	2	0	0	0	1	2	1	2	0	0	2	0	1	0	1	1	0	0	2	1	1	0	0	2
366	0	0	0	0	0	2	2	1	1	2	0	0	0	0	0	0	1	1	0	0	1	0	2	0	0	0	0	2	2	1	1	1	1	1	0	1	2	0	0	0	0	1	0	1	1	1	0	1	1
367	0	0	0	0	0	2	2	1	1	2	0	0	1	0	0	0	0	1	1	2	1	0	1	1	1	1	0	1	0	0	2	0	0	0	0	2	1	1	0	1	1	0	1	2	1	1	0	2	1
368	0	1	0	0	0	1	1	2	0	1	1	0	1	0	0	0	1	0	0	0	2	0	1	0	0	2	0	0	0	2	1	2	2	0	0	2	1	0	0	0	0	0	1	1	1	0	0	1	1
369	0	0	0	0	0	1	2	1	1	1	0	0	1	0	0	0	0	2	0	1	1	0	2	0	0	1	0	2	2	1	2	0	1	0	0	2	1	1	0	1	1	0	0	2	0	1	0	1	2
370	0	0	0	0	0	1	2	2	0	1	0	0	0	0	0	0	1	2	1	0	1	0	2	0	0	2	0	0	0	2	0	1	1	0	0	2	1	0	0	0	0	1	0	1	0	1	0	2	0
371	0	0	0	0	0	0	1	1	1	1	1	0	0	0	0	0	0	2	1	1	2	0	2	0	0	0	0	0	0	2	0	2	1	0	1	2	2	1	0	1	1	0	1	2	1	1	0	1	0
372	0	0	0	0	0	0	2	2	0	0	0	1	1	1	1	0	1	0	1	0	2	0	1	1	1	0	0	0	0	2	1	1	1	0	1	1	2	0	0	0	0	0	0	1	0	0	0	0	2
373	0	0	0	0	0	0	2	1	0	0	0	0	1	0	0	1	1	0	1	0	1	0	1	0	0	1	0	1	1	2	1	1	0	0	1	2	1	0	0	2	2	0	0	1	0	0	0	1	2
374	1	0	0	0	0	1	2	1	1	2	0	0	0	0	0	0	1	0	0	0	2	0	2	0	0	1	0	0	1	2	1	2	2	0	0	2	0	0	0	2	2	0	0	2	0	0	0	2	1
375	0	0	0	0	0	2	2	2	0	0	0	0	0	0	0	0	1	1	1	1	2	0	1	1	1	0	0	1	1	0	2	1	1	1	1	1	1	0	0	1	1	0	0	0	1	0	0	1	1
376	0	1	0	0	1	1	2	2	0	0	1	0	1	1	1	0	2	0	0	0	1	0	2	0	0	0	0	0	0	2	1	1	0	1	0	1	2	0	0	0	0	0	1	2	1	1	0	2	1
377	1	0	0	0	0	0	2	0	1	1	0	0	0	0	0	0	2	2	2	2	1	0	2	0	0	2	1	1	1	1	1	1	1	0	0	1	0	0	0	2	2	1	0	2	0	1	0	1	0
378	1	0	0	0	1	2	2	1	1	1	0	1	1	1	1	0	1	1	1	1	1	0	2	0	0	2	0	1	1	2	1	0	0	0	0	2	2	0	1	0	0	0	0	1	0	0	0	1	0
379	0	0	0	0	1	2	2	1	0	0	0	0	0	0	0	0	2	2	1	1	2	0	2	0	0	0	0	0	0	1	1	1	1	2	0	1	2	0	0	0	0	1	0	2	0	1	0	2	0
380	0	0	0	0	0	2	1	1	1	1	0	1	1	1	1	0	1	2	1	0	0	0	2	0	0	2	0	1	1	0	2	1	1	2	1	1	2	0	1	0	0	0	0	0	1	0	0	2	0
381	0	0	0	0	0	1	1	2	0	1	1	0	0	0	0	0	0	2	2	1	1	0	2	0	0	1	0	0	1	2	1	2	1	0	0	1	1	1	0	1	1	0	1	2	1	0	0	2	1
382	0	0	0	0	0	2	2	0	2	2	0	0	0	0	0	0	2	1	1	1	2	0	0	1	1	1	0	0	0	2	0	1	0	2	2	2	2	0	0	0	0	0	1	2	0	1	0	1	0
383	0	0	0	0	1	2	2	2	0	0	0	0	1	0	0	0	0	2	2	2	0	1	1	0	0	1	0	0	1	2	1	1	1	1	1	1	1	1	1	0	0	0	0	2	0	1	0	2	1
384	0	0	1	0	0	0	2	1	1	1	0	0	0	0	0	0	2	2	1	1	2	0	2	0	0	1	0	0	0	1	1	2	2	0	0	1	1	0	0	2	2	1	0	1	1	0	0	1	2
385	0	0	0	0	0	0	2	1	1	1	0	1	1	1	1	0	2	2	2	2	1	0	1	1	1	2	0	0	0	1	1	2	1	0	1	2	0	0	0	1	1	0	0	1	0	0	0	1	1
386	0	0	0	0	0	1	1	1	1	1	1	0	0	0	0	0	0	2	1	1	1	0	2	0	0	0	0	0	1	2	0	0	0	1	0	2	2	0	0	1	0	0	1	1	1	2	0	1	1
387	0	0	0	0	0	1	1	2	0	0	0	0	1	1	1	0	1	1	0	1	1	0	2	0	0	1	0	0	0	2	1	0	0	2	1	2	1	0	0	2	2	0	0	1	0	0	0	1	1
388	0	0	0	0	1	1	2	1	0	0	1	1	1	1	1	0	1	1	1	1	1	0	2	0	0	0	0	1	1	1	1	1	2	0	0	2	1	0	0	1	1	0	0	2	0	0	0	1	2
389	1	0	0	0	0	1	1	2	0	0	0	0	0	0	0	0	2	2	2	1	1	0	2	0	0	0	0	0	0	2	1	0	1	0	0	2	1	1	0	1	1	0	0	0	1	0	0	0	2
390	0	0	0	0	0	0	1	2	0	0	1	0	1	1	1	0	1	1	1	1	1	0	1	1	1	1	0	0	1	2	1	1	1	1	1	2	1	0	0	1	1	0	0	2	0	2	0	2	0
391	0	0	0	0	0	1	2	1	1	2	0	0	0	0	0	0	1	1	1	1	2	0	2	0	0	1	0	0	0	1	0	2	2	0	1	1	2	0	0	1	0	0	2	2	2	0	0	2	1
392	0	0	0	0	2	2	1	2	0	1	0	0	1	0	0	0	2	2	2	2	2	0	1	0	0	1	0	1	1	2	1	1	2	0	0	2	2	1	0	0	0	1	0	1	1	1	0	2	0
393	0	0	0	0	0	1	2	1	0	0	0	0	0	0	0	0	1	1	1	1	1	0	2	0	0	1	0	2	2	1	2	1	1	0	1	2	1	0	0	1	1	1	0	1	1	0	0	1	1
394	0	0	1	0	0	0	2	0	1	1	1	1	1	1	1	0	1	1	1	1	1	1	2	0	0	0	0	1	1	1	2	1	1	0	0	2	0	0	0	1	1	1	0	2	0	0	0	2	1
395	1	0	0	0	0	1	2	1	1	1	0	0	0	0	0	0	2	1	0	0	1	0	2	0	0	0	1	0	1	2	0	2	2	0	0	1	2	0	0	0	0	0	0	2	0	0	0	0	2
396	0	0	0	0	1	1	1	2	1	1	0	0	0	0	0	0	2	0	0	1	2	0	1	0	0	2	1	1	1	2	0	1	1	0	0	0	2	0	0	1	1	1	1	2	1	0	0	0	2
397	0	0	0	0	0	2	2	1	2	2	0	1	2	2	2	0	2	0	0	0	1	0	2	0	0	1	0	0	1	2	0	0	0	0	0	1	2	0	0	1	0	1	0	1	1	1	0	2	0
398	0	0	0	0	0	1	1	2	0	1	0	1	2	1	1	0	1	1	2	1	2	0	1	1	1	2	0	1	1	2	1	2	2	0	0	2	1	0	1	1	1	0	0	2	1	1	0	2	0
399	0	1	0	0	0	1	1	1	1	1	1	0	0	0	0	0	1	0	0	0	1	0	1	0	0	1	1	0	1	2	0	1	2	0	0	1	2	0	0	1	1	0	1	2	1	1	0	2	0
400	0	0	0	0	0	1	1	1	0	0	1	1	1	1	1	0	1	0	0	1	2	0	1	0	0	0	0	0	0	2	0	2	1	1	1	2	1	0	0	1	1	0	0	1	0	1	0	2	0
401	0	0	1	0	0	1	2	0	2	2	0	0	0	0	0	0	0	2	2	1	0	0	2	0	0	1	0	0	2	2	0	1	0	1	0	1	1	0	0	2	2	0	0	2	1	0	0	2	1
402	1	0	0	0	0	1	1	1	1	1	2	0	0	0	1	1	2	1	1	1	1	0	1	1	1	1	0	0	1	2	1	2	1	1	0	2	1	0	0	1	1	1	1	2	0	1	0	2	1
403	1	0	0	0	0	0	1	1	1	1	1	0	1	0	0	0	1	1	1	1	0	0	2	0	0	0	0	0	0	2	0	2	1	2	0	2	1	0	1	1	1	0	1	1	1	0	0	1	1
404	0	0	0	0	0	2	2	1	1	2	0	0	1	0	0	0	0	1	0	0	0	0	2	0	0	2	0	1	2	1	1	0	0	0	1	2	2	0	0	1	1	0	1	1	1	2	0	1	1
405	0	0	0	0	0	1	1	2	0	0	0	0	0	0	0	0	2	1	1	1	1	0	2	0	0	1	1	1	1	1	1	2	2	0	0	1	1	0	1	1	1	0	0	2	0	1	0	1	1
406	1	1	1	0	0	1	1	0	2	2	0	1	2	2	2	0	1	2	0	0	2	0	2	0	0	1	0	0	0	2	1	1	1	0	0	1	1	0	0	1	1	0	0	1	0	0	0	0	2
407	0	0	0	0	0	0	2	2	1	1	1	1	1	1	1	0	0	0	1	1	2	0	2	0	0	1	0	0	0	1	0	2	2	0	0	1	1	1	0	1	1	0	0	1	0	0	0	0	2
408	0	0	0	0	0	0	2	0	1	1	1	1	1	1	1	0	0	2	2	1	0	0	2	0	0	1	0	0	0	2	0	1	1	0	0	2	2	0	0	1	0	2	0	2	0	1	0	1	1
409	0	0	0	0	0	1	2	1	1	2	0	0	1	0	1	1	0	0	0	0	1	1	0	1	1	0	0	1	1	2	0	0	2	1	0	2	1	0	0	1	1	1	0	1	0	1	0	2	0
410	1	0	0	0	1	2	1	1	1	2	0	1	1	1	1	0	1	1	1	1	1	0	0	1	1	1	0	1	1	2	0	1	1	0	0	1	2	0	0	0	0	1	0	2	1	0	0	2	0
411	1	0	0	0	0	1	2	1	0	0	0	0	1	0	0	0	1	2	2	2	1	0	1	1	1	1	0	0	0	2	0	0	2	1	0	2	2	1	0	1	1	0	0	0	1	0	0	0	2
412	0	0	0	0	0	0	2	1	1	1	0	0	1	0	0	0	0	1	0	0	0	1	2	0	0	2	0	0	0	2	0	2	1	0	0	2	1	0	0	1	1	0	0	2	0	1	0	0	1
413	1	0	0	0	0	0	1	2	1	1	0	1	1	1	1	0	2	0	0	0	2	0	2	0	0	0	0	1	1	2	0	1	1	1	0	2	1	0	0	1	1	1	0	2	1	1	0	2	1
414	0	0	0	0	0	2	1	2	0	0	2	1	2	1	1	0	1	0	0	0	2	1	1	0	0	0	0	0	0	1	1	2	2	0	0	1	1	1	0	1	1	1	0	2	1	0	0	0	2
415	0	0	0	0	0	2	2	1	1	2	0	0	1	0	0	0	1	1	1	1	2	0	2	0	0	1	0	0	0	2	2	2	1	0	0	1	2	1	0	0	0	0	0	1	0	0	0	1	1
416	0	0	1	0	0	1	1	1	0	0	1	1	1	1	1	0	1	0	0	0	2	0	2	0	0	0	0	0	1	2	0	2	2	0	0	2	1	0	0	0	0	1	0	1	1	1	0	1	1
417	0	0	0	0	0	1	2	2	0	0	0	0	0	0	0	0	1	2	2	1	0	0	2	0	0	1	1	1	1	2	0	1	1	0	1	1	2	0	0	1	1	0	0	1	0	0	0	2	0
418	0	0	0	0	0	1	2	1	1	2	0	0	0	0	0	0	0	1	1	1	2	0	1	1	1	0	1	1	1	2	0	0	1	1	0	2	1	0	0	1	1	0	0	1	0	1	1	1	0
419	0	0	1	0	1	2	2	1	2	2	0	0	0	0	0	0	2	2	1	1	2	0	0	0	0	0	0	0	0	2	1	2	1	1	1	2	2	1	0	0	0	0	1	2	2	2	0	2	1
420	1	0	0	0	0	1	1	2	0	0	1	0	0	0	0	0	1	0	0	0	2	0	2	0	0	0	0	2	2	1	1	2	2	0	0	0	2	0	0	1	1	0	2	2	2	1	0	0	2
421	1	0	0	0	0	1	2	2	0	0	0	0	0	0	0	0	1	1	1	1	2	0	2	0	0	2	0	1	1	1	1	1	1	0	0	2	1	0	0	2	1	0	1	2	1	0	0	0	1
422	0	0	0	0	0	1	1	2	0	0	1	1	2	2	2	0	2	0	0	1	1	0	1	0	0	1	0	0	0	2	1	1	0	1	1	1	1	0	0	1	1	0	1	1	1	2	0	1	1
423	0	0	2	0	0	0	2	1	1	1	0	1	1	1	1	0	2	1	1	1	2	0	2	0	0	0	0	0	0	2	1	1	1	0	0	1	1	1	0	0	0	0	0	0	0	1	0	1	1
424	0	0	0	0	0	1	2	0	2	2	0	0	0	0	0	0	0	2	0	1	1	0	2	0	0	0	0	0	2	2	0	2	2	1	1	2	0	0	0	2	2	0	0	0	0	0	0	0	1
425	0	0	0	0	0	0	0	2	0	0	1	0	0	0	0	0	0	2	2	1	0	0	2	0	0	1	2	1	1	2	1	2	1	0	0	1	2	1	1	1	0	0	1	2	1	0	0	0	2
426	0	0	0	0	0	0	2	1	2	2	0	1	1	0	0	0	2	0	0	1	2	0	0	0	0	0	0	2	2	2	1	1	1	0	0	1	1	0	0	1	1	0	0	0	2	2	0	0	2
427	0	0	0	0	1	1	2	2	0	1	0	0	0	0	0	0	0	2	1	1	2	0	2	0	0	1	1	1	1	2	0	1	1	0	0	2	1	0	0	0	0	0	1	1	1	2	0	1	1
428	0	0	0	0	0	2	2	0	2	2	0	1	1	0	0	1	2	1	1	1	2	0	1	0	0	2	0	0	0	2	1	1	2	1	0	1	2	1	1	1	0	0	0	1	1	2	0	1	1
429	0	0	1	0	1	2	2	1	0	0	0	0	0	0	0	0	0	1	1	1	0	0	1	0	0	0	0	0	1	2	1	0	0	0	1	2	1	0	0	1	1	0	2	2	2	1	0	1	1
430	0	0	0	0	0	2	1	1	1	1	1	1	1	1	1	0	2	2	1	1	2	0	0	0	0	0	0	0	0	2	1	1	0	1	0	1	1	0	0	1	1	0	0	1	0	0	0	2	0
431	0	0	0	0	1	2	2	0	2	2	0	1	1	1	1	0	0	2	0	0	1	0	2	0	0	1	0	0	0	1	0	1	1	1	1	2	2	0	0	1	0	0	0	1	0	1	0	0	2
432	0	0	0	0	1	1	1	1	1	1	0	0	0	0	1	1	0	2	0	0	1	0	1	0	0	1	0	1	1	1	2	2	1	1	1	2	0	0	0	1	1	0	1	2	1	0	0	1	1
433	0	0	1	0	0	2	2	2	1	2	0	0	0	0	0	0	2	1	1	1	1	0	2	0	0	0	0	0	0	2	0	2	1	0	0	1	2	0	1	1	1	0	0	2	0	1	0	1	2
434	0	1	0	0	0	0	2	1	2	2	0	1	1	0	0	1	0	2	1	1	0	0	2	0	0	1	0	0	0	1	0	1	1	0	0	2	1	0	0	1	1	0	1	1	1	1	0	2	1
435	0	0	0	0	0	2	2	2	2	2	0	1	1	1	1	0	1	1	0	0	1	0	2	0	0	2	0	1	1	2	2	1	0	1	2	2	1	0	1	1	1	0	0	2	1	0	0	1	1
436	0	0	0	0	0	2	1	1	1	1	0	0	0	0	0	0	1	0	0	0	2	0	2	0	0	1	0	1	1	1	1	0	0	0	0	2	2	1	1	2	1	1	0	2	2	1	0	0	1
437	0	0	0	0	1	2	2	0	1	1	0	0	1	0	0	0	2	0	0	0	2	0	2	0	0	1	0	0	1	2	0	2	2	0	0	0	1	0	0	2	2	0	1	1	1	2	0	1	2
438	0	1	1	0	0	2	1	2	0	0	0	0	1	0	0	0	2	0	0	1	2	1	2	0	0	2	0	0	1	2	0	1	1	0	1	1	2	0	1	0	0	2	0	2	1	0	0	1	1
439	0	0	0	0	0	1	2	1	1	2	0	0	0	0	0	0	1	1	1	1	2	0	0	0	0	1	0	0	0	1	1	1	1	0	0	2	0	0	0	2	2	0	1	2	1	0	0	1	1
440	0	0	0	0	1	1	0	2	0	0	1	0	0	0	0	0	1	0	0	0	2	0	2	0	0	1	0	1	1	1	2	1	1	0	0	2	1	1	0	0	0	0	0	2	0	1	0	1	2
441	0	1	0	0	0	1	2	0	2	2	0	1	1	1	1	0	2	0	0	0	2	1	1	0	0	0	0	1	2	2	1	1	0	1	0	1	2	0	0	0	0	0	0	2	0	1	0	2	0
442	0	1	0	0	1	1	2	2	0	1	1	1	0	0	0	0	1	0	0	0	1	0	2	0	0	1	1	1	1	2	0	1	1	0	0	2	0	0	0	1	1	2	0	2	0	0	0	0	2
443	1	1	0	0	0	1	2	0	2	2	0	0	0	0	0	0	1	1	1	1	2	0	1	0	0	1	0	1	1	1	2	0	0	1	0	2	1	0	0	2	2	0	0	1	0	1	0	2	0
444	1	0	0	0	0	0	2	2	0	0	1	1	1	1	1	0	1	1	1	1	1	0	1	0	0	2	0	0	0	2	0	1	1	0	0	0	0	0	0	1	1	0	1	1	1	2	0	2	0
445	1	0	0	0	0	1	1	2	0	1	0	1	1	1	1	0	0	1	1	0	1	0	1	1	1	2	0	1	1	2	2	1	2	1	0	1	1	0	0	0	0	0	0	2	1	1	0	0	2
446	0	1	1	0	0	1	1	0	2	2	0	0	1	1	0	0	2	2	1	1	2	0	2	0	0	0	0	1	2	2	1	1	0	1	1	2	2	1	0	1	1	0	0	2	1	1	0	2	0
447	1	0	0	0	0	2	1	2	0	1	1	1	1	1	1	0	1	1	2	2	1	0	1	0	0	1	0	2	2	2	2	1	1	0	0	2	2	0	0	1	0	0	0	1	0	0	0	0	2
448	0	0	0	0	0	1	1	2	0	1	0	0	0	0	0	0	1	2	1	0	1	0	2	0	0	1	0	0	0	2	0	1	1	0	0	2	0	0	0	2	2	0	0	2	0	1	0	1	1
449	0	0	0	0	0	1	2	1	1	1	0	0	0	0	0	0	1	1	0	0	1	1	1	0	0	1	0	0	1	2	1	2	1	1	1	1	1	0	0	1	1	1	0	1	0	1	0	1	0
450	0	0	0	0	0	1	2	2	0	1	0	0	1	0	0	0	1	1	1	0	2	0	1	0	0	2	0	0	0	2	2	0	0	0	1	2	2	1	0	0	0	0	1	1	1	0	0	0	1
451	0	0	0	0	0	0	1	0	2	2	0	1	2	1	1	0	1	1	1	0	2	0	2	0	0	1	0	0	1	2	1	1	2	1	0	2	1	0	0	2	2	0	0	2	1	0	0	2	1
452	0	0	0	0	0	0	1	1	0	0	2	1	2	1	1	0	1	1	1	0	2	0	2	0	0	1	0	2	2	2	0	0	0	0	0	2	1	0	0	0	0	0	0	0	0	1	0	2	0
453	1	0	0	0	1	2	2	1	1	1	0	1	1	1	2	1	1	1	2	2	1	0	2	0	0	0	0	0	0	2	1	2	1	1	0	1	1	0	0	1	1	0	1	1	1	2	0	0	2
454	1	0	0	0	0	0	2	2	0	0	0	1	2	2	2	1	1	1	1	1	1	0	2	0	0	1	1	1	1	2	0	2	1	0	0	1	0	0	0	2	2	0	1	2	1	1	0	0	2
455	0	0	0	0	1	2	2	2	0	0	1	0	2	1	1	0	1	1	1	1	1	0	0	1	1	0	0	2	2	0	2	1	0	1	2	2	0	0	0	1	1	0	1	1	1	1	0	2	0
456	1	0	0	0	2	2	2	1	1	2	0	0	0	0	1	1	2	0	0	0	2	1	2	0	0	1	0	0	0	2	0	1	1	0	0	0	2	0	1	1	0	0	0	1	0	0	0	1	1
457	0	0	0	0	0	0	1	1	0	0	2	0	0	0	0	0	0	0	0	0	1	0	1	1	1	1	0	2	2	1	2	2	1	1	0	1	1	0	0	1	1	0	1	2	1	1	0	1	1
458	0	0	0	0	0	1	1	2	0	0	1	1	1	1	1	0	1	2	1	1	1	0	2	0	0	2	0	1	2	1	1	1	1	1	0	0	2	0	0	0	0	0	0	0	1	1	0	2	0
459	0	0	0	0	0	1	1	1	1	1	1	0	0	0	0	0	2	1	1	0	2	0	2	0	0	0	0	0	0	1	1	2	2	0	0	2	2	0	0	1	0	1	0	2	1	0	0	2	0
460	0	0	0	0	0	1	1	1	1	1	0	0	2	1	1	0	1	0	0	0	2	0	2	0	0	1	1	1	1	2	1	1	1	1	0	0	2	0	1	1	0	1	0	2	1	0	0	1	1
461	0	1	0	0	0	1	1	2	0	0	1	0	0	0	0	0	1	1	1	0	2	0	2	0	0	2	0	1	2	2	1	2	2	0	0	1	1	1	0	1	1	0	1	1	0	1	0	2	1
462	0	0	0	0	1	1	1	1	1	1	1	1	1	1	1	0	1	0	0	0	2	0	2	0	0	1	0	1	0	1	1	2	1	1	1	1	0	1	0	1	1	0	1	2	1	0	0	0	1
463	0	0	1	0	0	1	2	2	0	1	0	0	2	1	1	1	2	0	1	1	2	1	2	0	0	1	0	1	2	2	1	0	1	1	0	2	0	0	0	1	1	0	0	1	0	1	0	1	1
464	1	0	0	0	0	2	0	1	1	1	1	0	1	0	0	0	0	0	0	1	2	1	2	0	0	0	0	1	1	1	2	2	2	1	0	2	2	0	0	0	0	0	0	1	0	1	0	1	1
465	0	1	0	0	0	1	1	2	0	0	1	0	1	0	0	0	2	2	1	1	1	0	2	0	0	1	0	0	0	1	2	0	0	0	1	2	1	1	0	1	1	0	1	2	1	0	0	1	1
466	0	0	0	0	0	2	1	2	0	0	1	0	1	1	1	0	0	0	1	1	2	0	2	0	0	0	0	1	2	1	1	1	1	0	0	1	2	0	1	1	1	0	0	1	0	1	0	1	1
467	1	0	0	0	0	1	0	2	1	1	0	0	2	1	1	0	1	2	0	0	1	0	1	0	0	1	0	0	0	1	1	1	0	1	1	2	1	0	0	1	1	0	0	1	0	0	0	0	2
468	0	0	0	0	0	1	2	2	0	1	0	0	0	0	0	0	1	1	1	1	1	0	2	0	0	0	0	1	2	2	1	1	1	1	2	2	0	0	0	2	2	0	0	2	0	1	0	0	1
469	0	0	0	0	1	1	2	1	1	1	0	0	0	0	0	0	1	2	2	2	1	0	2	0	0	2	0	1	2	2	1	1	0	2	2	2	1	0	0	0	0	0	1	2	1	0	0	2	0
470	0	0	0	0	0	0	1	2	0	0	0	0	1	0	0	0	0	2	1	1	2	0	1	0	0	0	0	1	1	1	2	1	1	2	1	1	0	0	1	1	1	0	0	0	1	0	0	1	0
471	1	0	0	0	0	0	2	0	1	1	1	0	0	0	0	0	2	0	0	0	2	0	2	0	0	2	0	1	2	2	0	2	1	0	0	1	2	0	1	1	0	0	0	2	1	2	0	1	1
472	1	0	0	0	0	2	2	2	0	0	1	0	0	0	0	0	2	2	1	1	2	0	2	0	0	1	0	0	1	1	1	0	1	0	0	2	1	0	0	1	1	0	0	1	0	1	0	2	0
473	0	0	0	0	0	0	2	1	1	1	0	1	1	1	1	0	0	2	1	1	0	0	1	0	0	0	0	1	2	1	1	0	0	0	0	1	1	0	0	0	0	1	1	2	1	0	0	1	1
474	0	0	0	0	0	1	2	1	1	1	0	1	1	0	0	0	1	1	1	1	1	0	2	0	0	1	0	0	0	2	1	2	2	0	1	1	1	0	0	2	2	0	1	1	1	1	0	2	1
475	0	0	0	0	0	2	2	0	2	2	0	1	1	1	1	0	0	0	0	0	2	0	1	0	0	0	0	1	2	2	0	0	1	0	0	2	1	0	0	2	2	1	0	1	1	1	0	0	1
476	0	0	0	0	0	0	1	2	1	1	0	0	1	0	0	0	0	0	0	0	2	0	0	0	0	0	0	0	1	2	0	1	1	1	0	0	1	1	1	2	1	0	0	1	1	1	0	0	2
477	1	1	0	0	1	1	0	2	0	0	2	0	0	0	0	0	1	1	1	1	1	0	2	0	0	0	0	0	0	1	0	0	1	2	0	2	2	0	0	1	1	0	1	2	2	2	0	0	2
478	0	0	0	0	0	2	2	1	0	0	0	1	2	2	2	0	0	2	2	1	0	0	1	1	1	1	1	0	0	2	0	1	0	1	1	2	1	1	0	1	1	1	0	2	1	0	0	1	1
479	0	0	0	0	0	0	2	1	1	1	0	0	1	0	0	0	1	0	1	1	2	0	2	0	0	2	0	0	0	1	1	1	0	0	1	2	1	0	0	2	2	0	0	2	1	1	0	2	0
480	0	0	0	0	1	1	2	0	2	2	0	1	1	1	1	0	0	2	1	1	1	0	2	0	0	2	0	0	0	2	1	0	1	1	0	2	1	1	0	1	1	0	0	0	1	0	0	1	1
481	0	0	0	0	0	1	0	2	1	1	0	0	1	0	0	0	2	0	0	0	2	0	1	0	0	2	0	0	0	2	0	2	2	0	0	0	1	0	0	1	1	0	0	1	0	0	0	2	0
482	0	0	0	0	1	1	0	2	1	1	0	1	2	1	1	0	1	2	1	1	1	0	2	0	0	1	0	1	2	2	0	1	1	0	1	1	2	0	0	1	0	0	0	0	0	1	0	1	1
483	0	0	0	0	1	1	2	0	2	2	0	0	0	0	0	0	2	1	1	1	2	0	2	0	0	2	0	0	0	1	0	2	2	0	0	1	2	1	1	1	0	0	1	1	0	1	0	0	2
484	0	0	0	0	0	2	2	1	1	2	0	1	2	1	1	0	0	1	1	1	2	0	0	0	0	0	1	0	0	1	1	2	2	0	0	1	1	1	0	1	1	1	0	2	1	0	0	1	0
485	0	0	0	0	0	0	2	2	0	1	0	0	1	1	1	0	2	0	0	0	2	1	2	0	0	1	0	1	1	2	0	2	1	1	2	2	1	0	0	1	1	0	1	2	1	1	0	1	1
486	0	0	0	0	0	2	2	1	0	0	1	1	1	1	1	0	0	1	1	1	2	0	1	0	0	1	0	0	0	1	0	1	1	1	1	2	1	1	1	0	0	0	1	2	0	0	0	1	1
487	1	0	0	0	0	1	2	2	0	1	1	0	1	0	0	0	0	0	1	1	2	0	2	0	0	1	0	0	2	2	0	2	2	0	1	2	1	0	0	2	2	0	0	1	0	1	0	1	1
488	0	0	0	0	0	2	1	1	1	1	0	0	0	0	0	0	1	1	1	1	2	0	2	0	0	1	0	0	2	2	0	2	2	0	0	0	1	0	1	1	1	0	0	1	1	0	0	2	0
489	1	0	0	0	1	1	1	1	0	0	1	0	0	0	1	1	1	1	2	2	1	0	2	0	0	0	0	1	2	2	1	1	1	1	0	1	2	0	0	2	2	0	0	1	0	1	0	1	2
490	0	0	0	0	1	2	0	1	1	1	1	0	1	0	0	0	1	1	1	1	1	0	2	0	0	0	0	0	1	2	0	1	1	2	2	2	2	1	0	1	1	0	0	2	0	2	0	1	0
491	0	0	0	0	0	1	1	2	1	1	0	0	0	0	0	0	1	0	0	0	1	0	2	0	0	2	0	0	0	2	2	0	2	1	0	2	0	0	0	1	1	0	1	1	1	2	0	2	0
492	0	0	1	1	0	2	1	2	0	0	1	1	2	2	2	0	1	2	0	1	1	0	2	0	0	2	1	0	0	1	1	1	0	2	1	1	2	1	1	2	1	0	0	1	0	0	0	1	1
493	0	0	0	0	0	1	2	1	1	1	0	1	1	1	1	0	1	0	0	0	2	0	2	0	0	1	1	0	0	2	0	2	2	1	0	2	1	0	0	2	1	0	0	2	1	0	0	1	1
494	0	0	0	0	0	1	2	2	0	0	1	1	2	1	1	1	0	1	0	0	0	0	2	0	0	0	0	0	0	1	0	2	1	1	0	1	2	0	0	0	0	0	1	2	1	0	0	1	1
495	0	0	0	0	0	1	2	1	1	1	0	0	0	0	0	0	1	1	0	0	1	0	2	0	0	2	0	0	1	2	0	1	2	0	0	2	1	0	0	2	2	0	1	1	1	1	0	1	1
496	0	0	0	0	1	1	2	1	1	1	0	0	0	0	0	0	0	1	0	0	0	0	2	0	0	0	0	0	0	2	1	1	1	1	1	2	2	0	0	0	0	0	1	1	0	0	0	1	0
497	0	0	0	0	0	2	2	0	2	2	0	0	1	0	0	0	1	1	1	1	1	0	2	0	0	1	0	1	2	2	0	2	2	0	0	2	1	0	0	1	1	1	0	1	1	1	0	1	1
498	1	0	0	0	0	1	2	0	2	2	0	1	2	1	1	0	1	1	1	1	2	0	2	0	0	2	0	0	0	1	0	1	1	0	1	2	1	0	1	1	1	0	1	2	1	0	0	0	2
499	0	0	0	0	0	2	1	2	0	0	1	0	0	0	0	0	1	1	0	1	1	0	2	0	0	1	0	0	0	1	0	2	1	0	1	2	1	0	0	2	1	0	1	2	1	0	0	1	0
500	1	0	0	0	0	0	1	1	2	2	0	0	1	1	2	1	1	1	1	1	2	0	0	0	0	0	0	1	1	1	1	1	1	0	0	1	1	0	0	1	1	1	0	1	2	0	0	1	2
501	0	0	0	0	0	1	2	2	0	0	0	1	1	1	1	0	1	1	1	1	2	0	2	0	0	1	0	2	2	2	0	1	2	0	1	2	0	0	0	1	1	1	0	1	1	1	0	1	0
502	0	0	0	0	1	2	2	1	1	1	0	0	1	0	0	0	0	1	1	1	2	0	1	0	0	2	0	1	1	2	1	1	1	1	1	1	1	0	0	2	2	0	0	2	1	0	0	1	1
503	1	0	1	0	0	1	1	2	0	1	0	0	0	0	0	0	1	0	1	1	2	0	2	0	0	1	0	0	0	1	2	1	1	0	0	1	2	1	0	1	1	0	0	1	1	1	0	0	1
504	0	0	1	1	0	1	1	2	0	1	1	1	2	1	1	0	2	1	1	1	2	0	2	0	0	1	0	1	2	2	1	0	1	0	0	2	2	2	0	0	0	1	0	2	1	1	0	1	1
505	0	0	0	0	0	1	2	1	1	1	0	0	0	0	0	0	1	1	1	0	2	0	2	0	0	2	0	0	0	2	1	2	2	0	0	1	2	1	1	1	0	1	0	2	0	0	0	0	2
506	0	0	1	0	0	1	2	2	0	1	0	1	1	0	0	1	0	2	0	0	2	0	2	0	0	0	0	0	0	2	1	0	0	0	0	2	2	1	0	1	1	0	0	0	0	1	1	1	1
507	1	0	0	0	1	2	2	1	1	1	1	2	2	2	2	0	1	2	0	0	2	0	2	0	0	1	0	0	2	2	0	1	0	1	1	1	1	0	0	2	2	0	0	2	0	2	0	1	2
508	1	0	1	0	0	1	2	1	1	1	1	1	1	1	1	0	2	0	0	0	2	0	2	0	0	1	0	0	2	2	0	1	1	1	0	0	0	0	0	1	1	1	0	1	0	2	0	0	1
509	0	0	0	0	0	1	1	1	1	1	1	0	1	0	0	0	2	1	1	1	2	0	0	0	0	0	0	0	1	2	0	1	1	0	1	2	0	0	0	2	2	0	1	2	1	2	0	2	1
510	0	1	1	0	0	2	2	0	2	2	0	0	1	0	0	0	1	0	0	0	2	0	1	1	1	1	0	0	0	1	0	1	1	0	0	2	0	0	0	1	1	0	1	2	1	1	0	1	1
511	0	0	1	0	0	0	0	2	0	0	2	1	1	1	1	0	1	2	0	0	1	0	2	0	0	2	0	2	2	2	0	1	1	0	0	2	0	0	0	2	2	0	0	1	1	1	0	1	1
512	0	0	1	0	0	1	2	2	0	1	0	1	2	1	1	0	1	0	1	1	2	0	2	0	0	1	0	0	1	2	0	1	1	0	0	1	1	0	1	1	1	0	0	2	1	1	0	2	0
513	0	0	0	0	1	2	1	2	0	0	1	0	1	1	2	1	1	1	0	0	1	0	1	0	0	1	0	1	1	2	2	0	0	1	1	2	1	1	0	1	1	1	0	1	1	0	0	1	1
514	0	0	0	0	1	1	2	2	0	1	0	0	0	0	0	0	2	2	2	2	0	1	2	0	0	1	1	2	2	2	1	0	0	0	0	2	2	0	0	1	1	0	1	1	0	1	0	2	1
515	0	0	1	0	0	1	2	1	1	1	0	0	1	0	0	0	0	1	1	1	2	0	1	0	0	1	1	0	0	1	1	0	0	1	1	2	2	0	0	0	0	1	0	1	1	1	0	2	1
516	1	0	0	0	0	1	2	0	2	2	0	0	1	1	1	0	2	0	0	0	2	0	2	0	0	1	0	0	0	2	0	1	1	1	1	1	0	0	0	1	1	0	0	1	0	1	0	2	0
517	0	0	0	0	0	2	2	2	0	1	0	0	0	0	0	0	0	2	2	1	0	0	2	0	0	0	1	1	1	2	0	2	2	0	0	0	0	0	0	1	1	0	0	1	1	1	0	1	1
518	0	0	0	0	1	2	2	0	2	2	0	0	0	0	0	0	1	1	0	0	1	0	2	0	0	1	0	1	1	1	2	2	1	0	1	2	1	1	0	1	1	1	0	2	1	0	0	1	1
519	0	0	0	0	0	0	2	2	0	1	0	1	1	1	1	0	0	1	1	1	2	0	1	0	0	1	0	0	0	1	0	0	0	1	2	2	0	0	0	2	2	0	0	2	0	1	0	2	1
520	1	0	0	0	0	1	1	1	0	0	1	0	0	0	0	0	1	1	1	1	2	0	2	0	0	0	2	1	1	2	1	1	2	0	0	2	2	0	0	2	2	0	0	1	0	0	0	2	0
521	0	0	0	0	1	2	2	1	1	1	0	1	1	1	1	0	1	0	0	0	2	0	2	0	0	1	0	1	1	2	0	2	2	0	0	1	1	0	0	1	1	0	1	2	0	1	0	1	1
522	0	0	0	0	0	2	1	1	1	1	2	0	0	0	0	0	0	2	2	1	1	0	2	0	0	1	0	1	1	1	0	1	1	1	0	0	2	1	1	2	1	1	0	2	2	0	0	0	2
523	0	0	0	0	0	2	2	0	2	2	0	1	1	1	1	0	0	1	0	0	2	0	2	0	0	0	0	0	0	2	0	1	1	1	1	1	2	1	1	1	0	0	0	2	0	1	0	0	2
524	1	1	0	0	0	0	2	0	2	2	0	1	0	0	0	0	1	0	1	0	2	0	2	0	0	1	0	0	0	1	0	2	2	0	0	1	2	0	0	1	1	0	0	1	0	0	0	1	1
525	0	0	0	0	0	1	2	0	1	1	0	2	2	2	2	0	1	0	0	0	2	0	2	0	0	0	0	1	1	2	1	1	1	0	0	1	0	0	0	2	2	0	0	1	0	0	0	0	2
526	0	1	1	0	0	2	2	2	0	1	0	1	1	1	1	0	2	0	0	1	2	0	2	0	0	0	0	1	1	2	2	1	2	0	0	2	1	0	0	1	1	0	1	2	1	1	0	1	1
527	1	0	0	0	1	1	0	2	0	0	1	0	1	1	1	1	1	2	2	2	1	0	0	1	1	1	0	1	2	1	1	1	1	0	0	1	1	1	1	0	0	0	1	2	0	0	0	1	1
528	1	0	0	0	0	0	2	1	1	1	0	0	0	0	0	0	2	1	1	0	2	0	1	0	0	1	0	0	0	2	2	1	1	0	0	2	2	1	1	1	0	1	0	2	2	1	0	1	1
529	1	0	0	0	0	1	2	0	2	2	0	0	0	0	0	0	2	1	0	0	2	1	2	0	0	0	1	0	0	2	1	1	1	0	0	2	1	0	0	0	0	0	1	1	1	0	0	2	1
530	0	0	0	0	0	1	1	2	1	1	1	1	1	1	2	0	1	2	1	1	1	0	2	0	0	0	0	0	1	2	0	0	1	1	0	2	2	0	1	0	0	0	0	2	1	0	0	2	0
531	0	0	0	0	0	1	2	2	0	1	0	0	0	0	0	0	1	2	0	0	1	0	2	0	0	0	1	1	1	2	0	1	1	0	0	2	2	1	1	1	0	2	0	2	0	0	0	2	0
532	0	1	0	0	1	1	1	2	1	1	1	1	1	1	1	0	0	2	0	0	2	0	2	0	0	1	0	0	1	2	1	0	0	0	0	1	1	0	0	1	1	0	0	1	0	0	0	2	0
533	0	0	0	0	0	2	1	2	0	0	1	1	2	2	2	0	0	0	1	1	2	0	2	0	0	1	1	0	0	1	0	1	1	2	1	1	0	0	0	2	2	0	0	2	0	1	0	2	0
534	0	0	0	0	0	2	1	1	2	2	0	0	0	0	0	0	1	1	0	0	2	0	1	1	1	1	0	0	0	1	0	1	1	0	0	2	1	0	1	1	1	0	0	2	0	1	0	1	1
535	1	0	1	0	0	1	2	2	0	0	0	0	0	0	0	0	1	1	1	1	0	0	2	0	0	0	0	1	1	2	2	1	1	2	0	1	0	1	0	1	1	0	2	2	1	1	0	0	2
536	1	0	1	0	0	1	2	1	1	1	0	0	0	0	0	0	0	0	0	0	2	0	2	0	0	0	0	0	0	2	1	1	1	1	1	2	1	0	0	0	0	1	0	1	1	1	0	1	1
537	1	0	0	0	0	0	1	1	1	1	2	0	1	0	0	0	1	1	0	0	2	0	2	0	0	1	0	0	1	2	0	2	1	0	0	1	1	0	0	1	1	0	0	1	2	1	0	2	2
538	0	0	0	0	0	1	1	2	0	0	0	1	0	0	0	0	2	0	0	0	2	0	2	0	0	2	0	0	1	2	1	2	1	0	0	1	2	0	0	1	1	0	0	2	1	0	0	1	1
539	0	0	0	0	0	2	2	2	0	0	1	0	0	0	0	0	0	0	1	1	2	0	1	0	0	2	0	1	1	2	2	1	1	0	0	2	0	0	0	1	1	1	0	2	2	1	0	2	0
540	0	0	0	0	0	0	2	0	2	2	0	0	2	1	1	1	1	1	1	1	1	0	2	0	0	1	0	0	1	2	0	0	0	0	0	2	2	0	0	1	1	0	0	1	0	0	0	1	1
541	0	0	0	0	2	2	2	0	2	2	0	0	1	1	1	0	1	1	1	1	1	0	2	0	0	1	1	0	0	1	1	0	0	0	0	2	1	0	0	1	1	0	1	2	1	0	0	0	1
542	0	0	0	0	1	2	2	1	1	1	0	0	0	0	0	0	1	1	0	1	2	0	2	0	0	0	0	0	0	2	1	0	0	0	0	2	2	0	0	1	1	0	0	1	0	1	0	1	1
543	0	1	0	0	0	1	2	1	1	1	0	1	2	2	2	0	0	2	1	1	2	0	2	0	0	1	0	0	0	2	1	1	1	1	0	2	0	0	0	1	1	0	0	1	0	0	0	0	2
544	0	1	0	0	0	0	1	1	1	2	0	0	0	0	0	0	2	0	0	0	2	0	2	0	0	0	0	2	1	2	1	1	1	0	0	1	1	0	0	1	1	0	0	2	0	1	0	2	1
545	0	0	1	0	0	1	2	2	0	0	0	1	2	1	1	0	0	1	1	1	1	0	2	0	0	1	0	0	1	2	1	1	1	1	1	2	1	0	0	1	1	2	0	2	0	0	0	1	1
546	0	0	0	0	0	2	1	2	0	0	1	1	1	0	0	1	2	1	1	1	2	1	1	0	0	1	0	0	1	2	0	0	0	0	1	2	1	1	0	0	0	0	0	2	0	1	0	1	1
547	1	0	0	0	1	1	1	2	0	0	2	0	1	0	0	0	2	0	0	0	2	0	2	0	0	2	0	1	1	1	1	1	1	0	0	1	2	0	0	0	0	0	1	2	2	1	0	1	1
548	0	0	0	0	1	1	2	2	0	1	0	0	0	0	0	0	1	1	1	1	2	0	0	0	0	1	0	2	2	1	2	2	1	0	0	2	0	0	0	2	2	0	0	1	0	0	0	1	1
549	0	0	0	0	0	1	2	0	1	1	1	0	0	0	0	0	1	0	1	1	2	0	2	0	0	0	0	0	0	2	1	1	1	0	0	1	1	0	0	2	2	0	1	2	1	0	0	0	2
550	0	0	0	0	0	2	2	1	1	1	0	0	0	0	0	0	1	0	0	0	2	0	2	0	0	1	0	0	2	2	0	1	1	0	0	1	2	1	1	2	0	0	1	2	1	1	0	0	1
551	0	0	0	0	1	1	2	2	0	0	0	0	0	0	0	0	1	1	1	1	2	0	0	0	0	1	0	0	0	2	1	1	1	0	0	1	1	0	0	0	0	1	0	1	1	1	0	2	0
552	0	0	0	0	0	1	1	2	0	0	1	0	0	0	0	0	1	1	1	1	1	0	0	1	1	1	0	0	0	1	1	1	1	1	1	2	1	0	1	1	1	0	0	2	0	1	0	2	1
553	0	1	0	0	1	1	2	2	0	1	0	1	1	1	1	0	1	1	0	1	2	1	2	0	0	1	0	1	1	2	1	1	1	0	1	1	0	1	0	1	1	0	0	1	0	0	0	1	1
554	0	0	0	0	0	2	2	2	0	0	1	0	0	0	0	0	1	1	1	1	1	0	2	0	0	1	0	0	0	1	0	1	0	2	2	2	2	0	0	1	1	1	1	2	1	0	0	1	1
555	0	0	0	0	0	1	1	2	0	1	1	1	2	2	2	0	2	1	1	1	2	0	1	0	0	1	0	1	1	1	1	1	1	0	0	2	0	1	0	1	1	1	1	2	1	0	0	2	1
556	1	1	0	0	1	1	1	2	0	1	0	0	0	0	0	0	2	2	1	0	2	0	2	0	0	1	0	0	0	2	0	1	2	0	0	2	2	1	0	0	0	0	0	2	1	2	0	2	0
557	0	0	0	0	0	1	1	2	0	0	1	1	0	0	0	0	1	1	0	1	1	0	2	0	0	2	0	0	1	2	1	2	1	0	0	2	2	0	1	0	0	0	2	2	1	1	0	1	1
558	1	0	1	1	0	1	2	2	0	0	0	0	0	0	0	0	1	2	1	1	1	0	2	0	0	1	1	2	2	2	1	1	1	1	1	2	1	0	0	1	1	0	0	1	0	1	0	1	1
559	0	0	0	0	0	1	2	2	1	1	0	0	0	0	0	0	1	1	1	1	1	0	1	1	1	0	0	1	2	2	0	1	0	2	2	2	2	0	0	0	0	0	0	2	0	0	0	1	1
560	0	0	0	0	0	0	2	2	0	0	1	0	0	0	0	0	1	0	0	0	2	1	0	1	1	1	0	1	1	2	1	2	2	0	0	2	2	0	0	0	0	0	0	1	0	0	0	1	1
561	0	1	1	0	0	2	2	0	1	1	0	0	2	2	2	0	0	2	0	0	1	0	1	0	0	0	0	0	0	2	1	2	1	0	0	1	2	0	1	0	0	0	0	1	0	1	0	2	1
562	1	0	0	0	1	1	2	2	0	0	0	0	1	0	0	0	1	0	0	1	2	0	2	0	0	1	0	1	1	2	1	1	0	0	0	1	1	1	0	1	1	1	0	1	0	1	0	1	0
563	0	0	0	0	0	0	1	2	1	1	1	1	1	1	1	0	1	0	0	0	2	0	1	0	0	0	0	1	1	2	0	1	1	1	1	2	1	0	0	1	1	0	0	2	0	0	0	2	1
564	1	0	1	1	1	2	2	1	1	2	0	0	0	0	0	0	1	1	1	1	1	0	2	0	0	2	1	0	1	2	0	2	1	1	1	2	1	0	0	1	1	0	1	2	1	0	0	0	1
565	0	0	0	0	0	0	1	1	1	1	0	0	0	0	0	0	0	0	1	1	2	0	2	0	0	0	0	0	0	1	1	2	2	0	0	2	1	1	0	0	0	0	0	1	1	1	0	0	1
566	0	0	0	0	0	0	2	2	0	1	0	1	1	1	1	0	0	0	1	1	2	0	1	0	0	1	1	0	0	1	1	1	1	0	0	2	2	0	0	0	0	1	0	2	1	1	0	1	2
567	1	0	0	0	0	2	1	1	0	0	1	0	0	0	0	0	2	0	0	0	2	0	2	1	1	1	0	0	1	2	1	1	1	0	0	2	2	0	0	1	0	0	0	2	0	1	0	0	2
568	0	0	0	0	1	2	1	2	0	0	1	0	1	1	1	0	1	1	1	1	1	0	2	0	0	1	0	0	1	2	1	1	1	1	1	2	2	1	0	1	1	0	1	2	2	0	0	1	1
569	0	0	0	0	0	2	1	2	0	0	1	1	2	1	1	0	0	0	0	0	2	0	1	1	1	1	0	0	0	2	0	1	1	0	0	0	1	0	0	1	1	0	0	1	1	1	0	2	0
570	0	0	0	0	0	1	2	1	2	2	0	1	1	1	1	0	1	0	0	0	2	0	1	1	1	2	0	1	1	1	0	2	2	0	0	1	0	0	0	2	2	1	0	1	0	1	0	2	1
571	1	0	1	0	0	1	2	2	0	0	1	0	1	1	0	0	0	1	0	0	2	0	2	0	0	0	0	0	0	1	1	0	0	0	0	2	2	0	0	0	0	0	0	1	0	1	0	1	1
572	0	1	0	0	0	0	2	2	0	0	0	0	1	0	1	1	1	1	2	2	1	0	2	0	0	0	0	0	0	2	0	1	0	0	0	1	2	0	0	0	0	1	0	2	0	0	0	2	1
573	0	0	0	0	0	2	2	2	0	1	0	0	0	0	0	0	2	2	2	2	1	1	2	0	0	1	0	1	1	1	2	1	1	0	0	2	1	0	0	1	1	1	0	2	1	0	0	0	1
574	0	0	0	0	0	1	1	1	1	1	1	0	0	0	0	0	0	1	0	0	1	0	1	0	0	2	0	0	0	2	1	2	2	0	0	2	2	0	1	1	1	0	0	1	0	1	0	0	0
575	0	0	0	0	0	2	1	2	0	2	0	0	2	0	0	1	1	1	1	1	2	0	0	1	1	1	0	1	1	1	2	1	1	0	0	2	1	0	0	2	1	0	0	1	0	1	0	2	0
576	0	0	1	0	0	1	1	2	0	0	1	1	1	1	1	0	1	1	0	1	2	0	1	0	0	1	0	0	1	2	1	2	1	1	0	1	1	0	0	0	0	0	2	2	1	1	0	1	1
577	0	0	0	0	0	0	1	1	1	1	1	0	1	1	1	0	1	0	0	0	2	0	1	1	1	0	1	0	0	1	1	2	1	1	0	2	2	0	0	1	0	0	1	2	1	1	0	0	2
578	0	0	0	0	0	1	1	2	0	0	0	0	0	0	0	0	1	0	0	0	2	0	2	0	0	1	0	0	1	2	0	0	0	0	0	2	1	0	0	1	1	0	1	2	1	1	0	2	1
579	0	0	0	0	0	1	2	2	1	1	0	1	1	0	0	1	1	1	1	1	0	0	1	1	1	1	0	0	1	2	1	1	0	1	2	2	1	0	0	0	0	2	0	2	0	0	0	0	1
580	1	0	0	0	0	2	2	0	2	2	0	0	0	0	0	0	1	1	1	1	1	0	1	0	0	0	0	0	0	2	2	2	2	0	0	1	1	0	1	1	1	0	0	0	0	1	0	1	1
581	0	0	0	0	0	1	2	2	0	1	0	0	0	0	0	0	0	2	1	1	1	0	2	0	0	1	0	0	0	2	1	1	1	0	0	1	1	0	0	2	2	1	0	2	1	0	0	2	0
582	1	0	0	0	0	0	1	2	0	0	1	0	2	1	1	0	2	1	1	1	2	0	2	0	0	1	0	0	0	2	0	1	1	0	0	1	2	1	1	0	0	0	0	2	0	1	0	1	1
583	1	0	0	0	1	1	2	1	2	2	0	0	0	0	0	0	2	1	0	1	2	0	2	0	0	1	0	0	1	2	1	0	0	0	0	2	1	0	0	0	0	0	0	1	0	0	0	2	0
584	0	0	0	0	1	1	2	2	0	0	0	0	2	1	1	0	1	0	0	0	2	0	1	0	0	1	0	0	0	2	1	1	1	1	1	2	1	0	0	1	1	0	1	2	1	0	0	2	0
585	1	1	0	0	1	2	2	1	1	1	0	0	1	0	1	1	0	1	0	0	1	0	2	0	0	0	0	0	1	2	0	2	1	2	0	1	2	0	0	0	0	0	0	1	1	0	0	1	1
586	0	0	0	0	0	1	1	2	0	0	2	0	0	0	0	0	1	0	0	0	2	0	2	0	0	0	0	0	0	1	1	0	0	0	0	1	0	0	0	2	2	0	0	1	0	1	0	1	0
587	0	1	0	0	1	2	1	2	0	1	1	1	1	1	1	0	0	1	1	0	1	0	1	1	1	1	0	1	2	1	1	2	2	0	0	1	1	1	0	1	1	0	0	1	0	1	0	1	1
588	0	0	0	0	0	1	1	1	1	2	0	0	0	0	0	0	1	0	0	0	2	0	2	0	0	2	0	0	2	2	0	0	1	0	0	2	0	0	1	1	1	1	0	2	1	0	0	2	0
589	1	0	1	1	0	1	2	2	1	1	0	1	2	2	2	0	2	1	1	0	2	0	2	0	0	0	0	0	0	2	1	2	1	0	0	1	0	0	0	2	2	0	1	1	0	0	0	0	2
590	0	0	1	1	0	2	2	0	2	2	0	1	1	1	1	0	1	1	2	1	2	0	0	0	0	0	0	0	0	2	0	0	0	0	0	2	1	0	1	1	1	0	0	2	1	1	0	1	1
591	0	0	0	0	0	1	1	2	0	0	1	0	0	0	0	0	1	0	0	0	2	0	2	0	0	1	0	1	1	1	2	1	1	0	1	2	2	1	0	0	0	0	0	2	0	0	0	0	2
592	0	0	0	0	1	1	2	2	2	2	0	1	0	0	0	0	1	1	0	0	1	0	1	0	0	1	0	1	1	2	1	1	1	0	0	2	2	0	0	0	0	0	0	1	0	1	0	0	2
593	1	0	0	0	0	1	2	1	0	0	0	1	1	1	1	0	1	0	0	0	2	0	2	0	0	0	0	0	0	2	0	1	1	1	1	1	2	1	1	2	1	0	0	0	1	1	0	2	0
594	0	0	1	0	1	2	2	2	0	1	0	1	0	0	0	0	2	0	0	0	2	0	2	0	0	1	0	1	1	2	1	2	1	1	0	1	2	0	0	1	1	0	0	2	0	0	0	0	2
595	0	0	0	0	0	0	2	2	0	0	0	0	0	0	1	1	0	0	0	0	2	0	2	0	0	1	0	0	0	1	0	1	1	0	0	2	1	0	0	1	1	0	0	1	0	1	0	1	0
596	0	0	1	0	0	1	2	1	1	1	0	0	0	0	0	0	0	0	1	1	2	0	2	0	0	1	0	1	1	1	1	2	1	2	0	1	2	0	0	1	1	0	0	1	0	1	0	2	0
597	0	0	0	0	0	1	2	2	1	1	1	1	1	1	1	0	2	2	0	0	1	0	1	0	0	1	0	2	2	1	2	1	1	0	0	2	1	0	0	1	1	0	0	0	1	1	0	1	1
598	0	0	0	0	0	1	1	2	1	1	0	0	1	0	0	1	2	1	1	1	2	0	0	1	1	1	0	0	0	2	0	1	0	1	0	1	0	1	0	1	1	1	0	2	1	0	0	1	2
599	0	0	1	0	0	2	2	1	2	2	0	0	0	0	1	1	0	2	0	1	1	0	1	1	1	1	0	0	0	1	0	1	1	0	0	1	0	0	0	2	2	0	0	2	0	1	0	0	1
600	0	0	0	0	1	1	2	1	1	1	0	0	1	1	1	0	0	1	2	1	2	0	2	0	0	0	0	0	0	2	1	1	1	0	0	2	2	1	1	2	1	0	0	2	1	0	0	1	2
601	1	0	0	0	0	0	1	2	0	0	0	0	0	0	0	0	2	1	1	1	2	0	2	0	0	1	0	0	0	2	0	1	1	0	0	1	1	1	0	1	1	1	0	2	1	0	0	0	1
602	0	0	0	0	1	1	1	1	1	1	0	0	0	0	1	1	1	0	1	1	1	0	2	0	0	2	0	0	0	1	2	1	1	2	1	2	2	0	0	1	1	1	0	2	1	0	0	1	1
603	1	0	0	0	0	2	2	2	0	1	0	1	1	0	0	0	1	0	1	1	2	0	1	0	0	1	0	0	0	2	1	1	1	0	0	2	1	0	0	0	0	1	1	2	0	1	0	1	0
604	0	0	0	0	0	1	2	0	2	2	0	0	0	0	0	0	1	0	1	1	1	0	2	0	0	2	0	0	0	1	2	2	2	0	0	1	2	0	0	0	0	0	1	2	1	1	0	2	0
605	1	0	1	0	1	2	2	2	1	1	0	0	1	1	1	0	1	2	1	1	2	0	2	0	0	1	0	0	0	1	1	1	1	0	0	1	0	0	0	1	1	0	1	2	2	1	0	2	1
606	0	0	0	0	1	1	2	2	0	0	0	0	1	0	0	0	2	1	1	1	1	0	2	0	0	1	0	0	0	1	1	1	1	0	1	2	0	0	0	0	0	0	0	1	1	2	0	1	1
607	0	0	0	0	0	1	2	2	1	1	1	0	0	0	0	0	1	1	1	1	1	0	2	0	0	1	0	1	1	1	2	2	1	1	0	1	1	0	0	1	1	0	0	1	1	1	0	1	1
608	0	1	0	0	1	1	2	0	2	2	0	0	1	1	2	1	0	1	2	1	1	0	2	0	0	0	1	0	0	2	0	2	2	0	0	2	1	0	1	1	1	0	0	1	0	0	0	1	1
609	0	0	0	0	1	1	2	0	2	2	0	0	0	0	0	0	1	1	1	1	1	0	1	0	0	1	0	0	1	2	0	2	1	1	0	2	2	0	0	0	0	0	0	0	0	1	0	2	0
610	1	0	0	0	1	2	2	0	2	2	0	0	0	0	0	0	1	1	1	1	1	0	1	1	1	1	0	1	1	1	1	2	2	0	0	1	0	0	0	1	1	0	0	2	0	1	0	1	1
611	0	1	0	0	1	2	1	2	0	1	0	1	1	1	1	0	2	2	2	1	1	0	2	0	0	1	0	2	2	2	0	0	0	1	2	2	2	0	0	1	1	0	0	1	1	1	0	1	1
612	0	1	0	0	1	2	1	1	1	1	1	0	0	0	0	0	2	0	0	0	2	0	2	0	0	0	0	1	1	2	1	1	2	0	0	2	0	0	0	2	2	0	1	1	1	1	0	1	1
613	0	0	1	0	0	1	1	1	2	2	0	0	0	0	0	0	0	2	2	1	0	0	2	0	0	1	0	0	0	2	1	1	0	0	0	2	1	0	1	1	1	0	1	2	2	1	1	0	1
614	0	0	0	0	0	1	1	1	1	1	0	0	1	1	1	0	1	1	1	1	1	0	2	0	0	1	0	0	2	2	0	1	1	0	0	1	1	0	0	1	1	0	0	2	0	1	0	2	1
615	0	0	0	0	0	2	1	1	1	2	1	0	1	0	0	0	0	0	0	1	2	0	1	1	1	1	1	0	0	1	1	1	1	2	0	2	1	0	0	1	1	1	1	2	0	1	0	1	1
616	1	0	0	0	0	2	2	1	1	1	0	0	0	0	0	0	1	0	0	0	2	1	2	0	0	2	0	0	0	2	0	0	0	0	0	2	2	0	1	0	0	0	0	2	0	1	0	0	2
617	0	0	0	0	1	1	2	2	1	1	1	0	0	0	0	0	2	0	1	1	2	0	2	0	0	1	0	1	2	1	1	1	1	0	0	2	1	0	0	1	1	1	0	2	0	0	0	2	0
618	0	0	0	0	0	1	2	2	0	0	0	0	1	1	1	1	0	0	0	0	2	0	2	0	0	0	0	1	1	1	1	2	1	1	2	2	1	0	0	2	2	0	1	2	1	1	0	1	1
619	0	0	0	0	0	2	2	1	1	2	0	0	0	0	0	0	1	2	2	2	1	0	2	0	0	0	0	1	1	1	2	0	2	1	0	2	1	0	0	0	0	0	0	2	0	1	0	2	0
620	1	0	0	0	0	0	2	2	0	0	0	1	2	1	1	0	0	0	0	0	2	0	1	1	1	0	0	0	1	2	1	1	1	0	0	1	2	1	0	0	0	1	0	2	1	0	0	2	1
621	0	0	0	0	0	1	2	1	1	1	0	0	0	0	0	0	1	1	1	0	2	1	2	0	0	1	0	0	0	1	1	2	2	0	0	2	0	0	0	1	1	0	0	1	0	0	0	2	0
622	1	0	0	0	0	0	2	1	1	1	0	0	0	0	0	0	0	2	0	0	1	0	1	1	1	0	0	0	0	1	1	2	2	0	0	0	2	0	0	1	0	0	1	1	1	1	0	2	0
623	0	0	0	0	0	2	1	2	0	1	0	0	0	0	0	0	2	0	0	0	2	0	2	0	0	0	0	0	0	2	0	1	1	0	0	2	1	0	0	1	0	1	0	1	1	1	0	0	1
624	1	0	0	0	1	2	1	0	2	2	0	0	1	1	1	0	2	2	2	2	1	0	2	0	0	1	1	0	1	2	0	2	2	0	0	1	0	0	0	2	2	1	0	1	1	1	0	1	1
625	1	1	0	0	1	1	2	0	1	1	1	0	0	0	0	0	0	0	0	0	2	0	2	0	0	1	0	0	0	2	0	2	2	0	0	2	1	0	0	1	1	0	0	2	0	2	0	0	1
626	0	0	0	0	0	2	2	0	2	2	0	0	0	0	1	1	2	1	1	1	1	0	2	0	0	1	0	0	1	2	1	2	2	1	0	2	0	0	0	1	1	0	1	2	1	0	0	2	0
627	0	0	0	0	1	1	2	2	1	1	0	0	1	0	0	0	1	2	1	1	1	1	2	0	0	2	0	2	2	2	0	1	1	0	0	2	1	0	0	2	2	0	0	0	0	1	0	2	0
628	0	0	0	0	0	2	2	1	1	1	0	1	1	1	1	0	1	0	1	1	2	0	2	0	0	2	1	2	2	2	1	1	1	0	1	2	2	0	0	0	0	0	0	2	1	1	0	0	2
629	0	0	0	0	0	2	2	1	0	0	0	1	2	1	1	0	0	2	2	1	1	0	2	0	0	1	0	0	0	1	1	1	1	0	0	2	0	0	0	1	1	0	0	1	1	0	0	0	2
630	0	0	0	0	0	1	1	1	1	1	1	0	0	0	0	0	2	0	0	0	1	0	1	0	0	1	0	1	2	1	1	0	0	0	0	2	1	0	0	1	1	0	1	2	2	2	0	1	1
631	0	0	0	0	0	1	1	1	0	0	1	1	1	1	1	0	0	0	0	1	2	0	1	0	0	1	0	1	1	2	1	1	1	0	0	1	2	1	1	1	0	0	1	1	1	1	0	1	1
632	0	0	0	0	1	2	2	0	2	2	0	0	1	0	0	0	1	2	0	0	1	0	2	0	0	1	0	1	2	2	1	1	1	1	1	2	2	1	0	1	1	0	0	1	0	0	0	0	2
633	0	0	0	0	1	2	2	1	0	1	0	1	1	1	1	0	2	2	1	1	1	1	2	0	0	2	0	0	1	2	1	1	1	0	1	2	2	0	0	0	0	0	1	2	0	0	0	1	2
634	0	1	0	0	0	1	2	1	1	1	1	0	0	0	0	0	0	0	0	1	2	0	0	1	1	0	1	1	1	2	0	0	0	0	0	2	1	0	0	1	1	0	0	2	0	1	0	2	0
635	0	0	1	0	0	1	1	2	1	1	1	1	0	0	0	0	0	1	1	0	1	0	2	0	0	0	0	0	0	2	0	2	1	0	0	1	0	0	0	2	2	1	0	2	1	0	0	1	1
636	0	0	0	0	0	2	2	0	2	2	0	1	1	1	1	0	1	1	1	1	1	0	2	0	0	1	0	0	0	1	0	1	1	0	0	2	1	0	0	2	2	0	1	1	1	0	0	1	1
637	1	0	0	0	0	0	2	1	1	1	0	0	1	1	1	0	2	0	0	0	2	0	2	0	0	0	0	0	0	1	1	1	1	0	0	2	0	0	0	2	1	0	0	0	0	0	0	1	1
638	1	0	0	0	0	1	1	1	1	1	1	1	1	1	1	0	0	0	0	0	1	0	1	1	1	0	0	0	1	2	0	2	2	0	0	1	0	0	0	2	2	1	0	2	0	1	0	1	1
639	0	0	0	0	0	1	2	2	0	0	0	1	2	2	2	0	1	2	0	0	2	0	2	0	0	1	1	0	0	2	0	1	1	1	0	1	1	0	0	2	2	0	0	1	0	0	0	2	1
640	0	0	0	0	0	1	2	2	0	0	0	0	0	0	0	0	2	0	0	0	2	0	2	0	0	0	0	0	0	1	1	2	2	0	0	1	1	1	0	1	1	0	0	1	0	0	0	0	2
641	1	0	0	0	0	0	2	2	1	1	1	0	0	0	0	0	2	1	1	0	2	0	0	0	0	0	0	0	1	2	0	1	1	0	0	1	0	1	0	1	1	0	0	2	0	2	0	2	1
642	0	0	0	0	0	1	1	2	0	1	1	1	2	1	1	0	1	0	0	0	2	0	1	0	0	1	1	0	0	2	0	1	0	1	1	2	1	0	1	1	1	1	0	2	1	0	0	1	1
643	0	0	0	0	0	1	2	0	2	2	0	1	0	0	0	0	2	1	1	0	2	0	2	0	0	2	0	0	0	2	1	0	0	0	0	1	1	0	1	1	1	0	0	1	0	0	0	2	0
644	0	0	0	0	0	2	2	2	0	1	0	1	1	1	1	0	1	1	1	1	2	0	2	0	0	1	0	1	1	1	0	2	1	0	0	1	1	1	0	1	1	0	0	0	2	0	0	2	0
645	1	0	0	0	0	1	0	2	1	1	0	0	0	0	0	0	1	1	0	0	1	0	0	0	0	1	1	1	1	2	0	0	0	0	1	2	2	1	1	0	0	1	0	1	1	1	0	2	1
646	0	0	0	0	1	1	1	1	1	1	1	0	1	1	1	1	1	1	1	1	1	0	1	1	1	1	0	0	0	1	1	0	1	1	0	2	1	0	0	2	2	0	0	1	0	0	0	1	1
647	0	0	0	0	0	0	2	2	0	1	0	1	1	1	1	0	1	0	0	0	2	0	1	0	0	1	0	0	0	1	1	0	0	0	0	2	2	1	1	1	0	0	1	2	1	0	0	1	1
648	0	1	0	0	1	1	1	1	1	1	0	0	0	0	0	0	1	1	1	0	2	0	2	0	0	0	0	2	2	1	2	1	1	0	1	1	1	0	1	1	1	1	0	1	2	0	0	1	1
649	0	0	0	0	0	1	0	2	0	0	2	0	1	0	0	0	1	0	0	1	2	0	0	1	1	0	0	0	1	2	0	1	0	0	0	1	1	0	0	1	1	0	1	2	1	2	1	1	0
650	1	0	0	0	1	2	1	2	0	0	1	0	1	0	0	0	2	0	0	0	1	0	1	0	0	1	0	1	2	1	1	1	1	0	0	2	0	0	0	1	1	1	0	1	1	1	0	2	0
651	0	0	0	0	0	0	2	1	1	1	1	0	0	0	0	0	2	1	1	1	2	0	2	0	0	0	0	0	1	2	1	1	1	1	1	2	0	0	0	2	1	1	0	2	1	0	0	2	0
652	0	0	0	0	0	0	1	2	0	0	1	0	0	0	0	0	1	0	0	0	2	0	2	0	0	1	0	0	0	2	2	0	0	0	0	2	0	0	0	1	1	0	0	1	0	0	0	0	1
653	0	0	0	0	0	1	0	1	1	1	1	0	0	0	0	0	0	0	0	0	2	0	1	0	0	0	0	1	1	2	2	2	1	2	0	2	1	0	1	1	1	0	1	2	0	1	0	2	1
654	0	0	0	0	1	1	2	2	0	0	1	1	1	1	1	0	1	1	2	1	2	0	1	0	0	0	0	0	1	2	0	1	0	1	2	2	1	0	0	2	2	0	0	0	1	0	0	1	2
655	0	0	0	0	0	0	2	1	1	2	0	0	1	0	0	0	1	1	0	1	2	0	2	0	0	2	0	0	0	1	1	1	1	0	1	2	2	0	0	0	0	0	0	2	0	1	1	1	0
656	0	0	0	0	0	0	2	0	1	1	0	0	1	0	0	0	1	1	2	2	1	1	1	0	0	1	0	1	2	2	1	1	1	1	1	2	2	0	1	0	0	0	0	2	1	0	0	2	0
657	0	0	0	0	0	1	1	1	1	1	0	1	1	1	1	0	1	1	1	1	1	0	1	1	1	0	0	0	1	2	1	1	0	0	0	2	0	0	0	1	1	0	0	0	1	0	1	2	0
658	0	0	1	1	0	1	2	0	1	1	0	0	0	0	0	0	1	2	0	0	2	0	2	0	0	2	1	1	1	2	0	0	0	0	0	2	1	0	0	1	1	1	0	2	2	0	0	1	1
659	0	0	0	0	0	2	0	2	1	1	0	1	2	2	2	1	1	0	1	1	2	0	2	0	0	1	0	0	0	1	1	0	0	0	0	1	2	0	0	1	0	0	0	2	0	1	0	0	1
660	0	0	0	0	0	1	2	2	0	0	0	0	0	0	0	0	1	0	0	0	2	0	2	0	0	0	0	0	0	2	1	2	1	0	0	2	1	1	0	1	1	0	2	2	2	1	0	1	0
661	0	0	0	0	1	2	2	0	2	2	0	0	0	0	0	0	2	0	0	0	2	0	2	0	0	2	0	0	0	2	0	2	1	1	0	2	2	1	1	0	0	1	0	2	0	0	0	1	1
662	0	0	0	0	0	1	2	1	0	0	0	0	0	0	0	0	1	1	0	0	1	0	1	1	1	1	0	1	1	2	1	0	1	2	0	2	1	0	0	2	2	0	1	1	1	1	0	1	1
663	1	0	0	0	0	0	1	0	2	2	0	1	1	1	1	0	1	0	0	0	2	0	1	0	0	0	0	0	1	2	1	0	0	0	1	2	2	0	0	0	0	0	0	1	1	0	0	2	1
664	0	0	0	0	0	1	1	1	1	1	1	0	1	1	1	0	1	0	0	0	2	1	1	0	0	0	0	0	2	2	0	1	1	1	1	2	1	1	1	0	0	0	0	0	1	0	0	1	1
665	0	0	0	0	0	2	2	2	1	1	0	1	1	1	1	0	1	0	0	0	2	0	2	0	0	1	2	1	1	2	1	1	1	1	2	2	2	1	0	0	0	0	0	0	1	0	0	1	1
666	0	0	0	0	0	1	2	1	1	1	1	0	0	0	0	0	1	2	1	1	1	0	2	0	0	1	0	1	1	1	2	2	2	0	1	2	1	0	1	1	1	0	0	2	0	0	0	1	1
667	0	0	0	0	1	2	2	0	1	1	0	1	2	2	2	0	2	1	1	1	2	0	2	0	0	2	1	0	1	2	0	2	1	0	0	1	2	0	0	0	0	0	1	1	0	0	0	2	0
668	0	1	0	0	0	0	1	1	0	0	1	1	2	1	1	0	0	2	2	1	0	0	2	0	0	2	0	0	0	2	0	1	1	0	0	2	0	0	0	2	2	0	0	2	0	0	0	0	2
669	0	0	0	0	0	0	1	1	1	1	1	0	1	0	0	0	1	1	0	0	2	0	1	1	1	0	0	1	1	1	2	1	0	0	1	2	2	0	0	0	0	0	2	2	2	1	0	2	1
670	0	0	1	1	0	1	0	2	0	0	2	0	0	0	0	0	1	2	0	1	1	0	0	0	0	1	0	0	1	2	0	2	1	0	0	1	2	1	1	1	0	0	0	0	0	0	0	2	0
671	0	0	0	0	1	1	2	2	0	1	0	0	0	0	0	0	2	0	0	0	1	0	2	0	0	1	0	1	1	2	0	1	0	0	0	1	2	0	0	2	1	0	1	2	0	0	0	1	0
672	0	0	0	0	0	2	1	1	1	1	0	1	1	1	1	0	1	0	0	0	2	0	2	0	0	0	0	1	1	1	1	2	2	0	1	1	2	0	0	2	1	1	0	1	1	1	0	2	0
673	0	0	0	0	0	0	1	2	0	1	1	0	0	0	0	0	1	0	1	1	2	0	1	0	0	0	0	0	0	1	2	0	0	0	0	2	1	1	0	1	1	0	0	2	0	1	0	2	0
674	1	0	1	0	0	0	2	1	1	1	0	0	0	0	0	0	1	0	0	0	2	0	2	0	0	0	0	0	0	1	1	0	0	0	1	2	1	0	0	1	1	0	0	2	0	2	0	0	2
675	0	0	0	0	0	2	1	2	0	1	1	0	1	0	0	0	1	2	0	0	1	0	1	1	1	1	0	0	0	1	2	1	2	0	0	1	1	0	0	0	0	0	0	0	0	1	0	1	1
676	0	0	0	0	0	2	1	2	0	0	1	0	1	0	0	0	1	0	0	0	2	0	0	0	0	1	0	0	2	2	0	0	0	0	0	2	0	1	0	1	1	0	1	1	1	1	0	2	0
677	1	1	0	0	1	1	2	2	1	1	0	1	2	1	1	1	1	1	1	1	1	0	2	0	0	1	1	0	0	1	1	1	1	0	1	1	1	0	0	1	1	0	0	1	1	1	0	1	1
678	0	0	1	0	0	1	1	2	0	1	1	1	1	1	1	0	1	1	1	1	2	1	2	0	0	2	0	0	1	2	0	0	0	0	0	2	1	0	0	1	1	1	0	1	1	1	0	1	1
679	0	0	0	0	0	2	2	0	2	2	0	0	1	1	1	0	2	2	1	1	2	0	2	0	0	1	0	0	1	2	1	1	1	0	0	2	1	0	0	0	0	0	0	2	1	0	0	2	1
680	0	0	0	0	0	0	2	1	1	1	0	1	2	1	1	0	1	1	1	1	0	0	2	0	0	0	0	0	0	1	1	0	1	1	0	2	0	0	0	0	0	0	0	0	1	0	0	2	0
681	0	0	1	0	0	2	2	0	2	2	0	0	0	0	0	0	1	1	1	1	1	0	2	0	0	1	0	0	0	2	0	2	2	0	0	1	1	1	0	0	0	0	0	1	0	0	0	0	2
682	0	0	0	0	0	2	2	0	2	2	0	0	1	0	0	0	1	0	0	0	2	0	2	0	0	0	0	0	0	1	0	1	1	0	0	0	2	0	0	2	1	0	1	1	1	1	0	2	0
683	1	0	0	0	0	2	2	2	0	1	0	0	2	1	1	1	2	0	0	0	2	0	1	0	0	0	0	2	2	2	2	2	1	1	2	2	2	0	0	1	1	0	0	0	1	0	0	2	1
684	1	0	0	0	0	2	1	2	0	1	1	0	2	1	1	1	2	2	1	0	2	0	1	1	1	1	0	0	1	2	1	1	0	0	0	1	1	0	0	1	1	0	0	2	1	0	0	0	2
685	0	0	0	0	1	1	2	2	1	1	1	1	2	1	1	0	0	1	1	0	1	0	2	0	0	0	0	0	1	2	0	2	2	0	0	0	2	0	0	1	1	1	0	2	0	1	0	2	0
686	0	0	0	0	0	1	2	1	0	0	0	1	2	1	1	0	1	1	0	0	1	1	2	0	0	2	0	0	1	2	0	1	1	0	0	2	2	0	0	1	1	0	1	1	1	2	0	2	0
687	1	0	0	0	0	2	2	2	2	2	0	0	0	0	0	0	0	1	2	1	1	0	1	1	1	1	0	0	0	2	1	2	2	0	0	1	1	0	0	2	2	0	1	2	1	0	0	1	1
688	0	0	1	0	0	2	1	1	1	1	1	0	0	0	0	0	1	2	1	0	0	0	2	0	0	1	0	0	0	1	1	1	1	0	0	2	2	0	0	1	1	0	0	2	0	1	0	0	2
689	0	0	0	0	0	2	1	2	0	1	1	1	0	0	0	0	1	0	1	1	1	0	2	0	0	1	0	1	1	1	1	1	1	2	0	1	2	2	0	0	0	1	0	1	1	0	0	1	1
690	0	0	0	0	1	1	2	1	1	1	1	0	0	0	0	0	1	1	1	1	1	0	0	0	0	0	0	0	0	2	0	1	1	0	0	2	0	0	0	2	2	0	1	2	1	0	0	2	1
691	0	0	0	0	0	1	2	1	1	1	0	0	0	0	0	0	1	1	1	1	1	0	0	0	0	0	0	0	0	1	1	1	1	1	0	1	1	1	0	2	2	0	0	1	0	0	0	1	1
692	0	0	0	0	0	1	2	2	0	1	0	0	1	0	0	0	1	1	1	1	1	0	2	0	0	1	0	0	1	2	0	1	2	0	1	2	1	1	1	2	1	0	0	2	0	1	1	0	1
693	1	0	0	0	0	1	1	2	0	0	1	1	1	1	2	1	2	0	0	1	2	0	2	0	0	0	0	1	1	1	2	2	2	0	1	1	1	0	0	1	1	0	0	1	0	1	0	1	0
694	0	0	1	0	0	1	1	1	1	1	1	0	0	0	0	0	0	0	0	0	2	0	2	0	0	1	0	1	1	1	1	2	2	0	0	2	2	1	1	2	1	0	0	0	0	0	0	1	1
695	0	0	0	0	0	1	2	1	1	2	0	0	1	1	2	1	1	0	0	0	2	2	0	0	0	1	0	2	2	2	0	2	2	0	0	0	0	0	0	1	1	0	0	1	0	1	0	1	1
696	0	0	0	0	0	1	2	1	1	1	0	0	0	0	0	0	1	0	1	2	1	1	1	0	0	1	0	1	1	1	1	0	1	1	0	2	1	0	0	2	2	0	0	2	0	1	0	1	1
697	0	1	0	0	0	0	2	2	1	1	0	0	1	0	0	0	2	1	1	1	2	0	2	0	0	2	0	0	0	2	0	1	1	0	0	2	0	0	0	1	1	0	1	2	1	2	0	1	1
698	0	0	0	0	0	1	2	0	2	2	0	1	2	1	1	0	1	1	1	1	2	0	2	0	0	1	0	1	1	2	2	1	1	1	1	1	2	1	0	1	1	0	0	2	0	0	0	0	2
699	0	0	0	0	0	1	2	2	0	0	0	0	2	0	0	0	1	1	1	1	1	0	0	1	1	1	0	1	1	2	1	0	0	0	0	2	2	1	0	1	1	0	0	2	0	1	0	1	1
700	0	0	0	0	0	1	2	1	1	2	0	1	0	0	0	0	0	1	1	0	1	0	1	0	0	2	0	0	1	2	1	1	1	0	0	2	2	0	0	1	1	0	0	2	0	2	0	1	1
701	0	0	0	0	0	1	1	2	0	0	0	0	0	0	0	0	0	1	0	0	0	0	2	0	0	0	0	0	0	2	1	1	1	1	1	1	1	0	0	1	1	0	0	1	0	1	0	1	1
702	0	0	0	0	1	1	1	1	0	0	1	0	0	0	0	0	2	0	0	0	2	0	2	0	0	1	0	0	0	2	0	1	1	2	0	2	1	0	0	2	2	1	0	2	0	1	0	2	0
703	0	0	0	0	1	2	1	1	1	1	1	1	1	1	1	0	1	1	1	1	1	0	2	0	0	2	0	1	1	2	2	2	2	0	0	1	2	0	0	0	0	0	0	1	1	1	0	0	2
704	1	0	0	0	1	1	1	1	1	1	1	0	0	0	0	0	1	1	0	1	1	0	2	0	0	2	0	0	0	1	0	1	1	0	0	2	0	0	0	1	1	0	1	2	1	0	0	1	1
705	0	0	0	0	0	1	2	2	0	0	0	0	0	0	0	0	0	1	1	0	1	0	1	0	0	1	1	1	1	2	0	1	0	0	0	2	0	1	0	1	1	0	0	1	0	1	0	2	0
706	1	0	0	0	0	0	1	1	1	1	1	1	1	1	1	0	0	2	1	1	2	0	2	0	0	2	1	1	1	2	0	1	2	0	0	2	1	0	1	1	1	0	0	0	0	1	0	0	0
707	0	0	1	0	0	2	2	2	0	0	0	0	0	0	0	0	0	0	0	0	2	1	1	0	0	0	0	0	1	2	0	0	0	0	0	2	1	1	0	1	1	0	1	2	1	0	0	1	1
708	0	1	0	0	0	1	2	1	2	2	0	1	1	1	1	0	1	1	1	1	1	0	1	0	0	2	0	0	0	2	1	0	0	0	0	2	2	0	0	1	0	0	0	2	0	1	0	1	1
709	0	0	0	0	0	0	2	1	1	2	0	1	1	0	0	1	2	0	1	1	2	0	2	0	0	1	0	0	0	2	2	0	1	1	0	2	1	0	0	0	0	0	1	2	2	0	0	2	0
710	1	0	0	0	0	0	2	1	1	1	1	1	1	0	0	1	2	0	0	0	1	0	2	0	0	0	0	0	1	2	1	0	0	0	0	2	2	1	0	0	0	0	0	1	0	0	0	2	0
711	0	0	0	0	1	2	2	2	0	0	0	0	0	0	0	0	2	1	0	0	2	0	2	0	0	1	0	1	1	1	1	0	1	0	0	2	2	1	0	1	1	0	0	1	0	1	0	2	1
712	0	0	0	0	1	2	2	2	0	1	0	0	0	0	0	0	1	2	2	2	1	0	1	0	0	1	0	0	0	2	0	0	0	0	0	1	1	0	0	1	1	0	1	1	1	1	0	2	0
713	0	0	0	0	0	0	1	1	1	1	0	0	0	0	0	0	0	1	0	0	2	0	2	0	0	2	0	2	2	2	0	2	2	0	1	2	2	0	0	1	1	0	1	1	1	1	0	1	1
714	0	0	0	0	0	0	2	2	1	1	0	0	1	1	2	1	0	2	2	2	0	0	2	0	0	0	0	0	1	2	0	2	1	0	0	2	1	0	0	1	1	0	1	2	1	0	0	2	0
715	0	0	0	0	1	2	2	1	2	2	0	0	1	0	0	0	0	1	0	0	0	0	2	0	0	1	0	1	2	1	1	2	1	0	0	1	2	0	0	1	1	1	0	1	1	0	0	2	1
716	0	0	0	0	0	0	2	0	2	2	0	1	1	1	1	0	1	1	1	1	2	0	2	0	0	0	0	0	0	2	1	1	1	1	2	2	2	0	0	1	1	0	0	0	2	0	0	0	2
717	0	0	0	0	0	0	2	2	0	1	0	1	1	1	1	0	0	1	0	0	0	0	2	0	0	0	0	0	1	2	0	0	0	0	0	1	1	0	0	1	1	0	0	1	0	0	0	2	0
718	1	0	0	0	0	0	1	2	0	1	1	0	0	0	0	0	2	0	0	0	1	0	2	0	0	0	0	1	1	2	1	0	1	1	0	2	0	0	0	1	1	0	0	0	0	1	0	0	2
719	0	0	1	0	0	1	1	1	1	1	0	0	0	0	0	0	2	0	0	0	1	1	2	0	0	2	0	1	1	2	2	1	1	0	1	1	1	0	0	0	0	0	0	1	0	1	0	2	0
720	1	0	0	0	0	2	2	1	1	1	0	2	2	1	1	1	0	0	1	1	2	0	1	0	0	1	0	0	0	1	0	2	1	0	1	2	2	0	0	2	2	0	1	2	1	0	0	0	2
721	1	0	0	0	0	0	2	2	1	1	1	1	1	2	1	0	2	1	1	1	2	0	1	0	0	2	0	1	1	0	1	1	0	1	0	2	1	0	0	0	0	1	0	1	0	2	0	2	0
722	0	1	1	0	0	1	2	1	1	1	0	1	1	1	1	0	1	0	0	0	2	0	2	0	0	1	0	0	0	1	2	1	1	0	0	1	1	0	1	0	0	0	0	0	1	0	0	1	0
723	1	0	1	0	0	2	1	2	0	0	1	1	1	1	1	0	1	0	0	0	1	0	2	0	0	1	0	1	0	1	2	1	1	0	0	2	2	0	0	1	1	0	0	2	0	1	0	1	1
724	0	0	0	0	0	1	2	0	2	2	0	0	0	0	0	0	1	1	1	1	1	1	1	0	0	1	0	0	1	2	1	2	1	1	0	2	1	0	1	1	1	1	0	2	0	1	0	0	0
725	1	0	0	0	1	1	2	2	0	1	0	0	0	0	0	0	1	1	0	0	2	0	1	0	0	0	0	0	2	2	0	0	0	2	1	2	1	0	0	1	1	0	0	2	0	1	0	1	1
726	0	0	0	0	1	2	1	1	2	2	0	1	2	0	0	1	2	1	1	1	1	0	2	0	0	1	0	1	1	0	1	1	1	0	0	2	0	0	0	2	2	0	0	2	0	1	0	1	1
727	0	0	0	0	0	1	1	2	0	0	1	0	1	0	1	1	0	1	1	1	2	0	2	0	0	1	0	1	1	2	2	0	0	1	1	2	2	0	0	0	0	0	0	2	0	0	0	1	1
728	0	0	1	0	0	1	2	2	0	0	0	2	2	2	2	0	2	0	0	0	2	1	1	0	0	1	0	0	0	1	2	0	0	0	0	2	1	0	0	2	2	0	0	1	0	0	0	2	1
729	0	0	0	0	0	0	2	2	1	1	0	0	0	0	0	0	0	1	0	0	2	0	2	0	0	0	0	0	0	1	0	2	2	0	0	1	1	0	0	2	2	2	0	2	1	0	0	1	0
730	0	0	0	0	1	1	1	1	1	2	0	0	0	0	0	0	0	1	1	1	2	0	2	0	0	2	0	0	1	2	0	1	1	2	2	2	2	0	0	0	0	1	0	2	1	0	0	0	2
731	0	0	0	0	0	1	1	1	1	2	0	1	1	0	0	0	1	0	0	0	2	0	2	0	0	0	1	0	1	2	0	2	1	1	1	2	1	0	0	1	1	0	0	1	0	1	0	2	0
732	0	0	1	1	0	1	2	1	1	1	0	1	2	2	2	1	1	0	1	1	2	0	0	1	1	0	0	1	1	2	1	1	1	0	0	1	1	0	0	1	1	0	1	2	1	0	0	0	1
733	0	0	0	0	0	0	1	2	0	2	0	0	1	0	0	0	0	0	0	0	2	0	2	0	0	1	1	0	0	1	0	2	2	0	0	1	1	0	0	1	1	0	2	2	2	1	0	2	2
734	1	0	0	0	1	1	2	1	1	1	1	0	1	0	0	0	1	0	1	1	2	0	2	0	0	1	0	0	0	1	1	1	1	0	0	2	1	0	1	1	1	0	0	1	0	0	0	1	1
735	0	0	0	0	1	1	1	2	0	0	1	0	2	1	1	0	1	1	1	1	2	0	1	0	0	0	1	0	1	2	0	2	2	0	0	1	1	0	0	1	1	0	0	1	1	0	0	2	0
736	1	0	0	0	0	0	2	2	0	1	0	0	0	0	0	0	1	0	1	0	2	0	2	0	0	2	0	1	2	2	1	1	1	0	0	2	1	0	0	1	1	0	1	1	1	1	0	1	1
737	0	0	0	0	0	2	1	1	0	0	1	0	0	0	0	0	1	2	1	0	1	0	2	0	0	0	0	2	2	1	2	0	0	0	0	2	2	0	0	0	0	0	1	1	1	0	0	0	1
738	1	0	0	0	0	1	2	2	0	1	0	0	0	0	0	0	0	2	2	1	0	0	2	0	0	1	1	0	0	2	1	1	1	0	0	1	2	0	0	1	1	0	0	1	0	1	0	2	0
739	0	0	0	0	0	1	2	1	1	1	0	1	2	1	1	0	0	1	0	0	2	0	2	0	0	0	0	2	2	1	2	1	1	0	1	1	1	1	1	0	0	0	1	2	1	1	0	0	2
740	0	1	0	0	0	0	1	1	1	1	0	1	0	0	0	0	0	2	1	1	1	0	2	0	0	0	0	0	1	2	1	1	1	1	1	2	1	0	0	1	1	1	0	2	1	0	0	2	2
741	1	0	0	0	1	1	2	1	1	1	0	0	0	0	0	0	1	2	1	1	1	0	1	0	0	2	0	0	2	2	0	1	1	0	0	1	2	0	0	0	0	0	0	2	0	1	0	2	1
742	1	0	0	0	0	2	1	2	1	1	0	0	1	0	0	0	2	1	1	1	1	0	1	0	0	2	0	0	1	2	1	0	0	1	0	2	1	0	1	1	1	0	1	1	1	2	0	2	0
743	0	0	0	0	0	0	2	1	1	1	0	0	0	0	0	0	1	1	1	1	2	0	2	0	0	2	0	2	2	1	2	0	0	1	2	2	2	1	0	1	1	0	1	2	1	1	0	2	1
744	0	0	0	0	0	0	2	2	0	1	0	1	1	1	1	0	0	1	1	1	2	0	2	0	0	1	0	0	0	2	0	2	2	0	0	2	2	0	0	1	0	0	0	2	0	2	0	0	2
745	0	0	0	0	1	2	2	1	1	1	0	0	0	0	0	0	1	0	2	1	2	0	2	0	0	0	0	0	0	2	0	1	1	0	1	2	2	0	0	1	1	1	0	1	1	1	0	0	2
746	0	0	0	0	1	2	0	2	1	1	0	0	1	1	1	0	1	1	0	0	1	0	2	0	0	1	0	0	1	2	0	1	1	0	0	1	1	0	0	2	1	0	0	1	0	0	0	2	0
747	0	0	0	0	0	1	1	1	1	1	0	1	1	1	1	0	1	1	2	2	1	0	1	1	1	0	1	1	1	2	0	1	1	0	0	1	1	0	0	1	1	0	1	2	1	1	0	2	0
748	0	0	0	0	0	1	1	0	2	2	0	0	0	0	1	1	1	1	1	1	2	0	2	0	0	0	0	0	0	2	2	0	0	1	1	1	2	0	1	1	1	0	1	2	1	0	0	1	1
749	0	0	1	0	0	0	2	2	0	0	1	0	2	0	0	0	1	1	0	0	1	0	2	0	0	1	1	1	1	1	1	1	2	0	0	2	0	0	0	2	2	0	0	1	0	1	0	2	0
750	1	0	0	0	0	2	1	2	0	0	0	0	1	1	1	0	2	0	0	0	2	0	1	0	0	2	0	1	1	1	1	0	2	1	0	2	1	0	0	2	2	0	0	1	0	0	0	1	1
751	0	0	1	0	0	0	1	1	1	1	1	1	1	1	1	0	1	2	1	1	1	0	1	0	0	0	0	1	1	2	1	1	1	1	1	1	2	0	0	1	1	0	1	2	0	1	0	0	2
752	0	0	0	0	0	1	2	0	2	2	0	0	1	0	0	0	1	0	1	0	1	0	0	0	0	0	0	1	1	2	1	0	0	0	0	2	1	0	0	1	1	0	0	1	0	1	0	1	1
753	0	0	0	0	0	1	1	1	1	1	0	0	0	0	0	0	2	0	1	1	2	0	1	0	0	1	0	0	0	2	1	2	1	0	0	1	2	0	0	1	0	0	1	2	1	0	0	2	0
754	1	0	0	0	0	1	1	0	2	2	0	0	2	1	1	0	2	2	1	1	2	0	2	0	0	1	0	1	2	2	1	1	1	0	0	0	2	0	0	0	0	0	0	0	0	1	0	2	0
755	0	0	1	0	0	2	2	1	1	1	0	1	2	1	1	0	1	1	1	1	1	0	2	0	0	0	0	0	0	2	0	2	2	1	0	2	0	0	0	2	2	1	0	2	0	0	0	2	1
756	0	0	0	0	0	2	1	2	0	1	0	1	1	1	1	0	1	2	1	1	1	0	2	0	0	0	0	0	1	2	0	1	1	0	0	1	1	1	0	1	1	0	1	2	0	1	0	1	1
757	1	0	0	0	0	2	1	2	0	0	1	0	0	0	1	1	1	1	1	1	0	0	2	0	0	0	0	1	1	2	2	0	0	0	0	2	1	0	0	1	1	0	0	2	0	2	0	2	0
758	0	0	1	0	0	0	1	1	1	1	0	1	1	1	1	0	2	1	0	0	2	0	2	0	0	2	0	2	2	2	2	1	1	2	0	1	1	0	0	2	2	2	0	2	0	1	0	1	1
759	0	0	0	0	0	1	1	1	1	1	0	1	1	0	0	1	2	2	1	0	2	0	0	0	0	0	1	0	0	1	1	1	1	1	0	1	0	0	0	2	2	0	0	1	0	0	0	2	0
760	0	0	0	0	1	2	2	1	1	1	0	0	0	0	0	0	0	0	1	1	2	0	0	0	0	0	0	1	1	2	1	0	0	0	0	2	2	0	0	1	1	0	1	2	1	1	0	0	2
761	0	0	0	0	0	0	2	0	1	1	0	0	0	0	0	0	1	0	0	0	2	0	2	0	0	1	0	0	0	2	2	1	1	0	0	2	1	0	0	1	1	0	0	1	0	0	0	1	0
762	0	0	0	0	0	1	2	1	1	1	0	1	2	1	1	0	2	1	0	1	2	0	1	0	0	0	0	0	1	2	1	2	2	0	0	1	0	0	0	1	1	0	0	1	0	0	0	1	2
763	0	0	0	0	0	1	2	2	0	0	1	0	0	0	0	0	0	0	0	0	2	0	2	0	0	2	0	2	2	1	1	1	1	0	0	2	1	0	0	2	2	1	0	1	0	1	0	2	0
764	0	0	0	0	0	2	2	2	0	0	0	0	2	0	0	0	2	0	0	0	2	0	1	1	1	2	0	1	2	2	1	1	1	0	0	2	1	0	0	1	1	1	0	2	0	0	0	2	0
765	0	0	0	0	1	2	1	2	0	0	1	1	1	1	1	0	1	2	1	1	2	0	2	0	0	1	0	0	2	2	0	1	1	1	1	1	2	0	0	0	0	0	0	0	0	1	1	1	0
766	1	0	0	0	0	1	1	2	0	0	1	0	0	0	0	0	1	0	0	0	2	0	1	1	1	0	0	0	0	1	1	1	0	0	0	2	1	0	0	0	0	0	0	1	0	1	0	2	0
767	0	0	0	0	0	2	2	2	0	0	1	0	0	0	0	0	1	1	1	1	2	0	1	0	0	1	0	2	2	1	1	1	1	0	0	1	1	1	1	0	0	0	0	2	0	1	0	1	2
768	0	0	0	0	0	1	2	1	2	2	0	1	0	0	0	0	1	1	1	1	1	0	2	0	0	0	0	0	1	2	0	1	1	1	1	2	1	0	0	0	0	0	0	1	0	1	0	1	0
769	0	0	0	0	1	1	1	1	2	2	0	0	0	0	0	0	1	0	0	0	2	0	1	1	1	1	0	0	1	2	0	2	2	0	1	1	2	0	0	1	1	0	0	0	0	0	0	0	2
770	0	0	0	0	0	0	1	2	0	0	2	1	1	1	1	0	1	1	0	0	1	0	2	0	0	0	0	0	1	2	0	1	1	2	0	1	0	0	0	1	1	0	0	2	0	1	0	1	1
771	0	0	0	0	0	0	2	2	0	1	0	0	0	0	0	0	0	1	1	0	1	0	1	0	0	1	0	1	1	2	0	0	1	0	0	2	1	0	0	1	1	0	0	0	0	0	0	2	1
772	1	0	0	0	0	1	2	0	2	2	0	1	1	1	1	0	0	1	1	1	2	0	2	0	0	1	1	0	1	2	0	1	1	1	0	0	1	0	0	1	1	0	0	1	0	0	0	2	0
773	0	0	0	0	0	1	2	1	1	1	0	0	1	0	0	0	1	0	0	1	2	0	2	0	0	2	0	1	1	0	1	1	1	0	0	2	1	0	1	1	1	0	0	0	0	0	0	1	2
774	1	0	0	0	0	0	2	2	1	1	0	0	0	0	0	0	0	1	1	1	2	0	2	0	0	0	0	0	0	1	1	0	1	2	0	2	1	0	0	2	1	0	1	2	1	1	0	2	0
775	1	0	0	0	0	2	2	1	1	1	0	0	0	0	0	0	1	2	1	1	2	0	2	0	0	0	0	0	0	2	0	2	1	1	1	2	2	0	0	1	1	0	0	2	0	2	0	0	2
776	0	0	1	0	1	2	1	1	1	1	1	0	0	0	0	0	2	1	1	1	2	0	2	0	0	1	0	1	1	1	1	1	2	0	0	2	0	1	0	1	1	1	0	2	0	1	0	2	0
777	0	0	0	0	0	1	2	1	0	1	0	0	0	0	0	0	2	2	2	1	1	0	1	0	0	1	0	1	1	1	1	1	1	0	0	2	1	0	0	2	2	0	0	1	0	0	0	2	0
778	0	0	1	0	0	1	1	1	1	1	0	0	2	1	1	0	1	2	0	1	1	0	2	0	0	1	0	1	1	2	2	0	2	1	0	2	2	0	0	0	0	0	1	1	1	1	0	2	0
779	0	0	0	0	0	0	2	2	0	1	0	0	0	0	1	1	2	0	0	0	2	0	2	0	0	1	0	1	1	2	0	0	1	1	0	2	2	1	1	0	0	0	1	2	1	0	0	2	1
780	0	0	0	0	1	2	1	2	0	1	1	0	0	0	0	0	1	2	1	1	1	0	1	0	0	0	1	0	0	2	1	1	1	0	0	1	1	0	0	1	1	0	0	0	0	1	0	1	2
781	0	0	0	0	0	1	1	2	0	0	1	0	0	0	0	0	1	0	0	0	2	0	2	0	0	1	0	0	0	1	0	1	1	0	1	2	0	0	0	1	1	1	0	2	1	0	0	1	1
782	0	1	0	0	0	1	2	0	1	1	0	0	0	0	0	0	1	1	1	1	1	1	1	0	0	1	0	0	0	2	0	0	0	2	1	2	1	0	0	1	1	1	0	2	0	1	0	2	0
783	0	0	0	0	0	0	1	1	1	1	1	1	1	1	1	0	1	0	0	1	2	0	2	0	0	1	0	0	1	2	0	1	1	0	0	2	0	0	0	2	2	0	0	0	2	0	0	2	0
784	1	0	0	0	1	1	2	1	1	1	1	0	0	0	0	0	0	1	0	0	0	0	1	0	0	2	0	1	2	2	1	1	1	0	0	2	1	0	1	1	1	0	0	0	0	0	0	2	0
785	0	0	0	0	0	2	1	2	0	2	0	0	0	0	0	0	1	1	0	0	1	0	2	0	0	2	0	0	0	1	1	1	0	1	2	2	1	0	0	1	1	0	1	2	1	0	0	0	2
786	0	0	0	0	1	1	1	2	0	0	1	0	0	0	1	1	2	1	1	1	2	0	2	0	0	2	0	1	1	1	1	2	1	2	0	2	1	0	0	2	2	1	0	2	1	0	0	2	0
787	0	0	0	0	1	2	1	0	2	2	0	1	2	1	1	0	1	1	0	1	2	0	1	1	1	1	0	1	2	2	1	1	1	0	0	2	1	0	0	1	1	0	1	1	1	1	0	2	0
788	0	0	0	0	1	2	1	2	0	0	0	0	0	0	0	0	0	2	1	1	2	0	2	0	0	1	0	2	2	2	0	0	0	0	0	2	0	0	0	2	2	2	0	2	1	0	0	1	1
789	1	0	0	0	2	2	2	1	2	2	0	0	0	0	0	0	1	1	2	2	1	0	2	0	0	2	0	0	0	2	0	2	1	0	0	1	2	0	0	0	0	0	1	1	1	1	0	1	1
790	0	0	0	0	0	2	2	2	0	0	0	0	0	0	0	0	2	0	0	0	2	0	2	0	0	2	1	1	1	2	0	1	0	1	0	1	1	0	0	1	1	0	0	1	1	1	0	1	1
791	0	0	0	0	0	1	1	2	0	0	1	0	1	0	0	0	1	1	2	2	1	0	2	0	0	2	0	1	1	2	1	1	0	1	2	2	1	0	0	1	1	0	1	1	1	1	0	1	1
792	0	1	0	0	1	1	2	1	1	2	0	1	1	1	1	0	0	2	0	1	1	0	2	0	0	2	0	0	0	2	1	2	2	0	0	1	2	1	1	1	0	0	1	1	1	0	0	1	1
793	0	0	0	0	0	1	1	1	0	0	1	1	2	1	1	0	2	2	2	2	2	0	2	0	0	1	0	0	0	2	2	1	1	0	0	2	2	0	1	0	0	0	1	1	1	1	0	1	2
794	0	1	0	0	0	0	1	2	0	0	0	0	2	1	2	1	1	2	0	1	1	1	2	0	0	0	0	0	0	1	1	1	1	0	0	0	0	1	0	1	1	0	0	1	0	1	0	0	2
795	0	0	0	0	2	2	1	1	0	0	1	0	1	0	0	0	2	0	0	1	2	0	0	1	1	1	0	0	0	1	1	1	2	0	0	2	0	0	0	2	2	0	0	0	0	1	0	2	0
796	0	0	0	0	0	0	2	1	1	1	0	0	1	0	0	0	1	0	0	0	2	0	2	0	0	0	0	1	2	2	0	1	1	0	0	2	2	1	1	2	0	0	1	1	1	2	0	1	0
797	1	0	0	0	0	0	1	1	0	0	2	1	2	0	0	1	2	1	1	0	2	0	0	0	0	1	0	0	1	2	0	0	0	0	0	1	2	1	0	0	0	0	1	1	1	1	0	0	1
798	0	0	0	0	0	2	2	1	1	1	0	1	1	1	1	0	1	1	1	1	1	0	2	0	0	0	0	0	0	2	1	1	1	0	0	2	1	1	0	0	0	0	0	1	0	0	0	0	2
799	0	0	0	0	1	1	2	2	0	0	0	2	1	1	1	0	1	2	1	1	1	0	2	0	0	1	0	0	0	2	1	1	1	2	0	1	1	1	0	1	1	0	1	2	1	1	1	1	0
800	0	0	0	0	0	1	2	1	1	2	0	1	1	0	0	0	1	0	0	1	2	0	2	0	0	1	0	1	1	2	2	1	1	0	0	2	1	1	0	1	1	2	0	2	1	0	0	2	2
801	1	0	1	0	0	2	2	1	2	2	0	0	0	0	0	0	1	0	0	0	2	1	2	0	0	2	1	1	1	2	0	1	1	0	0	2	2	0	1	1	1	0	1	2	1	0	0	2	1
802	1	0	0	0	0	0	2	1	0	0	0	0	0	0	0	0	2	0	1	1	2	0	2	0	0	1	0	0	1	2	0	2	1	0	0	2	0	1	0	1	1	0	0	1	1	0	0	1	1
803	1	0	0	0	0	1	2	2	0	1	0	1	2	1	1	0	1	0	0	0	2	0	2	0	0	2	0	0	1	1	1	1	1	1	1	2	1	0	0	1	1	0	1	2	1	1	0	1	0
804	0	1	1	0	0	1	2	0	1	1	0	0	0	0	0	0	1	0	0	0	2	0	2	0	0	1	0	0	2	2	0	2	2	0	0	1	2	1	0	1	1	0	0	1	0	1	0	1	1
805	0	0	0	0	0	1	1	2	0	0	2	1	1	1	1	0	1	1	0	0	1	0	2	0	0	2	0	1	1	2	2	1	1	1	1	2	1	0	0	1	1	0	0	1	0	1	0	2	0
806	0	0	0	0	0	1	2	2	0	1	0	0	0	0	0	0	1	0	0	0	2	0	1	0	0	1	0	1	1	2	0	1	1	1	1	1	2	0	0	1	0	0	1	2	0	1	0	1	1
807	0	0	0	0	1	2	2	2	0	1	0	0	0	0	1	1	1	1	1	1	2	0	1	1	1	2	0	1	1	2	1	1	1	0	0	2	0	0	0	2	2	0	1	2	1	1	0	0	2
808	0	0	0	0	0	2	0	2	0	0	1	1	2	1	1	0	0	1	1	0	1	0	0	1	1	1	0	0	2	2	0	0	1	0	0	2	2	0	1	1	1	0	0	2	0	1	0	2	0
809	0	0	0	0	0	1	1	1	2	2	0	1	0	0	0	0	2	1	1	0	2	0	1	1	1	1	0	0	0	2	0	0	0	1	0	2	1	0	0	2	2	0	1	2	0	0	0	1	0
810	1	0	0	0	1	1	1	2	0	0	2	0	0	0	0	0	1	1	2	1	2	0	2	0	0	2	0	2	2	2	0	1	0	1	0	1	1	0	0	2	2	0	0	2	0	1	0	2	0
811	0	0	0	0	0	2	2	1	1	2	0	0	1	0	0	0	1	1	0	0	1	0	2	0	0	1	0	0	0	1	2	1	1	0	0	1	1	0	0	2	2	0	1	2	1	0	0	0	2
812	0	0	0	0	0	1	2	2	2	2	0	1	2	2	2	0	1	1	1	1	2	0	2	0	0	0	0	0	0	2	0	2	1	0	0	2	0	0	0	1	1	0	1	1	1	1	0	1	1
813	1	0	0	0	0	0	2	1	1	1	0	0	1	0	0	0	2	0	0	0	2	0	2	0	0	2	0	0	1	2	1	2	1	1	0	1	2	0	0	2	1	0	1	1	1	1	0	0	2
814	0	0	0	0	2	2	2	2	0	1	0	0	0	0	0	0	0	2	2	1	0	0	2	0	0	0	1	0	0	2	0	1	1	0	0	1	2	1	0	1	1	1	0	1	1	1	0	1	1
815	0	0	0	0	0	0	0	2	1	1	0	0	1	1	1	1	2	1	0	0	2	0	2	0	0	0	0	1	1	2	2	1	1	2	0	2	2	0	0	2	1	1	0	2	1	0	0	1	1
816	0	0	0	0	0	0	2	2	0	0	1	0	0	0	0	0	2	1	1	1	1	0	2	0	0	1	0	0	1	2	1	1	1	2	2	2	1	1	1	2	1	0	2	2	1	1	1	1	0
817	0	0	0	0	0	1	1	1	1	1	1	1	2	1	1	0	1	2	1	1	1	0	2	0	0	1	0	0	2	2	0	1	1	0	0	2	1	0	0	1	1	0	0	1	0	0	0	1	1
818	0	0	0	0	0	1	1	1	1	1	1	2	2	2	2	0	1	0	0	0	2	0	2	0	0	2	0	0	0	1	0	1	1	0	0	2	1	1	0	1	1	0	0	2	0	1	0	2	1
819	0	0	0	0	0	1	1	2	0	1	1	0	0	0	0	0	1	1	2	2	1	0	2	0	0	0	0	0	1	2	1	1	1	2	0	2	2	1	1	0	0	0	1	1	1	0	0	1	0
820	0	0	0	0	0	0	2	1	1	2	0	0	2	1	1	1	1	1	1	1	1	0	2	0	0	1	0	1	0	0	2	2	1	1	1	1	1	0	0	2	1	0	0	2	1	0	0	2	0
821	1	0	0	0	0	1	2	2	0	1	0	0	1	0	0	0	1	1	2	2	1	0	1	0	0	0	0	1	2	2	1	0	0	0	0	2	1	0	0	1	1	0	0	1	0	0	0	2	0
822	1	0	1	0	0	1	2	2	0	1	0	1	1	1	1	0	1	1	1	1	1	0	2	0	0	0	0	0	1	2	1	1	1	0	1	2	0	0	0	2	2	0	2	2	2	1	0	0	0
823	1	0	0	0	0	0	2	2	0	0	0	0	2	2	2	0	1	1	1	1	2	0	2	0	0	1	2	1	1	2	1	2	2	0	1	1	1	0	0	1	1	0	0	2	1	1	0	0	2
824	0	0	0	0	0	1	2	2	1	1	1	0	1	0	0	0	1	1	2	2	1	0	2	0	0	1	0	0	1	2	0	1	1	0	0	0	1	0	0	2	2	0	0	2	0	1	0	1	1
825	0	0	0	0	1	1	2	0	2	2	0	1	1	1	1	0	1	0	1	0	2	0	2	0	0	0	0	0	0	2	2	2	1	0	0	2	0	1	0	1	1	0	0	2	0	2	0	1	1
826	0	0	0	0	1	2	2	2	0	0	0	0	0	0	0	0	1	0	1	1	2	1	1	0	0	1	0	0	0	2	2	1	1	1	1	1	2	0	0	1	0	0	0	1	0	1	0	2	0
827	0	0	0	0	0	1	2	1	1	2	0	0	0	0	0	0	2	1	1	1	2	0	2	0	0	1	1	0	0	2	0	2	2	0	0	1	0	1	0	1	1	0	2	2	2	1	0	2	0
828	1	1	1	0	0	1	2	2	0	0	0	0	1	1	1	1	2	0	0	0	2	0	2	0	0	1	1	1	1	1	1	2	1	1	0	1	0	0	0	2	2	0	1	1	1	2	0	1	1
829	0	0	0	0	0	0	2	2	0	1	0	1	1	1	1	0	0	0	1	1	2	0	2	0	0	1	0	0	0	2	0	1	1	0	0	2	0	0	0	1	1	0	0	2	0	0	0	0	2
830	0	0	0	0	0	1	2	2	1	2	0	0	0	0	0	0	2	1	1	1	1	0	0	0	0	0	0	0	2	2	0	2	2	1	0	2	2	1	0	0	0	0	1	1	1	1	0	1	0
831	0	0	1	0	0	0	1	1	1	1	0	0	1	0	0	0	0	2	1	1	1	0	2	0	0	0	0	0	0	1	0	1	1	0	0	2	2	1	1	0	0	1	0	2	1	1	0	2	0
832	0	0	0	0	0	1	2	2	0	1	0	1	2	1	1	0	1	2	1	1	1	0	2	0	0	1	0	0	0	2	1	1	1	0	0	1	1	1	0	1	1	0	0	0	0	1	0	1	1
833	0	0	0	0	0	2	2	1	1	2	0	1	1	0	0	1	1	1	1	1	1	0	2	0	0	0	0	0	1	2	0	1	1	0	0	1	2	0	0	0	0	0	0	0	0	0	0	1	1
834	0	0	0	0	0	1	2	1	1	2	0	0	1	0	0	0	1	0	0	0	2	0	2	0	0	2	0	0	0	2	0	1	2	0	0	2	1	1	1	0	0	1	0	1	1	1	0	2	0
835	1	0	0	0	0	1	1	0	2	2	0	0	0	0	0	0	2	0	0	0	2	0	2	0	0	0	0	0	1	2	0	2	2	0	0	1	1	0	0	2	2	0	1	2	1	0	0	1	1
836	0	0	0	0	1	1	1	1	0	0	1	1	1	1	1	0	1	2	0	0	0	1	2	0	0	1	0	1	1	1	2	1	1	0	0	2	1	0	0	1	1	0	1	2	1	0	0	2	2
837	0	0	0	0	0	2	1	2	0	0	2	1	1	1	1	0	0	2	0	0	1	0	2	0	0	0	0	0	0	2	0	1	1	0	0	2	1	0	0	0	0	0	1	2	1	2	0	2	1
838	1	0	0	0	0	2	2	1	1	2	0	1	0	0	0	0	1	0	1	0	1	0	1	0	0	1	0	0	0	2	1	2	2	0	0	1	0	1	0	1	1	0	0	1	0	0	0	2	0
839	0	0	0	0	0	1	2	2	0	0	0	1	2	2	2	0	2	0	0	0	1	0	2	0	0	0	0	0	0	2	1	1	2	0	0	2	0	0	0	2	2	0	0	1	0	1	0	0	2
840	1	0	0	0	1	1	1	1	1	1	1	0	0	0	0	0	1	0	0	0	2	0	0	1	1	0	0	1	1	2	2	1	1	0	0	2	1	0	0	2	1	0	0	2	1	1	0	0	1
841	1	1	0	0	0	1	2	2	0	0	0	0	0	0	0	0	1	0	0	1	2	0	2	0	0	1	0	0	0	2	1	1	1	0	0	1	2	0	0	1	1	0	0	0	1	0	0	1	0
842	0	0	0	0	0	1	2	0	2	2	0	2	2	2	2	0	2	2	2	2	1	0	2	0	0	1	0	0	0	2	0	0	0	0	0	1	2	0	0	2	2	0	1	1	1	2	0	1	1
843	1	0	0	0	0	2	1	1	1	1	1	0	0	0	0	0	1	2	0	0	2	0	2	0	0	1	0	0	0	1	0	1	1	0	1	2	2	0	0	1	1	0	1	2	0	1	0	1	0
844	1	0	0	0	1	1	1	1	1	1	0	0	0	0	0	0	1	0	1	0	2	0	2	0	0	1	0	1	1	1	1	2	1	1	0	2	2	1	0	0	0	0	0	1	0	0	0	2	0
845	0	0	0	0	0	2	2	2	0	1	1	0	0	0	0	0	2	2	2	1	1	0	0	1	1	1	0	1	2	2	1	2	2	0	0	1	2	0	0	0	0	0	1	2	1	0	0	2	1
846	1	1	0	0	0	1	1	2	0	0	1	0	0	0	1	1	2	0	0	0	2	1	2	0	0	2	0	1	1	0	1	1	1	0	0	1	1	1	1	0	0	0	1	2	1	2	0	1	2
847	0	0	0	0	0	1	2	2	1	1	0	0	0	0	0	0	2	0	0	0	1	0	0	0	0	1	0	1	1	1	1	0	1	2	0	2	0	0	0	1	1	0	0	1	0	1	0	0	2
848	0	1	0	0	1	2	2	1	1	2	0	0	0	0	0	0	1	0	1	2	1	0	2	0	0	1	0	1	2	2	1	2	2	0	0	1	2	0	1	0	0	0	1	1	1	0	0	0	2
849	1	0	0	0	1	1	1	1	1	1	1	0	0	0	0	0	2	2	2	2	1	0	2	0	0	1	0	0	0	2	2	1	1	0	0	1	2	1	1	2	1	0	0	1	0	1	0	2	0
850	0	0	0	0	0	0	1	2	0	0	2	0	2	1	1	0	1	1	1	1	0	0	2	0	0	1	0	1	1	2	1	2	1	1	0	2	2	0	0	0	0	0	1	1	1	0	0	2	0
851	0	0	0	0	1	1	2	1	1	1	0	0	0	0	0	0	2	0	0	0	1	0	0	0	0	0	0	0	1	1	1	1	2	0	1	2	2	0	0	1	1	0	1	2	1	0	0	1	2
852	0	1	0	0	1	1	2	1	0	0	0	1	1	1	1	0	1	2	1	1	1	0	0	1	1	1	0	0	1	1	1	2	1	1	0	1	2	0	0	2	2	0	1	1	1	1	0	2	0
853	0	0	0	0	0	2	2	1	0	0	0	0	2	0	0	0	1	0	1	1	1	1	2	0	0	1	0	1	1	2	1	0	1	0	0	2	1	0	0	1	1	0	1	2	1	0	0	2	1
854	0	0	0	0	0	2	1	1	1	1	2	0	1	0	0	0	2	2	1	1	2	0	2	0	0	2	1	0	1	2	0	1	2	0	1	2	2	1	0	1	1	0	2	2	2	1	0	0	2
855	0	0	0	0	0	1	2	2	0	1	0	1	1	0	0	1	0	0	0	1	2	0	2	0	0	0	1	0	0	1	1	1	1	1	1	2	1	1	0	1	1	0	0	1	0	1	0	2	1
856	0	0	0	0	0	0	2	2	0	1	0	1	1	1	1	0	0	2	2	1	0	0	2	0	0	1	0	1	1	2	1	0	0	0	0	1	2	0	0	2	2	0	2	2	2	0	0	1	1
857	0	0	0	0	1	1	2	1	0	0	1	0	0	0	0	0	2	0	0	0	2	0	2	0	0	0	0	0	2	2	0	2	2	0	0	2	2	1	0	0	0	0	0	2	0	1	0	1	1
858	0	0	0	0	0	0	1	1	1	1	1	1	1	1	1	0	1	2	1	0	0	0	2	0	0	1	0	0	0	2	2	1	1	1	1	2	0	0	0	2	2	0	0	2	0	0	0	0	2
859	0	0	0	0	2	2	1	2	0	0	0	0	2	1	1	1	0	0	0	1	2	0	2	0	0	0	0	0	1	2	0	1	1	2	1	2	1	0	0	2	2	0	0	1	0	0	0	2	0
860	0	0	0	0	0	1	0	2	0	0	2	0	1	0	0	0	1	1	0	0	2	0	2	0	0	0	0	0	0	1	1	2	2	1	0	2	1	0	0	1	1	0	0	2	1	0	0	2	0
861	1	0	0	0	1	2	1	0	2	2	0	1	2	1	1	0	1	2	1	0	0	0	1	0	0	0	0	0	0	1	1	0	0	1	1	1	1	0	1	1	1	1	0	2	0	1	0	2	1
862	0	0	0	0	0	1	1	1	1	1	1	0	0	0	0	0	0	0	0	0	2	0	1	0	0	0	0	1	1	1	1	2	2	0	0	1	2	1	0	0	0	0	0	1	0	0	0	0	2
863	0	0	0	0	1	2	1	2	0	1	1	0	0	0	0	0	2	2	0	0	1	0	2	0	0	0	0	0	0	2	0	2	1	1	0	2	1	1	0	1	1	2	0	2	0	0	0	2	0
864	0	0	0	0	2	2	2	2	0	0	1	0	1	0	0	0	0	1	0	0	2	0	1	1	1	0	0	0	0	1	1	1	1	0	0	2	1	0	0	1	1	0	1	2	1	0	0	0	2
865	1	0	0	0	1	2	1	2	0	0	2	1	1	1	1	0	2	1	1	0	2	0	1	1	1	1	0	1	2	2	1	1	1	0	1	1	2	1	0	0	0	1	0	2	1	1	0	0	1
866	0	0	0	0	1	2	2	0	1	1	0	1	1	1	1	0	2	2	2	2	1	0	2	0	0	1	0	0	0	2	0	0	0	0	0	2	2	0	0	1	0	0	1	2	1	0	0	1	1
867	1	0	0	0	1	2	2	0	2	2	0	0	1	1	1	1	1	2	2	1	0	0	2	0	0	0	0	0	0	1	0	2	1	2	0	2	2	2	0	0	0	0	0	2	1	1	0	2	0
868	0	0	1	0	0	2	2	2	0	1	0	0	0	0	0	0	1	0	1	0	2	0	1	1	1	1	0	2	2	1	2	2	2	0	0	1	1	0	0	0	0	0	0	1	0	1	0	2	0
869	0	0	0	0	0	0	2	1	1	1	1	1	1	1	1	0	2	0	0	0	2	0	2	0	0	0	0	0	0	1	1	1	2	0	0	2	2	0	1	0	0	0	0	1	0	1	0	1	1
870	0	1	0	0	0	1	2	1	1	1	0	0	0	0	0	0	0	0	1	1	2	1	0	1	1	0	0	1	2	2	1	2	2	0	1	2	2	0	0	1	0	0	0	2	1	2	0	1	1
871	1	0	0	0	1	2	2	1	1	2	0	0	1	0	0	0	0	1	1	0	1	0	2	0	0	1	0	0	1	2	0	1	2	0	0	2	1	0	0	0	0	1	0	2	1	0	0	2	0
872	1	1	0	0	1	2	1	2	0	0	1	0	1	1	1	0	2	0	0	0	2	0	2	0	0	2	0	1	2	2	0	2	1	1	0	1	2	0	0	1	0	0	0	1	0	1	0	2	0
873	0	0	0	0	0	1	2	2	0	0	0	0	0	0	0	0	1	1	0	0	2	0	1	0	0	2	0	0	1	2	1	1	1	0	0	2	2	0	0	0	0	1	0	1	1	0	0	2	2
874	1	0	0	0	0	2	1	1	1	1	0	0	0	0	0	0	1	1	1	1	1	0	2	0	0	0	0	0	0	1	2	1	1	0	0	2	0	0	0	2	2	0	1	2	0	1	0	1	1
875	1	0	0	0	1	1	1	2	0	1	0	0	0	0	0	0	1	1	1	1	1	2	0	0	0	1	0	0	2	2	0	0	0	0	0	2	0	1	0	1	1	2	0	2	1	0	0	2	1
876	0	0	0	0	0	1	2	2	0	1	0	1	2	2	2	1	0	0	0	0	2	0	2	0	0	2	0	0	1	2	0	1	1	0	0	2	1	1	0	1	1	0	2	2	2	1	0	2	0
877	1	1	0	0	0	1	1	1	1	1	2	1	1	0	0	1	1	0	1	1	2	0	2	0	0	0	0	0	1	2	1	1	2	0	0	2	1	0	0	2	2	0	1	1	0	1	0	2	0
878	0	0	0	0	0	1	2	2	1	2	0	0	0	0	0	0	2	1	1	1	1	0	1	0	0	1	0	0	0	1	0	2	2	0	0	1	2	2	0	0	0	0	0	1	0	0	0	1	1
879	0	0	0	0	0	2	1	1	1	1	1	0	0	0	0	0	2	1	1	1	1	2	0	0	0	1	0	1	1	2	1	1	1	0	0	2	1	0	0	1	1	0	0	1	0	1	0	2	0
880	1	0	0	0	0	0	1	2	0	0	0	1	2	2	2	0	1	2	1	1	1	0	2	0	0	1	1	0	0	2	0	1	1	0	0	1	0	0	0	1	1	0	0	1	0	0	0	0	2
881	0	0	0	0	0	0	2	1	1	1	0	0	0	0	0	0	1	0	0	0	2	0	1	0	0	0	0	0	0	1	1	2	2	0	1	2	1	0	0	0	0	0	1	2	2	0	0	0	1
882	1	0	0	0	1	2	1	1	1	1	1	0	2	1	1	1	1	0	0	0	2	0	2	0	0	1	0	0	2	2	0	0	0	0	0	2	1	0	1	1	1	0	2	2	1	1	0	2	2
883	1	0	0	0	0	1	1	2	1	1	1	0	0	0	0	0	0	1	1	0	1	0	2	0	0	0	1	1	1	2	0	0	0	2	1	2	2	0	0	1	1	0	0	1	0	1	0	2	0
884	0	0	1	0	1	2	2	1	1	1	1	0	0	0	0	0	2	1	0	0	1	0	1	1	1	2	0	0	0	2	2	1	0	2	1	1	2	1	0	1	1	0	1	1	1	2	0	2	0
885	0	0	0	0	0	1	2	1	1	2	0	2	2	2	2	0	1	1	1	1	2	0	2	0	0	2	0	1	0	1	2	1	1	0	0	2	0	0	0	1	1	1	0	2	1	1	0	1	1
886	1	0	0	0	0	1	1	0	2	2	0	1	1	1	1	0	1	2	1	1	1	0	1	0	0	1	0	0	1	2	0	1	1	2	0	1	1	0	0	1	1	2	0	2	0	0	0	2	0
887	1	0	1	0	0	1	1	2	0	0	1	0	0	0	0	0	1	1	1	1	0	1	1	0	0	1	0	0	0	2	1	1	0	0	1	2	0	0	0	2	2	0	0	2	0	1	0	1	1
888	1	0	0	0	0	0	2	2	0	1	0	1	1	1	1	0	2	0	0	0	2	2	0	0	0	1	0	0	0	2	2	1	0	1	2	2	2	0	1	1	0	1	0	1	0	1	0	2	1
889	0	0	0	0	0	1	2	2	0	0	0	0	1	0	0	0	1	1	1	1	2	0	0	1	1	1	0	0	0	2	2	1	1	1	1	2	1	0	0	2	2	0	0	2	0	1	0	2	0
890	1	0	0	0	0	2	1	1	1	1	0	0	0	0	0	0	1	0	0	0	2	0	1	1	1	1	0	0	0	2	2	2	1	1	0	2	1	0	0	1	1	0	1	1	1	0	0	2	0
891	0	0	0	0	0	0	2	1	0	0	0	0	2	1	1	0	1	1	0	0	1	1	2	0	0	1	0	0	1	2	1	1	1	2	2	2	2	1	0	1	1	0	0	1	0	0	0	1	1
892	0	0	0	0	0	0	1	1	0	0	1	0	0	0	0	0	0	1	1	1	2	0	1	1	1	0	0	0	1	2	0	1	1	0	0	1	1	0	0	2	2	0	0	2	0	1	0	1	1
893	0	0	0	0	1	1	1	1	1	2	0	0	2	2	2	0	2	0	0	0	2	1	2	0	0	0	0	2	2	2	1	1	1	0	0	1	0	0	0	1	1	0	0	2	1	1	0	1	0
894	0	0	0	0	1	2	2	1	0	0	0	1	2	2	2	1	1	1	0	0	1	0	2	0	0	0	0	0	0	2	1	1	1	0	0	2	1	1	0	1	1	0	0	0	0	1	0	1	0
895	0	0	0	0	0	0	1	2	0	0	1	1	1	1	1	0	1	1	2	2	1	0	2	0	0	1	0	0	1	2	0	0	0	0	0	1	1	0	1	1	1	0	0	1	1	1	0	2	2
896	0	1	0	0	0	0	1	2	0	0	1	1	1	1	1	0	1	1	0	0	2	0	2	0	0	1	0	0	0	1	2	2	2	0	0	0	1	0	1	1	1	0	0	1	0	1	0	1	0
897	0	0	0	0	0	1	1	2	0	0	1	0	0	0	0	0	1	1	1	1	1	1	2	0	0	0	1	1	1	2	0	1	1	0	0	1	1	0	0	2	2	0	0	2	0	0	0	0	2
898	1	0	0	0	0	2	1	2	0	1	1	0	1	0	0	0	1	0	0	0	2	0	2	0	0	1	2	1	1	2	1	2	1	2	0	1	0	0	0	2	2	0	0	1	0	0	0	1	1
899	1	0	0	0	0	0	2	1	1	1	0	1	1	1	1	0	1	1	1	1	1	0	2	0	0	2	0	0	2	2	0	2	2	0	1	1	1	0	0	1	1	0	0	2	0	1	0	2	1
900	0	0	0	0	0	1	2	2	0	0	0	2	1	1	1	0	2	0	1	1	2	1	2	0	0	2	0	1	2	1	1	1	0	0	1	2	2	0	0	1	0	1	0	2	1	0	0	1	1
901	0	0	0	0	0	0	2	2	1	1	0	0	1	0	0	0	1	0	0	0	1	0	1	1	1	1	0	0	1	2	1	1	1	1	0	1	2	0	0	1	0	0	1	2	1	0	0	0	2
902	0	0	0	0	0	0	2	1	1	1	0	0	0	0	0	0	1	0	0	0	2	0	2	0	0	1	0	0	0	2	1	0	0	0	0	2	1	0	0	1	1	0	0	0	2	0	0	0	1
903	0	0	1	0	0	2	2	1	1	2	0	0	1	1	1	0	1	0	0	0	1	0	2	0	0	0	0	1	1	2	0	0	0	0	0	2	2	1	0	1	1	0	0	1	1	0	0	1	1
904	0	0	0	0	0	1	1	1	1	2	1	0	0	0	0	0	2	0	0	0	2	0	1	0	0	1	0	1	1	2	2	2	2	0	1	2	1	0	0	2	2	0	0	0	1	1	0	1	0
905	0	0	0	0	0	0	2	1	1	1	0	0	0	0	0	0	2	1	1	1	2	0	1	0	0	1	0	0	0	2	0	1	1	2	1	2	0	0	0	1	1	1	1	2	1	0	0	0	2
906	1	0	0	0	0	0	2	2	0	0	0	0	1	0	0	0	0	1	0	0	0	0	2	0	0	0	0	0	0	1	0	0	0	0	0	2	1	0	0	2	2	1	0	1	1	1	0	2	0
907	0	0	0	0	1	2	1	1	1	1	0	0	1	0	0	0	1	1	1	1	1	1	2	0	0	0	0	2	2	2	2	0	1	1	0	2	1	0	0	2	2	0	0	2	0	1	0	1	1
908	0	0	0	0	0	1	2	0	2	2	0	0	0	0	0	0	1	0	0	0	2	0	1	1	1	0	0	1	1	1	1	0	0	0	1	2	2	1	1	1	0	0	0	1	0	0	0	2	1
909	1	0	1	0	0	2	2	0	2	2	0	0	1	1	1	0	2	0	0	0	2	0	2	0	0	1	0	0	0	1	2	1	1	0	0	2	1	1	0	1	1	0	0	1	0	1	0	0	1
910	1	0	0	0	0	0	1	1	1	1	2	0	0	0	0	0	0	1	1	1	2	0	1	0	0	0	0	0	0	2	1	2	2	0	0	2	1	1	0	2	2	1	0	2	0	0	0	0	2
911	0	0	0	0	0	2	2	2	0	1	0	1	1	1	1	0	0	1	1	0	1	0	2	0	0	1	0	0	1	2	0	1	1	0	0	1	2	1	1	1	0	0	0	1	0	0	0	2	0
912	0	0	0	0	0	0	2	1	1	1	0	0	0	0	0	0	1	0	0	0	2	0	2	0	0	1	1	0	1	2	0	2	1	1	0	1	2	0	0	0	0	0	1	2	1	0	0	2	0
913	0	0	0	0	1	1	1	2	0	0	1	0	1	0	0	0	1	2	1	1	1	0	1	1	1	2	0	1	2	2	1	1	0	0	0	2	1	1	0	1	1	1	0	2	0	1	0	1	1
914	0	0	0	0	0	1	2	1	2	2	0	0	2	0	0	0	0	0	1	1	2	0	2	0	0	2	0	1	2	2	0	0	0	1	0	2	0	0	0	1	1	1	0	1	1	0	0	1	1
915	0	0	0	0	0	2	2	1	1	1	0	0	0	0	0	0	1	0	2	1	2	0	2	0	0	0	0	2	2	1	2	0	1	1	0	2	1	0	1	1	1	0	1	2	2	1	0	1	1
916	1	0	0	0	0	0	2	2	0	1	0	0	1	0	0	0	1	1	1	1	2	0	2	0	0	0	0	1	1	2	1	1	1	0	0	0	2	0	0	1	0	0	0	2	0	0	0	0	2
917	0	0	0	0	1	2	2	2	0	0	0	2	2	2	2	0	2	0	0	0	2	0	2	1	1	1	0	1	1	1	1	2	2	1	0	2	1	0	0	0	0	0	0	2	0	1	0	1	1
918	0	0	0	0	0	0	1	1	0	0	1	0	1	1	1	0	2	1	1	1	2	0	0	1	1	1	0	0	2	2	0	1	0	1	0	1	1	0	0	2	2	0	1	1	1	2	0	1	1
919	0	0	0	0	0	2	2	1	0	0	0	0	0	0	0	0	1	0	0	0	2	0	2	0	0	1	0	0	0	2	1	1	1	1	1	1	1	1	0	1	1	0	0	0	0	1	0	2	1
920	0	1	1	0	0	1	2	2	1	1	1	0	0	0	0	0	1	2	2	1	0	0	1	0	0	1	0	2	2	2	2	1	0	0	0	2	1	0	1	1	1	0	1	1	1	0	0	2	0
921	0	0	0	0	0	2	2	2	0	1	0	1	1	0	0	1	1	1	1	1	1	0	1	1	1	0	0	0	1	2	1	1	0	1	1	2	2	1	1	2	1	0	0	2	1	0	0	2	2
922	1	0	0	0	0	2	2	2	0	1	0	2	2	2	2	0	1	0	1	1	2	0	2	0	0	1	0	0	1	2	0	1	1	0	0	2	1	0	0	1	1	0	0	1	0	1	0	2	0
923	0	0	0	0	0	2	1	2	1	1	1	1	1	1	1	0	1	1	0	0	1	0	2	0	0	0	0	0	0	1	2	1	1	1	0	2	1	0	1	1	1	2	0	2	0	1	0	2	0
924	0	0	1	0	1	2	2	2	0	1	1	0	0	0	1	1	2	1	1	1	2	0	2	0	0	1	0	0	2	2	0	1	1	0	0	1	1	1	0	1	1	1	0	1	1	0	0	2	1
925	1	1	0	0	0	1	2	0	2	2	0	0	0	0	0	0	1	1	0	0	1	1	0	1	1	0	0	0	1	1	0	0	0	0	0	1	0	0	0	2	1	0	1	1	1	2	0	1	2
926	0	0	0	0	0	2	2	2	0	1	0	1	1	0	0	1	1	2	1	1	1	0	2	0	0	0	0	0	0	2	1	1	1	1	0	2	2	0	0	2	2	0	0	1	1	1	0	2	0
927	1	0	0	0	0	1	1	2	0	0	1	1	2	2	2	0	2	1	1	1	2	0	2	0	0	1	0	0	1	2	0	1	1	1	2	2	2	1	0	0	0	0	0	1	1	1	0	0	0
928	0	0	0	0	0	2	2	2	0	0	0	0	0	0	0	0	0	2	2	1	0	0	2	0	0	1	0	0	1	2	0	1	0	1	2	2	2	1	0	1	1	0	0	1	1	1	0	1	1
929	0	0	0	0	0	1	2	2	0	0	0	0	1	0	0	0	0	1	0	0	0	1	1	0	0	0	0	1	1	2	0	1	1	2	1	2	1	1	0	0	0	0	1	1	1	2	0	0	2
930	0	0	1	0	0	2	1	2	0	0	2	1	2	1	1	0	1	0	1	1	2	1	0	1	1	1	0	0	0	2	1	1	1	0	0	1	1	0	0	1	1	0	1	1	1	1	0	0	2
931	0	0	0	0	0	1	1	1	1	1	1	0	0	0	0	0	1	1	1	1	1	1	1	0	0	0	0	2	2	1	2	0	0	1	1	2	1	0	0	2	2	0	0	0	1	1	0	2	0
932	0	0	0	0	0	0	2	1	1	1	0	0	0	0	0	0	2	0	0	1	2	0	1	0	0	1	0	0	1	2	1	0	0	1	1	1	1	0	0	2	2	1	0	2	2	1	0	1	1
933	0	1	0	0	0	1	2	2	0	1	0	0	0	0	0	0	1	0	0	0	2	1	2	0	0	2	1	1	1	2	0	1	1	2	2	2	0	0	0	2	2	0	0	1	0	1	0	1	1
934	1	0	1	0	0	2	2	2	1	1	0	0	0	0	0	0	2	0	0	0	2	0	2	0	0	1	1	2	2	2	1	1	1	0	0	2	0	0	0	2	2	0	0	0	0	0	0	1	1
935	1	0	0	0	1	2	1	2	0	1	1	0	1	0	0	0	0	1	0	0	0	0	1	1	1	2	0	0	0	2	1	2	2	0	0	2	1	0	0	1	1	0	0	2	0	0	0	0	1
936	0	0	1	1	1	2	2	2	1	2	0	1	0	0	0	0	1	2	0	0	1	0	2	0	0	1	0	1	1	1	2	2	1	2	0	2	2	1	0	1	1	0	0	0	0	0	0	0	2
937	0	0	0	0	0	1	1	2	0	1	1	1	2	1	1	0	1	1	0	0	1	0	2	0	0	0	0	0	0	1	1	1	1	0	0	2	0	0	0	1	1	0	0	2	0	0	0	2	0
938	0	0	0	0	1	2	1	1	1	1	1	0	0	0	0	0	2	0	0	1	1	1	1	0	0	1	0	0	1	2	0	1	0	1	1	2	1	0	0	2	2	0	1	2	1	0	0	2	2
939	1	0	0	0	1	2	2	2	0	0	0	0	1	0	0	0	1	1	0	0	2	0	2	0	0	0	0	1	1	1	2	0	0	1	1	2	2	2	0	0	0	0	1	2	1	1	0	2	1
940	0	0	1	0	0	2	2	0	2	2	0	0	0	0	0	0	1	1	0	0	1	0	2	0	0	1	0	0	0	2	0	1	1	0	0	1	1	0	0	2	2	1	0	1	2	0	0	1	1
941	0	0	0	0	0	1	0	2	0	0	2	0	0	0	0	0	1	1	0	0	2	0	2	0	0	0	1	1	1	2	0	0	0	0	0	1	1	1	0	1	1	0	0	2	0	1	0	2	0
942	0	0	0	0	0	1	2	2	1	1	0	0	0	0	0	0	1	1	1	1	1	1	2	0	0	2	0	0	0	2	2	0	0	0	0	2	2	1	0	0	0	0	0	2	0	0	0	1	1
943	1	0	0	0	1	1	1	2	0	2	0	0	0	0	0	0	0	2	2	1	0	0	0	0	0	1	0	0	1	2	1	0	1	1	0	2	1	0	1	1	1	0	1	1	1	1	0	1	1
944	0	0	0	0	0	0	2	1	1	1	0	0	0	0	0	0	1	1	2	2	1	0	1	0	0	0	0	2	2	1	1	1	1	0	0	1	2	1	0	1	1	0	0	2	0	1	0	0	2
945	0	0	1	1	0	2	1	1	1	2	1	0	0	0	0	0	1	2	1	1	2	0	2	0	0	2	0	0	1	2	0	1	0	1	0	2	1	0	0	2	2	0	0	2	1	0	0	0	2
946	0	0	0	0	0	1	1	2	0	0	1	0	0	0	0	0	2	0	0	0	1	0	2	0	0	2	0	2	2	2	2	2	1	0	1	2	1	0	1	1	1	0	0	0	0	1	0	1	1
947	0	0	0	0	0	1	1	2	0	1	1	1	1	1	1	0	2	1	1	1	1	0	2	0	0	0	0	1	2	2	0	2	2	0	0	2	1	0	0	0	0	0	2	2	2	1	0	2	1
948	1	0	0	0	0	1	2	2	0	1	0	1	2	1	1	0	2	0	0	0	2	0	1	1	1	1	0	0	1	2	0	0	1	1	0	2	2	1	1	1	0	0	0	2	0	1	0	2	2
949	1	0	0	0	0	1	1	2	0	1	1	1	2	2	2	0	1	1	0	0	1	0	2	0	0	0	0	0	1	2	0	2	1	1	1	2	2	0	0	1	1	1	0	1	1	0	0	1	1
950	1	0	0	0	0	0	1	2	0	0	0	1	1	1	1	0	1	1	0	0	1	0	2	0	0	0	0	0	0	1	0	0	1	0	0	2	1	0	0	1	1	0	0	2	0	1	0	1	1
951	1	1	0	0	0	1	1	1	1	1	1	1	1	1	1	0	1	1	0	0	2	1	2	0	0	1	0	1	1	1	1	1	1	0	0	1	2	0	0	1	1	0	1	1	0	0	0	1	1
952	0	0	0	0	0	0	1	1	1	1	1	0	0	0	0	0	1	2	0	0	2	1	0	1	1	0	0	0	0	2	2	1	1	0	0	2	0	0	0	1	1	0	2	2	2	1	0	1	1
953	0	0	0	0	0	0	2	0	1	1	0	0	0	0	0	0	0	1	1	0	1	0	1	0	0	1	1	0	0	1	1	1	0	0	0	1	2	0	0	1	1	0	0	0	1	0	0	0	2
954	0	0	0	0	0	1	0	2	1	1	0	1	2	2	2	0	2	0	0	0	2	0	2	0	0	1	1	1	1	2	0	1	1	0	0	2	1	1	0	1	1	1	0	2	1	0	0	2	1
955	0	0	0	0	0	2	1	2	0	0	0	1	1	2	1	0	1	1	0	0	1	0	2	0	0	1	0	1	2	1	1	2	1	1	0	2	1	0	0	1	1	0	0	1	1	0	0	2	0
956	1	0	0	0	0	1	1	2	0	0	1	0	0	0	0	0	0	0	0	0	1	0	2	0	0	0	0	0	0	2	1	0	1	0	0	2	2	1	0	1	1	0	0	2	1	0	0	0	2
957	0	0	0	0	0	0	1	1	1	1	0	0	0	0	0	0	1	2	1	1	1	0	2	0	0	0	0	1	2	2	1	1	1	0	0	2	1	0	0	1	1	0	0	2	0	1	0	2	0
958	1	0	0	0	0	2	2	2	0	0	0	0	0	0	0	0	2	2	0	0	1	0	1	1	1	2	1	1	1	2	1	2	2	0	0	1	2	1	1	1	0	0	0	2	0	2	0	2	1
959	1	0	0	0	1	1	1	2	0	0	1	0	0	0	0	0	1	2	1	1	1	0	2	0	0	1	0	0	0	2	1	2	2	0	0	0	2	0	0	0	0	0	0	1	0	1	0	2	2
960	1	0	0	0	0	1	2	2	0	1	0	2	1	1	1	0	1	0	0	0	2	0	1	1	1	2	0	0	0	1	0	0	1	1	0	2	1	0	0	2	2	0	1	2	0	0	0	1	2
961	1	0	0	0	1	2	2	1	1	2	0	2	2	1	1	1	2	0	0	1	1	0	1	0	0	1	1	0	0	1	0	0	0	0	0	2	1	0	0	2	2	0	0	2	0	2	0	1	0
962	1	0	0	0	0	2	1	2	0	0	0	2	1	1	1	0	2	0	0	1	2	0	2	0	0	1	0	1	0	1	2	2	1	2	0	1	1	0	0	1	1	0	0	0	1	0	0	2	1
963	0	1	0	0	1	2	2	2	0	0	0	0	1	1	1	0	2	0	0	0	2	0	2	0	0	1	0	0	0	1	1	1	1	1	1	1	0	0	0	1	1	0	0	2	0	0	0	2	0
964	0	0	0	0	0	2	2	1	1	1	0	0	0	0	0	0	1	0	0	1	2	0	2	0	0	0	0	2	2	0	2	0	1	1	0	2	1	1	0	1	1	0	0	0	0	0	0	0	2
965	1	0	0	0	0	0	2	1	0	0	0	1	2	2	2	0	2	0	0	0	2	0	2	0	0	1	0	0	1	2	0	0	0	0	0	1	1	0	0	1	1	0	0	1	0	1	0	2	0
966	0	0	0	0	0	1	1	1	1	1	0	0	0	0	0	0	0	1	1	1	2	0	1	0	0	0	0	0	0	1	2	1	1	1	1	1	0	0	0	1	1	0	0	2	0	1	0	2	0
967	0	0	0	0	0	1	1	1	1	1	1	0	0	0	1	1	1	0	1	1	1	0	1	1	1	0	0	1	1	1	1	2	2	0	0	1	1	0	1	1	1	0	1	1	1	1	0	1	1
968	0	0	0	0	0	0	1	1	1	1	0	1	2	1	1	0	2	0	0	0	1	0	1	1	1	1	0	0	0	1	0	0	0	0	0	2	2	0	0	0	0	0	0	2	0	0	0	2	0
969	1	0	0	0	0	1	2	2	0	0	0	1	1	1	1	0	1	1	1	1	1	0	1	0	0	2	0	0	0	1	0	2	2	0	1	1	1	1	0	0	0	1	1	2	1	0	0	1	1
970	0	0	0	0	0	1	2	1	2	2	0	2	2	2	2	0	1	1	1	1	2	0	2	0	0	1	0	1	1	1	1	1	0	2	2	2	0	0	0	2	2	0	1	1	1	1	0	2	0
971	0	0	2	0	0	0	1	2	0	0	0	1	1	1	1	0	1	1	1	1	1	0	2	0	0	0	0	0	1	2	1	1	1	1	1	1	1	0	0	1	1	1	0	2	1	0	0	0	2
972	0	0	0	0	0	2	2	2	1	1	0	0	0	0	0	0	2	0	0	0	2	0	1	0	0	1	1	1	1	2	1	1	1	1	0	1	1	0	0	1	1	0	0	0	0	0	0	2	2
973	1	0	0	0	1	1	2	1	1	1	0	0	1	0	0	0	2	0	1	1	2	0	2	0	0	1	0	2	2	2	2	2	2	0	1	1	2	0	0	1	1	0	0	2	0	1	0	1	1
974	1	0	0	0	0	2	2	1	1	1	0	0	1	0	0	0	0	2	1	1	1	0	2	0	0	2	0	0	0	1	1	1	1	1	1	2	0	0	0	1	1	1	0	2	2	0	0	1	2
975	0	0	0	0	0	0	2	1	1	2	0	0	1	0	0	0	0	1	0	0	1	0	2	0	0	2	0	0	0	2	1	0	0	0	0	2	1	1	0	0	0	0	0	1	0	1	0	1	1
976	1	0	0	0	1	1	2	0	2	2	0	0	0	0	0	0	1	1	0	0	1	0	2	0	0	0	0	1	1	1	2	1	1	0	0	2	1	0	0	0	0	1	0	1	1	0	0	1	1
977	0	0	0	0	0	1	1	1	0	0	1	0	1	0	0	0	0	2	1	1	0	0	2	0	0	1	0	0	0	1	0	2	1	1	2	2	1	0	0	2	2	0	0	0	1	0	0	2	0
978	1	1	0	0	1	1	2	2	0	1	0	1	0	0	0	0	2	2	1	1	2	0	0	1	1	1	0	1	1	1	2	2	1	0	0	1	1	0	0	2	1	1	0	2	1	0	0	2	1
979	0	0	0	0	0	1	0	1	1	1	1	0	0	0	0	0	0	0	0	0	2	0	2	0	0	2	0	0	0	1	0	0	0	1	1	2	2	1	0	1	1	0	0	2	1	0	0	0	1
980	0	0	0	0	0	1	2	0	2	2	0	0	0	0	0	0	2	1	1	1	1	0	2	0	0	1	0	1	1	2	1	2	2	0	0	1	2	0	0	0	0	1	0	2	2	0	0	1	1
981	1	0	1	1	0	1	1	2	0	1	0	0	1	0	0	0	0	2	0	0	1	0	2	0	0	1	0	1	2	1	1	0	0	0	0	2	1	1	0	1	1	2	0	2	1	0	0	2	0
982	0	0	0	0	0	1	2	2	0	1	0	1	1	1	1	0	1	1	1	1	1	0	2	0	0	0	0	0	0	1	1	2	2	0	0	0	1	1	0	0	0	0	2	2	2	1	0	1	1
983	0	0	0	0	0	0	2	2	0	1	0	0	1	0	0	0	1	1	1	1	0	0	1	0	0	1	0	1	1	1	2	2	1	1	0	1	1	1	0	1	1	0	0	1	0	0	1	1	1
984	0	0	0	0	1	1	1	1	1	1	1	0	0	0	0	0	1	0	2	1	2	0	2	0	0	0	0	1	1	1	2	2	1	1	0	1	0	0	0	2	2	0	0	1	0	1	0	2	0
985	1	0	0	0	2	2	2	0	2	2	0	0	0	0	1	1	1	0	0	0	2	1	1	0	0	1	0	0	0	1	1	2	2	0	0	0	1	0	0	1	1	0	0	1	0	0	0	1	1
986	1	0	0	0	1	1	1	2	0	1	1	1	2	2	2	0	2	0	0	0	2	0	2	0	0	0	0	2	2	2	0	1	1	0	0	2	0	0	0	2	2	0	1	1	1	1	0	2	1
987	0	0	0	0	0	2	1	1	1	1	0	1	1	1	1	0	1	2	1	1	2	0	2	0	0	2	1	0	1	2	0	1	1	2	0	2	2	0	0	0	0	0	1	1	1	0	0	1	1
988	0	0	0	0	0	0	2	2	0	0	0	0	0	0	0	0	2	1	1	1	2	0	1	0	0	2	1	1	1	2	0	1	0	1	0	1	2	1	0	1	1	2	0	2	1	0	0	1	1
989	1	0	0	0	0	1	1	1	1	1	1	0	0	0	0	0	1	0	1	1	2	0	2	0	0	1	1	0	0	1	1	1	1	1	1	2	2	0	0	0	0	0	0	2	0	1	0	2	0
990	0	0	0	0	0	1	2	2	0	1	0	0	0	0	0	0	1	0	1	1	2	0	2	0	0	1	0	0	0	2	1	1	2	0	0	2	1	1	0	1	1	0	1	2	1	0	0	0	2
991	1	1	0	0	0	1	2	2	0	0	1	0	2	1	1	1	1	0	0	0	2	0	2	0	0	0	0	1	1	2	1	0	0	0	0	2	1	0	0	2	2	0	0	1	0	0	0	1	1
992	0	0	0	0	0	0	2	1	2	2	0	0	0	0	0	0	2	0	0	0	2	0	1	1	1	2	0	1	1	1	1	0	0	1	1	2	2	0	0	1	1	0	0	1	1	1	0	2	0
993	0	0	0	0	0	1	2	2	0	0	0	1	1	1	1	0	1	1	1	1	1	0	2	0	0	2	0	0	0	2	0	1	1	0	0	2	1	0	0	1	1	2	0	2	0	0	0	1	1
994	1	0	1	1	1	2	1	1	1	1	2	1	1	1	1	0	2	1	1	1	2	0	2	0	0	0	0	0	0	1	0	1	1	1	1	1	1	0	0	1	1	1	0	2	0	0	0	2	0
995	0	0	0	0	0	0	2	2	0	0	1	1	1	1	1	0	1	1	0	0	2	1	2	0	0	2	0	1	1	1	2	2	1	0	0	2	2	1	0	1	1	2	0	2	0	0	0	2	0
996	1	0	0	0	0	1	2	2	0	0	0	1	2	1	1	1	1	1	0	0	1	0	2	0	0	0	0	0	0	2	1	1	1	0	0	1	2	0	0	1	1	0	1	2	1	1	0	2	1
997	1	0	1	0	1	2	2	1	1	2	0	1	1	0	0	1	1	2	1	1	2	0	2	0	0	1	0	0	0	1	0	1	1	0	0	1	2	0	1	1	1	0	1	1	1	1	0	2	0
998	1	0	1	0	0	1	2	2	0	1	0	0	0	0	0	0	2	0	0	0	2	0	2	0	0	0	0	1	2	2	1	2	1	0	0	1	2	0	1	0	0	0	0	0	0	0	0	2	1
999	1	0	0	0	0	1	2	2	0	0	0	0	0	0	0	0	1	1	2	1	2	0	2	0	0	0	0	0	0	2	0	1	0	1	1	2	0	0	0	1	1	2	0	2	1	0	0	0	2
1000	0	0	0	0	0	1	2	1	2	2	0	1	1	1	1	0	2	0	0	0	2	1	2	0	0	1	0	0	0	2	0	1	2	0	0	1	2	0	0	0	0	0	1	1	1	2	0	1	1
[truncated: 252 more columns]
