# Supplementary material for: KNN-MDR: a learning approach for improving interactions mapping performances in genome wide association studies
Source: BMC Bioinformatics. 2017 Mar 21;18:184. doi: 10.1186/s12859-017-1599-7 (PMC5361736; doi:10.1186/s12859-017-1599-7)
Supplement: Supplementary file 5 — The data set(s) supporting the results of Table 3. (ZIP 7092 kb) [file 12859_2017_1599_MOESM5_ESM.zip › 000/S38/mkallsimul.dat]

1	0	2	0	0	0	0	2	2	1	1	1	0	0	0	0	0	1	1	0	2	2	0	1	0	0	0	2	2	0	1	1	2	1	0	1	0	1	0	0	2	1	0	0	1	0	1	0	0	0
2	0	2	0	0	0	2	1	1	1	1	1	1	1	1	1	0	0	1	1	1	2	0	2	0	0	0	1	1	1	2	0	0	1	1	0	2	1	0	1	1	0	0	0	0	0	1	1	0	1
3	0	1	0	0	0	2	2	1	1	1	0	0	0	0	0	0	0	2	2	0	0	2	0	1	1	1	1	1	2	2	1	1	2	1	0	2	1	0	1	1	0	0	0	2	0	1	0	0	0
4	0	0	0	0	1	2	2	1	1	1	0	1	1	1	1	0	0	0	0	2	2	1	2	0	0	0	2	2	1	2	1	2	1	0	0	2	2	0	0	2	1	0	1	1	1	1	0	0	0
5	0	1	0	0	0	1	2	2	1	1	0	0	1	0	0	0	0	1	1	1	2	0	2	0	0	0	2	2	0	1	1	2	1	0	0	2	2	0	0	1	0	1	1	1	1	0	0	0	0
6	0	1	0	0	0	0	1	2	0	0	0	0	0	0	0	0	0	0	0	2	2	0	2	0	0	0	2	2	1	2	1	1	1	1	0	2	1	0	1	2	1	1	1	1	1	2	0	1	2
7	0	1	0	0	0	1	0	1	1	1	1	0	1	0	0	1	0	1	0	2	2	1	0	0	0	1	2	2	0	2	2	2	2	0	1	1	1	0	0	0	0	0	0	2	0	0	0	1	2
8	0	1	0	0	1	2	2	0	2	2	0	1	1	1	1	0	0	2	1	0	1	1	2	0	0	0	0	2	1	1	1	0	2	1	0	2	1	0	0	1	0	0	0	2	0	0	0	0	0
9	0	0	0	0	0	2	2	2	2	1	0	0	1	1	1	0	0	1	1	1	2	1	2	0	0	0	0	1	2	2	1	0	1	0	1	1	0	0	0	2	0	0	0	2	0	2	0	0	2
10	0	1	0	0	1	2	2	1	1	1	0	0	0	0	0	0	0	0	1	1	2	0	1	0	0	0	0	1	1	2	0	0	2	1	1	1	1	0	2	0	0	0	0	1	0	1	0	1	2
11	0	0	0	0	0	2	2	2	1	0	0	0	0	0	0	0	0	1	1	1	2	0	2	0	0	0	1	2	0	2	1	0	0	0	0	2	2	0	2	1	1	0	0	2	0	2	0	1	2
12	1	2	0	0	0	2	1	2	1	1	1	0	1	1	1	0	0	1	0	1	1	0	1	0	0	0	2	2	0	2	1	0	2	2	1	1	2	0	0	1	0	0	1	2	1	0	0	0	1
13	0	2	0	0	0	0	1	2	0	0	1	0	0	0	0	0	0	0	0	2	2	1	2	0	0	0	2	2	1	1	0	0	0	0	0	2	0	1	0	1	0	0	0	1	0	1	0	0	1
14	0	1	0	0	0	0	2	1	2	0	0	0	0	0	0	0	0	1	0	1	1	0	2	0	0	0	1	1	1	2	1	0	2	1	2	2	1	0	1	1	0	0	0	1	0	0	0	0	1
15	0	1	0	0	0	0	0	2	0	0	1	2	2	2	2	0	0	1	1	1	2	0	1	0	0	0	2	2	0	2	2	0	2	0	0	2	0	0	0	1	0	0	1	2	1	0	0	1	1
16	0	1	0	0	1	2	1	2	1	0	1	0	0	0	0	0	1	2	2	0	1	0	1	0	0	0	0	1	2	1	1	0	2	0	1	1	2	0	1	0	0	0	0	2	0	1	0	1	1
17	1	1	0	0	0	1	1	2	0	0	1	1	2	1	1	0	0	0	1	1	2	1	2	0	0	0	2	2	1	2	0	1	2	1	0	2	2	0	1	1	0	0	0	2	0	1	1	0	0
18	0	1	0	0	0	1	1	2	1	1	0	0	0	0	0	0	1	2	1	1	1	1	2	0	0	0	1	1	1	2	0	0	0	1	2	2	2	0	0	0	0	1	0	0	0	0	0	0	0
19	0	1	0	0	0	1	2	2	1	1	0	1	1	1	1	0	0	2	1	0	1	0	2	0	0	0	1	1	2	2	1	1	1	0	1	1	0	0	0	1	0	0	2	2	0	0	0	1	1
20	0	1	0	0	0	1	2	2	1	0	0	2	2	2	2	0	0	0	0	2	2	0	2	0	0	0	2	2	1	2	1	0	2	1	0	2	1	0	0	2	0	0	0	1	0	1	0	0	1
21	0	2	0	0	0	0	2	1	2	2	0	0	1	0	0	1	0	1	0	2	2	0	2	0	0	0	2	2	0	1	1	0	2	2	1	2	1	0	0	2	0	0	0	1	0	0	0	0	1
22	1	1	1	1	0	2	2	1	2	1	1	0	0	0	0	0	0	2	2	0	0	0	2	0	0	0	2	2	2	2	1	0	2	0	1	2	1	0	1	1	0	0	1	2	0	1	0	0	1
23	0	2	0	0	0	0	1	1	2	2	0	1	0	0	0	0	0	1	1	1	2	1	2	0	0	0	0	2	1	1	1	0	0	1	1	1	1	1	0	1	0	0	0	1	0	0	0	0	2
24	1	0	0	0	0	1	2	1	1	1	0	0	1	0	1	0	0	1	1	1	2	1	2	0	0	0	0	1	2	2	1	2	1	0	0	2	0	0	0	1	0	0	0	2	0	1	0	0	1
25	0	1	0	0	0	1	1	2	1	0	1	0	0	0	0	0	0	1	0	1	1	0	2	0	0	0	1	1	1	2	0	0	2	0	0	2	2	0	0	2	0	0	0	1	0	1	0	1	2
26	0	1	1	1	0	1	2	1	2	1	0	1	0	0	0	0	0	0	0	2	2	1	2	0	0	1	1	1	1	2	1	0	2	0	0	2	1	1	0	1	0	1	0	1	0	1	0	0	2
27	0	1	0	0	0	1	2	1	2	0	0	0	2	2	2	0	0	0	1	1	2	0	2	0	0	0	1	1	1	2	0	0	2	2	1	1	1	0	1	1	0	1	1	1	1	0	0	0	1
28	0	2	0	0	0	0	2	2	1	1	0	1	1	1	2	0	0	1	1	1	1	0	2	0	0	1	1	2	1	2	2	1	2	0	0	2	2	1	1	0	0	0	0	0	1	1	0	1	2
29	0	1	0	0	0	0	2	1	0	0	0	0	1	0	1	0	0	1	0	1	1	0	2	0	0	0	2	2	1	2	1	1	2	0	0	2	2	0	0	2	1	0	0	2	0	1	0	1	2
30	0	1	0	0	0	1	2	1	2	1	0	1	1	1	1	0	0	2	1	0	2	0	2	0	0	1	0	0	1	1	0	0	0	0	2	2	1	0	0	0	0	0	0	2	0	0	0	0	2
31	0	0	0	0	1	2	2	1	2	2	0	0	2	0	0	1	0	1	0	2	2	2	2	0	0	0	0	1	2	1	1	0	1	0	2	1	1	0	1	1	0	0	0	2	0	2	0	2	2
32	1	0	0	0	1	2	2	2	1	0	1	1	2	1	1	0	0	1	1	1	2	0	1	0	0	1	1	1	0	1	0	1	1	0	2	1	2	0	2	1	1	0	0	1	0	0	0	0	0
33	0	0	0	0	0	1	2	2	2	0	0	0	1	0	0	1	0	0	1	1	1	2	1	1	1	1	2	2	1	2	1	0	2	0	2	1	2	0	2	1	1	0	0	1	1	1	0	0	1
34	1	1	1	0	0	2	2	2	2	1	0	0	0	0	0	0	0	0	0	2	2	0	2	0	0	0	0	1	1	2	0	1	1	0	1	1	1	0	0	2	1	1	1	2	0	0	0	1	2
35	0	1	0	0	0	1	1	1	2	2	0	0	0	0	0	0	1	0	1	1	2	1	1	0	0	0	1	2	1	1	1	0	2	2	0	2	1	1	0	1	1	0	2	2	0	0	0	0	1
36	0	1	0	0	0	0	2	2	1	1	0	0	1	0	1	0	0	0	0	2	2	0	2	0	0	0	2	2	0	2	1	1	2	0	0	2	2	1	1	0	0	1	1	2	1	1	0	2	2
37	0	1	0	0	0	1	2	2	1	1	0	0	1	1	1	0	0	1	1	1	1	1	2	0	0	0	2	2	0	2	2	0	2	1	1	2	0	0	0	2	0	0	1	2	1	1	0	0	1
38	0	1	0	0	0	2	1	2	1	0	1	2	2	2	2	0	0	2	1	0	1	0	2	0	0	0	1	1	0	1	1	1	2	1	0	2	0	0	1	1	0	1	1	2	1	0	0	1	1
39	0	2	1	0	0	2	1	1	2	1	0	1	1	1	1	0	0	1	1	1	1	0	2	0	0	1	2	2	1	2	1	2	2	0	1	1	1	1	0	0	0	0	0	1	0	0	0	1	1
40	1	1	0	0	0	1	0	1	1	1	1	1	1	1	1	0	0	1	1	1	2	1	1	1	1	1	2	2	0	2	0	1	2	0	1	2	2	0	0	1	0	1	0	0	0	0	0	0	0
41	0	2	1	0	0	0	2	2	2	0	0	0	0	0	0	1	1	1	0	2	2	0	1	0	0	0	2	2	1	2	1	0	2	1	1	1	1	0	0	2	0	0	0	1	0	1	0	0	0
42	0	1	0	0	0	1	2	1	2	1	0	1	1	0	0	0	0	1	1	1	1	0	2	0	0	1	1	1	1	2	1	0	2	2	1	2	2	0	2	0	0	0	0	2	0	1	0	0	0
43	0	2	0	0	0	2	2	0	2	1	1	2	2	1	1	0	0	2	1	0	0	0	1	0	0	0	2	2	0	2	2	1	1	1	0	2	1	0	0	2	0	1	1	1	1	1	0	0	1
44	0	2	0	0	0	0	1	2	1	1	1	0	0	0	0	0	1	1	1	1	1	1	0	1	1	1	2	2	0	2	1	1	1	0	2	1	0	0	0	2	0	0	0	2	0	0	0	0	1
45	0	2	0	0	0	1	1	1	1	1	1	0	0	0	0	0	0	1	1	1	2	0	2	0	0	1	1	1	1	2	0	1	2	0	1	1	2	0	2	0	0	0	0	0	1	1	0	0	1
46	0	1	0	0	0	1	1	2	1	0	1	0	2	0	0	1	1	2	2	0	2	0	2	0	0	0	1	2	0	2	0	0	2	1	1	1	0	0	0	1	0	1	1	1	1	0	0	1	0
47	0	1	0	0	0	0	1	1	1	1	1	0	0	0	0	0	0	0	0	2	2	1	2	0	0	0	2	2	0	2	0	0	1	1	0	2	0	0	0	1	0	0	0	1	0	1	0	0	0
48	0	2	0	0	0	0	1	2	0	0	0	0	0	0	0	0	0	2	1	1	2	0	2	0	0	0	2	2	0	1	1	2	1	0	2	0	1	1	0	1	0	0	0	1	0	0	0	0	2
49	0	1	0	0	1	2	1	1	1	1	1	0	0	0	0	0	0	2	1	0	1	0	2	0	0	0	2	2	0	2	0	0	2	1	1	1	1	0	0	1	0	0	0	2	0	0	0	0	0
50	0	2	0	0	0	0	1	1	2	2	0	0	0	0	0	0	0	1	0	1	1	0	2	0	0	1	1	2	2	1	2	1	2	0	2	2	2	0	1	1	0	0	0	2	0	2	0	0	0
51	0	0	0	0	1	1	2	1	1	1	0	0	0	0	0	0	0	0	1	1	2	0	2	0	0	1	0	1	1	0	1	2	2	1	0	2	2	0	1	1	0	0	0	0	0	0	0	0	1
52	1	1	0	0	0	1	1	1	1	1	1	0	0	0	1	0	0	0	0	2	2	1	1	1	1	1	2	2	0	2	0	0	1	1	1	2	0	0	0	2	0	0	0	2	0	0	0	0	2
53	0	1	0	0	0	1	2	2	1	1	1	0	2	1	2	0	0	2	2	0	0	0	2	0	0	0	2	2	0	1	2	1	1	1	1	1	2	0	0	2	0	1	0	1	0	0	0	0	1
54	0	1	0	0	0	1	1	2	1	1	0	1	0	0	0	0	0	0	0	1	1	0	0	0	0	1	2	2	0	2	0	0	0	0	0	2	0	0	0	2	0	0	0	2	0	2	0	0	1
55	0	1	0	0	1	1	2	2	2	2	0	1	1	1	1	0	0	1	0	1	1	0	0	0	0	0	2	2	1	2	0	0	0	1	0	2	2	1	0	1	0	0	0	1	0	0	0	0	1
56	0	1	0	0	0	0	1	2	1	0	1	1	0	0	0	0	0	1	0	1	1	1	2	0	0	0	1	1	0	1	0	0	1	1	0	2	2	0	2	0	0	0	1	2	1	0	0	0	1
57	0	2	0	0	0	2	1	2	0	0	2	1	1	1	1	0	1	1	0	2	1	0	2	0	0	2	2	2	0	2	1	1	2	0	0	2	1	0	0	1	0	0	0	2	0	1	1	0	0
58	0	2	0	0	0	1	0	2	0	0	1	1	2	0	0	0	0	0	0	2	2	1	1	1	1	1	2	2	0	2	1	0	2	2	1	2	2	0	1	1	0	1	1	1	1	0	0	0	1
59	0	2	1	0	0	2	1	2	0	0	0	1	2	2	2	0	0	0	0	2	2	0	2	0	0	0	1	1	0	1	2	0	1	1	0	2	2	0	1	1	0	0	0	1	0	0	0	1	1
60	0	2	1	0	0	2	0	1	1	1	1	0	0	0	0	0	0	0	1	1	2	0	2	0	0	0	2	2	1	2	2	0	1	0	0	2	1	0	1	2	1	0	0	2	0	1	0	0	1
61	0	1	0	0	0	1	2	1	1	1	1	0	1	0	0	0	0	2	2	0	0	0	2	0	0	0	1	2	2	2	2	2	2	1	0	2	1	0	1	1	0	0	1	1	1	0	0	0	1
62	0	0	0	0	0	2	2	2	2	1	0	0	0	0	0	0	0	1	0	2	2	0	2	0	0	1	1	1	0	1	1	2	2	0	2	1	2	0	2	0	0	0	0	1	0	1	0	0	1
63	0	2	0	0	0	0	2	1	2	2	0	0	1	0	0	1	0	1	1	0	0	1	1	1	1	1	1	2	0	2	0	1	2	2	1	1	0	0	0	2	0	1	1	2	1	0	0	0	0
64	0	1	0	0	1	2	2	1	1	1	1	0	1	0	0	0	0	1	1	1	1	1	2	0	0	0	1	1	1	2	1	1	2	2	1	1	1	0	0	2	0	0	0	2	1	0	0	0	0
65	0	1	0	0	0	1	0	2	1	1	0	0	1	0	0	1	0	0	0	2	2	0	2	0	0	0	1	2	0	2	2	0	1	0	1	1	1	0	1	1	0	1	1	1	0	0	0	0	2
66	0	2	0	0	0	0	2	1	2	2	0	0	1	0	0	1	0	1	1	1	1	1	1	1	1	1	1	2	0	2	0	0	1	1	0	2	1	0	2	0	1	0	1	2	1	0	1	0	1
67	1	2	0	0	0	0	2	1	1	1	0	0	0	0	0	1	0	0	1	1	2	1	1	1	1	1	2	2	0	2	2	1	1	0	0	2	0	0	0	2	0	1	1	1	1	2	0	0	2
68	1	1	0	0	0	1	2	1	2	2	0	0	0	0	0	0	1	2	2	0	2	1	2	0	0	0	1	2	0	2	0	1	2	0	2	0	1	1	0	0	0	0	0	1	0	1	0	0	1
69	0	2	0	0	0	1	2	1	2	2	0	0	2	0	0	1	0	1	1	1	2	1	2	0	0	0	1	1	1	2	1	0	1	0	0	2	1	0	0	2	0	0	0	1	0	0	0	0	0
70	0	2	0	0	0	0	2	0	2	2	0	0	1	0	0	1	0	0	0	1	1	0	1	0	0	0	2	2	1	1	0	1	2	0	0	2	1	0	1	1	0	1	0	1	0	1	0	1	2
71	0	1	0	0	1	1	1	2	1	1	0	0	1	1	1	0	0	0	0	2	2	0	2	0	0	1	1	2	0	1	0	0	0	1	2	2	2	0	2	0	1	0	0	2	0	0	0	0	1
72	0	0	0	0	2	2	2	0	2	2	0	1	1	0	0	0	0	1	0	2	2	0	1	0	0	0	2	2	0	2	1	0	0	0	1	1	2	0	1	2	2	0	1	2	1	0	0	0	1
73	0	1	0	0	1	1	2	2	1	0	0	1	1	1	1	0	0	1	1	1	1	1	2	0	0	0	1	1	0	2	1	0	1	0	1	1	0	0	1	1	0	0	1	2	0	0	0	0	1
74	0	1	0	0	1	1	2	1	2	1	0	0	0	0	1	0	0	0	0	2	2	0	2	0	0	0	1	0	2	2	0	0	2	2	1	1	2	1	0	0	0	1	1	2	1	0	1	0	0
75	0	0	0	0	1	2	1	2	1	1	1	1	2	2	2	0	1	2	0	2	2	0	2	0	0	0	1	1	0	1	0	1	1	2	1	2	2	0	1	1	0	0	0	1	1	1	0	1	1
76	0	2	0	0	0	1	2	1	1	1	0	0	0	0	0	0	0	1	1	1	2	0	1	1	1	1	1	1	1	2	0	2	1	0	0	2	1	0	1	1	0	0	1	2	1	0	0	0	1
77	0	2	0	0	0	2	2	1	1	0	0	1	1	1	1	0	0	2	1	1	2	1	2	0	0	0	2	2	0	2	1	1	1	1	0	2	1	0	0	2	0	0	0	2	0	1	0	1	0
78	1	1	0	0	0	1	1	2	0	0	1	0	1	0	0	0	0	2	1	0	1	0	1	0	0	1	2	2	1	2	1	1	1	0	0	2	0	0	1	1	0	0	1	2	1	0	0	0	0
79	0	1	0	0	0	1	1	1	2	1	0	1	1	1	1	0	0	0	1	1	2	0	2	0	0	0	2	2	0	2	0	2	1	0	0	2	1	0	1	1	0	1	1	2	0	0	0	0	2
80	0	1	0	0	1	2	2	2	1	0	0	0	0	0	0	0	0	0	0	2	2	0	2	0	0	0	1	1	2	2	1	1	1	0	0	1	1	0	0	0	0	0	2	2	0	1	0	0	1
81	1	2	0	0	0	0	1	2	1	0	1	0	1	1	2	0	0	2	0	1	1	1	2	0	0	0	1	1	0	1	0	1	2	0	0	2	1	0	2	0	0	2	2	2	0	1	0	0	0
82	0	1	1	1	0	1	1	1	1	1	0	0	1	1	1	0	0	1	0	1	1	1	2	0	0	0	1	1	0	1	2	0	1	0	1	2	2	0	0	1	0	1	0	0	0	0	0	0	1
83	0	2	0	0	0	0	2	1	1	1	0	1	1	1	1	0	0	2	0	2	2	0	2	0	0	0	1	2	0	1	1	1	2	1	0	2	1	0	0	2	0	0	0	1	0	1	0	0	1
84	0	1	0	0	0	1	2	2	0	0	0	0	2	1	1	1	1	2	1	1	1	0	2	0	0	0	1	1	1	2	1	1	1	1	2	1	1	0	1	1	0	0	0	0	0	0	0	0	1
85	0	2	0	0	0	1	2	0	1	1	1	0	0	0	0	0	0	2	2	0	1	0	2	0	0	0	0	2	1	1	1	0	2	2	1	1	0	0	1	2	1	0	0	2	0	0	0	0	1
86	0	2	1	0	0	0	2	2	2	2	0	0	1	0	0	1	0	1	1	1	2	1	2	0	0	1	0	1	2	1	1	2	2	0	1	1	0	0	0	2	0	0	1	2	1	0	0	0	0
87	0	1	0	0	1	2	2	1	2	2	0	0	1	0	1	0	0	0	0	2	2	0	2	0	0	0	2	2	0	2	1	0	1	1	2	0	1	0	0	1	0	0	1	2	1	0	0	0	0
88	1	1	0	0	0	2	2	2	2	1	0	1	1	1	2	0	0	0	0	2	2	0	2	0	0	0	1	2	0	2	1	0	0	0	0	2	2	0	2	0	1	0	0	2	0	1	0	0	0
89	0	2	0	0	0	2	2	0	2	1	1	0	1	1	0	0	0	0	0	2	2	1	2	0	0	0	1	1	1	2	0	2	2	0	1	1	2	0	1	1	0	0	0	1	0	1	0	0	1
90	1	1	0	0	1	2	2	1	1	0	0	0	2	1	2	0	0	2	1	1	2	0	2	0	0	1	2	2	1	2	1	1	1	0	0	1	1	0	0	2	0	2	2	2	1	1	1	0	0
91	0	0	0	0	1	2	2	2	2	1	0	0	0	0	0	0	0	1	1	1	1	0	1	0	0	0	0	0	1	1	0	0	0	0	0	2	2	0	2	1	1	1	1	2	0	1	0	0	0
92	1	0	0	0	0	1	2	0	2	2	0	0	0	0	0	0	0	1	1	1	1	1	1	1	1	1	1	1	1	2	0	1	1	1	1	1	0	0	0	1	0	0	0	1	0	0	0	1	1
93	0	2	0	0	0	0	0	2	0	0	1	1	1	1	1	0	0	0	0	2	2	0	2	0	0	0	2	2	1	2	2	0	1	1	0	2	1	1	0	1	0	1	1	1	1	1	0	1	0
94	0	2	0	0	0	0	2	2	2	0	0	0	1	1	0	0	1	2	1	1	1	0	2	0	0	0	1	1	1	2	1	0	1	1	1	1	0	0	0	1	0	0	0	2	0	0	0	1	1
95	0	1	1	0	0	1	2	0	2	1	0	0	0	0	0	0	0	1	1	1	2	0	2	0	0	0	1	1	1	2	0	1	2	0	1	1	2	0	1	2	1	0	0	1	0	1	0	0	1
96	0	1	0	0	0	1	1	1	2	2	0	0	1	0	0	1	0	2	1	0	0	0	2	0	0	0	1	1	1	2	0	0	0	0	2	2	0	0	1	1	0	0	1	1	1	1	0	1	1
97	0	1	0	0	0	1	1	1	2	2	0	1	2	1	1	0	0	1	0	2	2	0	2	0	0	0	0	1	0	1	1	1	1	1	1	2	1	1	0	1	1	1	1	2	1	1	0	1	0
98	0	0	0	0	0	1	1	1	1	0	1	0	0	0	0	0	0	1	1	1	2	0	2	0	0	0	2	2	0	2	1	0	1	1	0	2	0	0	0	2	0	0	0	2	0	1	0	0	1
99	0	2	0	0	0	0	2	1	1	0	0	0	0	0	0	0	1	1	1	1	2	1	2	0	0	0	1	2	1	2	1	1	1	0	0	1	0	0	0	2	0	1	1	2	1	0	0	0	0
100	0	0	0	0	1	2	1	2	1	0	1	1	1	1	2	0	0	1	1	1	1	0	2	0	0	0	2	2	0	2	0	2	2	0	1	2	2	1	0	0	0	0	1	1	1	0	1	0	0
101	1	2	1	0	0	1	1	1	2	2	0	1	2	2	2	0	0	0	0	2	2	0	2	0	0	1	1	2	0	2	0	0	0	0	2	2	1	1	0	1	1	0	1	2	0	0	0	0	1
102	0	0	1	0	0	1	1	1	1	1	1	0	0	0	0	0	0	0	0	2	2	1	1	1	1	1	2	2	0	2	1	0	2	1	0	2	1	2	0	1	1	0	0	2	0	1	0	0	1
103	0	1	0	0	0	1	2	1	2	1	0	0	1	0	0	1	0	2	2	0	1	0	2	0	0	0	2	2	0	1	1	0	1	1	1	2	1	0	0	1	0	1	1	1	1	0	0	0	0
104	0	2	1	0	0	1	2	0	2	2	0	0	0	0	0	0	0	1	2	0	1	0	2	0	0	0	1	2	1	2	0	0	2	0	0	2	1	0	0	2	0	0	0	2	0	1	0	0	0
105	1	1	0	0	1	1	2	2	1	0	1	0	1	0	0	1	1	1	1	1	1	2	1	1	1	1	1	2	0	2	0	1	1	2	1	2	2	0	2	1	1	1	0	0	0	0	0	1	2
106	0	2	0	0	0	1	2	0	2	2	0	1	1	0	0	0	0	0	0	2	1	1	1	1	1	1	1	1	0	1	0	0	1	0	0	2	2	0	2	0	1	0	0	2	0	1	0	0	1
107	1	1	0	0	0	0	2	1	1	1	0	0	1	0	0	0	0	1	1	1	1	0	2	0	0	0	2	2	0	2	1	1	2	0	0	2	2	0	1	0	0	0	1	2	0	0	0	0	2
108	1	2	0	0	0	0	2	1	2	1	1	0	0	0	0	0	0	0	1	1	1	0	0	0	0	0	2	2	0	2	1	0	1	0	1	1	1	0	1	1	0	0	0	1	0	0	0	0	1
109	1	1	0	0	0	0	2	1	2	2	0	0	0	0	0	0	0	0	0	2	2	0	1	0	0	0	2	2	0	1	1	0	0	0	0	2	2	0	0	1	0	0	0	2	0	0	0	0	2
110	0	0	0	0	1	2	2	1	1	0	0	0	1	1	1	0	0	0	0	2	2	1	2	0	0	0	2	1	1	2	0	1	2	0	2	0	2	0	1	1	0	0	1	1	1	0	0	0	1
111	0	2	1	0	0	1	1	2	1	0	1	0	1	1	1	0	0	0	0	2	2	1	2	0	0	0	1	2	0	1	0	0	1	0	1	1	0	0	0	2	0	0	2	2	1	0	0	0	1
112	0	0	0	0	1	2	2	2	1	0	0	0	0	0	1	0	0	1	1	1	2	0	1	0	0	0	2	2	0	2	1	0	1	2	2	2	2	0	0	2	0	0	1	2	1	1	1	0	1
113	0	0	0	0	1	2	2	2	1	1	0	1	2	1	1	0	0	0	1	1	2	1	2	0	0	0	2	2	1	2	1	1	2	2	1	1	1	0	2	0	0	1	0	1	0	0	0	0	1
114	0	2	1	0	0	1	2	1	2	1	0	0	0	0	0	0	0	0	0	2	2	0	0	0	0	0	2	2	0	1	0	1	2	1	1	1	1	0	0	0	0	0	0	1	0	0	0	0	0
115	0	1	0	0	0	0	2	1	2	1	0	0	0	0	0	0	0	0	0	2	2	0	2	0	0	0	2	2	0	2	1	0	0	0	0	2	2	0	2	0	1	1	1	2	1	0	0	0	0
116	1	2	0	0	0	1	1	1	1	1	0	0	0	0	0	0	0	2	2	0	1	0	0	0	0	0	1	2	1	2	0	0	0	0	0	2	2	0	1	2	1	1	1	1	0	0	0	0	2
117	1	1	1	0	0	1	2	2	1	1	0	0	0	0	0	0	0	1	1	1	1	0	1	0	0	0	1	2	1	1	1	0	1	0	0	2	2	0	2	0	0	0	2	2	0	0	0	0	1
118	0	1	0	0	0	1	1	1	1	1	1	1	2	1	1	0	0	0	0	2	2	0	2	0	0	1	2	2	0	2	1	0	1	1	2	1	2	0	2	0	1	0	1	2	1	0	0	0	2
119	0	2	0	0	0	0	2	2	2	1	0	1	1	1	1	0	0	1	1	1	2	1	1	0	0	1	1	1	2	2	1	0	0	1	0	2	1	1	0	1	0	0	0	1	1	1	0	0	1
120	0	2	1	0	0	1	1	2	0	0	1	1	1	0	0	0	0	2	0	1	1	0	2	0	0	0	2	2	1	2	2	2	2	0	2	0	2	0	1	0	0	0	0	2	0	1	0	0	0
121	0	2	0	0	0	1	1	2	0	0	1	0	1	0	0	1	0	1	0	2	2	0	2	0	0	1	2	2	0	2	0	0	1	1	1	2	2	0	0	1	0	0	0	0	0	1	0	0	1
122	0	1	0	0	0	1	2	0	2	2	0	0	0	0	1	0	0	1	1	1	2	0	2	0	0	1	2	2	1	2	1	1	2	1	1	2	2	0	1	1	0	0	2	2	0	0	0	0	1
123	0	2	0	0	0	1	2	2	1	1	0	2	2	2	2	0	0	2	0	1	1	0	2	0	0	0	1	2	0	2	0	0	1	1	0	2	0	0	0	2	0	0	0	2	0	1	0	0	2
124	0	2	0	0	0	0	1	1	1	1	1	0	1	0	0	1	0	1	1	1	1	1	1	1	1	1	1	1	1	2	0	1	2	0	1	1	1	0	1	1	0	1	1	1	1	1	0	0	1
125	0	0	0	0	0	1	2	1	2	1	0	1	1	1	1	0	0	2	2	0	0	0	1	0	0	0	1	2	1	1	2	0	1	0	1	1	0	0	1	1	0	0	1	2	0	1	0	0	0
126	0	2	0	0	0	0	2	2	2	1	0	0	0	0	0	0	0	0	0	2	2	1	2	0	0	1	1	1	1	2	0	1	1	0	0	2	1	1	0	1	0	1	0	0	0	0	0	1	2
127	0	0	1	0	1	2	2	2	1	0	0	0	0	0	0	0	0	0	0	2	2	1	1	1	1	2	2	2	0	2	0	0	2	1	1	1	2	0	0	2	1	0	0	2	0	1	0	0	0
128	0	1	1	1	0	1	2	2	2	1	0	0	1	0	0	1	0	0	0	2	2	0	1	0	0	1	0	0	1	2	1	1	2	1	1	1	0	0	0	1	0	1	1	2	1	0	0	0	1
129	0	2	0	0	0	0	1	2	0	0	0	0	0	0	0	0	0	0	0	2	2	0	0	0	0	0	1	0	2	2	0	0	2	0	0	2	1	0	0	2	0	1	1	2	1	1	0	0	2
130	0	1	0	0	0	2	2	2	1	1	0	0	0	0	0	0	0	0	0	2	2	0	1	0	0	1	1	2	1	1	2	0	2	2	1	2	0	0	0	2	0	1	1	1	1	1	0	1	1
131	0	1	0	0	0	2	1	1	1	1	1	1	0	0	0	0	0	2	1	1	2	0	1	0	0	0	0	1	1	2	0	0	2	0	0	2	1	0	1	1	0	0	1	2	1	0	0	0	0
132	1	1	1	0	0	1	2	0	2	2	0	1	2	1	1	1	0	1	0	1	0	1	2	0	0	1	0	0	1	2	1	0	1	1	2	1	2	0	2	0	1	0	0	1	1	1	0	0	1
133	1	2	1	0	0	0	2	1	2	2	0	0	0	0	0	0	0	2	2	0	0	0	1	0	0	0	1	2	1	0	2	2	2	0	1	1	1	0	0	2	0	0	0	0	0	1	0	0	0
134	0	1	0	0	0	0	1	1	1	1	2	1	2	2	2	0	0	1	0	1	1	0	2	0	0	1	2	2	0	2	0	0	1	1	1	1	2	1	1	0	0	0	0	2	0	0	0	0	1
135	1	1	0	0	0	1	1	1	1	1	1	0	0	0	0	0	0	2	0	1	1	0	2	0	0	1	2	2	0	1	0	0	2	0	0	2	0	0	0	1	0	0	0	1	0	0	0	0	2
136	0	1	0	0	1	1	1	2	1	0	1	0	0	0	0	0	0	0	1	1	2	0	2	0	0	0	0	1	2	1	1	1	1	0	1	1	2	0	1	0	0	0	0	2	0	1	0	1	2
137	0	1	0	0	0	0	1	2	0	0	1	0	1	0	0	0	0	0	0	2	2	1	2	0	0	0	1	1	1	2	1	0	0	0	2	2	1	0	0	2	0	1	1	1	1	1	0	0	1
138	0	0	0	0	1	2	2	2	1	0	0	0	1	0	0	1	0	1	1	1	1	0	2	0	0	0	1	1	1	2	0	0	1	0	0	2	2	0	2	1	0	0	0	2	0	0	0	0	1
139	0	1	0	0	1	2	2	1	0	0	0	0	0	0	0	0	0	0	1	1	2	1	2	0	0	0	1	1	2	2	1	0	2	1	2	2	1	0	0	1	0	1	1	2	1	0	0	0	2
140	1	1	0	0	0	1	1	2	1	1	1	1	2	0	0	0	1	2	2	0	2	0	2	0	0	0	2	2	0	2	2	0	0	1	0	2	1	0	0	1	0	0	0	1	1	1	0	0	1
141	0	1	0	0	0	0	2	1	1	0	1	1	2	1	1	1	0	1	1	0	0	0	2	0	0	1	1	1	1	2	0	0	2	1	1	1	1	0	0	1	0	1	1	1	0	0	0	1	2
142	0	1	1	0	0	2	1	2	1	0	1	0	1	0	0	1	0	1	0	1	1	0	2	0	0	0	2	2	0	2	0	0	1	1	0	2	2	0	1	0	0	1	1	1	1	0	0	0	2
143	0	2	0	0	0	1	2	2	1	0	1	2	2	1	1	0	0	0	1	1	2	1	1	1	1	1	1	1	1	1	1	0	0	0	1	1	2	0	1	1	0	0	1	2	1	1	0	0	1
144	0	1	0	0	0	2	1	1	1	0	1	0	0	0	0	0	0	1	1	1	1	0	1	0	0	0	1	1	1	2	1	0	1	0	0	2	1	1	0	1	0	0	0	1	0	1	0	0	1
145	0	2	0	0	0	0	1	1	2	2	0	1	1	1	1	0	0	1	0	2	2	0	2	0	0	0	2	2	0	1	1	0	2	0	1	1	2	0	0	1	0	1	0	0	0	0	0	0	1
146	1	1	1	1	0	1	1	2	1	1	1	1	1	1	1	0	0	1	0	1	1	0	2	0	0	0	1	1	2	2	1	0	1	0	0	2	2	0	1	1	0	1	1	2	1	0	0	2	2
147	0	1	0	0	0	1	2	0	2	1	0	0	1	0	0	0	0	2	1	0	2	0	2	0	0	0	2	2	0	2	1	1	1	1	2	0	1	0	0	2	0	0	0	1	0	0	0	0	1
148	0	2	1	0	0	1	2	1	1	1	0	1	1	0	0	0	0	0	0	2	2	0	2	0	0	0	1	2	1	1	1	1	0	0	0	2	0	1	0	1	0	1	1	1	1	1	0	0	1
149	0	2	0	0	0	0	2	2	2	1	0	0	0	0	0	0	0	1	0	1	0	0	2	0	0	0	0	2	1	2	1	1	1	0	0	2	2	0	0	2	1	1	0	1	0	1	0	0	2
150	0	2	0	0	0	0	2	0	2	1	0	0	0	0	0	0	0	0	0	1	1	1	2	0	0	0	2	2	0	2	2	0	1	0	0	2	2	0	1	0	0	0	0	2	0	0	1	0	0
151	0	2	0	0	0	2	2	1	2	2	0	0	1	0	0	0	0	1	1	1	1	0	2	0	0	0	1	2	1	1	1	0	0	0	0	2	1	0	0	0	0	0	1	2	1	0	0	0	0
152	0	1	0	0	0	2	2	1	2	2	0	1	1	1	1	0	0	1	0	0	0	1	2	0	0	0	0	1	0	1	1	1	1	0	0	2	2	0	1	1	0	1	0	1	0	1	0	0	1
153	0	1	0	0	0	0	1	0	2	2	0	1	1	1	1	0	1	2	1	1	1	1	1	0	0	1	2	1	1	2	1	0	2	1	1	1	1	0	0	1	0	0	1	2	0	0	0	0	0
154	0	2	0	0	0	0	2	1	1	0	0	1	2	1	1	1	0	0	0	2	2	1	1	1	1	1	2	2	0	1	0	2	1	1	0	2	2	0	2	1	1	0	0	1	0	0	0	0	0
155	0	0	0	0	0	2	1	1	1	1	1	1	2	2	2	0	0	1	1	1	2	1	2	0	0	1	1	2	0	2	0	0	1	0	1	2	1	1	0	1	0	1	1	1	1	2	0	0	1
156	0	2	1	0	0	1	2	1	2	1	0	0	0	0	0	0	0	0	0	2	2	0	2	0	0	0	1	2	1	1	2	1	1	1	1	1	1	0	1	1	0	1	1	2	1	2	0	0	1
157	0	1	0	0	1	1	2	1	2	1	0	0	0	0	0	0	0	1	1	1	2	1	2	0	0	0	1	1	1	2	1	0	0	1	0	2	2	0	1	1	0	0	1	2	1	0	0	0	0
158	1	1	0	0	0	0	2	2	2	1	0	0	1	1	1	0	0	0	0	2	2	1	1	1	1	1	0	2	2	0	2	0	1	0	1	2	2	0	0	0	0	0	0	0	0	1	0	0	2
159	0	2	0	0	0	0	2	2	0	0	0	2	2	2	2	0	0	0	0	2	2	1	1	1	1	0	2	2	0	2	1	1	2	0	1	2	1	0	0	1	0	0	1	2	1	0	0	0	2
160	0	2	1	1	0	1	1	2	0	0	2	0	0	0	0	0	0	0	0	2	2	0	2	0	0	0	2	2	0	2	1	1	2	0	0	2	1	0	0	2	0	0	1	2	0	0	0	0	0
161	0	1	0	0	0	1	2	1	2	2	0	0	0	0	0	0	0	1	1	1	1	1	2	0	0	0	2	1	1	2	1	0	1	0	1	2	1	0	0	2	0	1	1	2	1	0	0	0	1
162	0	2	1	0	0	1	2	1	2	2	0	1	1	2	1	0	0	2	1	1	2	2	0	1	1	1	0	1	0	1	1	0	1	1	1	1	0	0	1	2	1	0	0	1	0	0	0	0	0
163	1	0	0	0	1	1	2	2	1	1	0	1	0	0	0	0	0	0	0	2	2	0	1	0	0	0	2	2	0	1	0	0	0	0	0	2	2	0	1	2	1	1	1	2	1	2	0	0	0
164	0	2	1	1	0	1	2	1	2	2	0	0	1	0	0	1	0	1	0	1	1	0	2	0	0	0	0	2	1	1	1	1	0	0	0	2	1	0	0	1	0	2	2	2	1	1	0	0	1
165	1	0	0	0	0	1	1	1	0	0	1	0	0	0	0	0	0	0	0	2	2	0	2	0	0	0	0	2	2	0	2	1	2	0	2	0	0	0	0	1	0	1	1	1	0	1	0	0	2
166	0	0	0	0	1	1	2	1	1	1	0	0	2	1	2	0	0	1	1	1	1	0	2	0	0	0	2	2	1	2	1	0	1	1	2	0	2	0	0	2	1	1	1	2	0	1	0	0	0
167	1	0	0	0	0	1	2	1	2	1	0	0	0	0	0	0	0	1	1	1	1	0	2	0	0	0	2	2	0	1	0	0	1	1	1	1	2	0	1	1	0	0	0	2	0	0	0	0	0
168	0	2	1	0	0	1	2	1	1	1	0	0	1	0	0	1	0	2	2	0	0	0	2	0	0	0	2	2	1	2	0	1	1	0	1	2	0	0	0	1	0	1	1	1	0	0	0	0	0
169	1	2	0	0	0	0	2	2	2	1	0	1	1	1	1	0	0	1	0	0	0	0	2	0	0	0	2	2	1	2	2	0	1	0	1	1	1	0	0	1	0	2	2	2	1	1	0	0	0
170	0	1	0	0	0	1	1	2	1	1	1	0	0	0	0	0	0	1	1	1	1	0	2	0	0	1	1	2	0	2	2	1	1	0	2	1	0	0	0	2	0	1	0	1	2	1	0	0	0
171	0	1	0	0	1	1	1	2	0	0	0	0	1	0	0	1	0	2	1	0	2	0	2	0	0	0	1	1	1	2	1	0	1	1	2	0	2	0	2	1	1	1	1	1	0	0	0	0	1
172	1	0	0	0	0	2	2	2	0	0	1	0	1	0	0	1	0	1	0	2	2	0	2	0	0	1	2	2	1	1	2	1	1	2	0	2	2	0	2	0	0	0	0	2	0	0	0	0	1
173	0	1	0	0	1	1	0	2	1	1	0	0	0	0	0	1	0	0	0	2	2	1	2	0	0	0	2	2	0	1	1	1	2	0	1	1	1	0	1	1	0	2	2	2	1	1	0	0	0
174	1	2	0	0	0	2	2	2	2	2	0	0	0	0	0	0	0	0	0	2	2	2	2	0	0	0	2	2	0	2	0	1	2	0	1	1	1	0	1	1	0	0	0	1	1	0	0	0	1
175	0	1	0	0	0	1	1	2	2	2	0	0	0	0	1	0	0	1	0	2	2	0	2	0	0	0	0	1	2	2	1	1	2	0	1	1	1	0	1	1	0	0	0	1	0	1	0	0	0
176	0	1	0	0	1	1	2	2	1	1	1	0	0	0	0	0	0	2	2	0	1	1	2	0	0	0	1	2	1	1	2	0	0	1	2	2	0	0	0	2	0	0	0	0	0	0	0	0	1
177	0	1	0	0	1	2	2	2	2	1	0	0	0	0	0	0	0	0	2	0	2	0	2	0	0	0	2	2	0	2	1	2	2	0	1	1	2	0	0	1	0	1	1	1	1	0	0	0	0
178	0	1	0	0	1	1	2	1	2	1	0	0	0	0	0	0	0	0	0	1	1	0	1	0	0	0	1	1	0	1	1	1	1	2	0	2	0	0	0	2	0	0	0	0	0	1	0	0	0
179	0	2	1	0	0	1	2	1	2	1	0	0	1	0	0	1	1	0	1	1	2	1	0	1	1	1	2	2	0	2	1	0	2	1	1	2	1	1	0	1	0	0	1	1	1	1	0	1	2
180	0	1	0	0	0	1	2	2	1	1	0	0	0	0	0	0	0	2	0	1	1	0	1	0	0	0	1	2	0	1	2	0	1	1	0	2	1	0	0	1	0	1	1	1	0	1	0	0	0
181	1	1	0	0	0	2	1	2	1	0	1	0	0	0	0	0	0	2	2	0	0	0	2	0	0	0	1	1	0	1	1	1	1	0	0	2	2	0	1	0	0	0	0	1	1	1	0	0	1
182	0	2	0	0	0	0	1	1	1	1	1	0	0	0	0	0	0	0	0	2	2	0	2	0	0	0	2	2	0	2	2	1	0	0	0	2	1	0	0	2	1	0	0	0	0	1	0	0	1
183	0	1	0	0	0	1	2	1	2	1	0	0	1	0	0	0	0	1	1	1	2	0	2	0	0	0	1	1	1	2	1	0	0	0	0	2	1	0	1	1	0	0	0	0	0	0	0	0	1
184	1	1	0	0	0	1	2	0	2	2	0	2	2	1	1	0	0	0	0	2	2	0	1	0	0	0	2	2	1	2	2	2	1	0	0	2	2	1	1	0	0	1	0	1	0	1	0	0	1
185	1	2	0	0	0	0	1	1	1	1	0	0	1	0	0	0	0	1	1	1	1	0	1	0	0	1	1	2	1	2	2	0	0	0	0	2	2	0	0	2	1	1	1	2	0	1	0	0	2
186	0	1	0	0	0	0	1	1	2	2	1	0	1	0	0	0	0	0	1	1	2	0	2	0	0	0	1	1	1	2	0	0	0	0	0	2	1	0	2	0	0	1	0	1	0	1	0	0	2
187	0	0	0	0	0	1	1	1	1	1	1	0	0	0	0	0	0	1	0	2	2	0	1	0	0	0	2	2	0	2	0	0	0	0	0	2	0	0	0	2	0	1	0	1	1	2	0	1	0
188	0	1	0	0	0	1	2	2	2	1	0	2	2	1	1	0	1	2	1	0	1	0	1	0	0	0	1	1	2	2	1	0	1	0	1	2	2	0	1	1	0	0	0	1	0	0	0	0	2
189	0	1	0	0	0	2	1	1	1	1	1	0	0	0	0	0	0	1	1	1	1	2	0	1	1	1	1	1	1	2	1	2	2	0	1	1	1	1	0	0	0	1	0	1	2	1	0	0	0
190	0	2	0	0	0	0	1	2	1	1	1	2	2	2	2	0	0	0	0	1	1	1	0	0	0	1	0	2	1	1	1	0	0	0	0	2	1	0	0	1	0	0	0	1	0	0	0	0	1
191	0	1	0	0	0	0	2	2	2	0	0	1	1	1	1	0	1	2	0	2	2	1	1	1	1	2	1	1	1	2	1	0	0	0	0	2	1	0	0	1	0	1	1	1	0	1	0	0	1
192	0	1	0	0	1	1	2	1	2	1	0	0	1	0	1	0	0	1	1	1	2	0	1	0	0	0	1	1	2	2	1	1	2	0	0	2	2	0	0	0	0	0	0	1	0	0	0	0	2
193	0	2	0	0	0	0	2	0	2	2	0	0	0	0	0	0	0	1	1	1	2	0	2	0	0	0	0	1	2	1	1	1	1	0	2	1	2	0	1	2	1	0	1	1	1	0	0	1	2
194	1	1	0	0	0	0	2	2	1	0	1	0	1	0	0	1	0	1	2	0	2	1	0	0	0	0	2	2	0	2	0	1	1	0	2	1	2	1	0	1	0	1	1	1	1	1	0	0	1
195	0	0	0	0	1	1	2	0	2	2	0	0	0	0	0	0	1	1	0	2	2	0	2	0	0	1	1	2	1	2	0	1	1	1	0	2	0	1	0	1	0	0	0	1	0	1	0	0	1
196	0	1	0	0	1	1	2	2	1	0	1	2	2	2	2	0	0	1	1	1	2	1	1	0	0	1	1	1	1	1	1	0	2	0	0	2	0	0	0	2	0	1	0	1	0	0	0	0	2
197	0	0	0	0	0	1	2	1	2	1	0	0	1	0	0	1	0	0	0	2	2	0	1	0	0	0	1	1	0	1	1	0	1	1	2	0	1	0	1	2	1	0	1	2	1	0	1	0	1
198	1	1	0	0	0	1	1	2	0	0	0	1	1	1	1	0	0	0	0	2	2	0	1	0	0	0	2	2	1	2	1	0	1	0	1	2	2	0	1	0	0	1	1	2	1	0	0	1	0
199	0	1	0	0	0	1	1	1	2	2	0	0	0	0	0	0	0	1	1	1	2	1	1	0	0	1	1	1	1	2	0	1	1	0	0	2	1	0	1	1	0	0	0	1	0	0	0	0	0
200	0	0	1	0	1	2	1	2	2	2	0	2	2	1	1	0	0	1	2	0	1	1	1	1	1	1	1	1	1	2	0	1	1	1	1	1	0	0	1	1	0	1	1	2	0	0	0	2	2
201	0	1	0	0	0	0	1	1	1	1	0	0	0	0	0	0	0	0	1	1	1	0	1	0	0	0	0	0	1	1	0	2	2	0	1	1	1	0	1	2	1	0	0	1	0	1	0	0	1
202	1	1	0	0	0	1	2	1	1	1	1	0	1	0	0	0	0	1	1	1	2	0	2	0	0	0	2	2	0	1	1	1	2	0	2	0	1	0	0	2	0	0	1	1	1	0	0	0	1
203	0	0	0	0	1	2	2	1	2	1	0	0	0	0	0	0	0	1	0	1	1	1	1	1	1	1	2	2	2	2	0	0	0	1	2	2	1	0	1	1	0	1	0	0	1	0	0	0	1
204	0	1	0	0	0	1	1	1	1	1	0	1	1	1	1	0	0	1	1	1	1	1	2	0	0	0	2	2	0	2	0	0	0	0	0	1	1	0	1	1	0	1	2	2	1	0	0	0	1
205	0	1	0	0	0	1	1	0	2	2	0	1	1	0	0	0	1	2	0	1	1	0	1	0	0	0	2	2	0	2	1	1	1	1	2	0	0	0	1	1	1	1	1	2	1	0	0	0	0
206	1	1	1	0	0	2	2	2	2	0	0	0	1	0	0	1	0	0	1	1	1	0	2	0	0	0	1	1	1	2	0	0	2	1	2	2	1	0	2	0	0	1	1	1	1	2	0	0	1
207	0	1	0	0	0	2	1	1	1	1	0	0	0	0	0	0	0	2	2	0	0	1	2	0	0	0	2	2	0	2	1	0	1	1	2	0	1	0	0	2	0	1	1	1	1	0	0	0	1
208	0	1	0	0	0	2	2	1	2	2	0	0	0	0	0	0	0	1	1	1	2	0	2	0	0	0	2	2	0	1	0	0	1	1	1	2	0	0	0	1	0	0	1	2	0	0	0	2	2
209	1	2	1	0	0	0	2	1	2	2	0	0	0	0	0	0	0	0	0	2	2	0	2	0	0	0	1	1	2	2	1	0	2	0	1	1	1	1	1	0	0	0	0	0	2	2	0	0	1
210	0	1	0	0	0	1	2	2	2	1	0	0	1	0	0	1	0	2	0	0	0	1	2	0	0	0	1	2	1	2	2	1	1	0	0	2	1	0	1	2	1	2	2	2	0	1	0	0	1
211	0	2	0	0	0	0	2	1	1	0	0	0	0	0	0	0	0	1	2	0	1	1	2	0	0	0	2	2	0	1	0	1	1	0	0	2	0	1	0	1	0	1	1	1	1	1	0	0	1
212	0	2	0	0	0	1	2	1	1	1	1	0	1	0	0	0	1	2	1	0	1	0	2	0	0	0	1	1	2	2	0	2	1	0	0	2	2	0	1	2	2	0	1	1	1	1	0	0	1
213	0	1	0	0	1	1	1	2	0	0	1	1	1	1	1	0	0	0	0	2	2	0	0	0	0	0	2	2	1	2	2	2	1	0	0	2	1	0	0	2	0	1	1	2	1	0	0	0	1
214	0	2	0	0	0	0	2	1	2	0	0	0	0	0	0	0	0	2	1	0	1	0	2	0	0	1	2	2	0	2	1	1	2	1	0	2	1	0	0	1	0	1	1	2	0	1	0	0	0
215	0	0	0	0	1	2	2	2	1	0	1	0	0	0	0	0	0	2	0	1	1	0	2	0	0	1	1	2	1	2	0	0	1	0	0	2	1	0	0	1	0	0	1	2	1	0	0	1	2
216	1	2	0	0	0	0	1	2	1	1	1	1	1	1	1	0	0	1	1	1	1	0	1	0	0	0	1	2	1	2	2	0	2	1	1	2	2	0	2	1	0	0	1	2	1	0	0	0	1
217	0	1	0	0	0	1	0	1	1	1	1	0	0	0	0	0	0	2	1	0	1	1	1	1	1	1	1	1	1	1	1	0	2	0	1	1	2	0	2	0	0	0	0	2	0	0	0	0	1
218	1	1	0	0	0	0	2	2	2	1	0	1	2	2	2	0	0	2	1	1	2	0	2	0	0	1	1	1	0	1	1	0	0	0	1	1	1	0	1	1	1	0	1	2	0	1	0	0	2
219	0	0	0	0	2	2	2	2	1	1	0	0	1	1	1	0	0	2	2	0	1	1	1	1	1	0	2	2	0	2	0	2	2	0	1	2	2	1	0	0	0	0	0	2	0	1	0	1	1
220	0	1	0	0	0	2	2	2	1	1	0	0	0	0	0	0	0	2	1	1	2	0	1	0	0	0	2	2	1	2	0	0	1	1	2	0	1	1	0	1	0	0	1	2	1	0	0	0	0
221	1	2	0	0	0	1	1	1	2	2	0	0	1	0	0	0	0	0	0	2	2	2	2	0	0	0	1	2	1	0	1	0	1	1	1	2	1	2	0	1	1	0	0	0	0	0	1	0	0
222	0	0	0	0	0	1	0	2	1	1	0	0	0	0	0	0	0	1	1	1	2	0	2	0	0	0	2	2	1	2	0	0	2	0	1	2	1	1	0	1	0	0	0	2	0	2	0	1	1
223	0	1	1	1	0	2	2	0	2	2	0	0	0	0	0	0	0	2	2	0	0	0	2	0	0	1	1	1	1	2	0	0	2	0	1	2	2	0	1	1	0	1	0	1	1	2	0	0	0
224	0	1	0	0	0	2	2	0	2	2	0	0	0	0	0	0	0	1	1	1	2	0	1	0	0	0	1	2	1	1	1	1	1	0	1	1	1	0	2	0	0	0	1	2	2	1	0	0	0
225	0	0	0	0	1	2	2	1	2	2	0	1	2	1	1	0	0	1	1	1	2	0	2	0	0	0	2	2	0	2	2	1	2	0	1	1	2	0	0	0	0	0	1	2	0	0	0	0	2
226	0	1	0	0	0	2	1	1	1	1	1	0	0	0	0	0	0	1	1	1	1	1	2	0	0	0	2	2	0	1	0	0	2	1	1	1	2	0	2	0	0	1	0	0	0	0	0	0	1
227	0	0	0	0	1	1	1	2	1	0	1	0	1	1	1	0	0	0	0	2	2	0	2	0	0	0	2	2	0	1	0	1	2	0	0	2	2	0	2	0	0	2	2	2	1	0	0	0	1
228	0	1	0	0	0	1	0	2	0	0	1	0	0	0	0	0	0	0	0	2	2	0	1	0	0	1	2	2	0	2	0	0	1	1	1	1	2	0	0	2	1	1	1	2	2	0	0	0	0
229	0	1	0	0	1	2	1	1	0	0	1	0	0	0	0	0	0	1	1	1	1	0	2	0	0	0	0	1	2	1	1	0	1	0	0	2	1	0	2	0	0	0	0	2	0	0	0	0	1
230	0	2	0	0	0	2	1	1	1	1	1	1	2	2	2	0	0	1	0	1	1	0	2	0	0	0	2	2	1	2	1	1	1	1	0	2	0	0	1	1	0	0	1	1	1	0	0	0	1
231	0	1	0	0	1	1	2	0	2	2	0	1	1	0	0	0	0	2	1	1	2	0	2	0	0	0	1	2	0	2	0	2	1	0	1	0	0	0	0	2	0	1	1	2	1	1	0	0	1
232	0	0	0	0	0	1	0	1	1	1	1	0	0	0	0	0	0	0	0	2	2	1	2	0	0	0	2	2	1	1	1	0	2	1	2	2	1	1	0	1	0	0	0	2	0	0	0	0	0
233	0	2	0	0	0	0	2	1	1	1	0	0	1	1	1	0	0	0	0	2	1	1	2	0	0	0	1	2	0	2	2	1	1	2	1	2	1	0	0	2	0	0	0	0	0	1	0	0	2
234	0	1	0	0	0	1	2	1	1	1	0	0	0	0	0	0	0	0	0	2	2	2	2	0	0	0	2	2	1	2	0	2	1	0	0	2	2	1	1	0	0	0	1	2	0	1	0	0	1
235	1	1	0	0	0	1	2	1	2	2	0	0	1	0	0	1	0	0	1	1	2	1	2	0	0	0	1	1	1	2	0	0	2	0	1	2	2	1	0	0	0	0	0	1	0	0	0	0	2
236	1	0	0	0	1	2	2	0	2	2	0	1	1	1	1	0	1	1	0	2	2	0	2	0	0	0	1	1	2	2	0	2	2	0	0	2	1	0	2	0	0	1	1	2	2	0	0	2	2
237	1	2	0	0	0	0	2	2	2	1	0	1	1	1	1	0	0	2	0	1	1	1	0	1	1	1	1	1	1	2	0	0	0	0	1	1	2	0	1	2	2	0	0	2	0	2	0	0	1
238	0	2	0	0	0	1	1	1	1	1	1	0	0	0	0	0	0	0	0	2	2	0	2	0	0	0	2	0	1	1	1	0	2	1	0	2	1	0	0	1	0	1	1	2	0	1	0	0	1
239	0	2	0	0	0	0	0	2	0	0	2	0	1	1	1	0	0	1	1	1	2	0	2	0	0	1	1	1	1	2	0	2	1	0	0	2	1	0	1	1	0	1	0	1	0	0	0	0	1
240	1	1	1	0	1	2	2	2	1	0	0	1	1	1	1	0	0	0	0	2	2	0	1	0	0	1	1	2	1	1	2	1	1	1	1	1	1	0	0	2	0	0	0	2	1	0	0	0	1
241	0	1	0	0	0	1	0	2	0	0	2	1	1	1	1	0	0	2	1	0	1	0	2	0	0	0	0	2	1	1	1	0	0	0	0	2	2	1	0	1	0	0	0	1	0	0	0	0	1
242	0	1	0	0	0	1	1	1	1	1	0	0	0	0	0	0	0	0	1	1	1	0	2	0	0	0	1	1	1	2	0	0	0	0	1	1	1	0	1	1	0	1	1	1	1	2	0	0	1
243	0	0	1	0	0	1	2	2	2	1	0	1	1	1	1	0	0	1	1	1	1	0	1	0	0	0	1	1	1	2	0	1	2	0	0	2	1	0	0	1	0	0	1	2	1	0	0	0	2
244	0	1	0	0	0	0	2	1	2	2	0	2	2	1	1	0	0	0	0	2	2	0	2	0	0	1	1	1	0	1	0	0	1	0	1	1	2	0	1	1	0	0	0	2	0	0	0	1	1
245	0	1	0	0	0	1	2	1	0	0	0	1	1	1	1	0	0	1	1	1	2	0	2	0	0	0	2	2	0	2	1	0	0	0	0	2	1	0	0	0	0	0	1	2	1	0	0	0	1
246	0	1	1	0	0	2	1	2	1	0	1	1	1	1	1	0	0	1	1	1	1	0	2	0	0	0	1	1	1	2	0	0	1	0	0	2	1	0	1	1	0	1	1	1	1	0	0	0	1
247	0	0	0	0	2	2	2	2	1	1	0	1	1	1	1	0	0	1	2	0	1	0	1	1	1	1	1	1	1	2	0	0	2	1	2	2	2	1	1	0	0	0	1	1	1	0	1	0	1
248	0	1	0	0	1	1	2	0	2	2	0	1	2	1	1	0	0	0	0	2	2	0	1	0	0	0	2	2	0	2	2	1	0	0	1	1	0	0	0	2	0	0	0	2	1	1	0	0	0
249	0	2	0	0	0	1	2	2	0	0	0	0	1	0	1	0	0	0	0	2	2	1	1	1	1	1	2	2	1	2	2	0	1	0	2	1	1	0	0	2	0	0	1	2	1	0	0	0	1
250	1	1	0	0	0	1	1	2	1	1	0	0	0	0	1	0	0	0	0	2	2	0	2	0	0	0	1	1	1	2	0	2	2	0	1	1	1	0	0	1	0	0	1	2	0	0	0	0	1
251	0	2	0	0	0	1	1	2	1	1	0	0	1	0	1	0	0	0	1	1	1	0	2	0	0	0	2	2	0	1	0	0	1	0	1	2	2	0	1	0	0	0	0	2	1	0	0	1	1
252	0	0	0	0	1	2	2	2	1	1	0	0	0	0	0	0	0	0	0	2	2	0	2	0	0	0	1	2	0	1	2	0	0	1	0	2	0	0	0	2	0	1	1	2	0	1	0	0	1
253	0	0	0	0	0	1	2	2	2	1	0	0	0	0	0	0	0	0	0	1	1	0	2	0	0	0	2	2	0	2	1	1	1	0	2	1	1	0	0	0	0	0	2	2	0	1	0	0	1
254	0	2	0	0	0	0	1	2	1	1	1	2	1	1	1	0	0	0	2	0	2	1	2	0	0	0	0	2	0	1	2	0	2	1	1	2	2	1	1	0	0	1	1	2	0	0	0	0	2
255	0	0	0	0	1	2	1	1	1	1	2	1	1	1	1	0	0	0	0	2	2	0	1	0	0	1	2	2	0	1	1	0	2	0	0	2	1	0	2	0	0	1	1	2	1	0	0	1	2
256	0	2	0	0	0	1	2	2	2	1	0	0	0	0	0	0	0	1	1	1	1	0	1	0	0	0	2	2	0	2	1	0	1	1	1	2	2	0	2	0	0	1	0	0	0	0	0	0	1
257	0	1	0	0	0	1	1	2	1	0	1	1	2	1	1	0	0	1	1	1	1	0	1	1	1	1	1	2	1	1	2	0	1	0	0	2	2	1	1	1	1	1	1	1	1	1	0	1	1
258	0	2	0	0	0	1	2	1	1	1	0	0	0	0	0	0	1	2	0	1	1	0	2	0	0	0	1	1	1	2	0	0	1	0	0	2	1	1	0	0	0	0	1	2	0	0	0	0	1
259	0	1	0	0	0	1	1	1	1	0	1	1	2	2	2	0	0	0	0	2	2	2	0	1	1	1	2	2	0	2	1	1	2	0	1	1	1	2	0	1	1	0	0	2	0	2	0	0	2
260	0	2	0	0	1	1	2	2	2	1	0	1	1	1	1	0	0	1	1	0	0	1	0	0	0	0	2	2	1	2	0	1	1	1	2	1	1	1	0	0	0	0	1	1	1	1	0	0	1
261	1	1	0	0	1	1	1	1	1	1	1	0	0	0	0	0	0	0	0	2	2	1	2	0	0	0	2	2	1	2	1	1	0	0	1	1	1	1	0	1	0	0	0	2	0	2	0	0	2
262	1	1	0	0	0	1	1	1	2	1	0	1	2	2	2	0	0	0	0	2	2	1	2	0	0	0	1	1	1	2	1	0	0	0	1	1	1	0	0	1	0	0	2	2	1	0	0	0	0
263	0	1	0	0	0	2	2	1	2	0	0	0	1	1	1	0	0	1	1	1	1	1	2	0	0	0	2	2	1	2	1	0	2	0	1	1	1	1	0	0	0	0	0	0	1	1	0	0	0
264	0	0	0	0	0	2	2	2	0	0	0	0	1	1	2	0	0	2	1	1	2	0	2	0	0	0	2	2	0	2	0	2	2	0	1	2	1	0	0	2	0	1	0	0	1	1	0	0	1
265	0	1	0	0	1	2	2	1	2	2	0	0	0	0	0	0	0	1	1	1	2	1	2	0	0	0	1	2	1	2	1	0	1	1	1	1	1	1	0	1	0	0	2	2	0	0	0	0	0
266	0	2	0	0	0	1	2	2	0	0	0	0	0	0	0	0	0	0	1	1	1	0	1	0	0	0	2	2	0	2	1	0	2	1	0	2	2	0	1	1	0	1	2	2	0	1	0	0	1
267	0	2	1	1	0	1	2	0	2	2	0	1	2	2	2	0	0	0	0	1	1	0	2	0	0	0	1	2	2	1	2	0	1	2	1	1	2	0	1	1	1	1	1	2	1	0	0	0	1
268	0	1	0	0	0	2	1	1	1	0	1	2	2	1	1	0	1	1	1	1	2	1	1	1	1	1	2	2	0	1	2	1	1	0	0	2	2	1	0	1	0	0	0	1	0	1	0	1	2
269	0	1	0	0	0	1	1	1	2	2	0	1	1	1	1	0	0	0	0	2	1	0	1	0	0	0	2	2	0	1	0	1	2	0	0	2	1	0	1	1	0	0	1	2	0	0	0	0	0
270	0	1	0	0	1	1	2	2	1	0	0	0	0	0	0	0	0	1	1	1	2	0	2	0	0	0	0	2	1	1	1	0	2	2	1	2	0	0	1	1	0	0	0	1	0	0	0	0	1
271	0	1	0	0	1	1	2	1	2	1	0	0	0	0	0	0	0	1	1	1	2	0	2	0	0	0	2	2	0	2	1	1	1	0	0	2	1	0	1	1	0	1	0	1	1	2	0	0	1
272	0	1	1	1	0	1	2	2	1	1	1	1	0	0	0	0	0	1	1	1	2	0	1	0	0	0	1	1	0	1	2	2	1	0	1	1	1	0	2	0	0	1	0	0	0	0	0	0	1
273	0	0	0	0	1	2	2	0	2	2	0	0	1	1	1	0	0	1	1	0	0	0	0	0	0	0	1	2	1	1	1	0	0	0	1	1	1	0	2	0	0	0	0	2	0	1	0	0	0
274	0	1	1	1	1	2	1	2	0	0	0	0	2	2	2	0	0	2	0	1	1	0	2	0	0	0	1	2	1	1	2	0	0	0	1	1	2	0	1	0	0	0	0	1	1	1	0	0	0
275	0	1	0	0	1	1	2	2	2	1	0	0	0	0	0	0	0	0	0	2	1	1	2	0	0	0	2	2	1	2	2	0	1	1	1	1	1	0	1	2	1	1	1	2	2	0	0	0	1
276	1	1	0	0	0	1	1	2	2	2	0	0	0	0	0	0	0	0	0	2	2	0	2	0	0	0	1	1	1	2	0	2	1	0	0	2	1	0	1	1	1	1	1	2	1	0	1	0	0
277	0	1	0	0	0	1	1	2	0	0	0	1	1	1	1	0	0	1	1	1	1	0	2	0	0	1	2	2	0	1	0	1	2	0	0	2	2	0	1	0	0	0	1	2	2	0	0	0	1
278	0	2	0	0	0	1	2	2	2	1	0	0	0	0	0	0	0	1	1	1	2	1	2	0	0	0	1	1	1	2	1	1	0	0	0	2	2	0	1	1	0	1	2	2	0	1	0	0	0
279	1	1	0	0	0	0	2	0	2	2	0	0	0	0	0	0	0	0	1	1	1	0	0	0	0	0	0	2	1	1	1	0	1	1	1	2	1	1	0	1	1	0	0	2	0	1	0	0	1
280	0	0	0	0	1	1	2	1	2	1	0	1	1	1	1	0	0	1	1	1	1	0	2	0	0	0	0	2	2	2	2	2	2	0	1	1	0	0	0	2	0	0	0	0	0	0	0	0	0
281	0	1	0	0	0	2	1	1	1	1	0	0	0	0	0	0	0	0	0	2	2	1	2	0	0	1	2	2	1	2	2	1	1	0	0	2	1	0	0	1	0	1	1	1	0	1	0	0	1
282	1	1	0	0	0	0	1	2	0	0	2	0	1	0	0	0	0	0	0	2	2	0	1	0	0	0	2	2	1	2	0	1	2	1	0	2	1	0	0	1	0	0	2	2	1	0	0	1	2
283	0	1	0	0	0	1	1	1	1	1	1	1	1	1	1	0	0	0	0	2	2	0	2	0	0	0	0	1	2	2	1	1	0	0	1	1	2	0	1	2	1	1	1	1	0	1	0	0	0
284	0	2	1	0	1	1	2	1	2	0	0	0	0	0	0	0	0	0	0	2	2	2	1	1	1	1	1	1	2	2	0	1	1	0	1	2	1	0	0	1	0	1	1	2	1	1	0	2	2
285	0	0	0	0	0	1	2	1	2	2	0	0	1	0	0	0	0	0	1	1	2	0	2	0	0	0	2	2	0	1	0	2	1	0	1	1	1	0	0	2	0	0	1	1	1	1	0	0	1
286	0	1	0	0	0	1	1	1	1	1	1	1	2	1	1	0	1	1	0	2	2	0	2	0	0	0	2	2	0	2	1	1	0	0	0	2	2	0	1	1	1	0	1	2	0	0	0	2	2
287	0	0	1	0	0	1	2	1	2	1	0	0	1	0	0	1	0	1	0	1	0	0	2	0	0	1	0	2	1	1	1	0	1	0	1	1	2	0	1	1	0	2	2	2	1	1	0	0	1
288	0	0	0	0	0	2	2	1	2	2	0	1	1	1	1	0	0	1	1	1	1	1	0	0	0	1	2	2	1	2	2	0	2	1	2	2	2	0	1	1	1	2	1	2	1	0	0	0	1
289	0	1	0	0	0	1	1	2	0	0	1	1	1	1	1	0	0	2	1	0	2	1	2	0	0	0	1	2	0	2	2	1	2	0	1	1	1	0	1	1	0	1	0	0	0	0	0	0	1
290	0	0	0	0	1	2	1	1	2	2	0	1	1	1	1	0	0	0	0	2	2	0	2	0	0	1	2	2	1	2	0	0	2	1	2	1	1	1	0	0	0	0	0	2	0	0	0	0	0
291	1	1	0	0	1	2	2	2	0	0	1	0	0	0	0	0	0	1	0	1	0	0	2	0	0	0	2	2	0	2	1	0	2	0	2	1	0	0	0	2	0	0	1	2	1	0	0	0	1
292	0	1	0	0	0	1	2	1	1	1	0	0	0	0	0	0	0	2	1	0	1	0	1	0	0	0	2	2	0	2	1	1	2	0	1	1	1	0	2	0	0	1	1	1	0	1	0	1	2
293	0	2	0	0	0	0	2	1	2	2	0	2	1	1	1	0	0	1	1	1	2	2	0	1	1	1	1	1	1	2	1	1	1	1	1	2	1	1	0	0	0	2	2	2	1	1	0	0	1
294	0	1	0	0	0	2	1	1	2	1	0	1	0	0	0	0	0	2	0	1	1	0	2	0	0	1	2	2	1	2	1	0	2	2	0	2	2	0	0	1	0	0	0	2	0	0	0	0	0
295	0	0	0	0	0	1	0	2	1	1	0	0	0	0	0	0	0	1	0	2	2	0	2	0	0	0	1	1	1	2	0	2	2	0	0	2	2	1	0	0	0	0	0	2	0	2	0	0	2
296	0	1	0	0	0	1	2	0	2	2	0	1	1	0	0	0	0	0	0	1	1	0	2	0	0	0	2	1	1	2	1	0	1	0	1	2	2	0	1	1	0	1	1	2	1	0	0	0	2
297	0	2	0	0	0	0	2	1	2	1	0	0	0	0	0	0	0	2	0	0	0	0	2	0	0	0	1	1	1	1	1	0	0	0	0	2	1	0	1	1	0	0	2	2	0	0	0	0	0
298	0	2	1	0	0	1	2	2	2	0	0	0	0	0	0	0	0	1	1	1	2	1	2	0	0	0	1	2	1	1	1	0	1	0	1	1	1	0	0	1	0	1	1	2	2	0	0	0	1
299	0	1	0	0	0	2	2	2	2	0	0	2	2	1	1	0	0	2	2	0	0	2	0	1	1	1	1	2	0	2	0	1	2	1	2	2	2	0	1	1	0	1	1	1	1	1	0	1	1
300	0	2	1	0	1	1	1	1	1	0	1	0	0	0	0	0	0	0	0	2	2	0	2	0	0	0	1	2	0	2	0	1	1	0	0	2	2	0	1	1	0	1	0	1	1	2	0	0	1
301	1	1	1	0	0	1	1	1	1	1	0	1	1	1	2	0	0	1	0	2	2	1	2	0	0	0	1	2	1	0	2	2	1	0	1	0	1	0	1	1	0	0	1	2	1	0	0	0	2
302	0	2	0	0	0	0	2	2	0	0	0	0	0	0	0	0	0	2	0	1	1	1	2	0	0	0	0	1	1	2	0	1	2	1	2	2	2	0	2	1	1	1	1	2	1	1	0	0	0
303	0	2	0	0	0	0	2	1	2	1	1	0	1	0	0	1	0	1	1	1	2	0	1	0	0	1	2	2	1	2	1	0	2	0	1	2	0	0	0	2	0	0	0	0	0	1	0	0	1
304	0	2	0	0	0	0	1	2	1	1	0	0	1	1	1	0	0	0	1	1	2	0	0	0	0	1	1	2	1	1	2	1	2	0	2	0	1	0	1	1	0	0	1	1	1	0	0	0	1
305	0	2	0	0	0	1	1	2	1	0	1	0	0	0	0	0	0	0	0	2	2	1	2	0	0	0	2	2	0	2	1	0	0	0	1	1	1	1	0	1	0	0	0	2	0	0	0	0	1
306	1	2	0	0	0	1	2	1	2	1	0	1	1	1	1	0	0	2	2	0	0	1	2	0	0	0	2	2	0	2	0	0	0	0	0	2	2	0	1	1	0	0	1	2	1	0	0	1	2
307	0	2	0	0	0	2	2	2	2	0	0	0	0	0	0	0	0	1	0	1	1	0	2	0	0	0	1	0	2	2	0	0	1	0	1	1	1	0	1	1	0	0	0	2	0	1	0	0	1
308	0	2	0	0	0	1	1	2	2	2	0	2	2	2	2	0	1	2	1	1	1	0	2	0	0	0	2	1	1	2	0	1	1	0	0	2	1	2	0	1	1	1	1	2	0	0	0	0	1
309	1	2	0	0	0	0	0	2	0	0	2	0	1	1	0	0	0	0	0	2	2	0	2	0	0	0	2	2	1	2	0	1	2	0	1	1	1	0	2	0	0	0	1	1	1	1	0	0	2
310	1	2	0	0	0	1	2	1	2	2	0	0	0	0	0	0	1	2	2	0	1	0	2	0	0	0	2	2	1	2	1	2	2	1	0	2	2	0	2	1	1	0	0	1	0	1	0	1	0
311	0	0	0	0	0	1	1	2	0	0	1	0	0	0	0	0	0	2	1	0	0	1	1	0	0	0	2	2	0	2	1	2	2	0	2	1	2	0	0	2	1	2	2	2	1	1	0	0	1
312	0	1	0	0	0	1	2	1	2	0	0	1	1	1	2	0	0	0	0	2	2	0	2	0	0	0	2	2	1	2	2	1	1	1	0	2	1	0	1	1	0	1	2	2	1	0	0	0	0
313	0	0	0	0	1	2	1	1	2	2	0	0	0	0	0	0	0	1	1	1	2	0	2	0	0	1	1	2	2	1	1	0	2	2	1	1	1	0	0	1	0	1	2	2	1	0	0	0	1
314	1	1	0	0	0	0	1	1	1	1	1	0	0	0	0	0	0	1	1	1	2	0	2	0	0	0	2	2	0	2	2	0	1	0	0	2	0	0	0	2	0	1	1	1	1	0	0	0	2
315	0	1	0	0	1	2	1	2	1	1	1	0	2	0	0	1	0	1	1	1	2	0	2	0	0	0	1	1	2	2	0	2	1	0	1	1	0	0	0	2	0	0	0	2	0	1	0	1	2
316	1	1	1	1	0	1	2	2	0	0	0	2	2	1	1	0	0	1	1	1	2	1	2	0	0	0	1	2	0	1	1	1	2	0	0	2	1	0	2	0	0	0	0	1	0	0	0	0	1
317	0	2	0	0	0	1	2	1	2	1	0	0	1	1	1	0	0	0	0	2	2	0	1	0	0	0	2	2	0	2	0	0	1	1	1	1	1	1	0	1	0	0	0	0	1	1	0	0	1
318	0	2	0	0	0	0	2	2	1	1	0	0	0	0	0	0	0	0	1	1	2	0	2	0	0	1	2	0	1	1	1	0	1	0	1	2	0	0	0	2	0	0	0	0	0	1	0	0	2
319	1	2	0	0	0	0	0	1	1	1	1	0	1	1	1	0	0	1	1	1	2	1	2	0	0	0	1	2	0	1	1	0	2	0	0	2	1	0	1	1	0	0	1	1	1	0	0	0	1
320	0	1	0	0	0	1	2	2	2	1	0	0	0	0	0	0	0	1	0	2	2	0	0	0	0	0	2	2	1	2	1	2	2	0	2	0	2	1	1	1	1	0	0	0	0	0	0	2	2
321	1	1	0	0	0	1	2	1	2	2	0	0	2	2	2	0	0	0	0	2	1	0	2	0	0	0	0	2	2	1	2	1	1	1	0	2	0	0	0	1	0	1	1	1	1	1	0	1	1
322	0	1	0	0	0	2	1	0	2	2	0	0	1	1	0	0	1	2	1	0	1	1	1	1	1	1	1	1	0	1	0	2	2	0	0	2	1	0	0	2	0	0	1	1	1	1	0	1	1
323	0	1	0	0	0	2	2	0	2	1	0	1	1	1	1	0	0	0	0	2	2	1	0	0	0	1	2	2	0	2	1	0	0	0	0	2	1	0	1	1	0	1	1	2	1	0	0	0	0
324	0	0	0	0	1	2	2	0	2	2	0	0	0	0	0	0	0	0	0	2	2	0	1	0	0	0	2	1	1	2	0	0	2	0	0	2	0	0	0	2	0	1	1	1	0	1	0	0	1
325	0	0	0	0	0	2	2	2	1	1	0	1	2	1	1	1	0	1	1	1	2	1	2	0	0	0	2	2	0	1	1	1	2	1	1	2	2	0	0	1	0	0	0	1	0	0	0	0	1
326	0	2	1	0	0	1	2	1	2	2	0	1	1	1	1	0	0	0	1	1	2	1	1	1	1	1	0	2	2	1	2	0	2	0	1	2	2	0	1	0	0	0	0	2	0	2	0	0	0
327	0	2	0	0	0	1	2	0	1	1	1	1	2	2	2	0	0	0	0	2	2	1	2	0	0	0	2	2	0	1	0	0	2	0	1	2	1	0	1	1	0	0	0	2	0	1	0	0	1
328	0	2	0	0	0	0	1	2	1	1	1	1	1	1	1	0	0	1	0	1	1	0	1	0	0	0	1	1	2	2	0	1	2	1	0	2	0	0	1	2	1	0	1	1	1	0	0	2	2
329	0	2	0	0	0	0	1	1	1	1	1	0	1	0	0	0	0	0	1	1	1	0	0	0	0	0	2	2	0	1	0	1	1	0	1	1	1	0	1	1	0	0	0	2	0	1	0	0	0
330	0	0	0	0	0	1	2	0	2	2	0	1	1	1	1	0	0	0	0	2	2	0	2	0	0	1	2	2	1	2	2	0	2	1	1	1	1	0	0	2	0	0	0	0	0	0	0	1	0
331	0	1	0	0	0	1	0	1	1	1	1	0	1	1	1	0	0	0	0	2	2	0	1	0	0	1	2	2	1	2	0	0	1	1	1	1	1	1	0	1	0	0	0	2	0	0	0	0	1
332	0	1	1	1	0	1	2	2	2	2	0	0	0	0	0	0	0	1	1	1	2	2	0	1	1	1	1	2	1	0	2	0	0	0	0	2	1	0	1	1	0	0	0	2	1	0	0	2	2
333	0	1	0	0	0	1	2	2	1	1	0	1	0	0	0	0	0	1	2	0	1	0	2	0	0	0	1	2	1	2	0	2	2	0	1	1	1	1	0	1	0	0	1	1	0	1	0	0	0
334	1	0	0	0	0	1	2	1	2	1	0	0	1	0	1	0	0	1	1	1	1	2	2	0	0	0	1	2	2	2	0	1	1	0	1	1	1	0	0	2	0	0	1	2	1	0	0	0	1
335	0	2	0	0	0	0	1	2	1	1	1	1	1	1	1	0	0	0	0	2	1	2	1	1	1	1	1	2	2	1	2	0	1	1	1	1	0	0	0	2	0	0	0	2	0	1	0	0	0
336	0	1	0	0	1	1	1	2	1	1	1	0	0	0	0	0	0	2	1	0	0	0	2	0	0	0	1	2	1	1	1	1	2	2	1	2	2	0	1	1	0	0	0	1	0	1	0	1	0
337	1	2	0	0	0	1	2	2	1	1	0	0	1	0	0	1	0	1	0	1	1	1	1	0	0	1	1	1	2	2	0	0	2	1	2	2	1	0	0	2	0	0	1	2	0	0	0	0	1
338	0	1	0	0	0	0	2	2	2	1	0	0	0	0	0	0	0	2	1	1	2	0	2	0	0	0	1	1	1	2	1	1	1	0	0	2	0	1	0	1	0	0	0	2	0	1	0	0	2
339	0	2	0	0	0	1	0	1	1	1	1	0	0	0	0	0	0	1	1	1	2	0	2	0	0	0	1	2	1	1	2	1	2	1	0	2	1	0	1	1	0	1	1	2	1	0	0	0	2
340	0	2	0	0	0	1	1	1	2	2	1	0	0	0	1	0	0	1	1	1	1	0	2	0	0	0	2	2	0	2	0	0	0	0	0	2	0	0	1	0	0	0	0	1	0	1	0	2	2
341	0	2	1	0	0	0	1	1	1	1	1	1	1	2	1	0	0	1	1	1	2	0	0	0	0	0	2	2	0	1	0	0	1	0	1	1	1	1	0	1	0	2	2	2	0	1	0	0	0
342	0	1	0	0	0	1	1	1	1	1	1	0	0	0	1	0	0	0	0	2	2	1	2	0	0	0	2	2	0	2	2	0	2	0	0	2	0	0	1	2	1	0	0	0	0	0	0	0	1
343	0	1	0	0	1	1	1	1	1	1	1	0	1	0	1	0	0	2	1	0	0	0	2	0	0	1	1	1	1	2	0	0	2	1	1	1	0	0	0	1	0	0	0	2	0	2	0	0	1
344	0	2	0	0	0	0	2	1	1	1	0	0	0	0	0	0	0	1	1	1	2	0	2	0	0	0	1	1	2	2	1	1	2	0	1	1	1	0	0	1	0	0	2	2	0	0	0	0	0
345	0	1	0	0	0	1	2	1	1	1	0	1	2	2	2	0	0	0	0	2	2	0	0	0	0	0	2	2	0	2	1	1	2	0	1	1	2	0	1	1	0	0	0	2	0	1	0	0	0
346	0	2	0	0	0	1	2	1	1	1	0	0	0	0	1	0	0	0	0	2	2	0	2	0	0	1	1	2	0	2	2	0	0	0	0	2	2	0	0	0	0	1	1	1	1	2	0	0	1
347	0	0	0	0	0	1	1	1	1	1	1	0	0	0	0	0	0	0	1	1	1	0	2	0	0	0	2	1	1	2	0	1	1	2	1	2	1	0	1	1	0	0	1	1	1	0	0	1	2
348	0	0	0	0	1	1	1	1	1	1	1	0	1	0	0	1	0	1	1	1	1	0	2	0	0	0	2	2	0	2	0	0	0	0	0	2	2	0	0	1	0	0	0	1	1	1	0	2	2
349	0	1	0	0	0	1	1	1	2	2	0	1	2	2	2	0	0	1	1	1	1	0	2	0	0	0	1	1	0	1	0	1	2	1	1	2	1	0	0	2	0	0	1	2	0	0	0	0	1
350	0	0	0	0	1	2	1	2	1	0	1	1	1	1	1	0	1	2	0	1	1	0	2	0	0	0	1	1	1	2	0	0	2	0	0	2	2	0	0	1	0	0	0	2	0	2	0	0	2
351	0	1	0	0	0	1	1	1	1	1	0	0	1	0	0	1	0	0	2	0	2	0	2	0	0	0	2	2	0	1	0	1	1	2	1	1	2	0	2	0	0	0	1	2	1	0	0	0	0
352	0	2	0	0	0	1	1	2	1	0	1	0	0	0	0	0	0	0	0	2	2	0	2	0	0	0	2	2	1	1	1	2	2	0	0	2	2	0	2	0	0	2	2	2	1	0	0	0	2
353	0	1	0	0	1	1	1	2	1	0	1	1	1	1	1	0	0	0	0	2	2	0	2	0	0	0	1	2	1	1	2	0	1	1	1	1	1	0	1	2	1	1	0	0	0	0	1	0	0
354	0	1	0	0	0	0	1	2	2	2	0	1	1	1	1	0	0	0	0	2	2	1	2	0	0	0	2	2	0	1	1	0	1	1	2	1	1	0	0	0	0	0	1	2	1	1	0	0	0
355	0	0	0	0	0	1	1	2	1	0	1	1	1	1	1	0	0	0	0	2	2	1	2	0	0	0	1	1	1	2	0	0	1	0	1	2	1	0	0	2	0	0	0	2	0	1	0	0	2
356	1	1	0	0	0	1	2	2	2	1	0	0	0	0	0	0	0	1	0	2	2	0	2	1	1	2	2	2	1	2	1	0	1	0	0	2	1	0	2	0	0	0	1	2	0	0	0	0	0
357	0	0	0	0	0	1	1	2	0	0	1	0	1	0	0	1	1	1	0	2	2	0	2	0	0	2	1	2	2	1	1	0	1	0	1	1	1	0	0	0	0	1	1	2	1	0	0	0	1
358	0	2	0	0	0	2	1	2	1	1	1	0	2	2	2	0	0	0	1	1	2	0	2	0	0	0	2	2	0	2	0	1	2	0	1	1	1	0	1	1	0	1	0	0	1	0	0	0	1
359	0	1	0	0	1	2	2	1	1	1	1	0	0	0	0	0	1	2	1	0	1	1	1	1	1	1	2	1	1	2	0	0	1	1	0	2	1	0	0	2	0	0	0	2	0	2	0	0	1
360	1	0	0	0	1	1	1	2	1	1	1	0	0	0	0	0	0	1	1	1	2	1	2	0	0	0	2	2	1	2	1	1	1	0	0	2	1	0	0	2	0	0	0	1	0	0	0	0	0
361	1	1	0	0	0	2	1	2	1	0	1	0	1	0	0	1	0	1	1	1	1	0	0	0	0	0	1	2	2	2	0	1	1	0	1	1	2	0	2	0	0	0	0	0	0	1	0	0	1
362	0	1	0	0	0	1	1	1	2	1	0	0	1	1	1	0	0	1	1	1	2	1	2	0	0	0	0	1	0	0	2	0	2	0	1	2	1	0	0	1	0	1	1	2	0	0	0	0	1
363	0	2	0	0	1	1	1	2	1	1	0	0	1	1	1	0	0	0	0	2	2	1	2	0	0	0	1	1	1	2	0	1	2	0	1	2	2	1	1	0	0	1	1	2	2	2	0	0	1
364	0	1	0	0	1	1	2	2	2	1	0	0	1	0	0	1	0	0	1	1	2	1	1	0	0	0	1	1	2	2	0	0	0	1	1	1	2	0	0	1	0	1	1	1	1	1	0	0	1
365	0	1	0	0	1	2	2	1	2	1	0	1	1	1	1	0	0	1	1	1	2	0	1	1	1	2	0	2	2	2	2	1	2	1	1	1	1	0	1	1	0	0	1	1	0	2	0	0	1
366	0	0	0	0	0	2	2	2	2	1	0	1	1	1	1	0	0	0	0	2	2	0	2	0	0	1	2	2	1	2	2	2	2	0	1	1	2	1	1	0	0	1	0	1	0	0	0	0	2
367	0	0	0	0	0	2	2	2	2	1	0	1	1	1	1	0	0	2	0	1	1	0	2	0	0	1	2	2	0	2	1	0	0	0	0	2	2	1	1	1	1	0	0	1	0	1	0	0	1
368	1	2	0	0	0	0	2	2	1	1	0	0	0	0	0	0	0	0	0	2	2	0	1	0	0	0	2	2	1	2	2	2	2	0	1	1	0	0	0	2	0	0	1	1	1	0	0	0	0
369	0	0	0	0	1	2	2	1	2	0	0	0	1	0	0	0	0	1	0	1	1	1	1	1	1	2	1	2	2	2	1	0	2	1	1	1	1	1	0	1	0	1	1	2	1	0	0	0	0
370	0	1	0	0	0	1	1	1	1	0	1	1	1	1	1	0	0	2	0	1	1	1	2	0	0	0	2	2	1	2	0	0	0	0	0	2	0	0	0	2	0	1	1	2	1	0	0	0	1
371	0	1	0	0	1	1	2	1	1	1	1	1	2	1	1	0	1	2	1	1	1	1	2	0	0	0	2	2	0	1	1	0	1	0	1	1	2	0	0	2	1	1	1	2	1	0	0	0	1
372	0	2	0	0	0	1	2	2	2	2	0	0	2	0	0	1	0	1	1	1	1	1	2	0	0	0	1	2	0	1	2	0	2	0	2	1	1	0	0	2	0	0	0	2	0	2	0	0	0
373	0	2	0	0	0	1	2	1	1	1	0	1	1	1	1	0	0	0	0	2	2	0	2	0	0	0	2	2	0	2	0	1	2	1	2	2	1	0	1	1	0	0	1	2	0	0	0	1	2
374	0	1	0	0	0	1	1	2	0	0	1	0	2	2	2	0	0	1	1	1	2	0	2	0	0	0	2	2	0	2	1	0	2	2	0	2	1	0	1	2	1	0	1	1	1	1	0	0	1
375	0	2	0	0	0	0	1	2	2	2	0	0	0	0	0	0	0	0	0	2	2	0	2	0	0	0	2	2	0	1	0	2	2	0	1	1	2	0	0	2	0	1	0	1	0	0	0	0	1
376	1	0	0	0	1	2	2	2	0	0	0	1	1	1	1	0	0	0	0	2	2	1	1	1	1	2	1	2	2	1	1	2	2	1	0	2	1	0	1	2	1	1	1	2	1	2	0	1	2
377	0	2	0	0	1	1	2	2	1	1	0	0	2	1	1	1	0	0	0	2	2	0	1	0	0	0	2	2	0	2	0	0	1	0	1	1	2	0	2	0	1	0	0	2	0	1	0	1	2
378	0	1	0	0	0	0	1	2	1	0	1	1	2	2	2	0	0	0	0	2	2	0	2	0	0	1	1	1	1	2	0	2	1	1	0	2	0	0	0	2	0	0	1	1	0	1	0	0	2
379	0	1	0	0	0	1	2	1	2	0	0	0	1	0	0	1	0	1	1	1	2	1	2	0	0	1	2	2	1	2	2	1	1	0	0	2	1	1	0	1	0	0	0	1	0	0	0	1	1
380	0	0	0	0	0	1	1	2	1	1	1	1	1	1	2	0	0	0	2	0	2	0	2	0	0	1	1	2	0	2	2	0	1	1	1	1	1	0	2	0	0	1	1	2	1	0	0	0	0
381	0	2	0	0	0	0	2	2	1	0	0	2	2	1	1	0	0	1	1	1	2	0	1	0	0	0	2	2	0	2	0	1	2	0	1	1	2	1	0	1	0	0	0	0	2	2	0	1	2
382	0	2	0	0	0	2	1	2	1	1	1	0	1	0	1	0	0	1	0	1	1	0	2	0	0	0	1	2	2	1	2	1	2	0	0	2	1	0	0	1	0	0	1	2	1	0	0	0	1
383	1	0	0	0	1	2	2	2	2	0	0	0	1	0	0	1	0	0	1	1	2	1	2	0	0	0	1	2	1	1	1	1	2	0	0	2	0	0	0	2	0	0	0	1	0	1	0	1	2
384	0	1	0	0	0	0	2	1	2	1	0	0	1	0	1	0	0	1	1	1	2	1	2	0	0	0	2	1	1	2	1	1	2	1	0	2	1	0	0	2	0	1	1	2	1	0	0	0	2
385	0	1	0	0	0	1	2	2	0	0	0	0	0	0	0	0	0	1	0	1	1	0	2	0	0	0	1	1	1	2	1	0	1	1	0	2	1	1	0	1	0	0	1	2	1	0	0	0	1
386	0	1	0	0	0	2	2	1	2	1	0	1	1	1	1	0	0	0	0	1	1	1	1	0	0	0	2	2	1	2	1	1	1	2	1	2	2	0	2	0	0	0	1	2	1	0	0	0	2
387	0	0	0	0	0	1	1	2	1	1	1	1	1	1	1	0	0	0	0	2	2	1	2	0	0	0	2	2	1	2	1	0	2	0	0	2	2	1	0	0	0	0	0	1	0	1	1	0	1
388	0	2	0	0	0	1	2	2	2	0	0	1	1	1	1	0	0	1	1	1	2	0	2	0	0	0	1	2	1	0	2	0	1	0	2	1	2	0	0	2	0	0	0	2	0	1	0	0	1
389	1	0	1	0	0	1	1	2	1	1	1	1	0	0	0	0	0	0	0	2	2	0	2	0	0	0	0	1	1	2	0	0	2	1	1	1	2	0	0	1	0	1	0	0	0	0	0	0	1
390	0	1	0	0	1	1	1	0	2	2	0	0	1	0	0	0	0	1	0	2	2	0	2	0	0	0	2	2	1	2	1	0	2	0	0	2	0	0	0	2	0	0	0	2	0	1	0	0	0
391	0	1	0	0	0	2	2	1	1	1	1	1	2	2	2	0	0	1	0	1	2	0	2	0	0	0	2	2	0	2	1	2	1	1	0	2	0	0	1	1	1	0	0	2	0	0	0	0	2
392	0	0	0	0	0	1	2	2	1	1	1	0	0	0	1	0	0	1	1	1	2	0	2	0	0	0	1	1	1	2	0	1	1	0	0	2	1	0	1	1	0	1	2	2	0	1	0	0	0
393	0	1	0	0	0	1	2	1	1	1	0	1	1	0	0	0	0	1	0	1	2	0	1	0	0	0	2	2	0	1	0	0	2	0	0	2	1	0	2	0	0	1	1	1	0	1	0	0	2
394	0	0	0	0	1	2	2	1	2	2	0	1	1	1	1	0	0	1	2	0	1	0	1	0	0	0	0	1	1	2	0	0	1	0	0	2	2	1	0	0	0	1	1	1	0	0	0	0	0
395	0	1	0	0	0	1	2	1	1	1	0	0	1	0	0	1	0	2	2	0	0	1	1	1	1	1	2	2	1	2	2	2	2	0	0	2	1	0	2	0	0	0	0	1	0	0	1	0	0
396	0	1	0	0	0	1	2	1	1	0	1	1	2	2	2	0	0	0	0	2	2	0	2	0	0	0	2	2	0	1	1	1	1	1	1	1	1	0	0	2	0	0	0	2	0	1	0	0	1
397	0	1	0	0	0	1	2	2	1	1	1	1	2	2	2	0	0	0	1	1	2	1	1	0	0	0	1	2	2	2	0	0	2	1	0	2	0	0	0	2	0	1	1	2	0	1	0	0	2
398	0	2	0	0	0	1	2	2	1	1	1	0	1	0	0	1	0	0	0	2	2	0	2	0	0	0	1	1	1	2	1	1	1	2	0	2	2	0	2	0	0	0	1	1	1	1	0	0	1
399	0	0	0	0	0	2	2	2	1	1	0	1	0	0	0	0	0	0	0	2	2	1	2	0	0	1	0	2	0	1	2	1	1	0	0	2	2	0	1	1	0	1	1	1	1	2	0	0	0
400	0	0	0	0	1	2	2	0	2	2	0	0	0	0	0	0	0	1	0	1	1	0	1	0	0	1	1	2	0	1	1	1	1	1	0	2	2	0	2	1	1	1	1	2	1	1	0	0	1
401	0	2	0	0	0	0	0	2	0	0	1	0	1	1	1	0	0	1	1	1	1	0	2	0	0	0	1	1	0	1	1	1	1	0	1	2	2	0	1	1	0	0	0	1	0	0	0	0	0
402	1	0	0	0	0	2	2	0	2	2	0	0	0	0	0	1	0	1	1	1	1	0	2	0	0	0	1	2	0	1	1	1	1	0	0	2	1	1	0	1	0	2	2	2	1	1	0	0	1
403	0	1	0	0	1	1	1	1	1	1	1	0	1	0	0	1	0	0	0	2	2	2	2	0	0	0	1	2	2	1	2	1	1	1	0	2	1	1	1	0	0	0	0	0	0	1	0	0	1
404	0	0	0	0	1	2	1	1	1	1	2	0	0	0	0	0	0	2	2	0	0	0	2	0	0	0	2	2	1	1	1	0	2	1	1	1	0	0	1	1	0	1	1	2	1	1	0	2	2
405	1	0	0	0	1	2	1	1	1	1	1	1	1	0	0	0	0	0	0	2	2	1	2	0	0	0	0	1	1	2	0	0	1	0	1	2	1	0	1	1	0	0	0	1	0	0	0	0	0
406	0	0	0	0	1	2	1	1	2	1	0	0	1	0	0	1	1	0	1	1	2	0	2	0	0	0	1	2	1	1	1	1	1	2	0	2	1	1	0	1	0	0	0	1	1	1	0	0	1
407	0	2	0	0	0	0	2	0	2	2	0	0	0	0	0	0	0	0	0	1	1	2	1	1	1	1	1	2	0	2	1	1	1	0	1	1	1	0	0	1	0	0	0	1	0	0	0	0	0
408	0	0	0	0	1	2	1	2	1	0	1	1	2	1	1	0	0	0	0	2	1	0	2	0	0	0	2	2	1	2	0	0	0	1	2	2	1	0	2	0	0	0	0	1	0	0	0	0	1
409	1	2	0	0	0	1	1	2	0	0	0	0	1	0	0	1	0	0	0	2	2	0	2	0	0	0	2	2	1	2	1	1	1	0	1	1	1	0	0	2	0	0	1	2	0	1	0	0	1
410	1	2	0	0	0	1	2	2	1	0	0	0	1	0	0	1	0	1	0	1	1	1	1	1	1	1	1	2	2	2	1	1	2	1	1	2	2	0	2	0	0	0	0	2	0	0	0	0	1
411	0	0	0	0	0	2	2	2	2	1	0	0	0	0	0	0	0	1	1	1	1	1	1	0	0	0	1	2	0	1	1	0	1	0	1	1	0	0	0	2	0	0	0	2	0	0	0	0	0
412	0	1	0	0	0	1	1	1	2	2	0	1	2	2	2	0	0	1	1	1	2	2	2	0	0	0	1	2	0	2	0	0	1	0	1	1	1	0	0	2	0	0	1	1	0	1	0	0	1
413	0	0	0	0	0	1	2	0	2	2	0	1	1	1	1	0	0	0	0	2	2	1	1	1	1	0	1	2	1	1	2	0	2	0	0	2	1	0	0	1	0	2	2	2	1	1	0	0	0
414	0	2	0	0	0	0	2	2	1	0	0	0	0	0	0	0	0	0	0	2	2	1	2	0	0	0	1	2	1	1	2	0	1	0	1	2	1	1	0	1	0	1	1	2	1	1	0	0	1
415	0	0	0	0	0	1	2	2	2	1	0	0	0	0	0	0	0	1	0	1	1	1	1	1	1	1	2	2	0	2	0	1	2	0	1	1	1	0	2	0	1	1	0	0	0	0	0	0	1
416	0	1	0	0	0	2	2	0	2	1	1	0	0	0	0	0	1	1	0	2	2	0	1	0	0	0	0	1	1	2	0	0	2	1	2	1	2	0	2	1	1	1	1	2	0	1	0	1	1
417	0	1	0	0	0	2	2	2	1	0	0	1	0	0	0	0	1	1	1	1	1	0	2	0	0	0	2	2	2	2	0	1	1	0	0	2	2	0	0	0	0	0	0	1	0	1	0	0	0
418	0	1	0	0	0	0	2	2	1	0	0	0	1	1	1	0	0	2	0	1	1	0	0	0	0	0	2	2	0	2	1	1	1	0	0	2	1	1	0	0	0	0	0	1	0	1	0	1	1
419	0	0	0	0	1	2	1	2	0	0	0	0	1	0	0	0	0	2	1	1	2	1	0	0	0	1	2	2	0	1	1	0	2	0	0	2	1	0	0	2	1	0	0	1	0	0	0	1	2
420	0	1	0	0	0	1	2	2	1	0	0	0	0	0	0	0	0	0	0	2	2	1	1	0	0	0	1	1	0	1	0	0	1	0	0	2	1	0	1	1	0	0	0	1	0	0	0	1	2
421	0	0	0	0	1	2	2	1	2	1	0	1	2	1	1	0	0	1	1	1	1	1	1	1	1	1	2	2	0	1	1	0	0	0	0	2	1	0	0	2	0	0	0	1	0	0	0	0	1
422	0	1	0	0	0	0	2	2	1	1	0	1	1	1	1	0	0	0	0	2	2	1	1	0	0	0	1	1	1	2	1	0	2	0	1	2	0	0	0	1	0	0	0	2	0	0	0	0	2
423	0	2	0	0	0	1	1	1	1	1	1	0	0	0	0	0	0	2	0	1	1	2	1	1	1	1	0	1	0	1	1	1	1	2	0	2	2	0	1	2	1	0	1	2	1	0	0	0	1
424	0	1	1	0	0	2	2	1	1	1	0	0	0	0	0	0	0	2	1	0	1	2	0	1	1	1	0	1	1	2	0	0	1	1	0	2	0	0	0	2	0	0	0	1	0	1	0	0	1
425	0	1	0	0	0	2	1	2	1	0	1	0	1	0	0	1	0	2	1	0	2	0	1	0	0	0	0	1	1	2	0	0	2	2	0	2	1	0	0	1	0	0	0	1	0	1	0	0	1
426	0	1	1	1	0	1	2	1	1	1	0	0	1	0	1	0	1	1	0	2	2	1	0	1	1	1	1	2	1	1	1	0	0	1	0	2	1	0	1	1	0	0	0	0	0	1	0	0	0
427	0	1	0	0	0	1	2	2	1	0	0	0	1	0	0	1	0	1	1	1	2	0	2	0	0	0	1	1	1	2	1	1	2	0	0	2	0	0	0	2	0	0	2	2	0	0	0	0	0
428	0	1	0	0	0	1	2	0	1	1	0	0	0	0	1	0	1	1	1	1	1	0	1	0	0	0	1	0	2	2	0	0	2	2	1	2	2	0	2	0	0	1	1	1	1	1	0	0	0
429	0	2	0	0	0	1	2	1	2	1	0	0	0	0	0	0	0	1	0	1	1	0	2	0	0	1	2	2	0	2	0	2	2	0	0	2	1	0	0	2	0	0	1	1	0	1	0	1	2
430	0	1	1	0	0	1	1	1	1	1	1	1	0	0	0	0	0	0	1	1	2	0	2	0	0	0	2	2	0	1	0	1	1	0	0	2	1	0	1	2	1	0	1	2	1	0	0	1	1
431	0	1	0	0	0	2	2	1	2	2	0	0	0	0	0	0	0	0	0	2	2	0	2	0	0	0	1	1	0	1	0	1	2	0	1	2	2	0	1	2	2	0	0	2	0	1	0	0	0
432	0	1	0	0	1	2	1	1	2	1	0	1	1	1	1	0	0	1	1	1	2	1	0	0	0	1	1	1	0	1	0	0	0	1	0	2	1	0	2	0	0	0	1	1	1	0	0	0	0
433	0	1	0	0	0	1	2	2	1	1	0	0	0	0	0	0	0	1	2	0	2	1	1	1	1	1	2	2	1	2	1	1	0	0	1	1	0	0	1	1	0	1	0	0	0	0	0	1	2
434	0	1	0	0	0	0	1	2	1	1	1	2	2	1	1	0	0	1	0	1	1	0	2	0	0	0	2	2	1	2	2	1	1	0	0	1	1	0	1	1	0	0	0	1	0	0	0	0	2
435	0	2	0	0	0	0	2	2	2	1	0	0	0	0	0	0	0	1	0	1	1	0	1	0	0	0	1	2	1	2	0	0	1	0	2	1	2	0	1	1	0	0	0	1	1	1	0	0	1
436	0	1	0	0	0	1	2	1	1	0	1	0	0	0	0	0	0	1	0	1	1	1	1	1	1	1	2	2	1	2	2	1	1	0	1	1	1	0	1	1	0	1	1	1	0	0	0	0	0
437	0	1	0	0	0	1	1	2	1	1	1	1	0	0	0	0	0	0	1	1	2	0	0	0	0	1	1	1	1	2	1	1	1	0	1	1	2	0	1	0	0	0	0	2	0	1	0	0	0
438	0	0	0	0	0	1	1	1	1	1	1	0	0	0	0	0	0	1	0	1	1	0	2	0	0	0	1	1	1	2	0	0	1	0	0	2	1	1	0	1	0	0	0	1	0	1	0	0	1
439	0	1	0	0	0	2	1	2	1	1	0	1	1	1	1	0	0	0	0	2	2	0	2	0	0	0	1	2	2	2	2	0	2	1	1	2	2	0	0	2	1	0	0	2	0	0	0	0	0
440	0	2	1	0	0	1	1	1	1	1	1	0	0	0	0	0	0	1	1	1	1	1	1	1	1	0	2	2	0	1	1	0	0	0	0	2	1	0	0	0	0	1	1	2	0	0	0	0	0
441	1	0	0	0	1	2	1	1	1	1	0	1	1	1	1	0	0	1	0	2	2	1	2	0	0	0	2	2	1	2	2	0	2	1	0	2	2	0	0	0	0	0	1	2	1	0	0	0	0
442	0	0	0	0	0	2	1	1	1	1	1	0	1	0	0	1	0	0	0	2	2	0	2	0	0	0	1	2	0	2	1	0	0	0	0	2	1	2	0	1	1	1	1	2	0	1	0	0	1
443	0	1	0	0	0	0	2	1	1	1	1	0	0	0	1	0	0	1	0	1	1	0	0	0	0	0	1	2	1	2	0	0	2	0	1	1	2	1	1	0	0	1	1	2	0	0	0	0	1
444	1	1	0	0	0	1	2	1	2	1	0	0	1	0	0	0	0	0	0	2	1	0	1	0	0	1	2	2	1	2	1	2	2	0	2	0	2	0	1	1	0	0	1	2	1	0	0	0	2
445	0	1	0	0	0	0	1	2	1	0	1	0	0	0	0	0	0	1	1	1	2	1	2	0	0	0	1	2	1	1	2	0	2	1	0	2	2	0	2	0	0	1	1	1	0	0	0	0	0
446	1	1	0	0	1	1	1	1	0	0	2	0	0	0	0	0	0	0	0	2	2	0	2	0	0	0	0	1	1	2	0	1	2	1	0	2	2	0	2	0	0	0	0	1	1	0	0	0	1
447	0	1	0	0	0	1	2	1	1	1	1	0	1	0	0	1	0	1	1	1	1	0	1	0	0	0	1	2	1	1	1	2	1	0	0	2	2	1	0	0	0	0	1	1	1	0	0	0	2
448	0	2	0	0	0	0	1	2	0	0	1	1	1	1	1	0	0	1	1	1	2	1	2	0	0	0	1	1	2	2	0	0	0	0	0	2	1	0	1	1	0	0	0	2	0	0	0	0	1
449	0	2	0	0	0	0	2	1	2	2	0	1	1	1	1	0	0	0	0	2	2	1	1	1	1	1	2	2	1	2	2	0	2	1	2	2	0	0	0	1	0	0	0	2	1	1	0	0	1
450	1	2	1	1	0	1	2	1	2	2	0	0	2	1	1	1	0	0	0	2	2	1	2	0	0	0	2	2	1	2	0	0	0	0	0	2	1	0	0	2	0	0	0	2	0	1	0	0	0
451	0	1	0	0	1	1	1	1	1	1	0	1	1	0	0	0	0	0	1	1	1	1	2	0	0	1	0	0	1	2	1	0	1	0	1	2	2	0	0	0	0	0	0	1	0	0	0	0	1
452	0	2	0	0	0	1	1	1	1	1	1	0	0	0	0	0	1	1	0	2	2	0	1	1	1	1	1	2	0	1	1	0	2	0	2	1	1	1	0	1	0	2	2	2	0	1	0	0	0
453	0	0	0	0	1	1	0	2	0	0	1	1	1	1	2	0	0	1	0	1	1	0	1	0	0	0	1	1	1	2	0	1	2	1	2	2	1	0	0	1	0	0	1	2	1	0	0	0	1
454	1	0	0	0	0	2	2	1	2	1	0	0	0	0	0	0	0	1	1	1	2	1	2	0	0	0	1	2	1	2	2	0	0	0	0	1	0	0	0	1	0	1	0	1	1	2	0	0	2
455	0	0	0	0	0	1	2	1	2	2	0	0	1	0	0	0	0	0	0	1	1	1	2	0	0	0	2	2	1	2	2	0	2	0	0	2	1	0	1	1	0	1	1	1	1	1	0	0	1
456	1	1	0	0	0	1	2	1	2	2	0	0	0	0	0	0	0	2	1	0	1	2	0	1	1	1	2	2	0	2	1	0	0	0	0	2	1	0	0	2	0	0	1	2	0	1	0	0	0
457	0	1	0	0	0	2	1	1	1	1	1	1	2	0	0	0	0	0	1	1	2	0	2	0	0	0	2	2	0	1	1	1	1	0	0	2	0	0	0	1	0	0	1	2	0	0	0	0	2
458	0	1	0	0	0	1	2	1	2	2	0	0	1	0	0	1	0	1	1	1	2	0	2	0	0	0	1	2	0	1	1	2	1	1	0	2	0	0	1	1	0	0	1	1	1	0	0	0	0
459	0	1	0	0	0	1	0	2	1	1	0	1	1	1	1	0	0	1	1	1	2	1	2	0	0	0	2	2	1	2	2	0	2	0	0	2	1	0	1	1	0	1	1	2	0	1	0	1	1
460	1	2	0	0	0	1	2	0	2	2	0	0	0	0	0	0	0	0	0	2	2	0	1	0	0	0	2	1	1	2	1	1	2	0	0	2	0	0	0	1	0	0	0	1	0	0	0	0	1
461	1	1	0	0	0	0	2	0	2	1	1	0	0	0	0	0	0	1	1	1	2	1	2	0	0	0	1	2	2	1	2	1	2	0	2	0	1	0	0	2	0	0	0	2	0	1	0	0	0
462	1	2	0	0	0	0	2	2	2	1	0	0	0	0	1	0	0	0	0	2	2	0	2	0	0	1	2	2	0	2	2	0	2	1	1	2	1	1	0	1	0	0	1	2	1	0	0	0	1
463	0	1	0	0	0	1	1	1	1	1	0	0	0	0	0	0	1	2	1	1	1	1	2	0	0	0	2	2	0	2	0	1	1	0	2	1	0	0	0	2	0	0	0	2	0	1	0	1	1
464	0	0	0	0	0	2	2	1	2	2	0	0	0	0	0	0	1	1	0	2	2	0	2	0	0	0	1	1	1	1	1	1	1	0	0	2	1	0	0	2	0	0	0	0	0	0	0	0	1
465	1	1	0	0	0	2	1	2	1	1	0	1	2	1	1	0	0	0	0	2	2	0	1	0	0	0	2	2	0	2	0	0	2	1	0	2	2	1	0	0	0	0	2	2	0	0	0	0	2
466	0	2	0	0	0	0	1	1	1	1	1	0	1	0	0	1	0	0	0	2	2	1	0	0	0	0	2	2	0	2	1	1	2	0	1	2	2	0	2	0	0	1	1	1	1	1	0	0	1
467	0	0	0	0	0	1	1	2	1	0	1	1	2	2	2	0	0	1	1	1	2	0	2	0	0	0	1	1	1	2	1	1	1	1	1	2	0	0	1	1	0	0	0	1	0	0	0	0	1
468	0	1	0	0	0	2	1	1	1	1	1	1	1	1	1	0	0	1	1	0	0	0	2	0	0	0	1	1	1	2	1	2	2	0	1	1	1	0	0	2	0	1	1	2	0	0	0	0	0
469	0	0	0	0	0	1	0	1	1	1	1	0	1	0	0	0	0	1	1	1	2	0	2	0	0	0	2	2	0	2	1	1	1	0	0	2	1	0	0	2	0	1	0	1	0	1	0	0	0
470	0	1	1	1	1	2	2	1	2	1	0	0	1	0	0	0	0	2	1	0	2	0	1	1	1	1	2	2	0	2	1	0	1	1	0	2	1	0	0	1	0	2	1	2	1	0	0	0	0
471	1	1	0	0	0	0	2	2	1	0	1	0	1	0	0	0	0	2	0	2	2	0	1	0	0	0	2	2	1	2	1	1	2	1	0	2	1	0	1	1	0	0	0	2	0	1	0	0	1
472	0	1	0	0	0	1	2	2	2	1	0	0	1	1	1	0	0	0	0	2	2	0	2	0	0	0	1	1	2	2	0	2	1	0	1	1	2	0	1	1	0	0	0	2	1	1	0	0	1
473	0	1	0	0	0	0	0	2	0	0	1	1	1	1	1	0	0	0	0	2	2	1	2	0	0	0	1	2	0	2	0	1	2	0	2	2	1	0	1	1	0	1	1	2	2	0	0	0	1
474	0	2	0	0	0	0	2	2	2	0	0	1	2	1	1	0	0	2	1	1	2	0	2	0	0	0	2	2	1	2	0	0	0	0	0	2	1	1	0	1	0	0	0	0	0	1	0	2	2
475	0	1	0	0	0	1	1	2	1	0	1	0	0	0	0	0	0	0	1	1	1	0	2	0	0	1	0	1	1	0	1	1	1	0	0	2	1	0	2	0	1	1	1	1	0	0	1	0	1
476	0	1	0	0	0	0	1	2	1	1	0	0	1	0	0	0	0	1	1	1	2	0	2	0	0	0	2	2	1	2	2	1	2	0	0	2	2	0	1	1	0	0	1	1	1	1	0	0	2
477	0	0	0	0	1	2	2	0	2	2	0	1	1	1	1	0	0	0	1	1	2	0	2	0	0	0	1	2	1	2	2	0	1	0	1	1	0	0	1	1	0	0	0	2	1	1	0	1	0
478	0	2	0	0	0	0	1	0	2	2	0	1	1	1	1	0	0	1	1	1	1	1	2	0	0	0	1	2	0	2	0	1	2	0	0	2	2	0	1	0	0	0	0	2	1	1	0	0	1
479	1	2	0	0	0	0	1	2	0	0	2	0	0	0	0	0	0	1	1	1	2	1	2	0	0	0	2	2	0	1	1	0	1	0	1	1	1	0	2	0	0	0	0	1	0	1	0	0	0
480	0	2	0	0	0	0	1	2	0	0	1	0	0	0	0	0	0	0	0	1	1	0	1	0	0	0	2	2	0	1	0	2	2	0	1	1	1	0	1	1	0	1	1	1	1	2	0	0	0
481	0	1	0	0	0	0	2	0	2	2	0	1	1	2	1	0	0	1	1	1	2	0	0	0	0	1	2	2	0	2	1	1	2	2	2	1	0	0	1	0	0	0	1	2	1	0	0	1	0
482	1	2	0	0	0	0	1	1	2	2	0	0	0	0	0	0	0	1	2	0	1	0	2	0	0	0	0	1	0	1	1	0	2	2	1	1	2	0	1	1	1	1	1	1	1	2	0	0	2
483	0	1	0	0	0	2	1	2	1	1	1	0	1	0	0	0	0	0	0	2	1	0	2	0	0	0	2	2	1	2	1	0	1	2	1	1	2	0	0	0	0	1	1	1	1	1	0	0	0
484	0	1	0	0	0	1	2	1	2	2	0	0	0	0	0	0	0	0	0	2	2	0	2	0	0	0	2	2	0	1	2	0	1	2	1	1	1	0	1	1	1	0	0	1	0	1	0	0	0
485	0	2	0	0	0	0	2	2	1	0	1	1	1	1	1	0	0	2	1	0	0	1	2	0	0	0	1	2	2	2	2	0	2	1	0	2	1	0	0	2	0	0	1	2	1	0	0	0	0
486	0	2	0	0	0	1	2	2	1	1	0	0	1	0	0	1	0	0	1	1	2	1	2	0	0	0	1	1	1	2	0	0	1	0	1	1	1	1	0	1	0	0	0	0	0	0	0	0	1
487	1	2	1	0	0	2	2	1	1	1	0	0	1	0	0	1	0	0	0	2	2	0	2	0	0	0	2	2	0	2	2	1	2	0	2	0	1	0	0	2	0	0	1	2	0	0	0	0	1
488	0	2	0	0	0	0	1	2	0	0	1	0	1	1	2	0	0	1	1	1	2	0	1	0	0	0	2	2	0	2	1	1	2	1	2	2	0	0	0	1	0	0	0	1	0	0	0	0	1
489	0	1	0	0	1	2	1	2	1	1	0	0	0	0	0	0	0	1	1	1	2	0	0	0	0	0	1	1	1	2	0	1	2	0	1	1	2	0	0	1	0	0	0	2	0	2	0	0	0
490	0	1	0	0	1	1	2	2	0	0	0	1	1	1	1	0	0	1	1	1	1	1	2	0	0	0	2	2	0	1	0	1	1	0	0	2	2	0	1	1	0	0	1	2	0	0	0	0	2
491	0	1	0	0	0	1	2	1	1	1	0	0	1	1	1	0	0	1	0	1	1	0	2	0	0	0	2	2	0	2	1	1	2	0	1	1	1	0	1	1	0	0	0	0	0	1	0	0	2
492	1	2	1	0	0	1	2	1	1	1	0	1	1	1	1	0	1	2	0	2	2	1	2	0	0	0	1	1	1	2	1	0	2	1	1	1	1	0	1	1	0	2	2	2	1	0	0	0	1
493	0	1	1	1	0	1	2	1	1	1	1	1	1	1	1	0	0	1	0	1	1	0	2	0	0	0	2	1	1	2	1	1	0	0	1	1	1	0	0	2	0	1	1	1	0	1	0	1	1
494	0	1	0	0	1	1	2	2	2	2	0	1	2	2	2	0	0	1	0	1	1	0	2	0	0	0	1	1	0	1	1	2	1	0	1	0	1	1	0	1	0	0	0	2	0	1	0	0	0
495	0	1	1	1	0	1	1	1	2	2	0	1	1	1	1	0	0	0	1	1	2	0	2	0	0	1	2	2	0	1	1	0	2	1	1	1	2	0	2	0	1	0	2	2	1	0	0	0	1
496	0	1	0	0	0	1	0	2	0	0	1	1	1	1	1	0	0	2	0	0	0	0	1	0	0	0	2	2	0	1	1	0	2	0	1	1	2	0	2	0	0	1	1	1	1	1	0	0	0
497	0	2	0	0	0	1	2	0	1	1	0	0	0	0	0	0	0	0	0	2	2	0	2	0	0	0	1	1	1	2	0	0	0	0	1	1	0	0	0	2	0	0	1	2	1	0	0	0	1
498	0	1	0	0	0	1	2	2	1	1	0	1	1	1	1	0	0	0	0	2	2	0	2	0	0	0	2	2	1	2	1	0	2	1	1	1	0	0	1	1	0	0	2	2	0	1	0	0	1
499	0	2	0	0	0	0	1	2	1	1	1	0	0	0	0	0	0	2	2	0	0	0	2	0	0	1	2	2	1	2	1	0	1	0	1	1	0	0	0	1	0	0	1	1	1	0	0	0	1
500	0	0	0	0	1	2	2	1	2	1	0	0	1	1	1	0	0	1	1	1	1	0	2	0	0	0	1	1	1	2	0	0	2	2	1	2	1	0	0	2	0	0	0	1	1	1	0	0	1
501	0	0	0	0	0	2	2	1	2	2	0	2	1	1	1	0	0	0	0	2	2	2	0	1	1	1	0	2	1	1	1	2	2	0	2	1	1	0	0	2	0	0	0	2	0	0	0	0	1
502	0	0	0	0	1	2	2	2	2	1	0	0	0	0	0	0	0	2	1	1	2	1	2	0	0	1	1	2	0	2	1	0	2	0	0	2	0	0	0	1	0	1	0	1	0	1	0	0	0
503	1	1	0	0	0	2	1	1	1	1	1	0	1	1	1	0	0	0	0	2	2	0	1	0	0	0	1	2	0	2	0	0	0	0	1	1	0	0	1	0	0	0	0	0	0	1	0	0	1
504	0	0	0	0	1	1	2	1	2	2	0	0	0	0	0	0	0	1	1	1	2	0	1	1	1	1	2	2	0	2	1	0	0	0	0	2	0	0	0	2	0	0	1	2	1	0	0	0	0
505	1	2	1	0	1	1	1	2	0	0	1	1	2	1	1	0	0	1	0	1	0	0	2	0	0	1	2	2	0	2	0	1	2	0	1	1	1	0	2	0	0	0	0	1	0	1	0	1	1
506	0	0	0	0	0	2	2	1	2	2	0	0	1	1	1	0	0	1	1	0	0	0	1	0	0	0	2	2	1	2	1	0	2	2	1	2	1	0	0	1	0	2	2	2	1	1	0	0	0
507	0	1	0	0	0	0	2	1	2	1	0	0	0	0	0	0	0	1	1	1	1	0	1	0	0	0	2	2	0	2	0	1	0	0	0	2	1	0	1	2	1	0	0	2	0	0	0	0	0
508	0	2	0	0	0	0	1	1	1	1	1	0	0	0	0	0	0	2	0	1	1	0	2	0	0	0	1	1	0	1	0	1	2	0	1	2	1	0	0	1	0	0	0	2	0	0	0	0	1
509	0	2	1	0	0	1	2	2	2	0	0	0	1	0	0	1	0	0	1	1	2	0	1	1	1	1	1	2	1	0	2	1	0	0	1	1	0	0	1	2	1	0	0	2	0	1	0	0	0
510	0	2	0	0	0	1	1	1	2	2	1	1	2	1	1	0	0	2	1	0	1	1	2	0	0	0	2	2	1	2	2	1	1	0	1	2	1	0	0	1	0	0	0	2	0	2	0	1	2
511	0	0	0	0	2	2	2	2	1	1	0	0	1	1	1	0	0	0	0	2	2	1	2	0	0	0	1	1	1	2	0	0	2	2	1	1	1	0	1	1	0	2	2	2	0	1	0	0	2
512	0	2	1	0	0	1	1	1	2	2	0	1	1	1	1	0	0	1	0	1	1	0	1	1	1	2	1	1	2	2	0	1	2	1	0	2	1	1	0	1	0	1	1	2	1	1	0	0	0
513	1	1	0	0	1	1	2	2	1	1	0	0	1	0	0	1	1	2	2	0	2	0	2	0	0	0	1	1	0	1	1	0	1	0	1	1	1	1	0	0	0	0	0	1	0	1	0	0	0
514	0	1	0	0	0	1	1	2	1	0	1	0	1	1	1	0	0	2	0	2	2	0	2	0	0	0	1	1	1	2	0	0	0	0	0	2	2	0	0	2	1	0	0	1	1	1	0	0	0
515	0	0	0	0	1	1	2	2	2	1	0	0	0	0	0	0	0	1	2	0	1	0	1	0	0	0	2	2	1	2	1	2	1	0	1	0	2	0	0	1	0	0	1	2	0	1	0	0	0
516	0	2	1	0	0	1	1	2	1	1	1	1	1	0	0	0	0	0	0	2	2	0	1	0	0	0	1	1	2	2	1	1	1	1	1	1	2	0	0	2	0	0	0	2	0	2	0	1	1
517	0	0	0	0	0	2	2	0	1	1	1	1	2	2	2	0	0	1	1	0	0	1	2	0	0	0	1	0	2	2	0	1	2	0	0	2	0	0	0	1	0	1	1	2	1	0	0	1	1
518	0	1	0	0	0	2	2	2	1	1	0	1	2	2	2	0	0	2	2	0	1	0	2	0	0	1	1	1	0	1	2	1	1	0	1	1	1	0	1	1	0	0	0	2	0	1	0	0	1
519	0	1	0	0	0	1	2	1	1	1	0	0	1	0	0	1	0	1	1	1	1	0	2	0	0	0	1	1	2	2	0	1	2	0	1	1	1	0	0	2	0	0	0	0	0	1	0	1	1
520	1	1	0	0	0	1	2	2	2	1	0	0	0	0	0	0	0	1	1	1	2	1	1	0	0	0	2	2	1	2	0	0	2	1	1	1	2	0	0	1	0	0	1	1	0	1	0	1	0
521	0	1	0	0	0	1	2	2	1	1	0	0	1	0	0	1	0	2	0	1	1	2	0	1	1	1	2	2	2	2	1	1	2	0	0	2	2	0	1	0	0	0	1	2	1	1	0	0	0
522	0	0	0	0	1	2	2	2	1	1	0	0	1	1	0	0	0	2	0	1	1	1	1	0	0	0	1	2	1	1	1	1	2	1	1	1	0	0	1	0	0	0	1	2	1	0	0	0	0
523	1	2	0	0	0	0	2	2	2	1	0	0	0	0	0	0	0	0	0	2	2	0	2	0	0	0	1	2	1	1	2	1	0	0	1	1	1	0	2	0	0	0	0	2	0	1	0	0	0
524	1	1	0	0	0	1	2	2	1	1	0	1	1	1	2	0	0	1	0	1	1	0	2	0	0	0	1	2	2	2	1	2	2	0	2	0	0	0	0	1	0	2	2	2	0	1	0	0	1
525	0	0	0	0	0	2	1	1	1	1	1	0	0	0	0	0	0	2	0	0	0	0	2	0	0	2	2	2	0	2	0	0	2	1	1	1	1	0	0	2	0	0	0	2	0	1	0	0	0
526	0	1	0	0	0	1	2	2	1	0	0	0	0	0	0	0	1	2	0	1	1	1	2	0	0	0	0	2	1	2	1	1	1	1	2	0	2	0	2	1	1	0	0	0	0	1	0	0	0
527	0	0	0	0	1	2	2	1	2	2	0	0	1	0	0	0	0	1	1	0	0	0	1	1	1	1	2	2	0	2	0	0	2	1	1	2	2	0	2	0	1	1	1	1	1	0	0	0	0
528	0	1	0	0	1	1	1	2	0	0	1	0	0	0	0	1	0	1	0	1	1	1	1	1	1	1	1	2	1	2	0	0	0	0	2	2	0	0	1	1	0	1	0	0	0	0	0	0	2
529	0	1	0	0	1	1	2	0	2	2	0	0	0	0	0	0	1	2	1	0	1	0	2	0	0	0	2	2	1	2	0	1	2	1	1	2	1	0	0	2	0	1	1	2	1	0	0	0	1
530	0	1	0	0	0	2	2	1	2	2	0	0	1	0	0	1	1	1	0	2	1	0	1	0	0	0	2	2	1	2	2	1	2	0	1	1	1	0	1	1	0	1	1	1	1	1	0	0	0
531	0	2	0	0	0	1	2	1	1	1	1	0	0	0	0	0	0	1	0	2	2	0	1	0	0	0	2	2	1	2	2	2	2	0	1	2	0	0	1	1	0	1	1	2	0	0	0	1	1
532	0	2	0	0	0	2	2	2	2	1	0	0	0	0	0	0	0	2	1	0	0	0	2	0	0	0	2	2	1	2	1	1	1	1	0	2	2	0	1	1	1	1	1	1	1	0	0	1	2
533	0	1	0	0	1	1	2	2	2	0	0	0	1	1	1	0	0	1	0	1	1	0	2	0	0	0	2	2	0	2	1	0	2	2	1	1	1	0	0	1	0	1	1	1	1	0	0	0	2
534	0	2	1	0	0	1	1	1	1	1	1	1	1	1	1	0	0	1	1	0	0	1	2	0	0	0	2	2	0	2	1	0	1	1	2	1	2	0	2	1	1	1	1	2	1	0	0	1	0
535	0	1	0	0	0	1	2	0	2	2	0	0	0	0	0	0	1	2	0	1	1	0	2	0	0	0	1	2	0	1	1	1	1	1	2	1	1	0	2	0	0	1	1	1	1	0	0	0	1
536	1	2	0	0	0	0	2	2	1	1	1	0	1	0	0	1	0	1	1	1	1	1	1	0	0	0	1	0	1	2	1	2	2	0	2	1	2	0	1	2	1	0	0	1	0	0	0	0	1
537	0	0	0	0	0	2	1	2	1	0	1	0	0	0	0	0	0	2	2	0	1	0	2	0	0	0	2	2	0	1	2	0	2	0	1	1	0	0	0	1	0	1	0	1	0	1	0	0	0
538	0	1	0	0	0	1	2	2	0	0	1	1	1	1	1	0	0	1	1	1	1	0	2	0	0	2	1	2	1	1	1	1	2	1	0	2	2	0	2	0	1	0	0	2	0	1	0	0	1
539	0	2	1	0	0	1	0	2	0	0	1	1	0	0	0	0	0	0	0	2	2	1	2	0	0	0	2	0	1	1	1	0	2	1	0	2	1	0	0	2	0	0	0	2	0	1	0	0	0
540	0	2	0	0	0	0	2	0	2	2	0	0	0	0	0	0	0	0	0	2	2	0	2	0	0	0	0	1	0	0	2	1	1	0	1	1	2	0	0	2	0	0	0	2	0	1	0	0	0
541	0	1	0	0	0	1	2	0	2	2	0	0	0	0	0	0	1	2	1	0	1	1	1	1	1	1	2	2	1	2	0	0	2	1	0	2	1	0	0	2	0	1	1	2	0	1	0	0	1
542	0	1	1	0	0	1	1	1	1	1	1	0	0	0	0	0	0	1	1	1	2	1	1	1	1	1	1	2	0	2	0	2	2	0	1	2	0	0	0	1	0	0	0	2	0	0	1	0	0
543	0	1	0	0	1	2	2	0	2	2	0	1	2	1	1	0	0	2	1	0	2	0	2	0	0	0	0	1	2	1	1	1	2	1	2	2	1	1	0	1	0	1	1	2	1	1	0	0	1
544	0	1	0	0	0	2	2	1	2	2	0	0	1	0	0	0	0	0	0	2	2	0	2	0	0	0	1	2	1	1	1	0	0	0	2	2	2	0	1	0	0	1	1	1	1	2	0	0	1
545	1	0	0	0	0	1	2	1	2	1	1	0	0	0	0	0	0	0	0	1	1	0	2	0	0	0	2	2	1	2	2	1	0	0	0	2	2	0	1	0	0	0	0	1	0	1	0	0	2
546	0	1	0	0	0	2	2	1	2	2	0	0	2	1	1	0	0	1	1	1	2	0	2	0	0	0	1	2	0	1	2	1	2	0	0	2	1	0	0	1	0	1	1	2	0	1	0	0	1
547	0	2	0	0	0	0	2	1	2	1	0	0	0	0	0	0	0	0	0	2	2	0	2	0	0	0	1	0	2	2	0	2	2	0	0	2	2	0	0	1	0	0	1	1	1	0	0	0	0
548	0	1	1	1	0	1	2	1	0	0	0	0	0	0	0	0	0	1	1	1	2	1	2	0	0	0	0	2	1	1	1	0	1	1	2	1	1	0	1	1	0	0	0	1	1	1	0	0	1
549	0	1	0	0	1	2	2	2	1	1	0	0	0	0	0	0	0	1	1	1	2	1	2	0	0	0	2	2	1	2	2	0	2	1	2	2	2	0	1	0	0	1	2	2	1	0	0	0	0
550	1	1	0	0	0	1	0	2	1	1	0	0	0	0	0	0	0	0	2	0	2	0	2	0	0	0	2	2	1	1	0	1	1	2	1	2	1	0	2	0	0	0	0	2	0	1	0	1	2
551	0	1	0	0	0	2	2	0	2	2	0	0	0	0	0	0	1	0	1	1	2	0	2	0	0	1	1	1	0	1	2	0	2	2	1	1	0	0	0	1	0	0	0	2	1	1	0	0	0
552	0	1	0	0	0	2	1	2	1	1	1	1	1	1	1	0	0	0	0	2	1	1	0	1	1	1	2	2	0	2	0	0	2	1	1	1	2	0	1	1	0	0	1	2	1	0	0	2	2
553	1	0	0	0	1	2	2	2	1	0	1	1	2	1	1	0	0	1	1	1	2	0	2	0	0	0	2	2	1	2	1	1	1	0	0	2	2	0	1	1	0	0	2	2	0	0	0	0	0
554	0	0	0	0	0	1	2	2	1	0	0	1	2	2	2	0	0	2	0	1	1	0	1	0	0	1	1	2	0	2	0	0	0	0	0	2	0	0	0	2	0	0	0	1	0	0	0	1	0
555	0	2	0	0	0	1	2	1	1	1	1	1	2	1	1	0	0	2	2	0	0	0	2	0	0	1	1	2	0	2	2	1	1	0	1	2	2	0	1	1	0	1	0	1	0	1	0	0	0
556	0	0	0	0	0	1	2	1	2	1	0	0	2	1	1	1	0	0	0	2	2	0	2	0	0	0	2	2	0	2	0	1	1	0	2	1	2	0	1	1	0	1	1	1	1	1	0	1	2
557	1	2	0	0	0	1	2	1	2	1	0	1	1	1	1	0	0	0	0	2	2	0	1	0	0	0	2	2	0	2	1	0	1	0	0	2	2	0	1	1	0	0	1	2	0	0	0	0	0
558	0	2	0	0	0	2	2	2	1	0	0	0	1	0	0	0	0	0	0	2	2	1	0	1	1	1	2	2	0	2	1	2	2	0	2	1	2	0	0	1	0	1	0	0	1	1	0	0	1
559	0	2	0	0	0	2	2	1	2	0	0	1	2	0	0	0	0	1	1	1	2	1	0	1	1	1	2	2	1	2	1	1	2	2	2	1	1	0	1	2	1	1	1	2	1	0	0	0	1
560	0	0	0	0	1	1	2	1	2	1	0	0	2	1	2	0	0	0	0	2	2	1	2	0	0	0	2	2	0	2	1	0	0	0	0	2	2	1	1	1	1	0	1	1	1	1	0	1	1
561	0	0	0	0	0	1	1	0	2	2	0	1	1	1	1	0	1	2	1	0	1	1	0	1	1	1	2	2	0	2	1	0	0	0	0	2	0	0	0	1	0	2	2	2	1	1	0	0	1
562	0	0	0	0	1	1	1	1	2	1	0	0	0	0	0	0	0	1	1	1	1	1	2	0	0	0	2	2	0	2	1	1	1	0	0	2	2	0	2	1	1	0	0	1	0	0	0	1	1
563	1	1	0	0	0	1	2	2	2	1	0	0	0	0	0	0	0	0	0	2	2	0	2	0	0	0	1	2	1	1	1	0	0	0	0	2	2	0	1	0	0	2	2	2	1	1	0	0	2
564	0	1	0	0	0	1	1	1	0	0	1	0	0	0	0	0	0	0	0	2	2	0	1	0	0	0	2	2	1	2	1	0	1	0	1	1	1	0	0	2	0	1	1	2	1	1	0	1	1
565	0	1	0	0	0	1	2	2	2	2	0	0	1	1	1	0	0	0	0	2	2	1	1	1	1	1	2	2	1	2	2	1	1	1	0	2	1	0	0	2	0	1	1	1	1	1	0	0	1
566	0	2	1	0	0	1	1	1	2	2	0	0	1	0	0	1	0	2	1	0	1	0	2	0	0	0	1	1	1	2	0	0	1	1	1	2	2	0	0	0	0	0	1	1	1	0	0	1	0
567	0	2	1	0	0	0	1	2	0	0	2	1	1	1	1	0	0	2	0	1	1	1	2	0	0	0	2	2	1	2	1	0	0	1	0	2	1	0	0	2	0	0	1	2	1	0	0	0	1
568	0	2	0	0	0	0	2	1	2	2	0	0	0	0	0	0	0	0	1	1	2	0	2	0	0	0	2	2	0	2	2	0	1	0	1	2	2	0	0	1	0	0	0	2	0	1	0	1	2
569	1	2	0	0	0	1	2	0	2	2	0	0	1	0	0	0	0	1	0	1	1	0	2	0	0	0	1	2	1	2	0	0	0	0	0	2	1	0	0	1	0	0	0	1	0	1	0	1	2
570	0	2	0	0	0	0	2	1	2	2	0	1	2	2	2	0	0	1	1	1	1	0	2	0	0	1	2	2	0	2	2	1	2	0	2	0	1	1	1	0	0	2	2	2	1	1	0	1	0
571	0	0	0	0	1	1	1	1	2	2	0	1	1	1	1	0	0	2	2	0	1	0	2	0	0	0	2	2	0	2	1	0	2	0	1	2	0	0	0	1	0	0	0	1	0	0	0	0	0
572	0	1	0	0	0	1	1	1	1	1	0	0	1	1	1	0	0	2	2	0	1	0	2	0	0	0	2	2	0	2	1	0	1	1	1	1	2	0	2	1	1	1	1	1	0	1	0	0	1
573	1	2	0	0	1	1	1	2	0	0	0	0	0	0	0	0	0	2	1	1	2	1	0	0	0	1	1	2	2	2	1	2	1	0	0	2	2	1	0	0	0	1	1	2	1	0	0	1	1
574	0	1	0	0	0	0	1	2	1	1	0	0	0	0	0	0	0	1	0	1	1	1	1	1	1	2	1	2	0	1	0	0	0	0	0	2	1	0	0	1	0	0	0	2	0	2	0	1	2
575	0	2	1	0	0	1	0	2	1	1	0	0	1	1	2	0	0	1	1	1	2	0	2	0	0	1	1	0	2	2	0	1	1	0	0	2	0	0	0	2	0	1	1	2	1	1	0	0	1
576	0	2	0	0	0	2	2	0	2	2	0	1	2	2	2	0	0	0	0	2	2	1	1	1	1	1	1	2	1	2	2	0	0	0	0	2	2	0	0	2	1	1	1	1	1	0	0	1	2
577	0	2	1	0	0	2	2	2	1	1	1	1	1	1	1	0	0	1	1	1	2	0	2	0	0	0	1	2	1	1	2	0	1	1	0	2	2	0	1	1	0	0	0	0	0	1	0	1	2
578	0	1	1	0	1	2	2	2	2	0	0	0	1	0	0	0	0	2	2	0	1	0	2	0	0	0	1	1	1	2	1	0	2	0	0	2	1	0	0	2	0	0	1	2	1	0	0	0	1
579	0	1	0	0	0	2	1	2	1	0	1	0	1	1	2	0	0	1	1	1	1	0	2	0	0	0	0	1	0	1	1	0	2	2	1	1	0	0	1	1	1	1	1	1	1	2	0	1	2
580	0	0	0	0	0	2	1	0	2	2	0	0	0	0	0	0	0	1	1	1	2	0	2	0	0	0	1	2	0	1	2	2	2	0	2	0	2	0	1	0	0	1	1	2	0	0	0	0	1
581	0	0	0	0	0	2	1	0	2	2	0	0	0	0	0	0	0	0	0	2	2	0	1	0	0	0	1	1	1	2	0	1	1	0	0	2	1	0	1	1	0	0	0	2	0	2	0	0	1
582	0	1	0	0	0	1	1	1	1	0	1	1	2	2	2	0	0	1	1	1	1	1	2	0	0	0	2	2	0	2	1	0	1	0	0	2	0	0	0	2	0	0	1	1	1	1	0	1	1
583	0	1	0	0	0	1	2	1	2	2	0	0	1	0	0	1	0	1	1	1	2	0	2	0	0	0	2	2	0	2	0	0	1	0	0	2	0	0	0	2	0	1	1	2	1	0	0	1	1
584	0	0	0	0	0	2	2	1	2	2	0	0	1	0	0	0	0	1	1	1	2	1	2	0	0	0	2	2	0	2	1	1	1	0	0	2	2	0	2	1	0	1	1	2	1	0	0	0	1
585	0	0	0	0	2	2	2	0	2	2	0	1	1	1	1	0	0	0	0	2	2	0	2	0	0	0	1	1	1	2	0	1	1	1	0	2	1	0	0	1	0	0	0	2	0	2	0	0	0
586	0	1	0	0	0	1	2	1	1	1	0	0	0	0	0	0	0	1	1	1	1	0	1	0	0	0	2	2	0	2	0	0	1	1	0	2	2	0	1	1	0	0	0	2	0	0	0	2	2
587	0	1	0	0	0	0	0	2	0	0	2	0	0	0	0	0	0	0	1	1	2	0	2	0	0	1	1	2	1	0	1	2	1	0	1	1	0	1	0	1	0	0	0	0	0	0	0	0	1
588	0	0	0	0	0	1	2	2	1	1	0	0	0	0	0	0	0	0	1	1	2	1	1	1	1	1	1	1	0	1	1	2	2	0	2	0	0	0	0	2	0	0	2	2	0	0	0	0	0
589	0	1	0	0	1	1	2	0	2	2	0	0	0	0	0	0	0	1	1	1	1	0	1	1	1	1	1	2	0	1	0	0	2	2	1	2	2	0	2	0	0	1	0	1	0	1	0	0	0
590	0	0	0	0	1	1	1	1	1	1	1	0	1	0	0	0	0	0	0	2	2	1	2	0	0	0	1	2	0	2	0	0	0	0	0	2	2	0	1	0	0	0	0	1	0	0	0	0	0
591	0	1	0	0	0	1	2	1	2	1	0	1	1	1	1	0	1	2	0	1	1	0	2	0	0	0	2	2	0	1	0	0	1	2	2	2	1	0	0	1	0	2	2	2	1	0	0	0	1
592	0	1	0	0	0	1	2	2	2	1	0	0	2	1	1	0	0	1	1	1	1	0	2	0	0	1	2	2	0	2	0	1	1	0	1	2	2	1	0	1	0	0	0	1	0	1	0	0	0
593	0	0	1	0	0	1	2	2	2	0	0	0	0	0	0	0	0	0	1	1	2	0	2	0	0	0	1	1	1	2	0	0	2	0	0	2	2	0	2	1	1	0	0	1	0	0	0	1	0
594	0	2	1	0	0	1	2	2	1	1	0	0	1	1	1	0	0	0	0	2	2	1	2	0	0	0	2	2	1	2	1	1	1	0	0	2	2	0	2	0	0	0	0	0	0	0	0	0	2
595	0	0	0	0	0	1	2	1	1	1	0	1	2	1	1	0	0	1	1	1	2	1	1	1	1	1	1	2	1	1	1	2	2	0	1	2	1	0	1	1	0	0	1	1	0	2	0	0	1
596	0	2	0	0	0	0	2	1	1	1	0	1	1	1	1	0	1	2	1	1	1	0	0	0	0	0	2	2	0	2	0	1	1	1	1	1	2	0	1	1	0	0	0	1	0	0	0	0	1
597	1	0	0	0	0	1	1	1	1	1	1	1	1	1	1	0	0	1	1	1	2	0	2	0	0	0	2	2	1	2	1	0	1	0	2	1	0	0	1	1	0	0	0	2	0	1	0	0	0
598	1	2	0	0	0	1	2	1	1	1	0	0	0	0	0	0	0	1	1	0	0	1	1	1	1	1	2	2	0	2	0	1	2	1	2	2	1	0	1	1	0	0	0	1	0	1	0	0	0
599	0	2	0	0	0	1	1	1	1	1	1	0	0	0	0	0	1	1	1	1	2	0	2	0	0	0	2	2	0	2	1	1	1	0	0	2	1	0	1	2	1	0	1	1	1	0	0	0	1
600	0	2	0	0	0	0	1	1	1	1	0	0	0	0	0	0	0	2	1	0	0	0	0	0	0	0	2	2	1	2	0	1	1	1	1	1	2	0	2	0	0	0	1	2	0	0	0	0	1
601	0	2	0	0	0	1	2	0	2	1	0	0	0	0	0	0	0	0	0	2	2	0	2	0	0	0	2	2	0	2	1	2	1	1	0	2	0	0	0	2	0	0	2	2	1	0	0	0	1
602	0	1	0	0	0	1	2	2	2	1	0	1	1	1	1	0	0	0	0	2	2	0	1	0	0	0	2	2	1	2	1	1	1	0	2	1	1	1	0	1	0	0	1	1	1	1	0	1	2
603	0	0	0	0	0	1	2	2	2	1	0	0	1	1	1	0	0	0	0	2	2	0	2	0	0	1	2	2	0	2	1	0	0	0	1	1	1	0	2	0	0	0	0	0	0	0	0	0	1
604	0	1	0	0	0	0	2	1	2	2	0	1	1	0	0	0	0	0	0	2	2	0	2	0	0	0	1	1	2	2	1	0	1	0	0	2	1	0	2	0	0	1	1	2	2	2	0	0	0
605	0	1	0	0	0	1	1	1	1	1	0	1	1	1	1	0	0	1	1	1	2	1	2	0	0	0	1	0	1	2	1	1	1	0	0	2	1	0	0	1	0	1	0	0	2	0	0	0	1
606	0	0	0	0	1	1	2	2	1	0	0	1	2	1	1	0	0	0	0	2	2	0	2	0	0	0	2	2	1	1	1	1	1	0	0	2	1	0	0	2	0	1	1	1	1	1	0	0	1
607	0	0	0	0	1	2	2	0	2	1	0	0	0	0	0	0	0	1	2	0	2	0	2	0	0	0	2	2	1	2	1	0	2	1	1	1	1	0	0	2	0	1	0	1	1	2	0	0	1
608	0	1	0	0	0	1	2	2	1	1	0	0	0	0	0	0	0	1	0	1	0	0	2	0	0	1	2	2	0	2	0	1	1	1	2	0	1	0	0	2	0	0	0	1	0	0	0	1	2
609	0	2	0	0	0	1	2	2	2	1	0	0	1	0	0	0	0	1	1	1	2	0	2	0	0	0	0	0	1	2	1	0	2	1	1	1	1	1	1	0	0	1	1	1	1	2	0	0	1
610	0	1	0	0	0	1	2	0	2	1	0	0	0	0	0	0	0	2	0	1	1	0	2	0	0	0	1	0	1	2	1	0	1	1	1	1	1	0	0	2	0	0	0	2	0	0	0	0	0
611	0	2	0	0	0	0	2	1	2	0	0	1	0	0	0	0	0	0	0	2	2	0	2	0	0	0	0	2	2	0	2	0	2	1	0	2	2	0	2	0	0	0	0	2	0	1	1	0	1
612	1	2	0	0	0	0	2	1	2	2	0	0	0	0	0	0	0	1	1	1	1	0	2	0	0	0	1	1	1	2	0	1	1	0	1	2	0	0	0	2	0	0	0	2	0	2	0	0	0
613	0	0	0	0	0	1	2	1	2	2	0	0	1	1	1	0	1	0	1	1	2	0	2	0	0	0	2	2	1	2	0	1	2	0	1	1	1	1	0	1	0	1	2	2	1	0	0	0	0
614	0	1	0	0	0	1	2	2	2	1	0	0	1	0	0	1	0	1	1	1	2	0	2	0	0	0	2	2	0	2	1	1	2	2	1	2	2	0	1	0	0	0	1	1	1	1	0	0	1
615	0	2	0	0	0	1	2	1	1	1	0	1	1	1	1	0	0	1	1	1	1	0	2	0	0	0	2	2	0	2	0	2	1	0	2	0	1	0	1	1	0	0	0	1	0	1	1	0	0
616	0	1	0	0	0	0	1	2	2	2	0	0	0	0	0	0	0	1	0	1	1	0	2	0	0	1	1	1	0	1	0	0	0	1	2	2	1	1	0	1	0	1	0	0	0	0	0	0	2
617	0	2	0	0	0	0	0	2	0	0	1	1	1	1	1	0	1	1	1	1	2	0	2	0	0	0	1	1	2	2	0	1	2	0	0	2	1	0	2	0	0	0	1	2	0	0	0	0	0
618	1	0	0	0	0	2	2	0	2	2	0	0	1	1	1	0	0	1	0	1	1	1	2	0	0	1	0	0	1	1	0	0	1	0	0	2	0	0	0	1	0	1	1	1	1	2	0	0	1
619	0	1	0	0	1	1	1	2	2	2	0	0	0	0	0	0	0	1	1	1	1	0	2	0	0	0	0	1	0	0	2	0	1	1	0	2	1	0	0	2	0	1	1	2	1	1	0	0	0
620	0	1	0	0	0	1	2	2	1	1	0	0	0	0	0	0	1	2	1	1	1	0	1	0	0	0	1	1	2	2	1	2	1	0	0	2	1	1	0	1	0	0	0	1	0	1	0	1	0
621	0	2	0	0	0	0	1	1	1	1	1	0	2	1	1	0	0	2	2	0	0	0	1	1	1	2	1	1	0	1	0	0	1	1	1	2	2	0	1	1	0	0	1	2	0	0	0	0	1
622	1	0	0	0	0	2	1	1	2	2	0	1	1	1	1	0	0	0	0	2	2	1	2	0	0	0	1	1	2	2	1	1	2	0	0	2	1	0	1	1	0	1	1	2	0	0	0	0	0
623	0	0	0	0	2	2	1	2	1	1	1	0	0	0	0	0	0	0	0	2	2	0	2	0	0	0	1	2	0	2	0	1	1	0	1	1	0	0	1	1	0	1	1	2	2	0	0	1	1
624	0	0	0	0	0	2	2	2	1	1	1	1	1	1	1	0	0	0	0	2	2	1	1	0	0	1	2	2	2	2	1	1	2	1	1	2	2	0	2	0	0	1	1	1	0	1	0	1	1
625	0	1	0	0	0	1	1	2	1	0	1	1	1	1	1	0	0	2	0	0	0	0	1	0	0	0	0	1	1	2	0	0	2	1	1	1	2	0	1	1	1	0	0	2	0	0	0	0	1
626	1	2	0	0	0	1	1	1	1	1	1	0	0	0	0	0	1	2	1	0	1	1	1	1	1	1	2	0	1	1	1	1	1	1	0	2	0	0	0	2	0	1	1	2	0	0	0	0	1
627	0	1	0	0	0	0	2	2	1	0	1	1	1	1	1	0	0	0	1	1	2	0	2	0	0	0	1	2	1	1	2	1	2	1	2	2	0	0	0	2	0	0	0	2	0	0	0	0	1
628	0	1	0	0	0	2	1	1	2	2	0	0	0	0	0	0	0	0	0	2	2	1	1	1	1	1	0	2	1	2	1	1	1	0	0	2	2	1	1	1	1	0	1	2	0	0	0	0	1
629	0	0	0	0	0	1	2	1	2	2	0	0	0	0	0	0	0	2	0	1	1	1	0	1	1	1	2	2	1	2	1	1	1	0	2	1	1	0	1	2	1	2	2	2	1	1	0	0	1
630	0	0	0	0	1	2	1	2	0	0	1	1	1	1	1	0	0	1	0	1	1	0	1	0	0	0	2	2	0	2	0	0	2	0	1	2	2	0	0	1	0	0	0	2	0	0	0	1	2
631	0	2	0	0	0	1	1	1	1	1	1	1	2	1	1	0	0	0	1	1	2	1	2	0	0	0	2	2	2	2	0	1	2	0	1	1	1	0	0	1	0	0	0	2	0	0	0	1	2
632	0	2	1	0	0	1	1	1	2	2	0	1	2	2	2	0	0	1	1	1	1	1	1	1	1	1	1	2	0	1	2	0	2	0	2	1	0	0	0	1	0	0	1	2	2	0	0	0	2
633	0	1	0	0	0	2	1	2	0	0	1	2	2	2	2	0	0	1	1	1	1	2	2	0	0	0	1	1	1	2	0	0	1	0	1	1	1	0	1	1	0	0	1	1	1	0	0	1	2
634	0	1	0	0	1	2	2	2	1	1	0	0	1	1	1	0	0	1	1	1	2	0	2	0	0	0	2	2	1	2	2	0	1	0	0	2	1	0	0	2	0	0	0	2	0	0	0	0	1
635	0	0	0	0	1	2	0	2	0	0	1	1	1	1	1	0	0	1	0	1	1	0	2	0	0	1	2	2	0	2	0	0	0	0	0	2	1	1	0	1	0	0	1	2	1	1	0	0	0
636	0	0	0	0	0	1	2	2	1	0	0	0	0	0	0	0	0	2	1	0	0	0	2	0	0	0	2	2	0	2	0	1	2	0	1	1	1	0	1	1	0	0	0	0	0	1	0	1	2
637	0	1	0	0	0	2	1	1	2	2	0	0	2	1	1	1	0	1	2	0	1	0	2	0	0	0	2	2	0	2	1	0	1	1	2	1	0	0	1	1	0	1	1	2	0	0	0	0	0
638	0	2	1	0	0	0	1	2	1	1	1	0	1	0	0	1	0	0	1	1	2	0	1	1	1	2	2	2	2	2	1	1	2	1	0	2	1	0	1	2	1	0	0	2	1	1	0	0	0
639	0	2	0	0	0	1	1	1	2	2	1	1	1	1	1	0	0	1	0	1	1	0	2	0	0	0	2	2	0	2	2	1	2	0	0	2	0	1	0	1	0	0	0	1	1	0	0	0	0
640	0	1	0	0	1	1	1	1	2	2	0	1	1	1	1	0	0	0	0	2	2	0	1	0	0	0	1	2	1	0	1	1	2	0	1	1	1	0	1	1	1	0	0	2	0	1	0	0	2
641	0	0	0	0	2	2	1	2	1	1	1	0	2	0	0	1	0	1	1	1	2	0	2	0	0	0	1	2	1	1	1	0	2	0	0	2	0	0	0	1	0	2	2	2	1	1	0	0	0
642	1	0	0	0	0	1	2	1	1	1	0	1	2	1	1	0	0	0	1	1	1	0	2	0	0	0	1	2	1	2	0	0	0	0	1	1	1	0	1	1	0	0	1	1	1	1	0	0	1
643	0	1	0	0	0	1	1	0	2	2	0	0	0	0	0	0	1	0	1	1	2	1	2	0	0	0	1	1	1	2	1	1	1	0	1	1	2	0	2	1	1	1	0	0	0	0	0	1	2
644	0	1	0	0	0	0	2	2	2	1	0	1	2	1	1	0	0	2	1	1	2	1	2	0	0	1	1	2	1	2	0	2	2	0	2	0	2	0	1	1	0	0	0	1	0	0	0	0	0
645	0	1	0	0	0	0	2	2	1	1	1	1	1	1	1	0	1	2	2	0	2	0	2	0	0	0	1	1	2	2	0	0	1	0	1	1	1	0	2	0	0	1	1	2	1	2	0	0	0
646	0	2	1	0	0	2	2	0	2	2	0	0	0	0	1	0	0	0	0	2	2	0	1	1	1	1	1	2	2	1	2	2	2	0	2	0	1	1	1	0	0	1	1	2	0	1	0	1	1
647	0	1	0	0	0	2	2	1	2	2	0	0	0	0	0	0	0	0	0	2	2	0	2	0	0	0	1	2	0	2	0	0	1	1	1	1	2	0	1	1	0	0	0	2	0	1	0	1	2
648	1	1	0	0	0	0	1	2	2	2	0	0	1	1	1	0	0	1	2	0	1	1	1	1	1	1	1	2	2	1	2	0	1	1	0	2	0	0	1	1	0	0	1	1	0	1	0	0	1
649	1	0	0	0	0	1	1	1	2	2	0	0	1	0	0	0	0	0	0	2	1	0	0	0	0	0	2	2	0	2	0	1	1	1	1	2	1	1	0	0	0	0	1	1	0	1	0	0	1
650	0	1	0	0	1	2	1	1	0	0	1	1	2	1	1	0	1	0	1	1	2	0	2	0	0	1	2	2	1	2	1	0	1	0	1	1	2	0	2	0	0	0	0	0	0	1	0	0	1
651	0	2	0	0	0	1	1	1	1	1	1	1	2	2	2	0	0	0	0	2	2	0	2	0	0	0	2	2	0	2	1	1	2	1	1	1	0	0	0	1	0	1	0	0	0	0	1	0	0
652	0	2	0	0	0	1	1	2	1	1	1	0	0	0	0	0	1	1	0	2	2	0	2	0	0	0	2	2	0	2	1	0	0	0	1	1	1	0	0	2	0	0	0	0	2	2	0	0	2
653	0	0	0	0	0	2	1	1	1	1	1	0	2	2	2	0	0	1	1	1	1	0	1	0	0	0	2	2	0	1	1	0	2	2	0	2	2	0	1	1	0	1	1	1	1	1	0	0	1
654	0	1	0	0	1	1	2	2	2	1	0	0	1	1	1	0	0	1	1	1	2	0	1	0	0	0	1	1	1	2	0	0	0	0	1	1	1	0	0	2	1	1	0	1	2	1	0	0	1
655	1	1	0	0	0	2	2	1	2	0	0	0	1	0	0	0	0	0	0	2	2	0	2	0	0	0	1	1	0	1	2	0	2	1	1	2	1	0	0	1	0	1	0	1	0	1	0	0	0
656	1	2	0	0	0	1	2	2	1	1	0	0	0	0	0	0	0	1	1	1	2	0	1	0	0	0	2	2	0	2	1	1	1	0	0	2	1	0	1	1	0	1	0	1	0	0	0	0	0
657	0	1	0	0	0	2	2	1	1	1	0	0	0	0	0	0	0	0	0	2	2	0	2	0	0	1	2	2	0	2	1	2	2	0	1	1	2	0	1	0	0	1	1	1	1	0	0	0	2
658	0	1	0	0	0	2	2	1	1	1	1	0	0	0	0	0	0	0	0	2	2	0	1	0	0	0	1	0	2	2	0	1	0	0	0	2	2	0	1	1	0	0	0	1	0	1	0	0	0
659	0	1	0	0	0	0	2	1	2	2	0	0	1	0	0	1	0	2	1	0	1	0	2	0	0	0	2	2	0	1	0	0	0	0	2	2	2	0	0	2	1	0	0	2	0	1	0	1	2
660	0	1	0	0	1	2	1	2	1	1	1	1	1	1	1	0	0	0	0	2	2	1	2	0	0	0	1	2	0	2	0	0	1	1	0	2	1	0	1	1	0	1	1	1	1	0	0	1	2
661	0	1	0	0	0	2	2	2	1	0	1	0	0	0	0	0	0	0	0	2	2	1	1	1	1	1	1	2	0	1	2	0	2	2	0	2	0	0	0	2	0	1	0	1	0	1	0	0	1
662	0	2	0	0	1	1	2	0	2	2	0	0	0	0	0	0	0	1	0	1	1	1	2	0	0	0	0	1	1	2	0	0	1	1	1	1	1	0	0	2	0	0	0	0	0	1	0	1	2
663	0	2	0	0	0	0	1	1	2	1	0	0	0	0	0	0	0	2	2	0	1	0	2	0	0	0	2	2	1	1	2	2	1	0	0	2	2	0	1	0	0	1	1	2	2	2	0	0	1
664	0	1	0	0	0	1	2	2	2	1	0	0	0	0	0	0	0	1	1	1	2	1	2	0	0	0	2	2	2	2	0	0	2	2	1	2	2	1	1	1	1	2	2	2	1	1	0	0	0
665	0	1	0	0	0	1	2	0	2	1	0	1	1	1	1	0	0	1	1	1	2	0	2	0	0	0	1	2	2	2	0	2	1	0	0	2	2	0	2	1	1	0	0	1	0	0	1	0	0
666	0	2	0	0	0	1	2	2	0	0	1	0	0	0	1	0	0	0	0	2	2	1	2	0	0	0	0	1	1	0	1	1	1	0	1	1	1	0	1	2	1	0	1	2	1	0	0	0	2
667	0	0	0	0	1	2	2	1	1	1	0	0	0	0	0	1	1	1	1	1	2	0	2	0	0	0	1	2	1	2	2	2	2	0	2	0	1	0	0	1	0	1	1	1	0	1	0	0	1
668	0	0	0	0	0	1	1	2	1	1	0	0	0	0	0	0	0	1	0	2	2	1	1	1	1	1	2	2	0	2	2	1	1	2	1	1	2	0	1	1	0	1	1	2	0	1	0	0	0
669	0	1	0	0	0	1	2	2	2	1	0	0	0	0	0	0	0	2	1	0	1	0	2	0	0	0	2	2	0	1	1	2	2	0	1	1	1	0	0	2	0	0	1	1	1	0	0	0	1
670	0	1	0	0	1	2	1	1	0	0	1	1	2	1	1	0	0	1	1	1	2	1	0	1	1	1	1	1	1	2	1	0	0	0	1	1	1	0	1	1	0	0	0	1	0	0	0	0	2
671	1	1	0	0	0	1	0	1	1	1	1	0	0	0	0	0	0	0	0	1	1	0	2	0	0	1	0	1	1	2	0	0	2	0	0	2	1	0	1	1	0	0	0	1	0	1	0	0	0
672	0	0	0	0	0	1	1	1	1	1	0	0	0	0	0	0	0	0	2	0	2	0	2	0	0	0	1	1	1	2	1	0	0	1	0	2	1	0	0	0	0	0	1	1	1	1	0	0	1
673	0	1	0	0	0	1	2	0	2	2	0	1	2	2	2	0	0	2	2	0	1	0	2	0	0	0	1	1	0	1	1	2	2	0	2	0	1	0	1	1	0	0	0	1	0	0	0	0	0
674	0	1	0	0	0	1	1	1	0	0	1	0	1	1	1	0	0	0	0	2	1	0	2	0	0	0	0	1	0	1	1	1	0	0	1	1	2	0	0	2	1	0	2	2	0	0	0	0	1
675	1	2	0	0	0	2	2	1	2	2	0	0	0	0	0	0	0	1	2	0	2	1	2	0	0	0	2	2	1	2	0	1	2	0	1	1	2	0	1	2	2	0	0	0	1	1	0	0	1
676	0	0	0	0	0	1	2	2	2	2	0	0	2	0	0	1	0	2	2	0	0	0	2	0	0	0	1	1	1	2	0	1	1	1	1	1	1	0	0	1	0	0	0	1	0	1	0	0	1
677	1	1	0	0	0	1	2	2	2	1	0	0	0	0	0	0	0	0	0	2	2	0	2	0	0	1	1	0	2	2	0	1	2	0	1	1	2	0	2	0	0	0	0	0	0	1	0	1	2
678	0	2	0	0	0	0	2	1	1	1	0	1	1	1	1	0	0	2	0	0	0	0	2	0	0	0	2	2	0	1	0	0	1	1	0	2	2	1	0	1	0	0	0	2	0	0	0	0	1
679	0	2	1	0	0	2	2	1	1	1	0	0	1	0	0	1	0	1	1	1	2	0	2	0	0	0	2	2	0	2	0	0	1	1	0	2	1	0	1	1	0	0	1	1	1	0	0	0	1
680	1	2	0	0	0	0	2	1	2	1	0	0	2	2	2	0	0	2	1	1	2	0	2	0	0	1	1	1	1	2	0	0	1	0	1	2	1	0	0	2	1	2	2	2	1	1	0	1	2
681	0	0	0	0	0	2	1	1	2	2	1	0	0	0	0	0	0	1	2	0	1	2	2	0	0	0	1	1	1	2	0	1	1	0	0	2	2	1	0	0	0	0	0	1	0	1	0	1	2
682	0	1	0	0	0	0	2	0	2	2	0	0	1	0	0	1	0	0	0	2	2	1	1	1	1	2	2	2	1	2	1	0	0	0	0	2	2	0	1	0	0	1	1	2	0	1	0	0	1
683	0	2	0	0	1	1	2	1	2	2	0	1	2	1	1	1	0	0	0	1	1	0	2	0	0	0	1	2	0	2	2	1	0	0	0	2	1	0	1	1	0	0	0	1	0	1	0	0	1
684	0	1	1	1	1	2	2	0	2	2	0	1	1	1	1	0	0	1	2	0	1	0	2	0	0	0	1	2	2	1	2	0	2	1	1	1	2	0	0	1	0	2	2	2	1	0	0	0	0
685	0	0	0	0	0	2	1	1	1	1	1	0	0	0	0	0	0	0	0	1	1	0	2	0	0	0	1	1	2	2	0	0	0	0	1	1	2	0	2	0	0	1	1	1	1	0	0	0	1
686	0	0	0	0	1	2	2	1	2	2	0	0	0	0	1	0	0	0	0	2	2	0	2	0	0	0	2	2	0	2	1	1	2	2	2	1	1	1	0	1	1	0	0	1	0	0	0	1	1
687	1	2	0	0	0	0	1	1	1	1	1	0	0	0	0	0	0	0	0	2	2	1	1	1	1	1	0	1	0	1	1	2	1	0	1	0	1	1	0	0	0	1	1	2	1	2	0	0	1
688	0	2	0	0	0	0	2	1	0	0	0	0	1	0	0	0	0	2	1	1	2	0	2	0	0	1	1	1	1	2	0	0	1	2	1	1	1	0	0	1	0	0	1	2	0	1	0	0	1
689	0	1	0	0	0	1	1	1	2	1	0	1	0	0	0	0	0	1	1	1	2	1	2	0	0	0	2	2	1	2	1	0	1	0	0	2	2	0	2	1	0	1	0	1	2	1	0	0	2
690	0	1	0	0	1	2	2	1	1	1	0	0	1	1	1	0	0	0	1	1	2	1	2	0	0	0	1	2	1	2	2	1	1	0	1	2	2	0	2	0	0	0	1	2	1	0	0	2	2
691	0	0	0	0	0	2	1	2	1	1	1	1	1	1	1	0	1	2	1	1	1	0	2	0	0	0	0	1	0	1	1	0	1	0	1	1	2	0	0	1	0	1	1	2	0	1	0	0	2
692	0	0	0	0	0	2	1	2	0	0	2	1	1	1	1	0	0	0	1	1	2	0	2	0	0	0	2	2	0	2	1	1	2	2	1	1	1	1	0	1	0	0	0	1	0	0	0	0	0
693	1	1	0	0	0	1	1	2	1	1	1	0	1	0	0	0	0	1	1	1	2	0	2	0	0	0	0	2	1	2	1	1	2	1	1	1	1	0	0	2	0	0	0	2	0	0	0	0	0
694	0	0	0	0	0	2	1	0	2	2	0	0	0	0	1	0	0	1	1	1	2	0	2	0	0	0	1	2	0	1	1	1	2	2	2	1	1	0	0	0	0	0	1	2	1	0	0	1	2
695	1	2	1	0	1	1	2	2	1	0	0	0	0	0	0	0	0	1	1	1	2	1	0	1	1	1	2	2	1	2	0	0	0	0	0	2	1	0	1	1	1	1	1	2	0	1	0	0	2
696	0	2	0	0	0	1	2	1	2	2	0	1	2	1	1	0	0	1	0	2	2	0	2	0	0	0	2	2	0	2	2	0	0	0	0	2	1	1	0	1	0	0	1	2	0	1	0	0	1
697	0	2	0	0	0	1	1	2	1	0	1	0	0	0	1	0	0	0	0	2	2	0	1	0	0	1	1	1	0	1	0	1	2	2	1	1	1	0	0	1	0	1	1	1	1	0	0	0	1
698	0	2	0	0	0	0	2	1	2	2	0	0	1	0	0	1	0	2	2	0	1	0	2	0	0	0	1	1	0	1	0	0	1	1	0	2	0	0	0	2	0	1	1	2	0	1	0	0	0
699	0	1	0	0	1	2	1	1	1	1	1	1	2	1	1	1	0	1	1	1	1	2	2	0	0	0	2	2	1	1	1	1	0	0	1	1	1	0	0	2	0	0	0	2	0	2	0	0	1
700	1	0	0	0	0	1	2	1	1	1	0	0	0	0	0	0	0	1	2	0	1	0	2	0	0	0	2	2	1	2	1	2	2	0	1	2	2	0	1	1	0	1	1	1	0	1	0	0	2
701	0	2	1	0	0	1	2	2	1	0	1	0	1	0	0	1	0	0	1	1	2	0	2	0	0	1	1	1	1	2	1	0	1	1	1	2	1	0	1	1	0	0	0	2	0	2	0	0	0
702	0	1	1	0	0	2	2	2	1	1	0	0	0	0	0	0	0	1	1	1	2	0	2	0	0	0	2	2	0	2	1	0	2	1	1	1	1	0	0	2	0	0	0	2	0	1	0	0	1
703	0	1	0	0	1	2	2	2	1	0	1	0	1	0	0	1	0	1	1	1	1	0	1	0	0	0	2	2	1	2	1	2	1	0	0	2	1	0	0	1	0	0	0	1	0	0	0	0	0
704	0	1	0	0	0	2	1	2	1	0	1	0	0	0	0	0	0	2	0	1	1	0	2	0	0	0	0	1	0	1	1	1	2	2	1	2	1	0	1	1	0	0	0	0	0	1	0	0	1
705	0	1	0	0	1	1	0	2	0	0	2	1	1	0	0	0	0	0	0	2	2	0	2	0	0	1	2	2	1	2	1	1	0	0	0	2	1	0	0	1	0	1	1	1	1	0	0	0	0
706	0	0	0	0	0	1	2	2	2	1	0	0	0	0	0	0	0	0	0	2	2	1	1	1	1	1	1	1	1	2	0	1	2	0	1	1	2	0	1	1	0	1	0	1	0	0	0	1	2
707	0	2	0	0	0	1	2	1	1	1	0	0	0	0	0	0	0	1	1	1	2	0	1	0	0	0	2	2	0	1	0	1	1	0	0	2	1	0	0	2	0	1	1	1	1	0	0	0	1
708	0	2	0	0	0	0	2	2	0	0	0	0	0	0	0	0	0	1	0	2	2	1	2	0	0	0	2	2	0	2	0	1	2	0	1	1	2	0	1	1	0	0	1	2	0	0	0	0	0
709	0	2	1	0	0	2	2	1	2	1	0	0	1	0	1	0	0	2	1	1	2	0	2	0	0	0	1	1	1	2	0	0	0	0	1	1	2	0	2	0	1	0	0	1	0	1	0	0	1
710	0	2	0	0	1	1	2	2	1	0	1	2	2	2	2	0	0	1	1	1	2	1	2	0	0	0	0	1	1	2	0	0	1	2	2	2	1	0	2	0	0	0	0	0	0	1	0	0	0
711	0	1	0	0	1	1	2	2	2	1	0	1	2	2	2	0	1	0	1	1	2	0	2	0	0	0	1	2	2	1	2	0	1	1	1	1	1	0	2	0	0	0	1	2	1	0	0	1	2
712	0	1	0	0	0	0	2	0	2	2	0	0	1	0	0	1	0	1	1	1	1	0	1	0	0	0	1	1	1	2	0	0	2	0	0	2	2	0	2	0	1	1	0	0	2	0	0	0	1
713	0	1	0	0	0	1	2	1	2	2	0	1	2	2	2	0	0	1	1	1	2	1	1	1	1	1	2	2	0	2	0	1	0	0	0	2	1	0	0	1	0	1	1	1	1	1	0	1	0
714	1	0	0	0	0	1	2	2	2	0	0	1	0	0	0	0	0	1	0	1	1	1	2	0	0	0	2	2	0	2	0	2	1	0	0	2	1	0	0	1	0	1	1	1	1	0	0	0	1
715	0	2	1	0	0	1	2	1	2	2	0	1	1	1	1	0	0	0	0	2	2	0	1	0	0	0	0	2	0	1	2	0	1	0	1	2	0	0	0	1	0	0	0	1	0	1	0	0	1
716	0	0	1	0	0	1	1	2	1	0	1	0	2	0	0	1	0	0	0	2	2	0	2	0	0	0	1	1	2	2	1	1	1	0	1	1	1	0	0	2	0	0	0	1	0	0	0	0	1
717	0	1	0	0	0	1	1	1	1	1	1	1	1	1	1	0	0	0	0	2	1	1	2	0	0	0	1	1	1	2	0	2	2	0	1	1	2	0	2	0	0	0	1	2	1	0	0	0	1
718	0	1	0	0	0	1	2	2	2	1	0	0	2	2	2	0	0	1	1	1	1	0	2	0	0	0	2	2	1	2	0	1	1	0	0	2	2	0	0	1	0	0	1	2	0	1	0	0	0
719	1	1	0	0	0	1	2	1	2	1	0	0	1	0	0	0	0	1	1	1	2	0	0	0	0	1	2	2	0	2	1	0	0	0	0	2	1	1	0	1	0	1	0	1	0	1	0	0	1
720	1	2	0	0	0	1	2	1	2	2	0	0	1	0	0	1	0	2	1	1	2	0	2	0	0	1	2	2	1	2	1	1	1	1	1	1	2	0	0	1	0	0	0	1	0	0	0	0	1
721	0	1	0	0	1	2	2	2	2	1	0	0	0	0	0	0	0	0	0	2	2	0	0	0	0	1	1	1	0	1	0	0	2	1	2	2	1	1	0	0	0	0	0	2	0	0	0	1	0
722	0	1	0	0	0	0	1	0	2	2	0	0	0	0	0	0	0	1	1	1	2	0	1	0	0	1	1	2	1	1	1	1	2	2	2	1	0	0	1	0	0	0	0	1	0	0	0	1	1
723	0	0	0	0	2	2	1	1	1	1	0	0	2	2	2	0	0	2	2	0	1	0	2	0	0	0	1	1	0	1	1	0	1	1	0	2	1	1	0	1	0	0	0	1	0	1	0	0	0
724	0	1	0	0	0	1	1	2	1	1	1	1	1	1	1	0	0	1	1	1	2	1	2	0	0	0	2	2	0	2	0	0	2	2	1	1	2	0	1	1	0	0	0	2	1	2	0	0	0
725	1	0	0	0	0	2	1	1	2	2	0	0	0	0	0	0	0	1	1	1	2	1	2	0	0	0	1	2	1	2	0	2	2	0	2	0	1	0	0	1	0	0	1	2	1	0	0	0	2
726	0	2	0	0	0	0	1	2	1	0	1	1	1	1	1	0	0	1	1	1	1	1	1	0	0	0	1	2	1	2	0	0	2	0	1	1	1	0	1	1	0	1	1	1	0	1	0	1	1
727	0	0	0	0	0	1	2	1	2	1	0	1	1	1	1	0	0	2	1	0	1	1	1	1	1	1	1	1	2	2	1	0	0	0	0	2	1	1	0	1	0	0	0	0	1	1	0	0	1
728	0	1	0	0	0	2	2	1	1	0	0	1	0	0	0	0	0	2	0	1	1	1	2	0	0	0	1	2	2	2	0	0	2	0	0	2	1	1	0	1	0	1	1	1	0	1	0	0	0
729	0	0	0	0	2	2	1	2	0	0	0	0	0	0	0	0	0	1	0	2	2	0	2	0	0	0	0	1	1	2	0	1	2	0	1	1	1	0	1	1	0	0	0	1	0	0	0	0	2
730	0	1	0	0	0	1	2	0	2	1	0	0	1	0	0	1	0	1	1	1	1	1	2	0	0	0	2	2	0	2	0	1	2	1	0	2	2	0	0	0	0	0	1	2	0	0	0	0	0
731	0	0	0	0	1	1	2	0	2	2	0	1	1	1	1	0	0	0	0	2	2	0	1	0	0	1	1	2	2	1	2	0	1	1	1	1	1	0	0	0	0	0	1	1	1	1	0	0	0
732	0	1	0	0	1	1	0	1	1	1	1	1	2	0	0	0	0	0	0	2	1	1	0	1	1	1	1	2	0	2	0	2	1	0	0	2	1	0	0	2	0	1	1	2	1	0	0	0	0
733	0	0	0	0	1	1	2	2	1	1	0	0	1	1	1	0	1	2	0	1	1	0	2	0	0	0	2	2	0	2	0	1	1	2	0	2	0	0	0	1	0	1	1	2	1	0	0	0	0
734	0	2	0	0	0	1	2	0	2	1	0	0	0	0	0	0	0	0	0	2	1	0	1	0	0	0	0	1	2	1	1	0	2	0	0	2	0	0	0	2	0	0	0	2	0	2	0	0	1
735	1	2	0	0	0	0	1	1	1	1	1	0	0	0	0	0	0	1	1	1	2	1	1	0	0	0	2	2	0	1	1	1	2	0	1	1	1	0	1	1	0	0	0	2	0	2	0	0	0
736	1	0	0	0	0	1	2	2	2	1	0	0	0	0	0	0	0	0	0	2	2	0	2	0	0	0	1	1	1	2	1	0	1	1	0	2	1	0	1	2	1	0	2	2	1	0	0	0	1
737	0	2	0	0	0	1	2	2	1	1	0	1	1	1	1	0	1	1	1	1	2	0	2	0	0	1	2	2	0	2	1	1	2	0	1	2	2	0	1	2	1	0	0	1	0	1	0	0	0
738	0	2	0	0	0	0	0	2	1	1	0	1	1	1	1	0	0	1	1	1	2	1	2	0	0	0	2	2	0	2	0	0	0	1	0	2	1	0	0	2	0	0	1	2	1	0	0	1	1
739	0	1	0	0	0	2	2	2	0	0	1	0	1	0	0	0	0	0	1	1	2	1	1	1	1	1	2	1	1	2	1	1	1	0	0	2	2	0	2	0	1	1	1	1	1	2	0	1	2
740	0	2	0	0	0	0	1	1	2	1	0	0	1	0	0	1	0	1	0	1	1	1	2	0	0	0	2	2	0	2	1	0	1	0	1	1	2	0	0	0	0	0	0	1	0	0	0	0	0
741	0	0	0	0	0	1	2	2	1	0	0	0	0	0	1	0	0	1	1	1	1	0	2	0	0	0	2	2	0	2	1	0	1	1	0	2	2	0	1	1	0	0	0	1	0	0	0	0	1
742	0	1	0	0	1	1	2	2	1	0	1	0	0	0	0	0	0	1	2	0	1	0	1	0	0	0	1	1	2	2	1	1	1	0	1	2	2	1	0	1	0	1	1	1	1	0	0	0	1
743	0	1	1	1	0	1	1	2	0	0	1	0	0	0	0	0	0	1	1	1	2	0	1	0	0	0	0	2	2	0	2	1	1	0	0	2	1	0	1	1	0	0	0	1	0	0	0	0	1
744	0	2	0	0	0	1	2	2	2	1	0	0	0	0	0	0	0	0	0	1	1	2	0	1	1	1	1	2	0	1	1	0	0	0	0	2	1	0	2	0	0	1	1	2	0	1	0	0	0
745	0	0	0	0	0	2	2	1	1	0	0	0	0	0	0	1	0	2	1	0	1	0	2	0	0	0	0	2	1	1	1	1	1	0	2	1	1	0	1	2	1	0	0	0	0	1	0	0	1
746	0	1	0	0	0	1	2	2	1	0	0	0	0	0	0	0	0	1	1	1	2	0	2	0	0	0	2	2	1	1	2	1	1	0	0	1	2	0	0	1	0	1	1	1	1	1	0	0	0
747	0	1	0	0	0	2	2	1	2	2	0	0	0	0	0	0	0	1	0	1	2	0	2	0	0	0	2	2	0	1	0	0	1	1	0	2	0	0	0	2	0	0	0	2	0	1	0	0	1
748	0	0	0	0	0	0	1	2	1	0	1	1	2	2	2	0	0	0	0	2	2	0	2	0	0	1	1	1	1	2	0	2	1	0	0	2	1	0	1	1	0	0	0	1	0	0	0	0	0
749	0	1	0	0	0	2	2	0	2	2	0	1	1	1	1	0	0	1	1	1	1	0	2	0	0	1	1	2	0	2	0	0	1	0	0	2	1	0	0	2	0	0	0	2	0	0	0	1	1
750	1	2	1	0	0	1	1	1	2	2	0	0	1	0	0	0	1	2	2	0	1	0	2	0	0	1	1	1	2	2	1	0	1	0	1	2	1	0	1	1	0	0	2	2	0	1	0	0	1
751	0	2	0	0	0	0	2	1	2	2	0	0	1	1	1	0	0	0	0	2	2	0	2	0	0	1	1	1	0	2	1	1	1	0	1	1	2	0	0	1	0	1	1	1	1	1	0	0	1
752	1	1	0	0	0	1	1	2	1	1	1	1	2	1	1	1	0	1	1	1	2	0	1	0	0	0	1	2	1	1	1	0	0	0	0	1	0	0	0	2	0	0	0	0	0	0	0	1	0
753	0	1	0	0	0	2	1	1	2	1	0	0	1	0	0	1	0	0	1	1	1	1	0	0	0	0	1	2	1	1	2	0	2	1	2	2	0	0	1	2	1	0	1	2	1	0	0	0	1
754	0	1	0	0	1	2	1	2	1	1	1	0	0	0	0	0	0	1	0	0	0	0	2	0	0	0	2	2	0	2	0	1	2	1	1	1	2	0	1	1	0	0	0	0	0	0	0	0	1
755	1	1	2	0	0	0	2	1	1	1	1	1	1	1	1	0	0	1	0	2	2	0	2	0	0	1	2	2	1	1	1	1	1	0	2	1	1	0	1	1	0	0	1	2	0	0	0	0	2
756	1	2	1	0	0	0	2	1	2	1	0	2	2	2	2	0	0	0	0	2	2	1	2	0	0	0	1	2	1	2	2	1	1	2	1	2	1	0	1	2	1	1	1	2	1	0	0	0	0
757	0	0	0	0	1	1	2	0	2	2	0	0	1	0	0	0	0	1	0	1	1	0	1	0	0	1	2	2	1	2	2	0	1	1	0	2	2	0	2	0	1	0	0	1	0	1	0	0	1
758	0	2	0	0	0	1	2	2	0	0	0	1	1	1	1	0	0	1	1	1	1	0	2	0	0	0	0	1	0	0	2	0	1	1	2	0	2	0	1	1	0	0	0	1	0	0	0	0	0
759	0	1	0	0	1	1	0	1	1	1	1	0	0	0	0	0	0	0	0	2	2	0	2	0	0	2	1	2	0	1	1	1	2	0	1	1	2	1	0	0	0	0	0	2	0	0	0	0	0
760	0	1	0	0	0	1	1	1	1	1	0	0	0	0	0	0	0	2	1	0	0	0	2	0	0	0	1	1	1	2	1	1	2	0	1	1	1	0	0	2	0	1	1	2	2	2	0	0	1
761	0	0	0	0	0	2	2	0	2	2	0	0	2	2	2	0	0	0	0	2	2	1	2	0	0	0	1	2	0	1	1	0	0	0	1	1	1	0	1	1	0	0	0	1	0	0	0	0	1
762	0	1	0	0	0	1	1	1	1	1	1	0	1	0	0	1	0	0	0	2	2	0	1	0	0	0	0	1	0	1	1	1	0	0	0	2	2	0	1	0	0	1	1	1	1	0	0	0	2
763	0	2	0	0	0	1	2	1	2	1	0	0	0	0	0	0	0	0	0	2	2	1	1	1	1	0	1	2	1	0	1	0	2	0	0	2	2	0	1	2	1	1	1	1	1	0	0	0	1
764	1	1	0	0	0	1	2	2	2	1	0	0	0	0	0	0	0	2	2	0	1	0	2	0	0	0	2	2	0	2	1	1	2	1	0	2	1	0	1	2	1	1	0	0	0	0	0	1	1
765	1	1	0	0	1	1	1	1	2	1	0	0	0	0	0	0	0	2	2	0	0	2	2	0	0	0	1	1	0	1	1	2	1	1	0	2	1	0	1	1	1	0	0	2	1	1	0	0	1
766	0	0	0	0	0	1	1	2	1	0	1	0	1	0	0	0	0	1	0	1	1	0	2	0	0	1	1	2	0	1	2	0	1	1	1	2	0	0	1	1	0	0	0	0	0	0	0	0	1
767	0	1	0	0	1	1	1	1	2	2	0	0	1	1	1	0	0	1	1	1	1	0	2	0	0	1	2	2	1	1	2	1	2	0	0	2	0	1	0	1	0	1	1	2	0	1	0	0	0
768	0	1	0	0	1	1	2	2	1	0	0	1	2	0	0	0	0	0	0	2	2	1	2	0	0	0	2	2	2	2	0	0	1	1	1	2	1	0	1	2	1	0	0	2	0	1	0	0	0
769	1	2	1	0	0	1	2	1	1	0	0	0	1	1	1	0	0	1	1	1	1	0	2	0	0	0	1	1	1	2	0	1	2	1	0	2	1	0	0	2	0	0	1	2	0	1	0	1	2
770	0	1	0	0	0	1	1	1	1	0	1	1	2	0	0	0	0	0	1	1	2	0	2	0	0	0	2	2	0	2	2	0	2	0	1	2	1	0	1	2	1	0	1	2	1	1	1	0	1
771	0	1	0	0	0	2	2	2	2	1	0	0	0	0	0	0	0	0	0	1	1	1	1	1	1	1	0	2	1	2	1	0	1	1	0	2	1	0	0	2	1	0	1	2	2	1	0	0	0
772	0	2	0	0	0	0	2	0	2	2	0	2	2	1	1	0	0	1	1	1	2	0	2	0	0	0	2	2	0	2	1	0	0	0	2	2	1	0	0	2	0	1	1	2	1	1	0	0	2
773	0	2	1	0	0	1	2	1	2	1	0	0	2	1	1	1	0	1	0	1	2	1	2	0	0	0	0	1	0	1	1	1	1	2	1	1	1	0	0	1	0	1	1	1	1	2	0	0	0
774	0	0	0	0	0	2	1	2	1	1	0	1	2	2	2	0	0	1	1	1	1	0	1	1	1	2	1	1	1	2	0	1	2	0	0	2	2	0	1	0	0	0	1	2	0	0	0	0	0
775	0	0	0	0	0	1	2	2	2	1	0	1	2	2	2	0	0	2	1	1	2	0	2	0	0	0	2	2	1	2	0	1	1	0	1	1	2	0	1	2	1	1	1	2	1	2	0	0	2
776	0	1	0	0	0	1	2	2	2	0	0	0	1	0	0	1	0	1	0	1	1	0	1	0	0	0	1	1	1	2	0	1	1	0	1	1	0	0	0	2	0	1	1	2	0	1	1	0	0
777	0	1	0	0	1	1	1	1	1	1	1	1	2	1	1	0	1	2	2	0	1	1	2	0	0	0	2	2	0	1	0	0	0	0	0	2	2	0	2	0	0	1	1	2	1	1	0	0	0
778	0	1	0	0	0	2	2	1	2	1	0	0	1	0	0	1	0	1	1	0	0	1	1	1	1	1	1	2	0	1	2	0	1	1	0	2	1	0	0	2	0	0	0	1	0	0	0	0	1
779	0	0	0	0	2	2	1	2	1	1	1	0	0	0	0	0	0	1	2	0	1	0	1	0	0	0	2	2	1	1	1	0	1	0	0	2	2	0	2	0	0	0	2	2	0	0	0	1	1
780	1	1	0	0	0	1	2	1	1	1	0	1	1	1	1	0	0	2	0	1	1	1	1	0	0	0	1	2	2	2	1	1	0	0	1	1	1	0	0	1	0	0	0	2	0	1	0	1	2
781	0	2	0	0	0	1	2	0	2	2	0	0	1	0	0	0	0	2	1	0	2	0	0	0	0	0	1	1	1	2	0	1	0	0	0	2	0	0	1	1	0	0	0	1	0	0	0	0	1
782	0	2	1	0	0	0	1	0	2	2	0	0	0	0	0	0	0	1	0	1	1	0	1	1	1	1	1	2	1	0	2	1	1	2	1	1	2	0	1	1	0	0	1	2	0	0	0	0	1
783	0	1	1	1	1	2	2	1	2	1	0	0	0	0	0	0	0	1	1	1	1	1	1	1	1	1	1	2	1	2	0	0	2	1	1	2	0	0	0	2	0	0	0	0	0	0	0	0	1
784	0	1	1	0	0	1	2	2	1	1	0	1	2	1	1	1	0	0	0	2	2	1	2	0	0	0	0	1	2	1	1	2	1	0	0	2	2	0	1	2	1	0	0	1	0	0	0	0	2
785	0	1	0	0	0	2	1	1	0	0	1	0	0	0	0	0	0	1	1	1	2	1	1	0	0	0	0	2	2	0	2	1	1	0	0	2	2	0	0	2	0	1	1	2	1	0	0	0	0
786	0	1	0	0	0	1	2	1	2	1	0	0	0	0	0	0	0	0	0	2	2	1	2	0	0	0	0	1	2	2	1	1	1	0	1	1	1	0	0	1	0	1	1	2	1	1	0	1	1
787	1	1	0	0	0	1	1	2	0	0	2	1	1	0	0	0	0	1	1	1	1	1	2	0	0	0	1	1	0	1	1	0	1	1	1	2	1	0	0	0	0	0	0	1	0	0	0	0	1
788	0	2	0	0	0	1	2	2	1	0	0	0	0	0	0	0	0	0	1	1	2	0	1	0	0	0	1	2	1	0	1	0	1	1	0	2	1	0	2	0	0	0	0	1	0	1	0	0	1
789	0	0	0	0	0	2	1	2	0	0	1	0	0	0	0	0	0	2	1	1	2	1	2	0	0	0	1	1	0	1	2	0	1	0	1	2	2	0	1	1	0	0	0	1	0	1	0	1	2
790	0	1	1	1	1	2	2	1	1	1	1	1	1	1	1	0	0	0	0	2	2	0	2	0	0	0	1	1	1	2	1	0	2	1	1	1	2	0	1	1	0	0	1	2	0	1	0	0	0
791	0	1	1	0	0	1	2	2	2	1	0	0	1	0	0	1	0	2	0	0	0	1	2	0	0	0	1	1	2	2	0	1	1	0	0	2	2	0	1	0	0	0	2	2	0	0	0	0	1
792	0	0	0	0	0	2	1	1	1	1	1	1	1	1	1	0	0	0	0	2	2	0	2	0	0	0	1	2	0	2	1	0	1	2	1	1	1	0	0	2	0	1	1	2	1	0	0	1	2
793	0	2	0	0	0	1	2	2	0	0	0	1	2	2	2	0	0	0	1	1	2	0	2	0	0	1	2	2	0	1	1	1	1	0	0	2	1	0	2	0	0	1	1	2	1	0	0	0	0
794	0	1	1	0	1	2	1	2	1	0	1	0	0	0	0	0	0	2	1	0	1	0	2	0	0	0	2	2	0	2	0	1	2	0	2	2	0	0	0	1	0	0	0	2	0	0	0	0	1
795	0	0	0	0	1	2	2	1	1	1	0	0	0	0	0	0	0	1	1	1	1	0	2	0	0	0	2	2	0	2	0	0	1	0	1	2	2	0	2	0	0	0	0	1	0	0	0	0	2
796	0	2	0	0	0	1	2	2	2	1	0	0	0	0	0	0	0	1	1	1	2	0	2	0	0	0	2	2	0	1	0	1	1	1	2	1	1	1	0	0	0	1	1	2	1	0	0	0	0
797	1	1	0	0	1	1	2	2	0	0	0	0	1	1	1	0	0	2	1	0	1	0	1	0	0	0	2	2	1	2	1	1	0	0	0	2	1	0	0	2	0	0	1	2	1	0	0	0	0
798	0	0	0	0	1	2	1	1	2	2	1	0	0	0	0	0	0	2	0	1	1	0	2	0	0	0	1	2	0	2	0	0	1	0	1	1	1	0	1	1	0	1	1	2	1	0	0	0	2
799	0	0	0	0	1	2	2	0	2	2	0	0	0	0	0	0	0	0	1	1	1	1	0	0	0	0	0	1	0	1	1	0	1	1	1	2	2	0	2	0	1	1	1	2	0	1	0	0	1
800	1	1	0	0	0	1	1	2	0	0	1	1	1	0	0	0	0	1	0	1	0	2	2	0	0	0	1	1	2	2	0	0	1	1	1	2	0	0	0	2	0	0	0	2	0	1	0	0	1
801	0	0	0	0	0	1	1	1	2	2	0	0	0	0	0	1	0	1	1	1	2	0	2	0	0	1	1	1	1	2	0	0	2	1	0	2	1	0	0	1	0	0	1	1	0	2	0	1	1
802	0	1	0	0	0	1	2	2	2	1	0	0	1	0	0	0	0	2	0	1	1	0	2	0	0	0	2	2	0	2	0	1	2	0	1	2	0	0	0	2	0	1	0	0	0	0	0	0	2
803	1	1	0	0	0	1	2	1	2	1	0	1	1	1	1	0	0	0	0	1	1	0	2	0	0	0	1	1	2	2	1	1	1	0	0	2	0	0	0	1	0	0	1	2	0	0	0	0	1
804	1	1	1	1	0	1	1	2	1	0	1	0	1	0	0	1	0	0	0	2	2	1	2	0	0	0	1	1	2	2	1	2	2	0	2	0	0	0	0	1	0	0	1	2	1	0	0	1	1
805	0	1	2	0	0	0	2	2	1	1	0	0	1	0	1	0	0	1	0	2	2	0	2	0	0	1	1	2	1	1	2	1	1	0	0	2	0	0	1	1	0	1	0	1	0	0	0	0	1
806	0	1	1	0	0	1	2	0	2	2	0	1	1	1	1	0	0	1	2	0	2	0	2	0	0	0	2	2	0	2	0	0	1	2	1	1	0	0	0	2	0	0	0	1	0	0	0	0	0
807	0	1	0	0	1	1	1	1	2	2	0	1	1	1	1	0	0	0	0	2	2	1	2	0	0	0	2	2	0	2	0	0	0	0	1	1	2	0	1	1	1	0	0	0	2	2	0	0	1
808	0	2	1	1	0	1	2	1	2	1	0	1	1	1	1	0	0	0	0	2	2	0	1	0	0	0	2	2	0	2	2	1	2	0	2	2	1	0	1	1	1	1	1	1	1	0	0	0	1
809	0	2	1	1	0	1	2	1	2	1	0	1	1	0	0	0	0	2	1	0	1	1	2	0	0	0	2	2	1	2	2	2	2	0	1	1	1	1	1	0	0	1	1	2	2	2	0	0	0
810	0	1	0	0	0	2	2	0	2	2	0	1	1	1	1	0	0	1	1	1	2	0	1	0	0	0	1	1	1	2	1	1	2	0	2	2	1	0	1	1	0	0	0	1	1	1	0	0	0
811	0	1	0	0	0	1	2	0	2	2	0	1	2	1	1	1	0	1	1	1	1	0	2	0	0	0	2	2	0	2	1	0	2	1	1	2	1	0	1	1	0	0	0	2	0	1	0	0	1
812	0	1	0	0	1	1	2	0	2	2	0	0	1	0	0	1	0	1	1	1	2	1	2	0	0	0	2	0	1	1	1	2	2	0	2	1	2	0	2	0	0	2	2	2	1	1	0	0	1
813	0	1	1	0	0	1	1	1	1	1	1	1	1	1	1	0	0	0	0	1	1	1	2	0	0	0	1	1	0	1	1	0	1	0	1	2	1	0	0	1	0	1	1	2	0	0	0	0	0
814	0	2	0	0	0	1	2	2	2	1	0	0	1	0	0	1	0	1	0	2	2	1	2	0	0	0	2	2	0	1	1	0	2	0	2	1	2	1	1	0	0	0	0	2	0	1	0	0	2
815	0	1	1	0	1	2	1	1	1	1	1	0	1	0	1	0	0	0	0	2	2	0	2	0	0	0	1	2	1	2	2	0	1	0	0	2	1	0	1	1	0	0	1	1	1	0	0	0	1
816	0	1	0	0	0	0	2	2	2	2	0	0	1	1	1	0	0	1	1	1	1	1	1	0	0	0	1	1	0	1	0	0	1	0	0	2	1	0	1	1	0	0	1	1	0	2	0	0	0
817	1	0	0	0	0	1	2	1	2	1	0	0	0	0	0	0	0	1	1	1	2	0	2	0	0	1	2	2	1	2	1	1	1	0	0	2	1	0	0	1	0	1	1	1	1	1	0	2	2
818	0	0	0	0	0	2	2	2	1	1	0	1	2	1	1	0	0	1	1	1	2	0	1	0	0	0	2	2	0	2	0	1	2	0	2	2	2	0	1	1	1	2	2	2	1	1	0	0	1
819	0	1	0	0	0	1	2	2	2	1	0	1	2	1	1	1	0	1	0	1	1	1	0	0	0	1	1	2	0	1	0	1	1	0	0	1	2	0	0	0	0	1	1	1	1	0	0	0	1
820	1	1	0	0	0	2	2	0	2	2	0	0	1	1	1	0	1	1	1	1	1	0	2	0	0	0	1	0	2	2	0	1	2	2	2	1	1	1	0	1	0	0	1	2	0	0	0	1	1
821	1	1	0	0	1	2	2	2	1	0	1	1	1	1	1	0	0	0	0	2	2	0	2	0	0	0	2	2	1	2	2	0	1	0	1	1	1	0	0	1	0	0	0	2	0	0	0	0	2
822	0	1	0	0	1	2	2	2	2	0	0	0	0	0	0	0	0	1	1	1	1	1	2	0	0	0	1	0	2	2	0	0	2	0	0	2	1	1	0	1	0	0	0	2	0	1	0	1	2
823	0	1	0	0	0	1	2	1	1	0	0	0	0	0	0	0	0	1	1	1	2	0	2	0	0	0	2	2	0	2	0	1	1	0	1	2	1	0	0	0	0	0	0	2	0	0	0	0	2
824	1	1	1	1	1	2	2	0	2	2	0	1	1	1	1	0	0	2	1	1	2	0	2	0	0	0	1	1	1	2	1	1	2	1	0	2	2	0	1	1	0	0	1	1	1	0	0	0	0
825	0	0	0	0	0	2	2	1	2	1	0	0	0	0	0	0	0	1	1	1	1	0	1	0	0	0	2	2	1	2	2	1	1	0	2	1	1	0	2	0	0	0	0	2	0	0	0	0	2
826	1	0	0	0	1	2	2	2	2	0	0	0	0	0	0	0	0	0	0	2	2	0	2	0	0	1	2	2	0	1	1	0	1	0	1	1	2	1	0	1	0	0	0	1	0	0	0	1	0
827	0	0	0	0	0	1	2	2	1	1	0	0	1	0	0	0	0	0	0	2	2	1	1	1	1	1	2	2	0	2	1	0	0	0	0	2	0	0	1	1	0	1	0	1	0	0	0	0	0
828	0	0	0	0	2	2	2	1	2	2	0	0	1	0	0	1	0	1	1	1	2	0	2	0	0	0	2	2	0	2	2	0	2	1	2	1	2	0	1	0	0	1	0	1	0	1	0	1	1
829	0	1	0	0	1	2	1	1	1	1	1	0	1	0	0	0	0	0	0	1	1	1	2	0	0	0	1	2	0	2	0	2	2	0	0	2	1	0	2	0	0	1	1	1	1	1	0	0	0
830	0	0	0	0	1	1	0	2	0	0	2	0	0	0	0	0	0	0	0	2	2	1	2	0	0	0	2	2	1	2	1	0	2	1	1	1	1	0	1	1	0	0	0	1	0	0	0	0	1
831	0	1	0	0	1	1	2	1	1	1	0	0	0	0	0	0	0	2	1	1	2	0	2	0	0	0	0	2	0	1	2	0	1	1	1	1	1	0	1	1	0	1	1	1	1	0	0	0	0
832	0	1	0	0	0	2	1	2	1	1	0	0	0	0	0	0	0	2	2	0	0	0	2	0	0	0	1	2	0	2	0	0	0	1	1	1	1	0	1	1	0	0	1	2	1	0	0	0	1
833	0	2	0	0	0	0	1	2	1	1	1	0	1	0	0	1	0	2	1	0	2	1	2	0	0	0	1	2	0	2	0	0	1	1	2	1	2	1	1	1	1	1	0	1	0	0	0	0	1
834	0	1	2	0	0	0	2	1	2	0	0	0	0	0	0	0	0	1	1	1	2	1	2	0	0	0	2	2	1	1	2	2	1	0	1	1	1	1	0	1	0	0	2	2	1	0	0	0	2
835	1	2	0	0	0	1	2	1	1	1	0	0	0	0	0	0	0	1	1	1	1	0	2	0	0	0	1	1	0	1	0	0	2	2	1	2	1	0	0	1	0	0	1	2	1	0	0	1	2
836	0	1	2	0	0	0	1	2	0	0	1	0	0	0	0	0	0	1	1	1	1	1	0	1	1	1	1	1	1	2	0	0	2	1	1	2	2	0	0	2	1	0	1	2	0	0	0	0	0
837	1	2	1	0	0	1	2	1	1	1	0	0	0	0	0	0	0	1	1	1	2	1	1	0	0	0	0	1	1	0	1	1	2	0	0	2	2	0	1	0	0	1	1	2	1	1	1	0	1
838	0	0	0	0	1	2	1	1	1	1	1	1	1	1	1	0	0	1	0	1	0	0	2	0	0	1	2	2	1	2	0	0	1	0	0	2	0	0	0	2	0	0	0	1	0	1	0	0	0
839	0	2	0	0	0	1	1	1	2	1	0	1	1	1	1	0	0	0	0	2	2	1	2	0	0	0	2	2	0	2	0	0	1	0	1	1	1	0	0	1	0	1	0	1	1	2	0	1	1
840	0	1	0	0	0	1	1	2	1	0	1	1	1	1	1	0	0	1	1	1	2	0	2	0	0	0	0	2	1	2	1	1	2	0	2	0	1	0	1	1	0	0	0	2	0	1	0	0	1
841	0	1	0	0	0	1	2	1	1	0	0	1	1	1	1	0	1	2	1	1	1	1	2	0	0	0	1	1	1	2	1	0	0	1	0	2	2	0	1	1	0	0	0	1	0	1	0	0	1
842	0	2	0	0	0	1	1	2	0	0	1	0	0	0	0	0	0	2	1	0	2	1	2	0	0	0	2	2	1	1	0	1	0	0	1	1	0	1	0	1	0	0	0	2	0	0	0	0	0
843	0	1	0	0	0	1	2	2	1	0	1	1	2	2	2	0	0	2	0	1	1	1	1	1	1	1	2	2	0	2	1	0	1	1	0	2	1	0	0	2	0	1	1	1	0	0	0	0	0
844	0	2	0	0	0	1	1	1	1	1	1	1	1	1	1	0	0	1	1	1	2	0	2	0	0	0	1	2	0	2	1	1	2	0	2	0	1	0	0	1	0	1	1	1	0	0	0	0	0
845	0	2	1	0	0	1	2	2	1	0	0	0	1	1	0	0	0	1	1	1	1	0	1	0	0	0	1	1	0	1	1	0	2	0	1	1	0	0	0	2	0	0	0	2	0	0	0	0	1
846	0	1	0	0	0	2	1	1	1	0	1	1	1	1	1	0	0	2	2	0	0	1	0	1	1	1	0	1	0	1	1	2	1	0	0	2	2	0	1	1	0	0	0	2	1	0	0	1	0
847	0	0	1	0	0	1	2	1	1	1	0	1	1	1	1	0	0	1	2	0	1	0	2	0	0	0	2	2	2	2	0	1	1	1	0	2	2	0	0	2	1	0	0	2	1	0	0	0	1
848	0	2	1	0	0	0	2	1	2	1	0	1	1	1	1	0	0	2	0	0	0	1	2	0	0	0	2	2	0	2	1	1	2	1	0	2	1	0	2	0	0	0	1	2	1	0	0	0	1
849	0	1	0	0	0	1	1	1	1	1	1	0	0	0	0	0	0	0	0	1	1	0	2	0	0	0	0	1	2	1	1	2	2	0	1	1	1	0	0	2	0	1	1	2	1	0	0	0	0
850	0	2	1	0	0	0	2	0	2	1	0	0	0	0	0	0	0	1	1	0	0	1	2	0	0	0	2	2	1	2	0	1	1	0	0	2	0	0	0	1	0	1	0	1	0	1	0	0	1
851	0	0	0	0	0	2	0	2	1	1	0	1	1	1	1	0	0	0	0	2	2	0	0	0	0	0	1	1	0	1	0	1	2	0	1	1	2	0	0	1	0	0	1	2	1	0	0	0	1
852	1	0	1	0	1	2	1	1	1	1	0	0	1	1	1	0	1	1	1	1	1	1	1	1	1	1	1	1	1	2	0	0	0	0	0	2	1	1	0	0	0	0	1	2	1	0	0	1	0
853	0	1	0	0	0	2	1	1	2	2	0	1	1	1	1	0	0	1	1	1	1	0	2	0	0	0	2	2	1	2	0	0	0	0	1	1	2	0	1	2	1	1	1	2	1	1	0	0	1
854	0	1	0	0	0	0	1	2	1	1	0	0	0	0	0	0	0	1	1	1	2	2	2	0	0	0	1	1	1	2	0	1	1	0	1	1	0	0	0	2	0	0	0	1	0	0	0	1	2
855	1	1	0	0	0	0	2	1	2	1	0	0	1	1	1	0	1	0	1	1	2	0	2	0	0	1	1	1	1	2	0	1	1	1	1	1	1	1	0	1	0	0	0	1	1	1	0	1	1
856	0	1	0	0	0	1	1	2	0	0	1	0	0	0	0	1	0	0	0	2	2	0	2	0	0	0	0	1	2	1	1	0	1	1	1	2	2	0	1	1	0	0	0	2	0	1	0	0	0
857	0	1	0	0	0	0	2	2	0	0	1	1	1	1	2	0	0	0	1	1	2	1	2	0	0	0	1	1	1	2	1	1	1	1	0	2	2	0	2	0	0	1	1	1	0	0	0	0	0
858	0	1	0	0	0	2	1	1	1	1	1	0	0	0	0	0	1	1	0	2	2	0	1	0	0	1	2	2	1	2	0	2	2	0	2	0	0	0	0	1	0	1	1	1	1	1	0	0	0
859	0	1	0	0	0	0	1	0	2	2	0	1	2	2	2	0	0	1	1	1	2	0	2	0	0	0	2	2	0	2	1	0	1	0	2	1	0	0	0	1	0	1	0	1	1	2	0	0	1
860	0	0	0	0	0	1	1	2	1	1	0	0	0	0	0	0	0	2	1	0	1	1	1	0	0	0	2	1	1	2	1	1	1	1	1	1	2	0	0	2	0	1	1	2	1	0	0	0	0
861	0	2	0	0	0	0	1	2	0	0	1	0	0	0	0	0	0	1	1	1	2	0	2	0	0	0	1	1	1	2	1	1	1	0	0	2	1	0	0	2	0	0	1	2	1	0	0	0	1
862	0	1	0	0	0	1	2	1	2	2	0	0	0	0	0	0	0	1	1	1	2	0	2	0	0	0	1	2	0	2	1	2	2	0	1	1	1	0	1	1	0	1	1	2	1	2	0	1	1
863	0	2	0	0	0	0	2	1	2	1	0	1	2	1	1	1	0	1	1	1	1	0	1	1	1	1	2	2	0	1	1	0	1	0	1	1	1	0	1	1	0	1	0	0	0	0	0	0	1
864	0	0	0	0	1	1	2	2	1	0	0	1	1	1	1	0	0	0	0	2	2	0	0	0	0	1	1	1	2	2	0	0	1	1	1	1	1	0	1	1	0	0	1	2	0	0	0	0	0
865	1	1	0	0	0	1	2	2	1	0	0	0	0	0	0	0	0	0	0	2	2	1	2	0	0	0	0	2	1	1	1	2	2	0	2	0	1	0	1	1	1	0	1	2	1	0	1	0	1
866	1	2	0	0	0	1	2	2	2	1	0	0	0	0	0	0	0	2	2	0	0	1	2	0	0	0	1	1	0	1	0	0	2	0	1	1	2	0	0	0	0	0	0	1	0	0	0	0	0
867	0	1	0	0	0	0	1	2	1	0	1	0	1	0	0	0	1	1	0	2	1	0	1	1	1	1	1	1	1	2	1	1	2	0	0	2	0	0	0	1	0	0	0	2	0	0	0	0	1
868	1	2	0	0	0	1	1	2	1	1	1	0	1	1	1	0	0	0	0	2	2	0	2	0	0	0	1	1	1	2	0	0	2	0	0	2	1	0	0	1	0	1	1	2	1	0	0	0	1
869	0	1	0	0	1	2	1	2	0	0	0	0	1	1	2	0	0	1	1	0	0	1	2	0	0	0	2	2	0	2	1	1	2	2	1	1	0	0	1	1	1	0	2	2	1	0	0	0	1
870	0	1	1	1	0	2	1	2	0	0	1	1	1	1	1	0	0	0	0	2	2	0	2	0	0	0	0	1	1	2	0	1	1	0	0	2	2	0	1	1	1	1	1	1	1	0	0	1	2
871	1	1	0	0	1	1	1	2	1	1	0	0	1	0	0	0	0	0	0	2	2	0	2	0	0	0	2	2	0	1	2	0	0	0	0	2	1	0	2	0	0	0	0	2	0	2	0	1	1
872	0	1	0	0	0	0	1	2	1	0	1	0	0	0	1	0	0	2	1	0	1	0	2	0	0	0	0	1	0	1	1	1	2	0	1	1	2	0	0	1	0	0	1	2	1	0	0	0	1
873	1	1	0	0	0	2	1	2	1	0	1	0	0	0	0	0	0	1	1	1	2	0	2	0	0	0	1	2	1	1	1	1	0	0	0	2	1	0	1	1	0	2	2	2	1	0	0	0	1
874	0	2	0	0	0	0	2	0	2	2	0	0	1	0	0	1	0	1	0	1	0	0	2	0	0	0	0	2	1	1	1	0	2	2	0	2	2	1	1	0	0	0	0	1	0	1	0	0	1
875	0	2	0	0	0	1	2	2	2	1	0	0	0	0	0	0	0	1	1	0	0	0	2	0	0	1	2	2	0	2	0	0	0	0	0	2	2	0	1	1	0	0	1	1	1	0	0	1	1
876	0	1	0	0	0	1	1	1	2	2	0	0	0	0	0	0	0	1	1	1	1	0	2	0	0	1	1	2	2	1	2	0	1	0	1	1	0	0	0	1	0	0	1	2	2	1	0	1	1
877	0	2	0	0	0	2	1	1	1	1	1	0	0	0	0	0	0	2	1	0	2	0	2	0	0	0	1	2	0	1	2	0	1	1	1	2	1	0	1	1	0	1	1	2	1	0	0	1	0
878	1	2	0	0	0	1	1	2	0	0	2	0	0	0	0	0	0	1	1	1	1	0	2	0	0	0	1	1	2	2	0	0	1	0	0	2	2	0	0	1	0	0	0	2	0	1	0	0	1
879	0	0	0	0	0	1	2	1	1	1	0	1	1	1	1	0	1	1	0	2	2	0	2	0	0	0	1	1	0	1	2	0	1	1	0	2	1	1	0	1	0	0	2	2	1	0	0	1	1
880	0	1	0	0	0	1	2	1	1	1	0	1	1	1	1	0	0	1	0	2	2	0	1	0	0	0	2	2	1	2	1	0	2	1	0	2	1	0	2	0	0	1	1	1	1	0	0	0	2
881	0	1	0	0	0	1	1	2	0	0	1	1	1	1	1	0	0	2	1	1	2	0	2	0	0	0	1	2	1	2	0	2	2	0	2	0	1	0	0	1	0	1	1	1	1	2	0	0	0
882	0	1	1	0	0	2	2	1	1	1	0	0	0	0	0	0	0	0	0	2	2	2	2	0	0	0	2	2	0	2	1	1	2	0	1	1	2	1	1	0	0	1	1	2	1	1	0	0	0
883	0	2	1	0	0	1	1	2	1	1	0	0	0	0	0	1	0	2	2	0	0	0	2	0	0	1	2	2	0	2	1	1	1	0	1	2	2	0	1	1	0	1	1	2	1	1	0	0	1
884	1	1	0	0	0	1	1	2	0	0	2	0	0	0	0	0	0	1	1	1	1	0	2	0	0	0	2	1	1	2	1	0	1	1	0	2	1	0	1	1	0	1	1	1	1	1	0	0	2
885	0	2	0	0	0	1	2	1	2	2	0	0	1	0	0	1	0	0	0	2	2	1	1	0	0	0	1	2	1	1	2	0	1	1	0	2	2	0	1	0	0	0	0	2	0	2	0	1	1
886	0	1	0	0	0	2	2	0	2	2	0	1	0	0	0	0	0	1	1	1	2	2	0	1	1	1	1	2	0	2	1	0	1	0	0	2	0	0	0	2	0	0	0	1	0	1	0	0	1
887	0	2	0	0	0	1	2	0	2	2	0	0	0	0	0	0	0	2	2	0	0	0	2	0	0	0	2	2	1	2	2	1	1	0	1	1	2	0	1	1	0	0	1	2	1	0	0	0	0
888	0	2	0	0	0	1	2	0	2	2	0	0	0	0	0	0	0	0	0	2	2	0	1	0	0	0	2	2	0	2	0	0	1	1	0	2	0	0	0	2	0	1	0	0	1	1	0	0	1
889	0	2	0	0	0	1	2	2	2	1	0	1	2	2	2	0	0	0	0	2	2	0	2	0	0	0	1	1	1	2	0	0	1	2	1	1	1	0	1	2	1	0	0	2	0	1	0	0	1
890	0	0	0	0	0	2	1	0	2	2	0	1	0	0	0	0	0	2	1	1	2	0	2	0	0	0	1	1	1	2	0	0	2	0	1	1	2	0	1	1	0	0	1	2	0	0	0	0	0
891	0	2	0	0	0	0	1	1	1	1	0	1	1	1	1	0	0	0	0	2	2	0	2	0	0	1	1	1	0	1	1	2	2	0	1	1	2	0	2	0	0	0	0	2	0	0	0	0	1
892	1	2	0	0	0	0	2	2	2	1	0	1	2	1	1	0	0	1	1	1	1	0	1	0	0	1	1	2	2	2	1	0	0	1	1	1	0	1	0	1	0	0	2	2	1	0	1	0	1
893	0	1	0	0	0	2	2	1	2	0	0	0	0	0	0	0	0	2	0	0	0	0	2	0	0	0	1	1	2	2	0	1	2	0	1	1	0	0	0	1	0	2	2	2	0	1	0	0	2
894	0	1	0	0	0	0	2	0	2	2	0	1	2	1	1	0	0	1	2	0	2	0	2	0	0	1	1	2	1	1	1	1	1	0	0	2	2	1	0	1	0	0	1	1	1	0	0	0	1
895	0	2	0	0	0	1	2	1	2	2	0	1	0	0	0	0	0	0	0	2	2	0	2	0	0	0	1	2	1	1	2	0	2	2	0	2	0	0	0	2	0	0	1	1	0	1	0	0	0
896	0	1	0	0	1	2	2	1	2	1	0	0	0	0	0	0	0	0	1	1	1	0	2	0	0	0	2	2	0	2	2	0	0	0	0	2	2	0	2	0	0	0	1	1	1	0	0	0	0
897	0	1	0	0	0	1	2	1	2	1	0	1	1	1	1	0	0	1	0	1	1	1	2	0	0	0	2	2	0	2	1	1	1	1	2	1	0	1	0	1	0	0	0	2	1	1	0	0	0
898	0	1	0	0	0	2	2	2	1	0	1	1	0	0	0	0	0	0	0	2	2	0	2	0	0	0	2	2	0	2	0	1	1	2	1	2	2	0	2	0	0	1	1	2	0	0	0	1	2
899	0	1	0	0	0	2	1	2	0	0	0	1	2	1	1	0	0	1	1	1	1	0	2	0	0	0	1	2	2	1	1	0	2	1	1	1	2	1	1	1	1	1	1	1	1	0	0	0	0
900	0	2	0	0	0	0	2	0	2	2	0	0	0	0	0	0	0	1	1	1	2	0	1	0	0	1	2	2	0	2	1	1	1	0	0	2	2	0	1	0	0	1	0	0	1	0	0	0	2
901	0	1	1	0	0	1	1	1	2	1	0	2	2	1	1	0	0	2	2	0	0	1	1	0	0	0	2	2	1	2	2	0	2	1	2	1	1	0	1	1	0	0	0	0	0	1	0	0	2
902	0	1	0	0	0	1	1	0	2	2	0	0	2	1	1	0	0	1	1	1	1	1	2	0	0	0	2	2	0	2	2	0	0	1	2	2	1	0	0	1	0	1	2	2	0	1	0	0	0
903	0	1	0	0	0	1	1	2	1	1	1	0	0	0	0	0	0	0	0	2	2	0	2	0	0	0	2	2	0	2	1	0	2	2	1	1	0	0	0	1	0	0	0	0	1	1	0	0	0
904	1	0	0	0	1	1	2	2	2	1	0	0	0	0	0	0	0	1	0	1	2	0	2	0	0	0	1	1	1	2	0	0	2	2	1	1	2	0	2	0	0	0	0	1	0	1	0	0	1
905	0	1	0	0	0	0	2	0	2	2	0	0	0	0	0	0	0	0	1	1	1	0	1	0	0	0	1	1	2	2	1	0	2	2	1	2	1	0	1	1	0	0	1	1	0	1	0	0	0
906	1	1	0	0	0	1	2	1	2	2	0	0	0	0	0	0	0	2	1	0	2	1	2	0	0	0	2	2	0	2	1	0	2	1	0	2	1	0	0	2	0	0	0	0	0	0	0	0	0
907	0	2	0	0	0	2	2	2	0	0	0	1	1	1	1	0	0	1	0	2	2	0	2	0	0	0	1	2	1	1	2	1	1	0	0	2	1	0	0	1	0	0	0	1	0	0	0	0	0
908	1	2	0	0	0	0	2	0	2	2	0	1	1	1	1	0	1	2	1	1	1	0	2	0	0	0	2	2	1	2	2	0	1	1	2	0	1	0	0	1	0	0	0	2	0	1	0	0	1
909	0	1	0	0	1	1	2	2	1	1	1	0	0	0	0	0	0	0	1	1	2	0	2	0	0	0	2	2	1	1	0	0	1	0	1	2	2	0	2	0	0	0	1	2	1	0	0	0	2
910	0	1	1	0	0	1	1	1	1	0	1	0	1	1	1	0	0	1	1	1	1	1	1	1	1	1	2	2	0	2	1	1	2	0	2	0	2	1	0	0	0	1	1	1	1	2	0	0	1
911	0	1	0	0	0	1	2	1	1	0	0	1	2	1	1	1	0	0	1	1	2	0	0	0	0	0	0	1	0	1	1	0	1	0	1	1	1	0	1	1	0	0	0	2	0	0	0	0	1
912	0	2	0	0	0	0	2	0	2	2	0	1	2	2	2	0	0	2	1	0	2	1	2	0	0	0	2	2	1	2	2	1	2	0	2	0	1	1	0	1	0	0	0	0	0	1	0	0	0
913	0	2	1	1	0	1	2	1	1	1	1	0	1	0	0	0	0	0	0	2	2	1	2	0	0	0	1	2	1	2	0	2	2	0	2	0	1	0	0	2	0	1	0	0	1	0	0	0	1
914	0	2	0	0	0	1	1	1	1	1	1	0	0	0	0	0	0	1	1	1	2	0	2	0	0	1	1	2	1	2	0	1	1	0	0	1	1	0	0	2	0	0	0	1	0	0	0	0	1
915	0	1	0	0	0	2	2	1	1	1	0	2	2	2	2	0	1	0	1	1	2	0	2	0	0	0	2	2	0	2	0	1	2	0	1	2	0	0	0	2	0	1	1	2	1	1	0	0	0
916	0	1	0	0	1	2	1	1	2	2	0	1	1	1	1	0	0	0	0	2	2	0	2	0	0	0	2	2	1	1	2	2	1	0	0	2	1	0	2	0	0	0	1	1	1	0	0	0	1
917	0	0	0	0	0	2	1	1	2	2	1	1	1	1	1	0	0	1	1	1	2	0	2	0	0	0	1	2	1	2	0	2	2	0	2	0	2	0	1	1	0	0	0	0	0	0	0	0	2
918	0	1	0	0	0	1	2	0	2	1	0	0	0	0	0	0	0	1	1	1	2	0	2	0	0	0	1	1	2	2	0	0	1	1	1	1	2	0	1	1	0	0	0	1	0	1	0	1	0
919	0	1	0	0	0	1	2	1	2	1	0	1	1	1	1	0	0	1	1	1	1	0	2	0	0	0	1	1	2	2	1	1	1	0	0	2	0	0	1	1	0	1	1	2	1	0	0	0	1
920	0	2	0	0	0	2	1	2	1	0	1	0	0	0	0	0	0	1	0	1	1	0	2	0	0	0	2	2	0	2	1	0	0	0	1	1	1	0	1	2	1	0	1	2	0	1	0	0	0
921	0	1	0	0	0	2	2	2	1	0	0	1	2	1	1	0	0	0	0	1	1	1	2	0	0	0	2	2	0	1	1	0	2	1	1	2	2	0	0	1	0	1	1	2	2	2	0	1	2
922	0	0	0	0	0	2	2	0	2	1	0	0	0	0	0	0	1	1	0	2	1	0	2	0	0	1	2	2	0	1	2	0	0	1	0	2	1	0	1	1	0	1	1	2	2	0	0	1	0
923	0	0	0	0	0	2	1	2	0	0	2	0	1	0	0	1	0	2	0	0	0	1	2	0	0	0	1	1	1	2	0	0	1	0	1	1	1	0	1	1	0	1	1	2	1	1	0	1	0
924	0	0	0	0	0	2	2	1	2	2	0	0	0	0	0	0	0	1	1	1	2	0	2	0	0	0	1	1	1	2	1	0	1	0	1	1	1	1	0	1	0	1	1	1	1	1	0	0	0
925	1	1	1	0	0	1	1	1	1	1	1	0	0	0	0	0	0	0	0	2	2	0	1	0	0	0	1	1	0	1	2	1	2	1	0	2	1	0	0	2	0	0	0	1	0	1	0	0	2
926	0	0	0	0	0	2	1	1	2	2	0	0	0	0	0	0	0	1	0	1	1	1	2	0	0	0	1	1	2	2	0	1	2	1	0	2	2	0	1	0	0	0	0	2	0	1	0	1	2
927	1	2	1	0	0	0	1	2	1	1	1	0	0	0	1	0	0	2	0	0	0	0	1	0	0	1	2	2	0	2	0	0	0	1	0	2	1	0	1	1	0	0	1	1	1	1	0	1	1
928	0	1	0	0	1	1	2	2	2	0	0	1	0	0	0	0	0	1	1	1	1	0	2	0	0	0	1	1	1	2	1	0	1	0	0	2	2	0	2	1	1	1	0	0	1	1	0	0	1
929	0	1	0	0	1	1	2	2	1	0	0	2	1	1	1	0	0	1	1	1	1	0	1	0	0	0	1	2	0	2	0	2	2	0	0	2	2	0	1	1	0	0	0	1	0	0	0	1	2
930	0	2	0	0	0	0	2	0	2	2	0	1	2	2	2	0	1	2	0	1	1	0	2	0	0	2	2	2	0	1	2	2	2	0	1	1	1	1	0	1	0	0	0	2	0	1	0	0	1
931	1	0	0	0	1	2	2	2	1	0	0	0	0	0	0	0	0	0	0	2	2	1	2	0	0	0	0	2	2	1	2	2	2	0	1	1	2	1	0	0	0	0	0	2	0	1	0	0	1
932	0	2	1	0	0	0	1	2	0	0	1	0	1	0	0	0	0	0	0	2	2	0	1	0	0	0	1	1	1	2	0	0	1	1	0	2	1	0	0	2	0	0	1	2	1	0	0	0	2
933	0	1	0	0	0	0	2	1	2	0	0	0	1	0	0	1	1	1	1	1	2	1	2	0	0	0	1	2	2	1	1	0	1	1	1	2	1	0	0	2	0	1	1	1	1	0	0	0	0
934	0	1	1	0	1	2	2	2	1	1	0	0	1	0	0	1	0	0	0	2	2	1	2	0	0	0	1	1	0	1	1	2	2	0	1	2	1	0	0	2	0	1	0	1	0	1	0	0	2
935	0	1	0	0	0	2	1	2	1	1	0	0	0	0	0	0	1	1	1	1	1	1	2	0	0	0	2	2	0	2	0	1	2	0	1	2	2	0	1	2	1	1	1	2	1	0	0	0	1
936	0	1	0	0	0	1	2	2	1	0	0	0	0	0	0	0	0	1	1	1	1	0	2	0	0	1	1	1	1	2	0	0	0	0	0	2	1	1	0	1	0	0	0	1	0	0	0	0	1
937	0	0	0	0	0	0	1	2	0	0	1	0	0	0	0	0	0	0	1	1	2	1	2	0	0	0	2	2	0	2	1	1	2	0	0	2	1	0	1	2	1	0	1	2	2	0	0	0	2
938	0	2	1	0	1	1	2	1	2	2	0	0	0	0	0	0	0	1	1	1	2	1	2	0	0	0	1	2	0	1	2	0	2	0	2	1	2	0	2	0	0	0	0	1	1	1	0	0	0
939	0	1	0	0	0	0	0	2	0	0	2	0	1	0	1	0	0	0	1	1	2	0	2	0	0	0	1	1	2	2	0	0	2	0	0	2	2	0	1	2	1	0	0	1	0	1	0	0	0
940	0	2	0	0	0	1	2	2	1	0	1	0	0	0	0	0	0	1	1	1	1	1	2	0	0	0	1	2	0	2	1	0	2	0	1	2	1	1	0	1	0	1	0	1	0	1	0	0	1
941	1	1	1	0	0	1	2	0	2	2	0	0	0	0	0	0	0	2	0	1	1	0	1	0	0	0	2	2	1	2	0	0	2	0	0	2	2	0	1	1	1	0	0	2	0	0	0	0	1
942	0	1	0	0	0	2	2	1	1	0	0	2	2	1	1	0	0	0	0	2	2	1	0	1	1	1	1	1	1	2	0	1	2	0	2	2	0	0	1	1	0	0	0	0	0	0	0	0	0
943	1	2	1	1	0	1	2	2	1	0	0	1	1	1	1	0	0	1	1	1	1	0	1	0	0	0	1	1	0	1	2	1	0	0	0	2	2	0	2	0	0	0	0	2	1	0	0	0	2
944	0	1	0	0	0	1	1	2	1	1	1	0	0	0	0	0	0	0	0	2	2	0	1	0	0	0	2	2	1	2	1	1	1	0	0	1	1	1	0	1	0	0	1	2	0	1	0	0	0
945	1	2	0	0	0	1	1	2	1	0	1	0	0	0	0	0	0	1	0	1	1	0	1	0	0	1	2	2	0	2	2	2	1	0	0	2	1	1	0	0	0	1	1	2	0	1	0	1	2
946	0	2	0	0	0	1	2	2	2	2	0	0	0	0	0	0	0	1	1	1	2	0	2	0	0	0	2	2	0	2	0	1	2	0	0	2	0	0	0	1	0	1	1	1	1	0	0	0	0
947	0	2	0	0	0	0	2	0	2	1	1	0	0	0	0	0	0	1	0	2	2	0	0	0	0	1	2	2	1	2	0	1	1	0	1	1	0	0	0	1	0	0	0	0	0	1	0	1	0
948	0	0	0	0	0	1	2	2	2	1	0	0	0	0	0	0	0	0	0	2	2	0	2	0	0	0	2	2	1	2	1	1	1	1	0	2	2	0	1	2	1	0	0	1	0	0	0	0	2
949	0	1	0	0	1	1	1	2	1	1	0	0	2	1	1	0	0	0	0	2	2	0	2	0	0	0	2	2	1	1	1	1	2	1	1	1	2	0	1	1	0	1	1	1	1	1	0	0	0
950	0	1	0	0	0	0	2	2	0	0	0	0	0	0	0	1	0	2	1	1	2	0	1	0	0	0	0	2	1	1	1	1	2	1	0	2	1	0	1	1	0	0	0	1	0	1	0	0	0
951	0	1	0	0	0	0	2	1	2	1	0	0	0	0	0	0	0	1	1	1	2	1	1	1	1	1	2	2	1	2	2	2	2	0	2	0	1	1	0	1	0	0	0	2	0	0	0	0	1
952	0	1	0	0	0	0	1	1	2	1	0	0	0	0	1	0	0	0	0	2	2	0	2	0	0	1	2	2	0	2	1	1	1	1	1	1	1	0	0	1	0	0	0	2	0	0	0	0	0
953	0	1	0	0	0	2	2	1	2	2	0	0	2	2	2	0	0	0	0	2	2	1	0	0	0	1	1	2	0	1	1	1	1	0	0	2	0	0	0	2	0	0	1	2	1	0	0	0	0
954	0	2	1	1	0	1	1	1	0	0	1	0	1	0	0	1	0	0	0	2	2	0	2	0	0	0	2	2	0	2	0	1	2	2	1	1	1	0	0	2	0	0	1	2	1	0	0	0	1
955	0	2	0	0	0	1	1	1	0	0	1	0	0	0	0	0	0	1	1	1	2	0	1	0	0	0	2	2	1	2	1	0	1	0	0	2	2	0	1	0	0	0	0	1	0	0	0	1	2
956	0	1	0	0	0	0	1	1	2	2	1	0	2	2	2	0	0	0	1	1	1	0	2	0	0	0	1	2	0	1	1	0	1	1	0	2	2	0	2	0	0	1	0	0	2	0	0	0	0
957	0	2	1	0	0	1	0	1	1	1	1	0	0	0	0	0	0	2	0	1	1	1	2	0	0	0	1	2	1	2	0	0	2	0	0	2	1	0	0	1	0	2	2	2	1	1	0	0	0
958	1	1	0	0	0	1	2	1	2	2	0	0	0	0	0	0	1	2	1	0	1	1	2	0	0	0	2	2	0	2	0	2	2	0	2	1	2	0	1	1	1	1	1	1	0	1	0	0	1
959	0	0	0	0	1	2	2	1	2	2	0	0	0	0	0	0	0	1	1	1	1	0	1	1	1	1	2	2	0	2	0	0	0	0	0	2	2	0	1	1	0	0	0	1	0	0	0	0	1
960	0	0	0	0	2	2	1	2	0	0	0	0	0	0	0	0	0	1	0	2	2	0	2	0	0	0	2	2	0	2	1	0	1	0	1	2	2	0	0	1	0	1	1	1	1	1	0	0	1
961	0	2	0	0	0	0	0	2	0	0	1	1	1	1	1	0	1	2	2	0	1	1	0	1	1	1	1	2	2	2	2	0	0	0	0	2	1	0	1	1	0	1	1	2	1	1	0	0	1
962	0	2	0	0	0	1	1	2	1	0	1	0	0	0	0	0	0	0	0	2	2	0	1	0	0	0	1	1	0	1	1	1	2	1	2	2	1	0	0	2	1	0	0	2	0	0	0	0	0
963	0	1	1	1	0	1	2	1	2	1	0	0	0	0	0	0	0	2	0	1	1	1	2	0	0	0	2	2	0	2	1	1	1	0	0	2	0	0	0	2	0	0	0	2	0	2	0	0	1
964	1	1	0	0	0	0	2	2	2	1	0	0	1	0	0	0	0	0	0	2	2	0	2	0	0	0	0	1	1	2	0	1	2	1	0	2	1	0	0	2	0	0	1	1	0	1	0	0	1
965	0	2	1	0	0	0	1	2	0	0	1	0	0	0	0	0	0	1	1	1	2	1	2	0	0	0	2	2	0	1	1	0	1	2	2	2	0	0	0	2	0	0	0	1	0	1	0	1	0
966	0	2	0	0	0	0	2	2	2	1	0	1	2	2	2	0	0	0	1	1	2	0	1	0	0	1	1	1	2	2	0	0	1	1	0	2	2	0	2	0	0	1	0	1	0	1	0	1	2
967	0	0	0	0	2	2	2	2	1	1	1	0	0	0	0	0	0	0	0	2	2	0	1	0	0	0	2	2	1	2	1	1	1	0	0	2	2	1	1	0	0	0	0	1	0	0	0	1	2
968	0	1	1	0	0	1	1	2	0	0	1	0	0	0	0	1	0	1	1	1	1	1	2	0	0	0	0	1	0	1	1	2	1	0	0	2	2	0	1	0	0	0	0	1	0	0	0	0	1
969	0	1	0	0	1	1	1	2	1	0	1	0	0	0	0	0	0	1	0	1	1	0	2	0	0	0	2	2	0	2	0	1	1	1	1	1	2	0	0	1	0	0	0	2	0	1	0	0	2
970	0	1	0	0	0	1	2	0	2	1	0	1	2	2	2	0	0	2	0	1	1	0	2	0	0	0	2	2	0	2	0	0	1	1	2	0	1	0	1	2	1	1	1	2	0	1	0	0	0
971	0	1	0	0	0	1	1	2	1	1	1	0	1	1	1	0	0	0	1	1	1	0	1	0	0	0	2	2	0	2	0	0	2	0	0	2	0	0	0	2	0	1	0	1	0	0	0	0	0
972	0	2	0	0	0	0	2	1	2	2	0	0	1	1	1	0	0	2	2	0	0	1	2	0	0	0	2	2	0	2	1	2	1	0	0	2	1	0	0	1	0	0	0	0	0	1	0	0	0
973	0	0	0	0	0	2	2	1	2	1	0	1	2	2	2	0	0	2	1	1	2	0	1	0	0	0	1	2	2	1	2	1	1	0	0	2	1	0	0	1	0	0	0	1	0	0	0	0	0
974	0	1	0	0	1	1	1	1	2	2	0	0	1	0	0	0	0	0	1	1	2	0	2	0	0	0	1	2	0	2	2	0	0	0	0	2	0	0	1	1	0	0	1	1	1	1	0	0	0
975	0	0	0	0	1	2	2	1	1	0	0	1	1	1	1	0	0	1	1	1	1	1	1	0	0	0	0	1	0	1	1	2	1	0	0	2	0	0	0	2	0	0	0	2	0	0	0	1	1
976	0	1	0	0	0	2	1	2	1	1	1	1	1	1	1	0	0	0	0	2	1	0	2	0	0	0	2	2	0	1	2	0	0	1	0	2	2	0	2	0	1	0	0	2	0	1	0	0	2
977	0	1	0	0	0	2	2	2	2	1	0	2	2	2	2	0	1	2	0	1	1	0	1	1	1	2	2	2	1	2	0	0	0	0	0	2	2	0	1	0	0	0	0	2	0	0	0	0	0
978	0	2	0	0	0	1	1	2	1	1	0	0	1	0	0	1	0	0	0	2	2	0	1	0	0	0	1	2	1	1	1	0	0	0	0	2	1	0	1	1	0	0	1	2	1	0	0	0	1
979	1	1	0	0	0	1	1	1	0	0	1	0	0	0	0	0	0	1	1	1	1	0	2	0	0	0	1	1	1	2	1	1	1	0	0	2	2	0	0	2	1	1	1	1	1	2	0	0	0
980	0	0	0	0	1	2	1	1	2	1	0	1	1	1	1	0	0	1	1	0	0	1	1	1	1	1	1	1	0	2	1	0	2	0	0	2	2	0	1	1	0	0	0	1	0	0	0	1	0
981	0	0	0	0	0	2	2	1	2	2	0	0	1	0	0	0	0	2	1	1	2	0	2	0	0	0	2	2	0	1	1	2	2	0	0	2	1	1	0	1	0	1	0	1	0	0	0	0	0
982	0	1	1	0	1	2	1	1	2	2	0	1	0	0	0	0	0	1	1	1	2	0	2	0	0	0	1	2	2	1	2	1	1	0	1	1	1	0	1	1	0	1	1	2	1	0	0	0	0
983	0	1	0	0	1	1	2	2	1	0	0	1	1	1	1	0	0	2	2	0	0	0	2	0	0	0	2	2	0	2	1	0	2	1	0	2	0	0	0	1	0	0	0	0	0	1	0	0	1
984	1	1	0	0	0	1	1	2	1	1	1	0	0	0	0	0	0	1	1	1	2	0	2	0	0	0	1	2	1	2	0	1	1	0	1	1	2	0	0	2	1	0	0	2	0	1	0	0	1
985	1	1	0	0	0	1	2	1	2	2	0	1	1	1	1	0	0	0	1	1	1	0	2	0	0	0	1	2	1	0	1	0	2	2	0	2	1	1	0	0	0	0	0	1	1	0	0	1	1
986	1	2	0	0	0	0	2	2	2	0	0	0	1	0	0	1	0	0	1	1	2	0	2	0	0	0	2	2	0	2	1	0	1	0	0	2	2	1	0	0	0	1	1	2	0	1	0	2	2
987	0	1	0	0	0	0	1	2	1	1	1	1	2	2	2	0	0	1	1	1	1	1	1	0	0	0	0	1	0	1	1	1	2	1	1	1	1	0	0	1	0	1	0	1	0	0	0	0	1
988	1	1	0	0	0	2	2	2	1	0	0	0	0	0	0	0	0	1	1	1	1	0	2	0	0	0	1	1	1	2	0	1	2	1	0	2	1	2	0	1	1	0	0	2	0	1	0	0	1
989	0	1	0	0	0	1	2	2	1	0	0	0	0	0	0	0	0	0	0	2	2	0	2	0	0	0	1	2	0	2	1	0	2	2	1	1	2	0	1	2	2	0	0	2	0	1	0	0	2
990	1	1	1	0	0	2	1	1	1	1	1	0	0	0	0	0	1	2	0	1	1	2	2	0	0	0	2	2	0	1	1	0	0	0	1	1	1	0	0	2	0	0	0	2	0	0	0	0	0
991	0	2	0	0	0	1	1	1	1	1	1	1	1	0	0	0	0	2	2	0	0	1	2	0	0	0	2	2	0	2	1	0	1	0	0	2	2	0	1	0	0	0	0	1	0	0	0	0	1
992	0	0	0	0	1	1	2	1	1	1	1	0	0	0	0	0	0	0	0	2	2	0	2	0	0	0	1	1	1	2	0	0	0	0	0	2	2	0	2	1	0	0	0	2	0	0	0	0	2
993	0	2	0	0	0	0	2	0	2	1	0	0	0	0	0	0	0	2	1	0	1	1	1	0	0	0	2	2	0	2	2	2	1	0	1	1	1	1	0	1	0	0	0	2	0	2	0	0	1
994	0	1	0	0	0	1	2	2	2	1	0	0	0	0	0	0	0	1	1	1	2	0	2	0	0	0	2	2	1	2	1	1	1	1	1	1	1	0	1	2	1	1	0	1	0	1	0	1	1
995	0	0	1	0	0	1	2	1	2	2	0	1	1	1	1	0	0	1	1	1	2	0	2	0	0	0	1	1	0	1	1	0	1	1	0	2	1	0	0	2	1	0	0	2	0	0	0	0	1
996	0	0	1	0	0	1	2	0	2	2	0	1	1	1	1	0	0	0	0	2	2	1	1	0	0	0	0	1	0	1	1	0	1	1	1	1	1	0	0	1	0	1	1	2	0	1	0	0	1
997	0	1	0	0	0	0	1	2	0	0	2	1	1	1	1	0	0	1	1	1	2	0	2	0	0	2	1	1	0	1	1	0	0	0	0	2	1	0	2	0	0	0	1	2	1	0	0	0	1
998	0	0	1	0	1	2	2	2	1	1	0	0	0	0	0	0	0	0	0	2	2	0	2	0	0	0	2	2	1	2	0	0	2	0	0	2	0	0	1	2	1	0	1	2	0	0	0	1	2
999	0	1	0	0	1	2	1	0	2	2	0	0	0	0	0	0	0	2	1	0	0	1	2	0	0	0	2	2	1	2	0	1	2	0	1	2	1	0	1	1	0	0	0	1	0	0	0	0	0
1000	0	2	0	0	0	1	2	1	2	1	0	0	0	0	0	0	0	1	1	1	2	0	1	0	0	0	0	1	0	1	1	1	2	0	0	2	0	0	0	2	0	0	0	0	0	1	0	0	1
[truncated: 252 more columns]
