# Supplementary material for: KNN-MDR: a learning approach for improving interactions mapping performances in genome wide association studies
Source: BMC Bioinformatics. 2017 Mar 21;18:184. doi: 10.1186/s12859-017-1599-7 (PMC5361736; doi:10.1186/s12859-017-1599-7)
Supplement: Supplementary file 5 — The data set(s) supporting the results of Table 3. (ZIP 7092 kb) [file 12859_2017_1599_MOESM5_ESM.zip › 000/S39/mkallsimul.dat]

1	0	0	0	0	0	0	2	0	0	0	0	0	0	0	0	0	0	0	0	2	2	0	1	1	1	0	1	1	1	1	1	0	1	0	0	2	1	1	0	1	0	0	0	0	1	0	0	1	1
2	0	0	0	0	0	1	2	1	0	0	0	1	1	0	1	0	0	0	0	2	1	0	0	2	0	1	1	0	0	0	1	1	1	2	2	2	2	0	0	0	0	1	1	0	1	0	0	2	0
3	0	0	0	0	1	1	2	0	0	0	1	0	1	0	0	0	0	1	1	0	0	1	0	2	0	0	1	2	2	1	2	1	1	2	1	2	1	0	1	1	0	0	0	0	1	0	0	2	1
4	1	0	0	0	0	2	1	1	1	0	0	0	0	0	0	0	0	0	0	2	2	0	0	2	0	0	2	0	0	2	0	1	2	0	0	1	0	0	0	2	0	0	0	0	0	1	1	1	1
5	0	0	0	0	1	1	1	1	1	0	0	1	1	0	1	0	0	1	2	0	1	1	0	2	0	1	1	1	1	1	2	0	0	1	1	2	1	0	0	2	0	0	0	0	1	0	0	0	2
6	0	0	1	0	0	0	1	1	1	0	0	0	1	0	1	0	0	0	1	1	2	0	1	1	1	1	2	0	0	2	0	2	2	1	1	2	1	0	0	0	0	1	0	0	1	0	1	0	2
7	0	0	0	0	0	0	2	1	0	0	0	1	1	0	1	0	0	0	1	1	2	0	0	2	0	1	2	1	1	2	0	1	1	0	0	1	2	1	0	1	0	0	0	0	0	0	0	2	2
8	0	0	0	0	0	1	1	1	1	0	0	0	1	0	0	1	0	1	0	1	1	0	1	1	0	0	1	0	1	1	0	0	1	0	0	2	1	0	0	2	0	1	1	0	1	2	1	0	2
9	0	0	0	0	0	0	0	0	2	0	0	0	2	0	1	1	0	1	1	1	2	0	0	2	0	0	2	0	0	0	0	2	2	0	0	0	0	0	0	2	1	1	1	0	1	1	0	0	2
10	0	0	0	0	0	2	2	1	0	0	0	0	0	0	0	0	0	0	0	2	2	0	0	2	0	1	1	0	2	0	0	1	1	2	1	2	2	0	0	1	0	0	0	0	1	0	0	0	2
11	0	0	0	0	1	1	2	0	0	0	2	0	0	0	0	0	0	0	1	1	1	0	0	2	0	1	1	1	2	0	1	2	1	1	0	2	1	0	0	1	0	0	1	0	1	0	0	1	1
12	0	0	0	0	0	1	2	1	0	0	0	0	0	0	0	0	0	1	2	0	1	0	1	1	1	1	0	0	1	0	0	0	0	0	0	2	0	0	0	1	0	0	0	0	1	0	0	1	1
13	0	0	0	0	0	2	0	0	2	0	0	0	0	0	1	0	0	2	2	0	0	0	0	2	0	1	1	1	2	1	0	1	1	2	1	2	2	0	0	1	0	0	0	0	0	1	1	1	1
14	0	0	1	0	0	1	2	0	0	0	1	0	0	0	0	0	0	2	2	0	1	0	0	2	0	2	1	0	0	1	0	0	0	1	1	2	1	0	1	1	1	1	1	0	1	0	0	2	0
15	0	0	0	0	0	1	1	0	0	0	0	1	0	0	0	0	0	2	2	0	0	0	0	2	0	1	0	2	2	1	2	1	1	0	0	1	2	0	0	0	0	0	0	0	0	1	0	2	0
16	0	0	0	0	0	2	1	0	1	0	0	1	2	0	1	1	1	1	0	2	2	0	0	2	0	1	2	0	0	1	1	1	1	0	0	2	1	0	0	2	0	1	1	0	0	1	0	2	0
17	0	0	0	0	0	1	1	1	1	0	0	0	0	0	0	0	0	0	1	1	1	0	0	2	0	1	2	0	1	1	1	1	1	0	0	1	1	0	0	0	0	2	2	0	1	1	1	0	2
18	0	0	0	0	0	1	0	0	2	0	0	0	1	0	0	1	0	0	0	2	2	0	0	2	0	1	1	1	2	0	1	0	0	0	0	2	2	0	0	0	1	0	0	0	0	0	0	2	0
19	0	0	0	0	0	1	1	0	0	1	2	1	2	0	1	1	1	2	1	1	1	0	0	2	0	1	2	0	0	2	0	1	1	1	1	2	2	0	0	0	0	1	1	0	1	0	0	1	1
20	0	0	0	0	0	2	1	0	0	0	0	2	2	1	1	0	0	0	0	2	2	0	1	1	1	1	0	2	2	1	2	1	1	1	0	0	1	0	0	1	0	0	0	1	1	1	0	2	1
21	0	0	1	0	0	1	0	0	2	0	0	1	2	0	1	1	0	2	1	0	1	0	0	2	0	0	2	1	1	1	1	1	1	1	1	2	1	0	0	1	0	0	0	0	1	1	1	0	1
22	0	0	0	0	0	1	2	1	0	0	0	1	1	0	1	0	0	0	0	2	2	0	0	2	0	1	2	0	0	1	1	1	1	1	0	0	0	0	0	1	0	0	0	0	0	1	0	1	1
23	0	0	0	0	0	2	2	0	0	0	0	0	1	0	0	0	0	2	0	1	1	0	1	1	1	0	1	0	1	1	0	0	2	1	0	1	2	2	0	0	0	1	0	0	1	2	0	1	2
24	0	0	0	0	0	1	1	0	1	0	0	0	0	0	0	0	0	2	0	0	0	0	0	2	0	2	1	1	1	1	2	1	1	1	1	1	1	0	0	0	0	1	1	0	1	0	1	0	2
25	0	0	0	0	0	1	1	1	1	0	0	1	1	0	1	0	0	0	0	2	2	0	0	2	0	2	2	0	0	2	0	0	0	0	0	2	1	1	0	1	0	0	0	0	0	0	1	0	2
26	0	0	0	0	0	0	2	1	0	0	1	0	1	0	0	0	1	2	1	1	1	0	0	2	0	0	2	0	0	1	2	1	1	1	1	1	1	1	0	1	0	0	0	0	0	1	0	1	1
27	1	0	0	0	0	1	0	0	2	0	0	0	0	0	0	0	0	1	1	1	1	0	1	1	0	1	1	1	1	1	0	0	0	1	1	2	1	0	0	0	0	0	0	0	1	0	0	0	2
28	0	0	0	0	0	1	1	0	1	0	0	0	0	0	0	0	0	0	1	1	2	0	0	2	0	1	2	1	1	1	2	2	1	0	0	2	1	0	0	1	1	1	0	0	2	1	0	2	1
29	0	0	0	0	1	1	0	0	1	0	0	0	0	0	0	0	0	1	2	0	1	0	0	2	0	1	0	1	1	0	1	1	1	0	0	1	1	0	0	0	0	0	0	1	1	0	0	1	1
30	0	0	0	0	0	2	0	0	1	0	1	0	0	0	0	0	0	0	0	2	2	0	0	2	0	0	1	0	0	1	0	1	1	0	0	1	0	0	0	2	0	0	0	1	0	0	0	2	0
31	0	0	1	0	0	2	1	0	0	0	1	1	1	0	1	0	0	1	1	1	1	0	0	2	0	0	1	1	0	1	1	1	1	0	0	2	1	1	0	0	0	0	0	0	0	0	0	1	1
32	0	0	0	0	0	0	2	1	0	0	0	1	2	0	1	1	1	1	0	2	2	0	0	2	0	1	2	0	0	2	1	1	0	1	0	1	1	0	0	1	0	1	1	0	0	1	0	0	2
33	0	0	1	0	0	1	0	0	1	0	2	0	0	0	0	0	0	0	0	2	2	0	0	2	0	1	2	1	1	2	1	2	2	0	0	0	2	0	0	0	0	2	2	0	1	1	0	2	0
34	1	0	0	0	0	1	0	0	2	0	0	0	1	0	0	1	0	1	1	1	1	0	0	2	0	2	1	1	1	1	1	2	1	2	0	1	1	0	0	1	0	0	0	1	0	0	0	2	1
35	0	0	1	1	0	2	2	0	0	0	1	0	2	0	1	1	0	0	0	2	2	0	0	2	0	0	2	0	0	2	0	0	0	0	0	2	1	1	0	1	0	0	0	0	0	0	0	2	0
36	0	0	0	0	0	1	2	0	0	0	1	0	0	0	0	0	0	1	0	2	2	0	0	2	0	1	1	0	0	1	0	0	0	1	1	2	1	0	1	1	0	0	1	0	1	0	0	2	1
37	0	0	0	0	0	2	0	0	2	0	0	1	0	0	0	0	1	2	0	1	1	0	0	2	0	0	1	1	1	2	0	0	1	1	0	2	2	0	0	0	0	0	0	0	0	0	0	1	1
38	0	0	0	0	0	1	2	1	0	0	0	0	1	0	0	1	0	1	0	2	2	0	0	2	0	0	2	0	0	2	1	1	1	1	1	1	0	0	1	1	0	0	0	0	0	1	0	0	2
39	0	0	0	0	1	1	2	1	0	0	1	0	0	0	0	0	0	1	0	1	1	1	1	1	1	0	0	2	2	0	2	0	0	0	0	1	1	0	0	1	1	0	0	0	0	2	0	2	1
40	0	0	0	0	0	1	0	0	2	0	0	0	0	0	0	0	0	1	1	1	2	0	0	2	0	1	1	1	2	1	0	2	2	0	0	0	1	0	0	2	0	0	0	1	1	0	0	1	1
41	0	0	0	0	0	1	1	0	0	0	0	0	0	0	0	0	0	0	1	1	2	0	1	1	0	0	0	0	1	0	1	1	1	0	0	1	2	0	0	0	0	0	0	1	0	0	0	0	1
42	0	1	1	0	0	2	2	0	1	0	1	0	0	0	0	0	0	1	1	1	2	0	1	1	1	2	1	1	2	0	1	1	1	0	0	2	1	0	0	0	0	1	0	0	2	1	0	1	1
43	0	1	0	0	1	1	2	1	0	0	0	0	0	0	0	0	0	0	0	2	1	0	0	2	0	0	1	1	2	0	1	0	0	0	0	2	0	0	0	1	0	1	1	1	0	1	0	2	0
44	0	0	2	0	0	0	2	1	0	0	1	0	0	0	0	0	0	0	0	2	2	0	1	1	0	1	0	1	1	1	1	1	2	0	0	2	1	1	0	1	0	0	0	0	1	0	0	0	2
45	0	1	0	0	1	1	2	1	0	0	1	1	1	0	1	0	0	2	2	0	1	0	0	2	0	1	2	0	0	2	0	1	1	0	0	2	2	0	0	0	0	0	0	0	0	0	0	1	1
46	0	1	0	0	1	1	1	0	1	0	1	0	1	0	0	1	1	2	2	0	1	1	0	2	0	1	0	1	1	0	1	1	1	1	1	2	2	0	0	0	1	1	1	0	1	0	0	1	0
47	0	0	0	0	0	2	2	0	0	1	2	0	0	0	0	0	0	2	2	0	1	1	0	2	0	2	1	0	1	1	1	2	1	0	0	1	0	0	0	2	0	1	1	0	0	0	0	2	0
48	0	0	0	0	0	1	2	0	1	0	0	0	1	0	1	0	0	1	2	0	1	0	1	1	1	1	2	0	0	2	1	1	1	1	1	2	1	0	0	2	0	1	0	0	2	1	0	1	1
49	0	0	0	0	0	1	2	0	1	0	1	0	1	0	0	1	0	1	0	1	1	0	0	2	0	1	2	0	0	2	1	0	0	0	0	2	1	0	0	2	1	0	0	2	0	2	0	0	2
50	0	0	0	0	0	0	0	0	1	0	0	0	0	0	0	0	0	0	0	2	2	0	0	2	0	2	2	0	0	1	0	0	0	0	0	1	2	0	1	0	0	0	0	0	1	0	0	0	2
51	0	0	0	0	1	2	0	0	2	0	0	0	0	0	0	0	0	0	0	2	2	0	0	2	0	0	2	0	0	2	0	1	1	0	0	1	2	0	0	1	1	2	2	0	2	1	0	1	1
52	0	0	1	1	0	1	2	1	0	0	1	0	1	0	0	0	0	0	0	2	2	0	0	2	0	2	2	0	0	2	1	1	0	0	0	0	2	0	0	0	0	0	0	0	1	1	0	1	2
53	1	0	0	0	0	1	2	1	0	0	0	0	1	0	0	1	0	1	1	1	2	0	0	2	0	2	2	0	0	2	0	1	1	1	0	2	2	0	0	2	1	1	1	0	1	1	1	1	1
54	0	0	0	0	0	1	1	0	1	0	0	1	1	0	1	0	0	1	0	1	1	1	0	2	0	1	1	1	2	0	1	0	0	0	1	2	2	0	0	1	0	0	0	0	1	0	1	1	1
55	0	0	0	0	0	1	1	0	2	0	0	1	0	0	0	0	0	0	0	1	1	0	0	2	0	0	2	1	1	0	2	2	2	0	0	2	2	1	0	0	0	0	0	0	0	1	0	2	0
56	0	0	0	0	0	0	1	0	1	0	0	1	1	0	1	0	0	1	0	1	1	0	0	2	0	2	2	2	1	1	1	1	1	0	0	2	1	0	0	2	1	0	0	0	1	0	0	2	0
57	0	0	0	0	0	0	1	1	1	0	1	0	0	0	0	0	0	2	2	0	1	0	1	1	0	1	1	0	1	1	0	1	1	0	0	2	2	0	0	1	0	0	0	1	1	0	0	2	2
58	0	0	0	0	0	1	1	1	1	0	0	0	0	0	0	0	0	1	0	2	2	0	0	2	0	1	1	1	1	1	0	2	2	0	0	1	1	0	1	1	0	1	1	0	1	0	0	1	1
59	0	0	0	0	2	2	1	1	1	0	0	0	0	0	0	0	0	2	2	0	1	0	0	2	0	2	2	0	0	2	0	1	2	0	0	0	0	1	0	1	0	2	2	0	2	1	0	2	0
60	0	0	0	0	0	0	2	0	1	0	0	0	0	0	0	0	0	1	1	1	1	0	0	2	0	1	1	2	2	1	1	1	2	1	0	1	1	0	0	1	0	0	0	0	0	1	0	1	1
61	0	0	0	0	0	0	1	0	1	1	2	0	0	0	0	0	0	1	1	1	2	2	0	2	0	1	2	0	0	2	1	1	0	1	2	2	0	0	0	1	0	0	0	0	1	1	1	1	1
62	0	0	0	0	0	0	1	0	0	0	2	0	1	0	1	0	0	1	1	1	2	0	0	2	0	2	2	0	0	0	0	1	1	1	1	2	2	0	1	1	1	0	0	0	0	0	1	0	2
63	0	0	0	0	0	1	2	1	0	0	1	0	2	0	1	1	0	0	0	2	2	0	0	2	0	1	2	1	1	1	1	1	2	0	0	1	1	0	0	1	0	0	1	0	1	0	0	2	1
64	0	0	0	0	0	2	2	1	0	0	1	1	1	0	1	0	0	1	1	1	2	0	0	2	0	1	0	0	1	1	0	2	1	1	1	2	2	0	0	1	0	0	0	0	0	0	0	2	1
65	0	0	0	0	1	1	1	1	1	1	0	0	1	0	1	0	0	2	1	0	0	0	0	2	0	0	1	1	1	1	1	1	0	2	2	2	1	1	1	0	0	1	1	0	1	0	0	2	0
66	0	0	0	0	0	1	1	0	1	1	0	0	0	0	0	0	0	1	0	1	1	0	1	1	0	0	2	0	0	2	1	0	0	0	0	2	0	0	0	2	0	1	1	0	1	0	1	1	1
67	0	0	0	0	0	1	1	0	0	0	0	0	2	1	0	1	1	1	0	2	1	0	1	1	1	0	2	0	0	2	0	1	2	0	0	2	0	0	0	2	0	0	0	0	0	1	0	0	0
68	0	0	0	0	1	1	1	0	1	0	0	0	2	0	1	1	0	2	1	1	2	0	0	2	0	1	0	1	2	0	1	0	0	1	1	2	2	0	0	0	0	0	0	0	0	0	0	2	1
69	0	0	0	0	0	0	0	0	2	0	0	0	1	0	0	1	0	1	0	1	1	0	0	2	0	0	2	0	0	2	1	0	0	1	1	1	1	0	0	1	0	0	0	0	0	1	0	0	2
70	0	0	0	0	0	0	2	0	0	0	1	1	1	0	1	0	0	1	2	0	2	0	0	2	0	1	1	0	2	0	0	1	1	1	1	2	1	0	0	1	0	0	0	1	2	1	1	0	2
71	0	0	0	0	0	0	0	0	2	0	0	1	1	0	1	0	0	0	0	2	2	0	1	1	0	1	1	0	0	1	1	1	0	2	1	1	0	0	0	1	0	2	2	0	1	1	0	2	1
72	0	0	0	0	0	0	1	0	1	0	0	0	0	0	0	0	0	1	2	0	2	0	0	2	0	1	0	1	1	0	1	1	1	0	0	2	1	1	1	0	0	0	0	0	1	1	0	2	0
73	0	0	0	0	0	2	1	1	1	0	0	2	2	0	2	0	0	2	2	0	0	0	1	1	1	1	1	2	2	0	2	1	0	2	2	2	0	0	0	2	0	0	0	1	1	1	0	1	1
74	0	0	0	0	1	1	0	0	0	0	1	1	2	0	1	1	0	0	0	2	2	0	1	1	0	1	1	0	1	2	0	1	1	2	0	1	2	0	0	1	1	0	0	0	0	1	0	2	0
75	0	0	0	0	0	1	1	0	1	1	1	0	0	0	0	0	0	1	1	1	1	0	0	2	0	0	2	0	0	2	1	2	2	0	1	1	1	0	1	1	0	0	0	0	0	0	0	2	0
76	0	1	0	0	0	1	2	1	0	0	0	0	0	0	0	0	0	0	0	2	1	0	0	2	0	0	1	0	0	1	2	1	1	0	0	1	1	0	0	2	1	0	0	0	1	0	0	0	1
77	0	0	0	0	0	1	2	0	0	0	1	0	0	0	0	1	0	0	0	1	1	0	1	1	1	1	1	0	0	1	0	0	1	0	0	2	1	0	0	1	0	0	0	0	0	2	0	0	2
78	0	0	0	0	1	2	1	1	1	0	0	0	1	1	0	0	0	1	0	1	1	1	0	2	0	0	1	1	1	1	1	1	1	0	0	1	0	0	0	2	0	0	0	0	0	1	0	2	1
79	0	0	0	0	1	1	0	0	1	0	1	0	0	0	0	0	0	1	1	1	2	0	0	2	0	1	2	0	0	2	1	1	1	0	0	2	2	0	0	0	0	1	1	0	1	1	0	1	1
80	0	0	0	0	0	1	2	1	0	0	0	0	0	0	0	0	0	1	1	1	2	0	1	1	0	0	2	1	1	1	1	1	1	0	0	1	1	0	0	1	0	0	0	0	0	0	1	1	2
81	0	0	0	0	0	1	0	0	1	0	1	0	2	1	0	1	0	1	1	0	0	0	0	2	0	2	0	0	1	1	0	1	1	0	0	2	1	0	0	1	0	0	0	0	2	1	0	2	0
82	0	0	0	0	0	1	0	0	1	0	0	1	1	0	1	0	0	0	1	1	1	0	1	1	0	1	2	1	1	0	1	0	0	0	1	2	2	1	1	0	0	0	0	0	0	0	1	1	1
83	0	0	0	0	0	0	0	0	0	0	0	0	1	0	0	0	1	2	1	1	1	0	0	2	0	2	0	0	1	1	0	1	0	1	1	2	2	0	0	0	1	1	1	0	1	0	0	2	0
84	0	0	0	0	0	1	2	0	0	0	2	0	0	0	0	1	0	1	1	1	2	0	0	2	0	1	2	0	0	1	1	0	1	0	0	2	1	0	0	1	0	1	0	0	1	0	1	0	2
85	0	1	1	0	0	1	2	1	0	0	1	1	0	0	0	0	0	0	0	2	2	0	1	1	0	0	1	2	2	1	1	1	1	0	0	1	1	0	1	0	0	1	1	0	2	0	0	2	1
86	0	1	0	0	0	1	1	0	0	0	0	2	2	1	1	0	0	1	0	1	1	0	0	2	0	2	0	0	0	0	1	0	0	0	0	2	0	0	0	2	0	0	0	0	1	0	0	0	1
87	0	0	0	0	1	1	0	0	2	0	0	1	2	0	1	0	0	2	2	0	1	0	0	2	0	1	2	0	0	2	1	1	0	1	1	2	2	0	0	1	0	1	1	0	1	0	0	2	1
88	0	0	0	0	0	1	2	0	0	0	0	0	0	0	1	0	0	1	1	1	2	0	1	1	0	1	2	0	0	2	0	2	1	1	0	2	1	0	1	1	0	0	0	0	1	1	0	2	1
89	0	0	0	0	0	0	1	0	0	0	0	1	1	0	1	0	0	1	1	1	1	0	0	2	0	0	2	0	0	1	1	1	1	0	0	1	1	0	0	1	0	0	0	0	0	0	0	1	1
90	0	0	0	0	0	1	2	0	0	1	1	0	0	0	0	0	1	2	1	0	1	0	0	2	0	2	0	1	1	0	1	1	1	0	0	1	1	0	1	1	0	0	0	0	1	0	0	2	0
91	0	0	0	0	0	0	1	0	1	0	0	0	0	0	0	0	0	0	1	1	1	0	2	0	0	0	0	1	2	0	1	1	1	0	0	1	2	0	0	1	0	0	0	1	0	1	0	2	0
92	0	0	0	0	0	1	2	0	1	0	1	0	1	0	1	0	0	1	1	1	2	0	0	2	0	1	1	0	1	0	1	2	2	0	0	1	1	1	0	1	0	0	0	0	0	1	0	0	1
93	0	0	0	0	0	1	1	0	2	0	0	1	1	0	1	0	0	1	1	1	2	0	1	1	0	0	1	0	0	1	1	1	1	1	1	2	1	0	0	1	0	0	0	0	0	1	1	1	1
94	0	0	0	0	0	0	1	0	1	0	1	0	0	0	0	0	0	1	1	1	2	0	0	2	0	1	2	0	0	1	2	0	1	0	0	2	1	1	1	0	0	0	0	0	1	0	0	2	1
95	1	0	0	0	0	1	0	0	2	0	0	1	1	0	1	0	0	1	1	0	0	0	0	2	0	0	2	2	1	1	1	2	1	2	0	1	2	1	0	1	0	2	1	0	1	0	1	0	2
96	0	0	0	0	0	1	2	1	0	0	1	1	2	0	2	0	1	2	0	1	1	0	0	2	0	1	1	2	2	2	0	1	2	0	0	0	2	0	0	1	0	0	0	0	0	1	0	0	2
97	0	0	0	0	0	0	2	1	0	0	1	0	1	0	0	0	0	1	1	1	1	0	0	2	0	1	1	0	1	1	1	0	0	1	1	2	1	0	0	1	0	1	0	0	2	0	1	0	2
98	0	0	0	0	0	1	0	0	1	0	1	1	1	0	1	0	0	2	2	0	0	0	0	2	0	1	1	1	0	1	2	1	1	2	2	2	2	1	0	1	0	1	0	0	2	1	0	2	0
99	0	0	1	0	1	2	1	0	1	0	1	0	0	0	0	0	0	1	1	1	2	0	0	2	0	2	1	0	0	1	2	0	0	0	0	2	1	0	1	1	0	0	0	1	0	1	0	2	1
100	0	0	0	0	0	2	1	0	1	0	1	0	1	0	1	0	0	0	0	2	2	0	0	2	0	0	2	0	0	1	0	1	1	0	0	2	0	0	0	1	0	0	0	0	0	0	1	1	1
101	0	0	0	0	0	1	2	0	0	0	1	0	0	0	1	0	0	0	0	2	2	0	1	1	1	0	1	0	1	1	0	2	2	1	0	0	0	0	0	1	1	1	1	0	1	1	1	0	1
102	0	0	0	0	1	1	1	0	2	0	0	1	1	1	0	0	0	2	2	0	0	0	0	2	0	1	2	0	0	2	0	2	2	0	0	0	1	0	0	1	0	0	0	0	0	1	0	2	1
103	0	0	0	0	1	2	1	0	2	0	0	0	0	0	0	0	0	1	1	1	2	1	0	2	0	1	2	0	0	2	1	1	1	0	1	2	2	1	0	1	0	0	0	0	1	0	0	1	1
104	0	0	0	0	0	1	2	0	0	0	1	1	1	0	1	0	0	0	0	2	1	0	0	2	0	1	1	1	2	1	0	0	0	2	1	1	2	1	0	1	0	0	0	0	0	1	0	1	1
105	0	0	0	0	1	2	1	0	1	0	1	0	0	0	0	0	0	1	0	1	1	0	0	2	0	1	1	1	1	2	0	1	1	0	0	1	1	1	0	1	0	1	1	0	1	1	0	2	1
106	0	0	0	0	1	2	0	0	2	0	0	0	1	1	0	0	0	2	1	0	1	0	0	2	0	1	1	1	1	1	1	1	1	0	0	1	2	0	0	2	0	0	0	0	0	1	0	1	1
107	0	0	0	0	0	2	1	1	1	0	0	1	2	0	2	0	0	0	0	2	2	0	0	2	0	1	0	1	1	0	1	2	2	0	0	0	0	0	0	1	0	1	1	0	0	0	0	0	2
108	0	0	0	0	0	1	1	2	0	0	0	1	1	0	1	0	0	2	1	1	2	0	0	2	0	2	1	0	1	1	1	2	2	0	0	1	2	1	1	2	2	0	0	0	0	0	0	2	2
109	0	0	0	0	0	0	1	0	1	0	0	1	1	0	1	0	0	1	1	1	2	0	0	2	0	1	1	2	2	0	2	1	1	0	0	1	1	1	0	1	0	1	0	0	0	0	0	1	1
110	0	0	0	0	0	0	1	0	1	0	1	0	0	0	0	0	1	2	0	2	2	0	0	2	0	1	1	0	1	1	1	1	0	1	2	2	2	0	0	0	1	0	0	0	0	2	0	2	0
111	0	0	0	0	1	2	2	0	0	0	0	0	1	0	1	0	0	0	1	1	2	0	0	2	0	0	2	0	0	2	1	1	0	1	0	2	1	0	1	1	0	0	0	0	0	0	0	2	0
112	0	0	0	0	2	2	0	0	1	0	0	0	0	0	0	0	0	1	1	1	1	0	0	2	0	1	1	2	2	1	1	2	1	1	0	1	0	0	0	1	0	1	1	0	1	2	0	1	0
113	0	1	0	0	1	1	0	0	2	0	0	0	0	0	0	0	1	2	1	1	1	0	0	2	0	2	1	0	0	1	0	1	1	1	1	1	2	1	0	1	0	0	0	0	1	0	0	0	1
114	1	0	0	0	0	0	2	0	0	0	1	1	2	0	1	1	0	0	0	2	2	0	0	2	0	1	1	0	0	2	0	1	1	2	1	1	2	0	0	1	0	0	0	0	0	0	0	1	1
115	0	0	0	0	1	1	2	0	1	0	0	0	0	0	0	0	1	1	0	2	1	0	0	2	0	2	1	1	1	1	0	1	0	0	0	2	0	0	0	1	0	1	1	0	1	0	0	1	1
116	1	0	1	0	1	2	1	0	0	0	1	0	0	0	0	0	0	2	2	0	0	0	0	2	0	0	2	0	0	1	1	1	1	0	0	1	2	1	0	1	0	0	0	0	0	1	1	0	2
117	0	1	0	0	0	1	1	0	1	0	0	1	1	0	1	0	0	0	0	2	2	0	0	2	0	1	1	0	0	1	1	0	1	1	0	1	2	0	0	0	0	0	0	1	1	0	1	1	1
118	0	0	0	0	0	2	2	0	0	1	1	0	0	0	0	0	0	1	1	1	2	1	0	2	0	0	1	1	1	1	2	0	0	0	0	0	0	0	0	2	0	0	0	0	0	1	1	0	2
119	0	0	0	0	0	0	1	0	0	0	0	0	1	0	0	1	0	0	0	2	2	0	0	2	0	2	1	1	1	1	2	1	2	0	0	1	2	0	0	1	1	1	1	0	1	1	0	2	1
120	0	0	0	0	0	1	0	0	2	0	0	1	2	0	1	0	0	0	0	2	2	0	1	1	0	1	2	0	1	0	1	0	0	0	0	1	2	0	0	1	0	0	1	0	1	1	0	1	1
121	0	0	0	0	0	1	2	1	0	0	1	0	1	0	1	0	0	2	1	0	2	0	0	2	0	0	1	1	1	1	0	1	0	1	1	2	2	0	0	2	0	1	0	0	1	2	0	2	1
122	0	0	0	0	0	2	0	0	1	0	0	2	2	0	2	0	0	2	2	0	1	0	0	2	0	1	1	1	1	1	2	2	1	1	0	1	2	0	1	0	0	0	0	0	1	0	1	0	2
123	0	0	0	0	0	1	0	0	1	0	1	0	0	0	0	0	0	0	0	2	2	0	0	2	0	1	0	0	1	0	1	2	1	0	0	1	0	0	0	2	0	0	0	1	0	1	0	2	0
124	0	0	0	0	0	0	2	0	1	0	1	0	1	0	0	1	0	1	1	1	2	1	0	2	0	0	1	0	1	1	1	2	1	0	1	2	2	0	0	1	0	1	1	0	1	1	0	0	1
125	0	0	0	0	0	0	1	0	1	0	1	0	1	0	1	0	0	1	0	1	1	1	0	2	0	0	0	0	1	1	0	2	1	0	0	2	0	0	0	0	0	1	0	0	1	0	0	2	0
126	0	0	0	0	0	2	2	1	0	0	0	0	1	0	0	0	1	2	2	0	2	1	0	2	0	0	1	0	0	2	0	0	0	0	0	2	2	0	1	1	1	1	1	0	1	0	0	0	1
127	0	0	0	0	0	0	0	0	2	0	0	0	2	1	0	1	0	1	1	1	2	0	0	2	0	0	1	0	0	1	0	2	2	1	1	2	1	0	0	2	0	0	0	0	0	1	0	1	1
128	0	0	1	1	0	1	1	0	1	0	1	0	0	0	0	0	1	2	1	1	1	0	0	2	0	0	2	0	1	1	1	1	1	2	1	2	1	0	1	1	0	1	0	0	2	1	0	2	0
129	0	0	1	0	0	2	0	0	2	0	0	0	0	0	0	0	0	1	2	0	1	0	0	2	0	2	1	0	0	1	1	2	1	0	0	1	1	0	0	2	1	0	0	0	0	1	0	0	2
130	0	0	0	0	0	0	1	0	1	0	0	1	1	0	1	0	1	2	1	1	1	0	2	0	0	1	2	0	0	2	2	2	1	0	0	2	1	0	0	0	0	1	1	0	1	1	0	2	0
131	0	0	0	0	0	1	0	0	1	0	0	0	2	0	2	0	0	0	0	1	1	0	0	2	0	0	1	0	0	1	2	0	0	0	0	2	1	0	0	2	0	0	0	1	0	0	0	1	0
132	0	0	0	0	0	1	0	0	2	0	0	0	0	0	0	0	0	1	0	2	2	1	0	2	0	0	1	0	0	1	2	1	1	2	1	1	2	0	0	1	0	1	0	0	2	1	0	1	1
133	0	0	0	0	0	1	2	0	1	0	1	0	0	0	0	0	0	1	2	0	1	0	0	2	0	1	1	0	0	2	1	2	2	0	1	1	1	0	1	1	0	0	0	0	0	1	0	1	1
134	0	0	0	0	0	1	1	0	1	0	0	0	1	0	0	0	0	1	1	1	2	1	0	2	0	0	0	0	1	1	0	1	1	0	0	2	1	0	0	0	1	0	0	1	0	1	0	1	1
135	1	0	0	0	0	0	1	1	1	0	0	0	0	0	0	0	0	1	0	1	2	0	2	0	0	0	1	0	1	0	1	1	1	0	0	2	1	0	0	0	0	0	0	0	0	0	0	1	1
136	0	0	0	0	0	1	1	1	0	0	0	2	1	0	1	0	0	0	0	2	2	0	1	1	0	1	0	1	1	0	1	1	1	1	1	1	1	1	0	2	0	1	0	0	0	0	0	1	1
137	0	1	0	0	0	1	2	0	0	0	2	0	1	0	1	0	0	0	0	2	2	0	0	2	0	1	1	2	2	1	2	0	0	0	0	1	0	0	0	2	0	0	0	0	0	0	0	2	2
138	0	0	0	0	0	1	1	0	0	0	0	0	0	0	0	0	0	0	0	2	2	0	0	2	0	1	1	1	1	1	0	0	0	0	1	2	1	1	0	1	0	1	1	0	1	1	0	1	1
139	0	0	0	0	0	1	1	0	1	0	1	0	1	0	0	1	1	1	0	2	2	0	0	2	0	1	1	1	0	1	2	1	1	1	1	1	2	0	0	0	0	0	0	0	0	0	0	1	1
140	0	0	1	1	0	1	1	0	1	1	2	0	0	0	0	0	0	0	1	1	2	1	0	2	0	2	1	2	2	1	2	1	1	0	0	2	2	0	1	0	0	0	0	0	1	1	0	1	1
141	0	0	0	0	0	1	1	0	0	0	0	0	0	0	0	0	0	1	1	1	1	0	1	1	0	0	1	1	0	1	2	1	1	0	1	1	2	0	0	1	0	0	0	0	0	0	0	1	0
142	0	0	0	0	0	1	1	0	0	0	0	0	0	0	0	0	0	1	1	1	2	0	1	1	0	2	2	0	0	2	0	1	0	0	1	2	0	0	0	1	0	0	0	0	0	1	0	2	0
143	0	0	0	0	0	0	0	0	2	0	0	0	1	0	0	0	0	1	1	1	2	0	0	2	0	1	0	0	1	1	0	2	1	0	1	2	2	1	0	1	0	0	0	0	0	1	0	2	0
144	0	0	0	0	0	1	2	1	0	0	1	0	0	0	0	0	0	0	0	2	2	0	0	2	0	0	1	0	0	1	2	1	1	0	0	1	0	1	0	1	0	0	0	0	0	0	0	1	1
145	0	0	0	0	0	1	1	0	1	0	0	0	0	0	0	0	0	0	1	1	2	0	1	1	0	1	2	0	0	2	0	0	0	0	0	2	2	0	0	2	1	1	0	0	1	0	0	2	0
146	0	0	0	0	0	1	2	1	0	0	0	1	2	0	2	0	0	0	1	1	2	0	0	2	0	1	0	1	1	0	1	2	2	0	0	1	1	0	0	1	0	0	0	1	1	1	0	2	0
147	0	0	0	0	0	2	1	0	1	0	0	0	0	0	1	0	0	1	1	1	1	0	0	2	0	2	1	0	1	1	1	0	0	0	0	2	0	0	0	2	0	0	0	0	0	0	1	0	1
148	1	0	0	0	0	0	1	0	0	0	0	0	2	0	1	1	0	2	2	0	1	0	1	1	1	0	2	0	1	1	0	1	1	0	1	1	1	0	0	1	0	1	0	0	1	0	0	1	1
149	0	0	0	0	0	2	1	0	2	0	0	0	0	0	0	0	0	0	1	1	2	0	0	2	0	1	2	1	1	1	1	1	0	1	0	1	0	0	0	2	0	0	0	0	1	0	0	2	0
150	0	0	0	0	1	2	0	0	2	0	0	0	1	0	1	0	1	1	1	1	2	0	0	2	0	0	2	0	0	2	2	1	1	1	1	2	2	0	0	1	0	1	0	0	1	0	0	2	0
151	0	1	0	0	0	0	2	0	0	0	2	0	0	0	0	0	0	1	0	1	1	0	0	2	0	1	1	1	2	1	0	2	1	1	0	2	1	1	0	1	0	0	0	1	0	0	0	0	2
152	0	0	0	0	0	0	1	0	1	0	0	0	1	0	0	1	0	1	0	1	1	0	1	1	0	1	2	0	0	2	0	0	0	1	1	2	2	1	1	0	0	2	2	0	1	1	0	2	0
153	0	0	0	0	0	0	0	0	1	0	1	0	0	0	0	0	0	0	0	2	2	0	0	2	0	2	1	1	1	1	2	1	1	0	0	1	1	0	0	2	0	0	0	1	0	1	0	0	2
154	0	0	0	0	0	1	0	0	2	0	0	0	2	0	1	1	0	0	0	2	2	0	1	1	1	1	1	0	0	2	1	2	2	0	0	1	1	0	0	1	0	0	0	1	0	1	0	1	1
155	0	0	0	0	0	1	0	0	2	0	0	0	0	0	0	0	0	0	1	1	2	0	1	1	0	1	0	0	1	0	0	2	1	1	0	1	2	0	0	1	0	1	0	0	1	1	0	2	0
156	0	1	0	0	1	1	1	0	0	0	0	0	1	0	0	0	0	0	0	2	2	0	0	2	0	1	2	0	0	2	1	2	1	0	1	2	1	0	0	2	0	0	0	0	0	1	0	2	0
157	0	0	0	0	0	1	2	1	0	0	0	0	0	0	0	0	0	1	1	1	1	0	0	2	0	2	1	0	0	1	2	2	2	1	1	2	2	2	0	0	0	0	0	0	0	1	0	2	2
158	0	0	0	0	0	1	2	0	0	0	2	1	1	1	0	0	0	2	0	1	1	0	0	2	0	1	0	0	0	0	1	0	1	0	0	2	1	1	0	1	0	1	1	0	1	1	0	1	1
159	0	0	0	0	0	1	0	0	0	0	1	0	0	0	0	0	0	0	0	2	2	0	0	2	0	1	2	0	0	2	1	1	1	0	0	2	0	0	0	2	0	1	1	0	2	0	0	2	0
160	0	0	0	0	2	2	2	0	1	0	0	1	2	0	1	0	0	2	2	0	0	0	0	2	0	1	2	2	2	1	1	1	2	0	0	2	1	0	0	1	0	0	0	0	0	0	0	1	1
161	0	0	1	0	0	1	1	0	1	0	1	0	0	0	0	0	0	1	0	0	0	0	0	2	0	2	1	1	2	1	0	1	2	0	0	2	2	1	0	1	0	1	1	0	0	1	0	2	0
162	1	0	0	0	0	0	1	0	1	1	1	0	0	0	0	0	0	0	0	2	2	0	0	2	0	2	1	0	1	1	0	0	1	1	0	2	1	0	0	0	0	0	0	0	0	2	0	1	1
163	0	0	0	0	0	1	2	0	0	0	1	0	1	0	0	0	0	1	1	1	2	0	0	2	0	1	1	0	0	1	0	0	0	0	0	2	2	1	0	0	0	0	0	0	0	1	0	1	1
164	0	0	0	0	0	0	0	0	2	0	0	1	2	0	1	0	0	0	0	2	2	1	0	2	0	2	2	0	0	1	1	1	0	1	0	1	2	0	0	0	1	0	0	0	0	0	1	0	2
165	0	0	0	0	0	1	0	0	2	0	0	0	2	0	1	1	0	0	0	2	2	0	0	2	0	1	2	0	0	2	1	0	0	0	0	2	0	0	0	1	1	0	0	0	0	1	0	2	0
166	0	0	0	0	0	1	1	0	1	0	1	0	0	0	0	0	0	0	0	2	2	0	0	2	0	0	2	0	0	1	2	2	2	0	0	2	1	0	0	2	0	0	0	0	1	1	0	1	1
167	0	0	1	0	1	2	2	0	2	0	0	1	2	0	1	0	0	1	0	1	1	0	0	2	0	2	1	0	0	2	1	1	1	1	1	2	2	1	1	2	2	0	0	0	0	1	1	1	1
168	1	0	0	0	0	1	1	0	1	0	1	1	1	0	1	0	0	0	0	2	1	0	0	2	0	0	2	0	0	2	1	1	2	0	0	1	2	0	0	0	1	1	0	0	2	1	0	2	1
169	0	0	0	0	0	1	1	0	1	0	0	0	1	0	0	0	0	0	0	2	2	0	1	1	0	1	2	1	1	1	1	1	2	1	0	1	1	0	0	1	0	1	0	0	1	0	0	2	0
170	0	1	0	0	0	0	1	1	1	0	0	1	1	0	1	0	0	0	0	2	2	0	0	2	0	2	1	0	1	0	1	1	1	0	0	1	1	0	0	1	0	1	1	0	1	1	0	2	0
171	0	0	1	0	0	1	2	1	0	0	0	0	0	0	0	0	0	1	0	2	2	0	1	1	0	2	1	0	0	1	0	1	0	1	2	2	2	1	1	2	1	0	0	0	0	0	0	1	2
172	0	0	0	0	1	2	1	1	0	0	0	1	1	0	1	0	0	0	0	2	2	0	1	1	1	1	2	1	1	2	0	1	1	0	0	1	1	0	0	0	0	0	0	0	0	0	1	1	1
173	0	0	0	0	0	0	2	0	0	0	0	1	2	0	2	0	0	1	1	1	1	0	0	2	0	2	2	0	0	2	0	1	1	0	1	2	1	0	0	0	0	0	0	0	1	0	0	2	0
174	0	0	0	0	0	0	1	0	0	0	0	0	0	0	0	0	0	1	1	0	0	0	1	1	0	1	0	2	2	1	2	1	0	1	1	2	1	0	0	1	0	0	0	0	0	1	0	2	1
175	0	0	1	1	0	1	1	0	0	0	1	0	0	0	0	0	0	0	0	2	2	0	0	2	0	1	1	1	1	1	1	2	1	1	1	2	2	0	0	0	0	2	2	0	2	1	0	2	0
176	0	0	0	0	0	1	2	1	0	0	1	1	1	0	1	0	0	1	0	2	2	0	0	2	0	1	1	0	1	1	1	1	1	0	0	1	1	0	1	1	0	0	0	0	0	1	0	2	1
177	0	0	0	0	0	2	1	0	0	0	1	0	0	0	0	0	0	0	1	1	1	0	1	1	1	2	1	0	2	0	0	1	1	0	0	2	0	0	0	2	0	1	0	0	0	0	0	1	1
178	0	0	0	0	0	2	1	0	0	0	1	0	0	0	0	0	0	1	1	1	2	0	1	1	0	2	1	1	1	1	2	1	1	1	1	1	1	0	0	1	0	0	0	0	1	1	0	1	1
179	0	0	0	0	0	0	2	0	0	0	0	0	0	0	0	0	0	1	1	1	2	0	0	2	0	0	1	0	1	0	1	1	1	0	0	2	2	2	0	0	0	1	0	0	1	2	0	2	1
180	0	0	0	0	0	2	1	0	0	0	0	0	1	0	0	0	0	0	1	1	2	0	1	1	0	1	0	0	0	1	1	1	1	1	0	2	0	1	0	1	0	0	1	0	1	0	0	2	0
181	0	0	0	0	0	1	2	0	1	0	0	0	0	0	0	0	0	0	1	1	1	0	1	1	1	1	2	0	0	2	1	1	1	0	0	1	2	0	0	1	1	0	0	0	0	0	1	1	1
182	0	0	0	0	0	0	1	1	1	0	1	0	0	0	0	0	0	0	0	2	2	0	0	2	0	1	2	1	1	2	0	0	1	2	0	2	1	0	0	0	0	0	0	0	0	0	0	2	1
183	0	0	0	0	1	1	1	0	1	0	1	0	0	0	0	0	0	0	1	1	2	0	0	2	0	1	1	1	1	1	1	2	1	0	0	1	2	0	0	0	0	0	0	0	0	0	0	2	0
184	0	0	0	0	0	1	2	1	0	0	1	1	0	0	0	0	0	0	0	2	2	0	1	1	1	1	2	0	0	2	0	2	2	0	0	0	1	0	0	1	0	1	0	0	2	1	0	2	0
185	0	0	0	0	0	1	1	1	1	1	0	0	1	0	0	0	0	1	1	1	1	1	0	2	0	1	1	1	1	1	1	2	2	0	0	0	2	0	0	0	0	0	0	0	0	1	0	1	1
186	0	0	0	0	1	2	2	1	0	0	1	0	0	0	0	0	0	1	1	1	2	0	1	1	0	1	0	1	1	1	1	1	1	0	0	1	1	0	1	1	0	0	0	1	0	0	0	1	1
187	0	0	0	0	0	1	2	1	0	0	1	1	1	0	2	0	0	0	0	2	2	0	0	2	0	1	2	0	0	2	1	1	0	1	0	1	2	0	0	1	0	0	0	0	1	1	1	0	1
188	0	0	0	0	0	1	1	0	1	1	0	0	1	0	0	1	0	0	0	2	2	0	0	2	0	0	2	2	2	2	0	2	2	0	0	0	0	0	0	2	0	0	0	0	0	1	0	1	1
189	0	0	0	0	0	1	1	1	1	0	0	1	1	0	1	0	0	2	2	0	0	0	1	1	0	2	2	1	1	2	0	2	2	0	0	1	2	0	0	2	1	0	1	0	1	1	0	2	1
190	0	0	0	0	0	1	0	0	0	0	1	0	0	0	0	0	0	1	1	1	2	0	0	2	0	2	1	1	1	1	2	1	1	1	0	2	1	0	0	1	0	0	0	1	0	1	0	1	1
191	0	0	0	0	0	2	1	1	1	1	0	1	1	0	1	0	0	1	1	1	2	0	0	2	0	2	1	0	0	1	0	1	2	1	0	1	2	1	0	1	0	0	0	0	0	0	0	1	1
192	0	0	0	0	1	1	1	0	1	0	1	0	0	0	1	0	0	1	0	1	1	0	0	2	0	0	1	0	1	1	0	1	1	1	1	1	1	0	0	1	0	0	0	0	0	1	0	2	0
193	0	0	0	0	0	1	0	0	2	0	0	1	0	0	0	0	0	0	0	2	2	0	0	2	0	1	1	0	0	2	1	2	1	2	0	1	2	1	1	2	1	0	0	0	1	0	0	2	1
194	0	0	0	0	0	1	0	0	2	0	0	0	1	0	0	1	0	2	1	0	2	0	0	2	0	0	0	0	1	1	0	2	1	1	0	1	1	0	0	1	0	0	0	0	0	0	0	1	1
195	0	0	1	0	0	2	2	1	0	1	1	0	0	0	0	0	0	1	0	1	1	0	0	2	0	1	0	1	2	0	1	2	2	0	0	0	2	1	0	1	0	0	0	0	1	0	0	1	0
196	0	0	0	0	1	1	2	1	0	1	1	0	0	0	0	0	0	0	0	2	2	0	0	2	0	1	2	0	0	2	0	1	1	1	0	0	1	0	0	1	0	0	0	0	1	1	0	2	0
197	0	0	0	0	0	1	1	1	1	0	0	0	0	0	0	0	0	1	1	1	2	0	0	2	0	0	2	0	0	2	0	1	1	0	0	2	2	0	0	1	0	0	0	0	1	1	0	1	1
198	0	0	0	0	0	2	1	0	1	0	1	0	0	0	0	0	0	0	1	1	2	0	0	2	0	1	2	0	0	2	1	2	1	1	0	2	1	0	0	1	0	0	0	1	0	0	0	1	1
199	0	1	0	0	1	1	0	0	1	0	0	0	0	0	0	0	0	0	0	2	2	0	0	2	0	1	1	0	1	1	1	2	1	1	0	1	1	0	0	1	0	0	0	0	1	0	0	2	1
200	0	0	0	0	0	1	1	0	0	0	0	0	1	0	0	1	0	0	1	1	2	0	0	2	0	0	1	0	1	1	1	0	0	0	0	2	0	0	0	1	0	0	0	0	1	0	1	0	1
201	1	0	0	0	1	2	1	0	1	0	0	0	0	0	0	0	0	1	1	1	2	1	0	2	0	2	2	1	1	0	1	0	0	0	0	2	1	0	0	1	0	1	0	0	0	1	0	2	0
202	0	0	0	0	1	1	0	0	2	0	0	0	0	0	0	0	0	1	0	2	2	0	0	2	0	0	1	0	1	1	0	2	1	0	1	2	1	0	0	0	0	0	0	0	0	1	0	0	2
203	0	0	0	0	0	2	2	0	0	0	1	1	2	0	1	0	0	1	1	0	0	0	0	2	0	2	1	0	1	1	1	1	1	1	0	0	1	0	0	2	0	1	1	0	1	1	0	2	0
204	0	1	1	0	0	1	0	0	2	0	0	1	1	0	1	0	0	1	2	0	2	0	0	2	0	0	0	1	1	0	1	0	0	2	1	1	0	0	0	2	0	0	0	0	0	0	0	1	1
205	0	0	1	0	0	1	1	0	0	0	0	0	0	0	0	0	0	1	2	0	1	1	0	2	0	0	1	1	1	1	1	1	1	0	0	2	0	0	0	2	0	0	0	1	0	1	0	1	1
206	0	0	1	1	0	1	2	0	0	0	2	0	0	0	0	0	0	0	0	1	1	0	0	2	0	1	0	2	2	0	2	0	0	1	1	2	2	1	1	2	1	1	1	0	1	0	0	0	2
207	0	0	0	0	0	1	1	0	1	0	0	1	1	0	1	0	0	0	0	2	2	0	0	2	0	1	1	1	1	1	1	0	1	0	0	2	0	1	0	1	0	0	0	0	1	0	0	2	0
208	0	0	1	1	0	1	0	0	2	0	0	0	0	0	0	0	0	1	1	1	1	1	1	1	1	1	2	1	1	2	1	1	1	0	0	2	0	0	0	1	0	0	0	0	1	0	0	0	2
209	0	1	0	0	0	1	2	1	0	0	0	0	0	0	0	0	0	1	1	1	2	1	1	1	1	1	1	0	0	2	1	1	0	2	1	1	0	0	0	1	0	0	0	0	0	0	1	1	1
210	0	0	0	0	0	0	0	0	1	0	0	2	2	0	2	0	0	0	0	2	2	0	0	2	0	1	2	0	0	2	1	2	1	0	0	1	2	1	0	0	0	1	1	0	1	1	0	1	0
211	0	0	0	0	0	2	1	1	1	0	0	0	2	0	2	0	1	2	1	1	1	0	0	2	0	0	1	1	1	1	2	2	2	0	0	0	1	0	1	1	0	0	0	0	0	1	1	0	2
212	0	0	0	0	0	1	2	0	0	0	1	0	0	0	0	0	0	1	1	1	1	0	0	2	0	0	2	0	0	2	1	1	1	0	0	1	1	0	0	1	0	0	0	0	1	1	0	1	0
213	0	0	0	0	0	1	1	0	0	0	1	0	0	0	0	0	0	1	1	1	2	0	0	2	0	1	1	1	2	0	1	2	2	0	0	0	1	0	0	1	0	0	0	0	1	0	0	2	0
214	0	0	1	0	0	1	2	0	0	0	0	0	0	0	0	0	0	1	1	1	2	0	0	2	0	2	2	0	0	2	0	1	0	1	2	2	0	0	0	1	0	2	2	0	2	1	0	1	1
215	0	0	0	0	0	0	2	0	0	0	0	0	0	0	0	0	0	0	1	1	2	0	0	2	0	2	2	0	0	2	0	2	1	1	0	1	1	0	0	1	0	1	1	0	1	1	1	0	2
216	1	1	0	0	1	1	1	0	0	1	1	0	0	0	0	0	0	1	0	1	1	0	0	2	0	2	1	0	1	2	0	2	2	0	0	1	2	0	0	2	1	0	0	0	2	1	0	1	1
217	0	0	0	0	0	0	1	0	0	0	1	0	0	0	0	0	0	2	1	1	2	1	0	2	0	0	2	1	1	2	1	2	2	0	0	2	1	0	0	1	0	0	0	0	1	0	0	0	2
218	0	0	0	0	0	1	2	1	0	0	0	0	0	0	0	0	0	1	1	1	2	0	0	2	0	1	2	1	1	2	1	0	0	0	1	2	2	0	0	1	0	1	1	0	2	0	0	1	1
219	0	1	0	0	0	1	0	0	1	0	0	1	1	0	1	0	0	1	1	1	1	0	1	1	1	1	2	0	0	1	2	2	1	1	0	1	1	0	0	0	0	1	1	0	1	1	1	1	1
220	0	0	0	0	0	1	1	0	1	0	1	1	2	0	1	0	0	1	1	1	2	0	0	2	0	1	1	1	1	1	1	2	1	0	1	2	0	0	0	2	1	0	0	0	0	0	1	0	1
221	0	0	0	0	0	1	1	0	0	0	1	0	1	0	1	0	0	1	1	1	2	0	0	2	0	0	1	1	1	1	2	1	1	0	0	1	1	0	0	0	0	0	0	1	0	1	0	2	1
222	0	0	0	0	0	1	0	0	1	0	1	0	1	0	1	0	0	1	0	2	2	0	0	2	0	2	1	2	2	2	0	1	1	0	0	1	2	0	0	1	0	1	1	0	1	1	0	1	1
223	0	0	0	0	0	2	2	1	0	0	1	0	0	0	0	0	0	2	0	0	0	0	0	2	0	2	1	0	0	1	1	2	1	1	2	2	1	0	0	1	0	1	1	0	1	1	0	2	1
224	0	0	0	0	1	1	1	0	1	0	1	0	1	0	0	0	0	2	2	0	1	1	0	2	0	0	1	1	1	1	2	1	0	0	0	2	2	0	0	1	0	0	0	0	0	1	1	1	1
225	0	0	0	0	0	2	1	0	0	0	0	0	0	0	0	0	0	2	1	0	1	0	0	2	0	0	2	1	1	1	2	1	1	1	1	1	0	0	0	1	0	0	0	0	0	1	1	1	1
226	0	0	0	0	1	1	0	0	2	0	0	0	0	0	0	0	0	1	1	1	1	0	0	2	0	1	1	0	1	1	0	1	2	0	0	1	1	0	0	1	0	1	0	0	1	0	0	2	0
227	0	0	1	1	1	2	1	1	0	0	0	0	0	0	0	0	1	1	1	1	1	1	1	1	1	0	0	1	1	0	1	1	2	0	0	2	1	0	0	1	0	0	0	0	0	1	1	1	1
228	0	1	0	0	0	1	2	0	0	0	0	1	1	0	1	0	0	1	1	1	2	0	2	0	0	0	1	1	1	1	0	1	1	0	0	2	1	0	0	1	0	0	0	0	1	0	1	0	2
229	0	0	0	0	0	1	2	0	1	0	0	1	1	0	1	0	0	1	0	1	1	0	1	1	0	1	2	0	0	2	0	1	1	1	0	0	1	0	0	1	0	0	0	0	1	0	0	2	0
230	0	0	0	0	0	0	2	1	0	0	0	1	1	0	1	0	0	2	2	0	0	0	2	0	1	0	2	1	1	2	0	1	0	0	0	1	1	0	0	1	1	1	1	0	2	1	0	0	2
231	0	0	0	0	0	1	2	0	0	0	2	0	0	0	0	0	0	2	1	0	0	0	1	1	1	1	1	0	1	1	0	0	0	1	0	2	0	0	0	2	0	0	0	1	0	0	0	1	1
232	0	0	0	0	0	1	2	0	0	0	0	0	1	0	1	0	0	2	1	0	1	0	0	2	0	0	2	0	0	1	1	0	0	0	0	2	1	0	0	1	0	0	0	0	0	2	0	2	1
233	0	0	0	0	0	2	1	0	2	0	0	0	1	0	2	0	0	1	1	1	2	0	1	1	1	1	1	0	1	1	0	1	1	1	1	1	2	0	1	0	0	0	0	0	0	0	1	1	1
234	0	0	0	0	1	2	1	0	1	0	0	0	0	0	0	0	0	2	2	0	0	0	0	2	0	2	2	0	0	2	1	1	1	0	0	1	1	0	0	1	0	1	1	0	0	1	0	2	0
235	0	0	0	0	0	0	1	0	0	0	0	0	1	0	1	0	0	1	1	1	1	0	0	2	0	0	1	2	2	2	0	0	1	1	0	1	1	0	1	1	0	1	1	0	1	0	0	2	0
236	0	0	0	0	1	2	1	0	1	0	0	1	1	0	1	0	0	0	0	2	2	0	1	1	1	1	1	2	2	1	1	2	1	1	0	1	1	0	0	0	0	1	1	0	0	1	0	2	0
237	0	0	0	0	1	1	2	0	0	0	0	0	0	0	0	0	1	1	0	2	2	0	0	2	0	1	2	0	0	2	1	1	1	0	0	2	2	0	0	1	1	0	0	1	0	0	0	1	1
238	0	0	0	0	0	2	1	0	1	0	1	0	2	0	1	1	1	2	2	0	2	0	1	1	1	1	0	1	2	0	1	1	1	0	0	1	2	0	0	0	0	0	0	0	0	1	0	2	0
239	0	0	0	0	0	0	1	0	1	1	0	0	0	0	0	1	0	1	0	1	1	0	1	1	0	1	1	0	1	1	1	1	1	1	1	1	1	0	0	0	0	0	0	0	0	2	1	0	2
240	0	0	0	0	0	1	2	0	0	0	0	0	2	0	2	0	0	0	1	1	2	0	1	1	0	2	1	0	1	1	0	0	0	1	0	1	0	0	0	2	0	2	2	0	1	1	0	2	0
241	0	0	1	0	0	1	2	0	0	0	0	1	1	0	1	0	0	2	1	0	1	0	0	2	0	1	0	0	1	0	0	2	1	0	1	2	1	0	0	1	0	0	0	0	1	1	0	2	0
242	0	0	1	1	0	1	0	0	1	0	0	0	0	0	0	0	0	1	1	1	2	0	0	2	0	1	2	0	0	1	2	1	1	0	0	1	0	0	0	1	0	0	0	0	1	1	0	1	1
243	0	0	0	0	0	1	2	1	0	0	1	1	0	0	0	0	0	0	0	2	2	0	0	2	0	0	2	0	0	2	1	0	0	0	0	0	1	0	0	2	0	0	0	0	0	1	0	1	1
244	0	0	0	0	0	0	0	0	0	0	1	1	2	0	1	1	0	1	2	0	1	0	1	1	0	2	0	1	1	0	1	1	1	0	0	1	2	0	0	1	1	0	1	0	1	0	0	1	0
245	0	0	0	0	0	1	0	0	2	0	0	2	2	1	1	0	0	1	1	1	1	0	0	2	0	1	2	0	0	1	1	1	1	0	0	2	1	0	0	2	0	0	0	0	0	1	0	2	1
246	0	0	0	0	0	1	0	0	1	0	1	0	0	0	0	1	0	1	2	0	1	0	1	1	0	1	1	0	1	1	0	2	2	0	0	1	1	1	0	1	0	0	0	0	0	1	0	2	1
247	0	0	0	0	0	1	1	0	1	0	1	0	1	0	0	1	0	1	1	1	2	0	2	0	0	0	1	1	2	1	0	1	1	1	1	1	0	0	0	0	0	1	0	0	1	2	0	0	2
248	0	0	0	0	0	1	1	0	1	0	0	0	0	0	0	0	0	1	0	1	2	0	2	0	0	0	2	0	0	0	1	0	1	1	0	2	2	0	0	0	1	0	0	0	1	1	0	1	1
249	1	0	0	0	0	1	1	0	1	0	1	0	0	0	0	0	0	1	1	1	1	0	1	1	0	1	2	0	0	2	1	2	2	0	0	1	0	0	0	2	0	2	2	0	1	1	0	2	1
250	0	0	0	0	0	2	2	0	0	0	0	0	0	0	0	0	1	2	0	1	1	0	0	2	0	0	1	0	1	1	0	1	0	1	2	2	1	0	0	1	0	0	0	0	1	0	0	1	1
251	0	0	0	0	0	0	1	0	1	0	1	2	2	0	2	0	0	2	2	0	0	0	0	2	0	1	2	0	1	1	1	2	1	1	0	1	2	0	0	1	1	0	0	0	0	1	1	0	2
252	0	0	0	0	0	0	1	0	2	0	0	1	2	0	2	0	0	0	0	2	2	0	0	2	0	0	1	1	1	1	0	1	1	1	1	2	2	0	1	0	0	1	1	0	1	0	0	0	1
253	0	0	0	0	1	2	0	0	1	0	0	0	0	0	0	0	0	1	1	1	1	0	1	1	1	1	1	0	1	1	1	2	1	0	0	2	1	0	0	1	0	1	0	0	2	1	0	0	2
254	0	0	0	0	0	0	2	0	0	0	0	0	1	0	1	0	0	0	0	2	2	0	0	2	0	0	1	1	1	1	2	1	1	0	0	1	2	0	0	0	1	0	0	0	1	0	0	1	1
255	0	0	0	0	1	2	0	0	1	0	0	0	0	0	0	0	0	1	0	2	2	0	0	2	0	1	2	0	0	0	1	2	2	0	1	2	1	0	0	2	0	0	0	0	0	0	0	1	1
256	0	0	0	0	0	0	1	0	1	0	1	1	1	0	1	0	0	0	0	2	1	0	0	2	0	0	0	1	1	0	1	1	2	1	0	1	0	0	0	2	0	0	0	0	0	1	0	0	2
257	0	0	1	0	0	1	1	0	2	0	0	0	0	0	0	0	0	0	1	1	2	0	1	1	0	0	2	0	0	2	1	2	1	0	1	2	1	0	0	1	0	0	0	0	0	1	0	0	2
258	0	0	1	0	0	1	1	0	0	0	0	0	1	0	1	0	0	1	0	1	1	0	1	1	0	2	2	0	0	1	1	1	1	1	1	2	2	0	0	0	0	0	0	0	0	0	0	2	0
259	0	0	0	0	0	2	2	0	0	0	1	0	1	0	0	1	0	1	0	1	1	0	0	2	0	1	2	1	1	0	1	1	1	0	1	2	1	1	0	1	0	1	0	0	1	1	0	0	2
260	0	0	0	0	0	1	1	1	1	0	0	0	0	0	0	0	0	0	0	2	2	0	0	2	0	1	1	1	0	1	2	1	2	1	0	1	2	1	1	1	1	0	0	0	1	0	0	2	1
261	0	0	1	1	0	1	1	0	1	0	1	1	2	0	1	1	0	0	0	1	1	0	0	2	0	0	1	0	0	1	1	2	2	0	0	1	2	0	0	1	1	0	0	0	1	1	1	0	2
262	0	0	0	0	0	0	1	0	0	0	0	1	1	0	1	0	0	1	1	1	1	1	0	2	0	2	1	1	1	1	2	2	2	0	1	1	1	0	0	1	1	0	0	1	0	1	0	1	1
263	0	0	0	0	1	1	0	0	1	0	1	0	1	0	1	0	0	1	1	1	2	0	1	1	1	2	2	0	0	2	1	0	1	0	0	2	1	0	0	0	0	0	0	0	0	1	0	1	1
264	0	0	0	0	0	1	1	0	1	0	0	0	1	0	0	1	0	1	1	1	1	0	0	2	0	1	1	0	0	1	1	0	0	1	1	2	2	0	1	0	0	0	0	0	0	0	0	2	0
265	0	1	1	0	0	2	0	0	2	0	0	0	1	0	1	0	0	0	0	2	2	0	1	1	0	0	1	1	1	1	0	0	0	0	0	2	2	1	0	1	0	0	0	0	1	0	0	2	1
266	1	0	0	0	0	0	0	0	2	0	0	0	0	0	0	0	0	0	1	1	2	1	1	1	1	0	1	0	2	0	0	0	0	1	1	2	1	0	0	2	0	0	0	0	0	0	1	1	1
267	1	0	0	0	1	2	2	0	0	0	0	0	1	0	0	0	0	1	0	1	1	0	1	1	0	0	2	1	1	1	2	1	1	0	0	1	0	0	0	2	0	0	0	0	1	0	0	1	2
268	0	0	0	0	0	0	1	0	0	0	0	0	0	0	0	0	0	0	1	1	2	0	0	2	0	1	2	0	0	2	0	1	1	0	0	2	2	0	0	1	0	1	1	0	1	1	0	1	0
269	0	0	0	0	0	1	2	0	0	0	1	0	0	0	0	0	1	0	1	1	2	0	2	0	1	1	2	0	0	2	0	0	1	1	0	1	0	0	0	2	0	0	0	0	1	1	0	0	2
270	0	0	0	0	0	2	1	0	1	0	1	0	2	0	2	0	0	0	0	2	2	0	0	2	0	0	1	1	1	1	1	1	1	0	0	1	1	0	1	1	0	0	0	0	0	1	1	0	2
271	0	0	0	0	0	2	2	0	0	0	1	1	2	0	2	0	0	0	1	1	2	0	0	2	0	2	0	0	0	1	1	2	1	1	0	0	1	0	0	0	0	0	0	0	0	1	1	1	1
272	0	0	0	0	0	1	2	0	1	0	0	0	1	0	0	1	0	0	0	1	1	0	0	2	0	1	1	0	1	0	1	1	1	2	0	1	1	0	0	1	0	0	0	0	1	0	0	2	0
273	0	0	0	0	0	0	2	1	0	0	0	0	1	0	1	0	0	0	0	2	2	0	0	2	0	1	1	0	0	1	0	1	1	0	0	1	1	1	0	1	0	1	1	0	1	0	0	1	1
274	0	0	0	0	0	1	1	0	1	0	1	0	0	0	0	0	0	1	1	1	2	0	0	2	0	1	0	1	1	0	1	1	1	0	1	2	2	0	0	1	0	0	0	0	0	1	0	2	0
275	0	0	0	0	0	0	1	0	0	0	0	1	2	0	2	0	0	2	1	0	0	0	1	1	0	2	1	0	0	1	2	0	1	0	0	2	2	1	0	0	0	1	0	0	1	0	0	1	0
276	0	0	0	0	0	1	1	0	0	0	0	1	1	0	1	0	1	1	0	2	2	0	0	2	0	2	2	0	1	0	1	1	1	1	1	1	2	1	0	1	0	1	1	0	1	2	0	1	0
277	0	0	0	0	0	0	0	0	2	0	0	0	1	0	0	0	1	2	1	0	1	0	2	0	0	1	2	0	0	1	1	1	1	0	0	2	1	0	0	1	0	0	0	0	0	0	0	2	0
278	0	0	0	0	0	1	1	0	1	0	0	1	1	0	1	0	0	0	0	1	1	0	0	2	0	0	2	0	0	2	1	1	1	0	0	2	1	0	0	1	0	1	1	0	1	1	1	2	1
279	0	0	0	0	1	2	0	0	2	0	0	0	1	0	1	0	0	0	0	2	2	0	1	1	1	0	2	0	0	2	1	1	0	2	2	2	0	0	0	2	0	0	0	0	0	1	0	2	1
280	0	0	0	0	1	2	1	0	2	0	0	1	1	0	1	0	0	1	1	1	2	0	1	1	1	1	1	0	0	1	1	1	1	0	0	2	2	0	0	1	1	0	0	0	1	0	0	1	2
281	0	0	0	0	0	2	0	0	2	0	0	1	1	0	1	0	0	1	0	2	2	0	0	2	0	1	1	1	2	1	0	2	2	0	0	0	2	2	0	0	0	1	1	0	1	1	0	0	1
282	0	1	0	0	1	2	1	1	1	0	0	0	0	0	0	0	0	1	0	1	1	0	0	2	0	0	1	0	0	0	1	1	1	1	1	1	1	0	0	0	0	1	1	0	1	2	0	1	1
283	0	0	0	0	0	1	1	0	1	0	0	0	1	0	1	0	0	2	1	0	1	0	2	0	0	0	1	2	2	1	1	1	1	0	0	2	1	0	0	2	0	1	1	0	1	1	0	1	1
284	0	0	0	0	0	1	2	0	1	0	1	1	1	0	1	0	0	0	0	2	2	0	0	2	0	1	2	0	0	2	1	1	1	0	0	2	0	0	0	2	0	0	0	0	0	2	0	1	1
285	0	0	0	0	0	1	0	0	1	0	0	0	0	0	0	0	0	0	0	2	2	0	0	2	0	1	1	0	1	1	1	0	0	0	0	0	2	0	0	1	0	1	1	0	1	1	0	1	1
286	0	0	0	0	1	1	1	0	1	0	1	0	0	0	0	0	0	0	0	2	2	0	2	0	0	0	2	0	0	2	2	1	1	2	1	2	1	0	1	0	0	2	2	0	2	1	0	1	1
287	0	0	0	0	0	1	1	0	1	1	1	0	1	0	0	0	0	1	1	1	2	0	1	1	1	1	2	0	0	1	2	1	0	0	0	1	1	0	0	1	0	0	1	0	1	0	0	1	1
288	0	0	0	0	0	2	0	0	2	0	0	0	0	0	0	0	0	2	0	1	1	0	0	2	0	1	0	0	1	1	0	1	1	1	1	2	1	0	0	1	0	0	0	0	1	1	0	1	1
289	0	0	0	0	0	1	1	0	1	1	1	0	0	0	1	0	0	1	1	1	1	0	1	1	1	1	0	0	1	1	0	0	0	0	0	2	2	1	0	1	0	0	0	0	1	0	1	1	1
290	1	0	0	0	0	1	0	0	0	0	1	0	1	0	0	1	0	1	1	1	1	0	0	2	0	2	1	0	2	0	0	1	1	0	0	2	0	1	0	1	0	1	1	0	1	1	0	1	1
291	0	0	0	0	0	2	1	0	0	0	0	1	2	1	1	0	0	2	0	1	1	0	0	2	0	1	2	0	1	0	1	0	0	1	1	2	1	0	0	0	0	1	1	0	1	0	0	1	1
292	0	0	0	0	0	1	1	0	1	0	0	0	0	0	0	0	0	0	0	2	2	0	0	2	0	1	1	2	2	1	1	1	1	0	0	2	2	1	0	1	0	0	0	1	0	0	1	0	2
293	0	0	0	0	0	2	0	0	1	0	0	0	0	0	0	0	0	0	0	2	2	1	0	2	0	1	1	0	0	1	2	0	0	0	1	2	1	1	0	2	0	1	1	0	1	0	1	0	2
294	0	0	0	0	1	1	1	0	1	0	0	1	2	0	2	0	0	0	0	1	1	0	2	0	0	0	2	0	0	0	0	1	1	1	0	2	1	0	0	1	0	1	1	0	1	0	0	1	1
295	0	0	1	0	0	1	2	0	0	0	0	1	2	0	1	0	0	0	1	1	1	0	0	2	0	0	2	0	0	2	1	1	1	0	0	2	0	0	0	1	0	0	0	0	1	1	0	0	1
296	0	0	0	0	1	1	0	0	1	0	1	0	0	0	0	0	0	1	1	1	2	0	0	2	0	1	0	1	1	1	1	1	1	0	0	1	1	0	0	1	0	0	0	0	1	1	0	1	1
297	0	0	0	0	0	1	0	0	2	0	0	0	0	0	0	0	0	1	2	0	1	0	0	2	0	0	2	0	0	2	1	2	1	1	0	1	1	0	0	0	0	1	0	0	1	0	0	2	1
298	0	0	1	0	0	2	1	0	1	0	0	1	1	0	1	0	0	0	0	2	2	0	2	0	1	0	2	0	0	2	0	0	0	0	0	1	0	0	0	1	0	0	0	0	0	0	0	0	1
299	0	0	0	0	1	2	1	0	2	0	0	0	0	0	0	0	0	1	1	1	2	0	1	2	0	0	2	0	1	0	1	1	1	0	0	1	2	0	0	0	0	1	1	0	1	2	0	2	0
300	0	1	1	0	0	1	0	0	2	0	0	2	2	0	2	0	0	0	0	1	1	0	0	2	0	2	1	0	0	2	1	0	0	1	1	2	0	0	0	2	0	0	0	1	0	1	0	2	0
301	0	0	0	0	0	1	2	0	1	0	0	0	0	0	0	0	0	2	1	0	2	1	0	2	0	2	1	2	2	2	0	1	1	1	1	1	1	0	0	2	0	0	0	0	1	0	0	0	1
302	0	0	0	0	0	1	0	0	1	0	0	1	1	0	1	0	0	0	0	2	1	0	0	2	0	0	2	1	1	2	1	2	2	1	1	2	2	0	0	1	1	0	0	0	0	1	0	0	2
303	0	0	0	0	0	2	2	0	0	0	2	1	2	0	1	1	0	0	2	0	2	0	1	1	1	1	1	1	1	2	0	1	0	1	1	2	1	0	0	1	0	0	0	0	1	0	0	0	2
304	0	1	1	0	0	1	1	0	1	0	0	0	1	0	1	0	1	1	0	2	1	0	0	2	0	2	0	2	2	1	2	1	2	0	0	2	2	0	0	0	0	1	1	0	1	1	0	2	0
305	0	0	0	0	1	1	2	1	0	0	0	1	1	0	1	0	0	0	0	1	1	0	1	2	0	0	2	2	2	1	1	1	1	0	0	2	1	0	0	2	0	0	0	1	0	0	0	2	0
306	0	0	0	0	0	1	2	0	0	0	0	0	0	0	0	0	0	1	1	1	1	0	0	2	0	0	2	0	0	1	1	1	1	1	1	1	2	1	0	0	0	0	0	0	1	1	0	2	0
307	0	0	0	0	0	1	0	0	2	0	0	0	0	0	0	0	1	2	1	1	1	0	1	1	1	1	2	0	0	2	0	0	0	0	0	2	1	0	0	1	0	0	0	0	2	1	0	1	1
308	0	0	0	0	0	1	0	0	2	0	0	0	0	0	0	0	0	1	0	2	2	0	1	1	1	1	2	1	1	1	1	1	1	0	0	1	1	0	1	1	0	0	0	0	1	0	0	2	0
309	0	0	0	0	0	0	1	0	1	0	1	2	2	1	1	0	0	0	0	2	2	0	0	2	0	2	2	1	1	1	1	2	2	0	0	0	1	0	0	2	0	0	0	0	1	0	0	1	1
310	1	0	0	0	0	0	1	0	1	0	0	0	1	0	0	1	0	0	0	2	2	0	0	2	0	1	1	0	1	1	0	2	1	1	0	1	1	0	0	2	0	0	0	1	0	1	0	1	1
311	0	0	0	0	0	2	2	0	0	0	2	0	1	0	1	0	0	1	2	0	1	0	1	1	0	0	2	1	1	2	1	1	1	1	1	1	2	0	0	1	0	1	0	0	0	1	0	1	1
312	0	0	1	0	0	1	2	1	0	0	0	0	1	0	1	0	0	1	1	1	1	0	1	1	0	1	1	1	1	1	2	2	1	1	1	1	0	0	0	2	0	1	0	0	2	0	0	1	1
313	0	0	0	0	0	0	1	0	1	0	1	0	0	0	0	0	0	0	1	1	2	0	0	2	0	2	2	0	0	2	1	1	1	0	0	2	1	0	0	2	0	1	0	0	1	0	0	1	1
314	0	0	0	0	0	1	0	0	2	0	0	0	0	0	0	0	0	2	2	0	0	0	0	2	0	2	2	1	1	2	1	1	1	0	0	2	1	0	0	2	0	0	0	0	0	1	1	1	1
315	0	0	0	0	0	2	2	1	0	0	1	0	0	0	0	0	0	2	0	1	1	0	0	2	0	1	1	2	2	1	1	1	1	0	1	2	2	0	0	1	0	0	0	0	1	1	0	2	0
316	0	0	0	0	0	1	1	0	2	0	0	1	1	0	1	0	0	1	1	1	2	0	0	2	0	2	2	0	0	1	2	2	2	0	0	1	1	0	0	1	0	0	1	0	1	0	1	0	2
317	0	0	0	0	0	1	2	0	1	0	1	0	2	0	0	1	0	2	0	1	1	0	1	1	1	1	2	0	0	0	0	1	1	0	0	2	2	1	0	1	0	2	1	0	1	0	0	2	0
318	0	0	0	0	2	2	2	0	0	0	0	0	1	0	0	0	0	1	0	1	1	0	0	2	0	2	1	0	1	2	0	1	0	0	0	2	0	0	0	1	0	0	0	0	0	0	0	1	2
319	0	0	0	0	0	1	1	0	1	0	1	1	1	0	1	0	0	1	1	0	0	0	0	2	0	1	1	1	1	1	0	2	1	0	0	2	1	0	0	0	0	0	0	0	0	0	0	2	1
320	0	0	0	0	0	1	1	0	1	1	1	0	0	0	0	0	0	2	1	1	2	0	0	2	0	0	1	1	1	1	2	0	0	0	0	2	1	0	0	1	0	1	1	0	1	0	0	2	1
321	0	0	0	0	2	2	1	0	0	0	1	0	0	0	0	0	0	1	0	1	1	0	0	2	0	2	1	0	0	1	1	1	1	0	0	1	2	0	0	0	0	1	0	0	1	1	0	0	2
322	0	0	0	0	0	0	2	0	0	0	2	0	1	0	1	0	0	1	1	1	2	1	0	2	0	0	2	0	0	2	0	1	1	0	0	1	2	1	1	1	1	0	1	0	1	1	0	2	0
323	0	0	0	0	0	0	1	0	0	0	1	1	1	0	1	0	0	0	0	2	1	0	0	2	0	0	2	0	0	2	0	1	1	2	2	2	2	0	0	0	0	0	0	0	0	1	1	1	1
324	0	0	0	0	0	1	0	0	2	0	0	2	1	0	1	0	0	1	1	1	2	0	0	2	0	1	1	0	1	0	1	0	1	1	0	2	2	1	0	1	0	0	0	0	0	1	0	1	1
325	0	0	2	0	0	0	2	0	0	0	2	2	2	1	1	0	0	0	1	1	2	0	1	1	0	0	1	0	1	1	1	2	2	0	0	2	0	0	0	2	0	0	1	0	1	0	0	1	1
326	0	0	0	0	0	0	0	0	1	0	0	0	0	0	0	0	0	2	2	0	0	0	0	2	0	1	1	0	1	1	1	2	1	1	0	2	2	0	0	1	0	2	2	0	1	1	0	2	0
327	0	0	1	0	0	1	2	0	0	0	1	0	0	0	0	0	0	2	0	1	1	0	0	2	0	0	2	1	1	1	1	1	1	0	0	1	2	0	0	1	0	0	0	0	0	0	1	0	2
328	0	0	0	0	0	2	1	1	1	0	0	1	1	0	1	0	0	0	0	1	1	0	0	2	0	1	0	1	1	1	1	1	1	0	0	1	2	1	0	0	0	1	1	0	1	0	0	2	0
329	0	0	0	0	0	1	2	0	0	0	1	0	1	0	0	0	1	2	1	0	1	0	0	2	0	0	2	0	0	1	1	2	1	0	0	1	2	1	0	1	0	0	0	0	2	0	0	2	0
330	0	0	0	0	0	0	1	0	1	0	0	1	1	0	1	0	0	1	0	1	1	0	0	2	0	0	2	1	1	1	2	2	1	0	0	1	2	1	0	1	0	0	0	0	0	0	0	0	1
331	0	0	1	0	0	1	1	1	1	0	0	1	1	0	1	0	1	2	1	1	1	0	1	1	0	1	2	0	0	1	0	2	2	0	0	2	0	0	0	1	1	0	1	0	1	1	1	1	1
332	0	0	0	0	0	2	1	0	1	0	0	1	2	0	1	0	0	1	0	2	2	0	0	2	0	1	2	0	0	1	1	1	1	0	0	2	2	0	0	0	0	0	0	0	0	1	0	0	2
333	0	0	0	0	0	2	1	0	1	0	1	0	1	0	0	1	0	0	0	2	2	0	0	2	0	1	1	1	1	1	2	1	1	0	1	1	2	1	1	2	2	1	1	0	1	2	0	1	0
334	0	0	0	0	0	2	0	0	2	0	0	0	1	0	1	0	0	1	1	1	1	0	0	2	0	0	2	0	0	2	1	1	0	2	2	2	2	0	0	0	0	1	0	0	0	0	0	1	1
335	0	0	0	0	0	0	1	0	1	0	0	1	1	0	2	0	0	0	0	2	2	0	0	2	0	0	0	1	2	0	1	1	1	0	0	2	1	0	0	1	0	1	1	0	1	0	0	1	1
336	0	0	0	0	0	1	2	0	0	0	1	1	0	0	0	0	0	1	1	1	2	0	0	2	0	1	0	2	2	1	2	1	1	2	1	2	0	0	0	1	0	0	0	0	0	0	0	1	1
337	0	1	0	0	0	1	2	0	0	0	0	1	0	0	0	0	0	2	0	0	0	0	1	1	1	1	2	0	0	1	2	0	0	0	0	2	2	0	0	1	0	1	1	0	1	1	0	2	0
338	0	0	0	0	0	0	1	0	2	0	0	0	0	0	0	0	0	0	0	2	2	1	0	2	0	1	2	1	1	2	0	0	0	0	0	1	1	0	1	1	1	1	1	0	0	0	0	2	0
339	0	1	0	0	0	1	2	0	0	0	1	1	2	0	1	0	0	1	1	1	2	0	1	1	0	0	2	1	1	1	2	2	1	0	0	2	0	0	0	2	1	0	0	0	0	0	0	0	2
340	0	0	0	0	0	0	0	0	1	0	1	0	0	0	0	0	0	2	1	0	0	0	1	1	0	0	2	1	1	2	0	1	1	0	0	1	0	0	0	2	0	0	0	0	0	0	0	2	0
341	0	0	0	0	0	1	1	1	0	0	0	0	0	0	0	0	1	2	1	0	1	0	0	2	0	0	2	1	1	2	0	1	1	2	1	2	1	0	0	2	0	0	0	0	0	1	0	2	0
342	0	0	0	0	0	1	1	1	1	0	0	0	0	0	0	0	0	1	1	1	2	0	0	2	0	0	1	0	0	2	0	1	1	1	1	1	1	0	1	1	0	1	1	0	0	1	0	0	2
343	0	0	0	0	0	1	0	0	2	0	0	0	0	0	0	0	0	2	2	0	0	0	1	1	0	0	2	1	1	1	1	1	1	0	0	2	1	1	0	1	0	0	0	0	0	1	0	2	1
344	0	0	0	0	0	1	2	0	0	0	1	1	1	0	1	0	0	0	1	1	1	0	0	2	0	0	1	0	1	1	0	1	0	1	1	1	0	0	0	1	0	0	0	0	0	0	0	1	1
345	0	0	1	0	0	2	1	1	0	0	0	1	1	0	1	0	0	0	0	2	2	0	0	2	0	1	2	0	0	2	0	1	1	0	0	1	2	1	0	0	0	0	0	0	0	2	0	1	1
346	0	0	0	0	0	0	1	0	0	0	0	0	1	0	1	0	0	0	0	2	2	0	1	1	0	2	1	1	1	1	2	1	1	0	1	2	1	0	0	1	0	0	0	1	1	1	0	2	0
347	1	0	0	0	2	2	1	0	0	0	0	1	1	0	1	0	0	1	0	1	1	0	0	2	0	1	2	1	1	0	2	1	0	1	2	2	1	0	0	1	0	0	0	0	0	2	0	2	1
348	0	0	0	0	0	0	2	1	0	0	1	0	1	0	1	0	0	1	1	1	2	1	0	2	0	2	1	0	1	0	1	2	2	0	0	0	0	0	0	1	0	1	1	0	1	1	0	0	2
349	0	0	0	0	0	0	2	0	0	0	1	0	1	0	1	0	1	1	0	2	1	0	0	2	0	0	1	2	2	1	1	1	1	0	0	2	2	0	0	0	0	0	0	0	0	1	0	1	1
350	0	0	1	0	0	2	0	0	2	0	0	1	2	0	1	0	0	0	0	2	2	0	1	1	1	1	2	0	0	2	1	0	1	1	0	1	1	1	1	2	1	0	0	2	0	2	0	2	0
351	0	0	0	0	1	1	1	0	0	0	2	0	1	0	0	1	0	1	0	0	0	0	1	1	0	1	2	0	1	1	1	0	0	0	1	2	2	1	0	0	0	0	0	0	0	1	0	0	2
352	1	0	1	0	0	2	0	0	2	0	0	0	1	0	1	0	0	2	2	0	0	0	1	1	1	1	1	1	1	1	0	2	2	1	1	2	2	1	0	1	0	0	0	0	0	0	0	2	0
353	0	0	1	0	0	1	2	1	0	0	1	0	1	0	0	1	0	1	1	1	1	0	0	2	0	1	1	1	1	1	0	1	2	1	0	1	0	0	0	1	0	0	0	0	0	0	0	1	1
354	0	0	0	0	0	1	1	1	0	0	0	0	0	0	1	0	0	1	2	0	1	0	1	1	1	1	0	2	2	1	2	1	2	0	0	1	1	0	0	1	0	0	0	0	0	1	0	1	0
355	0	0	0	0	0	1	1	1	0	0	0	0	2	0	1	1	0	1	2	0	1	0	1	1	1	1	1	0	0	2	0	1	1	0	0	1	2	0	0	0	0	0	0	0	0	1	0	2	0
356	0	1	1	0	0	1	2	0	0	0	0	2	2	1	1	0	0	0	0	2	2	1	0	2	0	1	1	0	1	2	0	1	1	0	0	2	0	0	1	1	0	0	0	0	1	1	0	1	0
357	0	0	0	0	0	2	1	0	1	0	0	1	1	0	1	0	0	1	1	1	1	0	0	2	0	0	2	0	0	1	2	1	0	1	2	2	1	1	0	1	0	0	0	0	1	1	0	2	2
358	0	0	1	0	0	1	1	0	0	0	1	1	1	0	1	0	0	0	1	1	1	0	0	2	0	1	1	1	2	0	1	1	1	1	2	2	2	0	0	2	0	1	1	0	1	0	0	1	1
359	1	0	1	1	0	1	2	0	0	0	0	0	0	0	0	0	1	2	0	2	2	1	0	2	0	2	2	1	1	1	1	1	1	0	0	1	1	1	0	1	0	0	0	1	0	0	0	2	1
360	0	0	0	0	0	2	0	0	1	0	1	0	1	0	1	0	1	2	1	1	1	0	1	1	1	1	2	0	0	2	0	2	2	0	0	1	2	0	0	1	0	0	0	0	1	0	0	2	1
361	0	0	0	0	0	1	0	0	1	0	2	1	0	0	0	0	0	1	0	2	2	0	0	2	0	1	2	1	1	2	1	2	1	0	0	2	1	0	0	2	0	1	1	0	1	0	1	1	1
362	0	1	1	0	0	1	1	0	1	1	0	0	0	0	0	0	0	1	1	1	1	0	1	1	1	1	2	1	1	2	0	1	1	0	0	1	2	0	0	0	0	0	0	0	0	1	1	0	2
363	0	0	0	0	0	1	2	0	0	0	2	1	1	0	1	0	0	1	2	0	1	0	0	2	0	0	1	0	0	1	0	1	1	0	1	2	2	0	0	0	0	0	0	1	0	0	0	2	1
364	0	0	0	0	1	2	1	1	0	0	0	1	1	0	1	0	0	1	1	1	2	0	0	2	0	0	2	1	1	2	0	0	1	0	0	2	1	0	0	2	0	1	0	0	1	1	1	0	2
365	0	0	0	0	1	2	2	0	1	0	1	1	1	0	1	0	0	0	0	2	1	0	0	2	0	1	2	1	1	2	0	0	1	0	0	2	1	1	0	1	0	0	1	0	1	1	0	2	0
366	0	0	0	0	1	1	1	1	1	0	0	0	0	0	0	0	0	1	0	1	1	0	0	2	0	1	0	1	1	0	1	2	1	0	0	1	2	0	0	0	0	1	1	0	1	0	0	1	1
367	0	0	0	0	0	2	0	0	1	0	2	0	1	0	1	0	1	1	1	1	1	0	0	2	0	0	2	1	1	2	1	0	0	0	1	2	0	0	0	1	0	0	0	0	0	1	0	0	2
368	0	0	1	0	0	1	2	0	0	0	1	2	2	1	1	0	0	0	0	2	2	0	0	2	0	0	1	0	0	1	2	1	1	0	0	2	1	0	0	0	0	1	1	0	1	1	1	0	2
369	0	0	1	0	0	1	1	1	1	0	0	0	1	0	0	0	0	2	2	0	0	0	0	2	0	2	1	2	2	1	1	1	1	1	1	1	2	0	0	0	0	0	0	0	1	1	0	2	1
370	0	0	0	0	1	1	1	0	0	0	0	1	1	0	1	0	0	1	1	1	2	0	0	2	0	0	2	0	0	2	1	0	1	0	0	2	1	0	0	2	1	0	1	0	1	0	0	2	0
371	0	1	0	0	0	1	1	1	1	0	0	0	1	0	1	0	0	1	1	1	2	0	0	2	0	0	0	0	1	0	1	2	1	0	0	1	0	0	0	2	1	0	0	0	0	1	0	2	1
372	1	0	0	0	0	0	1	1	1	0	0	0	0	0	0	0	0	1	1	1	2	1	0	2	0	1	0	0	1	1	0	1	0	1	0	1	1	0	0	1	0	0	0	0	0	0	0	2	0
373	0	0	0	0	0	2	1	1	1	0	0	1	1	0	1	0	0	1	1	1	2	0	0	2	0	2	1	0	2	0	0	1	1	0	0	1	1	0	0	2	0	0	0	0	0	0	0	2	0
374	0	0	0	0	0	0	1	0	0	0	0	0	0	0	0	0	0	2	1	0	2	0	0	2	0	1	0	0	1	1	0	1	2	1	0	1	1	0	1	0	0	0	0	0	1	0	0	1	1
375	0	0	0	0	0	0	2	0	1	0	1	1	2	0	1	1	0	0	0	2	2	1	0	2	0	1	1	2	2	1	1	2	1	0	0	1	1	0	0	0	0	0	0	0	0	1	0	1	1
376	0	0	0	0	0	1	0	0	1	0	0	0	0	0	0	0	0	0	0	2	2	0	0	2	0	1	0	0	1	1	0	2	2	0	0	0	1	0	0	1	0	1	1	0	2	1	0	0	2
377	0	0	0	0	0	1	2	0	0	0	2	0	0	0	0	0	0	1	1	1	2	0	0	2	0	2	2	0	0	1	2	1	1	0	0	1	0	0	0	1	0	1	1	0	1	0	0	1	1
378	0	0	0	0	0	1	1	1	0	0	0	1	1	0	1	0	0	0	0	2	2	0	0	2	0	1	0	0	1	1	0	1	1	0	0	2	2	0	0	1	1	1	1	0	1	1	0	1	1
379	0	0	0	0	0	1	1	0	1	0	0	1	1	0	1	0	0	1	1	1	2	0	0	2	0	2	2	1	1	1	2	1	2	0	1	2	0	0	0	2	0	0	0	1	0	0	0	2	0
380	0	0	0	0	0	1	2	0	0	0	1	0	1	0	0	1	0	0	0	2	2	0	0	2	0	2	2	0	0	1	2	1	2	1	0	1	2	0	1	0	0	0	0	0	0	1	0	1	1
381	0	1	0	0	0	0	1	1	0	0	0	1	1	0	1	0	1	2	1	1	1	0	0	2	0	0	2	0	1	1	0	1	1	0	0	1	1	1	0	1	0	0	0	0	1	1	0	2	1
382	0	0	0	0	0	1	2	0	0	1	1	1	1	0	1	0	0	0	0	2	2	0	0	2	0	1	0	1	1	0	1	0	1	1	0	1	1	0	0	1	0	0	0	0	0	1	1	0	2
383	0	0	0	0	0	0	1	0	0	0	1	0	1	0	1	0	0	1	1	1	1	0	1	1	0	0	2	0	0	2	1	1	1	0	0	2	0	0	0	2	0	1	0	0	2	1	0	2	0
384	0	0	0	0	0	1	0	0	1	0	1	0	0	0	0	0	0	1	0	1	1	0	0	2	0	1	2	1	1	1	1	1	1	0	0	1	2	0	0	0	0	1	0	0	0	1	1	1	1
385	0	0	0	0	1	1	0	0	0	0	1	0	0	0	0	0	0	0	0	2	2	0	0	2	0	1	1	0	2	0	0	0	0	0	0	2	0	0	0	2	0	0	0	0	0	0	0	2	1
386	0	0	0	0	0	2	1	0	1	0	1	0	1	0	1	0	0	1	1	1	1	0	0	2	0	1	1	0	1	1	0	1	1	0	0	2	1	0	0	2	0	0	0	0	1	0	0	1	1
387	0	0	0	0	1	2	1	1	0	0	0	0	0	0	0	0	0	0	0	2	2	0	2	0	1	1	1	2	2	1	1	1	1	1	1	2	1	0	0	0	0	0	0	0	1	0	0	2	0
388	0	1	0	0	0	0	2	1	0	0	0	0	0	0	0	0	0	1	1	1	1	0	0	2	0	1	2	1	1	2	0	0	1	1	0	2	1	0	1	0	0	0	0	1	1	1	0	2	1
389	0	0	0	0	0	0	2	0	0	0	0	0	1	0	0	0	0	1	0	1	1	0	0	2	0	1	2	0	0	1	2	1	1	1	1	1	1	0	0	2	1	0	0	0	1	0	1	0	2
390	0	0	0	0	0	1	2	0	0	0	1	1	2	1	0	0	0	1	0	2	2	0	1	1	0	2	0	0	1	0	0	1	0	1	0	1	2	1	1	0	0	0	0	0	0	0	0	0	0
391	0	0	0	0	1	1	1	0	0	0	0	0	1	0	0	0	0	2	0	1	1	0	1	1	1	1	2	0	0	2	1	1	1	0	0	2	1	0	0	2	0	0	0	1	0	0	0	0	2
392	0	0	0	0	0	1	1	0	2	0	0	2	2	0	2	0	0	1	0	1	1	0	0	2	0	2	2	0	0	2	0	1	0	1	2	2	1	0	0	1	0	0	0	0	0	1	0	2	0
393	0	0	0	0	0	1	2	1	0	0	1	0	0	0	0	0	0	1	1	1	1	0	0	2	0	2	2	0	0	1	2	1	1	0	0	1	1	0	0	2	0	0	0	0	0	0	0	1	1
394	0	0	1	1	0	1	1	0	0	0	1	1	1	0	1	0	0	0	0	2	1	1	0	2	0	0	2	0	0	2	0	1	1	1	0	2	1	0	0	1	0	0	0	0	0	1	0	0	2
395	0	0	0	0	2	2	1	1	1	0	0	0	1	0	1	0	0	1	0	1	1	0	0	2	0	0	1	1	1	1	2	1	1	1	1	1	1	1	0	1	0	1	1	0	1	0	1	0	2
396	0	0	1	0	0	1	2	1	0	0	1	1	2	0	1	1	0	2	1	1	2	0	0	2	0	1	1	0	1	1	0	2	2	0	0	1	1	0	1	1	1	1	0	0	1	1	1	0	2
397	0	1	0	0	0	1	2	1	0	0	0	0	1	0	0	1	1	2	0	2	2	0	0	2	0	2	2	0	0	1	1	2	2	0	0	0	1	0	0	1	0	1	1	0	0	0	0	2	1
398	0	0	1	0	0	1	1	0	1	1	1	0	0	0	0	0	0	2	0	1	1	0	0	2	0	1	1	0	0	1	2	2	2	0	1	2	0	0	0	2	0	1	1	0	1	1	0	1	1
399	0	1	0	0	0	1	1	0	0	0	1	1	2	0	2	0	0	1	1	1	2	0	0	2	0	0	1	1	1	1	0	1	0	0	1	2	2	0	0	0	0	0	0	0	0	2	0	2	0
400	0	0	0	0	0	2	2	1	0	0	0	0	1	0	1	0	0	0	0	2	2	0	0	2	0	1	1	0	1	0	1	2	2	0	0	2	0	0	0	2	0	0	0	0	0	0	1	1	1
401	0	0	0	0	0	1	2	1	0	0	0	0	0	0	0	0	0	2	2	0	0	1	0	2	0	1	1	0	1	1	1	2	1	0	0	2	1	0	1	1	1	0	0	1	0	1	0	2	0
402	0	0	0	0	1	1	1	0	2	0	0	0	0	0	0	0	0	2	0	1	1	0	0	2	0	1	2	1	1	1	1	0	0	1	1	2	0	0	0	2	0	0	0	0	0	1	0	2	0
403	0	0	0	0	0	2	1	0	0	0	1	0	0	0	0	0	0	0	0	2	2	0	1	1	1	2	2	1	1	1	2	1	1	1	1	1	1	0	0	2	0	0	0	0	1	1	1	1	1
404	0	0	0	0	1	2	0	0	2	0	0	0	0	0	0	1	0	0	0	2	2	0	0	2	0	0	1	1	1	1	2	1	1	0	0	2	2	1	0	1	0	1	0	0	1	2	0	2	0
405	0	1	1	0	0	1	0	0	1	0	0	0	0	0	0	0	0	1	1	1	2	0	0	2	0	1	1	2	2	2	0	1	1	0	0	2	2	0	0	0	0	0	0	1	2	0	0	2	1
406	0	0	0	0	0	1	0	0	2	0	0	0	1	0	1	0	1	0	1	1	2	0	0	2	0	1	0	0	0	0	1	1	1	1	0	1	1	0	1	1	0	1	1	0	0	1	0	1	1
407	0	0	0	0	0	2	1	1	1	0	0	1	1	0	1	0	1	0	1	1	2	0	1	1	1	0	2	1	1	0	1	1	1	0	0	1	2	1	1	2	1	0	0	0	0	0	0	0	2
408	0	0	1	0	0	0	0	0	2	0	0	1	2	0	1	0	0	1	1	1	1	0	1	1	1	1	2	1	1	2	1	2	2	0	0	1	1	0	1	1	0	0	0	1	0	1	0	1	1
409	0	1	0	0	1	1	0	0	2	0	0	0	0	0	0	0	0	1	1	1	2	0	0	2	0	1	2	1	1	2	1	2	1	0	0	2	1	0	0	1	0	0	0	0	0	2	0	0	2
410	0	0	0	0	0	2	2	0	1	0	1	1	1	0	1	0	1	1	1	1	2	0	0	2	0	0	2	0	0	2	0	0	0	1	1	1	0	0	0	1	0	0	0	0	0	1	0	2	1
411	0	0	0	0	0	0	1	1	1	1	0	0	1	0	1	0	0	0	0	2	2	0	0	2	0	0	2	1	1	2	0	1	1	1	1	2	1	0	0	0	0	1	1	1	0	1	0	2	0
412	0	0	0	0	1	2	1	0	1	0	0	0	1	0	0	1	0	1	1	0	0	0	1	1	1	1	2	0	0	2	0	1	1	2	1	1	2	1	0	0	0	0	0	0	0	1	0	1	1
413	0	0	0	0	1	2	1	0	0	0	2	0	0	0	0	0	0	0	0	2	2	0	0	2	0	1	2	1	1	1	2	1	1	1	1	2	2	0	0	0	0	1	1	0	1	0	0	1	1
414	0	1	0	0	0	1	0	0	1	0	0	0	0	0	0	0	0	1	2	0	1	1	0	2	0	0	2	0	1	1	0	1	1	1	1	2	0	0	0	2	0	0	0	0	0	1	0	1	1
415	0	0	0	0	1	2	2	1	0	0	1	1	1	0	1	0	0	0	0	2	2	0	0	2	0	0	1	1	0	1	1	1	1	1	1	1	1	0	0	2	0	1	1	0	2	0	0	1	0
416	0	0	1	0	0	1	2	0	0	0	1	0	0	0	0	0	0	1	0	1	1	0	0	2	0	1	1	0	0	1	0	0	0	0	0	2	1	1	0	0	0	1	1	0	1	0	0	1	0
417	0	0	0	0	0	1	1	0	0	0	0	0	0	0	0	0	0	0	0	2	2	0	1	1	1	1	2	1	1	2	1	1	1	0	0	1	2	0	0	1	0	0	0	1	2	1	0	1	1
418	0	0	0	0	1	2	1	0	1	0	1	1	1	0	1	0	0	0	0	2	2	0	0	2	0	2	1	0	0	1	2	1	0	1	0	1	2	0	0	2	0	0	0	0	0	0	0	1	2
419	0	0	0	0	2	2	1	0	1	1	1	1	1	0	1	0	0	0	0	2	2	0	0	2	0	1	1	0	0	1	2	0	0	0	0	2	2	0	0	2	1	0	0	0	1	1	0	0	2
420	0	0	0	0	0	1	1	1	0	0	0	0	1	0	0	0	0	0	1	1	2	0	1	1	0	1	1	0	2	0	0	1	0	0	1	2	1	0	1	1	1	0	0	0	0	1	0	2	2
421	0	0	0	0	0	2	1	0	1	0	0	0	0	0	0	0	0	1	2	0	2	2	0	2	0	1	1	1	2	0	1	2	1	0	0	2	1	0	0	0	0	2	2	0	2	1	0	1	0
422	0	0	0	0	1	1	1	1	1	0	0	1	0	0	0	0	0	1	1	1	1	0	0	2	0	1	2	0	0	1	2	2	1	1	2	2	1	0	0	2	0	0	0	0	0	1	0	2	0
423	0	0	0	0	0	2	1	0	1	0	1	0	0	0	0	0	0	0	0	2	2	0	1	1	0	1	1	0	1	1	1	0	0	1	0	1	2	0	0	0	0	0	0	0	0	0	0	2	0
424	0	0	0	0	0	2	2	1	0	0	0	1	1	1	0	0	0	0	0	1	1	0	1	1	0	2	2	1	1	1	2	1	1	2	2	2	2	0	0	1	0	0	0	1	0	1	0	2	1
425	0	0	1	0	0	2	0	0	1	0	0	0	0	0	0	0	0	0	1	1	2	0	0	2	0	1	1	1	2	0	1	1	1	0	0	2	1	1	0	1	0	1	1	0	1	0	0	1	1
426	0	0	0	0	0	1	1	0	0	0	1	0	1	0	0	1	0	1	1	1	2	0	0	2	0	0	2	2	1	1	1	2	1	0	0	1	2	0	1	0	0	0	0	0	1	1	0	2	1
427	0	0	0	0	0	1	1	0	0	0	0	0	0	0	0	0	0	1	1	1	2	0	0	2	0	1	2	0	0	2	1	1	1	0	1	1	1	0	1	1	1	0	0	0	0	0	0	2	0
428	0	0	0	0	0	1	1	0	0	0	1	1	1	0	1	0	0	0	0	2	2	0	0	2	0	1	2	0	0	2	0	1	0	1	2	2	2	0	0	1	1	0	0	1	0	0	0	2	1
429	0	0	0	0	0	1	2	1	0	0	1	0	0	0	0	0	0	1	0	1	1	0	2	0	0	0	1	0	1	1	0	1	1	0	0	1	2	1	0	0	0	0	0	1	0	0	1	1	1
430	0	0	0	0	1	1	2	0	1	0	1	0	1	0	0	0	0	1	1	1	2	0	1	1	0	1	1	0	1	1	1	2	1	0	1	2	0	0	0	1	0	1	1	0	1	0	0	0	2
431	0	0	0	0	0	1	1	0	1	0	1	0	2	0	2	0	0	0	1	1	1	0	0	2	0	1	1	0	1	1	0	0	0	0	0	2	1	0	0	2	0	0	1	0	1	0	0	1	1
432	0	0	1	0	0	1	2	0	0	0	0	1	2	0	1	0	0	2	2	0	1	0	1	1	1	1	2	0	0	2	1	0	1	0	0	2	1	0	0	2	0	1	0	0	2	1	0	1	0
433	0	0	0	0	0	0	1	0	1	0	0	0	2	0	2	0	0	0	0	2	2	0	0	2	0	1	2	1	1	2	1	1	1	1	1	2	1	0	0	1	0	0	0	0	0	1	0	1	1
434	0	0	0	0	1	1	0	0	2	0	0	1	2	0	2	0	0	2	0	0	0	0	1	1	0	2	2	0	0	2	1	1	0	1	0	2	1	1	0	1	0	2	2	0	2	1	0	1	1
435	0	0	0	0	0	2	1	1	1	0	0	0	1	0	1	0	0	2	1	0	2	0	0	2	0	0	2	0	0	0	0	2	1	2	0	1	1	0	0	2	0	0	0	2	0	1	0	1	1
436	0	0	0	0	0	1	1	0	0	1	1	0	0	0	0	0	0	0	0	2	2	0	0	2	0	0	1	0	2	0	0	2	1	2	0	1	0	0	0	2	0	1	1	0	1	0	0	2	1
437	0	0	0	0	0	1	1	0	1	0	1	0	0	0	0	0	0	1	1	1	2	0	1	1	0	2	2	0	0	2	1	1	2	0	0	1	0	0	0	1	0	0	0	0	0	0	0	1	0
438	0	0	1	0	0	0	2	1	0	0	1	0	0	0	0	0	0	1	1	1	2	0	0	2	0	0	2	1	1	1	2	2	1	1	1	1	0	0	0	1	0	0	0	0	0	0	0	0	2
439	0	0	0	0	0	2	1	0	0	0	0	0	0	0	0	0	0	0	0	2	2	0	0	2	0	0	1	1	1	1	2	1	2	0	0	0	0	0	0	2	0	0	0	0	1	0	0	2	0
440	0	0	0	0	0	2	0	0	2	0	0	0	1	0	0	1	0	1	1	1	1	0	2	0	0	0	1	0	0	1	0	1	1	1	1	1	0	0	0	1	0	1	0	0	0	1	0	1	1
441	0	0	0	0	0	2	2	0	0	0	1	0	1	0	0	1	0	1	0	1	1	0	0	2	0	1	2	0	0	2	0	1	1	1	1	1	0	0	0	1	0	0	0	0	1	0	0	0	2
442	0	0	1	0	0	2	0	0	0	0	1	0	0	0	0	0	0	0	0	2	2	0	0	2	0	1	1	0	1	0	1	0	0	1	2	2	2	0	0	0	1	0	0	0	1	0	0	2	0
443	0	0	0	0	0	0	2	0	0	0	1	0	0	0	0	0	0	0	0	2	2	1	0	2	0	2	1	1	2	1	0	1	1	1	0	2	1	0	0	2	0	0	0	0	0	1	0	1	1
444	0	0	0	0	0	2	1	0	1	0	0	0	1	0	0	1	0	0	0	2	2	0	0	2	0	0	2	0	0	2	0	1	1	0	0	2	1	0	0	0	0	1	0	0	1	0	0	1	1
445	0	0	1	0	0	1	2	1	0	0	0	0	1	0	1	0	0	1	1	1	2	0	0	2	0	1	1	0	1	1	1	2	2	0	0	0	1	0	0	2	0	0	0	0	1	0	0	2	0
446	0	0	0	0	0	1	1	0	2	0	0	1	1	0	1	0	0	0	1	1	2	0	0	2	0	1	2	0	0	2	0	1	0	1	0	1	2	0	0	1	0	1	1	0	1	0	0	0	2
447	0	1	0	0	0	1	0	0	2	0	0	0	0	0	0	0	0	1	0	1	1	0	0	2	0	1	2	0	0	2	1	1	2	1	0	1	2	0	0	1	0	1	1	0	1	1	0	2	0
448	0	1	1	0	0	1	1	0	2	0	0	1	1	0	1	0	0	2	0	1	1	0	0	2	0	0	2	0	0	1	0	0	0	1	0	2	1	0	0	2	0	0	0	0	0	1	1	0	2
449	0	0	0	0	1	2	2	1	0	0	0	0	1	0	0	1	0	1	1	1	2	0	0	2	0	1	1	0	0	1	2	1	1	1	1	1	1	0	0	1	0	0	0	0	0	1	0	1	1
450	0	0	0	0	1	1	2	1	0	0	0	1	2	0	2	0	0	1	1	1	2	0	0	2	0	2	2	1	1	1	1	1	1	0	0	1	1	0	0	1	0	2	2	0	2	1	0	1	1
451	0	0	0	0	0	0	2	0	0	0	0	0	0	0	0	0	0	2	1	0	0	0	0	2	0	1	1	0	1	1	0	0	0	1	1	2	0	0	0	2	0	1	1	0	1	1	0	2	0
452	0	0	0	0	0	1	0	0	1	0	1	0	0	0	0	0	0	0	1	1	2	0	0	2	0	1	1	0	2	0	0	0	1	1	0	2	2	1	0	1	0	0	0	0	0	2	0	2	0
453	0	0	0	0	1	1	2	0	0	0	1	1	1	0	1	0	0	1	1	1	1	0	0	2	0	1	2	0	0	2	1	1	1	0	0	1	1	0	0	1	1	1	0	0	1	1	0	0	2
454	0	0	0	0	1	2	1	1	1	0	0	0	0	0	0	0	0	0	0	2	2	0	0	2	0	1	1	0	0	2	0	2	2	0	0	1	0	0	0	1	0	0	0	0	0	0	0	0	2
455	0	0	0	0	0	1	2	0	0	0	1	0	0	0	0	0	0	0	1	1	2	0	0	2	0	0	1	1	1	1	2	1	1	0	0	2	1	1	0	1	0	0	0	0	0	1	0	1	1
456	0	0	0	0	0	1	2	1	0	0	1	0	0	0	1	0	0	1	2	0	1	0	0	2	0	1	2	0	0	2	1	2	2	0	1	1	1	0	0	1	1	1	0	0	2	0	1	0	2
457	0	0	0	0	0	2	1	0	0	0	0	1	1	0	1	0	0	2	1	0	2	0	0	2	0	0	1	0	0	1	0	2	2	0	0	0	1	0	0	1	0	1	0	0	1	1	1	0	1
458	1	0	0	0	0	0	1	0	1	1	1	1	1	0	1	0	0	1	1	1	2	0	0	2	0	1	2	1	1	1	1	1	0	1	1	2	2	0	0	1	0	0	0	0	0	0	0	1	1
459	0	0	0	0	0	2	1	0	1	0	0	0	1	0	0	0	0	1	1	1	1	0	1	1	0	0	2	1	1	2	1	1	1	2	2	2	2	0	1	0	0	1	1	0	1	0	0	1	0
460	0	0	0	0	0	0	2	1	0	0	0	2	2	1	1	0	0	2	2	0	0	0	0	2	0	1	2	2	1	1	1	2	1	1	2	2	1	0	0	1	0	0	0	0	0	0	1	1	1
461	0	0	0	0	0	0	1	0	1	0	0	0	2	0	1	1	0	0	0	2	2	0	0	2	0	0	1	0	0	0	1	1	1	0	0	1	1	0	0	1	0	1	1	0	1	0	0	1	0
462	0	0	0	0	0	2	1	0	0	0	1	0	0	0	0	0	0	0	0	1	1	0	0	2	0	1	1	1	2	0	1	1	0	0	0	1	2	1	1	1	1	0	0	0	1	0	0	1	1
463	0	1	0	0	0	1	1	1	1	0	0	0	0	0	0	0	0	1	0	1	1	0	0	2	0	0	0	0	0	1	2	2	2	0	0	0	1	0	0	1	0	1	0	0	1	1	0	2	2
464	0	1	1	0	0	1	0	0	1	0	0	2	2	1	1	0	0	1	2	0	2	1	0	2	0	2	2	0	0	2	0	1	2	0	0	2	2	0	0	0	0	0	0	0	0	0	0	1	1
465	0	0	1	0	0	2	1	1	0	0	0	0	1	0	1	0	0	1	0	1	1	1	0	2	0	2	0	2	2	1	2	1	1	2	1	2	1	0	0	1	0	0	0	1	1	1	1	0	2
466	0	0	0	0	1	2	2	0	0	0	1	1	1	0	1	0	0	0	0	2	2	0	1	1	1	1	2	0	0	2	1	1	1	0	0	2	1	0	1	1	0	1	1	0	0	0	0	2	0
467	0	0	0	0	0	2	1	0	0	0	1	0	0	0	0	0	0	2	0	1	1	0	0	2	0	0	0	2	2	1	2	1	1	0	0	1	1	0	0	1	0	0	0	0	0	2	0	2	2
468	0	0	0	0	0	1	2	1	0	0	1	0	0	0	0	0	0	0	0	2	2	0	0	2	0	0	2	1	1	1	2	1	1	0	0	1	1	0	1	1	0	1	0	0	1	2	0	2	0
469	0	0	0	0	0	2	2	0	0	0	0	0	0	0	0	0	0	1	1	1	1	0	0	2	0	1	2	1	1	1	1	0	0	0	0	2	2	1	0	0	0	0	0	0	0	1	0	2	1
470	0	1	0	0	0	1	0	0	1	0	1	0	0	0	1	0	0	1	0	1	1	1	0	2	0	2	2	1	1	1	1	1	1	0	0	1	1	0	0	1	0	0	0	0	0	0	0	1	1
471	0	1	1	0	0	1	0	0	0	0	1	0	0	0	0	0	0	0	1	1	1	0	0	2	0	0	2	0	0	1	0	1	1	1	0	0	2	0	0	0	0	0	0	0	1	0	0	1	0
472	0	0	0	0	0	1	1	0	1	0	1	0	1	0	1	0	0	2	1	1	2	0	1	1	1	2	1	0	0	2	0	0	0	0	0	2	2	0	0	1	0	0	0	0	0	0	0	1	0
473	0	0	0	0	0	2	2	0	0	1	1	0	0	0	0	0	0	1	1	1	1	0	1	1	1	2	0	0	0	1	1	2	1	0	0	2	0	0	0	1	0	0	0	0	0	0	0	1	2
474	0	0	1	0	0	1	2	0	0	0	0	1	0	0	0	0	0	1	1	1	1	0	0	2	0	0	2	1	1	0	2	1	1	0	0	1	2	0	0	0	0	0	0	0	0	0	0	1	0
475	1	0	0	0	0	1	0	0	2	0	0	1	1	0	1	0	0	2	2	0	0	0	0	2	0	1	2	0	0	1	1	1	2	1	0	1	1	1	0	1	0	0	0	0	0	0	0	2	0
476	0	0	0	0	1	2	0	0	2	0	0	0	0	0	0	0	0	2	1	1	2	0	1	1	0	2	1	0	1	1	0	1	2	0	0	1	2	2	0	0	0	1	1	0	1	1	0	2	0
477	0	0	0	0	0	1	1	0	1	0	1	0	0	0	1	0	1	1	1	1	2	0	0	2	0	1	0	0	0	1	1	0	0	0	1	2	1	0	0	1	0	1	0	0	2	0	0	2	0
478	0	1	0	0	0	1	0	0	2	0	0	0	1	0	0	1	0	2	0	0	0	1	0	2	0	2	1	1	2	1	0	1	1	0	0	1	2	0	0	0	0	0	0	0	0	1	0	2	0
479	0	0	0	0	0	1	1	0	0	0	0	0	0	0	0	0	0	0	1	1	1	0	0	2	0	1	1	0	1	0	1	0	1	0	0	2	1	0	0	0	0	0	0	1	0	1	0	1	0
480	0	0	0	0	1	1	0	0	2	0	0	2	1	0	1	0	0	0	0	2	2	0	1	1	0	1	0	1	1	0	1	2	2	0	0	0	2	0	0	0	0	0	0	0	0	0	0	1	1
481	0	0	0	0	0	2	2	1	0	0	1	1	0	0	0	0	0	0	1	1	2	1	0	2	0	1	0	0	1	1	0	0	0	0	0	2	1	0	0	1	0	1	0	0	1	1	0	1	1
482	0	0	0	0	0	1	2	1	0	0	0	1	1	0	1	0	0	1	1	1	2	1	0	2	0	2	2	0	0	2	0	1	1	0	0	1	2	0	1	0	0	0	0	1	1	2	0	1	1
483	0	0	0	0	0	1	0	0	2	0	0	1	1	0	1	0	0	0	1	1	2	0	0	2	0	0	1	0	1	1	0	1	1	1	0	2	0	0	0	2	0	1	1	0	1	1	0	2	0
484	0	0	0	0	0	0	2	1	0	0	1	0	2	0	1	0	0	2	1	0	0	0	0	2	0	0	1	0	0	0	1	0	0	1	1	2	1	0	0	1	0	0	0	0	0	1	0	2	0
485	0	0	1	1	0	1	1	0	0	1	1	2	1	0	1	0	0	0	0	2	2	0	0	2	0	0	1	0	1	1	0	0	1	1	0	1	1	0	0	0	1	0	0	0	0	1	0	1	1
486	0	0	0	0	0	1	1	0	1	0	1	0	0	0	0	0	0	1	1	1	2	0	0	2	0	1	2	1	1	2	0	0	0	0	1	2	1	0	0	1	0	0	0	0	0	0	0	1	1
487	0	0	0	0	0	2	2	1	0	0	1	0	1	0	1	0	0	0	2	0	2	0	2	0	0	0	1	0	0	1	0	1	1	0	0	1	2	0	0	1	0	0	0	1	0	1	0	2	0
488	0	0	0	0	1	2	1	0	1	0	0	0	0	0	0	0	0	0	0	2	2	0	0	2	0	1	2	1	1	1	2	1	1	0	0	2	1	0	0	2	0	1	1	0	1	1	0	2	0
489	0	0	1	0	0	1	2	1	0	0	1	0	0	0	0	0	0	2	0	1	1	0	2	0	0	0	2	0	0	1	1	1	1	0	0	1	1	0	0	1	0	1	1	0	2	1	0	2	0
490	0	0	0	0	0	1	1	0	0	0	0	0	0	0	0	0	0	0	0	2	2	0	0	2	0	0	1	0	0	1	1	0	1	0	0	2	2	1	0	0	0	0	0	0	0	1	0	2	0
491	0	0	0	0	0	1	2	1	0	0	0	1	1	0	1	0	0	1	0	1	1	0	0	2	0	1	1	0	0	1	0	1	1	0	0	2	2	1	1	2	1	0	0	0	0	1	0	1	1
492	0	0	0	0	0	1	0	0	1	0	0	0	2	1	0	1	0	0	0	1	1	0	0	2	0	1	1	0	1	0	1	1	1	0	0	1	2	0	0	0	0	0	0	0	0	1	0	1	0
493	0	0	0	0	1	1	1	1	1	0	1	1	1	0	1	0	0	1	0	1	1	0	0	2	0	1	1	1	1	1	1	2	2	0	0	1	2	0	0	1	0	0	0	0	1	0	0	1	1
494	0	0	0	0	0	2	1	0	0	0	1	0	0	0	0	0	0	0	1	1	2	1	0	2	0	0	2	0	0	2	0	1	1	0	0	2	1	1	0	0	0	0	0	0	0	0	0	1	1
495	0	0	0	0	0	2	0	0	1	0	1	0	1	0	0	1	0	0	1	1	2	0	0	2	0	2	1	1	1	1	1	1	1	1	1	2	1	0	1	0	0	0	0	0	0	1	1	1	1
496	0	0	0	0	0	1	0	0	0	0	1	0	0	0	0	0	0	0	1	1	2	0	0	2	0	0	1	1	2	0	1	0	0	1	2	2	1	0	0	1	0	1	1	0	1	1	0	1	1
497	0	0	0	0	0	0	1	0	1	0	0	1	2	1	1	0	0	0	1	1	2	0	0	2	0	1	1	2	2	1	1	2	2	1	0	0	1	0	0	2	0	0	0	0	0	1	0	1	1
498	0	0	0	0	1	1	1	1	1	0	0	0	0	0	0	0	0	0	0	2	2	0	1	1	1	0	2	0	0	2	1	1	0	0	1	2	1	0	0	0	0	1	0	0	1	0	0	1	1
499	0	0	0	0	0	1	1	0	0	0	0	1	1	0	1	0	0	2	1	0	1	1	0	2	0	2	1	1	1	1	0	1	0	1	1	2	1	1	0	1	0	0	0	1	0	1	1	0	2
500	0	0	0	0	0	2	1	1	0	0	0	0	0	0	0	0	1	2	2	0	1	0	0	2	0	2	2	1	1	1	1	1	1	0	0	1	1	0	1	1	0	0	0	0	2	0	1	0	1
501	0	0	0	0	0	0	0	0	1	0	0	0	0	0	0	0	0	1	1	1	1	0	0	2	0	1	1	0	0	1	0	1	1	1	0	1	2	1	1	2	2	1	1	1	1	2	0	0	2
502	0	0	0	0	0	1	2	0	0	0	1	0	1	0	0	1	0	0	1	1	2	0	0	2	0	1	1	0	0	2	1	0	0	1	2	2	2	0	0	1	0	0	0	0	0	1	0	2	1
503	0	0	0	0	0	2	2	0	0	1	2	0	2	1	0	1	0	0	0	2	2	0	0	2	0	1	2	1	1	2	0	1	0	0	0	1	2	1	1	2	1	0	0	0	0	2	0	0	2
504	0	0	0	0	0	2	0	0	1	0	0	0	1	0	0	1	0	0	0	2	2	0	0	2	0	2	2	0	0	2	1	1	2	0	1	2	2	0	0	1	0	0	0	2	0	1	0	2	0
505	0	0	0	0	0	1	1	0	0	0	0	0	0	0	0	0	0	0	0	2	2	0	0	2	0	2	2	0	0	2	1	1	1	0	1	2	1	1	0	1	0	1	1	0	1	0	0	1	0
506	0	0	0	0	0	2	1	1	0	0	0	1	2	1	1	0	0	1	1	1	2	0	0	2	0	2	1	0	0	1	0	2	2	0	0	0	2	0	0	1	0	0	0	0	1	0	1	1	1
507	0	0	1	1	0	1	2	0	0	0	0	0	1	0	0	1	0	1	0	1	1	0	0	2	0	0	2	1	1	2	0	1	2	0	0	2	2	1	0	1	0	0	0	0	0	2	0	2	0
508	0	0	0	0	0	0	1	1	0	0	0	0	1	1	0	0	0	1	1	1	2	0	0	2	0	1	1	0	0	2	0	1	1	0	0	1	1	0	0	2	1	0	0	1	0	1	0	1	1
509	0	0	0	0	0	0	1	1	0	0	0	1	1	0	1	0	0	0	0	1	1	0	0	2	0	0	2	0	0	2	0	0	0	0	0	2	1	0	0	2	1	0	0	0	1	1	0	0	1
510	0	0	0	0	0	0	1	1	0	0	0	0	0	0	0	0	0	1	0	1	1	0	0	2	0	1	1	2	2	1	2	1	0	0	0	2	1	0	0	1	0	0	0	0	0	0	0	2	0
511	0	0	0	0	0	1	1	1	0	0	0	1	1	0	1	0	0	0	0	1	1	0	0	2	0	1	2	0	0	2	0	0	0	0	0	2	0	0	0	2	0	0	1	0	1	0	0	2	1
512	0	1	0	0	1	1	2	0	1	0	0	0	0	0	0	0	0	0	1	1	2	0	0	2	0	1	2	1	1	1	1	2	2	0	0	2	0	0	0	2	0	0	0	0	0	2	0	1	0
513	0	0	0	0	1	2	0	0	1	0	1	1	1	0	1	0	0	2	1	0	0	0	1	1	0	1	1	1	1	1	1	1	1	0	0	1	1	1	1	0	0	0	0	0	0	1	0	2	0
514	0	0	0	0	0	2	1	1	1	0	0	1	1	0	1	0	0	0	0	2	2	0	0	2	0	1	0	0	1	1	0	0	0	1	2	2	1	0	0	0	0	0	0	0	0	0	0	1	1
515	0	0	0	0	1	1	1	0	1	0	1	2	1	0	1	0	0	1	1	1	2	0	0	2	0	2	1	0	0	1	1	2	2	0	0	1	0	0	0	1	0	1	1	1	0	1	0	0	1
516	0	0	0	0	1	2	2	1	0	0	0	0	0	0	1	0	0	0	0	2	2	0	1	1	1	1	2	0	0	2	1	1	1	0	0	2	1	0	0	0	0	0	0	0	0	0	0	2	1
517	0	1	1	0	0	1	1	0	0	0	0	0	2	0	1	0	0	0	0	2	2	0	0	2	0	0	1	0	1	1	0	2	2	0	0	2	1	1	0	1	0	0	0	0	1	1	0	0	2
518	0	0	0	0	0	1	1	1	1	0	0	0	0	0	0	0	0	0	0	2	2	0	1	1	1	2	1	0	1	0	1	1	0	0	0	1	2	0	0	0	0	0	0	0	0	0	0	0	1
519	0	0	0	0	0	1	1	1	1	0	0	0	0	0	0	0	0	1	0	2	2	0	0	2	0	2	0	1	1	0	1	1	1	2	0	1	1	0	0	1	0	0	0	0	0	2	0	0	2
520	0	0	0	0	1	2	1	0	1	0	1	0	1	0	0	1	0	0	0	2	2	0	0	2	0	0	1	0	1	1	0	2	2	0	0	1	2	0	0	0	0	0	0	0	1	0	0	2	0
521	0	0	1	0	0	1	1	1	0	0	0	0	1	0	0	0	0	2	0	1	1	0	1	1	0	2	0	1	2	0	1	1	1	0	0	2	2	0	1	0	0	1	1	0	1	0	0	2	1
522	0	0	0	0	1	2	1	0	0	1	1	1	2	1	1	0	1	2	0	1	1	0	1	1	0	0	1	0	0	1	2	2	1	0	0	1	1	0	0	1	0	0	0	0	0	0	0	2	0
523	0	0	0	0	0	0	0	0	2	0	0	0	0	0	0	0	0	0	0	2	2	0	0	2	0	2	1	0	0	1	1	1	1	2	2	2	1	1	1	0	0	0	0	0	0	1	0	1	2
524	0	0	0	0	0	0	1	0	1	0	0	0	0	0	0	0	0	1	1	1	2	0	0	2	0	1	2	1	1	2	0	0	0	0	1	2	0	0	1	1	0	1	1	0	2	2	0	2	0
525	0	0	0	0	0	0	2	1	0	0	0	0	2	0	1	0	0	0	0	2	2	0	1	1	0	1	2	1	1	2	0	1	2	0	0	1	1	0	0	2	0	2	2	0	1	1	1	0	2
526	1	0	0	0	1	2	1	0	1	0	0	1	0	0	0	0	1	2	1	1	1	0	0	2	0	0	2	1	1	2	0	2	2	0	0	1	1	0	0	2	1	1	1	0	1	0	0	2	0
527	0	0	0	0	2	2	1	0	1	0	1	0	0	0	1	0	0	1	1	1	2	0	1	1	1	2	2	0	0	2	1	1	0	1	0	1	1	0	1	1	0	0	0	0	1	0	0	1	0
528	0	0	0	0	0	1	1	1	0	0	0	0	2	0	0	1	0	1	0	2	2	1	0	2	0	1	2	0	0	2	1	0	0	0	0	2	1	0	0	1	1	0	0	0	0	0	0	1	2
529	0	0	0	0	0	1	1	0	1	0	1	0	0	0	0	0	0	1	1	1	2	0	0	2	0	0	2	0	0	2	0	1	2	0	1	2	2	1	0	0	0	0	0	0	1	0	0	1	2
530	0	0	0	0	0	0	2	1	0	0	1	0	0	0	1	0	0	2	0	0	0	0	0	2	0	0	1	1	1	1	2	2	1	0	1	2	1	0	0	1	0	0	0	0	1	0	0	2	0
531	0	0	0	0	0	2	1	0	0	0	1	1	1	0	1	0	0	0	1	1	2	0	0	2	0	0	1	1	2	0	1	2	1	0	0	2	2	1	0	0	0	0	0	0	0	1	0	1	1
532	0	0	0	0	0	1	0	0	2	0	0	1	1	0	1	0	0	0	0	2	2	0	0	2	0	1	1	0	0	0	1	2	1	1	2	2	2	1	0	1	0	1	0	0	1	0	0	0	2
533	0	0	0	0	0	1	1	1	1	0	0	0	0	0	0	0	0	1	2	0	1	0	0	2	0	2	2	0	0	2	0	0	0	0	0	2	2	1	1	1	1	1	1	0	1	1	0	0	2
534	0	0	0	0	0	0	2	1	0	0	1	1	1	0	1	0	0	0	1	1	2	0	0	2	0	2	2	1	1	2	0	0	0	0	0	1	1	0	0	2	0	0	0	0	0	0	0	1	0
535	0	0	0	0	0	1	1	0	0	0	0	0	0	0	0	0	0	2	2	0	0	0	2	0	0	0	1	0	0	2	0	2	1	0	1	2	0	0	0	2	0	0	0	0	0	0	0	2	1
536	0	0	0	0	2	2	2	0	0	1	1	0	0	0	0	0	0	0	0	2	2	1	0	2	0	0	2	0	0	2	1	1	1	0	0	1	1	0	0	2	0	0	0	0	0	0	0	2	0
537	0	0	0	0	0	1	0	0	1	0	1	0	0	0	0	0	0	2	2	0	1	0	1	1	0	2	2	0	0	2	1	1	0	0	1	2	2	2	0	0	0	1	1	0	1	1	0	1	1
538	0	0	0	0	1	2	2	0	1	0	0	0	1	0	1	0	0	2	0	1	1	0	0	2	0	0	1	0	0	1	0	1	1	1	1	1	0	1	0	1	0	0	0	0	0	0	0	2	0
539	0	0	0	0	0	2	1	0	0	0	1	0	2	0	1	0	0	2	0	1	1	0	0	2	0	0	0	1	2	0	1	1	1	0	0	0	1	0	0	1	0	0	0	0	0	2	0	2	0
540	0	0	0	0	0	1	0	0	2	0	0	0	1	0	0	1	0	2	1	1	2	0	0	2	0	2	1	0	1	1	0	0	1	0	0	2	0	0	0	2	0	0	0	0	0	0	0	2	0
541	0	0	0	0	1	2	0	0	1	0	0	1	1	1	0	0	0	0	0	2	2	0	0	2	0	0	2	1	1	1	2	0	0	0	0	2	2	2	0	0	0	1	1	0	2	1	0	0	2
542	0	0	0	0	1	1	2	1	0	0	0	1	1	0	1	0	0	0	0	2	2	0	1	1	0	1	2	1	1	2	0	2	2	0	1	1	1	0	0	2	0	1	1	1	1	2	0	0	2
543	0	0	0	0	1	1	2	0	0	1	2	1	2	0	2	0	0	1	1	1	2	0	0	2	0	0	1	2	2	1	1	1	0	0	0	0	1	0	0	2	0	1	1	0	1	0	0	1	1
544	0	0	1	0	1	2	0	0	2	0	0	1	1	0	1	0	0	1	1	1	2	0	0	2	0	1	1	0	1	1	1	2	1	0	0	1	1	0	0	2	1	1	1	0	1	0	0	2	0
545	0	0	0	0	1	1	1	0	1	1	1	0	0	0	0	0	0	0	1	1	2	0	0	2	0	1	1	2	2	1	2	1	0	1	1	2	1	0	0	1	0	0	0	0	0	0	0	2	1
546	0	0	1	1	1	2	2	0	0	0	2	0	0	0	0	0	0	1	1	1	2	0	0	2	0	1	2	0	0	2	1	1	2	0	0	2	2	0	0	2	1	0	0	0	0	1	0	2	0
547	0	0	0	0	0	2	2	1	0	0	0	0	0	0	0	0	0	0	0	2	2	0	0	2	0	1	0	2	2	0	2	1	1	2	2	2	1	1	0	1	0	2	2	0	2	0	1	1	1
548	0	0	0	0	0	2	2	0	0	0	0	0	2	0	0	1	0	0	0	1	1	0	0	2	0	0	2	0	0	2	1	1	0	1	1	2	1	0	0	1	0	1	0	0	1	1	0	0	2
549	0	0	1	0	0	2	1	1	0	0	0	1	1	1	0	0	0	0	0	2	2	0	0	2	0	1	2	0	0	2	1	1	1	2	1	2	2	1	0	0	0	1	0	0	1	1	0	2	0
550	0	0	0	0	0	0	0	0	1	0	1	0	0	0	1	0	0	0	0	2	2	0	0	2	0	1	1	0	0	2	1	2	2	0	0	2	1	0	0	1	0	1	0	0	1	1	1	0	1
551	0	0	0	0	0	0	1	0	1	0	1	0	0	0	0	0	1	2	1	1	1	0	0	2	0	0	1	0	1	1	1	1	1	0	0	0	2	0	0	0	1	0	0	0	1	0	1	1	1
552	0	0	0	0	0	1	1	1	1	0	0	0	1	0	1	0	0	1	2	0	2	0	0	2	0	2	1	0	0	2	1	0	0	0	0	2	1	1	1	2	1	1	0	0	1	0	0	1	1
553	0	0	0	0	0	0	1	0	1	0	1	0	0	0	0	0	0	1	1	1	1	0	0	2	0	1	1	0	0	1	2	1	1	0	0	1	2	0	0	1	0	0	0	0	0	0	1	0	2
554	0	0	0	0	0	1	0	0	2	0	0	0	1	0	0	0	0	0	0	2	2	0	1	1	1	0	1	1	1	1	1	2	1	1	0	0	2	1	0	1	0	1	0	0	0	0	0	2	0
555	0	0	0	0	0	0	0	0	2	0	0	1	1	0	1	0	1	0	1	1	2	1	0	2	0	0	0	1	1	1	1	0	0	0	0	2	1	0	0	1	0	0	0	0	0	1	0	2	1
556	0	0	0	0	0	2	2	0	1	0	1	1	2	0	1	0	0	1	1	1	1	0	1	2	0	0	0	1	1	1	1	1	0	0	0	0	0	0	0	1	0	0	0	1	1	1	0	1	1
557	0	1	0	0	1	1	1	0	1	0	0	0	0	0	0	0	0	0	0	2	2	0	1	1	0	2	1	0	0	1	1	2	2	0	0	1	0	0	0	2	0	0	0	1	0	0	0	1	0
558	0	0	0	0	0	1	1	0	0	0	1	0	2	0	2	0	0	1	1	1	2	0	0	2	0	2	0	0	1	1	0	1	1	1	1	1	1	0	1	1	0	0	0	0	0	1	0	1	1
559	0	0	0	0	1	2	2	0	0	0	1	0	2	0	0	1	0	1	1	1	1	0	0	2	0	0	1	1	1	1	2	1	1	2	0	1	2	0	0	1	0	0	0	0	0	1	0	1	1
560	0	1	0	0	0	1	0	0	1	0	0	0	0	0	0	0	0	0	0	2	2	1	0	2	0	0	2	1	1	1	2	2	2	0	0	2	0	0	1	1	0	1	1	0	1	1	0	0	1
561	0	1	0	0	1	1	2	1	0	0	0	0	1	0	0	1	0	1	0	1	0	0	0	2	0	2	1	0	2	0	0	1	1	0	1	1	1	0	0	1	1	2	2	0	2	0	0	0	2
562	0	1	1	0	0	2	1	1	1	0	0	0	0	0	0	0	0	0	0	2	2	1	0	2	0	0	1	1	1	1	2	2	1	0	0	1	0	1	0	1	0	0	0	0	0	1	1	0	2
563	0	0	1	0	0	1	0	0	0	0	1	0	0	0	0	0	0	0	0	2	2	0	1	1	0	1	2	0	0	1	1	2	2	0	0	1	1	0	0	0	0	0	0	0	0	0	1	0	1
564	0	0	1	0	0	1	1	0	0	0	1	1	2	0	1	0	0	2	1	0	2	0	0	2	0	0	1	0	0	1	2	1	1	1	1	1	2	1	0	1	0	2	2	0	1	1	0	2	0
565	0	0	0	0	0	1	1	0	0	0	1	0	1	0	1	0	0	0	0	2	2	0	0	2	0	1	2	0	0	2	1	2	2	0	0	0	1	0	0	1	0	0	0	0	0	1	0	2	0
566	0	0	0	0	0	1	2	1	0	0	0	0	0	0	0	0	0	1	1	1	2	1	0	2	0	1	1	0	1	1	0	2	1	0	0	1	2	0	0	0	0	1	1	0	0	0	0	2	0
567	0	0	1	0	0	1	2	0	0	0	2	0	2	0	1	1	0	0	0	2	2	0	0	2	0	1	2	1	1	2	0	0	1	0	0	2	0	0	0	2	0	0	0	0	0	0	0	2	0
568	0	0	0	0	0	1	2	0	0	0	1	0	1	0	1	0	0	0	0	2	2	1	0	2	0	2	2	1	1	2	0	1	1	2	1	2	1	0	0	1	0	0	0	0	0	0	0	1	1
569	0	0	0	0	1	2	1	0	1	0	0	1	1	0	1	0	0	1	1	1	2	0	0	2	0	1	2	2	1	1	1	0	0	1	1	2	1	0	0	1	0	1	1	0	1	1	0	2	0
570	0	0	0	0	0	2	0	0	2	0	0	0	1	0	1	0	0	1	1	1	2	1	0	2	0	1	1	2	2	0	2	1	0	0	0	0	1	0	0	0	0	0	0	0	0	0	0	0	1
571	0	0	0	0	1	2	1	0	2	0	0	0	0	0	0	0	0	0	1	1	2	0	0	2	0	1	2	1	1	1	1	2	2	0	0	0	2	0	0	0	0	0	0	1	0	1	0	2	0
572	0	0	0	0	0	2	2	0	0	0	2	0	1	0	0	0	0	1	1	0	0	0	0	2	0	0	1	1	2	0	1	0	0	0	1	2	0	0	0	2	0	0	0	0	0	1	0	2	0
573	0	0	0	0	0	1	1	0	0	0	0	0	0	0	0	0	0	1	1	1	2	0	1	1	1	1	2	0	0	2	1	2	1	1	0	1	2	0	0	2	0	1	1	0	1	1	0	1	1
574	0	0	0	0	0	0	0	0	0	0	1	1	1	0	1	0	0	0	0	2	2	0	0	2	0	1	1	0	0	1	0	0	1	1	0	2	0	0	0	1	0	0	0	0	1	0	0	1	1
575	0	0	0	0	1	1	0	0	2	0	0	0	0	0	0	0	0	0	0	2	2	0	0	2	0	0	2	0	0	1	1	1	1	0	0	2	1	0	0	0	0	1	1	0	0	1	0	2	0
576	0	0	0	0	0	0	2	0	0	1	2	0	0	0	0	0	0	2	1	0	0	0	0	2	0	1	0	2	2	0	2	1	1	1	1	1	1	0	0	2	0	1	1	0	1	0	0	1	1
577	0	0	0	0	0	1	0	0	1	0	1	1	1	0	1	0	0	2	1	0	0	0	0	2	0	2	0	1	2	0	1	2	1	1	2	2	1	1	0	0	0	0	0	1	0	0	0	1	2
578	0	0	0	0	1	2	1	0	1	0	1	0	0	0	0	0	0	1	1	1	1	0	1	1	0	1	2	1	1	1	2	1	1	0	0	1	2	1	0	0	0	1	1	0	1	0	0	2	0
579	0	0	0	0	1	1	1	0	0	0	0	0	0	0	0	0	0	1	1	1	1	0	0	2	0	1	1	0	1	1	1	2	2	0	0	0	0	0	0	1	0	0	0	0	0	1	0	1	1
580	0	0	0	0	0	0	1	0	1	0	0	0	1	0	1	0	0	0	0	2	2	0	1	1	1	0	1	0	0	1	1	1	1	1	1	1	0	0	0	1	0	0	0	0	0	1	0	2	1
581	0	0	0	0	0	1	1	2	0	0	0	1	2	0	1	1	0	2	0	1	1	0	1	1	1	0	1	0	0	1	0	2	2	0	0	0	2	1	0	1	0	0	0	1	1	1	0	2	0
582	1	0	0	0	0	1	1	1	1	0	0	0	1	0	0	0	0	0	0	1	1	0	0	2	0	1	0	1	1	0	1	1	2	0	0	1	2	0	0	1	1	0	0	1	1	1	0	1	1
583	0	0	0	0	2	2	1	0	0	1	1	1	1	0	1	0	0	1	1	1	1	0	0	2	0	2	2	0	0	2	0	1	2	0	1	2	0	0	0	1	0	0	0	0	0	2	0	2	1
584	0	0	0	0	0	0	2	0	0	0	0	0	0	0	0	0	1	2	1	0	1	1	0	2	0	1	2	0	0	2	1	0	0	0	0	0	1	0	0	1	1	0	0	0	0	2	0	1	1
585	0	0	0	0	0	0	1	0	1	0	1	1	1	0	1	0	0	0	1	1	2	0	0	2	0	2	0	1	0	0	2	1	1	1	1	2	1	0	0	2	0	1	0	0	1	1	0	2	0
586	0	0	0	0	0	2	2	0	1	0	0	1	1	0	1	0	0	0	0	2	2	0	1	1	0	0	2	0	0	2	0	2	2	0	0	2	0	0	0	1	1	0	1	0	1	0	0	2	0
587	0	0	0	0	0	0	1	0	1	0	1	0	1	0	0	1	0	1	1	1	2	0	0	2	0	1	2	0	0	1	1	2	1	1	0	2	1	0	1	1	0	0	0	0	0	1	0	1	0
588	0	0	0	0	0	1	1	0	0	0	1	0	1	0	0	1	0	1	0	2	2	0	0	2	0	1	1	0	0	1	0	0	0	1	2	2	2	0	1	1	1	0	0	0	0	1	0	2	0
589	0	0	2	0	0	0	0	0	1	0	0	0	0	0	0	0	0	0	0	1	1	0	0	2	0	0	1	1	0	1	1	1	1	0	1	1	2	0	1	1	0	1	1	0	1	2	1	1	1
590	0	0	1	0	0	2	2	0	0	0	2	1	1	1	0	0	0	0	0	2	2	0	0	2	0	0	0	0	0	1	1	2	1	0	0	1	1	0	0	2	1	1	1	0	2	1	0	1	1
591	0	0	0	0	0	2	2	0	0	1	1	0	0	0	0	0	1	2	0	1	1	0	0	2	0	0	2	0	0	2	1	0	0	0	0	2	2	0	0	0	1	0	0	0	0	1	0	2	0
592	0	0	0	0	1	1	0	0	2	0	0	0	1	0	0	1	0	0	0	2	2	0	1	1	0	1	2	1	1	2	0	1	0	0	0	2	2	0	0	1	0	0	0	0	0	0	0	2	1
593	0	0	0	0	2	2	1	0	1	0	1	1	1	0	2	0	0	0	0	2	2	0	0	2	0	1	2	1	1	1	2	1	1	0	0	0	1	1	0	0	0	1	0	0	1	0	0	2	1
594	0	0	0	0	0	2	1	0	0	0	0	0	0	0	0	0	0	0	0	2	2	0	0	2	0	0	1	1	2	1	0	1	1	0	0	1	2	0	0	0	0	0	0	0	1	0	0	1	2
595	0	0	0	0	0	1	0	0	2	0	0	0	0	0	0	0	1	0	1	1	2	0	0	2	0	0	2	1	1	1	2	1	1	0	0	2	1	1	1	0	0	1	1	0	1	1	0	1	0
596	1	0	0	0	1	1	0	0	2	0	0	0	0	0	0	0	0	1	2	0	1	0	0	2	0	2	1	0	0	1	2	0	1	1	0	1	1	1	0	0	0	1	1	0	1	2	0	2	0
597	0	1	0	0	1	1	1	0	2	0	0	0	1	0	1	0	0	0	1	1	2	0	0	2	0	1	1	1	1	1	2	0	0	0	0	2	1	0	1	1	1	1	0	0	1	0	0	2	0
598	0	0	0	0	0	0	1	0	0	0	0	0	0	0	0	0	0	2	1	0	1	0	0	2	0	0	2	0	0	2	1	1	1	0	0	2	2	0	0	1	0	0	0	1	0	1	0	0	1
599	0	0	0	0	0	1	2	0	1	0	0	0	1	0	0	1	0	0	0	2	2	0	0	2	0	1	1	1	0	1	1	2	1	2	0	1	1	0	0	1	0	0	0	0	0	1	0	1	1
600	0	0	0	0	0	1	2	1	0	0	1	0	0	0	0	0	0	0	0	2	2	0	0	2	0	1	1	0	1	1	0	1	0	1	1	2	2	0	0	1	0	0	0	0	0	1	1	1	1
601	0	0	0	0	0	2	1	0	2	0	0	0	0	0	0	0	0	2	0	1	1	0	0	2	0	1	2	1	1	0	2	0	1	0	0	2	1	0	0	1	0	2	1	0	1	0	0	0	2
602	0	0	1	0	0	2	2	0	1	0	0	1	2	0	1	0	0	2	1	0	0	1	0	2	0	2	2	1	1	1	2	2	2	0	1	2	1	0	0	0	0	0	1	0	1	0	0	1	2
603	0	0	0	0	0	1	2	1	0	0	0	0	1	0	0	1	0	2	0	1	1	0	0	2	0	0	2	1	1	1	1	0	0	0	1	2	1	0	1	0	0	1	0	0	2	0	0	2	0
604	0	0	0	0	0	0	2	1	0	0	0	0	0	0	0	0	1	2	1	1	1	0	0	2	0	2	1	0	0	2	1	1	1	0	0	1	1	0	0	1	0	0	0	0	0	1	0	2	1
605	0	0	1	0	1	1	0	0	0	0	1	0	0	0	0	0	0	1	0	1	1	0	1	1	1	2	0	0	0	0	1	1	1	0	1	2	1	0	0	0	1	0	0	2	0	1	0	0	2
606	0	0	0	0	0	1	2	0	0	1	2	1	2	0	1	0	0	1	1	1	2	1	0	2	0	1	2	0	0	2	1	0	0	0	1	2	2	1	0	1	0	0	0	1	1	1	1	1	1
607	0	0	0	0	0	2	1	0	0	0	1	0	0	0	0	0	0	1	0	1	0	0	0	2	0	2	1	1	1	1	1	1	2	0	0	1	1	0	0	1	0	0	0	0	1	0	1	1	1
608	0	0	0	0	1	1	0	0	2	0	0	0	0	0	0	0	0	1	1	1	1	1	0	2	0	2	2	0	0	1	2	2	1	0	0	2	1	0	0	1	0	0	0	0	1	0	0	1	1
609	0	0	0	0	1	2	1	0	1	0	0	0	1	0	0	0	0	0	0	2	2	0	1	1	0	1	2	1	1	0	2	0	1	1	0	1	0	0	0	1	0	0	0	1	2	0	1	0	1
610	0	0	0	0	0	1	2	0	1	0	1	1	2	0	1	1	0	1	1	1	1	0	0	2	0	1	1	0	1	1	0	1	1	0	0	1	1	0	0	2	1	0	0	1	0	1	0	2	0
611	0	0	0	0	0	1	1	1	1	0	0	0	0	0	0	0	0	1	1	1	2	0	0	2	0	1	1	1	1	1	1	1	1	0	1	1	2	1	1	2	1	1	0	0	0	1	1	0	2
612	0	0	0	0	0	1	1	0	1	0	1	0	1	0	0	1	0	0	0	2	2	0	0	2	0	1	2	0	0	1	2	1	1	0	0	1	0	0	0	2	0	0	0	0	1	1	0	0	2
613	0	0	0	0	0	0	2	0	0	0	1	0	0	0	0	0	0	0	0	2	2	0	0	2	0	0	2	0	0	2	0	1	1	0	1	1	1	0	0	0	0	0	0	0	0	0	0	1	1
614	0	0	0	0	0	1	1	1	0	0	0	0	1	0	0	0	0	0	1	1	2	0	1	1	0	1	2	0	0	2	1	1	1	0	0	1	1	0	0	1	0	0	0	0	0	0	0	1	1
615	0	0	0	0	1	1	1	0	1	0	0	0	0	0	0	0	0	1	1	1	2	0	1	1	0	0	1	0	1	1	0	0	1	0	0	2	2	0	0	0	0	0	0	0	0	1	0	1	1
616	0	0	0	0	0	1	0	0	2	0	0	0	0	0	0	0	0	0	0	2	2	0	0	2	0	0	1	1	1	1	1	1	1	0	0	1	2	0	0	0	1	0	0	0	1	0	0	1	0
617	0	0	0	0	0	0	1	0	2	0	0	0	1	0	0	0	0	0	0	2	2	0	0	2	0	0	1	1	1	1	1	0	1	0	0	2	2	0	0	1	0	0	0	0	0	0	1	1	1
618	0	0	0	0	0	0	1	0	1	0	0	1	1	0	1	0	0	1	0	2	2	0	1	1	1	1	1	0	1	1	0	1	0	1	2	2	2	0	0	0	0	1	0	0	2	0	0	2	0
619	0	0	1	0	0	2	2	0	0	0	0	0	0	0	0	0	0	0	0	2	2	0	0	2	0	1	1	0	0	1	1	1	0	1	0	1	1	0	0	2	0	0	0	0	0	0	0	2	2
620	0	0	0	0	0	1	1	0	1	1	1	0	1	0	1	0	0	0	1	1	2	0	0	2	0	1	2	0	1	1	1	1	0	1	2	2	1	0	0	1	0	0	0	0	1	1	0	1	0
621	0	0	0	0	1	2	1	0	0	1	2	1	1	0	1	0	0	0	0	2	2	0	0	2	0	0	2	1	1	1	2	1	1	0	0	2	1	0	0	2	0	1	1	0	0	1	1	1	1
622	0	0	0	0	0	0	1	1	1	0	0	1	1	0	1	0	0	2	0	1	1	1	0	2	0	2	1	0	0	1	0	0	0	0	0	1	2	0	0	1	0	0	0	0	0	0	0	0	1
623	0	0	1	0	0	0	0	0	1	0	1	0	0	0	0	0	0	1	1	1	1	0	0	2	0	1	0	0	1	0	0	1	1	0	0	2	2	0	0	0	0	1	1	0	1	1	0	1	2
624	0	0	0	0	0	2	2	0	1	0	1	0	0	0	0	0	1	2	2	0	1	0	1	1	1	1	1	2	2	1	1	1	1	0	0	1	2	1	0	0	0	1	0	0	2	1	0	2	0
625	0	0	0	0	0	0	1	1	0	0	0	0	0	0	0	0	0	2	1	1	2	0	1	1	0	1	2	0	0	1	2	0	1	1	0	1	1	1	0	0	0	0	0	0	0	0	0	2	0
626	0	1	0	0	0	0	1	0	2	0	0	0	0	0	1	0	0	0	1	1	2	0	1	1	1	1	2	0	0	2	0	1	1	0	0	1	2	1	1	1	1	0	0	0	1	1	0	0	2
627	0	1	0	0	0	0	0	0	1	0	1	0	0	0	0	1	0	0	0	2	2	0	0	2	0	0	0	2	2	1	2	1	1	2	0	1	2	1	0	0	0	0	0	0	0	0	0	2	0
628	0	0	0	0	0	1	1	1	1	1	0	1	1	1	0	0	0	1	1	1	2	0	0	2	0	2	1	1	2	0	1	1	1	1	1	2	1	0	0	2	0	1	1	0	1	0	0	2	0
629	0	0	1	0	0	1	2	1	0	0	1	0	0	0	0	0	0	0	0	2	2	0	0	2	0	2	2	0	0	0	1	2	2	0	0	1	2	0	0	2	1	0	0	0	2	2	0	2	0
630	0	0	0	0	0	1	1	0	1	0	0	0	0	0	0	0	0	2	2	0	1	0	0	2	0	2	2	1	1	2	1	1	1	1	1	1	2	0	0	2	1	1	1	0	1	0	0	1	2
631	1	0	0	0	0	2	2	0	0	0	1	1	2	0	2	0	0	1	1	1	1	0	0	2	0	0	0	0	1	0	1	2	1	0	0	2	1	0	1	1	1	1	1	0	1	1	0	1	0
632	0	0	0	0	0	1	2	1	0	0	0	0	0	0	0	0	1	2	1	0	1	0	1	1	0	0	1	1	2	0	1	1	1	0	0	2	1	1	1	2	1	0	0	0	2	0	1	1	1
633	0	0	0	0	0	1	1	0	1	0	0	0	1	0	0	1	0	2	0	1	1	0	0	2	0	1	2	1	1	1	2	1	1	0	0	2	1	0	0	0	0	0	0	0	1	0	0	0	2
634	0	0	0	0	0	2	2	0	1	0	1	0	0	0	0	0	0	2	2	0	0	0	1	1	0	1	1	0	1	1	0	1	1	1	0	0	2	1	0	0	0	0	0	0	0	0	0	1	1
635	0	0	0	0	0	1	1	0	0	0	0	2	2	0	2	0	0	1	1	1	2	0	0	2	0	0	2	0	0	2	0	1	1	0	0	1	1	0	0	0	0	0	0	0	0	2	0	2	0
636	0	0	0	0	0	1	0	0	1	0	0	0	0	0	0	0	0	0	0	2	2	0	0	2	0	1	1	0	1	1	0	0	0	0	0	2	1	1	0	0	0	0	0	1	0	0	0	1	1
637	1	0	0	0	0	1	1	0	1	1	0	0	0	0	0	0	0	2	1	1	2	0	2	0	1	1	0	2	2	0	2	1	1	0	0	1	2	0	0	1	1	0	0	0	0	1	0	1	1
638	0	0	1	0	1	1	2	1	0	0	1	0	0	0	0	0	0	0	1	1	2	0	0	2	0	2	1	0	0	1	0	1	0	1	1	2	1	0	0	1	0	1	1	0	1	1	0	1	1
639	0	1	1	0	0	1	1	0	1	0	1	0	0	0	0	0	0	0	0	2	2	0	0	2	0	1	0	1	1	0	1	2	1	0	0	1	1	0	0	1	0	1	0	0	2	0	0	1	1
640	0	0	0	0	1	1	0	0	1	0	0	0	0	0	0	0	0	2	2	0	0	0	1	1	1	1	2	0	0	2	0	0	1	2	0	2	1	0	0	2	0	0	0	0	0	0	0	0	2
641	0	0	0	0	0	2	2	0	1	0	0	1	1	0	1	0	0	0	0	2	2	0	0	2	0	1	2	0	0	2	1	1	1	0	0	1	1	0	0	2	0	0	0	0	2	1	0	1	0
642	0	1	1	0	0	2	1	0	0	0	0	0	0	0	0	0	0	0	0	2	2	0	0	2	0	1	1	0	1	1	0	2	2	0	0	2	0	0	0	1	0	1	0	0	1	1	0	0	2
643	0	0	1	0	0	1	0	0	2	0	0	0	0	0	1	0	0	0	1	1	2	0	0	2	0	1	1	0	1	2	0	1	1	0	0	1	2	0	0	0	0	0	0	2	0	1	0	2	0
644	0	0	0	0	0	2	2	0	0	0	2	0	1	0	0	1	0	1	1	1	2	0	0	2	0	1	1	0	0	1	1	0	1	0	0	2	2	0	1	1	0	0	0	0	1	0	0	1	1
645	0	0	0	0	0	1	0	0	2	0	0	0	0	0	0	0	0	1	1	0	0	0	0	2	0	2	1	0	1	1	1	2	1	1	1	2	1	0	0	1	0	0	0	0	2	1	1	0	1
646	0	0	0	0	0	1	2	0	1	0	1	1	1	0	1	0	0	0	0	2	2	0	0	2	0	0	2	0	0	2	0	2	2	0	0	0	2	1	1	1	1	0	0	1	0	1	0	1	0
647	0	0	0	0	1	2	2	0	1	0	0	1	1	0	1	0	0	1	1	1	1	0	0	2	0	1	2	0	0	2	1	2	2	0	0	1	2	1	1	2	1	0	0	0	1	0	0	1	2
648	1	0	0	0	0	2	1	0	1	0	0	1	1	0	1	0	0	0	0	2	2	0	0	2	0	1	2	1	1	1	1	1	1	0	0	1	0	0	0	2	0	0	0	0	0	0	0	1	1
649	0	0	0	0	0	1	1	0	1	0	0	0	2	1	0	1	0	0	1	1	2	0	0	2	0	0	0	0	0	1	1	2	2	1	1	2	0	0	0	1	0	0	0	0	1	0	0	0	1
650	0	0	0	0	1	2	1	0	1	0	0	1	2	0	1	1	0	1	1	1	1	0	2	0	0	0	1	0	1	1	0	2	2	1	1	2	1	1	0	1	0	1	1	1	1	2	0	1	1
651	1	1	1	0	0	1	1	1	1	0	0	1	1	0	1	0	0	2	2	0	0	0	0	2	0	1	2	0	0	2	0	0	0	0	1	2	1	0	0	0	0	1	1	1	0	1	0	1	1
652	0	0	0	0	1	2	1	0	1	1	1	0	0	0	0	0	0	0	0	2	2	0	0	2	0	2	1	1	2	0	1	1	1	0	0	1	1	0	1	0	0	1	1	0	1	1	0	1	0
653	0	0	2	0	0	0	1	1	1	0	0	1	1	0	1	0	0	0	1	1	2	0	1	1	0	2	1	1	1	1	2	0	0	1	2	2	1	1	0	1	0	1	1	0	1	0	1	1	1
654	0	0	0	0	0	1	2	0	2	0	0	1	1	0	1	0	0	1	2	0	2	0	1	1	0	2	1	0	1	0	1	1	1	0	0	1	1	0	0	1	0	2	2	0	1	1	1	0	2
655	0	0	0	0	0	0	2	1	0	0	1	0	0	0	0	0	0	1	1	1	1	0	0	2	0	1	1	2	2	1	1	1	0	1	0	1	1	0	0	1	0	0	0	0	0	2	0	0	2
656	1	0	0	0	0	1	0	0	1	0	0	0	2	0	2	0	0	2	2	0	0	0	0	2	0	1	1	0	1	1	1	1	1	2	1	2	2	0	0	0	0	0	0	1	0	0	0	0	1
657	0	0	0	0	0	0	1	0	0	0	1	0	2	0	1	0	0	1	1	1	2	0	0	2	0	1	0	0	0	1	2	1	0	1	1	2	1	0	0	2	0	0	0	1	1	1	0	2	0
658	0	0	0	0	1	2	1	0	1	0	0	0	2	0	1	1	0	1	0	1	1	0	0	2	0	0	2	0	0	2	0	1	1	0	0	2	1	0	0	0	0	0	0	1	0	0	1	0	2
659	0	0	0	0	0	1	2	0	0	1	1	1	1	0	1	0	0	1	1	1	1	0	0	2	0	0	2	0	0	2	1	1	2	0	0	1	0	0	0	2	0	1	1	0	1	1	0	1	1
660	0	0	0	0	0	1	2	0	0	0	0	1	2	0	2	0	0	0	1	1	2	0	0	2	0	2	1	1	1	1	1	0	1	0	0	2	2	0	0	1	1	1	1	0	1	0	0	0	2
661	0	0	1	1	1	2	2	0	0	0	2	0	0	0	0	0	0	1	1	1	2	0	0	2	0	0	2	0	0	2	0	0	1	0	0	2	2	1	1	2	1	0	0	0	0	1	0	1	1
662	0	0	0	0	0	0	2	0	0	0	1	0	1	0	0	0	0	0	0	2	2	0	0	2	0	0	1	1	1	1	1	1	1	0	0	2	1	0	0	2	1	0	0	1	2	1	1	1	1
663	0	0	1	1	1	2	1	0	0	0	0	0	1	0	0	1	0	1	1	1	2	0	0	2	0	2	2	0	0	2	0	2	1	0	0	2	1	0	0	0	0	2	2	0	2	1	0	1	1
664	0	0	0	0	1	2	2	1	0	0	0	0	0	0	0	0	0	0	0	2	2	0	1	1	1	0	1	0	1	1	0	1	1	0	0	1	1	1	0	0	0	0	0	0	1	0	0	1	1
665	0	0	0	0	0	0	2	1	0	0	1	0	0	0	0	0	0	0	0	2	2	0	0	2	0	2	2	1	1	2	0	0	0	0	1	2	1	0	0	1	0	0	0	0	0	0	0	2	0
666	0	0	0	0	0	1	1	0	1	0	0	1	1	0	1	0	0	1	0	1	1	0	0	2	0	1	0	1	0	0	2	0	0	0	0	1	1	0	0	2	0	0	0	0	0	0	0	1	1
667	0	0	0	0	0	1	1	0	1	1	2	0	0	0	0	0	0	0	0	2	2	0	0	2	0	1	2	0	0	2	1	2	2	0	0	0	2	1	0	1	0	0	0	0	0	1	0	0	1
668	0	1	0	0	0	0	2	1	0	0	0	0	0	0	0	0	0	1	1	1	2	0	1	1	0	1	1	0	1	1	0	0	0	0	0	2	2	0	0	0	0	0	0	0	0	1	0	2	0
669	0	0	0	0	0	2	2	0	0	0	0	1	1	0	1	0	0	1	0	1	1	0	0	2	0	1	2	1	1	1	2	1	1	1	1	2	1	0	0	2	1	1	0	0	1	0	0	0	2
670	0	0	0	0	0	1	2	0	0	0	2	0	0	0	0	0	0	0	0	2	2	0	0	2	0	1	2	0	0	2	1	1	1	0	0	2	0	0	0	1	0	2	2	0	2	0	0	2	1
671	0	0	0	0	0	1	1	0	0	0	1	2	1	0	1	0	0	0	0	2	2	0	0	2	0	1	2	0	0	2	0	1	0	1	0	1	1	1	0	1	0	0	0	0	0	0	0	2	0
672	0	0	0	0	0	0	1	0	0	0	0	1	1	0	1	0	0	2	1	0	0	0	0	2	0	2	2	0	1	1	0	1	1	0	0	1	0	0	0	1	0	0	0	0	1	1	0	2	1
673	0	0	0	0	0	0	1	0	0	0	2	0	0	0	0	0	1	1	1	1	1	0	0	2	0	0	2	1	1	2	1	1	1	0	0	1	0	0	0	1	0	1	1	0	2	2	1	0	1
674	0	0	0	0	0	1	1	0	1	0	0	1	2	0	1	0	0	1	1	1	1	0	2	0	1	1	2	0	0	2	1	0	0	0	1	2	0	0	0	1	0	1	1	0	1	1	0	2	0
675	0	0	0	0	1	2	2	1	0	0	1	0	0	0	1	0	0	1	1	1	2	0	1	1	0	1	2	1	1	2	0	0	1	0	0	2	2	1	0	0	0	1	1	0	1	0	0	2	0
676	0	0	0	0	0	2	2	0	0	0	1	1	2	0	1	1	0	0	0	2	2	0	0	2	0	1	1	0	0	1	0	0	0	0	0	2	0	0	0	2	0	1	1	0	1	0	0	2	0
677	0	0	0	0	2	2	1	0	1	0	0	1	1	0	1	0	0	1	1	1	1	0	0	2	0	1	2	0	0	1	2	2	2	0	0	0	1	0	0	1	0	0	0	1	2	1	1	0	1
678	0	0	0	0	1	1	0	0	1	0	1	0	1	0	0	0	0	0	0	2	2	0	0	2	0	0	1	0	1	1	0	1	1	1	1	2	2	0	0	2	1	1	0	0	1	0	0	0	0
679	0	0	0	0	1	1	1	0	0	0	0	0	1	0	0	0	0	0	0	2	2	0	1	1	0	1	2	0	0	1	1	1	1	0	0	1	1	0	1	1	0	0	0	1	0	1	0	1	1
680	0	0	0	0	0	1	1	0	1	0	0	0	0	0	0	0	0	1	1	1	1	0	0	2	0	2	2	0	0	2	1	1	1	0	0	1	2	0	0	0	0	0	0	1	2	1	0	2	0
681	0	0	0	0	0	1	0	0	2	0	0	0	0	0	0	0	0	0	1	1	2	0	0	2	0	1	2	1	1	2	1	2	2	1	0	0	2	0	0	1	0	0	0	1	1	0	0	0	2
682	1	0	0	0	0	0	1	0	1	1	1	0	2	0	2	0	0	0	0	2	2	0	0	2	0	1	2	0	0	2	1	1	2	0	1	2	1	0	0	1	0	0	0	0	0	0	0	2	1
683	0	0	0	0	0	0	1	1	0	0	0	2	1	0	1	0	0	2	0	0	0	0	0	2	0	1	2	0	0	2	0	1	0	1	1	1	0	0	0	1	0	0	0	0	1	0	2	0	2
684	0	0	0	0	0	0	2	1	0	0	0	0	1	0	0	1	0	0	0	2	1	0	0	2	0	0	1	1	1	1	1	1	1	2	0	1	1	1	0	1	0	2	2	0	2	1	0	0	1
685	0	0	0	0	0	0	0	0	1	0	1	0	1	0	0	1	0	2	2	0	1	0	0	2	0	1	2	1	1	0	1	1	0	2	1	1	1	0	0	0	0	0	0	1	1	1	0	1	2
686	1	0	0	0	0	0	1	0	1	0	0	0	0	0	0	0	0	1	1	1	2	0	2	0	0	1	2	1	1	1	1	1	1	0	0	2	0	0	0	1	0	1	1	0	1	0	1	1	1
687	0	0	2	0	0	0	2	0	0	0	0	0	1	0	0	0	0	0	0	2	2	0	0	2	0	1	1	1	1	1	2	1	0	0	0	1	0	0	0	2	1	0	0	0	0	0	0	2	0
688	0	0	0	0	0	2	2	0	0	0	1	1	2	0	1	0	0	0	0	2	1	0	0	2	0	1	2	2	2	2	0	1	1	0	0	1	0	0	0	1	0	0	0	0	0	1	0	0	2
689	1	1	0	0	0	1	1	0	1	0	0	0	0	0	0	0	0	0	0	2	2	0	0	2	0	1	1	0	2	0	0	1	0	0	1	2	1	0	0	2	1	1	0	0	0	1	0	1	1
690	0	0	0	0	0	0	2	1	0	0	0	1	1	0	1	0	1	0	1	1	2	1	0	2	0	2	2	0	0	2	1	2	1	1	0	0	0	0	0	1	0	0	0	0	0	1	0	2	1
691	0	0	0	0	0	0	1	1	0	0	0	0	0	0	0	0	0	0	1	1	2	0	0	2	0	1	2	0	0	2	0	0	2	1	0	1	2	1	0	1	0	0	0	0	0	1	1	0	2
692	0	0	1	0	0	1	0	0	2	0	0	0	0	0	0	0	0	1	1	1	2	0	0	2	0	1	1	0	1	1	0	2	1	1	0	0	2	0	0	2	1	0	0	1	0	1	0	1	0
693	0	0	0	0	0	1	1	0	0	0	1	1	2	0	2	0	0	1	0	2	2	0	0	2	0	0	0	0	1	1	0	1	1	0	0	1	0	0	0	2	0	0	0	1	2	0	0	1	1
694	0	0	0	0	1	1	1	0	0	0	1	0	2	0	2	0	0	0	0	2	2	1	0	2	0	2	1	1	1	1	2	2	2	0	1	1	0	0	0	2	0	0	0	0	0	1	1	1	1
695	0	0	0	0	0	0	1	1	1	0	0	0	0	0	0	0	1	2	0	1	1	0	0	2	0	2	2	1	1	2	1	0	1	0	0	2	2	0	1	0	0	0	0	1	2	1	0	1	1
696	0	0	0	0	1	2	1	1	1	0	1	0	1	0	0	1	0	0	0	2	2	0	0	2	0	0	0	1	1	0	1	1	0	1	2	2	1	0	0	1	0	0	0	0	0	0	0	2	0
697	0	0	0	0	0	1	1	0	0	0	1	0	0	0	0	0	0	1	1	1	2	1	0	2	0	2	1	0	2	0	0	1	1	1	1	2	1	0	0	1	0	1	1	0	1	1	0	1	1
698	0	0	0	0	0	1	1	0	0	0	0	0	0	0	0	0	0	2	1	0	2	0	0	2	0	2	2	1	1	1	2	1	1	0	0	1	2	0	0	1	1	0	0	1	1	0	0	1	0
699	0	0	1	1	1	2	1	0	1	1	1	0	0	0	1	0	0	1	0	2	2	0	0	2	0	0	1	0	1	1	1	2	2	0	1	1	0	1	0	1	0	0	0	0	0	0	0	2	1
700	0	0	0	0	1	1	0	0	2	0	0	1	1	0	1	0	0	0	0	2	2	0	2	0	0	1	2	0	0	2	1	2	1	0	1	2	1	0	0	1	0	1	1	0	0	0	0	2	0
701	0	0	0	0	0	1	1	0	1	0	1	0	1	0	1	0	0	0	1	1	2	0	0	2	0	1	2	0	0	2	0	0	0	1	1	2	1	0	0	1	0	1	1	0	1	0	0	2	0
702	0	0	0	0	0	1	0	0	1	0	0	1	1	0	1	0	0	0	0	2	2	0	0	2	0	1	1	0	2	0	0	2	2	0	0	2	1	0	0	1	0	1	1	0	1	0	0	2	0
703	0	0	1	0	0	1	1	0	1	1	1	0	0	0	0	0	1	1	0	2	2	0	1	1	0	1	0	2	2	0	2	1	1	0	0	2	0	0	0	1	0	0	0	0	0	2	0	1	2
704	0	0	0	0	0	1	2	0	1	0	1	0	0	0	0	0	0	2	2	0	0	1	0	2	0	0	2	0	0	2	0	1	1	0	0	1	1	0	0	2	0	0	0	0	0	1	0	2	0
705	1	0	0	0	1	2	0	0	1	0	1	2	1	0	1	0	0	2	2	0	0	0	0	2	0	2	1	0	1	1	1	0	0	0	0	1	1	0	0	2	1	1	1	0	0	0	0	1	1
706	0	0	0	0	1	1	1	0	1	1	1	1	1	0	1	0	0	1	0	1	1	0	0	2	0	1	1	1	2	0	1	2	2	0	1	2	1	0	0	1	0	1	0	0	1	0	0	1	1
707	0	0	0	0	1	1	2	0	1	0	1	0	0	0	0	0	0	1	1	1	2	0	0	2	0	0	2	0	1	0	1	1	2	0	0	1	2	1	0	0	0	0	0	0	0	0	0	1	0
708	0	0	0	0	0	0	1	0	1	0	1	0	1	0	0	0	0	1	1	1	1	0	0	2	0	0	0	0	1	0	0	2	1	0	0	1	2	1	0	0	0	0	0	0	0	0	0	2	1
709	0	0	0	0	0	2	1	0	0	0	0	0	1	0	1	0	0	2	2	0	1	0	0	2	0	0	1	0	0	2	1	1	1	0	0	2	0	0	0	2	0	1	1	0	1	1	1	0	2
710	1	0	0	0	0	2	0	0	2	0	0	0	1	0	0	1	0	1	0	2	2	0	1	1	1	0	2	0	0	2	0	2	2	0	0	1	0	0	0	2	0	0	0	0	0	2	0	1	1
711	0	0	0	0	0	0	2	0	0	0	1	0	1	0	1	0	0	0	0	2	2	0	0	2	0	1	1	1	1	1	1	2	2	0	0	0	1	0	0	2	0	0	0	0	1	0	0	1	1
712	0	0	0	0	0	0	2	0	0	0	1	0	1	0	1	0	0	1	1	1	1	2	0	2	0	1	1	2	2	1	1	1	1	0	0	2	2	0	0	1	0	0	0	0	0	1	0	2	0
713	0	0	0	0	0	1	1	1	1	0	0	0	2	0	2	0	0	0	0	2	2	0	0	2	0	1	2	0	0	2	0	0	1	1	0	1	2	1	1	2	1	0	0	0	0	0	0	2	0
714	0	0	0	0	0	1	2	0	2	0	0	0	1	0	0	1	0	0	0	2	2	0	0	2	0	2	2	1	1	2	1	1	1	0	0	1	1	1	0	1	0	0	0	0	0	1	0	2	0
715	0	0	0	0	0	1	1	0	0	0	0	0	1	0	1	0	0	0	0	2	2	0	0	2	0	0	1	0	0	1	2	0	0	1	0	2	1	1	1	0	0	2	2	0	1	1	0	1	1
716	0	0	0	0	0	0	2	0	0	0	0	1	0	0	0	0	0	0	0	2	2	0	0	2	0	0	1	0	1	0	1	1	1	1	1	1	2	1	1	0	0	0	0	0	1	0	0	1	1
717	0	0	0	0	0	2	0	0	2	0	0	0	1	0	0	0	0	0	0	2	1	0	1	1	1	1	0	0	0	1	1	1	0	1	0	1	1	0	0	0	0	0	0	0	1	0	2	0	2
718	0	0	1	1	0	1	0	0	2	0	0	0	1	0	0	1	0	1	1	1	1	1	0	2	0	0	0	0	1	1	0	0	1	1	0	1	0	0	0	2	0	1	1	0	2	1	0	1	1
719	0	0	0	0	0	1	2	0	1	0	0	0	1	0	1	0	0	1	1	1	1	0	0	2	0	2	2	0	0	2	0	2	2	0	0	0	2	0	0	1	0	0	0	0	1	0	0	1	1
720	0	0	0	0	0	0	1	0	1	1	1	1	1	0	1	0	0	0	0	1	1	0	0	2	0	0	2	0	0	1	1	2	2	0	0	1	1	1	0	2	0	1	0	0	1	0	0	2	0
721	0	0	0	0	0	1	2	0	1	0	0	1	1	0	1	0	0	0	0	2	2	0	0	2	0	1	1	0	1	1	1	1	2	0	0	2	1	0	0	2	1	0	0	0	0	0	0	1	1
722	0	0	0	0	0	1	2	1	0	1	1	0	1	0	0	1	0	0	0	2	2	0	0	2	0	0	1	0	0	2	0	1	1	0	0	1	2	1	1	1	1	0	0	0	1	0	0	1	1
723	0	0	0	0	0	0	1	1	0	0	0	0	1	0	0	1	0	1	2	0	2	0	0	2	0	2	1	1	1	1	0	0	0	1	2	2	1	0	0	2	0	1	1	0	1	2	0	2	0
724	0	0	0	0	0	0	1	0	1	0	0	0	1	0	0	1	0	1	0	2	2	0	0	2	0	1	1	0	0	1	2	1	1	0	0	1	0	1	0	1	0	1	1	1	1	2	0	2	0
725	0	0	0	0	1	2	1	0	1	0	0	1	0	0	0	0	0	0	0	2	2	0	0	2	0	2	1	1	1	1	2	1	1	1	0	0	1	0	0	1	0	0	0	0	0	1	0	1	1
726	0	0	0	0	0	0	1	0	2	0	0	1	2	0	1	0	0	1	1	1	1	0	1	1	0	2	2	1	1	2	0	1	1	0	0	1	2	2	0	0	0	0	0	0	0	0	1	0	2
727	0	0	0	0	0	0	2	0	0	0	2	0	0	0	0	0	0	1	2	0	1	0	0	2	0	2	1	1	1	1	1	1	1	0	0	2	2	1	1	0	0	0	0	0	0	0	0	0	0
728	0	0	0	0	0	2	2	0	0	0	0	0	0	0	0	0	0	0	0	2	2	1	0	2	0	1	2	0	0	0	0	2	2	0	0	0	2	0	0	0	1	1	1	1	1	2	1	0	2
729	0	0	0	0	0	0	1	0	1	0	1	1	0	0	0	0	0	2	2	0	0	0	1	1	0	1	2	0	0	2	0	2	1	0	0	1	1	0	0	0	0	0	0	0	1	1	0	1	1
730	0	0	0	0	1	2	0	0	1	0	0	0	0	0	0	0	0	1	0	1	1	0	0	2	0	2	1	0	0	2	0	0	0	0	1	2	1	0	0	1	0	0	0	0	0	1	0	2	0
731	0	0	0	0	0	1	2	1	0	1	1	0	0	0	0	0	0	1	2	0	1	0	0	2	0	1	2	1	1	1	1	2	1	0	0	2	1	0	0	1	0	1	1	0	0	1	1	1	2
732	0	0	0	0	1	1	0	0	2	0	0	0	0	0	0	0	0	0	0	2	2	0	0	2	0	1	1	1	1	1	0	1	1	0	0	2	2	1	1	2	1	0	0	0	1	0	0	1	0
733	0	1	1	0	0	2	2	1	0	0	0	1	1	1	0	0	0	0	0	1	1	0	0	2	0	0	2	1	1	1	2	1	2	0	1	2	2	0	0	0	0	0	0	0	0	1	0	2	0
734	0	0	0	0	1	2	1	0	0	0	0	0	0	0	0	0	0	2	1	0	1	0	0	2	0	2	2	0	0	1	2	1	1	0	0	1	0	0	0	2	0	0	1	0	1	0	0	2	0
735	0	0	0	0	1	2	1	1	0	0	0	0	1	0	1	0	0	2	2	0	0	0	1	1	0	0	2	1	1	1	1	0	0	1	0	2	2	0	0	0	1	0	0	1	0	1	0	1	1
736	0	0	0	0	0	0	1	0	1	0	0	0	1	0	1	0	0	0	1	1	2	1	1	1	0	1	2	1	1	1	2	2	2	0	1	2	2	0	0	1	1	0	0	1	0	1	0	1	2
737	0	0	0	0	0	1	1	0	1	0	1	0	1	0	0	1	0	2	1	0	2	0	1	1	1	2	1	1	1	1	0	1	1	0	0	1	2	1	0	1	0	1	1	0	0	0	0	2	0
738	0	1	1	0	0	1	2	1	0	0	0	0	1	0	1	0	0	1	0	1	1	0	1	1	1	1	1	2	2	1	1	1	2	0	0	2	2	1	1	0	0	1	0	0	0	0	1	1	1
739	0	0	0	0	0	0	1	0	1	0	0	1	1	0	1	0	0	1	1	1	2	0	0	2	0	2	1	0	0	2	1	2	2	0	1	1	2	0	0	1	0	0	0	0	0	1	1	1	1
740	1	0	0	0	0	2	2	0	1	0	1	0	1	0	0	1	0	1	0	2	2	0	0	2	0	1	1	2	2	0	2	1	0	0	0	0	1	0	0	0	0	1	1	0	1	1	0	1	1
741	0	0	0	0	0	0	0	0	1	0	0	0	0	0	0	0	1	2	0	1	1	0	0	2	0	1	2	1	1	2	0	1	1	1	1	1	2	0	1	0	0	0	0	0	0	0	0	1	1
742	0	1	0	0	1	1	1	1	1	0	0	0	2	1	0	1	0	1	1	1	2	0	0	2	0	1	2	2	1	1	1	2	2	0	0	1	2	0	0	1	0	0	0	0	1	1	1	1	1
743	0	0	0	0	2	2	0	0	1	0	0	0	1	0	0	0	0	1	1	1	2	0	0	2	0	0	1	0	2	0	0	0	0	1	1	2	0	0	0	1	0	0	0	2	0	1	1	0	1
744	0	0	0	0	0	1	2	0	2	0	0	1	2	0	2	0	0	0	0	2	2	0	0	2	0	0	2	0	0	2	1	2	1	0	0	1	1	0	1	1	0	1	1	0	0	1	0	2	0
745	0	0	0	0	1	2	0	0	1	0	0	0	2	0	2	0	0	1	1	1	2	0	0	2	0	0	1	0	1	1	0	1	1	1	0	0	2	0	0	1	0	0	0	0	0	0	1	1	2
746	0	1	0	0	0	0	2	0	0	0	0	1	2	0	2	0	0	0	0	2	2	0	0	2	0	1	2	0	0	2	0	1	1	0	0	1	2	0	0	0	0	0	0	0	1	0	0	2	0
747	0	0	0	0	0	2	0	0	1	0	1	1	1	0	1	0	0	1	1	1	2	0	0	2	0	0	2	1	1	2	0	1	1	1	1	2	1	1	0	1	0	1	0	0	1	1	0	2	0
748	0	0	0	0	0	1	0	0	0	0	1	0	1	0	0	1	0	0	1	1	2	0	1	1	1	2	0	2	2	0	2	2	2	0	0	2	1	0	0	1	0	0	0	0	0	0	0	2	0
749	0	0	0	0	0	1	2	0	0	0	2	0	0	0	0	0	0	1	1	1	1	0	0	2	0	2	1	2	2	1	2	0	1	1	0	2	1	1	0	1	0	0	0	1	0	1	0	2	0
750	0	0	0	0	0	2	0	0	2	0	0	0	1	0	0	0	1	2	0	1	1	1	0	2	0	1	0	0	1	1	0	1	1	2	0	1	2	0	0	0	0	0	0	0	0	1	1	0	1
751	0	0	0	0	1	2	0	0	2	0	0	1	2	0	1	0	0	0	0	2	2	0	0	2	0	0	0	0	1	0	0	2	1	1	1	1	1	0	0	0	0	0	0	0	0	1	0	2	0
752	0	1	0	0	1	1	1	0	2	0	0	0	1	0	1	0	1	2	2	0	2	0	0	2	0	2	2	1	1	0	1	1	1	0	0	2	0	0	0	1	0	1	1	0	1	0	0	1	0
753	0	0	0	0	0	2	2	0	0	0	1	1	0	0	0	0	0	0	0	2	2	0	1	1	1	1	2	1	1	2	1	1	1	0	0	1	2	0	0	1	0	1	1	1	0	1	0	2	0
754	0	1	1	0	0	1	1	0	1	0	1	0	0	0	0	0	0	2	2	0	0	0	1	2	0	0	1	2	2	1	2	2	2	0	1	2	1	0	0	1	0	0	0	1	0	1	0	1	1
755	0	0	0	0	0	1	2	1	0	0	0	1	2	0	1	0	1	2	2	0	1	0	1	1	1	1	2	0	0	1	1	1	1	0	0	2	0	0	0	1	0	1	1	0	1	1	0	0	2
756	0	0	0	0	0	2	2	1	0	0	1	0	0	0	0	0	0	0	2	0	2	0	0	2	0	1	2	0	1	0	1	0	0	0	0	1	1	0	1	1	0	1	0	0	1	2	0	1	0
757	0	0	0	0	0	2	2	1	0	0	1	0	0	0	0	0	0	0	1	1	2	0	1	1	0	1	2	0	0	1	2	1	1	0	0	1	2	0	1	1	1	1	0	0	1	0	0	1	2
758	0	0	0	0	0	2	1	0	0	0	1	1	1	0	2	0	0	1	1	1	2	0	0	2	0	1	0	0	0	0	1	2	2	0	1	2	2	1	0	1	0	1	1	0	0	1	0	1	1
759	0	0	0	0	0	0	1	0	0	1	2	0	0	0	0	0	0	0	1	1	2	0	0	2	0	1	1	1	2	0	1	2	2	0	0	0	0	0	0	2	0	0	0	1	0	1	0	1	1
760	0	0	0	0	0	0	1	0	0	0	0	0	0	0	0	0	0	1	0	1	1	0	0	2	0	1	1	1	1	1	1	2	1	1	0	2	1	1	0	1	0	0	0	1	0	0	0	1	1
761	0	0	0	0	0	0	0	0	1	0	0	1	2	0	1	0	0	1	0	1	2	0	0	2	0	0	1	1	2	0	1	2	1	1	0	1	2	0	0	1	0	1	1	0	1	0	0	1	1
762	0	0	0	0	0	1	2	0	0	0	1	0	0	0	0	0	0	0	0	2	2	0	0	2	0	0	2	1	1	2	1	2	2	0	0	0	1	0	1	1	0	0	0	0	0	0	0	2	1
763	0	0	0	0	1	1	1	0	2	0	0	0	0	0	0	0	0	1	0	1	1	1	0	2	0	2	1	0	2	0	0	1	1	0	0	1	0	0	0	1	0	0	1	0	1	0	0	0	2
764	0	0	1	0	0	0	2	0	0	0	1	1	2	0	1	0	0	0	1	1	1	0	0	2	0	1	0	1	1	0	1	2	2	0	0	0	1	0	1	1	0	0	0	0	1	0	0	2	0
765	0	0	0	0	0	1	1	1	0	0	0	0	1	0	2	0	0	0	1	1	2	0	0	2	0	1	0	1	2	0	1	2	2	0	0	1	2	0	0	2	1	0	0	0	2	2	1	1	1
766	0	0	0	0	0	2	1	0	1	0	1	1	1	1	0	0	0	0	0	2	2	1	0	2	0	0	2	1	1	1	2	1	1	1	1	2	0	0	0	2	0	0	0	0	0	0	0	0	1
767	0	0	0	0	1	1	0	0	2	0	0	0	0	0	0	0	0	0	1	1	2	0	0	2	0	1	2	0	0	2	0	1	2	0	0	1	0	0	0	1	0	1	1	0	1	1	0	2	0
768	0	0	0	0	0	0	2	1	0	0	1	0	0	0	0	0	0	1	1	1	1	0	1	1	0	2	2	0	0	2	1	0	1	0	0	2	2	0	0	0	1	0	0	0	0	1	0	1	1
769	0	0	0	0	0	1	1	0	1	0	1	0	0	0	0	0	0	0	0	2	2	0	0	2	0	1	0	0	1	0	0	0	1	0	0	2	0	0	0	1	0	0	0	0	0	0	0	0	1
770	1	0	0	0	0	1	1	0	1	0	0	0	1	0	0	1	0	2	2	0	0	1	0	2	0	0	1	0	0	1	0	2	2	0	0	0	1	0	0	2	0	0	0	0	0	0	0	2	1
771	0	0	0	0	0	1	0	0	2	0	0	0	0	0	0	0	0	0	0	2	2	0	0	2	0	1	1	2	2	0	2	1	1	0	0	2	1	1	0	1	0	0	0	0	1	1	0	2	0
772	1	0	1	0	0	2	0	0	1	0	0	0	0	0	1	0	0	1	1	1	2	0	0	2	0	2	1	0	0	1	2	2	2	0	0	0	1	0	0	0	0	0	0	0	1	1	0	1	1
773	0	0	0	0	0	0	0	0	1	0	0	0	1	0	0	1	0	0	0	2	2	0	1	1	0	1	1	1	1	1	0	1	1	0	0	1	1	0	1	1	1	1	0	0	1	0	0	2	0
774	0	0	0	0	0	2	0	0	0	0	1	0	1	0	0	1	0	1	0	1	1	0	2	0	0	1	0	0	1	0	1	1	2	0	0	2	1	0	0	2	0	0	0	0	0	1	1	1	1
775	0	0	0	0	0	1	1	1	1	0	0	1	1	0	1	0	0	0	0	2	2	0	1	1	0	2	1	0	1	1	1	0	1	1	0	2	2	2	0	0	0	0	0	0	0	0	0	2	1
776	0	0	0	0	1	1	1	1	1	0	0	1	1	0	1	0	0	1	0	1	1	0	0	2	0	2	1	1	1	1	1	0	1	1	0	2	2	2	0	0	0	1	0	0	0	0	1	1	1
777	0	0	0	0	0	1	2	0	1	0	0	1	1	1	0	0	0	1	1	1	1	0	0	2	0	1	2	1	1	0	1	1	1	0	0	2	2	0	0	2	1	1	0	0	1	0	0	1	1
778	0	0	0	0	0	2	0	0	1	0	0	1	0	0	0	0	0	1	1	1	1	0	0	2	0	0	2	0	0	2	0	1	1	0	0	2	0	0	0	2	0	1	0	0	2	1	0	1	1
779	0	0	0	0	0	0	2	1	0	0	1	0	1	0	0	1	0	2	1	1	2	1	0	2	0	0	2	0	0	1	2	1	1	0	0	1	0	0	0	1	1	0	0	0	1	0	0	0	2
780	0	0	0	0	0	0	1	0	1	0	0	1	1	0	1	0	0	0	1	1	2	0	1	1	0	2	2	1	1	2	0	2	1	1	1	1	1	0	0	1	0	0	0	0	2	2	0	2	2
781	0	0	0	0	0	1	1	0	1	0	1	1	1	0	1	0	0	0	0	2	2	0	0	2	0	1	2	0	1	1	0	2	2	0	0	2	1	0	0	1	0	0	0	0	1	1	0	1	1
782	0	0	0	0	0	0	1	0	1	0	0	1	1	0	2	0	0	1	2	0	2	0	0	2	0	1	2	1	1	1	2	1	1	1	1	1	1	0	0	1	0	0	0	0	0	1	0	2	0
783	1	0	0	0	1	2	1	0	0	0	0	1	0	0	0	0	0	1	0	1	1	1	0	2	0	2	1	0	1	1	0	0	0	0	0	2	1	0	0	2	0	0	0	0	2	0	0	2	0
784	0	0	1	0	0	1	2	0	0	0	0	1	2	0	1	1	0	0	1	1	2	1	0	2	0	1	1	0	1	0	0	0	0	1	0	1	1	0	0	2	0	1	1	0	0	1	0	1	1
785	0	0	0	0	0	2	1	0	0	0	1	0	0	0	0	0	0	1	1	1	2	0	0	2	0	1	2	0	0	1	2	2	1	2	0	1	1	1	0	1	0	0	0	0	0	0	0	1	1
786	0	0	0	0	0	1	2	0	0	0	2	0	0	0	0	0	1	2	0	2	2	0	1	1	0	0	2	0	0	2	0	1	1	2	0	1	1	0	0	2	0	2	2	0	2	1	0	1	1
787	0	0	0	0	1	2	1	1	1	0	0	1	1	0	0	0	0	0	1	1	2	0	0	2	0	0	2	0	0	2	0	0	0	0	0	1	2	1	1	2	1	0	0	0	0	0	0	1	1
788	0	0	0	0	0	1	2	0	1	0	0	0	1	0	0	1	0	2	2	0	0	0	0	2	0	0	1	0	0	2	1	1	1	0	0	1	2	0	0	1	1	0	0	0	0	1	0	1	1
789	0	0	0	0	0	1	1	1	1	0	0	0	0	0	0	0	1	0	1	1	2	0	0	2	0	0	2	1	1	1	1	1	1	1	1	1	2	1	1	2	1	0	0	0	1	0	0	1	0
790	0	0	0	0	1	2	2	0	0	1	2	0	1	0	0	0	0	1	1	1	1	0	1	1	0	1	1	0	2	0	0	1	1	1	1	2	2	0	0	2	0	0	0	0	0	0	1	0	2
791	0	0	0	0	0	1	0	0	2	0	0	1	1	0	1	0	0	1	1	1	1	0	0	2	0	1	0	0	1	1	0	1	1	0	0	1	2	0	0	0	0	0	0	0	1	0	0	1	1
792	0	0	0	0	0	1	1	0	2	0	0	1	1	0	1	0	0	0	0	2	2	0	1	1	1	1	1	0	1	2	0	1	1	0	0	1	1	0	0	0	0	0	0	0	0	1	0	2	0
793	0	0	0	0	0	1	1	0	1	0	0	1	1	0	1	0	0	2	1	1	2	1	0	2	0	0	1	0	1	1	1	2	2	0	0	2	2	0	0	0	0	0	0	0	0	2	0	0	2
794	0	1	0	0	0	1	0	0	1	0	0	0	0	0	0	1	0	2	1	0	0	0	2	0	1	0	2	0	0	1	1	1	1	2	0	1	2	0	0	0	0	1	1	0	1	0	1	1	1
795	0	0	0	0	0	0	1	1	0	0	0	0	1	0	1	0	0	1	1	1	2	0	1	1	0	0	1	0	1	1	0	2	1	2	0	1	2	0	1	1	0	0	0	0	1	0	0	1	1
796	0	0	0	0	0	1	2	0	0	0	1	0	1	0	1	0	0	0	0	2	2	0	0	2	0	1	1	0	1	0	1	2	2	0	0	2	2	0	0	0	0	0	0	0	1	0	0	2	0
797	0	0	0	0	0	0	2	0	1	0	1	0	1	0	1	0	0	0	0	2	2	0	0	2	0	1	2	0	0	2	0	1	2	0	0	1	1	0	0	1	0	0	0	0	1	0	0	1	1
798	0	0	0	0	0	0	2	0	1	0	1	1	2	0	1	1	0	0	0	2	2	0	0	2	0	1	1	0	0	1	0	0	0	0	0	1	2	2	0	0	0	1	1	0	0	1	0	2	2
799	0	0	1	0	0	2	2	0	0	0	1	0	0	0	0	0	0	1	2	0	1	0	0	2	0	1	1	0	0	1	1	1	2	0	0	1	0	1	0	1	0	0	0	0	1	0	0	1	1
800	0	0	1	0	1	2	1	0	1	0	0	1	2	0	2	0	0	0	0	2	2	0	0	2	0	1	2	2	1	1	1	2	2	0	0	1	1	0	0	1	0	0	0	0	1	0	0	0	2
801	0	0	0	0	0	2	1	0	0	0	0	0	0	0	0	0	0	1	2	0	2	0	0	2	0	2	2	0	0	2	0	0	0	0	0	2	1	0	0	1	0	1	1	0	1	1	0	2	0
802	0	0	0	0	0	0	0	0	0	0	1	0	0	0	1	0	0	0	0	2	2	0	0	2	0	1	2	0	0	2	1	2	1	0	0	2	1	0	1	1	0	0	1	0	1	1	2	0	2
803	0	0	1	0	0	1	1	0	1	0	0	2	2	0	2	0	0	1	1	1	1	0	0	2	0	0	2	1	1	2	1	1	2	1	0	1	0	0	0	2	1	0	0	0	0	0	0	2	0
804	0	0	0	0	1	1	2	0	0	0	1	0	2	0	1	0	0	0	0	2	2	0	0	2	0	2	2	0	0	2	2	1	1	0	0	1	1	0	0	0	0	1	0	0	0	0	0	1	1
805	0	0	0	0	2	2	2	1	0	0	0	0	0	0	0	0	0	0	0	2	2	0	1	1	1	1	2	1	1	2	1	1	1	0	0	1	1	0	1	1	0	1	0	0	0	0	1	1	1
806	0	0	0	0	0	1	1	1	1	0	0	1	1	0	1	0	0	2	2	0	0	0	0	2	0	2	1	0	2	0	0	2	1	0	0	1	1	0	0	0	0	0	0	0	1	0	0	2	0
807	0	0	0	0	1	1	1	1	1	0	0	0	2	0	2	0	0	0	0	2	2	0	0	2	0	1	0	2	2	0	2	1	0	0	0	0	1	0	0	2	1	1	1	0	0	1	0	2	1
808	0	0	0	0	0	2	2	1	0	0	1	1	0	0	0	0	0	1	1	0	0	0	1	1	0	1	1	0	0	1	0	2	2	0	0	1	1	1	0	1	0	0	0	0	0	1	0	1	0
809	0	0	0	0	0	2	1	1	1	0	0	2	1	0	1	0	0	1	1	1	2	0	0	2	0	1	2	0	0	2	0	1	1	0	0	2	0	0	0	1	0	1	0	0	1	2	0	2	0
810	0	0	1	1	0	1	0	0	2	0	0	0	0	0	0	0	0	2	2	0	1	0	0	2	0	1	1	0	1	1	0	1	2	0	0	2	1	1	0	1	0	0	0	0	0	0	1	0	2
811	0	0	0	0	0	1	1	1	0	0	0	0	1	0	0	1	0	0	0	2	2	2	0	2	0	1	2	0	0	1	1	2	2	0	0	1	2	0	0	1	0	0	0	1	0	1	0	1	1
812	0	0	0	0	1	2	2	0	0	0	0	0	0	0	0	0	0	1	0	2	2	0	0	2	0	0	0	1	2	0	1	1	0	1	1	1	2	1	0	0	0	1	0	0	2	0	0	0	1
813	0	0	0	0	0	1	1	0	0	0	0	1	1	0	1	0	1	2	1	1	1	0	0	2	0	0	2	0	1	1	0	1	1	1	1	2	1	0	0	0	0	0	0	1	0	1	1	0	2
814	0	0	0	0	0	2	0	0	2	0	0	1	1	0	1	0	0	1	2	0	1	0	0	2	0	1	1	2	2	1	1	0	0	0	0	2	0	0	0	1	0	0	0	1	0	1	0	0	2
815	0	1	0	0	0	1	2	1	0	0	0	0	0	0	0	0	0	1	0	1	1	0	1	1	0	0	1	0	0	1	0	0	1	1	0	1	2	1	0	1	0	0	0	0	0	1	0	1	1
816	0	0	0	0	0	1	2	0	0	0	2	0	0	0	0	0	0	1	0	1	1	0	0	2	0	2	2	0	0	0	0	0	0	0	0	2	2	0	0	0	0	1	1	0	1	0	0	2	0
817	0	0	0	0	1	1	1	0	1	0	0	0	0	0	0	0	0	0	0	2	2	0	1	1	0	1	0	0	1	0	0	1	1	1	1	1	0	0	0	1	0	0	0	0	0	0	1	2	1
818	0	0	0	0	0	0	0	0	0	0	0	0	1	0	1	0	0	0	0	2	2	2	0	2	0	1	2	1	1	1	2	0	0	0	0	1	1	0	0	2	0	0	0	1	0	1	0	2	0
819	0	0	0	0	0	1	1	0	0	0	1	0	1	0	0	1	0	0	0	2	2	0	1	1	1	0	2	0	0	2	0	1	1	0	0	1	2	0	0	0	0	0	0	0	0	0	0	1	1
820	0	0	0	0	0	2	1	0	1	0	0	1	1	0	1	0	0	2	1	0	1	0	0	2	0	0	1	0	0	1	0	1	1	1	0	0	2	0	0	0	1	0	0	0	1	0	0	0	0
821	0	0	1	0	0	2	1	0	1	0	0	0	0	0	0	0	0	1	1	1	1	0	1	1	1	0	1	0	1	1	0	2	1	0	1	2	2	0	0	1	0	1	1	0	1	1	0	2	1
822	0	0	0	0	0	0	2	0	0	0	1	0	0	0	0	0	0	1	0	2	2	0	0	2	0	0	1	1	2	1	0	1	1	1	1	2	1	0	1	1	0	1	1	0	0	1	0	1	1
823	0	0	0	0	0	1	1	0	1	0	1	0	1	1	0	0	1	2	2	0	2	0	0	2	0	1	2	0	0	2	1	2	1	2	0	2	1	0	0	2	0	0	0	1	0	0	0	2	0
824	0	0	0	0	1	1	1	0	1	1	2	0	1	0	1	0	0	0	0	2	2	0	0	2	0	1	2	0	1	0	1	1	1	2	0	1	1	0	0	0	0	0	0	0	0	1	0	2	1
825	0	0	0	0	0	1	1	0	2	0	0	0	2	1	0	1	0	1	0	0	0	0	1	1	0	2	2	0	1	0	1	0	0	2	1	1	1	0	0	2	0	1	1	0	1	1	0	2	0
826	0	1	1	0	0	1	2	1	0	0	0	0	0	0	0	0	0	0	0	2	2	0	0	2	0	1	2	0	0	1	2	1	1	0	0	1	0	0	0	1	0	0	0	0	0	2	0	2	0
827	0	0	0	0	0	0	0	0	1	0	1	0	0	0	0	0	0	1	0	2	2	0	0	2	0	0	0	1	2	0	1	1	1	0	0	2	1	0	0	2	1	0	0	0	0	0	1	1	1
828	0	0	0	0	0	0	1	0	0	0	0	0	0	0	0	0	0	1	0	2	2	0	1	1	1	1	1	0	0	1	1	1	0	2	2	2	1	0	0	2	1	1	1	0	1	0	0	2	0
829	0	0	0	0	0	2	1	0	0	0	0	0	1	0	0	1	0	2	0	2	2	0	0	2	0	1	2	0	0	1	2	0	0	1	2	2	2	2	0	0	0	0	0	1	1	0	0	2	0
830	0	0	0	0	0	2	0	0	2	0	0	0	2	0	1	1	0	0	0	2	2	0	0	2	0	2	1	1	1	1	1	0	2	1	0	1	1	1	0	1	0	0	0	0	0	0	0	1	1
831	0	0	1	0	0	0	2	0	2	0	0	1	1	0	1	0	0	2	1	0	2	1	0	2	0	0	2	0	0	2	1	2	2	0	1	2	1	0	0	2	0	2	2	0	2	1	0	1	1
832	0	0	0	0	0	1	1	0	0	0	0	1	1	0	0	0	0	2	0	1	1	0	0	2	0	1	1	1	1	1	0	1	1	1	1	1	2	1	0	0	0	0	0	0	0	0	0	1	1
833	0	0	0	0	0	1	2	0	1	0	1	0	0	0	0	0	0	0	1	1	1	0	0	2	0	2	1	2	2	1	2	0	0	0	0	2	2	0	0	1	0	0	0	0	1	0	0	2	0
834	0	0	0	0	0	0	2	1	0	0	0	1	2	0	2	0	0	1	1	1	1	0	1	1	1	1	1	0	1	1	1	2	2	0	0	2	1	0	0	1	0	1	1	0	1	1	0	1	1
835	0	1	0	0	1	1	1	0	0	0	1	0	0	0	0	0	0	0	0	2	2	0	1	1	1	0	1	0	0	0	1	0	2	1	0	1	1	0	0	1	0	0	0	0	0	0	0	2	0
836	0	0	0	0	0	0	2	0	0	0	2	0	1	0	0	1	0	1	1	1	1	0	0	2	0	0	1	0	0	2	0	1	1	0	0	2	1	0	0	2	0	0	0	0	1	0	0	0	2
837	0	0	0	0	0	2	1	0	1	0	0	1	1	0	1	0	0	1	1	1	1	0	0	2	0	1	1	0	1	1	0	1	1	0	0	1	2	2	0	0	0	0	0	0	2	1	0	2	1
838	0	0	0	0	0	1	1	1	0	0	0	1	2	0	1	0	0	1	1	1	1	1	0	2	0	2	1	2	2	2	0	1	1	0	0	1	2	0	0	1	0	1	1	0	1	0	0	1	1
839	0	0	0	0	0	2	2	0	0	0	1	0	0	0	0	0	0	1	1	1	1	0	1	1	1	0	0	1	2	0	1	2	2	1	0	0	1	0	1	1	1	0	0	0	0	0	0	2	0
840	0	0	0	0	0	2	1	0	1	0	0	0	0	0	0	0	1	1	1	1	1	0	0	2	0	0	2	0	0	2	0	1	1	1	0	0	1	0	1	1	0	0	0	0	1	0	0	2	0
841	0	0	0	0	0	2	2	1	0	0	0	0	1	0	0	1	0	2	2	0	1	1	1	1	1	1	0	0	1	1	0	0	0	2	1	1	1	0	0	1	0	1	1	0	1	0	0	0	2
842	0	0	0	0	0	0	1	0	0	0	0	0	1	0	0	1	0	1	0	2	2	0	1	1	0	1	0	1	1	1	1	1	1	0	0	1	1	0	0	1	0	1	1	1	1	1	0	0	0
843	0	0	0	0	0	0	2	0	0	0	1	0	0	0	0	0	0	0	0	2	2	0	0	2	0	1	2	0	0	2	1	1	1	0	0	2	2	0	1	0	0	2	2	0	2	1	0	1	1
844	0	0	0	0	1	1	2	1	0	0	1	0	1	0	0	1	0	1	0	2	2	0	0	2	0	2	0	0	0	1	1	2	2	0	0	1	2	0	0	1	0	1	0	0	0	0	1	1	1
845	0	0	0	0	0	1	1	0	0	1	1	0	1	0	0	0	0	1	1	1	1	0	0	2	0	1	1	0	1	2	0	1	1	0	0	2	1	1	1	2	1	0	0	0	0	1	0	2	0
846	0	0	0	0	0	0	2	0	1	0	1	2	2	1	1	0	0	2	1	0	1	0	0	2	0	1	0	1	0	0	2	2	2	0	0	1	0	0	0	2	0	0	0	0	1	1	0	0	2
847	0	0	0	0	0	0	0	0	2	0	0	0	1	0	0	1	0	1	0	0	0	0	0	2	0	0	1	1	1	2	0	1	0	1	1	2	1	0	0	0	0	1	1	0	1	2	0	1	2
848	0	0	0	0	0	1	1	0	0	0	0	0	1	0	0	1	0	0	0	2	2	0	1	1	1	1	1	0	1	1	1	0	0	0	0	2	1	0	0	1	0	0	0	0	0	1	0	2	0
849	0	0	0	0	0	2	2	1	0	0	0	2	2	1	1	0	0	1	0	1	1	1	0	2	0	2	2	0	0	2	1	1	2	0	0	1	1	1	0	1	0	0	0	1	0	1	1	0	2
850	0	0	0	0	0	1	2	0	1	0	1	1	1	0	1	0	0	0	1	1	2	0	1	1	0	1	1	1	1	2	0	2	1	1	0	2	0	0	0	1	1	0	0	1	1	2	0	2	0
851	0	0	0	0	0	1	1	0	1	0	1	0	1	0	0	1	0	0	0	2	2	0	0	2	0	1	1	0	1	1	0	0	0	0	0	1	0	0	0	2	0	0	0	1	1	0	0	1	1
852	0	0	0	0	1	2	1	0	1	1	1	1	2	0	1	1	0	2	2	0	0	1	0	2	0	1	1	0	0	1	2	1	1	1	1	1	1	0	0	0	0	0	0	0	0	1	0	2	0
853	0	0	1	0	0	1	0	0	1	0	0	0	1	0	0	1	0	1	1	1	2	0	0	2	0	1	1	2	2	2	0	2	1	0	0	2	2	2	0	0	0	0	0	0	1	1	1	0	2
854	0	0	0	0	0	0	1	0	0	0	1	0	0	0	0	0	0	0	0	2	2	0	1	1	0	1	2	1	1	2	1	1	0	1	0	1	2	0	0	0	0	0	0	0	0	0	1	1	1
855	0	0	0	0	1	2	1	0	1	0	0	0	2	0	1	0	0	0	0	2	2	0	0	2	0	0	1	0	1	1	1	2	2	0	1	1	1	0	0	1	0	1	1	1	0	1	1	0	2
856	0	0	0	0	1	2	1	1	0	0	0	0	0	0	0	0	0	1	1	1	2	0	1	1	0	2	2	0	0	2	1	1	1	0	0	2	1	0	0	2	0	1	1	0	1	1	0	1	1
857	0	0	0	0	0	1	1	1	1	0	0	1	1	0	1	0	0	2	1	0	0	0	0	2	0	1	0	0	1	1	0	0	0	0	0	2	1	0	0	1	0	0	0	0	0	1	0	2	0
858	0	0	0	0	0	0	1	1	1	0	0	0	0	0	0	0	0	1	2	0	1	0	0	2	0	0	0	1	0	0	2	0	0	0	0	2	0	0	0	1	0	0	0	1	2	1	0	1	1
859	0	0	0	0	0	1	1	0	1	0	0	0	0	0	0	0	0	1	0	1	1	0	0	2	0	1	0	0	0	1	2	1	0	2	2	2	1	0	0	1	0	1	1	0	1	2	0	2	1
860	0	0	0	0	1	1	0	0	0	0	1	0	1	1	0	0	0	2	1	0	1	0	1	1	1	0	2	0	0	2	1	1	2	0	0	2	2	0	0	1	0	0	0	0	0	1	2	0	2
861	0	0	0	0	0	0	0	0	0	0	1	2	1	0	1	0	0	0	1	1	2	0	0	2	0	1	1	1	1	1	1	0	1	1	0	1	1	1	0	1	0	0	0	0	1	0	0	1	1
862	0	0	0	0	0	0	2	1	0	0	0	1	1	0	1	0	0	0	0	2	2	0	1	1	0	1	2	0	0	2	0	2	1	1	0	0	0	0	0	2	0	0	0	0	1	0	0	2	0
863	0	0	0	0	0	1	2	0	0	0	0	0	1	0	0	1	0	0	0	2	2	0	2	0	0	0	1	1	1	1	0	2	2	0	0	1	0	0	0	2	0	0	0	0	1	0	0	1	1
864	0	0	0	0	0	1	1	0	0	1	2	0	0	0	1	0	0	2	2	0	0	0	0	2	0	1	0	0	1	0	1	1	1	0	0	2	1	0	0	1	0	0	0	2	0	1	0	2	1
865	0	0	0	0	0	0	0	0	2	0	0	0	0	0	0	0	0	1	1	1	2	0	0	2	0	0	2	0	0	1	0	0	0	0	0	2	1	0	0	1	0	0	0	0	0	1	0	1	1
866	0	0	0	0	0	1	1	0	0	1	1	1	1	0	1	0	0	0	0	2	2	0	1	1	1	1	0	1	2	0	1	1	1	0	0	2	0	0	0	1	0	0	0	2	0	2	1	0	1
867	0	0	0	0	0	2	2	1	0	0	0	1	1	0	1	0	0	1	0	2	2	1	0	2	0	0	1	0	1	1	0	2	2	0	0	1	1	0	0	1	0	0	0	0	0	0	0	1	1
868	0	0	0	0	0	0	2	0	1	0	0	0	1	1	0	0	0	2	1	0	1	0	0	2	0	1	0	2	2	1	2	0	0	0	0	2	2	0	0	0	0	1	1	0	1	1	0	1	0
869	0	0	0	0	0	1	1	0	1	0	0	0	1	0	1	0	1	2	1	0	1	0	0	2	0	0	1	1	1	1	1	2	2	0	0	2	2	1	0	0	0	0	1	0	1	0	0	2	0
870	0	0	0	0	0	0	1	0	0	0	1	1	1	0	1	0	0	2	0	1	1	0	0	2	0	2	2	0	0	1	1	2	2	0	0	1	1	0	0	1	0	1	1	0	0	1	0	2	1
871	0	0	0	0	0	0	1	0	1	1	1	0	1	0	0	1	0	1	1	1	2	1	0	2	0	0	1	1	1	1	2	0	1	0	0	2	2	0	0	0	0	1	1	0	1	1	0	2	0
872	0	0	0	0	0	0	1	1	1	0	0	0	0	0	0	0	0	0	1	1	2	0	0	2	0	0	2	1	1	1	1	1	1	1	2	2	2	0	1	0	0	1	0	0	2	0	0	1	1
873	0	0	0	0	1	2	1	0	0	1	1	0	0	0	0	0	1	2	2	0	1	0	1	1	0	1	0	0	0	0	1	1	0	1	2	2	1	0	0	2	0	0	0	0	0	1	1	1	1
874	0	0	0	0	1	2	2	1	0	0	1	0	0	0	0	0	0	0	1	1	2	0	0	2	0	0	1	0	1	2	0	1	0	1	1	2	0	1	0	1	0	1	1	1	0	1	0	1	1
875	0	0	0	0	0	1	1	0	1	1	1	0	0	0	0	0	0	0	0	2	2	0	1	1	1	1	1	0	1	1	0	2	1	0	0	1	1	0	0	0	0	1	0	0	1	0	0	2	0
876	0	0	0	0	0	2	2	0	0	0	0	1	2	0	2	0	0	1	1	1	1	1	1	1	1	1	1	0	1	2	0	1	1	2	1	1	1	1	1	0	0	0	1	0	1	0	0	1	1
877	0	0	0	0	0	2	2	0	0	0	2	1	0	0	0	0	0	1	0	1	1	0	1	1	1	1	1	0	1	1	1	0	0	1	0	2	2	0	0	2	0	1	1	0	1	0	1	1	1
878	0	0	0	0	0	0	2	1	0	0	0	0	1	0	1	0	0	0	1	1	2	0	0	2	0	1	2	0	0	1	2	0	0	1	1	2	2	0	1	0	0	0	0	0	1	0	0	2	1
879	0	0	0	0	1	2	2	1	0	0	1	0	1	0	0	1	0	0	0	2	2	0	1	1	0	2	2	0	0	2	0	1	1	0	0	2	1	0	0	1	0	0	0	0	0	1	0	2	0
880	0	0	0	0	0	1	0	0	1	0	1	0	1	1	0	0	0	1	0	2	2	0	0	2	0	1	1	0	1	0	1	1	1	0	0	2	1	0	0	2	1	0	0	0	0	1	0	0	2
881	0	0	0	0	0	1	0	0	2	0	0	1	0	0	0	0	0	0	0	1	1	0	0	2	0	0	1	0	1	1	1	2	2	1	1	2	1	1	0	1	0	0	1	0	1	0	1	0	2
882	0	0	0	0	1	2	0	0	1	0	1	0	0	0	0	0	0	0	1	1	2	1	0	2	0	1	2	0	0	0	0	1	1	0	0	1	2	0	0	0	0	0	0	0	0	0	0	0	2
883	0	0	0	0	0	2	0	0	1	0	1	0	0	0	0	0	1	1	1	1	1	0	1	1	1	1	2	0	0	1	2	1	1	0	0	1	2	1	0	1	0	1	0	0	1	0	0	2	0
884	0	1	0	0	1	1	2	0	0	0	2	0	0	0	1	0	0	1	2	0	1	0	0	2	0	1	2	0	0	2	0	1	0	2	2	2	1	0	1	1	0	1	0	0	0	0	0	1	1
885	0	0	0	0	1	2	0	0	1	0	0	0	0	0	0	0	0	2	2	0	1	0	1	1	0	2	0	1	1	1	1	0	1	1	0	2	1	0	0	2	0	0	0	0	0	0	0	1	1
886	0	0	0	0	0	0	0	0	1	0	1	1	2	0	2	0	0	0	0	2	2	0	0	2	0	1	1	0	2	0	0	2	2	0	0	0	2	0	0	1	0	0	0	0	0	0	0	2	0
887	0	0	1	0	0	0	2	0	0	0	2	0	0	0	0	0	0	2	1	0	1	0	0	2	0	1	2	0	0	1	1	1	0	1	2	2	1	0	0	2	0	0	0	1	0	0	0	2	0
888	0	0	0	0	0	0	1	0	0	0	1	1	2	0	1	0	0	0	0	1	1	0	0	2	0	1	1	1	2	1	0	2	1	0	0	1	2	0	0	1	0	0	0	0	1	1	0	2	0
889	0	1	0	0	1	2	0	0	1	0	1	1	1	0	1	0	0	1	1	1	2	0	0	2	0	0	2	0	0	2	1	2	2	0	0	0	2	1	0	0	0	1	1	0	0	0	1	0	2
890	0	1	0	0	1	1	1	0	2	0	0	0	0	0	0	0	0	1	0	1	1	1	0	2	0	0	2	1	1	2	0	1	1	0	1	1	2	0	0	0	0	0	0	0	1	1	0	1	0
891	1	0	1	0	1	2	1	0	1	0	1	0	0	0	0	0	0	1	1	1	1	0	0	2	0	0	1	2	2	1	2	0	0	0	0	2	1	0	0	1	0	1	0	0	1	1	0	2	0
892	0	0	0	0	0	0	2	0	0	0	0	0	2	0	2	0	0	1	0	1	0	1	0	2	0	2	2	0	0	2	1	1	2	0	0	0	1	0	0	1	0	0	0	1	0	1	0	1	1
893	0	0	0	0	1	1	1	0	1	0	1	0	1	0	1	0	0	1	1	1	1	0	0	2	0	2	1	0	0	2	1	1	1	0	0	1	2	0	1	0	0	1	0	0	0	0	0	2	1
894	0	0	0	0	2	2	1	0	0	0	0	0	0	0	0	0	0	2	0	1	1	0	0	2	0	0	2	0	0	2	0	1	0	1	2	2	1	1	0	1	0	0	0	1	0	1	1	0	1
895	0	0	0	0	0	1	1	0	0	0	1	0	0	0	0	0	0	2	1	1	2	0	0	2	0	2	1	1	1	1	2	1	1	0	0	1	1	1	0	1	0	0	0	0	0	1	1	1	1
896	0	0	0	0	1	2	0	0	1	0	1	1	1	0	1	0	0	1	2	0	1	0	0	2	0	1	2	0	0	2	0	1	1	1	0	1	2	0	0	1	0	0	0	1	0	0	0	2	1
897	0	0	1	1	0	1	1	1	1	0	0	1	0	0	0	0	0	1	1	1	2	0	1	2	0	0	2	0	0	2	1	1	1	1	1	1	0	0	0	1	0	1	0	0	1	2	0	2	1
898	0	0	0	0	0	1	1	0	0	0	1	0	2	0	1	1	0	1	1	1	2	0	0	2	0	1	1	1	1	1	0	2	1	0	1	2	2	1	0	1	0	0	0	0	0	0	1	1	1
899	0	0	0	0	0	1	1	0	1	0	1	0	2	0	2	0	0	2	1	0	2	0	0	2	0	0	2	1	1	0	1	1	1	0	0	2	2	0	0	1	0	0	0	0	1	0	0	2	0
900	0	0	0	0	2	2	2	0	1	0	0	0	0	0	0	0	1	2	1	0	1	1	0	2	0	1	1	0	0	1	0	2	1	0	1	2	1	0	0	1	0	0	0	0	0	0	1	0	2
901	0	1	0	0	1	2	1	0	1	0	0	0	0	0	0	0	0	1	0	1	2	0	0	2	0	1	0	1	2	0	1	1	1	0	0	1	1	0	0	1	0	1	0	0	2	0	0	2	0
902	0	0	0	0	0	2	1	0	0	0	0	0	1	1	0	0	0	1	0	1	1	0	1	1	0	1	1	0	0	2	1	1	2	0	0	1	1	0	0	1	0	0	0	0	0	0	0	2	0
903	0	0	1	0	0	0	2	0	0	0	1	0	1	0	1	0	0	0	1	1	2	0	0	2	0	0	2	0	0	2	1	1	2	0	0	2	0	0	0	2	0	1	1	0	1	1	0	1	1
904	0	0	0	0	0	2	1	1	0	0	0	1	1	0	1	0	0	0	0	2	2	0	0	2	0	1	1	1	1	1	0	1	1	0	0	1	0	1	0	1	0	1	1	0	1	1	0	2	0
905	0	0	0	0	1	1	2	1	0	0	0	1	1	0	1	0	0	0	0	1	1	0	0	2	0	1	2	0	0	2	0	1	1	0	0	1	1	1	0	1	0	0	0	1	0	0	0	1	1
906	0	0	0	0	0	0	1	1	1	0	0	0	1	0	1	0	1	2	0	1	1	0	0	2	0	2	2	0	0	0	1	2	1	1	2	2	0	0	0	2	0	0	0	0	0	0	0	1	0
907	0	0	0	0	0	0	1	0	1	0	1	0	0	0	0	0	0	2	2	0	1	0	0	2	0	1	1	0	0	1	2	2	2	0	0	1	1	0	1	1	0	0	0	0	0	0	0	1	1
908	0	0	0	0	1	1	2	1	0	0	0	1	1	0	1	0	0	1	1	1	1	0	1	1	1	1	1	0	0	1	0	1	1	0	0	2	2	1	1	1	1	0	0	0	0	0	0	1	1
909	0	0	0	0	0	1	0	0	2	0	0	0	1	0	0	1	0	0	0	2	2	0	0	2	0	1	1	0	1	1	0	1	1	0	0	1	0	1	0	1	0	0	0	0	0	0	0	1	0
910	0	0	0	0	0	1	2	1	0	0	0	0	0	0	0	0	0	0	0	2	2	0	1	1	1	1	2	0	0	2	0	2	2	0	0	0	0	0	0	2	0	1	0	0	0	0	0	2	0
911	0	0	0	0	0	0	2	0	0	0	0	1	2	0	2	0	0	1	1	0	0	1	0	2	0	2	2	1	1	1	2	0	0	2	1	1	1	0	0	0	0	0	0	0	0	0	0	1	1
912	0	0	0	0	1	1	1	0	1	0	1	1	1	0	1	0	0	1	1	1	1	0	1	1	1	0	1	0	0	1	1	1	0	0	1	2	1	0	0	1	0	0	0	0	0	1	0	0	2
913	0	0	0	0	0	2	1	0	1	0	1	1	1	0	1	0	0	0	1	1	1	0	0	2	0	1	1	2	2	1	1	0	0	0	0	2	2	1	0	1	0	1	1	0	1	0	0	1	1
914	0	0	0	0	0	2	2	1	0	0	0	0	1	0	1	0	0	0	0	2	2	0	0	2	0	0	1	0	0	1	0	1	1	1	1	2	2	0	0	2	1	0	0	0	0	2	0	2	1
915	0	0	0	0	0	1	1	0	0	0	1	0	1	0	0	0	0	1	1	1	1	0	0	2	0	1	1	0	0	1	1	1	1	0	0	2	2	1	1	0	0	1	1	0	1	0	1	0	1
916	0	0	0	0	0	2	0	0	2	0	0	1	2	0	1	0	0	0	0	2	2	0	0	2	0	2	2	1	1	1	2	0	0	0	0	2	2	1	1	1	1	0	0	0	1	0	0	2	0
917	0	0	0	0	0	0	2	1	0	0	0	0	1	0	0	1	0	1	0	1	2	0	0	2	0	1	1	0	0	2	0	0	0	0	0	2	0	0	0	1	1	1	1	0	0	0	0	1	0
918	0	0	0	0	0	1	2	1	0	0	1	0	2	0	0	1	0	1	1	1	1	1	0	2	0	2	1	0	0	1	0	0	0	0	0	2	1	0	0	1	0	1	1	0	1	0	0	1	1
919	0	0	0	0	0	1	1	0	1	0	0	0	0	0	0	0	1	1	1	1	2	0	0	2	0	1	1	0	1	1	0	2	1	0	1	2	0	0	0	2	0	0	0	0	0	1	0	2	0
920	0	0	0	0	0	0	0	0	2	0	0	0	0	0	0	0	0	0	0	2	2	0	1	1	1	1	1	0	1	0	1	0	0	0	0	2	1	0	1	0	0	1	1	0	1	0	0	2	0
921	0	0	0	0	1	2	1	0	1	1	2	1	1	0	1	0	0	1	1	1	2	0	1	1	1	1	2	1	1	1	1	1	1	0	1	1	1	0	0	1	0	1	1	1	0	1	0	1	1
922	0	0	0	0	0	0	1	1	0	0	0	1	1	0	1	0	0	1	1	1	2	0	1	1	0	0	0	1	2	0	1	1	1	0	0	1	0	0	0	1	0	0	0	2	0	2	1	1	1
923	0	0	0	0	1	2	2	0	0	0	1	0	2	0	0	1	0	1	1	1	1	0	0	2	0	2	1	0	1	1	0	0	0	0	1	2	1	0	0	2	0	1	1	0	1	0	0	2	0
924	0	0	0	0	0	1	1	0	2	0	0	1	1	0	1	0	0	1	1	1	2	2	0	2	0	1	2	0	0	2	1	2	1	0	0	1	1	1	0	1	0	0	0	0	0	1	0	1	0
925	0	0	0	0	0	2	1	0	1	1	2	0	2	0	1	1	0	0	0	2	2	0	0	2	0	0	2	0	0	2	1	1	1	0	0	2	0	0	0	2	0	1	1	0	0	1	0	2	0
926	0	0	0	0	0	0	2	0	0	0	0	0	0	0	0	0	0	1	0	1	2	0	0	2	0	0	2	0	0	2	1	0	0	0	0	0	0	0	0	2	0	0	0	0	0	1	0	2	0
927	0	0	0	0	0	2	0	0	1	0	1	0	2	0	1	0	0	1	0	2	2	0	0	2	0	1	2	0	1	0	1	1	1	0	1	2	0	0	0	0	0	1	1	0	1	1	0	1	1
928	0	0	0	0	2	2	1	2	0	0	0	0	1	0	0	0	0	1	0	1	1	0	0	2	0	1	1	1	1	1	2	1	1	1	1	1	0	0	0	1	0	0	0	1	0	1	0	1	1
929	0	0	0	0	0	2	1	0	0	0	0	0	1	0	1	0	0	1	1	1	2	0	0	2	0	1	1	0	0	1	0	1	2	0	0	2	1	0	0	0	0	1	1	0	1	1	0	1	1
930	0	0	1	0	0	1	1	0	1	0	1	1	1	0	1	0	0	1	1	1	2	1	0	2	0	1	1	0	0	1	0	1	1	0	0	1	1	1	0	1	0	0	0	0	0	1	0	1	1
931	0	0	0	0	0	1	2	1	0	0	1	1	1	0	1	0	0	1	1	1	2	0	0	2	0	0	1	1	2	1	0	1	1	1	1	1	1	1	0	0	0	0	0	1	0	0	0	1	0
932	0	1	1	0	0	1	1	1	1	0	0	0	0	0	0	0	0	2	1	1	2	0	0	2	0	1	1	2	2	1	1	1	1	1	0	0	2	1	1	1	1	1	1	0	1	0	0	1	1
933	0	0	0	0	0	0	2	1	0	0	0	2	1	0	1	0	0	1	1	1	2	0	0	2	0	0	2	1	1	2	1	2	1	1	0	2	2	1	0	0	0	1	1	0	0	0	0	0	1
934	0	0	1	0	1	2	0	0	1	0	0	0	0	0	0	0	0	2	2	0	0	0	1	1	1	1	2	0	0	2	1	1	1	0	0	2	1	0	1	0	0	1	1	0	1	1	0	1	1
935	0	0	0	0	0	0	1	0	1	0	1	0	1	0	0	0	0	2	1	1	2	0	0	2	0	2	1	0	1	1	1	1	1	0	0	1	2	0	0	0	0	0	0	0	0	0	0	2	0
936	0	0	0	0	0	1	1	1	0	0	0	1	2	1	1	0	0	2	1	1	2	0	0	2	0	0	2	0	0	1	2	2	2	0	0	0	2	0	0	1	0	0	0	0	0	1	0	2	1
937	0	1	0	0	0	0	1	1	1	1	0	0	2	1	0	1	0	1	1	1	2	0	0	2	0	0	2	0	0	1	2	2	1	1	0	1	2	1	1	1	1	0	0	0	0	0	0	1	1
938	0	0	0	0	1	1	1	0	1	0	1	1	2	1	1	0	0	0	0	2	2	0	0	2	0	1	1	1	1	1	2	0	0	0	0	2	2	0	0	0	0	0	0	0	1	0	0	1	0
939	0	1	0	0	1	1	2	0	1	0	0	0	1	0	0	1	0	0	0	1	1	1	1	1	0	1	1	1	1	1	1	1	1	0	0	1	1	1	0	1	0	0	0	0	0	2	0	1	1
940	0	0	0	0	0	0	1	0	0	0	1	0	0	0	0	0	0	1	1	1	1	0	1	1	0	1	2	0	1	1	0	1	0	2	2	2	2	0	0	0	0	1	1	0	0	1	0	2	0
941	0	0	0	0	0	1	1	0	1	0	0	2	2	1	1	0	0	0	1	1	1	0	1	1	0	1	1	0	1	1	1	1	1	0	0	1	1	0	0	1	0	1	0	0	2	1	0	1	0
942	0	0	0	0	1	1	1	0	0	0	1	1	1	0	1	0	0	2	1	1	2	1	0	2	0	1	1	0	1	0	1	1	2	0	0	2	0	0	0	1	0	0	0	1	0	1	0	2	0
943	0	0	0	0	1	2	0	0	2	0	0	0	0	0	0	0	0	0	0	2	2	0	0	2	0	1	2	0	0	0	0	2	1	1	0	2	0	1	0	1	0	1	1	0	1	1	0	0	2
944	0	0	0	0	1	1	2	1	0	0	1	0	1	1	0	0	0	0	0	2	2	0	0	2	0	1	2	0	0	1	1	1	2	1	0	1	2	0	0	1	0	1	1	1	0	1	0	0	2
945	0	0	0	0	0	0	2	0	0	0	1	0	0	0	0	0	0	1	1	1	1	0	0	2	0	1	2	0	0	2	0	1	1	2	0	1	2	1	0	1	0	0	0	1	0	0	0	2	1
946	0	0	0	0	1	1	2	1	0	0	0	0	0	0	0	0	0	1	1	1	1	0	0	2	0	1	2	0	0	2	0	2	1	0	1	2	0	0	0	1	0	1	0	0	0	0	0	2	0
947	0	0	0	0	1	1	0	0	1	0	0	0	0	0	0	0	1	2	1	0	1	0	1	1	0	1	1	0	0	1	1	0	0	2	1	1	1	0	0	1	0	2	2	0	1	1	0	2	0
948	0	0	0	0	0	0	1	0	1	0	0	0	0	0	0	0	0	0	0	2	2	1	0	2	0	1	2	0	0	2	1	1	1	0	0	1	2	0	0	0	0	0	0	0	0	0	0	2	0
949	0	0	0	0	1	2	0	0	1	0	0	0	0	0	0	0	0	1	1	1	2	0	1	1	1	1	1	0	2	0	0	0	1	1	0	1	1	0	0	0	1	0	0	0	0	0	0	2	1
950	0	0	0	0	0	2	1	0	0	0	0	0	1	0	0	1	0	2	2	0	1	0	0	2	0	2	1	0	0	1	0	2	2	0	0	0	2	0	1	0	0	1	0	0	1	1	0	1	1
951	0	0	1	0	0	1	2	0	0	0	0	0	0	0	0	0	0	0	1	1	1	0	0	2	0	1	2	0	1	1	1	1	0	1	1	1	0	0	0	1	0	0	0	1	0	0	0	1	1
952	0	0	1	0	0	2	1	0	1	0	1	0	0	0	0	0	0	1	0	1	1	0	0	2	0	1	1	1	2	0	1	2	2	1	1	2	1	0	0	1	0	1	1	0	1	1	0	1	1
953	0	1	0	0	1	1	2	0	1	0	1	0	0	0	0	0	0	1	1	1	1	0	0	2	0	1	2	0	0	2	1	1	1	1	0	2	2	0	0	1	0	0	0	0	1	1	0	0	1
954	0	0	0	0	1	2	1	1	0	0	0	0	1	0	0	1	0	0	0	2	2	0	0	2	0	1	1	1	2	0	1	1	1	1	1	2	0	0	0	2	0	0	1	0	1	0	1	1	1
955	0	0	0	0	0	0	1	0	1	0	0	2	2	1	1	0	0	1	2	0	2	1	0	2	0	2	2	0	0	2	1	1	1	0	1	2	1	0	0	0	0	0	0	0	0	1	0	1	1
956	0	0	0	0	0	1	2	1	0	0	0	0	1	0	0	0	1	2	2	0	1	0	0	2	0	1	1	1	1	1	1	0	0	1	1	2	1	0	0	1	0	1	1	1	1	2	0	2	0
957	0	0	0	0	0	1	1	0	1	1	2	0	0	0	0	0	0	0	0	2	2	0	1	1	0	1	2	0	0	2	0	1	1	0	0	2	1	0	0	2	0	0	0	2	0	1	0	2	2
958	0	0	0	0	0	2	0	0	2	0	0	0	0	0	0	0	0	2	1	0	1	0	1	1	1	2	0	1	1	1	1	1	1	0	0	2	1	1	0	0	0	0	0	0	1	0	0	1	1
959	0	1	1	0	0	1	2	0	0	0	1	0	0	0	0	0	0	1	1	1	2	0	0	2	0	2	0	2	2	1	2	2	2	0	0	2	1	0	0	1	0	0	0	1	1	0	0	2	1
960	0	0	0	0	0	1	1	0	0	0	1	2	1	0	1	0	0	1	0	1	1	0	0	2	0	2	1	0	0	1	0	2	2	1	1	2	1	0	0	1	0	0	0	1	1	2	0	1	1
961	0	0	0	0	0	1	0	0	1	0	0	0	0	0	0	0	1	2	2	0	1	0	0	2	0	2	2	1	1	0	1	1	2	0	0	1	2	1	0	1	0	1	1	0	1	1	0	1	0
962	0	0	0	0	0	1	1	0	2	0	0	0	1	0	1	0	0	0	0	2	2	0	0	2	0	2	1	1	0	1	2	2	1	0	0	1	2	0	0	0	0	1	0	0	2	0	0	1	1
963	0	0	0	0	0	1	0	0	1	0	0	0	1	0	0	0	0	0	0	2	2	0	0	2	0	1	0	1	1	0	1	1	1	0	0	1	1	0	0	2	0	1	0	0	1	1	0	2	0
964	0	0	0	0	0	1	1	1	1	0	0	0	0	0	0	0	0	2	0	1	1	0	1	1	0	1	1	1	2	0	1	2	2	0	1	1	1	1	0	1	0	0	0	0	0	1	0	2	0
965	0	0	0	0	0	2	2	1	0	0	1	0	0	0	1	0	0	1	2	0	1	0	0	2	0	1	1	1	2	0	1	2	1	0	0	1	1	0	0	0	0	2	2	0	1	1	1	1	1
966	1	0	1	0	1	1	1	0	0	0	1	1	1	0	1	0	0	1	1	1	2	0	0	2	0	1	1	0	0	2	0	1	1	0	0	2	2	0	0	1	0	1	1	1	1	2	1	1	1
967	0	0	0	0	1	2	2	0	0	1	1	0	0	0	0	0	1	1	1	1	1	0	0	2	0	2	1	1	1	1	1	1	1	0	1	2	1	0	0	1	0	0	0	1	1	1	0	1	0
968	0	0	0	0	0	2	1	0	0	0	0	1	1	0	1	0	0	1	0	2	2	0	0	2	0	2	1	1	1	1	2	2	1	1	0	2	1	1	0	1	0	0	0	1	0	0	0	2	0
969	0	0	0	0	1	1	2	0	1	0	1	0	0	0	0	0	1	1	1	1	1	0	0	2	0	1	2	0	0	2	1	1	0	1	2	2	1	0	0	2	0	1	0	0	2	1	0	2	1
970	0	0	0	0	0	0	2	0	1	0	1	1	0	0	0	0	0	1	1	1	2	0	0	2	0	1	1	1	1	1	0	2	1	0	0	1	0	0	0	2	0	0	0	0	2	2	0	1	1
971	0	0	0	0	2	2	1	0	1	0	1	0	0	0	0	1	0	0	1	1	2	1	0	2	0	1	2	0	0	1	2	1	0	1	2	2	2	1	1	2	2	0	0	2	0	2	0	2	1
972	0	0	1	0	0	1	1	0	1	0	1	0	0	0	0	0	0	2	0	0	0	0	0	2	0	1	1	1	0	1	1	0	0	1	0	2	2	0	0	2	1	0	0	0	0	1	2	0	2
973	0	0	0	0	0	1	1	0	1	0	1	0	0	0	0	0	0	0	0	2	2	1	0	2	0	1	1	0	1	1	0	1	1	2	1	2	1	0	0	0	0	0	0	1	1	0	0	2	0
974	0	0	0	0	0	0	1	0	0	1	2	0	1	0	0	0	0	0	0	2	2	0	0	2	0	2	2	0	0	2	0	2	2	0	0	1	1	0	0	1	0	0	0	0	0	1	0	1	0
975	0	0	0	0	1	2	1	0	0	0	1	0	0	0	0	0	0	0	0	2	2	0	1	1	0	0	2	1	1	2	0	0	0	0	1	2	2	0	0	0	0	1	1	0	0	1	1	0	2
976	0	0	0	0	1	2	1	1	1	0	0	0	1	0	0	1	0	0	0	2	2	2	0	2	0	1	2	0	0	2	2	0	0	0	0	2	0	1	0	1	0	1	1	0	1	2	0	2	1
977	0	0	0	0	0	0	0	0	0	0	1	1	1	0	1	0	0	0	0	2	2	1	0	2	0	1	1	1	1	0	2	1	1	0	0	1	1	0	0	1	0	0	0	0	1	0	0	1	1
978	0	0	0	0	0	0	1	2	0	0	0	1	2	0	1	0	0	2	1	0	1	0	0	2	0	0	2	0	0	1	1	2	2	0	0	1	2	1	1	1	1	1	1	0	1	0	0	2	0
979	0	0	0	0	0	2	2	0	0	0	1	0	1	0	0	1	0	1	0	1	1	0	0	2	0	1	0	0	1	0	0	0	0	1	0	2	2	0	0	2	1	0	0	0	0	1	0	1	2
980	0	0	0	0	0	1	1	0	1	0	0	0	1	0	0	0	1	2	0	1	1	0	0	2	0	0	2	0	0	1	1	1	1	0	0	2	1	1	0	1	0	2	2	0	1	1	0	2	1
981	0	0	0	0	0	2	2	0	1	0	0	0	0	0	0	0	0	0	1	1	2	0	0	2	0	2	0	1	2	0	1	0	0	0	1	2	1	0	0	1	0	0	0	0	0	0	0	2	1
982	0	0	0	0	1	2	1	1	0	0	0	1	0	0	0	0	0	0	0	2	2	0	0	2	0	0	0	1	1	1	1	1	1	0	0	2	1	0	0	1	0	0	0	0	0	0	0	1	1
983	0	0	0	0	0	0	1	1	1	0	0	0	0	0	0	0	1	2	1	1	1	0	0	2	0	2	2	1	1	2	1	0	1	0	0	2	2	0	0	0	0	0	0	0	0	1	0	1	1
984	0	0	1	0	0	1	2	0	0	0	0	0	0	0	0	0	0	0	0	2	2	0	0	2	0	1	0	1	2	0	1	2	1	1	1	2	2	0	1	0	0	0	0	0	0	1	0	2	0
985	0	0	0	0	1	1	1	0	1	0	1	0	0	0	0	0	0	0	0	2	2	0	0	2	0	0	2	1	1	2	0	2	2	0	1	2	0	1	0	1	0	1	0	0	1	1	0	2	0
986	0	0	0	0	1	2	1	0	1	0	0	0	0	0	0	0	0	1	1	1	1	0	0	2	0	0	2	0	0	2	0	0	0	1	2	2	2	0	0	1	0	0	0	1	1	0	0	1	1
987	0	0	0	0	0	0	2	0	0	0	2	0	1	0	0	1	0	0	0	2	2	0	1	1	0	2	1	0	1	0	0	1	1	0	0	2	1	0	0	2	1	0	0	0	1	1	1	1	1
988	0	0	1	0	0	1	0	0	2	0	0	0	0	0	0	0	0	1	1	1	2	0	1	1	0	0	2	0	0	1	2	0	0	1	1	1	1	0	0	2	1	1	1	0	1	1	0	2	0
989	0	0	0	0	0	1	2	0	1	0	1	0	0	0	0	0	0	1	1	1	1	0	0	2	0	2	1	1	0	1	2	1	1	1	1	1	0	0	0	1	1	0	0	1	0	0	0	1	1
990	0	0	0	0	0	1	0	0	1	0	0	0	0	0	0	0	0	2	2	0	1	0	0	2	0	0	2	0	0	2	1	2	2	0	0	0	1	1	0	1	0	1	1	0	0	1	0	1	1
991	0	0	0	0	0	1	1	1	1	0	0	0	2	0	0	1	0	1	1	1	2	0	0	2	0	1	1	0	0	1	1	0	2	1	0	1	1	0	0	0	0	0	0	0	1	1	0	2	0
992	0	0	0	0	0	1	2	0	0	0	1	0	0	0	0	0	0	1	1	1	2	1	0	2	0	2	2	0	0	2	1	0	0	0	0	2	1	0	0	2	0	0	0	0	0	1	0	1	1
993	0	0	0	0	0	1	2	0	1	0	1	0	2	0	1	0	0	1	0	1	1	1	0	2	0	1	1	0	0	1	0	1	1	1	1	2	1	0	0	1	1	1	1	0	1	0	0	1	1
994	0	0	0	0	0	1	1	1	0	0	0	0	0	0	0	0	0	1	0	1	1	0	0	2	0	2	0	0	0	1	1	1	0	0	0	2	0	0	0	1	0	0	0	0	2	1	0	2	0
995	0	0	0	0	0	1	2	1	0	0	1	0	0	0	0	0	0	1	2	0	2	0	1	1	1	1	1	1	1	1	0	2	2	0	0	0	1	0	0	2	0	0	0	0	0	0	0	2	0
996	0	0	0	0	0	2	0	0	2	0	0	1	2	0	2	0	0	1	0	1	1	0	0	2	0	2	2	1	1	1	1	1	1	0	0	1	1	0	0	2	1	0	0	0	0	0	0	2	1
997	0	0	1	0	0	1	0	0	1	0	1	1	1	0	1	0	0	1	0	2	2	0	1	1	1	1	1	1	2	1	0	1	1	1	1	1	1	1	0	1	0	0	0	0	0	2	0	2	1
998	0	0	0	0	0	2	0	0	1	0	0	0	0	0	1	0	0	1	1	1	1	0	0	2	0	2	2	0	0	2	0	0	0	0	0	2	2	0	1	0	0	0	0	0	0	2	0	1	1
999	0	0	0	0	0	0	1	0	1	1	1	0	0	0	0	0	0	1	1	1	1	0	0	2	0	1	1	0	1	0	1	1	0	1	2	2	2	0	0	0	0	1	1	0	2	0	0	2	1
1000	0	0	0	0	1	2	1	0	1	0	1	0	0	0	0	0	0	0	0	2	2	0	0	2	0	1	2	0	0	2	1	2	2	0	0	1	1	0	1	1	0	0	0	0	1	1	0	2	0
[truncated: 252 more columns]
