# Supplementary material for: KNN-MDR: a learning approach for improving interactions mapping performances in genome wide association studies
Source: BMC Bioinformatics. 2017 Mar 21;18:184. doi: 10.1186/s12859-017-1599-7 (PMC5361736; doi:10.1186/s12859-017-1599-7)
Supplement: Supplementary file 5 — The data set(s) supporting the results of Table 3. (ZIP 7092 kb) [file 12859_2017_1599_MOESM5_ESM.zip › 000/S3/mkallsimul.dat]

1	1	0	1	0	0	0	1	0	1	1	1	1	1	1	0	0	0	2	0	1	2	0	0	0	0	0	0	2	1	1	2	1	2	0	0	2	2	0	0	1	1	1	0	0	0	1	0	1	0
2	0	0	2	0	0	0	2	1	1	1	1	0	0	0	0	0	1	0	2	2	2	1	1	1	1	1	0	2	0	2	1	2	1	0	1	2	1	0	1	2	1	1	1	0	1	2	0	0	2
3	0	1	2	0	0	0	1	0	2	1	0	0	0	0	0	0	1	0	2	2	2	0	0	0	0	1	1	1	0	0	1	1	1	1	0	0	1	0	1	1	1	0	0	1	0	0	0	1	1
4	0	2	1	0	0	0	0	0	1	1	1	1	1	1	0	0	2	0	2	2	2	2	1	1	1	1	0	1	0	1	1	0	1	1	1	1	1	0	1	1	1	0	0	0	0	1	0	2	0
5	1	2	0	0	0	0	2	0	0	0	0	0	1	1	0	0	2	1	2	2	1	1	1	0	0	0	0	2	1	2	0	1	1	2	0	1	1	0	1	2	1	1	1	0	1	0	0	0	2
6	1	1	1	0	0	0	2	0	0	0	2	0	0	0	0	0	0	0	2	2	2	1	1	0	0	1	0	0	2	0	0	1	0	0	1	2	1	0	1	2	0	0	0	0	0	1	0	1	0
7	1	2	1	0	0	0	2	1	1	1	0	1	1	0	1	1	1	1	2	2	2	1	1	1	1	1	1	2	1	2	0	0	1	0	0	1	1	0	0	1	1	0	1	0	1	0	0	1	1
8	0	1	1	0	0	0	1	2	2	2	0	1	0	0	0	0	1	2	0	0	1	0	2	0	0	1	2	2	1	0	1	1	1	0	0	2	1	1	0	1	1	1	1	0	2	2	0	0	2
9	0	1	1	0	0	0	1	0	1	1	1	1	1	1	0	0	0	1	0	0	0	0	0	0	0	0	0	1	1	0	1	0	0	1	0	1	2	0	0	2	2	0	0	0	0	1	0	2	0
10	1	2	0	0	0	0	2	0	0	0	1	0	0	0	0	0	1	1	1	1	2	0	0	0	0	2	0	2	2	0	2	2	1	0	0	2	2	0	1	1	1	0	0	0	0	1	0	1	1
11	1	0	2	0	0	1	2	0	1	0	2	0	1	1	0	0	0	0	2	2	2	1	0	0	0	1	0	1	2	0	1	0	1	1	0	2	1	1	0	1	1	1	1	0	1	0	0	1	1
12	1	0	2	0	0	1	0	0	2	1	1	1	1	0	1	1	0	2	0	0	1	1	0	0	0	0	0	1	0	1	1	1	1	0	0	2	1	1	0	1	1	1	1	0	1	0	0	2	2
13	1	2	1	0	0	0	1	0	1	0	1	0	0	0	0	0	2	0	2	2	2	1	0	0	0	0	0	1	1	1	1	1	1	0	0	2	2	0	0	2	2	1	1	0	1	0	0	1	1
14	1	2	1	0	0	0	1	0	1	0	0	1	1	2	0	0	0	2	0	1	1	1	1	1	1	1	0	2	0	1	1	0	1	2	1	2	1	0	1	1	0	1	0	0	1	0	0	2	1
15	1	1	1	0	0	1	1	1	2	2	0	0	1	1	0	1	1	0	1	1	2	0	1	0	0	1	0	1	1	1	0	1	1	1	1	1	1	0	0	1	1	0	1	0	0	0	0	0	2
16	1	1	1	1	1	1	1	0	1	1	1	1	2	1	0	0	2	0	2	2	2	0	1	0	0	0	0	2	0	2	1	0	0	1	0	1	2	0	2	0	0	1	0	0	2	1	0	2	1
17	1	1	1	0	0	0	1	0	1	1	1	0	0	0	0	0	1	0	2	2	2	0	1	0	0	1	0	2	0	2	0	0	1	0	0	1	0	0	1	0	0	1	1	1	1	2	0	1	1
18	0	2	0	0	0	0	0	0	2	1	1	0	1	0	0	0	1	1	1	1	1	0	1	0	0	2	0	2	1	2	0	0	1	0	0	2	1	2	0	1	1	0	0	0	0	1	0	0	1
19	0	0	2	0	1	0	1	0	1	1	2	0	0	0	0	0	1	1	1	1	1	0	0	0	0	1	0	2	1	1	1	0	2	1	0	1	1	1	0	1	1	1	0	0	1	0	0	1	1
20	1	1	1	0	0	0	1	0	1	1	0	1	2	1	0	0	0	1	0	0	0	0	0	0	0	1	0	2	0	2	0	0	1	1	0	1	1	0	1	1	1	1	1	0	1	1	0	1	1
21	1	2	1	0	0	0	2	1	1	1	1	0	1	0	0	0	1	0	1	2	2	0	0	0	0	2	0	1	1	1	1	0	0	2	2	2	1	0	1	1	1	0	1	0	1	0	0	1	1
22	1	0	2	0	0	1	2	0	0	0	1	0	1	0	0	0	1	2	0	0	1	1	1	1	1	2	0	2	2	0	2	0	1	1	0	1	2	0	2	1	1	1	1	0	1	0	0	2	1
23	1	1	1	0	0	0	0	0	2	1	0	0	0	0	0	0	2	1	1	1	2	0	0	0	0	1	0	1	1	0	1	1	1	0	0	2	2	0	0	1	1	0	0	0	0	1	0	2	0
24	1	0	2	0	0	2	1	0	1	1	1	0	1	2	0	0	1	1	1	1	2	1	0	0	0	0	0	2	0	2	1	0	1	0	0	1	1	1	0	1	1	0	0	0	1	1	0	2	0
25	0	2	0	0	0	0	1	0	1	1	0	1	1	1	0	0	2	0	2	2	2	1	1	1	1	2	0	2	0	1	0	2	2	0	0	0	0	0	0	0	0	0	0	2	0	1	0	2	0
26	0	0	2	0	0	0	0	0	2	1	0	1	1	1	0	0	0	0	2	2	2	0	0	0	0	1	0	1	1	1	1	0	2	0	0	2	0	0	2	0	0	0	0	0	0	0	0	1	1
27	0	1	1	0	1	0	2	1	1	1	0	0	1	0	0	0	1	1	1	1	2	0	0	0	0	2	0	1	1	1	0	0	2	0	0	0	2	0	0	2	1	1	0	0	2	1	0	2	2
28	1	1	1	0	0	0	2	1	1	1	0	1	1	1	0	0	1	1	1	1	1	1	0	0	0	2	0	2	1	0	1	0	1	1	1	1	1	1	1	0	0	0	0	0	0	0	0	0	2
29	1	1	1	0	0	0	0	0	2	1	2	1	2	2	0	0	1	0	2	2	2	0	1	0	0	1	0	1	2	0	1	0	2	0	0	2	0	0	2	1	0	1	1	0	1	0	0	1	1
30	1	1	2	0	0	0	2	1	1	1	1	1	1	1	0	0	1	0	2	2	2	0	0	0	0	1	0	2	1	1	1	0	0	0	0	2	2	0	0	1	1	1	1	0	1	1	0	1	0
31	1	1	2	0	0	1	2	0	1	0	1	0	1	1	0	0	1	0	1	2	2	0	0	0	0	2	0	2	0	2	1	2	2	0	0	0	2	0	0	2	2	0	1	0	1	0	0	2	1
32	1	1	2	0	0	0	0	0	2	2	0	0	0	0	0	0	0	0	2	2	2	0	0	0	0	1	0	2	1	2	1	0	0	1	1	2	1	0	2	0	0	0	1	0	1	0	0	2	0
33	1	0	2	0	0	2	2	1	1	1	0	0	0	0	0	0	2	1	1	1	2	1	0	0	0	0	2	2	1	0	1	1	2	0	0	2	0	0	1	1	1	0	1	0	0	1	0	2	0
34	1	2	0	0	0	0	1	1	2	1	0	0	0	0	0	0	1	1	1	1	1	1	0	0	0	0	1	2	1	1	0	0	0	0	0	2	2	0	0	2	2	0	1	0	1	1	0	1	0
35	0	0	2	0	0	1	0	0	1	1	1	0	0	0	0	0	1	1	1	1	2	0	1	1	1	1	0	2	0	2	0	0	1	1	1	1	1	0	2	0	0	0	0	0	1	1	0	0	2
36	0	1	1	0	0	0	1	0	1	1	0	0	0	0	0	0	0	1	0	0	2	0	0	0	0	1	0	2	0	2	0	1	1	0	1	1	1	0	1	1	1	0	0	0	0	1	0	0	1
37	1	0	2	0	1	0	1	0	1	1	1	0	2	0	0	0	2	1	1	1	1	1	1	0	0	0	0	2	1	2	1	1	1	1	2	2	1	0	2	0	0	1	1	0	2	0	0	1	0
38	1	2	0	0	0	0	2	0	1	1	1	0	1	0	0	1	2	0	1	1	1	1	0	0	0	0	0	1	0	1	1	0	1	1	1	1	1	0	1	1	1	0	0	1	0	1	0	0	2
39	1	1	1	0	1	0	1	0	1	1	0	0	1	0	0	0	1	1	1	1	1	0	0	0	0	1	0	2	2	2	0	1	1	0	0	1	2	0	0	1	1	0	0	1	1	1	0	1	1
40	1	0	2	0	0	1	1	0	1	0	1	1	1	1	0	0	2	0	1	1	1	0	2	0	0	0	1	2	1	1	0	0	1	0	0	1	2	0	0	2	2	0	1	0	0	0	0	2	1
41	1	2	0	0	0	0	1	0	2	1	0	1	2	1	0	0	2	0	2	2	2	1	0	0	0	0	0	2	2	1	1	1	1	0	0	2	1	0	1	2	1	0	0	0	0	1	0	1	1
42	0	0	2	0	0	0	1	0	2	0	1	1	1	1	0	0	1	1	1	1	2	0	0	0	0	2	0	2	0	2	1	0	1	1	1	2	0	1	1	1	0	1	1	0	1	1	0	1	1
43	1	1	1	0	0	0	2	0	2	1	1	0	1	0	0	0	2	1	1	1	2	0	0	0	0	2	0	2	1	1	1	0	0	1	1	2	2	0	0	2	2	0	0	0	0	1	1	1	1
44	1	2	0	0	0	0	0	0	2	2	0	0	0	0	0	0	0	0	2	1	2	0	0	0	0	2	0	2	0	1	2	2	2	0	1	2	1	0	2	0	0	1	1	0	1	1	0	0	2
45	0	1	1	0	0	0	1	1	2	2	0	1	2	1	0	0	1	0	2	2	2	0	1	0	0	1	0	2	2	1	1	1	1	0	0	2	2	0	1	1	1	0	0	0	0	0	0	0	1
46	0	1	1	0	0	0	2	0	0	0	1	0	1	0	0	0	2	0	1	1	1	0	0	0	0	1	0	1	1	1	0	0	1	0	0	2	0	0	0	0	0	0	0	0	0	0	0	1	1
47	1	0	2	0	0	0	1	1	2	2	0	0	0	0	0	0	1	0	1	1	1	0	0	0	0	1	1	2	1	1	0	1	1	1	0	2	1	0	1	1	1	0	0	0	0	1	0	2	0
48	1	1	2	0	0	0	1	0	1	0	2	0	2	1	0	1	1	0	2	1	2	0	0	0	0	1	0	2	0	2	0	0	1	2	0	1	2	0	0	2	2	0	0	0	0	0	0	0	2
49	0	0	2	0	0	0	1	1	2	1	0	0	1	0	0	0	1	1	1	1	1	1	1	1	1	0	0	1	1	1	1	1	1	1	0	2	1	1	0	1	1	1	0	0	1	1	0	2	0
50	0	1	1	0	0	0	1	0	2	2	0	0	2	1	0	1	0	1	1	1	0	0	1	0	0	2	0	2	0	2	0	1	2	0	0	2	2	0	0	1	1	0	1	0	1	1	0	0	2
51	0	2	0	0	0	0	1	0	2	1	0	0	2	1	0	1	1	1	1	1	1	0	0	0	0	0	0	1	2	0	1	0	0	1	2	2	2	0	0	2	1	0	0	0	0	2	0	2	0
52	0	1	2	0	0	0	1	0	2	2	0	0	2	1	0	0	1	0	2	1	2	0	0	0	0	2	1	2	1	0	1	1	0	1	2	2	2	0	1	1	1	0	1	0	0	2	0	1	0
53	0	2	1	0	0	0	2	0	1	1	1	1	1	1	0	0	2	0	2	2	2	0	1	0	0	0	0	1	2	1	0	1	0	1	1	2	2	0	0	1	1	0	0	0	0	0	0	1	2
54	1	2	0	0	0	0	0	0	2	1	0	0	1	1	0	1	1	1	1	1	1	0	1	1	1	1	0	2	0	1	1	0	0	1	1	1	1	0	0	1	1	0	0	0	0	0	0	1	1
55	1	1	2	0	0	1	2	0	1	1	1	0	1	0	1	1	1	2	0	0	1	1	1	1	1	1	1	2	1	0	1	0	0	1	0	2	2	0	0	2	2	1	1	0	1	0	0	1	0
56	0	1	1	0	0	0	2	0	1	0	1	2	2	2	0	0	1	0	2	2	2	1	0	0	0	1	0	2	1	0	2	0	0	0	0	2	2	0	0	1	1	0	1	0	1	0	0	1	2
57	0	1	1	0	0	0	2	1	1	1	0	1	1	1	0	0	1	0	1	1	2	0	0	0	0	2	0	2	1	1	2	0	0	1	0	2	1	0	2	1	0	0	1	0	1	0	0	1	1
58	1	1	2	0	0	0	2	0	1	1	1	1	1	1	0	0	2	0	2	2	2	0	1	0	0	1	0	0	1	0	1	2	2	0	0	0	1	0	1	1	1	1	1	0	1	0	0	1	1
59	1	0	2	0	1	0	1	0	2	1	0	1	2	1	0	0	1	1	1	1	1	0	0	0	0	2	0	1	1	1	1	1	0	0	0	1	1	0	1	1	1	0	1	0	1	1	0	1	1
60	1	1	2	0	0	0	1	1	2	2	0	1	1	1	0	0	0	0	2	2	2	0	0	0	0	0	0	1	2	0	1	1	1	0	0	1	1	1	0	1	1	0	0	0	0	1	0	1	1
61	0	1	1	0	0	0	0	0	2	0	1	0	0	0	0	0	0	1	2	2	2	0	0	0	0	0	0	2	2	1	1	1	2	0	0	1	2	0	0	2	2	0	0	0	1	0	0	2	0
62	1	1	1	0	0	1	1	0	2	2	0	0	1	0	0	1	0	1	1	1	2	0	0	0	0	2	0	2	1	0	2	0	1	2	0	1	1	0	0	0	0	0	0	2	0	1	0	2	0
63	0	2	1	0	0	1	1	0	2	2	0	1	1	0	1	1	1	0	1	2	2	1	1	1	1	1	0	2	0	2	0	0	1	0	0	2	2	0	2	0	0	1	1	1	1	2	0	2	0
64	1	1	1	0	0	0	0	0	2	1	1	0	0	0	0	0	1	1	2	2	2	1	0	0	0	2	0	2	1	2	0	1	2	0	0	1	1	0	1	1	1	0	0	0	0	0	0	2	0
65	1	0	2	0	0	1	1	1	2	2	0	0	0	0	0	0	1	0	1	1	1	0	0	0	0	2	0	2	0	1	1	0	1	1	1	2	1	0	2	0	0	1	1	0	1	0	0	1	1
66	1	2	0	0	0	0	0	0	2	2	0	1	1	1	0	0	2	1	1	2	2	0	0	0	0	0	0	2	1	1	1	1	1	1	0	0	1	0	0	2	2	0	0	0	1	1	0	1	1
67	1	2	1	0	0	1	1	0	1	0	1	0	2	0	0	0	2	0	1	2	2	0	2	0	0	0	0	2	1	2	0	0	1	0	0	2	1	0	1	2	2	0	0	0	0	1	0	1	2
68	1	2	0	0	0	0	1	0	1	0	1	0	1	0	0	1	1	0	2	2	1	1	0	0	0	0	0	2	0	2	0	1	2	0	0	1	1	0	1	1	1	0	0	0	1	0	0	2	1
69	0	1	1	0	0	1	1	0	1	1	0	1	0	0	0	0	1	0	2	0	2	0	0	0	0	1	0	2	0	1	2	2	1	0	0	1	1	1	0	0	0	0	1	0	0	0	0	1	0
70	1	0	2	0	0	1	1	1	2	1	0	1	1	1	0	0	1	1	1	1	1	0	1	0	0	1	0	2	2	0	2	0	2	0	0	2	2	0	2	0	0	1	1	0	0	0	0	1	2
71	1	0	2	0	0	1	1	0	0	0	2	0	1	0	0	0	1	0	2	2	2	1	1	1	1	1	0	2	1	1	2	0	2	0	0	2	2	0	0	2	2	1	1	0	1	0	0	2	0
72	1	0	2	0	0	1	2	0	1	0	2	0	0	0	0	0	2	1	1	1	2	0	2	0	0	1	0	2	0	1	2	0	1	1	1	2	2	0	1	1	1	1	1	0	2	1	0	2	0
73	1	0	2	0	0	1	1	0	1	1	0	1	1	1	0	0	1	1	1	1	2	1	0	0	0	0	0	2	1	1	2	1	2	0	0	1	1	0	1	1	1	0	1	0	1	0	0	1	1
74	1	0	2	0	0	1	1	2	2	2	0	0	1	0	0	0	0	0	2	1	2	1	0	0	0	2	0	1	1	0	1	1	1	1	1	2	1	1	0	0	0	1	0	0	1	1	0	1	0
75	1	0	2	0	0	1	2	0	0	0	0	0	1	1	0	0	0	1	0	0	0	0	0	0	0	1	0	2	2	1	1	1	1	2	1	1	0	1	0	0	0	0	1	0	0	0	1	1	1
76	0	1	1	0	0	0	1	0	0	0	1	0	0	0	0	0	0	2	0	1	2	1	1	1	1	1	0	1	1	1	0	0	0	0	0	2	1	0	0	2	2	0	0	0	0	0	0	2	1
77	0	2	0	0	0	0	1	1	2	2	0	0	1	0	0	0	1	1	1	1	1	0	1	1	1	1	1	1	0	0	1	2	2	0	0	0	1	2	0	1	1	0	1	0	1	0	0	0	2
78	1	0	2	0	0	0	1	0	2	1	0	0	0	0	0	0	2	0	1	2	2	1	1	1	1	1	0	1	1	1	0	0	0	0	1	2	1	0	1	0	0	2	2	0	2	0	0	0	2
79	0	0	2	0	1	0	0	0	2	2	0	1	0	0	0	0	1	1	1	1	1	1	0	0	0	1	0	2	0	2	0	0	2	0	0	2	1	0	0	2	2	1	1	0	1	1	0	0	1
80	0	0	2	0	1	0	1	0	0	0	1	0	0	0	0	0	2	2	0	0	1	1	0	0	0	0	0	2	0	1	2	0	0	0	0	2	0	0	2	1	0	0	1	0	0	1	0	1	1
81	1	2	1	0	0	0	1	0	1	0	1	0	1	0	0	0	2	0	2	2	2	1	0	0	0	0	1	2	1	1	0	1	0	1	1	2	1	0	0	1	1	0	1	0	1	0	0	2	0
82	1	1	1	0	0	0	0	0	2	2	0	1	2	1	0	0	0	1	1	0	1	0	0	0	0	1	0	2	1	1	1	0	0	0	0	1	2	0	1	1	1	0	0	0	0	0	0	0	2
83	1	1	1	0	0	0	0	0	1	1	0	1	1	1	0	0	1	1	1	1	2	1	0	0	0	0	0	2	1	1	2	1	1	0	0	2	2	0	0	2	2	1	1	0	1	0	0	2	1
84	1	1	1	0	0	1	2	0	0	0	1	1	2	1	0	0	2	1	1	1	2	0	0	0	0	1	0	2	1	1	2	1	0	1	2	2	0	0	2	0	0	0	0	0	0	2	0	0	2
85	1	0	2	0	0	0	1	1	2	1	0	1	1	1	0	0	1	1	1	1	1	0	1	0	0	0	0	2	0	2	0	1	1	0	0	2	1	0	0	1	1	0	0	0	0	1	0	2	0
86	1	1	1	1	1	1	0	0	2	2	0	0	0	0	0	0	1	1	1	1	1	1	1	0	0	1	0	2	0	2	0	2	2	1	1	2	1	0	1	2	1	1	0	0	0	0	0	1	1
87	1	1	2	0	0	1	2	1	2	1	0	1	2	1	0	0	1	1	1	1	1	0	0	0	0	1	0	1	1	2	0	2	2	0	0	1	1	0	0	2	1	0	0	1	0	1	0	0	1
88	1	1	1	0	0	0	0	0	2	1	0	1	2	1	1	1	0	1	1	1	2	1	0	0	0	1	0	0	2	0	0	1	1	1	1	1	1	1	0	1	1	0	0	0	0	0	0	1	1
89	0	1	1	0	0	0	2	0	1	0	0	0	0	0	0	0	0	1	1	1	1	0	0	0	0	0	0	1	1	1	0	1	1	2	0	2	0	1	0	0	0	0	1	0	1	0	0	1	1
90	1	1	1	0	0	0	2	0	1	1	1	1	1	1	0	0	1	1	1	1	1	1	0	0	0	1	0	2	1	2	0	0	2	0	0	1	0	0	0	1	1	0	0	0	0	0	0	0	2
91	1	2	0	0	0	0	2	0	0	0	1	0	1	1	0	0	1	1	1	1	1	0	0	0	0	1	0	2	0	2	0	1	1	1	0	2	1	0	2	0	0	0	2	0	1	0	0	2	0
92	1	0	1	0	0	0	0	0	2	2	0	0	1	1	0	0	1	1	0	0	1	0	0	0	0	2	0	1	2	0	1	1	1	2	0	1	0	0	2	1	0	0	0	1	0	1	0	0	2
93	1	1	2	0	0	0	0	0	2	2	0	0	1	0	0	0	1	0	2	2	2	1	0	0	0	1	0	1	1	1	1	1	2	0	1	1	2	0	0	2	2	1	1	0	1	0	0	2	0
94	1	1	1	0	0	0	2	0	0	0	2	0	2	1	0	1	0	1	1	1	1	0	0	0	0	2	0	2	1	1	1	0	1	1	1	1	2	0	2	0	0	0	0	0	0	1	0	1	1
95	1	1	2	0	0	0	0	0	2	2	0	0	0	0	0	0	1	0	2	2	2	1	0	0	0	2	0	1	2	0	1	0	1	1	1	2	1	0	1	2	1	0	0	0	0	1	0	2	0
96	1	1	1	0	0	0	2	0	1	0	1	0	0	0	0	0	1	2	0	0	1	1	1	1	1	2	0	1	1	1	1	1	0	1	1	2	2	0	1	1	1	0	1	0	2	0	0	1	1
97	1	1	2	0	0	0	2	0	0	0	2	1	1	1	0	0	1	0	2	2	2	1	0	0	0	0	0	2	2	2	0	0	0	2	2	2	2	0	1	1	1	0	1	0	1	0	0	1	1
98	0	2	1	0	0	0	2	0	1	1	0	0	1	0	0	0	1	1	1	1	2	0	0	0	0	1	0	2	1	1	2	1	1	2	0	1	1	0	2	0	0	0	0	0	2	1	0	1	1
99	1	1	1	0	0	0	1	0	1	0	1	1	1	1	0	0	2	1	1	1	2	0	2	0	0	0	1	1	0	0	1	1	0	1	1	2	1	0	1	1	1	0	0	1	1	2	0	0	1
100	0	0	2	0	0	1	1	1	2	1	0	0	0	0	0	0	1	1	1	2	2	0	0	0	0	1	0	1	1	1	1	0	0	1	0	1	0	0	2	0	0	1	1	0	1	0	0	1	1
101	1	1	1	0	0	1	1	0	2	1	1	1	1	1	0	0	2	0	2	2	2	1	0	0	0	2	0	2	1	1	1	1	1	0	0	1	2	0	1	1	1	1	1	0	1	1	0	2	0
102	1	2	0	0	0	0	1	1	2	2	0	1	2	1	0	0	2	1	1	1	1	0	2	0	0	0	0	2	1	1	2	2	2	0	0	0	2	0	0	2	2	0	1	0	1	0	0	2	0
103	1	0	2	0	0	1	0	0	2	2	0	0	1	0	0	0	1	1	1	1	1	0	0	0	0	0	0	2	0	1	2	1	1	0	0	2	2	0	0	2	2	1	0	0	1	0	0	2	0
104	1	1	2	0	0	0	0	0	1	0	1	0	0	0	0	0	0	0	2	2	2	1	0	0	0	1	0	2	1	1	0	1	1	0	1	2	2	0	2	0	0	0	1	0	1	0	0	1	1
105	1	1	1	0	0	1	0	0	2	2	0	1	1	1	0	0	2	0	1	1	1	0	0	0	0	1	0	1	0	1	1	1	1	0	0	1	1	0	2	1	0	0	1	1	1	0	0	1	1
106	0	1	1	0	0	1	1	0	1	1	1	0	0	0	0	0	1	0	2	2	2	1	0	0	0	0	0	2	0	1	2	0	0	2	1	1	1	0	1	2	0	0	0	0	1	1	0	1	1
107	0	1	1	0	0	0	1	0	0	0	1	1	1	1	0	0	2	1	1	2	2	1	0	0	0	1	0	2	0	1	0	1	2	0	0	1	1	0	2	1	0	0	0	0	0	1	0	0	2
108	1	0	1	0	0	0	2	0	2	1	1	1	2	1	1	1	0	2	0	0	0	1	0	0	0	1	0	2	2	1	2	1	1	0	0	2	1	1	0	1	1	1	0	0	0	0	0	0	2
109	1	1	2	0	0	0	1	0	1	0	2	1	2	1	0	0	2	0	2	2	2	0	1	1	1	1	0	2	0	1	2	1	0	1	1	2	1	0	2	0	0	1	1	0	1	1	0	1	1
110	1	1	1	0	0	0	1	0	2	0	1	0	0	0	0	0	0	0	1	2	2	1	0	0	0	1	0	2	0	2	0	1	1	1	0	0	1	0	2	0	0	1	1	0	1	1	0	1	1
111	1	2	0	0	0	0	1	0	1	0	1	1	2	2	0	1	1	1	1	1	2	0	0	0	0	1	0	1	2	0	1	0	1	1	0	0	1	0	1	1	1	0	1	0	1	0	0	1	1
112	0	1	1	0	0	0	2	0	0	0	1	0	0	0	0	0	0	1	1	1	1	1	0	0	0	0	0	1	1	2	0	2	1	0	0	0	2	0	0	2	2	0	1	0	1	1	0	1	1
113	1	1	1	0	0	0	2	0	0	0	0	1	1	1	0	0	1	1	1	1	2	0	0	0	0	1	0	1	1	1	0	2	1	0	0	1	1	0	1	2	1	0	1	1	0	1	0	1	1
114	1	1	1	0	0	0	0	0	2	2	0	0	0	0	0	0	2	1	1	1	1	1	0	0	0	1	0	1	2	0	1	1	2	0	0	1	0	0	2	0	0	0	0	0	0	1	0	1	0
115	0	0	2	0	0	1	2	1	1	1	0	1	1	1	0	0	1	1	1	1	2	0	0	0	0	1	0	2	0	2	1	0	1	0	0	2	1	0	0	1	1	0	1	0	1	0	0	1	1
116	1	1	2	0	0	0	2	1	2	1	0	0	0	0	0	0	1	0	1	2	2	0	0	0	0	1	0	2	0	1	2	1	1	0	0	2	2	0	0	2	2	1	1	0	1	0	0	1	0
117	1	1	1	0	0	1	0	0	2	2	0	0	0	0	0	0	0	0	2	2	2	1	0	0	0	0	0	2	0	0	0	1	1	0	0	2	2	0	0	1	1	0	0	1	0	1	0	0	2
118	1	1	1	0	0	1	0	0	2	1	0	1	1	1	0	0	2	1	2	2	2	0	0	0	0	1	0	2	0	1	2	2	2	0	1	2	1	0	1	1	1	0	0	1	1	1	0	1	1
119	0	1	2	0	0	0	1	0	1	0	1	1	0	0	0	0	1	0	2	2	2	1	0	0	0	2	0	2	0	1	1	2	1	0	0	1	2	0	0	2	2	1	0	0	1	0	0	1	1
120	1	1	1	0	0	1	2	0	0	0	1	1	1	1	0	0	1	1	1	1	1	0	0	0	0	0	0	1	2	0	1	1	1	1	1	1	1	0	1	1	0	0	0	0	0	1	0	1	1
121	1	0	2	0	0	0	1	0	1	1	0	0	0	0	0	0	2	2	1	1	2	0	1	0	0	1	0	2	1	1	2	2	2	0	0	1	1	0	1	2	1	0	2	0	1	0	0	1	1
122	1	2	0	0	0	0	1	1	2	1	0	0	0	0	0	0	2	2	0	0	2	1	0	0	0	0	2	2	1	0	1	0	0	0	0	1	2	0	1	1	1	0	0	0	0	2	0	1	1
123	1	1	1	0	0	0	2	0	0	0	0	1	1	1	0	0	1	1	0	0	1	0	0	0	0	1	0	1	1	1	1	0	1	0	0	2	2	0	1	0	0	0	0	0	1	0	0	1	0
124	0	1	1	0	0	0	1	1	2	1	0	1	1	1	0	0	1	1	1	1	1	1	1	1	1	0	0	2	0	1	0	0	0	0	1	2	1	0	1	1	1	0	0	0	0	1	0	1	0
125	1	0	2	0	0	0	2	1	2	2	1	0	0	0	0	0	1	2	0	0	1	0	1	0	0	0	1	2	0	1	0	1	1	0	0	2	1	0	2	0	0	2	2	0	1	1	0	2	0
126	0	0	2	0	0	1	0	0	1	1	0	0	2	1	0	0	2	0	2	2	2	0	0	0	0	2	0	1	0	1	0	1	1	1	2	2	2	0	0	2	2	0	0	0	0	1	0	2	0
127	1	0	2	0	0	0	0	0	2	0	1	0	0	0	0	0	0	0	2	2	2	0	0	0	0	1	0	2	1	2	1	1	1	0	0	2	1	0	1	1	1	1	0	0	0	0	0	1	1
128	1	1	1	0	0	0	0	0	2	2	0	1	1	0	0	0	1	1	1	1	1	0	0	0	0	1	0	2	2	1	2	1	1	0	0	2	1	1	0	1	1	0	0	0	0	1	0	2	1
129	1	2	1	0	0	0	2	0	0	0	2	1	1	0	1	1	2	2	1	1	1	0	1	1	1	0	0	1	1	0	1	1	2	0	0	1	0	1	0	0	0	2	2	0	2	1	0	0	1
130	0	1	0	0	0	0	2	0	0	0	1	1	0	0	0	0	2	1	2	2	1	1	0	0	0	0	0	2	0	1	1	2	2	0	1	2	1	1	1	0	0	0	0	0	0	0	0	2	1
131	1	1	1	1	1	1	0	0	2	2	0	0	0	0	0	0	1	1	1	1	2	0	0	0	0	1	0	2	0	2	0	1	1	0	0	1	2	0	0	1	1	1	1	0	0	1	0	1	1
132	1	1	1	0	0	0	1	0	1	1	0	0	0	0	0	0	1	2	1	1	1	0	0	0	0	1	0	1	1	1	1	1	1	0	0	2	1	0	0	2	2	0	0	0	0	1	0	2	0
133	0	2	0	0	0	0	1	1	2	1	0	0	0	0	0	0	1	1	1	1	2	0	0	0	0	2	0	2	1	2	1	0	1	0	0	1	1	0	0	1	1	1	0	0	1	0	0	0	1
134	1	1	1	0	0	1	2	1	2	1	0	0	0	0	0	0	1	1	1	1	1	0	1	0	0	1	0	2	1	2	0	0	2	1	0	1	1	0	1	1	1	1	1	0	1	2	0	1	1
135	0	2	0	0	0	0	0	0	2	0	1	1	2	1	0	0	1	0	1	1	1	0	0	0	0	1	0	2	0	0	0	1	1	1	0	1	1	0	2	0	0	1	0	0	1	1	0	1	1
136	1	2	2	0	0	0	2	1	1	1	0	0	0	0	0	0	0	0	2	2	1	0	1	0	0	1	0	1	1	1	0	1	1	0	0	1	2	0	1	1	1	0	0	0	0	0	0	1	1
137	1	1	1	0	0	0	1	0	1	1	1	0	1	0	0	0	1	1	1	1	2	1	0	0	0	1	0	1	2	1	0	1	0	0	0	2	2	0	0	2	2	0	0	2	0	2	0	0	2
138	0	2	0	0	0	0	2	1	1	1	0	0	1	0	0	1	2	0	2	2	2	0	0	0	0	2	0	2	1	1	2	0	1	0	0	2	1	0	1	1	1	0	0	0	1	0	0	2	0
139	1	1	2	0	0	0	1	1	2	1	0	1	2	2	0	0	2	0	2	2	2	1	1	1	1	1	0	2	0	2	0	0	0	0	1	2	1	0	2	0	0	0	0	0	0	1	0	1	1
140	1	1	2	0	0	0	1	0	2	2	0	0	2	1	0	0	1	0	2	2	2	0	1	0	0	1	0	2	1	1	2	1	1	0	1	2	2	0	0	2	1	0	0	1	0	0	0	0	2
141	0	1	2	0	0	0	2	1	1	1	0	0	0	0	0	0	1	0	2	1	2	1	0	0	0	1	1	2	0	1	0	2	1	1	1	2	1	0	0	1	1	0	1	0	0	1	0	1	1
142	0	1	1	0	1	0	1	0	2	0	1	0	0	0	0	0	1	1	1	0	2	1	0	0	0	0	0	2	0	2	0	0	0	0	0	2	2	0	1	1	1	0	0	0	1	0	0	2	1
143	1	1	1	0	0	1	2	0	2	1	1	0	0	0	0	0	1	1	1	1	2	0	0	0	0	1	0	2	0	1	1	1	1	1	0	1	1	0	1	1	1	1	1	0	1	1	0	1	1
144	0	2	1	0	0	0	2	0	1	1	0	0	1	0	0	1	2	0	2	2	2	0	0	0	0	1	1	1	1	2	0	0	0	0	0	2	2	0	0	2	2	0	0	0	1	0	0	2	1
145	0	0	1	0	0	0	1	0	2	0	1	1	2	2	0	1	2	2	0	1	2	1	0	0	0	1	0	2	1	1	2	0	1	1	2	2	2	0	1	1	1	1	1	1	1	2	0	1	1
146	1	1	2	0	0	0	0	0	2	2	0	1	1	2	0	0	2	0	1	1	1	2	1	1	1	1	0	1	0	1	1	1	2	1	0	0	1	1	1	0	0	0	0	1	0	1	0	2	0
147	1	1	1	0	0	0	2	0	1	0	2	0	1	0	0	0	1	2	0	0	0	1	1	1	1	1	1	1	1	2	0	2	1	0	0	1	1	0	1	1	1	0	0	1	0	1	0	1	0
148	1	1	1	0	0	1	1	0	2	2	0	1	2	1	0	0	1	2	0	0	1	0	0	0	0	1	0	2	0	1	2	1	1	0	0	1	2	0	0	2	1	1	0	0	1	0	0	2	0
149	1	1	2	0	0	1	0	0	1	0	1	1	1	1	0	0	1	1	1	1	1	2	0	0	0	0	0	1	1	1	0	0	1	0	0	2	2	0	0	2	2	0	1	1	1	0	0	0	2
150	0	1	1	0	0	0	1	0	1	1	2	2	2	2	0	0	1	0	1	1	1	0	0	0	0	1	1	2	1	0	1	1	1	0	0	1	1	0	1	1	1	1	1	0	2	0	0	1	1
151	1	1	1	0	0	1	1	1	2	2	0	1	1	1	0	0	1	1	1	0	2	0	1	0	0	1	0	2	1	1	1	0	1	0	0	1	2	0	0	1	1	0	1	1	0	1	0	1	1
152	0	2	1	0	0	0	1	1	2	2	0	0	1	0	0	1	1	0	2	1	2	1	0	0	0	0	1	2	1	1	0	1	1	0	1	2	2	0	1	1	1	1	1	0	1	1	0	1	0
153	1	1	2	0	0	0	1	1	2	1	0	0	0	0	0	0	2	0	2	2	2	0	0	0	0	1	0	2	1	1	2	0	1	0	0	1	2	0	0	2	2	0	0	0	0	0	0	0	2
154	1	1	1	0	0	0	0	0	2	2	0	0	0	0	0	0	0	1	1	0	1	1	0	0	0	1	1	1	0	0	1	0	2	0	0	1	2	0	2	0	0	0	0	0	0	1	0	1	2
155	0	1	1	0	0	0	1	1	2	2	0	0	1	0	0	0	1	1	1	1	2	0	0	0	0	1	0	2	1	1	0	1	0	1	2	2	1	1	0	1	1	1	0	0	1	0	0	1	1
156	0	1	1	0	0	0	0	0	1	1	0	0	0	0	0	0	1	0	1	1	1	1	0	0	0	1	0	2	1	1	0	0	0	1	2	2	1	0	2	0	0	1	0	0	1	1	0	2	0
157	0	2	0	0	0	0	2	0	1	1	0	0	2	1	0	0	2	2	1	1	2	0	0	0	0	1	0	2	0	2	0	0	1	1	0	1	2	0	0	1	1	0	0	0	0	1	0	1	1
158	0	1	1	0	0	0	0	0	2	0	1	0	1	0	0	0	2	0	2	2	2	1	1	1	1	1	0	2	0	2	0	2	2	0	0	1	1	0	2	0	0	0	0	0	0	1	0	2	0
159	0	0	2	0	0	0	1	1	2	2	0	1	2	2	0	1	0	2	0	0	0	0	0	0	0	0	0	2	1	1	2	1	1	0	0	1	2	0	2	0	0	1	1	0	1	1	0	1	1
160	1	2	1	0	0	0	1	1	2	2	0	0	2	0	0	0	2	1	1	1	2	0	0	0	0	0	0	2	0	1	2	1	2	1	0	0	1	0	0	2	2	1	0	0	0	0	0	0	1
161	1	0	2	0	1	0	2	0	1	1	0	0	0	0	0	0	1	2	0	1	1	1	1	0	0	0	0	2	1	1	1	0	1	0	0	1	0	1	0	0	0	0	0	0	0	1	0	1	1
162	1	1	1	0	0	0	1	1	2	1	0	1	1	1	0	0	1	0	2	2	2	0	0	0	0	0	0	1	0	1	0	2	1	1	1	2	1	1	0	1	1	0	1	1	1	1	0	1	0
163	0	2	0	0	0	0	1	0	2	1	0	0	1	0	0	0	1	1	1	1	2	1	1	1	1	1	0	1	0	1	2	1	1	1	2	2	2	0	1	1	1	0	1	0	1	0	1	1	0
164	0	0	2	0	0	1	1	0	2	2	0	0	1	0	0	0	0	2	0	0	1	0	0	0	0	1	0	1	0	1	1	0	1	1	0	2	1	1	1	0	0	0	0	0	0	0	0	2	0
165	0	1	2	0	0	0	0	0	2	1	1	1	2	2	0	0	0	0	2	2	1	0	0	0	0	0	0	2	0	2	0	1	1	1	1	2	2	0	0	1	1	0	0	0	0	1	0	2	1
166	1	0	2	0	0	1	2	1	1	1	0	1	2	2	0	0	2	1	1	1	2	1	1	1	1	1	0	2	1	1	1	1	2	0	0	1	1	0	2	0	0	0	0	0	1	0	0	1	1
167	1	1	1	0	0	0	1	0	1	1	0	1	2	0	1	1	1	1	1	1	1	1	0	0	0	0	0	2	0	2	1	0	1	1	0	1	1	0	0	1	1	0	0	0	0	0	0	1	1
168	1	2	0	0	0	0	1	0	1	0	0	0	1	1	0	1	1	0	2	2	2	1	0	0	0	0	0	2	1	1	1	0	0	1	2	2	1	0	0	1	1	0	0	0	0	0	0	2	1
169	1	1	1	0	0	0	2	1	1	1	1	0	1	0	0	0	1	1	1	1	2	1	1	1	1	2	0	2	2	1	2	1	1	1	0	1	1	0	0	2	2	1	1	0	1	1	0	2	0
170	1	2	1	0	0	0	1	0	1	1	1	1	1	0	0	0	2	0	2	2	2	2	0	0	0	0	0	2	0	2	0	2	1	0	0	2	2	0	1	1	1	0	0	0	0	1	0	0	1
171	1	1	2	0	0	0	1	1	2	1	0	0	2	1	0	1	1	0	2	2	2	1	0	0	0	2	0	2	0	2	1	0	1	1	0	2	2	0	1	1	1	0	2	0	1	0	0	2	0
172	1	2	1	0	0	0	2	0	0	0	1	0	0	0	0	0	0	0	1	1	1	1	0	0	0	1	0	1	2	0	1	0	1	0	0	2	2	0	0	2	2	0	0	0	0	1	0	1	0
173	0	2	1	0	0	0	0	0	2	1	0	0	1	0	0	0	2	2	1	1	2	1	1	1	1	2	0	2	1	2	0	1	1	0	0	1	1	1	0	1	1	1	1	0	0	1	0	0	2
174	0	1	1	0	0	0	1	0	1	1	1	0	1	0	0	0	2	0	2	2	2	0	0	0	0	1	1	2	1	0	1	1	0	0	0	1	1	1	0	1	1	0	0	1	1	1	0	0	2
175	1	0	2	0	0	0	2	0	0	0	0	0	0	0	0	0	0	1	1	1	2	1	0	0	0	0	0	1	1	1	0	0	1	1	1	1	1	0	1	1	1	0	0	0	0	1	0	2	0
176	1	1	2	0	0	0	1	2	2	2	0	1	2	2	0	0	2	2	1	1	2	0	0	0	0	1	1	2	1	1	0	1	1	1	2	2	1	1	0	1	1	1	0	0	0	0	0	2	2
177	1	1	1	0	0	1	2	0	0	0	0	0	1	0	0	0	2	0	2	2	2	1	0	0	0	0	1	2	0	1	0	2	1	0	0	1	1	0	1	1	1	1	1	0	0	1	0	1	1
178	0	2	1	0	0	0	2	0	0	0	1	1	1	1	0	0	1	1	1	1	2	0	0	0	0	1	1	2	0	1	0	1	1	0	0	1	0	0	1	0	0	1	0	0	1	0	0	2	0
179	1	2	0	0	0	0	1	0	1	0	1	0	1	0	0	0	2	1	2	2	2	0	0	0	0	1	0	1	0	1	1	0	0	1	1	1	1	0	0	1	1	0	0	0	0	0	0	1	1
180	0	1	1	1	1	2	2	0	0	0	0	0	2	2	0	0	1	0	2	1	2	0	1	0	0	1	0	1	1	1	0	0	0	2	1	1	1	0	1	2	1	1	0	0	1	0	0	2	1
181	1	2	0	0	0	0	0	0	2	2	0	0	0	0	0	0	1	1	0	0	1	0	1	0	0	1	1	2	1	1	0	0	0	0	0	1	1	0	0	2	2	1	0	0	1	0	0	1	1
182	0	1	1	0	0	1	2	0	1	1	1	1	0	0	0	0	1	0	2	2	2	0	0	0	0	1	0	1	0	1	1	2	2	0	0	0	0	0	1	0	0	0	0	0	0	1	0	1	0
183	1	1	1	0	0	0	2	1	1	1	1	0	1	0	0	0	1	2	0	0	0	0	1	0	0	1	0	1	1	1	0	0	0	1	0	1	2	0	0	2	2	0	0	0	0	1	0	2	1
184	1	1	1	0	0	0	2	1	1	1	1	1	2	2	0	0	1	2	0	1	1	2	0	0	0	0	0	2	1	1	2	1	2	0	0	1	1	0	0	1	1	0	0	0	0	0	0	1	1
185	1	1	1	0	0	0	1	0	1	1	1	0	0	0	0	0	1	1	1	1	1	0	0	0	0	1	0	2	0	1	0	0	1	0	0	1	0	0	2	0	0	0	0	0	0	2	0	2	0
186	0	1	1	0	0	0	2	1	1	1	1	0	1	0	0	0	2	1	1	2	2	0	1	0	0	1	0	1	1	0	1	0	0	1	2	2	1	0	1	2	1	0	1	0	1	0	0	0	2
187	1	1	2	0	0	1	1	0	0	0	0	1	2	1	0	0	1	0	2	0	2	0	0	0	0	0	0	2	0	1	1	1	0	0	0	1	2	0	0	2	2	0	0	1	0	0	0	2	0
188	1	0	2	0	0	0	0	0	2	1	0	0	1	0	0	1	1	2	0	0	2	1	2	1	1	1	0	1	1	1	0	1	2	0	0	2	1	0	0	1	1	0	1	0	1	0	0	1	0
189	0	1	1	0	0	0	1	1	2	2	0	0	0	0	0	0	1	0	2	2	1	0	0	0	0	1	0	2	0	1	2	0	1	1	0	2	2	0	1	1	1	0	0	0	0	1	0	2	0
190	1	2	1	0	0	0	1	0	1	0	1	1	0	0	0	0	0	1	1	1	1	1	0	0	0	0	0	0	2	0	0	1	2	0	0	1	1	0	1	1	1	0	0	0	0	2	0	2	0
191	0	2	0	0	0	0	1	0	0	0	1	0	0	0	0	0	1	0	2	2	1	0	1	1	1	2	0	2	2	1	1	0	1	2	0	1	1	0	1	1	1	1	1	0	2	0	0	0	2
192	1	1	2	0	0	0	2	1	1	1	1	0	0	0	0	0	2	0	1	2	2	0	0	0	0	2	0	1	2	0	1	1	2	0	0	1	1	0	0	0	0	1	0	0	2	0	0	1	1
193	1	1	2	0	0	0	1	1	2	2	0	1	1	1	0	0	2	2	0	1	2	1	0	0	0	1	0	2	1	1	0	1	2	0	0	1	1	0	0	2	2	1	1	0	1	0	0	0	1
194	0	2	1	0	0	0	0	0	2	2	0	0	0	0	0	0	2	1	1	1	1	1	0	0	0	1	0	2	0	1	1	0	0	1	0	2	1	1	0	1	1	0	1	0	0	0	0	2	1
195	1	0	2	0	0	0	2	0	1	0	0	0	0	0	0	0	2	1	2	1	2	0	0	0	0	0	0	1	1	1	0	1	0	1	0	1	0	0	0	0	0	0	2	0	1	0	0	1	1
196	1	1	1	0	0	0	2	0	0	0	0	0	1	0	0	1	1	1	1	1	1	1	1	0	0	1	0	2	0	1	1	1	2	0	0	0	1	0	0	1	1	1	1	0	1	0	0	1	1
197	0	2	1	0	0	0	1	0	1	1	1	1	1	1	0	0	1	1	2	2	2	0	0	0	0	0	0	1	0	1	0	0	0	2	2	2	1	0	0	1	1	0	1	0	0	1	0	0	2
198	0	1	1	0	0	1	0	0	2	0	1	0	0	0	0	0	2	1	2	1	2	0	0	0	0	1	1	2	1	1	0	2	2	0	0	0	1	0	2	0	0	0	0	1	0	0	0	2	0
199	1	1	1	0	0	0	1	0	1	0	1	0	0	0	0	0	1	0	2	0	2	0	1	0	0	1	0	1	1	1	0	1	2	0	0	1	1	0	1	2	1	0	0	0	0	0	0	1	1
200	1	2	0	0	0	0	1	0	2	1	0	1	1	1	0	0	1	1	2	2	2	0	1	0	0	1	0	2	0	1	1	1	1	0	0	1	1	0	0	1	1	1	1	0	1	1	0	1	1
201	0	1	2	0	0	0	0	0	1	0	1	1	1	1	0	0	1	1	1	1	2	0	0	0	0	2	0	2	0	1	1	0	0	0	0	0	0	0	1	0	0	0	0	0	1	1	0	1	2
202	1	1	1	0	0	0	0	0	2	2	0	0	0	0	0	0	2	1	1	1	2	0	0	0	0	2	0	2	1	1	2	1	0	2	1	1	2	0	1	1	1	0	0	1	0	1	0	2	0
203	1	0	2	0	0	0	2	0	1	1	0	0	0	0	0	0	1	2	0	0	1	1	1	1	1	0	1	1	0	0	1	0	1	1	1	2	1	0	2	0	0	0	1	0	0	0	0	1	1
204	1	2	1	0	0	0	2	0	2	1	1	0	1	0	0	0	1	1	1	1	1	0	0	0	0	2	0	2	0	2	1	0	2	1	0	1	1	0	1	0	0	1	1	0	0	1	0	1	1
205	0	0	2	0	0	2	0	0	2	2	0	1	1	1	0	0	1	1	1	1	1	0	0	0	0	2	0	2	1	1	2	1	0	2	1	1	1	0	1	1	1	0	0	0	0	0	0	0	1
206	1	2	0	0	0	0	1	0	1	0	0	1	1	1	0	0	2	1	1	1	2	1	0	0	0	1	0	1	2	0	1	1	1	0	0	2	1	0	0	1	1	0	0	0	0	0	0	1	1
207	0	1	1	0	0	0	2	0	0	0	0	0	0	0	0	0	2	0	2	1	2	0	0	0	0	0	0	1	1	0	1	0	2	0	0	1	1	0	0	2	2	0	1	0	1	0	0	1	1
208	1	1	1	0	0	0	2	0	0	0	0	0	1	0	0	0	2	1	1	2	2	0	0	0	0	2	0	2	0	2	1	2	2	0	0	0	1	1	0	0	0	0	0	0	0	0	0	0	2
209	0	1	1	1	1	1	1	1	2	1	0	0	1	0	0	0	1	1	1	1	1	1	0	0	0	0	0	2	1	1	2	0	0	1	2	2	0	0	2	0	0	0	1	0	0	0	0	1	1
210	1	2	0	0	0	0	0	0	1	0	1	0	1	0	0	0	0	2	0	1	1	0	0	0	0	1	0	1	1	1	0	1	1	0	0	1	1	1	0	1	1	0	0	0	2	1	1	0	1
211	1	0	2	0	0	1	1	0	0	0	0	0	0	0	0	0	2	1	1	2	2	0	0	0	0	2	1	2	2	1	1	0	1	1	1	2	2	0	1	1	1	0	1	0	1	1	0	1	1
212	0	0	2	0	0	2	1	0	1	1	1	0	1	0	0	0	1	1	1	1	1	0	0	0	0	1	0	2	1	1	2	2	2	0	0	2	2	0	0	1	1	1	0	0	1	0	0	1	1
213	0	1	1	0	0	0	2	0	1	1	1	0	1	1	0	1	1	0	2	2	2	1	0	0	0	0	0	2	0	1	1	1	1	0	0	2	1	0	1	1	1	1	1	0	1	1	0	2	0
214	1	1	1	0	0	0	2	1	1	1	1	0	1	0	0	0	1	1	1	1	1	0	0	0	0	1	0	2	1	1	2	0	0	0	1	2	2	0	1	2	1	0	0	0	0	1	0	2	0
215	0	2	0	0	0	0	1	1	2	2	0	1	1	1	0	0	1	1	1	1	1	1	0	0	0	2	0	1	1	1	0	1	2	0	0	1	1	0	0	2	2	0	0	0	0	2	0	1	1
216	1	1	1	1	1	1	1	0	2	1	0	0	1	0	0	0	0	2	0	0	1	0	0	0	0	1	0	2	0	1	1	0	0	1	2	2	1	0	2	0	0	0	0	0	0	1	0	0	1
217	1	2	0	0	0	1	1	0	1	0	1	0	0	0	0	0	1	1	1	1	1	0	1	0	0	2	1	1	1	2	0	1	1	0	0	2	2	0	0	1	1	1	1	0	1	1	0	2	0
218	0	1	1	0	0	1	2	0	1	0	1	1	2	1	0	0	2	0	2	2	2	0	0	0	0	1	0	2	1	1	2	0	0	0	1	2	0	0	0	0	0	1	0	0	1	1	0	2	0
219	0	2	0	0	0	0	1	0	0	0	1	0	0	0	0	0	1	0	1	2	2	1	1	0	0	1	0	1	0	1	1	1	1	2	0	2	0	0	1	1	1	1	1	0	1	1	0	1	0
220	0	1	2	0	0	0	0	0	2	1	1	0	0	0	0	0	2	1	2	2	1	0	1	0	0	1	0	1	1	1	0	2	2	0	0	1	2	0	1	0	0	1	1	0	0	0	0	2	0
221	1	1	2	0	0	1	2	0	0	0	0	0	0	0	0	0	1	2	1	2	2	2	1	1	1	1	0	2	0	1	1	0	1	0	0	1	0	0	2	0	0	2	2	0	2	1	0	1	1
222	0	0	2	0	0	2	1	0	2	1	0	0	1	0	0	0	2	0	2	2	2	1	0	0	0	1	0	2	1	1	1	0	0	0	0	1	1	0	1	1	1	0	0	0	0	1	0	0	2
223	1	1	1	0	0	0	1	1	2	2	0	0	0	0	0	0	0	1	1	1	2	0	0	0	0	2	1	2	1	1	0	1	1	2	0	1	1	0	1	1	1	1	1	0	1	0	0	0	0
224	0	1	2	0	0	0	0	0	1	0	1	0	0	0	0	0	0	0	1	1	1	0	0	0	0	2	0	1	1	1	1	1	0	0	0	1	1	0	1	1	1	0	0	0	0	0	0	2	1
225	1	0	1	0	0	0	0	0	2	2	0	1	1	2	0	0	2	2	0	0	2	0	0	0	0	1	0	2	1	1	1	0	0	0	0	0	2	0	0	2	2	0	0	1	0	1	0	0	2
226	1	2	1	0	0	0	0	0	2	2	0	0	0	0	0	0	0	1	1	1	2	1	0	0	0	0	0	2	0	2	0	0	2	0	0	0	0	1	0	0	0	0	1	1	2	1	0	2	0
227	0	2	1	0	0	0	1	1	2	2	0	0	0	0	0	0	2	2	0	1	2	0	0	0	0	1	0	2	1	1	1	0	0	2	1	1	2	0	1	1	1	0	0	0	0	1	0	2	1
228	1	1	1	0	0	1	1	1	2	2	0	0	0	0	0	0	1	1	1	1	1	0	0	0	0	1	0	2	1	2	0	1	2	0	0	1	1	1	0	1	1	1	1	0	1	1	0	2	0
229	0	1	0	0	0	0	1	0	1	1	1	0	1	0	0	1	2	1	1	1	1	0	0	0	0	0	0	1	1	1	0	0	1	0	0	1	2	0	2	0	0	1	1	0	1	1	0	2	0
230	1	1	1	0	0	0	1	0	2	2	0	0	1	0	0	0	1	2	1	1	1	0	0	0	0	0	0	1	1	1	0	1	0	0	0	1	2	0	1	1	1	0	2	0	1	0	0	0	1
231	1	0	2	0	0	2	2	0	0	0	2	1	2	1	0	0	0	2	0	1	1	0	1	0	0	1	0	2	0	1	2	1	1	0	0	1	2	0	0	2	2	0	1	0	1	0	0	2	0
232	1	1	2	0	0	0	1	0	1	0	0	0	1	1	0	0	1	2	0	0	1	0	1	0	0	1	0	2	0	2	1	0	1	1	0	1	2	0	0	2	2	1	1	0	1	1	0	2	0
233	1	0	2	0	0	1	2	0	0	0	1	1	1	0	0	0	2	0	2	2	1	2	1	1	1	1	0	2	1	1	2	0	1	1	1	2	1	0	1	1	1	1	1	0	1	1	0	1	1
234	1	1	1	0	0	0	2	0	0	0	2	0	0	0	0	0	2	2	0	0	1	0	0	0	0	2	0	2	0	1	1	0	1	0	0	2	1	1	0	0	0	0	1	0	1	1	0	1	1
235	1	0	2	0	0	0	2	0	1	1	0	0	1	0	0	0	1	1	2	2	2	0	0	0	0	2	0	2	1	1	2	2	2	0	0	1	1	0	0	2	2	1	1	0	1	0	0	0	2
236	1	2	1	0	0	0	2	0	2	2	0	0	0	0	0	0	2	0	2	2	2	0	0	0	0	1	1	2	1	1	0	2	2	0	0	1	1	0	1	1	1	1	1	0	1	0	0	1	1
237	0	1	1	0	0	0	1	1	2	1	0	1	2	2	0	1	2	0	2	2	2	0	0	0	0	1	0	2	0	1	2	0	0	1	1	2	1	1	0	1	1	1	1	0	0	1	0	1	1
238	1	1	1	0	0	1	2	0	0	0	1	0	2	0	0	0	2	2	1	1	2	0	1	0	0	0	0	1	2	0	1	1	1	2	0	2	1	1	0	1	1	0	0	1	1	1	0	2	1
239	0	1	1	0	0	0	1	0	2	0	0	0	0	0	0	0	2	1	1	1	1	1	0	0	0	1	0	0	2	0	0	0	0	1	1	1	0	0	2	1	0	1	0	0	1	0	0	1	1
240	1	2	1	0	0	0	2	1	1	1	1	1	1	1	0	0	2	1	1	1	1	0	0	0	0	1	0	2	0	1	1	1	0	1	0	1	1	0	0	1	1	0	1	0	1	0	0	1	1
241	0	1	1	0	0	0	2	1	1	1	1	0	2	0	0	0	1	1	1	1	1	0	0	0	0	2	0	2	0	1	1	0	1	2	2	2	2	0	0	2	1	0	0	0	0	0	0	1	2
242	1	1	1	0	0	0	1	1	2	2	0	0	1	1	0	0	1	0	2	2	2	0	0	0	0	1	0	2	0	2	1	0	0	0	0	2	1	0	0	2	2	1	1	0	1	1	0	2	1
243	0	1	2	0	0	1	1	0	1	1	1	0	1	0	0	0	1	1	1	1	2	0	0	0	0	0	0	1	2	0	0	1	1	1	1	2	1	0	2	0	0	0	1	0	1	0	0	1	2
244	1	1	1	0	0	0	1	0	2	1	1	0	1	0	0	0	1	1	1	1	1	2	1	1	1	1	0	2	1	2	0	0	0	0	0	2	1	0	0	2	2	1	0	0	0	0	0	2	0
245	0	1	1	0	0	0	1	0	1	1	0	1	2	2	0	0	0	0	2	2	2	0	0	0	0	1	0	2	0	2	0	0	0	0	0	0	1	0	0	1	1	0	0	0	0	0	0	1	1
246	1	1	0	0	0	0	2	0	0	0	0	1	1	1	0	0	1	1	1	1	2	0	1	1	1	1	0	2	2	2	0	2	1	0	0	2	1	1	1	0	0	0	2	0	1	0	0	1	0
247	0	0	2	0	0	1	2	0	0	0	2	0	1	1	0	0	1	0	1	1	1	0	0	0	0	1	0	1	0	1	1	1	1	0	0	2	1	0	2	0	0	1	0	0	0	1	0	2	0
248	1	1	1	0	0	0	2	0	0	0	0	0	2	0	0	0	2	1	1	1	1	0	0	0	0	1	0	1	1	1	1	2	2	0	1	2	2	0	0	2	2	0	0	0	0	1	0	1	1
249	1	2	0	0	0	0	1	0	2	2	0	0	1	0	0	0	0	1	1	1	2	0	0	0	0	0	0	2	0	1	2	2	1	0	0	1	1	0	1	1	1	0	2	0	0	0	0	1	0
250	1	2	0	0	0	0	1	0	2	1	1	0	0	1	0	0	1	0	1	1	2	0	1	0	0	2	0	2	1	1	2	1	2	0	0	1	1	1	0	1	1	0	0	1	0	1	0	1	2
251	0	1	1	0	0	0	2	0	1	1	0	0	0	0	0	0	0	2	0	0	1	1	0	0	0	0	0	2	0	2	1	1	1	0	0	2	1	1	0	0	0	0	0	1	0	1	0	1	1
252	0	1	2	0	0	1	0	0	2	2	0	0	0	0	0	0	2	1	1	1	2	0	0	0	0	0	0	2	0	2	0	2	2	0	0	1	1	0	0	2	2	1	1	0	1	0	0	2	1
253	1	2	0	0	0	0	1	1	2	2	0	0	2	1	0	1	1	1	1	1	1	1	0	0	0	0	0	2	0	1	1	0	1	1	1	1	2	0	0	1	1	0	1	0	0	0	0	0	2
254	0	1	2	0	0	0	2	1	1	1	1	1	1	1	0	0	2	0	1	1	1	2	1	1	1	1	0	1	2	0	1	0	1	1	1	2	0	0	2	0	0	0	0	1	0	1	0	2	1
255	1	1	2	0	0	0	1	0	0	0	1	1	2	1	0	0	1	0	2	2	2	0	0	0	0	1	0	2	0	2	1	0	0	1	2	2	2	0	0	2	2	0	2	0	1	0	0	0	1
256	1	1	2	0	0	1	2	1	2	2	1	0	1	1	0	1	0	1	1	1	0	1	0	0	0	1	0	2	1	1	2	1	2	0	0	1	1	0	1	1	1	0	1	0	1	0	0	1	1
257	1	1	1	0	0	1	2	0	1	0	1	1	1	1	0	0	1	0	2	2	2	0	1	0	0	1	0	0	1	0	1	1	2	0	0	1	2	1	0	1	1	1	1	0	0	0	0	2	0
258	0	2	0	0	0	0	1	1	2	2	0	0	1	0	0	0	0	1	1	1	1	0	1	0	0	1	0	2	0	1	1	0	0	0	0	2	1	0	1	1	1	1	0	0	1	0	0	1	0
259	1	1	1	0	0	0	1	0	1	0	1	0	0	0	0	0	1	1	1	1	1	1	1	1	1	0	0	1	2	0	1	0	0	1	0	1	1	0	0	1	1	0	1	0	1	1	0	0	2
260	1	1	1	0	0	0	1	0	1	1	1	0	1	0	0	0	1	1	1	1	1	1	0	0	0	0	0	2	0	2	0	0	1	0	0	1	1	0	2	0	0	0	0	0	0	0	0	1	1
261	0	0	2	0	0	0	1	0	1	1	1	1	1	1	0	0	1	1	1	1	1	0	0	0	0	2	0	2	1	1	1	0	2	1	0	1	1	0	0	1	1	2	1	0	1	0	0	0	1
262	0	0	2	0	0	1	2	0	1	1	1	0	1	1	0	1	1	0	2	1	2	0	1	0	0	0	0	2	0	2	1	0	1	1	0	1	1	0	1	1	0	1	1	0	1	1	0	1	1
263	0	0	1	0	0	0	1	0	1	0	1	0	1	1	0	0	1	0	2	2	2	0	0	0	0	1	0	1	1	1	0	1	1	0	0	1	2	0	0	2	2	0	0	0	0	2	0	0	2
264	1	0	2	0	0	0	2	0	1	0	2	1	2	1	0	0	2	0	1	1	1	1	0	0	0	1	0	2	0	1	2	1	2	0	0	2	2	0	1	1	1	1	0	0	1	1	0	1	2
265	0	1	1	0	0	0	2	1	1	1	1	0	0	0	0	0	1	0	2	2	2	0	0	0	0	1	0	2	2	2	0	1	1	1	1	1	1	0	1	2	1	0	0	0	0	1	0	2	0
266	1	1	1	0	0	0	1	0	1	0	0	0	2	1	0	1	1	2	0	0	1	0	1	0	0	2	0	2	0	1	1	1	1	1	2	2	2	0	1	1	1	0	0	0	0	0	0	1	1
267	1	0	1	0	0	0	1	0	1	0	0	0	1	0	0	0	1	1	1	1	1	0	0	0	0	2	0	2	1	0	2	2	1	0	0	1	1	0	0	1	1	1	1	0	0	0	0	2	1
268	1	1	1	0	0	0	1	0	2	1	0	0	1	0	0	0	2	1	1	1	2	2	0	0	0	0	1	1	1	0	0	1	1	0	0	1	2	0	0	1	1	0	0	0	0	0	0	2	0
269	0	1	1	0	0	0	1	0	1	1	1	0	0	0	0	0	1	1	1	1	1	0	1	0	0	1	0	1	2	0	1	0	1	2	1	2	1	0	0	1	1	0	0	0	0	1	0	2	0
270	1	0	2	0	0	1	1	0	0	0	1	1	1	1	0	0	1	1	1	1	1	0	1	0	0	2	0	2	0	2	0	0	0	0	0	2	2	0	1	1	1	1	0	0	2	0	0	1	1
271	1	2	0	0	0	0	1	0	1	1	0	1	1	2	0	0	1	1	1	1	1	1	1	1	1	1	0	2	0	2	1	0	1	1	0	1	2	0	0	1	1	0	0	1	0	1	0	2	0
272	1	0	2	0	0	0	1	0	1	1	0	0	0	0	0	0	1	1	1	1	1	0	1	0	0	0	0	2	1	2	1	0	1	1	0	1	1	0	1	1	1	0	0	0	0	0	0	0	2
273	1	2	0	0	0	0	1	0	1	0	0	1	2	0	1	1	1	0	2	1	2	0	0	0	0	1	0	2	2	0	2	0	0	0	0	2	2	0	0	2	2	0	0	0	0	0	0	0	2
274	1	1	1	0	0	0	1	0	1	0	0	0	1	0	0	0	1	1	1	1	1	0	0	0	0	1	0	2	1	1	1	1	1	0	0	1	1	0	0	1	1	0	1	0	1	0	0	2	0
275	0	2	0	0	0	0	1	0	1	1	0	1	1	0	1	1	1	0	1	1	2	1	0	0	0	0	0	2	0	1	1	0	1	0	0	1	2	0	0	1	1	1	1	0	1	1	0	1	1
276	1	1	2	0	0	0	1	0	1	0	0	0	1	0	0	0	1	1	1	1	1	1	0	0	0	2	0	1	1	1	0	1	0	0	0	2	1	0	0	1	1	1	1	0	1	1	0	2	1
277	1	1	1	0	0	0	0	0	2	1	0	0	1	0	0	0	1	1	1	1	2	1	0	0	0	0	0	1	2	0	1	0	0	0	1	2	1	0	0	1	1	0	1	0	1	0	0	1	2
278	0	1	1	1	1	1	1	1	2	2	0	0	0	0	0	0	2	1	1	1	2	1	0	0	0	0	0	2	2	1	1	1	1	0	1	1	2	0	0	2	2	1	1	0	1	0	0	0	2
279	1	2	0	0	0	0	1	0	1	0	0	0	2	2	0	0	1	1	1	0	1	0	1	1	1	0	0	2	1	1	1	1	2	0	0	2	1	0	1	1	1	0	0	2	0	2	0	2	0
280	1	2	0	0	0	0	1	1	2	2	0	0	0	0	0	0	2	1	1	1	2	0	0	0	0	1	0	1	0	0	2	1	1	0	0	2	2	0	0	1	1	0	0	0	0	0	0	0	2
281	1	1	1	1	1	1	2	1	1	1	1	0	0	0	0	0	0	2	0	1	1	0	0	0	0	1	0	1	1	1	1	1	0	0	0	1	1	0	2	1	0	0	1	0	0	0	0	0	1
282	1	2	1	0	0	0	1	0	1	1	1	0	0	0	0	0	2	1	1	1	2	0	0	0	0	1	0	2	2	1	2	0	0	0	0	2	2	0	2	0	0	0	0	0	0	0	0	2	0
283	1	0	2	0	0	0	2	1	1	1	0	0	1	0	0	0	0	0	2	2	2	2	1	1	1	1	0	1	0	1	2	0	1	0	0	1	2	0	1	1	1	1	1	0	1	1	0	0	1
284	0	2	0	0	0	0	2	0	0	0	1	0	1	0	0	0	1	0	2	2	2	1	0	0	0	0	0	2	0	1	1	1	1	0	0	1	0	1	1	0	0	0	0	0	0	1	0	1	1
285	0	1	2	0	0	0	0	0	2	1	1	1	1	1	0	0	2	1	1	1	2	1	2	1	1	1	0	2	1	1	2	0	2	0	0	1	0	1	0	0	0	1	1	0	1	0	0	1	2
286	1	1	1	0	0	1	1	0	1	1	1	0	1	0	0	0	0	0	2	2	1	1	1	0	0	0	0	2	1	1	2	1	1	0	0	2	1	0	1	2	1	0	0	0	0	2	0	1	1
287	1	2	0	0	0	0	2	0	1	0	2	0	0	0	0	0	1	1	2	2	2	0	0	0	0	2	0	2	0	2	0	1	0	0	0	1	1	0	2	1	0	0	0	0	0	0	0	1	0
288	0	1	2	0	0	0	2	1	1	1	0	0	1	0	0	1	1	1	1	1	2	0	0	0	0	1	0	1	1	1	0	1	1	0	0	2	1	1	1	0	0	0	2	0	0	0	0	2	0
289	0	2	2	0	0	1	0	0	1	1	1	0	1	0	0	0	2	0	2	2	2	0	0	0	0	2	0	1	1	2	0	0	1	1	1	1	1	0	0	2	2	0	0	0	0	1	0	0	2
290	0	1	1	0	0	0	2	0	0	0	1	0	0	0	0	0	0	1	1	1	1	1	0	0	0	2	0	1	1	1	0	2	2	0	0	1	1	0	0	2	2	1	1	0	1	2	0	1	1
291	0	1	1	0	0	0	1	1	2	2	0	0	2	2	0	0	1	0	2	1	2	1	0	0	0	0	0	2	0	1	0	1	2	0	0	1	1	0	0	1	1	1	0	0	0	0	0	2	0
292	1	1	1	0	0	0	1	0	2	0	1	1	1	1	0	0	0	1	0	0	0	2	0	0	0	0	0	2	0	1	1	0	0	0	1	2	1	0	0	2	2	1	1	0	1	0	0	1	1
293	0	1	2	0	0	0	2	0	1	0	1	0	0	0	0	0	0	2	0	1	1	1	0	0	0	1	0	1	2	0	1	0	1	0	0	2	1	1	1	0	0	0	0	0	0	1	0	2	0
294	1	2	0	0	0	0	0	0	2	0	1	0	1	1	0	0	1	0	2	2	2	1	0	0	0	0	0	1	1	1	0	2	2	0	0	0	1	0	1	1	1	0	0	0	0	0	0	2	0
295	1	1	1	0	0	0	1	0	1	0	1	0	2	1	0	1	1	1	1	1	2	0	0	0	0	0	0	1	1	1	0	0	2	0	0	0	1	0	1	1	1	1	1	0	1	1	0	1	1
296	0	2	0	0	0	0	0	0	2	2	0	1	1	1	0	0	0	0	2	2	2	0	0	0	0	0	0	1	2	0	1	1	1	0	0	2	0	0	1	1	1	1	1	0	1	0	0	1	1
297	1	1	1	0	0	0	2	1	1	1	0	1	1	1	0	0	1	0	2	2	2	0	0	0	0	1	0	2	0	2	0	0	1	0	0	2	1	0	1	1	1	0	0	0	0	0	0	0	1
298	0	1	1	0	0	1	1	1	2	2	0	0	0	0	0	0	1	2	0	0	1	0	0	0	0	1	0	1	2	1	0	1	2	0	1	1	1	1	0	1	1	0	0	0	0	0	0	1	1
299	1	1	1	0	0	0	1	1	2	1	0	0	1	1	0	0	2	2	0	1	2	0	0	0	0	2	2	2	1	0	1	2	1	0	1	2	0	0	1	1	1	2	2	0	2	0	0	1	0
300	1	1	2	0	0	1	1	0	1	1	1	1	1	1	0	0	2	1	1	1	2	0	1	0	0	1	0	2	0	2	1	0	1	1	1	2	0	0	1	1	1	0	0	0	0	1	0	1	2
301	0	0	2	0	0	1	1	0	0	0	2	0	1	1	0	0	2	0	2	2	2	1	1	1	1	1	0	2	0	2	0	0	1	0	0	2	2	0	0	1	1	0	0	2	0	1	0	1	1
302	1	2	0	0	0	0	1	0	1	1	1	1	2	1	0	0	0	0	2	1	2	0	0	0	0	0	0	2	1	2	1	0	0	1	1	1	1	0	0	2	2	1	1	0	1	0	0	2	0
303	1	1	1	0	0	0	1	0	1	1	1	1	2	1	0	0	0	0	1	1	1	0	1	0	0	1	0	2	1	1	2	1	1	0	0	1	2	0	1	1	1	0	0	0	2	1	0	0	2
304	1	1	1	0	0	0	2	1	2	2	1	0	0	0	0	0	0	2	0	1	2	0	1	0	0	1	0	2	0	1	1	1	0	1	1	2	2	0	1	1	1	1	0	0	2	1	0	2	0
305	0	1	1	0	0	0	1	0	2	1	1	0	0	0	0	0	1	1	1	0	0	1	0	0	0	0	0	1	1	1	0	0	1	1	0	1	1	0	1	1	1	1	1	0	1	0	0	2	1
306	0	1	1	0	0	1	1	1	2	2	0	1	1	1	0	0	2	2	0	0	1	1	1	1	1	1	0	1	1	0	1	0	0	0	0	2	0	0	1	1	1	0	0	1	0	1	0	0	1
307	1	1	1	0	0	0	2	0	0	0	0	0	0	0	0	0	1	0	1	1	1	0	0	0	0	1	0	1	1	2	0	1	0	1	1	2	2	0	1	1	1	0	1	0	0	0	0	0	2
308	0	0	2	0	1	0	2	0	1	0	1	1	2	2	0	0	1	2	1	1	1	1	0	0	0	2	0	2	0	2	0	0	1	0	0	2	1	0	1	1	0	0	1	0	2	0	0	2	1
309	1	0	2	0	0	0	1	1	2	2	0	1	1	1	0	0	0	1	0	0	2	0	1	1	1	1	0	1	1	1	0	0	1	2	0	1	1	0	0	1	1	0	0	1	1	2	0	1	1
310	1	2	0	0	0	0	1	0	1	1	1	1	1	1	0	0	1	1	1	1	2	0	0	0	0	0	0	2	0	1	1	0	0	0	1	2	1	0	2	1	0	0	0	0	0	1	0	0	2
311	1	1	2	0	0	0	0	0	2	2	0	0	0	0	0	0	0	0	2	2	2	0	0	0	0	2	0	2	0	2	1	1	2	0	1	2	1	0	2	0	0	1	0	0	1	1	0	1	1
312	1	2	1	0	0	0	1	1	1	1	0	0	1	1	0	0	2	1	1	1	2	0	1	0	0	0	0	2	1	1	1	1	0	0	0	1	1	0	0	2	2	0	0	0	0	1	0	1	1
313	0	2	0	0	0	0	2	1	1	1	1	0	0	0	0	0	2	0	2	2	2	0	0	0	0	1	0	1	0	1	0	1	0	0	0	1	1	1	0	0	0	1	1	1	1	1	0	1	1
314	0	1	1	0	0	0	2	0	1	0	1	0	1	0	0	0	1	1	1	1	1	0	1	0	0	1	0	1	2	1	0	1	1	0	1	2	1	1	0	1	1	0	1	0	1	1	0	2	1
315	0	1	1	0	0	0	1	0	1	0	1	2	2	1	1	1	1	1	1	1	1	0	0	0	0	1	0	0	2	0	0	2	1	0	1	2	1	0	0	2	2	1	1	1	0	1	0	1	1
316	0	2	0	0	0	0	2	1	1	1	0	0	2	2	0	0	1	1	1	1	1	0	0	0	0	2	0	2	0	2	1	1	1	1	0	0	1	1	0	1	1	1	1	0	2	1	0	2	0
317	0	0	1	0	0	0	1	0	1	1	1	0	0	0	0	0	1	2	0	0	1	1	2	1	1	0	0	2	0	2	1	2	2	1	1	2	2	0	0	1	1	1	1	0	1	1	0	2	0
318	0	0	2	0	0	1	1	0	1	0	1	0	0	0	0	0	1	0	1	1	1	1	0	0	0	0	0	1	0	1	0	1	1	0	0	1	1	0	0	1	1	0	0	0	0	2	0	0	1
319	0	1	2	0	0	0	2	0	0	0	1	0	0	0	0	0	1	2	0	0	0	0	0	0	0	0	1	2	1	1	0	0	1	1	1	2	2	0	1	1	1	1	1	0	2	2	0	0	2
320	0	2	0	0	0	0	2	1	1	1	0	0	0	0	0	0	2	1	1	2	2	0	0	0	0	2	0	0	2	0	0	1	0	1	1	2	2	0	1	1	1	0	0	0	0	0	0	1	1
321	0	1	1	0	0	0	2	0	0	0	0	0	0	0	0	0	2	1	2	1	2	0	0	0	0	1	0	1	1	1	0	1	0	1	0	1	2	0	0	2	2	0	0	0	0	1	0	1	0
322	1	0	2	0	0	0	1	1	2	2	0	0	0	0	0	0	0	2	0	1	2	1	1	1	1	1	0	1	1	1	0	2	2	1	1	2	1	0	0	2	2	1	0	0	1	0	0	2	0
323	0	0	2	0	0	1	2	0	2	1	1	1	2	1	0	0	1	0	2	2	2	1	0	0	0	1	0	1	2	1	0	0	1	2	0	1	1	0	0	1	1	0	0	0	0	0	0	2	1
324	1	2	1	0	0	0	2	1	1	1	0	0	1	0	0	0	1	2	0	1	1	2	0	0	0	0	0	2	1	2	1	0	0	0	1	2	1	0	1	1	1	0	0	0	1	1	0	2	0
325	1	1	2	0	0	0	0	0	2	2	0	0	1	1	0	0	1	1	1	1	1	0	0	0	0	1	1	2	0	1	0	0	1	1	1	2	1	0	0	2	2	0	1	0	1	0	0	1	0
326	0	0	2	0	0	0	0	0	2	2	0	1	1	0	0	0	2	0	2	2	2	0	0	0	0	0	2	2	1	0	1	0	2	0	0	2	2	0	0	1	1	0	0	0	2	1	0	2	1
327	0	2	0	0	0	0	0	0	2	2	0	1	1	1	0	0	1	1	1	1	1	0	0	0	0	1	0	2	0	2	1	0	1	2	0	1	1	0	1	2	1	0	0	0	1	0	0	1	1
328	0	1	2	0	0	0	1	0	1	1	2	1	1	1	0	0	2	2	0	0	1	1	1	0	0	1	0	2	0	1	1	1	2	0	0	2	1	0	1	1	1	1	2	0	0	1	0	1	1
329	0	0	2	0	0	0	2	0	0	0	1	0	1	0	0	0	1	1	1	1	1	0	1	1	1	0	1	1	1	2	0	0	0	1	1	2	1	1	0	1	1	1	0	0	1	2	0	0	2
330	0	1	1	0	0	0	1	0	2	2	0	0	0	0	0	0	1	1	1	1	1	1	0	0	0	2	0	2	2	2	0	0	1	0	0	1	1	2	0	1	1	0	0	0	0	1	0	1	1
331	1	1	1	0	0	0	1	0	2	1	0	0	1	0	0	0	0	0	2	2	2	0	0	0	0	2	1	1	0	0	1	2	1	0	1	2	1	1	0	1	1	0	0	1	0	1	0	2	1
332	1	0	2	0	0	1	0	0	2	1	1	0	0	0	0	0	0	1	0	0	0	0	0	0	0	0	0	2	1	1	2	1	1	0	1	1	1	0	0	1	1	0	0	0	0	1	0	2	0
333	1	2	0	0	0	0	1	0	1	1	1	2	2	2	0	0	0	2	0	0	1	0	0	0	0	1	0	1	2	0	1	1	1	0	1	1	1	1	0	0	0	1	0	0	1	2	0	1	1
334	0	2	1	0	0	0	1	0	1	1	0	0	1	1	0	0	1	1	0	0	0	0	0	0	0	2	0	2	0	2	1	0	1	1	1	2	0	0	0	1	1	1	1	0	0	1	0	2	0
335	1	2	1	0	0	0	1	1	2	1	0	0	0	0	0	0	2	0	2	2	2	2	1	1	1	1	0	2	0	2	1	1	1	2	1	1	2	0	1	1	1	0	1	0	1	1	0	1	1
336	1	1	1	0	0	1	1	0	1	1	1	0	1	0	0	0	2	0	1	1	1	1	0	0	0	2	0	1	0	1	0	1	0	1	1	2	2	0	1	0	0	1	1	0	1	0	0	0	1
337	1	1	2	0	0	0	1	0	1	1	0	0	0	0	0	0	1	0	2	2	2	0	0	0	0	1	0	2	1	1	2	1	2	0	0	1	1	0	0	1	1	1	2	0	0	1	0	0	2
338	1	1	1	0	0	1	0	0	2	2	0	0	0	0	0	0	2	1	1	1	1	0	0	0	0	1	0	2	1	1	1	1	2	0	1	2	1	1	0	1	1	0	0	0	0	0	0	2	0
339	1	1	2	0	0	0	2	0	1	0	1	0	2	1	0	1	1	0	2	2	2	0	0	0	0	0	0	2	1	1	1	0	2	1	0	1	1	0	0	2	2	1	1	0	1	1	0	2	0
340	0	1	2	0	0	0	1	0	2	1	0	0	0	0	0	0	1	2	0	0	2	0	0	0	0	1	0	2	0	1	2	1	1	0	1	2	2	0	1	0	0	0	0	0	0	2	0	2	0
341	1	0	2	0	0	0	2	0	1	0	1	0	0	0	0	0	1	1	1	1	1	0	2	0	0	1	0	2	0	2	0	0	1	0	0	1	1	0	0	2	1	2	1	0	1	0	0	1	1
342	1	0	2	0	0	0	2	0	0	0	1	0	1	0	0	1	2	0	2	2	2	0	0	0	0	1	0	1	1	1	0	0	0	0	0	2	2	0	0	1	1	0	0	0	0	0	0	1	1
343	1	0	2	0	0	0	1	1	2	2	0	0	0	1	0	0	1	1	2	2	2	1	0	0	0	0	0	1	1	1	0	0	0	0	0	1	1	1	0	1	1	1	1	0	2	2	0	1	1
344	1	1	1	0	0	0	0	0	2	0	1	0	1	0	0	0	0	2	0	0	0	1	2	1	1	1	0	1	0	1	2	0	1	1	1	1	1	0	1	1	1	1	1	0	1	0	0	2	0
345	1	1	1	0	0	0	0	0	2	1	0	1	2	1	0	0	1	0	2	2	2	1	0	0	0	0	0	1	1	1	0	0	1	0	0	2	2	0	0	2	2	1	1	0	1	1	0	2	0
346	1	2	0	0	0	0	1	1	2	1	0	0	0	0	0	0	2	0	2	2	2	0	1	0	0	1	0	2	0	1	1	0	0	1	2	2	1	0	0	1	1	1	0	0	2	0	0	0	2
347	0	0	2	0	1	0	0	0	2	2	0	0	1	0	0	0	2	0	2	2	2	0	0	0	0	1	0	1	1	1	0	1	1	1	0	0	2	0	1	1	1	0	1	1	1	0	0	1	0
348	0	0	2	0	0	0	2	0	1	1	1	2	2	2	0	0	1	2	1	2	2	0	0	0	0	0	0	1	1	2	0	1	2	0	0	2	1	0	0	1	1	0	0	0	1	1	0	2	0
349	1	0	2	0	0	1	2	1	1	1	0	1	0	0	0	0	1	1	1	1	1	0	0	0	0	1	0	2	2	1	1	1	1	0	0	2	2	0	0	2	2	0	0	0	0	0	0	1	1
350	0	2	0	0	0	0	2	0	1	0	2	0	1	0	0	0	0	2	0	0	0	0	1	0	0	0	0	2	2	1	2	0	0	0	0	2	1	0	1	2	1	0	0	0	0	0	0	2	0
351	1	1	1	0	1	0	1	0	1	0	1	0	0	0	0	0	1	1	1	1	1	0	0	0	0	1	0	2	0	2	1	0	0	0	0	1	2	0	1	1	1	1	1	0	1	0	0	2	1
352	0	1	1	0	0	1	2	0	1	1	0	0	1	1	0	1	2	2	1	1	2	0	2	0	0	1	0	1	1	0	1	0	0	1	2	2	1	1	0	1	1	0	0	0	1	1	0	2	0
353	1	1	2	0	0	0	0	0	2	2	0	2	2	1	1	1	1	2	0	1	1	1	0	0	0	0	0	2	1	2	0	0	1	0	0	1	1	0	0	0	0	1	1	0	0	1	0	0	2
354	0	2	0	0	0	0	1	1	2	1	0	1	1	1	0	0	0	1	1	1	1	0	0	0	0	1	0	2	1	0	2	1	1	1	0	2	2	0	2	0	0	1	0	0	1	1	0	1	0
355	1	1	1	0	0	0	1	0	0	0	0	1	1	0	0	0	1	0	2	1	2	1	0	0	0	0	0	1	0	1	0	1	1	1	0	2	0	0	2	0	0	0	0	0	1	0	0	1	1
356	0	2	1	0	0	0	1	2	2	2	0	0	1	0	0	0	1	1	1	1	1	0	0	0	0	1	0	2	0	2	0	1	1	0	1	1	2	0	1	2	1	0	0	0	1	0	0	1	1
357	0	0	2	0	0	0	0	0	2	0	1	1	1	0	1	1	2	1	1	1	2	0	1	0	0	1	0	2	0	2	0	1	1	0	0	1	2	0	0	1	1	1	0	0	2	1	1	2	0
358	1	2	1	0	0	0	0	0	2	2	0	0	0	0	0	0	1	1	1	1	2	1	0	0	0	1	0	1	1	1	0	0	0	1	2	2	1	1	1	0	0	0	0	0	0	1	0	2	1
359	1	1	2	0	0	0	2	0	0	0	0	0	0	0	0	0	0	2	0	0	1	1	0	0	0	1	0	2	0	2	1	1	2	0	1	2	2	0	0	2	2	1	0	0	1	0	0	1	1
360	1	2	0	0	0	0	1	0	1	1	2	0	0	0	0	0	1	0	2	2	1	0	1	1	1	1	0	2	1	2	1	0	1	1	0	1	1	0	2	0	0	0	0	1	0	0	0	0	1
361	1	1	2	0	0	0	0	0	2	2	0	0	0	0	0	0	1	1	1	1	2	0	0	0	0	1	0	2	1	1	2	0	0	0	0	0	2	0	0	1	1	0	1	0	1	0	0	2	0
362	0	1	2	0	0	1	0	0	2	1	0	0	2	1	0	0	0	1	1	1	2	0	0	0	0	2	0	1	2	1	0	1	0	0	0	1	0	1	1	1	0	1	1	1	1	2	0	2	0
363	0	1	2	0	0	0	2	0	0	0	2	1	1	1	0	0	1	1	1	1	1	1	1	0	0	1	0	2	0	2	0	1	1	0	0	2	1	0	0	2	2	1	0	0	1	2	0	0	2
364	1	2	0	0	0	0	2	1	1	1	1	0	0	0	0	0	1	1	1	1	1	0	1	1	1	0	0	2	1	1	1	0	1	0	0	1	1	0	0	2	2	0	0	0	0	1	0	1	2
365	1	1	2	0	0	0	2	0	0	0	1	1	1	1	0	0	0	1	1	1	1	0	2	0	0	0	1	2	1	0	1	0	1	2	1	2	2	0	0	2	2	1	1	0	1	0	0	1	1
366	1	1	1	0	0	0	0	0	2	1	1	0	0	0	0	0	1	1	1	1	1	1	0	0	0	0	0	1	2	0	0	0	1	1	2	2	1	0	2	0	0	1	1	1	1	2	0	2	1
367	1	1	1	0	0	0	1	0	0	0	1	0	0	0	0	0	1	0	2	2	2	0	1	0	0	2	0	2	0	1	2	2	2	0	0	2	0	0	2	0	0	0	2	0	0	0	0	1	1
368	1	2	1	0	0	0	1	0	1	1	1	1	1	1	0	0	1	0	1	1	1	0	1	0	0	1	0	2	1	2	1	1	2	1	0	0	2	0	1	0	0	0	0	0	0	1	0	1	0
369	1	2	0	0	0	0	0	0	2	2	0	1	2	1	0	0	1	1	1	1	2	1	0	0	0	1	0	1	1	1	1	2	2	0	1	2	0	0	1	1	1	1	1	0	2	0	0	2	1
370	1	1	1	0	0	0	1	1	2	2	0	0	0	0	0	0	2	0	2	1	2	0	0	0	0	1	0	2	0	2	1	2	2	0	0	0	0	0	2	1	0	1	1	0	2	1	0	1	1
371	1	1	1	0	0	0	1	0	1	1	0	0	0	0	0	0	0	1	1	0	1	1	1	1	1	1	0	2	1	1	2	0	1	0	0	2	2	0	1	1	1	0	0	0	1	1	0	0	2
372	0	0	2	0	1	0	1	0	1	1	0	1	2	1	0	0	1	2	0	0	1	0	0	0	0	2	0	1	1	1	0	0	1	1	1	1	2	0	1	0	0	1	1	0	1	0	0	2	1
373	1	1	1	0	0	1	0	0	2	1	0	1	1	1	0	0	0	1	1	1	1	1	1	0	0	1	2	2	1	0	1	1	1	1	2	2	1	0	0	1	1	1	1	0	1	0	0	2	0
374	0	1	1	0	0	1	2	1	1	1	0	0	1	0	0	0	0	1	1	1	2	0	1	0	0	0	0	1	1	0	1	0	2	0	0	1	2	0	0	1	1	0	0	0	0	1	0	1	1
375	1	1	1	0	0	0	2	1	1	1	1	1	1	0	0	0	2	2	1	1	1	0	0	0	0	1	1	2	1	1	0	1	2	0	0	2	1	0	2	1	0	0	0	1	0	0	0	2	1
376	1	1	2	0	0	0	1	1	2	1	0	0	0	0	0	0	0	0	2	2	2	0	1	0	0	1	1	2	1	0	1	0	0	1	0	1	1	0	1	1	1	0	0	0	0	0	0	1	1
377	1	0	2	0	0	1	2	1	2	1	0	1	2	1	0	0	1	1	1	1	1	0	0	0	0	1	0	1	2	0	1	1	1	1	2	2	2	0	1	1	1	1	0	0	1	0	0	0	2
378	1	1	1	0	0	0	2	0	2	2	0	1	2	0	1	1	1	1	1	1	1	1	0	0	0	1	0	2	1	2	0	2	2	0	0	1	1	0	1	2	1	0	1	0	1	0	0	2	0
379	0	1	1	0	0	0	1	0	1	0	1	0	1	0	0	0	1	1	1	1	2	0	1	0	0	1	0	2	0	2	0	1	1	0	1	1	1	0	2	0	0	0	1	0	0	1	0	2	0
380	0	2	1	0	0	0	2	0	0	0	2	0	0	0	0	0	1	2	1	1	1	0	0	0	0	2	0	2	0	2	1	1	1	0	0	2	2	0	0	1	1	1	0	0	1	2	0	0	2
381	1	0	2	0	0	1	0	0	2	0	1	1	1	1	0	0	1	1	1	1	1	0	0	0	0	0	0	2	0	0	0	1	1	0	1	1	1	0	1	1	0	0	0	1	0	0	0	1	1
382	1	2	0	0	0	0	2	1	2	1	0	1	2	2	0	0	0	1	1	1	2	0	1	1	1	2	0	1	1	1	0	0	2	0	0	2	1	0	2	0	0	0	1	0	0	1	0	2	0
383	1	2	1	0	0	0	2	1	1	1	0	0	0	0	0	0	1	0	1	2	2	0	0	0	0	1	0	1	1	1	1	1	1	0	1	1	1	0	0	1	1	0	0	0	0	0	1	2	0
384	0	1	1	0	0	0	2	0	1	1	1	0	0	0	0	0	1	1	1	1	1	0	1	0	0	1	0	2	0	1	1	0	1	2	1	2	1	1	1	0	0	0	0	0	1	0	0	0	2
385	0	1	1	0	0	0	1	0	0	0	1	0	1	0	0	0	1	0	2	2	2	0	0	0	0	1	1	1	1	0	0	0	1	0	0	2	1	0	2	0	0	1	0	0	0	0	0	2	0
386	0	0	1	0	0	0	1	0	1	1	1	0	0	0	0	0	1	0	2	2	2	0	0	0	0	1	0	1	1	1	0	1	2	0	0	1	2	0	1	1	1	0	0	0	0	0	0	1	1
387	1	2	0	0	0	0	1	0	2	2	0	0	0	0	0	0	2	0	2	2	2	1	0	0	0	0	0	2	1	2	0	1	1	0	0	2	1	1	0	1	1	1	1	0	0	0	0	0	2
388	0	1	1	0	0	1	0	0	2	1	0	0	1	1	0	0	1	0	2	2	2	0	0	0	0	1	2	2	1	0	1	0	1	0	0	1	1	0	2	0	0	0	1	0	0	0	0	1	0
389	1	0	2	0	0	2	0	0	2	2	0	0	1	1	0	0	1	1	1	1	1	0	0	0	0	1	0	0	1	0	1	1	1	1	0	0	1	0	0	2	2	0	0	0	0	0	0	0	2
390	1	2	0	0	0	0	2	0	0	0	0	0	1	0	0	0	1	1	1	1	2	0	0	0	0	1	0	2	0	2	0	1	1	0	1	2	1	0	0	1	1	0	1	0	1	0	0	0	2
391	1	1	1	0	0	0	1	1	2	1	0	0	0	0	0	0	2	1	2	2	2	1	0	0	0	0	0	1	2	1	0	0	1	1	1	2	2	0	1	1	1	1	0	0	0	0	0	0	1
392	1	1	1	0	0	0	2	1	1	1	0	0	1	1	0	0	1	1	1	1	1	0	0	0	0	0	0	1	1	1	0	2	2	0	0	1	2	0	0	2	2	1	1	0	1	1	0	1	0
393	1	2	0	0	0	0	1	0	1	1	0	1	1	1	0	0	0	2	0	1	1	0	0	0	0	0	0	1	1	0	0	2	1	0	0	2	1	1	0	1	1	0	1	0	1	0	0	2	0
394	1	2	1	0	0	0	2	0	1	1	1	1	1	1	0	0	2	0	2	2	2	0	0	0	0	0	0	1	1	1	0	1	1	1	0	1	2	0	0	2	2	1	1	0	1	0	0	2	0
395	1	2	1	0	0	0	1	0	1	1	1	1	2	2	0	1	0	0	2	1	2	1	0	0	0	1	0	2	1	2	0	1	2	0	1	2	1	0	0	1	1	0	1	0	1	0	0	1	1
396	1	2	1	0	0	0	1	0	1	1	2	0	0	0	0	0	1	0	2	2	2	0	0	0	0	0	0	2	0	2	1	0	1	2	2	2	2	0	0	2	2	1	0	0	0	0	0	1	1
397	0	2	0	0	0	0	0	0	2	2	0	0	0	0	0	0	1	2	1	1	1	0	0	0	0	2	1	2	0	1	0	0	0	0	0	2	2	0	0	1	1	1	1	0	1	1	0	2	1
398	1	1	1	0	0	0	2	0	0	0	0	1	1	1	0	0	1	0	1	2	2	1	0	0	0	0	0	1	2	0	1	0	0	1	0	1	1	0	2	0	0	2	2	0	1	1	0	2	1
399	0	1	2	0	0	0	0	0	2	2	0	0	1	0	0	0	2	1	1	1	2	0	1	0	0	1	0	0	2	0	0	0	0	2	2	2	2	0	0	2	2	1	1	0	0	0	0	2	0
400	1	1	2	0	0	0	1	1	2	1	0	2	2	1	1	1	1	0	1	1	1	0	0	0	0	1	0	2	1	1	2	1	1	0	0	2	1	0	0	1	1	0	0	0	0	1	0	1	0
401	0	0	1	0	0	0	0	0	2	1	1	0	0	0	0	0	1	0	2	2	2	0	1	1	1	1	0	2	0	0	0	1	2	0	0	0	0	1	1	1	0	0	1	0	1	0	0	1	1
402	1	0	2	0	0	1	1	1	2	1	0	0	0	0	0	0	2	2	1	1	2	0	0	0	0	1	0	1	0	1	1	1	1	0	0	2	2	0	0	2	2	0	2	0	0	1	0	2	1
403	1	0	1	0	0	0	1	1	2	2	0	0	1	0	0	0	0	0	2	2	2	2	1	1	1	1	0	2	1	1	1	0	0	1	0	1	2	0	2	0	0	0	0	0	0	0	0	2	1
404	0	0	2	0	0	1	0	0	1	0	0	1	2	1	1	1	1	0	1	1	1	0	0	0	0	1	0	2	0	2	0	1	1	2	0	1	1	0	2	0	0	1	1	0	1	0	0	2	0
405	0	0	2	0	0	0	1	0	2	1	0	0	1	0	0	0	2	0	1	1	1	0	0	0	0	2	0	2	0	1	1	0	0	0	0	0	2	0	1	1	1	1	1	0	1	0	0	2	0
406	1	1	2	0	0	0	1	1	2	1	0	0	1	0	0	0	1	1	1	1	1	1	1	0	0	0	0	0	1	0	1	1	2	1	0	1	1	0	1	0	0	0	0	0	0	1	0	1	2
407	0	0	2	0	0	0	0	0	2	0	1	0	0	0	0	0	2	0	2	2	2	1	0	0	0	1	0	2	1	1	1	0	1	0	0	1	1	0	0	1	1	0	0	0	2	2	0	2	0
408	0	2	1	0	0	1	1	0	1	1	0	1	1	1	0	0	2	1	1	2	2	2	0	0	0	0	0	1	1	1	0	0	1	1	0	1	2	0	0	2	2	0	1	0	1	0	1	0	1
409	1	0	1	0	0	0	2	0	0	0	1	1	2	1	0	0	0	1	0	0	0	0	0	0	0	0	0	2	0	2	1	1	1	0	0	1	1	0	0	2	2	0	1	0	1	1	0	2	0
410	1	0	2	0	0	0	2	1	2	1	0	1	1	1	0	0	1	1	1	1	1	1	0	0	0	1	0	1	1	1	0	2	2	0	0	1	1	1	0	1	1	0	0	0	0	0	0	1	1
411	0	0	2	0	0	2	0	0	1	1	1	1	2	1	0	0	1	2	0	0	1	0	0	0	0	1	0	2	1	1	1	0	1	1	1	1	0	0	1	0	0	0	1	0	1	1	0	1	1
412	1	0	2	0	0	0	0	0	2	1	0	0	1	1	0	0	1	1	1	1	1	0	2	0	0	1	0	1	0	2	1	0	1	1	2	2	1	0	1	2	1	0	0	0	0	0	0	0	2
413	0	1	1	0	0	1	2	0	1	0	2	0	0	0	0	0	2	2	1	1	2	1	0	0	0	1	0	2	0	2	0	0	1	1	0	0	1	0	0	1	1	0	0	0	0	0	0	2	0
414	0	2	0	0	0	0	1	1	2	1	0	1	1	1	0	0	2	0	2	2	2	0	0	0	0	0	0	2	0	1	1	1	1	0	0	2	1	0	1	2	1	0	0	0	2	1	0	2	0
415	0	2	0	0	0	0	1	0	1	1	0	1	2	1	0	0	1	2	1	1	1	0	0	0	0	2	0	1	1	1	0	0	0	0	0	2	1	0	2	0	0	0	0	0	1	0	0	1	1
416	1	1	1	0	0	0	1	1	2	1	0	1	1	1	0	0	1	1	1	1	1	0	0	0	0	1	0	2	1	1	1	0	0	2	2	2	2	0	0	2	2	0	0	0	0	0	0	1	1
417	0	0	2	0	0	1	1	0	1	1	0	0	0	0	0	0	1	2	0	0	2	0	1	0	0	0	0	2	1	1	2	0	0	0	0	1	2	0	0	2	1	0	0	2	0	1	0	0	2
418	1	2	2	0	0	0	2	1	1	1	1	0	0	0	0	0	2	0	2	2	2	1	0	0	0	1	1	2	0	1	0	1	1	0	0	1	0	0	1	1	1	1	1	0	1	1	0	1	0
419	1	2	1	0	0	0	2	0	1	1	0	1	1	1	0	0	2	0	2	2	2	0	1	0	0	0	0	1	2	1	0	1	1	0	0	2	1	0	2	0	0	0	0	1	0	1	0	1	1
420	1	1	2	0	0	1	1	1	2	2	0	1	2	1	0	0	2	1	1	1	1	1	0	0	0	0	0	2	1	2	0	0	1	2	1	2	0	0	1	0	0	0	1	0	1	0	0	0	2
421	0	2	1	0	0	0	1	0	1	1	1	0	0	0	0	0	2	0	2	2	2	0	0	0	0	1	0	1	1	1	0	0	1	1	0	1	1	0	2	0	0	0	1	0	1	0	0	2	0
422	1	1	2	0	0	0	1	0	2	0	1	1	1	1	0	0	0	2	0	1	2	0	1	0	0	1	0	2	0	0	0	1	2	0	0	2	1	0	2	1	0	0	0	1	0	0	0	0	0
423	1	1	1	0	0	0	1	0	1	1	1	1	2	1	0	1	2	0	2	2	2	0	0	0	0	2	0	2	0	1	1	1	2	0	0	0	1	0	1	1	1	0	0	0	0	0	0	2	1
424	1	1	2	0	0	0	2	0	0	0	2	0	2	1	0	1	2	1	1	1	2	1	0	0	0	0	0	1	0	1	1	0	1	1	0	2	0	0	1	1	1	1	1	0	1	0	0	2	0
425	0	2	2	0	0	1	2	0	0	0	0	0	0	0	0	0	1	1	1	1	1	1	0	0	0	2	0	2	1	1	2	0	0	0	0	1	2	0	1	1	1	0	1	0	1	1	0	0	1
426	1	1	2	0	0	0	2	0	0	0	0	0	0	0	0	0	2	0	2	2	2	0	0	0	0	1	0	2	0	2	0	0	0	0	0	1	2	0	0	2	2	0	0	0	1	1	0	1	1
427	1	2	1	0	0	0	2	1	1	1	0	1	1	1	0	0	2	0	2	2	2	0	0	0	0	1	0	1	2	1	0	0	0	1	2	2	0	0	0	0	0	0	0	0	0	2	0	0	2
428	1	0	2	0	0	0	1	1	2	2	0	1	1	1	0	0	1	1	1	1	2	0	0	0	0	0	0	2	1	2	1	1	1	2	1	1	2	0	0	2	2	0	0	0	0	0	0	1	1
429	1	2	1	0	0	0	2	0	0	0	2	0	0	0	0	0	1	1	1	1	2	0	0	0	0	1	0	1	2	0	1	1	2	0	0	1	2	0	0	2	2	0	0	1	0	1	0	1	1
430	1	0	2	0	0	0	0	0	1	1	1	0	0	0	0	0	1	0	1	1	1	0	0	0	0	2	0	1	1	1	0	1	1	1	1	2	1	0	1	1	1	0	1	0	1	0	0	2	0
431	1	0	2	0	0	0	1	0	2	2	0	0	0	0	0	0	0	2	1	2	2	0	1	1	1	2	0	1	1	1	1	1	1	1	1	2	2	0	1	1	1	0	0	0	0	0	0	0	2
432	0	2	1	0	0	0	0	0	2	2	0	0	0	0	0	0	2	1	1	1	1	1	1	0	0	1	0	1	1	0	1	1	1	0	0	2	1	0	2	0	0	0	1	0	0	2	0	2	0
433	0	2	0	0	0	0	1	0	1	0	0	2	2	1	1	1	0	1	1	1	2	0	0	0	0	2	0	2	0	2	1	1	2	0	0	1	2	0	1	2	1	0	0	0	0	1	0	0	2
434	1	1	1	1	1	1	1	0	1	1	1	1	2	2	0	0	0	0	1	1	2	0	0	0	0	1	0	1	0	0	2	1	0	1	0	1	1	0	1	2	1	0	0	0	0	1	0	1	1
435	0	0	2	0	0	1	1	0	2	0	0	0	2	0	0	0	2	2	1	1	1	1	1	0	0	1	0	2	0	2	0	1	1	1	1	1	1	0	1	1	0	1	1	0	1	2	0	1	0
436	0	2	1	0	0	0	1	1	2	2	0	0	0	0	0	0	1	0	2	1	2	1	0	0	0	1	0	2	1	0	2	0	1	1	0	1	1	0	1	1	1	1	1	0	2	0	0	2	0
437	0	1	1	1	1	1	1	0	1	1	1	0	1	0	0	0	2	0	2	2	2	1	0	0	0	0	0	2	1	1	2	1	1	1	1	2	1	0	2	1	0	1	0	0	0	0	0	1	1
438	1	2	0	0	0	0	0	0	2	0	1	1	2	2	0	1	2	1	1	1	1	0	0	0	0	0	0	2	0	1	1	0	0	0	0	0	1	0	2	0	0	0	0	0	0	0	0	2	0
439	1	1	1	0	0	1	1	0	1	1	1	1	1	1	0	0	2	1	1	1	2	0	0	0	0	2	0	1	1	1	0	2	1	0	0	1	1	0	0	2	2	0	0	0	0	0	0	0	1
440	0	0	2	0	0	0	1	1	2	1	0	0	2	0	1	1	1	2	0	0	1	0	0	0	0	1	0	2	0	2	0	0	0	0	1	2	2	0	0	2	2	0	0	0	1	1	0	1	1
441	1	1	2	0	0	0	1	1	2	2	0	1	1	1	0	0	0	2	0	1	1	0	0	0	0	1	0	1	0	0	2	0	1	0	0	2	2	0	1	1	1	0	0	0	0	0	0	0	2
442	0	1	1	0	0	0	1	0	1	0	0	1	1	1	0	0	1	2	0	0	1	1	0	0	0	0	2	2	1	0	1	0	0	1	1	1	1	0	0	2	1	0	0	1	0	1	0	0	2
443	1	2	0	0	0	0	0	0	2	1	1	1	2	1	0	0	1	0	1	1	1	1	0	0	0	0	0	2	0	2	1	1	2	1	0	1	1	0	0	0	0	0	0	0	0	1	0	2	0
444	1	2	1	0	0	0	1	0	2	1	0	0	0	0	0	0	1	1	1	0	2	1	0	0	0	0	0	1	1	1	1	0	0	0	0	2	2	0	0	2	2	1	1	0	1	1	0	1	2
445	0	1	1	0	0	0	1	0	1	0	0	0	0	0	0	0	1	0	2	1	2	0	0	0	0	2	1	1	0	0	1	1	2	0	0	2	1	0	1	1	1	0	0	0	0	1	0	2	0
446	0	0	2	0	0	1	0	0	2	1	0	0	1	1	0	0	1	1	1	1	2	0	0	0	0	0	0	2	2	1	1	2	2	0	0	2	2	0	0	2	1	0	0	0	0	0	0	1	1
447	1	0	2	0	0	1	1	0	1	1	0	1	1	1	0	0	2	0	2	2	2	1	1	1	1	1	0	2	1	2	1	0	0	0	1	2	1	0	0	1	1	0	1	0	1	1	0	1	1
448	0	2	0	0	0	0	0	0	1	1	1	0	0	0	0	0	1	0	2	2	2	0	0	0	0	1	0	1	1	1	1	1	1	0	1	2	1	0	1	1	1	1	1	0	0	1	0	2	0
449	1	0	2	0	0	0	0	0	2	2	0	0	0	0	0	0	2	1	1	1	2	0	0	0	0	1	0	1	0	1	1	0	0	0	0	1	1	0	1	2	1	0	2	0	1	0	0	2	0
450	0	1	2	0	0	0	1	0	1	1	1	2	2	2	0	0	1	1	1	1	1	0	0	0	0	1	0	2	0	2	2	1	1	0	1	2	1	0	0	1	1	1	1	0	1	1	0	2	0
451	0	0	2	0	0	0	1	1	2	2	0	0	0	0	0	0	1	1	1	1	1	1	0	0	0	0	0	2	0	2	1	0	1	0	0	1	1	0	1	1	1	0	0	0	0	0	0	1	1
452	1	1	1	0	0	0	2	0	0	0	2	0	0	0	0	0	1	2	0	0	1	0	0	0	0	1	0	2	0	2	0	0	0	1	1	2	2	0	1	1	1	1	1	0	1	0	0	0	2
453	1	2	0	0	0	0	1	0	1	1	0	0	0	0	0	0	2	0	2	2	2	0	0	0	0	0	0	1	2	0	1	0	0	0	1	2	1	0	1	1	1	0	0	1	0	0	0	0	2
454	1	0	1	0	0	0	2	1	1	1	1	0	0	0	0	0	0	1	1	1	1	0	0	0	0	1	0	2	0	1	1	0	0	0	0	0	1	0	0	1	1	0	0	0	1	0	0	0	1
455	1	2	1	0	0	0	0	0	2	2	0	0	1	0	0	0	2	0	2	2	2	1	0	0	0	0	0	2	0	2	0	0	1	0	0	1	1	1	0	1	1	0	0	0	2	2	0	1	0
456	1	2	1	0	0	0	1	0	1	1	1	2	2	1	1	1	2	1	1	1	2	0	1	1	1	2	0	2	0	2	1	1	1	0	0	2	1	0	1	0	0	1	0	0	1	1	0	1	1
457	0	1	2	0	0	0	2	0	1	0	0	0	0	0	0	0	2	0	2	2	2	0	0	0	0	1	0	1	1	1	1	0	0	0	0	2	2	0	0	1	1	0	0	1	0	1	0	2	0
458	0	1	1	0	0	0	2	1	1	1	0	0	1	2	0	0	2	0	1	1	1	1	0	0	0	2	0	1	0	1	0	0	0	0	0	2	2	0	1	1	1	0	0	0	0	1	0	2	0
459	0	0	2	0	0	0	1	1	2	2	0	0	0	0	0	0	2	0	1	1	1	0	0	0	0	2	0	2	0	2	0	1	1	2	0	1	0	1	0	0	0	0	0	0	0	2	0	0	2
460	0	0	2	0	1	0	2	1	1	1	0	0	0	0	0	0	1	1	2	2	2	0	0	0	0	1	0	1	1	1	0	0	0	1	0	1	1	1	0	1	1	1	1	0	1	0	0	0	1
461	0	0	2	0	0	0	1	0	1	1	1	1	2	1	1	1	1	2	1	1	1	0	0	0	0	0	1	2	0	1	1	0	2	1	0	1	1	0	0	0	0	0	1	1	1	0	0	2	0
462	0	2	0	0	0	1	1	0	1	1	0	0	2	1	0	1	2	0	2	2	2	0	2	0	0	0	0	2	0	2	1	0	1	1	0	2	2	0	0	2	2	0	1	0	1	0	0	2	0
463	0	0	1	0	0	0	1	1	2	2	0	1	1	1	0	0	0	1	1	1	0	0	0	0	0	2	0	2	0	2	0	0	2	1	0	1	1	0	1	1	1	0	1	0	1	1	0	1	1
464	1	0	2	0	0	0	1	0	2	1	0	0	0	0	0	0	0	2	0	0	1	1	0	0	0	2	0	2	1	1	2	0	2	0	0	2	1	0	1	1	1	0	0	1	0	0	0	0	2
465	1	1	1	0	0	1	1	1	2	1	0	0	2	1	0	1	1	1	1	1	2	1	0	0	0	1	0	1	0	1	2	0	1	1	0	2	1	0	1	0	0	0	1	1	0	1	0	2	0
466	0	0	1	0	0	0	1	0	1	1	1	0	1	1	0	0	1	1	1	1	1	1	1	1	1	2	1	1	1	2	0	0	1	0	0	1	1	0	1	1	0	1	0	0	1	1	0	2	0
467	1	1	1	0	0	0	1	0	2	2	0	0	0	0	0	0	2	1	1	1	2	0	0	0	0	2	0	1	0	1	1	2	1	0	0	1	1	0	0	0	0	0	0	0	0	1	1	1	0
468	1	1	2	0	0	0	1	0	2	2	0	2	2	2	0	0	2	2	0	1	2	0	0	0	0	1	0	1	1	0	0	0	0	0	0	0	0	0	1	0	0	0	0	0	1	0	0	2	2
469	0	1	1	0	0	0	0	0	2	2	0	0	0	0	0	0	1	0	2	2	2	0	1	0	0	2	0	2	0	1	1	0	0	0	1	2	1	1	0	1	1	1	1	0	1	0	0	2	1
470	1	2	1	0	0	0	1	0	2	1	0	1	1	0	1	1	0	1	1	1	1	0	1	1	1	1	0	2	1	1	1	1	0	1	2	2	1	0	1	1	1	0	0	1	0	0	1	2	0
471	0	1	2	0	0	0	1	0	1	0	0	0	0	0	0	0	1	0	2	1	2	1	1	1	1	1	0	2	1	2	0	0	0	0	0	1	1	0	2	1	0	1	1	0	1	0	0	2	0
472	0	1	2	0	0	0	2	0	1	1	0	0	0	0	0	0	1	0	2	1	2	0	1	1	1	0	0	2	0	2	1	2	1	0	0	1	1	2	0	1	1	0	0	0	0	0	0	1	1
473	1	2	1	0	0	0	2	1	2	2	1	1	1	1	0	0	2	1	1	1	1	0	0	0	0	1	0	2	0	2	1	0	1	2	0	1	1	2	0	1	1	0	0	0	0	1	0	1	0
474	1	1	1	1	1	2	1	0	1	1	1	0	1	1	0	0	1	1	1	1	1	1	0	0	0	2	0	1	1	0	0	0	1	0	0	1	2	0	0	2	2	1	1	0	1	1	0	1	1
475	1	2	1	0	0	0	0	0	2	1	1	0	0	0	0	0	1	0	2	2	2	0	1	0	0	1	0	2	1	0	1	1	1	0	0	1	1	1	1	0	0	1	1	0	1	0	0	0	2
476	1	0	2	0	0	1	1	1	2	2	0	0	2	1	0	1	0	0	2	1	2	0	0	0	0	0	0	1	0	1	1	0	2	0	0	2	1	0	1	2	0	0	0	0	0	1	0	0	2
477	0	0	2	0	0	0	1	1	2	2	0	1	1	1	0	0	1	0	2	1	2	0	1	0	0	0	0	2	0	0	1	1	1	2	1	2	1	0	0	2	2	1	0	0	2	0	0	1	1
478	0	1	1	0	0	0	2	1	1	1	0	0	2	1	0	0	0	2	0	0	0	0	1	1	1	1	1	2	0	1	0	0	1	1	1	1	0	0	1	0	0	2	2	0	2	1	0	2	0
479	1	1	2	0	0	0	0	0	1	1	1	0	1	0	0	0	0	0	2	1	2	0	0	0	0	1	0	2	1	1	1	0	1	1	1	1	1	0	1	0	0	0	0	0	0	1	0	1	1
480	1	2	1	0	0	0	0	0	2	1	0	0	1	0	0	1	0	0	1	1	2	1	0	0	0	1	0	1	1	1	1	1	0	1	0	1	1	1	0	1	1	0	0	1	0	1	1	1	0
481	1	1	2	0	0	0	0	0	2	1	2	2	2	2	0	0	2	0	1	2	2	0	0	0	0	0	0	1	0	1	0	0	1	0	0	1	2	0	1	1	1	0	1	0	1	1	0	1	1
482	1	1	1	0	0	0	0	0	2	1	0	0	1	0	0	0	1	1	1	1	2	1	0	0	0	0	0	2	0	1	2	0	0	0	0	2	2	0	1	1	1	1	1	0	2	2	0	1	1
483	1	1	1	0	0	0	2	0	0	0	0	1	1	1	0	0	1	0	2	2	2	1	1	1	1	1	0	2	0	2	1	0	1	0	0	2	1	0	0	2	2	1	1	1	0	1	0	1	0
484	1	1	2	0	0	0	1	0	2	0	1	1	2	1	0	0	2	2	0	0	1	0	1	0	0	0	0	1	1	1	1	0	0	0	0	1	1	1	0	1	1	0	0	2	0	2	1	2	0
485	0	2	1	0	0	0	0	0	2	2	0	1	1	1	0	0	1	1	1	1	1	0	0	0	0	1	0	2	0	2	0	0	1	1	0	1	2	0	0	2	2	1	1	0	2	1	0	0	2
486	1	1	1	0	0	0	2	0	0	0	2	1	2	1	0	0	0	0	2	2	2	1	0	0	0	1	0	1	1	1	1	1	1	2	0	2	1	0	0	1	1	1	0	0	1	0	0	2	0
487	1	2	0	0	0	0	1	0	2	1	0	0	0	0	0	0	1	1	1	1	1	0	0	0	0	1	0	2	0	1	1	0	0	1	0	2	2	0	1	1	1	0	2	0	1	0	0	1	1
488	1	1	1	0	0	0	0	0	2	2	0	0	1	0	0	0	2	0	1	1	1	1	0	0	0	1	0	2	0	2	1	1	1	0	0	2	2	0	1	1	1	0	1	1	2	0	0	0	2
489	1	2	1	0	0	0	0	0	1	1	1	0	0	0	0	0	1	1	1	1	2	0	1	0	0	0	0	2	0	1	1	1	1	0	0	1	0	1	1	0	0	1	1	1	0	1	0	0	2
490	1	0	2	0	0	0	1	0	1	0	0	0	0	0	0	0	2	2	0	1	2	0	0	0	0	1	0	2	0	2	0	2	1	0	0	0	1	1	1	0	0	0	0	0	0	1	0	0	2
491	1	0	2	0	0	0	2	0	0	0	0	0	2	1	0	0	0	1	1	1	1	0	0	0	0	2	0	1	2	0	1	1	2	0	0	2	2	0	0	2	2	0	0	0	2	1	0	2	0
492	0	1	2	0	0	0	2	0	0	0	2	0	0	0	0	0	2	0	2	2	2	1	0	0	0	1	1	2	0	1	0	0	1	1	1	1	1	0	2	0	0	0	0	0	0	1	0	2	0
493	0	0	2	0	0	1	2	0	0	0	0	1	1	1	0	0	1	0	1	1	1	0	1	0	0	1	0	2	1	1	2	0	1	0	0	2	2	0	0	2	2	2	2	0	1	1	0	2	0
494	0	1	2	0	0	0	1	0	2	2	0	1	1	2	0	0	2	0	2	2	2	1	0	0	0	0	0	2	0	2	1	0	1	1	0	1	0	1	0	0	0	0	0	0	0	0	0	0	2
495	1	2	0	0	0	0	1	0	2	2	0	0	0	0	0	0	0	2	0	0	0	1	0	0	0	1	0	2	1	1	1	0	0	1	1	2	1	1	0	1	1	0	0	0	0	1	0	2	0
496	0	1	1	0	0	0	2	0	0	0	0	1	1	0	1	1	1	2	0	0	1	1	0	0	0	0	0	2	0	1	2	1	0	0	0	2	1	0	2	0	0	0	0	0	0	0	0	0	1
497	1	1	1	0	0	0	0	0	2	1	1	1	1	1	0	0	1	2	1	1	1	2	1	1	1	1	0	2	0	1	1	0	0	1	0	1	2	0	0	2	2	0	1	0	1	0	0	1	0
498	0	2	1	0	0	0	2	0	0	0	0	0	0	0	0	0	0	2	0	1	2	0	0	0	0	1	0	2	2	2	0	0	0	0	1	2	1	0	0	1	1	1	0	0	1	0	0	2	1
499	0	1	1	0	0	0	2	0	0	0	1	0	1	0	0	0	1	1	1	1	2	1	0	0	0	0	0	2	0	1	1	1	1	2	1	1	1	0	1	1	1	0	2	0	0	0	0	0	2
500	1	1	1	0	0	0	0	0	2	1	0	1	2	1	0	0	1	0	2	2	2	0	1	0	0	1	1	2	1	1	0	1	1	1	1	2	1	0	2	1	0	0	0	0	0	0	0	0	1
501	1	1	1	0	0	1	2	0	1	1	0	0	0	0	0	0	2	1	1	2	2	0	1	0	0	2	0	2	0	2	1	0	0	0	0	2	1	0	0	2	2	0	2	0	0	0	0	2	0
502	1	2	1	0	0	0	2	1	1	1	0	0	1	0	0	1	1	1	1	1	2	0	1	0	0	1	0	1	2	0	1	1	0	0	1	2	2	0	0	2	1	0	2	0	0	0	0	1	1
503	1	2	1	0	0	0	1	1	2	2	0	0	1	0	0	0	1	2	0	0	2	2	0	0	0	0	0	2	0	2	0	1	1	0	0	1	0	0	1	0	0	0	1	0	1	0	0	2	0
504	1	2	1	0	0	0	0	0	1	1	1	0	0	0	0	0	2	0	1	2	2	1	0	0	0	1	0	2	1	1	2	1	1	0	0	1	2	0	0	2	2	1	1	0	1	1	0	0	2
505	1	1	2	0	0	0	0	0	2	2	0	0	0	0	0	0	2	1	1	1	2	1	0	0	0	1	0	2	0	2	0	0	0	0	0	2	1	0	2	0	0	0	0	0	0	0	0	1	1
506	1	2	0	0	0	0	2	1	1	1	0	0	1	0	0	1	2	1	1	1	2	1	0	0	0	1	0	2	0	2	0	0	0	0	0	2	2	0	0	2	2	0	0	0	0	1	0	2	0
507	0	2	2	0	0	0	1	1	2	1	0	0	0	0	0	0	1	1	1	1	1	2	1	1	1	1	0	2	0	1	2	1	1	2	1	2	2	0	1	1	1	0	0	1	0	0	0	0	2
508	0	1	1	0	0	0	2	0	0	0	2	0	2	1	0	0	2	2	1	1	2	0	0	0	0	1	0	1	2	0	1	0	1	1	0	1	1	0	0	0	0	0	0	0	0	0	0	1	1
509	1	1	2	0	0	0	1	0	1	1	1	0	1	1	0	0	1	0	2	2	2	1	1	1	1	1	0	2	0	1	2	0	1	0	0	2	2	0	0	1	1	0	0	0	1	0	0	2	0
510	1	0	2	0	0	1	0	0	2	1	2	0	0	0	0	0	2	1	1	1	2	1	0	0	0	1	2	2	1	0	1	1	0	0	0	2	1	0	1	1	0	0	0	0	0	0	0	0	2
511	1	2	1	0	0	0	1	0	0	0	1	1	2	2	0	1	1	1	2	2	2	0	1	0	0	0	0	1	0	1	1	0	0	1	0	2	1	1	1	0	0	0	0	2	0	2	0	1	2
512	1	2	0	0	0	0	1	1	2	2	0	0	1	0	0	1	1	0	1	1	2	0	0	0	0	1	0	1	1	1	1	1	2	0	0	1	2	0	0	2	2	0	0	0	0	0	0	1	1
513	1	0	2	0	0	0	0	0	2	2	0	0	0	0	0	0	1	0	1	1	1	0	0	0	0	0	0	2	2	1	1	0	0	0	0	2	2	0	0	2	2	1	0	0	2	1	0	2	0
514	1	2	1	0	0	0	1	1	2	1	0	0	1	0	0	0	1	0	1	1	1	0	1	1	1	2	0	1	2	1	0	1	2	0	0	1	1	0	0	1	1	0	1	0	1	0	0	1	1
515	1	0	2	0	0	0	1	0	1	1	1	0	2	0	0	0	0	0	2	2	2	0	0	0	0	1	0	2	0	2	1	0	0	0	0	2	0	1	0	0	0	1	1	0	1	2	0	2	0
516	1	2	0	0	0	0	1	0	1	0	0	0	1	2	0	0	1	2	0	1	1	0	0	0	0	0	1	2	1	1	0	2	1	0	0	1	2	0	2	1	1	0	0	0	0	1	0	2	1
517	1	1	1	0	0	0	1	1	2	2	0	1	2	1	0	0	0	2	0	1	1	0	0	0	0	1	0	0	1	0	1	1	1	1	1	1	2	0	1	1	1	1	1	0	1	0	0	1	1
518	1	0	2	0	0	0	1	0	1	1	1	0	0	0	0	0	0	0	1	1	1	0	0	0	0	0	0	2	1	1	2	0	0	2	2	2	2	0	0	2	2	0	0	0	0	1	0	1	1
519	1	2	1	0	0	0	1	1	2	2	0	2	2	2	0	0	0	0	2	2	2	1	0	0	0	1	1	1	1	2	0	0	0	0	0	0	1	0	0	1	1	1	1	0	1	0	0	2	0
520	1	1	2	0	0	0	2	0	1	1	1	1	1	1	0	0	0	1	1	1	1	1	1	1	1	1	0	2	0	2	1	0	1	0	0	1	2	0	1	0	0	0	0	1	1	1	0	1	1
521	0	1	0	0	0	0	2	1	1	1	1	0	1	0	0	0	1	2	1	1	1	0	0	0	0	2	0	1	1	1	1	1	2	0	0	2	1	1	0	0	0	0	1	0	0	1	0	2	0
522	1	1	1	0	0	0	2	0	1	1	0	2	2	1	1	1	2	0	2	2	2	0	0	0	0	1	1	2	1	2	0	0	1	0	0	1	2	0	0	1	1	2	2	0	2	1	0	0	1
523	1	0	2	0	0	1	1	1	1	1	0	0	0	0	0	0	0	1	1	1	2	1	1	1	1	1	0	2	0	2	1	2	1	0	0	2	2	0	0	1	1	0	0	0	0	1	0	1	1
524	1	0	2	0	0	1	1	0	0	0	1	1	1	1	0	0	0	0	2	1	2	0	0	0	0	0	0	2	2	0	2	1	1	0	0	2	0	0	2	0	0	0	0	1	0	1	0	1	1
525	0	1	2	0	0	0	1	0	1	1	1	0	1	0	0	0	2	2	0	0	1	1	1	1	1	1	0	1	0	1	2	2	1	0	0	1	1	0	0	0	0	0	0	1	0	0	0	2	0
526	1	2	0	0	0	0	2	1	1	1	1	2	2	1	1	1	1	2	0	0	2	0	0	0	0	1	0	2	0	2	1	0	0	1	1	2	1	1	1	0	0	1	0	0	0	0	0	1	1
527	1	2	0	0	0	0	2	0	0	0	1	1	1	1	0	0	1	0	2	2	2	0	0	0	0	1	0	1	1	1	1	1	0	0	0	1	1	0	1	1	1	0	1	0	1	0	0	1	1
528	0	1	1	0	0	1	2	0	1	0	1	0	2	1	0	1	0	2	0	1	1	1	1	1	1	0	0	2	2	1	2	0	1	0	0	1	2	0	0	1	1	2	2	0	1	1	0	1	1
529	1	2	0	0	0	0	2	1	1	1	0	0	0	0	0	0	1	0	2	2	1	0	0	0	0	0	0	2	1	1	1	0	1	0	0	1	1	0	1	2	2	1	1	0	1	0	0	1	2
530	0	0	2	0	0	1	1	0	1	1	0	0	1	0	0	0	2	1	2	1	2	0	2	0	0	0	0	2	0	2	1	1	0	0	0	2	2	0	0	2	2	2	2	0	2	1	0	0	1
531	1	1	0	0	0	0	1	0	1	1	1	0	0	0	0	0	2	0	2	2	2	0	0	0	0	1	0	2	2	2	0	0	0	1	1	1	2	0	0	2	2	0	0	1	0	0	0	0	2
532	1	1	1	0	0	0	1	1	2	1	0	0	1	0	0	0	2	1	2	1	2	1	1	1	1	0	0	2	2	0	2	0	2	0	0	2	1	0	1	1	1	0	0	0	0	1	0	0	2
533	1	1	2	0	0	0	1	0	1	1	0	1	1	1	0	0	1	1	1	1	2	0	1	0	0	2	0	2	1	1	1	1	1	1	0	1	2	0	0	2	1	1	1	1	1	2	0	0	2
534	1	1	1	0	0	0	1	0	0	0	1	0	0	0	0	0	1	0	1	1	1	1	0	0	0	2	0	0	1	1	0	0	1	2	2	2	1	0	1	1	1	0	0	0	0	0	0	2	0
535	0	1	1	0	0	0	2	0	1	1	0	1	2	1	0	0	0	1	1	1	1	1	0	0	0	1	0	1	1	1	0	1	2	1	0	0	1	0	1	1	1	0	0	1	0	0	0	1	1
536	0	1	1	0	0	0	2	0	0	0	1	0	0	0	0	0	2	0	2	2	2	0	0	0	0	1	0	2	1	1	1	1	1	1	0	1	1	0	1	0	0	1	0	0	1	0	0	1	1
537	0	0	2	0	0	0	1	0	1	1	1	0	1	0	0	0	1	0	2	2	2	1	2	1	1	0	0	2	2	1	2	2	2	0	0	0	1	0	0	2	2	0	0	0	0	1	0	0	1
538	0	1	1	0	0	1	1	0	2	2	0	2	2	2	0	0	2	0	2	2	2	0	0	0	0	1	0	2	1	1	1	0	0	0	1	2	2	0	1	1	1	0	0	0	0	0	0	2	0
539	1	2	1	0	0	0	0	0	2	2	0	1	1	1	0	0	1	2	0	0	1	0	1	0	0	2	0	2	0	2	0	1	1	0	0	2	1	0	0	1	1	0	1	0	1	0	0	2	0
540	1	1	1	0	0	0	2	0	0	0	0	1	2	1	0	0	1	0	2	2	2	1	0	0	0	0	0	1	1	1	0	0	1	1	1	1	0	0	1	0	0	0	0	0	0	0	0	2	1
541	1	1	0	0	0	0	1	1	2	2	0	1	1	1	0	0	1	0	2	2	2	0	0	0	0	1	0	1	2	0	0	0	0	1	0	1	1	0	0	1	1	0	0	0	0	0	0	1	2
542	0	2	0	0	0	0	0	0	2	0	1	1	1	0	0	0	1	1	1	1	1	0	0	0	0	1	0	2	0	2	1	0	1	0	0	2	2	0	0	2	2	0	0	0	0	1	0	0	2
543	0	1	2	0	0	0	1	1	2	1	0	0	0	0	0	0	0	2	0	0	0	0	0	0	0	1	0	2	0	1	1	0	0	0	0	1	0	0	1	1	1	0	2	0	1	0	0	2	1
544	0	2	1	0	0	0	1	0	1	0	0	2	1	1	0	0	1	1	1	1	1	0	0	0	0	2	0	1	1	1	0	0	1	1	0	0	1	0	0	2	1	0	0	0	0	1	0	2	0
545	1	1	1	1	1	1	2	0	1	0	2	0	0	0	0	0	0	2	0	1	1	1	0	0	0	0	0	1	1	1	1	1	1	1	2	2	1	0	1	1	1	1	1	0	1	1	0	0	1
546	0	0	2	0	0	1	2	0	1	0	1	0	0	0	0	0	1	2	1	2	2	1	0	0	0	1	1	2	1	0	1	0	1	1	0	2	1	0	2	0	0	0	0	0	0	0	0	0	2
547	1	2	1	0	0	0	0	0	1	0	0	0	1	1	0	0	1	2	0	0	1	0	1	0	0	1	0	1	0	1	2	0	1	0	0	1	1	0	1	1	1	1	0	0	1	1	0	2	0
548	1	2	2	0	0	0	0	0	2	2	0	0	2	1	0	0	1	1	1	1	2	1	1	1	1	1	0	2	2	0	2	0	0	2	2	2	1	1	0	0	0	1	1	0	0	1	0	1	1
549	1	1	1	0	0	0	1	1	2	1	0	0	0	0	0	0	1	0	2	2	2	1	1	1	1	0	0	1	1	1	1	0	1	1	0	1	1	0	0	1	1	0	0	0	0	1	0	1	2
550	1	1	1	0	0	0	1	1	2	2	1	0	0	0	0	0	0	2	0	0	0	0	0	0	0	0	1	2	1	1	0	0	1	1	0	2	2	0	1	1	1	1	1	0	1	1	0	1	1
551	1	1	1	0	0	0	1	1	2	2	0	0	0	0	0	0	2	1	1	1	2	1	0	0	0	2	0	2	0	2	0	2	1	0	0	1	0	1	1	0	0	0	0	1	0	1	0	2	0
552	1	1	1	0	0	1	2	1	1	1	1	0	0	0	0	0	1	1	1	1	1	0	0	0	0	0	0	1	2	0	1	0	2	1	0	1	1	0	1	1	1	0	0	0	2	2	0	1	1
553	1	1	0	0	0	0	1	0	2	1	1	1	1	1	0	0	1	0	1	2	2	0	1	0	0	0	0	0	1	0	1	2	2	0	0	1	1	0	0	0	0	0	0	0	1	0	0	0	0
554	1	0	2	0	0	0	2	0	0	0	1	0	1	0	0	0	1	0	2	2	2	0	0	0	0	1	0	1	1	0	1	2	1	0	0	0	0	0	0	0	0	1	1	0	1	0	0	1	1
555	1	0	2	0	0	0	1	0	2	2	0	0	0	0	0	0	2	0	2	2	2	1	1	1	1	1	0	1	2	0	1	1	1	0	0	2	2	0	1	1	1	2	2	0	2	1	0	0	2
556	1	2	0	0	0	0	2	0	0	0	2	0	1	0	0	0	1	0	2	2	2	1	0	0	0	1	0	2	1	1	1	0	1	0	0	2	2	0	0	1	1	0	1	0	1	0	0	0	2
557	0	1	1	0	0	0	1	0	1	1	1	0	1	0	0	0	1	1	1	1	1	0	1	0	0	1	0	2	0	2	0	0	0	1	1	1	1	0	1	2	2	1	1	0	1	0	0	1	1
558	1	2	1	0	0	0	1	0	2	2	0	0	1	1	0	0	1	1	1	1	1	1	2	1	1	1	0	2	1	1	2	1	1	1	1	1	1	0	1	1	1	2	2	0	2	1	0	0	2
559	0	0	2	0	0	0	0	0	2	1	0	0	1	0	0	0	1	1	1	1	2	1	1	1	1	1	0	1	1	1	0	0	0	0	0	2	1	0	1	1	1	1	1	0	1	2	0	2	1
560	0	2	0	0	1	0	0	0	2	1	0	0	2	0	0	0	2	0	2	2	1	0	0	0	0	0	0	2	0	2	1	0	2	0	0	2	1	0	2	1	0	0	0	0	1	1	0	2	0
561	0	0	2	0	0	1	1	0	1	0	0	1	2	1	0	0	2	0	2	2	2	0	1	0	0	0	0	2	0	2	0	1	1	0	0	2	2	0	0	1	1	1	1	0	1	0	0	1	1
562	1	2	1	0	0	1	1	0	2	1	1	0	1	0	0	0	1	1	1	1	1	0	1	0	0	2	0	2	0	2	0	1	2	0	0	0	1	1	0	1	1	1	1	0	1	0	0	2	0
563	1	2	0	0	0	0	0	0	2	2	0	1	0	0	0	0	1	2	0	0	0	0	0	0	0	2	0	1	1	1	0	0	1	2	1	2	2	1	0	1	1	0	0	0	0	1	0	1	1
564	1	1	1	0	0	0	0	0	2	1	0	0	0	0	0	0	1	1	1	1	2	1	0	0	0	1	0	2	1	2	1	1	1	1	0	2	1	1	0	1	1	1	0	0	1	1	0	2	2
565	1	1	1	0	1	0	0	0	2	1	1	0	0	1	0	0	1	0	2	2	2	0	0	0	0	0	0	2	1	1	2	1	1	0	0	2	1	0	0	2	2	1	1	0	1	1	0	2	0
566	1	2	0	0	0	0	1	0	2	0	0	0	1	0	0	0	1	1	1	1	1	1	0	0	0	0	0	1	1	1	0	1	1	0	1	2	1	0	1	1	1	0	0	0	0	1	0	2	0
567	1	1	1	0	0	0	0	0	2	2	0	0	2	1	0	1	2	1	1	1	2	0	0	0	0	1	0	1	1	1	0	0	0	0	0	2	2	0	0	2	2	0	0	0	0	1	0	1	1
568	0	0	2	0	0	1	1	0	2	2	0	0	1	1	0	0	1	2	1	1	1	0	1	0	0	1	0	2	0	2	1	0	0	0	1	2	2	0	0	2	2	0	0	0	0	1	0	0	2
569	1	0	2	0	0	1	1	0	2	2	0	1	1	1	0	0	1	2	0	0	1	0	1	0	0	1	0	2	1	1	2	0	1	1	0	2	0	1	1	0	0	0	1	0	1	0	0	1	1
570	0	2	2	0	0	1	2	1	1	1	0	0	0	0	0	0	2	0	1	2	2	0	0	0	0	0	0	2	0	2	1	0	0	0	1	2	2	0	0	2	2	0	0	0	1	0	0	1	1
571	0	1	1	0	0	0	1	0	0	0	1	1	1	0	1	1	1	0	1	1	1	0	0	0	0	2	0	1	0	1	1	0	1	1	1	1	1	2	0	1	1	1	0	0	1	0	0	1	2
572	1	0	2	0	0	0	2	0	0	0	1	2	2	2	0	0	1	1	1	1	2	0	0	0	0	2	0	2	2	1	1	0	0	0	1	2	1	0	1	1	1	0	0	1	0	1	0	1	1
573	1	2	0	0	0	0	2	1	1	1	1	0	0	0	0	0	0	1	1	1	0	0	1	0	0	0	0	2	0	1	2	0	0	0	0	1	1	1	0	1	1	0	0	0	0	0	0	1	1
574	1	2	0	0	0	0	2	0	1	0	2	0	1	0	0	1	1	2	0	1	1	1	0	0	0	0	0	2	1	0	1	0	1	1	0	1	1	0	0	1	1	0	0	2	0	1	0	1	1
575	0	1	1	0	0	0	1	0	0	0	1	0	2	0	0	0	1	0	2	2	2	1	0	0	0	1	0	2	1	1	1	0	1	1	1	2	1	1	0	1	1	1	0	0	1	2	0	2	0
576	1	1	1	0	0	0	1	0	1	1	1	0	2	0	0	0	0	1	1	0	1	0	0	0	0	1	0	2	0	1	2	1	1	1	0	2	2	0	0	2	2	1	1	0	1	0	0	2	1
577	1	2	1	0	0	0	1	0	1	1	0	0	0	0	0	0	1	1	1	1	1	0	0	0	0	0	0	2	2	0	2	1	1	1	2	2	1	1	1	0	0	0	0	0	0	1	0	2	0
578	1	2	0	0	0	1	2	0	0	0	2	1	2	1	0	0	1	0	2	2	2	2	1	1	1	1	0	2	0	1	2	1	1	0	0	1	1	0	0	2	2	0	0	0	0	1	0	2	0
579	0	2	0	0	0	0	1	1	2	1	0	1	1	1	0	0	2	2	0	0	2	1	1	0	0	1	0	1	2	0	1	0	0	0	0	1	0	0	2	0	0	0	1	0	0	0	0	1	1
580	1	2	0	0	0	0	0	0	2	1	2	1	2	2	0	1	1	1	1	0	1	0	0	0	0	1	0	2	1	1	1	2	1	0	0	1	2	0	0	1	1	0	0	0	0	0	0	0	2
581	1	1	1	0	0	0	2	1	1	1	0	0	0	0	0	0	1	1	1	1	2	0	0	0	0	1	0	2	0	2	2	0	0	2	1	1	2	0	0	1	1	1	1	0	0	1	0	1	1
582	1	1	2	0	0	0	0	0	1	0	1	0	0	0	0	0	2	1	1	1	1	0	1	0	0	1	0	2	0	2	0	0	1	1	0	2	1	0	1	1	1	0	1	0	1	1	0	1	1
583	1	1	2	0	0	0	1	0	2	0	0	1	2	1	0	0	1	2	0	0	1	1	0	0	0	1	0	2	0	1	0	0	0	0	0	2	2	0	2	0	0	0	1	1	0	1	0	1	1
584	1	1	1	0	0	1	2	0	1	0	0	0	0	0	0	0	1	0	1	2	2	0	0	0	0	1	0	2	0	2	1	1	0	1	1	2	1	0	1	1	1	0	0	0	0	1	1	2	0
585	0	1	0	0	0	0	1	0	1	1	1	0	0	0	0	0	2	1	1	1	1	1	0	0	0	1	0	2	0	2	1	1	1	0	0	2	1	1	0	1	1	1	1	0	1	0	0	2	0
586	1	1	1	0	0	0	2	0	0	0	1	1	2	1	1	1	1	1	1	2	2	0	0	0	0	0	0	0	1	0	1	1	0	0	0	2	1	0	1	1	1	0	0	0	0	1	0	0	1
587	1	1	1	0	0	0	2	0	0	0	1	0	0	0	0	0	0	2	1	1	1	1	0	0	0	0	0	2	0	1	1	0	1	0	0	2	1	0	2	0	0	1	0	0	2	1	0	1	1
588	1	2	0	0	0	0	1	0	1	1	1	1	1	1	0	0	0	1	1	1	0	1	0	0	0	0	0	1	1	1	0	0	2	0	0	0	1	0	1	2	0	0	0	0	0	0	0	2	1
589	1	1	2	0	0	0	1	1	2	2	1	1	2	1	0	0	1	1	1	1	1	0	0	0	0	1	0	2	0	1	2	2	2	0	0	2	1	1	0	1	1	0	0	2	0	2	0	1	0
590	0	1	2	0	0	0	1	0	1	1	0	0	2	0	1	1	1	1	1	1	1	1	1	1	1	0	0	2	1	2	0	0	1	0	0	1	1	1	0	1	1	0	0	0	2	2	0	1	1
591	1	1	1	0	0	0	2	1	1	1	1	0	0	0	0	0	2	0	2	2	2	0	0	0	0	0	0	2	2	0	2	1	1	0	1	1	2	0	1	1	1	0	2	0	0	1	0	1	1
592	1	1	1	0	0	0	1	0	1	0	0	0	0	0	0	0	0	2	0	1	2	1	1	0	0	1	0	2	2	0	2	2	1	0	1	2	2	0	1	1	1	0	0	0	0	1	0	1	1
593	1	2	1	0	0	0	1	1	2	2	0	1	1	1	0	0	2	0	2	2	1	1	1	1	1	0	0	0	1	0	1	2	2	1	1	2	1	0	0	2	2	0	1	0	1	1	0	2	0
594	1	0	2	0	0	1	2	0	2	2	0	1	1	1	0	0	2	0	1	1	1	0	0	0	0	1	0	2	0	1	1	2	2	1	1	2	0	0	2	1	0	0	0	0	0	1	0	0	2
595	1	1	2	0	0	0	2	0	1	1	1	1	0	0	0	0	2	1	2	2	2	1	0	0	0	0	0	2	0	1	1	0	0	0	0	2	1	0	0	1	1	0	1	0	1	0	0	1	1
596	0	0	2	0	0	2	1	1	2	2	0	0	0	0	0	0	0	2	1	2	2	1	0	0	0	0	0	2	0	1	1	1	0	0	0	2	2	0	1	1	1	1	1	0	1	1	0	1	1
597	0	1	1	0	0	0	1	0	2	1	1	0	1	0	0	0	2	1	1	1	2	0	0	0	0	0	0	2	2	2	0	2	2	0	0	1	0	0	1	1	1	0	0	0	0	0	0	1	1
598	0	1	1	0	0	0	0	0	2	1	1	1	2	1	0	0	0	1	1	1	1	0	0	0	0	0	0	1	2	0	1	0	1	0	0	1	2	0	1	1	1	0	0	0	1	1	0	1	1
599	1	1	1	0	0	1	1	0	1	0	0	1	1	1	0	0	1	1	1	2	2	0	0	0	0	0	0	1	1	1	1	0	0	0	0	1	1	0	1	1	1	1	0	0	0	0	0	1	1
600	1	0	2	0	0	1	0	0	1	1	0	0	1	0	0	1	2	0	1	1	1	1	1	1	1	2	1	2	0	1	0	0	0	0	0	2	1	1	1	0	0	0	1	0	0	1	0	1	1
601	1	2	0	0	0	0	2	0	1	0	2	1	1	1	0	0	2	1	1	1	2	0	0	0	0	1	0	1	0	0	2	0	1	0	0	2	2	0	0	1	1	0	1	0	0	0	0	1	0
602	1	2	0	0	0	0	1	0	1	0	0	0	0	0	0	0	1	2	0	1	1	0	0	0	0	0	0	2	0	1	1	1	2	0	0	2	1	0	0	2	2	0	0	0	0	1	0	1	1
603	1	1	1	0	0	0	2	1	1	1	1	0	1	1	0	0	0	1	1	1	1	1	0	0	0	0	0	2	0	2	1	0	0	1	0	2	2	0	0	2	2	1	0	0	1	0	0	0	1
604	1	1	1	0	0	0	1	0	1	1	1	0	1	0	0	0	0	1	1	1	1	1	0	0	0	1	1	2	1	1	0	1	0	1	1	2	1	0	0	1	1	0	1	0	0	0	0	1	0
605	1	2	1	0	0	0	2	1	1	1	0	0	0	0	0	0	1	2	0	0	2	1	0	0	0	0	0	2	1	2	1	0	0	1	0	1	1	0	1	0	0	0	1	0	1	0	0	1	1
606	1	1	2	0	0	0	0	0	2	2	0	1	2	1	0	0	0	0	2	1	2	1	1	1	1	1	0	2	2	1	2	1	1	1	1	1	2	0	0	1	1	1	1	0	1	1	0	2	0
607	0	0	2	0	0	0	1	1	2	1	0	0	2	0	0	0	1	2	0	1	1	1	0	0	0	0	0	1	2	0	0	2	1	0	0	0	1	0	0	0	0	1	0	0	1	1	0	1	1
608	0	0	2	0	0	0	2	1	1	1	0	0	0	0	0	0	1	0	1	2	2	0	0	0	0	1	0	2	0	2	0	1	1	0	0	1	1	0	1	1	1	0	0	1	0	1	0	1	1
609	0	2	0	0	0	0	2	1	1	1	0	0	2	1	0	1	1	2	0	0	2	0	0	0	0	0	0	2	1	1	2	0	2	0	0	2	2	0	2	0	0	0	0	0	0	0	0	0	1
610	1	1	1	0	0	0	0	0	2	1	1	0	0	0	0	0	2	0	2	2	2	0	0	0	0	1	2	2	1	0	1	0	1	0	0	2	1	0	0	2	2	0	0	0	0	0	0	1	1
611	1	0	2	0	0	0	2	0	0	0	1	1	2	2	0	0	1	0	2	2	2	0	0	0	0	1	0	1	2	0	1	0	0	0	0	2	1	0	0	1	1	0	0	0	0	0	0	1	2
612	0	2	1	0	0	0	1	0	1	1	0	0	0	0	0	0	1	1	1	1	2	0	0	0	0	0	1	2	1	0	1	0	1	1	0	2	2	0	2	1	1	0	0	0	1	0	0	2	0
613	1	1	1	1	1	1	1	1	2	2	1	0	0	0	0	0	2	0	2	2	2	0	0	0	0	1	0	2	0	2	0	1	1	1	1	2	2	0	0	1	1	1	1	0	0	0	0	2	2
614	1	1	0	0	0	0	0	0	2	2	0	0	0	0	0	0	2	1	2	1	2	0	0	0	0	1	0	2	0	2	1	1	1	2	0	2	2	0	0	2	2	0	1	0	0	0	0	1	1
615	1	1	2	0	0	0	0	0	2	1	0	0	1	0	0	0	2	0	2	2	2	0	0	0	0	1	1	1	0	0	1	0	0	0	0	2	1	0	1	1	1	1	1	0	1	0	0	1	1
616	0	1	1	0	0	0	1	1	2	2	0	0	0	0	0	0	1	2	0	0	0	1	1	1	1	1	0	2	0	2	0	0	0	0	0	2	2	0	0	2	2	1	0	0	1	0	0	2	0
617	1	1	1	0	0	0	1	0	1	1	0	1	2	2	0	1	1	1	1	1	1	1	1	1	1	1	0	1	1	1	1	1	2	0	0	1	1	0	1	1	1	0	1	1	1	0	0	0	2
618	1	2	0	0	0	0	0	0	2	1	0	0	1	1	0	1	1	1	1	1	2	0	1	0	0	1	0	2	1	1	1	2	1	0	1	2	1	1	0	0	0	0	0	0	0	1	0	1	1
619	1	2	0	0	0	0	1	0	1	0	0	0	0	0	0	0	1	0	2	1	2	0	0	0	0	1	0	2	1	2	0	2	1	0	1	2	1	0	1	1	1	0	0	0	2	2	0	1	1
620	1	1	0	0	0	0	0	0	2	2	0	1	1	1	0	0	2	1	1	1	2	1	1	1	1	1	0	2	0	2	1	1	1	0	0	1	1	1	0	0	0	0	0	0	0	1	0	1	2
621	0	1	1	0	0	0	2	1	2	1	0	1	1	1	0	0	1	2	0	0	1	0	1	1	1	1	0	2	0	2	0	2	1	0	0	2	2	0	0	2	2	0	1	1	2	0	0	2	0
622	1	1	1	0	0	1	0	0	2	2	0	0	1	0	0	1	0	1	0	0	2	0	0	0	0	1	0	1	0	0	2	1	2	0	0	0	1	0	0	0	0	1	1	0	1	0	0	1	1
623	1	1	2	0	0	0	0	0	2	1	2	0	1	0	0	0	1	2	0	1	1	0	0	0	0	0	1	1	0	0	1	1	2	0	0	2	1	0	2	0	0	0	1	0	1	0	0	0	2
624	1	1	1	0	0	1	2	1	1	1	1	1	1	1	0	0	1	0	2	2	2	0	0	0	0	1	0	1	1	1	1	0	1	0	0	2	1	0	1	2	1	0	0	0	0	2	0	2	0
625	1	2	0	0	0	0	1	0	1	1	1	0	1	0	1	1	0	1	1	1	0	1	0	0	0	0	0	1	2	0	1	1	1	2	0	1	1	0	1	1	1	0	0	1	0	1	0	2	0
626	1	1	2	0	0	0	1	0	1	1	1	0	1	1	0	1	2	1	1	1	1	0	0	0	0	1	1	2	0	1	0	0	1	1	1	1	2	0	0	2	2	0	1	0	0	1	0	1	1
627	1	2	0	0	0	0	1	0	2	1	0	0	1	0	0	0	2	0	2	2	2	1	1	1	1	1	0	1	1	1	0	0	1	2	0	1	1	0	0	1	1	0	0	1	0	1	0	2	0
628	1	0	2	0	0	0	1	0	2	2	0	0	0	0	0	0	1	1	1	1	1	1	0	0	0	0	0	2	0	1	2	0	2	1	0	1	2	0	1	1	1	1	1	0	1	2	0	0	2
629	0	2	0	0	0	0	0	0	1	1	1	0	1	0	0	1	0	2	0	0	0	0	0	0	0	1	0	2	0	2	2	1	2	0	1	2	1	0	0	1	1	0	0	0	1	1	0	2	0
630	1	2	0	0	0	0	0	0	2	2	0	0	0	0	0	0	1	1	1	1	1	0	0	0	0	1	0	1	2	0	1	1	1	1	0	0	1	0	1	1	1	1	1	0	1	0	0	1	0
631	0	1	0	0	0	0	0	0	2	2	0	1	1	1	0	0	1	1	2	2	2	1	0	0	0	1	0	2	0	2	1	0	1	1	0	2	2	0	0	2	2	1	2	0	0	1	0	2	1
632	1	0	2	0	0	1	0	0	2	0	1	1	0	0	0	0	0	1	1	1	1	1	1	0	0	0	0	1	1	0	1	0	1	1	0	2	2	1	0	0	0	1	1	0	1	1	0	0	1
633	1	0	2	0	0	1	1	0	1	0	1	0	0	0	0	0	2	0	2	2	2	1	0	0	0	0	0	2	1	1	2	0	0	0	0	2	0	0	1	0	0	0	0	0	0	1	0	0	2
634	1	1	2	0	0	0	0	0	2	2	0	0	0	0	0	0	1	1	1	1	1	0	0	0	0	0	0	1	1	1	1	0	2	0	0	0	2	0	2	0	0	0	0	0	0	1	0	0	2
635	0	0	2	0	0	1	1	1	2	1	0	0	0	0	0	0	1	2	0	0	0	0	1	0	0	2	0	2	0	2	0	1	1	0	0	2	1	1	0	1	1	0	1	0	0	1	0	0	2
636	1	1	1	0	0	1	0	0	1	0	0	0	2	1	0	0	1	1	1	1	1	0	0	0	0	0	0	1	1	1	0	0	1	0	0	1	2	0	0	2	2	0	1	0	1	0	0	1	0
637	1	2	0	0	0	0	1	0	1	1	1	0	1	1	0	0	0	2	0	0	0	1	0	0	0	2	0	1	1	1	0	2	2	0	0	0	1	0	1	1	1	1	0	0	0	1	0	1	1
638	1	1	1	0	0	1	2	0	0	0	2	0	1	0	0	0	1	1	1	1	1	0	0	0	0	1	0	1	1	1	0	0	0	0	1	2	2	0	1	1	1	0	0	1	0	0	0	2	0
639	0	1	1	0	0	0	1	1	2	2	1	0	1	0	0	0	1	1	1	1	2	0	0	0	0	2	0	2	1	1	1	0	0	0	0	2	0	0	1	0	0	0	0	1	1	1	0	1	1
640	0	1	1	0	0	0	0	0	2	1	0	1	2	1	0	0	1	1	1	1	1	1	0	0	0	0	0	1	0	1	0	0	2	1	0	1	2	0	0	2	2	0	0	0	0	0	0	1	1
641	0	0	2	0	1	0	0	0	1	1	0	0	1	0	0	0	1	1	1	1	1	1	1	1	1	0	0	1	2	0	1	0	2	1	0	1	1	0	1	1	1	0	1	0	1	1	0	0	2
642	1	0	2	0	0	1	2	1	1	1	0	0	0	0	0	0	0	1	1	1	2	0	0	0	0	1	0	2	0	2	1	0	0	0	0	2	2	0	1	1	1	0	0	0	1	0	0	0	2
643	1	1	2	0	0	0	1	0	1	1	1	0	0	0	0	0	1	0	2	2	2	1	0	0	0	0	0	1	0	1	0	1	1	1	0	0	1	0	0	2	2	0	0	1	0	1	0	2	0
644	0	1	1	0	0	0	0	0	2	1	0	0	1	0	0	0	1	2	0	0	1	0	0	0	0	0	0	2	0	2	1	2	1	0	1	2	2	0	1	1	1	0	1	0	1	0	0	0	2
645	0	2	0	0	0	0	1	1	2	1	0	1	1	1	0	0	1	0	2	2	2	1	0	0	0	1	0	2	0	2	0	1	1	0	0	1	2	0	0	2	1	0	0	0	0	1	0	0	2
646	0	0	2	0	0	2	1	0	2	2	0	1	1	2	0	0	1	0	2	1	2	0	0	0	0	1	0	2	0	2	1	0	1	1	1	2	1	0	1	2	1	1	1	0	1	1	1	0	1
647	1	0	2	0	0	1	1	0	0	0	1	0	0	0	0	0	1	1	1	0	2	1	1	1	1	0	0	2	0	1	1	1	1	2	0	2	1	0	0	1	1	0	0	0	0	1	0	0	2
648	1	2	0	0	0	0	1	1	2	2	0	0	0	0	0	0	1	0	2	2	2	0	1	1	1	1	0	2	0	0	0	2	1	0	0	1	1	0	0	2	2	1	1	1	1	2	0	0	1
649	1	1	1	0	0	0	2	0	0	0	0	1	2	2	0	0	1	0	2	2	2	0	0	0	0	0	0	2	0	2	1	1	1	2	0	1	2	0	0	2	2	0	0	1	0	1	0	2	1
650	1	0	2	0	0	0	1	0	1	0	1	0	1	0	0	0	0	0	1	2	2	0	0	0	0	0	0	2	2	0	2	0	2	0	0	1	1	0	1	1	1	0	0	0	0	0	0	1	1
651	0	1	1	0	0	1	2	1	1	1	1	0	0	0	0	0	2	0	2	2	2	2	1	1	1	1	0	0	1	1	0	1	2	1	0	1	1	0	0	1	1	0	1	0	1	1	0	2	1
652	0	1	1	0	0	0	0	0	2	2	0	0	0	0	0	0	0	0	2	2	2	0	0	0	0	0	0	1	1	1	1	1	2	0	1	1	1	0	2	0	0	0	0	0	0	1	0	0	2
653	1	2	1	0	0	0	1	0	0	0	1	2	2	2	0	0	2	0	2	2	2	0	0	0	0	1	0	2	0	2	0	0	0	0	1	2	2	0	1	1	1	2	2	0	1	1	0	1	1
654	1	2	1	0	0	0	1	0	1	1	0	1	2	2	0	0	2	0	2	2	2	0	0	0	0	1	0	2	0	1	1	1	1	0	0	1	1	0	1	1	1	0	0	0	0	1	0	1	2
655	0	1	1	1	1	1	1	0	1	0	0	0	0	0	0	0	1	1	2	2	2	1	1	1	1	1	0	1	1	1	0	2	1	0	0	1	1	0	0	2	2	1	1	0	0	1	0	1	1
656	1	1	1	0	0	1	1	0	2	2	0	0	0	0	0	0	2	0	1	1	1	0	0	0	0	1	0	2	1	0	2	1	1	1	1	1	1	0	2	1	0	0	1	0	1	0	0	1	1
657	1	2	1	0	0	0	1	1	2	1	0	1	1	1	0	0	1	1	2	2	2	0	1	0	0	2	1	2	2	1	1	1	1	2	1	2	1	0	2	0	0	0	0	0	0	0	0	1	1
658	1	1	1	0	0	0	1	0	2	2	0	1	1	1	0	0	1	1	1	1	1	0	0	0	0	1	0	1	1	1	0	0	0	0	0	2	1	0	0	0	0	1	0	0	1	1	0	2	1
659	1	1	2	0	0	0	0	0	2	2	0	0	0	0	0	0	1	0	2	2	2	0	0	0	0	2	0	2	0	2	0	0	1	1	2	2	2	0	0	2	2	0	1	0	1	0	0	2	0
660	1	2	0	0	0	0	0	0	2	2	0	0	0	1	0	0	1	2	0	0	1	0	0	0	0	1	0	2	1	1	1	1	1	0	0	2	2	0	1	0	0	1	1	0	1	2	0	2	0
661	1	1	2	0	0	0	0	0	2	1	1	0	0	0	0	0	0	2	0	0	0	0	1	0	0	1	0	2	1	2	1	0	1	1	1	1	1	0	0	2	2	1	1	0	1	1	0	1	1
662	1	2	0	0	0	1	0	0	2	0	1	0	1	1	0	1	2	0	2	2	2	0	0	0	0	2	0	2	1	1	1	1	1	0	0	1	1	0	1	1	1	0	1	0	0	0	0	1	1
663	1	1	1	0	0	1	1	1	1	1	0	0	0	0	0	0	1	2	1	2	2	1	0	0	0	1	0	1	0	2	1	0	0	2	2	2	2	0	1	1	1	0	0	0	0	0	0	2	0
664	1	0	2	0	0	1	1	0	1	1	0	0	0	0	0	0	0	1	2	2	2	1	0	0	0	0	0	1	0	1	0	1	0	1	0	1	1	0	0	2	2	0	0	0	0	1	0	1	1
665	1	2	0	0	0	0	0	0	1	0	1	0	0	0	0	0	0	1	2	1	2	1	1	1	1	1	0	2	0	2	0	0	1	1	1	2	2	0	0	2	2	1	1	0	1	0	0	2	1
666	1	1	1	0	0	0	2	0	1	0	2	2	2	1	1	1	0	1	0	0	2	0	1	0	0	0	0	1	0	1	0	1	0	0	0	2	2	0	0	2	2	0	0	0	2	2	0	2	0
667	1	1	1	0	0	0	0	0	2	1	1	0	1	0	0	1	0	2	0	1	2	1	0	0	0	1	0	1	1	1	1	1	1	1	1	1	1	0	1	1	1	0	0	0	0	2	0	2	0
668	1	2	1	0	0	0	0	0	2	1	0	0	1	1	0	1	1	1	1	1	1	1	0	0	0	2	0	1	1	1	1	1	1	0	0	2	1	0	0	2	1	1	1	0	1	1	0	2	2
669	1	2	1	0	0	0	2	0	2	1	1	1	1	0	1	1	2	0	1	1	1	0	0	0	0	1	0	1	1	1	1	0	2	0	0	1	1	0	1	1	1	0	0	0	0	0	0	2	1
670	1	0	2	0	0	1	1	0	0	0	1	0	0	0	0	0	0	0	1	2	2	0	0	0	0	0	0	0	2	0	0	2	2	0	0	1	1	0	2	0	0	0	0	0	0	0	0	2	1
671	1	1	2	0	0	0	1	0	1	1	0	0	0	0	0	0	0	0	1	1	1	1	0	0	0	0	0	1	1	1	1	1	0	0	0	2	0	0	0	1	1	1	1	0	0	0	0	0	1
672	0	1	1	0	0	0	1	1	2	2	0	2	2	2	0	0	2	2	0	0	2	0	0	0	0	2	0	2	0	2	1	1	2	0	0	2	2	0	0	2	2	0	2	0	1	0	0	2	0
673	1	0	2	0	0	1	2	0	0	0	0	1	1	1	0	0	1	1	1	1	2	1	0	0	0	0	0	1	1	1	0	1	1	0	0	2	2	0	0	2	2	0	0	1	0	1	0	1	1
674	1	0	2	0	0	0	0	0	2	0	1	0	0	0	0	0	2	0	2	1	2	0	0	0	0	2	0	2	0	2	1	1	1	0	0	2	2	0	1	1	1	1	1	0	0	1	0	0	2
675	0	2	0	0	0	0	1	0	2	1	1	1	1	0	1	1	1	1	1	1	1	1	0	0	0	0	0	2	1	1	1	2	1	0	0	1	1	0	1	0	0	0	1	1	1	1	0	1	1
676	1	1	2	0	0	0	2	1	1	1	1	0	1	2	0	0	2	0	2	2	2	0	0	0	0	0	0	2	0	2	0	0	0	0	0	2	1	2	0	1	1	0	0	0	0	0	0	1	1
677	0	1	1	0	0	1	2	0	0	0	2	1	2	2	0	1	1	1	1	1	1	0	0	0	0	0	0	2	0	2	0	1	1	1	1	1	1	1	1	0	0	0	1	0	0	0	0	2	0
678	1	2	0	0	0	0	0	0	2	0	1	0	0	0	0	0	1	2	0	0	0	0	0	0	0	0	0	2	0	2	1	0	1	1	1	1	2	0	0	2	2	1	1	0	1	2	0	2	0
679	1	2	0	0	0	0	2	0	1	0	1	0	1	0	0	0	2	2	0	1	2	1	0	0	0	2	0	1	1	1	0	2	2	1	1	2	1	0	1	1	1	1	1	0	0	1	0	0	2
680	0	2	0	0	0	0	0	0	2	2	0	0	0	0	0	0	1	1	1	1	1	1	0	0	0	2	0	2	0	2	0	2	1	0	0	2	2	0	0	2	2	1	1	0	1	0	0	1	1
681	0	1	1	0	0	0	1	0	1	0	1	1	2	1	0	0	0	0	2	2	2	1	1	0	0	0	0	0	1	1	0	0	0	0	0	2	2	0	0	2	2	0	0	0	2	1	0	1	1
682	1	1	1	0	0	1	1	0	0	0	1	0	1	1	0	1	2	1	1	1	1	1	0	0	0	1	0	2	0	1	1	0	1	1	2	2	2	0	1	1	1	0	0	0	0	1	0	0	2
683	1	1	0	0	0	0	1	0	1	1	1	0	1	0	0	0	1	2	0	0	1	0	0	0	0	0	0	2	1	1	1	1	1	0	0	2	1	1	0	1	1	0	1	0	0	2	0	1	1
684	1	2	1	0	0	0	1	0	1	1	1	0	0	0	0	0	2	2	0	0	0	0	0	0	0	1	0	2	0	2	0	1	1	0	0	1	1	0	1	1	1	0	0	1	0	1	0	2	0
685	1	2	1	0	0	0	2	1	2	1	0	0	0	0	0	0	1	0	2	2	2	2	1	1	1	1	0	2	0	1	2	0	0	1	2	2	2	0	0	1	1	0	0	0	0	0	0	1	0
686	0	0	2	0	0	1	1	0	2	0	1	0	1	0	0	1	0	2	0	0	0	1	0	0	0	2	0	2	0	2	1	2	1	0	0	1	2	0	0	2	2	0	0	0	0	2	0	1	0
687	0	1	1	0	0	0	2	0	0	0	1	0	0	0	0	0	1	1	1	1	2	1	0	0	0	0	2	2	1	0	1	0	1	2	1	2	1	1	0	1	1	2	2	0	2	1	0	2	1
688	1	1	2	0	0	0	0	0	2	1	0	0	1	0	0	1	0	1	1	1	1	1	0	0	0	1	0	2	0	2	1	0	1	0	0	1	2	0	2	0	0	0	0	1	0	0	0	1	1
689	0	1	1	0	0	0	1	0	1	0	0	0	1	0	0	0	2	0	2	2	2	1	0	0	0	0	0	0	1	0	1	1	0	0	0	2	1	0	1	1	1	0	0	0	0	1	0	2	0
690	1	2	1	0	0	1	2	0	1	0	0	1	1	1	0	0	1	2	0	0	1	0	0	0	0	2	0	1	2	1	0	2	1	0	0	2	0	1	1	1	0	0	0	1	0	1	0	0	2
691	1	1	2	0	0	0	1	0	2	0	1	0	1	0	0	0	1	2	0	1	1	2	0	0	0	0	0	1	0	1	1	0	1	2	0	1	1	0	0	1	1	0	0	0	0	1	0	2	0
692	1	1	2	0	0	0	0	0	2	2	0	0	0	0	0	0	1	1	1	1	1	0	1	0	0	1	0	2	0	1	2	2	1	0	0	2	2	0	0	2	2	0	1	0	1	0	0	2	0
693	1	1	2	0	0	0	1	0	1	0	1	0	0	0	0	0	1	1	1	1	1	1	0	0	0	1	0	2	0	1	2	1	0	1	2	2	2	0	0	2	1	0	0	0	0	0	0	0	2
694	1	1	1	0	0	1	1	0	2	2	0	0	0	0	0	0	1	1	1	1	2	0	0	0	0	2	0	2	0	2	0	2	2	0	0	0	1	0	0	2	2	0	0	0	0	1	0	1	1
695	1	1	2	0	0	0	2	1	1	1	0	0	0	0	0	0	1	1	1	1	1	0	1	0	0	2	0	2	0	1	2	0	2	0	0	2	1	0	0	2	2	2	2	0	1	1	0	2	1
696	0	2	0	0	0	0	1	0	1	1	1	0	0	0	0	0	1	2	0	0	2	0	0	0	0	1	0	2	0	2	1	0	1	1	0	1	2	0	1	1	1	2	1	0	1	0	0	2	0
697	1	1	1	0	0	0	1	0	0	0	0	0	0	0	0	0	0	2	0	0	1	0	0	0	0	1	0	2	1	2	1	1	1	1	1	1	2	0	0	2	1	0	0	0	1	1	0	2	0
698	0	0	2	0	0	1	2	1	1	1	1	1	2	2	0	0	1	0	2	2	2	1	0	0	0	2	0	2	0	2	0	1	0	1	1	2	1	0	0	2	2	0	1	0	1	0	0	0	2
699	1	1	2	0	0	0	2	0	1	0	1	1	1	1	0	0	2	0	2	2	2	0	1	0	0	1	0	2	1	1	1	1	0	0	0	2	1	0	0	1	1	1	1	0	0	1	0	1	1
700	1	1	1	0	0	1	1	0	2	2	0	0	1	0	0	0	1	0	2	1	2	1	1	1	1	0	0	2	1	1	1	0	1	0	0	2	1	0	1	0	0	1	1	0	2	0	0	1	1
701	1	2	1	0	0	0	1	0	2	2	0	0	0	0	0	0	0	1	1	1	1	0	1	0	0	2	0	2	0	1	2	1	1	2	0	2	1	0	0	2	2	0	0	0	0	0	0	0	2
702	1	1	1	0	0	0	1	1	2	2	0	1	1	1	0	0	0	1	1	1	1	1	0	0	0	2	0	2	0	1	1	1	2	0	0	1	1	0	0	0	0	1	1	0	1	1	0	2	2
703	0	1	1	0	0	0	0	0	2	1	0	0	1	0	0	0	0	0	2	2	2	1	0	0	0	0	0	2	0	1	2	2	2	0	1	2	2	0	1	1	1	0	1	1	1	0	0	2	0
704	1	2	0	0	0	0	1	1	2	2	0	0	0	0	0	0	1	2	0	0	0	1	0	0	0	0	0	2	0	1	2	0	0	0	0	2	1	0	2	0	0	0	0	1	0	0	0	1	0
705	1	2	1	0	0	1	1	0	1	0	1	1	1	1	0	0	0	0	2	2	2	0	0	0	0	1	0	2	0	2	0	1	2	0	0	0	2	0	0	1	1	0	0	1	0	1	0	0	2
706	0	0	2	0	0	0	2	0	0	0	0	0	1	0	0	0	1	1	1	1	1	0	0	0	0	0	0	2	0	1	1	0	2	1	0	1	1	1	0	1	1	1	1	0	0	0	0	2	0
707	1	2	1	0	0	0	1	0	1	1	1	0	0	0	0	0	0	0	2	2	2	0	0	0	0	1	1	1	1	2	0	2	2	0	0	0	1	1	0	1	1	0	1	0	2	0	0	1	1
708	0	2	1	0	0	0	1	0	2	0	0	0	1	0	0	0	2	2	0	0	1	0	0	0	0	0	0	2	0	2	1	1	1	0	0	1	2	0	0	2	2	0	1	0	0	1	0	0	2
709	0	1	1	0	0	0	0	0	1	1	1	0	0	0	0	0	1	0	2	2	2	1	0	0	0	2	0	1	2	0	1	0	1	1	1	1	1	0	2	0	0	0	0	1	0	0	0	1	1
710	1	2	0	0	0	0	2	0	1	1	1	1	1	1	0	0	1	1	1	1	1	1	1	1	1	1	0	1	1	1	0	2	2	0	0	1	1	0	2	0	0	0	0	2	0	2	0	1	1
711	0	0	2	0	0	0	1	0	2	0	1	0	1	0	0	1	2	1	1	1	2	0	0	0	0	0	0	2	1	2	1	1	2	0	0	1	1	0	2	0	0	0	0	0	2	1	0	0	2
712	1	2	2	0	0	0	0	0	2	1	0	1	1	1	0	0	1	2	0	0	0	0	1	0	0	1	0	2	1	1	1	1	1	0	0	2	1	0	0	1	1	0	0	0	0	1	0	0	1
713	0	1	1	0	0	0	2	1	1	1	0	1	1	0	0	0	1	1	1	1	2	1	0	0	0	0	0	2	0	0	1	0	2	1	0	1	0	0	2	0	0	0	0	0	0	1	0	1	1
714	1	2	0	0	1	0	1	1	2	2	1	0	1	0	0	0	2	1	2	2	2	0	1	1	1	1	0	2	1	1	2	0	2	0	0	2	2	0	0	2	1	0	0	0	0	0	0	1	1
715	1	2	1	0	0	0	2	0	0	0	0	0	1	0	0	0	1	1	1	1	1	1	1	1	1	1	0	2	0	1	2	1	1	0	0	1	1	0	1	1	1	0	0	0	0	0	0	1	0
716	1	0	2	0	0	0	1	0	1	0	1	1	2	2	0	0	2	0	2	2	2	0	0	0	0	0	0	1	2	0	1	1	0	0	0	2	1	0	0	1	1	0	2	0	1	0	0	1	1
717	0	2	0	0	0	0	1	0	0	0	1	0	2	2	0	0	0	1	1	1	1	0	0	0	0	1	1	2	1	1	0	2	2	0	1	2	1	0	0	1	1	0	0	0	1	0	0	2	0
718	1	1	1	0	0	1	1	0	1	1	1	0	0	0	0	0	1	0	2	2	2	0	0	0	0	2	0	2	0	1	2	2	1	0	0	1	1	0	0	1	1	0	0	0	0	0	0	2	0
719	0	1	1	0	0	0	2	1	1	1	0	0	0	0	0	0	0	1	1	1	1	0	0	0	0	2	0	2	1	1	2	2	2	0	0	2	2	0	1	1	1	0	0	0	0	1	0	1	1
720	0	0	2	0	0	2	2	0	1	1	0	0	0	0	0	0	0	0	1	1	1	1	0	0	0	1	0	2	0	1	2	1	1	0	0	2	1	0	0	2	2	0	1	0	0	0	0	1	1
721	0	0	2	0	0	1	2	0	0	0	0	0	1	0	0	0	1	1	1	1	1	0	0	0	0	1	0	2	1	1	1	1	1	0	0	1	1	1	0	1	1	0	1	0	1	1	0	1	0
722	1	2	0	0	0	0	1	0	2	1	0	0	1	0	0	0	2	1	1	1	1	1	0	0	0	2	0	2	1	1	2	1	0	0	0	1	0	0	2	0	0	0	0	1	0	1	0	1	0
723	1	2	1	0	0	0	2	1	1	1	0	1	1	1	0	0	1	0	2	2	2	0	0	0	0	1	0	2	1	1	2	2	1	0	0	1	1	1	0	1	1	0	0	1	1	2	0	0	2
724	1	0	2	0	0	1	2	1	1	1	0	0	1	0	0	0	2	0	2	2	2	1	0	0	0	1	0	1	1	1	1	2	2	1	1	2	2	0	0	1	1	0	0	0	1	1	0	2	0
725	1	2	0	0	0	0	1	0	1	1	0	1	2	2	0	0	1	2	0	1	1	0	0	0	0	2	0	2	0	2	0	0	1	0	0	2	2	0	0	1	1	0	2	0	1	0	0	1	1
726	0	1	2	0	0	0	0	0	2	1	0	0	0	0	0	0	1	2	0	0	2	0	0	0	0	2	1	2	2	1	1	0	0	1	1	2	0	0	2	1	0	2	1	0	1	0	0	2	0
727	1	2	0	0	1	0	2	1	1	1	0	0	0	0	0	0	1	1	1	1	1	0	1	0	0	1	0	0	1	0	1	1	1	0	0	2	1	0	1	2	2	0	0	0	0	1	0	1	1
728	1	1	2	0	0	0	1	0	2	1	0	0	0	0	0	0	2	2	1	1	1	0	0	0	0	1	0	1	1	1	0	0	1	1	0	1	1	0	1	1	1	0	0	0	0	0	0	2	0
729	1	1	2	0	0	0	0	0	2	1	2	1	1	1	0	0	2	0	2	2	2	0	0	0	0	2	0	2	1	2	1	2	1	0	1	2	2	0	0	1	1	0	0	0	0	1	0	0	2
730	0	2	0	0	0	0	1	0	0	0	1	0	2	1	0	0	0	1	1	0	1	0	0	0	0	0	0	2	1	1	2	1	1	2	1	1	1	0	1	1	1	0	0	0	0	0	0	0	1
731	1	2	0	0	0	0	1	0	0	0	1	1	1	1	0	0	1	1	1	0	0	1	1	1	1	1	0	2	0	1	1	1	1	1	1	1	0	0	1	0	0	0	0	1	0	0	0	2	0
732	0	1	1	0	0	0	1	0	1	1	0	0	0	0	0	0	1	0	2	2	2	0	0	0	0	1	0	1	2	0	1	0	0	1	0	1	2	0	0	1	1	1	0	0	1	1	0	2	0
733	1	2	1	0	0	0	1	0	1	1	1	1	1	1	0	0	1	1	1	1	1	1	1	1	1	1	0	1	1	1	0	2	2	0	1	2	1	1	0	1	1	1	0	0	0	1	0	1	2
734	0	2	1	0	0	0	2	0	1	1	0	1	1	1	0	0	1	1	1	1	2	0	0	0	0	1	0	1	0	1	1	0	2	1	0	1	1	0	1	1	1	1	0	0	1	0	0	0	2
735	1	2	0	0	0	0	2	1	1	1	1	0	1	1	0	0	2	0	1	2	2	0	0	0	0	0	1	2	0	1	1	0	2	0	0	1	2	0	0	2	2	0	0	0	0	2	0	2	0
736	1	0	2	0	0	1	2	0	1	0	1	0	0	0	0	0	2	1	2	1	2	0	0	0	0	2	0	2	1	1	1	0	1	0	0	2	2	0	1	1	1	2	2	0	1	1	0	1	0
737	1	0	1	0	0	0	1	0	1	1	1	0	0	0	0	0	0	1	1	1	0	0	0	0	0	1	0	2	1	1	1	0	0	0	0	2	1	0	0	2	2	1	1	0	0	1	0	1	2
738	1	1	1	0	0	0	2	1	1	1	1	0	0	0	0	0	1	0	2	2	2	0	0	0	0	2	0	2	0	1	1	1	1	1	0	0	1	1	0	1	1	0	0	0	0	1	0	1	0
739	1	2	0	0	0	0	1	0	1	0	1	1	1	1	0	0	1	1	2	2	2	1	1	1	1	0	0	1	2	0	1	0	1	0	0	2	1	0	1	1	1	0	0	0	0	1	0	1	0
740	0	2	1	0	0	0	1	1	2	2	1	0	1	0	0	0	1	1	1	1	1	1	0	0	0	0	0	2	0	2	0	0	0	1	1	2	2	0	1	0	0	0	0	0	0	1	0	2	1
741	1	2	2	0	0	1	2	0	1	1	0	1	1	0	1	1	1	1	2	2	2	0	0	0	0	2	0	2	1	1	2	2	1	0	0	2	1	0	0	1	1	0	1	0	1	0	0	1	1
742	1	2	1	0	0	0	1	0	1	1	0	0	0	0	0	0	0	1	1	1	0	0	1	1	1	2	0	1	1	1	0	0	1	0	0	1	1	0	1	1	1	1	0	0	0	0	0	2	0
743	0	0	2	0	0	0	1	0	1	1	0	0	0	0	0	0	1	2	1	2	2	0	1	1	1	1	0	1	1	1	0	1	0	1	2	2	2	0	0	2	2	0	0	0	0	0	0	1	1
744	0	2	0	0	0	0	1	0	1	0	1	0	0	0	0	0	2	1	1	2	2	1	0	0	0	2	0	1	0	1	1	0	0	1	1	1	1	0	2	0	0	0	0	0	0	2	0	2	1
745	0	1	1	0	0	0	2	0	1	0	2	1	1	1	0	0	2	0	2	2	2	1	0	0	0	1	0	2	1	1	2	1	0	0	0	2	1	1	0	1	1	0	0	0	0	1	0	0	2
746	1	2	0	0	0	0	0	0	2	1	0	0	0	0	0	0	2	2	0	0	1	0	0	0	0	1	0	2	0	2	1	1	1	1	0	0	1	0	2	0	0	1	1	0	2	1	0	1	1
747	1	2	1	0	0	0	1	0	2	2	0	1	2	1	0	0	1	1	1	1	1	0	0	0	0	0	0	2	1	1	2	0	2	0	0	2	1	0	0	2	2	0	0	0	0	0	0	2	0
748	0	0	2	0	0	0	2	0	2	2	0	1	2	1	0	0	1	0	2	2	2	1	1	1	1	0	0	2	1	1	2	1	0	0	0	1	1	0	0	0	0	0	0	0	0	0	0	1	1
749	1	1	1	0	0	0	2	1	1	1	1	0	0	1	0	0	0	0	2	2	2	1	0	0	0	1	0	2	0	1	1	0	0	1	1	2	1	0	0	2	2	0	0	0	0	1	0	2	0
750	1	1	2	0	0	0	1	0	2	0	1	0	1	1	0	1	2	1	1	1	1	1	1	1	1	1	0	2	1	2	0	0	0	1	0	1	1	0	1	2	2	0	1	0	1	0	0	2	1
751	1	0	2	0	0	0	1	0	2	2	0	1	2	1	0	0	1	0	1	1	1	0	1	0	0	0	0	2	0	2	1	1	0	1	0	1	1	0	1	1	1	0	0	0	0	0	0	1	1
752	1	1	2	0	0	1	1	0	1	0	1	0	1	0	0	1	1	1	1	1	1	1	0	0	0	0	0	1	1	1	0	0	2	1	0	1	1	0	1	2	1	0	0	0	0	2	0	1	1
753	0	0	2	0	0	0	0	0	2	2	0	0	1	0	0	0	1	1	1	1	1	0	0	0	0	1	1	2	1	0	1	2	2	0	0	1	1	0	1	1	1	1	1	0	1	1	0	1	0
754	1	1	2	0	0	0	1	1	1	1	0	0	0	0	0	0	2	0	2	2	2	1	0	0	0	0	0	2	0	2	1	0	1	0	0	1	1	0	0	2	2	2	2	0	2	1	0	2	1
755	1	1	1	0	0	1	1	0	1	1	1	0	1	1	0	0	0	0	2	2	2	1	0	0	0	1	0	2	1	1	1	0	0	0	0	2	1	1	0	1	0	0	0	0	0	1	0	1	2
756	1	2	0	0	0	0	0	0	1	0	1	1	2	1	0	0	1	2	0	0	1	0	1	0	0	0	0	1	1	1	0	0	1	0	0	1	1	0	1	1	1	0	0	0	0	0	0	2	1
757	0	1	1	0	0	1	2	1	1	1	0	0	0	0	0	0	1	2	0	0	0	0	1	0	0	2	0	2	1	2	0	0	0	0	0	2	1	0	1	2	1	0	0	0	0	1	0	1	0
758	1	1	1	0	0	0	1	0	0	0	1	0	0	0	0	0	2	1	1	1	1	0	0	0	0	2	0	2	0	2	0	0	1	0	0	1	1	0	0	0	0	1	1	0	1	1	0	0	1
759	1	0	2	0	0	1	1	0	1	0	1	0	1	0	0	0	2	2	1	1	2	0	0	0	0	1	0	2	0	2	0	2	2	0	0	0	2	0	0	2	2	0	0	0	0	1	0	2	0
760	1	0	2	0	0	0	2	1	2	1	0	0	0	0	0	0	1	0	2	1	2	2	1	1	1	1	0	2	0	2	0	0	1	0	0	1	1	0	1	1	1	0	1	1	2	1	0	2	1
761	0	0	2	0	0	0	1	1	2	1	0	0	0	0	0	0	1	0	1	2	2	1	1	1	1	1	0	2	1	1	0	0	0	0	0	0	2	0	0	2	2	0	1	1	2	1	1	1	1
762	0	1	1	0	0	0	1	0	0	0	2	1	1	1	0	0	1	2	0	0	1	0	0	0	0	0	0	1	1	0	0	0	2	0	0	2	1	0	0	1	1	0	1	0	1	0	0	2	2
763	1	0	2	0	1	0	1	1	2	2	0	0	1	1	0	0	1	2	0	0	2	1	0	0	0	0	0	1	2	0	1	1	1	0	0	1	2	0	0	1	1	1	0	0	1	0	0	1	1
764	1	2	1	0	0	0	2	1	1	1	1	0	1	0	0	1	0	1	1	1	2	2	1	1	1	1	0	2	0	2	0	0	0	0	0	2	1	0	0	1	1	1	0	0	1	2	0	1	1
765	1	1	1	0	0	0	1	0	1	1	1	1	1	1	0	0	0	2	0	0	1	0	0	0	0	0	0	2	1	1	0	2	2	0	0	1	1	1	0	1	1	1	1	0	1	0	0	2	0
766	0	1	1	0	0	0	1	1	2	2	0	0	0	0	0	0	2	0	2	2	2	0	0	0	0	1	0	2	0	2	2	2	2	0	1	2	0	0	1	1	1	0	1	0	0	2	0	2	0
767	0	2	0	0	0	0	2	0	1	0	2	1	1	1	0	0	1	1	1	1	1	1	0	0	0	0	0	1	0	1	0	0	0	1	1	2	1	0	1	2	2	0	1	0	1	0	0	2	1
768	1	1	1	0	0	1	2	0	0	0	0	1	1	1	0	0	1	1	1	1	1	0	0	0	0	2	0	2	0	1	1	0	0	1	1	1	2	0	0	2	2	0	0	1	0	0	0	1	1
769	1	0	2	0	0	1	2	1	1	1	1	0	1	0	0	0	1	1	1	1	1	1	1	0	0	0	0	2	0	2	1	0	1	0	0	1	1	0	1	1	1	2	2	0	1	1	0	0	2
770	1	1	2	0	0	0	0	0	2	1	0	0	1	0	0	0	0	2	0	1	2	0	0	0	0	0	0	2	0	1	2	0	0	1	1	2	1	0	0	2	2	1	1	0	1	1	0	1	0
771	1	2	1	0	0	0	2	0	1	0	0	0	1	0	0	0	1	1	1	1	2	2	1	1	1	1	0	2	1	1	2	1	1	2	1	1	1	0	0	1	1	0	0	0	0	0	0	2	0
772	1	2	0	0	0	0	1	0	1	1	1	0	0	0	0	0	1	0	1	1	2	0	0	0	0	1	0	2	1	2	0	0	1	1	0	1	2	0	2	0	0	1	1	0	1	2	0	1	1
773	0	1	0	0	0	0	1	0	0	0	1	0	0	0	0	0	1	1	1	1	1	1	0	0	0	2	0	2	1	2	0	0	1	1	1	2	2	0	0	2	2	1	1	0	1	0	0	2	1
774	0	1	1	0	0	0	0	0	2	2	0	2	2	2	0	0	2	1	2	1	2	2	0	0	0	0	0	2	0	2	0	1	1	2	0	2	0	0	1	0	0	2	2	0	1	1	0	1	1
775	1	2	1	0	0	0	1	0	1	1	0	0	1	0	0	0	2	0	2	2	2	0	0	0	0	2	0	2	0	2	0	1	1	1	0	2	1	2	0	1	1	0	0	0	0	0	0	0	2
776	1	1	1	0	0	0	1	0	1	1	0	1	1	1	0	0	1	0	2	2	2	1	0	0	0	2	0	2	0	2	0	1	1	0	0	1	2	0	0	1	1	0	0	0	0	0	0	1	2
777	1	1	1	0	0	0	1	0	1	1	1	0	1	0	0	0	1	0	2	1	2	0	1	0	0	0	0	1	1	1	0	0	1	1	0	2	1	0	0	0	0	0	0	0	1	1	0	1	1
778	0	1	1	0	1	0	2	0	1	1	1	2	2	2	0	0	1	1	1	1	1	0	1	0	0	2	0	2	0	2	0	0	1	0	0	1	1	0	0	2	2	0	0	0	0	1	0	1	0
779	0	2	0	0	0	0	2	0	2	1	1	1	1	1	0	0	2	1	1	1	1	0	0	0	0	1	0	2	0	2	0	0	1	0	0	2	2	0	1	1	1	1	1	1	1	2	0	1	1
780	1	2	0	0	0	0	2	1	1	1	0	0	0	0	0	0	1	1	1	1	1	0	1	0	0	0	0	1	1	0	1	1	2	0	0	1	1	0	2	0	0	0	1	0	1	0	0	1	1
781	0	1	1	0	0	0	2	0	0	0	2	0	1	0	0	0	0	2	0	1	1	0	0	0	0	1	0	2	0	1	2	1	1	1	1	2	2	0	0	1	1	0	0	0	1	0	0	2	0
782	1	1	1	0	0	0	0	0	2	2	0	0	0	0	0	0	1	1	1	1	2	0	0	0	0	1	0	2	0	2	1	1	2	0	0	1	1	0	0	1	1	0	0	0	2	1	0	2	1
783	0	0	2	0	0	1	2	1	1	1	0	0	1	0	0	0	2	0	2	2	2	0	0	0	0	2	0	2	1	2	0	0	0	0	0	2	2	0	1	2	1	0	0	0	0	0	0	1	1
784	1	1	2	0	0	0	1	1	2	2	0	0	0	0	0	0	0	1	1	1	1	0	0	0	0	0	0	2	0	2	1	0	1	0	0	2	1	0	2	0	0	0	1	0	1	0	0	1	1
785	1	1	1	0	0	0	0	0	2	1	0	1	1	1	0	0	1	0	2	2	2	1	1	0	0	0	0	2	2	2	0	0	0	1	0	1	1	0	0	0	0	0	1	0	0	0	0	1	1
786	0	1	1	0	0	0	1	1	2	2	0	0	0	0	0	0	1	0	1	1	1	1	0	0	0	1	0	1	1	1	0	1	1	0	0	1	1	0	1	1	1	1	1	0	1	1	0	0	1
787	1	1	2	0	0	0	2	0	1	1	1	2	2	2	0	0	2	2	0	0	1	0	0	0	0	1	0	2	2	0	2	0	0	0	1	2	1	1	0	1	1	0	0	0	0	1	0	1	1
788	1	0	2	0	0	1	1	0	1	0	1	0	0	0	0	0	0	2	0	0	1	0	0	0	0	2	0	2	0	2	1	1	2	1	0	1	2	0	0	2	2	1	0	0	1	1	0	1	0
789	0	2	0	0	0	0	2	0	0	0	1	0	0	0	0	0	1	1	0	0	1	0	0	0	0	1	0	2	1	1	2	0	1	0	0	1	1	0	1	1	0	0	2	0	1	0	0	2	0
790	1	2	0	0	0	0	2	1	1	1	0	0	0	0	0	0	0	0	1	1	2	1	0	0	0	0	0	2	2	1	2	1	1	2	0	1	1	0	0	2	2	0	1	0	1	0	1	1	0
791	0	1	1	0	0	0	1	0	2	1	0	1	2	2	0	1	0	0	2	2	2	1	0	0	0	0	0	2	0	2	0	1	2	0	0	0	2	0	0	1	1	0	0	0	0	2	0	1	1
792	1	1	1	0	0	1	2	0	0	0	1	1	2	1	0	0	1	1	1	1	2	0	0	0	0	1	0	2	1	1	1	0	1	0	0	1	1	1	0	1	1	1	0	0	2	1	0	1	1
793	0	0	2	0	0	1	0	0	2	0	1	0	2	1	0	0	1	1	1	1	2	1	1	1	1	0	0	1	0	1	1	1	1	1	1	1	1	0	1	1	1	0	0	0	0	2	0	2	0
794	1	2	1	0	0	0	2	1	2	2	1	0	1	0	0	0	2	0	2	2	2	0	0	0	0	0	0	2	0	1	2	0	0	0	0	2	1	0	0	1	1	0	0	0	0	0	0	1	1
795	0	1	1	0	0	0	1	0	1	1	1	0	1	0	0	0	0	1	1	1	1	0	1	0	0	2	0	2	2	1	2	2	2	0	0	1	2	0	0	2	2	0	0	0	0	0	0	2	0
796	0	1	2	0	0	0	1	0	2	1	1	0	1	0	0	0	2	1	2	2	1	0	1	0	0	0	0	2	1	2	0	0	1	2	1	2	1	0	1	1	1	0	0	0	0	0	0	2	1
797	1	0	1	0	0	0	1	0	1	0	1	0	0	0	0	0	1	1	0	0	0	0	0	0	0	1	1	2	1	1	0	0	1	0	0	2	1	1	0	1	1	1	0	0	0	1	1	1	0
798	1	2	2	0	0	0	0	0	2	2	0	0	0	0	0	0	1	1	1	1	2	0	0	0	0	2	0	2	0	2	0	0	2	1	0	1	1	1	0	1	1	1	1	0	2	2	0	1	1
799	1	1	2	0	0	0	2	0	1	0	0	1	1	0	1	1	1	1	1	1	2	0	1	0	0	2	0	2	0	2	0	2	1	0	0	2	1	0	2	1	0	0	0	0	0	1	0	1	1
800	1	1	1	0	0	0	1	1	2	2	0	1	1	1	0	0	1	0	2	2	2	0	1	0	0	1	0	2	1	1	2	0	0	0	0	0	2	0	0	2	2	1	2	0	1	0	0	1	1
801	0	0	2	0	0	1	2	0	0	0	2	1	1	1	0	0	1	1	1	1	2	0	0	0	0	0	0	1	1	1	0	1	1	1	0	2	0	0	1	0	0	0	0	0	0	0	0	0	2
802	0	1	2	0	0	0	0	0	2	2	0	0	0	0	0	0	1	1	1	1	2	0	1	0	0	1	0	1	1	1	0	0	0	1	0	1	1	2	0	1	1	1	2	0	1	0	0	0	2
803	0	0	2	0	0	1	0	0	1	1	1	1	1	1	0	0	0	2	0	0	0	0	0	0	0	2	0	1	0	1	0	2	2	0	0	1	1	0	1	1	1	0	0	0	0	1	0	1	1
804	1	1	1	0	0	0	1	0	2	2	0	1	1	0	1	1	0	1	1	1	2	0	0	0	0	1	0	2	0	2	1	0	0	1	0	2	2	0	0	2	2	0	0	0	1	1	0	1	1
805	1	2	0	0	0	0	0	0	2	1	2	1	1	1	0	0	0	0	2	2	1	0	1	0	0	1	0	1	1	1	0	0	1	1	0	1	1	0	1	1	0	0	0	0	0	1	0	1	1
806	1	1	1	0	0	0	1	0	2	2	0	0	1	0	0	1	1	1	1	1	1	0	1	0	0	1	0	2	1	1	2	0	1	0	0	1	1	0	0	1	1	1	0	0	0	0	0	1	1
807	0	2	1	0	0	0	1	0	1	1	1	0	2	2	0	0	2	0	1	1	1	1	1	0	0	1	0	1	1	1	0	1	1	1	0	0	1	0	0	1	1	0	1	0	1	0	0	2	1
808	1	1	1	1	1	1	2	0	0	0	2	0	0	0	0	0	1	2	1	1	1	0	1	0	0	0	0	2	0	2	0	0	0	0	1	2	1	0	2	0	0	0	0	0	0	0	0	0	2
809	0	0	2	0	0	0	1	0	1	1	1	0	0	0	0	0	1	1	1	1	1	0	0	0	0	0	0	2	0	2	0	1	0	1	0	1	2	0	0	1	1	1	1	0	0	1	0	1	1
810	1	1	2	0	0	0	1	0	0	0	1	0	2	1	0	1	2	1	1	1	2	0	0	0	0	1	0	1	1	1	1	0	1	1	1	2	2	0	1	1	1	0	0	0	0	0	0	2	0
811	1	0	2	0	0	0	2	0	0	0	0	0	0	0	0	0	1	1	1	1	1	1	0	0	0	0	0	2	0	2	0	0	1	0	0	1	1	0	0	0	0	1	0	0	1	0	0	0	1
812	1	1	1	0	0	0	0	0	2	2	0	0	1	0	0	0	2	2	0	0	0	0	1	0	0	2	0	2	0	2	1	1	1	0	0	1	0	0	1	1	1	0	1	0	1	0	0	1	1
813	0	1	2	0	0	1	1	0	2	2	0	1	1	1	0	0	1	1	1	1	1	0	0	0	0	1	0	2	1	1	2	0	1	2	0	1	1	0	1	1	1	1	1	0	1	0	0	1	0
814	1	1	2	0	0	0	1	0	1	1	0	0	0	0	0	0	1	1	1	1	1	0	0	0	0	1	0	2	0	2	1	1	1	1	1	1	1	0	0	2	2	0	0	0	0	0	0	1	1
815	1	0	1	0	0	0	1	0	1	1	0	0	1	1	0	1	1	1	2	2	2	0	0	0	0	1	0	1	2	1	0	2	1	0	1	2	2	0	1	1	1	0	0	0	1	0	1	1	0
816	0	2	2	0	0	0	1	0	2	1	0	0	0	0	0	0	1	0	2	2	2	0	0	0	0	1	0	2	0	0	0	0	1	0	0	1	1	0	0	1	1	0	0	0	0	0	1	0	1
817	1	1	1	0	0	1	1	0	2	1	1	0	1	0	0	0	1	1	1	1	1	0	0	0	0	0	0	1	1	1	1	2	2	0	1	2	2	0	0	2	2	1	1	0	1	1	0	1	2
818	1	0	2	0	0	0	0	0	1	1	1	1	1	1	0	0	1	0	2	0	2	0	0	0	0	1	0	2	1	1	2	0	2	0	0	2	1	0	1	2	2	0	1	0	1	0	1	1	0
819	0	2	0	0	0	0	2	1	1	1	0	0	0	0	0	0	0	2	0	0	0	0	2	0	0	1	0	2	0	2	1	0	0	0	0	2	1	0	1	1	1	0	0	0	0	0	0	0	2
820	1	0	2	0	0	0	1	0	2	1	0	1	1	0	0	0	1	1	1	1	2	1	1	1	1	1	0	1	2	0	1	1	1	1	0	0	1	0	0	0	0	1	0	0	2	1	0	1	1
821	1	2	0	0	0	0	2	0	0	0	0	1	1	1	0	0	2	0	2	2	2	1	0	0	0	0	0	2	0	1	2	1	2	0	1	1	2	0	0	1	1	0	0	0	0	1	0	2	0
822	1	2	1	0	0	0	2	0	1	1	1	0	1	0	0	0	1	1	1	1	1	1	0	0	0	1	0	2	0	2	0	2	1	0	0	1	1	1	0	1	1	1	1	0	1	2	0	2	1
823	1	1	1	0	0	0	1	0	1	1	0	1	1	1	0	0	2	0	2	2	2	1	0	0	0	0	0	2	0	2	0	1	0	1	1	2	1	1	0	1	1	0	1	0	0	0	0	0	2
824	1	1	1	0	0	0	1	0	2	0	1	0	0	0	0	0	1	0	2	2	2	0	1	0	0	2	0	2	0	2	1	1	1	1	1	1	1	0	0	2	2	0	0	0	0	0	0	2	1
825	1	0	1	0	0	0	0	0	2	0	1	0	0	0	0	0	1	2	0	1	1	0	0	0	0	0	0	2	0	1	1	1	2	0	0	1	1	1	0	1	0	0	1	0	1	0	0	1	1
826	1	0	2	0	0	0	1	0	1	1	0	0	1	0	0	0	1	2	0	1	1	0	1	0	0	0	0	1	1	1	1	1	0	1	1	2	1	0	1	1	1	1	0	0	1	0	0	1	1
827	0	1	1	0	0	1	1	0	2	1	1	1	2	0	1	1	2	0	2	2	2	1	2	1	1	1	1	2	1	1	0	0	1	0	0	2	2	0	0	2	2	0	0	0	0	0	0	1	1
828	1	1	2	0	0	1	1	0	1	1	0	1	1	1	0	0	2	0	2	2	2	1	1	1	1	1	0	2	0	2	0	0	1	2	2	2	1	0	1	0	0	0	0	0	0	0	0	1	2
829	1	2	2	0	0	0	2	0	1	0	0	1	1	1	0	0	1	1	0	0	0	0	0	0	0	1	0	2	0	2	1	0	0	2	1	1	1	1	0	1	1	1	1	0	0	0	0	1	1
830	1	1	1	0	0	0	2	0	2	2	0	0	0	0	0	0	2	2	1	1	2	0	0	0	0	2	0	2	0	2	0	0	0	0	0	0	1	1	0	1	1	0	0	0	0	1	0	1	1
831	1	1	1	0	0	0	0	0	2	2	0	0	1	1	0	0	0	0	1	1	1	1	0	0	0	1	0	1	2	0	0	1	1	0	0	2	1	2	0	1	1	1	1	0	0	0	0	0	2
832	1	0	2	0	0	0	1	0	0	0	2	0	0	0	0	0	2	1	1	1	2	1	1	0	0	1	1	2	1	1	0	0	0	2	1	1	2	0	0	2	2	0	1	1	2	0	0	2	0
833	1	2	1	0	0	0	1	1	2	2	0	0	2	2	0	0	0	0	1	1	1	1	0	0	0	1	0	2	2	0	2	0	1	0	0	1	1	0	0	0	0	0	1	0	1	0	0	1	1
834	0	1	2	0	0	0	0	0	2	2	0	0	1	0	0	0	2	1	1	1	2	0	0	0	0	1	0	2	0	2	0	0	1	0	0	1	1	1	0	0	0	1	1	0	1	1	0	1	1
835	1	0	2	0	0	1	1	1	2	2	0	0	0	0	0	0	1	0	1	2	2	1	0	0	0	2	0	2	0	2	1	2	1	0	1	2	1	1	0	1	1	1	0	0	1	0	0	0	2
836	0	2	1	0	0	0	2	1	1	1	0	0	1	1	0	1	2	0	2	2	2	0	0	0	0	1	0	1	1	1	0	2	1	0	0	1	1	0	0	1	1	0	1	1	1	0	0	2	0
837	1	0	2	0	0	1	2	1	1	1	0	2	2	2	0	0	1	1	1	1	1	0	0	0	0	1	0	1	1	1	0	1	0	2	1	1	1	0	1	0	0	0	0	1	0	0	0	2	0
838	1	0	2	0	0	1	1	2	2	2	0	0	0	1	0	0	2	0	2	2	2	0	0	0	0	2	0	1	1	1	0	1	1	0	0	2	2	0	1	1	1	0	0	0	1	1	0	2	0
839	1	1	1	0	0	0	1	0	1	1	0	0	1	1	0	0	1	0	2	2	2	1	1	1	1	2	0	2	0	2	0	2	2	0	0	0	1	0	0	2	2	0	0	0	1	0	0	0	2
840	1	1	1	0	0	0	2	0	1	0	1	0	0	0	0	0	1	1	0	0	0	0	1	1	1	0	0	2	1	1	1	0	0	1	1	2	1	1	0	1	1	0	0	0	0	2	0	0	2
841	1	2	0	0	0	0	1	0	1	0	0	0	0	0	0	0	0	1	1	0	1	0	0	0	0	2	0	1	0	1	0	0	0	0	0	2	1	0	1	2	1	1	1	0	1	1	0	0	2
842	1	1	2	0	0	0	2	0	0	0	0	0	0	0	0	0	0	2	1	2	2	0	1	0	0	1	0	1	1	1	1	0	0	0	0	1	1	0	1	1	1	0	0	0	0	0	0	1	1
843	1	0	2	0	0	0	2	1	1	1	0	1	1	1	0	0	2	1	1	1	2	0	1	0	0	1	0	1	2	0	1	1	1	0	1	2	1	0	1	1	1	0	1	0	0	1	0	2	0
844	1	1	1	0	0	1	0	0	2	2	0	1	2	1	0	0	2	1	2	2	1	0	1	1	1	1	0	2	0	1	1	1	2	0	0	0	1	1	0	1	1	0	0	0	0	0	0	1	1
845	0	2	0	0	0	0	1	0	1	1	0	0	1	1	0	0	1	1	2	2	2	1	0	0	0	0	0	2	0	2	1	0	0	0	1	2	2	0	0	2	2	1	0	0	2	0	0	1	1
846	0	1	1	1	1	1	2	1	1	1	0	0	0	0	0	0	0	2	0	0	0	1	0	0	0	1	0	2	1	1	1	1	1	1	0	0	2	0	1	1	1	0	0	0	0	1	0	2	0
847	0	0	2	0	0	1	1	0	0	0	1	0	1	0	0	0	0	1	0	0	0	0	0	0	0	2	0	2	0	2	1	2	2	0	1	2	2	0	0	2	2	0	1	0	0	0	0	2	0
848	0	1	1	0	0	0	2	1	2	2	1	2	2	2	0	0	1	1	1	1	1	0	0	0	0	1	0	2	1	1	1	1	1	1	0	0	1	0	2	0	0	0	0	0	0	0	0	1	1
849	1	1	1	0	0	0	1	1	2	2	0	1	1	0	1	1	2	0	2	2	2	0	0	0	0	1	0	2	0	2	1	0	2	0	0	2	1	0	2	0	0	0	0	0	0	0	0	0	1
850	1	1	1	0	1	0	2	0	0	0	0	0	1	1	0	1	1	1	1	1	2	0	1	0	0	1	0	2	0	2	0	0	1	0	0	1	0	0	2	0	0	1	1	0	1	1	0	1	1
851	1	1	1	0	0	0	2	0	1	0	0	0	1	1	0	0	0	2	0	0	1	1	0	0	0	0	0	1	2	0	0	1	1	2	0	1	2	0	1	1	1	0	0	2	0	1	1	1	1
852	0	1	1	0	0	0	0	0	1	1	0	1	1	1	0	0	1	0	2	1	2	1	1	1	1	0	0	2	0	0	1	0	0	0	1	2	2	0	0	2	2	1	0	0	1	0	0	1	1
853	1	0	2	0	0	1	1	0	1	0	0	0	1	1	0	0	0	0	1	1	1	1	1	1	1	1	0	1	2	0	1	0	1	0	0	1	1	0	0	2	2	0	0	0	0	0	0	0	2
854	1	2	1	0	0	0	0	0	1	1	1	0	0	0	0	0	1	1	1	1	2	1	0	0	0	1	0	0	2	0	0	2	1	0	0	1	2	0	0	2	1	1	1	0	1	1	0	2	0
855	1	0	1	0	0	0	1	0	1	0	1	1	1	2	0	0	1	1	1	1	1	0	0	0	0	2	1	2	1	0	1	1	2	0	1	2	1	0	1	1	1	0	1	0	0	0	0	1	1
856	0	0	2	0	0	0	2	1	1	1	0	0	2	1	0	0	1	1	1	1	2	0	1	1	1	2	1	1	1	0	0	0	0	0	0	2	1	0	1	1	1	0	0	1	0	0	0	1	0
857	0	1	1	0	0	0	1	0	1	0	0	0	0	0	0	0	2	0	2	2	2	1	0	0	0	1	0	2	0	2	0	0	1	1	1	2	2	0	0	2	2	1	0	0	1	1	0	2	0
858	0	1	1	0	0	1	2	0	1	0	1	1	1	0	0	0	1	1	1	1	1	2	0	0	0	0	0	1	1	0	1	1	2	0	0	2	1	1	0	1	1	0	1	0	1	0	0	2	0
859	0	0	2	0	0	0	1	0	1	1	1	0	0	0	0	0	0	0	2	2	2	0	0	0	0	2	0	2	1	1	1	0	0	0	0	2	0	0	1	1	1	0	0	0	1	1	0	2	2
860	1	1	1	0	0	0	1	0	1	1	0	2	2	1	1	1	2	0	1	2	2	0	0	0	0	0	0	1	1	1	1	1	1	0	0	1	2	0	1	1	1	0	1	1	1	0	0	0	1
861	1	0	2	0	0	0	1	0	1	1	0	0	0	0	0	0	1	1	1	1	1	0	0	0	0	1	0	1	1	1	0	0	0	0	0	2	1	1	0	1	1	0	1	1	2	0	0	2	1
862	1	2	1	0	0	0	1	0	2	1	0	0	0	0	0	0	1	2	0	0	1	1	2	1	1	0	0	2	0	2	0	1	2	0	0	1	1	1	0	1	1	2	2	0	2	1	0	1	0
863	1	2	0	0	0	0	2	1	1	1	1	0	1	0	0	0	1	1	1	1	1	0	0	0	0	1	0	2	1	0	2	2	1	0	0	1	2	1	0	0	0	0	1	0	1	0	0	2	0
864	1	1	1	0	0	1	1	0	1	1	0	2	2	1	1	1	1	0	1	1	1	0	0	0	0	2	0	2	1	0	1	2	1	0	0	1	1	0	0	1	1	0	1	0	1	0	0	1	1
865	1	1	1	0	0	0	1	0	1	0	0	1	1	1	0	0	2	0	1	1	1	0	1	0	0	0	0	2	0	2	1	1	1	0	0	1	2	0	1	1	1	1	0	0	1	0	0	2	0
866	1	2	0	0	0	0	1	1	2	1	0	0	2	1	0	0	1	1	1	1	1	1	1	1	1	1	0	2	0	2	1	0	1	0	0	1	1	0	0	1	1	1	1	0	1	0	0	1	2
867	1	2	1	0	0	0	2	0	0	0	0	0	1	1	0	0	1	0	2	2	2	0	0	0	0	1	0	2	0	2	0	1	1	0	1	2	2	0	0	1	1	1	1	0	1	0	0	2	0
868	0	2	0	0	0	0	1	0	1	1	0	0	2	1	0	1	1	0	2	2	2	0	0	0	0	0	0	2	1	2	0	0	1	2	2	2	1	0	0	1	1	1	1	0	1	1	0	2	0
869	0	0	2	0	0	1	0	0	1	1	0	1	1	0	1	1	2	1	1	1	2	0	0	0	0	2	0	2	0	1	1	0	1	1	1	1	1	0	2	0	0	0	2	0	1	0	0	1	1
870	1	2	1	0	0	1	0	0	2	1	2	0	0	0	0	0	1	1	1	1	1	0	0	0	0	2	0	1	1	1	0	2	1	1	1	2	0	0	1	1	1	0	0	0	0	0	0	1	1
871	1	1	1	0	0	0	1	0	2	1	1	0	0	0	0	0	0	1	1	1	1	1	0	0	0	1	0	2	2	1	1	0	0	0	0	1	2	1	0	0	0	0	0	0	0	1	0	1	1
872	1	2	1	0	0	0	1	0	1	0	0	0	1	0	0	0	2	0	2	2	1	1	0	0	0	0	0	2	2	2	0	0	1	0	0	1	0	0	1	1	1	0	0	0	0	0	0	2	1
873	1	2	1	0	0	0	2	0	0	0	0	0	1	0	0	0	2	2	0	0	0	0	0	0	0	1	0	2	1	0	1	1	1	1	1	1	1	0	1	0	0	0	0	1	0	0	0	0	2
874	1	2	0	0	0	0	0	0	2	2	0	0	0	0	0	0	1	0	2	1	2	1	0	0	0	0	0	1	2	0	1	1	1	1	0	0	1	0	0	1	1	2	2	0	2	1	0	2	0
875	0	2	1	0	0	0	1	0	2	1	0	0	0	0	0	0	1	1	1	1	2	0	0	0	0	2	0	1	2	0	1	1	1	1	0	0	2	0	0	2	2	0	1	0	0	0	0	2	1
876	1	2	1	0	0	0	1	1	1	1	0	0	0	0	0	0	1	0	2	2	2	1	1	1	1	1	0	1	1	1	1	1	0	1	1	2	1	0	0	1	1	0	0	0	2	2	0	2	0
877	1	0	2	0	0	0	1	1	2	2	0	0	1	0	1	1	2	0	2	2	2	0	1	0	0	2	0	0	2	0	0	0	1	0	0	2	2	0	0	1	1	0	1	0	1	0	0	1	1
878	1	2	1	0	0	0	2	1	1	1	0	0	2	1	0	1	1	0	1	2	2	0	0	0	0	0	0	2	1	2	1	0	0	2	2	2	1	0	0	2	2	0	0	0	0	1	0	2	0
879	0	1	1	1	1	1	0	0	2	2	0	0	2	2	0	0	2	2	0	0	1	0	0	0	0	2	0	1	1	1	1	1	0	0	0	1	2	0	0	1	1	0	0	0	0	1	0	2	0
880	0	0	2	0	0	2	2	0	0	0	0	1	1	1	0	0	1	1	1	1	1	0	0	0	0	0	0	1	1	1	0	1	0	1	0	1	0	0	2	1	0	0	0	0	1	0	0	1	1
881	0	1	1	0	0	0	1	0	2	2	0	0	0	0	0	0	1	0	2	2	1	0	1	1	1	0	0	2	0	2	2	0	1	0	0	1	2	0	1	1	1	0	0	0	0	0	0	2	1
882	0	1	1	0	0	0	1	1	2	2	0	0	0	0	0	0	1	0	1	1	1	0	0	0	0	1	0	1	0	1	1	1	2	0	0	2	0	0	0	0	0	0	0	0	0	0	0	0	2
883	0	1	1	0	0	0	2	0	1	0	2	1	2	1	0	1	1	2	0	0	1	0	0	0	0	0	0	2	1	1	2	0	1	0	0	1	2	0	2	0	0	0	0	0	1	1	0	0	2
884	0	0	2	0	0	1	2	0	0	0	0	0	0	0	0	0	1	2	0	1	1	1	0	0	0	0	0	2	1	1	1	0	1	1	0	2	1	0	2	0	0	1	1	0	1	2	0	2	0
885	1	0	2	0	0	0	2	1	2	2	1	0	0	0	0	0	0	1	2	1	2	0	0	0	0	1	1	2	1	1	0	0	0	1	0	1	1	0	0	1	1	0	0	0	0	2	0	2	0
886	1	2	1	0	0	0	1	0	1	1	1	1	2	2	0	0	2	0	2	1	2	0	0	0	0	0	0	2	1	2	0	2	1	0	0	1	2	0	0	2	2	0	2	0	1	0	0	2	0
887	1	0	2	0	0	0	1	0	1	0	1	0	0	0	0	0	2	0	1	1	1	0	0	0	0	1	0	2	0	2	0	0	0	0	0	2	1	0	1	1	1	1	0	0	1	1	0	2	0
888	1	2	0	0	0	0	1	0	1	1	0	0	0	0	0	0	0	2	0	0	1	1	0	0	0	2	1	2	1	0	1	0	0	0	0	0	1	0	1	1	1	0	1	0	1	0	0	0	2
889	1	0	2	0	0	0	1	1	2	2	0	0	0	0	0	0	1	2	0	0	1	1	1	0	0	0	0	2	1	1	2	2	2	0	0	2	1	2	0	1	1	0	0	0	0	0	0	2	0
890	1	1	1	0	0	0	0	0	2	2	0	0	2	1	0	1	1	0	2	2	2	0	0	0	0	1	0	2	1	1	1	1	1	1	0	0	1	0	0	2	2	0	0	1	0	0	0	2	0
891	1	1	1	0	0	0	0	0	1	0	1	0	0	0	0	0	1	0	2	2	2	1	1	1	1	0	0	2	1	0	2	1	0	0	0	2	1	0	1	1	1	1	1	0	1	0	0	2	0
892	0	0	2	0	0	0	0	0	2	2	0	0	0	0	0	0	1	1	1	1	2	0	0	0	0	1	0	2	0	2	1	2	2	0	0	1	1	0	1	0	0	1	1	0	1	0	0	2	0
893	0	0	2	0	0	1	2	0	1	1	0	0	0	1	0	0	1	0	2	1	2	0	0	0	0	0	0	0	2	0	0	1	1	1	1	1	2	0	1	1	1	0	0	2	0	2	0	1	1
894	1	2	0	0	0	0	1	0	2	2	0	1	0	0	0	0	1	1	1	1	1	0	0	0	0	0	0	0	1	0	1	1	1	0	0	2	0	1	0	0	0	1	0	0	1	1	0	0	2
895	0	1	2	0	0	0	2	1	1	1	0	0	0	0	0	0	1	0	2	2	2	1	1	1	1	1	0	1	1	1	0	0	0	0	1	2	1	1	0	0	0	1	0	0	1	0	0	2	0
896	1	2	0	0	0	0	1	0	1	0	0	1	2	1	0	0	1	1	1	1	1	0	0	0	0	2	1	2	1	0	1	0	1	0	0	1	1	0	0	1	1	0	0	0	0	2	0	1	2
897	0	2	1	0	0	0	1	1	2	1	0	0	0	0	0	0	2	2	0	0	2	0	1	0	0	0	1	2	1	0	1	0	1	1	0	2	1	0	2	0	0	1	1	0	1	0	0	1	1
898	1	1	1	1	1	1	2	1	1	1	0	1	1	0	0	0	0	2	0	0	0	0	0	0	0	1	0	2	1	1	1	1	1	0	0	2	1	0	1	1	1	0	0	0	0	1	0	2	1
899	1	0	2	0	0	2	1	0	1	1	0	0	2	2	0	0	1	1	1	1	1	1	1	1	1	1	0	1	1	1	0	0	1	2	1	2	1	0	1	1	0	0	0	0	0	0	0	2	0
900	1	1	1	0	0	0	1	1	2	2	0	0	1	0	0	0	1	1	1	1	1	0	0	0	0	0	0	2	1	1	1	0	1	1	1	1	2	0	0	2	2	0	0	0	0	0	0	0	1
901	1	0	2	0	0	1	0	0	2	0	1	0	1	0	0	0	2	1	1	1	1	1	0	0	0	1	0	2	1	1	2	0	0	2	2	2	1	0	0	1	1	0	0	0	0	1	0	2	1
902	1	1	1	0	0	0	2	0	0	0	0	1	1	1	0	0	0	0	1	2	2	1	0	0	0	2	0	2	1	1	1	0	1	1	0	1	1	0	1	1	1	0	2	0	1	0	0	0	1
903	1	1	1	0	0	1	1	0	1	1	1	0	1	0	0	0	2	0	2	2	2	0	0	0	0	0	0	2	1	1	2	2	2	0	0	1	1	0	1	1	1	0	1	0	0	0	0	1	2
904	0	2	0	0	0	0	1	1	2	1	0	0	0	0	0	0	1	1	1	1	1	0	0	0	0	1	0	1	2	0	0	0	2	0	0	1	1	1	0	1	1	2	2	0	2	1	0	0	0
905	1	0	2	0	0	0	1	0	2	1	1	1	0	0	0	0	2	0	2	2	2	0	1	0	0	0	0	2	0	2	0	0	1	2	1	2	1	0	2	0	0	0	0	1	0	1	0	1	1
906	1	0	2	0	0	1	2	0	0	0	1	0	0	0	0	0	1	1	1	1	1	0	0	0	0	1	0	2	0	2	1	2	2	0	0	0	2	0	1	0	0	1	1	0	1	1	0	2	0
907	0	1	1	0	0	0	2	1	1	1	1	1	1	1	0	0	2	1	1	1	1	0	0	0	0	2	0	2	1	1	2	1	2	0	1	1	2	0	2	1	1	0	1	0	1	0	0	1	0
908	0	1	2	0	0	0	0	0	2	2	0	0	0	0	0	0	1	0	1	2	2	0	0	0	0	1	0	1	0	1	1	2	2	0	0	0	1	1	0	1	1	1	1	0	0	0	0	0	2
909	1	2	0	0	0	0	1	0	1	1	2	1	1	1	0	0	1	2	1	1	1	1	0	0	0	0	0	2	1	2	1	0	1	1	1	2	2	0	2	0	0	0	0	0	0	1	0	1	1
910	0	1	1	0	1	0	1	0	1	0	1	1	2	1	1	1	2	1	1	1	1	0	0	0	0	1	0	2	2	2	0	0	1	1	1	2	1	0	1	1	1	0	1	0	1	0	0	2	0
911	1	2	1	0	0	0	1	1	2	1	0	0	0	0	0	0	1	1	1	1	1	2	0	0	0	0	0	2	0	2	1	0	1	0	0	2	1	0	1	2	1	0	0	0	0	0	0	1	1
912	0	1	2	0	0	0	2	0	1	0	1	1	2	1	0	0	2	0	2	2	2	0	0	0	0	1	0	1	0	1	2	0	1	0	0	1	2	0	0	1	1	0	1	1	1	0	1	1	1
913	1	0	2	0	0	1	1	0	2	2	0	0	1	1	0	1	0	2	0	0	1	1	1	0	0	0	0	2	0	1	1	0	1	2	2	2	2	1	0	1	1	1	0	0	0	1	0	0	1
914	0	1	0	0	0	0	1	0	2	2	0	0	0	0	0	0	1	0	1	2	2	1	2	1	1	1	0	1	1	1	1	1	1	1	0	2	1	0	1	1	1	0	0	0	1	1	0	1	1
915	1	1	1	0	0	1	1	1	2	2	0	0	0	0	0	0	2	0	2	2	2	0	0	0	0	0	0	0	2	0	0	1	1	0	0	2	2	0	1	1	1	2	2	0	2	1	0	1	1
916	0	2	1	0	0	0	0	0	2	1	0	0	0	0	0	0	1	1	1	1	1	0	0	0	0	0	1	2	0	1	0	0	1	1	0	1	1	0	1	1	1	0	0	0	0	0	0	2	0
917	0	0	2	0	0	1	0	0	2	2	0	0	2	2	0	0	1	2	0	0	1	1	2	1	1	0	0	1	2	1	0	1	1	1	0	0	2	0	0	1	1	0	0	0	0	1	0	1	1
918	1	1	1	1	1	2	2	1	1	1	1	1	1	1	0	0	0	1	1	1	1	1	1	1	1	1	0	1	2	0	1	1	1	0	0	1	1	1	0	1	1	1	0	0	1	0	0	0	2
919	1	0	2	0	0	1	2	0	0	0	2	1	1	1	0	0	1	2	0	0	0	0	0	0	0	0	1	2	1	1	0	0	0	1	0	1	1	0	1	2	1	0	0	0	0	1	0	0	2
920	1	1	2	0	0	0	0	0	2	1	0	1	1	1	0	0	2	1	1	1	2	0	0	0	0	0	0	2	1	1	2	0	1	0	0	2	1	0	1	1	1	0	0	0	1	0	0	2	1
921	1	0	2	0	1	0	1	1	2	2	0	1	2	2	0	1	1	1	1	1	2	0	1	0	0	1	0	1	1	1	0	1	2	1	0	0	1	0	2	0	0	0	0	0	0	0	0	2	0
922	1	2	0	0	0	0	1	2	2	2	0	1	0	0	0	0	1	1	1	1	1	1	1	1	1	1	0	2	1	1	1	2	2	1	1	2	2	0	1	1	1	0	0	2	0	2	0	0	1
923	0	1	1	1	1	1	0	0	2	1	0	1	2	1	0	0	0	2	0	1	2	1	0	0	0	0	0	1	0	1	1	0	0	2	1	1	1	0	2	0	0	1	2	0	0	1	0	1	0
924	1	2	0	0	0	0	1	0	2	2	0	0	0	0	0	0	0	1	1	1	1	0	0	0	0	1	1	2	0	1	1	1	2	1	0	0	1	0	1	1	1	0	0	0	0	1	0	1	1
925	0	2	1	0	0	0	1	0	1	0	0	1	1	1	0	0	1	0	1	1	2	0	0	0	0	2	0	1	1	1	0	2	2	0	0	0	1	0	1	1	1	0	1	0	1	1	0	1	1
926	0	0	2	0	0	1	1	0	2	1	0	0	0	0	0	0	1	1	1	1	2	0	0	0	0	0	0	2	0	1	1	1	1	1	0	2	2	1	0	1	1	1	1	0	0	0	0	2	0
927	1	2	0	0	0	0	0	0	2	1	1	0	0	0	0	0	1	0	2	1	2	0	0	0	0	1	0	1	1	1	0	1	2	1	0	1	2	0	1	1	1	0	0	0	0	1	0	0	2
928	0	0	2	0	1	0	2	0	1	1	1	1	1	1	0	0	0	2	0	1	2	0	1	0	0	2	0	2	0	2	0	0	1	2	1	2	0	0	1	1	1	1	1	0	1	0	0	1	1
929	0	0	2	0	0	1	1	1	2	1	0	0	0	0	0	0	2	1	2	2	2	0	0	0	0	2	0	2	1	2	0	0	0	0	0	2	1	0	2	0	0	0	0	0	0	1	0	0	1
930	1	0	2	0	0	1	0	0	1	1	1	1	1	1	0	0	2	1	1	1	2	0	1	0	0	1	0	2	1	1	1	1	0	0	0	1	2	0	0	2	2	0	1	0	1	0	0	1	1
931	1	1	1	0	0	1	1	0	1	1	1	0	2	1	0	1	1	0	2	2	2	0	0	0	0	1	0	2	1	1	1	1	1	0	0	1	1	1	0	1	0	0	0	0	0	1	0	1	1
932	1	2	0	0	0	0	0	0	2	2	0	2	2	1	1	1	1	2	1	1	1	0	1	0	0	0	0	2	0	1	2	1	2	1	0	0	1	0	0	2	2	0	0	0	0	0	0	2	0
933	1	1	1	0	0	0	1	0	1	0	0	1	2	2	0	0	0	1	1	1	1	1	1	1	1	1	0	2	1	2	1	1	1	1	0	1	1	0	0	2	2	0	0	0	0	1	0	1	1
934	0	2	0	0	0	0	0	0	2	2	0	0	1	0	0	0	2	0	1	1	1	0	0	0	0	1	0	1	1	0	1	1	2	0	0	1	2	0	0	2	2	1	1	0	1	0	0	1	0
935	1	0	2	0	0	0	2	1	1	1	0	0	2	0	0	0	1	2	0	0	2	0	0	0	0	0	1	2	0	1	1	2	1	0	0	2	1	0	1	1	1	1	1	0	1	0	0	0	2
936	1	1	1	0	0	0	1	0	1	1	2	0	0	0	0	0	2	0	2	2	2	0	0	0	0	1	0	2	1	2	0	1	2	0	0	2	1	0	0	2	2	1	1	0	2	0	0	1	2
937	0	0	2	0	0	0	1	0	2	2	0	0	0	0	0	0	0	1	0	0	0	0	0	0	0	2	0	1	1	1	0	1	1	2	0	2	0	1	0	0	0	0	1	0	0	1	0	1	0
938	1	0	2	0	0	0	2	1	1	1	1	0	1	0	0	0	1	0	1	2	2	0	0	0	0	1	0	2	0	1	2	1	1	0	0	2	1	1	0	1	1	0	0	0	1	1	0	2	0
939	1	1	2	0	0	0	1	0	1	1	1	0	0	0	0	0	2	0	2	2	2	0	0	0	0	1	0	2	0	1	2	0	0	0	0	1	1	0	1	2	1	0	0	0	0	1	0	1	0
940	0	2	0	0	0	0	0	0	2	2	0	0	1	1	0	0	1	2	0	0	1	0	0	0	0	1	0	1	1	0	1	0	0	2	2	2	0	0	0	0	0	0	2	0	1	0	0	0	2
941	0	2	0	0	0	0	2	0	0	0	2	0	0	0	0	0	2	0	2	2	2	1	1	1	1	2	0	2	1	1	2	0	0	1	0	2	1	0	1	1	1	0	0	0	0	1	0	1	1
942	1	0	2	0	0	0	2	1	1	1	0	0	0	0	0	0	1	2	1	1	1	0	0	0	0	1	0	2	1	1	0	0	0	0	0	1	1	0	1	2	1	0	0	0	0	1	0	0	2
943	1	1	1	0	0	0	1	0	0	0	1	0	1	0	0	0	1	1	1	1	2	0	1	0	0	1	0	2	1	1	2	0	1	1	0	2	1	1	1	0	0	1	1	0	2	1	0	1	1
944	1	1	1	0	0	0	1	0	1	1	0	1	1	1	0	0	1	0	2	2	2	0	0	0	0	1	0	2	0	1	1	1	2	0	0	1	0	0	1	1	1	0	0	1	0	1	0	2	0
945	1	0	2	0	0	0	0	0	2	1	1	1	1	1	0	0	1	1	1	1	2	0	0	0	0	1	0	1	1	1	0	0	1	2	1	2	2	0	0	1	1	0	0	0	1	0	0	2	1
946	0	1	2	0	0	0	1	1	2	2	0	0	1	0	0	0	2	2	0	0	0	0	0	0	0	2	0	2	0	2	1	1	2	1	0	1	1	0	1	2	1	0	0	0	0	2	0	2	2
947	1	2	1	0	0	0	1	0	1	1	1	0	0	0	0	0	2	1	1	2	2	0	0	0	0	1	0	2	0	2	0	1	1	1	0	0	0	1	1	0	0	0	0	0	0	0	0	1	0
948	1	1	1	0	0	0	0	0	2	2	0	0	0	0	0	0	1	0	2	2	2	0	0	0	0	2	0	2	1	1	1	0	1	0	0	2	1	0	1	1	0	0	2	0	0	0	1	1	1
949	0	1	1	0	0	0	1	0	1	1	1	0	0	0	0	0	0	1	1	1	1	0	1	0	0	2	0	2	0	2	1	1	0	1	1	2	2	0	1	1	1	2	2	0	2	1	0	2	0
950	1	1	1	0	0	0	1	0	2	1	0	0	0	0	0	0	1	1	1	1	1	0	1	0	0	1	1	2	1	1	0	2	2	0	0	1	2	0	1	1	1	0	0	0	0	1	0	1	1
951	1	1	1	0	0	1	0	0	2	1	0	0	0	0	0	0	2	2	0	0	0	1	1	1	1	1	0	2	1	1	1	1	1	0	0	1	1	0	0	1	1	0	0	0	0	1	0	1	1
952	1	1	1	0	0	0	2	0	0	0	0	1	2	1	1	1	1	1	1	1	1	1	0	0	0	0	0	2	1	1	1	1	2	0	0	2	1	0	1	1	1	0	2	0	0	0	0	0	2
953	1	2	0	0	0	0	2	1	1	1	0	0	1	0	0	1	1	0	2	2	2	0	0	0	0	2	0	2	1	1	2	0	2	1	0	1	1	0	0	1	1	1	1	0	1	0	0	2	0
954	1	1	1	0	0	1	1	1	2	2	0	1	1	1	0	0	1	1	1	1	1	2	0	0	0	0	0	2	2	2	0	1	1	0	0	2	1	0	2	0	0	0	0	0	0	1	0	2	1
955	1	1	1	0	0	1	2	0	2	1	1	0	1	0	0	0	1	2	0	1	1	0	0	0	0	1	0	2	0	1	0	0	1	0	0	1	2	0	0	1	1	0	0	0	0	0	0	2	0
956	1	0	2	0	0	0	1	0	1	1	1	1	2	1	0	0	2	1	1	1	2	0	1	0	0	0	0	2	1	1	2	0	1	1	0	0	1	0	1	1	1	2	1	0	1	0	0	0	0
957	1	2	1	0	0	0	1	1	2	2	0	0	0	1	0	0	1	0	2	2	2	0	0	0	0	0	0	1	1	1	0	0	0	0	0	0	1	0	2	0	0	0	0	0	0	0	0	1	1
958	1	0	2	0	0	0	1	1	2	2	0	0	1	0	0	0	1	0	1	2	2	1	0	0	0	0	0	2	1	2	0	1	2	1	0	1	1	0	1	2	1	1	0	0	0	0	0	1	0
959	0	2	1	0	0	0	1	0	2	1	1	1	1	1	0	0	1	1	1	1	1	2	1	1	1	1	0	1	1	0	1	0	1	0	0	1	2	0	0	1	1	0	2	0	1	0	0	2	1
960	0	1	1	0	0	0	2	1	1	1	0	1	2	1	0	0	1	1	1	1	2	1	0	0	0	2	0	2	1	0	2	1	1	1	1	2	0	0	1	0	0	0	0	0	0	2	0	0	1
961	0	2	1	0	0	0	1	0	1	1	1	0	0	0	0	0	0	2	1	1	1	0	1	0	0	1	0	2	1	1	1	1	0	0	0	1	1	0	0	2	2	0	0	2	0	2	0	1	1
962	0	2	0	0	0	0	0	0	2	2	0	0	0	0	0	0	1	0	2	2	2	0	0	0	0	1	0	0	2	0	0	0	1	1	0	2	2	1	0	0	0	0	0	0	0	0	0	2	0
963	0	0	1	0	0	0	1	0	1	1	0	0	0	0	0	0	2	1	1	1	1	0	0	0	0	0	0	1	1	1	0	0	0	1	1	1	1	0	1	2	1	0	1	0	1	0	0	2	1
964	1	1	1	0	0	0	1	0	1	1	1	0	0	0	0	0	0	1	1	1	1	0	0	0	0	1	0	1	1	1	0	1	0	1	1	2	1	1	0	1	1	0	0	0	0	1	0	0	2
965	1	2	1	1	1	1	0	0	2	1	0	0	0	0	0	0	0	1	0	0	0	0	0	0	0	1	0	2	2	1	2	1	1	2	1	2	1	1	0	1	1	0	0	1	0	1	0	1	1
966	1	1	1	0	0	1	2	0	1	0	1	2	2	2	0	0	1	0	2	2	2	0	1	0	0	0	0	1	2	0	1	0	1	0	0	2	2	0	0	2	2	0	2	0	0	0	0	1	1
967	1	1	1	0	0	0	2	1	1	1	0	1	2	1	0	0	0	2	0	0	0	1	0	0	0	0	0	2	0	1	1	1	2	0	0	1	2	0	1	1	1	0	0	0	0	0	0	1	1
968	0	0	2	0	0	1	1	1	2	2	0	0	2	1	0	0	2	2	1	1	2	0	0	0	0	1	0	0	1	1	0	0	1	0	0	2	1	0	1	2	1	0	1	0	0	0	0	2	0
969	1	1	1	0	0	0	0	0	2	2	0	0	0	0	0	0	2	2	1	1	1	0	0	0	0	1	0	2	0	2	0	1	0	1	1	2	1	0	1	1	1	0	0	0	0	1	0	1	2
970	1	2	0	0	0	0	0	0	2	2	0	2	2	2	0	0	1	0	2	2	2	0	0	0	0	2	0	2	0	2	0	0	1	0	0	1	1	0	1	2	0	0	1	0	1	1	0	2	0
971	0	2	0	0	0	0	0	0	2	2	0	0	0	0	0	0	1	1	0	0	1	1	1	0	0	1	0	2	0	1	2	1	1	2	0	1	1	0	0	1	1	0	0	0	0	0	0	2	0
972	1	0	2	0	0	0	0	0	2	2	0	0	0	0	0	0	1	1	1	1	2	0	1	0	0	2	0	1	2	1	0	1	2	0	0	1	1	0	2	0	0	0	0	0	1	1	0	0	2
973	1	0	2	0	0	0	0	0	2	2	0	1	1	1	0	0	0	2	0	0	1	0	1	0	0	1	0	1	1	1	0	0	1	0	0	2	0	0	1	1	1	0	2	0	0	0	1	1	1
974	1	0	2	0	0	1	0	0	2	1	0	0	1	1	0	0	1	0	2	2	2	1	1	1	1	1	1	2	1	0	1	1	1	1	2	2	1	0	1	2	1	0	0	0	0	0	0	2	1
975	1	1	2	0	0	0	1	1	2	1	0	0	0	0	0	0	0	1	1	1	1	0	0	0	0	1	0	2	0	1	1	0	0	0	0	2	0	0	1	1	1	0	0	1	0	1	0	2	0
976	0	2	0	0	0	1	0	0	2	1	1	0	0	0	0	0	0	1	1	0	1	0	0	0	0	1	1	1	0	0	1	0	1	1	0	1	1	1	1	0	0	0	0	1	0	1	0	2	0
977	1	1	1	0	0	1	2	0	1	0	1	0	0	0	0	0	1	1	1	1	1	0	0	0	0	1	0	1	1	1	1	0	0	2	2	2	2	0	2	0	0	1	0	0	0	0	0	2	1
978	1	0	1	0	0	0	2	1	1	1	1	0	1	1	0	0	0	1	1	0	1	1	0	0	0	0	0	2	0	2	1	2	2	0	0	1	2	0	0	1	1	0	0	1	0	0	0	2	0
979	1	2	1	0	0	0	0	0	1	0	0	0	0	0	0	0	1	1	2	2	2	1	0	0	0	2	0	2	0	2	0	0	1	1	1	2	1	0	2	0	0	0	0	0	0	0	0	1	1
980	1	0	2	0	0	1	0	0	2	2	0	1	2	1	0	0	1	1	1	0	2	0	0	0	0	0	0	2	1	1	1	2	1	0	0	1	1	1	0	0	0	0	1	0	0	1	0	1	1
981	1	1	0	0	0	0	0	0	2	2	0	1	1	1	0	0	1	1	1	1	1	0	1	0	0	0	0	2	0	2	1	2	2	0	0	0	2	0	0	1	1	1	0	0	1	0	0	1	1
982	0	0	2	0	1	0	2	0	0	0	1	0	1	0	0	0	1	1	1	1	1	0	0	0	0	1	0	1	1	1	1	1	0	1	0	1	2	1	0	1	1	0	0	1	0	1	0	0	2
983	0	0	2	0	0	1	1	0	1	1	1	0	1	0	0	0	1	1	1	1	2	1	0	0	0	0	0	1	1	1	1	0	0	2	1	1	2	0	2	0	0	0	1	1	0	1	0	0	0
984	0	2	1	0	0	0	1	0	2	1	0	0	0	0	0	0	2	0	2	2	2	0	0	0	0	1	0	2	0	2	1	1	0	2	1	1	0	1	0	0	0	0	0	0	0	1	0	2	0
985	0	1	2	0	0	0	0	0	2	2	0	2	2	2	0	0	0	0	2	2	2	0	0	0	0	1	1	2	1	0	1	0	1	0	0	2	2	0	1	1	1	0	0	0	0	1	0	1	1
986	1	2	0	0	0	0	2	0	1	1	1	1	1	1	0	0	1	2	0	0	0	0	0	0	0	2	0	2	0	2	1	2	1	0	0	1	2	0	0	2	2	0	1	0	1	0	0	1	1
987	0	1	1	0	0	0	1	1	2	1	0	0	1	0	0	0	0	0	2	1	2	1	1	1	1	0	0	1	0	2	1	0	0	1	0	1	1	0	1	2	1	0	1	1	0	1	0	1	1
988	1	0	2	0	1	0	1	0	2	0	1	0	0	0	0	0	2	1	1	1	2	1	0	0	0	0	0	2	0	2	1	0	1	2	1	2	1	0	1	1	0	1	1	0	1	1	0	1	1
989	1	1	2	0	0	0	2	0	1	0	1	0	0	0	0	0	1	0	2	2	2	0	0	0	0	1	0	2	0	1	2	0	0	2	2	2	1	0	0	2	2	1	1	0	1	2	0	0	2
990	0	2	0	0	0	0	1	0	1	0	0	0	2	1	0	1	0	1	1	1	1	1	0	0	0	0	0	1	1	1	1	1	2	0	0	1	1	1	0	1	1	0	1	0	1	0	0	1	1
991	1	2	0	0	0	0	0	0	2	2	0	0	0	0	0	0	1	0	1	1	1	0	0	0	0	1	0	2	0	2	0	1	1	2	0	1	2	0	0	2	2	0	0	0	0	0	0	2	1
992	0	1	1	0	0	0	2	0	0	0	2	0	0	1	0	0	0	0	1	1	2	0	1	0	0	1	0	2	0	2	0	1	2	0	0	2	1	0	0	1	1	0	0	0	0	2	0	0	1
993	1	2	0	0	0	0	1	0	1	0	0	0	0	0	0	0	0	0	2	2	2	0	0	0	0	1	0	1	1	1	1	1	0	2	1	1	2	0	0	1	1	0	0	1	0	0	0	2	1
994	0	2	1	0	0	0	1	0	1	0	0	1	1	1	0	0	1	1	1	1	1	0	0	0	0	1	0	2	2	1	1	0	1	1	0	1	1	0	0	0	0	0	0	0	0	1	0	1	1
995	1	1	1	0	1	0	1	0	1	1	1	1	2	1	0	0	1	1	1	1	1	1	0	0	0	0	0	2	0	1	1	1	1	0	0	1	1	0	1	1	1	0	0	1	1	1	0	1	1
996	1	1	2	0	0	0	2	0	1	1	1	0	0	0	0	0	2	0	2	2	2	0	0	0	0	1	0	1	1	0	0	1	1	1	0	0	2	0	0	2	2	0	0	0	2	1	0	1	2
997	1	1	1	0	0	0	0	0	2	1	1	0	1	0	1	1	1	1	1	1	1	0	0	0	0	2	0	2	0	1	1	1	1	0	0	1	1	0	2	1	0	0	1	0	1	0	0	1	1
998	1	1	1	0	0	0	2	0	0	0	1	0	0	0	0	0	1	1	1	1	1	0	0	0	0	0	0	1	1	1	1	1	0	1	1	2	1	0	1	1	1	0	0	0	1	1	0	1	1
999	1	1	1	0	0	0	2	1	1	1	1	0	1	0	0	0	2	0	1	2	2	0	0	0	0	2	0	2	0	1	2	0	0	0	0	1	1	0	1	1	1	1	1	0	2	0	0	2	0
1000	1	0	2	0	0	0	2	0	2	1	1	0	0	0	0	0	2	0	1	1	1	1	0	0	0	0	0	1	0	1	1	1	1	0	0	2	2	0	0	2	1	0	0	0	0	0	0	2	0
[truncated: 252 more columns]
