# Supplementary material for: KNN-MDR: a learning approach for improving interactions mapping performances in genome wide association studies
Source: BMC Bioinformatics. 2017 Mar 21;18:184. doi: 10.1186/s12859-017-1599-7 (PMC5361736; doi:10.1186/s12859-017-1599-7)
Supplement: Supplementary file 5 — The data set(s) supporting the results of Table 3. (ZIP 7092 kb) [file 12859_2017_1599_MOESM5_ESM.zip › 000/S40/mkallsimul.dat]

1	1	0	0	0	2	2	2	0	2	0	0	0	0	0	0	0	0	0	2	2	0	1	0	0	0	0	0	2	1	1	2	1	0	0	1	1	1	0	1	1	0	0	0	2	0	1	0	1	2
2	1	0	0	0	0	0	1	2	1	0	1	1	1	0	0	0	0	1	2	1	1	0	0	0	0	0	0	1	1	1	0	0	2	1	1	1	2	0	1	0	0	0	0	2	1	1	0	0	0
3	1	0	0	0	0	0	1	1	2	0	0	1	1	0	0	0	0	0	1	1	1	0	0	0	0	0	0	2	1	0	2	0	1	1	1	1	1	1	0	0	0	0	0	1	0	0	0	0	0
4	1	0	0	2	0	0	1	2	0	0	1	2	2	0	0	0	0	0	1	1	0	0	0	0	0	0	0	2	1	1	2	0	1	0	0	2	2	0	0	1	0	0	0	2	0	1	0	0	0
5	1	0	0	0	0	0	2	1	1	0	0	0	1	0	0	0	0	1	2	2	0	0	1	1	1	1	0	2	0	2	1	2	2	0	1	1	1	0	1	2	1	1	1	2	0	0	0	0	1
6	1	1	0	0	0	0	2	1	1	0	0	0	0	0	0	0	0	1	0	1	0	0	0	0	0	0	0	2	1	1	1	1	1	1	1	1	1	0	0	2	0	0	0	1	1	1	0	0	0
7	0	0	0	0	0	0	2	2	2	0	0	0	1	0	0	0	0	0	2	1	1	1	0	0	0	1	1	2	0	1	0	0	1	0	1	1	1	0	0	2	0	0	0	1	0	0	0	0	1
8	1	0	0	0	0	0	2	1	1	0	0	0	0	0	0	0	0	1	1	2	0	0	0	0	0	1	1	1	1	2	0	0	1	0	1	1	2	1	0	2	1	0	0	2	0	0	0	0	2
9	1	0	0	0	0	1	2	1	2	0	0	1	1	0	0	0	0	1	1	1	1	0	1	1	1	1	0	2	1	1	2	1	2	0	1	1	2	1	1	1	0	0	0	1	1	1	0	0	2
10	1	1	0	0	1	1	2	0	1	0	1	0	0	0	0	0	0	0	2	2	0	0	1	1	1	1	0	1	1	1	1	0	2	0	2	0	2	1	1	0	0	0	0	0	0	0	0	0	1
11	1	0	0	0	1	1	2	1	1	0	0	1	1	0	0	0	0	1	1	1	1	0	1	0	0	0	0	2	2	2	0	0	1	0	0	2	2	0	2	0	0	1	1	1	1	0	0	0	1
12	1	0	0	0	0	0	2	2	1	0	0	0	0	0	0	0	0	0	2	1	1	0	0	0	0	0	0	2	1	2	0	0	0	0	0	2	1	0	0	2	0	1	0	1	0	0	0	0	2
13	0	0	0	0	0	0	1	1	2	0	0	2	1	0	0	1	0	1	1	1	1	0	1	0	0	1	1	2	0	1	1	1	0	0	0	2	2	0	1	1	0	0	0	2	0	0	0	1	1
14	1	1	0	0	0	0	2	2	1	0	0	1	2	0	0	0	0	2	0	0	0	0	2	0	0	0	0	2	0	2	1	0	0	0	0	2	1	0	0	1	0	1	0	1	0	1	0	0	1
15	1	0	0	0	0	0	2	2	0	0	0	1	1	0	0	0	0	0	1	1	0	0	0	0	0	0	0	1	1	1	0	0	2	0	0	2	1	0	0	0	0	0	0	2	0	0	0	0	1
16	1	0	0	1	0	0	1	1	1	0	1	1	1	0	0	0	0	1	2	2	0	0	0	0	0	0	0	2	0	1	2	1	1	0	0	2	2	1	1	2	2	0	0	2	0	2	0	0	1
17	0	0	0	0	0	0	1	2	1	0	1	0	0	0	0	0	0	1	2	2	0	0	1	0	0	0	0	2	0	1	1	1	1	0	1	1	0	0	0	2	0	0	0	2	1	1	0	0	0
18	1	0	0	0	0	0	2	0	2	0	0	0	2	0	0	0	0	0	1	1	0	0	0	0	0	1	0	2	0	2	0	1	2	0	2	0	1	0	0	1	1	0	0	2	1	0	0	1	1
19	1	0	0	1	0	0	2	2	1	0	0	1	1	0	0	0	0	0	0	0	0	0	0	0	0	0	1	2	1	1	0	0	0	2	1	1	1	0	0	0	0	2	2	2	1	1	0	0	1
20	1	1	0	0	1	1	1	2	1	0	1	1	2	0	0	0	0	0	2	1	1	0	0	0	0	0	0	2	0	1	1	1	1	2	1	1	2	0	2	1	1	0	0	2	0	1	0	0	1
21	1	0	0	1	0	0	2	1	2	0	0	0	0	0	0	0	0	0	0	0	0	0	0	0	0	0	0	1	2	0	1	1	1	0	1	1	1	1	0	0	0	0	0	2	0	2	0	2	2
22	1	0	0	0	0	0	1	1	2	0	0	0	0	0	0	0	1	2	1	1	0	0	0	0	0	0	1	2	1	2	0	0	0	0	0	2	1	0	0	2	0	2	2	2	1	0	0	0	2
23	0	1	0	0	0	0	2	1	2	0	0	0	0	0	0	0	0	0	1	2	0	0	0	0	0	0	0	2	1	2	0	0	1	0	0	2	1	0	1	1	0	0	0	2	1	0	0	0	1
24	1	0	1	0	0	1	2	2	2	0	0	1	2	0	0	0	0	1	2	2	1	0	0	0	0	0	0	0	2	0	0	1	1	0	1	1	0	1	0	1	0	1	1	1	1	0	0	1	2
25	0	0	0	0	0	0	2	2	1	0	0	1	1	0	0	0	0	0	2	2	0	0	0	0	0	0	0	1	2	0	1	2	2	0	1	1	1	0	1	1	0	0	0	2	0	0	0	0	1
26	1	0	0	0	1	1	2	1	2	0	0	1	2	0	0	0	0	0	1	1	0	1	1	1	1	1	0	1	1	0	0	1	1	1	0	2	1	0	0	1	1	1	1	1	1	2	0	0	0
27	1	0	0	0	0	0	2	1	1	0	0	0	0	0	0	0	0	2	1	1	1	0	0	0	0	1	0	2	1	0	2	1	1	0	0	2	1	0	1	1	0	0	0	2	0	1	0	0	0
28	1	0	0	0	0	0	1	1	1	1	1	1	1	0	0	0	0	0	1	1	1	0	0	0	0	0	0	2	0	2	0	2	2	0	0	2	2	0	2	0	0	0	0	2	1	0	0	0	0
29	1	0	1	0	0	1	2	0	2	0	0	1	2	0	0	0	0	0	1	1	0	0	1	0	0	1	0	2	0	2	0	0	0	1	0	2	1	0	1	2	1	0	0	2	0	0	0	0	2
30	1	0	0	0	1	1	1	2	0	0	0	0	0	0	0	0	0	1	2	2	0	0	0	0	0	1	0	2	0	2	1	0	0	2	0	2	2	1	0	0	0	2	1	2	1	0	0	1	1
31	1	0	0	0	1	1	1	2	1	0	1	0	0	0	0	0	0	0	2	2	0	0	0	0	0	0	0	2	1	1	2	1	1	1	0	2	0	0	0	2	0	0	0	1	0	1	0	0	1
32	0	0	0	0	0	0	1	1	1	1	1	0	0	0	0	0	0	1	1	1	0	0	1	1	1	2	0	2	0	2	0	1	1	1	1	0	2	0	2	0	0	0	0	2	2	1	0	0	1
33	1	0	0	0	0	0	2	2	1	0	0	0	1	0	0	0	0	0	1	1	1	0	0	0	0	0	0	1	1	2	0	1	1	0	1	1	1	0	1	2	1	1	1	1	1	1	0	0	0
34	1	0	0	0	0	0	1	2	1	0	1	0	1	0	0	0	0	0	2	2	0	0	0	0	0	0	0	2	1	1	2	2	1	0	1	1	2	1	0	1	0	0	0	2	0	2	0	0	1
35	0	0	0	0	0	0	1	0	2	0	0	0	1	0	0	0	0	1	0	0	2	0	1	0	0	0	1	2	0	1	0	0	0	2	1	1	1	0	0	1	0	0	0	2	0	0	0	0	0
36	1	0	0	0	1	1	1	1	2	0	0	0	0	0	0	0	1	2	1	1	1	0	0	0	0	0	0	2	1	0	2	2	2	0	2	0	2	1	1	1	1	0	0	2	1	1	0	0	0
37	1	0	1	1	0	0	1	2	1	0	1	0	0	0	0	0	0	2	1	1	1	0	0	0	0	0	1	1	0	0	1	0	0	2	1	2	1	0	2	0	0	1	0	1	1	2	0	0	0
38	1	0	0	0	1	1	1	1	1	0	1	0	0	0	0	0	0	2	0	0	0	0	0	0	0	1	0	2	1	1	2	0	1	0	1	1	2	1	1	1	0	0	0	2	0	0	0	0	1
39	1	0	1	0	1	1	2	1	1	0	1	1	1	0	0	0	1	1	1	1	0	0	0	0	0	0	0	2	0	2	1	2	1	0	1	1	2	0	1	1	0	0	0	2	0	1	0	0	0
40	0	1	0	0	1	1	1	1	1	0	1	1	2	0	0	1	0	0	1	1	1	0	0	0	0	0	0	1	2	0	0	0	1	0	0	2	1	1	0	1	0	0	0	2	0	0	0	0	1
41	1	0	0	1	0	0	2	0	2	0	1	0	0	0	0	0	0	0	1	1	0	0	0	0	0	0	0	2	0	2	1	2	1	0	1	1	2	1	0	0	0	1	1	2	0	1	0	0	0
42	1	0	0	1	0	0	2	2	2	0	0	0	0	0	0	0	0	1	0	0	1	1	0	0	0	1	0	2	0	2	1	0	0	0	0	2	2	1	1	2	2	0	0	1	0	0	0	0	2
43	1	0	0	0	0	0	2	2	1	0	0	0	0	0	0	0	0	2	1	1	0	0	0	0	0	0	0	1	1	0	0	2	1	0	0	2	1	0	1	1	0	2	2	2	1	1	0	0	1
44	1	1	0	0	1	1	2	1	2	0	0	0	1	0	0	0	0	1	1	1	1	1	0	0	0	0	0	2	0	2	1	0	1	1	1	1	1	1	0	1	0	1	0	1	0	1	0	0	1
45	1	0	0	0	0	0	2	2	1	0	0	1	2	0	0	1	0	1	1	1	0	1	0	0	0	1	0	1	0	1	2	1	2	0	2	0	1	1	0	2	1	0	0	2	1	1	0	0	1
46	0	0	0	0	1	1	1	0	2	0	0	0	0	0	0	0	0	1	1	2	0	0	1	0	0	0	0	2	1	1	1	0	1	0	1	1	2	1	0	0	0	0	0	1	1	1	0	0	1
47	0	0	0	0	0	0	1	2	0	0	1	0	0	0	0	0	0	1	0	0	1	0	0	0	0	0	0	1	1	0	1	1	1	1	1	1	1	0	0	1	0	0	0	1	0	1	0	1	2
48	1	0	0	0	0	0	1	2	0	0	0	0	0	0	0	0	0	0	0	0	1	0	0	0	0	0	0	2	0	2	1	1	1	1	2	0	2	0	1	1	0	1	1	1	0	1	0	0	1
49	0	0	0	1	0	0	0	2	0	0	2	0	1	0	0	0	0	0	1	1	0	0	0	0	0	0	0	2	1	2	1	2	1	0	2	0	2	0	1	0	0	1	1	1	1	2	1	0	1
50	0	0	0	1	0	0	1	2	1	0	1	0	1	0	0	1	0	0	1	1	0	0	1	0	0	0	0	2	0	2	0	2	2	0	0	2	2	0	2	0	1	0	0	2	1	2	0	0	1
51	1	0	0	0	0	0	2	1	2	0	0	0	0	0	0	0	0	0	1	1	1	0	1	0	0	1	0	1	2	0	1	1	1	1	1	1	0	0	0	2	0	0	0	1	0	0	0	0	2
52	1	0	0	0	2	2	2	1	2	0	0	0	0	0	0	0	0	0	0	1	1	0	1	0	0	1	0	2	0	2	0	1	1	0	0	2	1	1	0	1	0	0	0	2	0	1	0	0	1
53	1	0	0	0	0	0	1	2	1	0	0	0	0	0	0	0	0	0	2	2	0	1	0	0	0	0	0	2	1	1	1	0	1	1	0	2	2	0	1	0	0	1	0	1	0	1	0	0	0
54	1	0	0	1	1	1	1	2	0	0	0	0	0	0	0	0	0	0	1	1	1	0	0	0	0	0	0	2	0	1	2	1	1	0	0	2	0	0	1	0	0	1	1	2	2	0	0	1	2
55	1	1	0	0	0	0	2	1	1	0	1	0	0	0	0	0	0	1	0	0	1	0	0	0	0	0	0	2	0	2	0	0	0	0	0	2	1	0	1	1	0	1	1	2	0	0	0	0	0
56	1	0	0	0	0	0	2	1	2	0	0	0	0	0	0	0	0	1	1	1	1	0	0	0	0	0	0	2	1	1	1	1	2	0	0	2	2	0	1	1	0	1	1	2	1	1	0	0	0
57	1	0	0	1	0	0	1	1	0	1	2	0	1	0	0	0	0	0	1	1	1	0	0	0	0	0	0	2	0	2	0	1	2	0	0	2	1	0	1	1	0	0	0	2	0	1	0	0	0
58	0	0	0	0	0	0	2	1	1	0	0	0	2	0	0	1	0	0	1	1	1	0	0	0	0	0	1	1	1	2	0	1	2	0	1	1	0	0	0	2	0	1	1	2	1	0	0	1	2
59	0	0	0	1	0	0	2	0	2	0	0	2	1	0	0	1	0	1	1	2	0	0	0	0	0	0	0	1	1	2	0	1	1	1	0	2	1	1	0	1	0	0	0	0	0	1	0	0	1
60	0	0	0	1	0	0	2	2	1	0	1	0	1	0	0	0	1	1	1	1	0	0	0	0	0	0	0	1	0	1	0	2	1	0	2	0	1	0	2	0	0	0	0	2	0	1	0	0	2
61	1	0	0	0	0	0	1	2	1	0	0	1	1	0	0	0	0	0	2	1	0	0	1	1	1	2	0	2	0	2	0	0	1	0	0	2	2	1	0	1	0	0	0	1	0	0	0	0	0
62	1	0	0	1	0	0	2	2	0	0	0	0	0	0	0	0	0	1	2	2	0	0	0	0	0	0	0	2	0	1	1	0	1	1	1	1	0	0	1	1	1	0	0	2	0	1	0	0	0
63	1	0	0	0	0	0	2	0	2	0	0	1	2	0	0	0	0	1	2	2	0	0	0	0	0	1	1	2	1	1	0	0	0	1	2	1	2	0	2	0	1	0	0	2	0	1	0	0	0
64	1	0	0	1	0	0	1	2	1	0	1	0	0	0	0	0	0	0	1	1	1	0	0	0	0	0	0	2	1	1	2	1	0	1	0	2	1	0	1	1	0	0	0	1	0	1	0	0	2
65	1	1	1	1	0	0	1	2	0	0	0	0	1	0	0	0	0	0	2	2	0	0	0	0	0	0	0	2	0	1	2	1	1	0	1	1	0	0	0	2	0	1	1	2	0	1	0	0	1
66	1	0	0	0	1	1	2	2	1	0	0	1	2	0	0	0	0	0	0	0	0	0	0	0	0	0	0	2	0	2	1	0	0	0	0	2	2	0	2	0	1	1	1	2	1	1	0	0	0
67	1	0	0	1	0	0	2	2	0	0	0	0	0	0	0	0	0	1	1	0	0	0	0	0	0	0	1	2	1	0	1	1	1	2	1	2	2	0	1	1	0	0	0	1	1	0	0	0	0
68	1	0	0	0	1	1	1	1	0	1	1	0	1	0	0	0	0	0	1	1	1	0	1	1	1	1	0	2	2	0	2	0	0	0	0	2	1	0	0	1	0	0	0	1	1	1	0	0	0
69	1	0	0	1	0	0	1	2	0	0	1	2	2	1	1	1	0	2	1	1	0	0	0	0	0	0	0	2	0	2	0	0	2	0	1	1	1	0	1	2	1	1	1	1	1	2	0	0	1
70	0	0	0	0	0	0	1	2	1	1	1	1	1	0	0	0	0	1	2	2	0	0	0	0	0	1	0	1	0	1	0	2	2	0	0	2	1	0	0	2	0	1	1	1	1	1	0	0	1
71	1	0	1	0	1	2	2	2	1	0	0	0	0	0	0	0	0	0	2	2	0	0	1	0	0	0	0	2	1	1	2	2	2	1	0	2	2	0	0	1	0	0	0	1	0	0	0	0	0
72	1	0	0	1	0	0	2	2	2	0	0	0	0	0	0	0	0	0	1	1	0	0	2	1	1	1	0	2	0	2	0	0	0	0	0	2	1	0	2	0	0	1	0	1	0	0	0	0	1
73	1	0	0	1	0	0	2	2	2	0	0	0	0	0	0	0	0	1	1	1	0	0	0	0	0	0	0	2	0	2	0	2	1	0	0	2	2	0	2	0	0	0	0	2	0	2	0	0	1
74	1	0	0	1	0	0	1	2	1	0	1	0	1	0	0	0	1	2	0	0	2	0	0	0	0	0	0	2	0	1	1	1	2	0	1	1	0	0	1	1	0	0	0	0	0	1	0	0	1
75	0	0	1	0	0	0	2	2	1	0	0	0	1	0	0	0	0	2	1	1	1	0	0	0	0	0	0	1	1	1	0	1	2	0	1	1	1	0	1	1	0	0	0	2	0	1	0	0	2
76	1	1	0	0	1	1	2	1	2	0	0	0	0	0	0	0	0	0	1	1	0	0	1	0	0	0	0	2	0	2	0	0	0	0	2	0	2	0	1	1	0	0	0	2	0	0	0	0	2
77	0	0	0	0	0	0	2	1	2	0	0	2	2	0	0	0	1	1	1	1	0	1	1	0	0	0	0	1	1	1	0	1	1	0	1	1	2	0	1	1	0	0	0	1	0	0	0	0	2
78	1	0	0	0	0	0	2	2	2	1	0	0	0	0	0	0	0	1	0	1	1	0	0	0	0	0	0	2	1	2	0	0	0	0	0	2	0	0	0	1	0	0	0	2	0	0	0	1	0
79	1	1	0	0	1	1	2	0	2	0	1	0	1	0	0	0	0	1	1	2	0	1	1	0	0	0	0	2	2	1	2	1	1	1	1	1	0	0	0	2	0	1	1	1	1	0	0	0	0
80	1	0	0	1	0	0	1	1	2	1	0	0	1	1	1	1	0	0	0	1	1	0	0	0	0	0	0	2	0	2	0	1	1	0	0	2	2	1	0	0	0	0	0	1	0	0	0	0	1
81	1	0	1	0	1	2	1	1	0	1	2	1	2	0	0	1	0	0	2	1	1	0	0	0	0	0	0	1	1	1	0	1	1	0	1	1	2	1	1	2	2	0	0	2	1	1	0	0	1
82	0	0	0	0	0	0	2	1	1	0	0	0	0	0	0	0	0	1	1	1	1	0	1	0	0	1	0	2	1	1	1	0	0	2	0	2	0	0	1	1	0	0	0	2	2	0	0	0	1
83	0	0	0	0	0	0	2	1	2	0	0	0	0	0	0	0	0	0	2	2	0	0	1	0	0	1	0	1	1	2	0	1	2	0	1	1	0	0	0	2	0	0	0	1	1	1	0	0	0
84	1	0	0	0	0	0	2	2	2	0	0	0	1	0	0	0	0	1	1	1	1	0	0	0	0	0	0	2	2	1	2	1	1	2	1	2	0	0	1	1	0	0	0	1	1	0	1	0	0
85	0	0	0	1	0	0	2	0	2	0	0	1	1	0	0	0	0	2	1	1	1	0	0	0	0	1	0	1	0	1	1	2	1	0	0	2	1	1	0	0	0	0	0	2	0	0	0	0	1
86	1	0	0	1	0	0	2	1	2	0	0	0	0	0	0	0	0	1	1	1	1	0	0	0	0	1	0	2	1	2	1	0	1	0	0	2	1	0	2	0	1	0	0	1	0	0	0	0	0
87	1	0	0	1	0	0	1	2	1	0	0	1	0	0	0	1	0	2	1	1	1	0	0	0	0	0	0	2	1	2	0	2	2	0	2	0	2	1	0	2	1	0	0	2	1	0	0	0	1
88	1	0	0	1	1	1	2	1	1	0	1	1	1	0	0	0	1	2	1	1	0	0	0	0	0	0	0	2	1	1	2	0	0	0	0	2	1	0	1	1	0	1	1	1	0	0	0	0	0
89	1	0	0	0	0	0	1	1	1	0	1	0	0	0	0	0	0	1	2	2	0	0	0	0	0	0	0	2	0	2	1	0	1	0	0	2	1	1	0	1	0	0	0	1	0	1	0	0	1
90	1	0	0	0	2	2	1	2	0	0	2	0	2	1	1	1	0	1	2	2	0	0	0	0	0	0	0	2	1	1	1	2	1	0	0	2	0	0	0	2	0	0	0	2	0	0	0	0	2
91	1	0	1	1	0	0	1	2	0	0	0	0	0	0	0	0	0	1	0	0	1	0	0	0	0	0	0	2	0	2	0	0	2	0	1	1	0	0	0	1	0	0	0	2	0	0	0	1	1
92	1	0	0	0	1	1	1	2	1	0	0	0	0	0	0	0	0	0	2	2	0	0	0	0	0	0	0	2	0	2	0	0	2	1	2	1	2	1	0	1	0	0	0	2	2	1	0	0	0
93	1	1	0	0	0	0	2	1	0	0	0	0	1	0	0	0	0	1	2	2	0	0	1	0	0	0	1	2	1	2	0	1	1	0	0	2	2	0	1	1	1	1	1	1	1	2	0	1	1
94	1	1	1	1	0	0	2	2	1	0	0	0	0	0	0	0	0	0	2	2	0	0	0	0	0	0	0	1	1	1	0	0	0	0	0	2	0	0	1	0	0	2	2	2	1	1	0	0	0
95	0	0	1	0	0	0	0	1	1	1	1	0	0	0	0	0	0	0	2	2	0	0	0	0	0	0	0	1	0	1	0	0	1	0	0	2	1	0	1	1	0	0	0	1	0	0	0	0	2
96	1	0	0	1	0	0	1	1	1	0	1	0	0	0	0	0	0	1	1	1	0	0	1	0	0	1	0	1	2	0	1	1	1	1	1	2	2	1	1	2	2	0	0	0	2	2	0	0	1
97	1	0	0	0	0	0	2	2	1	0	0	0	1	0	0	0	0	0	2	2	0	0	1	1	1	1	0	2	2	1	2	1	1	0	0	2	2	1	0	0	0	0	0	1	0	1	0	0	0
98	1	0	0	0	0	0	2	2	2	0	0	0	0	0	0	0	0	1	1	1	0	1	0	0	0	0	0	2	0	1	2	0	0	0	0	1	1	1	0	0	0	0	0	2	1	0	0	0	0
99	0	0	0	0	0	0	2	2	1	0	1	0	0	0	0	0	0	0	1	1	0	0	2	0	0	1	0	2	1	1	2	1	2	0	1	1	1	1	0	0	0	1	0	1	1	2	0	0	2
100	1	0	0	0	1	1	2	1	2	0	0	0	1	0	0	0	1	1	1	2	0	0	0	0	0	0	0	2	0	0	1	1	1	1	1	0	2	0	2	0	1	1	1	2	0	0	0	1	2
101	1	0	0	2	1	1	1	1	2	0	0	0	1	0	0	0	0	0	2	1	1	0	0	0	0	0	0	1	1	0	0	0	0	0	0	2	2	0	2	0	1	0	0	2	0	1	0	0	0
102	1	0	0	0	0	0	1	1	2	0	0	1	1	0	0	0	0	2	0	0	0	0	1	0	0	0	0	2	2	2	0	1	2	0	1	1	0	0	0	2	0	1	1	2	0	1	0	0	1
103	1	0	0	0	1	1	1	1	0	0	1	1	1	0	0	0	1	1	0	0	1	0	0	0	0	0	0	1	2	1	0	0	1	1	1	1	2	0	1	1	0	0	0	2	0	0	0	0	0
104	1	0	1	0	0	0	2	2	2	0	0	1	1	0	0	0	0	1	1	1	1	1	0	0	0	0	0	2	0	1	0	1	1	0	1	1	0	1	0	1	0	0	0	2	0	0	0	0	1
105	1	0	0	1	0	0	1	1	1	0	1	1	1	0	0	0	0	1	2	2	0	0	1	1	1	1	0	2	1	1	1	0	2	0	0	2	2	0	1	1	0	1	1	1	1	1	0	1	2
106	1	0	0	0	1	1	1	0	2	0	0	0	2	1	1	1	0	0	1	1	0	0	0	0	0	1	1	2	1	1	0	1	1	0	0	2	2	0	0	2	0	0	0	0	1	1	0	2	2
107	1	0	1	0	0	1	1	2	0	0	1	0	1	0	0	0	1	0	2	1	1	0	1	0	0	0	0	2	1	2	1	1	1	0	1	1	0	0	1	2	1	1	1	2	1	1	0	0	0
108	0	0	0	0	1	1	2	2	1	0	0	0	1	1	1	1	0	2	1	1	1	0	0	0	0	0	0	2	0	2	1	2	2	0	1	1	0	0	1	1	0	1	1	2	2	0	0	1	2
109	0	0	0	1	0	0	2	1	2	0	0	0	1	0	0	0	0	1	1	1	0	0	1	0	0	1	0	2	2	1	1	0	1	0	0	2	1	0	0	2	0	1	1	1	0	0	0	0	1
110	1	0	0	0	0	0	2	1	2	0	0	0	0	0	0	0	0	0	1	1	0	0	0	0	0	0	1	2	1	1	0	1	1	0	1	1	1	0	0	2	0	0	0	2	1	0	0	0	1
111	0	0	0	0	0	0	1	2	0	0	2	0	1	0	0	1	0	1	1	2	0	0	2	0	0	0	0	2	0	2	0	0	0	0	1	1	1	0	1	1	1	0	0	2	0	0	1	0	0
112	0	0	0	0	0	1	2	2	2	0	0	1	2	0	0	0	0	0	1	1	0	0	2	1	1	1	0	2	1	0	2	1	0	0	1	1	1	0	1	1	0	0	0	1	0	0	0	1	2
113	1	0	0	1	0	0	2	1	2	0	0	0	1	0	0	1	0	0	2	1	1	0	0	0	0	0	0	2	0	2	1	1	1	0	0	2	2	0	1	0	0	0	0	2	1	1	0	0	1
114	1	0	0	0	0	0	2	0	1	0	0	0	1	0	0	0	0	0	0	0	1	0	0	0	0	0	0	2	0	2	1	1	0	0	1	1	1	0	1	1	0	1	1	2	2	2	0	0	1
115	1	0	0	0	0	0	0	1	1	1	1	0	0	0	0	0	0	0	1	1	0	0	0	0	0	1	0	1	0	1	1	0	1	1	2	0	0	1	0	1	0	0	1	2	1	0	0	1	1
116	1	1	0	0	1	1	1	1	2	0	0	1	1	0	0	0	0	0	1	1	1	0	0	0	0	0	0	2	0	1	1	2	2	0	0	2	1	0	0	1	0	0	0	2	0	1	0	1	1
117	1	0	0	0	0	0	2	1	2	0	0	0	1	0	0	0	0	1	1	2	0	1	0	0	0	0	0	1	2	0	1	0	0	1	0	2	1	0	1	1	0	0	0	1	0	0	0	0	1
118	1	0	0	0	0	0	2	2	2	0	0	0	0	0	0	0	0	1	2	2	0	0	0	0	0	0	0	2	1	1	2	0	0	0	0	2	2	0	2	0	1	0	0	2	1	0	0	0	2
119	1	0	0	0	1	1	2	0	2	0	0	0	0	0	0	0	0	0	0	0	0	0	2	0	0	1	0	2	0	0	1	1	1	0	0	2	2	1	1	1	0	0	0	2	0	0	0	0	1
120	1	0	0	2	1	1	1	2	0	0	2	0	0	0	0	0	0	0	1	1	1	0	0	0	0	1	0	2	0	2	1	1	1	1	2	0	2	0	1	1	1	0	0	1	0	0	0	0	1
121	1	0	0	1	0	0	2	1	2	0	0	0	0	0	0	0	0	1	1	1	1	0	0	0	0	0	0	2	0	1	1	0	0	1	0	2	1	0	1	1	0	0	0	2	0	1	0	1	1
122	1	0	0	0	1	1	2	0	2	0	0	0	0	0	0	0	0	1	2	2	0	0	1	0	0	0	0	2	0	1	1	2	2	0	0	2	2	1	0	1	0	0	0	1	0	0	0	0	0
123	1	0	0	1	0	0	1	2	0	0	1	0	0	0	0	0	0	1	1	1	1	0	0	0	0	0	0	1	2	1	0	2	2	0	1	1	1	0	1	1	0	0	1	2	1	0	0	0	1
124	0	0	0	1	0	0	2	1	2	0	0	0	1	0	0	0	0	0	1	1	0	0	1	0	0	0	0	2	0	2	1	0	0	0	0	2	1	0	0	2	0	0	0	2	0	0	0	0	1
125	1	0	0	0	0	0	2	1	1	0	0	0	0	0	0	0	0	0	1	1	1	0	1	0	0	1	0	2	1	1	1	0	0	0	0	2	0	0	0	2	0	1	1	1	1	1	0	0	1
126	1	1	0	0	0	0	1	1	2	1	0	1	0	0	0	1	0	0	2	2	0	0	1	0	0	0	0	1	0	1	0	0	0	0	0	2	2	1	1	0	0	0	0	2	0	1	0	0	2
127	1	0	0	0	0	0	2	1	1	0	0	1	1	0	0	0	0	0	2	1	1	0	0	0	0	0	0	2	1	0	1	0	1	0	1	1	1	0	0	2	0	0	0	1	0	0	0	0	2
128	1	0	0	0	0	0	0	2	1	0	0	0	0	0	0	0	0	0	1	1	0	0	2	0	0	0	0	1	2	0	1	2	1	0	2	0	1	1	0	0	0	1	1	2	1	1	0	0	1
129	1	0	0	1	0	0	2	1	2	0	0	1	1	0	0	0	0	1	2	0	1	0	0	0	0	0	0	2	0	1	2	2	1	0	1	1	2	1	1	2	2	1	1	2	0	0	0	0	1
130	1	0	0	0	0	0	2	1	1	0	0	0	0	0	0	0	0	0	0	0	0	0	0	0	0	0	0	2	0	2	0	1	1	2	2	1	0	0	1	2	1	0	0	1	0	1	0	0	1
131	1	0	1	0	1	1	2	2	2	0	0	0	1	0	0	0	0	0	1	0	1	0	2	0	0	1	0	1	1	1	0	1	0	1	0	2	0	0	0	2	0	0	0	2	1	0	0	0	1
132	1	0	0	0	0	0	2	2	2	0	0	0	0	0	0	0	0	1	1	1	0	0	1	0	0	1	0	2	0	2	1	0	0	1	0	2	1	0	1	1	0	0	0	2	1	0	0	0	1
133	1	0	0	0	0	0	2	1	2	0	0	0	0	0	0	0	1	1	1	1	0	0	1	0	0	0	0	2	0	1	2	1	1	2	2	1	1	0	0	2	0	0	0	2	1	1	0	1	2
134	0	0	0	0	0	0	2	2	2	0	0	0	0	0	0	0	0	0	1	1	1	0	0	0	0	0	0	2	0	2	1	1	1	0	1	1	0	0	1	1	1	0	0	0	0	1	0	0	0
135	1	0	0	0	0	0	1	1	2	0	0	0	0	0	0	0	0	0	1	1	1	0	1	1	1	1	0	2	0	2	0	2	1	0	1	1	0	0	1	1	0	1	1	1	1	1	0	0	1
136	0	0	0	1	0	0	1	2	0	0	0	0	1	0	0	0	0	0	1	1	0	1	0	0	0	0	1	1	1	2	0	2	2	1	0	2	0	0	0	1	0	1	1	1	1	0	0	0	1
137	1	0	0	1	0	0	1	1	1	0	1	0	1	0	0	1	0	0	2	1	1	0	1	0	0	0	0	2	0	2	1	1	1	0	1	1	1	0	1	1	0	1	1	1	1	1	0	1	2
138	1	0	0	0	0	0	2	1	2	0	0	0	0	0	0	0	0	1	0	0	2	1	0	0	0	0	0	2	0	1	2	2	2	0	1	1	2	0	2	0	0	1	0	1	0	1	0	0	2
139	1	0	0	0	0	0	1	1	1	0	1	0	0	0	0	0	0	0	2	2	0	1	0	0	0	1	0	1	1	1	0	0	2	0	1	1	2	0	2	0	0	0	0	1	0	0	0	0	0
140	0	0	0	0	0	0	1	2	0	0	2	0	1	0	0	0	0	0	1	1	1	0	0	0	0	0	0	1	1	1	1	0	1	0	0	2	2	0	1	1	0	0	0	2	0	0	0	0	0
141	1	0	0	0	0	0	0	2	0	1	1	1	1	0	0	0	0	1	2	2	0	0	0	0	0	0	0	1	2	1	0	1	0	0	0	2	0	0	1	1	1	0	0	2	1	1	0	0	1
142	1	0	0	0	0	0	1	2	0	0	2	0	0	0	0	0	0	0	2	1	1	0	0	0	0	0	0	2	1	0	2	0	0	0	0	2	0	0	0	2	0	1	1	2	2	0	0	0	1
143	1	0	0	0	0	0	1	1	1	0	1	0	1	0	0	0	0	0	2	1	1	0	0	0	0	0	0	1	1	0	1	0	2	0	0	2	0	0	1	2	1	0	0	2	2	0	0	1	1
144	0	0	0	0	0	0	2	2	1	0	0	1	1	0	0	0	0	1	0	1	1	0	0	0	0	0	0	2	0	2	0	0	0	0	1	1	2	0	0	1	0	1	1	2	1	1	0	1	2
145	1	0	0	0	0	0	2	2	1	0	0	0	0	0	0	0	1	1	0	0	1	0	1	1	1	0	0	2	0	1	2	0	1	2	1	2	1	0	1	2	1	1	1	2	1	0	0	1	1
146	0	1	1	1	0	0	1	1	1	0	1	0	0	0	0	0	0	0	1	1	0	0	2	0	0	1	0	2	1	2	1	1	2	0	1	1	0	0	0	2	0	0	0	2	0	1	0	0	0
147	1	0	1	1	0	0	1	1	1	0	1	1	0	0	0	0	0	1	0	0	2	0	0	0	0	0	0	1	2	0	1	0	1	1	1	1	2	0	2	1	1	0	0	1	0	1	0	0	0
148	1	0	0	0	0	0	2	1	2	0	0	0	1	1	0	0	0	2	2	2	0	1	0	0	0	0	0	2	1	1	1	1	2	0	1	1	1	0	0	1	0	0	0	1	0	0	0	0	1
149	1	0	0	0	0	0	2	1	1	0	1	0	2	0	0	0	0	1	0	0	1	0	1	1	1	1	0	2	0	2	1	2	2	0	0	2	1	0	1	1	0	1	1	1	1	2	0	1	2
150	1	0	0	0	1	1	1	2	1	0	1	0	0	0	0	0	0	1	1	1	0	0	0	0	0	0	0	2	0	0	0	1	1	1	1	1	2	0	1	1	0	0	0	2	1	0	0	0	0
151	0	0	0	1	0	0	1	1	1	0	1	0	0	0	0	0	0	0	2	2	0	0	0	0	0	0	0	2	0	2	0	0	1	2	1	1	1	0	2	0	0	0	0	2	1	1	0	0	1
152	1	0	0	1	0	0	1	1	1	1	1	0	1	0	0	0	1	1	1	2	0	0	0	0	0	0	0	1	0	1	1	0	0	1	1	1	1	0	0	2	0	1	1	2	0	1	0	0	0
153	0	0	0	0	0	0	2	1	2	0	0	0	1	0	0	0	0	1	0	0	1	0	1	1	1	1	0	2	0	1	0	0	0	0	0	2	1	0	0	2	0	0	0	2	0	2	0	0	2
154	1	0	0	0	0	0	2	2	2	0	0	0	1	0	0	0	0	0	1	1	0	0	0	0	0	0	0	2	1	1	1	1	1	1	0	2	2	0	2	0	0	0	0	1	0	1	0	0	1
155	1	0	0	0	1	1	2	2	2	0	0	1	2	0	0	0	0	1	0	1	1	1	0	0	0	0	0	0	1	0	1	0	1	1	1	2	1	0	0	2	0	1	0	1	1	0	0	1	2
156	1	0	1	1	0	0	2	2	1	0	0	1	1	0	0	0	0	0	1	1	1	0	1	0	0	0	0	1	2	0	1	1	0	0	1	1	1	0	0	1	0	0	0	2	0	1	0	0	2
157	1	0	0	0	1	1	1	1	2	0	0	1	1	0	0	0	0	1	2	2	1	1	0	0	0	0	1	2	1	0	1	1	1	1	1	1	2	0	0	2	0	0	0	2	1	0	0	0	1
158	1	0	0	1	0	0	2	2	0	0	1	0	0	0	0	0	0	0	2	2	0	0	1	1	1	1	0	0	1	1	0	0	0	0	0	2	2	0	1	0	0	0	0	2	0	1	0	0	1
159	1	0	0	0	0	0	2	2	1	0	0	1	2	0	0	0	0	0	1	1	1	0	0	0	0	1	0	2	0	2	0	1	0	1	0	2	1	0	0	1	0	1	1	2	2	2	0	0	0
160	1	0	0	0	0	0	1	2	1	0	1	1	1	0	0	0	0	1	2	2	0	0	0	0	0	1	0	2	1	1	1	1	1	0	2	1	2	0	1	2	1	1	0	0	0	0	0	0	0
161	1	0	0	0	0	0	1	1	2	0	0	0	1	0	0	0	0	0	1	1	1	0	0	0	0	0	0	1	1	0	1	0	0	0	0	2	1	1	0	1	0	0	0	2	0	0	0	0	1
162	1	0	0	1	0	0	1	1	1	1	2	1	1	0	0	0	1	2	1	1	1	0	0	0	0	0	0	2	2	2	0	1	1	0	1	1	0	0	1	2	1	0	0	2	1	1	0	0	0
163	1	0	1	1	0	0	2	1	2	0	0	0	0	0	0	0	1	1	1	1	0	0	0	0	0	0	0	2	2	1	2	1	1	0	0	2	2	0	1	0	0	0	0	1	1	0	0	0	0
164	0	0	0	0	0	0	1	1	1	0	0	0	0	0	0	0	0	1	1	1	0	0	0	0	0	0	0	2	1	2	0	0	0	0	1	1	1	0	1	0	0	0	0	1	1	1	0	0	0
165	1	0	1	0	0	0	2	1	2	0	0	0	2	1	1	1	0	1	1	2	0	0	0	0	0	0	0	2	0	2	0	0	0	0	1	1	2	1	1	0	0	1	1	2	1	1	0	0	0
166	1	0	0	0	0	0	2	0	2	0	0	1	0	0	0	0	0	1	1	2	0	0	0	0	0	0	0	2	1	1	1	2	1	0	0	2	2	0	2	1	1	1	1	1	1	1	0	0	1
167	1	0	0	0	0	0	2	0	2	0	0	0	1	0	0	0	0	1	2	2	0	1	0	0	0	0	0	1	1	0	0	1	2	0	0	2	2	1	1	2	2	0	0	2	0	1	0	0	1
168	1	0	0	0	0	0	1	1	1	0	1	0	0	0	0	0	0	1	1	0	0	0	1	0	0	0	0	2	1	1	2	1	1	0	1	1	2	1	0	1	0	0	0	1	0	1	0	1	1
169	0	0	0	0	0	0	2	2	2	0	0	1	2	0	0	0	1	0	2	1	1	0	1	0	0	0	0	1	1	1	1	1	0	0	0	2	1	0	0	1	0	1	1	2	0	1	0	0	1
170	1	0	0	1	0	0	1	2	1	0	1	0	1	0	0	0	0	1	2	2	0	0	0	0	0	0	0	2	2	0	2	1	1	0	0	2	2	0	2	1	1	1	1	1	1	1	0	0	0
171	0	0	0	0	0	0	1	2	1	0	1	0	0	0	0	0	0	1	1	1	0	0	0	0	0	1	0	2	0	2	1	0	2	1	1	1	1	0	1	2	1	1	1	1	0	0	0	0	1
172	1	0	0	0	0	0	2	1	2	0	0	0	0	0	0	0	1	2	1	1	1	0	0	0	0	0	0	2	0	2	1	0	1	0	1	1	2	0	1	2	1	0	0	1	0	0	0	0	0
173	1	0	0	0	2	2	1	1	1	1	2	0	2	1	1	1	0	0	1	1	0	0	0	0	0	0	0	2	1	2	1	1	1	0	0	2	2	0	1	0	0	0	0	2	0	1	0	0	2
174	1	0	0	0	0	0	2	0	2	0	0	0	2	1	1	1	0	0	0	0	0	0	1	0	0	0	0	2	0	2	1	1	1	1	0	2	1	1	0	0	0	0	0	2	1	1	0	0	1
175	1	1	0	0	0	0	1	1	1	0	1	0	1	0	0	0	0	0	1	1	0	0	0	0	0	0	0	1	0	1	1	2	1	0	1	1	1	1	0	0	0	0	0	2	1	0	0	1	2
176	1	0	0	0	0	0	2	2	0	0	0	0	0	0	0	0	0	0	0	0	1	0	1	1	1	1	0	1	1	1	1	0	0	0	1	1	1	0	0	2	0	0	0	2	0	1	0	0	1
177	1	0	0	0	1	1	1	2	1	0	1	1	1	0	0	0	0	2	2	2	0	0	0	0	0	0	0	1	1	1	0	1	1	0	1	1	1	0	1	1	0	1	1	2	0	1	0	1	0
178	1	0	0	1	0	0	2	0	2	0	0	0	0	0	0	0	0	0	0	0	1	1	0	0	0	0	0	2	1	1	2	1	1	2	1	1	2	0	1	0	0	0	0	1	0	0	0	1	2
179	1	1	0	0	0	0	1	1	1	0	0	1	1	0	0	0	0	1	2	2	0	0	0	0	0	1	0	2	0	2	0	1	0	2	1	1	1	0	1	1	0	0	0	2	0	1	0	0	1
180	0	0	0	0	0	0	2	1	2	0	0	0	1	0	0	0	0	0	2	2	0	1	0	0	0	0	0	2	0	2	1	2	2	0	1	1	1	0	1	1	0	1	1	2	0	0	0	1	2
181	1	0	0	0	0	0	1	1	1	0	0	0	1	0	0	0	0	1	1	1	0	0	0	0	0	1	0	2	1	0	2	1	1	0	1	1	1	0	1	1	0	0	0	0	0	0	0	0	1
182	0	0	1	0	0	0	2	1	1	0	0	0	1	1	0	0	0	1	2	2	0	0	1	1	1	1	0	2	1	1	2	1	1	0	0	2	1	1	0	1	0	0	0	2	0	0	0	0	1
183	0	1	1	1	0	0	2	2	2	0	0	0	0	0	0	0	0	1	0	0	1	1	0	0	0	0	0	2	1	1	1	2	2	0	1	1	2	2	0	0	0	0	0	1	0	2	0	0	1
184	1	0	0	0	0	0	1	1	1	0	1	1	2	0	0	0	0	0	1	1	0	0	1	1	1	1	0	2	0	2	1	0	0	0	0	2	1	0	0	1	0	0	0	2	0	1	0	0	1
185	1	0	2	0	0	0	1	2	0	0	1	0	0	0	0	0	0	1	1	1	1	0	1	1	1	1	0	2	1	1	2	2	1	0	1	1	2	0	1	0	0	1	0	0	0	0	0	0	0
186	0	0	0	1	0	0	2	2	1	0	0	1	1	0	0	0	0	1	0	0	1	1	0	0	0	0	0	2	1	1	2	2	1	0	0	2	1	0	2	0	0	0	0	2	0	0	0	0	0
187	0	0	0	0	0	0	2	2	0	0	0	0	0	0	0	0	0	1	0	0	1	0	0	0	0	0	0	1	0	1	0	1	1	0	0	2	0	0	0	1	0	0	0	2	0	1	0	0	0
188	1	0	0	0	0	0	1	2	1	0	0	1	2	0	0	0	0	0	1	1	1	0	0	0	0	0	0	1	1	1	0	1	1	1	1	1	1	0	1	1	0	0	0	2	0	0	0	1	0
189	0	0	0	1	0	0	2	0	2	0	0	0	2	1	1	1	0	0	2	2	0	0	0	0	0	0	0	2	0	1	2	0	1	0	0	2	1	0	1	1	0	0	0	2	0	1	0	0	1
190	1	0	0	0	0	0	2	2	1	0	0	1	1	1	1	1	0	1	1	2	0	0	0	0	0	0	0	1	1	1	1	1	0	0	0	2	1	0	1	0	0	0	0	2	0	1	0	0	2
191	1	0	0	1	0	0	2	1	2	0	0	0	0	0	0	0	0	1	1	1	0	0	0	0	0	0	0	1	1	1	0	0	1	0	1	1	0	0	0	2	0	0	0	1	0	0	0	1	1
192	1	0	0	0	1	1	1	0	2	0	0	0	0	0	0	0	1	1	0	0	1	0	0	0	0	1	0	1	2	0	1	0	0	0	0	2	0	0	0	2	0	0	0	2	0	1	0	0	0
193	1	0	0	0	0	0	2	1	2	0	0	2	2	0	0	0	0	0	2	1	1	0	0	0	0	1	0	2	0	0	1	1	1	0	1	1	0	0	1	1	0	2	2	2	1	1	0	2	2
194	1	0	0	0	1	1	1	2	1	0	1	1	1	0	0	0	1	1	1	1	0	0	1	1	1	1	0	2	1	2	0	0	0	0	2	0	1	0	0	1	0	0	0	2	0	1	0	0	0
195	1	0	0	0	0	0	2	1	1	0	0	0	1	0	0	0	0	0	0	0	0	1	0	0	0	0	0	2	0	1	2	0	0	1	0	2	2	0	1	1	0	0	0	2	0	0	0	0	1
196	0	0	0	0	0	0	2	1	2	0	0	0	2	1	1	1	0	0	2	1	1	0	0	0	0	0	0	1	1	1	1	1	1	1	0	2	2	0	1	1	0	1	1	1	1	1	0	2	2
197	0	0	0	0	0	0	2	1	2	0	0	1	1	0	0	0	0	0	1	1	1	0	1	0	0	0	0	0	1	1	0	1	1	0	0	2	1	1	0	2	1	1	1	2	1	0	0	0	0
198	1	0	0	0	0	0	2	1	2	0	0	0	0	0	0	0	0	1	0	0	1	0	1	0	0	0	1	2	1	1	0	2	1	0	0	2	2	1	1	1	0	1	1	2	1	0	0	0	2
199	1	0	0	0	0	0	2	1	2	0	0	2	2	0	0	0	0	2	1	1	1	0	0	0	0	0	0	2	0	1	1	2	1	0	1	1	1	0	2	0	0	0	0	2	0	2	0	0	2
200	1	0	0	0	0	0	1	2	1	0	1	0	1	1	1	1	0	0	1	1	0	0	0	0	0	1	0	1	1	1	0	1	0	2	1	1	1	0	0	2	0	0	0	2	1	1	0	0	1
201	1	0	0	0	0	1	2	1	1	0	0	0	0	0	0	0	0	1	1	1	0	0	0	0	0	0	0	2	0	1	1	1	1	0	1	1	2	1	0	1	0	0	0	0	0	0	0	0	1
202	1	0	0	1	0	0	2	0	2	0	1	0	1	0	0	0	0	0	1	1	0	0	0	0	0	0	0	1	1	1	0	1	1	1	1	1	0	0	0	1	0	0	0	2	0	0	0	1	2
203	1	0	0	0	0	0	2	1	2	0	0	1	0	0	0	1	0	0	1	1	0	0	1	0	0	0	0	1	1	1	1	1	2	0	1	1	2	0	2	0	0	0	0	2	0	2	0	0	0
204	1	0	0	1	0	0	2	2	1	0	0	1	1	0	0	0	0	1	2	2	0	0	0	0	0	0	0	1	0	1	1	0	2	1	1	1	2	0	1	0	0	0	0	2	1	0	0	0	1
205	1	0	0	0	0	0	1	1	1	0	1	0	0	0	0	0	0	0	2	2	0	0	1	1	1	1	0	2	0	2	1	1	0	0	0	2	0	0	1	1	0	2	2	2	0	1	0	0	1
206	0	0	1	0	0	1	1	1	2	0	0	0	1	0	0	0	1	0	2	1	1	0	0	0	0	0	1	2	1	0	1	2	1	0	1	1	2	0	2	0	1	0	0	1	1	0	0	0	1
207	1	1	0	0	0	0	2	1	2	0	0	1	1	0	0	0	0	1	1	1	0	0	1	0	0	0	0	2	0	1	2	0	0	2	1	1	1	1	0	0	0	0	0	2	1	0	0	0	1
208	1	1	0	0	1	1	1	2	0	0	2	0	1	0	0	0	0	0	1	1	0	0	0	0	0	0	0	2	0	2	1	2	1	0	1	1	2	1	0	1	0	0	0	1	0	0	0	0	2
209	0	0	0	1	0	0	2	2	1	0	0	0	1	0	0	0	0	0	2	2	0	0	0	0	0	0	1	1	1	0	0	0	2	0	2	0	1	0	0	2	0	1	0	1	0	0	0	0	0
210	1	0	1	2	0	0	0	1	1	0	1	0	1	0	0	0	0	1	1	1	0	0	0	0	0	0	0	1	0	1	0	2	2	0	1	1	1	0	0	0	0	1	1	2	1	0	0	0	1
211	1	0	0	0	0	0	1	2	0	0	1	1	1	0	0	0	0	0	0	0	0	0	1	0	0	0	0	2	2	0	2	0	0	1	1	1	1	0	0	1	0	0	1	1	1	0	0	0	1
212	0	0	0	1	0	0	1	1	2	0	0	1	1	0	0	0	0	0	2	2	0	0	0	0	0	0	0	2	1	1	2	1	1	0	0	2	2	1	0	1	0	0	0	1	0	1	0	0	1
213	1	0	0	0	0	0	2	1	2	0	0	0	0	0	0	0	0	0	0	0	1	0	0	0	0	0	0	2	1	1	1	2	1	0	1	1	0	0	0	2	0	0	0	2	0	0	0	0	0
214	1	0	1	0	0	1	2	2	0	0	1	1	2	0	0	0	1	2	1	1	1	0	0	0	0	0	0	2	0	2	0	2	2	0	0	2	2	2	0	0	0	0	0	2	0	0	0	1	2
215	1	0	0	0	0	0	2	1	2	0	0	0	1	0	0	0	0	1	1	1	1	0	0	0	0	0	1	2	1	2	0	0	1	0	1	1	1	1	0	1	0	1	1	2	1	0	0	0	1
216	1	0	0	0	0	0	2	2	2	0	0	0	2	0	0	1	0	0	1	1	1	0	0	0	0	0	1	2	1	2	0	1	1	1	1	1	1	1	0	1	0	0	0	2	0	1	0	1	0
217	1	0	0	0	1	1	2	1	2	0	0	0	0	0	0	0	0	1	2	2	0	0	0	0	0	0	0	1	1	0	0	0	0	2	1	1	2	0	2	1	1	0	0	2	0	0	0	0	1
218	0	1	0	0	1	1	2	1	2	0	0	1	1	0	0	0	0	0	1	2	0	1	0	0	0	0	0	2	0	2	1	0	0	0	2	0	1	0	0	2	1	1	1	1	1	1	0	0	0
219	1	0	1	1	0	0	2	1	2	0	0	0	0	0	0	0	0	0	1	1	0	0	0	0	0	0	1	2	0	1	0	0	1	1	1	2	0	0	0	2	0	1	1	1	1	2	0	1	2
220	1	0	0	2	0	0	2	2	1	0	0	1	1	0	0	0	0	0	0	0	0	0	1	0	0	0	0	1	0	1	1	0	0	0	0	2	1	0	1	1	0	0	0	1	0	0	0	0	0
221	1	0	0	1	0	0	1	2	1	0	0	0	1	0	0	0	0	0	2	1	1	0	1	1	1	2	0	1	1	0	1	0	2	0	1	1	2	1	1	1	1	0	0	0	0	0	0	2	2
222	1	0	0	0	1	1	2	1	2	0	0	0	0	0	0	0	0	1	2	2	0	0	0	0	0	1	0	1	0	1	1	1	2	0	0	2	1	1	0	1	0	0	0	2	1	0	0	0	0
223	1	0	0	1	0	0	2	0	2	0	0	0	0	0	0	0	0	0	1	1	0	0	0	0	0	0	0	1	1	1	1	0	0	0	0	1	0	0	0	2	0	1	1	1	1	2	0	1	2
224	0	0	0	0	0	0	2	1	2	0	0	1	1	0	0	0	0	1	2	2	0	0	1	0	0	1	0	2	0	2	1	1	1	0	0	2	0	0	0	2	0	0	0	2	0	1	0	1	2
225	0	0	0	0	0	0	2	0	2	0	0	1	2	0	0	0	0	1	0	0	2	0	1	0	0	0	0	1	1	1	1	1	1	1	1	1	2	0	1	0	0	0	0	2	0	2	0	0	0
226	1	0	0	0	0	0	1	1	1	0	1	0	0	0	0	0	0	0	1	1	1	0	0	0	0	0	0	1	1	1	0	1	1	1	0	2	2	1	1	1	0	0	0	2	2	1	0	0	0
227	1	0	0	1	0	0	1	1	1	0	1	0	1	0	0	0	0	1	2	2	0	0	1	0	0	0	0	1	1	1	1	1	0	0	0	2	1	0	0	2	1	1	1	2	1	0	0	0	1
228	1	0	0	0	0	0	1	1	1	0	1	1	1	0	0	0	0	0	2	2	0	0	0	0	0	0	1	2	1	1	0	2	2	1	0	2	1	1	0	0	0	1	1	2	0	1	0	0	0
229	1	0	1	0	1	1	1	1	1	0	1	0	0	0	0	0	0	1	2	2	0	0	1	0	0	0	0	2	1	1	2	2	1	0	2	0	2	0	1	2	1	2	2	2	0	1	0	0	1
230	1	0	0	0	0	0	2	2	1	0	0	0	0	0	0	0	0	0	1	1	0	0	0	0	0	0	0	1	1	1	0	0	0	0	0	2	1	0	0	1	0	2	1	2	1	0	0	1	2
231	1	0	0	0	0	0	1	2	1	0	1	0	0	0	0	0	1	1	1	1	0	0	0	0	0	0	0	1	1	1	1	0	1	0	0	2	2	0	1	0	0	1	1	2	0	0	0	0	0
232	1	0	0	0	0	0	2	2	1	0	0	0	1	0	0	0	0	1	1	0	1	0	1	1	1	1	0	2	0	2	1	0	1	0	0	2	1	1	0	1	0	0	0	2	0	1	0	0	0
233	1	0	0	0	1	1	2	1	2	0	0	1	2	0	0	0	0	0	1	1	1	0	1	1	1	1	0	0	1	1	0	0	2	0	0	2	1	0	0	1	0	0	0	2	1	0	0	0	1
234	1	0	1	1	0	0	2	2	1	0	0	0	1	0	0	0	0	0	0	1	0	0	1	1	1	1	0	2	1	1	1	1	1	0	0	2	2	0	1	0	0	0	0	1	1	1	0	0	1
235	0	0	0	0	0	0	2	1	2	0	0	0	2	1	1	1	0	1	2	2	0	0	0	0	0	0	0	2	1	1	2	0	0	1	0	2	2	0	1	1	0	0	0	1	0	0	0	1	1
236	1	0	0	0	0	0	2	1	2	0	0	1	1	0	0	0	0	1	2	2	0	0	0	0	0	0	0	2	0	2	1	0	0	1	2	1	0	0	1	2	1	1	1	2	1	1	0	0	1
237	1	0	0	1	0	0	1	2	1	0	1	1	1	0	0	0	0	0	2	1	1	0	0	0	0	0	0	2	0	2	0	0	0	0	1	2	2	1	0	0	0	0	0	1	0	0	0	0	0
238	0	0	0	0	0	0	2	1	2	0	0	0	0	0	0	0	0	0	1	1	0	0	0	0	0	0	0	2	0	1	1	0	1	1	2	0	2	1	1	0	0	0	0	2	0	0	0	1	1
239	1	0	0	1	1	1	2	1	2	0	0	0	0	0	0	0	0	0	0	1	0	0	0	0	0	0	0	1	1	1	0	1	1	0	1	1	2	0	0	2	0	0	0	1	1	1	0	0	1
240	0	0	0	1	1	1	2	2	2	0	0	0	1	0	0	0	0	2	2	2	0	0	0	0	0	0	0	2	0	1	1	2	2	0	1	1	2	0	1	1	0	0	0	1	0	0	0	0	1
241	1	0	0	0	1	1	2	1	2	0	0	1	1	0	0	0	0	0	1	1	0	0	0	0	0	0	0	1	1	1	0	0	2	0	0	2	2	0	2	0	0	0	0	2	0	0	0	0	0
242	1	0	0	1	0	0	1	1	0	1	1	1	2	0	0	0	0	0	2	1	1	0	1	0	0	1	0	2	0	2	0	1	1	0	1	1	1	0	1	2	1	1	0	0	1	0	0	0	0
243	1	0	0	0	0	0	1	2	0	0	0	1	2	0	0	0	0	1	1	0	1	0	0	0	0	0	0	2	0	2	1	1	0	0	1	1	0	0	1	1	0	0	0	2	0	1	0	0	0
244	1	0	0	0	0	0	2	2	1	0	1	0	0	0	0	0	0	2	2	1	1	0	1	1	1	2	0	1	0	1	0	0	0	0	0	2	0	0	0	1	0	2	1	2	1	0	0	0	1
245	1	0	0	0	0	0	1	1	1	0	0	0	1	0	0	0	0	1	1	1	0	0	1	1	1	1	0	2	0	2	0	0	0	1	0	2	0	0	0	2	0	0	0	2	1	0	0	0	0
246	0	0	0	0	0	0	2	0	2	0	0	0	1	0	0	0	0	0	1	2	0	0	0	0	0	1	0	2	1	1	2	2	1	0	1	1	0	0	0	2	0	0	0	1	1	0	0	1	1
247	1	1	0	0	0	0	2	1	1	0	0	1	1	0	0	1	0	1	1	1	1	0	1	1	1	1	0	1	1	1	0	1	1	0	1	1	2	1	1	0	0	1	0	1	1	2	0	0	1
248	1	0	0	0	1	1	1	1	1	0	1	0	1	0	0	0	0	1	1	1	1	0	0	0	0	1	0	1	2	0	1	0	0	0	1	1	1	0	0	2	0	1	1	2	1	1	0	1	1
249	1	0	1	1	0	0	0	2	0	1	1	1	2	0	0	0	0	0	1	1	1	0	0	0	0	0	0	2	0	1	1	2	2	0	2	0	2	0	2	1	1	0	0	2	0	2	0	0	0
250	1	0	0	0	0	0	2	2	1	0	1	1	2	0	0	0	0	1	1	1	1	0	0	0	0	0	0	2	0	2	1	1	1	0	0	2	2	0	2	0	0	2	2	2	1	1	0	0	2
251	0	0	0	0	0	1	2	1	2	0	0	0	1	0	0	0	0	1	2	2	0	0	0	0	0	0	0	0	1	0	1	0	1	0	1	1	2	0	1	1	0	0	0	1	1	1	0	1	2
252	1	1	1	1	0	0	2	2	1	0	0	1	2	0	0	0	0	0	2	2	0	0	1	0	0	0	0	2	2	1	2	1	1	0	0	2	2	0	1	1	0	0	0	1	1	0	0	0	1
253	1	0	1	1	1	1	2	1	2	0	0	1	1	0	0	1	0	0	2	2	0	0	2	1	1	1	0	2	0	2	1	1	2	0	1	1	1	1	0	0	0	0	0	2	0	1	0	1	2
254	1	0	0	0	0	0	2	2	2	0	0	1	1	0	0	0	0	0	1	1	0	0	0	0	0	0	0	1	1	0	0	1	1	0	0	2	1	0	1	1	0	1	0	1	1	0	0	0	1
255	1	0	0	0	0	0	2	1	1	0	1	0	1	1	1	1	0	1	2	2	0	0	0	0	0	0	0	2	0	1	2	0	1	0	0	2	2	0	2	0	0	1	1	2	1	0	0	0	1
256	1	0	0	0	0	0	2	2	0	0	0	0	0	0	0	0	0	0	1	1	0	0	1	1	1	1	0	2	0	2	0	0	0	2	1	1	1	0	1	1	0	0	0	1	0	0	0	0	1
257	1	0	0	0	0	0	1	1	1	0	1	0	0	0	0	0	0	2	1	1	1	0	0	0	0	0	1	1	0	0	1	2	2	0	0	2	0	0	0	2	0	1	1	2	0	1	0	0	2
258	1	0	0	0	1	1	1	1	1	0	0	1	2	0	0	0	0	0	0	0	0	0	0	0	0	0	0	1	1	1	1	0	0	0	1	1	0	0	1	1	1	1	1	1	1	1	0	0	1
259	1	0	0	0	1	1	0	1	1	0	1	0	2	1	1	1	0	1	2	2	0	0	0	0	0	0	0	2	0	2	1	2	2	0	2	0	2	0	2	0	1	0	0	1	0	1	0	0	1
260	1	0	0	0	0	0	1	1	1	0	1	0	1	0	0	0	0	0	1	1	0	0	0	0	0	0	0	2	0	2	1	0	0	0	0	2	2	0	1	2	1	0	0	1	0	1	0	0	0
261	1	0	0	1	0	0	2	2	1	0	0	0	1	0	0	0	0	1	2	2	0	1	0	0	0	0	0	2	0	2	0	1	1	0	0	2	1	0	0	1	0	1	1	2	0	1	0	0	1
262	1	0	0	0	0	0	1	1	1	0	1	0	0	0	0	0	0	0	0	0	1	0	0	0	0	1	1	2	1	0	1	2	2	0	1	1	2	0	2	0	0	0	0	2	1	1	0	0	1
263	1	0	0	1	1	1	1	1	1	0	1	0	0	0	0	0	0	0	1	1	1	0	0	0	0	0	0	1	0	1	0	0	0	1	1	1	1	0	0	1	0	0	0	2	0	2	0	0	1
264	1	0	0	0	0	0	2	1	1	0	0	1	1	1	1	1	0	2	0	0	0	0	0	0	0	0	0	2	1	0	2	0	1	0	0	2	0	0	0	2	0	0	0	2	0	1	0	0	0
265	1	0	0	0	0	0	2	1	0	0	0	0	0	0	0	0	0	0	1	1	0	0	2	0	0	1	1	2	1	1	0	1	1	0	0	2	1	0	1	1	0	1	1	1	0	1	0	0	0
266	1	0	0	0	0	0	2	1	2	0	0	1	2	1	1	1	0	0	1	0	1	0	1	0	0	1	1	1	1	2	0	1	2	0	0	2	2	0	1	1	0	1	1	2	1	0	0	0	2
267	1	0	0	1	0	0	1	1	1	0	1	1	1	0	0	0	0	0	2	2	0	0	0	0	0	1	0	2	1	2	1	1	1	0	1	1	1	0	1	1	0	0	0	2	0	0	0	1	2
268	1	0	0	0	0	0	2	2	1	0	0	0	0	0	0	0	0	1	1	1	0	2	0	0	0	0	0	2	0	2	0	0	2	0	0	2	0	0	0	2	0	0	0	0	0	0	0	0	1
269	1	0	0	1	0	0	2	1	2	0	0	0	1	0	0	0	1	2	1	1	0	0	0	0	0	0	1	2	1	1	0	1	1	2	1	1	1	0	0	1	0	1	1	1	1	1	0	0	1
270	1	0	0	1	0	0	2	2	1	0	0	1	0	0	0	1	0	1	0	0	1	0	0	0	0	0	0	2	1	1	2	2	1	0	1	1	0	0	0	2	0	0	0	1	0	1	0	0	2
271	1	0	0	0	0	0	2	0	2	0	0	1	1	0	0	0	0	0	2	2	0	0	0	0	0	0	0	2	1	0	1	0	1	0	0	2	0	0	0	2	0	0	0	2	0	0	0	1	2
272	1	0	0	0	0	0	2	2	2	0	0	0	0	0	0	0	0	1	1	1	0	0	0	0	0	0	1	2	2	1	1	0	1	1	1	1	1	1	0	1	0	0	0	1	0	1	0	0	0
273	1	0	0	1	0	0	2	1	2	0	0	0	1	0	0	0	0	1	1	1	1	0	0	0	0	0	0	0	1	1	0	2	2	0	0	2	2	1	0	1	0	0	0	2	1	0	1	0	0
274	1	0	0	0	0	0	1	2	0	0	2	0	1	0	0	0	0	2	1	1	0	0	0	0	0	0	0	1	1	1	1	0	0	2	1	2	2	0	1	1	0	0	0	2	0	0	0	0	0
275	1	0	0	1	1	1	2	0	2	0	0	1	1	0	0	0	0	1	2	2	0	0	0	0	0	0	0	1	1	1	0	1	1	0	0	2	1	0	0	2	0	0	0	2	1	0	0	0	2
276	0	0	0	1	0	0	2	0	1	0	0	0	1	0	0	0	0	0	0	1	1	0	0	0	0	0	0	2	0	2	1	1	1	2	1	2	0	0	0	2	0	0	0	2	0	1	0	1	2
277	1	0	0	1	0	0	2	2	1	0	0	1	1	0	0	0	1	1	1	1	0	0	0	0	0	0	0	2	0	2	0	0	0	2	1	1	2	0	2	0	0	1	1	2	2	0	0	0	0
278	1	0	0	0	0	0	2	1	2	0	1	0	0	0	0	0	0	1	1	1	1	0	0	0	0	0	0	2	0	2	1	0	0	0	0	2	1	1	0	0	0	1	1	2	1	0	0	0	0
279	1	0	1	1	0	0	2	1	2	0	0	1	1	0	0	0	1	1	0	0	1	0	0	0	0	0	0	1	1	1	1	0	0	0	0	2	1	1	0	1	0	0	0	2	1	1	0	0	0
280	0	0	0	2	0	0	1	2	1	0	1	1	1	0	0	0	0	2	2	1	1	0	1	0	0	1	0	0	2	0	0	1	1	0	1	1	1	0	1	1	0	1	0	0	1	0	0	0	1
281	0	0	0	0	0	0	1	2	1	0	0	0	0	0	0	0	0	1	1	1	0	0	0	0	0	0	0	2	1	2	1	0	1	2	0	2	2	0	2	0	0	1	0	0	1	0	0	0	2
282	1	0	0	0	0	0	0	2	0	0	2	1	1	0	0	0	0	1	1	1	1	0	1	1	1	2	0	1	1	1	1	0	2	0	0	2	2	0	1	1	1	1	1	1	1	1	0	0	2
283	1	0	0	1	0	0	1	2	1	0	0	0	0	0	0	0	0	0	1	1	0	0	1	1	1	2	0	2	0	1	2	0	1	1	1	1	1	0	0	2	0	0	0	0	0	0	0	0	0
284	1	0	0	0	1	1	2	1	2	0	0	1	1	0	0	0	0	0	0	0	0	0	0	0	0	0	0	1	1	1	0	1	1	0	0	2	0	0	0	1	0	1	1	2	1	1	0	0	1
285	1	0	0	0	0	0	1	2	1	0	1	0	0	0	0	0	0	0	1	1	1	0	1	1	1	1	0	2	0	1	2	1	1	1	1	2	1	0	0	2	0	1	1	1	1	2	0	0	0
286	1	1	0	0	1	1	0	2	0	0	2	0	0	0	0	0	0	0	1	1	0	2	0	0	0	0	0	1	1	1	0	1	0	0	1	1	1	0	1	1	0	0	0	1	0	0	0	0	1
287	1	1	0	0	0	0	1	1	2	0	0	1	1	0	0	0	0	0	1	1	0	0	0	0	0	1	0	2	1	1	1	0	1	0	1	1	1	0	0	2	0	0	0	0	0	1	0	0	1
288	0	1	0	0	1	1	1	1	1	0	0	1	0	0	0	1	0	1	2	2	0	0	1	1	1	1	1	1	0	0	1	0	1	1	2	0	0	0	0	1	0	1	1	1	1	2	0	0	0
289	1	0	0	0	1	1	2	1	2	0	0	0	1	0	0	0	0	0	2	2	0	0	1	1	1	2	0	1	1	1	1	1	2	0	1	1	2	0	1	1	0	0	0	1	0	1	0	0	1
290	1	0	0	0	0	0	2	1	2	0	0	1	2	0	0	0	0	2	2	2	0	0	0	0	0	0	0	2	0	2	0	0	0	1	2	1	2	0	1	1	0	1	0	1	0	1	0	0	1
291	1	0	0	0	1	1	1	2	0	0	1	0	0	0	0	0	0	0	1	1	1	0	0	0	0	0	0	2	0	1	1	0	1	0	1	1	2	0	2	0	0	0	0	2	1	0	0	1	1
292	1	0	0	0	1	1	2	1	2	0	0	0	0	0	0	0	0	2	1	1	0	0	1	0	0	1	0	1	2	0	1	0	1	1	1	1	1	0	1	2	1	0	0	0	0	1	0	0	0
293	1	1	0	0	0	0	2	0	2	0	0	0	0	0	0	0	0	0	0	0	1	0	1	0	0	0	0	2	1	1	0	0	0	0	0	1	2	0	1	2	1	0	0	1	1	1	0	0	2
294	1	1	0	0	0	0	2	0	2	0	0	1	1	0	0	0	0	1	2	2	0	0	0	0	0	0	0	1	1	1	0	1	0	0	0	2	2	0	2	0	1	1	1	2	0	0	0	0	0
295	1	1	1	1	0	0	2	2	1	0	1	0	0	0	0	0	0	1	1	2	0	0	0	0	0	0	0	2	0	2	0	2	2	0	2	0	2	0	2	0	0	0	0	1	0	1	0	0	1
296	1	0	0	0	0	0	2	1	2	0	0	0	0	0	0	0	1	1	1	1	0	0	0	0	0	0	0	1	2	1	0	0	1	0	1	1	1	0	0	2	0	0	0	1	0	1	0	1	1
297	1	0	0	0	0	0	1	2	1	0	1	1	1	0	0	0	0	0	1	1	1	0	1	1	1	1	0	1	1	1	0	0	1	0	1	1	1	0	1	1	0	1	1	2	0	1	0	0	0
298	0	1	0	0	0	0	2	2	1	0	1	0	1	0	0	0	0	1	0	1	0	0	0	0	0	0	0	0	1	0	1	0	1	1	0	2	2	0	0	1	0	1	1	1	0	1	0	0	1
299	1	1	0	0	0	0	1	2	1	0	1	1	1	0	0	0	0	0	1	1	0	0	0	0	0	0	0	0	1	0	1	1	2	0	0	2	2	0	2	0	1	0	1	2	1	0	0	0	2
300	1	0	1	1	0	0	2	0	2	0	0	0	0	0	0	0	0	0	1	1	0	0	0	0	0	0	0	1	1	1	0	1	1	0	1	1	1	0	0	2	0	0	0	2	2	0	0	0	1
301	1	0	0	0	0	0	1	2	1	0	0	0	0	0	0	0	0	0	2	2	0	0	1	0	0	0	0	2	0	2	1	0	0	1	0	2	1	0	1	1	0	1	1	1	1	2	0	0	1
302	1	0	1	0	0	0	2	0	2	0	0	0	1	0	0	0	1	2	1	1	1	0	0	0	0	0	0	2	1	2	0	0	1	0	0	2	1	0	1	1	0	0	0	2	1	1	0	0	1
303	1	0	0	0	0	0	2	2	0	0	0	1	1	0	0	0	0	1	2	2	0	0	0	0	0	1	0	2	1	1	2	0	1	1	1	2	2	1	0	2	1	1	0	1	0	1	0	1	1
304	0	0	0	0	0	0	1	2	0	0	0	1	1	0	0	0	0	0	0	0	1	0	0	0	0	0	0	1	1	1	0	0	1	1	2	0	1	0	0	2	0	0	0	2	0	0	0	0	1
305	1	0	0	0	1	1	1	2	0	0	0	0	1	1	0	0	1	1	1	1	0	0	0	0	0	1	0	1	2	0	1	1	1	1	1	1	1	0	0	1	0	0	0	2	0	0	0	0	0
306	1	0	0	0	1	1	2	2	1	0	1	1	0	0	0	0	0	0	2	2	0	0	0	0	0	1	0	2	1	1	1	1	0	0	0	2	1	0	1	1	0	0	0	2	0	0	0	0	1
307	1	0	0	1	0	0	1	2	1	0	1	0	0	0	0	0	0	1	2	2	0	0	0	0	0	1	0	2	0	2	0	1	1	1	1	2	1	1	0	1	0	0	0	2	0	1	0	0	0
308	1	0	0	0	1	1	1	1	1	0	1	0	0	0	0	0	0	1	2	1	1	0	1	1	1	2	0	1	1	1	0	0	0	0	1	1	1	0	0	1	0	0	0	1	0	1	0	0	1
309	0	0	0	1	0	0	2	2	0	0	1	0	1	0	0	0	1	1	0	0	1	0	1	0	0	1	0	1	1	1	0	0	1	1	1	1	1	1	0	0	0	1	1	1	1	1	0	0	2
310	1	0	1	1	0	0	2	2	2	0	0	0	1	0	0	0	0	1	1	1	1	0	0	0	0	0	0	1	1	1	0	1	2	0	1	1	2	1	0	0	0	1	0	1	1	2	0	0	1
311	1	0	0	0	0	0	2	2	1	0	0	1	2	0	0	0	0	0	2	2	0	0	0	0	0	0	0	2	0	1	1	0	1	1	0	2	1	1	0	1	0	0	0	2	0	0	0	0	1
312	1	0	0	0	0	1	2	1	2	0	0	1	1	0	0	0	0	1	1	1	0	0	0	0	0	0	0	2	0	2	1	2	2	1	0	2	1	0	2	0	0	1	1	1	1	2	0	0	1
313	1	0	0	0	0	0	2	2	1	0	0	0	1	0	0	0	0	1	1	2	0	0	0	0	0	0	0	0	2	0	0	0	1	1	0	2	2	0	1	1	0	0	0	1	0	0	0	0	0
314	1	0	0	0	1	1	1	1	1	0	1	0	2	0	0	1	0	0	2	1	1	0	0	0	0	0	0	2	1	1	1	0	1	1	0	2	1	0	2	0	0	1	1	2	0	1	0	0	1
315	1	0	0	0	1	1	2	0	2	0	0	0	0	0	0	0	0	0	1	1	0	0	0	0	0	0	0	2	1	1	1	1	1	0	1	1	1	1	0	1	0	0	0	2	0	2	0	0	1
316	1	0	0	0	0	0	2	2	2	0	0	0	0	0	0	0	0	0	1	1	0	0	0	0	0	0	0	2	1	1	2	0	2	0	0	2	2	0	1	0	0	1	0	1	0	0	0	0	1
317	1	0	0	0	0	0	0	1	1	0	1	0	1	0	0	0	0	1	0	0	1	0	1	1	1	1	0	2	1	0	2	2	1	0	1	1	0	0	0	2	0	0	0	2	0	0	0	0	2
318	1	0	0	0	0	0	1	1	2	0	0	1	2	1	1	1	0	1	1	1	1	0	0	0	0	0	0	2	1	1	1	0	0	1	1	1	1	0	1	1	0	0	0	1	0	1	0	1	2
319	1	0	0	1	0	0	1	1	1	1	0	0	1	0	0	0	0	0	2	2	0	0	0	0	0	0	0	2	1	2	0	0	0	0	2	0	1	0	0	2	0	0	0	2	1	1	0	0	1
320	1	0	0	0	0	0	2	1	2	0	0	1	0	0	0	1	0	0	2	2	0	0	0	0	0	1	0	2	1	1	1	2	2	0	2	0	2	0	1	0	0	0	0	2	0	1	0	1	2
321	1	0	0	1	0	0	1	2	1	0	1	1	2	0	0	0	0	1	2	2	0	0	0	0	0	0	0	0	2	0	0	1	1	0	1	1	1	0	1	1	0	0	0	2	0	2	0	0	1
322	1	0	0	1	0	0	2	2	1	0	0	0	1	0	0	0	0	0	1	1	1	0	0	0	0	0	0	0	2	0	0	1	2	1	1	0	2	1	1	1	1	0	0	2	2	1	0	0	1
323	0	0	0	1	0	0	1	1	2	0	0	0	0	0	0	0	0	1	0	0	2	0	0	0	0	0	0	2	0	2	0	1	1	1	0	2	1	1	0	0	0	0	0	1	0	1	1	0	1
324	1	0	0	0	0	0	2	2	1	0	0	1	0	0	0	1	0	0	1	0	1	0	0	0	0	0	0	2	0	2	0	1	0	0	1	1	1	1	0	1	0	0	0	1	0	1	0	0	1
325	1	0	0	0	0	0	2	1	1	0	0	0	1	0	0	0	0	0	1	1	1	0	0	0	0	0	0	1	2	0	1	0	0	1	0	2	2	1	1	0	0	0	0	0	0	1	0	1	2
326	1	0	1	1	0	1	2	1	2	0	0	0	1	0	0	0	0	1	1	2	0	0	0	0	0	1	0	2	1	2	1	1	2	0	1	1	0	0	0	1	0	0	0	1	0	1	0	0	1
327	1	0	0	0	0	0	2	1	1	0	0	0	1	0	0	0	0	1	1	0	1	0	1	0	0	0	0	2	0	2	0	2	1	0	1	1	1	0	0	1	0	0	0	2	0	2	0	0	1
328	1	1	0	0	1	1	2	0	2	0	0	0	1	0	0	0	0	1	1	2	0	0	0	0	0	1	0	2	0	1	2	1	1	0	0	2	2	0	2	0	0	0	0	2	0	1	0	0	1
329	1	0	0	0	0	0	1	2	0	0	0	0	0	0	0	0	0	0	2	2	0	0	1	0	0	0	0	2	1	1	2	0	0	1	0	2	0	0	0	1	0	1	1	2	0	1	0	0	1
330	1	1	0	0	0	0	1	2	1	0	1	0	0	0	0	0	0	0	2	2	0	0	0	0	0	0	0	1	1	1	0	0	0	1	0	2	1	0	0	2	0	0	0	1	0	0	0	0	2
331	1	0	0	1	1	1	2	0	2	0	0	0	1	0	0	0	0	1	0	0	0	0	0	0	0	0	1	2	1	1	0	1	1	0	2	1	2	0	2	0	0	1	1	2	1	0	0	0	0
332	0	0	0	2	1	1	2	2	2	0	0	0	1	0	0	0	0	1	2	2	0	0	0	0	0	0	0	1	0	1	0	0	1	1	1	2	0	0	1	2	1	1	1	2	0	1	0	0	2
333	1	0	1	0	1	2	2	0	1	0	0	0	1	0	0	0	0	1	0	0	1	0	1	1	1	1	0	2	0	1	1	0	1	0	0	2	1	0	0	2	0	0	0	2	0	0	0	0	2
334	0	0	1	1	1	1	1	2	1	0	1	0	1	0	0	0	1	0	2	1	1	0	0	0	0	0	0	1	1	1	1	0	1	1	0	1	2	1	1	0	0	0	0	2	0	0	0	0	0
335	1	0	0	0	2	2	2	1	2	0	0	1	2	0	0	0	0	0	1	1	0	0	0	0	0	0	0	2	1	1	2	1	1	0	1	1	1	1	0	1	0	0	0	2	0	1	0	0	0
336	1	0	0	0	1	1	2	0	2	0	1	0	0	0	0	0	0	0	2	2	0	0	0	0	0	0	0	2	1	1	1	0	1	0	1	1	1	0	0	1	0	0	0	1	1	1	0	0	0
337	1	0	0	0	0	0	2	2	2	0	0	0	0	0	0	0	0	1	0	0	0	0	0	0	0	0	0	2	1	0	2	1	1	0	0	2	0	0	0	2	0	1	0	0	1	1	0	0	1
338	1	0	0	0	2	2	2	1	2	0	0	0	1	0	0	0	0	1	1	1	0	0	0	0	0	1	0	1	1	1	0	2	2	0	0	2	1	1	0	2	1	0	0	0	0	1	0	0	1
339	0	1	0	0	1	1	1	2	1	0	1	0	0	0	0	0	0	1	2	2	0	0	0	0	0	0	0	2	0	2	0	0	1	0	1	1	2	0	2	0	0	1	0	1	0	1	0	0	0
340	1	0	0	0	0	0	2	2	2	0	0	1	1	0	0	0	0	0	1	1	0	0	0	0	0	0	0	2	0	2	1	0	1	0	1	1	1	0	0	2	0	0	0	1	0	1	0	1	1
341	1	0	0	0	1	1	1	1	2	0	0	0	0	0	0	0	0	0	2	2	0	0	0	0	0	0	0	1	1	1	0	0	1	0	1	2	0	0	0	2	0	1	1	2	1	0	0	0	1
342	1	0	0	0	0	0	2	2	1	0	1	0	1	0	0	0	0	1	1	1	0	0	0	0	0	0	0	2	0	2	1	1	0	0	1	1	0	1	0	1	0	0	0	2	0	2	0	0	1
343	1	1	1	0	0	0	2	2	0	0	1	1	2	0	0	0	0	1	0	0	1	0	2	1	1	1	0	1	1	1	0	2	2	0	1	1	2	1	1	1	1	1	1	2	1	0	0	0	0
344	1	0	0	0	0	0	2	2	1	0	0	1	1	0	0	0	1	0	2	1	1	0	0	0	0	0	1	1	0	0	1	0	0	0	0	2	2	1	1	1	0	1	1	1	0	1	0	1	1
345	1	0	0	1	0	0	2	0	2	0	0	0	1	0	0	0	0	0	1	0	1	0	0	0	0	0	0	2	1	1	2	1	1	0	1	1	2	0	2	0	1	0	0	1	0	0	0	1	2
346	1	0	0	0	1	1	2	2	1	0	0	0	2	1	1	1	0	1	2	2	0	0	1	1	1	1	0	2	0	2	1	0	1	0	0	2	1	0	1	1	0	0	0	2	0	0	0	0	0
347	0	1	0	0	0	0	2	2	1	0	0	0	0	0	0	0	0	1	1	1	0	0	0	0	0	1	0	2	0	1	2	2	2	0	2	0	2	1	0	2	1	0	0	2	0	1	0	0	1
348	1	0	0	1	0	0	2	1	0	0	0	1	1	0	0	1	0	0	1	1	1	1	0	0	0	0	0	2	1	1	2	0	1	0	1	1	0	0	0	2	0	0	0	0	0	1	0	2	2
349	1	0	0	0	1	1	2	0	2	0	0	1	1	0	0	0	0	0	1	1	0	1	0	0	0	0	0	2	0	2	0	0	0	2	0	2	2	0	1	2	1	0	0	1	0	1	0	0	1
350	1	0	0	0	0	0	2	1	1	0	0	1	1	0	0	0	0	1	1	1	0	0	1	0	0	0	0	2	0	1	2	0	1	0	1	1	2	0	2	1	1	1	1	1	1	0	0	0	1
351	1	0	0	0	0	0	1	2	1	0	1	0	0	0	0	0	0	0	2	2	0	0	1	0	0	0	0	1	1	0	0	0	1	1	1	1	1	1	0	0	0	0	0	1	0	1	0	1	2
352	1	1	0	0	0	0	1	2	2	0	0	0	1	0	0	0	0	1	1	2	0	0	0	0	0	0	0	2	0	2	1	0	0	0	0	1	2	2	0	0	0	0	0	2	0	1	0	0	1
353	1	1	0	0	0	0	1	2	0	0	1	0	1	0	0	0	0	2	0	0	0	0	1	0	0	0	0	2	2	1	2	0	1	2	2	1	2	0	2	1	1	1	1	2	1	1	0	0	0
354	1	0	0	1	0	0	0	2	0	0	2	1	1	0	0	0	0	0	2	2	0	0	1	0	0	0	0	2	0	1	0	0	0	0	2	0	0	0	0	2	0	0	0	2	1	0	0	0	1
355	1	0	1	0	0	0	2	2	1	1	0	1	1	0	0	0	0	1	1	1	1	0	0	0	0	0	0	1	2	0	1	1	2	0	1	1	1	0	0	2	0	1	0	1	2	1	0	0	1
356	1	1	1	0	0	0	1	2	0	0	1	1	1	0	0	0	0	0	2	2	0	0	1	1	1	1	0	2	1	1	1	1	1	2	1	1	1	0	0	1	1	0	0	2	2	0	0	0	1
357	1	0	0	1	0	0	1	1	1	0	1	0	1	1	1	1	0	1	2	2	0	0	1	0	0	1	0	1	0	1	2	1	1	2	0	2	1	0	0	2	0	0	0	2	0	0	0	1	0
358	1	0	0	1	0	0	2	2	1	0	1	0	0	0	0	0	0	1	1	1	1	0	1	0	0	0	1	2	0	1	0	0	1	1	1	1	1	1	0	0	0	0	0	1	1	0	0	0	0
359	0	0	0	0	1	1	1	1	1	0	1	1	1	1	1	1	0	0	2	1	1	0	2	0	0	0	0	2	1	1	1	2	1	0	0	2	0	0	0	1	0	0	0	1	0	0	0	0	0
360	0	0	0	1	0	0	1	1	1	0	1	0	0	0	0	0	0	0	1	1	0	0	0	0	0	0	0	2	1	2	0	1	1	1	0	2	1	0	0	1	0	0	0	2	0	0	0	0	1
361	1	0	0	0	0	0	1	1	0	0	1	0	1	0	0	0	1	1	0	0	1	0	0	0	0	0	0	2	0	1	2	1	0	1	1	1	1	0	0	1	0	1	1	1	1	1	0	0	0
362	1	0	1	1	0	0	1	1	1	0	1	0	0	0	0	0	0	1	1	1	0	0	1	1	1	1	0	2	0	2	0	0	0	1	1	1	2	0	2	0	0	1	1	2	0	1	0	1	2
363	1	0	1	2	0	0	1	2	1	0	1	0	0	0	0	0	0	0	2	1	1	0	0	0	0	0	0	2	0	2	0	0	1	1	0	2	1	0	0	2	0	1	1	2	1	1	0	1	2
364	1	0	0	0	0	0	1	2	1	0	1	0	0	0	0	0	0	0	2	1	1	0	0	0	0	0	0	1	1	1	1	2	1	0	0	2	1	0	1	2	1	0	0	2	1	1	0	0	0
365	1	0	0	0	0	1	1	0	2	0	0	1	1	0	0	0	0	0	2	2	0	0	0	0	0	1	0	2	0	2	0	0	1	1	1	2	2	1	1	1	0	1	1	1	1	1	0	0	0
366	1	0	0	0	0	0	1	2	1	0	1	0	0	0	0	0	0	0	1	1	0	0	1	0	0	0	0	2	0	1	1	1	2	0	1	1	1	0	1	1	0	0	0	2	1	0	0	0	2
367	1	0	0	0	0	1	2	2	2	0	0	0	0	0	0	0	0	1	2	1	1	0	0	0	0	0	0	1	0	1	0	1	2	1	2	1	0	0	0	2	0	1	1	1	1	0	0	1	1
368	1	0	0	1	1	1	1	2	1	0	1	0	0	0	0	0	0	1	2	2	0	1	0	0	0	0	0	2	0	2	0	0	1	0	1	1	2	0	2	0	1	0	0	1	0	1	0	0	1
369	1	0	0	0	0	0	2	2	2	0	0	1	1	0	0	0	0	0	1	1	0	0	0	0	0	0	1	2	1	1	0	1	1	0	0	2	1	0	1	1	0	0	0	2	0	0	0	0	1
370	1	0	0	1	0	0	1	1	1	0	0	0	1	0	0	0	0	1	1	1	0	0	0	0	0	0	0	1	1	1	0	0	1	1	0	2	2	0	1	1	0	0	0	2	0	1	0	0	0
371	1	0	0	0	0	0	2	2	2	0	0	0	0	0	0	0	0	0	0	0	1	0	0	0	0	0	0	2	0	2	0	1	1	0	2	1	1	0	2	0	0	1	1	2	1	0	0	0	1
372	1	0	0	0	0	0	2	1	2	0	0	0	1	0	0	0	0	2	1	1	1	0	0	0	0	0	0	1	0	1	2	0	1	1	1	1	1	0	0	2	0	0	0	2	0	2	0	0	1
373	1	1	1	1	0	0	1	2	1	0	1	0	0	0	0	0	0	1	1	1	0	0	0	0	0	0	0	1	2	0	1	0	1	0	1	1	0	0	0	2	0	1	1	1	0	0	0	0	0
374	1	0	0	0	0	0	0	2	0	0	2	0	1	0	0	0	1	2	2	2	0	0	1	0	0	0	0	1	1	1	0	1	1	1	0	2	2	0	2	0	1	0	0	1	0	1	0	0	1
375	1	0	1	1	0	0	1	2	1	0	0	0	0	0	0	0	1	1	1	1	0	1	1	1	1	1	0	1	1	1	0	0	1	0	1	1	1	1	0	1	0	0	0	0	0	1	1	0	1
376	1	0	0	1	0	0	2	0	2	0	0	1	2	0	0	0	0	0	2	1	1	0	0	0	0	1	0	2	0	2	2	0	1	0	1	1	1	1	0	0	0	1	1	2	1	0	0	0	0
377	1	0	0	0	0	0	1	2	1	0	1	0	0	0	0	0	0	0	2	2	0	0	0	0	0	0	1	2	1	1	0	1	2	1	1	0	1	0	0	2	0	0	0	2	0	0	0	0	0
378	1	0	0	0	0	1	2	1	1	0	0	1	2	0	0	0	0	1	1	1	0	1	0	0	0	0	0	1	1	1	1	1	0	1	0	2	0	0	0	2	0	0	0	1	0	0	0	0	1
379	1	0	0	0	0	0	2	1	1	0	0	1	2	0	0	0	0	0	1	1	1	0	1	1	1	1	0	2	2	1	2	0	2	0	1	1	0	1	0	1	0	1	0	0	1	1	0	0	0
380	1	0	0	1	1	1	1	1	1	1	1	0	1	1	1	1	0	0	0	0	1	0	0	0	0	0	1	2	1	2	0	1	0	0	1	1	1	0	1	1	0	1	0	1	0	1	0	0	1
381	1	0	0	1	0	0	2	1	2	0	0	0	0	0	0	0	0	0	0	0	1	0	1	0	0	0	0	2	1	2	1	0	1	1	1	1	1	0	1	1	0	0	0	2	0	1	0	1	1
382	1	0	0	0	0	0	1	2	0	0	0	0	0	0	0	0	0	0	0	0	1	0	1	1	1	1	0	2	0	2	0	0	0	0	0	2	2	0	1	1	0	0	0	0	0	1	0	1	1
383	1	0	0	0	0	0	1	2	1	0	1	1	0	0	0	1	0	0	2	2	0	0	1	0	0	1	0	2	1	1	1	0	2	1	2	1	1	0	0	2	0	0	0	2	0	0	0	1	2
384	0	0	1	1	0	0	1	1	1	0	1	0	2	0	0	0	0	0	2	2	0	0	0	0	0	1	0	2	1	1	2	1	0	0	1	1	1	0	1	1	0	0	0	2	0	2	1	0	0
385	1	0	0	0	0	0	2	0	2	0	0	0	1	0	0	1	1	2	0	0	2	0	1	0	0	0	0	1	1	1	0	2	2	0	0	2	0	0	0	2	0	1	1	1	0	1	1	0	1
386	1	0	0	0	1	1	2	1	2	0	0	0	0	0	0	0	0	0	2	2	0	0	1	0	0	1	0	2	0	1	1	0	0	0	0	1	2	0	2	0	1	1	1	2	0	0	0	0	0
387	1	0	1	1	0	0	2	1	2	0	0	2	2	0	0	0	0	1	2	2	0	1	0	0	0	0	0	2	1	1	1	1	2	0	1	1	1	0	0	2	0	0	0	1	0	0	0	0	1
388	1	0	0	1	1	1	1	1	1	0	1	2	1	0	0	1	0	1	1	1	1	0	0	0	0	0	0	2	0	1	2	2	2	0	2	0	1	0	0	2	0	0	0	1	0	0	0	0	2
389	1	0	0	0	0	0	2	2	0	0	0	1	2	0	0	0	0	0	2	2	0	0	0	0	0	0	0	2	0	1	1	1	1	0	1	1	0	0	0	2	0	0	0	2	0	1	0	0	1
390	1	0	0	0	0	0	1	1	1	1	1	0	0	0	0	0	0	0	2	2	1	0	0	0	0	1	0	2	0	2	1	0	0	0	1	1	1	1	0	1	0	1	1	2	1	0	0	0	1
391	0	0	0	1	1	1	1	2	0	0	2	1	2	0	0	0	0	1	1	1	0	0	0	0	0	0	0	1	1	0	1	1	1	0	0	2	1	0	1	1	0	1	1	2	1	0	0	0	2
392	1	0	0	0	1	1	1	2	1	0	1	0	0	0	0	0	0	0	2	1	1	0	1	0	0	0	0	1	2	1	0	1	1	0	0	2	0	0	0	2	0	0	0	2	0	0	0	0	1
393	1	0	1	0	0	1	2	0	2	0	0	0	0	0	0	0	0	0	1	2	0	0	0	0	0	0	1	2	1	2	0	0	0	0	0	2	0	0	0	2	0	0	0	1	0	1	0	0	0
394	1	1	0	0	0	0	2	2	2	0	0	0	1	0	0	0	0	1	2	2	0	0	1	0	0	1	0	2	0	2	1	2	1	0	0	2	2	0	1	1	0	1	0	1	0	1	0	0	1
395	1	0	0	0	0	0	2	2	1	0	0	1	2	0	0	0	0	0	2	1	1	0	0	0	0	0	0	2	1	1	1	1	1	0	2	2	2	1	1	1	0	0	0	1	0	0	0	0	1
396	1	0	0	0	0	0	1	1	1	0	0	0	0	0	0	0	0	0	1	1	0	0	0	0	0	0	0	1	1	0	1	0	1	1	1	2	1	1	0	1	0	1	0	1	0	0	0	1	1
397	0	0	1	1	0	0	1	2	0	0	0	0	0	0	0	0	0	0	1	1	1	0	0	0	0	0	0	1	1	1	0	0	0	2	1	2	2	0	1	0	0	1	1	2	1	1	0	0	1
398	1	0	1	1	0	1	2	0	2	0	0	0	1	0	0	0	0	0	1	1	1	2	0	0	0	0	0	2	0	1	0	1	1	0	2	2	1	0	1	1	0	0	0	2	0	0	0	0	1
399	1	0	0	0	0	0	2	0	2	0	0	0	1	1	1	1	0	0	2	2	0	0	0	0	0	0	0	2	0	2	2	0	2	0	1	1	1	0	0	2	0	2	2	2	1	0	0	0	0
400	0	0	0	1	0	0	1	1	2	0	0	0	0	0	0	0	1	1	2	2	1	0	0	0	0	0	0	2	0	2	1	0	1	0	1	1	1	0	0	2	0	0	0	2	0	1	0	0	1
401	1	0	0	1	0	0	2	2	1	0	1	1	0	0	0	0	0	1	1	1	1	0	0	0	0	0	0	0	2	0	0	2	1	0	0	2	1	0	1	2	1	0	0	2	1	0	0	0	1
402	1	0	0	0	0	0	1	1	0	0	1	0	0	0	0	0	0	1	1	1	0	0	0	0	0	0	1	2	0	1	0	0	1	0	0	2	1	0	1	1	0	1	1	2	1	1	0	0	1
403	1	0	1	0	0	0	2	1	2	0	0	1	2	0	0	0	0	1	1	2	0	1	0	0	0	0	0	2	1	0	2	1	1	2	2	1	1	0	0	2	0	0	0	2	1	0	0	0	1
404	1	0	0	1	0	0	2	2	1	1	0	0	1	0	0	0	0	0	2	2	0	0	1	0	0	0	0	2	2	0	2	0	1	0	1	2	0	0	1	1	1	0	0	1	0	1	0	0	1
405	1	0	0	1	0	0	2	1	1	1	0	0	0	0	0	0	0	0	2	2	0	0	0	0	0	0	0	1	1	1	1	0	1	0	0	2	1	0	1	1	0	1	1	1	0	0	0	0	0
406	1	0	0	1	0	0	2	2	1	0	1	1	2	0	0	0	0	0	1	1	0	0	0	0	0	1	0	1	1	1	1	1	1	1	0	2	2	0	2	1	1	1	1	2	1	2	0	0	1
407	1	1	0	0	0	0	2	0	1	0	1	1	1	0	0	0	0	0	0	0	1	0	0	0	0	0	0	1	2	0	1	0	1	0	1	1	1	0	0	1	0	0	0	1	1	0	0	2	2
408	1	0	0	0	0	0	2	1	2	0	0	0	1	0	0	0	0	0	1	1	0	0	1	1	1	1	0	2	1	1	1	1	1	0	0	2	2	0	1	0	0	1	0	1	0	0	0	0	1
409	1	0	0	0	0	0	2	1	2	0	0	0	0	0	0	0	0	0	1	1	1	0	0	0	0	0	0	2	1	1	1	0	2	0	0	2	2	1	1	1	0	0	0	2	1	1	0	0	1
410	1	0	0	0	0	0	2	1	1	0	1	0	0	0	0	0	0	0	1	0	1	0	0	0	0	0	0	1	2	1	0	2	1	1	0	2	0	0	0	2	0	0	0	1	0	1	0	0	1
411	0	0	0	1	0	0	2	1	2	0	0	0	0	0	0	0	0	0	1	1	0	0	0	0	0	1	0	2	0	2	0	1	1	0	0	2	1	0	0	2	0	0	0	1	0	1	0	0	0
412	1	0	0	0	0	0	2	0	2	0	0	0	0	0	0	0	0	0	2	2	0	0	1	0	0	0	0	1	1	0	1	0	1	1	0	2	0	0	0	1	0	0	0	0	0	0	0	0	0
413	1	0	1	0	1	1	2	2	1	0	0	1	2	0	0	0	0	1	2	2	0	1	0	0	0	0	0	2	0	2	1	1	1	0	2	1	0	0	1	1	0	1	1	1	1	1	0	0	0
414	1	0	0	1	0	0	1	2	1	0	1	0	0	0	0	0	0	0	0	0	1	0	1	0	0	0	0	2	0	2	1	0	1	0	0	2	1	0	0	1	1	1	1	2	1	1	0	1	1
415	1	0	0	1	0	0	1	2	1	0	1	0	0	0	0	0	0	0	1	1	1	0	0	0	0	0	0	2	1	2	0	1	2	1	1	0	0	0	1	1	0	0	0	2	1	2	0	0	1
416	1	0	0	0	1	1	2	1	2	0	0	0	1	0	0	0	0	0	2	2	0	0	0	0	0	0	0	2	0	1	2	0	0	0	0	2	0	0	0	2	0	2	2	2	1	1	0	0	2
417	1	0	0	0	0	0	2	2	1	0	0	1	2	0	0	1	0	0	0	0	1	0	0	0	0	0	0	2	1	1	1	1	1	0	0	2	2	0	2	1	1	0	0	0	0	1	0	0	0
418	1	0	0	0	1	1	2	2	1	0	0	0	0	0	0	0	0	1	1	1	0	0	1	0	0	0	0	2	1	1	2	1	2	1	1	0	1	0	1	1	0	0	0	1	1	0	0	0	2
419	1	0	0	0	1	1	1	1	2	0	0	1	1	0	0	0	0	0	1	1	1	0	1	1	1	1	0	2	0	2	0	0	1	0	1	1	2	1	1	0	0	1	1	1	1	1	0	0	0
420	1	0	0	0	0	0	2	1	2	0	0	1	1	0	0	0	0	1	2	1	1	0	0	0	0	0	0	2	0	2	1	1	1	0	1	1	1	0	0	2	0	1	1	2	1	1	0	0	1
421	1	0	0	1	1	1	2	2	1	0	1	0	0	0	0	0	0	0	0	0	1	0	0	0	0	0	1	2	2	1	1	1	2	0	0	2	0	0	0	1	0	0	0	1	0	0	0	0	1
422	1	0	0	0	0	0	2	2	1	0	0	0	0	0	0	0	0	0	1	1	0	0	0	0	0	0	0	1	1	1	1	2	2	0	0	2	2	0	2	1	1	0	0	0	0	0	0	0	0
423	1	0	0	0	0	0	2	2	1	0	0	0	0	0	0	0	0	0	1	1	1	1	1	1	1	1	0	2	1	2	1	1	1	0	0	2	1	0	0	2	1	0	0	2	2	0	0	1	1
424	1	0	0	0	0	0	2	0	2	0	0	0	0	0	0	0	0	2	1	1	0	0	1	1	1	1	0	2	1	2	1	0	0	1	1	1	1	0	1	1	0	0	0	2	1	0	0	0	0
425	1	1	0	0	0	0	2	0	1	0	0	0	1	0	0	0	0	1	1	2	0	1	1	0	0	0	0	2	1	2	0	0	2	0	2	0	2	0	1	0	0	0	0	0	0	1	0	0	0
426	1	0	0	1	0	0	2	1	1	0	1	0	1	0	0	0	0	0	1	1	1	0	0	0	0	0	0	2	2	1	1	0	1	1	1	1	1	0	0	2	0	0	0	1	0	0	0	0	1
427	1	0	0	0	0	0	2	2	2	0	0	0	0	0	0	0	0	0	1	1	0	0	1	0	0	1	0	2	0	2	1	0	1	0	0	2	1	0	2	0	1	0	0	2	1	1	0	0	0
428	1	0	0	1	0	0	2	2	2	0	0	0	1	0	0	0	0	0	0	0	0	0	0	0	0	0	0	2	0	2	1	0	2	0	0	2	1	0	1	2	1	0	0	2	0	1	0	0	1
429	1	0	0	0	0	0	2	2	1	0	0	0	0	0	0	0	0	0	2	1	1	0	0	0	0	0	0	2	1	1	0	0	0	1	1	1	2	0	0	1	0	0	0	1	0	0	0	0	1
430	1	0	1	0	0	0	2	2	2	0	0	1	2	0	0	0	1	1	2	2	1	0	0	0	0	0	0	1	1	1	1	0	1	0	1	1	1	0	0	2	0	0	0	1	0	0	0	1	2
431	1	0	1	1	0	0	2	2	1	0	1	0	0	0	0	0	0	0	1	1	1	0	0	0	0	0	0	1	2	1	0	1	2	1	1	0	2	2	0	0	0	0	0	2	0	0	0	1	2
432	1	0	1	1	0	0	1	1	0	0	1	0	0	0	0	0	0	0	2	2	0	0	0	0	0	1	0	2	0	1	1	0	0	0	2	0	2	0	2	0	0	1	1	2	1	1	0	0	1
433	1	0	0	0	0	0	2	1	2	0	0	0	0	0	0	0	0	2	1	1	0	0	0	0	0	0	1	2	1	0	1	1	1	1	0	2	1	0	1	1	0	0	0	1	0	1	0	0	1
434	1	0	0	0	0	0	2	1	2	0	0	1	1	0	0	0	0	1	1	1	1	1	0	0	0	1	0	1	2	1	0	1	1	0	0	2	1	0	1	1	0	1	1	1	1	2	0	0	2
435	1	0	0	1	0	0	2	0	1	0	0	0	0	0	0	0	0	0	0	0	1	0	1	1	1	1	0	1	1	1	0	0	0	0	0	2	2	0	2	0	1	0	0	2	0	1	0	0	0
436	1	0	0	0	0	0	1	2	2	0	0	0	0	0	0	0	0	1	1	0	1	0	0	0	0	0	0	1	1	1	0	0	1	0	0	2	1	1	0	1	0	0	0	2	1	0	1	0	1
437	1	0	0	0	0	0	1	2	1	0	1	0	1	0	0	1	0	0	2	1	0	0	0	0	0	0	0	1	1	1	0	0	1	1	0	2	1	0	0	1	0	0	0	2	0	0	0	0	2
438	1	0	0	1	0	0	1	1	1	1	0	0	0	0	0	0	0	1	1	2	0	0	0	0	0	0	0	1	1	1	0	1	1	2	1	2	1	0	0	1	0	1	0	1	0	1	0	0	1
439	1	1	1	1	0	0	2	1	1	0	0	0	0	0	0	0	0	1	1	2	0	0	0	0	0	1	1	1	1	2	0	0	1	0	1	1	2	0	1	1	0	0	0	2	0	0	0	0	2
440	1	0	0	0	0	0	1	2	1	0	0	0	0	0	0	0	0	1	2	2	0	0	0	0	0	0	0	2	1	2	0	1	1	1	2	0	1	0	1	1	0	0	0	2	0	0	0	1	1
441	0	0	0	0	0	0	2	0	2	0	0	0	0	0	0	0	0	1	2	2	0	0	0	0	0	0	0	2	0	1	2	0	2	1	1	1	1	1	0	1	0	0	0	1	0	1	0	0	0
442	1	0	0	0	0	0	2	0	2	0	0	1	1	0	0	0	0	1	2	2	0	0	1	0	0	0	0	1	1	1	0	0	1	0	1	1	2	0	0	1	0	0	0	2	1	0	0	0	1
443	1	0	1	0	0	0	2	2	1	0	0	0	0	0	0	0	0	0	1	1	0	0	0	0	0	0	0	1	2	0	1	1	1	0	1	1	1	0	0	2	0	1	1	2	1	0	0	0	2
444	0	0	0	1	1	1	2	1	2	0	0	1	1	0	0	0	0	0	1	1	1	0	0	0	0	0	0	2	1	1	1	0	1	0	1	1	2	0	1	0	0	0	0	1	0	1	0	0	1
445	1	0	0	0	0	0	1	1	1	1	1	1	1	0	0	0	0	0	2	2	0	1	0	0	0	0	0	2	1	0	2	0	1	0	0	2	0	0	0	2	0	0	0	1	1	1	0	0	1
446	1	0	0	0	0	0	2	2	2	0	0	0	0	0	0	0	0	0	2	1	1	0	1	0	0	1	0	2	0	2	0	0	1	0	1	1	2	0	2	1	0	0	0	2	1	1	0	0	1
447	0	0	0	1	0	0	1	1	2	0	0	0	1	0	0	0	0	1	2	2	0	0	0	0	0	0	0	2	1	0	1	1	0	0	1	1	1	1	0	0	0	0	0	2	1	0	0	0	0
448	1	0	0	0	0	0	2	2	0	0	1	0	2	0	0	0	0	0	1	1	1	0	0	0	0	1	0	2	2	0	2	0	0	0	2	0	0	0	0	2	0	0	0	1	0	0	0	0	0
449	1	0	0	1	0	0	1	2	0	0	1	1	1	0	0	0	1	1	0	0	1	0	1	1	1	1	0	2	1	1	1	1	1	1	2	0	2	0	2	0	1	0	0	2	0	1	0	0	1
450	1	0	0	1	0	0	2	1	2	0	0	0	1	0	0	0	0	1	2	2	0	0	1	0	0	0	0	2	1	2	1	0	1	0	1	1	2	0	2	0	0	0	0	2	0	1	0	0	2
451	1	0	1	1	0	0	1	1	1	0	1	1	1	0	0	0	0	2	0	0	0	0	0	0	0	0	0	2	0	2	0	2	2	0	2	0	0	0	0	2	0	1	1	2	0	1	0	0	0
452	1	0	0	1	0	0	2	2	1	0	1	0	1	1	1	1	0	1	0	0	2	0	0	0	0	1	0	1	2	0	1	0	0	0	0	2	2	0	2	1	1	1	0	1	0	0	0	0	0
453	1	0	0	0	0	0	2	2	0	0	0	0	1	0	0	1	0	0	1	1	0	0	2	1	1	1	1	2	0	1	0	0	2	0	2	0	1	0	0	1	0	0	0	2	1	0	0	1	1
454	1	0	0	0	0	0	1	2	0	0	0	1	1	0	0	0	1	0	2	1	1	1	0	0	0	0	0	1	0	1	1	1	1	0	2	2	1	0	0	2	0	0	1	2	1	0	0	0	2
455	1	0	0	0	0	0	2	2	1	0	0	0	1	0	0	0	0	0	1	1	1	0	0	0	0	0	0	2	1	0	1	2	1	0	1	1	2	1	0	2	1	0	0	2	0	1	0	0	2
456	0	0	0	0	0	0	2	2	2	0	0	0	0	0	0	0	0	1	1	0	0	0	0	0	0	1	0	2	1	1	1	0	0	0	0	1	2	0	1	0	0	0	1	2	1	0	0	0	1
457	1	0	0	0	0	0	1	1	2	0	0	0	1	0	0	1	0	0	1	1	0	0	0	0	0	0	0	2	1	1	2	0	1	1	0	2	1	0	1	1	0	0	0	1	0	1	0	0	0
458	0	0	0	1	0	0	2	2	2	0	0	1	1	0	0	0	0	0	1	2	0	0	0	0	0	0	1	1	1	0	0	1	0	2	1	1	1	0	0	1	0	1	1	1	1	1	0	0	0
459	1	0	0	0	0	0	2	2	1	0	1	1	2	0	0	1	0	1	0	0	1	1	0	0	0	0	0	1	1	0	1	2	2	0	0	2	2	0	1	2	1	0	0	1	0	1	0	1	0
460	1	0	0	0	0	0	2	2	1	0	0	0	1	1	1	1	0	0	2	2	0	0	0	0	0	0	0	1	2	0	1	0	1	0	1	1	2	0	2	1	1	0	0	0	1	1	0	0	0
461	1	0	0	0	0	0	2	1	1	0	0	0	0	0	0	0	0	1	1	1	0	0	1	0	0	0	0	2	0	1	2	1	1	0	0	2	0	0	1	2	1	0	0	1	1	1	0	0	1
462	0	0	0	0	2	2	0	2	1	0	0	0	1	0	0	0	0	0	2	2	0	0	0	0	0	0	0	2	1	0	2	0	0	1	1	1	2	0	0	1	0	0	0	2	0	2	1	0	1
463	1	0	0	1	0	0	2	1	2	0	0	0	1	0	0	0	0	0	2	2	0	0	1	1	1	2	0	1	0	1	1	1	1	0	2	2	2	1	0	1	0	0	0	1	1	1	0	0	0
464	1	0	1	0	0	0	1	1	2	0	1	0	1	0	0	0	0	1	2	2	0	0	0	0	0	0	0	2	1	1	1	1	1	1	1	2	2	0	1	1	0	0	0	1	0	0	0	1	1
465	1	0	0	1	0	0	1	1	1	0	1	1	2	1	1	1	0	1	2	2	0	0	0	0	0	0	0	2	0	1	2	0	1	1	0	2	1	0	2	0	0	0	0	1	1	0	0	0	1
466	1	0	0	1	0	0	1	2	1	0	1	0	0	0	0	0	1	1	1	1	0	0	0	0	0	0	0	2	1	1	2	1	0	1	0	2	2	1	1	0	0	0	0	1	0	0	0	1	1
467	1	1	0	0	1	1	1	1	1	0	0	0	0	0	0	0	0	1	1	1	0	0	0	0	0	0	0	2	0	1	2	0	1	1	1	1	1	0	2	0	1	1	0	1	0	1	0	0	2
468	0	0	1	1	1	1	1	2	1	0	0	0	1	0	0	0	0	1	0	0	2	0	0	0	0	0	0	2	1	2	0	1	1	0	0	1	2	1	0	0	0	0	0	1	0	2	0	0	2
469	1	0	0	0	0	0	2	1	2	0	0	0	1	0	0	0	0	0	1	1	0	0	1	0	0	0	1	2	2	1	1	2	1	0	1	1	2	0	2	0	0	1	1	2	2	2	0	0	0
470	1	0	0	0	0	0	1	1	0	0	1	0	1	0	0	0	0	0	2	1	1	0	0	0	0	0	0	2	0	1	2	1	1	2	2	1	1	0	0	1	0	1	1	1	0	0	0	0	1
471	1	0	0	0	1	1	2	1	1	0	0	0	2	1	1	1	0	1	2	2	0	1	0	0	0	0	0	2	0	1	0	1	1	0	1	1	0	0	0	1	0	0	0	1	0	1	0	0	1
472	1	0	0	1	0	0	1	2	0	0	2	0	0	0	0	0	0	0	1	1	0	0	1	1	1	1	1	2	1	1	0	2	1	0	0	2	1	0	0	2	0	0	0	2	0	1	0	0	1
473	1	0	0	0	0	0	2	1	1	0	0	0	2	1	1	1	0	1	2	2	1	0	0	0	0	0	0	2	1	1	2	1	1	0	2	1	1	0	0	1	0	0	0	1	0	0	0	0	1
474	1	0	0	0	0	0	0	2	0	0	2	0	2	1	1	1	0	1	1	1	0	0	0	0	0	0	1	1	0	0	1	1	1	2	2	1	1	0	0	1	0	0	0	1	1	1	0	0	1
475	1	0	0	1	0	0	1	0	2	0	0	0	1	1	1	1	0	0	2	1	1	0	0	0	0	0	0	2	0	2	1	1	2	0	0	2	0	0	0	1	0	0	1	2	1	0	0	0	1
476	1	0	0	0	1	1	2	1	2	0	0	0	1	0	0	0	0	0	2	1	1	0	0	0	0	0	0	1	1	1	0	0	0	0	0	2	2	2	0	0	0	1	1	2	0	0	0	0	2
477	1	0	0	1	0	0	2	1	2	0	0	0	1	0	0	1	0	0	2	1	1	0	1	1	1	2	0	2	0	2	0	1	0	1	0	2	0	0	0	2	0	1	1	2	1	0	0	0	1
478	1	0	0	1	0	0	1	2	2	0	0	0	1	0	0	0	0	0	2	1	1	0	0	0	0	1	0	2	1	0	1	0	0	0	0	2	1	0	0	0	0	0	0	2	1	2	0	0	0
479	1	0	0	0	0	0	2	2	1	0	0	0	0	0	0	0	0	1	1	1	0	0	1	0	0	0	0	2	0	2	1	0	1	1	2	0	0	0	0	1	0	1	0	0	0	0	0	0	0
480	1	0	0	1	1	1	1	1	0	1	1	0	0	0	0	0	0	0	2	2	0	0	0	0	0	1	0	2	1	1	1	1	0	1	0	2	1	1	0	1	0	0	0	2	0	0	0	0	0
481	1	0	0	1	0	0	2	2	1	0	1	0	1	1	1	1	0	1	1	2	0	0	1	1	1	1	0	2	0	1	1	0	2	1	2	1	0	0	0	2	0	0	0	2	1	0	0	0	1
482	1	0	0	2	0	0	2	2	1	0	0	0	1	0	0	0	0	0	2	2	0	0	0	0	0	0	0	1	2	1	0	0	0	0	0	2	2	0	1	0	0	0	0	1	0	1	0	0	0
483	1	0	1	1	0	1	1	2	0	0	1	0	0	0	0	0	0	0	0	1	0	0	0	0	0	2	0	2	0	2	0	2	2	0	0	2	2	0	2	0	0	2	1	2	1	0	0	0	2
484	1	0	0	0	0	0	2	1	2	0	0	1	1	0	0	0	0	1	1	1	0	0	0	0	0	0	0	2	1	1	1	0	0	1	0	2	1	1	0	1	0	1	0	1	0	1	0	0	0
485	0	0	0	1	0	0	2	1	1	0	1	1	1	0	0	0	0	0	2	1	0	1	0	0	0	0	0	2	0	2	1	1	1	0	0	1	2	0	2	0	0	0	0	1	0	1	0	0	0
486	1	0	0	1	1	1	1	0	2	0	0	0	0	0	0	0	0	0	1	1	0	0	1	1	1	1	0	2	1	2	0	1	0	0	1	1	0	0	0	1	0	0	0	2	0	1	0	0	0
487	1	0	0	0	0	0	1	2	1	0	0	0	0	0	0	0	0	0	1	1	0	0	0	0	0	0	0	2	2	0	2	1	0	1	0	2	1	0	0	0	0	0	0	1	0	1	0	0	0
488	1	1	0	0	1	1	1	2	1	0	0	0	0	0	0	0	0	1	1	1	1	0	0	0	0	0	0	1	0	1	1	0	1	1	1	1	1	0	0	2	0	0	0	1	1	0	0	0	0
489	1	0	0	1	0	0	2	2	1	0	0	1	0	0	0	1	0	2	1	1	1	0	0	0	0	0	0	2	0	1	1	1	1	0	1	1	2	0	2	1	1	2	1	2	1	0	0	0	1
490	1	0	0	1	0	0	2	1	1	0	0	0	0	0	0	0	0	0	2	2	0	0	0	0	0	1	1	2	1	1	0	0	1	0	0	2	2	0	2	1	1	1	0	0	2	0	0	0	1
491	1	0	0	0	0	0	2	1	2	0	0	2	2	1	1	1	0	0	0	0	0	0	0	0	0	0	0	1	0	1	1	1	1	0	0	2	1	0	0	2	0	1	0	1	0	0	0	0	1
492	0	0	0	0	0	0	2	1	2	0	0	0	1	0	0	0	0	0	2	2	0	0	1	0	0	1	0	1	1	0	0	0	0	1	1	1	2	0	2	0	0	0	0	2	0	0	0	0	0
493	1	0	0	1	0	0	2	0	1	0	1	1	1	0	0	0	0	0	2	2	0	0	0	0	0	1	0	2	1	2	0	1	0	1	0	2	2	0	1	0	0	0	0	2	1	0	0	0	0
494	1	1	0	0	0	0	2	2	2	0	0	1	2	0	0	1	0	1	2	2	0	0	0	0	0	0	1	2	0	1	0	2	1	0	2	0	2	0	1	1	0	0	0	2	0	1	0	0	1
495	1	0	1	1	0	0	1	1	2	1	0	1	1	0	0	1	0	2	1	1	1	0	0	0	0	0	1	1	1	0	0	0	2	0	0	2	1	1	0	1	0	0	0	2	0	2	1	0	0
496	0	1	0	0	0	0	2	1	2	0	0	0	1	0	0	0	0	0	2	1	1	0	0	0	0	1	0	0	2	0	0	0	1	2	2	1	2	0	1	1	0	1	0	0	0	0	0	0	2
497	1	0	0	1	1	1	2	1	2	0	0	0	1	1	1	1	0	1	1	2	0	0	0	0	0	2	0	1	1	1	0	1	1	1	1	2	2	1	0	1	0	1	0	1	1	2	0	0	0
498	1	0	0	0	0	0	1	1	1	0	0	0	1	0	0	0	0	1	1	1	0	0	0	0	0	0	0	1	1	1	0	0	1	0	1	1	1	0	1	1	0	0	0	1	0	1	0	1	2
499	0	0	0	0	0	0	1	2	1	0	1	0	1	0	0	0	0	1	2	0	1	0	1	1	1	1	0	2	0	2	0	0	0	1	1	1	2	1	0	0	0	1	1	2	1	0	0	0	1
500	1	0	1	0	0	1	1	2	1	0	1	0	0	0	0	0	1	1	1	1	0	1	0	0	0	0	0	2	0	2	2	1	2	0	0	2	1	1	0	2	0	0	0	1	0	0	0	0	1
501	1	0	0	0	1	1	2	0	1	0	1	0	0	0	0	0	0	1	1	1	0	0	0	0	0	1	0	1	0	1	0	0	1	1	1	1	2	0	1	0	0	1	1	1	1	0	0	0	0
502	1	0	0	0	0	0	2	0	2	0	0	0	1	0	0	0	0	1	1	1	1	0	0	0	0	0	0	2	0	2	1	0	0	0	0	1	1	0	0	2	0	0	0	2	1	0	0	0	0
503	1	0	0	0	0	0	1	1	2	0	0	0	2	0	0	1	0	0	1	1	1	0	1	1	1	1	0	1	0	1	2	0	1	1	0	1	2	2	0	0	0	0	0	2	0	2	0	0	2
504	1	0	0	0	0	0	1	1	1	1	1	0	0	0	0	0	0	1	2	2	0	0	0	0	0	0	0	1	0	2	1	0	1	0	0	2	2	0	1	1	1	0	0	1	0	1	0	0	0
505	1	0	0	0	0	0	0	2	1	0	0	0	2	0	0	0	0	0	2	1	1	0	0	0	0	0	0	1	1	1	0	0	2	0	1	1	1	1	0	2	1	1	1	1	1	0	0	0	0
506	1	0	0	0	0	0	2	1	2	0	0	1	2	0	0	0	0	0	0	1	0	0	0	0	0	0	0	2	0	1	1	0	0	0	0	2	0	0	0	2	0	1	1	1	1	2	0	0	0
507	1	0	1	0	0	1	2	2	1	0	0	1	2	0	0	0	0	0	0	1	0	0	0	0	0	0	0	2	1	1	0	0	0	0	1	1	0	0	0	2	0	0	0	1	0	0	0	0	1
508	0	0	0	1	0	0	1	2	0	0	0	1	1	0	0	1	0	0	1	1	0	0	0	0	0	0	1	2	2	1	1	1	1	0	1	1	2	0	1	2	1	0	0	1	0	1	0	2	2
509	1	0	0	1	1	1	1	2	1	0	1	0	0	0	0	0	1	0	2	1	1	0	0	0	0	0	0	2	1	0	2	1	0	1	1	2	1	0	2	0	0	0	0	1	0	1	0	0	1
510	1	0	0	1	0	0	1	1	1	0	1	0	1	0	0	0	1	0	2	1	1	0	1	0	0	1	0	2	2	1	1	1	2	0	2	0	0	0	0	2	0	1	0	0	0	0	0	1	1
511	1	0	0	0	0	0	1	0	2	0	0	0	0	0	0	0	0	1	2	2	0	0	0	0	0	0	0	2	1	1	1	1	1	1	1	1	2	0	0	1	0	0	0	1	1	1	0	0	2
512	1	0	1	0	0	0	1	2	1	0	1	0	0	0	0	0	1	0	2	1	1	0	1	1	1	1	0	2	1	2	1	1	0	1	1	1	1	0	0	1	1	1	0	1	0	0	0	0	1
513	1	0	0	0	0	0	1	1	2	0	0	0	0	0	0	0	0	2	1	1	1	0	1	0	0	0	0	2	1	2	1	2	2	0	1	1	1	1	0	1	0	0	0	1	0	0	0	0	1
514	1	0	0	0	0	0	2	1	2	0	0	0	0	0	0	0	0	1	2	2	0	0	0	0	0	1	0	1	0	1	1	1	0	1	1	2	0	0	0	1	0	0	0	2	0	1	0	0	0
515	0	1	0	0	0	0	2	1	2	0	0	0	0	0	0	0	0	1	1	1	1	0	0	0	0	0	0	1	1	1	0	1	1	2	1	2	0	0	1	0	0	0	0	1	0	1	0	1	1
516	1	0	1	1	0	1	2	1	1	0	1	2	1	0	0	1	0	0	1	2	0	0	0	0	0	0	0	2	0	1	2	1	2	0	1	1	0	0	0	1	0	0	0	2	0	2	0	0	0
517	1	0	0	0	0	0	2	1	1	0	0	1	1	0	0	0	0	2	2	1	1	0	0	0	0	0	1	2	0	1	0	0	1	0	1	1	1	0	0	2	0	0	0	1	0	1	0	0	1
518	1	0	0	0	1	1	2	0	1	0	1	1	2	0	0	0	0	2	2	2	0	0	0	0	0	1	0	1	1	1	0	1	1	0	0	2	2	0	0	1	0	1	1	2	1	1	0	0	2
519	0	0	0	0	0	0	1	1	1	0	1	0	1	0	0	0	0	0	2	1	1	0	0	0	0	0	2	2	1	0	1	2	1	0	0	2	0	1	0	1	0	0	0	2	0	0	0	0	2
520	0	0	0	1	0	0	1	1	1	1	1	1	1	1	1	1	0	0	0	0	0	0	0	0	0	0	0	2	1	0	2	0	1	0	0	2	1	0	1	1	0	1	0	1	0	1	0	0	1
521	1	0	0	0	0	0	2	1	2	0	0	1	0	0	0	1	0	1	2	2	0	0	0	0	0	0	0	2	1	1	2	0	0	1	0	2	2	0	1	1	0	0	0	2	0	0	0	0	1
522	1	0	1	0	0	0	1	2	0	0	1	0	1	0	0	0	0	1	1	1	1	1	0	0	0	0	0	2	0	2	0	0	1	1	1	1	1	0	2	0	0	0	0	2	0	0	0	0	1
523	1	0	1	1	0	0	2	0	2	0	0	1	1	0	0	0	0	1	0	0	1	0	1	0	0	0	0	2	0	2	1	0	0	2	1	1	1	0	1	1	0	1	1	1	1	2	0	1	2
524	1	0	0	0	0	0	1	0	2	0	0	0	0	0	0	0	0	0	2	1	0	0	0	0	0	0	0	2	2	2	0	1	2	0	1	1	1	0	1	1	0	0	0	1	0	0	0	1	0
525	1	0	0	1	0	0	1	0	2	0	0	0	0	0	0	0	0	1	2	2	1	0	0	0	0	0	0	1	0	1	1	0	1	1	1	1	2	0	1	1	1	1	0	1	0	1	0	1	0
526	1	0	0	1	0	0	2	1	2	0	0	0	1	0	0	0	0	0	2	2	0	0	0	0	0	0	0	2	0	2	1	0	1	1	0	2	0	0	0	2	0	0	0	2	0	0	0	1	2
527	1	0	0	0	0	0	1	1	1	0	1	0	0	0	0	0	0	0	1	1	1	0	0	0	0	1	0	2	0	1	2	0	1	0	1	1	1	0	1	0	0	0	0	2	0	1	0	0	1
528	1	0	0	0	0	0	2	1	2	0	0	1	2	0	0	0	1	1	1	1	0	0	0	0	0	0	0	2	1	1	1	1	1	0	0	2	0	0	0	2	0	1	1	2	1	0	0	1	1
529	1	0	0	1	0	0	1	1	1	1	1	2	2	1	1	1	0	0	1	1	0	0	1	0	0	0	0	1	0	1	1	1	1	1	2	0	1	0	0	1	0	0	0	2	1	0	0	0	1
530	1	1	0	0	0	0	1	2	1	0	1	1	1	0	0	0	0	0	2	1	1	0	0	0	0	0	0	2	1	2	1	1	1	1	1	1	2	1	0	1	0	0	0	2	1	2	0	0	1
531	1	0	1	1	1	1	1	1	1	0	0	0	1	0	0	0	0	1	1	1	1	0	1	0	0	0	2	2	1	0	1	1	1	0	0	2	1	0	1	1	0	0	0	1	0	1	0	0	2
532	1	0	0	0	1	1	1	1	1	0	1	0	0	0	0	0	0	0	0	0	0	0	0	0	0	0	0	2	0	2	1	0	1	0	1	1	2	1	1	2	2	1	1	2	0	0	0	0	1
533	1	0	0	1	0	0	2	2	1	0	0	2	1	0	0	1	0	0	2	1	0	1	0	0	0	0	0	2	0	2	1	2	2	0	0	2	0	0	1	0	0	0	0	2	0	0	0	0	1
534	1	0	0	0	0	0	1	2	2	0	0	0	1	0	0	0	0	0	2	1	1	0	0	0	0	0	0	2	1	2	0	0	0	0	1	1	1	0	0	2	1	1	1	2	0	1	0	0	1
535	1	0	0	0	0	0	1	2	1	0	1	0	1	0	0	0	0	0	1	1	0	0	1	1	1	1	2	2	1	0	1	0	1	0	0	2	1	0	1	2	1	0	0	2	0	0	0	0	2
536	1	0	0	0	0	0	2	1	2	0	0	1	1	0	0	0	1	1	0	0	1	0	0	0	0	0	0	2	0	1	2	1	1	1	0	2	1	0	1	0	0	0	0	2	0	1	0	0	1
537	1	0	0	1	1	1	0	2	0	0	2	0	0	0	0	0	0	1	1	1	0	0	1	0	0	1	0	1	2	0	0	1	1	2	1	2	0	0	1	0	0	0	0	2	0	0	0	0	1
538	1	0	0	1	0	0	2	0	2	0	0	0	0	0	0	0	0	0	1	1	0	0	0	0	0	0	1	2	1	0	1	0	2	0	0	2	1	0	2	0	0	1	1	1	1	1	0	0	0
539	1	0	0	0	0	0	2	0	2	0	0	0	0	0	0	0	0	0	1	1	0	0	0	0	0	0	0	2	1	1	2	1	2	0	2	0	1	0	0	1	1	0	0	1	0	0	0	1	1
540	1	1	0	0	0	0	2	0	2	0	0	0	1	0	0	0	0	0	1	0	1	0	0	0	0	0	0	2	0	2	1	1	1	2	2	1	1	1	0	2	1	0	0	1	0	0	0	0	1
541	1	0	0	0	0	0	2	0	2	0	0	0	1	0	0	0	0	0	0	0	0	0	0	0	0	0	0	2	1	1	2	0	2	0	2	0	1	0	1	1	0	1	1	2	0	1	0	0	1
542	1	0	0	1	0	0	2	0	1	0	0	1	1	0	0	0	0	1	1	1	0	1	0	0	0	0	0	2	0	1	1	0	1	1	1	1	0	0	1	1	0	1	1	2	0	0	0	1	2
543	1	0	0	1	1	1	1	2	1	0	1	0	0	0	0	0	0	1	2	2	1	0	0	0	0	1	0	2	0	2	1	0	1	0	1	1	1	0	0	2	0	1	1	2	1	0	0	0	2
544	1	0	0	0	1	1	1	2	1	0	1	0	1	0	0	0	0	0	0	0	0	0	0	0	0	0	0	2	0	2	0	1	1	0	1	1	2	1	1	1	0	0	0	2	0	1	0	0	0
545	1	0	0	0	0	0	2	2	1	0	1	0	0	0	0	0	0	1	0	0	1	0	1	0	0	1	0	2	1	2	0	1	1	0	2	2	1	1	0	1	0	2	2	2	1	1	0	0	1
546	1	0	0	1	0	0	2	1	1	0	1	0	1	1	1	1	0	0	0	0	0	0	1	1	1	0	0	2	0	2	1	1	0	1	0	2	0	0	0	1	0	0	0	1	0	1	0	0	0
547	1	0	0	0	0	0	2	1	2	0	0	1	2	0	0	0	0	2	2	1	1	0	0	0	0	0	0	2	1	1	1	1	1	0	0	2	2	0	1	0	0	1	1	2	1	0	0	0	1
548	1	1	0	0	1	1	2	0	2	0	0	0	1	0	0	0	0	0	1	1	1	0	0	0	0	0	0	2	0	2	0	1	1	0	2	2	1	0	0	2	0	0	0	1	0	0	0	0	0
549	1	0	0	0	0	0	2	0	2	0	0	0	0	0	0	0	0	0	0	0	1	0	0	0	0	0	0	2	1	2	0	1	1	0	0	2	1	1	0	1	0	0	0	0	0	1	0	0	0
550	1	0	0	0	1	1	1	2	0	0	0	0	0	0	0	0	0	0	1	1	0	0	0	0	0	0	0	2	0	1	1	0	0	0	0	2	0	0	0	2	0	2	1	2	1	0	0	0	2
551	1	0	0	0	0	0	2	0	2	0	0	0	0	0	0	0	0	1	1	1	1	0	0	0	0	1	0	1	1	0	1	1	2	0	1	1	1	0	0	2	0	0	0	2	0	2	0	0	1
552	1	0	0	0	1	1	2	2	1	0	0	1	1	0	0	0	0	1	1	1	1	0	0	0	0	1	0	1	1	0	0	1	1	0	0	2	1	0	0	1	0	0	0	0	0	1	0	0	1
553	1	1	0	0	0	0	1	2	1	0	1	0	0	0	0	0	0	1	0	1	0	0	0	0	0	0	0	2	0	0	0	1	2	0	0	2	2	0	2	0	1	0	0	2	1	0	0	0	0
554	1	0	0	0	1	1	1	2	1	0	1	1	1	0	0	0	0	0	0	1	1	0	0	0	0	0	0	2	0	2	0	0	0	0	0	2	0	0	0	1	0	0	0	0	0	0	0	0	0
555	1	0	0	0	0	0	2	0	2	0	1	0	0	0	0	0	0	1	2	2	0	0	1	0	0	0	0	2	0	2	1	0	1	0	1	1	1	0	0	1	0	0	0	1	0	1	0	0	0
556	1	0	0	1	1	1	1	1	1	0	1	1	1	0	0	0	1	2	1	1	1	0	1	0	0	0	0	1	1	1	1	0	1	0	1	1	2	0	1	2	1	1	0	0	1	0	0	0	0
557	1	1	1	0	0	0	1	2	1	0	0	1	1	0	0	0	1	1	0	0	1	0	1	1	1	1	0	2	1	2	0	0	1	0	1	1	1	0	0	2	0	0	0	1	0	0	0	0	2
558	0	0	0	0	0	0	2	1	1	0	0	1	1	0	0	0	0	1	0	0	0	0	1	0	0	0	0	2	0	2	0	0	1	0	1	1	1	0	0	1	0	0	0	2	0	0	0	0	0
559	1	0	0	0	0	0	1	0	2	0	0	0	0	0	0	0	0	1	0	1	1	0	0	0	0	0	0	2	0	2	1	1	2	0	0	2	1	0	0	2	0	0	0	1	1	0	0	0	0
560	0	0	0	0	0	0	2	2	2	0	1	0	1	0	0	0	1	2	0	0	2	0	0	0	0	1	0	2	0	0	1	1	2	0	0	2	0	0	0	1	0	0	0	2	0	2	0	0	0
561	0	1	0	0	0	0	1	2	1	0	1	0	0	0	0	0	0	0	1	1	1	1	1	0	0	0	0	1	2	0	0	1	2	0	1	1	1	0	1	1	0	1	1	1	1	1	0	0	1
562	1	0	1	2	0	0	2	0	2	0	0	1	2	0	0	0	0	0	1	1	1	0	0	0	0	0	0	2	2	0	2	1	1	0	1	1	1	0	1	1	0	0	0	0	0	0	0	0	0
563	1	0	1	0	0	0	1	1	2	0	0	2	1	0	0	1	1	2	2	2	0	0	0	0	0	1	0	1	1	1	0	1	2	0	1	1	1	0	0	1	0	0	0	2	0	0	0	0	2
564	1	0	1	1	0	0	2	2	1	0	0	0	0	0	0	0	0	1	1	1	0	0	0	0	0	0	0	2	0	1	2	1	0	1	1	1	1	0	2	0	0	0	0	1	1	0	0	0	1
565	1	0	0	0	0	0	2	0	2	0	0	0	1	0	0	0	0	0	1	1	0	0	0	0	0	1	0	2	0	2	1	1	2	0	0	2	1	0	1	1	0	0	0	1	0	0	1	0	1
566	0	0	0	0	1	1	2	1	2	0	0	0	0	0	0	0	0	0	1	1	0	0	0	0	0	1	0	1	0	1	0	1	2	0	2	0	2	0	1	1	0	1	0	1	0	1	0	0	1
567	1	0	0	0	0	0	2	1	2	0	0	0	1	0	0	0	0	1	2	1	1	0	0	0	0	0	0	2	1	0	2	0	0	1	0	2	2	0	0	1	0	0	0	2	1	0	0	0	1
568	1	0	0	0	0	0	1	1	1	0	1	2	1	0	0	1	0	1	0	0	1	0	0	0	0	0	0	2	1	1	1	0	2	0	2	0	0	0	0	2	0	0	0	0	0	1	0	0	2
569	1	0	0	1	0	0	2	2	2	0	0	0	0	0	0	0	0	1	1	2	0	0	0	0	0	0	0	2	0	2	0	0	1	1	2	0	0	0	0	2	0	1	1	2	1	1	0	0	0
570	1	0	0	0	0	0	2	1	1	1	0	0	0	0	0	0	0	0	2	2	0	0	0	0	0	0	1	2	0	1	0	1	1	0	0	2	1	0	1	1	0	0	0	1	0	0	0	0	1
571	1	0	0	0	1	1	2	1	2	0	0	0	0	0	0	0	0	1	1	1	1	0	0	0	0	0	0	2	0	1	2	1	2	0	1	1	2	0	2	0	0	2	2	2	1	1	0	1	2
572	1	0	0	0	0	0	1	1	1	0	1	0	0	0	0	0	0	2	2	2	0	1	1	1	1	1	0	1	1	1	1	0	1	0	1	1	2	0	0	1	0	0	0	2	0	0	0	0	1
573	1	0	0	0	0	0	2	2	1	0	0	1	1	0	0	0	0	1	1	2	0	0	0	0	0	0	1	2	1	1	0	2	1	0	0	2	2	0	0	1	0	0	0	2	1	0	0	0	0
574	1	0	0	0	0	0	1	2	0	0	0	0	0	0	0	0	0	2	2	2	0	0	1	0	0	0	0	1	2	0	1	1	0	0	0	2	2	1	0	1	0	0	0	2	0	0	0	0	0
575	0	0	0	1	0	0	1	1	2	0	0	1	0	0	0	0	1	1	0	0	1	0	1	0	0	0	0	2	1	1	1	0	1	1	0	2	0	0	0	1	0	0	0	1	0	1	0	1	1
576	1	0	0	0	0	0	2	0	2	0	0	1	1	0	0	0	0	0	0	0	1	0	0	0	0	0	0	0	1	0	1	1	1	0	1	1	2	0	1	1	0	1	1	2	0	1	0	0	0
577	1	0	0	1	0	0	2	1	1	0	1	0	0	0	0	0	0	0	1	2	0	0	0	0	0	0	0	1	2	0	1	0	1	0	0	2	1	0	0	2	0	0	0	2	0	1	0	1	2
578	1	1	0	0	0	0	2	2	2	0	0	0	1	0	0	0	1	2	1	1	1	0	0	0	0	0	0	2	2	0	2	1	1	0	1	1	0	0	0	1	0	0	1	2	1	0	0	0	0
579	1	0	0	0	0	0	2	0	2	0	0	1	1	0	0	0	0	1	2	2	0	0	0	0	0	0	1	1	0	0	1	1	2	0	2	0	1	0	0	1	0	2	1	2	1	0	0	1	2
580	1	0	0	0	1	1	2	1	2	0	0	0	0	0	0	0	1	1	1	1	0	0	0	0	0	0	0	2	1	1	2	1	1	0	1	1	2	1	0	1	0	1	1	1	1	1	0	0	1
581	1	1	0	0	1	1	2	2	1	0	1	1	2	0	0	0	0	0	1	1	1	0	0	0	0	1	0	2	1	1	2	2	1	0	1	1	1	0	1	1	0	1	1	2	0	0	0	0	0
582	1	0	0	0	0	0	1	2	1	0	1	1	1	0	0	0	0	0	1	1	1	0	0	0	0	0	0	2	1	1	2	1	0	2	1	1	1	0	2	0	0	1	1	1	1	1	0	0	0
583	1	0	0	0	0	0	2	1	2	0	0	0	0	0	0	0	1	1	0	0	1	0	0	0	0	0	1	2	1	1	0	0	0	0	0	2	2	0	0	1	0	0	0	0	0	0	0	0	0
584	1	0	0	1	1	1	1	2	2	0	0	1	1	0	0	0	0	0	2	2	0	0	0	0	0	0	0	1	2	0	1	0	1	0	0	2	0	0	1	1	0	0	0	2	0	0	0	0	1
585	1	0	0	0	0	0	1	2	1	0	1	1	1	0	0	0	0	0	0	0	0	0	0	0	0	0	0	1	2	0	1	2	1	0	1	1	0	0	0	2	0	1	1	1	1	2	0	0	1
586	1	1	0	0	1	1	2	2	2	0	0	0	0	0	0	0	0	0	2	2	0	1	0	0	0	0	0	2	1	2	0	0	0	1	0	2	1	0	0	2	0	0	0	1	0	1	0	0	1
587	1	0	0	0	0	0	2	2	2	0	0	0	1	0	0	0	0	0	1	1	0	0	1	0	0	0	0	2	1	1	2	0	1	0	1	1	1	1	0	1	0	0	0	2	0	1	0	0	1
588	1	0	0	0	1	1	2	2	0	0	0	1	0	0	0	1	0	1	2	2	0	0	0	0	0	0	0	2	1	2	0	0	0	0	0	2	0	0	0	2	0	2	2	2	1	1	0	0	0
589	1	0	0	0	0	0	2	1	2	0	0	0	1	0	0	1	0	2	2	2	0	0	0	0	0	0	0	2	1	1	1	0	1	1	0	2	2	0	1	1	0	0	0	2	1	0	0	0	0
590	0	0	0	0	0	0	2	2	2	0	0	0	0	0	0	0	0	1	1	1	1	0	0	0	0	0	0	1	1	1	0	2	2	0	0	2	1	0	1	1	0	0	0	1	0	1	0	0	0
591	1	0	0	1	0	0	2	0	2	0	0	0	1	0	0	0	0	2	1	1	0	0	0	0	0	0	0	1	0	1	0	0	1	0	1	1	2	0	1	2	1	1	1	2	1	0	0	1	0
592	1	0	0	0	0	0	1	1	2	0	0	0	2	1	1	1	0	1	0	1	0	0	1	0	0	1	0	2	0	2	0	1	0	1	0	2	1	0	1	1	0	1	1	2	1	0	0	0	0
593	1	0	0	0	0	0	1	2	1	0	1	1	2	0	0	1	0	1	1	1	0	0	0	0	0	0	0	2	2	0	2	0	1	1	1	1	1	0	1	2	1	0	0	2	1	0	0	1	2
594	1	0	0	0	0	0	2	2	1	0	1	0	0	0	0	0	0	1	1	1	0	0	1	1	1	1	0	2	0	2	0	1	1	0	0	2	2	0	2	0	1	1	0	0	0	0	0	0	1
595	1	0	0	0	1	1	1	1	1	0	1	1	1	0	0	0	0	0	0	0	1	0	1	0	0	0	0	2	1	1	2	0	1	1	1	1	0	0	1	1	0	0	0	2	0	0	0	0	0
596	1	0	1	0	0	0	1	2	0	0	0	1	1	0	0	0	0	0	1	1	0	0	1	1	1	2	0	1	0	1	0	0	0	0	0	2	2	1	0	0	0	0	0	2	0	1	0	0	1
597	1	0	0	0	1	1	2	2	2	0	0	1	1	0	0	0	0	1	2	2	0	0	1	0	0	0	0	1	1	1	0	0	0	0	0	2	0	0	1	1	0	1	0	1	1	0	0	0	1
598	1	0	0	0	0	0	2	2	1	1	0	0	0	0	0	0	0	0	1	2	0	0	0	0	0	0	0	1	1	1	0	0	0	0	0	2	1	0	1	1	0	0	0	1	0	1	0	0	1
599	1	0	0	0	0	0	1	1	0	1	1	0	0	0	0	0	0	1	2	2	0	0	0	0	0	1	0	1	2	0	1	0	1	0	0	2	0	0	0	2	0	0	0	1	0	0	0	0	1
600	1	0	1	0	1	1	1	2	1	0	1	0	0	0	0	0	0	2	1	1	0	0	1	1	1	2	0	2	1	1	1	0	1	0	1	1	1	0	0	2	0	0	0	0	0	0	0	0	2
601	1	0	1	0	1	2	2	0	2	0	0	1	2	0	0	0	0	0	2	2	0	0	1	1	1	1	0	2	0	1	1	0	1	0	0	2	1	1	0	2	0	0	0	2	1	0	0	0	1
602	1	0	0	0	1	1	1	1	2	0	0	0	1	1	1	1	0	1	2	2	0	0	1	1	1	1	0	2	0	2	1	0	0	1	0	2	0	0	0	1	0	0	0	1	0	0	0	0	1
603	1	0	0	1	0	0	1	2	0	0	2	1	2	0	0	0	0	0	1	1	0	0	0	0	0	0	0	1	0	1	0	0	1	0	0	2	2	0	1	1	0	0	0	0	0	1	1	0	0
604	1	0	0	0	0	0	2	2	1	0	0	1	0	0	0	0	0	0	1	1	1	0	0	0	0	0	0	1	2	0	1	1	2	0	0	2	1	0	1	1	0	0	0	2	0	0	0	0	0
605	1	0	0	0	0	0	2	2	2	0	0	0	1	0	0	0	0	0	0	0	1	0	0	0	0	1	0	2	1	0	1	1	1	0	1	1	2	0	1	0	0	1	1	1	1	0	0	0	1
606	1	1	0	0	0	0	2	1	2	0	0	0	1	0	0	0	0	0	1	0	1	0	0	0	0	0	1	2	1	0	1	0	1	0	1	1	2	0	1	2	1	1	1	2	1	1	0	1	2
607	0	1	1	0	0	0	2	2	1	0	0	0	1	0	0	0	0	1	0	0	1	0	2	1	1	1	0	2	1	1	2	1	1	0	0	2	2	0	1	1	0	0	0	2	2	1	0	0	2
608	0	1	0	0	1	1	1	2	1	0	1	1	0	0	0	1	0	0	2	2	0	0	0	0	0	0	0	2	1	2	0	0	1	0	0	2	1	0	0	2	1	1	1	2	1	0	0	0	1
609	1	0	0	1	0	0	1	2	1	0	1	0	2	1	1	1	0	0	1	1	0	0	0	0	0	0	0	2	0	2	0	1	1	2	1	1	1	0	0	1	0	1	1	1	1	1	0	0	0
610	1	0	0	0	0	0	1	2	0	0	2	1	1	0	0	0	0	1	0	1	0	0	0	0	0	0	0	1	0	1	0	1	1	0	1	1	1	0	0	2	0	1	1	1	1	1	1	0	1
611	1	0	0	0	1	1	2	1	2	0	0	0	0	0	0	0	1	1	0	0	1	1	0	0	0	0	0	2	1	1	2	0	1	0	0	2	0	0	0	2	0	0	0	2	0	0	0	0	1
612	0	0	0	1	0	0	2	1	2	0	0	0	0	0	0	0	0	0	2	2	0	0	0	0	0	0	0	2	0	2	0	0	1	2	1	2	1	0	0	1	0	0	0	1	0	1	0	0	2
613	1	1	0	0	0	0	2	2	2	0	0	0	1	0	0	0	0	2	1	1	1	0	0	0	0	0	0	0	2	0	0	2	1	0	0	2	1	0	1	1	0	0	0	2	0	2	0	1	1
614	1	0	0	0	0	0	2	2	2	0	0	1	2	0	0	0	0	1	0	0	1	0	0	0	0	0	0	0	2	0	0	1	2	0	1	1	2	0	1	1	0	0	0	1	0	0	0	0	0
615	1	0	1	0	1	1	1	2	1	0	1	0	0	0	0	0	0	0	2	2	0	0	0	0	0	2	0	2	0	1	2	0	1	1	1	1	1	1	0	1	0	1	1	2	0	1	0	0	0
616	1	0	0	0	0	0	2	1	2	0	0	0	0	0	0	0	0	1	1	1	1	0	0	0	0	0	0	2	0	1	2	0	1	1	1	1	1	0	1	1	0	1	1	1	1	1	0	0	1
617	1	0	0	1	0	0	1	1	1	0	1	0	0	0	0	0	0	0	2	2	0	0	0	0	0	0	0	2	1	2	0	0	0	1	0	2	2	0	1	1	0	0	0	1	0	1	0	0	0
618	1	0	0	0	0	0	2	1	2	0	0	0	1	0	0	0	0	0	1	1	0	0	0	0	0	0	0	2	1	2	1	0	0	0	0	2	0	0	0	2	0	0	0	1	0	1	0	0	1
619	1	0	0	0	0	0	0	2	0	1	1	0	0	0	0	0	0	1	1	2	0	0	0	0	0	1	0	2	1	2	0	0	1	0	0	2	1	0	2	0	0	1	0	0	1	0	0	1	2
620	1	0	0	1	0	0	2	0	2	0	0	0	1	0	0	0	0	0	1	1	1	0	0	0	0	0	0	2	0	2	0	1	1	0	0	2	1	0	0	2	0	0	0	1	1	1	0	0	2
621	1	0	0	0	1	1	1	2	0	0	0	0	0	0	0	0	0	0	1	1	1	0	1	0	0	0	0	1	1	1	0	0	1	0	0	2	2	0	2	1	0	0	0	1	0	0	0	0	1
622	1	0	0	0	0	0	2	2	2	0	0	1	2	0	0	0	0	2	1	1	1	0	1	0	0	0	0	2	1	1	1	0	1	1	1	2	0	0	0	2	0	0	0	0	0	1	0	0	1
623	1	0	0	1	0	0	2	1	2	0	0	0	1	0	0	0	0	1	1	1	0	0	0	0	0	0	0	1	1	1	1	0	1	1	0	2	0	0	1	0	0	1	1	2	0	0	0	0	2
624	1	0	0	0	0	0	2	2	2	0	0	0	0	0	0	0	1	2	2	2	0	0	0	0	0	0	0	2	0	2	0	1	0	2	1	1	0	0	0	1	0	1	1	2	1	2	0	0	0
625	1	0	0	0	0	0	2	0	2	0	0	1	1	0	0	0	0	1	1	1	1	0	0	0	0	0	0	2	0	2	0	2	2	0	2	0	2	1	1	0	0	0	0	2	0	0	0	1	2
626	1	0	0	0	0	0	2	1	1	0	1	0	1	0	0	0	0	1	1	2	0	0	0	0	0	0	0	2	0	1	1	1	1	1	0	2	1	0	0	1	0	0	0	2	0	1	0	0	1
627	0	0	0	0	0	0	1	2	1	0	0	0	0	0	0	0	0	0	1	1	0	0	0	0	0	0	0	1	0	1	1	0	0	0	0	2	0	0	0	2	0	0	0	2	0	2	0	0	0
628	1	0	0	0	0	0	0	2	0	0	2	0	1	0	0	0	0	0	0	0	1	0	0	0	0	0	0	2	1	1	1	2	1	0	1	1	1	0	0	1	1	1	1	2	1	1	0	0	1
629	1	0	0	0	0	0	1	2	1	0	1	0	1	0	0	0	0	0	2	2	0	0	1	1	1	1	0	1	0	1	1	1	1	0	0	2	1	0	2	0	0	0	0	0	0	1	0	0	0
630	1	0	0	1	1	1	2	1	1	0	1	0	0	0	0	0	0	0	1	1	1	0	0	0	0	0	1	2	1	2	0	0	1	1	1	2	2	0	1	1	0	1	1	2	1	1	0	0	1
631	1	0	0	0	0	0	2	2	2	0	0	2	2	0	0	0	0	0	1	1	0	0	1	0	0	1	0	1	1	1	0	0	1	1	0	1	1	0	1	1	0	1	1	2	1	0	0	0	1
632	1	0	0	0	0	0	2	0	1	0	0	0	1	0	0	0	0	1	2	2	0	0	0	0	0	0	0	1	0	1	1	1	1	0	1	1	1	0	0	2	0	0	0	0	0	1	0	0	0
633	1	0	0	1	0	0	2	1	1	0	1	0	0	0	0	0	0	1	2	2	0	0	0	0	0	1	0	1	1	1	0	1	1	1	0	2	2	0	1	1	1	0	0	1	0	2	0	2	2
634	1	0	0	0	0	0	1	2	1	0	1	0	0	0	0	0	0	0	1	1	0	0	1	0	0	0	0	1	1	1	0	0	0	1	0	2	0	0	0	2	0	1	1	2	1	0	0	0	0
635	1	0	0	1	0	0	2	2	2	0	0	1	1	0	0	0	0	1	0	0	1	0	1	1	1	1	0	2	0	1	0	2	1	0	1	1	1	0	0	1	0	1	0	0	2	0	0	0	0
636	1	0	0	0	1	1	1	2	1	0	0	0	1	1	1	1	0	0	2	2	0	0	0	0	0	1	0	1	1	0	0	0	0	1	0	2	1	0	0	2	0	1	0	1	2	1	0	1	1
637	1	0	0	1	0	0	2	1	2	0	0	0	0	0	0	0	0	0	1	1	0	0	1	1	1	1	0	2	1	1	2	0	0	1	0	2	0	0	0	1	0	1	1	2	1	0	0	0	1
638	0	1	0	0	0	0	2	1	2	0	0	0	0	0	0	0	0	1	1	1	0	0	0	0	0	0	0	0	2	0	0	1	1	0	0	2	1	0	1	1	0	0	0	1	1	0	0	0	0
639	1	0	0	0	1	1	2	2	1	0	0	0	0	0	0	0	0	1	1	1	1	0	1	1	1	1	1	2	0	1	0	2	2	0	2	0	1	1	0	0	0	1	1	2	1	1	0	0	2
640	1	0	0	0	0	0	2	2	1	0	0	0	0	0	0	0	0	0	2	2	0	0	0	0	0	0	0	2	0	2	0	0	1	0	0	2	0	0	1	1	0	1	1	2	0	1	0	0	0
641	1	0	0	0	1	1	2	2	1	0	0	0	0	0	0	0	0	0	1	1	0	1	0	0	0	0	0	1	1	1	1	0	0	0	1	1	0	0	0	1	0	0	0	1	1	1	0	0	0
642	1	0	0	0	0	0	2	1	2	0	0	0	0	0	0	0	0	1	0	0	0	0	0	0	0	0	2	2	1	0	1	1	2	0	1	1	0	1	0	1	0	1	0	1	0	1	0	0	1
643	1	0	0	0	0	0	1	1	1	0	1	0	1	0	0	1	1	2	1	1	1	0	0	0	0	0	0	1	2	0	1	1	2	0	1	1	0	0	1	0	0	0	0	1	0	0	0	0	0
644	1	0	0	0	1	1	2	1	2	0	0	0	0	0	0	0	0	2	1	1	0	0	0	0	0	0	0	2	0	1	2	1	1	1	1	1	1	1	0	0	0	1	1	1	1	0	0	0	1
645	1	0	1	1	0	0	0	1	1	1	1	0	0	0	0	0	0	2	2	2	0	0	1	1	1	1	1	1	0	0	1	1	0	0	1	1	2	0	1	0	0	1	1	1	1	0	0	0	1
646	1	0	1	0	1	1	2	2	2	0	0	1	2	0	0	0	1	1	1	1	0	0	0	0	0	0	1	2	1	1	0	1	2	1	2	1	2	2	0	0	0	1	1	2	0	0	0	0	0
647	1	0	0	0	0	0	2	1	1	0	0	0	1	0	0	0	0	2	2	2	0	0	0	0	0	0	0	1	0	1	1	0	2	1	2	1	1	0	0	2	1	1	1	2	1	1	0	0	2
648	1	0	1	2	0	0	1	1	1	1	1	0	0	0	0	0	0	0	2	2	0	0	0	0	0	0	0	1	0	1	0	1	1	0	1	1	2	0	1	0	0	0	0	1	0	1	0	1	1
649	1	0	0	0	0	0	1	2	0	0	2	0	1	0	0	0	0	0	1	1	0	0	0	0	0	0	0	1	1	1	0	0	0	0	2	0	2	0	0	2	0	0	0	2	0	0	0	0	0
650	1	0	0	1	0	0	2	2	1	0	0	0	1	0	0	0	1	1	1	1	0	0	1	1	1	1	0	1	1	1	0	0	1	0	1	1	1	0	0	2	0	1	0	1	0	0	0	0	1
651	0	0	0	0	1	1	2	0	2	0	0	1	2	0	0	1	0	0	1	1	1	0	0	0	0	0	0	1	2	1	0	2	1	0	0	2	2	2	0	0	0	1	1	2	1	1	0	0	0
652	1	0	0	0	0	0	2	1	1	0	0	0	0	0	0	0	0	0	0	0	0	0	0	0	0	0	0	2	1	1	1	0	0	1	0	2	1	0	1	1	1	0	0	1	1	1	0	0	0
653	1	0	0	1	0	0	2	1	2	0	0	0	1	0	0	0	0	0	1	1	0	0	0	0	0	1	0	2	0	2	1	0	0	1	1	1	1	0	1	1	0	1	1	1	1	0	0	0	0
654	1	0	0	0	0	0	1	2	0	0	2	0	0	0	0	0	0	1	1	1	0	0	0	0	0	0	0	2	0	2	1	0	0	2	0	2	2	0	1	1	0	0	0	1	1	0	0	0	2
655	1	0	0	0	0	0	2	0	2	0	0	0	1	0	0	0	0	1	1	1	1	0	0	0	0	0	1	2	0	1	0	0	2	0	1	1	1	0	1	0	0	0	0	1	1	1	0	0	2
656	0	0	0	1	0	0	1	2	1	0	1	1	1	0	0	0	1	1	0	0	1	0	0	0	0	0	0	2	1	1	1	0	0	0	1	1	0	1	0	1	0	0	0	1	0	1	0	1	2
657	0	0	0	0	0	0	1	1	2	0	0	0	0	0	0	0	1	1	2	2	1	0	1	0	0	1	0	2	0	2	1	0	2	0	0	2	1	0	0	1	0	0	0	1	0	0	0	0	0
658	0	0	0	0	1	1	2	2	2	0	0	1	1	0	0	0	0	0	2	1	1	0	0	0	0	0	0	1	1	0	0	1	0	0	0	2	2	1	1	2	2	0	0	1	0	0	0	0	2
659	1	0	0	2	0	0	2	2	1	0	0	0	0	0	0	0	0	1	0	0	1	0	0	0	0	0	0	2	0	2	1	0	0	0	0	2	1	0	0	2	0	0	0	2	1	0	0	0	1
660	1	0	0	0	0	0	2	0	2	0	0	0	0	0	0	0	0	0	1	1	1	0	1	1	1	1	0	1	0	0	2	1	1	0	0	2	1	0	1	1	0	1	1	2	1	1	0	0	1
661	1	0	1	1	0	0	1	2	1	0	1	1	0	0	0	1	0	1	1	1	0	0	1	1	1	1	0	2	1	2	1	2	1	0	1	1	2	1	1	1	1	0	0	0	2	2	0	0	1
662	1	0	0	0	0	0	2	2	2	0	0	0	0	0	0	0	0	0	2	2	0	0	0	0	0	0	0	2	0	2	1	0	0	1	0	2	1	1	0	0	0	0	0	0	0	0	0	0	0
663	1	0	0	1	0	0	1	2	2	0	0	0	1	0	0	0	0	1	2	2	0	0	0	0	0	0	0	2	0	1	1	1	1	0	1	1	2	0	2	1	1	1	1	1	1	1	0	0	1
664	0	0	2	0	0	0	1	2	1	0	1	1	1	0	0	1	0	0	0	0	1	1	0	0	0	0	0	2	0	2	1	0	0	0	0	2	2	0	1	1	0	1	0	1	0	0	0	0	1
665	1	0	0	0	0	0	1	1	1	0	1	0	0	0	0	0	0	1	1	1	0	1	0	0	0	0	0	1	1	1	0	1	1	1	0	2	1	0	1	1	0	0	0	2	0	1	0	0	1
666	0	0	0	1	0	0	1	2	1	0	1	0	1	0	0	1	0	0	2	2	0	1	1	0	0	0	0	2	0	2	0	0	1	0	1	1	0	0	0	2	0	1	1	2	1	0	0	0	1
667	1	0	0	0	0	0	1	1	1	0	1	0	0	0	0	0	0	2	1	1	0	0	0	0	0	0	1	2	1	1	0	0	2	0	2	0	0	0	0	2	0	0	0	2	0	1	0	0	0
668	1	0	0	0	1	1	2	1	2	0	0	0	0	0	0	0	0	0	1	0	1	0	0	0	0	0	0	2	0	2	0	1	1	0	0	2	1	0	0	1	1	1	1	1	1	1	0	1	2
669	0	0	0	0	0	0	2	0	2	0	0	0	1	0	0	0	0	1	2	2	0	0	1	0	0	0	0	1	2	0	1	0	1	2	0	2	0	1	0	1	0	0	0	2	0	0	0	0	1
670	1	0	0	1	1	1	1	1	1	1	0	0	0	0	0	0	0	0	2	1	1	0	0	0	0	0	1	2	0	1	0	0	0	0	0	2	1	0	1	1	0	0	0	1	0	1	0	0	1
671	1	0	1	1	0	0	2	2	2	0	0	0	1	0	0	0	1	1	1	2	0	0	0	0	0	0	0	2	0	2	0	0	0	0	0	2	2	1	1	0	0	0	0	1	1	1	0	0	1
672	1	1	0	0	1	1	1	2	2	0	0	0	2	0	0	1	0	0	0	0	1	0	1	0	0	0	0	1	1	1	1	0	0	0	0	2	1	1	0	2	0	1	1	2	1	0	0	0	1
673	1	0	0	0	1	1	0	1	1	0	1	0	0	0	0	0	0	0	2	2	0	0	0	0	0	0	0	2	1	1	2	0	1	0	1	1	1	0	0	1	0	0	0	1	0	0	0	0	1
674	0	0	0	0	0	0	2	1	2	0	0	0	0	0	0	0	0	0	2	2	1	0	0	0	0	0	0	2	1	1	2	0	0	0	2	0	0	0	0	2	0	0	0	0	0	0	0	0	0
675	0	0	0	1	1	1	2	2	2	0	0	0	0	0	0	0	0	0	1	1	1	0	1	0	0	0	0	1	2	0	1	1	1	0	0	2	1	0	1	2	1	1	1	2	1	0	0	1	1
676	0	0	0	0	0	0	1	1	2	0	0	0	0	0	0	0	0	1	1	1	1	0	1	1	1	2	0	2	1	1	2	1	2	0	1	1	0	0	0	2	0	1	1	2	0	1	0	0	0
677	1	0	0	1	0	0	2	1	2	0	0	0	1	0	0	0	0	0	2	1	0	1	0	0	0	0	0	2	1	1	1	0	0	1	0	2	2	0	1	1	0	0	0	1	1	1	0	0	0
678	1	0	1	0	0	0	2	0	2	0	0	0	1	0	0	0	1	1	1	1	0	0	2	0	0	0	0	2	0	2	1	0	0	1	0	2	1	0	1	0	0	1	1	2	0	0	0	0	1
679	1	1	0	0	0	0	2	0	2	0	0	1	1	0	0	0	0	0	0	0	0	0	1	0	0	0	0	2	0	2	0	0	1	0	0	2	1	1	0	1	0	0	0	1	0	2	0	0	0
680	1	0	0	0	0	0	2	1	2	0	0	0	0	0	0	0	0	0	1	1	0	0	0	0	0	1	0	1	1	1	1	0	0	0	0	2	2	0	2	0	0	1	1	1	1	2	0	0	0
681	1	0	0	0	0	0	0	1	1	1	1	0	0	0	0	0	0	1	2	2	0	0	2	1	1	1	0	1	2	0	1	0	0	1	0	2	1	0	0	2	0	1	1	1	1	2	0	0	0
682	1	0	0	0	0	0	1	2	1	0	1	0	1	0	0	0	0	1	2	2	0	0	0	0	0	0	0	2	1	1	2	0	1	0	1	1	1	0	0	2	0	0	0	1	0	0	0	0	1
683	1	0	0	0	0	0	2	2	0	0	0	0	0	0	0	0	0	0	1	1	0	0	0	0	0	1	0	2	0	2	1	2	1	0	1	1	1	0	1	2	1	0	0	2	0	1	0	0	0
684	1	0	0	0	0	0	2	1	2	0	0	2	1	0	0	1	0	2	1	1	1	0	1	1	1	0	1	2	1	1	0	1	1	1	1	1	1	0	1	1	0	0	0	2	0	0	0	0	1
685	1	0	0	0	0	0	1	1	1	1	1	0	0	0	0	0	1	2	0	0	2	0	2	0	0	1	0	1	1	1	1	1	2	0	1	1	0	0	0	2	0	1	1	2	1	0	0	0	0
686	1	0	0	0	0	0	2	2	1	0	0	1	1	0	0	0	0	1	2	2	0	0	2	0	0	0	0	2	2	2	0	1	1	0	1	1	0	0	0	1	0	0	0	1	0	1	0	0	1
687	1	1	0	0	0	0	2	2	1	0	0	0	0	0	0	0	0	0	1	1	0	1	0	0	0	0	0	2	0	1	2	0	1	1	1	1	1	0	0	2	0	0	0	1	0	1	0	0	1
688	1	0	0	0	1	1	2	2	2	0	0	0	0	0	0	0	1	1	1	1	0	0	0	0	0	1	0	2	0	2	2	2	2	0	2	0	0	0	0	2	0	0	0	0	0	1	0	0	2
689	1	0	0	1	0	0	2	2	2	0	0	1	2	0	0	0	1	2	1	1	0	0	0	0	0	0	0	2	0	2	0	0	0	1	0	2	1	1	0	1	0	0	0	1	0	0	0	0	2
690	0	0	0	1	0	0	2	2	1	0	1	2	2	1	1	1	0	0	1	2	0	0	0	0	0	0	0	1	0	1	0	0	1	1	0	2	1	0	1	1	0	0	0	2	1	0	0	0	1
691	1	0	0	0	0	0	2	1	2	0	0	0	0	0	0	0	1	2	1	1	1	0	1	0	0	1	0	2	0	2	0	1	1	0	1	1	0	0	0	1	0	0	0	2	0	1	0	0	0
692	0	0	0	0	0	0	1	2	1	0	1	0	0	0	0	0	0	0	1	1	0	0	1	0	0	0	0	2	1	1	1	1	1	1	1	1	1	1	0	1	0	0	0	2	0	0	0	0	1
693	1	0	0	0	1	1	2	2	1	0	0	1	0	0	0	1	1	1	0	0	1	0	0	0	0	0	1	2	0	1	0	1	1	0	0	2	2	1	1	0	0	1	1	2	1	1	0	0	1
694	1	0	0	0	0	0	1	1	2	0	0	0	0	0	0	0	0	0	0	0	0	1	0	0	0	1	0	2	0	2	0	1	1	0	1	1	2	1	1	1	0	0	0	2	1	0	0	0	0
695	1	0	0	1	0	0	2	1	2	0	0	0	1	0	0	0	0	0	1	0	1	1	1	0	0	0	0	1	1	1	0	1	1	1	0	2	1	0	1	1	1	1	0	0	1	0	0	0	2
696	1	0	0	0	0	0	2	2	2	0	0	0	0	0	0	0	0	0	1	1	0	0	0	0	0	0	0	0	1	0	1	1	1	2	0	2	0	0	0	1	0	0	0	1	1	1	0	0	1
697	1	0	0	0	0	0	2	2	2	0	0	0	0	0	0	0	0	0	2	2	0	0	0	0	0	0	0	1	0	1	1	1	1	1	0	2	1	0	0	2	0	1	1	2	0	0	0	0	0
698	1	0	0	1	0	0	2	0	2	0	0	0	0	0	0	0	0	1	1	1	0	0	0	0	0	1	0	0	2	0	0	1	0	1	1	2	1	0	0	1	0	1	1	1	1	0	0	0	1
699	1	0	0	0	0	0	0	1	1	0	1	0	2	0	0	0	0	0	0	0	1	0	1	0	0	0	0	2	1	1	1	0	2	0	0	2	2	0	2	0	0	0	0	1	0	1	0	0	1
700	1	0	0	1	0	0	2	2	2	0	0	0	0	0	0	0	0	0	2	2	0	0	0	0	0	0	0	1	0	1	1	0	1	1	1	2	0	0	1	1	0	0	0	1	0	1	0	0	1
701	0	0	0	1	0	0	1	1	1	0	1	1	1	1	1	1	0	1	1	0	1	0	0	0	0	0	1	2	0	1	1	0	1	0	1	1	0	0	1	1	0	0	0	1	0	1	0	1	2
702	1	0	0	1	0	0	2	2	0	0	1	0	1	0	0	0	1	1	1	2	0	0	0	0	0	0	0	2	1	2	0	0	1	0	0	2	1	0	1	1	0	0	0	2	0	0	0	0	1
703	1	0	0	0	0	0	1	2	0	0	0	0	0	0	0	0	0	0	2	1	1	0	0	0	0	1	0	1	1	1	0	0	0	1	0	2	1	0	0	1	1	0	0	1	1	1	1	0	0
704	0	0	0	0	0	0	2	0	1	0	0	0	1	0	0	0	0	0	1	1	1	0	1	1	1	1	0	1	1	1	0	2	1	0	0	2	2	0	2	0	1	0	0	2	1	0	0	0	0
705	0	0	0	0	1	1	2	1	1	0	0	1	0	0	0	0	0	1	2	2	0	0	0	0	0	0	0	1	0	1	0	0	1	1	0	2	1	0	1	1	0	0	0	0	0	1	0	0	1
706	1	0	0	1	0	0	2	1	1	0	0	1	1	0	0	0	1	1	1	1	0	1	0	0	0	1	0	2	0	2	1	2	1	0	1	1	2	0	1	1	0	1	1	2	1	0	0	1	0
707	1	0	0	0	0	0	2	1	2	0	0	1	2	1	1	1	0	1	1	1	1	0	1	0	0	0	0	2	2	1	1	0	0	0	1	2	2	0	1	1	0	0	0	2	0	0	0	0	0
708	1	0	0	1	0	0	2	2	1	0	0	0	1	0	0	0	0	0	0	1	0	0	0	0	0	1	0	2	0	2	1	1	1	0	1	1	2	1	1	1	1	0	0	1	0	1	0	0	0
709	1	0	0	1	0	0	2	2	1	0	0	0	1	0	0	0	0	0	2	2	0	0	0	0	0	0	0	2	1	1	2	0	1	1	1	1	2	0	2	1	1	0	0	0	0	0	0	0	0
710	0	0	0	0	0	0	2	2	1	0	0	0	0	0	0	0	0	0	1	2	0	0	1	0	0	1	0	2	1	0	2	1	2	0	1	1	1	0	0	2	1	0	0	1	0	1	0	0	0
711	1	0	0	0	0	0	1	2	1	0	1	1	0	0	0	1	0	0	1	0	1	0	0	0	0	0	0	1	1	2	0	0	1	2	1	1	1	1	0	0	0	0	0	2	0	0	0	1	1
712	1	0	0	1	0	0	2	2	1	0	0	0	1	0	0	0	0	1	1	1	1	0	1	0	0	1	0	2	1	2	0	0	1	0	0	2	2	0	1	1	0	0	0	1	0	1	0	0	1
713	1	0	0	0	0	0	2	1	2	0	0	2	2	0	0	0	0	1	1	2	0	0	2	1	1	1	0	2	0	0	1	0	1	0	1	1	1	0	0	2	0	0	0	2	1	0	0	1	2
714	1	0	0	1	0	0	1	2	0	0	2	0	0	0	0	0	0	1	1	2	0	0	0	0	0	0	0	2	0	2	1	2	1	0	1	1	1	0	0	0	0	0	0	2	0	1	0	0	1
715	1	0	0	1	0	0	2	2	1	0	1	1	2	0	0	0	0	2	1	1	0	0	1	1	1	1	0	2	0	2	1	1	2	0	1	1	1	0	0	2	0	0	0	1	0	1	0	2	2
716	0	0	0	0	0	0	1	1	2	0	0	0	1	0	0	0	0	0	1	1	0	0	0	0	0	0	0	2	0	1	1	0	1	1	0	2	1	0	1	1	0	0	0	1	0	1	0	0	1
717	0	0	0	0	0	0	2	1	2	0	0	0	0	0	0	0	0	0	0	0	1	0	0	0	0	0	0	2	1	0	2	1	1	2	0	2	2	0	1	1	0	0	0	2	1	0	0	0	0
718	0	0	0	0	0	0	1	2	1	0	1	0	1	0	0	0	0	1	2	2	0	0	0	0	0	0	0	2	1	1	2	0	0	1	1	1	1	1	0	0	0	1	0	1	0	0	0	0	2
719	1	0	0	2	0	0	2	1	1	0	0	0	1	0	0	0	0	1	0	0	1	0	0	0	0	0	0	1	0	1	2	0	0	2	1	1	2	0	1	1	0	0	0	1	1	1	0	0	1
720	1	0	0	0	0	0	2	1	2	0	0	0	0	0	0	0	0	1	2	2	0	0	1	1	1	1	0	2	0	2	1	0	1	1	1	1	2	0	2	0	0	0	0	1	1	0	0	0	1
721	0	1	0	0	0	0	2	1	2	0	0	1	2	0	0	0	0	0	1	1	1	0	0	0	0	0	0	1	1	1	0	1	1	0	1	1	1	0	2	0	1	0	0	2	1	2	0	0	1
722	1	0	0	0	0	0	2	0	2	0	0	0	0	0	0	0	1	1	0	0	1	0	0	0	0	0	0	1	1	0	0	2	2	0	2	0	1	1	0	1	0	0	0	2	1	0	0	0	1
723	0	0	0	0	0	0	2	1	2	0	0	0	1	0	0	0	0	1	0	0	1	0	0	0	0	0	1	1	0	0	1	1	1	1	0	2	2	0	0	1	0	0	0	1	1	1	0	0	2
724	1	0	1	2	0	0	2	0	2	0	0	0	0	0	0	0	0	0	1	1	1	0	1	1	1	2	0	2	0	2	1	1	1	0	1	1	2	1	1	0	0	0	0	1	0	0	0	0	1
725	1	0	0	1	0	0	1	1	1	0	0	0	0	0	0	0	0	0	2	1	1	0	0	0	0	0	0	2	0	2	1	0	0	0	0	2	2	0	2	0	0	1	1	2	1	1	0	0	0
726	1	1	0	0	1	1	2	0	2	0	0	0	0	0	0	0	0	1	1	1	0	0	0	0	0	0	0	2	2	2	0	0	0	0	0	1	1	0	0	2	0	0	0	1	0	0	0	1	0
727	1	0	0	0	0	0	2	0	2	0	0	1	2	0	0	0	0	0	0	0	1	0	1	0	0	0	0	0	2	0	0	1	1	0	1	1	0	0	0	2	0	0	0	0	0	1	0	0	0
728	1	1	0	0	1	1	1	1	1	0	1	0	1	1	0	0	0	1	2	2	0	0	0	0	0	1	0	2	1	2	1	2	2	0	1	1	2	2	0	0	0	2	2	2	1	0	0	0	1
729	1	0	0	0	1	1	1	1	1	0	1	0	1	0	0	1	0	0	1	1	0	0	0	0	0	0	0	1	1	1	0	0	1	1	1	1	0	0	0	2	0	0	0	2	0	0	0	0	1
730	1	0	0	1	0	0	1	2	0	0	0	0	1	0	0	0	0	1	2	2	0	0	0	0	0	0	0	2	0	2	1	1	2	0	0	2	1	0	1	1	0	1	0	0	1	1	0	0	2
731	1	0	0	1	0	0	2	2	1	0	1	0	1	0	0	0	0	1	0	1	1	0	0	0	0	1	0	1	2	0	0	0	1	1	0	2	1	0	0	0	0	0	0	1	0	0	0	0	1
732	1	0	0	1	0	0	2	2	2	0	0	0	1	0	0	0	0	1	1	1	0	0	0	0	0	0	0	1	0	1	0	0	1	1	1	1	1	0	1	0	0	0	0	1	1	0	0	1	1
733	0	0	0	0	0	0	1	2	1	0	1	1	2	0	0	0	0	2	2	2	0	0	0	0	0	0	0	2	1	1	1	0	0	0	0	2	1	1	0	1	0	1	0	1	0	0	0	0	1
734	1	0	0	0	0	0	2	2	1	0	0	1	1	0	0	1	0	1	1	1	0	0	0	0	0	0	0	2	1	1	2	1	1	1	1	1	1	0	0	2	0	0	0	2	1	1	0	0	1
735	1	0	0	0	1	1	2	2	1	0	0	0	1	0	0	0	0	1	2	2	0	0	0	0	0	0	0	1	0	1	1	1	1	0	1	1	1	1	0	1	0	2	1	2	1	0	0	0	1
736	1	0	0	0	0	1	2	1	1	0	0	1	1	0	0	0	0	1	0	0	1	1	0	0	0	0	0	2	0	2	1	2	1	0	1	1	2	1	0	0	0	0	0	1	1	1	0	0	1
737	1	0	0	0	0	0	2	0	2	0	0	0	1	0	0	0	1	1	2	2	1	0	0	0	0	1	0	1	2	0	0	1	1	0	1	1	1	0	0	2	0	0	0	2	2	0	0	0	0
738	1	0	0	0	0	0	1	1	1	0	1	0	0	0	0	0	0	0	2	2	0	0	0	0	0	1	0	2	2	1	2	1	1	1	0	2	1	0	1	1	0	0	0	2	0	1	0	0	1
739	1	0	0	0	0	0	2	2	2	1	0	0	1	0	0	0	0	0	2	1	1	0	0	0	0	0	0	1	0	1	1	1	1	1	0	2	0	0	1	2	1	1	0	0	1	1	0	0	1
740	0	0	1	1	0	0	2	2	2	0	0	1	0	0	0	1	0	0	2	1	1	1	0	0	0	0	0	1	1	1	1	1	0	0	0	2	0	0	1	1	0	0	0	1	0	1	1	0	1
741	0	0	1	0	1	1	0	1	1	0	1	2	2	0	0	0	0	0	1	1	1	0	1	1	1	1	0	2	1	2	1	0	1	1	0	2	1	0	0	2	0	2	2	2	1	0	0	0	1
742	1	0	0	0	0	0	2	2	2	0	0	0	0	0	0	0	0	0	1	1	1	0	1	0	0	0	0	2	0	2	1	1	1	1	1	1	1	1	0	1	0	0	0	1	0	1	0	1	1
743	0	0	1	1	0	0	1	1	2	1	0	0	0	0	0	0	0	0	2	2	0	0	0	0	0	0	0	2	0	2	1	0	0	1	0	2	1	0	1	1	0	0	0	2	0	2	0	0	2
744	1	0	0	2	0	0	2	2	2	0	0	0	0	0	0	0	0	0	1	1	0	0	0	0	0	0	0	0	1	0	1	0	0	2	1	1	0	0	0	2	0	0	0	2	0	0	0	1	1
745	1	0	1	0	1	1	0	2	1	0	0	1	1	0	0	0	0	1	1	1	0	0	1	1	1	1	0	2	0	2	0	0	1	1	2	0	1	0	1	1	0	1	1	2	1	0	0	0	0
746	1	0	0	0	0	0	1	1	1	1	1	0	1	0	0	0	0	1	1	1	0	0	1	1	1	1	0	1	1	1	0	0	1	1	2	0	1	0	1	1	0	0	0	2	0	1	0	0	1
747	1	0	1	1	1	1	1	1	1	0	1	0	0	0	0	0	0	1	1	1	0	0	1	0	0	0	0	1	1	1	0	0	0	0	0	2	0	0	0	2	0	0	0	1	0	0	0	0	0
748	1	0	0	0	0	0	2	1	1	0	0	0	2	1	1	1	0	0	2	2	0	0	0	0	0	0	0	2	0	2	1	1	2	0	1	1	1	1	0	1	0	1	1	2	0	1	0	0	0
749	1	0	0	0	0	0	2	0	2	0	0	0	2	1	1	1	0	0	2	1	1	0	0	0	0	0	0	2	1	2	1	2	2	0	0	2	1	0	1	1	0	0	0	2	0	0	0	0	0
750	1	0	0	0	1	1	1	1	1	0	1	0	0	0	0	0	0	0	1	1	0	0	0	0	0	0	0	2	0	2	1	0	1	0	1	1	1	0	0	1	0	0	0	1	0	2	0	0	1
751	1	0	0	0	0	0	2	2	1	0	0	0	1	0	0	0	0	0	0	1	0	0	1	0	0	0	0	2	1	1	2	0	1	0	1	1	1	0	0	2	0	0	0	1	1	0	0	0	0
752	1	1	0	0	1	1	1	2	0	0	0	2	2	0	0	0	0	1	1	1	0	0	1	0	0	1	0	2	0	2	0	0	1	0	0	2	2	0	0	1	0	0	0	1	0	0	0	0	1
753	1	0	0	0	1	1	1	1	1	1	1	1	2	0	0	0	0	0	1	1	1	0	1	1	1	1	0	2	1	2	0	0	1	0	1	1	1	0	0	2	0	0	0	2	0	1	0	0	1
754	1	0	0	0	0	0	2	0	2	0	0	1	1	0	0	0	0	0	1	1	1	0	1	1	1	1	0	2	0	2	1	2	2	0	1	1	1	0	1	1	0	1	0	1	0	1	0	0	2
755	1	0	0	0	0	0	1	2	1	0	0	0	2	1	1	1	0	1	2	2	0	0	0	0	0	0	1	2	2	1	1	0	0	1	0	2	1	1	0	0	0	0	0	1	1	1	0	0	0
756	1	0	0	0	0	0	1	1	1	1	0	0	1	1	0	0	0	1	1	1	0	0	0	0	0	0	0	0	1	0	1	0	1	1	1	1	2	0	2	0	1	0	0	1	0	1	0	0	1
757	1	0	0	0	0	0	2	1	1	0	0	0	0	0	0	0	0	0	1	1	1	0	0	0	0	0	0	2	1	1	1	0	0	0	0	2	2	1	1	0	0	0	0	2	1	0	0	0	0
758	1	1	0	0	0	0	2	2	1	0	0	1	1	0	0	0	0	0	1	1	0	0	0	0	0	0	0	2	0	2	1	0	0	0	1	1	2	1	0	1	0	0	1	2	1	0	0	0	0
759	0	0	0	0	0	0	1	2	0	0	2	0	1	0	0	0	0	1	1	1	0	0	0	0	0	1	0	2	0	1	1	1	1	0	1	1	1	1	0	1	0	1	1	2	1	0	0	0	2
760	1	0	0	0	0	0	1	2	0	0	1	1	2	0	0	0	0	1	2	2	0	0	0	0	0	0	1	1	0	0	1	0	1	1	0	2	2	0	1	1	1	1	0	1	1	2	0	0	1
761	1	0	0	0	0	0	1	1	2	0	0	1	1	0	0	0	0	0	1	1	0	0	0	0	0	0	0	2	0	2	1	1	0	1	0	2	2	1	0	1	0	0	0	2	0	1	0	0	0
762	1	0	0	1	0	0	1	2	1	0	1	0	1	0	0	0	0	1	0	1	1	0	0	0	0	0	0	2	1	1	2	1	1	0	1	1	0	0	0	2	0	0	0	2	0	1	0	2	2
763	1	0	0	1	0	0	1	1	1	0	1	0	0	0	0	0	0	0	1	1	0	0	1	0	0	1	0	2	1	1	1	0	2	0	0	2	1	0	2	0	0	1	0	1	1	0	0	0	2
764	1	0	0	0	0	1	2	2	2	0	0	0	1	0	0	0	0	0	1	1	1	0	0	0	0	0	0	0	2	0	0	0	1	0	0	2	2	1	1	1	0	1	0	1	0	1	0	0	0
765	1	0	0	0	0	0	2	2	1	0	0	0	1	0	0	0	0	1	1	1	1	0	0	0	0	0	0	1	2	0	0	0	1	1	1	2	1	0	1	1	0	0	0	0	0	1	0	0	1
766	0	0	0	1	0	0	1	0	2	0	0	2	2	0	0	0	0	1	1	1	1	0	1	1	1	1	0	2	1	0	2	0	2	1	2	1	1	0	0	1	0	1	1	1	1	1	0	0	1
767	1	1	0	0	0	0	0	2	0	1	1	0	1	0	0	0	0	0	1	0	1	0	0	0	0	0	0	2	0	1	1	1	1	1	2	0	2	0	2	1	1	1	1	2	1	1	0	0	1
768	1	0	1	1	1	1	2	2	1	0	0	1	1	0	0	0	0	0	2	2	0	0	0	0	0	0	0	1	1	1	0	0	0	1	0	2	0	0	0	2	0	1	1	2	0	0	0	2	2
769	1	0	0	1	0	0	1	2	1	0	1	0	0	0	0	0	0	2	1	1	1	0	0	0	0	1	0	1	0	1	0	2	1	1	0	2	2	1	0	0	0	0	0	2	1	0	0	0	1
770	1	0	0	0	0	0	2	1	2	0	0	1	1	0	0	0	0	1	1	1	0	0	0	0	0	1	0	1	2	0	1	1	1	0	1	1	2	0	2	0	0	1	1	1	1	1	1	0	0
771	1	1	0	0	0	0	0	1	1	0	1	1	2	0	0	0	0	1	0	0	0	1	1	1	1	1	1	1	0	0	1	0	2	1	2	1	1	0	0	1	0	1	1	1	1	0	0	0	2
772	0	0	0	0	0	0	0	2	0	0	1	0	0	0	0	0	0	1	0	0	0	1	1	1	1	1	0	2	1	2	0	2	1	0	0	2	1	0	1	1	0	2	2	2	1	1	0	0	1
773	1	0	1	0	0	0	2	2	2	0	0	0	0	0	0	0	0	1	0	0	0	0	0	0	0	1	0	2	1	1	1	2	1	0	0	2	2	1	1	2	2	0	0	2	0	0	0	0	0
774	0	0	0	0	0	0	1	2	0	0	1	1	1	0	0	0	0	0	2	2	0	0	0	0	0	0	0	2	1	1	2	0	0	0	0	2	1	0	0	1	1	0	0	2	0	1	0	0	1
775	1	0	0	1	0	0	1	2	1	0	0	1	0	0	0	1	0	1	1	1	0	0	0	0	0	0	0	2	1	1	2	0	0	1	1	1	0	0	0	2	0	0	0	2	1	0	0	0	2
776	1	0	1	1	0	0	1	1	1	0	1	2	1	0	0	1	0	1	1	2	0	1	1	0	0	0	0	2	1	2	1	1	1	0	0	2	1	0	0	1	0	1	0	1	0	0	0	0	0
777	1	0	1	1	0	1	1	1	1	0	1	0	1	1	1	1	0	2	2	1	1	0	0	0	0	0	0	2	1	1	1	2	2	0	2	0	1	1	0	1	0	0	0	0	0	1	0	0	1
778	0	0	0	0	0	0	2	0	2	0	0	1	1	0	0	0	0	0	1	1	1	0	0	0	0	0	0	2	1	2	0	1	0	0	1	1	1	0	1	1	0	1	1	2	1	0	0	0	2
779	1	0	0	0	1	1	2	1	2	0	0	0	0	0	0	0	0	1	0	1	1	0	0	0	0	0	0	2	1	1	1	1	1	0	0	2	1	0	0	0	0	0	0	2	1	0	0	0	0
780	1	0	0	1	0	0	2	2	2	0	0	0	0	0	0	0	0	0	1	1	0	0	0	0	0	0	0	0	2	0	0	0	2	1	2	1	2	0	1	1	0	1	0	1	0	1	0	0	0
781	1	0	0	0	1	1	2	1	2	0	0	0	0	0	0	0	0	2	1	1	0	0	0	0	0	0	0	2	1	2	1	1	2	0	1	1	1	0	1	1	0	0	0	1	0	0	0	0	0
782	1	0	0	1	0	0	2	1	2	0	0	0	1	0	0	0	0	2	1	1	0	0	0	0	0	0	0	1	0	1	0	1	1	0	1	1	1	0	1	1	0	0	0	2	0	1	0	0	1
783	0	0	1	1	0	0	1	2	0	0	1	1	2	0	0	0	0	1	2	2	0	0	1	0	0	0	0	2	1	1	1	1	1	0	0	2	1	0	1	1	0	0	0	2	1	1	0	0	0
784	1	0	0	0	0	0	2	2	2	0	0	0	0	0	0	0	0	0	1	1	1	0	0	0	0	1	0	1	0	2	1	0	1	0	1	1	0	1	0	1	0	0	0	2	0	0	0	0	1
785	1	0	0	0	0	0	2	1	2	0	0	1	2	0	0	1	0	1	2	2	0	0	1	0	0	1	0	1	1	1	0	1	1	0	0	2	2	0	2	1	1	1	1	2	0	1	0	0	1
786	1	0	1	1	0	0	2	2	2	0	0	1	1	0	0	0	1	1	0	0	1	0	0	0	0	0	0	1	1	1	0	1	1	1	1	1	1	1	0	1	0	0	0	1	0	1	0	1	2
787	1	0	0	0	0	0	1	1	1	0	0	0	1	0	0	0	0	0	2	1	1	0	1	0	0	0	1	2	0	1	0	1	1	1	1	1	2	1	1	1	0	2	2	2	1	1	0	0	1
788	0	0	0	0	1	1	2	1	1	0	0	0	1	0	0	0	0	0	1	1	0	0	0	0	0	0	0	2	0	1	1	1	1	0	0	2	2	0	2	0	1	0	0	1	0	2	0	0	0
789	1	0	0	0	0	0	2	1	1	0	0	1	0	0	0	1	0	1	1	1	1	0	1	0	0	1	0	2	1	2	0	0	2	1	2	1	2	0	1	1	0	0	0	2	0	1	0	1	1
790	1	1	1	0	0	0	1	1	1	0	1	0	1	0	0	0	0	0	1	1	0	0	2	1	1	1	0	2	1	0	1	1	0	1	0	2	2	1	1	2	2	1	0	0	1	1	0	0	1
791	1	0	1	2	0	0	2	1	2	0	0	1	1	0	0	0	0	1	1	1	0	0	0	0	0	0	1	2	1	1	0	1	1	1	2	0	2	0	2	0	1	0	0	2	0	0	0	0	1
792	1	0	0	0	0	0	2	1	2	0	0	1	1	0	0	0	1	0	2	1	1	0	0	0	0	1	0	2	0	1	0	1	0	1	1	1	2	0	1	1	0	0	0	1	0	0	0	0	1
793	1	0	0	0	1	1	1	1	1	0	1	1	0	0	0	1	0	0	1	1	0	0	1	0	0	0	0	2	1	2	0	1	1	0	1	1	0	0	1	2	1	0	0	1	0	1	1	0	0
794	1	1	0	0	0	0	2	1	1	0	0	0	0	0	0	0	0	0	1	2	0	0	1	1	1	2	0	1	1	1	0	1	1	1	0	2	1	0	1	2	1	0	0	2	0	0	0	0	1
795	0	0	0	0	0	0	2	0	2	0	0	0	1	0	0	0	0	0	2	1	1	0	0	0	0	0	0	2	0	1	1	1	2	1	2	1	0	0	0	2	0	0	0	1	0	0	0	0	0
796	0	0	0	0	0	0	1	2	0	0	0	0	1	0	0	0	0	0	0	0	1	0	0	0	0	0	0	1	1	1	0	0	0	0	0	2	1	0	0	2	0	0	0	2	1	0	0	0	1
797	1	0	1	1	0	0	2	2	1	0	0	1	2	0	0	0	0	0	1	1	1	0	1	0	0	0	1	2	1	1	0	0	0	2	1	1	0	0	0	2	0	0	0	1	0	1	0	0	0
798	1	0	0	0	1	1	1	2	0	0	1	0	2	0	0	1	0	1	0	1	1	0	0	0	0	0	0	1	2	1	0	1	1	2	1	1	2	2	0	0	0	0	0	2	0	2	0	0	0
799	1	0	0	0	0	0	2	1	1	0	1	1	1	0	0	0	0	0	0	0	0	0	0	0	0	2	1	1	1	0	0	1	2	0	1	1	1	0	1	1	0	0	0	2	1	0	0	0	0
800	1	0	0	0	0	0	2	1	2	0	0	0	0	0	0	0	0	1	0	1	1	0	1	0	0	0	0	1	1	1	1	1	2	0	1	1	0	0	0	2	0	1	1	2	2	0	0	0	1
801	1	1	0	0	1	1	2	2	2	0	0	0	0	0	0	0	1	2	1	1	1	1	0	0	0	0	0	1	1	1	0	0	0	1	2	1	2	0	2	0	0	1	1	2	0	0	0	0	1
802	1	0	0	0	0	0	2	0	2	0	0	0	1	0	0	0	0	1	1	1	0	0	0	0	0	1	0	2	1	1	1	0	2	0	0	2	2	0	1	1	0	0	0	0	0	0	0	0	0
803	0	0	0	1	0	0	1	1	1	0	0	1	2	0	0	0	0	0	0	0	0	0	0	0	0	1	0	2	0	2	0	0	0	0	2	0	1	0	0	2	0	2	2	2	1	1	0	1	1
804	1	0	0	1	0	0	2	1	2	0	0	1	1	0	0	0	0	1	2	1	1	0	0	0	0	0	0	2	0	2	0	0	1	1	1	2	2	0	2	0	0	0	0	2	1	0	0	0	0
805	1	0	0	0	0	0	1	2	0	0	0	1	1	0	0	0	0	1	2	2	0	0	0	0	0	0	0	2	1	1	2	0	2	0	2	0	1	0	1	1	0	1	1	2	2	2	0	0	0
806	1	0	0	0	0	0	1	2	1	0	1	0	0	0	0	0	0	0	1	1	0	0	0	0	0	0	0	1	0	1	2	0	1	1	0	2	2	1	0	2	1	0	0	1	0	2	0	0	0
807	1	0	0	1	1	1	2	1	1	0	0	1	1	0	0	0	0	1	2	2	0	0	0	0	0	0	0	1	1	1	1	0	0	0	0	2	1	0	1	1	0	1	1	2	0	1	0	0	1
808	1	0	0	0	0	0	2	0	2	0	0	0	1	0	0	0	0	1	2	2	0	0	0	0	0	0	0	2	0	2	0	0	2	0	1	1	1	0	1	1	0	0	0	0	0	1	0	0	1
809	1	0	0	0	1	1	2	2	2	0	0	0	0	0	0	0	0	0	1	1	1	0	1	0	0	0	0	2	0	1	2	1	0	1	1	1	0	1	0	1	0	0	0	2	0	1	0	0	0
810	1	0	0	1	0	0	2	1	1	0	0	0	1	0	0	1	0	1	0	1	1	0	1	1	1	1	0	2	0	1	2	0	1	0	1	1	2	0	2	0	1	0	0	2	0	0	0	0	0
811	0	0	0	0	0	0	2	1	1	0	1	0	0	0	0	0	0	0	0	0	1	0	0	0	0	1	0	2	2	1	2	2	2	0	0	2	0	0	1	1	0	0	0	1	0	2	0	1	0
812	1	0	0	1	0	0	2	2	2	0	0	0	1	0	0	0	0	0	2	2	0	0	1	0	0	0	0	1	0	1	1	2	2	0	1	1	2	0	1	1	1	0	0	1	1	1	0	0	1
813	0	0	0	0	0	0	2	1	2	0	0	0	0	0	0	0	0	1	0	0	2	0	0	0	0	0	1	2	1	1	0	1	1	0	1	1	1	0	1	1	0	0	0	2	2	1	0	1	2
814	0	0	0	0	1	1	1	1	1	0	1	1	1	0	0	0	1	1	0	0	1	0	0	0	0	1	0	1	2	1	0	0	1	1	1	1	2	0	1	1	0	1	1	2	0	0	0	0	0
815	1	0	0	0	0	0	1	1	2	0	0	0	1	0	0	0	0	0	0	0	1	0	0	0	0	0	0	2	0	1	0	0	1	1	0	2	1	1	0	1	0	0	0	1	0	1	0	1	1
816	1	0	0	2	1	1	2	0	2	0	0	0	0	0	0	0	0	1	2	2	0	0	0	0	0	0	0	1	1	1	0	1	2	0	1	1	0	0	1	2	1	1	1	1	1	2	0	0	1
817	1	0	0	0	0	0	2	2	1	0	1	0	1	0	0	0	1	2	1	1	0	0	1	0	0	0	0	2	1	1	0	0	0	1	0	2	1	0	1	1	0	0	1	2	1	0	0	0	1
818	1	1	0	0	1	1	2	2	2	0	1	1	1	0	0	0	0	0	0	0	0	0	0	0	0	0	0	2	0	1	0	1	0	0	0	2	1	0	0	2	0	0	0	1	1	1	0	0	1
819	1	0	0	0	0	0	2	0	2	0	0	0	0	0	0	0	0	1	1	1	0	0	1	0	0	0	0	1	0	2	1	1	1	0	1	1	2	1	0	1	0	0	0	1	0	1	0	0	0
820	1	0	0	1	1	1	2	2	1	0	0	2	1	0	0	1	1	2	1	1	1	0	0	0	0	1	0	1	2	0	1	2	2	0	2	0	2	1	1	0	0	0	0	2	0	1	0	0	0
821	1	0	1	0	0	0	2	0	1	0	0	0	1	1	1	1	0	1	1	0	1	0	0	0	0	0	0	2	1	2	0	0	1	1	1	1	0	0	1	2	1	0	0	2	0	2	0	0	1
822	1	0	0	0	0	0	2	0	2	0	0	1	1	0	0	0	0	0	2	2	0	0	0	0	0	0	0	1	1	0	0	1	2	0	1	1	2	0	2	1	1	0	0	0	0	1	1	0	0
823	1	0	0	0	0	0	2	0	2	0	0	0	1	0	0	0	0	1	2	2	0	0	0	0	0	0	0	1	2	0	0	0	0	0	0	2	1	0	0	0	0	2	2	2	1	0	0	0	1
824	1	0	0	0	1	1	0	2	1	0	0	0	0	0	0	0	0	1	1	1	0	0	1	0	0	0	0	2	0	2	1	1	2	0	0	2	0	0	0	2	0	0	0	2	0	1	0	0	1
825	1	0	0	0	0	0	2	1	1	0	0	0	1	0	0	0	0	0	1	1	0	0	1	1	1	2	0	2	2	1	2	1	1	0	0	2	2	1	1	1	1	0	0	1	1	1	0	0	0
826	1	1	0	0	0	0	2	0	2	0	0	0	1	0	0	0	0	0	1	1	1	1	0	0	0	0	1	2	0	1	0	1	2	0	1	1	1	0	1	1	0	0	0	1	0	1	0	0	1
827	1	0	0	0	1	1	2	2	2	0	0	0	0	0	0	0	0	1	0	1	1	0	0	0	0	0	0	2	0	1	2	0	2	0	2	0	2	1	1	0	0	1	1	2	1	0	0	0	0
828	0	0	1	1	0	0	1	2	0	0	1	0	1	1	1	1	0	0	1	1	0	0	0	0	0	1	0	2	1	1	2	1	2	0	2	0	1	1	0	2	0	0	0	2	0	1	0	1	2
829	1	0	0	0	0	0	2	2	1	0	0	0	2	1	1	1	0	0	1	1	1	0	0	0	0	0	0	2	0	2	0	1	1	0	0	2	1	0	0	2	0	0	0	2	0	1	0	0	0
830	0	0	0	1	0	0	1	1	2	0	0	0	1	0	0	0	0	0	1	1	1	0	1	1	1	1	1	2	1	1	0	0	1	1	1	2	1	0	0	2	0	1	0	1	0	1	0	0	1
831	1	0	0	1	0	0	2	2	1	0	0	0	1	1	1	1	0	0	1	1	1	0	1	1	1	2	1	1	1	2	0	0	0	1	0	2	1	0	1	1	1	1	0	1	0	0	0	0	2
832	1	0	0	0	0	0	1	1	1	0	1	0	0	0	0	0	0	1	2	2	0	1	0	0	0	0	0	1	1	1	0	1	1	0	0	2	2	1	0	0	0	1	1	2	0	1	0	0	1
833	1	0	0	1	1	1	2	1	2	0	0	2	2	0	0	0	0	0	0	0	1	0	1	0	0	0	0	2	1	1	1	0	1	2	1	1	0	0	1	1	0	0	0	1	0	1	0	0	1
834	1	0	0	0	0	0	2	1	2	0	0	0	0	0	0	0	0	0	1	1	0	0	0	0	0	0	0	1	1	1	0	0	2	0	1	1	1	0	1	1	0	0	0	2	0	2	0	0	0
835	1	0	0	0	0	0	1	2	1	0	1	0	1	0	0	0	0	1	0	0	1	0	0	0	0	0	1	2	0	1	1	0	1	0	1	1	1	0	0	2	0	0	0	2	0	1	0	0	0
836	1	0	0	1	0	0	2	1	2	0	0	0	1	0	0	0	0	0	2	2	0	2	0	0	0	0	0	1	1	1	0	0	0	1	1	1	1	0	0	2	0	0	0	1	0	0	0	1	2
837	1	0	0	1	0	0	2	1	1	0	0	0	1	0	0	0	0	2	2	2	0	0	2	1	1	1	0	2	1	1	1	0	0	1	1	1	1	0	1	1	0	1	0	1	1	0	0	1	1
838	1	0	0	0	0	0	1	1	1	0	0	1	1	0	0	0	0	0	1	1	0	0	2	0	0	1	0	1	2	0	0	1	1	1	1	1	1	0	0	1	0	1	1	2	1	1	0	0	1
839	1	0	0	1	0	0	2	1	2	0	0	0	0	0	0	0	0	0	1	1	1	0	0	0	0	0	1	2	0	1	0	1	1	1	0	2	0	0	0	1	0	1	1	2	0	1	0	0	0
840	1	0	1	0	1	1	0	1	1	0	1	0	0	0	0	0	0	1	1	1	1	0	1	1	1	2	0	2	0	1	2	0	0	0	2	0	0	0	0	2	0	0	0	1	0	1	0	0	1
841	1	0	0	0	0	0	2	2	2	1	0	0	0	0	0	0	0	1	2	2	1	0	0	0	0	0	0	2	1	1	1	1	1	0	1	1	1	1	0	0	0	1	0	0	0	0	0	0	0
842	1	0	0	0	0	0	1	1	1	0	1	1	1	0	0	0	0	0	0	0	1	0	0	0	0	0	0	2	1	2	1	0	1	0	0	2	2	0	2	1	1	0	0	0	0	1	0	0	0
843	1	0	0	0	0	0	2	1	1	0	1	1	0	0	0	0	0	0	1	1	0	0	0	0	0	0	0	1	1	1	0	0	1	1	0	2	2	0	1	0	0	1	1	2	0	1	0	0	2
844	1	0	0	1	1	1	2	2	2	0	0	0	0	0	0	0	1	2	2	2	0	0	0	0	0	0	0	2	0	1	2	2	2	0	0	2	0	0	1	1	0	1	1	2	1	1	0	0	1
845	1	0	0	0	1	1	2	2	2	0	0	1	1	0	0	0	0	0	1	1	1	0	1	0	0	0	0	1	0	2	1	0	0	0	0	2	2	0	1	0	0	0	0	1	0	1	0	0	1
846	1	0	0	0	1	1	1	1	2	0	0	0	1	0	0	0	0	2	1	1	0	0	0	0	0	0	1	2	2	1	1	1	1	0	1	1	2	0	1	1	0	1	1	2	0	0	0	1	2
847	1	0	1	0	0	0	2	1	1	0	0	1	2	0	0	1	0	1	2	2	1	0	0	0	0	0	0	2	1	1	1	0	0	0	0	2	0	0	0	2	0	1	0	1	0	1	0	0	0
848	1	1	0	0	1	1	2	0	2	0	0	0	1	1	1	1	0	1	2	2	0	1	0	0	0	1	1	2	2	1	1	0	1	1	1	1	1	0	2	0	0	1	1	1	1	1	0	0	0
849	1	0	1	1	0	0	2	1	1	0	0	1	2	0	0	0	0	0	1	1	0	0	0	0	0	0	0	1	1	1	0	0	0	2	1	1	1	0	0	2	0	0	0	1	0	0	0	0	2
850	0	0	0	1	0	0	1	1	2	0	0	0	0	0	0	0	0	0	1	2	0	0	0	0	0	0	0	2	1	1	2	0	1	1	1	1	1	0	0	2	0	1	1	2	0	0	0	0	1
851	1	0	0	0	0	0	2	0	2	0	0	1	1	0	0	0	0	1	1	2	0	0	0	0	0	1	0	1	1	1	0	1	1	0	2	2	2	1	0	0	0	0	0	2	0	2	0	1	2
852	1	0	0	0	0	0	0	2	0	1	1	1	1	0	0	0	0	0	1	1	0	0	2	0	0	0	0	2	0	2	1	1	1	2	1	2	2	0	2	0	0	0	0	2	0	0	0	0	0
853	1	0	0	1	0	0	1	2	1	0	0	0	2	1	1	1	0	0	0	1	0	0	0	0	0	0	0	1	0	1	1	1	1	0	0	2	1	0	2	0	0	1	0	0	0	0	0	0	0
854	1	1	0	0	0	0	2	1	1	0	0	0	0	0	0	0	0	1	1	1	0	0	0	0	0	1	0	2	2	1	1	0	0	0	0	2	1	1	0	0	0	1	1	2	1	0	0	0	1
855	1	1	0	0	0	0	1	2	1	0	1	0	2	1	1	1	0	1	2	2	0	0	0	0	0	1	0	2	0	2	0	0	2	0	2	0	1	0	1	1	0	0	0	1	1	0	0	0	0
856	1	0	1	0	0	0	2	1	1	0	0	0	1	0	0	0	1	1	0	0	1	0	0	0	0	0	1	2	0	1	0	1	2	0	2	0	1	0	1	1	0	1	0	0	0	0	0	0	1
857	1	0	0	0	2	2	2	2	1	0	0	1	1	0	0	0	1	0	2	1	1	0	0	0	0	0	0	2	2	2	0	0	0	1	0	2	2	1	1	1	1	0	0	2	0	1	0	0	1
858	1	0	0	0	0	0	1	1	1	1	1	0	0	0	0	0	0	0	2	2	1	0	1	1	1	1	0	2	0	1	0	0	2	0	0	2	2	0	2	1	1	0	0	0	1	1	0	0	0
859	1	1	0	0	0	0	1	1	1	0	1	1	2	0	0	0	0	0	2	2	0	0	0	0	0	0	0	1	1	0	1	0	1	0	1	2	1	0	0	2	0	1	1	1	1	1	0	0	0
860	0	0	0	0	1	1	1	1	1	0	1	0	0	0	0	0	0	0	1	1	1	0	0	0	0	0	0	2	0	2	1	0	0	2	0	2	2	1	0	1	0	0	0	1	0	0	0	0	1
861	0	0	0	0	0	0	1	2	1	0	1	0	1	0	0	0	0	1	1	1	0	0	0	0	0	0	0	1	1	1	1	0	1	1	0	2	2	0	0	1	0	0	0	2	0	0	0	0	0
862	1	0	0	0	1	1	1	1	1	0	0	1	1	0	0	0	0	1	1	1	0	0	1	1	1	1	0	0	2	0	0	0	0	1	0	2	2	0	2	0	0	1	1	1	1	2	0	0	1
863	0	1	0	0	0	0	1	2	1	0	0	0	0	0	0	0	0	0	1	1	0	0	0	0	0	0	0	2	0	2	0	0	1	1	1	2	1	0	1	1	0	1	1	1	1	1	0	0	1
864	1	0	0	0	0	0	2	0	2	0	0	1	1	0	0	0	0	0	1	1	0	0	0	0	0	0	0	2	1	1	1	0	0	0	0	2	1	0	0	1	0	0	0	0	0	1	0	0	1
865	1	0	0	0	0	0	2	2	2	0	0	0	0	0	0	0	0	1	1	1	1	0	0	0	0	0	0	2	0	1	2	1	2	0	0	2	1	0	0	1	0	0	0	2	0	1	0	0	1
866	1	0	0	1	0	0	1	2	2	0	0	0	0	0	0	0	0	0	2	1	1	0	0	0	0	1	1	2	1	1	0	1	1	0	1	1	2	0	1	1	0	1	0	0	0	0	0	0	0
867	1	0	0	1	0	0	2	2	1	0	1	0	1	0	0	0	1	0	2	1	1	0	0	0	0	0	0	2	1	1	1	2	1	0	0	2	0	0	0	1	0	0	0	1	1	1	0	0	1
868	1	1	0	0	1	1	1	2	1	0	1	0	0	0	0	0	0	1	1	1	0	0	0	0	0	1	0	2	2	0	2	1	1	2	1	2	0	0	1	1	0	1	1	1	0	0	0	0	1
869	1	0	0	0	0	0	1	1	1	0	1	0	1	0	0	0	0	0	1	1	0	0	2	0	0	0	0	2	1	1	1	1	2	0	0	2	2	0	1	2	1	0	0	0	0	1	0	0	2
870	1	0	0	0	0	0	0	2	0	1	1	1	1	0	0	0	0	0	1	2	0	0	0	0	0	0	0	2	0	1	2	0	0	0	0	2	0	0	1	1	0	1	1	2	1	1	0	0	0
871	1	0	0	1	0	0	1	1	1	1	2	0	0	0	0	0	0	0	0	0	1	0	0	0	0	0	0	2	0	2	0	1	2	0	1	1	1	0	0	1	0	1	0	1	0	0	0	0	1
872	0	0	0	0	1	1	2	1	2	0	0	2	2	0	0	0	0	0	0	1	1	0	1	1	1	1	0	2	0	2	1	1	2	1	2	1	1	0	1	1	0	0	0	1	0	0	0	1	1
873	1	0	0	0	0	0	1	2	0	0	1	0	1	0	0	0	0	1	2	2	0	1	0	0	0	0	0	0	1	1	0	1	2	0	1	1	1	0	0	1	1	0	0	2	0	2	0	0	0
874	1	0	0	1	0	0	1	2	0	0	0	0	0	0	0	0	0	0	2	2	0	1	0	0	0	0	0	1	0	2	1	0	1	1	1	1	1	0	1	1	0	0	0	2	0	0	0	0	0
875	1	1	0	0	0	0	2	1	2	0	0	0	1	0	0	0	1	2	1	1	1	0	0	0	0	0	1	1	1	0	0	0	2	0	2	0	2	0	2	0	1	1	1	1	1	1	0	0	2
876	1	0	0	0	0	0	1	1	0	1	2	0	1	0	0	0	0	1	1	1	0	0	0	0	0	0	0	0	1	0	1	1	0	1	0	2	1	0	0	1	0	0	0	2	0	2	0	0	1
877	1	0	0	0	0	0	2	2	1	0	1	0	0	0	0	0	0	0	2	2	0	1	1	1	1	1	0	2	0	2	0	1	0	1	0	2	1	0	0	2	0	0	0	2	0	1	0	0	0
878	1	0	0	2	0	0	2	2	1	0	0	1	1	0	0	0	1	1	1	1	0	0	0	0	0	0	0	2	0	1	1	1	0	1	0	2	1	1	0	1	0	2	2	2	1	1	0	0	2
879	1	0	0	0	1	1	2	1	1	0	1	1	2	0	0	0	0	2	1	1	1	0	0	0	0	0	0	2	0	1	0	1	1	0	0	2	1	0	0	1	0	0	0	1	0	0	0	1	0
880	1	0	0	1	0	0	1	1	0	0	1	0	1	0	0	1	0	0	0	0	1	0	0	0	0	0	1	1	0	0	1	2	1	0	2	0	2	0	1	2	1	0	0	2	0	0	0	0	1
881	0	0	0	1	0	0	2	1	1	0	0	1	1	0	0	0	0	2	2	2	0	0	1	0	0	0	0	2	1	1	1	0	1	1	1	2	2	0	2	1	1	1	1	2	1	0	0	0	1
882	1	0	0	1	0	0	2	1	2	0	0	1	1	0	0	0	0	1	1	2	0	0	1	1	1	0	0	2	1	1	2	2	2	0	1	1	1	1	0	2	0	1	1	2	0	0	0	1	1
883	1	0	0	0	1	1	1	1	1	1	0	0	0	0	0	0	0	0	2	2	0	0	0	0	0	1	0	2	2	0	2	0	1	2	1	2	1	0	1	2	1	0	0	2	2	0	0	1	1
884	1	0	0	0	0	0	1	1	1	0	0	0	0	0	0	0	0	0	0	0	1	0	0	0	0	0	0	1	1	1	0	1	1	1	1	1	1	0	0	1	1	0	0	1	0	0	0	0	0
885	1	0	1	0	0	1	1	1	1	1	1	0	2	0	0	1	0	0	1	1	1	0	0	0	0	0	0	2	1	1	2	1	1	0	0	1	2	0	1	0	0	0	0	2	0	0	0	0	0
886	0	0	0	0	1	1	2	0	2	0	0	1	2	0	0	0	0	0	1	1	0	0	0	0	0	0	0	2	1	2	1	1	2	0	0	2	1	0	0	0	0	0	0	2	0	1	0	0	1
887	0	0	0	0	0	0	2	1	2	0	1	0	0	0	0	0	0	1	2	2	0	0	0	0	0	0	0	2	0	2	0	1	1	0	0	2	2	0	2	0	1	1	0	1	0	1	0	0	1
888	0	0	0	1	0	0	2	1	2	0	0	1	2	0	0	0	0	0	1	1	1	0	0	0	0	0	0	2	0	2	1	0	1	1	1	1	2	1	0	2	1	0	0	0	0	0	0	0	1
889	1	0	0	0	0	0	2	0	1	0	0	0	1	0	0	0	0	0	2	2	0	0	0	0	0	0	0	1	1	1	1	1	1	1	1	1	1	0	1	0	0	0	0	1	1	0	0	0	1
890	1	1	0	0	1	1	1	2	1	0	1	1	1	0	0	0	0	0	1	1	1	0	0	0	0	0	0	2	0	1	0	0	1	0	1	1	2	0	1	1	0	0	0	2	0	0	0	1	1
891	1	0	0	1	1	1	2	1	2	0	0	0	0	0	0	0	0	0	1	1	1	0	0	0	0	0	0	2	0	2	0	2	1	0	1	1	1	0	1	1	0	1	0	0	0	0	0	0	1
892	1	0	0	0	0	1	1	2	1	0	0	0	0	0	0	0	0	1	0	1	1	0	0	0	0	0	0	1	1	1	0	2	2	0	0	2	2	0	0	1	0	0	0	2	0	0	0	1	2
893	1	0	0	0	0	0	2	0	2	0	1	1	1	0	0	0	1	2	0	0	2	0	0	0	0	0	0	0	1	1	0	1	1	0	1	1	0	0	0	2	0	1	1	2	1	1	0	0	1
894	1	0	1	0	0	0	2	2	2	0	0	1	1	1	1	1	0	0	1	1	1	0	0	0	0	0	0	2	1	2	0	0	0	0	1	1	1	0	1	1	0	0	0	1	0	0	0	0	1
895	1	1	1	1	0	0	1	1	1	0	1	2	2	0	0	0	0	2	2	2	0	0	0	0	0	0	0	2	1	2	0	1	1	0	1	1	0	0	0	1	0	0	0	2	0	1	0	0	1
896	1	0	0	1	0	0	1	2	1	0	0	0	0	0	0	0	1	0	2	1	1	0	1	0	0	0	0	2	0	2	1	0	0	0	0	2	1	1	0	1	0	0	0	2	0	1	0	0	0
897	1	0	0	1	0	0	2	0	2	0	0	0	0	0	0	0	0	1	1	1	0	0	0	0	0	0	0	2	0	2	1	1	1	0	2	2	0	0	1	1	0	0	0	2	0	2	0	0	1
898	0	0	0	0	0	0	1	1	2	0	0	0	1	1	1	1	0	0	2	1	1	0	0	0	0	0	0	1	2	0	1	1	1	2	1	1	1	0	0	1	0	0	0	2	0	0	0	1	1
899	1	0	0	1	0	0	2	2	0	0	1	0	0	0	0	0	0	0	2	2	0	1	1	1	1	1	0	1	1	1	1	0	0	0	2	0	2	0	1	0	0	0	0	2	1	0	0	0	2
900	1	0	0	1	1	1	1	2	1	0	0	0	0	0	0	0	0	0	1	1	1	0	0	0	0	0	0	2	1	2	0	0	1	0	0	2	1	0	1	1	0	0	0	1	0	0	0	0	0
901	0	0	0	0	0	0	2	2	2	0	0	1	1	0	0	0	0	1	2	2	0	0	1	0	0	0	0	2	0	2	0	0	0	0	0	2	0	0	0	2	0	1	0	1	0	1	0	1	1
902	1	0	0	1	0	0	2	2	1	0	1	1	0	0	0	1	0	0	1	2	0	0	1	0	0	0	0	1	0	1	1	1	1	0	2	1	0	0	1	1	0	0	0	1	0	0	0	0	0
903	1	0	0	0	0	0	1	2	0	0	1	1	1	0	0	0	0	2	2	1	1	0	0	0	0	0	0	1	2	0	0	1	1	0	1	1	2	0	1	1	0	1	0	1	2	1	0	0	2
904	1	0	0	1	0	0	2	2	1	0	0	0	0	0	0	0	0	0	2	2	0	1	1	1	1	1	0	2	0	1	0	0	0	0	0	2	1	0	1	1	0	0	0	2	2	0	0	0	1
905	1	0	0	1	0	0	2	2	0	0	0	1	1	0	0	0	0	0	1	1	1	0	0	0	0	0	0	1	2	1	0	0	1	1	1	2	1	0	1	1	0	0	0	2	1	2	0	0	0
906	1	0	0	0	0	0	2	2	1	1	0	0	1	0	0	0	0	0	1	0	1	0	1	0	0	1	0	1	1	0	1	0	1	1	0	2	2	0	1	0	0	0	0	0	0	0	0	0	1
907	1	0	0	0	0	0	1	1	1	0	1	1	0	0	0	1	0	1	2	2	0	1	0	0	0	0	0	0	1	0	1	0	0	0	0	2	1	0	0	2	0	1	1	1	1	1	0	1	2
908	1	0	0	1	0	0	2	2	1	0	1	0	1	0	0	0	0	0	2	2	0	0	0	0	0	0	1	2	0	1	0	1	0	1	1	1	0	1	0	1	0	0	0	0	0	1	0	0	1
909	1	1	0	0	0	0	2	0	2	0	0	1	1	0	0	0	1	0	2	1	1	0	0	0	0	0	0	0	2	0	0	0	1	1	1	1	2	0	2	0	0	0	0	2	1	0	0	1	2
910	1	0	0	0	0	0	1	2	0	0	1	1	2	0	0	1	0	0	1	1	1	0	0	0	0	0	0	2	1	1	2	2	2	0	2	0	1	0	0	2	0	0	0	1	0	1	0	0	0
911	0	0	0	1	0	0	2	2	1	0	1	1	2	0	0	0	0	0	2	2	0	0	0	0	0	0	0	2	1	2	1	0	0	0	0	2	0	1	0	1	0	0	0	1	0	0	0	0	1
912	1	0	0	0	0	0	1	1	1	0	0	0	1	0	0	0	0	0	2	1	1	0	0	0	0	1	0	2	1	1	2	0	1	1	2	0	0	1	0	1	0	1	1	2	1	0	0	0	0
913	1	0	0	0	2	2	2	2	2	0	0	0	1	0	0	0	0	1	1	1	1	0	0	0	0	2	2	2	1	0	1	0	1	1	1	1	1	0	2	0	0	1	1	2	1	0	0	0	2
914	1	0	0	0	0	0	1	2	0	0	0	0	0	0	0	0	1	2	1	1	1	0	1	1	1	1	0	2	0	1	1	0	1	2	1	2	2	1	1	1	1	0	0	1	0	0	0	0	0
915	1	0	0	0	0	0	2	1	1	0	1	1	1	0	0	0	0	0	1	1	0	0	0	0	0	2	0	2	2	1	1	0	1	0	1	1	1	0	0	1	0	1	0	1	0	1	0	0	1
916	1	0	0	0	0	0	2	2	2	0	0	0	1	0	0	0	0	1	1	1	0	0	0	0	0	0	0	1	1	1	1	1	1	0	1	1	1	1	0	0	0	0	0	1	1	0	0	0	0
917	1	0	0	0	0	0	2	2	1	0	0	0	0	0	0	0	0	0	1	1	0	0	0	0	0	0	0	1	1	1	0	1	1	0	0	2	1	0	2	0	0	0	0	1	0	0	0	0	1
918	1	0	0	0	1	1	2	0	2	0	0	1	1	0	0	0	0	1	2	2	0	0	1	0	0	0	1	2	1	2	0	0	1	1	0	2	1	1	0	0	0	0	0	2	0	0	0	0	1
919	1	0	0	1	0	0	1	1	1	0	1	0	0	0	0	0	0	2	1	1	1	0	0	0	0	1	0	2	1	1	1	0	1	2	1	2	1	0	0	2	0	0	0	2	0	0	0	0	1
920	1	0	1	0	0	1	2	1	1	1	0	1	0	0	0	1	0	1	2	2	0	0	0	0	0	0	0	2	2	1	1	1	1	1	1	1	2	0	2	0	1	0	0	1	0	1	0	0	1
921	1	0	0	1	0	0	1	1	1	0	1	0	0	0	0	0	0	0	2	2	0	0	1	1	1	1	1	2	1	1	0	0	0	0	0	2	1	0	0	1	1	1	1	1	1	1	0	0	1
922	1	0	0	0	0	0	2	1	2	0	0	1	1	0	0	0	0	1	1	1	1	0	1	1	1	1	0	2	0	2	1	1	1	0	1	1	1	0	0	1	1	0	0	2	0	2	0	0	1
923	1	0	0	0	0	0	2	0	2	0	0	0	1	1	0	0	0	0	2	2	0	0	0	0	0	0	0	2	0	1	1	0	1	1	0	2	1	0	1	1	0	0	0	0	0	0	0	0	2
924	1	0	0	2	1	1	2	1	2	0	0	0	0	0	0	0	0	1	1	1	0	0	0	0	0	1	0	2	1	0	1	1	2	0	1	1	0	0	0	1	0	0	0	1	0	1	0	0	2
925	1	0	1	0	1	1	1	1	1	0	0	1	2	0	0	1	0	0	1	2	0	0	0	0	0	1	1	2	1	1	0	0	0	1	0	2	1	0	1	1	0	0	0	2	0	2	0	0	1
926	1	0	1	1	0	0	2	2	1	0	0	0	0	0	0	0	0	0	1	1	0	0	1	0	0	0	0	2	0	2	0	2	1	0	1	1	2	2	0	0	0	0	0	1	0	0	1	0	0
927	0	0	0	0	1	1	1	1	1	0	1	1	2	0	0	0	0	0	0	1	1	1	0	0	0	0	0	2	0	2	1	0	1	1	1	1	1	0	2	0	0	0	0	2	0	0	0	0	1
928	1	0	1	1	0	1	1	1	1	0	1	0	0	0	0	0	0	2	0	0	0	0	1	0	0	0	0	1	0	1	1	1	1	0	1	1	1	0	1	2	1	0	0	1	0	0	0	0	0
929	1	0	0	0	2	2	2	1	2	0	0	1	2	0	0	1	0	0	1	1	0	0	0	0	0	0	1	2	2	1	1	2	1	0	2	0	1	0	1	1	0	0	0	2	0	0	0	0	0
930	1	1	0	0	0	0	2	0	2	0	0	0	1	0	0	0	1	1	0	0	1	0	1	1	1	1	0	2	0	2	1	0	1	1	0	2	2	1	1	1	1	1	1	2	1	0	0	0	1
931	1	0	0	0	0	0	2	2	1	0	0	1	2	0	0	0	0	0	0	1	0	0	0	0	0	1	0	2	1	2	1	1	0	0	1	1	1	0	0	1	0	0	0	1	0	1	0	2	2
932	1	1	0	0	1	1	1	1	2	0	0	1	1	0	0	0	0	1	2	2	0	1	0	0	0	0	0	1	1	2	0	2	1	0	1	1	1	0	1	2	1	0	0	2	2	0	0	0	2
933	1	1	0	0	1	1	1	1	1	0	1	0	1	0	0	0	0	0	2	2	0	0	1	1	1	1	0	1	0	1	0	0	1	0	1	1	2	0	0	1	0	0	0	0	0	1	0	0	0
934	1	0	0	0	0	0	1	1	1	0	1	0	0	0	0	0	0	1	1	2	0	0	1	0	0	0	0	0	2	0	0	0	2	0	1	1	1	0	2	0	0	0	0	2	1	0	0	1	0
935	1	0	0	0	0	0	1	1	2	0	0	0	1	0	0	0	0	0	1	1	0	0	0	0	0	0	0	1	1	1	0	0	0	0	0	1	1	0	1	1	0	0	0	0	0	1	0	1	0
936	1	0	0	0	0	0	2	2	1	0	0	0	0	0	0	0	0	0	2	2	0	0	0	0	0	1	0	2	0	2	1	0	0	0	2	0	1	0	1	1	0	0	0	0	0	0	0	1	2
937	1	0	0	0	1	1	2	2	1	0	0	1	2	0	0	0	0	0	2	2	0	0	0	0	0	0	0	1	1	1	0	1	1	0	0	2	2	1	1	2	2	0	0	2	0	0	0	0	1
938	1	0	1	1	1	1	2	1	2	0	0	0	1	0	0	0	0	1	1	2	0	0	1	1	1	1	0	2	0	1	1	1	1	1	0	2	2	0	1	0	0	1	0	1	0	0	0	0	1
939	0	0	0	0	0	0	2	1	2	0	0	0	1	0	0	0	0	1	1	1	0	0	0	0	0	1	0	2	0	1	2	2	2	0	1	1	1	0	0	2	0	0	0	0	0	1	0	0	0
940	1	0	0	0	0	0	2	2	2	0	0	0	0	0	0	0	0	0	0	0	0	0	0	0	0	0	0	2	1	1	1	1	1	1	1	0	0	0	0	2	0	0	0	1	0	1	0	0	2
941	1	0	0	1	0	0	2	2	1	0	0	1	2	0	0	0	0	0	2	2	0	0	0	0	0	0	0	2	1	1	1	1	1	0	0	1	0	0	0	1	0	0	0	2	0	0	0	0	1
942	1	0	0	1	0	0	2	0	2	0	0	1	1	0	0	0	0	0	1	1	1	1	0	0	0	0	0	2	0	2	0	0	1	0	1	1	0	0	1	1	0	0	0	1	0	1	0	0	1
943	1	0	0	1	0	0	2	0	2	0	0	1	2	0	0	1	0	1	0	1	1	0	1	0	0	0	1	2	1	1	0	0	0	0	0	2	2	0	0	2	0	1	0	1	0	1	0	0	2
944	1	0	0	1	0	0	1	2	1	0	1	1	0	0	0	1	0	0	2	2	0	0	1	0	0	1	0	2	1	1	2	2	2	0	1	1	2	0	2	0	0	0	0	1	0	0	0	0	1
945	1	0	0	0	1	1	2	1	2	0	0	0	1	0	0	0	0	0	1	1	0	0	0	0	0	0	0	1	2	0	1	2	2	0	1	1	2	1	0	0	0	0	0	2	0	0	0	0	1
946	1	0	0	1	1	1	1	1	1	0	0	0	0	0	0	0	1	2	1	1	1	0	0	0	0	1	0	1	2	0	1	0	0	0	0	2	1	0	1	1	0	1	1	2	2	2	0	0	1
947	1	0	1	1	0	0	2	1	1	0	0	0	0	0	0	0	0	1	1	2	0	0	0	0	0	0	0	2	0	2	0	1	1	0	0	2	2	0	2	0	0	0	0	1	0	0	0	0	0
948	1	0	0	0	0	0	2	2	2	0	0	1	1	0	0	0	0	1	1	2	0	1	0	0	0	0	0	1	1	1	1	1	0	1	0	2	2	0	1	1	0	0	0	2	0	0	0	1	1
949	0	0	0	0	0	0	1	1	1	1	1	0	0	0	0	0	0	1	2	2	0	0	0	0	0	0	0	1	1	1	0	0	1	1	0	2	2	0	2	0	0	0	0	2	1	0	0	0	0
950	1	1	0	0	1	1	1	1	1	0	1	1	1	1	1	1	0	1	1	2	0	1	0	0	0	0	0	2	1	2	0	0	1	1	2	0	0	0	1	1	0	0	0	1	0	0	0	0	0
951	1	0	0	1	0	0	1	1	1	0	1	0	1	0	0	0	0	1	1	1	0	0	0	0	0	0	0	2	1	2	1	1	1	0	0	2	2	0	0	2	0	0	0	2	0	1	0	0	1
952	1	0	0	0	0	1	2	2	1	0	1	1	2	1	1	1	1	2	1	1	1	0	1	0	0	1	0	2	0	1	0	0	0	0	0	2	0	0	1	2	1	1	1	1	0	0	0	0	1
953	0	0	0	0	1	1	2	2	1	0	0	0	1	0	0	0	0	0	2	2	0	0	0	0	0	0	0	2	1	2	0	0	2	1	2	1	2	1	1	0	0	0	0	2	1	0	0	0	1
954	1	0	0	0	0	0	2	1	1	0	0	0	0	0	0	0	0	0	1	1	0	1	0	0	0	0	0	1	1	1	0	1	2	0	1	1	2	0	1	0	0	0	0	1	1	1	0	0	0
955	1	0	0	1	0	0	2	2	1	1	0	0	1	0	0	0	0	1	0	0	1	0	0	0	0	0	0	2	0	1	1	0	1	1	1	1	1	0	0	1	0	0	0	1	0	1	0	0	1
956	0	0	0	0	0	0	2	1	2	0	0	0	1	0	0	0	0	1	2	2	0	0	0	0	0	1	0	1	1	1	0	0	0	0	0	2	1	0	0	2	0	0	0	2	0	0	0	0	1
957	1	0	0	1	0	0	2	0	2	0	0	0	1	0	0	0	0	0	2	2	0	0	0	0	0	0	0	1	0	1	0	1	1	1	1	1	2	0	1	2	1	1	0	1	2	1	0	0	0
958	1	0	0	0	0	0	1	1	1	0	1	0	1	0	0	0	0	0	2	1	1	1	0	0	0	0	0	2	0	2	0	1	2	0	1	1	1	0	0	2	1	0	0	2	0	0	0	0	1
959	1	0	0	0	0	1	2	2	2	0	0	0	0	0	0	0	0	0	2	1	1	0	0	0	0	0	0	2	1	1	1	0	0	0	0	2	1	0	0	1	1	0	0	1	0	1	0	0	0
960	0	0	0	1	0	0	2	1	2	0	0	0	1	0	0	0	0	0	1	1	0	0	0	0	0	1	0	0	2	0	0	1	1	0	0	2	0	0	0	2	0	0	0	1	0	1	0	0	2
961	1	0	0	0	0	0	1	2	1	0	1	1	2	0	0	1	0	0	1	0	1	0	0	0	0	0	0	2	0	1	1	0	1	1	1	1	2	0	2	1	1	0	0	2	0	0	0	0	0
962	1	0	0	1	0	0	1	2	1	0	0	0	1	0	0	0	0	1	2	2	0	0	0	0	0	0	2	2	1	0	1	0	0	0	0	2	0	0	0	1	0	1	0	0	0	0	0	0	1
963	1	0	0	0	0	0	1	2	1	0	1	0	1	0	0	0	0	0	2	1	1	0	0	0	0	0	0	2	0	1	1	1	0	0	0	2	2	0	2	1	1	0	0	1	0	1	0	0	2
964	1	0	1	0	0	0	1	1	2	0	0	1	2	0	0	0	0	0	1	1	0	0	0	0	0	1	0	1	1	1	0	0	2	0	2	0	1	0	1	1	0	1	1	2	1	2	0	0	2
965	1	0	0	0	0	0	2	1	2	0	0	1	1	0	0	0	0	0	2	2	0	0	1	0	0	1	0	2	0	2	0	0	1	1	1	1	1	0	1	1	1	0	0	0	2	2	0	0	1
966	1	0	0	0	0	0	2	0	2	0	0	0	1	0	0	0	0	0	1	1	1	1	0	0	0	1	0	1	0	1	1	2	1	0	1	1	2	1	0	0	0	0	0	2	2	1	0	0	1
967	1	0	0	1	0	0	2	1	2	0	0	1	2	0	0	0	0	0	1	1	0	0	0	0	0	0	0	2	0	2	0	1	1	0	1	1	1	0	1	2	1	0	0	0	0	0	0	0	1
968	1	0	0	1	0	0	2	1	2	0	1	0	1	0	0	0	0	1	2	2	0	0	2	0	0	0	0	1	1	0	1	1	2	0	1	1	1	0	1	1	0	0	0	2	0	0	0	1	2
969	0	0	1	1	0	0	2	0	2	0	0	0	0	0	0	0	0	0	2	1	0	0	0	0	0	0	0	2	0	2	0	0	1	1	1	1	2	0	2	0	0	0	0	1	0	0	0	0	1
970	1	0	0	1	0	0	2	2	1	0	0	0	1	0	0	0	0	0	2	1	1	0	1	0	0	0	0	2	1	1	2	0	0	1	1	1	2	0	1	2	1	0	0	2	0	1	0	0	2
971	1	0	0	1	0	0	2	2	2	0	0	0	1	0	0	0	0	0	1	1	0	0	1	0	0	0	0	2	1	1	1	0	1	1	0	2	1	0	0	0	0	0	0	0	0	0	0	0	1
972	1	0	0	0	0	0	2	1	2	0	0	0	0	0	0	0	0	1	1	1	1	0	0	0	0	0	0	2	1	1	1	0	1	1	1	2	1	0	0	2	0	0	0	1	0	1	0	0	2
973	1	0	0	0	0	0	2	1	2	0	0	1	2	1	1	1	0	0	2	2	0	0	2	1	1	1	0	2	1	2	0	2	1	0	1	1	2	1	1	0	0	1	1	2	0	0	0	0	1
974	1	0	0	0	0	0	2	2	2	0	0	0	0	0	0	0	0	1	2	2	0	0	0	0	0	1	0	2	1	1	1	0	0	1	1	1	0	0	0	2	0	1	0	1	0	1	0	0	0
975	1	0	0	2	1	1	2	0	2	0	0	0	1	0	0	0	0	1	2	2	0	0	0	0	0	0	0	2	0	1	1	0	0	1	0	2	1	0	0	2	0	1	1	1	1	1	0	0	0
976	1	0	0	0	0	0	2	2	1	1	0	1	1	0	0	0	0	0	1	1	0	0	0	0	0	1	0	1	2	0	1	0	1	1	0	2	2	1	0	1	0	1	0	0	2	0	0	1	0
977	0	0	1	0	1	1	2	2	2	0	0	1	2	0	0	1	0	0	1	0	1	1	0	0	0	0	0	1	1	1	0	0	0	1	1	1	1	0	2	0	1	0	0	1	0	1	0	0	2
978	0	0	0	0	0	0	1	2	0	0	1	1	2	0	0	0	0	2	0	0	0	0	0	0	0	0	0	1	2	0	1	0	0	1	0	2	2	1	1	1	0	0	0	1	0	0	0	0	0
979	0	0	0	0	0	0	0	2	0	0	2	0	1	0	0	0	0	1	2	2	0	0	0	0	0	0	0	1	0	2	1	1	1	2	1	1	1	0	1	1	0	0	0	2	0	0	0	0	1
980	0	0	0	0	1	1	1	2	1	0	1	1	1	0	0	0	0	0	2	1	1	0	0	0	0	0	0	1	0	1	0	0	1	1	0	2	2	2	0	0	0	1	1	2	1	2	0	0	0
981	1	0	0	0	0	0	1	1	1	0	1	0	2	0	0	1	0	0	2	2	0	0	0	0	0	0	0	2	1	1	1	2	2	0	0	2	2	1	0	1	0	0	0	1	0	1	0	0	0
982	1	0	2	0	0	0	2	2	1	0	0	0	0	0	0	0	0	0	2	2	0	0	0	0	0	0	0	2	0	2	1	0	1	1	1	1	1	0	0	1	0	0	0	1	1	0	0	1	2
983	1	0	0	1	0	0	2	2	1	0	0	0	1	0	0	0	0	0	2	2	0	0	0	0	0	0	0	2	1	1	2	1	2	0	1	1	2	0	1	1	0	0	0	2	1	0	0	0	2
984	1	0	0	0	0	0	1	2	1	0	1	0	0	0	0	0	0	0	2	1	1	0	0	0	0	0	0	1	1	1	0	1	1	2	1	1	2	1	0	0	0	0	0	1	0	1	0	0	1
985	1	0	0	1	0	0	1	2	1	0	1	1	1	0	0	0	0	1	0	0	0	1	0	0	0	0	0	2	0	1	1	0	0	1	1	1	2	0	1	1	1	0	0	1	0	0	0	0	2
986	1	0	0	0	0	0	1	2	0	0	1	0	1	0	0	0	1	2	2	2	0	0	0	0	0	0	0	2	0	2	1	1	1	0	0	2	2	0	1	1	0	0	0	2	0	0	0	0	1
987	1	0	0	0	1	1	2	0	2	0	0	0	0	0	0	0	0	0	2	2	0	0	0	0	0	0	0	2	0	1	2	2	2	0	2	0	2	1	1	0	0	0	0	1	0	1	0	0	0
988	1	0	0	0	0	0	2	1	2	0	0	1	2	0	0	0	0	0	1	1	0	0	1	0	0	0	1	2	0	1	0	0	1	1	1	1	1	0	0	2	0	0	0	2	0	0	0	0	1
989	1	0	2	0	0	0	2	0	2	0	1	0	1	0	0	0	0	1	2	2	1	0	1	0	0	0	0	2	0	2	0	2	1	0	1	1	1	0	0	1	0	0	0	1	0	1	0	0	1
990	1	0	0	0	0	0	2	2	2	0	0	1	2	0	0	0	0	0	2	1	1	0	0	0	0	1	0	2	0	0	1	1	1	0	0	2	1	0	1	2	1	1	0	0	0	0	0	0	1
991	1	1	0	0	1	1	2	1	2	0	0	0	2	0	0	0	0	0	2	2	0	0	0	0	0	1	0	1	2	1	0	1	1	0	1	1	1	0	1	1	0	0	0	1	0	0	0	0	1
992	1	0	0	0	0	0	1	1	1	0	1	0	0	0	0	0	0	1	1	2	0	1	0	0	0	0	0	1	2	0	1	1	2	1	1	0	1	0	0	1	1	0	0	2	0	0	0	0	1
993	1	0	0	0	0	0	1	2	1	0	1	0	0	0	0	0	0	0	1	1	1	0	0	0	0	1	0	2	1	1	1	0	0	0	0	2	1	0	0	1	0	1	0	1	0	1	0	0	0
994	1	0	0	0	0	0	2	1	1	0	1	1	1	0	0	0	0	1	1	1	1	0	1	0	0	0	0	2	0	1	2	0	0	0	1	2	0	1	0	1	0	1	1	2	1	0	0	1	1
995	1	0	0	0	0	0	2	2	2	0	0	0	0	0	0	0	0	0	2	2	0	1	1	1	1	1	0	1	1	1	1	1	1	0	0	2	2	0	1	1	0	0	0	1	1	1	0	0	1
996	1	0	0	1	0	0	1	1	2	0	0	2	2	0	0	0	0	0	2	2	0	1	0	0	0	0	0	2	2	2	0	1	1	0	1	1	2	0	1	1	0	0	0	1	1	1	0	1	2
997	1	0	1	1	1	1	1	1	1	0	1	0	1	0	0	0	0	0	2	2	0	0	2	1	1	1	0	2	1	2	1	1	2	0	0	2	2	1	1	0	0	1	0	1	0	0	0	0	1
998	1	0	0	0	0	0	2	1	2	0	0	1	2	0	0	0	0	1	1	1	0	0	0	0	0	1	0	2	0	1	2	1	0	0	1	1	2	1	1	0	0	0	0	2	0	1	0	0	0
999	1	0	0	0	0	0	1	1	1	0	0	0	2	0	0	0	0	1	1	1	1	0	1	1	1	1	0	1	1	1	0	0	1	0	0	2	2	1	1	2	2	1	1	2	1	1	0	1	2
1000	1	1	0	0	0	0	2	0	2	0	0	0	1	0	0	0	0	2	1	1	1	0	1	0	0	0	0	2	0	1	1	2	1	0	0	2	1	0	0	2	0	0	0	1	1	1	0	0	1
[truncated: 252 more columns]
