# Supplementary material for: KNN-MDR: a learning approach for improving interactions mapping performances in genome wide association studies
Source: BMC Bioinformatics. 2017 Mar 21;18:184. doi: 10.1186/s12859-017-1599-7 (PMC5361736; doi:10.1186/s12859-017-1599-7)
Supplement: Supplementary file 5 — The data set(s) supporting the results of Table 3. (ZIP 7092 kb) [file 12859_2017_1599_MOESM5_ESM.zip › 000/S41/mkallsimul.dat]

1	1	2	1	0	0	0	2	0	1	0	1	0	0	0	0	0	0	0	0	1	1	0	0	2	0	2	1	1	1	1	1	1	1	0	0	2	1	0	1	1	1	0	1	0	1	0	0	1	0
2	0	1	1	1	1	1	2	1	0	0	0	1	1	0	0	0	0	0	1	0	0	1	0	2	0	0	2	0	2	1	1	1	2	1	2	1	1	0	0	0	0	0	0	0	0	0	0	1	1
3	1	2	0	0	0	0	2	1	0	1	1	0	0	0	0	0	1	1	0	2	1	0	0	2	0	0	2	0	2	2	2	0	2	1	0	2	2	0	0	2	2	1	1	0	0	0	0	2	0
4	1	2	1	0	0	0	1	0	0	1	2	1	2	0	0	1	0	0	1	1	1	2	1	1	1	1	1	0	1	1	2	0	0	0	1	1	0	1	0	0	0	1	0	0	0	1	0	2	0
5	1	1	2	0	0	0	2	0	0	0	1	0	2	1	0	0	0	1	2	1	1	0	0	2	0	0	0	0	1	1	1	0	0	0	0	2	2	0	0	1	1	0	1	0	0	0	0	1	0
6	1	2	1	0	0	0	1	0	1	0	0	0	1	1	0	0	0	2	1	1	1	0	0	2	0	1	2	0	2	2	1	2	2	0	1	1	1	0	0	1	1	1	1	0	1	0	0	2	0
7	1	0	2	0	0	1	1	0	1	0	1	0	1	1	0	0	0	0	2	0	0	1	0	2	0	0	1	1	2	2	0	1	1	1	1	1	1	1	0	1	1	1	1	0	1	0	1	0	1
8	0	0	2	0	0	0	2	1	0	0	0	1	2	1	0	0	0	0	1	1	1	0	1	1	0	2	2	0	2	2	1	2	2	0	2	0	2	1	1	2	1	1	1	0	1	1	1	0	0
9	1	1	2	0	0	1	0	0	1	0	2	1	1	0	0	1	0	1	1	0	0	1	0	2	0	0	2	0	2	1	0	1	1	0	1	1	1	0	0	1	1	0	0	0	0	1	0	2	0
10	1	1	1	0	0	1	1	0	1	0	1	1	0	0	0	0	0	0	2	0	0	1	1	1	1	2	2	0	2	2	0	1	1	1	0	2	1	0	0	1	1	1	0	0	0	0	0	0	0
11	0	2	1	0	0	0	0	0	2	0	0	0	0	0	0	0	0	2	2	1	0	1	0	2	0	0	1	2	2	2	1	2	2	1	0	2	1	0	0	1	1	0	0	0	1	0	0	1	0
12	1	0	2	0	0	0	2	0	0	0	2	0	1	0	1	0	0	0	2	1	1	1	0	2	0	0	2	0	1	1	1	1	1	0	1	1	2	0	0	1	1	0	0	0	0	0	0	0	2
13	1	1	2	0	0	1	1	0	0	0	1	0	0	0	0	0	0	0	1	0	0	0	0	2	0	2	0	1	2	2	1	0	0	0	0	2	1	0	1	1	1	1	1	0	1	0	0	1	1
14	0	1	2	0	0	1	1	1	1	0	0	0	1	1	0	0	0	1	2	0	0	1	1	1	1	2	2	0	2	2	1	1	1	1	1	1	2	0	0	2	2	0	0	0	0	1	0	0	1
15	1	2	1	0	0	0	0	0	1	0	0	0	0	0	0	0	0	0	1	2	1	1	0	2	0	1	2	0	2	2	1	1	1	0	0	2	2	0	0	1	1	0	1	0	1	0	1	1	0
16	1	1	1	0	0	0	1	0	1	0	1	0	1	1	0	0	0	1	2	0	0	0	0	2	0	0	2	0	2	2	1	1	2	0	0	2	2	0	0	1	1	1	1	0	1	1	0	1	1
17	0	1	1	0	0	0	2	0	2	0	0	2	2	2	0	0	0	0	2	1	1	0	0	2	0	0	1	1	2	2	1	2	2	0	1	1	1	0	0	1	1	0	0	0	0	1	0	1	1
18	1	1	1	1	1	2	0	0	1	0	0	1	2	2	0	0	0	1	2	0	0	0	0	2	0	2	1	0	1	1	0	1	1	1	2	0	2	1	0	1	1	0	1	0	1	0	0	1	0
19	1	1	1	0	0	0	1	0	2	0	0	1	1	0	0	1	0	0	1	1	0	0	1	1	0	1	2	0	2	2	0	1	1	1	1	1	1	0	0	1	1	0	0	0	0	0	0	2	0
20	1	2	1	0	0	0	0	0	1	0	0	0	1	1	0	0	0	0	1	0	0	0	2	0	0	1	2	0	2	2	1	1	1	1	2	0	1	0	0	1	1	0	1	0	0	1	0	2	0
21	1	2	1	0	0	0	2	0	0	0	2	0	1	1	0	0	0	0	2	0	0	0	0	2	0	1	2	0	2	1	1	0	1	1	1	1	1	0	0	0	0	1	1	0	0	0	0	2	0
22	1	2	0	0	0	0	0	0	1	0	1	0	2	2	0	0	1	1	0	2	1	0	0	2	0	1	1	0	1	1	0	1	2	2	1	2	1	1	0	0	0	2	2	0	1	0	0	0	0
23	1	1	2	0	0	1	2	0	1	0	1	1	1	0	0	1	0	0	2	0	0	0	1	1	0	2	2	0	2	2	1	1	0	1	0	2	1	1	0	1	1	1	0	0	0	0	0	2	0
24	1	1	2	0	0	0	1	0	1	0	1	1	1	0	0	0	0	0	2	0	0	0	0	2	0	0	2	0	2	1	1	1	2	2	2	1	1	0	1	1	1	1	1	0	1	0	1	0	1
25	1	2	0	0	0	0	1	0	1	0	1	1	0	0	0	0	0	1	1	1	1	1	1	1	1	1	1	0	2	2	0	0	0	0	0	2	1	0	0	2	1	1	1	0	0	1	0	1	0
26	1	2	0	0	0	0	1	0	1	1	1	0	1	1	0	0	0	0	0	1	1	0	0	2	0	2	1	0	2	2	0	2	2	0	1	1	2	0	0	1	1	0	1	0	1	0	0	2	0
27	1	1	1	0	0	0	2	0	0	0	0	0	2	2	0	0	0	0	1	0	0	0	0	2	0	1	1	2	1	1	2	1	1	0	1	1	2	0	0	1	1	0	0	1	1	2	0	2	0
28	1	0	2	0	0	0	1	0	1	0	0	0	1	1	0	0	0	0	1	0	0	1	0	2	0	2	0	2	0	0	2	2	2	1	0	2	2	0	0	1	1	1	1	0	1	0	0	1	1
29	1	1	2	0	0	1	2	1	0	1	1	1	1	0	0	1	0	0	1	1	1	0	0	2	0	2	1	0	2	2	0	1	1	0	1	1	1	0	0	1	0	0	0	0	0	1	1	0	0
30	0	2	0	0	0	0	2	0	0	0	2	0	1	1	0	0	0	0	1	1	1	0	0	2	0	1	1	1	2	2	1	1	1	0	2	0	1	1	0	1	1	0	0	1	0	1	0	1	1
31	1	2	0	0	0	0	0	0	2	0	0	0	0	0	0	0	0	0	0	1	1	0	0	2	0	2	1	1	1	1	1	2	2	0	1	1	2	0	0	0	0	0	1	0	0	0	0	1	1
32	1	0	2	0	0	0	2	0	0	0	1	0	2	1	1	0	0	0	1	0	0	0	0	2	0	1	1	1	2	1	1	1	1	0	0	2	1	0	0	1	1	1	1	0	1	1	0	1	1
33	1	0	2	0	0	0	2	0	0	0	1	0	0	0	0	0	1	1	2	1	1	1	2	0	1	1	1	1	2	2	1	0	1	1	0	2	1	0	0	2	1	0	1	0	0	0	1	0	1
34	1	1	2	0	0	0	2	0	1	0	0	1	1	0	0	0	0	0	1	0	0	1	1	1	1	0	1	0	2	2	1	1	1	0	1	1	2	0	0	1	1	0	0	0	2	2	1	1	0
35	1	1	1	0	0	1	0	0	2	0	0	0	0	0	0	0	0	0	1	0	0	1	1	2	0	0	2	0	2	2	2	1	2	0	0	2	2	1	1	2	1	0	0	0	0	0	0	0	0
36	0	1	1	0	1	0	2	0	0	0	0	0	1	1	0	0	0	0	1	0	0	0	0	2	0	1	0	0	2	2	0	1	2	0	0	2	2	0	0	2	2	0	0	0	0	0	0	2	0
37	1	2	0	0	0	0	2	0	0	0	2	0	1	1	0	0	0	0	2	0	0	1	1	1	1	1	1	0	2	2	0	1	1	1	0	2	1	0	0	2	2	0	0	1	0	1	0	2	0
38	1	1	1	0	0	0	2	1	0	0	1	2	2	2	0	0	0	1	1	1	1	2	1	1	1	1	0	1	1	1	1	0	0	0	0	2	1	0	1	1	1	0	0	0	0	0	0	2	0
39	1	2	0	0	0	0	0	0	0	0	0	0	0	0	0	0	0	1	1	1	0	1	1	1	1	2	2	0	2	2	0	1	1	0	0	2	0	0	0	1	1	0	0	0	1	0	1	0	1
40	1	2	0	0	0	0	0	0	2	0	0	1	1	0	0	1	0	2	1	1	1	1	0	2	0	1	0	1	1	1	1	1	1	0	1	1	2	0	0	2	2	0	0	0	0	0	1	1	0
41	0	1	1	0	0	1	0	0	2	0	0	2	2	0	1	1	0	0	1	1	0	0	0	2	0	1	1	2	2	2	0	1	1	1	0	2	2	1	0	0	0	0	0	0	0	0	0	2	0
42	1	2	0	0	0	0	2	0	0	0	2	0	1	1	0	0	0	0	2	0	0	0	0	2	0	0	2	0	2	2	0	2	2	0	0	2	2	1	1	2	1	0	0	0	0	0	0	2	0
43	0	2	0	0	0	0	2	1	0	0	0	1	1	2	0	0	0	0	0	1	1	1	0	2	0	1	2	0	2	2	0	2	2	1	0	2	1	0	0	1	1	1	1	0	1	2	0	2	0
44	1	2	1	0	0	0	0	0	1	0	0	0	0	0	0	0	0	0	1	1	0	0	0	2	0	0	2	0	2	2	1	2	1	0	0	2	1	0	0	2	2	0	0	0	0	0	0	2	0
45	1	2	1	0	0	0	2	1	0	0	1	1	0	0	0	0	0	1	2	0	0	1	0	2	0	0	1	0	1	1	2	1	1	0	2	0	1	0	0	1	0	0	1	0	1	0	1	0	0
46	1	1	1	0	0	0	1	1	1	0	0	0	0	0	0	0	0	0	2	0	0	0	0	2	0	1	1	0	2	2	0	0	0	0	0	2	1	0	0	1	1	0	0	0	0	1	0	1	1
47	1	1	1	0	0	0	2	0	1	0	0	1	1	0	1	0	1	2	0	2	2	0	0	2	0	1	2	0	2	1	0	1	2	0	0	2	2	0	0	1	1	0	1	0	1	0	0	0	1
48	1	0	2	0	0	1	1	0	1	0	0	0	0	0	0	0	0	0	1	0	0	1	0	2	0	1	1	1	2	2	2	2	2	0	1	1	1	0	0	1	1	0	1	0	0	1	1	0	0
49	1	1	1	0	0	0	2	0	0	1	2	0	0	0	0	0	0	1	2	0	0	1	1	1	1	1	0	0	2	2	0	0	2	1	2	1	2	0	0	1	1	2	2	0	1	0	0	2	0
50	1	1	2	0	0	0	2	1	0	1	1	1	2	1	1	0	0	0	1	1	0	0	0	2	0	2	2	0	2	2	2	1	1	0	0	2	2	0	0	1	1	0	1	0	0	0	0	2	0
51	1	2	0	0	0	0	1	0	1	0	0	0	1	0	1	0	0	0	2	1	0	1	1	1	1	1	1	1	2	2	1	2	2	0	2	0	0	0	0	0	0	0	0	0	0	0	0	2	0
52	1	0	2	0	0	1	2	0	0	1	1	0	0	0	0	0	0	2	2	0	0	0	0	2	0	2	1	2	1	1	2	0	1	2	1	1	1	1	0	1	1	0	0	0	0	1	0	1	1
53	0	1	2	0	0	0	0	0	0	0	0	1	1	0	0	1	1	1	0	1	1	1	0	2	0	0	2	0	2	2	0	1	1	0	0	2	1	1	0	1	1	0	0	0	0	0	0	2	0
54	1	0	2	0	0	1	1	1	0	0	0	1	1	0	0	1	0	0	1	1	1	2	1	1	1	1	2	0	2	2	0	1	1	0	1	1	2	0	0	2	1	1	1	0	0	0	0	2	0
55	0	1	2	0	0	0	1	0	1	0	0	0	0	0	0	0	0	0	2	1	1	0	0	2	0	1	1	0	2	2	0	0	0	0	0	2	2	0	0	2	2	1	1	0	1	0	0	2	0
56	1	1	1	0	0	0	0	0	0	0	1	0	1	1	0	0	0	2	1	1	1	0	0	2	0	1	2	0	2	2	0	1	0	0	0	2	1	1	0	1	1	1	1	0	1	1	1	1	0
57	1	2	1	0	0	0	1	0	2	0	0	1	1	0	1	0	0	2	2	0	0	0	0	2	0	1	1	0	2	2	1	1	2	1	1	1	1	0	1	1	1	0	0	0	0	0	0	1	1
58	0	1	1	0	0	1	0	0	2	0	0	1	2	2	0	0	0	2	1	0	0	1	1	1	1	1	2	0	2	2	1	1	1	1	0	2	2	0	0	2	2	1	1	0	1	0	0	2	0
59	1	1	2	0	0	1	2	0	0	0	0	1	1	0	0	1	0	0	1	1	1	0	0	2	0	1	2	0	2	2	2	1	1	0	0	2	1	0	0	2	1	1	1	0	0	1	1	0	1
60	0	1	1	1	1	2	1	2	0	0	0	1	2	1	0	1	0	0	1	1	1	0	0	2	0	2	2	0	2	2	1	2	2	0	1	1	1	0	0	1	1	1	1	0	1	1	0	2	0
61	1	2	0	0	0	0	1	0	0	0	1	0	2	0	1	0	0	0	0	1	0	0	0	2	0	1	2	0	2	1	1	1	1	1	1	1	2	0	0	0	0	0	0	0	0	1	0	1	1
62	1	2	1	0	0	1	1	0	1	0	0	0	0	0	0	0	0	0	1	1	0	0	0	2	0	0	1	0	2	2	0	0	0	1	0	2	1	0	0	0	0	0	0	1	0	1	0	1	1
63	1	0	2	0	0	1	1	0	0	0	0	0	1	1	0	0	0	1	1	1	1	2	0	2	0	0	2	1	2	2	2	1	1	0	0	2	2	0	0	1	1	1	1	0	1	1	0	1	0
64	1	1	0	0	0	0	1	0	0	0	0	0	0	0	0	0	0	0	2	1	0	0	0	2	0	1	2	0	2	1	0	1	1	0	0	2	1	1	1	2	1	1	1	0	1	0	0	2	0
65	1	0	2	0	0	1	1	0	0	0	1	0	1	1	0	0	0	0	1	1	0	1	0	2	0	0	2	2	2	2	1	1	0	1	0	2	2	0	0	1	1	0	1	0	0	0	0	2	0
66	1	0	2	0	0	1	1	0	1	0	1	0	1	1	0	0	0	0	1	0	0	0	1	1	0	1	0	1	1	1	1	0	1	1	1	1	2	0	0	2	2	1	2	0	0	1	0	2	0
67	0	1	2	0	0	0	2	0	0	0	0	0	0	0	0	0	0	0	1	0	0	0	1	1	0	2	2	0	2	2	0	0	1	1	0	2	1	1	1	2	1	0	0	0	0	0	0	1	0
68	1	1	1	0	0	1	0	0	1	0	0	1	1	0	0	1	0	1	2	0	0	1	1	1	1	1	1	0	1	1	0	1	1	1	1	1	1	1	1	2	0	0	1	0	1	0	0	1	1
69	1	1	1	0	0	0	1	0	0	0	1	0	0	0	0	0	0	1	1	0	0	0	1	1	1	1	2	1	1	1	2	0	1	2	1	1	1	0	1	1	1	2	2	0	1	1	0	0	0
70	0	0	2	0	0	2	2	1	0	0	1	1	2	1	0	1	0	0	0	1	1	0	0	2	0	1	1	0	2	2	1	1	1	0	1	1	2	0	0	1	1	0	1	0	0	0	0	2	0
71	1	1	2	0	0	1	0	0	2	0	0	1	1	0	0	1	0	0	2	1	1	0	0	2	0	1	2	0	2	2	0	0	2	1	0	2	2	0	0	0	0	0	0	0	0	1	1	1	0
72	1	2	0	0	0	0	2	0	0	0	0	1	2	1	0	0	0	0	1	1	1	1	0	2	0	0	2	2	2	2	0	2	2	0	2	2	2	1	0	1	1	1	1	0	0	0	0	1	1
73	0	1	1	0	0	0	1	1	1	0	0	0	1	1	0	0	0	0	1	2	1	0	0	2	0	2	1	0	2	2	1	1	1	0	0	2	2	0	0	1	1	1	1	0	0	1	0	1	0
74	1	1	2	0	0	0	1	0	1	0	0	1	1	2	0	0	0	2	2	1	1	1	0	2	0	0	2	0	2	2	0	2	2	2	1	1	2	0	0	1	1	0	0	1	0	1	0	2	0
75	1	2	0	0	0	0	2	1	0	0	1	1	1	1	0	0	0	1	1	1	0	0	0	2	0	0	0	1	1	1	1	0	1	0	0	2	1	0	1	1	1	0	0	0	0	0	1	1	0
76	1	1	2	0	0	0	1	1	1	0	0	0	0	0	0	0	1	2	1	1	1	0	0	2	0	2	1	1	2	2	1	0	1	1	0	2	1	0	0	0	0	1	2	0	0	1	0	2	0
77	1	1	2	0	0	0	1	0	0	0	0	0	1	1	0	0	1	2	0	2	2	1	0	2	0	2	2	0	2	2	0	1	1	0	1	1	2	0	0	1	1	0	0	0	1	1	0	2	0
78	0	1	1	0	0	1	2	0	0	0	2	0	0	0	0	0	0	0	1	0	0	0	0	2	0	2	1	0	2	2	0	1	1	0	1	1	1	0	1	1	1	0	0	0	1	1	0	0	2
79	1	1	1	0	0	0	2	1	0	0	0	0	0	0	0	0	0	0	0	1	1	0	0	2	0	0	1	0	2	2	1	1	2	0	0	2	1	0	0	1	1	0	0	1	1	1	0	1	0
80	1	0	2	0	0	1	1	1	0	0	0	0	1	1	0	0	0	1	1	1	1	0	0	2	0	1	0	2	1	2	2	2	2	0	1	1	1	1	1	1	0	1	1	0	0	0	0	1	0
81	1	1	1	0	0	1	1	0	0	0	0	1	1	0	0	0	0	0	2	0	0	0	0	2	0	2	1	0	1	1	0	1	1	1	1	1	1	1	0	1	1	0	0	1	0	0	0	1	0
82	1	0	2	0	0	0	1	0	1	0	1	0	1	1	0	0	0	1	0	2	2	1	0	2	0	0	1	0	2	2	1	1	1	1	0	2	2	0	0	2	2	0	0	0	1	0	0	2	0
83	0	1	2	0	0	0	1	0	0	0	1	1	2	2	0	0	0	0	1	0	0	0	0	2	0	2	2	1	2	2	0	0	2	0	0	2	0	0	0	1	0	0	0	2	0	2	0	1	1
84	0	1	1	0	1	0	1	1	1	0	0	0	0	0	0	0	0	0	0	0	0	0	0	2	0	2	1	0	2	2	0	1	1	0	0	2	1	0	0	2	1	1	1	0	1	1	1	0	0
85	1	1	2	0	0	0	2	0	0	0	1	1	1	0	0	1	0	0	0	1	1	1	0	2	0	0	1	2	2	2	2	1	1	0	0	2	1	0	0	1	1	0	2	0	1	0	0	1	0
86	0	1	2	0	0	0	2	0	1	0	0	0	1	0	0	0	0	0	1	1	1	0	0	2	0	1	1	1	2	2	0	2	2	1	0	2	0	1	0	0	0	0	0	0	0	0	0	2	0
87	1	2	0	0	0	0	2	0	1	0	1	1	1	0	0	1	0	0	2	0	0	1	1	1	0	0	1	0	2	2	0	2	2	0	2	0	1	0	0	2	2	2	2	0	1	1	0	1	1
88	1	1	1	0	0	0	2	0	0	0	0	1	2	0	0	1	0	1	0	0	0	1	1	1	1	1	1	1	2	1	1	2	1	0	0	2	1	0	0	2	2	0	0	1	1	2	0	2	0
89	0	0	1	0	0	0	1	0	1	1	1	0	1	1	0	0	0	1	0	1	1	0	0	2	0	2	1	0	2	2	1	1	2	0	1	1	1	1	1	1	0	0	0	0	0	0	0	2	0
90	1	1	1	0	0	0	1	0	1	0	1	0	1	1	0	0	0	0	2	1	1	0	0	2	0	1	2	0	2	1	1	1	1	0	0	2	1	1	1	1	0	1	1	0	1	0	0	0	0
91	0	1	1	0	0	0	1	0	1	1	0	1	1	0	0	1	0	0	2	1	1	1	1	1	1	1	1	0	1	1	2	1	1	0	1	2	2	1	0	1	1	0	1	0	1	0	0	2	0
92	0	2	1	0	0	0	2	1	0	0	0	0	1	1	0	0	0	1	2	0	0	1	2	0	1	1	1	0	1	1	2	0	2	0	0	2	2	0	0	2	2	0	1	0	1	0	0	1	1
93	1	1	1	0	0	0	0	0	1	0	1	1	1	2	0	0	0	1	1	0	0	0	0	2	0	1	1	1	2	2	1	1	1	0	0	2	1	0	0	2	2	1	1	0	2	0	1	0	0
94	1	2	0	0	0	0	1	0	0	0	1	1	2	1	0	0	0	0	2	1	1	0	1	1	1	2	2	0	2	2	0	1	1	0	0	2	0	0	0	0	0	0	1	0	0	1	0	1	0
95	1	2	1	0	0	0	1	0	1	0	1	1	2	1	0	1	0	1	1	1	1	0	1	1	0	1	1	1	1	1	2	1	1	1	1	1	1	0	0	0	0	1	1	0	0	0	0	1	1
96	0	1	1	0	0	0	0	0	2	0	0	0	0	0	0	0	0	0	2	0	0	0	0	2	0	2	0	1	2	2	1	2	2	0	2	0	1	0	0	1	1	0	1	0	0	1	0	2	0
97	0	2	1	0	0	0	1	0	1	0	0	0	1	1	0	0	0	1	1	1	0	1	0	2	0	1	1	0	2	2	0	0	0	1	0	2	1	0	0	1	1	1	0	0	0	0	0	1	0
98	1	1	1	0	0	0	1	1	1	0	0	0	1	1	0	0	1	1	2	1	1	0	0	2	0	1	0	2	1	1	2	2	2	0	2	0	0	1	0	0	0	1	1	0	1	0	0	1	0
99	1	0	2	0	0	1	1	1	1	0	0	0	0	0	0	0	0	0	1	0	0	0	0	2	0	1	1	0	1	1	2	0	0	0	0	2	0	1	0	0	0	1	0	0	1	0	0	0	2
100	1	1	2	0	0	0	2	0	1	0	1	0	1	0	0	0	0	1	1	0	0	0	0	2	0	1	2	1	2	2	0	2	2	0	2	0	2	0	0	0	0	0	0	0	0	1	0	1	0
101	1	1	1	1	1	1	0	0	1	0	1	0	0	0	0	0	0	1	1	1	1	0	1	1	1	2	2	0	2	2	0	1	1	1	0	2	2	0	0	2	2	0	0	0	0	1	0	2	0
102	1	1	1	0	0	0	1	1	0	0	0	1	2	1	0	1	0	0	2	0	0	0	0	2	0	2	2	1	1	1	1	0	0	0	0	2	1	0	0	1	0	0	1	0	0	0	0	2	0
103	1	0	2	0	0	1	1	0	0	0	1	0	1	1	0	0	0	2	2	0	0	1	0	2	0	1	2	0	2	2	1	1	1	0	1	2	1	0	1	1	1	0	0	1	0	0	0	1	1
104	0	1	2	0	0	0	2	0	0	0	1	0	1	1	0	0	0	1	0	2	2	1	0	2	0	0	2	1	1	1	2	0	0	0	2	0	2	0	0	2	2	0	0	0	0	0	0	1	0
105	1	2	0	0	0	1	1	0	0	0	0	1	1	1	0	0	0	2	1	1	1	1	0	2	0	0	1	0	2	1	0	0	0	0	0	1	1	1	1	2	1	2	2	0	1	1	0	1	1
106	1	0	2	0	0	1	2	0	0	0	1	0	0	0	0	0	0	1	1	0	0	0	0	2	0	1	1	1	2	1	2	2	2	1	1	0	1	1	0	1	1	0	0	1	0	1	0	1	0
107	1	0	2	0	1	0	1	0	2	0	0	1	1	0	0	1	0	1	0	2	2	1	0	2	0	0	1	0	2	2	1	2	2	1	0	2	1	1	0	1	1	0	0	0	0	0	0	2	0
108	0	2	0	0	0	1	2	0	0	0	0	0	2	2	0	0	0	1	2	0	0	0	0	2	0	1	1	0	2	2	1	1	1	0	0	2	0	1	1	0	0	0	0	2	0	1	1	1	0
109	0	2	1	0	0	0	0	0	2	0	0	1	2	1	0	0	0	0	2	0	0	1	0	2	0	1	0	0	1	1	1	1	1	0	1	2	1	1	0	2	2	0	0	0	0	1	0	1	1
110	1	2	1	0	0	1	0	0	0	0	0	1	2	1	0	1	0	0	0	1	0	1	0	2	0	2	1	1	1	1	2	1	2	0	1	1	2	0	0	2	2	0	0	0	0	0	0	2	0
111	1	0	2	0	0	1	2	1	0	0	0	0	0	0	0	0	0	1	0	1	1	0	0	2	0	0	1	0	1	1	1	1	1	0	1	1	2	0	0	1	1	1	1	0	0	1	1	0	0
112	0	1	1	0	0	1	2	1	0	0	1	0	0	0	0	0	0	1	1	0	0	0	0	2	0	1	0	1	2	2	1	1	1	1	1	1	1	1	0	1	1	1	1	0	1	0	0	2	0
113	0	1	0	0	0	0	2	1	0	0	1	1	1	0	0	0	0	1	2	0	0	0	0	2	0	1	1	0	2	2	1	0	0	0	0	2	2	0	0	1	1	0	0	0	0	1	0	2	0
114	1	1	2	0	0	0	1	1	1	0	0	0	1	0	1	0	0	0	0	1	0	0	0	2	0	1	0	0	1	1	1	1	0	0	1	1	1	0	1	0	0	1	1	0	1	0	0	1	0
115	1	2	0	0	0	0	2	0	1	0	0	1	2	1	0	0	0	0	1	1	1	0	1	1	0	1	1	1	2	1	1	1	1	1	2	0	1	0	0	0	0	0	1	0	0	1	0	0	1
116	0	1	1	1	1	1	1	1	1	0	0	0	1	1	0	0	0	1	1	1	0	0	0	2	0	0	1	1	2	2	0	1	1	1	0	2	1	0	0	1	1	0	0	0	0	1	0	1	1
117	0	2	0	0	0	0	2	1	0	0	1	0	0	0	0	0	0	0	2	1	0	0	0	2	0	0	2	0	2	2	0	0	0	0	0	2	1	1	0	1	1	0	1	0	1	0	0	1	0
118	1	2	0	0	0	0	1	0	0	0	0	1	1	0	0	0	1	2	1	0	0	1	2	0	1	0	0	1	1	0	2	1	1	0	0	2	1	1	0	1	1	1	1	0	2	0	0	2	0
119	1	2	1	0	0	0	0	0	2	0	0	2	2	2	0	0	0	1	2	0	0	0	0	2	0	2	1	1	1	2	2	1	1	0	0	2	2	0	0	2	2	0	0	1	0	1	0	2	0
120	1	2	0	0	0	0	2	1	0	0	1	1	1	0	0	0	0	2	1	1	1	1	1	1	1	1	1	0	1	1	0	1	1	1	0	2	1	0	0	1	1	0	1	0	0	0	0	1	1
121	1	1	1	0	0	0	1	0	0	0	1	0	0	0	0	0	0	0	0	1	0	0	0	2	0	1	2	0	2	2	1	1	1	1	1	1	1	1	0	0	0	0	0	0	0	0	0	0	1
122	1	1	1	0	0	0	2	0	2	0	0	0	0	0	0	0	0	0	2	0	0	0	0	2	0	0	1	0	2	2	0	1	2	1	2	1	2	0	0	2	2	0	0	1	0	1	0	0	0
123	1	2	0	0	0	0	2	0	0	1	2	0	0	0	0	0	0	1	0	1	1	2	1	1	1	1	0	1	1	1	1	1	1	0	0	2	1	1	0	1	1	0	1	1	2	1	1	0	0
124	1	1	1	0	0	0	1	0	2	0	0	0	1	1	0	0	0	2	2	0	0	0	0	2	0	1	1	1	2	2	0	1	1	1	1	1	2	0	0	2	2	0	1	1	1	0	0	2	0
125	0	1	1	0	0	0	2	1	0	0	1	0	0	0	0	0	0	1	2	0	0	1	1	1	1	2	0	2	0	0	2	1	2	1	1	1	1	1	0	1	1	1	1	0	0	1	0	1	1
126	0	1	1	1	1	1	0	0	2	0	0	0	0	0	0	0	0	0	1	0	0	1	0	2	0	1	0	0	2	1	0	1	1	0	0	1	2	0	0	2	2	0	0	0	0	0	0	1	0
127	1	2	0	0	0	0	2	0	1	0	0	0	1	1	0	0	0	0	1	0	0	0	1	1	1	1	2	1	2	2	1	0	0	0	0	2	1	1	0	1	1	0	0	0	1	0	0	1	1
128	1	2	1	0	0	0	1	1	1	0	0	0	0	0	0	0	1	0	2	1	1	0	0	2	0	1	2	0	2	1	0	0	1	0	0	2	1	0	0	1	1	0	0	0	0	1	1	1	0
129	1	1	1	0	0	1	2	0	1	0	1	0	0	0	0	0	0	0	1	0	0	1	1	1	1	2	2	1	1	1	1	1	1	1	1	2	1	0	0	1	1	0	1	0	0	1	0	2	0
130	1	0	2	0	0	1	0	0	1	0	0	1	1	0	0	1	0	1	1	0	0	0	0	2	0	1	1	1	1	1	2	2	2	1	0	2	2	0	0	1	1	1	0	0	0	1	0	1	0
131	1	0	2	0	0	1	2	1	0	0	0	0	0	0	0	0	0	1	2	1	1	0	0	2	0	1	1	0	2	2	0	1	2	2	1	1	1	0	0	1	1	2	2	0	1	0	0	1	0
132	1	1	2	0	0	0	2	0	0	0	1	1	2	0	0	1	0	0	0	1	0	1	0	2	0	2	1	0	2	2	1	1	1	0	0	2	1	1	0	1	1	0	0	0	1	1	0	1	1
133	1	2	1	0	0	0	1	0	1	0	0	1	1	0	0	1	0	0	1	0	0	1	0	2	0	0	0	0	1	1	1	0	0	0	0	2	2	0	0	1	1	1	0	0	1	2	0	1	1
134	1	1	1	0	0	0	0	0	1	0	0	0	0	0	0	0	0	1	0	0	0	0	0	2	0	0	1	0	2	2	0	1	1	0	0	2	2	0	0	1	1	1	1	0	1	1	0	2	0
135	1	0	2	0	0	1	0	0	2	0	0	1	1	0	0	0	0	0	1	2	1	1	1	1	1	1	1	0	2	2	0	1	1	0	0	2	2	0	0	2	2	0	0	1	1	2	0	1	0
136	1	2	2	0	0	0	2	1	0	0	0	1	1	0	0	1	0	0	2	1	1	0	0	2	0	2	1	0	2	2	0	1	1	0	0	2	0	0	0	1	1	1	1	0	1	2	0	1	0
137	0	1	2	0	0	0	0	0	2	0	0	0	0	0	0	0	0	0	1	1	0	1	1	1	1	0	1	2	2	2	2	2	2	1	1	1	2	0	0	2	2	1	1	0	1	1	0	2	0
138	1	2	1	0	0	0	1	0	1	0	0	0	1	1	0	0	0	0	2	0	0	1	0	2	0	0	1	0	1	1	1	1	1	0	1	1	1	0	0	1	1	0	0	0	0	0	0	1	0
139	0	1	1	0	0	1	2	1	0	0	1	0	1	1	0	0	1	1	1	1	0	1	2	0	1	1	0	1	2	2	1	2	2	0	2	0	1	1	0	1	1	0	0	0	0	1	0	1	0
140	1	1	1	0	0	1	2	1	0	0	1	0	0	0	0	0	0	1	2	0	0	0	0	2	0	2	2	0	2	2	1	1	1	1	1	1	2	0	0	2	2	1	1	1	0	1	0	1	0
141	1	0	2	0	0	2	0	0	0	0	1	0	0	0	0	0	0	1	2	0	0	0	0	2	0	1	2	0	2	2	2	1	1	0	0	2	1	0	1	1	1	1	2	0	0	1	0	2	0
142	0	0	2	0	0	0	1	0	0	0	0	0	1	1	0	0	0	0	1	1	1	0	0	2	0	1	2	0	2	1	0	0	0	1	0	2	0	0	0	1	1	0	0	0	0	0	1	1	0
143	1	1	2	0	0	0	1	0	1	0	1	0	1	1	0	0	0	0	1	0	0	0	0	2	0	1	2	0	2	2	0	1	1	0	1	1	1	0	0	2	2	1	0	0	0	0	0	2	0
144	1	1	1	0	0	0	1	0	0	0	0	1	2	2	0	0	0	0	0	2	0	0	0	2	0	1	2	0	2	2	0	0	0	1	0	2	2	0	0	1	1	0	1	0	1	1	0	1	0
145	1	1	2	0	0	0	2	0	0	0	0	1	1	1	0	0	0	1	0	0	0	0	0	2	0	1	1	1	2	2	1	1	1	0	0	2	2	0	0	1	1	1	0	0	0	1	0	2	0
146	1	1	1	0	0	0	1	0	0	0	0	0	1	1	0	0	0	0	1	1	1	0	1	1	0	2	2	0	2	2	0	1	1	0	1	1	1	0	0	2	2	1	1	0	0	0	0	2	0
147	1	1	1	0	0	1	1	0	1	0	0	1	1	0	0	0	0	1	2	0	0	0	0	2	0	0	0	1	2	2	1	0	0	0	1	1	2	0	0	2	2	0	1	0	1	0	0	0	1
148	1	1	2	0	0	1	1	0	0	0	0	0	1	1	0	0	0	1	1	1	0	1	0	2	0	0	1	0	2	2	1	1	1	1	1	1	1	1	0	2	2	0	0	0	0	1	0	2	0
149	1	0	2	0	0	1	2	0	0	0	2	0	0	0	0	0	0	1	0	1	1	1	1	1	1	0	1	2	2	2	0	2	2	0	1	1	2	0	0	1	1	1	1	0	1	0	1	1	0
150	1	0	2	0	0	1	2	0	1	0	0	0	0	0	0	0	0	1	2	1	1	1	0	2	0	0	1	0	2	2	1	0	0	0	0	2	1	0	0	2	2	1	0	0	2	0	0	1	1
151	1	1	1	0	0	1	0	0	1	0	2	2	2	1	0	0	0	1	2	1	1	0	0	2	0	0	2	1	2	2	1	2	2	0	2	0	1	1	0	1	1	0	0	1	0	1	1	1	0
152	0	2	1	0	0	0	1	1	0	0	0	0	0	0	0	0	0	0	2	0	0	1	0	2	0	0	1	0	2	2	1	2	2	1	1	1	1	0	0	0	0	0	0	0	0	1	0	2	0
153	0	1	1	0	0	1	1	0	0	1	1	0	1	1	0	0	0	0	1	1	1	0	0	2	0	1	2	0	1	1	1	0	0	0	0	2	2	0	0	1	1	1	1	0	0	0	0	1	0
154	1	0	1	0	0	0	0	0	2	0	0	0	0	0	0	0	0	1	1	1	1	0	0	2	0	1	1	0	2	2	0	1	1	1	0	2	1	0	0	2	1	0	0	0	0	0	0	0	0
155	1	2	1	0	0	0	1	0	0	0	1	0	1	1	0	0	0	0	1	1	1	1	0	2	0	0	2	0	2	2	1	1	1	1	0	2	2	0	0	2	2	0	1	0	0	1	0	1	0
156	1	1	1	0	1	0	2	1	0	0	0	1	1	0	0	1	0	1	1	0	0	1	1	1	0	1	2	0	2	1	0	1	2	1	0	2	1	0	0	1	0	0	0	0	0	1	1	0	1
157	1	1	1	0	0	0	1	0	2	0	0	0	0	0	0	0	0	1	1	1	1	0	0	2	0	0	2	1	2	2	1	1	1	0	2	0	2	0	0	1	1	0	0	1	1	1	0	2	0
158	1	2	0	0	0	0	1	1	0	0	0	1	2	2	0	0	0	2	2	0	0	0	0	2	0	0	1	1	2	2	1	1	2	1	0	2	2	0	0	1	1	1	1	0	1	1	0	2	0
159	1	1	2	0	0	1	0	0	2	0	0	1	1	0	0	1	0	0	1	1	1	1	0	2	0	0	2	0	2	1	0	0	1	1	0	2	2	0	0	2	2	0	0	0	0	1	0	2	0
160	1	2	0	0	0	0	1	0	0	0	1	0	0	0	0	1	0	2	2	0	0	1	1	1	1	0	1	1	2	2	0	1	1	0	1	1	0	1	0	0	0	0	1	1	1	0	0	2	0
161	0	0	1	0	0	0	2	1	0	0	0	1	1	1	0	0	0	1	0	2	2	1	0	2	0	0	0	0	2	2	0	2	2	1	0	2	1	0	0	0	0	1	0	0	1	1	0	1	0
162	1	1	1	0	0	0	1	0	2	0	0	0	1	2	0	0	0	1	2	0	0	0	0	2	0	2	2	1	1	2	1	1	1	1	0	2	1	0	0	2	2	0	0	1	0	1	0	1	0
163	1	1	1	0	0	0	2	0	0	0	0	1	1	0	0	1	0	1	2	0	0	0	0	2	0	0	2	0	2	2	0	1	2	0	0	2	1	0	0	2	2	1	1	1	1	2	0	2	0
164	1	1	1	0	0	1	0	0	2	0	0	0	1	1	0	0	0	2	2	0	0	0	2	0	0	1	1	0	2	2	0	1	1	0	1	1	2	0	0	1	1	0	1	1	1	0	0	1	0
165	0	0	2	0	0	0	1	0	0	1	2	0	1	0	1	0	0	0	2	0	0	0	0	2	0	2	2	1	2	2	2	1	1	0	1	1	0	1	1	0	0	0	0	0	0	0	0	2	0
166	1	0	2	0	0	0	1	1	0	0	0	0	0	0	0	0	1	1	0	2	1	1	0	2	0	0	2	0	2	2	0	1	2	2	1	2	2	0	0	0	0	1	1	0	1	1	0	1	1
167	0	1	1	0	0	0	0	0	2	0	0	1	2	1	0	0	0	1	1	0	0	0	0	2	0	1	1	0	1	1	0	1	2	1	1	1	1	0	0	2	2	0	0	1	0	1	0	2	0
168	0	2	0	0	0	0	0	0	1	0	0	1	1	0	0	1	1	1	0	1	1	0	0	2	0	1	1	1	2	1	1	2	2	0	1	1	1	0	0	2	2	0	1	0	1	0	0	2	0
169	1	1	1	0	0	0	1	0	1	0	0	0	0	0	0	0	0	1	0	1	1	1	1	1	1	1	1	0	2	2	1	2	2	0	1	1	2	0	0	1	1	0	0	1	0	1	0	2	0
170	1	1	2	0	0	0	1	0	0	0	1	2	2	1	0	0	0	0	2	0	0	0	0	2	0	1	2	0	2	1	1	0	0	1	2	1	1	0	0	0	0	1	0	0	0	1	0	2	0
171	1	2	0	0	0	0	2	1	0	0	0	0	0	0	0	0	0	0	2	0	0	0	0	2	0	1	1	1	1	2	2	2	2	1	0	2	1	0	0	1	1	0	0	1	0	0	0	2	0
172	1	0	2	0	0	2	2	0	1	0	0	0	0	0	0	0	0	1	1	1	0	0	1	1	0	2	2	0	2	2	1	1	2	1	2	1	2	0	0	0	0	0	2	0	0	0	0	1	0
173	1	2	1	0	0	0	1	0	0	0	0	0	1	1	0	0	0	0	1	0	0	0	1	1	0	1	2	1	2	1	0	1	2	2	1	2	2	0	0	2	2	0	0	0	0	1	0	2	0
174	0	1	1	0	0	0	1	2	0	0	0	1	1	0	0	0	0	0	2	0	0	0	0	2	0	0	2	1	2	2	1	1	2	1	1	1	2	0	0	1	1	0	0	0	0	1	1	0	0
175	1	1	1	0	0	0	0	0	1	0	1	0	0	0	0	0	0	0	0	1	1	0	0	2	0	1	2	0	2	2	1	1	1	0	1	1	2	0	0	1	1	1	1	0	1	1	0	0	2
176	0	0	2	0	0	2	1	0	1	0	0	1	1	0	0	0	0	0	1	0	0	0	2	0	0	1	1	1	1	1	2	1	1	0	1	1	2	0	0	1	1	0	1	0	1	0	0	2	0
177	1	1	1	0	0	0	2	1	0	0	1	0	0	0	0	0	0	2	0	2	0	0	0	2	0	0	2	0	2	1	0	2	2	0	1	1	0	0	0	1	1	1	0	0	2	1	1	1	1
178	1	1	2	0	0	0	1	1	1	0	0	1	1	1	0	0	0	0	2	1	1	1	1	1	1	1	1	0	2	2	2	1	2	2	1	2	1	1	0	1	1	0	0	0	0	1	0	2	0
179	0	2	0	0	0	0	2	0	0	0	0	0	0	0	0	0	0	1	0	1	1	0	1	1	0	2	1	2	1	1	2	1	1	1	2	0	1	0	0	2	1	0	0	0	0	2	0	1	0
180	1	2	0	0	0	0	2	0	0	1	1	0	2	2	0	0	0	1	1	0	0	1	0	2	0	2	2	0	2	2	0	2	2	0	2	0	1	0	1	1	1	0	0	0	0	2	0	2	0
181	0	2	0	0	0	0	1	0	1	0	0	0	1	1	0	0	0	2	1	1	1	1	0	2	0	1	1	0	2	2	0	2	2	1	1	0	2	0	0	1	1	1	1	0	1	1	0	2	0
182	1	2	1	0	0	0	2	0	0	0	1	0	0	0	0	0	0	0	2	1	1	1	0	2	0	0	2	1	2	2	1	2	2	0	1	1	1	0	1	0	0	0	1	0	0	1	0	1	0
183	1	1	2	0	0	1	2	0	2	0	0	0	0	0	0	0	0	0	1	0	0	0	1	1	1	1	1	0	1	2	1	1	1	0	0	2	2	0	0	2	2	0	2	0	1	0	0	2	0
184	0	1	2	0	0	0	1	1	1	1	0	0	2	2	0	0	0	0	0	1	0	0	1	1	0	0	1	0	2	1	0	1	2	0	2	0	2	0	0	2	2	0	0	0	1	1	0	1	0
185	1	0	2	0	0	1	2	1	0	0	0	1	1	0	0	0	0	1	0	2	1	1	0	2	0	1	2	0	2	2	1	2	2	0	2	0	1	1	1	2	1	0	0	0	0	0	0	1	1
186	1	0	2	0	0	1	1	0	1	1	1	0	1	1	0	0	0	1	1	0	0	0	0	2	0	1	1	1	2	2	2	1	1	0	0	2	1	0	0	1	1	1	1	0	1	1	1	1	0
187	1	1	0	0	0	0	2	0	0	0	0	0	0	0	0	0	0	1	1	1	1	0	0	2	0	2	1	1	1	1	2	0	0	0	0	2	1	0	0	1	1	0	0	0	0	0	0	2	0
188	1	1	1	1	1	1	0	0	1	0	1	2	2	0	1	1	0	1	2	1	0	0	1	1	0	1	2	1	2	2	1	1	2	2	1	1	1	0	0	1	1	0	0	0	0	1	2	0	0
189	1	1	1	0	0	1	1	1	1	0	0	1	2	2	0	0	0	1	2	0	0	0	0	2	0	1	1	2	2	2	0	2	2	0	1	1	2	0	0	2	2	0	0	0	0	1	0	1	1
190	1	1	1	1	1	2	2	1	0	0	0	0	1	1	0	0	1	2	1	1	1	1	0	2	0	2	2	0	2	1	1	1	1	0	1	1	1	0	0	1	1	0	0	0	0	0	0	0	1
191	1	1	2	0	0	0	1	0	1	0	1	0	0	0	0	0	0	0	0	2	0	0	0	2	0	2	1	0	2	2	0	1	2	2	0	2	1	0	0	1	1	0	0	0	0	0	0	2	0
192	1	1	2	0	0	1	1	0	2	0	0	0	0	0	0	0	0	0	2	0	0	1	0	2	0	2	1	0	2	2	0	1	1	1	0	2	1	0	0	1	1	1	1	0	2	2	0	2	0
193	0	0	2	0	0	0	2	0	0	1	1	0	0	0	0	0	0	1	2	0	0	1	0	2	0	0	1	1	2	2	0	1	2	1	0	2	2	0	0	1	1	0	1	0	0	0	0	1	0
194	1	1	1	0	0	1	1	0	1	0	1	0	1	1	0	0	0	1	2	1	0	0	0	2	0	1	1	1	2	1	1	0	0	0	1	1	1	0	0	1	1	0	1	0	1	1	1	1	0
195	1	1	2	0	0	0	0	0	2	0	0	0	0	0	0	0	0	0	1	1	1	0	0	2	0	0	1	0	2	2	0	1	1	2	1	1	1	0	1	1	1	0	2	0	1	0	0	2	0
196	1	1	1	0	0	1	2	0	1	0	0	1	1	0	0	1	0	0	1	1	1	0	0	2	0	2	1	2	1	1	2	1	2	0	0	2	1	0	1	0	0	0	2	0	1	0	0	1	0
197	1	1	1	0	0	0	1	1	0	0	0	2	2	1	0	1	0	0	1	0	0	0	0	2	0	0	1	1	1	1	1	2	2	0	0	2	1	0	0	0	0	0	0	0	0	0	0	2	0
198	1	1	1	1	1	1	2	0	0	0	1	0	1	0	1	0	0	0	1	0	0	0	1	1	0	0	0	1	2	2	1	1	2	2	0	2	1	0	0	1	1	1	1	0	1	0	0	0	0
199	0	0	2	0	0	1	1	0	0	0	0	0	1	1	0	0	0	0	2	1	1	0	1	1	0	1	2	0	2	2	2	2	2	0	2	0	1	0	0	0	0	0	0	0	0	1	0	1	0
200	1	0	2	0	0	0	2	1	0	0	1	0	1	1	0	0	0	2	2	0	0	1	0	2	0	0	1	0	2	2	0	1	1	1	1	1	1	1	1	0	0	1	1	0	1	1	0	1	0
201	1	1	1	0	0	0	1	1	0	0	0	1	1	0	0	0	0	0	2	0	0	0	0	2	0	1	2	1	2	2	1	2	2	0	1	1	1	0	1	1	1	0	1	1	2	0	0	1	1
202	0	2	0	0	0	0	2	0	1	0	0	0	1	0	1	0	0	0	1	0	0	0	0	2	0	2	2	0	2	2	2	1	1	1	1	1	1	0	1	1	1	1	0	0	1	1	0	1	1
203	1	2	0	0	0	0	2	1	0	0	0	0	0	0	0	0	0	0	2	1	1	0	0	2	0	2	2	0	2	2	0	1	1	0	0	2	2	0	0	2	2	0	0	0	0	1	0	1	0
204	1	1	1	0	0	1	1	0	0	0	1	0	1	1	0	0	0	1	0	1	1	1	0	2	0	1	1	1	2	2	1	1	1	1	1	1	2	0	0	1	1	0	0	1	1	2	0	2	0
205	1	1	1	0	0	0	1	0	1	0	1	1	2	1	0	0	0	1	1	0	0	1	1	1	1	0	0	0	1	1	1	2	2	0	1	1	1	0	0	2	1	0	0	0	0	0	0	1	1
206	0	0	2	0	0	2	1	0	1	0	1	0	0	0	0	0	1	1	1	0	0	0	0	2	0	0	2	1	2	2	1	1	1	0	0	2	1	0	0	1	1	1	1	0	0	0	0	2	0
207	1	0	2	0	0	0	0	0	1	0	0	0	0	0	0	0	0	0	2	0	0	1	1	1	1	1	2	0	2	2	1	1	1	1	1	1	1	0	0	2	2	2	1	0	1	0	0	1	1
208	1	1	2	0	0	1	2	1	0	0	1	1	2	1	0	1	0	1	0	1	1	0	0	2	0	2	1	1	1	1	2	2	2	0	1	1	1	0	0	0	0	0	2	0	1	0	0	1	0
209	1	0	2	0	1	0	1	0	1	0	0	0	0	0	0	0	0	1	0	1	1	0	0	2	0	1	2	0	2	2	2	1	1	0	0	2	1	0	0	1	1	1	1	0	1	1	0	1	0
210	1	0	2	0	0	0	0	0	2	0	0	0	0	0	0	0	0	0	0	0	0	1	1	1	1	0	1	0	2	1	0	1	1	1	2	0	1	0	0	1	1	0	0	1	0	0	0	0	2
211	0	0	2	0	0	0	2	0	1	0	1	0	0	0	0	0	0	0	1	1	1	0	0	2	0	1	2	0	1	1	2	1	1	0	1	1	2	0	0	2	2	0	0	0	0	1	1	1	0
212	1	1	1	0	0	0	2	0	1	0	0	0	0	0	0	0	0	1	2	0	0	0	1	1	0	2	1	2	1	1	1	1	2	0	0	2	1	0	0	1	1	0	2	0	0	0	0	1	0
213	1	1	1	0	0	0	1	0	1	0	0	2	2	1	0	1	0	1	0	2	2	0	0	2	0	1	2	0	2	2	0	1	1	1	1	1	2	0	0	0	0	2	2	0	1	0	0	2	0
214	0	0	2	0	0	1	1	0	1	0	1	0	0	0	0	0	0	0	2	1	1	1	0	2	0	1	1	1	2	1	2	1	1	0	0	2	1	0	0	1	1	1	1	0	1	1	0	1	1
215	0	1	2	0	0	0	2	1	0	0	1	0	0	0	0	0	0	0	2	1	1	0	0	2	0	0	2	0	2	1	0	1	2	1	1	1	1	0	1	1	1	0	2	0	0	0	0	2	0
216	1	0	2	0	0	1	2	1	0	0	1	1	1	1	0	0	0	0	1	0	0	1	1	1	1	1	2	1	2	2	2	1	1	0	1	1	2	0	0	1	1	0	0	1	0	0	1	0	0
217	1	2	0	0	0	0	2	1	0	0	1	0	0	0	0	0	0	0	2	0	0	1	1	1	1	1	1	0	1	1	1	1	1	1	0	2	1	0	0	1	1	0	0	1	0	0	1	0	0
218	0	0	1	0	0	0	2	1	0	0	1	0	0	0	0	0	0	1	2	0	0	0	0	2	0	2	1	1	1	1	1	0	1	1	0	2	1	1	0	1	1	1	0	0	0	1	0	2	0
219	1	1	1	0	0	1	0	0	1	0	1	2	2	0	0	1	0	0	2	0	0	0	0	2	0	0	2	0	2	2	1	1	1	0	1	1	2	0	0	2	2	1	1	0	1	0	0	2	0
220	0	0	2	0	0	0	1	1	1	0	1	1	1	0	0	1	0	1	2	0	0	0	0	2	0	1	2	0	2	1	0	1	2	0	0	2	2	0	0	1	1	1	1	0	1	0	0	1	1
221	0	1	1	0	0	0	0	0	2	0	0	0	0	0	0	0	1	2	1	1	1	1	0	2	0	0	2	1	2	2	1	1	0	0	1	1	1	0	1	1	1	0	0	2	0	1	0	1	1
222	1	2	1	0	0	0	1	1	1	0	1	0	1	1	0	0	0	1	1	1	1	0	0	2	0	0	0	0	2	2	0	2	2	1	0	2	1	0	0	1	1	0	1	0	0	0	0	0	1
223	1	1	1	0	0	1	2	0	1	0	0	0	1	1	0	0	0	0	1	0	0	0	0	2	0	0	1	1	2	2	1	1	1	0	1	1	1	0	0	0	0	1	1	0	1	0	0	2	0
224	0	2	0	0	1	0	1	0	1	0	1	0	1	1	0	0	0	1	1	1	1	0	0	2	0	1	1	1	1	1	2	0	0	0	0	2	0	0	0	1	1	1	1	0	0	0	0	0	1
225	1	1	1	0	0	0	2	0	1	0	1	0	0	0	0	0	1	1	1	0	0	0	0	2	0	1	0	0	2	2	0	1	1	1	0	2	1	0	0	2	1	0	0	0	0	1	0	1	0
226	0	2	0	0	0	0	1	0	0	0	1	0	0	0	0	0	0	0	2	1	1	0	0	2	0	0	1	0	2	2	0	1	1	1	1	1	1	0	0	0	0	0	1	1	0	1	0	2	0
227	1	0	2	0	0	0	1	0	1	0	1	1	2	1	0	0	0	0	1	0	0	0	0	2	0	2	1	0	2	2	0	1	1	0	1	1	1	1	0	1	1	1	1	1	1	2	0	0	1
228	1	0	2	0	0	1	1	2	0	0	0	0	0	0	0	0	0	1	1	0	0	0	0	2	0	1	2	0	2	2	1	1	1	1	1	1	2	0	0	2	2	1	1	0	0	1	0	2	0
229	1	1	0	0	0	0	1	0	0	0	0	1	1	0	0	0	0	1	1	0	0	1	0	2	0	1	2	1	2	2	2	1	1	0	0	2	1	0	0	2	1	0	0	0	0	0	0	2	0
230	1	2	1	0	0	0	2	0	1	0	0	1	2	1	0	0	0	0	1	1	0	1	0	2	0	0	2	0	2	2	1	1	2	1	1	1	0	0	1	0	0	2	2	0	1	1	0	2	0
231	1	1	1	0	0	1	0	0	2	0	0	1	1	1	0	0	0	0	1	0	0	0	0	2	0	2	1	0	2	2	0	1	1	0	0	2	1	1	1	2	0	0	0	0	0	1	0	1	1
232	0	2	0	0	0	0	2	0	0	0	2	1	1	0	0	0	0	1	0	1	1	1	0	2	0	0	2	0	2	2	0	1	1	0	1	1	1	1	0	1	1	2	1	0	1	0	0	0	1
233	1	1	1	0	0	0	2	0	0	0	1	0	1	1	0	0	0	1	1	0	0	1	2	0	1	0	1	1	2	1	1	1	1	1	1	2	2	0	0	2	2	1	1	0	1	0	0	2	0
234	0	2	0	0	0	0	0	0	1	0	1	1	1	1	0	0	0	0	0	1	1	0	0	2	0	2	2	0	2	2	1	0	1	1	1	1	0	0	0	1	1	1	1	0	1	1	0	1	1
235	0	2	1	0	0	0	1	0	2	0	0	0	0	0	0	0	0	0	2	1	1	0	2	0	0	1	1	1	2	2	2	1	1	0	0	2	1	1	0	1	1	1	1	0	1	0	0	2	0
236	1	0	2	0	0	2	1	1	1	0	0	0	0	0	0	0	1	1	0	2	1	0	0	2	0	2	1	1	1	1	1	2	2	0	0	2	2	0	0	0	0	0	0	1	0	0	0	2	0
237	0	2	1	0	0	0	2	1	0	0	1	1	2	1	0	0	0	0	2	0	0	0	1	1	0	0	1	0	2	2	0	1	1	0	2	0	1	0	0	1	1	1	0	0	0	0	0	0	1
238	1	2	1	0	0	0	1	0	0	0	1	0	1	1	0	0	0	1	1	0	0	0	0	2	0	1	1	0	2	2	0	0	0	1	0	2	1	0	0	1	1	1	0	0	0	1	0	2	0
239	1	2	1	0	0	0	2	1	0	0	0	0	0	0	0	0	0	1	1	1	1	1	0	2	0	0	2	1	2	2	1	0	2	0	0	2	2	1	0	1	1	2	2	0	1	0	0	2	0
240	1	0	1	0	0	0	2	0	0	0	1	0	0	0	0	0	0	0	0	1	0	1	0	2	0	1	2	1	2	2	2	2	2	0	0	2	1	1	0	1	1	0	0	0	0	1	0	2	0
241	1	2	0	0	0	0	1	1	1	0	0	0	0	0	0	0	1	2	1	0	0	0	0	2	0	2	2	0	2	2	0	1	1	0	1	1	2	0	0	1	1	0	0	0	0	1	0	2	0
242	1	2	0	0	0	0	0	0	2	0	0	0	1	1	0	0	1	1	1	0	0	1	0	2	0	2	1	0	2	1	1	2	2	0	2	0	2	0	0	1	1	0	0	0	0	0	1	1	0
243	1	1	2	0	0	0	1	0	1	0	1	0	2	1	1	0	0	0	0	1	1	1	0	2	0	0	1	0	1	1	0	1	1	2	1	1	0	0	0	1	1	0	1	1	2	0	0	1	1
244	1	0	2	0	0	2	2	0	1	0	0	0	1	1	0	0	0	0	1	1	1	0	0	2	0	0	1	0	2	2	0	1	1	0	1	1	0	0	0	0	0	1	0	0	2	0	0	2	0
245	1	1	2	0	0	0	0	0	2	0	0	0	0	0	0	0	0	0	0	1	1	1	0	2	0	0	1	0	2	2	0	2	2	0	1	1	1	0	0	1	1	1	1	0	0	1	0	1	0
246	0	1	2	0	0	0	2	0	0	0	1	1	1	1	0	0	0	2	1	1	1	0	1	1	1	2	1	0	2	2	1	1	1	0	2	1	2	0	0	1	1	0	0	1	0	1	0	1	1
247	1	0	2	0	0	1	2	0	0	0	0	0	0	0	0	0	0	1	2	0	0	0	0	2	0	1	1	1	2	2	2	2	2	1	1	1	1	0	0	2	2	1	2	0	0	1	0	2	0
248	1	2	1	0	0	0	1	0	0	0	0	1	0	0	0	0	1	2	2	0	0	0	0	2	0	2	1	0	2	2	0	1	2	2	1	2	1	0	0	0	0	1	0	0	1	1	0	2	0
249	1	1	1	0	0	0	2	0	0	0	0	0	0	0	0	0	0	1	1	1	0	0	0	2	0	1	2	1	1	1	2	1	2	0	0	2	1	0	1	0	0	0	0	0	0	0	0	1	1
250	1	2	2	0	0	0	0	0	2	0	0	0	0	0	0	0	0	0	0	1	0	1	0	2	0	1	2	0	2	2	0	0	0	1	0	2	1	0	0	1	1	0	0	0	1	1	0	0	1
251	1	1	1	0	0	0	2	0	0	0	1	0	0	0	0	0	1	2	1	1	1	0	1	1	0	0	1	0	2	2	0	1	1	1	0	2	0	0	0	0	0	1	0	0	1	0	0	1	1
252	1	1	2	0	0	1	1	0	0	0	0	0	0	0	0	0	0	0	0	1	0	0	0	2	0	1	2	1	2	2	2	0	2	1	0	2	0	0	0	0	0	0	0	0	0	1	0	1	1
253	1	0	2	0	0	1	1	0	1	0	0	0	0	0	0	0	0	1	0	2	2	1	0	2	0	0	1	0	1	1	2	1	2	2	1	2	2	0	0	1	1	0	0	0	0	0	0	1	0
254	1	2	0	0	0	0	1	1	0	0	0	0	1	1	0	0	0	1	1	0	0	1	0	2	0	0	1	0	1	2	1	2	2	0	1	1	1	0	0	2	2	0	0	0	0	0	0	0	0
255	0	0	2	0	0	0	1	1	1	0	0	1	2	1	0	0	1	1	0	2	1	0	0	2	0	1	1	1	2	2	0	1	1	1	0	2	1	0	0	1	1	1	0	0	0	1	0	1	0
256	0	0	2	0	0	1	1	0	0	0	2	0	2	1	0	0	0	1	1	1	0	0	1	1	1	1	2	0	2	2	0	0	1	1	0	2	2	1	1	2	1	1	1	0	1	0	0	0	1
257	1	2	0	0	0	0	1	0	0	0	1	1	1	1	0	0	0	0	0	1	1	0	0	2	0	0	2	0	2	2	0	2	2	0	2	2	1	0	0	1	1	0	0	1	0	0	0	0	0
258	0	1	1	0	0	0	2	1	0	0	1	0	0	0	0	0	0	0	1	0	0	1	0	2	0	0	2	1	2	2	2	1	1	2	0	2	2	0	0	2	2	0	0	0	0	0	1	0	0
259	1	2	1	0	0	0	1	0	1	1	1	0	0	0	0	0	0	0	2	1	1	1	2	0	1	1	2	0	2	1	1	1	1	0	0	2	1	0	0	2	1	1	0	0	2	0	0	1	0
260	1	1	1	0	0	0	1	0	0	0	1	2	2	1	0	1	0	1	1	0	0	0	0	2	0	1	1	0	1	1	0	0	1	1	1	1	1	0	0	1	1	2	2	0	1	1	0	2	0
261	1	0	2	0	0	2	1	1	0	0	0	0	1	1	0	0	0	1	1	0	0	0	0	2	0	1	1	0	2	2	0	2	2	0	1	1	1	1	0	1	1	2	2	0	1	1	0	2	0
262	0	1	2	0	0	0	0	0	1	0	1	0	2	2	0	0	0	1	0	2	2	0	0	2	0	1	2	0	2	2	0	2	2	0	1	1	2	0	0	2	1	0	0	0	1	1	0	2	0
263	1	1	1	0	0	0	1	0	0	0	0	1	1	0	0	1	0	1	1	1	0	0	2	0	0	1	0	1	1	1	1	1	0	1	0	2	2	0	0	1	1	0	1	1	2	0	0	1	1
264	1	1	2	0	0	1	2	0	0	0	0	0	1	1	0	0	0	0	2	1	1	0	0	2	0	0	2	0	2	2	0	1	1	2	1	1	1	0	0	1	0	0	0	0	0	0	2	0	0
265	0	0	2	0	0	0	1	1	0	0	0	0	0	0	0	0	0	0	2	1	1	0	0	2	0	0	0	0	2	1	0	2	2	0	1	1	1	0	0	2	2	0	1	1	1	1	0	1	1
266	1	2	0	0	0	0	1	1	1	0	0	1	1	0	0	1	0	0	0	1	1	0	1	1	0	1	1	1	2	1	1	2	2	0	2	0	2	0	0	2	2	0	0	0	0	1	1	1	0
267	1	1	1	0	0	0	0	0	1	0	0	0	2	2	0	0	0	1	1	1	1	1	0	2	0	0	2	0	2	2	1	0	0	0	0	2	1	1	1	1	0	0	0	0	0	0	0	0	0
268	1	1	1	0	0	1	2	0	0	0	0	0	0	0	0	0	0	1	0	1	1	1	0	2	0	1	1	1	2	2	1	1	1	0	2	1	1	0	0	2	2	1	1	0	1	0	0	0	0
269	1	1	1	0	0	1	0	0	1	0	0	0	1	0	0	0	0	0	1	1	0	0	0	2	0	1	2	0	2	2	0	0	1	1	0	2	1	0	0	1	1	0	1	1	1	0	0	2	0
270	1	2	1	0	0	0	1	0	0	0	0	0	0	0	0	0	0	0	0	0	0	0	0	2	0	2	2	0	2	1	0	1	1	0	1	1	0	0	0	1	1	1	0	0	2	1	0	1	0
271	1	1	2	0	0	0	0	0	1	0	0	0	1	1	0	0	1	1	1	1	0	0	0	2	0	1	2	0	2	2	0	1	2	0	0	2	2	0	0	1	1	0	1	0	0	0	1	2	0
272	1	1	2	0	0	0	1	0	0	0	0	0	1	1	0	0	0	1	2	0	0	1	0	2	0	0	0	0	2	2	0	1	1	1	0	1	2	0	0	2	2	1	0	0	0	0	0	1	1
273	1	2	0	0	0	0	1	0	1	0	1	0	1	0	0	0	0	1	1	1	1	1	0	2	0	2	0	1	1	1	1	0	1	1	1	1	2	0	0	1	1	0	0	0	0	0	0	2	0
274	1	1	2	0	0	0	0	0	0	0	1	0	1	1	0	0	0	0	0	1	1	1	1	1	1	1	2	0	2	1	0	1	1	1	0	2	2	0	0	1	1	0	1	0	1	0	0	1	0
275	0	0	2	0	0	0	1	0	0	0	1	0	1	0	0	0	0	1	0	0	0	0	0	2	0	1	1	0	2	2	0	1	1	1	1	2	0	0	1	0	0	0	0	0	1	1	0	1	0
276	1	1	1	0	0	0	1	0	1	0	0	1	1	1	0	0	0	0	2	0	0	1	0	2	0	1	0	1	1	0	1	1	2	0	0	2	1	0	0	1	1	0	0	1	0	1	0	2	0
277	1	1	2	0	0	0	1	0	1	0	1	1	2	1	0	1	0	0	2	1	1	0	0	2	0	2	0	0	2	2	0	1	1	0	0	2	1	0	0	2	1	0	1	0	1	0	0	1	1
278	1	2	1	0	0	0	2	0	0	0	1	1	1	0	0	1	1	1	1	1	0	0	0	2	0	1	2	0	2	2	0	2	2	1	1	1	1	0	0	2	2	0	0	0	0	1	0	2	0
279	1	2	0	0	0	0	2	1	0	0	0	0	0	0	0	0	0	1	2	0	0	0	0	2	0	0	0	1	1	1	1	2	2	0	1	1	1	1	1	0	0	0	1	1	1	0	0	2	0
280	1	2	1	1	1	1	2	0	0	0	1	0	1	1	0	0	0	2	1	1	1	0	0	2	0	2	2	1	2	2	0	1	2	1	2	1	1	0	0	2	2	0	1	1	0	1	0	2	0
281	1	0	2	0	0	1	2	0	0	0	1	0	1	1	0	0	0	1	2	1	1	0	0	2	0	2	2	0	2	2	2	2	2	0	1	1	1	0	0	2	2	0	1	0	0	1	0	1	0
282	1	0	2	0	0	1	2	1	0	0	1	0	0	0	0	0	0	1	2	1	1	0	0	2	0	1	1	1	1	1	1	1	2	2	0	2	1	0	0	2	2	0	0	1	0	0	0	0	0
283	1	0	2	0	0	1	1	1	0	0	0	0	0	0	0	0	0	0	1	1	1	0	0	2	0	1	2	0	2	1	0	2	2	1	0	2	1	0	0	2	2	0	0	0	0	0	0	1	0
284	1	0	2	0	0	0	0	0	1	0	0	1	1	0	0	1	0	0	0	1	1	0	0	2	0	1	2	1	2	2	1	1	0	0	0	2	2	0	0	2	2	0	1	0	0	1	0	1	0
285	1	2	0	0	0	0	1	1	0	0	0	0	0	0	0	0	0	0	0	1	1	1	0	2	0	1	1	1	1	1	2	0	0	0	0	2	2	0	0	2	2	0	0	2	0	1	0	1	0
286	0	0	2	0	0	1	1	0	0	0	1	0	0	0	0	0	1	1	1	1	0	1	0	2	0	1	2	1	2	2	0	0	0	0	0	2	2	0	0	1	1	0	1	0	0	1	0	2	0
287	1	0	2	0	0	1	1	1	1	0	0	1	1	1	0	0	0	0	0	1	1	0	0	2	0	0	1	0	2	2	1	0	1	1	0	2	1	0	1	1	1	1	1	0	0	1	0	2	0
288	0	1	1	0	0	0	0	0	0	0	1	0	0	0	0	0	0	2	0	2	0	0	0	2	0	2	1	1	2	1	2	0	1	1	0	2	1	0	0	2	1	1	0	0	1	1	1	0	0
289	1	1	2	0	0	0	2	0	0	1	2	0	0	0	0	0	0	1	2	0	0	0	1	1	0	1	2	1	1	1	1	1	1	2	2	1	1	0	0	0	0	1	1	0	0	0	1	1	0
290	1	1	2	0	0	0	1	0	0	0	0	0	2	1	0	0	0	2	1	1	1	0	0	2	0	0	1	0	2	2	1	1	1	1	1	1	1	0	0	1	1	1	1	0	1	1	0	1	0
291	1	2	1	0	0	0	2	0	0	0	1	0	1	1	0	0	0	0	1	0	0	1	0	2	0	0	2	0	2	2	2	1	1	0	1	1	2	0	0	2	2	0	0	0	0	1	1	1	0
292	1	0	2	0	0	0	1	0	0	0	0	1	1	0	0	0	0	1	0	2	1	0	1	1	0	1	2	0	2	2	1	1	1	1	1	2	0	1	0	0	0	0	0	0	0	0	0	1	0
293	1	2	0	0	0	0	2	1	0	0	0	0	0	0	0	0	0	0	1	0	0	0	0	2	0	2	1	0	2	2	0	2	2	1	1	1	2	0	0	1	1	1	1	0	0	1	0	2	0
294	1	0	1	0	0	0	1	0	1	0	0	0	0	0	0	0	0	0	1	2	1	0	1	1	0	2	1	0	2	2	0	0	0	0	0	2	2	0	0	0	0	1	1	0	1	0	0	1	1
295	1	0	2	0	0	0	1	0	0	0	1	1	2	1	0	0	0	1	1	1	0	0	0	2	0	1	1	0	1	1	2	1	1	1	1	2	1	0	0	2	2	0	0	0	0	0	0	2	0
296	1	1	2	0	0	1	0	0	1	0	0	0	1	1	0	0	0	0	1	0	0	0	1	1	0	0	1	0	1	1	2	1	1	0	1	1	2	1	0	1	1	0	0	0	0	1	0	2	0
297	1	1	0	0	0	0	2	0	0	0	1	0	0	0	0	0	1	2	1	1	1	1	0	2	0	1	2	0	2	2	0	1	1	2	0	2	1	0	0	2	2	0	1	0	1	0	0	1	0
298	1	2	0	0	0	0	0	0	2	0	0	1	1	1	0	0	1	1	0	1	1	1	0	2	0	1	1	1	2	1	2	2	2	1	1	1	2	0	0	2	2	0	1	1	2	0	0	1	0
299	1	1	1	0	0	0	2	0	0	0	0	0	0	0	0	0	0	1	0	2	2	0	0	2	0	1	1	0	1	1	1	0	0	0	0	2	1	1	0	1	1	0	0	0	0	0	1	0	1
300	1	2	1	0	0	0	0	0	1	0	0	0	1	1	0	0	0	1	1	0	0	0	0	2	0	2	2	0	2	2	1	1	1	0	1	1	1	0	1	1	1	0	1	0	1	0	0	1	1
301	0	1	1	0	0	0	1	0	1	1	1	0	1	1	0	0	0	0	1	0	0	0	0	2	0	1	1	0	2	2	0	1	2	2	1	2	1	1	1	2	1	0	0	0	0	0	0	1	0
302	1	2	1	0	0	0	2	1	0	0	0	2	2	2	0	0	0	1	2	0	0	1	0	2	0	2	1	0	2	2	0	0	0	0	0	2	2	0	0	2	2	0	1	0	0	0	0	2	0
303	0	1	1	0	0	0	0	0	0	0	1	0	0	0	0	0	0	0	1	0	0	2	0	2	0	0	1	1	2	2	1	0	1	1	0	2	1	1	1	1	0	1	1	0	1	1	0	0	0
304	1	1	1	0	0	1	1	0	1	1	1	0	0	0	0	1	0	1	1	0	0	0	0	2	0	1	1	0	2	2	0	2	2	0	1	1	2	0	0	1	1	0	0	0	0	0	0	0	1
305	1	1	2	0	0	1	1	0	0	1	1	0	0	0	0	0	0	2	2	0	0	0	0	2	0	1	2	0	2	1	0	1	1	0	0	2	1	0	0	1	1	0	1	1	1	0	0	0	0
306	1	1	2	0	0	1	0	0	2	0	0	0	0	0	0	0	0	0	2	0	0	1	0	2	0	0	0	1	1	1	1	2	2	0	1	1	2	0	0	1	1	0	0	0	1	0	0	1	0
307	1	0	2	0	0	0	1	0	1	0	1	1	1	1	0	0	0	1	2	0	0	0	0	2	0	1	2	0	2	2	0	1	1	1	0	2	1	0	0	2	1	1	1	0	1	1	0	2	0
308	1	1	1	0	0	0	1	0	0	0	1	1	2	1	1	0	0	0	0	1	1	0	0	2	0	2	1	2	2	2	2	1	2	2	1	2	2	0	0	2	2	0	0	0	0	1	0	0	0
309	1	1	1	0	0	0	1	0	1	0	0	0	0	0	0	0	0	0	1	0	0	1	0	2	0	0	2	1	1	2	1	0	0	0	0	2	1	0	0	1	1	0	0	1	1	1	0	1	0
310	0	2	1	0	0	0	0	0	2	0	0	0	1	0	1	0	0	1	0	1	1	0	0	2	0	1	2	0	2	2	1	2	2	0	0	2	1	0	0	0	0	0	0	1	0	1	0	1	0
311	1	0	2	0	0	0	2	1	0	0	0	0	0	0	0	0	0	0	2	0	0	0	1	1	0	0	2	1	2	2	1	0	0	0	0	2	1	0	1	0	0	0	0	0	2	2	0	2	0
312	1	1	1	0	0	0	1	0	0	0	0	0	1	1	0	0	0	0	1	1	1	1	0	2	0	1	2	0	2	2	1	0	1	1	0	2	0	0	0	1	1	0	0	0	0	0	0	1	1
313	0	1	2	0	0	0	1	0	1	1	1	0	0	0	0	0	0	1	2	0	0	0	0	2	0	0	1	0	2	2	0	1	1	1	2	0	2	0	0	0	0	1	1	1	1	1	0	0	1
314	1	2	0	0	0	0	2	1	0	0	0	0	2	1	0	0	0	1	2	1	1	0	0	2	0	1	2	1	2	2	0	1	2	1	1	1	1	0	0	0	0	0	0	1	0	0	0	1	0
315	0	1	1	0	0	0	1	0	0	0	0	0	0	0	0	0	0	0	1	1	1	0	0	2	0	1	1	0	2	2	0	0	0	0	0	2	0	0	0	0	0	0	1	0	1	1	0	0	1
316	1	0	2	0	0	1	2	0	0	0	1	0	0	0	0	0	0	0	1	1	0	1	1	1	1	0	2	0	2	2	0	2	2	0	1	1	2	0	0	0	0	1	1	0	1	1	0	1	1
317	1	2	0	0	0	0	0	0	0	0	1	0	0	0	0	0	1	1	1	0	0	0	0	2	0	0	2	1	2	2	0	0	1	1	0	2	2	0	1	1	1	0	1	0	1	0	1	1	0
318	0	1	0	0	0	0	0	0	2	0	0	0	0	0	0	0	0	0	1	1	0	0	0	2	0	2	2	0	1	1	1	1	1	1	1	1	1	0	0	0	0	1	0	0	2	1	0	2	0
319	1	1	2	0	0	0	0	0	2	0	0	0	1	1	0	0	0	0	1	0	0	0	0	2	0	0	1	0	2	2	0	1	1	1	1	1	1	1	0	1	1	1	1	0	1	1	1	1	0
320	0	0	2	0	0	0	2	0	0	1	2	0	0	0	0	0	0	1	1	0	0	0	0	2	0	1	0	2	1	1	2	2	2	0	2	0	2	0	0	2	2	0	2	0	0	0	0	1	0
321	1	1	1	0	0	0	1	1	0	0	0	0	2	2	0	0	0	0	2	0	0	1	1	2	0	0	1	2	1	1	2	0	1	1	1	1	2	0	0	2	2	0	0	0	0	1	1	0	1
322	1	1	1	0	1	0	2	1	0	0	0	0	0	0	0	0	0	0	2	0	0	0	0	2	0	1	2	0	1	1	1	1	1	1	1	1	2	0	0	1	1	0	0	0	0	0	0	2	0
323	0	2	0	0	0	0	1	1	0	0	0	1	1	0	0	0	0	0	2	1	1	0	0	2	0	1	0	0	2	2	0	1	1	0	0	2	2	0	0	1	1	0	0	0	0	0	0	2	0
324	1	0	2	0	0	1	1	0	1	0	1	1	2	1	0	0	0	1	1	0	0	0	0	2	0	1	2	0	2	2	1	2	2	0	2	0	0	0	0	1	0	2	2	0	1	1	0	2	0
325	1	0	2	0	0	1	2	0	0	0	1	0	1	1	0	0	0	0	2	0	0	0	1	1	1	2	2	0	1	1	1	2	2	0	2	0	1	1	0	1	1	1	1	0	0	1	1	0	1
326	1	1	1	0	0	0	2	1	0	0	1	0	0	0	0	0	0	2	0	2	0	0	1	1	0	1	0	1	2	2	1	1	2	0	1	1	2	0	0	2	2	0	1	0	1	0	0	2	0
327	1	2	1	0	0	0	1	0	2	0	0	0	0	0	0	1	0	1	2	0	0	0	0	2	0	1	1	0	2	2	0	1	1	1	0	2	1	0	0	2	2	1	1	0	1	0	0	1	1
328	0	0	2	0	0	1	1	0	0	0	0	0	0	0	0	0	0	0	1	1	1	1	1	1	1	0	1	0	2	2	0	2	2	0	0	2	1	0	1	1	1	0	0	0	1	1	0	1	0
329	1	1	1	0	0	1	0	0	2	0	0	1	2	2	0	0	0	0	1	0	0	0	0	2	0	0	0	0	1	1	1	0	2	1	0	2	1	0	0	2	2	1	1	0	1	1	1	1	0
330	1	1	1	0	0	0	2	0	2	0	0	1	2	1	0	1	0	1	2	0	0	0	0	2	0	2	2	0	2	2	1	1	1	0	1	1	1	1	0	2	2	0	2	0	1	0	0	1	1
331	1	1	1	0	0	1	2	1	0	0	0	1	1	0	0	1	0	0	0	1	1	0	0	2	0	1	1	1	1	1	2	0	0	0	0	2	1	1	0	1	1	0	1	0	1	1	1	0	0
332	1	0	2	0	0	0	1	1	1	0	0	1	2	0	0	1	0	1	2	1	1	0	0	2	0	1	2	1	2	1	0	2	2	0	1	1	1	0	0	1	1	1	0	0	0	0	0	2	0
333	1	2	0	0	0	0	1	1	0	0	0	1	1	0	0	1	0	0	1	0	0	0	0	2	0	1	1	1	1	0	1	2	2	0	1	1	0	0	1	0	0	0	0	1	0	1	0	2	0
334	1	1	2	0	0	0	1	0	0	0	0	1	1	1	0	0	0	1	2	0	0	0	0	2	0	0	2	0	2	2	2	2	2	0	1	1	1	0	0	2	2	0	0	1	1	1	0	2	0
335	1	1	1	0	0	0	1	1	1	0	0	0	1	1	0	0	0	1	1	0	0	1	0	2	0	0	2	1	2	2	0	0	1	1	1	2	1	1	0	1	1	0	0	0	0	1	0	1	0
336	0	2	1	0	0	0	2	0	1	0	1	0	0	0	0	0	0	1	1	0	0	0	0	2	0	1	2	0	2	2	1	1	1	1	1	1	1	1	0	1	1	1	1	1	1	2	0	0	1
337	1	1	1	0	0	1	1	1	1	0	0	0	1	1	0	0	0	2	2	0	0	0	1	1	0	1	1	0	2	2	0	1	1	1	0	2	1	1	0	1	1	0	0	0	1	0	0	1	1
338	1	2	0	0	0	0	1	0	0	0	0	1	1	1	0	0	0	0	2	0	0	0	0	2	0	1	2	0	2	2	1	2	2	0	0	2	1	0	0	0	0	1	1	0	1	1	0	2	0
339	0	2	0	0	0	0	0	0	1	0	1	0	2	0	1	0	0	0	2	0	0	1	1	1	0	1	1	2	1	1	1	2	2	0	1	1	2	0	0	2	2	0	0	0	0	2	0	2	0
340	1	1	1	0	0	1	1	0	0	0	1	1	1	0	0	1	0	1	0	2	2	0	0	2	0	1	1	1	2	2	0	2	2	0	1	1	2	0	0	1	1	1	0	0	2	1	0	0	1
341	0	2	0	0	0	0	0	0	1	0	0	0	2	2	0	0	0	0	2	0	0	1	0	2	0	0	1	1	2	2	0	1	1	2	2	1	1	0	0	1	1	1	1	0	0	1	0	2	0
342	1	2	2	0	0	1	2	0	0	0	0	0	1	0	0	0	0	0	2	1	1	0	1	1	0	1	1	0	2	2	0	0	0	1	2	1	1	0	1	1	1	0	0	0	0	0	1	1	0
343	1	1	1	0	0	0	1	0	0	0	1	0	0	0	0	0	0	1	1	1	1	0	0	2	0	2	0	1	1	1	1	2	2	0	1	1	1	1	1	0	0	0	0	0	0	0	0	1	1
344	0	1	1	0	0	1	2	0	0	0	0	0	0	0	0	0	0	0	2	0	0	0	0	2	0	2	1	1	2	2	1	2	2	1	1	1	2	0	0	2	2	0	1	0	1	0	0	2	0
345	0	2	0	0	0	0	1	1	0	0	0	0	0	0	0	0	0	1	1	1	0	0	1	1	0	1	1	2	1	1	2	1	1	0	2	1	1	0	0	1	1	0	0	1	0	0	0	2	0
346	1	2	1	0	0	0	0	0	2	0	0	0	1	1	0	0	0	0	1	0	0	1	0	2	0	2	2	1	1	1	2	1	1	0	0	2	1	0	0	2	2	0	0	0	0	0	0	1	0
347	1	1	1	0	0	0	2	1	0	0	0	0	1	1	0	0	0	1	2	0	0	0	0	2	0	0	1	1	1	1	1	1	1	0	1	1	1	0	0	2	1	2	1	0	1	0	0	2	0
348	0	1	1	0	0	0	1	1	1	0	0	0	0	0	0	0	0	0	2	1	1	0	0	2	0	1	1	1	2	2	0	2	2	0	1	1	1	0	0	2	2	1	0	0	0	0	0	2	0
349	0	0	2	0	0	0	1	0	1	0	0	0	0	0	0	0	0	1	1	0	0	2	0	2	0	0	1	0	1	1	0	1	1	2	1	1	1	0	0	0	0	0	0	0	0	0	0	2	0
350	1	1	1	0	0	1	1	0	0	0	0	1	1	0	0	1	0	1	1	0	0	1	0	2	0	1	1	0	2	1	1	1	1	1	0	2	1	0	1	1	1	0	0	0	0	1	0	1	0
351	1	1	1	0	0	0	1	0	0	0	0	0	0	0	0	0	0	0	0	1	0	0	0	2	0	1	1	0	1	1	0	1	2	0	1	1	1	1	1	1	0	1	0	0	0	0	1	1	0
352	1	1	2	0	0	0	2	0	1	0	0	1	2	2	0	0	0	0	1	2	1	0	0	2	0	0	2	0	2	2	0	2	1	0	0	2	1	0	0	0	0	0	1	0	1	0	1	1	0
353	0	1	1	0	0	0	1	0	0	0	1	0	2	2	0	0	0	1	2	0	0	0	1	1	0	1	1	0	1	1	1	1	1	1	0	2	0	0	0	1	0	0	2	0	1	0	0	1	1
354	1	1	1	0	0	0	1	0	1	0	1	0	0	0	0	0	0	0	1	0	0	0	1	1	0	2	0	0	2	2	0	1	1	1	0	2	2	0	0	2	2	1	0	0	2	0	0	0	2
355	1	1	1	0	0	0	0	0	2	0	0	0	1	1	0	0	0	1	2	1	1	0	1	1	0	2	0	0	2	2	0	2	2	0	1	1	1	0	0	1	1	0	0	1	0	0	0	2	0
356	1	2	1	1	1	1	1	1	0	0	0	0	1	2	0	0	0	0	1	0	0	0	0	2	0	2	2	1	2	2	0	1	1	1	2	0	2	0	0	1	1	0	1	0	1	0	0	1	1
357	1	2	0	0	0	0	1	0	0	0	1	1	1	0	0	1	0	1	0	0	0	1	0	2	0	1	1	0	2	2	0	1	1	0	2	1	1	0	0	1	1	0	0	0	0	0	0	2	0
358	0	1	2	0	0	1	2	1	0	0	1	2	2	1	0	0	0	1	1	1	1	1	1	1	1	0	2	1	2	2	1	1	1	1	0	2	1	0	0	1	1	0	0	0	0	0	1	1	0
359	1	2	1	0	0	0	0	0	1	0	0	0	1	1	0	0	0	0	2	1	1	0	0	2	0	1	1	0	2	2	0	2	2	1	1	1	1	0	0	1	1	1	1	0	0	0	0	2	0
360	1	2	0	0	0	0	1	1	1	0	0	0	0	0	0	0	0	1	2	0	0	0	1	1	0	1	2	0	2	2	2	2	2	0	1	1	1	0	0	2	2	0	1	1	2	1	0	1	1
361	0	0	2	0	0	0	0	0	2	0	0	0	0	0	0	0	0	0	0	1	1	1	1	1	1	0	2	0	2	1	0	2	2	2	1	1	2	0	0	2	2	1	1	0	1	2	0	2	0
362	1	2	0	0	0	0	2	0	0	0	1	1	1	0	0	0	1	1	2	1	1	0	0	2	0	1	1	1	2	1	1	1	2	0	1	1	1	0	0	1	1	0	0	1	0	1	0	2	0
363	1	2	0	0	0	0	1	0	0	0	1	0	0	0	0	0	0	1	1	0	0	1	1	1	1	2	1	0	2	2	0	2	2	1	1	0	2	1	0	0	0	1	1	0	1	1	0	2	0
364	0	1	0	0	0	0	2	0	0	0	0	0	0	0	0	0	0	1	2	0	0	1	0	2	0	0	1	1	2	2	1	0	1	0	0	2	2	0	0	1	1	1	1	0	1	1	0	2	0
365	1	0	2	0	0	1	1	0	1	0	0	0	1	1	0	0	0	0	1	1	0	1	0	2	0	0	2	1	1	1	1	1	1	0	0	2	0	1	0	1	1	0	2	0	1	0	0	2	0
366	0	1	2	0	0	0	1	0	0	0	1	1	2	1	0	1	0	0	1	0	0	0	0	2	0	2	1	1	2	2	2	1	1	0	0	2	1	0	0	1	1	1	1	0	1	2	0	2	0
367	1	0	2	0	1	0	0	0	2	0	0	1	1	0	0	0	0	1	1	1	1	0	0	2	0	1	0	1	1	0	2	2	2	0	0	2	2	0	0	1	1	1	0	0	0	0	0	2	0
368	1	2	1	0	0	0	2	0	0	0	1	0	1	1	0	0	0	1	1	1	0	0	0	2	0	1	0	0	1	2	1	1	1	0	0	2	0	2	0	0	0	0	0	0	0	2	0	1	0
369	1	0	2	0	0	1	0	0	2	0	0	0	0	0	0	0	0	1	1	1	1	0	0	2	0	2	1	1	2	2	1	0	1	0	0	2	2	0	0	2	2	1	1	0	1	0	0	1	1
370	1	0	2	0	0	1	0	0	2	0	0	0	1	2	0	0	0	0	1	1	1	1	1	1	0	0	2	1	2	2	1	1	1	0	0	2	1	0	0	1	1	0	0	1	0	0	0	1	0
371	1	1	0	0	0	0	2	0	0	0	0	0	1	1	0	0	0	0	2	1	1	2	1	1	1	1	1	0	1	1	1	1	2	0	0	2	1	0	1	0	0	2	2	0	1	0	0	1	0
372	1	1	1	1	1	1	1	0	2	0	0	1	1	0	0	0	1	1	2	1	1	0	0	2	0	1	1	0	1	1	0	1	1	1	0	2	2	0	0	1	1	1	1	0	1	1	0	2	0
373	1	0	2	0	0	1	2	0	0	0	0	0	1	1	0	0	0	1	0	2	2	0	0	2	0	1	2	0	2	2	0	1	2	2	1	2	2	0	0	1	1	0	1	0	1	0	0	2	0
374	0	1	1	0	0	0	1	0	1	0	1	1	2	1	0	1	0	1	1	1	0	1	0	2	0	2	0	1	2	2	1	0	0	0	0	2	1	0	1	1	1	0	0	0	0	1	0	1	0
375	1	0	2	0	1	0	1	0	0	0	1	0	1	1	0	0	1	2	1	1	1	0	0	2	0	2	1	2	2	2	0	0	1	1	0	2	1	0	1	1	1	2	2	0	0	1	0	1	0
376	0	1	2	0	0	0	1	1	1	0	0	0	1	0	0	0	0	1	0	1	1	0	0	2	0	2	1	0	1	1	1	1	1	0	0	2	2	0	1	1	1	1	1	0	1	0	0	1	1
377	1	2	0	0	0	0	0	0	2	0	0	0	1	1	0	0	0	1	1	1	1	0	1	1	0	1	2	0	2	2	1	2	2	1	0	2	1	0	0	1	1	0	0	0	0	0	0	1	0
378	1	2	1	0	0	0	1	1	1	0	0	1	1	0	0	1	0	1	2	1	1	1	0	2	0	1	1	1	2	2	0	2	2	0	1	1	1	0	0	1	1	2	2	0	1	0	0	2	0
379	1	2	1	0	0	0	1	1	0	0	0	0	1	0	1	0	0	1	1	1	0	1	1	1	1	0	1	2	1	1	2	1	2	0	1	1	0	0	0	1	1	0	1	0	0	0	0	2	0
380	0	0	2	0	0	0	1	0	1	0	0	0	2	2	0	0	0	0	1	1	1	2	1	1	1	1	1	0	2	2	1	1	2	0	1	1	0	1	0	0	0	2	2	0	1	0	0	1	1
381	1	1	1	0	0	1	0	0	1	0	0	0	0	0	0	0	0	2	1	1	1	1	1	1	1	0	2	0	2	2	0	2	2	0	1	1	1	0	0	0	0	0	0	0	1	1	0	2	0
382	0	0	2	0	0	0	0	0	1	0	0	0	0	0	0	0	0	0	0	1	0	1	0	2	0	1	0	1	1	1	1	1	1	0	2	1	1	0	0	2	2	0	0	0	2	2	0	2	0
383	1	2	1	0	0	0	1	1	0	0	0	1	2	1	0	1	0	1	1	1	0	0	0	2	0	2	2	2	2	2	0	0	1	2	1	1	1	0	0	1	1	0	0	0	0	1	1	0	0
384	1	0	2	0	0	2	1	0	2	0	0	0	1	0	0	0	0	0	0	1	1	0	0	2	0	1	2	0	2	2	0	2	2	1	0	2	1	0	0	1	1	0	0	1	0	1	0	1	1
385	1	1	1	0	0	0	1	0	0	0	0	0	1	1	0	0	0	0	1	0	0	1	0	2	0	1	2	0	2	1	0	1	1	1	0	2	2	1	1	2	1	1	1	0	1	1	0	2	0
386	1	1	1	0	0	0	1	0	1	0	0	0	1	1	0	0	0	1	0	0	0	2	0	2	0	0	2	1	2	2	0	1	2	0	1	1	1	0	0	2	1	1	0	0	2	0	0	1	0
387	1	0	2	0	1	0	1	0	1	1	1	0	1	1	0	0	0	0	0	1	1	1	1	1	0	1	0	1	2	2	1	0	0	0	0	2	1	2	0	0	0	1	1	0	1	0	1	0	1
388	1	1	2	0	0	1	2	0	1	0	0	1	1	1	0	0	0	1	1	0	0	0	0	2	0	2	2	0	2	1	0	2	2	2	1	2	1	0	0	2	1	0	0	0	1	0	0	0	1
389	0	1	2	0	0	1	1	0	0	0	1	0	1	1	0	0	0	0	1	1	1	0	0	2	0	1	1	0	2	2	0	0	0	0	1	1	1	1	0	0	0	1	1	0	1	2	0	2	0
390	1	2	0	0	0	0	1	1	1	0	0	0	0	0	0	0	0	0	0	1	0	0	0	2	0	1	1	0	2	2	0	0	0	0	0	2	1	0	0	1	1	1	1	0	1	0	1	0	1
391	1	0	2	0	0	0	1	1	0	0	0	1	1	0	0	0	0	0	1	0	0	1	0	2	0	1	0	1	1	1	1	1	2	0	1	1	1	2	0	0	0	0	0	1	0	1	0	2	0
392	1	2	0	0	0	0	2	0	0	0	1	0	0	0	0	0	0	0	2	1	1	0	0	2	0	1	2	0	2	1	0	0	0	0	0	2	0	0	0	1	0	0	0	0	1	1	0	2	0
393	0	2	0	0	0	0	1	0	0	0	0	0	0	0	0	0	0	1	0	1	1	0	0	2	0	0	2	0	2	2	0	0	1	1	0	2	1	1	0	1	1	0	0	0	0	1	0	1	0
394	1	1	2	0	0	0	2	0	0	0	0	0	0	0	0	0	0	1	1	1	1	0	0	2	0	1	2	0	2	2	0	0	0	0	1	1	1	0	1	1	1	1	1	0	0	0	0	1	0
395	1	2	0	0	0	0	0	0	1	0	0	0	1	1	0	0	0	1	0	1	1	0	0	2	0	0	2	0	2	2	0	1	1	0	1	1	1	0	0	0	0	0	0	0	1	1	0	2	0
396	0	0	2	0	0	0	2	1	0	0	0	0	2	2	0	0	0	2	2	0	0	0	1	1	0	0	2	0	2	2	1	2	2	1	1	1	1	0	0	1	1	0	1	1	2	1	0	0	2
397	0	0	2	0	0	1	1	1	1	0	0	0	0	0	0	0	0	1	2	0	0	0	1	1	0	0	1	1	2	2	0	1	0	0	0	2	2	0	0	2	2	0	0	0	0	0	0	2	0
398	1	1	0	0	0	0	0	0	2	0	0	2	2	2	0	0	0	1	1	0	0	0	0	2	0	1	0	1	1	1	1	1	1	0	0	2	1	0	1	0	0	0	0	0	0	0	0	0	1
399	1	0	2	0	0	1	0	0	1	0	0	0	0	0	0	0	1	1	0	1	1	2	1	1	1	1	1	1	2	1	1	2	2	0	1	1	2	1	0	0	0	0	0	0	0	0	0	1	0
400	1	1	1	0	0	0	2	0	0	0	2	1	2	1	0	1	0	0	0	1	0	0	0	2	0	1	1	0	2	2	0	1	1	0	0	2	1	0	0	2	2	0	0	0	0	0	0	2	0
401	1	2	1	0	0	0	1	0	1	0	1	0	0	0	0	0	0	0	2	1	0	0	1	1	0	1	2	0	2	2	0	1	1	1	1	1	2	0	0	0	0	0	0	1	0	1	0	2	0
402	1	1	1	0	0	0	1	0	0	0	0	0	0	0	0	0	0	0	1	0	0	0	0	2	0	2	1	2	1	1	1	2	2	0	1	1	1	0	0	1	0	0	0	0	0	0	0	2	0
403	1	2	1	0	0	0	1	0	1	0	0	1	1	0	0	0	0	1	2	0	0	0	0	2	0	1	2	1	2	2	0	2	2	0	2	0	2	0	0	2	2	1	1	0	1	0	0	2	0
404	1	1	1	0	0	1	1	0	0	0	0	0	1	0	1	0	0	0	2	1	0	1	1	1	1	1	2	0	2	2	0	1	2	2	0	2	2	0	0	2	2	0	0	1	1	1	1	1	0
405	0	1	2	0	0	0	1	0	0	1	1	1	1	0	0	0	0	1	1	1	1	0	0	2	0	1	2	0	2	2	1	1	2	0	1	1	1	0	0	0	0	1	1	0	1	1	0	1	0
406	0	2	1	0	0	0	2	1	0	0	1	0	0	0	0	0	0	1	0	2	2	0	0	2	0	0	2	0	2	2	1	1	1	0	0	2	2	0	0	1	1	0	0	1	1	1	0	0	1
407	1	2	0	0	0	0	1	0	1	1	0	0	0	0	0	0	0	1	2	1	1	0	0	2	0	1	2	0	2	2	0	1	1	0	0	2	1	0	0	1	1	0	0	0	0	0	0	1	0
408	1	2	1	0	0	0	0	0	1	0	0	0	0	0	0	0	0	2	1	1	0	0	0	2	0	1	1	1	1	1	1	0	0	1	2	1	1	1	0	2	2	0	0	1	0	0	0	2	0
409	1	2	0	0	0	0	1	0	1	0	1	1	1	0	0	1	0	0	2	0	0	1	0	2	0	0	2	0	2	2	0	2	2	0	1	1	0	0	1	0	0	1	1	0	1	0	1	1	0
410	1	1	2	0	0	0	1	0	1	0	0	0	1	0	0	0	0	1	2	1	1	0	1	1	0	1	1	1	2	2	0	1	2	0	0	2	0	1	0	1	1	1	1	0	0	0	0	1	1
411	1	2	1	0	0	0	2	0	1	0	0	1	1	1	0	0	1	2	1	1	1	0	0	2	0	0	1	1	2	2	0	0	2	0	0	2	2	0	0	0	0	0	0	0	1	1	0	0	0
412	1	0	2	0	0	1	0	0	2	0	0	1	1	1	0	0	0	1	0	1	1	0	1	1	0	1	2	1	2	2	0	2	2	1	0	2	1	0	0	1	1	0	0	0	0	0	0	2	0
413	0	0	2	0	0	1	0	0	1	0	0	1	2	0	0	1	0	0	1	0	0	0	0	2	0	2	1	0	2	2	0	2	2	1	0	2	2	0	0	0	0	1	1	0	1	1	1	1	0
414	1	0	2	0	0	1	2	1	0	0	0	0	0	0	0	0	0	0	1	1	1	0	1	1	1	1	2	0	2	2	1	2	2	0	1	1	2	0	0	0	0	0	1	0	1	1	0	2	0
415	1	2	0	0	0	0	0	0	0	0	0	0	1	0	0	0	0	1	1	1	0	0	0	2	0	1	1	1	2	2	2	0	2	1	1	2	1	0	0	1	1	0	0	1	0	0	0	1	0
416	1	0	2	0	0	0	0	0	1	0	0	1	1	0	0	1	0	0	1	0	0	0	0	2	0	2	1	1	1	1	1	0	0	0	0	2	1	0	0	1	1	0	0	0	1	1	0	2	0
417	1	1	2	0	0	0	0	0	2	0	0	0	0	0	0	0	1	1	1	0	0	0	1	1	0	0	1	1	2	2	1	1	2	0	0	2	1	1	1	0	0	0	0	1	1	1	0	0	0
418	1	2	0	0	0	0	1	1	1	0	0	1	1	0	0	1	0	1	1	0	0	1	0	2	0	2	2	1	1	1	1	0	0	0	0	2	1	1	0	1	1	1	1	0	0	1	0	1	1
419	1	1	1	0	0	0	1	0	1	0	0	1	1	0	0	1	1	2	0	2	2	0	0	2	0	1	2	0	2	2	0	1	1	0	1	1	1	0	0	0	0	0	2	0	0	0	0	2	0
420	1	1	2	0	0	0	2	0	0	0	1	0	2	1	0	0	0	2	2	1	1	0	0	2	0	1	0	0	1	1	1	1	1	1	1	2	2	0	0	1	1	1	1	0	1	2	1	0	0
421	1	0	1	0	0	0	2	1	0	0	1	0	0	0	0	0	0	0	1	0	0	0	0	2	0	1	2	1	2	2	1	1	1	0	0	2	0	1	0	0	0	1	1	0	1	1	0	1	0
422	1	2	0	0	0	0	1	0	2	0	0	0	1	1	0	0	0	0	2	0	0	0	0	2	0	2	2	0	2	2	1	2	2	1	0	2	2	0	0	2	2	0	2	0	0	1	0	2	0
423	0	2	0	0	0	0	1	0	1	0	1	0	0	0	0	0	0	0	0	1	1	0	2	0	0	0	1	0	2	2	0	2	2	0	1	1	2	0	0	0	0	1	1	0	0	1	0	1	1
424	0	2	0	0	0	0	1	0	1	0	0	0	1	0	0	0	0	0	1	2	1	0	1	1	0	2	1	0	2	2	1	1	2	0	2	0	0	0	0	1	1	1	1	0	1	1	0	1	0
425	1	1	2	0	0	1	1	0	0	0	0	0	1	0	0	0	0	1	1	0	0	2	0	2	0	0	1	0	2	2	0	1	2	1	1	1	2	0	0	2	1	2	1	0	1	0	0	1	0
426	0	1	1	0	0	0	1	0	1	0	0	0	0	0	0	0	0	1	2	0	0	2	1	1	1	1	1	0	1	1	1	0	0	0	0	2	2	0	0	2	2	0	1	0	1	0	0	0	2
427	1	2	1	0	0	0	1	0	1	0	0	1	0	0	0	0	0	2	1	1	1	0	0	2	0	0	1	0	2	2	0	0	0	0	0	2	1	0	0	1	1	0	0	1	0	1	0	1	0
428	1	2	0	0	0	0	1	0	1	0	0	1	2	1	0	0	0	0	1	1	0	1	1	2	0	0	1	0	1	1	0	1	1	0	1	1	2	0	0	2	2	1	0	0	0	1	0	0	1
429	1	1	1	1	1	1	2	0	0	0	0	0	0	0	0	0	0	0	1	0	0	0	0	2	0	1	2	1	2	2	2	2	2	0	1	1	0	1	0	0	0	1	1	0	0	0	0	2	0
430	1	1	1	0	0	0	2	0	0	0	2	1	2	1	1	0	0	0	2	1	1	1	1	1	1	0	2	2	2	2	1	1	1	1	0	2	2	0	0	2	2	0	0	0	0	1	0	0	0
431	1	1	2	0	0	1	2	0	0	1	2	0	0	0	0	0	0	0	1	1	0	0	0	2	0	2	1	0	2	2	1	0	0	0	0	2	1	0	0	0	0	1	1	0	1	0	0	1	0
432	1	2	1	0	0	0	1	1	1	0	0	0	1	1	0	0	0	0	1	0	0	0	0	2	0	2	2	0	2	2	1	0	1	2	1	2	1	0	0	2	2	0	0	0	0	0	1	1	0
433	1	1	2	0	0	0	2	0	0	0	0	0	0	0	0	0	1	1	1	0	0	1	1	1	1	2	1	2	2	2	0	2	2	0	0	2	1	1	1	1	0	0	0	0	1	0	0	0	0
434	1	2	1	0	0	0	1	0	1	0	1	1	1	0	0	1	0	0	1	1	1	1	0	2	0	0	1	0	1	1	2	1	1	0	1	1	1	0	0	2	2	0	1	0	0	1	0	2	0
435	1	1	1	0	1	0	1	0	1	0	0	2	2	1	0	0	1	1	0	2	1	1	0	2	0	0	1	0	2	2	0	0	1	1	0	2	2	0	0	2	2	1	1	0	1	0	0	1	0
436	1	0	2	0	0	0	1	0	0	0	1	0	1	1	0	0	0	0	1	0	0	0	0	2	0	0	2	0	2	2	1	1	2	1	2	1	0	1	1	0	0	0	0	0	0	0	0	2	0
437	1	2	1	0	0	0	2	1	0	0	1	1	1	2	0	0	0	0	0	1	0	0	1	1	0	1	0	1	1	1	1	0	0	0	1	1	1	0	1	1	1	0	0	0	0	1	0	2	0
438	0	0	2	0	0	0	0	0	2	0	0	1	2	1	0	0	0	1	1	1	0	0	0	2	0	2	2	1	1	1	1	1	1	1	1	1	2	0	0	1	1	0	1	0	0	0	1	0	0
439	1	1	1	0	0	0	0	0	1	0	1	0	1	1	0	0	0	0	2	1	1	0	1	1	1	1	1	0	1	1	1	1	1	1	1	1	1	0	0	1	1	0	0	0	0	1	0	2	0
440	1	0	2	0	0	0	1	1	0	0	0	0	1	0	1	0	1	1	0	1	1	1	1	1	1	2	2	0	2	2	2	2	2	1	0	2	1	0	0	0	0	0	0	0	0	1	0	2	0
441	0	1	1	1	1	1	1	0	0	0	0	0	0	0	0	0	0	1	1	1	1	1	0	2	0	0	0	2	0	0	2	1	1	0	1	1	1	0	0	1	1	0	1	0	1	0	0	2	0
442	0	1	2	0	0	0	1	0	0	0	0	0	0	0	0	0	0	1	1	1	1	0	0	2	0	2	1	0	2	2	0	1	1	0	1	1	1	0	0	0	0	1	1	0	1	0	0	0	1
443	1	1	2	0	0	0	0	0	2	0	0	0	0	0	0	0	0	0	0	1	1	0	0	2	0	0	2	0	2	2	1	2	2	1	1	0	2	0	0	1	1	2	2	0	1	0	0	1	0
444	1	1	2	0	0	0	0	0	1	0	2	1	2	1	0	0	0	1	2	1	1	0	0	2	0	1	1	1	2	1	1	2	2	1	1	1	1	1	0	1	1	1	1	0	1	0	0	1	1
445	1	0	2	0	0	1	2	0	0	0	2	0	1	1	0	0	1	2	1	1	1	0	0	2	0	0	1	2	2	2	0	0	1	1	1	1	2	0	0	2	2	1	0	0	2	0	0	2	0
446	1	0	2	0	0	2	2	0	0	0	1	0	1	1	0	0	0	0	0	1	1	1	1	1	1	0	2	0	2	2	1	1	1	1	1	1	1	0	0	1	1	0	0	0	1	1	0	1	0
447	1	0	2	0	0	0	1	0	0	0	0	0	0	0	0	0	0	0	0	2	0	0	2	0	0	0	1	0	2	1	1	1	2	1	1	1	2	0	0	0	0	0	0	0	1	0	0	0	1
448	1	2	0	0	0	0	1	1	1	0	0	1	1	0	0	0	0	2	2	1	0	0	0	2	0	1	2	0	2	2	1	2	2	0	1	1	1	0	0	1	1	0	0	0	0	1	0	2	0
449	1	0	2	0	0	2	2	0	0	0	1	1	2	2	0	0	0	1	0	1	0	0	0	2	0	1	2	0	2	2	1	1	2	0	0	2	2	0	0	2	2	0	0	0	0	0	1	0	0
450	0	1	1	0	0	0	1	0	1	0	1	1	1	0	0	1	0	2	1	1	1	0	0	2	0	1	1	0	2	2	0	2	2	0	1	1	2	0	0	2	2	1	1	0	1	0	0	1	0
451	0	1	1	0	0	1	2	1	0	0	1	1	1	1	0	0	0	1	1	1	1	0	1	1	1	0	2	0	2	2	1	2	2	0	2	0	2	0	0	1	1	1	0	0	1	1	0	2	0
452	1	1	1	0	0	0	1	0	1	0	0	0	1	1	0	0	0	1	2	0	0	1	0	2	0	2	0	0	2	2	0	1	1	1	1	1	1	0	0	1	1	2	2	0	1	1	0	1	0
453	1	0	2	0	0	1	1	0	0	1	2	1	1	0	0	0	0	2	2	1	1	0	1	1	1	1	2	2	2	2	1	0	1	0	0	2	2	0	0	1	1	0	0	0	0	0	0	1	1
454	1	2	0	0	0	0	0	0	2	0	0	0	1	0	0	0	0	0	1	1	1	0	0	2	0	1	1	0	2	2	0	1	1	1	1	1	1	0	0	1	1	0	2	0	1	0	0	1	1
455	1	2	1	0	0	0	0	0	1	0	0	1	1	1	0	0	0	2	1	1	1	0	2	0	0	0	1	2	1	1	2	2	1	0	0	2	1	0	0	1	1	1	1	0	1	1	0	1	1
456	1	0	2	0	0	1	1	0	1	0	0	0	0	0	0	0	0	1	1	0	0	0	0	2	0	0	2	1	2	2	2	1	1	1	1	1	2	0	0	2	2	1	0	0	1	1	0	2	0
457	1	1	2	0	0	1	2	1	0	0	1	0	1	1	0	0	0	1	1	1	1	1	0	2	0	0	2	1	2	2	2	1	1	1	0	2	1	0	0	0	0	1	0	0	1	2	0	1	1
458	1	0	2	0	0	0	0	0	0	0	0	0	1	1	0	0	0	1	0	1	1	0	1	1	1	1	2	1	1	2	1	0	1	1	0	2	1	0	0	1	1	0	1	0	1	0	0	2	0
459	1	0	2	0	0	0	2	0	0	0	0	1	2	1	0	0	0	0	1	1	1	0	1	1	0	2	2	1	2	2	2	1	1	0	1	1	2	0	0	0	0	0	0	1	1	1	0	1	0
460	1	0	2	0	0	2	1	0	0	0	0	0	0	0	0	0	0	1	2	1	0	1	0	2	0	0	1	0	2	2	0	2	2	1	1	1	2	0	0	1	1	2	2	0	1	0	0	0	2
461	1	2	0	0	0	0	1	0	1	0	1	0	1	0	1	0	0	1	1	1	0	0	0	2	0	1	1	2	1	1	2	0	0	0	0	2	1	0	1	1	1	0	2	0	0	0	1	1	0
462	0	0	2	0	0	1	0	0	2	0	0	0	1	1	0	0	1	1	1	0	0	0	0	2	0	2	2	1	2	2	0	0	1	1	0	2	0	0	0	0	0	1	1	0	1	0	1	1	0
463	1	0	2	0	0	1	2	1	0	1	1	0	1	1	0	0	0	1	1	1	0	1	0	2	0	2	2	1	2	2	2	1	1	0	2	0	1	1	0	1	1	0	1	0	1	0	0	0	1
464	1	1	1	0	0	0	1	0	2	0	0	0	2	2	0	0	0	0	1	1	1	1	0	2	0	0	1	0	2	2	0	1	1	0	1	1	1	1	0	1	1	0	0	0	0	0	0	2	0
465	0	1	1	0	0	1	2	0	0	0	2	0	1	1	0	0	0	0	1	1	1	1	2	0	1	1	0	2	0	0	2	1	1	1	2	0	2	0	0	2	2	0	0	0	0	1	0	0	1
466	1	0	1	0	0	0	2	0	0	0	0	1	2	0	0	1	0	0	2	0	0	0	0	2	0	1	2	0	2	2	1	0	1	0	0	2	1	0	1	1	1	0	0	0	0	1	1	1	1
467	1	1	1	0	0	0	0	0	0	0	1	0	0	0	0	0	0	0	1	0	0	1	1	1	1	1	1	0	2	1	0	0	0	0	0	2	0	2	0	0	0	0	0	0	0	1	0	2	0
468	1	0	1	0	0	0	2	1	0	0	1	1	1	0	0	0	0	2	2	1	0	1	0	2	0	0	1	2	2	2	0	2	2	1	1	0	2	0	0	2	2	0	0	1	0	1	0	1	0
469	1	0	2	0	0	1	0	0	2	0	0	0	1	1	0	0	0	1	1	1	1	1	0	2	0	0	2	0	2	1	1	0	0	0	0	2	2	0	0	2	2	0	0	0	0	1	1	1	0
470	1	0	2	0	0	1	2	1	0	0	0	1	1	0	0	0	0	1	1	1	1	1	1	1	1	0	2	0	2	2	0	1	1	0	1	1	1	0	0	0	0	0	0	1	0	1	0	1	0
471	1	1	2	0	0	0	2	1	0	0	0	0	2	2	0	0	0	0	2	0	0	0	0	2	0	1	2	0	2	2	1	0	0	0	0	2	0	0	0	1	0	0	0	2	0	2	0	2	0
472	1	0	2	0	0	1	1	1	0	0	0	0	1	1	0	0	0	0	1	0	0	0	0	2	0	1	2	1	2	2	1	1	2	2	2	1	2	0	0	0	0	0	0	1	0	0	0	1	0
473	1	1	1	0	0	1	2	1	0	0	0	0	1	1	0	0	0	0	1	0	0	1	1	1	1	0	2	1	2	2	1	1	2	1	0	2	0	1	0	0	0	0	0	0	0	0	0	0	0
474	0	1	2	0	0	0	0	0	2	0	0	0	0	0	0	0	0	0	2	0	0	0	0	2	0	0	1	0	2	2	0	0	0	1	1	1	1	0	0	0	0	1	1	1	1	2	0	2	0
475	1	1	2	0	0	0	1	0	1	0	1	0	0	0	0	0	0	0	1	2	1	0	0	2	0	1	1	1	2	2	0	1	2	1	0	2	1	1	0	1	1	1	1	0	2	2	0	1	0
476	1	1	2	0	0	0	1	1	1	0	0	1	2	1	0	0	0	1	1	1	0	0	0	2	0	0	1	0	2	2	0	0	0	1	0	2	1	0	0	0	0	0	0	0	0	0	0	2	0
477	1	0	2	0	0	0	1	0	2	0	0	1	2	2	0	0	0	1	0	0	0	0	0	2	0	1	1	1	2	1	1	0	1	2	1	2	1	0	0	1	1	1	0	0	1	1	0	1	0
478	1	2	1	0	0	0	1	1	1	0	0	0	0	0	0	0	1	1	1	0	0	0	0	2	0	0	1	0	2	2	2	1	1	0	2	0	1	0	1	1	1	0	0	0	1	1	0	2	0
479	1	0	2	0	0	1	1	1	1	0	0	1	1	0	0	0	0	0	2	0	0	1	0	2	0	1	1	1	1	1	1	2	2	0	2	0	1	0	0	2	1	1	1	0	1	2	0	2	0
480	1	1	1	0	0	0	1	0	1	1	1	0	0	0	0	0	1	2	2	0	0	0	0	2	0	1	1	1	2	2	1	1	2	1	1	1	1	0	1	0	0	0	0	0	0	2	0	1	0
481	1	1	1	0	0	0	1	0	1	0	0	0	1	0	0	0	0	0	1	1	1	0	0	2	0	2	1	0	2	2	0	1	1	0	1	1	1	0	0	2	2	0	0	0	0	1	0	1	0
482	1	1	1	0	0	1	2	0	0	1	1	1	1	0	0	1	0	1	2	0	0	0	0	2	0	1	1	2	1	1	1	1	1	0	1	1	1	0	1	1	1	0	0	0	0	1	0	0	0
483	1	0	2	0	0	1	1	1	0	0	0	0	0	0	0	0	0	0	2	0	0	0	0	2	0	1	0	0	1	2	1	0	1	1	0	2	2	1	0	1	1	0	1	0	1	0	1	0	0
484	1	1	2	0	0	0	1	0	1	0	0	1	0	0	0	0	0	2	1	1	0	0	0	2	0	1	0	0	1	2	1	1	1	0	1	1	1	0	0	0	0	1	1	0	1	1	1	1	1
485	1	1	2	0	0	1	0	0	1	0	0	1	1	0	0	1	0	0	1	0	0	0	1	1	0	1	2	1	2	2	1	0	2	1	0	2	1	0	1	1	1	1	1	0	1	0	1	1	0
486	0	1	1	1	1	1	1	1	1	0	0	1	1	0	0	1	0	1	1	1	0	0	1	1	1	1	0	0	1	1	1	1	2	2	1	1	1	0	0	0	0	0	2	0	0	0	0	0	0
487	1	0	2	0	0	1	0	0	1	0	2	0	0	0	0	0	0	0	1	1	0	0	1	1	0	2	0	0	2	2	0	1	1	0	0	2	1	1	0	2	2	1	1	0	1	1	1	0	0
488	1	1	2	0	0	0	0	0	2	0	0	0	0	0	0	0	0	0	2	0	0	0	0	2	0	2	1	0	2	2	0	0	2	0	0	2	1	0	1	1	1	0	0	1	0	0	1	1	0
489	1	2	1	0	0	0	2	0	0	0	0	1	1	0	0	0	0	1	2	0	0	1	0	2	0	2	1	0	2	2	1	2	2	0	1	1	1	0	0	0	0	0	0	1	0	0	0	1	1
490	1	2	1	0	0	0	1	0	0	0	0	0	1	1	0	0	0	0	1	1	0	1	1	1	1	1	0	0	1	1	1	0	0	0	0	2	2	0	0	1	1	0	0	1	0	1	0	1	1
491	1	1	2	0	0	0	0	0	2	0	0	1	1	0	0	0	0	1	2	0	0	1	0	2	0	0	1	2	2	2	2	2	2	0	1	1	1	0	0	0	0	0	0	0	1	0	1	0	0
492	1	2	0	0	0	0	0	0	1	0	0	1	2	1	0	0	0	1	2	0	0	0	0	2	0	1	0	1	1	0	1	1	0	1	0	2	2	0	0	2	2	2	2	0	0	1	0	2	0
493	0	1	1	0	0	0	2	0	2	0	0	0	0	0	0	0	0	0	0	1	1	0	0	2	0	0	2	0	2	1	1	0	0	0	0	2	1	0	0	1	1	1	1	0	1	2	0	2	0
494	1	2	1	1	1	1	0	0	2	0	0	0	0	0	0	0	1	2	1	1	1	0	1	1	0	2	2	0	2	2	0	1	1	0	1	1	1	0	0	1	1	0	0	0	0	2	0	2	0
495	1	1	1	0	0	0	2	0	0	0	0	1	1	0	0	1	0	0	0	1	1	0	0	2	0	1	1	0	2	2	1	2	2	0	1	1	1	0	0	1	1	1	1	0	1	1	0	1	0
496	0	2	1	0	0	0	1	0	1	0	0	0	1	1	0	0	0	0	0	0	0	0	0	2	0	0	1	0	2	2	0	0	0	0	0	2	1	0	0	1	1	1	1	0	1	1	0	0	1
497	1	1	1	0	1	0	0	0	1	0	0	0	1	1	0	0	0	1	0	0	0	0	0	2	0	0	2	0	2	1	0	1	0	0	0	2	1	0	0	1	1	1	2	0	0	1	0	2	0
498	1	1	2	0	0	0	2	0	0	0	0	1	2	1	0	0	0	2	2	0	0	0	0	2	0	1	1	1	2	1	1	1	2	0	1	1	1	0	0	0	0	0	0	0	0	0	0	1	0
499	1	1	1	0	0	0	1	0	0	0	0	0	0	0	0	0	0	2	1	1	1	1	2	0	1	1	1	0	2	2	0	1	2	1	2	1	1	1	1	0	0	0	0	0	0	0	0	0	0
500	1	2	0	0	0	0	1	1	0	0	0	1	1	0	0	1	0	0	2	0	0	0	0	2	0	2	0	1	1	1	1	2	2	0	0	2	1	0	0	1	1	0	0	0	0	2	0	1	1
501	1	1	2	0	0	0	2	0	0	1	1	0	1	0	0	0	1	1	1	0	0	0	0	2	0	2	1	0	1	1	2	2	2	0	2	0	1	0	0	2	2	0	0	0	0	1	0	2	0
502	0	1	1	1	1	1	1	0	0	1	1	0	0	0	0	0	0	1	1	1	0	2	0	2	0	0	1	0	2	2	0	1	1	0	0	2	1	0	0	0	0	1	0	0	1	0	0	1	0
503	1	1	1	0	0	1	2	1	0	0	0	0	0	0	0	0	0	0	0	1	1	0	1	1	1	2	0	0	2	2	0	1	1	1	1	1	1	0	1	1	1	0	1	1	2	1	0	1	0
504	1	1	0	0	0	0	1	1	1	0	0	0	1	1	0	0	0	1	2	1	1	1	0	2	0	0	1	2	1	1	2	1	1	0	1	1	1	1	0	1	1	0	0	0	0	0	0	1	0
505	1	0	2	0	1	0	1	0	0	0	0	1	1	0	0	0	0	0	1	0	0	0	0	2	0	2	1	1	2	2	0	1	0	1	0	2	2	1	0	0	0	1	1	0	1	0	0	1	0
506	1	1	1	0	0	0	2	0	1	0	0	0	1	1	0	0	0	1	1	1	0	1	2	0	1	0	2	0	2	2	0	1	2	0	0	2	1	1	0	1	1	0	0	0	0	1	0	2	0
507	1	0	2	0	0	0	2	0	0	0	1	1	1	0	0	1	0	0	1	1	1	1	0	2	0	1	2	0	2	2	2	1	1	0	0	2	1	0	0	1	1	0	0	0	0	1	1	1	0
508	1	0	2	0	0	1	1	0	1	0	0	1	1	1	0	0	0	0	0	1	0	0	0	2	0	1	0	0	2	2	0	1	2	2	0	2	1	0	0	1	0	0	0	1	0	0	0	2	0
509	1	0	2	0	0	0	1	1	1	0	0	1	1	1	0	0	0	0	1	1	0	1	1	1	0	1	2	0	2	2	0	0	0	0	1	1	1	0	0	1	0	1	1	1	0	1	0	2	0
510	1	0	2	0	0	1	2	0	0	0	0	0	0	0	0	0	1	1	2	1	1	1	2	0	1	0	2	0	2	2	1	1	2	0	2	0	1	1	0	1	1	0	1	0	1	1	0	2	0
511	0	0	2	0	0	0	1	1	1	0	0	2	2	2	0	0	0	0	1	1	0	0	1	1	0	1	2	0	2	2	1	2	2	0	1	1	2	0	0	2	2	0	0	0	0	0	0	2	0
512	1	1	1	0	0	0	2	0	0	0	1	1	1	0	0	1	0	0	0	1	1	1	0	2	0	1	2	0	2	1	0	2	2	0	1	1	1	1	0	0	0	0	0	0	0	1	0	0	1
513	1	1	1	0	0	0	1	0	1	0	0	0	0	0	0	0	0	2	1	1	1	1	0	2	0	1	1	0	1	1	0	2	2	0	2	0	1	0	0	0	0	0	2	0	0	0	0	1	0
514	0	0	2	0	0	1	1	0	1	0	0	0	1	1	0	0	0	0	2	0	0	0	0	2	0	1	1	0	2	2	0	0	0	0	1	1	1	0	0	2	1	1	0	0	1	2	0	2	0
515	0	1	1	0	0	1	2	0	0	0	1	1	1	0	1	0	0	0	2	1	0	0	1	1	1	1	2	0	2	2	0	2	2	1	0	2	0	2	0	0	0	0	0	1	0	0	0	0	2
516	1	1	1	0	0	0	1	0	0	0	0	0	2	0	1	0	1	1	2	1	1	1	1	1	1	1	2	0	2	2	1	1	1	0	0	2	1	0	0	0	0	1	1	0	0	0	0	0	0
517	1	0	1	0	0	0	1	0	0	0	1	1	2	1	0	1	0	0	2	0	0	0	0	2	0	1	1	1	2	2	0	1	1	1	0	2	1	0	0	1	1	0	1	0	1	1	0	1	0
518	1	1	0	0	0	0	1	0	0	0	1	1	2	1	1	0	0	1	1	0	0	1	1	1	1	1	1	0	2	2	0	0	0	0	0	2	2	0	0	2	2	0	0	0	0	2	0	2	0
519	1	1	1	0	0	1	2	0	0	0	1	0	0	0	0	0	0	0	0	2	0	0	2	0	0	1	1	0	2	2	0	0	0	0	0	2	1	0	0	1	1	0	0	0	0	0	0	2	0
520	1	1	2	0	0	0	2	0	0	0	2	0	0	0	0	0	0	2	2	1	1	0	0	2	0	1	2	0	2	2	1	1	2	1	1	1	1	1	1	2	0	0	0	0	1	0	0	2	0
521	1	0	2	0	0	1	1	1	1	0	0	1	1	0	0	1	0	1	2	0	0	0	0	2	0	1	0	0	2	2	0	2	2	0	0	2	2	0	0	1	1	1	1	0	1	0	1	1	0
522	1	2	0	0	0	0	1	0	0	0	0	0	0	0	0	0	0	1	1	0	0	0	0	2	0	1	2	1	2	2	0	0	2	0	0	2	2	0	0	1	1	0	1	1	0	1	0	2	0
523	1	1	1	0	0	0	0	0	0	0	1	0	2	0	1	0	0	1	1	1	1	2	0	2	0	0	1	1	2	2	2	2	2	0	1	1	1	0	0	0	0	1	0	0	0	1	0	0	0
524	1	2	2	0	0	0	2	0	0	0	2	0	1	1	0	0	0	0	1	2	1	0	1	1	0	1	1	0	2	2	1	1	1	0	1	1	1	0	0	2	1	0	0	0	0	0	0	2	0
525	1	0	2	0	1	0	2	0	0	0	2	0	1	1	0	0	0	1	2	0	0	1	0	2	0	1	2	0	2	2	0	1	2	1	0	2	2	0	0	2	2	1	0	0	0	0	1	1	0
526	1	1	1	0	0	0	2	1	0	0	0	0	1	1	0	0	0	0	1	1	1	1	0	2	0	0	1	0	2	2	1	1	1	1	2	0	0	1	0	0	0	0	1	0	0	1	0	2	0
527	1	1	1	0	0	0	0	0	1	0	1	0	1	1	0	0	0	0	0	1	0	0	0	2	0	0	2	0	2	2	0	1	0	0	1	1	2	0	0	1	1	1	1	0	0	1	0	2	0
528	1	0	2	0	0	0	1	0	1	1	1	0	0	0	0	0	0	0	1	0	0	0	0	2	0	2	2	1	1	2	1	2	2	0	1	1	1	0	0	0	0	0	0	0	0	1	1	1	0
529	0	1	2	0	0	1	1	0	1	0	0	0	1	1	0	0	0	2	1	1	1	0	0	2	0	1	0	0	1	1	1	2	2	0	2	2	1	0	1	1	1	0	1	0	1	0	0	2	0
530	0	1	2	0	0	1	0	0	2	0	0	1	2	2	0	0	0	2	1	1	1	1	0	2	0	1	1	1	1	1	1	0	0	1	0	2	1	1	0	0	0	0	1	1	0	1	0	0	1
531	1	2	0	0	0	0	1	0	2	0	0	1	2	2	0	0	0	1	0	2	1	0	0	2	0	0	1	0	2	2	0	1	1	2	1	1	1	0	0	1	1	0	1	1	1	0	0	2	0
532	1	1	2	0	0	0	1	0	1	0	0	0	0	0	0	0	0	1	0	1	1	2	1	1	1	1	1	0	2	1	0	1	1	1	0	2	1	0	0	0	0	1	1	0	0	0	0	1	0
533	1	2	0	0	0	0	2	0	0	0	0	1	1	1	0	0	0	1	1	0	0	0	1	1	0	2	2	0	2	1	0	1	1	0	1	1	2	1	0	1	1	1	1	0	1	1	0	0	2
534	1	2	0	0	0	0	1	0	0	0	0	0	1	1	0	0	0	1	1	0	0	0	0	2	0	0	1	0	2	1	0	1	2	0	0	2	1	0	1	1	1	0	0	0	2	2	1	0	0
535	1	1	1	0	0	0	0	0	1	0	0	0	0	0	0	0	0	0	1	0	0	1	0	2	0	1	1	1	2	2	1	2	2	0	0	2	2	0	0	2	2	2	2	0	1	1	0	1	1
536	0	0	2	0	1	0	2	0	0	0	1	0	0	0	0	0	1	0	2	1	1	0	0	2	0	1	1	0	1	1	2	1	2	2	2	1	2	0	0	1	1	0	0	0	0	0	0	2	0
537	1	0	1	0	0	0	2	0	1	0	0	0	0	1	0	0	0	0	2	0	0	0	0	2	0	0	2	2	2	2	1	1	1	1	0	2	1	0	0	0	0	0	0	0	0	1	0	1	0
538	0	2	1	0	0	0	2	0	0	0	2	0	2	2	0	0	0	1	1	1	0	0	0	2	0	1	1	0	2	1	0	2	2	0	1	1	1	0	0	0	0	1	0	0	1	0	0	2	0
539	1	2	1	0	0	0	0	0	2	0	0	0	2	1	1	0	0	1	2	0	0	0	1	1	1	2	1	2	2	2	0	2	2	0	2	0	1	0	0	2	2	1	1	0	1	0	1	0	0
540	1	1	1	0	0	1	1	0	1	0	1	0	0	0	0	0	0	0	2	1	1	1	1	1	1	1	1	2	2	2	2	2	2	0	1	1	1	0	0	1	0	0	0	0	0	1	0	1	0
541	0	1	1	0	0	0	2	0	1	0	1	1	1	0	0	1	1	1	1	0	0	1	1	1	0	1	2	0	2	2	1	1	1	2	2	1	1	0	0	0	0	0	1	1	2	1	0	1	0
542	1	1	1	0	0	0	1	0	1	0	1	0	1	1	0	0	0	0	2	1	1	0	0	2	0	2	0	2	1	2	2	1	1	1	1	1	1	0	0	0	0	0	0	0	0	1	1	0	0
543	1	1	1	0	1	0	1	0	1	1	1	1	1	2	0	0	0	1	0	2	1	0	0	2	0	1	1	0	2	2	1	2	2	1	1	0	0	1	1	0	0	1	1	0	1	1	0	1	1
544	1	2	0	0	0	0	1	1	0	0	0	0	0	0	0	0	1	1	1	0	0	1	0	2	0	1	2	0	2	2	1	1	2	0	2	0	0	0	0	0	0	0	0	0	1	1	0	1	0
545	1	1	1	0	0	1	2	1	0	0	1	0	0	0	0	0	0	0	2	1	1	0	1	1	0	1	1	1	2	2	1	2	2	0	1	1	1	0	0	1	1	0	1	0	1	1	0	1	0
546	0	1	1	0	0	0	1	1	0	0	0	0	0	0	0	0	0	1	1	1	1	0	0	2	0	0	1	0	2	2	0	2	2	0	0	2	1	0	1	1	1	0	0	0	0	1	0	1	0
547	1	2	1	0	0	1	1	0	0	0	1	0	0	0	0	0	1	1	1	0	0	1	0	2	0	0	0	1	2	2	1	2	2	0	0	2	1	1	0	0	0	0	0	0	0	1	0	2	0
548	1	0	2	0	0	0	0	0	2	0	0	0	1	1	0	0	0	1	1	1	0	0	0	2	0	1	1	0	2	2	0	1	2	0	0	2	1	0	0	1	1	1	1	0	1	1	0	0	1
549	1	1	0	0	0	0	1	0	1	0	1	0	0	0	0	0	0	1	1	0	0	0	0	2	0	0	1	1	1	0	1	1	1	1	0	2	0	0	1	0	0	0	0	0	0	0	0	2	0
550	1	0	2	0	0	1	0	0	2	0	0	0	1	0	1	0	0	2	1	1	0	0	0	2	0	2	1	1	2	1	1	2	2	0	0	2	2	0	0	1	1	0	0	0	0	1	0	2	0
551	1	1	1	0	0	0	0	0	1	0	0	0	1	1	0	0	0	0	2	0	0	1	0	2	0	0	2	0	2	2	1	2	2	0	0	2	2	0	0	2	2	0	1	0	1	0	0	1	1
552	1	2	0	0	0	0	2	0	1	0	0	0	1	1	0	0	0	2	2	1	1	0	0	2	0	1	1	1	2	2	1	2	2	0	1	1	2	0	1	1	1	0	1	0	1	0	1	1	0
553	1	1	2	0	0	1	0	0	2	0	0	0	0	0	0	0	0	1	1	0	0	0	0	2	0	1	1	1	2	1	1	1	2	2	1	2	1	0	0	1	1	0	1	0	1	0	0	1	1
554	1	1	0	0	0	0	1	1	1	0	0	0	0	0	0	0	0	0	0	1	1	0	0	2	0	2	2	0	2	2	1	1	2	1	2	1	2	0	0	1	1	1	1	0	1	0	0	2	0
555	1	1	1	0	0	1	2	1	0	0	1	0	1	1	0	0	0	1	0	1	1	1	0	2	0	1	2	0	2	2	0	2	2	0	0	2	2	0	0	1	1	0	0	0	0	1	0	1	0
556	1	1	1	0	0	0	1	0	0	0	1	1	0	0	0	0	0	0	1	1	1	1	0	2	0	0	1	0	1	1	1	0	0	0	0	2	2	1	0	0	0	0	1	0	1	1	0	1	0
557	1	2	0	0	0	0	2	0	1	0	1	1	1	0	1	0	0	0	1	1	0	0	0	2	0	1	2	2	2	2	1	1	0	0	0	2	2	0	0	2	2	1	1	1	1	2	0	2	0
558	0	0	2	0	0	1	1	0	0	0	1	0	1	1	0	0	0	0	2	0	0	0	0	2	0	1	2	0	2	2	1	1	1	1	0	2	1	0	0	1	1	0	0	0	0	0	0	2	0
559	1	1	1	0	0	0	2	0	0	0	2	0	0	0	0	0	0	0	1	0	0	0	0	2	0	1	1	2	1	1	2	1	1	1	0	1	1	0	0	1	1	0	0	0	0	0	1	0	1
560	0	2	0	0	0	0	1	0	0	0	0	0	1	2	0	0	0	0	2	0	0	1	1	1	1	0	1	0	1	1	0	1	1	0	0	2	0	0	0	0	0	1	1	0	1	1	0	0	0
561	1	0	2	0	0	1	2	1	0	0	0	2	2	0	1	1	0	1	1	1	0	0	1	1	0	0	1	1	2	2	0	2	2	0	1	1	2	0	0	2	2	0	0	0	1	1	1	0	1
562	0	1	1	0	0	0	2	1	0	0	0	0	0	0	0	0	1	1	1	1	0	0	2	0	0	0	0	1	1	0	1	2	2	0	1	1	2	0	0	0	0	1	1	0	1	0	0	2	0
563	1	2	0	0	0	0	1	1	0	0	0	0	0	0	0	1	0	0	1	0	0	1	1	1	1	1	2	0	2	1	1	1	1	0	0	2	1	0	0	1	1	1	1	0	1	1	0	1	0
564	1	0	2	0	0	0	0	0	0	0	0	1	2	1	0	0	0	1	1	0	0	1	1	1	1	1	1	0	2	2	1	1	1	0	1	1	1	0	0	0	0	0	0	0	0	1	0	1	1
565	1	1	1	0	0	0	1	0	0	0	0	0	0	0	0	0	0	1	0	1	0	1	0	2	0	2	1	2	1	1	2	1	1	0	2	1	1	0	1	1	1	0	0	0	0	1	0	2	0
566	1	1	1	0	0	1	1	0	0	1	1	0	2	1	1	0	0	0	2	0	0	1	1	1	1	0	1	0	2	2	0	1	0	0	0	2	1	0	0	0	0	0	0	0	1	1	0	1	0
567	0	0	2	0	0	1	2	0	1	0	1	0	2	1	0	0	1	2	1	0	0	0	0	2	0	1	2	0	2	2	1	2	2	0	1	1	1	0	0	1	1	0	0	0	0	1	0	1	0
568	1	1	1	0	0	0	0	0	2	0	0	0	0	0	0	0	0	1	1	0	0	1	1	1	1	1	2	0	2	2	0	1	2	0	1	1	1	0	0	1	1	0	0	2	0	1	0	0	2
569	0	1	1	0	0	0	1	0	1	0	1	1	1	1	0	0	1	2	0	2	2	0	0	2	0	1	2	0	1	1	1	1	1	0	1	1	0	0	1	1	0	0	0	0	0	0	0	2	0
570	1	0	1	0	0	0	2	1	0	0	0	1	1	0	0	1	0	0	2	0	0	0	1	1	0	1	2	0	2	2	1	1	2	2	1	1	2	0	0	1	1	1	1	0	1	1	0	2	0
571	1	2	0	0	0	0	1	1	1	0	0	1	1	1	0	0	0	1	1	0	0	0	0	2	0	1	2	1	2	2	2	1	2	2	2	1	1	0	0	1	1	0	0	2	0	2	0	2	0
572	1	1	1	0	0	0	2	0	1	0	1	0	0	0	0	0	0	0	1	0	0	1	0	2	0	0	2	0	2	2	1	1	1	0	0	2	1	1	0	1	1	0	1	0	1	0	0	1	0
573	1	1	2	0	0	0	1	1	0	0	0	0	0	0	0	0	0	0	1	0	0	2	1	1	1	1	2	1	2	2	0	2	2	0	0	2	1	0	0	1	0	1	0	0	1	1	0	1	0
574	0	1	1	0	0	0	1	0	1	0	1	0	1	1	0	0	0	0	1	0	0	0	0	2	0	1	1	0	2	2	1	2	2	0	1	1	2	0	0	0	0	0	0	0	1	1	0	2	0
575	1	1	1	0	0	0	0	0	2	0	0	0	1	1	0	0	0	1	1	1	0	0	0	2	0	2	2	0	2	2	0	1	1	0	1	1	1	0	0	1	1	2	2	0	1	0	0	1	0
576	1	2	1	0	0	0	1	0	0	0	1	0	0	0	0	0	0	0	1	0	0	1	0	2	0	1	1	0	2	2	0	1	1	0	0	2	1	0	0	0	0	1	0	0	0	1	0	1	1
577	1	2	1	0	0	0	0	0	2	0	0	1	0	0	0	0	0	0	2	0	0	1	0	2	0	0	0	2	1	2	2	2	2	0	1	1	1	0	0	0	0	1	0	0	1	2	0	0	0
578	1	2	0	0	0	0	2	0	0	0	2	0	1	1	0	0	0	0	1	1	1	0	0	2	0	0	2	2	2	2	1	1	1	1	0	2	1	1	0	1	1	0	1	1	1	1	1	0	0
579	1	1	2	0	0	0	1	0	1	0	1	1	2	1	0	0	0	1	2	0	0	0	0	2	0	1	1	0	2	2	1	1	1	1	0	2	2	0	0	0	0	0	1	0	0	1	0	2	0
580	0	2	0	0	0	0	2	1	0	0	0	0	0	0	0	1	0	0	2	0	0	0	1	1	0	2	2	0	2	2	1	1	1	1	1	1	2	0	0	1	1	0	0	0	1	0	0	1	1
581	1	0	1	0	0	0	0	0	2	0	0	0	0	0	0	0	0	1	1	1	1	0	0	2	0	1	2	0	2	1	1	0	1	0	0	2	0	0	0	1	1	0	1	0	1	0	0	0	1
582	1	1	1	0	0	0	2	1	0	0	1	1	1	0	0	1	0	0	2	0	0	0	0	2	0	1	1	1	2	2	0	2	2	2	1	1	1	0	0	2	2	0	0	0	0	0	0	2	0
583	0	0	2	0	0	0	2	0	0	0	0	1	2	1	0	0	0	1	1	2	1	0	1	1	0	0	0	0	2	2	0	1	1	0	0	2	2	1	0	1	1	0	0	1	1	1	0	1	0
584	1	0	2	0	0	1	1	0	1	0	0	0	1	2	0	0	0	1	2	1	1	1	0	2	0	0	0	1	1	0	2	1	2	0	1	1	2	0	0	1	1	0	0	0	1	0	0	1	0
585	1	1	1	0	0	0	1	0	1	0	0	1	2	2	0	0	0	0	1	1	1	0	0	2	0	1	1	0	2	2	0	1	2	1	1	1	1	0	1	1	1	0	1	0	1	0	0	0	0
586	1	2	0	0	0	0	1	0	0	1	1	2	2	2	0	0	1	1	1	1	0	1	0	2	0	0	1	0	1	1	1	2	2	2	1	2	1	1	0	0	0	0	1	0	0	0	0	2	0
587	1	1	1	0	0	0	0	0	1	0	0	1	1	1	0	0	0	0	2	1	1	0	0	2	0	0	2	0	2	2	0	2	2	1	1	1	0	1	0	0	0	0	0	0	0	0	0	2	0
588	0	2	0	0	0	0	1	0	0	0	1	1	1	1	0	0	0	0	1	1	1	0	1	1	0	1	1	1	2	2	1	2	2	0	0	2	1	0	0	1	1	0	1	1	1	0	0	1	0
589	0	1	1	0	0	1	1	1	0	0	0	0	1	1	0	0	0	1	2	0	0	0	0	2	0	0	1	0	2	2	1	0	0	0	0	2	2	0	0	1	1	1	1	0	1	1	0	1	0
590	0	1	1	0	0	0	0	0	1	0	0	1	1	0	0	1	0	1	0	1	1	0	1	1	0	1	1	1	2	1	2	0	1	1	0	2	1	0	0	0	0	0	2	0	0	0	0	2	0
591	1	0	2	0	0	0	2	0	0	0	1	2	2	1	0	0	0	0	1	1	1	1	1	1	0	1	0	1	1	1	1	1	1	0	0	2	2	1	0	1	1	1	1	0	0	1	0	1	1
592	1	1	2	0	0	0	1	0	1	0	1	0	1	1	0	0	0	1	1	1	1	0	0	2	0	1	2	0	2	2	1	1	2	1	1	1	2	1	0	1	1	0	0	1	1	1	1	1	0
593	1	0	2	0	0	0	1	0	0	0	1	0	0	0	0	0	0	0	0	1	1	0	0	2	0	1	2	0	2	1	0	1	1	0	1	1	2	0	0	2	2	1	1	0	1	0	1	1	0
594	0	0	2	0	0	1	1	0	0	0	1	1	2	2	0	0	0	0	0	1	1	1	1	1	1	1	1	1	2	2	0	1	1	1	1	1	1	1	0	1	1	0	0	0	0	1	0	2	0
595	1	1	1	0	0	0	0	0	2	0	0	0	0	0	0	0	0	1	1	1	1	1	0	2	0	1	0	0	2	2	0	2	2	0	0	2	2	0	0	2	2	0	0	0	0	0	0	2	0
596	1	2	0	0	0	0	1	0	1	0	0	0	1	1	0	0	1	2	0	2	2	1	1	1	1	1	0	1	1	1	1	1	1	1	0	2	1	0	1	1	1	0	0	0	0	0	0	1	0
597	1	1	1	0	0	0	1	0	1	1	1	1	2	2	0	0	0	1	1	0	1	1	1	1	1	1	2	1	2	2	2	2	2	1	1	1	2	0	0	1	1	1	1	0	1	1	0	0	0
598	1	1	1	0	0	0	1	1	1	0	0	0	1	1	0	0	0	0	1	1	1	0	1	1	0	0	2	1	2	2	2	1	1	0	0	2	2	0	0	2	2	0	0	0	0	0	1	1	0
599	1	0	1	0	0	0	2	0	0	0	2	0	0	0	0	0	0	1	2	1	0	2	0	2	0	0	1	0	2	2	0	0	0	0	1	1	2	0	0	1	1	1	1	0	1	0	0	1	1
600	1	0	2	0	0	1	2	0	0	0	2	0	0	0	0	0	0	1	0	1	1	1	0	2	0	2	1	0	2	2	0	1	2	0	1	1	1	0	0	0	0	0	0	0	0	0	0	1	1
601	1	1	1	0	0	0	0	0	1	0	0	0	0	0	0	0	0	1	2	0	0	1	0	2	0	1	1	2	1	1	2	1	1	0	1	1	1	0	0	1	1	1	1	0	0	1	0	2	0
602	1	1	1	0	0	1	2	0	0	0	1	0	2	2	0	0	0	1	1	0	0	0	0	2	0	0	2	1	2	2	2	2	2	0	0	2	2	0	0	2	2	0	0	1	0	1	1	0	0
603	0	1	1	0	0	0	1	0	1	0	1	0	0	0	0	1	0	1	1	1	1	1	2	0	1	0	1	0	1	1	0	1	1	0	0	1	1	0	0	2	1	1	1	0	1	0	0	2	0
604	1	2	1	0	0	1	1	0	1	0	1	0	0	0	0	0	0	1	0	1	1	0	1	1	0	2	1	1	2	2	0	1	2	1	1	1	2	1	0	1	1	0	1	0	1	1	0	1	0
605	1	1	1	0	0	0	1	1	1	0	0	0	0	0	0	0	0	1	1	1	0	0	0	2	0	2	1	0	2	2	0	1	1	0	1	1	2	0	0	2	2	1	1	0	1	1	1	1	0
606	0	2	0	0	0	0	2	1	0	0	0	1	2	2	0	0	0	0	1	1	0	1	0	2	0	1	0	0	2	1	0	0	1	1	1	1	1	0	0	0	0	1	1	0	0	1	0	1	0
607	1	1	1	0	0	1	2	0	1	0	1	1	0	0	0	0	0	0	1	1	1	1	1	1	1	2	1	0	2	2	1	1	2	2	1	2	1	0	0	1	0	0	0	1	0	0	1	0	0
608	0	2	1	0	0	0	2	1	0	0	0	0	1	0	0	0	0	0	0	1	1	0	1	1	0	1	2	0	2	2	0	1	2	2	1	2	0	1	0	1	1	0	1	0	1	0	0	1	0
609	0	0	2	0	0	0	2	0	1	0	1	0	1	1	0	0	0	0	2	0	0	0	0	2	0	0	1	0	2	2	0	0	1	0	1	2	1	0	0	2	1	1	0	0	0	1	0	2	0
610	1	2	0	0	0	0	2	0	0	0	2	1	1	0	0	0	1	2	1	1	1	1	1	1	1	1	1	0	1	1	1	1	2	2	0	2	2	0	0	0	0	0	2	0	0	0	1	0	0
611	1	1	2	0	0	0	0	0	2	0	0	0	1	0	1	0	0	1	1	1	1	1	0	2	0	1	1	0	2	2	0	2	2	1	0	2	1	0	0	1	1	0	0	0	0	0	0	1	0
612	1	1	1	0	0	0	0	0	1	0	0	0	0	0	0	0	0	2	1	1	1	0	1	1	1	2	0	2	0	0	2	2	2	0	2	0	1	0	1	1	1	1	0	0	0	1	0	2	0
613	1	1	1	0	0	0	1	0	2	0	0	0	0	0	0	0	0	1	1	1	1	0	0	2	0	0	1	0	2	2	1	1	1	0	0	2	1	0	0	1	1	0	0	2	0	1	0	1	0
614	1	0	2	0	0	0	1	0	2	0	0	0	0	0	0	0	0	0	2	0	0	0	0	2	0	1	1	0	2	2	1	2	2	0	1	1	1	0	1	0	0	0	0	0	0	0	0	2	0
615	0	1	0	0	0	0	0	0	0	0	1	0	0	1	0	0	1	1	1	1	0	0	0	2	0	2	1	0	1	1	1	1	1	1	0	2	2	0	0	1	1	0	0	0	0	0	0	2	0
616	0	2	1	0	0	0	0	0	1	0	0	0	1	0	0	0	0	0	1	1	1	0	0	2	0	1	1	0	2	2	0	1	1	0	1	1	1	0	0	1	1	0	0	0	1	1	0	1	0
617	1	2	0	0	0	0	0	0	2	0	0	0	0	0	0	0	0	0	2	0	0	0	0	2	0	1	1	0	1	1	2	1	2	0	0	2	1	1	0	1	1	0	0	2	0	1	0	1	1
618	0	1	1	0	0	1	2	0	0	0	1	0	2	1	0	0	0	1	0	1	1	0	0	2	0	1	2	0	2	2	1	1	1	1	0	2	1	1	0	1	1	0	2	0	1	0	1	0	0
619	1	1	1	0	0	1	2	0	0	0	1	1	1	0	0	1	0	1	1	0	0	0	0	2	0	2	2	2	2	2	0	1	1	2	2	1	2	0	0	1	1	1	1	0	1	2	0	2	0
620	1	2	0	0	0	0	1	0	0	0	0	0	1	1	0	0	0	1	0	1	1	0	0	2	0	1	1	1	2	2	0	1	1	0	1	1	1	0	0	1	1	0	1	1	1	1	2	0	0
621	0	1	1	0	0	0	0	0	0	0	1	0	1	0	0	0	0	1	1	1	1	0	0	2	0	0	1	1	2	2	1	1	1	2	1	1	2	1	0	1	1	2	2	0	1	0	0	1	1
622	1	2	0	0	0	0	0	0	1	0	0	0	1	1	0	0	0	0	1	0	0	0	0	2	0	1	2	0	2	2	1	1	1	0	0	2	1	0	0	2	2	0	0	0	0	0	0	2	0
623	0	1	1	0	0	1	1	0	1	0	0	0	1	0	0	0	0	0	1	2	1	0	0	2	0	1	1	0	1	2	1	1	1	0	0	1	2	0	0	1	1	0	2	0	1	0	0	0	1
624	1	0	2	0	0	1	2	0	0	0	0	0	0	0	0	0	0	0	0	0	0	0	2	0	0	0	1	1	2	2	1	1	2	0	0	2	1	1	0	1	1	1	1	0	1	0	1	0	0
625	1	2	0	0	0	0	0	0	1	0	0	1	1	0	0	1	0	0	1	1	1	0	0	2	0	2	0	1	2	2	1	2	2	0	0	2	2	0	0	2	2	0	0	0	0	1	0	1	0
626	1	1	1	0	0	1	0	0	2	0	0	0	0	0	0	0	0	0	1	0	0	1	2	0	1	1	1	0	2	2	1	1	1	0	0	1	1	0	0	0	0	0	0	0	0	1	0	2	0
627	0	1	1	0	0	0	0	0	1	0	0	1	1	0	0	0	0	0	0	1	1	0	1	1	0	1	0	2	0	0	2	1	2	0	0	2	2	0	0	1	1	1	1	0	1	1	0	2	0
628	0	2	1	0	0	0	0	0	0	0	0	1	2	1	0	0	0	0	2	0	0	1	0	2	0	1	1	0	2	2	0	1	1	0	2	1	2	0	0	2	2	0	0	0	0	1	0	0	0
629	1	1	1	0	0	1	0	0	2	0	0	0	0	0	0	0	0	0	1	0	0	0	0	2	0	1	2	0	2	2	1	1	1	0	0	2	1	0	0	2	2	0	0	0	0	1	0	2	0
630	0	0	2	0	0	0	1	0	0	0	1	0	0	0	0	0	0	2	2	1	1	0	0	2	0	1	2	0	1	1	1	0	1	0	0	2	0	0	1	0	0	0	2	0	1	0	0	0	0
631	1	0	2	0	0	1	1	0	2	0	0	1	2	1	0	0	0	1	1	0	0	1	0	2	0	0	2	0	2	2	0	1	1	1	2	0	1	0	0	2	2	1	1	0	1	0	0	1	1
632	0	1	1	0	0	1	2	1	0	0	0	0	0	0	0	0	0	0	0	1	1	1	1	1	1	1	2	2	2	2	0	1	2	2	2	1	2	0	0	2	2	1	1	0	1	2	1	0	1
633	1	1	1	0	1	0	1	0	0	0	0	0	0	0	0	0	0	1	2	0	0	1	0	2	0	0	1	0	2	2	0	2	2	0	0	2	1	1	1	0	0	0	1	0	1	0	0	2	0
634	1	2	2	0	0	1	1	0	0	0	1	1	1	0	0	1	0	1	2	0	0	1	0	2	0	1	2	0	2	2	1	1	2	0	1	1	2	0	0	1	1	0	0	0	0	2	0	1	0
635	1	1	1	0	0	0	0	0	1	0	0	0	1	0	1	0	0	0	2	0	0	0	0	2	0	1	2	1	2	2	2	2	2	0	1	1	1	1	0	0	0	2	2	0	1	1	0	0	0
636	1	1	1	0	0	0	1	0	1	1	1	0	1	1	0	0	0	1	0	1	1	0	1	1	0	1	2	0	2	2	0	2	2	0	1	1	1	1	0	1	1	0	1	0	1	0	0	0	2
637	1	0	2	0	1	0	0	0	1	0	1	0	0	0	0	0	0	1	1	1	0	0	0	2	0	1	2	0	2	2	2	0	0	0	0	2	2	0	0	1	1	1	1	0	0	1	1	1	0
638	1	1	1	0	0	1	1	1	1	0	0	0	0	0	0	0	0	0	2	0	0	0	0	2	0	2	1	2	1	1	2	0	1	1	1	2	1	0	0	0	0	0	0	0	0	1	0	1	0
639	1	0	2	0	0	0	2	0	0	0	1	1	1	0	0	1	0	0	1	0	0	1	0	2	0	0	2	0	2	2	0	2	2	0	1	1	2	0	0	1	1	1	1	0	1	0	0	1	0
640	0	0	2	0	0	1	0	0	2	0	0	0	0	0	0	0	0	0	1	1	1	0	0	2	0	1	1	0	2	2	0	2	2	1	1	0	1	0	0	1	1	1	0	0	0	0	0	1	1
641	0	1	2	0	0	0	2	1	0	0	1	0	1	1	0	0	0	1	2	0	0	0	0	2	0	1	2	0	2	2	0	1	1	0	1	1	1	0	0	1	1	0	0	0	0	0	0	2	0
642	1	0	2	0	0	1	0	0	1	0	0	0	0	0	0	0	0	0	1	1	1	1	0	2	0	0	1	0	1	1	1	1	2	0	1	1	2	0	0	2	2	0	0	0	0	0	0	1	1
643	0	2	0	0	0	0	2	1	0	0	1	0	2	2	0	0	0	1	2	1	0	0	1	1	1	0	2	0	2	1	0	1	1	0	0	2	1	0	1	1	1	1	0	0	0	0	1	0	0
644	1	0	2	0	0	1	0	0	1	0	0	0	0	0	0	0	0	0	2	0	0	1	0	2	0	1	1	0	1	1	1	1	1	0	1	1	1	0	0	0	0	1	2	0	1	0	0	1	0
645	1	0	2	0	0	1	1	0	0	0	0	0	0	0	0	0	0	1	1	1	0	0	1	1	0	1	2	0	2	2	0	2	2	0	1	1	1	0	0	1	1	1	1	0	1	1	0	1	0
646	0	2	2	0	0	0	1	1	1	0	0	1	1	0	0	1	0	1	1	1	0	0	0	2	0	0	2	1	2	2	2	2	2	1	1	0	1	0	0	1	1	1	1	0	0	1	1	1	0
647	1	0	1	0	0	0	2	1	0	0	0	0	0	0	0	0	0	1	1	0	0	0	0	2	0	1	2	0	2	2	1	2	2	0	2	0	1	1	1	2	0	0	2	0	0	0	0	1	1
648	0	0	1	0	0	0	2	1	0	0	0	0	1	0	0	0	1	2	1	1	1	0	1	1	1	2	1	2	2	2	2	2	2	0	2	0	1	0	0	1	1	0	0	0	1	1	0	0	2
649	0	2	0	0	1	0	1	0	2	0	0	0	0	0	0	0	0	1	1	0	0	1	1	1	1	0	2	2	2	2	1	1	1	1	0	2	1	1	0	1	1	0	0	0	1	1	0	1	1
650	1	1	1	0	0	0	2	1	0	0	0	0	1	1	0	0	0	2	1	0	0	1	1	1	1	0	1	2	2	2	2	1	1	1	0	2	2	0	0	2	2	0	0	0	0	0	1	0	0
651	0	2	0	0	0	0	1	0	2	0	0	0	0	0	0	0	1	1	0	1	1	0	1	1	1	1	2	0	2	2	0	1	1	1	0	2	2	0	0	1	1	0	0	0	0	1	0	0	0
652	1	2	1	0	0	0	2	0	0	0	0	0	1	1	0	0	0	0	2	1	1	1	1	1	1	1	0	1	1	1	1	1	1	1	1	2	1	0	0	1	1	0	1	0	1	0	0	2	0
653	1	2	0	0	0	0	2	1	0	0	0	0	1	1	0	0	0	1	1	1	0	0	0	2	0	1	2	1	2	2	2	0	0	1	2	1	1	1	0	0	0	1	1	0	0	0	0	1	0
654	1	1	1	0	1	0	1	0	1	0	0	1	2	1	1	0	0	0	0	1	1	0	0	2	0	1	2	1	2	2	1	2	2	0	0	2	0	0	1	0	0	0	1	0	1	0	0	2	0
655	1	0	1	0	0	0	0	0	1	0	0	0	1	1	0	0	0	0	2	0	0	0	0	2	0	2	1	1	0	0	2	1	1	0	1	1	1	0	1	1	1	0	1	1	2	0	0	2	0
656	1	0	2	0	0	1	2	0	0	0	0	0	0	0	0	0	0	1	0	1	1	0	0	2	0	1	1	0	2	2	0	2	2	1	0	2	1	0	0	2	2	0	0	0	0	0	0	2	0
657	0	1	1	0	0	1	1	0	1	0	1	1	1	1	0	0	0	1	2	1	1	1	1	1	1	1	1	2	1	1	2	1	1	0	1	1	1	0	0	2	2	0	0	0	0	0	0	1	1
658	1	0	2	0	0	0	1	0	1	0	0	0	0	0	0	0	0	1	2	1	0	0	0	2	0	0	1	2	1	1	2	1	1	0	0	1	1	1	0	2	2	0	0	0	0	1	0	0	0
659	0	1	1	0	0	1	1	0	2	0	0	0	0	0	0	0	0	1	0	1	1	0	0	2	0	1	2	0	2	2	1	2	2	0	1	1	1	0	0	1	1	0	0	2	0	2	0	1	0
660	1	1	1	0	0	0	1	0	1	0	0	0	1	1	0	0	0	1	2	0	0	0	1	1	0	0	1	2	2	2	0	0	0	0	1	1	1	0	0	2	2	1	1	0	0	1	0	1	0
661	1	2	1	0	0	0	1	0	1	0	0	1	2	1	0	0	0	1	2	1	1	0	1	1	0	2	1	1	1	1	2	0	0	0	0	2	0	0	0	0	0	0	0	0	0	0	0	2	0
662	0	1	2	0	0	0	2	1	0	1	1	0	1	1	0	0	0	0	2	1	1	0	0	2	0	2	1	0	2	2	0	1	1	0	1	1	2	0	0	1	1	1	1	0	0	1	0	1	0
663	0	2	0	0	0	0	2	1	0	0	1	0	1	1	0	0	0	0	1	1	1	1	0	2	0	2	2	0	2	2	0	2	2	0	1	1	2	0	0	0	0	2	1	0	1	0	0	2	0
664	1	1	1	0	0	0	0	0	1	0	1	1	1	1	0	0	0	0	0	1	1	1	1	1	0	1	1	0	1	1	0	1	1	0	1	1	1	0	0	1	1	0	0	0	0	0	0	2	0
665	1	1	1	0	0	0	1	1	1	0	0	1	2	1	1	0	0	0	2	1	0	1	0	2	0	0	1	0	2	2	0	0	0	1	2	1	2	0	0	2	2	1	1	0	1	1	0	1	1
666	1	1	1	0	0	0	1	0	2	0	0	0	0	0	0	0	0	1	1	0	1	0	0	2	0	1	2	0	2	1	0	2	2	1	0	2	1	0	1	1	1	0	1	0	0	1	1	1	0
667	0	1	1	0	0	0	0	0	1	0	0	0	0	0	0	0	0	0	1	1	0	0	0	2	0	1	1	0	2	1	0	0	1	1	0	2	1	0	0	2	2	1	0	0	0	0	0	1	1
668	0	1	2	0	0	0	1	0	1	0	1	0	0	0	0	0	0	0	1	0	0	0	0	2	0	0	2	0	2	2	0	1	1	0	1	1	1	0	0	1	1	1	1	0	1	1	0	2	0
669	1	1	2	0	0	0	1	0	2	0	0	0	1	0	0	0	0	1	0	2	1	0	0	2	0	1	0	0	1	1	2	0	0	0	1	1	2	0	0	1	1	1	1	0	1	0	0	1	1
670	1	1	2	0	0	0	1	0	0	0	1	2	2	0	0	1	0	0	1	1	1	1	1	1	1	1	2	0	2	2	1	1	1	2	1	1	1	1	0	0	0	0	0	0	0	1	0	2	0
671	1	2	0	0	0	0	0	0	2	0	0	0	2	2	0	0	0	0	1	0	0	0	0	2	0	1	2	0	2	2	2	1	1	1	0	2	0	0	0	0	0	0	0	0	0	0	1	1	0
672	1	2	1	0	0	0	1	0	1	0	0	0	1	1	0	0	0	0	2	0	0	0	0	2	0	2	1	0	2	2	1	1	1	0	0	2	1	0	0	1	1	0	0	0	0	1	0	2	0
673	1	2	1	0	0	0	1	0	0	1	2	0	0	0	0	0	0	0	2	1	1	1	0	2	0	0	2	0	2	2	1	2	2	0	0	2	1	2	0	0	0	1	2	0	1	0	0	2	0
674	1	1	2	0	0	0	1	0	1	0	0	0	0	0	0	0	0	0	1	0	0	0	1	1	1	1	1	0	1	1	1	2	2	0	1	1	1	0	0	0	0	0	0	0	0	1	0	1	1
675	1	2	1	0	0	0	2	0	0	0	1	1	1	0	0	0	0	1	1	0	1	0	0	2	0	0	1	0	1	1	1	0	0	0	0	2	2	0	0	2	2	1	1	0	1	2	0	2	0
676	1	2	0	0	0	0	1	0	1	0	0	0	1	1	0	0	0	0	1	2	1	0	0	2	0	1	2	1	2	2	1	2	2	1	1	1	1	2	0	0	0	0	1	0	0	0	0	2	0
677	1	2	0	0	0	0	0	0	2	0	0	1	1	1	0	0	0	0	1	0	0	0	0	2	0	0	1	0	2	2	0	1	1	1	0	2	1	1	1	0	0	0	1	0	1	0	0	0	1
678	1	2	0	0	0	0	2	0	0	0	0	0	0	0	0	0	0	0	1	1	1	1	1	1	1	2	1	0	2	2	0	2	2	2	1	2	0	0	0	1	1	1	1	0	1	1	0	1	0
679	1	1	1	0	0	0	1	0	1	0	0	1	1	1	0	0	0	0	1	1	0	0	2	0	0	1	0	1	2	2	1	2	2	1	0	2	1	0	0	0	0	1	0	0	2	0	0	2	0
680	1	1	2	0	0	0	2	0	1	0	1	1	1	0	0	1	0	0	0	1	0	0	0	2	0	1	0	1	1	1	1	1	1	1	1	1	1	0	0	0	0	0	0	0	0	0	0	2	0
681	1	2	1	0	0	0	1	0	1	0	0	2	2	1	0	0	0	0	2	0	0	1	0	2	0	1	1	0	2	2	0	1	1	0	0	2	1	1	0	1	1	1	1	0	1	0	0	1	0
682	1	2	0	0	0	0	2	1	0	0	0	1	1	1	0	0	0	1	2	0	0	1	0	2	0	1	1	1	0	0	2	0	0	0	0	2	1	0	0	0	0	1	1	0	1	1	0	1	1
683	1	1	0	0	0	0	2	0	1	0	1	0	2	2	0	0	0	0	1	0	0	0	0	2	0	1	2	0	1	1	1	1	2	0	0	2	1	0	0	1	0	0	0	0	0	0	0	1	1
684	1	1	1	0	0	0	2	1	0	0	0	0	0	0	0	0	0	1	2	0	0	0	0	2	0	1	2	0	2	2	2	0	1	2	1	2	2	0	0	2	2	0	0	0	0	2	0	2	0
685	0	0	2	0	0	1	2	1	0	0	0	1	2	1	0	0	0	1	1	2	1	0	0	2	0	1	2	1	1	1	1	0	0	0	2	0	2	0	0	2	2	1	1	0	0	1	0	1	0
686	1	1	1	0	0	1	2	0	0	0	2	1	2	1	0	1	0	0	0	1	1	0	0	2	0	0	2	0	2	2	0	2	2	0	1	1	1	1	0	1	1	0	0	1	0	0	0	2	0
687	1	1	1	0	0	0	2	0	2	0	0	1	1	0	0	0	0	1	2	1	1	0	0	2	0	1	1	1	1	1	2	1	1	1	1	1	1	0	0	1	1	1	1	0	0	1	0	2	0
688	0	1	2	0	0	0	1	1	1	0	0	1	1	0	0	1	0	0	2	0	0	1	0	2	0	1	2	1	2	2	0	1	1	0	2	0	0	0	0	0	0	2	2	0	1	1	2	0	0
689	0	2	0	0	0	0	1	1	1	0	1	0	1	1	0	0	0	0	2	0	0	0	0	2	0	1	1	0	2	2	0	2	2	0	2	2	1	0	0	0	0	1	1	0	0	1	0	2	0
690	0	0	2	0	0	1	2	0	0	0	2	0	0	0	0	0	0	0	0	1	1	1	0	2	0	1	0	0	1	1	2	1	1	1	1	1	0	0	0	0	0	0	0	1	0	1	0	1	1
691	1	2	1	0	0	0	1	0	0	0	0	0	0	0	0	0	0	0	0	1	1	0	0	2	0	2	0	0	2	1	0	1	0	0	0	2	1	0	0	0	0	0	0	0	0	2	0	1	0
692	1	1	2	0	0	0	1	0	1	0	0	0	0	0	0	0	0	1	1	0	0	1	0	2	0	0	2	0	2	2	1	2	2	0	1	1	2	0	0	2	2	1	1	0	1	1	0	0	0
693	1	1	1	0	0	1	0	0	1	0	0	0	0	0	0	0	1	2	1	1	1	0	1	1	0	1	2	0	2	1	0	0	1	1	0	2	2	0	0	2	2	1	1	0	2	0	0	1	0
694	1	1	1	0	0	0	1	0	1	1	1	0	0	0	0	0	0	2	1	1	0	0	0	2	0	1	1	0	2	1	0	0	1	1	1	1	1	1	0	0	0	0	0	0	1	1	0	1	0
695	1	2	0	0	1	0	1	0	1	1	1	0	1	1	0	0	0	0	2	1	1	0	0	2	0	2	1	0	1	1	1	2	2	0	1	1	2	0	0	2	2	0	0	0	0	0	0	1	0
696	1	1	1	0	0	0	2	1	0	0	0	0	1	1	0	0	0	1	0	1	1	0	0	2	0	1	1	1	2	2	1	2	2	0	1	1	2	0	0	1	1	0	0	0	0	1	1	1	0
697	0	2	0	0	0	0	2	0	0	0	1	1	1	0	0	0	0	1	2	0	0	0	0	2	0	1	1	1	2	2	1	0	0	0	0	2	2	0	0	1	1	1	1	1	0	1	0	0	2
698	1	1	1	0	0	0	2	1	0	0	1	0	1	1	0	0	0	1	2	0	0	0	1	1	0	1	0	0	1	1	1	1	2	2	1	2	2	0	0	1	1	0	1	0	1	0	1	0	1
699	1	1	2	0	0	0	1	1	1	0	0	0	2	2	0	0	0	0	2	1	1	0	0	2	0	0	2	0	2	1	0	0	1	1	1	1	2	0	1	1	1	0	0	0	0	0	0	2	0
700	1	0	2	0	0	0	1	0	0	0	1	0	1	1	0	0	0	2	2	1	1	0	1	1	0	0	1	1	2	2	0	0	0	0	0	2	1	0	0	1	1	1	1	0	1	0	0	2	0
701	0	0	2	0	0	1	1	1	1	0	0	0	0	0	0	0	0	0	1	0	0	1	1	2	0	0	2	0	2	2	0	0	0	0	0	2	1	0	0	1	0	0	0	0	0	2	0	1	1
702	1	2	1	0	0	0	1	0	0	0	1	0	0	0	0	0	0	1	1	0	0	0	1	1	0	1	1	1	2	2	0	1	2	0	0	2	1	0	0	0	0	0	0	0	1	0	0	1	1
703	1	0	2	0	0	0	1	0	1	0	1	0	0	0	0	0	1	1	1	0	0	0	0	2	0	1	0	1	1	1	1	2	2	2	1	1	0	0	0	0	0	0	1	0	0	0	0	1	1
704	1	1	1	0	0	0	1	1	1	0	1	1	0	0	0	0	0	0	2	0	0	0	0	2	0	1	1	0	2	2	0	1	1	0	0	2	2	0	0	0	0	0	0	1	0	1	0	2	0
705	1	0	2	0	0	0	2	1	0	1	1	1	1	0	0	1	0	1	1	1	1	1	1	1	1	1	1	1	1	1	2	1	2	1	2	1	1	0	0	1	1	0	2	0	0	0	0	1	0
706	0	1	2	0	0	1	2	0	0	0	1	0	0	0	0	0	0	1	2	0	0	0	0	2	0	1	1	0	1	1	2	1	1	1	2	0	0	2	0	0	0	0	0	2	0	1	0	1	0
707	0	2	0	0	0	0	1	1	1	0	0	0	2	1	1	0	0	1	2	0	0	1	0	2	0	1	1	0	2	2	0	2	2	2	1	1	1	0	1	1	1	0	0	0	0	2	0	1	1
708	0	0	2	0	0	1	0	0	2	0	0	0	1	0	0	0	0	0	2	0	0	0	0	2	0	1	2	0	2	2	1	2	2	0	2	0	1	0	0	0	0	1	0	0	0	0	0	1	1
709	1	2	0	0	0	0	1	0	0	0	0	0	1	1	0	0	0	1	0	1	1	0	0	2	0	2	1	1	2	1	1	1	1	1	0	1	2	1	0	1	1	1	0	0	0	0	0	2	0
710	1	0	2	0	0	1	1	0	1	0	0	0	0	0	0	0	0	2	1	1	1	1	0	2	0	1	0	2	1	2	2	1	2	0	0	2	1	0	1	0	0	0	0	1	0	1	0	0	0
711	0	1	1	0	0	1	1	1	0	0	0	0	1	1	0	0	0	1	1	0	0	1	0	2	0	0	2	0	2	2	1	2	2	0	2	2	1	1	0	1	1	0	0	1	0	0	0	0	2
712	1	2	2	0	0	0	1	1	0	0	0	0	1	1	0	0	0	0	1	1	1	0	1	1	0	1	2	1	2	2	1	1	2	2	2	1	1	0	0	1	0	1	1	0	1	1	0	1	0
713	1	1	2	0	0	0	2	0	0	0	1	1	2	2	0	0	0	1	2	0	0	0	0	2	0	1	1	0	1	2	1	1	1	0	1	1	2	0	0	0	0	0	0	0	0	0	0	2	0
714	1	0	2	0	0	0	2	0	0	0	2	0	1	1	0	0	0	0	1	0	0	1	0	2	0	0	2	0	2	1	0	0	0	1	2	1	1	0	0	1	1	1	0	0	0	1	0	2	0
715	1	1	1	1	1	1	2	0	0	0	1	0	0	0	0	0	0	0	0	1	0	0	0	2	0	1	1	1	2	2	0	2	2	2	1	1	1	0	0	0	0	1	1	0	1	1	0	2	0
716	1	1	2	0	0	0	2	0	1	0	0	0	1	1	0	0	0	0	1	1	1	1	0	2	0	1	2	0	2	2	0	1	2	2	0	2	1	0	0	0	0	1	1	0	1	0	1	0	1
717	1	2	0	0	0	0	1	1	1	0	0	0	1	1	0	0	1	0	2	1	1	0	0	2	0	1	1	0	2	2	1	0	0	1	1	1	2	0	0	1	1	0	1	0	0	1	0	2	0
718	1	2	1	0	0	0	0	0	1	0	0	0	0	0	0	0	1	0	2	1	1	1	0	2	0	0	0	1	1	1	1	0	0	0	1	1	2	0	0	1	1	0	1	0	0	1	0	0	0
719	0	2	1	0	0	0	2	0	0	0	1	0	1	1	0	0	0	0	1	2	1	0	1	1	0	1	1	0	2	1	1	1	1	0	1	1	2	1	1	2	1	0	1	0	0	1	0	0	0
720	1	0	2	0	0	1	2	0	0	0	1	1	1	1	0	0	0	1	1	1	1	0	0	2	0	0	0	1	1	1	1	2	1	0	0	2	1	0	0	1	0	0	0	1	1	2	0	0	1
721	1	1	1	0	0	0	0	0	2	0	0	1	1	0	0	1	0	0	2	0	0	0	1	1	0	0	1	1	2	2	1	1	2	2	0	2	1	0	0	1	1	1	1	0	1	0	0	2	0
722	0	1	1	0	0	0	0	0	2	0	0	0	2	1	0	0	0	0	2	0	0	0	0	2	0	1	1	0	2	1	1	1	2	2	1	1	1	0	1	1	1	0	0	0	0	0	0	0	1
723	1	1	1	0	1	0	2	0	0	0	1	0	0	0	0	0	0	0	1	2	1	0	0	2	0	2	1	0	1	1	1	2	2	0	2	2	1	1	0	1	1	0	0	0	0	1	0	2	0
724	1	1	2	0	0	0	0	0	0	0	1	1	1	0	0	1	0	0	1	0	0	2	1	1	1	1	2	0	2	2	2	1	1	0	1	1	2	0	0	2	2	1	1	0	1	0	0	2	0
725	1	2	1	0	0	0	2	1	0	0	1	0	0	0	0	0	0	0	1	0	0	1	0	2	0	1	0	1	2	2	1	2	2	0	1	1	2	0	0	2	2	0	0	0	0	2	0	0	0
726	0	2	1	0	0	1	1	0	1	0	1	1	1	0	0	0	0	1	1	1	0	0	2	0	0	1	2	0	2	2	0	2	2	0	0	2	1	0	0	0	0	0	0	0	0	0	0	2	0
727	1	0	2	0	0	0	1	0	0	0	1	1	1	0	0	1	0	1	2	0	0	0	0	2	0	2	2	0	2	2	0	0	1	0	0	2	1	1	0	1	1	1	1	0	1	0	0	2	0
728	1	1	1	0	0	0	1	0	1	0	1	1	1	0	0	1	1	1	0	1	1	1	0	2	0	0	1	0	2	1	1	2	2	0	1	1	1	1	0	0	0	1	0	0	2	1	0	2	0
729	1	2	0	0	0	0	1	0	0	0	1	1	1	0	0	0	0	2	1	1	1	0	0	2	0	1	0	1	2	2	1	1	1	0	0	2	1	0	0	2	1	0	1	0	1	1	0	0	0
730	1	2	1	0	0	0	1	1	1	0	0	0	1	0	0	0	0	2	1	1	0	0	0	2	0	1	0	0	1	1	1	0	1	1	1	1	2	0	0	1	1	0	0	0	0	1	0	2	0
731	0	1	2	0	0	0	0	0	1	0	1	1	2	1	0	0	0	0	1	1	1	0	0	2	0	2	2	0	2	2	0	0	0	0	0	2	2	0	0	2	2	0	0	0	0	0	0	1	0
732	1	2	2	0	0	0	1	0	1	0	0	0	0	0	0	0	0	0	1	0	0	0	0	2	0	1	1	1	1	2	2	1	2	0	1	1	1	0	1	1	1	1	1	0	1	1	0	0	1
733	1	2	0	0	0	0	1	0	0	0	0	0	1	1	0	0	0	1	1	0	0	0	0	2	0	0	0	1	1	0	2	1	1	0	1	1	0	0	0	0	0	0	0	0	1	1	0	0	1
734	1	1	2	0	0	0	1	0	0	0	0	1	1	0	0	0	0	0	2	0	0	0	0	2	0	2	0	0	1	1	2	1	1	1	1	1	1	0	0	1	1	0	1	0	0	0	0	1	0
735	1	1	2	0	0	0	2	1	0	0	0	0	0	0	0	0	0	0	2	1	1	0	0	2	0	1	1	1	2	2	0	1	2	2	1	1	1	0	0	1	1	0	0	0	0	1	0	1	0
736	0	1	1	0	0	1	1	1	0	0	0	0	0	0	0	0	0	1	1	0	0	0	1	1	0	2	1	0	2	2	0	1	2	0	0	2	2	0	0	0	0	0	0	0	0	0	0	1	1
737	1	1	1	0	1	0	1	0	1	0	1	1	2	2	0	0	0	0	1	0	0	1	0	2	0	0	1	1	2	2	2	1	2	1	1	1	2	0	0	2	1	1	0	0	0	0	1	1	0
738	1	1	1	0	0	1	0	0	1	0	0	0	2	1	0	0	0	1	2	0	0	0	0	2	0	0	1	1	1	0	1	0	1	1	0	2	1	1	0	1	1	1	1	0	1	0	0	1	0
739	1	2	1	0	0	0	0	0	1	0	1	1	1	0	0	1	0	0	1	1	1	0	0	2	0	1	1	1	1	1	2	2	2	1	0	2	1	1	1	2	0	1	1	0	1	1	0	1	1
740	1	2	1	0	0	0	0	0	1	0	0	0	1	1	0	0	0	2	1	1	0	1	1	1	1	0	2	0	2	2	0	1	2	2	0	2	1	0	0	1	1	0	0	0	0	1	0	1	1
741	1	1	2	0	0	0	2	0	0	1	1	0	0	0	0	0	0	1	1	0	0	1	0	2	0	1	1	0	1	1	0	1	1	0	0	2	1	1	0	1	1	0	0	0	1	1	0	2	0
742	1	0	2	0	0	2	2	1	0	0	0	0	1	1	0	0	0	1	1	0	0	0	0	2	0	0	2	0	2	2	1	1	1	0	1	1	2	0	0	1	1	1	0	0	2	0	0	2	0
743	0	1	1	0	0	0	1	0	1	0	1	0	0	0	0	0	0	0	1	0	0	1	0	2	0	1	2	0	2	2	1	1	2	0	0	2	1	0	0	1	1	0	0	0	0	1	0	0	2
744	1	2	1	0	0	0	0	0	1	0	0	0	0	0	0	0	0	1	1	2	1	1	1	1	1	1	2	0	2	2	0	2	2	1	0	2	2	0	0	2	2	0	0	0	1	1	0	2	0
745	1	1	1	0	0	0	0	0	1	0	0	0	0	0	0	0	1	2	2	0	0	1	0	2	0	0	0	1	1	1	1	2	2	0	2	0	2	0	0	2	2	0	0	1	0	1	1	0	1
746	0	1	1	0	0	0	0	0	2	0	0	1	1	0	0	0	0	0	2	0	0	0	0	2	0	2	1	0	2	2	1	1	1	0	1	1	1	0	0	0	0	1	0	0	0	0	0	0	0
747	1	2	0	0	0	0	0	0	2	0	0	0	0	0	0	1	0	0	1	0	0	0	0	2	0	1	2	0	2	2	1	1	1	1	1	1	1	1	0	0	0	0	0	0	0	1	0	2	0
748	1	0	2	0	0	1	2	1	0	0	1	0	0	0	0	0	0	1	1	1	1	1	0	2	0	0	1	1	1	1	2	0	0	0	0	2	1	0	0	2	2	0	0	0	1	0	0	1	1
749	0	0	2	0	0	0	0	0	2	0	0	1	1	1	0	0	0	0	1	1	1	0	1	1	0	0	1	0	2	2	0	0	0	0	0	2	1	0	0	2	2	1	1	0	1	1	1	1	0
750	1	1	1	0	0	0	2	0	0	0	0	0	1	2	0	0	0	1	1	1	0	1	0	2	0	0	2	0	2	2	0	0	0	0	0	2	0	2	0	0	0	0	0	0	1	1	1	1	0
751	0	0	2	0	0	1	1	0	0	0	1	1	1	0	0	1	0	0	2	1	1	0	0	2	0	1	1	0	2	2	1	1	1	0	0	2	2	0	0	1	1	0	2	0	1	0	0	2	0
752	0	1	2	0	0	0	1	0	1	0	1	0	0	1	0	0	0	0	0	2	0	0	0	2	0	2	2	0	2	2	1	0	0	1	1	1	1	0	0	2	1	0	2	0	1	0	0	0	0
753	0	0	2	0	0	2	1	0	1	0	1	0	0	0	0	0	0	1	1	1	0	1	0	2	0	1	2	1	2	2	0	0	0	0	1	1	0	1	0	0	0	0	0	0	0	1	0	0	0
754	0	2	0	0	0	0	0	0	2	0	0	0	0	0	0	0	0	0	2	0	0	0	0	2	0	0	0	0	2	2	0	1	1	0	0	2	1	0	0	1	1	1	0	0	0	1	0	1	1
755	0	0	2	0	0	1	0	0	2	0	0	0	2	1	0	0	0	2	1	0	0	0	0	2	0	2	2	1	2	2	0	1	0	0	0	2	1	1	0	0	0	0	1	0	1	0	1	1	0
756	1	1	2	0	0	1	2	0	0	0	0	1	1	0	0	0	0	0	0	0	0	1	1	1	1	0	1	1	2	1	1	1	2	1	2	1	1	0	0	1	1	0	1	0	1	0	1	1	0
757	1	1	1	1	1	1	2	1	0	0	1	0	0	0	0	0	0	0	2	0	0	1	0	2	0	1	1	1	0	0	2	1	2	1	2	1	2	1	0	1	1	0	1	0	0	2	0	1	1
758	1	1	1	0	0	0	2	0	0	0	2	1	2	2	0	0	0	0	2	1	1	0	0	2	0	1	2	1	2	2	1	2	2	1	0	2	1	0	0	0	0	1	0	0	0	0	0	2	0
759	1	2	0	0	0	0	1	0	0	0	1	0	1	1	0	0	0	0	2	1	1	1	1	1	0	0	1	0	2	2	0	0	1	1	0	2	2	1	0	0	0	0	0	0	0	1	0	2	0
760	1	1	1	0	0	1	0	0	0	0	1	2	2	0	1	1	0	1	2	0	0	1	0	2	0	1	2	1	2	2	1	2	2	1	0	2	1	0	0	1	1	1	0	0	0	0	0	1	1
761	0	1	1	0	0	0	2	0	1	0	1	0	1	0	0	0	0	1	2	0	0	1	0	2	0	0	2	0	2	2	1	0	0	0	0	2	0	1	1	0	0	0	1	0	1	0	0	1	0
762	1	2	1	0	0	0	2	0	1	0	1	0	0	0	0	0	0	0	1	0	0	2	1	1	1	1	1	0	2	2	0	2	2	2	1	2	0	2	0	0	0	1	1	0	1	1	0	1	0
763	1	2	0	0	0	0	1	1	1	0	0	0	2	2	0	0	0	1	2	1	1	0	0	2	0	1	1	2	1	1	2	1	2	2	0	2	2	0	0	1	1	0	0	0	0	1	0	1	0
764	0	2	0	0	0	0	1	1	1	0	0	0	1	1	0	0	0	0	1	0	0	0	0	2	0	1	1	1	2	1	1	1	1	0	0	2	1	0	0	2	2	1	1	0	0	0	0	0	0
765	1	1	0	0	0	0	0	0	1	0	1	0	0	0	0	0	0	1	0	1	1	1	0	2	0	1	2	0	2	2	0	1	1	0	1	1	2	0	0	1	1	2	2	0	1	1	1	2	0
766	1	2	1	0	0	0	2	1	0	0	0	0	0	0	0	0	0	2	2	0	0	0	1	1	1	2	0	0	1	1	1	1	1	1	0	2	2	0	0	1	1	1	1	0	1	0	0	2	0
767	1	1	1	0	0	1	2	1	0	0	0	1	1	0	0	0	1	1	1	1	0	1	0	2	0	0	1	0	2	2	0	1	1	0	0	2	1	0	0	2	2	1	0	0	2	0	0	2	0
768	1	1	1	0	0	0	0	0	2	0	0	0	1	1	0	0	0	0	2	0	0	0	1	1	0	1	2	1	2	2	1	0	2	1	2	1	1	0	1	1	1	1	0	0	0	0	0	1	0
769	1	1	1	0	0	0	2	0	0	1	1	2	2	1	0	0	0	0	1	2	1	0	1	1	0	2	1	1	2	1	1	2	2	1	1	1	2	0	0	1	1	0	1	1	2	0	0	2	0
770	1	1	1	0	0	0	1	0	1	0	1	0	0	0	0	0	0	0	2	0	0	1	1	1	1	1	0	1	2	2	1	1	1	1	0	2	1	1	1	1	0	0	0	0	0	0	0	0	0
771	0	2	2	0	0	0	2	0	0	0	1	0	1	1	0	0	1	1	1	1	0	0	0	2	0	1	1	0	1	1	2	1	1	1	2	0	1	0	0	1	1	1	1	0	1	0	0	1	0
772	0	2	1	0	0	0	1	0	2	0	0	0	1	1	0	0	0	0	2	1	1	1	0	2	0	1	2	0	1	1	2	1	1	0	0	2	2	0	0	2	2	2	2	0	1	1	1	0	0
773	1	2	0	0	0	0	0	0	1	0	0	0	0	0	0	0	0	0	1	0	0	0	0	2	0	1	2	0	2	2	0	1	1	1	2	0	1	0	0	0	0	0	0	0	0	0	0	0	1
774	1	0	2	0	0	0	2	1	0	0	1	1	2	1	0	1	0	1	2	0	0	0	0	2	0	2	1	1	1	1	1	0	2	1	2	1	1	0	0	1	1	0	0	0	0	0	0	1	1
775	0	2	1	0	0	0	1	0	1	0	1	0	2	2	0	0	0	0	1	0	0	0	0	2	0	1	2	0	1	1	1	1	2	0	0	2	1	0	0	1	1	1	0	0	0	0	0	2	0
776	1	1	2	0	0	1	1	0	0	0	1	1	2	1	0	0	0	0	0	1	1	0	0	2	0	1	1	0	2	1	1	0	0	0	2	0	1	0	0	1	1	1	1	0	1	2	1	0	0
777	1	0	2	0	0	0	2	0	0	0	2	0	0	0	0	0	0	0	1	0	0	0	0	2	0	1	2	1	2	2	1	2	2	0	1	1	1	0	0	0	0	1	0	0	0	1	0	1	0
778	0	0	2	0	0	1	2	0	0	0	0	0	0	0	0	0	0	1	2	0	0	0	0	2	0	1	1	0	2	2	0	0	0	0	0	2	0	2	0	0	0	0	0	0	0	0	0	2	0
779	1	2	1	0	0	0	1	0	2	0	0	0	0	0	0	0	0	1	2	0	0	0	0	2	0	1	2	0	2	1	1	1	1	0	1	1	1	0	0	0	0	1	1	0	0	1	0	2	0
780	1	2	0	0	0	0	0	0	2	0	0	1	1	0	0	1	0	1	1	2	1	1	0	2	0	2	1	0	2	2	0	2	2	1	1	1	1	0	0	2	2	0	1	1	1	0	0	2	0
781	1	0	2	0	0	1	1	0	1	1	0	1	1	0	0	0	0	1	1	1	0	0	0	2	0	1	1	1	2	2	1	1	2	0	1	1	2	0	0	2	2	0	0	0	0	0	0	2	0
782	0	1	2	0	0	0	2	0	1	0	0	0	2	2	0	0	0	0	1	0	0	0	0	2	0	2	2	0	2	2	1	2	2	1	1	0	1	0	0	1	0	0	0	0	0	0	0	0	1
783	1	2	0	0	0	0	2	1	0	0	1	0	0	0	0	0	0	1	0	1	0	0	0	2	0	2	1	1	2	2	0	2	2	0	2	2	2	0	0	0	0	0	0	0	0	2	1	1	0
784	1	2	1	0	0	0	1	0	1	0	0	1	1	0	0	0	1	1	1	0	0	0	1	1	0	1	1	0	2	2	0	1	1	0	1	1	0	0	0	0	0	0	0	0	0	1	1	0	0
785	1	2	1	0	0	0	1	1	1	0	0	1	2	1	0	1	0	0	2	0	0	0	1	1	1	1	2	2	2	2	1	0	1	2	1	2	2	0	0	2	2	0	1	0	1	0	0	1	0
786	1	0	2	0	0	1	2	0	0	0	0	0	1	0	1	0	0	1	1	0	0	1	0	2	0	2	0	0	2	2	0	1	1	0	0	2	1	1	0	1	1	0	1	0	1	0	0	1	1
787	1	1	2	0	0	0	1	1	1	0	0	0	1	0	0	0	0	2	1	1	1	1	0	2	0	0	1	1	2	2	0	1	1	1	2	0	1	0	0	1	1	0	0	1	0	1	1	0	0
788	1	2	1	0	0	0	1	0	0	0	1	0	0	0	0	0	0	0	2	0	0	1	0	2	0	1	1	0	2	2	0	1	1	0	1	1	0	1	0	1	1	0	0	0	0	1	0	2	0
789	1	0	2	0	0	1	1	0	1	0	0	1	2	2	0	0	0	0	1	2	1	0	0	2	0	1	1	1	1	1	1	0	0	1	1	1	2	0	0	1	1	1	0	0	0	0	0	2	0
790	1	0	2	0	0	2	1	0	0	1	1	1	1	1	0	0	0	0	2	1	1	0	0	2	0	0	2	1	2	2	2	0	1	1	1	1	1	0	0	1	1	1	1	1	0	1	0	0	0
791	1	1	1	0	0	1	0	0	0	0	1	2	2	2	0	0	0	1	0	1	1	1	0	2	0	0	1	0	2	2	0	0	0	1	0	2	2	1	0	1	1	0	1	0	1	1	0	1	1
792	1	2	1	0	0	0	1	1	1	0	0	1	1	0	0	1	0	0	2	0	0	0	0	2	0	2	1	2	2	2	0	2	1	0	0	2	2	0	0	2	1	0	1	0	1	0	0	2	0
793	1	0	2	0	0	0	1	1	1	0	0	0	1	1	0	0	0	1	1	0	0	1	0	2	0	1	1	0	2	2	0	2	2	1	0	2	1	0	0	0	0	0	0	0	0	1	0	1	0
794	1	2	1	1	1	1	2	1	0	0	0	0	1	1	0	0	0	1	1	1	0	0	0	2	0	1	2	0	2	2	0	1	1	1	2	0	1	0	0	1	0	0	0	0	0	1	0	2	0
795	1	1	2	0	0	0	1	0	2	0	0	0	1	1	0	0	0	1	1	1	0	1	1	1	1	1	2	0	2	2	2	1	1	1	2	0	0	0	0	0	0	0	0	1	1	2	1	0	0
796	1	1	1	0	0	0	1	1	0	0	0	0	2	2	0	0	0	0	1	0	0	0	0	2	0	1	2	1	2	2	1	1	1	0	0	2	1	0	0	0	0	0	0	1	0	0	0	1	0
797	0	0	2	0	0	0	2	0	1	0	1	1	1	1	0	0	0	0	2	0	0	0	0	2	0	1	2	1	1	2	1	0	1	1	1	2	1	0	1	1	1	0	0	0	0	0	0	2	0
798	0	2	1	0	0	0	1	1	0	0	0	0	0	0	0	0	0	0	2	1	1	0	1	1	0	1	1	0	2	2	0	1	1	0	0	2	2	0	0	1	1	0	1	0	1	0	0	2	0
799	1	0	2	0	0	1	0	0	1	0	0	2	2	1	0	0	0	0	2	0	0	0	1	1	0	1	2	1	2	2	1	1	1	0	1	1	2	0	0	2	2	0	0	0	0	1	0	0	1
800	1	1	1	0	0	0	2	0	0	0	0	0	1	0	0	0	0	1	1	1	1	0	0	2	0	1	0	0	1	1	1	2	2	0	1	1	2	0	0	1	1	0	0	0	0	0	0	1	0
801	1	0	1	0	0	0	2	0	0	1	1	0	0	0	0	0	0	0	0	2	0	0	0	2	0	0	1	1	2	1	1	1	1	0	1	1	0	0	0	1	1	0	1	0	1	1	0	0	1
802	1	1	1	0	0	1	0	0	0	0	0	0	0	0	0	0	0	0	2	0	0	1	0	2	0	0	2	0	2	1	0	1	1	2	2	1	1	0	0	1	0	0	0	0	0	0	0	2	0
803	1	0	2	0	0	0	2	0	1	0	1	0	1	1	0	0	0	0	2	0	0	0	0	2	0	1	0	2	1	2	2	0	0	0	0	2	0	0	0	1	0	1	1	0	0	1	0	2	0
804	1	1	2	0	0	0	0	0	2	0	0	0	0	0	0	0	0	0	2	0	0	1	0	2	0	0	1	0	1	1	1	2	2	1	1	1	0	0	0	0	0	1	1	0	1	1	0	2	0
805	1	0	2	0	0	0	2	1	0	0	1	0	0	0	0	0	0	0	2	0	0	1	2	0	1	0	1	1	1	1	2	1	1	0	0	2	1	0	0	1	1	2	2	0	0	1	1	0	0
806	1	1	1	0	0	0	0	0	0	0	1	1	1	0	0	1	0	1	0	1	1	1	0	2	0	2	0	1	2	2	1	0	2	0	0	2	1	1	0	1	1	0	0	0	0	0	0	2	0
807	1	2	0	0	1	0	0	0	2	0	0	0	0	0	0	0	0	0	2	0	0	1	0	2	0	2	1	0	2	2	0	1	1	0	0	2	1	1	1	0	0	1	1	0	0	0	1	1	0
808	1	1	1	0	0	1	1	0	0	0	1	0	1	1	0	0	0	0	2	1	1	0	0	2	0	2	2	0	2	2	0	1	1	1	1	1	1	0	0	1	1	0	1	0	1	0	0	2	0
809	1	0	2	0	0	1	0	0	2	0	0	0	0	0	0	0	0	0	2	0	0	0	0	2	0	1	2	1	2	2	0	1	1	0	1	1	0	0	0	0	0	0	0	0	0	0	0	2	0
810	0	0	2	0	0	1	1	0	2	0	0	0	0	0	0	0	0	0	2	0	0	0	0	2	0	1	1	0	2	2	2	2	2	0	1	1	2	0	0	2	2	0	0	1	0	0	0	1	0
811	1	2	1	0	0	0	2	0	0	0	2	1	1	0	0	0	0	0	0	0	0	0	0	2	0	0	1	0	2	2	1	1	1	0	0	2	1	0	0	0	0	1	0	0	0	1	0	2	0
812	1	1	1	0	0	0	2	0	0	0	0	0	2	1	1	0	1	0	2	1	1	1	0	2	0	0	1	1	1	1	1	1	1	0	1	1	1	0	0	2	2	0	0	0	0	0	0	1	1
813	1	2	2	0	0	0	1	1	0	0	0	0	0	0	0	0	0	0	2	1	1	0	0	2	0	1	2	0	2	1	1	1	1	1	0	2	1	1	0	1	1	0	0	0	0	0	0	2	0
814	1	1	1	0	0	0	2	0	0	0	2	0	1	1	0	0	0	1	2	0	0	0	0	2	0	1	1	0	2	2	0	1	2	2	1	1	2	0	0	1	1	0	0	1	0	1	1	1	0
815	0	1	1	0	0	0	1	1	1	0	0	0	1	1	0	0	0	1	2	0	0	0	0	2	0	0	2	0	2	2	1	0	1	1	1	1	1	0	0	1	1	0	0	0	0	1	0	0	0
816	1	1	1	0	1	0	2	0	0	0	1	0	1	1	0	0	0	2	2	0	0	0	2	0	0	0	2	0	2	2	1	2	2	0	0	2	2	0	0	1	1	0	0	0	0	0	0	0	0
817	0	2	0	0	0	0	1	0	1	0	0	0	1	1	0	0	0	1	1	0	1	1	0	2	0	2	2	0	2	2	0	1	1	1	0	2	1	0	0	0	0	0	0	0	0	1	1	0	0
818	1	2	0	0	0	0	1	1	0	0	0	1	1	1	0	0	0	0	0	0	0	1	0	2	0	1	1	1	0	0	2	0	0	0	0	2	1	0	0	0	0	0	1	0	0	1	0	2	0
819	1	1	1	0	0	0	1	0	0	1	1	0	2	1	1	0	0	1	1	1	0	1	0	2	0	2	2	0	2	1	0	1	1	0	1	1	2	0	0	1	1	0	0	0	0	1	0	2	0
820	1	1	1	0	0	0	0	0	2	0	0	1	1	0	0	1	0	1	0	1	1	0	1	1	1	1	1	1	2	2	0	0	1	1	0	2	0	2	0	0	0	0	0	0	0	1	1	0	1
821	1	1	1	0	0	0	1	0	0	0	0	0	1	1	0	0	0	2	1	1	1	0	0	2	0	0	0	0	2	2	0	2	2	1	0	2	1	1	0	1	1	1	1	0	1	1	1	0	0
822	0	2	1	0	0	0	1	0	1	0	1	0	1	1	0	0	1	1	1	1	0	1	0	2	0	0	2	0	2	2	2	0	2	1	1	2	0	0	1	0	0	1	1	1	1	1	0	1	1
823	1	1	1	0	0	1	2	0	1	0	1	0	0	0	0	0	0	0	1	0	0	0	0	2	0	1	1	0	1	1	2	0	1	1	0	2	1	0	0	2	1	0	0	0	0	1	0	2	0
824	1	1	0	0	0	0	1	0	1	1	2	1	1	1	0	0	0	0	1	2	1	1	0	2	0	0	2	0	2	2	0	1	2	0	1	1	2	0	0	2	2	1	0	0	2	1	0	0	0
825	1	0	2	0	0	1	2	0	1	0	0	0	0	0	0	0	0	0	1	0	0	0	0	2	0	1	2	0	2	2	1	1	1	0	0	2	2	1	0	0	0	0	0	1	1	1	0	1	0
826	1	2	0	0	0	0	1	0	2	0	0	1	1	1	0	0	0	0	1	0	0	1	0	2	0	1	2	0	2	2	0	0	0	0	0	2	2	0	0	1	1	0	0	0	0	0	0	1	1
827	0	2	1	0	0	0	1	0	1	0	0	0	1	1	0	0	1	1	1	0	0	0	2	0	0	1	1	0	2	2	1	1	1	0	1	1	1	1	0	1	1	0	1	0	1	1	0	1	1
828	1	1	1	0	0	0	1	0	2	0	0	1	1	0	0	1	0	0	1	0	0	0	0	2	0	1	2	0	2	2	1	0	0	1	2	1	2	0	0	1	1	1	1	0	0	0	0	2	0
829	1	2	1	0	0	0	0	0	2	0	0	0	0	0	0	0	0	0	0	1	0	0	1	1	0	1	2	0	2	2	1	2	2	1	0	2	1	1	0	1	1	1	1	0	1	0	0	1	1
830	1	2	1	0	0	0	2	0	1	0	0	0	2	2	0	0	1	0	2	1	1	0	0	2	0	0	2	1	2	2	0	1	1	1	1	1	2	1	0	1	1	0	1	0	1	0	0	1	0
831	1	0	1	0	0	0	2	1	0	1	1	0	1	1	0	0	0	1	1	0	0	1	1	1	1	0	1	1	2	2	2	2	2	0	0	2	1	0	0	0	0	0	0	0	0	1	0	2	0
832	0	0	2	0	0	0	1	0	0	0	1	0	0	0	0	0	0	1	0	1	0	0	0	2	0	1	0	2	1	1	2	1	1	0	1	1	0	0	1	1	0	0	0	1	0	1	0	1	0
833	1	2	1	0	0	0	2	0	1	0	1	0	1	1	0	0	0	0	0	1	1	1	1	1	1	0	0	0	1	1	1	2	2	0	1	1	1	1	1	0	0	1	1	0	1	0	0	1	1
834	1	0	2	0	1	0	2	0	0	0	0	0	1	0	0	0	0	0	2	1	1	0	0	2	0	1	1	2	1	1	2	2	2	0	1	1	1	0	0	1	1	0	0	0	0	0	1	1	0
835	1	0	2	0	1	0	2	0	1	0	0	0	0	0	0	0	0	2	1	1	0	1	0	2	0	0	1	0	2	2	0	1	1	0	0	2	1	2	0	0	0	1	1	0	1	0	1	1	0
836	1	0	2	0	0	1	0	0	2	0	0	0	1	1	0	0	0	1	2	0	0	0	0	2	0	1	1	0	1	2	1	1	1	0	1	1	0	1	0	0	0	0	0	0	0	0	0	0	1
837	1	2	1	0	0	0	0	0	1	0	0	0	0	0	0	0	0	0	2	0	0	1	1	1	0	0	1	0	2	2	0	2	2	1	0	2	2	0	0	1	1	1	1	0	2	2	0	2	0
838	1	2	0	0	0	0	2	1	0	0	0	1	1	0	0	1	0	1	2	1	0	1	0	2	0	1	1	0	2	2	0	0	0	0	0	2	1	0	0	1	1	1	1	0	1	0	0	2	0
839	0	1	1	0	0	1	0	0	2	0	0	0	2	2	0	0	0	0	1	0	0	0	0	2	0	1	1	1	1	1	1	2	2	0	2	0	2	0	0	2	1	1	1	0	1	0	0	0	0
840	1	0	2	0	0	0	1	0	0	0	1	0	0	0	0	0	0	0	0	1	0	0	0	2	0	2	0	0	1	1	1	0	1	1	1	2	2	0	0	1	1	1	1	0	1	0	0	2	0
841	1	0	2	0	0	1	1	1	1	0	0	0	1	1	0	0	0	0	0	1	1	2	1	1	1	1	0	0	1	1	1	1	1	0	1	1	2	0	0	2	1	0	1	0	1	0	0	2	0
842	1	0	2	0	0	0	2	0	1	0	1	0	0	0	0	0	0	0	2	0	0	0	1	1	0	0	2	0	2	2	2	1	2	1	2	1	1	0	1	1	1	0	0	0	0	1	0	1	1
843	1	1	2	0	0	0	1	0	0	0	1	0	0	0	0	0	0	0	0	1	1	0	0	2	0	2	2	0	2	2	0	1	1	0	1	1	1	1	1	1	0	0	0	0	0	1	0	2	0
844	0	1	1	0	0	1	1	0	1	1	2	0	0	0	0	0	0	2	1	1	1	0	0	2	0	2	2	0	2	2	0	0	0	0	0	2	1	1	0	1	1	0	0	0	0	0	0	2	0
845	1	1	1	0	0	1	1	1	0	0	0	0	1	1	0	0	0	0	2	0	0	0	0	2	0	2	2	2	2	2	0	1	1	0	0	2	1	0	0	1	1	1	1	0	1	0	0	1	0
846	1	1	0	0	0	0	1	0	2	0	0	1	1	0	1	0	0	0	2	1	1	1	0	2	0	1	2	1	2	2	1	1	1	0	1	1	1	1	0	1	1	0	0	2	0	1	0	2	0
847	0	0	2	0	0	1	2	1	0	0	1	0	0	0	0	0	0	1	2	1	0	1	1	1	0	0	1	0	2	2	0	2	2	0	1	1	1	1	0	0	0	0	0	0	0	1	1	0	0
848	1	1	2	0	0	0	2	1	0	0	1	1	1	1	0	0	0	0	2	1	1	0	0	2	0	0	2	0	2	2	0	0	0	1	0	2	2	0	0	1	1	0	0	0	0	0	0	1	0
849	0	1	1	0	0	0	2	0	0	0	2	0	0	0	0	0	0	1	1	1	0	0	2	0	0	0	2	0	2	2	1	0	0	1	0	2	1	0	0	2	2	0	1	0	1	0	1	1	0
850	0	1	1	0	0	0	1	0	1	0	0	0	0	0	0	0	0	1	2	0	0	1	1	1	1	1	2	0	2	2	0	1	2	0	0	2	1	0	0	1	1	0	0	0	0	0	0	2	0
851	0	1	1	0	0	0	1	0	0	0	1	0	1	1	0	0	0	0	1	1	1	0	0	2	0	1	1	0	1	1	1	0	1	1	0	2	1	0	0	1	1	1	1	0	0	0	0	1	0
852	1	2	0	0	0	0	2	0	1	0	1	0	1	1	0	0	0	1	2	0	0	1	0	2	0	2	0	0	1	2	1	1	1	0	1	1	2	0	0	1	1	1	0	0	0	1	0	2	0
853	1	2	0	0	0	0	2	1	0	0	0	0	0	0	0	0	0	1	2	0	0	0	0	2	0	1	2	0	2	2	2	2	2	0	1	1	1	1	0	1	1	1	0	0	0	0	0	0	0
854	1	2	1	0	0	0	1	0	1	0	0	0	1	1	0	0	0	0	0	1	1	0	0	2	0	1	2	1	2	2	2	1	1	0	2	0	2	0	0	0	0	1	1	1	0	1	1	1	1
855	1	1	1	0	0	0	2	0	0	0	0	0	1	1	0	0	0	0	2	1	0	0	0	2	0	1	0	0	1	1	1	1	1	1	1	1	1	0	0	2	2	0	0	0	0	0	0	1	0
856	1	0	2	0	0	1	1	0	1	0	1	0	0	0	0	0	0	0	2	0	0	0	0	2	0	1	0	1	1	0	2	2	2	0	1	1	2	1	0	1	1	1	0	0	1	0	0	2	0
857	1	2	0	0	0	0	0	0	2	0	0	1	1	1	0	0	0	1	1	1	1	0	1	1	1	1	2	0	2	2	2	1	1	1	1	2	1	1	0	1	1	0	1	0	1	1	1	0	1
858	1	1	1	0	0	0	2	0	2	0	0	0	0	0	0	0	0	1	2	0	0	0	0	2	0	1	1	0	1	1	1	2	2	0	2	0	0	0	0	1	1	1	1	1	1	1	0	1	1
859	1	0	2	0	0	0	1	0	1	0	1	0	0	0	0	0	0	1	1	0	0	0	0	2	0	0	2	0	2	2	0	2	2	0	0	2	1	0	0	0	0	1	1	0	0	0	1	1	0
860	1	0	2	0	0	1	2	1	0	0	0	0	1	1	0	0	0	0	1	1	1	2	1	1	1	1	2	0	2	2	2	2	2	0	1	1	1	0	0	0	0	1	1	0	0	0	0	2	0
861	1	1	1	0	0	0	0	0	1	0	1	0	1	1	0	0	0	1	0	0	0	0	0	2	0	1	1	0	1	1	1	1	2	2	1	2	1	0	0	2	2	0	1	1	2	1	0	1	1
862	0	1	1	0	0	1	1	0	0	0	2	0	1	0	0	0	0	0	2	0	0	0	0	2	0	1	2	0	2	2	0	1	1	0	1	1	1	0	0	1	1	1	1	0	1	0	1	2	0
863	1	1	0	0	0	0	2	1	0	0	0	0	1	0	1	0	0	0	1	1	1	1	0	2	0	1	1	0	1	1	1	1	1	0	2	1	2	0	0	2	2	1	0	0	0	0	0	2	0
864	1	1	1	0	0	1	0	0	1	0	1	1	1	0	0	1	0	0	1	1	1	0	0	2	0	2	2	0	1	1	1	1	1	0	0	2	0	2	0	0	0	1	1	0	1	1	0	1	0
865	1	2	0	0	0	0	1	0	2	0	0	0	0	0	0	0	0	1	0	1	1	0	1	1	0	1	1	0	2	2	0	0	0	1	2	1	1	0	0	1	1	0	1	0	0	1	0	1	1
866	1	2	0	0	0	0	1	0	1	0	1	0	1	0	1	0	0	1	2	0	0	0	0	2	0	0	0	0	1	2	1	2	2	0	1	1	1	0	0	2	1	1	0	0	0	0	0	2	0
867	1	1	2	0	0	1	0	0	1	0	0	0	0	0	0	0	0	0	0	1	1	0	0	2	0	0	1	0	2	1	1	0	0	0	0	2	1	0	0	1	1	1	1	0	2	0	0	2	0
868	1	1	2	0	0	0	1	1	1	0	0	0	0	0	0	0	0	1	1	0	0	1	0	2	0	0	1	1	0	0	2	1	1	1	0	2	1	0	0	2	1	0	1	0	1	0	0	1	1
869	0	1	1	1	1	1	1	0	1	0	0	0	0	0	0	0	0	1	2	0	0	0	0	2	0	0	1	1	2	2	0	1	1	1	0	2	2	0	0	0	0	1	1	0	0	1	1	1	0
870	1	2	1	0	0	0	2	0	0	0	0	0	0	0	0	0	0	2	1	1	1	1	1	2	0	0	2	1	2	2	2	2	2	0	1	1	1	0	0	1	1	1	0	0	0	1	1	0	1
871	1	1	1	0	0	1	1	0	1	0	0	0	1	0	0	0	0	0	2	1	0	1	0	2	0	0	2	1	1	1	2	0	0	0	0	2	2	0	0	1	1	0	0	0	0	0	0	2	0
872	1	2	1	0	0	0	1	0	1	0	0	1	1	2	0	0	0	1	2	0	0	0	0	2	0	2	2	2	2	2	1	1	1	0	1	1	1	1	1	1	0	0	0	0	0	0	0	2	0
873	1	1	1	0	0	0	2	0	1	0	1	0	1	1	0	0	0	0	2	0	0	0	0	2	0	2	2	0	2	2	0	2	2	1	1	1	2	0	0	2	2	0	0	0	1	1	0	1	0
874	1	1	1	0	0	1	1	1	0	0	0	0	0	0	0	0	0	1	1	0	0	0	0	2	0	0	1	0	2	2	0	0	0	0	0	2	2	0	0	2	1	0	0	0	0	2	0	2	0
875	1	0	2	0	0	0	1	0	0	0	0	1	2	2	0	0	0	0	0	1	1	0	0	2	0	0	1	1	1	1	1	0	0	0	0	2	2	0	0	0	0	0	0	0	0	0	0	0	1
876	0	0	2	0	0	1	0	0	2	0	0	0	1	1	0	0	0	1	0	1	1	1	1	1	1	1	2	0	2	2	0	1	2	0	0	2	1	0	0	2	2	0	0	0	0	0	0	2	0
877	1	1	2	0	0	1	2	0	0	0	1	0	0	0	0	0	0	0	1	0	0	1	0	2	0	0	1	1	2	1	1	1	1	1	1	2	1	0	0	1	1	0	0	1	0	1	0	1	0
878	0	1	1	0	0	0	2	0	0	0	2	0	0	0	0	0	1	1	1	0	0	1	2	0	1	1	0	0	2	2	0	0	1	0	1	2	1	0	0	0	0	0	1	0	0	1	1	1	0
879	1	2	1	0	0	0	2	1	0	0	0	0	1	1	0	0	0	0	2	0	0	0	0	2	0	1	1	1	1	1	1	2	2	0	2	0	1	0	1	0	0	1	1	0	0	1	0	2	0
880	1	2	0	0	1	0	2	0	1	0	0	0	0	0	0	0	0	1	1	0	0	0	2	0	0	0	0	1	1	1	1	2	2	1	0	2	1	0	0	0	0	1	1	0	1	2	0	2	0
881	1	1	1	1	1	1	2	1	0	0	1	0	0	0	0	0	0	1	2	1	1	0	0	2	0	1	1	2	1	1	2	2	2	1	1	0	0	0	0	0	0	1	1	0	1	0	0	2	0
882	1	1	1	0	1	0	2	0	0	0	0	0	1	1	0	0	0	0	2	1	0	0	0	2	0	0	1	0	2	2	0	0	0	0	0	2	2	0	0	1	1	0	0	0	0	0	1	1	0
883	0	1	2	0	0	0	1	0	0	0	1	1	1	0	0	0	0	0	1	0	0	0	0	2	0	1	0	1	2	2	1	0	0	1	0	2	1	0	0	0	0	0	0	0	0	1	0	2	0
884	0	0	2	0	0	0	0	0	1	0	1	0	0	0	0	0	0	1	1	1	1	2	0	2	0	0	2	1	2	2	0	1	1	0	0	2	1	1	1	1	0	0	0	0	0	1	0	1	1
885	1	0	2	0	0	1	2	0	0	0	2	1	0	0	0	0	0	1	2	0	0	0	0	2	0	1	2	0	2	2	1	0	1	0	1	2	1	0	1	1	1	2	2	0	0	1	1	1	0
886	1	0	2	0	0	0	0	0	2	0	0	1	1	0	0	1	0	0	0	1	1	0	0	2	0	0	2	2	2	2	1	2	2	0	1	1	2	0	0	2	2	1	1	0	1	1	0	1	0
887	1	1	1	0	0	0	1	1	0	0	0	1	1	0	0	0	0	0	1	1	1	0	0	2	0	1	0	0	1	2	1	1	1	0	0	2	1	0	0	2	2	0	0	0	0	0	0	2	0
888	1	1	1	0	0	0	2	0	0	0	2	0	1	1	0	0	0	1	1	1	0	0	1	1	1	1	1	0	2	2	0	0	0	0	0	2	1	0	0	1	1	1	0	0	0	0	0	2	0
889	0	2	0	0	0	0	0	0	2	0	0	0	0	0	0	0	0	0	1	1	1	1	0	2	0	1	1	0	2	2	0	2	2	1	1	1	1	0	0	1	1	0	1	0	1	0	0	1	1
890	1	2	0	0	0	1	1	0	1	0	1	0	0	0	0	0	0	0	1	0	0	0	0	2	0	2	0	0	2	2	0	1	1	0	1	1	1	0	1	1	1	0	1	0	0	0	0	0	0
891	0	1	1	0	0	0	1	1	1	0	0	0	0	0	0	0	1	0	2	1	1	0	0	2	0	2	0	0	1	1	1	2	2	0	1	1	2	0	0	2	2	0	0	0	0	0	0	0	0
892	1	0	2	0	0	2	0	0	2	0	0	0	0	0	0	0	0	0	2	1	1	0	0	2	0	0	1	0	2	2	0	0	1	2	1	1	1	0	0	2	1	0	1	0	0	0	0	1	0
893	1	1	2	0	0	0	0	0	2	0	0	1	2	1	0	0	0	1	2	0	0	0	0	2	0	1	1	1	2	1	1	1	1	0	1	1	0	1	1	0	0	0	0	0	0	0	0	1	0
894	1	1	2	0	0	0	0	0	1	0	1	0	1	1	0	0	0	0	0	1	1	0	2	0	0	1	2	0	1	1	1	2	2	0	2	0	2	0	0	1	1	0	0	1	0	1	0	1	0
895	1	2	0	0	0	0	1	0	1	1	1	0	0	0	0	0	0	0	1	1	0	0	1	1	1	1	2	0	2	1	1	1	1	1	0	2	1	0	0	1	1	0	0	1	0	0	0	1	1
896	1	0	2	0	0	1	1	0	0	0	1	0	1	1	0	0	0	0	0	1	0	1	2	0	1	1	1	0	1	1	1	2	2	0	2	2	1	0	0	2	2	0	2	0	0	0	1	1	0
897	1	1	1	0	0	0	1	0	0	0	1	0	0	0	0	0	1	2	2	0	0	1	0	2	0	0	0	1	2	2	1	2	1	0	0	2	1	0	0	2	1	0	0	0	0	1	0	2	0
898	1	0	2	0	0	1	0	0	2	0	0	0	0	0	0	0	0	1	2	0	0	0	0	2	0	0	1	0	1	2	1	1	1	1	2	0	1	0	1	1	1	1	0	0	0	0	0	2	0
899	1	2	0	0	0	0	2	1	0	0	1	0	0	0	0	0	0	1	1	1	1	0	0	2	0	1	0	0	2	2	0	2	2	0	2	0	1	0	0	1	1	1	0	0	0	1	0	2	0
900	1	1	1	0	0	0	0	0	0	0	1	1	1	0	0	1	0	0	1	0	0	0	0	2	0	1	1	0	2	2	0	0	1	1	0	2	2	0	0	0	0	0	0	0	0	1	0	0	0
901	1	1	1	0	0	0	1	0	2	0	0	0	0	0	0	0	0	1	2	0	0	1	1	1	1	1	0	0	1	1	1	1	1	0	1	1	1	0	0	1	1	0	0	0	0	1	0	2	0
902	1	2	0	0	0	0	1	1	1	0	0	0	0	0	0	0	0	1	2	0	0	1	0	2	0	0	0	1	1	1	1	1	1	0	1	1	1	0	0	1	1	0	0	0	0	0	0	2	0
903	0	0	2	0	0	0	1	0	1	0	1	0	1	1	0	0	0	0	1	1	1	0	0	2	0	2	2	0	2	2	0	1	1	1	1	1	1	0	0	0	0	0	0	0	0	0	0	1	0
904	1	1	0	0	0	0	1	0	1	0	0	0	1	1	0	0	0	0	2	0	0	0	0	2	0	0	1	1	0	0	2	0	0	1	2	1	1	1	0	1	1	0	0	0	0	1	0	1	1
905	1	2	1	0	0	0	1	0	0	0	0	0	0	0	0	0	0	1	1	1	1	0	1	1	0	1	0	1	2	2	1	2	2	0	1	1	2	0	0	1	1	0	1	0	1	0	0	0	1
906	0	0	2	0	0	1	1	0	1	0	0	1	2	1	0	0	0	0	1	1	1	0	0	2	0	2	1	1	1	1	2	1	2	0	0	2	0	0	0	1	0	0	1	0	1	0	0	1	1
907	1	2	0	0	0	0	1	0	1	0	1	0	0	0	0	0	0	0	2	0	0	0	0	2	0	0	1	0	2	2	1	1	1	1	0	2	1	0	0	2	2	0	0	0	0	1	0	1	1
908	1	1	1	0	0	0	1	1	1	0	0	2	2	0	0	1	0	1	0	1	1	1	1	1	1	0	2	1	2	2	2	1	1	0	2	1	1	0	0	0	0	1	1	1	0	1	0	2	0
909	0	2	1	0	0	0	1	0	1	0	1	0	1	1	0	0	0	1	1	1	0	0	1	1	0	2	1	1	2	2	0	0	0	0	0	2	1	1	0	1	1	1	1	0	0	1	0	2	0
910	1	0	2	0	0	1	2	0	0	0	1	0	0	0	0	0	0	0	2	0	0	1	0	2	0	0	1	0	1	1	1	0	0	0	1	1	1	0	0	1	1	1	1	0	1	1	1	0	1
911	1	1	2	0	0	0	0	0	2	0	0	1	1	1	0	0	0	1	0	0	0	0	0	2	0	1	2	1	2	2	2	0	1	0	0	2	1	1	0	1	1	0	0	0	0	1	0	1	0
912	0	0	2	0	0	1	0	0	1	0	1	0	1	1	0	0	0	0	1	1	1	1	0	2	0	0	0	0	2	1	0	1	2	2	0	2	1	0	1	1	1	0	0	1	0	0	0	0	1
913	1	0	2	0	0	1	2	0	0	0	0	0	0	0	0	1	0	0	1	0	0	0	0	2	0	1	2	0	2	2	0	1	1	0	1	1	1	0	0	1	1	0	0	0	0	0	0	1	1
914	1	1	1	0	0	0	2	0	0	0	2	1	1	0	0	1	0	0	2	0	0	1	0	2	0	1	0	0	1	1	1	1	1	0	2	0	1	1	0	1	1	0	0	0	0	1	0	2	0
915	1	1	1	0	0	0	2	1	0	0	1	1	1	1	0	0	0	0	2	0	0	0	0	2	0	1	2	0	2	2	1	1	2	2	0	2	2	0	0	1	1	1	0	0	0	0	0	1	1
916	1	1	1	0	0	1	1	1	0	0	0	0	1	1	0	0	0	0	2	1	0	0	0	2	0	1	1	1	2	1	1	2	2	1	0	2	0	1	0	0	0	0	0	0	0	0	0	2	0
917	1	0	2	0	0	2	1	0	1	0	0	1	1	1	0	0	0	0	0	1	0	0	1	1	0	0	1	0	2	1	0	2	2	2	1	2	1	0	0	1	1	1	1	0	1	1	0	1	0
918	0	0	2	0	0	1	1	0	1	0	1	0	1	0	0	0	0	1	0	0	0	0	0	2	0	2	2	2	2	2	1	2	2	2	1	2	2	0	0	1	1	1	1	0	1	1	0	2	0
919	0	0	2	0	1	0	1	0	0	0	1	1	2	1	0	0	0	0	1	1	1	0	0	2	0	0	1	0	1	1	2	0	0	0	0	2	2	0	0	1	1	0	0	0	0	1	0	1	1
920	1	1	1	1	1	1	1	0	0	0	1	0	0	0	0	0	1	2	1	1	1	1	0	2	0	0	2	0	2	2	1	0	0	0	0	2	1	0	0	1	1	1	1	0	1	1	0	1	0
921	1	2	1	0	0	0	0	0	1	0	0	0	1	1	0	0	0	0	2	0	0	0	0	2	0	0	2	0	2	1	0	2	2	1	1	1	1	0	1	1	1	0	0	0	0	1	1	1	0
922	1	1	1	0	0	1	2	0	0	0	0	1	1	1	0	0	0	0	1	1	0	0	0	2	0	2	0	1	1	0	1	2	2	1	0	2	1	0	0	2	2	0	1	1	1	0	0	1	1
923	0	2	2	0	0	1	1	0	2	0	0	0	0	0	0	0	0	1	1	0	0	0	0	2	0	1	1	1	1	2	2	1	1	2	1	1	2	0	0	2	2	0	1	0	0	0	0	2	0
924	1	2	0	0	0	0	1	0	1	0	1	1	1	0	0	0	0	1	1	1	1	1	0	2	0	0	2	0	2	1	0	2	2	1	1	0	1	1	0	1	1	0	1	0	1	0	0	0	1
925	1	2	1	0	0	0	2	1	0	1	1	0	0	0	0	0	0	0	2	0	0	0	0	2	0	1	2	0	2	1	0	2	2	0	0	2	0	0	0	1	0	0	0	0	0	2	0	0	1
926	1	1	1	0	0	0	1	1	0	0	0	0	2	2	0	0	0	0	1	0	0	2	0	2	0	0	1	1	2	2	0	1	1	0	0	2	1	1	0	1	1	1	0	0	0	1	0	1	1
927	0	2	0	0	0	0	2	0	1	0	1	1	2	1	0	0	0	0	1	0	0	0	0	2	0	0	1	1	2	1	1	2	2	0	0	2	1	1	1	1	0	0	0	0	0	0	0	2	0
928	0	0	2	0	0	0	1	0	0	0	0	0	1	1	0	0	0	1	2	0	0	0	0	2	0	0	2	0	2	2	1	1	1	1	0	2	1	0	0	2	2	0	1	0	0	0	0	2	0
929	0	1	1	0	0	0	2	1	0	0	0	1	0	0	0	0	0	0	0	1	1	1	0	2	0	1	2	1	1	1	1	2	2	0	0	2	2	0	0	2	2	1	0	0	2	0	1	0	0
930	1	1	1	0	0	0	1	0	1	0	1	0	0	0	0	0	0	2	2	0	0	1	1	1	1	1	2	0	1	1	1	1	1	0	0	2	2	0	0	1	1	0	0	0	0	0	0	0	0
931	1	1	1	0	0	1	2	0	2	0	0	0	1	1	0	0	1	2	0	2	2	0	2	0	0	0	2	1	2	2	1	1	1	0	0	2	1	0	0	0	0	0	1	0	0	1	0	1	0
932	1	1	1	0	0	0	2	1	0	0	1	0	1	1	0	0	0	0	1	0	0	1	1	1	1	1	1	2	2	2	2	2	2	0	1	1	1	0	0	2	2	2	2	0	1	1	0	2	0
933	1	1	1	0	0	0	2	1	0	0	0	0	0	0	0	0	0	0	2	0	0	0	1	1	0	1	2	1	2	2	0	0	0	0	0	2	1	1	0	0	0	1	0	0	1	0	0	2	0
934	1	1	1	0	0	0	2	0	0	0	1	1	2	0	0	1	0	0	0	1	0	1	0	2	0	0	2	0	2	1	0	1	1	0	0	2	0	0	0	0	0	0	1	1	1	0	0	1	0
935	0	0	2	0	0	1	1	1	1	0	0	1	2	0	0	1	0	1	0	2	2	0	0	2	0	1	1	1	2	2	2	0	0	0	0	2	2	0	0	2	2	0	1	0	1	0	0	1	0
936	0	1	1	0	0	1	1	0	1	0	1	1	2	1	0	0	0	0	1	1	1	0	0	2	0	2	1	1	2	2	2	1	2	1	0	2	2	0	0	2	2	0	0	0	0	0	1	1	0
937	1	2	0	0	0	0	1	0	1	0	0	0	1	1	0	0	0	0	0	0	0	0	0	2	0	1	1	0	2	2	0	1	1	0	2	1	1	0	0	1	1	0	0	0	0	1	0	0	2
938	1	2	0	0	0	0	0	0	2	0	0	1	1	0	0	0	0	1	2	0	0	0	0	2	0	1	1	0	2	2	0	0	0	0	0	2	2	0	0	1	1	1	1	0	1	2	0	2	0
939	0	0	2	0	0	0	0	0	1	0	0	0	1	1	0	0	0	1	1	0	0	0	0	2	0	2	1	0	2	2	0	1	2	0	0	2	1	0	0	1	1	1	0	0	2	0	0	1	1
940	1	1	2	0	0	0	2	0	0	0	2	0	0	0	0	1	0	0	2	0	0	1	1	1	1	1	0	2	0	0	2	0	2	0	0	2	0	2	0	0	0	0	0	0	0	1	0	0	1
941	1	2	1	0	0	0	2	1	0	0	0	1	1	1	0	0	0	0	2	0	0	1	0	2	0	1	1	0	2	2	0	1	1	0	1	1	1	0	0	1	1	0	0	0	0	0	0	0	0
942	1	2	0	0	0	0	0	0	1	0	0	0	0	0	0	0	0	0	1	1	0	0	0	2	0	2	2	1	2	2	2	0	0	0	0	2	2	0	0	1	1	1	0	0	0	0	1	1	0
943	0	0	2	0	0	1	0	0	2	0	0	1	1	0	0	0	0	1	2	1	1	0	1	1	1	1	2	0	2	2	0	0	0	0	0	2	0	1	1	0	0	0	0	0	0	0	1	2	0
944	0	1	1	0	0	1	1	1	1	0	0	0	0	0	0	0	0	0	2	0	0	0	1	1	0	0	2	1	2	2	0	2	2	0	2	0	0	0	1	0	0	0	0	0	0	1	0	1	1
945	1	1	2	0	0	0	2	1	0	0	1	0	1	1	0	0	0	0	1	1	1	1	1	1	0	0	2	0	2	2	1	2	2	0	0	2	2	0	0	0	0	1	1	0	1	1	1	1	0
946	1	1	0	0	0	0	1	0	1	0	0	0	2	2	0	0	0	0	2	0	0	1	0	2	0	0	1	0	2	2	1	1	1	0	1	1	1	0	0	1	1	1	0	0	0	0	0	1	1
947	1	1	1	0	0	0	1	0	1	0	1	0	0	0	0	0	0	0	1	1	1	0	0	2	0	0	2	0	2	2	0	2	2	0	1	1	2	0	0	1	1	0	1	0	0	1	1	0	0
948	1	1	1	0	0	1	1	0	1	0	1	0	1	0	1	0	0	0	1	0	0	0	0	2	0	2	0	2	1	2	2	0	1	1	0	2	1	0	0	0	0	0	0	0	0	1	0	2	0
949	1	2	0	0	0	0	1	0	0	0	1	0	0	0	0	0	0	1	0	0	0	2	0	2	0	0	0	1	2	2	1	2	2	0	1	1	1	0	0	2	2	0	0	0	0	0	0	0	1
950	1	1	1	0	0	0	1	0	0	1	1	1	1	1	0	0	0	0	2	0	0	0	0	2	0	0	1	2	2	2	0	2	2	1	1	1	0	2	0	0	0	2	2	0	1	1	1	1	0
951	0	1	1	0	0	0	1	0	1	0	1	0	2	1	1	0	0	0	1	2	1	0	0	2	0	1	1	1	1	0	1	1	1	0	0	2	1	0	0	0	0	0	0	0	0	1	0	2	0
952	1	2	1	0	0	1	0	0	0	0	1	0	0	0	0	0	0	0	1	0	0	1	0	2	0	2	2	1	2	2	2	1	1	0	0	2	2	0	0	2	2	0	0	0	0	0	0	1	0
953	1	1	1	0	0	1	2	1	0	0	1	1	2	2	0	0	1	1	0	1	1	0	1	1	0	1	2	0	2	1	0	1	1	0	2	1	2	0	0	1	1	0	0	1	0	0	0	2	0
954	0	1	2	0	0	0	2	0	0	0	0	0	0	0	0	0	0	1	1	0	0	0	0	2	0	1	1	0	2	2	2	1	1	0	1	1	1	0	0	0	0	2	2	0	1	0	0	1	0
955	1	0	2	0	0	1	1	1	1	0	0	1	2	1	0	0	0	1	2	0	0	0	0	2	0	1	2	0	2	2	0	2	2	0	0	2	1	1	0	1	1	0	0	2	0	2	0	2	0
956	0	2	1	0	0	0	1	0	1	1	1	0	0	0	0	1	0	1	2	0	0	0	0	2	0	2	1	1	2	1	1	0	0	0	0	2	2	0	0	1	1	0	1	1	2	0	0	0	0
957	1	2	1	0	0	0	2	1	0	0	0	1	1	0	0	0	0	0	2	0	0	0	0	2	0	0	1	1	1	1	1	0	0	1	2	1	2	0	0	2	2	1	1	0	1	2	0	2	0
958	1	2	0	0	0	0	2	0	0	0	1	0	2	2	0	0	0	1	1	0	0	0	0	2	0	2	2	0	2	2	1	1	1	1	1	2	1	0	0	0	0	0	0	0	0	0	0	2	0
959	1	0	2	0	0	0	2	1	0	0	0	1	1	1	0	0	0	0	1	1	1	1	1	2	0	0	1	0	2	2	0	1	1	1	1	1	1	1	0	1	1	0	0	2	0	1	0	1	0
960	1	0	2	0	0	1	1	0	1	0	1	0	1	1	0	0	0	1	1	0	0	0	1	1	0	1	2	1	2	2	1	0	1	1	0	2	2	0	0	1	1	1	1	0	1	1	0	2	0
961	1	1	1	0	0	0	1	1	1	0	1	0	1	0	1	0	0	0	2	0	0	1	0	2	0	1	2	0	2	2	1	0	1	1	0	2	1	0	0	2	2	0	2	0	0	0	0	2	0
962	1	2	1	0	0	0	2	1	0	0	0	0	0	0	0	0	0	1	2	0	0	0	0	2	0	1	1	0	2	2	0	1	1	0	1	1	1	0	0	1	1	0	0	0	1	0	0	2	0
963	1	1	1	0	0	1	2	0	0	0	2	1	1	0	0	1	0	1	1	0	0	0	2	0	0	0	2	1	2	1	0	1	1	1	2	0	2	1	0	0	0	0	1	0	1	0	0	1	0
964	1	2	0	0	0	0	1	1	1	0	0	0	0	0	0	0	0	2	1	1	1	1	0	2	0	2	2	0	2	2	0	2	2	0	0	2	1	1	0	1	1	0	2	0	0	0	0	2	0
965	1	0	2	0	0	0	1	0	1	0	1	0	1	1	0	0	0	0	1	2	1	0	0	2	0	1	2	1	2	2	2	1	1	1	2	0	2	0	0	1	1	0	0	0	0	1	0	1	1
966	0	1	2	0	0	1	2	0	0	0	0	0	0	0	0	0	0	1	1	1	1	0	2	0	0	1	2	0	2	2	1	1	1	1	0	2	0	1	0	1	1	0	0	1	0	1	1	2	0
967	1	2	1	0	0	0	2	0	0	0	0	0	0	0	0	0	0	1	2	0	0	0	0	2	0	0	2	0	2	2	1	0	0	0	0	2	1	0	1	1	1	0	1	0	1	0	0	0	1
968	0	2	1	0	0	0	1	0	1	0	1	0	0	1	0	0	0	1	1	1	0	0	0	2	0	1	1	0	2	2	0	1	2	2	2	1	2	0	0	1	1	0	1	0	1	0	1	1	0
969	1	1	2	0	0	0	2	0	0	0	2	0	0	0	0	0	0	1	2	0	0	0	0	2	0	1	2	0	2	2	2	1	0	0	1	1	2	0	0	1	1	0	0	0	1	1	0	1	1
970	0	2	0	0	0	0	0	0	1	0	1	1	2	2	0	0	0	1	0	1	1	2	1	1	1	1	0	1	1	0	2	1	1	1	1	2	2	0	0	2	2	0	0	0	0	0	0	0	2
971	1	1	1	0	0	1	1	1	1	0	0	0	0	0	0	0	0	0	0	1	0	1	0	2	0	0	2	0	2	2	0	0	0	0	0	2	0	0	0	1	1	0	0	0	0	0	0	1	0
972	1	2	1	0	0	0	1	1	1	0	0	1	1	0	0	0	0	1	2	0	0	0	0	2	0	1	1	0	2	2	0	1	1	0	1	1	0	1	0	0	0	1	1	0	1	1	0	0	1
973	1	0	2	0	0	1	1	0	0	0	0	0	0	0	0	0	0	1	2	1	1	0	0	2	0	2	2	1	1	1	1	0	0	1	2	1	2	0	0	1	1	0	0	1	0	1	0	2	0
974	1	0	2	0	0	1	2	0	0	0	1	1	1	0	0	1	0	1	0	1	1	1	0	2	0	1	1	0	1	1	2	1	1	0	1	1	2	0	0	1	1	0	1	1	0	1	0	2	0
975	0	1	2	0	0	0	1	0	1	0	0	2	2	0	0	1	0	0	1	1	0	0	0	2	0	0	1	0	2	2	0	0	1	0	0	2	1	1	0	1	1	0	0	2	0	2	1	0	0
976	0	1	1	0	0	0	2	0	0	0	2	0	0	0	0	0	0	0	2	0	0	0	0	2	0	0	1	0	2	2	0	1	1	1	0	2	1	1	1	2	1	1	1	0	1	1	0	2	0
977	1	0	2	0	0	0	1	0	2	0	0	0	1	1	0	0	0	0	1	0	0	1	0	2	0	1	2	0	2	2	0	0	0	0	0	2	0	0	0	0	0	0	0	0	0	0	0	1	1
978	1	1	2	0	0	0	1	0	1	0	1	0	0	0	0	0	0	1	1	0	0	0	0	2	0	1	1	0	2	2	0	2	2	0	2	2	1	0	1	1	1	1	1	0	1	1	1	0	0
979	0	1	2	0	0	0	1	1	1	0	0	0	0	0	0	0	0	1	1	0	0	1	0	2	0	0	2	0	2	2	2	1	1	0	0	2	2	1	0	1	1	0	0	0	0	1	0	1	0
980	1	1	1	0	0	0	2	0	0	0	2	1	1	1	0	0	0	0	1	0	0	1	0	2	0	2	2	0	2	1	0	1	2	2	2	1	2	0	0	1	1	0	1	0	1	1	0	0	1
981	1	0	2	0	0	1	2	0	0	0	2	0	0	0	0	0	0	0	1	1	1	0	0	2	0	2	2	0	2	2	1	1	0	1	0	2	1	0	0	2	2	0	1	0	0	1	0	2	0
982	0	1	1	0	0	1	1	0	1	0	1	0	1	1	0	0	0	0	1	1	1	1	0	2	0	2	1	0	2	1	1	1	2	1	0	2	2	0	0	1	1	0	0	0	1	1	0	2	0
983	1	1	1	0	0	0	1	0	1	0	1	0	0	0	0	0	0	1	1	1	1	0	0	2	0	1	0	0	1	1	1	2	2	0	1	1	0	1	1	0	0	0	0	0	0	1	0	1	1
984	1	2	0	0	0	0	1	0	0	0	1	1	1	0	0	1	0	0	2	0	0	1	1	1	1	1	2	0	2	2	0	2	2	0	1	1	2	0	0	1	1	1	2	0	0	1	1	1	0
985	1	2	0	0	0	0	1	0	1	0	0	1	2	0	0	1	0	0	1	0	0	2	1	1	1	1	1	1	2	2	1	1	2	0	0	2	2	0	0	1	1	0	1	0	1	0	0	1	0
986	1	1	1	0	0	1	1	0	1	0	0	0	0	0	0	0	0	0	2	0	0	0	0	2	0	2	1	0	1	1	0	1	1	0	1	1	2	0	0	2	2	0	1	0	0	1	0	1	0
987	1	2	1	0	0	0	0	0	1	0	0	0	1	1	0	0	1	1	0	2	1	1	0	2	0	0	2	0	2	1	0	1	1	0	2	1	2	0	0	2	2	0	1	0	1	0	0	0	0
988	0	1	1	0	0	1	1	0	1	0	0	1	1	2	0	0	0	1	1	1	1	0	0	2	0	1	2	0	2	2	1	1	1	0	0	2	1	0	0	0	0	0	1	0	0	0	0	2	0
989	1	1	1	0	0	0	1	0	0	1	1	0	0	0	0	0	0	0	2	1	1	0	0	2	0	1	1	0	2	2	0	1	1	0	1	1	0	0	0	0	0	0	0	1	1	2	0	2	0
990	1	0	2	0	0	1	1	0	0	0	0	0	1	1	0	0	1	1	2	1	1	0	0	2	0	0	1	0	2	2	0	2	2	1	0	2	2	0	0	1	1	1	1	0	0	1	0	1	0
991	1	1	1	0	0	0	2	1	0	0	0	1	1	1	0	0	0	0	2	1	1	1	0	2	0	1	2	1	2	2	1	2	2	1	1	0	1	0	0	2	2	1	1	0	1	0	0	2	0
992	1	0	2	0	0	1	1	1	0	0	0	0	1	1	0	0	0	0	2	1	1	1	1	1	1	1	1	1	0	0	2	0	0	0	1	1	1	0	0	2	1	0	1	1	2	0	0	2	0
993	1	2	2	0	0	0	2	1	0	0	1	0	0	0	0	1	0	2	2	0	0	0	0	2	0	1	0	0	2	1	0	1	1	1	1	1	2	0	0	0	0	0	0	0	0	1	1	1	0
994	0	1	1	0	0	1	2	0	0	0	0	0	0	0	0	0	0	1	1	1	0	0	0	2	0	0	2	0	2	2	1	0	0	1	0	2	1	0	0	1	1	0	1	0	1	0	0	1	1
995	0	1	1	0	0	1	1	0	2	0	0	1	1	0	0	1	0	0	1	1	0	0	1	1	0	2	2	1	2	2	2	0	0	0	0	1	1	0	0	1	1	0	0	0	0	1	0	1	0
996	1	0	2	0	0	0	2	0	0	0	1	1	1	0	0	0	0	0	1	0	0	0	2	0	0	0	0	0	1	1	1	1	2	0	0	2	2	0	0	2	2	2	2	0	0	1	0	2	0
997	0	0	2	0	0	1	0	0	1	0	0	0	1	0	0	0	0	1	1	1	0	0	0	2	0	1	1	0	2	2	0	0	1	0	1	2	1	0	1	1	1	1	0	0	0	0	0	2	0
998	0	1	1	1	1	1	1	0	1	1	1	0	0	0	0	0	0	0	1	0	0	1	0	2	0	0	2	0	2	2	0	1	1	0	0	2	1	0	0	0	0	2	2	0	1	0	0	1	0
999	0	1	1	0	0	0	1	0	1	0	1	0	1	1	0	0	0	1	1	1	0	1	1	1	1	2	2	0	2	2	0	1	1	1	2	0	1	0	0	0	0	0	0	0	0	0	1	1	0
1000	0	2	1	0	0	0	0	0	1	0	1	0	1	1	0	0	0	0	0	1	1	1	1	1	1	0	2	0	2	1	1	1	2	2	0	2	1	0	0	2	2	1	1	0	1	0	0	1	1
[truncated: 252 more columns]
