# Supplementary material for: KNN-MDR: a learning approach for improving interactions mapping performances in genome wide association studies
Source: BMC Bioinformatics. 2017 Mar 21;18:184. doi: 10.1186/s12859-017-1599-7 (PMC5361736; doi:10.1186/s12859-017-1599-7)
Supplement: Supplementary file 5 — The data set(s) supporting the results of Table 3. (ZIP 7092 kb) [file 12859_2017_1599_MOESM5_ESM.zip › 000/S42/mkallsimul.dat]

1	1	0	2	0	0	0	2	0	0	0	0	0	0	0	0	0	0	0	2	2	2	0	1	1	1	1	1	2	2	1	2	0	0	2	0	2	2	0	2	1	0	0	0	0	1	0	0	2	0
2	1	1	1	0	0	0	1	0	0	0	0	1	1	0	0	0	0	0	1	1	1	0	1	1	1	1	2	2	2	2	1	2	2	1	1	1	1	0	1	2	1	0	0	0	0	0	0	2	0
3	1	0	2	0	0	0	1	0	1	1	0	1	1	0	0	0	0	0	2	2	2	1	2	2	1	1	1	2	2	2	0	1	1	1	1	1	2	1	1	1	1	0	0	0	0	0	0	0	2
4	0	0	2	0	0	0	2	0	1	1	0	1	1	0	0	0	0	0	2	2	2	0	2	2	1	1	2	2	2	2	0	0	0	1	0	2	1	0	0	0	0	1	1	0	0	0	0	2	0
5	1	0	1	0	0	0	1	1	1	2	0	1	1	0	0	0	0	0	1	2	2	0	1	1	1	1	2	2	2	2	0	1	2	1	2	1	2	0	1	2	1	0	0	0	0	0	0	1	1
6	0	0	1	0	0	0	1	0	1	1	1	0	0	0	0	0	0	1	1	1	1	0	1	1	1	1	2	2	2	2	0	2	2	1	2	2	0	0	0	1	1	0	0	0	0	1	0	1	1
7	1	0	2	0	0	0	1	0	0	0	0	0	0	0	0	0	0	1	0	0	2	0	2	2	0	0	2	2	2	2	0	2	2	1	1	1	0	0	1	1	1	0	1	0	1	1	0	2	0
8	0	0	1	0	0	0	1	0	1	1	0	1	1	0	0	0	0	1	1	1	1	0	2	2	0	0	2	2	2	1	1	2	2	0	1	1	1	0	0	2	2	0	0	1	0	1	0	1	1
9	0	0	1	0	0	0	1	0	2	2	0	2	2	0	0	0	0	0	1	1	1	0	2	2	0	0	2	2	2	1	1	1	1	2	0	2	1	0	2	0	0	0	0	0	2	0	0	1	1
10	1	0	2	0	0	0	1	0	1	1	0	0	0	1	0	0	0	1	2	2	2	0	2	2	0	0	0	0	1	0	1	2	2	0	2	0	1	0	1	1	1	0	0	0	0	0	0	1	0
11	0	0	2	0	0	0	2	0	0	0	1	0	0	0	0	0	0	1	2	2	2	0	2	2	0	0	2	2	2	2	1	0	1	1	1	2	1	0	0	1	1	0	0	0	1	0	0	1	1
12	0	0	0	0	0	0	1	0	0	0	0	1	2	1	0	1	0	0	1	1	1	2	0	2	0	0	0	2	1	1	2	1	1	1	1	1	1	0	2	0	0	0	0	0	0	0	0	2	0
13	0	0	0	0	0	0	2	1	0	1	0	0	0	0	0	0	0	0	0	0	2	0	2	2	0	0	2	2	1	0	2	1	1	2	1	2	0	0	0	2	2	1	1	1	1	0	0	2	2
14	0	0	2	0	0	0	0	0	1	1	1	1	0	0	0	0	0	1	1	1	2	0	2	2	0	0	1	1	1	1	0	0	0	2	1	1	2	1	1	0	0	0	0	0	0	0	1	0	1
15	0	1	1	0	0	0	2	0	1	1	1	1	1	1	0	0	0	0	2	2	2	0	2	2	0	0	1	1	2	0	1	1	1	1	0	2	0	0	0	1	1	0	0	0	0	0	0	2	0
16	0	0	1	0	0	0	1	0	2	2	0	1	1	0	0	0	0	0	2	1	2	1	1	2	0	0	1	2	2	1	0	1	1	2	0	2	2	1	0	0	0	1	1	0	1	1	0	0	2
17	0	0	0	0	0	0	0	0	1	1	0	0	0	0	0	0	0	1	2	2	2	0	2	2	1	1	1	1	2	1	0	0	0	1	0	2	1	1	0	0	0	0	1	0	1	0	0	1	2
18	1	0	1	0	0	0	1	1	1	2	0	1	1	0	0	0	0	0	2	1	2	0	0	1	1	1	2	2	2	2	0	2	2	0	0	2	1	1	0	2	1	0	0	0	0	1	0	2	1
19	1	0	2	0	0	0	1	1	1	2	0	2	2	1	0	0	0	0	0	0	0	1	2	2	0	0	1	2	1	1	1	2	2	0	1	2	1	0	1	1	1	0	0	0	1	0	0	1	1
20	1	0	1	0	0	0	0	0	1	1	1	0	0	0	0	0	0	1	1	1	1	0	1	1	0	0	2	2	2	2	1	1	1	0	2	0	2	0	1	1	1	0	0	0	0	2	0	2	1
21	1	0	1	0	0	1	1	0	1	1	1	0	0	0	0	0	0	1	0	0	0	2	0	2	0	0	2	2	2	2	0	2	2	0	1	1	2	0	1	1	0	1	1	0	1	0	0	2	0
22	0	0	2	0	0	1	0	0	2	2	0	0	1	1	0	0	0	1	1	0	1	0	2	2	1	1	2	2	2	2	0	1	1	2	0	2	2	0	2	0	0	0	1	0	2	2	0	1	1
23	1	0	2	0	0	0	0	0	1	1	1	0	0	0	0	0	0	0	2	2	2	1	0	1	1	1	1	2	1	1	2	0	0	1	1	1	1	0	1	2	1	1	1	0	1	0	0	2	0
24	0	0	1	0	0	0	1	1	1	2	0	0	1	1	0	0	0	0	2	2	1	0	2	2	0	0	2	2	2	1	1	0	0	2	1	1	2	0	2	0	0	0	0	0	0	0	0	2	0
25	1	0	2	0	0	0	0	0	1	1	0	0	1	1	0	0	0	1	2	2	2	0	2	2	0	0	0	2	1	1	2	1	2	1	1	1	2	0	2	0	0	0	0	0	0	0	0	1	1
26	1	0	1	0	0	0	1	1	1	2	0	0	1	1	0	0	0	1	1	1	1	0	2	2	1	1	2	2	2	1	2	2	2	0	1	1	0	0	0	2	2	0	0	0	1	1	0	2	0
27	0	0	2	0	0	0	1	0	1	1	0	0	0	0	0	0	0	2	1	1	2	0	1	1	1	1	1	0	2	0	0	2	2	1	0	2	2	0	1	1	1	0	0	1	0	0	0	2	1
28	1	0	1	0	0	0	0	0	1	1	0	0	0	0	0	0	0	1	0	0	1	0	2	2	0	0	2	2	2	1	2	0	0	1	0	2	1	0	1	1	1	0	1	0	1	1	0	1	0
29	0	0	2	0	0	0	1	0	1	1	0	0	1	0	0	0	0	0	1	2	2	0	2	2	1	1	2	0	1	0	1	0	0	2	0	2	2	1	1	1	0	0	0	0	2	1	0	0	2
30	0	0	2	0	0	0	2	0	0	0	0	0	0	0	0	0	0	0	1	1	1	0	1	1	1	1	1	2	2	1	1	2	2	1	1	2	1	0	1	2	1	0	0	1	0	0	0	0	0
31	0	0	2	0	0	2	2	1	0	1	0	0	0	0	0	0	0	0	2	2	2	0	2	2	0	0	0	2	1	0	1	1	1	1	0	2	1	0	0	1	1	0	0	0	0	0	0	1	1
32	0	0	1	0	0	0	2	0	0	0	2	1	1	1	0	0	0	1	1	1	2	0	1	1	0	0	2	2	2	2	0	1	1	1	1	1	2	1	1	0	0	0	0	1	0	0	0	1	2
33	1	0	1	0	0	0	1	0	0	0	2	0	0	0	0	0	0	0	1	1	1	1	2	2	0	0	0	2	1	0	1	1	1	1	1	2	0	0	1	1	1	0	0	0	1	1	0	1	2
34	1	0	1	0	0	0	1	0	0	0	1	0	0	0	0	0	0	2	0	0	0	0	1	1	1	1	1	2	2	1	0	1	2	1	0	2	1	0	1	1	1	0	0	0	2	1	1	2	0
35	0	0	1	0	0	1	2	0	0	0	1	0	1	1	0	0	0	0	2	2	2	1	2	2	0	0	0	2	1	1	2	0	0	1	2	2	2	0	2	1	0	0	1	0	1	0	0	1	1
36	0	0	0	0	1	0	0	0	1	1	1	0	1	1	0	0	0	0	0	1	1	0	2	2	0	0	1	2	2	1	0	0	0	2	0	2	2	1	0	0	0	0	0	1	0	1	1	2	0
37	1	0	1	0	0	1	0	0	2	2	0	0	2	2	0	0	0	1	0	0	0	0	2	2	0	0	1	2	1	1	1	1	2	2	0	2	0	0	0	1	1	1	1	0	0	0	0	1	1
38	0	0	2	0	0	1	0	0	2	2	0	0	1	0	1	1	0	1	2	2	2	1	2	2	1	1	2	2	2	2	1	1	1	1	0	2	2	1	0	2	1	0	0	1	0	0	0	2	0
39	1	0	1	0	0	0	2	0	0	0	1	0	0	0	0	0	0	0	1	1	1	0	1	1	0	0	2	2	2	1	2	1	1	1	0	2	1	0	1	1	1	0	0	0	2	1	0	0	2
40	1	0	2	0	0	0	2	0	0	0	1	0	0	1	0	0	0	1	1	1	2	0	2	2	0	0	2	2	2	1	2	0	0	2	0	2	1	0	1	1	1	0	1	0	1	0	0	2	0
41	1	0	1	0	0	0	2	0	1	1	0	0	2	2	0	0	0	1	1	1	1	1	2	2	0	0	2	2	2	2	0	2	2	1	1	1	2	0	1	1	1	1	1	1	1	0	0	2	1
42	0	0	2	0	0	0	2	0	0	0	1	0	1	0	0	1	0	0	0	0	2	0	2	2	0	0	1	1	2	0	1	1	1	0	1	1	1	0	0	0	0	0	0	1	0	0	0	2	0
43	1	0	1	0	0	1	2	0	0	0	2	1	1	0	0	0	0	0	0	1	2	0	1	1	1	1	2	2	2	2	0	2	2	0	0	2	1	1	0	1	1	1	1	0	0	0	0	1	0
44	1	0	1	0	0	0	1	0	2	2	0	0	0	0	0	0	0	1	1	1	2	0	2	2	0	0	2	2	2	1	2	1	1	2	2	1	2	1	1	1	0	0	1	0	1	0	0	1	1
45	1	0	1	0	1	0	0	0	1	1	0	1	1	0	0	1	0	0	0	0	1	1	1	1	0	0	0	2	2	0	1	2	1	2	0	2	1	0	1	1	1	0	0	0	1	1	0	0	1
46	1	0	0	0	0	0	1	0	1	1	0	0	1	1	0	1	1	1	1	2	2	0	2	2	0	0	1	2	1	1	1	1	1	1	1	1	0	0	0	1	1	0	0	0	0	2	0	2	1
47	0	0	1	0	0	0	2	0	0	0	2	0	0	0	0	0	0	0	2	2	2	0	2	2	0	0	0	1	2	0	0	2	2	1	0	2	0	0	1	1	1	0	0	0	0	0	0	1	1
48	1	1	1	0	0	0	1	0	1	1	1	0	1	0	0	0	0	0	1	1	2	0	0	1	0	0	2	2	2	2	1	0	0	2	1	1	0	0	1	2	1	1	1	0	0	0	0	0	1
49	1	0	2	0	0	1	1	1	1	2	0	1	1	0	0	0	0	0	1	1	1	0	1	1	1	1	2	2	2	2	1	1	1	2	0	2	1	0	0	2	2	2	2	0	0	2	0	1	1
50	1	0	2	0	0	0	2	1	0	1	0	0	0	0	0	0	0	1	2	2	2	0	1	1	0	0	1	1	2	1	0	1	1	1	0	2	2	0	2	1	0	0	0	0	0	0	0	0	2
51	1	0	2	0	0	0	1	0	1	1	0	0	0	0	0	0	0	1	1	1	2	0	2	2	0	0	2	2	2	2	0	2	2	1	1	1	0	0	1	1	1	0	0	0	0	1	0	2	1
52	1	0	2	0	0	0	2	1	0	1	1	0	0	0	0	0	0	1	0	0	0	0	2	2	0	0	2	2	2	1	2	2	2	1	2	1	0	0	1	1	1	0	0	0	0	1	0	1	1
53	0	0	0	0	0	0	2	0	0	0	0	0	1	1	0	1	0	0	1	1	1	0	2	2	0	0	0	1	2	0	0	2	2	1	2	1	2	0	1	1	1	0	0	0	0	0	0	1	1
54	1	1	2	0	0	1	1	0	1	1	2	0	1	1	0	0	0	1	2	2	2	0	2	2	0	0	2	2	2	1	1	0	0	1	0	2	2	0	1	1	1	0	0	1	1	1	0	2	0
55	1	0	1	0	0	0	1	1	1	2	1	1	2	1	0	0	0	0	2	2	2	0	2	2	0	0	1	2	1	1	2	2	2	2	0	2	2	0	1	0	0	0	0	0	1	0	0	0	2
56	1	0	0	0	0	0	2	0	0	0	0	1	1	1	0	0	0	1	2	2	2	0	2	2	0	0	1	2	2	2	0	0	1	0	1	2	2	1	1	1	1	0	0	0	0	0	0	0	2
57	0	0	0	0	0	0	1	1	0	1	0	0	1	0	0	0	0	0	2	2	2	0	2	2	0	0	1	2	2	1	0	1	1	2	2	1	1	0	2	0	0	1	1	0	1	0	0	1	1
58	1	0	1	0	1	0	1	0	0	0	0	1	1	1	0	0	0	2	2	1	2	0	1	1	0	0	2	2	2	2	1	2	2	1	0	2	2	0	2	0	0	0	0	1	0	0	0	0	2
59	1	0	2	0	0	0	1	0	1	1	1	0	1	1	0	0	0	1	1	2	2	0	2	2	0	0	0	0	1	0	1	2	2	0	0	2	2	0	2	1	1	1	2	0	0	0	0	2	0
60	1	0	2	0	0	0	0	0	1	1	1	1	1	0	0	1	0	0	2	2	2	0	2	2	1	1	1	2	2	1	0	1	1	1	0	2	1	0	1	2	1	1	1	1	2	0	0	0	2
61	1	0	2	0	0	0	1	1	1	2	0	0	0	0	0	0	0	0	1	1	1	0	1	1	0	0	1	0	1	0	1	1	1	1	1	1	1	0	0	1	1	0	0	1	0	0	0	2	0
62	0	0	2	0	0	0	0	0	2	2	0	1	0	0	0	0	1	2	0	0	2	0	2	2	0	0	1	2	2	1	1	1	1	1	0	2	1	0	0	0	0	0	0	0	2	0	0	0	2
63	1	0	2	0	0	1	0	0	2	2	0	1	2	2	0	0	0	0	2	2	2	0	2	2	0	0	2	2	2	1	1	1	1	2	0	2	0	0	1	0	0	0	2	0	2	1	0	0	2
64	1	0	2	0	0	0	1	1	1	2	0	2	2	0	0	0	1	1	1	1	1	0	2	2	0	0	1	1	2	2	0	1	2	0	2	1	1	0	0	2	2	1	1	0	0	0	0	1	1
65	0	0	2	0	0	0	1	0	1	1	0	0	0	0	0	0	0	1	2	2	2	1	1	2	1	1	1	2	1	1	2	1	1	2	0	2	1	0	1	1	1	0	0	0	0	0	0	0	2
66	1	0	2	0	0	0	1	2	0	2	0	1	2	1	0	0	0	0	1	1	2	1	1	1	0	0	1	1	2	2	0	1	1	1	0	2	2	1	1	0	0	0	0	0	0	0	0	1	1
67	1	0	2	0	0	0	0	0	2	2	0	1	2	2	0	0	1	1	1	1	1	0	1	1	1	1	2	2	2	1	2	1	2	2	0	2	1	0	2	0	0	1	1	0	1	0	0	1	1
68	1	0	1	0	0	0	2	0	1	1	1	0	1	1	0	0	0	1	2	2	2	0	2	2	0	0	2	2	2	2	1	0	0	1	1	1	1	0	1	1	1	0	0	0	0	0	0	0	2
69	1	0	0	0	0	0	2	0	0	0	1	0	1	1	0	0	0	0	1	1	1	0	2	2	0	0	2	2	2	2	0	1	1	2	0	2	2	1	0	1	1	0	0	0	0	0	0	1	1
70	0	0	2	0	0	1	2	0	1	1	0	0	0	0	0	0	0	1	2	2	2	0	2	2	0	0	1	2	2	2	0	0	1	1	1	2	2	1	0	0	0	0	1	0	1	1	0	2	1
71	1	0	1	1	1	1	1	0	2	2	0	1	1	1	0	0	0	0	1	1	1	0	2	2	0	0	1	1	2	1	0	1	1	1	1	1	2	0	1	1	1	0	1	0	1	0	0	0	2
72	1	0	2	0	0	1	1	0	0	0	1	0	0	0	0	0	0	2	2	1	2	1	2	2	0	0	1	2	2	1	2	0	0	2	0	2	1	0	0	1	1	1	1	0	1	1	0	1	1
73	1	0	1	0	0	0	0	0	2	2	0	0	0	0	0	0	0	0	1	1	2	0	2	2	0	0	2	2	2	1	2	0	1	2	1	2	2	0	1	0	0	0	0	0	1	1	0	1	1
74	1	0	2	0	0	1	2	0	1	1	0	1	1	1	0	0	0	1	1	1	1	0	2	2	1	1	1	1	2	1	0	1	2	2	0	2	2	0	0	1	1	0	1	0	1	1	0	2	1
75	1	1	1	0	0	1	1	0	1	1	0	0	0	0	0	0	0	0	1	1	1	0	1	1	1	1	1	1	2	1	0	0	0	2	0	1	2	0	2	1	0	0	0	0	0	0	0	1	1
76	1	0	1	1	1	1	1	0	1	1	0	0	0	0	0	0	0	0	0	0	1	0	2	2	0	0	2	2	2	2	0	1	0	0	0	2	1	0	0	1	1	0	0	0	0	0	0	1	1
77	0	0	1	0	1	0	2	0	0	0	0	1	2	2	0	0	0	0	2	1	2	0	1	1	0	0	2	2	2	1	1	0	0	2	0	2	1	0	1	1	1	0	0	0	1	1	0	1	1
78	1	0	1	0	0	0	2	0	1	1	1	1	1	0	0	0	0	0	0	0	0	0	2	2	0	0	1	2	1	1	1	2	2	0	2	1	1	1	0	1	1	0	0	0	0	0	0	0	2
79	1	0	2	0	0	1	1	0	0	0	1	2	2	1	0	0	0	1	2	0	2	0	1	1	1	1	2	1	2	1	1	1	1	1	1	1	1	0	0	0	0	1	1	0	1	0	0	2	0
80	1	0	2	0	0	1	1	0	1	1	1	0	0	0	0	0	0	0	1	1	1	0	1	1	1	1	1	2	2	1	0	0	0	2	0	2	0	0	0	2	2	0	0	0	0	0	0	1	2
81	1	0	1	1	1	1	0	0	1	1	0	1	2	1	0	1	0	0	1	1	1	0	0	1	1	1	2	2	2	2	1	0	0	2	1	1	0	0	0	2	2	0	0	0	0	1	0	1	1
82	0	0	0	0	0	0	1	0	1	1	0	2	2	1	0	1	0	1	1	1	1	0	2	2	0	0	1	1	2	1	0	0	0	1	1	1	2	1	0	2	1	0	0	0	0	0	0	2	0
83	1	0	1	0	0	0	0	0	2	2	0	0	1	1	0	0	0	1	0	0	0	0	1	1	0	0	2	2	2	2	0	1	1	1	0	2	1	0	1	1	1	0	1	0	1	1	0	2	0
84	1	0	1	0	0	0	0	0	0	0	0	0	0	0	0	0	0	0	1	1	1	0	2	2	0	0	1	2	2	1	1	1	1	1	0	2	0	0	1	1	1	0	1	0	0	1	0	1	1
85	1	0	1	0	0	0	0	0	2	2	0	0	0	0	0	0	0	0	2	2	2	0	1	1	1	1	2	2	2	1	1	1	1	0	1	1	0	0	1	1	1	1	1	0	0	0	0	1	1
86	1	0	1	0	0	0	0	0	2	2	0	0	0	0	0	0	0	1	0	0	1	0	0	1	0	0	1	1	2	0	1	0	0	1	0	2	2	0	1	1	1	1	1	0	1	0	0	2	1
87	0	0	2	0	0	1	1	0	2	2	0	0	0	0	0	0	0	0	2	2	2	0	2	2	0	0	1	2	2	1	2	1	1	0	2	2	1	0	0	2	2	0	0	0	0	0	0	2	0
88	1	0	0	0	0	0	2	0	2	2	0	1	1	0	1	1	0	2	1	1	1	1	0	1	1	1	2	2	2	2	1	1	2	1	0	2	2	1	0	1	1	0	0	0	0	0	0	1	1
89	0	0	0	0	0	0	1	0	1	1	1	0	0	0	0	0	0	1	0	1	1	0	2	2	1	1	1	1	2	1	0	0	0	2	0	2	0	1	0	1	1	0	1	0	0	0	0	2	0
90	1	0	1	0	0	1	1	0	1	1	0	1	1	0	0	0	0	0	1	1	2	0	1	2	0	0	1	1	1	1	1	0	0	2	0	2	2	0	1	0	0	0	0	1	0	0	0	0	2
91	1	0	0	0	0	0	2	0	0	0	2	0	0	0	0	0	0	0	1	1	1	0	2	2	0	0	2	2	2	1	1	1	2	1	2	2	2	0	1	2	1	0	0	0	0	0	0	1	1
92	0	0	2	0	0	0	0	0	1	1	1	0	0	0	0	0	0	0	1	1	1	0	2	2	1	1	2	2	2	2	0	2	2	1	1	1	1	0	1	1	1	0	1	0	1	1	0	2	0
93	1	0	0	0	0	0	2	1	0	1	1	0	0	0	0	0	0	1	1	1	1	0	1	1	0	0	0	1	1	0	1	2	2	2	0	2	1	0	0	2	2	0	0	0	0	0	0	1	1
94	1	0	0	0	0	0	1	0	0	0	1	0	1	0	1	1	0	1	2	2	2	0	2	2	0	0	1	2	2	1	1	1	1	2	0	2	1	0	0	1	1	1	1	0	2	0	0	2	0
95	1	0	1	0	0	1	1	0	1	1	1	2	2	0	1	1	0	0	1	1	2	0	1	1	1	1	1	2	1	1	1	1	1	2	0	2	1	0	0	1	1	2	2	0	1	1	0	2	1
96	0	0	2	0	0	0	1	0	1	1	0	0	1	1	0	0	0	0	1	1	1	0	2	2	0	0	1	2	2	1	2	0	2	0	1	2	1	0	1	1	1	0	0	0	0	0	0	2	0
97	1	0	0	0	0	0	2	0	0	0	0	0	0	0	0	0	0	0	2	2	2	0	1	1	1	1	1	0	2	0	0	1	1	1	2	1	1	1	0	0	0	1	1	0	0	0	0	1	1
98	1	0	1	0	0	0	2	0	0	0	0	0	1	1	0	0	0	1	2	2	2	0	2	2	0	0	1	0	1	0	1	1	1	2	1	2	1	1	0	1	1	0	0	0	0	0	0	2	0
99	0	1	2	0	1	0	2	0	1	1	1	0	1	1	0	0	0	0	1	1	2	0	2	2	0	0	1	2	2	2	0	1	1	1	1	2	1	0	0	2	2	0	0	0	0	0	0	2	1
100	1	0	1	0	0	0	1	1	0	1	0	0	0	0	0	0	0	0	2	2	2	0	2	2	1	1	1	2	1	1	2	0	0	1	1	1	1	0	1	0	0	0	0	0	0	0	0	2	0
101	0	1	2	0	0	0	1	0	1	1	0	1	1	0	0	0	1	2	0	0	2	0	2	2	0	0	1	2	1	1	1	1	1	0	2	0	2	1	0	1	1	0	1	0	0	1	0	0	2
102	1	1	2	0	0	1	2	0	0	0	0	0	1	1	0	0	0	1	2	2	2	0	2	2	1	1	2	2	2	2	1	2	2	0	2	0	2	1	1	0	0	0	0	0	0	0	0	2	0
103	1	0	1	0	0	0	0	0	2	2	0	1	1	2	0	0	0	0	2	2	2	0	2	2	0	0	2	2	2	2	0	2	2	1	1	2	2	0	2	0	0	0	0	0	0	2	0	2	0
104	1	0	1	0	0	0	1	1	0	1	0	1	2	1	0	0	0	0	1	1	2	0	2	2	0	0	1	1	2	1	0	1	2	0	2	1	2	0	0	1	1	0	0	0	0	0	0	2	0
105	0	1	1	0	0	0	2	0	0	0	1	0	0	0	0	0	0	0	1	1	1	0	1	2	0	0	0	1	1	0	1	0	0	1	1	1	0	0	0	2	2	0	0	0	0	0	1	0	1
106	0	1	1	0	0	0	1	1	1	2	0	0	1	0	1	1	0	0	1	1	0	0	2	2	0	0	1	2	0	0	2	0	1	1	1	2	2	1	0	2	1	0	0	1	0	0	0	1	1
107	0	0	2	0	0	0	1	0	2	2	0	0	1	1	0	0	0	1	1	1	1	0	2	2	0	0	2	2	2	2	0	0	0	1	0	2	2	0	1	1	1	0	0	0	0	0	0	1	1
108	1	0	1	0	0	0	1	1	0	1	0	0	0	0	0	0	0	1	0	0	0	1	2	2	0	0	1	1	2	0	1	0	2	2	0	2	2	0	2	1	0	0	0	1	1	0	0	1	1
109	1	0	1	0	0	0	2	0	0	0	1	0	0	1	0	0	0	0	2	1	2	0	2	2	0	0	2	2	2	1	0	2	2	0	2	0	0	0	1	1	1	2	2	0	1	0	0	2	0
110	1	0	2	0	0	2	1	1	1	2	0	1	1	0	0	0	1	1	2	2	2	1	2	2	0	0	2	0	1	0	1	1	1	1	0	2	1	0	1	1	1	0	0	2	0	0	0	1	1
111	1	0	2	0	0	0	2	1	0	1	1	1	1	0	0	0	0	1	1	1	2	0	2	2	0	0	2	2	2	2	1	1	1	1	0	2	0	0	0	2	2	0	0	0	0	0	0	1	1
112	0	0	2	0	0	1	1	0	1	1	0	0	0	1	0	0	0	0	1	1	1	0	1	1	1	1	1	2	2	1	0	1	2	0	0	2	1	0	0	1	0	0	0	0	0	0	0	2	0
113	0	0	1	0	0	0	1	0	0	0	1	0	0	0	0	0	0	1	0	0	0	0	1	1	1	1	2	2	2	2	0	0	0	2	0	2	2	0	1	2	1	0	0	1	1	1	0	2	0
114	0	0	0	0	0	0	2	1	0	1	0	1	1	0	0	1	0	0	1	1	1	0	2	2	0	0	0	1	1	0	1	0	0	2	0	2	2	0	0	1	1	0	1	0	1	1	0	0	1
115	0	0	2	0	0	0	1	0	1	1	1	1	1	0	0	0	0	0	1	0	1	1	2	2	0	0	1	1	2	1	0	1	1	1	1	1	2	0	2	0	0	0	0	1	1	0	0	2	0
116	1	0	1	0	0	0	2	1	0	1	1	0	0	0	0	0	0	2	2	2	2	0	1	1	1	1	0	2	1	0	1	2	2	2	0	2	2	0	1	1	1	0	0	0	1	0	0	2	1
117	1	0	1	0	0	1	2	1	0	1	1	0	0	0	0	0	0	1	1	1	1	0	2	2	0	0	0	1	2	1	0	2	2	1	1	1	0	0	0	2	2	0	0	0	0	1	0	2	0
118	0	0	2	0	0	2	2	0	1	1	1	1	2	2	0	0	0	1	0	0	2	0	1	1	0	0	0	2	1	0	1	2	2	0	1	1	1	0	0	2	2	0	1	0	1	1	0	2	1
119	1	0	2	0	0	0	1	0	1	1	0	0	1	2	0	0	0	1	1	1	2	0	1	1	0	0	1	2	2	1	0	2	2	0	1	1	1	0	1	1	1	0	1	0	1	0	0	2	1
120	0	0	2	0	0	1	0	0	1	1	0	0	0	0	0	0	0	0	1	1	1	0	0	0	1	1	0	1	1	0	1	2	2	2	0	2	1	0	1	1	1	0	0	0	0	0	0	0	2
121	1	0	0	0	0	0	0	0	2	2	0	0	1	1	0	0	0	0	2	2	2	0	2	2	1	1	0	2	1	0	1	1	1	1	0	2	2	0	1	1	1	0	0	0	0	0	0	2	1
122	1	0	2	0	0	1	1	0	1	1	0	1	1	0	0	1	0	1	1	1	1	0	2	2	0	0	2	2	2	1	1	1	1	2	0	2	1	1	0	1	1	1	1	0	2	1	0	1	1
123	1	0	1	0	0	0	1	0	0	0	1	0	0	0	0	0	0	2	2	1	2	0	1	2	0	0	2	2	2	1	1	1	2	2	0	2	2	0	0	1	1	0	1	0	0	0	0	2	0
124	0	0	1	0	0	0	1	1	1	2	0	0	1	0	1	1	0	0	1	1	2	0	2	2	0	0	1	1	1	1	0	1	1	0	1	2	1	0	1	1	1	0	0	2	0	2	0	2	0
125	1	0	2	0	0	1	1	0	0	0	1	1	1	0	0	0	0	1	2	2	2	0	1	1	0	0	0	1	2	1	0	2	2	2	0	2	1	0	1	1	1	1	1	0	1	0	0	2	0
126	1	0	2	0	0	0	1	1	0	1	0	0	0	0	0	0	0	0	1	1	1	0	2	2	0	0	2	2	2	2	0	1	1	2	2	1	1	1	0	1	1	1	1	0	1	0	0	2	0
127	0	0	1	0	0	0	2	0	0	0	0	0	1	1	0	0	0	0	2	2	2	0	2	2	0	0	0	2	0	0	2	0	1	2	0	2	1	0	0	2	2	0	0	0	1	1	0	2	0
128	0	0	0	0	0	0	1	0	1	1	0	1	1	0	0	1	0	2	1	1	1	0	2	2	0	0	1	1	2	1	1	1	2	2	0	2	2	0	2	0	0	0	0	0	0	0	0	1	1
129	1	0	2	0	0	1	0	0	1	1	1	1	1	1	0	0	0	0	0	0	1	0	2	2	0	0	1	2	1	1	2	2	1	2	0	2	2	0	2	0	0	0	1	0	1	1	0	2	0
130	1	0	1	0	0	0	1	0	0	0	0	0	0	0	0	0	0	0	2	1	2	0	2	2	0	0	0	2	1	0	1	1	2	2	1	2	1	0	0	2	2	0	0	0	0	1	0	1	1
131	1	0	2	0	0	0	0	0	1	1	1	0	2	1	0	0	0	1	2	2	2	0	1	2	0	0	2	2	2	1	1	0	0	1	1	1	0	0	0	2	2	0	0	0	0	0	0	1	1
132	1	0	2	0	0	0	1	0	0	0	0	0	0	0	0	0	0	1	2	2	2	1	2	2	0	0	1	2	2	2	0	2	2	0	1	1	0	0	0	1	1	0	1	0	1	1	0	0	1
133	1	0	1	0	0	0	0	0	1	1	0	0	0	0	0	0	0	1	0	1	1	1	2	2	0	0	2	2	2	2	0	1	2	1	0	2	2	1	1	2	0	0	0	1	0	0	0	0	1
134	0	0	0	0	0	0	1	0	1	1	0	0	0	0	0	0	0	0	1	1	2	0	1	2	0	0	1	2	1	1	2	1	1	2	1	2	1	0	1	1	1	0	1	0	1	2	0	1	1
135	0	0	1	0	0	1	1	1	1	2	0	1	2	1	0	0	0	0	1	1	1	0	2	2	0	0	2	2	2	1	1	2	2	0	1	1	2	0	2	0	0	0	0	0	0	1	0	0	1
136	1	1	1	0	0	1	1	0	1	1	1	0	0	0	0	0	0	2	1	1	2	0	1	2	0	0	0	1	2	1	0	0	1	1	1	2	1	1	0	0	0	0	1	0	0	0	0	2	0
137	0	0	1	0	0	0	0	0	2	2	0	0	1	0	0	0	0	0	1	0	1	0	2	2	0	0	2	2	2	1	0	1	1	1	1	1	0	0	0	1	1	0	1	0	1	0	0	2	0
138	0	0	1	0	0	0	2	0	0	0	1	0	0	0	0	0	0	1	2	2	2	0	1	1	0	0	1	2	1	1	2	1	1	2	1	2	1	0	0	0	0	0	1	0	0	1	0	2	1
139	1	0	2	0	0	0	1	0	1	1	0	0	0	0	0	0	0	1	2	2	2	0	1	1	1	1	1	2	1	1	2	2	2	1	1	1	1	1	0	1	1	1	1	1	2	0	0	0	2
140	0	0	2	0	0	0	1	0	0	0	0	1	2	1	0	1	0	1	0	0	1	0	2	2	0	0	1	1	1	0	1	1	2	1	1	2	1	0	0	1	1	0	0	0	0	0	0	0	2
141	1	0	2	0	0	0	0	0	2	2	0	0	1	0	0	0	1	2	1	1	1	0	1	1	1	1	1	1	2	1	1	1	2	0	1	2	2	1	1	0	0	0	1	0	1	0	0	1	2
142	1	0	1	1	1	1	2	1	0	2	0	1	1	2	0	0	0	1	1	1	2	1	2	2	0	0	2	2	2	2	0	1	0	0	1	1	1	0	1	2	1	0	2	0	1	1	0	0	1
143	1	0	0	0	0	0	0	0	1	1	0	1	1	0	0	0	0	0	2	2	2	0	2	2	0	0	2	2	2	2	0	1	1	1	0	2	2	0	1	0	0	1	1	0	1	1	0	2	0
144	1	0	1	0	0	1	2	1	0	1	0	0	0	0	0	0	0	1	0	1	1	0	2	2	0	0	1	2	2	1	1	1	1	1	1	1	0	0	0	1	1	0	0	0	0	0	0	1	0
145	1	0	0	0	0	0	2	0	0	0	1	1	1	1	0	0	0	0	0	1	1	0	2	2	1	1	2	2	2	2	0	1	2	1	1	1	2	0	2	1	0	0	0	0	1	0	0	0	2
146	0	0	1	0	0	0	0	0	1	1	0	0	1	1	0	0	0	1	2	2	2	0	2	2	0	0	0	1	2	1	0	2	2	1	1	1	1	0	0	1	1	1	1	0	0	0	0	0	1
147	1	0	1	0	0	0	1	1	0	1	0	0	1	1	0	0	0	1	0	0	1	0	1	2	0	0	1	1	2	0	1	2	2	0	1	1	1	1	0	0	0	0	0	0	0	1	0	1	2
148	1	0	2	0	0	0	1	0	0	0	2	0	0	0	0	0	0	1	2	2	2	0	2	2	0	0	0	2	1	0	2	2	2	0	1	1	1	1	0	0	0	0	1	0	1	2	0	2	0
149	1	0	1	0	0	0	2	0	1	1	0	0	1	1	0	1	0	0	2	2	2	1	1	2	0	0	1	1	2	1	0	1	1	1	1	1	0	0	0	2	2	1	1	0	1	1	0	0	1
150	0	0	1	0	0	1	2	0	0	0	1	0	0	0	0	0	1	1	0	0	1	0	1	1	1	1	2	2	2	2	0	1	2	1	1	2	0	0	1	2	1	2	2	0	0	0	0	1	1
151	1	0	2	0	0	1	1	0	1	1	0	0	0	0	0	0	0	1	1	2	2	0	2	2	0	0	2	2	2	2	0	0	1	1	1	2	1	0	1	1	1	0	0	0	0	0	0	2	0
152	1	1	1	0	0	0	1	0	1	1	1	0	0	0	0	0	1	2	1	1	1	1	2	2	0	0	2	2	2	2	0	2	2	0	1	1	1	0	1	1	1	0	0	0	0	0	0	2	0
153	1	0	0	0	0	0	0	0	1	1	0	1	1	0	0	0	0	1	1	1	1	0	1	1	2	2	0	1	2	1	0	1	2	1	2	2	2	1	1	1	0	0	1	0	1	0	0	2	0
154	1	0	2	0	0	1	2	1	0	1	0	0	0	0	0	0	0	1	2	2	2	1	2	2	0	0	2	2	2	2	0	2	2	0	1	1	2	1	0	0	0	0	0	1	0	0	0	2	0
155	0	0	1	0	0	0	1	1	1	1	0	1	2	1	0	1	0	1	1	0	0	0	1	1	0	0	1	1	1	1	1	1	1	1	0	2	2	0	2	0	0	0	0	0	0	0	0	0	2
156	1	0	2	0	0	0	2	1	0	1	0	0	0	0	0	0	0	0	1	1	2	1	2	2	0	0	1	1	2	1	1	1	1	1	1	1	1	1	0	1	1	0	1	0	1	0	0	0	1
157	0	0	0	0	0	0	2	1	0	1	0	1	1	0	0	0	0	1	1	1	1	0	2	2	0	0	2	2	2	1	1	2	2	1	0	2	1	1	0	1	1	0	1	0	1	0	0	2	1
158	0	0	2	0	0	1	1	0	0	0	1	1	2	1	0	0	0	1	0	0	1	0	1	2	0	0	1	1	1	1	0	2	2	1	2	2	1	0	0	1	1	0	0	0	0	2	1	1	0
159	1	0	1	0	0	0	0	0	1	1	1	1	1	0	0	0	0	0	2	1	2	0	2	2	0	0	2	2	2	2	0	0	1	2	0	2	0	0	0	2	2	0	0	0	1	1	0	1	1
160	1	0	1	0	0	1	2	1	0	1	0	1	2	1	0	1	0	1	2	2	2	1	2	2	0	0	1	1	1	1	0	1	2	2	0	2	0	0	0	2	2	0	1	0	1	1	0	1	1
161	1	0	1	0	0	0	1	0	0	0	1	0	0	0	0	0	0	1	2	2	2	0	2	2	0	0	1	1	2	1	1	0	0	2	0	2	1	0	0	1	1	0	0	0	0	2	0	1	0
162	1	0	1	0	0	0	0	0	0	0	1	0	1	0	0	1	0	2	2	2	2	0	2	2	1	1	2	2	2	1	1	1	0	0	1	1	1	0	0	1	1	0	1	0	0	0	0	0	2
163	1	1	2	0	0	0	0	0	1	1	0	0	0	0	0	0	0	0	1	1	1	0	2	2	0	0	1	2	1	1	1	1	1	0	2	2	1	0	1	1	1	0	0	0	0	0	0	2	0
164	0	0	1	0	0	1	1	1	0	1	0	1	1	0	0	0	0	1	0	0	0	0	1	1	1	1	2	2	2	1	2	0	0	0	1	1	1	0	1	1	1	0	0	0	0	0	0	2	1
165	1	0	2	0	0	0	1	0	1	1	1	0	0	0	0	0	0	0	2	2	2	0	2	2	0	0	1	1	2	1	0	1	1	1	0	2	1	0	0	1	1	0	1	0	0	0	0	2	1
166	1	1	1	0	0	1	1	0	1	1	0	1	0	0	0	0	0	0	2	1	2	0	2	2	0	0	0	1	1	0	1	1	1	1	0	2	1	0	0	2	2	0	0	0	0	2	0	1	1
167	0	0	2	0	0	0	0	0	2	2	0	0	1	0	0	0	0	0	2	2	2	0	2	2	0	0	1	1	2	2	0	2	2	0	1	1	2	1	1	0	0	0	0	0	2	1	0	1	1
168	1	0	1	0	0	0	1	0	1	1	1	0	1	0	1	1	0	1	1	1	1	0	2	2	0	0	1	2	2	1	1	2	2	1	0	2	2	0	2	1	0	0	1	0	0	1	0	1	1
169	1	1	1	0	0	0	1	0	1	1	0	0	2	2	0	1	0	1	1	2	2	0	2	2	0	0	1	2	1	1	2	1	1	2	0	2	2	1	1	1	0	0	2	0	1	1	0	1	2
170	1	0	2	0	0	2	2	1	0	1	1	1	2	1	0	1	0	1	1	1	2	0	1	1	1	1	2	2	2	1	2	2	2	2	0	2	1	1	0	1	1	0	0	1	0	0	0	1	1
171	1	0	1	0	0	1	0	0	1	1	1	0	0	0	0	0	0	0	0	0	0	0	2	2	0	0	2	2	2	1	2	1	1	0	2	0	1	0	1	1	1	0	1	0	2	2	0	1	1
172	1	0	0	0	0	0	2	1	0	2	0	0	0	0	0	0	0	1	0	0	1	0	2	2	0	0	2	2	2	1	0	1	1	1	1	1	2	0	1	0	0	0	0	0	0	0	0	0	2
173	1	0	0	0	0	0	1	0	0	0	0	0	0	0	0	0	0	0	1	1	1	0	2	2	0	0	2	2	2	2	1	1	1	2	0	2	1	1	0	1	1	0	1	0	1	0	0	0	1
174	1	1	1	0	0	0	1	0	1	1	0	0	0	0	0	0	0	0	2	2	2	1	2	2	0	0	1	1	1	1	1	2	2	1	0	2	1	0	2	0	0	0	0	0	1	1	0	0	1
175	1	0	2	0	0	1	1	0	1	1	2	0	1	1	0	0	0	1	2	2	2	0	2	2	0	0	2	2	1	1	2	1	1	1	0	2	1	0	1	1	1	0	0	1	1	1	0	1	1
176	0	0	0	0	0	0	2	1	0	1	0	1	1	1	0	0	0	1	1	1	2	0	2	2	0	0	2	2	2	1	1	0	0	1	1	1	2	1	0	1	1	1	1	0	0	1	0	2	1
177	1	0	0	0	0	0	2	1	0	1	0	0	1	1	0	0	0	0	1	2	2	0	2	2	1	1	1	2	2	1	0	1	2	2	0	2	2	0	1	2	2	0	0	1	0	0	0	0	2
178	0	0	1	0	0	0	0	0	2	2	0	0	2	0	1	1	0	1	0	1	1	0	2	2	0	1	0	1	2	1	0	2	2	2	0	2	2	0	1	1	1	0	0	0	0	0	0	1	1
179	0	0	1	1	1	2	1	0	0	0	1	0	0	0	0	0	0	1	1	1	1	0	2	2	0	0	2	2	2	1	1	0	0	2	0	2	0	0	0	1	1	0	1	0	1	1	1	1	0
180	0	0	2	0	0	1	1	0	1	1	1	2	2	1	0	0	0	0	1	1	1	0	2	2	1	1	1	2	2	1	1	1	2	1	1	1	1	0	0	2	2	0	0	0	0	0	0	2	1
181	0	1	1	0	0	0	2	0	0	0	1	1	1	0	0	0	1	1	1	1	1	0	1	1	0	0	1	1	2	2	1	2	2	2	0	2	0	0	1	1	1	0	0	0	1	1	0	1	1
182	1	0	1	0	1	0	1	1	0	1	0	0	0	0	0	0	0	0	2	1	2	0	2	2	0	0	2	2	2	2	1	0	2	0	2	2	1	0	1	2	1	0	0	0	0	0	0	0	2
183	0	0	1	0	0	0	1	0	0	0	1	0	0	0	0	0	0	0	0	1	2	1	2	2	0	0	2	2	2	2	1	0	0	2	0	2	1	0	2	0	0	0	1	0	1	1	0	1	2
184	0	0	1	0	0	0	0	0	1	1	0	1	1	0	0	0	0	0	2	1	2	0	1	1	2	2	2	2	2	2	0	1	2	0	1	2	0	0	0	2	2	0	0	0	2	1	0	2	0
185	0	0	1	0	0	0	1	0	1	1	1	0	0	0	0	0	0	1	2	0	2	0	2	2	1	1	1	1	1	1	1	1	1	1	1	1	0	1	0	1	1	0	1	0	1	0	0	1	1
186	1	0	2	0	0	0	1	0	0	0	1	0	1	0	1	1	1	1	2	2	2	0	2	2	0	0	1	1	1	1	1	0	2	0	1	2	0	1	0	1	1	0	1	0	1	1	0	2	0
187	1	0	1	0	0	0	2	1	0	1	0	0	0	0	0	0	0	1	1	1	1	0	1	2	0	0	2	2	2	1	1	1	0	2	0	2	1	0	1	1	1	1	1	0	1	0	0	2	1
188	1	0	2	0	0	0	1	0	0	0	0	0	1	1	0	1	0	0	0	0	1	0	2	2	1	1	1	2	1	1	2	0	0	1	2	2	0	0	0	2	2	0	0	1	0	0	0	2	0
189	1	0	1	0	0	0	0	0	2	2	0	1	0	0	0	0	0	1	1	1	1	1	1	2	0	0	1	1	2	1	1	1	1	2	0	2	0	0	1	1	1	0	0	0	0	1	0	1	1
190	0	0	1	0	0	0	0	0	2	2	0	0	1	1	0	0	0	0	2	2	2	0	2	2	0	0	0	1	1	1	1	1	1	0	1	1	1	0	0	2	2	0	0	0	0	0	0	2	0
191	1	0	0	0	0	0	0	0	1	1	0	1	1	0	0	1	0	0	2	1	2	0	0	0	1	1	1	0	2	0	0	1	1	2	1	2	1	0	0	1	1	0	0	1	1	1	0	2	1
192	1	0	2	0	0	1	1	0	1	1	1	0	0	0	0	0	0	1	2	2	2	1	1	1	0	0	2	1	2	1	1	1	1	0	1	1	2	0	1	1	1	0	2	0	2	1	0	1	1
193	1	0	2	0	0	0	2	0	0	0	0	0	0	0	0	0	0	1	0	0	1	0	2	2	0	0	1	2	1	1	1	2	2	2	0	2	2	0	2	0	0	0	0	0	0	0	0	2	1
194	1	0	1	0	0	0	1	0	1	1	0	0	1	1	0	0	0	0	1	1	2	0	2	2	0	0	1	0	1	0	1	1	1	2	0	2	1	0	1	1	1	0	0	0	0	0	0	1	1
195	1	0	2	0	0	0	2	0	0	0	2	0	0	0	0	0	0	0	0	1	2	0	2	2	0	0	1	2	1	1	2	1	1	1	0	2	1	0	0	2	2	0	1	0	1	0	0	2	1
196	1	0	0	0	0	0	2	0	0	0	1	1	1	0	0	0	0	1	2	2	2	0	2	2	0	0	1	2	2	2	0	0	2	1	0	2	2	1	0	1	1	0	1	0	2	0	0	1	1
197	1	0	2	0	0	0	0	0	2	2	0	0	1	1	0	0	0	1	1	1	1	0	1	1	1	1	0	2	2	0	1	2	2	0	1	1	1	0	1	2	1	0	1	0	0	1	0	1	1
198	1	0	2	0	0	0	1	0	1	1	0	0	2	2	0	0	0	0	1	1	1	0	0	1	0	0	1	1	2	0	0	2	2	1	1	2	2	1	1	1	1	1	1	1	0	1	0	1	1
199	1	0	0	0	0	0	2	1	0	1	0	0	0	0	0	0	0	2	2	2	2	0	1	1	1	1	2	2	2	2	2	2	2	2	0	2	1	0	2	0	0	0	0	1	0	0	0	1	1
200	0	0	2	0	0	0	1	0	1	1	1	1	1	0	0	0	0	0	1	1	2	0	2	2	0	0	1	2	1	1	1	1	2	2	0	2	2	1	1	1	0	0	0	0	0	0	0	0	1
201	0	0	2	0	0	0	0	0	2	2	0	1	1	0	0	0	0	0	2	2	1	1	2	2	0	0	1	2	1	1	1	0	2	2	0	2	2	1	1	0	0	0	0	0	0	0	0	2	0
202	0	0	2	0	0	0	2	0	1	1	0	0	0	0	0	0	0	1	2	2	2	0	2	2	1	1	1	2	2	2	0	2	2	0	1	1	2	0	2	0	0	0	1	0	1	0	0	0	2
203	0	0	2	0	0	2	1	0	1	1	0	0	0	0	0	0	0	0	2	1	2	0	2	2	0	0	1	1	2	1	0	0	0	0	1	1	1	0	0	2	2	0	0	0	1	0	0	1	0
204	1	0	1	0	0	0	2	0	0	0	1	0	0	0	0	0	0	1	1	1	1	1	1	2	0	0	1	1	2	0	0	0	2	1	0	2	1	1	0	1	1	0	0	0	2	1	0	2	0
205	0	0	2	0	0	0	1	0	0	0	1	1	1	0	0	1	0	0	0	1	2	0	2	2	0	0	2	2	2	2	0	1	2	1	1	1	2	0	1	1	1	0	0	0	0	0	0	1	1
206	1	0	0	0	0	1	1	0	0	0	0	0	1	1	0	0	0	0	2	1	2	0	2	2	0	0	2	2	2	2	0	1	2	0	1	2	1	0	1	1	1	1	1	0	1	0	0	2	0
207	1	0	1	0	0	0	0	0	2	2	0	1	1	0	0	0	0	1	1	0	1	0	2	2	0	0	1	1	2	1	0	0	1	2	0	2	1	0	1	0	0	0	1	1	0	0	0	2	0
208	1	0	1	0	0	1	1	1	0	1	0	0	0	0	0	0	0	0	2	2	2	0	2	2	0	0	2	2	2	1	1	0	0	2	0	2	2	2	0	0	0	0	0	1	0	0	0	1	1
209	0	0	2	0	0	0	1	0	1	1	1	0	0	0	0	0	0	0	1	1	1	1	2	2	0	0	2	2	2	2	0	1	1	0	1	1	2	1	0	2	1	0	0	0	1	1	0	1	1
210	1	0	1	0	0	0	1	0	1	1	1	0	0	0	0	0	0	0	2	2	2	0	2	2	1	1	2	2	2	2	1	1	1	1	1	1	1	1	0	2	1	0	0	0	0	0	0	1	1
211	0	0	1	0	0	0	2	0	0	0	1	0	1	1	0	0	1	1	1	1	1	0	2	2	0	0	2	0	1	0	1	1	1	1	0	2	1	1	0	1	1	1	1	0	0	0	0	0	2
212	1	0	2	0	0	0	1	0	2	2	0	0	0	0	0	0	0	0	1	1	2	0	2	2	0	0	2	2	2	2	1	2	2	1	1	2	1	0	1	1	1	0	1	0	0	1	0	2	0
213	1	0	2	0	0	1	1	0	1	1	1	0	1	1	0	0	0	2	2	2	2	0	2	2	0	0	1	2	1	1	1	1	1	1	1	2	1	1	0	1	1	0	0	0	0	0	0	0	0
214	1	0	1	1	1	1	1	0	1	1	1	0	1	1	0	0	0	1	1	1	1	0	2	2	0	0	2	2	2	2	0	2	2	0	1	1	2	1	1	0	0	0	1	0	1	1	0	1	0
215	1	0	1	0	0	0	1	0	0	0	0	1	1	1	0	0	0	1	1	2	2	0	1	1	1	1	1	2	1	1	1	1	1	1	0	2	2	0	1	0	0	0	1	0	1	0	0	2	1
216	1	0	1	0	0	0	1	1	1	2	0	0	0	0	0	0	0	1	1	0	0	0	2	2	0	0	1	1	2	1	0	2	2	1	0	2	2	1	0	0	0	0	0	0	0	0	0	0	2
217	0	0	0	0	0	0	0	0	2	2	0	1	2	1	0	0	1	1	1	1	1	0	2	2	0	0	2	2	1	0	1	2	2	0	2	1	2	1	1	1	0	1	1	0	2	1	0	2	0
218	1	0	2	0	0	0	0	0	1	1	0	1	1	0	0	1	0	0	1	1	1	0	0	1	0	0	1	1	2	1	1	1	2	1	1	1	1	0	0	2	2	0	0	0	0	0	0	2	0
219	1	0	0	0	1	0	1	0	2	2	0	0	1	0	0	1	0	1	1	1	2	0	2	2	0	0	1	1	2	1	1	1	1	1	0	2	2	1	1	1	1	0	1	0	0	0	0	1	1
220	0	0	0	0	0	0	2	0	0	0	0	0	1	0	1	1	0	0	1	1	1	0	0	1	1	1	2	2	2	1	2	2	2	2	0	2	0	0	0	1	1	1	2	0	1	1	0	2	0
221	0	0	2	0	0	1	2	0	0	0	1	0	0	0	0	0	0	1	2	2	2	0	1	1	0	0	2	2	2	0	1	2	2	0	1	1	0	0	0	2	2	1	1	0	1	0	0	2	1
222	0	0	2	0	0	1	1	0	1	1	1	0	0	0	0	0	0	0	1	1	1	0	2	2	0	0	0	1	1	0	1	1	1	1	1	1	2	0	1	1	1	0	0	1	0	0	0	2	0
223	0	0	2	0	0	0	1	0	1	1	0	1	1	0	0	0	0	0	1	1	2	1	1	1	0	0	2	2	2	2	0	1	1	2	1	2	1	0	1	1	1	1	1	1	1	0	0	2	1
224	1	0	0	0	0	0	1	0	0	0	1	0	1	0	0	0	0	0	1	1	1	0	2	2	0	0	1	0	2	0	0	2	2	0	1	1	1	0	1	1	1	1	1	0	1	1	0	1	1
225	1	1	2	0	1	0	0	0	1	1	0	0	2	2	0	0	0	1	0	1	2	0	1	1	1	1	2	2	2	2	1	0	0	2	0	2	2	1	1	0	0	0	0	0	0	1	0	2	1
226	1	1	2	0	1	0	1	0	0	0	0	0	0	0	0	0	0	0	1	1	2	0	2	2	0	0	2	2	2	2	1	2	2	1	0	2	0	0	0	1	1	0	0	0	0	0	0	0	1
227	1	0	2	0	0	1	1	1	1	1	0	0	0	0	0	0	0	1	0	0	0	1	2	2	0	0	1	2	1	1	1	1	1	1	2	1	2	1	1	1	1	0	0	0	1	0	0	0	2
228	1	0	1	0	0	0	0	0	1	1	1	0	2	1	0	0	0	2	1	1	2	0	2	2	0	0	2	2	2	2	0	1	1	2	0	2	2	1	0	1	1	0	0	0	0	0	0	1	0
229	1	0	1	0	0	0	2	1	0	1	1	1	2	1	0	1	0	1	1	0	2	0	2	2	0	0	0	1	2	0	1	1	1	2	1	1	2	0	0	1	1	0	0	0	0	0	0	2	0
230	0	0	1	0	0	0	1	0	1	1	0	1	1	0	0	0	1	2	0	0	2	0	2	2	0	0	1	1	2	0	1	2	2	1	1	1	2	2	0	0	0	1	1	0	0	1	0	1	0
231	1	0	2	0	0	1	1	0	1	1	0	0	0	0	0	0	0	0	2	2	2	0	2	2	0	0	1	1	2	0	1	1	1	2	0	2	1	0	1	1	1	0	1	0	0	0	0	1	0
232	1	0	0	0	0	0	2	1	0	1	0	0	1	1	0	0	0	0	2	2	2	0	1	1	0	0	1	2	2	2	0	1	1	1	1	1	1	0	0	1	1	0	0	0	0	1	0	0	1
233	1	0	0	0	0	0	2	1	0	1	0	1	2	2	0	0	0	1	1	1	1	0	2	2	0	0	2	2	1	1	1	0	0	2	0	1	1	0	0	1	1	1	1	0	1	0	0	1	1
234	1	0	2	0	0	0	2	0	0	0	1	1	2	2	0	0	0	0	1	1	0	0	2	2	0	0	1	1	2	0	0	2	2	0	2	0	2	1	1	1	0	0	0	0	1	1	0	1	1
235	0	0	0	0	0	0	0	0	0	0	0	0	0	0	0	0	1	1	1	2	2	1	2	2	0	0	1	2	1	1	2	1	2	2	0	2	1	0	1	1	1	0	0	0	0	0	0	0	2
236	1	0	1	0	0	0	1	0	0	0	1	1	2	1	0	0	0	0	2	2	2	0	2	2	0	0	1	1	1	1	1	1	1	1	1	2	1	0	0	1	1	1	1	0	1	0	0	1	0
237	1	1	1	0	0	0	2	1	0	1	0	0	0	0	0	0	0	0	2	1	2	0	2	2	0	0	2	2	2	1	2	0	0	2	0	2	2	1	1	0	0	0	0	0	0	0	0	1	1
238	1	0	1	0	0	0	1	1	1	2	0	0	0	0	0	0	0	0	2	2	2	0	2	2	0	0	0	2	1	1	1	1	1	1	1	1	1	0	1	1	1	0	0	0	0	1	0	1	1
239	1	0	0	0	0	0	1	0	1	1	0	0	1	1	0	0	0	1	0	0	0	0	2	2	0	0	0	1	2	0	0	2	2	2	1	1	2	1	1	0	0	0	0	0	0	0	0	0	2
240	1	0	0	0	0	0	0	0	2	2	0	0	1	1	0	0	0	0	0	1	1	0	1	1	0	0	1	1	2	0	1	2	2	1	1	1	1	0	1	1	1	0	0	0	0	0	0	0	1
241	0	0	1	0	0	0	1	0	0	0	0	0	0	0	0	0	0	1	1	1	1	0	2	2	0	0	2	2	2	2	0	0	0	1	1	1	1	0	2	0	0	0	0	0	0	0	0	1	1
242	1	0	1	0	0	0	1	0	2	2	0	1	0	0	0	0	0	0	2	1	2	0	2	2	0	0	0	0	2	1	0	2	2	1	0	2	2	1	0	1	1	0	0	2	0	2	0	2	0
243	0	0	2	0	0	2	2	0	0	0	2	0	2	1	1	1	0	0	0	0	0	0	2	2	1	1	2	2	2	2	1	2	2	2	0	2	1	1	0	2	2	0	0	0	0	0	0	2	0
244	0	0	1	0	0	0	2	1	0	1	0	1	1	1	0	0	1	2	1	1	1	0	1	1	0	0	1	0	2	0	0	1	2	0	1	2	0	0	0	2	2	0	0	0	0	0	0	2	1
245	1	0	1	0	0	0	2	1	0	1	1	0	0	0	0	0	0	1	1	1	1	0	2	2	0	0	2	2	2	1	1	1	1	2	0	2	1	0	0	2	2	0	0	0	0	0	0	2	0
246	1	0	0	0	0	0	2	0	0	0	1	0	1	0	0	0	0	0	1	1	1	0	2	2	0	0	1	1	2	1	0	1	1	1	1	1	1	0	1	1	1	0	1	0	1	0	0	2	0
247	0	0	1	0	0	1	0	0	1	1	0	0	1	1	0	0	0	0	1	1	1	1	2	2	0	0	1	1	2	0	1	1	2	1	1	1	0	0	1	1	1	2	2	0	0	2	0	0	2
248	1	0	1	0	0	0	2	0	0	0	0	0	1	0	0	0	0	0	0	0	1	0	2	2	0	0	1	1	2	0	1	0	0	2	0	2	1	0	0	2	2	0	0	0	0	0	0	2	0
249	1	0	1	0	0	1	2	0	0	0	1	0	0	0	0	0	0	1	1	1	1	0	2	2	1	1	1	1	2	1	1	1	1	0	0	1	2	0	2	1	0	0	0	0	0	0	0	2	2
250	1	0	2	0	0	1	2	1	0	1	1	0	1	1	0	0	0	1	2	2	2	0	2	2	0	0	2	2	2	2	1	0	1	1	0	2	0	0	0	1	1	1	1	0	0	0	0	1	0
251	1	0	1	0	0	0	0	0	1	1	0	0	1	1	0	0	0	0	2	2	2	0	2	2	0	0	2	2	2	2	0	1	1	2	0	2	2	0	1	1	1	0	0	0	1	1	0	1	0
252	1	0	1	0	0	1	1	0	1	1	0	0	0	0	0	0	1	1	1	1	1	0	2	2	0	0	2	2	2	2	1	1	1	1	1	0	1	0	0	1	1	0	1	0	1	0	0	0	2
253	1	0	1	1	1	1	2	0	0	0	1	1	1	1	0	0	1	1	1	2	2	0	2	2	0	0	2	1	2	1	0	1	2	1	0	2	2	0	1	1	1	0	0	0	0	0	0	1	2
254	1	0	1	0	0	0	1	1	0	1	0	0	1	1	0	0	0	1	0	1	2	0	1	1	0	0	2	2	2	1	1	1	1	2	1	2	1	0	1	1	1	1	1	0	1	0	0	1	1
255	1	0	1	1	1	2	1	0	1	1	1	0	1	1	0	0	1	1	0	0	1	0	2	2	0	0	0	1	1	0	1	0	0	2	0	2	2	0	1	2	1	0	0	0	0	0	0	1	1
256	0	0	2	0	0	1	1	0	1	1	1	0	0	0	0	0	1	1	1	1	1	0	2	2	0	0	2	2	2	1	1	1	1	2	2	1	1	0	0	1	1	1	1	0	1	0	0	0	2
257	0	0	1	0	0	0	1	0	0	0	1	1	1	0	0	0	0	0	1	1	1	1	1	2	1	1	1	1	2	1	0	2	2	0	1	1	2	0	1	1	1	0	0	0	2	1	0	2	0
258	0	0	2	0	0	0	2	1	0	1	1	0	0	0	0	0	0	0	2	1	2	0	2	2	0	0	2	1	2	0	1	1	1	1	1	1	1	0	1	2	1	0	1	0	2	1	0	2	0
259	1	0	0	0	0	0	2	0	0	0	1	1	2	1	0	0	0	0	0	0	0	1	2	2	0	0	2	2	2	2	0	0	0	2	0	1	1	0	0	2	2	0	0	1	1	1	0	1	1
260	0	0	0	0	0	0	0	0	1	1	0	0	0	0	0	0	0	1	1	2	2	0	0	1	1	1	2	2	2	2	0	1	2	1	2	2	2	0	2	1	0	1	1	0	1	0	1	0	1
261	1	0	2	0	0	1	1	0	1	1	1	0	0	0	0	0	0	0	0	0	0	0	2	2	0	0	1	1	1	1	0	1	1	1	1	1	1	0	1	0	0	0	1	0	1	1	0	1	1
262	1	0	1	0	0	1	1	1	1	2	0	0	1	0	1	1	0	2	2	1	2	0	2	2	0	0	1	2	2	1	1	1	2	1	1	2	2	0	2	0	0	0	0	0	1	1	0	1	2
263	1	0	1	0	0	0	2	0	0	0	0	0	0	0	0	0	0	1	2	2	2	1	1	2	0	0	2	2	2	2	0	0	0	2	0	2	2	0	1	0	0	1	1	0	1	1	0	2	0
264	0	0	1	0	0	0	1	0	1	1	0	0	0	0	0	0	0	0	0	0	1	1	1	2	0	0	1	1	1	1	1	1	1	2	0	2	0	0	0	2	2	0	2	0	2	1	0	2	0
265	0	0	2	0	0	0	2	0	0	0	1	0	2	1	1	1	0	0	1	1	2	0	2	2	0	0	2	2	2	2	1	2	2	1	1	1	1	0	0	1	1	0	0	2	0	0	0	0	2
266	0	0	2	0	0	1	0	0	1	1	0	0	2	1	0	0	0	0	0	0	0	0	2	2	0	0	1	1	2	1	0	2	2	0	1	1	2	0	2	0	0	1	1	1	2	0	0	2	0
267	1	0	2	0	0	0	2	1	0	1	1	0	1	1	0	0	0	1	1	0	2	0	2	2	0	0	0	2	2	0	1	2	2	0	2	0	1	0	1	1	1	0	0	0	0	0	0	1	1
268	0	0	1	0	0	0	2	1	0	1	0	0	0	0	0	0	0	1	2	2	1	0	1	1	1	1	1	1	2	1	0	1	1	1	1	1	0	0	0	2	2	1	1	0	1	0	0	0	2
269	0	0	2	0	0	0	1	0	0	0	1	0	0	0	0	0	1	1	1	2	2	0	2	2	0	0	1	1	2	1	0	1	1	0	2	1	0	0	0	2	2	0	0	0	0	0	0	1	1
270	1	0	2	0	0	0	2	0	2	2	0	0	1	1	0	0	0	1	1	1	2	1	2	2	0	0	0	2	1	1	2	1	1	1	0	2	1	1	0	1	1	1	1	0	0	0	0	1	2
271	1	0	2	0	0	1	0	0	1	1	0	0	0	0	0	0	0	0	1	1	1	1	2	2	0	0	1	2	2	1	0	1	1	0	1	1	2	0	0	1	1	0	0	0	0	0	0	2	0
272	0	0	2	0	0	0	1	0	1	1	1	0	1	1	0	0	0	1	2	2	2	0	2	2	1	1	1	2	1	1	2	1	1	2	0	2	2	0	1	0	0	1	1	1	1	0	0	1	1
273	1	0	1	0	0	0	0	0	1	1	0	0	0	0	0	0	0	0	1	2	2	0	1	1	1	1	1	2	1	0	2	2	2	0	1	1	2	1	0	1	1	0	0	0	0	0	0	0	2
274	1	0	2	0	0	1	1	0	0	0	0	0	0	0	0	0	0	0	0	0	2	0	2	2	0	0	1	1	2	1	1	1	1	0	1	1	0	0	0	1	1	0	0	0	0	0	0	1	2
275	0	0	1	0	0	0	2	1	0	1	0	0	0	0	0	0	0	0	1	1	1	0	2	2	0	0	2	2	2	1	2	0	0	2	0	2	1	0	0	2	2	0	0	0	0	1	0	1	1
276	0	0	2	0	0	0	0	0	1	1	0	0	1	0	0	0	0	0	1	1	2	0	2	2	1	1	2	2	2	2	0	2	2	2	0	2	1	1	0	0	0	0	0	0	0	2	0	2	1
277	0	0	2	0	0	0	0	0	2	2	0	1	2	1	0	1	0	1	0	0	1	0	2	2	0	0	1	1	2	1	1	1	1	1	0	2	1	1	0	1	1	0	1	0	0	0	0	1	1
278	1	0	2	0	0	1	1	0	0	0	1	0	0	0	0	0	0	1	2	0	2	0	0	0	1	1	2	2	2	2	2	2	2	2	0	2	2	0	2	0	0	1	1	1	1	0	0	1	1
279	0	0	1	0	0	0	2	0	0	0	1	0	0	0	0	0	0	1	1	1	1	0	1	1	0	0	1	1	2	1	0	0	1	1	0	2	0	1	0	1	1	1	1	1	0	1	0	0	2
280	0	0	0	0	0	0	0	0	2	2	0	0	0	0	0	0	0	1	1	1	2	0	2	2	1	1	1	2	2	1	0	2	2	0	1	1	1	0	1	1	1	0	0	0	0	0	0	2	1
281	0	1	0	0	0	0	1	0	2	2	0	1	1	0	0	1	0	1	0	0	1	0	2	2	0	0	0	2	0	0	2	1	1	1	0	2	2	0	1	1	1	0	0	0	1	1	0	2	1
282	1	0	0	0	0	0	1	0	0	0	0	0	1	1	0	0	0	1	2	2	2	0	1	1	2	2	1	2	1	1	1	1	1	1	0	2	2	1	0	1	1	0	0	0	1	1	0	0	2
283	0	1	1	0	0	1	0	0	0	0	0	0	0	0	0	0	0	0	1	1	1	0	2	2	0	0	1	1	2	0	1	1	2	2	0	2	1	0	1	1	1	0	1	0	1	0	0	0	2
284	1	0	0	0	0	0	2	1	0	1	0	0	1	1	0	0	0	0	1	1	1	0	1	2	0	0	2	2	2	0	1	1	1	0	0	1	0	0	0	1	1	0	0	0	0	1	0	1	1
285	1	0	2	0	0	0	0	0	2	2	0	1	1	0	0	1	0	1	1	2	2	0	2	2	1	1	0	1	1	0	1	1	1	2	0	2	2	1	1	1	0	1	1	1	0	1	0	0	2
286	1	1	2	0	0	0	1	0	0	0	1	1	1	0	0	0	0	0	1	1	1	0	2	2	0	0	2	2	2	2	0	2	2	1	1	1	0	0	0	1	1	0	0	0	1	0	0	1	1
287	1	0	1	0	0	0	0	0	1	1	0	1	1	0	0	1	0	0	1	1	1	0	2	2	0	0	0	1	2	1	0	1	2	1	0	2	2	0	2	1	0	0	1	0	1	1	0	2	1
288	1	1	1	0	0	1	2	1	0	2	0	1	1	0	0	0	0	1	0	0	1	0	2	2	0	0	2	2	2	1	2	1	1	1	0	2	1	0	1	2	1	2	2	0	0	2	0	1	1
289	1	0	2	0	0	0	0	0	2	2	0	1	1	1	0	0	0	0	1	1	1	0	2	2	0	0	2	2	2	2	0	2	2	1	1	1	2	0	2	0	0	0	1	0	1	0	0	1	1
290	1	0	1	0	0	0	0	0	2	2	0	0	1	1	0	0	0	0	1	1	1	0	1	1	1	1	1	2	0	0	2	1	1	1	0	2	2	2	0	0	0	0	0	0	2	1	0	1	1
291	0	1	1	0	0	0	0	0	1	1	1	0	0	0	0	0	0	0	1	1	1	0	1	1	1	1	1	1	2	0	0	1	1	0	1	2	2	0	2	0	0	0	0	0	0	0	0	2	1
292	1	1	2	0	1	0	2	0	0	0	1	0	1	1	0	0	0	2	2	2	2	0	2	2	0	0	0	1	2	1	0	1	1	1	0	2	2	0	2	1	1	0	1	0	1	0	0	0	2
293	1	0	1	0	0	0	1	0	0	0	1	0	1	1	0	0	0	0	1	1	1	0	2	2	1	1	2	2	2	2	1	2	2	1	1	1	1	0	0	1	1	0	0	0	0	0	0	1	1
294	1	0	1	0	0	0	0	0	1	1	0	0	0	1	0	0	1	1	1	1	1	0	1	1	0	0	1	1	1	1	1	0	0	1	0	2	2	1	0	1	1	0	1	0	1	1	0	1	1
295	1	0	1	0	0	0	2	0	1	1	1	1	2	2	0	0	0	0	2	2	2	0	2	2	0	0	2	2	2	2	1	2	2	0	1	1	2	0	2	0	0	0	0	0	0	0	0	0	2
296	1	0	2	0	0	0	2	0	1	1	1	0	1	1	0	0	0	1	0	0	1	0	2	2	0	0	1	2	2	1	1	1	2	1	0	2	0	0	1	1	1	0	0	0	0	0	0	1	1
297	1	0	1	0	0	0	2	0	0	0	0	0	0	0	0	0	1	1	0	0	1	0	2	2	0	0	1	2	2	1	2	0	0	2	0	2	0	0	1	1	1	0	1	1	0	0	0	1	1
298	1	0	1	1	1	1	2	0	1	1	0	0	0	0	0	0	0	0	1	1	1	0	2	2	0	0	1	2	2	1	0	1	1	1	1	0	1	0	0	0	0	0	2	0	2	1	0	0	2
299	1	0	0	0	0	0	1	0	0	0	1	1	1	0	0	0	0	0	2	2	2	1	2	2	0	0	2	2	2	2	1	1	1	1	0	2	2	1	1	1	0	0	1	0	1	1	0	1	2
300	1	0	2	0	0	0	1	0	0	0	1	0	1	1	0	0	0	0	2	1	2	0	1	1	1	1	1	1	2	1	0	1	1	0	2	0	2	0	1	1	1	1	1	1	1	0	0	2	0
301	0	0	2	0	0	0	1	1	1	2	0	1	1	0	0	0	0	2	1	1	1	0	2	2	0	0	2	2	2	2	1	1	1	1	1	1	2	1	0	0	0	0	0	1	0	1	0	1	1
302	0	0	0	0	0	0	1	1	1	2	0	0	1	1	0	0	0	0	1	1	1	0	1	1	1	1	2	2	2	1	1	0	1	2	0	2	0	0	0	2	2	0	0	0	0	0	0	1	1
303	0	0	0	0	0	0	0	0	1	1	0	0	0	0	0	0	0	1	1	2	2	0	1	1	1	1	1	1	2	0	0	2	2	2	0	2	1	0	1	1	1	0	1	0	1	0	0	1	2
304	1	0	1	0	0	0	1	1	0	1	0	0	0	0	0	0	0	0	2	2	2	0	2	2	0	0	2	2	2	2	1	0	2	1	0	2	2	0	2	0	0	0	0	0	2	1	0	2	0
305	1	0	1	0	0	0	2	1	0	1	1	0	1	1	0	0	0	1	2	2	1	0	1	1	0	0	1	1	2	1	0	1	2	0	0	2	2	0	1	0	0	0	1	0	1	0	0	0	2
306	1	0	1	0	0	1	0	0	2	2	0	1	1	0	0	1	0	1	2	2	2	0	2	2	0	0	1	1	2	0	1	0	1	1	1	2	2	1	1	1	0	0	0	0	1	0	0	2	0
307	1	0	2	0	0	0	1	0	1	1	1	0	2	1	0	0	0	1	0	0	0	1	1	2	0	0	0	2	2	0	1	1	1	0	0	1	2	0	1	2	1	1	2	0	1	1	0	2	0
308	1	0	1	0	0	0	0	0	1	1	0	0	1	1	0	0	0	1	1	1	1	0	2	2	0	0	2	2	2	2	1	2	2	0	1	1	2	1	0	0	0	0	0	0	0	0	0	1	0
309	0	0	2	0	0	1	1	0	0	0	1	0	1	1	0	0	0	0	1	1	1	1	1	2	1	1	2	1	2	1	0	2	2	1	1	1	1	1	0	1	1	0	1	0	0	0	0	1	1
310	1	0	2	0	0	0	2	1	0	1	1	0	0	0	0	0	1	1	0	0	1	0	2	2	1	1	0	1	2	1	0	1	2	0	2	1	2	1	1	0	0	0	0	0	0	0	0	1	1
311	1	0	1	0	0	1	1	0	0	0	1	0	0	0	0	0	0	0	1	1	1	0	2	2	0	0	2	2	2	2	0	2	2	0	2	0	1	0	1	1	1	0	1	1	0	0	0	1	2
312	1	0	2	0	0	2	1	0	1	1	1	0	1	2	0	0	0	1	1	1	1	0	1	1	1	1	2	2	2	2	2	1	1	1	1	1	2	1	1	1	1	1	1	0	1	0	0	2	0
313	1	0	1	0	0	0	1	0	2	2	0	0	0	0	0	0	0	0	1	1	1	0	2	2	1	1	1	1	2	1	0	0	0	2	0	2	2	0	2	0	0	1	1	0	1	0	0	1	1
314	0	0	0	0	0	0	1	0	2	2	0	1	1	0	0	1	0	1	2	2	2	0	0	1	0	0	2	2	1	0	1	0	0	2	0	2	1	0	1	2	1	0	0	0	0	1	0	0	2
315	0	0	1	0	0	0	2	1	0	1	1	1	2	1	0	0	0	0	1	1	1	1	0	1	1	1	2	2	2	2	0	2	2	1	1	1	2	0	2	0	0	0	0	0	0	0	0	2	1
316	1	0	2	0	0	0	2	1	0	1	1	1	2	2	0	0	0	0	0	1	2	0	1	1	1	1	1	1	1	1	1	1	1	1	0	2	1	0	0	2	2	0	0	0	1	1	0	1	0
317	1	0	1	0	0	0	1	0	1	1	0	0	1	1	0	0	0	0	1	1	1	0	2	2	0	0	2	2	2	2	0	1	2	0	2	1	0	0	0	1	1	0	0	1	0	0	0	2	0
318	0	1	1	0	0	0	0	0	1	1	0	0	0	0	0	0	0	0	0	0	0	0	2	2	0	0	1	1	2	1	1	1	1	2	0	2	2	0	2	0	0	0	1	0	1	1	0	2	1
319	1	0	1	0	0	0	2	1	0	1	1	0	0	0	0	0	0	1	1	0	2	0	2	2	1	1	2	2	2	1	2	0	2	0	1	2	2	0	0	1	1	0	0	2	0	0	0	2	1
320	0	0	2	0	0	0	2	1	0	1	1	0	1	1	0	0	0	1	2	2	2	0	1	1	1	1	2	2	1	1	1	1	1	1	2	1	2	0	0	1	1	0	1	1	1	2	0	1	1
321	1	0	1	0	0	0	1	1	1	2	0	0	0	0	0	0	0	2	2	2	2	0	0	0	0	1	2	2	2	2	1	1	1	2	0	2	2	0	1	0	0	0	0	0	1	0	0	1	2
322	1	0	1	0	0	1	0	0	2	2	0	0	1	1	0	0	0	1	2	2	1	0	0	1	1	1	0	0	2	1	0	1	1	0	1	1	2	0	0	1	1	0	0	1	1	1	0	1	1
323	1	0	0	0	0	0	1	0	1	1	1	0	1	0	0	0	0	0	1	1	1	1	2	2	0	0	2	2	2	2	0	1	1	1	0	2	1	0	2	0	0	1	2	0	0	0	0	2	1
324	1	0	1	0	0	0	1	0	1	1	1	0	0	0	0	0	0	0	0	1	1	0	2	2	0	0	2	1	2	0	1	0	0	2	0	2	1	1	0	1	1	0	0	0	0	0	0	1	1
325	0	0	1	0	0	0	1	0	0	0	1	0	0	0	0	0	1	1	1	2	2	0	2	2	0	0	1	2	2	1	0	0	0	1	1	1	0	0	0	1	1	0	1	0	2	1	0	2	0
326	1	0	2	0	0	1	1	0	0	0	1	0	0	0	0	0	0	0	2	2	1	1	1	2	1	1	2	2	2	2	1	1	1	1	1	1	2	0	1	0	0	1	1	0	1	1	0	2	0
327	1	0	0	0	0	0	0	0	2	2	0	0	0	0	0	0	0	2	1	1	1	0	2	2	0	0	2	2	1	1	2	2	2	0	1	1	2	1	0	1	1	1	1	0	1	0	0	0	1
328	0	0	0	0	0	0	1	0	1	1	1	0	1	1	0	0	0	0	2	2	2	0	2	2	0	0	1	2	2	1	2	0	0	2	0	2	0	1	0	1	1	0	0	0	1	1	0	0	1
329	0	0	1	0	0	0	2	0	0	0	2	0	1	1	0	0	0	0	2	1	2	1	1	2	1	1	1	2	0	0	2	1	2	1	0	2	0	0	0	1	1	0	1	0	1	1	0	2	1
330	1	0	1	0	0	0	0	0	2	2	0	1	2	1	0	1	1	1	2	2	2	0	2	2	0	0	2	2	2	2	1	0	0	2	0	2	1	0	0	2	2	0	0	0	0	0	0	2	0
331	1	0	2	0	0	0	2	1	0	1	1	0	1	1	0	0	0	1	2	2	2	0	2	1	1	2	2	2	2	1	1	0	1	1	1	2	1	0	1	1	1	1	1	1	1	0	0	2	0
332	1	0	0	0	0	0	2	0	0	0	1	0	0	0	0	0	1	0	2	1	2	1	1	2	0	0	1	1	2	0	0	1	2	2	1	2	0	0	0	2	2	0	0	1	0	0	0	1	1
333	0	0	1	0	0	0	1	1	1	2	0	1	1	0	0	0	1	2	1	1	2	0	2	2	1	1	1	1	1	1	1	1	2	2	0	2	1	1	0	1	1	0	0	0	0	0	0	2	0
334	1	0	0	0	0	0	1	0	0	0	0	2	2	2	0	0	0	0	1	0	1	0	1	1	1	1	2	2	2	2	1	2	2	0	1	1	1	0	0	1	1	0	0	0	0	0	1	0	1
335	0	1	1	0	0	1	1	0	1	1	0	0	0	0	0	0	0	1	1	0	1	0	1	1	1	1	1	1	2	0	1	0	0	2	0	2	2	2	0	0	0	0	1	0	1	2	0	2	0
336	0	0	2	0	0	1	2	0	0	0	0	0	0	0	0	0	0	1	1	1	2	0	2	2	0	0	1	1	1	1	0	2	2	1	0	2	1	1	0	1	1	0	1	0	1	1	0	0	1
337	0	0	0	0	0	0	1	0	1	1	0	0	0	0	0	0	0	1	1	1	2	1	2	2	0	0	1	2	2	1	0	0	0	2	0	2	2	0	2	0	0	0	0	0	0	1	0	2	0
338	0	0	2	0	0	1	2	1	0	1	0	0	1	1	0	0	0	0	1	1	2	0	2	2	1	1	1	2	2	2	0	0	0	2	0	2	1	0	0	1	1	0	0	0	0	0	0	2	0
339	0	0	0	0	0	0	1	0	1	1	1	0	2	1	0	0	0	1	0	1	1	0	1	1	1	1	2	2	2	2	0	0	0	2	0	2	1	0	0	1	1	0	0	0	0	1	0	2	0
340	0	0	1	0	0	0	2	0	1	1	0	0	0	0	0	0	0	0	0	0	2	0	1	1	0	0	2	2	2	1	2	0	1	1	1	2	2	1	1	1	1	0	0	0	0	0	0	1	2
341	1	0	2	0	0	0	2	1	0	1	0	1	1	0	0	1	0	0	1	1	2	0	2	2	0	0	0	2	1	1	2	1	1	2	0	2	1	1	0	1	1	0	1	0	1	1	0	2	0
342	0	0	1	0	0	0	1	0	1	1	0	1	1	0	0	0	0	0	1	1	2	0	2	2	1	1	2	2	2	1	2	2	2	0	1	1	1	0	1	2	1	0	0	0	1	0	0	0	1
343	0	0	0	0	0	0	1	0	1	1	0	0	0	0	0	0	0	0	0	0	0	0	2	2	0	0	2	2	2	2	1	1	1	2	0	2	0	0	1	2	1	0	0	0	1	1	0	2	1
344	0	0	2	0	0	0	2	0	0	0	2	0	1	1	0	0	0	1	1	1	2	0	1	1	1	1	1	1	1	0	1	0	0	1	1	1	2	0	0	1	1	1	1	0	1	2	0	2	1
345	0	0	1	0	0	0	2	0	0	0	1	0	0	0	0	0	0	0	0	0	0	0	1	1	1	1	0	2	1	0	1	2	2	0	2	1	2	0	2	0	0	0	0	1	0	0	0	2	0
346	1	0	1	0	0	0	2	0	0	0	1	0	0	0	0	0	0	1	1	1	1	1	1	2	0	0	1	2	2	1	0	1	0	0	0	2	2	1	1	0	0	1	1	0	1	0	0	2	0
347	1	0	0	0	0	0	1	0	1	1	1	1	1	0	0	0	0	0	1	1	2	0	1	1	0	0	0	2	1	0	1	0	1	2	0	2	0	1	0	1	1	0	2	0	1	1	0	0	2
348	0	0	2	0	0	0	1	0	0	0	0	0	0	0	0	0	0	1	2	2	2	0	0	0	1	1	1	1	2	2	0	1	2	1	1	1	1	0	1	1	1	1	1	0	0	0	0	1	1
349	1	0	1	0	1	0	2	0	1	1	0	0	1	1	0	0	0	0	1	1	1	0	2	2	0	0	1	2	1	1	2	0	1	1	1	2	2	1	1	0	0	0	1	0	1	1	0	1	1
350	1	0	1	0	0	0	0	0	2	2	0	1	2	1	0	1	0	0	1	1	1	0	2	2	1	1	2	2	2	2	0	0	0	2	0	1	0	0	0	1	1	1	2	0	1	1	0	0	1
351	0	0	1	0	0	0	2	0	0	0	1	0	1	0	1	1	0	0	1	1	2	0	1	2	0	0	1	1	1	1	0	0	0	1	0	2	1	1	0	0	0	0	1	0	0	0	0	2	0
352	0	0	2	0	0	0	2	0	0	0	0	0	0	0	0	0	0	2	1	1	2	0	1	1	0	0	2	2	2	1	1	1	1	2	0	2	0	1	0	1	1	0	0	0	0	0	0	1	1
353	0	0	1	0	0	1	1	0	1	1	0	1	2	1	0	1	0	0	1	1	1	0	2	2	0	0	2	2	2	2	1	1	1	1	1	2	2	0	2	1	0	1	1	0	1	1	0	2	0
354	0	0	1	0	0	0	2	0	0	0	0	1	2	1	0	0	0	1	2	2	2	0	2	2	1	1	2	2	2	2	1	1	1	1	1	1	2	0	1	1	1	0	0	0	0	0	0	1	1
355	0	0	2	0	0	0	2	0	0	0	2	0	1	0	1	1	1	1	1	1	1	0	1	1	2	2	1	1	2	1	0	2	2	1	1	1	1	0	0	1	1	0	1	0	0	2	0	1	1
356	0	0	2	0	0	1	2	1	0	1	0	0	2	2	0	1	0	1	1	2	2	0	2	2	0	0	1	2	1	0	2	0	0	2	0	2	1	0	1	1	1	0	0	0	0	0	0	2	1
357	0	0	1	0	0	0	0	0	1	1	0	0	2	1	1	1	0	2	1	1	2	0	2	2	0	0	1	1	1	1	2	1	1	0	1	1	2	0	2	0	0	0	0	0	0	0	0	0	1
358	1	0	1	0	0	0	2	0	0	0	0	1	2	1	0	1	0	2	2	2	2	0	2	2	0	0	2	0	1	0	1	0	0	1	0	2	2	1	1	1	0	0	0	0	0	0	0	1	1
359	1	0	1	0	0	0	2	0	0	0	1	0	0	0	0	0	0	0	1	1	1	1	1	2	1	1	1	1	2	1	0	1	1	1	1	1	2	0	1	1	1	0	0	0	1	1	0	2	0
360	1	0	0	0	1	0	1	1	1	2	0	0	1	1	0	0	0	0	1	1	2	0	1	1	0	0	2	2	1	1	2	0	0	2	0	2	2	1	1	0	0	0	0	0	1	1	0	1	1
361	1	0	1	0	0	0	0	0	1	1	0	0	1	1	0	0	0	0	1	1	1	0	2	2	0	0	1	1	2	1	1	2	2	2	0	2	2	0	2	0	0	0	0	0	1	1	0	2	1
362	1	0	0	0	0	0	1	1	1	2	0	1	2	2	0	0	1	1	1	2	2	0	2	2	0	0	1	2	2	1	1	0	0	0	1	1	2	0	1	1	1	0	0	0	0	0	0	0	2
363	1	0	1	1	1	1	1	1	1	2	0	0	1	0	0	1	1	1	1	1	1	0	1	1	1	1	2	2	2	2	2	2	2	0	1	1	1	0	0	2	1	0	1	1	0	0	0	1	1
364	0	0	2	0	0	0	0	0	1	1	1	0	0	0	0	0	0	0	2	2	2	0	2	2	0	0	2	2	2	2	0	1	1	2	0	2	2	0	2	0	0	1	1	0	1	1	0	1	1
365	0	0	1	0	0	0	1	1	0	1	0	0	0	0	0	0	0	1	1	1	2	0	1	1	0	0	2	2	2	2	0	0	1	2	0	2	2	1	0	1	1	0	1	0	1	0	0	0	2
366	1	0	2	0	0	0	1	0	1	1	0	1	2	1	0	0	0	1	0	0	1	0	2	2	0	0	2	2	1	0	2	0	0	2	0	2	1	0	0	1	1	0	0	0	0	0	0	2	0
367	1	0	2	0	0	0	2	1	0	1	1	0	1	0	0	0	1	2	1	1	1	0	1	2	0	0	1	2	2	1	1	2	2	0	1	2	2	1	1	0	0	1	1	0	0	1	0	0	2
368	1	0	1	0	1	0	1	1	1	2	0	0	0	0	0	0	0	1	2	2	2	1	2	2	0	0	1	1	2	0	0	0	0	1	1	1	2	0	2	0	0	1	2	0	1	1	0	2	1
369	1	0	1	0	0	0	0	0	2	2	0	0	0	0	0	0	0	1	0	0	1	0	1	1	1	1	1	1	2	0	1	2	2	0	1	1	1	0	1	1	1	1	1	1	2	0	0	1	1
370	1	0	2	0	0	1	1	0	2	2	0	0	1	1	0	0	0	1	0	0	1	0	0	0	1	1	1	2	1	1	2	1	1	2	0	2	1	0	1	2	1	0	0	0	0	0	0	1	1
371	0	0	1	0	0	0	1	0	1	1	1	1	1	0	0	0	0	1	0	0	1	1	1	1	0	0	2	2	2	2	1	0	0	2	1	1	1	0	1	1	1	0	1	0	0	1	0	2	0
372	1	0	1	0	0	0	2	0	0	0	0	0	1	1	0	1	0	0	1	1	1	0	2	2	0	0	0	1	1	0	1	2	2	1	0	2	1	1	0	2	2	0	0	0	0	0	0	0	2
373	1	0	1	0	0	0	2	0	0	0	2	0	1	1	0	0	0	1	1	1	2	0	2	2	1	1	1	0	1	0	1	0	1	2	0	2	1	0	1	1	1	0	1	0	1	0	0	1	1
374	1	0	1	0	0	1	1	1	0	1	0	1	1	0	0	0	1	1	1	1	1	0	2	2	0	0	2	2	2	2	0	0	0	1	2	2	1	0	1	2	1	0	0	0	0	2	0	1	1
375	1	0	1	1	1	1	0	0	1	1	0	0	0	0	0	0	0	0	1	1	2	0	2	2	0	0	1	1	1	0	1	2	2	0	1	1	0	0	0	2	2	0	0	1	0	0	0	0	2
376	1	0	2	0	0	0	1	1	0	1	0	0	1	0	1	1	0	1	1	1	2	0	1	2	0	0	1	1	2	1	0	1	1	0	1	1	2	0	2	1	0	0	0	1	0	0	0	2	2
377	1	0	2	0	0	1	1	0	0	0	0	0	1	1	0	0	0	0	0	0	1	0	0	0	1	1	0	2	1	0	1	0	1	2	0	2	2	2	0	0	0	0	1	0	1	0	0	1	1
378	1	0	1	0	0	0	1	0	1	1	1	1	1	0	0	1	0	0	2	1	2	0	1	1	0	0	2	2	2	2	0	1	2	1	1	2	2	0	0	2	2	0	1	0	1	2	0	2	0
379	1	0	2	0	0	1	2	0	1	1	0	0	0	1	0	0	0	0	0	0	2	0	2	2	0	0	1	2	1	1	2	1	2	1	0	2	1	0	0	1	1	0	1	0	1	1	0	1	1
380	0	0	0	0	0	0	2	1	0	1	0	1	0	0	0	0	0	0	1	1	1	0	2	2	0	0	1	2	2	1	2	1	1	2	0	2	1	0	0	1	1	0	0	0	0	0	0	1	1
381	0	0	1	0	0	0	1	0	2	2	0	1	1	0	0	0	0	0	1	1	1	0	2	2	1	1	0	2	1	0	1	2	2	0	1	1	1	0	0	0	0	0	0	0	1	0	0	1	1
382	1	0	1	0	0	0	0	0	0	0	1	1	2	1	0	1	0	0	1	1	1	0	2	2	0	0	2	2	2	2	0	1	1	2	1	2	2	0	1	1	1	0	0	1	0	0	0	2	1
383	1	1	1	0	0	0	1	0	1	1	0	0	0	0	0	0	0	1	2	1	2	0	1	1	1	1	2	2	2	2	0	1	1	1	1	1	1	1	0	1	1	0	0	0	1	1	0	2	1
384	1	0	0	0	0	0	1	0	0	0	1	0	1	0	0	0	0	0	1	1	2	0	0	1	0	0	2	2	2	2	0	2	2	0	2	0	2	0	2	0	0	0	0	0	0	0	0	1	1
385	1	0	1	0	0	0	1	0	1	1	0	0	0	0	0	0	0	1	1	1	1	0	1	1	0	0	2	2	1	0	1	0	0	1	1	1	1	0	1	0	0	1	1	0	1	2	0	1	1
386	0	0	1	0	0	0	2	0	0	0	1	0	0	0	0	0	0	1	2	2	2	0	1	1	1	1	1	2	1	1	2	0	1	2	0	2	1	0	0	1	1	0	0	0	0	0	0	2	1
387	0	0	0	0	0	0	1	1	1	2	0	0	1	1	0	1	0	0	1	0	1	0	2	2	0	0	1	1	2	1	0	1	1	2	0	2	1	0	0	1	1	0	0	0	0	0	0	1	0
388	1	1	0	0	0	0	2	0	1	1	0	1	2	2	0	0	0	1	0	0	2	0	0	1	1	1	1	2	2	1	0	2	2	1	0	2	1	0	1	2	1	0	0	0	0	0	0	1	1
389	0	0	2	0	0	0	2	0	1	1	0	0	0	0	0	0	0	0	0	1	2	0	2	2	0	1	2	2	2	1	1	0	0	1	2	2	2	1	1	1	1	0	2	0	2	1	0	2	1
390	1	0	2	0	0	0	0	0	2	2	0	1	1	1	0	0	0	0	1	1	1	0	2	2	0	0	1	2	1	0	2	0	0	0	1	1	0	0	0	2	2	2	2	0	0	0	0	0	1
391	0	0	1	0	0	1	2	1	0	1	0	0	1	1	0	1	0	0	2	1	2	0	2	2	0	0	0	1	1	0	1	0	1	2	0	2	2	0	2	0	0	0	1	0	2	2	0	2	0
392	1	0	2	0	0	0	1	0	1	1	1	1	1	0	0	0	0	1	1	1	2	0	2	2	0	0	2	2	2	1	1	2	2	2	0	2	1	0	1	1	1	0	1	0	1	1	0	2	0
393	0	0	1	0	0	0	1	0	0	0	1	0	0	0	0	0	0	0	1	1	1	1	2	2	0	0	2	2	2	2	0	1	1	1	1	1	1	1	0	1	1	0	0	0	1	0	0	2	0
394	1	0	1	0	0	0	0	0	1	1	0	1	1	2	0	0	0	0	0	0	0	0	2	2	0	0	2	2	2	2	0	1	1	2	0	2	1	1	0	1	1	0	0	0	0	1	0	0	2
395	0	0	1	1	1	2	2	0	0	0	1	0	0	0	0	0	0	1	2	2	1	0	2	2	0	0	1	2	2	1	2	2	2	2	0	2	2	0	2	1	0	0	0	0	0	0	0	1	1
396	1	0	1	0	0	0	0	0	2	2	0	1	1	0	0	0	0	2	1	1	1	2	0	2	0	0	2	2	2	1	2	1	1	1	0	2	2	0	1	1	1	0	0	0	0	1	0	2	0
397	1	0	2	0	0	0	1	1	1	2	0	0	1	1	0	0	1	1	1	2	2	0	2	2	0	0	1	2	1	1	1	2	2	0	2	0	1	0	0	1	1	0	1	0	1	1	0	2	0
398	0	0	1	0	0	0	1	1	0	1	0	1	2	1	0	0	0	0	0	1	1	0	2	2	0	0	1	1	2	0	1	1	1	0	2	1	1	0	0	1	1	0	1	0	1	1	0	2	0
399	1	0	2	0	0	0	2	0	0	0	2	0	0	0	0	0	0	2	1	1	1	0	2	2	0	0	2	2	2	1	0	0	0	2	0	2	0	0	0	2	2	0	1	0	1	1	0	0	2
400	0	0	1	0	0	1	0	0	0	0	0	1	1	0	0	0	0	1	2	2	2	0	2	2	1	1	2	2	2	2	1	0	0	2	1	1	0	0	0	1	1	0	1	0	0	1	0	2	0
401	1	0	1	0	0	0	2	0	1	1	0	0	1	1	0	1	1	1	2	2	2	0	1	2	0	0	1	2	2	1	2	0	0	2	0	2	1	1	0	1	1	0	1	0	0	0	0	1	1
402	1	0	2	0	0	0	0	0	1	1	0	0	1	0	0	0	0	1	2	2	2	0	2	2	1	1	2	1	2	1	1	1	1	2	0	2	1	0	0	2	2	1	1	0	0	0	0	2	0
403	1	0	2	0	0	1	1	0	1	1	0	1	2	2	0	0	0	1	0	1	1	0	2	2	0	0	2	2	2	2	1	1	1	1	1	1	2	0	0	1	1	0	1	0	1	1	0	1	2
404	0	0	2	0	0	0	0	0	1	1	0	1	1	0	0	0	0	1	1	1	1	0	2	2	0	0	2	2	2	1	2	1	2	1	1	2	1	1	0	0	0	2	2	0	0	2	0	2	0
405	1	0	1	0	0	0	2	0	1	1	0	1	1	1	0	0	0	0	1	1	1	0	2	1	1	2	2	2	2	1	1	2	2	0	1	1	1	1	0	1	1	0	0	0	0	1	0	0	2
406	1	0	2	0	0	0	1	0	0	0	0	0	0	0	0	0	0	1	1	1	1	0	2	2	1	1	1	2	1	1	1	2	2	1	2	2	1	0	1	1	1	1	2	0	1	1	0	2	1
407	0	0	2	0	0	0	1	0	1	1	2	1	1	1	0	0	0	1	0	0	1	1	2	2	0	0	1	2	2	1	0	0	2	0	1	2	1	0	0	2	2	0	0	0	0	0	0	0	1
408	1	0	0	0	0	0	1	0	1	1	0	1	2	2	0	0	0	1	0	0	0	0	1	1	1	1	1	2	1	1	1	1	1	2	0	2	2	0	1	2	1	0	0	0	0	1	0	2	0
409	1	0	2	0	0	2	2	0	0	0	1	1	1	1	0	0	0	2	2	2	2	0	1	1	1	1	2	2	2	2	1	1	2	1	1	1	1	0	0	1	1	1	1	1	2	0	0	0	2
410	0	0	1	0	0	0	2	0	0	0	1	0	1	0	0	0	0	1	2	2	1	0	1	2	0	0	2	2	2	1	2	1	1	0	2	2	2	0	2	1	0	0	0	0	0	1	0	1	1
411	1	0	0	0	1	0	0	0	1	1	0	1	2	2	0	0	0	0	1	1	1	0	2	2	1	1	0	1	1	0	1	2	2	2	0	2	2	0	1	0	0	0	0	0	1	0	0	0	1
412	1	0	2	0	0	1	1	0	1	1	0	0	0	0	0	0	0	0	1	1	1	0	2	2	0	0	2	2	2	2	1	1	1	1	1	1	2	0	2	0	0	0	0	0	2	1	1	1	0
413	0	0	1	1	1	1	0	0	1	1	1	1	2	2	0	0	0	0	0	0	0	0	2	2	0	0	0	1	1	1	1	1	2	2	1	2	1	0	1	1	1	0	1	1	1	2	0	1	1
414	1	0	2	0	0	0	1	1	1	2	0	1	1	0	0	0	0	1	1	1	1	0	2	2	0	0	2	2	2	2	1	2	2	0	1	1	1	1	0	1	1	0	0	0	0	0	0	0	2
415	0	0	1	0	0	0	1	0	2	2	0	0	1	0	0	1	0	1	1	1	1	0	2	2	2	2	1	2	1	1	2	0	1	1	0	2	0	0	1	1	1	1	1	0	1	0	0	2	0
416	1	0	1	0	0	0	2	0	0	0	0	1	1	0	0	0	0	1	0	0	0	0	1	2	0	0	1	2	2	2	0	0	0	2	0	2	1	0	1	1	1	0	1	0	0	0	0	0	2
417	1	0	0	0	0	0	2	1	0	1	0	1	2	1	0	1	0	2	2	2	2	0	2	2	0	0	1	2	2	1	1	1	2	1	2	1	1	0	1	1	1	1	1	0	0	1	0	0	2
418	1	0	1	1	1	1	2	0	1	1	1	0	0	0	0	0	0	1	1	1	2	0	2	2	1	1	1	1	2	0	1	0	0	1	2	2	0	0	0	2	2	0	0	2	0	0	0	1	1
419	1	0	2	0	0	1	1	0	0	0	1	0	0	0	0	0	0	1	1	2	2	0	1	1	0	0	2	2	2	1	0	1	1	2	0	2	2	1	0	0	0	0	0	0	1	1	0	0	2
420	1	0	1	0	0	0	2	1	0	1	0	0	0	0	0	0	0	1	2	2	2	0	2	2	0	0	2	2	2	2	0	1	0	0	0	2	1	0	2	0	0	0	0	0	1	1	0	1	1
421	0	0	1	0	0	0	0	0	1	1	0	0	0	0	0	0	0	0	2	2	2	0	2	2	0	0	2	2	2	2	0	1	2	1	0	2	2	0	1	1	1	0	1	0	0	0	0	2	0
422	0	0	1	0	0	0	1	0	1	1	1	1	1	0	0	0	0	1	0	0	1	0	2	2	0	0	2	0	1	0	1	1	2	2	0	2	0	0	0	2	2	0	0	0	0	0	0	2	1
423	1	0	0	0	0	0	0	0	2	2	0	0	2	1	0	0	0	0	2	1	2	0	2	2	0	0	1	1	2	0	1	2	2	0	1	2	0	0	0	2	2	0	0	2	0	0	0	1	1
424	1	1	1	0	0	0	1	1	0	1	0	0	2	2	0	1	0	0	1	1	1	0	1	1	1	1	1	2	1	1	2	1	1	1	1	1	2	0	1	0	0	0	1	0	1	1	0	0	2
425	1	0	2	0	0	0	2	0	1	1	1	0	1	1	0	0	0	0	1	1	1	0	2	2	0	0	2	2	2	2	0	1	1	2	1	1	1	0	0	2	2	0	0	0	0	0	0	0	2
426	1	0	2	0	0	0	1	0	0	0	1	0	1	1	0	0	0	0	0	1	2	0	2	2	0	1	1	2	2	1	2	1	2	2	0	2	0	0	0	2	2	0	1	0	1	0	0	1	0
427	0	0	0	0	0	0	1	1	1	2	0	0	1	1	0	0	0	1	0	1	1	0	2	2	0	0	1	1	2	1	0	1	1	1	1	0	1	0	1	1	1	0	0	0	1	0	0	1	1
428	1	0	2	0	0	0	0	0	1	1	1	0	1	1	0	0	0	2	1	1	2	0	2	2	0	0	2	2	2	2	0	1	1	1	0	2	1	0	0	0	0	0	1	1	0	0	0	0	2
429	0	0	0	0	0	0	1	0	0	0	1	0	0	0	0	0	0	0	1	1	1	0	2	2	0	0	1	1	1	1	2	0	0	1	1	1	1	0	2	0	0	0	0	0	0	0	0	2	0
430	1	1	1	0	0	0	1	0	1	1	0	0	0	0	0	0	0	0	1	1	2	0	0	1	1	1	1	1	2	0	1	2	2	1	1	2	1	1	0	2	1	1	1	0	1	2	0	1	1
431	1	0	1	0	0	1	1	0	1	1	1	1	1	0	0	0	0	2	1	1	1	0	1	1	1	1	1	1	1	1	0	2	2	1	1	2	1	0	2	0	0	1	1	0	2	0	0	2	1
432	0	0	2	0	0	1	0	0	0	0	1	0	0	0	0	0	0	0	1	1	2	0	2	2	0	0	2	2	2	2	0	1	1	1	1	1	1	0	1	1	1	0	1	0	1	1	1	1	0
433	0	0	2	0	0	0	1	1	1	1	0	1	1	1	0	0	0	1	1	1	2	0	1	1	0	0	1	1	2	1	0	0	2	1	0	2	2	0	2	0	0	0	0	0	0	0	0	2	0
434	1	0	2	0	0	0	1	1	1	2	0	1	2	2	0	0	0	0	1	1	1	1	1	1	0	0	1	2	1	1	1	2	2	2	0	2	1	0	0	1	1	0	0	0	0	0	0	1	1
435	1	0	1	0	0	0	2	0	0	0	2	0	1	0	0	0	0	1	1	1	2	0	2	2	0	0	1	1	2	1	0	0	0	2	0	2	0	0	0	2	2	0	1	0	0	0	0	2	1
436	1	0	2	0	0	0	2	0	1	1	1	0	0	0	0	0	0	0	2	1	2	0	1	1	0	0	2	2	2	2	1	0	1	2	0	2	2	1	1	1	0	0	0	0	1	0	0	1	1
437	1	0	0	0	0	0	1	0	1	1	0	1	1	1	0	0	0	0	2	1	2	0	2	2	0	0	1	0	2	0	0	1	1	1	1	1	1	0	0	2	2	0	1	0	1	0	0	1	1
438	0	0	0	0	0	0	1	1	1	2	0	0	0	0	0	0	0	1	0	0	1	0	1	1	0	0	1	1	2	1	1	1	1	1	1	1	1	0	1	1	1	0	0	1	0	0	0	0	1
439	1	0	1	0	0	0	2	1	0	1	0	0	0	0	0	0	0	1	1	1	2	0	2	2	0	0	1	1	2	2	0	1	1	1	0	2	0	0	0	1	1	0	0	0	0	0	0	0	2
440	0	0	2	0	0	1	0	0	1	1	0	1	1	1	0	0	0	2	2	2	2	0	2	2	0	0	1	2	2	1	1	1	1	0	2	0	1	1	0	1	1	1	1	0	2	1	0	2	0
441	1	0	1	0	0	0	2	0	0	0	2	0	0	0	0	0	0	0	0	1	1	0	1	1	1	1	1	2	2	2	0	1	1	1	0	2	2	1	0	2	1	1	1	1	2	0	0	2	0
442	1	1	1	0	0	1	1	1	1	2	0	1	2	1	1	1	0	0	0	0	1	0	2	2	0	0	2	2	2	2	0	2	2	0	1	1	1	0	0	2	2	0	0	1	0	0	0	0	2
443	1	1	2	0	0	0	0	0	1	1	1	0	0	0	0	0	1	1	1	2	2	0	2	2	0	0	0	1	1	1	1	1	1	0	1	1	2	1	0	0	0	1	1	0	1	1	0	2	0
444	1	0	1	0	0	0	0	0	1	1	1	0	1	0	0	0	0	0	2	2	2	0	1	2	0	0	0	1	1	1	1	1	1	1	0	2	1	0	0	2	2	0	0	0	0	0	0	0	2
445	0	0	1	0	0	0	1	0	1	1	0	0	0	0	0	0	0	1	2	2	2	0	2	2	1	1	1	2	2	2	0	0	2	2	0	2	1	0	0	2	2	0	1	0	1	1	0	0	1
446	1	0	2	0	0	1	1	0	0	0	0	0	0	0	0	0	0	2	1	1	2	0	2	2	0	0	1	2	1	1	2	2	2	0	1	1	1	0	1	1	1	0	2	0	2	1	0	2	0
447	1	0	1	0	0	0	1	0	1	1	1	0	2	1	1	1	0	0	1	1	2	0	2	2	0	0	0	1	1	1	1	0	0	2	0	2	0	1	0	1	1	0	1	0	1	1	0	1	1
448	1	0	2	0	0	0	0	0	1	1	1	1	2	1	1	1	0	0	2	2	2	0	2	2	0	0	1	1	2	0	0	1	2	1	1	1	1	0	0	1	1	0	1	0	1	1	0	1	2
449	0	0	1	0	1	0	2	0	0	0	2	1	1	0	0	0	0	1	0	0	1	0	2	2	0	0	0	1	2	1	0	1	2	2	0	2	2	0	1	1	1	0	1	0	0	2	0	2	0
450	1	0	0	0	0	0	0	0	2	2	0	0	0	0	0	0	0	0	0	1	1	0	2	2	0	0	2	2	2	2	2	1	1	1	1	1	2	0	1	1	1	0	0	0	0	0	0	1	1
451	0	0	1	0	0	0	1	0	1	1	0	1	1	0	0	1	0	0	2	2	2	0	2	2	0	0	1	2	1	1	2	1	1	1	1	0	2	0	1	1	1	0	1	0	2	0	0	1	1
452	0	0	1	1	1	1	0	0	1	1	0	0	0	0	0	0	0	0	2	2	2	0	2	2	0	0	2	2	2	1	1	1	1	1	0	2	2	1	1	1	0	0	0	0	0	1	0	1	1
453	0	1	2	0	0	1	2	1	0	1	0	0	0	0	0	0	0	1	1	1	2	1	2	2	0	0	1	1	2	0	1	1	1	1	1	1	1	0	1	2	1	0	1	0	1	0	0	2	0
454	0	0	1	0	0	0	2	1	0	1	1	0	1	1	0	0	0	2	1	1	1	0	2	2	1	1	1	1	2	1	0	1	1	1	0	2	2	0	1	1	1	0	1	0	1	0	0	0	1
455	1	0	1	0	0	0	1	0	2	2	0	1	2	1	0	0	0	1	1	1	2	0	2	2	0	0	1	1	2	1	0	1	1	0	1	1	1	0	1	1	1	0	1	0	1	0	0	2	0
456	1	0	2	0	0	1	0	0	2	2	0	0	0	0	0	0	0	0	2	2	2	0	2	2	0	0	2	2	2	2	0	1	1	1	0	2	1	0	0	1	1	1	2	0	1	1	0	1	1
457	0	0	0	0	0	0	1	0	1	1	0	0	0	0	0	0	0	1	1	1	1	0	2	2	0	0	2	2	2	1	1	0	0	2	0	2	0	0	0	1	1	0	0	0	0	2	0	2	0
458	1	0	2	0	0	1	1	0	0	0	1	0	0	0	0	0	0	0	1	1	1	0	2	2	0	0	0	1	2	1	0	1	2	0	2	1	1	0	0	1	1	0	0	0	0	0	0	0	2
459	1	0	2	0	0	1	0	0	2	2	0	0	0	0	0	0	0	0	2	1	2	0	1	1	1	1	2	2	2	2	1	1	2	0	0	2	2	2	0	0	0	1	1	0	2	1	0	0	2
460	0	0	0	0	0	0	1	0	1	1	1	1	1	2	0	0	0	0	2	2	2	0	2	2	0	0	1	2	2	2	0	1	2	2	0	2	2	0	1	1	1	1	1	0	1	1	0	2	0
461	1	0	2	0	0	0	1	0	1	1	0	1	1	1	0	0	0	1	2	2	2	0	1	1	0	0	2	2	2	2	0	0	0	1	0	2	2	1	1	1	0	0	0	0	0	0	0	2	0
462	0	0	2	0	0	0	0	0	2	2	0	0	0	0	0	0	0	2	2	2	2	0	1	1	0	0	0	1	1	1	1	1	1	2	0	2	2	0	1	0	0	0	0	0	1	0	0	1	1
463	1	0	1	0	0	0	1	0	1	1	0	0	0	0	0	0	0	0	1	1	2	0	2	2	0	0	2	2	1	1	1	1	1	1	1	1	0	0	1	1	1	0	0	0	1	1	0	1	1
464	1	0	2	0	0	0	0	0	2	2	0	2	2	2	0	0	0	1	0	0	0	0	1	1	1	1	2	2	2	1	2	1	1	0	1	1	0	0	0	2	2	1	1	0	1	1	0	1	1
465	0	0	0	0	0	0	1	0	1	1	0	0	2	1	1	1	0	0	1	2	2	0	2	2	0	0	2	2	2	2	0	1	1	1	0	2	2	0	1	1	1	0	0	0	2	1	0	1	1
466	0	0	1	0	1	0	1	0	0	0	1	0	0	0	0	0	0	1	1	2	2	0	2	2	0	0	2	2	2	2	0	2	2	1	2	2	0	0	0	2	2	0	0	0	0	0	0	2	0
467	1	0	0	0	0	0	1	0	0	0	0	2	2	0	0	0	0	0	1	1	2	0	2	2	0	0	1	2	1	1	2	1	1	2	0	2	1	0	1	2	1	1	1	0	1	0	0	1	0
468	1	0	2	0	0	1	1	0	1	1	1	0	0	0	0	0	0	1	1	2	2	0	2	2	1	1	2	2	2	2	0	2	2	2	0	2	2	1	0	1	1	0	0	0	0	1	0	1	1
469	0	0	0	0	0	0	1	0	1	1	0	1	2	1	0	0	0	0	2	2	2	0	2	2	0	0	2	2	2	2	0	1	1	2	0	2	2	0	1	1	1	0	1	0	1	1	0	1	2
470	1	0	2	0	0	0	1	0	0	0	1	0	0	0	0	0	0	1	1	1	1	1	2	2	0	0	2	2	1	1	1	2	2	0	1	2	1	0	0	2	2	0	0	0	2	1	0	0	2
471	1	1	1	0	0	1	2	0	0	0	0	0	0	0	0	0	0	1	2	1	2	0	2	2	1	1	2	2	2	1	0	0	1	1	1	2	1	0	1	1	1	0	0	0	1	0	0	1	1
472	1	0	0	0	0	0	0	0	2	2	0	1	1	0	0	0	0	1	1	1	1	0	2	2	0	0	2	2	2	1	2	1	1	2	0	2	1	0	0	1	1	0	0	1	0	0	0	0	2
473	0	0	1	0	0	0	2	1	0	1	0	0	1	1	0	0	0	0	2	2	2	0	2	2	0	0	1	2	2	1	0	0	1	0	1	2	2	0	1	2	1	0	0	0	0	0	0	1	1
474	0	0	2	0	0	0	2	0	1	1	1	0	0	0	0	0	0	1	0	0	1	0	2	2	0	0	1	1	2	1	0	1	2	1	1	1	1	1	0	1	1	0	0	0	0	1	0	0	1
475	1	0	1	0	0	0	0	0	2	2	0	0	0	1	0	0	0	0	2	2	2	0	0	1	1	1	1	2	2	1	0	2	2	0	0	2	1	0	0	2	2	0	1	0	2	2	0	0	2
476	1	0	0	0	0	0	2	1	0	1	1	0	0	0	0	0	0	1	0	0	1	1	1	1	0	0	1	1	2	0	0	2	2	0	1	1	2	1	1	0	0	0	1	0	1	0	0	2	0
477	1	0	0	0	0	0	1	0	1	1	1	0	0	0	0	0	0	0	1	2	2	0	2	2	0	0	2	2	2	1	2	1	1	1	1	1	1	0	1	1	1	0	0	0	0	1	0	2	0
478	1	0	2	0	0	1	0	0	2	2	0	0	0	0	0	0	1	0	2	1	2	0	2	2	1	1	2	2	2	2	0	2	2	1	1	1	0	0	1	1	1	0	0	0	0	0	0	0	2
479	0	0	0	0	0	0	1	0	1	1	0	2	2	0	1	1	0	0	0	0	0	0	2	2	0	0	1	0	1	0	1	0	1	2	0	2	1	0	1	1	1	0	0	0	1	1	0	1	1
480	0	0	1	0	0	0	0	0	1	1	0	0	1	0	0	0	0	0	2	1	2	0	1	1	0	0	2	2	2	2	1	1	2	0	2	1	2	0	1	1	1	0	0	1	0	1	0	1	1
481	0	0	1	0	0	0	2	0	2	2	0	0	0	0	0	0	0	1	0	1	2	1	2	2	0	0	1	1	1	1	0	0	0	1	1	1	0	0	0	2	2	0	0	0	0	0	0	1	1
482	0	0	1	0	0	0	2	1	0	1	0	1	1	0	0	0	0	0	0	0	0	0	2	2	0	0	1	1	2	1	0	2	2	2	0	2	2	0	1	2	2	0	1	0	1	1	0	2	0
483	1	0	0	0	0	0	1	0	1	1	0	0	1	1	0	0	0	2	2	2	2	0	2	2	0	0	1	2	1	1	1	1	1	1	1	1	0	1	0	1	1	1	1	1	2	0	0	1	1
484	1	0	1	0	0	0	2	1	0	1	0	0	0	0	0	0	0	0	2	2	2	0	2	2	0	0	1	2	2	1	0	2	2	1	1	1	1	0	1	1	1	0	0	1	0	1	0	1	1
485	0	0	2	0	0	0	1	0	0	0	0	0	0	0	0	0	0	0	0	0	0	0	2	2	0	0	1	1	1	1	0	1	2	1	1	1	1	0	0	1	1	0	0	0	0	0	0	1	1
486	1	0	2	0	0	1	0	0	0	0	0	0	1	1	0	0	0	0	1	1	1	0	2	2	0	0	1	2	2	1	0	1	1	1	1	1	1	0	1	2	1	0	0	2	0	0	0	1	1
487	1	0	1	0	0	0	2	1	0	1	1	0	0	0	0	0	0	2	1	1	2	0	2	2	0	0	1	2	2	1	2	0	1	1	1	2	2	0	1	0	0	0	1	0	1	0	0	2	1
488	0	0	1	0	0	1	1	1	0	1	0	1	1	0	0	0	0	0	2	2	2	0	2	2	0	0	2	2	2	2	0	1	1	0	1	1	1	0	0	2	2	0	1	0	1	0	0	0	2
489	0	0	2	0	0	1	2	0	0	0	1	1	1	1	0	0	0	2	1	1	2	0	2	1	1	2	1	0	2	0	0	1	1	2	0	2	2	1	1	0	0	0	0	0	1	0	0	1	1
490	0	0	1	0	0	0	1	1	1	2	0	0	1	1	0	0	0	1	1	2	2	0	2	2	0	0	2	2	2	2	0	2	2	1	0	2	1	0	1	1	1	0	1	0	1	1	0	0	2
491	0	0	2	0	0	1	0	0	0	0	0	0	0	0	0	0	0	1	1	2	2	0	2	2	0	0	1	2	2	2	0	0	0	1	0	2	2	0	2	1	1	0	0	1	0	1	0	1	1
492	0	0	1	0	0	0	1	1	1	2	0	1	1	1	0	0	0	0	2	1	2	1	1	2	0	0	1	2	1	1	2	1	1	2	1	1	2	2	0	0	0	0	1	0	1	1	0	1	1
493	1	0	1	0	0	0	1	0	0	0	2	0	0	0	0	0	0	1	0	1	1	0	2	2	0	0	2	2	2	1	2	2	2	0	2	1	0	0	0	2	2	0	0	1	0	1	0	0	2
494	0	0	0	0	0	0	1	0	0	0	0	0	0	0	0	0	0	0	0	0	0	0	2	2	0	0	1	2	1	1	1	0	0	2	0	2	0	0	0	1	1	0	1	0	0	0	0	1	1
495	1	0	1	0	0	1	2	0	0	0	0	0	1	1	0	0	0	0	1	1	2	0	2	2	0	0	2	2	2	0	1	0	0	1	2	2	2	1	1	1	1	1	1	1	1	0	0	2	0
496	0	0	0	0	0	0	2	0	0	0	0	0	0	0	0	0	0	2	1	1	1	0	1	1	1	1	2	2	2	2	0	1	1	2	0	2	2	1	1	0	0	1	1	0	2	0	0	0	2
497	1	0	0	0	0	0	1	0	0	0	1	0	1	1	0	0	0	1	1	1	2	0	2	2	0	0	1	1	2	1	0	0	0	2	0	2	1	0	1	1	1	1	1	0	1	0	0	1	1
498	0	0	1	0	0	0	1	0	0	0	0	0	2	1	0	0	0	1	2	2	2	0	2	2	0	0	2	1	2	1	0	1	1	1	1	1	1	0	1	1	1	2	2	0	1	0	0	0	2
499	1	0	1	1	1	1	0	0	0	0	0	0	0	0	0	0	0	0	0	0	2	0	2	2	0	0	1	2	2	2	0	0	0	0	1	1	0	0	0	1	1	0	0	0	0	0	0	0	1
500	1	0	1	0	0	0	0	0	2	2	0	0	0	0	0	0	0	1	1	2	2	1	2	2	0	0	1	2	2	1	0	1	1	2	1	2	0	0	0	1	1	0	0	0	1	0	0	1	1
501	0	0	2	0	0	1	0	0	1	1	1	1	1	0	0	0	0	0	0	0	0	0	2	2	0	0	1	1	1	1	1	2	2	2	1	1	1	0	1	2	1	1	1	0	1	0	0	1	1
502	1	0	0	0	0	0	2	0	0	0	1	0	2	1	0	0	0	0	1	1	0	1	1	2	1	1	2	2	2	1	2	2	2	0	2	0	1	1	0	0	0	1	1	0	0	0	0	0	2
503	1	0	2	0	0	0	1	0	2	2	0	0	0	0	0	0	0	1	0	0	1	0	2	2	0	0	1	1	2	1	0	0	1	1	0	2	1	0	0	2	2	1	1	0	1	0	0	2	0
504	0	0	1	0	0	0	2	0	0	0	1	0	1	0	1	1	0	0	1	1	1	0	1	1	0	0	0	1	1	0	2	0	0	1	1	1	1	0	0	1	1	0	0	1	0	1	0	2	0
505	1	0	2	0	0	1	1	0	2	2	0	0	2	1	0	0	0	0	2	2	2	0	2	2	0	0	2	2	2	1	1	1	1	1	0	2	0	0	0	1	1	0	1	0	1	2	0	0	2
506	1	0	1	0	0	0	1	1	1	2	0	0	0	0	0	0	0	1	2	2	2	0	1	1	0	0	1	0	2	0	0	1	1	2	1	2	1	0	1	1	1	0	0	0	0	0	0	1	1
507	1	0	2	0	0	0	0	0	1	1	0	2	2	0	1	1	0	0	2	2	2	0	1	1	0	0	1	1	2	0	1	2	2	2	0	2	2	0	0	1	1	0	0	0	0	1	0	1	0
508	0	0	1	0	0	0	0	0	0	0	0	0	0	0	0	0	0	0	1	1	0	0	2	2	0	0	0	1	1	0	1	1	1	1	0	2	0	0	0	2	2	0	0	0	0	0	0	1	0
509	1	0	1	1	1	1	1	0	1	1	1	0	0	0	0	0	0	1	1	1	1	0	2	2	0	0	2	2	2	1	1	1	2	2	1	2	2	0	2	1	1	0	0	0	1	1	0	1	0
510	0	0	1	0	0	0	2	1	0	1	0	1	2	1	1	1	0	2	2	2	2	0	2	2	0	0	1	1	2	1	0	1	1	2	0	2	1	0	0	2	2	1	1	1	0	1	0	1	0
511	1	0	1	0	0	0	2	1	0	1	0	0	0	0	0	0	0	1	2	2	2	1	1	2	1	1	1	2	2	1	2	1	1	1	1	1	1	0	1	1	1	1	1	0	1	1	0	1	1
512	0	1	1	0	0	0	1	0	0	0	1	0	0	0	0	0	0	0	2	2	2	0	2	2	0	0	1	1	2	0	1	2	2	2	0	2	2	0	0	1	1	0	1	0	1	1	0	1	1
513	0	0	1	0	0	1	2	0	1	1	1	1	2	1	0	0	0	1	1	1	1	0	2	2	0	0	0	1	1	0	1	0	0	1	0	2	1	0	0	1	1	0	1	0	0	2	0	0	1
514	0	0	2	0	0	0	2	0	0	0	1	1	1	0	0	0	0	1	2	2	1	0	1	1	1	1	1	2	2	1	1	2	2	2	0	2	2	0	1	0	0	0	0	1	0	1	0	2	1
515	0	0	1	0	0	0	2	0	1	1	0	0	1	1	0	0	0	0	1	1	1	0	2	2	1	1	1	2	2	1	2	1	2	1	1	2	1	0	0	2	2	0	0	0	0	0	0	2	0
516	1	0	2	0	0	0	1	0	2	2	0	1	2	1	0	1	0	1	1	0	1	0	1	1	1	1	1	2	2	1	2	1	2	1	0	2	2	0	2	0	0	0	0	0	0	0	0	2	0
517	1	0	2	0	0	0	2	0	0	0	1	0	1	0	1	1	1	1	0	0	1	0	1	1	0	0	1	1	2	1	0	1	1	2	0	2	1	1	0	1	1	0	0	0	0	0	0	0	1
518	0	0	2	0	0	0	2	0	1	1	0	0	0	0	0	0	0	0	1	1	1	0	2	2	0	0	1	1	2	1	1	1	1	1	1	1	1	0	1	2	1	0	1	0	1	1	0	0	2
519	0	0	2	0	0	1	2	0	0	0	2	0	0	0	0	0	0	1	1	1	1	1	0	1	0	1	2	2	2	1	0	1	1	0	0	1	1	0	0	0	0	0	2	0	2	1	0	2	1
520	0	0	0	0	0	0	1	0	0	0	1	0	0	0	0	0	0	2	1	1	2	0	1	1	0	0	2	2	1	1	1	2	2	1	0	2	2	0	0	1	1	0	1	0	1	0	0	1	1
521	0	0	0	0	0	0	1	1	1	2	0	0	0	0	0	0	0	0	1	1	1	0	2	2	0	0	2	2	2	2	1	1	1	2	0	2	0	0	0	2	2	0	0	0	1	1	0	2	0
522	0	0	0	0	0	0	0	0	2	2	0	0	0	0	0	0	1	2	1	1	1	0	2	2	0	0	2	2	2	2	0	0	2	2	0	2	0	0	1	0	0	0	1	0	1	1	0	2	0
523	1	0	2	0	0	0	0	0	1	1	0	1	1	1	0	0	0	0	0	0	0	0	2	2	0	0	1	1	1	1	0	1	1	2	0	2	2	1	0	2	1	0	0	0	0	0	0	1	1
524	0	0	1	0	0	0	1	0	0	0	1	1	1	0	0	0	0	1	2	2	2	0	1	1	0	0	2	2	2	1	2	0	1	2	1	2	0	0	0	2	2	0	1	0	1	0	0	0	2
525	0	0	1	0	0	0	2	1	0	1	0	0	0	0	0	0	0	0	1	1	2	0	2	2	0	0	1	1	2	1	0	1	1	2	2	1	0	1	0	1	1	0	1	0	1	0	0	0	2
526	1	0	2	0	0	0	1	0	1	1	0	0	1	1	0	0	0	1	1	1	1	0	0	0	0	0	0	1	1	0	2	1	2	1	1	1	1	1	0	0	0	0	0	0	1	1	0	0	2
527	0	0	2	0	0	0	1	0	1	1	1	0	0	0	0	0	0	0	2	1	2	0	2	2	0	0	1	2	0	0	2	0	0	2	0	2	2	1	0	1	1	1	2	0	1	1	0	1	1
528	0	0	1	0	0	0	2	0	0	0	1	0	2	2	0	1	1	1	1	1	1	0	2	2	1	1	1	1	2	1	0	0	2	2	0	2	1	0	0	1	1	0	0	1	0	1	0	2	0
529	0	0	1	0	0	0	1	1	1	2	0	0	0	0	0	0	0	1	2	2	2	0	1	1	1	1	2	2	2	0	1	0	1	0	1	2	1	1	0	2	1	0	0	0	0	0	0	2	0
530	0	0	2	0	0	0	1	1	1	2	0	0	1	1	0	0	0	0	0	0	0	0	2	2	0	0	1	2	2	1	1	0	1	0	1	2	2	0	1	0	0	0	0	0	1	1	1	0	1
531	1	1	1	0	0	0	0	0	2	2	0	1	1	0	0	0	0	2	2	2	2	0	1	1	0	0	2	2	2	2	0	1	1	2	0	2	2	2	0	0	0	0	0	0	0	2	0	2	0
532	0	0	2	0	0	0	1	0	0	0	1	1	2	1	0	0	0	1	2	2	2	0	1	1	1	1	2	2	2	2	1	0	1	1	1	2	1	0	1	1	1	2	2	0	1	0	0	1	1
533	1	0	0	0	0	1	1	0	0	0	1	0	1	0	0	0	0	1	1	1	1	0	1	1	0	0	2	2	2	2	0	1	2	1	0	2	1	0	1	1	1	2	2	0	0	0	0	0	2
534	1	0	2	0	0	0	2	0	0	0	0	1	1	0	1	1	0	1	0	0	2	1	2	2	0	0	2	2	2	2	0	2	2	1	0	2	2	0	1	0	0	0	0	0	0	0	0	0	2
535	1	0	1	0	0	1	1	0	0	0	1	2	2	0	0	0	0	1	1	1	1	0	2	2	0	0	1	1	2	1	0	1	1	0	2	1	2	1	0	0	0	0	0	0	0	0	0	0	2
536	1	0	2	0	0	0	0	0	2	2	0	0	1	1	0	0	0	0	1	2	2	0	2	2	0	0	1	0	2	0	0	0	0	2	0	1	2	0	1	1	0	1	1	0	0	1	0	1	1
537	1	0	0	0	0	0	1	1	1	2	0	0	1	1	0	0	0	1	0	0	1	0	1	1	0	0	1	1	1	0	1	2	2	0	1	2	1	0	0	1	1	0	1	0	0	1	0	1	1
538	0	0	2	0	0	0	2	0	1	1	0	0	0	0	0	0	0	0	2	2	2	0	1	1	0	0	1	2	1	1	2	1	1	2	0	2	1	0	0	2	2	0	1	0	1	1	0	1	1
539	1	0	1	0	0	0	2	0	0	0	1	0	1	0	1	1	0	1	1	1	1	0	2	2	1	1	1	2	2	1	2	0	0	2	0	2	1	0	0	2	2	0	1	0	1	0	0	0	2
540	0	0	0	0	0	0	0	0	1	1	1	0	0	0	0	0	1	0	2	1	2	0	2	2	0	0	2	2	2	2	1	0	2	1	0	2	1	0	0	1	1	0	0	0	0	1	0	1	1
541	1	0	0	0	0	0	0	0	2	2	0	0	1	0	0	0	0	2	1	1	2	0	2	2	0	0	1	2	1	1	2	2	2	1	2	2	2	0	1	0	0	0	0	0	0	0	0	0	2
542	1	0	2	0	0	0	2	0	1	1	0	0	0	0	0	0	0	1	2	2	2	0	2	2	0	0	1	1	2	0	1	1	1	0	2	1	2	0	2	0	0	0	0	0	1	1	0	2	2
543	1	0	2	0	0	0	1	1	1	1	0	0	0	0	0	0	0	0	2	1	2	0	2	2	1	1	2	2	2	1	1	2	2	1	0	2	1	1	0	1	1	1	1	1	1	0	0	2	0
544	1	1	1	0	0	1	0	0	1	1	1	0	2	2	0	0	0	0	1	1	2	0	0	1	0	0	1	2	2	2	0	2	2	0	1	1	1	1	0	1	1	0	0	0	0	0	0	1	1
545	0	0	0	0	0	0	2	1	0	1	1	0	0	0	0	0	0	0	0	0	2	0	2	2	1	1	2	2	2	2	0	1	1	1	1	1	1	0	1	1	1	0	0	0	0	0	0	1	1
546	0	0	2	0	0	0	1	0	0	0	1	0	0	0	0	0	0	1	1	0	0	0	2	2	0	0	2	2	2	1	2	1	1	1	1	1	2	0	2	0	0	0	0	1	0	0	0	0	1
547	1	0	1	0	0	0	1	2	0	2	0	0	1	1	0	0	1	1	1	1	1	0	1	1	1	1	2	2	2	1	2	1	2	1	1	2	1	0	0	1	1	0	0	0	0	0	0	0	1
548	1	0	1	0	0	0	1	1	1	2	0	0	0	0	0	0	0	1	1	1	1	0	1	1	1	1	1	1	2	0	1	2	2	1	1	1	1	0	1	1	1	0	1	0	1	2	0	1	1
549	1	0	1	0	0	0	2	1	0	1	0	1	2	1	0	0	0	0	1	1	1	0	2	2	0	0	2	2	2	2	0	0	1	1	0	2	2	0	2	0	0	0	1	0	1	0	0	1	1
550	0	0	2	0	0	1	1	1	1	2	0	0	1	1	0	0	0	2	1	1	1	0	2	2	0	0	1	1	2	1	0	1	1	2	1	2	1	0	1	1	1	0	1	0	0	1	0	1	1
551	0	0	2	0	0	0	1	1	0	1	0	0	0	0	0	0	0	1	2	2	2	0	2	2	0	0	0	1	1	0	1	1	1	1	0	2	1	1	0	1	1	2	2	0	1	0	0	0	2
552	1	0	1	0	0	0	2	1	0	1	1	0	1	1	0	0	0	0	2	2	2	0	0	0	0	1	1	1	1	1	0	1	1	1	1	1	1	1	0	1	1	0	1	0	0	0	0	1	1
553	1	0	0	0	0	0	0	0	2	2	0	0	1	1	0	0	0	0	0	0	1	0	0	0	0	0	2	2	2	2	1	0	1	2	0	2	1	0	1	1	1	0	0	0	0	0	0	2	1
554	0	0	1	0	0	0	2	0	0	0	2	1	1	1	0	0	0	0	1	1	1	0	2	2	0	0	2	2	2	2	0	1	1	1	0	2	1	0	0	2	2	0	1	0	1	0	0	2	0
555	0	0	0	0	0	0	2	0	0	0	0	0	1	1	0	0	0	0	1	1	1	0	2	2	0	0	1	1	2	0	1	1	1	1	1	1	2	0	1	0	0	1	1	1	1	0	0	1	0
556	1	0	2	0	0	0	1	0	0	0	1	0	0	0	0	0	0	0	1	1	1	0	1	1	0	0	0	2	1	0	2	2	2	2	0	2	1	0	0	2	2	0	0	0	0	0	0	1	1
557	1	0	0	0	0	0	0	0	1	1	0	0	1	1	0	0	0	2	2	2	2	0	2	2	0	0	1	0	2	0	0	1	1	1	1	1	0	1	0	1	1	0	0	0	0	0	0	1	2
558	1	0	2	0	0	0	2	0	0	0	0	0	0	0	0	0	0	0	0	0	1	0	2	2	0	0	2	2	2	1	2	1	1	2	0	2	1	0	0	2	2	0	0	0	1	0	0	1	2
559	1	0	1	0	0	0	1	0	2	2	0	0	0	0	0	0	0	0	2	1	2	0	1	1	1	1	1	1	2	0	0	0	0	2	0	2	1	1	0	0	0	0	0	0	0	0	0	1	0
560	0	0	1	0	0	0	1	0	1	1	1	2	2	0	1	1	1	1	0	0	1	0	2	2	0	0	2	2	2	2	0	0	0	2	0	2	2	0	2	0	0	0	0	2	0	0	0	1	2
561	1	0	2	0	0	0	0	0	2	2	0	0	1	1	0	0	0	0	0	0	0	0	0	1	1	1	2	2	1	1	2	0	0	2	0	1	2	0	1	1	1	0	0	0	1	1	0	0	1
562	1	0	1	1	1	1	1	0	0	0	0	1	2	2	0	0	0	2	1	1	2	1	2	2	0	0	2	2	2	2	0	1	1	1	1	1	2	0	1	0	0	0	0	0	0	1	0	1	1
563	1	0	0	0	0	0	2	0	0	0	0	1	2	1	0	0	0	1	1	1	2	0	1	1	0	0	1	2	2	2	0	1	2	1	1	1	2	0	0	1	1	0	0	0	0	0	0	1	1
564	0	0	2	0	0	1	1	0	0	0	0	1	2	1	1	1	0	1	0	0	1	0	2	2	1	1	1	1	1	1	0	2	2	0	1	1	0	0	1	1	1	0	1	0	1	1	0	2	0
565	0	0	2	0	0	0	1	0	1	1	0	0	0	0	0	0	0	0	0	0	0	1	2	2	0	0	1	1	2	0	1	0	1	0	1	2	1	1	0	1	1	1	1	0	1	0	0	0	1
566	1	1	2	0	1	0	0	0	0	0	0	0	0	0	0	0	0	0	0	1	1	0	1	1	1	1	1	2	2	2	0	2	2	0	1	1	2	0	1	1	1	1	1	0	1	1	1	1	0
567	0	0	1	0	0	1	0	0	2	2	0	1	1	2	0	0	0	1	1	1	2	0	1	1	1	1	1	1	2	1	1	1	1	2	0	2	1	0	2	0	0	0	0	0	0	0	0	1	1
568	0	0	1	0	0	1	2	1	0	1	1	1	1	1	0	0	0	0	1	2	2	0	2	2	0	0	2	2	2	2	1	1	1	2	0	2	1	0	2	0	0	0	0	0	0	0	0	2	0
569	0	0	0	0	0	0	1	0	1	1	0	0	1	1	0	0	1	1	0	0	1	0	1	1	1	2	1	2	2	1	1	1	1	0	1	1	1	0	1	1	1	0	0	0	0	2	0	1	2
570	1	0	0	0	0	0	2	0	0	0	0	0	2	2	0	0	0	0	1	1	1	0	0	1	1	1	1	2	2	2	0	1	1	2	0	2	1	0	0	1	1	0	0	0	2	1	0	2	0
571	1	0	1	0	0	1	1	1	1	1	0	1	1	0	0	1	0	0	1	1	1	0	2	2	0	0	2	2	2	0	1	0	1	2	0	2	1	0	0	1	1	0	0	0	0	0	0	2	1
572	1	0	0	0	0	0	0	0	1	1	1	0	2	2	0	0	0	0	2	2	2	0	1	1	1	1	1	1	2	0	0	2	2	1	0	2	1	1	0	0	0	0	1	0	1	0	0	0	1
573	0	0	0	0	0	0	1	0	2	2	0	0	0	0	0	0	0	0	1	1	1	0	2	2	0	0	0	2	0	0	2	1	1	1	1	1	2	0	2	0	0	0	1	0	1	0	0	1	2
574	1	0	1	0	0	1	2	0	1	1	1	0	1	1	0	0	0	1	2	2	2	0	1	1	1	1	1	2	2	1	2	1	1	2	2	1	0	0	1	0	0	0	1	0	1	0	0	1	0
575	0	0	2	0	0	0	2	0	1	1	1	1	1	0	0	0	0	2	2	2	2	0	2	2	1	1	1	2	1	0	2	2	1	2	0	2	2	0	2	0	0	2	2	0	0	0	0	1	1
576	0	0	0	0	0	0	1	0	1	1	0	0	1	1	0	0	0	0	1	1	1	0	2	2	0	0	1	2	1	1	2	1	1	2	0	2	1	0	1	1	1	0	0	1	0	1	0	1	1
577	1	0	1	1	1	1	1	0	1	1	0	0	0	0	0	0	0	0	2	1	2	0	2	2	1	1	2	2	2	1	1	1	1	0	1	1	0	1	0	1	1	0	1	0	1	1	0	1	1
578	1	0	2	0	0	0	1	0	1	1	0	0	1	1	0	0	0	2	1	1	2	0	2	2	0	0	1	2	2	1	2	2	2	2	0	2	1	0	0	1	1	1	1	0	1	0	0	2	0
579	1	0	1	0	0	0	1	0	2	2	0	0	0	0	0	0	0	1	1	1	1	0	1	1	1	1	1	2	2	1	2	1	1	2	1	2	1	0	2	0	0	0	1	0	1	2	0	2	1
580	1	0	1	0	0	0	1	0	0	0	1	2	2	1	0	1	0	1	2	2	2	0	1	1	0	0	2	2	2	2	0	1	2	1	2	2	0	0	1	0	0	0	0	0	0	0	0	1	1
581	0	0	2	0	0	2	2	0	0	0	0	1	1	0	0	0	0	1	2	2	1	0	2	2	0	0	2	2	2	2	1	0	1	2	0	2	2	0	1	0	0	1	1	1	1	0	0	1	2
582	1	0	1	0	0	0	0	0	2	2	0	0	1	1	0	0	0	1	2	2	1	0	2	2	0	0	2	2	2	2	1	2	2	0	2	1	1	0	1	1	1	0	1	0	1	1	0	2	0
583	1	0	1	0	0	0	1	1	0	1	0	1	1	0	0	0	0	1	2	2	2	0	2	2	1	1	1	1	1	1	1	0	0	2	0	2	1	0	0	0	0	0	1	0	1	2	0	2	0
584	1	0	2	0	0	0	1	1	1	2	0	0	0	0	0	0	0	0	1	1	1	0	2	2	0	0	1	1	2	1	0	2	2	2	0	2	0	0	0	2	2	0	0	1	1	0	0	1	0
585	1	0	1	1	1	2	2	1	0	1	0	0	0	0	0	0	0	0	1	1	1	0	2	1	1	2	2	2	2	2	0	2	2	0	1	2	1	0	0	1	1	0	1	0	1	1	0	1	2
586	1	0	1	0	0	0	1	1	1	2	0	0	0	0	0	0	0	1	2	2	2	0	2	2	0	0	2	2	2	2	0	2	2	0	1	1	1	0	1	1	1	0	0	1	1	1	0	1	0
587	1	0	1	1	1	2	2	1	0	1	0	0	1	1	0	0	0	1	1	1	2	1	0	1	1	1	1	1	2	1	1	1	1	2	0	2	0	0	0	1	1	0	1	0	0	1	0	2	0
588	1	1	2	0	0	0	1	0	0	0	2	0	1	1	0	0	0	0	2	1	2	0	1	1	0	0	2	2	1	0	1	0	1	1	0	2	2	1	0	0	0	0	0	0	0	0	0	1	1
589	1	0	0	0	0	0	1	0	1	1	0	1	1	0	0	0	0	1	1	1	1	0	1	1	2	2	0	2	0	0	2	0	0	2	0	2	1	0	0	2	2	0	0	0	0	0	0	1	1
590	1	0	0	0	0	0	2	1	0	1	1	0	0	0	0	0	1	1	1	1	1	0	1	1	1	1	2	2	2	2	0	2	2	2	0	2	1	0	1	1	1	0	0	0	0	1	0	1	1
591	1	1	2	0	1	0	0	0	2	2	0	1	1	0	0	0	0	0	0	0	0	0	1	2	0	0	2	2	2	1	1	1	1	2	0	2	2	0	2	0	0	1	1	0	1	1	0	1	2
592	1	0	2	0	0	1	1	1	0	1	0	0	0	1	0	0	0	1	2	2	2	0	2	2	0	0	0	2	1	1	2	2	2	2	0	2	2	0	2	0	0	0	0	0	0	1	0	1	1
593	1	0	0	0	0	0	0	0	2	2	0	0	0	0	0	0	1	1	0	0	1	0	2	2	0	0	1	2	1	1	2	2	2	0	1	1	2	0	2	0	0	0	0	0	0	0	0	2	0
594	0	1	2	0	0	1	0	0	1	1	0	0	1	0	0	0	0	1	1	0	1	1	1	2	1	1	2	2	2	2	0	1	1	1	1	0	0	0	0	1	1	1	1	1	1	0	0	2	0
595	0	0	2	0	0	0	1	0	0	0	0	1	2	2	0	0	0	1	1	1	1	0	2	2	0	0	1	0	1	0	1	2	2	1	1	1	0	0	0	1	1	0	0	0	0	0	0	2	0
596	0	1	2	0	0	1	1	0	1	1	1	1	1	0	0	0	0	1	1	1	1	0	1	1	1	1	2	0	1	0	1	2	2	0	1	1	1	0	0	2	2	0	1	0	1	0	0	2	0
597	1	1	2	0	0	0	1	0	0	0	0	0	0	0	0	0	0	1	1	2	2	0	2	2	0	0	0	2	1	1	2	0	1	2	1	2	1	0	0	1	1	0	1	0	1	0	0	1	1
598	1	0	0	0	0	0	0	0	1	1	0	1	1	0	1	1	0	2	1	1	2	0	2	2	0	0	1	1	2	1	0	1	1	1	1	1	0	0	0	2	2	0	0	1	0	0	0	1	1
599	1	0	0	0	0	0	1	0	0	0	0	0	1	1	0	0	0	0	2	1	2	0	1	1	1	1	2	2	2	1	1	1	1	1	1	1	1	1	0	1	1	1	1	0	1	0	0	1	1
600	1	0	1	0	0	0	1	1	1	2	0	0	2	1	0	0	0	1	2	2	2	0	2	2	1	1	1	1	2	1	0	2	2	0	2	0	2	1	1	1	0	0	0	1	1	0	0	2	1
601	1	0	2	0	0	0	1	0	0	0	0	1	2	1	0	0	0	0	1	2	2	0	2	2	0	0	1	1	2	2	0	1	1	1	0	2	1	1	0	0	0	0	0	0	0	0	0	2	0
602	0	0	1	0	0	0	1	0	0	0	1	1	2	1	0	0	1	2	1	1	1	0	0	0	0	0	2	2	2	2	0	0	0	2	0	2	2	0	1	1	1	0	0	0	1	0	0	0	1
603	0	0	1	0	0	1	1	1	1	2	0	0	1	1	0	1	0	1	1	1	1	0	2	2	1	1	1	2	2	1	1	1	1	1	1	1	0	0	1	1	1	1	1	1	1	0	0	2	1
604	1	0	1	0	0	0	2	0	0	0	0	0	1	1	0	0	0	0	0	0	0	0	2	2	0	0	1	2	2	1	1	0	0	2	0	2	2	0	1	1	1	0	1	0	1	0	0	2	1
605	1	0	2	0	0	0	1	1	1	2	0	0	1	1	0	1	0	0	1	1	1	0	1	1	1	1	1	2	1	1	2	0	2	0	1	2	1	0	1	1	1	1	1	0	1	2	0	2	1
606	1	0	0	0	0	0	0	0	1	1	1	0	0	0	0	0	0	0	1	1	2	0	2	2	1	1	2	1	2	0	1	2	2	0	1	1	1	0	0	1	0	2	2	0	1	0	0	1	2
607	0	0	1	0	0	0	1	0	2	2	0	0	2	2	0	0	0	0	2	2	2	0	2	2	0	0	1	1	2	0	1	1	2	2	0	2	2	0	2	1	0	0	0	0	0	0	0	2	0
608	1	0	2	0	0	1	1	1	0	1	0	2	2	2	0	0	1	1	1	2	2	0	2	2	0	0	2	2	2	2	0	2	2	2	0	2	2	0	1	1	1	1	1	0	0	2	0	1	1
609	0	0	2	0	0	0	0	0	2	2	0	0	0	0	0	0	0	0	1	1	0	0	1	1	1	1	0	1	1	1	1	0	0	2	0	2	0	0	0	1	1	0	0	1	0	0	0	1	1
610	1	0	2	0	0	2	1	0	1	1	0	0	0	0	0	0	0	1	1	1	1	0	1	1	0	0	0	2	1	1	2	0	1	2	0	2	2	1	1	1	0	0	0	0	0	0	0	1	0
611	0	0	2	0	0	1	2	1	0	1	1	0	0	0	0	0	0	0	1	1	2	0	2	2	0	0	1	1	1	1	1	1	1	2	1	2	2	1	0	1	1	0	0	0	1	1	0	2	1
612	0	0	1	0	0	0	1	0	0	0	0	0	1	1	0	0	0	1	0	0	1	0	1	1	1	1	1	2	2	1	1	1	1	0	2	0	1	1	0	1	1	1	1	0	0	2	0	2	1
613	1	0	0	0	0	0	1	0	0	0	1	1	1	0	0	1	0	1	1	1	1	0	1	1	1	1	0	2	1	0	1	1	1	1	0	2	2	0	0	1	1	0	1	0	0	0	0	0	2
614	1	0	1	0	0	0	1	1	1	2	0	1	2	0	0	0	1	1	0	0	1	1	2	2	0	0	1	2	2	1	0	0	0	1	0	2	0	0	1	0	0	0	1	0	1	0	0	1	1
615	0	0	1	0	0	0	1	0	1	1	0	1	2	1	0	0	0	0	1	1	1	0	1	1	1	1	2	2	2	2	1	2	2	0	1	1	1	1	0	0	0	0	1	0	1	1	0	1	1
616	1	0	1	0	0	0	1	0	1	1	1	1	1	0	0	0	0	1	1	1	1	0	0	1	0	0	1	2	2	1	0	2	2	2	0	2	2	0	2	0	0	2	2	0	1	0	0	2	1
617	1	0	2	0	0	0	1	0	0	0	1	1	1	0	0	1	0	0	0	0	0	0	2	2	0	0	1	2	1	1	2	1	1	0	1	1	2	0	2	1	1	0	0	0	0	0	0	2	1
618	1	0	2	0	0	0	1	1	0	1	0	0	0	0	0	0	0	0	1	1	2	0	2	2	0	0	1	2	2	1	2	1	1	0	0	1	2	1	0	0	0	0	1	0	1	0	0	1	1
619	1	0	2	0	0	0	0	0	0	0	1	0	0	0	0	0	0	0	1	1	2	0	2	2	0	0	2	2	2	1	2	1	0	0	1	1	1	1	0	1	1	0	1	0	0	1	0	2	0
620	0	0	2	0	0	0	1	0	0	0	0	0	1	0	0	0	0	0	1	1	2	0	2	2	0	0	1	2	2	1	1	2	2	0	1	1	2	0	0	1	1	0	1	0	1	0	0	2	2
621	1	0	1	0	0	1	1	0	1	1	1	0	0	0	0	0	0	1	1	1	2	0	1	1	1	1	1	2	2	1	0	2	2	1	1	2	0	0	1	1	1	0	0	0	1	1	0	1	1
622	1	0	1	0	0	0	2	0	0	0	1	0	0	0	0	0	0	0	0	0	0	0	2	2	0	0	1	2	2	1	2	2	2	0	0	2	1	0	0	2	2	2	2	0	0	0	0	2	0
623	0	0	1	0	0	0	1	0	0	0	1	0	2	1	1	1	0	0	1	1	1	0	1	2	0	0	2	2	2	2	0	1	1	1	1	1	1	0	0	2	2	0	0	1	0	0	0	1	0
624	0	0	1	0	0	0	1	0	0	0	1	0	0	0	0	0	0	0	2	2	2	0	2	2	0	0	2	2	2	1	2	1	1	1	1	1	1	0	0	2	2	0	1	0	1	1	0	2	0
625	1	0	1	0	0	0	2	0	0	0	0	0	1	1	0	0	0	1	2	0	2	0	2	2	0	0	1	0	1	0	1	0	1	2	0	2	2	0	2	0	0	0	0	0	0	1	0	2	0
626	1	0	2	0	0	0	1	0	1	1	0	1	1	1	0	0	0	0	1	1	2	0	2	2	0	0	1	1	2	1	0	2	2	0	2	1	2	0	1	1	1	0	1	0	1	1	0	2	0
627	0	0	1	0	0	0	1	0	0	0	1	0	0	0	0	0	0	1	1	2	2	0	2	2	0	0	0	1	2	1	0	0	0	2	0	2	1	1	0	1	1	0	0	0	0	0	0	1	2
628	1	0	1	0	0	0	2	0	0	0	0	0	0	1	0	0	0	0	1	1	1	1	2	2	0	0	1	2	1	1	1	1	1	1	1	2	0	0	0	2	2	0	0	0	0	1	0	2	0
629	1	0	1	0	0	1	0	0	2	2	0	1	1	0	0	0	0	1	1	2	2	0	2	2	0	0	2	2	2	2	0	2	2	0	1	1	1	1	0	1	1	0	1	0	1	0	0	1	1
630	0	0	1	0	0	0	1	0	1	1	0	0	0	0	0	0	0	1	1	1	1	0	2	2	0	0	2	2	2	2	0	1	1	1	0	2	2	0	1	2	2	0	0	0	1	1	0	2	0
631	1	0	2	0	0	0	2	0	1	1	0	0	1	1	0	0	0	1	2	2	2	0	2	2	0	0	1	2	2	1	0	1	2	1	1	1	1	0	0	2	2	1	1	0	0	1	0	0	2
632	1	0	2	0	0	0	1	0	1	1	0	0	0	1	0	0	0	0	2	2	2	0	2	2	0	0	1	1	2	2	0	2	2	0	1	1	2	1	1	0	0	0	0	0	0	0	0	2	0
633	0	1	1	0	0	0	2	1	0	1	0	1	1	0	0	0	0	0	2	1	2	0	2	2	0	0	2	2	2	2	0	1	2	1	0	2	1	1	0	0	0	0	1	0	1	1	0	0	1
634	0	0	1	0	0	0	1	0	1	1	0	1	1	0	0	0	0	1	1	0	1	0	2	2	0	0	1	2	2	1	1	2	1	1	0	2	2	0	1	0	0	0	0	0	0	2	0	2	0
635	0	0	1	0	0	0	2	0	1	1	1	0	0	0	0	0	0	0	2	2	2	0	0	1	1	1	1	1	2	1	0	1	1	0	2	0	1	0	0	2	2	0	1	0	1	1	0	1	1
636	0	0	0	0	0	0	1	1	1	2	0	0	0	0	0	0	0	0	1	1	1	0	2	2	1	1	0	1	2	1	0	1	1	2	0	2	1	0	0	2	2	0	0	0	0	0	0	1	1
637	0	0	2	0	0	0	0	0	1	1	1	0	0	0	0	0	0	0	1	1	2	0	2	2	0	0	1	2	2	1	0	1	1	2	0	2	2	0	1	0	0	1	1	0	0	1	0	2	0
638	1	0	0	0	0	0	2	0	1	1	1	1	1	0	0	0	0	0	0	1	1	0	2	2	0	0	2	2	2	2	0	1	1	1	1	1	1	0	0	2	2	0	0	0	0	1	0	2	0
639	1	0	2	0	0	0	1	1	1	2	0	0	2	2	0	0	0	0	1	1	1	2	0	2	0	0	1	2	2	1	1	2	2	2	0	2	1	0	0	1	1	1	1	0	2	0	0	1	1
640	1	0	2	0	0	1	1	0	1	1	1	1	0	0	0	0	0	0	2	1	2	1	2	2	0	0	1	1	1	1	1	1	1	2	0	2	0	0	0	2	2	0	0	0	0	0	0	1	0
641	1	0	2	0	0	0	2	0	0	0	1	0	1	0	1	1	0	2	2	2	2	0	2	2	1	1	2	2	2	2	0	1	1	1	0	2	2	0	1	1	1	0	0	0	0	0	0	2	2
642	1	0	1	0	0	0	1	0	1	1	0	1	1	0	1	1	0	0	2	2	2	0	2	2	1	1	0	2	1	1	1	2	2	2	0	2	2	0	1	0	0	2	2	0	0	0	0	2	0
643	0	0	0	0	0	0	0	0	0	0	1	0	0	0	0	0	1	1	0	0	1	0	1	1	0	0	1	1	2	0	1	1	1	1	1	0	1	0	1	1	1	0	0	1	0	0	0	2	0
644	0	0	2	0	0	0	2	0	1	1	0	0	1	1	0	0	0	1	1	0	0	0	1	1	1	1	2	2	1	1	1	1	1	1	1	1	2	1	0	0	0	0	0	0	0	0	0	2	0
645	1	0	2	0	0	0	1	0	0	0	2	1	1	0	0	0	0	0	1	1	1	0	2	2	0	0	2	2	2	1	0	2	2	0	2	1	2	0	2	0	0	0	2	0	2	1	0	2	0
646	1	0	1	0	0	0	1	0	0	0	1	0	0	0	0	0	0	1	2	2	2	0	2	2	0	0	0	1	1	0	1	1	1	2	0	2	2	1	1	0	0	0	0	0	2	1	0	0	1
647	1	0	1	0	0	1	1	0	0	0	1	0	0	0	0	0	0	0	2	2	2	0	2	2	0	0	2	2	2	2	0	1	2	1	1	2	0	0	1	1	1	0	0	0	0	0	0	2	1
648	1	0	1	0	0	0	2	1	0	2	0	1	1	0	0	0	0	0	0	0	0	0	2	2	0	0	1	1	2	1	0	1	2	1	2	1	1	0	1	1	1	0	0	0	0	0	0	1	0
649	1	0	1	0	0	0	0	0	2	2	0	0	0	0	0	0	0	0	0	0	1	0	1	1	1	1	2	0	1	0	1	1	1	0	1	1	1	0	0	2	2	1	1	0	1	0	0	1	1
650	1	1	1	0	0	0	1	0	1	1	1	0	0	0	0	0	0	0	0	0	0	0	2	2	0	0	2	2	2	1	1	1	1	2	0	2	1	0	0	2	1	0	0	0	0	0	0	0	2
651	1	0	2	0	0	0	2	1	0	1	0	0	1	0	0	0	0	1	1	1	1	0	2	2	0	0	2	2	2	2	1	1	1	1	0	2	0	0	0	2	2	0	0	0	0	0	0	1	1
652	1	0	1	0	0	0	1	0	0	0	0	0	1	0	0	0	0	0	1	1	1	0	1	1	1	1	1	1	2	1	0	0	1	0	1	2	2	0	1	0	0	1	1	0	1	0	0	0	2
653	0	0	2	0	0	1	1	1	0	1	0	0	0	0	0	0	0	0	1	1	1	0	2	2	0	0	1	1	1	0	1	1	2	0	0	2	2	0	1	1	1	0	0	0	0	0	0	1	1
654	0	0	1	0	0	0	1	0	0	0	0	0	0	0	0	0	0	0	0	0	1	0	2	2	0	0	1	1	2	1	0	2	2	2	1	1	0	0	1	1	1	1	2	0	0	0	0	1	1
655	1	0	1	0	0	0	1	0	0	0	0	0	1	1	0	0	0	1	2	2	2	0	2	2	0	0	1	2	2	2	0	1	1	1	0	2	1	0	0	1	1	0	1	0	1	1	0	2	0
656	0	0	1	0	0	0	0	0	2	2	0	0	1	1	0	0	0	1	2	2	2	0	2	2	0	0	2	2	2	2	1	1	2	2	0	2	1	0	0	1	0	0	0	0	0	0	0	1	1
657	1	0	1	0	0	0	1	0	1	1	0	0	0	0	0	0	0	1	0	0	1	0	1	2	0	0	2	2	2	2	1	2	2	0	2	0	2	0	1	0	0	1	1	0	2	0	0	0	1
658	1	0	2	0	0	1	1	1	1	2	0	1	1	0	0	0	1	1	0	0	1	0	0	1	1	1	1	2	2	2	0	1	2	2	0	2	1	0	0	2	2	0	0	0	2	1	0	2	1
659	0	0	0	0	0	1	1	0	0	0	1	1	1	0	0	0	0	0	1	1	1	0	2	2	0	0	1	1	1	1	0	1	2	1	1	1	1	0	0	2	2	0	1	0	1	0	0	2	0
660	0	0	1	0	0	1	2	0	0	0	0	0	1	0	0	0	0	0	2	1	2	0	2	2	0	0	2	2	2	1	2	0	1	2	1	2	1	0	1	1	1	0	0	0	0	0	0	0	2
661	1	0	0	0	0	0	2	0	0	0	1	0	2	2	0	1	0	1	1	2	2	0	2	2	1	1	0	2	0	0	2	1	2	1	2	2	2	0	2	0	0	1	1	0	1	0	0	1	2
662	1	0	0	0	0	0	1	0	0	0	0	1	2	1	0	1	0	1	1	1	1	0	0	1	1	1	2	2	1	1	1	1	1	0	1	2	1	0	1	1	1	1	1	1	0	1	0	1	1
663	0	0	2	0	0	1	0	0	2	2	0	0	1	0	0	0	0	1	0	1	1	0	1	1	1	1	2	2	2	2	0	2	2	1	1	1	1	0	2	0	0	0	0	1	0	1	0	2	1
664	1	0	1	0	0	0	2	0	0	0	2	0	0	0	0	0	0	1	1	1	2	0	1	2	0	0	1	2	2	1	1	0	0	2	0	2	1	0	1	1	1	1	1	0	0	1	0	2	0
665	1	0	2	0	0	0	1	0	0	0	0	1	1	0	0	1	0	1	2	2	2	0	1	1	0	0	1	2	2	1	1	1	1	1	1	1	2	2	0	0	0	0	1	0	0	0	0	0	2
666	1	0	0	0	0	0	0	0	1	1	0	0	1	1	0	0	1	0	2	1	2	0	2	2	1	1	2	2	2	2	1	1	2	2	1	2	1	0	2	0	0	0	0	1	0	1	0	2	0
667	1	0	1	0	0	1	1	0	1	1	0	0	0	0	0	0	0	1	2	2	2	0	2	2	0	0	1	1	1	1	1	2	2	0	1	1	1	0	0	1	1	1	1	0	1	0	0	1	1
668	0	0	0	0	0	0	2	0	1	1	1	0	1	1	0	0	0	1	2	2	2	0	1	1	1	1	1	1	1	1	1	2	2	2	1	1	2	0	2	0	0	0	1	0	1	0	0	0	1
669	1	0	1	0	0	0	1	0	0	0	1	1	2	2	0	0	0	0	2	2	2	0	2	2	0	0	2	2	1	1	1	2	2	1	1	1	1	0	0	1	1	0	0	0	0	0	0	2	0
670	1	0	2	0	0	0	2	1	0	1	0	2	2	1	0	0	0	0	2	2	2	0	2	2	0	0	2	2	2	2	1	2	2	0	0	2	0	0	0	1	1	0	1	0	1	0	1	1	1
671	1	0	2	0	0	1	1	1	0	1	0	0	0	0	0	0	1	2	2	2	1	0	2	2	0	0	2	2	2	2	0	1	1	1	1	0	1	0	1	1	1	0	0	0	0	0	0	0	2
672	1	0	2	0	0	0	0	0	1	1	0	1	1	0	0	0	0	0	0	0	0	0	2	2	1	1	1	2	1	0	2	0	0	2	0	2	1	0	0	1	1	0	0	0	0	0	0	2	0
673	0	0	2	0	0	0	1	0	2	2	0	0	2	0	1	1	0	1	0	0	1	0	2	2	0	0	0	2	1	1	2	2	2	1	0	2	2	0	1	1	1	0	0	0	0	0	0	2	0
674	0	0	1	0	0	0	2	0	1	1	0	1	2	1	0	1	0	1	1	1	1	0	2	2	0	0	0	1	1	0	2	1	1	0	2	0	2	1	0	1	1	0	1	0	1	1	0	0	1
675	1	0	1	0	0	0	1	0	2	2	0	2	2	1	0	0	0	1	0	0	1	0	1	1	1	1	1	0	1	0	1	0	0	0	1	1	2	1	0	0	0	0	1	0	0	0	0	0	2
676	1	0	2	0	0	0	1	1	1	2	1	0	0	0	0	0	0	0	2	2	2	0	1	1	0	0	2	2	2	2	1	1	1	1	0	2	0	0	0	1	1	0	0	0	0	1	0	1	1
677	1	0	1	0	0	0	1	1	0	1	0	1	1	0	0	0	0	1	1	1	1	0	2	2	1	1	1	2	2	1	0	1	1	1	1	1	1	0	0	2	2	1	1	0	1	0	0	2	0
678	1	0	1	0	0	1	1	0	1	1	0	1	2	1	0	0	0	0	2	1	2	0	1	1	1	1	1	1	1	1	2	0	0	2	0	2	0	0	0	2	2	0	0	0	0	2	0	2	1
679	1	0	1	0	0	0	2	0	0	0	1	1	1	0	0	0	0	1	2	2	2	0	2	2	0	0	0	0	1	0	1	1	1	2	2	1	2	0	2	1	0	0	2	0	1	1	0	2	0
680	1	0	1	0	0	0	1	1	1	2	0	0	0	0	0	0	0	0	0	0	0	0	0	0	0	1	1	2	2	1	2	2	2	2	0	2	1	0	1	1	1	0	1	0	1	0	0	1	0
681	1	0	1	0	0	1	2	0	0	0	0	0	0	0	0	0	0	0	2	2	2	1	1	2	0	0	2	2	2	2	0	1	2	0	2	1	2	1	1	2	0	1	2	0	0	0	0	0	2
682	0	0	2	0	0	1	0	0	1	1	0	0	0	0	0	0	0	0	2	1	2	0	2	2	0	0	2	2	2	0	1	1	0	0	0	2	1	0	0	2	2	0	0	0	1	1	0	2	0
683	0	0	2	0	0	1	0	0	1	1	0	1	2	1	0	0	0	1	0	1	2	0	2	2	0	0	2	1	2	1	1	0	1	1	1	2	2	0	2	0	0	0	1	0	1	1	0	1	1
684	1	0	0	0	0	0	2	0	1	1	0	0	1	1	0	0	0	1	0	0	1	0	2	2	0	0	0	1	1	0	1	1	1	1	1	1	1	0	1	1	1	1	1	0	1	0	0	0	2
685	0	0	2	0	0	0	1	1	0	1	0	0	1	1	0	0	0	0	1	1	1	0	2	2	0	0	2	2	2	2	0	1	1	1	1	1	1	0	1	1	1	0	1	0	1	1	0	1	1
686	0	0	2	0	0	0	0	0	2	2	0	0	1	1	0	0	0	0	1	1	1	0	2	2	0	0	2	2	1	0	1	1	0	0	1	1	2	1	1	1	1	1	1	1	2	0	0	1	1
687	1	0	2	0	0	0	1	0	1	1	1	0	1	1	0	0	0	0	0	0	1	0	2	2	0	0	2	2	2	2	1	0	1	1	0	2	1	1	0	1	1	0	0	2	0	2	0	2	0
688	0	0	1	0	0	0	2	1	0	2	0	0	0	0	0	0	0	0	2	1	2	0	2	2	0	0	1	1	2	1	0	0	0	2	0	2	1	0	1	1	1	1	1	0	1	1	0	0	2
689	1	0	1	0	0	1	1	1	1	2	0	0	0	0	0	0	0	0	2	1	2	0	1	1	1	1	2	2	2	2	1	0	0	2	1	1	2	0	1	1	1	0	0	1	0	1	0	2	1
690	1	0	0	0	0	0	1	1	0	1	0	0	0	0	0	0	0	0	2	2	2	0	1	1	1	1	1	1	1	1	1	2	2	1	1	1	2	0	0	1	1	0	0	0	1	0	0	2	0
691	1	0	0	0	0	0	0	0	1	1	0	0	0	0	0	0	0	0	1	2	2	0	2	2	0	0	0	1	2	1	0	0	0	2	0	2	1	0	0	2	2	0	1	0	2	2	0	1	0
692	1	0	2	0	1	0	2	0	0	0	1	0	0	0	0	0	0	0	1	1	1	0	0	0	1	1	0	1	2	1	0	1	1	1	0	2	0	1	0	1	1	0	0	0	1	1	0	1	0
693	1	0	2	0	0	1	1	0	2	2	0	1	2	1	0	0	0	1	2	2	2	0	0	0	1	1	2	2	2	2	1	0	0	1	0	2	1	0	1	1	1	0	1	0	0	0	0	0	2
694	0	0	1	0	0	0	0	0	0	0	0	0	0	0	0	0	0	0	2	2	2	0	2	2	0	0	1	2	1	1	2	1	1	1	1	1	0	0	0	1	1	0	1	0	1	0	0	2	1
695	0	1	1	0	0	0	2	1	0	1	0	0	1	0	0	0	0	1	1	1	2	0	1	1	0	0	1	1	2	0	1	1	1	1	1	1	1	0	0	1	1	0	0	0	2	0	0	0	2
696	1	0	2	0	0	0	0	0	1	1	0	1	1	0	0	0	1	0	2	1	2	1	1	1	0	0	2	2	2	2	0	1	1	2	0	2	1	0	1	1	1	0	0	1	1	1	0	2	0
697	1	0	2	0	0	0	0	0	0	0	1	0	0	0	0	0	0	1	1	1	1	1	1	2	1	1	1	2	1	1	2	2	2	2	0	2	2	0	1	2	1	0	0	0	1	1	0	1	0
698	1	0	2	0	0	0	0	0	0	0	1	0	0	0	0	0	0	1	1	1	1	0	2	2	0	0	1	2	2	2	0	1	1	2	1	2	1	1	0	1	1	1	1	0	0	0	0	2	0
699	0	0	2	0	0	0	1	1	1	2	0	1	1	0	0	0	0	2	1	1	1	0	0	1	1	1	2	2	1	1	2	1	0	2	0	2	0	0	1	0	0	0	0	0	1	0	0	1	1
700	0	0	2	0	0	2	2	0	1	1	0	0	1	0	0	0	0	1	1	2	2	0	2	2	0	0	1	1	1	0	1	2	2	1	0	2	2	0	2	0	0	0	1	0	0	2	0	0	2
701	0	0	2	0	0	1	2	0	0	0	1	0	1	0	0	0	0	1	1	1	1	0	2	2	1	1	2	2	2	1	2	1	1	1	0	2	1	0	0	2	1	0	0	0	0	0	0	0	1
702	1	0	2	0	0	0	1	0	1	1	0	0	1	1	0	0	0	1	1	0	0	0	2	2	0	0	2	2	2	1	2	2	1	2	0	2	0	0	0	2	2	1	1	1	2	0	0	2	0
703	0	0	2	0	0	0	2	0	1	1	1	0	1	1	0	0	0	1	0	1	1	0	2	2	0	0	2	2	2	2	1	1	1	1	1	1	2	0	2	1	0	0	1	0	1	1	0	0	2
704	1	0	2	0	0	1	1	0	1	1	0	1	1	0	0	0	0	1	1	2	2	0	2	2	0	0	1	2	1	1	1	1	2	1	1	1	1	0	0	1	1	0	0	0	0	1	0	1	1
705	1	0	0	0	0	0	1	1	1	2	0	0	0	0	0	0	0	0	2	2	2	0	2	2	0	0	1	2	2	1	0	1	1	2	0	2	2	1	0	1	1	0	0	0	2	0	0	0	1
706	0	0	1	0	0	0	2	0	0	0	2	0	0	0	0	0	0	1	2	2	2	0	2	2	0	1	0	2	1	1	2	2	2	0	1	1	1	0	0	1	1	0	0	0	1	0	0	2	1
707	0	0	1	0	0	1	1	0	1	1	0	0	0	0	0	0	0	1	1	1	1	0	2	2	1	1	2	2	1	1	1	2	2	1	1	2	0	0	0	2	2	0	0	0	0	0	0	1	1
708	1	0	0	0	0	0	2	1	0	1	0	1	1	0	0	0	0	1	0	0	0	0	2	2	0	0	2	2	2	1	2	2	2	1	1	1	1	0	0	2	1	0	0	0	0	0	0	0	2
709	0	0	2	0	0	0	1	2	0	2	0	1	2	2	0	0	0	0	1	1	1	0	1	1	1	1	1	0	2	0	0	1	1	0	1	1	2	0	1	0	0	0	0	0	0	0	0	2	0
710	1	0	1	0	0	1	2	1	0	1	0	2	2	1	0	0	0	1	2	2	2	0	1	1	0	0	2	2	2	2	0	1	1	1	0	2	1	1	0	1	1	0	0	0	0	1	0	2	0
711	1	0	0	0	0	0	1	0	0	0	1	0	1	1	0	0	0	0	1	1	1	0	2	2	0	0	1	2	1	1	1	2	2	0	1	1	1	0	0	2	1	0	0	0	1	0	0	1	1
712	0	0	2	0	0	0	1	1	0	1	0	0	0	0	0	0	0	1	0	0	0	0	2	2	0	0	2	2	2	2	1	1	1	2	0	2	1	1	0	0	0	0	0	0	0	0	0	2	0
713	1	0	1	0	0	1	1	1	1	2	0	1	1	0	0	0	0	0	0	0	0	0	1	1	1	1	2	2	1	0	2	1	1	1	0	2	2	0	2	0	0	0	0	1	0	0	0	2	0
714	1	0	0	0	0	0	0	0	1	1	1	0	1	1	0	0	0	2	1	1	2	0	2	2	0	0	2	2	2	1	1	1	2	1	1	2	1	0	0	2	2	0	1	0	1	1	0	0	1
715	0	0	2	0	0	1	2	1	0	2	0	0	1	1	0	0	0	0	0	1	1	1	2	2	0	0	2	1	2	1	0	0	0	2	0	2	2	0	2	0	0	0	0	1	0	0	0	0	2
716	0	0	1	0	0	0	1	0	0	0	0	0	1	1	0	0	0	0	0	1	2	0	2	2	0	0	2	2	2	2	1	2	2	1	0	2	1	0	1	1	1	0	2	0	2	1	0	1	1
717	1	0	1	0	0	0	1	0	0	0	0	1	2	1	0	1	1	2	1	1	1	0	2	2	0	0	2	2	2	2	0	1	1	2	0	2	1	1	0	0	0	1	1	1	0	1	0	1	0
718	0	0	1	0	0	0	2	1	0	1	0	0	2	1	1	1	0	0	1	1	1	0	2	2	0	0	2	2	2	2	1	2	2	1	1	1	2	0	1	1	0	2	2	0	0	2	0	1	0
719	0	0	1	0	0	0	1	0	0	0	1	0	1	0	0	1	0	0	2	2	2	0	0	1	1	1	1	2	1	1	2	1	1	1	1	1	2	1	1	0	0	0	0	1	1	1	0	1	0
720	1	0	0	0	0	1	0	0	1	1	0	1	1	1	0	0	0	0	0	0	1	0	2	2	1	1	1	1	1	1	1	1	2	1	1	1	0	1	0	1	1	0	1	0	0	1	0	2	1
721	0	0	2	0	0	0	1	0	0	0	1	0	2	1	1	1	0	1	2	2	2	0	2	2	1	1	2	2	2	2	1	1	2	2	0	2	0	0	0	2	2	0	1	0	1	0	0	2	2
722	1	0	1	0	0	1	2	1	0	1	1	1	1	0	0	0	0	1	0	0	2	0	2	2	0	0	2	2	2	2	0	0	0	2	0	1	1	1	0	1	1	0	0	1	0	1	0	2	1
723	1	1	1	0	0	0	1	0	0	0	1	0	1	1	0	0	0	0	1	1	1	0	0	1	1	1	1	2	2	1	2	1	1	1	1	1	1	0	0	2	2	0	0	0	0	0	0	1	1
724	1	0	2	0	0	0	1	0	0	0	1	0	0	0	0	0	0	1	1	1	1	0	1	1	0	0	2	2	2	2	0	1	1	1	0	2	2	0	1	1	1	0	0	0	0	0	0	2	1
725	1	0	1	0	0	1	1	0	0	0	1	1	2	1	1	1	0	0	2	2	2	0	2	2	0	0	2	2	2	2	1	1	2	1	0	2	1	1	0	1	1	1	1	0	0	0	0	1	1
726	1	0	1	0	0	0	2	1	0	1	0	1	2	1	0	1	0	1	1	1	2	0	2	2	0	0	0	1	1	0	2	0	0	0	1	1	1	0	0	2	2	0	0	0	0	0	0	2	1
727	1	0	1	0	0	0	1	0	1	1	1	0	0	0	0	0	1	2	2	2	1	0	2	2	0	0	1	1	2	1	0	1	1	1	1	1	2	0	1	1	1	1	1	0	0	2	0	0	2
728	1	0	2	0	0	0	1	1	0	1	0	0	0	0	0	0	0	0	2	2	2	0	2	2	0	0	1	1	2	1	0	2	2	1	1	2	1	0	2	0	0	0	1	0	1	0	0	1	1
729	1	1	1	0	0	0	1	0	0	0	1	1	1	0	0	1	0	0	2	2	2	0	1	2	0	0	2	2	1	1	2	0	1	2	0	2	1	0	1	1	1	1	1	0	1	1	0	1	1
730	1	0	1	0	0	0	2	1	0	1	0	1	2	1	0	1	1	2	1	1	2	0	1	1	1	1	1	2	2	1	2	1	1	1	2	1	2	0	0	1	1	0	0	0	0	0	0	2	0
731	1	0	2	0	0	1	2	1	0	1	1	0	1	0	0	0	0	0	1	0	1	0	2	2	0	0	2	2	2	1	2	1	1	1	1	1	2	1	0	2	1	0	0	0	0	1	0	2	0
732	1	0	2	0	0	0	1	0	1	1	1	0	1	1	0	0	0	1	1	1	2	0	2	2	0	0	1	1	2	1	0	2	2	1	1	2	1	0	1	1	1	0	1	0	1	1	0	1	0
733	1	0	1	0	0	0	1	0	1	1	0	1	1	0	0	0	0	1	1	1	1	0	2	2	0	0	1	1	2	0	0	1	1	1	1	1	1	0	0	2	2	0	1	0	1	0	1	1	0
734	0	0	0	0	0	0	1	0	0	0	1	0	0	0	0	0	0	1	1	1	2	0	1	1	1	2	2	2	2	2	0	0	0	2	0	2	2	1	1	1	1	0	0	2	0	2	0	2	0
735	1	0	0	0	0	1	2	1	0	2	0	0	1	1	0	0	0	1	2	2	2	0	2	2	0	0	0	1	2	0	0	1	1	1	1	1	2	0	1	0	0	1	1	0	0	0	1	0	1
736	0	0	2	0	0	0	1	0	1	1	0	1	2	1	0	0	0	2	2	1	2	0	1	1	1	1	1	2	2	1	0	0	0	2	0	2	1	0	1	1	1	0	1	0	1	1	0	1	1
737	0	0	2	0	0	1	0	0	2	2	0	2	2	1	0	0	0	0	2	1	2	0	2	2	0	0	1	2	1	1	1	1	1	1	1	1	2	0	2	0	0	0	1	1	0	0	0	1	0
738	0	0	1	0	0	0	2	1	0	1	0	1	1	0	0	0	0	2	1	1	1	0	1	1	0	0	1	2	1	0	2	2	2	2	0	2	2	0	2	1	0	1	1	0	1	1	0	1	0
739	0	0	2	0	0	0	0	0	2	2	0	0	1	1	0	0	0	1	1	0	2	0	1	1	1	1	1	1	2	1	0	1	1	2	0	2	1	0	0	2	2	0	0	0	0	0	0	1	1
740	1	0	2	0	0	0	2	0	0	0	0	0	0	0	0	0	0	0	1	1	1	1	2	2	0	0	0	1	2	1	0	2	2	2	0	2	0	0	0	2	2	0	1	0	1	2	0	2	2
741	1	0	2	0	1	0	1	0	0	0	0	1	1	0	0	0	0	1	1	1	2	0	1	1	0	0	2	2	2	2	0	1	2	0	2	1	1	0	0	0	0	0	1	0	1	0	0	1	1
742	1	0	2	0	0	0	0	0	1	1	0	1	2	1	0	1	0	0	1	1	1	2	0	2	0	0	1	1	2	1	0	1	1	1	1	1	0	0	0	2	2	0	1	0	1	1	0	1	1
743	1	0	2	0	0	0	0	0	2	2	0	0	0	0	0	0	0	0	0	1	2	0	1	1	1	1	2	2	2	0	1	0	0	2	1	1	1	0	2	0	0	0	0	0	0	0	0	2	1
744	1	0	1	1	1	1	2	0	0	0	0	0	1	1	0	0	1	1	0	0	1	0	2	2	0	0	1	2	1	1	1	1	1	2	1	2	0	0	0	1	1	0	0	1	1	1	0	2	1
745	0	0	0	0	0	0	2	0	0	0	1	1	2	1	0	0	0	0	1	1	2	0	1	2	0	0	1	1	2	1	1	1	1	2	1	2	0	0	0	1	1	2	2	0	1	0	0	0	1
746	1	0	0	0	0	0	1	0	0	0	0	0	0	0	0	0	0	0	2	1	2	0	2	2	0	0	1	2	2	1	1	1	2	1	1	1	1	1	0	1	1	0	2	0	2	1	0	2	0
747	1	1	0	0	0	0	0	0	2	2	0	0	0	0	0	0	0	0	2	2	2	0	2	2	0	0	2	2	2	1	1	1	2	0	2	1	2	0	2	0	0	0	0	0	0	0	0	2	0
748	1	0	1	0	0	0	1	0	0	0	1	0	1	1	0	0	0	0	1	1	1	0	2	2	0	0	0	2	1	1	2	0	2	2	0	2	1	0	0	1	1	1	1	0	1	0	0	2	1
749	1	1	1	0	0	0	1	0	1	1	0	1	2	1	0	1	0	0	1	1	1	0	2	2	1	1	1	1	1	1	0	1	1	0	2	1	2	0	2	0	0	0	0	0	0	0	0	2	0
750	1	0	1	0	0	1	0	0	2	2	0	0	1	1	0	0	0	1	2	2	2	0	2	2	1	1	2	2	2	1	1	1	1	2	1	2	1	0	0	2	2	1	1	0	1	1	0	1	0
751	0	0	2	0	0	1	0	0	2	2	0	1	1	0	0	1	0	1	2	2	2	0	2	2	1	1	2	2	2	2	0	0	0	2	0	2	1	0	0	2	2	0	1	0	1	1	0	0	2
752	1	0	1	0	0	0	1	0	1	1	0	0	2	2	0	0	0	2	1	1	2	0	2	2	0	0	0	1	1	0	1	2	2	1	0	2	1	0	0	2	2	0	1	0	1	1	0	2	0
753	1	0	1	0	0	0	1	1	0	1	0	1	1	0	0	0	0	1	2	2	2	0	2	2	0	0	2	2	2	2	1	0	2	1	0	2	0	0	0	2	2	1	1	0	0	0	0	2	1
754	1	0	2	0	0	0	1	0	1	1	1	0	2	1	0	0	0	1	0	1	1	0	2	2	1	1	0	1	2	1	0	1	1	1	1	1	2	1	0	0	0	0	0	0	0	0	0	0	2
755	0	0	2	0	0	0	0	0	2	2	0	0	0	0	0	0	0	1	1	1	2	0	2	2	1	1	2	2	2	2	1	1	1	1	0	2	1	0	1	1	1	1	1	0	1	0	0	0	2
756	1	0	1	0	0	0	2	0	1	1	0	0	0	0	0	0	0	0	2	2	1	0	1	1	1	1	2	2	2	2	1	2	2	2	0	2	2	1	1	0	0	0	0	0	2	0	0	1	0
757	1	1	2	0	0	0	2	1	0	1	0	0	0	0	0	0	0	0	1	1	2	0	2	2	1	1	2	2	2	2	1	0	0	2	0	2	1	0	0	1	1	0	0	0	0	0	0	2	0
758	1	0	2	0	0	1	1	0	1	1	1	0	1	1	0	0	0	1	2	2	2	0	2	2	0	0	2	2	2	2	0	1	1	1	1	1	1	1	0	0	0	2	2	0	1	1	0	1	0
759	1	0	1	0	0	0	0	0	2	2	0	1	1	0	0	0	0	1	1	1	2	0	2	2	1	1	0	1	1	1	1	0	1	2	1	2	0	0	1	1	1	0	0	0	1	1	0	2	0
760	0	0	2	0	0	0	1	1	1	2	0	0	1	1	0	0	0	2	2	2	2	0	2	2	1	1	2	2	2	1	0	1	2	2	0	2	2	1	1	0	0	1	1	0	2	0	0	1	1
761	1	0	0	0	0	0	1	0	0	0	1	1	1	1	0	0	0	0	1	1	2	0	1	2	0	0	2	2	2	2	0	1	2	0	2	1	0	0	0	2	2	0	1	0	0	1	0	1	0
762	1	0	2	0	0	0	1	0	0	0	1	1	1	0	0	0	1	2	0	0	2	0	2	2	0	0	1	2	1	0	2	1	0	2	0	2	2	0	1	1	0	0	1	0	1	0	0	2	0
763	1	0	2	0	0	0	2	1	0	1	0	0	1	1	0	0	0	0	1	1	1	0	2	2	0	0	1	2	1	1	2	1	1	1	1	1	2	0	2	0	0	0	0	0	0	1	0	1	1
764	0	0	1	0	0	0	0	0	1	1	0	0	1	1	0	0	0	1	2	2	2	0	2	2	0	0	1	2	2	1	1	1	2	2	0	2	2	1	0	2	1	1	1	0	1	0	0	2	0
765	1	0	2	0	0	0	2	1	0	1	1	1	1	1	0	0	0	0	1	2	2	0	2	2	0	0	2	2	2	2	1	2	2	0	1	1	1	0	0	2	2	0	0	1	0	1	0	1	1
766	1	0	2	0	0	1	1	1	0	1	0	0	1	0	0	0	0	0	1	1	1	0	1	1	0	0	2	2	2	2	0	1	1	1	1	1	0	0	0	1	1	0	1	0	0	0	0	2	0
767	0	0	0	0	0	0	2	0	0	0	2	0	1	1	0	0	0	1	2	2	2	0	0	1	0	0	1	1	2	0	1	0	0	2	0	2	2	0	1	0	0	0	0	0	0	0	0	1	1
768	1	0	1	0	0	0	1	1	1	2	0	0	1	1	0	0	0	1	1	1	2	0	2	2	0	0	1	0	2	0	0	1	1	0	1	1	0	0	1	1	1	0	0	0	0	0	0	1	1
769	0	0	1	0	0	0	0	0	0	0	1	2	2	2	0	0	0	0	1	1	2	0	2	2	0	0	2	2	2	2	0	1	1	1	1	1	1	0	1	1	1	0	0	0	0	0	0	1	0
770	1	0	2	0	0	1	1	0	1	1	1	1	1	0	0	0	0	0	2	1	2	0	2	2	0	0	1	1	2	1	0	1	0	2	0	2	1	0	0	1	1	0	0	0	0	0	0	1	1
771	0	0	0	0	0	1	1	0	1	1	0	1	1	0	0	0	0	0	2	1	2	0	1	1	1	1	1	2	2	1	0	2	2	2	0	2	1	0	0	2	1	0	0	0	1	1	0	0	2
772	0	0	2	0	0	0	1	1	0	1	0	0	0	0	0	0	1	1	1	1	1	0	2	2	1	1	2	2	2	1	1	1	1	0	2	0	1	1	0	0	0	0	1	0	0	0	0	1	1
773	1	0	0	0	0	0	1	0	0	0	1	0	0	0	0	0	0	1	1	1	2	0	1	1	1	1	0	0	2	1	0	1	1	1	1	1	1	1	0	0	0	0	1	0	1	2	0	0	0
774	1	0	1	0	0	0	1	1	0	1	0	1	2	2	0	0	0	2	1	1	2	0	2	2	0	0	0	1	1	0	1	2	2	1	2	2	2	0	1	1	1	0	0	1	0	0	0	2	2
775	0	0	2	0	0	0	0	0	1	1	0	1	1	0	0	0	0	0	1	1	1	0	2	2	0	0	2	2	2	0	0	1	1	0	1	1	2	0	2	1	0	0	1	0	1	0	0	1	1
776	0	0	1	0	0	1	1	0	1	1	0	0	1	1	0	1	0	1	1	1	2	0	2	2	0	0	1	1	2	1	1	0	1	1	1	2	2	0	2	0	0	0	0	0	0	2	0	2	0
777	1	0	1	0	0	0	1	0	1	1	1	1	2	2	0	0	0	1	1	1	1	0	2	2	0	0	2	2	2	1	2	1	1	2	2	1	1	0	0	2	2	0	0	0	1	0	0	2	1
778	1	0	1	1	1	2	1	1	1	2	0	0	1	1	0	0	1	1	1	1	1	0	2	2	1	1	0	1	1	0	1	2	2	2	1	1	1	0	2	0	0	0	0	1	0	0	0	2	0
779	1	0	2	0	0	1	0	0	2	2	0	1	2	1	0	0	0	0	1	1	1	0	2	2	0	0	1	1	2	0	1	0	1	1	1	2	1	0	1	1	1	0	1	0	2	0	0	1	2
780	0	1	2	0	1	0	2	1	0	1	0	0	0	0	0	0	0	2	1	1	1	0	2	2	0	0	2	2	2	1	1	1	1	1	1	1	0	0	0	2	2	0	0	1	0	1	0	1	2
781	1	0	2	0	0	0	1	0	0	0	0	1	2	1	0	1	0	2	2	2	2	0	1	1	0	0	1	1	2	1	1	1	1	1	1	1	1	0	0	2	2	0	1	0	1	2	0	0	2
782	0	0	2	0	0	1	1	1	1	2	0	0	0	0	0	0	0	0	1	1	2	0	2	2	0	0	2	2	2	2	0	1	1	0	1	1	1	0	1	1	1	0	0	0	1	0	0	2	0
783	1	0	1	0	1	0	1	1	1	2	0	0	0	0	0	0	0	2	2	2	2	0	0	1	1	1	1	2	1	1	2	1	1	1	1	1	1	0	0	2	2	0	1	0	1	1	0	0	1
784	1	0	0	0	0	0	1	1	0	1	0	1	1	0	0	1	0	0	0	0	2	0	1	1	0	0	2	2	2	2	1	1	1	1	1	2	0	0	0	1	1	0	0	0	0	0	0	1	1
785	1	0	1	0	0	1	1	0	1	1	0	0	0	0	0	0	0	1	1	1	2	1	2	2	0	0	2	2	2	1	2	1	1	2	1	2	0	0	0	2	2	0	0	1	0	1	0	2	2
786	1	0	1	0	0	0	0	0	2	2	0	1	1	0	0	0	0	1	1	1	1	1	0	1	1	1	2	2	2	2	1	2	2	0	2	0	1	0	0	2	2	0	0	0	1	1	0	0	2
787	1	0	1	0	0	0	0	0	2	2	0	0	0	1	0	0	0	1	2	2	2	0	2	2	0	0	1	1	2	0	0	2	2	2	0	2	2	0	1	1	1	0	0	0	0	0	0	1	1
788	1	0	1	0	0	0	0	0	1	1	0	0	1	1	0	0	0	1	1	1	2	0	2	2	0	0	2	2	2	2	1	2	2	0	1	1	1	0	0	2	2	0	0	0	2	0	0	2	0
789	0	0	1	0	0	0	1	0	1	1	0	0	0	0	0	0	0	1	0	0	2	0	1	1	0	0	1	2	1	1	2	1	2	1	0	2	1	0	0	2	2	0	2	0	2	1	0	1	1
790	1	0	2	0	0	2	0	0	1	1	1	0	0	0	0	0	0	1	1	1	1	1	2	2	0	0	1	1	2	2	0	0	0	2	0	2	2	0	1	2	2	0	0	0	0	0	0	2	1
791	0	1	1	0	0	1	1	1	1	2	0	0	0	0	0	0	0	1	2	2	2	0	2	2	0	0	0	2	1	1	2	2	2	1	0	2	2	0	0	1	1	0	0	2	0	0	0	1	1
792	1	0	2	0	0	0	1	1	1	2	0	0	1	1	0	0	0	0	2	1	2	0	1	1	1	1	0	2	1	1	1	2	2	2	0	2	2	0	1	0	0	0	1	0	1	1	0	1	1
793	1	0	1	0	0	0	0	0	2	2	0	0	2	1	1	1	0	0	1	1	2	1	1	2	1	1	1	1	2	1	1	1	1	1	0	2	2	1	0	1	1	0	0	0	2	1	0	1	1
794	1	0	1	0	0	0	2	1	0	1	1	0	0	0	0	0	0	0	1	1	1	0	2	2	1	1	1	2	2	1	1	1	2	1	1	1	2	0	1	0	0	0	0	0	0	0	0	1	1
795	1	0	1	0	0	0	1	1	1	2	0	0	0	0	0	0	0	1	1	2	2	0	2	2	0	0	2	2	2	2	0	0	0	2	0	2	2	0	1	2	1	0	0	0	1	1	0	1	2
796	0	0	1	0	0	0	2	0	0	0	1	0	1	1	0	0	0	0	1	2	2	0	2	2	0	0	1	2	1	1	2	1	2	1	0	2	1	0	0	1	0	2	2	0	0	0	1	1	0
797	1	0	1	0	0	0	0	0	1	1	0	1	1	2	0	0	0	1	2	2	2	0	1	1	0	0	2	2	2	1	1	1	1	2	1	2	2	0	2	1	0	0	0	1	0	0	0	2	0
798	1	0	2	0	0	0	1	0	0	0	0	0	0	0	0	0	0	1	0	0	0	0	2	2	1	1	1	1	2	1	0	0	1	1	1	2	1	0	1	1	1	0	1	0	1	1	0	1	1
799	1	0	0	0	0	0	2	1	0	1	0	2	2	1	0	1	0	1	0	0	0	0	2	2	0	0	2	2	2	2	1	1	1	1	0	2	2	0	2	1	1	0	1	0	0	0	0	1	1
800	0	0	2	0	0	1	2	0	1	1	1	1	1	0	0	0	0	0	1	1	2	0	1	1	1	1	2	2	2	2	0	0	0	2	0	2	1	0	0	1	1	1	1	0	1	0	0	2	0
801	1	0	1	0	0	0	0	0	1	1	0	0	0	0	0	0	0	0	1	1	1	0	2	2	0	0	1	1	2	1	0	2	2	0	1	1	2	1	1	0	0	1	1	0	1	1	0	0	2
802	0	0	1	0	0	0	2	1	0	1	0	0	0	0	0	0	0	0	2	1	2	1	2	2	0	0	2	2	2	2	1	1	1	0	2	1	2	1	0	1	1	1	1	1	1	0	0	1	1
803	1	0	2	0	0	0	0	0	2	2	0	0	0	0	0	0	0	1	1	1	2	1	2	2	0	0	1	2	1	1	2	1	1	2	0	2	1	0	0	2	2	0	1	0	1	0	0	2	0
804	0	0	0	0	1	0	2	0	0	0	1	0	0	0	0	0	0	1	2	0	2	0	1	1	1	1	0	1	1	1	1	1	2	1	1	1	2	1	1	0	0	0	1	0	1	0	0	2	1
805	0	0	1	0	0	0	0	0	0	0	0	1	1	0	0	0	0	1	1	2	2	0	2	2	1	1	1	2	1	1	2	1	1	1	1	1	2	0	0	1	1	0	1	0	1	0	0	1	1
806	1	0	2	0	0	0	0	0	1	1	0	0	0	0	0	0	0	1	1	1	1	0	2	2	1	1	1	2	2	1	1	0	0	2	0	2	1	0	1	1	1	0	0	0	0	0	1	0	1
807	0	0	1	1	1	2	1	0	0	0	1	0	1	1	0	0	0	2	0	0	0	0	1	1	0	0	1	1	2	1	0	1	1	0	1	1	2	1	0	1	1	0	0	0	1	0	0	0	2
808	1	0	1	0	0	0	0	0	1	1	0	1	2	2	0	0	0	0	1	1	2	0	2	2	1	1	1	2	2	1	0	1	2	1	1	2	2	0	2	0	0	1	2	0	1	1	0	1	1
809	1	0	1	0	0	0	0	0	1	1	0	0	2	2	0	0	0	0	0	0	1	0	2	2	0	0	2	2	2	2	0	0	0	2	0	2	1	0	1	1	1	0	1	0	1	1	0	1	1
810	1	0	2	0	0	0	1	0	0	0	0	0	1	1	0	0	0	1	0	0	1	0	0	1	0	0	1	2	2	1	0	1	1	1	1	1	1	1	0	0	0	0	1	0	1	1	0	0	2
811	0	0	0	0	0	0	2	0	0	0	0	0	0	0	0	0	0	1	2	2	2	0	2	2	0	1	2	2	2	2	1	0	1	2	1	2	1	0	1	1	1	1	1	0	2	0	0	1	1
812	1	0	2	0	0	0	1	0	0	0	1	0	0	0	0	0	1	1	1	1	1	0	1	1	1	1	1	1	2	1	0	1	2	0	2	1	0	0	1	1	1	2	2	0	1	1	0	0	2
813	1	0	2	0	0	1	1	0	1	1	0	0	1	1	0	0	0	0	1	1	2	0	2	2	0	0	2	2	2	1	2	1	1	0	2	1	0	0	0	1	1	0	1	0	1	1	0	0	2
814	0	0	1	0	0	0	0	0	0	0	0	1	1	0	0	0	0	0	0	1	2	0	2	2	0	0	2	2	2	1	1	1	1	2	1	2	1	0	1	1	1	0	0	0	0	0	0	0	2
815	0	0	1	0	0	0	0	0	2	2	0	1	2	1	0	1	0	1	0	1	1	0	2	2	0	0	2	2	2	2	1	2	2	0	1	1	2	0	1	0	0	0	0	0	1	0	0	1	2
816	0	0	2	0	0	1	1	0	0	0	0	0	1	1	0	0	0	1	2	2	2	0	1	1	0	0	1	1	2	1	0	1	1	1	0	2	0	0	0	2	2	0	1	0	0	0	0	0	2
817	1	0	1	0	0	0	1	0	2	2	0	0	1	0	1	1	0	1	2	2	2	0	2	2	0	0	2	2	2	2	0	2	2	1	0	2	2	1	1	0	0	0	0	0	0	0	0	1	1
818	1	0	2	0	0	1	1	1	1	2	0	0	2	1	0	0	0	0	2	2	2	0	1	1	1	1	0	1	1	1	1	1	1	2	0	2	0	0	0	2	2	0	0	0	0	0	0	1	1
819	1	0	2	0	0	0	1	0	1	1	0	0	1	1	0	0	0	0	2	2	2	0	1	1	0	0	1	1	2	1	1	0	2	2	0	2	2	0	2	1	0	0	0	2	0	0	0	2	0
820	1	0	2	0	1	0	1	1	1	2	0	0	0	0	0	0	0	1	2	2	2	0	1	1	0	0	1	2	2	1	1	0	1	0	1	2	2	1	0	0	0	1	1	0	1	1	0	2	0
821	1	0	2	0	0	0	1	0	0	0	0	0	1	1	0	1	0	1	2	2	2	0	1	1	0	0	2	2	2	1	1	1	1	0	2	0	2	2	0	0	0	0	0	0	0	0	0	1	1
822	0	0	1	0	0	1	1	0	0	0	1	1	1	0	1	1	1	2	1	1	2	0	2	2	1	1	2	2	2	2	1	2	2	1	1	1	1	0	1	1	1	0	0	1	0	0	0	2	0
823	0	0	2	0	0	1	1	0	1	1	0	0	0	0	0	0	1	2	1	1	1	0	2	2	0	0	2	2	2	2	1	1	1	2	0	2	1	1	0	2	1	0	0	0	0	0	0	2	0
824	0	1	1	0	0	0	2	0	0	0	1	1	2	1	0	0	0	0	2	2	2	1	2	2	0	0	1	2	2	1	2	0	0	1	1	1	2	0	2	0	0	1	2	0	1	1	0	2	1
825	0	0	2	0	0	1	0	0	2	2	0	1	2	1	0	0	0	0	2	2	2	0	2	2	0	0	2	2	1	0	1	1	1	2	0	2	1	0	1	1	1	0	0	0	0	0	0	1	1
826	0	1	1	0	0	0	2	0	0	0	2	0	2	2	0	0	0	1	1	1	1	0	2	2	0	0	1	2	2	2	1	1	2	2	0	2	0	0	1	0	0	0	0	0	0	0	0	2	0
827	1	0	1	0	0	1	1	0	1	1	1	0	0	0	0	0	0	1	0	0	1	0	2	2	0	0	1	1	2	1	0	1	1	1	1	1	2	0	2	0	0	0	0	0	0	1	0	1	1
828	0	1	1	0	0	0	0	0	1	1	1	0	1	1	0	0	0	1	1	1	1	0	1	1	0	0	1	1	2	0	0	0	1	2	0	2	2	1	0	1	1	0	1	0	1	0	0	1	1
829	1	1	2	0	0	0	1	1	1	2	0	0	1	1	0	0	0	0	1	2	2	0	2	2	0	0	1	1	2	0	1	1	1	0	2	0	2	0	2	0	0	0	0	0	1	1	0	0	2
830	1	0	0	0	0	0	1	1	1	2	0	1	1	0	0	0	0	0	1	1	1	0	2	2	0	0	1	2	2	1	1	1	1	1	1	2	0	1	0	1	1	0	0	0	1	1	0	0	2
831	1	0	2	0	0	1	0	0	0	0	1	0	1	1	0	1	0	1	2	2	2	0	2	2	1	1	2	2	2	0	1	2	2	2	0	2	2	0	1	2	1	0	0	0	1	0	0	1	1
832	1	0	2	0	0	0	1	0	1	1	0	0	0	0	0	0	0	0	1	1	2	0	1	1	0	0	2	2	2	2	1	1	1	2	0	2	0	1	0	1	1	0	0	0	1	0	0	1	0
833	0	0	1	0	0	0	1	1	1	2	0	0	0	0	0	0	0	0	1	1	1	0	2	2	0	0	2	2	2	1	1	1	1	2	0	2	1	0	2	0	0	0	0	1	0	1	0	0	2
834	1	0	0	0	0	0	2	1	0	1	0	0	1	0	0	0	0	0	2	2	2	0	1	1	1	1	2	2	2	2	0	2	2	1	2	1	2	1	0	0	0	0	0	0	1	0	0	1	1
835	1	0	2	0	0	2	0	0	1	1	1	1	1	1	0	0	0	0	1	1	2	1	1	1	0	0	2	2	1	0	2	1	1	2	0	2	0	0	0	2	2	0	0	1	1	1	0	2	1
836	1	0	2	0	0	0	2	0	0	0	1	0	1	0	0	0	0	2	1	1	1	0	2	2	0	0	2	1	2	1	1	1	2	0	0	2	0	0	1	1	1	0	0	1	0	1	0	1	2
837	1	0	1	0	0	1	1	0	1	1	1	0	0	0	0	0	0	0	1	0	1	0	2	2	0	0	1	1	2	0	0	1	1	1	1	1	0	0	1	1	1	1	1	0	1	1	0	1	1
838	1	0	2	0	0	1	2	1	0	2	0	1	1	0	0	1	0	1	0	0	0	0	2	2	0	0	2	2	2	2	1	2	2	2	0	2	1	0	0	1	1	0	1	0	1	1	0	2	1
839	0	0	0	0	0	0	0	0	0	0	0	1	2	1	0	0	0	1	2	0	2	0	2	2	1	1	1	2	2	1	1	0	2	0	2	2	1	1	0	0	0	1	1	0	2	1	0	2	0
840	0	0	2	0	0	1	1	0	2	2	0	0	0	0	0	0	1	1	0	0	1	0	2	2	0	0	1	1	2	0	1	1	2	2	0	2	2	0	1	2	2	0	1	0	1	0	0	0	2
841	0	0	2	0	0	2	0	0	2	2	0	1	1	0	0	1	0	0	2	2	2	0	2	2	0	0	0	1	1	1	1	2	2	1	0	2	1	1	0	1	1	0	0	0	0	0	0	0	2
842	1	0	2	0	0	0	1	0	1	1	0	0	0	0	0	0	0	1	1	1	1	0	2	2	1	1	1	1	2	1	1	1	1	1	0	2	1	0	1	1	1	0	1	0	1	0	0	0	2
843	1	0	2	0	0	0	0	0	2	2	0	0	1	1	0	0	0	0	1	1	1	0	1	1	0	0	0	1	1	0	1	2	2	0	1	1	1	0	1	1	1	0	2	0	1	1	0	2	0
844	0	0	2	0	0	0	2	1	0	1	1	0	0	0	0	0	0	1	0	0	1	0	2	2	1	1	1	1	2	1	0	1	1	1	0	2	1	0	0	2	2	0	1	0	0	1	0	1	1
845	0	0	1	0	0	0	0	0	1	1	0	0	0	0	0	0	0	1	1	1	1	0	2	2	0	0	0	1	2	0	0	1	1	2	2	1	2	0	0	1	1	0	1	0	1	2	0	1	1
846	1	0	2	0	0	1	1	1	1	2	0	0	0	0	0	0	0	1	2	2	2	0	1	1	1	1	1	2	2	1	0	1	1	1	0	2	1	0	1	2	1	0	0	1	1	0	0	1	1
847	0	1	2	0	0	0	0	0	1	1	0	0	0	0	0	0	0	0	2	2	2	0	0	0	0	0	0	1	1	0	1	1	1	2	0	2	1	0	1	1	1	0	0	0	0	2	0	1	1
848	1	0	1	1	1	1	1	0	0	0	0	0	1	1	0	0	0	2	1	1	1	0	2	2	0	0	2	2	2	1	2	2	1	2	0	2	2	1	0	0	0	1	1	1	2	0	0	0	2
849	1	0	1	0	0	0	1	1	0	1	0	0	0	0	0	0	0	0	1	1	1	1	2	2	0	0	2	2	1	0	2	1	2	0	2	1	1	0	0	2	2	0	0	0	0	0	0	1	1
850	0	0	2	0	0	0	1	0	1	1	1	1	1	1	0	0	0	0	1	1	1	0	2	2	0	0	1	1	2	1	0	1	1	2	1	1	2	0	2	1	0	0	0	0	0	0	0	2	0
851	0	0	0	0	0	0	2	1	0	1	1	1	1	0	0	0	0	0	2	2	2	0	1	1	1	1	1	1	2	1	1	1	1	1	1	1	0	0	0	2	2	1	1	0	1	0	0	1	1
852	0	0	2	0	0	0	2	1	0	1	1	0	1	1	0	0	0	0	1	1	2	0	0	1	1	1	1	2	2	1	1	2	2	1	0	2	0	0	0	2	2	1	1	1	1	0	0	1	1
853	0	0	1	0	0	1	2	1	0	1	0	0	1	0	1	1	0	2	1	1	1	0	2	2	1	1	1	2	1	1	2	0	0	2	0	2	2	0	1	0	0	0	0	0	0	0	0	1	1
854	0	1	1	0	0	0	0	0	1	1	0	1	2	2	0	0	0	0	1	1	2	0	1	1	1	1	1	1	2	1	1	1	1	1	1	1	1	0	0	1	1	0	0	0	0	0	0	2	0
855	0	0	1	0	0	0	0	0	1	1	0	1	1	1	0	0	0	1	1	2	2	0	1	1	0	0	2	2	2	2	1	2	2	2	1	1	2	0	2	0	0	0	0	0	0	0	0	2	0
856	1	1	2	0	0	0	0	0	1	1	0	1	1	1	0	0	0	1	0	0	0	0	2	2	0	0	1	2	2	1	1	2	2	0	2	0	2	0	1	1	1	0	1	0	1	0	0	1	1
857	1	0	2	0	0	0	2	0	0	0	1	0	1	0	0	0	0	0	1	2	2	0	2	2	0	0	1	1	1	1	0	1	1	1	1	1	2	0	1	0	0	2	2	0	0	0	0	1	2
858	0	0	0	0	0	1	1	1	1	2	0	1	1	0	0	0	0	0	2	1	2	0	2	2	0	0	2	2	2	2	0	1	1	0	2	1	2	1	0	0	0	0	1	0	1	0	0	0	2
859	0	0	2	0	0	0	1	0	2	2	0	1	1	1	0	0	0	0	2	2	2	0	2	2	0	0	1	1	2	1	1	1	2	1	0	2	2	0	0	1	1	0	0	0	0	0	0	0	2
860	1	0	1	0	0	0	1	0	0	0	0	0	1	0	1	1	0	0	1	1	0	0	0	0	0	0	1	2	2	1	0	1	1	2	0	2	2	1	0	1	1	1	1	0	0	0	0	0	1
861	1	0	1	0	0	0	2	1	0	1	1	1	2	1	0	0	0	1	1	0	1	0	2	2	0	0	1	1	2	0	1	0	0	1	1	1	1	0	1	1	1	0	1	0	1	1	0	0	2
862	0	0	2	0	0	0	2	1	0	1	1	1	0	0	0	0	0	0	2	2	2	0	2	2	0	0	2	2	1	1	1	1	2	1	1	1	1	1	0	1	1	0	1	0	1	0	0	1	1
863	1	0	0	0	0	0	1	1	0	1	0	0	0	0	0	0	0	0	1	1	2	0	2	2	0	0	1	1	2	1	0	1	2	2	1	2	1	0	0	0	0	0	1	0	1	2	0	1	2
864	1	0	2	0	0	1	1	1	1	2	0	0	0	0	0	0	0	1	2	2	2	0	2	2	0	0	1	2	2	1	1	1	1	1	1	1	2	0	2	0	0	0	2	0	1	1	0	1	0
865	1	0	0	0	0	0	1	1	1	2	0	0	0	0	0	0	0	0	1	1	2	0	2	2	0	0	0	1	2	0	0	1	2	1	1	1	1	1	0	0	0	0	0	1	1	0	0	0	1
866	1	1	2	0	0	1	1	0	0	0	0	0	0	0	0	0	0	0	1	1	1	0	1	1	0	0	2	2	2	2	0	1	1	0	2	0	0	0	0	2	2	0	0	0	0	1	0	2	0
867	1	0	1	0	0	0	2	0	1	1	0	1	2	1	1	1	0	0	2	2	2	0	1	1	0	0	1	1	2	2	1	1	1	2	0	2	2	1	0	0	0	0	0	0	0	2	0	2	0
868	1	0	1	0	0	1	2	0	0	0	2	0	1	1	0	0	1	1	1	2	2	0	1	2	0	0	0	1	1	0	2	1	1	1	0	2	1	0	1	2	1	0	0	0	0	0	0	2	2
869	0	0	1	0	0	0	0	0	1	1	1	0	0	0	0	0	0	0	2	2	2	0	2	2	0	0	2	2	2	2	1	1	1	0	2	0	2	0	1	0	0	0	0	0	0	0	0	0	1
870	1	0	0	0	0	0	2	0	0	0	1	1	1	1	0	0	0	1	2	2	2	0	0	0	0	1	1	1	1	1	1	2	2	1	2	2	1	0	1	1	1	0	0	0	0	1	0	0	0
871	1	0	1	0	0	0	1	0	0	0	1	1	2	1	0	0	0	1	2	2	1	0	2	2	0	0	2	2	2	2	0	2	2	1	2	1	2	0	2	0	0	0	0	0	2	1	0	2	0
872	1	0	1	0	0	0	1	0	1	1	0	1	1	0	0	1	0	0	2	1	2	1	2	2	0	0	0	1	2	1	0	2	2	1	1	1	1	0	0	1	1	0	0	0	0	0	0	1	1
873	1	0	1	0	0	0	2	0	0	0	2	1	2	1	0	0	1	2	2	2	1	0	0	0	1	1	1	2	2	1	1	1	1	2	0	2	1	1	0	1	1	0	1	0	0	0	0	0	2
874	1	0	2	0	0	0	1	1	0	1	0	0	0	0	0	0	0	1	1	1	1	0	2	2	0	0	2	2	1	0	1	1	1	2	0	2	1	0	1	1	1	0	1	0	0	0	0	1	2
875	1	1	1	0	0	0	2	0	1	1	1	0	1	1	0	0	0	2	1	1	1	0	1	1	0	0	1	2	2	2	0	2	2	0	1	1	2	1	1	1	0	0	0	1	0	1	0	2	0
876	1	0	1	0	0	0	1	0	0	0	1	0	0	0	0	0	0	0	1	1	2	0	2	2	0	0	2	2	2	2	0	1	1	1	2	1	2	1	0	0	0	0	0	0	2	1	0	2	0
877	1	0	2	0	0	1	2	0	0	0	1	0	0	0	0	0	0	0	1	1	1	0	2	2	0	0	1	2	2	1	0	0	0	2	0	2	2	1	1	0	0	0	1	0	1	0	0	2	1
878	1	0	0	0	0	0	2	0	0	0	2	1	1	0	0	0	0	1	1	2	2	1	2	2	0	0	1	1	2	1	1	2	2	0	1	1	2	0	0	2	2	1	1	0	0	2	0	1	1
879	0	0	2	0	0	0	1	1	1	2	0	1	2	1	0	0	0	0	0	0	2	0	2	2	0	0	1	1	2	1	0	1	2	2	0	2	2	0	2	1	0	0	0	0	1	1	0	0	2
880	0	0	1	0	0	0	1	0	0	0	1	0	0	0	0	0	0	1	1	2	2	1	1	2	0	0	2	2	2	1	1	1	1	1	1	1	1	0	1	1	1	0	0	0	0	0	0	1	1
881	1	0	0	0	0	0	1	0	1	1	1	0	0	0	0	0	0	0	2	2	2	0	2	2	0	0	1	1	2	0	1	1	1	0	1	1	2	1	0	1	1	0	1	0	1	1	0	1	1
882	1	0	1	0	0	0	2	1	0	1	0	0	2	2	0	1	0	0	1	1	2	0	2	2	0	0	1	2	2	1	1	0	2	0	2	2	0	0	0	2	2	0	0	0	1	1	0	2	0
883	1	0	0	0	0	0	0	0	2	2	0	0	1	1	0	0	1	1	0	0	1	0	2	2	0	0	2	2	2	2	0	0	0	2	0	2	1	0	1	0	0	0	1	0	0	0	0	0	2
884	0	0	1	0	0	0	2	1	0	2	0	1	2	2	0	0	0	1	2	2	2	0	1	1	0	0	1	1	2	1	0	0	0	2	0	2	1	0	2	0	0	0	1	0	1	2	0	1	1
885	1	0	1	1	1	1	1	0	1	1	0	1	1	0	0	0	0	1	0	0	0	0	2	2	0	0	0	1	2	0	1	1	2	1	0	2	1	0	0	1	0	0	0	0	1	0	0	1	1
886	1	0	2	0	0	1	0	0	2	2	0	0	2	1	1	1	1	1	1	1	1	0	2	2	0	0	1	0	1	0	1	1	1	1	1	1	1	1	0	1	1	0	0	0	1	0	0	1	1
887	0	1	1	0	0	0	1	0	0	0	0	1	1	0	0	0	0	1	0	0	1	0	2	2	0	0	2	2	2	2	1	1	2	1	1	1	2	1	0	1	1	0	1	0	1	2	0	1	2
888	1	0	1	0	0	0	0	0	1	1	1	1	2	1	0	1	0	0	1	1	1	1	2	2	0	0	1	1	1	1	1	2	2	1	0	2	1	0	0	2	2	0	1	0	1	1	0	0	2
889	1	0	0	0	0	0	0	0	2	2	0	0	1	1	0	0	1	1	1	1	1	0	2	2	0	0	1	2	2	1	0	1	1	2	0	2	1	0	0	0	0	0	1	0	0	0	0	2	0
890	1	1	1	0	0	0	2	0	0	0	1	0	1	1	0	0	1	1	0	0	1	0	1	1	0	0	2	2	2	2	0	1	1	2	0	2	0	0	0	2	2	0	0	1	0	0	0	1	1
891	1	0	1	0	0	1	1	0	1	1	0	0	1	0	1	1	1	2	2	2	1	1	2	2	0	0	2	2	2	2	0	0	0	2	0	2	1	0	0	1	1	0	0	0	1	0	0	2	1
892	1	0	2	0	0	0	1	1	1	2	0	1	1	0	0	0	0	0	0	0	2	0	2	2	0	0	1	1	2	0	0	1	1	0	2	0	1	0	0	1	1	0	0	0	0	0	0	2	0
893	0	0	1	0	0	0	1	0	0	0	0	0	2	2	0	1	1	2	1	1	1	0	2	2	0	0	2	2	2	2	1	1	1	1	1	1	1	0	0	2	2	0	0	0	0	1	0	2	0
894	1	0	2	0	0	0	1	0	1	1	1	1	1	0	0	0	0	1	2	2	2	0	2	2	0	0	0	2	1	0	1	1	2	1	0	2	0	0	0	2	2	0	0	1	1	1	0	0	2
895	1	0	2	0	0	0	1	1	1	2	0	1	2	1	0	0	0	1	2	2	2	1	2	2	0	0	2	2	2	2	0	1	2	1	0	2	0	0	0	2	2	0	0	0	0	0	0	0	2
896	1	0	1	0	0	0	0	0	2	2	0	1	1	0	0	0	0	1	1	1	1	0	2	2	0	0	1	2	1	0	2	2	2	0	1	1	1	1	0	1	1	0	1	0	1	0	0	2	1
897	0	0	0	0	0	0	2	0	1	1	0	0	2	1	1	1	0	0	1	1	1	0	2	2	1	1	2	2	2	2	0	1	1	1	1	1	2	1	1	0	0	0	0	0	1	0	0	2	0
898	1	0	1	0	0	0	2	1	0	1	1	0	0	0	0	0	0	1	1	1	1	0	2	2	0	0	1	1	2	1	0	2	2	1	2	2	2	1	0	0	0	0	1	1	1	2	0	2	0
899	0	0	1	0	0	0	1	0	2	2	0	0	0	1	0	0	0	1	1	1	2	0	2	2	0	0	2	2	2	2	1	1	1	1	0	2	0	0	1	1	1	0	0	0	0	0	0	2	0
900	0	0	1	0	0	0	0	0	1	1	1	0	0	0	0	0	0	2	1	1	1	0	2	2	1	1	2	2	2	2	0	2	2	0	1	1	1	0	1	1	1	0	1	0	1	2	0	0	2
901	1	1	2	0	0	0	2	0	0	0	1	0	0	0	0	0	0	0	2	1	2	0	2	2	0	0	1	1	2	1	1	0	2	2	0	2	2	0	1	2	1	0	1	0	1	0	1	0	1
902	1	0	1	0	0	0	1	0	1	1	1	0	0	0	0	0	0	0	1	1	1	0	2	2	1	1	2	2	2	1	2	1	1	0	0	1	1	0	0	2	2	1	1	1	2	0	0	1	1
903	0	0	1	0	0	0	1	0	1	1	0	0	0	0	0	0	0	0	2	2	2	0	1	1	1	1	2	2	2	2	1	1	1	1	1	2	2	0	1	2	1	0	0	0	1	0	0	1	1
904	1	0	1	0	0	0	0	0	1	1	0	1	1	0	0	0	0	1	1	1	2	0	2	2	0	0	2	2	2	2	0	2	2	1	1	2	2	1	1	1	0	0	0	0	0	0	0	0	2
905	0	1	2	0	1	0	1	0	1	1	0	1	1	0	0	0	0	1	2	2	2	0	1	1	1	1	1	1	2	0	1	0	1	1	0	2	1	0	1	2	1	0	0	0	0	0	0	2	0
906	1	0	1	0	0	0	0	0	1	1	0	1	0	0	0	0	0	0	2	1	2	0	1	1	0	0	1	2	2	2	0	1	1	2	2	1	1	1	0	1	1	0	0	0	0	0	0	0	2
907	0	0	0	0	0	0	1	1	1	2	0	0	1	1	0	0	0	0	2	1	2	0	2	2	0	0	1	2	1	1	2	2	2	1	1	1	2	0	1	0	0	1	1	0	0	0	0	2	0
908	0	0	2	0	0	1	1	1	1	2	0	1	1	1	0	0	1	2	0	0	2	0	2	2	1	1	1	1	2	0	1	2	2	0	1	1	2	1	0	0	0	0	0	0	0	0	1	2	0
909	0	0	0	0	0	1	1	0	0	0	0	0	0	0	0	0	0	1	2	2	2	0	1	1	1	1	1	2	2	1	2	1	1	2	0	2	2	0	2	0	0	0	1	0	0	1	0	2	0
910	1	0	2	0	0	0	1	0	0	0	1	1	1	0	0	0	0	0	1	1	1	0	2	2	0	0	1	0	1	0	1	0	0	1	0	2	2	0	2	0	0	0	0	0	0	0	0	2	0
911	0	0	2	0	0	1	1	1	1	2	0	2	2	1	0	0	0	1	1	1	2	0	2	2	0	0	2	2	1	0	2	1	2	0	0	2	0	0	1	1	1	0	0	0	0	0	0	2	0
912	1	0	2	0	0	0	1	1	0	1	0	0	0	0	0	0	0	2	1	1	2	1	0	1	1	1	2	2	2	2	1	1	1	2	0	2	1	0	0	0	0	1	1	0	1	0	0	1	2
913	0	0	1	0	0	0	1	1	1	2	0	1	1	0	0	0	0	1	1	2	2	0	2	2	1	1	1	1	1	1	1	0	2	2	0	2	1	0	0	1	1	0	0	0	1	0	0	0	2
914	1	0	2	0	0	0	2	0	0	0	2	1	2	1	0	0	0	0	1	1	2	0	2	2	0	0	0	2	2	0	1	1	1	2	0	2	0	0	0	1	1	0	1	1	1	2	1	1	0
915	1	0	1	0	0	0	2	1	0	1	1	0	0	0	0	0	0	0	1	1	2	0	2	2	0	0	1	2	2	1	2	1	1	1	0	2	2	1	1	1	0	1	1	0	1	1	0	2	0
916	1	0	2	0	0	0	1	0	1	1	0	0	1	1	0	0	0	1	1	2	2	0	2	2	0	0	2	2	2	2	1	1	1	1	1	1	2	0	2	1	0	0	1	0	1	0	0	0	1
917	1	1	1	0	0	1	2	0	0	0	0	0	1	1	0	0	1	2	0	0	2	0	2	2	0	0	2	2	2	2	0	0	0	2	0	2	0	0	1	0	0	0	0	0	1	0	0	2	1
918	0	0	1	0	0	0	1	0	1	1	0	0	0	0	0	0	0	1	1	1	2	1	2	2	0	0	0	2	1	0	2	1	1	0	1	2	2	0	1	1	1	0	1	0	2	2	0	2	0
919	1	0	0	0	0	0	1	1	1	2	0	1	1	0	0	1	0	1	1	1	1	0	1	2	0	0	1	1	2	0	0	0	0	2	0	2	0	0	0	2	2	2	2	0	0	0	0	2	1
920	1	0	2	0	0	0	1	0	0	0	1	0	1	1	0	0	0	1	2	2	2	0	1	1	0	0	0	1	1	0	1	0	0	1	0	2	1	0	0	2	2	0	0	0	0	0	0	1	1
921	1	0	0	0	0	0	2	0	1	1	0	2	2	0	0	0	0	1	1	0	0	0	2	2	0	0	2	2	2	2	1	1	2	1	1	1	1	1	0	1	1	0	1	0	1	0	0	2	0
922	0	0	1	0	0	1	1	0	1	1	1	0	1	0	1	1	0	2	1	1	2	0	2	2	0	0	1	0	1	0	1	1	1	2	0	2	2	1	0	1	1	0	0	0	1	0	0	2	0
923	1	0	2	0	0	0	0	0	1	1	1	2	2	1	0	1	0	0	1	1	1	0	2	2	0	0	2	2	2	2	1	0	1	1	1	2	2	0	2	0	0	1	1	0	1	0	0	1	0
924	0	0	1	1	1	2	0	0	2	2	0	0	0	0	0	0	0	0	2	2	2	0	2	2	0	1	2	2	2	2	0	2	2	2	0	2	1	0	1	1	1	0	0	0	0	0	0	1	1
925	0	0	2	0	0	2	1	0	1	1	1	0	0	0	0	0	0	2	1	1	2	0	2	2	0	0	2	2	2	1	1	1	1	1	1	1	1	1	0	2	2	1	1	1	0	1	0	1	1
926	1	0	1	0	0	0	1	0	1	1	0	0	0	0	0	0	0	0	2	2	2	0	2	2	0	0	1	1	2	1	0	1	1	1	1	1	0	0	0	1	1	0	0	0	0	0	0	0	2
927	1	0	2	0	0	0	1	0	0	0	2	0	0	0	0	0	0	1	1	1	1	0	1	1	1	1	1	2	2	1	1	1	1	2	0	2	1	0	1	1	1	1	1	0	0	0	0	2	0
928	0	1	2	0	0	0	1	0	1	1	2	0	1	1	0	0	0	1	2	2	2	0	0	0	0	1	1	1	1	1	0	1	1	2	1	1	1	0	0	2	2	1	1	1	1	0	0	1	1
929	1	0	2	0	0	1	0	0	1	1	1	0	0	0	0	0	0	0	2	2	2	0	0	1	0	0	1	0	2	0	0	0	0	2	0	2	1	1	0	0	0	1	1	0	0	2	0	2	0
930	0	0	2	0	0	1	1	0	0	0	1	1	1	0	0	1	0	0	1	1	2	0	2	2	0	0	2	2	2	2	1	0	0	2	0	2	1	0	0	1	1	0	0	0	0	0	0	2	0
931	1	0	0	0	0	0	1	0	1	1	1	0	0	0	0	0	0	1	2	2	1	0	1	1	1	1	1	2	2	2	0	0	0	2	0	2	1	0	0	2	2	0	0	0	0	0	0	0	1
932	1	1	0	0	0	0	0	0	1	1	0	0	0	0	0	0	0	0	1	1	1	0	2	2	0	0	2	2	2	2	1	0	0	2	0	2	2	0	0	2	2	0	0	0	0	1	0	2	0
933	1	0	0	0	0	0	2	1	0	1	1	0	2	2	0	1	0	1	0	0	2	0	1	2	0	0	2	2	2	2	0	1	2	2	0	2	1	0	0	1	1	1	1	0	1	2	0	2	0
934	0	0	1	0	0	1	1	0	0	0	1	0	1	1	0	0	0	0	1	1	1	0	2	2	0	0	2	2	2	2	0	0	1	2	0	2	1	0	0	2	1	0	1	0	1	2	0	0	1
935	1	0	2	0	0	0	1	0	0	0	2	1	1	0	1	1	0	0	1	1	1	1	2	2	0	0	2	2	2	2	1	1	2	1	1	2	1	0	0	2	2	0	1	0	1	1	0	1	0
936	1	0	2	0	0	2	1	0	1	1	0	0	1	1	0	0	0	2	1	1	2	0	2	2	0	0	1	2	2	1	0	0	0	2	0	2	2	0	1	1	1	0	0	1	0	0	0	1	1
937	1	0	1	0	0	0	2	1	0	1	1	0	1	1	0	0	0	1	1	1	1	0	1	1	1	1	2	2	2	1	2	2	2	0	1	1	0	0	0	2	2	0	0	0	0	0	0	2	1
938	1	0	2	0	0	1	1	1	0	1	0	0	1	0	0	0	0	1	1	1	2	0	2	2	0	0	0	1	1	0	1	1	1	2	0	2	1	0	1	0	0	0	0	0	0	0	0	2	0
939	1	0	2	0	0	0	2	1	0	1	0	0	2	2	0	0	0	1	2	2	2	0	2	2	0	0	0	2	0	0	2	1	2	2	0	2	2	0	0	1	1	1	1	0	1	0	0	2	1
940	0	0	1	0	0	0	2	0	1	1	1	0	1	1	0	0	0	1	2	2	2	0	2	2	0	0	1	1	2	1	0	1	1	0	2	0	1	0	0	1	1	0	0	0	0	0	0	1	1
941	1	0	2	0	0	0	2	0	0	0	0	1	1	0	0	0	0	1	1	0	2	0	0	0	0	0	1	1	2	1	0	1	2	2	0	2	1	0	1	1	1	0	1	0	1	2	0	2	0
942	0	0	2	0	0	0	1	1	1	2	0	1	2	1	0	0	0	2	2	2	2	0	2	2	0	0	1	1	2	1	0	0	0	2	0	2	1	0	1	1	1	0	1	0	1	1	0	1	1
943	1	0	1	0	0	0	1	0	1	1	0	0	1	1	0	0	0	1	2	2	2	0	2	2	0	0	2	2	2	1	1	2	2	1	1	1	0	0	1	1	1	0	1	0	1	0	0	0	2
944	1	0	1	0	0	0	1	0	1	1	0	0	0	0	0	0	0	0	1	1	1	0	0	0	1	1	2	2	2	2	0	1	1	1	1	1	2	0	2	0	0	1	1	0	1	1	0	0	1
945	1	0	1	0	0	0	0	0	1	1	0	0	1	1	0	0	0	0	1	1	1	0	2	2	0	0	2	2	2	2	1	1	2	1	2	2	1	1	0	2	2	0	0	0	1	0	0	0	1
946	1	0	1	0	0	0	2	1	0	2	0	0	0	0	0	0	1	1	0	0	1	0	2	2	0	0	0	1	1	1	1	1	1	2	1	1	2	1	1	0	0	0	0	0	0	0	0	1	0
947	1	0	0	0	0	0	2	0	0	0	0	0	1	1	0	0	0	0	1	1	1	0	2	2	0	0	2	2	2	2	0	1	1	1	1	1	2	0	1	1	1	1	1	1	1	0	0	1	1
948	0	0	1	0	0	0	1	1	0	1	0	0	1	1	0	1	0	1	1	1	2	0	2	2	0	0	2	2	2	1	1	2	2	1	1	1	0	0	1	0	0	0	0	0	1	1	0	1	1
949	0	0	0	0	0	0	1	0	1	1	1	0	0	0	0	0	0	1	1	1	2	0	2	2	0	0	2	2	2	1	2	1	2	2	0	2	2	0	2	0	0	0	0	0	0	0	0	0	2
950	1	0	1	0	0	0	1	2	0	2	0	0	0	0	0	0	0	1	2	2	1	0	2	2	0	0	1	1	2	1	0	1	1	2	0	2	1	0	0	2	2	0	0	0	1	1	0	1	1
951	0	0	1	0	0	0	0	0	0	0	1	1	1	1	0	0	0	1	0	1	1	0	2	2	0	0	1	1	1	0	1	1	2	2	0	2	1	0	0	2	2	0	0	0	1	1	0	1	1
952	0	0	1	0	0	1	0	0	2	2	0	0	0	0	0	0	0	2	2	2	2	0	2	2	0	0	2	2	2	2	0	0	1	2	1	2	2	0	1	1	1	0	0	0	0	0	0	2	1
953	0	0	2	0	0	1	2	0	0	0	1	1	1	0	0	0	0	0	2	2	2	0	2	2	1	1	2	2	2	1	2	2	2	0	1	1	1	0	0	1	1	0	1	0	1	0	0	1	1
954	1	0	1	0	1	0	1	1	1	2	0	2	2	0	0	0	0	1	1	1	1	0	2	2	0	0	1	1	2	1	0	0	0	1	1	1	0	0	1	0	0	0	0	1	0	0	0	1	1
955	0	0	2	0	0	1	1	1	0	1	0	0	0	0	0	0	0	1	0	0	1	1	2	2	0	0	0	1	1	1	1	1	2	0	2	1	0	1	0	1	1	0	0	0	2	0	0	2	0
956	0	1	2	0	0	1	1	0	0	0	0	0	0	0	0	0	0	1	2	2	2	0	1	1	1	1	2	2	2	2	1	1	1	1	0	2	2	0	2	0	0	0	0	0	0	0	0	1	1
957	0	0	1	0	0	1	1	0	0	0	0	0	1	0	0	1	0	0	1	1	1	0	2	2	0	0	2	2	2	2	0	0	2	0	1	2	2	0	2	0	0	0	0	0	0	0	0	1	1
958	1	0	1	1	1	1	2	1	0	1	0	1	1	2	0	0	0	1	2	2	2	0	2	2	0	0	1	2	2	1	0	1	1	1	1	1	2	0	1	0	0	0	0	0	1	1	0	2	0
959	0	0	0	0	0	0	2	1	0	1	1	1	1	1	0	0	0	0	2	2	2	2	0	2	0	0	1	2	2	1	0	0	1	1	1	2	1	0	0	1	1	0	1	0	2	0	0	0	1
960	0	0	2	0	0	2	0	0	2	2	0	0	1	0	0	0	0	1	1	1	2	0	2	2	0	0	1	2	2	2	0	1	1	2	0	2	2	2	0	0	0	0	0	0	2	0	0	1	1
961	1	0	2	0	0	0	2	1	0	1	0	0	1	1	0	0	0	0	2	2	2	0	2	2	0	0	0	1	2	1	0	1	1	1	0	2	2	0	2	0	0	0	0	0	0	1	0	0	2
962	1	0	1	0	0	1	2	1	0	1	0	1	2	2	0	0	0	0	2	2	2	0	2	2	0	0	1	1	2	1	0	1	1	1	1	1	1	0	1	1	1	0	0	0	0	0	0	1	1
963	1	0	1	0	0	0	2	0	1	1	0	0	2	2	0	1	0	0	1	1	1	0	2	2	1	1	1	1	2	1	0	2	2	0	1	1	0	0	0	1	1	1	1	0	1	1	0	2	0
964	1	0	2	0	0	1	0	0	2	2	0	1	1	0	0	0	0	2	1	1	1	0	2	2	0	0	2	2	2	2	1	1	1	2	0	2	2	0	1	1	1	1	2	0	0	0	0	0	1
965	1	0	2	0	0	1	0	0	1	1	0	0	0	0	0	0	0	0	1	1	1	0	2	2	0	0	2	2	2	1	0	2	2	0	1	1	1	0	0	2	2	0	0	0	0	0	0	1	1
966	0	0	1	0	0	1	1	0	1	1	0	0	0	0	0	0	0	0	1	1	2	0	2	2	0	0	2	2	2	2	1	1	1	1	0	2	1	1	0	1	1	0	0	0	0	0	0	2	0
967	1	0	1	0	0	0	2	0	0	0	2	0	1	1	0	0	0	0	2	1	2	0	2	2	0	0	2	2	1	0	1	1	1	0	2	1	2	0	2	0	0	0	0	0	0	1	0	1	1
968	1	0	1	0	0	0	1	0	2	2	0	0	0	0	0	0	0	1	2	2	1	0	2	2	0	0	0	2	1	1	2	1	1	2	2	1	2	0	2	0	0	0	1	0	1	2	0	0	2
969	1	0	2	0	0	0	1	0	0	0	0	0	0	0	0	0	0	0	1	1	2	0	2	2	0	0	2	2	2	1	1	1	1	1	1	1	1	1	0	1	1	1	1	0	1	0	0	2	1
970	1	0	1	0	0	1	0	0	2	2	0	1	1	0	0	0	0	0	1	1	2	0	2	2	0	0	2	2	2	2	1	0	0	1	1	1	1	1	0	0	0	1	1	0	1	0	0	1	1
971	0	0	1	0	0	0	0	0	0	0	1	0	0	0	0	0	0	1	2	2	2	0	2	2	0	0	0	1	1	1	1	1	2	0	1	2	1	0	0	2	2	0	0	0	0	1	0	2	0
972	1	0	1	0	0	1	1	1	1	2	0	0	0	0	0	0	1	1	0	0	1	0	2	2	0	0	0	1	2	1	0	1	2	0	0	2	1	1	0	1	1	0	0	0	0	0	0	2	1
973	0	0	2	0	0	0	1	1	1	2	0	0	1	1	0	1	0	2	2	2	2	0	1	1	1	2	2	2	2	2	1	2	2	1	1	1	1	1	0	1	1	0	1	0	1	0	0	2	0
974	0	0	1	1	1	1	1	0	2	2	0	0	0	0	0	0	0	1	2	2	2	0	2	2	0	0	1	1	2	1	1	1	1	1	0	2	1	0	1	1	1	0	0	0	0	0	0	2	1
975	1	0	2	0	0	0	1	1	0	1	0	0	0	0	0	0	0	0	1	1	1	0	2	2	0	0	0	2	2	0	1	2	1	1	0	2	1	0	0	1	1	0	1	0	2	1	0	0	2
976	0	0	2	0	0	0	1	0	1	1	1	0	1	1	0	0	0	1	1	1	2	0	2	2	0	0	2	2	2	1	2	2	2	0	1	1	0	0	0	1	1	0	1	0	1	0	0	0	2
977	1	0	1	0	0	0	2	0	0	0	0	0	2	0	1	1	0	0	1	1	1	0	2	2	0	0	2	2	2	1	1	2	2	0	2	0	2	1	0	2	1	0	0	0	1	1	0	1	1
978	1	1	2	0	1	0	1	0	1	1	0	0	0	0	0	0	0	0	2	1	2	0	2	2	0	0	2	2	2	2	0	1	2	1	1	2	2	1	1	1	1	0	1	0	1	1	0	1	1
979	1	0	2	0	0	0	1	0	0	0	1	0	0	0	0	0	0	2	2	2	2	0	2	2	0	0	1	2	2	1	2	0	0	2	0	2	1	0	0	1	1	0	0	0	0	0	0	0	1
980	1	0	2	0	0	0	0	0	2	2	0	0	0	0	0	0	0	1	1	1	1	0	2	2	0	0	0	1	1	0	1	0	1	0	1	2	0	0	0	1	1	0	1	0	1	1	0	1	1
981	0	0	2	0	0	0	1	1	1	2	0	0	1	1	0	0	0	1	2	1	2	0	2	2	0	0	0	2	1	0	1	0	0	0	1	1	2	0	1	0	0	0	0	0	0	0	0	2	2
982	1	0	0	0	0	0	2	0	0	0	1	0	0	0	0	0	0	0	1	1	1	0	2	2	1	1	2	1	2	1	1	1	1	2	0	2	1	0	1	1	1	0	0	1	0	0	0	2	0
983	1	0	2	0	0	0	1	0	1	1	0	0	0	0	0	0	1	2	0	0	2	0	2	2	0	0	2	2	2	1	2	1	2	1	2	2	1	0	0	1	1	0	0	1	1	1	1	1	1
984	0	0	2	0	0	0	1	0	1	1	1	0	2	2	0	1	0	0	1	0	1	0	2	2	0	0	1	0	1	0	1	0	0	2	0	2	2	0	2	0	0	0	0	0	0	1	0	2	1
985	1	0	1	0	0	1	1	0	0	0	1	0	0	0	0	0	0	1	0	1	2	0	2	2	0	0	1	1	2	2	0	0	2	1	0	2	2	1	0	2	1	0	0	0	0	0	1	0	1
986	1	0	1	0	0	0	1	0	2	2	0	1	1	0	0	0	0	1	1	1	2	0	1	2	0	0	1	1	2	1	0	1	2	1	1	1	0	0	1	0	0	1	1	0	1	0	0	2	0
987	1	0	1	0	0	0	2	1	0	1	1	0	0	0	0	0	1	0	2	1	2	0	1	1	1	1	1	1	1	1	0	0	0	2	0	2	1	0	1	1	1	0	1	0	0	1	0	1	1
988	1	0	1	1	1	1	1	0	1	1	0	1	1	0	0	0	0	1	0	0	1	0	1	1	0	0	2	2	2	2	1	1	1	2	0	2	1	0	0	0	0	0	0	0	0	0	0	1	1
989	1	1	2	0	0	1	2	1	0	1	1	0	0	0	0	0	0	1	2	2	2	0	1	1	1	1	0	1	2	0	0	1	1	0	2	2	1	0	0	1	1	0	0	0	0	1	0	2	0
990	1	0	2	0	0	0	1	0	1	1	0	0	0	0	0	0	0	1	1	2	2	0	1	1	1	1	2	2	2	1	1	0	0	1	0	2	2	0	2	1	1	0	0	1	0	1	0	2	0
991	1	0	2	0	0	0	0	0	1	1	0	1	2	1	0	0	0	0	1	1	1	0	2	2	0	0	2	2	2	2	1	1	1	1	1	1	1	0	0	1	1	0	1	0	1	1	0	0	2
992	1	0	0	0	0	0	1	0	0	0	0	0	1	1	0	0	0	1	2	2	2	0	2	2	0	0	1	1	2	0	1	2	2	0	0	2	1	1	0	0	0	0	0	0	1	1	0	1	2
993	1	0	1	0	0	0	1	0	1	1	0	0	0	0	0	0	0	0	2	2	2	0	2	2	0	0	2	2	2	2	0	1	1	1	1	1	1	0	1	1	1	0	0	0	0	0	0	1	1
994	0	0	2	0	0	0	2	1	0	1	1	0	1	1	0	0	0	0	1	1	1	0	2	2	0	0	2	2	2	2	0	1	1	1	1	1	1	0	0	1	1	2	2	0	0	2	0	2	0
995	1	0	1	0	0	0	0	0	2	2	0	0	0	0	0	0	0	0	0	0	2	0	2	2	0	0	1	2	2	1	0	1	1	1	1	1	1	0	0	2	2	0	0	1	0	0	0	2	1
996	1	0	2	0	0	1	2	1	0	1	0	0	0	0	0	0	1	1	2	2	2	0	0	0	0	1	1	1	2	1	0	1	1	1	1	1	2	1	1	1	1	0	0	1	0	1	0	1	1
997	1	0	2	0	0	0	1	0	1	1	1	0	0	0	0	0	0	0	2	1	2	0	2	2	0	0	1	1	2	0	1	2	2	2	0	2	0	0	1	1	1	0	0	0	1	0	0	0	2
998	1	0	2	0	0	0	1	1	1	2	1	0	0	0	0	0	0	1	2	2	2	0	2	2	0	0	1	2	2	1	0	1	1	1	0	2	0	0	0	2	2	0	0	0	0	0	0	1	1
999	1	0	1	0	0	0	0	0	2	2	0	1	1	0	0	0	0	0	1	1	1	0	2	2	0	0	1	2	2	2	0	1	2	1	1	1	2	0	2	0	0	0	0	1	0	0	0	2	0
1000	1	0	1	0	0	0	2	1	0	1	0	0	0	0	0	0	0	0	2	2	2	0	1	1	1	1	1	1	2	1	0	2	2	1	1	1	1	0	1	1	1	0	0	0	2	1	0	2	0
[truncated: 252 more columns]
