# Supplementary material for: KNN-MDR: a learning approach for improving interactions mapping performances in genome wide association studies
Source: BMC Bioinformatics. 2017 Mar 21;18:184. doi: 10.1186/s12859-017-1599-7 (PMC5361736; doi:10.1186/s12859-017-1599-7)
Supplement: Supplementary file 5 — The data set(s) supporting the results of Table 3. (ZIP 7092 kb) [file 12859_2017_1599_MOESM5_ESM.zip › 000/S43/mkallsimul.dat]

1	0	2	0	0	0	0	2	0	2	0	0	0	1	0	0	1	1	0	0	0	2	0	0	2	0	0	0	0	1	1	0	0	1	1	1	1	1	1	1	1	0	0	1	1	1	1	0	0	1
2	1	2	0	0	0	0	2	0	2	0	0	0	0	0	0	0	1	1	1	1	1	0	0	2	0	0	0	1	2	0	1	0	0	1	2	2	1	0	1	1	0	0	0	2	0	1	0	2	0
3	1	1	0	1	0	0	2	0	0	0	1	0	0	0	0	0	2	2	1	1	2	0	0	2	0	0	1	0	1	0	0	0	2	0	0	2	2	0	1	1	0	2	0	2	0	0	0	1	0
4	1	0	0	1	0	1	1	0	1	0	1	1	1	1	0	0	2	2	2	2	2	0	1	1	0	0	0	0	2	1	0	2	2	0	0	1	1	1	0	0	0	0	0	1	1	0	0	2	0
5	1	1	0	0	0	0	1	0	1	1	1	0	0	0	0	0	2	0	1	0	2	0	2	0	0	0	0	1	2	1	1	2	1	0	0	2	1	0	0	0	0	0	0	1	0	1	0	2	0
6	1	1	0	1	0	0	2	0	1	0	1	1	2	1	0	1	2	2	2	2	2	0	1	1	1	2	0	0	2	1	0	1	1	2	1	1	1	0	1	1	0	0	1	1	1	2	0	1	1
7	1	2	0	0	0	0	2	0	1	0	1	1	1	1	0	0	1	1	1	1	2	1	0	2	0	1	0	1	2	1	2	0	0	0	0	2	1	0	1	1	0	0	1	1	1	2	0	1	0
8	0	1	0	0	0	1	0	0	1	0	1	0	1	0	1	0	1	1	2	2	1	0	0	2	0	0	0	1	2	0	1	1	1	0	0	2	1	0	2	2	0	0	1	1	1	2	0	2	0
9	0	1	0	1	0	0	2	0	1	0	0	0	0	0	0	0	2	0	0	0	2	0	0	2	0	0	0	0	2	2	0	1	1	0	1	2	2	0	0	0	0	0	1	2	2	2	0	1	0
10	0	2	0	1	0	0	1	0	1	1	0	0	0	0	0	0	0	0	1	1	2	0	0	2	0	0	0	0	1	1	1	0	1	1	0	1	2	0	0	0	0	0	0	1	0	0	0	2	0
11	1	0	1	0	1	0	1	1	1	0	1	1	1	1	0	0	2	2	1	1	2	1	0	2	0	0	0	0	2	1	1	0	0	1	2	2	1	0	0	0	0	1	0	1	0	0	0	1	0
12	0	2	0	0	0	0	2	0	1	0	0	0	0	0	0	0	0	1	0	0	2	0	0	2	0	0	1	1	2	0	1	0	0	0	0	2	1	0	2	2	0	0	0	1	0	1	0	1	0
13	0	1	0	0	0	0	1	0	1	0	1	1	1	1	0	0	0	0	2	1	0	0	1	1	0	1	0	0	1	1	0	0	0	1	1	1	2	0	1	1	0	0	1	2	1	0	0	1	0
14	0	1	0	0	0	1	1	1	1	0	0	0	1	0	0	0	2	2	1	1	2	0	0	2	0	0	0	1	2	1	1	1	1	0	0	2	2	0	0	0	0	0	0	1	0	1	0	2	0
15	0	2	0	0	0	0	1	0	0	0	0	1	2	2	0	0	1	0	0	0	1	0	0	2	0	0	0	1	2	2	0	0	1	1	1	2	0	1	1	1	0	1	0	2	1	1	0	0	1
16	1	1	1	1	1	1	2	0	2	0	0	1	1	1	0	0	0	0	0	0	2	0	0	2	0	0	0	1	2	0	1	0	1	2	2	2	1	0	1	1	0	0	2	2	1	1	0	0	2
17	0	1	0	0	0	1	2	0	0	0	0	0	0	0	0	0	1	1	1	1	1	1	0	2	0	0	0	1	2	1	0	2	1	0	0	2	1	0	0	0	0	0	1	1	1	0	0	2	0
18	0	2	1	1	0	0	1	0	1	1	2	0	0	0	0	0	1	0	1	1	2	0	0	2	0	0	0	0	2	1	1	0	1	1	1	1	2	1	0	0	0	1	0	2	1	0	0	1	0
19	1	1	1	0	1	1	2	0	2	0	0	0	0	0	0	0	2	2	1	1	2	0	0	2	0	0	0	1	2	1	0	0	1	0	0	2	1	0	2	2	0	0	0	2	2	0	0	2	0
20	0	1	0	0	0	0	1	0	0	0	0	0	1	0	0	1	2	0	0	0	2	0	1	1	0	0	0	0	2	1	1	1	1	0	0	2	1	0	0	0	0	0	0	2	0	0	0	1	1
21	0	1	0	0	0	0	2	1	2	0	0	0	0	0	0	0	1	2	1	1	2	0	0	2	0	0	0	0	2	1	0	0	0	1	0	2	2	0	0	0	0	0	0	2	0	2	0	2	0
22	1	1	0	0	0	1	2	1	1	0	0	2	2	2	0	0	2	1	1	1	2	0	0	2	0	0	0	1	2	1	1	0	1	1	1	2	0	1	1	1	0	0	0	2	1	1	0	0	1
23	1	1	0	1	0	0	1	0	2	0	0	0	0	0	0	0	2	1	0	0	2	1	0	2	0	0	0	0	2	2	1	2	2	0	0	0	0	1	1	1	0	0	0	0	0	0	0	0	0
24	0	0	1	0	1	0	1	0	1	0	1	0	1	0	1	0	1	1	0	0	1	0	0	2	0	0	1	1	2	0	1	0	0	2	2	2	0	2	0	0	0	0	0	1	0	0	0	1	0
25	0	0	0	1	0	0	2	1	2	0	0	1	1	1	0	0	2	1	0	1	2	0	2	0	0	0	0	0	1	1	0	0	1	0	0	1	2	0	1	1	0	0	1	2	2	0	0	0	1
26	1	2	0	1	0	0	2	0	2	0	1	0	0	0	0	0	2	1	1	0	2	0	1	1	1	1	0	0	2	2	1	1	1	0	0	1	1	0	0	0	0	0	1	1	1	1	0	2	0
27	0	1	0	0	0	0	1	1	1	0	1	0	1	1	0	0	1	0	0	0	1	0	0	2	0	1	0	0	1	1	0	2	2	0	0	1	1	0	0	0	0	0	1	1	1	1	0	1	0
28	1	0	0	0	0	0	2	0	0	0	0	0	0	0	0	0	0	1	1	0	1	0	1	1	1	1	2	1	2	0	1	1	0	1	1	2	1	0	1	1	0	0	0	0	2	0	0	1	0
29	1	2	0	0	0	0	1	0	1	0	1	0	0	0	0	0	2	2	0	0	1	0	0	2	0	0	0	0	2	2	0	0	0	1	0	1	1	0	2	2	0	0	0	1	0	0	0	1	0
30	0	1	0	0	0	1	0	0	0	0	2	1	1	0	0	0	1	0	1	1	2	0	0	2	0	0	0	0	2	1	0	1	1	0	0	2	1	0	1	0	1	0	0	1	0	1	0	1	0
31	1	1	0	0	0	1	1	0	1	0	1	0	1	0	0	0	1	1	0	0	2	0	0	2	0	0	0	0	2	1	0	1	2	0	0	2	1	0	0	0	0	0	0	1	0	0	0	1	1
32	1	1	0	1	0	0	2	1	1	0	0	0	1	0	0	1	1	1	0	0	2	0	0	2	0	0	0	1	2	1	1	1	1	0	0	2	1	0	2	2	0	0	1	1	0	0	0	0	0
33	1	0	0	0	0	0	0	0	1	0	0	1	2	0	1	0	2	2	0	0	1	0	0	2	0	0	0	0	2	0	0	1	1	1	0	0	2	0	0	0	0	0	0	0	1	1	0	2	0
34	1	1	0	0	0	0	1	0	0	0	2	1	1	1	0	0	2	1	1	0	2	0	1	1	0	1	0	1	1	1	1	1	1	1	1	1	0	0	1	1	0	0	1	2	1	0	0	2	0
35	1	1	1	1	1	1	2	0	1	0	0	1	1	1	0	0	0	0	1	1	2	1	0	2	0	1	0	1	1	1	0	2	1	0	0	2	1	0	0	0	0	1	0	2	2	0	0	1	0
36	1	2	0	1	0	0	2	0	2	0	0	0	0	0	0	0	1	1	0	1	2	0	0	2	0	0	0	0	2	2	1	1	1	0	0	2	1	0	2	2	0	0	0	1	0	1	0	2	0
37	1	1	2	0	1	0	2	0	1	0	0	0	0	0	0	0	1	1	0	0	2	0	0	2	0	0	0	0	2	1	0	2	2	0	0	1	1	1	0	0	0	0	0	2	0	0	0	2	0
38	0	0	0	0	0	1	1	0	0	0	0	0	0	0	0	0	2	1	1	1	1	0	1	1	0	0	0	0	1	1	1	1	2	0	0	2	2	0	2	2	0	0	1	2	1	1	0	0	1
39	1	2	0	0	0	0	1	0	1	0	1	0	1	0	0	0	2	0	1	1	2	1	0	2	0	0	0	1	2	0	1	0	0	2	1	1	1	0	0	0	0	0	1	2	1	2	0	2	0
40	1	0	0	1	0	0	1	2	2	0	0	0	0	0	0	0	1	0	1	0	2	0	1	1	0	0	0	0	1	1	1	0	1	1	0	2	1	1	0	0	0	0	0	2	0	1	0	2	0
41	0	1	0	0	0	0	2	0	2	0	0	1	2	2	0	0	1	0	1	1	2	0	0	2	0	0	0	0	1	1	1	1	1	2	0	2	2	0	2	2	0	0	1	2	2	1	0	0	1
42	1	1	0	1	0	0	2	0	2	0	0	0	1	0	0	1	2	1	1	1	2	0	0	2	0	0	0	1	2	1	1	2	2	0	0	2	1	0	1	1	0	0	0	1	0	1	0	0	1
43	1	2	0	0	0	0	2	0	1	0	1	1	1	1	0	0	1	0	0	0	2	0	0	2	0	0	0	0	1	1	1	1	2	0	1	1	0	2	0	0	0	0	0	2	0	0	0	0	0
44	0	1	0	0	0	0	2	0	2	0	0	0	0	0	0	0	1	0	1	1	2	0	1	1	0	0	0	2	1	1	0	0	0	0	0	2	1	0	0	0	0	0	1	1	1	1	0	0	0
45	1	1	0	1	0	0	2	0	2	0	0	1	0	0	0	0	1	0	0	1	1	0	0	2	0	0	0	0	2	2	1	1	2	0	0	0	1	0	1	0	1	0	0	1	0	0	0	2	0
46	0	1	0	0	0	1	2	1	1	0	0	0	0	0	0	0	1	1	0	0	1	0	1	1	0	0	0	0	2	1	0	1	1	0	0	2	1	1	0	0	1	0	1	2	0	2	0	1	0
47	0	2	0	0	0	0	1	0	1	0	1	0	0	0	0	0	1	1	1	1	1	0	1	1	1	1	0	0	2	1	0	0	0	0	0	2	2	0	1	1	0	0	2	2	1	1	0	2	0
48	1	1	0	0	0	0	2	0	2	0	0	1	2	2	0	0	1	1	0	0	0	0	0	2	0	0	0	0	2	1	0	0	0	1	1	1	1	1	0	0	0	0	0	0	0	0	0	2	0
49	0	0	0	1	0	0	1	0	1	0	1	0	0	0	0	0	1	1	0	0	1	0	0	2	0	0	0	1	2	1	1	1	2	1	0	2	2	0	1	1	0	1	0	2	0	1	0	2	0
50	1	0	0	0	0	0	1	0	1	0	1	0	0	0	0	0	2	2	0	0	1	0	0	2	0	0	0	1	2	1	2	2	1	0	0	0	2	0	1	1	0	0	1	2	1	1	0	1	0
51	0	0	0	0	0	0	2	0	1	0	1	1	1	1	0	0	1	1	1	1	1	0	0	2	0	0	0	0	2	1	1	0	1	0	0	2	1	1	0	0	0	0	1	2	1	0	0	0	0
52	0	0	0	1	0	1	2	0	1	0	1	1	2	2	0	0	2	1	2	1	1	0	0	2	0	0	0	1	0	0	0	0	1	0	0	1	1	0	0	0	0	0	0	0	0	0	0	1	1
53	1	1	0	0	0	0	2	0	1	0	0	0	0	0	0	0	2	0	1	0	2	0	0	2	0	0	0	0	2	1	0	1	2	0	0	1	2	0	0	0	0	0	1	1	1	2	0	1	1
54	0	1	0	0	0	1	2	0	2	0	0	1	1	1	0	0	2	2	0	0	2	0	0	2	0	0	0	0	1	1	0	1	1	0	0	1	1	0	2	1	1	1	0	2	2	0	0	2	0
55	1	1	0	0	0	1	1	0	1	1	0	0	0	0	0	0	0	0	1	1	2	0	1	1	1	1	0	0	2	1	1	0	0	0	1	2	1	0	1	1	0	0	0	1	1	1	0	2	0
56	0	1	0	1	0	0	2	0	2	0	0	0	1	0	0	0	0	0	0	0	1	0	0	2	0	0	0	0	2	2	0	0	2	0	0	2	2	0	0	0	0	0	1	2	0	0	0	2	0
57	1	1	0	1	0	0	2	0	2	0	0	1	2	1	0	0	1	0	1	0	1	0	1	1	0	0	0	0	2	2	1	1	1	1	0	2	1	1	0	0	0	0	0	2	0	0	0	2	0
58	1	1	0	0	0	1	1	1	1	0	1	0	0	0	0	0	1	0	1	1	2	1	0	2	0	0	0	2	2	2	0	1	0	0	1	2	1	0	0	0	0	2	0	2	1	0	0	0	0
59	0	0	0	0	0	0	1	0	1	0	1	0	0	0	0	0	2	1	0	0	1	0	1	1	0	0	0	1	1	1	0	0	1	0	0	2	2	0	2	2	1	0	0	2	0	1	0	1	0
60	0	2	1	0	0	0	2	0	2	0	0	0	0	0	0	0	2	2	2	2	2	0	1	1	1	1	0	0	2	1	0	0	1	1	0	2	1	0	1	1	0	0	0	0	0	0	0	2	0
61	1	1	0	1	0	0	1	1	1	0	1	0	0	0	0	0	1	1	0	1	2	0	1	1	1	0	0	0	2	2	0	0	1	2	0	2	2	0	0	0	0	0	2	2	1	1	0	0	1
62	1	1	0	0	0	0	1	0	1	0	1	2	1	1	0	0	2	2	0	0	1	0	0	2	0	0	0	1	2	2	0	0	1	0	0	2	1	0	1	1	0	0	0	1	0	0	0	1	0
63	0	0	0	0	0	1	1	0	1	0	1	2	2	1	1	0	1	1	0	0	2	0	0	2	0	0	0	0	2	2	0	2	2	0	0	2	1	0	1	0	1	0	1	2	0	2	0	1	0
64	1	0	0	0	0	0	1	1	2	0	1	1	1	1	0	0	1	1	1	1	1	0	0	2	0	0	1	2	2	1	1	1	1	0	0	2	1	1	0	1	0	0	1	1	1	0	0	2	0
65	1	1	0	0	0	0	2	0	2	0	0	0	1	0	0	1	1	0	1	1	2	0	0	2	0	0	0	0	2	2	1	2	1	0	0	0	2	0	1	1	0	0	1	2	0	0	0	2	0
66	1	1	0	1	0	0	1	0	1	0	1	0	1	0	0	0	1	1	2	2	1	0	2	0	1	1	1	0	2	1	0	1	0	0	0	2	0	0	2	2	0	0	0	2	0	1	0	2	0
67	1	1	0	1	0	0	1	0	2	0	0	0	1	1	0	0	1	0	0	0	2	0	0	2	0	0	1	0	2	2	0	0	1	0	0	2	2	0	0	1	0	0	0	2	0	0	0	1	1
68	1	1	2	0	1	0	1	0	0	0	1	0	2	1	0	0	1	1	1	1	2	0	0	2	0	0	0	0	1	0	0	1	2	0	0	1	1	0	0	0	0	0	0	1	0	1	0	0	1
69	0	0	0	0	0	1	1	1	1	0	0	0	0	0	0	0	1	0	0	0	1	1	0	2	0	0	0	1	2	1	0	0	0	2	1	1	1	0	1	1	0	0	0	2	0	1	0	1	0
70	1	2	1	1	1	0	1	0	1	1	2	1	1	1	0	0	0	1	1	0	1	0	0	2	0	0	0	0	2	0	0	0	1	0	0	2	1	0	1	0	1	0	1	2	0	0	0	1	1
71	0	1	0	1	0	0	2	0	0	0	1	1	1	1	0	0	0	1	1	0	1	0	0	2	0	0	1	0	2	1	0	2	2	0	0	1	1	1	1	1	0	2	0	2	0	2	0	2	0
72	1	2	0	1	0	0	2	0	1	0	0	0	0	0	0	0	0	0	0	0	1	0	0	2	0	0	0	1	1	1	0	0	1	1	0	2	2	0	1	1	0	0	0	2	0	1	0	1	0
73	0	1	0	0	0	0	2	0	1	0	0	0	1	0	0	1	2	1	0	1	1	0	0	2	0	0	0	0	1	1	0	1	2	0	0	0	2	1	0	0	1	0	0	1	0	0	0	0	0
74	0	1	0	0	0	1	1	1	1	0	0	0	0	0	0	0	2	2	1	1	2	1	0	2	0	0	0	0	2	2	1	1	1	0	0	1	1	0	2	2	0	0	0	1	0	1	0	2	0
75	0	1	1	1	0	1	2	1	2	0	0	1	2	1	0	0	1	1	1	1	1	1	0	2	0	0	0	0	2	2	0	2	2	0	0	1	0	0	1	1	0	0	0	2	1	1	0	2	0
76	0	1	0	0	0	0	1	0	0	0	0	1	1	0	1	0	0	0	0	0	2	1	0	2	0	0	0	0	2	1	0	0	1	1	1	1	2	0	0	0	0	1	0	2	0	1	0	2	0
77	0	1	0	0	0	1	1	0	0	1	2	0	1	1	0	0	2	2	0	0	1	0	2	0	1	1	0	0	2	1	1	1	2	0	0	1	0	0	2	2	0	0	1	1	1	1	0	2	0
78	1	1	0	1	0	0	2	1	2	0	0	0	1	0	0	0	2	0	1	1	1	0	1	1	0	0	0	0	2	2	0	1	1	0	0	2	2	0	1	1	0	0	1	1	1	2	0	2	0
79	0	1	0	0	0	0	1	0	1	1	0	1	1	1	0	0	2	2	1	1	2	0	0	2	0	0	1	0	2	0	0	1	1	0	0	2	1	0	1	1	0	0	0	2	0	1	0	2	0
80	1	0	0	0	0	1	1	1	2	0	0	0	2	0	1	1	1	1	2	1	0	0	1	1	1	1	0	0	2	1	1	0	0	0	0	2	2	0	1	1	0	1	0	2	1	0	0	1	1
81	1	1	0	0	0	1	1	1	1	0	1	0	0	0	0	0	2	0	1	0	2	0	0	2	0	0	0	1	2	1	2	0	0	1	1	1	0	0	1	1	0	0	0	0	2	1	0	0	1
82	1	2	0	0	0	0	2	0	1	0	0	1	1	1	0	0	2	0	0	1	2	0	0	2	0	0	0	0	2	1	1	0	1	0	0	2	1	0	0	0	0	0	0	1	0	0	0	1	0
83	0	1	1	0	1	1	2	1	2	0	0	0	1	0	0	0	1	1	1	1	1	0	0	2	0	0	0	0	2	2	1	2	2	0	0	0	2	0	1	1	0	0	0	1	1	1	0	1	1
84	1	0	0	0	0	0	2	0	2	0	0	1	0	0	0	0	1	1	1	1	1	0	1	1	0	1	0	0	2	1	0	0	1	2	1	2	1	0	1	1	0	0	0	1	0	0	0	1	1
85	1	1	0	0	0	1	2	1	2	0	0	0	0	0	0	0	1	0	1	1	1	0	0	2	0	1	0	0	1	1	0	0	1	1	0	0	1	1	0	0	0	1	0	1	1	1	0	0	0
86	1	0	1	0	0	1	1	0	0	0	1	0	0	0	0	0	2	1	0	0	1	0	0	2	0	0	0	2	2	1	2	0	2	0	0	1	1	0	1	1	0	0	0	1	0	0	0	1	0
87	0	0	1	0	1	0	2	0	1	0	0	1	1	1	0	0	1	0	1	1	2	0	1	1	0	0	1	1	2	0	1	0	1	0	0	2	1	0	1	1	0	0	1	1	1	2	0	1	0
88	0	1	0	0	0	0	1	0	1	0	1	0	0	0	0	0	2	2	1	1	1	0	0	2	0	0	0	0	2	2	1	0	1	0	0	2	1	0	0	0	0	0	0	2	0	1	0	1	1
89	0	1	0	0	0	0	1	0	2	0	0	0	1	1	0	0	0	0	1	1	0	0	0	2	0	0	0	2	1	1	0	1	1	0	0	1	1	0	2	2	1	0	1	1	1	2	0	1	0
90	0	0	0	0	0	1	1	2	2	0	0	1	1	1	0	0	1	0	0	0	1	0	0	2	0	0	0	0	2	1	1	2	2	0	0	2	1	0	1	1	0	0	1	1	1	1	0	2	0
91	0	2	0	0	0	0	1	0	0	0	1	0	1	0	1	0	0	1	1	1	2	0	0	2	0	0	0	1	2	1	2	0	1	1	0	1	1	1	1	0	2	0	0	1	0	1	0	1	0
92	1	1	0	1	0	0	1	0	1	1	1	0	1	0	1	0	1	2	0	0	2	1	0	2	0	0	0	0	1	0	0	0	0	0	0	2	1	0	1	1	0	0	0	2	0	0	0	0	0
93	1	1	0	1	0	0	2	0	1	0	0	0	0	0	0	0	0	1	1	1	2	0	0	2	0	0	1	0	2	1	1	1	1	0	0	2	1	0	0	0	0	0	0	1	0	1	0	2	0
94	1	1	0	0	0	1	1	1	1	0	1	0	1	0	0	1	2	2	1	1	1	0	0	2	0	0	0	0	2	2	0	0	0	0	0	2	1	0	1	1	0	1	0	1	0	0	0	0	1
95	0	2	0	0	0	0	1	0	1	0	0	0	0	0	0	0	0	0	0	0	0	1	0	2	0	0	1	0	1	0	0	1	1	0	0	2	1	1	0	0	0	0	0	0	2	1	0	1	1
96	0	0	0	0	0	1	1	1	1	0	1	0	0	0	0	0	2	1	1	1	2	0	0	2	0	0	0	2	1	0	0	0	0	1	2	2	2	1	0	0	0	0	1	2	1	0	0	1	1
97	1	1	0	1	0	0	2	0	1	0	0	0	1	1	0	0	0	0	2	1	0	0	1	1	1	1	0	0	2	2	1	0	0	0	0	1	1	0	2	2	0	1	0	1	1	0	0	2	0
98	1	0	0	1	0	1	1	0	1	1	2	1	1	1	0	0	2	1	0	0	1	1	0	2	0	0	0	0	2	1	1	0	1	1	1	2	1	0	0	0	1	0	0	2	0	0	0	1	0
99	1	0	0	0	0	0	1	0	1	0	1	0	0	0	0	0	0	0	0	0	2	0	0	2	0	0	0	1	1	1	0	0	0	1	2	2	2	0	1	1	0	0	0	2	0	2	0	1	0
100	0	1	0	1	0	0	1	0	1	0	1	0	0	0	0	0	1	1	1	1	1	0	0	2	0	0	0	0	2	2	1	1	1	0	0	2	2	0	0	0	0	1	0	2	1	1	0	0	0
101	1	1	1	1	0	1	1	0	0	0	1	0	1	0	0	0	1	0	1	1	2	0	0	2	0	0	0	0	2	1	0	0	0	2	2	2	1	0	1	1	0	0	1	2	1	0	0	1	0
102	1	0	0	0	0	1	2	1	2	0	0	1	1	1	0	0	1	1	1	1	2	0	0	2	0	0	0	0	2	2	2	2	2	0	0	0	2	0	0	0	0	0	0	2	0	0	0	1	0
103	0	1	0	0	0	1	2	1	2	0	0	1	1	1	0	0	0	0	2	1	0	0	1	1	0	1	0	1	2	1	1	1	1	0	0	2	0	2	0	0	0	0	0	2	1	1	0	1	0
104	1	2	0	1	0	0	2	0	2	0	0	1	1	0	1	0	2	2	0	0	1	0	1	1	0	0	0	1	2	2	0	0	1	0	0	1	2	0	2	2	0	1	0	2	1	1	0	1	1
105	1	2	0	0	0	0	1	1	2	0	1	1	1	1	0	0	2	1	0	1	2	0	0	2	0	0	0	0	2	2	1	1	2	0	0	2	2	0	0	0	0	0	0	2	0	0	0	1	1
106	0	0	0	1	0	1	2	1	2	0	0	0	0	0	0	0	1	0	1	0	2	0	0	2	0	0	0	0	1	0	0	0	0	1	0	2	1	0	0	0	0	0	0	1	1	1	0	2	0
107	0	2	0	0	0	0	2	0	1	0	0	0	0	0	0	0	1	0	0	0	2	0	0	2	0	0	0	1	2	2	0	2	2	0	0	0	1	0	2	2	0	0	0	1	0	1	0	1	0
108	0	1	0	1	0	1	0	0	1	0	1	0	0	0	0	0	2	2	0	0	2	0	0	2	0	0	0	0	2	1	0	0	1	2	0	1	2	0	2	2	0	0	0	1	0	0	0	2	0
109	0	1	0	0	0	0	1	0	0	0	1	1	0	0	0	0	0	1	1	1	2	0	0	2	0	0	0	0	2	1	0	2	2	0	0	2	1	0	1	1	0	0	1	1	1	2	0	1	0
110	1	1	0	0	0	0	2	0	2	0	0	0	1	1	0	0	1	0	0	0	2	0	0	2	0	0	0	0	1	1	0	0	1	0	0	2	2	1	0	0	1	0	0	2	1	1	0	1	0
111	1	2	0	0	0	0	2	0	1	0	0	0	0	0	0	0	2	0	0	1	2	0	1	1	0	0	0	0	2	2	0	0	0	0	0	2	1	0	2	1	1	0	1	1	1	0	0	0	2
112	0	2	0	0	0	0	2	0	2	0	0	1	1	1	0	0	1	0	1	1	1	0	0	2	0	0	0	2	2	1	1	1	1	1	0	2	1	0	0	0	0	0	0	1	0	0	0	1	1
113	1	2	0	0	0	0	0	0	0	1	1	1	2	1	0	1	1	1	2	2	1	0	0	2	0	0	0	1	2	2	0	0	2	0	0	2	2	0	1	1	0	0	1	2	0	0	0	2	0
114	1	1	0	1	0	0	2	0	2	0	0	1	2	1	0	0	1	1	0	0	2	0	0	2	0	0	0	0	2	2	1	1	1	1	2	2	0	0	2	2	1	0	0	2	1	1	0	2	0
115	0	1	0	0	0	0	0	0	1	1	1	1	1	1	0	0	1	1	1	1	1	0	2	0	1	1	0	0	1	1	1	1	1	0	1	1	2	0	1	1	0	0	0	2	1	1	0	2	0
116	1	1	1	0	1	1	2	1	1	0	0	1	1	1	0	0	2	1	2	2	1	0	0	2	0	1	0	0	1	1	0	2	2	0	0	0	0	0	1	1	0	1	0	2	2	1	0	1	0
117	0	2	0	0	0	0	1	0	1	0	1	0	0	0	0	0	1	1	0	0	2	0	0	2	0	0	0	0	2	1	0	0	1	1	1	1	2	0	1	1	0	0	1	1	1	2	1	0	1
118	1	0	0	1	0	1	2	0	2	0	0	0	0	0	0	0	0	0	1	1	0	1	0	2	0	1	0	0	2	1	1	0	0	2	2	2	2	0	0	0	0	1	0	1	1	0	0	1	0
119	1	1	0	0	0	1	1	0	0	0	0	0	0	0	0	1	2	2	1	1	1	0	0	2	0	0	0	0	2	2	1	1	1	0	0	1	1	0	1	1	0	0	0	1	0	1	0	1	1
120	0	1	0	1	0	0	1	0	1	0	1	0	0	0	0	0	2	0	0	0	2	0	0	2	0	0	0	0	2	1	0	0	1	1	2	2	1	0	0	0	0	0	1	1	0	0	0	2	0
121	1	2	0	1	0	0	2	0	1	0	0	0	0	0	0	0	0	1	1	1	2	1	0	2	0	0	0	0	2	2	0	1	1	0	0	2	1	0	2	2	0	0	0	0	0	0	0	2	0
122	1	1	0	0	0	0	1	1	1	0	0	1	2	1	0	0	1	0	0	0	1	0	0	2	0	0	0	0	2	2	0	0	1	0	0	2	1	0	2	2	0	0	0	1	0	0	0	1	1
123	1	1	0	0	0	0	1	0	2	0	0	0	2	1	0	1	2	1	1	0	2	0	0	2	0	0	0	0	2	0	0	1	1	0	0	2	2	0	0	0	0	0	0	0	0	0	0	2	0
124	1	1	0	0	0	0	2	0	1	0	1	0	1	1	0	0	2	1	0	0	2	0	0	2	0	1	0	1	2	1	1	1	1	0	1	2	1	1	1	0	2	0	0	0	2	1	0	1	0
125	1	1	0	0	0	0	2	0	1	0	1	0	1	0	0	1	2	1	1	1	1	0	0	2	0	0	0	0	1	1	0	1	1	0	0	1	2	0	0	0	0	1	0	2	1	1	0	2	0
126	0	1	0	0	0	1	1	0	1	1	1	0	1	1	0	0	1	1	1	0	1	0	0	2	0	0	0	1	2	1	2	0	1	1	1	2	1	0	2	1	1	0	0	2	0	0	0	1	1
127	1	0	0	1	0	0	2	0	2	0	0	0	0	0	0	0	0	0	0	0	2	0	0	2	0	0	0	0	2	2	1	0	0	1	1	2	2	0	0	0	0	0	0	0	1	0	0	1	0
128	0	1	0	0	0	0	2	0	1	0	0	0	0	0	0	0	0	0	1	1	1	1	0	2	0	0	0	0	2	0	0	2	1	0	1	2	2	0	1	1	0	0	1	1	1	1	0	0	0
129	1	2	0	0	0	0	1	0	1	0	1	0	0	0	0	0	0	0	0	0	0	0	0	2	0	0	0	0	1	1	0	2	1	0	0	0	1	0	1	1	0	0	1	2	1	0	0	1	1
130	0	2	0	0	0	0	2	1	2	0	0	1	2	2	0	0	0	0	0	0	2	0	0	2	0	0	0	0	1	1	0	0	1	1	0	2	2	1	0	0	0	0	0	0	0	0	0	2	0
131	0	1	0	1	0	0	2	1	2	0	0	1	1	0	1	0	1	0	0	0	2	0	0	2	0	0	0	0	2	2	0	1	1	2	1	1	2	0	1	1	0	0	0	2	0	0	0	1	1
132	1	1	0	0	0	1	2	0	2	0	0	1	1	1	0	0	0	0	1	2	1	0	0	2	0	0	1	0	1	0	0	1	1	0	0	1	1	0	0	0	0	1	0	1	0	0	0	1	1
133	1	1	0	1	0	0	1	0	1	1	2	1	1	1	0	0	1	0	0	0	1	0	1	1	1	1	0	0	2	1	0	1	2	0	0	2	1	1	0	0	0	0	0	2	1	0	0	0	1
134	1	1	0	0	0	0	1	0	2	0	0	1	2	1	0	0	1	1	0	0	2	0	0	2	0	0	0	0	2	2	1	1	0	1	2	2	2	0	1	1	0	0	0	2	2	0	0	0	0
135	1	2	0	0	0	0	2	0	2	0	0	0	0	0	0	0	2	1	1	0	2	0	1	1	1	1	0	1	2	1	1	1	0	0	0	2	1	0	1	1	0	0	0	1	0	0	0	1	0
136	1	1	0	0	0	1	1	0	1	0	1	0	1	0	0	0	2	0	1	1	2	0	1	1	0	0	0	0	2	0	0	0	1	0	0	2	1	0	1	0	1	1	0	1	1	0	0	1	0
137	1	1	0	1	0	0	2	1	2	0	0	1	1	1	0	0	1	0	0	0	1	0	0	2	0	0	0	0	1	0	0	0	1	0	0	1	1	0	1	0	1	0	0	2	0	0	0	1	0
138	0	2	0	0	0	0	2	0	1	1	0	0	1	0	0	1	2	1	2	2	1	0	1	1	1	1	0	1	2	1	1	0	1	1	1	2	1	0	0	0	0	0	0	2	0	0	0	2	0
139	0	0	0	0	0	0	2	0	2	0	0	1	1	1	0	0	0	0	2	1	1	0	0	2	0	0	0	0	2	0	0	2	2	0	0	1	1	0	0	0	0	0	0	2	1	1	0	1	0
140	1	2	1	1	1	0	2	0	1	0	0	1	1	1	0	0	1	1	1	0	1	0	0	2	0	0	0	1	1	1	0	0	0	1	1	1	1	0	2	2	0	2	0	2	1	0	0	2	0
141	1	1	1	0	1	2	2	0	2	0	0	0	1	0	0	1	1	0	2	2	1	0	0	2	0	0	1	1	2	1	0	1	2	0	0	1	1	1	0	0	0	0	0	2	0	0	0	1	1
142	1	1	0	0	0	1	1	0	2	0	0	0	1	0	0	1	2	1	0	0	2	0	1	1	0	0	0	0	2	1	0	1	1	1	1	2	0	1	1	1	0	2	0	2	0	0	0	1	0
143	0	1	0	1	0	0	2	1	1	0	0	1	1	1	0	0	1	0	0	0	1	0	0	2	0	0	0	0	2	2	1	0	2	1	0	2	1	0	1	1	0	0	0	2	0	0	0	2	0
144	0	1	0	1	0	0	1	0	0	0	0	0	0	0	0	0	1	0	0	0	2	0	2	0	0	0	0	0	1	1	0	1	1	1	0	1	1	0	0	0	0	0	1	2	1	1	0	2	0
145	1	0	0	0	0	0	1	0	2	0	0	0	0	0	0	0	1	0	1	1	1	0	0	2	0	0	0	1	2	1	2	0	0	1	0	2	1	1	0	0	0	0	0	2	0	1	0	2	0
146	0	1	0	1	0	0	2	0	2	0	0	1	0	0	0	0	1	1	1	1	2	0	0	2	0	0	0	0	2	1	1	0	1	1	0	2	2	0	2	2	0	1	0	2	1	1	0	2	0
147	0	1	0	0	0	0	2	0	2	0	0	0	0	0	0	0	0	0	0	0	0	0	0	2	0	0	0	0	2	0	0	1	1	0	0	2	1	0	1	1	0	0	0	2	1	1	0	1	0
148	1	0	0	0	0	0	2	0	1	0	0	1	1	2	0	0	1	1	1	1	1	0	0	2	0	0	1	1	2	1	0	0	0	0	1	2	2	0	0	0	0	0	0	1	0	0	0	0	1
149	0	1	0	0	0	0	2	0	2	0	0	0	1	1	0	0	1	1	1	1	1	0	1	1	0	0	0	2	1	0	0	0	0	0	0	2	1	0	0	0	0	0	1	2	1	0	0	2	0
150	1	1	0	1	0	1	2	1	1	0	0	0	0	0	0	0	1	1	0	0	1	0	1	1	1	1	0	2	2	1	1	2	1	0	0	1	1	0	0	0	0	0	0	2	1	0	0	1	1
151	1	0	0	0	0	0	2	0	2	0	0	0	1	0	0	1	1	0	1	1	1	0	0	2	0	0	1	0	2	2	0	1	1	1	0	1	0	0	2	2	1	0	0	1	0	0	0	1	0
152	1	2	0	1	0	0	1	0	1	0	1	0	1	1	0	0	1	1	0	0	0	0	0	2	0	1	0	0	2	0	0	0	1	0	0	2	2	0	1	0	1	0	0	2	0	1	1	1	0
153	0	1	0	0	0	1	1	0	1	0	1	0	0	0	0	0	2	1	0	0	2	0	0	2	0	0	0	0	2	2	0	0	0	0	0	2	1	0	1	1	0	0	0	1	0	0	0	1	0
154	1	2	0	0	0	0	1	0	1	0	0	0	0	0	0	0	1	0	1	1	1	0	0	2	0	0	0	1	2	1	2	1	1	1	1	2	2	0	0	0	0	1	0	1	1	0	0	2	0
155	0	1	0	0	0	0	1	1	2	0	0	0	1	0	0	0	1	0	2	2	1	0	0	2	0	0	0	1	1	1	1	0	0	0	1	2	1	0	0	0	0	0	1	2	2	2	0	2	0
156	0	0	0	0	0	2	0	0	0	0	2	0	0	0	0	0	2	0	1	1	2	0	0	2	0	1	0	1	2	0	1	0	1	2	2	2	1	0	0	0	0	1	0	2	2	0	0	2	0
157	0	1	0	0	0	0	2	0	2	0	0	0	1	1	0	0	1	0	1	0	2	0	0	2	0	1	0	0	2	2	1	1	1	0	0	2	2	1	0	0	0	0	0	2	0	0	0	2	0
158	0	2	0	0	0	0	2	0	1	0	1	1	1	1	0	0	0	0	0	0	0	0	1	1	0	0	0	0	2	1	0	0	1	1	0	2	2	0	1	1	0	0	1	2	1	0	0	1	0
159	0	0	0	0	0	1	2	1	1	0	0	1	1	2	0	0	1	1	0	0	0	0	0	2	0	1	0	1	2	2	0	1	2	0	0	2	1	0	0	0	0	0	0	0	2	0	0	2	0
160	1	1	0	0	0	0	1	0	2	0	0	0	0	0	0	0	2	1	1	0	2	0	0	2	0	0	2	1	2	0	1	2	1	1	1	2	1	0	0	0	0	2	0	2	1	1	0	2	0
161	0	1	0	0	0	0	2	0	2	0	0	0	0	0	0	0	2	2	0	0	2	0	0	2	0	0	0	0	2	2	0	0	1	1	0	2	2	0	1	1	0	0	1	1	1	1	0	2	0
162	0	1	0	1	0	0	1	0	0	0	0	1	2	0	1	0	0	0	1	1	2	0	1	1	1	1	0	0	2	2	0	0	0	0	0	2	1	0	0	0	0	1	0	2	1	1	0	1	1
163	0	2	0	0	0	0	2	0	2	0	0	2	2	2	0	0	0	0	0	0	1	0	0	2	0	0	0	1	2	1	0	1	1	0	0	2	2	0	1	1	0	0	0	1	0	1	0	2	0
164	1	2	1	0	0	0	2	0	1	0	0	0	0	0	0	0	2	0	0	0	2	0	0	2	0	0	1	0	2	1	0	0	1	1	0	0	1	0	0	0	0	1	0	2	0	0	0	2	0
165	0	0	0	0	0	1	2	0	1	0	0	1	2	1	0	0	1	1	0	0	2	0	0	2	0	0	0	1	1	1	0	0	1	0	0	2	2	0	0	0	0	0	1	1	1	0	0	0	0
166	0	1	0	1	0	0	2	0	1	0	0	0	1	0	0	1	2	0	0	0	2	0	0	2	0	0	0	2	0	0	0	0	1	1	1	2	1	0	0	0	0	0	0	2	0	2	0	1	1
167	0	2	0	0	0	0	1	0	0	0	1	0	0	0	0	0	1	0	0	0	2	1	1	1	1	1	0	1	2	0	1	0	1	1	0	2	0	0	1	1	0	0	0	2	0	0	0	2	0
168	1	1	1	1	0	0	2	0	2	0	0	0	0	0	0	0	1	0	1	1	2	0	0	2	0	0	0	1	0	0	0	1	0	1	2	2	2	0	0	0	0	0	0	1	1	0	0	1	1
169	0	0	0	0	0	1	0	0	1	0	1	0	1	0	1	0	0	0	1	1	2	0	1	1	0	0	0	0	2	2	0	0	0	0	0	1	1	0	2	2	0	0	2	2	1	1	0	1	0
170	1	1	0	0	0	1	1	0	2	0	0	1	1	1	0	0	0	0	2	1	1	0	0	2	0	0	0	2	1	1	1	1	1	0	0	2	0	1	1	1	0	0	0	0	2	0	0	2	0
171	0	1	0	0	0	0	2	0	1	0	0	0	0	0	0	0	1	0	0	0	2	0	0	2	0	0	0	0	2	0	0	1	1	0	0	2	1	0	0	0	0	0	1	1	1	2	0	0	1
172	1	1	0	1	0	0	2	1	2	0	0	0	1	0	0	0	2	0	0	0	1	0	0	2	0	0	0	0	2	2	1	0	0	0	0	2	2	1	0	0	0	0	1	2	1	1	0	1	1
173	0	2	0	0	0	0	2	1	2	0	0	1	2	2	0	0	1	0	1	1	2	1	0	2	0	0	1	0	2	1	0	1	1	0	0	1	1	0	2	2	0	0	1	1	1	0	0	1	0
174	0	1	0	0	0	0	2	0	1	0	0	0	1	1	0	0	1	1	1	1	2	0	0	2	0	0	0	1	1	0	1	2	1	0	0	1	1	0	0	0	1	0	1	2	1	0	0	2	0
175	0	0	0	0	0	0	2	0	2	0	0	1	0	0	0	0	0	0	1	1	2	0	0	2	0	1	0	0	1	0	0	2	2	0	0	1	2	0	0	0	0	0	0	2	1	1	0	1	0
176	0	1	0	1	0	0	2	0	0	0	1	0	1	1	0	0	2	1	2	1	1	0	0	2	0	1	0	1	2	1	2	0	1	1	1	1	1	0	1	1	0	0	0	1	0	1	0	2	0
177	1	1	1	0	1	1	1	0	0	0	1	0	1	0	1	0	1	1	1	0	2	0	0	2	0	0	0	0	2	2	0	0	1	2	0	2	2	1	0	0	0	0	1	2	1	2	0	1	1
178	0	0	0	0	0	1	1	0	0	0	1	0	0	0	0	0	0	0	1	1	2	0	0	2	0	0	0	0	2	0	0	0	1	0	0	2	1	0	0	0	0	0	0	2	1	0	0	2	0
179	0	1	0	0	0	1	1	0	1	0	1	0	0	0	0	0	1	0	1	1	1	0	1	1	1	1	1	0	2	2	0	0	1	0	0	2	1	0	0	0	0	0	0	2	0	2	0	2	0
180	0	1	0	0	0	0	1	0	2	0	0	0	0	0	0	1	1	0	0	0	2	0	1	1	0	1	0	0	2	1	0	2	1	0	0	0	1	0	0	0	0	0	1	1	1	2	0	1	0
181	0	2	0	0	0	0	2	1	2	0	0	0	1	0	0	0	2	1	1	0	2	0	0	2	0	1	0	1	1	1	0	0	0	0	0	1	0	1	1	1	0	0	0	1	0	0	0	1	1
182	0	1	0	1	0	0	1	0	0	0	0	2	1	1	0	0	1	0	1	1	2	0	1	1	1	1	0	0	2	0	0	1	1	1	0	2	1	0	0	0	0	0	0	1	0	0	0	1	0
183	1	0	0	1	0	1	2	0	1	0	1	0	1	0	0	1	0	0	1	1	2	0	0	2	0	0	0	0	2	2	0	0	1	0	0	2	0	0	2	1	1	0	2	2	2	1	0	0	0
184	1	1	0	0	0	0	1	0	2	0	0	0	0	0	0	0	0	0	0	1	1	0	0	2	0	0	0	0	2	2	0	2	1	0	0	1	0	2	0	0	0	0	1	1	1	2	0	1	1
185	0	2	0	1	0	0	1	0	0	1	1	1	1	1	0	0	0	0	0	1	1	0	0	2	0	0	0	1	1	1	1	0	1	0	0	1	1	0	0	0	0	1	0	1	1	0	0	2	0
186	1	2	0	0	0	0	2	0	2	0	0	1	1	1	0	0	1	1	1	1	0	0	1	1	1	1	0	0	2	2	0	0	1	0	0	2	1	0	0	0	0	0	1	2	1	0	0	2	0
187	1	2	1	0	0	0	2	1	1	0	0	1	2	1	1	0	1	0	1	1	1	0	0	2	0	0	0	1	2	1	1	1	1	0	0	2	1	0	1	1	0	0	0	2	0	0	0	0	0
188	1	1	0	0	0	0	2	1	1	0	0	0	1	0	0	1	1	1	1	1	1	0	0	2	0	0	0	1	1	0	1	2	2	0	0	1	1	1	0	0	0	0	0	0	0	0	0	1	0
189	0	2	0	0	0	0	2	0	1	0	0	0	0	0	0	0	1	0	0	0	2	0	0	2	0	0	0	0	2	1	1	1	1	1	2	2	1	1	0	0	0	0	1	2	1	1	0	1	0
190	0	1	0	0	0	0	2	1	2	0	0	1	1	1	0	0	1	0	1	1	1	0	0	2	0	0	0	0	2	1	1	1	2	0	0	1	1	1	0	1	0	1	0	2	1	1	0	2	0
191	0	2	1	1	0	0	2	0	2	0	0	1	1	1	0	0	0	0	0	1	1	0	0	2	0	0	0	0	2	1	1	0	1	1	0	1	1	0	0	0	0	0	0	2	1	1	0	1	0
192	1	1	0	1	0	1	2	1	2	0	0	0	0	0	0	0	0	0	0	0	2	0	0	2	0	0	0	1	2	2	0	1	1	0	0	2	1	0	1	0	1	0	0	2	1	1	0	1	0
193	1	1	0	1	0	0	2	1	2	0	0	0	0	0	0	0	0	0	0	0	0	0	0	2	0	1	0	0	1	0	0	2	1	0	1	2	1	1	1	1	0	1	0	2	1	0	0	1	0
194	1	1	0	0	0	0	0	0	1	0	0	0	0	0	0	1	1	1	0	1	2	0	0	2	0	1	0	0	2	2	1	0	1	0	0	2	1	1	0	0	0	0	1	1	1	1	0	0	1
195	0	1	0	0	0	1	1	0	1	0	1	0	1	1	0	0	2	1	0	0	2	1	0	2	0	0	0	2	1	1	0	1	1	0	0	2	1	0	0	0	0	0	0	1	0	0	0	0	0
196	0	1	0	1	0	0	1	0	1	1	1	1	2	2	0	0	0	0	0	0	1	0	0	2	0	0	0	0	2	2	1	0	0	2	1	1	1	1	1	0	1	0	0	2	0	0	0	1	0
197	0	2	0	0	0	0	2	1	2	0	0	0	1	1	0	0	2	0	1	0	2	0	1	1	0	0	0	0	2	1	0	0	0	1	0	2	1	0	2	2	0	0	0	2	0	0	0	2	0
198	0	2	0	1	0	0	2	0	1	0	0	0	1	0	0	0	1	1	1	1	1	0	0	2	0	0	0	1	2	1	1	1	1	0	0	2	1	0	1	0	1	1	0	2	2	0	0	1	0
199	0	2	0	0	0	0	1	0	0	0	0	1	1	1	0	0	2	1	1	1	2	0	0	2	0	1	0	0	2	2	1	1	1	0	0	1	1	1	0	0	0	0	0	1	0	1	0	1	0
200	0	1	1	1	0	1	2	0	1	0	0	0	1	1	0	0	1	1	2	2	1	0	0	2	0	0	0	1	1	1	0	1	0	1	0	1	2	0	0	0	0	0	1	1	1	0	0	2	0
201	1	0	1	0	1	0	2	0	2	0	0	0	1	0	0	1	1	0	0	0	2	0	0	2	0	0	0	0	2	2	1	0	1	2	0	2	2	1	0	0	0	0	0	2	0	0	0	1	1
202	1	0	0	0	0	0	1	0	1	0	1	2	2	1	1	0	1	0	0	0	2	0	1	1	0	0	0	0	1	1	1	1	1	0	0	2	1	0	0	0	0	0	0	0	1	1	0	1	1
203	1	0	0	0	0	1	1	0	1	0	1	0	0	0	0	0	1	0	0	0	2	0	0	2	0	0	0	0	1	1	0	0	0	0	0	2	2	0	1	1	0	1	0	2	1	0	0	2	0
204	1	1	0	0	0	0	2	0	1	0	1	0	0	0	0	0	1	0	1	1	2	0	0	2	0	0	0	0	2	2	0	1	1	1	1	1	1	0	1	1	0	0	1	1	1	1	0	1	1
205	0	0	0	0	0	0	2	1	1	0	1	0	1	1	0	0	0	0	1	1	1	0	0	2	0	1	0	0	2	1	0	0	2	1	0	2	2	0	1	1	0	2	0	2	1	0	0	2	0
206	0	1	0	0	0	0	2	0	2	0	0	0	0	0	0	1	1	0	1	1	2	0	1	1	1	1	0	1	0	0	0	0	1	0	0	2	2	0	0	0	1	0	0	1	0	1	0	2	0
207	1	0	0	0	0	0	1	0	1	0	1	0	0	0	0	1	0	0	0	0	1	0	0	2	0	0	0	0	2	2	0	0	1	1	0	1	1	0	2	2	0	0	1	2	1	1	0	1	0
208	1	0	0	1	0	0	2	1	2	0	0	0	1	0	0	1	2	2	0	0	1	0	0	2	0	0	0	0	2	2	0	1	1	2	1	2	1	1	0	0	0	0	1	1	0	0	0	1	1
209	0	1	1	1	1	1	2	1	1	0	0	0	1	0	0	1	1	1	2	2	1	0	0	2	0	0	0	1	2	1	1	1	2	0	1	2	1	1	0	0	1	0	1	2	1	1	0	1	0
210	1	1	0	0	0	0	1	0	0	0	2	0	2	1	0	1	1	1	1	1	1	0	1	1	0	0	0	0	2	2	1	1	1	1	1	1	0	0	1	1	0	0	1	1	1	2	0	1	1
211	0	0	0	0	0	0	2	1	2	0	0	1	1	1	0	0	2	0	0	1	2	1	0	2	0	0	0	0	2	1	0	1	2	0	1	1	1	0	0	0	0	0	0	1	2	1	0	2	0
212	1	0	0	0	0	1	1	1	1	0	1	0	1	0	0	1	1	1	1	1	2	0	1	1	1	1	1	0	2	1	0	0	0	1	1	2	1	0	1	1	0	0	0	2	0	1	0	1	0
213	1	0	0	0	0	0	2	0	2	0	0	0	2	2	0	0	0	0	2	1	1	0	0	2	0	0	0	0	2	1	0	0	1	1	0	2	1	1	0	0	0	1	0	2	1	2	0	1	1
214	0	2	1	0	0	1	2	0	1	0	0	0	0	0	0	0	0	0	2	2	0	0	0	2	0	0	0	1	2	2	0	2	2	0	0	1	0	1	1	1	0	0	0	1	1	1	0	1	0
215	0	0	0	0	0	1	2	0	2	0	0	1	1	0	1	0	1	0	2	2	1	0	0	2	0	0	0	0	2	2	0	0	0	0	0	1	1	0	1	1	0	0	1	2	1	1	0	1	0
216	0	2	0	0	0	0	1	0	1	0	1	0	0	0	0	0	2	1	1	1	1	0	0	2	0	0	0	2	2	1	1	0	0	1	2	2	2	0	1	0	1	1	0	2	2	0	0	1	0
217	1	1	0	0	0	0	2	0	2	0	0	0	0	0	0	0	0	0	1	1	2	0	1	1	0	0	0	2	2	1	1	0	1	0	0	1	1	0	1	1	0	0	0	1	0	0	0	2	0
218	1	1	0	0	0	0	1	0	0	0	0	1	2	2	0	0	1	1	1	1	1	0	0	2	0	0	0	0	2	1	0	0	1	1	1	1	2	0	0	0	0	0	1	2	1	1	0	1	0
219	0	0	0	1	0	1	1	0	0	0	2	0	0	0	0	0	1	1	1	1	1	0	1	1	0	1	0	0	2	2	1	0	1	0	0	1	1	1	0	0	0	1	0	2	1	0	0	1	0
220	0	2	0	0	0	0	2	0	1	0	0	1	2	2	0	0	1	1	1	0	0	0	0	2	0	0	0	1	1	1	0	1	0	1	1	2	2	0	0	0	0	0	0	2	0	0	0	1	0
221	0	0	1	0	1	0	2	0	2	0	0	0	1	1	0	0	0	0	0	0	2	0	0	2	0	0	0	1	2	1	0	2	2	0	0	2	1	0	1	1	0	0	1	1	0	0	0	2	0
222	0	2	0	0	0	0	2	0	2	0	0	0	0	0	0	0	1	1	2	1	2	0	0	2	0	1	0	0	2	0	0	1	1	0	0	1	1	1	1	1	1	0	0	1	0	0	0	1	0
223	1	0	0	0	0	1	2	1	2	0	0	1	1	0	0	0	1	0	1	1	2	0	1	2	0	0	0	0	2	0	0	0	0	1	1	2	1	0	2	1	1	0	1	1	1	0	0	1	1
224	0	1	0	0	0	0	1	0	2	0	0	0	0	0	0	0	0	0	1	1	2	0	1	1	0	1	0	0	1	1	0	1	1	0	0	2	1	0	0	0	0	0	0	2	0	0	0	2	0
225	1	1	0	1	0	0	1	0	1	1	0	1	1	1	0	0	1	0	1	1	2	0	0	2	0	0	0	0	2	2	0	1	2	0	0	1	1	0	1	0	1	2	0	2	1	0	0	1	0
226	1	1	1	0	1	0	2	0	1	0	0	0	1	0	0	1	0	0	0	0	0	0	1	1	1	1	0	0	2	2	0	1	1	1	0	1	1	0	2	2	0	0	0	1	0	0	0	1	0
227	0	1	0	0	0	0	1	0	2	0	0	0	2	1	0	1	1	1	1	1	2	0	0	2	0	0	0	0	2	2	1	0	1	1	0	2	2	0	0	0	0	0	0	2	0	0	0	2	0
228	1	2	0	0	0	0	1	0	2	0	0	0	0	0	0	0	2	1	1	1	2	0	0	2	0	0	0	0	2	1	0	1	2	0	0	1	2	0	2	2	0	0	1	2	1	1	0	2	0
229	1	2	1	0	0	1	2	0	0	0	1	0	0	0	0	0	0	0	1	1	0	0	1	1	0	0	0	0	2	1	0	1	1	0	0	2	1	1	0	0	0	0	0	1	0	0	0	2	0
230	1	0	0	1	0	1	2	0	2	0	0	0	1	0	0	1	2	0	0	0	2	0	0	2	0	0	0	0	2	2	1	1	1	1	0	1	2	0	0	0	0	0	1	1	1	1	0	1	0
231	1	1	0	1	0	0	2	0	2	0	0	0	1	0	0	0	1	0	1	1	2	1	0	2	0	0	0	1	2	0	1	2	1	0	1	2	1	1	0	0	1	0	0	1	0	0	0	0	1
232	0	0	0	0	0	0	1	1	2	0	1	0	0	0	0	0	0	0	2	1	0	0	0	2	0	1	0	0	2	2	1	0	0	1	2	2	2	0	2	2	0	1	0	2	0	0	0	1	0
233	0	1	0	0	0	1	2	1	1	1	0	0	2	1	0	0	2	0	1	1	2	0	1	1	1	1	1	1	2	2	0	1	1	1	1	1	1	1	0	0	0	0	0	2	1	1	0	1	1
234	1	0	0	0	0	0	1	0	0	1	2	1	1	0	1	0	1	1	0	0	2	0	0	2	0	0	0	1	2	0	1	1	1	0	0	2	2	0	0	0	0	0	0	2	0	1	0	2	0
235	1	1	0	1	0	0	1	0	1	0	1	0	0	0	0	0	1	1	0	0	2	0	0	2	0	0	1	2	2	1	1	0	1	2	1	2	2	0	1	1	0	0	0	2	0	0	0	1	0
236	1	0	0	1	0	0	2	0	2	0	0	0	1	0	0	1	1	0	1	1	2	0	0	2	0	0	0	0	1	1	0	1	1	0	0	2	2	0	2	2	0	0	1	2	1	0	0	1	0
237	1	0	0	0	0	0	1	0	2	0	0	0	1	0	0	1	1	1	0	0	2	1	1	1	1	1	0	0	2	1	1	0	1	1	1	1	1	0	1	0	1	2	0	2	0	2	0	0	1
238	0	1	0	0	0	0	2	1	1	1	0	0	0	0	0	0	1	1	0	0	1	0	0	2	0	0	0	0	2	2	1	1	1	0	0	2	2	0	2	2	0	0	0	2	0	0	0	1	0
239	1	1	0	1	0	0	2	0	2	0	0	0	0	0	0	0	0	0	0	0	2	0	0	2	0	0	0	1	2	1	1	0	1	0	0	2	2	0	0	0	0	0	0	0	0	0	0	2	0
240	1	2	0	0	0	0	2	1	2	0	0	0	0	0	0	0	0	0	1	1	1	0	1	1	1	1	0	1	2	1	1	0	1	0	0	2	1	1	0	0	1	0	2	2	2	1	0	1	0
241	1	2	0	0	0	0	1	0	1	0	0	1	1	1	0	0	1	0	1	1	1	0	2	0	1	1	0	1	1	1	0	0	0	0	0	2	2	0	1	1	0	0	0	2	0	1	0	1	0
242	0	0	0	0	0	0	1	0	2	1	0	2	2	2	0	0	0	0	2	1	1	0	0	2	0	0	0	1	2	1	1	1	1	0	0	2	1	0	1	0	1	0	0	2	0	0	0	1	1
243	1	1	0	0	0	1	2	1	2	0	0	1	1	1	0	0	1	1	0	0	2	0	0	2	0	0	0	1	2	2	0	1	1	0	0	2	1	1	0	0	0	0	0	2	1	0	0	2	0
244	0	0	0	0	0	0	2	0	2	0	1	0	0	0	0	0	2	1	1	0	2	0	0	2	0	0	0	0	2	1	1	2	2	0	0	2	0	1	1	1	0	1	0	1	1	0	0	2	0
245	1	2	0	2	0	0	1	0	0	0	0	0	1	1	0	0	2	0	0	0	1	0	0	2	0	1	0	1	1	1	0	1	2	0	1	1	1	1	0	0	0	1	0	2	1	1	0	0	1
246	0	1	1	0	1	1	1	0	1	0	1	0	0	0	0	0	0	0	0	0	2	0	0	2	0	1	0	1	2	0	1	1	1	1	1	1	1	0	0	0	0	0	0	1	0	0	0	2	0
247	1	2	0	1	0	0	2	0	1	0	0	0	1	1	0	0	1	1	1	1	2	0	0	2	0	1	0	0	2	2	1	0	0	0	0	2	2	0	0	0	0	0	0	1	0	1	0	2	0
248	0	1	0	1	0	0	2	0	1	0	0	0	1	0	0	1	2	1	0	0	2	0	0	2	0	0	0	0	2	1	0	0	1	1	1	1	0	0	1	1	0	0	0	2	2	0	0	2	0
249	1	0	0	1	0	0	1	0	1	0	1	0	0	0	0	0	2	1	2	2	1	0	1	1	1	1	0	0	2	1	1	2	2	0	0	1	2	0	2	2	0	1	1	2	0	0	0	1	1
250	0	1	0	1	0	0	1	0	0	0	1	0	0	0	0	0	1	1	0	0	1	0	1	1	1	1	0	2	1	1	1	0	1	0	0	2	1	0	0	0	0	0	1	2	1	2	0	0	0
251	1	1	1	1	0	1	2	0	1	0	1	0	0	0	0	0	2	1	0	1	2	0	0	2	0	0	0	0	2	1	1	2	2	0	0	0	0	0	1	1	0	0	0	2	0	0	0	1	0
252	0	2	0	0	0	0	2	1	2	0	0	0	0	0	0	0	1	0	1	1	2	0	0	2	0	1	0	1	1	1	0	1	1	0	1	2	2	0	1	1	0	0	1	2	1	1	0	2	0
253	0	2	0	0	0	0	2	1	2	0	0	0	0	0	0	0	0	0	0	0	0	0	0	2	0	0	0	0	2	2	1	0	0	0	0	2	0	0	1	1	0	0	0	1	0	0	0	1	1
254	1	1	0	0	0	0	1	1	1	0	1	0	1	1	0	0	1	1	0	0	2	0	1	1	0	0	0	1	1	0	0	0	1	0	0	2	1	0	0	0	0	0	1	2	1	0	0	2	0
255	0	1	0	0	0	0	0	0	1	1	1	1	2	1	0	0	2	1	1	1	1	0	0	2	0	1	0	0	2	1	0	2	2	0	0	1	1	0	0	0	1	1	0	2	0	0	0	1	1
256	1	1	0	0	0	0	1	0	1	0	0	1	1	1	0	0	2	0	1	0	2	0	2	0	0	0	0	0	2	2	1	0	1	0	0	1	1	0	1	1	0	0	1	1	1	0	0	1	0
257	1	0	0	0	0	0	1	1	2	0	1	0	1	0	0	1	2	1	0	0	2	0	1	1	1	1	0	0	2	1	0	1	0	2	1	2	1	0	1	1	0	1	0	1	1	0	0	2	0
258	0	0	1	1	1	0	1	0	2	0	0	1	1	1	0	0	2	2	1	1	1	0	1	1	0	0	0	0	2	0	0	1	1	0	0	2	1	1	0	0	0	0	0	1	0	0	0	2	0
259	1	1	0	0	0	0	1	0	1	0	0	1	2	2	0	0	0	0	2	1	0	1	0	2	0	0	0	0	2	2	1	1	2	0	1	1	1	1	0	0	0	0	0	2	1	1	0	2	0
260	0	0	0	2	0	1	1	1	1	1	1	1	1	1	0	0	1	1	2	2	1	1	0	2	0	0	0	0	2	1	1	1	1	1	1	1	1	1	0	0	0	0	0	0	2	0	0	1	0
261	0	1	0	0	0	0	2	0	2	0	0	2	2	2	0	0	2	2	0	0	1	0	2	0	1	1	0	0	1	1	1	0	2	0	0	2	0	1	1	1	0	0	1	2	1	2	0	2	0
262	1	1	1	1	0	0	2	0	2	0	0	1	2	0	1	0	0	0	2	1	0	0	1	1	0	0	0	0	2	1	1	0	1	0	0	1	1	1	0	0	0	0	1	1	1	1	0	2	0
263	0	1	0	1	0	0	1	0	0	1	2	0	1	0	0	1	1	1	0	1	2	0	0	2	0	0	0	1	2	0	1	1	2	0	0	1	1	0	0	0	0	0	0	1	0	0	0	1	1
264	1	0	0	0	0	1	2	0	1	0	1	0	0	0	0	0	1	0	1	1	2	0	1	1	0	0	0	1	2	1	1	0	1	2	1	2	1	1	0	0	0	0	0	2	0	2	0	1	0
265	0	2	0	0	0	0	2	0	2	0	0	1	0	0	0	0	0	0	2	1	1	0	0	2	0	1	0	0	1	1	0	1	2	0	0	2	1	0	2	2	0	0	0	2	0	0	0	1	0
266	0	0	0	0	0	0	2	1	2	0	0	0	1	0	0	0	1	1	0	0	2	0	0	2	0	0	0	0	2	2	1	0	1	1	1	2	0	1	1	1	0	0	0	2	0	0	0	1	0
267	0	0	0	1	0	0	2	0	1	0	0	0	0	0	0	0	0	0	0	0	1	0	0	2	0	0	0	0	2	1	1	0	2	0	0	1	2	0	0	0	0	0	0	1	0	1	0	0	1
268	1	0	0	0	0	1	1	0	1	0	0	1	2	1	0	0	2	1	0	1	2	0	0	2	0	1	0	0	2	1	0	1	2	0	0	0	2	0	0	0	0	0	0	2	0	0	0	2	0
269	1	1	0	1	0	0	2	0	2	0	0	1	2	1	0	0	2	2	0	1	2	0	0	2	0	0	0	0	2	0	0	1	2	0	0	1	2	0	0	0	0	0	0	0	0	0	0	1	1
270	1	1	0	0	0	0	2	0	2	0	0	1	1	0	1	0	1	1	0	1	1	1	0	2	0	0	0	0	2	1	1	0	1	2	0	1	1	1	0	0	0	0	0	1	0	0	0	1	1
271	0	2	0	0	0	0	1	1	1	0	1	1	1	1	0	0	1	1	0	1	2	1	0	2	0	0	0	0	1	1	0	0	1	0	0	2	1	1	0	0	0	0	0	2	0	1	0	2	0
272	0	2	0	0	0	0	1	0	1	0	1	0	0	0	0	0	0	0	0	0	2	0	0	2	0	0	1	0	2	1	1	0	0	0	0	2	0	0	2	1	1	0	0	2	1	0	0	1	1
273	0	2	0	0	0	0	1	0	1	0	1	0	1	0	0	1	1	0	0	0	1	0	0	2	0	0	0	0	2	0	0	1	1	1	1	1	1	0	2	2	0	0	0	2	1	0	0	1	0
274	0	1	0	0	0	0	2	0	2	0	0	0	1	0	0	1	2	2	0	0	1	0	0	2	0	0	0	1	2	1	1	0	1	1	0	2	2	0	1	1	0	0	0	1	0	0	0	1	0
275	1	1	2	0	1	0	2	0	1	0	0	0	2	2	0	0	0	0	1	1	2	0	0	2	0	0	0	1	2	0	1	0	0	0	0	2	2	0	1	1	0	1	0	2	2	0	0	2	0
276	1	1	1	0	1	2	1	0	2	0	0	0	0	0	0	0	1	1	0	0	1	0	0	2	0	1	0	0	2	2	0	0	0	0	0	2	1	2	0	0	0	0	1	2	1	0	0	1	1
277	1	0	0	1	0	0	1	0	1	1	0	0	0	0	0	0	2	1	0	0	1	0	1	1	1	1	0	0	2	0	0	0	2	0	0	2	2	0	2	2	0	0	0	2	0	0	0	0	1
278	0	2	0	1	0	0	2	0	2	0	0	0	0	0	0	0	0	0	2	1	0	0	1	1	0	0	0	0	2	0	0	1	1	0	0	2	2	0	0	0	0	1	0	2	1	2	0	2	0
279	0	0	0	0	0	0	2	1	1	0	0	1	1	1	0	0	1	0	0	0	2	0	0	2	0	0	0	1	2	1	2	1	1	1	1	2	2	0	1	1	0	0	0	1	0	0	0	2	0
280	1	1	1	0	1	1	2	1	2	0	0	0	1	0	0	0	0	0	1	1	2	1	0	2	0	0	0	0	2	2	1	0	0	0	0	1	2	0	2	2	0	1	0	1	2	0	0	1	1
281	0	2	0	0	0	0	1	1	1	0	0	1	2	1	0	0	0	0	1	1	1	0	0	2	0	0	0	1	2	0	1	1	1	0	0	1	1	0	1	1	0	0	2	2	2	1	0	0	2
282	0	1	1	0	1	1	2	1	2	0	0	0	0	0	0	0	2	0	0	0	2	0	0	2	0	0	0	1	2	0	1	0	1	1	0	2	1	0	0	0	0	1	0	1	1	1	0	1	1
283	0	2	0	0	0	0	1	0	1	0	0	1	0	0	0	0	2	0	0	0	2	0	0	2	0	0	0	0	2	1	0	0	0	1	1	2	2	0	1	1	0	0	0	1	0	0	0	0	0
284	0	1	0	0	0	0	1	1	1	0	1	1	1	1	0	0	1	1	1	0	1	0	1	1	1	2	0	1	2	0	1	1	0	0	0	2	2	0	2	2	1	2	0	2	0	0	0	2	0
285	0	1	0	1	0	0	2	0	1	0	0	0	0	0	0	0	0	0	0	0	2	0	0	2	0	0	0	1	1	1	1	0	1	0	0	2	1	0	1	0	1	0	0	2	0	0	0	1	0
286	0	1	0	0	0	1	2	0	2	0	0	0	0	0	0	0	0	0	1	1	0	0	0	2	0	0	0	1	2	1	1	1	2	0	0	1	2	0	2	2	0	0	1	1	0	0	0	2	0
287	1	2	0	0	0	0	2	0	2	0	0	1	1	0	1	0	2	2	1	1	2	0	0	2	0	0	1	2	2	1	1	0	1	0	0	1	2	0	1	1	0	0	0	2	0	0	0	2	0
288	1	1	0	0	0	1	2	0	1	0	0	0	1	1	0	0	0	0	0	0	2	0	1	1	0	0	0	1	1	1	0	0	1	0	0	1	2	0	1	1	0	0	0	0	1	0	0	1	0
289	0	1	0	0	0	0	2	0	2	0	0	0	0	0	0	0	1	1	0	0	1	0	1	1	1	2	0	0	1	1	0	1	1	0	0	1	2	0	1	1	0	0	0	1	1	0	0	1	0
290	0	1	1	0	1	2	2	0	0	0	0	1	1	1	0	0	1	1	0	0	1	0	0	2	0	0	0	0	2	2	0	0	0	1	0	2	0	0	1	1	0	0	0	1	1	0	0	0	1
291	0	1	0	0	0	0	1	0	2	0	0	1	2	2	0	0	0	0	1	1	2	0	0	2	0	0	0	0	1	1	0	1	2	0	0	2	1	0	0	0	0	1	1	2	0	0	0	1	0
292	0	0	0	0	0	2	1	0	0	0	1	1	1	1	0	0	0	0	0	1	1	0	0	2	0	1	1	0	2	1	1	0	1	1	1	2	1	0	0	0	0	0	0	2	0	2	0	2	0
293	0	1	0	1	0	0	2	0	2	0	0	0	0	0	0	0	0	0	1	1	2	0	0	2	0	0	0	0	2	0	0	1	2	0	0	1	1	1	0	0	0	0	0	2	1	1	0	1	1
294	1	1	0	0	0	0	2	0	2	0	0	1	1	1	0	0	0	1	1	0	1	0	0	2	0	0	0	1	2	0	1	1	2	0	0	0	1	0	1	1	0	0	0	0	0	0	0	2	0
295	1	1	1	1	0	0	2	1	2	0	0	1	0	0	0	0	1	1	0	0	2	0	1	1	0	1	0	0	2	2	1	0	1	1	1	1	1	1	0	0	0	1	0	1	1	0	0	2	0
296	1	1	0	0	0	1	2	1	2	0	0	1	1	1	0	0	1	1	2	1	2	0	0	2	0	1	0	0	2	2	0	1	0	1	1	2	1	0	0	0	0	0	0	1	0	1	0	1	0
297	0	1	0	0	0	0	1	0	0	0	1	1	1	0	1	0	2	0	1	1	2	0	0	2	0	0	0	0	2	1	0	1	1	0	0	1	0	1	0	0	0	0	1	2	1	0	0	0	1
298	0	0	0	0	0	1	2	0	1	0	1	0	0	0	0	0	2	0	0	1	2	0	1	1	0	0	0	0	2	1	0	1	2	0	0	1	1	1	0	0	0	0	0	2	0	1	0	2	0
299	0	2	0	1	0	0	2	0	2	0	1	1	1	1	0	0	0	0	0	0	2	0	1	1	0	1	0	0	2	2	0	2	2	0	1	2	2	0	0	0	0	0	0	1	0	0	0	1	0
300	1	1	0	1	0	1	2	1	1	0	0	0	0	0	0	0	1	2	1	1	2	0	1	1	1	1	0	0	2	2	0	0	1	2	1	2	2	0	1	1	0	0	0	2	0	1	0	1	0
301	0	1	0	0	0	0	1	0	1	0	0	0	1	0	0	1	1	0	1	1	1	0	0	2	0	1	0	2	2	2	0	0	1	1	0	2	1	0	1	1	0	0	0	0	1	0	0	2	0
302	0	1	0	0	0	0	1	1	1	0	1	2	2	1	1	0	1	1	0	0	2	0	1	1	1	1	0	0	2	2	0	1	1	1	0	1	1	0	1	1	0	0	0	0	0	0	0	2	0
303	0	2	0	0	0	1	2	1	2	0	0	0	1	0	0	1	1	1	1	1	2	0	1	1	1	1	0	0	2	2	0	1	1	1	1	1	1	0	0	0	0	1	0	1	2	0	0	2	0
304	1	1	0	0	0	0	2	0	1	0	1	0	1	0	0	0	2	0	1	1	1	0	1	1	1	1	0	2	2	2	0	1	2	0	0	0	1	1	0	0	0	1	0	2	1	1	0	2	0
305	0	1	0	1	0	0	2	0	1	0	0	0	0	0	0	0	0	0	0	0	1	0	0	2	0	0	0	0	2	1	0	1	1	0	0	2	1	2	0	0	0	0	0	1	0	0	0	1	0
306	1	0	0	0	0	1	2	1	2	0	0	1	1	1	0	0	1	1	1	1	1	1	0	2	0	0	0	1	2	2	0	2	1	0	0	2	1	0	1	1	0	0	0	2	0	0	0	2	0
307	1	1	1	0	1	1	2	0	1	1	0	0	1	1	0	0	2	1	0	1	2	0	1	1	0	0	0	0	2	2	1	0	2	1	0	1	0	0	1	1	0	0	0	2	0	1	0	1	0
308	0	2	0	0	0	0	2	0	2	0	0	0	1	0	0	1	1	1	1	1	1	0	0	2	0	0	0	0	2	2	1	1	1	0	0	2	2	0	0	0	0	0	0	0	1	0	0	1	0
309	0	1	0	0	0	0	1	0	1	1	2	0	1	0	0	1	0	0	0	0	2	0	0	2	0	1	0	0	2	1	0	1	1	1	0	2	2	0	0	0	0	0	0	2	0	2	0	0	0
310	1	1	0	0	0	0	1	0	1	0	1	0	1	0	0	0	1	0	1	1	2	0	0	2	0	0	0	0	2	2	1	1	1	1	1	1	1	0	2	2	0	0	0	1	0	0	0	2	0
311	0	1	0	0	0	1	2	0	2	0	0	0	2	1	0	0	1	0	0	0	1	0	0	2	0	0	0	0	1	0	0	0	0	1	0	1	2	0	1	1	0	0	1	1	1	1	0	1	0
312	0	0	0	0	0	2	2	0	1	0	0	0	0	0	0	0	1	1	1	1	0	0	0	2	0	0	1	2	2	1	1	0	0	0	1	2	2	0	1	1	0	0	0	0	0	0	0	1	0
313	0	1	0	1	0	1	2	0	1	0	0	1	0	0	0	0	1	1	0	0	2	0	0	2	0	0	0	0	2	1	1	1	0	0	0	2	1	0	1	1	0	0	0	2	0	2	0	2	0
314	0	1	0	0	0	1	2	0	2	0	0	0	0	0	0	0	1	0	1	1	2	1	0	2	0	0	0	0	2	1	0	1	0	0	0	2	2	0	0	0	0	1	0	1	1	0	0	1	0
315	1	1	1	1	0	0	2	0	2	0	0	1	2	1	0	1	2	1	0	0	2	0	1	1	0	0	0	0	2	2	0	1	1	1	0	2	2	0	0	0	0	0	0	2	0	0	0	2	0
316	0	1	0	1	0	0	2	0	1	0	0	0	1	0	0	1	1	2	1	1	2	0	0	2	0	0	0	0	1	1	1	1	1	0	0	2	0	0	1	1	0	0	0	2	0	0	0	2	0
317	0	1	0	0	0	1	2	1	2	0	0	0	1	0	0	0	1	0	1	0	2	0	0	2	0	0	0	0	2	2	1	0	1	1	1	2	1	0	2	2	0	0	1	1	0	0	0	2	0
318	1	0	0	0	0	0	2	0	2	0	0	1	1	0	0	0	0	0	1	1	2	1	0	2	0	0	0	1	2	1	2	1	1	0	0	2	1	0	0	0	0	0	0	2	0	2	0	1	0
319	1	1	0	0	0	0	1	1	2	0	0	0	0	0	0	0	2	1	2	1	1	1	0	2	0	0	0	0	2	2	1	0	0	0	0	1	0	0	2	2	1	0	0	1	0	0	0	2	0
320	0	2	0	0	0	0	1	0	1	0	0	0	0	0	0	0	0	0	0	0	1	0	1	1	0	1	0	0	2	2	1	1	1	0	1	1	1	0	0	0	0	0	1	2	2	0	0	2	0
321	0	1	0	0	0	0	2	0	1	1	0	0	0	0	0	0	2	1	2	2	1	0	0	2	0	0	0	0	2	1	1	0	1	1	1	2	2	0	0	0	0	0	0	1	0	0	0	2	0
322	1	2	0	0	0	0	2	0	2	0	0	0	1	0	0	1	1	0	1	1	2	0	1	1	1	2	0	2	2	2	0	1	1	0	0	1	1	0	0	0	0	1	0	2	2	0	0	1	0
323	1	1	1	0	1	1	2	0	2	0	0	0	1	1	0	0	2	0	0	0	2	0	1	1	0	0	0	0	2	2	1	2	1	0	0	2	1	0	1	1	0	0	0	2	0	1	0	0	0
324	0	2	0	0	0	0	2	0	0	0	0	0	0	0	0	0	1	1	1	1	1	0	0	2	0	1	0	0	2	1	0	2	1	0	1	2	2	0	0	0	0	0	0	1	1	1	0	1	0
325	0	0	0	0	0	2	2	0	2	0	0	1	2	1	0	0	1	1	0	0	2	0	0	2	0	0	0	0	2	1	1	1	1	1	1	2	2	0	0	1	0	0	0	1	0	0	0	1	1
326	1	0	0	0	0	1	2	0	1	0	1	1	1	1	0	0	1	0	1	1	2	0	1	1	0	1	0	2	2	1	2	1	1	2	0	1	1	1	0	0	0	1	0	1	0	0	0	2	0
327	0	0	0	1	0	0	2	0	2	0	0	1	1	1	0	0	2	2	1	1	2	0	0	2	0	0	0	1	1	0	1	0	1	0	0	1	2	0	1	1	0	0	0	2	0	0	0	2	0
328	0	1	1	1	0	0	2	1	1	0	0	0	0	0	0	0	0	0	1	1	2	0	1	1	0	0	0	0	2	2	0	1	0	0	1	2	2	0	0	0	0	0	0	1	0	0	0	1	0
329	0	1	0	0	0	0	2	0	2	0	0	0	0	0	0	0	2	2	1	1	1	0	0	2	0	0	0	1	2	0	1	0	1	1	0	2	2	1	0	0	1	0	0	2	1	0	0	2	0
330	1	1	0	1	0	0	2	0	2	0	0	0	1	1	0	0	2	2	1	1	1	1	1	1	1	1	0	1	1	1	0	0	0	0	0	2	2	0	0	0	0	0	1	2	1	0	0	1	1
331	0	1	0	0	0	0	2	0	1	0	0	0	1	1	0	0	1	0	1	1	1	1	0	2	0	1	0	0	1	1	0	0	0	2	1	1	1	1	0	0	0	0	0	0	0	1	0	1	0
332	0	2	1	0	1	1	1	0	1	0	1	1	1	1	0	0	0	0	1	1	2	0	1	1	0	0	0	1	1	0	0	1	1	0	0	2	1	0	1	1	0	2	0	2	0	0	0	2	0
333	1	0	1	1	1	0	2	0	2	0	0	0	0	0	0	0	2	0	0	0	2	0	0	2	0	0	0	0	2	2	0	0	0	0	0	2	2	0	0	0	0	0	0	2	2	0	0	2	0
334	0	2	0	0	0	0	1	0	2	0	0	1	1	1	0	0	2	2	0	0	1	0	0	2	0	0	0	1	1	1	1	0	0	0	0	2	1	0	0	0	0	0	0	1	1	0	0	2	0
335	1	1	0	0	0	0	1	0	1	0	1	0	0	0	0	0	1	1	1	1	1	0	0	2	0	0	0	0	2	2	0	0	1	1	1	1	1	1	1	1	0	1	0	2	1	1	0	0	2
336	1	2	0	0	0	0	2	0	2	0	0	0	0	0	0	0	0	0	1	1	2	0	0	2	0	0	0	1	2	1	0	2	1	0	0	1	0	0	1	0	1	0	0	2	0	1	0	2	0
337	1	1	0	1	0	0	2	0	2	0	0	1	0	0	0	0	0	0	0	0	1	0	1	1	0	0	0	1	2	1	0	1	0	2	1	2	1	0	1	1	0	0	0	1	0	1	0	2	0
338	0	1	1	0	1	0	2	1	1	0	0	0	0	0	0	0	2	0	1	1	2	0	1	1	0	1	0	0	2	1	0	2	1	0	0	2	2	0	0	0	0	0	0	1	1	0	0	2	0
339	1	1	0	0	0	0	2	0	2	0	0	1	1	1	0	0	2	0	0	0	2	0	0	2	0	2	0	0	2	1	0	1	0	1	1	2	0	1	0	0	0	0	0	2	0	1	0	1	0
340	1	1	0	0	0	0	2	0	0	0	0	1	1	1	0	0	2	0	0	0	2	0	0	2	0	0	0	0	1	1	1	1	2	0	0	2	1	1	0	0	0	0	1	2	1	1	0	2	0
341	1	1	0	0	0	0	2	0	1	0	0	0	0	0	0	0	1	1	0	0	2	0	1	1	1	1	0	1	2	0	1	0	1	2	0	1	2	0	1	1	0	0	0	1	0	1	0	0	0
342	0	2	0	0	0	0	1	0	0	0	1	0	1	0	0	1	0	0	0	0	2	1	0	2	0	0	0	0	2	2	0	0	1	0	0	1	1	1	1	1	0	0	0	2	0	0	0	1	0
343	0	2	0	1	0	0	1	0	0	0	2	0	0	0	0	0	1	1	0	0	2	0	0	2	0	0	1	0	2	1	1	1	2	0	0	2	0	0	1	0	1	0	1	2	0	1	0	1	0
344	0	1	0	2	0	0	1	0	1	1	0	1	2	2	0	0	0	1	0	0	2	0	0	2	0	0	0	0	2	0	0	0	0	0	0	2	1	1	1	1	0	0	0	1	0	0	0	2	0
345	0	1	0	0	0	0	2	0	1	0	1	1	1	1	0	0	1	1	0	1	1	0	1	1	0	0	0	2	0	0	0	0	0	0	1	2	1	0	1	1	0	0	1	2	0	1	0	1	0
346	1	1	0	1	0	1	2	0	2	0	0	1	1	2	0	0	1	1	1	1	2	0	1	1	0	0	0	1	1	1	0	1	1	1	1	1	2	0	1	1	0	0	0	0	0	0	0	2	0
347	1	1	0	0	0	0	2	0	2	0	0	0	0	0	0	0	1	1	0	0	2	0	0	2	0	2	0	1	2	1	1	1	1	0	0	2	2	0	0	0	0	0	1	1	1	2	0	1	0
348	1	0	0	1	0	0	2	0	2	0	0	0	0	0	0	0	1	1	0	0	1	0	1	1	0	0	0	0	2	2	1	2	1	0	0	2	2	1	0	0	1	1	0	2	1	0	0	2	0
349	0	0	0	0	0	1	1	0	1	0	1	1	0	0	0	0	2	2	1	1	2	0	1	1	0	0	1	1	2	1	0	0	1	1	1	2	1	0	2	2	0	0	0	1	0	0	0	1	1
350	0	1	0	1	0	0	2	1	1	0	1	0	1	0	0	0	1	1	0	0	1	0	0	2	0	0	1	1	2	1	0	0	1	1	1	1	1	1	0	0	0	0	0	1	1	0	0	1	1
351	0	1	0	0	0	0	2	1	2	0	0	0	2	1	0	0	1	1	1	1	0	0	0	2	0	1	0	0	2	2	0	0	0	1	0	1	2	0	1	1	1	0	1	2	1	1	0	2	0
352	1	1	1	0	1	1	1	1	1	0	0	0	0	0	0	0	2	1	0	1	1	0	0	2	0	0	0	1	1	0	0	0	1	1	1	2	2	0	1	1	0	0	1	2	1	0	0	1	0
353	0	1	0	1	0	0	2	0	2	0	0	1	0	0	0	0	1	1	0	0	1	0	0	2	0	1	0	1	2	0	1	0	0	1	1	1	0	2	0	0	0	0	0	1	0	0	0	2	0
354	0	1	0	0	0	0	2	0	1	0	1	0	0	0	0	0	1	1	1	0	2	0	0	2	0	1	0	0	2	2	0	0	0	0	0	1	2	0	0	0	0	0	0	1	0	0	0	0	0
355	1	2	0	0	0	0	1	1	2	0	0	1	2	1	0	0	0	1	1	0	1	0	0	2	0	1	0	1	1	1	0	1	1	0	0	2	2	0	1	1	0	0	0	1	0	0	0	2	0
356	0	2	0	0	0	0	2	0	1	0	0	1	1	2	0	0	0	0	0	1	1	0	0	2	0	0	0	1	2	2	1	0	0	0	0	2	1	0	2	2	0	1	0	1	0	0	0	2	0
357	0	1	0	1	0	0	2	0	2	0	0	0	1	0	0	0	1	1	0	0	2	0	0	2	0	0	0	0	1	1	0	0	0	1	0	1	1	0	0	0	0	2	0	2	1	1	1	1	0
358	1	1	0	0	0	0	1	0	2	0	0	0	1	0	0	1	1	1	0	0	2	0	0	2	0	0	0	1	1	1	0	0	0	1	1	2	1	0	1	1	0	0	0	2	0	0	0	1	1
359	1	2	0	0	0	0	2	1	1	0	0	0	0	0	0	0	0	0	0	0	0	0	0	2	0	1	0	1	1	1	0	1	1	0	0	1	1	0	2	2	0	0	1	2	0	0	0	0	1
360	0	1	0	1	0	0	1	0	1	0	1	0	0	0	0	0	1	1	1	1	2	0	0	2	0	1	0	2	1	0	1	0	0	0	0	1	0	0	2	1	1	1	0	1	0	0	0	0	1
361	1	2	0	0	0	0	0	0	0	0	1	0	0	0	0	0	1	1	0	0	2	1	0	2	0	0	1	1	2	1	0	1	1	2	1	2	1	0	0	0	0	0	0	2	0	0	1	1	0
362	1	2	1	1	0	0	2	0	2	0	0	0	1	1	0	0	2	1	0	0	2	0	1	1	0	1	0	0	1	1	1	1	2	0	0	0	2	0	0	0	0	0	0	2	0	0	0	1	0
363	1	0	0	0	0	1	2	0	2	0	0	1	2	1	0	1	2	1	0	0	2	0	1	1	0	0	0	0	2	1	0	1	1	1	0	2	2	0	0	0	0	0	0	0	0	0	0	1	0
364	0	1	0	1	0	0	2	1	2	0	0	0	0	0	0	0	1	1	2	2	1	0	0	2	0	0	0	1	1	1	0	0	0	1	0	1	1	0	2	2	0	1	0	1	1	0	0	1	1
365	1	1	0	0	0	1	1	0	0	0	1	2	2	2	0	0	1	0	1	1	2	0	0	2	0	0	0	1	2	1	2	0	1	1	0	1	2	0	2	2	0	0	1	2	1	0	1	1	0
366	1	2	0	1	0	0	2	1	1	0	0	0	0	0	0	0	0	0	0	0	1	0	0	2	0	0	0	0	2	2	0	0	2	0	0	2	1	0	2	2	1	1	0	1	1	0	0	1	0
367	0	0	0	0	0	0	2	0	2	0	1	0	0	0	0	0	1	1	2	1	0	1	1	1	0	0	0	1	1	1	0	0	0	2	1	1	1	1	1	1	1	0	0	0	0	0	0	2	0
368	1	1	0	0	0	1	1	1	1	0	0	2	2	2	0	0	1	1	0	0	2	0	0	2	0	0	0	0	2	2	0	1	1	2	0	1	2	0	1	1	0	0	1	2	1	0	0	2	0
369	1	2	0	0	0	0	1	0	0	0	1	0	0	0	0	0	0	0	0	0	1	0	0	2	0	0	0	1	2	0	1	0	0	1	2	2	1	1	1	0	1	0	0	0	1	1	0	1	1
370	1	0	0	0	0	0	0	0	0	0	2	0	0	0	0	0	2	0	0	0	1	0	1	1	1	1	0	0	1	1	1	0	0	1	1	2	2	0	1	0	1	0	0	2	0	0	0	2	0
371	0	0	1	0	1	0	2	1	2	0	0	0	1	0	1	0	0	0	1	1	0	0	0	2	0	0	0	1	2	2	0	0	1	0	0	1	1	1	0	0	0	1	0	2	1	1	1	2	0
372	1	1	0	0	0	0	2	0	2	0	0	0	0	0	0	0	0	0	1	1	2	0	0	2	0	1	0	1	2	1	1	0	1	0	0	2	0	1	1	1	0	0	0	2	0	1	0	1	0
373	1	2	0	0	0	0	1	0	0	0	1	0	1	0	0	1	1	2	0	0	2	0	0	2	0	0	0	1	2	2	0	0	2	1	0	2	1	0	0	0	0	0	0	0	0	0	0	1	0
374	0	2	1	1	0	0	2	1	1	0	0	0	0	0	0	0	0	0	0	0	0	0	0	2	0	0	0	0	1	1	0	1	1	0	0	2	1	0	2	2	0	0	0	0	1	0	0	1	1
375	1	0	0	0	0	1	2	1	2	0	0	1	2	1	0	1	1	2	1	1	2	0	2	0	0	0	0	0	2	1	1	1	2	0	1	1	1	0	1	0	1	0	1	2	2	0	0	2	0
376	1	0	0	1	0	0	1	0	1	1	1	0	0	0	0	0	1	0	0	0	2	0	0	2	0	0	0	0	1	1	0	0	1	1	0	2	1	0	2	2	0	0	0	1	0	0	0	1	1
377	0	1	0	0	0	0	1	0	1	0	1	1	0	0	0	0	1	1	0	0	2	0	0	2	0	0	0	1	2	1	1	1	1	1	0	1	1	1	0	0	0	0	0	0	2	0	0	0	0
378	0	0	0	1	0	0	2	0	2	0	0	1	1	1	0	0	1	1	0	0	2	0	0	2	0	0	0	0	2	1	1	1	0	1	1	2	1	1	0	0	0	0	0	2	0	0	0	1	0
379	1	2	0	1	0	0	2	1	2	0	0	1	0	0	0	0	1	1	1	1	2	0	0	2	0	0	0	0	2	2	0	1	1	0	0	1	2	0	0	1	0	1	0	1	1	0	0	2	0
380	0	1	1	1	0	0	2	0	2	0	0	1	2	1	1	0	1	1	1	0	2	0	1	2	0	0	0	0	2	1	0	1	1	0	1	2	0	0	1	1	0	0	0	1	0	0	0	1	0
381	1	0	0	0	0	1	2	0	1	0	0	1	1	1	0	0	2	0	0	0	2	0	1	1	1	1	0	0	2	2	0	2	2	0	0	0	1	0	1	0	1	0	0	1	0	0	0	2	0
382	1	2	0	0	0	0	1	0	0	1	2	0	0	0	0	0	1	0	0	0	1	0	0	2	0	0	0	0	2	2	1	1	1	1	1	1	1	2	0	0	0	1	0	2	1	0	0	1	0
383	0	1	0	0	0	0	2	0	2	0	0	0	0	0	0	0	1	0	1	1	1	0	0	2	0	0	0	0	2	2	1	0	0	0	1	2	2	0	2	2	1	0	0	0	2	0	0	1	0
384	1	1	0	1	0	0	2	0	2	0	0	0	1	1	0	0	1	1	1	1	1	0	0	2	0	0	0	0	2	1	0	2	2	0	0	0	1	1	1	0	2	1	1	2	0	0	0	0	2
385	0	2	0	1	0	0	0	0	0	0	2	0	0	0	0	0	0	0	1	2	1	0	0	2	0	0	0	0	1	1	1	1	1	1	0	0	1	0	2	2	0	0	1	1	0	0	0	1	1
386	1	0	1	0	0	1	2	1	2	0	0	0	2	2	0	0	1	0	1	1	2	0	0	2	0	0	0	0	2	1	0	0	0	1	0	1	1	0	0	0	0	0	0	1	1	0	0	2	0
387	0	0	0	1	0	0	2	1	2	0	0	0	0	0	0	0	1	0	1	1	2	0	1	1	0	0	1	0	2	0	0	0	0	1	1	2	0	1	1	1	0	0	0	2	0	0	0	2	0
388	0	1	0	1	0	0	2	0	2	0	0	0	0	0	0	0	1	0	0	0	2	0	0	2	0	1	0	0	2	1	0	0	1	0	0	2	1	0	1	0	1	0	2	2	2	1	0	0	1
389	0	0	0	0	0	1	1	0	0	0	1	0	0	0	0	0	1	0	1	1	1	0	0	2	0	0	0	2	2	1	1	1	2	0	1	1	2	0	0	0	0	0	0	2	0	0	0	2	0
390	1	2	0	0	0	0	1	0	2	1	0	0	1	0	0	1	1	0	1	1	2	0	0	2	0	0	0	0	2	0	0	0	1	2	0	1	1	0	2	2	1	0	0	1	0	0	0	1	0
391	1	2	0	0	0	0	1	0	1	1	1	0	1	1	0	0	0	0	0	0	1	0	0	2	0	0	0	0	1	1	1	0	0	0	0	2	1	0	2	2	0	0	0	2	1	1	0	2	0
392	0	1	0	1	0	0	2	1	2	0	0	2	2	2	0	0	2	1	0	0	2	0	0	2	0	0	0	0	2	2	1	0	1	2	1	2	1	1	0	0	0	0	0	1	0	0	0	1	0
393	1	1	1	0	1	0	1	0	1	0	1	1	1	1	0	0	1	0	1	1	1	0	1	1	0	0	0	1	2	0	1	0	0	0	0	1	2	0	0	0	0	1	0	1	2	0	0	1	0
394	1	0	0	0	0	1	2	1	1	0	0	1	1	1	0	0	1	0	1	0	2	0	0	2	0	1	0	0	2	2	2	2	2	0	0	0	1	0	0	0	0	0	1	2	1	0	0	1	0
395	1	1	0	0	0	0	2	0	1	0	0	0	1	0	0	0	2	0	0	0	1	0	0	2	0	0	0	1	2	1	1	1	1	0	0	2	1	0	0	0	0	0	1	1	0	0	0	1	1
396	1	2	0	0	0	0	1	1	1	0	1	0	1	0	0	0	2	2	0	0	2	0	0	2	0	0	0	1	2	1	1	1	1	0	0	1	1	0	2	2	0	0	0	2	1	1	0	2	0
397	1	1	0	0	0	0	2	1	1	0	0	2	2	2	0	0	1	1	1	1	1	1	0	2	0	0	0	1	2	2	0	1	1	0	0	2	1	0	1	1	0	2	0	2	1	1	1	0	1
398	0	0	0	1	0	1	2	0	1	0	1	0	0	0	0	0	1	0	1	1	1	0	0	2	0	0	0	2	2	1	1	1	1	1	0	2	1	0	0	0	0	0	0	2	1	0	0	0	1
399	1	1	0	0	0	0	1	0	2	0	0	0	2	1	0	1	1	1	1	1	1	0	0	2	0	1	0	0	2	1	0	0	0	0	0	2	1	0	0	0	0	0	1	1	1	0	0	2	0
400	0	2	0	0	0	1	2	1	2	0	0	0	0	0	0	1	0	0	1	1	2	0	1	1	1	1	0	0	2	1	1	0	1	0	0	2	2	0	0	0	0	0	0	1	0	0	1	1	0
401	1	0	0	0	0	1	1	0	2	1	0	0	0	0	0	0	2	2	1	1	2	0	0	2	0	1	0	1	1	1	0	1	1	0	0	2	1	0	1	1	0	0	0	2	0	1	0	1	0
402	0	1	0	1	0	1	1	1	1	0	0	0	1	0	0	1	1	1	0	0	1	0	0	2	0	0	0	1	2	1	2	0	1	0	0	2	1	0	0	0	0	0	0	2	0	0	0	1	0
403	1	2	0	0	0	0	1	0	1	0	1	1	1	1	0	0	1	1	1	0	1	0	0	2	0	0	0	0	2	1	0	2	2	0	0	0	2	0	0	0	0	0	2	2	2	1	0	2	0
404	0	1	0	0	0	0	2	0	1	0	0	2	2	2	0	0	2	0	1	1	2	0	0	2	0	2	0	0	1	1	0	1	0	1	1	2	1	1	0	0	0	0	0	1	0	0	0	1	1
405	1	2	0	0	0	0	1	1	1	0	1	0	0	0	0	0	0	0	1	2	1	0	0	2	0	0	0	0	2	2	1	2	2	0	0	0	1	0	1	1	0	0	0	1	0	0	0	0	0
406	1	2	1	2	0	0	2	0	2	0	0	0	1	0	0	0	1	0	0	0	1	0	0	2	0	0	0	1	1	1	0	1	1	1	0	2	2	0	0	0	0	0	1	2	1	1	0	2	0
407	0	1	0	0	0	0	2	0	2	0	0	0	0	0	0	0	1	1	0	0	2	0	0	2	0	1	0	0	2	1	1	0	1	0	0	2	0	1	1	1	0	0	0	2	1	1	0	0	0
408	1	2	0	0	0	0	1	0	1	0	1	1	1	1	0	0	0	0	2	1	0	0	0	2	0	0	0	0	2	2	1	1	0	2	1	2	2	0	1	1	0	0	0	1	0	0	0	2	0
409	1	2	0	0	0	0	1	0	1	0	1	0	1	0	0	0	1	1	1	0	1	1	1	1	1	1	0	0	1	1	0	0	2	0	0	1	2	0	0	0	0	1	0	2	1	0	0	1	0
410	0	2	0	0	0	0	2	0	1	0	0	0	0	0	0	0	0	0	0	0	2	0	1	1	1	1	0	1	2	1	0	0	0	1	1	2	1	1	1	1	0	0	1	1	1	1	0	2	0
411	0	0	0	1	0	1	2	0	2	0	0	0	2	1	0	0	2	0	0	0	2	0	1	1	0	1	0	0	2	2	0	0	0	2	1	1	1	0	1	1	0	0	1	1	1	0	0	2	0
412	0	0	1	0	1	0	2	0	2	0	0	1	2	1	0	0	1	1	2	1	2	0	1	1	1	1	0	0	2	1	0	0	1	0	0	1	1	0	0	0	0	1	0	2	1	0	0	1	1
413	1	1	1	0	1	0	2	0	1	0	0	1	1	1	0	0	1	0	1	1	2	0	1	1	1	1	0	1	2	1	2	0	0	0	1	2	2	0	1	0	1	0	0	2	0	0	0	0	0
414	1	0	1	1	1	0	1	1	1	0	1	0	0	0	0	0	1	0	1	1	1	1	0	2	0	0	0	0	2	1	0	1	1	0	0	1	0	0	2	2	0	0	1	2	2	2	0	1	0
415	1	1	0	1	0	0	1	0	1	1	2	0	0	0	0	0	2	1	0	0	2	0	1	1	0	0	0	1	2	2	0	1	1	1	0	1	1	0	1	1	0	0	0	2	1	1	0	1	0
416	1	1	0	0	0	0	2	0	2	0	0	1	1	1	0	0	1	0	0	0	1	0	0	2	0	0	0	0	2	2	0	0	1	0	0	2	1	0	0	0	0	0	0	0	0	0	0	2	0
417	0	1	1	1	0	0	2	1	1	0	1	0	1	0	0	1	1	1	0	0	1	0	0	2	0	0	0	0	2	2	0	2	1	0	0	2	1	0	1	1	0	0	1	2	1	0	0	2	0
418	0	1	0	0	0	0	2	0	1	0	0	0	0	0	0	0	1	1	0	0	2	0	0	2	0	0	0	0	1	1	0	0	1	1	0	2	1	0	1	1	0	1	0	2	1	1	0	2	0
419	1	0	0	0	0	1	1	0	0	0	0	1	1	0	1	0	1	1	1	1	1	0	2	0	0	0	1	0	2	0	0	1	1	2	1	1	0	1	1	1	0	0	1	2	1	0	0	1	0
420	1	2	0	0	0	0	1	0	2	0	0	1	2	2	0	0	1	0	0	0	1	0	0	2	0	0	1	1	2	0	1	0	1	0	0	2	1	0	0	0	0	0	0	1	0	0	0	2	0
421	1	2	0	1	0	0	2	1	1	1	0	0	0	0	0	0	1	1	0	0	2	0	0	2	0	1	0	0	2	2	1	0	0	0	0	2	1	0	1	1	0	0	1	2	1	0	0	2	0
422	0	1	0	0	0	0	1	0	1	0	1	0	0	0	0	0	1	1	0	0	2	0	0	2	0	0	0	0	2	2	0	1	2	0	0	1	2	1	0	0	0	0	0	1	0	0	0	1	1
423	1	1	0	0	0	1	2	0	1	0	0	1	2	1	0	0	1	0	1	1	1	0	1	1	0	1	0	2	0	0	0	2	1	0	0	2	1	0	2	2	0	0	0	1	1	0	0	2	0
424	1	2	0	0	0	0	2	0	2	0	0	1	1	1	0	0	2	2	2	2	2	0	1	1	0	0	0	0	2	2	2	2	1	0	1	2	1	0	0	0	0	0	0	2	0	0	0	2	0
425	1	1	0	0	0	0	2	1	2	0	0	0	1	0	0	1	1	0	0	0	1	0	0	2	0	0	0	1	1	1	0	0	1	0	0	2	0	1	1	1	0	0	0	2	0	1	0	2	0
426	1	0	0	0	0	1	2	0	1	0	0	0	2	1	0	0	0	1	1	1	2	0	0	2	0	1	0	0	1	1	0	0	0	1	2	2	1	0	0	0	0	0	0	1	0	1	0	1	0
427	1	1	0	0	0	0	1	1	1	0	1	0	2	0	0	1	1	1	0	0	2	0	1	1	0	1	0	0	1	0	0	0	0	0	0	2	1	0	0	0	0	0	0	1	0	0	0	2	0
428	1	2	0	0	0	0	2	0	2	0	0	0	0	0	0	0	1	1	0	1	1	0	0	2	0	0	0	0	2	2	0	0	0	1	0	1	1	1	0	0	0	0	0	0	2	1	0	1	1
429	0	2	1	0	0	1	1	0	0	0	1	0	1	0	0	0	1	0	1	1	2	1	0	2	0	0	0	2	1	1	1	0	1	0	0	2	1	1	0	0	0	0	0	2	0	1	0	0	1
430	0	2	0	0	0	0	1	0	0	0	1	0	0	0	0	0	2	1	0	0	2	0	0	2	0	0	1	0	2	1	1	2	2	0	0	0	2	0	1	1	0	0	0	0	1	0	0	0	0
431	1	0	0	0	0	0	2	1	1	0	0	0	0	0	0	0	0	0	1	0	1	0	0	2	0	0	0	0	1	1	0	1	1	0	0	2	2	0	2	2	0	0	2	2	2	1	0	0	1
432	1	2	0	0	0	0	1	0	1	0	1	0	1	0	1	0	1	1	0	0	2	0	0	2	0	1	0	1	1	1	1	0	0	0	0	2	1	2	0	0	0	0	0	2	0	0	0	1	1
433	0	2	0	0	0	0	2	0	1	0	0	1	2	2	0	0	1	0	0	0	1	0	0	2	0	0	0	1	2	0	1	0	0	1	1	2	1	0	1	1	0	0	1	2	1	0	0	2	0
434	1	2	0	0	0	1	2	0	2	0	0	1	1	1	0	0	1	1	1	1	0	0	1	1	1	2	0	0	1	0	0	0	0	2	1	1	1	0	1	1	0	0	1	2	1	1	0	2	0
435	0	1	0	0	0	0	2	1	1	0	0	0	0	0	0	0	2	1	2	1	1	0	0	2	0	0	0	0	2	1	0	0	0	1	1	2	1	1	0	0	0	1	0	1	0	1	0	1	0
436	0	1	0	0	0	0	2	0	1	0	1	0	0	0	0	0	1	0	1	1	2	0	0	2	0	0	0	0	2	1	0	1	1	0	0	2	1	0	0	0	0	0	0	2	1	1	0	2	0
437	1	1	0	1	0	0	2	1	2	0	0	0	1	1	0	0	1	0	1	2	1	0	0	2	0	1	0	0	1	1	0	2	2	0	0	1	1	1	0	0	0	0	0	1	1	1	0	1	0
438	1	2	0	2	0	0	2	0	2	0	0	0	1	1	0	0	1	1	1	1	2	0	0	2	0	0	0	0	2	1	1	0	1	1	0	0	2	0	1	1	0	0	0	2	0	0	0	2	0
439	1	0	0	0	0	0	2	0	2	0	0	0	1	0	0	0	2	2	2	2	2	1	0	2	0	0	0	0	1	1	0	1	1	0	0	2	0	0	2	2	1	1	0	1	1	0	0	2	0
440	1	1	0	0	0	1	2	0	1	0	0	0	0	0	0	0	2	2	0	0	1	0	0	2	0	0	0	0	2	2	2	0	0	0	1	2	1	0	1	1	0	0	0	0	2	0	0	1	1
441	0	1	0	0	0	1	1	1	1	1	1	0	0	0	0	0	2	1	1	0	2	0	0	2	0	0	0	0	2	1	1	2	2	0	0	2	2	1	0	0	0	0	0	2	1	0	0	1	0
442	1	2	0	0	0	0	2	0	1	0	0	0	0	0	0	0	1	1	0	0	2	0	0	2	0	0	0	0	2	1	0	1	2	0	1	2	1	0	2	2	1	0	1	1	1	0	0	1	0
443	1	2	1	1	0	0	2	0	1	0	0	1	1	1	0	0	1	0	0	0	1	0	0	2	0	0	1	0	2	1	1	0	1	2	2	2	2	0	1	0	1	0	0	2	0	0	0	2	0
444	0	2	1	2	0	0	2	0	1	0	1	0	0	0	0	0	2	2	0	0	1	0	0	2	0	0	1	0	2	2	0	0	0	1	1	1	1	1	0	0	0	0	1	2	1	1	0	2	0
445	0	2	1	1	0	0	2	0	1	0	0	0	0	0	0	0	2	1	0	0	2	0	0	2	0	0	0	0	2	2	0	2	1	0	0	1	1	0	1	1	0	0	1	2	2	1	0	0	0
446	1	1	0	0	0	1	2	0	2	0	0	0	0	0	0	0	2	0	1	1	2	1	0	2	0	1	0	0	2	2	0	1	0	2	1	2	2	1	0	0	0	0	0	2	1	1	0	2	0
447	0	2	0	0	0	0	2	0	2	0	0	0	0	0	0	0	0	0	1	1	2	0	1	1	1	1	0	0	2	1	1	0	1	2	0	2	1	0	0	0	0	0	0	2	0	0	0	0	2
448	1	1	0	1	0	1	1	0	1	0	1	0	0	0	0	0	2	0	0	0	2	0	0	2	0	0	0	0	1	0	0	0	0	1	0	1	2	0	1	1	0	0	0	2	0	0	0	1	0
449	1	2	0	0	0	0	2	1	2	0	0	0	1	0	0	0	0	0	0	1	1	0	0	2	0	0	0	0	2	2	0	1	0	1	2	2	1	0	2	2	0	0	0	2	0	0	0	2	0
450	1	2	1	0	0	0	2	0	0	0	0	1	2	2	0	0	0	0	2	1	0	0	0	2	0	1	1	1	2	1	0	1	1	0	0	2	2	0	0	1	0	0	0	2	0	2	0	2	0
451	0	2	0	1	0	0	2	0	2	0	0	1	1	1	0	0	0	0	2	1	1	0	0	2	0	0	0	0	1	0	0	1	1	0	0	1	1	0	2	2	0	1	0	1	1	0	0	0	0
452	1	0	0	0	0	1	2	0	2	0	0	1	1	1	0	0	0	0	0	1	1	0	1	1	0	0	0	2	1	1	1	1	1	0	0	2	0	1	0	0	0	0	2	2	1	1	0	2	0
453	0	2	0	0	0	0	2	1	2	0	0	1	1	1	0	0	1	0	1	1	2	1	0	2	0	0	0	0	2	1	0	1	1	0	0	2	1	0	1	1	0	0	0	1	0	1	0	0	2
454	0	2	0	1	0	0	2	1	2	0	0	0	1	0	0	0	2	1	0	0	2	0	0	2	0	0	0	1	1	1	0	2	2	0	1	2	1	0	1	0	1	0	1	1	1	1	0	1	1
455	0	2	0	0	0	0	2	0	1	0	1	1	2	1	0	1	1	1	2	2	1	0	0	2	0	0	0	1	2	1	2	1	1	1	1	2	0	1	0	0	0	0	0	1	0	0	0	2	0
456	1	2	0	0	0	0	2	1	2	0	0	0	1	0	0	0	0	0	1	1	2	0	0	2	0	1	0	1	2	2	0	1	1	1	1	1	1	1	0	0	0	0	1	2	1	0	0	1	1
457	0	0	0	1	0	0	1	0	1	0	1	0	0	0	0	0	2	1	0	0	2	0	0	2	0	0	0	0	1	1	1	0	0	1	0	2	1	0	1	0	1	0	0	1	0	0	0	2	0
458	1	2	0	1	0	0	2	1	2	0	0	0	1	1	0	0	1	0	1	1	2	0	0	2	0	0	1	0	2	1	1	1	2	0	0	2	2	0	2	2	0	1	0	1	1	0	0	2	0
459	0	0	0	0	0	0	2	0	0	0	0	0	0	0	0	0	2	2	2	2	0	0	0	2	0	0	1	0	2	1	0	0	2	1	0	2	1	1	1	1	0	0	0	0	2	1	0	2	0
460	0	0	0	0	0	1	1	0	1	0	1	0	1	1	0	0	2	1	0	1	2	0	0	2	0	0	0	0	1	1	0	1	1	0	0	2	1	0	2	2	0	0	1	2	1	2	0	1	1
461	0	2	0	0	0	0	2	0	0	0	1	0	0	0	0	0	0	0	1	2	1	1	0	2	0	0	1	0	2	1	1	0	1	0	0	2	1	0	1	1	0	0	1	2	1	1	0	1	1
462	1	1	0	0	0	0	1	0	1	1	1	1	2	2	0	0	2	1	2	2	1	0	0	2	0	0	0	1	2	0	1	1	1	0	0	1	1	0	1	1	0	0	0	2	0	2	0	2	0
463	1	1	0	0	0	0	2	1	1	1	0	0	1	0	1	0	1	0	0	0	1	0	1	1	0	0	0	0	2	1	0	1	2	0	0	1	0	2	0	0	0	1	0	2	1	1	0	1	1
464	0	0	1	1	1	0	2	0	1	0	1	0	1	1	0	0	2	0	1	0	2	1	0	2	0	0	0	0	1	0	0	0	0	0	0	1	0	1	0	0	0	0	0	1	1	0	0	1	0
465	0	1	1	0	1	1	0	0	0	0	1	1	2	1	0	0	0	0	0	1	1	1	0	2	0	0	0	0	2	1	1	1	1	0	0	2	1	0	2	2	0	0	1	2	1	1	0	1	1
466	0	1	0	0	0	0	2	0	2	0	0	0	0	0	0	0	0	0	0	1	2	0	0	2	0	0	0	0	2	1	0	0	2	1	0	1	1	0	0	0	0	0	0	2	0	0	0	2	0
467	0	1	0	0	0	0	2	0	2	0	0	0	0	0	0	0	2	0	1	1	1	1	0	2	0	0	0	1	1	1	0	0	0	1	1	1	2	0	0	1	0	0	1	2	1	1	0	2	0
468	0	1	0	0	0	0	2	0	2	0	0	0	0	0	0	0	1	1	0	0	2	0	0	2	0	0	0	0	2	1	0	1	0	1	0	1	1	1	0	0	0	0	0	2	0	0	0	1	1
469	0	0	0	1	0	1	1	0	0	0	1	0	2	1	0	0	2	0	0	0	2	0	0	2	0	0	0	0	2	2	1	1	1	0	1	1	2	0	0	0	0	0	0	1	1	0	0	1	0
470	1	2	0	0	0	0	2	1	1	1	0	1	1	1	0	0	1	1	1	1	1	0	0	2	0	0	0	1	1	1	1	0	0	1	1	1	1	1	0	0	0	1	0	2	1	0	0	0	2
471	0	1	0	0	0	0	2	1	2	0	0	0	0	0	0	0	2	0	1	1	2	0	0	2	0	0	0	0	2	1	1	0	1	1	0	2	1	0	0	0	0	0	1	2	1	0	0	1	1
472	1	2	0	0	0	0	2	0	2	0	0	1	1	1	0	0	0	0	0	0	2	0	0	2	0	0	0	1	2	1	2	1	1	2	0	2	1	2	0	0	0	0	1	2	2	2	0	2	0
473	1	1	0	0	0	0	2	1	2	0	0	0	0	0	0	0	1	1	1	1	2	0	0	2	0	0	0	0	2	0	0	1	1	2	1	2	1	0	0	0	0	0	0	1	0	1	0	1	0
474	1	1	0	0	0	0	2	0	2	0	0	0	0	0	0	0	2	1	0	0	2	0	0	2	0	0	0	1	1	1	1	0	0	0	0	1	1	0	0	0	0	1	0	2	2	0	0	0	2
475	0	2	0	0	0	0	2	0	1	0	0	1	1	1	0	0	0	0	2	1	2	0	0	2	0	0	0	0	1	1	1	0	2	0	0	1	1	0	2	2	0	1	0	1	1	0	0	2	0
476	0	2	0	0	0	0	2	1	2	0	0	0	0	0	0	0	1	0	1	1	2	0	0	2	0	0	0	0	2	1	0	0	0	1	1	2	2	0	0	1	0	0	1	2	0	0	0	2	0
477	1	1	0	0	0	0	1	1	2	0	1	0	0	0	0	0	2	0	1	1	1	0	1	1	1	2	0	0	2	2	1	0	0	0	0	1	1	0	1	0	1	1	0	1	0	0	0	1	0
478	1	2	0	0	0	0	2	0	0	0	0	1	1	1	0	0	1	0	1	1	1	1	0	2	0	0	0	0	2	1	0	0	1	0	0	2	2	0	2	2	0	0	0	0	1	0	0	1	0
479	1	2	0	0	0	0	2	0	2	0	0	0	1	1	0	0	2	1	1	1	2	0	0	2	0	0	0	0	2	1	1	0	1	0	0	2	1	0	1	1	0	1	0	2	1	0	0	0	2
480	0	1	2	0	1	0	2	0	2	0	0	0	0	0	0	0	0	0	1	1	1	0	0	2	0	0	0	0	2	1	0	0	1	0	0	2	1	0	1	0	1	0	2	2	1	1	0	1	1
481	0	2	0	0	0	0	1	0	1	0	1	1	1	1	0	0	0	0	1	2	1	0	0	2	0	0	0	0	2	0	0	0	1	0	0	2	1	0	0	0	0	0	1	2	0	1	0	1	0
482	1	0	0	0	0	2	1	0	2	0	0	1	1	1	0	0	0	0	1	1	1	0	1	1	1	0	0	1	2	1	2	1	1	0	0	2	1	0	0	0	0	0	0	2	0	0	0	1	1
483	0	2	0	0	0	0	2	0	1	0	0	0	0	0	0	0	1	1	0	0	2	0	1	1	1	1	0	0	2	1	0	0	2	1	0	1	1	0	0	0	0	0	0	1	1	0	0	1	1
484	0	1	1	0	1	0	2	0	2	0	0	1	1	1	0	0	1	0	0	0	1	0	0	2	0	0	0	0	2	2	1	0	0	2	2	2	2	0	1	1	1	0	0	1	0	1	0	0	0
485	1	1	1	0	0	0	2	0	2	0	0	1	1	1	0	0	1	1	1	1	1	0	0	2	0	0	0	1	2	1	2	1	0	2	1	2	1	0	0	0	0	0	0	0	0	0	0	2	0
486	1	0	0	0	0	1	2	0	1	0	0	0	0	0	0	0	0	0	0	1	1	0	0	2	0	0	0	0	2	2	0	0	1	0	0	2	0	1	1	1	0	0	0	2	0	0	0	2	0
487	1	1	0	1	0	0	1	0	0	1	2	0	1	0	0	1	0	0	0	0	0	1	0	2	0	0	0	0	2	1	0	1	1	1	1	1	1	0	1	1	0	0	0	2	2	0	1	0	1
488	0	1	0	0	0	1	2	0	2	0	0	0	1	0	0	1	2	1	1	0	2	0	0	2	0	0	0	0	2	2	1	2	1	0	0	0	1	0	0	0	0	0	0	2	0	0	0	0	0
489	1	1	0	0	0	1	2	0	2	0	0	0	1	0	0	0	0	0	1	1	1	0	0	2	0	0	0	0	2	2	1	1	2	0	0	2	2	0	2	2	0	0	0	2	0	0	0	2	0
490	0	2	0	0	0	0	2	1	1	0	1	1	2	2	0	0	1	1	1	1	1	0	0	2	0	0	0	0	2	2	0	0	1	0	0	2	1	1	0	1	0	1	0	1	1	0	0	1	1
491	0	2	0	0	0	0	2	1	2	0	0	0	0	0	0	0	2	1	1	1	1	0	1	1	0	0	0	1	2	2	0	0	1	0	0	1	1	0	1	1	0	0	0	1	1	0	0	2	0
492	1	2	1	0	0	1	2	1	2	0	0	0	0	0	0	0	1	1	1	1	1	0	0	2	0	1	0	0	2	0	0	1	2	0	0	1	2	0	0	0	0	0	1	2	2	0	0	2	0
493	0	2	0	0	0	0	2	0	1	0	0	0	2	0	1	1	1	1	1	1	1	0	1	1	0	0	0	0	1	1	0	1	2	0	0	0	0	1	1	1	0	0	1	1	1	2	0	2	0
494	0	1	0	0	0	0	2	1	2	0	0	2	1	1	0	0	1	1	1	1	0	0	0	2	0	0	1	0	2	1	0	1	1	0	0	2	2	1	0	0	0	2	0	2	0	0	0	1	0
495	0	1	0	0	0	0	1	0	1	0	1	0	1	0	0	1	0	0	0	0	2	0	0	2	0	0	0	0	2	0	0	0	2	1	0	2	2	0	1	1	0	0	1	2	1	1	0	2	0
496	0	0	0	0	0	0	2	1	2	0	0	1	2	2	0	0	1	0	0	0	1	0	0	2	0	1	0	1	2	2	0	0	2	1	0	1	1	0	1	1	0	0	0	2	0	1	0	1	0
497	0	1	2	0	1	0	1	1	1	0	1	0	1	0	0	1	2	0	1	1	1	0	1	1	1	1	0	1	1	1	1	0	1	1	1	1	2	1	0	0	1	0	0	1	0	0	0	2	0
498	1	2	0	0	0	0	2	0	1	0	0	0	1	1	0	0	1	0	0	0	2	0	0	2	0	1	1	1	2	1	0	1	1	1	0	1	2	0	1	1	0	0	1	1	1	0	0	2	0
499	0	0	0	1	0	0	2	1	1	0	0	0	2	1	0	0	1	0	0	1	1	0	1	1	1	1	0	0	2	2	1	0	0	1	1	2	2	0	2	2	0	0	0	2	1	1	0	1	0
500	1	2	0	1	0	0	1	0	1	0	0	0	0	0	0	0	0	1	0	0	2	0	2	0	0	0	0	1	2	2	0	0	2	1	0	2	2	1	0	0	0	1	0	1	2	0	0	1	0
501	1	1	1	1	0	0	2	0	1	0	1	0	1	0	0	1	1	1	0	0	2	0	0	2	0	0	0	0	2	1	0	0	0	2	2	2	2	0	1	1	0	1	0	1	0	0	0	2	0
502	0	1	0	1	0	0	2	1	2	0	0	0	1	0	0	0	0	0	2	1	1	0	0	2	0	0	0	0	2	2	1	0	1	0	0	1	1	0	0	0	0	0	1	1	0	0	0	2	0
503	0	2	0	0	0	0	1	0	1	0	1	2	2	1	1	0	1	0	0	0	1	0	0	2	0	1	0	0	1	1	0	1	0	1	1	2	1	0	0	0	0	0	0	2	1	0	0	2	0
504	0	2	0	1	0	0	2	0	1	0	1	0	0	0	0	0	1	1	2	2	1	0	0	2	0	0	0	1	0	0	0	0	1	1	1	2	1	0	0	0	0	0	1	2	1	1	0	2	0
505	1	2	0	0	0	0	2	0	2	0	0	0	0	0	0	0	2	2	2	2	2	0	1	1	1	1	0	1	2	1	0	1	1	1	0	1	1	1	0	0	0	0	0	2	0	0	0	1	1
506	0	1	0	0	0	1	2	0	0	0	0	0	1	0	0	0	1	1	0	0	2	0	1	1	1	1	0	0	2	1	1	1	1	0	0	2	2	0	1	1	0	0	1	1	1	1	0	1	0
507	1	1	0	0	0	0	1	0	1	1	1	0	0	0	0	0	2	0	1	0	2	2	0	2	0	0	1	0	2	1	0	2	1	0	0	2	2	0	1	1	0	0	0	2	1	1	0	1	1
508	1	0	0	2	0	1	1	1	1	0	1	0	0	0	0	0	1	0	1	1	2	0	0	2	0	0	0	0	2	2	1	0	1	0	0	2	1	0	0	0	0	0	1	1	1	1	0	0	0
509	0	0	0	0	0	0	2	0	0	0	0	1	1	1	0	0	1	0	1	1	2	0	0	2	0	0	0	0	2	2	1	1	0	1	1	2	1	1	1	1	0	0	0	2	0	1	0	1	0
510	1	0	0	0	0	0	2	1	1	1	0	0	0	0	0	0	1	1	1	0	0	0	0	2	0	0	0	0	2	2	0	0	1	0	0	2	1	1	1	1	1	0	0	2	1	1	0	2	0
511	1	1	0	0	0	0	2	0	2	0	0	1	1	1	0	0	2	2	1	1	2	0	0	2	0	0	0	0	2	2	1	2	2	0	1	2	1	0	1	1	0	0	0	1	0	1	0	0	1
512	0	0	0	0	0	0	1	0	1	0	0	0	0	0	0	0	2	1	0	1	2	0	1	1	0	0	0	1	2	1	2	0	0	1	1	2	1	0	2	1	1	0	1	1	1	2	0	1	1
513	0	0	0	0	0	0	2	1	1	0	0	0	0	0	0	0	0	0	2	1	0	0	0	2	0	0	0	0	2	1	1	1	1	0	0	2	1	0	1	1	0	1	1	2	1	1	0	1	1
514	0	0	0	0	0	0	2	0	1	0	1	0	1	0	0	1	2	0	0	0	2	0	0	2	0	0	0	0	1	1	0	0	1	1	0	2	1	0	2	2	0	0	0	2	0	0	0	1	1
515	1	2	0	0	0	0	2	0	2	0	0	2	2	2	0	0	2	1	0	0	2	0	1	1	1	1	0	1	1	0	0	2	2	0	0	2	1	0	1	1	0	0	0	2	0	0	0	0	0
516	1	1	0	0	0	0	2	0	1	0	0	0	0	0	0	0	1	0	1	1	1	0	0	2	0	0	0	1	2	1	2	1	0	2	1	2	1	0	0	0	0	0	0	1	0	1	0	2	0
517	0	1	0	0	0	0	1	0	1	0	1	0	0	0	0	0	0	0	0	0	2	0	0	2	0	1	0	0	2	0	0	0	0	1	1	1	1	0	1	1	0	1	0	2	1	1	0	0	0
518	1	1	0	1	0	0	2	1	2	0	0	1	2	1	0	1	1	0	1	2	1	0	0	2	0	0	0	0	2	1	1	1	0	1	0	1	1	1	0	0	0	0	0	1	0	0	0	1	1
519	0	2	0	0	0	0	1	0	1	0	1	0	0	0	0	0	0	0	0	0	2	0	0	2	0	1	0	0	2	2	2	0	2	0	0	2	1	1	0	0	0	0	1	2	1	1	0	2	0
520	0	2	0	0	0	0	2	0	2	0	0	1	1	1	0	0	1	0	0	0	1	0	1	1	0	1	0	1	2	2	0	0	1	1	1	2	1	0	1	1	0	0	0	0	0	0	0	2	0
521	0	1	0	1	0	0	2	0	2	0	0	0	0	0	0	0	1	0	1	1	2	2	0	2	0	0	0	0	2	2	0	1	2	0	0	2	1	0	0	0	0	1	0	2	0	0	0	1	0
522	0	2	0	0	0	0	2	0	2	0	0	0	0	0	0	0	0	0	0	0	2	0	0	2	0	0	1	0	2	1	0	2	2	0	0	0	1	1	0	0	0	0	0	2	0	0	0	2	0
523	1	1	0	0	0	0	1	0	1	1	2	0	0	0	0	0	1	1	0	1	2	0	0	2	0	0	0	0	2	1	1	1	1	0	0	2	2	0	2	2	0	0	0	0	1	0	0	0	1
524	1	2	0	0	0	0	2	0	2	0	0	0	0	0	0	0	2	0	0	0	2	0	1	1	0	0	0	0	2	1	0	1	1	1	1	2	2	0	1	1	0	0	1	2	1	1	0	2	0
525	0	1	0	0	0	0	2	0	2	0	0	0	1	0	0	1	1	1	1	1	1	0	0	2	0	0	0	1	2	1	1	1	0	0	0	1	1	1	0	0	0	0	0	1	0	0	1	1	0
526	1	1	0	0	0	0	1	1	1	0	1	0	0	0	0	0	0	0	0	0	2	0	0	2	0	0	0	0	2	2	1	1	0	1	1	2	1	0	1	1	0	0	0	2	0	1	0	1	0
527	1	1	1	1	0	1	2	1	1	0	0	0	0	0	0	0	1	1	2	2	1	0	1	1	1	1	0	1	2	1	1	1	1	0	1	2	1	0	1	1	0	0	1	1	1	0	0	1	0
528	0	1	0	1	0	0	2	1	2	0	0	1	1	1	0	0	1	1	2	1	2	0	0	2	0	1	0	1	1	0	0	0	2	1	0	2	1	0	1	0	1	0	1	1	1	0	0	2	0
529	1	0	0	1	0	0	2	0	1	0	1	0	0	0	0	0	1	1	0	0	2	0	0	2	0	1	0	0	2	0	0	0	1	0	0	2	1	0	0	0	0	0	0	2	0	0	0	0	1
530	0	1	0	0	0	0	1	0	2	0	0	1	2	1	0	0	1	1	1	1	2	1	0	2	0	0	0	0	2	1	1	0	0	1	0	1	1	0	0	0	1	0	0	2	0	2	1	1	0
531	0	1	1	1	0	0	2	0	2	0	0	0	1	0	0	1	2	0	0	1	2	0	0	2	0	0	0	0	1	0	0	1	1	2	1	2	1	0	1	0	1	0	0	0	2	0	0	1	1
532	1	1	0	0	0	0	2	1	1	0	0	0	0	0	0	0	0	0	0	1	2	0	0	2	0	0	0	0	2	2	1	1	1	0	0	2	1	1	0	0	0	0	0	1	0	1	0	0	0
533	1	2	0	0	0	0	2	0	0	0	0	0	1	0	0	0	0	1	1	0	1	0	0	2	0	0	0	0	2	2	0	0	1	0	0	1	1	0	1	0	1	0	0	0	0	0	0	1	0
534	0	1	0	0	0	0	1	0	1	0	1	0	0	0	0	0	2	0	0	0	2	0	0	2	0	0	0	1	1	1	1	1	1	2	0	2	1	0	0	0	0	0	1	2	1	1	0	0	1
535	1	1	0	0	0	0	2	1	1	0	0	0	1	0	0	0	2	2	1	1	2	0	0	2	0	0	0	1	1	1	0	1	1	1	1	1	1	0	0	0	0	0	0	2	0	0	0	0	0
536	0	0	0	0	0	0	1	0	2	0	0	0	0	0	0	0	1	1	0	0	2	2	0	2	0	0	0	0	1	1	0	1	1	1	1	1	1	0	2	2	0	0	1	1	1	2	1	1	0
537	1	1	0	0	0	0	1	0	1	1	1	0	0	0	0	0	1	0	1	1	2	0	0	2	0	0	0	0	1	1	0	0	0	1	1	2	1	1	0	0	0	0	1	1	1	2	0	1	0
538	1	1	1	1	0	0	1	0	0	0	1	0	0	0	0	0	1	1	1	1	2	0	0	2	0	0	0	0	2	0	0	1	1	0	0	1	1	0	2	2	0	0	2	2	2	1	0	0	1
539	0	1	0	1	0	0	1	0	1	0	1	0	0	0	0	0	1	0	0	0	2	1	0	2	0	0	0	1	2	0	1	2	1	0	0	1	1	0	0	0	0	0	0	1	0	1	0	1	0
540	1	1	0	0	0	1	1	0	1	1	1	0	0	0	0	0	0	0	0	0	2	0	1	1	1	1	0	1	1	1	0	0	0	1	1	2	2	0	0	1	0	0	1	2	1	2	0	2	0
541	1	1	1	0	1	0	1	0	0	0	1	0	1	1	0	0	2	0	0	0	2	0	0	2	0	0	0	1	2	2	0	1	1	0	0	2	1	1	0	0	0	0	0	2	0	2	0	1	0
542	0	1	0	1	0	0	2	0	1	0	1	0	0	0	0	0	2	0	0	0	2	0	0	2	0	0	0	1	2	2	0	0	1	0	0	1	2	0	0	0	0	0	0	2	1	0	0	2	0
543	1	1	0	0	0	0	2	0	1	0	0	0	0	0	0	0	2	0	0	0	2	0	0	2	0	1	0	1	2	1	2	0	1	0	0	2	1	1	0	0	0	0	1	1	1	0	0	2	0
544	1	1	0	0	0	0	1	0	1	0	0	1	1	1	0	0	1	0	1	1	2	0	1	1	0	1	1	1	2	1	0	1	1	1	0	2	1	1	1	1	1	1	0	1	1	0	0	0	0
545	0	2	0	0	0	0	1	0	1	0	1	0	0	0	0	0	1	0	0	0	1	0	0	2	0	0	0	1	2	1	1	1	2	0	0	1	1	0	1	0	1	0	1	1	1	0	0	2	0
546	1	1	0	1	0	0	2	1	1	0	0	0	0	0	0	0	0	0	0	0	0	0	1	1	1	0	0	1	2	1	1	2	2	0	0	1	1	1	0	1	0	0	0	0	0	0	0	2	0
547	1	2	0	0	0	0	1	0	1	0	0	1	1	1	0	0	0	0	0	0	1	0	1	1	1	1	0	0	2	2	1	0	1	1	0	1	1	0	0	0	0	0	0	2	0	2	0	2	0
548	1	2	0	0	0	0	2	0	2	0	0	1	1	1	0	0	1	1	2	1	2	0	1	1	0	0	0	0	2	1	0	0	1	0	0	1	1	1	0	0	0	0	0	1	1	0	0	1	0
549	1	0	1	0	0	1	2	0	2	0	1	1	1	1	0	0	0	0	1	1	1	0	1	1	0	1	1	0	2	1	1	0	0	0	0	2	2	0	0	0	0	0	0	1	0	0	0	2	0
550	1	1	1	1	0	0	2	0	2	0	0	0	0	0	0	0	2	0	0	0	2	0	1	1	0	0	0	1	2	0	1	1	0	0	0	2	1	0	1	1	0	0	0	1	1	1	0	2	0
551	1	0	0	0	0	1	2	0	1	0	1	1	2	2	0	0	1	0	1	1	1	0	1	1	0	0	0	0	2	1	0	1	0	0	0	1	1	0	2	2	0	0	0	2	0	0	0	2	0
552	0	0	0	1	0	1	2	0	2	0	0	0	0	0	0	0	1	1	0	0	2	0	0	2	0	0	0	0	2	1	0	0	1	1	0	0	1	0	2	2	0	0	0	2	0	0	0	1	0
553	1	1	0	0	0	0	2	1	2	0	0	0	0	0	0	0	1	1	1	1	2	0	1	1	1	2	1	1	2	1	0	0	0	0	0	2	1	0	0	0	0	0	2	2	1	1	0	0	0
554	0	2	0	0	0	0	2	1	2	0	0	1	1	1	0	0	0	0	0	0	1	0	0	2	0	0	0	0	2	0	0	0	1	0	0	1	1	0	0	0	0	0	0	2	0	0	0	2	0
555	0	1	0	0	0	0	2	0	1	0	0	1	2	2	0	0	0	0	0	1	2	0	0	2	0	0	0	0	2	1	0	0	0	1	1	2	1	0	2	1	1	1	0	2	1	1	0	1	0
556	0	1	0	0	0	0	1	0	1	0	1	0	0	0	0	0	0	0	0	0	2	0	0	2	0	1	0	2	2	2	0	0	0	0	0	1	0	0	1	1	0	0	1	2	1	0	0	2	0
557	1	1	0	1	0	0	2	1	1	0	0	1	1	1	0	0	2	2	1	1	2	0	1	1	1	1	0	1	1	1	0	0	0	0	0	1	0	0	2	2	1	1	0	2	1	2	0	1	0
558	1	1	0	0	0	0	1	1	1	0	1	0	1	0	0	0	2	1	0	0	2	0	1	1	0	0	1	1	2	1	0	1	1	1	0	2	2	1	0	0	0	0	0	1	0	0	1	1	0
559	1	0	0	1	0	0	2	0	0	0	0	1	1	1	0	0	1	1	0	0	0	0	0	2	0	2	0	0	2	0	0	0	1	0	0	1	2	0	1	1	0	0	0	1	0	0	0	2	0
560	0	0	0	1	0	1	1	0	0	0	1	1	1	1	0	0	1	1	1	1	2	0	1	1	1	1	0	0	2	2	0	0	0	0	0	1	0	1	1	1	0	0	0	1	1	0	0	2	0
561	0	2	0	1	0	0	1	0	0	0	0	0	2	2	0	0	2	0	0	0	2	0	0	2	0	0	1	1	1	0	0	0	1	0	0	2	2	1	0	0	0	0	0	2	0	0	0	1	1
562	1	1	1	0	1	0	2	0	2	0	0	0	0	0	0	0	1	0	1	1	2	0	0	2	0	0	0	1	2	0	1	2	2	0	0	0	1	0	0	0	1	0	0	1	1	0	0	1	0
563	0	0	0	0	0	2	1	0	1	0	1	0	1	0	0	0	1	0	0	0	1	0	1	1	1	1	0	1	2	0	1	0	1	0	0	2	0	0	2	1	1	0	0	1	0	0	0	0	0
564	1	1	0	1	0	0	2	0	2	0	0	1	1	2	0	0	2	0	1	1	1	0	0	2	0	0	0	0	2	2	0	0	1	0	0	1	2	0	1	1	0	0	0	1	0	1	0	1	0
565	0	1	0	1	0	0	1	0	2	0	0	0	1	1	0	0	1	0	1	1	1	0	1	1	0	0	0	0	2	2	0	2	2	0	0	2	1	0	0	0	0	0	0	0	0	1	0	1	1
566	1	0	0	0	0	1	1	2	2	0	0	1	1	1	0	0	0	0	1	1	0	0	0	2	0	0	0	1	2	1	2	1	0	1	1	2	2	0	0	0	0	0	0	1	0	0	0	2	0
567	1	1	0	0	0	0	1	1	2	0	0	0	0	0	0	0	1	0	1	1	1	0	0	2	0	0	0	0	2	2	1	1	2	0	0	2	1	1	0	0	0	0	0	0	0	0	0	1	0
568	0	2	0	0	0	0	2	0	2	0	0	0	0	0	0	0	2	2	0	0	1	0	0	2	0	0	1	1	2	1	0	1	2	0	0	2	2	1	0	0	0	0	0	1	0	0	0	1	0
569	1	1	0	0	0	0	2	1	1	0	0	1	1	1	0	0	1	0	0	0	2	0	1	1	0	0	0	0	2	2	0	2	1	0	0	1	2	0	0	1	0	0	0	0	0	0	0	2	0
570	0	2	1	0	1	1	1	0	0	0	1	1	1	1	0	0	1	0	1	1	2	0	0	2	0	0	0	2	1	1	1	1	1	0	1	1	1	0	2	1	1	0	1	1	1	1	0	1	0
571	1	1	0	1	0	0	1	0	1	0	1	1	1	1	0	0	1	0	0	1	1	0	0	2	0	1	0	0	2	1	1	2	1	0	0	0	1	1	1	0	2	0	2	2	1	1	0	2	0
572	0	1	0	0	0	1	2	0	2	0	0	0	0	0	0	0	1	0	0	0	1	0	0	2	0	0	0	1	2	0	1	1	1	1	2	2	1	1	1	1	0	0	0	1	0	0	0	1	0
573	0	2	1	0	0	0	2	0	1	0	0	1	1	1	0	0	1	0	0	0	2	0	1	1	1	1	0	2	0	0	0	0	1	1	0	0	1	2	0	0	0	0	1	1	1	2	0	0	0
574	0	0	0	0	0	2	2	0	2	0	0	0	0	0	0	0	0	0	0	0	0	1	0	2	0	0	0	1	2	2	0	0	0	0	0	2	2	0	1	1	0	0	1	1	1	0	0	0	1
575	1	0	0	1	0	1	2	0	2	0	0	1	2	1	0	0	1	1	0	1	1	0	0	2	0	0	0	0	2	2	1	1	1	1	0	1	1	0	0	0	1	0	1	1	1	0	0	2	0
576	1	1	0	1	0	0	1	2	2	0	0	0	0	0	0	0	1	1	0	0	1	0	0	2	0	1	0	1	2	2	0	1	1	2	0	1	1	0	1	1	0	0	0	2	0	0	0	2	0
577	1	2	0	0	0	0	1	1	2	0	0	0	0	0	0	0	2	0	1	0	2	0	0	2	0	0	0	0	2	2	1	1	0	1	1	2	1	0	2	2	0	0	0	2	0	1	0	1	1
578	1	0	0	0	0	0	1	0	0	0	0	0	0	0	0	0	1	1	0	0	2	0	1	1	1	1	0	0	2	1	0	0	1	1	0	2	2	0	0	0	0	0	1	2	1	0	0	0	0
579	1	1	0	1	0	0	2	0	2	0	0	0	1	0	0	0	1	0	0	0	2	0	0	2	0	1	0	0	1	1	1	0	1	0	0	2	0	0	1	1	0	0	0	2	0	0	0	0	0
580	1	2	1	2	0	0	2	1	2	0	0	1	1	1	0	0	1	1	1	1	1	0	1	1	0	1	0	0	2	2	2	2	2	0	0	1	1	0	0	0	0	0	0	0	0	0	0	0	1
581	0	0	0	0	0	1	1	0	2	0	0	1	1	1	0	0	2	2	2	2	0	0	0	2	0	0	0	1	2	1	1	0	1	1	1	2	1	0	2	1	1	0	1	2	2	0	0	1	0
582	1	0	0	0	0	0	1	2	2	0	0	0	2	1	0	0	2	0	0	0	2	0	0	2	0	0	0	1	2	1	1	0	1	1	0	2	2	0	0	0	0	0	0	2	0	0	0	2	0
583	0	1	0	0	0	1	1	0	0	0	1	0	0	0	0	0	1	1	1	0	0	0	1	1	0	0	1	1	1	0	0	0	0	1	2	2	1	0	0	0	0	0	0	1	0	0	0	1	0
584	0	1	0	0	0	0	1	0	1	0	0	0	1	0	0	1	2	1	0	1	2	1	0	2	0	0	0	1	1	1	0	0	2	0	0	1	1	0	0	0	0	0	0	1	1	0	0	0	2
585	1	1	0	0	0	0	1	0	1	0	1	0	1	1	0	0	1	1	2	1	2	0	0	2	0	0	0	0	1	1	0	1	1	1	1	2	1	0	2	2	0	0	0	2	0	0	0	2	0
586	0	1	0	0	0	1	2	0	2	0	0	1	2	2	0	0	2	0	0	0	2	0	1	1	0	0	0	0	2	2	0	1	1	1	0	0	1	0	0	0	0	0	0	2	0	0	0	1	1
587	0	1	0	0	0	0	1	0	1	0	1	1	1	1	0	0	1	1	0	0	2	0	1	1	0	0	0	1	1	0	1	0	0	0	1	2	0	0	1	1	0	0	0	0	0	0	0	2	0
588	0	1	0	0	0	0	2	0	2	0	0	0	1	1	0	0	1	0	0	0	2	0	0	2	0	0	0	0	2	1	0	0	1	0	0	2	1	0	0	0	0	0	0	0	2	1	0	2	0
589	1	2	0	0	0	0	2	0	1	0	0	1	1	1	0	0	0	0	0	0	0	0	0	2	0	0	0	2	1	1	1	0	0	0	0	2	1	0	0	0	0	1	0	2	0	2	0	1	0
590	1	2	0	0	0	0	2	0	2	0	0	0	1	0	0	0	1	1	1	0	0	0	1	1	0	0	0	0	1	1	0	0	1	2	0	1	1	0	1	1	0	0	1	1	0	0	0	2	0
591	0	1	0	0	0	0	2	1	2	0	0	1	1	1	0	0	1	1	2	2	1	0	1	1	1	1	0	0	2	2	0	0	0	1	2	2	2	0	2	2	0	0	0	1	0	0	0	1	1
592	0	1	0	0	0	1	2	0	2	0	0	1	1	1	0	0	1	1	0	0	2	0	0	2	0	0	0	1	1	1	0	0	0	0	0	1	1	0	0	0	0	0	0	2	1	0	0	2	0
593	0	1	0	0	0	1	2	1	2	0	0	0	1	0	0	1	2	1	0	0	2	1	0	2	0	0	0	1	1	1	0	1	1	1	1	1	1	0	1	1	0	0	0	2	0	0	0	2	0
594	1	0	0	0	0	0	1	0	0	0	2	0	1	1	0	0	1	0	1	1	2	0	0	2	0	0	0	1	2	1	1	0	0	0	0	1	1	0	1	0	1	0	1	2	1	0	0	2	0
595	1	1	0	1	0	1	1	0	0	0	2	0	1	0	0	1	0	0	0	1	1	0	0	2	0	1	0	0	2	0	0	2	1	0	0	2	1	1	0	0	0	0	0	2	0	0	0	2	0
596	1	1	0	0	0	0	1	0	1	1	0	0	1	0	0	0	2	1	1	1	2	0	0	2	0	0	0	0	2	2	0	2	2	0	0	1	1	0	0	0	0	0	2	2	1	1	0	2	0
597	0	1	0	1	0	0	2	0	1	0	0	0	0	0	0	0	2	2	1	1	1	0	0	2	0	0	0	0	1	1	1	0	0	0	1	2	1	0	1	1	0	0	0	1	0	0	0	1	1
598	1	2	0	0	0	0	2	0	2	0	0	1	1	1	0	0	1	1	2	2	1	0	0	2	0	0	0	0	2	2	0	0	0	0	0	2	2	0	2	2	0	0	1	2	1	1	0	0	0
599	1	0	1	1	1	0	2	0	2	0	0	0	0	0	0	0	1	0	0	0	2	0	1	1	1	2	0	0	2	1	0	1	1	0	0	2	1	1	0	0	0	0	2	2	2	1	1	1	0
600	0	1	0	1	0	0	1	0	1	0	1	0	0	0	0	0	0	0	1	1	1	0	0	2	0	0	0	1	1	1	0	0	1	1	2	2	1	0	1	0	1	0	0	1	0	0	0	1	0
601	1	1	1	0	1	0	1	1	1	0	1	0	0	0	0	0	1	1	1	1	1	0	0	2	0	0	0	0	2	1	0	1	1	0	1	1	1	0	0	0	0	0	0	1	1	1	0	0	0
602	1	2	1	1	0	0	2	0	1	0	1	0	1	0	0	1	1	1	0	0	2	0	0	2	0	0	0	1	2	2	0	0	0	0	1	2	0	0	1	0	1	0	0	2	0	1	0	2	0
603	0	1	0	1	0	0	2	0	2	0	0	0	0	0	0	0	1	1	1	1	1	0	0	2	0	0	0	0	2	1	0	0	1	0	0	2	1	1	1	1	0	0	0	2	0	1	0	1	0
604	0	1	0	0	0	0	2	0	1	0	0	0	2	2	0	0	1	0	1	1	2	0	0	2	0	1	0	0	2	2	0	1	2	0	1	1	1	1	1	1	0	0	1	2	1	1	0	2	0
605	1	1	0	0	0	1	2	0	2	0	0	0	0	0	0	0	2	2	0	0	2	0	0	2	0	0	0	0	2	1	1	0	1	0	0	2	0	0	1	1	0	0	0	1	0	0	0	2	0
606	1	1	0	0	0	0	1	0	0	0	2	0	0	0	0	0	1	1	0	1	1	0	0	2	0	1	0	1	2	2	1	0	0	0	1	2	2	0	0	0	0	0	0	2	0	0	0	2	0
607	0	1	0	1	0	0	2	0	2	0	0	1	1	1	0	0	2	0	0	0	2	0	0	2	0	0	0	0	1	1	0	1	1	0	0	2	1	0	1	0	1	0	0	1	0	0	0	2	0
608	1	2	0	0	0	0	1	0	0	0	2	0	0	0	0	0	1	0	1	1	2	0	0	2	0	0	0	0	2	2	1	0	1	1	0	1	0	0	2	2	0	0	0	1	0	0	0	0	0
609	1	2	0	1	0	0	2	0	2	0	0	1	1	1	0	0	1	0	1	1	2	0	0	2	0	1	1	1	2	1	0	0	1	1	0	2	1	0	0	0	1	0	0	2	1	1	0	2	0
610	0	1	0	0	0	0	1	0	0	0	1	0	1	0	0	0	2	2	1	1	2	0	0	2	0	0	0	0	2	1	0	2	1	0	0	0	1	0	1	1	0	0	0	2	0	0	0	0	1
611	0	1	0	0	0	0	1	0	0	0	1	0	1	0	0	0	1	1	1	0	2	0	0	2	0	0	1	1	2	0	1	0	0	0	1	2	2	0	1	1	0	0	0	1	0	0	0	2	0
612	1	0	0	0	0	1	2	0	2	0	0	1	0	0	0	0	0	0	0	1	1	0	0	2	0	0	0	0	2	0	0	0	1	1	0	1	2	0	0	0	0	1	0	2	1	0	0	2	0
613	1	0	0	0	0	1	2	0	2	0	0	0	0	0	0	0	1	0	2	2	1	0	0	2	0	0	0	0	2	1	0	0	0	0	1	2	1	0	0	0	0	0	0	2	2	0	0	2	0
614	1	0	0	0	0	1	2	0	2	0	0	0	0	0	0	0	0	1	0	0	2	0	1	1	0	0	0	0	2	2	0	0	1	1	0	2	1	0	0	0	0	0	0	0	1	0	0	0	0
615	1	0	0	0	0	0	2	0	2	1	0	0	0	0	0	0	1	1	1	1	1	0	1	1	0	1	0	1	2	0	1	1	0	1	0	1	2	0	0	0	0	0	0	1	0	0	0	0	1
616	0	2	0	0	0	0	2	0	2	0	0	0	2	1	0	0	0	0	0	0	2	1	0	2	0	1	0	0	2	1	0	0	0	2	1	1	2	0	0	0	0	0	0	0	0	0	0	1	0
617	1	2	1	0	0	1	0	0	1	0	0	0	0	0	0	0	1	0	0	0	2	0	0	2	0	0	0	0	2	1	0	1	1	1	0	1	0	0	2	2	0	0	0	1	0	0	0	0	0
618	1	0	0	0	0	0	2	1	1	0	0	0	0	0	0	0	1	0	0	0	1	1	0	2	0	0	0	1	1	0	0	1	1	0	0	1	1	0	0	0	0	0	0	2	0	0	0	1	1
619	0	2	1	1	0	0	2	0	1	0	0	0	1	1	0	0	0	0	2	1	0	0	0	2	0	0	0	0	2	2	2	0	1	0	0	2	1	1	0	1	0	0	0	2	0	0	0	2	0
620	1	1	0	1	0	0	2	0	2	0	0	0	1	1	0	0	1	1	1	1	1	0	0	2	0	0	0	0	1	0	0	0	0	0	0	2	0	1	1	1	0	0	0	1	0	0	0	0	0
621	1	1	0	1	0	0	0	0	0	1	1	0	2	1	0	0	1	1	2	1	2	0	0	2	0	0	0	0	2	2	0	0	0	0	0	2	1	0	1	1	0	0	2	2	2	1	0	0	0
622	0	0	0	0	0	1	2	1	2	0	0	1	2	1	0	1	0	0	1	1	2	0	1	1	1	1	1	2	2	1	1	1	1	2	0	1	1	0	0	0	0	0	0	1	1	0	0	2	0
623	1	1	0	2	0	0	1	0	1	0	1	1	1	1	0	0	2	1	0	1	2	0	0	2	0	0	1	2	2	1	1	2	1	0	0	1	1	0	1	1	0	0	0	2	0	2	0	2	0
624	0	0	0	0	0	1	1	0	0	0	1	1	2	2	0	0	2	2	1	1	2	0	0	2	0	0	0	1	1	1	0	2	1	0	0	2	1	0	0	0	0	0	0	1	1	0	0	2	0
625	1	1	1	0	1	0	2	1	2	0	0	0	0	0	0	0	1	1	1	1	1	0	0	2	0	0	0	0	2	1	0	0	0	1	1	2	1	1	1	1	0	0	0	2	0	0	0	2	0
626	0	1	0	0	0	0	2	0	2	0	0	0	0	0	0	0	1	1	0	1	2	0	0	2	0	1	0	1	1	1	0	1	1	0	0	2	1	0	0	0	0	0	0	2	1	1	0	1	0
627	0	1	0	0	0	0	2	1	1	0	0	0	0	0	0	0	0	1	1	0	1	0	0	2	0	1	0	0	2	1	0	0	0	2	1	1	2	0	0	0	0	0	0	1	1	0	0	1	0
628	1	0	1	1	1	0	1	1	1	0	1	0	0	0	0	0	1	0	0	0	1	0	0	2	0	0	0	0	2	0	0	1	0	1	1	2	1	0	1	1	0	0	1	1	1	0	0	1	0
629	1	1	0	0	0	1	2	1	2	0	0	0	2	1	0	0	1	0	1	1	2	0	0	2	0	1	0	0	1	1	0	0	2	1	0	2	1	0	0	0	0	1	0	2	2	0	0	0	0
630	0	0	0	1	0	0	1	1	1	1	1	1	1	1	0	0	1	1	2	2	1	0	0	2	0	1	1	0	1	0	0	1	1	0	0	1	1	0	1	1	0	0	0	1	0	0	0	0	1
631	0	2	1	0	1	1	2	0	2	0	0	1	1	0	1	0	0	0	0	1	1	1	1	1	1	1	0	1	1	0	0	0	0	0	0	2	1	0	0	0	0	0	0	0	1	1	0	0	1
632	1	2	1	0	0	0	2	0	2	0	0	0	1	0	0	1	1	1	0	0	1	0	0	2	0	0	0	0	2	2	0	0	0	1	1	2	1	0	1	0	1	0	0	2	0	0	0	0	2
633	0	1	0	0	0	0	2	0	2	0	0	0	2	2	0	0	0	0	2	2	0	0	1	1	1	1	0	0	2	2	0	1	2	0	0	2	1	1	1	0	2	0	0	0	0	0	0	1	0
634	0	2	0	0	0	0	2	0	2	0	0	0	1	0	0	1	2	0	0	0	2	0	0	2	0	0	0	0	1	1	0	0	0	0	1	2	1	0	0	0	0	0	0	0	1	1	0	2	0
635	1	0	0	0	0	0	2	0	2	0	0	0	0	0	0	0	0	0	1	1	1	0	0	2	0	0	0	2	2	2	0	1	1	1	1	1	1	0	1	1	0	1	0	1	1	1	0	1	0
636	1	2	1	0	0	1	2	0	2	0	0	0	2	1	0	0	1	0	1	1	2	0	0	2	0	0	0	0	2	2	0	1	1	1	1	1	2	0	0	0	0	1	0	2	2	0	0	1	0
637	0	0	1	0	1	0	2	1	2	0	0	2	2	2	0	0	2	2	1	1	1	0	1	1	0	0	0	1	2	2	1	0	2	0	0	2	2	0	0	0	0	1	0	2	1	0	0	2	0
638	1	2	1	1	0	0	2	0	2	0	0	1	1	1	0	0	1	0	0	0	1	0	0	2	0	1	0	1	1	1	0	0	0	0	1	2	1	0	2	1	1	0	0	1	0	0	0	2	0
639	0	2	0	2	0	0	2	1	2	0	0	0	0	0	0	0	2	1	0	0	2	1	0	2	0	0	0	1	2	0	1	2	1	0	0	0	1	0	2	2	0	0	1	2	1	1	0	0	0
640	1	2	0	0	0	0	2	0	2	0	0	0	1	0	0	1	2	1	1	1	2	0	0	2	0	0	1	1	2	1	0	0	1	0	0	2	1	0	1	1	0	0	2	2	2	1	0	1	0
641	1	0	0	0	0	1	1	1	1	1	1	0	0	0	0	0	0	0	1	1	2	0	0	2	0	0	0	0	2	1	1	0	1	0	0	2	1	0	0	0	0	0	1	1	0	0	0	1	1
642	0	1	0	1	0	0	1	1	2	0	0	0	0	0	0	0	1	0	0	0	2	0	0	2	0	0	0	0	2	2	0	0	1	1	1	1	1	0	0	0	1	1	0	2	1	0	0	2	0
643	1	2	0	0	0	0	2	0	2	0	0	1	1	1	0	0	2	2	2	2	0	1	0	2	0	0	1	0	2	1	0	1	0	1	2	2	2	0	1	1	0	0	0	1	0	0	0	1	0
644	1	1	0	1	0	0	1	0	1	0	1	0	0	0	0	0	1	1	1	0	1	0	0	2	0	0	0	1	2	1	2	0	1	0	0	1	1	0	1	1	0	0	0	1	1	0	0	2	0
645	1	1	0	1	0	0	2	1	1	0	0	0	2	0	0	1	1	0	1	1	2	0	0	2	0	1	0	0	2	1	1	0	2	1	0	2	1	0	0	0	0	0	0	2	0	1	0	1	1
646	1	0	1	0	0	1	2	1	1	0	0	0	1	0	0	1	1	0	0	0	2	0	0	2	0	0	0	0	2	1	0	1	1	1	0	1	1	0	0	0	0	0	0	0	0	0	0	1	1
647	1	0	0	0	0	0	2	0	1	0	1	0	0	0	0	0	2	1	0	0	2	1	0	2	0	0	0	0	2	1	0	1	1	2	0	1	1	0	0	0	0	0	1	2	1	0	0	2	0
648	1	1	0	1	0	0	2	1	1	0	0	0	0	0	0	0	2	1	0	0	2	0	0	2	0	0	0	1	2	2	0	1	2	0	0	2	2	0	0	0	0	0	0	2	2	0	0	1	0
649	1	2	1	1	0	0	2	1	2	0	0	0	1	0	0	1	0	0	1	1	0	0	0	2	0	0	0	0	1	1	1	0	1	0	0	2	1	0	1	1	0	1	1	2	0	0	0	2	0
650	0	0	1	1	1	0	1	0	2	0	0	0	2	1	0	1	1	0	1	1	1	0	0	2	0	0	0	1	1	1	1	0	1	1	1	2	1	0	0	0	0	0	2	2	1	1	0	1	1
651	0	1	0	0	0	1	2	0	2	0	0	0	1	0	0	1	1	1	0	0	2	0	1	1	0	0	0	1	2	1	1	0	1	0	0	2	2	0	0	0	0	0	0	1	0	1	0	0	0
652	0	1	0	0	0	1	2	1	2	0	0	1	2	1	0	1	2	0	1	1	2	0	0	2	0	0	0	0	2	2	1	1	1	0	0	2	1	0	1	1	0	1	0	1	1	0	0	1	0
653	0	1	0	0	0	0	2	0	2	0	0	0	0	0	0	0	2	2	2	2	0	0	0	2	0	0	0	1	2	2	0	2	1	0	0	2	2	0	0	1	0	0	0	1	0	0	0	1	0
654	1	0	0	0	0	1	2	0	0	0	0	0	1	1	0	0	1	0	0	0	1	0	1	1	1	1	0	0	2	2	0	1	0	1	1	2	1	0	2	2	0	0	1	2	1	0	0	1	0
655	1	2	0	0	0	0	2	0	2	0	0	0	0	0	0	0	1	1	1	1	1	0	1	1	0	1	0	0	1	1	0	1	1	2	0	2	0	1	1	1	0	1	0	2	2	1	0	1	1
656	1	1	0	0	0	1	1	0	2	0	0	0	1	0	0	1	1	1	1	0	0	0	0	2	0	1	0	1	1	0	0	2	2	0	0	0	1	0	0	0	0	0	0	2	0	0	0	1	0
657	0	2	1	0	0	0	1	1	1	1	1	1	1	1	0	0	0	0	0	0	1	0	0	2	0	0	0	0	2	1	1	1	2	1	0	2	1	0	0	0	0	0	1	1	1	2	0	1	1
658	0	1	0	0	0	0	2	0	2	0	0	2	2	1	1	0	2	0	0	0	2	0	0	2	0	0	0	0	2	0	0	1	1	0	0	2	2	0	1	0	1	0	0	2	0	0	0	2	0
659	0	2	0	0	0	0	1	0	0	0	1	0	1	1	0	0	1	1	1	1	1	0	0	2	0	0	0	0	1	1	0	1	0	1	1	2	2	0	1	1	0	2	0	2	0	0	0	2	0
660	0	1	0	1	0	0	2	0	2	0	0	1	0	0	0	0	0	0	0	0	1	0	0	2	0	1	0	1	2	1	1	1	1	2	1	2	1	1	0	0	0	0	0	1	0	0	0	0	0
661	1	1	0	1	0	0	2	0	2	0	0	0	1	0	0	0	2	0	0	0	2	0	0	2	0	0	0	0	1	1	0	1	1	0	0	1	1	0	1	1	0	1	0	1	1	0	0	0	1
662	0	2	0	1	0	0	2	0	2	0	0	0	0	0	0	0	0	0	1	1	2	0	0	2	0	1	0	0	2	2	1	1	1	0	0	2	2	0	0	0	0	0	1	2	1	1	0	2	0
663	0	2	1	2	0	0	2	1	2	0	0	1	2	1	0	1	2	0	0	0	2	0	0	2	0	0	0	1	2	2	0	0	0	1	1	2	1	0	1	1	0	0	0	1	0	0	0	1	1
664	1	2	0	0	0	0	1	1	2	0	0	0	0	0	0	0	1	1	1	1	2	0	0	2	0	0	0	1	1	1	0	0	2	0	0	1	1	1	0	0	0	0	0	2	0	0	0	0	0
665	1	0	0	1	0	1	2	0	2	0	0	0	0	0	0	0	2	2	2	2	0	0	1	1	0	1	1	0	2	1	0	2	2	0	0	1	1	0	2	1	1	0	0	2	0	1	0	1	0
666	0	1	0	0	0	0	2	1	1	1	0	0	0	0	0	0	0	1	1	0	1	0	1	1	0	0	0	0	2	2	1	0	0	1	2	2	1	0	0	0	0	0	1	2	1	0	0	1	0
667	1	2	0	0	0	0	2	0	2	0	0	0	1	1	0	0	0	0	1	1	2	0	0	2	0	0	0	0	1	1	1	1	1	2	0	1	1	1	0	0	0	0	1	2	1	0	0	1	1
668	0	1	0	0	0	0	1	0	1	0	1	1	1	1	0	0	0	0	1	1	2	1	0	2	0	0	0	0	2	1	0	1	1	1	0	1	1	0	0	0	0	0	1	1	1	0	0	1	1
669	0	1	0	0	0	0	2	0	2	0	0	1	2	1	0	0	0	0	0	1	1	0	1	1	1	1	0	0	1	1	0	0	0	0	1	2	1	0	2	1	1	2	0	2	1	0	0	2	0
670	0	1	0	0	0	0	0	0	0	0	2	1	2	2	0	0	2	1	0	0	2	0	0	2	0	0	0	1	2	0	1	1	1	0	0	2	2	0	1	1	1	1	0	2	1	1	0	1	0
671	0	0	0	0	0	0	1	1	1	0	1	2	2	2	0	0	1	1	0	0	2	0	1	1	0	0	0	0	2	2	0	0	1	1	0	1	1	0	0	0	0	0	0	1	0	1	0	1	1
672	1	2	0	1	0	0	2	1	2	0	0	0	1	0	0	1	1	1	0	0	0	0	0	2	0	0	0	0	1	0	0	0	1	1	0	0	2	0	0	0	0	0	0	2	0	0	0	0	1
673	1	0	0	0	0	2	2	1	2	0	0	0	0	0	0	0	0	0	1	1	2	0	0	2	0	1	0	1	2	1	1	0	0	0	0	1	1	0	2	2	0	0	0	1	0	0	0	1	1
674	1	2	0	0	0	0	2	0	2	0	0	0	0	0	0	0	2	2	1	1	2	0	0	2	0	0	1	0	2	1	0	1	1	0	0	1	1	0	0	0	0	0	0	1	0	1	0	0	0
675	0	1	0	0	0	0	2	1	2	0	0	1	1	2	0	0	2	0	0	0	2	0	0	2	0	0	0	0	2	1	0	1	0	0	0	2	2	1	0	0	0	0	0	1	0	0	0	1	0
676	1	1	0	0	0	1	2	0	1	0	0	0	0	0	0	0	0	0	2	2	0	0	1	1	0	0	0	1	1	0	1	0	0	0	0	1	1	0	2	1	1	0	1	1	1	1	0	2	0
677	0	2	0	1	0	0	1	1	2	0	0	1	1	1	0	0	2	0	1	1	2	0	0	2	0	0	0	0	2	0	0	0	1	0	0	1	1	0	1	1	0	0	0	0	0	0	0	1	0
678	1	1	0	0	0	0	2	0	2	0	0	0	0	0	0	0	0	1	0	0	2	0	0	2	0	0	0	0	1	1	0	1	1	0	0	1	1	0	2	1	1	2	0	2	0	2	0	2	0
679	0	0	0	0	0	0	2	0	1	0	0	0	0	0	0	0	1	1	0	0	2	0	0	2	0	0	0	0	2	2	1	1	1	0	0	1	2	1	0	0	0	0	1	1	1	0	0	2	0
680	0	1	1	1	0	1	1	0	1	0	1	0	1	0	0	1	1	1	1	0	2	0	0	2	0	1	0	0	2	1	0	0	1	1	1	1	1	0	0	0	0	1	0	1	1	0	0	2	0
681	0	1	1	0	0	0	2	1	2	0	0	0	0	0	0	0	0	0	0	0	2	0	1	1	1	1	0	0	2	1	0	0	1	1	0	2	0	0	1	1	0	0	0	0	1	0	0	2	0
682	0	2	0	1	0	0	2	1	1	0	0	0	1	0	0	1	0	0	2	1	2	0	0	2	0	0	0	1	1	1	1	0	1	1	1	2	2	0	0	0	1	0	1	2	0	0	0	2	0
683	0	0	0	0	0	1	2	0	1	0	0	0	0	0	0	0	2	1	0	0	2	0	0	2	0	0	0	0	2	2	0	0	1	0	0	1	1	0	1	0	1	0	0	2	1	1	0	1	0
684	0	1	1	0	0	0	2	0	2	0	0	0	0	0	0	0	1	0	1	1	2	0	1	1	0	0	0	0	2	1	1	1	1	0	0	2	2	1	0	0	0	1	0	2	1	1	0	2	0
685	1	1	0	0	0	0	1	0	1	1	2	0	0	0	0	0	0	0	2	1	1	1	0	2	0	0	0	0	2	2	0	1	1	0	1	1	2	0	0	0	0	0	0	0	0	0	0	1	0
686	0	1	1	1	0	0	1	0	2	0	0	0	0	0	0	0	1	0	1	1	2	0	1	1	1	1	0	1	2	0	1	0	1	1	0	2	1	0	0	0	0	0	0	1	0	0	0	0	1
687	1	0	1	1	1	0	2	0	1	0	0	1	1	1	0	0	2	2	1	1	1	1	0	2	0	1	0	0	2	1	0	0	1	1	0	1	1	1	1	1	0	0	0	2	1	1	0	1	1
688	0	2	0	1	0	0	2	0	1	1	0	1	2	1	1	0	0	0	1	1	1	1	0	2	0	0	0	1	2	1	0	2	1	0	0	1	1	0	0	0	0	0	0	2	0	0	0	2	0
689	0	1	0	0	0	0	2	0	1	0	0	1	1	1	0	0	1	1	0	0	2	0	1	1	0	0	0	0	1	0	0	1	1	0	0	1	1	1	0	0	0	0	0	2	1	1	0	0	1
690	1	1	0	1	0	0	1	0	2	0	0	0	2	1	0	0	1	2	0	0	2	0	1	1	1	1	0	0	2	1	0	2	2	0	0	0	1	0	0	0	0	0	1	2	1	1	0	1	0
691	0	2	0	0	0	0	2	0	2	0	0	1	2	2	0	0	1	1	1	1	2	0	0	2	0	1	0	0	2	1	0	1	1	2	0	2	1	0	1	1	0	1	0	2	0	2	1	2	0
692	0	1	0	1	0	0	1	0	0	0	1	0	1	0	0	0	0	0	0	0	1	0	0	2	0	0	0	0	2	1	0	0	1	0	0	1	1	1	0	0	0	0	0	1	0	0	0	2	0
693	1	0	0	0	0	0	1	1	1	0	1	0	2	2	0	0	0	1	1	0	1	0	1	1	1	1	0	1	1	1	0	1	1	0	0	1	1	0	1	1	0	0	0	0	0	0	0	1	0
694	0	0	0	0	0	1	1	0	1	0	0	0	1	0	0	0	1	1	0	0	2	0	1	1	0	0	0	2	2	1	1	0	0	1	0	1	0	0	1	0	1	0	1	2	0	0	0	2	0
695	1	1	0	1	0	0	1	0	1	0	1	0	1	1	0	0	0	0	0	0	0	0	0	2	0	0	0	1	1	0	1	0	1	1	0	2	1	0	1	1	0	0	0	0	2	1	0	1	0
696	0	1	1	1	1	1	2	0	2	0	0	0	1	0	0	0	1	1	0	0	2	0	0	2	0	0	2	1	2	0	1	2	1	0	0	2	1	0	2	2	1	0	0	1	0	0	0	0	0
697	1	1	0	0	0	0	1	0	2	0	0	0	2	2	0	0	0	0	1	1	1	0	0	2	0	0	0	0	2	1	0	1	1	0	0	2	2	0	0	0	0	1	0	2	1	1	0	2	0
698	1	2	0	0	0	0	1	0	0	0	1	1	1	1	0	0	0	0	1	1	2	0	0	2	0	0	0	1	2	1	0	1	2	0	0	1	0	0	2	1	1	0	0	1	0	1	0	1	1
699	1	0	0	0	0	1	2	0	2	0	0	1	1	1	0	0	1	1	2	1	2	0	0	2	0	1	0	0	2	1	0	0	0	1	0	2	1	1	0	0	0	0	0	2	0	0	0	1	0
700	0	1	0	0	0	0	1	0	1	0	1	1	2	0	1	0	1	1	1	1	2	0	1	1	0	1	0	0	2	2	1	1	1	0	0	2	1	0	0	0	0	0	1	2	0	1	0	2	0
701	0	2	0	1	0	0	0	0	1	1	1	0	0	0	0	0	0	0	0	0	0	1	0	2	0	0	1	0	1	0	0	0	0	0	1	2	1	0	0	0	0	0	1	2	1	0	0	0	0
702	1	0	0	0	0	0	2	0	2	0	0	0	0	0	0	0	1	0	1	1	1	0	0	2	0	0	0	1	2	1	1	0	1	0	0	2	0	0	1	1	0	0	0	0	1	1	0	1	0
703	1	0	0	0	0	0	1	0	0	0	2	1	2	1	0	0	1	1	0	0	0	0	0	2	0	0	0	0	1	1	0	0	1	2	0	2	1	1	0	0	0	0	0	1	0	0	0	1	1
704	0	2	0	0	0	0	2	0	2	0	0	1	1	1	0	0	2	1	0	0	2	0	0	2	0	0	0	1	2	2	0	1	2	0	0	1	1	1	1	1	0	0	0	2	0	1	0	1	0
705	0	1	0	1	0	0	2	1	1	0	0	1	1	1	0	0	2	2	0	1	2	0	0	2	0	0	0	0	2	2	1	0	0	1	2	2	2	0	2	2	0	0	1	2	0	0	0	2	0
706	1	2	0	0	0	0	2	0	2	0	0	0	0	0	0	0	1	1	0	0	2	0	1	2	0	0	0	0	2	1	1	1	1	0	1	2	1	0	1	1	0	0	0	1	0	0	0	1	0
707	0	0	0	0	0	0	2	1	1	0	0	0	0	0	0	0	2	2	0	0	1	0	2	0	0	0	0	0	2	1	0	1	1	1	0	1	2	0	2	2	1	0	0	2	0	0	0	0	2
708	0	1	1	0	1	2	2	0	2	0	0	0	0	0	0	0	0	0	0	0	2	0	0	2	0	0	0	1	2	1	1	1	1	1	0	2	2	0	0	0	0	0	0	1	0	0	0	2	0
709	0	0	0	0	0	1	2	0	2	0	0	0	0	0	0	0	0	1	0	0	2	0	0	2	0	2	0	1	2	1	1	0	1	0	0	2	1	1	0	0	0	0	0	2	0	0	0	1	1
710	0	2	0	0	0	0	1	0	1	0	1	1	1	1	0	0	2	2	1	1	2	0	1	1	0	0	0	1	1	0	1	2	2	0	0	2	1	0	1	1	0	0	0	0	0	0	0	2	0
711	0	2	0	0	0	0	2	0	2	0	0	0	0	0	0	0	1	1	2	2	1	0	0	2	0	0	0	1	1	1	0	1	1	0	0	2	1	0	0	0	0	0	0	2	0	1	0	1	0
712	1	2	0	0	0	0	1	1	1	0	1	0	0	0	0	0	1	1	1	1	1	1	0	2	0	1	2	1	2	0	1	0	0	0	0	2	2	0	0	0	0	0	0	1	0	0	0	0	1
713	0	1	1	1	1	1	2	1	2	0	0	0	0	0	0	0	2	1	1	0	2	0	1	1	1	1	0	0	2	0	0	0	1	1	0	2	2	1	0	0	0	0	0	1	0	0	0	2	0
714	1	0	0	0	0	0	2	0	2	0	0	1	1	1	0	0	2	2	1	1	2	0	0	2	0	0	0	1	2	2	0	1	1	1	1	1	1	0	2	2	0	0	1	1	1	0	0	0	1
715	0	0	0	0	0	0	2	0	1	0	1	1	0	0	0	0	2	0	0	0	2	0	0	2	0	0	0	1	2	1	0	0	0	2	1	1	0	2	0	0	0	0	0	0	0	0	0	1	0
716	0	2	0	0	0	0	2	1	2	0	0	0	2	1	0	0	2	1	1	1	2	0	0	2	0	0	0	0	2	1	0	0	2	0	0	2	1	0	0	0	1	2	0	2	1	0	0	1	1
717	0	0	0	1	0	1	2	0	2	0	0	0	1	0	0	0	2	2	0	0	1	0	1	1	0	1	0	1	2	1	0	0	1	0	0	2	2	0	0	0	0	0	0	1	0	0	0	0	0
718	1	1	0	1	0	0	1	0	1	0	0	0	1	1	0	0	1	0	1	1	1	0	0	2	0	1	0	1	1	1	0	0	2	1	0	2	1	0	0	0	1	0	0	1	1	1	0	0	0
719	1	1	0	0	0	0	2	0	2	0	0	0	0	0	0	1	1	1	1	1	0	0	0	2	0	0	0	1	1	1	0	1	1	1	0	1	2	0	1	1	0	0	1	2	0	0	0	2	0
720	1	0	0	1	0	0	2	0	0	0	0	1	1	1	0	0	2	2	0	0	1	1	0	2	0	0	0	0	2	0	0	1	1	2	1	2	2	0	0	1	0	0	0	2	0	0	0	1	1
721	0	2	0	0	0	0	0	0	0	1	1	0	2	1	0	1	1	0	1	1	2	0	0	2	0	0	0	1	2	2	0	1	1	0	0	1	2	0	1	1	0	0	0	1	0	1	0	2	0
722	0	1	0	0	0	1	2	0	0	0	0	0	0	0	0	0	2	0	0	0	2	0	1	1	1	1	0	1	2	2	0	1	1	1	1	2	1	0	1	1	0	0	1	2	2	0	0	1	0
723	0	0	0	1	0	0	1	1	1	0	1	1	1	1	0	0	0	0	0	0	2	0	0	2	0	0	0	2	1	1	1	1	1	0	0	2	2	0	1	1	0	0	0	2	0	0	0	0	0
724	1	0	0	0	0	1	1	1	1	0	1	1	1	1	0	0	1	0	0	0	2	0	0	2	0	2	0	0	2	0	0	1	1	1	0	2	1	0	2	2	1	0	1	2	1	0	0	1	0
725	0	0	0	0	0	0	2	1	2	0	0	1	2	1	0	0	1	1	2	2	1	1	0	2	0	0	0	0	2	1	0	0	1	0	0	2	1	0	0	0	0	1	0	1	2	0	0	1	0
726	1	1	1	1	1	1	2	0	1	0	0	0	0	0	0	0	1	0	0	0	1	0	1	1	1	1	0	0	2	1	0	2	2	0	0	1	2	0	0	0	0	1	0	1	1	0	0	1	0
727	1	0	0	0	0	2	2	0	2	0	0	0	2	0	1	1	0	0	0	0	1	0	1	1	1	1	0	0	2	2	0	0	1	0	0	2	1	0	1	0	1	0	1	2	2	0	0	0	0
728	0	1	0	0	0	0	2	1	2	0	0	0	0	0	0	0	0	0	1	1	2	0	0	2	0	2	0	0	2	2	1	1	1	0	0	1	1	0	0	0	0	0	0	1	0	1	0	1	0
729	0	1	0	0	0	0	2	0	0	0	0	1	1	1	0	0	0	1	0	0	2	1	0	2	0	0	0	1	2	1	2	0	1	1	1	2	1	0	2	2	0	1	0	2	0	2	0	1	0
730	0	0	0	0	0	0	2	0	2	0	0	1	1	0	0	0	2	1	0	0	2	0	0	2	0	0	0	0	1	0	0	1	1	2	0	2	1	1	1	1	1	0	0	1	0	0	0	1	0
731	1	1	0	0	0	0	1	0	1	0	0	0	0	0	0	0	2	2	1	1	2	0	0	2	0	0	0	0	1	1	0	1	1	0	0	2	1	0	0	0	0	0	0	0	1	0	0	1	0
732	0	1	0	0	0	1	2	1	1	0	0	1	1	1	0	0	2	1	1	0	2	0	0	2	0	0	0	0	2	2	0	0	0	0	0	1	0	1	0	0	0	0	0	2	0	0	0	1	0
733	0	1	0	1	0	0	2	0	2	0	0	1	1	1	0	0	0	0	2	1	0	0	0	2	0	1	0	0	2	2	0	0	1	0	0	2	2	0	1	1	0	0	1	1	1	2	0	2	0
734	1	2	0	0	0	0	2	0	2	0	0	0	1	0	0	1	1	0	0	0	1	0	2	0	0	0	0	0	2	2	0	0	0	0	1	2	2	1	0	0	0	0	0	1	0	0	0	2	0
735	1	0	0	1	0	1	2	0	2	0	0	1	2	1	0	0	0	0	2	1	2	0	0	2	0	0	0	0	2	2	0	1	0	0	0	2	2	0	0	0	0	0	0	2	2	0	0	1	0
736	1	1	1	1	0	0	2	0	2	0	0	0	1	0	0	0	0	0	1	1	1	0	0	2	0	0	1	0	2	0	0	0	1	0	0	2	2	0	0	0	0	1	0	2	0	2	0	2	0
737	1	0	0	0	0	0	1	0	1	0	1	0	0	0	0	0	1	1	0	0	0	0	1	1	1	1	0	0	2	2	1	1	2	0	1	2	1	1	0	0	0	1	0	2	1	2	0	2	0
738	1	0	0	1	0	0	2	1	1	0	0	0	1	0	0	1	1	1	0	0	2	0	0	2	0	1	0	0	1	1	0	1	0	1	2	2	1	1	0	0	0	0	0	0	2	1	0	0	2
739	1	2	0	0	0	0	2	0	2	0	1	0	0	0	0	0	0	0	1	1	1	1	1	1	0	0	0	0	2	2	1	1	2	0	0	1	1	0	0	0	0	0	0	1	0	0	0	1	0
740	0	2	0	1	0	0	1	0	0	0	2	0	0	0	0	0	0	0	1	1	2	0	0	2	0	0	0	1	2	1	1	0	2	0	0	2	2	0	0	0	0	0	0	2	0	0	0	1	1
741	1	1	0	0	0	1	1	0	2	1	0	0	0	0	0	0	1	1	0	0	2	0	1	1	1	1	0	1	2	2	0	0	1	1	1	1	2	0	0	0	0	0	1	2	1	1	0	2	0
742	0	0	0	0	0	1	1	0	1	0	1	0	0	0	0	0	2	0	1	1	2	0	0	2	0	1	0	1	2	1	1	0	2	0	0	1	1	0	1	0	1	0	0	1	0	0	0	2	0
743	1	1	0	0	0	1	2	0	2	0	0	0	0	0	0	0	0	0	0	0	2	0	0	2	0	0	0	0	1	1	1	0	0	0	0	2	2	0	0	0	0	0	0	1	0	0	0	2	0
744	0	1	0	1	0	0	2	1	2	0	0	2	2	2	0	0	0	0	1	1	2	0	0	2	0	0	0	0	2	2	1	1	2	0	0	2	1	0	0	0	0	0	0	2	0	0	0	1	1
745	0	1	0	0	0	1	2	0	2	0	0	0	2	1	0	0	1	0	1	2	1	0	0	2	0	0	0	0	2	2	0	0	1	0	0	1	1	0	0	0	0	0	0	1	0	0	0	0	0
746	1	1	0	1	0	0	0	0	0	0	1	0	0	0	0	0	1	1	1	1	2	0	0	2	0	1	0	0	2	2	0	1	1	1	0	2	2	0	1	1	0	0	0	0	2	0	0	1	0
747	1	1	0	0	0	1	2	1	2	0	0	1	1	1	0	0	1	2	1	1	2	0	1	1	0	1	0	0	2	1	1	0	1	1	2	2	1	0	1	1	0	0	0	1	0	0	0	1	1
748	1	1	0	0	0	0	2	0	2	0	0	1	1	1	0	0	1	0	1	1	1	0	0	2	0	0	0	0	2	2	0	0	1	0	0	2	2	0	1	1	0	0	0	1	0	0	0	1	1
749	1	1	0	0	0	0	1	0	2	0	0	0	0	0	0	0	2	0	0	0	2	0	0	2	0	1	0	1	2	0	1	0	2	0	0	1	1	0	0	0	0	0	0	2	2	0	0	0	1
750	0	1	0	0	0	0	1	0	1	0	0	0	0	0	0	0	0	0	0	0	2	0	0	2	0	0	0	1	1	0	1	1	1	0	0	2	0	0	2	1	1	0	1	2	1	1	0	2	0
751	1	0	0	0	0	1	2	0	1	0	0	1	1	1	0	0	0	0	0	0	1	0	0	2	0	0	0	0	1	1	0	1	1	0	0	2	0	1	0	0	0	0	1	2	1	1	0	0	0
752	1	1	0	0	0	0	1	0	0	0	0	1	1	1	0	0	0	0	1	1	2	1	0	2	0	0	0	0	2	1	1	0	1	0	0	1	1	0	0	0	0	0	0	2	0	0	0	0	0
753	1	2	1	1	1	0	2	0	0	0	0	0	1	0	0	0	2	0	1	0	2	0	1	1	0	0	0	0	2	1	0	1	2	0	0	0	1	1	0	0	0	1	0	2	2	0	0	2	0
754	1	1	0	1	0	0	2	1	2	0	0	0	1	0	0	1	2	1	1	1	2	0	0	2	0	0	0	0	2	2	1	1	2	0	0	0	1	0	0	0	0	0	0	1	0	0	0	0	0
755	0	2	0	0	0	0	2	0	1	0	0	0	0	0	0	0	1	1	1	1	2	0	0	2	0	0	0	0	1	1	0	2	1	0	0	2	2	1	0	0	0	0	0	2	1	0	0	0	0
756	1	1	0	1	0	0	2	1	1	0	0	1	1	1	0	0	1	1	0	0	1	0	1	1	0	0	1	0	2	1	1	0	1	1	1	2	2	0	1	1	0	0	0	2	0	1	0	0	0
757	1	2	0	0	0	1	2	0	2	0	0	0	1	0	0	1	1	0	0	0	1	0	0	2	0	0	0	1	1	0	1	0	0	2	1	1	2	0	0	0	0	0	0	1	1	1	0	0	1
758	0	1	0	0	0	0	2	0	2	0	0	0	0	0	0	0	0	0	0	0	2	0	0	2	0	0	1	0	2	1	0	1	1	1	1	2	2	0	1	1	0	0	0	2	0	0	0	1	1
759	1	1	0	0	0	0	2	1	2	0	0	2	2	1	1	0	2	1	0	0	2	2	0	2	0	0	0	1	1	1	0	0	0	0	1	2	2	0	1	1	0	0	1	2	1	2	0	0	1
760	0	0	0	0	0	0	1	1	1	0	1	0	0	0	0	0	0	0	2	1	0	0	1	1	0	0	0	1	2	2	0	0	1	0	0	2	2	0	0	0	0	0	0	1	0	0	0	0	0
761	0	0	0	1	0	1	1	0	1	0	1	0	1	0	0	1	2	1	0	1	2	0	0	2	0	0	0	0	2	2	1	1	1	1	0	1	2	0	0	0	0	1	0	2	1	1	0	1	1
762	1	2	0	0	0	1	0	0	1	0	1	0	0	0	0	0	1	1	0	0	2	0	0	2	0	1	0	0	2	1	1	2	1	0	0	2	2	0	0	0	0	0	0	2	0	0	0	0	0
763	1	2	0	0	0	0	2	1	2	0	0	1	1	1	0	0	1	0	1	1	1	0	0	2	0	0	0	1	2	2	0	2	2	0	0	1	1	0	0	0	0	0	1	2	2	0	0	1	0
764	1	2	1	0	0	0	2	1	2	0	0	0	1	0	0	0	1	1	0	0	2	0	0	2	0	0	0	0	2	2	1	0	1	1	1	2	1	1	0	0	0	0	0	2	1	1	0	1	1
765	0	1	1	0	0	0	2	0	1	0	0	0	0	0	0	0	1	1	2	2	1	0	2	0	0	0	0	0	2	1	0	0	1	0	0	1	2	0	0	0	0	2	0	2	1	0	0	1	0
766	1	0	0	0	0	2	2	1	1	0	0	1	1	1	0	0	1	1	2	1	0	0	0	2	0	0	0	1	1	1	0	2	1	0	0	0	2	0	0	0	0	1	0	2	2	1	0	2	0
767	1	1	0	0	0	0	2	0	1	0	0	0	0	0	0	0	1	1	1	1	1	0	0	2	0	0	0	1	2	1	1	1	2	0	0	0	1	1	1	1	0	0	1	2	0	0	0	1	0
768	1	1	0	0	0	0	2	0	1	0	0	1	1	1	0	0	0	0	2	1	0	0	1	1	1	1	0	0	2	0	0	0	1	0	0	2	1	0	0	0	0	0	0	2	0	1	0	0	0
769	0	0	0	0	0	1	2	1	1	0	0	0	2	2	0	0	0	0	0	0	2	0	1	1	0	0	0	0	2	2	0	0	0	0	0	2	1	1	0	0	0	0	0	2	0	1	0	1	1
770	0	0	0	0	0	0	2	1	2	0	0	1	1	1	0	0	2	2	1	1	2	0	0	2	0	1	0	0	2	2	1	0	1	1	0	0	0	0	1	1	0	0	1	2	1	0	0	1	1
771	0	1	0	0	0	0	1	0	2	0	0	0	1	0	1	0	1	0	1	1	2	0	1	1	0	0	0	0	2	1	0	0	0	0	0	1	1	2	0	0	0	0	0	1	0	0	0	0	0
772	1	0	0	0	0	0	1	0	1	0	0	2	2	2	0	0	1	1	0	0	1	0	0	2	0	0	1	1	2	1	0	1	1	2	0	1	2	0	0	0	0	0	0	1	0	0	0	2	0
773	0	2	0	0	0	0	2	1	1	0	0	0	2	0	0	1	1	0	1	1	2	0	1	1	0	0	0	0	2	2	0	1	1	1	0	2	1	0	0	0	0	0	0	2	0	0	0	1	0
774	1	1	0	0	0	1	2	1	2	0	0	1	1	1	0	0	2	1	1	1	1	0	0	2	0	0	0	0	2	2	1	1	0	0	0	2	1	0	1	0	1	0	0	1	1	0	0	1	0
775	0	1	0	0	0	1	2	0	2	0	0	0	0	0	0	0	1	1	0	0	2	1	1	1	0	0	0	2	1	1	1	0	2	1	0	2	2	0	0	0	0	0	0	2	0	0	0	0	2
776	0	1	0	0	0	1	2	1	2	0	0	0	0	0	0	0	0	0	1	2	1	0	0	2	0	1	0	0	2	1	1	1	1	0	1	1	0	1	0	0	0	2	0	2	1	1	0	2	0
777	0	0	1	0	1	0	2	0	2	0	1	0	1	0	0	1	1	1	0	0	2	0	0	2	0	1	0	1	1	0	1	2	2	0	0	0	2	0	1	1	1	0	1	1	1	1	0	0	0
778	1	1	0	0	0	1	1	1	2	0	0	1	1	1	0	0	0	0	0	0	0	0	0	2	0	0	0	1	2	2	0	2	1	0	0	0	1	0	1	1	0	0	0	2	0	1	0	2	0
779	1	0	0	2	0	1	2	0	1	0	1	1	1	1	0	0	2	1	0	0	1	1	0	2	0	0	1	0	2	1	0	1	2	0	1	2	2	0	0	0	0	0	0	1	0	0	0	2	0
780	1	2	0	0	0	0	2	0	1	0	0	1	2	1	0	0	2	2	0	0	2	0	0	2	0	0	0	0	2	1	0	0	1	1	0	2	1	1	0	0	0	1	0	1	0	0	0	0	0
781	1	2	0	0	0	0	2	0	2	0	0	0	0	0	0	0	1	0	2	2	1	1	0	2	0	0	0	0	1	1	1	0	0	2	1	1	2	0	1	1	0	1	0	1	2	0	0	1	0
782	0	1	0	0	0	1	2	0	0	0	0	1	1	1	0	0	0	0	2	1	0	0	1	1	0	0	1	1	2	1	0	1	0	0	1	2	2	0	0	0	0	0	1	1	1	2	0	0	0
783	1	2	0	1	0	0	1	0	0	0	1	0	1	0	1	0	1	1	0	0	1	0	0	2	0	0	1	0	2	0	0	0	1	1	1	2	1	0	1	1	0	0	0	2	0	1	0	2	0
784	1	0	0	0	0	1	1	0	1	0	1	1	1	1	0	0	1	1	2	2	1	0	0	2	0	0	0	0	2	2	0	1	1	1	1	2	2	0	0	0	0	1	0	2	1	1	0	0	0
785	0	1	0	0	0	0	2	0	1	0	1	0	0	0	0	0	0	1	1	0	1	0	1	1	0	0	0	2	2	2	0	0	1	0	0	1	2	0	0	1	0	0	0	1	0	1	0	1	0
786	1	0	0	0	0	0	1	0	1	0	0	0	2	0	0	1	2	1	0	1	2	0	1	1	1	1	0	0	1	1	0	1	1	1	1	2	2	1	0	0	0	0	0	2	1	1	0	2	0
787	1	0	0	0	0	0	2	1	2	0	0	0	1	0	0	0	2	1	0	1	2	1	0	2	0	1	0	0	2	2	1	0	2	0	0	2	2	0	0	0	0	0	0	2	0	0	0	1	1
788	1	1	2	0	1	0	1	0	1	0	1	0	2	2	0	0	0	0	2	2	0	1	1	1	1	1	0	0	2	2	1	2	1	0	0	0	1	1	1	1	0	1	0	2	1	1	0	1	0
789	0	0	0	1	0	1	2	0	0	0	0	0	0	0	0	0	1	0	1	0	2	0	1	1	1	1	0	0	2	1	0	2	2	0	0	1	1	0	2	2	0	2	0	2	1	1	0	2	0
790	1	2	0	0	0	0	0	0	1	0	0	0	1	0	0	1	1	0	1	1	1	0	0	2	0	0	0	1	1	1	0	0	2	0	0	2	2	0	0	0	0	0	0	2	2	0	0	0	0
791	0	1	1	1	0	0	2	0	2	0	0	1	2	2	0	0	0	0	1	1	0	0	0	2	0	0	0	0	2	0	0	1	1	1	0	2	2	1	0	0	0	0	0	2	2	0	0	1	0
792	0	0	0	0	0	1	2	0	2	0	0	1	1	1	0	0	1	0	0	0	2	0	0	2	0	0	0	1	1	1	0	0	0	1	0	1	1	0	1	1	0	0	0	0	0	0	0	2	0
793	0	1	0	0	0	0	2	1	2	0	0	1	1	1	0	0	2	0	0	0	2	0	0	2	0	0	0	0	1	1	0	0	1	1	1	1	1	0	1	1	0	0	2	2	2	1	0	0	0
794	1	0	1	0	1	0	1	0	1	0	1	0	1	0	0	1	1	1	1	1	0	0	0	2	0	0	0	1	1	1	0	0	1	1	0	2	1	0	0	0	1	0	1	2	1	2	0	2	0
795	0	2	1	1	0	0	2	0	2	0	0	0	0	0	0	0	1	1	0	0	2	0	0	2	0	0	0	1	2	1	1	1	1	1	1	1	1	0	1	1	0	0	0	1	0	0	0	2	0
796	1	1	0	1	0	0	1	0	2	0	0	1	2	2	0	0	2	1	0	0	1	0	0	2	0	1	0	0	2	2	1	0	1	1	0	1	2	0	1	1	0	0	0	2	0	0	0	1	0
797	1	0	0	0	0	0	1	0	1	0	1	0	0	0	0	0	0	0	1	1	2	1	1	1	1	1	0	0	2	2	1	0	0	1	1	1	2	0	1	1	0	1	0	2	2	0	0	2	0
798	0	0	0	0	0	1	1	1	1	0	0	0	0	0	0	0	2	2	0	0	2	0	0	2	0	0	1	0	2	1	0	1	0	0	0	2	1	0	0	0	0	0	1	1	1	2	0	1	0
799	0	1	0	0	0	0	2	0	1	0	0	1	1	1	0	0	1	1	2	2	1	0	0	2	0	0	0	0	2	2	0	1	1	0	0	2	1	0	0	0	0	0	0	2	0	0	0	2	0
800	1	2	1	1	0	0	2	0	2	0	0	0	1	1	0	0	2	2	2	2	2	0	0	2	0	0	0	0	2	2	0	0	1	0	0	1	2	0	1	1	1	1	0	2	1	0	0	0	0
801	0	2	0	0	0	0	1	0	1	0	1	0	0	0	0	0	1	0	1	0	1	0	0	2	0	0	0	1	2	2	0	0	0	1	0	2	1	0	1	0	1	0	1	2	1	0	0	2	0
802	0	1	0	0	0	0	2	0	2	0	0	1	1	1	0	0	1	0	0	0	2	0	0	2	0	1	0	0	2	2	0	1	2	0	1	2	1	0	1	0	1	1	0	1	1	0	0	1	0
803	0	1	0	0	0	0	1	0	2	0	0	0	1	1	0	0	0	1	1	1	2	0	0	2	0	0	0	0	1	1	0	1	0	1	1	2	0	0	1	1	0	1	0	2	2	0	0	2	0
804	1	2	0	0	0	0	1	1	1	0	0	1	0	0	0	0	0	0	0	0	0	0	1	1	0	0	0	1	2	1	1	0	2	0	0	2	2	0	0	0	0	0	0	2	1	0	0	1	1
805	1	1	0	0	0	0	2	0	1	0	1	0	1	0	0	0	2	0	0	0	2	0	0	2	0	0	0	1	2	1	2	0	1	0	0	2	1	0	0	0	0	0	0	2	1	1	0	2	0
806	1	2	0	0	0	0	2	0	2	0	0	0	0	0	0	0	1	1	0	0	2	0	1	1	1	1	0	0	2	1	0	1	1	0	0	1	2	0	1	1	0	0	0	1	0	0	0	1	0
807	0	0	0	0	0	0	2	0	1	0	1	1	1	1	0	0	1	0	0	0	2	0	0	2	0	0	0	0	2	1	1	0	2	0	0	1	1	0	0	0	0	0	0	2	0	0	0	0	2
808	0	2	0	0	0	0	1	0	1	0	0	0	1	1	0	0	2	1	0	0	1	2	0	2	0	0	0	0	2	1	1	2	1	0	0	1	2	0	0	0	1	0	0	1	0	0	0	0	1
809	1	2	1	0	0	0	2	0	0	0	0	0	1	1	0	0	1	1	1	0	2	0	1	1	0	0	1	1	2	1	0	1	2	1	0	2	1	1	1	1	0	0	1	2	1	0	0	0	0
810	0	1	0	0	0	0	2	0	1	0	1	0	0	0	0	0	1	1	0	0	2	0	0	2	0	0	0	1	2	1	2	0	0	0	0	1	2	1	0	0	1	1	0	1	1	0	0	0	1
811	0	1	0	1	0	0	2	1	1	0	0	0	2	1	0	0	0	0	0	0	0	0	0	2	0	0	0	1	2	2	0	0	1	0	0	1	0	1	0	0	0	0	0	1	0	0	0	0	0
812	1	1	1	0	1	1	2	0	2	0	0	0	0	0	0	0	1	0	1	1	1	0	0	2	0	0	0	2	2	2	0	1	0	0	0	2	1	0	0	0	0	0	0	2	1	0	0	1	0
813	0	1	0	1	0	0	2	0	1	0	0	1	1	1	0	0	2	2	0	0	2	0	0	2	0	0	0	0	1	1	1	0	2	0	0	2	1	1	1	0	1	0	0	2	0	0	0	1	0
814	0	2	0	1	0	0	1	0	1	1	2	1	1	1	0	0	2	0	1	1	2	0	2	0	0	0	0	0	2	1	1	1	0	0	0	1	1	0	2	2	0	0	0	2	1	1	0	2	0
815	0	1	0	1	0	0	2	0	1	0	0	1	1	2	0	0	2	2	1	1	2	1	0	2	0	0	1	1	2	1	0	1	0	1	1	2	1	1	0	0	0	0	0	0	1	1	0	1	0
816	1	2	0	0	0	1	1	0	1	1	1	0	1	1	0	0	1	1	1	1	0	0	0	2	0	1	0	1	2	2	0	1	1	1	0	2	1	0	1	1	0	0	0	1	0	1	0	2	0
817	1	1	0	1	0	0	2	0	1	0	1	0	1	0	0	1	1	0	0	0	2	0	1	1	1	1	0	0	2	0	0	2	1	0	0	2	1	1	1	0	2	1	0	2	0	1	0	2	0
818	0	0	0	0	0	0	1	0	0	0	1	0	0	0	0	0	2	0	0	1	2	0	2	0	0	1	0	0	1	1	1	1	2	0	0	0	0	1	1	1	0	0	0	1	1	1	0	2	0
819	0	2	0	0	0	0	2	0	2	0	0	1	1	1	0	0	1	2	0	0	2	0	0	2	0	0	0	1	1	0	1	1	2	0	0	1	1	0	1	1	0	1	0	1	1	0	0	2	0
820	0	2	0	0	0	0	1	1	1	0	1	0	0	0	0	0	0	0	1	1	2	0	1	1	0	0	0	1	1	0	1	0	1	0	0	1	1	1	0	0	0	0	0	2	0	0	0	1	1
821	1	1	0	0	0	0	0	0	1	0	1	1	1	1	0	0	0	0	2	1	1	0	2	0	0	1	0	2	2	2	0	0	0	0	0	2	1	0	1	1	0	0	0	1	1	0	0	1	1
822	1	1	0	0	0	0	1	0	0	0	2	0	1	0	0	1	2	2	0	1	2	0	0	2	0	0	0	0	1	0	0	1	1	0	0	2	1	0	1	1	0	0	1	2	0	0	0	1	1
823	0	1	0	0	0	0	0	0	1	0	0	0	1	0	0	0	2	1	0	0	1	0	0	2	0	1	0	0	2	1	0	0	0	0	0	2	1	0	0	0	1	0	0	1	0	0	0	1	0
824	0	1	0	0	0	0	1	0	1	0	1	0	0	0	0	0	1	0	1	1	1	1	0	2	0	0	0	0	2	2	1	0	0	0	0	1	2	0	0	0	0	0	0	2	0	0	0	1	0
825	1	1	0	0	0	1	1	0	1	0	1	1	1	1	0	0	0	0	1	1	1	0	0	2	0	0	0	1	2	1	1	0	0	0	0	2	1	0	1	0	1	2	0	2	0	0	0	0	0
826	1	0	0	0	0	2	2	1	2	0	0	0	0	0	0	0	1	0	0	0	2	0	0	2	0	0	0	0	2	2	0	0	1	1	0	1	1	1	0	0	0	0	0	2	0	1	0	1	1
827	0	0	0	0	0	0	1	0	1	0	1	0	0	0	0	0	2	1	0	1	2	0	0	2	0	0	0	1	1	0	0	1	1	1	0	1	1	0	0	0	0	0	0	0	1	0	0	2	0
828	0	1	0	1	0	0	1	0	1	0	1	1	2	1	0	0	0	0	1	1	2	0	0	2	0	1	1	1	2	1	0	0	0	1	1	1	0	0	1	1	0	1	0	1	2	0	0	1	0
829	1	0	0	0	0	2	1	1	2	0	0	0	1	0	0	1	0	0	1	1	1	0	0	2	0	0	0	0	2	2	1	0	1	0	0	2	2	0	0	0	0	0	0	1	1	1	0	1	1
830	1	2	0	0	0	0	2	0	2	0	0	1	2	1	1	0	1	0	0	0	2	0	0	2	0	0	0	1	2	1	1	0	1	1	0	1	1	0	1	1	0	1	0	2	1	1	0	2	0
831	1	0	0	0	0	0	2	0	1	0	0	0	2	1	0	0	2	1	1	0	2	0	0	2	0	0	0	0	2	1	0	0	1	1	1	1	1	1	0	0	0	0	1	2	1	2	0	2	0
832	1	2	0	0	0	0	2	0	1	0	1	0	0	0	0	0	0	0	2	1	1	0	0	2	0	0	0	1	0	0	0	0	1	1	1	2	1	0	2	2	0	0	1	2	0	1	0	1	0
833	1	2	0	0	0	0	2	0	2	0	0	0	0	0	0	0	0	0	1	1	2	0	1	1	1	1	1	0	2	1	1	0	1	0	0	2	1	0	1	0	1	0	0	0	0	0	0	1	0
834	0	1	0	1	0	0	2	0	2	0	0	1	2	1	1	0	0	0	0	0	1	0	1	1	0	0	0	1	1	1	1	1	1	1	0	2	1	0	0	0	0	0	0	1	0	1	0	2	0
835	1	1	0	1	0	0	2	0	2	0	0	1	1	1	0	0	0	0	1	1	1	0	0	2	0	0	0	1	2	1	1	1	1	0	1	1	0	2	0	0	0	1	1	2	1	1	0	1	0
836	1	2	0	0	0	0	1	0	2	0	0	1	0	0	0	0	1	1	1	1	1	0	0	2	0	0	0	2	2	1	1	0	0	0	0	2	2	0	0	0	0	0	0	0	0	0	0	2	0
837	0	1	0	1	0	0	1	0	2	0	0	0	1	1	0	0	2	2	0	0	1	0	1	1	0	0	0	0	2	2	1	0	1	0	0	2	2	1	0	0	0	1	0	2	2	0	0	2	0
838	1	0	0	1	0	0	2	1	1	0	0	1	1	1	0	0	0	0	0	0	0	0	0	2	0	0	0	0	2	1	0	0	1	0	0	2	2	0	0	0	0	1	0	2	0	0	0	1	1
839	1	2	0	0	0	0	1	0	1	0	1	1	1	1	0	0	2	2	1	1	2	0	1	1	0	1	1	1	2	1	0	0	1	2	0	2	2	0	1	1	0	0	1	2	1	1	0	1	0
840	0	1	0	1	0	0	2	0	1	0	0	0	0	0	0	0	2	2	0	0	2	0	1	1	0	0	0	0	2	2	0	1	1	2	0	1	2	0	1	1	0	0	0	1	0	0	0	1	0
841	0	1	1	0	1	1	2	0	2	0	0	0	0	0	0	0	0	0	1	2	1	0	0	2	0	0	0	0	2	2	1	1	1	0	1	2	1	1	0	0	0	0	0	2	0	0	0	0	0
842	1	0	0	0	0	0	2	0	2	0	0	0	1	0	0	1	1	1	1	1	1	0	1	1	0	0	0	0	2	2	1	2	2	0	0	0	0	0	2	1	1	1	0	2	2	1	0	1	0
843	0	0	0	0	0	0	1	0	2	0	0	2	2	2	0	0	2	2	0	0	1	0	0	2	0	0	0	0	2	1	0	0	1	0	0	2	1	0	0	0	0	0	0	1	0	0	0	2	0
844	1	1	0	0	0	1	2	0	2	0	0	0	0	0	0	0	0	0	2	1	2	0	1	1	0	1	0	1	2	0	1	2	2	0	1	2	2	1	0	0	1	0	1	2	1	2	0	1	0
845	1	1	0	0	0	0	2	0	2	0	0	0	1	1	0	0	0	0	1	0	1	0	0	2	0	0	0	1	2	1	2	0	2	0	0	2	2	0	2	2	0	0	1	1	1	1	0	1	0
846	1	1	0	1	0	0	1	0	0	0	1	1	1	1	0	0	2	2	1	1	2	0	0	2	0	0	0	1	2	0	1	1	0	2	1	2	1	0	0	0	0	0	0	2	0	0	0	2	0
847	0	0	1	0	1	0	1	0	1	0	1	0	0	0	0	0	2	0	0	0	2	0	1	1	0	0	0	0	2	2	0	0	0	0	0	2	1	0	0	0	0	0	0	1	0	1	0	2	0
848	0	2	0	0	0	0	2	0	2	0	1	0	1	0	0	1	0	1	1	0	1	0	1	1	0	0	1	0	2	1	1	1	1	2	0	2	1	0	2	2	0	0	0	1	0	0	0	1	0
849	1	1	0	0	0	1	1	0	2	0	0	0	0	0	0	0	1	1	1	1	0	0	0	2	0	0	0	2	2	1	1	0	0	1	0	1	2	0	2	2	0	1	0	1	1	0	0	1	0
850	0	2	1	0	1	1	1	0	1	1	2	1	1	1	0	0	1	1	1	1	1	0	0	2	0	0	0	1	2	1	1	0	0	0	0	2	2	1	0	0	1	0	1	2	1	0	0	2	0
851	1	2	0	0	0	0	1	1	1	0	1	1	1	1	0	0	0	0	1	1	2	0	0	2	0	0	0	1	1	0	0	1	1	1	0	2	1	0	2	2	0	0	1	2	1	1	0	1	0
852	1	1	0	1	0	0	2	0	1	0	0	0	0	0	0	0	1	0	0	0	2	0	0	2	0	0	0	0	2	2	1	0	1	2	0	1	1	0	1	0	1	0	1	1	1	1	0	1	0
853	0	1	0	0	0	0	1	1	2	0	0	0	1	0	0	1	2	1	0	0	2	0	0	2	0	0	0	2	2	1	1	0	2	0	0	1	1	0	0	0	0	0	0	2	0	0	0	2	0
854	0	2	1	1	0	0	2	0	2	0	0	0	0	0	0	0	2	0	0	0	2	1	0	2	0	0	0	0	1	1	0	0	1	1	0	2	1	0	2	2	1	0	0	1	0	1	0	1	0
855	0	1	0	1	0	0	2	0	2	0	0	0	0	0	0	0	2	1	1	0	2	0	1	1	1	1	0	0	2	2	0	0	1	2	0	1	0	1	1	1	0	0	0	2	0	1	1	2	0
856	0	1	0	0	0	0	1	0	0	0	1	0	2	0	0	1	1	1	0	0	2	0	0	2	0	1	0	0	2	1	0	0	1	2	0	2	1	1	0	0	0	0	1	2	0	0	0	2	0
857	1	1	0	0	0	0	1	2	2	0	0	1	1	1	0	0	1	0	1	1	1	0	0	2	0	1	0	0	1	1	0	0	0	1	0	2	2	1	0	0	0	0	0	2	0	0	0	2	0
858	0	1	1	0	1	1	2	0	1	0	0	0	1	1	0	0	1	0	0	0	2	1	0	2	0	0	0	0	2	1	0	0	1	1	0	2	1	1	0	0	0	0	0	1	0	0	0	2	0
859	1	0	0	0	0	0	2	0	1	0	0	0	0	0	0	0	1	0	0	0	2	0	0	2	0	0	0	0	2	2	0	0	0	0	0	2	1	0	1	1	0	0	0	0	0	0	0	1	1
860	0	2	0	1	0	0	2	1	1	0	0	0	0	0	0	0	0	1	1	1	2	0	1	1	1	1	0	1	2	1	1	1	1	0	0	1	2	1	0	0	0	0	1	2	1	0	0	0	0
861	0	1	0	0	0	0	1	0	0	0	1	0	0	0	0	0	2	1	0	0	1	0	1	1	0	1	0	0	2	0	0	0	1	0	0	2	1	0	0	0	0	1	0	1	2	0	0	2	0
862	1	2	0	0	0	0	1	0	0	0	1	0	0	0	0	0	2	0	0	0	2	1	1	1	1	1	0	0	2	2	0	0	1	0	0	1	1	0	1	1	0	0	1	2	1	0	0	1	0
863	0	0	0	0	0	1	2	1	2	0	0	0	0	0	0	0	2	1	0	0	2	0	0	2	0	0	0	0	2	2	1	0	1	0	0	2	1	0	1	0	1	0	0	2	0	0	0	1	1
864	1	0	0	0	0	1	1	0	1	1	1	0	0	0	0	0	2	1	0	1	1	0	0	2	0	0	0	0	2	1	0	1	2	0	0	0	1	0	1	1	0	0	0	2	0	0	0	1	1
865	0	2	1	1	0	0	2	1	1	1	0	0	0	0	0	0	0	0	1	1	1	0	1	1	1	1	0	1	1	1	1	1	2	0	0	1	2	0	0	0	0	0	0	2	1	1	0	1	0
866	1	0	1	0	0	1	2	0	2	0	0	1	1	1	0	0	2	1	0	0	1	1	0	2	0	0	0	0	2	2	0	2	1	0	0	1	1	0	1	1	0	0	1	2	1	1	0	2	0
867	0	1	0	0	0	0	1	0	1	0	1	1	1	1	0	0	2	0	0	1	2	0	0	2	0	0	0	0	1	1	1	2	2	0	1	2	1	0	0	0	0	0	0	0	0	0	0	1	0
868	1	2	0	1	0	0	2	0	2	0	0	0	1	1	0	0	1	0	0	0	1	0	0	2	0	0	0	1	2	1	2	0	0	0	0	2	1	0	1	1	0	0	0	2	0	0	0	2	0
869	1	1	0	0	0	0	2	0	2	0	0	1	2	2	0	0	2	2	2	2	0	1	0	2	0	0	0	0	2	2	0	1	0	0	1	2	2	0	0	0	0	0	0	2	0	0	0	1	0
870	0	0	1	1	1	0	1	1	1	0	1	1	1	0	0	0	0	0	1	1	2	0	0	2	0	0	0	0	2	2	1	0	1	1	1	2	1	0	1	1	0	1	0	1	0	0	0	1	1
871	0	0	0	0	0	0	2	0	1	0	0	0	0	0	0	0	0	0	2	1	1	0	0	2	0	0	0	0	2	2	0	0	2	0	0	2	1	1	0	0	0	0	0	2	0	0	0	1	1
872	0	1	0	0	0	0	1	1	1	0	1	0	0	0	0	0	1	1	1	0	2	1	0	2	0	0	0	0	2	2	0	1	1	0	0	1	1	0	1	1	0	0	2	2	2	1	0	2	0
873	1	1	0	1	0	0	1	0	1	0	1	1	2	1	0	0	1	0	1	1	2	0	1	1	1	1	0	1	2	0	1	1	1	2	0	2	1	0	1	1	0	0	0	1	0	0	0	2	0
874	0	1	1	0	1	1	2	1	2	0	0	1	1	1	0	0	1	1	2	2	1	0	1	1	0	0	0	0	2	1	0	2	2	0	0	2	1	0	0	0	0	0	0	1	0	0	0	0	0
875	1	2	0	0	0	1	2	0	1	0	0	2	2	1	1	0	2	2	0	0	1	0	1	1	1	1	0	0	2	2	1	0	0	0	0	1	1	0	2	2	0	0	0	1	0	1	0	1	0
876	1	1	0	2	0	0	2	0	2	0	0	0	0	0	0	0	0	0	1	1	2	0	1	1	0	0	0	0	1	1	1	1	2	0	0	1	1	0	2	2	0	0	0	2	0	0	0	0	0
877	0	1	0	0	0	0	2	0	2	0	0	1	2	1	0	0	1	0	1	1	2	0	0	2	0	1	0	0	2	2	0	2	1	1	1	2	1	1	1	0	1	1	0	2	2	1	0	2	0
878	1	2	0	0	0	0	2	0	2	0	0	0	1	0	0	1	2	2	1	1	2	0	1	1	1	1	0	1	2	1	1	0	1	0	0	2	1	1	0	0	0	0	0	2	0	0	0	0	1
879	0	1	0	1	0	0	1	0	0	0	1	0	1	1	0	0	0	0	1	1	2	0	0	2	0	0	0	0	2	1	0	0	0	0	0	2	1	1	0	0	0	0	1	1	1	0	0	1	0
880	0	0	0	0	0	0	2	0	2	0	0	1	1	1	0	0	1	0	0	1	1	0	0	2	0	1	1	0	2	1	1	1	1	0	0	2	1	0	1	0	1	0	1	1	1	0	0	2	0
881	0	1	0	1	0	0	2	1	2	0	0	0	0	0	0	0	1	1	1	1	1	0	0	2	0	0	0	0	1	1	0	1	2	0	0	1	2	0	0	0	0	0	1	2	1	1	0	2	0
882	0	1	0	0	0	0	2	0	2	0	0	0	0	0	0	0	1	1	0	0	2	0	0	2	0	1	0	0	2	2	0	1	1	0	0	2	1	1	0	0	0	0	0	1	1	0	0	0	1
883	1	1	0	0	0	0	0	0	1	0	0	0	0	0	0	0	0	0	2	1	0	0	1	1	0	0	1	0	1	0	0	2	1	0	0	1	2	0	2	2	1	1	0	2	1	0	0	0	0
884	0	0	0	0	0	0	2	0	1	0	0	0	0	0	0	0	0	0	2	1	1	0	0	2	0	0	0	0	2	2	1	2	1	0	0	0	1	1	1	0	1	0	0	1	0	0	0	0	1
885	0	2	0	0	0	0	2	0	2	0	0	0	1	0	0	1	1	1	0	0	2	0	1	1	0	1	0	1	2	1	1	2	2	0	0	0	2	0	1	1	0	0	0	2	1	1	0	2	0
886	1	2	1	1	1	0	2	0	1	0	0	0	2	0	0	1	2	1	2	2	1	0	1	1	1	1	0	1	2	0	1	1	2	0	0	1	1	0	2	2	0	2	0	2	1	0	0	2	0
887	1	0	0	2	0	1	2	1	2	0	0	0	1	1	0	0	0	0	1	0	1	0	1	1	1	1	0	0	2	2	0	0	1	0	0	2	2	0	1	1	0	0	0	1	1	0	0	0	1
888	1	0	0	1	0	0	2	0	1	0	0	0	0	0	0	0	2	1	1	1	1	0	0	2	0	0	0	0	1	1	0	1	1	0	0	1	1	1	1	1	0	0	1	1	1	2	0	2	0
889	1	2	0	0	0	0	2	0	2	0	0	0	0	0	0	0	0	0	1	1	2	0	1	1	0	0	0	1	1	1	0	1	1	1	0	2	2	0	1	1	0	0	1	2	1	0	0	1	0
890	1	2	0	0	0	0	2	0	1	0	0	0	0	0	0	0	0	0	2	1	0	0	1	1	1	0	0	1	2	0	1	0	0	0	0	1	2	0	1	1	0	0	0	1	0	0	0	0	0
891	1	1	0	1	0	0	1	0	2	0	0	1	1	1	0	0	2	2	2	2	0	0	1	1	1	1	0	1	1	1	1	1	1	0	0	2	1	0	0	0	0	0	2	2	1	1	0	0	2
892	1	1	0	1	0	0	1	0	1	0	0	1	1	1	0	0	2	2	0	0	1	0	2	0	0	1	0	0	2	2	0	1	1	1	1	2	1	1	1	1	0	1	0	2	0	2	0	1	1
893	0	0	0	1	0	0	2	1	1	0	0	1	2	1	0	0	0	0	0	0	1	0	0	2	0	0	0	0	2	2	1	1	1	0	0	1	0	0	1	1	0	0	0	1	0	0	0	0	0
894	0	2	0	0	0	0	2	0	2	0	0	1	2	0	1	0	0	0	0	0	2	0	1	1	1	1	0	0	2	1	1	0	0	1	2	2	1	1	0	0	0	2	0	2	0	0	0	1	0
895	0	0	0	0	0	1	2	0	2	0	0	0	1	1	0	0	2	0	1	1	2	1	0	2	0	0	0	1	1	1	0	1	0	1	2	2	2	0	0	0	0	1	0	1	1	0	0	0	0
896	1	2	0	0	0	0	1	0	0	0	1	1	2	1	0	0	1	1	0	0	0	0	0	2	0	0	0	2	1	0	0	1	1	0	0	1	2	0	0	0	0	0	0	2	0	1	0	0	1
897	1	2	0	0	0	0	2	1	1	0	0	2	2	1	1	0	0	0	0	0	1	0	0	2	0	0	0	1	2	1	2	1	1	0	1	1	1	0	0	0	0	0	0	0	0	0	0	1	0
898	1	2	1	0	0	1	2	0	2	0	0	1	1	1	0	0	1	1	2	2	1	0	1	1	0	0	0	0	1	1	1	1	0	2	1	2	2	0	2	2	0	0	0	0	1	0	0	2	0
899	0	1	1	1	0	0	2	0	2	0	0	0	0	0	0	0	1	1	0	0	2	0	0	2	0	1	0	1	2	2	0	1	1	2	0	2	1	0	2	1	1	0	0	1	0	0	0	1	1
900	0	2	0	1	0	0	1	1	1	0	1	1	2	2	0	0	2	2	1	1	2	0	0	2	0	0	0	2	2	1	1	1	1	0	0	2	2	0	1	1	0	0	0	1	0	0	0	2	0
901	0	0	1	0	0	1	2	1	2	0	0	1	1	1	0	0	2	1	1	0	2	1	0	2	0	0	0	0	1	1	1	0	0	2	1	1	0	0	1	1	0	0	0	1	0	1	0	0	0
902	0	1	0	1	0	0	1	0	0	0	0	0	0	0	0	0	0	0	2	1	1	0	1	1	0	1	0	0	2	1	0	1	2	0	0	1	2	1	0	0	1	0	0	1	2	1	0	0	0
903	0	2	0	0	0	0	1	0	1	0	1	2	2	1	1	0	2	0	1	1	2	0	0	2	0	0	0	1	2	1	1	1	2	0	0	1	1	0	2	2	1	0	1	1	1	2	0	0	0
904	0	1	0	0	0	0	2	0	2	0	0	0	1	0	0	0	2	2	1	1	1	0	0	2	0	0	0	0	2	2	2	1	0	0	0	1	1	0	0	0	1	0	0	1	0	0	0	2	0
905	0	1	0	0	0	0	2	0	2	0	0	1	1	0	1	0	1	0	0	0	2	0	1	1	0	1	0	2	2	1	1	1	1	0	0	1	2	0	0	0	0	0	1	2	1	2	0	1	1
906	0	2	1	2	0	0	2	1	1	0	0	0	1	0	0	1	2	1	0	1	2	0	2	0	1	1	0	0	2	2	0	0	1	1	0	2	1	1	1	1	0	0	1	2	1	0	0	1	1
907	1	1	0	0	0	0	2	0	2	0	0	2	2	1	1	0	1	1	2	1	0	0	0	2	0	0	0	0	2	1	0	2	2	0	0	1	1	1	1	1	0	0	1	2	0	0	0	2	0
908	0	0	0	0	0	0	2	1	2	0	0	0	1	0	1	0	1	0	0	0	1	0	0	2	0	1	0	0	1	0	0	0	0	0	0	2	1	0	1	1	0	0	1	2	1	0	0	0	1
909	0	0	1	0	1	0	1	1	1	0	1	0	0	0	0	0	1	1	1	1	1	0	1	1	0	0	0	0	2	2	0	2	2	0	0	1	0	1	1	1	0	1	0	2	0	1	0	1	0
910	1	1	0	0	0	0	1	0	1	0	1	0	1	0	0	0	1	0	0	0	1	0	1	1	0	1	0	1	2	2	0	0	0	0	0	1	1	0	0	0	0	0	0	1	0	0	0	2	0
911	1	0	0	0	0	1	2	0	2	0	0	0	0	0	0	0	2	0	1	0	2	0	0	2	0	0	0	0	2	2	0	1	1	0	0	2	1	0	2	1	1	0	1	1	1	2	0	1	0
912	0	1	0	0	0	1	0	0	1	1	1	0	0	0	0	0	0	0	1	1	2	0	0	2	0	0	0	0	2	1	0	0	0	1	2	2	0	0	2	2	1	0	0	2	0	0	0	2	0
913	1	2	0	0	0	0	2	1	2	0	0	1	2	2	0	0	1	1	1	1	1	1	0	2	0	0	0	0	2	1	0	0	1	1	0	2	1	0	1	1	0	1	0	1	1	0	0	1	1
914	0	2	0	0	0	0	2	0	2	0	0	0	0	0	0	0	2	2	0	0	1	0	0	2	0	0	0	1	2	1	2	2	2	0	0	2	1	0	2	2	0	0	0	1	0	1	0	2	0
915	0	0	0	0	0	0	2	0	1	0	0	2	1	1	0	0	2	0	0	0	2	0	0	2	0	0	0	1	2	2	0	1	2	0	0	2	2	0	1	1	0	0	1	2	1	0	0	1	0
916	1	0	0	0	0	0	2	0	2	0	0	0	0	0	0	0	0	1	1	1	2	0	0	2	0	0	0	0	2	2	0	0	0	0	0	2	1	0	0	0	0	2	0	2	1	0	0	2	0
917	1	2	0	0	0	0	2	1	2	0	0	0	0	0	0	0	0	0	1	1	1	0	0	2	0	0	0	1	0	0	0	0	1	1	1	2	1	0	0	0	0	0	0	1	1	0	0	0	1
918	0	1	0	1	0	0	2	0	2	0	0	0	0	0	0	0	2	0	0	0	1	0	1	1	0	0	0	0	2	0	0	0	0	0	0	2	2	0	1	1	0	0	0	2	0	0	0	2	0
919	1	2	1	0	0	0	2	0	1	0	0	1	1	0	1	0	2	0	0	0	1	0	0	2	0	1	0	0	2	2	0	2	1	0	1	2	2	0	0	0	0	0	1	2	1	1	1	2	0
920	0	2	0	0	0	0	2	0	1	0	0	0	1	1	0	0	2	2	1	1	2	0	1	1	0	0	0	0	2	1	1	1	1	0	0	1	2	0	2	2	0	0	0	1	0	0	0	1	0
921	1	1	0	1	0	0	2	1	2	0	0	0	2	0	0	1	1	0	0	0	1	0	0	2	0	0	0	0	2	2	0	1	2	0	1	1	1	1	0	0	0	2	0	2	0	0	0	2	0
922	1	0	0	1	0	1	2	0	2	0	0	1	1	1	0	0	1	0	1	1	2	0	0	2	0	0	0	0	2	1	0	1	2	0	1	2	0	2	0	0	0	0	0	1	1	0	0	1	0
923	0	0	0	0	0	0	2	1	2	0	0	0	0	0	0	0	1	0	0	0	1	0	1	1	0	0	0	1	2	2	0	1	1	0	0	2	1	0	1	1	0	0	0	2	0	0	0	2	0
924	1	1	0	0	0	0	1	0	0	0	1	1	1	0	1	0	0	0	1	1	2	0	1	1	1	1	0	0	2	1	0	0	1	1	1	2	1	0	1	1	0	0	1	2	1	0	0	2	0
925	0	2	0	0	0	0	1	0	1	0	1	1	1	1	0	0	1	0	1	1	2	0	0	2	0	0	0	1	1	0	1	2	1	0	0	2	2	0	1	1	1	0	0	1	0	0	0	0	0
926	0	0	0	0	0	1	2	1	2	0	0	0	1	0	0	0	1	1	0	0	2	0	0	2	0	0	0	0	2	2	0	1	1	0	0	2	2	0	0	0	0	1	0	2	2	0	0	1	0
927	0	1	1	1	1	1	1	0	1	0	1	1	2	1	0	1	1	0	1	2	1	2	0	2	0	0	0	0	2	1	0	1	1	2	0	1	1	1	0	0	0	0	0	1	0	0	0	2	0
928	0	1	0	0	0	0	2	0	2	0	0	0	0	0	0	0	1	1	0	0	1	0	1	1	0	0	0	0	2	1	0	0	2	1	0	2	2	0	0	0	1	0	0	2	0	0	0	2	0
929	1	0	0	1	0	1	2	0	0	0	0	0	1	1	0	0	1	0	0	1	1	1	0	2	0	0	0	0	2	2	0	0	1	0	0	1	1	0	1	1	0	0	0	2	1	1	0	0	0
930	0	1	0	1	0	0	2	0	0	0	0	1	1	1	0	0	1	0	0	0	1	0	0	2	0	0	0	0	2	1	0	2	1	0	1	2	1	1	0	0	0	0	0	1	0	1	0	1	0
931	0	0	0	1	0	0	2	0	2	0	0	1	0	0	0	0	1	1	1	1	2	0	0	2	0	0	0	0	2	1	0	1	1	1	2	2	1	1	0	0	0	1	0	1	0	0	0	1	0
932	1	2	0	0	0	0	2	0	2	0	0	0	0	0	0	0	2	1	0	0	2	0	1	1	0	0	0	0	2	2	0	0	1	0	0	1	1	0	0	0	0	0	1	2	2	2	0	2	0
933	0	1	0	0	0	0	1	0	2	0	0	0	1	0	0	0	1	1	0	1	1	0	2	0	0	1	0	0	1	1	1	0	2	1	0	1	2	0	2	2	0	1	0	2	1	0	0	2	0
934	1	1	0	1	0	0	2	0	2	0	0	0	0	0	0	0	1	1	1	1	2	0	0	2	0	0	1	1	2	2	0	1	1	0	0	2	1	0	0	0	0	0	0	0	0	0	0	2	0
935	1	1	0	1	0	0	2	0	2	0	0	1	1	1	0	0	1	0	0	0	2	1	0	2	0	0	0	0	2	2	1	0	1	2	2	2	2	0	0	0	0	0	0	1	0	1	0	1	0
936	0	0	0	0	0	1	2	0	2	0	0	0	0	0	0	0	1	1	1	1	0	0	0	2	0	0	0	0	2	1	1	1	1	0	0	1	1	1	0	0	0	0	1	2	1	1	0	2	0
937	1	0	1	0	1	0	2	0	1	0	0	0	0	0	0	0	1	0	1	1	1	0	1	1	0	1	0	2	2	2	0	1	1	0	0	2	1	0	1	1	0	0	1	1	1	0	0	1	0
938	1	1	0	0	0	1	2	0	0	0	0	0	1	1	0	0	0	1	1	1	2	0	1	1	1	1	0	1	2	1	2	0	0	0	0	1	1	1	0	0	0	1	0	2	1	0	0	1	1
939	1	1	0	0	0	0	1	0	1	0	1	1	1	1	0	0	1	1	1	1	1	0	1	1	0	0	0	0	2	2	0	1	1	2	0	2	2	0	0	0	0	0	1	1	1	1	0	1	0
940	1	0	0	0	0	1	1	0	1	0	1	0	0	0	0	0	1	0	2	2	1	0	1	1	1	1	0	1	1	1	1	0	1	1	1	2	0	1	1	1	0	0	0	2	0	0	0	1	0
941	0	0	0	0	0	1	1	1	1	0	1	2	2	2	0	0	2	1	0	0	2	0	1	1	1	2	0	1	1	1	0	0	1	1	1	1	2	0	0	0	0	0	0	2	0	0	0	1	0
942	1	1	0	1	0	0	1	0	1	0	1	2	2	2	0	0	1	0	1	1	1	0	1	1	0	0	1	2	2	1	1	0	0	0	0	2	1	0	0	0	0	0	1	2	1	0	0	2	0
943	0	2	0	0	0	0	2	0	1	0	1	1	2	2	0	0	2	1	1	1	1	0	0	2	0	0	0	1	1	1	0	0	0	0	1	2	0	1	1	1	0	1	0	1	0	0	0	1	0
944	0	1	2	0	1	0	2	0	2	0	0	0	1	1	0	0	2	1	0	0	1	0	1	1	1	1	0	0	2	1	1	0	1	0	0	2	1	2	0	0	0	2	0	2	1	0	0	2	0
945	1	1	0	0	0	1	1	0	2	1	0	0	0	0	0	0	1	1	1	1	2	0	0	2	0	0	0	0	2	2	1	0	0	1	1	2	0	0	2	1	1	1	0	2	1	1	0	1	1
946	1	2	1	0	0	0	1	0	1	1	0	2	2	1	1	0	1	1	2	2	1	0	1	1	0	1	0	1	2	1	0	2	2	0	0	1	2	1	0	0	0	1	0	2	1	1	0	2	0
947	0	1	0	0	0	1	2	1	2	0	0	1	1	1	0	0	2	0	0	0	2	0	1	1	0	0	0	1	2	1	2	2	1	0	0	2	1	0	0	0	0	0	0	2	0	0	0	0	0
948	0	2	0	1	0	0	2	0	2	0	0	0	0	0	0	0	1	0	1	1	1	0	0	2	0	0	0	1	2	0	1	0	1	0	0	2	0	0	2	2	0	1	0	2	2	1	0	2	0
949	0	0	1	0	0	1	2	0	2	0	0	0	0	0	0	1	1	1	1	1	2	0	0	2	0	0	0	0	2	0	0	1	1	0	0	2	2	0	0	0	0	0	0	0	1	0	0	2	0
950	0	1	0	0	0	0	1	0	0	0	0	1	2	1	0	0	1	0	1	1	2	0	0	2	0	0	1	2	2	1	1	1	1	1	0	2	1	1	0	1	0	1	0	2	1	0	0	2	0
951	1	0	0	0	0	0	2	0	2	0	0	1	1	1	0	0	2	0	0	0	2	1	1	1	1	1	0	0	2	2	1	1	1	1	0	1	1	0	1	0	1	0	0	2	0	0	0	1	0
952	1	1	0	0	0	1	1	1	1	1	1	1	1	1	0	0	1	1	1	0	2	1	0	2	0	0	0	1	2	1	2	1	1	0	0	2	1	1	0	0	0	0	1	2	0	1	0	1	0
953	1	0	0	0	0	0	2	1	2	0	0	0	1	0	0	1	1	0	0	0	1	0	1	1	0	1	0	0	2	2	1	0	1	0	0	1	1	0	1	1	0	0	0	0	0	1	0	0	0
954	0	1	1	1	0	0	2	1	2	0	0	0	0	0	0	1	2	0	1	1	1	0	0	2	0	0	0	0	2	2	0	0	1	0	0	1	2	0	1	1	0	0	0	1	1	0	0	2	0
955	1	2	0	1	0	0	1	0	1	0	1	1	2	1	0	0	1	1	1	0	1	0	0	2	0	0	0	0	1	1	1	0	1	1	1	1	1	1	1	1	0	0	0	2	0	0	0	2	0
956	0	2	0	0	0	0	2	0	2	0	0	0	0	0	0	1	1	1	0	0	1	0	0	2	0	1	0	0	2	2	1	2	2	0	0	1	0	0	1	1	0	1	1	2	1	1	0	1	1
957	0	1	0	1	0	0	2	0	1	0	0	1	1	1	0	0	1	0	0	0	1	0	0	2	0	0	0	0	2	1	0	1	1	0	0	2	1	0	0	0	1	0	2	2	1	1	0	2	0
958	0	2	0	0	0	0	2	0	2	0	0	0	0	0	0	0	0	0	0	0	2	0	0	2	0	0	0	1	2	2	0	0	1	0	0	2	1	0	0	0	0	1	0	2	1	0	0	1	0
959	0	0	0	0	0	2	2	1	2	0	0	1	1	1	0	0	1	1	0	0	2	0	1	1	1	1	0	0	1	0	0	1	0	0	0	1	1	0	0	0	0	0	0	2	1	1	0	1	1
960	0	1	0	0	0	0	1	0	2	0	0	0	1	0	0	1	1	0	0	0	1	0	1	1	1	2	0	0	2	1	1	1	1	1	0	1	2	0	0	0	0	0	0	1	0	0	0	0	0
961	0	2	0	0	0	0	2	0	2	0	0	0	0	0	0	0	2	1	0	0	2	0	0	2	0	0	0	0	2	0	0	1	1	0	0	2	1	1	0	0	0	0	0	2	1	1	0	2	0
962	0	2	0	2	0	0	2	0	1	0	0	0	2	0	0	1	1	1	0	1	1	0	0	2	0	0	0	1	2	1	1	1	1	0	0	2	1	0	2	2	1	1	0	2	1	1	0	2	0
963	0	2	0	0	0	0	1	0	1	0	0	0	0	0	0	0	0	0	1	1	0	0	0	2	0	0	0	0	1	0	0	0	1	0	0	2	2	1	0	0	0	0	0	1	0	0	0	2	0
964	0	1	0	0	0	1	1	0	2	1	0	0	0	0	0	0	1	1	1	1	2	0	0	2	0	0	0	0	2	2	1	1	1	0	0	2	1	0	2	1	1	0	1	2	1	1	0	1	0
965	1	2	0	0	0	0	2	0	2	0	0	0	0	0	0	0	1	0	1	1	2	0	0	2	0	0	0	0	2	1	1	1	0	1	2	2	2	0	0	0	0	0	0	1	0	0	0	0	2
966	1	2	0	0	0	0	1	0	1	0	1	1	1	1	0	0	0	0	1	0	1	0	1	1	0	1	0	0	1	1	0	0	1	0	0	2	2	0	2	2	0	0	1	1	1	0	0	1	0
967	1	1	0	0	0	0	2	0	2	0	0	0	0	0	0	0	2	2	0	0	2	0	0	2	0	1	0	0	1	0	0	0	2	0	0	1	2	0	1	1	0	0	1	2	1	1	0	2	0
968	1	1	0	0	0	1	2	0	0	0	0	1	2	1	0	0	2	1	0	0	2	1	0	2	0	0	1	1	2	1	0	1	2	0	1	1	2	0	1	0	1	0	0	0	1	0	0	1	0
969	1	0	0	0	0	0	2	1	2	0	0	0	0	0	0	0	0	0	1	1	2	0	0	2	0	1	0	0	2	2	1	0	1	1	1	1	1	0	1	1	0	0	0	0	0	0	0	0	0
970	0	1	0	0	0	0	1	0	1	0	1	0	0	0	0	0	1	1	1	1	1	0	0	2	0	0	0	0	2	2	1	1	1	1	0	1	2	0	0	0	0	0	0	1	0	0	0	2	0
971	1	1	1	1	0	1	2	1	2	0	0	0	2	0	1	1	2	2	1	1	1	0	0	2	0	0	0	0	1	1	0	0	0	1	0	1	1	0	1	1	0	0	0	1	0	1	0	1	0
972	1	0	1	0	0	1	1	0	1	0	1	1	1	1	0	0	1	1	1	1	1	0	0	2	0	0	0	0	2	2	0	1	1	0	0	1	1	0	1	1	0	0	0	1	1	0	0	0	0
973	1	2	0	1	0	0	2	0	2	0	0	0	0	0	0	0	1	0	0	0	2	0	1	1	0	0	0	0	2	1	1	2	1	0	0	2	1	1	0	0	0	1	0	1	1	0	0	1	0
974	0	1	0	0	0	0	2	0	2	0	0	0	0	0	0	0	0	0	0	0	2	0	0	2	0	0	0	1	1	1	1	0	1	0	0	1	1	1	0	0	0	0	1	1	1	1	0	2	0
975	0	2	0	0	0	0	2	1	2	0	0	0	0	0	0	0	0	0	1	2	1	1	0	2	0	0	0	0	2	1	1	1	1	0	0	2	2	1	0	0	1	0	0	1	0	1	0	0	0
976	0	1	0	0	0	0	2	0	1	0	0	0	0	0	0	0	0	0	1	1	1	0	0	2	0	0	0	0	2	1	0	0	1	0	0	2	1	0	1	1	0	0	0	2	1	0	0	1	0
977	1	0	0	0	0	0	1	0	0	0	0	0	0	0	0	0	2	0	0	0	2	0	1	1	0	0	0	0	2	1	0	0	2	1	0	2	0	1	1	1	0	0	0	2	0	0	0	2	0
978	0	1	0	0	0	0	1	0	0	0	1	0	1	1	0	0	0	0	1	1	2	0	1	1	1	1	0	0	2	1	0	0	0	2	2	2	2	0	1	1	0	0	0	1	0	0	0	1	1
979	0	0	0	0	0	0	2	0	2	0	0	0	0	0	0	0	1	1	1	0	1	0	1	1	1	1	0	1	2	1	2	2	1	0	1	2	2	0	0	0	0	0	1	2	0	0	0	1	0
980	1	1	0	0	0	0	1	2	2	0	0	0	0	0	0	0	1	0	0	0	1	0	0	2	0	0	1	0	2	2	0	1	2	0	1	1	1	0	1	1	0	0	1	2	1	1	0	2	0
981	0	2	0	0	0	0	2	1	2	0	0	0	0	0	0	0	0	0	1	1	1	1	0	2	0	0	0	2	2	1	1	1	1	2	0	2	1	0	1	1	0	0	1	1	0	0	0	2	0
982	1	2	0	0	0	0	2	0	2	0	0	0	0	0	0	0	1	1	0	1	1	0	1	1	0	1	0	0	2	1	1	0	0	0	1	2	1	0	2	2	1	1	0	1	1	1	0	1	0
983	0	2	0	0	0	0	1	0	0	1	2	1	2	1	0	0	0	0	1	0	1	0	1	1	0	0	2	1	2	0	1	0	0	2	2	2	2	0	1	1	0	0	1	2	1	0	0	2	0
984	1	2	0	0	0	0	0	0	1	0	1	0	0	0	0	0	0	0	2	1	1	0	0	2	0	1	0	0	2	1	1	1	1	1	1	1	1	0	1	1	0	0	0	2	1	1	0	1	0
985	1	2	0	0	0	0	2	0	1	0	0	1	1	1	0	0	1	1	2	2	1	0	0	2	0	1	0	1	2	1	2	2	1	0	0	1	1	0	2	2	0	0	0	2	0	0	0	1	1
986	1	1	0	0	0	0	2	1	2	0	0	1	1	1	0	0	1	1	1	1	1	0	0	2	0	1	0	0	2	2	0	0	2	0	0	1	1	1	0	0	0	0	0	2	0	0	0	0	0
987	1	1	0	0	0	1	2	0	1	0	0	0	0	0	0	0	2	1	0	1	2	0	0	2	0	0	0	2	2	1	2	2	2	0	0	1	2	0	0	0	0	0	0	2	0	0	0	2	0
988	1	1	1	1	0	0	2	0	1	0	1	1	1	1	0	0	1	1	1	1	1	0	0	2	0	0	0	1	2	1	1	0	0	2	2	2	1	0	0	0	0	1	0	2	1	0	0	1	0
989	1	1	0	0	0	0	1	0	0	0	1	0	0	0	0	0	0	0	0	0	2	0	0	2	0	0	0	0	2	0	0	2	2	0	0	0	1	1	0	0	0	0	0	2	0	1	0	0	0
990	0	2	0	0	0	0	2	0	1	0	0	0	1	0	0	1	1	1	0	0	1	0	0	2	0	1	0	2	2	2	0	1	1	0	0	2	2	0	0	0	0	0	1	2	2	1	0	1	0
991	1	2	0	0	0	0	2	0	1	0	0	1	1	1	0	0	2	2	0	0	1	0	0	2	0	0	0	0	2	2	0	0	0	1	1	2	0	2	0	0	0	0	0	2	1	1	0	1	0
992	1	2	0	0	0	0	2	1	1	0	0	0	0	0	0	0	1	1	2	2	1	0	0	2	0	0	0	0	2	2	1	1	2	0	0	1	0	0	1	1	0	0	0	1	0	1	0	0	1
993	1	2	0	0	0	0	2	1	2	0	0	2	2	1	1	0	1	1	1	1	1	0	0	2	0	0	1	0	1	0	0	0	2	1	0	2	0	0	1	1	0	0	1	2	0	0	0	2	0
994	0	2	0	0	0	0	1	0	2	0	0	1	2	1	0	0	1	1	1	1	1	0	0	2	0	1	0	0	1	1	0	0	0	0	0	2	1	1	0	0	0	0	0	2	0	1	0	2	0
995	0	2	0	0	0	0	2	0	1	0	1	0	1	1	0	0	2	2	1	1	1	0	0	2	0	0	0	1	1	1	0	0	0	0	0	2	2	0	0	0	0	0	2	2	2	1	0	2	0
996	0	1	0	0	0	0	0	0	1	0	1	1	1	1	0	0	2	1	0	0	2	0	0	2	0	0	0	0	2	1	1	2	1	0	0	0	2	0	0	0	0	0	0	1	1	1	0	1	0
997	1	0	0	0	0	0	2	0	1	0	1	0	1	1	0	0	1	1	0	1	1	0	0	2	0	1	0	0	2	2	1	0	0	1	0	1	0	1	1	1	0	0	0	1	1	1	0	2	0
998	1	0	0	0	0	0	2	0	1	0	0	1	1	1	0	0	0	0	1	2	1	0	0	2	0	0	0	0	2	2	0	0	1	0	0	2	2	0	0	0	0	0	1	2	1	0	0	0	0
999	0	1	0	0	0	1	1	0	1	0	1	0	0	0	0	0	0	0	0	0	2	0	1	1	1	1	0	1	2	1	2	0	1	0	0	2	1	0	1	1	0	0	1	2	2	1	0	1	0
1000	0	0	0	0	0	0	2	0	0	0	1	1	2	2	0	0	1	1	0	1	2	0	0	2	0	0	0	0	1	0	0	1	2	0	0	2	1	0	0	0	0	0	1	2	1	1	0	2	0
[truncated: 252 more columns]
