# Supplementary material for: KNN-MDR: a learning approach for improving interactions mapping performances in genome wide association studies
Source: BMC Bioinformatics. 2017 Mar 21;18:184. doi: 10.1186/s12859-017-1599-7 (PMC5361736; doi:10.1186/s12859-017-1599-7)
Supplement: Supplementary file 5 — The data set(s) supporting the results of Table 3. (ZIP 7092 kb) [file 12859_2017_1599_MOESM5_ESM.zip › 000/S44/mkallsimul.dat]

1	0	2	0	0	0	0	2	1	2	0	0	0	1	0	0	0	0	0	0	1	0	0	2	2	0	0	1	2	1	1	0	2	2	1	0	2	1	0	1	1	1	0	0	0	0	0	0	2	0
2	1	1	1	1	0	1	2	2	1	0	0	0	0	0	0	0	0	1	0	2	0	0	2	2	0	2	1	2	1	1	1	1	1	1	0	2	1	0	1	1	1	1	1	0	1	0	1	0	0
3	0	2	0	1	0	1	2	0	2	0	0	1	1	1	0	0	0	1	0	1	0	0	2	2	0	0	2	2	0	2	0	1	1	2	0	2	1	0	1	1	1	0	0	0	1	0	0	1	0
4	0	0	2	0	0	2	2	0	2	0	0	0	0	0	0	0	0	1	0	2	0	0	2	2	0	0	0	1	1	1	0	0	0	2	0	2	2	0	0	2	2	0	0	0	0	0	1	1	1
5	0	1	2	1	0	2	1	1	1	0	1	0	0	0	0	0	0	0	0	1	0	0	2	2	0	0	1	2	0	1	0	0	0	2	1	2	1	0	2	0	0	1	1	0	0	0	0	2	0
6	1	0	2	0	1	1	1	1	1	0	1	0	0	0	0	0	0	0	1	1	1	0	1	1	0	0	0	1	1	1	0	0	0	2	2	2	1	0	0	0	0	0	0	0	0	2	0	1	0
7	0	1	1	1	0	1	2	1	1	0	0	0	0	0	0	0	0	2	0	2	0	0	2	2	0	0	2	2	0	2	1	1	1	0	0	0	2	0	1	1	1	0	0	0	0	0	0	2	0
8	0	0	2	1	0	2	2	1	2	0	0	1	1	0	0	0	0	0	0	1	0	0	2	2	0	0	1	2	0	1	0	0	2	1	0	2	1	0	2	0	0	0	0	1	0	0	0	1	1
9	0	0	2	1	1	1	2	2	1	0	1	1	1	0	0	1	0	1	0	2	0	0	1	1	1	1	2	2	0	2	1	1	0	2	2	2	1	0	0	1	1	1	1	1	0	0	1	0	0
10	1	0	2	1	0	2	1	1	1	0	1	0	0	0	0	0	0	1	2	0	1	0	2	2	0	0	2	2	0	2	1	1	2	1	0	1	1	0	2	0	0	0	0	0	1	0	0	2	0
11	0	1	1	0	1	1	1	1	1	0	1	0	0	0	0	0	1	2	1	1	1	0	2	2	0	1	1	1	1	1	0	1	1	1	0	2	1	1	1	0	0	0	0	0	0	1	0	1	1
12	0	2	0	0	0	0	2	2	1	0	0	0	1	1	0	0	1	0	1	1	1	0	2	2	0	1	1	1	1	1	0	1	1	2	0	2	1	0	1	1	1	1	1	0	1	0	0	2	0
13	1	0	2	1	0	2	2	2	0	0	0	0	0	0	0	0	0	1	2	0	1	0	2	2	0	0	1	2	2	1	1	0	1	1	0	1	0	0	1	0	0	1	1	0	2	1	0	1	1
14	0	1	1	1	0	2	2	0	2	0	0	0	0	0	0	0	0	0	1	1	1	0	2	2	0	1	2	0	1	0	1	1	1	0	0	1	0	0	2	1	0	0	0	0	1	1	0	1	1
15	1	2	0	0	0	0	1	2	1	0	1	0	1	1	0	0	0	1	0	2	0	0	2	2	0	0	2	2	0	2	0	0	1	0	0	2	1	0	1	2	1	1	1	0	1	1	0	1	1
16	0	1	2	0	0	2	1	2	1	0	1	0	1	1	0	0	0	0	0	2	0	0	2	2	0	0	1	2	0	2	1	0	1	1	1	1	1	0	0	1	1	1	1	0	1	1	0	1	0
17	0	0	2	1	0	2	1	1	1	0	1	1	2	2	0	0	0	0	1	1	1	1	2	2	0	0	1	1	2	1	0	2	2	0	0	1	1	0	1	1	1	1	0	0	2	0	1	0	0
18	1	0	2	0	0	2	1	1	0	0	1	0	1	0	1	0	0	1	0	2	1	0	2	2	0	0	1	2	1	1	1	0	1	0	0	2	1	0	2	0	0	0	0	0	0	0	0	2	0
19	1	2	0	1	0	1	1	1	2	0	0	0	1	0	1	0	0	0	0	2	1	1	1	2	0	1	2	2	2	2	0	0	0	2	0	2	1	0	1	2	1	0	0	0	0	0	0	0	1
20	0	0	2	0	0	1	2	1	2	0	0	0	1	1	0	0	0	0	0	1	0	0	2	2	0	0	2	2	1	2	1	0	0	2	2	2	1	0	1	1	0	0	0	0	0	1	0	2	0
21	0	1	1	1	0	1	2	2	2	0	0	1	1	0	0	0	0	2	1	1	1	0	2	2	0	0	0	0	1	0	1	0	0	2	0	0	1	0	1	2	2	0	0	0	0	0	0	2	0
22	0	1	2	0	0	2	1	2	0	0	1	0	1	0	0	0	0	1	2	0	1	0	2	2	0	0	2	2	1	1	2	0	1	0	0	1	2	0	1	1	1	1	1	0	1	1	0	2	0
23	1	0	2	0	0	1	2	1	2	0	0	0	0	0	0	0	0	1	0	2	0	0	1	1	0	1	0	2	1	1	1	0	0	2	0	2	1	0	0	2	2	0	0	1	0	0	0	1	0
24	0	1	1	0	0	1	2	1	2	0	0	1	2	1	0	1	0	0	1	1	1	0	1	1	1	1	2	2	0	2	0	0	0	1	1	1	1	0	1	1	1	1	1	0	1	1	0	1	0
25	0	1	1	1	0	2	2	2	1	0	0	0	0	0	0	0	0	1	1	1	0	0	2	1	1	2	2	2	1	2	1	0	2	1	0	1	0	0	2	0	0	2	2	0	2	1	0	1	0
26	0	1	1	1	0	2	2	1	2	0	0	0	1	1	0	0	0	0	1	0	1	1	2	2	0	0	2	2	1	1	2	0	0	2	2	2	1	0	1	2	1	1	1	0	1	1	0	2	0
27	0	2	1	1	0	1	1	1	1	1	1	1	1	1	0	0	0	1	0	2	0	0	2	2	0	0	0	1	2	0	1	0	1	1	0	1	1	1	0	1	1	0	0	0	0	0	1	1	0
28	0	1	1	0	0	1	2	1	1	0	0	1	1	1	0	0	0	0	1	0	1	0	2	2	0	0	2	2	1	2	0	0	1	1	0	1	2	0	1	1	1	1	0	0	1	1	0	2	0
29	1	1	1	1	0	2	2	0	2	0	0	1	2	2	0	0	0	0	0	1	0	0	0	1	1	1	2	2	0	2	0	0	0	2	1	2	0	0	0	0	0	0	0	0	0	1	0	1	0
30	0	1	1	0	0	1	1	1	1	0	1	1	1	0	0	0	0	0	1	1	1	0	0	0	1	1	2	2	0	1	1	1	1	1	0	2	2	0	2	0	0	1	0	0	0	0	0	1	1
31	0	0	2	1	0	2	1	2	0	0	0	0	0	0	0	0	0	0	1	1	0	0	2	2	0	0	1	2	0	1	0	1	1	2	0	2	0	0	2	1	0	0	0	0	0	0	0	0	0
32	0	0	2	0	0	1	2	1	2	0	0	0	1	1	0	0	0	1	1	1	0	0	1	1	0	1	1	1	2	0	0	0	1	2	2	2	1	0	1	1	1	1	1	1	0	0	0	1	0
33	1	1	0	0	0	1	2	2	1	0	0	1	1	1	0	0	0	0	0	1	0	0	2	2	0	0	1	1	1	1	0	1	2	1	0	1	1	0	1	1	1	0	0	0	1	0	0	1	1
34	0	1	1	0	0	1	2	1	2	0	0	0	0	0	0	0	0	0	1	1	0	0	1	1	1	2	1	1	1	1	1	0	1	1	0	1	2	0	0	2	2	0	0	1	0	0	0	0	1
35	0	1	1	1	0	1	2	1	1	0	0	1	2	1	0	0	0	1	0	2	0	0	2	2	0	0	2	2	1	1	1	0	1	2	0	2	0	0	2	0	0	0	1	0	1	1	0	2	0
36	0	0	2	0	0	2	1	1	1	0	1	0	1	1	0	0	0	0	1	1	1	0	2	2	0	1	1	2	1	1	2	1	1	1	0	2	1	1	0	1	1	0	0	0	1	0	1	1	0
37	0	2	0	0	0	0	1	2	0	0	1	0	1	1	0	0	0	1	1	1	1	0	2	2	0	0	2	2	0	2	1	2	1	1	0	1	1	0	0	2	2	0	0	0	0	2	0	1	0
38	0	2	1	1	0	1	1	1	1	0	1	0	1	1	0	0	0	0	2	0	1	0	2	2	0	0	0	2	1	0	1	2	1	2	1	2	2	0	2	0	0	0	0	0	1	1	1	0	1
39	0	1	2	0	0	2	1	2	1	0	1	0	0	0	0	0	0	0	2	0	0	0	2	2	0	0	1	1	1	1	0	1	1	2	1	2	1	0	1	1	1	0	0	0	0	1	1	0	0
40	0	0	2	1	0	2	2	0	2	0	0	1	2	2	0	0	0	1	2	0	1	0	2	2	0	0	2	2	0	0	0	1	1	2	1	2	2	0	1	1	1	0	0	0	0	0	0	2	0
41	0	2	2	0	0	1	1	2	1	0	1	1	1	0	0	1	0	0	0	1	0	0	2	2	0	1	1	1	1	1	0	1	1	1	0	1	1	0	1	1	1	0	0	0	0	0	0	2	0
42	0	1	1	0	1	1	1	0	2	0	0	1	1	1	0	0	0	1	1	1	0	0	1	1	0	0	2	2	0	2	1	0	0	2	0	2	2	0	0	1	1	1	1	0	1	0	0	1	1
43	0	1	2	1	0	2	1	0	2	0	0	0	1	1	0	0	0	1	0	2	1	0	1	1	0	1	2	2	1	1	2	2	1	2	1	2	2	0	0	1	1	0	0	0	0	0	0	2	0
44	0	2	1	1	0	2	2	1	1	0	0	0	1	1	0	0	1	2	1	1	1	0	2	2	0	0	1	2	2	1	2	1	1	1	0	2	2	0	0	2	2	2	2	0	1	1	0	2	0
45	0	2	0	0	0	1	2	2	1	0	1	1	2	2	0	0	0	0	0	2	0	0	2	2	0	0	1	2	0	1	0	1	2	1	0	1	1	1	0	1	1	0	0	0	0	0	0	0	0
46	0	1	0	0	0	1	2	1	1	0	0	0	2	2	0	0	0	1	0	1	0	1	1	2	0	0	2	2	1	1	1	0	2	1	0	2	2	0	0	2	2	0	0	0	0	0	0	1	1
47	0	1	1	0	0	2	2	2	0	0	0	0	0	0	0	0	0	0	1	1	0	1	2	2	0	0	0	2	1	1	1	1	1	1	1	1	1	0	0	1	1	0	0	0	0	0	0	1	0
48	0	1	2	1	0	1	2	2	1	0	1	0	2	1	1	0	0	0	1	1	0	0	2	2	0	0	1	1	0	1	0	1	1	2	0	2	2	0	0	2	2	0	0	0	0	1	0	1	1
49	0	0	2	0	0	2	2	2	2	0	0	1	2	1	0	0	0	0	1	1	1	0	1	1	0	0	2	2	0	2	0	0	0	2	0	2	1	0	1	2	1	2	2	0	1	1	0	0	1
50	1	0	1	0	0	1	1	1	2	0	0	0	0	0	0	0	0	0	1	1	1	0	1	1	0	0	1	1	0	0	1	1	1	2	0	2	0	1	1	0	0	0	0	0	0	1	1	0	0
51	0	1	1	0	0	1	2	0	2	0	0	0	0	0	0	0	0	0	1	1	1	0	2	2	0	0	2	2	1	2	1	0	2	0	0	1	2	0	0	2	2	0	0	0	0	0	0	1	1
52	0	1	2	0	0	0	1	2	0	0	1	0	1	1	0	0	0	0	2	0	0	0	1	1	0	0	2	2	0	2	0	1	1	1	1	1	1	0	1	1	1	0	0	0	1	0	0	0	0
53	1	1	2	1	0	2	2	1	2	0	0	1	0	0	0	0	0	0	1	1	1	0	2	2	0	0	2	2	1	1	1	2	1	2	1	2	2	0	1	1	1	0	0	0	0	0	0	0	0
54	1	1	1	0	1	1	1	1	1	0	0	0	0	0	0	0	0	0	0	2	0	0	1	1	1	1	1	1	1	1	0	2	1	2	0	2	1	0	0	2	1	1	1	0	1	1	0	2	0
55	1	2	0	0	0	0	2	1	1	0	0	1	1	0	0	0	0	1	0	2	0	1	1	2	0	0	1	1	2	0	1	1	1	1	1	2	1	0	0	2	2	0	0	0	0	0	0	1	0
56	0	1	2	0	0	1	2	2	1	0	0	0	0	0	0	0	0	0	0	0	0	0	2	2	0	1	1	1	0	1	0	1	1	0	0	0	1	0	1	1	1	0	0	0	0	0	0	1	0
57	1	0	2	0	0	1	2	2	2	0	0	0	1	0	0	0	0	2	1	1	1	0	2	2	0	2	2	2	0	2	1	0	1	1	0	2	1	0	1	1	1	0	0	0	1	0	1	0	0
58	0	1	1	0	0	0	1	2	1	0	1	0	1	1	0	0	0	0	0	1	0	0	2	2	0	0	1	2	1	1	1	1	2	0	0	0	1	0	2	0	0	2	2	0	2	1	0	1	0
59	0	2	1	0	0	0	2	2	1	0	0	2	2	1	0	0	0	1	0	1	0	0	2	2	0	0	1	2	1	1	1	1	2	0	0	0	2	0	0	2	1	0	0	0	0	0	0	2	0
60	0	1	1	1	0	1	1	1	1	0	1	1	1	1	0	0	1	0	1	1	1	0	2	2	0	2	1	1	1	1	0	1	2	1	0	1	2	0	0	2	2	1	1	0	1	0	0	1	0
61	0	1	1	0	0	1	1	1	1	0	0	0	0	0	0	0	0	0	0	2	0	0	2	2	0	0	2	2	0	1	2	0	1	1	0	1	2	0	2	0	0	1	1	0	2	0	0	0	1
62	0	1	1	0	0	1	1	2	1	0	0	0	1	0	0	0	0	1	0	2	0	0	1	1	1	1	2	2	0	2	1	0	0	1	0	0	0	0	1	0	0	0	0	0	1	1	0	0	1
63	0	2	1	0	0	1	2	2	2	0	0	0	0	0	0	0	0	1	0	2	0	0	0	0	1	1	1	1	1	1	1	0	1	1	0	1	1	1	0	0	0	0	0	0	0	0	0	1	0
64	0	1	1	0	0	2	2	0	2	0	0	0	1	2	0	0	0	1	0	2	0	0	1	1	1	1	2	2	1	1	1	0	1	1	1	1	2	0	1	2	1	1	1	0	0	0	0	0	2
65	1	0	2	0	0	2	2	1	2	0	0	0	1	1	0	0	0	0	0	2	0	0	1	1	1	1	1	1	0	1	2	1	2	0	0	0	1	0	2	0	0	1	0	0	1	1	0	2	0
66	1	2	1	0	0	1	2	1	2	0	0	0	0	0	0	0	0	0	1	1	0	0	2	2	0	0	2	2	1	2	0	0	0	2	0	2	0	0	1	0	0	0	0	0	0	0	0	1	1
67	1	1	1	0	0	1	1	2	0	0	1	0	0	0	0	1	0	0	1	1	0	0	2	2	0	0	1	1	1	1	1	1	0	2	1	2	0	1	1	1	0	1	1	0	1	0	1	0	1
68	0	1	1	0	0	1	1	2	0	0	1	0	0	0	0	0	0	1	0	2	0	0	1	1	1	0	1	1	0	0	1	0	1	1	0	1	0	0	1	0	0	0	0	1	0	0	1	1	0
69	1	1	1	0	0	1	2	1	2	0	0	1	0	0	0	0	0	0	2	0	1	0	1	1	1	1	0	1	0	1	1	2	1	0	0	1	2	0	0	1	1	2	2	0	1	1	0	2	0
70	0	0	2	0	0	1	2	1	2	0	0	0	1	1	0	0	0	1	2	0	1	0	1	1	0	0	1	2	1	1	0	0	0	2	0	2	2	0	2	1	1	0	0	1	1	1	0	1	1
71	0	1	2	0	0	1	2	0	2	0	0	1	1	0	0	0	1	1	1	1	0	0	2	2	0	1	2	2	0	2	0	0	1	1	0	2	1	0	1	1	1	0	0	0	1	0	0	2	0
72	1	2	0	0	0	1	2	1	2	0	0	0	0	0	0	0	0	1	1	1	1	0	2	2	0	0	0	2	2	0	2	0	0	2	0	2	1	0	0	1	1	0	0	0	1	0	0	0	2
73	1	1	1	0	0	2	2	1	2	0	0	0	1	1	0	0	0	0	2	0	1	0	2	2	0	0	0	1	1	1	0	1	1	2	0	2	1	0	1	1	1	0	0	0	1	0	0	2	0
74	1	0	2	1	0	2	2	1	1	1	0	0	0	0	0	0	0	0	0	1	0	0	2	2	0	2	1	2	2	0	2	1	0	2	1	2	2	0	0	2	1	0	0	0	0	0	0	2	0
75	0	2	1	1	0	1	1	2	1	0	1	0	0	0	0	0	0	1	1	0	1	0	2	2	0	0	1	1	0	1	0	1	1	2	1	2	2	0	0	2	2	1	1	0	1	2	0	0	1
76	1	1	1	1	0	2	2	2	1	0	0	0	1	1	0	0	1	1	0	1	0	0	2	2	0	0	0	1	1	1	0	0	1	1	0	1	2	0	0	1	1	0	0	0	0	0	0	1	1
77	0	2	0	0	0	0	2	2	1	0	0	0	2	1	1	0	0	1	1	1	0	0	2	2	0	0	1	2	1	1	1	1	2	0	0	1	0	0	1	1	1	1	0	0	2	0	0	1	1
78	0	2	0	1	0	1	1	1	2	0	0	0	0	0	0	0	0	0	0	1	0	0	2	2	0	0	1	2	0	1	0	1	1	0	0	0	1	0	2	0	0	0	0	0	0	1	0	0	0
79	0	2	1	0	0	1	1	1	1	0	1	0	0	0	0	0	0	1	0	1	1	1	2	2	0	0	2	2	2	2	0	0	1	2	1	2	2	0	2	0	0	0	0	0	1	1	1	1	0
80	1	1	1	0	1	1	1	1	0	1	1	0	1	1	0	0	0	0	1	1	0	0	2	2	0	0	2	2	0	2	0	2	2	0	0	0	1	0	2	0	0	1	1	0	1	2	1	0	0
81	0	1	1	1	0	1	1	2	1	0	1	1	1	0	0	1	0	0	1	1	0	0	0	1	0	0	0	1	1	1	0	0	2	0	0	1	2	0	0	1	1	0	0	0	0	0	0	2	0
82	0	2	0	0	0	0	2	2	1	0	0	0	1	1	0	0	0	0	1	0	1	0	2	2	0	0	1	1	1	1	0	0	0	2	0	2	0	0	1	0	0	1	0	0	1	0	1	1	0
83	0	1	1	1	0	1	2	2	1	0	0	0	0	0	0	0	0	0	0	2	0	0	1	1	0	1	0	0	1	0	1	0	0	1	1	2	1	0	1	1	1	0	0	0	1	1	0	2	0
84	1	0	2	0	0	1	1	1	2	0	0	0	2	1	1	0	0	1	0	1	0	0	0	0	1	1	1	1	2	0	0	1	1	1	0	2	1	0	1	1	1	0	0	0	1	0	0	2	0
85	1	0	2	0	0	2	2	1	1	0	0	1	1	0	0	0	0	2	0	2	0	0	0	1	0	0	2	2	1	2	0	0	1	0	0	0	2	0	1	1	1	1	1	1	1	2	0	2	0
86	1	2	1	0	0	1	2	1	0	0	0	0	1	0	0	0	0	0	1	1	1	0	1	2	0	0	2	2	0	1	1	0	2	1	0	2	1	0	1	1	1	0	0	1	0	0	0	1	0
87	0	1	1	0	0	1	1	2	2	0	0	0	0	0	0	0	0	0	0	1	0	0	2	2	0	0	2	2	0	2	0	1	1	1	0	2	1	1	0	1	0	0	0	0	0	0	0	2	0
88	1	1	1	0	0	0	0	1	1	0	1	1	2	1	0	0	0	0	2	0	1	0	1	1	0	0	1	2	0	1	1	0	1	2	1	2	1	0	0	1	1	0	0	0	0	0	0	1	1
89	0	0	2	0	0	1	1	1	2	0	0	1	2	1	0	0	0	1	0	2	0	0	2	2	0	0	1	1	0	2	1	0	0	1	0	1	1	0	1	1	1	1	0	0	0	0	0	1	0
90	1	0	2	0	0	1	2	2	2	0	0	0	1	1	0	0	0	1	0	2	0	0	2	2	0	0	2	2	0	2	1	0	0	1	1	2	2	0	1	1	1	0	1	0	1	1	0	1	0
91	1	1	1	1	0	2	2	1	1	1	0	1	2	2	0	0	0	0	0	1	0	2	0	2	0	0	2	2	0	2	1	0	1	2	1	2	1	0	0	2	2	1	1	0	1	1	0	1	1
92	0	1	2	0	0	2	1	1	1	0	1	0	1	0	1	0	0	0	1	1	0	1	2	2	0	0	2	2	0	2	1	1	1	2	0	1	1	0	1	1	1	0	0	0	0	0	0	1	0
93	1	1	1	0	0	1	1	2	1	0	1	0	1	1	0	0	0	0	1	1	0	0	2	2	0	0	2	2	0	2	0	1	0	2	0	2	1	0	0	2	2	1	1	0	2	1	0	2	0
94	1	1	2	0	0	0	1	2	1	1	1	0	0	0	0	0	0	0	0	1	0	0	2	2	0	0	1	0	2	0	0	0	1	2	0	2	2	0	2	0	0	0	0	0	0	0	0	1	0
95	1	0	2	0	0	1	2	2	1	0	1	0	1	1	0	0	1	1	0	2	1	0	2	2	0	0	1	1	1	1	0	0	2	1	0	2	2	0	0	2	2	0	1	0	1	1	0	2	0
96	1	1	1	0	1	0	2	2	2	0	0	0	1	0	0	0	0	1	0	2	0	0	2	2	0	1	1	2	2	1	2	0	1	1	0	2	2	0	0	1	1	1	1	0	1	0	0	2	0
97	0	0	2	0	0	1	1	2	0	0	0	1	0	0	0	0	1	1	0	2	0	0	1	1	0	1	2	2	0	2	0	0	1	2	1	2	1	1	0	0	0	1	1	0	0	0	0	1	1
98	0	2	1	0	0	1	2	1	2	0	0	1	0	0	0	0	0	1	0	2	0	0	2	2	0	0	1	2	0	2	0	2	1	0	0	1	2	0	0	2	2	1	0	0	0	0	1	0	0
99	0	0	2	1	0	2	1	1	1	0	1	0	1	0	0	0	0	1	0	1	0	1	2	2	0	0	2	2	2	2	0	0	1	2	1	2	1	1	0	1	1	0	0	0	0	0	0	2	0
100	1	2	0	0	0	1	2	2	2	0	0	0	0	0	0	0	0	0	1	1	1	0	1	1	0	0	1	1	2	0	1	0	0	2	0	2	2	0	0	1	1	0	1	0	1	0	0	1	0
101	0	1	1	1	0	1	2	2	1	0	0	0	0	0	0	0	0	0	1	1	1	0	2	2	0	0	2	2	0	2	0	0	0	2	0	2	1	0	1	2	1	1	1	0	0	0	0	0	0
102	1	1	2	0	0	0	2	2	1	0	0	0	0	0	0	0	0	0	0	1	0	0	2	2	0	0	1	2	1	1	2	0	1	1	0	2	2	0	1	1	1	0	0	0	1	0	1	1	0
103	0	1	1	0	0	1	1	1	2	0	0	1	2	1	0	1	0	0	1	1	1	0	2	2	0	0	1	2	1	1	0	1	1	1	0	1	1	0	0	0	0	0	0	0	0	0	0	2	0
104	0	2	1	1	0	1	2	1	2	0	0	0	1	1	0	0	0	0	1	1	0	0	2	2	0	0	2	2	0	2	0	0	0	2	2	2	1	0	2	0	0	0	0	1	0	1	0	2	0
105	0	0	1	0	0	1	1	2	1	0	0	1	1	0	0	1	0	1	1	1	1	0	2	2	0	1	2	2	0	2	0	0	0	2	0	2	1	0	1	2	1	0	0	0	0	0	0	1	1
106	1	2	1	0	0	1	2	0	2	0	0	1	0	0	0	0	0	0	1	0	1	0	1	1	0	0	2	2	1	1	1	1	2	1	0	1	1	1	1	0	0	1	0	0	1	0	0	1	1
107	0	2	0	0	0	0	2	2	0	0	1	1	1	0	0	1	0	0	1	1	1	0	2	2	0	0	2	2	1	1	2	0	0	2	0	2	1	0	2	1	0	1	0	0	0	0	0	1	1
108	1	1	1	0	0	0	2	0	2	0	0	0	1	0	0	0	0	0	1	1	1	0	2	2	0	1	1	2	1	1	2	1	1	1	0	2	1	2	0	1	1	0	0	0	1	0	1	1	0
109	0	2	2	0	0	1	1	1	2	0	0	1	2	1	0	1	0	1	2	0	2	0	2	2	0	0	1	2	1	1	2	0	1	1	1	2	1	0	0	1	1	0	0	0	0	0	0	0	1
110	1	1	1	0	0	0	2	2	0	0	0	0	0	0	0	0	0	1	0	2	1	0	1	1	0	0	0	1	1	1	0	0	1	2	0	2	2	0	0	2	2	0	0	0	1	0	0	2	0
111	0	1	2	1	0	1	2	2	1	0	0	0	2	2	0	0	0	0	1	1	0	0	2	2	0	0	2	2	0	2	0	0	2	1	0	2	2	0	0	2	1	1	1	0	1	1	0	2	0
112	0	0	1	0	0	0	0	2	0	1	1	0	1	0	0	0	0	0	1	1	1	0	2	2	0	0	0	2	2	1	2	0	2	1	0	1	1	0	2	0	0	0	1	0	1	1	1	1	0
113	0	1	1	0	0	1	2	2	1	0	1	0	0	0	0	0	0	1	1	1	0	0	1	1	1	1	0	1	2	0	1	0	2	1	0	2	0	0	2	1	0	0	0	1	0	0	1	1	0
114	0	2	0	0	0	1	1	2	1	0	0	0	2	1	1	0	0	1	2	0	1	0	1	1	0	1	2	2	0	1	2	1	1	2	0	2	1	0	0	0	0	0	0	0	0	0	0	2	0
115	0	1	1	0	0	2	1	2	1	0	1	0	0	0	0	1	0	0	1	1	0	0	2	2	0	1	1	1	1	1	0	0	1	1	0	1	0	1	1	0	0	0	0	1	0	0	0	2	0
116	1	2	0	0	0	0	1	1	0	1	1	0	0	0	0	0	0	1	2	0	2	1	1	2	0	1	1	1	1	2	0	0	1	0	0	1	1	0	1	1	1	1	1	0	1	0	0	2	0
117	0	2	0	0	0	0	1	2	1	0	1	2	1	1	0	0	0	0	0	2	0	1	2	2	0	0	2	1	1	0	1	0	1	2	0	2	1	0	1	2	1	0	0	0	0	0	0	2	0
118	0	1	1	0	0	0	1	2	1	0	1	0	1	1	0	0	0	2	1	1	1	0	2	2	0	0	2	2	1	2	1	0	1	1	1	1	1	0	1	1	1	0	0	1	0	0	0	1	1
119	1	2	1	0	0	1	1	2	1	0	1	0	1	1	0	0	1	0	1	1	1	0	0	0	1	1	2	2	0	2	1	0	1	1	0	1	1	0	0	2	1	0	1	0	1	1	0	2	0
120	1	1	1	0	0	1	2	1	2	0	0	1	1	0	0	1	0	0	0	2	0	0	2	2	0	0	1	2	2	2	0	0	1	0	0	1	1	0	0	1	1	0	0	0	0	0	0	2	0
121	0	1	1	1	0	2	2	2	1	1	0	0	0	0	0	0	0	2	1	1	1	0	1	1	0	0	1	2	1	1	0	2	2	0	0	0	0	0	2	0	0	1	0	0	2	1	1	0	1
122	1	2	1	1	0	1	2	2	2	0	0	1	2	2	0	0	0	0	0	2	0	1	1	2	0	0	0	1	1	1	0	0	1	1	0	1	2	0	0	1	1	0	0	1	0	0	0	1	0
123	1	1	2	0	0	1	1	2	0	0	2	0	0	0	0	0	0	0	1	0	1	0	2	2	0	0	2	2	0	1	2	0	0	1	0	1	1	0	2	0	0	0	0	0	0	0	1	0	0
124	0	2	0	1	1	1	2	2	1	0	0	0	0	0	0	0	0	2	0	2	0	0	2	2	0	1	2	2	0	0	0	1	1	1	0	2	1	0	0	1	1	0	0	0	0	0	0	1	1
125	1	1	1	1	0	1	2	2	1	0	0	0	0	0	0	0	0	1	0	2	0	0	2	2	0	1	1	2	0	1	0	2	1	2	1	2	2	0	0	1	1	1	0	0	1	0	0	2	0
126	0	2	1	2	0	2	1	1	1	0	1	0	0	0	0	0	0	0	2	0	0	0	2	2	0	0	1	1	0	1	1	1	2	1	1	1	0	0	1	0	0	1	1	0	1	0	0	1	1
127	1	0	2	0	0	1	0	2	0	1	1	0	1	1	0	0	0	0	0	1	0	0	1	2	0	0	1	1	0	1	0	0	0	2	1	2	0	0	2	0	0	1	1	0	1	1	1	1	0
128	1	1	1	0	0	1	2	2	0	0	0	2	2	1	0	0	0	1	0	2	0	0	2	2	0	1	2	2	0	2	1	0	1	1	0	1	2	0	2	0	0	1	0	0	1	1	0	0	1
129	1	1	1	0	0	1	1	2	0	0	0	0	1	1	0	0	0	1	0	2	0	0	1	1	0	0	1	1	0	1	1	0	2	0	0	1	1	0	1	1	1	0	0	0	0	0	0	2	0
130	0	0	1	0	0	1	1	1	1	1	1	1	1	0	0	1	0	0	0	2	0	0	2	2	0	0	2	2	0	2	1	0	0	2	0	2	2	0	2	0	0	0	0	0	1	0	0	2	0
131	0	2	1	0	0	1	2	2	1	0	0	0	0	0	0	0	0	0	0	1	0	0	2	2	0	0	2	2	1	2	1	1	0	2	1	2	1	0	1	2	2	1	1	0	1	1	0	0	1
132	0	1	1	0	0	1	1	1	2	0	1	0	0	0	0	0	0	0	1	1	1	0	2	2	0	0	2	2	1	1	2	0	1	1	0	1	1	0	0	1	1	0	0	1	0	0	0	0	1
133	1	0	2	1	0	2	1	2	1	0	1	1	1	0	0	0	0	0	2	0	0	0	2	2	0	0	1	2	1	1	0	1	1	1	1	2	2	0	0	2	2	1	1	0	0	0	0	2	0
134	0	1	2	0	0	2	2	2	1	0	0	0	1	1	0	0	0	2	0	1	0	0	2	2	0	0	2	2	0	2	1	0	0	1	1	2	2	0	2	1	1	0	0	1	0	0	0	2	0
135	0	1	2	1	0	1	2	1	2	0	0	1	1	1	0	0	0	1	0	2	0	0	1	1	1	1	2	2	1	1	1	0	1	0	0	1	0	0	1	0	0	0	0	1	2	0	0	1	1
136	0	2	1	0	0	0	2	0	2	0	0	0	0	0	0	1	0	1	0	2	0	0	2	2	0	1	2	2	0	1	2	1	1	1	0	2	1	0	0	2	2	1	1	0	1	0	0	2	0
137	0	0	2	0	0	1	1	1	2	0	0	1	2	2	0	0	1	1	2	0	1	0	1	1	0	1	2	2	0	2	1	2	2	1	0	1	0	0	1	0	0	1	1	0	1	0	0	1	1
138	0	2	0	0	0	0	2	0	2	0	0	0	0	0	0	0	0	1	1	1	1	0	1	1	1	1	2	2	1	0	2	1	2	1	0	1	1	0	1	2	0	1	0	0	2	1	0	2	0
139	0	2	0	1	0	1	1	1	1	1	1	1	1	0	0	1	1	1	0	2	1	0	2	2	0	0	1	1	1	1	1	1	1	0	0	0	1	1	0	1	1	0	0	0	1	0	0	0	2
140	0	0	2	1	1	1	2	1	2	0	0	1	1	0	0	1	0	0	1	0	0	0	2	2	0	0	1	2	0	1	0	0	1	1	0	1	1	0	2	0	0	0	0	0	0	0	1	1	0
141	0	1	1	0	1	0	2	0	1	0	1	0	1	1	0	0	0	0	1	0	1	1	2	2	0	0	0	1	1	1	0	0	1	1	0	2	1	0	1	1	1	0	0	1	1	1	0	2	0
142	0	2	0	0	0	0	2	0	2	0	1	0	0	0	0	0	0	1	2	0	1	0	1	1	0	0	1	2	1	1	1	1	1	0	0	1	0	0	1	0	0	1	0	0	1	0	0	2	0
143	1	2	1	1	0	1	2	1	2	0	0	0	0	0	0	0	0	1	1	1	0	0	1	1	0	1	2	2	1	1	1	0	2	1	0	1	2	0	1	0	0	0	0	0	0	0	0	2	0
144	1	2	0	0	0	0	2	2	2	0	0	0	2	1	1	0	0	1	1	1	0	0	2	2	0	0	1	1	0	1	0	0	1	2	1	2	2	0	0	1	1	0	0	0	0	0	0	1	0
145	0	2	1	0	0	0	2	2	2	0	0	0	0	0	0	0	0	1	0	2	0	0	2	2	0	0	2	1	1	1	1	0	1	1	0	1	2	0	0	2	2	0	0	1	1	1	0	2	0
146	1	1	1	1	0	1	2	2	2	0	0	0	1	1	0	0	0	0	0	1	0	0	2	2	0	0	1	0	2	0	0	1	1	1	0	1	1	0	0	2	2	0	0	0	0	0	0	1	1
147	0	1	1	0	0	0	2	2	1	0	1	1	2	2	0	0	0	0	0	2	0	0	2	2	0	0	2	2	0	1	1	0	1	1	0	2	2	0	1	1	1	1	1	0	1	0	0	2	0
148	0	0	2	0	0	1	2	2	0	0	0	0	0	0	0	0	0	0	1	1	1	1	1	2	0	0	1	2	1	1	1	0	1	2	1	2	1	0	1	2	1	1	1	0	1	0	1	2	0
149	1	1	1	0	0	1	1	2	1	0	0	0	0	0	0	0	0	0	1	0	1	0	2	2	0	0	2	2	0	1	2	1	1	1	0	1	1	0	1	1	1	0	0	0	0	0	0	0	1
150	0	0	2	0	0	1	1	2	1	0	0	0	1	1	0	0	0	0	1	1	1	0	2	2	0	0	1	2	1	1	0	1	1	0	0	2	1	0	1	1	1	0	0	0	1	0	0	2	0
151	1	1	1	0	0	1	1	2	1	0	1	1	1	0	0	1	0	1	1	1	0	0	2	2	0	0	2	2	0	1	1	0	0	2	0	2	1	0	2	0	0	2	2	0	1	1	1	0	0
152	1	1	1	1	0	1	2	0	2	0	0	1	2	0	0	1	0	1	0	2	0	0	1	1	0	1	2	2	0	2	1	0	1	0	0	2	1	0	1	2	1	1	1	0	2	0	1	0	0
153	0	0	2	0	0	1	2	2	0	0	1	0	1	1	0	0	0	0	1	1	1	0	1	1	1	1	1	2	1	1	0	0	1	1	0	1	1	0	1	1	1	0	0	0	0	0	1	1	0
154	0	2	1	0	0	0	2	1	2	0	0	0	1	1	0	0	0	1	1	1	1	0	2	2	0	0	1	2	0	1	0	0	2	0	0	1	1	0	0	0	0	2	2	0	1	1	0	1	1
155	0	2	0	0	0	0	2	0	2	0	0	0	0	0	0	0	0	0	0	1	0	0	2	2	0	0	1	1	1	1	0	1	2	1	0	1	1	0	1	2	1	1	1	0	1	0	0	2	0
156	0	1	1	0	0	2	1	1	1	0	1	0	1	1	0	0	0	2	0	2	0	0	2	2	0	0	2	2	1	2	1	0	0	2	1	2	2	0	0	1	1	1	0	0	2	1	0	2	0
157	1	0	2	1	0	2	2	0	2	0	0	0	1	0	0	0	0	1	0	2	0	0	1	1	0	0	2	2	0	1	1	1	1	1	0	1	1	0	2	0	0	0	0	0	1	0	0	1	0
158	0	1	1	0	0	1	2	1	2	0	0	1	1	0	0	0	0	0	1	1	0	0	1	2	0	0	0	0	1	1	0	0	1	2	1	2	2	1	0	0	0	0	0	0	0	1	0	2	0
159	1	0	2	0	0	1	2	2	2	0	0	0	1	1	0	0	0	0	1	0	1	1	1	1	0	0	1	1	1	1	0	1	1	0	0	1	0	1	1	0	0	0	0	0	0	0	0	2	0
160	0	1	1	1	0	2	2	1	1	0	0	2	1	1	0	0	1	2	1	1	1	0	2	2	0	1	2	2	0	2	0	1	1	0	0	2	2	0	0	2	2	0	0	0	0	0	0	2	0
161	0	1	1	0	0	1	2	2	1	0	0	1	1	1	0	0	0	0	1	1	0	0	2	2	0	0	2	2	0	2	0	1	1	2	1	2	2	0	1	0	0	0	0	1	1	1	0	1	1
162	1	0	2	0	0	2	1	2	1	0	0	0	0	0	0	0	0	0	1	1	1	0	2	2	0	0	2	2	1	2	1	1	2	0	0	0	1	0	2	1	0	0	1	0	1	0	1	1	0
163	1	1	1	0	0	1	2	2	0	0	1	0	0	0	0	1	0	1	1	0	0	0	2	2	0	0	2	2	0	1	1	1	1	1	0	1	2	1	0	0	0	0	0	0	0	0	0	1	0
164	1	1	1	0	0	2	2	2	1	0	0	0	0	0	0	0	0	1	0	2	0	0	1	1	0	0	1	2	1	1	1	1	2	1	0	1	1	0	1	2	0	1	1	0	1	0	0	1	1
165	1	0	2	1	1	1	1	1	2	0	0	0	0	0	0	0	1	0	1	1	1	1	2	2	0	0	2	2	0	2	1	1	2	0	0	0	2	0	0	1	1	0	0	0	1	1	0	1	0
166	1	1	2	1	0	1	2	2	1	0	0	2	2	1	0	0	1	0	1	1	1	0	0	0	0	0	1	2	1	1	0	2	2	1	1	2	1	0	0	1	1	1	1	0	1	0	0	2	0
167	0	0	2	0	0	1	2	2	1	0	0	0	0	0	0	0	0	0	0	1	0	0	2	2	0	0	1	2	1	1	2	0	1	1	0	1	2	0	0	2	2	1	1	0	0	0	0	2	0
168	0	1	2	1	0	2	1	2	0	0	1	0	0	0	0	0	0	0	1	1	0	0	2	2	0	0	0	2	1	1	1	0	0	2	0	2	1	0	2	0	0	1	1	1	0	0	0	2	0
169	0	2	0	0	0	1	2	2	1	0	0	0	0	0	0	0	0	1	0	2	0	0	2	2	0	0	1	1	2	0	1	1	2	1	0	1	2	0	0	1	1	0	0	0	0	0	0	2	0
170	1	2	1	0	0	1	2	2	1	0	1	0	1	1	0	0	0	0	0	2	0	0	1	2	0	0	1	1	1	1	0	0	1	1	0	2	2	0	0	2	2	0	1	0	1	0	0	2	0
171	1	0	2	1	1	1	2	1	2	0	0	1	1	0	0	0	1	1	1	1	0	0	2	2	0	0	2	2	0	2	0	2	2	2	1	2	1	0	1	2	1	0	0	0	1	2	0	0	0
172	0	0	2	0	0	1	1	0	2	0	0	0	1	1	0	0	0	0	0	1	0	0	2	2	0	0	2	1	1	1	1	2	1	1	0	1	1	0	1	1	1	0	0	0	1	0	1	1	0
173	0	2	1	0	0	1	2	2	1	0	0	0	0	0	0	0	0	0	1	1	1	0	2	2	0	0	2	2	0	1	2	0	2	0	0	1	2	0	0	1	1	1	0	0	0	0	0	1	0
174	1	0	2	0	0	1	1	1	1	0	1	1	1	0	0	0	0	1	1	0	1	0	2	2	0	0	1	1	2	0	1	0	1	1	1	1	1	0	1	2	1	0	0	0	1	1	0	2	0
175	1	1	1	0	0	0	2	2	2	0	0	0	1	0	0	0	0	1	1	1	1	0	2	2	0	0	1	2	0	1	2	2	2	1	0	1	1	0	0	1	1	0	0	1	0	0	0	1	0
176	0	1	1	0	0	2	0	1	1	0	1	0	1	0	0	0	0	1	0	1	0	0	2	2	0	1	1	1	1	2	0	1	0	1	0	2	0	0	2	0	0	0	0	0	0	0	0	1	0
177	1	1	1	0	0	1	0	2	0	1	1	0	1	1	0	0	0	0	1	1	1	0	2	2	0	0	1	2	0	1	2	0	2	2	0	2	1	0	1	1	1	0	0	0	0	0	0	1	1
178	1	0	2	0	0	1	2	1	2	0	0	0	0	0	0	0	0	0	0	1	0	0	1	2	0	0	2	2	1	1	1	1	2	0	0	1	1	0	0	2	2	0	0	0	1	0	0	2	0
179	1	0	2	0	1	1	1	2	0	0	1	0	1	1	0	0	0	0	0	2	1	0	2	2	0	0	0	1	1	0	0	1	2	1	1	1	1	0	0	2	2	1	1	0	0	0	0	2	0
180	0	1	1	0	0	0	2	0	2	0	0	1	2	1	0	0	0	1	1	1	1	0	1	1	0	0	2	2	0	2	1	0	0	1	1	2	1	0	2	0	0	0	0	0	2	1	0	1	1
181	1	2	1	0	0	1	1	1	2	0	0	0	0	0	0	0	0	0	0	2	0	0	2	2	0	0	1	2	0	1	0	1	2	1	1	1	1	0	2	0	0	0	0	0	0	0	1	0	0
182	0	1	2	1	0	2	2	1	2	0	0	1	2	2	0	0	0	1	2	0	1	0	2	2	0	0	2	2	0	1	1	0	2	1	0	1	2	0	0	2	2	1	0	0	0	0	1	0	1
183	0	1	2	0	0	2	1	1	1	0	1	0	0	0	0	0	0	1	0	2	0	0	2	2	0	0	1	2	1	1	1	0	0	1	1	2	1	0	1	2	0	1	1	0	1	0	0	2	0
184	1	1	1	0	1	1	2	2	1	0	0	0	1	1	0	0	0	0	0	1	0	0	2	2	0	0	1	2	1	2	0	1	0	2	2	2	2	0	1	1	1	1	0	0	1	1	0	2	0
185	0	1	1	1	0	2	0	2	1	0	0	0	1	1	0	0	1	1	0	2	1	0	2	2	0	0	1	2	1	1	2	2	1	1	0	2	1	1	0	1	1	0	0	0	0	0	0	1	0
186	0	0	2	0	0	1	2	0	1	0	0	0	1	1	0	0	0	1	1	1	1	0	2	2	0	0	2	2	0	2	1	2	2	0	0	0	1	0	2	0	0	0	0	0	0	0	0	2	0
187	0	2	0	0	0	0	2	2	2	0	0	0	0	0	0	1	0	0	2	0	1	0	2	2	0	0	1	0	2	0	0	0	1	1	1	2	2	0	0	2	2	0	0	0	1	0	1	2	0
188	0	2	1	0	0	1	2	2	1	0	0	0	1	1	0	0	0	0	1	1	1	0	1	1	0	1	2	2	0	1	2	2	1	2	1	2	1	0	1	2	1	1	0	0	0	0	0	1	0
189	0	1	2	0	0	2	1	2	0	0	1	0	1	1	0	0	0	1	1	0	1	0	2	2	0	0	2	2	0	1	1	2	2	0	0	1	2	0	0	2	1	0	1	0	1	0	0	2	0
190	1	2	1	0	0	0	2	1	2	0	0	1	1	0	0	0	0	0	2	0	1	0	0	0	1	1	1	2	1	1	1	0	0	1	0	1	2	0	1	1	1	0	0	0	0	0	0	2	0
191	1	1	2	0	0	2	2	2	1	0	0	0	1	1	0	0	0	0	1	1	1	0	0	0	0	1	1	2	0	1	1	1	1	1	0	1	1	0	0	0	0	0	0	1	0	1	0	0	0
192	0	2	1	1	0	1	1	2	1	0	1	1	2	1	0	0	0	0	0	2	0	1	2	2	0	1	0	2	2	0	2	0	0	2	0	2	2	0	1	2	1	0	0	0	0	1	0	1	0
193	0	2	1	0	1	1	2	0	2	0	0	0	0	0	0	0	0	1	0	1	0	1	2	2	0	0	2	2	0	2	0	1	1	1	0	1	1	0	2	0	0	0	0	0	0	1	1	0	0
194	0	2	1	0	0	1	1	2	0	0	2	0	0	0	0	0	0	2	1	1	1	0	2	2	0	0	1	1	1	0	0	2	2	0	0	1	2	0	1	1	1	0	0	1	0	0	0	0	0
195	0	2	0	1	0	1	2	0	2	0	0	0	1	1	0	0	0	0	1	1	1	0	1	2	0	0	1	2	1	1	2	0	0	2	1	1	1	0	1	1	0	0	0	0	1	1	0	2	0
196	1	2	1	0	0	0	2	1	2	0	0	0	0	0	0	0	0	1	0	2	0	1	1	2	0	1	2	2	0	2	0	1	2	0	0	0	0	0	0	1	1	1	0	0	2	0	0	2	0
197	0	1	2	1	0	1	1	2	0	0	2	0	0	0	0	0	1	1	1	0	1	0	2	2	0	0	0	2	2	1	2	0	1	1	0	1	0	0	1	0	0	0	0	0	0	0	0	1	1
198	0	2	0	1	0	1	2	1	2	0	0	0	0	0	0	0	0	1	0	1	0	0	2	2	0	0	2	2	0	2	0	0	1	1	0	1	1	0	0	2	2	0	0	0	0	0	0	2	0
199	0	1	2	0	0	1	2	0	2	0	0	1	1	0	0	1	0	2	0	2	0	0	1	1	1	1	2	2	0	2	0	0	1	2	0	2	2	0	0	1	1	0	0	0	1	1	2	0	0
200	1	1	1	1	0	1	1	1	1	0	1	0	0	0	0	0	0	0	0	1	0	0	2	2	0	0	1	2	1	1	1	1	1	0	0	1	0	0	1	0	0	0	0	0	0	0	0	2	0
201	0	1	2	1	0	2	1	2	1	0	1	0	1	1	0	0	0	1	1	0	1	0	2	2	0	0	2	2	1	0	1	2	2	0	0	0	1	0	1	1	0	0	0	0	0	1	0	1	0
202	1	1	2	0	0	0	2	0	2	0	0	0	1	1	0	0	0	1	1	1	1	0	2	2	0	0	2	2	0	2	1	1	2	1	0	1	1	0	1	1	1	2	2	0	2	1	0	2	0
203	1	0	2	0	0	2	2	0	2	0	0	1	2	1	0	0	0	0	1	1	1	0	1	1	0	0	1	2	2	1	2	0	1	2	2	2	2	0	2	0	0	1	1	0	0	0	1	1	0
204	0	1	1	0	0	1	2	2	2	0	0	0	0	0	0	0	0	1	1	1	1	0	1	1	1	1	1	2	1	1	0	1	1	2	1	1	1	1	0	1	1	0	0	0	0	0	0	1	1
205	0	1	2	1	0	1	1	1	1	0	1	0	0	0	0	0	0	0	2	0	1	0	2	2	0	0	2	2	0	1	1	0	1	1	1	1	2	0	1	1	1	0	0	0	0	0	0	0	0
206	1	0	2	0	0	2	2	1	2	0	0	0	1	0	0	0	0	1	0	2	0	0	1	1	1	1	1	1	1	2	0	2	2	1	1	2	2	0	1	1	1	0	0	0	1	1	0	2	0
207	1	1	2	1	0	1	2	2	2	0	0	1	2	1	0	1	0	0	1	1	0	0	2	2	0	0	1	1	0	1	2	1	0	2	1	2	1	0	0	1	1	0	0	0	1	0	0	1	0
208	0	1	2	0	0	0	2	2	1	0	0	1	1	1	0	0	0	1	1	1	0	0	2	2	0	1	2	2	1	1	2	1	2	0	0	2	2	0	0	2	2	2	2	0	1	1	0	2	0
209	0	1	2	0	0	0	2	1	2	0	0	0	1	1	0	0	0	0	0	2	0	0	2	2	0	0	0	0	1	0	1	2	2	0	0	1	2	0	2	1	1	1	0	0	2	1	0	1	0
210	1	0	2	0	1	1	2	1	2	0	0	0	0	0	0	0	0	1	0	2	0	0	1	1	0	0	1	2	1	1	1	1	0	1	1	1	2	0	0	2	2	0	0	0	2	1	0	1	0
211	0	1	1	1	0	2	2	1	2	0	0	1	1	0	0	0	0	0	2	0	1	0	2	2	0	0	1	2	1	1	2	0	1	1	0	1	2	0	0	2	2	0	0	0	0	0	1	1	0
212	0	0	2	0	0	2	1	2	1	0	1	0	0	0	0	0	0	1	1	1	1	1	2	2	0	0	2	2	0	2	1	0	1	0	0	0	0	1	1	0	0	1	1	0	1	0	0	0	2
213	0	1	1	0	0	1	2	1	2	0	0	0	1	1	0	0	0	0	0	2	0	0	2	2	0	0	1	2	0	2	0	1	2	0	0	2	2	0	0	1	1	1	1	1	0	0	0	2	0
214	0	1	1	0	0	2	1	1	1	1	1	0	0	0	0	0	0	1	1	0	0	0	2	2	0	0	2	2	0	2	1	1	1	1	0	1	0	0	1	1	1	0	0	0	0	0	0	1	0
215	1	0	1	0	0	1	2	1	1	0	1	1	1	0	0	1	0	0	0	1	0	0	2	2	0	0	2	2	0	1	2	0	1	0	0	1	1	0	0	0	0	1	1	0	0	0	0	1	0
216	1	1	1	0	0	2	1	1	0	1	1	0	1	1	0	0	0	1	1	0	0	0	2	2	0	0	2	2	1	1	1	0	0	2	0	1	1	0	1	1	0	0	0	1	0	1	1	0	0
217	1	1	1	0	0	1	1	1	1	1	0	1	0	0	0	0	0	0	2	0	1	0	1	1	0	0	1	1	1	1	0	0	0	2	1	2	2	0	0	1	1	1	1	0	1	1	0	1	0
218	0	1	1	1	0	1	2	1	2	0	0	0	0	0	0	0	0	1	0	2	0	1	1	1	0	0	2	2	0	2	0	1	2	0	0	0	0	0	2	0	0	0	0	1	0	0	1	1	0
219	1	0	2	0	0	1	2	2	1	1	0	1	0	0	0	0	0	0	1	1	1	0	2	1	1	2	1	1	2	0	1	0	1	0	0	2	0	0	1	1	1	0	0	0	0	0	1	0	0
220	0	0	2	0	0	1	1	1	1	0	0	0	1	0	0	0	0	0	1	1	1	0	1	2	0	0	2	2	0	0	0	0	0	1	1	1	2	0	0	2	2	1	1	0	1	0	0	1	0
221	1	2	0	0	0	0	2	1	0	0	0	1	2	1	0	0	0	1	0	1	0	0	2	2	0	0	2	2	0	2	0	0	1	1	0	1	1	0	0	1	1	0	0	0	1	1	0	1	1
222	1	2	0	0	0	1	2	0	2	0	0	1	2	1	0	0	0	0	0	2	0	0	2	2	0	0	2	2	0	2	1	0	1	2	0	1	2	0	0	1	1	0	0	0	0	0	1	0	0
223	1	1	1	0	0	0	1	1	1	1	1	0	0	0	0	0	0	2	1	1	1	0	2	2	0	0	0	1	0	1	1	0	0	2	0	0	2	0	0	2	2	1	1	1	0	0	0	2	0
224	1	0	2	0	0	2	2	2	1	0	0	1	2	2	0	0	0	0	2	0	1	0	2	2	0	0	2	2	0	2	1	2	1	1	0	1	1	0	1	1	1	1	1	0	0	0	0	2	0
225	0	1	0	1	0	1	1	1	2	1	0	0	0	0	0	0	0	0	0	2	0	0	2	2	0	0	2	2	0	2	1	0	0	2	0	2	0	0	0	1	1	0	0	0	0	1	0	1	0
226	0	1	1	0	0	1	2	2	2	0	0	0	0	0	0	0	0	0	1	1	1	1	2	2	0	0	1	2	0	1	1	0	0	2	0	2	2	0	0	2	1	0	0	1	0	0	1	0	0
227	0	1	1	1	0	2	1	2	1	0	0	0	0	0	0	0	0	1	2	0	1	0	0	0	0	1	1	1	1	1	1	0	1	1	0	1	1	1	1	0	0	0	0	0	1	1	0	2	0
228	1	2	0	1	0	1	1	1	1	0	1	0	1	1	0	0	0	1	1	1	1	0	2	2	0	0	2	2	0	2	1	1	2	1	0	1	1	0	0	2	2	0	0	0	0	0	0	2	0
229	0	2	1	1	0	1	2	2	0	0	0	1	2	2	0	0	0	0	1	1	1	0	0	1	0	1	0	2	1	0	1	1	1	1	0	1	1	0	1	1	1	1	1	0	1	0	0	0	1
230	0	1	2	0	0	1	2	1	2	0	0	0	1	1	0	0	0	2	1	1	1	0	1	1	0	0	1	1	1	1	1	1	1	2	1	1	1	1	0	1	1	1	1	0	1	0	1	2	0
231	0	1	1	0	0	1	2	0	2	0	0	0	0	0	0	0	1	1	1	1	0	0	2	2	0	0	0	1	1	1	0	1	2	0	0	0	1	0	0	2	2	0	0	0	1	0	0	1	0
232	0	2	0	0	0	0	1	1	1	0	0	0	0	0	0	0	0	0	0	1	0	0	1	1	1	1	2	2	1	1	2	2	2	1	0	1	1	0	0	2	2	0	0	0	1	1	0	0	0
233	1	1	1	0	1	2	1	2	0	0	0	1	1	1	0	0	0	0	0	1	0	0	1	1	0	1	1	2	0	2	0	0	1	1	1	1	1	0	2	1	0	0	0	0	0	0	0	2	0
234	1	1	1	0	0	1	1	2	2	0	0	0	0	0	0	0	0	1	1	1	0	0	2	2	0	0	2	2	0	2	1	0	1	1	1	2	1	0	0	2	2	1	0	0	1	0	0	0	1
235	0	0	2	1	0	2	1	1	1	0	0	0	0	0	0	0	0	0	1	0	1	0	2	2	0	0	2	2	0	2	1	0	1	2	0	2	2	0	0	2	1	0	0	1	1	0	0	2	0
236	0	0	2	0	0	1	1	1	1	1	1	0	1	1	0	0	0	0	2	0	1	0	1	1	0	0	0	2	1	0	1	2	1	1	0	2	1	0	0	1	1	0	0	0	0	0	0	2	0
237	0	1	2	0	0	0	2	0	2	0	0	1	0	0	0	0	1	1	2	0	1	0	1	2	0	0	1	1	0	1	1	1	0	2	2	2	2	0	1	1	1	0	0	0	1	0	0	1	0
238	0	1	1	0	0	1	1	2	1	0	0	1	0	0	0	0	0	1	1	0	1	1	2	2	0	0	2	2	1	1	1	0	0	2	0	2	2	0	0	2	2	0	0	0	0	0	0	1	0
239	0	1	1	0	0	1	2	1	2	0	0	0	0	0	0	0	0	0	1	1	1	0	2	2	0	0	2	2	1	1	2	0	1	1	1	1	1	0	0	1	1	0	1	0	1	0	0	1	0
240	0	0	2	0	0	2	2	0	2	0	0	0	0	0	0	0	0	0	0	2	0	0	1	1	0	1	1	2	1	1	2	1	1	1	0	1	1	0	0	2	2	0	0	0	0	0	0	1	1
241	0	0	1	0	0	1	2	2	2	0	0	0	2	1	0	0	1	1	0	2	1	0	0	1	1	1	2	2	0	2	1	2	2	1	1	2	2	0	2	1	1	0	0	0	0	0	0	2	0
242	0	1	2	0	0	1	2	1	0	0	0	0	0	0	0	0	0	0	0	2	0	1	2	2	0	0	0	2	2	0	2	1	1	2	2	2	1	0	1	1	1	0	0	0	0	1	0	2	0
243	1	1	1	0	0	0	2	2	2	0	0	1	0	0	0	0	0	0	0	2	0	0	0	0	1	1	2	2	0	2	1	0	0	2	2	2	2	0	2	0	0	1	1	0	1	2	0	1	0
244	1	1	1	0	0	1	2	1	1	0	0	0	0	0	0	1	0	0	0	1	0	0	1	1	0	0	1	1	1	1	0	1	2	0	0	0	1	0	2	0	0	0	0	1	2	0	0	2	0
245	1	0	2	0	0	1	2	2	2	1	0	1	2	2	0	0	0	0	0	2	1	0	2	2	0	0	1	2	1	1	0	2	2	1	1	2	2	0	0	1	1	1	1	0	1	1	0	1	1
246	0	1	1	0	0	1	2	2	2	0	0	0	0	0	0	0	0	0	2	0	1	0	2	2	0	0	1	1	2	0	1	0	1	0	0	1	1	1	0	1	1	0	0	0	0	0	0	1	0
247	0	1	2	1	0	2	2	0	2	0	0	1	2	1	0	1	0	1	0	2	0	0	1	1	1	1	1	1	0	1	0	0	1	1	0	1	2	0	1	1	1	0	0	1	0	1	0	0	1
248	0	1	1	0	0	1	2	1	2	0	0	1	1	0	0	1	0	1	0	2	0	1	1	2	0	0	1	2	1	1	2	0	0	2	1	2	1	0	0	1	1	0	0	0	0	0	1	0	1
249	0	1	2	0	0	0	2	1	2	0	0	0	0	0	0	0	0	1	1	1	0	1	2	2	0	1	1	1	0	1	0	1	1	2	1	2	1	1	0	1	1	0	0	1	0	1	0	2	0
250	0	1	2	1	0	1	2	1	1	0	0	0	1	1	0	0	0	0	1	1	1	0	2	2	0	0	2	2	0	2	0	1	1	1	0	1	1	0	1	1	1	1	1	0	1	0	1	1	0
251	0	1	1	0	0	1	1	1	2	0	0	0	0	0	0	0	0	1	1	1	0	0	2	2	0	0	1	1	2	0	0	1	2	2	1	2	2	0	1	0	0	0	0	0	0	1	0	1	0
252	0	1	2	1	0	1	2	0	2	0	0	1	0	0	0	0	0	0	0	1	0	0	2	2	0	0	1	1	1	1	1	0	1	0	0	2	1	0	1	2	1	0	0	0	0	0	0	2	0
253	0	2	1	0	0	1	2	2	2	0	0	0	1	1	0	0	0	0	1	1	1	0	2	2	0	0	1	1	1	1	1	1	1	0	0	1	0	0	0	1	1	0	0	1	1	0	0	2	0
254	1	0	2	0	0	1	1	1	2	0	0	1	1	0	0	1	0	0	0	2	0	0	2	2	0	0	2	2	0	2	1	0	0	2	0	0	1	0	0	2	2	1	1	0	1	0	0	0	1
255	1	1	2	1	0	1	2	2	2	0	0	1	2	1	1	0	0	1	0	2	0	0	2	2	0	0	1	2	1	1	2	2	2	0	0	1	2	0	2	0	0	0	0	0	0	0	1	1	0
256	1	2	0	0	0	0	2	2	1	0	0	0	0	0	0	0	0	0	1	1	1	0	2	2	0	0	1	2	1	1	2	0	0	2	0	2	1	0	1	1	1	0	0	0	0	0	0	2	0
257	1	1	1	0	0	1	2	2	1	0	1	0	0	0	0	0	0	0	1	1	1	0	1	1	0	0	2	2	0	2	1	2	1	2	0	2	1	1	0	1	1	0	0	0	0	1	0	1	0
258	1	1	1	0	0	1	1	1	2	1	0	1	2	1	0	1	0	1	1	0	0	0	2	2	0	0	1	1	1	2	0	1	1	0	0	1	2	0	2	0	0	0	1	0	1	1	0	0	0
259	0	1	1	0	0	1	2	2	1	0	0	0	0	0	0	0	0	0	0	2	0	0	2	2	0	0	2	2	0	2	0	0	1	2	1	2	2	0	1	1	1	0	0	0	0	0	0	2	0
260	1	1	2	1	0	2	2	0	2	0	0	1	2	1	1	0	0	0	1	1	1	0	2	2	0	0	0	1	1	1	0	1	0	1	0	1	0	0	0	1	1	1	1	0	1	0	0	1	0
261	0	0	2	0	0	1	1	1	1	0	1	0	0	0	0	0	0	0	1	1	1	0	2	2	0	0	1	2	0	1	1	0	1	1	0	1	1	0	0	2	2	0	0	0	0	0	0	0	0
262	0	0	2	0	0	2	2	1	1	0	0	1	1	0	0	1	0	1	0	2	0	0	2	2	0	0	1	1	1	1	0	1	1	2	0	2	2	0	0	2	2	2	2	0	2	1	0	2	0
263	0	0	2	0	0	2	1	1	1	0	1	0	1	1	0	0	1	1	0	1	0	0	2	2	0	0	0	1	0	0	2	1	1	1	1	1	1	0	1	1	1	0	0	0	0	0	0	0	0
264	0	2	0	0	0	0	2	1	2	0	0	0	0	0	0	0	0	1	1	1	1	0	1	1	0	0	1	1	1	1	0	1	2	0	0	0	1	0	0	2	2	1	0	0	1	1	0	2	0
265	0	0	2	0	0	1	2	1	2	0	0	1	1	0	0	0	0	0	0	2	0	0	2	2	0	0	1	1	0	1	2	2	2	2	1	2	1	0	1	1	1	2	2	0	2	1	0	1	1
266	0	2	1	1	0	2	2	1	2	0	0	0	1	1	0	0	0	2	0	2	0	0	2	2	0	0	1	2	1	1	2	0	1	1	0	1	1	0	0	0	0	0	0	2	0	0	0	2	0
267	0	0	2	0	0	1	1	1	2	0	0	0	1	1	0	0	0	0	0	1	0	0	1	1	0	0	2	2	0	1	1	2	1	2	1	2	0	0	1	0	0	0	0	0	0	0	0	1	0
268	1	2	1	0	0	1	1	2	1	0	0	1	1	1	0	0	0	1	1	1	0	0	2	2	0	0	2	2	0	2	0	0	1	2	2	2	1	0	0	2	2	1	1	0	1	1	0	2	0
269	1	0	2	0	0	1	2	2	2	0	0	1	2	2	0	0	0	1	0	1	0	0	2	2	0	0	1	1	1	1	0	0	1	0	0	1	0	0	2	0	0	0	0	0	0	1	0	1	0
270	0	1	1	1	0	1	2	2	1	0	0	1	1	0	0	1	0	1	1	1	1	0	2	2	0	0	2	2	1	1	2	1	2	2	1	2	2	0	1	1	1	0	0	0	0	0	1	0	0
271	1	1	1	1	0	2	2	1	2	0	0	1	1	0	0	0	0	0	1	1	1	1	1	1	0	0	1	1	1	1	0	0	0	2	0	2	0	0	2	0	0	0	0	0	1	1	1	1	0
272	0	2	1	1	0	2	1	1	1	1	2	0	1	1	0	0	0	1	2	0	1	0	1	2	0	0	2	2	1	1	2	0	0	2	0	2	2	0	0	2	2	0	0	0	0	0	0	1	0
273	0	0	2	1	0	2	2	0	2	0	0	0	1	1	0	0	1	1	2	0	1	0	2	2	0	0	2	2	0	2	2	1	1	2	0	2	1	0	1	1	1	0	0	2	0	0	0	1	1
274	0	1	2	0	0	0	2	1	2	0	0	0	0	0	0	0	0	0	0	1	0	0	1	1	1	1	1	1	1	1	0	1	1	1	1	1	1	0	1	1	1	0	0	0	1	0	0	1	1
275	0	1	1	1	0	2	2	1	2	0	0	1	1	1	0	0	0	1	1	1	1	0	2	2	0	1	0	1	1	1	0	0	1	0	0	2	1	0	1	2	1	2	1	0	1	0	0	2	0
276	1	2	0	0	0	0	2	2	2	0	0	0	0	0	0	0	0	0	0	2	0	1	2	2	0	0	2	2	0	0	0	2	2	0	0	0	1	1	0	1	1	0	0	0	0	0	0	2	0
277	0	1	2	0	0	2	2	1	2	0	0	0	0	0	0	0	1	2	2	0	2	0	2	2	0	0	2	2	1	2	1	1	2	1	0	1	2	0	1	1	1	1	1	0	1	0	1	1	0
278	1	0	2	1	0	2	2	1	1	0	0	1	2	1	0	1	0	0	0	1	0	0	2	2	0	0	1	2	1	1	1	0	1	1	0	1	0	0	1	0	0	1	0	0	1	1	0	1	0
279	0	0	2	1	0	2	2	2	2	1	0	1	1	0	0	1	0	0	2	0	1	0	1	1	0	0	2	2	0	2	0	0	1	1	0	2	2	1	0	1	1	0	0	0	1	2	0	2	0
280	0	2	2	0	0	1	1	1	2	0	0	1	1	0	0	0	0	0	1	0	1	1	2	2	0	1	2	2	1	2	0	0	2	0	0	0	1	0	0	0	0	1	0	0	1	0	0	1	0
281	0	1	1	1	1	2	2	2	2	0	0	0	0	0	0	0	0	1	0	2	0	0	2	2	0	0	1	0	2	0	0	1	1	0	0	2	2	0	0	2	1	0	0	0	0	1	0	2	0
282	0	2	0	0	0	0	0	2	0	1	1	0	0	0	0	0	0	1	2	0	1	0	1	1	1	1	1	1	1	0	0	0	0	2	2	2	1	0	2	0	0	0	0	0	0	0	0	1	1
283	0	1	1	1	0	1	2	1	2	0	0	1	2	0	0	1	0	0	1	1	1	0	1	2	0	0	1	2	1	2	0	0	0	2	0	2	1	0	1	1	1	0	0	0	0	0	0	2	0
284	0	2	0	1	0	1	2	2	0	0	0	0	1	1	0	0	0	1	0	2	0	1	2	2	0	1	2	2	1	2	0	2	2	0	0	1	0	0	1	1	1	1	1	0	0	0	0	2	0
285	0	2	0	0	0	0	2	2	2	0	0	0	1	1	0	0	0	1	1	0	1	0	1	1	0	0	1	1	1	1	0	0	2	0	0	0	1	0	0	1	1	1	1	0	1	1	0	1	0
286	0	0	2	0	0	1	2	0	1	0	1	0	1	1	0	0	0	2	1	1	1	1	2	2	0	0	1	2	1	2	0	0	0	2	0	2	1	0	0	2	2	0	0	0	1	1	0	2	0
287	0	1	2	1	0	2	2	1	2	0	0	0	2	1	1	0	0	2	0	2	0	0	1	1	0	1	1	0	2	0	0	0	0	1	0	1	0	0	1	0	0	1	0	0	1	1	0	2	0
288	1	2	0	0	0	0	2	2	0	0	0	0	0	0	0	0	0	0	1	1	0	0	2	2	0	0	0	1	2	0	1	0	1	2	1	1	1	0	1	1	1	0	0	0	0	0	0	2	0
289	0	1	1	0	1	1	1	2	1	0	0	1	2	1	0	0	0	1	2	0	0	0	1	2	0	0	2	2	1	2	0	0	1	2	1	2	1	2	0	1	1	0	0	0	0	0	0	2	0
290	0	1	1	1	1	2	1	0	2	0	0	0	1	2	0	0	0	0	0	2	0	0	2	2	0	0	1	1	2	0	0	1	1	0	0	1	2	0	0	2	2	1	0	0	2	1	0	2	0
291	0	1	2	0	0	1	1	1	1	1	1	0	0	0	0	0	0	0	0	2	0	0	2	2	0	0	1	1	0	1	0	1	0	1	0	1	1	0	1	2	1	0	0	0	0	0	0	2	0
292	0	0	2	1	0	2	1	1	1	0	1	1	1	1	0	0	0	0	1	1	1	0	2	2	0	1	0	1	0	1	1	1	1	1	0	1	2	0	0	2	2	0	0	0	1	1	0	2	0
293	1	1	1	0	0	2	2	1	2	0	0	0	0	0	0	0	1	1	2	0	1	0	2	2	0	1	0	1	1	1	0	1	2	0	0	1	1	0	1	1	1	1	1	0	1	2	0	2	0
294	0	2	0	0	0	0	2	2	2	0	0	0	0	0	0	0	0	1	0	2	0	0	2	2	0	0	0	2	1	0	1	1	1	0	0	1	2	0	1	1	1	0	0	0	0	0	0	2	0
295	0	0	2	1	0	2	2	1	2	0	0	2	2	2	0	0	1	2	1	1	1	0	2	2	0	0	2	2	0	1	0	1	2	0	0	1	1	0	0	2	2	1	1	0	2	1	0	2	0
296	1	1	1	0	0	0	2	0	2	0	0	0	1	1	0	0	0	1	1	1	0	0	2	2	0	0	1	1	2	1	0	1	0	2	0	2	1	0	1	2	1	0	0	0	0	0	0	2	0
297	0	2	2	0	0	1	1	2	1	0	0	0	1	1	0	0	0	0	1	0	1	0	1	1	0	0	1	1	1	0	1	0	2	2	0	2	2	0	0	1	1	1	1	0	1	2	0	1	1
298	1	1	1	1	0	2	2	1	2	0	0	0	1	1	0	0	0	1	0	2	0	0	2	2	0	0	1	2	0	1	1	0	2	1	0	2	2	0	0	1	1	0	0	1	0	0	0	1	0
299	1	1	1	1	0	2	2	1	1	0	0	1	1	0	0	0	0	1	2	0	2	0	1	1	0	0	2	2	0	2	1	0	1	0	0	0	1	0	1	2	1	0	0	1	1	0	0	2	0
300	1	1	0	0	0	0	1	2	1	0	1	0	0	0	0	0	0	0	0	2	0	0	0	0	1	1	2	2	0	2	0	0	1	1	0	1	2	0	1	1	1	0	0	0	0	0	0	1	0
301	0	2	1	0	0	1	1	2	1	0	1	0	1	0	1	0	0	0	0	2	0	0	2	2	0	0	0	2	2	1	2	0	2	1	0	1	1	0	1	1	1	0	0	0	0	0	1	0	0
302	0	0	2	1	0	2	2	0	2	0	1	0	0	0	0	0	0	0	1	1	1	0	0	1	1	1	1	2	2	0	2	0	1	1	1	1	0	1	1	0	0	1	1	0	1	1	0	1	0
303	0	1	1	1	1	2	1	1	2	0	1	0	0	0	0	0	0	1	1	0	1	0	2	2	0	0	2	2	0	2	1	1	1	2	0	2	2	0	1	1	1	0	0	1	0	1	0	1	1
304	0	1	1	1	0	1	2	1	2	0	0	0	0	0	0	0	1	2	0	2	0	0	2	2	0	0	1	2	1	1	1	1	1	2	0	2	2	1	0	0	0	1	0	0	1	1	0	0	2
305	1	2	0	0	0	0	1	2	1	1	1	1	0	0	0	0	0	1	1	0	0	1	1	2	0	1	2	2	0	2	1	1	1	2	0	2	1	0	2	0	0	1	1	0	1	0	1	0	0
306	1	2	1	0	0	1	1	2	1	1	1	0	0	0	0	0	0	1	1	1	1	0	1	1	1	1	2	2	0	2	1	0	0	1	1	2	1	0	2	0	0	0	0	1	0	0	0	0	0
307	0	0	2	0	0	2	2	0	2	0	0	1	0	0	0	0	0	0	0	1	0	0	2	2	0	0	1	2	0	2	0	0	1	0	0	1	1	0	0	0	0	0	0	0	0	0	0	2	0
308	0	2	0	0	0	0	1	2	1	0	1	0	0	0	0	0	0	1	0	2	0	0	2	2	0	0	1	1	0	1	0	1	0	1	0	1	1	0	0	1	1	1	1	0	1	0	1	2	0
309	1	2	0	0	0	0	2	2	2	0	0	0	1	1	0	0	0	1	2	0	1	0	1	1	0	1	2	2	0	2	1	0	0	2	0	2	2	0	0	2	2	0	0	0	0	0	0	2	0
310	0	1	2	0	0	1	2	0	2	0	0	0	1	1	0	0	0	1	2	0	1	0	2	2	0	0	0	2	0	1	2	0	1	1	0	1	1	1	1	0	0	0	0	0	1	1	0	2	0
311	1	1	1	1	0	1	2	2	1	0	0	0	0	0	0	0	0	1	0	2	1	0	1	1	1	1	2	2	0	2	0	1	1	1	0	2	1	1	0	1	1	2	1	0	1	0	0	2	0
312	1	2	1	1	0	1	1	1	2	0	1	0	0	0	0	0	0	0	1	1	1	0	1	1	0	0	2	2	1	1	2	2	1	0	0	1	1	0	0	1	1	0	0	1	0	0	0	0	0
313	0	2	0	0	0	0	1	2	0	0	0	0	1	0	0	0	0	0	0	1	0	0	2	2	0	0	1	1	1	1	0	1	0	1	0	1	1	0	0	2	2	0	0	0	1	0	0	1	1
314	1	2	0	0	0	0	2	2	1	0	0	0	0	0	0	0	1	1	0	2	0	0	2	2	0	0	1	2	2	0	2	1	2	0	0	0	1	0	2	0	0	0	0	1	0	0	0	2	0
315	1	1	1	0	0	0	2	0	2	0	0	0	1	0	1	0	0	0	0	2	0	0	1	1	1	2	1	0	2	0	0	0	2	1	0	1	2	0	2	0	0	1	1	0	1	0	0	0	1
316	1	2	1	0	0	1	1	1	1	0	0	0	0	0	0	0	1	2	1	1	1	0	2	2	0	0	2	2	0	2	0	0	1	0	0	1	1	0	1	1	1	0	0	1	0	0	0	2	0
317	0	1	2	0	0	2	2	0	2	0	0	0	0	0	0	0	0	0	0	1	0	0	2	2	0	0	1	1	1	1	1	0	2	0	0	1	1	0	0	2	2	0	0	0	0	0	0	2	0
318	1	2	1	2	0	2	2	1	2	0	0	1	2	2	0	0	0	1	1	1	0	0	2	2	0	0	2	2	0	2	1	2	1	0	0	1	0	0	1	0	0	1	1	0	0	1	0	2	0
319	1	2	0	0	0	1	2	1	2	0	0	0	0	0	0	0	0	1	2	0	1	0	2	2	0	0	1	1	1	1	1	2	2	0	0	1	1	0	2	0	0	0	0	0	0	0	0	2	0
320	1	1	1	0	0	1	1	2	1	1	1	0	1	2	0	0	0	1	1	1	0	0	2	2	0	0	0	2	0	1	2	0	1	2	2	2	2	0	0	2	2	0	0	1	1	0	0	2	0
321	0	0	2	1	0	2	2	2	2	0	0	0	1	1	0	0	0	0	2	0	0	0	2	2	0	0	2	2	1	2	0	2	2	1	0	2	1	1	0	1	1	0	0	0	0	0	0	0	0
322	0	1	1	0	0	1	2	2	1	0	0	0	0	0	0	0	1	2	0	2	0	0	2	2	0	0	2	2	0	2	0	1	2	0	0	1	1	0	1	0	0	1	1	0	1	1	0	2	0
323	0	1	2	1	0	1	0	2	0	0	2	0	2	1	1	0	1	1	0	1	0	0	1	1	0	0	2	2	0	1	1	0	0	1	0	0	1	0	1	1	1	0	0	0	0	0	1	0	0
324	0	1	1	1	0	1	2	2	2	0	0	1	2	1	0	1	0	0	1	1	0	0	2	2	0	0	1	0	2	0	0	0	1	2	0	2	1	0	1	1	1	0	0	1	0	0	0	2	0
325	1	1	2	0	0	0	2	2	1	0	1	1	1	0	1	0	0	0	1	1	1	0	2	2	0	0	2	2	0	2	0	0	1	0	0	1	1	0	2	0	0	0	0	0	0	1	0	0	1
326	1	0	2	0	0	2	2	0	2	0	0	0	0	0	0	0	0	2	1	1	0	0	2	2	0	0	1	1	1	1	0	0	1	2	1	1	2	0	0	1	1	0	0	1	2	0	0	1	1
327	0	1	2	0	0	0	1	1	1	0	0	0	0	0	0	0	0	0	0	1	0	0	2	2	0	0	2	2	1	1	0	0	0	2	0	2	1	0	0	2	2	0	0	0	2	1	0	1	1
328	1	1	2	0	0	1	1	1	2	0	0	1	2	1	0	1	0	0	0	2	0	0	2	2	0	0	0	2	2	0	2	1	0	1	1	1	0	1	0	0	0	0	0	1	0	0	0	1	1
329	1	2	0	1	0	1	2	1	2	0	0	0	0	0	0	0	0	1	0	0	0	0	1	1	0	0	1	0	2	0	0	0	2	1	0	2	2	0	1	1	1	0	0	1	0	0	0	2	0
330	0	1	1	1	1	2	2	0	2	0	0	0	1	0	1	0	1	1	0	2	0	0	1	1	1	1	2	2	0	2	1	0	0	2	1	1	1	0	0	2	1	0	0	0	0	0	0	2	0
331	0	2	1	0	0	0	0	2	0	0	2	0	1	1	0	0	1	0	1	1	1	0	1	1	0	0	0	1	2	0	1	1	1	0	0	1	1	1	1	0	0	0	0	0	1	0	0	2	0
332	0	1	1	0	0	2	1	1	1	0	1	1	2	2	0	0	0	1	1	1	1	0	2	2	0	0	1	1	1	1	0	1	0	1	0	1	1	0	1	1	1	1	0	0	1	0	0	2	0
333	1	0	2	0	0	2	2	0	2	0	0	0	0	0	0	0	0	1	1	1	0	0	2	2	0	0	0	0	1	0	1	1	1	0	0	2	0	0	2	1	0	0	0	0	0	0	1	1	0
334	0	2	0	0	0	0	2	2	1	0	0	0	0	0	0	0	0	0	0	1	0	0	2	2	0	0	1	2	1	1	0	2	2	0	0	0	0	1	1	0	0	1	0	0	1	0	0	2	0
335	1	1	2	0	0	0	2	1	2	0	0	0	1	1	0	0	0	1	0	2	0	0	2	2	0	0	2	2	1	1	2	0	1	0	0	1	2	0	0	2	2	0	0	0	1	1	0	1	0
336	0	2	1	0	0	0	2	0	2	0	0	0	0	0	0	0	1	1	1	1	0	1	2	2	0	0	2	2	1	1	1	0	2	0	0	0	1	0	1	1	1	1	1	0	1	0	0	1	0
337	1	1	1	0	0	0	2	2	0	0	0	1	2	1	0	0	0	0	0	2	0	1	2	2	0	0	1	1	2	0	1	1	1	1	0	2	2	0	1	1	1	1	1	0	1	1	0	2	0
338	0	1	1	0	0	1	2	2	1	0	1	0	0	0	0	0	0	0	1	1	0	0	2	2	0	0	0	0	1	1	0	2	1	2	1	2	1	0	1	1	1	1	1	0	1	0	0	1	0
339	1	0	1	0	0	1	2	1	2	0	0	0	1	1	0	0	0	1	1	0	0	0	2	2	0	0	2	2	0	2	0	2	2	0	0	0	0	0	2	0	0	1	1	0	2	2	0	1	0
340	0	0	2	0	0	2	1	1	1	0	0	0	0	0	0	0	0	0	2	0	0	0	1	1	1	1	2	2	2	2	0	1	1	2	0	2	1	2	0	1	1	1	0	0	0	1	0	2	0
341	0	0	2	1	0	2	2	2	1	0	0	1	0	0	0	0	1	1	0	2	0	0	1	1	1	1	2	2	0	2	0	1	1	1	0	1	1	0	0	2	2	1	0	0	0	1	0	1	0
342	0	1	1	0	0	1	2	2	0	0	0	0	1	1	0	0	0	0	0	2	0	0	2	2	0	0	1	1	0	1	0	0	1	1	0	1	1	0	0	1	1	0	0	0	0	0	0	0	1
343	1	2	0	1	0	1	2	2	2	0	0	1	1	0	0	1	0	0	0	2	0	0	2	2	0	0	1	1	0	2	1	1	2	1	1	1	1	0	2	0	0	0	0	0	0	0	1	0	0
344	1	2	1	0	0	2	1	1	1	0	1	1	1	0	0	1	0	1	2	0	0	0	2	2	0	0	2	2	1	1	1	2	2	1	1	2	1	0	0	1	1	1	1	0	1	0	0	1	0
345	0	0	2	0	1	1	2	0	2	0	0	1	1	1	0	0	1	1	1	1	0	0	1	1	0	1	1	2	1	1	1	0	0	0	0	1	1	0	1	1	1	0	1	0	1	1	0	1	0
346	1	0	2	0	0	1	2	2	1	0	0	1	1	0	0	1	0	0	2	0	1	0	1	1	0	0	1	2	0	2	0	0	0	1	1	2	1	0	0	1	1	0	0	0	0	0	0	0	1
347	0	1	1	1	0	2	2	1	2	0	0	1	2	1	0	1	0	0	0	2	0	0	1	2	0	0	1	1	2	0	1	1	1	1	1	1	1	0	0	2	2	0	0	0	1	1	1	0	1
348	0	0	2	0	0	2	2	1	2	0	0	2	2	0	0	1	0	0	0	1	0	0	1	1	1	1	1	2	0	1	0	1	1	0	0	0	1	0	1	1	1	1	1	1	1	2	0	2	0
349	0	0	2	0	0	1	0	1	1	1	1	0	0	0	0	0	0	0	0	2	0	0	1	1	1	1	2	2	1	2	1	0	2	1	0	1	1	0	1	2	2	0	0	0	1	0	0	1	0
350	1	1	1	0	0	1	0	2	0	0	2	1	1	1	0	0	0	0	0	1	0	0	1	2	0	0	2	1	1	1	0	1	2	2	1	2	2	0	0	2	2	0	0	0	1	1	1	0	0
351	0	1	2	1	0	2	1	1	2	0	1	0	1	1	0	0	0	0	1	1	1	0	2	2	0	0	2	2	0	2	0	0	1	1	1	1	1	0	1	1	1	0	0	0	0	0	0	1	0
352	0	1	2	1	0	1	2	1	2	0	0	0	2	1	0	0	0	0	1	1	0	0	2	2	0	0	1	1	0	1	0	1	2	1	0	1	1	0	0	0	0	0	0	0	1	1	0	2	0
353	1	1	1	0	0	1	1	2	0	0	1	1	1	1	0	0	0	1	0	2	0	0	2	2	0	0	1	1	1	1	0	0	2	0	0	1	1	0	0	2	2	1	1	0	1	2	1	1	0
354	1	1	2	0	0	1	1	2	0	0	1	1	1	1	0	0	0	0	1	1	0	0	0	0	1	1	0	1	1	0	0	0	1	1	0	2	1	0	0	0	0	0	0	0	0	0	0	2	0
355	0	2	1	0	0	2	1	2	1	0	1	0	1	1	0	0	0	1	2	0	2	1	2	2	0	0	1	2	2	0	2	1	1	1	0	1	2	0	0	1	1	0	0	0	0	0	1	0	1
356	0	1	1	0	0	1	1	2	1	0	1	0	0	0	0	0	0	1	0	2	0	0	1	1	0	0	2	2	0	2	0	1	1	2	2	2	2	0	1	1	1	0	0	0	0	0	1	1	1
357	0	1	2	1	0	1	1	2	1	0	1	1	0	0	0	0	0	2	1	1	1	0	2	2	0	0	2	2	1	1	2	0	0	2	0	1	2	0	1	1	1	0	1	0	1	1	0	2	0
358	0	0	2	0	1	1	2	1	1	0	0	1	1	1	0	0	0	0	1	1	1	0	2	2	0	0	1	2	0	1	2	1	1	1	0	2	2	0	0	1	1	0	0	0	0	0	0	1	0
359	1	1	1	0	0	1	1	1	2	0	1	0	1	1	0	0	1	1	0	2	0	0	2	2	0	0	2	2	0	2	1	1	1	1	0	1	2	0	1	1	1	0	0	1	1	1	0	1	0
360	0	2	0	0	0	1	2	0	1	0	0	0	0	0	0	0	0	1	0	2	0	0	1	1	0	1	2	2	0	2	1	0	2	0	0	1	0	0	1	1	1	0	0	0	0	0	0	1	0
361	0	1	1	0	0	2	2	2	1	0	0	0	1	1	0	0	1	1	1	1	0	0	2	2	0	0	0	2	2	1	2	0	0	2	0	2	2	0	0	1	1	0	0	0	0	0	0	2	0
362	0	1	1	1	1	2	2	1	2	0	0	0	0	0	0	0	0	1	2	0	0	0	2	2	0	1	2	2	0	2	0	0	1	1	0	2	2	0	0	1	1	0	0	1	0	0	1	0	0
363	1	1	1	1	0	1	0	2	0	0	1	0	0	0	0	0	0	1	0	2	0	0	2	2	0	0	0	1	2	0	1	0	0	2	2	2	1	0	1	1	0	0	0	0	0	1	2	0	0
364	0	2	1	0	0	1	2	1	0	0	0	0	1	1	0	0	0	1	0	2	0	0	2	2	0	0	1	2	1	1	1	0	0	2	0	2	1	0	0	2	2	0	0	0	0	0	0	2	0
365	1	2	0	0	0	0	2	0	2	0	0	1	2	2	0	0	0	0	0	1	0	0	2	2	0	0	1	1	1	1	1	0	1	1	0	1	2	0	0	2	2	0	0	0	1	0	0	1	0
366	1	0	2	0	0	1	1	2	0	0	1	1	1	0	0	1	0	0	2	0	1	0	2	2	0	0	2	2	0	1	0	1	2	1	0	1	1	0	1	0	0	0	0	1	0	0	1	0	0
367	1	0	2	1	1	1	1	2	1	0	1	0	0	0	0	1	0	0	1	1	1	0	2	2	0	2	1	1	1	1	0	0	2	0	0	1	0	1	1	1	0	1	1	0	2	2	1	1	0
368	0	1	1	1	0	1	2	2	2	0	0	1	0	0	0	0	0	1	0	1	0	0	1	1	1	1	1	1	1	1	1	1	1	0	0	1	1	1	1	0	0	0	0	1	1	0	0	1	0
369	0	1	1	0	1	0	2	1	2	0	0	0	0	0	0	0	0	1	0	2	0	0	2	2	0	0	2	2	0	1	2	0	0	2	0	2	1	0	0	2	2	0	0	0	0	0	0	1	1
370	0	1	1	1	0	1	1	2	1	0	1	1	1	0	0	1	1	2	1	1	1	0	1	1	1	1	1	1	1	2	0	0	0	2	1	2	0	0	1	0	0	1	1	0	0	2	0	2	0
371	0	1	1	1	0	1	2	2	1	0	0	1	2	2	0	0	0	0	0	2	0	0	2	2	0	0	2	2	1	1	2	1	0	2	2	2	1	0	0	2	2	1	1	0	2	2	0	1	1
372	0	0	2	0	0	2	1	1	1	0	0	1	1	0	0	0	0	0	0	1	0	0	2	2	0	0	1	1	2	0	1	1	0	1	0	1	2	0	0	2	2	1	1	0	2	1	0	1	0
373	1	2	1	0	0	0	2	2	2	0	0	2	2	2	0	0	0	1	1	1	1	1	2	2	0	0	1	2	0	2	0	1	1	1	0	1	1	0	1	1	1	2	2	0	1	1	0	2	0
374	0	1	2	0	0	2	1	2	0	0	2	0	1	0	1	0	0	0	1	1	1	0	2	2	0	0	2	2	1	2	0	1	1	0	0	1	2	0	0	2	2	0	0	0	1	1	0	2	0
375	0	0	2	1	0	2	1	1	2	0	0	0	1	0	0	0	0	1	0	2	0	0	1	2	0	0	1	2	0	1	0	2	1	1	0	2	1	0	1	1	1	0	0	0	0	0	0	1	1
376	1	1	2	1	0	1	2	0	2	0	0	0	0	0	0	0	0	0	0	2	0	0	2	2	0	0	0	1	1	1	0	0	0	2	0	2	1	0	2	0	0	0	0	0	0	1	0	0	1
377	0	2	1	0	0	0	1	2	1	0	1	0	2	1	1	0	0	1	0	2	1	0	2	2	0	0	1	1	1	1	0	1	1	2	2	2	1	0	0	2	2	0	0	0	0	0	0	0	2
378	0	0	2	0	1	1	2	2	1	0	0	0	0	0	0	0	0	1	0	1	0	0	2	2	0	0	0	1	0	1	1	2	1	2	1	2	2	0	0	2	2	0	0	1	0	1	0	0	1
379	0	1	1	1	1	2	2	1	1	0	1	1	0	0	0	0	0	0	0	1	0	0	2	2	0	1	2	2	1	1	2	0	0	1	1	2	1	0	1	1	1	1	1	0	2	1	1	0	1
380	0	0	2	1	1	1	2	2	1	0	1	0	1	1	0	0	0	1	1	1	0	0	2	2	0	0	1	2	0	1	0	1	1	1	0	1	1	0	1	1	1	0	0	0	0	1	0	0	1
381	1	0	1	0	0	1	2	1	2	0	0	1	0	0	0	0	0	0	1	1	0	0	1	1	0	0	1	1	1	1	0	2	2	0	0	1	0	0	1	0	0	1	1	0	2	1	0	2	0
382	0	2	0	0	0	0	2	0	2	0	0	1	1	0	0	1	0	0	0	2	0	0	2	2	0	1	0	2	2	1	2	1	0	2	1	2	1	0	2	0	0	1	1	0	1	1	0	2	0
383	0	0	2	0	0	2	2	2	1	0	0	0	1	1	0	0	0	1	1	1	1	0	2	2	0	0	2	2	2	1	1	1	1	2	1	2	1	0	1	1	1	1	1	0	1	2	0	2	0
384	0	1	1	1	0	1	2	1	1	0	0	0	0	0	0	0	0	1	1	1	0	0	2	2	0	0	0	1	0	1	1	0	0	1	0	1	1	2	0	1	1	1	1	0	1	0	1	0	0
385	0	1	1	0	0	1	2	1	1	0	0	0	1	1	0	0	0	0	1	1	1	0	2	2	0	0	1	2	1	1	1	0	1	0	0	1	1	0	0	1	1	0	0	0	0	0	1	0	0
386	0	1	1	0	0	1	2	1	1	0	0	1	1	0	0	1	0	1	0	2	0	0	2	2	0	1	2	2	0	2	1	1	1	1	1	1	2	0	0	2	2	1	0	0	2	1	1	1	0
387	0	1	1	0	1	1	0	2	0	0	2	0	1	1	0	0	0	1	0	2	0	0	2	2	0	0	1	1	1	1	0	2	2	2	1	2	1	0	0	1	1	1	1	0	1	2	0	0	0
388	1	0	1	0	0	1	2	2	1	0	1	1	1	0	0	1	0	0	0	2	0	0	2	2	0	1	1	1	0	0	1	1	1	2	0	2	1	0	0	1	1	0	0	0	0	0	0	1	0
389	1	0	2	0	0	1	1	1	1	0	1	0	2	2	0	0	0	1	1	1	1	0	2	2	0	0	1	1	1	1	0	2	2	0	0	1	1	0	2	1	0	0	0	0	0	0	0	2	0
390	0	1	2	1	0	2	2	2	1	0	0	1	1	0	0	1	0	0	2	0	0	0	2	2	0	1	1	2	0	2	0	1	1	0	0	1	1	0	0	1	1	1	1	0	1	0	0	2	0
391	0	0	2	0	0	1	1	2	2	0	0	1	2	2	0	0	0	0	1	1	1	0	2	2	0	0	1	1	0	1	2	0	0	2	0	2	2	0	0	1	1	0	0	1	1	0	0	2	0
392	0	2	1	1	0	1	2	1	2	0	0	0	0	0	0	0	0	0	0	2	0	0	1	1	0	0	1	1	1	1	0	1	1	1	1	1	1	0	0	1	1	1	1	0	1	1	0	0	2
393	0	2	0	0	0	0	2	1	1	0	0	0	0	0	0	0	0	0	0	2	0	0	2	2	0	0	1	1	1	1	0	2	2	0	0	1	2	1	0	0	0	0	0	0	0	0	0	1	0
394	0	1	1	1	0	1	2	2	2	0	0	1	2	1	0	1	0	1	1	0	1	0	1	1	1	1	2	2	0	2	0	0	1	2	1	2	1	0	0	2	2	0	0	0	0	0	0	2	0
395	0	1	1	0	0	1	1	1	1	0	1	0	0	0	0	0	0	0	0	2	0	0	1	1	1	1	2	2	2	1	1	0	1	1	0	1	2	0	0	2	2	0	0	1	0	0	0	2	0
396	1	1	0	0	0	1	2	2	1	0	0	0	1	1	0	0	0	0	0	1	0	0	2	2	0	0	1	2	2	2	0	1	0	1	0	1	0	0	2	1	0	0	0	1	0	0	0	1	1
397	0	2	1	1	0	1	2	1	1	0	0	0	0	0	0	0	0	0	1	1	1	0	2	2	0	0	2	2	0	2	2	1	1	0	0	1	2	0	1	1	1	1	1	1	1	2	0	2	0
398	0	1	1	0	0	1	2	1	2	0	0	0	0	0	0	0	0	1	0	2	0	0	2	2	0	0	1	1	0	0	1	1	0	2	2	2	1	1	0	0	0	0	0	1	1	0	0	2	0
399	0	1	2	0	0	2	2	1	2	0	0	0	0	0	0	0	0	0	2	0	1	0	1	1	0	0	1	0	2	0	0	0	1	1	0	1	0	1	1	0	0	0	0	0	0	0	0	2	0
400	1	0	2	0	0	1	1	2	1	0	1	0	0	0	0	0	0	0	1	1	1	0	2	2	0	0	1	1	0	1	2	1	0	2	1	2	2	0	0	2	2	1	1	1	1	2	0	1	1
401	0	1	1	1	0	1	2	2	2	0	0	0	2	0	1	0	1	2	0	1	0	0	2	2	0	0	1	1	0	1	0	1	1	1	0	1	0	1	1	0	0	0	0	1	2	0	0	2	0
402	0	1	1	0	0	1	2	1	1	0	0	1	2	1	0	0	0	0	2	0	1	0	2	2	0	0	2	2	0	2	0	0	1	1	0	2	2	0	1	1	1	0	0	0	0	0	0	2	0
403	0	1	2	1	0	1	2	1	2	0	0	0	0	0	0	0	0	1	0	2	0	0	2	2	0	0	2	2	0	2	1	0	0	2	2	2	2	0	0	2	1	0	0	0	0	0	0	1	0
404	0	1	1	0	0	1	2	0	2	0	0	1	2	2	0	0	1	0	1	1	1	0	0	1	1	1	1	1	2	0	1	1	2	1	1	1	1	0	1	2	1	1	1	0	1	0	1	1	0
405	1	1	1	0	0	1	1	2	0	0	0	1	2	0	0	1	0	1	0	2	0	0	2	2	0	1	0	1	1	1	1	2	1	2	1	2	1	1	0	1	1	0	0	0	0	0	0	1	0
406	0	2	1	1	0	2	1	2	1	0	1	0	1	1	0	0	0	1	0	2	0	0	2	2	0	0	1	1	1	1	0	0	2	0	0	1	0	0	1	0	0	0	0	0	0	0	0	2	0
407	0	0	2	1	0	2	2	2	1	0	0	1	2	1	0	0	1	0	1	1	1	0	2	2	0	0	1	1	1	1	0	1	1	2	1	2	1	0	1	2	0	1	1	0	1	1	0	1	0
408	1	1	1	0	0	2	2	1	1	0	1	0	0	0	0	0	0	1	1	1	1	0	2	2	0	1	1	1	2	0	1	0	1	2	0	2	0	0	0	0	0	1	1	0	1	1	0	2	0
409	0	1	1	0	0	1	2	1	2	0	0	1	1	0	0	0	0	1	0	2	0	0	2	2	0	0	1	2	1	1	2	1	0	2	2	2	1	1	0	1	1	1	1	0	1	2	0	1	0
410	0	2	0	0	0	0	2	1	2	0	0	1	1	0	0	1	0	1	0	2	0	0	1	1	1	2	2	2	0	2	1	2	1	2	1	2	1	0	0	2	2	0	0	0	0	0	0	2	0
411	0	1	2	0	0	2	2	2	2	0	1	1	1	1	0	0	0	0	2	0	1	0	2	2	0	1	1	1	0	2	1	2	1	1	0	1	1	0	1	1	0	1	0	0	1	0	0	2	0
412	0	2	1	0	0	1	2	1	2	0	0	0	0	0	0	0	1	2	2	0	2	0	1	1	1	1	1	0	2	0	0	1	2	0	0	0	1	0	2	1	0	1	1	0	1	1	0	2	0
413	0	2	0	1	0	1	1	2	1	0	1	0	0	0	0	0	0	0	1	1	0	0	2	2	0	1	1	1	1	0	0	1	0	2	0	2	1	0	1	2	1	0	0	0	0	0	0	1	0
414	0	1	2	0	0	1	2	2	2	0	0	0	1	1	0	0	0	0	1	1	1	1	2	2	0	0	1	1	1	1	0	2	1	1	0	1	2	0	0	2	1	1	1	0	0	0	0	1	1
415	1	1	1	1	0	1	2	0	2	0	0	0	1	0	1	0	0	1	0	2	0	0	2	2	0	0	2	2	1	2	1	1	1	2	1	2	2	0	0	1	1	0	0	0	0	0	0	2	0
416	0	1	1	0	0	0	0	2	1	0	0	1	1	0	0	1	0	1	0	1	1	0	1	1	1	1	2	2	0	2	0	2	1	2	1	2	2	0	0	2	2	1	1	0	1	1	0	2	0
417	1	2	0	1	0	1	2	0	2	0	0	0	0	0	0	0	0	0	1	1	0	1	2	2	0	1	0	1	0	1	1	0	0	2	1	2	1	0	0	1	1	0	0	0	0	1	0	2	0
418	0	1	2	1	0	1	2	2	0	0	1	0	0	0	0	0	0	0	0	2	0	0	1	1	1	1	2	2	0	1	1	0	1	1	0	2	1	0	0	1	1	0	0	0	0	0	0	2	0
419	0	2	1	0	0	0	1	2	1	0	1	0	2	1	1	0	0	0	1	1	1	0	2	2	0	0	1	1	1	0	0	0	0	2	1	2	1	0	1	1	1	1	1	0	0	1	0	1	1
420	0	2	0	0	0	0	2	1	2	0	0	0	2	0	1	0	0	0	1	1	1	0	2	2	0	0	0	2	2	1	2	1	0	1	0	1	1	0	1	1	1	0	0	0	0	0	0	1	1
421	1	1	2	1	0	1	2	1	2	0	0	0	0	0	0	0	0	1	0	2	0	0	2	2	0	0	1	2	1	1	2	0	0	1	0	0	1	0	0	2	2	1	1	0	1	2	0	1	0
422	0	1	1	0	0	1	2	1	2	0	0	1	1	1	0	0	0	2	1	1	1	0	1	1	1	1	2	2	0	2	0	0	1	2	1	2	2	0	0	2	2	0	0	0	0	0	0	2	0
423	0	0	2	0	0	2	1	2	0	0	0	0	0	0	0	0	0	1	1	1	0	0	1	2	0	0	2	2	1	2	0	0	1	0	0	0	1	0	0	2	2	0	0	0	1	1	0	1	0
424	0	2	2	1	0	1	2	2	1	0	1	2	2	1	0	0	0	0	0	1	0	0	2	1	1	2	1	1	2	0	1	1	2	2	0	2	2	0	0	2	2	0	0	0	0	0	0	1	1
425	0	2	0	0	0	1	1	2	1	0	1	0	0	0	0	0	0	0	1	0	1	0	1	1	0	0	2	2	2	1	1	0	1	0	0	1	1	0	0	1	1	0	0	0	0	0	0	2	0
426	0	1	1	0	0	1	1	1	1	0	1	0	1	1	0	0	1	2	0	2	0	0	0	0	1	1	2	2	0	2	0	1	2	1	1	1	2	0	0	1	1	0	0	0	1	1	0	2	0
427	0	0	2	1	0	2	2	1	1	0	1	0	0	0	0	0	0	0	1	1	1	0	2	2	0	0	2	2	1	1	2	0	0	1	0	1	1	0	1	1	1	0	0	0	0	1	0	1	1
428	0	1	1	1	0	1	2	1	2	0	0	0	0	0	0	0	0	1	0	2	0	0	2	2	0	0	1	1	1	1	0	1	1	2	1	2	1	0	1	1	1	1	1	0	0	0	0	1	1
429	0	1	1	0	0	1	2	0	2	0	0	0	1	1	0	0	0	1	1	0	1	0	2	2	0	0	1	2	0	2	0	1	1	1	1	1	2	0	1	1	1	0	0	0	0	1	0	1	1
430	0	1	2	1	0	1	1	1	1	0	1	0	0	0	0	0	0	1	1	1	0	0	2	2	0	0	1	1	1	1	0	0	1	1	0	2	1	0	0	2	1	0	0	0	0	0	1	1	0
431	0	0	2	2	0	2	2	1	2	0	0	0	0	0	0	0	0	0	1	1	1	1	1	2	0	0	2	2	0	0	0	2	1	0	0	1	2	0	1	0	0	2	1	0	1	0	0	2	0
432	1	1	2	1	0	2	1	1	1	0	0	0	0	0	0	0	0	0	1	1	1	0	2	2	0	0	2	2	0	2	0	2	2	0	0	1	2	0	0	2	2	1	1	0	2	0	0	1	0
433	0	1	1	0	0	0	2	2	1	0	1	1	1	0	0	1	0	1	0	2	0	0	2	2	0	0	1	1	0	1	2	1	0	2	1	2	1	0	1	1	1	0	0	1	1	0	0	1	1
434	0	2	0	0	0	0	2	2	1	0	1	0	0	0	0	0	0	0	1	1	0	0	1	1	1	1	1	2	0	2	0	0	2	1	0	1	1	0	0	2	2	2	2	0	1	1	0	1	0
435	0	1	1	0	0	1	1	1	1	1	1	0	0	0	0	0	0	1	0	2	0	0	1	2	0	0	2	2	1	1	0	1	2	2	1	2	2	0	0	2	2	1	1	0	0	0	0	2	0
436	1	2	1	1	0	1	1	2	0	0	1	1	2	1	0	1	1	2	0	1	0	0	1	1	0	1	1	1	2	1	0	0	1	1	0	1	1	0	0	2	2	1	1	0	1	2	1	1	0
437	0	2	0	0	0	0	1	2	1	0	1	0	0	0	0	0	0	0	0	1	0	0	2	2	0	0	1	2	2	1	1	0	1	1	0	1	1	1	0	0	0	0	0	0	0	0	1	1	0
438	0	2	0	0	0	1	1	2	1	0	1	1	0	0	0	0	0	1	0	2	0	0	1	1	0	0	2	2	0	2	1	0	1	1	0	2	1	0	1	1	1	0	0	0	1	1	0	1	0
439	0	1	1	0	0	0	2	1	2	0	0	0	1	1	0	0	0	1	1	1	0	0	2	2	0	0	1	1	1	0	1	0	0	2	2	2	2	0	0	2	2	0	0	1	0	0	0	1	0
440	0	2	1	1	0	1	1	2	1	0	1	0	0	0	0	0	0	1	0	2	0	0	1	1	1	2	1	1	0	1	1	0	1	1	1	2	1	1	0	1	1	1	1	0	0	2	0	1	0
441	0	1	2	1	0	2	2	0	1	0	0	0	0	0	0	0	0	0	1	1	1	0	2	2	0	0	1	1	0	2	1	1	1	1	0	2	1	0	1	1	1	1	1	0	1	0	0	1	1
442	0	1	1	1	0	1	1	2	0	0	1	0	0	0	0	0	0	1	2	0	2	0	2	2	0	0	1	1	2	0	1	2	2	1	1	2	1	0	0	1	1	0	0	0	0	0	0	1	1
443	0	2	0	0	0	0	1	2	1	0	1	0	1	1	0	0	0	0	0	1	0	0	0	1	0	0	1	2	1	1	1	0	1	0	0	2	1	0	2	1	0	0	0	0	0	0	0	2	0
444	1	1	1	1	0	1	2	2	1	0	1	0	1	1	0	0	0	0	0	2	0	0	2	2	0	1	0	0	1	0	1	0	0	2	1	1	2	0	2	0	0	0	0	1	0	1	0	0	2
445	0	2	0	0	0	1	2	1	2	0	0	0	1	1	0	0	0	0	1	1	1	0	2	2	0	0	1	1	1	1	0	0	2	1	0	2	0	0	2	1	0	0	0	2	0	2	1	0	0
446	0	1	1	0	0	1	1	1	1	1	1	0	1	1	0	0	0	2	2	0	0	0	2	2	0	0	2	2	0	0	0	0	1	2	1	1	0	1	1	0	0	0	1	0	1	0	0	1	1
447	0	2	0	0	0	0	2	0	2	0	0	1	1	0	0	1	0	1	0	2	0	0	0	1	0	0	2	2	1	1	1	0	0	1	0	1	1	0	0	1	1	0	0	0	0	0	0	1	0
448	1	0	2	0	0	2	2	0	2	0	0	0	0	0	0	0	0	1	0	2	0	0	2	2	0	0	1	1	2	1	0	0	2	0	0	1	2	0	1	1	1	1	1	0	1	0	0	2	0
449	0	1	1	0	0	0	1	1	1	1	2	0	0	0	0	0	0	2	1	1	1	0	1	1	1	1	2	2	0	1	2	0	0	2	1	2	1	0	1	1	1	0	0	0	1	1	1	0	0
450	0	2	0	1	0	1	2	1	1	0	0	0	1	1	0	0	0	0	1	1	0	0	1	1	1	1	2	2	0	1	2	1	0	1	0	1	1	0	0	0	0	1	0	0	1	1	0	1	1
451	1	2	1	0	0	0	2	0	2	0	0	0	0	0	0	0	0	0	1	0	1	0	2	2	0	0	0	1	0	0	1	0	1	0	0	1	2	0	0	1	1	0	0	0	1	1	0	1	0
452	0	0	2	0	0	1	1	2	1	0	0	0	1	1	0	0	0	0	1	1	1	0	2	2	0	0	2	2	0	2	1	1	1	1	0	2	1	0	2	1	0	1	0	0	1	0	0	2	0
453	0	1	1	0	0	1	1	2	0	0	1	1	2	1	0	1	0	0	2	0	0	0	2	2	0	0	2	2	1	1	2	0	1	1	1	1	1	0	1	1	1	1	1	0	0	0	0	1	0
454	0	0	2	0	0	2	1	2	1	0	1	0	1	1	0	0	0	2	1	1	1	0	2	2	0	0	1	2	0	1	0	0	1	0	0	1	2	0	0	2	2	0	0	1	2	0	0	0	0
455	0	0	2	0	0	1	2	1	1	0	0	0	2	2	0	0	0	0	2	0	0	0	2	2	0	0	2	2	0	2	0	0	0	1	0	1	1	0	0	2	2	0	0	0	0	0	0	1	0
456	0	2	0	0	0	0	2	0	2	0	0	0	0	0	0	0	0	0	0	2	0	0	2	2	0	0	2	2	2	2	0	0	1	1	0	1	1	0	1	2	2	0	0	0	1	0	0	2	0
457	0	1	1	0	0	1	2	0	2	0	0	0	1	1	0	0	0	1	1	1	1	0	2	2	0	0	1	1	0	2	1	0	1	2	2	2	1	0	0	1	1	0	0	0	1	0	0	2	0
458	0	1	0	0	0	0	1	2	1	0	1	2	1	1	0	0	0	1	1	1	1	0	2	2	0	0	2	2	1	1	2	0	0	2	0	2	1	0	1	1	1	0	0	0	0	0	0	2	0
459	0	2	0	0	0	0	0	2	0	0	1	1	1	0	0	1	1	1	1	0	1	0	2	2	0	0	1	2	0	2	1	0	0	2	0	2	1	0	0	1	1	0	0	0	0	0	0	2	0
460	0	1	0	0	0	0	2	2	2	0	0	1	1	1	0	0	0	1	0	2	0	0	2	2	0	0	2	2	0	2	0	0	0	2	0	2	1	1	0	0	0	1	0	0	1	1	0	2	0
461	0	2	1	0	1	1	2	2	2	0	1	0	0	0	0	0	0	0	1	1	0	0	2	2	0	0	1	2	1	1	2	1	1	0	0	1	2	0	2	1	1	0	0	0	0	0	0	1	0
462	0	1	2	0	0	2	2	2	2	0	0	0	1	0	0	0	0	1	1	1	1	0	2	2	0	0	1	2	1	1	0	1	1	1	0	2	1	0	1	1	1	0	0	0	1	1	0	0	0
463	0	2	1	0	1	1	2	2	2	0	0	0	0	0	0	0	0	1	2	0	1	0	1	2	0	0	1	1	1	1	0	2	2	0	0	0	1	0	0	1	1	0	0	0	0	1	0	2	0
464	0	1	2	1	0	1	2	2	1	0	1	0	1	1	0	0	0	1	1	1	0	0	2	2	0	1	2	1	1	0	1	1	1	1	0	1	2	0	0	1	1	0	0	1	1	0	0	2	0
465	0	1	2	1	0	2	2	2	1	0	0	1	1	0	0	1	0	0	2	0	1	1	2	2	0	0	2	2	1	2	1	0	2	1	0	0	1	0	2	0	0	0	0	0	0	0	0	2	0
466	0	2	0	0	0	0	2	2	1	0	1	0	0	0	0	0	0	1	0	2	0	0	2	2	0	0	1	2	1	1	1	0	0	2	0	2	2	0	0	1	1	1	1	0	1	0	0	1	0
467	0	2	0	0	0	1	1	2	1	0	1	0	2	2	0	0	0	1	1	1	1	0	1	1	0	0	1	1	1	1	0	0	0	2	0	2	1	1	0	0	0	1	1	0	1	1	0	1	0
468	0	0	2	0	0	1	2	1	2	0	0	0	1	1	0	0	0	0	0	2	0	0	1	1	1	1	0	1	2	0	1	0	0	1	0	1	1	0	2	0	0	0	0	1	0	1	0	1	0
469	1	1	1	1	0	2	1	1	2	0	1	1	2	2	0	0	0	0	0	1	0	0	2	2	0	0	2	2	0	2	0	1	2	0	0	2	2	0	1	2	1	1	1	0	1	0	0	2	0
470	0	1	1	0	1	2	1	1	2	1	0	0	0	0	0	0	0	2	1	1	1	0	2	2	0	0	2	2	1	2	1	0	0	2	0	2	0	0	2	1	0	0	0	0	1	0	1	1	0
471	0	1	1	1	0	1	2	2	2	1	0	0	0	0	0	0	0	1	1	1	1	0	2	2	0	0	0	1	2	0	1	0	1	2	2	2	1	1	0	0	0	0	0	0	0	0	0	2	0
472	0	1	1	0	0	2	2	2	1	0	0	0	0	0	0	0	0	1	1	1	1	0	1	1	0	0	1	0	1	0	1	2	2	2	1	2	2	0	0	2	2	0	0	0	1	0	0	1	0
473	0	2	0	0	0	0	2	0	1	0	0	0	1	1	0	0	0	1	2	0	1	0	2	2	0	0	1	1	1	1	1	1	1	0	0	1	1	0	0	2	2	0	0	0	0	0	0	0	0
474	0	0	2	1	1	1	2	2	2	0	0	0	1	1	0	0	0	0	1	0	1	0	2	2	0	0	1	2	0	2	0	0	0	1	0	1	2	0	0	2	2	1	0	0	1	1	1	0	0
475	1	0	2	0	0	1	2	0	2	0	0	0	0	0	0	0	1	1	0	2	0	0	2	2	0	0	2	2	1	1	1	2	2	0	0	1	1	0	1	1	1	0	0	0	1	0	0	1	0
476	0	2	0	1	0	1	1	1	0	1	1	1	1	1	0	0	0	1	0	2	1	1	2	2	0	0	1	2	1	1	1	1	1	0	0	1	1	0	1	1	0	0	0	0	2	1	0	2	0
477	0	1	1	1	0	1	1	2	1	1	1	0	0	0	0	0	0	2	0	2	0	0	2	2	0	1	1	2	0	1	1	1	0	1	0	1	2	0	1	1	1	0	0	1	0	0	1	1	0
478	1	1	1	0	0	0	2	0	2	0	0	1	1	0	0	0	0	0	1	1	1	0	2	2	0	0	2	2	0	1	1	0	1	1	0	2	1	0	1	1	1	1	0	0	1	0	0	0	1
479	1	1	1	1	0	2	1	2	0	0	0	0	1	1	0	0	0	1	1	1	1	0	2	2	0	0	2	2	0	1	1	0	1	1	0	1	1	0	0	1	1	0	0	1	0	0	0	2	0
480	0	2	0	1	1	1	2	1	2	0	0	0	0	0	0	0	0	2	2	0	0	0	2	2	0	0	0	1	2	0	1	0	0	2	1	2	1	0	0	2	2	1	1	0	1	1	0	2	0
481	1	1	2	1	0	1	2	1	2	0	0	1	1	0	0	1	0	0	1	1	0	0	2	2	0	0	1	1	1	1	1	1	2	1	0	1	1	0	1	1	1	1	1	1	0	0	0	1	0
482	1	1	1	1	0	2	1	2	0	0	2	0	1	1	0	0	0	0	0	1	0	0	1	2	0	0	2	2	0	2	0	0	0	1	1	2	1	0	0	0	0	0	0	2	0	0	0	0	1
483	0	2	0	0	0	0	2	1	2	0	0	0	0	0	0	0	1	1	1	1	0	0	2	2	0	0	1	2	2	1	2	0	2	0	0	1	1	0	1	2	1	0	0	0	0	2	0	1	0
484	0	0	1	0	0	0	1	2	0	0	1	0	1	1	0	0	0	1	0	2	0	0	0	1	0	0	0	2	1	0	1	1	0	2	1	2	2	0	0	1	1	0	0	0	0	1	0	2	0
485	0	1	2	1	0	1	2	1	1	0	1	0	0	0	0	0	1	2	1	1	1	1	1	2	0	0	2	2	0	0	0	0	1	0	0	0	1	0	0	1	1	0	0	0	0	0	0	1	1
486	1	2	1	0	0	0	2	1	2	0	0	0	0	0	0	0	0	1	0	2	0	0	1	2	0	0	1	1	1	1	1	1	2	1	0	1	1	0	0	1	1	0	0	0	0	0	0	2	0
487	0	1	2	0	0	0	1	1	1	0	1	0	1	1	0	0	0	1	0	2	0	0	2	2	0	0	0	1	1	0	0	0	0	1	0	1	1	1	0	0	0	1	1	0	1	0	0	0	1
488	1	1	1	0	0	1	1	2	1	0	0	1	2	1	0	0	0	1	0	2	0	0	2	2	0	0	1	2	1	1	1	0	0	2	1	2	1	1	0	1	1	0	0	0	0	0	0	1	0
489	1	1	1	1	0	2	2	2	1	0	0	1	1	0	0	1	1	1	1	1	0	0	2	2	0	0	1	1	1	0	0	0	0	1	1	1	0	0	2	0	0	0	0	0	0	0	0	0	1
490	0	2	0	1	0	1	2	2	1	0	1	1	1	0	0	0	0	1	1	1	1	0	2	2	0	0	2	2	0	2	0	0	0	2	0	0	1	0	0	2	2	0	0	0	0	1	0	0	2
491	1	1	2	1	0	2	2	2	1	0	0	1	1	0	0	1	0	1	0	2	0	0	2	2	0	0	2	2	0	1	1	0	1	1	0	1	1	1	0	1	1	1	1	0	1	1	0	1	0
492	0	1	1	0	0	1	1	1	2	1	0	0	0	0	0	0	0	1	0	2	0	1	2	2	0	0	1	2	1	1	1	1	2	2	1	2	1	0	1	1	1	0	0	0	0	0	0	1	0
493	1	1	2	1	0	2	1	1	2	0	0	0	1	1	0	0	1	1	0	2	0	0	1	1	1	1	2	2	0	2	0	0	0	2	0	2	1	0	0	1	1	0	0	0	0	2	0	0	0
494	1	1	1	0	0	1	1	1	1	0	1	0	2	0	1	0	0	1	0	2	0	1	2	2	0	0	1	2	0	2	0	0	1	2	0	2	2	0	0	2	2	1	0	0	0	1	0	2	0
495	0	2	0	0	0	1	1	0	2	0	0	0	0	0	0	0	1	1	1	0	1	0	2	2	0	1	0	1	2	0	1	1	2	1	0	1	1	0	1	1	1	0	0	1	0	1	0	2	0
496	0	2	0	0	0	0	2	2	1	0	0	1	2	2	0	0	0	1	0	2	0	0	2	2	0	0	1	2	1	1	2	0	0	1	1	1	1	0	0	2	1	0	0	1	0	0	0	2	0
497	0	2	0	0	0	0	2	0	2	0	0	0	0	0	0	0	0	0	0	2	0	0	2	2	0	0	1	1	2	0	0	1	1	2	1	1	1	0	1	1	0	0	0	1	0	0	0	2	0
498	0	1	1	0	1	1	1	1	2	0	0	0	0	0	0	0	0	1	0	2	0	0	2	2	0	0	1	2	1	1	1	2	2	0	0	0	1	0	0	1	1	0	0	0	0	0	1	0	0
499	0	1	2	0	0	0	2	1	1	0	1	1	2	2	0	0	0	1	1	1	0	0	2	2	0	0	2	2	0	1	1	1	2	0	0	0	1	1	0	0	0	0	0	0	0	1	0	0	0
500	0	1	1	0	0	1	2	2	2	0	0	0	0	0	0	0	0	1	0	2	0	0	2	2	0	0	1	1	0	1	0	1	2	1	1	1	2	0	1	1	1	0	0	0	1	0	1	1	0
501	0	2	0	0	0	0	2	1	2	0	0	0	1	0	0	0	0	1	1	1	0	0	1	2	0	0	2	2	0	1	2	0	1	2	1	2	2	0	0	2	2	1	1	0	1	1	0	2	0
502	0	1	2	1	0	1	2	2	2	0	0	2	2	2	0	0	0	0	0	2	0	0	1	1	1	1	2	2	0	2	1	0	0	1	0	1	2	0	0	2	2	0	0	0	0	0	0	2	0
503	0	0	2	0	0	2	1	2	2	0	0	0	1	0	1	0	0	0	1	1	1	0	2	2	0	1	1	1	0	1	0	0	0	2	0	1	1	0	1	1	1	0	0	1	1	1	0	1	0
504	0	2	1	0	0	0	2	2	2	0	0	1	2	1	0	1	0	1	0	2	1	0	2	2	0	0	2	2	0	2	0	1	1	0	0	1	1	0	2	0	0	0	0	0	0	0	0	2	0
505	0	2	2	0	0	1	2	1	2	0	0	1	2	2	0	0	0	0	2	0	0	1	0	1	1	1	1	1	0	2	1	2	2	0	0	0	2	0	0	2	2	0	0	2	0	0	0	2	0
506	1	0	2	0	0	1	2	1	2	0	0	0	0	0	0	0	0	2	2	0	0	0	2	2	0	0	1	2	0	1	1	0	0	2	2	2	1	1	0	1	1	0	0	0	0	0	0	0	1
507	0	1	1	0	0	1	0	2	1	0	0	0	0	0	0	0	0	0	0	1	0	1	2	2	0	0	1	0	2	0	0	1	0	2	1	2	1	0	0	0	0	1	0	0	1	0	0	0	2
508	0	1	2	0	0	0	1	2	1	0	1	0	1	1	0	0	0	1	2	0	1	0	2	2	0	1	1	1	1	1	0	1	1	1	1	1	1	1	0	0	0	0	0	0	2	0	0	0	1
509	0	2	0	0	0	0	1	1	1	0	1	1	2	1	0	0	0	0	0	2	0	1	0	1	1	1	0	2	1	0	1	1	1	0	0	1	1	0	0	1	1	0	0	0	0	0	0	2	0
510	0	1	2	1	0	1	1	2	0	0	1	1	2	2	0	0	0	1	1	0	0	1	1	2	0	1	1	1	2	1	0	0	0	2	0	1	0	0	2	0	0	0	0	0	0	0	0	2	0
511	0	2	0	0	0	0	1	1	1	0	0	0	0	0	0	0	1	1	0	1	0	0	1	1	0	1	2	2	0	2	1	1	1	2	0	2	2	0	1	1	1	0	0	0	1	0	0	0	1
512	0	0	2	0	0	1	2	2	1	1	0	1	2	2	0	0	0	0	0	2	0	0	1	1	0	0	2	2	0	2	1	0	1	1	0	2	2	0	0	1	1	1	1	0	1	2	0	0	2
513	0	0	2	0	0	2	1	1	2	0	0	0	1	0	0	0	0	0	1	1	1	0	1	1	0	0	2	2	0	2	0	1	1	2	0	2	1	0	0	1	1	0	0	0	0	0	0	1	1
514	0	1	1	0	0	1	2	1	2	0	0	1	1	0	0	0	1	2	0	2	0	0	1	1	0	1	2	2	0	2	1	2	1	2	1	2	1	0	0	1	1	1	1	0	0	1	0	2	0
515	0	2	0	1	1	1	2	0	2	0	0	1	1	0	0	1	0	1	0	2	0	0	2	2	0	0	2	2	1	2	0	0	0	2	0	2	1	2	0	1	1	1	0	0	2	1	0	2	0
516	1	0	1	0	0	1	1	2	1	0	1	0	1	1	0	0	0	0	1	0	1	0	2	2	0	0	1	2	1	1	2	1	1	0	0	1	2	0	0	2	2	0	0	0	0	1	0	2	0
517	1	1	2	0	0	2	2	1	2	0	0	0	0	0	0	0	0	0	0	2	0	0	2	2	0	0	1	2	1	1	2	1	2	1	1	1	1	1	0	1	1	0	0	0	0	0	0	2	0
518	0	0	2	0	0	1	1	2	0	0	1	1	1	1	0	0	0	1	0	2	0	0	2	1	1	2	1	2	1	1	1	1	2	1	1	1	1	0	0	0	0	1	1	0	1	1	1	1	0
519	0	1	2	0	0	2	2	0	2	0	0	0	0	0	0	0	0	0	0	1	0	0	0	1	1	1	2	2	1	0	1	1	1	1	0	1	1	0	1	0	0	1	0	0	1	1	0	1	0
520	0	0	2	0	0	1	2	0	2	0	0	0	1	1	0	0	0	0	0	1	0	1	0	1	1	1	1	1	0	1	2	0	1	1	1	2	2	0	1	2	1	1	1	0	2	0	0	1	0
521	1	2	2	0	0	1	2	2	2	0	0	1	2	1	0	0	0	2	0	2	0	0	2	2	0	0	1	1	0	1	1	1	2	1	1	1	1	0	0	1	1	0	0	0	0	1	0	1	1
522	0	2	1	0	0	0	2	1	2	0	0	0	0	0	0	0	0	1	1	1	0	0	2	1	1	2	2	2	2	2	0	2	1	0	0	0	2	0	1	1	1	0	0	0	1	0	0	2	0
523	1	1	2	1	0	2	1	2	1	0	1	0	0	0	0	0	1	2	2	0	2	1	1	1	0	0	1	1	1	1	0	0	1	2	0	1	0	0	2	1	0	0	0	1	0	0	0	1	0
524	1	2	0	0	0	0	2	0	2	0	0	0	0	0	0	0	0	2	1	1	1	0	2	2	0	0	1	1	0	1	2	0	2	0	0	1	2	0	1	1	1	1	0	0	1	0	0	1	0
525	0	1	2	1	0	2	1	1	1	1	1	1	0	0	0	0	0	0	0	2	0	0	2	2	0	0	2	2	0	1	2	1	2	1	1	1	1	0	2	0	0	0	0	0	0	0	0	0	0
526	0	0	2	0	0	2	2	1	1	0	1	0	0	0	0	0	0	0	1	1	1	0	1	1	1	1	1	2	0	2	0	1	1	1	0	2	1	0	0	2	2	1	1	0	2	0	0	1	1
527	0	0	1	0	0	0	2	1	1	0	0	0	0	0	0	0	0	1	0	1	0	0	1	2	0	0	2	2	0	1	1	0	0	2	0	2	1	0	0	1	1	1	0	0	0	0	0	2	0
528	0	2	1	1	0	1	2	0	2	0	0	1	1	1	0	0	0	1	1	1	0	0	2	2	0	0	1	2	0	1	2	0	1	1	0	1	1	0	2	1	0	0	0	0	0	0	0	0	1
529	0	2	1	0	0	1	2	2	1	1	0	0	0	0	0	0	0	1	1	1	1	0	2	2	0	0	2	2	1	1	2	2	2	2	1	2	1	0	0	2	1	1	1	0	1	1	0	0	0
530	0	2	1	2	0	2	1	2	1	0	1	0	0	0	0	0	0	0	1	1	1	0	2	2	0	0	0	1	0	1	1	0	2	1	0	2	0	0	1	1	1	1	1	1	1	2	1	0	0
531	0	2	1	0	0	0	2	0	2	0	0	1	2	1	0	0	0	0	1	1	1	0	2	2	0	0	2	2	1	2	1	2	1	2	1	2	0	0	1	0	0	0	0	0	0	0	0	1	0
532	0	0	2	0	0	2	2	1	2	0	0	0	1	1	0	0	0	1	0	1	0	1	2	2	0	0	1	2	1	1	2	0	0	2	1	2	1	0	2	0	0	0	0	0	1	1	0	0	0
533	0	1	1	0	0	2	1	1	1	0	0	1	0	0	0	0	0	1	1	1	1	0	2	2	0	0	2	2	0	2	2	0	1	1	0	1	1	0	1	1	1	0	0	0	0	0	0	1	1
534	1	2	1	0	0	0	1	1	1	0	1	0	0	0	0	0	0	1	0	2	0	0	1	1	0	1	2	2	0	2	1	1	1	1	1	1	1	0	0	2	2	1	1	0	0	0	0	2	0
535	1	2	0	0	0	0	1	1	1	0	0	2	1	1	0	0	0	0	0	2	0	0	1	1	0	0	2	2	0	2	0	1	2	2	0	2	2	0	2	0	0	0	0	0	1	0	0	2	0
536	0	2	0	0	0	0	2	2	1	0	0	1	1	0	0	1	0	0	1	1	0	0	2	2	0	1	1	1	1	1	0	1	2	0	0	1	0	0	2	0	0	1	1	1	0	0	1	1	1
537	1	2	1	1	0	1	2	1	2	0	0	0	0	0	0	0	0	0	2	0	0	0	2	2	0	1	2	2	0	2	1	0	2	1	0	2	2	0	0	2	2	0	0	0	0	0	0	2	0
538	0	1	1	1	0	1	2	0	2	0	0	0	1	0	0	0	0	1	1	1	1	0	2	2	0	0	2	2	0	2	0	0	1	1	0	1	2	0	0	1	1	1	1	1	0	0	0	2	0
539	1	2	1	0	0	1	1	2	1	0	1	1	1	0	0	1	1	1	1	1	0	0	2	2	0	0	2	2	1	2	0	2	2	0	0	0	2	0	0	2	2	0	0	0	0	2	1	1	0
540	0	1	1	1	0	2	1	2	1	0	1	1	1	0	0	1	0	0	1	0	1	1	2	2	0	0	2	2	1	2	1	0	1	2	2	2	1	0	0	2	2	1	1	0	1	0	0	0	0
541	0	1	2	1	0	1	2	1	2	0	0	0	0	0	0	0	0	1	1	0	0	1	2	2	0	0	2	1	1	1	1	0	1	2	0	2	0	0	2	1	0	0	0	0	0	0	0	2	0
542	0	1	1	0	0	1	2	0	2	0	0	2	2	1	0	1	0	1	1	1	1	0	2	2	0	0	2	2	1	2	0	0	1	2	0	2	0	0	1	1	1	0	0	0	0	2	0	2	0
543	0	2	0	1	0	1	1	2	1	0	1	0	0	0	0	0	0	2	0	2	0	0	2	2	0	0	1	1	2	0	1	1	1	1	0	2	1	0	0	1	1	0	0	0	0	0	0	2	0
544	0	2	1	0	0	1	1	2	1	0	1	1	0	0	0	0	0	1	2	0	0	0	2	2	0	0	1	1	1	1	1	0	1	2	1	1	1	0	1	2	1	0	0	0	1	1	0	1	0
545	1	1	1	0	0	1	2	1	2	0	0	0	1	1	0	0	0	1	1	1	1	0	2	2	0	0	2	2	1	1	2	0	1	0	0	2	1	0	0	2	2	0	0	0	1	1	0	0	0
546	0	0	2	0	0	2	1	0	2	0	0	0	0	0	0	0	1	1	1	0	1	0	2	2	0	0	1	1	1	0	0	0	1	1	1	2	1	1	0	1	1	0	0	0	1	0	0	1	0
547	1	2	1	0	0	1	2	1	2	0	1	0	1	1	0	0	0	0	0	1	0	0	2	2	0	0	2	2	0	2	0	0	1	1	0	1	1	0	0	1	1	2	1	0	1	0	0	1	0
548	1	1	1	1	0	1	2	1	2	0	0	0	1	0	0	0	0	1	0	1	0	0	2	2	0	0	1	1	1	0	1	0	0	2	0	2	1	0	0	1	1	0	0	0	1	1	0	2	0
549	1	1	0	0	0	1	2	0	2	0	0	1	1	0	0	1	0	1	1	1	1	0	2	2	0	0	2	2	1	1	1	0	0	1	0	1	2	0	0	2	2	0	0	0	1	1	0	1	0
550	0	0	2	0	0	1	2	1	2	0	0	1	2	1	0	1	0	0	1	1	1	0	0	0	0	0	1	1	1	0	0	0	2	0	0	0	1	0	1	1	0	0	0	1	0	1	0	0	1
551	0	1	0	0	0	1	1	1	2	0	0	1	1	0	0	0	0	0	0	2	0	0	2	2	0	0	0	1	2	0	1	0	0	1	0	1	1	0	1	1	1	1	1	0	2	0	0	2	0
552	1	1	2	1	0	1	2	0	2	0	0	0	0	0	0	0	0	1	1	1	0	0	1	1	1	1	1	1	1	1	0	0	0	1	0	1	1	1	0	1	1	0	0	1	0	0	1	1	0
553	1	2	1	1	0	1	2	2	2	0	0	0	0	0	0	0	0	1	2	0	1	0	2	2	0	0	2	2	0	1	2	0	0	2	2	2	2	0	0	1	1	1	0	0	1	1	0	1	0
554	1	0	2	0	0	1	2	1	1	0	0	0	0	0	0	0	0	0	0	1	0	0	2	2	0	0	1	2	1	1	2	0	0	2	1	2	1	0	0	1	1	1	1	0	1	0	0	1	0
555	1	1	2	0	0	1	2	2	1	0	1	0	2	2	0	0	0	0	1	0	1	0	1	1	1	1	1	2	1	1	1	1	0	1	0	1	0	1	0	0	0	1	1	0	1	1	0	2	0
556	0	1	2	0	0	2	0	2	0	0	2	0	0	0	0	0	1	1	0	2	0	0	1	1	1	1	2	2	0	2	1	0	0	2	0	2	1	1	0	1	1	0	0	0	1	0	0	1	0
557	0	2	1	2	0	2	2	2	0	0	0	0	1	0	0	0	0	1	0	2	0	1	1	2	0	0	1	2	1	1	0	1	2	2	0	2	1	0	0	2	2	0	0	0	0	0	0	1	0
558	0	2	1	0	0	0	2	1	1	0	0	0	0	0	0	0	0	0	1	1	1	1	0	1	1	1	0	2	2	0	2	1	1	1	0	2	1	0	1	1	1	1	1	0	1	2	0	2	0
559	1	1	2	0	0	1	1	1	1	0	1	0	0	0	0	0	0	0	0	1	0	0	1	1	1	1	2	2	0	0	1	1	1	1	0	2	2	0	0	2	2	0	0	0	1	1	0	1	1
560	0	2	1	2	0	2	2	1	2	0	0	1	1	0	0	1	0	1	1	1	1	0	2	2	0	0	2	2	1	2	1	0	1	2	0	2	1	0	1	1	1	0	0	0	0	1	0	0	1
561	0	2	0	0	0	1	2	0	2	0	0	0	1	0	1	0	0	0	0	1	0	0	2	2	0	0	0	1	0	1	1	1	1	1	1	2	2	0	1	1	1	0	0	0	0	0	0	1	1
562	0	0	2	0	0	2	2	1	2	0	0	1	2	1	0	0	0	0	1	1	1	0	2	2	0	0	1	1	2	0	1	1	1	1	0	2	1	0	1	1	1	0	0	0	1	0	0	1	0
563	0	2	1	1	0	1	2	1	2	0	0	1	1	0	0	1	0	0	2	0	1	0	2	2	0	0	2	2	0	1	0	0	1	0	0	1	1	0	1	0	0	1	1	0	1	0	0	1	0
564	0	0	2	0	0	1	1	2	1	0	1	0	0	0	0	0	0	0	1	1	1	0	2	2	0	1	2	2	0	2	0	1	1	1	0	2	2	0	0	2	2	0	0	0	1	1	0	1	1
565	0	0	2	0	0	2	2	0	2	0	0	0	1	2	0	0	0	0	0	2	0	0	1	1	0	1	1	1	1	1	0	1	0	2	1	2	2	0	0	2	1	0	0	1	0	0	0	0	1
566	0	1	2	0	0	1	1	1	1	0	1	1	1	0	0	1	0	0	0	2	0	0	1	2	0	0	2	2	1	2	0	0	0	2	0	2	2	0	0	1	1	0	1	0	1	0	0	1	0
567	0	2	0	0	0	0	1	1	0	1	1	0	0	0	0	0	0	0	0	1	0	1	1	1	0	0	1	2	2	1	2	0	0	2	0	2	2	0	0	1	1	0	0	0	1	0	0	2	0
568	0	0	2	0	0	1	2	2	2	0	0	1	2	1	0	0	0	0	0	0	0	0	2	2	0	0	0	2	1	1	1	0	1	1	0	1	2	0	0	2	1	0	0	0	0	0	0	1	1
569	0	2	1	1	0	1	1	2	1	0	1	1	2	1	0	0	1	1	1	1	0	0	2	2	0	0	2	2	0	2	2	0	2	1	0	2	1	0	2	1	0	0	0	0	0	0	0	2	0
570	1	1	1	1	0	2	0	2	0	0	2	0	0	0	0	0	0	0	0	2	0	0	2	2	0	0	1	1	2	0	1	0	0	2	1	2	1	1	0	0	0	1	1	0	1	1	1	1	0
571	0	0	2	0	0	2	1	1	1	0	0	2	2	2	0	0	0	0	1	1	1	0	2	2	0	0	2	2	2	2	0	1	1	2	0	2	0	0	1	1	1	0	0	0	0	0	0	0	2
572	1	1	0	0	0	1	1	1	2	0	0	0	2	1	1	0	0	1	1	1	0	0	0	0	0	0	2	2	2	1	1	1	0	2	2	2	1	0	0	2	2	0	0	0	0	0	0	1	1
573	0	2	1	0	0	1	2	2	1	0	0	1	1	1	0	0	0	2	1	1	1	0	1	1	0	1	1	2	1	1	2	0	0	2	0	2	1	1	1	0	0	0	0	0	0	0	1	1	0
574	1	2	0	0	0	0	1	2	1	0	1	1	0	0	0	0	0	0	0	2	0	0	2	2	0	0	2	2	0	2	0	2	2	0	0	0	1	0	1	1	1	1	1	0	0	1	0	2	0
575	1	2	1	0	0	1	2	2	0	0	1	0	0	0	0	0	0	1	0	2	0	0	2	2	0	0	2	2	1	1	1	2	2	1	0	1	1	0	0	0	0	0	0	1	2	0	0	0	0
576	0	1	1	0	0	1	1	2	1	0	1	0	1	1	0	0	0	1	2	0	2	0	1	1	0	1	2	1	1	1	1	1	2	0	0	1	2	0	0	1	1	1	1	1	1	2	1	0	0
577	1	2	1	1	0	1	2	1	2	0	0	1	0	0	0	0	0	0	2	0	1	0	1	1	1	1	2	2	0	2	1	0	1	1	0	1	1	0	1	2	2	1	1	0	1	1	0	1	0
578	1	2	1	2	0	2	2	2	2	0	0	0	0	0	0	0	1	1	1	1	0	0	2	2	0	0	1	2	0	1	2	1	1	0	0	1	1	0	0	1	1	0	0	0	0	0	0	1	0
579	0	1	1	0	0	2	2	2	2	0	0	0	0	0	0	0	0	1	1	1	0	0	2	2	0	0	1	2	0	1	2	1	1	1	1	1	2	0	2	0	0	0	0	1	0	1	1	1	0
580	0	2	1	1	0	2	2	2	2	0	0	0	1	1	0	0	0	1	0	2	0	0	2	2	0	0	1	2	1	1	2	1	1	2	1	2	1	0	1	1	1	1	0	0	1	0	0	1	0
581	1	2	1	0	0	0	2	2	1	0	0	0	0	0	0	0	0	0	1	1	1	0	2	2	0	0	2	2	0	2	1	1	0	2	0	2	1	1	0	0	0	1	0	0	1	0	0	2	0
582	0	2	1	1	0	1	2	1	2	0	0	0	0	0	0	0	0	0	0	2	0	0	1	1	0	0	2	2	1	1	2	0	1	2	0	2	2	0	1	1	1	1	1	0	0	2	0	1	1
583	1	2	1	0	1	1	1	1	1	0	0	0	1	1	0	0	0	0	0	2	0	0	2	2	0	0	1	2	1	1	2	0	1	2	0	2	1	0	1	1	1	0	0	0	0	0	0	2	0
584	0	1	1	1	0	1	1	1	0	1	2	0	0	0	0	0	0	0	0	1	0	0	2	2	0	0	1	2	1	1	1	0	0	1	0	1	1	0	0	1	1	0	0	1	0	1	0	2	0
585	0	2	1	1	0	1	2	1	1	0	0	0	0	0	0	0	0	0	1	0	1	0	0	0	0	0	2	2	0	2	0	0	2	1	0	1	2	0	0	2	2	1	1	0	0	0	0	0	2
586	0	1	2	1	0	1	1	1	1	0	1	1	2	1	0	0	0	1	0	2	1	0	1	1	1	1	2	2	0	2	0	2	1	1	0	2	2	0	0	2	2	0	1	0	1	1	0	1	0
587	0	0	2	0	0	1	1	2	1	0	1	2	1	1	0	0	0	1	1	1	0	1	2	2	0	0	1	1	1	1	0	1	1	2	1	2	2	0	0	1	1	1	0	0	1	1	0	1	0
588	0	1	1	0	0	1	2	1	2	0	0	0	0	0	0	0	0	0	1	1	0	0	1	1	1	1	1	2	0	1	0	0	0	2	0	2	1	0	2	0	0	1	1	0	1	1	0	2	0
589	0	1	1	1	0	2	1	1	1	0	1	0	1	1	0	0	0	0	1	1	1	0	2	2	0	0	2	2	0	2	1	0	0	2	0	2	1	0	0	2	2	0	1	0	1	0	0	1	0
590	1	2	0	1	0	1	1	1	1	1	1	0	1	1	0	0	0	1	1	1	1	0	1	1	0	0	0	0	1	1	0	0	1	2	0	2	1	0	0	2	2	0	0	0	0	0	0	2	0
591	0	1	1	1	0	1	2	2	1	0	0	0	0	0	0	0	0	0	1	1	1	0	2	2	0	0	1	2	1	1	2	1	1	1	1	1	1	0	1	1	1	0	0	0	0	0	1	1	0
592	0	1	2	1	0	2	2	1	0	0	0	0	1	1	0	0	0	0	1	0	1	0	2	2	0	0	1	1	0	1	0	0	1	0	0	1	2	0	0	2	2	0	0	0	0	0	0	1	0
593	0	2	1	0	0	1	1	1	1	0	0	0	0	0	0	0	0	0	1	1	1	1	2	2	0	0	2	2	0	2	0	0	0	2	1	2	1	0	1	1	1	1	1	1	1	2	1	0	0
594	0	2	0	0	0	0	2	1	2	0	0	2	2	1	0	1	0	1	0	2	0	0	1	1	0	0	1	2	0	1	2	1	0	2	2	2	2	0	1	1	1	1	1	0	1	2	0	2	0
595	0	2	0	0	0	0	2	1	2	0	0	0	0	0	0	0	0	1	0	2	0	0	1	1	1	1	1	1	2	0	1	1	2	1	0	1	1	0	1	2	2	1	0	0	0	0	0	1	1
596	1	2	0	1	0	1	2	2	1	0	0	0	0	0	0	0	0	1	1	1	0	0	2	2	0	0	2	2	1	2	1	0	0	2	0	2	1	1	0	1	1	1	0	0	0	0	0	1	1
597	0	1	1	0	0	2	1	1	0	1	2	0	1	1	0	0	0	0	1	1	0	0	1	1	0	0	2	2	1	0	1	1	1	1	1	2	2	0	1	1	1	0	0	1	0	0	1	1	0
598	1	1	1	0	1	0	1	1	1	1	1	0	0	0	0	0	0	1	2	0	1	0	0	1	1	1	2	2	1	1	1	1	2	1	0	1	0	0	2	0	0	0	0	0	0	0	1	0	0
599	0	0	2	0	0	2	2	2	1	0	0	1	2	1	0	0	0	0	1	1	1	0	2	2	0	0	1	1	0	1	2	1	1	1	0	2	1	0	0	1	1	0	0	0	1	1	0	1	0
600	0	2	1	1	0	1	2	2	0	0	1	1	2	2	0	0	0	1	0	2	1	0	1	1	0	0	1	1	1	1	1	1	1	2	1	2	1	0	1	1	1	0	0	2	0	2	1	0	1
601	1	0	1	0	0	1	1	2	1	0	0	0	0	0	0	0	0	0	0	1	0	0	2	2	0	1	1	1	0	1	0	1	1	0	0	0	1	1	0	1	1	0	0	0	0	1	0	2	0
602	1	2	1	0	0	0	1	0	2	0	0	0	0	0	0	0	0	1	1	1	1	0	2	2	0	0	0	1	1	1	1	0	1	2	0	2	1	0	0	1	1	0	0	0	1	1	0	1	1
603	0	2	1	0	1	1	2	2	1	0	0	0	0	0	0	0	0	1	0	1	0	0	2	2	0	0	1	2	2	1	2	0	1	2	1	2	1	0	2	1	0	0	0	0	1	0	1	1	1
604	1	2	1	1	0	1	1	0	2	0	0	0	0	0	0	0	0	0	1	1	1	0	2	2	0	0	0	1	0	0	1	2	1	2	1	2	2	0	0	2	2	1	1	0	1	0	0	1	1
605	1	2	1	0	0	1	2	2	2	0	0	0	0	0	0	0	0	0	0	2	0	0	0	0	0	0	2	2	0	2	0	0	1	1	0	2	2	0	2	0	0	0	0	1	2	0	0	1	1
606	0	0	2	0	0	1	2	2	2	0	0	0	1	1	0	0	0	1	1	1	1	0	1	1	0	0	2	2	1	2	0	0	0	1	1	1	1	0	0	1	1	0	0	0	1	1	0	1	1
607	0	2	0	0	0	0	2	1	1	0	0	0	0	0	0	0	0	1	0	2	0	0	1	2	0	0	1	1	2	0	1	2	2	2	1	2	1	0	2	0	0	0	0	0	1	1	0	1	1
608	1	2	0	0	0	0	1	1	1	0	1	0	2	1	0	0	0	0	1	1	1	0	2	2	0	0	2	2	1	1	1	1	1	1	0	2	0	0	0	0	0	1	1	0	1	1	0	2	0
609	0	0	2	0	0	1	2	2	2	0	0	0	1	1	0	0	0	0	0	2	0	0	2	2	0	0	1	1	2	0	0	0	0	2	0	2	1	0	1	1	1	2	1	0	1	0	0	2	0
610	1	1	1	0	0	0	2	2	2	0	1	0	0	0	0	0	0	0	1	1	1	0	1	1	0	0	2	2	1	1	1	1	0	2	1	2	1	0	0	2	2	1	0	0	1	1	1	1	0
611	1	0	2	0	0	1	2	1	1	0	0	1	1	0	0	1	0	2	1	1	1	0	1	1	1	1	1	2	1	1	2	1	2	1	0	1	2	0	1	1	1	0	0	0	0	0	0	1	0
612	0	2	0	0	0	0	1	1	2	0	0	0	1	1	0	0	0	2	0	1	0	1	2	2	0	0	1	0	2	0	0	0	2	1	0	0	1	0	0	1	1	1	0	0	2	0	1	0	1
613	0	1	1	0	1	2	2	1	1	0	0	0	1	0	0	0	0	1	0	0	0	0	1	1	1	2	2	2	1	0	1	1	1	0	0	1	1	0	0	2	2	0	0	0	0	1	0	1	1
614	1	2	1	0	0	0	2	1	1	0	0	0	0	0	0	0	0	0	0	1	0	0	2	2	0	0	1	1	0	2	1	0	0	2	0	2	0	1	1	1	0	0	0	0	1	0	0	0	2
615	0	0	2	0	0	1	1	1	2	0	0	0	0	0	0	0	0	1	1	1	1	0	2	2	0	0	1	2	1	1	2	1	1	1	1	2	0	0	0	1	1	0	0	1	1	0	0	2	0
616	1	1	2	0	0	2	1	1	1	0	1	0	0	0	0	0	1	1	2	0	1	1	1	2	0	0	2	2	1	2	0	0	0	2	0	2	1	0	0	1	1	1	1	1	1	2	0	2	0
617	0	2	0	1	0	1	1	1	2	0	0	1	0	0	0	0	0	0	0	2	0	0	2	2	0	1	1	2	1	1	0	0	1	2	0	2	1	0	1	1	1	0	0	0	0	0	0	2	0
618	0	0	2	0	0	1	2	1	1	0	0	0	0	0	0	0	0	0	2	0	1	0	2	2	0	0	2	2	0	2	1	0	1	1	0	2	2	0	2	1	1	0	0	0	0	0	0	2	0
619	0	0	2	0	0	2	2	2	1	0	0	0	0	0	0	0	0	0	0	2	0	0	2	2	0	0	2	2	0	1	1	0	1	1	0	1	2	0	0	1	1	0	0	0	1	1	0	1	1
620	1	0	2	0	0	2	2	1	1	0	0	1	1	0	0	0	1	2	2	0	2	0	1	1	1	1	1	1	1	1	0	0	1	1	0	1	2	0	0	2	2	0	0	0	1	0	0	1	1
621	1	1	1	0	0	1	1	2	0	0	1	0	1	1	0	0	0	0	1	1	1	0	2	2	0	0	1	1	0	1	2	1	1	2	1	2	2	1	0	1	1	0	0	0	1	0	0	1	1
622	0	0	2	0	0	2	2	1	1	1	0	0	1	1	0	0	0	0	2	0	1	0	2	2	0	0	1	2	0	1	2	1	1	2	0	2	2	0	1	1	1	0	0	0	0	1	1	0	0
623	1	0	2	1	0	2	1	2	0	0	1	0	1	0	1	0	0	1	1	1	0	0	1	1	1	1	2	2	0	1	1	1	0	2	0	2	1	0	1	1	1	1	1	0	0	0	0	2	0
624	0	1	1	0	0	1	2	2	1	0	0	0	0	0	0	0	0	1	0	1	0	0	2	2	0	1	1	1	1	1	0	1	1	1	0	2	2	0	1	1	1	1	1	0	1	0	0	2	0
625	1	2	1	0	0	0	0	1	1	1	1	0	1	1	0	0	0	0	1	1	1	0	1	1	0	0	1	1	1	0	0	0	2	2	0	2	1	0	2	0	0	1	1	0	1	1	0	2	0
626	0	2	0	1	0	1	1	2	0	0	0	0	0	0	0	0	0	2	1	1	1	0	0	1	1	1	1	1	2	1	0	0	0	2	0	1	1	1	0	1	1	0	0	0	0	0	0	1	0
627	0	0	2	0	0	2	2	1	2	0	1	0	1	1	0	0	0	0	0	2	0	0	2	2	0	0	1	2	1	1	1	0	0	2	1	1	1	0	1	1	1	0	0	0	1	0	0	0	0
628	1	1	1	0	0	0	1	1	2	0	0	0	1	1	0	0	0	0	0	2	0	0	2	2	0	0	2	2	0	2	1	0	0	2	0	2	2	0	1	0	0	1	0	0	1	0	1	1	0
629	0	2	0	0	0	1	1	2	1	0	1	0	1	0	0	0	0	1	2	0	1	0	1	2	0	0	1	2	1	1	1	0	1	2	2	2	2	0	0	2	2	1	0	0	2	0	0	0	1
630	1	1	1	0	0	1	2	0	1	0	0	0	1	1	0	0	0	0	1	1	1	0	2	2	0	1	1	1	2	0	1	0	1	1	0	1	2	0	0	2	2	0	0	1	0	0	0	0	1
631	0	0	2	0	0	1	0	2	0	0	2	1	1	1	0	0	0	1	0	2	0	0	2	2	0	0	0	1	1	1	0	0	1	1	1	2	1	0	1	1	1	1	0	0	1	1	0	1	1
632	0	1	2	0	0	2	2	2	1	0	0	1	2	2	0	0	1	1	0	2	0	0	2	2	0	0	2	2	1	1	1	0	1	0	0	2	1	0	0	2	2	0	0	0	0	0	0	2	0
633	0	1	1	0	1	1	2	2	1	0	1	0	0	0	0	0	1	2	1	1	1	1	0	1	1	1	1	0	1	0	1	2	1	1	0	1	2	0	0	2	2	0	0	0	0	0	0	0	1
634	1	1	1	0	0	0	1	1	1	0	1	0	1	1	0	0	0	1	2	0	1	0	2	2	0	0	2	2	0	2	0	1	1	1	0	2	1	0	0	2	1	1	1	0	1	0	0	2	0
635	1	2	1	1	0	1	1	1	2	0	0	0	0	0	0	0	0	0	0	2	0	0	2	2	0	0	2	2	0	2	1	1	1	1	1	1	0	1	0	0	0	1	1	0	1	1	0	1	1
636	0	2	1	0	0	0	2	2	1	0	1	0	2	1	1	0	1	1	1	0	1	0	2	2	0	0	1	2	0	1	0	0	0	2	0	2	0	1	1	0	0	0	0	0	0	1	0	1	1
637	0	2	0	0	0	0	2	1	2	0	0	0	1	0	0	0	0	1	0	2	0	0	2	2	0	0	1	2	2	2	0	0	0	2	0	2	0	0	0	0	0	2	2	0	2	1	0	2	0
638	0	1	2	1	0	2	2	0	2	0	0	0	0	0	0	0	0	2	1	1	1	0	2	2	0	0	2	1	1	1	0	1	1	1	0	2	1	0	0	2	2	0	0	0	0	0	0	1	1
639	1	0	2	0	0	1	0	2	0	0	2	0	1	1	0	0	0	1	1	1	1	0	2	2	0	0	1	0	2	0	0	0	1	0	0	1	1	0	0	1	1	0	0	0	1	1	0	2	0
640	0	1	1	0	0	0	2	1	2	0	0	1	2	1	0	0	0	1	0	2	0	1	1	1	0	0	0	1	1	1	0	0	0	2	1	2	1	0	0	0	0	2	2	0	2	1	0	2	0
641	1	1	1	0	0	2	2	2	1	0	0	1	1	0	0	1	0	1	0	2	0	0	1	1	1	2	2	2	0	2	0	1	1	2	0	2	1	0	1	1	1	0	1	0	1	1	0	2	0
642	0	2	1	0	0	0	2	1	2	0	0	0	0	0	0	0	0	1	2	0	1	0	2	2	0	0	2	2	1	1	0	1	2	1	0	1	2	0	2	0	0	1	0	0	1	0	0	2	0
643	0	1	1	0	0	1	2	0	2	0	0	0	1	2	0	0	0	2	1	1	0	1	1	2	0	1	0	2	1	1	1	1	0	1	0	1	0	1	1	0	0	0	0	0	1	1	0	1	0
644	1	2	1	0	0	0	2	1	2	0	0	0	0	0	0	0	0	0	0	1	0	0	2	2	0	0	1	2	1	1	0	1	0	2	0	2	2	0	0	2	2	0	0	0	0	1	1	0	0
645	0	2	0	1	0	1	2	2	2	0	0	0	0	0	0	0	0	2	0	2	0	0	1	1	1	1	2	2	0	2	1	1	0	2	1	2	2	0	0	2	2	0	1	0	1	1	0	2	0
646	0	1	1	0	0	1	2	2	1	0	0	0	0	0	0	0	0	1	0	2	0	0	0	1	1	1	0	1	1	1	0	0	0	1	0	0	2	0	0	1	1	0	0	0	0	1	0	2	0
647	0	1	2	1	0	2	1	1	1	0	1	0	0	0	0	0	0	0	1	1	1	0	2	2	0	0	0	1	0	0	1	0	1	1	0	1	2	0	2	0	0	0	0	0	0	0	0	2	0
648	0	1	1	1	0	2	2	1	1	0	0	1	1	0	0	1	0	0	1	1	1	0	2	2	0	0	2	2	0	2	0	0	0	2	0	2	1	0	1	2	1	0	0	0	0	0	0	0	0
649	0	2	0	0	0	0	1	0	2	0	0	1	1	0	1	0	0	0	1	1	0	0	2	2	0	0	2	2	1	1	1	0	1	0	0	1	1	0	0	2	2	0	0	1	0	0	0	2	0
650	0	0	1	0	0	1	2	1	1	0	0	0	1	1	0	0	0	1	0	2	1	0	2	2	0	0	0	1	1	1	0	1	1	1	0	2	1	0	1	1	1	0	0	1	0	0	0	2	0
651	0	0	2	0	0	1	1	2	1	0	1	0	0	0	0	0	0	1	1	1	1	0	2	2	0	0	1	2	0	1	0	1	0	2	1	2	1	1	0	1	1	0	0	0	1	0	0	0	0
652	0	0	2	0	0	1	2	2	2	0	0	0	0	0	0	0	0	0	0	2	0	0	2	2	0	0	1	2	1	1	1	0	0	2	0	2	2	0	0	2	2	1	1	0	1	0	1	1	0
653	0	1	1	0	0	1	2	1	2	0	0	0	2	2	0	0	0	1	0	2	0	1	1	2	0	0	0	1	0	0	2	1	0	1	0	1	2	0	1	1	1	1	1	0	1	1	0	1	1
654	1	2	1	1	0	1	2	2	2	0	0	0	1	1	0	0	0	1	0	1	1	1	2	2	0	1	2	2	1	2	1	0	1	2	2	2	1	0	1	1	1	0	0	1	0	0	0	1	1
655	0	2	0	1	0	1	1	1	1	0	0	0	1	1	0	0	0	1	0	2	0	1	2	2	0	0	0	1	0	1	1	1	1	2	1	2	1	0	0	1	1	0	0	0	0	1	1	1	0
656	0	1	1	0	0	0	2	2	2	0	0	1	1	1	0	0	0	1	0	2	0	0	1	1	1	1	1	0	2	0	0	0	0	2	1	2	1	0	0	1	1	0	0	0	0	0	1	1	0
657	0	2	1	0	0	1	1	2	0	0	1	0	0	0	0	0	0	1	0	1	0	0	2	2	0	1	1	1	2	1	0	1	1	2	1	1	1	0	0	2	2	1	0	0	2	1	0	2	0
658	1	1	1	0	0	2	1	2	0	0	0	0	1	0	0	0	0	1	1	1	1	0	2	2	0	0	1	2	0	1	1	1	2	0	0	1	1	0	0	1	1	0	0	0	0	0	0	1	0
659	0	0	1	0	0	0	0	2	0	0	1	0	2	1	0	0	0	0	0	2	0	0	2	2	0	0	1	1	1	1	1	0	0	1	0	1	1	0	0	0	0	1	0	0	0	1	0	1	0
660	0	0	2	0	0	1	2	2	2	0	0	0	0	0	0	0	0	0	1	0	1	0	2	2	0	0	2	2	1	1	2	0	1	1	1	2	2	0	0	1	1	1	0	0	1	0	0	1	1
661	0	1	1	1	0	1	2	0	2	0	0	2	1	1	0	0	0	1	2	0	1	1	2	2	0	0	1	1	1	0	0	1	1	1	0	2	2	0	1	1	1	0	0	0	0	0	0	2	0
662	0	1	1	0	0	2	1	2	0	0	1	0	1	1	0	0	0	1	0	1	1	0	2	2	0	0	0	1	0	1	1	0	1	1	0	2	1	0	0	2	2	1	1	0	1	1	0	0	1
663	0	2	0	0	0	0	2	1	2	0	0	1	1	0	0	1	0	1	1	0	1	0	1	1	1	2	2	2	1	2	1	0	1	0	0	1	2	0	1	2	1	1	1	1	1	2	0	2	0
664	0	1	1	0	0	0	0	2	0	0	2	0	0	0	0	0	0	1	0	1	0	1	2	2	0	0	1	1	1	1	0	1	0	2	1	2	2	0	0	2	2	0	0	0	1	1	1	0	0
665	1	2	1	1	0	2	0	2	0	0	2	1	1	0	0	0	0	0	1	1	1	0	1	2	0	0	1	2	1	1	1	1	1	1	0	2	2	0	0	2	2	0	0	0	0	0	0	2	0
666	0	0	2	1	0	2	1	1	1	0	1	0	0	0	0	0	0	0	1	1	0	0	1	1	0	0	1	1	2	0	1	0	1	2	1	2	0	0	2	0	0	1	1	0	1	0	1	1	0
667	0	2	0	0	0	0	2	1	2	0	0	2	2	0	0	1	0	1	1	1	1	0	0	1	0	1	2	2	0	2	1	0	1	2	1	2	1	0	0	2	2	0	0	0	1	1	0	0	1
668	0	0	2	0	0	2	2	1	1	0	0	1	2	1	0	1	0	0	1	1	1	0	2	2	0	0	0	2	2	0	2	1	2	2	1	2	1	0	2	0	0	1	0	0	1	1	0	2	0
669	0	2	1	0	0	0	1	2	0	0	2	1	0	0	0	0	0	1	0	2	0	0	2	2	0	1	0	1	2	0	1	2	1	2	1	2	1	0	2	0	0	2	2	0	1	1	0	2	0
670	1	2	1	0	0	2	2	1	1	0	0	0	1	1	0	0	0	1	1	1	0	0	2	2	0	0	2	2	0	2	0	2	2	2	1	2	2	0	0	1	1	1	1	0	1	1	0	1	0
671	0	1	1	0	1	1	2	2	1	0	0	0	0	0	0	0	0	0	1	1	0	0	2	2	0	0	2	2	0	2	0	2	1	0	0	0	0	0	0	1	1	1	0	0	0	0	0	1	0
672	1	0	2	0	0	2	2	1	2	0	0	0	0	0	0	0	0	0	1	1	1	0	2	2	0	0	2	2	0	2	1	0	0	2	0	0	2	0	1	1	1	0	0	0	1	1	0	2	0
673	0	2	0	0	0	0	1	1	1	1	2	1	2	1	0	1	0	1	1	1	0	0	2	2	0	0	1	1	2	0	0	1	1	1	0	1	1	0	1	0	0	1	1	0	1	0	0	1	1
674	0	2	0	0	0	0	2	2	2	0	0	0	2	1	0	0	1	0	1	1	1	0	2	2	0	0	2	2	0	2	0	1	2	0	0	1	1	0	2	1	0	0	0	0	1	1	0	1	1
675	0	2	1	0	1	1	2	2	2	0	0	0	1	1	0	0	0	0	1	0	1	0	0	1	0	0	2	2	0	1	2	0	1	1	1	1	1	0	0	1	1	0	0	0	0	0	0	0	1
676	0	2	0	0	0	0	2	2	2	0	0	0	1	1	0	0	1	1	0	2	0	0	1	1	0	0	1	2	1	1	2	1	2	1	0	1	1	0	0	2	2	0	0	0	1	1	1	0	0
677	1	0	2	0	0	1	2	1	2	0	0	1	0	0	0	0	0	1	1	1	1	0	2	2	0	0	2	2	1	2	0	1	2	1	0	1	1	0	2	0	0	0	0	0	0	0	0	2	0
678	0	1	2	0	0	1	2	2	1	0	0	0	1	1	0	0	0	1	0	1	0	0	1	1	0	0	2	2	1	2	1	1	2	1	1	1	1	0	0	1	1	0	0	0	0	0	0	1	0
679	1	0	2	0	0	2	2	2	1	0	0	0	1	0	0	0	0	0	0	2	0	0	1	1	1	1	2	2	0	2	2	0	1	2	1	1	2	0	1	1	1	2	2	0	1	1	0	1	0
680	0	1	1	0	0	2	1	2	1	0	0	0	1	1	0	0	0	0	1	1	1	0	2	2	0	0	1	2	0	1	2	2	2	0	0	0	1	0	1	1	1	1	0	0	1	0	0	2	0
681	0	1	2	1	0	2	2	1	2	0	0	1	1	1	0	0	0	1	2	0	1	0	2	2	0	0	2	2	0	0	0	1	2	2	0	2	0	0	2	1	0	1	1	0	1	1	0	0	0
682	0	2	1	0	0	1	2	1	2	0	0	0	1	1	0	0	0	1	0	2	0	0	2	2	0	0	1	1	0	1	2	1	1	1	0	1	0	0	2	0	0	0	0	0	0	0	0	1	1
683	1	1	1	0	0	1	2	1	2	0	0	0	1	1	0	0	0	0	0	1	0	0	1	1	1	1	0	2	1	1	1	0	1	0	0	1	1	0	1	1	0	0	0	0	0	0	0	1	1
684	0	1	2	0	0	2	2	1	1	0	1	0	1	1	0	0	0	1	0	1	0	1	0	1	1	1	2	2	0	2	1	0	1	0	0	1	1	1	0	1	1	0	0	1	0	0	1	1	0
685	0	0	1	0	0	1	1	2	1	0	0	0	0	0	0	0	0	1	1	1	1	0	2	2	0	0	2	2	0	2	0	1	0	2	1	2	1	1	1	0	0	0	0	0	1	0	0	1	1
686	1	2	0	0	0	0	1	1	2	0	0	0	0	0	0	0	0	0	1	1	1	0	1	1	1	1	1	1	2	1	0	1	2	1	1	1	2	0	1	2	1	0	0	0	1	0	1	1	1
687	0	1	2	1	0	2	2	1	1	0	1	0	0	0	0	0	0	0	0	2	0	0	2	2	0	0	1	1	0	1	0	1	1	1	0	2	1	0	1	1	0	1	1	0	1	1	0	2	0
688	0	1	1	0	0	1	0	1	1	0	1	0	0	0	0	0	0	1	1	0	0	1	2	2	0	0	2	2	0	2	1	1	0	2	1	2	1	0	1	1	1	1	1	0	1	1	0	2	0
689	0	1	1	0	0	1	1	1	1	0	0	0	0	0	0	0	1	1	0	2	0	0	2	2	0	0	1	2	1	2	0	2	1	2	1	2	2	0	1	1	1	0	0	0	1	1	0	2	0
690	0	1	1	0	0	0	2	1	1	0	1	0	0	0	0	0	0	0	1	1	1	0	0	0	0	0	0	1	1	1	1	0	1	2	0	1	1	0	1	2	1	1	1	0	1	1	0	2	0
691	0	2	1	2	0	2	2	0	2	0	0	0	1	1	0	0	0	0	0	2	0	0	2	2	0	0	2	2	1	2	0	1	1	2	1	2	1	0	2	0	0	0	0	0	1	2	1	1	0
692	1	2	0	0	0	0	2	1	2	0	0	0	0	0	0	0	0	0	1	0	1	0	0	0	1	1	0	1	2	0	1	1	2	2	1	2	1	0	2	0	0	1	1	0	1	1	0	2	0
693	1	1	0	1	0	1	2	1	2	0	0	0	0	0	0	0	0	1	1	1	1	0	2	2	0	0	2	1	1	1	1	1	0	1	0	1	1	0	1	0	0	0	0	0	1	1	0	2	0
694	1	2	1	0	0	1	2	1	2	0	0	0	1	1	0	0	1	2	2	0	2	0	2	2	0	0	2	2	0	2	0	1	1	0	0	1	1	0	1	2	2	0	0	2	0	2	1	1	0
695	0	2	0	0	0	0	2	2	2	0	0	0	0	0	0	0	0	0	1	1	1	0	2	2	0	0	2	2	0	0	0	0	1	0	0	1	2	0	0	2	2	0	0	0	1	0	0	2	0
696	1	2	1	0	0	1	2	1	2	0	0	1	2	1	0	1	0	0	1	1	0	0	2	2	0	0	2	2	1	0	1	2	1	2	0	2	2	0	0	1	1	0	0	0	1	0	1	0	0
697	0	2	1	1	0	1	2	0	2	0	0	0	1	1	0	0	0	1	0	2	0	0	2	2	0	0	1	1	1	1	0	1	1	1	0	2	2	0	2	1	1	0	0	0	0	0	0	2	0
698	1	2	0	0	0	0	1	1	2	0	0	1	2	1	0	1	1	2	2	0	2	0	2	2	0	0	1	1	0	1	0	1	1	2	1	2	1	1	0	1	1	2	1	0	1	0	0	1	0
699	0	0	2	1	0	2	1	2	0	0	0	0	1	1	0	0	0	1	0	0	0	0	2	2	0	1	2	2	1	2	0	1	1	1	0	2	0	1	0	0	0	0	0	0	0	1	0	2	0
700	0	1	1	1	0	2	2	2	1	0	1	1	1	0	0	1	0	1	1	1	1	0	2	2	0	0	2	2	0	2	0	1	1	2	0	2	2	0	0	1	1	2	2	0	2	1	0	0	1
701	1	2	1	2	0	2	2	2	1	0	0	0	1	1	0	0	0	0	1	1	1	1	2	2	0	0	1	2	1	2	0	0	0	2	1	2	0	1	0	0	0	0	0	0	0	0	0	1	0
702	0	1	1	0	0	1	2	1	2	0	0	0	2	2	0	0	0	1	1	0	0	0	2	2	0	0	1	1	0	1	2	1	0	2	1	2	2	0	1	1	1	0	0	0	0	0	1	1	0
703	0	0	2	0	0	2	1	1	1	0	1	0	1	1	0	0	0	1	0	0	0	0	2	2	0	2	2	2	0	1	1	1	1	1	0	2	1	0	1	1	0	1	1	0	1	1	0	0	1
704	0	0	2	0	0	2	2	1	1	0	0	0	1	1	0	0	0	1	0	2	1	0	2	2	0	0	2	2	0	2	1	1	1	1	1	2	1	0	0	1	1	1	1	0	2	1	0	0	1
705	0	1	2	0	0	2	2	2	1	1	0	0	0	0	0	0	0	0	1	1	1	0	1	1	1	1	1	1	1	1	1	0	1	2	1	2	2	0	0	1	1	1	1	0	1	2	0	1	0
706	1	1	1	0	1	1	2	1	2	0	0	0	0	0	0	0	0	0	0	2	0	0	2	2	0	0	2	2	0	2	0	2	1	0	0	0	1	0	1	1	1	1	0	0	2	1	0	2	0
707	0	2	0	0	0	0	2	1	2	0	0	2	2	2	0	0	0	0	1	1	1	0	2	2	0	0	1	1	0	1	0	0	1	0	0	1	1	0	1	1	1	1	1	0	1	1	1	2	0
708	0	0	2	0	0	2	2	1	1	0	0	1	2	1	0	1	0	0	2	0	0	1	2	2	0	0	2	2	0	1	2	0	2	1	0	2	1	1	0	1	1	0	0	1	0	1	0	1	0
709	0	2	1	2	0	2	2	1	2	0	0	0	1	1	0	0	0	0	1	1	1	0	2	2	0	0	1	2	1	1	0	2	1	1	0	2	1	0	2	1	0	0	0	0	1	0	0	2	0
710	0	0	2	0	0	1	2	2	1	0	0	0	1	1	0	0	0	2	1	1	0	0	2	2	0	1	1	1	0	1	1	0	1	2	0	2	1	0	0	2	2	0	0	0	0	0	0	2	0
711	0	2	1	0	0	1	2	1	2	0	1	0	0	0	0	0	0	0	0	2	0	0	2	2	0	1	1	1	0	1	0	0	1	1	1	1	1	0	2	0	0	0	0	0	0	0	0	2	0
712	1	2	1	1	0	2	1	2	1	0	1	0	1	0	0	0	0	0	1	1	1	0	2	2	0	0	1	1	0	1	1	0	0	1	0	1	1	0	1	1	0	0	0	0	1	0	0	2	0
713	1	1	1	0	0	1	2	1	1	1	0	2	2	2	0	0	0	0	0	1	0	0	0	0	0	0	2	2	0	1	0	1	2	0	0	0	1	0	0	2	2	0	0	0	1	0	0	1	1
714	0	0	2	0	0	1	2	2	2	0	0	1	0	0	0	0	0	1	2	0	1	0	2	2	0	0	0	1	2	0	1	0	1	2	1	1	2	0	0	2	2	1	0	0	1	0	0	0	1
715	1	1	1	0	0	1	2	1	1	0	0	1	1	0	0	1	0	0	2	0	1	0	2	2	0	0	1	2	1	1	0	1	0	1	1	1	1	0	2	0	0	0	0	0	1	0	0	0	1
716	0	1	1	0	0	1	1	2	0	0	1	0	0	0	0	0	0	0	1	1	1	0	2	2	0	0	2	2	1	0	1	1	2	2	1	2	1	0	2	0	0	1	0	0	1	0	1	0	0
717	1	1	1	0	0	0	2	2	1	1	0	0	1	1	0	0	0	0	1	1	1	1	1	2	0	0	1	2	0	2	0	1	0	1	1	1	1	0	0	1	1	0	0	1	2	0	1	0	0
718	0	2	0	1	0	1	1	1	2	1	0	1	1	0	0	1	0	1	0	2	0	0	2	2	0	0	2	2	0	2	0	2	2	0	0	1	2	0	0	2	2	0	0	0	1	0	0	2	0
719	0	2	0	0	0	0	2	2	1	0	0	1	2	2	0	0	0	1	0	1	0	0	2	2	0	0	1	1	0	1	1	1	2	1	0	1	1	0	2	0	0	0	0	0	0	0	0	0	1
720	0	0	2	0	0	1	2	1	1	0	0	0	0	0	0	0	1	1	1	0	1	0	1	1	0	1	2	2	0	2	1	0	0	1	1	1	1	0	0	1	1	0	0	0	0	0	0	1	1
721	0	1	1	1	0	1	1	1	1	0	1	1	2	1	0	1	1	2	2	0	2	0	2	2	0	1	1	1	2	0	1	1	2	1	0	1	2	0	0	2	2	0	0	0	0	0	0	0	2
722	1	1	1	0	0	1	2	1	2	0	0	1	2	1	0	0	0	0	1	1	1	1	2	2	0	0	2	2	0	2	1	0	1	2	2	2	2	0	0	2	2	0	0	0	0	1	0	1	0
723	1	1	1	0	1	2	2	2	1	0	0	0	1	1	0	0	0	1	1	1	1	0	2	2	0	0	2	2	2	2	0	2	2	2	1	2	0	0	2	1	0	0	0	0	0	0	0	2	0
724	1	1	1	1	0	1	1	1	1	0	1	2	2	0	1	1	0	1	0	1	0	0	2	2	0	0	0	1	0	0	1	1	1	1	0	2	1	0	0	2	2	1	1	0	1	0	0	2	0
725	0	0	1	0	0	1	2	2	2	0	0	0	2	1	0	0	0	1	0	2	0	0	1	1	1	1	2	2	0	1	0	0	0	2	0	2	2	0	0	2	2	0	0	0	0	0	0	2	0
726	0	1	1	0	0	2	2	2	2	0	0	0	0	0	0	0	0	0	1	1	1	0	2	2	0	0	1	2	0	1	0	0	0	2	0	2	1	0	0	2	2	0	0	1	0	1	0	1	0
727	0	1	1	0	0	0	2	2	1	0	1	0	1	1	0	0	0	0	0	1	0	0	2	2	0	1	0	1	0	1	1	1	1	2	0	1	2	0	0	1	1	1	1	0	0	1	0	2	0
728	1	1	1	1	0	2	1	1	1	0	1	1	1	1	0	0	0	0	0	1	0	0	2	2	0	0	2	2	1	1	2	1	1	1	0	1	1	0	0	0	0	0	0	0	0	0	0	1	0
729	0	1	2	0	0	1	2	2	2	0	0	0	1	0	1	0	0	0	1	1	0	0	2	2	0	0	2	2	0	1	1	1	1	1	0	1	1	0	2	0	0	0	0	0	0	1	0	2	0
730	1	2	1	0	0	1	1	2	1	0	1	0	1	0	1	0	0	1	1	1	0	0	2	2	0	0	1	2	2	1	1	1	2	2	1	2	1	0	0	2	2	1	1	0	0	0	0	2	0
731	1	1	2	0	0	0	1	2	1	0	1	1	1	1	0	0	0	1	0	2	0	0	1	1	1	1	1	1	0	1	1	2	2	0	0	1	1	0	2	0	0	1	1	0	1	0	0	1	0
732	0	1	1	1	0	2	1	1	1	0	1	0	1	1	0	0	0	0	2	0	0	0	0	0	1	1	1	2	1	1	2	1	1	1	0	1	1	0	2	0	0	1	1	0	1	0	0	1	1
733	1	2	1	1	0	1	2	1	1	0	1	0	1	1	0	0	1	2	0	2	0	0	2	2	0	0	1	2	1	1	0	1	1	2	1	2	1	1	0	1	1	0	0	0	0	0	1	0	1
734	0	1	1	0	0	1	1	1	1	1	2	1	2	2	0	0	1	1	0	2	0	0	1	1	0	0	2	2	0	2	2	1	2	0	0	1	1	1	0	1	1	0	0	1	1	0	1	1	0
735	0	2	0	0	0	0	1	1	2	0	0	0	1	1	0	0	0	0	0	2	0	0	1	1	1	1	2	2	1	1	1	1	1	1	0	1	1	0	0	2	2	1	1	0	0	0	0	1	1
736	0	1	0	0	0	1	2	2	1	0	1	0	0	0	0	0	0	0	1	0	1	0	2	2	0	0	2	2	0	2	0	2	1	1	0	2	1	1	0	1	1	1	1	0	2	1	0	1	0
737	0	1	1	0	0	1	1	2	1	0	0	0	0	0	0	0	0	0	0	2	0	0	2	2	0	0	0	2	1	1	1	1	1	2	0	2	2	0	0	1	1	0	0	0	0	0	1	0	0
738	0	2	0	0	0	0	2	2	1	0	1	1	2	1	1	0	0	1	0	1	0	0	1	1	1	0	2	2	0	2	1	0	1	1	1	1	1	0	1	1	1	1	1	0	2	2	0	1	1
739	1	1	1	0	0	1	2	1	2	0	0	2	2	0	1	1	0	1	0	2	0	0	2	2	0	0	2	2	1	1	1	1	1	2	0	2	1	0	0	1	1	0	0	1	0	1	0	0	1
740	0	1	1	1	0	1	1	2	1	0	1	0	0	0	0	0	0	0	1	1	1	0	2	1	1	2	1	1	2	0	1	0	2	1	0	2	2	0	0	2	2	0	0	0	1	0	0	1	0
741	0	2	1	0	0	1	2	1	1	0	1	0	1	1	0	0	0	2	1	1	0	0	1	1	1	1	2	2	0	2	1	0	0	2	0	2	2	0	2	0	0	1	1	0	1	2	1	0	1
742	0	2	1	1	0	2	1	1	0	0	1	0	0	0	0	0	0	1	2	0	1	0	2	2	0	0	2	2	0	2	1	0	0	0	0	1	1	1	1	0	0	1	1	0	0	1	0	1	0
743	1	1	2	1	0	1	2	2	1	0	0	0	1	1	0	0	0	0	0	2	0	0	1	1	0	0	1	2	0	1	2	1	1	0	0	0	1	1	0	1	1	0	0	0	1	0	0	2	0
744	1	0	2	0	0	2	1	2	0	0	0	0	0	0	0	0	0	0	1	1	1	0	0	0	0	1	2	2	2	1	1	0	0	2	0	2	2	0	1	1	1	0	0	1	1	1	0	2	0
745	1	0	2	1	0	2	2	0	2	0	0	0	0	0	0	0	0	1	1	1	1	0	2	2	0	0	1	2	1	1	1	1	1	1	1	1	1	0	0	1	1	0	0	0	1	0	1	0	0
746	1	1	1	1	1	2	2	0	1	0	0	1	2	0	0	1	0	0	1	0	1	0	2	2	0	0	0	2	1	0	1	0	1	0	0	1	1	0	1	1	1	0	0	0	0	0	1	0	1
747	0	0	2	0	0	1	0	2	1	0	0	0	0	0	0	0	0	0	0	1	0	0	2	2	0	0	1	2	0	2	0	0	0	1	0	1	2	0	0	2	2	1	0	0	2	0	0	2	0
748	0	1	2	1	0	1	2	1	1	0	1	0	1	1	0	0	0	0	1	1	1	0	2	2	0	1	1	2	0	2	1	1	1	1	0	2	1	0	2	0	0	0	0	0	0	0	0	2	0
749	0	2	1	0	0	1	2	1	2	0	0	0	0	0	0	0	0	1	1	1	1	0	1	1	1	1	1	2	1	1	1	1	2	0	0	0	1	0	0	1	1	0	0	0	1	1	0	2	0
750	0	0	2	0	0	1	2	1	2	0	0	0	2	1	0	0	0	1	1	1	1	0	2	2	0	0	1	1	2	0	1	1	1	0	0	1	2	0	0	2	2	0	0	0	0	0	0	1	0
751	0	2	0	0	0	0	2	2	2	0	0	0	0	0	0	0	0	0	2	0	1	0	0	0	0	1	1	1	1	2	0	1	1	1	0	2	1	0	2	0	0	0	0	0	0	0	0	0	0
752	0	1	1	0	0	2	1	2	1	0	1	0	0	0	0	0	0	2	1	1	1	0	2	2	0	0	1	1	0	1	0	1	2	1	0	1	1	0	0	1	1	1	1	0	1	2	0	1	1
753	1	0	2	0	0	2	1	2	1	0	1	1	1	0	0	1	0	1	0	2	0	0	2	2	0	0	2	2	0	2	1	1	2	0	0	2	2	0	2	0	0	0	0	0	0	0	0	2	0
754	1	2	0	0	0	0	2	0	2	0	0	0	0	0	0	0	0	1	1	0	0	0	2	2	0	0	2	2	0	1	0	0	1	0	0	1	2	0	0	2	1	0	0	0	0	0	0	0	1
755	1	1	2	1	0	2	2	2	2	0	0	0	0	0	0	0	0	0	2	0	0	1	1	2	0	0	1	1	1	1	1	0	1	2	2	2	2	0	0	2	1	0	0	0	0	1	0	1	1
756	0	0	2	0	0	1	2	2	1	0	0	0	0	0	0	0	0	0	2	0	0	0	2	2	0	0	2	2	1	1	0	0	2	1	0	0	1	0	1	1	0	0	0	0	0	0	0	1	1
757	1	0	2	1	0	2	1	2	1	0	1	0	0	0	0	0	1	1	0	2	0	0	2	2	0	0	2	2	0	2	0	1	1	0	0	1	0	1	0	0	0	0	0	0	0	0	0	0	1
758	0	0	2	0	0	1	2	2	1	0	0	1	1	0	1	0	0	0	2	0	0	0	2	2	0	0	1	1	1	1	1	0	1	1	0	1	1	0	1	1	1	0	0	0	1	1	1	0	0
759	0	0	2	0	0	1	2	1	2	0	0	0	0	0	0	0	0	0	0	1	0	0	0	0	1	1	1	1	1	1	1	0	1	0	0	1	1	1	0	1	1	0	0	0	0	0	0	2	0
760	1	2	1	0	0	0	1	1	1	0	1	0	2	1	1	0	0	0	1	0	1	0	1	1	0	0	2	2	1	2	1	0	1	1	0	1	2	0	0	2	2	0	0	0	0	1	0	1	0
761	1	0	2	0	0	1	0	2	0	0	2	1	1	1	0	0	0	1	1	0	1	0	1	1	1	1	1	1	1	0	1	0	2	1	0	1	1	0	1	2	1	0	0	1	0	1	0	0	1
762	0	1	1	1	0	1	1	1	1	0	0	0	1	1	0	0	0	1	0	2	1	1	2	2	0	1	2	2	0	1	1	0	0	2	0	0	1	1	0	1	1	1	1	0	1	2	0	2	0
763	0	1	1	0	0	1	1	2	1	0	0	0	1	1	0	0	0	0	1	1	0	1	1	2	0	0	1	1	0	1	1	0	1	2	0	2	1	0	0	1	1	1	1	0	1	1	0	1	1
764	1	1	1	0	0	2	0	2	0	0	2	0	0	0	0	0	0	0	1	1	1	0	2	2	0	0	2	2	0	0	1	1	1	1	1	1	0	0	1	0	0	0	0	0	1	0	0	0	1
765	1	2	0	1	0	1	1	2	0	0	0	0	0	0	0	0	0	0	0	2	0	0	2	2	0	0	2	2	0	1	0	1	1	1	1	1	2	0	1	1	1	0	0	1	0	1	1	0	1
766	1	2	0	0	0	0	1	2	1	0	0	0	0	0	0	0	0	1	1	1	1	0	2	2	0	0	1	1	0	1	0	0	0	2	0	2	1	1	1	0	0	1	0	0	1	1	0	1	1
767	1	2	1	1	0	1	1	2	0	0	2	1	1	0	0	1	0	0	1	1	0	0	0	0	1	1	2	2	0	1	1	0	0	2	1	2	1	0	1	1	1	0	0	0	0	0	0	2	0
768	0	2	0	1	0	1	2	2	2	0	0	1	2	1	0	1	0	0	1	0	1	0	2	2	0	0	2	2	1	1	0	2	1	2	0	2	1	0	1	1	1	1	1	0	1	0	0	0	1
769	1	0	2	0	0	2	1	2	0	0	0	0	1	1	0	0	1	0	1	1	1	0	2	2	0	0	2	2	0	2	0	1	1	2	1	2	0	1	0	0	0	0	0	0	0	0	1	1	0
770	0	1	2	0	0	2	2	1	1	0	1	1	1	0	0	0	0	0	1	1	1	0	2	2	0	1	2	2	1	0	1	1	2	1	1	1	2	0	0	2	2	0	0	0	1	1	0	2	0
771	1	1	1	1	0	1	2	1	2	0	0	1	1	0	1	0	0	1	0	0	0	0	2	2	0	1	1	2	1	1	1	1	1	1	0	2	1	0	0	1	1	0	0	0	0	0	0	0	1
772	0	2	1	2	0	2	2	0	2	0	0	0	0	0	0	0	0	1	0	0	0	2	0	2	0	0	2	2	0	2	1	1	1	1	0	2	2	0	0	2	2	0	0	0	0	1	0	1	0
773	0	1	1	0	0	1	1	1	1	0	1	0	0	0	0	1	0	1	0	2	0	0	2	2	0	1	2	2	1	0	1	0	2	1	0	0	0	0	1	1	1	0	0	0	0	0	0	2	0
774	0	0	2	1	1	1	2	2	2	0	0	0	1	1	0	0	0	2	1	1	1	0	2	2	0	0	1	1	1	1	1	1	1	0	0	0	2	0	1	1	1	0	0	0	0	0	0	1	0
775	0	1	2	1	0	1	2	0	2	0	0	0	1	1	0	0	0	0	0	1	0	1	2	2	0	0	2	2	0	2	0	1	2	1	0	1	2	0	0	2	2	0	0	2	0	2	0	1	1
776	0	1	2	1	0	2	2	2	1	0	0	1	2	2	0	0	0	0	1	1	1	0	2	2	0	0	1	1	2	0	1	2	2	0	0	0	2	0	2	0	0	0	0	0	1	1	0	2	0
777	1	1	1	0	0	2	1	2	0	0	1	0	1	0	0	0	0	1	1	1	0	0	2	2	0	0	0	1	2	0	1	1	1	1	0	2	1	0	1	1	1	1	1	0	1	2	1	1	0
778	0	2	0	0	0	1	2	0	2	0	0	1	1	0	0	1	0	1	0	2	0	0	2	2	0	0	1	1	2	1	0	0	0	2	0	2	1	1	1	0	0	0	0	0	0	0	0	2	0
779	0	1	1	0	0	0	1	2	0	0	1	0	0	0	0	0	0	1	2	0	1	0	2	2	0	0	2	2	0	2	0	0	2	1	0	1	2	0	2	0	0	1	0	0	1	1	1	1	1
780	0	1	1	0	0	2	2	0	2	0	0	0	0	0	0	0	0	0	1	1	1	0	2	2	0	0	1	1	1	1	0	1	2	0	0	2	2	0	0	1	1	0	0	0	0	0	0	2	0
781	1	1	1	1	0	1	2	2	1	0	0	0	1	0	0	0	0	2	1	1	1	0	0	1	1	1	1	1	0	1	1	1	1	0	0	1	2	0	0	2	2	0	0	1	0	0	0	1	1
782	1	1	1	0	0	1	1	2	1	0	1	0	1	1	0	0	0	1	0	2	0	0	1	1	1	2	0	0	1	1	0	1	1	1	0	2	1	0	1	1	1	0	0	1	0	0	1	1	0
783	1	2	0	0	0	1	1	1	0	1	2	0	0	0	0	0	0	0	0	2	0	0	2	2	0	1	0	0	1	1	0	0	0	2	0	2	1	0	0	1	1	0	0	1	0	0	0	1	0
784	1	1	1	0	0	2	1	2	1	0	1	0	2	2	0	0	0	0	0	1	0	0	2	2	0	0	1	1	1	1	1	1	0	2	1	2	2	0	0	1	1	0	0	0	1	2	0	2	0
785	1	0	2	0	0	1	0	1	1	1	1	1	2	1	0	0	0	0	1	1	1	0	1	1	0	0	0	1	1	1	0	0	1	0	0	2	1	0	0	1	1	0	0	0	0	0	0	2	0
786	0	2	0	0	0	1	1	1	1	0	0	0	1	0	0	0	0	1	0	2	0	0	2	2	0	0	1	1	1	2	0	2	2	0	0	1	1	0	0	2	2	1	1	0	1	0	0	2	0
787	0	2	1	0	0	1	2	2	2	1	0	1	0	0	0	0	0	0	1	1	1	0	2	2	0	0	0	1	1	1	0	1	1	2	1	2	2	0	1	1	1	0	0	0	0	0	1	2	0
788	0	1	1	1	0	2	2	0	2	0	0	0	1	1	0	0	0	1	0	2	0	0	2	2	0	0	2	2	0	2	0	0	1	0	0	2	1	0	2	0	0	0	0	0	1	0	1	1	0
789	1	2	0	0	0	0	2	2	1	0	0	0	0	0	0	0	0	1	2	0	1	0	2	2	0	0	2	2	0	2	0	1	0	2	0	2	1	0	0	2	2	0	0	1	1	1	0	0	1
790	0	0	2	0	0	2	1	2	0	0	0	1	2	1	0	0	0	1	0	1	0	0	2	2	0	0	2	2	0	1	1	2	1	1	0	1	2	0	2	0	0	1	0	0	1	0	0	2	0
791	0	0	2	0	0	1	1	1	1	0	1	0	0	0	0	0	0	0	0	1	0	0	2	2	0	0	1	2	1	1	2	0	1	1	0	2	1	0	0	2	2	2	2	0	2	1	0	2	0
792	1	1	1	1	0	1	2	2	1	0	0	0	0	0	0	0	0	0	1	1	1	0	2	2	0	0	1	2	1	1	2	0	0	2	0	2	2	0	1	1	1	1	1	0	0	0	0	1	0
793	1	1	1	1	0	2	2	2	2	0	0	1	2	1	0	0	0	1	1	1	0	0	2	2	0	0	1	2	1	1	2	0	1	1	0	2	2	0	0	2	2	1	1	0	1	2	0	2	0
794	0	1	1	0	0	0	1	1	1	0	1	0	0	0	0	0	0	0	0	2	0	0	2	2	0	0	1	2	2	2	0	1	0	1	0	2	0	1	1	1	0	0	0	0	0	0	0	1	0
795	0	1	1	0	0	1	2	2	1	0	1	0	2	2	0	0	0	1	0	2	0	0	1	1	1	2	1	1	1	1	1	0	0	2	0	1	2	0	0	1	1	0	0	0	0	2	0	2	0
796	0	0	2	0	1	1	1	1	2	0	1	1	2	1	0	0	0	1	0	2	0	0	1	1	0	1	2	2	1	2	1	0	1	0	0	1	1	1	1	0	0	0	0	0	0	0	0	1	0
797	0	0	2	2	0	2	2	1	1	0	0	1	0	0	0	0	0	0	0	2	0	0	1	1	0	1	2	2	0	2	1	0	1	1	0	2	2	0	0	1	1	0	0	0	0	0	0	2	0
798	0	1	1	0	0	1	1	1	1	0	0	1	1	1	0	0	0	2	0	1	0	0	2	2	0	0	1	2	0	1	2	1	1	1	0	1	0	0	2	0	0	0	0	0	0	0	0	1	1
799	0	2	0	0	0	0	2	0	2	0	0	0	0	0	0	0	0	1	1	1	1	0	1	1	0	0	2	2	1	1	2	0	0	2	0	2	1	2	0	1	1	0	0	0	0	0	0	1	0
800	1	1	1	0	0	1	2	2	1	0	0	0	1	1	0	0	0	1	1	0	1	0	2	2	0	0	2	2	2	2	0	0	0	2	0	2	1	0	1	0	0	0	0	0	0	0	0	1	0
801	0	1	2	0	0	2	2	1	2	0	0	0	1	1	0	0	0	1	2	0	2	0	2	2	0	1	2	2	1	2	1	1	2	1	0	1	1	0	1	2	1	0	0	0	0	1	0	1	0
802	1	1	1	0	1	2	2	1	2	0	0	0	0	0	0	0	0	1	0	1	0	0	2	2	0	0	1	2	0	2	0	0	1	0	0	2	2	0	1	1	1	2	2	0	2	1	0	2	0
803	0	1	1	0	0	1	1	1	2	0	0	0	0	0	0	0	0	1	2	0	1	0	2	2	0	0	2	2	1	1	1	0	2	1	0	2	1	0	2	0	0	0	0	0	0	1	0	2	0
804	0	2	0	1	0	1	0	2	0	0	1	1	2	1	0	1	0	0	0	2	0	1	1	2	0	1	2	1	1	1	1	0	0	2	0	0	0	1	1	1	0	0	0	0	1	1	0	2	0
805	0	1	1	1	0	2	1	1	1	0	0	0	1	1	0	0	0	1	1	1	1	0	1	1	1	1	2	2	2	1	1	1	1	1	0	1	2	0	0	1	1	1	1	0	1	0	1	0	0
806	0	0	2	0	0	1	2	0	2	0	0	0	0	0	0	0	0	0	0	2	0	0	1	1	0	0	2	2	0	1	0	1	0	2	1	2	1	0	0	0	0	0	0	0	0	0	0	0	1
807	0	1	2	1	0	1	2	2	2	0	0	0	1	1	0	0	0	0	1	1	1	0	2	2	0	0	2	2	0	1	2	1	2	0	0	2	0	0	2	0	0	1	1	0	1	1	0	2	0
808	1	2	0	0	0	0	2	1	1	1	0	0	0	0	0	0	0	0	1	1	1	0	2	2	0	0	2	2	1	2	1	0	0	2	1	2	0	1	1	1	0	0	0	0	0	0	0	1	1
809	0	1	1	0	1	2	1	2	1	1	1	1	1	0	0	0	0	1	0	2	0	0	1	1	1	1	1	1	0	0	1	0	1	0	0	0	1	1	0	1	1	0	0	1	0	0	1	2	0
810	1	1	1	1	0	1	2	2	1	0	0	1	1	0	0	1	0	0	1	1	1	0	1	1	0	1	1	0	2	0	0	0	0	2	0	2	0	0	1	1	1	0	0	0	0	1	0	2	0
811	1	2	0	0	0	0	2	0	2	0	0	0	0	0	0	0	0	0	0	2	0	0	1	2	0	0	1	1	0	1	1	1	1	2	0	2	2	0	1	1	1	0	0	0	0	1	0	2	0
812	1	0	2	0	0	1	2	0	2	0	0	0	0	0	0	0	1	1	0	2	0	0	1	1	0	0	1	1	1	1	1	0	1	0	0	1	2	0	0	2	2	0	0	0	0	0	0	1	0
813	0	1	1	0	0	1	2	2	2	0	0	2	2	2	0	0	0	0	0	2	0	0	1	1	1	1	2	2	1	2	1	1	0	1	0	1	2	0	1	1	1	0	0	0	1	0	0	1	1
814	1	2	0	0	0	0	1	1	1	0	1	0	1	1	0	0	0	1	0	2	0	0	2	2	0	0	1	2	0	2	0	0	1	1	0	1	1	0	0	2	2	1	1	1	1	2	0	1	0
815	1	0	2	0	0	2	2	1	2	0	0	0	0	0	0	0	0	1	0	2	0	0	1	1	1	1	0	0	1	0	1	0	0	2	1	1	1	0	2	0	0	0	0	0	0	0	1	0	0
816	1	2	0	1	1	1	1	2	2	0	0	0	0	0	0	0	0	0	2	0	0	0	2	2	0	0	1	2	2	0	2	1	1	1	0	1	2	0	0	2	2	2	2	0	1	1	0	2	0
817	0	1	1	0	0	0	1	1	0	1	2	0	1	1	0	0	0	2	0	2	0	0	2	2	0	0	2	2	0	1	2	0	1	2	1	2	1	0	2	0	0	0	0	0	1	1	1	0	0
818	0	1	1	0	0	1	1	2	1	0	1	0	1	1	0	0	0	1	0	2	0	0	2	2	0	0	0	2	1	0	1	0	1	1	0	2	1	0	0	0	0	0	0	0	0	0	0	2	0
819	0	0	2	0	0	1	2	1	2	0	0	1	2	1	0	1	0	2	0	2	0	1	2	2	0	0	1	2	0	1	1	0	2	1	0	2	1	0	1	2	1	0	0	0	0	0	0	2	0
820	1	1	1	0	0	2	1	0	2	0	0	0	1	1	0	0	0	0	0	2	0	0	1	1	1	1	1	1	2	0	1	0	1	1	1	1	1	0	1	1	1	0	0	0	0	0	0	1	0
821	0	0	2	0	0	1	1	1	1	0	1	0	1	1	0	0	0	0	0	1	0	0	2	2	0	0	0	2	1	0	1	0	1	1	0	2	1	0	2	0	0	0	0	0	0	0	0	1	0
822	0	1	1	0	0	2	2	2	1	0	0	0	0	0	0	0	0	1	0	2	0	0	2	2	0	1	2	2	1	1	2	2	2	0	0	0	0	0	1	1	1	0	0	0	1	0	0	1	0
823	0	1	1	0	0	1	2	1	1	0	1	1	1	0	0	1	1	1	1	1	0	1	2	2	0	0	2	2	0	1	2	1	2	0	0	1	1	1	1	0	0	0	0	0	1	0	0	1	1
824	1	1	1	1	0	1	2	0	2	0	0	1	1	0	0	1	0	1	0	2	0	0	1	1	0	1	1	2	0	1	2	0	1	2	2	2	1	0	0	0	0	1	0	0	1	1	0	2	0
825	1	2	1	0	0	0	1	2	1	0	0	0	0	0	0	0	0	1	1	1	0	1	2	2	0	0	1	1	0	1	0	0	0	1	1	1	1	0	0	1	1	2	2	0	2	1	1	0	0
826	1	0	2	1	0	2	2	0	1	0	0	1	1	1	0	0	0	1	1	1	0	0	1	1	1	1	1	2	1	2	0	0	0	1	1	1	1	1	0	0	0	0	0	0	0	0	0	2	0
827	1	1	1	0	0	1	2	1	1	0	1	1	1	0	0	1	0	1	0	2	0	1	2	2	0	0	2	2	0	1	1	0	0	2	0	2	2	0	0	1	1	0	0	0	0	0	0	2	0
828	1	1	2	0	0	2	1	1	1	1	1	0	0	0	0	0	0	1	1	1	1	0	2	2	0	0	2	2	0	2	1	0	1	1	0	2	2	0	2	0	0	1	0	0	1	0	0	0	0
829	0	0	2	1	0	2	2	2	2	0	0	1	1	0	0	1	0	1	2	0	2	2	0	2	0	0	2	2	0	1	2	1	1	1	0	2	0	0	1	1	1	0	0	0	1	0	0	2	0
830	1	2	1	0	0	2	1	1	2	1	0	1	1	0	1	0	0	0	0	2	0	0	2	2	0	1	1	1	2	0	1	2	1	0	0	0	1	0	1	1	1	0	0	1	0	0	0	1	0
831	0	1	1	1	0	2	1	2	0	0	0	0	0	0	0	0	1	2	0	2	0	0	2	2	0	1	1	0	2	0	0	1	2	2	1	2	1	0	0	2	2	0	0	0	0	0	0	1	1
832	0	2	0	0	0	0	2	2	1	0	1	0	0	0	0	1	0	0	0	2	0	0	2	2	0	0	1	2	1	1	2	0	0	1	1	1	1	0	0	1	1	0	0	0	0	1	0	1	1
833	1	2	0	0	0	0	2	2	1	0	1	0	1	1	0	0	0	0	0	2	0	0	2	2	0	0	1	2	1	1	1	1	1	2	1	1	2	0	0	2	2	0	0	1	0	0	0	2	0
834	0	1	1	1	0	2	2	2	1	0	0	0	0	0	0	0	0	1	2	0	0	0	1	1	0	0	1	2	1	1	2	1	1	2	0	2	1	0	2	0	0	0	0	1	0	0	0	2	0
835	1	2	2	0	0	1	2	2	2	0	1	0	0	0	0	0	0	0	1	1	1	0	1	1	0	1	1	1	1	1	1	2	2	1	0	2	2	0	1	0	0	1	0	0	1	0	1	1	0
836	0	1	1	0	0	1	1	1	1	0	1	0	2	2	0	0	0	0	2	0	0	0	2	2	0	0	2	1	1	0	1	1	1	0	0	2	1	0	0	2	2	0	0	0	2	1	1	0	0
837	1	1	1	0	0	1	2	1	2	0	0	0	1	1	0	0	0	0	1	0	1	0	2	2	0	0	1	1	1	1	1	0	2	1	0	2	2	0	0	2	2	1	1	1	0	0	1	1	0
838	1	1	1	0	0	0	2	1	2	0	0	0	0	0	0	0	0	1	0	2	0	0	2	2	0	0	1	2	0	1	2	0	1	2	0	2	1	0	0	2	2	0	0	0	0	0	0	1	0
839	0	2	0	0	0	0	2	0	2	0	0	0	0	0	0	0	0	1	2	0	1	2	0	2	0	0	1	2	1	1	2	0	2	1	0	2	1	0	2	1	0	0	0	0	0	0	1	1	0
840	0	1	1	1	0	1	2	1	2	0	0	0	1	1	0	0	0	0	1	1	1	0	2	2	0	0	2	2	1	2	1	0	1	0	0	1	2	0	2	0	0	0	0	0	0	1	0	2	0
841	1	1	1	0	0	1	1	1	1	0	1	1	1	1	0	0	0	1	0	1	0	0	2	2	0	1	1	1	0	1	1	0	1	1	0	1	1	0	1	1	1	1	1	1	1	2	0	0	0
842	1	0	2	2	0	2	1	2	0	0	1	1	1	0	0	0	0	0	1	1	0	0	2	2	0	0	1	2	0	1	0	2	2	2	1	2	2	0	0	1	1	1	1	0	0	0	0	1	1
843	0	1	1	1	0	1	2	1	2	0	0	0	0	0	0	0	0	1	1	1	0	0	2	2	0	0	0	1	1	1	0	0	1	1	0	1	1	0	0	2	2	1	1	1	1	2	0	1	0
844	1	1	1	0	0	2	2	0	2	0	0	0	1	0	1	0	0	1	0	1	0	0	2	2	0	0	1	1	2	0	1	1	2	0	0	2	2	0	0	1	1	0	0	0	0	1	0	2	0
845	0	2	1	0	0	0	1	1	1	0	0	0	0	0	0	0	0	0	0	2	1	0	1	1	0	1	1	1	2	0	1	1	1	0	0	1	1	1	0	1	1	0	0	0	1	0	1	0	1
846	1	1	1	1	0	2	2	2	2	0	0	0	1	1	0	0	0	1	0	2	0	0	2	2	0	1	1	2	1	1	1	0	1	2	0	2	1	0	1	1	1	0	0	0	1	0	1	0	0
847	0	1	1	0	0	2	2	0	1	0	1	0	1	1	0	0	0	2	1	1	1	1	2	2	0	0	1	1	1	1	1	1	1	1	1	2	0	0	2	1	0	0	0	1	1	0	0	2	0
848	0	2	0	0	0	0	2	2	2	0	0	1	2	1	0	0	1	1	0	2	0	0	2	2	0	0	1	1	0	1	0	1	2	1	0	1	1	0	0	2	2	0	0	0	0	0	0	0	1
849	0	2	1	2	0	2	0	1	1	1	1	0	1	1	0	0	0	0	1	1	1	0	1	1	0	1	1	1	1	0	0	1	1	1	0	2	1	0	2	0	0	1	0	0	1	1	0	1	0
850	0	2	1	0	0	0	1	1	0	0	1	1	1	0	0	1	0	0	0	2	0	0	2	2	0	0	1	1	1	1	1	1	2	1	0	1	1	0	1	1	0	1	1	0	1	0	0	1	0
851	1	0	2	0	0	2	2	1	2	0	0	0	1	1	0	0	1	1	1	1	0	0	2	2	0	0	1	2	0	1	2	1	1	1	0	2	1	0	1	1	1	0	0	0	0	2	0	1	0
852	0	2	0	0	0	0	1	2	0	0	0	0	0	0	0	0	0	0	0	1	0	0	1	2	0	0	2	2	0	1	2	2	1	2	1	2	1	1	0	1	1	0	0	0	0	1	0	2	0
853	0	0	2	0	0	2	2	1	2	0	0	0	1	1	0	0	0	1	0	2	0	0	1	1	1	2	2	2	0	2	1	1	1	1	1	1	0	0	1	0	0	0	0	0	0	1	0	2	0
854	0	1	2	1	0	1	1	1	2	0	0	0	1	1	0	0	0	0	0	1	0	0	2	2	0	0	0	1	1	1	0	1	2	0	0	0	2	0	1	1	1	0	0	0	0	1	0	2	0
855	0	1	1	0	1	1	2	1	1	0	0	0	1	1	0	0	0	1	0	2	0	0	2	2	0	0	1	2	0	1	2	1	1	0	0	1	1	0	2	0	0	0	0	0	1	1	0	2	0
856	0	2	0	0	0	0	2	2	1	0	0	0	1	0	0	0	0	0	0	1	0	0	2	2	0	0	1	1	1	2	0	1	1	1	0	1	1	0	0	1	1	1	0	0	1	0	0	2	0
857	0	1	2	0	0	2	1	2	0	0	1	0	1	0	1	0	0	0	0	2	0	0	1	1	1	1	1	2	1	1	2	0	1	0	0	1	1	0	1	1	1	1	1	0	1	1	1	1	0
858	1	1	1	0	0	2	1	1	1	0	0	1	2	2	0	0	0	1	0	2	0	0	1	1	0	0	1	1	1	1	0	2	2	0	0	0	1	0	1	2	1	1	1	0	2	1	0	2	0
859	0	0	2	0	0	2	2	2	1	0	0	1	2	1	0	0	0	1	1	1	0	0	2	2	0	0	1	2	1	1	1	1	0	1	0	1	2	0	0	1	1	1	0	0	0	1	0	2	0
860	0	1	1	0	0	1	2	2	1	0	0	0	0	0	0	0	0	0	0	2	0	0	2	2	0	0	2	2	0	2	1	2	2	0	0	1	1	0	2	0	0	0	0	0	1	0	0	0	0
861	0	0	2	0	0	1	2	0	2	0	0	1	1	0	0	1	0	1	0	0	0	0	2	2	0	0	1	1	0	1	1	0	1	0	0	2	1	0	0	2	2	0	0	0	0	0	0	2	0
862	0	1	1	0	0	1	2	1	1	0	0	0	0	0	0	0	0	0	0	1	0	0	1	1	0	0	1	1	0	0	1	1	1	0	0	1	1	0	0	1	1	0	0	0	0	0	0	2	0
863	1	2	0	0	0	1	1	1	1	0	0	0	1	1	0	0	0	0	0	2	0	0	2	2	0	1	1	2	0	1	2	0	2	1	0	1	0	0	1	0	0	0	0	0	0	0	0	2	0
864	0	1	0	1	0	1	2	2	1	0	0	0	0	0	0	0	0	0	0	2	0	0	2	2	0	0	2	2	0	2	0	1	1	2	1	2	1	0	1	1	1	1	1	0	1	1	0	2	0
865	1	1	1	0	0	1	2	1	2	0	0	0	1	1	0	0	0	0	0	2	0	0	2	2	0	0	2	2	0	2	1	1	2	2	0	2	1	0	1	1	1	1	1	1	1	2	1	0	1
866	1	0	2	0	0	2	1	2	0	0	1	1	1	0	0	1	0	0	0	1	0	0	2	2	0	1	1	1	1	1	0	1	1	0	0	1	1	0	0	2	2	1	1	0	2	1	0	2	0
867	0	1	1	0	0	1	2	2	1	0	0	0	0	0	0	0	0	0	1	0	1	1	2	2	0	0	2	2	0	2	0	1	1	1	0	1	1	1	0	0	0	0	0	1	0	0	0	1	1
868	1	1	2	0	0	2	1	2	1	1	1	2	2	0	1	1	0	0	1	1	1	0	2	2	0	0	2	2	0	1	2	1	2	2	0	2	2	0	0	2	2	0	0	0	1	1	1	0	1
869	0	1	2	0	0	1	2	2	1	0	0	0	1	1	0	0	1	1	1	1	0	0	2	2	0	0	2	2	0	2	1	1	1	1	0	2	1	0	1	1	1	1	1	0	2	0	1	1	0
870	0	1	2	0	0	2	1	2	1	0	1	1	0	0	0	0	0	1	0	1	0	1	2	2	0	0	0	1	1	1	0	1	1	2	2	2	2	0	0	2	2	0	0	1	0	0	0	0	0
871	1	0	2	0	0	1	2	1	2	0	0	0	0	0	0	0	0	1	1	1	0	0	2	2	0	0	2	2	0	2	1	1	1	2	0	2	1	0	0	1	1	1	0	0	0	1	0	1	0
872	1	1	1	0	0	1	0	2	0	0	2	0	2	1	0	0	0	1	1	1	0	0	1	1	0	0	1	2	1	1	1	0	2	1	0	2	2	0	0	2	2	0	0	0	0	0	0	0	1
873	0	1	2	1	0	1	2	0	2	0	0	0	0	0	0	0	0	0	1	1	1	0	0	1	0	0	2	2	0	2	1	1	1	1	0	2	1	0	0	1	1	0	0	1	0	0	0	1	0
874	1	1	1	0	0	1	2	2	1	0	1	0	1	1	0	0	0	0	1	1	1	0	2	2	0	0	2	2	0	2	0	0	1	2	0	2	1	0	0	2	1	0	0	0	0	0	0	0	2
875	0	2	0	0	0	0	2	1	2	0	0	1	2	2	0	0	0	1	0	2	0	0	2	2	0	0	2	2	0	2	0	0	1	2	0	2	1	0	2	0	0	2	2	0	1	1	0	2	0
876	1	1	1	0	0	0	2	2	2	0	0	0	1	1	0	0	0	0	1	1	1	0	1	2	0	0	1	1	1	1	1	1	0	2	1	2	1	0	0	0	0	0	1	0	1	0	0	1	0
877	0	1	2	1	0	1	1	2	1	0	1	0	2	1	1	0	0	0	0	1	0	0	2	2	0	0	1	2	1	1	2	0	1	0	0	2	2	0	0	1	1	1	1	0	1	1	0	2	0
878	1	0	2	0	0	1	1	1	1	0	0	1	2	1	0	0	0	0	0	2	0	0	2	2	0	1	2	2	0	2	0	1	1	0	0	1	0	1	1	0	0	1	1	0	0	2	0	1	1
879	0	0	2	0	0	1	1	2	1	0	1	0	1	0	0	0	0	0	1	1	1	0	2	2	0	0	1	2	0	1	0	0	1	2	2	2	1	1	1	0	0	0	0	0	0	0	0	0	1
880	1	1	0	1	0	1	2	1	2	0	0	1	2	0	0	1	1	2	1	1	1	1	2	2	0	0	2	2	0	2	0	0	1	1	0	1	1	0	1	1	1	1	1	0	1	1	0	2	0
881	0	1	2	1	0	2	2	1	1	0	0	1	2	0	0	1	0	1	1	1	1	0	1	1	1	1	1	1	0	1	0	0	0	1	0	1	1	0	1	1	1	2	2	0	2	1	0	2	0
882	0	1	1	0	0	1	2	2	2	0	0	0	1	0	0	0	0	2	0	2	0	0	2	2	0	0	2	2	1	1	1	0	0	2	0	2	1	0	1	2	1	1	1	1	0	0	0	2	0
883	0	2	0	0	0	0	2	1	2	0	0	1	1	1	0	0	0	1	1	1	1	0	2	2	0	0	1	2	1	1	0	0	0	2	0	1	1	1	0	1	1	1	1	0	1	1	0	2	0
884	1	1	1	0	0	2	1	0	2	0	0	0	2	1	1	0	0	1	0	2	0	0	1	1	1	1	1	2	1	1	0	0	0	2	1	2	2	0	0	2	2	1	0	0	2	1	0	1	0
885	1	1	1	0	0	0	2	2	2	0	0	0	0	0	0	0	0	0	0	1	0	0	0	0	1	1	0	1	1	1	1	1	1	1	1	1	1	0	0	2	2	0	0	0	1	0	0	2	0
886	1	0	2	0	0	2	1	2	1	0	1	1	0	0	0	0	0	0	0	2	0	0	2	2	0	0	1	1	1	2	0	2	1	1	0	2	2	0	0	2	1	1	1	0	1	1	1	0	0
887	1	2	0	1	1	1	2	1	2	0	0	0	1	1	0	0	0	0	1	0	1	0	1	1	1	1	2	2	0	1	1	1	1	2	0	2	1	0	1	1	1	0	0	0	0	0	0	1	1
888	0	0	2	0	0	1	2	2	1	0	1	1	1	0	0	1	0	0	0	2	0	0	1	2	0	0	1	2	0	1	0	0	1	1	0	1	1	0	0	2	2	0	0	0	0	0	0	1	0
889	0	1	1	1	0	1	2	2	2	0	0	0	2	1	0	0	0	1	1	0	0	0	1	1	1	1	0	2	1	0	1	1	1	1	0	2	2	1	0	0	0	0	0	0	0	2	0	1	0
890	0	1	2	1	0	1	2	2	1	0	0	1	1	0	0	1	0	1	0	2	1	0	2	2	0	0	2	2	0	1	2	2	1	1	0	2	1	1	0	1	1	0	0	0	0	1	0	1	1
891	0	0	2	1	0	2	0	2	0	1	1	0	1	1	0	0	0	0	1	1	1	0	2	2	0	0	1	2	0	1	0	1	1	1	0	2	2	0	2	0	0	0	0	0	0	0	1	2	0
892	1	1	1	0	0	1	1	2	1	0	1	0	1	0	1	0	0	0	2	0	1	0	2	2	0	0	2	2	1	2	0	2	1	2	1	2	1	0	0	1	1	1	1	0	1	1	0	2	0
893	0	2	1	0	0	1	2	1	2	0	0	0	0	0	0	0	0	0	1	1	0	0	2	2	0	1	1	2	1	1	2	1	0	2	1	2	2	0	0	2	2	0	0	0	1	0	0	2	0
894	0	2	0	0	0	0	1	2	0	0	1	2	2	2	0	0	0	0	0	2	0	0	2	2	0	0	1	1	0	1	0	0	0	2	0	2	2	0	0	1	1	0	0	0	0	0	1	1	0
895	0	1	1	0	0	0	1	2	1	0	1	1	2	2	0	0	0	0	0	2	0	0	2	2	0	0	2	2	0	2	1	1	1	0	0	1	1	0	1	1	1	0	0	0	0	0	0	1	0
896	1	2	2	1	0	1	2	1	2	0	0	1	2	1	0	0	0	0	0	2	0	0	1	1	1	1	2	2	1	1	2	0	1	2	0	2	1	0	0	2	2	0	0	0	0	0	0	1	0
897	0	0	1	0	0	1	2	2	0	0	0	1	0	0	0	0	0	0	1	1	1	0	2	2	0	0	1	1	1	1	1	0	0	1	1	1	1	0	2	0	0	0	0	0	1	1	0	2	0
898	0	0	2	0	0	2	2	1	1	0	1	0	0	0	0	0	0	1	0	0	0	0	2	2	0	1	2	2	0	2	1	0	1	1	0	1	2	0	0	2	1	1	1	0	1	1	0	1	1
899	1	2	2	0	0	1	2	1	1	0	1	2	2	0	0	1	0	1	1	1	0	0	2	2	0	0	2	0	1	0	1	0	0	1	0	1	2	0	0	1	1	2	2	0	1	1	0	2	0
900	0	2	0	1	0	1	2	2	0	0	0	1	0	0	0	0	0	1	1	1	1	0	2	2	0	0	2	2	0	1	2	0	1	0	0	2	1	0	2	0	0	0	0	0	0	1	0	2	0
901	0	2	0	0	0	0	2	1	2	0	0	0	0	0	0	0	1	1	1	1	0	0	1	1	1	1	1	2	1	0	2	0	0	2	0	2	2	0	0	1	1	0	0	0	0	1	0	1	1
902	0	1	2	0	0	1	1	2	1	0	1	1	1	0	0	1	0	1	0	1	0	0	1	2	0	0	2	2	0	1	2	0	1	1	0	1	1	0	0	0	0	0	0	1	2	0	0	1	0
903	0	1	1	0	0	1	1	2	1	0	1	2	1	1	0	0	0	0	0	1	0	0	2	2	0	0	2	2	0	2	1	1	1	1	1	1	2	0	0	2	1	0	0	0	0	0	0	2	0
904	0	0	2	0	0	1	2	1	2	0	0	0	0	0	0	0	0	1	1	0	1	0	2	2	0	0	1	1	1	1	1	2	2	0	0	1	1	0	0	2	2	0	0	0	1	1	0	2	0
905	1	2	0	0	0	0	1	0	2	0	0	0	0	0	0	1	0	1	0	2	1	0	0	1	1	1	1	2	0	1	2	0	0	2	0	2	2	0	1	1	1	0	0	0	0	0	0	1	1
906	0	1	1	0	0	1	2	1	2	0	0	2	2	2	0	0	0	2	0	1	0	0	2	2	0	0	1	2	0	1	0	2	2	0	0	0	1	0	0	1	1	0	0	0	1	0	0	2	0
907	0	1	1	0	0	1	2	2	1	0	0	0	1	1	0	0	1	1	1	1	0	0	0	0	0	0	1	1	1	1	0	0	1	1	0	1	0	0	2	1	0	0	0	0	0	0	0	0	1
908	0	1	2	0	0	0	1	1	2	1	0	0	0	0	0	0	0	0	2	0	0	0	0	1	0	1	0	1	2	0	1	0	1	0	0	1	1	0	1	1	1	0	0	0	0	0	0	2	0
909	1	1	2	0	0	1	2	1	2	0	0	0	2	0	1	0	0	0	0	2	0	1	0	1	1	1	2	2	0	2	1	1	1	1	1	1	2	0	0	2	2	1	0	0	2	1	0	0	2
910	0	1	1	0	0	0	0	1	1	1	1	0	2	1	1	0	1	1	1	0	1	0	1	1	1	1	2	2	1	2	1	1	0	1	0	1	2	0	0	1	1	2	2	0	2	1	0	2	0
911	1	2	0	0	0	0	1	2	2	0	0	0	0	0	0	0	0	0	1	1	1	0	1	1	0	0	1	1	1	1	0	0	1	1	0	2	1	0	1	1	1	1	1	0	1	0	1	1	0
912	1	1	1	0	0	2	1	1	1	1	1	0	1	1	0	0	0	0	0	2	0	0	2	2	0	0	2	2	1	1	2	0	1	0	0	2	1	0	2	0	0	2	2	0	1	1	0	2	0
913	0	1	2	0	0	0	2	2	2	0	0	0	1	1	0	0	0	0	0	1	0	0	2	2	0	0	2	2	1	0	2	0	0	2	1	1	2	0	1	1	1	1	0	0	0	1	0	2	0
914	0	1	1	0	0	0	2	0	2	0	0	0	1	0	1	0	0	0	0	1	0	0	2	2	0	1	0	2	2	1	2	0	0	2	0	2	2	0	1	1	1	0	0	0	0	0	0	0	1
915	1	1	1	1	0	1	2	1	2	0	0	2	1	1	0	0	0	1	0	2	0	0	2	2	0	0	2	2	0	1	1	0	0	2	0	2	2	1	0	0	0	0	0	0	1	0	0	0	1
916	0	1	2	0	0	1	0	2	0	0	1	0	1	0	0	0	0	1	0	2	1	0	1	1	1	1	2	2	0	2	0	1	1	2	0	2	1	1	0	1	1	1	0	0	1	0	1	0	0
917	1	1	1	1	0	1	2	2	2	0	0	1	0	0	0	0	1	2	1	1	1	0	2	2	0	0	2	2	0	1	2	0	0	2	1	2	1	0	0	2	2	0	0	0	0	0	0	0	0
918	0	1	2	0	0	1	1	1	1	0	0	0	0	0	0	0	0	0	1	1	1	0	2	2	0	0	1	1	2	0	1	0	1	1	0	1	1	1	0	0	0	2	2	0	2	1	1	0	0
919	1	1	2	1	0	1	2	0	2	0	0	1	1	1	0	0	0	0	1	1	0	0	1	2	0	0	2	2	0	2	1	2	2	0	0	0	1	0	0	2	2	0	0	0	1	0	1	0	1
920	0	2	1	0	0	2	2	2	1	0	0	0	0	0	0	0	0	0	0	2	0	0	2	2	0	0	1	1	0	1	0	0	1	0	0	2	1	0	0	1	1	0	0	1	1	0	0	1	0
921	0	1	1	0	0	1	1	2	1	1	1	1	0	0	0	0	0	1	0	2	0	0	2	2	0	1	2	2	1	1	1	1	1	1	0	1	2	0	0	2	2	1	0	0	2	0	0	2	0
922	0	1	2	0	0	0	2	2	1	0	0	0	0	0	0	1	0	0	0	1	0	0	2	2	0	0	2	2	0	2	1	0	1	2	1	2	2	0	1	1	1	1	1	0	1	1	0	1	0
923	0	1	2	0	0	0	1	1	1	0	1	0	2	1	0	0	0	0	2	0	0	0	2	2	0	1	2	2	1	1	0	1	1	1	0	1	1	0	0	1	1	0	0	0	0	0	0	2	0
924	1	1	1	0	0	1	2	2	1	0	0	1	1	0	0	0	0	1	0	2	1	0	1	1	1	1	0	1	2	0	1	1	2	2	1	2	2	0	0	2	2	0	0	0	2	1	0	2	0
925	0	1	1	1	0	2	1	1	2	0	0	0	1	1	0	0	0	0	1	1	1	0	1	1	1	1	1	2	1	1	2	0	1	1	1	1	2	0	0	2	2	0	1	0	1	0	0	1	0
926	0	1	1	0	0	2	2	1	0	0	0	0	1	1	0	0	0	0	2	0	1	0	2	2	0	0	2	2	0	2	0	1	1	0	0	1	1	0	1	1	1	0	0	0	0	0	0	2	0
927	1	0	2	0	0	1	2	1	2	0	0	1	1	1	0	0	0	0	0	2	0	0	1	1	0	0	1	1	1	2	0	0	1	0	0	1	1	0	1	1	0	1	0	0	2	1	0	2	0
928	0	0	1	0	0	1	2	1	2	0	0	1	1	0	0	1	0	0	0	1	0	0	0	1	0	1	0	2	1	0	1	2	1	2	0	2	1	1	0	1	1	1	1	0	1	1	0	1	1
929	0	2	0	1	0	1	1	2	2	0	0	1	0	0	0	0	1	2	0	1	0	0	1	1	1	1	1	2	1	1	0	0	1	1	0	1	2	0	1	1	1	1	0	0	0	0	0	2	0
930	1	2	1	0	0	2	2	1	2	0	0	0	2	0	1	0	0	0	1	1	1	0	1	1	0	0	1	1	0	0	1	1	1	1	0	2	1	1	0	1	1	1	0	0	1	0	0	2	0
931	1	0	2	0	0	1	2	1	1	0	0	0	1	1	0	0	0	1	1	1	0	0	2	2	0	0	2	2	0	1	2	0	1	0	0	2	1	0	2	0	0	0	1	0	1	1	0	2	0
932	0	0	2	1	0	2	1	1	2	0	0	0	1	1	0	0	0	0	0	1	0	0	2	2	0	0	1	2	1	1	2	1	0	1	0	1	1	1	0	1	1	0	0	0	0	0	0	1	0
933	0	1	2	0	0	2	2	1	2	0	0	1	1	1	0	0	0	0	0	1	0	0	0	0	0	0	1	1	0	2	1	0	0	1	1	1	2	0	1	1	1	0	0	0	0	1	0	2	0
934	0	1	1	0	0	1	2	1	2	0	0	1	1	0	0	1	0	0	0	2	0	0	2	2	0	1	1	1	1	1	1	0	0	1	1	1	0	1	1	0	0	2	2	0	2	1	0	2	0
935	1	0	2	0	0	1	2	1	2	0	0	2	2	0	0	1	0	1	1	1	1	0	2	2	0	0	1	2	2	1	1	1	1	1	1	2	1	0	1	1	1	0	0	1	0	1	0	2	0
936	0	0	2	0	0	2	1	1	2	0	0	0	0	0	0	0	0	1	1	1	1	0	0	0	0	0	1	1	1	2	0	0	0	2	1	2	1	1	0	0	0	0	0	0	0	0	0	1	0
937	0	2	0	0	0	0	2	2	0	0	0	0	1	1	0	0	0	0	1	1	1	0	1	1	1	1	1	1	1	1	0	0	0	2	0	2	2	0	1	1	1	0	0	0	1	0	0	0	0
938	1	1	1	1	0	1	2	1	2	0	0	0	1	1	0	0	0	0	1	1	1	0	1	1	0	1	2	2	0	1	2	0	0	2	0	2	1	0	1	1	1	0	0	0	0	1	0	0	1
939	0	2	0	0	0	0	1	1	1	0	1	0	0	0	0	0	0	0	1	1	1	0	2	2	0	0	1	2	2	2	0	1	0	2	1	2	0	0	2	0	0	1	1	0	1	0	0	1	0
940	1	2	1	1	0	1	1	1	1	0	0	0	0	0	0	0	0	2	0	2	0	0	2	2	0	1	1	1	1	0	1	0	0	2	0	2	2	0	1	1	1	0	0	0	1	0	0	1	0
941	0	2	0	0	0	0	2	2	1	0	1	0	0	0	0	0	1	1	1	1	0	0	2	2	0	0	1	1	2	1	0	0	1	0	0	2	1	0	1	1	1	1	1	0	1	1	0	1	0
942	0	0	2	0	0	2	1	1	0	1	2	0	2	1	1	0	0	0	1	1	1	0	2	2	0	0	1	1	1	1	0	0	1	1	1	1	2	0	0	2	1	0	0	0	0	2	0	2	0
943	1	0	2	0	0	1	2	2	1	0	1	0	0	0	0	0	0	1	0	2	0	0	1	2	0	0	2	2	0	2	0	0	1	0	0	2	2	0	1	1	1	0	0	0	0	0	0	1	0
944	1	1	2	1	0	1	2	2	2	0	0	1	2	2	0	0	1	1	0	1	0	0	2	2	0	0	1	2	1	1	1	1	1	0	0	0	1	0	1	1	1	0	0	2	0	0	0	1	0
945	0	1	1	1	0	1	1	1	2	0	0	2	2	1	0	1	0	1	0	2	1	0	2	2	0	0	1	1	0	1	1	0	0	1	1	2	1	1	0	0	0	0	0	0	0	0	0	2	0
946	0	2	0	0	0	0	0	2	0	0	2	1	2	1	0	0	0	0	0	2	0	0	2	2	0	0	1	1	1	1	1	1	1	1	0	2	1	1	0	1	1	0	0	1	0	0	0	1	0
947	0	1	1	1	0	1	2	2	1	0	0	1	2	2	0	0	0	1	0	2	0	0	2	2	0	0	2	2	1	1	2	0	0	2	0	1	1	0	0	1	1	0	0	0	0	1	0	0	0
948	1	2	0	1	0	1	2	2	0	0	0	0	1	1	0	0	0	1	0	2	0	0	1	1	0	0	1	2	2	1	1	0	1	1	0	1	1	0	2	0	0	0	0	0	0	0	0	0	0
949	0	1	1	0	0	1	2	2	2	0	0	0	0	0	0	0	0	1	0	1	0	0	1	1	0	1	2	2	0	2	0	0	0	2	0	2	2	0	1	1	1	0	0	0	1	1	0	2	0
950	0	1	1	0	0	1	1	1	0	1	2	0	0	0	0	0	0	1	1	1	0	1	1	2	0	0	1	1	2	0	1	1	1	1	0	1	2	0	0	2	2	0	0	0	0	0	0	2	0
951	1	2	0	0	0	0	2	2	2	0	0	0	1	1	0	0	1	1	1	1	0	0	2	2	0	1	1	1	2	1	0	0	0	2	1	2	2	0	0	2	2	1	1	0	1	1	0	1	1
952	0	0	2	0	0	1	1	1	1	0	1	1	1	0	0	0	0	0	1	1	1	0	2	2	0	0	2	2	1	1	0	0	0	2	0	2	1	0	0	2	2	0	0	0	0	2	0	1	0
953	0	0	2	0	0	2	2	1	0	0	0	1	1	0	0	0	0	0	2	0	1	0	2	2	0	0	0	2	1	0	1	1	2	0	0	1	1	0	0	1	1	0	0	0	0	0	0	2	0
954	0	1	1	1	0	2	1	2	1	0	0	1	2	1	0	0	0	1	0	1	1	0	2	2	0	0	1	0	2	0	0	1	2	0	0	0	1	0	0	0	0	0	1	0	1	0	2	0	0
955	1	1	1	0	0	0	1	1	2	0	0	0	0	0	0	0	0	1	0	1	0	0	2	2	0	0	2	2	1	2	1	1	1	2	1	2	1	0	0	2	2	0	0	0	0	1	0	0	1
956	0	1	1	1	0	1	2	1	2	0	0	1	1	0	0	1	0	1	0	2	1	0	2	2	0	0	1	2	1	1	2	1	2	2	1	2	2	0	2	0	0	1	1	1	1	2	0	1	0
957	1	1	1	1	0	1	1	2	1	0	1	0	0	0	0	0	0	1	0	1	0	0	2	2	0	0	1	1	0	1	0	0	1	2	2	2	2	0	0	1	1	0	0	1	2	0	0	2	0
958	0	1	1	0	0	1	2	1	2	0	0	0	0	0	0	0	1	2	2	0	2	0	1	1	0	0	2	2	1	2	0	1	1	2	0	2	2	0	0	2	2	1	0	0	1	0	0	1	0
959	0	1	1	1	0	2	1	2	1	0	1	0	0	0	0	0	0	2	0	2	0	0	2	2	0	1	2	0	1	0	1	0	0	0	0	1	2	0	1	1	1	0	0	0	1	0	0	1	0
960	0	0	2	1	0	2	2	2	1	0	0	0	1	1	0	0	0	0	0	1	0	1	2	2	0	0	2	2	1	2	1	0	1	1	1	1	1	0	1	1	0	0	1	0	1	1	0	2	0
961	0	0	2	0	0	2	1	1	2	0	0	0	0	0	0	0	0	2	1	1	1	0	2	2	0	0	2	2	0	2	0	1	0	2	1	2	1	0	1	1	1	0	0	1	0	0	0	2	0
962	1	1	2	0	0	1	2	1	1	0	0	0	0	0	0	1	0	1	2	0	1	0	2	2	0	1	1	1	1	1	0	0	0	2	0	1	1	0	1	1	1	1	1	0	1	0	0	1	1
963	1	2	1	0	0	1	2	1	2	0	0	1	1	1	0	0	0	1	0	2	0	0	0	1	1	1	1	1	1	2	0	1	1	1	0	2	1	0	0	1	1	0	0	0	0	1	0	2	0
964	0	1	1	1	0	2	1	1	2	0	0	0	1	1	0	0	0	0	0	2	0	0	2	2	0	0	2	2	0	2	0	0	0	2	0	1	2	0	1	1	1	1	1	0	1	2	0	1	0
965	0	0	2	0	0	1	1	1	1	0	1	0	0	0	0	0	0	1	0	2	0	0	2	2	0	0	2	2	1	2	1	1	2	2	0	2	0	0	0	1	1	1	1	0	2	1	0	0	1
966	1	0	2	0	0	2	1	1	1	0	0	0	1	1	0	0	0	1	0	2	0	0	2	2	0	0	1	1	1	1	0	1	0	1	0	1	1	0	2	0	0	0	0	0	1	0	0	0	0
967	0	2	0	0	0	0	1	0	2	0	0	0	1	0	0	0	0	1	1	1	0	0	2	2	0	1	0	1	0	1	1	0	0	2	1	2	1	0	1	0	0	0	0	0	0	1	0	0	2
968	1	2	0	0	0	0	1	1	1	0	1	1	2	2	0	0	1	1	1	0	1	0	2	2	0	1	1	2	1	1	0	1	1	1	0	1	1	0	1	1	1	0	0	0	0	0	0	2	0
969	0	0	2	0	0	1	2	2	2	0	0	1	1	0	0	0	0	0	1	1	0	0	2	2	0	0	2	2	0	2	0	0	2	1	0	1	0	0	1	0	0	1	1	0	1	1	0	2	0
970	1	0	2	1	1	1	1	2	1	1	1	2	1	1	0	0	0	0	0	1	0	0	2	2	0	0	1	1	2	0	1	0	0	2	1	2	1	0	1	1	1	0	0	0	0	0	0	1	1
971	0	2	0	0	0	0	2	0	2	0	0	1	2	2	0	0	0	0	2	0	0	0	1	1	0	0	1	1	1	1	1	2	2	2	1	2	1	0	1	1	0	1	0	0	2	0	0	1	1
972	1	2	0	0	0	0	1	1	1	0	1	1	1	0	0	1	0	1	2	0	0	0	2	2	0	0	2	2	0	2	1	0	1	0	0	1	1	0	0	2	2	0	0	0	0	0	1	0	0
973	0	2	0	1	0	1	2	1	2	0	0	1	1	0	0	0	1	1	1	1	0	1	1	1	0	0	2	2	0	2	0	0	2	1	0	1	1	1	0	1	1	0	0	1	0	0	0	1	0
974	1	0	2	0	0	1	2	1	2	0	0	0	1	1	0	0	0	0	1	1	0	1	1	2	0	0	1	1	0	1	0	2	2	0	0	1	2	0	0	2	2	0	0	0	0	0	0	0	1
975	1	2	1	1	0	1	2	2	1	0	0	0	0	0	0	0	0	1	1	1	1	0	2	2	0	0	0	1	2	0	1	0	1	2	1	1	1	0	1	1	1	1	0	0	0	0	0	1	0
976	0	2	1	0	1	1	2	2	1	0	0	1	0	0	0	0	1	1	1	0	1	1	1	1	0	0	1	2	1	1	2	0	1	1	0	1	1	0	2	0	0	0	0	0	1	1	0	1	0
977	1	2	0	0	0	0	2	2	1	0	1	0	1	1	0	0	0	0	1	1	0	0	2	2	0	0	1	1	2	1	0	1	1	1	0	2	2	0	1	1	1	1	1	0	1	1	0	2	0
978	0	1	1	0	0	0	1	1	1	1	2	2	2	0	0	1	0	2	1	1	1	0	2	2	0	0	0	2	2	0	2	0	1	1	0	2	1	0	0	2	2	0	0	0	0	0	0	0	0
979	0	1	1	0	0	1	2	0	2	0	0	0	0	0	0	0	0	2	0	1	0	0	2	2	0	0	1	1	0	1	0	0	0	2	1	2	1	0	1	1	1	0	0	0	1	0	1	1	0
980	0	2	0	0	0	0	2	1	2	0	0	1	2	2	0	0	0	1	0	1	0	0	1	1	0	0	1	2	1	1	2	0	1	0	0	1	1	0	1	1	1	1	0	0	1	0	0	2	0
981	0	1	1	0	0	1	2	2	1	0	1	0	0	0	0	0	0	1	0	2	0	0	2	2	0	0	2	2	0	2	1	0	1	0	0	0	1	1	1	0	0	0	0	0	1	0	0	2	0
982	0	1	2	0	0	2	1	2	1	0	0	0	0	0	0	0	0	1	0	2	0	0	2	2	0	0	1	2	2	1	1	1	0	2	1	2	1	1	1	0	0	0	0	1	0	0	0	2	0
983	0	0	2	1	0	2	2	2	2	0	0	0	0	0	0	0	0	1	0	2	1	0	2	2	0	1	1	2	1	1	1	1	1	2	0	2	2	0	0	1	1	0	0	1	0	0	0	2	0
984	1	2	1	1	0	1	2	1	1	0	0	1	1	0	0	1	0	0	1	0	1	0	2	2	0	0	0	2	1	1	1	1	1	2	0	1	1	1	0	1	1	1	1	0	0	2	0	0	1
985	0	1	2	0	0	2	2	2	2	0	0	0	1	1	0	0	0	0	2	0	0	1	2	2	0	0	0	1	0	0	2	0	1	2	0	1	1	1	0	1	1	0	0	0	1	0	0	0	0
986	1	0	2	0	0	1	2	1	2	0	0	1	2	1	0	0	0	0	2	0	0	0	2	2	0	0	0	1	2	0	1	0	1	1	1	1	1	1	0	1	1	0	0	0	1	0	0	1	1
987	1	1	2	1	0	2	2	2	1	0	0	0	1	1	0	0	1	0	1	1	1	1	2	2	0	0	1	2	1	1	0	0	0	2	0	2	1	0	1	1	1	1	1	0	1	1	0	2	0
988	1	0	2	1	0	2	2	1	1	0	1	0	0	0	0	0	0	1	1	1	1	0	1	2	0	0	1	2	1	1	2	0	0	2	0	2	1	1	0	1	1	0	0	0	0	0	0	0	0
989	0	1	1	1	0	1	2	1	2	0	0	1	1	0	0	1	0	1	0	2	0	0	2	2	0	0	0	1	2	0	1	0	1	1	1	2	0	0	1	0	0	1	1	0	2	0	0	1	1
990	0	1	1	0	0	2	2	1	1	0	0	0	0	0	0	0	1	1	0	2	0	0	1	1	0	0	1	1	1	1	0	0	1	0	0	1	1	0	2	0	0	0	0	0	0	0	1	0	0
991	0	0	1	0	0	1	2	0	2	0	0	0	0	0	0	0	0	1	0	2	0	0	2	2	0	0	2	2	1	2	1	0	0	2	2	2	0	0	0	0	0	0	0	0	0	1	0	1	1
992	0	1	2	0	0	2	1	2	1	1	1	0	0	0	0	0	0	0	0	2	0	1	2	2	0	0	1	2	1	2	0	1	1	0	0	2	2	0	1	1	1	0	0	2	0	0	0	2	0
993	0	2	1	1	0	1	0	2	0	1	1	0	0	0	0	0	0	2	1	1	1	0	2	2	0	0	2	2	0	2	1	1	1	1	1	2	0	1	1	0	0	1	1	0	1	0	0	2	0
994	1	1	1	0	0	1	1	2	1	0	1	0	2	2	0	0	0	2	0	2	0	0	1	1	0	0	1	2	1	1	1	0	1	0	0	1	0	0	2	0	0	0	0	0	1	0	0	2	0
995	1	0	2	0	0	2	2	1	2	0	0	0	1	1	0	0	1	1	2	0	1	0	1	1	1	1	1	1	1	1	1	0	1	2	0	2	1	0	1	1	1	0	0	1	0	0	0	0	1
996	0	2	1	1	0	1	2	1	2	0	0	1	2	1	0	1	0	0	1	1	1	0	2	2	0	0	1	2	1	1	1	1	1	0	0	1	1	0	0	2	2	1	1	0	1	0	0	1	0
997	0	1	1	0	0	1	2	2	1	0	1	0	0	0	0	0	0	1	1	0	0	1	2	2	0	0	2	2	1	2	0	1	0	2	1	2	1	0	2	0	0	1	0	0	1	1	1	0	0
998	0	2	1	0	0	1	2	0	2	0	0	2	1	1	0	0	0	1	0	2	0	0	1	1	0	0	1	1	0	1	2	0	0	1	1	1	1	0	0	0	0	0	0	0	1	0	0	2	0
999	0	0	2	0	0	2	2	2	1	0	0	0	0	0	0	0	0	0	1	1	1	2	0	2	0	0	2	2	1	2	1	0	2	1	0	2	1	0	1	1	1	0	0	0	0	0	0	2	0
1000	1	0	2	0	0	2	1	1	1	1	2	0	0	0	0	0	0	1	0	2	0	0	2	2	0	0	2	2	0	1	1	0	1	1	0	1	2	0	0	2	1	1	1	0	1	1	0	2	0
[truncated: 252 more columns]
