# Supplementary material for: KNN-MDR: a learning approach for improving interactions mapping performances in genome wide association studies
Source: BMC Bioinformatics. 2017 Mar 21;18:184. doi: 10.1186/s12859-017-1599-7 (PMC5361736; doi:10.1186/s12859-017-1599-7)
Supplement: Supplementary file 5 — The data set(s) supporting the results of Table 3. (ZIP 7092 kb) [file 12859_2017_1599_MOESM5_ESM.zip › 000/S45/mkallsimul.dat]

1	0	2	1	1	0	0	2	0	1	0	0	0	2	0	2	0	0	0	2	1	1	0	0	2	1	0	0	0	1	1	0	1	2	0	1	1	2	0	0	2	2	0	0	0	0	0	0	2	0
2	0	0	2	0	0	0	1	0	1	0	1	1	2	1	1	0	0	0	2	0	0	0	0	2	0	2	1	2	1	1	1	0	0	2	1	1	0	0	1	0	0	0	1	0	1	0	0	1	1
3	0	2	0	0	0	0	2	0	0	0	1	0	1	0	1	0	1	1	1	1	0	0	1	1	0	1	1	0	2	0	0	1	2	0	2	0	1	0	1	1	1	1	1	1	0	1	0	1	2
4	0	1	2	1	0	0	2	0	1	0	0	0	1	1	0	0	0	1	2	0	0	0	1	1	0	1	2	2	0	1	0	1	2	1	0	2	1	0	1	2	1	0	0	1	0	1	0	1	1
5	0	0	2	0	0	0	2	1	1	0	0	0	1	0	1	0	0	1	1	0	0	0	0	2	1	1	2	1	1	1	0	1	2	0	1	1	1	0	2	1	0	1	1	0	0	1	0	1	2
6	1	0	2	0	0	0	1	0	2	0	0	1	2	0	2	0	0	2	1	1	1	0	0	2	0	2	0	1	1	1	0	0	1	2	0	2	1	0	2	0	0	0	0	1	0	1	0	2	0
7	0	2	0	0	0	0	2	0	2	0	0	0	0	0	0	0	0	0	2	0	0	0	0	2	0	1	1	1	1	1	0	0	2	2	1	2	2	0	0	1	1	0	1	0	1	0	0	1	1
8	0	1	2	0	0	0	1	0	1	0	1	0	0	0	0	0	0	1	1	1	1	0	0	2	0	0	1	2	1	1	1	0	1	1	1	1	0	1	0	0	0	0	0	0	0	0	0	1	1
9	0	0	2	0	1	1	1	0	2	0	0	1	2	1	1	0	0	2	0	2	0	1	1	1	0	0	0	2	1	0	1	1	1	2	1	2	2	0	1	0	0	0	0	0	0	0	0	0	0
10	1	1	1	0	0	0	2	0	2	0	0	0	1	1	0	0	1	1	1	1	0	0	0	2	0	0	2	2	0	1	1	1	1	0	1	1	2	0	0	2	2	0	1	1	1	2	0	2	0
11	0	2	1	1	0	0	1	0	2	0	0	0	0	0	0	0	0	0	1	1	1	0	0	2	1	0	2	2	1	2	0	1	0	1	1	1	0	1	1	1	0	0	0	0	0	1	0	1	1
12	0	0	2	0	0	0	2	0	2	0	0	2	2	0	2	0	0	0	1	1	0	1	0	2	0	1	2	2	0	2	0	0	2	0	1	2	1	0	1	1	1	0	0	0	0	0	0	1	1
13	0	1	2	1	0	0	1	1	1	0	0	1	1	0	0	1	0	0	2	0	0	2	0	2	0	1	1	2	1	1	0	0	2	1	1	1	2	0	2	0	0	0	1	0	1	0	0	1	1
14	0	1	1	0	0	0	2	0	0	0	0	1	0	0	0	0	0	1	1	0	0	0	1	1	1	1	1	0	2	0	0	2	1	1	1	1	2	1	0	1	1	0	0	0	2	1	0	2	0
15	0	1	1	0	0	0	2	0	2	1	1	0	0	0	0	0	0	2	1	0	0	0	1	1	1	1	1	2	2	1	2	0	1	1	1	1	2	0	0	1	1	1	2	0	1	1	0	1	1
16	0	1	1	0	0	0	2	0	2	0	1	0	1	0	0	0	0	1	1	1	0	0	0	2	0	1	0	0	1	0	0	1	1	2	0	2	1	0	1	1	1	0	1	0	1	0	0	2	1
17	0	0	2	0	0	0	2	0	2	0	1	1	2	0	2	0	0	0	0	0	0	0	0	2	0	0	1	2	2	1	1	0	0	2	1	1	1	1	1	0	0	1	1	0	1	0	0	1	1
18	0	0	2	1	0	0	1	0	1	0	0	0	1	0	1	0	0	1	2	0	0	0	2	0	0	1	2	2	0	2	1	1	2	1	2	2	2	0	0	2	2	0	0	0	1	1	0	0	2
19	0	0	2	1	1	1	1	0	2	0	0	0	0	0	0	0	0	0	1	1	1	0	0	2	0	1	2	2	1	1	1	1	2	0	2	0	1	0	0	1	1	1	2	0	0	0	0	2	0
20	0	2	0	0	0	0	1	0	0	0	2	0	1	0	1	0	0	0	0	1	1	0	0	2	0	1	2	2	0	0	0	1	1	2	0	2	1	0	2	0	0	0	0	1	0	0	0	2	0
21	0	2	0	0	0	0	1	1	2	0	0	1	1	0	0	1	0	0	1	0	0	0	1	1	1	1	1	1	2	1	0	0	1	1	1	1	1	1	0	1	1	0	0	0	1	0	0	0	2
22	0	2	1	1	0	0	2	0	2	0	1	1	1	0	0	1	0	0	1	0	0	0	0	2	0	1	1	2	0	2	0	0	0	2	0	2	1	1	0	1	1	0	0	1	0	0	0	2	0
23	1	1	2	1	0	0	1	0	2	0	0	0	0	0	0	0	0	0	0	1	0	0	0	2	0	1	2	2	1	2	0	0	2	1	0	2	2	0	0	2	2	0	0	0	1	1	0	2	0
24	0	1	1	1	0	0	1	0	1	1	1	1	1	0	1	0	0	2	2	0	0	0	1	1	0	1	2	2	1	1	0	0	2	1	2	1	2	0	0	2	2	1	1	0	1	0	0	1	1
25	0	2	1	2	0	0	2	0	1	0	1	0	1	0	1	0	0	0	1	2	1	0	1	1	1	1	1	2	2	1	1	1	2	0	1	2	0	0	0	0	0	0	0	0	1	1	0	1	1
26	0	2	0	1	0	0	1	0	1	1	2	0	0	0	0	0	0	0	1	1	1	0	0	2	0	0	1	1	0	1	0	0	2	1	0	2	1	0	1	2	1	0	1	0	1	0	0	1	0
27	0	1	1	0	0	0	1	0	0	0	2	0	0	0	0	0	1	1	1	0	0	1	0	2	0	0	2	2	0	2	1	0	2	0	1	2	1	0	0	2	2	0	1	0	1	0	0	1	0
28	0	1	1	1	0	0	2	0	1	0	0	0	1	0	1	0	0	0	0	1	1	0	0	2	0	1	1	2	2	1	0	1	2	2	0	2	1	0	1	1	1	0	0	1	0	0	0	2	0
29	0	2	0	0	0	0	2	1	2	0	0	1	1	0	0	1	0	1	2	0	0	0	1	2	0	0	1	1	1	1	1	0	1	1	1	1	2	0	0	2	2	0	0	0	1	0	0	2	0
30	0	1	2	0	0	0	1	0	1	0	1	1	1	0	1	0	0	2	0	2	0	1	0	2	0	0	2	2	0	1	0	0	1	2	0	2	1	0	1	1	1	0	0	0	1	1	0	0	2
31	0	2	1	1	0	0	2	0	0	0	0	0	1	0	1	0	0	0	1	1	0	0	0	2	0	1	1	1	1	1	1	0	1	2	0	2	1	0	1	1	1	0	0	0	0	0	0	1	1
32	0	1	1	0	1	1	1	1	1	1	1	1	1	0	0	1	1	2	1	1	1	0	0	2	1	1	1	1	1	1	0	0	1	1	0	2	1	0	2	0	0	0	0	0	1	1	0	2	0
33	0	1	1	1	0	0	1	0	2	0	0	0	0	0	0	0	0	0	2	0	0	0	0	2	1	0	1	0	2	0	0	0	1	1	1	1	1	0	1	1	1	0	0	0	0	0	0	1	1
34	0	2	1	0	0	0	2	0	1	0	0	0	0	0	0	0	0	0	2	0	0	0	2	0	1	0	2	2	0	1	0	0	1	1	0	2	2	0	1	1	1	0	0	1	0	0	0	1	1
35	0	0	2	0	1	1	0	0	1	0	1	0	0	0	0	1	0	1	1	1	1	0	0	2	0	1	2	1	1	1	0	0	2	2	1	2	1	0	2	1	0	1	1	0	1	0	0	2	0
36	0	1	2	0	0	0	1	0	0	0	1	0	0	0	0	0	0	0	2	0	0	0	0	2	0	1	1	2	0	1	1	0	1	1	1	1	2	0	0	2	2	0	0	1	0	0	0	2	1
37	1	2	0	0	0	0	1	0	1	0	1	0	1	0	1	0	0	0	1	0	0	0	1	1	2	2	2	2	0	2	1	0	0	1	1	1	1	1	0	1	1	0	1	1	1	2	0	1	1
38	1	1	1	1	0	1	2	0	1	0	0	0	2	0	2	0	0	2	2	0	0	0	0	2	0	2	2	2	0	0	0	0	1	1	1	1	2	0	1	1	1	0	0	0	0	1	0	1	2
39	0	2	1	0	0	0	1	0	0	0	1	0	0	0	0	0	0	1	1	0	0	0	1	1	1	0	2	2	1	1	2	1	1	1	0	2	1	0	2	0	0	0	0	0	0	0	0	2	1
40	0	2	1	1	0	0	2	1	1	0	0	1	2	0	2	0	0	1	1	0	0	0	0	2	0	1	2	2	0	2	1	1	2	0	1	1	1	0	2	0	0	1	1	0	1	0	0	0	0
41	1	0	2	0	2	2	2	0	2	0	0	1	1	0	0	1	0	0	0	1	1	0	1	1	1	0	2	2	1	1	1	0	0	1	1	1	2	0	1	1	1	0	0	0	0	1	0	1	1
42	0	0	2	0	1	1	2	0	1	0	0	1	1	0	0	0	0	1	1	1	1	0	0	2	0	2	1	2	0	1	0	0	1	1	1	2	1	0	1	2	1	0	0	0	1	0	0	1	1
43	0	0	2	0	2	2	1	0	1	0	1	0	0	0	0	0	1	1	0	1	1	0	1	1	1	1	2	2	1	0	1	1	1	1	0	2	1	0	1	2	1	0	1	0	2	0	0	1	1
44	1	1	2	1	0	0	1	0	0	0	1	1	2	0	1	0	0	0	0	1	1	0	0	2	0	2	2	2	0	2	0	1	1	1	1	1	0	0	1	0	0	2	2	0	1	1	0	2	0
45	0	1	1	0	0	0	2	1	2	0	0	0	0	0	0	0	0	2	0	2	0	0	0	2	0	1	2	2	0	2	0	0	1	1	1	1	1	0	2	0	0	0	1	0	1	1	0	0	1
46	0	1	2	1	0	0	2	0	2	1	1	2	2	0	2	0	1	1	1	1	0	0	1	1	0	0	0	0	1	0	0	1	1	1	0	2	2	0	0	2	2	0	0	0	0	0	0	0	2
47	0	0	2	0	0	0	2	0	2	0	1	0	2	1	0	0	0	0	0	1	1	0	1	1	0	0	1	2	1	1	0	1	2	0	1	1	1	0	0	1	1	0	0	0	0	0	0	1	0
48	0	2	1	2	0	0	1	0	1	0	1	0	0	0	0	0	0	0	1	0	0	0	0	2	0	2	2	2	1	2	0	0	2	0	1	2	2	0	0	2	1	0	1	0	1	0	0	1	1
49	1	1	2	0	1	1	1	0	1	0	1	0	1	0	1	0	0	1	2	0	0	0	0	2	0	1	1	2	2	2	0	0	2	1	1	1	2	0	1	1	1	2	2	0	1	1	0	2	0
50	0	2	1	0	1	1	1	1	1	0	1	0	0	0	0	0	0	0	1	1	0	0	0	2	0	0	1	1	1	1	0	0	0	1	2	2	1	0	0	1	1	0	1	0	1	0	0	0	2
51	0	1	1	1	0	0	2	1	2	0	0	0	2	0	2	0	0	0	1	0	0	0	0	2	0	2	0	1	0	1	0	1	1	0	2	0	2	0	0	2	2	0	0	0	1	0	0	1	1
52	0	2	0	0	0	0	2	0	2	0	0	0	0	0	0	0	0	0	1	1	0	0	0	2	0	2	1	1	0	1	0	1	2	1	0	2	2	0	2	0	0	0	1	0	1	1	0	1	2
53	1	0	2	0	1	1	1	0	0	1	2	0	0	0	0	0	0	0	2	1	0	0	0	2	0	1	1	2	1	1	0	2	1	2	0	2	2	0	1	1	1	0	0	1	0	0	0	2	1
54	0	2	1	0	0	0	2	0	1	0	0	0	0	0	0	0	0	1	1	1	1	0	1	1	0	1	0	2	1	0	1	1	1	1	1	1	0	0	1	0	0	0	0	0	0	0	0	2	2
55	0	0	2	0	2	2	1	1	1	0	1	1	1	0	0	1	0	0	0	1	1	0	0	2	0	1	2	2	0	1	0	0	1	0	1	2	2	0	0	1	1	0	1	0	1	0	0	1	1
56	0	1	1	1	0	0	1	0	0	0	1	1	2	0	2	0	0	1	1	0	0	0	1	1	1	0	2	2	0	2	2	0	1	0	1	1	2	0	0	2	1	0	1	0	1	0	0	1	1
57	0	1	1	0	0	0	2	0	2	0	0	0	0	0	0	0	0	0	0	1	1	0	1	1	0	1	2	2	0	1	1	0	1	1	1	1	2	0	0	1	1	0	0	0	0	1	0	2	0
58	0	0	2	0	1	1	1	1	1	0	1	0	0	0	0	0	0	2	1	1	1	0	0	2	0	2	2	1	1	0	0	0	1	1	1	2	2	0	0	1	1	0	0	0	1	1	0	2	0
59	0	1	1	0	1	1	2	0	1	0	0	1	1	0	0	1	0	0	1	1	1	0	0	2	0	2	2	2	1	1	2	0	2	1	2	1	1	0	0	1	1	0	0	0	1	0	0	1	1
60	1	1	2	0	0	0	2	1	1	0	1	0	0	0	0	0	0	0	2	1	1	0	0	2	0	1	2	2	0	1	1	1	2	1	0	2	1	0	1	1	1	1	1	0	1	0	0	1	0
61	0	1	1	0	0	0	2	0	2	0	0	0	0	0	0	0	0	0	0	1	0	0	2	0	1	0	2	2	0	1	0	0	0	2	0	2	1	0	0	2	2	0	1	0	1	0	0	2	0
62	0	1	1	0	0	0	1	0	1	0	1	1	2	0	1	1	0	0	2	0	0	0	1	1	1	2	1	2	1	1	1	1	1	2	1	2	2	0	1	1	1	0	0	0	2	0	0	2	1
63	0	0	1	0	0	0	1	0	1	0	1	0	0	0	0	0	0	1	1	1	1	0	0	2	0	1	1	1	1	1	1	0	0	2	0	1	1	0	0	2	2	0	0	0	0	2	0	1	1
64	1	1	0	0	0	0	2	0	2	0	0	0	0	0	0	0	0	0	2	0	0	0	0	2	0	1	1	2	0	1	0	1	2	2	0	2	1	0	1	0	0	0	0	1	0	0	0	1	1
65	1	2	1	0	0	0	1	0	0	0	0	1	1	0	1	0	0	1	1	0	0	0	0	2	0	0	1	1	2	0	0	0	1	1	1	1	1	0	0	1	1	2	2	0	1	0	0	1	1
66	0	1	1	0	0	0	2	0	1	0	0	0	0	0	0	0	0	1	2	1	1	0	0	2	0	1	1	2	1	1	1	0	2	1	0	2	2	1	0	0	0	0	0	1	1	0	0	1	0
67	0	1	1	0	0	0	2	0	1	0	0	0	0	0	0	0	0	1	2	1	0	0	0	2	0	1	1	2	0	2	0	1	2	0	1	1	0	1	1	1	0	0	0	0	1	1	0	0	2
68	0	1	1	0	0	0	2	0	2	0	1	0	0	0	0	0	0	0	2	0	0	0	0	2	0	0	2	2	1	1	1	1	1	0	2	0	1	1	0	0	0	0	1	0	0	0	1	2	0
69	1	1	1	0	0	0	0	0	1	1	1	0	0	0	0	0	0	0	1	0	0	0	0	2	0	1	0	2	1	0	0	1	1	2	0	2	1	0	0	1	1	1	2	0	1	1	0	2	1
70	1	0	2	1	0	0	2	1	2	0	0	0	0	0	0	0	0	1	0	1	1	1	0	2	0	1	0	1	1	0	0	0	1	1	1	1	1	0	1	1	1	0	1	0	1	0	0	2	1
71	0	1	1	1	0	0	2	1	2	0	0	0	1	0	1	0	0	0	1	1	1	0	1	1	1	1	1	1	2	0	1	1	2	2	0	2	0	0	0	1	1	0	2	0	2	1	0	2	0
72	0	2	1	0	0	0	1	0	2	0	0	1	1	0	0	0	0	2	1	0	0	1	0	2	0	2	2	2	0	2	1	1	2	0	0	2	1	0	1	1	0	2	2	0	0	0	0	1	1
73	1	2	1	0	1	1	2	0	1	0	1	0	1	0	1	0	0	1	2	0	0	0	0	2	0	1	1	2	0	1	2	0	2	1	1	2	1	0	1	2	2	0	0	0	1	0	0	0	2
74	0	1	2	1	0	0	1	0	1	0	1	1	1	0	0	1	0	0	1	1	1	0	0	2	0	0	1	1	2	1	0	1	2	0	2	0	0	1	1	0	0	1	1	0	0	2	0	1	1
75	1	1	1	1	0	0	2	0	2	0	0	0	0	0	0	0	1	1	1	0	0	0	0	2	0	2	1	1	0	1	0	0	1	1	1	1	1	0	1	1	1	1	2	0	1	1	0	2	1
76	1	2	1	0	0	0	2	0	2	0	0	1	1	1	0	0	0	1	1	1	1	0	0	2	0	1	1	2	1	1	1	1	0	1	0	2	1	0	2	0	0	0	0	0	0	0	0	2	0
77	0	0	1	0	0	0	0	0	1	0	0	1	1	1	0	0	0	2	1	1	1	1	0	2	0	2	2	2	0	2	1	0	1	0	1	1	0	0	2	1	0	0	0	0	2	0	0	1	1
78	1	1	1	1	0	0	2	1	1	0	0	0	0	0	0	0	0	0	1	0	0	0	1	1	1	1	1	2	1	1	0	1	1	0	2	1	2	0	0	2	2	0	1	0	1	0	0	1	2
79	0	1	1	0	1	1	2	0	0	0	0	0	0	0	0	0	0	0	0	1	0	0	0	2	0	1	1	1	2	0	1	0	1	0	1	2	1	0	1	1	1	0	0	0	0	0	0	0	2
80	1	2	0	0	0	0	2	1	2	0	0	1	1	0	0	1	0	0	2	0	0	0	0	2	0	1	2	2	0	1	1	0	2	1	1	1	2	1	0	1	1	0	1	0	1	1	0	2	0
81	0	0	2	0	0	1	2	0	1	0	1	2	2	0	2	0	0	1	0	1	1	0	0	2	0	2	1	1	2	1	0	1	1	0	1	1	1	0	0	0	0	2	2	0	0	0	0	1	1
82	1	1	1	1	0	0	2	0	1	0	1	0	2	0	1	0	0	0	1	1	1	0	0	2	0	1	1	2	1	1	1	0	1	2	1	1	1	0	2	1	0	0	1	0	1	1	1	1	1
83	0	1	1	1	0	0	2	0	0	0	0	1	1	0	0	1	0	2	1	0	0	0	0	2	0	1	1	2	2	1	1	0	2	1	1	1	2	0	2	0	0	1	1	0	2	0	0	1	1
84	0	2	1	1	0	0	1	1	1	0	1	0	0	0	0	0	0	0	1	0	0	0	1	1	1	1	0	2	2	1	1	0	1	1	0	2	1	0	0	1	1	0	0	0	0	0	0	1	0
85	0	2	0	0	0	0	1	0	1	0	1	0	0	0	0	0	0	0	0	1	0	0	1	2	0	0	0	1	0	1	0	0	0	2	0	2	1	0	2	1	0	0	0	0	0	0	0	1	1
86	1	1	1	0	1	1	1	0	2	0	0	0	0	0	0	0	0	0	0	1	0	0	0	2	0	1	2	2	0	2	0	1	1	2	1	2	1	1	0	1	1	0	0	0	0	0	0	0	1
87	0	0	2	2	1	1	2	0	1	0	1	1	1	0	0	1	0	0	0	1	1	0	2	0	1	1	2	2	0	1	1	2	2	0	1	1	1	0	1	1	1	0	1	0	1	1	0	1	1
88	0	1	2	0	0	0	1	0	1	0	1	0	1	0	1	0	0	0	1	1	1	0	1	1	0	2	2	2	1	2	0	1	2	0	1	1	1	0	2	0	0	0	0	0	0	0	0	2	0
89	0	1	2	0	1	1	2	0	1	0	0	0	1	0	0	0	0	0	1	0	0	0	1	1	1	1	1	2	1	1	1	0	1	1	1	2	2	0	1	0	0	0	0	0	0	1	0	2	0
90	0	2	2	0	1	1	1	0	0	0	2	0	1	0	0	0	0	1	2	0	0	0	0	2	0	1	2	2	0	2	0	1	1	1	0	2	1	0	1	1	1	0	0	1	0	1	0	1	1
91	1	1	1	0	0	0	2	0	1	0	0	0	1	0	1	0	0	1	2	1	1	0	0	2	0	1	1	1	1	1	0	0	1	1	1	2	1	0	2	0	0	1	2	0	0	0	0	1	1
92	0	1	1	0	1	1	1	1	1	0	1	2	2	0	2	0	0	0	1	0	0	0	0	2	0	0	1	1	1	1	0	1	2	1	1	2	1	0	1	1	1	0	1	0	1	0	0	0	2
93	0	2	0	0	0	0	2	0	2	0	1	2	2	1	0	1	0	1	1	0	0	0	0	2	0	2	1	2	0	1	0	0	2	1	1	1	2	0	2	0	0	0	0	2	0	2	0	2	1
94	0	1	1	0	0	0	2	0	2	0	0	0	0	0	0	0	0	0	2	0	0	0	0	2	0	1	1	2	1	1	1	1	2	2	0	2	2	0	0	1	1	0	1	0	1	1	0	2	0
95	0	1	1	0	0	0	2	0	2	0	0	0	1	0	1	0	0	2	1	0	0	0	0	2	0	1	1	2	0	1	1	1	0	2	0	2	1	0	0	0	0	0	1	0	1	0	0	1	1
96	1	2	0	0	0	0	2	0	2	0	0	0	0	0	0	0	0	0	0	1	1	0	0	2	0	2	2	2	0	1	1	1	2	1	1	1	1	0	2	0	0	0	1	0	2	0	0	1	2
97	0	0	2	0	1	1	2	0	1	0	0	0	0	0	0	0	0	2	2	0	0	0	0	2	0	1	2	2	0	1	1	1	2	0	1	1	1	0	1	1	1	0	0	0	1	0	0	0	1
98	0	2	1	0	0	0	2	0	1	0	1	0	1	0	0	0	1	1	1	0	0	0	0	2	0	0	0	1	1	0	0	0	2	2	0	2	1	0	1	1	0	0	1	0	1	1	0	1	1
99	0	1	1	0	1	1	2	0	2	0	0	0	1	0	1	0	0	0	0	2	0	0	0	2	0	0	1	2	1	0	0	2	2	0	2	0	0	0	1	1	1	0	0	0	0	0	0	2	0
100	0	1	2	1	0	0	2	0	1	0	0	0	1	0	1	0	0	0	1	1	1	0	0	2	0	0	1	2	1	1	1	2	2	1	0	2	1	0	1	1	1	0	0	2	0	0	0	1	1
101	0	0	1	0	0	0	1	0	1	1	1	1	1	0	0	1	0	0	2	0	0	0	1	1	1	0	2	2	0	1	1	0	1	1	1	1	2	0	0	2	2	0	0	1	0	1	0	0	2
102	0	2	0	0	0	0	1	1	2	0	0	0	0	0	0	0	0	1	1	1	0	0	0	2	0	1	2	2	0	1	1	0	1	2	0	2	1	0	0	2	2	0	0	0	0	0	0	1	1
103	0	2	0	0	0	0	2	1	2	0	0	0	0	0	0	0	0	1	1	1	1	0	0	2	0	0	1	1	0	1	0	1	2	0	1	2	2	0	1	1	1	0	0	1	1	0	0	1	1
104	0	0	2	0	0	1	2	1	2	0	0	0	0	0	0	0	0	0	2	1	1	0	0	2	0	2	2	2	0	2	1	0	0	2	0	2	1	0	0	0	0	0	1	0	1	0	0	2	0
105	1	1	1	1	0	0	1	0	0	0	0	2	2	0	2	0	0	1	2	0	0	0	0	2	0	1	1	2	2	1	1	2	1	1	1	1	1	0	1	1	1	0	0	0	0	0	0	0	2
106	0	2	0	0	0	0	2	0	2	0	0	0	0	0	0	0	0	1	0	1	1	1	0	2	0	1	2	2	0	2	1	2	1	2	0	2	2	0	1	1	1	1	1	1	1	0	0	2	0
107	0	2	0	0	1	1	1	0	1	0	1	1	1	0	0	0	0	0	2	0	0	0	0	2	0	1	1	2	2	2	0	0	0	2	0	2	1	0	0	2	2	0	0	0	0	0	0	1	0
108	0	2	1	0	0	0	2	1	2	0	0	0	0	0	0	0	0	1	2	0	0	1	0	2	1	0	0	2	0	1	0	1	1	2	1	2	0	1	1	0	0	0	1	0	1	1	0	1	1
109	0	2	1	0	0	0	2	0	2	0	0	0	0	0	0	0	0	0	2	1	0	0	0	2	0	0	2	2	1	1	0	0	2	0	2	1	1	0	1	1	1	0	1	0	1	1	0	1	1
110	0	0	2	0	0	0	2	0	2	0	0	1	2	0	2	0	0	0	1	0	0	1	0	2	0	0	1	1	0	2	1	0	1	1	1	1	2	0	0	2	2	1	1	1	1	0	0	2	1
111	0	1	2	1	0	0	2	0	1	0	0	1	1	1	0	0	0	1	2	0	0	0	0	2	0	1	1	2	1	1	1	0	1	1	0	2	1	1	0	1	1	0	0	0	0	1	0	1	1
112	0	2	1	0	0	0	2	0	0	0	0	1	1	0	1	0	0	1	1	1	0	0	0	2	0	2	2	2	1	2	0	0	2	2	1	2	1	0	0	2	2	0	2	0	2	1	0	0	2
113	0	2	0	0	0	0	1	1	1	0	1	0	1	0	1	0	0	0	1	1	1	0	0	2	0	1	1	2	1	1	1	0	2	0	1	2	1	0	1	2	1	0	1	0	1	1	0	1	0
114	1	0	2	1	0	0	2	0	2	0	0	1	1	0	0	1	0	2	0	2	0	0	1	1	1	1	2	2	0	1	1	0	0	1	0	2	2	0	1	1	1	0	0	0	0	0	0	1	0
115	0	1	1	1	0	0	1	0	0	0	0	1	1	0	0	1	1	1	1	1	0	0	0	2	0	1	2	2	0	1	1	1	1	0	2	0	1	0	0	1	1	0	0	0	0	0	0	2	0
116	1	1	1	0	0	0	2	0	2	0	0	1	1	0	0	1	0	0	1	1	1	0	0	2	1	1	0	2	2	1	1	1	2	2	0	2	2	0	1	1	1	0	2	0	1	1	0	0	1
117	0	2	1	1	0	0	1	0	0	0	2	1	2	0	1	0	0	0	0	2	0	0	0	2	1	2	2	2	0	1	1	2	1	1	1	1	1	0	0	2	2	0	0	0	1	0	0	2	0
118	0	0	2	0	0	0	0	0	0	0	1	0	0	0	0	0	1	2	2	0	0	1	0	2	0	1	2	2	1	2	0	0	1	0	1	2	1	0	1	1	1	0	0	0	0	0	0	1	1
119	0	2	1	0	0	0	1	0	1	0	1	1	2	0	2	0	0	0	2	1	1	0	0	2	0	1	2	1	1	1	1	0	0	2	0	2	1	0	1	1	1	0	0	0	0	0	0	2	0
120	1	1	2	0	0	0	2	0	1	0	1	0	0	0	0	0	0	0	0	1	0	0	0	2	0	0	1	1	1	1	0	0	1	0	1	1	2	0	1	2	1	0	0	0	2	0	0	2	0
121	0	0	2	0	0	0	2	0	2	0	0	0	1	0	1	0	0	0	1	0	0	0	0	2	0	0	1	2	0	1	0	1	2	1	1	2	1	0	0	2	2	2	2	0	1	1	0	0	2
122	0	1	1	0	0	1	1	1	1	0	1	0	2	0	2	0	0	1	2	1	0	0	0	2	0	1	2	2	0	1	1	2	1	0	2	0	2	0	0	1	1	0	2	0	2	1	0	1	0
123	1	0	2	1	1	1	1	0	2	0	0	0	0	0	0	0	0	0	2	0	0	0	0	2	0	0	0	2	2	0	0	1	1	0	2	0	1	0	0	0	0	0	1	1	1	2	0	1	1
124	0	1	1	0	1	1	2	0	2	0	0	1	1	0	2	0	0	2	2	0	0	1	0	2	0	1	2	2	0	2	1	0	2	1	1	1	1	0	2	0	0	0	1	0	1	2	0	0	1
125	0	0	2	1	0	0	1	1	1	0	1	1	1	0	1	0	0	1	2	1	1	0	1	1	0	0	0	2	0	1	0	1	2	2	0	2	2	0	1	1	1	0	0	0	1	0	1	1	0
126	0	2	0	0	0	0	2	0	2	0	0	0	0	0	0	0	0	1	1	0	0	1	0	2	0	2	1	1	1	2	0	2	2	1	1	2	2	0	1	1	1	0	1	1	1	2	0	1	1
127	0	2	1	0	0	0	1	0	1	0	1	1	2	0	1	0	0	1	1	1	1	0	1	1	0	1	1	1	0	0	0	0	2	0	1	1	1	0	1	1	1	1	1	0	1	0	0	2	0
128	1	1	1	1	0	0	2	0	1	0	1	0	1	0	1	0	0	1	0	0	0	0	0	2	0	0	2	2	1	2	1	1	1	2	1	2	1	0	0	2	2	0	1	0	1	0	0	1	0
129	1	1	2	1	0	0	1	0	1	0	1	0	1	0	1	0	0	0	1	2	1	0	0	2	0	2	2	2	1	2	0	1	1	0	1	1	2	0	1	1	1	0	2	0	2	1	0	0	2
130	0	2	0	1	0	0	1	0	2	0	0	0	0	0	0	0	0	1	1	0	0	1	0	2	1	0	1	1	0	1	1	1	2	2	0	2	1	0	1	1	1	2	2	0	1	1	0	1	1
131	0	2	0	1	0	0	2	0	2	0	0	0	0	0	0	0	0	1	2	1	1	0	0	2	0	1	2	2	1	2	0	0	2	1	0	2	2	0	1	1	1	0	0	0	0	0	0	1	1
132	0	1	1	0	0	0	1	1	1	0	1	0	0	0	0	0	1	1	0	1	1	0	0	2	0	0	2	2	0	1	0	0	1	1	0	2	2	1	0	1	1	0	1	0	1	0	0	2	1
133	1	1	1	0	1	1	2	1	2	0	0	0	0	0	0	0	0	1	2	0	0	0	0	2	0	0	2	2	1	2	0	1	1	2	1	2	2	0	0	2	2	1	1	0	1	0	0	2	0
134	0	1	1	0	0	0	0	0	1	0	1	1	2	0	2	0	0	0	2	1	1	0	0	2	0	1	1	2	1	1	0	0	0	2	0	1	1	0	1	1	1	0	0	0	0	1	0	1	1
135	0	0	2	0	1	1	2	1	2	0	0	1	1	0	1	0	0	1	1	1	0	0	0	2	0	1	2	2	0	2	0	1	2	1	1	2	0	0	1	0	0	0	0	0	2	1	0	1	1
136	1	1	1	0	0	0	2	1	2	0	0	0	0	0	0	0	1	1	1	0	0	0	1	1	1	1	1	0	2	0	0	0	0	0	0	2	2	0	1	2	1	1	1	0	1	0	0	1	1
137	0	0	2	1	0	0	1	0	1	0	1	1	1	0	0	0	0	0	0	1	0	0	0	2	0	2	1	1	2	0	0	0	0	2	0	2	1	0	2	0	0	0	1	0	1	1	0	2	1
138	0	2	0	0	0	0	2	0	0	0	1	0	1	0	1	0	0	2	1	1	1	0	0	2	0	1	2	2	0	1	0	1	1	2	0	2	1	0	1	1	1	0	2	0	2	1	0	1	1
139	0	1	1	1	0	0	1	0	1	0	1	0	2	0	2	0	0	0	1	0	0	0	1	1	1	1	1	2	1	1	0	0	2	0	1	2	1	0	0	2	2	0	0	0	0	0	0	0	1
140	0	0	2	0	0	0	2	0	2	0	1	0	0	0	0	0	0	0	2	1	1	1	0	2	0	0	2	2	0	2	0	0	0	2	0	2	1	0	0	2	2	0	0	0	0	0	0	0	2
141	0	2	1	0	0	0	0	0	0	0	1	0	1	0	1	0	0	0	2	1	0	0	1	1	0	1	2	2	0	1	1	1	2	0	1	1	1	0	1	1	1	0	0	0	2	1	0	0	2
142	0	1	1	0	0	0	2	0	1	0	1	0	1	0	1	0	0	0	2	0	0	2	0	2	0	1	2	2	0	2	1	0	0	2	0	2	1	0	0	2	2	0	1	0	1	0	0	1	1
143	0	2	1	0	0	0	2	0	2	0	0	0	0	0	0	0	0	0	1	1	1	0	2	0	0	0	2	2	1	1	1	1	2	1	1	1	2	0	1	1	1	1	2	0	1	1	0	1	1
144	1	1	1	1	0	0	2	0	2	0	0	0	1	0	0	0	1	2	1	1	1	0	1	1	1	2	2	2	0	2	0	1	1	2	1	2	1	0	2	0	0	0	0	0	0	0	0	2	2
145	0	1	2	0	0	0	2	1	2	0	0	1	0	0	0	0	0	1	2	1	1	0	0	2	0	0	2	2	0	2	0	1	2	2	0	2	1	0	1	2	1	0	1	0	0	1	0	2	1
146	0	2	0	0	0	0	1	0	1	0	1	0	1	0	1	0	0	2	2	0	0	0	0	2	0	1	1	1	1	1	0	1	2	2	0	2	1	0	2	0	0	0	0	0	2	1	0	2	0
147	0	2	1	1	0	0	1	0	0	0	1	0	1	0	1	0	0	0	2	1	1	0	0	2	0	1	2	2	0	2	1	0	2	2	0	2	1	0	2	0	0	0	1	0	1	0	0	2	0
148	0	1	1	1	0	0	0	0	1	0	0	1	1	0	0	1	0	0	0	1	1	0	1	1	1	1	1	1	1	1	0	0	0	1	0	2	1	1	0	1	1	0	0	0	0	0	0	1	0
149	0	1	2	0	0	0	2	0	1	0	1	0	0	0	0	0	0	0	1	1	0	0	0	2	1	1	1	2	1	1	0	0	2	0	1	2	1	1	0	1	0	0	1	0	1	0	0	0	1
150	0	1	1	0	0	0	1	0	0	0	2	0	0	0	0	0	0	1	2	0	0	1	0	2	0	2	1	1	1	0	0	1	1	2	0	2	1	0	1	2	1	0	0	0	0	0	0	0	2
151	0	0	2	1	0	0	1	0	1	0	0	1	2	0	2	0	0	1	1	0	0	0	0	2	0	1	1	2	2	0	1	1	1	1	1	1	0	1	1	0	0	0	1	0	1	1	0	1	1
152	1	1	1	0	1	1	1	0	1	0	1	0	0	0	0	0	0	2	2	1	0	0	0	2	0	0	1	2	1	1	1	1	2	1	1	1	1	0	1	1	1	0	0	1	0	0	0	1	1
153	0	1	1	0	0	0	2	0	1	0	1	0	0	0	0	0	0	1	2	0	0	0	0	2	1	0	1	2	2	1	1	2	2	1	0	2	1	1	0	1	1	0	1	0	1	0	0	0	0
154	0	1	2	1	0	0	2	1	1	0	0	0	0	0	0	1	0	0	2	0	0	0	1	1	1	2	2	2	0	1	0	0	2	1	0	2	2	0	0	2	2	0	0	1	0	1	0	2	0
155	0	0	1	0	0	0	2	0	2	0	0	0	1	0	1	0	0	1	1	1	0	0	0	2	0	2	1	2	1	1	1	0	2	1	0	2	1	1	0	1	1	0	0	0	1	1	0	1	1
156	0	2	1	2	0	0	1	1	1	0	1	0	0	0	0	0	0	2	1	1	1	0	0	2	1	2	1	1	2	0	0	0	2	2	1	2	2	0	1	1	1	0	0	0	0	0	0	1	0
157	0	0	2	1	0	0	1	1	1	0	1	2	2	0	1	0	0	0	2	1	1	0	0	2	0	1	1	1	2	0	1	0	0	0	1	1	1	0	0	1	1	1	1	0	0	1	0	2	0
158	0	2	0	0	0	0	1	0	0	0	2	1	1	0	0	1	0	0	1	1	1	0	0	2	0	1	1	1	1	0	0	0	0	2	0	2	2	0	0	2	2	0	1	0	0	0	0	0	1
159	0	1	1	1	0	0	0	0	1	0	1	0	0	0	0	0	0	1	1	0	0	0	1	1	0	1	2	1	1	0	0	1	2	2	0	2	1	0	0	2	2	0	0	0	0	1	0	2	0
160	0	1	1	1	0	1	1	0	1	0	1	0	0	0	0	0	0	0	2	1	1	0	1	1	0	0	0	1	1	1	0	1	2	0	1	1	1	0	1	1	1	1	1	1	2	0	0	2	1
161	0	1	1	0	0	0	2	0	2	0	0	0	0	0	1	0	0	1	2	0	0	0	0	2	0	1	1	1	0	1	1	2	1	1	1	1	2	0	1	1	1	1	1	1	1	0	0	2	1
162	0	1	1	0	0	0	2	0	2	0	0	0	1	0	1	0	0	0	1	0	0	0	0	2	0	2	1	2	0	1	0	0	1	2	0	2	1	0	2	0	0	2	2	0	1	1	0	2	0
163	1	1	1	0	0	0	2	0	1	0	0	0	0	0	0	0	0	0	2	0	0	0	0	2	0	1	2	2	0	1	1	2	2	2	0	2	1	0	1	1	1	0	0	0	0	0	0	1	1
164	0	1	1	0	1	2	1	0	2	0	0	1	0	0	0	0	0	0	1	1	1	0	0	2	0	1	1	1	1	0	0	0	1	2	0	2	1	0	0	1	1	0	1	0	1	2	0	1	1
165	0	1	1	0	0	0	0	0	1	1	1	1	1	0	0	1	0	1	1	1	0	0	1	1	0	1	0	2	1	1	0	0	2	0	1	1	1	0	1	1	1	0	0	1	0	0	0	0	2
166	0	1	2	1	0	0	1	0	1	1	1	0	0	0	0	0	0	1	2	0	0	0	0	2	0	0	2	2	0	2	1	0	1	2	2	1	1	0	0	2	2	0	0	0	0	0	0	2	1
167	0	2	1	0	0	0	2	1	1	0	0	0	1	0	1	0	0	2	1	1	0	0	0	2	0	1	0	1	1	1	0	2	1	1	0	2	2	0	1	1	1	0	0	0	0	0	0	2	0
168	0	2	1	1	0	0	1	0	2	0	0	1	1	0	1	0	0	1	2	1	1	0	0	2	0	1	1	2	1	1	0	0	2	0	2	1	1	0	0	1	1	0	0	0	0	1	0	2	1
169	0	1	2	0	1	1	2	1	2	0	0	0	0	0	0	0	0	1	1	0	0	0	1	1	1	1	2	2	0	2	0	1	0	2	0	2	2	0	0	1	1	0	0	1	1	0	1	2	0
170	1	0	2	0	1	1	1	0	1	0	0	0	0	0	0	0	0	0	2	1	1	0	1	1	0	1	2	2	1	1	2	1	1	1	0	2	1	0	1	1	1	0	2	0	2	1	0	2	0
171	1	0	2	0	1	1	1	0	0	0	2	1	2	0	2	0	0	0	1	1	0	0	0	2	0	0	2	2	1	1	0	1	2	1	1	2	1	1	0	0	0	0	0	0	1	0	0	1	1
172	0	1	1	0	0	0	1	1	2	0	1	0	2	0	2	0	0	1	2	1	1	0	0	2	0	2	0	1	0	1	0	2	1	1	0	2	2	0	0	2	2	0	0	0	0	1	0	1	1
173	0	2	0	0	1	1	1	1	1	0	1	1	1	0	0	1	1	2	1	1	1	0	1	1	1	0	2	2	2	2	0	2	2	1	0	2	1	0	0	2	2	1	1	0	1	0	0	1	1
174	0	2	1	1	0	0	1	0	0	0	1	0	1	0	0	0	0	0	1	0	0	0	0	2	0	1	1	1	0	1	0	1	1	2	0	2	1	0	0	0	0	0	0	0	0	0	0	2	0
175	0	1	1	1	0	0	2	0	2	0	0	0	1	0	0	0	0	1	2	0	0	0	2	0	0	0	0	2	1	1	0	0	1	1	1	2	1	0	0	1	1	0	1	0	1	0	0	0	2
176	0	1	2	1	0	0	1	0	1	0	0	0	0	0	0	0	0	1	1	0	0	0	0	2	0	0	1	1	2	0	0	0	2	1	1	1	2	0	0	2	2	0	1	0	2	1	0	2	1
177	0	1	1	1	0	0	1	0	1	0	1	0	0	0	0	0	0	1	1	2	1	0	0	2	0	1	0	1	1	1	0	0	1	1	1	1	1	1	0	1	1	1	1	0	0	0	0	1	1
178	0	0	2	1	1	1	2	0	1	0	1	1	0	0	0	0	0	0	2	0	0	0	0	2	0	2	1	1	2	0	1	0	2	2	0	2	1	0	1	2	0	0	0	0	0	0	0	1	1
179	0	0	2	0	1	1	2	0	2	0	0	0	1	0	1	0	0	1	0	0	0	0	0	2	0	2	1	2	1	1	1	1	1	0	1	1	1	0	1	1	1	0	2	0	2	1	0	1	1
180	1	0	2	0	0	0	2	0	2	0	1	0	0	0	0	0	0	1	1	1	0	0	0	2	1	0	2	2	0	2	0	0	1	1	0	2	0	0	2	1	0	0	1	0	1	0	0	2	0
181	1	2	1	0	0	0	2	0	1	0	0	1	1	0	1	0	1	1	1	0	0	0	0	2	0	1	2	2	0	2	0	0	0	2	0	2	1	1	0	1	1	0	1	0	1	0	0	1	1
182	1	1	1	0	0	0	2	0	1	0	1	0	1	0	1	0	0	1	1	0	0	0	0	2	0	1	1	2	1	1	1	2	2	0	1	1	2	0	1	1	1	1	1	1	1	0	0	2	1
183	0	1	1	0	1	1	1	0	1	0	0	0	0	0	0	0	0	1	2	0	0	0	0	2	0	1	1	2	1	1	1	0	1	2	0	2	0	1	1	0	0	0	1	0	1	0	0	1	1
184	0	1	1	1	0	0	1	1	1	0	1	0	0	0	0	0	1	1	0	1	1	0	0	2	1	2	2	2	0	1	0	0	1	0	1	1	1	0	1	1	1	0	1	0	1	1	0	2	0
185	1	2	0	0	0	0	2	0	1	0	1	0	1	0	1	0	0	1	1	1	1	0	0	2	0	1	1	2	0	2	0	1	2	2	0	2	1	0	0	0	0	0	1	0	1	2	0	1	1
186	0	2	1	0	0	0	2	0	1	0	1	0	2	0	2	0	0	0	0	1	0	0	0	2	1	0	2	2	1	2	0	1	2	0	1	1	1	1	1	0	0	0	0	2	0	2	0	2	0
187	0	1	1	0	0	1	2	0	1	0	0	0	1	0	1	0	0	1	1	1	0	0	0	2	0	1	2	2	0	2	1	0	1	2	0	2	2	0	0	1	1	0	1	0	1	0	0	0	1
188	0	1	1	1	0	0	1	0	1	0	1	0	2	0	1	0	0	0	0	2	0	1	0	2	0	1	1	2	2	0	1	0	0	2	0	2	2	0	1	1	1	0	2	0	2	1	0	0	2
189	0	1	1	0	0	0	2	0	2	0	1	0	0	0	0	0	0	0	2	1	1	0	0	2	1	0	0	2	1	0	1	0	1	1	0	2	1	0	2	0	0	0	0	0	1	0	0	2	0
190	0	1	2	0	0	0	1	0	1	1	1	1	2	0	2	0	0	0	1	1	1	0	0	2	1	0	2	2	0	2	2	2	2	0	2	1	1	0	2	0	0	0	0	0	0	1	0	0	2
191	0	1	1	0	0	0	2	0	0	0	1	0	0	0	0	0	0	0	2	0	0	0	0	2	0	2	2	2	0	1	1	0	0	2	0	2	0	0	0	1	1	0	0	0	0	1	0	1	1
192	0	1	1	1	1	1	2	0	1	0	1	1	1	0	0	1	0	0	1	1	1	0	0	2	0	2	2	2	0	2	1	0	0	2	0	2	2	0	0	2	2	0	1	0	0	2	0	1	1
193	0	2	1	1	0	0	2	0	2	0	0	0	1	0	1	0	0	0	1	0	0	0	0	2	1	1	2	2	0	2	0	1	2	2	0	2	1	0	0	1	1	0	1	0	1	0	0	0	2
194	0	2	1	1	0	0	1	2	2	0	0	0	0	0	0	1	0	1	2	0	0	0	1	1	1	1	2	2	0	2	0	1	1	1	0	2	2	0	1	1	1	0	0	0	0	0	0	1	1
195	0	2	1	0	0	0	2	1	1	1	0	0	0	0	0	0	0	0	1	1	1	1	0	2	0	2	1	1	1	1	1	0	1	0	1	2	1	0	1	1	1	0	0	1	0	0	0	2	0
196	0	1	1	0	1	1	2	0	2	0	1	0	0	0	0	0	0	0	1	1	1	0	1	1	1	0	1	1	2	0	0	0	0	0	0	2	1	0	1	2	1	0	0	1	1	1	0	1	1
197	1	1	2	0	1	1	2	0	2	0	0	0	0	0	0	0	0	0	2	0	0	0	1	1	1	0	1	1	1	1	1	0	2	2	0	2	0	0	1	1	1	0	0	1	1	0	0	1	1
198	1	1	2	1	0	0	2	0	2	0	1	0	2	0	2	0	0	1	1	0	0	0	0	2	0	1	1	2	1	1	0	1	1	1	0	2	1	0	2	1	0	1	1	1	1	0	0	2	0
199	1	1	1	0	1	1	2	1	2	0	0	1	1	0	0	1	0	0	1	2	1	0	0	2	0	2	2	2	0	1	0	1	2	1	0	2	2	0	0	2	2	0	2	0	1	1	0	2	1
200	0	1	1	0	0	0	2	0	1	0	0	0	0	0	0	0	1	1	0	2	1	2	0	2	0	1	1	2	0	1	0	0	0	2	0	2	0	1	1	0	0	0	0	1	0	0	0	2	1
201	1	1	1	0	0	0	1	1	1	0	1	0	0	0	0	0	0	0	1	1	0	0	1	1	0	1	0	1	0	1	0	0	1	1	1	1	2	0	1	1	1	0	0	1	0	0	0	2	0
202	1	1	1	0	0	0	0	0	1	0	0	1	1	0	1	0	0	0	1	0	0	0	1	1	1	0	0	1	1	1	0	1	1	1	0	2	1	0	0	0	0	0	1	0	1	1	0	0	2
203	1	1	1	0	1	1	2	1	2	0	0	0	1	0	1	0	0	1	2	0	0	0	1	1	0	1	2	2	0	2	0	2	2	0	1	1	1	0	0	0	0	1	1	0	1	0	0	1	1
204	0	1	1	0	0	0	2	0	2	0	0	0	0	0	0	0	0	0	0	1	0	0	0	2	0	2	1	2	0	1	1	1	1	1	0	2	0	1	1	0	0	0	1	0	1	1	0	0	2
205	0	1	1	0	1	1	2	1	2	0	0	0	1	0	1	0	0	0	2	1	1	0	0	2	0	2	0	2	1	1	0	0	0	2	0	2	1	0	0	1	1	0	0	0	1	1	0	2	0
206	0	2	0	1	0	0	1	0	1	0	1	0	0	0	0	0	0	2	1	1	1	1	1	1	1	1	2	2	1	2	0	0	1	1	1	1	1	0	2	0	0	0	0	1	0	0	0	2	1
207	0	1	1	0	0	0	1	0	2	1	0	0	0	0	0	0	0	0	2	1	1	0	2	0	1	0	1	1	0	1	1	2	1	1	0	2	2	0	2	1	1	1	1	0	2	0	0	1	1
208	1	0	2	0	0	1	2	0	1	0	0	1	1	0	1	0	0	1	2	1	1	0	1	1	1	1	1	0	2	0	0	0	1	1	0	2	1	0	2	0	0	0	1	0	1	1	0	2	0
209	1	2	0	0	0	0	2	0	1	0	0	0	1	0	0	0	0	0	1	0	0	0	0	2	0	1	2	2	0	1	1	0	2	1	0	2	1	0	0	2	2	0	1	0	1	1	0	2	0
210	0	1	1	0	0	0	0	0	0	0	2	0	0	0	0	0	0	1	2	0	0	1	0	2	0	2	2	2	0	2	2	1	2	0	1	1	2	0	2	0	0	0	0	0	0	0	0	1	1
211	1	0	2	0	1	1	1	0	0	0	1	0	2	0	2	0	0	0	2	0	0	0	0	2	0	0	2	2	0	2	0	1	1	1	0	2	1	1	0	1	1	1	1	0	0	0	0	0	2
212	0	1	1	0	1	1	2	0	1	0	1	1	1	0	0	1	0	1	1	1	1	0	0	2	0	2	2	2	0	2	0	1	2	2	0	2	1	0	0	2	1	0	0	0	0	0	0	1	1
213	1	1	1	1	0	0	2	0	2	0	0	1	2	0	1	1	0	0	2	0	0	0	1	1	0	1	1	2	0	2	0	0	1	0	1	2	2	0	2	0	0	0	0	0	1	0	0	1	0
214	1	1	2	0	0	0	1	0	1	0	0	0	0	0	0	0	0	1	2	0	0	0	1	1	1	0	1	1	1	1	0	2	2	0	1	1	1	1	1	0	0	2	2	0	1	1	0	0	2
215	0	1	1	0	0	0	2	0	2	0	1	0	0	0	0	0	0	0	1	0	0	0	1	1	1	1	2	2	0	2	0	0	1	2	1	2	1	0	0	2	2	0	0	1	0	1	0	1	1
216	1	0	2	0	0	0	1	1	2	0	1	1	1	1	0	0	0	0	1	0	0	0	0	2	0	1	2	2	2	1	1	0	1	2	0	2	1	1	0	1	1	0	0	0	1	1	0	0	2
217	0	0	2	0	1	1	2	0	2	0	0	0	1	1	0	0	0	0	1	1	0	1	1	1	1	1	2	2	1	2	0	0	1	0	2	2	1	1	0	0	0	0	0	0	0	0	0	1	2
218	1	0	2	0	1	1	1	0	0	0	0	0	1	1	0	0	1	2	1	0	0	0	0	2	0	1	2	2	0	2	0	2	2	0	2	1	1	0	0	1	1	0	0	0	0	0	0	1	0
219	1	0	1	0	0	0	1	0	1	0	1	1	2	0	1	1	0	0	1	1	0	0	1	1	1	1	1	1	2	1	0	1	1	0	2	0	2	0	0	1	1	1	1	1	1	0	0	1	1
220	0	2	1	0	0	0	2	0	2	0	2	0	2	0	1	0	0	0	2	1	1	0	0	2	0	1	1	1	1	2	0	0	2	1	0	2	1	1	0	1	1	0	0	0	0	0	0	0	2
221	1	1	2	1	0	0	1	0	1	0	0	0	0	0	0	0	0	0	0	1	1	0	1	1	1	2	0	2	1	1	0	0	2	1	2	1	2	0	1	1	1	0	0	0	1	1	0	0	2
222	0	1	1	0	0	0	1	1	1	0	1	0	0	0	0	0	0	0	1	1	1	0	1	1	1	1	2	2	0	1	0	0	2	2	0	2	1	1	1	0	0	0	0	0	1	1	0	1	1
223	0	1	0	1	0	0	2	0	2	0	2	2	2	0	1	1	0	1	1	1	1	0	0	2	0	1	1	1	1	1	0	0	1	1	1	1	2	0	1	1	1	0	1	0	1	0	0	1	1
224	1	1	1	0	0	0	1	1	2	0	0	0	1	0	1	0	0	0	2	0	0	0	0	2	0	1	1	1	1	1	0	1	1	1	0	2	1	2	0	1	1	0	0	0	1	1	0	1	1
225	0	2	1	0	0	0	2	1	2	0	0	0	1	0	0	0	0	1	1	0	0	0	0	2	2	1	1	1	0	1	0	0	2	2	1	2	2	0	0	2	2	0	1	0	1	0	0	1	1
226	1	1	1	1	1	1	2	0	2	0	0	1	1	0	0	0	0	1	1	1	1	0	0	2	0	2	2	2	0	1	0	1	2	1	2	2	2	1	0	1	1	0	0	0	0	0	0	2	0
227	0	1	0	0	0	0	2	1	2	0	0	0	0	0	0	0	0	1	1	0	0	0	0	2	0	0	2	2	0	2	1	2	1	0	2	0	1	0	1	1	1	0	1	0	1	2	0	2	0
228	0	0	2	0	1	1	1	0	0	0	1	0	1	0	1	0	0	1	0	1	1	1	1	1	0	0	2	2	0	0	0	1	1	1	1	2	1	0	1	1	0	0	0	0	1	1	0	1	1
229	0	0	2	0	1	1	1	0	1	0	1	0	0	0	0	0	0	1	2	0	0	0	0	2	0	0	2	2	1	1	2	1	1	1	1	1	2	0	0	2	2	0	1	0	0	1	0	2	0
230	0	2	0	1	0	0	2	0	2	0	0	0	1	0	1	0	0	2	2	0	0	0	0	2	0	2	1	2	1	0	0	1	0	2	0	2	2	0	0	1	1	0	0	2	0	2	0	1	1
231	1	2	1	0	0	0	2	0	1	0	0	1	2	0	1	1	0	0	2	1	1	0	0	2	1	2	1	2	2	1	1	1	0	2	0	2	2	0	1	1	1	1	1	0	2	0	0	0	1
232	0	1	1	0	1	1	2	0	2	0	1	2	2	0	1	1	0	1	1	1	1	1	0	2	0	2	1	1	2	0	1	0	0	0	1	1	2	0	0	2	2	0	0	1	0	1	0	1	1
233	0	0	2	0	0	0	1	1	1	0	0	1	1	0	0	1	0	1	1	2	1	0	0	2	0	2	1	0	2	0	0	2	2	0	1	1	2	0	0	2	2	0	1	1	0	0	0	2	1
234	0	2	0	0	0	0	1	1	1	0	0	0	0	0	0	0	0	0	1	1	1	0	0	2	1	0	1	1	2	1	0	0	0	1	2	2	1	0	2	0	0	0	1	0	1	1	0	1	1
235	0	0	2	1	0	0	1	0	1	0	1	0	1	0	0	0	0	0	2	0	0	0	0	2	0	0	2	2	0	2	0	1	1	0	1	1	0	0	2	0	0	0	1	1	1	2	0	1	1
236	0	0	2	1	1	1	2	0	1	0	0	0	1	0	1	0	0	1	0	1	1	0	1	1	0	1	2	2	0	2	0	0	2	1	1	1	2	0	0	1	1	0	1	0	1	0	0	1	1
237	0	2	1	0	0	0	1	0	2	0	0	0	1	0	1	0	0	0	0	1	1	0	2	0	0	0	1	2	1	1	1	2	2	0	1	1	1	0	1	1	1	0	0	0	1	1	0	1	1
238	0	2	1	2	0	0	1	0	1	0	1	1	1	1	0	0	0	0	1	0	0	0	1	1	2	2	2	2	0	2	0	1	2	0	1	2	2	1	0	1	1	0	0	1	0	0	0	2	1
239	0	2	1	1	0	0	2	0	2	0	0	0	0	0	0	0	0	0	2	0	0	0	1	1	0	0	2	2	0	1	1	2	1	2	0	2	2	0	0	2	2	0	0	0	1	0	0	1	1
240	0	0	2	0	0	0	0	0	0	1	2	1	1	0	0	1	0	0	1	1	1	0	0	2	0	2	0	1	1	1	0	0	1	2	0	2	2	0	0	1	1	0	0	0	0	0	0	2	0
241	0	1	2	1	0	0	1	0	1	0	1	0	1	0	1	0	0	0	1	0	0	1	0	2	0	2	2	2	0	2	1	2	1	1	1	1	0	0	1	1	1	0	0	1	0	0	0	2	1
242	0	1	1	0	0	0	1	1	2	0	0	0	0	0	0	0	0	0	2	0	0	0	1	1	0	0	2	2	0	2	0	2	1	1	0	2	1	0	0	2	2	0	0	0	0	0	0	2	0
243	0	2	0	0	0	0	2	0	2	0	0	2	2	1	0	1	0	1	2	0	0	0	0	2	0	1	1	0	1	0	0	0	2	1	0	2	2	0	0	1	1	1	1	0	1	0	0	2	0
244	0	0	2	1	0	0	2	1	2	0	0	0	2	0	2	0	1	1	1	0	0	0	0	2	0	1	2	2	0	2	1	1	2	1	1	2	1	0	2	0	0	0	0	0	1	0	0	2	0
245	1	1	2	1	0	0	1	0	1	0	1	0	0	0	0	0	0	0	1	1	0	0	0	2	0	0	1	2	0	2	0	1	1	1	0	2	2	0	2	0	0	1	1	0	1	2	0	1	1
246	0	1	2	1	1	1	1	0	1	0	1	2	2	0	2	0	0	1	0	0	0	0	0	2	1	2	2	2	0	2	1	1	1	1	1	1	1	0	1	1	1	0	0	0	0	0	0	1	1
247	0	0	2	0	0	0	2	1	1	0	0	0	0	0	0	0	0	0	1	0	0	0	1	1	1	1	2	2	1	2	0	0	2	1	1	1	1	0	0	1	1	0	0	0	0	2	0	2	1
248	0	0	2	0	0	0	2	1	2	0	0	0	0	0	0	0	0	1	2	0	0	0	0	2	0	2	1	2	1	1	1	1	2	2	0	2	1	0	1	1	1	0	0	0	0	0	0	1	1
249	0	0	2	1	0	0	1	0	1	0	2	1	1	0	0	1	0	0	2	0	0	0	1	1	1	0	1	1	1	1	0	1	1	1	0	2	1	0	0	1	1	0	0	0	1	1	0	2	0
250	0	1	2	0	0	0	1	0	1	0	1	1	1	0	1	0	0	0	1	0	0	0	0	2	0	0	1	2	2	1	0	1	2	1	1	2	2	0	0	2	2	0	1	0	1	1	0	0	2
251	0	2	0	0	0	0	2	1	1	0	0	0	0	0	0	0	0	1	2	1	0	0	0	2	1	0	0	2	2	0	0	1	1	2	0	2	2	0	0	1	1	0	2	0	2	1	0	1	1
252	0	0	2	0	1	1	2	0	2	0	2	0	0	0	0	0	0	0	2	0	0	0	1	1	1	0	1	1	1	1	0	1	1	0	2	1	2	0	0	2	1	0	1	0	2	0	0	1	1
253	1	0	2	0	0	0	1	0	2	0	0	0	1	0	1	0	0	0	1	0	0	0	1	1	0	1	1	1	0	1	0	1	1	2	0	2	2	0	0	1	1	0	0	1	1	1	0	2	0
254	0	2	1	1	0	0	2	1	1	0	0	0	0	0	0	0	0	1	2	0	0	0	1	1	0	2	2	2	0	2	1	0	1	1	1	2	2	0	0	2	2	0	1	0	0	0	0	2	0
255	1	1	1	0	1	1	1	2	2	0	0	1	2	0	1	0	0	0	0	1	1	0	0	2	0	1	0	1	2	0	0	0	2	0	2	1	1	0	0	2	2	0	1	0	1	0	0	2	0
256	1	0	2	0	1	1	2	0	2	0	0	0	1	0	1	0	0	0	2	1	1	0	0	2	1	0	2	2	1	1	0	1	2	2	0	2	1	0	0	1	1	0	1	0	1	1	0	1	1
257	0	1	1	0	0	0	1	1	1	0	1	0	0	0	0	0	0	1	0	1	1	0	0	2	0	2	2	2	0	2	0	1	1	2	1	2	1	0	1	1	1	0	1	0	1	0	0	2	0
258	0	2	0	1	0	0	1	0	2	0	0	1	2	0	1	0	0	1	2	0	0	0	1	1	1	0	2	2	1	1	2	1	1	2	1	2	0	0	1	0	0	0	0	0	0	0	0	1	1
259	0	1	1	1	0	1	2	1	1	0	0	0	1	0	1	0	0	0	2	0	0	1	0	2	0	1	2	2	0	2	0	1	2	2	0	2	1	0	2	0	0	2	2	0	0	0	0	0	2
260	0	0	2	0	1	1	2	0	2	1	1	0	0	0	0	0	0	1	2	0	0	0	0	2	0	1	2	2	0	2	2	2	2	1	0	2	1	0	1	1	0	0	0	0	0	0	0	2	0
261	0	0	2	0	1	1	2	0	1	0	1	0	0	0	0	0	0	0	1	0	0	0	0	2	1	1	2	2	1	0	1	0	2	0	1	1	2	0	0	2	2	0	1	0	1	1	0	0	2
262	0	1	2	1	0	0	2	0	2	0	1	0	1	1	0	0	0	1	0	2	1	0	0	2	0	2	1	2	0	1	1	0	2	1	0	2	0	0	0	0	0	1	1	0	1	0	0	1	1
263	0	1	2	1	0	0	2	0	2	0	0	0	1	0	1	0	0	1	2	0	0	0	1	1	0	1	1	1	2	0	0	0	1	2	1	2	1	0	2	0	0	0	0	0	0	1	0	2	0
264	0	1	1	0	1	1	2	0	1	0	0	1	1	0	1	0	0	1	1	0	0	0	0	2	2	1	0	2	0	1	0	0	0	1	0	2	1	0	1	2	1	0	0	0	0	0	0	2	0
265	0	1	2	1	0	0	2	0	2	0	0	0	0	0	0	0	0	0	1	2	1	0	0	2	1	0	2	1	1	1	1	0	0	2	0	2	1	0	1	1	1	0	1	0	0	0	1	1	0
266	1	0	2	1	0	0	1	0	2	0	0	0	1	1	0	0	0	0	2	1	1	0	0	2	0	1	2	2	0	2	1	1	0	2	0	2	1	0	2	1	0	1	1	1	1	0	0	2	1
267	1	1	2	0	0	0	2	0	1	0	0	1	1	0	1	0	0	1	0	2	2	0	0	2	0	1	2	2	0	2	1	1	2	2	0	2	1	0	0	2	2	0	1	1	1	2	0	1	0
268	0	2	0	0	0	0	2	1	2	0	0	1	1	0	1	0	0	0	2	0	0	0	1	1	1	1	1	2	2	1	2	2	2	0	1	1	1	0	1	1	1	0	1	0	2	1	0	1	1
269	1	2	0	0	0	0	2	0	1	0	1	1	2	0	2	0	0	1	2	0	0	0	1	1	1	1	1	1	2	0	0	1	1	1	0	2	2	0	0	2	2	1	1	0	1	0	0	1	1
270	0	1	2	1	0	0	2	0	2	0	1	0	1	0	1	0	0	0	2	0	0	0	1	1	0	1	0	1	1	1	0	2	1	1	0	2	2	0	1	2	1	0	0	0	0	0	0	0	2
271	0	0	2	1	1	1	2	0	1	0	0	0	1	0	1	0	0	0	2	0	0	0	0	2	0	2	0	1	0	1	0	1	2	1	1	2	1	0	1	1	0	0	0	0	1	1	0	0	2
272	0	1	2	1	0	0	1	0	1	0	1	0	0	0	0	0	0	1	2	0	0	0	0	2	0	1	1	2	0	2	1	1	1	0	0	1	2	0	0	1	1	0	1	0	1	0	0	1	1
273	1	0	2	0	1	1	1	0	1	1	2	1	1	0	1	0	0	1	2	0	0	0	1	1	0	1	1	1	2	1	0	1	2	0	1	1	2	0	0	1	1	0	0	0	0	0	0	1	0
274	0	1	1	1	0	0	1	0	0	0	1	1	2	0	1	0	0	0	1	0	0	0	0	2	0	0	1	2	0	1	1	0	2	1	1	1	2	0	0	1	1	0	0	0	0	0	0	1	1
275	1	2	0	1	0	0	2	0	2	0	0	1	1	0	1	0	0	0	2	1	1	0	0	2	0	1	2	2	0	2	1	0	1	2	0	2	1	1	0	1	0	0	1	0	2	1	0	1	1
276	0	2	1	1	0	0	1	0	2	0	0	1	1	0	0	1	0	1	0	1	1	0	0	2	1	0	2	2	0	2	1	1	1	0	1	1	2	0	1	1	1	0	0	0	0	0	0	1	0
277	0	2	2	0	1	1	2	0	2	0	1	0	1	0	1	0	0	0	2	1	1	0	0	2	1	0	2	2	1	2	0	0	1	2	0	2	1	0	0	1	1	0	0	0	2	1	0	2	1
278	1	1	2	1	0	0	2	1	1	0	0	0	2	0	1	0	0	0	2	0	0	1	0	2	0	0	1	2	2	1	0	1	2	0	0	2	1	0	1	1	1	0	0	0	0	0	0	1	1
279	0	0	2	2	1	1	2	0	2	0	1	0	1	0	1	0	0	0	2	0	0	0	1	1	1	1	2	2	0	2	0	0	0	1	2	2	1	0	2	0	0	0	0	0	0	0	0	2	0
280	0	2	0	0	0	0	2	1	1	0	1	0	0	0	0	0	0	1	2	0	0	0	1	1	1	2	2	2	1	1	1	1	2	2	0	2	1	1	0	0	0	0	0	0	0	0	0	2	0
281	0	2	1	1	0	0	2	0	1	0	0	1	1	0	0	1	0	0	1	0	0	0	0	2	0	0	0	1	2	0	1	1	2	2	0	2	2	0	0	2	2	0	0	1	0	0	1	0	1
282	0	2	1	1	0	0	1	0	1	0	1	1	1	0	0	1	0	0	2	0	0	0	1	1	1	1	1	2	1	1	1	0	0	2	0	2	1	0	2	0	0	0	0	1	1	1	0	1	2
283	0	2	1	1	0	0	2	1	1	0	1	0	0	0	0	0	0	0	2	1	1	1	1	1	0	1	2	2	0	0	0	1	1	2	1	2	2	0	1	1	1	0	1	0	0	1	0	0	2
284	1	2	0	0	0	0	0	0	0	0	1	0	0	0	0	0	0	1	1	0	0	1	0	2	0	0	0	1	0	0	0	1	2	2	0	2	1	0	0	1	1	1	1	0	1	1	0	1	1
285	0	0	2	1	0	0	2	0	2	0	0	1	2	0	2	0	0	0	1	1	1	0	0	2	0	0	2	2	0	1	1	1	1	2	0	2	1	0	2	0	0	0	1	0	2	1	0	1	1
286	0	0	2	0	1	1	2	1	1	0	0	1	1	0	0	0	0	1	1	0	0	0	1	1	1	1	1	1	1	2	0	0	2	1	1	1	1	1	0	1	1	0	0	0	0	0	0	2	0
287	0	2	1	0	0	0	2	1	2	0	0	0	0	0	0	0	0	1	2	0	0	0	0	2	1	0	1	1	2	0	0	1	1	1	1	1	1	0	0	0	0	0	2	0	1	1	1	1	1
288	0	0	2	0	2	2	2	0	0	0	1	0	0	0	0	0	0	1	2	1	1	1	0	2	0	2	2	2	0	2	0	1	1	1	1	1	1	0	0	0	0	1	1	0	1	0	0	2	0
289	1	2	1	1	0	0	2	1	1	0	0	0	1	1	0	0	0	1	1	1	0	0	0	2	0	1	1	2	2	1	2	2	2	0	1	1	1	0	0	1	1	1	1	1	0	1	0	1	1
290	1	1	1	1	0	0	2	1	2	0	0	1	1	0	1	0	0	0	2	1	1	0	2	0	1	0	2	2	0	2	0	0	2	1	1	1	2	0	0	2	2	0	0	0	1	0	0	1	1
291	0	0	1	0	0	0	1	0	2	0	0	0	0	0	0	0	0	0	1	1	1	1	0	2	0	2	2	2	1	2	0	0	1	2	2	1	1	0	0	1	1	0	0	1	1	1	0	2	0
292	0	2	0	0	0	0	2	0	2	0	1	0	1	0	0	0	0	0	1	0	0	0	0	2	0	0	1	1	1	1	0	1	2	0	2	0	2	0	0	2	1	1	1	0	1	0	0	1	1
293	1	2	0	0	0	0	1	0	0	0	1	0	0	0	0	0	0	0	0	0	0	0	0	2	0	0	2	2	0	2	1	1	1	1	1	2	0	0	2	1	0	0	0	1	1	1	0	2	0
294	1	0	2	0	2	2	1	2	2	0	0	0	0	0	0	0	0	2	1	1	1	0	0	2	0	1	2	2	0	2	1	1	2	0	1	1	1	0	1	2	1	0	1	0	1	1	0	2	0
295	1	2	1	0	0	0	2	1	1	0	0	0	0	0	0	0	0	1	2	0	0	0	2	0	0	0	2	2	1	2	0	1	1	1	1	1	1	0	2	0	0	1	1	0	1	1	0	2	1
296	0	2	0	0	0	0	1	0	2	0	0	0	1	0	1	0	0	1	2	0	0	0	0	2	0	1	2	2	0	2	0	0	1	1	1	1	1	0	2	0	0	0	0	0	1	1	0	2	1
297	0	2	1	0	0	0	1	0	1	0	1	0	0	0	0	0	1	2	2	0	0	0	0	2	0	0	1	1	2	0	1	0	2	0	2	1	0	0	2	0	0	0	1	1	1	2	0	2	0
298	0	1	2	1	0	0	2	1	1	0	0	0	0	0	0	0	0	1	1	0	0	0	0	2	0	0	0	1	2	0	0	1	1	2	1	2	1	0	1	1	1	0	0	0	0	0	0	2	0
299	1	2	2	1	0	0	2	0	1	0	0	0	1	0	1	0	0	1	1	0	0	0	0	2	0	1	1	1	1	1	0	1	1	1	1	1	2	0	1	1	1	0	0	0	0	0	0	0	2
300	1	1	1	1	1	1	0	0	0	1	2	0	1	0	1	0	0	1	1	0	0	0	0	2	0	0	2	2	1	1	2	1	2	0	0	2	2	0	0	1	1	0	0	0	0	0	0	1	1
301	0	2	1	0	0	0	2	0	2	0	1	0	0	0	0	0	0	1	2	0	0	0	0	2	1	2	1	2	1	2	0	1	2	2	0	2	2	0	0	1	1	0	0	0	0	0	0	2	0
302	0	2	0	0	0	0	1	0	1	1	1	1	2	0	2	0	0	1	1	1	0	0	0	2	1	0	1	2	2	2	0	0	2	1	1	2	1	0	2	0	0	0	0	0	0	0	0	2	0
303	0	1	2	0	1	1	1	0	0	0	1	0	0	0	0	0	0	0	1	0	0	0	0	2	0	0	1	2	2	1	1	1	1	1	1	2	2	0	1	2	1	0	0	1	0	1	0	1	1
304	0	0	2	2	1	1	2	0	2	0	0	1	2	0	2	0	0	0	2	1	1	0	0	2	0	1	1	1	2	0	1	0	0	0	0	2	2	0	0	1	1	1	1	0	0	0	0	0	2
305	0	1	1	0	1	1	2	0	2	0	1	1	1	0	0	1	0	1	1	1	0	0	0	2	0	2	1	1	0	1	0	2	2	2	0	2	1	0	0	1	1	1	2	0	1	1	0	1	1
306	0	1	2	1	0	0	1	0	1	0	2	0	1	1	0	0	1	1	0	1	1	1	0	2	0	1	2	2	0	2	2	1	1	1	1	1	2	0	0	2	2	1	1	0	0	0	0	2	0
307	0	1	1	0	0	0	2	0	2	0	0	0	0	0	0	0	0	0	2	0	0	1	0	2	0	0	2	2	0	2	1	0	1	0	2	2	1	0	0	2	2	0	0	1	0	0	0	2	0
308	1	1	2	1	0	0	1	0	1	0	0	0	2	0	2	0	0	0	2	0	0	0	0	2	0	1	1	2	1	1	1	1	1	0	2	0	1	0	0	1	1	0	0	0	0	0	0	2	1
309	0	2	0	0	0	0	2	0	2	0	0	0	2	0	2	0	0	0	2	1	1	0	0	2	1	2	2	2	1	1	0	0	2	0	1	2	0	0	1	1	1	0	0	2	0	0	0	2	2
310	0	2	1	0	0	0	2	1	1	0	0	0	0	0	0	0	0	1	1	1	0	0	1	1	1	1	0	0	1	1	0	1	1	0	2	1	1	0	0	1	1	0	1	0	0	0	0	0	2
311	0	1	1	1	0	0	2	0	2	0	0	0	0	0	0	0	1	1	0	1	1	0	0	2	0	1	2	2	0	1	1	0	2	2	0	2	2	0	1	0	0	0	1	0	0	0	0	1	1
312	1	2	0	0	0	0	1	0	1	0	1	0	0	0	0	0	0	0	2	1	1	0	0	2	0	1	2	2	0	2	1	0	1	2	0	2	1	0	0	2	2	0	1	0	1	0	0	1	1
313	0	2	1	0	0	0	1	0	0	0	1	1	0	0	0	0	0	1	2	0	0	0	0	2	0	1	1	2	1	1	0	1	0	1	0	2	2	0	1	1	1	0	0	0	0	0	0	1	1
314	0	2	0	0	0	0	2	0	1	0	1	0	0	0	0	0	0	0	0	1	0	0	0	2	0	1	2	2	0	2	0	0	1	1	0	2	1	0	1	1	1	0	0	0	1	1	0	0	2
315	0	1	1	0	0	0	2	0	2	0	0	0	0	0	0	0	0	1	1	0	0	0	0	2	1	0	1	2	0	1	2	0	1	0	1	2	1	1	0	1	1	0	0	0	0	0	0	1	1
316	1	0	1	0	0	0	1	0	2	0	0	0	0	0	0	0	0	0	2	0	0	0	0	2	0	0	1	0	2	0	0	0	1	1	1	1	1	0	0	2	2	1	2	0	0	0	1	1	1
317	0	2	1	0	0	0	2	0	1	0	0	0	1	0	1	0	1	1	0	2	1	1	1	1	0	0	2	2	1	1	2	1	1	1	0	2	2	0	1	1	1	0	0	1	0	1	0	2	1
318	0	1	1	1	0	0	2	0	1	0	0	2	2	0	1	0	0	0	1	0	0	0	0	2	0	2	1	1	0	1	0	1	2	1	1	2	1	0	1	1	1	0	0	0	1	1	0	0	2
319	0	0	2	1	0	0	2	1	2	0	0	0	0	0	0	0	0	0	1	1	1	0	0	2	0	1	2	2	0	1	0	0	2	1	1	2	1	0	0	1	1	0	1	0	1	1	0	0	2
320	0	2	0	0	0	0	2	1	2	0	0	0	0	0	0	0	0	0	1	1	1	0	1	1	1	0	2	2	0	1	1	2	1	1	1	1	2	0	1	1	1	0	0	0	1	0	0	2	0
321	0	0	2	0	0	0	2	1	1	0	0	0	0	0	0	0	0	0	2	1	1	1	0	2	0	1	1	1	2	0	1	1	2	1	1	2	0	0	1	1	1	0	0	0	0	0	0	1	1
322	0	1	1	0	0	0	2	1	1	0	1	0	1	0	1	0	0	0	1	1	0	0	1	1	1	0	2	2	0	2	0	0	1	1	1	1	1	0	2	1	0	0	0	0	0	0	1	1	0
323	0	1	1	0	0	0	1	0	1	0	1	0	0	0	0	0	0	0	2	0	0	0	0	2	0	1	2	2	1	2	0	1	2	0	1	1	1	0	0	1	1	0	1	0	0	0	0	1	1
324	1	2	0	0	0	0	1	0	1	0	1	0	2	0	1	0	0	0	1	0	0	0	0	2	0	2	1	1	2	1	0	1	1	0	0	1	2	0	1	2	1	0	0	0	0	0	0	0	2
325	0	2	2	0	1	1	0	0	0	0	2	0	0	0	0	0	0	0	0	1	0	0	0	2	0	1	1	2	0	1	2	1	1	1	1	2	1	0	1	1	1	0	0	0	0	0	0	0	2
326	0	1	2	1	0	0	2	0	2	0	0	0	1	0	1	0	0	2	0	2	0	0	1	1	0	1	2	2	1	0	1	1	2	1	1	1	1	0	0	2	2	0	0	0	0	2	0	2	0
327	1	1	0	1	0	0	2	1	2	0	0	1	2	0	2	0	0	0	1	1	0	1	0	2	0	0	2	1	1	1	1	0	1	0	1	1	1	0	0	2	1	0	1	0	0	0	1	1	0
328	1	2	1	0	0	0	2	0	2	0	1	1	2	0	2	0	0	1	1	1	1	1	0	2	0	2	2	2	0	2	1	1	2	0	1	2	1	0	0	0	0	0	0	0	0	0	0	2	0
329	0	1	1	1	0	0	0	0	1	0	1	0	0	0	0	0	0	1	1	1	0	0	0	2	0	0	2	2	0	2	0	1	1	2	1	2	1	0	1	1	1	0	0	1	0	0	0	2	0
330	1	1	2	1	0	0	2	0	2	0	1	1	1	0	0	1	1	1	0	1	1	0	0	2	0	2	1	1	0	0	0	0	1	1	0	2	1	0	1	1	1	0	1	0	1	0	0	2	2
331	1	2	0	0	0	0	1	0	1	0	1	0	0	0	0	0	0	0	2	1	1	0	1	1	1	0	1	1	1	1	1	1	2	2	0	2	1	0	1	2	0	0	2	0	1	1	0	1	0
332	0	1	2	1	0	0	2	0	2	0	0	1	1	0	0	1	0	1	1	1	0	0	1	1	1	0	1	1	2	0	1	1	0	1	1	1	0	0	2	1	0	0	0	0	1	1	1	1	0
333	0	2	1	0	0	0	2	1	1	0	1	0	0	0	0	0	0	1	1	1	1	0	0	2	0	2	2	2	0	1	1	1	1	1	1	1	2	0	1	0	0	0	1	0	1	1	0	1	1
334	0	1	2	0	1	1	2	0	1	0	0	0	0	0	0	0	0	1	1	0	0	1	1	1	0	0	1	1	2	1	0	2	1	1	1	1	2	0	0	2	2	0	0	0	2	0	0	2	1
335	1	1	1	1	0	0	2	1	2	0	0	1	2	0	1	0	1	1	1	0	0	0	1	1	1	1	1	2	1	1	1	0	2	0	1	2	1	0	1	2	1	0	1	0	1	1	0	2	0
336	1	1	1	0	1	1	2	1	2	0	0	0	1	0	1	0	0	0	1	1	1	0	0	2	1	0	1	1	1	2	0	0	0	2	0	2	1	0	1	2	0	0	0	0	0	0	0	1	0
337	0	1	1	0	0	0	2	0	2	0	1	1	1	0	0	1	0	0	1	0	0	0	0	2	0	1	2	1	1	1	0	1	1	2	0	2	1	0	1	1	1	1	1	0	1	1	0	0	2
338	0	1	1	0	0	1	2	0	2	0	1	1	1	0	0	1	0	0	1	1	1	0	0	2	0	1	1	1	1	1	1	0	0	2	0	2	1	0	1	2	1	0	0	0	2	1	0	0	2
339	0	2	1	0	0	0	1	0	2	1	0	0	1	0	1	0	0	0	1	1	1	1	1	1	1	1	2	2	0	1	0	1	1	1	1	1	2	0	1	1	1	0	0	0	0	2	0	2	0
340	1	0	2	0	0	0	1	0	0	0	1	0	0	0	0	0	0	1	0	2	1	0	0	2	0	2	2	2	0	2	1	2	2	0	2	1	1	0	1	2	1	0	0	0	1	0	0	2	0
341	0	0	2	2	1	1	1	1	1	0	1	2	2	0	2	0	0	0	2	0	0	0	1	1	1	0	1	1	1	0	0	1	1	2	1	2	2	0	0	2	2	0	0	0	0	0	0	2	0
342	0	2	1	1	0	0	2	0	2	0	0	0	0	0	0	0	0	1	0	1	1	0	0	2	0	0	2	2	0	2	0	2	2	1	1	2	2	0	0	2	2	0	0	0	0	0	0	1	1
343	1	0	2	1	0	0	2	0	2	0	0	0	0	0	0	0	0	0	1	1	1	0	1	1	1	0	2	1	1	1	1	1	1	1	1	1	1	0	1	1	1	0	0	0	1	0	1	1	1
344	0	1	1	0	1	1	1	0	2	1	0	0	0	0	0	0	0	0	1	1	1	0	0	2	0	0	1	1	1	1	1	0	1	2	0	2	1	0	0	1	1	0	0	0	0	0	0	0	2
345	0	2	1	0	0	0	2	1	1	0	0	1	2	0	2	0	0	0	1	1	0	0	0	2	0	2	1	2	0	2	1	0	2	2	1	2	1	0	0	2	2	0	1	0	1	0	0	1	1
346	0	1	1	1	0	1	1	0	1	0	1	0	0	0	0	0	0	1	1	1	1	0	1	1	1	1	2	2	0	2	0	0	1	0	1	1	1	0	0	2	2	0	0	0	0	0	0	1	0
347	0	1	1	0	0	0	2	1	1	0	0	1	2	0	0	1	0	1	1	0	0	0	0	2	0	1	0	1	1	1	0	0	1	1	1	1	1	1	0	1	1	0	0	0	0	0	0	2	0
348	1	1	1	1	0	1	1	0	2	0	0	1	1	0	0	1	1	2	1	1	1	1	0	2	0	1	0	2	2	0	0	0	2	2	0	2	2	0	1	1	1	0	1	0	0	1	0	0	2
349	0	1	1	1	0	0	2	1	2	0	0	0	0	0	0	0	0	0	2	0	0	0	0	2	1	0	1	1	2	0	0	0	2	0	2	1	1	0	0	1	1	0	0	0	0	0	0	1	1
350	0	2	1	1	0	0	1	1	1	1	1	0	1	0	1	0	1	0	2	1	1	1	0	2	0	1	0	1	0	1	0	0	0	2	1	1	2	0	1	1	1	0	0	0	0	0	0	2	0
351	0	2	0	0	0	0	1	0	1	0	0	0	1	0	0	0	0	0	1	1	1	0	0	2	0	1	1	2	1	0	0	0	1	1	1	2	2	0	2	1	1	0	0	0	0	0	0	1	1
352	1	0	2	0	2	2	1	0	2	0	0	0	1	0	1	0	0	0	0	1	0	0	0	2	2	1	1	2	0	1	0	0	2	1	2	1	2	0	0	2	2	2	2	0	0	2	0	1	1
353	0	2	0	0	0	0	1	0	1	0	1	1	0	0	0	0	0	0	2	0	0	0	1	1	0	1	1	1	0	1	0	0	1	2	0	2	1	0	0	1	1	0	0	0	0	1	0	2	0
354	0	1	1	1	0	0	2	1	2	0	0	0	1	0	1	0	0	1	2	1	0	0	0	2	0	1	1	2	0	2	0	0	2	1	0	2	2	0	1	1	1	0	1	0	1	1	0	1	1
355	0	2	1	0	0	0	2	0	2	0	0	0	1	0	1	0	0	0	2	0	0	0	0	2	0	2	1	1	1	1	1	0	1	2	0	2	2	0	0	2	2	0	0	0	0	2	0	0	2
356	1	2	0	0	0	0	1	1	1	0	1	0	0	0	0	0	0	0	2	1	1	0	1	1	0	0	1	2	1	1	1	2	2	0	2	0	2	0	0	2	1	0	0	0	1	1	1	1	0
357	0	2	1	0	0	0	2	0	1	0	1	1	1	0	0	1	0	0	0	1	1	0	0	2	0	1	2	2	1	2	1	0	2	1	1	2	1	1	1	0	0	1	1	0	1	0	0	1	0
358	1	1	1	0	0	0	2	1	2	0	0	0	2	0	1	0	0	0	2	0	0	0	0	2	0	1	2	2	0	2	1	1	2	0	2	1	1	0	0	1	1	0	0	0	0	0	0	1	2
359	1	2	0	0	0	0	2	0	2	0	0	0	0	0	0	0	0	1	2	0	0	0	0	2	0	0	2	2	0	0	0	1	1	1	1	1	1	0	2	0	0	1	1	0	1	1	0	2	0
360	1	0	2	0	1	1	1	0	0	0	1	1	1	0	1	0	0	0	1	0	0	1	0	2	1	1	2	2	1	2	0	0	1	1	1	2	1	0	0	2	2	0	0	1	0	1	0	2	0
361	1	0	2	0	0	0	2	0	2	0	0	0	0	0	0	0	0	0	1	0	0	0	0	2	0	1	2	2	1	1	2	1	1	1	0	2	2	0	0	2	2	0	0	0	0	0	0	1	1
362	0	2	1	0	0	0	2	0	1	0	0	0	0	0	0	0	0	1	1	1	1	0	0	2	0	1	2	2	0	2	0	0	0	1	2	2	1	0	2	0	0	1	1	0	2	1	0	2	2
363	0	0	2	0	1	1	2	0	1	0	1	0	1	0	1	0	0	0	1	1	1	0	0	2	0	1	2	2	1	1	1	1	1	1	0	2	1	0	0	2	1	0	0	0	0	1	0	1	1
364	1	2	1	0	0	0	1	0	0	0	1	0	0	0	0	0	0	2	2	1	0	0	0	2	0	0	1	2	1	1	0	0	2	0	1	2	1	1	0	1	1	0	1	0	0	0	0	0	1
365	0	1	2	1	0	0	2	0	1	0	0	0	2	0	2	0	0	1	0	1	1	1	1	1	1	1	2	2	0	1	0	0	1	2	0	2	2	0	0	2	2	0	1	0	1	1	0	1	1
366	0	1	1	0	0	0	1	0	1	0	1	0	0	0	0	0	0	0	1	0	0	0	0	2	1	0	0	1	0	1	0	2	1	2	0	2	2	0	1	1	1	1	1	0	2	0	0	1	0
367	0	0	2	0	0	0	2	0	2	0	1	0	0	0	0	0	0	1	1	1	0	0	0	2	0	1	2	2	1	1	1	1	1	1	0	2	1	0	0	2	2	0	1	0	1	0	0	1	1
368	0	0	1	0	0	0	2	1	2	0	0	1	1	0	1	0	0	2	1	1	1	0	0	2	0	1	1	2	0	2	0	1	1	1	0	2	2	0	0	2	2	0	0	0	0	0	0	1	1
369	1	2	1	1	0	0	1	0	0	0	1	0	0	0	0	0	0	0	1	1	1	0	0	2	0	0	2	2	0	1	0	0	1	1	1	2	1	0	1	1	1	0	1	0	0	1	0	0	2
370	0	1	1	1	0	0	2	0	1	0	0	0	0	0	0	0	0	0	1	1	1	0	0	2	1	0	2	2	0	2	0	1	1	2	2	1	2	0	1	1	1	0	1	0	1	1	0	2	0
371	0	2	1	0	0	0	2	0	1	0	1	1	1	0	1	0	0	0	0	1	0	0	0	2	0	2	1	1	1	1	0	1	1	2	0	2	2	0	0	2	2	0	1	0	0	1	0	1	1
372	0	1	1	0	1	1	2	1	1	0	1	0	1	0	0	0	0	1	2	0	0	0	0	2	0	1	1	2	0	2	0	0	1	1	1	2	1	0	2	0	0	0	0	0	1	1	0	1	1
373	0	1	1	0	1	1	2	0	2	0	1	0	1	1	0	0	0	0	0	1	0	0	1	1	1	0	2	2	1	2	0	1	2	1	1	2	2	0	0	2	2	0	0	0	0	1	0	1	2
374	0	2	0	1	0	0	2	0	1	0	0	2	2	0	1	0	0	1	0	1	1	0	0	2	1	1	1	1	1	1	0	1	2	0	1	1	2	0	1	1	1	1	1	1	1	0	0	0	2
375	1	1	1	0	0	1	2	0	2	0	0	0	1	0	1	0	0	0	2	0	0	0	0	2	0	2	0	2	1	0	1	0	1	0	1	2	1	0	2	0	0	0	1	0	1	0	0	0	2
376	0	1	2	1	0	0	2	0	2	0	0	0	1	0	0	0	0	2	2	0	0	0	1	1	0	0	1	2	0	2	0	1	1	2	0	2	1	0	1	1	1	0	0	0	0	0	0	2	0
377	1	0	2	0	2	2	2	0	1	0	0	1	1	0	1	0	0	0	0	1	1	0	1	1	1	0	1	2	1	0	0	2	2	0	2	0	1	1	0	0	0	0	0	0	0	2	0	2	1
378	1	1	1	0	1	2	1	0	0	0	0	0	1	0	1	0	0	2	1	1	1	0	0	2	1	0	1	2	0	2	0	2	2	0	2	0	1	0	1	1	1	0	0	0	0	0	0	1	1
379	1	0	2	0	1	1	2	0	1	0	0	0	0	0	0	0	1	1	0	1	1	0	1	1	1	0	0	1	0	0	0	1	2	2	0	2	2	0	1	1	1	0	1	1	1	2	0	2	0
380	1	1	1	0	0	0	2	1	1	0	0	0	0	0	0	0	0	0	0	1	1	0	0	2	0	1	2	2	0	2	0	0	0	0	0	2	2	0	1	1	1	2	2	0	1	0	0	2	0
381	0	0	2	1	0	0	0	0	1	1	1	1	2	0	1	0	0	1	2	0	0	0	0	2	0	1	1	2	1	1	1	0	2	1	2	1	1	1	0	1	1	0	0	0	2	1	0	1	1
382	0	1	2	1	0	0	2	1	1	0	0	1	1	0	0	1	0	1	0	0	0	0	0	2	0	2	2	2	1	1	1	0	1	0	1	1	1	0	1	1	1	0	0	0	0	0	0	2	1
383	0	0	2	0	1	1	2	0	2	0	1	0	1	0	1	0	0	0	1	0	0	0	1	1	2	2	1	1	1	1	0	1	1	2	1	2	1	0	0	1	1	0	1	0	1	1	0	1	1
384	0	1	1	1	0	0	2	1	1	0	0	1	2	0	0	1	1	1	1	0	0	0	0	2	1	0	2	2	1	1	1	0	2	1	1	1	1	0	2	0	0	0	0	0	0	0	0	1	1
385	0	2	1	1	0	0	1	1	2	0	0	1	2	1	1	0	0	0	2	0	0	0	0	2	1	0	2	2	1	1	0	2	2	0	2	0	1	0	0	1	1	0	1	0	0	0	0	2	0
386	0	1	2	1	0	0	2	1	1	0	0	0	0	0	0	0	0	1	2	1	0	0	0	2	1	1	2	2	0	2	0	0	0	2	0	2	1	1	0	1	1	0	1	0	1	1	0	1	1
387	0	2	0	0	0	0	2	1	2	0	0	1	2	0	2	0	0	1	0	0	0	0	0	2	0	2	1	2	0	2	1	1	2	1	1	1	2	0	0	2	2	0	0	0	1	1	0	0	2
388	1	1	2	1	0	0	1	0	2	0	0	1	1	0	1	0	0	2	2	0	0	0	1	1	0	1	1	2	1	1	0	1	2	2	0	2	2	0	0	1	1	0	0	0	1	1	0	2	2
389	0	1	1	0	1	1	2	0	2	0	1	0	0	0	0	0	0	1	1	2	1	0	0	2	0	2	2	2	0	2	0	0	2	0	1	2	1	0	0	1	1	0	1	0	1	2	0	1	1
390	0	2	0	0	0	0	1	0	1	0	1	1	1	0	0	1	0	1	0	2	1	0	0	2	0	0	1	1	0	1	0	0	1	2	1	2	2	1	0	0	0	0	1	0	1	0	0	2	1
391	1	0	2	0	1	1	2	0	1	0	1	0	1	0	1	0	0	0	1	1	0	0	0	2	0	0	2	2	0	2	0	1	1	2	0	2	1	0	0	2	2	0	1	0	1	2	0	1	0
392	0	1	1	1	0	0	2	1	1	1	0	0	1	0	0	0	0	0	1	1	0	0	0	2	1	2	0	1	2	0	0	1	1	1	1	1	1	0	0	1	1	0	0	1	0	1	0	2	0
393	1	2	0	1	0	0	2	1	2	0	0	0	0	0	0	0	0	1	2	0	0	0	1	1	0	0	2	2	0	2	0	1	2	0	1	1	1	1	0	1	1	0	0	0	0	0	0	1	1
394	0	2	0	1	0	0	1	0	1	0	0	0	0	0	0	0	0	0	2	0	0	0	1	2	0	0	2	2	0	2	1	1	1	2	0	2	1	1	0	1	1	0	0	0	1	1	0	2	0
395	0	1	2	0	0	0	2	0	2	0	0	0	0	0	0	0	0	1	1	1	0	0	0	2	0	2	2	2	2	2	0	2	1	0	2	0	0	0	1	0	0	0	0	0	1	0	0	2	0
396	0	1	1	0	0	0	2	0	2	0	1	0	1	0	1	0	0	2	1	1	1	0	1	1	0	1	1	2	0	1	1	0	1	1	1	1	2	0	0	2	2	0	1	0	1	0	0	0	2
397	0	1	1	0	0	0	1	0	1	1	1	1	1	0	0	1	0	0	2	0	0	0	1	1	1	2	1	1	0	1	0	2	2	1	1	2	2	0	1	1	1	0	0	1	0	1	0	1	1
398	0	1	1	0	0	0	2	0	2	0	0	0	0	0	0	0	0	0	1	0	0	0	0	2	0	2	2	2	1	1	2	1	0	2	0	2	1	0	0	1	1	0	1	0	0	2	0	1	1
399	0	1	2	1	0	0	2	0	1	0	0	1	1	0	0	1	0	1	2	0	0	0	1	1	1	1	1	2	1	1	1	1	1	1	1	1	1	0	1	2	1	0	0	0	1	1	0	2	1
400	1	0	2	0	1	1	2	0	1	0	1	1	1	0	0	1	1	2	0	2	2	0	0	2	0	0	1	1	0	2	1	0	1	1	0	2	2	0	0	2	2	0	0	1	0	0	0	2	0
401	0	0	2	0	0	0	1	0	2	0	0	0	2	0	2	0	0	1	1	0	0	0	0	2	0	2	1	1	1	1	0	1	2	1	2	2	2	0	1	1	1	0	0	0	0	0	0	0	2
402	0	1	1	0	0	0	2	0	2	0	0	1	1	0	2	0	0	0	2	0	0	0	0	2	0	0	2	2	0	2	1	0	2	2	0	2	2	0	1	1	1	0	0	0	0	0	0	1	1
403	0	2	1	0	0	0	2	1	1	0	0	0	0	0	0	0	0	0	0	1	1	0	0	2	0	0	2	2	1	2	0	1	2	0	1	1	1	0	1	2	1	0	0	0	0	0	0	1	1
404	0	1	2	0	1	1	0	0	0	0	1	0	0	0	0	0	0	1	1	0	0	0	1	1	0	0	2	2	0	1	1	1	1	1	1	1	1	1	0	1	1	1	1	0	1	1	0	2	1
405	1	2	0	0	0	0	1	0	0	0	2	0	0	0	0	0	1	2	1	1	1	0	0	2	0	0	1	2	1	1	1	0	2	1	0	2	1	0	0	2	2	0	0	0	1	0	0	2	1
406	0	1	2	0	0	0	2	0	2	1	1	1	1	0	0	1	0	0	1	2	1	0	0	2	0	1	1	2	2	1	0	0	2	1	1	1	1	0	0	0	0	1	1	0	0	0	0	1	1
407	0	2	0	0	0	0	2	0	2	0	0	0	1	0	1	0	0	1	2	1	1	1	0	2	0	2	1	2	2	1	1	0	1	1	1	2	2	0	0	2	2	0	0	0	0	0	0	1	1
408	0	2	2	1	0	0	2	0	2	0	0	1	1	0	0	1	0	1	1	1	1	0	0	2	0	2	2	2	2	2	0	0	1	1	1	2	1	0	1	1	1	0	1	0	2	0	0	2	1
409	0	1	1	0	0	0	1	0	0	0	0	2	2	1	0	1	0	2	2	1	1	0	0	2	0	0	1	2	2	1	1	0	1	2	2	1	1	0	1	1	1	0	1	0	1	1	0	2	1
410	0	0	2	0	0	0	1	1	1	0	1	0	0	0	0	0	0	1	2	1	1	0	1	1	0	1	2	2	0	2	0	2	1	2	0	2	1	0	1	1	1	0	0	0	0	0	0	2	1
411	0	1	1	1	0	0	2	0	0	0	0	1	1	0	0	0	0	1	2	0	0	1	0	2	0	0	0	1	2	0	0	1	2	2	0	2	1	0	1	2	1	0	0	0	1	1	0	0	2
412	0	2	1	1	0	0	2	1	2	0	0	1	1	0	1	0	0	0	2	0	0	0	1	1	1	1	2	2	0	2	1	1	1	1	1	2	1	0	0	2	2	0	0	0	0	1	0	1	1
413	1	1	2	1	0	0	2	0	1	0	0	1	2	0	1	1	0	0	1	0	0	0	0	2	0	2	2	2	0	1	0	2	1	1	1	1	0	0	0	1	1	0	1	1	1	2	0	2	0
414	0	1	1	1	0	0	2	0	1	0	0	0	0	0	0	0	0	0	2	1	1	0	0	2	0	1	2	2	0	2	0	1	2	1	1	2	1	0	2	1	0	1	1	1	1	0	0	2	2
415	0	1	1	0	0	0	1	0	1	0	1	1	2	0	1	0	0	0	1	0	0	0	0	2	0	0	1	1	1	1	0	1	2	1	1	1	1	0	0	1	1	0	0	0	0	0	0	2	0
416	1	1	1	1	0	0	2	0	2	0	0	0	0	0	0	0	0	0	2	1	1	1	0	2	1	0	1	2	0	2	0	0	0	2	0	2	0	0	1	1	1	0	0	0	0	0	0	1	0
417	0	2	0	0	0	0	2	1	2	0	0	1	1	0	0	0	0	1	1	1	1	0	0	2	0	0	1	1	1	1	0	0	1	2	0	2	1	0	2	0	0	0	1	0	1	0	0	1	1
418	0	1	2	0	0	0	2	1	1	0	0	0	0	0	0	0	0	0	0	1	1	0	0	2	1	1	1	2	0	1	0	0	1	0	1	1	1	1	1	0	0	1	1	0	1	0	0	1	1
419	1	1	1	1	0	0	2	1	1	0	1	0	0	0	0	0	0	0	1	0	0	0	0	2	0	1	1	1	0	2	1	0	1	1	1	1	2	0	0	1	1	0	0	0	0	0	0	1	1
420	0	1	0	1	0	0	2	1	2	0	0	0	0	0	0	0	0	0	2	0	0	0	0	2	1	0	1	1	0	1	0	0	1	2	0	2	1	0	1	1	1	0	1	0	2	1	0	1	1
421	0	1	1	0	0	0	1	0	1	0	0	0	0	0	0	0	0	1	2	0	0	1	0	2	0	2	1	1	1	1	1	1	1	2	0	2	1	0	1	1	1	0	0	1	0	0	0	0	2
422	0	1	1	1	0	0	2	1	1	0	0	0	0	0	0	0	0	1	2	0	0	0	0	2	0	2	2	2	1	1	1	0	1	2	1	2	2	0	0	2	2	0	0	0	0	0	0	0	2
423	0	1	2	1	0	0	2	0	1	0	0	1	1	0	0	1	0	0	0	0	0	1	0	2	1	0	2	2	0	2	2	0	1	1	1	2	1	0	0	2	1	0	0	0	1	0	0	2	0
424	0	0	2	0	2	2	2	0	0	0	0	1	2	0	1	0	0	1	1	1	0	0	0	2	0	2	2	2	0	2	1	1	1	2	1	2	1	0	2	0	0	2	2	0	1	0	0	0	2
425	0	0	2	0	0	0	1	0	1	0	1	0	0	0	0	0	0	1	1	1	0	0	0	2	0	1	1	1	2	1	0	1	2	1	0	2	2	0	0	2	2	0	0	0	0	0	0	2	1
426	0	1	1	0	0	0	2	1	2	0	0	0	0	0	0	0	0	0	2	1	1	0	0	2	0	0	1	2	1	2	0	1	1	1	0	2	2	0	2	0	0	0	1	0	1	1	0	1	1
427	0	1	1	0	0	1	2	0	1	0	0	0	1	0	0	0	0	1	2	0	0	0	0	2	0	1	2	1	1	1	0	2	2	0	1	1	1	0	1	1	1	0	0	2	0	0	0	1	1
428	1	2	1	1	0	0	2	1	2	0	0	0	0	0	0	0	1	1	1	0	0	1	0	2	0	2	1	1	1	2	0	0	1	2	2	1	2	0	0	1	1	1	1	0	1	0	0	1	1
429	0	0	1	0	0	0	2	1	1	1	0	0	1	0	1	0	0	0	1	0	0	0	1	1	0	1	0	1	1	1	0	0	2	0	1	2	1	1	0	1	0	0	1	1	1	2	0	2	1
430	0	1	1	0	0	0	1	0	2	0	0	0	0	0	0	0	0	1	2	0	0	0	0	2	0	0	1	1	1	1	0	0	0	1	1	1	1	0	0	1	1	1	1	0	1	1	0	2	1
431	1	1	1	0	0	0	1	0	1	0	1	0	0	0	0	0	0	0	1	0	0	0	0	2	1	2	2	2	1	2	0	1	1	2	0	2	2	0	0	2	2	0	0	0	2	0	0	1	1
432	0	1	1	0	0	0	2	0	2	0	0	2	2	0	1	0	0	1	0	2	2	1	0	2	0	2	2	2	1	2	0	1	2	1	1	2	1	0	1	1	1	0	0	0	0	0	0	1	0
433	0	1	1	0	0	0	2	1	1	0	0	0	0	0	0	0	0	0	2	1	1	0	0	2	1	1	2	2	0	2	0	1	1	1	0	2	2	0	1	1	1	1	2	0	0	0	0	2	1
434	0	1	2	1	0	0	2	0	2	0	1	0	0	0	0	0	0	0	1	0	0	0	0	2	0	1	0	1	1	1	0	0	1	1	0	2	1	0	1	1	1	1	1	0	1	2	0	1	1
435	0	2	0	0	0	0	2	0	2	0	0	0	1	0	1	0	0	1	0	0	0	0	0	2	1	0	2	2	1	1	0	0	0	2	0	2	1	0	1	1	1	1	1	1	1	0	0	1	1
436	1	1	1	0	0	0	1	2	2	0	0	0	0	0	0	0	0	1	2	0	0	0	0	2	0	1	2	1	1	1	1	0	0	2	0	2	2	0	0	2	2	2	2	0	0	0	0	0	2
437	0	2	1	0	0	0	1	1	1	0	1	1	2	0	2	0	0	0	1	0	0	0	1	1	0	0	2	2	0	1	1	1	1	1	1	1	1	0	0	2	2	0	0	0	0	0	0	2	1
438	1	1	2	1	0	0	2	0	1	0	0	0	1	0	1	0	0	1	2	0	0	0	0	2	0	0	2	2	0	2	0	0	0	2	0	2	2	0	0	2	1	0	0	0	0	0	0	0	2
439	1	1	2	0	0	0	2	0	2	0	0	1	1	0	0	1	0	0	1	1	1	0	0	2	0	0	1	1	0	1	0	0	0	1	2	2	1	0	1	2	2	0	1	0	1	1	0	2	2
440	0	1	1	0	0	0	2	0	1	0	1	1	1	0	0	1	0	1	1	1	0	0	0	2	0	1	2	2	0	2	1	1	2	0	1	1	1	0	1	1	1	0	1	0	1	1	0	0	2
441	0	1	1	0	1	1	2	0	2	0	0	2	2	0	0	1	0	0	1	0	0	0	1	1	1	1	2	2	0	2	0	1	2	1	1	2	1	0	0	1	1	0	1	0	1	1	0	2	0
442	0	0	2	0	1	1	1	0	2	0	0	0	0	0	0	0	0	0	0	0	0	0	0	2	0	2	2	2	0	2	0	0	1	1	0	2	1	0	1	1	1	0	1	0	1	1	0	1	1
443	0	2	1	0	0	0	1	1	2	0	1	1	1	0	1	0	0	0	2	0	0	0	0	2	0	1	1	2	1	1	0	2	2	0	2	0	2	0	0	1	1	0	1	0	1	1	0	0	2
444	0	1	1	0	1	1	2	0	2	0	0	1	1	0	1	0	0	0	0	1	1	0	0	2	0	1	1	1	1	1	0	0	1	1	1	2	1	0	0	1	1	1	1	0	1	0	0	2	0
445	0	0	1	0	0	0	2	0	2	0	0	0	1	0	1	0	0	1	2	0	0	1	0	2	0	2	2	1	1	1	0	0	0	2	0	2	1	0	1	2	0	0	0	1	0	0	0	1	1
446	0	0	1	0	0	0	1	0	1	0	1	1	2	0	2	0	0	1	1	0	0	0	0	2	0	0	1	1	2	0	1	1	1	0	0	1	1	0	2	0	0	0	0	0	0	1	0	2	0
447	1	1	2	2	0	0	2	0	1	0	0	0	0	0	0	0	0	0	2	0	0	0	1	1	0	0	2	2	0	2	0	1	1	2	1	2	0	0	0	0	0	0	0	0	0	0	0	2	0
448	0	1	2	1	0	0	2	0	2	0	0	1	1	0	1	0	0	1	1	0	0	1	0	2	0	2	1	2	0	2	0	2	1	1	1	1	1	0	1	2	1	1	1	0	0	0	0	1	0
449	0	0	2	0	0	0	2	1	2	0	0	1	1	1	0	0	0	1	1	1	1	0	0	2	1	1	1	1	0	1	0	2	1	1	1	1	2	0	0	2	2	0	0	1	0	1	0	2	1
450	0	1	1	1	0	0	0	0	0	0	2	1	0	0	0	0	0	1	1	0	0	1	0	2	0	1	1	2	1	1	1	0	1	1	1	1	2	0	0	2	2	0	1	1	1	2	0	1	1
451	0	2	0	0	0	0	2	0	1	0	0	0	0	0	0	0	0	2	2	1	1	0	0	2	1	1	2	2	1	1	2	2	2	2	0	2	0	0	0	0	0	0	0	0	0	0	0	1	1
452	1	2	1	0	0	0	1	0	0	0	1	0	1	0	1	0	0	1	0	1	1	0	1	1	0	1	1	1	2	0	1	1	0	1	0	2	1	0	2	0	0	0	0	0	1	1	0	1	0
453	1	1	1	1	0	0	1	0	1	0	0	0	0	0	0	0	0	1	2	1	0	0	1	1	0	1	1	1	1	1	0	1	1	1	1	1	1	1	0	1	1	1	1	0	0	0	0	0	1
454	1	1	0	1	0	0	2	0	2	0	0	0	0	0	0	0	0	1	1	1	1	0	1	1	0	0	1	2	2	1	1	1	1	1	0	2	1	0	0	0	0	0	0	0	0	0	0	1	1
455	0	2	0	0	0	0	2	0	2	0	0	2	2	0	2	0	0	1	2	0	0	0	0	2	0	0	0	0	1	0	0	1	1	1	0	2	2	1	0	0	0	0	1	0	1	0	0	1	0
456	1	1	1	0	0	0	2	0	2	0	0	0	0	0	0	0	0	2	2	1	1	1	0	2	1	0	2	2	0	1	1	1	2	2	0	2	2	0	1	1	1	2	2	0	0	0	0	0	2
457	0	2	0	0	0	0	1	0	1	0	1	0	1	0	1	0	0	1	0	1	1	0	0	2	0	0	2	2	0	1	0	2	2	2	0	2	1	0	0	2	2	0	0	0	0	1	0	0	2
458	0	1	2	0	0	0	1	0	1	0	0	1	1	0	1	0	0	1	2	1	0	0	1	1	1	0	1	2	0	2	0	0	1	2	0	2	1	0	1	1	0	0	0	0	0	0	0	1	1
459	1	1	2	1	0	0	2	1	2	0	0	0	1	0	2	0	0	0	1	1	0	0	1	1	0	1	1	1	0	0	0	0	0	1	1	1	1	0	1	1	1	0	0	0	1	0	0	1	1
460	0	0	2	0	1	1	2	0	1	0	0	0	0	0	0	0	0	0	1	2	1	0	0	2	0	1	1	2	0	1	0	0	2	1	0	2	2	0	1	0	0	1	1	0	1	1	0	1	1
461	0	1	2	0	0	0	1	0	1	0	1	1	1	0	0	1	0	0	0	1	1	0	0	2	0	1	2	2	0	1	0	0	2	0	1	2	2	0	0	2	2	0	1	1	1	2	1	1	1
462	1	1	2	0	1	1	2	1	1	0	0	1	1	0	1	0	0	1	1	0	0	0	0	2	0	1	1	2	1	1	1	1	2	0	1	1	1	0	0	2	2	2	2	0	0	0	0	1	1
463	0	2	1	0	0	0	2	0	2	0	1	1	2	0	1	1	0	0	2	0	0	0	0	2	0	1	2	2	0	2	0	0	0	0	1	1	1	0	1	1	1	0	0	2	0	2	0	2	1
464	0	2	0	0	0	0	2	1	1	0	0	0	1	0	0	0	0	1	0	0	0	0	0	2	1	0	1	1	1	1	1	1	1	2	0	2	2	0	0	2	2	0	1	0	1	1	0	2	1
465	0	0	2	0	1	1	2	0	2	0	0	0	0	0	0	0	0	0	1	0	0	0	1	1	0	0	1	2	1	1	1	0	2	0	2	2	2	0	0	2	2	0	0	0	0	0	0	2	0
466	0	1	1	0	0	0	2	0	2	0	0	0	1	1	0	0	0	0	1	0	0	0	0	2	0	1	1	1	0	1	1	2	2	2	0	2	1	0	0	0	0	0	2	0	2	1	0	2	1
467	0	2	1	1	0	0	1	0	1	0	1	0	1	0	1	0	0	0	2	1	1	0	0	2	0	1	1	1	0	1	0	0	2	2	0	2	2	0	0	2	1	0	0	0	0	1	0	1	1
468	0	2	1	0	0	0	2	0	2	0	0	0	1	0	1	0	0	0	1	0	0	0	0	2	0	1	1	1	2	1	0	0	2	2	0	2	2	0	2	0	0	0	1	0	0	0	0	2	0
469	0	2	0	1	0	0	2	0	1	0	0	0	0	0	0	0	0	1	1	1	0	0	0	2	0	2	2	2	1	0	1	0	2	2	0	2	0	0	0	1	1	0	1	1	1	2	0	2	0
470	0	1	1	1	0	0	2	0	1	0	1	1	1	0	0	0	0	2	1	1	1	1	0	2	0	0	2	2	0	2	0	1	2	1	1	2	1	2	0	1	1	0	0	0	0	1	0	0	2
471	1	1	1	1	0	0	2	0	2	0	0	0	1	0	1	0	0	0	1	0	0	0	0	2	0	0	2	2	0	1	0	0	1	2	0	2	1	0	0	2	2	0	1	0	1	0	0	2	0
472	0	0	2	0	1	1	2	1	2	0	0	0	0	0	0	0	0	0	1	0	0	0	1	1	1	0	0	1	2	0	1	0	1	2	0	2	1	0	0	1	1	0	1	0	1	1	0	2	0
473	0	2	0	1	0	0	2	0	2	0	0	0	1	0	1	0	0	1	1	1	1	0	0	2	0	0	1	1	1	1	1	1	1	2	0	2	2	0	0	2	2	0	0	0	0	0	0	2	1
474	0	2	0	1	0	0	1	0	1	0	2	0	0	0	0	0	0	1	1	0	0	1	1	1	0	0	2	2	0	2	0	1	0	1	1	1	2	0	1	1	1	0	0	0	1	0	0	0	2
475	0	1	1	0	0	0	2	1	1	0	0	1	1	0	0	1	0	2	1	1	1	0	0	2	1	1	2	2	0	2	0	2	2	0	2	0	2	0	0	1	1	2	2	0	1	0	1	1	1
476	1	0	2	2	1	1	2	0	1	0	1	1	1	0	0	1	0	1	2	0	0	0	0	2	1	0	0	1	2	0	0	0	2	1	1	1	2	0	1	1	1	0	0	0	1	1	0	2	0
477	0	0	2	0	0	0	2	0	2	0	0	1	1	0	1	0	0	0	0	1	1	0	1	1	1	1	2	2	0	1	0	1	2	0	1	1	1	0	1	2	2	0	0	0	1	1	0	1	1
478	1	1	2	0	0	0	1	1	1	0	1	0	1	0	1	0	0	0	2	1	1	0	0	2	0	0	1	2	2	2	0	0	0	2	0	2	2	0	1	1	1	0	0	0	0	0	0	2	1
479	1	2	0	0	0	0	1	0	1	0	1	0	0	0	0	1	0	1	0	2	1	0	0	2	0	1	1	2	2	0	1	0	2	0	1	1	1	0	1	1	0	0	0	0	0	0	0	0	2
480	0	0	2	0	0	1	1	0	1	0	2	1	1	0	0	1	0	1	1	0	0	0	0	2	0	1	1	2	0	1	0	0	2	1	0	2	2	0	2	0	0	0	0	0	2	0	0	1	1
481	0	1	1	0	0	0	0	0	0	0	1	0	2	1	0	0	0	0	2	0	0	0	0	2	0	0	2	2	1	2	0	0	2	2	0	2	1	0	1	1	1	0	0	0	0	2	0	2	1
482	0	1	2	1	0	0	1	0	0	0	1	1	2	0	1	1	0	0	1	1	1	0	0	2	0	2	1	0	1	0	0	0	2	1	0	2	1	0	0	2	2	0	1	0	1	0	0	1	1
483	0	2	1	2	0	0	2	0	2	0	1	0	1	0	1	0	0	1	2	0	0	0	0	2	1	1	0	1	0	0	1	1	1	1	1	1	0	0	0	1	1	1	1	0	0	0	0	1	2
484	1	1	1	0	0	0	1	0	0	0	1	0	0	0	0	0	0	1	2	0	0	0	1	1	1	2	2	2	0	2	0	0	1	1	0	2	2	0	1	1	1	1	1	1	1	0	0	2	0
485	0	1	2	0	0	0	2	0	2	0	0	0	1	0	0	0	0	2	2	1	0	0	1	1	1	0	1	2	1	1	1	1	1	2	0	2	0	0	2	1	0	0	1	0	1	2	0	2	0
486	0	1	1	0	1	1	1	0	1	1	1	0	1	0	1	0	0	0	2	0	0	0	0	2	0	1	0	1	2	0	1	0	2	1	0	2	2	0	0	2	2	0	1	0	1	0	0	0	1
487	0	1	1	1	1	1	2	0	1	0	0	0	1	0	1	0	0	0	2	1	0	0	0	2	1	1	1	2	0	1	1	1	2	0	1	1	0	0	2	1	0	0	1	0	1	1	0	1	1
488	0	2	1	0	0	0	2	0	2	0	1	0	0	0	0	0	1	1	1	0	0	0	0	2	1	1	1	1	1	2	0	2	2	0	1	1	1	0	0	1	1	1	1	0	1	1	0	2	1
489	0	1	2	1	0	0	2	0	2	0	1	1	1	0	0	0	0	1	1	1	1	0	0	2	0	1	2	2	0	2	0	0	1	2	1	2	1	1	0	1	1	2	2	0	1	0	0	0	2
490	0	2	1	2	0	0	2	1	2	0	0	2	2	0	2	0	0	1	0	0	0	0	0	2	0	0	2	2	0	2	1	1	2	0	2	0	1	1	0	1	1	0	0	0	0	0	0	0	2
491	0	1	2	1	0	0	2	1	2	0	0	0	0	0	0	0	0	1	1	0	0	0	0	2	0	2	1	1	1	1	0	1	1	1	1	1	1	0	0	2	2	0	0	0	0	0	0	2	0
492	0	0	2	0	0	0	1	0	1	0	1	1	1	0	0	1	0	0	1	0	0	0	0	2	0	2	1	2	1	1	0	2	2	0	2	1	2	0	0	2	2	0	1	0	1	0	1	1	0
493	0	0	2	0	0	1	1	0	1	0	1	0	1	0	1	0	0	0	0	1	0	0	0	2	0	1	2	2	0	2	1	2	1	1	0	2	1	0	0	1	1	0	1	0	1	2	0	2	0
494	1	0	2	0	0	0	2	0	1	0	0	1	2	0	1	0	0	1	1	2	1	0	0	2	1	1	1	2	2	1	0	1	2	0	1	1	1	0	0	1	1	1	1	1	1	0	0	0	0
495	0	2	1	0	0	0	1	0	1	0	1	1	2	0	0	1	0	0	1	1	1	1	0	2	0	0	2	2	1	1	1	0	1	1	1	2	1	0	1	1	0	0	0	0	0	0	0	1	0
496	0	1	1	0	0	0	1	0	1	0	1	1	1	0	0	1	0	1	1	0	0	0	0	2	0	1	0	1	1	1	0	0	2	2	0	2	2	0	1	1	1	0	0	0	0	0	0	0	2
497	1	1	2	1	0	0	1	0	0	0	1	0	0	0	0	0	0	0	2	0	0	0	0	2	1	1	2	2	1	1	0	0	1	0	1	1	1	1	0	0	0	0	1	0	1	1	0	1	0
498	0	2	1	0	0	0	2	1	2	0	0	0	0	0	0	0	0	1	2	0	0	1	1	1	1	1	2	2	1	1	1	2	1	1	1	1	1	1	0	1	1	0	1	0	1	0	0	2	0
499	0	2	0	0	0	0	2	0	2	0	0	0	1	1	0	0	0	0	0	1	1	0	0	2	0	2	2	2	1	2	0	1	1	2	1	2	2	0	1	1	1	0	0	0	0	0	0	1	1
500	0	1	1	1	0	0	2	1	2	0	0	1	1	0	0	1	0	1	1	1	0	0	0	2	0	0	2	2	0	1	1	0	0	2	0	2	0	0	1	0	0	1	1	0	1	0	0	2	0
501	0	0	1	0	0	0	2	0	2	0	0	1	2	0	1	1	0	0	0	1	1	0	1	1	1	1	2	2	1	2	0	2	1	1	1	1	2	0	1	1	1	0	0	0	0	0	0	2	2
502	0	0	1	0	0	0	2	0	1	0	1	0	0	0	0	0	1	1	1	0	0	0	0	2	0	2	2	2	0	2	1	1	1	0	0	1	1	0	1	1	1	1	1	0	0	0	0	2	1
503	0	0	2	0	1	1	2	1	2	0	0	0	0	0	0	0	0	0	1	0	0	0	0	2	0	1	2	2	0	2	0	1	0	2	0	2	2	0	1	1	1	0	0	0	1	1	0	2	0
504	0	2	0	0	0	0	2	0	1	0	0	1	1	0	1	0	0	1	0	1	0	0	0	2	0	0	2	2	1	2	1	0	1	1	1	2	2	0	1	1	1	0	0	0	0	2	0	2	1
505	0	1	1	0	1	2	2	0	2	0	1	0	1	0	1	0	0	0	0	1	0	1	0	2	0	0	2	2	0	1	1	1	1	1	0	2	1	0	1	1	1	0	0	0	2	0	0	1	2
506	1	1	1	1	0	0	2	1	2	0	0	1	1	0	0	1	0	1	2	0	0	0	0	2	0	0	0	1	1	1	0	1	2	2	0	2	1	0	0	1	1	0	1	0	1	1	0	2	0
507	0	1	1	0	0	0	1	1	2	0	0	0	0	0	1	0	0	0	1	0	0	0	0	2	1	2	1	1	1	0	0	0	2	1	2	1	2	0	0	2	2	0	0	0	0	0	0	1	2
508	0	2	1	1	0	0	1	0	1	0	1	1	1	0	1	0	0	2	1	0	0	0	0	2	0	1	0	1	0	0	0	0	1	1	1	1	1	2	0	1	1	0	0	1	0	1	1	2	0
509	0	2	1	2	0	0	2	0	2	0	0	0	1	0	1	0	0	0	2	0	0	0	0	2	0	2	2	2	1	1	2	0	1	1	1	2	2	0	0	1	1	0	0	0	0	0	0	2	0
510	0	1	2	1	0	0	1	0	1	0	0	0	0	0	0	0	0	1	1	1	1	0	0	2	0	1	2	2	0	2	0	1	1	1	1	2	2	0	0	1	1	0	0	0	0	0	0	2	0
511	1	2	2	0	1	1	2	1	2	0	0	1	2	0	1	1	0	1	1	1	0	0	0	2	1	2	2	2	0	1	0	2	2	1	0	2	2	0	0	1	1	0	1	0	1	1	0	2	1
512	1	1	2	0	0	0	2	0	2	0	1	0	0	0	0	0	0	0	1	0	0	1	1	1	0	1	1	0	1	0	0	0	0	0	1	1	2	0	1	1	1	0	0	0	2	1	0	2	1
513	0	0	2	0	1	1	1	1	2	0	0	2	2	0	2	0	0	0	0	1	1	0	0	2	0	0	2	2	1	2	1	1	2	1	1	2	1	0	1	2	2	0	1	0	2	0	0	2	0
514	0	1	1	0	0	0	2	0	2	0	0	1	1	0	1	0	1	1	1	0	0	0	0	2	0	1	1	2	1	1	0	0	1	1	1	1	1	0	0	1	1	1	2	0	0	0	0	0	2
515	1	0	2	2	1	1	2	1	2	0	0	1	1	0	0	0	0	0	1	0	0	0	0	2	0	0	1	2	2	1	0	0	1	2	0	2	1	0	0	2	2	0	0	1	0	0	0	0	2
516	1	0	2	0	0	0	1	0	1	0	1	0	0	0	0	0	0	0	2	1	0	0	0	2	0	0	2	2	1	2	0	0	1	1	0	2	1	0	1	2	0	1	1	0	1	1	0	1	1
517	0	0	2	0	1	1	1	0	1	0	1	0	1	0	1	0	0	2	0	2	0	1	0	2	0	0	2	2	0	1	0	0	2	0	2	2	1	0	1	1	1	1	1	0	1	0	0	1	1
518	1	0	2	0	1	1	2	0	1	0	0	0	0	0	0	0	0	0	1	0	0	0	0	2	0	1	1	2	0	2	0	0	1	0	1	2	1	0	0	1	1	0	0	0	0	0	0	2	0
519	1	0	2	1	0	0	2	1	2	0	0	1	1	0	1	0	0	0	2	1	1	0	1	1	1	0	1	1	1	1	1	1	1	1	0	2	2	0	1	1	1	1	1	0	0	0	0	0	2
520	0	1	1	0	0	0	1	0	2	1	0	0	0	0	0	0	1	1	0	1	1	0	1	1	1	0	0	0	1	0	0	0	2	1	0	2	2	0	1	1	1	0	0	0	0	0	0	1	1
521	0	0	2	0	2	2	2	1	2	0	0	0	0	0	0	0	0	0	1	0	0	0	0	2	0	1	2	2	0	2	1	1	1	1	0	2	1	0	1	2	1	0	1	1	1	2	0	1	2
522	0	2	1	0	0	0	1	1	1	0	1	0	0	0	0	0	1	1	2	1	1	0	0	2	0	1	1	1	1	1	0	0	2	2	0	2	2	0	0	2	1	0	0	1	0	1	0	1	1
523	0	1	1	0	0	1	2	0	2	0	0	0	1	0	1	0	0	1	2	0	0	0	0	2	0	1	0	2	1	1	0	0	1	0	1	2	1	0	0	1	1	0	1	0	1	2	0	0	2
524	0	2	0	0	0	0	1	0	0	1	2	0	1	0	0	0	0	0	1	0	0	0	0	2	0	1	1	1	1	2	0	0	2	1	1	1	1	0	0	1	1	1	2	0	0	0	0	0	2
525	0	0	2	0	0	0	2	0	2	0	1	2	2	0	1	0	0	1	1	1	1	0	1	1	1	0	1	2	2	1	1	1	0	2	0	2	2	0	0	1	1	0	1	0	1	0	0	2	0
526	1	1	1	0	1	1	2	0	0	0	0	0	0	0	0	0	0	1	1	0	0	0	0	2	0	2	1	2	0	1	1	2	1	2	0	2	2	0	1	1	1	0	1	0	2	1	0	1	0
527	0	2	1	0	0	0	2	1	2	0	0	1	1	0	1	0	1	0	2	1	1	0	0	2	0	1	0	1	1	0	0	1	1	1	0	2	1	0	2	0	0	1	1	0	1	1	0	0	2
528	0	1	1	0	0	0	1	0	1	0	1	0	0	0	0	0	0	0	1	0	0	0	1	1	1	1	2	2	0	2	0	1	1	2	0	2	2	0	1	1	1	0	1	0	0	0	0	2	0
529	0	1	1	1	0	0	2	0	2	0	1	0	1	0	1	0	1	2	1	1	1	0	1	1	1	2	0	2	2	1	1	0	0	2	0	2	2	1	0	0	0	1	1	0	1	0	0	0	2
530	0	2	0	0	0	0	2	0	0	0	1	0	0	0	0	0	0	1	2	0	0	0	0	2	0	0	2	2	2	1	1	0	2	1	0	2	0	1	1	0	0	0	0	0	1	0	0	1	1
531	1	2	1	0	1	1	0	0	1	0	0	1	1	0	0	1	0	2	1	1	1	0	0	2	0	0	2	2	1	1	1	0	0	2	0	2	1	0	1	1	1	1	2	0	0	0	0	2	1
532	1	0	2	1	1	1	1	0	1	1	2	1	1	0	1	0	0	0	1	0	0	0	0	2	0	1	1	2	1	1	1	1	1	1	0	2	2	0	0	1	1	0	0	0	0	0	0	2	0
533	1	2	0	0	0	0	1	0	0	0	0	2	2	0	0	1	0	0	0	1	1	0	0	2	0	0	0	1	0	0	1	1	1	2	0	2	2	0	2	0	0	0	1	0	0	1	0	0	2
534	1	0	1	0	0	0	1	0	2	0	0	1	1	0	0	1	0	1	1	0	0	0	0	2	1	2	1	1	1	0	0	1	2	0	1	1	0	1	1	0	0	1	1	0	1	1	0	0	2
535	0	1	1	0	1	1	2	0	2	0	0	1	1	0	0	1	1	2	0	2	2	0	1	1	1	1	1	2	0	2	0	1	1	2	1	2	2	0	1	1	1	0	0	0	1	1	0	0	2
536	0	2	1	1	0	0	2	1	2	0	0	0	0	0	0	0	0	1	2	0	0	0	0	2	0	0	1	1	1	1	0	0	1	1	1	1	2	0	1	1	1	0	0	0	1	1	0	1	1
537	0	1	1	1	0	0	2	0	1	0	1	0	1	0	0	0	0	0	2	0	0	0	0	2	0	1	0	1	2	0	0	1	2	2	0	2	1	1	0	1	1	0	0	1	0	0	0	0	1
538	0	2	1	0	0	0	2	0	1	0	1	2	2	1	0	1	0	0	2	1	1	0	0	2	0	1	1	1	0	1	0	0	2	1	1	2	2	0	2	0	0	0	1	0	2	1	0	0	2
539	0	1	1	0	0	0	2	0	2	0	1	1	1	0	1	0	0	0	1	0	0	0	0	2	0	1	2	2	0	2	0	2	1	1	1	1	1	0	2	0	0	0	0	0	1	1	0	1	1
540	0	1	1	0	0	0	2	1	1	1	0	0	2	0	2	0	0	0	2	0	0	0	0	2	0	0	2	2	0	2	1	1	1	1	1	2	0	0	1	1	1	0	0	0	1	0	0	0	2
541	0	2	2	0	0	0	2	0	1	0	0	0	0	0	0	0	0	0	1	0	0	0	0	2	0	1	1	1	0	0	0	0	2	2	0	2	2	0	0	2	1	1	1	0	1	1	0	2	0
542	0	2	1	1	0	0	2	0	1	0	0	0	1	0	1	0	1	2	0	2	2	0	0	2	0	1	2	2	0	1	1	1	1	2	0	2	2	0	1	0	0	0	0	0	0	1	0	1	1
543	0	0	1	0	0	0	2	1	2	0	0	2	2	0	0	1	0	1	1	1	1	0	0	2	0	1	1	2	1	2	0	1	1	2	0	2	1	0	0	1	1	0	0	0	0	0	0	0	2
544	0	2	0	0	0	0	2	0	2	0	0	1	2	0	1	1	0	1	0	1	0	1	0	2	0	1	0	1	2	0	0	0	2	2	0	2	2	0	0	2	2	0	0	0	0	1	0	2	0
545	0	2	1	1	0	0	1	0	0	0	0	0	0	0	0	0	0	1	1	0	0	0	1	1	1	0	2	2	0	1	0	1	1	1	1	1	0	0	1	0	0	0	0	0	0	0	0	0	1
546	0	1	1	1	0	0	2	0	1	0	0	0	1	0	1	0	0	0	1	0	0	0	0	2	0	2	1	1	0	2	1	1	2	1	1	2	1	0	0	2	2	0	1	0	1	1	0	0	2
547	0	1	2	0	0	0	1	0	1	0	1	0	0	0	0	0	0	1	2	0	0	0	1	1	1	1	1	2	0	2	0	1	1	1	1	1	2	0	0	2	2	0	1	0	1	2	0	0	2
548	0	1	1	0	0	0	1	0	0	1	2	1	2	0	1	0	0	1	0	0	0	0	1	1	0	2	0	1	1	0	0	0	0	1	2	2	1	0	1	1	1	0	0	0	0	0	0	1	2
549	1	1	2	0	0	0	1	1	2	0	1	0	2	0	2	0	0	2	0	2	0	1	0	2	0	0	2	2	0	2	1	1	2	0	1	1	1	1	0	1	1	0	0	0	0	0	0	2	0
550	0	1	2	0	0	0	0	0	0	0	2	1	1	0	0	1	0	1	0	1	0	0	0	2	1	2	0	1	1	1	0	1	1	2	0	2	1	0	1	2	1	0	1	0	1	1	0	2	1
551	1	1	1	1	1	1	2	0	2	0	1	1	1	0	0	1	0	0	0	1	0	0	0	2	0	2	2	1	1	1	1	0	2	1	0	2	2	0	2	0	0	0	0	0	0	1	0	1	0
552	0	2	1	1	0	0	2	0	2	0	1	1	2	0	1	1	0	1	1	0	0	0	0	2	0	0	1	1	2	1	0	2	2	0	1	1	1	0	1	1	1	0	0	0	1	0	0	1	1
553	1	1	2	0	0	0	2	0	2	0	0	1	2	0	1	0	0	2	1	0	0	0	0	2	0	0	1	1	0	1	0	0	1	0	1	1	2	0	0	1	1	0	0	0	0	0	0	2	0
554	1	1	1	0	1	1	2	0	2	0	0	0	1	0	0	0	0	0	1	1	0	0	0	2	0	1	1	2	0	1	1	2	2	1	0	2	2	0	0	1	1	0	1	0	1	1	0	1	1
555	1	1	1	1	0	0	2	0	2	0	0	0	0	0	0	0	0	0	1	0	0	0	0	2	0	1	1	2	1	1	0	1	2	1	1	1	2	0	0	2	2	0	2	0	1	1	0	0	1
556	1	2	1	0	1	1	2	0	0	0	0	1	2	0	1	0	0	0	0	1	1	0	1	1	1	1	1	1	0	1	1	1	2	0	1	1	0	0	1	0	0	1	2	0	1	1	0	0	2
557	0	1	1	0	0	0	2	0	2	0	1	0	1	0	1	0	0	0	0	1	1	0	0	2	0	2	2	2	0	2	1	2	2	0	1	1	2	0	0	1	1	0	1	0	1	0	0	2	0
558	0	0	2	0	0	0	1	1	2	0	0	0	1	0	1	0	0	0	2	0	0	0	0	2	0	0	2	2	1	1	2	0	1	1	0	2	0	1	0	0	0	0	0	0	0	0	0	1	1
559	0	2	0	1	0	0	2	0	1	0	1	0	0	0	0	0	0	1	1	0	0	0	0	2	0	1	2	2	0	2	1	1	2	1	0	2	2	0	1	1	1	0	0	0	2	0	0	1	1
560	0	1	1	0	1	2	1	0	0	0	1	0	0	0	0	0	0	2	1	1	1	0	0	2	0	1	2	2	1	1	2	1	1	2	0	2	1	0	2	0	0	0	0	0	1	1	0	1	1
561	1	0	2	0	0	0	2	0	2	0	1	0	0	0	0	0	0	2	1	1	1	0	1	1	0	2	2	2	0	2	0	0	1	1	0	2	2	0	0	1	1	0	0	0	0	0	0	2	0
562	0	0	2	0	1	1	2	0	2	0	1	0	0	0	0	0	0	1	1	0	0	0	0	2	0	2	1	2	1	1	0	1	2	0	1	1	1	0	0	1	1	0	0	1	0	0	0	1	1
563	0	1	2	0	0	0	2	0	2	0	0	0	1	0	1	0	0	0	1	1	1	0	0	2	0	1	1	1	0	1	0	0	0	1	1	1	1	0	0	2	2	0	1	0	1	1	0	2	0
564	0	0	2	0	0	0	2	0	1	0	0	0	0	0	0	0	0	1	1	1	0	0	1	1	1	1	1	1	2	0	1	1	1	1	1	1	1	0	0	1	1	0	1	0	1	0	0	2	0
565	0	1	1	0	0	0	0	0	1	0	0	0	1	1	0	0	0	0	1	1	1	0	0	2	0	1	1	0	2	0	0	0	1	2	0	2	1	0	2	0	0	0	1	1	1	2	0	1	1
566	1	0	2	0	1	1	2	0	2	0	0	1	1	0	0	1	0	1	0	0	0	1	1	1	0	0	2	2	1	1	2	0	1	0	1	1	1	0	0	1	1	0	0	0	0	0	0	2	0
567	0	1	2	1	0	0	0	0	1	0	0	0	0	0	0	0	0	0	1	0	0	0	0	2	0	1	2	2	0	2	0	1	0	1	1	1	1	0	0	1	1	0	0	0	0	0	0	0	2
568	0	0	2	0	1	1	2	0	2	0	0	1	2	0	2	0	0	1	1	0	0	0	1	1	1	1	0	1	0	0	0	2	2	0	2	1	2	0	2	0	0	0	0	0	0	1	0	0	2
569	0	0	2	2	1	1	2	0	0	0	0	0	0	0	0	0	0	0	1	1	0	0	1	1	1	0	2	2	1	2	0	1	2	1	1	1	1	1	0	1	0	0	0	0	0	0	0	2	0
570	0	1	1	0	0	0	2	0	1	0	1	0	0	0	0	0	0	0	2	0	0	0	0	2	0	0	0	1	1	1	0	1	1	2	1	2	1	0	1	1	1	0	0	0	0	1	0	1	1
571	0	1	1	1	0	0	1	0	1	0	1	0	2	1	1	0	0	1	1	1	1	0	0	2	0	0	1	1	0	1	1	1	2	1	1	1	1	0	0	1	1	0	0	0	0	0	0	1	2
572	1	2	0	0	0	0	2	1	2	0	0	0	0	0	0	0	0	1	2	0	0	0	0	2	0	1	2	2	1	1	2	0	0	2	0	2	2	0	0	1	1	0	0	0	0	0	0	0	1
573	0	1	2	1	0	0	2	0	2	0	0	1	1	0	0	1	0	1	2	0	0	0	1	1	1	0	1	2	1	2	0	1	2	0	2	1	0	1	0	0	0	0	0	0	0	0	0	0	2
574	0	1	1	0	0	0	2	0	2	0	0	1	1	0	1	0	0	0	2	0	0	0	0	2	0	0	2	2	0	2	0	0	2	1	0	2	1	1	1	0	0	0	1	0	1	1	0	2	0
575	0	1	2	0	0	0	1	0	1	0	1	0	1	0	0	0	0	0	1	1	1	0	1	1	0	0	2	1	1	0	0	0	0	2	0	2	1	0	1	1	1	2	2	0	0	0	0	0	1
576	0	1	1	0	1	1	2	1	2	0	0	0	2	1	1	0	0	0	1	2	1	0	1	1	0	1	2	2	0	2	1	0	1	2	0	2	0	0	1	1	1	0	0	0	1	1	0	1	2
577	0	2	1	0	0	0	2	0	2	0	0	1	1	0	1	0	1	1	1	0	0	0	0	2	1	1	0	1	1	1	0	0	0	2	0	1	1	0	0	1	1	0	0	1	0	0	0	2	0
578	0	0	2	0	0	1	1	0	1	0	1	1	2	0	2	0	0	0	0	1	0	0	0	2	0	1	1	1	0	1	1	1	2	0	2	1	1	0	1	1	0	0	1	0	1	0	0	2	0
579	0	1	2	0	0	0	2	0	1	0	0	0	2	0	2	0	0	0	1	0	0	0	1	1	0	0	2	2	1	2	0	0	0	2	0	2	2	0	1	1	1	0	0	0	0	0	0	0	2
580	0	1	1	1	0	1	1	1	2	0	0	0	0	0	0	0	0	1	2	0	0	0	0	2	0	1	1	1	2	0	1	1	2	1	0	2	1	0	1	2	1	0	0	0	0	0	0	0	2
581	1	1	1	0	0	0	2	0	1	0	1	1	1	0	1	0	1	1	1	1	0	1	1	1	1	1	0	1	1	1	0	0	2	1	1	1	1	0	0	1	1	0	0	0	0	0	0	2	1
582	0	1	1	0	0	0	1	0	0	0	0	0	0	0	0	0	0	1	2	0	0	1	0	2	0	1	1	1	1	1	1	1	1	0	0	1	1	0	0	2	1	0	1	0	1	1	0	1	1
583	1	2	1	0	1	1	1	0	1	0	2	0	0	0	0	0	0	0	1	1	1	0	1	1	0	1	1	2	1	0	0	2	2	0	2	1	2	0	2	0	0	0	0	0	0	0	0	2	0
584	1	1	1	0	1	1	2	0	2	0	1	1	2	0	1	0	0	1	1	0	0	0	0	2	0	2	2	2	0	2	0	1	2	2	0	2	2	0	2	0	0	0	0	0	0	0	0	2	1
585	0	0	2	0	0	0	1	0	1	1	1	0	1	0	1	0	0	0	1	1	1	0	1	1	1	1	2	2	0	2	0	1	1	1	1	1	1	0	0	1	1	2	2	0	1	0	0	2	1
586	1	1	1	0	0	0	1	0	0	1	2	0	0	0	0	0	0	0	2	1	1	0	0	2	0	1	1	1	2	0	0	1	1	2	0	2	1	0	2	0	0	1	1	0	1	1	0	2	0
587	0	0	2	0	1	1	2	0	1	0	1	1	1	0	0	0	0	0	2	0	0	0	0	2	0	1	2	2	1	1	2	1	1	2	0	2	2	0	0	2	2	1	1	0	1	0	0	1	2
588	0	1	1	0	0	0	2	1	2	0	0	0	0	0	0	0	0	0	0	1	1	0	1	1	1	1	1	2	0	1	0	1	1	1	1	1	1	0	1	1	1	0	1	1	1	2	0	2	2
589	0	1	1	0	1	1	2	1	2	0	0	0	2	0	2	0	0	1	1	0	0	0	0	2	0	1	2	2	1	2	1	0	0	2	0	2	2	0	0	2	2	0	0	0	0	0	0	2	0
590	0	1	1	1	0	0	1	0	1	0	0	0	0	0	0	0	0	1	0	1	1	0	0	2	0	0	2	2	1	2	0	1	1	2	2	1	0	1	1	0	0	0	0	1	0	1	0	2	0
591	0	2	0	1	0	0	1	0	1	0	0	0	0	0	0	0	0	2	1	0	0	0	1	1	1	0	2	2	0	1	1	0	1	1	0	2	0	0	1	1	1	0	1	0	1	1	0	1	0
592	0	1	1	0	1	1	2	0	1	0	0	1	1	0	1	0	0	0	1	1	1	0	1	1	0	1	1	1	0	1	1	1	2	1	0	2	1	0	1	2	1	0	1	0	1	0	0	2	0
593	0	0	1	0	0	0	2	0	2	0	0	1	2	0	2	0	0	1	2	0	0	1	0	2	0	1	1	2	1	1	0	1	1	1	0	2	1	0	1	1	1	0	0	0	0	0	0	2	0
594	0	1	2	0	0	0	1	1	2	0	1	0	0	0	0	0	0	1	2	0	0	0	0	2	0	1	1	2	2	0	1	0	1	2	0	2	2	0	0	2	2	0	0	1	1	0	0	1	1
595	0	0	2	0	0	0	2	1	2	0	0	1	1	0	0	0	0	0	0	2	0	0	0	2	0	1	1	1	1	1	1	0	1	2	1	1	1	1	0	1	1	0	1	0	1	0	0	1	2
596	0	1	1	1	0	0	1	0	1	0	2	0	1	0	1	0	0	2	2	1	1	0	0	2	1	0	2	2	0	2	1	1	2	0	1	1	0	0	1	0	0	0	1	0	2	0	0	1	0
597	0	1	2	0	1	1	2	0	2	0	0	0	0	0	0	0	0	1	2	1	0	0	2	0	1	1	2	2	1	1	0	2	2	0	1	1	2	0	1	1	1	0	0	0	0	1	0	2	0
598	0	1	1	1	0	0	1	0	1	0	1	0	0	0	0	0	0	0	1	1	1	0	0	2	0	2	2	2	0	2	1	0	0	2	0	2	1	1	0	1	1	0	0	0	0	0	0	1	1
599	0	2	0	0	0	0	2	0	2	0	1	0	0	0	0	0	0	0	2	0	0	0	0	2	0	0	2	2	0	0	0	1	0	2	0	2	2	0	0	2	2	0	1	0	1	2	0	0	2
600	0	2	0	0	0	0	2	0	0	0	0	0	0	0	0	0	0	0	1	2	1	0	0	2	0	1	2	2	0	2	0	1	1	1	0	2	2	0	1	1	1	1	1	0	0	0	0	0	2
601	0	0	1	0	0	0	2	0	1	0	0	0	0	0	0	0	0	1	2	0	0	0	0	2	0	0	2	2	0	2	1	0	1	0	2	2	1	0	1	1	0	0	0	0	0	0	0	2	1
602	1	0	2	0	2	2	1	0	1	0	1	1	1	0	1	0	0	1	2	0	0	0	1	1	0	0	1	2	0	2	0	1	1	1	0	2	1	0	0	1	1	0	0	0	2	1	0	1	1
603	0	2	0	1	0	0	1	0	0	0	1	0	0	0	0	0	0	1	2	0	0	0	1	1	1	0	1	2	1	1	0	0	0	1	2	2	1	0	0	1	1	0	1	0	0	0	0	0	2
604	1	1	1	0	0	0	2	0	2	0	0	2	2	0	1	1	0	1	1	1	1	0	0	2	0	0	2	2	0	1	0	1	2	0	2	0	1	1	0	1	1	0	0	1	0	0	0	2	0
605	1	1	1	0	0	0	1	0	0	0	1	2	2	0	1	0	0	1	0	0	0	0	0	2	0	1	1	1	1	0	0	1	2	1	2	2	1	1	0	0	0	0	2	0	2	1	0	2	0
606	1	1	0	0	0	0	2	1	2	0	0	0	0	0	0	0	0	0	2	1	1	0	0	2	0	1	1	1	2	1	0	0	0	1	1	1	1	0	1	1	1	0	0	0	0	0	0	1	1
607	0	2	0	1	0	0	2	0	1	0	1	0	1	0	1	0	0	0	2	0	0	0	0	2	0	1	1	2	1	1	0	0	1	2	2	1	2	0	0	2	2	1	2	0	0	0	0	2	1
608	1	1	1	0	0	0	2	0	1	0	0	1	2	0	2	0	1	2	1	0	0	0	0	2	0	0	1	2	1	1	0	0	1	2	0	2	2	0	0	2	1	0	1	0	0	0	0	0	1
609	0	2	1	2	0	0	2	0	2	0	1	0	0	0	0	0	0	1	2	1	1	0	0	2	0	0	1	1	1	1	1	1	1	1	1	1	1	0	0	2	2	0	0	0	0	0	0	0	2
610	1	1	1	1	0	0	2	0	2	0	0	0	0	0	0	0	0	1	1	1	0	1	0	2	1	0	2	2	0	1	1	0	1	0	1	1	1	1	0	1	1	0	0	0	0	1	0	2	0
611	0	2	1	0	0	0	2	1	1	0	0	0	1	0	1	0	0	1	2	0	0	0	1	1	1	0	1	2	0	1	1	0	1	2	0	2	2	0	0	2	2	0	1	0	1	0	0	0	1
612	1	2	1	1	0	0	1	0	0	0	1	1	1	0	1	0	0	1	2	1	1	0	0	2	0	0	2	2	1	1	1	1	1	1	1	1	1	0	1	1	1	0	1	0	0	1	0	1	1
613	1	0	1	0	0	0	2	0	2	1	1	1	1	0	1	0	0	0	2	0	0	0	0	2	0	0	2	2	0	2	1	0	1	2	0	2	1	0	2	1	0	0	1	0	1	0	0	1	1
614	1	2	0	0	0	0	1	1	1	1	1	0	1	0	1	0	0	0	2	1	0	0	0	2	0	2	1	1	0	1	0	0	1	1	1	1	1	0	0	0	0	0	1	0	0	0	0	2	1
615	0	2	0	1	0	0	2	0	1	0	0	1	1	1	0	0	0	1	2	0	0	1	0	2	0	0	1	1	2	0	1	1	1	2	0	2	1	0	2	0	0	0	1	0	0	0	0	2	0
616	0	1	1	0	1	1	1	0	1	0	0	0	1	0	1	0	0	0	2	0	0	1	0	2	0	0	2	2	1	1	0	0	0	0	1	1	2	0	2	0	0	0	1	0	0	1	0	1	1
617	0	1	1	0	0	0	2	0	1	0	0	1	2	0	1	1	0	1	1	2	1	0	1	1	1	1	2	2	0	2	0	0	1	1	1	2	1	1	1	0	0	0	0	0	0	1	0	2	0
618	1	1	1	1	0	0	2	0	1	0	0	1	1	0	0	0	0	0	1	0	0	0	0	2	0	1	0	1	2	0	0	0	0	2	0	2	0	0	1	1	1	0	1	0	1	1	0	1	1
619	0	2	1	0	0	0	1	1	2	0	0	1	2	0	2	0	1	2	1	0	0	0	0	2	0	1	1	2	0	1	1	0	1	2	0	2	1	0	1	2	1	0	1	0	1	0	0	2	0
620	0	1	1	1	0	0	2	1	1	0	0	0	0	0	0	0	1	1	1	1	0	0	0	2	0	1	0	1	2	0	0	0	1	1	1	2	1	0	1	1	1	0	1	0	1	0	0	1	1
621	1	2	1	0	0	0	2	0	1	0	1	0	1	0	1	0	0	0	2	1	1	0	0	2	0	0	1	1	0	1	0	1	2	1	1	1	1	0	1	1	1	2	2	0	1	0	0	1	1
622	0	1	2	0	0	0	1	0	2	0	0	1	1	0	0	0	0	1	1	1	1	0	0	2	0	0	0	1	0	1	0	1	1	0	1	1	2	0	0	1	1	1	2	0	0	0	0	2	0
623	0	2	1	1	0	0	2	0	2	0	0	1	2	0	1	0	1	1	1	0	0	0	0	2	0	1	1	2	1	1	0	1	2	0	2	0	2	0	1	1	1	1	1	0	1	1	0	1	1
624	0	1	1	0	0	0	2	0	2	1	1	0	0	0	0	0	0	0	1	0	0	0	1	1	0	0	2	2	0	2	0	1	2	1	1	1	0	0	1	0	0	0	0	0	1	1	0	2	1
625	0	1	1	1	0	0	2	0	2	0	0	0	0	0	0	0	0	1	1	1	0	0	0	2	1	0	1	1	1	1	1	1	1	0	2	1	2	0	1	1	1	0	1	0	1	0	0	0	2
626	0	1	1	0	0	0	1	1	1	0	0	1	1	1	0	0	0	0	2	0	0	0	1	1	1	0	1	1	0	0	0	0	2	1	1	2	1	0	0	1	1	0	2	0	1	1	0	1	1
627	0	1	2	0	0	0	2	0	1	0	0	0	0	0	0	0	0	0	1	0	0	0	0	2	0	0	0	0	1	0	0	0	2	1	1	1	1	1	0	0	0	0	1	0	1	1	0	2	0
628	1	1	2	1	0	0	2	1	2	0	0	0	0	0	0	0	0	0	0	1	1	0	0	2	0	1	1	1	1	0	0	1	1	1	1	1	0	0	1	1	1	0	0	0	1	0	0	2	0
629	0	0	2	0	1	1	1	0	1	0	2	0	0	0	0	0	1	1	1	0	0	0	1	1	1	1	1	1	1	1	0	0	1	2	0	2	2	0	1	1	1	0	1	0	1	0	0	0	2
630	0	1	2	1	0	0	1	0	1	0	1	1	1	0	0	1	0	1	2	1	1	0	1	1	0	1	2	2	1	0	1	1	1	2	0	2	0	0	1	0	0	0	0	0	1	1	0	0	1
631	0	0	2	2	1	1	1	0	1	0	0	0	2	1	1	0	0	0	2	0	0	0	1	1	1	1	1	1	0	0	0	0	2	1	1	1	2	0	2	0	0	0	0	0	0	1	0	2	1
632	0	1	1	0	0	0	2	1	2	0	0	0	1	0	1	0	0	0	0	1	1	0	0	2	0	1	1	1	1	1	0	2	2	0	1	1	1	0	2	0	0	1	1	0	0	0	0	0	2
633	0	0	2	0	1	1	2	1	2	0	0	0	1	1	0	0	0	0	2	1	1	0	0	2	0	1	2	2	1	1	0	1	2	2	0	2	2	0	0	2	2	0	1	0	1	0	0	2	0
634	1	1	1	0	1	1	1	0	1	0	1	1	1	0	0	1	0	1	1	0	0	0	0	2	1	0	0	0	1	1	0	0	1	1	1	1	0	0	1	1	1	0	1	0	1	0	0	2	0
635	0	0	2	0	1	1	1	1	2	0	0	1	2	0	1	1	0	2	1	1	0	0	0	2	0	1	1	1	2	0	1	0	2	1	0	2	1	1	1	0	0	0	0	0	0	0	0	0	2
636	1	1	1	0	0	0	1	0	0	0	1	1	1	0	0	1	0	0	1	1	0	1	0	2	1	0	1	2	1	1	0	1	2	1	1	1	2	0	0	2	2	0	1	1	1	2	0	2	0
637	0	2	1	0	0	0	2	0	1	0	1	0	0	0	0	0	0	1	1	0	0	0	1	1	1	1	2	2	0	1	1	0	0	2	0	2	1	0	0	2	2	0	0	0	0	1	0	1	2
638	0	0	2	0	2	2	1	0	1	0	1	1	1	0	2	0	0	0	1	1	1	0	0	2	1	2	0	1	2	0	0	1	2	0	1	1	1	0	0	1	1	0	1	0	1	1	0	1	1
639	0	1	2	1	0	0	2	0	2	0	0	0	0	0	0	0	1	1	0	1	1	0	0	2	0	1	1	1	2	0	1	0	2	2	1	1	1	0	0	1	1	0	0	0	1	1	0	0	2
640	1	2	0	1	0	0	1	0	1	0	1	0	0	0	0	0	0	0	2	1	1	0	1	1	0	1	2	2	1	0	1	0	1	1	1	1	1	0	1	1	1	0	1	0	1	0	0	1	1
641	1	1	2	0	1	1	2	1	1	0	0	0	0	0	0	0	0	1	2	0	0	0	1	1	0	1	2	2	0	2	0	0	1	1	1	1	1	0	1	1	1	1	1	1	0	1	0	0	2
642	0	2	0	0	0	0	1	0	2	0	0	0	0	0	0	0	0	1	1	0	0	0	1	1	0	1	1	1	0	1	0	1	0	1	1	1	1	0	2	0	0	0	0	0	0	0	0	2	0
643	0	1	2	0	0	0	2	0	0	0	0	0	1	0	1	0	0	0	1	0	0	0	1	1	1	2	2	2	1	1	0	0	2	0	1	2	1	0	1	1	1	1	1	0	1	0	0	2	0
644	0	1	1	1	0	0	2	0	2	0	0	0	1	0	1	0	0	2	1	1	1	0	0	2	0	1	2	2	0	2	0	2	1	1	1	1	1	0	1	1	1	1	1	0	1	0	0	0	2
645	0	1	1	1	0	0	1	0	0	0	2	0	1	0	1	0	0	1	2	0	0	0	0	2	0	1	1	2	1	1	1	0	1	1	1	1	1	0	0	2	2	0	0	0	0	0	0	1	0
646	0	2	1	0	0	0	1	1	1	0	1	0	1	0	1	0	0	1	1	0	0	0	1	1	0	2	2	2	0	2	0	0	1	2	0	2	1	0	0	2	2	0	1	0	2	2	0	2	0
647	0	0	2	0	0	0	1	0	2	0	0	0	0	0	0	1	0	0	1	1	1	1	0	2	0	0	2	2	0	1	1	1	1	2	1	2	1	0	1	1	1	0	0	0	0	0	0	2	0
648	0	0	2	0	2	2	2	0	2	0	1	0	0	0	0	0	0	0	1	2	1	0	0	2	0	1	1	1	1	1	0	2	2	0	2	0	2	0	0	2	2	0	0	0	1	0	0	0	2
649	0	1	1	0	0	0	2	0	1	0	0	0	1	0	1	0	1	1	0	1	1	0	0	2	0	1	2	2	0	2	1	0	1	2	0	2	2	0	1	1	1	0	1	0	0	1	0	2	0
650	1	2	1	0	0	0	2	0	2	1	1	0	0	0	0	0	0	0	2	0	0	0	0	2	0	1	2	2	0	2	0	1	1	1	0	2	2	0	1	1	1	0	1	0	1	0	0	1	1
651	0	2	1	1	0	0	2	0	1	0	0	1	1	0	0	1	0	0	1	1	1	0	1	1	1	1	1	1	1	1	0	1	1	0	2	1	1	0	0	0	0	0	0	0	1	0	0	1	1
652	0	1	1	0	1	1	1	0	0	0	0	0	1	0	1	0	0	0	1	1	1	0	1	1	1	0	1	2	0	1	1	1	2	0	1	1	1	0	1	1	1	0	0	0	0	0	0	2	1
653	0	2	0	1	0	0	2	1	2	0	0	0	0	0	0	0	1	1	1	1	0	1	0	2	0	2	0	1	2	0	0	0	0	2	0	2	0	0	1	0	0	1	1	1	2	0	0	1	1
654	0	2	2	0	1	1	2	0	1	0	0	0	0	0	0	0	0	1	0	2	2	0	0	2	0	0	1	2	0	1	0	0	1	2	1	2	2	0	0	2	2	1	1	1	1	0	1	1	1
655	0	1	1	0	0	0	2	0	2	0	1	1	1	0	1	0	0	1	1	0	0	1	0	2	0	1	1	1	1	0	0	0	1	2	2	1	2	0	1	1	1	0	1	0	1	1	0	1	1
656	0	0	2	2	1	1	1	1	1	0	1	1	1	0	1	0	1	0	2	1	1	0	0	2	0	0	2	2	0	0	0	2	2	0	1	1	1	0	2	0	0	0	1	0	1	0	0	2	0
657	0	2	1	1	0	0	1	0	0	0	1	0	0	0	0	0	0	1	1	1	1	0	0	2	1	0	2	2	1	2	0	1	1	0	1	1	1	0	1	0	0	2	2	0	1	1	0	1	1
658	1	1	1	0	1	1	2	0	1	0	1	0	1	0	0	0	0	0	0	0	0	0	0	2	1	0	2	2	0	2	2	1	1	0	1	1	1	1	0	0	0	0	0	0	0	1	0	0	1
659	0	1	1	0	1	1	1	0	2	0	0	1	1	0	1	0	0	1	0	0	0	0	1	1	1	0	0	1	0	1	0	2	2	0	2	0	1	0	1	1	1	0	0	0	0	1	0	2	0
660	0	2	1	1	0	0	2	0	2	0	1	0	0	0	0	0	0	0	1	0	0	0	0	2	0	2	1	2	1	1	1	2	2	0	1	1	1	0	1	1	1	1	1	0	1	1	0	2	0
661	0	0	2	1	1	1	1	0	1	0	1	1	1	0	0	1	0	0	1	1	0	0	0	2	0	0	0	1	1	1	0	0	2	1	0	2	1	0	0	2	2	0	0	0	0	0	0	2	0
662	0	2	1	0	0	0	2	0	1	0	0	0	1	0	1	0	0	1	1	0	0	0	0	2	1	0	2	2	1	1	1	0	1	0	1	2	1	0	1	1	1	0	0	0	0	0	0	2	1
663	0	1	1	0	0	0	2	0	1	0	0	0	1	0	1	0	0	0	1	0	0	0	0	2	1	0	1	1	0	0	0	1	2	0	1	2	1	0	1	2	1	0	1	0	1	0	0	1	1
664	0	1	1	0	0	0	1	0	1	0	1	0	0	0	0	0	0	0	1	0	0	0	0	2	0	2	2	2	0	1	1	1	1	2	0	2	2	0	0	2	2	0	0	0	0	0	0	2	0
665	0	0	2	1	0	0	1	0	0	0	1	0	0	0	0	0	0	0	2	0	0	0	0	2	0	1	1	2	1	1	0	0	0	2	0	2	1	0	0	1	1	1	1	1	2	0	0	0	2
666	0	1	1	1	0	0	1	1	2	0	0	0	2	0	2	0	0	0	1	0	0	0	0	2	0	1	1	2	1	1	1	0	1	2	2	1	2	0	0	1	1	0	1	0	1	1	0	2	1
667	1	1	2	0	0	0	2	0	1	0	1	1	1	0	0	1	0	0	2	0	0	0	0	2	0	0	1	2	0	1	1	0	2	1	1	1	1	1	0	0	0	0	0	0	1	1	0	2	1
668	0	0	2	0	0	0	2	0	1	0	0	1	2	0	2	0	0	1	1	1	1	0	1	1	0	1	1	2	1	1	1	1	1	2	1	2	1	0	1	1	1	0	1	0	1	0	0	0	2
669	1	0	2	0	2	2	1	0	0	0	1	1	1	0	1	0	0	1	1	1	1	0	0	2	0	0	2	2	0	2	1	1	2	1	1	1	0	0	2	0	0	0	1	0	1	1	0	2	1
670	0	2	1	0	0	0	1	0	1	0	0	0	1	0	1	0	0	0	2	0	0	0	0	2	0	1	1	1	2	1	0	0	2	1	0	2	2	0	0	1	1	0	0	1	0	1	1	1	0
671	0	1	1	0	0	0	2	1	1	0	0	1	2	0	2	0	0	1	1	1	0	2	0	2	0	1	2	2	0	2	0	0	2	2	1	2	1	0	0	1	1	0	0	0	1	1	0	0	1
672	1	2	0	0	0	0	2	0	2	0	0	0	0	0	0	0	0	1	1	1	0	0	1	1	1	1	2	2	0	2	1	0	0	0	1	1	1	0	1	2	1	0	0	0	0	0	0	1	1
673	0	2	0	1	0	0	2	0	2	0	1	0	1	0	1	0	0	1	1	1	0	0	0	2	0	1	1	1	1	1	0	0	1	1	1	1	2	0	2	0	0	0	1	1	1	2	0	2	0
674	1	0	2	1	0	0	2	0	2	0	1	0	0	0	0	0	0	0	0	1	1	1	0	2	1	1	2	2	0	2	1	1	2	1	1	2	0	1	0	0	0	0	0	0	0	0	0	1	1
675	0	0	2	0	0	0	2	0	2	0	0	0	2	0	1	0	0	0	1	0	0	0	0	2	0	1	2	2	0	2	0	0	1	0	2	1	2	0	1	1	1	0	1	0	2	2	0	2	0
676	0	1	1	0	0	0	1	0	1	0	2	0	1	0	0	0	0	0	2	1	1	1	0	2	0	2	2	2	0	2	1	0	0	1	2	2	2	0	0	2	1	0	0	0	0	0	0	2	1
677	0	0	2	1	1	1	2	0	2	0	0	0	0	0	0	0	0	1	1	1	0	0	0	2	0	1	1	2	0	1	1	1	2	1	1	2	2	0	1	1	1	0	0	0	1	1	0	2	0
678	0	2	0	0	0	0	2	0	2	0	1	0	0	0	0	0	0	1	2	0	0	0	0	2	0	0	1	2	1	1	0	0	0	1	2	2	1	0	1	0	0	1	1	0	2	0	0	1	0
679	1	1	1	0	1	1	1	0	2	0	0	1	1	0	0	0	0	2	2	0	0	0	0	2	1	1	1	2	0	1	0	0	0	0	1	1	1	0	2	1	0	0	1	0	1	1	0	2	0
680	0	0	2	0	0	0	0	0	1	0	1	1	0	0	0	0	0	0	2	1	1	0	0	2	0	0	1	2	1	1	0	0	1	0	2	1	2	0	0	2	2	0	1	0	1	0	0	1	1
681	1	2	1	0	0	0	2	1	1	1	0	1	1	0	1	0	0	0	1	0	0	0	1	1	0	1	1	2	1	1	0	1	1	1	1	1	1	0	1	1	1	1	1	0	1	0	1	2	0
682	0	1	1	1	0	0	1	0	1	0	0	0	1	0	1	0	0	1	1	1	0	0	0	2	0	1	1	2	0	1	1	0	2	0	1	2	1	0	2	0	0	1	1	0	0	0	0	1	1
683	0	0	1	0	0	0	1	0	1	0	1	1	1	0	1	0	1	2	1	1	1	0	0	2	0	0	2	2	1	1	2	0	1	1	1	1	2	0	1	1	1	1	1	0	1	0	0	2	0
684	1	0	1	0	0	0	1	0	0	1	2	0	0	0	0	0	0	0	1	2	1	0	0	2	0	1	1	1	0	1	1	1	2	2	0	2	1	0	1	1	1	0	0	0	0	0	0	2	0
685	0	0	1	0	0	0	2	0	2	0	0	0	2	0	1	0	0	1	2	0	0	0	1	1	1	1	1	2	2	1	2	1	2	0	1	1	2	0	1	1	1	0	0	1	0	0	0	2	0
686	0	1	1	0	0	0	2	0	2	0	2	1	1	0	1	0	0	0	2	0	0	0	2	0	1	1	1	1	0	1	1	1	1	2	0	2	1	0	0	1	1	0	0	1	0	1	0	2	1
687	0	1	1	0	0	0	1	1	1	0	1	0	0	0	0	0	0	0	2	0	0	0	0	2	0	1	0	1	0	1	0	1	1	2	2	1	2	1	0	1	1	0	0	0	1	0	0	1	1
688	1	1	2	0	0	0	2	0	1	0	0	0	1	1	0	0	0	1	1	2	1	0	1	1	1	0	2	2	1	1	2	2	1	0	2	0	1	1	0	0	0	0	0	0	0	0	0	1	0
689	0	1	1	0	1	1	2	0	2	0	1	2	2	0	0	1	0	0	1	1	0	0	1	1	1	2	1	2	1	1	0	0	1	1	1	1	1	0	2	0	0	0	0	0	1	0	0	2	1
690	0	0	2	0	0	0	2	0	2	0	0	0	0	0	0	1	0	0	1	1	1	0	1	1	1	1	2	2	0	1	1	0	2	1	2	1	2	0	0	1	1	1	1	0	1	0	0	2	0
691	0	1	2	1	0	0	1	0	0	0	1	0	1	0	1	0	0	0	1	0	0	0	0	2	0	2	2	2	1	0	1	0	1	0	2	1	1	1	1	0	0	0	0	0	0	0	0	2	0
692	1	1	1	0	1	1	1	0	2	0	0	0	1	0	1	0	0	2	1	1	1	0	0	2	0	0	1	2	1	1	1	0	1	2	0	2	2	0	0	2	2	1	1	1	1	0	0	2	0
693	0	2	1	0	0	0	1	0	1	0	1	0	0	0	0	0	0	0	2	0	0	0	0	2	0	0	1	2	2	1	1	0	0	0	1	1	1	0	1	1	1	1	1	0	0	0	0	1	1
694	1	2	0	1	0	0	2	0	2	0	0	1	1	0	0	1	0	0	2	0	0	0	0	2	0	1	1	2	1	1	0	0	1	2	0	2	0	0	0	1	1	0	1	0	1	1	0	2	0
695	0	2	0	0	0	0	1	1	1	1	1	1	0	0	0	0	0	0	0	1	0	0	0	2	0	2	2	2	0	1	1	0	2	0	2	2	0	0	0	0	0	0	0	0	0	0	0	1	1
696	0	1	1	0	0	0	1	0	0	0	1	0	1	0	1	0	0	0	2	1	1	0	0	2	0	0	2	2	0	1	1	0	0	2	0	2	2	0	1	1	1	0	0	0	0	1	0	1	1
697	0	0	2	0	0	0	2	0	0	0	0	2	2	0	1	0	0	1	2	0	0	0	0	2	0	1	2	2	0	2	1	0	1	0	1	1	1	0	0	1	1	0	0	0	0	0	0	0	1
698	0	1	1	1	1	1	1	0	1	0	1	0	1	0	1	0	0	1	0	1	1	0	0	2	0	1	1	1	2	0	1	1	2	0	1	1	2	0	1	1	1	0	1	0	0	0	0	0	2
699	0	1	2	1	0	0	2	1	1	0	0	0	0	0	0	0	0	1	2	1	1	1	0	2	0	0	2	2	0	1	0	0	2	1	1	1	1	0	1	1	1	2	2	0	1	0	0	0	2
700	0	1	1	0	0	0	1	0	1	0	0	0	0	0	0	0	1	2	1	1	1	0	0	2	0	1	1	2	2	1	1	1	1	1	1	1	1	0	0	1	1	1	1	0	1	1	0	0	1
701	1	1	2	0	1	1	0	0	1	0	0	0	0	0	0	0	0	1	2	0	0	0	0	2	1	0	2	2	1	1	2	1	1	2	2	1	1	0	1	1	1	0	0	0	0	0	0	1	1
702	0	1	1	1	0	1	2	0	1	0	0	0	0	0	0	0	0	0	1	0	0	0	1	1	1	1	1	2	1	1	0	0	1	2	0	2	1	2	0	1	1	0	1	0	0	0	0	2	0
703	1	0	2	1	0	0	2	0	1	0	1	0	0	0	0	0	0	0	1	0	0	0	0	2	0	2	1	2	1	1	0	0	1	2	2	1	1	1	0	0	0	0	0	0	0	0	0	2	0
704	0	1	1	0	1	1	2	0	2	1	1	0	1	0	1	0	0	1	0	1	0	0	0	2	0	1	0	1	1	1	0	2	2	1	0	2	1	0	2	0	0	0	0	0	0	1	0	1	1
705	0	0	2	0	0	1	2	1	1	0	1	0	1	0	2	0	0	0	1	1	1	0	0	2	0	1	2	2	1	1	1	0	2	1	1	2	1	0	1	1	1	0	1	0	0	0	0	1	0
706	0	1	1	1	0	0	1	0	1	0	1	0	1	0	1	0	0	0	1	1	1	0	0	2	0	1	1	2	2	2	0	0	2	1	1	1	2	0	0	2	2	0	0	0	1	0	1	1	1
707	0	2	0	0	0	0	2	0	2	0	1	0	0	0	0	0	0	1	1	1	0	0	1	1	1	0	2	2	0	1	1	1	1	2	0	2	0	1	0	0	0	0	0	0	1	1	0	2	0
708	1	1	2	1	0	0	2	0	2	0	0	0	0	0	0	0	0	2	1	0	0	0	0	2	0	0	1	2	2	1	2	0	0	2	1	1	1	0	2	0	0	1	1	1	1	0	0	2	0
709	0	1	1	1	0	0	2	0	2	0	0	0	1	1	0	0	0	1	1	0	0	0	1	1	1	1	1	0	2	0	0	0	1	0	1	2	1	0	1	1	1	0	2	0	2	1	0	2	0
710	0	1	1	1	0	1	2	1	2	0	0	0	1	1	0	0	0	0	1	1	1	0	0	2	0	0	1	1	1	1	0	2	1	2	0	2	2	0	0	2	2	1	1	0	1	1	0	1	1
711	0	1	1	1	0	0	1	0	1	0	1	0	0	0	0	0	0	1	0	2	2	0	1	1	1	1	2	2	0	1	0	0	1	1	0	2	1	0	2	0	0	1	1	1	2	0	0	2	1
712	0	2	1	0	0	0	2	0	2	0	0	0	2	0	2	0	0	0	2	0	0	0	0	2	1	1	1	1	1	1	0	2	2	1	1	2	1	0	2	1	0	0	0	0	0	2	0	0	2
713	1	1	1	0	0	0	2	0	1	0	0	0	0	0	0	0	0	0	2	0	0	0	0	2	1	1	1	1	2	1	0	0	1	2	0	2	1	0	1	1	1	0	1	0	1	0	0	2	0
714	0	2	0	0	0	0	2	0	1	0	0	1	2	0	1	1	0	1	2	0	0	0	0	2	1	0	1	1	1	1	0	1	1	1	1	1	2	0	0	2	2	2	2	0	0	2	0	1	1
715	1	0	2	0	1	1	2	1	1	0	0	0	2	0	2	0	0	0	2	1	1	1	0	2	0	2	2	2	0	2	0	1	1	2	0	2	2	0	0	2	2	0	0	0	0	0	0	1	0
716	0	1	2	0	1	1	2	0	2	0	0	0	0	0	0	0	0	0	1	1	0	0	0	2	0	0	0	1	1	0	0	2	1	2	0	2	1	0	1	1	1	0	0	1	0	0	0	2	0
717	0	0	2	2	1	1	1	0	1	0	2	1	1	0	0	1	0	1	1	0	0	0	1	1	0	2	1	1	0	1	1	1	1	1	1	2	2	0	1	1	1	0	0	0	1	1	0	2	1
718	0	0	2	0	0	0	1	0	1	0	1	0	0	0	0	0	0	1	2	0	0	0	0	2	0	0	1	1	0	1	1	1	1	2	1	2	1	0	1	1	1	0	0	0	1	0	0	2	0
719	0	1	2	1	0	0	2	0	2	0	1	0	2	0	1	0	0	0	2	0	0	0	0	2	1	1	2	2	0	2	1	0	2	1	0	2	1	0	0	1	1	0	1	0	1	0	0	2	0
720	0	1	1	1	0	0	1	0	0	0	1	0	0	0	0	0	0	1	1	0	0	0	0	2	0	0	2	2	0	2	0	2	2	0	1	1	1	0	2	0	0	0	1	0	1	1	0	0	2
721	0	1	1	1	0	0	1	0	2	0	0	1	1	0	1	0	0	0	1	1	1	0	0	2	1	2	1	2	0	1	0	1	1	2	1	2	1	0	0	0	0	0	0	0	0	1	0	2	1
722	0	1	2	1	0	0	1	1	1	0	1	0	1	0	1	0	0	1	2	0	0	0	1	1	1	1	0	1	1	1	0	0	1	1	0	2	2	0	0	2	2	1	1	0	2	0	0	2	0
723	0	1	1	0	0	0	2	0	2	0	0	0	0	0	0	0	0	2	2	0	0	0	1	1	0	1	2	2	2	2	0	0	2	1	0	2	1	0	1	1	0	0	0	1	0	0	0	2	0
724	0	1	1	0	0	0	2	0	2	0	0	1	1	0	1	0	0	1	2	0	0	0	1	1	0	1	1	0	2	0	0	1	1	0	2	0	2	0	0	1	1	0	0	1	0	0	0	2	0
725	1	2	1	0	0	0	2	0	1	0	0	0	0	0	0	0	0	0	1	2	1	1	0	2	0	0	2	2	1	1	2	0	1	0	1	1	1	0	0	1	1	1	1	0	0	0	0	1	1
726	0	1	1	1	0	0	2	0	2	0	1	0	1	0	1	0	0	1	0	1	1	0	0	2	0	1	1	2	1	1	1	1	2	1	1	1	1	0	1	1	1	0	1	0	1	1	0	2	1
727	0	1	1	0	1	1	2	0	0	0	0	0	1	0	1	0	0	0	1	0	0	0	0	2	0	0	1	1	2	0	0	1	2	2	0	2	1	1	0	0	0	1	2	0	1	1	0	1	1
728	0	0	2	0	0	0	2	1	1	0	0	1	2	0	1	1	0	0	1	0	0	0	0	2	0	1	2	2	0	2	1	0	0	1	0	2	2	0	1	1	1	0	1	0	1	1	0	0	2
729	1	1	1	0	0	0	2	0	2	0	1	1	1	0	0	1	1	2	2	0	0	0	0	2	0	0	1	2	1	1	1	1	1	1	1	2	0	0	1	0	0	0	1	0	1	1	0	2	0
730	0	1	2	1	0	0	2	0	0	0	0	1	1	0	0	1	0	1	2	0	0	0	0	2	0	0	1	2	1	1	0	0	1	1	0	2	1	0	0	2	2	0	0	1	0	1	0	1	1
731	1	2	0	0	0	0	1	1	2	0	1	0	0	0	0	0	0	0	1	0	0	0	0	2	1	1	0	1	0	1	0	1	1	0	1	1	1	0	1	1	1	0	0	0	0	0	0	0	2
732	0	1	1	1	0	0	1	0	1	0	1	0	0	0	0	0	0	0	2	0	0	0	0	2	0	0	1	2	2	1	1	0	2	2	1	2	1	0	0	2	2	0	1	0	1	1	0	0	2
733	0	1	1	0	1	1	2	1	2	0	0	1	2	0	1	0	0	0	1	0	0	0	0	2	0	2	0	1	1	1	0	1	1	1	1	1	1	0	2	0	0	0	1	0	0	1	0	1	2
734	0	2	0	0	0	0	2	0	1	0	0	0	0	0	0	0	0	1	1	0	0	1	1	1	0	1	1	1	2	0	1	1	2	0	1	1	1	0	1	1	1	1	1	0	0	0	0	2	0
735	0	1	1	0	0	1	2	1	2	0	0	1	2	0	1	1	0	0	2	0	0	0	0	2	0	2	1	2	0	1	1	1	1	1	0	2	0	0	1	0	0	0	1	0	2	0	1	1	0
736	0	2	0	1	0	0	1	0	0	0	0	0	0	0	0	0	0	2	0	2	0	0	1	1	0	2	1	2	1	1	1	2	1	2	0	2	2	0	0	2	2	0	0	0	0	0	0	1	1
737	0	0	2	0	0	0	1	0	2	0	0	0	1	0	1	0	0	0	2	0	0	0	2	0	0	0	2	2	0	2	1	1	1	2	1	2	1	0	1	1	1	0	0	0	0	0	0	2	0
738	0	1	2	1	0	0	2	0	1	0	0	2	2	0	1	0	0	0	2	0	0	0	0	2	0	0	1	1	0	1	0	1	0	1	0	2	1	0	1	2	1	0	1	0	1	1	0	2	2
739	0	1	2	2	0	0	2	0	2	0	0	0	0	0	0	0	0	0	1	0	0	0	2	0	1	0	2	2	0	2	0	0	2	0	2	1	1	1	1	0	0	0	0	0	1	0	0	1	1
740	1	1	1	0	0	0	2	1	1	0	1	0	0	0	0	0	0	1	0	0	0	0	0	2	0	2	2	2	1	0	1	1	0	1	0	2	1	0	1	1	0	1	1	0	1	0	0	2	0
741	0	1	2	1	0	0	2	0	2	0	0	1	1	0	0	0	1	0	2	1	1	1	0	2	0	0	1	1	0	1	0	2	1	1	1	1	1	0	0	1	1	0	0	0	0	0	0	1	0
742	0	1	2	1	1	1	2	0	2	0	1	0	0	0	0	0	0	1	1	1	0	0	1	1	0	0	2	2	0	2	1	1	1	1	0	2	2	0	0	2	2	0	1	0	0	0	0	2	0
743	1	2	0	0	0	0	2	0	2	0	0	0	0	0	0	0	0	0	1	1	1	0	0	2	0	1	1	2	1	1	1	0	1	1	1	1	1	0	0	1	1	0	0	0	2	0	0	2	1
744	0	2	1	1	0	0	2	0	0	0	0	1	1	0	0	1	0	0	1	1	0	0	0	2	0	0	2	2	1	1	1	1	1	2	0	2	2	0	0	2	2	0	0	0	0	0	0	1	1
745	0	1	2	0	1	1	0	0	1	0	1	0	0	0	0	1	0	1	1	0	0	0	1	1	0	0	1	1	2	0	1	1	2	0	1	2	2	0	0	2	2	0	0	2	0	2	0	1	1
746	0	2	0	0	0	0	1	0	1	0	1	0	0	0	0	0	0	1	2	0	0	0	0	2	0	1	0	0	1	0	0	0	1	2	0	2	1	0	1	1	1	0	1	0	1	1	0	1	1
747	0	1	0	1	0	0	2	0	2	0	1	0	0	0	0	0	0	0	1	1	1	0	0	2	0	1	1	1	1	1	0	0	0	2	0	2	2	0	0	2	2	0	0	0	0	0	0	2	0
748	0	1	2	0	0	0	2	1	2	0	0	0	2	0	1	0	0	1	1	0	0	0	1	1	1	1	0	1	2	0	0	0	1	1	0	2	0	0	1	0	0	0	2	0	2	1	0	2	0
749	0	1	2	0	0	0	1	1	1	1	1	0	2	1	0	0	1	0	2	1	1	0	1	1	1	1	2	2	1	0	1	1	2	0	1	1	1	1	0	0	0	0	0	2	0	0	0	1	0
750	1	2	0	0	0	0	1	0	1	0	0	1	1	0	0	1	0	0	2	1	1	1	0	2	0	0	1	2	0	1	0	0	1	2	0	2	2	0	0	2	1	0	1	0	1	0	0	2	0
751	0	2	0	0	0	0	2	0	2	0	0	1	1	0	0	1	0	0	2	0	0	0	1	1	1	1	1	1	1	1	0	0	0	2	0	2	1	0	0	1	1	1	2	0	0	0	0	1	0
752	0	2	0	0	0	0	1	0	1	0	1	0	0	0	0	0	0	1	1	1	1	0	0	2	0	1	1	1	0	1	0	2	1	1	1	1	0	0	2	0	0	0	0	0	0	0	0	0	0
753	0	0	2	1	0	0	2	0	2	0	0	0	1	0	1	0	0	0	1	1	1	0	1	2	0	0	1	2	0	1	0	1	2	0	1	1	1	0	1	1	1	0	0	0	0	0	0	2	0
754	0	1	2	1	0	0	2	0	2	0	0	1	1	0	1	0	0	1	0	1	1	0	0	2	0	1	1	1	0	1	0	1	2	0	1	1	2	0	1	1	1	0	1	0	1	0	0	1	2
755	1	0	2	0	0	0	0	0	0	1	2	0	1	0	1	0	0	0	2	0	0	0	1	1	2	2	1	1	0	0	0	0	0	2	0	2	1	0	0	0	0	0	0	0	0	0	0	2	0
756	0	0	2	0	0	0	2	0	1	1	1	0	1	1	0	0	0	2	1	1	1	0	0	2	0	0	2	2	1	1	2	1	1	2	2	1	2	0	2	0	0	1	1	0	1	0	0	2	1
757	1	0	2	0	0	0	2	0	0	0	0	0	0	0	0	0	0	0	1	0	0	0	0	2	0	1	2	2	1	1	2	2	1	2	0	2	1	0	0	0	0	1	1	1	1	0	0	2	1
758	0	1	2	1	0	0	2	0	1	0	0	1	2	0	1	0	0	0	1	1	1	0	0	2	0	1	2	2	1	2	1	0	1	2	2	1	1	0	1	2	1	0	0	1	0	1	0	2	1
759	0	2	0	0	0	0	2	0	2	0	0	0	1	0	0	0	0	0	1	1	1	0	0	2	2	1	2	2	0	1	0	0	1	2	0	2	0	0	2	0	0	1	1	1	1	0	0	2	1
760	0	0	2	0	0	0	1	0	1	0	1	0	1	0	1	0	0	1	0	2	1	0	0	2	0	0	2	2	0	2	0	0	2	0	2	2	1	0	1	2	1	0	0	0	0	1	0	2	1
761	0	0	2	0	1	1	2	0	2	0	0	0	1	1	0	0	0	0	0	0	0	0	0	2	0	1	2	2	0	2	0	1	1	1	1	1	1	0	1	1	1	0	0	0	0	0	0	2	0
762	0	1	1	0	0	0	1	0	0	0	1	0	2	0	2	0	0	1	1	1	1	1	0	2	0	1	1	1	1	0	0	1	1	2	1	2	1	0	0	1	1	0	0	0	0	0	0	2	0
763	0	2	1	0	0	0	2	1	2	0	0	0	1	0	1	0	0	1	1	1	0	0	0	2	1	2	0	1	1	1	0	1	1	1	0	2	1	0	1	1	0	0	1	0	1	2	0	1	1
764	0	1	1	1	0	0	2	0	1	0	0	0	0	0	0	0	0	0	1	0	0	0	1	1	0	0	2	2	1	1	2	1	1	1	0	2	2	0	0	2	2	0	0	0	0	1	0	1	1
765	0	1	2	0	1	1	1	0	1	0	1	0	0	0	0	0	0	1	2	0	0	0	0	2	0	1	2	2	0	2	1	0	2	0	2	1	0	0	2	0	0	2	2	0	1	0	0	0	2
766	1	2	2	1	0	0	2	0	1	0	0	1	1	0	0	1	0	1	2	0	0	0	1	2	0	0	1	2	0	2	0	1	2	0	0	2	2	1	0	1	1	0	0	0	0	0	0	0	2
767	1	2	1	2	0	0	2	0	2	0	1	0	1	1	0	0	0	0	1	1	0	0	0	2	1	0	2	2	0	2	1	1	2	1	1	1	1	0	2	0	0	0	0	0	0	0	0	0	1
768	0	0	2	0	1	1	1	0	1	0	1	0	0	0	0	0	1	1	1	0	0	0	0	2	0	2	2	2	1	1	2	1	2	0	2	0	2	0	0	2	2	0	1	0	1	1	0	2	0
769	0	2	2	0	0	0	1	0	1	0	1	1	1	0	0	1	0	0	0	1	1	0	1	1	1	0	2	1	1	0	0	0	0	2	0	2	1	0	1	1	1	1	1	0	1	0	0	2	0
770	0	1	1	0	0	0	2	0	0	0	1	0	0	0	0	0	1	1	1	0	0	0	1	1	1	1	1	2	2	1	1	0	2	1	1	1	2	0	1	1	1	0	1	0	1	0	0	1	1
771	1	0	2	0	1	1	2	0	1	0	0	2	2	0	1	1	0	1	1	1	0	0	0	2	0	1	1	2	1	1	1	1	2	1	0	2	2	0	1	1	1	0	0	0	0	0	0	2	1
772	0	1	2	0	0	0	1	0	2	0	0	0	0	0	0	0	1	0	2	1	1	0	0	2	0	0	1	2	1	1	1	0	1	0	1	1	1	0	0	2	2	1	1	0	1	0	0	0	2
773	1	1	1	0	0	0	2	0	2	0	1	2	2	0	2	0	0	0	0	1	1	0	0	2	0	0	2	2	0	2	0	1	2	1	1	1	2	0	1	0	0	0	0	0	0	0	0	1	0
774	0	1	2	1	0	0	0	0	1	0	0	0	0	0	0	0	0	0	1	0	0	1	0	2	0	1	2	2	0	2	0	0	1	1	1	2	1	0	2	1	0	1	1	0	1	0	0	1	1
775	1	1	2	1	0	0	1	0	1	0	0	1	2	1	1	0	0	0	0	1	1	0	0	2	0	1	1	1	1	1	0	1	1	2	0	2	0	0	1	1	1	1	1	0	1	1	0	1	0
776	0	1	2	1	1	1	2	0	1	0	0	1	1	1	0	0	0	0	0	1	1	0	2	0	1	0	2	2	0	1	1	0	2	0	1	2	2	0	1	2	1	0	0	2	0	0	0	1	1
777	0	1	1	1	0	0	2	0	2	0	1	1	1	0	0	1	0	0	1	0	0	0	0	2	1	0	2	2	0	2	1	1	2	2	0	2	2	0	1	1	1	0	0	0	0	0	0	2	0
778	0	2	1	0	0	0	2	0	2	0	0	1	2	0	1	0	0	0	1	0	0	0	1	1	1	1	2	2	0	2	2	1	1	1	0	2	1	1	0	0	0	0	0	0	0	0	0	2	0
779	0	0	1	0	0	0	2	0	2	0	0	1	2	0	1	0	0	0	1	0	0	0	1	1	0	2	1	1	2	0	1	0	2	1	0	2	0	0	2	1	0	0	0	0	0	0	0	2	0
780	0	2	0	0	0	0	1	0	1	0	1	0	0	0	0	0	1	1	1	0	0	0	0	2	0	1	2	2	0	2	0	1	1	1	1	1	1	0	1	1	1	0	2	0	1	1	0	1	1
781	0	0	2	2	1	1	2	1	1	0	0	0	0	0	0	0	0	1	2	0	0	0	0	2	0	0	1	1	1	1	0	0	2	1	0	2	2	0	0	1	1	1	1	0	0	2	0	2	0
782	0	0	2	0	0	0	2	0	2	0	0	1	0	0	0	0	0	0	1	2	1	0	0	2	0	0	1	2	0	1	1	0	1	2	0	2	2	0	2	0	0	0	1	0	1	1	0	2	2
783	0	0	2	0	2	2	1	0	0	0	1	0	1	0	1	0	0	1	0	2	1	0	0	2	0	0	0	1	0	0	0	2	1	1	0	2	2	0	0	2	1	0	0	0	0	0	0	2	0
784	0	1	1	1	0	0	2	0	2	0	1	0	0	0	0	0	0	0	1	1	0	0	1	1	1	1	2	2	0	2	1	0	1	1	1	2	1	0	0	2	2	0	1	0	1	0	0	1	0
785	0	1	1	0	1	2	2	0	1	0	0	1	1	0	0	1	0	1	1	1	0	1	0	2	0	0	2	2	0	2	0	0	2	2	0	2	1	0	1	2	1	0	0	0	0	0	0	0	2
786	0	0	2	0	0	0	2	1	1	0	0	0	0	0	0	1	0	0	0	1	1	0	1	1	1	1	2	2	2	1	1	1	2	0	1	1	2	0	0	2	2	0	1	0	2	0	0	0	1
787	0	0	2	1	0	0	2	0	2	0	0	1	1	0	0	1	0	0	2	0	0	0	0	2	0	1	1	2	0	1	0	0	1	2	2	1	2	0	0	2	2	1	1	0	1	0	0	1	1
788	0	1	1	0	0	0	2	0	1	0	0	0	0	0	0	0	1	1	1	0	0	0	0	2	1	2	0	2	0	1	0	2	1	2	0	2	1	0	2	0	0	0	2	0	2	1	0	2	0
789	0	1	2	1	1	1	2	0	2	0	0	1	1	0	0	1	0	1	2	0	0	0	0	2	0	0	0	1	1	1	0	0	0	2	0	2	1	0	2	1	0	1	1	0	0	0	0	0	2
790	0	2	0	0	0	0	2	1	1	0	0	0	1	0	1	0	0	1	2	0	0	0	1	1	1	1	2	0	1	0	0	1	2	0	2	1	1	1	0	1	1	0	2	0	2	1	0	0	2
791	1	2	0	0	0	0	2	0	1	0	0	0	0	0	0	0	0	0	1	0	0	0	1	1	1	2	1	2	0	1	1	1	0	2	0	2	0	0	1	0	0	0	0	0	1	0	0	0	2
792	0	1	2	1	0	0	0	0	1	0	1	0	0	0	0	0	0	0	2	0	0	0	0	2	0	1	0	1	0	0	1	0	0	2	0	2	1	0	1	1	1	0	0	0	2	0	0	2	1
793	0	0	2	1	1	1	1	1	1	0	1	1	1	0	1	0	0	0	2	0	0	0	0	2	0	1	2	2	0	2	0	1	1	2	0	2	1	0	1	1	1	0	0	0	1	0	0	1	1
794	0	1	1	0	0	0	2	0	2	0	0	1	1	0	0	1	0	1	2	0	0	0	1	1	0	1	1	1	1	2	0	0	0	1	0	2	1	0	0	0	0	0	0	1	0	0	0	2	0
795	0	0	2	0	1	1	2	0	1	0	0	0	1	0	1	0	1	1	1	0	0	0	1	1	1	1	2	2	1	1	1	2	1	2	0	2	0	0	1	0	0	2	2	0	1	1	0	1	1
796	1	1	2	0	1	1	1	0	2	1	0	1	1	0	0	0	0	2	2	0	0	0	0	2	0	0	1	2	1	1	0	2	2	0	1	1	1	0	0	1	1	0	1	0	1	0	0	0	2
797	1	0	2	0	2	2	1	0	1	0	1	0	1	0	1	0	0	2	1	1	1	0	0	2	0	0	2	2	0	2	0	0	0	1	2	2	1	0	2	1	0	1	1	0	1	0	0	0	2
798	0	0	2	1	0	0	2	1	2	0	0	0	0	0	0	1	0	0	0	1	1	0	0	2	1	1	2	2	1	2	0	0	2	1	0	2	1	0	0	1	1	0	0	0	2	0	0	2	0
799	0	1	1	0	1	1	2	0	2	0	1	0	1	0	1	0	0	1	1	1	1	0	0	2	1	1	1	1	1	1	0	0	2	2	0	2	1	0	1	1	0	0	0	0	0	0	0	1	1
800	0	1	1	1	0	0	2	0	1	0	0	0	1	1	0	0	0	0	1	0	0	0	1	1	0	0	2	2	0	1	1	1	1	1	0	2	1	1	0	0	0	0	1	0	1	1	0	2	0
801	0	0	2	0	0	0	1	0	1	0	1	0	1	1	0	0	0	1	0	1	1	1	0	2	0	0	1	1	0	1	0	0	2	1	1	1	1	0	2	0	0	0	0	1	0	0	0	1	1
802	0	0	2	0	0	0	2	0	2	0	1	0	1	0	1	0	0	2	1	0	0	0	1	1	1	2	2	2	0	0	0	1	0	2	0	2	2	0	0	2	2	0	1	0	1	0	0	0	1
803	0	1	1	0	1	1	2	0	2	0	1	0	0	0	0	0	0	0	0	1	0	0	0	2	0	1	1	2	0	2	0	1	1	2	0	2	2	0	1	1	1	0	0	0	0	0	1	2	0
804	0	1	1	0	0	0	2	0	1	0	1	0	1	0	1	0	0	0	1	1	1	0	1	1	0	1	0	1	0	1	0	0	0	2	0	1	1	0	0	1	1	1	1	0	1	0	0	2	0
805	0	0	2	0	1	1	2	0	2	0	2	0	0	0	0	0	0	0	1	0	0	0	0	2	0	1	1	2	2	2	0	0	1	0	2	1	2	0	0	2	2	0	1	0	0	0	0	2	0
806	0	2	0	0	0	0	2	0	2	0	1	0	2	0	2	0	0	0	1	0	0	0	1	1	0	1	1	1	0	1	1	1	2	1	1	1	2	0	0	2	2	0	0	0	0	0	0	2	1
807	0	0	2	0	1	1	2	0	2	0	1	1	1	0	1	0	0	0	1	0	0	1	0	2	0	1	1	2	1	1	0	0	1	1	1	1	1	0	1	1	1	1	1	0	1	0	0	2	0
808	0	2	0	0	0	0	2	0	2	0	0	0	0	0	0	0	0	1	1	0	0	0	0	2	0	1	2	2	0	2	0	0	1	1	1	2	1	0	0	2	2	1	1	0	1	1	0	2	0
809	0	1	2	1	0	0	1	0	0	0	2	0	0	0	0	0	0	0	0	0	0	0	1	1	0	0	2	2	0	2	1	0	0	0	0	2	1	0	0	2	2	1	1	0	0	0	0	1	1
810	0	2	0	1	0	0	2	0	2	0	0	0	0	0	0	0	0	1	1	0	0	0	1	1	1	1	2	2	1	1	1	1	2	2	0	2	2	0	1	1	1	0	0	0	2	0	0	2	1
811	0	1	1	1	0	0	2	1	1	0	1	1	1	0	0	1	0	1	2	0	0	0	0	2	0	1	1	2	1	1	1	0	0	2	0	2	2	0	0	2	2	1	1	0	0	0	0	1	1
812	0	1	1	0	0	0	2	0	1	0	0	0	1	0	1	0	0	0	2	0	0	0	0	2	0	2	0	1	0	1	0	1	1	1	0	2	2	0	0	2	2	0	0	0	1	1	0	2	1
813	0	1	1	0	1	1	2	1	1	0	0	0	1	0	1	0	0	0	0	1	1	0	0	2	0	0	1	1	1	0	0	1	1	1	0	2	2	0	0	1	1	0	0	0	0	0	0	2	0
814	1	1	2	1	0	0	1	0	1	0	0	1	1	0	1	0	0	1	1	2	1	0	1	1	0	0	2	2	0	2	0	0	2	1	0	2	2	0	1	1	1	1	1	0	1	1	0	0	2
815	0	2	1	0	0	0	2	0	1	0	0	1	1	0	0	1	0	0	1	0	0	0	0	2	0	1	0	1	1	1	0	0	2	1	0	2	2	0	2	0	0	0	0	0	0	0	0	2	1
816	0	2	0	0	0	0	2	1	2	0	0	1	1	0	0	1	0	1	1	1	0	0	0	2	0	0	2	2	0	2	0	1	1	1	1	1	1	0	0	2	2	0	1	0	1	1	0	0	1
817	0	2	0	0	0	0	2	1	1	0	0	1	1	0	1	0	0	1	1	1	1	0	1	1	0	1	2	2	1	0	1	0	2	2	0	2	1	0	0	2	2	0	0	0	0	0	0	2	0
818	0	1	1	0	0	0	2	1	1	0	1	0	0	0	0	0	0	0	1	0	0	0	0	2	0	1	1	1	0	1	0	0	0	0	1	1	1	0	1	1	1	1	1	1	1	0	0	1	1
819	0	1	1	1	0	0	2	0	1	0	1	0	1	0	1	0	0	1	2	0	0	0	0	2	0	2	2	2	0	2	1	0	0	2	0	2	0	1	0	0	0	0	0	0	0	0	0	1	0
820	0	0	2	0	1	1	2	0	2	0	0	0	0	0	0	0	0	2	1	1	1	0	2	0	0	1	1	1	1	1	1	0	2	2	0	2	2	0	1	1	1	0	0	0	0	0	0	0	2
821	0	1	2	0	0	0	2	0	2	0	1	1	1	0	1	0	0	2	2	0	0	1	0	2	0	0	1	1	2	0	1	0	2	1	1	2	1	0	1	1	1	2	2	0	0	0	0	1	1
822	0	1	1	0	0	0	2	0	1	0	0	1	1	0	0	1	0	0	0	1	1	0	0	2	0	2	2	2	0	2	1	1	1	1	0	2	1	1	0	1	1	0	0	1	0	0	0	2	1
823	0	1	0	1	0	0	1	1	2	0	1	1	1	0	0	0	0	0	1	1	1	0	0	2	0	1	1	2	1	1	1	1	2	0	2	0	1	0	1	1	1	0	0	0	0	0	0	2	1
824	1	1	2	0	0	0	1	1	1	0	0	2	2	0	2	0	0	1	2	1	1	0	0	2	0	1	1	1	1	1	0	1	1	1	0	2	1	0	1	2	2	0	0	1	0	0	0	1	1
825	0	1	1	0	0	0	1	0	0	0	1	1	1	0	0	0	0	0	1	0	0	0	0	2	0	0	0	1	2	0	0	0	1	0	2	1	0	1	1	0	0	1	1	0	1	1	0	0	2
826	0	2	0	1	0	0	2	0	1	0	0	0	1	0	1	0	0	0	1	1	1	0	0	2	0	2	1	2	1	1	1	1	2	2	0	2	2	0	2	0	0	0	0	0	0	0	0	2	0
827	0	1	1	0	0	0	1	0	2	0	0	1	2	0	0	1	0	1	2	0	0	0	0	2	0	0	2	2	0	2	0	1	2	0	1	1	2	0	2	0	0	0	0	0	0	0	0	0	2
828	1	1	1	0	0	0	1	0	0	0	2	1	1	0	0	1	0	0	1	0	0	0	0	2	0	1	1	2	1	1	1	1	1	2	1	2	1	0	1	1	1	1	1	0	0	0	0	0	1
829	0	1	1	0	0	0	2	0	2	0	0	1	0	0	0	0	0	1	1	0	0	0	0	2	1	0	1	1	1	1	1	1	1	2	1	2	1	0	2	0	0	0	0	0	2	1	0	0	2
830	0	0	2	1	1	1	1	0	1	0	1	1	1	0	0	0	0	2	2	1	0	0	0	2	0	2	2	2	0	2	0	1	2	0	2	1	1	0	1	1	1	1	1	0	1	1	0	0	2
831	0	0	2	1	1	1	2	0	0	0	0	0	1	0	1	0	0	0	1	1	1	0	0	2	0	1	1	1	0	1	0	0	1	1	1	1	1	0	1	1	1	1	1	0	0	1	0	1	1
832	1	2	1	1	0	0	2	1	2	0	0	0	0	0	0	0	0	0	1	0	0	0	0	2	0	1	2	2	1	1	1	0	1	1	1	1	1	1	0	1	1	0	2	0	2	1	0	0	1
833	1	1	2	0	1	1	0	0	1	0	0	1	2	0	1	1	0	0	1	0	0	0	0	2	1	1	2	2	0	2	1	0	1	2	0	2	2	0	0	2	1	1	1	0	2	1	0	2	0
834	0	1	1	0	0	0	2	1	1	0	1	0	1	0	1	0	0	1	2	0	0	0	0	2	1	0	2	2	1	1	2	1	1	1	1	2	1	0	1	1	1	0	1	0	0	0	0	1	1
835	1	2	0	0	0	0	2	0	1	0	0	0	1	0	1	0	0	1	1	1	1	0	0	2	0	1	1	2	0	2	0	1	1	2	0	2	2	0	1	0	0	1	2	0	0	0	0	1	1
836	0	1	0	0	0	0	1	0	1	0	2	0	0	0	0	0	0	0	1	0	0	0	1	1	1	1	2	2	0	2	1	2	2	0	1	1	1	0	1	0	0	0	1	0	1	2	0	2	1
837	1	2	0	0	0	0	1	0	1	0	1	0	1	0	1	0	0	0	0	1	1	0	1	1	0	1	0	1	2	0	0	1	2	2	0	2	1	0	0	1	1	0	1	0	0	0	0	1	1
838	0	0	2	0	0	0	2	0	1	1	1	1	2	0	1	0	0	0	2	0	0	1	0	2	0	2	1	1	1	2	0	1	1	2	0	2	0	0	1	0	0	0	1	0	1	0	0	1	1
839	1	2	2	1	0	0	2	0	2	0	0	1	1	0	1	0	0	0	2	1	1	0	1	1	1	1	2	2	0	0	0	1	2	1	1	2	1	0	1	1	1	0	0	0	0	1	0	2	0
840	0	1	2	0	1	1	2	0	2	0	0	1	1	0	0	1	1	2	2	0	0	0	1	1	1	1	2	1	1	1	0	0	2	2	1	2	0	1	0	0	0	0	0	0	0	0	0	2	0
841	0	0	2	0	0	0	1	0	1	0	1	1	1	0	0	0	0	0	1	0	0	0	0	2	0	0	2	2	1	2	1	0	1	2	0	2	2	0	2	0	0	0	0	0	1	1	0	2	1
842	1	1	2	1	0	0	1	1	1	1	1	0	0	0	0	0	1	2	2	0	0	0	0	2	0	1	2	2	0	1	0	0	1	1	1	1	1	1	1	0	0	0	1	0	1	1	0	2	0
843	0	2	0	0	0	0	2	1	2	0	0	0	1	0	1	0	0	1	1	0	0	0	0	2	1	1	1	2	0	1	2	1	2	1	1	1	1	0	1	1	1	0	0	1	0	0	0	1	1
844	0	2	1	0	0	0	2	0	2	1	1	0	1	0	1	0	0	0	1	0	0	0	0	2	0	1	1	1	1	1	0	1	1	1	0	2	0	0	0	0	0	0	0	0	0	1	0	0	2
845	0	0	2	1	1	1	2	0	2	0	0	2	2	0	0	1	0	0	0	1	1	0	0	2	0	2	2	2	1	1	1	1	2	1	1	2	2	0	1	1	1	0	1	0	1	0	0	0	2
846	0	1	2	0	0	0	2	0	1	0	0	0	0	0	0	0	0	0	1	2	1	0	2	0	0	1	2	2	0	2	0	1	0	1	1	1	1	0	0	2	2	0	1	0	1	1	0	2	0
847	0	1	1	0	0	0	1	0	1	1	1	0	0	0	0	0	1	1	1	0	0	0	0	2	0	2	2	2	1	2	0	0	1	1	0	2	1	0	1	2	1	0	1	0	1	0	0	0	2
848	1	0	2	1	1	1	2	1	1	0	1	1	0	0	0	0	0	1	0	2	2	0	0	2	0	2	2	2	1	1	1	0	0	1	1	1	1	1	0	1	1	1	1	1	2	0	0	2	0
849	0	2	2	1	0	0	2	0	1	0	1	1	2	1	1	0	0	0	0	1	0	0	0	2	1	0	2	2	0	2	0	0	1	2	0	2	1	1	0	1	1	0	0	0	0	1	0	2	0
850	0	0	2	1	0	0	2	0	1	0	0	0	2	0	2	0	0	0	1	1	1	0	2	0	1	1	2	1	1	1	0	0	2	1	1	1	1	0	1	1	1	0	0	0	0	1	0	0	2
851	1	2	0	0	0	0	2	0	2	0	0	1	1	0	0	1	0	1	2	0	0	0	0	2	0	1	1	2	2	0	1	1	1	0	2	1	0	0	2	0	0	0	0	0	0	0	0	1	1
852	0	1	2	0	0	0	2	0	2	0	1	0	1	0	1	0	0	1	2	0	0	0	2	0	0	1	0	2	1	0	0	1	1	1	0	2	1	0	0	0	0	0	0	0	2	1	0	2	2
853	1	0	2	2	1	1	1	2	2	0	0	0	0	0	0	0	0	0	1	0	0	0	1	1	1	2	1	2	1	1	0	1	1	2	0	2	2	0	1	1	1	0	2	0	1	1	0	2	0
854	0	2	1	1	0	0	2	0	2	0	1	0	0	0	0	0	1	0	2	1	1	0	1	1	1	0	2	2	0	1	0	1	2	0	1	1	2	0	0	1	1	0	0	0	0	0	0	1	2
855	0	0	2	0	0	0	1	1	2	0	0	0	1	0	1	0	0	1	1	1	0	1	0	2	0	1	0	1	2	0	0	1	2	1	1	1	1	0	1	1	1	0	1	0	2	0	0	2	0
856	0	0	2	2	1	1	2	0	1	0	1	0	1	0	1	0	0	0	1	0	0	0	0	2	0	1	2	2	0	2	0	1	2	0	0	2	1	0	2	0	0	0	0	0	1	1	0	2	1
857	0	0	2	1	0	0	2	0	1	0	0	0	0	0	0	0	0	0	2	1	1	0	0	2	0	1	1	2	0	1	1	1	2	0	0	2	1	0	1	2	1	0	1	0	0	0	0	2	1
858	0	1	1	1	0	0	2	0	2	0	1	1	1	0	0	1	0	0	2	0	0	0	0	2	0	1	1	1	1	1	1	1	2	2	0	2	1	0	0	1	1	0	0	0	0	0	0	2	0
859	0	0	2	0	1	1	2	1	1	0	0	0	1	0	1	0	0	1	1	2	1	0	2	0	0	0	0	0	1	1	0	1	2	2	0	2	0	0	1	1	1	0	0	0	0	0	0	2	1
860	0	1	2	0	1	1	1	0	1	1	1	0	1	0	1	0	0	0	1	0	0	0	0	2	0	1	1	2	0	1	1	0	1	1	1	1	2	0	1	1	1	1	1	0	2	1	0	1	1
861	1	2	0	1	0	0	1	0	0	0	1	0	1	0	0	0	0	1	1	0	0	0	0	2	1	0	1	2	0	1	1	0	2	2	0	2	1	1	0	1	1	1	2	0	1	1	0	0	2
862	0	2	0	0	0	0	1	0	2	0	0	0	1	0	1	0	0	1	0	2	2	0	0	2	0	1	1	2	0	2	0	0	1	2	0	2	1	0	1	1	1	0	0	1	1	0	0	1	1
863	0	1	0	1	0	0	2	1	2	0	0	1	1	0	0	1	0	1	1	1	0	0	0	2	0	0	2	1	1	0	0	1	2	0	1	1	2	0	0	2	2	0	1	0	1	1	0	1	1
864	0	2	1	0	0	0	2	0	1	0	0	0	2	1	0	0	0	0	2	0	0	0	1	1	0	1	2	2	0	2	0	0	2	1	0	2	1	0	1	1	1	0	0	0	0	0	0	1	1
865	0	2	1	1	0	0	2	0	2	0	0	1	0	0	0	0	0	0	2	0	0	0	0	2	1	1	0	1	1	0	0	1	2	0	1	1	2	0	0	2	2	0	0	1	0	1	0	0	1
866	0	1	1	0	1	1	2	0	1	0	0	0	1	0	1	0	0	1	0	1	0	0	0	2	0	2	2	2	1	2	1	1	1	1	1	1	2	0	1	1	1	0	0	1	0	0	0	1	2
867	0	1	1	0	0	0	2	0	2	0	0	1	2	0	1	1	0	0	0	0	0	0	0	2	0	0	1	1	2	0	0	1	2	2	0	2	1	1	0	0	0	0	0	0	1	1	0	2	0
868	0	1	1	1	0	0	1	0	1	0	1	0	2	0	1	0	0	1	2	0	0	0	1	1	1	1	1	1	2	0	0	0	2	1	1	2	2	0	0	2	2	0	1	0	1	1	1	1	0
869	0	0	2	1	1	1	1	0	1	0	1	1	2	0	2	0	1	1	1	0	0	0	0	2	0	1	1	1	1	1	1	1	2	1	2	2	1	1	0	1	1	0	0	0	0	0	0	1	1
870	1	0	2	1	0	0	1	0	1	0	1	0	1	0	1	0	0	0	2	0	0	0	0	2	1	0	2	2	1	2	0	1	1	1	1	1	1	0	0	1	1	1	1	0	1	1	0	1	1
871	1	2	1	0	0	0	2	0	2	1	1	1	1	0	1	0	0	1	1	0	1	0	0	2	0	2	1	2	0	1	1	2	1	1	1	1	2	0	0	1	1	0	1	0	1	0	0	1	0
872	1	0	2	0	0	1	2	0	2	0	1	0	0	0	0	0	0	0	1	1	1	0	1	1	0	0	2	2	0	2	1	1	1	0	2	1	1	0	0	1	1	0	1	0	1	1	0	2	2
873	0	0	2	0	0	0	1	0	0	0	1	0	0	0	0	0	0	1	1	1	0	0	1	1	1	1	2	2	0	2	1	0	1	1	0	2	2	0	0	2	1	0	0	0	0	0	0	1	1
874	0	2	0	0	0	0	2	0	2	0	0	0	1	0	1	0	0	1	1	1	0	0	2	0	0	1	2	2	1	1	1	0	1	1	1	2	2	0	0	2	2	0	0	0	1	0	0	2	0
875	0	1	1	0	0	0	1	1	1	0	1	0	0	0	0	0	0	0	2	1	1	0	0	2	0	1	2	2	0	2	1	1	2	1	1	1	2	0	0	1	1	1	1	0	0	0	0	1	1
876	1	1	2	1	0	0	1	0	1	1	1	0	1	0	1	0	0	0	1	0	0	0	0	2	0	0	1	1	0	1	1	0	2	0	1	1	0	0	1	0	0	0	1	0	1	0	0	0	2
877	1	2	1	0	0	0	1	0	0	1	2	0	0	0	0	0	0	1	1	0	0	0	0	2	0	0	2	2	0	2	0	0	1	1	1	2	0	1	1	0	0	1	1	0	0	0	0	1	1
878	0	1	1	0	0	0	2	0	2	0	1	0	1	0	1	0	0	0	1	0	0	0	2	0	1	0	2	2	1	2	0	2	2	0	1	1	1	0	2	1	0	0	1	0	1	0	0	2	0
879	0	1	1	1	0	0	2	1	2	0	0	1	1	0	0	0	0	0	2	0	0	0	0	2	0	0	1	1	2	0	1	1	0	2	0	2	1	0	2	1	0	0	2	0	2	1	0	2	1
880	0	2	1	1	0	0	2	0	1	0	1	1	1	0	0	1	0	1	1	1	0	0	0	2	0	0	1	1	1	1	0	2	2	0	1	1	2	0	0	2	2	0	0	0	1	0	0	2	0
881	0	0	2	0	0	0	2	0	2	0	0	1	2	0	2	0	0	1	2	0	0	1	1	1	0	0	1	0	2	0	0	0	2	2	1	2	2	0	1	1	1	0	1	0	0	2	0	0	2
882	1	1	1	0	0	0	2	0	1	0	0	0	0	0	0	0	0	0	1	1	1	0	0	2	0	0	2	2	1	2	0	0	1	0	1	1	1	1	0	1	1	0	1	0	1	1	0	0	1
883	0	1	1	0	0	0	1	0	0	0	0	1	1	0	0	1	0	0	2	0	0	1	0	2	0	0	2	2	1	1	2	1	1	2	0	2	1	0	1	1	1	0	0	0	0	0	0	1	0
884	0	2	0	0	0	0	2	0	1	0	1	1	2	0	2	0	1	1	1	0	0	0	0	2	0	2	2	2	0	1	0	1	1	2	0	2	1	0	2	0	0	0	1	0	0	1	0	2	0
885	0	2	1	0	0	0	2	0	2	0	0	0	1	0	2	0	0	1	1	0	0	0	0	2	0	2	0	2	2	1	1	2	2	0	2	0	1	0	0	1	1	0	0	0	0	0	0	1	0
886	0	1	1	0	1	1	2	0	2	0	0	1	2	0	1	0	0	1	1	1	1	0	1	1	1	1	1	2	0	1	1	1	2	2	0	2	2	0	1	1	1	1	1	0	1	1	0	2	0
887	0	2	1	0	1	1	2	0	2	0	0	0	1	0	0	0	0	1	2	1	1	0	0	2	0	1	2	2	0	2	1	1	2	2	0	2	1	0	0	2	2	0	1	0	1	0	0	2	0
888	0	1	1	1	0	0	2	0	2	0	0	0	0	0	0	0	0	0	1	0	0	0	0	2	1	2	1	2	1	1	1	1	1	2	1	2	2	0	0	1	1	0	0	0	0	1	0	1	1
889	0	0	2	0	0	0	2	0	1	0	1	1	1	0	0	1	0	1	1	1	0	0	1	1	1	1	1	1	1	0	0	1	2	2	0	2	1	0	0	2	2	0	0	0	0	0	0	2	1
890	1	1	1	0	0	0	1	1	2	0	0	0	0	0	0	0	0	1	2	1	1	0	0	2	0	0	2	2	0	2	0	0	1	2	1	2	1	0	2	1	0	0	1	0	1	0	0	0	2
891	0	2	1	0	0	0	2	0	2	0	0	1	2	0	2	0	0	2	2	0	0	0	0	2	1	0	0	1	0	1	0	2	1	0	2	0	1	0	2	0	0	0	0	0	0	1	0	0	1
892	0	1	2	0	1	1	0	0	1	1	1	0	0	0	0	0	0	0	1	2	1	0	0	2	0	0	2	2	0	2	0	0	1	1	0	2	1	1	0	1	1	0	0	0	0	1	0	1	1
893	0	1	2	1	0	0	2	1	2	0	0	0	2	0	1	0	0	1	0	2	2	0	1	1	1	1	2	2	0	2	0	1	0	2	0	2	1	1	0	1	1	1	1	0	0	0	0	1	1
894	1	2	1	0	0	0	2	0	2	0	0	0	1	0	1	0	1	2	1	1	1	0	1	1	1	1	2	2	0	1	0	0	2	1	2	1	1	0	0	2	2	0	0	0	0	2	0	2	0
895	0	0	2	0	1	1	2	0	0	0	1	0	0	0	0	0	1	2	0	2	2	0	0	2	0	2	1	1	1	1	0	1	2	0	1	1	2	0	0	1	1	0	0	1	0	0	0	0	2
896	1	2	0	0	0	0	2	0	1	0	0	0	0	0	0	0	0	0	2	0	0	1	0	2	0	1	1	1	2	0	1	2	1	0	2	0	1	0	1	1	1	0	2	0	1	1	0	2	1
897	1	1	2	0	0	0	2	0	1	0	1	1	1	0	0	1	0	1	1	1	1	2	0	2	0	1	1	2	1	1	0	0	1	0	1	2	2	0	0	2	2	0	1	0	0	0	0	2	0
898	1	1	1	0	1	1	1	0	1	0	1	0	0	0	0	0	0	0	1	0	0	0	0	2	2	1	1	2	1	1	1	0	1	2	1	2	2	0	1	1	1	0	0	0	0	0	0	2	0
899	0	0	2	1	1	1	1	0	1	0	1	0	1	0	1	0	0	0	2	0	0	0	0	2	0	1	2	2	0	2	1	2	2	0	1	1	0	1	0	0	0	0	0	0	0	1	0	1	1
900	0	1	2	1	0	0	1	0	2	0	0	0	0	0	0	0	0	0	2	1	1	0	0	2	0	0	2	2	0	2	1	1	1	1	1	2	1	0	1	2	1	0	0	0	0	0	0	2	1
901	0	1	2	0	1	1	1	0	0	0	0	0	0	0	0	0	0	2	2	0	0	0	1	1	0	0	0	2	2	0	0	0	1	1	1	2	2	0	1	1	1	0	1	0	0	0	0	0	2
902	0	2	1	0	0	0	2	1	2	0	0	0	1	0	1	0	0	2	0	2	0	0	0	2	1	2	2	2	1	1	2	1	0	2	0	2	0	0	2	0	0	0	1	1	1	2	0	0	1
903	0	1	1	1	1	1	1	0	1	0	1	1	2	0	1	1	1	0	2	1	1	0	1	1	1	0	1	2	1	1	1	1	0	1	0	2	0	0	0	1	1	1	1	1	2	0	0	2	0
904	0	1	2	1	0	0	1	1	1	0	1	0	0	0	0	0	0	0	1	1	1	0	0	2	0	1	2	2	0	2	1	1	1	0	2	1	0	0	1	0	0	0	0	0	1	1	0	1	1
905	0	1	1	0	1	1	1	0	1	0	0	0	1	0	1	0	1	0	2	1	1	0	0	2	0	0	2	2	1	1	2	0	2	1	0	2	1	0	2	0	0	0	1	0	1	2	0	1	1
906	1	0	2	0	0	0	0	0	0	1	2	1	1	1	0	0	0	1	1	1	0	0	0	2	0	1	1	1	1	1	0	0	1	2	0	2	1	0	1	2	1	0	1	0	2	1	0	1	1
907	0	1	1	0	0	0	2	1	2	0	0	0	0	0	0	0	0	0	1	1	1	0	0	2	0	1	2	2	1	1	1	1	1	1	1	2	2	0	2	0	0	0	0	0	0	0	0	1	1
908	1	1	2	1	0	0	1	1	1	0	1	0	0	0	0	0	0	0	2	1	1	0	1	1	0	0	1	1	2	0	1	1	2	0	1	1	1	1	0	1	1	0	0	2	0	0	0	2	0
909	0	1	1	0	0	0	1	0	0	0	1	0	0	0	0	0	0	0	1	1	1	0	1	1	1	0	1	1	0	1	1	1	2	1	1	2	1	0	0	2	2	0	1	0	1	0	0	1	1
910	1	1	2	1	0	0	1	0	1	0	1	0	0	0	0	0	0	1	0	0	0	0	0	2	0	0	2	2	0	2	1	1	2	2	0	2	1	0	0	2	1	0	0	0	1	1	0	1	1
911	0	1	1	0	0	0	1	0	1	0	1	1	2	0	1	1	0	0	1	1	1	0	0	2	0	1	1	1	1	2	0	1	2	0	0	2	1	0	1	1	1	0	0	0	0	0	0	1	2
912	0	1	1	0	0	1	2	0	2	0	0	0	1	0	1	0	0	1	2	0	0	0	0	2	0	2	2	2	1	2	0	1	1	2	0	2	1	0	1	2	1	1	1	1	0	1	0	2	0
913	0	0	2	1	0	0	2	0	1	0	0	0	1	1	0	0	0	0	0	1	0	0	1	1	1	1	2	2	0	2	1	0	1	1	1	1	2	0	2	1	1	1	1	0	1	0	0	2	0
914	0	2	1	0	0	0	1	1	2	0	1	1	1	0	1	0	0	0	1	0	0	1	0	2	0	1	2	2	0	1	1	0	1	0	1	1	1	0	1	1	1	0	0	0	0	0	0	1	1
915	0	1	1	0	1	1	1	0	1	0	0	1	1	0	0	1	0	0	1	0	0	0	1	1	1	0	2	2	1	1	2	1	1	1	1	2	1	0	2	0	0	1	1	0	1	0	0	1	1
916	0	0	2	1	1	1	2	1	1	0	1	0	1	0	1	0	0	1	0	1	1	0	0	2	0	1	1	2	1	1	1	0	2	2	1	1	1	0	0	0	0	1	1	0	0	0	0	1	1
917	1	0	2	2	1	1	1	1	1	0	1	1	1	0	0	1	0	2	1	1	1	0	0	2	0	1	2	2	2	2	0	1	2	1	1	2	1	0	1	1	0	0	0	0	0	0	0	2	0
918	0	1	1	0	0	0	1	0	1	0	0	0	1	0	1	0	0	0	1	0	0	0	0	2	0	2	2	1	1	0	0	1	2	0	1	1	2	0	0	2	2	0	0	1	0	0	0	1	1
919	0	2	0	0	0	0	2	0	1	0	0	1	1	0	1	0	0	1	0	1	0	1	1	1	0	0	1	1	1	1	0	2	1	2	0	2	0	0	1	0	0	0	1	0	1	2	0	1	1
920	0	2	1	0	0	0	1	0	1	0	0	1	1	0	0	1	0	0	2	0	0	0	0	2	0	1	1	1	1	1	0	0	1	0	1	1	1	0	1	1	0	0	0	0	0	2	0	2	1
921	0	2	1	0	0	1	2	0	2	0	1	1	2	0	1	1	0	1	2	0	0	0	1	1	1	0	1	1	2	1	0	2	1	0	2	0	1	1	1	0	0	0	0	1	0	0	0	1	1
922	0	1	2	0	1	1	1	0	2	0	0	0	1	0	1	0	0	0	1	1	0	1	0	2	0	0	2	2	1	1	0	1	1	0	2	0	0	0	2	0	0	1	1	0	1	0	0	1	1
923	1	0	2	0	1	1	2	0	2	0	0	1	1	0	0	1	0	2	0	2	0	0	0	2	0	1	2	2	0	2	0	1	1	2	1	2	1	0	2	0	0	1	1	0	1	1	0	1	1
924	1	1	1	0	0	0	2	0	1	0	0	0	0	0	0	0	0	0	1	1	0	0	1	1	1	1	0	1	0	0	0	1	1	1	1	1	1	2	0	1	1	0	0	0	0	2	0	1	2
925	0	1	1	0	0	0	1	1	1	0	1	1	2	0	2	0	0	1	0	1	1	0	0	2	0	1	2	2	1	1	1	0	2	1	0	2	0	0	0	0	0	0	0	0	0	0	0	0	0
926	0	1	2	0	0	0	2	0	1	0	1	0	0	0	0	0	0	0	2	0	0	0	1	1	1	1	2	2	0	2	0	0	2	1	1	2	2	0	1	2	1	0	0	1	1	0	0	0	2
927	1	1	2	1	0	0	2	0	2	0	0	0	0	0	0	0	0	0	2	0	0	0	2	0	1	1	1	2	2	0	1	0	1	1	1	1	0	1	1	1	0	0	1	0	1	0	0	1	1
928	1	1	1	0	0	0	2	0	2	0	1	0	0	0	0	0	0	1	1	1	1	0	0	2	1	2	1	2	0	1	1	1	0	1	1	1	1	0	0	1	1	0	0	0	0	0	0	1	0
929	0	2	1	0	0	0	1	0	1	0	1	1	1	0	0	1	0	2	1	1	0	0	0	2	0	1	0	1	1	1	0	1	1	1	1	1	1	0	2	1	0	0	1	0	1	2	0	0	1
930	0	1	1	0	0	0	2	1	1	0	0	1	1	0	0	1	0	0	1	0	0	0	0	2	0	0	1	2	1	1	0	0	0	2	0	2	2	0	2	0	0	0	0	0	1	1	0	2	1
931	0	0	2	0	1	1	2	1	2	0	0	0	0	0	0	0	0	2	2	0	0	0	0	2	0	0	2	1	1	1	0	1	1	0	1	1	0	1	1	1	0	1	1	0	1	0	0	2	1
932	0	2	1	1	0	0	2	0	2	0	1	1	1	0	0	1	0	1	0	1	1	0	0	2	0	0	1	1	2	0	1	0	1	0	1	1	0	0	2	1	0	0	0	1	0	0	0	1	0
933	0	2	0	0	0	0	1	0	0	0	2	0	0	0	0	0	0	1	2	0	0	0	0	2	0	1	0	1	0	1	0	0	1	1	0	2	1	0	0	2	2	0	1	0	0	0	0	0	1
934	1	2	0	0	0	0	2	0	2	0	1	0	0	0	0	0	0	1	1	1	1	0	0	2	0	1	1	2	1	1	0	0	0	1	0	2	0	0	1	1	1	0	2	0	2	1	0	0	2
935	0	1	1	0	0	0	2	1	1	0	1	0	0	0	0	0	1	1	1	1	0	0	0	2	0	0	2	2	0	2	1	0	2	1	0	2	0	0	2	0	0	0	1	0	0	0	0	1	1
936	0	1	1	1	0	0	2	0	2	0	1	1	2	0	1	0	0	0	2	0	0	0	0	2	0	1	2	2	0	2	0	1	2	1	1	1	1	0	0	0	0	0	1	0	1	0	1	1	1
937	0	1	2	0	1	1	2	1	1	1	0	0	0	0	0	0	1	1	2	1	1	0	0	2	0	1	0	0	1	0	0	1	1	1	0	2	1	0	1	1	1	1	1	1	2	0	0	1	2
938	1	2	0	0	0	0	2	1	1	1	0	0	1	0	1	0	0	1	1	1	0	0	1	1	0	0	0	1	1	1	0	1	1	2	2	1	1	0	0	1	1	1	1	0	1	1	0	1	1
939	0	0	2	0	0	0	2	0	1	0	0	1	1	0	1	0	0	1	0	1	1	0	0	2	0	1	2	2	1	1	2	1	1	2	1	2	2	0	0	1	1	0	0	0	1	1	0	2	1
940	0	1	1	0	1	1	2	0	2	0	0	0	0	0	0	0	0	1	1	1	0	0	1	1	1	1	0	1	2	0	0	2	1	1	0	2	1	0	1	1	1	0	0	0	0	0	0	1	0
941	1	2	1	0	0	0	2	0	1	0	0	0	1	0	1	0	0	1	1	1	0	0	0	2	0	1	2	2	0	2	1	0	1	1	0	2	2	0	0	1	1	1	1	0	1	2	0	1	1
942	0	0	2	0	0	0	1	0	1	0	1	0	0	0	0	0	0	2	0	2	0	0	0	2	0	0	0	2	2	1	1	0	2	2	0	2	1	0	1	1	0	0	0	0	1	0	0	1	1
943	0	0	2	1	0	0	1	0	2	0	0	1	2	0	1	1	0	1	1	1	1	0	1	1	1	1	1	1	2	1	0	2	1	0	2	0	2	0	0	2	2	1	1	1	1	0	0	1	1
944	0	2	0	1	0	0	1	0	0	1	2	0	1	0	0	0	0	0	2	1	1	0	1	1	0	1	2	2	1	2	0	0	0	2	0	2	1	0	0	1	1	0	0	0	0	0	0	2	0
945	0	0	2	1	0	0	2	0	2	0	1	1	2	0	1	0	1	1	1	0	0	0	1	1	0	1	2	2	1	2	0	1	2	1	0	2	0	0	1	1	1	0	0	0	0	0	0	2	0
946	1	2	0	0	0	0	2	0	2	0	0	1	2	0	1	0	0	1	0	1	1	0	0	2	1	2	0	1	1	1	0	1	1	1	0	2	2	0	0	2	2	1	1	0	1	0	0	0	1
947	1	1	1	0	0	0	1	0	0	0	1	1	2	0	2	0	0	0	2	1	1	0	0	2	0	0	0	1	1	1	0	1	1	0	1	1	0	1	1	0	0	0	0	0	1	0	0	0	2
948	0	1	1	0	0	0	2	0	2	0	0	1	1	0	1	0	0	0	0	1	0	0	1	1	0	1	1	2	1	1	1	0	1	2	0	2	2	0	1	1	1	0	0	0	1	1	0	1	1
949	0	1	1	0	0	0	2	0	1	0	1	0	1	0	0	0	0	0	2	1	1	0	0	2	1	0	1	2	1	1	1	1	2	1	1	2	1	0	0	0	0	0	0	0	0	1	0	1	1
950	0	1	1	0	1	1	2	0	2	0	0	0	2	0	1	0	0	1	2	0	0	0	1	1	0	2	2	2	1	1	2	0	1	2	0	2	1	0	0	1	1	0	0	0	0	1	0	2	1
951	1	0	2	1	0	0	2	0	2	0	0	0	1	0	1	0	0	1	1	0	0	1	0	2	0	1	0	1	0	1	0	0	1	0	1	1	0	0	2	1	0	0	0	0	0	0	0	0	2
952	0	0	2	0	1	1	1	1	2	0	0	0	1	0	0	0	0	0	2	0	0	0	1	1	0	0	1	1	0	1	1	2	2	2	0	2	1	0	0	1	1	1	1	1	2	0	0	1	1
953	0	2	0	0	0	0	1	0	0	1	2	2	2	0	1	1	0	0	1	0	0	0	0	2	0	2	1	2	0	2	0	0	2	1	2	1	1	0	1	1	1	1	1	0	0	2	0	2	1
954	1	1	1	0	0	0	1	0	1	0	1	0	1	0	1	0	0	0	1	1	1	0	0	2	0	0	2	2	0	2	1	2	2	0	1	1	2	0	1	1	1	1	1	0	1	0	0	2	0
955	1	1	2	1	0	0	1	1	1	0	1	0	1	0	1	0	0	0	2	0	0	0	0	2	0	1	2	2	0	2	0	1	2	0	1	1	1	0	0	1	1	0	1	0	1	0	0	2	1
956	0	2	1	0	0	0	1	0	1	0	1	0	1	0	1	0	0	0	1	0	0	0	1	1	0	0	2	2	0	1	1	1	1	1	0	2	1	0	2	0	0	0	0	0	1	1	0	0	1
957	0	2	0	1	0	0	1	0	1	0	1	1	1	0	0	0	0	0	1	0	0	0	0	2	0	2	2	2	0	2	1	1	1	1	1	2	1	0	0	1	1	1	1	0	1	0	0	1	1
958	0	2	0	0	0	0	2	0	2	0	1	0	0	0	0	0	0	0	1	1	1	0	0	2	1	1	1	2	1	1	1	2	1	2	0	2	2	0	0	2	2	0	0	0	2	0	0	1	1
959	0	2	0	0	0	0	2	1	2	0	0	0	0	0	0	0	0	0	1	0	0	0	1	1	0	1	1	1	2	0	1	1	1	1	0	2	1	0	0	2	2	0	1	0	1	1	0	0	2
960	0	2	1	0	0	0	2	1	1	1	0	0	0	0	0	0	0	1	2	0	0	0	0	2	1	0	0	2	1	0	0	2	1	1	1	1	1	0	1	1	1	0	1	0	0	0	0	2	0
961	0	0	2	0	0	0	2	0	2	0	0	1	1	0	0	0	0	0	1	0	0	0	0	2	1	1	2	2	0	2	0	1	2	1	1	2	1	0	1	1	1	0	0	0	0	0	0	0	2
962	0	0	2	0	1	1	2	0	2	1	1	0	0	0	0	0	0	1	1	1	0	0	1	1	1	1	1	2	1	1	1	0	2	1	1	2	2	0	0	2	1	0	0	1	0	0	0	1	1
963	1	0	2	0	0	1	2	0	2	0	0	1	2	0	2	0	0	0	2	0	0	0	0	2	0	1	2	2	0	2	0	0	1	0	2	1	2	0	1	1	1	0	1	0	0	2	0	1	1
964	0	1	1	1	0	0	2	0	2	0	0	0	1	0	1	0	0	1	2	0	0	0	0	2	0	1	0	1	2	0	0	1	1	0	1	1	1	0	0	1	1	0	0	0	0	0	0	2	1
965	0	1	1	0	0	0	1	0	0	1	1	0	0	0	0	0	0	1	0	1	1	0	0	2	1	0	1	1	1	0	0	1	1	1	0	2	1	0	0	0	0	0	0	0	1	0	0	1	1
966	0	1	1	0	0	0	1	0	1	0	1	0	2	1	0	0	0	0	2	0	0	0	0	2	0	1	0	1	1	1	0	1	2	0	1	1	0	0	2	1	0	0	1	0	1	2	0	2	0
967	0	0	2	0	2	2	2	0	1	0	1	0	0	0	0	0	0	1	2	1	1	0	0	2	0	1	2	2	1	2	0	2	2	1	0	2	1	1	0	0	0	0	1	0	2	0	0	0	2
968	1	1	1	1	1	1	1	0	2	0	0	0	0	0	0	0	0	1	1	0	0	0	1	1	1	0	2	2	0	2	0	2	2	2	0	2	1	0	1	1	1	0	0	0	0	0	0	1	1
969	0	1	1	0	1	1	1	1	2	0	1	0	0	0	0	0	0	0	1	1	1	0	0	2	0	2	2	2	1	2	0	0	2	0	1	1	1	0	0	1	1	0	1	0	1	1	0	1	1
970	0	0	2	0	0	0	2	1	1	1	0	0	1	0	0	0	0	1	2	0	0	0	0	2	0	0	1	2	0	1	1	1	1	1	1	2	2	0	0	2	2	0	0	0	0	0	0	1	1
971	0	0	2	0	0	0	2	1	1	0	0	0	1	0	1	0	0	0	2	0	0	0	1	1	0	1	2	2	0	1	0	1	1	1	1	1	1	0	1	1	1	0	2	0	1	1	0	0	2
972	0	1	2	1	1	1	2	0	2	0	1	1	2	0	0	1	0	0	0	0	0	0	0	2	0	1	2	2	0	2	1	1	2	1	1	1	2	0	0	2	1	0	0	0	1	0	0	2	0
973	1	1	2	1	0	0	1	1	1	0	1	0	2	1	0	0	0	0	2	1	1	0	0	2	0	2	2	2	0	2	1	0	1	1	1	1	1	0	0	0	0	0	0	0	0	0	0	1	1
974	1	1	2	1	0	0	2	1	2	0	0	0	0	0	0	0	0	0	1	1	0	1	0	2	0	1	2	2	0	1	1	1	2	0	1	1	1	0	1	1	1	0	0	1	0	0	0	2	0
975	0	2	1	0	1	1	2	0	2	0	0	1	1	0	0	1	0	0	1	0	0	0	1	1	1	0	0	2	1	0	1	1	2	1	1	1	2	0	0	1	1	0	0	0	0	1	0	2	0
976	0	0	1	0	0	0	2	0	2	0	0	0	2	0	2	0	0	1	0	1	1	0	1	1	1	2	0	1	0	0	1	0	1	1	1	1	1	0	0	0	0	1	2	0	1	1	0	2	0
977	0	2	0	0	0	0	2	0	2	0	0	1	2	0	1	0	0	1	1	1	0	0	0	2	0	1	1	2	1	1	0	1	1	1	1	2	1	0	0	0	0	0	1	0	1	0	0	0	2
978	0	1	1	0	0	0	1	0	1	0	1	1	1	0	0	1	1	0	2	1	1	0	2	0	0	0	2	2	0	1	0	0	0	1	0	2	1	0	1	2	1	0	1	0	1	1	0	2	0
979	0	1	1	0	0	0	1	1	1	0	1	0	0	0	0	0	0	0	2	1	1	0	0	2	0	0	1	2	1	1	0	0	1	1	0	2	1	1	0	1	1	1	1	0	1	1	0	1	1
980	0	1	1	0	1	1	2	1	1	0	0	0	0	0	0	0	0	1	1	2	1	0	0	2	0	1	1	1	1	2	0	0	0	1	0	2	1	0	0	0	0	0	0	1	0	1	0	1	1
981	0	2	0	1	0	0	2	1	1	1	0	1	2	0	0	1	0	0	1	1	1	0	0	2	0	0	1	1	0	2	1	1	2	0	1	1	2	0	0	2	1	0	1	0	1	1	0	2	0
982	0	1	1	1	0	0	2	0	1	0	1	1	2	0	2	0	0	1	2	0	0	0	0	2	0	2	1	1	1	1	0	2	1	2	0	2	1	0	2	0	0	0	0	0	1	0	0	2	0
983	0	2	0	0	0	0	1	0	2	0	0	0	0	0	1	0	0	1	2	0	0	0	0	2	0	0	0	1	1	0	0	0	0	2	0	2	2	0	0	2	2	0	2	0	2	1	0	0	2
984	0	1	1	0	1	1	2	0	2	0	1	0	2	1	0	0	1	0	2	1	1	0	0	2	0	2	1	2	1	1	0	2	1	1	0	2	2	0	1	1	1	1	2	0	1	1	1	1	1
985	0	0	2	0	2	2	1	0	1	1	1	1	1	0	0	1	0	0	0	1	1	0	0	2	0	1	2	2	0	2	2	1	1	1	1	1	1	0	2	0	0	0	1	0	0	1	0	2	0
986	1	0	2	2	1	1	2	0	1	0	1	0	0	0	0	0	1	2	1	0	0	1	0	2	0	1	1	2	0	1	1	2	1	1	1	1	1	0	1	1	1	0	1	0	1	1	0	2	0
987	0	2	0	0	0	0	2	0	1	0	0	0	1	0	1	0	1	0	2	1	1	0	0	2	0	1	2	2	1	1	2	0	2	1	1	1	1	0	0	1	1	0	1	0	1	1	0	1	1
988	0	2	1	1	0	0	1	1	2	0	1	0	1	1	0	0	0	1	0	2	1	0	1	1	1	2	1	2	1	1	1	1	2	2	0	2	1	0	2	0	0	1	1	0	1	0	0	0	2
989	1	1	1	0	1	1	2	0	2	0	0	0	1	0	1	0	0	1	2	0	0	0	1	1	1	1	0	2	2	1	1	1	1	2	0	2	2	0	0	2	2	0	1	0	1	0	0	1	0
990	0	2	1	1	0	0	2	0	2	0	1	1	0	0	0	0	0	1	0	2	1	0	2	0	1	1	2	2	0	2	0	2	1	1	1	1	2	0	0	2	2	0	0	1	0	1	0	2	0
991	1	2	0	0	0	0	2	0	1	0	0	0	0	0	0	0	0	2	1	0	0	1	0	2	0	0	1	1	0	1	1	0	1	2	0	2	2	0	2	0	0	1	1	0	0	2	0	0	2
992	0	2	0	0	0	0	1	0	2	0	0	0	1	0	1	0	0	0	1	2	1	0	0	2	0	1	1	1	0	1	1	0	2	0	2	2	2	1	0	1	1	0	0	0	0	2	0	0	1
993	0	2	1	0	0	0	2	0	2	0	0	0	1	1	0	0	0	0	1	1	1	0	1	1	0	0	1	0	2	0	0	0	1	1	0	2	2	0	2	0	0	0	1	0	2	2	0	1	0
994	0	0	2	0	1	1	0	0	1	0	1	0	0	0	0	0	0	1	0	1	1	0	0	2	0	2	1	1	0	1	0	0	1	0	1	1	2	0	0	1	1	0	0	0	0	0	0	1	1
995	0	1	2	1	0	0	0	0	1	0	1	0	0	0	0	0	0	1	1	1	0	0	1	1	0	0	0	2	2	1	1	0	2	1	1	2	1	0	2	1	0	0	1	0	1	1	0	1	1
996	0	2	0	0	0	0	2	0	2	0	0	0	0	0	0	0	0	0	2	1	1	0	0	2	0	0	1	2	0	1	1	0	2	2	0	2	1	0	0	2	2	0	0	0	0	0	0	1	1
997	0	0	2	1	0	0	2	1	2	0	0	0	1	0	1	0	1	2	1	1	1	0	0	2	0	0	1	1	2	0	1	1	2	1	0	2	2	0	0	2	2	0	2	0	2	1	0	2	0
998	0	1	1	0	0	0	2	1	2	0	0	0	1	0	1	0	0	0	1	0	0	0	1	1	1	2	2	2	1	2	0	0	0	2	0	2	1	0	1	1	1	0	1	0	1	0	0	2	1
999	0	1	1	0	0	0	1	0	2	0	0	0	0	0	0	0	0	0	1	2	1	0	1	1	1	1	2	2	0	1	0	1	1	2	0	2	2	0	2	0	0	0	0	0	1	0	0	2	2
1000	1	2	0	0	0	0	1	0	2	0	0	0	0	0	0	0	0	1	2	0	0	0	0	2	1	2	1	2	0	1	1	1	1	2	0	2	1	0	0	2	1	2	2	0	1	0	0	0	2
[truncated: 252 more columns]
