# Supplementary material for: KNN-MDR: a learning approach for improving interactions mapping performances in genome wide association studies
Source: BMC Bioinformatics. 2017 Mar 21;18:184. doi: 10.1186/s12859-017-1599-7 (PMC5361736; doi:10.1186/s12859-017-1599-7)
Supplement: Supplementary file 5 — The data set(s) supporting the results of Table 3. (ZIP 7092 kb) [file 12859_2017_1599_MOESM5_ESM.zip › 000/S46/mkallsimul.dat]

1	0	2	0	0	0	0	2	0	2	0	0	0	0	0	0	0	0	1	2	0	2	1	0	0	0	2	0	1	1	2	2	1	2	1	0	2	1	0	2	0	0	0	0	1	0	1	0	1	1
2	1	0	2	0	0	1	2	2	1	0	0	1	1	0	0	0	0	1	2	0	2	1	0	0	0	0	0	0	2	2	0	1	0	0	0	2	2	0	0	1	1	1	0	2	1	0	0	1	1
3	0	1	1	0	0	0	2	0	2	0	0	0	0	0	0	0	1	1	0	1	1	0	0	0	0	1	0	1	2	2	0	1	1	1	1	1	1	0	2	0	0	0	1	2	0	2	0	1	1
4	0	0	1	0	0	0	2	1	1	0	0	0	1	0	1	0	0	1	1	1	0	1	0	0	0	1	0	1	1	1	2	1	1	2	0	2	2	0	0	2	2	0	0	0	0	0	0	0	0
5	0	1	1	0	0	0	2	1	2	0	0	0	1	0	1	0	0	0	1	0	1	0	2	0	0	0	0	0	0	2	1	2	2	0	1	1	2	0	1	1	1	0	0	0	0	0	0	0	0
6	0	1	1	0	0	0	2	0	2	0	0	0	1	0	0	0	0	1	0	1	1	0	0	0	0	0	0	1	1	1	2	1	1	0	2	0	2	0	0	1	1	0	0	2	0	2	0	1	0
7	1	1	2	0	0	0	1	1	1	0	1	0	0	0	0	0	0	0	0	1	0	0	0	0	0	1	0	0	0	1	0	1	1	1	1	1	0	0	0	0	0	1	1	2	1	1	0	1	1
8	0	2	1	0	0	0	1	2	0	0	1	1	0	0	1	0	0	1	1	1	1	1	1	0	0	1	0	1	1	1	2	1	1	1	1	1	1	0	0	2	2	0	0	2	0	0	0	1	1
9	0	0	1	0	0	0	2	2	1	0	0	0	0	0	0	0	0	0	1	1	1	0	0	0	0	1	0	1	2	2	1	2	2	1	0	2	1	0	0	2	1	1	0	1	1	0	0	1	0
10	1	2	0	0	0	0	2	2	1	0	0	0	0	0	0	0	0	0	1	1	2	1	1	1	1	1	0	0	1	2	0	0	0	2	0	2	1	0	1	1	1	0	0	1	0	0	0	0	0
11	0	2	0	0	0	0	1	2	1	0	1	0	2	0	2	0	0	0	1	1	1	0	0	0	1	0	0	1	1	2	0	1	2	0	2	1	1	0	0	2	2	1	0	1	2	0	1	1	0
12	0	1	1	0	0	0	2	2	2	0	0	0	0	0	0	1	0	1	0	0	0	0	1	0	0	2	1	1	1	2	1	1	1	2	0	2	1	0	2	1	0	1	0	2	1	1	0	1	0
13	1	0	2	1	1	0	2	1	2	0	0	0	0	0	0	0	0	0	2	0	2	0	0	0	0	0	0	1	1	2	2	2	2	2	0	2	2	0	2	0	0	0	0	2	0	0	0	1	0
14	0	1	2	1	0	1	2	1	2	0	0	0	0	0	0	0	0	1	2	0	2	0	0	0	0	1	0	1	2	2	0	1	1	1	0	2	1	0	0	0	0	0	1	2	1	0	0	0	1
15	0	1	1	0	0	0	2	1	2	0	0	0	1	0	1	0	0	0	0	1	0	0	0	0	0	1	1	0	1	2	0	0	0	1	0	2	2	0	1	1	1	0	1	2	1	1	0	1	1
16	0	1	1	1	0	0	1	1	1	0	0	2	2	0	1	1	0	1	1	1	0	0	0	0	1	1	0	1	1	2	1	1	1	2	0	2	1	0	2	1	0	0	1	1	1	0	0	0	1
17	0	0	2	0	0	0	2	1	2	0	0	0	0	0	0	0	0	0	2	1	2	0	0	0	1	2	0	0	1	2	0	2	2	1	1	1	1	0	1	0	0	0	0	1	0	0	0	1	0
18	0	0	2	0	0	1	2	0	2	0	0	1	2	0	2	0	0	0	1	0	0	0	0	0	0	1	0	0	0	1	0	2	2	0	2	0	1	0	2	0	0	1	1	2	0	0	0	1	1
19	0	0	2	0	1	0	2	0	2	0	0	1	2	1	1	0	0	1	2	0	2	0	1	0	0	2	0	0	1	2	0	1	2	1	0	2	1	0	1	1	1	0	0	1	2	1	0	1	0
20	0	1	2	0	0	0	2	0	2	0	0	0	1	0	1	0	0	0	1	0	0	0	0	0	1	2	0	1	2	1	1	1	1	1	0	2	2	0	0	2	2	0	1	1	1	0	0	0	0
21	0	1	2	1	0	0	2	1	2	0	0	1	1	0	0	1	0	0	0	1	0	1	1	1	0	1	0	0	0	2	0	1	1	2	1	1	2	0	0	1	1	0	1	2	1	0	0	1	0
22	0	0	2	0	0	0	2	1	1	0	1	1	1	0	0	1	0	1	1	0	1	0	1	0	0	1	0	0	1	2	1	1	1	2	0	2	1	0	1	1	1	0	1	2	1	1	0	1	1
23	0	0	2	1	0	0	2	2	2	0	0	1	1	0	0	1	0	0	1	1	2	1	1	1	1	2	0	0	0	1	1	2	2	0	2	0	2	0	0	1	1	0	0	2	0	1	0	0	0
24	0	1	1	0	0	1	2	2	2	0	0	1	1	0	0	0	0	1	1	0	2	1	0	0	0	2	0	0	1	2	1	2	2	0	1	1	1	0	1	1	1	1	0	2	2	0	0	2	0
25	0	1	1	0	0	0	1	1	1	0	1	0	0	0	0	0	1	1	0	1	1	0	0	0	1	2	0	1	1	2	1	1	2	0	2	0	0	0	1	0	0	0	0	0	2	1	0	1	1
26	0	1	1	0	0	0	2	0	2	0	0	1	2	0	1	1	1	1	1	0	1	0	0	0	0	1	0	0	0	1	0	2	2	1	1	1	1	0	1	2	1	0	0	0	1	1	0	1	0
27	0	2	1	0	0	0	1	1	1	0	1	0	0	0	0	0	0	0	2	1	2	0	0	0	0	2	0	0	0	2	2	1	1	2	2	1	2	0	0	2	2	0	0	0	1	0	0	0	0
28	0	2	0	0	0	0	2	1	2	0	0	1	1	0	0	1	0	0	2	0	2	0	0	0	0	1	0	1	1	2	1	2	2	0	2	0	1	0	2	0	0	0	0	1	0	0	0	2	0
29	0	0	2	0	1	0	2	0	2	0	0	1	1	0	0	1	0	0	1	1	2	0	0	0	0	2	0	1	1	2	1	1	1	0	1	1	0	0	2	0	0	0	1	2	0	1	0	1	0
30	1	0	2	0	0	2	1	2	0	0	1	0	0	0	0	0	0	2	2	1	2	0	0	0	0	1	0	1	1	2	0	1	1	1	1	1	1	0	1	1	1	0	0	1	0	0	0	1	0
31	1	1	1	1	1	1	1	1	1	0	1	1	2	0	1	1	0	0	2	0	2	0	0	0	0	1	0	0	0	2	0	1	1	1	1	1	2	0	0	1	1	0	0	2	0	0	0	2	0
32	0	0	2	1	1	0	2	2	0	0	0	1	1	0	1	0	0	1	1	1	2	0	0	0	0	2	0	1	1	2	2	1	1	2	0	2	1	0	1	1	1	0	1	2	1	1	0	0	0
33	0	1	1	0	0	0	2	1	2	0	0	0	1	1	0	0	0	0	1	1	1	0	1	1	2	2	0	1	1	0	1	1	1	1	0	2	2	0	1	1	1	0	1	2	0	0	0	0	0
34	0	1	1	0	0	0	1	2	1	0	1	1	1	0	0	1	0	0	2	1	2	0	0	0	0	1	0	0	0	2	1	1	1	1	1	1	2	0	0	2	2	0	0	1	1	0	0	2	0
35	0	2	0	1	0	0	2	2	1	0	0	0	0	0	0	0	1	2	1	0	1	0	0	0	0	1	0	1	1	1	1	0	1	1	1	1	1	0	1	1	1	0	1	2	1	1	0	1	1
36	0	0	2	1	0	1	1	1	2	0	0	0	0	0	0	0	0	1	2	0	2	0	0	0	0	0	1	0	1	2	0	1	1	1	1	1	1	0	1	1	1	0	0	1	0	0	0	1	1
37	0	1	1	0	0	0	2	0	2	0	0	1	2	0	2	0	0	0	1	0	1	0	0	0	0	2	0	0	0	2	1	1	1	1	0	2	0	0	1	1	1	1	0	2	0	0	0	2	0
38	0	1	2	0	0	0	2	2	2	0	0	0	1	0	1	0	0	1	1	0	1	0	0	0	1	0	0	0	0	2	0	1	2	2	0	2	1	0	0	2	2	0	1	1	0	0	0	2	0
39	0	2	1	0	0	0	1	1	2	0	0	0	1	0	0	0	0	0	1	1	2	1	0	0	1	0	0	2	2	1	2	1	1	1	2	1	2	0	0	2	2	0	1	2	1	1	0	2	0
40	0	0	2	1	0	0	1	2	1	0	0	0	0	0	0	0	0	0	1	1	2	0	1	0	0	1	0	0	1	2	0	2	2	0	1	1	2	0	0	2	2	0	0	1	0	0	0	0	0
41	0	1	1	1	0	0	1	1	2	0	0	0	0	0	0	0	0	1	2	0	2	0	0	0	0	1	0	0	0	1	0	1	2	1	1	1	0	1	1	1	0	0	0	2	0	2	0	2	0
42	0	0	2	2	0	1	2	1	2	0	0	0	0	0	0	0	1	1	1	0	2	1	0	0	0	1	0	0	0	2	1	0	1	1	0	2	1	0	0	2	2	0	0	2	0	1	0	0	0
43	0	0	2	0	1	0	2	1	1	0	1	1	1	0	1	0	0	0	0	1	2	1	2	1	1	0	0	0	1	2	0	0	0	2	0	2	2	0	1	1	1	0	0	1	0	0	0	1	0
44	0	2	0	0	0	0	1	1	2	0	0	1	2	1	1	0	0	2	1	1	2	1	1	0	0	1	0	0	0	1	1	1	1	2	1	2	1	0	0	1	1	0	1	2	1	1	0	1	0
45	0	2	0	0	0	0	1	1	1	1	2	1	0	0	1	0	0	1	1	1	2	0	0	0	1	2	0	0	1	2	0	1	1	2	1	2	0	0	1	0	0	2	0	2	0	2	0	0	0
46	0	2	1	0	0	0	2	1	1	0	0	1	1	0	0	1	1	1	1	0	2	0	0	0	0	2	0	0	0	2	2	0	0	2	0	2	2	0	1	1	1	0	1	1	1	2	0	2	0
47	0	2	0	0	0	0	2	2	2	0	0	0	0	0	0	0	0	1	2	0	2	1	0	0	0	1	1	1	1	2	1	1	2	1	0	2	0	0	1	0	0	0	1	2	2	0	0	1	1
48	0	2	1	2	0	0	1	2	1	0	1	1	2	0	1	1	1	1	2	1	2	1	0	0	0	0	0	2	1	2	1	1	1	1	1	1	2	0	1	1	1	0	0	2	0	0	0	0	0
49	0	1	1	0	1	0	1	1	1	0	1	0	0	0	0	0	0	1	1	1	2	1	0	0	0	0	0	0	0	2	1	1	1	2	0	2	1	0	0	0	0	1	0	1	1	0	0	1	0
50	0	0	2	1	0	1	1	1	1	0	1	0	1	0	0	0	0	0	2	0	2	0	0	0	0	1	0	1	1	1	1	2	2	1	1	1	2	0	1	1	1	0	0	2	0	0	0	0	0
51	0	0	2	0	0	1	2	1	0	0	0	1	1	0	1	0	0	0	1	1	1	1	1	1	1	0	0	0	1	2	1	1	1	2	1	2	2	0	0	2	2	1	0	1	2	0	0	0	0
52	0	0	2	0	1	0	2	1	2	0	0	1	2	1	1	0	0	2	1	0	1	1	0	0	0	0	1	0	0	2	0	2	2	2	0	2	1	1	0	1	1	0	0	2	0	0	0	2	0
53	0	2	0	0	0	0	1	2	0	0	1	0	1	0	1	0	0	0	1	0	1	0	1	1	1	1	0	0	0	1	0	1	1	1	1	1	1	0	0	1	1	0	0	1	0	0	0	0	0
54	0	0	2	0	0	1	2	2	1	0	1	1	1	0	1	0	0	1	0	1	0	1	0	0	0	0	0	0	1	2	1	2	2	1	1	1	2	0	1	1	1	2	0	2	1	0	0	1	0
55	0	0	1	0	0	0	2	2	1	0	1	0	0	0	0	0	0	2	1	1	2	0	0	0	0	1	0	0	1	1	1	1	1	1	1	1	2	0	1	1	1	0	0	2	1	1	0	0	2
56	0	1	1	1	0	0	1	2	0	0	2	0	1	0	1	0	0	0	2	0	2	0	0	0	0	1	0	2	2	2	0	1	1	2	0	2	2	0	0	2	1	0	0	2	0	0	0	0	0
57	0	2	0	1	0	0	0	2	0	0	1	0	0	0	0	0	0	1	1	1	0	1	1	1	1	2	0	1	1	1	1	0	1	2	0	2	2	0	0	2	1	0	0	2	0	0	0	2	0
58	0	2	0	0	0	0	2	0	2	0	0	0	1	0	1	0	0	1	1	1	1	0	1	0	0	1	0	0	0	1	1	2	2	1	1	1	1	0	0	1	1	0	0	1	0	1	0	2	0
59	0	2	0	0	0	0	2	2	2	0	0	0	0	0	0	0	1	2	1	1	2	0	0	0	0	1	0	0	0	2	2	2	2	1	0	2	2	0	1	1	1	0	0	0	0	1	0	1	0
60	0	0	2	1	0	0	2	2	1	0	1	1	0	0	1	0	0	0	1	0	2	0	0	0	0	2	0	1	1	2	0	2	2	0	1	0	1	0	1	1	1	0	0	0	1	0	0	0	0
61	0	1	1	0	1	1	2	0	2	0	0	0	0	0	0	0	0	0	1	1	2	0	0	0	0	2	0	2	2	2	2	0	0	1	1	1	1	0	1	1	1	0	0	1	0	0	0	0	1
62	0	1	2	1	0	0	1	1	1	0	1	0	1	0	0	0	0	0	0	1	1	0	0	0	0	2	0	0	0	1	1	1	1	1	0	2	2	1	0	1	1	0	1	1	1	0	0	1	1
63	0	2	1	0	0	0	2	1	2	0	0	0	1	0	1	0	0	1	2	1	1	1	0	0	0	0	0	2	1	2	1	1	2	2	0	2	1	1	0	1	1	2	0	2	1	1	0	1	0
64	1	0	2	0	0	0	2	2	1	0	0	1	1	0	1	0	0	1	0	2	1	0	1	0	1	1	0	0	1	2	0	1	2	1	2	1	2	0	2	0	0	0	0	1	0	1	0	1	0
65	0	1	1	0	0	0	1	1	2	0	0	0	0	0	0	0	0	2	0	2	0	0	1	1	1	1	0	0	0	1	2	1	2	1	0	2	2	0	1	1	1	0	0	0	2	1	0	1	0
66	1	2	1	2	0	0	1	2	0	0	2	2	2	0	2	0	0	1	2	0	2	1	0	0	0	1	0	0	0	2	2	1	1	2	0	2	1	0	1	2	1	0	0	2	0	0	0	0	1
67	0	1	2	0	0	0	1	0	2	0	0	1	2	0	2	0	0	1	2	0	2	1	1	1	1	1	0	1	2	1	1	1	1	0	2	0	0	1	1	0	0	0	0	2	0	0	0	1	1
68	0	0	2	1	0	0	1	2	0	0	1	0	1	0	1	0	0	0	1	1	1	1	0	0	0	1	0	0	0	1	0	1	1	1	1	1	0	0	1	0	0	0	1	1	1	0	0	2	0
69	0	1	1	0	0	0	2	2	1	0	0	0	0	0	0	0	0	0	2	1	2	1	0	0	0	1	0	0	0	2	0	0	0	2	0	2	2	0	0	2	2	0	0	2	0	2	0	1	0
70	0	1	2	0	0	0	1	2	0	0	1	0	0	0	0	0	1	1	1	0	1	0	0	0	0	2	0	0	1	2	1	1	2	1	2	1	2	0	1	1	1	0	0	1	0	0	0	1	0
71	0	1	1	1	0	0	2	0	2	0	0	0	0	0	0	0	0	1	1	1	2	0	1	0	1	2	0	0	0	1	0	2	2	0	0	2	2	0	0	1	1	0	0	2	0	0	0	1	1
72	0	1	1	1	0	0	1	1	2	0	1	0	0	0	0	0	0	0	0	0	0	0	1	0	0	1	0	0	0	2	0	1	1	2	1	2	1	1	0	1	0	0	0	1	0	0	0	2	0
73	0	1	1	0	0	0	2	2	1	0	0	2	2	0	0	1	0	0	1	1	1	0	1	0	0	0	0	0	0	2	0	2	2	0	1	1	1	0	2	0	0	0	0	2	0	0	0	0	1
74	0	1	1	0	0	0	1	2	0	0	2	0	1	0	1	0	0	0	1	0	2	0	0	0	0	2	0	0	0	2	1	2	2	0	1	1	1	1	1	0	0	0	0	2	1	0	0	1	1
75	0	0	2	0	0	1	2	2	1	0	1	2	2	1	0	1	0	0	2	1	2	0	1	0	0	0	0	0	0	2	0	1	1	2	1	1	1	0	1	2	1	0	1	2	1	1	0	2	0
76	0	0	2	0	0	1	1	2	1	0	1	1	1	0	0	1	1	1	1	1	1	0	0	0	1	1	0	1	1	2	0	1	1	1	1	1	1	0	0	0	0	0	1	1	0	0	0	0	1
77	0	2	1	0	0	0	2	0	2	0	0	0	2	0	2	0	0	0	0	1	2	2	1	1	1	1	0	1	2	2	1	0	0	1	1	1	1	0	0	1	1	0	0	0	0	0	0	1	0
78	1	1	2	1	0	0	2	2	1	0	0	1	1	0	0	0	0	0	2	0	2	0	0	0	0	2	0	0	2	2	0	1	2	0	2	0	2	0	2	0	0	0	1	1	1	0	0	1	0
79	0	2	0	1	1	0	1	1	2	0	0	0	0	0	0	0	1	1	1	0	2	0	1	0	1	0	0	0	0	2	0	1	1	2	0	2	1	0	0	2	2	0	1	1	0	0	0	1	0
80	0	1	1	0	0	0	0	1	1	1	1	1	1	0	2	0	0	0	1	1	1	0	0	0	1	2	0	0	1	2	0	1	2	2	0	2	2	0	0	2	2	1	0	2	0	0	0	1	0
81	0	0	2	0	0	1	1	0	2	0	0	1	1	0	0	1	0	1	1	0	2	0	1	0	0	1	0	1	1	1	0	1	1	2	0	2	1	0	2	0	0	0	0	2	1	0	0	1	1
82	0	2	0	0	0	0	2	1	2	0	0	0	1	0	1	0	0	1	1	1	1	1	0	0	0	2	0	0	0	1	1	1	1	1	0	2	1	0	1	1	1	0	0	1	0	0	0	2	0
83	0	0	2	0	0	1	2	1	2	0	0	1	1	0	0	0	0	0	0	1	0	0	1	0	0	1	0	1	1	1	1	1	1	2	0	2	2	0	0	2	2	1	0	1	1	0	0	1	0
84	0	1	2	1	0	0	2	2	0	0	0	0	0	0	0	0	0	1	2	0	2	0	0	0	0	2	0	0	0	2	0	2	1	2	0	2	1	0	1	1	1	0	2	2	2	1	0	2	0
85	1	0	2	0	0	0	1	2	0	0	0	0	0	0	0	0	0	1	1	0	2	0	0	0	1	0	1	0	1	2	0	0	1	1	0	2	2	0	1	1	1	1	0	2	1	0	0	1	0
86	0	0	2	0	0	0	1	2	0	0	0	0	1	0	1	0	0	1	1	1	1	0	0	0	0	1	0	0	0	1	1	1	2	2	0	2	1	1	0	1	1	1	0	1	1	0	0	1	0
87	0	1	1	1	0	1	2	2	2	0	0	1	1	0	0	0	0	1	1	0	1	0	0	0	0	1	0	2	2	2	0	1	2	1	1	1	2	0	0	1	1	0	0	1	0	0	0	2	0
88	0	1	2	1	0	0	2	0	2	0	0	0	1	1	0	0	1	1	1	1	1	0	1	0	0	1	0	0	0	1	0	2	2	1	1	1	2	0	1	1	1	0	1	1	1	1	0	1	1
89	0	0	2	1	0	0	1	2	1	0	1	2	2	0	2	0	0	2	1	1	1	0	0	0	0	0	0	1	0	1	1	1	2	1	1	1	2	0	1	1	1	0	0	1	0	0	0	2	0
90	0	1	2	1	0	0	2	1	1	0	0	0	1	0	1	0	0	1	2	0	2	0	0	0	0	2	0	0	0	2	1	2	2	1	1	1	1	0	2	0	0	0	0	2	0	2	0	2	0
91	0	1	1	0	1	1	2	0	2	0	0	2	1	0	2	0	0	0	1	0	2	1	0	0	0	1	0	0	0	2	0	2	2	1	0	2	0	0	2	1	0	0	0	0	0	0	0	2	0
92	0	1	1	0	0	0	1	1	1	0	0	0	1	0	0	0	0	0	0	1	2	0	0	0	0	2	0	0	2	2	0	0	0	2	0	2	2	0	1	0	0	0	0	1	1	0	0	2	0
93	0	2	0	0	0	0	2	0	2	0	0	2	2	0	2	0	0	0	2	0	2	1	1	1	1	1	0	0	1	2	0	1	1	1	1	1	2	0	0	2	2	0	0	1	0	0	1	1	0
94	0	2	0	0	0	0	2	2	1	0	1	2	2	1	0	1	0	0	1	0	2	1	0	0	0	2	0	0	0	2	1	2	2	2	0	2	1	0	1	1	1	0	2	2	2	1	0	2	0
95	0	0	2	0	0	1	2	2	2	0	0	1	1	0	1	0	0	0	1	0	1	0	0	0	0	0	0	2	2	2	0	2	2	1	1	1	2	0	0	1	1	0	1	1	1	1	0	0	1
96	1	1	1	0	0	1	2	2	0	0	1	2	1	0	2	0	1	2	1	1	2	1	1	0	0	0	0	0	0	2	0	1	0	0	1	1	1	1	0	1	1	0	1	2	1	2	0	2	0
97	0	2	0	0	0	0	2	1	2	0	0	0	0	0	0	0	0	1	0	1	1	1	0	0	1	1	0	0	0	2	1	1	1	1	1	1	1	0	0	2	2	0	0	2	0	0	0	2	0
98	0	2	0	0	0	0	2	2	2	0	0	0	0	0	0	0	0	0	1	2	1	1	1	0	1	1	0	0	0	2	1	2	2	0	1	1	2	0	0	2	2	1	0	2	1	0	0	1	0
99	0	1	1	0	0	0	2	1	1	0	1	1	1	0	1	0	0	0	2	0	2	0	0	0	0	0	0	0	2	2	0	1	1	0	1	1	1	1	0	1	1	0	0	1	1	0	0	0	0
100	0	1	2	1	0	0	2	2	0	0	0	0	1	0	1	0	0	0	2	0	2	0	1	0	0	1	0	0	1	2	0	2	2	2	0	2	1	1	0	1	1	0	0	2	1	1	0	1	0
101	0	1	1	0	0	0	2	0	2	0	0	0	2	0	2	0	0	0	1	0	1	0	0	0	0	2	0	0	0	1	0	1	1	1	0	2	2	0	1	0	0	1	0	2	2	0	0	2	0
102	0	1	1	0	0	0	2	2	2	0	0	0	0	0	0	0	1	1	1	0	2	1	0	0	0	1	0	0	0	2	2	0	1	2	0	2	1	0	1	1	1	0	0	0	1	1	0	1	0
103	0	2	1	1	0	0	2	2	2	0	0	0	1	0	1	0	1	0	2	1	2	2	1	1	1	1	0	1	1	1	2	2	2	2	0	2	2	0	0	2	2	0	0	1	0	0	0	2	0
104	0	2	0	0	0	0	2	0	2	0	0	2	2	0	1	1	0	0	2	0	2	0	1	0	1	2	0	0	0	2	0	2	2	2	0	2	2	0	0	2	2	0	2	2	1	1	0	1	0
105	0	2	1	0	1	1	2	1	2	0	1	1	1	0	0	1	0	1	0	1	1	0	0	0	0	2	0	0	1	2	0	0	1	1	1	1	2	0	0	1	1	0	1	1	1	1	0	0	0
106	0	0	2	0	0	2	1	1	1	0	0	1	1	0	0	1	0	1	1	0	2	0	0	0	0	1	0	2	2	2	0	1	1	0	1	1	2	0	1	1	1	0	0	1	1	1	0	2	0
107	0	0	2	0	0	1	2	0	2	0	0	1	2	0	2	0	0	1	1	0	2	0	0	0	0	2	0	1	1	2	1	0	1	2	1	2	1	0	1	1	1	1	1	2	1	1	0	1	0
108	0	2	0	0	0	0	2	2	1	0	0	0	0	0	0	0	0	0	0	0	0	0	0	0	0	0	0	0	0	2	0	1	1	1	2	1	0	0	1	0	0	0	2	2	2	1	0	2	0
109	0	0	2	0	0	1	1	2	0	0	1	0	0	0	0	0	0	0	0	1	2	0	0	0	0	1	0	0	0	2	2	1	1	0	2	0	1	0	0	2	2	1	1	2	0	0	0	1	1
110	0	0	2	1	0	0	1	1	2	0	0	1	1	0	0	1	0	1	0	1	0	0	0	0	0	2	0	0	0	2	0	0	2	2	0	2	0	0	2	1	0	0	0	0	0	0	0	1	1
111	0	2	1	0	0	0	2	2	0	0	1	1	2	0	2	0	0	1	1	1	2	0	0	0	0	0	0	1	2	2	1	1	2	0	1	1	2	0	0	1	1	0	0	2	0	2	0	1	0
112	0	0	2	0	0	2	2	1	1	0	0	0	0	0	0	0	0	0	2	0	2	0	1	0	1	2	0	0	1	2	0	0	0	1	1	1	2	0	0	1	1	0	0	1	0	0	0	2	0
113	0	1	1	0	0	0	1	1	1	0	0	0	1	0	1	0	0	1	1	1	1	0	0	0	0	1	0	0	0	2	0	0	1	0	1	2	1	0	0	1	1	1	0	1	1	0	0	1	0
114	1	0	2	0	0	0	1	1	2	0	0	0	0	0	0	0	0	1	2	0	2	0	0	0	0	1	1	1	1	2	0	0	0	2	0	2	1	0	0	2	2	0	0	1	0	0	0	2	0
115	0	2	2	0	0	0	2	1	2	0	0	0	2	1	0	0	0	1	2	0	2	0	1	0	0	2	1	0	1	2	0	2	2	1	1	1	1	0	0	2	2	0	0	1	0	0	0	2	0
116	0	1	1	0	1	2	1	1	1	0	0	0	0	0	0	0	0	1	2	0	2	0	0	0	0	0	0	1	1	2	1	1	1	1	0	2	1	0	0	1	1	0	0	2	0	0	0	2	0
117	1	0	2	0	0	0	2	1	2	0	0	0	0	0	0	0	0	1	2	1	2	0	0	0	0	2	0	0	0	2	2	0	1	2	0	2	2	0	0	1	1	0	0	2	1	0	0	2	0
118	0	1	1	1	1	1	2	0	1	0	1	0	0	0	0	0	1	2	2	0	1	0	0	0	1	0	0	0	0	2	0	1	1	2	0	2	2	0	1	1	1	0	1	2	0	2	0	1	0
119	0	0	2	0	0	0	2	1	1	0	0	0	1	0	0	0	0	0	1	0	1	0	0	0	1	2	0	0	0	2	1	0	2	0	1	2	1	0	0	0	0	0	1	2	1	0	0	0	0
120	0	2	1	0	0	0	1	1	1	0	0	0	1	0	1	0	0	0	2	0	2	0	0	0	1	0	0	2	2	1	1	1	1	0	1	1	1	0	1	1	1	0	0	1	1	0	0	2	0
121	1	1	2	0	0	0	2	2	2	0	0	0	1	0	1	0	1	1	0	1	1	0	0	0	0	2	0	0	1	2	1	1	1	1	1	1	1	0	2	1	0	1	1	2	0	0	0	2	0
122	0	1	1	0	0	0	2	2	2	0	0	0	0	0	0	1	0	1	1	0	2	0	0	0	0	1	0	0	0	1	2	2	2	0	2	0	0	0	1	1	1	1	0	2	1	0	0	1	0
123	0	1	0	0	0	0	2	2	1	0	0	1	1	0	0	1	0	0	2	1	2	0	0	0	0	1	1	0	0	2	0	2	2	1	0	2	0	0	1	0	0	0	0	1	0	0	0	2	0
124	0	1	1	0	0	1	2	2	2	0	0	1	2	0	1	0	0	1	2	0	2	0	0	0	0	0	0	0	0	1	0	1	1	2	1	2	2	0	1	1	1	1	0	1	0	0	0	2	0
125	0	1	2	0	0	0	2	2	2	0	0	1	1	0	0	0	0	1	2	1	1	1	0	0	0	0	0	0	0	2	1	1	1	2	0	2	2	0	1	1	1	0	0	1	0	0	0	1	0
126	0	2	1	0	0	0	2	1	2	0	0	0	1	0	1	0	0	1	1	0	2	1	1	1	1	2	0	1	1	2	0	1	1	1	0	2	1	1	0	1	1	0	1	2	1	0	0	1	0
127	0	1	2	1	0	0	0	1	1	0	1	1	1	0	0	0	0	1	2	0	2	1	1	0	0	1	0	0	1	2	1	1	1	2	0	2	2	0	0	2	2	0	1	2	1	2	0	1	1
128	0	1	2	0	0	0	0	2	0	0	2	0	0	0	0	0	0	1	1	1	1	1	0	0	0	0	0	0	1	2	1	2	2	1	2	2	1	0	2	0	0	0	0	1	0	0	0	1	0
129	0	2	0	0	0	0	2	2	2	0	0	1	1	0	0	1	0	1	2	0	2	1	0	0	0	1	0	1	1	1	1	1	2	2	0	2	1	1	1	0	0	0	0	2	2	0	0	2	0
130	1	0	2	1	0	1	1	2	1	0	1	1	2	0	2	0	0	0	2	0	2	0	0	0	0	1	0	1	1	2	2	2	2	0	1	1	2	0	0	2	2	0	0	0	0	0	0	1	0
131	0	1	1	1	0	0	2	1	2	0	0	0	0	0	0	0	0	0	2	0	2	0	0	0	0	0	0	0	1	2	0	1	1	1	1	1	0	0	1	0	0	0	1	1	1	1	0	1	1
132	0	1	2	1	0	0	2	2	2	0	0	0	0	0	0	0	0	0	1	1	2	1	0	0	0	1	0	0	0	1	0	0	0	2	0	2	1	0	0	2	2	0	0	0	0	0	0	1	1
133	0	1	1	1	0	0	2	2	2	0	0	0	0	0	0	0	0	0	2	0	2	1	2	1	1	1	0	0	0	2	0	2	2	2	1	1	1	0	0	1	1	0	0	1	0	0	0	1	1
134	0	1	2	1	0	1	2	0	2	0	0	0	0	0	0	0	1	1	0	1	1	1	1	1	1	1	0	2	2	2	1	0	1	1	0	2	1	0	0	2	2	0	1	2	1	2	0	0	0
135	0	1	1	0	0	1	1	2	1	0	1	0	1	0	1	0	0	0	1	2	1	0	0	0	0	1	0	0	1	2	1	2	2	1	1	1	1	1	0	1	1	0	1	2	1	1	0	1	0
136	0	2	0	0	0	0	2	1	2	0	0	0	0	0	0	0	0	0	1	0	2	2	1	1	1	1	0	2	2	2	1	1	1	1	1	1	1	0	0	0	0	1	0	1	1	0	0	1	0
137	0	2	0	0	0	0	0	2	0	0	2	1	1	0	0	0	1	1	1	0	2	1	1	0	1	1	0	0	0	2	2	2	2	0	2	0	1	1	1	0	0	0	0	0	0	0	0	2	0
138	1	2	1	0	0	0	2	1	2	0	0	1	2	0	2	0	0	1	1	0	1	0	1	0	0	2	0	0	0	2	1	2	2	1	1	1	1	0	1	1	1	0	0	1	0	0	0	1	0
139	0	2	1	0	0	0	1	2	0	0	1	1	1	0	0	1	0	0	2	1	2	0	0	0	0	1	0	0	0	2	2	1	1	2	0	2	1	0	2	0	0	0	0	1	1	0	0	2	0
140	0	2	0	0	0	0	2	2	1	0	1	1	0	0	1	0	0	0	1	0	2	0	0	0	0	1	0	0	0	1	1	1	1	2	0	2	1	0	0	2	2	0	1	2	1	1	0	1	0
141	0	2	0	0	0	0	2	1	1	0	1	1	1	0	0	1	0	0	1	0	1	0	0	0	0	0	0	2	2	2	0	1	1	1	1	1	2	0	1	1	1	0	0	2	0	0	0	1	0
142	0	1	1	0	0	0	2	1	2	0	0	0	0	0	0	0	0	0	1	1	2	0	1	0	0	2	0	0	1	2	0	1	1	2	0	2	0	1	0	0	0	0	0	2	1	1	0	0	1
143	0	1	1	0	0	0	1	1	1	0	1	1	1	0	1	0	0	1	0	1	1	0	0	0	0	0	0	0	0	2	2	1	1	2	0	2	1	0	1	1	1	0	2	2	1	1	0	1	0
144	0	1	1	0	0	1	1	1	1	1	2	0	2	0	2	0	0	1	2	0	2	2	0	0	0	0	0	0	2	2	0	0	2	1	0	2	2	0	1	1	1	1	0	2	0	0	0	1	0
145	0	2	2	1	0	0	2	1	1	0	0	0	1	0	1	0	0	0	0	1	0	0	0	0	0	1	1	0	1	2	0	1	2	1	2	1	1	0	0	2	1	0	1	2	0	1	1	2	0
146	0	1	1	1	0	1	1	1	2	0	1	1	1	0	0	1	0	1	1	1	1	0	1	0	1	1	0	2	2	2	1	1	1	0	0	1	2	0	0	2	2	0	0	1	0	0	0	2	0
147	0	1	2	0	0	1	2	2	1	0	1	1	2	0	2	0	0	1	0	1	1	1	1	1	1	1	0	1	1	1	0	0	0	1	0	2	1	0	1	2	2	0	0	2	1	1	0	1	0
148	0	2	0	1	0	0	2	1	2	0	0	0	0	0	0	1	1	1	2	1	2	0	0	0	0	0	0	0	0	1	0	1	1	1	1	1	2	0	0	1	1	0	0	1	0	0	0	2	0
149	0	1	1	0	0	0	2	2	0	0	0	0	1	0	1	0	0	2	1	1	2	1	0	0	0	1	0	0	0	2	1	1	1	1	0	2	2	0	1	1	1	0	0	2	0	0	0	1	0
150	0	1	1	1	0	0	2	0	2	0	0	0	0	0	0	0	0	2	2	0	2	0	0	0	0	2	0	0	0	1	1	0	2	1	0	2	0	0	1	1	1	0	0	2	0	0	0	0	1
151	0	1	1	0	0	0	1	1	2	0	0	0	0	0	0	0	0	0	0	1	2	0	1	0	0	2	0	0	0	2	0	1	2	1	1	1	2	0	0	2	2	1	0	1	1	0	0	1	0
152	0	1	2	1	0	0	2	2	2	0	0	1	2	0	2	0	0	0	1	1	1	0	0	0	0	2	0	0	0	1	1	1	2	1	0	2	1	1	0	1	1	0	0	1	1	0	0	1	0
153	0	0	2	1	0	0	1	1	1	0	1	0	1	0	1	0	0	2	1	0	1	0	1	0	1	1	0	0	0	1	1	1	1	0	1	1	1	0	1	1	1	0	0	2	0	0	0	0	0
154	0	0	2	0	0	0	2	2	2	0	0	1	1	0	1	0	0	0	0	1	1	0	0	0	1	2	0	0	1	2	0	2	2	0	2	0	0	0	1	0	0	0	0	1	1	1	0	1	0
155	0	1	1	1	0	0	2	1	2	0	0	0	0	0	0	0	0	0	1	0	1	1	0	0	0	2	0	0	2	2	0	1	1	2	0	2	0	0	1	0	0	0	1	1	1	0	0	0	1
156	0	2	1	1	0	0	1	2	0	0	1	1	0	0	0	0	0	1	0	1	0	2	0	0	0	0	0	0	0	2	2	1	1	2	0	2	1	0	1	1	1	0	0	2	1	1	0	2	0
157	0	1	1	1	0	0	1	1	1	0	1	0	1	0	1	0	0	0	2	0	1	0	0	0	0	2	0	0	0	2	2	1	2	1	1	1	2	0	0	2	1	0	1	2	1	2	0	1	0
158	0	1	1	0	0	0	2	2	1	0	0	0	0	0	0	0	0	1	0	1	2	1	0	0	1	0	0	1	1	0	1	0	0	2	0	2	1	0	1	1	1	0	0	2	0	0	0	2	0
159	0	2	0	0	0	0	2	1	2	0	0	0	0	0	0	0	0	0	0	1	2	0	0	0	0	0	0	0	1	2	1	1	1	1	1	1	2	0	0	2	2	0	0	1	0	1	0	0	2
160	1	1	1	0	0	1	1	2	1	0	1	0	0	0	0	0	0	0	0	2	0	0	2	0	0	1	0	1	1	1	1	1	1	0	1	1	1	0	0	1	1	1	0	2	1	0	0	1	0
161	1	1	0	0	0	0	2	2	2	0	0	2	2	0	2	0	0	0	1	1	1	0	0	0	1	1	0	0	1	2	0	1	1	2	0	2	1	0	2	0	0	0	1	1	1	2	0	0	0
162	0	2	0	0	0	0	2	2	1	1	0	0	1	0	1	0	0	0	1	1	1	0	0	0	0	1	0	2	2	1	2	1	1	1	1	1	1	0	2	0	0	0	0	2	0	0	0	2	0
163	0	2	0	0	0	0	2	1	2	0	0	0	1	0	0	0	0	0	1	1	2	2	1	1	1	1	0	1	1	2	1	2	2	0	1	1	1	0	1	1	1	0	1	1	1	1	0	0	0
164	0	1	2	1	0	0	2	1	1	1	0	1	2	0	2	0	0	0	1	1	1	0	1	0	1	2	0	1	1	1	2	2	1	2	0	2	1	0	1	1	1	0	0	0	0	0	0	1	1
165	1	2	0	0	0	0	2	2	1	0	0	1	1	0	0	1	0	1	1	0	2	0	1	0	0	1	0	0	1	1	0	2	2	2	0	2	0	0	2	1	0	0	0	0	0	0	0	1	0
166	0	2	1	0	0	0	1	1	1	0	1	0	0	0	0	0	0	2	1	1	2	1	0	0	0	2	0	2	2	2	2	1	1	1	1	1	1	1	0	1	1	0	1	1	1	1	0	0	0
167	1	2	0	1	0	0	1	1	1	0	0	0	0	0	0	0	0	0	0	1	2	1	2	1	1	1	0	1	1	1	2	2	2	1	1	1	1	0	0	1	1	0	0	2	0	0	0	1	0
168	0	1	1	0	1	1	2	1	1	0	0	1	1	0	0	1	0	0	1	1	2	1	0	0	1	0	0	0	1	2	1	1	1	1	0	2	1	2	0	1	1	0	0	2	0	2	0	0	0
169	0	2	0	0	0	0	2	1	1	0	0	0	0	0	0	0	0	0	2	0	2	0	2	0	0	0	0	0	1	2	0	0	0	1	0	2	1	0	1	1	1	0	0	0	0	0	0	1	0
170	0	1	1	0	1	1	1	1	2	0	0	1	2	0	1	0	0	0	2	1	2	1	0	0	0	0	0	1	2	2	1	0	1	2	0	2	1	0	1	1	1	0	0	1	1	1	0	2	0
171	0	2	1	0	0	0	1	0	2	0	0	0	0	0	0	0	0	0	2	1	2	1	0	0	0	1	0	0	0	2	1	1	1	1	2	1	1	0	0	1	1	0	0	0	1	0	0	0	1
172	0	2	1	1	0	0	2	1	2	0	0	0	1	0	1	0	0	0	1	1	1	1	0	0	0	1	0	0	0	1	0	2	2	1	0	2	1	0	1	1	1	0	1	2	1	1	0	1	1
173	1	2	0	0	0	0	1	2	1	0	1	0	2	1	1	0	0	1	1	0	1	0	0	0	0	0	0	1	2	1	1	1	1	0	1	1	1	0	0	1	1	0	1	2	0	1	0	1	1
174	0	0	2	0	0	0	2	1	1	0	0	0	0	0	0	0	0	0	1	2	1	1	2	1	1	0	0	0	0	2	1	0	0	1	1	1	2	0	0	2	1	0	0	0	1	1	0	2	0
175	0	0	2	0	1	0	1	1	1	0	1	0	0	0	0	0	0	1	2	1	1	1	1	1	1	1	0	0	0	2	2	0	0	2	0	2	1	1	1	0	0	1	0	1	1	0	0	2	0
176	0	2	0	0	0	0	1	2	1	0	1	0	0	0	0	0	0	0	1	1	2	1	2	1	1	1	0	0	0	1	0	1	1	1	0	2	2	0	1	1	1	0	0	0	0	0	0	1	0
177	1	2	1	0	0	0	1	1	0	1	2	1	1	0	1	0	0	0	1	1	1	1	0	0	0	2	0	0	0	1	1	1	1	0	1	1	1	0	0	1	1	0	0	2	0	0	0	2	0
178	0	2	0	0	0	0	2	2	2	0	0	0	0	0	0	0	0	0	2	0	2	1	1	1	1	1	0	1	1	1	1	1	1	1	2	1	1	0	1	1	1	0	0	0	0	0	0	2	0
179	0	1	1	0	0	0	1	2	1	0	1	1	0	0	1	0	0	0	0	1	1	0	0	0	0	1	0	0	1	2	1	1	1	0	1	1	2	0	0	1	1	0	0	1	0	0	0	1	0
180	0	0	2	1	1	0	2	2	1	0	0	0	2	1	1	0	0	0	2	1	2	1	1	1	1	1	0	1	1	2	1	1	2	1	0	2	2	0	1	1	1	0	1	2	1	0	0	2	0
181	0	1	2	1	0	0	2	0	2	0	0	0	0	0	0	0	0	1	2	1	2	0	0	0	1	1	0	0	0	2	1	0	1	2	0	2	1	0	1	1	1	1	0	2	0	1	0	2	0
182	0	1	1	0	0	0	2	1	1	0	1	0	0	0	0	0	0	0	1	0	2	0	0	0	1	0	1	0	0	2	0	1	1	2	2	1	2	0	1	1	1	1	1	2	0	0	0	1	1
183	0	1	1	1	0	0	2	1	2	0	0	1	1	0	0	0	0	1	1	0	2	0	0	0	1	1	0	0	0	2	0	2	2	0	1	0	1	0	0	1	1	1	0	2	0	0	0	1	0
184	0	1	1	0	0	1	1	2	1	0	1	0	0	0	0	0	0	1	1	0	2	0	0	0	1	0	0	1	1	0	1	0	0	1	0	2	2	0	0	1	1	1	0	1	1	0	0	0	0
185	0	0	2	1	0	0	2	1	1	0	1	0	1	0	1	0	0	0	1	0	1	0	0	0	0	1	0	0	1	1	0	1	1	2	0	2	0	0	2	0	0	0	0	0	2	1	0	0	0
186	0	1	2	1	0	0	1	1	1	0	0	1	1	0	0	1	0	1	1	1	1	1	1	0	0	1	0	1	2	2	0	1	1	1	1	1	1	0	0	2	2	0	0	2	0	1	0	2	0
187	1	2	0	0	0	0	1	1	2	0	0	0	0	0	0	0	1	1	1	0	1	0	0	0	0	1	1	1	1	1	1	2	2	2	0	2	0	0	1	0	0	0	1	2	1	2	0	1	0
188	0	1	1	1	0	0	2	1	2	0	0	1	1	1	0	0	0	2	2	1	2	0	0	0	1	1	0	0	0	1	1	0	0	2	0	2	1	0	2	0	0	0	1	2	1	0	0	1	0
189	1	1	1	0	0	0	1	2	1	0	1	1	1	0	0	1	0	0	0	0	0	0	0	0	0	1	0	0	1	2	0	0	1	1	0	2	2	0	0	2	2	0	1	2	1	0	0	2	0
190	0	2	0	0	0	0	1	2	1	0	1	0	0	0	0	0	0	0	1	0	1	0	0	0	0	2	1	1	1	2	0	2	2	1	1	1	1	0	2	0	0	0	0	2	0	2	0	1	1
191	1	1	1	1	0	0	2	2	2	0	0	0	0	0	0	0	0	1	2	0	2	0	0	0	0	1	0	1	1	2	1	2	2	0	1	1	2	0	0	1	1	0	0	2	0	0	0	2	0
192	0	0	2	0	0	2	1	2	1	0	1	1	2	0	1	1	0	1	1	1	2	0	0	0	0	2	0	1	1	1	1	2	2	1	1	1	1	0	0	1	1	0	0	2	0	0	0	1	0
193	1	1	2	0	0	0	2	2	1	0	0	0	1	0	1	0	0	1	1	1	1	0	2	0	0	1	0	0	0	2	1	1	1	1	0	2	1	1	1	0	0	1	0	1	1	0	0	0	1
194	0	2	1	0	0	0	2	2	0	0	0	1	2	0	1	0	0	1	0	1	0	0	0	0	0	1	0	0	0	1	0	2	2	1	1	1	2	0	1	1	1	1	0	1	1	0	0	1	0
195	0	2	0	0	0	0	1	2	1	0	1	1	1	0	0	0	0	0	1	1	1	0	1	0	0	2	0	0	1	2	0	2	2	1	0	2	1	0	1	1	1	1	0	1	1	0	0	2	0
196	0	2	1	0	0	0	2	1	2	0	0	2	2	0	0	1	0	0	1	1	2	0	0	0	0	2	0	0	0	2	0	1	2	2	1	2	2	0	2	0	0	0	1	1	1	2	0	0	0
197	0	0	2	1	0	1	2	2	2	0	0	0	1	0	1	0	0	1	1	0	2	0	0	0	2	1	0	0	2	2	0	0	0	2	0	2	2	0	0	2	2	0	0	2	0	1	0	1	1
198	0	1	1	0	0	0	2	1	2	0	0	1	0	0	1	0	1	1	1	0	1	0	0	0	0	0	0	0	1	2	0	1	1	1	1	1	2	0	0	2	2	0	1	2	1	0	0	2	0
199	0	1	1	0	0	0	2	1	2	0	0	0	1	0	1	0	0	0	1	0	2	1	0	0	0	0	0	0	0	1	0	1	1	1	1	1	1	0	1	1	1	0	1	2	0	1	0	2	0
200	0	1	1	0	0	0	1	2	0	0	1	1	1	0	0	1	0	0	1	0	1	0	0	0	0	2	0	0	0	1	0	2	2	2	0	2	1	0	2	1	0	1	0	1	1	0	0	1	1
201	1	0	2	0	0	2	1	1	1	0	1	0	1	0	1	0	0	0	2	0	2	0	0	0	0	1	0	0	0	2	2	1	1	1	0	2	2	0	0	2	1	0	0	1	0	0	0	1	0
202	0	2	1	1	0	0	1	1	1	0	0	0	0	0	0	0	0	1	1	0	2	1	1	1	1	1	0	0	0	1	0	2	2	0	1	1	1	1	0	1	1	0	1	1	1	0	0	2	0
203	0	0	2	1	0	0	1	2	1	0	1	0	0	0	0	0	1	1	1	0	1	0	0	0	1	1	1	1	1	2	0	1	0	0	1	1	2	0	0	1	1	0	0	1	1	1	0	2	0
204	0	0	2	0	0	0	2	1	1	0	0	1	0	0	1	0	0	2	1	1	2	0	0	0	0	1	0	1	1	1	2	2	2	1	1	1	2	0	1	1	1	0	0	2	0	0	0	1	1
205	0	1	1	0	0	1	1	0	2	0	0	0	0	0	0	0	0	1	1	0	2	0	0	0	0	1	0	1	1	2	1	1	2	1	2	1	1	0	2	0	0	0	1	2	1	0	0	0	1
206	0	0	2	0	0	0	2	1	2	0	0	0	1	0	1	0	0	0	2	1	2	0	0	0	0	1	0	0	0	1	0	2	2	0	2	0	1	0	0	0	0	0	0	2	0	0	0	1	0
207	0	2	1	0	0	0	2	2	1	0	0	0	1	1	0	0	0	0	1	1	2	1	0	0	0	2	0	0	1	2	1	1	1	2	0	2	2	0	0	2	1	0	0	2	1	1	0	2	0
208	1	1	1	0	0	0	1	2	0	0	2	2	2	0	1	1	0	0	2	0	2	2	1	1	1	1	0	0	1	2	1	1	2	0	2	0	1	0	0	0	0	1	0	1	2	0	0	2	0
209	0	2	1	0	0	0	1	1	2	0	0	0	0	0	0	0	0	0	1	0	1	0	0	0	0	1	0	0	0	2	2	0	0	1	2	1	1	0	0	0	0	0	0	1	0	0	0	1	0
210	0	1	2	1	0	1	2	1	1	1	0	0	0	0	0	0	0	1	1	0	2	0	0	0	0	1	0	0	0	2	1	2	2	0	2	0	0	1	1	0	0	0	1	2	1	1	0	2	0
211	0	2	0	0	0	0	1	1	1	0	1	0	1	0	1	0	0	2	0	2	0	1	0	0	0	0	0	1	0	1	1	1	1	2	0	2	1	0	1	1	1	0	0	2	0	0	0	2	0
212	1	1	2	1	0	0	2	2	1	1	0	0	1	0	1	0	0	0	2	0	2	1	0	0	0	0	0	1	1	2	1	0	0	1	1	1	2	0	0	1	1	0	1	1	0	0	0	1	1
213	0	0	2	0	0	1	2	2	0	0	1	1	2	0	1	1	0	0	2	1	2	1	0	0	0	2	0	0	0	2	0	0	0	1	0	2	2	0	0	1	1	0	1	1	1	1	0	2	0
214	1	0	2	0	0	0	1	2	1	0	1	0	0	0	0	0	0	1	2	0	2	0	0	0	0	2	0	1	1	2	0	1	1	2	0	2	1	0	1	1	1	0	0	1	0	0	0	1	1
215	0	1	1	1	0	0	1	1	2	0	1	0	0	0	0	0	0	1	1	1	1	1	1	1	1	1	0	1	1	2	1	1	2	1	1	1	1	1	1	0	0	0	0	2	0	1	0	1	0
216	0	1	1	0	0	1	2	2	2	0	1	0	1	0	1	0	0	0	1	1	2	0	0	0	0	1	0	0	0	1	1	0	0	2	0	2	1	0	1	1	1	0	0	1	0	1	0	0	0
217	0	0	2	0	0	1	1	1	1	0	1	0	0	0	0	0	0	0	1	0	1	0	2	0	0	0	0	0	0	2	0	2	2	1	2	0	2	0	0	1	1	0	0	1	0	0	0	2	0
218	0	1	2	2	0	0	2	1	2	0	0	0	1	0	1	0	0	0	2	0	2	1	1	0	0	0	0	0	0	2	0	0	0	2	0	2	2	0	0	1	1	0	1	2	0	0	0	2	0
219	0	2	1	0	0	0	2	0	2	0	0	0	1	0	1	0	0	1	1	0	2	0	0	0	1	2	0	1	0	1	1	2	2	0	1	1	2	0	0	1	1	0	0	0	2	1	0	2	0
220	0	1	1	1	0	1	2	0	2	0	0	0	0	0	0	0	1	1	0	1	1	0	0	0	0	2	0	2	2	2	1	0	2	1	0	2	1	0	1	1	0	0	1	1	1	0	0	2	0
221	0	1	1	1	0	0	1	1	1	0	0	1	1	0	1	0	0	2	2	0	2	1	1	1	1	1	1	1	1	2	0	0	0	2	0	2	1	1	1	0	0	0	0	2	0	2	0	2	0
222	0	1	1	0	0	1	2	2	1	0	0	1	2	0	1	1	0	1	1	1	2	0	0	0	0	0	0	2	1	2	1	1	1	2	1	2	1	0	0	1	1	0	0	2	1	1	0	2	0
223	0	1	2	1	0	0	2	1	2	0	0	0	0	0	0	0	0	1	0	1	0	0	0	0	0	1	0	0	0	1	2	0	1	2	0	2	1	0	1	2	1	0	0	1	0	0	0	1	0
224	0	0	2	0	0	1	1	1	2	0	0	0	0	0	0	0	0	0	2	1	2	0	0	0	0	2	0	0	0	2	2	1	1	1	0	1	2	0	1	1	1	1	0	2	0	0	0	2	0
225	0	0	2	1	0	0	1	1	1	0	1	1	2	0	2	0	0	0	1	1	1	1	0	0	0	1	0	1	1	2	1	1	1	2	0	2	1	0	1	1	1	0	1	2	1	2	0	1	1
226	0	1	2	1	0	0	1	2	1	0	1	0	1	0	1	0	0	1	0	1	1	1	0	0	0	2	1	1	1	2	0	1	1	2	0	2	1	0	1	1	1	0	1	2	1	2	0	2	0
227	0	2	0	0	0	1	2	1	1	1	0	0	2	1	1	0	0	0	1	0	0	1	1	0	0	0	1	0	0	1	0	1	1	2	0	2	0	0	1	0	0	1	0	1	1	1	0	2	0
228	0	0	2	0	0	0	2	2	1	1	0	0	1	0	1	0	0	0	0	2	0	0	0	0	1	2	0	0	1	2	0	1	1	2	0	2	2	0	0	2	2	0	0	2	0	0	0	0	1
229	0	1	2	1	0	0	2	2	1	0	0	1	2	0	2	0	1	1	0	1	1	1	0	0	1	0	0	0	0	1	1	2	2	1	2	2	1	0	0	1	1	0	0	2	1	1	0	2	0
230	0	2	0	0	0	0	2	2	2	0	0	0	0	0	0	0	0	0	1	1	2	0	0	0	0	1	0	0	0	2	0	2	2	1	1	1	0	0	1	1	1	0	0	1	1	1	0	1	0
231	1	1	1	1	1	1	2	2	1	0	0	0	1	0	1	0	0	0	1	1	2	1	0	0	0	1	0	0	0	2	2	1	2	2	0	2	2	0	0	2	1	0	0	1	1	0	0	2	0
232	0	2	0	1	1	0	2	0	2	0	0	0	0	0	0	0	0	1	2	0	2	0	0	0	1	0	0	0	0	2	1	1	2	1	0	2	1	0	1	0	0	0	1	1	1	0	0	2	0
233	0	0	2	0	0	1	1	2	1	0	1	0	0	0	0	0	0	0	2	0	2	1	1	1	1	1	0	1	1	2	2	0	0	2	0	2	0	0	1	0	0	0	1	1	1	1	0	1	0
234	0	1	1	1	0	0	2	1	2	0	0	0	1	0	1	0	0	1	1	1	1	0	0	0	0	1	1	0	0	1	1	0	0	1	2	0	1	0	2	0	0	0	1	1	1	1	0	1	0
235	0	0	2	0	0	1	1	1	0	0	1	0	0	0	0	0	0	2	1	0	1	0	0	0	0	1	0	0	1	2	0	0	0	1	0	2	1	0	1	2	1	0	0	2	0	0	0	2	0
236	0	2	0	0	0	0	2	1	2	0	1	0	0	0	0	0	0	0	1	1	2	0	0	0	0	0	0	0	0	1	0	0	1	1	1	1	1	0	1	1	1	0	0	0	0	1	0	0	1
237	0	0	2	0	0	0	2	1	2	0	0	0	1	0	1	0	0	0	1	0	1	0	0	0	1	1	0	1	0	0	2	1	2	2	0	2	1	1	0	1	1	0	0	1	0	1	0	1	1
238	0	0	2	0	0	1	2	2	1	0	0	0	0	0	0	0	0	1	1	0	1	0	0	0	1	2	0	1	1	2	2	1	1	1	1	1	2	0	0	1	1	0	0	1	1	1	0	1	1
239	0	0	2	0	0	0	2	2	1	0	0	0	1	0	1	0	0	1	2	0	2	0	0	0	0	1	0	1	1	1	0	1	1	0	2	0	1	0	0	1	1	0	0	1	0	0	0	1	0
240	0	0	2	0	0	1	1	2	1	0	1	1	2	0	1	0	0	0	1	1	2	1	1	0	1	0	0	1	1	2	2	1	2	1	1	1	1	1	0	1	1	0	0	2	1	0	0	2	0
241	0	1	1	0	1	0	2	1	2	0	0	0	1	0	1	0	1	1	1	1	1	0	1	0	1	0	0	0	0	2	0	0	1	2	0	2	1	0	0	2	2	0	0	2	0	0	0	1	0
242	0	1	1	1	0	0	2	0	2	0	0	0	0	0	0	0	0	0	2	1	2	1	0	0	0	1	0	0	0	2	1	1	1	2	0	2	2	0	0	2	2	2	0	2	0	0	0	1	1
243	0	1	2	0	0	1	2	0	2	0	0	0	2	0	2	0	0	0	0	1	1	0	0	0	0	1	0	0	0	2	1	1	2	2	0	2	1	1	0	1	1	0	1	2	1	1	0	2	0
244	0	0	2	0	0	1	1	1	1	0	0	0	0	0	0	0	0	0	1	1	2	0	1	0	0	1	0	0	1	2	1	1	1	1	1	1	1	0	1	1	1	0	1	1	0	0	0	2	0
245	1	1	1	0	1	0	1	2	0	0	0	1	1	0	0	1	0	0	2	0	2	0	0	0	1	2	0	0	2	2	0	1	1	1	0	2	1	0	0	0	0	0	0	1	0	0	0	1	1
246	0	2	0	0	0	0	2	0	2	0	0	0	1	0	1	0	0	1	1	0	2	0	0	0	0	2	0	0	1	2	0	2	2	1	2	2	1	0	1	1	1	0	2	2	2	1	0	2	0
247	0	0	2	1	1	0	2	2	1	0	0	0	1	0	1	0	0	2	1	0	1	1	0	0	0	0	0	0	1	2	1	0	1	2	0	2	0	0	1	1	1	0	0	2	0	1	0	1	0
248	0	2	1	2	0	0	2	2	2	0	0	0	1	0	1	0	0	0	1	1	1	0	0	0	0	2	1	0	0	2	1	1	1	2	0	2	1	0	0	0	0	1	1	2	1	1	0	2	0
249	1	2	0	1	0	0	1	0	2	0	0	0	0	0	0	0	0	1	0	1	0	0	0	0	0	1	1	1	1	2	0	1	2	1	0	2	1	0	1	1	1	0	0	0	1	0	0	2	0
250	0	1	1	0	0	0	2	2	2	0	0	0	0	0	0	0	0	0	1	1	1	0	0	0	0	1	0	0	1	2	1	1	1	2	2	0	2	0	0	1	1	1	0	2	1	2	0	1	0
251	1	1	2	1	0	0	2	0	2	0	1	0	1	0	0	0	0	0	1	1	1	1	0	0	0	2	0	1	1	2	2	0	1	0	1	2	2	0	0	2	2	0	0	0	1	1	0	2	0
252	0	1	1	1	0	0	0	2	0	0	2	1	2	0	1	0	1	1	1	0	2	0	0	0	0	0	0	1	1	2	1	1	1	2	0	2	1	0	0	1	1	0	0	2	0	0	0	1	0
253	0	1	2	0	0	0	2	0	2	0	0	0	0	0	0	0	0	0	1	1	1	0	0	0	0	1	0	1	1	2	0	1	2	1	1	1	1	1	0	0	0	0	0	0	1	1	0	1	0
254	0	1	1	0	1	0	2	0	2	0	0	0	0	0	0	0	0	0	2	0	2	0	0	0	0	1	0	0	0	2	2	1	2	0	2	0	2	0	0	2	2	0	0	1	1	0	0	1	0
255	0	0	2	0	0	0	2	1	1	0	0	0	0	0	0	0	0	1	1	1	1	0	0	0	0	1	0	0	0	1	2	1	2	1	0	2	2	0	2	0	0	0	0	1	0	0	0	1	0
256	0	1	1	0	0	1	1	2	1	0	1	0	0	0	0	0	0	0	2	0	2	1	0	0	0	1	0	1	1	2	2	1	1	1	0	2	0	0	2	0	0	0	0	1	1	0	0	2	0
257	0	1	0	0	0	0	1	1	0	1	2	1	0	0	0	0	1	0	2	1	2	0	0	0	0	0	0	0	0	1	0	1	1	2	2	1	2	0	0	2	2	0	0	2	0	1	0	2	0
258	1	0	2	0	0	1	2	0	2	0	0	0	0	0	0	0	0	0	1	1	2	0	0	0	0	1	0	0	0	2	1	2	2	0	2	0	2	0	2	0	0	0	0	1	1	0	0	2	0
259	0	2	0	0	0	0	2	1	2	0	0	1	1	0	0	1	0	0	2	1	2	0	0	0	0	0	0	0	0	2	0	1	2	1	1	1	1	0	2	0	0	1	0	2	1	1	0	2	0
260	0	1	1	0	0	0	2	2	0	0	0	0	0	0	0	0	0	1	1	0	2	0	0	0	0	1	2	1	1	2	1	0	0	1	1	1	2	0	0	2	2	0	0	0	2	1	1	2	0
261	0	1	2	2	0	0	1	2	0	0	0	0	1	0	1	0	0	1	2	0	2	0	0	0	1	2	0	0	0	2	0	2	1	1	0	2	2	0	1	1	1	1	0	1	1	1	0	1	0
262	0	1	1	0	0	1	2	2	1	0	0	1	2	0	2	0	0	0	2	0	2	0	0	0	1	1	0	0	1	1	1	1	1	1	0	2	1	0	2	0	0	0	0	2	1	1	0	2	0
263	0	1	2	0	0	1	2	2	2	1	0	0	1	1	0	0	0	0	2	1	2	0	0	0	0	1	0	0	0	2	2	1	1	0	2	0	2	0	0	2	2	0	1	2	1	0	0	2	0
264	0	1	1	0	0	0	1	2	1	0	1	0	1	0	1	0	0	1	2	0	2	0	0	0	1	0	0	0	0	2	0	2	2	2	0	2	1	0	1	2	2	0	0	1	0	0	0	2	0
265	0	2	0	0	0	0	1	2	0	0	0	1	0	0	1	0	0	1	2	0	2	0	0	0	0	1	0	0	0	1	1	1	1	1	1	1	2	0	1	1	1	0	0	2	0	0	0	2	0
266	0	2	1	0	0	0	2	1	2	0	0	0	1	0	1	0	0	0	1	1	2	0	0	0	0	1	0	1	1	1	1	1	2	1	1	1	1	0	1	1	1	1	0	1	0	0	0	1	0
267	0	0	2	0	0	0	1	1	2	0	0	0	2	0	1	0	0	0	2	1	2	0	0	0	0	1	0	1	1	1	1	1	1	2	0	2	0	1	0	0	0	0	0	1	0	1	0	1	1
268	0	1	1	1	0	0	1	0	2	0	0	1	1	0	0	1	0	0	0	1	0	1	1	1	1	0	0	0	1	2	1	1	2	1	1	1	1	1	0	1	1	1	0	2	1	0	0	1	0
269	0	1	1	0	0	1	2	1	2	0	0	1	2	0	1	0	0	2	1	1	2	0	0	0	0	1	1	0	0	1	0	0	0	1	0	2	1	1	1	0	0	0	0	2	0	2	0	1	0
270	0	1	1	0	0	1	2	1	2	0	0	0	0	0	0	0	0	1	2	1	2	1	0	0	0	2	0	0	1	2	1	2	2	1	1	1	2	0	1	1	1	1	0	2	2	0	0	2	0
271	0	2	0	0	0	0	2	1	1	0	0	0	0	0	0	0	0	0	2	1	2	0	0	0	1	2	0	1	1	1	2	1	2	1	1	1	2	0	1	1	1	1	0	2	1	0	0	2	0
272	0	2	1	1	0	0	1	2	1	0	1	0	1	0	1	0	0	0	1	1	1	0	0	0	0	0	0	1	1	2	1	1	1	0	1	1	1	0	2	0	0	0	1	1	1	1	0	2	0
273	1	2	1	0	0	0	1	1	0	1	2	0	1	0	1	0	0	1	1	0	2	1	0	0	0	0	0	1	1	2	1	1	1	2	0	2	1	0	0	1	1	0	0	1	0	1	0	2	0
274	0	1	1	0	0	0	1	1	1	0	1	0	0	0	0	0	0	1	1	0	2	0	0	0	0	1	0	1	1	2	2	1	2	1	1	1	2	0	0	2	2	0	1	2	1	1	0	1	0
275	1	1	2	1	0	0	2	2	1	0	0	0	0	0	0	0	0	0	1	1	2	0	2	0	0	1	0	2	2	2	0	0	1	2	1	2	1	0	1	1	1	0	0	2	0	1	1	0	1
276	0	1	2	1	0	0	1	2	0	0	0	0	0	0	0	0	0	1	2	0	2	0	0	0	0	0	0	2	2	2	1	1	2	2	1	2	1	0	0	2	2	0	0	2	0	0	0	2	0
277	0	2	0	0	0	0	2	1	2	0	0	0	1	0	1	0	0	1	0	1	1	0	0	0	0	2	0	1	1	2	2	1	2	1	1	1	1	0	0	1	1	0	2	2	2	1	0	1	1
278	0	2	1	0	0	0	2	2	1	0	0	1	0	0	1	0	0	1	2	1	2	1	0	0	0	0	0	0	0	1	0	0	0	1	1	1	1	1	0	1	1	0	1	1	1	0	0	2	0
279	0	2	1	2	0	0	1	1	1	0	1	0	1	0	1	0	1	1	0	1	1	1	0	0	1	0	0	2	2	2	0	1	1	1	1	1	2	0	2	1	1	0	1	1	1	1	0	2	0
280	0	0	2	0	0	1	1	2	1	0	1	0	1	0	1	0	0	0	1	2	1	1	0	0	0	0	0	1	1	2	0	2	1	1	0	2	1	0	0	2	2	0	0	2	0	0	0	0	0
281	0	1	2	1	0	0	2	2	2	0	0	0	0	0	0	0	1	1	1	0	1	1	1	1	1	2	0	0	1	2	0	2	2	0	2	0	2	0	1	1	1	0	1	1	0	0	1	1	0
282	0	1	2	1	0	0	2	2	1	0	0	1	2	0	0	1	1	2	2	0	1	1	1	0	0	0	0	0	1	2	0	0	1	1	0	2	0	0	0	0	0	0	0	1	0	0	0	2	0
283	0	1	1	0	0	1	2	2	2	0	0	1	2	0	1	0	0	0	1	1	2	0	0	0	0	1	0	0	0	2	0	1	1	1	0	2	1	1	0	1	1	0	0	1	0	1	0	1	0
284	1	1	2	0	0	0	1	2	2	0	0	0	0	0	0	0	0	0	0	0	1	0	0	0	0	0	0	0	1	2	0	1	1	1	1	1	1	0	0	2	2	0	0	2	1	1	0	1	1
285	0	1	2	0	0	0	2	0	2	0	0	0	1	0	1	0	0	1	2	0	1	0	1	0	1	2	0	0	0	2	1	2	2	2	0	2	1	0	2	0	0	0	0	1	0	0	1	2	0
286	1	2	1	0	0	0	2	0	2	0	0	0	1	0	0	0	0	1	1	1	1	0	2	0	0	1	0	1	1	1	0	0	0	1	0	2	0	1	1	0	0	0	0	2	0	0	0	0	0
287	0	1	1	1	0	0	2	2	0	0	0	0	0	0	0	0	0	1	2	1	2	0	1	0	0	0	0	2	2	2	2	1	1	2	0	2	1	0	0	1	1	0	0	2	1	0	0	0	0
288	0	0	2	1	0	0	1	2	1	0	1	0	0	0	0	0	0	0	1	1	1	1	1	1	1	1	0	0	0	1	0	1	1	0	2	0	2	0	0	2	2	1	0	1	0	0	0	2	0
289	0	1	1	0	0	1	1	1	1	0	1	0	1	0	1	0	0	0	1	1	1	1	0	0	0	1	1	0	1	2	0	1	1	2	0	2	1	0	2	1	0	0	0	2	2	0	0	2	0
290	0	2	1	2	0	0	2	1	2	0	0	1	2	0	2	0	0	1	2	0	1	0	0	0	0	1	0	0	1	2	0	1	1	1	1	1	2	0	0	2	1	0	0	2	0	1	0	2	0
291	0	2	0	0	0	0	2	1	1	0	0	0	0	0	0	0	0	2	2	1	2	0	0	0	0	1	0	0	0	2	0	1	1	1	1	1	1	0	0	1	1	0	1	1	1	1	0	0	2
292	0	1	1	0	0	0	1	1	1	0	1	1	1	0	1	0	0	1	2	0	2	0	0	0	0	1	0	0	1	2	0	1	2	1	0	2	1	1	0	1	1	0	0	1	0	0	0	2	0
293	0	1	1	0	0	1	1	2	2	0	0	0	1	0	1	0	0	1	0	2	1	0	0	0	1	0	0	1	2	2	0	2	2	0	1	1	1	1	1	0	0	0	0	1	0	0	0	1	1
294	0	2	0	1	0	0	2	2	1	0	1	1	1	0	0	0	0	0	0	1	2	1	0	0	0	0	0	0	0	1	1	1	1	2	0	2	0	1	1	1	0	0	0	2	0	1	0	1	1
295	0	1	2	0	0	0	2	2	2	0	0	0	1	0	1	0	0	0	1	0	1	0	0	0	0	0	1	1	1	2	0	0	0	1	1	1	2	0	0	1	1	0	2	2	2	1	0	0	0
296	0	1	1	0	0	1	2	1	2	0	0	0	1	0	1	0	0	0	1	1	2	0	0	0	1	0	0	0	0	2	0	1	1	0	1	1	1	0	1	2	1	0	1	1	1	2	0	2	0
297	0	2	0	0	0	0	2	1	1	0	0	1	1	0	0	1	0	1	0	1	0	1	1	0	0	0	0	0	0	2	0	1	1	1	1	1	1	0	1	1	1	0	0	1	0	0	0	1	1
298	0	1	1	0	1	1	2	0	2	0	0	1	2	0	2	0	1	2	1	0	1	0	0	0	1	1	0	0	0	1	0	2	2	1	1	1	1	0	0	2	2	0	1	2	1	1	0	2	0
299	0	1	1	0	0	0	2	1	2	0	0	0	0	0	0	1	0	1	1	0	2	0	1	0	0	1	0	0	0	1	0	0	1	1	1	1	1	1	0	1	0	1	0	2	0	2	0	2	0
300	0	2	0	0	0	1	2	2	1	0	0	0	0	0	0	0	0	1	2	1	1	0	0	0	0	2	0	0	0	2	2	1	2	1	1	1	2	0	0	2	2	0	0	1	0	1	0	2	0
301	0	1	1	0	0	1	0	1	1	1	1	1	2	0	2	0	0	0	1	0	1	0	0	0	0	1	1	0	0	2	0	1	1	1	1	1	0	0	1	1	1	0	0	0	1	0	0	0	0
302	0	1	1	0	0	0	1	2	1	0	0	0	0	0	0	0	0	1	1	0	2	1	0	0	0	1	0	0	2	2	0	0	2	2	0	2	2	0	0	2	2	0	0	1	0	0	0	0	0
303	1	1	1	0	0	0	1	1	1	0	1	0	1	0	1	0	0	0	1	1	1	1	1	1	1	1	0	1	1	1	2	0	0	2	0	2	1	0	0	2	2	0	0	0	1	1	0	1	0
304	0	1	2	0	0	0	1	2	1	0	1	1	2	0	1	0	0	1	2	0	2	0	1	0	0	1	0	0	0	2	1	2	2	1	2	0	1	0	0	2	2	0	1	2	1	0	0	2	0
305	0	0	2	0	0	2	1	1	2	0	0	1	1	0	0	1	0	1	2	0	2	0	0	0	0	1	0	0	1	2	1	0	0	2	0	2	1	0	1	2	1	0	0	1	0	0	0	1	0
306	0	1	2	1	0	0	2	2	1	0	1	0	1	0	1	0	0	1	1	0	2	1	0	0	0	1	0	1	1	2	2	1	1	1	1	1	1	0	0	0	0	0	0	2	1	0	0	1	1
307	1	1	1	1	0	0	2	1	2	0	0	0	0	0	0	0	0	0	0	1	2	0	0	0	1	0	0	1	0	0	2	2	2	2	0	2	2	0	1	1	1	1	0	2	2	0	0	1	0
308	0	2	1	0	0	0	2	0	2	0	0	1	2	0	1	0	0	1	2	1	2	0	1	0	1	2	0	0	0	1	1	1	0	0	0	2	1	1	1	0	0	0	0	2	0	0	0	1	1
309	0	2	0	0	0	0	2	1	0	0	0	2	2	0	2	0	0	1	1	1	1	0	1	0	0	1	0	0	0	1	0	2	2	2	0	2	2	0	1	1	1	0	0	1	0	1	0	1	0
310	0	2	1	2	0	0	2	2	1	0	0	1	1	0	0	1	1	1	1	0	2	0	0	0	1	0	0	1	2	2	0	1	0	0	1	1	1	1	0	1	1	0	1	2	1	2	0	0	0
311	0	2	0	1	1	0	2	1	1	0	1	0	0	0	0	0	0	1	2	1	1	1	0	0	0	2	0	1	1	0	2	1	1	1	0	2	2	0	1	0	0	0	0	0	1	0	0	1	1
312	1	1	1	1	0	1	1	1	1	0	1	1	1	0	0	1	0	0	1	2	1	0	0	0	0	0	0	0	0	1	0	1	1	0	1	1	2	0	0	2	2	0	0	1	1	0	0	2	0
313	0	2	1	0	0	0	2	1	1	0	1	2	2	0	1	1	0	1	2	1	2	1	0	0	0	2	0	0	0	2	2	1	1	0	1	1	1	0	0	1	1	0	1	1	1	1	0	1	1
314	1	1	1	1	0	0	2	0	2	0	0	1	0	0	0	0	0	1	1	1	1	1	0	0	0	0	0	0	1	2	0	2	2	0	1	1	2	0	0	1	1	0	0	1	0	0	0	1	1
315	0	1	2	1	0	0	1	0	2	0	0	0	2	0	2	0	0	0	0	1	0	1	0	0	1	0	0	0	1	2	0	0	1	1	1	1	2	0	0	2	2	0	0	2	0	2	0	1	1
316	0	0	2	0	0	0	1	2	0	0	0	0	0	0	0	0	0	2	1	0	1	0	0	0	0	0	0	1	2	1	1	1	2	1	1	1	1	0	2	0	0	0	0	0	0	0	0	1	0
317	0	1	1	0	0	1	1	2	0	0	0	1	1	0	0	1	0	0	2	0	2	0	1	0	1	1	0	1	1	2	1	1	1	1	0	2	1	0	1	2	0	0	0	1	1	1	0	1	1
318	0	1	2	0	0	0	2	1	1	0	1	0	0	0	0	0	0	2	2	0	2	1	0	0	0	0	0	0	0	1	1	1	1	2	0	2	1	0	2	1	0	1	0	1	2	0	0	1	0
319	0	1	1	0	0	1	2	1	2	0	0	0	0	0	0	1	0	0	1	1	1	0	0	0	0	1	0	1	1	1	1	2	2	1	1	1	2	0	2	0	0	0	1	1	1	1	0	0	0
320	0	1	2	0	0	0	2	1	2	0	0	0	0	0	0	0	0	0	1	0	0	1	1	0	1	1	0	1	1	1	1	1	1	0	1	1	1	0	1	1	1	0	2	2	2	1	0	2	0
321	0	2	1	0	0	1	1	1	1	0	0	0	0	0	0	0	0	0	2	1	2	1	2	1	1	0	0	0	0	2	1	1	1	1	1	1	2	0	1	1	1	2	0	2	0	2	0	2	0
322	0	1	2	1	0	0	2	1	2	0	0	0	0	0	0	0	0	1	1	0	1	0	0	0	0	2	0	0	0	2	2	1	1	1	0	2	1	0	2	0	0	0	1	1	1	1	0	2	0
323	0	0	2	0	0	1	1	1	2	0	0	1	1	0	0	1	0	0	2	0	2	1	1	1	1	2	0	0	1	2	0	1	1	0	2	0	1	0	0	0	0	0	1	2	1	0	0	1	0
324	0	1	1	0	0	0	1	0	2	0	0	1	1	0	2	0	1	1	1	1	1	1	0	0	1	1	0	1	1	1	1	0	1	2	0	2	1	0	0	1	1	0	0	2	0	0	0	2	0
325	0	1	2	0	0	0	2	1	2	0	0	0	0	0	0	0	0	1	2	0	2	0	1	0	0	1	0	1	1	1	1	1	1	1	1	1	2	0	0	2	2	0	0	1	0	0	0	1	0
326	0	1	2	1	0	0	2	2	1	0	1	1	1	0	1	0	0	1	2	0	1	0	0	0	0	0	1	0	1	2	0	0	0	2	0	2	0	0	2	1	0	0	0	1	0	0	0	1	1
327	1	2	1	0	0	1	2	2	2	0	0	0	0	0	0	0	0	1	1	1	0	0	1	1	1	1	0	0	0	1	0	0	0	2	0	2	1	0	0	2	2	0	0	0	0	0	0	1	1
328	0	2	1	1	0	0	1	1	1	0	0	0	2	0	1	0	0	0	1	0	1	0	1	0	0	1	0	0	0	1	0	0	0	2	0	2	1	0	1	1	1	0	0	1	0	0	0	1	0
329	0	2	1	1	0	0	1	1	0	0	1	0	1	0	1	0	1	1	1	0	2	0	0	0	0	0	0	0	0	2	1	0	1	2	1	2	1	0	0	1	1	1	0	2	0	0	0	2	0
330	0	0	2	0	0	0	2	2	1	0	0	0	0	0	0	0	0	1	0	1	1	0	0	0	0	0	0	1	0	0	2	1	0	2	0	2	1	0	1	1	1	0	0	1	0	0	0	0	1
331	0	1	1	0	0	0	1	1	1	0	0	1	2	0	1	1	0	1	1	0	1	0	0	0	0	0	0	0	1	2	0	2	2	1	1	1	2	0	0	1	1	2	0	2	0	0	0	0	2
332	0	1	1	0	0	0	2	2	1	1	0	0	0	0	0	0	0	1	0	1	1	0	0	0	0	1	0	0	0	2	1	1	1	1	1	1	2	0	0	1	1	0	2	2	1	1	0	1	0
333	1	1	1	0	1	0	1	1	1	0	1	1	1	0	1	0	0	1	2	0	2	0	0	0	0	0	0	0	0	2	0	1	1	1	1	1	2	0	0	2	2	1	0	2	1	0	0	2	0
334	0	0	2	0	0	1	1	1	1	0	1	0	0	0	0	0	0	1	2	0	2	0	0	0	0	0	1	0	1	2	0	1	2	2	0	2	1	0	2	1	0	1	0	2	0	0	0	1	0
335	0	2	1	0	0	0	0	2	0	0	1	0	2	0	2	0	0	1	1	0	2	0	0	0	0	1	0	0	0	2	1	1	1	0	2	0	1	0	1	1	1	0	2	2	2	1	0	0	1
336	0	1	1	0	0	0	2	2	1	0	0	0	0	0	0	0	0	0	1	0	1	0	0	0	2	1	0	0	1	2	0	1	2	2	1	2	1	0	1	1	1	0	1	2	0	0	0	0	1
337	0	2	0	0	0	0	1	0	2	0	0	1	1	1	0	0	0	0	1	0	1	1	1	1	1	2	2	1	1	2	1	1	1	1	1	1	1	0	1	2	0	1	0	1	1	0	0	1	1
338	0	1	1	1	0	0	1	2	1	1	1	2	2	0	1	0	0	0	2	0	2	1	1	1	1	0	0	0	0	1	0	1	1	1	1	1	2	0	1	1	1	0	1	2	0	0	0	2	0
339	0	2	0	0	0	0	1	1	1	0	0	0	2	0	1	0	0	0	1	0	2	1	2	1	1	1	0	0	0	2	0	2	2	0	1	1	1	1	0	1	1	1	1	2	1	1	0	0	0
340	1	0	2	0	0	0	1	2	1	0	1	0	1	0	1	0	1	1	1	0	1	0	0	0	0	0	0	0	1	2	0	1	1	2	1	1	2	0	0	1	1	1	0	2	2	0	0	2	0
341	0	2	2	0	0	1	2	0	2	0	0	0	1	0	1	0	0	0	1	1	2	0	0	0	0	1	0	0	1	2	0	1	1	1	2	1	1	0	1	1	1	0	1	1	1	0	0	1	0
342	1	1	2	1	0	0	1	1	2	0	1	0	1	0	1	0	0	0	2	1	2	0	1	1	1	0	0	0	0	2	0	1	0	0	0	2	1	0	2	0	0	0	0	2	0	2	0	0	1
343	1	1	1	0	0	0	2	2	1	0	0	0	0	0	0	1	0	1	2	1	2	0	1	0	0	1	0	0	1	2	1	1	1	1	1	1	1	0	2	0	0	0	0	2	0	0	0	1	0
344	0	1	0	0	0	0	1	2	1	0	1	0	0	0	0	0	0	0	1	1	1	0	0	0	0	2	0	0	1	2	0	2	2	1	1	1	2	0	0	2	2	0	0	2	1	1	0	2	0
345	0	0	2	0	0	0	2	2	1	0	0	1	2	0	1	1	0	0	0	1	1	0	0	0	0	1	0	0	0	1	2	2	2	2	0	2	2	0	0	2	2	1	1	2	0	0	0	2	0
346	0	1	1	0	0	1	2	0	2	0	0	0	1	0	1	0	0	2	0	2	0	0	0	0	0	1	0	0	0	2	1	1	1	1	1	1	0	0	0	0	0	0	0	2	0	0	0	1	0
347	0	1	2	2	0	0	1	0	2	0	0	0	0	0	0	0	1	1	0	1	1	1	1	1	1	1	0	0	0	2	1	1	1	2	2	0	0	1	1	0	0	0	0	1	0	1	0	1	1
348	0	1	2	1	0	0	1	1	1	0	1	0	1	0	0	0	1	1	1	1	1	1	1	1	1	1	0	0	2	2	0	1	1	1	1	1	1	0	1	1	1	1	0	2	0	0	0	1	0
349	0	0	2	0	0	1	2	2	2	0	0	0	1	1	0	0	0	0	2	0	2	1	0	0	0	0	0	0	0	2	0	1	1	2	0	2	1	0	0	0	0	0	0	2	0	0	0	1	0
350	0	1	2	0	0	0	2	1	2	0	0	0	2	0	2	0	0	0	1	0	1	0	0	0	0	1	1	1	1	2	0	1	1	1	0	2	1	0	2	1	0	1	0	2	1	0	0	0	1
351	0	2	0	0	0	0	2	0	2	0	0	0	1	0	1	0	0	1	1	0	1	0	0	0	0	2	0	0	0	1	1	1	1	2	0	2	1	0	2	0	0	0	1	2	1	0	0	1	0
352	0	2	1	0	0	0	2	1	2	0	0	0	0	0	0	0	0	1	1	1	2	2	1	1	1	1	0	0	0	2	1	1	1	0	2	0	0	0	2	0	0	0	0	0	0	0	0	2	0
353	0	1	1	0	0	0	1	1	1	0	1	0	0	0	0	0	0	0	1	0	1	0	0	0	1	0	0	0	0	2	1	1	2	1	1	1	1	0	1	1	1	0	0	0	2	1	0	1	0
354	0	0	2	0	0	0	2	2	1	0	0	1	1	0	0	1	0	0	1	1	1	1	1	1	1	2	0	1	2	2	0	0	0	1	0	2	0	0	1	0	0	1	0	2	1	1	0	1	0
355	0	1	1	1	0	0	1	1	1	0	1	0	0	0	0	0	0	2	2	0	2	0	1	1	1	0	0	0	1	2	1	1	1	1	0	2	0	0	1	0	0	0	0	0	0	0	0	1	0
356	0	1	2	0	0	1	1	0	2	0	0	1	2	0	0	1	0	2	1	0	1	1	0	0	0	1	0	1	2	2	1	1	2	1	0	2	1	0	1	1	1	0	0	0	0	0	0	1	1
357	0	1	2	1	0	1	1	1	0	0	1	0	0	0	0	0	0	1	2	0	2	0	0	0	0	1	0	1	1	2	2	1	2	1	1	1	1	0	1	1	1	0	0	1	0	0	0	2	0
358	0	2	0	0	0	0	2	2	0	0	0	0	1	0	1	0	0	0	2	1	2	0	0	0	0	0	0	0	1	2	0	2	2	1	0	2	1	0	0	1	1	0	0	1	0	0	0	2	0
359	0	2	0	0	0	0	2	1	1	0	0	0	0	0	0	0	0	1	1	0	1	1	0	0	0	0	0	0	2	2	0	2	2	1	1	1	1	0	2	0	0	0	0	2	0	0	0	2	0
360	0	2	0	0	0	0	1	2	1	0	1	2	2	1	0	1	0	0	0	0	1	0	1	1	1	1	0	0	0	2	0	2	2	2	1	1	1	1	1	0	0	0	0	2	0	2	0	1	0
361	0	0	2	0	0	0	1	0	2	0	0	0	0	0	0	0	0	1	1	0	2	1	0	0	0	0	0	0	0	1	0	0	0	2	0	2	0	0	1	0	0	0	0	1	0	1	0	2	0
362	0	0	2	0	0	1	1	2	0	0	0	0	0	0	0	0	0	2	2	0	2	1	0	0	0	1	0	0	1	2	1	2	2	0	1	1	1	0	0	1	1	0	0	2	1	1	0	2	0
363	0	1	1	0	0	0	1	2	0	0	1	0	1	0	1	0	0	0	2	0	2	0	2	0	0	0	0	0	0	2	0	1	1	0	1	1	1	0	1	2	1	1	0	2	1	2	0	2	0
364	0	1	1	0	0	1	1	1	1	0	1	0	1	0	1	0	1	0	2	1	2	0	0	0	0	2	0	0	0	2	1	1	1	2	0	2	1	1	1	0	0	0	0	0	1	0	0	2	0
365	0	1	1	1	0	0	2	2	0	0	0	0	0	0	0	0	0	0	1	1	1	0	0	0	1	1	1	1	1	2	0	1	2	1	1	1	1	1	0	1	1	0	1	1	1	1	0	1	0
366	0	0	1	0	0	0	1	1	1	0	1	1	1	0	1	0	0	1	1	1	2	1	1	1	0	0	1	0	0	1	0	1	1	2	0	2	1	0	0	1	1	0	0	0	0	0	0	1	0
367	0	1	2	1	0	0	2	1	1	0	1	1	2	1	1	0	0	0	1	1	1	0	1	0	0	1	0	0	0	2	1	1	1	0	0	1	1	0	0	2	2	0	0	0	1	0	0	1	1
368	0	1	1	0	0	0	2	0	2	0	0	2	2	1	0	1	0	0	2	1	2	1	0	0	0	0	0	2	1	2	1	1	2	1	1	1	1	0	1	2	1	0	1	2	1	0	0	1	1
369	0	2	0	0	0	0	2	2	2	0	1	0	0	0	0	0	1	1	2	1	2	0	1	0	1	1	0	0	1	2	1	1	0	0	1	1	1	0	0	2	2	1	0	2	1	1	0	2	0
370	0	2	1	1	0	0	2	1	1	0	0	0	0	0	0	0	0	1	1	0	2	1	2	1	1	1	0	0	1	2	0	2	2	0	1	1	1	0	1	1	1	0	2	2	1	1	0	2	0
371	0	0	2	1	1	0	2	2	2	0	0	1	0	0	1	0	0	0	1	0	1	0	0	0	1	1	0	0	0	1	2	0	0	1	0	2	1	0	2	0	0	0	1	2	0	1	0	0	0
372	1	2	0	0	0	0	2	1	2	0	0	0	2	0	2	0	0	0	1	1	1	0	0	0	0	1	0	0	0	1	2	1	1	2	0	2	2	0	1	1	1	0	0	2	0	0	0	1	0
373	0	0	2	0	0	0	1	1	1	0	1	1	0	0	1	0	0	1	2	1	2	1	0	0	0	0	0	1	1	2	2	1	1	1	0	1	1	0	2	0	0	1	0	1	1	0	0	1	0
374	0	2	1	0	0	1	2	1	1	0	0	0	1	0	0	0	0	1	1	1	1	1	0	0	1	1	0	0	0	2	2	0	0	2	0	2	1	0	2	0	0	0	0	0	0	0	1	1	0
375	1	0	2	0	1	0	2	1	2	0	0	1	2	0	2	0	0	1	1	0	2	0	0	0	0	0	0	1	0	1	1	1	1	1	1	1	1	0	1	1	0	0	0	1	0	0	1	1	0
376	0	1	1	1	0	1	1	1	2	0	0	2	2	0	1	1	0	2	0	2	0	0	0	0	0	1	0	0	0	1	1	1	2	1	1	1	1	1	0	1	1	0	0	0	0	0	0	2	0
377	0	2	0	0	0	0	2	1	2	0	0	0	0	0	0	0	1	0	2	1	2	1	0	0	0	1	0	1	2	1	1	0	1	2	1	2	1	1	0	1	1	0	1	1	1	1	0	1	1
378	0	0	2	0	0	2	1	1	2	0	0	0	0	0	0	0	0	0	1	0	2	0	0	0	0	0	0	1	1	1	1	2	2	0	1	1	1	0	2	0	0	1	0	2	1	2	0	0	0
379	0	1	1	0	0	0	2	2	2	0	0	0	1	0	1	0	1	1	1	0	1	0	0	0	0	1	0	0	1	2	0	1	2	0	1	1	1	0	1	1	1	0	0	2	0	0	0	1	0
380	0	2	1	0	0	0	1	1	1	0	0	1	1	0	0	1	0	2	2	1	2	1	1	1	0	0	0	0	1	2	1	2	2	0	1	1	1	0	1	1	1	0	0	0	0	0	0	0	2
381	1	0	2	0	0	1	2	1	1	0	1	0	1	0	1	0	1	2	0	2	2	0	0	0	0	2	0	2	2	2	2	0	1	0	1	2	2	0	1	1	1	1	1	2	0	0	0	2	0
382	0	2	0	0	0	0	2	2	2	0	0	0	2	1	1	0	0	0	2	1	2	0	0	0	0	1	0	0	0	2	1	2	2	1	1	1	1	1	0	1	1	0	0	1	0	0	1	1	0
383	0	2	0	0	0	0	2	1	2	0	0	0	0	0	0	0	0	0	1	0	2	0	0	0	1	0	0	0	0	2	0	1	2	1	2	1	2	0	1	1	1	1	0	1	1	0	0	2	0
384	1	0	2	0	0	0	2	2	1	1	0	0	2	0	2	0	0	0	0	1	2	0	0	0	0	2	0	0	1	2	0	1	1	0	2	1	2	0	0	1	1	0	0	2	2	0	0	2	0
385	0	1	1	1	0	0	1	2	1	0	1	0	0	0	0	0	0	1	2	0	2	0	1	1	1	1	1	2	2	2	1	1	2	1	1	1	1	0	0	1	1	0	0	1	1	0	1	0	1
386	0	2	0	0	0	0	2	0	2	0	0	1	1	0	0	0	1	2	1	1	2	1	0	0	0	0	0	1	1	1	1	2	2	1	1	2	1	1	0	1	1	0	1	2	0	0	0	2	0
387	0	2	1	0	0	0	2	2	1	0	0	1	1	0	0	0	0	1	2	0	2	0	1	0	1	0	2	1	1	2	1	1	1	1	0	2	0	0	2	0	0	1	0	2	1	1	1	1	0
388	0	1	0	0	0	0	2	1	2	0	0	0	2	0	2	0	0	1	2	1	1	1	1	1	1	1	2	1	1	2	1	1	1	1	1	1	1	0	1	2	0	0	0	1	0	0	0	1	0
389	0	0	2	0	0	1	2	2	2	0	0	0	0	0	0	0	1	2	1	1	1	1	0	0	0	1	0	0	1	2	0	1	1	0	2	0	2	0	1	1	1	0	0	2	0	1	0	1	1
390	0	1	1	0	0	1	2	0	2	0	0	0	0	0	0	0	0	1	1	1	1	0	0	0	0	1	1	1	1	2	1	0	1	2	0	2	1	0	0	1	1	0	0	2	1	1	0	2	0
391	0	1	1	0	0	0	1	2	1	0	1	0	1	0	1	0	0	0	1	1	2	0	0	0	0	1	0	0	0	2	1	1	1	2	0	2	2	0	0	2	2	0	1	1	1	0	0	1	0
392	1	2	1	0	0	0	1	1	0	1	1	0	1	0	1	0	1	2	2	0	1	0	1	0	0	1	0	0	0	2	1	0	1	2	0	2	2	1	0	1	1	0	0	1	0	0	0	1	0
393	1	2	1	1	0	0	2	2	0	0	0	0	0	0	0	0	0	1	2	0	2	0	1	1	1	1	0	0	0	1	1	1	1	1	1	1	2	1	0	1	1	0	0	1	0	0	0	2	0
394	0	0	2	0	0	0	2	2	2	0	0	1	1	0	0	1	1	1	1	0	1	1	0	0	1	1	0	1	1	1	1	1	2	1	1	1	0	0	1	1	1	1	0	2	0	1	0	1	0
395	1	1	1	0	0	0	1	1	2	0	1	0	1	0	1	0	0	1	1	0	1	1	0	0	0	1	0	1	1	2	2	1	1	0	2	0	0	0	2	0	0	0	0	1	0	0	0	2	0
396	0	2	1	0	0	0	1	2	0	0	1	1	2	0	1	0	0	0	2	1	2	0	0	0	0	1	0	0	0	1	1	2	2	2	0	2	1	0	2	1	0	0	0	2	0	0	0	2	0
397	0	0	2	0	0	0	2	1	1	0	0	0	1	0	1	0	0	1	1	0	2	1	0	0	0	0	0	2	2	1	2	0	1	2	0	2	2	0	0	2	1	0	0	1	1	0	0	0	0
398	0	1	1	1	0	1	2	1	2	0	0	1	1	0	0	1	0	2	2	0	2	0	0	0	1	0	0	1	1	1	2	0	0	2	0	2	1	0	0	1	1	0	0	0	0	0	0	0	1
399	0	0	2	0	0	0	2	1	2	0	0	1	1	0	1	0	0	0	1	0	1	0	0	0	0	1	0	1	2	2	1	1	1	1	1	1	1	0	0	2	2	0	0	1	0	1	0	2	0
400	0	2	1	0	0	0	2	2	1	0	0	1	1	0	0	1	0	0	2	0	2	0	1	0	0	0	0	1	1	2	1	0	0	2	0	2	1	0	0	1	1	0	1	1	1	1	0	2	0
401	0	2	1	0	0	0	1	2	1	0	0	1	1	0	0	1	0	1	1	1	2	1	0	0	0	2	0	0	0	2	0	1	0	0	0	2	1	0	2	0	0	1	0	2	2	0	0	2	0
402	0	2	1	0	0	0	1	1	1	0	0	1	0	0	1	0	0	2	1	1	2	1	1	1	1	1	0	1	1	2	0	0	0	2	0	1	1	0	2	1	0	0	1	2	2	1	0	1	0
403	0	1	1	0	0	1	2	1	2	0	0	0	1	0	1	0	0	0	2	0	2	0	1	0	0	1	0	2	2	1	2	2	2	1	1	1	1	0	0	2	2	0	0	2	0	1	0	1	0
404	0	1	1	0	0	0	2	0	1	0	0	0	1	0	1	0	0	1	1	2	1	0	1	0	1	0	1	0	0	2	1	1	1	2	0	2	2	0	0	1	1	0	1	2	1	0	0	2	0
405	0	0	1	0	0	0	2	0	2	0	0	0	0	0	0	0	1	2	0	2	2	0	0	0	0	0	0	0	1	2	0	2	2	0	1	1	1	0	0	2	1	0	0	1	0	0	0	1	1
406	0	1	1	0	0	0	2	1	2	0	0	1	1	0	0	1	0	1	1	0	2	0	0	0	0	1	0	1	1	2	2	1	1	1	0	2	0	0	1	0	0	0	0	2	1	1	0	1	0
407	0	1	2	1	0	0	2	0	2	0	0	0	0	0	0	0	0	1	1	0	2	0	0	0	0	2	0	0	1	2	0	1	1	2	1	2	2	0	2	0	0	1	0	1	1	0	0	2	0
408	1	1	1	0	0	0	1	1	1	1	1	0	2	0	2	0	0	1	2	0	2	1	1	1	1	1	0	1	1	1	1	1	1	0	1	1	1	1	1	0	0	1	0	1	0	0	0	0	0
409	0	0	2	0	0	0	2	1	1	1	0	0	0	0	0	0	1	1	1	0	2	0	0	0	0	1	0	0	0	1	1	1	1	1	0	2	1	0	1	2	1	0	0	2	0	0	0	1	0
410	0	0	2	0	0	0	1	1	1	0	1	1	1	0	0	1	0	0	1	1	2	0	0	0	0	1	0	0	0	1	0	1	1	1	1	1	2	0	0	2	2	0	0	1	0	1	0	0	0
411	1	0	2	0	0	1	1	2	1	0	1	0	0	0	0	0	0	0	1	1	1	1	0	0	0	1	0	0	0	2	1	1	1	1	1	1	1	0	0	1	1	0	0	0	1	1	0	2	0
412	0	1	2	0	0	0	1	2	1	0	0	1	1	0	1	0	0	0	1	2	1	1	0	0	0	2	0	0	0	1	1	0	1	1	1	1	2	0	2	0	0	0	0	2	0	2	0	1	0
413	0	2	1	0	0	0	2	1	1	0	1	0	0	0	0	0	0	2	1	1	2	0	0	0	1	1	0	0	1	2	0	1	2	1	1	1	1	0	0	1	1	0	0	2	0	1	0	0	1
414	0	0	2	1	0	0	1	2	1	0	1	0	0	0	0	0	0	2	1	1	2	0	1	0	0	1	0	0	0	2	0	1	2	1	1	1	2	0	0	1	1	0	1	2	0	2	0	0	2
415	0	0	2	1	0	1	1	1	1	1	0	0	0	0	0	0	0	0	2	0	2	0	0	0	0	1	0	2	2	2	2	0	1	2	0	2	2	0	0	2	2	0	0	0	1	1	0	2	0
416	0	1	1	0	0	1	2	2	2	0	0	0	0	0	0	0	0	1	0	2	1	0	1	1	1	1	0	0	0	1	2	1	1	1	1	1	2	0	0	2	2	1	0	2	1	0	0	0	1
417	0	2	0	1	0	0	2	0	2	0	0	0	1	0	1	0	0	2	1	1	1	1	0	0	0	1	0	1	1	2	0	1	1	2	0	2	1	0	1	2	1	0	1	2	2	1	0	1	0
418	0	2	0	0	0	0	1	2	1	0	0	0	0	0	0	0	0	0	0	1	0	0	0	0	1	0	0	0	0	2	2	1	1	1	1	1	1	0	2	0	0	0	1	1	1	0	0	1	0
419	0	1	1	0	0	1	2	1	2	0	0	1	1	1	0	0	0	0	0	1	2	0	0	0	0	1	1	1	1	2	0	1	2	1	1	1	0	0	1	0	0	0	1	1	1	2	0	0	0
420	0	2	0	0	0	0	2	1	2	0	0	0	0	0	0	0	0	0	1	1	2	1	0	0	0	0	0	1	1	2	0	2	2	0	1	1	0	0	1	0	0	0	0	1	0	0	0	1	1
421	0	1	1	0	0	1	2	0	2	0	0	0	1	0	1	0	0	0	1	1	2	0	0	0	0	0	0	1	2	2	1	1	1	2	0	2	1	0	0	2	2	0	0	2	1	1	0	0	0
422	0	1	1	0	0	1	1	2	0	0	1	0	2	0	2	0	1	1	2	1	2	1	1	0	1	0	0	0	0	2	1	1	1	2	0	2	1	1	0	1	1	0	0	1	0	0	0	2	0
423	0	1	1	0	0	0	1	0	2	0	0	0	1	0	1	0	0	0	1	0	1	1	0	0	0	2	0	1	1	2	2	1	1	1	0	2	1	0	0	2	2	0	0	2	0	0	0	1	0
424	0	2	1	0	0	0	2	2	0	0	0	0	0	0	0	0	0	0	0	1	2	0	1	1	1	1	0	2	2	2	0	1	1	1	1	1	1	0	1	1	1	0	0	2	0	1	0	2	0
425	1	0	2	1	0	1	2	1	1	0	0	1	0	0	1	0	0	1	1	0	2	1	0	0	0	0	0	1	1	1	1	1	2	0	1	1	0	0	2	1	0	0	1	2	1	1	0	0	1
426	0	1	1	0	0	1	2	2	2	0	0	0	1	0	1	0	0	2	1	1	2	0	1	0	0	1	0	2	2	2	2	2	2	2	0	2	1	0	0	0	0	2	0	2	1	0	0	1	0
427	0	2	0	0	0	0	1	2	0	0	1	0	1	0	1	0	0	0	1	0	1	1	0	0	0	1	0	0	0	2	1	0	0	2	0	2	0	0	0	0	0	0	0	2	1	0	0	0	2
428	0	0	2	0	0	2	2	1	2	0	0	1	1	0	0	1	0	1	2	0	2	0	0	0	0	1	0	0	1	2	1	1	2	1	2	1	2	0	1	1	1	0	0	2	0	0	0	0	0
429	0	1	2	0	0	0	2	1	2	0	0	0	2	0	2	0	0	1	2	1	2	1	0	0	0	0	0	2	2	1	2	2	2	0	1	1	0	0	2	0	0	1	0	2	1	0	0	0	0
430	0	2	0	0	0	0	2	1	2	0	0	0	2	0	2	0	1	1	0	1	1	1	0	0	0	1	0	0	0	2	1	1	2	1	0	2	1	0	0	1	1	2	0	2	1	0	0	1	0
431	0	1	1	0	0	0	2	1	2	0	0	1	1	0	0	1	0	0	1	0	2	1	1	1	1	1	0	0	0	1	1	2	2	0	1	1	1	1	1	0	0	0	0	2	0	1	0	0	0
432	0	2	1	0	0	0	1	2	1	0	1	1	1	0	0	1	0	1	2	0	2	1	0	0	0	0	0	0	1	2	0	1	2	2	0	2	2	0	0	2	2	0	0	1	0	1	0	1	1
433	0	2	1	0	0	0	2	1	1	0	0	0	0	0	0	0	1	2	1	1	1	1	0	0	0	1	0	0	1	2	0	1	2	1	0	2	1	0	2	0	0	0	0	0	1	1	0	2	0
434	0	2	1	0	0	0	1	2	0	0	1	0	1	0	0	0	0	0	1	1	2	0	0	0	0	1	0	0	0	1	1	1	1	2	0	2	2	0	1	1	1	0	1	1	1	1	0	1	1
435	0	2	1	0	0	0	2	2	2	0	0	0	0	0	0	0	0	0	2	0	2	0	0	0	0	2	0	0	0	1	1	1	2	1	0	2	2	0	0	2	2	0	1	1	1	0	0	1	0
436	0	1	2	0	0	0	1	2	1	0	1	1	2	0	2	0	0	0	1	0	1	1	1	1	1	1	0	0	0	1	1	0	0	2	0	2	2	0	1	1	1	0	0	1	0	1	0	1	0
437	1	1	1	0	1	1	2	2	2	0	0	1	2	0	1	1	0	1	2	1	2	0	0	0	0	2	0	1	2	2	1	1	1	1	1	1	1	0	1	1	1	1	0	2	1	0	0	1	1
438	0	1	1	0	0	0	1	2	1	0	1	0	0	0	0	0	0	0	2	0	2	0	1	0	0	0	0	0	1	2	1	1	1	2	2	1	2	0	0	1	1	0	0	1	0	0	0	2	0
439	0	1	1	0	0	1	2	1	2	0	0	0	0	0	0	0	1	1	0	2	1	0	0	0	0	1	0	1	0	1	1	0	1	1	1	1	1	0	0	2	2	0	0	0	2	1	0	0	0
440	0	2	0	1	0	0	1	2	1	0	1	0	0	0	0	0	0	0	1	1	1	0	0	0	0	0	0	0	0	1	0	1	2	2	0	2	1	0	0	0	0	0	0	2	0	0	0	2	0
441	0	0	2	0	0	1	1	1	2	0	0	0	1	0	1	0	0	1	2	0	2	0	0	0	0	1	0	0	1	2	1	1	1	1	0	2	1	1	0	0	0	0	0	1	1	1	1	2	0
442	0	1	2	0	0	0	2	0	2	0	0	0	0	0	0	0	0	0	1	0	1	1	0	0	0	1	1	0	0	1	1	1	1	1	0	2	1	0	1	1	0	1	0	2	1	0	0	1	1
443	0	1	1	0	0	0	2	2	1	0	0	1	1	0	1	0	0	1	1	0	2	0	0	0	1	0	0	1	1	2	2	1	1	2	0	2	2	0	1	0	0	1	0	2	2	0	0	2	0
444	0	1	1	1	1	1	2	1	2	0	0	0	0	0	0	0	0	0	0	2	0	0	0	0	0	1	0	0	1	2	0	0	0	2	0	2	1	0	0	1	1	0	0	1	0	0	0	2	0
445	0	1	1	1	0	0	2	0	1	0	1	0	1	0	1	0	0	1	2	1	2	0	0	0	0	2	0	0	0	1	1	1	1	1	1	1	2	0	0	1	1	0	0	2	0	1	0	1	0
446	0	1	1	0	0	0	2	2	1	0	1	0	0	0	0	0	0	0	2	1	2	0	0	0	0	0	0	0	0	2	1	2	2	1	1	1	1	1	0	1	1	0	1	2	1	1	0	1	0
447	0	0	2	0	0	0	1	1	0	0	1	0	2	0	1	0	0	0	1	1	2	0	0	0	0	1	0	1	2	2	1	2	2	0	1	1	2	0	0	2	2	0	0	2	0	0	0	1	1
448	0	1	0	0	0	0	2	2	1	0	1	0	0	0	0	0	0	0	1	1	2	1	0	0	0	0	0	0	1	2	0	1	1	1	1	1	0	0	1	0	0	0	0	0	1	0	0	1	1
449	0	1	1	1	0	0	2	1	2	0	0	0	1	0	1	0	1	0	2	1	2	0	1	1	1	1	0	0	0	2	1	0	0	1	0	2	1	0	0	1	1	0	0	1	0	0	0	2	0
450	0	1	2	1	0	0	1	1	1	0	0	0	2	0	1	0	1	2	1	1	1	0	0	0	0	1	0	0	0	2	1	1	2	1	1	1	1	0	0	1	1	1	0	2	0	0	0	1	0
451	0	2	1	0	0	0	2	2	0	0	0	0	0	0	0	0	0	0	1	0	2	0	0	0	0	0	0	0	1	2	0	2	2	2	0	2	1	0	1	1	1	0	0	1	0	0	0	1	1
452	0	1	1	1	0	0	2	0	2	0	0	0	0	0	0	0	1	1	0	1	1	1	0	0	0	2	0	2	2	2	2	0	1	1	0	2	0	1	1	0	0	0	1	1	1	0	0	2	0
453	0	1	1	0	0	1	1	2	2	0	0	0	0	0	0	0	0	0	1	1	1	0	0	0	0	1	0	1	2	2	1	0	0	2	0	2	1	0	1	1	1	0	1	2	1	1	0	1	0
454	0	2	0	0	0	0	2	2	2	1	0	1	1	0	0	1	0	1	2	1	2	0	0	0	0	2	0	1	2	1	1	2	2	1	1	1	2	0	0	2	2	0	1	1	1	1	0	1	1
455	0	1	2	0	0	0	1	1	2	1	0	0	0	0	0	0	0	1	2	1	2	1	1	1	1	1	0	0	1	2	1	1	1	2	0	2	2	0	0	1	1	0	0	2	0	0	0	0	1
456	0	0	2	0	0	1	1	1	2	1	0	0	0	0	0	0	0	1	2	0	2	1	1	1	1	1	0	0	1	1	1	2	2	0	1	0	2	0	0	2	2	0	0	2	0	1	0	0	1
457	0	0	2	0	0	0	2	0	2	0	0	0	1	0	1	0	0	1	2	0	2	1	0	0	0	0	0	0	0	1	2	1	1	2	2	1	1	0	0	1	1	1	0	1	1	0	0	2	0
458	0	1	2	1	0	0	2	1	1	0	1	0	0	0	0	0	0	0	1	1	1	0	1	0	0	0	0	0	0	2	2	2	2	0	2	0	2	0	0	1	1	0	0	1	0	0	0	0	0
459	0	1	2	1	0	0	2	2	2	0	0	0	0	0	0	0	0	0	0	1	0	0	0	0	0	2	0	0	1	2	0	2	2	0	1	1	1	0	1	1	1	0	0	0	2	1	0	1	0
460	1	0	2	1	0	0	2	0	2	0	0	1	1	0	0	1	0	1	1	1	1	1	0	0	0	1	0	0	0	1	0	0	0	1	2	1	1	1	0	1	1	0	0	2	0	0	0	2	0
461	0	2	1	0	0	0	2	2	1	0	1	0	0	0	0	0	0	1	1	1	0	1	0	0	0	1	0	0	0	2	0	1	1	2	1	1	1	0	2	0	0	1	0	2	1	0	0	1	0
462	0	0	2	0	0	1	1	1	2	0	0	1	1	0	0	1	0	1	1	1	2	1	0	0	0	0	0	1	1	2	2	1	1	0	1	1	1	0	1	2	1	0	0	1	0	0	0	2	0
463	0	0	1	0	0	0	1	2	0	0	1	0	0	0	0	0	1	1	0	1	1	0	1	1	1	1	0	0	0	1	1	1	2	1	1	1	1	0	0	1	1	0	0	2	0	0	0	1	0
464	0	2	1	0	0	0	2	2	2	0	0	1	1	0	1	0	0	0	1	1	2	1	0	0	0	2	0	0	0	2	0	0	1	1	0	2	1	1	0	1	1	0	1	2	0	0	0	1	0
465	0	1	1	1	1	1	1	1	2	0	1	0	0	0	0	0	0	1	1	0	1	0	0	0	0	1	0	1	2	1	1	1	1	2	0	2	1	0	0	2	2	0	0	2	1	0	0	0	0
466	0	2	1	0	0	0	1	1	2	0	0	1	1	0	1	0	0	0	2	0	2	0	0	0	0	2	0	0	1	2	1	1	1	1	1	1	2	0	0	2	2	0	2	2	2	1	0	0	2
467	0	0	2	1	0	0	1	2	1	0	0	1	1	0	0	1	0	0	1	0	0	1	0	0	0	1	0	2	2	2	0	1	1	0	1	1	1	0	1	2	1	0	1	1	1	1	0	2	0
468	0	1	1	0	0	0	2	0	2	0	0	1	1	0	0	1	0	1	1	0	2	0	2	0	0	1	0	0	0	2	1	1	2	0	0	2	1	1	0	1	1	0	1	1	1	0	0	2	0
469	0	2	1	2	0	0	2	0	2	0	0	0	2	0	2	0	0	1	1	0	1	1	1	1	1	1	0	0	1	2	0	0	1	1	1	1	0	1	1	0	0	0	0	1	0	0	0	2	0
470	0	1	1	1	0	0	2	1	1	0	1	0	1	0	0	0	0	1	1	1	1	1	0	0	0	1	0	0	0	2	1	1	2	2	0	2	1	0	0	2	2	0	2	2	1	1	0	1	1
471	0	0	2	0	0	0	2	1	2	0	0	1	1	0	1	0	0	1	2	0	2	0	0	0	0	1	0	0	0	2	0	1	1	1	0	1	2	0	0	2	2	0	0	2	0	0	0	2	0
472	0	0	2	0	1	0	2	1	2	0	0	0	0	0	0	0	0	0	1	2	1	0	0	0	0	0	0	0	0	1	1	1	1	1	0	2	1	0	1	1	1	0	0	1	2	1	0	1	0
473	0	0	1	0	0	0	1	1	2	0	0	0	1	0	1	0	0	0	1	1	2	0	0	0	0	1	0	0	0	1	1	2	2	0	1	1	1	0	1	1	1	0	1	1	1	2	0	0	1
474	0	2	1	1	0	0	2	1	2	0	0	0	0	0	0	0	0	0	1	1	1	0	0	0	0	2	1	0	0	1	1	2	2	1	1	1	1	0	1	1	1	0	0	0	1	0	0	1	0
475	1	1	1	0	0	1	2	1	2	0	0	0	0	0	0	0	0	0	1	0	2	0	1	0	0	1	0	1	1	1	1	1	1	1	2	1	1	0	0	1	1	0	0	2	0	0	0	0	0
476	0	1	0	1	0	0	1	1	0	1	1	1	1	0	1	0	0	0	2	0	2	0	0	0	0	2	0	2	2	2	2	1	2	1	1	1	1	1	0	1	1	0	0	0	0	0	1	1	0
477	0	2	1	0	0	1	1	1	1	0	1	1	1	0	0	1	1	2	1	0	1	1	1	1	1	1	0	0	0	1	1	2	2	1	0	2	2	0	1	1	1	0	0	2	1	1	0	2	0
478	0	0	2	0	0	1	1	2	0	0	2	0	1	0	1	0	0	0	0	1	0	0	0	0	0	2	0	0	0	1	0	2	2	0	1	1	1	0	0	0	0	1	0	1	0	0	0	2	0
479	0	2	0	0	0	0	2	2	2	1	0	1	1	0	1	0	0	0	0	1	1	0	0	0	1	0	0	0	0	2	1	2	2	0	1	1	1	0	0	1	1	0	0	1	0	1	0	2	0
480	1	1	1	0	0	0	1	2	1	0	1	0	1	0	1	0	1	1	0	1	1	0	0	0	0	2	0	1	1	1	1	0	0	2	0	2	1	0	0	2	1	2	0	2	1	1	0	2	0
481	0	1	0	0	0	0	2	2	2	0	1	0	1	1	0	0	0	1	0	1	1	0	0	0	0	1	0	1	2	2	1	1	1	1	0	2	1	0	1	1	1	0	1	1	0	0	0	2	0
482	0	1	1	0	0	0	2	1	1	0	0	0	0	0	0	0	0	0	1	0	0	0	0	0	0	1	0	0	0	2	0	1	1	1	1	1	1	0	1	1	0	0	0	2	1	1	0	2	0
483	0	2	1	1	0	0	1	2	1	1	1	1	1	1	0	0	0	1	0	1	2	0	0	0	0	1	0	1	0	1	2	2	2	0	1	1	2	0	1	2	1	0	0	2	0	0	0	1	0
484	0	1	1	1	0	0	1	1	1	0	1	0	0	0	0	0	0	1	2	1	2	1	0	0	0	0	0	1	1	1	1	0	1	1	0	2	2	0	0	2	2	0	0	2	1	0	0	2	0
485	0	1	1	0	0	0	2	1	2	0	0	0	0	0	0	0	1	2	1	1	1	1	0	0	0	2	0	0	0	1	0	1	1	1	0	2	1	0	0	1	1	0	1	1	1	2	0	1	0
486	0	1	1	0	0	0	1	2	0	0	1	1	1	0	0	1	0	0	0	0	1	0	1	0	0	1	0	0	1	2	0	1	1	2	1	2	2	0	0	1	1	0	0	1	0	1	0	2	0
487	0	1	2	0	0	0	2	1	2	0	0	1	0	0	1	0	0	0	1	1	2	2	1	1	1	1	0	2	2	2	2	1	2	1	1	1	2	0	1	1	1	0	1	1	1	1	0	0	0
488	0	2	1	1	0	0	2	2	2	0	0	1	1	0	0	1	0	1	2	1	2	0	1	1	1	1	0	0	1	2	0	2	2	1	1	1	1	0	2	0	0	0	2	2	2	1	0	1	1
489	0	2	1	1	0	0	1	2	1	0	1	0	0	0	0	0	0	1	2	1	1	1	1	1	1	1	0	0	0	2	1	1	1	1	0	2	1	0	2	0	0	0	0	1	0	0	0	1	1
490	0	1	1	0	1	2	1	1	1	0	1	1	1	0	1	0	0	0	1	1	2	0	0	0	1	1	0	0	2	2	0	0	0	1	1	1	1	1	0	1	1	0	0	2	0	1	0	1	0
491	0	2	0	0	0	0	2	1	1	0	1	0	0	0	0	0	0	0	2	0	2	0	0	0	0	2	0	1	1	2	1	1	1	2	0	2	1	0	1	1	1	0	0	1	1	0	0	0	0
492	0	1	2	1	0	0	2	1	2	0	0	1	2	0	2	0	0	1	1	1	2	0	0	0	0	1	0	1	1	2	0	2	2	2	1	1	2	0	2	0	0	0	0	1	0	0	0	1	1
493	0	1	1	0	0	1	1	2	0	0	0	0	1	0	1	0	0	0	1	1	2	0	0	0	0	1	0	0	1	2	1	1	2	1	1	1	1	0	0	1	1	0	1	2	1	1	0	0	0
494	0	0	1	0	0	0	2	1	1	0	0	0	0	0	0	0	0	0	1	1	1	0	1	0	0	0	0	1	1	1	1	2	2	0	1	1	1	0	1	1	1	0	0	2	0	2	0	0	0
495	0	0	1	0	0	0	1	1	1	0	1	0	1	0	1	0	0	0	1	1	1	0	0	0	0	1	0	0	0	1	1	1	2	2	0	2	1	1	0	1	1	0	0	1	1	0	0	2	0
496	0	0	2	1	0	1	2	1	2	0	0	0	1	0	1	0	0	1	2	1	2	1	0	0	0	1	0	0	1	2	1	1	1	1	0	2	2	0	1	1	1	1	0	2	1	1	0	2	0
497	0	0	2	0	0	1	2	2	1	0	0	0	0	0	0	0	0	1	2	0	2	1	0	0	0	1	0	1	1	1	2	0	0	2	0	2	1	1	0	0	0	0	0	2	0	1	0	2	0
498	0	1	2	0	0	0	2	2	2	0	0	0	0	0	0	0	0	1	2	1	2	1	0	0	0	2	0	0	0	1	1	2	2	0	2	0	1	0	2	1	0	0	0	2	1	1	0	0	1
499	0	0	2	1	0	1	1	2	0	0	1	0	1	0	1	0	0	0	1	0	0	1	0	0	0	0	0	0	1	2	0	1	1	1	1	1	1	0	0	2	2	0	1	1	0	0	0	2	0
500	0	1	2	0	0	1	2	1	1	0	0	0	0	0	0	0	0	1	2	0	2	0	1	0	1	0	0	1	1	2	1	0	0	2	0	2	2	0	0	2	2	0	0	1	0	0	0	1	0
501	0	2	2	0	0	0	0	2	0	0	2	1	1	0	1	0	0	0	0	1	1	0	0	0	1	0	0	0	1	2	1	2	2	1	0	2	2	0	0	1	1	0	0	0	1	1	0	1	1
502	0	1	0	1	0	0	2	1	2	0	1	0	1	0	1	0	0	0	1	0	2	0	1	0	0	1	0	0	1	1	1	0	1	1	1	1	2	0	0	2	2	0	0	1	1	0	0	1	0
503	0	0	2	2	0	1	1	1	1	0	0	0	0	0	0	0	0	0	2	0	2	1	1	1	1	1	0	0	1	2	0	2	2	1	0	2	1	0	0	1	1	1	0	2	1	0	0	2	0
504	0	1	2	1	0	1	2	1	2	0	0	1	1	0	2	0	0	1	1	1	1	0	0	0	0	1	0	0	0	2	1	1	1	1	1	1	1	0	0	0	0	2	0	2	1	0	0	2	0
505	0	1	2	0	0	0	2	1	2	0	0	0	0	0	0	0	0	0	0	1	0	0	1	0	1	2	0	0	1	2	1	2	2	1	1	1	1	0	0	1	1	1	1	2	0	0	0	2	0
506	0	1	1	1	0	0	2	1	2	0	1	1	1	0	0	1	0	0	0	1	0	0	1	0	0	0	0	1	2	2	0	2	2	0	1	1	2	0	0	2	2	0	0	1	1	0	0	1	1
507	0	1	1	0	0	1	2	1	2	0	0	0	0	0	0	0	0	0	2	0	1	0	0	0	0	1	1	0	0	1	1	1	2	2	1	2	2	0	0	1	1	0	0	1	1	0	0	1	0
508	0	2	1	0	0	0	2	1	2	0	0	1	0	0	1	0	0	1	2	1	2	0	0	0	0	0	0	2	2	2	2	1	1	2	0	2	1	0	1	2	1	0	0	2	1	1	0	1	0
509	0	0	2	1	0	1	2	0	2	0	0	0	1	0	1	0	0	0	0	1	0	1	0	0	0	0	0	1	0	1	1	1	1	2	0	2	1	0	0	1	1	0	0	1	0	0	0	0	1
510	0	0	1	0	0	0	1	1	2	1	0	0	0	0	0	0	0	1	1	1	2	0	0	0	0	0	0	0	0	2	1	2	2	2	0	2	1	0	1	2	0	1	0	1	0	1	0	2	0
511	0	1	1	1	0	0	2	1	2	0	0	0	1	0	1	0	0	0	0	2	0	1	0	0	0	0	0	0	0	2	1	1	1	2	0	2	1	1	0	1	1	0	1	2	1	1	0	0	0
512	0	2	1	0	0	0	2	2	2	0	0	0	1	0	1	0	0	0	0	1	1	0	2	0	0	0	0	1	2	1	1	2	2	0	2	0	1	0	1	1	1	0	0	1	2	1	0	1	0
513	0	1	1	0	0	1	2	0	2	0	0	0	2	0	2	0	0	0	2	1	2	1	1	0	0	1	0	1	1	2	2	1	1	1	1	1	1	0	1	1	1	1	0	2	0	0	0	2	0
514	0	1	2	1	0	1	2	1	1	0	0	0	1	0	1	0	0	0	1	1	1	0	0	0	1	1	0	1	1	2	2	1	1	2	0	2	2	0	0	2	2	1	0	2	2	0	0	1	0
515	0	0	2	0	0	1	2	2	2	0	0	1	1	0	1	0	0	1	1	1	1	1	0	0	0	1	0	0	0	2	2	1	1	1	1	1	1	0	2	0	0	0	0	1	1	1	0	1	0
516	1	1	2	2	0	0	1	2	1	0	0	0	1	0	0	0	0	1	1	0	2	0	0	0	0	1	0	2	2	1	2	1	2	1	1	1	1	0	1	2	1	0	0	2	1	0	0	1	0
517	1	0	2	0	0	1	2	1	2	0	0	1	1	0	0	1	0	0	1	0	1	1	0	0	1	1	0	1	2	2	1	2	2	0	2	0	2	0	0	2	2	0	1	2	1	2	0	2	0
518	0	2	0	0	0	0	1	2	1	0	1	0	0	0	0	0	0	1	1	1	2	1	0	0	1	0	0	1	1	2	1	1	2	1	0	2	0	0	1	0	0	0	0	0	0	0	0	2	0
519	0	2	1	1	0	0	1	1	2	1	0	0	0	0	0	0	0	0	2	1	2	1	0	0	0	0	0	1	2	2	1	1	0	0	0	2	2	0	1	1	1	0	1	2	1	0	0	0	0
520	1	0	2	0	0	0	1	2	1	0	1	0	0	0	0	0	0	1	1	1	1	0	0	0	0	1	0	0	0	2	1	1	2	2	0	2	0	1	0	0	0	0	0	1	0	0	0	0	1
521	0	1	2	1	0	0	2	1	2	0	0	0	1	0	1	0	0	1	1	1	1	0	0	0	0	1	0	1	1	1	1	2	2	1	0	2	2	0	0	1	1	0	0	1	0	0	0	0	1
522	0	0	2	0	0	1	1	2	0	0	2	1	2	0	1	1	0	1	2	0	2	1	0	0	0	1	0	1	1	2	1	2	2	1	1	1	1	0	1	1	0	0	0	1	0	0	0	2	0
523	1	0	2	0	0	1	1	1	1	0	0	0	0	0	0	0	1	1	2	1	2	0	0	0	0	2	0	1	1	2	2	1	1	1	1	1	1	0	1	2	1	1	1	2	0	0	0	1	0
524	0	1	1	0	0	1	2	2	2	0	0	0	0	0	0	0	0	1	1	0	2	1	0	0	0	0	0	0	0	2	1	2	2	0	1	1	1	0	0	2	2	0	0	2	0	0	0	2	0
525	1	2	0	0	0	0	2	2	1	0	0	0	1	0	1	0	1	2	1	1	1	0	1	1	2	2	0	1	1	2	2	1	1	1	1	1	1	0	0	1	1	0	0	1	0	0	0	0	0
526	1	2	0	0	0	0	2	1	1	0	1	0	1	0	1	0	0	0	2	0	2	0	0	0	0	2	0	0	0	2	1	0	0	2	1	1	2	0	0	1	1	0	0	0	2	1	0	1	0
527	0	1	1	0	0	0	2	1	2	0	0	0	1	0	1	0	0	0	2	0	2	0	0	0	0	0	0	1	1	2	2	1	2	1	0	2	1	0	1	1	1	1	0	1	1	0	0	1	1
528	0	1	1	0	0	0	1	2	1	0	0	0	1	0	1	0	0	0	2	1	2	0	0	0	0	1	0	0	0	2	1	1	2	2	0	2	1	0	1	1	1	0	0	1	0	0	0	0	0
529	0	1	1	0	0	1	1	2	1	0	1	1	2	0	2	0	0	1	2	1	1	2	0	0	0	0	0	0	0	2	2	2	2	0	2	0	1	0	0	1	1	0	0	2	0	0	0	1	0
530	0	1	1	0	0	1	2	1	2	0	0	0	1	1	0	0	0	2	2	1	2	0	0	0	0	2	1	0	0	2	0	1	1	1	1	1	1	0	1	1	0	1	1	2	1	1	0	1	0
531	0	1	1	0	0	0	1	1	2	0	0	0	1	1	0	0	0	1	1	1	1	0	1	1	1	1	0	1	2	2	1	1	2	1	1	1	1	0	1	2	2	0	2	2	1	1	0	1	0
532	0	1	0	0	0	0	2	2	1	0	0	0	2	1	0	0	0	2	1	1	1	0	0	0	0	1	0	0	1	1	1	2	2	1	1	1	1	0	0	2	2	1	0	2	0	0	0	1	1
533	0	1	2	1	0	0	1	2	1	0	1	1	0	0	1	0	0	1	0	0	0	0	0	0	0	1	1	1	1	2	0	2	2	0	1	1	1	1	0	1	1	0	1	2	1	0	0	2	0
534	0	1	1	1	0	0	1	2	1	0	1	0	1	0	1	0	0	1	1	0	2	1	0	0	0	1	0	1	1	1	2	2	1	2	0	2	1	0	1	1	1	1	0	2	1	1	0	2	0
535	0	1	1	0	0	0	2	0	2	0	0	0	2	0	2	0	0	0	2	1	2	0	0	0	0	1	0	0	0	1	0	1	1	1	1	1	1	0	0	1	1	0	0	2	0	1	0	1	0
536	0	1	1	0	1	1	2	0	2	0	0	0	1	0	1	0	0	2	1	1	2	1	1	1	1	2	1	2	2	2	1	1	2	1	1	1	1	0	0	1	1	1	0	1	1	0	0	1	0
537	0	1	1	1	0	0	1	1	1	0	1	0	1	0	1	0	0	0	1	0	2	0	1	0	0	1	0	0	0	2	1	1	1	1	1	1	1	0	1	1	1	0	0	2	1	1	0	0	0
538	0	1	1	0	1	0	2	1	1	0	0	0	0	0	0	0	0	0	1	0	2	0	0	0	0	1	0	1	1	2	1	1	1	2	0	2	1	0	1	1	1	0	0	2	0	0	0	1	0
539	0	2	0	0	0	0	1	2	1	0	1	0	0	0	0	0	0	1	0	1	1	0	1	0	0	0	0	0	0	2	0	0	0	2	0	2	2	0	1	1	1	0	0	1	1	0	0	2	0
540	0	1	1	0	0	0	2	2	1	0	0	1	2	0	2	0	0	0	0	0	0	0	0	0	1	0	0	0	1	1	1	1	1	1	0	1	1	0	1	1	1	0	0	2	0	1	0	2	0
541	0	2	1	0	0	0	2	0	1	0	1	0	0	0	0	0	1	1	1	1	1	0	2	0	0	0	0	1	1	2	0	1	1	0	2	0	2	0	1	1	1	0	0	1	0	1	0	1	1
542	0	1	2	0	0	0	0	2	1	0	0	0	0	0	0	0	0	1	2	0	2	0	0	0	0	1	0	1	1	2	2	1	1	1	1	1	1	0	0	2	2	0	1	1	1	2	0	2	0
543	0	1	1	0	1	1	2	1	2	0	0	1	1	0	1	0	0	0	2	0	2	1	1	0	0	0	1	0	0	1	0	2	2	1	0	2	2	0	1	1	1	0	0	1	0	0	0	1	0
544	0	1	1	0	0	0	2	2	1	0	0	1	1	0	0	1	0	0	0	2	0	1	1	1	1	1	0	2	2	1	2	1	1	2	0	2	2	0	1	1	1	0	0	2	0	0	0	2	0
545	0	0	1	0	0	0	1	2	0	0	1	0	0	0	0	0	0	1	1	0	2	1	1	0	0	1	0	0	1	2	0	1	1	0	2	0	2	0	2	1	1	1	0	1	1	0	0	2	0
546	0	1	2	1	0	0	2	1	2	0	0	0	1	0	1	0	0	1	1	0	2	0	0	0	0	1	0	1	1	2	2	1	2	1	1	1	1	0	0	1	1	0	0	1	0	0	0	0	0
547	0	1	1	0	0	0	1	1	1	0	1	0	1	0	1	0	0	0	1	0	2	0	0	0	0	1	0	0	1	2	0	2	2	2	0	2	2	0	1	1	1	0	0	1	0	0	0	2	0
548	1	1	1	0	0	0	2	1	1	0	0	1	1	0	0	1	0	0	0	1	0	1	1	1	0	0	0	1	1	0	2	1	1	1	1	1	1	0	0	1	1	0	0	1	0	1	0	1	0
549	0	2	2	0	0	0	2	1	1	0	0	1	1	0	0	1	0	2	1	1	2	1	0	0	0	2	0	0	0	1	1	1	1	2	0	2	1	1	0	1	1	0	0	0	0	0	0	0	0
550	0	1	2	0	0	1	1	2	0	0	2	0	2	0	2	0	0	0	2	0	1	1	0	0	0	1	1	1	1	2	0	1	0	0	1	1	1	1	0	1	1	2	0	2	1	0	0	2	0
551	0	1	2	2	0	0	2	2	0	0	0	1	1	0	0	1	0	0	1	1	1	0	1	1	1	1	0	2	2	0	2	1	1	1	1	1	1	1	0	1	1	0	1	1	1	1	0	1	0
552	0	0	2	0	0	0	2	0	2	0	0	1	1	0	0	0	0	0	0	1	1	2	0	0	0	0	1	2	2	2	1	0	1	1	1	1	2	0	0	2	2	0	0	1	1	1	0	2	0
553	0	2	0	0	0	0	2	2	1	0	0	0	2	0	2	0	1	0	2	1	2	0	0	0	1	0	0	1	1	2	0	0	1	2	1	2	1	1	0	1	1	0	1	2	2	1	0	2	0
554	0	0	2	0	0	1	1	1	1	0	0	0	1	0	1	0	0	0	2	0	2	0	1	0	0	0	0	0	0	2	2	1	1	2	2	1	1	0	2	0	0	0	0	2	0	0	0	2	0
555	0	1	1	0	1	0	1	1	1	0	1	1	1	0	1	0	0	0	1	0	0	1	1	1	1	1	1	0	0	2	1	2	2	1	1	1	2	0	1	1	1	0	0	2	0	0	0	2	0
556	0	2	0	0	0	0	2	1	1	0	0	0	1	0	0	0	0	1	1	0	2	1	2	1	1	0	0	1	1	2	1	0	0	2	0	1	0	1	1	0	0	2	0	2	0	0	0	1	0
557	1	0	2	0	0	1	1	1	1	1	1	1	1	0	1	0	1	2	1	1	1	0	1	0	0	1	0	0	0	2	1	1	1	1	1	1	0	0	0	0	0	0	1	2	1	2	0	2	0
558	0	1	1	0	1	1	2	1	2	0	0	0	0	0	0	0	0	1	0	0	0	1	0	0	0	0	0	0	0	2	0	2	2	2	1	1	1	0	1	2	1	1	0	2	1	2	0	2	0
559	0	1	1	0	0	0	2	0	2	0	0	0	1	0	1	0	0	1	1	1	0	0	0	0	0	1	0	1	2	2	1	1	2	1	2	1	1	0	0	0	0	0	1	1	1	0	0	1	0
560	0	1	1	0	0	0	2	2	1	0	1	1	1	0	0	1	0	1	0	1	0	1	1	1	1	1	0	0	0	2	1	1	1	0	2	0	1	0	0	2	2	1	0	2	1	0	0	2	0
561	0	1	2	0	0	0	2	2	1	0	0	0	0	0	0	0	0	1	1	1	1	0	0	0	0	2	0	0	0	2	2	1	1	1	1	1	2	0	1	2	1	0	0	0	0	0	0	0	0
562	0	1	2	0	0	1	2	0	2	0	0	0	0	0	0	0	0	0	1	0	1	0	0	0	0	2	0	0	0	2	1	2	2	2	0	2	1	0	2	0	0	0	1	2	1	1	0	2	0
563	0	1	1	1	0	1	2	2	1	1	0	0	1	0	1	0	0	0	1	1	1	1	1	1	0	0	0	2	2	1	2	0	0	2	0	2	2	0	0	2	2	0	0	0	0	0	0	1	1
564	0	1	1	0	0	1	1	1	1	0	1	0	1	0	1	0	0	1	0	1	1	0	0	0	1	1	0	1	1	2	1	1	2	1	1	1	2	0	0	2	2	0	1	2	1	1	0	2	0
565	0	2	1	0	0	0	1	1	2	1	0	0	1	0	1	0	0	1	2	0	2	0	0	0	1	1	0	0	0	2	1	2	2	0	2	0	1	0	0	2	2	0	0	1	0	0	0	1	0
566	0	2	1	0	0	0	2	0	2	0	0	0	0	0	0	0	0	1	1	1	1	1	1	1	1	1	0	1	1	1	2	1	1	1	1	1	1	0	1	1	1	0	0	1	0	0	0	2	0
567	0	2	2	0	0	0	2	1	2	0	0	0	0	0	0	0	0	0	1	0	1	1	0	0	0	1	0	0	0	1	0	0	1	2	0	2	1	1	0	1	1	0	0	2	0	0	0	2	0
568	0	2	1	1	0	0	2	2	1	1	0	1	2	0	2	0	0	0	0	1	2	0	0	0	0	1	0	0	1	2	1	1	2	2	0	2	1	0	1	1	1	0	1	2	1	1	0	2	0
569	0	2	0	0	0	0	2	2	1	0	0	1	2	0	1	1	0	0	1	0	2	1	0	0	0	0	0	0	1	2	0	0	1	1	0	2	1	0	0	0	0	0	0	0	0	0	0	2	0
570	0	2	0	0	0	0	1	2	0	0	1	1	1	0	0	1	0	1	0	0	1	0	0	0	1	1	1	2	2	2	1	1	1	0	2	0	1	0	2	0	0	0	1	2	1	0	0	2	0
571	0	1	2	1	0	0	2	1	1	0	0	0	1	0	1	0	0	1	0	0	0	1	1	0	1	1	0	0	0	2	1	1	1	1	1	1	2	0	0	2	2	1	0	1	1	0	0	1	0
572	0	0	2	0	0	2	2	2	1	0	0	1	2	0	1	1	0	0	1	0	2	0	0	0	0	2	0	2	2	1	2	1	1	2	0	2	2	0	1	1	1	1	0	1	1	0	0	2	0
573	1	1	2	1	0	0	2	1	1	0	1	0	0	0	0	0	0	1	2	1	2	0	0	0	0	2	0	1	1	2	2	0	0	1	1	1	2	0	0	2	2	0	0	2	0	0	0	2	0
574	0	2	1	0	0	0	2	2	1	0	0	0	0	0	0	0	0	2	1	1	2	1	0	0	0	1	0	0	1	2	1	1	1	1	1	1	1	0	2	0	0	0	0	0	0	0	0	2	0
575	0	1	1	0	0	0	2	1	2	0	0	0	1	0	1	0	0	0	2	0	2	1	1	0	0	1	0	0	0	1	1	2	2	0	1	1	0	0	1	1	1	0	1	2	2	1	0	0	2
576	0	2	0	1	1	0	2	2	2	0	0	0	0	0	0	0	0	1	2	0	2	1	0	0	0	2	0	1	1	2	1	1	1	1	1	1	2	0	0	2	2	1	0	2	0	2	0	1	1
577	1	0	2	0	0	0	1	2	1	0	1	0	0	0	0	0	0	1	0	1	0	0	0	0	1	0	0	0	0	1	0	1	1	0	2	0	1	0	0	1	1	0	1	2	1	1	0	0	1
578	0	2	0	0	0	0	2	2	2	0	0	0	1	0	2	0	0	1	1	1	2	0	0	0	0	1	1	0	0	1	1	1	2	2	1	2	2	0	2	0	0	0	0	2	0	0	0	1	0
579	1	2	0	0	0	0	2	2	1	0	0	0	0	0	0	0	0	1	0	0	1	1	0	0	0	1	1	1	1	1	1	1	1	1	0	2	2	0	1	1	1	0	0	2	0	0	0	1	1
580	0	1	1	0	0	1	1	2	0	0	1	0	0	0	0	0	0	1	2	0	2	0	0	0	1	2	0	1	1	2	0	0	0	2	0	2	1	0	0	1	1	0	0	2	0	0	0	1	0
581	0	1	1	1	0	0	2	2	2	0	0	1	2	0	1	1	0	1	1	0	2	0	0	0	0	1	0	0	0	1	1	1	1	1	1	1	1	0	0	2	2	0	0	2	0	0	0	2	0
582	0	0	2	2	0	1	2	1	1	0	1	2	2	0	2	0	0	0	1	2	1	0	1	0	0	2	0	0	0	2	0	2	2	1	0	2	1	0	1	1	1	1	0	2	1	1	0	1	0
583	1	1	1	0	0	1	2	2	1	0	1	0	0	0	0	0	0	1	0	1	1	1	1	1	1	1	0	0	1	2	1	2	2	1	1	1	2	0	2	0	0	0	0	2	0	2	0	2	0
584	0	2	1	1	0	0	1	1	1	0	1	0	0	0	0	0	0	0	2	0	2	1	0	0	0	0	0	0	0	2	1	0	1	0	1	2	1	0	1	1	1	0	0	2	0	0	0	0	0
585	1	1	1	1	0	0	2	1	2	0	0	0	0	0	0	0	0	1	1	1	2	0	0	0	0	0	0	0	2	2	0	1	1	0	1	1	0	0	1	0	0	0	0	0	2	1	0	0	0
586	0	2	0	0	0	0	1	2	1	0	0	1	1	0	0	1	0	1	1	1	2	0	0	0	1	0	0	2	2	1	2	1	2	0	2	1	2	0	1	1	1	0	1	2	1	0	0	2	0
587	0	2	0	0	0	0	1	2	0	0	1	0	0	0	0	0	0	1	1	1	2	0	1	0	0	2	0	1	1	2	0	1	1	2	0	2	1	0	0	2	2	0	0	1	1	0	0	0	1
588	0	2	0	1	0	0	2	1	2	0	0	0	0	0	0	0	0	0	0	1	1	0	0	0	0	1	0	0	0	2	0	1	1	1	1	1	2	0	1	1	1	1	0	1	2	0	0	1	1
589	0	1	1	0	0	0	1	2	0	0	0	1	1	0	0	1	0	1	1	1	1	1	1	1	1	2	1	0	0	2	0	1	1	1	1	1	2	0	1	1	1	0	0	1	0	1	0	1	1
590	0	1	1	1	0	0	2	0	2	0	0	0	0	0	0	0	0	0	1	1	1	0	0	0	0	1	0	1	1	1	1	1	1	2	0	2	2	0	0	2	2	1	0	2	0	0	0	0	0
591	0	0	1	0	0	0	1	2	1	0	1	0	0	0	0	0	0	0	1	0	1	1	0	0	0	1	0	0	0	1	1	2	2	1	0	2	2	0	1	2	1	2	0	2	0	0	0	1	0
592	0	2	1	2	0	0	2	2	1	0	0	0	1	0	1	0	0	1	2	0	2	0	0	0	0	0	0	0	0	2	1	1	1	2	0	2	1	0	0	1	1	0	0	2	0	0	0	1	0
593	0	0	2	0	0	0	1	1	0	1	2	0	1	0	1	0	0	1	1	1	1	1	0	0	0	1	0	1	2	2	1	2	2	1	1	1	2	0	0	2	2	0	1	1	1	0	0	0	1
594	0	0	2	0	0	1	1	2	0	0	1	0	1	1	0	0	0	2	2	0	2	0	0	0	0	2	0	0	0	2	1	2	2	1	0	2	1	1	1	0	0	0	0	2	0	2	0	0	1
595	0	0	2	0	1	0	1	2	1	0	0	0	0	0	0	0	0	0	0	1	2	0	0	0	0	1	0	1	1	1	1	2	2	0	2	0	1	0	0	0	0	0	1	1	1	1	0	2	0
596	0	1	1	0	0	1	1	2	1	0	1	0	0	0	0	0	0	1	2	1	2	0	0	0	0	1	0	1	1	2	0	1	2	2	1	2	2	0	1	1	1	0	0	1	0	0	0	2	0
597	0	0	2	0	0	1	1	0	2	0	0	0	0	0	0	0	0	0	0	1	1	0	1	1	2	2	0	0	0	2	2	2	2	2	0	2	2	0	0	2	2	0	0	0	0	0	0	0	0
598	0	2	0	0	0	0	2	1	2	0	0	0	0	0	0	0	0	1	1	1	1	0	0	0	0	2	0	2	2	2	0	0	0	2	0	2	1	0	0	1	1	0	2	2	2	1	0	1	0
599	0	1	1	0	0	0	2	1	1	0	1	1	1	0	0	1	0	2	1	1	1	0	1	1	1	0	0	0	1	2	1	2	2	1	0	2	2	0	2	0	0	0	0	2	0	0	0	2	0
600	0	2	0	0	0	0	2	2	2	0	0	0	1	0	1	0	0	1	1	1	2	0	1	0	0	1	0	1	1	1	2	2	2	1	1	1	1	0	0	1	1	1	0	1	1	0	0	2	0
601	0	2	0	0	0	0	1	2	1	0	0	0	1	0	1	0	1	1	0	1	1	1	1	0	1	0	0	1	1	2	0	1	1	1	1	1	1	0	1	1	1	0	2	2	2	1	0	1	0
602	0	2	1	0	0	0	1	2	1	0	1	0	0	0	0	0	0	0	2	1	2	1	0	0	0	0	0	0	2	2	0	0	0	2	1	1	1	0	1	1	1	0	1	2	1	0	0	2	0
603	0	2	1	0	0	0	2	1	2	0	0	1	1	0	1	0	0	1	0	1	2	1	1	1	1	0	0	0	0	2	1	0	0	1	2	0	1	1	0	1	0	0	1	2	1	1	0	1	1
604	0	1	1	0	0	1	1	1	1	0	1	0	0	0	0	0	1	2	2	0	1	0	0	0	0	1	0	0	1	2	1	2	2	1	1	2	1	0	0	1	1	0	2	2	1	1	0	2	0
605	0	2	0	1	0	0	2	2	1	0	0	0	1	0	1	0	1	0	2	1	2	0	0	0	1	0	0	0	1	2	1	2	2	1	2	0	2	0	0	2	2	0	0	2	0	0	0	2	0
606	0	0	1	0	0	0	2	0	2	0	0	2	1	0	2	0	0	1	1	0	1	0	0	0	0	1	0	1	1	2	2	2	2	0	1	0	1	0	0	1	1	0	0	1	0	0	0	0	0
607	0	2	0	0	0	0	2	2	2	0	0	0	2	1	1	0	0	0	2	0	2	0	0	0	0	2	0	2	2	2	2	0	1	1	0	2	1	0	0	1	1	1	0	2	0	1	0	2	0
608	1	1	1	1	0	0	2	1	2	0	0	0	2	1	1	0	0	0	1	1	2	0	0	0	1	0	0	1	1	1	1	2	2	2	0	2	1	0	1	1	1	0	0	0	1	0	0	1	1
609	0	1	1	0	0	1	2	2	2	0	0	0	0	0	0	0	0	0	1	0	1	0	0	0	0	2	0	0	1	2	0	2	2	2	0	2	1	0	2	0	0	0	0	0	2	1	0	1	1
610	0	1	1	0	0	0	2	0	2	0	0	0	2	1	0	0	0	0	1	1	1	0	0	0	0	1	0	0	0	2	0	1	1	1	1	1	2	0	0	1	1	0	1	2	0	0	0	0	0
611	0	1	1	1	0	1	2	2	1	0	0	1	2	1	1	0	0	1	2	0	2	1	0	0	0	0	0	0	0	2	0	1	1	2	0	2	2	0	1	1	1	0	0	0	0	0	0	2	0
612	0	1	1	1	0	0	1	1	1	0	1	0	0	0	0	0	0	1	1	1	1	0	1	0	0	0	0	2	2	2	2	1	2	1	1	1	2	0	2	1	1	0	0	1	1	0	0	0	0
613	0	2	0	0	0	0	2	0	2	0	0	0	1	1	0	0	0	1	2	1	2	0	0	0	0	1	0	1	1	1	2	0	0	2	0	2	1	1	0	1	1	1	0	1	1	0	0	1	0
614	0	1	1	0	0	1	2	1	2	0	0	1	1	0	0	0	0	2	1	0	1	0	0	0	0	1	0	1	2	2	1	1	1	1	0	2	1	0	1	1	1	0	1	1	1	1	0	2	0
615	0	2	1	0	0	0	2	0	2	0	0	2	2	0	2	0	0	1	2	0	2	0	1	1	1	1	0	1	1	2	1	1	2	0	0	2	0	1	1	0	0	2	0	2	1	0	0	1	1
616	0	1	2	0	0	0	2	2	2	0	0	0	0	0	0	0	0	0	1	0	2	0	0	0	0	0	0	1	2	1	1	2	2	2	1	1	1	0	2	0	0	0	0	2	1	1	0	2	0
617	1	0	2	0	0	1	2	2	1	0	0	0	2	0	1	0	0	0	1	0	1	0	0	0	0	0	0	0	0	2	0	1	2	1	0	2	1	1	1	0	0	0	0	0	0	0	0	2	0
618	0	0	2	0	0	2	2	2	1	0	1	0	0	0	0	0	0	1	1	1	1	1	1	0	0	1	0	0	0	2	0	1	1	1	1	1	2	0	1	1	1	0	0	0	0	0	0	2	0
619	0	1	1	0	0	1	2	0	1	0	1	1	0	0	0	0	0	1	2	1	2	1	1	0	0	0	0	1	0	1	1	1	1	0	2	0	2	0	0	2	2	1	0	2	0	0	0	2	0
620	0	0	2	0	0	1	2	1	2	0	0	0	0	0	0	0	1	1	1	0	2	0	0	0	0	0	0	1	1	2	0	0	1	1	1	1	1	0	2	0	0	0	0	0	1	0	0	0	1
621	0	1	2	1	0	0	2	2	1	0	0	0	1	0	1	0	0	0	2	0	2	1	0	0	0	1	0	0	0	2	1	1	1	1	1	1	2	0	1	1	1	0	0	1	0	1	0	0	1
622	1	1	1	0	0	0	2	0	2	0	1	1	1	0	2	0	0	0	2	1	2	0	0	0	0	0	0	0	0	2	1	2	2	0	1	1	1	0	0	1	1	0	0	1	0	0	0	1	0
623	1	2	2	0	0	0	2	0	2	0	0	0	0	0	0	0	0	2	2	0	2	0	0	0	0	1	0	0	0	2	1	0	0	0	1	1	2	0	1	1	1	0	0	1	0	0	0	2	0
624	0	1	1	0	0	0	2	2	1	0	0	0	1	0	1	0	0	1	2	0	2	1	1	1	0	1	0	2	2	2	2	1	1	0	1	1	2	0	0	2	2	0	0	2	0	2	0	2	0
625	0	1	2	0	0	1	2	1	2	0	0	0	2	0	2	0	1	1	0	2	1	0	2	0	0	1	0	2	1	2	1	1	2	2	1	2	1	0	0	2	2	1	0	2	0	2	0	2	0
626	0	1	1	0	0	1	2	0	2	0	0	1	1	0	1	0	0	1	1	1	1	2	0	0	0	0	0	1	1	1	1	1	1	2	1	1	1	0	0	1	1	0	1	1	1	1	0	2	0
627	0	1	1	0	0	1	2	1	1	0	1	0	0	0	0	0	0	0	2	0	2	0	0	0	0	0	0	0	0	2	0	1	1	0	0	1	1	0	0	2	2	0	0	1	0	1	0	2	0
628	0	2	1	0	0	0	2	1	2	0	0	0	0	0	0	0	0	0	2	1	2	1	0	0	0	0	0	2	2	1	1	0	1	1	1	1	2	0	0	2	2	0	0	1	0	0	0	1	1
629	1	2	0	0	0	0	1	2	1	0	1	0	1	0	1	0	0	1	2	1	1	0	1	1	1	1	0	0	0	2	0	1	0	2	0	2	1	0	0	2	2	0	1	1	1	0	0	1	0
630	1	0	2	1	0	1	0	1	1	1	1	1	1	0	0	1	0	1	2	1	2	1	0	0	0	0	0	1	1	2	1	2	2	0	2	0	2	0	1	1	1	1	0	1	1	0	0	1	0
631	0	1	0	0	0	0	2	2	0	0	0	1	2	0	2	0	1	1	0	1	1	0	0	0	1	1	0	0	0	1	1	2	2	0	1	1	0	0	2	1	0	0	0	0	1	0	0	0	0
632	0	2	0	0	0	1	1	2	1	0	1	1	1	0	0	1	0	1	2	1	2	0	0	0	1	1	0	1	2	2	1	2	2	1	1	1	2	0	0	2	2	0	0	0	2	1	0	2	0
633	1	2	1	0	0	0	2	2	2	0	0	0	0	0	0	0	0	1	0	0	1	0	0	0	0	1	0	1	1	0	1	1	2	0	1	1	1	0	2	0	0	0	0	1	1	0	0	0	0
634	0	2	0	1	0	0	1	1	2	0	0	0	0	0	0	0	0	0	1	0	1	0	0	0	0	1	0	2	2	0	2	2	1	2	0	2	2	0	1	1	1	1	0	1	1	0	0	2	0
635	0	2	1	0	0	0	1	2	0	0	2	0	1	0	1	0	1	1	0	2	1	1	1	1	1	2	0	0	0	2	0	2	2	1	2	0	1	0	0	2	2	0	1	2	1	1	0	1	1
636	0	2	1	0	0	0	1	1	2	0	0	0	0	0	0	1	0	1	1	0	2	1	0	0	0	0	0	1	1	2	1	0	0	1	1	1	1	0	0	0	0	0	0	0	1	0	0	0	0
637	0	2	0	0	0	0	2	2	1	0	0	0	1	0	1	0	0	0	2	0	2	1	0	0	0	1	0	0	0	1	1	1	1	1	1	1	2	0	0	1	1	1	0	2	2	0	0	1	0
638	0	1	1	0	0	0	0	2	0	1	1	1	1	0	1	0	0	1	2	0	2	1	1	1	1	0	0	0	0	2	2	1	1	0	0	1	1	0	0	2	2	0	0	2	0	0	1	1	0
639	0	0	2	1	0	1	1	1	1	0	0	0	0	0	0	0	0	0	1	0	2	0	0	0	0	0	0	0	0	1	1	0	0	2	0	1	1	0	0	0	0	0	0	2	0	0	0	2	0
640	0	1	1	0	0	0	2	2	0	0	0	0	0	0	0	0	1	0	2	1	2	0	0	0	0	1	0	0	0	2	1	1	1	2	1	1	2	0	1	1	1	1	0	1	1	0	0	1	0
641	0	1	2	1	0	0	2	1	2	0	0	1	1	0	0	1	0	1	1	2	1	0	0	0	0	1	0	1	1	0	1	1	1	1	0	2	1	0	1	2	1	0	0	1	0	0	0	1	1
642	0	2	0	0	0	0	1	1	0	1	1	0	1	0	1	0	0	1	1	1	2	1	0	0	0	0	0	0	0	2	1	1	1	2	0	2	0	0	2	0	0	0	0	2	0	0	0	1	0
643	0	1	2	1	0	0	2	2	2	0	0	0	0	0	0	0	0	0	1	0	1	0	0	0	0	1	1	1	1	2	0	1	2	2	0	2	2	0	0	2	2	0	1	2	1	1	0	1	0
644	0	1	2	1	0	0	1	1	0	1	2	0	0	0	0	0	0	0	1	0	1	0	1	0	0	2	1	0	0	2	0	2	2	0	1	1	1	0	0	1	1	0	0	2	2	0	0	2	0
645	0	1	1	0	0	0	2	2	1	0	0	0	2	0	2	0	0	0	2	0	2	1	1	1	1	0	0	0	0	2	1	1	2	1	0	2	2	0	0	1	1	0	0	2	0	0	0	2	0
646	0	1	1	0	0	0	2	0	2	0	0	0	0	0	0	0	0	1	2	0	1	1	0	0	1	0	0	0	2	2	0	1	1	1	1	1	2	0	0	2	2	0	0	1	1	1	0	1	1
647	1	1	1	0	0	0	1	2	1	0	1	0	0	0	0	0	0	1	2	0	2	1	1	0	0	1	0	0	1	2	0	1	1	0	2	0	1	0	1	1	1	0	0	1	0	0	0	0	1
648	0	0	2	0	0	1	1	1	1	1	1	0	0	0	0	0	0	2	2	0	2	1	0	0	0	1	0	0	0	1	1	1	1	0	2	1	0	0	1	0	0	0	1	1	1	1	0	1	1
649	0	2	1	0	0	0	1	1	1	1	0	0	1	0	1	0	0	0	1	0	1	0	0	0	0	1	1	0	1	2	0	0	1	2	0	2	2	0	0	1	1	1	0	2	0	1	0	0	0
650	0	2	1	0	0	1	1	0	2	0	0	2	2	0	1	0	0	1	1	1	2	1	1	1	0	1	0	1	1	2	1	2	2	1	1	1	2	0	0	1	1	0	0	2	1	1	0	2	0
651	0	1	1	0	0	0	1	2	1	0	1	1	1	0	0	1	0	1	1	1	1	0	0	0	0	1	0	0	1	2	1	2	2	0	2	0	1	0	0	2	2	0	0	2	0	0	0	2	0
652	1	1	1	0	1	2	1	2	0	0	1	0	0	0	0	0	0	0	2	0	2	1	1	0	1	0	1	1	1	2	0	2	2	0	1	0	1	0	1	1	1	0	2	2	2	1	0	2	0
653	0	2	1	1	0	0	1	1	1	0	1	0	1	1	0	0	0	1	2	0	2	0	0	0	0	1	0	0	1	2	1	0	0	2	0	2	1	0	0	1	1	0	1	2	1	0	0	2	0
654	0	2	1	0	0	0	1	1	1	0	0	0	0	0	0	0	0	1	1	1	0	0	0	0	0	2	0	0	0	2	1	2	2	0	1	1	2	0	1	1	1	0	0	0	0	0	0	0	1
655	0	0	2	1	1	0	1	2	0	0	2	0	0	0	0	0	0	0	1	1	1	0	1	0	0	1	0	0	0	2	1	1	1	1	1	1	0	0	1	0	0	0	1	2	0	0	0	1	0
656	1	0	2	0	0	0	0	2	1	0	0	0	1	0	1	0	1	1	1	1	1	1	0	0	0	0	0	0	1	2	1	2	2	0	1	1	2	0	2	1	1	0	1	1	1	0	0	0	1
657	0	1	1	0	1	0	2	2	1	0	0	0	0	0	0	0	0	1	2	1	2	1	0	0	0	1	0	0	0	1	2	2	2	0	2	0	1	0	0	2	2	1	0	2	0	1	0	2	0
658	0	2	0	0	0	0	1	1	2	0	0	1	2	0	1	1	0	0	2	0	2	1	0	0	0	2	0	0	0	2	2	2	2	1	1	1	1	0	0	1	1	0	0	2	1	1	0	2	0
659	1	1	2	1	0	0	0	2	0	0	1	0	0	0	0	0	0	0	1	0	1	1	0	0	0	0	0	0	1	2	1	1	1	1	1	1	1	0	0	1	1	1	0	2	0	2	0	0	0
660	0	1	2	1	0	0	2	2	0	0	1	0	0	0	0	0	0	0	2	1	2	1	0	0	0	0	0	0	0	1	0	1	1	0	2	0	0	0	2	0	0	0	0	2	1	1	0	1	0
661	0	2	0	0	0	0	2	2	1	1	0	2	2	1	0	1	0	0	2	1	2	0	0	0	0	1	0	0	0	2	2	0	1	2	1	2	2	0	1	1	1	0	0	2	0	0	0	2	0
662	0	2	1	0	0	0	1	1	1	0	1	0	0	0	0	0	0	2	0	2	0	0	0	0	2	1	0	1	1	2	1	1	2	2	0	2	2	0	1	1	1	0	0	2	0	1	0	2	0
663	0	0	2	1	1	0	2	2	2	0	0	0	0	0	0	0	0	0	1	0	1	1	1	0	0	0	0	0	1	2	0	0	1	1	1	1	1	0	1	2	0	1	0	2	2	0	0	0	0
664	0	0	2	0	0	0	2	0	2	0	0	0	1	0	1	0	0	0	1	0	1	2	1	1	1	1	0	2	2	1	1	2	2	0	1	1	1	0	0	1	1	1	0	2	0	2	0	2	0
665	0	1	1	0	0	1	2	1	1	1	0	1	0	0	1	0	0	1	1	0	2	0	0	0	0	1	0	1	1	2	2	1	1	0	1	1	1	0	0	1	1	0	0	1	0	0	0	2	0
666	0	2	1	0	0	0	2	1	2	0	0	0	0	0	0	0	0	0	1	0	1	1	1	1	1	2	0	1	1	2	1	2	2	0	2	0	1	0	1	2	0	0	1	1	0	0	0	2	0
667	1	1	2	0	0	1	1	1	1	0	0	1	1	0	0	1	0	0	1	0	1	1	0	0	0	0	0	0	0	1	1	1	1	1	1	1	2	0	1	1	1	0	0	1	0	0	0	1	0
668	0	2	1	2	0	0	2	1	2	0	0	1	1	0	0	0	0	0	0	1	2	0	0	0	0	2	0	0	1	2	1	1	1	0	1	1	1	1	1	0	0	0	1	1	1	1	0	1	1
669	0	1	1	0	0	0	1	1	1	0	1	2	1	0	2	0	0	0	1	0	1	0	0	0	0	1	0	0	0	2	1	0	0	2	0	2	2	0	1	1	1	0	1	2	2	2	0	2	0
670	0	2	1	0	1	1	2	2	1	0	0	0	0	0	0	0	0	1	1	1	1	0	0	0	0	0	1	2	2	2	1	1	2	1	1	1	1	1	0	1	1	1	0	2	1	1	0	2	0
671	0	1	1	0	0	0	2	1	1	0	1	0	1	0	1	0	0	1	1	0	1	0	0	0	0	2	0	0	0	1	1	1	1	1	0	2	1	1	0	1	0	0	1	2	0	2	0	2	0
672	0	1	1	0	0	1	2	2	2	0	0	1	2	0	2	0	0	1	2	0	2	1	0	0	0	2	0	0	0	2	1	2	2	0	2	0	0	0	1	1	1	1	0	2	1	1	0	2	0
673	0	1	1	0	1	0	2	2	1	0	1	1	0	0	1	0	0	0	2	1	2	0	0	0	0	0	0	0	1	2	0	1	1	2	0	2	0	1	0	0	0	0	0	2	1	1	0	2	0
674	0	0	2	0	0	1	2	0	2	0	0	0	1	0	1	0	0	0	0	0	0	0	0	0	0	1	0	2	2	2	2	0	0	2	0	2	0	0	2	0	0	0	1	2	1	1	0	2	0
675	0	1	1	0	0	1	2	1	2	0	1	0	0	0	0	0	0	0	1	0	1	0	0	0	0	0	0	0	0	1	2	1	1	1	1	1	1	0	1	1	1	0	0	1	0	0	0	1	0
676	1	1	1	0	0	0	2	1	2	0	0	0	1	0	1	0	0	1	1	0	2	0	0	0	0	1	0	1	1	1	2	2	2	0	2	0	1	0	0	1	1	0	0	2	0	0	0	1	0
677	0	1	2	1	0	0	2	0	2	0	0	0	1	0	1	0	1	1	2	1	2	0	0	0	0	0	1	0	0	2	0	2	2	1	1	1	1	0	2	1	0	1	0	2	1	0	0	0	2
678	0	2	0	0	0	0	1	2	0	0	1	0	1	0	1	0	0	0	1	0	2	0	0	0	2	1	1	1	1	2	1	2	2	0	1	1	1	1	0	1	0	0	0	0	0	0	0	2	0
679	1	0	2	0	0	0	2	0	2	0	0	0	1	0	1	0	0	0	1	1	2	0	0	0	0	1	0	0	0	2	0	2	2	2	0	2	0	1	0	0	0	2	0	2	1	0	0	0	0
680	0	2	0	0	0	0	1	1	1	0	1	0	1	0	1	0	0	1	2	0	2	0	0	0	0	1	0	0	1	2	0	1	2	2	0	2	1	0	1	0	0	0	0	2	0	0	0	2	0
681	1	2	0	0	0	0	2	2	1	0	0	0	1	1	0	0	0	0	1	1	2	0	1	0	1	2	0	0	0	1	0	0	0	2	0	1	1	0	0	1	1	1	1	2	1	1	0	2	0
682	0	0	2	0	0	1	1	1	2	0	1	0	1	0	1	0	0	0	1	1	1	0	0	0	0	1	0	2	2	1	2	2	2	0	1	1	2	0	2	0	0	0	0	2	0	0	0	2	0
683	0	1	1	0	0	1	2	2	1	0	0	1	2	0	2	0	0	1	1	1	1	0	0	0	0	1	1	0	0	2	0	0	0	2	0	2	0	1	1	0	0	0	0	1	0	0	0	1	0
684	0	1	1	1	0	0	2	2	1	0	1	0	0	0	0	0	0	0	2	0	2	0	0	0	0	1	0	0	0	2	1	1	1	1	1	1	1	0	0	2	2	0	1	2	1	1	0	1	0
685	0	2	1	0	0	0	2	2	1	0	0	0	0	0	0	0	0	1	0	2	1	0	1	0	0	1	0	0	0	2	1	1	1	0	2	1	1	0	0	1	1	1	0	2	0	0	0	1	0
686	1	0	2	1	0	1	2	1	2	0	0	0	0	0	0	0	0	1	0	1	0	0	0	0	0	1	0	0	0	2	1	2	2	1	0	2	1	0	1	1	1	0	0	1	0	0	0	1	1
687	0	1	1	0	0	1	2	1	2	0	0	0	0	0	0	0	0	2	2	1	2	0	0	0	0	1	1	1	1	2	0	1	2	1	0	2	1	0	0	1	1	1	0	2	1	1	0	2	0
688	0	2	0	0	0	0	1	2	1	0	1	0	1	0	1	0	0	1	2	0	2	0	1	1	1	0	0	0	0	1	2	1	2	2	0	2	1	0	1	1	0	0	0	1	0	0	0	0	0
689	0	2	0	0	0	0	2	2	2	0	0	0	1	0	1	0	0	0	1	1	2	1	1	1	1	1	0	0	0	1	2	0	0	2	0	2	1	0	2	0	0	0	1	1	1	0	0	1	0
690	0	1	1	0	0	0	2	1	2	0	0	0	0	0	0	0	0	1	2	0	2	1	1	1	1	1	0	0	0	1	0	2	2	0	0	2	1	0	2	0	0	0	1	2	1	0	1	2	0
691	0	1	2	0	0	0	2	2	1	0	0	0	0	0	0	0	0	0	1	0	2	0	0	0	0	1	0	0	0	1	0	1	1	2	0	2	1	0	1	1	1	0	0	2	1	1	0	1	0
692	0	1	2	2	0	0	0	2	0	1	1	0	0	0	0	0	0	1	1	0	2	1	0	0	0	0	0	0	1	1	0	0	1	1	1	1	1	0	2	0	0	0	0	1	0	1	0	2	0
693	0	1	2	0	0	1	2	2	1	0	0	1	1	0	0	1	0	0	0	1	0	1	0	0	0	2	0	0	1	2	0	1	2	0	1	1	1	0	1	1	1	0	0	1	0	0	0	0	0
694	0	1	1	0	1	1	2	0	2	0	0	1	1	0	0	1	0	0	2	1	2	0	0	0	0	1	0	2	2	1	2	2	2	0	1	1	1	0	2	1	0	0	0	0	0	0	0	2	0
695	0	1	1	0	0	0	2	2	0	0	1	1	0	0	1	0	0	0	2	0	2	0	1	0	0	1	0	0	0	2	0	2	2	1	1	1	2	0	0	2	1	2	0	2	1	0	0	2	0
696	0	1	1	0	1	2	2	0	2	0	0	0	0	0	0	0	0	1	1	1	1	0	0	0	0	1	0	0	0	2	0	1	1	2	0	2	1	0	0	2	2	0	0	2	0	0	0	2	0
697	0	1	2	1	0	0	2	2	1	0	0	0	1	0	1	0	0	1	2	0	2	0	0	0	1	2	0	0	0	2	0	1	1	1	0	2	1	0	1	2	1	0	0	2	0	2	0	0	0
698	0	1	1	0	0	1	1	2	1	0	1	0	1	0	1	0	0	0	0	1	0	1	0	0	1	1	1	1	1	2	0	2	2	2	0	2	0	0	1	0	0	0	1	1	0	0	0	2	0
699	0	1	2	1	0	0	2	2	2	0	0	1	1	0	0	1	0	1	0	1	2	1	0	0	0	1	0	1	1	2	0	0	0	2	0	2	2	0	0	2	2	0	0	1	0	0	0	2	0
700	0	2	0	0	0	0	2	1	2	0	0	1	1	0	0	1	1	1	1	0	1	0	0	0	0	1	0	0	0	2	0	1	1	2	0	2	0	0	1	0	0	0	0	1	1	1	0	2	0
701	0	1	1	0	0	0	2	1	2	0	0	0	1	0	1	0	0	0	2	1	2	0	0	0	0	1	0	0	0	2	1	1	2	2	0	2	0	1	1	1	0	0	0	1	0	0	0	2	0
702	0	0	2	1	0	1	2	1	2	0	0	0	1	0	0	0	0	0	0	1	2	0	0	0	0	1	0	1	1	2	2	1	1	1	1	1	1	0	0	0	0	1	0	2	1	2	0	2	0
703	0	1	1	1	0	1	2	0	2	0	0	1	2	0	1	0	0	1	0	1	2	1	0	0	0	2	0	0	0	2	1	1	1	1	1	1	2	0	0	2	2	0	1	1	1	1	0	2	0
704	0	0	1	0	0	0	1	2	0	0	1	0	1	0	1	0	0	0	1	1	1	1	0	0	0	1	0	0	0	2	1	0	1	2	1	2	1	0	0	2	1	0	0	2	0	0	0	1	1
705	0	1	1	1	0	0	1	2	1	0	1	0	0	0	0	0	0	0	1	0	1	0	0	0	0	1	0	0	1	2	0	2	2	1	0	2	1	0	1	1	1	1	0	1	1	0	0	0	0
706	0	1	1	1	0	0	1	1	1	0	1	0	0	0	0	0	0	1	2	1	2	0	0	0	0	0	0	1	2	2	1	2	2	0	1	1	0	0	1	1	1	0	0	2	2	0	0	1	0
707	0	1	1	0	0	0	2	1	1	0	0	1	1	0	1	0	0	1	1	1	1	1	0	0	0	0	1	1	1	2	0	2	2	1	1	2	2	0	0	2	2	0	1	2	1	0	0	0	0
708	0	0	2	0	0	0	0	2	1	0	0	1	2	0	2	0	0	2	2	1	2	1	0	0	0	0	0	0	1	2	0	1	1	1	0	2	1	0	0	1	1	0	1	1	1	1	0	0	1
709	0	1	1	0	1	0	2	0	2	0	1	0	1	0	1	0	0	0	2	1	2	0	1	0	0	0	0	1	1	2	2	2	2	0	1	1	2	0	0	2	2	0	0	2	0	1	0	1	1
710	1	1	1	0	0	0	2	2	1	0	1	2	2	0	0	1	0	1	1	1	1	1	0	0	0	0	0	0	0	2	1	1	2	1	1	1	2	0	0	1	1	0	0	1	0	0	0	0	0
711	0	1	2	2	0	0	2	2	0	0	0	1	1	0	1	0	0	1	0	2	1	0	1	0	0	2	0	0	0	1	1	0	1	2	1	2	1	0	2	0	0	0	0	2	0	1	0	2	0
712	0	1	2	0	0	0	1	2	1	0	1	0	0	0	0	0	1	1	0	2	1	1	0	0	0	0	0	1	1	1	1	1	1	1	0	2	1	0	1	1	1	0	0	1	0	0	0	1	0
713	0	1	1	0	0	0	2	2	1	0	0	0	2	1	1	0	0	1	2	0	2	1	0	0	0	1	0	1	1	2	0	2	2	1	0	2	1	0	0	2	2	0	1	2	1	1	0	1	1
714	0	1	1	1	0	0	2	2	1	0	0	0	0	0	0	0	0	1	1	0	1	2	1	1	1	1	0	1	1	1	2	0	1	0	1	2	1	0	0	2	2	0	0	0	1	0	0	1	0
715	0	1	1	0	1	2	2	1	1	0	0	0	0	0	0	0	1	1	1	0	2	0	1	1	1	0	0	0	0	2	0	1	1	0	1	1	1	0	1	2	0	0	0	1	0	0	0	2	0
716	0	1	1	0	0	0	1	2	1	0	1	1	1	0	0	1	0	0	0	1	0	1	1	1	1	1	0	0	1	2	0	1	1	0	2	0	1	0	1	1	1	0	0	2	2	0	0	0	1
717	0	1	1	1	0	0	2	1	1	0	1	0	0	0	0	0	0	0	1	0	2	1	0	0	1	0	0	2	2	2	2	0	0	2	0	2	1	0	0	1	1	0	1	2	1	2	0	2	0
718	1	1	2	1	0	0	1	2	0	0	1	0	0	0	0	0	0	0	0	1	0	1	0	0	0	1	0	0	0	2	1	1	1	2	0	2	2	0	0	2	2	1	0	2	1	1	0	0	2
719	0	1	0	0	0	0	1	1	1	1	0	0	0	0	0	0	0	0	2	0	2	1	0	0	0	0	0	1	1	2	2	2	2	0	1	1	2	0	0	2	2	0	0	2	1	1	0	1	1
720	0	1	1	0	0	1	1	1	2	0	0	0	1	0	1	0	0	1	1	1	1	1	0	0	0	1	0	2	2	0	2	1	1	1	0	2	1	0	1	1	1	1	0	1	1	0	0	1	1
721	0	1	1	0	0	1	2	1	1	0	0	1	1	0	0	1	0	1	1	1	2	1	1	0	1	1	1	0	1	2	0	1	1	1	1	1	2	0	0	2	2	0	0	0	0	1	0	0	0
722	0	1	1	0	0	1	2	1	1	0	0	0	2	0	2	0	0	2	2	1	2	0	0	0	0	1	0	1	1	1	2	2	2	0	1	1	2	0	0	2	2	0	0	1	0	0	0	2	0
723	0	2	0	0	0	0	1	2	1	0	1	1	1	0	0	1	0	1	1	1	1	0	0	0	0	2	0	0	1	1	0	2	2	0	1	1	1	0	0	2	2	0	0	1	0	0	0	1	1
724	0	1	2	1	0	0	2	1	2	0	0	0	0	0	0	0	0	0	1	0	1	0	0	0	0	1	0	0	0	2	1	1	1	0	2	0	1	0	2	1	0	0	0	1	1	0	0	1	1
725	0	1	2	0	0	0	2	2	1	0	0	0	0	0	0	0	0	1	2	0	2	1	0	0	0	1	0	1	1	2	1	1	1	0	2	0	1	0	1	1	1	1	0	2	0	0	0	0	1
726	0	1	1	0	1	0	2	2	2	0	0	0	0	0	0	0	1	1	0	1	1	0	0	0	0	0	0	0	0	2	1	2	1	2	0	2	1	1	0	1	1	0	0	0	2	0	0	1	1
727	0	1	1	1	0	0	2	1	2	0	0	0	1	0	1	0	0	0	2	0	2	0	0	0	0	1	0	0	1	2	0	1	1	2	2	1	1	1	0	1	0	0	0	2	0	1	0	1	0
728	0	0	2	0	0	1	2	2	0	0	0	0	0	0	0	0	0	2	2	0	2	0	0	0	1	1	0	0	1	2	1	1	1	0	2	0	1	0	1	2	1	0	1	2	1	0	0	1	0
729	0	1	2	1	0	0	2	2	2	0	0	0	1	0	1	0	0	1	1	1	1	0	1	1	2	2	0	0	1	2	1	0	2	0	2	1	1	0	2	0	0	0	1	1	1	0	0	1	0
730	0	1	1	1	0	0	2	2	1	0	1	1	2	0	2	0	0	0	1	1	2	0	0	0	0	2	0	0	0	1	1	0	0	1	0	2	2	0	0	2	2	0	1	1	1	1	0	1	1
731	0	1	2	0	0	1	2	0	1	0	0	0	1	0	1	0	0	1	1	0	2	1	0	0	0	2	0	0	0	2	1	2	2	0	1	1	2	0	0	2	2	0	0	2	0	0	0	0	0
732	0	1	2	1	0	0	2	2	1	0	1	0	0	0	0	0	0	2	1	1	2	1	1	1	1	1	0	0	0	2	2	1	1	1	0	2	2	0	1	1	1	1	0	2	2	0	0	0	0
733	0	2	0	1	0	0	2	2	0	0	1	0	1	0	1	0	0	0	2	1	2	1	1	1	1	1	0	0	2	2	0	1	1	1	0	2	2	0	1	1	1	0	0	2	0	0	0	1	0
734	1	2	1	1	0	0	2	2	1	0	0	1	2	0	1	0	0	1	0	1	1	0	0	0	0	2	0	0	0	1	1	0	0	2	0	2	1	0	0	1	1	0	0	1	0	0	0	1	0
735	0	1	1	0	0	1	2	1	2	0	0	1	1	0	0	1	0	1	2	1	2	0	0	0	0	1	0	0	0	1	1	1	1	2	0	2	2	0	0	2	2	0	0	0	1	1	0	1	1
736	0	0	2	1	0	0	2	2	1	0	0	0	1	0	1	0	0	1	0	1	2	0	0	0	1	2	0	1	1	1	1	1	1	2	0	2	1	0	1	0	0	0	1	2	1	1	0	2	0
737	0	2	1	0	0	0	1	1	2	0	0	1	0	0	1	0	0	1	2	1	2	0	0	0	1	1	0	1	1	0	2	1	1	1	1	1	1	0	0	1	1	0	1	1	1	2	0	2	0
738	0	1	1	0	0	0	2	0	2	0	0	1	2	0	2	0	0	0	2	1	2	0	0	0	0	1	0	0	1	2	1	2	2	1	1	1	1	0	0	1	1	0	0	1	0	1	0	1	0
739	0	0	2	1	0	0	2	2	0	0	0	0	2	0	2	0	0	0	1	0	0	0	0	0	0	1	0	0	0	1	1	0	0	1	1	1	1	1	0	1	1	1	0	1	1	0	0	2	0
740	0	2	2	0	0	1	2	1	0	0	0	1	1	0	1	0	0	1	2	0	2	0	0	0	0	0	0	0	1	1	0	1	2	2	0	2	1	0	0	0	0	0	2	2	2	1	0	1	1
741	0	2	0	0	0	0	1	1	1	0	0	1	2	0	2	0	1	1	1	0	1	1	1	1	1	1	1	0	0	2	0	0	0	2	1	1	1	0	0	1	1	0	1	1	1	2	0	2	0
742	0	1	0	0	0	0	2	1	1	0	0	0	0	0	0	0	0	1	1	0	2	2	1	1	1	1	1	0	0	1	0	2	2	1	0	2	0	0	0	1	1	0	1	2	1	1	0	2	0
743	0	1	2	1	0	0	1	2	0	0	0	1	2	0	2	0	0	0	1	0	1	0	0	0	0	2	0	1	1	1	2	2	2	1	2	0	1	0	0	1	1	0	0	2	0	0	0	1	1
744	1	2	0	1	0	0	1	1	1	1	2	0	0	0	0	0	0	1	2	0	2	0	1	0	0	1	0	0	1	2	0	1	1	0	2	0	2	0	0	1	1	0	0	2	0	1	0	1	0
745	0	1	0	0	0	0	2	0	2	0	0	0	2	0	1	0	0	0	0	1	0	1	0	0	0	2	0	0	0	2	1	1	1	1	1	1	0	0	2	0	0	0	0	2	0	0	0	2	0
746	0	1	1	0	0	0	2	2	1	0	0	0	0	0	0	0	1	2	0	2	2	0	0	0	0	1	1	1	1	2	0	1	1	0	2	0	2	0	1	1	1	0	0	1	0	0	0	1	0
747	0	2	0	0	0	0	2	1	2	0	0	0	0	0	0	0	0	0	2	0	2	0	1	0	0	1	0	0	0	1	2	1	0	2	0	2	1	0	1	1	0	1	0	2	1	0	0	1	1
748	0	0	1	0	0	0	2	1	2	0	0	0	1	0	1	0	0	1	1	0	2	0	0	0	0	1	0	0	0	2	2	1	2	1	0	2	2	0	0	1	1	1	0	1	1	0	0	0	0
749	0	0	2	0	1	0	1	1	1	1	1	0	0	0	0	0	0	0	0	1	0	0	0	0	0	2	0	1	1	1	2	1	2	1	2	1	1	0	1	1	1	0	0	0	1	1	0	2	0
750	0	2	0	0	0	0	2	0	2	0	1	0	0	0	0	0	0	1	1	0	2	0	1	0	0	1	0	0	1	2	0	0	0	2	0	2	0	0	1	0	0	0	1	1	1	2	0	0	1
751	0	1	2	1	0	0	2	0	2	0	0	1	2	0	1	1	1	1	1	0	2	0	0	0	0	2	0	0	0	2	1	1	1	2	1	2	1	0	0	2	2	1	0	1	1	0	0	1	0
752	0	0	2	0	0	2	2	2	1	0	0	0	1	0	1	0	0	1	2	0	2	1	0	0	0	0	1	1	1	2	0	1	1	1	0	2	1	0	2	0	0	1	0	2	2	0	0	1	1
753	0	1	2	1	0	0	0	2	0	0	2	0	0	0	0	0	0	1	1	0	1	1	0	0	0	0	0	0	0	1	0	1	2	1	0	2	0	1	1	1	0	2	0	2	0	2	0	2	0
754	0	2	0	1	0	0	1	1	1	0	0	0	2	0	2	0	0	0	1	0	1	0	1	0	0	0	0	0	0	1	0	1	1	2	0	2	1	0	1	1	1	0	0	2	0	0	0	0	1
755	0	2	1	2	0	0	2	1	2	0	0	0	0	0	0	0	0	1	0	1	0	0	0	0	0	1	0	0	2	2	0	1	1	2	1	2	1	0	0	1	1	1	0	1	0	0	0	0	0
756	0	0	2	0	0	1	2	1	2	0	0	1	2	0	1	1	0	1	2	0	2	0	0	0	0	0	1	0	0	2	0	1	1	2	0	2	1	1	0	1	1	0	1	1	1	1	0	1	0
757	0	2	1	0	0	0	2	1	0	0	0	2	2	0	0	1	0	0	2	0	2	0	1	0	1	0	0	0	1	2	0	1	2	1	1	1	1	0	2	0	0	0	1	1	1	0	0	0	2
758	0	1	2	0	0	1	2	1	2	0	0	0	0	0	0	0	0	1	2	0	2	0	0	0	1	0	0	0	0	1	1	1	1	2	2	0	0	1	1	0	0	1	0	1	0	1	0	1	1
759	0	0	2	0	0	1	2	1	2	0	1	1	2	0	1	0	0	0	2	1	2	1	0	0	0	1	0	0	2	2	0	0	1	1	1	1	1	0	2	0	0	0	0	2	0	1	0	1	0
760	0	2	0	1	0	0	2	2	1	0	0	0	1	1	0	0	1	2	1	0	1	0	0	0	0	1	0	1	1	1	1	2	2	0	2	0	1	0	1	1	1	2	0	2	0	0	0	0	1
761	0	2	0	1	1	0	1	2	1	0	1	0	0	0	0	0	0	2	2	0	2	1	0	0	0	1	0	1	1	1	2	1	1	0	2	0	2	0	1	1	1	1	0	1	1	0	0	1	1
762	0	0	2	0	0	0	1	2	0	0	0	0	0	0	0	0	0	2	1	1	2	1	1	1	1	2	0	1	1	2	1	2	2	1	1	1	1	0	1	2	0	0	0	0	1	0	0	1	0
763	0	2	1	1	0	0	2	1	2	0	0	1	0	0	1	0	0	1	2	0	1	0	0	0	0	1	0	1	1	2	2	0	1	2	0	2	2	0	1	2	1	0	0	2	2	0	0	0	0
764	0	1	2	0	0	0	1	1	1	0	1	0	0	0	0	0	0	1	1	0	2	0	0	0	0	0	0	1	1	1	2	0	1	2	0	2	0	1	0	0	0	2	0	2	1	0	0	2	0
765	0	2	0	1	0	0	2	2	1	0	0	1	1	0	1	0	1	0	2	1	2	1	0	0	1	0	0	0	0	2	1	1	1	1	0	2	1	0	1	0	0	0	0	2	0	0	0	1	0
766	1	0	1	0	0	0	2	1	2	0	0	0	0	0	0	0	0	1	2	0	2	0	0	0	0	2	0	0	1	2	0	1	1	1	1	1	2	0	0	1	1	1	0	2	0	0	0	2	0
767	0	2	1	2	0	0	1	1	1	1	1	1	2	0	1	1	0	0	1	0	1	1	1	0	1	1	0	0	1	2	1	1	1	1	1	1	2	0	0	1	1	1	1	2	1	1	0	1	1
768	1	1	1	1	0	0	1	1	2	0	0	0	2	1	1	0	0	0	0	1	1	0	0	0	0	1	1	1	1	2	0	2	2	1	1	1	0	0	1	1	1	1	0	1	2	0	0	2	0
769	0	2	0	0	0	0	1	2	1	0	1	0	0	0	0	0	0	1	1	1	2	0	0	0	0	1	0	0	0	2	2	1	1	2	2	0	0	1	1	0	0	0	0	2	0	0	0	0	1
770	1	1	1	0	0	0	2	2	2	0	0	0	1	0	1	0	0	1	1	0	1	0	1	1	1	0	0	0	0	1	0	2	2	1	1	2	2	0	1	1	1	0	0	2	0	0	0	2	0
771	0	2	1	0	0	0	2	1	2	0	0	1	1	0	0	1	0	1	2	0	2	0	1	0	0	1	0	0	1	2	1	1	2	0	1	1	2	0	0	1	1	0	1	2	1	1	0	1	0
772	1	0	2	0	0	0	2	1	2	0	0	1	1	0	1	0	0	0	2	0	2	0	0	0	1	0	0	0	0	2	1	1	1	1	1	1	2	0	0	2	2	0	0	1	1	0	0	0	1
773	1	2	0	0	0	0	1	1	1	0	1	0	0	0	0	0	0	0	0	1	0	0	0	0	0	0	0	1	0	1	2	2	2	0	1	1	1	1	0	0	0	0	0	1	0	0	0	1	0
774	0	2	0	0	0	0	2	1	2	0	0	0	1	0	1	0	0	1	1	0	2	0	0	0	0	1	0	0	0	2	0	1	1	1	0	2	1	0	1	1	0	0	0	1	0	0	0	1	0
775	0	1	1	0	0	0	2	2	1	0	1	1	0	0	0	0	0	0	2	0	2	0	0	0	0	2	0	0	1	2	1	1	2	1	1	1	1	0	1	1	1	0	0	2	0	1	0	1	0
776	0	1	1	0	0	1	2	1	2	0	0	0	1	0	1	0	0	1	0	0	0	0	0	0	0	1	0	1	1	2	2	0	2	0	1	2	0	0	1	0	0	0	1	2	1	1	0	2	0
777	1	1	2	0	0	0	2	1	2	0	0	0	0	0	0	0	0	0	1	0	2	1	1	1	1	2	0	1	1	2	1	1	0	2	0	2	2	0	0	2	2	0	1	2	2	2	0	2	0
778	0	2	1	0	0	0	1	1	1	1	2	0	1	0	1	0	0	1	0	1	2	1	0	0	0	0	0	0	1	2	1	1	2	1	1	1	2	0	2	0	0	0	0	1	0	0	0	1	0
779	0	1	2	0	0	0	2	2	1	0	0	0	1	0	1	0	0	0	2	0	2	0	1	0	0	1	0	0	0	1	1	1	1	1	1	1	0	0	1	0	0	0	0	2	1	1	0	2	0
780	0	1	1	0	0	1	2	0	2	0	0	0	2	0	2	0	0	0	0	0	0	0	1	0	0	2	0	1	1	2	0	2	2	1	0	2	1	0	1	1	1	0	0	2	0	1	0	1	0
781	0	0	2	0	0	0	1	2	1	0	1	0	0	0	0	0	0	0	1	1	2	0	0	0	1	2	0	1	2	2	0	0	0	2	0	2	1	0	1	1	0	0	0	2	0	0	0	2	0
782	1	0	2	0	0	0	2	2	1	0	1	1	1	0	1	0	0	0	1	0	2	0	0	0	0	0	0	0	1	2	0	1	1	1	1	1	1	2	0	1	1	0	1	1	1	2	0	1	1
783	0	2	1	1	0	0	1	2	1	0	1	1	1	1	0	0	0	1	2	0	2	0	0	0	1	0	0	0	0	1	1	0	0	1	2	1	1	0	0	1	1	0	0	2	0	0	0	2	0
784	0	2	0	0	0	0	1	2	1	0	1	0	0	0	0	0	0	0	1	0	1	1	0	0	0	0	1	1	1	2	0	1	1	0	2	0	1	0	0	2	2	0	2	2	2	1	0	2	0
785	0	1	2	1	0	0	2	1	1	0	0	0	2	1	1	0	0	0	1	1	2	0	0	0	1	2	0	0	0	2	1	1	1	0	2	0	2	0	0	1	1	0	1	2	1	1	0	1	0
786	0	2	1	0	0	0	2	2	2	0	0	1	1	0	0	1	0	0	0	1	2	0	0	0	0	0	0	1	1	2	1	0	1	1	1	1	1	0	0	1	1	0	0	1	0	0	0	2	0
787	0	1	2	0	0	0	1	1	0	0	1	0	1	0	1	0	0	0	1	1	2	0	0	0	0	0	0	0	0	2	1	2	2	2	0	2	2	0	2	0	0	0	0	2	0	0	0	2	0
788	0	2	1	0	0	0	2	2	2	0	0	0	0	0	0	0	1	1	1	0	2	1	0	0	0	0	0	0	0	2	1	1	2	1	2	1	1	0	0	1	1	1	0	1	1	0	0	2	0
789	0	1	2	1	0	0	2	2	2	0	0	1	0	0	1	0	0	0	0	1	0	0	1	0	0	1	0	0	0	1	1	1	1	2	0	2	1	0	1	2	1	0	0	1	0	1	0	2	0
790	0	0	2	0	1	0	2	0	2	0	0	1	1	0	1	0	0	0	1	0	2	0	1	0	0	1	0	0	1	2	1	1	1	2	0	2	1	0	2	1	0	0	2	2	2	1	0	2	0
791	0	1	1	0	0	0	1	2	1	0	1	1	1	0	0	1	0	1	2	1	2	0	0	0	0	1	0	0	1	2	1	2	2	0	2	0	1	0	1	1	1	0	1	2	1	0	0	2	0
792	0	1	1	0	0	1	2	1	2	0	0	1	0	0	1	0	0	1	2	0	2	0	1	0	1	1	0	0	0	1	1	1	2	2	1	2	1	0	0	2	2	0	2	2	1	1	0	1	0
793	1	1	1	0	0	0	1	0	2	0	0	0	0	0	0	0	0	1	1	1	1	0	1	0	0	2	0	1	1	2	0	1	1	1	0	2	1	0	0	1	1	0	0	1	0	0	0	1	0
794	0	2	1	0	0	0	2	1	2	0	0	0	0	0	0	0	1	0	2	1	2	1	1	1	1	0	1	1	1	2	0	1	1	2	1	2	2	0	0	2	2	0	0	2	0	0	0	2	0
795	0	0	2	1	0	0	2	2	1	0	0	0	0	0	0	0	0	1	1	1	2	0	1	0	0	1	0	0	1	1	1	1	0	2	0	2	2	0	0	2	2	0	1	2	1	1	0	0	2
796	0	1	1	1	0	0	2	1	2	0	0	0	1	0	1	0	0	1	1	1	1	0	0	0	0	2	0	2	2	2	1	1	2	1	1	1	1	0	1	1	1	2	0	2	0	0	0	2	0
797	1	2	1	0	0	0	2	1	2	0	0	1	2	0	2	0	0	0	1	1	1	1	1	1	1	1	0	0	0	1	1	1	2	2	0	2	2	0	0	1	1	0	0	0	0	0	0	2	0
798	0	0	2	1	0	0	2	1	2	0	0	0	0	0	0	0	0	1	2	0	2	1	1	1	1	0	0	0	1	2	1	1	1	2	0	2	1	0	1	1	1	2	0	2	1	1	0	1	1
799	0	1	1	1	0	1	1	2	0	0	1	1	1	0	0	1	0	0	0	1	2	1	0	0	0	0	0	0	0	2	1	1	1	1	1	1	2	0	1	2	1	0	0	1	0	0	0	1	0
800	1	1	2	1	0	0	1	2	0	0	1	0	0	0	0	0	1	1	0	1	1	1	1	0	0	1	0	1	2	2	1	1	1	1	0	2	2	0	0	2	2	0	0	2	0	0	0	1	1
801	0	1	1	0	0	0	1	1	1	0	1	0	0	0	0	0	0	0	2	0	2	1	0	0	0	0	0	0	0	2	1	1	2	1	1	1	2	0	1	1	1	2	0	2	1	1	0	2	0
802	0	1	1	0	0	0	1	2	1	0	1	1	1	0	0	1	0	1	0	0	0	0	0	0	1	1	0	0	1	2	1	1	1	2	0	2	2	0	0	2	2	0	0	2	0	0	0	2	0
803	0	1	1	0	0	0	2	1	2	0	0	1	2	0	1	1	0	0	1	0	1	0	0	0	0	1	0	0	0	2	1	1	2	2	0	2	1	0	1	1	1	0	1	2	0	0	0	0	0
804	1	2	1	1	0	0	1	1	0	1	2	1	1	0	0	1	0	1	0	2	1	0	0	0	0	0	0	0	0	2	0	1	1	2	2	1	1	0	0	2	2	1	0	1	1	0	0	1	0
805	0	1	1	1	0	0	2	1	2	0	0	1	1	0	0	1	0	0	2	1	2	0	0	0	0	0	0	0	1	2	0	1	2	1	1	1	1	0	0	0	0	0	0	2	0	0	0	2	0
806	0	2	0	0	0	0	1	2	1	0	1	1	1	0	1	0	1	2	2	0	1	0	1	0	0	1	0	0	0	1	0	0	0	2	0	2	1	1	1	0	0	0	0	1	0	1	0	2	0
807	0	1	2	1	0	0	2	2	2	0	0	0	0	0	0	0	0	1	1	1	2	0	1	0	1	2	0	1	1	2	1	0	2	0	2	1	1	0	1	1	1	0	0	2	0	0	0	1	0
808	0	1	2	0	0	0	1	1	2	0	0	0	0	0	0	0	0	1	2	0	2	0	0	0	1	1	0	0	0	2	2	0	1	2	0	2	1	0	0	1	1	1	0	2	0	0	0	1	0
809	0	2	0	1	0	0	2	2	2	0	0	1	2	0	1	0	0	2	2	1	2	0	0	0	0	1	0	0	0	2	1	1	2	1	1	1	1	1	0	1	1	0	0	2	0	0	0	0	1
810	0	0	2	1	0	0	2	0	2	0	0	1	1	0	1	0	0	1	2	0	2	1	0	0	0	1	1	1	1	2	0	2	2	1	0	2	1	0	0	0	0	0	0	0	2	0	0	1	0
811	0	2	1	0	0	0	2	1	1	0	0	0	0	0	0	0	0	0	1	0	1	1	2	1	1	1	0	0	1	2	0	1	1	0	2	0	0	0	1	1	1	0	0	2	0	0	0	1	0
812	0	1	2	0	0	0	2	2	1	0	0	1	1	0	1	0	0	0	2	0	2	0	0	0	0	1	0	0	0	2	1	1	2	2	0	2	2	1	0	1	1	2	0	2	1	0	0	0	0
813	0	1	2	1	0	0	0	2	0	1	1	2	1	0	2	0	0	1	0	0	1	0	0	0	0	2	0	0	0	2	0	1	1	2	1	1	1	0	0	2	2	1	0	2	1	1	0	2	0
814	0	1	2	0	0	0	2	0	2	0	0	0	1	0	1	0	0	0	2	0	2	0	0	0	0	0	1	0	0	2	1	1	1	1	1	1	2	0	1	1	1	0	0	1	1	1	0	1	1
815	0	1	1	0	1	2	1	2	0	0	1	0	0	0	0	0	0	2	1	1	2	0	0	0	0	2	0	0	0	2	0	1	1	1	0	2	2	0	1	1	1	0	0	1	0	0	0	0	0
816	0	1	1	0	0	0	1	1	1	1	2	0	0	0	0	0	0	0	1	0	1	0	0	0	0	1	0	0	1	2	0	1	2	2	0	2	2	0	0	1	1	0	1	1	1	1	0	2	0
817	0	2	1	0	0	0	2	2	1	0	0	1	2	0	2	0	0	1	1	2	1	0	0	0	0	1	0	0	0	2	0	0	0	1	2	0	0	0	0	1	1	0	1	2	1	2	0	1	0
818	0	1	1	1	0	0	1	2	0	0	1	2	2	0	0	1	0	0	0	1	1	0	1	0	0	1	0	0	1	2	0	1	2	2	0	2	1	0	1	0	0	0	0	2	0	1	0	2	0
819	0	1	1	0	0	1	2	1	1	0	0	0	0	0	0	0	0	1	0	1	0	0	1	0	0	1	0	1	1	1	2	0	0	2	0	2	1	0	0	1	1	0	0	2	0	0	0	1	0
820	0	0	2	0	0	1	2	2	2	0	0	1	1	0	1	0	0	2	1	1	2	1	0	0	0	0	0	0	0	2	2	1	1	1	1	1	1	1	0	1	1	0	0	1	0	1	0	1	1
821	0	1	1	1	0	1	2	1	2	0	0	2	2	1	0	1	0	1	1	1	1	1	0	0	0	0	0	0	1	2	0	2	2	1	1	1	1	1	0	1	1	0	0	1	0	1	0	1	0
822	0	0	2	0	0	1	1	2	0	0	0	1	1	0	0	1	0	0	2	0	1	0	0	0	0	1	0	2	2	1	2	0	2	2	0	2	2	0	0	2	2	0	1	2	1	0	0	1	0
823	1	1	1	0	0	0	2	0	2	0	0	1	2	0	1	0	0	1	1	0	2	0	0	0	0	0	0	1	2	2	0	0	0	2	0	2	2	0	0	1	1	0	0	0	1	0	0	1	0
824	0	1	2	0	0	0	2	2	1	0	1	1	2	0	1	1	0	0	1	1	1	0	1	0	1	0	0	0	0	2	2	2	2	2	1	1	2	0	1	1	1	0	1	2	1	0	0	2	0
825	1	0	2	1	0	0	2	1	2	0	0	1	0	0	0	0	1	1	1	1	1	0	0	0	1	1	0	0	1	2	1	1	2	1	1	1	1	0	1	1	1	0	0	2	0	0	0	0	1
826	0	1	2	1	0	0	2	1	2	0	0	1	1	0	1	0	0	0	1	0	1	0	0	0	0	1	0	1	1	2	2	1	1	2	0	2	1	0	0	2	2	0	1	2	1	1	0	2	0
827	0	2	1	1	0	0	2	2	1	0	0	1	1	0	0	0	0	0	1	2	1	0	1	0	0	0	0	0	2	2	0	1	1	0	2	0	1	0	1	1	1	0	1	2	1	0	0	2	0
828	0	2	0	0	0	0	1	1	1	0	1	0	0	0	0	0	0	0	0	1	2	0	0	0	1	0	0	1	1	2	2	1	2	0	2	1	2	0	0	2	2	0	0	2	1	1	0	2	0
829	0	1	1	0	0	0	2	1	2	0	0	1	0	0	0	0	0	0	1	0	2	1	0	0	0	1	0	0	0	1	1	1	1	2	0	2	1	0	1	1	1	0	2	2	2	1	0	1	1
830	0	1	1	0	1	2	2	2	2	0	0	1	1	0	0	1	0	0	2	0	2	0	0	0	0	0	0	0	0	1	1	1	2	2	0	2	2	1	0	0	0	0	0	1	0	0	0	2	0
831	1	0	2	0	0	1	2	2	1	0	0	0	1	0	1	0	0	1	2	1	2	0	0	0	0	1	0	0	0	2	1	0	2	1	0	2	2	0	1	1	1	0	0	2	0	0	0	2	0
832	0	1	1	1	0	0	2	2	1	0	0	0	0	0	0	0	0	0	2	0	2	1	1	1	1	1	0	1	2	2	1	0	1	2	0	2	1	0	0	2	2	0	0	0	0	0	0	1	0
833	1	0	2	0	0	1	2	2	1	0	0	0	1	0	1	0	0	0	1	1	1	0	0	0	0	1	0	0	0	2	2	1	1	2	0	2	2	0	1	1	1	0	1	2	1	0	0	0	0
834	0	2	1	0	0	0	2	1	2	0	0	1	2	0	2	0	1	1	1	0	2	0	0	0	0	1	0	0	2	2	0	1	1	1	0	2	1	0	0	2	2	1	0	2	0	0	0	2	0
835	0	2	1	1	0	0	2	2	1	0	0	1	1	0	0	0	0	2	2	1	2	1	0	0	0	1	0	1	1	2	2	1	1	1	0	2	1	0	0	2	2	0	1	1	1	0	0	2	0
836	0	1	1	0	0	0	2	2	1	0	0	0	1	0	1	0	0	0	1	1	2	0	1	1	2	2	0	2	2	2	0	0	1	2	0	2	2	0	0	2	2	0	0	2	1	1	0	2	0
837	1	1	2	1	0	0	1	2	0	0	1	0	0	0	0	0	0	1	2	0	2	0	1	0	0	2	0	0	0	2	1	0	0	2	0	1	0	1	0	0	0	0	1	2	1	1	0	2	0
838	0	1	2	0	0	0	1	2	0	0	0	0	0	0	0	0	0	0	0	1	1	0	0	0	0	2	0	1	1	2	2	0	1	2	0	2	2	0	0	2	1	0	1	1	0	0	0	2	0
839	1	1	1	0	0	0	2	2	2	0	0	0	1	0	1	0	0	1	2	0	2	2	0	0	0	0	0	1	1	1	0	1	1	0	2	1	2	0	0	2	2	1	0	1	1	0	0	1	1
840	0	0	2	0	0	2	2	1	2	0	0	0	0	0	0	0	0	1	2	1	2	1	0	0	0	1	0	2	1	2	1	0	1	2	0	2	2	0	1	1	1	0	1	2	1	1	0	2	0
841	1	1	1	0	0	0	2	2	1	0	0	1	2	0	2	0	1	1	0	2	1	1	0	0	0	1	0	0	0	1	1	0	2	1	0	2	0	1	1	1	0	0	0	2	1	1	0	2	0
842	0	2	1	0	0	0	1	1	1	0	1	0	0	0	0	0	0	1	2	1	2	0	0	0	0	0	0	0	0	1	0	2	2	0	1	1	1	0	0	1	1	0	1	2	0	1	0	1	0
843	1	2	0	0	0	0	2	2	1	0	0	0	0	0	0	0	0	0	0	1	2	0	0	0	0	1	0	1	1	1	1	2	2	0	1	1	1	0	0	2	2	2	0	2	1	1	0	2	0
844	1	0	2	0	0	1	2	1	2	0	0	1	2	0	1	0	0	0	1	0	1	0	0	0	0	1	0	0	0	2	1	2	2	1	1	1	1	0	1	1	1	0	1	2	1	1	0	1	1
845	0	2	1	1	0	0	2	0	1	0	1	0	0	0	0	0	0	1	2	0	2	1	1	1	1	1	0	2	2	2	2	0	1	1	1	1	1	0	1	1	1	1	0	1	1	0	0	2	0
846	0	1	1	0	0	0	2	0	2	0	0	0	1	0	1	0	1	1	1	0	1	1	1	1	0	0	0	1	1	2	2	2	2	0	2	0	2	0	0	2	2	0	1	2	1	1	0	0	0
847	0	2	1	1	0	0	2	2	1	0	1	0	1	0	0	0	0	0	2	0	2	1	1	0	1	0	0	0	0	1	2	1	1	1	0	2	1	1	1	0	0	1	0	2	0	0	0	0	1
848	1	1	2	1	0	0	2	0	2	0	0	1	0	0	1	0	0	1	1	1	0	0	0	0	0	1	0	0	0	1	2	1	1	2	1	1	1	0	1	1	0	1	0	2	0	2	0	1	1
849	0	1	2	1	0	0	2	2	1	0	0	0	2	0	2	0	0	2	2	0	2	0	0	0	0	0	0	1	1	1	2	0	0	1	1	1	2	0	1	1	1	1	0	2	1	1	0	2	0
850	0	0	2	0	0	1	2	1	2	0	0	1	1	0	1	0	0	1	1	1	1	1	0	0	0	0	0	0	0	1	0	1	2	0	0	2	1	1	1	0	0	0	1	1	1	0	0	2	0
851	0	1	1	0	0	0	2	2	2	0	0	0	0	0	0	0	0	0	1	1	1	1	1	1	1	1	0	0	0	2	1	0	0	2	0	2	0	0	1	0	0	1	0	2	1	1	0	0	1
852	0	1	2	1	0	1	2	1	2	0	0	0	1	0	1	0	0	0	2	1	2	0	0	0	0	1	0	0	0	1	0	1	1	2	2	1	0	0	1	0	0	0	1	1	1	1	0	1	1
853	0	1	1	1	0	0	2	1	2	0	0	0	1	0	0	0	0	2	2	0	2	0	0	0	0	1	2	1	1	2	1	1	1	1	1	1	2	0	1	1	1	0	1	1	0	0	0	2	0
854	0	1	2	0	0	1	2	0	2	0	0	0	0	0	0	0	0	1	1	0	2	0	0	0	0	2	0	0	0	2	1	2	2	1	1	1	1	0	0	2	2	0	1	2	0	0	0	1	1
855	0	1	1	1	1	1	1	2	0	0	1	1	1	0	1	0	0	2	1	1	2	1	0	0	0	2	0	1	1	2	2	1	1	1	0	2	1	0	1	1	1	0	2	2	2	1	0	2	0
856	0	1	1	1	0	0	1	2	1	0	0	0	0	0	0	0	0	0	1	2	1	0	0	0	0	1	0	0	0	1	1	1	1	2	0	2	1	0	2	0	0	0	0	2	0	0	0	1	1
857	0	1	1	1	0	0	1	2	1	0	1	0	0	0	0	0	0	0	1	0	1	0	0	0	0	1	0	0	1	2	1	2	2	1	0	2	2	0	1	1	1	0	0	2	1	0	0	1	1
858	0	1	2	0	0	0	1	1	2	0	0	0	0	0	0	0	0	1	2	0	2	1	0	0	0	2	0	1	2	2	1	2	2	1	0	2	2	0	0	1	1	1	0	2	0	0	0	1	0
859	1	1	2	0	0	1	1	2	1	0	0	1	1	0	0	0	0	1	1	0	2	1	1	1	0	0	0	0	0	2	0	0	1	0	1	2	0	0	1	0	0	0	0	2	1	0	0	1	0
860	0	1	2	1	0	0	2	2	1	0	0	1	1	0	0	1	0	2	2	0	2	1	2	1	1	1	0	1	0	0	2	1	1	1	1	1	2	0	1	1	1	1	1	2	1	1	0	1	0
861	0	2	1	0	0	0	1	1	2	0	0	0	1	0	1	0	0	0	1	1	2	1	0	0	0	1	1	1	1	1	1	2	2	1	2	0	2	0	1	1	1	0	1	1	1	1	0	0	0
862	0	0	2	0	0	1	1	1	1	0	1	1	1	0	1	0	0	0	1	0	2	0	0	0	1	0	0	0	0	1	0	0	1	2	0	2	1	0	0	1	1	0	0	2	1	0	0	1	1
863	1	1	0	1	0	0	2	2	1	0	0	0	1	0	1	0	0	0	1	1	1	1	0	0	0	2	0	0	1	2	0	1	1	2	0	2	1	0	2	0	0	0	0	1	0	0	0	1	1
864	0	1	2	1	0	0	2	1	2	0	0	1	1	0	1	0	0	1	1	0	2	0	0	0	1	0	0	1	1	0	2	1	1	1	1	1	2	1	0	1	1	0	0	1	1	1	0	2	0
865	0	1	1	0	0	0	2	2	2	0	0	1	1	0	1	0	0	0	1	0	1	0	1	0	0	1	0	0	0	2	0	1	2	1	1	1	2	0	1	1	1	0	0	1	0	1	0	0	2
866	0	1	1	0	0	1	1	2	1	0	1	0	0	0	0	0	0	0	1	1	1	1	1	1	1	1	0	1	1	2	1	1	2	1	1	1	1	0	1	1	1	0	0	2	0	0	0	1	1
867	0	1	1	0	0	1	2	2	2	0	0	0	1	0	1	0	0	0	2	0	1	0	0	0	0	2	0	1	1	1	2	0	1	2	0	2	1	0	1	1	1	1	0	2	0	0	0	2	0
868	0	0	2	0	1	0	2	2	2	0	0	0	0	0	0	0	0	0	1	0	1	1	1	0	1	0	0	1	2	2	0	2	2	0	1	1	1	0	0	0	0	1	0	1	0	0	0	0	0
869	0	2	1	0	0	0	1	1	2	1	0	0	1	0	1	0	0	1	1	0	2	0	0	0	0	0	0	1	1	1	1	2	2	1	0	2	1	0	0	1	1	1	0	2	0	0	0	2	0
870	0	2	1	0	0	0	2	1	1	0	0	0	1	0	1	0	0	0	1	1	1	0	0	0	0	0	0	1	1	2	1	1	2	1	1	1	1	0	0	1	1	0	0	2	0	0	0	1	1
871	0	1	2	1	0	0	0	2	1	0	0	0	0	0	0	0	0	1	2	0	2	0	0	0	0	1	0	0	0	2	1	1	1	2	0	2	2	0	1	2	1	0	0	1	0	0	0	1	0
872	0	1	2	1	0	1	2	1	1	0	0	0	0	0	0	0	0	0	1	0	1	0	0	0	0	1	0	0	1	2	0	1	2	1	2	1	1	1	0	1	1	0	0	1	0	0	0	2	0
873	0	1	1	0	0	1	2	1	1	0	0	0	0	0	0	0	0	1	1	1	2	0	0	0	0	1	0	0	0	2	1	0	1	1	1	1	1	0	1	1	1	1	0	1	0	0	0	0	0
874	0	0	2	0	0	2	0	2	0	0	2	0	0	0	0	0	0	0	1	1	1	0	0	0	0	1	0	1	1	1	0	1	2	2	0	2	1	1	0	1	0	0	0	2	0	0	0	1	1
875	0	1	2	0	0	0	1	2	0	0	1	1	1	0	2	0	0	0	1	1	1	0	0	0	0	1	0	1	1	1	1	2	2	1	2	2	2	0	1	1	1	1	0	2	1	1	0	2	0
876	0	2	0	0	0	0	2	1	2	0	0	0	1	0	1	0	0	0	1	1	1	0	0	0	1	2	0	0	1	2	1	1	1	1	1	1	1	0	2	0	0	0	0	0	0	0	0	1	0
877	0	0	2	1	0	1	2	2	1	0	0	0	0	0	0	0	0	0	2	0	2	1	1	0	0	1	0	1	1	1	2	2	2	1	1	1	1	0	0	0	0	0	0	0	0	0	0	1	1
878	1	2	1	0	0	0	2	0	2	0	0	0	0	0	0	0	0	0	1	0	0	1	1	1	1	1	0	1	2	2	1	1	1	2	0	2	1	0	0	1	1	0	0	2	0	1	0	1	1
879	0	1	1	1	0	0	2	0	2	0	0	1	1	0	0	1	0	0	2	0	2	0	0	0	1	0	0	0	1	2	0	0	1	2	1	2	2	0	0	1	1	0	0	1	0	0	0	1	1
880	1	1	2	0	0	0	2	2	1	1	0	1	0	0	1	0	0	0	2	0	2	0	1	0	0	2	0	1	1	2	2	1	1	2	0	2	2	0	0	2	2	0	0	2	1	0	0	1	0
881	1	0	2	0	0	0	2	2	1	0	0	1	1	0	0	1	0	1	1	1	2	0	0	0	0	0	0	1	2	2	1	1	1	1	1	1	1	0	1	1	1	0	0	0	1	0	0	1	0
882	0	0	2	0	0	0	2	2	2	0	0	0	0	0	0	0	0	0	2	1	2	1	0	0	0	0	0	2	2	2	0	1	1	0	2	0	0	0	1	0	0	0	0	1	1	0	0	2	0
883	0	2	1	1	0	0	1	2	1	0	1	0	0	0	0	0	0	0	2	0	2	0	0	0	0	1	0	0	1	2	1	1	1	2	0	2	2	0	0	2	2	0	1	2	1	1	0	2	0
884	0	1	2	1	0	0	2	1	2	0	0	0	1	0	1	0	0	1	1	0	2	0	0	0	0	1	0	0	0	1	1	0	1	2	0	2	2	0	1	1	1	2	0	2	1	1	0	0	0
885	0	1	1	0	0	1	2	2	1	0	0	0	0	0	0	0	0	0	1	0	1	0	0	0	0	1	0	0	0	2	1	0	0	2	0	2	1	1	0	1	1	0	0	1	1	1	0	0	0
886	0	2	0	1	0	0	1	2	1	0	1	0	1	0	1	0	0	0	1	1	2	0	0	0	1	2	0	0	1	2	0	1	2	1	2	1	1	1	0	1	1	0	2	2	2	1	0	2	0
887	0	1	2	1	0	0	2	1	1	0	0	1	1	0	0	0	0	1	2	0	2	0	0	0	0	1	0	1	2	2	1	1	2	2	0	2	2	0	1	1	1	0	1	1	0	0	0	1	0
888	0	2	0	0	0	0	1	1	1	0	1	1	1	0	1	0	0	0	0	1	0	0	1	0	0	0	0	0	1	2	1	0	0	2	0	1	0	1	1	0	0	1	0	2	1	1	0	0	0
889	1	1	1	0	0	1	2	2	1	0	0	1	2	0	1	0	0	0	1	1	1	0	0	0	0	1	0	0	1	2	1	0	0	2	0	1	1	0	1	2	1	0	0	2	0	0	0	1	0
890	0	2	0	1	0	0	2	2	2	0	0	0	0	0	0	0	1	1	1	0	1	1	1	1	1	0	0	0	0	2	0	1	1	2	0	2	1	0	1	1	0	1	0	2	2	0	0	0	0
891	0	0	2	0	0	0	1	1	1	0	1	0	0	0	0	0	0	1	1	1	1	1	1	1	0	0	0	0	1	1	1	2	2	0	1	1	1	0	1	1	1	0	1	2	1	2	0	2	0
892	1	1	1	0	0	1	1	1	1	0	0	0	1	0	1	0	0	1	2	0	2	0	0	0	0	1	0	0	0	1	2	0	0	2	0	2	2	0	0	2	2	1	0	1	1	0	0	2	0
893	0	0	1	0	0	0	1	2	0	0	0	1	1	0	0	0	0	1	1	0	1	0	0	0	0	1	0	1	1	2	1	1	2	0	2	1	0	1	0	0	0	0	0	1	0	0	0	2	0
894	0	1	1	0	0	0	2	2	2	1	0	1	1	0	1	0	0	1	2	0	2	2	0	0	0	0	0	2	2	2	1	1	1	1	0	1	1	0	1	2	0	0	0	0	0	0	1	1	0
895	0	1	1	0	0	1	2	2	2	0	0	1	1	0	0	1	0	0	2	0	2	0	0	0	0	1	0	1	2	2	0	0	0	1	0	2	1	0	1	1	1	0	0	2	0	0	0	0	0
896	0	2	1	1	0	0	1	1	2	0	0	0	0	0	0	0	0	2	2	1	2	0	0	0	0	1	0	1	1	1	1	0	0	2	0	2	0	0	1	1	1	2	0	2	1	1	0	2	0
897	1	1	2	1	0	0	1	0	2	0	0	0	0	0	0	0	0	2	2	1	2	0	0	0	0	0	1	1	1	2	1	1	1	1	1	1	2	0	2	1	1	0	0	2	0	0	0	1	0
898	0	2	0	1	0	0	1	1	2	0	0	0	1	0	1	0	0	1	1	1	2	1	0	0	0	0	0	1	2	2	0	2	2	0	1	1	0	1	0	0	0	2	0	2	0	2	0	2	0
899	1	2	1	0	0	0	2	2	1	1	0	0	0	0	0	0	0	1	2	0	2	0	0	0	0	1	0	0	0	1	0	0	1	2	0	2	1	1	0	1	1	0	1	2	0	0	0	2	0
900	0	1	2	1	0	0	2	0	2	0	0	1	0	0	0	0	0	1	1	1	1	1	0	0	0	2	0	0	0	1	1	0	0	1	0	2	1	0	1	2	1	0	0	1	0	0	0	2	0
901	0	0	1	0	0	0	2	1	2	0	0	0	0	0	0	0	0	0	2	1	2	0	0	0	0	2	0	0	1	2	1	0	0	1	0	2	1	0	1	1	1	1	0	2	1	1	0	0	0
902	0	1	1	1	0	0	1	1	1	0	1	0	0	0	0	0	0	0	2	0	2	0	0	0	0	0	0	0	0	2	1	1	1	1	1	1	1	0	1	1	1	0	0	2	0	0	0	2	0
903	0	1	2	0	0	1	1	2	0	0	1	1	2	0	2	0	0	1	1	1	2	1	0	0	0	2	0	0	1	2	1	0	1	0	1	2	1	0	1	1	1	0	0	1	0	0	0	0	1
904	0	2	0	0	0	0	1	1	1	0	0	0	0	0	0	0	0	1	1	0	1	0	0	0	0	1	0	1	1	2	0	1	1	0	2	0	1	1	0	1	0	0	0	1	0	1	0	2	0
905	0	0	2	0	0	0	1	1	1	1	2	0	0	0	0	0	0	1	0	1	2	0	0	0	0	0	0	0	0	1	2	2	2	0	1	1	1	1	0	1	1	0	0	0	1	1	0	2	0
906	0	1	2	1	0	0	2	2	1	0	0	1	1	0	1	0	0	0	1	0	1	0	0	0	0	1	0	1	1	2	1	0	0	2	0	2	1	1	0	1	1	0	0	2	0	0	0	2	0
907	0	2	0	0	0	0	1	2	1	0	1	1	2	0	2	0	0	0	2	0	2	0	0	0	1	1	1	1	1	2	0	1	1	2	0	2	2	0	1	1	1	0	1	2	1	1	0	0	0
908	0	1	1	1	0	0	1	2	1	0	1	1	0	0	1	0	0	0	0	0	0	0	0	0	0	0	0	0	0	2	2	2	2	1	1	1	1	0	1	1	1	0	0	2	0	0	0	2	0
909	0	1	2	0	0	0	1	2	0	0	0	0	1	0	0	0	0	1	1	0	1	0	0	0	0	1	0	1	1	2	2	1	1	0	1	1	2	0	2	0	0	0	0	2	0	0	0	1	0
910	0	1	1	1	0	0	2	1	2	0	0	0	1	0	1	0	0	1	2	1	2	0	0	0	0	2	0	1	1	2	2	2	2	1	1	1	2	0	1	0	0	0	0	2	0	1	0	0	0
911	0	1	1	1	0	0	2	1	2	0	0	0	1	0	1	0	0	1	2	0	2	2	1	1	1	1	0	0	1	2	1	1	1	1	1	1	1	0	0	2	2	0	0	1	0	1	0	2	0
912	0	1	1	0	0	0	2	1	1	0	1	1	0	0	1	0	0	1	1	1	1	0	0	0	0	1	0	0	0	1	1	0	0	2	0	2	1	0	1	1	1	0	1	2	1	1	0	2	0
913	0	0	2	0	0	1	1	1	1	0	1	1	1	0	0	0	0	2	1	1	2	1	1	0	0	0	0	0	0	2	0	1	1	2	1	2	2	0	0	1	1	0	2	2	1	1	0	2	0
914	0	1	1	1	0	0	2	0	2	0	0	2	1	0	2	0	0	2	2	1	2	1	0	0	0	1	1	1	1	2	0	1	2	2	0	2	1	0	0	2	2	1	0	2	0	2	0	2	0
915	0	1	2	1	0	0	2	2	1	0	0	1	2	0	1	1	0	1	0	1	1	1	0	0	0	1	0	0	1	2	1	0	0	1	1	1	1	0	2	0	0	0	0	1	0	0	0	1	0
916	1	1	1	1	0	0	2	1	2	0	1	1	1	0	0	1	0	0	2	0	2	0	0	0	0	1	0	1	0	1	2	1	1	1	1	1	1	1	0	0	0	0	1	1	1	0	0	0	0
917	0	1	1	1	0	0	2	2	1	1	0	0	1	0	1	0	0	0	2	0	2	0	0	0	1	2	0	0	0	1	0	2	2	2	0	2	1	0	1	0	0	0	0	0	1	0	0	1	0
918	1	0	2	0	0	2	1	1	2	1	0	1	0	0	1	0	1	0	2	1	2	0	1	0	0	1	0	0	0	1	1	2	2	0	1	1	1	0	1	1	1	0	0	1	0	1	0	0	0
919	0	2	1	0	0	0	1	1	1	0	1	0	0	0	0	0	0	0	2	1	2	1	0	0	0	1	0	0	0	2	2	0	1	1	1	1	2	0	1	1	1	1	0	1	2	0	0	1	1
920	0	0	2	1	0	0	2	2	0	0	0	1	0	0	0	0	0	0	1	1	1	0	1	1	1	0	0	0	1	2	0	1	1	2	0	2	1	0	1	1	0	0	1	2	2	0	0	2	0
921	0	1	2	1	0	0	1	2	1	0	1	0	0	0	0	0	0	0	2	0	2	0	0	0	0	1	0	1	1	1	1	0	0	1	1	1	1	0	1	1	1	1	0	1	1	0	0	0	2
922	0	1	2	0	0	0	1	2	0	0	1	0	1	0	1	0	0	0	1	0	1	0	0	0	0	2	0	0	1	2	0	1	1	1	0	2	1	0	0	2	2	0	1	2	1	0	0	0	1
923	0	1	1	0	0	0	1	2	1	0	1	0	1	0	1	0	0	0	2	0	2	1	1	1	1	1	0	1	1	2	2	2	2	0	1	1	1	1	0	0	0	0	0	2	0	0	0	2	0
924	0	0	2	1	1	0	2	1	2	0	0	0	0	0	0	0	0	0	0	1	0	0	0	0	0	2	1	0	0	2	0	1	2	1	1	1	2	0	1	1	1	0	1	2	1	0	0	1	0
925	0	0	2	0	1	0	2	0	1	0	0	0	2	0	2	0	0	1	1	1	1	0	0	0	0	1	0	1	1	2	2	1	1	2	0	2	2	0	1	1	1	0	1	1	1	2	0	2	0
926	0	1	1	0	0	0	2	1	2	0	0	0	0	0	0	0	0	0	0	0	0	0	0	0	0	1	0	0	1	2	0	2	2	0	1	1	1	0	1	1	1	0	0	2	0	0	0	2	0
927	0	1	2	1	0	0	1	2	0	0	1	1	2	0	2	0	0	1	1	0	2	0	1	0	0	2	0	2	2	2	0	1	1	1	0	2	0	0	1	0	0	0	1	2	1	0	0	2	0
928	0	0	2	0	0	0	1	1	1	0	1	0	1	0	1	0	0	0	2	0	2	1	0	0	0	1	0	0	0	1	2	2	1	2	0	2	1	0	0	1	1	1	1	2	1	1	0	2	0
929	1	2	0	0	0	0	2	2	2	0	0	1	0	0	1	0	0	0	2	1	2	0	0	0	1	1	1	0	1	2	0	1	1	2	1	1	2	0	0	2	2	0	0	1	1	0	0	1	1
930	0	2	0	0	0	0	2	2	2	0	0	0	1	0	1	0	0	2	2	0	2	0	0	0	1	0	0	0	1	2	0	2	2	1	0	2	1	0	2	0	0	0	0	2	0	0	0	0	0
931	0	0	2	0	0	0	1	1	2	0	0	0	1	0	0	0	0	0	0	1	1	1	1	1	0	0	0	0	0	1	1	0	1	0	1	2	2	0	0	2	2	0	0	1	0	0	0	1	0
932	0	2	0	0	0	1	0	2	0	0	2	0	1	0	1	0	0	2	2	1	2	0	0	0	0	1	0	0	0	2	1	2	2	1	1	1	1	0	1	1	1	0	1	1	1	1	0	2	0
933	0	1	1	0	0	0	1	2	1	0	1	0	0	0	0	0	0	1	1	1	1	1	0	0	0	1	0	0	0	1	1	0	0	1	1	1	1	1	0	1	1	0	0	2	0	1	0	1	0
934	0	2	1	0	1	1	2	2	2	0	0	0	0	0	0	0	0	0	1	0	2	1	0	0	0	0	0	0	0	2	2	1	2	2	1	2	2	1	0	0	0	0	0	1	0	0	0	2	0
935	0	1	2	0	0	0	1	2	0	0	2	0	1	0	1	0	0	0	1	1	2	1	1	0	1	0	0	0	2	2	0	0	0	2	0	2	2	0	1	1	1	0	0	1	0	0	0	2	0
936	0	1	2	1	0	0	1	1	1	1	1	0	1	0	1	0	0	0	2	1	2	0	0	0	1	0	1	1	1	1	1	1	2	1	1	1	1	0	0	1	1	0	1	1	1	1	0	1	0
937	0	1	1	0	0	0	1	1	1	1	0	1	2	0	2	0	0	0	0	1	0	0	1	1	1	1	0	0	1	2	0	1	1	2	1	2	1	1	0	1	0	0	0	1	0	0	0	2	0
938	0	1	1	0	1	0	2	2	1	0	0	1	2	0	2	0	0	0	0	1	2	1	0	0	0	0	1	1	1	1	1	1	1	1	1	1	2	0	1	0	0	1	0	2	1	0	0	2	0
939	0	1	1	1	0	0	1	2	1	0	1	0	0	0	0	0	0	1	1	1	1	2	0	0	0	0	0	1	2	1	1	0	0	1	0	2	1	1	0	1	1	0	0	1	0	0	0	2	0
940	0	1	2	1	0	0	0	2	0	1	1	0	0	0	0	0	0	0	2	0	2	0	0	0	0	0	0	1	1	2	2	0	2	2	0	2	1	1	0	1	1	1	0	1	1	0	0	2	0
941	0	2	1	0	0	0	0	1	1	0	1	0	0	0	0	0	0	0	0	1	2	0	1	0	0	1	0	0	0	1	2	1	1	1	2	1	0	0	1	0	0	0	0	2	0	0	0	2	0
942	0	1	2	0	0	0	2	2	2	0	0	0	0	0	0	0	0	1	2	0	2	0	0	0	0	1	0	1	1	2	0	0	1	1	0	2	2	0	0	2	2	0	0	1	0	1	0	1	0
943	0	2	0	0	0	0	2	2	1	0	0	0	0	0	0	0	0	1	0	2	1	0	2	0	0	0	0	0	0	2	1	2	2	2	0	2	1	0	0	2	2	0	1	1	1	0	0	1	0
944	0	0	1	0	0	0	2	1	2	0	0	0	0	0	0	0	0	0	2	0	2	0	1	0	1	1	1	0	0	1	0	1	2	1	2	1	2	0	0	2	2	1	1	2	0	0	0	1	0
945	0	0	2	0	0	0	2	1	2	0	0	1	1	0	0	1	0	1	1	0	2	1	0	0	0	0	0	0	0	1	1	2	2	0	0	2	2	0	2	0	0	1	0	2	1	0	0	1	0
946	0	0	2	0	0	0	1	2	0	0	1	0	0	0	0	1	0	1	2	0	2	0	0	0	0	1	0	1	2	2	1	1	1	1	1	1	1	0	1	0	0	0	0	2	0	0	0	2	0
947	0	0	2	1	0	0	2	2	1	0	1	1	1	0	1	0	0	0	1	1	1	1	1	1	1	1	0	0	0	2	0	2	2	1	0	2	1	1	0	1	1	0	0	1	0	1	0	0	1
948	0	2	0	0	0	0	1	0	2	0	0	0	0	0	0	0	0	0	0	1	0	1	0	0	0	0	0	1	1	1	2	2	2	0	1	1	0	0	1	1	1	0	0	0	1	0	0	1	1
949	0	1	1	0	0	0	2	2	2	0	0	0	0	0	0	0	0	0	2	1	2	1	0	0	0	1	0	0	0	2	0	0	0	2	1	1	0	1	1	0	0	0	1	2	0	0	0	1	1
950	0	1	2	0	0	1	0	2	0	1	1	0	0	0	0	0	0	1	2	0	2	1	1	1	1	1	1	1	1	2	0	1	1	2	0	2	2	0	0	1	1	1	0	1	1	0	0	2	0
951	1	0	2	0	0	1	1	1	2	0	0	1	1	0	0	1	0	1	2	0	2	0	0	0	0	1	0	0	0	1	2	2	2	2	0	2	2	1	0	1	1	0	0	2	1	1	0	2	0
952	0	1	1	0	0	0	2	1	2	0	0	1	1	0	1	0	0	2	1	1	2	0	0	0	0	1	0	0	1	2	1	1	2	2	0	2	2	0	0	2	2	0	0	0	0	0	0	2	0
953	0	1	2	1	0	0	2	2	2	0	0	0	0	0	0	0	0	0	1	1	1	0	0	0	0	1	0	1	1	2	1	2	2	1	0	2	1	0	0	1	1	0	0	2	0	0	0	1	0
954	0	1	1	0	0	1	2	1	1	0	1	1	1	0	0	1	0	0	1	0	1	1	1	0	1	0	0	1	1	2	2	2	2	1	2	0	2	0	1	1	1	0	1	2	1	1	0	2	0
955	1	1	1	1	0	0	2	2	1	0	1	0	0	0	0	0	0	0	1	0	1	1	1	0	0	0	0	1	1	2	2	2	2	1	2	0	1	0	0	1	1	0	1	2	0	1	0	1	0
956	0	1	1	0	0	1	2	1	0	0	0	0	2	1	1	0	0	0	1	0	1	0	1	0	0	0	0	1	1	2	1	0	2	2	0	2	2	0	0	1	1	0	0	1	0	0	0	2	0
957	0	1	1	0	0	0	2	0	2	0	0	2	2	0	1	0	0	1	1	1	2	0	0	0	0	2	0	0	1	1	1	1	1	2	1	1	1	0	0	1	1	0	1	2	1	1	0	1	1
958	0	1	1	0	0	0	1	2	0	0	1	1	1	0	0	1	0	0	2	0	2	0	0	0	0	1	0	0	0	2	1	1	2	2	0	2	2	0	0	1	1	0	1	2	2	0	0	2	0
959	0	1	0	0	0	0	2	2	2	0	0	0	1	0	1	0	0	0	0	1	2	1	1	1	1	0	0	0	0	2	0	0	1	1	1	1	1	1	0	1	1	0	0	2	0	0	0	0	1
960	0	2	1	0	0	0	2	2	2	0	0	1	1	0	0	1	0	1	0	1	2	0	1	1	1	1	0	1	1	1	1	2	2	0	1	1	1	0	2	0	0	1	0	2	2	1	0	0	0
961	0	0	2	0	0	1	2	2	2	0	0	1	1	0	0	0	0	0	1	0	1	1	1	0	1	0	0	1	2	2	1	1	2	2	0	2	1	0	0	0	0	0	1	1	1	1	0	1	0
962	0	1	1	0	0	0	2	1	2	0	0	0	0	0	0	0	0	0	1	2	1	1	0	0	1	0	0	1	1	2	0	0	0	2	0	2	2	0	0	1	1	0	0	1	0	0	0	1	1
963	0	1	1	0	0	1	0	2	0	1	1	0	0	0	0	0	0	1	1	0	2	1	0	0	0	1	0	2	2	2	0	1	1	1	1	1	1	1	0	1	1	0	2	2	1	1	0	1	0
964	0	0	2	0	0	0	1	2	0	0	0	0	1	1	0	0	0	0	2	0	1	1	0	0	0	1	0	2	2	1	2	1	1	0	2	0	2	0	1	1	1	0	1	1	1	1	0	2	0
965	0	0	2	2	0	1	2	1	2	0	0	0	2	0	1	0	0	1	1	0	2	0	0	0	0	1	0	0	0	2	2	1	1	1	1	1	1	0	0	2	2	1	0	2	1	0	0	1	1
966	0	1	1	1	0	0	1	2	1	0	1	1	1	0	0	1	0	1	2	0	2	0	0	0	0	0	0	0	1	2	1	1	1	0	1	1	1	0	1	1	1	0	0	2	0	0	0	0	0
967	1	2	0	0	0	0	0	2	0	0	1	0	0	0	0	0	0	0	2	1	2	1	1	1	1	0	0	0	0	2	1	1	1	1	1	1	1	0	1	1	1	0	1	2	1	0	0	2	0
968	1	1	1	0	0	0	1	2	0	0	0	1	2	0	2	0	0	0	1	1	1	2	0	0	0	0	1	1	1	2	0	1	1	2	1	2	1	0	1	1	1	1	0	1	1	0	0	0	0
969	0	1	1	1	0	0	2	1	2	0	0	1	2	0	1	0	0	0	1	0	1	1	0	0	0	0	0	2	1	2	1	1	1	1	0	2	1	1	1	0	0	0	1	1	1	2	0	2	0
970	0	1	1	0	0	1	1	1	1	0	1	0	0	0	0	0	0	1	1	0	1	0	0	0	0	1	0	0	1	2	0	1	1	0	2	1	1	0	0	1	1	0	0	2	0	1	0	1	1
971	0	1	1	1	0	0	2	2	2	0	1	1	1	0	1	0	0	1	1	0	2	1	0	0	0	0	0	1	2	2	0	1	1	1	0	2	1	2	0	1	1	0	0	1	1	1	0	2	0
972	1	1	2	1	0	0	2	2	1	0	0	0	1	0	1	0	0	0	2	0	2	0	1	0	0	1	0	0	0	1	2	0	0	2	0	2	2	0	0	2	2	0	0	1	1	1	0	0	0
973	0	2	0	0	0	0	2	2	0	0	0	1	2	0	2	0	0	1	0	1	1	0	1	0	1	0	0	0	1	2	0	2	2	0	1	1	2	0	0	2	2	0	0	1	0	0	0	1	1
974	1	2	1	0	0	0	2	1	2	0	0	0	1	0	1	0	0	0	2	1	2	1	0	0	0	0	0	1	1	2	1	2	2	0	1	1	2	0	0	2	2	0	0	0	2	1	0	2	0
975	0	1	2	0	0	1	2	2	1	0	0	0	0	0	0	0	0	0	1	0	2	0	1	0	0	1	0	0	1	2	1	0	2	2	0	2	1	0	0	0	0	1	0	2	0	0	0	1	0
976	1	0	2	0	1	0	2	1	2	0	0	0	1	0	1	0	0	0	1	0	1	0	0	0	1	2	0	0	0	2	1	1	1	1	1	1	1	0	1	2	1	0	0	1	0	1	0	1	1
977	0	1	2	1	0	0	1	2	1	0	1	0	0	0	0	0	0	0	1	1	2	1	1	1	1	1	0	0	0	1	0	0	2	2	0	2	2	0	1	1	1	0	0	1	1	1	0	0	2
978	1	0	2	0	0	1	1	2	0	0	1	0	0	0	0	0	0	0	1	0	1	0	0	0	1	1	1	0	0	1	0	1	2	2	0	2	1	0	2	0	0	0	0	2	1	1	0	1	0
979	0	2	1	0	0	0	1	2	0	0	1	0	0	0	0	0	0	0	1	1	2	0	0	0	0	1	0	0	0	2	2	0	1	2	0	2	2	0	0	2	2	0	0	1	0	0	0	1	1
980	0	1	1	1	1	1	1	1	1	0	1	1	0	0	0	0	0	0	2	1	2	0	0	0	1	0	0	0	0	1	0	1	1	1	0	2	0	0	1	0	0	0	0	1	0	0	0	0	1
981	1	1	1	1	0	0	2	2	1	0	0	1	1	0	0	1	0	1	1	1	1	1	1	1	1	1	0	1	1	2	2	0	0	1	0	2	1	0	1	0	0	0	0	2	2	0	0	2	0
982	0	1	1	1	0	1	1	2	1	0	1	0	0	0	0	0	0	0	0	1	2	0	0	0	0	2	0	0	1	2	0	1	1	1	1	1	2	0	0	1	1	0	0	0	0	1	0	2	0
983	0	1	1	1	1	1	2	1	2	0	0	0	1	1	0	0	0	0	1	1	1	1	1	1	1	0	0	0	1	2	1	2	2	0	1	1	2	0	0	2	2	1	0	2	2	1	1	1	0
984	0	1	1	0	0	0	2	0	2	0	0	0	0	0	0	0	0	0	0	1	0	0	0	0	0	1	0	2	2	2	2	1	1	1	1	1	1	0	1	1	1	0	0	1	0	1	0	1	0
985	0	1	1	0	0	1	2	1	2	0	0	1	2	0	2	0	0	1	1	0	2	0	0	0	0	1	0	0	0	2	2	0	1	2	0	2	1	1	0	0	0	1	0	1	1	0	0	2	0
986	0	2	0	0	0	0	2	2	1	0	0	0	0	0	0	1	0	2	1	0	1	0	0	0	0	0	0	0	0	1	0	0	1	1	1	1	0	1	1	0	0	1	0	1	2	0	0	0	0
987	0	0	2	0	1	0	2	1	2	0	0	2	2	0	0	1	0	0	2	0	2	0	1	0	1	2	0	1	1	1	2	0	0	2	0	2	2	0	0	1	1	0	0	1	1	0	0	1	1
988	0	1	1	1	0	0	1	2	1	0	1	1	1	0	0	1	0	1	1	1	1	0	0	0	0	2	0	0	0	2	2	2	2	2	0	2	1	0	2	1	0	0	1	2	1	0	0	2	0
989	1	1	1	0	0	0	2	2	1	0	0	0	1	0	1	0	0	1	1	1	2	0	0	0	0	1	0	0	1	2	1	1	1	1	0	2	1	0	0	1	1	0	0	2	0	1	0	2	0
990	0	0	2	0	0	0	2	0	2	0	0	1	2	0	2	0	1	0	2	1	2	0	0	0	0	0	1	1	1	2	0	1	1	2	0	2	1	0	1	1	1	0	0	2	1	0	0	1	0
991	0	0	2	0	0	1	2	2	0	0	0	0	0	0	0	0	1	2	1	1	2	0	0	0	0	1	0	1	1	0	1	1	2	1	1	1	2	0	0	1	1	0	0	2	0	1	1	0	1
992	0	0	2	1	0	0	2	1	2	0	0	0	0	0	0	0	0	1	2	0	2	1	0	0	0	1	0	0	0	1	2	2	1	2	0	2	1	1	0	1	1	1	0	2	1	1	0	1	0
993	0	0	2	0	0	1	1	1	2	0	0	0	0	0	0	0	0	0	1	0	1	0	2	0	0	1	0	0	0	1	2	1	0	2	0	2	1	0	0	1	1	0	1	2	1	1	0	2	0
994	0	1	1	0	0	1	1	2	1	0	1	1	1	0	0	0	0	0	1	1	1	1	0	0	0	0	0	1	1	2	1	0	2	1	0	2	2	0	0	2	2	1	0	1	1	0	0	1	0
995	0	2	1	0	0	0	2	1	1	0	0	1	2	0	1	1	0	0	2	1	2	1	0	0	0	0	0	2	2	1	2	1	2	1	0	2	2	0	0	2	1	1	0	1	2	0	0	2	0
996	0	1	2	0	0	0	2	0	1	0	0	0	0	0	0	1	1	1	1	1	1	0	0	0	1	2	0	0	1	2	1	0	0	2	0	2	0	0	1	0	0	0	1	2	2	0	0	2	0
997	0	2	1	0	0	0	2	2	1	0	0	0	0	0	0	0	0	1	0	0	1	0	0	0	0	0	0	0	1	2	0	1	1	1	0	2	1	0	0	2	2	0	0	1	0	1	0	2	0
998	0	0	2	1	0	0	2	0	2	0	0	1	1	0	0	1	0	0	1	0	1	0	0	0	0	2	1	2	2	2	1	1	1	1	0	2	2	0	0	2	1	0	1	2	0	1	0	2	0
999	0	1	2	1	0	0	2	1	2	0	1	0	0	0	0	0	0	0	1	0	2	1	1	1	1	0	0	1	1	2	0	2	2	0	1	1	2	1	0	1	1	0	0	2	0	0	0	1	1
1000	0	1	2	0	0	0	2	2	2	0	0	0	0	0	0	0	0	1	1	0	2	0	0	0	0	0	0	0	0	2	0	2	2	2	0	2	0	1	1	0	0	0	0	1	0	0	0	1	1
[truncated: 252 more columns]
