# Supplementary material for: KNN-MDR: a learning approach for improving interactions mapping performances in genome wide association studies
Source: BMC Bioinformatics. 2017 Mar 21;18:184. doi: 10.1186/s12859-017-1599-7 (PMC5361736; doi:10.1186/s12859-017-1599-7)
Supplement: Supplementary file 5 — The data set(s) supporting the results of Table 3. (ZIP 7092 kb) [file 12859_2017_1599_MOESM5_ESM.zip › 000/S47/mkallsimul.dat]

1	1	1	0	0	0	0	1	0	2	0	1	0	0	0	0	0	1	1	1	1	1	0	0	0	0	2	0	0	0	1	0	2	2	0	0	0	2	0	0	0	0	0	0	2	0	0	0	0	1
2	1	0	0	0	0	0	2	1	1	1	1	0	0	0	0	0	1	1	1	1	1	0	0	0	0	1	1	1	2	2	0	0	0	1	0	2	2	0	0	0	0	2	2	2	1	1	0	0	0
3	0	0	0	0	0	0	2	0	0	0	2	0	0	0	0	0	1	1	1	1	2	0	2	0	0	0	2	0	0	2	0	0	1	1	0	2	2	0	0	0	0	0	0	1	0	1	1	0	1
4	1	0	0	0	0	0	1	0	0	0	1	0	0	0	0	0	1	1	1	1	1	0	0	0	0	2	1	0	1	2	0	0	1	1	0	1	2	0	0	1	0	0	0	1	0	0	0	0	0
5	1	0	0	0	0	0	2	1	1	1	0	0	1	1	0	0	0	1	1	1	1	1	0	0	0	0	2	0	0	1	0	0	1	1	1	2	0	0	0	1	0	0	1	2	1	0	0	0	1
6	1	0	0	0	0	0	1	0	1	1	0	0	0	0	0	0	1	1	1	1	2	0	0	0	0	0	1	1	1	2	0	0	1	2	2	2	1	0	0	0	1	0	0	2	1	0	0	0	1
7	1	0	0	0	0	0	2	0	1	1	1	0	1	1	0	0	0	2	0	0	0	0	0	0	0	1	1	0	0	1	1	0	0	2	2	2	1	0	0	1	0	0	0	0	0	1	0	0	0
8	1	0	0	0	0	0	2	1	1	1	0	0	1	1	0	0	1	1	1	1	2	0	0	0	1	2	2	0	0	2	1	0	2	1	1	1	1	0	0	0	0	0	0	2	1	1	0	1	0
9	1	0	2	0	0	0	2	0	1	0	1	0	0	0	0	0	1	0	2	2	2	1	0	0	0	0	2	0	0	2	1	0	1	2	1	1	1	0	0	1	1	0	0	0	1	1	0	0	0
10	1	0	0	0	0	0	2	0	1	1	1	0	1	1	0	0	2	1	1	1	2	0	0	0	0	1	2	0	0	2	1	0	0	1	0	2	1	0	0	0	1	0	1	1	1	0	0	0	0
11	1	0	0	0	0	0	1	0	1	0	1	0	1	1	0	0	1	0	1	2	2	0	0	0	0	2	2	0	0	2	0	1	1	0	0	1	1	0	0	1	0	0	0	2	0	1	0	0	2
12	1	0	0	0	0	0	1	0	2	1	0	0	2	2	0	1	2	0	2	2	2	0	0	0	0	2	2	2	2	2	1	2	1	1	0	2	1	0	0	1	0	0	0	0	1	1	0	0	0
13	1	0	0	0	1	1	1	1	2	1	0	0	1	1	0	0	2	1	1	1	2	1	0	0	0	0	1	1	1	1	0	2	1	1	0	1	1	0	0	0	1	0	2	2	1	0	1	0	1
14	1	0	0	0	0	0	0	0	2	2	0	0	1	1	0	0	2	0	2	2	2	0	0	0	0	1	1	0	1	2	0	0	0	1	0	2	2	0	0	0	0	2	2	2	2	1	0	0	1
15	1	0	0	0	0	0	0	0	2	2	0	0	0	0	0	0	1	1	1	1	1	1	1	1	0	1	2	1	1	2	0	1	2	0	0	2	2	0	0	0	0	0	0	0	0	1	0	1	2
16	0	0	0	0	0	0	2	1	1	1	1	0	1	1	0	0	1	1	0	0	0	0	0	0	0	1	1	2	2	2	0	1	2	1	1	1	2	0	0	0	0	0	0	2	1	0	0	0	2
17	1	1	0	0	0	0	2	0	1	0	1	1	2	2	0	0	0	0	2	2	2	0	0	0	0	1	1	0	1	2	0	2	2	0	0	1	1	0	0	0	0	1	1	1	1	0	0	1	0
18	1	0	0	0	0	0	1	0	1	1	0	1	1	0	0	0	1	1	0	0	1	0	0	0	0	2	2	0	0	2	1	2	2	0	0	1	1	0	0	0	0	1	1	2	1	0	0	1	0
19	1	0	0	0	0	0	1	0	0	0	1	0	1	1	0	1	1	0	2	2	2	1	0	0	0	0	2	0	0	1	0	1	2	2	1	2	2	0	0	0	0	0	0	1	0	1	0	1	0
20	1	0	1	0	0	0	1	0	1	1	0	0	1	1	0	0	1	1	1	1	1	0	1	1	2	2	1	2	2	2	0	1	1	0	0	1	1	0	0	0	0	0	0	1	0	0	0	0	0
21	0	0	0	0	1	1	1	1	2	2	0	0	1	1	0	0	1	0	1	1	1	0	0	0	0	1	1	2	2	2	1	1	2	1	0	1	1	1	1	0	0	0	1	2	2	1	0	0	1
22	1	0	1	0	0	0	1	1	2	2	0	0	0	0	0	0	0	2	1	2	2	1	1	0	0	0	1	0	0	2	1	1	1	1	0	2	1	0	0	0	0	0	1	2	1	0	0	1	1
23	1	0	1	1	0	1	1	1	2	2	0	0	0	0	0	0	0	1	1	1	2	0	1	0	0	1	1	0	2	2	0	0	2	1	1	2	1	0	0	2	0	0	0	1	0	0	0	0	0
24	1	0	0	0	0	0	0	0	2	2	0	0	0	0	0	0	1	1	1	0	2	2	0	0	0	0	2	1	1	2	1	1	1	1	1	1	2	0	0	0	1	0	0	2	0	1	0	0	1
25	1	0	1	0	0	0	2	0	1	1	1	1	2	2	0	0	2	1	1	1	2	0	0	0	1	2	1	0	0	1	1	0	0	2	1	2	2	0	0	0	0	0	0	1	0	1	0	0	0
26	1	0	0	0	0	0	1	1	2	1	0	0	1	1	0	0	2	0	2	2	2	0	0	0	0	1	1	0	1	2	0	2	1	1	0	0	0	1	1	0	1	1	1	1	1	0	0	0	0
27	1	0	0	0	0	0	1	0	0	0	2	0	0	0	0	0	0	2	0	0	1	0	0	0	1	2	1	1	2	2	1	0	1	0	0	1	2	0	0	0	0	0	1	2	1	0	0	0	1
28	1	0	0	0	1	1	0	0	2	1	0	1	1	1	0	0	2	0	2	2	2	0	0	0	0	0	0	0	1	2	0	0	2	0	0	1	1	0	0	2	0	1	0	1	1	2	0	0	1
29	1	0	0	0	0	0	2	0	1	1	1	0	2	0	1	1	2	1	1	2	2	1	0	0	0	1	1	0	1	2	0	0	1	0	0	1	1	0	0	0	0	1	1	2	1	1	0	0	1
30	1	0	0	0	0	0	1	1	2	1	0	0	0	0	0	0	0	1	1	1	1	1	1	1	1	2	1	2	2	1	1	0	2	2	0	2	2	1	0	0	0	0	0	2	0	0	0	1	0
31	1	0	0	0	0	0	1	1	2	2	0	1	0	0	0	0	0	0	2	2	2	1	0	0	0	1	1	1	1	1	0	1	1	1	0	2	1	0	0	0	0	0	0	0	0	1	0	0	0
32	1	0	0	0	2	2	1	0	0	0	1	0	1	1	0	0	0	1	1	1	1	0	0	0	0	1	2	1	1	2	1	2	1	1	0	2	2	0	1	0	1	1	1	1	1	1	0	1	2
33	1	0	0	0	0	0	2	0	0	0	0	0	1	1	0	0	0	2	0	0	0	1	0	0	1	0	1	0	0	2	1	0	0	2	0	2	1	0	0	1	0	1	1	2	1	0	0	0	0
34	1	0	0	0	0	0	1	0	1	1	1	0	1	1	0	0	2	0	2	2	2	0	0	0	0	1	1	0	1	2	0	1	2	1	1	2	2	0	0	0	0	1	1	1	1	0	0	0	0
35	1	0	0	0	0	0	0	0	2	1	1	1	2	2	0	0	1	1	1	1	1	0	0	0	0	0	1	0	0	2	1	0	2	1	0	2	2	0	0	0	0	0	0	2	1	1	1	0	1
36	1	0	0	0	0	0	1	1	2	2	0	2	2	1	0	0	1	1	1	1	1	1	0	0	0	0	2	0	0	2	0	1	1	1	0	2	2	0	0	0	0	1	1	2	1	0	0	0	2
37	1	0	1	0	0	0	2	1	1	1	0	0	1	1	0	0	1	0	1	2	2	1	0	0	0	2	0	0	0	1	0	1	1	0	0	1	1	0	1	0	1	1	1	2	1	0	0	1	2
38	1	0	0	0	0	0	1	0	1	0	0	1	1	0	0	0	2	0	2	2	2	0	0	0	1	2	2	0	0	2	2	0	1	1	0	2	2	0	0	1	1	0	0	1	0	0	0	0	1
39	1	0	0	0	0	0	0	0	2	2	0	0	0	0	0	0	0	2	0	0	0	1	0	0	0	1	1	0	0	1	1	0	2	1	0	2	1	0	1	0	1	1	1	2	2	0	0	0	1
40	1	0	0	0	0	0	1	0	0	0	1	0	0	0	0	0	1	2	0	0	1	0	0	0	0	1	2	0	0	2	1	0	1	1	0	2	0	0	0	1	0	2	1	2	1	0	0	1	1
41	1	0	0	0	1	1	1	0	1	1	0	1	2	1	0	0	2	2	1	1	1	0	0	0	0	1	1	1	1	1	1	0	2	1	1	1	2	0	0	0	0	0	0	2	0	0	1	0	2
42	1	0	0	0	1	1	1	0	1	0	0	0	1	0	1	1	1	1	1	1	1	1	0	0	1	0	2	0	0	2	1	1	1	0	0	1	1	0	0	0	0	0	0	1	0	1	0	0	1
43	0	0	0	0	0	0	1	0	1	0	0	0	2	1	1	1	1	2	0	0	0	0	0	0	1	0	0	1	1	1	0	1	0	2	0	2	1	0	0	0	0	0	0	1	1	0	0	0	0
44	1	0	0	0	0	0	1	0	1	1	1	1	1	0	0	0	2	2	0	1	2	0	1	0	0	1	2	0	0	1	0	0	1	2	1	2	0	0	0	1	0	0	1	2	1	0	0	0	1
45	1	1	0	0	1	1	2	0	0	0	1	1	1	2	0	0	1	1	1	0	0	0	1	1	1	0	1	1	1	1	1	1	1	2	0	2	1	0	0	0	1	0	0	1	0	0	1	0	1
46	1	0	0	0	1	1	2	0	1	0	2	2	2	0	0	0	1	2	1	2	2	0	0	0	0	1	1	0	1	2	0	0	1	1	0	2	2	0	0	0	0	1	1	2	1	0	0	0	1
47	1	0	0	0	1	1	2	0	0	0	0	1	1	0	0	1	2	1	1	1	2	0	0	0	0	2	1	1	1	1	1	1	0	2	0	2	1	1	1	0	0	1	0	0	1	0	0	0	0
48	1	0	0	0	0	0	2	0	1	1	0	0	1	0	0	0	2	0	2	2	2	0	0	0	0	2	1	0	1	2	0	0	1	1	0	1	1	0	0	0	1	0	0	1	0	0	0	0	1
49	1	0	0	0	1	1	1	0	1	1	1	0	1	2	0	0	2	0	2	2	1	0	0	0	1	0	2	0	0	2	2	0	2	2	2	2	2	0	1	0	1	1	1	1	1	2	0	0	1
50	1	0	0	0	0	0	0	0	2	0	1	0	1	0	0	0	1	0	1	2	2	0	1	0	0	1	1	0	1	2	0	0	2	2	0	1	2	0	0	1	0	1	1	2	1	1	0	2	2
51	1	0	0	0	0	0	0	0	2	2	0	0	0	0	0	0	2	1	1	1	1	1	0	0	0	0	1	0	0	1	0	2	2	0	0	1	1	0	0	0	0	0	0	2	0	0	0	1	1
52	1	0	0	0	1	1	0	0	2	2	0	0	0	0	0	0	1	1	1	1	1	0	0	0	0	1	2	1	1	2	0	1	2	2	0	2	1	0	0	2	0	1	1	1	1	1	0	1	1
53	1	0	0	0	0	0	2	0	1	0	1	0	1	0	0	0	1	1	1	1	2	0	1	0	0	1	1	0	0	1	0	1	1	1	1	1	1	0	0	0	1	0	0	2	0	2	0	0	1
54	1	0	0	0	0	0	0	0	2	2	0	1	1	0	0	0	2	1	1	2	2	0	0	0	1	1	1	0	1	2	0	0	2	1	0	2	0	1	1	1	0	1	2	2	0	1	0	0	1
55	1	0	0	0	1	1	0	0	1	0	1	0	1	1	0	0	2	1	2	2	2	0	0	0	1	0	2	0	0	2	1	0	2	1	1	1	2	1	1	0	0	0	1	1	1	0	1	1	2
56	1	1	0	0	1	1	2	0	0	0	2	1	1	0	0	0	0	0	2	2	2	0	0	0	0	1	2	2	2	2	1	2	2	0	0	0	1	0	0	0	0	1	1	1	1	0	0	0	1
57	1	0	0	0	1	1	1	1	2	2	0	0	1	1	0	0	1	2	0	0	0	0	1	1	1	1	1	0	1	2	0	1	2	0	0	1	2	0	0	1	0	1	1	1	1	1	0	0	0
58	1	0	1	1	0	1	1	0	1	1	0	0	1	1	0	0	2	1	1	1	1	1	0	0	1	0	2	0	0	2	2	0	1	0	0	2	1	0	0	0	0	1	1	2	2	2	0	0	1
59	1	0	0	0	0	0	1	0	2	1	1	0	0	0	0	0	1	1	1	0	0	0	0	0	0	0	1	1	1	2	0	1	2	0	0	0	0	0	0	0	0	1	1	1	1	1	0	1	2
60	1	1	0	0	1	1	1	0	1	0	1	2	2	0	1	1	2	0	2	2	2	0	0	0	0	2	1	0	0	2	1	1	2	1	0	2	2	0	0	0	0	2	2	2	1	1	0	0	1
61	1	1	1	0	0	0	1	0	1	1	0	0	1	1	0	0	2	1	2	1	2	0	0	0	0	1	0	1	2	1	0	2	2	1	0	2	0	0	0	1	0	1	1	2	1	1	0	1	2
62	1	0	1	1	0	1	2	0	1	1	1	0	0	0	0	0	2	2	1	1	1	1	0	0	0	1	2	0	0	2	0	0	0	2	0	2	1	0	0	0	0	1	1	1	0	1	0	1	1
63	1	0	0	0	1	1	2	0	1	1	0	0	1	0	1	1	0	2	0	0	0	1	0	0	0	2	1	2	2	2	0	1	1	2	0	2	1	0	0	1	0	0	1	1	1	0	0	0	2
64	1	0	0	0	0	0	1	0	1	1	1	1	1	1	0	0	2	1	1	2	2	0	1	0	1	2	1	1	1	1	1	1	1	1	0	2	2	0	0	0	0	0	1	2	2	1	0	1	0
65	1	0	0	0	0	0	0	0	2	2	0	0	0	0	0	0	0	2	0	0	0	0	0	0	1	0	2	0	0	2	1	0	1	1	0	2	0	0	0	2	1	0	1	1	1	0	0	0	1
66	0	0	1	0	0	0	1	1	2	1	0	0	0	0	0	0	2	0	2	2	2	0	0	0	0	2	0	2	2	2	1	2	1	2	1	2	0	0	0	1	0	1	1	2	1	0	0	0	1
67	1	0	0	0	0	0	1	0	2	2	0	0	0	0	0	0	0	1	1	1	1	2	1	1	1	1	1	0	1	2	0	1	2	1	0	2	1	1	1	0	0	0	1	1	1	1	0	0	0
68	1	1	0	0	1	1	2	0	0	0	1	0	1	1	0	0	1	2	0	0	1	1	0	0	0	2	1	0	2	2	0	0	1	0	0	2	2	0	0	0	0	1	0	0	1	0	0	0	1
69	1	0	0	0	0	0	1	0	1	1	1	0	1	2	0	0	1	1	1	1	2	0	0	0	0	1	1	1	1	1	0	0	1	1	0	2	0	1	1	1	0	0	0	1	0	0	0	0	0
70	1	0	0	0	1	1	2	0	0	0	0	1	1	0	0	0	1	0	2	1	2	0	0	0	0	0	1	1	1	0	0	1	1	1	0	2	2	0	0	1	0	0	0	1	0	1	0	0	1
71	1	0	0	0	0	0	0	0	2	0	1	0	0	0	0	0	1	1	1	1	2	0	1	0	0	1	2	0	0	1	1	1	1	1	1	1	1	0	0	0	1	0	0	1	0	0	0	1	1
72	1	0	1	1	1	2	1	0	2	0	0	0	1	1	0	0	2	1	1	2	2	1	0	0	0	0	1	1	1	1	0	1	2	2	0	2	2	0	0	2	0	1	1	2	0	0	0	0	0
73	1	0	0	0	0	0	2	1	1	1	1	0	0	0	0	0	1	2	0	0	1	0	0	0	0	0	2	0	0	2	0	1	2	1	1	1	2	0	0	1	0	0	0	2	0	2	0	1	1
74	1	0	0	0	0	0	2	0	0	0	1	0	2	2	0	0	1	1	2	2	2	0	0	0	0	0	1	0	0	1	1	1	2	0	0	1	1	0	0	1	0	1	0	0	1	0	0	0	1
75	1	0	0	0	1	1	2	0	0	0	1	0	0	0	0	0	1	1	1	1	1	0	1	1	1	1	1	1	1	2	0	2	2	0	0	1	1	0	0	2	0	0	1	2	2	1	0	0	1
76	1	0	0	0	0	0	2	1	2	2	1	0	0	0	0	0	0	2	0	0	0	1	0	0	0	1	2	0	0	2	2	1	2	2	1	2	1	0	0	0	0	1	1	2	1	2	0	0	0
77	1	1	0	0	1	1	1	1	2	2	0	1	2	1	0	0	2	0	2	2	2	0	0	0	0	1	2	0	0	2	0	1	2	0	0	1	1	0	0	1	0	0	0	2	0	1	0	0	0
78	1	0	0	0	0	0	2	0	1	0	0	0	1	1	0	0	1	1	1	0	0	1	0	0	0	1	2	0	0	2	1	1	2	0	0	1	2	0	0	2	0	1	1	2	1	0	1	0	2
79	1	0	0	0	1	1	1	0	2	1	1	0	0	0	0	0	0	0	2	2	2	1	0	0	0	1	0	1	2	1	0	1	2	1	0	2	2	0	0	0	0	0	0	0	1	1	0	1	1
80	1	0	1	1	1	2	1	1	2	2	0	0	1	1	0	0	1	0	2	2	2	1	0	0	0	0	2	0	0	2	0	2	2	0	0	0	1	0	0	0	0	0	0	2	0	0	0	0	0
81	1	0	0	0	1	1	1	1	1	1	0	0	1	1	0	0	1	1	2	2	2	1	2	1	1	1	1	1	1	1	1	0	1	2	0	2	2	0	0	0	0	1	1	2	0	0	0	0	0
82	1	0	0	0	0	0	1	0	1	0	0	0	1	1	0	1	1	0	2	1	2	1	0	0	0	0	2	0	0	1	1	2	2	0	0	1	1	0	0	0	0	1	1	1	1	2	0	0	0
83	0	0	0	0	1	1	1	0	1	1	0	0	0	0	0	0	2	0	2	2	2	1	0	0	1	0	2	2	1	2	1	0	1	2	2	2	2	0	0	0	0	1	1	2	1	0	0	1	1
84	1	0	0	0	0	0	1	0	1	1	0	0	0	0	0	0	1	0	2	2	2	1	0	0	0	1	1	1	1	1	0	0	2	1	0	1	1	0	0	0	0	1	1	2	1	1	0	0	2
85	1	0	0	0	0	0	1	0	1	1	1	0	0	0	0	0	1	1	0	0	1	0	0	0	0	2	2	0	0	1	1	0	2	1	1	2	1	0	0	1	0	0	0	2	0	1	0	0	0
86	1	0	0	0	0	0	1	0	1	1	2	0	0	0	0	0	1	1	1	1	1	0	0	0	1	2	0	0	1	2	0	0	2	1	1	1	0	0	0	1	0	1	1	1	1	1	0	0	1
87	1	0	0	0	1	1	0	0	2	1	0	1	1	1	0	0	2	0	2	2	2	1	0	0	0	1	2	0	0	1	0	2	2	1	0	2	0	0	0	1	0	0	1	2	0	1	0	0	0
88	1	0	0	0	1	1	2	1	1	1	1	0	0	0	0	0	1	0	1	1	1	1	0	0	0	0	2	0	0	1	0	0	1	1	0	2	1	0	0	1	0	0	0	2	0	1	0	0	0
89	1	1	0	0	0	0	0	0	2	2	0	1	1	1	0	0	1	0	2	1	2	0	0	0	0	0	2	0	0	1	0	1	1	2	0	2	1	0	0	1	0	1	1	2	1	0	0	0	1
90	1	0	0	0	0	0	1	0	2	2	0	1	2	1	1	1	1	2	0	0	1	0	0	0	0	2	1	0	1	2	1	1	1	1	0	2	2	0	0	1	0	0	0	1	0	0	0	0	1
91	1	0	1	0	0	0	2	0	1	1	1	0	0	0	0	0	0	2	0	0	0	0	1	1	1	1	2	1	1	2	1	1	2	0	0	1	1	0	0	2	0	1	2	2	0	1	0	0	0
92	1	0	0	0	0	0	0	0	2	1	1	1	1	0	0	0	2	1	1	1	2	1	0	0	0	2	2	1	1	1	0	1	1	1	0	2	1	0	0	1	1	0	1	2	1	0	0	1	0
93	1	0	1	0	0	0	1	0	1	1	2	0	0	0	0	0	1	1	1	1	2	0	0	0	0	1	1	1	1	2	0	0	2	1	0	2	2	0	0	2	0	0	1	1	1	1	0	1	1
94	1	0	0	0	0	0	1	1	2	1	0	0	1	1	0	0	1	1	1	1	1	0	0	0	0	1	2	0	0	2	1	1	1	2	2	2	2	0	0	1	0	0	0	1	0	1	0	0	0
95	1	0	0	0	0	0	0	0	2	2	0	0	1	0	1	1	1	1	1	1	1	1	0	0	0	0	1	0	1	2	0	0	1	0	0	1	0	0	0	1	0	0	0	2	1	0	1	0	1
96	1	1	0	0	1	1	1	0	0	0	1	0	0	0	0	0	1	0	1	1	2	0	0	0	0	1	0	1	1	1	0	1	1	1	0	2	2	0	0	0	0	0	0	1	0	0	0	0	1
97	1	0	0	0	0	0	0	0	1	0	1	1	2	1	0	0	2	0	2	2	2	0	0	0	0	1	2	0	0	1	0	0	2	2	0	2	1	0	0	1	0	2	2	2	2	1	0	0	1
98	1	0	0	0	0	0	0	0	1	0	1	0	0	0	0	0	1	2	0	1	1	0	0	0	0	1	0	0	1	2	0	1	1	0	0	1	1	0	0	1	1	0	1	1	1	1	0	0	0
99	1	0	0	0	0	0	1	0	0	0	1	0	1	1	0	0	1	1	1	1	2	1	0	0	0	1	1	0	1	2	0	0	0	2	0	2	1	0	1	0	1	0	0	2	0	0	0	0	1
100	1	0	0	0	1	1	1	0	1	0	0	0	2	2	0	1	1	2	0	0	0	1	0	0	0	1	1	1	1	1	1	0	2	1	0	2	1	0	0	0	0	0	0	2	2	1	0	0	1
101	1	0	0	0	1	1	1	1	2	2	0	0	1	0	0	0	1	0	2	2	2	0	1	0	0	1	1	1	2	2	1	0	0	1	1	2	2	0	0	0	0	0	1	1	1	1	1	0	1
102	1	0	0	0	0	0	2	1	1	1	1	0	1	1	0	0	1	1	1	1	1	0	0	0	0	0	0	1	2	2	1	2	2	0	0	1	2	0	0	1	0	0	0	1	0	0	0	0	2
103	1	0	1	0	0	0	1	0	1	1	1	0	1	1	0	0	1	0	2	2	2	1	1	0	0	0	1	1	1	2	1	0	0	2	0	1	0	1	1	1	0	1	1	1	1	1	1	1	2
104	1	0	0	0	0	0	1	1	2	2	0	0	2	2	0	0	2	1	1	1	1	2	1	1	1	1	0	0	1	2	0	2	2	0	0	1	2	0	0	1	0	0	1	1	1	1	0	0	0
105	1	1	0	0	1	1	0	0	2	1	0	1	1	0	0	0	1	1	1	0	2	1	0	0	0	0	1	2	2	1	0	0	2	0	0	1	1	0	0	0	0	1	1	2	1	0	0	2	2
106	1	0	0	0	0	0	2	1	1	1	1	2	2	1	0	0	1	2	0	0	1	0	0	0	0	2	1	1	1	1	1	0	0	2	0	2	1	1	1	0	0	1	1	2	2	1	0	0	1
107	1	0	0	0	0	0	0	0	2	2	0	0	1	1	0	0	1	1	1	1	1	1	0	0	0	1	2	0	0	1	1	1	2	2	0	2	2	0	0	1	0	1	1	2	1	0	0	0	1
108	1	0	0	0	0	0	1	0	0	0	1	1	1	1	0	0	1	0	2	2	2	0	1	0	0	0	2	0	0	2	1	1	2	2	1	2	1	1	1	0	0	0	1	2	1	0	0	0	1
109	1	0	0	0	2	2	1	0	2	0	0	0	0	0	0	0	0	1	0	0	2	1	0	0	0	0	1	0	0	2	1	1	1	1	0	2	1	0	0	0	0	0	1	2	1	0	0	0	0
110	1	1	0	0	1	1	1	0	1	1	0	1	1	0	0	0	1	1	1	1	1	1	0	0	0	1	1	0	1	2	1	1	0	1	0	1	1	0	0	0	0	0	0	1	0	1	0	0	2
111	1	0	0	0	0	0	0	0	2	2	0	1	1	0	0	0	1	1	1	1	1	1	1	1	1	1	1	0	1	2	0	0	2	1	0	2	1	0	0	1	0	1	1	1	1	1	0	0	2
112	1	0	0	0	0	0	2	1	1	1	1	0	0	0	0	0	2	2	0	0	2	0	1	1	1	0	0	1	2	1	0	0	0	2	0	2	1	2	1	0	1	1	1	2	1	0	0	0	2
113	1	0	0	0	0	0	2	0	2	1	1	1	2	1	0	0	2	0	2	1	2	0	0	0	0	1	1	1	1	2	1	2	1	1	0	2	1	1	1	0	0	1	0	1	1	0	0	0	1
114	1	0	1	0	1	1	2	0	0	0	2	0	0	0	0	0	2	1	1	1	2	1	0	0	0	0	1	1	1	2	0	0	2	0	0	2	2	0	0	0	0	1	1	1	1	0	1	0	1
115	1	0	0	0	0	0	0	0	2	0	1	0	0	0	0	0	1	1	1	1	1	0	1	0	1	0	1	1	2	2	0	2	2	0	0	1	2	0	0	1	1	0	0	1	0	1	0	0	1
116	1	0	0	0	1	1	2	0	0	0	1	0	1	1	0	0	1	2	0	0	0	1	0	0	0	0	2	0	0	2	0	0	0	1	0	2	1	0	0	2	1	1	1	1	1	2	0	0	0
117	1	0	0	0	0	0	0	0	2	1	1	1	1	1	0	0	2	0	2	2	2	0	1	0	0	2	2	0	0	2	0	2	1	1	0	2	1	0	0	0	0	0	1	1	1	0	0	0	2
118	1	1	0	0	1	1	2	0	0	0	2	0	1	1	0	1	1	2	0	0	2	1	0	0	0	1	0	1	1	1	0	0	2	1	1	2	2	0	0	1	0	0	0	2	0	0	0	0	0
119	1	0	1	0	0	0	1	1	2	1	0	1	1	0	0	1	0	0	2	2	2	0	0	0	0	0	0	2	2	0	0	1	1	1	0	2	1	1	1	0	0	1	1	1	1	1	0	0	0
120	1	0	0	0	0	0	0	0	2	1	0	0	0	0	0	0	1	1	1	1	1	1	0	0	0	0	0	0	1	2	0	1	2	1	1	2	1	0	0	0	0	1	1	1	1	1	0	0	1
121	1	0	0	0	0	0	2	0	1	1	0	0	1	1	0	0	2	1	1	1	2	1	1	0	1	0	2	1	1	2	0	1	2	0	0	1	1	0	0	0	0	0	0	1	0	1	0	2	2
122	1	0	0	0	0	0	2	0	0	0	0	0	0	0	0	0	1	1	1	1	1	0	1	0	0	1	1	0	0	1	1	1	2	1	1	1	1	0	0	1	0	0	0	1	1	1	0	0	2
123	1	0	1	1	0	1	2	0	0	0	0	1	1	1	0	0	2	0	2	2	2	0	0	0	1	0	1	0	1	2	0	2	1	2	1	2	1	0	0	0	0	2	1	2	1	0	0	1	0
124	1	0	0	0	2	2	2	0	1	0	2	1	0	0	0	0	1	2	1	1	1	0	1	0	1	0	1	1	2	2	0	1	2	1	0	1	0	0	0	2	1	0	0	1	0	1	0	1	2
125	0	0	1	0	0	0	2	1	1	1	0	0	0	0	0	0	1	0	1	1	1	0	0	0	0	1	0	0	1	2	0	1	0	2	0	2	1	0	0	1	0	0	1	2	0	0	0	0	0
126	1	0	0	0	0	0	0	0	1	1	1	1	1	1	0	0	1	0	2	2	1	1	0	0	0	1	1	1	1	1	0	0	1	1	0	1	1	0	0	0	0	1	0	1	0	0	0	0	1
127	1	0	2	0	0	0	1	1	2	1	0	0	0	0	0	0	1	1	1	1	1	0	0	0	0	0	2	0	0	2	0	0	0	1	0	2	2	0	0	1	0	0	0	1	0	1	0	0	0
128	1	0	0	0	0	0	1	0	2	2	0	0	0	0	0	0	1	1	1	1	1	1	0	0	0	2	1	0	1	2	0	0	1	1	0	2	2	0	0	0	0	1	0	0	1	0	0	1	0
129	1	0	1	1	0	1	0	0	2	1	1	0	0	0	0	0	2	1	2	1	2	1	0	0	0	1	1	1	2	2	0	1	1	1	0	2	1	0	1	1	1	0	0	0	0	0	0	0	0
130	1	0	0	0	0	0	1	1	2	2	0	1	1	0	0	0	1	1	1	1	1	1	1	1	1	1	2	0	0	2	0	1	2	0	0	1	2	0	0	0	0	0	0	0	0	1	0	0	1
131	1	0	0	0	0	0	2	1	1	1	0	0	0	0	0	0	1	1	1	0	2	0	0	0	0	1	1	1	1	2	0	0	0	2	0	2	1	1	1	0	0	1	1	2	1	1	0	0	1
132	1	0	0	0	0	0	2	1	1	1	1	0	0	0	0	0	1	1	1	1	2	1	0	0	0	2	2	0	0	1	0	2	1	0	0	0	2	0	0	0	0	0	0	2	0	1	0	0	0
133	1	0	0	0	0	0	2	1	1	1	0	0	0	0	0	0	1	1	1	2	2	0	0	0	1	1	2	0	0	1	0	0	1	0	0	1	2	0	0	0	0	1	1	2	2	0	0	0	0
134	1	0	0	0	0	0	2	0	1	1	0	0	0	0	0	0	1	1	1	1	2	0	0	0	0	1	1	0	1	2	0	2	2	2	1	2	1	0	0	0	0	1	1	1	2	0	0	0	1
135	1	0	1	0	0	0	2	0	0	0	1	1	2	1	0	0	2	1	2	1	2	0	0	0	0	0	2	0	0	2	0	0	1	1	0	1	2	0	0	0	0	0	1	2	1	0	0	0	1
136	1	0	0	0	0	0	2	0	0	0	2	1	2	1	1	1	2	0	2	2	2	1	0	0	0	0	0	0	1	2	0	1	1	1	1	1	1	0	0	2	0	0	0	2	0	1	0	0	1
137	1	0	0	0	0	0	0	0	2	2	0	0	0	0	0	0	2	1	1	1	1	0	0	0	1	2	2	0	1	2	0	0	2	0	0	2	1	0	0	2	0	0	1	2	0	0	0	0	0
138	1	0	1	0	0	0	0	0	2	1	2	0	1	0	1	1	0	0	2	1	2	1	1	0	1	1	1	0	2	2	0	1	2	0	0	1	0	0	0	1	0	0	0	1	0	1	0	0	2
139	1	0	0	0	0	0	1	0	1	1	0	0	0	0	0	0	1	2	0	0	0	0	0	0	0	1	1	1	1	1	0	0	0	1	0	2	1	0	0	0	1	0	0	1	0	0	0	0	0
140	1	0	0	0	1	1	2	1	1	1	0	0	0	0	0	0	0	0	1	1	1	0	0	0	0	0	1	0	1	2	1	0	0	1	0	2	1	0	0	0	0	0	1	2	1	0	0	1	1
141	1	0	0	0	0	0	1	0	2	1	1	0	1	1	0	0	2	1	1	1	2	0	1	0	0	1	1	1	2	2	1	0	0	2	0	2	0	0	0	0	0	0	0	2	0	0	1	1	2
142	1	0	0	0	0	0	2	0	0	0	1	0	2	1	0	0	2	1	2	2	2	0	1	0	1	0	1	1	1	1	1	0	0	2	0	2	0	0	0	1	0	0	0	2	1	0	0	2	2
143	1	0	0	0	0	0	1	1	2	2	0	0	0	0	0	0	1	0	1	2	2	1	0	0	0	1	0	1	1	1	0	0	0	2	2	2	1	0	0	1	1	0	0	2	0	1	0	0	1
144	1	0	0	0	0	0	2	0	1	0	1	1	1	0	0	1	1	2	0	0	2	0	0	0	0	1	1	1	2	2	0	1	1	2	1	2	1	0	0	0	0	0	0	2	0	1	0	0	0
145	1	0	0	0	1	1	1	0	2	0	0	0	1	1	0	1	1	1	1	1	1	1	0	0	0	2	2	0	0	2	1	0	1	2	0	2	1	0	0	0	0	1	2	2	0	1	1	0	1
146	1	0	0	0	0	0	2	1	1	1	0	1	1	0	0	1	1	1	1	1	1	1	1	1	0	0	1	0	1	2	0	0	1	1	1	1	1	0	0	2	0	1	1	2	1	0	0	0	0
147	1	0	0	0	0	0	2	0	1	0	2	1	1	0	0	0	0	2	0	1	1	0	0	0	0	1	1	0	2	2	0	1	1	1	0	2	1	0	0	1	0	0	0	2	0	1	1	0	2
148	1	0	0	0	0	0	1	1	2	1	0	0	2	1	1	1	2	2	1	1	1	0	0	0	0	2	1	0	1	2	1	1	1	2	0	2	1	0	0	1	0	0	0	1	0	0	0	0	1
149	1	0	0	0	1	1	0	0	2	1	1	0	0	0	0	0	0	2	0	1	2	1	1	0	0	1	1	0	0	1	1	2	1	1	0	0	1	0	0	0	0	0	0	1	0	0	0	0	1
150	1	0	2	0	0	0	1	0	1	1	2	0	1	1	0	0	1	2	1	1	1	0	0	0	0	2	2	0	0	2	0	1	2	2	1	2	1	0	0	2	0	0	0	2	0	1	0	0	0
151	1	0	0	0	0	0	2	1	1	1	0	0	0	0	0	0	1	1	1	1	1	1	0	0	0	0	1	0	1	2	0	1	0	2	0	2	2	0	0	1	0	1	1	2	0	1	0	0	1
152	1	0	1	0	0	0	2	1	1	1	0	0	0	0	0	0	2	2	1	1	2	0	0	0	0	2	2	1	1	2	0	0	0	1	0	2	1	1	0	1	0	0	1	1	1	1	0	1	2
153	1	0	0	0	0	0	2	0	0	0	1	0	0	0	0	0	1	1	1	1	2	1	1	1	1	1	1	1	1	2	1	0	1	0	0	1	2	0	0	1	0	0	0	1	0	0	2	0	2
154	1	0	1	0	0	0	1	0	2	2	0	1	1	0	0	0	2	2	0	0	1	1	1	1	1	1	1	0	1	2	1	0	0	2	0	2	1	1	1	0	0	0	1	2	1	0	0	0	1
155	1	0	2	0	0	0	1	0	1	0	0	1	1	0	0	0	2	1	1	1	1	0	0	0	0	1	2	1	1	2	2	0	1	2	0	2	1	0	0	0	1	1	1	2	1	1	0	0	0
156	1	0	0	0	0	0	2	0	0	0	2	2	2	1	0	1	0	2	0	0	0	0	1	0	0	1	1	1	1	1	0	1	1	1	1	1	2	0	0	1	0	0	0	1	0	1	0	1	2
157	1	0	0	0	0	0	0	0	2	2	0	0	0	0	0	0	1	0	2	2	2	0	0	0	0	1	1	1	2	2	1	1	2	1	0	2	0	0	0	1	0	1	1	2	1	1	0	0	1
158	1	0	0	0	0	0	1	0	2	1	0	0	1	1	0	0	1	0	2	1	2	0	0	0	0	2	1	1	2	2	1	1	2	1	0	2	2	0	0	0	0	1	1	2	1	1	1	0	1
159	1	0	0	0	0	0	1	0	0	0	1	2	2	0	0	0	1	2	1	2	2	0	0	0	1	1	2	2	2	2	1	1	1	0	0	1	1	0	0	0	0	0	1	2	1	0	0	0	1
160	1	0	0	0	0	0	1	0	1	1	1	0	0	0	0	0	2	2	1	1	1	0	0	0	0	2	2	0	0	2	1	2	2	0	0	1	2	0	0	0	0	0	0	2	0	1	0	0	1
161	1	0	0	0	0	0	1	1	2	1	0	0	1	1	0	1	1	1	1	1	1	0	0	0	0	1	2	0	0	2	0	1	2	0	0	1	2	0	0	0	0	1	1	1	0	1	1	0	1
162	1	0	0	0	0	0	2	1	1	1	0	0	1	1	0	0	1	2	0	0	0	0	0	0	0	1	1	1	1	2	0	1	2	0	0	0	2	0	0	0	0	0	0	2	0	1	0	0	0
163	1	0	0	0	0	0	2	0	1	1	1	1	2	1	0	0	1	2	0	0	2	0	0	0	0	1	1	0	2	2	0	0	1	0	0	0	0	0	0	2	0	0	0	0	0	0	0	0	1
164	0	0	1	1	0	1	1	1	2	2	0	0	1	1	0	0	2	2	1	1	1	0	0	0	0	1	2	1	1	2	2	0	2	0	0	2	1	0	0	1	0	0	1	1	1	0	1	0	1
165	1	0	1	0	0	0	0	0	2	1	0	1	1	0	0	1	1	2	0	0	2	1	0	0	0	0	2	0	0	2	0	0	1	1	0	2	1	0	0	1	1	1	0	1	1	0	0	0	1
166	1	0	0	0	0	0	0	0	2	1	0	1	1	1	0	0	1	0	2	2	2	0	0	0	0	2	1	2	2	1	0	1	2	2	1	2	1	0	0	1	0	0	0	2	0	2	0	0	0
167	1	0	0	0	0	0	0	0	2	2	0	0	0	0	0	0	2	1	1	1	2	0	0	0	0	0	0	2	2	1	0	1	2	1	0	2	0	0	0	1	0	0	0	2	1	0	0	0	2
168	1	0	0	0	0	0	0	0	2	0	1	0	0	0	0	0	1	1	1	0	1	0	0	0	0	1	0	1	2	1	0	0	2	0	0	2	2	0	0	0	1	1	0	1	2	1	0	0	1
169	1	0	0	0	0	0	2	0	0	0	1	0	0	0	0	0	1	1	1	1	1	0	0	0	0	0	2	0	1	1	0	1	1	2	0	2	2	0	0	1	0	0	2	2	0	0	0	0	0
170	1	1	0	0	0	0	1	0	1	0	0	0	0	0	0	0	1	1	1	1	1	0	1	0	1	0	2	0	0	1	1	0	0	1	1	2	1	0	0	1	0	1	2	2	0	1	0	0	0
171	1	0	0	0	0	0	2	1	2	2	1	0	1	0	0	0	0	0	1	1	1	0	0	0	0	1	1	0	1	2	0	0	1	2	0	2	1	0	0	1	1	0	0	2	0	2	0	0	2
172	1	0	0	0	0	0	1	1	2	1	0	1	1	0	0	0	2	2	1	1	1	0	0	0	1	0	1	0	1	2	1	1	1	2	2	2	1	0	0	0	0	0	0	2	0	1	0	0	1
173	1	1	0	0	0	0	1	1	2	1	0	0	1	1	0	0	1	0	2	1	2	0	1	0	0	1	0	0	1	1	0	2	2	0	0	0	2	0	0	0	0	1	0	0	2	1	1	0	1
174	1	1	0	0	1	1	1	0	1	0	1	0	2	1	1	1	1	2	0	0	0	1	1	0	0	0	2	0	0	2	0	1	2	1	0	2	1	0	0	0	0	0	1	2	1	0	0	2	2
175	1	0	1	0	0	0	0	0	2	0	1	1	1	0	0	0	1	2	0	1	1	1	0	0	0	2	0	0	0	1	0	1	2	0	0	1	2	0	0	1	0	0	1	1	1	1	0	0	1
176	1	0	0	0	0	0	1	0	1	1	0	0	0	0	0	0	1	1	1	0	0	0	1	0	0	1	1	1	1	1	0	1	1	2	1	2	1	1	1	1	0	1	1	1	1	1	0	0	1
177	1	0	0	0	0	0	0	0	1	1	1	0	1	0	0	0	0	0	2	2	2	0	0	0	1	2	2	0	0	2	1	0	2	1	1	1	2	0	0	0	0	0	0	1	1	0	0	0	0
178	1	0	0	0	1	1	0	0	2	2	0	2	2	1	0	1	0	1	1	1	1	0	1	0	0	1	2	1	1	2	0	1	2	1	0	2	1	1	1	0	0	0	0	1	0	1	1	0	1
179	1	0	1	0	0	0	0	0	2	2	0	1	1	0	0	1	2	0	2	2	2	0	1	0	0	1	2	1	1	2	1	1	2	1	0	2	1	1	1	0	1	0	1	2	1	0	1	0	1
180	1	0	0	0	1	1	1	0	2	1	1	0	1	1	0	0	0	0	2	1	2	0	0	0	0	0	0	2	2	1	0	0	1	0	0	1	1	0	0	2	0	1	1	1	1	1	0	0	0
181	1	0	0	0	1	1	2	0	1	1	0	1	2	1	0	0	1	2	0	0	0	1	0	0	0	1	1	0	1	2	1	0	1	0	0	1	2	0	0	1	0	1	1	1	1	1	0	0	0
182	1	0	0	0	0	0	0	0	1	0	0	1	1	0	0	0	1	0	2	2	2	0	1	0	0	2	2	1	1	2	0	1	2	1	0	2	2	0	0	1	1	0	0	1	1	1	0	0	1
183	0	0	0	0	0	0	0	0	2	2	0	1	0	0	0	0	2	1	1	2	2	0	0	0	0	1	0	1	1	1	0	2	1	1	0	0	2	0	0	0	0	0	0	2	0	1	0	0	0
184	1	1	0	0	0	0	1	1	2	1	0	1	2	1	0	1	0	1	1	1	1	0	0	0	1	0	1	0	1	2	0	1	1	1	0	1	2	0	0	0	0	0	0	2	0	1	0	0	0
185	1	0	0	0	1	1	1	0	2	1	0	0	0	0	0	0	2	1	2	1	2	0	0	0	0	0	1	0	2	2	0	1	2	1	1	1	2	0	0	0	0	1	1	2	1	0	0	0	0
186	1	0	0	0	0	0	1	0	1	0	1	0	0	0	0	0	2	0	1	1	1	0	0	0	0	0	1	2	2	2	2	1	2	2	0	2	1	0	0	2	0	1	1	2	1	1	1	0	1
187	1	0	0	0	0	0	1	1	2	1	0	0	1	1	0	0	1	1	0	0	0	0	0	0	0	1	2	0	0	2	1	1	2	1	0	2	2	1	0	0	0	0	1	1	1	0	0	0	1
188	0	0	0	0	0	0	2	0	1	1	0	0	0	0	0	0	2	0	2	2	2	2	1	1	1	1	2	0	1	1	0	1	2	0	0	2	2	0	0	0	0	1	1	1	0	1	0	0	0
189	1	1	1	0	0	0	1	0	1	1	1	0	0	0	0	0	0	1	1	1	1	0	0	0	0	2	2	0	0	1	0	1	1	1	0	2	1	1	0	0	0	0	0	0	0	1	0	0	2
190	1	0	0	0	2	2	0	0	2	1	0	0	2	2	0	0	1	2	0	0	0	0	2	0	0	0	2	0	1	2	1	2	2	1	0	2	0	1	1	1	0	0	0	2	0	1	0	0	0
191	1	0	1	0	1	1	2	1	1	1	0	0	2	1	1	1	0	2	1	1	1	0	0	0	1	1	0	0	0	1	0	0	1	1	0	1	1	0	0	0	0	1	1	1	1	1	0	1	1
192	1	0	0	0	0	0	1	0	0	0	1	1	1	0	0	1	1	1	1	1	2	0	0	0	1	2	2	0	0	2	1	1	2	1	0	2	0	1	0	0	0	0	0	1	1	0	0	0	1
193	1	0	1	0	0	0	1	0	2	0	1	0	0	0	0	0	1	1	1	1	1	0	1	0	0	2	0	1	2	2	1	1	1	1	1	1	2	0	0	0	0	1	1	1	0	1	0	0	1
194	1	0	0	0	1	1	2	0	0	0	1	0	0	0	0	0	2	1	1	2	2	0	0	0	0	1	2	0	0	2	1	1	1	1	0	2	2	0	0	1	0	1	1	2	0	0	0	1	2
195	1	0	0	0	0	0	2	1	2	1	0	0	1	1	0	0	1	1	1	1	1	0	0	0	1	0	1	1	2	2	0	0	0	2	0	2	2	0	0	0	0	0	1	2	0	0	0	0	1
196	1	0	0	0	0	0	1	0	2	1	1	0	1	1	0	0	0	0	2	1	2	0	0	0	0	1	2	1	1	2	1	0	1	0	0	2	2	0	0	1	0	0	0	2	0	1	0	0	1
197	1	0	0	0	0	0	2	0	2	1	1	1	1	2	0	0	1	2	0	0	0	1	0	0	0	1	2	1	1	2	1	0	2	1	1	1	0	1	1	0	1	0	0	0	0	0	0	0	1
198	1	0	0	0	0	0	2	1	1	1	0	0	0	0	0	0	2	1	1	1	1	1	1	1	1	1	0	1	2	1	0	2	1	2	1	2	2	0	0	0	0	0	0	2	0	1	0	0	0
199	1	0	0	0	0	0	2	0	0	0	2	1	0	0	0	0	0	2	0	1	2	0	0	0	1	0	1	0	0	1	1	1	2	2	0	2	0	0	0	0	0	1	1	1	1	1	2	0	2
200	1	0	0	0	0	0	2	0	1	0	1	1	2	2	0	0	0	1	1	1	0	0	0	0	0	1	1	1	0	1	2	0	1	0	0	1	2	0	0	2	0	0	0	2	0	1	0	1	2
201	1	0	0	0	0	0	1	0	1	0	0	1	1	0	0	0	0	0	2	2	2	0	0	0	0	1	1	2	2	1	1	1	2	0	0	1	1	1	1	0	0	0	0	1	0	1	0	0	0
202	1	0	0	0	0	0	0	0	2	2	0	0	0	0	0	0	2	1	1	1	2	0	0	0	0	2	2	0	0	2	2	0	1	2	1	1	1	1	1	0	0	0	0	2	0	1	0	0	1
203	1	0	0	0	0	0	1	0	2	1	1	0	1	1	0	0	1	0	2	0	2	0	1	0	0	2	2	0	0	2	1	0	2	2	0	2	0	1	0	0	0	1	1	2	1	0	0	1	1
204	1	0	0	0	0	0	0	0	2	1	0	0	0	0	0	0	0	0	2	2	2	0	0	0	0	1	2	0	0	2	0	0	0	2	0	2	1	0	0	1	0	2	2	2	1	1	0	0	0
205	1	0	0	0	0	0	2	1	1	1	0	1	1	0	0	0	1	0	2	2	2	1	0	0	0	1	1	1	1	2	1	1	2	2	0	2	1	0	0	0	0	0	0	2	0	0	0	1	2
206	1	0	0	0	0	0	2	1	1	1	1	1	1	0	0	1	2	1	1	1	2	0	0	0	0	1	0	0	0	1	0	0	2	1	0	2	0	0	0	1	0	0	1	2	2	0	0	0	0
207	1	0	0	0	0	0	2	0	0	0	1	1	1	0	0	0	1	1	1	1	1	0	0	0	0	1	2	1	1	1	0	0	2	0	0	2	0	0	0	0	0	1	0	0	1	0	0	0	1
208	1	0	0	0	0	0	2	0	0	0	0	1	1	0	0	0	1	1	1	1	2	0	0	0	0	0	2	0	0	2	1	0	2	2	0	2	2	0	0	0	0	0	1	1	1	1	1	0	1
209	1	1	0	0	0	0	0	0	2	2	0	0	1	0	0	1	2	1	1	1	1	1	0	0	0	1	1	0	1	2	0	1	2	1	0	2	1	0	0	0	0	0	0	1	1	1	1	1	1
210	1	0	0	0	0	0	2	1	1	1	0	0	0	0	0	0	1	2	1	2	2	0	0	0	1	2	1	1	1	1	0	2	2	2	1	2	1	1	1	0	0	0	1	2	2	1	0	0	0
211	1	0	0	0	0	0	0	0	2	2	0	0	1	2	0	0	0	1	1	1	1	0	0	0	0	2	1	1	1	2	0	0	0	0	0	2	1	0	0	1	0	0	1	2	0	0	0	0	0
212	1	0	0	0	0	0	1	1	2	1	0	0	2	2	0	1	0	0	1	2	2	0	0	0	0	0	2	0	0	2	1	1	1	1	0	2	1	0	0	1	0	0	0	2	1	2	0	0	1
213	1	0	0	0	0	0	1	0	1	1	1	0	0	0	0	0	0	2	0	1	1	1	0	0	0	0	2	0	0	2	1	1	1	1	0	1	2	0	0	0	0	0	1	2	2	1	0	1	1
214	1	0	0	0	1	1	2	0	0	0	0	0	1	1	0	0	1	0	2	1	2	2	0	0	0	0	1	0	1	2	0	1	2	0	0	1	1	0	0	1	0	1	1	2	0	1	0	0	0
215	1	1	1	0	0	0	0	0	2	1	1	0	0	0	0	0	1	2	1	1	1	0	0	0	0	1	2	0	0	2	0	1	1	1	0	1	1	0	0	0	0	0	0	2	0	2	0	0	2
216	1	0	1	0	0	0	1	1	2	1	0	1	1	1	0	0	1	0	2	2	2	0	0	0	0	2	1	0	0	1	0	1	2	1	1	2	1	0	0	1	0	0	0	1	0	0	0	0	0
217	1	0	2	0	0	0	0	0	2	1	2	0	0	0	0	0	2	1	2	1	2	0	1	0	0	1	1	1	1	2	1	0	0	2	1	1	0	0	0	0	0	0	0	2	0	0	0	0	1
218	1	0	1	0	1	1	0	0	2	2	0	0	1	0	0	1	1	2	1	1	1	0	1	0	0	2	1	0	1	2	0	0	0	2	0	2	1	0	0	1	0	0	1	2	0	0	0	0	1
219	1	0	0	0	0	0	1	1	2	2	0	0	0	0	0	0	2	0	2	1	2	0	0	0	0	1	1	1	1	2	0	1	2	0	0	1	0	0	0	1	1	1	1	2	2	1	0	0	0
220	1	0	1	0	0	0	0	0	1	1	0	1	2	2	0	0	2	0	2	2	2	2	1	1	1	1	0	1	0	0	1	0	1	2	0	2	2	0	0	0	0	0	0	0	0	0	0	0	0
221	1	0	0	0	1	1	2	0	1	0	0	0	0	0	0	0	1	2	1	1	1	0	1	0	0	1	0	2	2	2	1	1	2	1	0	1	1	0	0	1	0	1	0	0	1	0	0	0	0
222	0	0	2	0	0	0	1	1	2	2	0	0	1	1	0	0	1	1	2	2	2	1	0	0	0	1	2	0	0	2	1	1	1	0	0	0	1	0	0	2	0	0	0	2	0	1	0	0	1
223	1	0	1	0	0	0	0	0	1	0	0	1	1	0	0	0	1	1	1	1	1	0	1	0	1	2	1	1	1	2	1	0	1	0	0	1	1	0	0	0	0	0	0	0	0	0	0	2	2
224	1	1	0	0	1	1	1	0	1	0	0	1	1	0	0	0	1	2	0	1	1	1	0	0	0	2	2	0	0	2	0	0	2	1	0	2	0	0	0	1	0	0	1	2	1	0	0	0	1
225	1	0	0	0	1	1	0	0	2	0	1	0	1	1	0	0	2	2	1	1	1	0	0	0	0	2	1	0	0	2	0	0	2	0	0	1	1	0	0	1	0	1	1	1	1	1	0	0	0
226	1	0	0	0	0	0	2	0	0	0	1	0	0	0	0	0	2	2	1	1	1	0	0	0	0	2	2	0	0	2	1	1	1	2	0	2	2	0	0	1	0	1	1	2	1	1	0	0	1
227	0	0	0	0	0	0	2	1	1	1	0	0	2	0	1	1	1	1	1	1	2	0	0	0	1	0	1	0	0	1	0	0	2	1	0	2	2	0	0	1	0	1	0	0	2	1	1	0	2
228	1	0	1	0	0	0	0	0	1	1	1	1	1	1	0	0	1	1	1	1	2	0	0	0	0	1	2	0	0	2	0	0	1	1	0	1	1	0	0	2	0	2	2	2	2	1	0	0	2
229	1	0	0	0	0	0	1	0	2	1	0	0	0	0	0	0	0	2	0	1	2	0	0	0	1	2	2	0	0	2	0	2	1	1	0	2	1	0	0	0	0	1	0	0	1	0	0	0	1
230	0	1	0	0	0	0	1	0	1	1	1	0	1	1	0	0	1	1	1	1	1	1	0	0	0	0	2	0	0	2	0	1	1	2	2	2	1	1	1	0	0	0	0	1	1	1	0	0	1
231	1	0	1	0	1	1	1	0	2	2	0	0	0	0	0	0	0	0	2	1	2	0	0	0	0	0	2	0	0	2	0	2	1	1	0	2	1	0	0	0	0	0	1	1	0	1	0	0	1
232	1	0	0	0	0	0	0	0	2	1	0	0	2	1	1	1	0	1	1	1	1	1	1	1	1	1	2	0	0	2	1	0	0	2	1	2	1	1	1	0	0	0	0	0	0	1	0	0	0
233	1	0	0	0	0	0	0	0	2	2	0	1	1	0	0	0	0	1	1	1	1	1	1	1	0	1	2	0	0	2	0	0	1	1	0	1	2	0	1	0	1	0	0	0	0	0	0	0	0
234	1	0	1	0	0	0	2	0	2	2	0	0	0	0	0	0	2	0	2	2	2	0	0	0	0	2	1	0	0	1	0	0	1	1	0	2	2	0	1	0	1	0	0	0	0	0	0	0	2
235	0	0	0	0	0	0	2	1	1	1	1	0	0	0	0	0	0	1	0	0	2	0	0	0	0	1	2	1	1	2	1	0	2	2	2	2	1	0	0	2	0	0	0	2	0	0	0	0	0
236	1	0	0	0	0	0	1	0	1	0	1	0	1	1	0	0	1	0	1	1	1	1	1	1	1	1	1	0	1	2	1	1	2	0	0	2	1	0	0	0	0	0	1	2	1	0	0	0	2
237	1	0	0	0	0	0	2	0	1	1	0	0	1	1	0	0	0	2	0	1	2	2	0	0	0	0	1	0	1	2	0	0	2	2	2	2	2	0	0	0	0	0	1	2	0	0	0	1	0
238	1	0	0	0	0	0	0	0	2	2	0	0	0	0	0	0	1	0	2	2	2	0	0	0	0	1	1	1	1	1	0	0	2	1	1	2	1	1	1	0	0	0	0	1	0	0	0	0	1
239	1	0	1	0	0	0	2	0	0	0	1	0	1	0	1	1	1	0	2	2	2	0	0	0	0	0	1	1	1	2	1	1	1	2	1	2	1	0	1	1	1	0	0	1	0	0	0	0	0
240	1	0	0	0	0	0	0	0	2	2	0	1	2	2	0	0	0	1	1	1	2	0	0	0	0	2	1	0	0	2	0	0	2	0	0	2	2	0	0	0	1	0	1	2	1	0	0	0	0
241	1	0	0	0	0	0	1	1	2	1	0	1	1	0	0	1	1	1	1	1	1	0	0	0	0	2	1	0	1	2	0	0	2	1	1	2	2	0	0	0	0	0	0	1	0	0	0	0	0
242	1	0	0	0	0	0	1	0	0	0	1	0	1	1	0	0	0	2	1	1	1	1	0	0	0	0	2	0	0	1	0	0	1	0	0	1	2	0	0	1	0	0	1	2	1	0	0	0	2
243	1	0	0	0	0	0	1	0	2	2	0	0	0	0	0	0	1	0	2	1	2	0	0	0	0	1	2	0	1	2	0	1	2	0	0	1	1	0	0	2	0	0	0	2	0	2	0	0	1
244	1	0	0	0	0	0	1	0	1	1	1	0	1	1	0	0	2	0	2	2	2	1	0	0	0	1	2	0	1	2	0	1	1	1	0	1	1	0	0	1	0	0	0	2	0	1	0	0	1
245	1	0	1	0	0	0	0	0	2	2	0	0	1	1	0	0	1	0	2	2	2	1	0	0	0	1	2	0	1	1	0	0	1	1	0	2	2	0	0	0	0	1	0	1	0	1	0	0	0
246	1	0	0	0	1	1	0	0	2	1	0	1	1	0	0	1	2	1	2	1	2	1	0	0	0	1	2	1	1	2	0	0	2	0	0	2	2	0	0	0	0	0	0	2	0	1	0	1	1
247	1	0	0	0	0	0	1	0	2	0	0	1	1	0	0	0	1	0	2	2	2	0	0	0	0	2	0	2	2	2	1	0	1	2	1	2	1	0	0	0	0	0	0	2	0	1	0	0	2
248	1	0	0	0	1	1	2	0	1	0	0	1	2	1	0	1	0	2	0	0	0	1	0	0	0	0	1	0	1	2	0	1	2	2	1	2	1	0	0	2	0	1	1	1	1	1	0	0	1
249	1	0	0	0	0	0	1	0	1	1	0	0	1	0	1	1	1	1	1	1	2	1	0	0	0	0	1	0	1	2	1	0	2	1	0	2	2	0	0	1	0	0	0	2	0	1	0	0	1
250	1	0	1	0	0	0	2	0	0	0	1	1	1	0	0	0	2	1	2	2	1	0	1	0	1	2	2	0	0	2	0	0	1	0	0	1	1	0	0	0	0	0	0	2	1	0	0	0	0
251	1	0	0	0	0	0	1	0	0	0	1	1	1	0	0	0	1	2	0	0	2	0	1	1	1	1	1	0	1	2	0	1	1	2	0	2	2	0	0	1	0	0	1	2	2	1	0	0	1
252	1	0	0	0	0	0	2	0	1	1	0	1	1	0	0	0	2	2	0	1	2	1	0	0	0	0	0	0	1	2	0	1	1	1	1	1	0	1	1	1	0	1	0	0	1	0	0	0	2
253	1	0	0	0	0	0	1	0	1	1	0	1	1	0	0	0	2	0	2	2	2	2	0	0	0	0	2	0	0	2	0	1	2	2	1	2	2	0	0	0	0	0	1	1	1	0	0	0	0
254	1	0	0	0	1	1	2	0	0	0	1	0	1	1	0	0	1	1	1	1	1	0	1	1	1	1	2	0	0	1	0	0	0	2	0	1	2	0	0	1	1	1	1	1	1	2	0	0	2
255	1	0	0	0	0	0	2	0	0	0	1	0	0	0	0	0	1	0	2	2	2	1	1	1	1	0	1	0	1	2	0	1	2	0	0	0	1	0	0	1	0	0	0	2	1	1	0	1	0
256	1	0	0	0	1	1	1	2	2	2	0	0	1	1	0	0	2	1	1	1	1	0	0	0	1	0	2	0	0	2	1	2	1	1	0	1	1	0	0	1	0	0	0	0	0	1	1	0	1
257	1	0	0	0	0	0	0	0	2	2	0	1	1	0	0	0	1	1	1	1	2	0	0	0	1	2	1	2	2	2	2	1	1	2	1	2	2	0	0	2	0	1	1	2	1	1	0	0	1
258	1	0	0	0	1	1	0	0	2	1	0	0	1	1	0	0	0	2	0	0	1	1	0	0	0	0	2	1	1	2	2	1	1	1	0	2	1	0	0	1	0	0	2	2	1	0	0	0	1
259	0	0	0	0	0	0	0	0	1	1	1	1	1	0	0	0	2	0	2	2	2	1	0	0	1	0	1	0	2	2	0	1	1	1	0	1	1	0	0	0	0	1	1	1	1	1	2	0	2
260	1	0	0	0	1	1	2	0	0	0	0	0	0	0	0	0	2	0	2	2	2	0	2	0	0	0	1	0	1	2	0	1	1	0	0	0	1	0	0	0	0	1	0	1	1	0	0	0	0
261	1	0	0	0	0	0	2	0	0	0	2	0	0	0	0	0	2	0	2	2	2	1	0	0	1	0	1	0	1	2	1	1	2	2	1	2	2	0	0	0	0	0	0	1	0	1	0	1	0
262	1	0	0	0	0	0	1	0	1	1	1	0	1	0	0	0	1	1	1	1	2	0	0	0	0	2	1	1	1	1	0	0	1	2	1	2	1	0	0	0	1	0	1	2	1	0	0	0	2
263	1	0	0	0	1	1	0	0	1	1	1	1	1	0	0	0	2	2	1	1	2	0	0	0	0	1	2	0	0	2	1	1	2	1	0	2	0	0	0	1	1	0	0	1	1	1	0	0	2
264	1	0	0	0	0	0	1	0	0	0	1	1	2	2	0	0	0	1	1	1	2	0	0	0	0	0	1	0	0	1	0	1	1	0	0	1	1	0	0	0	1	1	1	1	1	1	0	0	2
265	1	0	0	0	0	0	1	0	1	1	1	0	0	0	0	0	0	0	2	2	2	1	1	1	1	0	2	1	1	2	0	1	1	1	0	2	0	0	0	1	0	1	1	2	2	1	0	1	2
266	1	0	0	0	1	1	2	0	0	0	1	1	1	1	0	0	1	0	2	2	2	0	0	0	0	1	2	0	0	1	0	0	0	2	1	2	2	0	0	1	0	1	0	0	1	0	0	0	1
267	0	0	1	0	0	0	2	0	0	0	2	2	2	1	0	0	2	1	1	1	2	1	1	0	0	0	0	1	1	2	1	1	2	1	0	1	1	0	0	0	0	0	0	2	1	0	0	0	0
268	1	0	0	0	0	0	0	0	2	0	1	0	1	1	0	0	0	2	1	2	2	0	1	0	0	1	2	0	0	2	1	2	2	2	1	2	2	0	0	0	0	1	1	1	1	2	1	0	1
269	1	0	0	0	0	0	1	1	2	2	0	2	2	1	0	0	1	2	1	1	1	1	0	0	0	0	1	0	2	2	0	1	2	0	0	1	2	0	0	0	0	1	1	1	1	0	0	1	1
270	0	0	0	0	0	0	1	0	2	2	0	1	2	1	0	0	0	2	1	1	1	0	1	0	1	0	2	1	1	2	0	1	1	2	0	2	1	0	0	2	0	0	0	0	2	2	1	1	2
271	1	0	1	0	0	0	0	0	2	0	1	0	2	1	0	0	1	0	1	1	1	0	0	0	0	1	1	1	2	2	1	1	2	1	0	2	1	0	1	1	1	0	0	1	0	1	0	0	1
272	1	0	0	0	1	1	1	0	0	0	1	0	2	1	1	1	1	2	1	2	2	0	1	1	2	2	2	1	1	1	0	1	1	2	1	2	1	0	0	0	0	1	1	2	1	1	0	0	2
273	1	0	0	0	0	0	2	0	0	0	1	1	2	1	0	0	1	1	1	1	2	0	0	0	2	1	1	0	2	2	0	1	1	1	0	1	1	0	0	0	0	0	0	2	0	1	0	0	1
274	1	0	0	0	0	0	1	1	2	1	0	0	0	0	0	0	1	0	1	1	1	0	0	0	0	2	2	0	0	2	0	1	1	1	1	1	1	0	0	1	0	1	1	2	1	1	0	0	0
275	0	0	0	0	0	0	1	0	2	0	1	0	0	0	0	0	1	1	1	1	1	0	1	0	0	1	1	0	1	2	0	1	1	2	1	2	1	0	0	1	0	0	1	2	1	0	0	0	1
276	1	0	0	0	0	0	1	1	2	1	0	0	1	1	0	1	2	0	1	2	2	1	1	1	1	1	1	0	2	2	0	1	2	1	0	2	2	0	0	2	0	0	1	1	0	1	1	0	1
277	1	0	0	0	1	1	2	1	1	1	1	1	1	0	0	0	1	1	1	1	1	0	0	0	0	0	1	1	1	2	1	0	1	1	0	2	1	0	0	0	0	0	2	2	0	1	0	0	2
278	1	0	0	0	0	0	2	0	0	0	2	0	0	0	0	0	2	1	2	1	2	0	0	0	1	0	1	2	2	2	1	1	1	1	0	2	1	0	0	2	0	1	0	0	1	0	0	0	0
279	1	0	1	0	0	0	0	0	2	2	0	0	0	0	0	0	1	1	1	1	1	0	0	0	0	1	1	0	1	2	0	0	0	0	0	2	2	0	0	0	0	1	2	2	1	0	0	0	1
280	1	1	0	0	1	1	2	0	1	0	1	1	1	2	0	0	2	2	0	0	0	0	0	0	1	0	0	0	1	2	0	1	1	1	0	2	2	0	0	1	0	0	1	1	0	1	0	0	0
281	1	0	0	0	0	0	2	1	1	1	1	0	0	0	0	0	1	0	2	2	2	0	0	0	1	0	0	0	1	2	0	0	2	1	1	1	1	0	0	0	0	0	0	2	0	2	1	0	1
282	1	0	0	0	1	1	1	0	0	0	0	1	2	1	0	0	2	0	1	1	1	0	1	0	1	2	2	0	0	2	1	1	1	1	0	2	1	0	0	0	0	1	1	2	1	1	0	1	1
283	1	0	0	0	0	0	1	1	2	2	0	0	1	1	0	0	2	0	2	2	2	1	1	1	1	2	1	1	1	1	0	2	1	1	0	1	2	0	0	1	0	0	0	0	0	1	0	0	1
284	1	0	0	0	0	0	2	0	0	0	1	1	1	0	0	0	1	0	1	1	2	1	0	0	0	0	2	0	0	2	1	0	1	1	0	2	1	0	0	0	0	0	0	2	1	0	0	0	0
285	1	0	0	0	0	0	0	0	1	1	0	0	0	0	0	0	2	0	1	1	1	1	1	1	1	1	2	0	0	2	1	1	2	1	0	2	1	0	0	0	0	0	0	2	0	2	0	0	0
286	0	0	0	0	0	0	0	0	1	0	0	1	2	0	0	0	1	1	1	1	2	0	1	0	0	1	1	0	0	2	0	0	0	2	2	2	2	0	0	0	0	0	0	2	1	0	0	0	2
287	1	0	0	0	0	0	1	1	2	2	0	0	1	1	0	0	2	1	1	1	1	0	0	0	0	0	2	0	0	2	0	0	1	2	1	2	0	0	0	1	0	0	0	2	0	0	0	0	0
288	1	0	0	0	0	0	2	0	0	0	1	0	1	1	0	0	1	1	1	1	1	2	1	1	1	1	1	0	1	2	1	1	1	0	0	0	2	0	0	2	0	1	2	2	1	0	0	0	1
289	1	0	0	0	0	0	1	1	2	2	0	0	2	2	0	1	0	1	1	1	1	0	2	0	0	0	1	0	1	2	0	1	2	0	0	2	2	0	0	0	0	1	1	1	1	2	0	0	0
290	1	0	0	0	1	1	1	0	1	1	0	1	1	0	0	0	0	1	0	0	0	1	0	0	0	1	2	0	0	2	1	2	1	1	0	2	0	1	0	0	0	0	0	1	0	1	0	0	1
291	1	0	0	0	0	0	2	0	1	1	0	0	1	0	0	0	2	0	2	2	2	0	0	0	0	1	1	0	0	2	1	0	2	1	1	2	2	0	0	0	0	1	1	1	1	0	0	0	0
292	1	0	0	0	0	0	2	0	0	0	0	1	1	0	0	0	2	1	2	1	2	0	0	0	0	2	1	1	2	2	1	1	1	1	1	1	1	0	0	1	0	0	0	1	0	0	0	0	1
293	1	1	1	0	0	0	1	0	1	1	1	1	2	1	0	0	2	1	1	1	2	0	1	0	0	1	2	0	0	2	1	0	1	2	2	2	1	0	0	2	0	1	1	1	1	2	0	0	2
294	1	0	1	0	0	0	1	0	1	0	0	0	0	0	0	0	1	1	1	1	2	1	0	0	0	1	0	0	1	1	0	1	0	2	0	2	1	0	0	1	0	0	0	1	0	0	0	0	1
295	0	0	0	0	0	0	1	1	2	2	0	2	2	1	0	0	0	0	2	2	2	1	0	0	0	0	1	0	1	2	0	1	1	2	1	2	0	1	0	0	0	0	0	2	0	0	1	0	2
296	0	0	0	0	0	0	1	0	2	2	0	0	0	0	0	0	2	1	1	1	2	0	0	0	0	1	0	0	1	2	0	0	2	2	0	2	1	0	0	0	0	0	0	1	0	0	0	0	1
297	1	0	0	0	0	0	1	1	2	1	0	0	0	0	0	0	2	1	1	1	2	1	1	1	1	0	2	0	0	2	1	0	0	2	1	2	2	0	0	2	0	2	2	2	2	1	0	0	0
298	1	0	0	0	0	0	1	1	2	1	0	0	0	0	0	0	1	1	1	1	2	0	0	0	1	2	1	0	1	2	0	0	1	1	0	1	2	0	0	1	0	0	0	2	0	1	0	0	1
299	1	0	0	0	0	0	1	0	1	1	1	0	2	1	1	1	2	1	2	1	2	1	1	0	0	0	2	0	0	2	0	0	1	1	0	1	1	0	0	0	0	0	0	0	0	1	0	0	1
300	1	1	0	0	0	0	1	1	2	2	0	0	1	1	0	0	0	0	1	1	2	1	0	0	1	0	2	0	0	2	1	1	1	1	0	2	1	1	1	0	0	0	0	1	0	0	0	0	0
301	1	0	0	0	0	0	2	0	0	0	1	0	0	0	0	0	2	1	1	1	1	1	0	0	0	1	2	0	0	2	1	0	0	1	1	2	1	0	0	1	0	0	0	2	0	1	0	0	1
302	1	0	0	0	0	0	0	0	2	1	0	1	1	1	0	0	1	0	2	2	2	0	0	0	0	1	2	1	1	2	0	2	2	0	0	1	1	1	1	0	0	0	0	1	0	1	0	0	0
303	1	0	0	0	0	0	1	1	2	2	0	0	1	1	0	0	1	1	1	1	1	0	0	0	0	1	2	1	1	1	0	1	1	2	2	2	1	1	1	0	0	1	1	1	2	0	0	0	2
304	1	0	0	0	0	0	0	0	2	1	0	0	1	1	0	0	1	0	2	2	2	0	0	0	1	2	1	0	1	2	1	1	2	0	0	1	2	0	0	1	0	0	0	2	1	1	0	0	1
305	1	1	0	0	0	0	0	0	2	1	1	0	0	0	0	0	1	2	0	0	0	1	1	1	1	1	0	0	0	1	0	0	1	1	0	2	1	0	0	2	1	0	1	2	2	0	1	0	1
306	1	0	0	0	0	0	0	0	2	1	1	1	2	1	0	0	1	0	1	2	2	0	1	1	2	2	2	1	1	2	1	0	1	2	1	2	2	0	0	1	0	0	0	2	0	0	0	0	0
307	1	0	0	0	0	0	0	0	2	2	0	1	2	0	0	0	1	1	1	1	1	0	0	0	0	2	2	0	0	2	1	2	1	1	0	1	1	0	0	2	0	0	0	2	0	0	1	0	1
308	1	1	1	0	0	0	2	0	2	2	0	1	1	0	0	1	1	1	1	1	1	0	0	0	0	2	2	0	0	2	0	0	2	2	0	2	2	0	0	1	0	0	0	1	0	1	0	0	0
309	1	0	0	0	1	1	2	0	0	0	0	0	1	1	0	0	1	0	2	2	2	1	1	1	1	1	1	1	1	2	1	0	0	2	1	2	1	0	0	1	0	0	0	1	0	0	0	1	1
310	1	0	0	0	0	0	0	0	2	2	0	1	2	1	0	0	1	2	0	0	1	0	1	0	0	1	2	0	0	1	0	1	2	0	0	1	2	0	0	0	0	0	1	2	1	0	1	0	1
311	1	0	1	0	1	1	2	0	0	0	1	1	1	0	0	0	1	0	1	1	1	1	2	1	1	0	2	0	0	2	1	1	0	2	0	2	1	0	0	1	0	1	0	0	1	0	1	0	1
312	0	0	0	0	1	1	0	0	2	2	0	0	1	0	0	0	2	0	1	1	1	1	0	0	0	1	2	1	1	2	0	1	1	0	0	1	2	0	0	0	0	0	0	1	0	0	0	0	0
313	1	0	0	0	0	0	0	0	2	1	0	0	1	1	0	0	1	1	2	2	2	0	0	0	1	0	2	0	0	2	0	1	2	1	0	2	2	0	0	0	0	0	0	2	0	1	0	0	1
314	1	0	0	0	0	0	1	0	1	1	1	0	1	1	0	0	2	1	1	1	1	0	0	0	0	1	1	0	0	2	1	0	1	1	1	1	1	0	0	1	0	1	1	2	1	0	0	0	2
315	1	0	0	0	0	0	2	1	1	1	1	1	1	0	0	0	1	0	2	2	2	2	0	0	0	0	2	1	1	2	1	0	1	2	1	2	2	0	0	1	0	0	1	2	1	0	1	1	2
316	1	0	1	0	0	0	0	0	2	2	0	0	0	0	0	0	1	1	1	1	2	0	0	0	1	2	2	1	1	2	2	0	1	2	0	2	2	0	0	0	0	0	0	0	0	1	0	0	0
317	1	0	0	0	1	1	1	0	1	1	1	2	2	0	0	0	2	1	1	1	2	0	0	0	0	1	2	1	1	2	2	1	1	0	0	1	1	1	1	0	0	0	0	2	1	0	0	1	2
318	1	0	1	1	0	1	1	0	2	2	0	0	0	0	0	0	1	0	2	0	2	0	0	0	0	0	2	0	0	2	0	1	1	1	0	2	2	0	0	2	1	0	0	1	0	0	0	0	1
319	1	0	0	0	0	0	2	0	1	0	0	0	0	0	0	0	1	1	1	1	2	0	1	0	0	1	2	0	0	2	1	1	2	0	0	2	1	0	0	0	1	1	1	1	1	0	0	0	0
320	1	0	0	0	0	0	0	0	2	2	0	0	0	0	0	0	1	0	2	2	2	1	0	0	0	0	0	0	0	1	0	1	2	0	0	1	1	0	0	0	0	1	0	1	1	1	0	1	1
321	1	0	0	0	1	1	0	0	2	1	0	1	1	1	0	0	0	1	0	0	2	0	1	0	0	0	1	0	1	2	0	0	1	1	0	2	1	1	1	0	1	1	1	2	2	1	0	0	1
322	1	0	0	0	1	1	1	0	2	1	1	0	1	1	0	0	1	0	2	1	2	0	0	0	0	2	1	1	1	2	0	0	2	1	0	2	2	0	0	1	0	0	0	2	0	0	1	1	2
323	1	0	0	0	0	0	1	0	2	0	1	0	1	1	0	1	0	1	0	0	0	0	0	0	0	0	1	0	1	2	1	0	2	2	2	2	2	0	0	1	0	0	0	2	0	0	0	0	1
324	1	0	1	0	0	0	0	0	2	2	0	0	0	0	0	0	1	1	1	1	2	1	1	1	1	2	1	0	1	2	0	0	1	0	0	1	1	0	0	0	0	0	0	1	0	1	0	0	0
325	1	0	0	0	0	0	1	0	0	0	0	0	0	0	0	0	1	1	1	1	1	0	0	0	0	1	2	0	0	1	0	2	1	0	0	0	1	0	0	1	0	1	1	1	1	1	0	0	0
326	1	0	0	0	1	1	2	0	0	0	0	1	1	0	0	1	2	1	2	1	2	0	1	0	0	2	1	2	2	2	0	1	1	1	0	2	1	0	0	1	1	1	1	2	1	0	0	0	0
327	1	0	0	0	0	0	0	0	2	1	2	1	2	1	0	0	1	2	0	0	1	0	0	0	1	1	2	0	1	1	0	1	1	0	0	1	2	0	0	0	0	1	0	1	1	1	0	0	1
328	0	0	0	0	0	0	1	1	2	2	0	0	0	0	0	0	1	1	1	1	2	1	1	1	1	1	1	0	0	1	0	1	1	2	0	2	1	0	0	1	0	0	0	2	0	1	0	0	1
329	1	0	0	0	0	0	2	0	0	0	1	0	2	2	0	0	1	2	0	0	1	0	0	0	0	0	2	0	0	2	0	0	2	0	0	2	1	0	0	0	1	1	1	1	1	2	0	0	1
330	1	0	0	0	1	1	0	0	2	1	0	2	2	0	0	0	2	1	1	1	1	0	1	1	1	1	0	0	1	2	0	1	2	0	0	0	1	0	1	1	1	2	2	2	2	1	0	0	0
331	1	0	1	0	0	0	0	0	2	1	1	1	1	0	0	0	1	0	1	2	2	0	0	0	1	0	1	1	1	1	0	0	0	1	1	2	2	0	0	0	0	0	0	2	0	1	0	0	1
332	1	0	0	0	1	1	0	0	2	1	0	0	1	1	0	0	0	0	1	1	2	1	1	1	1	1	2	1	1	2	2	1	1	0	0	1	1	0	0	1	1	0	1	2	0	1	0	1	1
333	1	0	0	0	0	0	2	0	0	0	2	0	2	2	0	1	2	1	2	1	2	0	0	0	1	0	2	0	0	2	1	0	0	1	0	2	2	0	0	0	0	1	1	2	0	1	0	1	1
334	1	0	0	0	0	0	1	1	2	1	0	0	0	0	0	0	1	1	1	1	2	0	0	0	0	2	2	0	0	1	1	0	1	2	0	2	1	0	0	0	0	0	0	2	1	0	0	0	0
335	1	0	1	0	0	0	1	0	2	1	0	0	0	0	0	0	2	0	2	2	2	0	0	0	0	2	1	2	2	1	1	0	1	1	0	2	2	0	0	1	1	1	1	2	1	0	0	1	0
336	1	1	0	0	1	1	0	0	2	2	0	0	1	1	0	0	1	0	2	1	2	1	1	0	1	1	1	0	0	1	1	0	1	1	0	1	1	0	0	1	0	0	1	1	0	1	1	0	1
337	0	0	0	0	0	0	2	0	0	0	2	1	1	0	0	1	1	0	2	2	2	0	0	0	0	1	1	0	0	1	0	2	1	1	0	2	2	0	0	0	0	1	1	1	1	0	1	0	1
338	1	0	0	0	1	1	2	1	1	1	0	0	0	0	0	0	1	2	1	2	2	0	0	0	0	1	1	0	0	1	0	0	1	0	0	2	2	0	0	0	1	1	0	1	0	0	0	0	0
339	1	0	0	0	1	1	2	1	1	1	0	0	0	0	0	0	1	1	1	1	2	0	1	0	0	1	1	0	0	2	1	1	2	2	0	2	2	0	0	1	0	0	0	1	0	0	0	0	0
340	1	0	0	0	0	0	1	0	2	1	1	1	1	0	0	0	0	1	1	1	2	0	0	0	0	1	1	0	0	1	0	1	1	1	1	2	1	1	1	0	0	1	1	1	1	1	0	0	0
341	1	0	0	0	1	1	2	1	1	1	1	0	0	0	0	0	1	0	1	1	1	0	1	1	1	0	0	1	0	0	1	1	2	1	0	2	1	0	0	2	1	0	0	1	0	1	0	1	1
342	1	0	0	0	0	0	1	0	2	1	1	0	0	0	0	0	2	0	2	2	2	0	0	0	0	2	2	0	0	2	0	0	2	0	0	1	0	0	0	2	1	0	1	1	1	1	0	0	1
343	1	0	0	0	0	0	1	0	2	0	1	1	1	0	0	0	2	2	0	0	1	0	0	0	0	1	2	0	0	2	1	1	2	0	0	1	0	0	0	0	0	0	0	2	0	1	0	0	1
344	0	0	0	0	0	0	1	0	1	0	0	0	0	0	0	0	1	2	0	0	0	0	0	0	0	1	1	0	1	2	0	1	2	1	0	2	2	0	0	0	0	0	0	1	0	0	0	0	1
345	1	0	0	0	1	1	2	0	1	0	1	0	1	1	0	0	1	1	1	1	1	1	0	0	0	1	2	1	1	2	1	0	2	2	2	2	1	0	0	1	0	0	0	0	0	1	0	0	1
346	1	1	0	0	1	1	2	0	1	0	0	0	0	0	0	0	1	0	1	2	2	0	0	0	0	2	1	1	1	1	0	0	0	2	0	1	0	0	0	1	0	1	0	1	0	1	0	0	0
347	1	0	0	0	0	0	1	1	2	1	0	0	1	1	0	1	1	2	0	0	1	0	0	0	0	1	2	0	0	2	0	0	0	2	0	2	0	0	0	0	0	0	0	0	0	1	0	0	0
348	1	0	0	0	0	0	2	0	1	0	2	0	0	0	0	0	1	2	0	0	1	0	0	0	0	2	1	0	1	2	1	0	2	2	2	2	1	0	0	1	0	0	0	2	0	0	0	0	0
349	1	0	0	0	0	0	0	0	2	2	0	0	2	2	0	0	0	2	1	1	1	0	1	0	0	1	1	0	0	1	0	0	2	1	1	1	1	1	1	0	0	0	0	1	0	1	0	0	2
350	1	0	0	0	0	0	0	0	2	2	0	1	1	0	0	0	0	1	0	0	0	0	0	0	2	1	2	0	0	2	0	0	2	1	1	2	1	0	1	0	1	0	1	1	1	0	0	0	2
351	1	1	0	0	1	1	2	0	1	1	0	0	1	1	0	0	1	1	0	0	0	0	0	0	0	2	2	0	0	2	1	1	2	0	0	0	0	0	0	2	0	1	1	2	1	0	1	0	1
352	0	0	1	0	0	0	2	0	2	2	0	0	0	0	0	0	0	2	1	2	2	1	1	1	1	1	2	2	1	2	1	2	2	0	0	1	2	0	0	0	0	0	0	2	0	2	0	0	1
353	1	0	0	0	0	0	2	0	0	0	1	0	1	1	0	0	2	2	1	1	1	0	0	0	1	1	2	0	0	2	1	1	1	1	0	2	2	0	0	0	0	1	1	2	2	1	0	0	0
354	1	0	0	0	0	0	1	1	2	1	0	0	1	0	0	0	1	1	1	1	2	0	0	0	0	0	0	1	1	1	0	0	0	2	2	2	0	0	0	2	0	2	2	2	2	1	0	0	0
355	1	0	0	0	0	0	1	0	2	2	0	0	1	1	0	0	0	2	0	0	0	0	0	0	0	1	1	0	0	2	0	1	1	2	2	2	2	0	0	1	0	1	1	1	2	0	0	0	1
356	1	0	0	0	0	0	1	0	2	1	0	0	1	1	0	0	1	0	2	2	2	1	0	0	0	1	2	0	0	2	0	0	2	2	0	2	1	0	0	2	0	0	0	1	0	0	0	0	1
357	1	0	0	0	0	0	2	0	1	1	0	0	2	2	0	0	0	2	0	0	0	0	0	0	1	1	2	1	1	2	2	0	1	1	0	2	1	0	0	2	0	0	0	2	0	0	0	0	1
358	1	0	0	0	1	1	2	0	1	1	1	0	0	0	0	0	1	1	1	1	2	0	0	0	2	1	2	0	0	2	2	1	1	1	0	1	2	0	0	0	0	1	0	0	1	0	0	0	2
359	1	0	0	0	0	0	2	0	1	0	0	0	0	0	0	0	2	1	1	1	2	0	0	0	1	0	2	0	0	2	0	1	1	1	0	2	1	0	0	2	0	0	1	2	1	0	0	2	2
360	1	0	0	0	0	0	1	0	2	0	1	1	1	0	0	1	1	0	1	2	2	1	0	0	0	1	0	0	0	1	0	0	1	1	0	2	1	0	0	2	0	0	0	2	0	1	0	0	2
361	1	0	0	0	0	0	1	0	1	1	0	0	1	1	0	0	1	0	2	2	2	1	0	0	1	1	2	1	1	2	0	1	1	2	0	2	2	0	0	0	0	0	0	1	0	0	0	0	1
362	1	0	0	0	0	0	0	0	2	2	0	1	1	0	0	0	1	1	1	1	1	0	1	1	1	1	2	0	0	1	0	0	1	0	0	1	0	0	0	2	0	0	2	2	0	0	0	0	0
363	1	0	1	0	0	0	0	0	2	0	1	0	0	0	0	0	0	0	2	2	2	0	0	0	0	1	0	0	1	2	0	0	1	1	0	2	0	0	0	1	0	0	0	2	0	1	1	1	1
364	1	0	0	0	0	0	1	0	0	0	1	1	1	0	0	0	2	1	1	1	2	1	0	0	0	1	2	0	0	2	1	1	2	0	0	2	1	0	0	0	0	0	2	2	0	0	0	0	1
365	1	0	0	0	0	0	0	0	2	1	1	1	2	2	0	0	1	0	2	2	2	0	1	0	0	2	2	0	0	2	0	0	2	1	0	2	1	0	0	0	0	1	1	2	0	0	0	1	1
366	1	0	1	0	1	1	1	1	2	2	0	0	0	0	0	0	1	1	1	1	1	0	0	0	0	0	1	0	0	1	0	2	2	0	0	0	0	1	1	1	0	1	0	0	2	0	0	0	0
367	1	0	0	0	0	0	1	0	1	0	1	0	1	1	0	1	1	2	0	0	1	0	0	0	0	0	2	0	0	2	1	1	1	2	0	2	2	0	0	0	0	1	1	2	0	1	0	0	1
368	1	0	0	0	1	1	1	0	1	1	0	1	1	1	0	0	0	2	1	2	2	0	0	0	1	0	2	0	0	2	1	0	1	1	0	2	2	0	0	0	0	1	2	2	0	1	0	0	0
369	1	0	0	0	1	1	0	0	2	0	1	0	0	0	0	0	0	1	1	1	1	0	2	0	0	0	2	0	0	2	1	2	1	1	0	0	1	0	0	0	0	0	1	2	1	0	1	0	1
370	1	0	0	0	0	0	1	1	2	1	0	0	0	0	0	0	1	1	1	1	1	1	0	0	0	2	2	0	0	1	0	0	1	1	1	2	1	0	0	0	0	0	0	2	0	1	0	0	0
371	1	0	0	0	0	0	0	0	2	2	0	1	2	2	0	0	1	0	1	2	2	0	0	0	0	2	1	0	0	1	0	2	2	0	0	1	1	0	0	0	0	0	0	1	0	1	0	1	2
372	1	0	0	0	0	0	1	0	0	0	1	1	1	1	0	0	1	0	2	2	2	0	0	0	0	1	1	0	0	2	1	1	2	2	1	2	2	0	0	0	0	0	0	2	0	1	1	0	1
373	1	0	0	0	0	0	0	0	1	1	1	0	0	0	0	0	2	0	2	2	2	0	1	0	1	1	1	2	2	1	1	1	2	1	0	2	1	0	0	0	0	0	0	1	1	1	0	0	2
374	1	0	1	1	0	1	1	0	1	1	0	0	1	0	0	0	0	1	1	1	1	1	0	0	0	1	1	0	0	1	0	1	1	2	0	2	1	0	0	1	0	1	1	1	1	1	0	0	0
375	1	0	0	0	0	0	0	0	1	1	1	0	0	0	0	0	1	0	2	1	2	0	1	0	0	2	1	0	1	2	0	0	0	2	0	2	1	0	0	1	0	1	1	2	1	1	0	2	2
376	1	0	0	0	0	0	0	0	2	2	0	0	1	1	0	0	1	1	1	1	2	1	1	1	1	1	2	1	1	2	0	0	2	1	0	2	1	0	0	2	0	1	1	1	1	1	0	1	1
377	1	0	0	0	0	0	1	0	1	0	0	1	1	2	0	0	1	1	2	2	2	1	0	0	0	0	2	0	0	2	1	1	2	0	0	1	1	1	1	0	0	0	0	1	0	1	0	0	1
378	1	0	0	0	0	0	2	0	2	1	1	0	1	1	0	1	2	0	2	2	2	0	0	0	1	1	1	1	2	2	1	2	2	2	1	2	1	0	0	0	0	0	0	2	0	1	0	0	2
379	0	0	0	0	0	0	1	0	1	1	1	0	1	1	0	0	1	1	1	1	1	0	0	0	0	1	2	0	1	2	0	0	1	2	0	2	2	1	1	0	0	0	1	1	1	1	0	0	0
380	1	0	0	0	0	0	0	0	2	0	1	1	1	0	0	0	1	1	1	1	1	0	0	0	1	0	1	0	0	1	0	1	1	0	0	1	2	0	0	2	0	1	1	1	1	1	1	0	1
381	1	0	0	0	1	1	2	1	1	1	0	0	0	0	0	0	1	2	0	0	1	1	0	0	0	1	1	1	1	1	0	0	1	2	0	2	2	0	0	1	0	1	0	1	1	1	1	0	1
382	1	0	0	0	0	0	1	0	2	2	0	0	1	0	0	0	0	1	1	1	1	0	0	0	0	2	2	0	0	2	0	0	2	1	1	1	1	0	0	0	0	0	1	1	0	2	0	0	1
383	1	1	0	0	0	0	2	0	1	1	0	0	1	1	0	0	1	2	0	0	1	1	0	0	0	1	2	0	0	1	0	0	1	1	0	2	1	0	0	1	0	0	0	2	0	0	0	0	0
384	1	0	1	0	0	0	1	0	1	1	0	0	0	0	0	0	2	2	1	1	1	0	0	0	0	1	1	0	1	2	0	0	2	1	0	1	2	0	0	0	0	0	0	0	0	0	0	0	1
385	1	0	0	0	0	0	2	0	0	0	0	0	1	1	0	0	1	0	2	2	2	1	0	0	0	0	2	0	0	2	0	0	1	2	0	1	1	0	0	1	0	1	1	2	1	0	0	1	1
386	1	0	0	0	2	2	1	1	2	1	0	2	2	1	0	0	1	1	1	1	1	1	1	0	0	0	2	1	1	2	0	0	2	1	0	1	1	0	0	0	0	0	0	1	1	0	0	0	1
387	0	0	1	0	0	0	1	0	1	1	0	2	2	1	0	1	2	1	1	1	2	0	0	0	0	2	1	0	1	2	1	0	2	1	0	2	0	0	0	1	1	0	0	1	1	1	0	0	0
388	1	0	0	0	0	0	1	0	1	1	1	0	0	0	0	0	1	1	1	1	2	0	1	0	0	1	2	0	0	1	0	0	0	2	0	2	2	0	0	1	0	1	1	2	1	0	0	0	1
389	0	0	0	0	0	0	2	0	1	1	0	0	0	0	0	0	1	1	1	0	1	0	0	0	1	1	1	1	1	2	1	0	0	2	1	2	0	0	0	1	1	1	0	1	1	2	0	0	0
390	1	0	0	0	0	0	2	0	1	1	1	0	1	1	0	0	0	1	0	0	2	1	0	0	0	0	1	0	2	2	0	1	2	2	1	2	1	0	0	1	0	1	1	2	1	0	0	0	0
391	1	0	0	0	2	2	1	1	2	2	0	0	0	0	0	0	2	2	0	0	1	0	1	0	0	1	1	0	0	2	0	1	0	1	0	1	1	0	0	0	0	1	1	1	1	0	0	0	0
392	0	0	1	0	1	1	2	0	1	1	0	2	2	1	0	1	1	1	1	1	2	1	0	0	0	0	2	1	1	2	0	1	1	1	0	2	0	0	0	2	0	0	1	2	2	0	1	0	1
393	1	0	0	0	1	1	1	0	1	1	1	0	0	0	0	0	0	0	1	2	2	0	0	0	0	1	2	1	1	2	1	0	1	1	0	2	0	0	0	0	0	1	2	2	0	1	0	1	1
394	1	0	0	0	0	0	1	0	1	1	0	0	0	0	0	0	0	1	1	1	1	1	0	0	0	0	1	1	1	1	1	0	2	1	0	2	0	0	0	1	0	0	0	0	0	0	0	0	2
395	1	0	0	0	2	2	1	1	2	2	0	0	0	0	0	0	1	0	2	2	2	0	0	0	0	0	2	0	1	2	1	0	1	1	0	1	2	0	0	0	0	0	0	1	0	0	0	0	2
396	1	0	0	0	0	0	2	1	1	1	0	0	0	0	0	0	1	1	1	1	2	0	0	0	0	1	2	0	0	2	2	0	2	1	0	1	1	0	0	1	0	0	0	1	0	1	0	0	1
397	1	0	0	0	1	1	0	0	1	0	0	0	1	1	0	0	0	0	1	1	1	0	0	0	0	2	1	1	0	1	2	1	1	0	0	1	2	0	0	1	0	1	0	1	1	0	0	0	1
398	1	0	1	0	0	0	1	1	2	1	0	0	0	0	0	0	2	1	1	1	1	0	0	0	1	0	2	0	0	2	1	0	1	1	0	1	1	1	1	0	0	0	2	2	0	0	0	0	0
399	1	0	0	0	0	0	1	0	1	0	1	0	1	1	0	0	0	1	0	0	2	0	1	0	0	1	2	0	0	1	0	1	2	0	0	1	2	0	0	1	0	0	0	0	0	1	0	0	1
400	1	0	0	0	0	0	2	1	1	1	1	0	1	0	0	1	1	0	2	2	2	0	0	0	0	1	1	1	1	2	1	1	2	1	0	2	1	0	0	1	0	0	1	2	1	0	0	0	1
401	1	0	0	0	0	0	0	0	2	2	0	0	1	1	0	0	1	1	1	1	2	0	0	0	1	0	1	0	0	2	0	1	1	1	0	2	0	0	0	2	1	1	1	1	1	1	0	0	0
402	1	0	0	0	0	0	1	0	1	1	0	0	1	0	1	1	1	2	0	0	0	1	0	0	0	2	2	0	0	2	1	0	0	2	1	2	2	0	0	0	0	0	1	2	1	0	0	0	0
403	1	0	0	0	0	0	1	0	1	1	1	1	1	0	0	1	1	0	1	1	1	0	0	0	0	1	2	1	1	2	1	1	2	0	0	0	1	0	0	0	1	0	0	2	0	1	1	0	1
404	1	0	0	0	0	0	1	1	2	2	0	0	1	1	0	0	1	0	1	1	1	0	1	0	1	2	1	0	1	2	0	0	2	1	0	2	1	0	0	0	0	0	1	2	0	0	0	0	1
405	1	0	0	0	1	1	0	0	1	1	1	0	0	0	0	0	2	1	1	1	2	1	1	0	1	0	1	0	1	2	1	2	1	2	1	2	0	0	0	1	1	0	0	0	0	1	0	0	0
406	1	0	0	0	0	0	2	0	1	1	0	1	1	0	0	0	2	0	2	2	2	0	0	0	1	2	2	1	1	2	0	1	2	0	0	1	2	0	0	0	1	0	0	1	0	0	0	0	0
407	1	0	0	0	1	1	2	1	1	1	1	1	1	0	0	0	2	0	1	1	1	0	0	0	0	0	2	0	0	2	1	1	1	1	0	2	1	0	0	1	0	1	0	1	0	0	0	0	0
408	1	0	0	0	0	0	2	0	0	0	2	0	1	1	0	0	1	1	1	1	1	0	0	0	0	1	2	1	1	2	2	0	0	1	0	2	1	0	0	1	1	0	1	2	1	0	0	0	0
409	1	0	0	0	0	0	1	0	1	0	0	2	2	1	0	0	1	2	0	0	0	1	1	1	0	0	1	1	1	2	0	1	2	2	1	2	1	1	1	0	1	0	0	2	0	1	0	0	2
410	1	0	0	0	1	1	1	1	2	2	0	0	1	1	0	0	1	1	1	1	1	1	0	0	1	0	0	1	0	0	1	1	1	1	0	2	2	0	0	0	0	0	0	0	0	1	0	0	0
411	1	0	0	0	1	1	1	0	1	0	0	1	1	0	0	0	1	1	1	1	1	0	0	0	1	1	1	0	1	2	0	1	2	0	0	2	2	0	0	1	1	1	1	2	0	1	0	0	0
412	1	1	0	0	0	0	2	0	0	0	1	0	1	1	0	0	1	0	2	1	2	0	0	0	0	1	0	2	2	0	0	1	2	2	0	2	2	0	0	0	0	0	1	2	2	0	0	0	1
413	1	0	0	0	0	0	0	0	2	1	0	0	0	0	0	0	2	0	2	2	2	0	0	0	1	0	1	1	1	2	0	1	2	0	0	1	1	0	0	0	0	1	1	2	1	1	0	0	1
414	0	0	0	0	1	1	1	0	1	1	0	0	1	1	0	0	1	2	1	1	1	1	0	0	0	0	1	0	1	2	0	0	0	2	0	2	2	0	1	0	1	1	1	2	1	0	0	0	0
415	1	0	0	0	0	0	1	0	1	1	1	0	1	1	0	0	1	1	1	1	2	1	0	0	0	0	0	0	1	2	0	0	0	2	0	2	1	0	0	0	0	0	0	2	0	2	0	0	1
416	1	0	0	0	0	0	1	1	2	2	0	0	0	0	0	0	1	1	1	1	1	0	0	0	1	0	1	0	1	2	0	1	1	1	0	2	2	0	0	1	0	0	0	0	0	0	0	0	2
417	1	0	0	0	0	0	1	0	1	1	1	0	0	0	0	0	1	1	1	1	1	0	0	0	1	1	1	0	1	2	0	0	1	2	0	1	1	0	0	0	0	1	1	1	1	2	0	0	1
418	1	0	0	0	0	0	1	0	0	0	2	1	2	1	0	1	1	1	1	1	1	1	0	0	0	2	2	0	0	1	0	0	0	1	1	2	1	0	0	1	0	0	0	1	0	0	1	0	1
419	1	0	1	0	0	0	0	0	2	2	0	0	0	0	0	0	2	0	1	1	1	0	1	0	0	0	0	1	2	2	1	1	2	1	1	1	1	1	1	0	0	0	0	2	0	0	0	0	0
420	1	0	0	0	0	0	0	0	2	1	1	0	1	0	1	1	1	2	0	0	1	0	0	0	0	2	2	0	0	2	1	0	2	1	0	2	1	1	1	0	0	0	0	2	0	2	0	1	1
421	1	0	0	0	0	0	1	0	1	1	0	0	0	0	0	0	2	0	2	2	2	0	0	0	0	1	2	1	1	1	0	1	1	2	2	2	1	0	0	2	0	0	0	2	0	1	0	0	0
422	1	0	0	0	0	0	2	0	0	0	0	0	0	0	0	0	0	1	1	1	1	0	1	0	0	0	2	0	0	2	0	0	1	0	0	1	2	0	0	1	0	0	0	2	0	0	0	0	1
423	1	1	0	0	0	0	2	0	1	1	0	1	2	1	0	0	1	1	1	1	1	1	1	0	0	0	1	0	2	2	0	0	2	2	0	2	0	0	0	1	0	0	0	1	0	1	0	0	0
424	1	0	0	0	0	0	0	0	2	2	0	0	1	1	0	0	2	2	1	1	1	1	0	0	0	0	2	0	0	2	0	1	1	1	0	1	2	0	0	0	0	0	0	2	0	0	0	0	1
425	1	1	1	0	0	0	0	0	1	0	0	1	1	0	0	0	1	1	1	1	2	0	1	0	0	1	2	0	0	2	0	1	1	2	0	2	1	0	0	1	0	1	1	1	1	0	0	0	1
426	1	0	0	0	0	0	1	0	0	0	1	0	1	1	0	0	1	0	2	2	2	0	0	0	0	1	0	0	0	1	0	0	2	1	0	2	0	0	0	1	1	0	0	2	0	0	0	0	0
427	0	0	0	0	1	1	1	0	2	1	1	2	2	0	0	0	1	0	2	2	2	2	0	0	0	0	2	0	1	2	0	0	0	0	0	1	1	0	0	0	1	0	0	1	0	0	0	0	0
428	1	0	0	0	0	0	1	0	1	1	0	0	0	0	0	0	0	1	1	1	1	1	1	1	1	1	2	0	0	2	0	1	2	1	0	2	1	0	0	0	1	0	1	2	1	0	0	0	0
429	1	0	0	0	0	0	2	0	0	0	0	1	1	1	0	0	2	0	2	2	2	0	1	0	0	1	1	1	2	2	0	0	0	1	0	2	1	1	1	0	0	0	0	1	0	0	0	1	1
430	1	0	1	0	0	0	1	1	2	1	0	0	0	0	0	0	2	1	1	2	2	0	0	0	0	2	1	0	1	2	0	0	0	2	1	1	1	0	0	0	0	0	0	2	0	1	0	0	1
431	1	0	0	0	0	0	2	1	1	1	0	1	0	0	0	0	2	1	2	2	1	0	0	0	0	1	2	0	0	2	0	1	2	2	1	2	1	0	0	2	0	0	1	2	1	0	1	0	2
432	1	0	0	0	1	1	1	0	2	1	1	0	0	0	0	0	0	1	1	1	1	0	0	0	0	0	2	0	1	2	1	2	1	2	1	2	1	0	0	0	0	0	0	2	0	1	0	0	0
433	1	0	0	0	0	0	1	0	1	0	0	0	1	1	0	0	1	1	1	1	2	0	0	0	0	2	1	1	1	2	0	0	1	2	1	2	0	0	0	0	0	1	0	1	1	1	0	0	1
434	1	0	0	0	0	0	1	0	1	1	0	1	2	1	0	1	0	2	0	0	1	0	0	0	1	1	0	2	2	2	1	1	2	2	0	2	2	0	0	0	0	0	0	1	0	1	0	0	2
435	1	0	0	0	0	0	0	0	1	1	0	1	1	1	0	0	1	2	0	0	1	0	0	0	0	2	0	1	2	1	0	0	1	2	0	2	2	0	0	1	0	0	1	2	1	0	1	1	2
436	1	0	0	0	0	0	1	0	2	0	0	0	1	1	0	0	2	2	0	0	0	1	0	0	0	0	1	0	1	2	0	1	1	2	0	2	2	0	0	0	0	0	0	2	0	1	0	2	2
437	1	0	0	0	0	0	1	0	2	0	1	0	0	0	0	0	1	1	1	1	1	0	1	1	2	2	1	1	2	2	0	0	0	2	0	1	1	0	0	1	0	2	2	2	1	1	0	0	0
438	1	0	0	0	0	0	0	0	2	2	0	0	0	0	0	0	0	1	0	0	0	0	0	0	0	1	0	0	1	1	0	0	1	2	0	2	1	0	0	2	1	0	1	2	1	0	1	1	2
439	1	0	0	0	1	1	2	1	1	1	0	0	0	0	0	0	1	1	1	1	1	0	0	0	1	0	2	0	0	2	0	2	2	2	1	2	2	0	0	0	0	0	0	0	0	1	0	0	0
440	1	0	0	0	0	1	1	0	1	0	2	1	2	2	0	0	1	0	2	1	2	0	0	0	0	1	1	0	1	2	0	0	2	2	0	2	1	0	0	1	0	0	1	1	1	0	0	0	0
441	1	0	0	0	0	0	0	0	2	2	0	0	1	1	0	0	1	2	0	0	1	0	0	0	0	1	1	0	1	2	1	2	2	2	1	2	2	0	0	1	0	0	0	2	0	1	0	0	1
442	1	0	1	0	0	0	2	1	1	1	0	0	0	0	0	0	0	0	2	2	2	1	0	0	0	0	2	0	0	2	0	1	2	1	0	1	1	0	0	0	0	1	1	2	1	2	1	0	1
443	0	0	0	0	0	0	2	0	1	0	1	0	1	1	0	0	1	0	2	1	2	1	0	0	0	1	1	0	1	2	0	1	2	0	0	1	2	0	0	0	0	1	1	2	1	1	0	0	2
444	1	0	1	0	0	0	2	0	1	1	0	1	1	2	0	0	0	1	1	1	1	1	0	0	0	1	1	1	2	2	1	0	1	0	0	1	1	0	0	1	1	0	0	2	1	0	1	0	2
445	1	0	1	0	0	0	1	0	1	1	0	1	2	2	0	0	0	1	1	1	1	0	0	0	2	1	0	1	1	1	0	0	1	2	0	2	1	0	0	0	0	0	0	1	0	1	0	0	0
446	1	0	1	1	0	1	1	0	2	1	1	0	1	0	0	0	1	0	2	1	2	0	0	0	0	1	2	0	0	2	1	0	2	2	2	2	1	0	0	0	0	0	0	1	0	0	0	0	1
447	1	0	0	0	1	1	1	1	2	2	1	1	1	1	0	0	2	0	2	2	2	0	0	0	0	2	1	1	2	2	1	0	0	1	0	2	1	1	1	0	0	1	1	2	1	0	0	0	1
448	1	0	0	0	0	0	1	1	2	1	0	1	0	0	0	0	2	1	1	1	2	1	1	1	1	1	2	0	0	2	2	1	1	2	0	2	1	0	0	2	0	0	0	2	1	1	0	0	1
449	0	1	0	0	1	1	2	0	1	1	0	0	1	1	0	0	0	0	2	2	1	1	0	0	0	1	2	0	0	2	0	0	1	0	0	0	1	0	0	1	0	0	0	1	0	0	1	1	2
450	1	0	0	0	0	0	0	0	2	2	0	0	0	0	0	0	1	1	1	1	1	0	0	0	0	1	1	1	2	2	1	0	2	1	1	1	1	0	0	0	0	0	0	0	0	1	1	0	1
451	1	1	0	0	0	0	1	0	1	0	0	1	1	1	0	0	2	1	1	1	1	0	1	0	0	1	2	0	0	2	1	1	1	2	1	2	1	1	1	0	0	0	0	2	1	0	0	0	0
452	1	0	0	0	0	0	1	0	1	1	0	0	0	0	0	0	0	0	2	2	2	1	1	1	0	1	1	0	1	2	0	1	1	1	0	2	2	0	0	0	0	1	0	1	1	0	1	0	1
453	1	0	0	0	0	0	1	0	1	0	0	1	1	1	0	0	1	1	1	1	2	0	0	0	0	0	0	1	1	0	0	2	2	2	1	2	2	0	0	1	0	0	0	2	0	1	0	1	1
454	1	0	0	0	0	0	0	0	2	0	1	0	1	0	0	0	1	1	1	1	1	0	0	0	0	2	1	0	0	2	0	1	2	0	0	1	1	0	0	0	0	0	0	1	0	1	1	0	1
455	1	0	0	0	0	0	1	0	1	1	0	1	1	0	0	0	1	1	1	1	1	1	0	0	0	1	1	0	1	2	0	0	1	0	0	1	2	0	0	1	0	0	1	2	1	0	0	1	2
456	1	0	0	0	0	0	0	0	2	2	0	2	2	1	0	0	2	0	2	1	2	1	2	1	1	1	0	1	2	1	0	0	1	2	0	2	2	0	0	0	0	0	1	1	1	1	1	1	2
457	1	0	0	0	0	0	2	0	0	0	1	1	2	1	0	1	1	2	0	0	1	0	1	0	0	1	1	0	1	2	0	0	2	1	1	1	1	0	0	0	0	0	0	2	1	1	0	1	2
458	0	0	1	1	1	2	2	0	0	0	2	0	0	0	0	0	0	0	2	2	2	0	0	0	0	0	1	1	1	1	0	1	2	0	0	2	2	0	0	0	1	2	2	2	1	1	0	0	0
459	1	0	0	0	0	0	1	1	2	2	0	1	2	1	0	0	1	2	0	0	0	1	0	0	0	2	2	0	0	2	1	2	2	0	0	0	1	0	0	1	0	1	1	1	2	0	0	0	1
460	1	0	0	0	2	2	1	0	0	0	1	1	1	0	0	0	1	1	1	1	1	1	0	0	0	2	0	1	1	1	0	0	0	2	1	1	1	0	0	0	0	0	0	2	0	1	0	0	0
461	0	0	0	0	0	0	0	0	2	2	0	0	1	0	0	0	1	1	1	1	2	0	0	0	0	0	1	1	1	2	0	0	1	0	0	1	1	0	0	1	0	0	0	1	0	1	0	0	1
462	1	0	1	0	1	1	1	0	1	1	1	2	2	2	0	0	2	2	0	0	1	0	0	0	0	2	2	0	0	1	1	1	2	2	1	2	1	0	0	1	0	0	0	1	0	0	0	1	2
463	1	0	0	0	0	0	1	1	2	1	0	0	1	1	0	0	2	0	2	1	2	0	1	0	1	1	2	0	0	1	0	1	2	1	0	2	1	0	0	0	0	0	1	2	1	0	2	0	2
464	0	0	0	0	0	0	2	0	1	1	1	0	2	2	0	0	0	1	1	1	1	1	0	0	0	1	2	0	0	2	0	1	1	1	1	2	1	0	0	1	0	1	0	1	1	1	0	0	1
465	1	0	0	0	0	0	1	0	1	1	1	0	1	1	0	0	1	1	1	1	1	0	1	0	0	1	2	1	1	2	0	1	2	1	1	2	2	0	0	0	0	0	1	2	0	0	0	0	1
466	1	0	0	0	0	1	1	0	1	0	0	0	0	0	0	0	0	2	0	0	1	0	0	0	0	1	2	0	0	2	0	1	1	0	0	1	2	0	0	0	0	1	1	1	2	0	0	0	1
467	1	0	0	0	0	0	2	0	1	1	0	0	0	0	0	0	0	2	0	1	2	1	1	1	0	0	2	0	0	2	2	0	1	2	0	1	1	0	0	0	0	1	1	2	0	0	0	1	1
468	1	0	0	0	0	0	1	0	1	0	0	0	0	0	0	0	2	2	1	1	2	1	0	0	0	1	1	0	2	2	0	1	1	2	1	2	1	0	0	1	0	0	0	2	0	2	0	0	1
469	1	0	0	0	1	1	2	0	0	0	1	0	1	1	0	0	1	1	1	1	1	0	0	0	0	1	2	1	1	2	0	1	2	1	0	2	1	0	0	0	0	1	1	2	1	1	0	0	1
470	1	0	1	0	0	0	1	0	1	1	1	0	1	1	0	0	1	0	1	1	1	0	1	0	0	1	2	0	0	2	0	0	1	2	0	2	1	0	0	0	0	0	0	2	0	1	0	0	1
471	0	0	0	0	0	0	2	0	0	0	0	0	1	1	0	0	1	1	0	0	0	1	1	1	1	1	0	0	1	2	0	1	1	1	0	2	1	0	0	2	1	0	0	2	0	0	0	0	1
472	1	0	0	0	0	0	1	1	2	2	0	1	1	0	0	0	1	2	0	0	0	1	0	0	0	0	1	0	1	2	0	1	0	1	0	2	1	0	0	0	0	0	0	1	0	0	1	0	2
473	0	0	0	0	1	1	0	0	2	2	0	0	1	1	0	0	2	1	2	2	1	0	0	0	0	1	1	0	0	1	0	0	1	1	0	2	1	0	0	2	0	2	1	2	1	0	0	0	1
474	0	0	0	0	1	1	1	0	0	0	1	0	0	0	0	0	0	1	1	1	2	0	0	0	1	2	1	1	1	0	0	0	1	1	0	2	2	0	0	1	0	0	0	1	0	0	1	0	2
475	1	0	1	0	0	0	1	0	1	1	0	0	1	1	0	0	0	1	1	1	1	0	1	0	0	1	1	1	1	2	0	1	0	1	0	2	1	1	1	0	0	0	0	0	0	0	0	0	0
476	1	0	0	0	1	1	2	1	1	1	1	1	1	0	0	0	1	1	1	0	1	0	0	0	0	1	1	0	0	1	0	1	2	2	1	2	0	1	1	0	0	0	0	1	0	0	0	0	1
477	1	0	0	0	0	0	1	0	1	1	0	0	1	1	0	0	1	0	2	2	2	1	1	1	1	1	0	1	0	0	1	0	2	2	0	1	2	0	0	0	0	1	1	2	1	0	1	0	1
478	1	0	0	0	0	0	2	1	1	1	1	0	0	0	0	0	2	0	2	2	2	0	0	0	0	1	2	0	0	2	0	2	2	0	0	1	1	1	1	0	0	0	1	1	1	1	0	0	0
479	1	0	0	0	0	0	2	0	1	0	0	0	0	0	0	0	2	1	1	2	2	0	0	0	0	1	1	1	1	1	1	1	2	0	0	1	2	0	0	1	0	0	0	0	0	1	0	0	0
480	1	0	0	0	0	0	2	1	1	1	1	0	0	0	0	0	1	1	1	1	1	0	0	0	1	0	2	0	0	1	1	1	2	0	0	1	1	0	0	0	0	0	0	1	0	0	1	0	1
481	1	0	0	0	0	0	2	1	1	1	0	1	2	1	0	1	0	2	0	0	1	0	0	0	0	2	2	0	0	2	0	1	0	2	0	2	1	0	0	0	0	0	1	1	0	1	0	0	0
482	1	0	0	0	0	0	1	0	1	1	0	0	1	1	0	0	1	0	2	1	2	1	1	1	1	0	2	0	0	2	1	1	1	2	0	2	1	0	0	0	0	1	0	0	1	0	0	0	0
483	1	1	0	0	0	0	2	1	1	1	1	0	1	1	0	0	1	1	1	1	1	1	0	0	0	0	1	0	1	2	0	1	2	1	0	2	1	1	1	0	0	0	0	1	1	1	0	0	0
484	1	0	1	0	0	0	0	0	2	2	0	0	1	1	0	0	1	1	0	0	0	1	1	1	1	1	2	0	0	2	0	0	1	0	0	1	2	0	0	0	0	1	1	2	0	1	0	0	1
485	1	0	0	0	2	2	1	0	1	0	0	1	1	0	0	0	0	0	1	2	2	0	0	0	0	1	2	0	0	2	2	0	1	2	0	1	1	0	1	0	1	0	1	1	1	0	0	0	0
486	1	0	0	0	1	1	1	0	2	1	0	0	1	1	0	1	2	0	2	2	2	1	0	0	0	2	2	0	0	1	0	0	2	0	0	2	1	0	0	2	0	0	1	1	0	2	0	0	1
487	1	0	0	0	0	0	1	0	2	0	0	1	2	1	0	0	1	0	2	1	2	1	1	1	1	2	1	1	1	2	1	0	1	1	0	2	0	1	1	1	0	0	0	2	1	0	1	0	1
488	1	0	0	0	0	0	1	0	1	1	1	0	0	0	0	0	2	1	1	1	1	0	0	0	0	1	2	0	0	2	0	2	2	0	0	1	2	0	0	1	0	0	1	2	1	0	1	0	2
489	1	0	0	0	1	1	1	1	2	1	0	1	1	0	0	0	1	1	1	1	2	0	1	1	1	0	2	0	0	2	0	0	1	1	0	1	0	0	0	1	0	0	0	1	0	1	0	0	2
490	1	0	0	0	0	0	1	0	1	1	1	1	2	1	0	0	1	1	1	1	1	1	0	0	0	0	2	0	0	2	1	0	2	2	2	2	2	0	0	0	0	0	1	2	1	0	0	0	1
491	1	0	0	0	0	0	1	0	1	1	0	0	0	0	0	0	2	2	1	1	1	0	0	0	0	1	1	1	1	2	1	1	0	1	0	2	2	0	0	2	0	0	0	1	0	0	0	1	1
492	1	0	0	0	1	1	1	0	2	1	1	0	1	1	0	0	2	1	1	1	2	1	0	0	0	1	2	2	2	2	0	0	2	1	0	2	2	0	0	1	0	0	0	1	0	1	1	0	1
493	1	0	0	0	0	0	2	0	0	0	0	0	0	0	0	0	1	1	1	1	2	1	1	1	1	2	2	0	0	2	0	1	1	2	0	2	0	0	0	1	0	0	1	2	1	0	0	0	0
494	1	0	0	0	0	0	2	0	0	0	0	0	1	1	0	0	0	0	2	2	2	0	0	0	0	2	1	0	0	1	1	1	2	1	0	2	1	0	0	1	0	0	1	2	2	0	0	0	0
495	1	0	0	0	0	0	1	0	1	1	2	0	0	0	0	0	1	0	2	2	2	1	0	0	0	2	2	0	0	1	0	1	1	1	0	1	2	0	0	0	0	1	0	1	0	1	0	0	2
496	1	0	0	0	1	1	2	0	1	0	1	1	2	1	1	1	2	0	1	2	2	0	0	0	0	0	1	0	0	1	0	0	2	1	1	2	1	0	0	0	0	1	0	1	1	1	0	0	0
497	1	0	0	0	1	1	0	0	2	2	0	0	1	1	0	0	2	1	1	1	2	1	1	1	1	1	2	2	2	2	0	1	2	1	0	1	1	0	0	1	0	0	0	0	0	0	1	0	1
498	1	0	0	0	1	1	0	0	2	2	0	1	2	1	0	0	1	1	1	2	2	1	0	0	0	1	2	0	0	2	1	0	1	1	1	1	0	1	1	1	0	0	1	2	0	0	1	1	2
499	1	0	0	0	0	0	2	0	0	0	0	0	1	1	0	0	1	2	0	0	1	0	0	0	1	2	2	0	0	2	0	1	2	1	0	1	1	1	1	0	0	0	0	1	0	0	0	0	0
500	1	0	0	0	0	0	1	0	2	1	0	0	1	1	0	0	2	2	0	0	1	1	0	0	0	2	2	0	1	2	0	0	2	0	0	1	1	0	0	0	0	0	0	2	1	0	0	0	0
501	1	0	0	0	0	0	0	0	2	2	0	0	1	1	0	0	1	1	1	1	2	0	1	0	1	2	2	0	0	1	1	2	1	1	0	2	1	0	0	2	0	0	1	2	0	0	0	0	1
502	0	0	0	0	0	0	2	0	1	0	2	0	1	1	0	0	1	1	1	1	2	0	1	0	0	2	2	1	1	2	2	0	1	0	0	2	1	1	1	0	0	0	0	1	0	0	0	0	0
503	0	0	0	0	0	0	1	0	1	0	0	1	1	2	0	0	1	1	0	0	1	0	1	0	0	1	1	1	2	2	1	1	1	1	1	1	2	0	0	0	0	1	0	1	0	0	0	0	0
504	1	0	0	0	1	1	1	1	2	1	0	1	2	1	0	0	1	2	1	1	1	0	0	0	0	2	2	0	1	2	1	2	2	0	0	0	1	1	1	0	0	1	1	1	2	0	0	0	0
505	1	0	1	0	0	0	2	0	0	0	0	1	1	0	0	0	1	0	2	2	2	0	0	0	0	1	0	0	1	2	0	0	1	1	0	1	2	0	0	0	0	0	1	2	2	1	0	0	1
506	1	0	0	0	0	0	1	0	1	1	1	1	1	1	0	0	2	0	1	1	1	0	0	0	0	2	1	0	0	1	0	1	1	2	0	2	2	0	0	2	0	0	2	2	1	0	0	0	0
507	1	0	0	0	0	0	2	0	0	0	0	0	1	1	0	0	1	0	2	2	2	0	1	0	1	1	2	1	1	2	2	1	1	0	0	1	0	0	0	1	0	0	0	1	0	1	0	0	1
508	1	0	0	0	1	1	2	1	1	1	0	0	1	1	0	0	1	1	1	0	0	0	0	0	0	1	2	0	0	2	1	0	2	1	0	2	2	0	0	2	0	0	0	2	0	1	1	0	2
509	1	0	1	0	0	0	0	0	2	1	1	0	1	1	0	0	2	2	0	0	2	0	0	0	0	1	2	1	1	2	1	0	2	1	0	1	1	0	0	0	0	0	1	2	1	0	0	1	1
510	1	0	0	0	1	1	2	0	1	0	1	0	1	1	0	1	1	2	0	0	1	0	0	0	0	1	1	0	1	2	0	1	1	2	2	2	1	0	0	2	0	1	1	1	1	0	0	0	1
511	1	0	0	0	0	0	1	1	2	1	0	1	1	0	0	0	0	0	2	1	2	0	0	0	0	1	1	1	0	1	1	0	1	0	0	2	0	0	0	1	0	0	0	1	0	1	0	1	2
512	1	0	1	0	1	1	1	0	1	0	0	0	0	0	0	0	1	2	1	1	1	0	0	0	0	1	1	1	1	2	0	1	2	0	0	1	0	0	0	0	0	0	0	2	0	0	0	0	1
513	1	0	0	0	1	1	1	0	1	1	0	0	0	0	0	0	1	2	0	1	1	0	0	0	0	1	2	1	1	2	0	0	0	1	1	2	2	0	0	0	0	0	0	2	0	0	0	0	0
514	1	0	0	0	0	0	2	0	0	0	1	0	0	0	0	0	0	0	2	2	2	0	1	0	1	1	0	0	0	1	0	1	1	2	0	2	2	0	0	1	0	0	0	2	0	2	1	0	1
515	0	0	0	0	0	0	2	0	0	0	2	0	0	0	0	0	1	0	2	2	2	1	1	1	1	1	1	1	0	1	2	1	2	2	1	2	2	0	0	1	0	0	1	1	1	1	0	0	1
516	1	0	0	0	0	0	1	0	2	0	0	1	1	0	0	0	1	1	1	1	2	0	0	0	1	2	1	1	2	2	0	0	1	1	0	2	2	0	0	0	0	1	1	2	0	1	0	0	0
517	1	0	0	0	0	0	1	0	1	1	0	1	1	0	0	0	2	0	2	2	2	0	0	0	0	1	2	0	1	2	0	1	2	1	0	1	1	1	1	0	0	0	0	1	0	0	0	0	1
518	1	0	0	0	0	0	2	1	1	1	0	2	2	1	0	0	1	0	2	2	2	0	0	0	1	0	0	1	1	2	1	0	1	1	0	2	1	1	1	0	0	0	0	1	0	1	0	0	1
519	1	0	0	0	0	0	1	0	1	1	0	0	0	0	0	0	1	1	1	1	1	0	1	0	1	0	1	1	1	1	0	1	0	2	0	2	0	0	0	1	0	0	1	2	2	1	1	0	1
520	1	0	0	0	0	0	1	0	1	1	0	0	0	0	0	0	1	1	1	1	1	0	0	0	0	0	1	1	1	2	0	0	2	1	0	2	2	0	0	1	0	0	0	2	0	0	0	0	0
521	0	0	0	0	0	0	1	1	2	2	0	0	0	0	0	0	0	2	0	0	0	0	0	0	0	0	1	0	1	2	0	1	1	1	0	2	2	0	0	1	1	1	0	1	1	1	0	0	2
522	1	0	0	0	0	0	0	0	2	1	0	0	0	0	0	0	1	2	0	0	1	1	0	0	0	2	1	0	0	2	0	1	1	2	0	2	1	0	0	0	0	0	0	1	0	0	0	1	1
523	1	0	0	0	0	0	1	0	1	1	1	0	0	0	0	0	2	1	1	1	1	0	0	0	0	1	2	1	1	2	0	0	1	0	0	2	0	0	0	1	0	1	1	2	1	2	0	1	2
524	1	0	1	0	0	0	2	0	0	0	0	1	1	0	0	0	0	1	1	1	1	1	0	0	0	0	2	0	0	2	0	0	2	2	2	2	1	0	1	0	1	0	0	1	0	0	0	0	0
525	1	0	0	0	0	0	1	0	1	1	0	0	1	1	0	0	2	0	2	2	2	0	0	0	0	1	2	1	1	2	0	2	1	2	1	2	1	0	0	0	0	0	0	1	0	0	0	0	1
526	1	0	0	0	1	1	1	1	2	1	0	0	0	0	0	0	1	2	0	0	1	1	1	1	1	2	1	0	1	2	0	1	2	1	0	2	1	0	0	0	0	0	0	2	0	0	0	0	1
527	1	0	0	0	0	0	0	0	2	2	0	0	0	0	0	0	2	1	2	2	2	1	0	0	0	0	1	1	0	1	2	0	1	1	0	2	2	0	0	2	0	0	0	2	0	1	1	0	1
528	1	0	0	0	0	0	1	0	1	0	1	0	0	0	0	0	1	2	1	2	2	0	0	0	0	1	1	1	2	2	0	1	2	2	0	2	1	0	0	0	1	0	1	2	2	0	0	0	0
529	1	0	0	0	0	0	0	0	2	2	0	0	1	0	0	0	0	0	2	1	2	0	0	0	0	1	2	0	0	2	1	2	2	0	0	1	1	0	0	0	0	0	0	1	0	0	0	0	2
530	1	0	0	0	2	2	0	0	2	2	0	1	1	0	0	0	0	2	0	1	1	0	1	0	1	0	2	1	1	1	0	0	2	0	0	2	1	0	0	0	0	0	1	1	1	0	0	0	2
531	1	0	0	0	0	0	1	1	2	2	0	1	1	1	0	0	1	0	2	2	2	1	1	1	1	1	2	0	1	2	0	1	2	2	0	2	0	0	0	2	0	0	0	0	0	1	1	0	1
532	1	0	1	0	0	0	1	0	0	0	1	0	0	0	0	0	1	2	0	0	1	1	0	0	0	1	0	2	2	2	1	1	0	2	0	2	2	0	0	1	0	1	1	1	1	1	0	0	0
533	1	0	0	0	0	0	1	1	2	2	0	0	2	2	0	1	2	1	1	1	2	0	0	0	0	1	0	1	1	0	0	0	2	2	0	2	1	1	1	0	0	0	1	2	1	0	0	0	0
534	1	0	0	0	1	1	1	0	1	1	1	0	0	0	0	0	1	0	2	1	2	1	1	1	1	2	1	2	2	1	1	0	0	2	0	2	1	0	0	0	0	0	0	0	0	0	0	0	1
535	1	0	0	0	0	0	0	0	2	0	1	0	1	1	0	0	1	0	2	1	2	0	1	0	1	0	1	1	1	0	0	1	2	1	0	2	0	1	0	0	0	1	1	1	1	1	0	0	0
536	1	0	0	0	0	0	0	0	2	2	0	1	1	1	0	0	1	1	1	0	0	0	0	0	0	1	2	2	1	2	1	0	1	0	0	0	0	0	0	2	1	0	1	2	1	0	1	0	1
537	1	0	1	0	0	0	0	0	2	0	1	1	1	1	0	0	2	0	1	1	1	1	1	1	0	1	2	0	0	2	1	0	2	1	1	1	1	0	0	0	0	0	0	2	1	0	0	1	0
538	1	0	0	0	0	0	0	0	2	1	1	0	1	1	0	0	1	1	2	2	2	0	1	0	0	1	2	0	0	2	1	0	2	1	1	1	2	0	0	0	0	0	0	2	0	1	0	0	1
539	0	0	0	0	0	0	0	0	2	2	0	1	1	0	0	0	1	0	2	2	2	0	0	0	0	0	1	0	1	2	0	2	1	2	0	2	2	0	0	1	0	0	0	2	0	0	0	0	1
540	1	0	0	0	1	1	1	0	2	0	1	0	1	0	0	0	2	0	2	2	2	0	1	1	1	1	2	0	0	2	1	1	2	0	0	2	1	0	0	0	0	0	0	2	0	2	1	0	1
541	1	0	0	0	0	0	1	2	2	2	0	0	1	1	0	0	1	0	2	2	2	0	0	0	1	2	2	0	0	2	1	2	1	1	0	0	1	0	0	1	0	0	0	1	0	1	0	0	1
542	1	0	0	0	1	1	1	1	2	2	0	0	1	1	0	0	0	1	1	1	1	0	0	0	1	0	0	2	2	2	1	1	1	1	0	1	2	0	0	0	0	1	0	1	1	1	0	0	0
543	1	0	1	1	1	2	1	0	1	1	0	0	1	1	0	0	1	0	1	1	1	0	0	0	1	0	2	2	2	2	1	0	2	1	0	2	1	0	0	0	0	0	0	2	1	1	0	0	1
544	1	0	0	0	0	1	2	0	1	0	1	0	0	0	0	0	2	0	2	2	2	1	1	1	1	2	1	0	2	2	0	0	1	0	0	1	2	0	0	0	0	2	2	2	2	1	1	0	2
545	1	0	0	0	0	0	0	0	2	1	0	0	0	0	0	0	2	2	1	1	2	1	1	0	1	1	2	0	0	1	0	2	1	1	0	0	2	0	0	0	0	1	1	1	2	0	0	0	1
546	1	0	0	0	0	0	0	0	2	2	0	0	0	0	0	0	1	1	1	1	2	0	0	0	0	2	2	0	0	1	0	0	0	2	1	2	1	0	0	2	0	1	1	1	1	0	0	0	2
547	1	0	0	0	0	0	1	0	1	0	1	0	0	0	0	0	1	2	0	1	1	0	0	0	0	0	1	0	0	1	1	1	0	1	0	1	1	0	0	1	0	0	1	1	1	0	1	1	2
548	1	0	0	0	1	1	2	0	1	0	1	0	0	0	0	0	1	0	1	1	1	0	0	0	0	2	0	0	0	1	0	1	1	2	0	2	2	0	0	0	0	0	1	2	0	0	0	0	1
549	1	0	0	0	0	0	1	0	1	0	0	1	1	0	0	1	0	0	2	1	2	0	0	0	0	0	2	0	0	2	0	1	1	2	1	2	1	0	0	1	0	1	0	0	1	0	0	0	1
550	1	0	0	0	0	0	1	0	2	2	0	0	0	0	0	0	1	1	1	1	1	1	0	0	1	1	2	0	0	2	0	2	1	0	0	0	2	0	0	0	0	1	1	2	1	2	0	0	1
551	1	0	1	0	0	0	1	1	2	2	0	0	0	0	0	0	2	0	1	1	1	1	0	0	0	0	2	1	1	1	1	1	2	0	0	2	1	0	0	1	0	0	0	0	1	1	0	0	0
552	1	0	0	0	0	0	2	0	1	1	1	1	2	1	0	0	2	1	1	1	2	0	1	0	0	1	2	0	0	1	0	0	2	1	0	2	1	0	0	0	1	0	0	2	1	0	1	0	2
553	0	0	0	0	0	0	1	0	2	1	1	0	0	0	0	0	2	0	2	2	1	0	0	0	0	1	1	1	0	1	1	1	1	1	0	2	2	0	0	1	0	0	1	2	2	1	0	0	0
554	1	0	1	0	1	1	1	0	1	1	1	0	1	0	0	0	0	0	2	2	2	1	0	0	0	0	1	0	1	2	1	1	1	1	0	1	1	0	0	1	0	0	0	1	0	0	0	0	1
555	1	1	0	0	1	1	2	0	0	0	0	0	1	1	0	0	1	0	1	2	2	0	0	0	0	1	1	0	0	2	1	1	1	2	2	2	1	0	0	0	1	1	2	2	0	1	0	0	1
556	1	1	0	0	1	1	1	0	1	0	1	0	2	2	0	1	1	2	0	1	1	0	0	0	1	1	2	0	0	2	1	1	2	2	1	2	1	1	0	1	0	0	1	2	1	0	0	0	1
557	1	0	0	0	0	0	1	0	1	0	0	0	0	0	0	0	1	0	2	2	2	1	1	1	0	1	1	0	1	2	1	0	1	1	0	2	1	0	0	0	0	0	0	0	1	1	0	0	1
558	1	0	0	0	0	0	2	0	0	0	2	0	0	0	0	0	1	1	1	0	1	0	0	0	1	1	2	1	1	2	0	1	1	1	0	2	1	1	1	1	0	0	0	2	0	1	0	0	2
559	1	0	0	0	0	0	0	0	2	0	1	0	0	0	0	0	1	0	2	2	2	0	0	0	0	0	2	0	0	2	1	2	1	1	0	0	2	1	1	0	0	0	0	2	0	0	1	1	2
560	1	0	0	0	0	0	1	0	1	1	0	1	1	0	0	0	2	0	1	2	2	1	0	0	1	1	2	0	0	1	0	0	0	2	0	1	2	0	1	0	1	0	0	2	0	2	0	0	0
561	1	0	0	0	0	0	1	0	0	0	1	0	1	0	0	0	1	1	1	1	1	0	1	0	0	1	2	1	1	2	0	0	1	2	1	1	0	0	0	0	0	0	0	1	0	1	0	0	1
562	1	0	0	0	0	0	1	1	1	1	0	2	2	1	0	0	1	1	1	1	1	0	1	0	0	1	0	1	1	2	1	1	2	0	0	0	0	1	1	0	0	0	1	2	0	0	1	0	2
563	1	0	0	0	0	0	1	0	1	1	1	0	0	0	0	0	1	0	1	2	2	0	0	0	1	2	2	1	1	2	0	1	2	1	1	2	2	0	0	2	0	0	1	2	1	0	1	1	2
564	1	0	0	0	0	0	1	0	2	1	1	0	0	0	0	0	1	0	1	2	2	1	1	1	1	2	2	0	0	2	1	1	1	2	1	2	1	1	1	0	0	0	1	2	1	1	0	0	2
565	1	0	0	0	0	0	1	1	2	1	0	0	1	1	0	0	2	0	2	2	2	1	0	0	0	2	2	1	1	2	0	1	2	1	0	2	2	0	0	0	0	0	2	2	1	0	1	0	1
566	1	0	0	0	0	0	0	0	2	2	0	0	0	0	0	0	2	1	1	1	2	1	2	1	1	0	1	0	0	1	1	1	0	2	0	2	1	0	0	0	0	0	0	1	0	1	0	0	1
567	1	0	0	0	0	0	1	0	0	0	0	0	1	1	0	0	2	0	2	2	2	1	1	1	1	1	1	1	1	0	0	0	0	2	0	2	1	0	0	1	0	0	1	1	1	1	0	0	0
568	1	0	0	0	0	0	1	0	1	1	1	0	1	1	0	0	0	2	0	0	0	0	0	0	0	2	2	0	0	2	1	0	1	1	0	2	2	0	0	1	0	0	1	1	1	1	0	0	2
569	1	0	0	0	0	1	2	0	0	0	1	0	1	0	0	0	1	2	1	1	1	0	0	0	0	1	1	1	1	2	0	0	2	1	0	2	1	0	0	0	1	0	0	2	0	1	0	0	0
570	1	0	1	0	0	0	0	0	2	1	2	0	1	1	0	0	0	1	1	1	1	1	0	0	0	1	1	0	0	2	0	0	2	1	1	1	1	1	0	0	0	1	1	1	1	1	0	0	1
571	1	0	0	0	1	1	1	0	2	1	0	0	1	1	0	0	2	1	1	1	2	0	0	0	0	2	1	1	2	2	1	0	1	1	0	1	2	0	0	1	0	0	0	1	0	1	0	1	0
572	1	0	0	0	0	0	1	0	1	1	1	0	0	0	0	0	2	1	1	1	2	0	1	0	0	1	2	0	0	2	0	0	1	1	0	2	2	0	0	0	1	0	1	2	1	0	1	0	1
573	1	1	0	0	0	0	1	0	1	1	1	0	0	0	0	0	1	2	1	1	1	1	0	0	0	1	2	0	0	2	0	0	1	1	0	1	1	0	0	0	0	0	0	1	0	1	0	0	1
574	1	0	0	0	0	0	0	0	2	1	0	0	0	0	0	0	2	0	1	1	1	0	0	0	0	1	0	1	2	2	1	0	1	0	0	2	2	0	0	0	0	0	0	0	0	1	1	0	2
575	1	0	0	0	0	0	0	0	2	1	0	0	1	1	0	0	1	0	2	1	2	0	0	0	0	1	2	0	1	2	0	1	0	1	0	2	2	0	0	1	0	0	0	2	0	0	0	0	1
576	1	0	0	0	1	1	2	0	1	0	2	0	0	0	0	0	2	0	2	2	2	1	0	0	0	0	1	2	2	1	0	0	0	2	1	1	1	0	0	0	0	1	1	2	2	1	0	1	1
577	1	0	0	0	0	0	1	1	2	2	0	0	0	0	0	0	0	1	1	0	1	0	0	0	0	2	2	0	0	2	0	1	1	1	0	1	0	1	1	0	1	0	0	2	0	1	0	0	1
578	1	0	0	0	0	0	1	0	1	0	2	1	1	0	0	1	0	2	0	0	1	1	0	0	1	1	1	1	1	1	1	1	2	0	0	1	1	0	0	0	0	0	1	2	0	0	0	1	1
579	1	0	0	0	0	0	0	0	2	2	0	0	1	1	0	0	2	0	2	2	1	0	0	0	0	1	2	0	0	2	1	0	1	1	0	1	1	0	1	0	1	0	0	1	1	1	0	0	0
580	1	0	0	0	0	0	2	0	2	1	1	0	1	1	0	0	1	0	2	2	2	1	0	0	0	0	2	0	0	2	0	0	1	0	0	2	0	1	1	1	0	0	1	1	0	1	0	0	0
581	1	0	0	0	0	0	2	1	2	2	1	0	0	0	0	0	1	0	2	1	2	1	1	1	1	2	1	1	2	2	1	0	1	1	0	1	0	0	0	1	0	1	0	1	0	0	1	0	1
582	1	0	0	0	0	0	0	0	2	2	0	0	1	1	0	0	1	0	2	0	2	0	0	0	0	2	1	1	2	2	1	1	2	1	0	2	2	0	0	0	0	1	1	2	0	1	0	1	1
583	1	0	0	0	1	1	1	0	1	1	1	0	1	0	1	1	1	1	1	1	1	1	0	0	0	0	2	0	0	2	0	0	1	1	0	1	2	0	0	0	0	0	1	2	1	0	0	0	0
584	0	0	0	0	0	0	1	0	1	0	1	0	0	0	0	0	1	1	1	1	1	0	0	0	0	0	2	0	0	1	1	1	2	1	0	2	2	0	0	0	0	0	0	1	0	0	0	0	1
585	1	0	0	0	0	0	2	0	0	0	1	0	1	1	0	0	1	1	1	1	2	1	1	1	1	2	1	0	0	2	0	1	2	1	0	2	2	0	1	0	1	0	0	2	1	0	0	0	1
586	1	0	0	0	0	0	2	1	1	1	0	1	1	0	0	1	1	1	1	1	1	0	0	0	0	1	1	0	1	2	1	1	2	1	1	1	2	0	0	0	0	0	1	2	0	0	0	0	1
587	1	0	0	0	0	0	1	0	1	1	1	0	0	0	0	0	2	0	2	2	2	1	0	0	0	0	2	0	0	2	0	0	2	1	1	2	0	0	0	1	1	0	0	2	1	1	0	0	0
588	1	0	0	0	0	0	1	1	2	2	0	0	0	0	0	0	1	1	1	1	1	1	0	0	0	1	2	1	1	2	0	0	1	1	0	2	2	0	0	0	0	0	0	0	0	1	0	0	0
589	1	0	0	0	0	0	1	0	1	1	0	1	1	0	0	0	0	1	1	1	2	0	0	0	0	1	1	0	1	2	1	1	2	1	0	1	1	0	0	1	0	0	1	2	1	0	0	0	1
590	1	0	0	0	0	0	2	1	1	1	0	1	1	0	0	0	0	0	2	1	2	0	1	0	0	0	1	0	1	2	1	2	2	0	0	1	1	0	0	0	1	1	0	0	1	0	0	0	2
591	1	0	1	1	0	1	1	1	2	2	0	0	2	1	1	1	1	2	1	1	1	0	0	0	0	1	0	1	2	2	1	1	1	1	1	2	0	0	0	2	0	0	0	2	0	2	0	0	0
592	1	0	0	0	0	0	2	0	1	1	0	2	2	1	0	0	0	2	0	0	0	0	0	0	0	0	2	0	0	2	0	0	2	1	1	2	2	0	0	1	0	2	2	2	1	1	0	0	0
593	1	0	0	0	0	0	2	1	2	1	0	0	0	0	0	0	1	0	2	1	2	1	2	1	1	1	2	0	0	2	0	0	1	1	0	1	0	0	0	1	0	1	1	2	0	1	0	0	1
594	1	0	0	0	0	0	0	0	2	2	0	1	1	1	0	0	1	2	1	1	1	0	0	0	0	2	1	0	0	1	0	0	1	2	1	2	2	0	0	1	1	0	1	2	0	0	0	0	0
595	1	0	1	0	0	0	1	0	2	1	1	0	1	1	0	0	0	0	2	2	2	1	0	0	0	0	1	0	0	2	1	1	0	1	0	2	1	0	0	0	0	0	0	1	0	0	0	0	0
596	1	0	0	0	0	0	1	1	2	2	0	0	1	1	0	0	2	1	1	2	2	1	2	1	1	1	1	0	0	2	0	1	1	1	0	2	2	0	0	0	0	0	1	2	0	0	0	0	0
597	1	0	0	0	0	0	1	0	1	1	1	1	2	1	0	0	2	0	1	1	1	0	0	0	0	2	2	2	2	2	0	0	1	2	0	2	2	0	0	0	1	1	1	2	1	0	1	0	1
598	1	0	1	0	0	0	1	1	2	1	0	0	0	0	0	0	2	1	1	1	2	0	0	0	1	0	2	0	0	2	0	0	0	2	1	2	2	0	0	0	0	2	2	2	2	1	1	1	2
599	0	0	0	0	0	0	2	1	1	1	1	0	1	1	0	0	2	0	2	2	2	0	0	0	0	1	1	1	1	0	0	0	0	2	0	2	1	0	0	1	0	0	0	2	0	1	0	1	2
600	1	0	0	0	0	0	2	1	1	1	1	0	0	0	0	0	1	1	1	1	1	0	0	0	0	2	1	0	1	2	0	2	1	2	0	2	1	0	0	1	0	0	0	1	0	1	0	0	0
601	1	0	0	0	0	0	2	0	0	0	0	0	0	0	0	0	2	1	1	1	1	0	0	0	0	1	1	1	1	2	0	1	2	1	0	1	0	0	0	1	0	0	1	2	2	0	0	0	1
602	0	0	0	0	0	0	0	0	2	2	0	1	2	1	0	0	1	1	0	0	1	0	0	0	0	0	1	1	1	1	0	1	1	0	0	1	2	0	0	0	0	0	0	1	0	0	0	0	1
603	1	0	0	0	0	1	1	0	1	1	0	0	1	1	0	0	2	0	1	1	1	0	0	0	0	1	1	0	0	1	0	1	1	2	1	2	2	0	0	0	0	0	0	1	0	1	0	0	0
604	1	0	0	0	0	0	1	1	2	1	0	1	1	0	0	0	1	0	1	2	2	1	0	0	0	0	1	1	1	0	0	1	2	2	0	2	2	0	0	0	0	1	1	1	1	2	0	0	1
605	1	0	0	0	0	0	1	0	1	1	1	0	1	1	0	1	2	1	1	1	2	0	0	0	0	1	2	0	0	2	0	1	1	1	1	1	2	0	0	0	0	0	1	1	1	1	0	0	1
606	1	0	1	0	0	0	1	2	2	2	0	1	1	1	0	0	0	0	2	2	2	0	0	0	0	1	2	0	0	1	1	0	1	1	0	1	2	0	0	2	0	1	1	2	0	0	0	0	1
607	1	1	0	0	1	1	1	0	1	1	0	0	0	0	0	0	0	0	2	1	2	0	1	0	0	1	1	0	0	1	0	0	2	2	0	2	1	0	0	1	0	0	0	1	0	0	0	0	1
608	1	0	0	0	0	0	2	1	1	1	0	1	2	1	0	0	1	1	1	1	1	0	0	0	0	1	2	0	0	2	0	1	2	1	0	2	1	0	0	0	0	0	1	1	1	1	0	0	0
609	1	1	0	0	0	0	0	0	2	1	0	1	1	0	0	1	1	1	1	1	1	0	0	0	0	2	1	0	0	1	0	1	1	1	0	1	1	1	1	0	0	0	1	2	1	0	0	0	0
610	1	0	0	0	0	0	2	0	0	0	1	0	0	0	0	0	2	0	2	2	2	0	1	0	0	1	2	1	1	2	2	0	0	2	0	2	1	1	1	1	0	1	1	2	1	0	0	0	0
611	1	1	0	0	0	0	1	0	2	2	0	0	1	1	0	0	2	1	1	1	1	1	1	1	1	0	0	0	1	2	0	0	2	0	0	2	1	0	0	1	0	0	0	2	0	1	0	0	1
612	1	0	0	0	0	0	1	1	2	1	0	2	2	0	1	1	0	1	1	1	1	0	0	0	1	2	1	0	1	2	0	0	1	1	0	2	2	1	1	0	0	0	0	2	0	1	0	0	0
613	1	0	0	0	0	0	2	1	1	1	1	0	0	0	0	0	1	0	1	1	1	1	0	0	0	2	1	2	2	1	1	1	1	1	0	1	1	0	1	1	1	0	0	1	0	0	0	0	0
614	1	0	0	0	0	0	2	0	0	0	0	0	2	1	1	1	0	1	1	1	1	2	0	0	0	0	1	0	1	2	0	0	1	1	0	2	1	0	0	0	0	0	0	0	2	2	1	0	2
615	1	0	0	0	0	0	0	0	2	2	0	0	0	0	0	0	0	0	2	2	2	1	1	1	1	2	1	1	1	2	1	1	2	0	0	1	2	0	0	1	0	1	1	2	1	1	0	0	0
616	1	0	0	0	1	1	1	1	2	1	0	0	0	0	0	0	2	1	1	1	2	0	1	0	1	0	1	0	1	2	0	0	1	0	0	1	1	0	0	2	0	1	1	2	1	0	0	0	0
617	1	0	0	0	0	0	2	0	1	0	0	0	2	2	0	1	1	0	1	1	1	0	0	0	0	2	1	0	2	2	0	1	1	1	0	2	1	0	0	2	0	0	0	1	0	0	0	0	1
618	1	0	0	0	1	1	1	0	1	1	0	1	1	0	1	1	0	1	1	0	1	1	0	0	0	1	1	1	1	1	0	0	0	0	0	1	2	0	0	0	0	0	0	1	0	1	1	0	1
619	1	0	0	0	0	0	1	0	2	2	0	0	0	1	0	0	1	2	0	0	1	1	1	1	1	1	2	0	0	2	1	1	1	1	0	2	2	0	0	0	0	0	0	1	0	1	0	0	0
620	1	0	0	0	0	0	2	0	1	1	0	0	0	0	0	0	2	1	1	1	2	1	0	0	0	1	2	1	1	2	2	1	1	1	0	2	1	0	0	2	1	0	0	2	0	1	0	0	0
621	1	0	0	0	0	0	1	1	2	2	0	0	0	0	0	0	1	0	2	2	2	0	0	0	0	1	0	0	1	1	0	0	2	0	0	1	1	0	0	2	1	1	1	2	1	0	0	0	1
622	1	0	0	0	1	1	2	0	0	0	0	1	2	1	0	0	2	2	0	0	2	0	0	0	0	1	2	0	1	2	1	0	1	1	0	2	2	0	0	1	1	0	0	2	1	0	0	0	2
623	1	0	0	0	1	1	1	0	0	0	1	0	1	1	0	0	2	0	2	2	1	0	1	0	0	1	2	0	0	2	0	0	2	0	0	1	2	0	0	0	0	1	1	2	1	1	0	1	1
624	1	0	0	0	0	0	1	1	1	1	0	1	1	0	0	0	2	1	1	1	2	1	1	1	1	1	1	0	1	2	0	0	0	2	1	1	2	0	0	0	0	0	0	0	0	1	0	0	1
625	1	0	0	0	1	1	0	0	2	2	0	1	1	1	0	0	1	1	1	1	2	0	0	0	0	1	1	1	2	2	1	1	1	2	2	2	1	1	1	0	0	1	1	1	1	1	0	0	1
626	1	0	1	0	0	0	1	0	1	1	0	0	2	2	0	0	2	1	1	1	2	1	0	0	0	1	1	2	2	1	1	1	1	2	0	2	2	0	0	2	0	0	1	2	0	0	0	0	2
627	1	0	0	0	0	0	2	0	1	0	1	0	1	1	0	0	1	1	1	0	1	0	0	0	0	1	1	0	0	1	0	1	2	0	0	0	1	0	0	1	0	1	1	2	1	1	0	0	0
628	1	1	0	0	0	0	1	0	1	0	1	0	0	0	0	0	0	0	2	2	1	2	0	0	0	0	2	0	0	2	0	1	1	2	1	2	1	0	0	0	0	0	1	2	1	0	1	0	1
629	1	0	1	0	1	1	1	1	2	1	0	1	1	1	0	0	1	0	2	2	2	1	0	0	0	1	1	0	0	2	0	1	1	1	0	2	1	0	0	0	0	0	1	1	1	0	0	0	1
630	1	0	0	0	1	1	1	0	1	0	1	0	1	1	0	0	0	1	0	0	0	1	1	1	1	1	2	0	0	2	1	0	2	1	0	1	2	0	0	2	0	0	1	2	0	1	1	0	1
631	1	0	0	0	0	0	1	0	1	1	1	1	0	0	0	0	1	1	1	1	2	1	0	0	1	0	1	0	1	2	0	2	1	2	1	2	2	0	0	0	1	1	1	2	1	1	0	0	1
632	1	0	0	0	0	0	0	0	2	1	0	1	1	0	1	1	1	1	1	1	1	0	0	0	1	2	1	1	0	1	1	1	1	1	0	2	1	0	0	1	1	1	0	1	1	1	0	0	1
633	1	1	0	0	0	0	2	0	0	0	0	0	2	1	0	0	0	0	2	1	2	0	0	0	0	2	2	0	0	2	0	0	2	2	2	2	0	1	1	1	0	1	0	1	0	1	0	0	1
634	1	0	0	0	1	1	1	0	2	0	1	1	2	0	0	0	0	0	1	1	1	0	0	0	0	1	2	0	0	1	0	0	0	0	0	1	0	1	0	0	0	0	0	1	0	0	0	0	1
635	1	0	2	0	0	0	1	0	2	2	0	1	1	0	0	0	1	1	1	1	2	0	0	0	0	1	2	0	0	2	0	1	1	2	1	1	1	0	0	2	0	0	1	2	0	0	0	0	1
636	1	0	0	0	0	0	2	1	1	1	0	1	1	0	0	1	1	2	0	0	2	0	1	0	0	0	1	0	0	1	1	1	1	1	0	1	1	0	1	0	1	1	0	1	2	1	0	0	0
637	1	0	0	0	0	0	0	0	2	1	2	0	1	1	0	1	1	1	1	1	2	0	0	0	0	0	1	0	1	2	0	0	1	0	0	1	1	0	0	2	0	0	0	2	0	1	0	0	0
638	0	0	0	0	0	0	2	1	2	2	1	0	0	0	0	0	1	0	2	2	2	1	0	0	1	0	1	2	2	1	1	1	1	1	1	1	1	0	0	1	0	0	0	2	0	1	0	0	1
639	1	0	0	0	1	1	1	0	2	0	1	0	1	1	0	1	1	0	2	2	2	0	1	1	1	1	1	0	1	2	0	1	1	1	0	2	1	0	0	1	0	1	1	2	1	1	0	1	0
640	1	0	0	0	1	1	1	0	1	1	0	0	0	0	0	0	1	1	1	1	1	0	0	0	0	1	1	0	0	1	0	1	2	1	0	2	1	0	0	0	0	0	0	2	0	0	0	0	0
641	1	1	0	0	1	1	0	0	1	1	1	0	0	0	0	0	1	2	0	0	1	1	0	0	0	2	2	0	0	2	0	1	2	0	0	1	2	0	0	1	1	0	0	2	0	0	2	0	2
642	1	0	0	0	0	0	2	0	1	1	1	0	0	0	0	0	0	2	0	0	1	0	1	0	1	1	0	0	1	2	0	0	2	1	1	2	2	0	0	0	0	0	0	1	0	1	0	0	1
643	1	0	1	1	0	1	2	1	1	1	0	1	1	0	0	0	2	0	2	2	2	1	0	0	0	0	2	0	0	2	1	0	2	1	1	2	1	0	0	1	0	1	0	0	1	0	1	1	2
644	1	0	0	0	0	0	1	0	1	0	1	0	1	1	0	0	1	0	1	1	1	0	1	0	0	1	0	0	1	2	0	1	2	1	0	1	2	0	0	0	0	1	1	1	1	1	0	0	1
645	1	0	0	0	0	0	1	0	1	1	1	2	2	1	0	1	1	1	1	1	1	0	0	0	0	1	1	0	0	1	1	1	0	2	0	2	1	0	0	0	0	1	1	2	1	0	0	0	1
646	1	0	0	0	1	1	1	0	0	0	2	0	0	0	0	0	0	1	0	0	2	0	0	0	0	0	1	0	0	1	1	0	1	1	0	2	2	0	0	0	0	1	1	1	0	1	0	0	1
647	1	0	0	0	0	0	2	0	1	0	1	0	0	0	0	0	2	0	2	2	2	0	0	0	1	1	0	0	1	2	0	1	2	2	0	2	1	1	1	0	0	0	0	1	0	0	1	0	1
648	1	0	0	0	0	0	1	0	1	0	0	0	0	0	0	0	0	2	0	0	0	0	1	0	0	1	1	0	0	1	0	1	1	1	1	2	2	0	0	0	0	1	1	2	1	0	0	0	1
649	1	0	0	0	0	0	1	0	1	1	1	1	2	2	0	0	1	1	1	1	2	0	1	0	0	0	1	0	2	2	0	1	1	1	0	1	1	0	0	0	0	0	0	2	0	1	0	0	2
650	0	1	1	0	0	0	2	0	1	1	1	1	2	2	0	0	0	1	1	1	2	0	0	0	0	1	1	1	1	2	0	0	0	0	0	1	1	0	0	1	1	0	0	1	0	0	0	0	1
651	1	0	0	0	0	0	1	0	0	0	1	0	1	0	0	1	2	1	1	1	2	1	0	0	0	0	1	1	1	1	0	1	2	0	0	2	1	0	0	0	1	0	0	2	0	2	0	1	1
652	1	0	0	0	0	0	1	0	2	1	0	0	2	1	1	1	0	1	1	1	0	0	0	0	1	0	0	1	1	0	0	0	1	1	0	1	1	0	0	1	0	2	2	2	2	0	0	2	2
653	1	0	0	0	0	0	1	0	1	1	1	0	0	0	0	0	1	0	2	2	2	0	0	0	1	2	1	0	0	1	1	1	1	2	0	2	1	0	0	0	0	1	0	1	1	1	0	0	1
654	1	0	0	0	0	0	1	1	2	2	0	0	1	1	0	0	1	1	1	1	1	0	0	0	0	1	2	0	0	2	2	1	1	2	0	2	2	0	0	0	0	0	0	1	0	1	0	0	0
655	1	0	0	0	1	1	0	0	2	1	0	0	0	0	0	0	2	1	2	2	1	0	0	0	0	0	1	0	1	2	0	0	1	1	0	2	1	0	1	0	2	0	0	1	0	1	1	0	1
656	1	0	0	0	0	0	2	0	1	1	1	0	0	0	0	0	2	0	1	1	1	0	0	0	0	2	1	1	1	0	0	0	0	0	0	1	1	0	0	1	0	0	0	2	1	1	0	0	0
657	1	0	0	0	0	0	2	0	0	0	1	1	1	1	0	0	1	0	2	2	2	0	0	0	0	1	0	1	1	1	0	1	1	2	2	2	2	0	0	1	1	0	1	1	1	1	0	0	0
658	1	0	1	1	0	1	2	0	0	0	0	1	2	2	0	0	0	1	1	1	0	0	0	0	0	1	1	0	2	2	0	1	1	1	1	1	2	0	0	1	0	1	1	1	1	1	0	0	0
659	1	0	0	0	0	0	0	0	2	1	0	1	1	0	0	0	2	0	1	1	1	0	0	0	0	0	0	1	2	1	0	0	1	0	0	1	1	0	1	0	1	0	0	1	0	0	1	0	2
660	1	0	0	0	1	1	0	0	2	2	0	0	1	1	0	0	1	1	1	2	2	0	0	0	1	1	1	0	0	1	0	0	1	0	0	1	2	0	0	1	0	0	1	2	1	0	0	0	2
661	1	0	0	0	1	1	1	0	1	1	1	0	0	0	0	0	0	0	2	1	2	0	0	0	0	0	1	0	0	1	1	1	2	0	0	1	2	0	0	1	0	0	1	2	2	0	0	0	0
662	1	0	0	0	0	0	2	0	0	0	0	0	0	0	0	0	1	1	1	1	2	1	1	1	1	0	1	0	1	2	0	2	2	0	0	1	0	0	0	2	0	0	0	2	0	0	1	0	1
663	1	0	0	0	0	0	1	0	1	0	1	0	0	0	0	0	1	1	1	1	1	1	1	0	0	0	1	0	2	2	0	1	2	1	1	1	1	0	0	0	0	1	0	0	1	0	0	0	1
664	1	0	1	0	0	0	1	0	0	0	1	1	1	2	0	0	0	0	1	1	1	1	0	0	0	0	2	1	1	2	0	0	2	1	0	2	1	0	0	2	0	0	0	1	0	1	1	0	1
665	1	0	0	0	1	1	0	0	2	2	0	0	0	0	0	0	1	2	0	0	1	1	0	0	0	2	0	0	1	2	0	1	2	2	0	2	1	0	0	2	1	1	1	2	0	1	0	0	1
666	1	0	0	0	0	0	0	0	2	2	0	0	0	0	0	0	1	0	2	2	2	1	0	0	0	1	2	0	0	1	0	0	2	0	0	2	1	0	0	0	0	1	1	2	1	1	0	0	0
667	1	0	0	0	1	1	1	1	2	2	0	0	0	0	0	0	1	0	1	2	2	0	1	0	0	0	1	0	0	2	0	0	2	0	0	2	2	0	0	1	0	0	0	1	0	0	0	0	1
668	1	0	0	0	0	0	0	0	2	2	0	0	1	2	0	0	1	0	2	2	2	0	0	0	1	2	1	0	1	2	0	0	2	1	0	2	1	1	1	0	0	0	0	1	0	0	0	0	0
669	1	0	0	0	1	1	0	0	1	0	0	0	0	0	0	0	0	1	2	1	2	0	0	0	0	1	2	0	0	2	1	1	1	2	1	2	1	0	0	0	1	1	1	2	0	1	0	0	0
670	1	0	0	0	0	0	0	0	2	2	0	1	1	0	0	0	0	0	2	1	2	0	0	0	0	1	0	2	2	0	0	0	1	2	2	2	1	0	0	0	0	0	0	1	0	1	0	0	1
671	1	0	0	0	0	0	1	1	2	1	0	1	1	1	0	0	2	0	2	2	2	1	0	0	0	0	2	0	0	2	0	0	1	1	0	2	2	0	0	1	0	0	2	2	1	0	0	0	0
672	1	0	0	0	0	0	1	0	2	2	0	1	1	0	0	0	2	1	1	1	2	0	1	0	1	2	0	2	2	2	1	0	2	1	0	2	2	0	0	0	0	0	0	1	0	0	0	0	0
673	1	0	0	0	0	0	1	0	1	1	1	1	1	0	0	0	2	0	2	2	2	0	0	0	0	1	0	0	0	1	0	1	2	0	0	1	2	0	0	1	0	1	1	1	1	1	0	0	1
674	1	0	1	0	0	0	0	0	2	0	1	0	1	1	0	0	2	0	1	1	1	0	0	0	0	2	2	0	0	2	0	1	2	0	0	1	1	1	1	0	0	1	0	0	1	0	0	0	0
675	1	0	0	0	1	1	1	0	1	1	1	0	1	1	0	0	1	1	1	1	1	0	0	0	1	0	0	1	1	1	0	0	0	0	0	1	1	0	0	2	0	0	0	1	0	0	1	0	1
676	1	0	0	0	0	0	0	0	2	2	0	1	1	1	0	0	0	1	2	1	2	0	2	0	0	0	1	0	1	2	1	0	1	2	1	2	1	0	0	1	0	0	1	2	2	0	0	0	1
677	1	0	0	0	0	0	1	1	2	2	0	1	2	0	0	0	0	1	1	1	2	0	0	0	0	1	0	1	1	1	0	0	1	1	0	2	1	0	0	0	0	0	0	1	0	0	1	0	1
678	1	0	0	0	0	0	1	0	1	1	1	1	1	0	0	0	1	0	2	2	2	0	0	0	0	1	2	0	0	2	0	1	2	1	0	1	2	0	0	0	0	1	1	2	1	0	0	0	1
679	1	1	0	0	1	1	1	0	1	1	1	0	1	1	0	0	2	1	2	2	2	0	1	1	1	1	2	0	0	2	1	2	2	0	0	0	1	0	0	0	0	0	0	2	0	1	0	0	1
680	1	1	0	0	1	1	1	0	1	0	1	0	0	0	0	0	2	0	1	1	1	1	0	0	0	0	2	1	1	2	0	1	2	0	0	1	1	0	0	0	0	0	1	2	1	1	0	0	0
681	1	1	0	0	0	0	2	0	0	0	0	0	0	0	0	0	2	0	2	2	2	0	0	0	1	2	1	0	1	2	0	1	2	0	0	2	2	0	0	1	0	1	0	0	1	0	0	0	1
682	1	0	0	0	0	0	1	1	1	1	0	0	0	0	0	0	1	1	1	1	1	0	0	0	0	2	1	1	1	2	0	0	2	2	2	2	1	0	0	0	0	1	1	2	1	1	0	0	1
683	1	1	0	0	0	0	2	0	1	1	1	1	1	0	1	1	0	1	1	1	2	0	0	0	0	1	1	0	2	2	0	0	2	2	0	1	1	0	0	1	0	0	0	1	0	0	0	0	0
684	1	0	0	0	0	0	1	1	2	2	0	0	1	1	0	0	1	0	1	1	1	0	0	0	0	1	2	0	0	1	0	1	1	1	0	1	1	0	0	0	0	0	1	2	1	0	0	0	1
685	1	0	0	0	0	0	1	0	1	0	1	1	2	1	0	1	1	1	1	1	2	1	0	0	0	1	2	0	0	2	1	2	2	0	0	0	1	0	1	0	2	1	0	0	1	0	1	1	2
686	1	1	0	0	1	1	1	1	2	2	0	0	2	1	0	0	0	1	1	1	1	0	1	1	1	1	1	2	2	1	0	0	0	1	0	2	0	1	1	0	1	0	1	2	0	0	1	1	2
687	1	0	0	0	0	0	0	0	2	1	0	1	1	0	0	1	2	0	2	2	2	0	0	0	1	1	2	1	1	2	2	1	2	0	0	2	1	0	0	0	0	0	0	1	1	1	0	0	0
688	1	0	0	0	0	0	1	0	1	1	0	1	1	0	0	1	1	1	1	1	1	0	0	0	0	0	2	0	0	2	0	2	2	0	0	1	0	0	0	1	0	1	1	2	1	1	1	0	1
689	1	0	0	0	0	0	2	1	1	1	0	0	0	0	0	0	1	0	2	0	2	0	0	0	0	0	2	0	0	1	1	1	1	2	1	1	1	0	0	1	0	0	1	1	1	1	0	0	1
690	1	0	0	0	0	0	1	0	1	1	1	0	0	0	0	0	2	1	1	1	1	0	1	1	1	0	2	1	1	2	0	0	1	1	0	1	1	0	0	1	0	1	0	1	2	1	1	0	1
691	1	0	0	0	0	0	1	0	1	1	1	1	1	0	0	0	1	1	1	1	1	0	0	0	0	1	2	1	1	2	1	1	2	2	1	2	1	0	0	1	0	0	0	2	1	1	0	0	0
692	1	0	0	0	0	0	1	1	2	2	0	1	1	0	0	1	1	1	0	0	1	0	1	1	1	1	0	1	1	0	0	1	2	1	0	2	1	1	1	0	0	0	0	1	0	0	1	1	2
693	1	1	0	0	0	0	1	0	1	0	0	0	0	0	0	0	2	0	1	1	1	0	1	0	0	1	0	1	0	0	1	1	1	1	0	2	1	0	0	0	0	0	2	2	0	0	0	0	0
694	1	0	0	0	0	0	0	0	1	1	0	0	0	0	0	0	2	1	1	1	2	0	1	0	1	2	1	0	1	2	0	1	2	0	0	2	1	0	0	2	1	1	0	0	1	0	0	0	1
695	1	1	0	0	1	1	0	0	2	2	0	0	0	0	0	0	0	0	2	2	2	1	1	0	1	1	2	0	0	1	1	2	2	0	0	0	1	0	0	0	0	0	0	1	0	0	0	0	1
696	0	1	0	0	0	0	2	1	1	1	1	0	1	1	0	0	1	0	2	2	2	1	1	0	0	1	1	2	2	2	2	1	1	0	0	1	1	0	0	0	0	0	1	2	1	1	0	0	1
697	1	0	0	0	0	0	2	0	0	0	1	0	1	0	0	0	0	0	2	2	2	1	1	1	1	1	2	0	0	2	0	1	2	1	0	2	2	0	0	0	1	1	1	2	0	1	0	0	0
698	1	0	0	0	0	0	2	0	0	0	1	1	2	1	0	1	1	1	1	0	0	1	0	0	1	0	1	1	2	2	1	0	1	1	0	2	1	0	0	1	0	0	1	2	2	0	0	1	0
699	1	0	0	0	0	0	2	1	1	1	0	0	1	0	1	1	0	0	2	2	2	0	0	0	0	1	1	1	1	0	0	1	2	0	0	0	2	0	0	1	0	0	1	2	1	0	0	0	1
700	1	0	0	0	0	0	0	0	1	1	1	1	2	1	0	0	2	0	2	2	2	0	0	0	0	1	0	1	1	1	0	0	1	2	1	2	1	0	0	0	0	1	1	2	1	1	0	0	1
701	1	0	1	0	0	0	2	1	1	1	1	0	1	1	0	0	1	0	1	2	2	0	0	0	1	0	1	2	2	2	1	1	0	2	0	2	1	0	0	0	0	1	1	1	1	1	1	0	1
702	1	0	0	0	1	1	1	0	1	1	0	1	1	0	0	0	2	0	2	2	2	0	1	0	0	0	0	0	1	2	0	1	1	2	2	2	1	0	0	1	0	0	1	2	2	0	0	0	1
703	1	0	1	0	0	0	0	0	2	0	1	0	0	0	0	0	2	1	2	1	2	1	1	1	1	1	1	0	0	2	1	1	2	1	1	2	0	0	0	0	0	1	1	2	1	0	0	0	1
704	1	0	0	0	0	0	1	0	1	0	1	1	1	0	0	1	1	2	0	0	1	0	0	0	0	1	2	0	0	2	0	1	2	1	1	1	2	0	0	0	0	0	0	2	0	1	0	0	1
705	1	1	0	0	0	0	2	1	1	1	0	1	0	0	0	0	1	1	1	1	1	1	0	0	0	1	2	0	0	1	0	0	2	1	0	2	1	1	1	1	0	1	2	2	1	0	0	0	1
706	1	0	1	0	0	0	2	0	0	0	1	0	0	0	0	0	1	0	2	2	2	0	0	0	0	1	2	0	0	2	1	1	2	1	0	1	0	0	0	1	0	0	2	2	0	0	1	1	2
707	1	0	0	0	0	0	2	0	0	0	2	0	0	0	0	0	2	2	0	0	1	0	0	0	0	1	1	0	0	2	1	2	2	2	1	2	2	0	0	0	0	0	0	1	0	0	0	0	2
708	1	0	0	0	0	0	1	0	1	1	1	0	0	0	0	0	0	1	1	1	2	0	1	0	0	1	2	0	0	2	0	0	2	1	0	2	2	0	0	2	0	0	0	1	0	0	0	0	0
709	1	0	0	0	1	1	2	0	0	0	1	0	0	0	0	0	1	0	2	2	2	0	0	0	0	0	1	0	2	2	0	1	1	1	0	2	2	0	0	1	0	0	0	1	0	1	0	0	0
710	1	0	1	0	0	0	1	0	1	1	1	0	0	0	0	0	1	1	1	1	2	1	0	0	0	1	1	1	1	1	1	0	1	2	1	2	2	0	0	1	0	0	0	2	0	2	0	0	1
711	1	0	0	0	0	0	2	0	1	1	1	1	1	0	0	0	2	0	2	2	2	0	0	0	0	1	1	1	1	2	0	0	2	1	1	1	1	0	0	0	0	0	0	2	0	0	0	0	0
712	1	0	0	0	0	0	1	1	2	1	0	0	1	1	0	0	2	1	2	1	2	0	0	0	0	1	1	2	2	1	0	0	0	1	0	2	1	0	0	0	0	1	1	1	1	0	0	0	0
713	1	0	0	0	0	0	1	2	2	2	0	0	0	0	0	0	0	2	0	0	1	0	0	0	0	1	2	0	0	2	1	2	2	2	1	2	1	0	0	0	0	0	2	2	1	0	0	0	0
714	1	0	2	0	0	0	0	0	2	1	0	0	1	1	0	0	0	1	0	0	2	0	0	0	1	1	1	2	2	1	1	0	1	2	1	2	0	1	1	0	1	1	1	2	1	1	0	0	1
715	1	1	0	0	1	1	2	0	1	1	0	0	1	1	0	0	2	2	0	0	2	0	1	0	1	0	1	0	1	2	0	0	1	0	0	2	1	1	0	1	0	0	1	2	0	1	1	0	1
716	1	0	0	0	0	0	1	0	1	1	0	0	0	0	0	0	0	1	1	0	1	0	0	0	0	1	1	1	1	2	1	0	2	1	1	1	1	0	0	1	1	1	1	2	1	1	0	0	1
717	1	0	0	0	0	0	1	1	2	2	0	0	1	1	0	0	0	1	1	1	1	2	0	0	0	0	0	0	1	2	0	0	0	2	0	2	1	0	0	0	0	0	1	2	1	0	0	1	0
718	1	0	1	0	0	0	0	0	2	1	0	0	1	1	0	0	2	2	1	1	2	0	0	0	0	1	1	0	0	2	0	0	0	2	0	2	0	0	0	1	0	0	0	2	0	1	0	1	1
719	1	0	0	0	0	0	2	0	2	1	1	1	2	2	0	0	2	0	2	1	2	1	1	1	1	0	1	1	2	2	1	1	2	0	0	1	1	0	0	1	0	0	0	2	0	0	0	0	1
720	1	0	0	0	2	2	0	0	2	2	0	0	1	1	0	0	1	1	1	1	1	1	0	0	1	0	1	0	2	2	0	1	2	0	0	1	1	0	0	0	1	0	1	1	1	1	0	0	0
721	1	0	1	1	1	2	0	0	2	1	1	0	0	0	0	0	1	0	1	2	2	0	0	0	1	2	1	0	1	2	0	0	2	1	1	1	2	1	1	0	0	0	0	1	0	1	0	0	1
722	1	0	0	0	0	0	1	0	1	1	1	0	0	0	0	0	1	0	2	2	2	0	0	0	0	1	1	0	2	2	0	0	2	1	0	1	1	0	0	0	0	0	1	2	1	0	1	1	2
723	1	0	0	0	0	0	1	0	2	0	0	0	1	1	0	0	1	1	0	0	0	0	0	0	1	0	1	1	1	1	1	1	2	1	0	2	2	0	0	1	0	1	1	2	1	0	0	1	0
724	1	0	0	0	0	0	1	1	2	2	0	0	1	1	0	0	1	1	1	1	2	0	0	0	0	1	1	0	1	2	1	1	1	0	0	1	1	0	0	1	0	0	0	0	0	0	0	0	2
725	1	0	0	0	1	1	2	0	1	1	1	0	1	1	0	1	1	1	1	1	1	1	0	0	0	0	1	1	2	2	0	0	1	1	0	2	1	0	0	0	0	0	0	1	0	1	0	0	0
726	0	0	0	0	0	0	1	0	2	2	0	1	2	0	0	0	1	2	0	0	1	0	0	0	0	1	0	0	1	2	0	0	2	0	0	2	1	0	0	2	0	1	0	0	2	1	0	0	1
727	1	0	0	0	0	0	1	0	0	0	0	1	2	1	0	1	1	1	1	1	1	0	1	0	0	1	2	0	0	2	0	1	2	0	0	1	1	0	0	1	1	1	1	2	0	1	0	0	0
728	1	0	1	0	0	0	2	1	1	1	1	0	0	0	0	0	0	1	2	1	2	1	0	0	0	0	1	1	1	2	1	0	2	2	0	2	2	0	0	1	0	1	0	0	2	1	0	1	1
729	1	0	0	0	1	1	1	0	1	1	1	0	0	0	0	0	0	1	1	1	1	0	0	0	0	1	2	0	1	2	0	0	1	1	0	1	1	0	0	1	0	0	0	2	1	0	0	0	1
730	1	0	0	0	0	0	1	1	2	1	0	1	1	1	0	0	0	0	2	2	2	0	0	0	0	1	2	1	1	2	0	0	2	1	1	2	1	0	0	2	1	0	0	1	0	1	0	0	0
731	1	0	0	0	0	0	0	0	2	1	1	1	1	0	0	0	1	1	1	1	2	0	1	0	1	2	1	0	1	2	1	0	1	2	1	2	1	0	0	0	0	1	1	2	1	1	1	0	1
732	1	0	0	0	1	1	0	0	2	2	0	2	2	0	1	1	1	1	1	1	1	0	0	0	0	2	2	0	0	2	1	0	1	0	0	2	1	0	0	1	1	1	0	0	2	1	0	0	1
733	1	0	0	0	0	0	1	0	1	1	1	1	1	1	0	0	2	2	1	1	1	0	0	0	0	0	2	0	0	2	0	0	2	1	0	2	1	0	0	1	0	0	1	1	1	0	0	1	2
734	1	0	0	0	0	0	0	0	2	2	0	1	1	0	0	0	1	0	2	2	2	1	0	0	0	1	1	0	1	2	0	1	2	0	0	1	1	0	0	0	0	0	0	1	0	0	0	0	0
735	1	0	0	0	0	0	0	0	2	2	0	0	0	0	0	0	1	2	0	0	2	0	0	0	0	0	1	1	1	1	1	0	1	1	0	1	2	1	1	0	0	0	0	1	0	0	0	0	2
736	0	0	0	0	0	0	1	0	1	1	1	0	1	0	0	0	1	0	2	2	2	0	0	0	0	2	1	2	2	2	2	0	1	2	0	2	2	0	0	0	0	2	2	2	2	0	0	0	1
737	1	0	0	0	0	0	2	0	1	0	2	0	1	1	0	0	0	1	1	1	1	1	1	1	1	1	1	0	0	2	0	0	2	2	0	2	2	0	0	0	0	0	1	2	1	0	0	0	1
738	1	0	0	0	0	0	1	0	1	1	1	0	0	0	0	0	1	1	1	1	1	1	1	1	1	2	0	2	2	2	1	0	1	0	0	1	2	1	1	0	0	0	2	2	1	0	0	0	0
739	0	0	0	0	0	0	1	0	1	1	2	2	2	1	0	1	2	1	1	1	2	1	1	1	1	2	1	0	0	2	1	1	1	2	1	2	1	0	0	0	0	0	1	2	1	0	0	0	1
740	1	0	0	0	0	0	1	1	2	2	0	1	1	1	0	0	0	0	2	2	1	0	0	0	0	0	1	0	1	2	0	0	1	0	0	2	1	0	0	1	0	0	0	2	0	2	1	0	1
741	1	0	0	0	0	0	2	1	1	1	1	0	0	0	0	0	1	1	1	1	1	0	0	0	0	0	1	1	2	2	1	1	1	1	0	1	1	1	1	0	0	1	1	2	1	1	0	1	1
742	1	0	0	0	1	1	1	0	1	0	1	2	2	1	0	1	1	1	1	1	1	1	0	0	0	1	1	0	1	2	0	0	1	0	0	1	2	0	0	1	0	0	0	2	1	0	0	1	2
743	1	0	0	0	0	0	1	0	1	0	2	0	0	0	0	0	1	1	1	1	2	1	0	0	0	2	1	0	0	1	1	0	0	2	1	1	1	0	0	1	0	0	1	2	2	0	0	0	0
744	1	0	0	0	0	0	1	0	2	2	0	0	1	2	0	0	1	1	1	1	2	0	1	0	1	2	2	0	0	1	0	0	2	0	0	1	1	1	1	0	1	0	0	0	0	1	0	0	1
745	1	0	0	0	0	0	1	0	1	0	0	0	0	0	0	0	0	1	1	1	1	0	0	0	0	1	0	1	1	1	0	0	0	2	1	2	1	1	1	0	0	0	2	2	0	0	0	1	2
746	1	0	0	0	1	1	2	1	1	1	0	1	0	0	0	0	1	1	1	1	1	1	0	0	0	1	1	0	2	2	0	1	1	1	1	2	1	0	0	0	0	0	0	2	0	2	0	0	0
747	1	0	0	0	1	1	0	0	2	1	0	1	1	1	0	0	1	0	1	1	1	0	1	0	0	2	2	0	0	1	1	0	1	1	0	2	1	0	0	1	0	1	0	0	1	0	0	0	1
748	1	0	0	0	0	0	0	0	2	2	0	1	2	1	0	0	1	1	1	0	1	0	0	0	0	0	1	0	1	2	1	0	0	2	0	2	0	1	1	1	0	2	2	2	1	1	0	0	1
749	1	0	1	0	1	1	1	0	2	2	0	1	1	0	0	0	1	1	1	1	1	1	0	0	0	0	2	1	1	2	0	1	1	1	0	1	2	0	0	2	0	1	1	2	1	0	0	0	1
750	1	1	1	0	0	0	2	1	1	1	1	1	2	1	0	1	1	2	0	0	1	1	0	0	0	1	2	0	0	2	1	0	2	1	1	1	2	0	0	1	0	0	0	2	1	2	1	0	1
751	1	0	0	0	0	0	1	0	2	2	0	0	1	1	0	0	0	2	0	0	1	1	0	0	0	0	2	0	0	1	1	0	0	2	1	2	1	0	0	0	0	0	1	1	1	0	0	0	1
752	1	0	0	0	0	0	1	0	1	1	1	0	0	0	0	0	2	0	2	2	2	0	0	0	0	2	2	0	1	2	0	0	1	1	0	1	1	0	0	0	1	0	1	2	0	0	0	0	2
753	1	0	0	0	0	0	1	1	2	1	0	0	0	0	0	0	1	1	2	2	2	2	0	0	0	0	2	0	1	2	0	1	1	1	1	1	1	0	0	2	0	1	1	2	1	0	0	0	2
754	1	0	0	0	0	0	1	1	2	2	0	2	2	1	0	0	1	2	0	1	1	0	0	0	0	2	2	0	0	2	1	0	2	1	1	2	1	1	0	1	0	0	0	2	0	0	0	0	1
755	1	1	1	0	0	0	1	1	2	1	0	0	1	1	0	0	2	0	2	2	2	0	0	0	1	0	2	0	0	2	0	0	0	2	1	2	2	0	0	0	0	0	0	2	0	1	0	1	2
756	0	0	0	0	0	0	2	0	0	0	0	0	1	1	0	1	0	2	0	0	0	0	0	0	0	1	2	0	0	2	1	0	2	1	0	2	1	1	0	1	0	0	0	2	0	1	0	2	2
757	1	0	0	0	0	0	1	0	1	1	1	0	1	0	0	0	1	0	2	2	2	1	1	1	1	2	1	0	0	2	1	0	0	1	0	1	2	0	0	0	0	0	0	1	0	0	0	0	2
758	1	0	0	0	0	0	0	0	1	0	1	0	0	0	0	0	1	1	1	1	1	1	0	0	0	1	2	0	0	1	0	0	1	2	1	2	1	0	0	0	0	0	0	2	0	0	0	0	1
759	1	0	0	0	0	0	2	1	1	1	1	0	1	0	0	0	1	2	0	0	1	0	1	1	1	1	2	1	1	2	2	2	2	0	0	1	0	0	0	1	0	0	2	2	1	0	0	0	1
760	1	0	0	0	0	0	1	2	2	2	0	1	1	0	0	0	2	1	1	1	2	0	0	0	0	0	2	1	1	2	0	0	1	0	0	2	2	0	0	0	0	0	1	2	0	0	0	0	0
761	1	0	0	0	1	1	2	1	1	1	0	0	1	1	0	0	0	2	0	0	0	1	0	0	0	2	1	0	1	2	1	1	2	1	1	2	0	1	1	0	1	0	0	2	0	1	0	1	0
762	1	0	0	0	1	1	1	1	2	2	0	0	0	0	0	0	2	0	1	1	1	1	0	0	0	1	1	0	0	1	0	1	1	1	0	1	0	0	0	1	0	0	0	2	0	2	0	0	1
763	1	0	0	0	0	0	2	0	1	0	1	2	2	0	1	1	2	0	2	2	2	0	0	0	0	1	0	0	1	2	0	2	2	0	0	1	0	1	0	0	0	0	0	1	0	0	0	0	1
764	1	0	0	0	0	0	0	0	2	2	0	0	0	0	0	0	1	0	1	2	2	0	2	0	0	0	2	0	1	2	0	0	0	2	1	2	2	0	0	0	0	0	0	1	0	0	1	0	2
765	1	0	0	0	0	0	1	0	2	0	1	1	2	1	0	1	1	1	1	1	1	0	0	0	0	1	1	0	1	2	0	1	2	2	0	2	0	0	0	1	0	0	0	2	0	0	0	0	0
766	1	0	0	0	0	0	0	0	2	2	0	0	0	0	0	0	1	2	0	0	1	1	1	1	1	0	2	0	0	1	0	0	2	2	2	2	1	0	0	2	0	0	0	2	0	0	0	0	1
767	1	0	0	0	0	0	1	0	1	0	0	0	1	1	0	0	1	1	2	2	2	1	1	1	0	1	1	0	1	2	0	2	2	0	0	1	1	0	0	1	0	0	0	2	0	1	1	0	1
768	1	0	0	0	1	1	1	0	1	1	0	1	1	0	0	0	1	1	1	0	2	1	0	0	0	1	1	0	2	2	0	2	2	0	0	1	0	0	0	1	0	1	1	1	0	1	0	0	0
769	1	0	0	0	0	0	2	1	2	1	0	0	1	0	0	0	2	1	1	1	2	0	0	0	0	0	2	0	0	1	1	1	1	2	0	2	2	0	0	0	0	1	0	1	0	0	0	1	2
770	1	0	1	0	0	0	1	0	1	1	0	1	0	0	0	0	1	2	1	1	1	2	1	1	1	1	1	1	1	2	1	2	1	1	0	2	1	0	0	1	0	2	2	2	1	1	0	1	0
771	1	0	0	0	0	0	0	0	1	1	0	0	0	0	0	0	2	1	1	1	1	0	0	0	0	0	2	1	1	2	0	1	2	0	0	0	1	1	1	0	0	0	1	2	0	0	0	1	0
772	1	0	1	0	0	0	1	0	1	1	2	0	0	0	0	0	2	2	0	0	1	0	0	0	0	2	2	0	0	2	0	1	2	1	0	1	2	1	1	0	0	0	1	2	2	1	0	0	0
773	0	0	0	0	2	2	2	1	1	1	1	0	0	0	0	0	2	0	2	2	2	1	0	0	1	0	1	1	0	1	1	1	1	2	2	2	1	0	0	0	0	1	0	1	0	0	0	0	0
774	1	0	0	0	0	0	0	0	2	2	0	0	0	0	0	0	2	1	1	1	1	1	0	0	0	0	2	1	1	2	2	0	1	1	0	2	2	0	0	2	0	2	1	2	1	0	0	1	1
775	1	0	0	0	0	0	2	0	0	0	0	0	1	1	0	0	2	1	1	1	2	0	0	0	0	1	2	1	1	2	2	1	2	1	1	1	1	0	1	0	1	0	1	2	2	0	0	0	0
776	1	0	0	0	0	0	1	0	2	0	1	0	1	1	0	0	0	2	1	2	2	0	1	0	1	2	1	0	1	2	1	0	2	2	2	2	0	1	1	1	0	0	0	1	1	1	0	0	1
777	1	0	0	0	0	1	1	0	1	1	1	0	2	1	1	1	2	1	1	2	2	0	1	0	1	1	2	0	0	2	1	0	1	1	0	2	1	0	0	0	1	1	1	2	0	1	1	0	1
778	1	0	0	0	0	0	0	0	2	1	0	0	1	1	0	0	1	2	1	2	2	0	0	0	0	0	0	0	0	1	0	1	1	1	1	1	1	0	0	0	0	0	0	0	0	0	0	0	0
779	1	0	0	0	0	0	1	0	1	1	1	0	0	0	0	0	0	2	1	2	2	0	1	0	0	1	0	1	2	1	0	0	0	2	1	1	0	1	1	1	0	0	0	2	0	1	0	0	1
780	1	0	1	0	1	1	1	0	1	1	1	1	1	0	1	1	0	0	2	2	2	0	0	0	1	1	1	0	0	2	1	1	1	2	1	2	1	1	1	0	0	0	0	2	0	0	0	0	0
781	1	0	0	0	0	0	2	0	0	0	1	0	1	1	0	0	2	1	1	2	2	0	1	1	1	0	2	0	0	2	1	0	0	2	2	2	1	0	0	2	0	1	1	1	1	1	0	1	0
782	1	0	0	0	0	0	0	0	2	0	1	0	1	1	0	0	1	1	0	0	1	1	0	0	0	0	2	0	0	1	0	0	1	2	0	2	1	0	0	0	0	1	1	1	0	0	0	0	0
783	1	0	1	1	0	1	1	1	2	1	0	0	0	0	0	0	1	0	2	2	2	0	0	0	0	1	1	0	1	2	1	2	2	2	1	2	1	0	0	0	1	0	0	2	1	1	0	0	2
784	1	1	1	0	0	0	1	0	2	2	0	0	0	0	0	0	1	1	1	1	1	1	0	0	0	2	1	1	2	2	0	2	2	1	0	2	2	0	0	0	0	0	1	1	1	0	0	0	1
785	1	0	1	1	0	1	2	1	1	1	0	0	0	0	0	0	1	1	1	1	1	0	1	1	1	1	1	0	0	1	0	1	1	1	1	1	2	0	0	1	0	1	1	2	2	1	0	0	1
786	1	0	0	0	0	0	0	0	2	1	0	0	0	0	0	0	1	0	2	1	2	1	0	0	1	0	1	0	0	1	0	0	2	2	2	2	2	0	0	0	0	0	0	2	0	0	0	0	0
787	1	0	0	0	0	0	0	0	2	2	0	1	1	0	0	0	0	2	0	1	2	1	1	1	0	0	1	2	2	1	0	0	1	1	0	2	2	0	0	0	0	1	1	1	1	1	0	0	1
788	1	1	0	0	0	0	1	0	1	1	0	0	0	0	0	0	0	0	2	2	1	0	0	0	0	1	0	1	2	1	0	0	0	2	0	1	2	0	0	0	0	1	1	2	1	1	0	0	0
789	1	0	0	0	0	0	1	0	2	2	0	0	0	0	0	0	0	1	1	0	1	1	0	0	0	1	2	0	0	2	1	1	1	1	1	1	1	1	1	1	0	0	2	2	1	0	0	1	2
790	1	0	0	0	0	0	1	0	0	0	1	0	0	0	0	0	2	2	1	1	1	0	0	0	0	1	2	0	0	2	0	1	1	1	0	2	1	0	0	0	1	1	0	1	0	1	0	0	1
791	1	0	0	0	0	0	1	0	1	1	1	1	2	1	0	1	1	0	1	1	1	0	1	0	0	2	1	0	1	2	0	0	1	2	0	2	1	0	0	1	0	0	1	1	1	0	0	0	0
792	1	0	0	0	0	0	2	0	0	0	0	0	1	0	0	0	2	2	1	1	1	0	1	0	0	1	2	0	0	2	1	0	2	1	0	2	1	0	0	1	0	0	0	0	0	1	1	0	1
793	1	0	0	0	0	0	2	0	2	1	1	2	2	2	0	0	1	2	1	1	1	0	0	0	0	1	1	2	2	2	0	0	1	2	0	2	2	0	0	1	0	0	0	1	0	1	1	1	2
794	1	0	0	0	1	1	1	0	2	1	1	0	0	0	0	0	1	1	1	1	1	2	1	1	1	1	1	1	1	2	0	0	2	1	1	2	1	0	0	0	1	0	1	2	1	0	0	0	0
795	1	0	0	0	1	1	0	0	1	1	1	1	2	0	0	0	0	0	2	1	2	0	0	0	0	1	2	0	0	2	0	0	1	1	0	1	2	0	0	2	0	1	1	1	1	1	1	0	2
796	1	0	1	0	0	0	0	0	2	0	1	0	1	1	0	0	0	0	2	2	2	1	0	0	0	0	1	0	0	2	1	2	2	2	1	2	1	1	1	1	0	0	0	2	1	0	1	0	1
797	1	0	0	0	0	0	1	0	1	1	0	1	1	0	0	0	1	2	0	0	1	0	0	0	0	1	2	1	1	2	0	0	1	1	0	2	0	0	0	1	0	0	1	2	1	0	0	0	1
798	1	0	0	0	0	0	2	0	1	0	1	0	0	0	0	0	0	0	2	2	1	0	1	0	0	2	2	2	2	2	0	0	1	1	0	1	2	0	0	1	0	2	1	2	1	0	0	0	1
799	1	0	0	0	0	0	1	0	1	1	0	1	1	0	0	0	1	1	1	1	1	0	0	0	1	2	2	0	0	2	0	1	2	1	1	2	2	0	1	0	1	0	0	2	0	0	0	0	0
800	1	0	0	0	0	0	0	0	2	2	0	0	2	1	0	0	1	1	1	1	1	0	1	0	0	1	2	1	1	2	0	1	2	2	0	2	1	0	0	2	0	0	0	2	1	0	0	1	1
801	0	1	0	0	1	1	1	0	1	1	0	1	1	1	0	0	1	2	0	0	1	0	0	0	0	0	2	1	1	2	0	1	2	0	0	2	0	0	0	1	0	1	1	1	0	0	1	0	1
802	1	1	0	0	0	0	1	0	2	2	0	0	0	0	0	0	1	1	1	1	1	0	2	0	0	0	0	0	0	1	0	0	2	0	0	2	2	0	0	1	0	0	0	1	0	0	0	0	2
803	1	0	0	0	0	0	2	1	1	1	0	1	1	0	0	0	0	0	2	2	2	0	0	0	0	0	2	1	1	2	1	1	2	2	1	2	2	0	0	0	0	0	0	2	0	0	1	0	1
804	1	0	0	0	0	0	1	0	1	0	1	1	2	2	0	0	0	1	0	0	0	1	1	1	1	2	2	0	0	1	1	0	2	2	0	2	2	0	0	2	0	1	1	2	1	0	0	0	1
805	1	0	0	0	0	0	1	0	1	1	1	1	1	0	0	0	1	1	1	1	1	0	0	0	0	1	1	1	1	1	1	1	1	1	0	2	2	0	0	1	0	0	0	2	2	1	0	0	0
806	0	0	0	0	1	1	2	0	1	0	2	0	0	0	0	0	1	2	0	1	1	0	0	0	0	1	1	0	1	2	0	1	0	1	0	1	1	1	1	0	0	0	1	2	0	1	0	0	1
807	1	0	0	0	0	0	1	0	1	1	0	0	1	1	0	0	1	0	2	1	2	1	0	0	0	0	1	0	0	1	1	0	1	2	0	2	2	0	0	0	0	0	1	2	0	0	0	0	0
808	1	1	0	0	0	0	1	0	2	1	1	0	1	1	0	0	1	2	0	0	1	1	0	0	0	2	2	0	0	2	1	1	1	1	1	2	0	0	0	2	0	0	0	2	1	0	0	1	2
809	1	0	0	0	0	0	1	0	1	1	1	0	1	1	0	0	1	1	1	1	2	1	0	0	0	2	1	1	2	2	1	2	2	0	0	1	1	1	1	0	0	1	0	1	0	0	0	0	1
810	1	0	0	0	0	0	1	0	2	2	0	0	0	0	0	0	2	2	0	1	2	0	0	0	1	0	2	0	0	2	2	1	2	1	0	2	2	0	0	0	0	0	0	2	0	1	0	2	2
811	1	0	0	0	0	0	2	0	1	1	1	0	0	0	0	0	1	0	2	2	2	0	0	0	0	0	2	0	0	2	2	0	1	2	1	2	1	0	0	0	0	0	0	2	0	1	0	0	1
812	1	0	0	0	2	2	2	1	1	1	1	0	1	1	0	0	0	1	1	1	1	0	0	0	0	1	0	1	1	1	0	0	1	1	1	1	2	0	0	0	0	1	1	1	1	2	0	0	0
813	1	0	0	0	0	0	1	0	1	0	1	1	1	0	0	0	1	0	2	2	2	0	0	0	0	0	1	1	2	2	0	2	1	0	0	0	1	0	0	0	0	0	2	2	0	0	0	0	0
814	1	0	1	0	0	0	1	0	1	1	1	0	0	0	0	0	1	0	2	2	2	1	0	0	0	0	1	1	1	2	0	2	1	1	0	1	2	0	0	0	0	0	0	2	0	1	0	1	0
815	1	1	0	0	0	0	0	0	2	1	0	0	1	0	0	0	2	1	1	1	2	0	0	0	0	1	2	1	1	2	1	0	2	1	1	1	1	0	0	0	0	0	0	1	0	0	0	0	1
816	1	1	0	0	1	1	2	0	1	0	1	0	0	0	0	0	1	0	2	2	2	1	0	0	0	0	1	1	1	1	1	2	2	0	0	1	1	0	1	0	2	0	0	2	2	1	0	0	1
817	1	0	1	0	0	0	2	0	0	0	1	1	1	0	0	0	0	2	0	0	0	0	0	0	1	1	1	1	1	2	0	0	1	2	0	2	0	0	0	1	0	1	0	1	1	1	0	0	0
818	1	0	0	0	0	0	1	0	1	1	1	0	2	1	1	1	0	0	2	1	2	1	2	1	1	0	0	2	2	0	0	0	1	1	0	1	1	0	0	0	0	1	1	1	1	2	1	0	1
819	1	0	0	0	0	0	2	1	1	1	1	1	1	0	0	0	2	2	1	1	1	0	0	0	1	2	1	0	1	2	1	1	2	0	0	1	1	0	0	0	0	0	1	2	0	0	0	0	1
820	1	0	0	0	0	0	2	1	2	2	1	0	0	0	0	0	2	1	1	1	1	0	0	0	0	1	0	0	0	1	0	0	0	2	0	2	1	0	0	2	0	1	1	2	2	2	0	0	1
821	1	0	1	0	1	1	2	0	0	0	1	0	0	0	0	0	1	1	1	1	1	1	0	0	0	2	1	1	1	1	1	0	1	2	0	2	2	0	0	0	0	0	1	2	1	0	0	0	1
822	1	0	1	0	1	1	2	0	0	0	2	0	0	0	0	0	2	0	2	2	2	1	0	0	1	0	1	0	0	2	1	1	1	2	0	2	1	0	0	1	0	1	0	0	1	0	0	0	0
823	1	0	1	0	0	0	1	0	1	1	1	0	0	0	0	0	2	0	2	2	2	0	0	0	0	1	2	0	0	1	0	0	1	1	0	1	1	0	0	1	0	0	1	1	1	1	0	0	1
824	1	0	0	0	0	0	1	0	2	0	0	0	0	0	0	0	0	1	1	1	2	1	0	0	0	1	1	0	1	2	0	0	0	2	0	2	2	0	0	1	1	1	0	0	1	0	0	0	1
825	1	0	0	0	0	0	0	0	2	1	0	0	1	1	0	0	2	2	1	1	2	1	0	0	0	0	1	0	1	2	0	1	2	2	1	2	1	0	0	0	1	1	1	2	1	1	0	0	0
826	1	0	0	0	1	1	2	1	1	1	1	0	0	0	0	0	1	1	1	1	1	0	1	0	1	2	1	0	0	2	1	0	2	1	0	2	1	0	0	0	0	0	0	1	0	0	0	0	1
827	1	0	0	0	0	0	1	0	1	1	0	0	0	0	0	0	1	2	0	0	2	1	1	1	1	1	2	0	0	2	0	2	2	2	1	2	2	0	0	1	1	0	2	2	0	1	1	0	1
828	1	0	0	0	0	0	1	0	1	0	0	2	2	0	1	1	0	1	1	1	0	1	0	0	0	1	1	1	1	1	0	2	1	1	0	2	2	0	0	0	0	0	1	2	1	0	0	1	0
829	1	0	0	0	0	0	1	0	1	1	1	0	0	0	0	0	1	0	2	1	2	0	2	0	0	0	2	0	1	2	0	1	1	1	0	2	1	0	0	2	0	2	1	2	1	0	0	0	1
830	1	1	0	0	0	0	1	1	2	2	0	0	0	0	0	0	1	0	2	2	2	1	1	1	1	1	1	0	1	2	0	1	2	0	0	2	1	1	1	0	0	0	0	2	0	2	0	0	0
831	1	0	0	0	0	0	2	0	0	0	2	0	0	0	0	0	1	0	2	2	2	1	0	0	0	2	1	1	1	2	1	0	2	1	1	1	1	0	0	0	0	1	1	2	2	1	0	0	0
832	1	0	0	0	0	0	2	1	2	1	0	1	2	2	0	0	0	1	0	0	2	0	0	0	2	1	1	0	1	2	0	2	2	0	0	1	1	0	0	0	1	0	1	2	0	1	0	0	2
833	1	0	0	0	0	0	1	0	1	1	1	0	1	0	0	0	1	1	1	1	2	1	0	0	0	1	1	2	2	1	1	0	1	0	0	2	1	0	0	0	0	0	0	2	0	2	0	0	0
834	1	0	0	0	0	0	2	0	0	0	0	0	0	0	0	0	2	0	2	2	2	1	0	0	0	0	2	0	0	2	0	0	2	1	0	2	0	1	1	1	0	0	0	1	0	0	0	0	1
835	1	0	0	0	0	0	1	2	2	2	0	0	2	1	0	0	2	1	1	1	1	0	1	1	2	2	1	0	1	2	0	0	0	2	1	2	0	1	1	1	0	0	1	2	1	0	0	0	0
836	1	0	0	0	0	0	1	0	1	1	1	0	1	1	0	0	1	0	2	0	2	0	1	1	1	0	2	1	1	2	0	2	1	2	0	2	0	0	0	0	0	0	0	2	0	0	1	0	2
837	1	0	0	0	0	0	2	1	1	1	1	1	2	1	0	1	1	0	2	2	2	1	0	0	0	1	1	0	2	2	0	1	1	0	0	1	2	0	0	0	0	0	0	2	1	0	0	0	2
838	1	0	1	0	0	0	2	0	0	0	0	0	1	1	0	0	0	1	1	1	2	0	1	0	0	1	0	0	0	1	0	0	2	1	1	2	1	0	0	1	0	0	0	0	1	1	0	0	1
839	1	0	0	0	0	0	2	1	1	1	1	1	1	0	0	0	1	0	2	2	1	0	0	0	1	1	1	0	1	2	0	0	1	2	1	1	2	0	0	0	0	1	0	1	1	1	0	0	1
840	1	0	0	0	0	0	2	1	1	1	0	2	2	2	0	0	1	1	1	1	2	0	0	0	0	2	2	1	1	2	0	1	2	1	0	2	1	0	0	1	1	0	1	2	0	0	0	0	0
841	1	0	0	0	0	0	1	0	1	1	0	0	0	0	0	0	1	0	1	2	2	0	0	0	1	1	2	0	1	1	0	1	2	0	0	1	2	0	0	0	0	1	0	1	0	0	0	2	2
842	1	0	0	0	0	0	1	0	1	1	1	0	0	0	0	0	2	0	2	2	2	0	0	0	2	1	1	0	0	2	0	1	2	1	0	2	1	0	0	1	1	0	0	2	0	1	0	0	0
843	1	0	0	0	0	0	1	0	1	1	1	0	0	0	0	0	2	0	1	2	2	2	1	1	1	1	1	1	1	0	0	1	1	1	1	1	2	0	0	0	0	0	1	1	1	1	0	0	2
844	1	0	0	0	0	0	1	0	2	1	0	0	1	1	0	0	2	0	2	2	2	0	0	0	0	2	1	0	1	2	0	0	1	1	0	2	0	0	0	2	0	0	1	2	1	0	0	0	1
845	1	0	0	0	0	0	1	1	2	2	0	1	1	0	0	0	1	0	2	2	1	0	1	0	1	1	0	0	1	2	0	1	1	1	0	1	1	0	0	2	0	0	0	2	0	2	0	0	0
846	0	0	0	0	0	0	1	0	1	1	0	0	1	1	0	0	1	1	1	1	1	1	0	0	0	1	2	0	0	2	0	1	1	1	1	1	0	0	0	1	1	1	1	2	0	1	0	0	1
847	1	0	0	0	0	0	1	0	1	0	1	0	1	1	0	0	0	2	0	0	1	0	1	0	0	1	2	0	0	1	1	1	2	1	1	1	2	0	0	1	1	0	0	0	0	1	0	0	0
848	1	0	0	0	0	0	1	0	1	1	1	0	0	0	0	0	1	1	1	1	2	0	0	0	0	1	0	1	2	1	0	0	1	1	0	2	1	0	0	1	1	0	0	0	0	0	0	0	1
849	1	1	0	0	1	1	1	1	2	2	1	0	0	0	0	0	1	1	1	1	1	1	0	0	0	1	1	1	1	1	1	0	2	1	0	2	1	0	0	1	0	0	2	2	1	0	0	0	0
850	0	0	1	1	0	1	1	1	2	2	0	0	1	1	0	0	1	2	1	2	2	0	1	0	1	0	1	0	0	1	1	0	1	2	2	2	2	0	0	0	0	0	0	0	0	1	0	0	1
851	1	0	0	0	0	0	1	0	1	1	0	1	2	1	0	0	2	2	0	0	2	1	2	1	1	1	2	1	1	2	0	0	1	2	0	2	1	0	0	1	0	1	0	0	2	0	0	0	1
852	1	0	0	0	0	0	2	0	1	0	1	0	0	0	0	0	0	1	1	0	1	0	0	0	0	1	2	1	1	2	2	2	1	1	0	1	1	0	0	1	0	0	0	0	0	0	0	0	0
853	1	0	0	0	2	2	1	0	2	2	0	0	1	0	0	0	1	0	2	2	2	0	0	0	0	1	2	0	0	2	1	1	1	2	0	2	2	0	0	2	0	0	1	1	0	1	0	0	1
854	1	0	0	0	0	0	2	1	1	1	0	1	2	1	0	1	2	1	1	1	1	0	0	0	0	1	1	1	1	1	0	0	0	2	2	2	2	0	0	1	0	1	1	2	2	0	0	0	1
855	1	0	1	1	0	1	2	0	1	1	0	0	0	0	0	0	1	0	2	2	2	1	0	0	0	0	2	0	0	2	0	0	1	2	1	2	2	0	0	0	0	0	0	1	0	1	0	0	0
856	1	0	0	0	1	1	1	1	2	2	0	0	0	0	0	0	1	0	1	2	2	0	0	0	0	1	2	0	0	2	2	1	1	1	0	2	1	0	0	1	1	0	0	0	0	1	0	0	0
857	1	0	0	0	0	0	2	0	0	0	1	0	0	0	0	0	2	0	2	2	2	0	0	0	0	0	2	1	1	2	2	1	2	1	1	1	2	0	0	2	1	0	0	2	0	1	0	0	0
858	1	0	0	0	1	1	1	0	1	0	0	1	1	0	0	0	1	0	2	2	2	0	1	0	1	0	2	0	0	2	1	2	1	2	1	2	2	0	0	1	1	1	0	1	1	1	0	0	0
859	1	0	0	0	1	1	1	0	1	0	0	1	1	1	0	0	1	2	0	0	0	1	0	0	0	1	1	1	2	2	1	0	1	1	1	1	2	0	0	0	0	0	1	2	1	0	0	0	0
860	1	0	0	0	0	0	1	0	1	1	1	0	1	0	1	1	1	1	2	2	2	0	1	0	0	0	0	1	1	0	0	0	1	1	0	1	1	0	0	1	0	0	0	2	0	0	0	2	2
861	1	0	0	0	1	1	1	1	2	2	0	0	0	0	0	0	1	0	2	2	2	1	1	1	1	1	0	0	1	2	0	1	1	2	1	2	2	0	0	2	0	1	1	2	1	0	0	1	1
862	1	0	0	0	0	0	2	0	0	0	2	0	0	0	0	0	1	1	1	1	2	0	0	0	0	2	2	1	1	2	2	0	2	2	2	2	0	1	1	1	0	0	2	2	0	0	0	0	1
863	1	0	1	0	0	0	1	0	1	1	1	0	1	1	0	0	0	0	2	2	2	0	0	0	1	1	1	0	0	1	0	1	0	1	0	1	1	1	0	0	0	0	1	1	0	1	0	0	0
864	1	0	0	0	1	1	0	0	2	2	0	0	1	0	0	1	0	0	2	2	2	0	0	0	0	1	2	0	0	2	1	1	1	2	1	2	1	0	0	1	0	1	1	2	0	1	0	0	1
865	1	0	0	0	0	0	0	0	2	0	1	0	0	0	0	0	1	0	2	1	2	1	0	0	0	2	2	1	1	2	2	0	1	1	0	2	1	0	0	0	0	0	0	1	0	1	0	0	0
866	1	0	1	0	0	0	1	0	1	1	1	0	1	1	0	0	0	1	1	1	1	1	0	0	0	2	1	0	0	1	0	1	2	1	0	1	1	0	0	0	0	1	1	1	1	1	0	0	0
867	1	0	0	0	0	0	1	0	1	0	2	0	0	0	0	0	1	0	2	2	2	1	0	0	0	0	2	0	0	2	0	0	0	2	0	2	1	0	1	0	1	0	0	1	0	0	0	0	0
868	1	1	0	0	1	1	0	0	2	2	0	0	0	0	0	0	2	0	1	2	2	0	1	0	0	0	2	0	0	2	1	1	2	2	1	2	1	0	0	0	0	0	0	1	0	0	0	0	1
869	1	1	0	0	0	0	1	0	1	1	0	2	2	0	0	0	0	2	0	0	0	0	1	0	0	1	2	0	0	2	0	2	2	0	0	1	2	0	0	1	0	0	1	2	1	0	0	0	1
870	1	0	0	0	1	1	2	0	2	1	1	0	2	1	1	1	1	1	1	1	1	0	0	0	0	0	2	1	1	1	1	0	2	1	0	1	1	0	0	0	1	0	0	2	0	0	1	1	1
871	1	0	0	0	0	0	1	0	2	2	0	0	1	1	0	0	0	1	1	1	2	0	1	0	1	0	2	0	0	2	2	0	2	1	1	1	0	1	1	1	0	0	2	2	0	0	0	0	0
872	1	0	0	0	0	0	1	0	1	1	0	0	1	1	0	0	1	1	0	0	0	1	0	0	0	0	1	0	1	2	0	0	1	0	0	0	1	0	0	1	0	0	0	1	0	1	0	0	0
873	1	0	0	0	0	0	0	0	2	1	0	0	0	0	0	0	1	1	1	1	1	0	1	0	0	1	2	0	0	1	0	0	0	1	1	2	2	0	0	0	0	0	1	2	1	0	1	0	1
874	1	0	0	0	0	0	0	0	2	2	0	1	1	0	0	0	2	0	1	1	1	0	1	0	1	2	1	0	0	2	1	1	0	2	0	2	1	0	0	1	0	0	0	2	0	1	0	0	0
875	1	0	0	0	0	0	1	0	1	1	0	2	2	1	0	1	1	0	2	2	2	0	0	0	2	1	2	1	1	2	1	0	1	1	0	2	1	0	0	0	0	1	1	2	1	1	0	0	0
876	1	0	0	0	0	0	2	0	0	0	0	0	0	0	0	0	1	1	1	0	1	0	0	0	1	1	2	1	1	2	0	1	2	1	0	2	1	0	0	0	0	0	0	2	0	1	1	0	1
877	1	0	0	0	0	0	2	0	1	0	2	0	0	0	0	0	2	0	2	2	2	0	1	0	0	0	1	1	1	1	1	0	2	1	1	1	1	0	0	0	0	0	1	1	1	0	0	0	1
878	1	0	0	0	0	0	1	1	2	1	0	1	2	1	0	0	1	1	0	0	1	0	0	0	1	1	2	1	1	1	0	1	1	1	0	2	1	0	0	1	1	0	0	2	0	0	1	0	2
879	1	0	0	0	0	0	2	0	1	0	0	0	0	0	0	0	2	1	2	1	2	0	0	0	0	0	1	1	1	2	0	0	1	1	1	1	1	0	0	0	0	0	0	1	0	0	0	0	1
880	1	0	0	0	0	0	1	0	1	1	0	0	0	0	0	0	2	1	1	1	2	0	0	0	0	1	0	0	0	1	0	2	2	0	0	1	1	0	0	1	0	1	0	0	1	0	0	0	0
881	1	0	0	0	2	2	1	1	2	2	1	0	1	1	0	0	2	0	2	2	2	0	0	0	0	1	2	0	0	2	0	0	1	1	1	1	1	0	0	2	1	0	1	1	1	1	0	0	0
882	1	0	1	0	0	0	2	1	1	1	0	0	1	1	0	0	0	1	1	1	1	1	1	0	1	0	1	0	0	1	0	1	2	0	0	1	1	0	0	0	1	1	1	1	1	0	1	0	1
883	0	0	0	0	0	0	1	0	1	1	1	0	0	0	0	0	1	0	2	1	2	0	0	0	0	1	0	1	1	1	0	1	0	1	0	2	1	0	0	0	0	0	1	1	1	0	0	0	1
884	1	0	0	0	0	0	1	0	2	1	0	0	1	1	0	0	1	1	1	1	2	0	0	0	0	2	2	1	1	2	1	0	1	0	0	2	1	1	1	1	0	2	2	2	1	1	0	0	1
885	1	0	0	0	1	1	0	0	2	0	1	0	0	0	0	0	0	1	1	1	0	1	1	1	1	1	1	1	1	2	0	0	2	1	0	2	1	0	0	0	0	0	0	2	0	0	0	1	0
886	1	0	0	0	0	0	1	0	2	0	1	0	0	0	0	0	2	2	0	0	2	0	0	0	0	1	1	1	1	1	0	0	0	2	0	2	2	0	0	1	0	0	0	2	0	1	0	0	1
887	1	0	0	0	1	1	1	0	2	0	1	1	1	0	0	1	1	1	1	1	1	0	1	0	0	2	2	0	0	2	0	1	1	2	1	2	2	0	0	0	0	1	1	1	1	1	0	0	0
888	1	0	0	0	0	0	1	1	2	2	0	0	1	1	0	0	1	1	1	1	1	0	0	0	1	2	2	0	0	2	1	1	1	1	1	2	1	0	0	2	0	0	1	1	1	1	0	0	1
889	1	0	0	0	0	0	1	0	1	0	1	1	1	0	0	0	1	2	0	1	1	0	0	0	1	0	1	0	1	2	0	0	1	2	1	2	1	0	0	0	0	0	0	2	0	2	0	0	1
890	0	0	0	0	0	0	1	0	1	1	0	0	0	0	0	0	2	0	1	1	1	0	0	0	0	2	1	0	1	2	0	0	1	0	0	2	1	0	0	0	0	1	1	2	1	0	1	1	2
891	1	0	0	0	0	0	1	0	2	2	0	1	2	1	0	0	1	0	2	2	2	1	0	0	1	0	2	0	0	2	0	1	1	1	0	2	2	0	0	0	0	0	0	0	0	1	0	0	1
892	1	0	1	1	0	1	0	0	2	1	0	1	1	0	0	1	1	0	2	1	2	1	1	1	1	1	1	0	1	2	1	2	2	0	0	1	1	0	0	0	0	0	1	1	1	1	0	0	2
893	1	0	0	0	0	0	1	1	2	2	0	0	0	0	0	0	1	1	1	1	1	0	1	0	1	1	2	0	0	2	0	0	1	2	0	2	2	0	0	0	0	0	0	2	1	1	0	0	1
894	0	0	0	0	0	0	0	0	2	1	0	0	0	0	0	0	2	0	2	2	2	0	0	0	0	0	1	1	1	1	1	1	2	1	0	2	1	0	0	0	0	1	1	1	1	1	0	0	1
895	1	0	0	0	0	0	1	0	2	2	0	0	1	1	0	0	1	1	1	1	2	0	1	0	0	1	2	0	1	2	0	2	1	2	1	2	1	0	0	0	1	0	0	1	0	0	0	1	1
896	1	0	0	0	1	1	0	0	2	2	0	1	1	1	0	0	0	0	2	1	2	0	0	0	0	1	1	0	1	2	0	0	2	1	1	1	1	0	0	0	1	2	2	2	2	1	0	1	2
897	1	0	0	0	1	1	2	0	1	0	1	0	0	0	0	0	2	0	2	2	2	2	0	0	0	0	1	1	2	2	1	0	2	0	0	2	2	0	0	1	0	1	0	1	1	1	0	0	0
898	1	0	0	0	0	0	1	1	2	2	0	0	0	0	0	0	1	0	1	1	1	1	0	0	0	1	2	0	0	1	0	1	2	0	0	1	0	1	1	0	1	0	0	2	1	2	0	1	1
899	1	0	0	0	0	0	2	1	1	1	0	0	0	0	0	0	1	2	0	0	1	0	0	0	0	1	1	0	2	2	0	0	2	2	0	2	0	1	1	0	1	0	0	2	1	0	0	0	1
900	1	0	0	0	0	0	1	0	1	1	0	0	1	1	0	0	2	2	0	0	1	0	0	0	0	1	0	1	2	2	1	1	1	1	0	2	1	0	0	1	0	1	1	2	1	0	0	0	0
901	1	0	0	0	1	1	1	0	1	1	1	1	2	1	0	0	1	1	0	0	0	1	1	1	1	1	2	0	0	1	0	0	1	1	0	1	2	0	0	0	0	1	1	1	1	1	0	0	0
902	1	0	0	0	0	0	1	0	2	2	0	0	0	0	0	0	1	2	0	0	1	0	1	0	0	1	1	0	0	1	0	0	2	0	0	1	2	0	0	2	0	0	1	1	1	1	1	0	1
903	1	0	0	0	0	0	1	0	1	1	1	1	2	2	0	0	1	1	1	1	2	0	0	0	0	1	1	0	1	2	0	0	0	2	0	2	1	0	0	1	0	0	0	2	0	1	0	0	0
904	1	0	0	0	0	0	1	0	0	0	1	0	1	0	0	0	1	2	0	0	2	1	0	0	0	0	2	0	0	2	0	2	1	2	1	2	2	0	0	0	1	1	1	1	1	1	0	0	2
905	1	0	0	0	0	1	1	0	2	1	0	0	1	1	0	0	1	0	1	2	2	0	0	0	0	1	2	0	0	2	2	0	2	1	0	1	2	0	0	1	0	1	1	2	0	1	0	0	1
906	1	0	0	0	0	0	2	0	0	0	2	0	1	1	0	0	1	1	1	1	1	0	0	0	1	2	2	0	0	1	0	0	0	0	0	2	0	0	0	1	0	0	0	2	0	0	0	0	1
907	0	0	0	0	0	1	2	0	1	1	1	1	1	0	0	0	1	0	1	2	2	1	0	0	0	0	0	0	1	2	0	0	1	1	0	1	2	0	0	0	0	0	0	2	2	1	0	0	0
908	1	0	0	0	1	1	2	0	1	1	1	0	1	1	0	0	0	2	0	1	1	0	0	0	0	1	1	1	1	1	1	1	1	2	0	2	2	0	0	2	1	1	1	2	0	0	1	0	1
909	1	0	0	0	0	0	2	1	2	1	0	1	1	1	0	0	2	0	2	2	2	0	0	0	0	2	2	2	1	2	1	0	1	2	0	2	0	0	0	2	1	1	1	2	0	0	0	1	2
910	1	0	0	0	1	1	1	0	1	1	1	0	2	1	1	1	2	0	1	1	1	0	0	0	0	0	2	0	1	1	0	1	2	0	0	1	0	0	0	1	0	0	1	2	1	0	0	0	1
911	1	0	0	0	0	0	1	0	1	0	1	0	2	2	0	0	2	1	2	2	1	1	0	0	0	0	1	1	1	1	0	1	2	0	0	1	0	0	0	1	1	0	1	2	0	1	1	0	1
912	1	0	1	1	1	2	1	0	0	0	1	0	1	1	0	0	1	0	1	2	2	1	0	0	0	2	2	0	0	2	1	1	1	1	0	2	2	0	0	2	0	1	0	1	0	0	0	0	0
913	0	0	0	0	0	0	0	0	2	2	0	0	0	0	0	0	2	2	1	1	2	0	0	0	0	1	0	2	2	0	0	0	0	2	2	2	1	0	0	0	0	1	1	1	1	1	0	1	1
914	1	0	0	0	0	0	2	0	0	0	2	0	1	1	0	0	1	2	1	2	2	1	0	0	0	2	1	1	2	2	1	1	1	2	1	1	1	1	1	0	0	0	1	2	0	1	0	0	1
915	1	0	1	0	0	0	2	1	1	1	1	2	2	1	0	1	0	2	0	0	0	1	0	0	0	1	2	0	0	2	1	0	1	1	0	2	2	0	0	1	0	0	0	2	0	2	0	0	0
916	1	0	0	0	0	0	2	0	0	0	0	0	0	0	0	0	1	0	2	2	2	1	0	0	0	1	1	0	2	2	0	1	1	1	1	2	1	1	1	0	0	0	0	2	0	1	0	0	1
917	1	0	0	0	0	0	0	0	2	1	0	1	1	0	0	0	1	1	1	1	2	1	0	0	0	0	0	0	0	1	0	1	1	2	1	2	0	0	0	1	0	0	1	1	1	1	0	0	1
918	1	0	0	0	1	1	0	0	2	1	0	0	0	0	0	0	2	2	1	1	2	0	0	0	0	1	2	1	1	2	0	2	2	0	0	0	1	0	0	0	0	0	1	2	1	0	1	0	2
919	1	0	0	0	1	1	1	1	2	2	0	1	1	0	0	1	2	0	2	2	2	1	0	0	0	0	1	0	0	2	0	1	2	2	1	2	2	0	0	0	0	1	1	1	1	0	0	0	0
920	1	0	0	0	0	0	1	0	1	0	0	1	1	0	0	1	1	0	2	2	2	1	0	0	0	0	2	0	0	2	0	1	2	2	0	2	0	0	0	1	0	0	1	2	1	0	0	0	0
921	1	0	0	0	0	0	0	0	2	2	0	0	0	0	0	0	2	0	2	2	2	1	0	0	0	1	2	0	0	2	1	2	1	2	1	2	1	1	1	0	0	0	0	2	1	1	0	0	0
922	1	0	0	0	1	1	1	0	1	1	0	0	0	0	0	0	1	1	1	0	1	0	0	0	0	1	0	1	2	1	0	1	0	1	0	1	1	1	1	0	0	0	1	1	1	0	1	0	2
923	0	0	0	0	0	0	1	0	1	1	1	1	2	2	0	0	2	0	2	2	2	0	0	0	0	2	1	1	2	2	1	0	1	0	0	1	2	1	1	0	0	1	1	2	1	0	0	0	0
924	1	0	0	0	0	0	0	0	1	1	0	0	1	1	0	0	2	1	1	1	2	0	1	0	1	0	1	1	1	2	0	0	2	1	1	1	2	0	0	1	0	0	1	2	1	0	0	0	0
925	1	0	0	0	0	0	1	1	2	1	0	1	0	0	0	0	2	1	1	1	2	0	0	0	0	1	2	1	1	2	2	0	2	1	0	2	1	0	0	2	1	0	0	2	1	0	0	0	0
926	1	0	0	0	0	0	1	0	1	0	1	0	1	1	0	0	0	2	0	1	2	0	0	0	0	2	0	1	1	2	1	0	1	1	0	1	0	1	1	0	0	1	1	1	1	1	0	0	1
927	1	0	0	0	1	1	2	0	1	1	0	0	0	0	0	0	1	1	1	1	1	0	0	0	0	1	2	1	1	1	0	0	1	2	0	2	1	0	0	0	0	0	0	1	0	1	0	1	1
928	1	0	0	0	0	0	2	0	1	1	1	0	2	1	1	1	1	0	2	2	2	0	0	0	0	0	2	0	0	2	0	1	1	2	0	2	1	2	1	0	1	0	0	1	0	0	0	0	0
929	1	0	0	0	0	0	0	0	2	2	0	0	1	0	0	0	1	1	1	1	2	0	0	0	0	0	2	0	0	2	1	1	2	0	0	2	1	0	0	0	1	0	0	1	0	0	0	0	1
930	1	0	0	0	0	0	1	0	1	0	0	0	0	0	0	0	2	0	2	2	2	0	0	0	0	1	1	0	1	2	1	0	2	1	0	1	1	0	0	0	0	1	1	2	2	2	0	0	0
931	0	0	0	0	1	1	1	0	2	0	0	0	0	0	0	0	1	0	1	1	1	1	1	1	0	1	1	0	1	2	0	0	2	1	0	2	1	0	0	0	1	0	1	1	1	1	1	0	1
932	1	0	0	0	0	0	1	1	2	1	0	0	0	0	0	0	1	1	1	1	2	1	1	1	1	0	2	0	0	2	0	1	0	2	0	2	2	0	0	0	0	1	1	2	0	1	0	1	1
933	1	0	0	0	0	0	2	0	0	0	0	0	0	0	0	0	0	1	1	1	1	1	0	0	0	0	1	0	0	1	1	2	2	2	1	2	1	1	1	0	0	0	0	1	0	1	0	0	1
934	1	0	0	0	0	0	0	0	2	0	1	1	1	0	0	1	1	1	1	2	2	1	1	1	1	0	2	0	0	2	2	1	2	0	0	1	1	0	0	1	0	0	0	1	0	0	0	0	0
935	1	0	0	0	1	1	0	0	2	2	0	0	0	0	0	0	1	2	1	1	1	0	0	0	0	1	1	0	1	2	1	1	1	1	0	1	1	0	0	1	0	0	0	1	0	1	0	1	1
936	1	0	0	0	0	0	2	0	2	2	0	0	0	0	0	0	2	0	2	2	2	0	0	0	1	1	0	0	0	1	0	0	1	1	0	1	1	0	0	0	0	0	0	1	0	0	0	1	2
937	1	0	0	0	0	0	2	0	0	0	1	0	0	0	0	0	1	1	0	0	0	1	0	0	0	1	1	2	2	1	1	2	1	2	1	2	1	1	1	0	0	0	0	2	0	1	1	0	1
938	1	0	0	0	0	0	0	0	2	2	0	1	1	0	0	0	0	1	1	1	1	0	0	0	0	2	2	1	1	2	0	0	1	2	0	2	2	0	0	1	0	1	1	1	1	0	0	0	0
939	1	0	0	0	0	0	2	0	1	1	0	0	0	0	0	0	1	1	1	1	2	1	0	0	0	2	1	0	0	1	1	0	0	1	0	2	1	0	0	0	0	0	0	2	0	1	0	1	1
940	1	1	1	0	0	0	0	0	2	2	0	1	1	1	0	0	1	0	2	2	2	0	0	0	0	1	2	0	0	2	1	2	1	2	1	2	2	0	0	0	0	1	1	1	1	1	0	0	0
941	1	0	1	0	0	0	1	1	2	2	0	0	0	0	0	0	1	1	1	0	2	2	0	0	0	0	1	1	1	1	0	1	2	0	0	1	0	0	0	1	0	0	0	2	1	1	0	0	1
942	1	0	0	0	0	0	0	0	2	0	1	1	1	0	0	0	2	1	1	1	2	0	1	0	0	2	2	1	1	2	1	0	2	1	1	1	1	0	0	0	0	0	0	1	0	0	1	1	2
943	1	0	1	0	1	1	1	1	2	2	0	0	0	0	0	0	1	0	2	1	2	1	0	0	0	0	1	1	2	2	1	2	2	2	1	2	2	0	0	0	0	0	0	2	0	1	0	1	1
944	1	0	0	0	0	0	0	0	2	1	1	1	1	0	0	0	0	0	1	2	2	0	0	0	0	0	2	1	1	2	1	0	0	2	0	2	1	0	0	1	0	0	0	2	0	0	0	1	1
945	0	0	1	0	0	0	2	0	0	0	2	0	0	0	0	0	2	1	1	1	1	1	1	0	1	1	0	0	1	2	0	1	2	0	0	1	0	1	1	1	0	2	2	2	2	1	0	0	0
946	1	0	0	0	0	0	2	0	1	0	1	0	0	0	0	0	1	0	1	1	1	0	0	0	0	1	2	0	0	2	1	1	1	0	0	1	1	0	0	0	0	0	2	2	1	0	0	0	2
947	1	0	0	0	0	0	1	0	1	1	0	0	1	1	0	0	2	0	1	1	1	1	0	0	0	2	1	1	0	1	1	0	2	1	0	1	1	1	0	1	0	0	0	2	0	1	0	0	0
948	1	0	0	0	0	0	0	0	2	2	0	1	1	0	0	1	1	2	1	2	2	0	0	0	0	0	2	1	1	2	2	2	2	0	0	1	2	0	0	0	0	0	1	2	1	0	0	0	0
949	1	0	0	0	1	1	1	0	1	0	1	0	0	0	0	0	1	1	1	1	2	0	0	0	0	1	1	0	0	1	0	1	2	1	0	2	1	0	0	0	1	0	1	2	2	0	0	0	0
950	1	0	0	0	0	0	0	0	2	1	1	0	0	0	0	0	1	0	2	1	2	1	0	0	0	0	2	1	1	2	1	1	2	0	0	1	1	0	0	0	1	0	2	2	1	0	0	0	0
951	0	0	0	0	0	0	1	1	2	2	0	0	2	1	1	1	2	1	1	1	2	1	1	0	1	1	0	1	1	2	1	0	1	2	1	1	1	0	0	1	0	0	1	2	1	0	0	0	1
952	1	0	0	0	0	0	1	0	1	1	0	1	2	1	0	0	0	0	2	2	2	0	0	0	0	1	0	0	0	1	0	0	1	2	0	2	0	0	0	0	0	0	1	1	1	0	0	0	0
953	1	0	0	0	0	0	1	0	1	0	1	1	2	1	0	0	0	0	2	2	2	0	0	0	0	1	0	1	1	1	0	0	2	1	1	1	2	0	0	1	0	1	1	1	1	1	0	0	1
954	1	0	0	0	2	2	2	0	1	1	1	0	0	0	0	0	1	0	2	2	2	0	0	0	0	0	2	0	0	2	1	2	2	0	0	1	2	0	0	1	0	0	0	1	0	0	0	1	0
955	1	1	0	0	0	0	2	0	1	1	0	0	1	1	0	0	2	1	2	2	1	0	0	0	0	0	2	0	0	2	0	1	1	2	1	2	2	0	0	0	0	0	1	2	2	0	1	0	2
956	0	0	0	0	0	0	1	0	1	1	0	0	1	1	0	0	1	1	1	1	1	1	1	1	1	1	1	0	0	1	0	2	1	2	1	2	2	0	0	1	0	0	2	2	0	0	0	0	1
957	1	0	0	0	0	0	0	0	2	1	0	0	0	0	0	0	2	0	2	2	2	0	0	0	0	1	1	0	0	1	1	0	0	0	0	2	1	0	1	0	1	0	1	2	2	0	0	0	1
958	1	0	1	0	0	0	1	1	2	2	1	0	1	1	0	0	0	2	0	0	0	1	1	0	0	1	1	0	1	2	0	0	2	1	0	2	1	0	0	0	0	0	1	1	0	2	0	0	0
959	1	0	0	0	0	0	2	0	0	0	1	1	1	0	0	0	0	0	2	2	1	0	0	0	0	1	1	0	1	2	0	2	1	2	1	2	1	0	0	0	0	0	1	2	0	0	0	1	0
960	1	0	0	0	0	0	1	0	2	2	0	0	0	0	0	0	2	0	2	1	2	0	1	1	1	0	1	0	1	2	1	0	1	2	2	2	2	0	0	1	0	0	1	2	1	0	0	1	2
961	1	0	0	0	1	1	0	0	2	1	0	2	2	1	0	0	2	0	2	1	2	0	0	0	0	2	1	0	2	2	0	1	2	0	0	0	1	0	0	0	1	1	1	2	1	1	0	1	1
962	1	0	0	0	0	0	2	0	0	0	0	0	1	0	0	0	1	1	1	1	1	0	0	0	0	2	2	0	0	2	1	0	1	1	0	1	1	0	0	0	1	0	0	2	0	1	0	0	0
963	1	0	0	0	0	0	0	0	1	1	1	0	0	0	0	0	1	0	2	2	2	1	1	1	1	1	2	0	0	2	2	2	2	1	0	2	1	0	0	0	0	0	2	2	0	0	0	0	1
964	1	0	0	0	0	0	1	0	1	1	1	0	1	0	0	0	0	2	1	2	2	0	0	0	1	1	2	0	0	2	2	0	1	2	2	2	1	0	0	1	0	0	0	0	0	0	1	1	2
965	1	0	0	0	0	0	1	1	2	2	0	0	0	0	0	0	0	1	1	1	0	1	0	0	0	1	2	1	1	2	1	2	2	1	0	2	1	0	0	0	0	1	0	1	0	1	0	1	1
966	1	0	1	1	0	1	1	1	2	2	0	0	2	2	0	0	2	0	2	2	2	0	0	0	0	1	2	0	0	2	1	1	2	1	0	1	1	0	0	0	0	0	0	2	0	2	0	0	1
967	1	0	0	0	1	1	0	0	1	1	1	0	1	1	0	0	2	2	1	1	1	0	0	0	0	1	1	1	1	1	0	0	2	0	0	1	2	0	0	0	0	1	1	2	1	0	1	0	1
968	1	0	0	0	0	0	1	0	2	1	0	0	1	1	0	0	2	1	2	1	2	1	0	0	1	1	2	0	0	2	1	2	1	1	0	1	2	0	0	2	0	0	1	2	1	0	0	2	2
969	1	0	0	0	0	0	0	0	2	1	1	0	0	0	0	0	0	0	1	2	2	0	0	0	0	0	2	0	0	2	0	1	1	1	1	2	2	0	0	0	0	0	0	1	0	0	0	0	0
970	1	0	0	0	0	0	2	0	1	1	1	1	1	0	0	0	0	0	2	1	2	0	0	0	0	2	1	1	2	2	1	1	0	2	0	2	1	0	0	2	0	0	0	2	0	1	0	0	1
971	1	0	0	0	0	0	0	0	1	1	1	0	0	0	0	0	1	0	2	2	2	1	0	0	0	0	2	0	0	2	1	2	2	1	0	2	1	1	1	0	0	1	1	2	1	0	1	0	2
972	1	0	0	0	0	0	1	1	2	2	0	0	0	0	0	0	1	1	2	2	2	0	0	0	1	0	1	0	0	1	0	0	2	0	0	1	0	1	1	1	0	1	1	2	0	0	0	0	1
973	1	0	0	0	0	0	1	1	2	2	0	0	0	0	0	0	1	0	1	1	1	0	0	0	0	1	2	0	0	2	2	1	2	1	1	2	1	0	0	0	1	0	0	2	0	0	0	0	0
974	1	0	0	0	1	1	1	0	2	1	0	0	0	0	0	0	0	1	0	0	0	0	0	0	0	2	1	0	0	2	0	0	2	2	0	2	2	0	0	0	0	0	0	2	1	0	0	0	1
975	1	0	0	0	1	1	2	0	0	0	1	0	0	0	0	0	1	1	1	1	1	1	1	1	1	0	2	0	1	2	0	0	2	0	0	1	1	0	0	0	0	0	0	2	0	1	0	0	1
976	1	0	0	0	0	0	1	0	2	2	0	0	0	0	0	0	0	1	2	2	2	1	1	1	1	1	1	0	2	2	0	0	0	2	0	2	2	0	0	0	0	0	0	2	0	0	0	1	2
977	1	0	0	0	0	0	2	1	1	1	1	0	1	1	0	0	0	1	1	1	1	1	0	0	0	2	2	1	1	2	0	0	0	2	0	2	0	0	0	1	1	0	0	2	0	1	0	0	0
978	1	0	0	0	0	0	1	0	1	1	1	0	0	0	0	0	1	2	0	0	1	2	0	0	0	0	1	0	0	2	1	0	2	1	0	1	1	0	0	0	1	0	0	1	0	1	0	0	1
979	1	0	0	0	1	1	0	0	2	1	0	0	0	0	0	0	1	1	1	1	1	0	0	0	0	1	1	1	2	2	1	1	2	1	0	1	2	0	0	1	0	0	1	1	0	1	0	0	1
980	1	0	0	0	0	0	2	1	1	1	0	1	1	0	0	0	2	0	1	1	1	1	0	0	1	0	1	0	0	1	0	0	0	2	2	2	1	1	1	0	1	0	0	1	0	1	0	0	1
981	1	0	0	0	0	0	0	0	2	2	0	0	1	1	0	0	1	1	1	1	2	0	0	0	0	1	1	0	0	2	1	1	1	1	0	2	2	0	0	0	0	0	0	2	0	1	0	0	1
982	1	0	0	0	0	0	1	1	2	2	0	1	1	0	0	1	2	0	2	2	2	0	0	0	0	2	2	0	0	2	0	0	1	1	0	1	1	0	0	0	0	0	1	1	1	0	0	0	1
983	1	0	0	0	0	0	1	1	2	2	1	0	0	0	0	0	1	0	1	1	1	0	2	0	0	0	1	0	1	2	1	0	2	1	0	2	1	0	0	0	1	0	0	0	0	1	0	0	0
984	1	0	0	0	0	0	1	1	2	2	0	0	1	1	0	0	1	1	1	1	1	0	0	0	0	2	0	1	2	1	0	2	1	2	1	2	1	1	1	0	1	1	0	0	1	0	0	0	0
985	1	0	0	0	0	0	0	0	2	0	1	1	1	0	0	0	0	0	2	2	2	0	1	0	0	0	2	1	1	2	0	0	0	2	1	2	2	1	1	0	0	0	0	2	2	1	0	0	0
986	1	0	0	0	1	1	2	1	2	1	0	0	0	0	0	0	2	0	2	2	2	0	0	0	0	2	2	0	1	2	1	1	1	1	0	1	2	0	0	0	0	0	1	1	0	1	0	0	1
987	1	0	0	0	1	1	1	0	1	0	1	1	1	0	0	1	1	2	0	0	1	0	1	1	1	1	2	1	1	2	1	0	1	1	0	1	1	0	1	1	1	0	0	1	0	1	0	0	0
988	1	0	0	0	0	0	2	0	1	0	1	0	2	1	0	0	1	1	1	1	2	1	0	0	0	2	2	0	0	2	1	0	2	2	1	2	1	0	0	1	0	0	1	1	1	1	1	0	2
989	0	0	0	0	0	0	1	0	1	1	0	0	0	0	0	0	0	2	0	0	1	0	0	0	0	1	1	0	1	2	0	0	2	2	2	2	0	0	0	2	1	1	0	0	2	1	0	0	0
990	1	1	0	0	0	0	1	0	1	0	0	0	1	0	1	1	1	1	1	1	2	0	0	0	0	1	2	0	0	1	1	1	2	2	0	2	1	0	0	0	1	0	1	1	1	1	0	0	2
991	1	0	1	1	0	1	0	0	2	1	0	0	1	1	0	0	1	0	2	2	2	0	0	0	0	1	1	0	0	2	1	0	1	1	0	1	1	0	0	0	0	2	2	2	2	1	0	0	0
992	1	0	0	0	0	0	1	0	1	1	0	1	1	0	0	0	0	1	1	1	0	0	1	0	0	1	1	0	0	1	0	2	2	0	0	1	1	1	1	0	0	0	1	2	0	0	0	1	2
993	1	0	0	0	0	0	1	0	1	1	0	0	2	2	0	1	1	2	0	0	1	0	0	0	0	1	2	0	0	1	0	2	2	1	1	2	1	1	0	1	0	1	1	2	0	1	0	0	0
994	1	0	0	0	0	0	2	0	0	0	0	1	2	1	0	0	0	2	0	0	0	0	0	0	0	1	2	0	0	2	2	1	1	2	1	2	1	1	0	0	0	1	1	2	0	0	0	0	1
995	1	0	0	0	0	0	2	0	1	1	0	1	2	2	0	0	1	1	1	1	2	0	0	0	0	1	1	0	1	2	1	1	1	1	0	1	0	0	0	1	0	1	1	1	1	1	0	0	1
996	1	0	0	0	0	0	2	0	1	0	1	0	1	0	0	0	0	1	1	1	1	1	0	0	0	0	0	1	2	1	0	1	2	1	1	1	1	0	0	0	0	0	0	1	0	1	0	1	1
997	1	0	0	0	1	1	2	0	0	0	0	0	0	0	0	0	0	1	1	1	2	1	0	0	0	0	2	0	0	2	0	1	1	1	0	2	1	0	0	2	1	1	1	2	1	0	0	0	1
998	1	0	0	0	1	1	1	0	1	1	1	0	1	1	0	0	2	1	1	1	2	0	0	0	0	1	2	1	1	2	0	1	1	1	1	2	1	0	0	1	0	0	0	1	0	1	0	0	0
999	1	0	0	0	1	1	1	1	2	1	0	1	1	0	0	0	2	0	2	2	2	0	1	0	0	1	1	0	1	2	1	1	1	2	1	2	2	0	0	2	1	1	1	1	1	0	0	0	0
1000	0	0	1	0	0	0	0	0	2	1	0	1	1	1	0	0	1	1	1	1	2	1	0	0	0	2	2	0	0	2	1	1	2	1	1	1	1	0	0	0	0	2	2	2	2	0	0	0	1
[truncated: 252 more columns]
