# Supplementary material for: KNN-MDR: a learning approach for improving interactions mapping performances in genome wide association studies
Source: BMC Bioinformatics. 2017 Mar 21;18:184. doi: 10.1186/s12859-017-1599-7 (PMC5361736; doi:10.1186/s12859-017-1599-7)
Supplement: Supplementary file 5 — The data set(s) supporting the results of Table 3. (ZIP 7092 kb) [file 12859_2017_1599_MOESM5_ESM.zip › 000/S48/mkallsimul.dat]

1	1	0	1	1	1	2	1	1	1	0	0	0	0	0	0	0	1	0	1	1	0	0	2	2	0	1	0	0	1	1	0	1	2	1	0	1	1	0	0	1	0	1	1	1	0	1	0	0	1
2	1	0	0	1	0	2	1	2	0	0	1	0	0	0	0	0	1	0	0	0	0	0	2	2	0	0	1	2	2	1	1	1	1	1	1	2	0	0	0	2	0	0	0	0	0	1	0	0	0
3	1	0	0	1	0	2	1	2	0	0	0	1	1	0	0	0	1	0	1	1	1	0	2	2	1	1	0	2	1	0	0	2	2	0	0	0	1	0	0	1	0	0	2	0	2	1	1	0	0
4	1	0	0	1	0	2	1	1	2	0	0	0	0	0	0	0	1	1	1	1	1	0	2	2	0	2	2	0	2	2	0	0	1	0	0	2	1	0	0	1	0	1	1	1	2	1	0	0	0
5	1	0	1	1	0	1	2	2	0	0	1	1	2	0	0	0	2	2	2	2	0	1	0	1	1	1	2	0	2	2	0	0	1	2	0	2	2	1	1	1	0	0	1	0	1	0	0	1	0
6	1	0	0	1	1	2	0	0	2	0	0	1	1	0	0	0	2	2	0	0	0	0	2	2	0	1	2	0	1	0	0	1	1	0	0	1	1	0	0	2	0	0	0	0	1	0	0	0	0
7	0	0	0	0	0	1	1	1	1	0	1	0	1	0	0	0	0	0	1	1	1	0	2	2	0	1	1	1	1	1	1	1	1	1	0	2	0	0	0	1	0	1	1	0	1	1	0	0	0
8	0	0	0	0	0	1	1	1	1	1	0	0	0	0	0	0	0	0	0	0	0	0	2	2	0	2	2	1	2	1	2	2	2	1	0	2	2	1	1	0	0	0	0	0	1	0	1	0	1
9	1	0	0	0	0	1	1	2	1	0	0	1	1	0	0	0	2	2	1	1	1	0	1	1	2	2	1	1	2	1	2	2	2	0	0	0	1	0	0	1	0	0	0	0	0	0	0	0	1
10	0	0	0	0	0	1	2	2	0	0	1	0	2	1	1	0	1	0	1	1	0	0	0	0	1	0	1	0	2	1	0	1	1	0	0	1	1	0	0	1	0	1	1	0	1	1	0	1	0
11	0	0	1	0	1	1	0	0	2	0	0	0	0	0	0	0	2	0	0	0	0	0	1	1	1	1	2	0	2	1	0	1	2	2	1	2	1	0	0	2	0	0	0	0	1	0	0	0	0
12	1	0	0	1	0	2	1	2	1	0	0	0	0	0	0	0	1	0	0	1	0	0	1	1	0	1	2	1	2	1	1	2	2	2	0	1	2	0	0	0	0	0	0	0	0	2	1	1	0
13	1	0	0	0	0	1	2	2	0	0	0	0	1	0	0	0	2	2	1	1	1	0	1	1	0	1	2	1	2	1	2	1	1	0	0	2	2	0	0	0	0	0	1	0	1	0	0	0	0
14	1	0	0	0	1	2	2	2	0	0	0	0	1	0	0	0	2	1	1	1	1	0	1	1	1	0	1	0	2	2	0	1	0	1	0	2	2	1	1	0	0	1	1	0	0	2	0	0	0
15	1	0	0	1	1	2	0	1	1	0	0	0	1	1	1	0	0	0	1	2	1	0	1	2	0	0	1	1	2	1	0	0	1	1	0	1	0	0	0	1	0	0	0	0	0	1	0	0	0
16	0	0	0	1	0	1	0	0	2	0	0	0	1	1	1	0	1	1	0	0	0	0	2	2	0	1	2	0	2	2	1	2	2	0	0	1	2	1	1	0	0	0	1	0	1	1	0	0	0
17	1	0	0	0	0	0	1	2	0	0	0	0	0	0	0	0	2	1	0	0	0	0	2	2	0	1	1	0	1	1	0	2	2	0	0	1	2	0	0	0	0	0	0	0	1	0	0	0	0
18	0	0	0	0	0	0	1	1	0	0	0	0	1	0	0	0	1	0	1	1	0	0	2	2	0	2	0	0	2	1	0	0	0	0	0	2	1	0	0	2	1	0	0	0	0	2	0	0	1
19	1	0	0	0	0	1	1	1	2	0	0	2	2	0	0	0	1	0	0	0	0	0	2	2	0	0	1	1	1	1	0	0	1	0	0	2	1	0	0	2	0	0	0	0	0	0	1	0	0
20	0	1	0	0	0	1	1	1	1	0	0	1	2	0	0	0	1	0	1	1	1	0	2	2	0	2	2	1	2	1	2	1	2	1	1	2	2	0	1	2	1	1	1	0	1	0	0	0	0
21	1	0	0	0	0	0	0	0	2	0	0	1	1	0	0	1	2	0	0	0	0	0	2	2	0	1	1	1	1	1	1	1	1	1	2	2	0	0	0	1	0	0	0	0	1	1	0	0	0
22	1	0	0	0	1	1	1	1	0	0	0	0	0	0	0	0	2	1	0	0	0	1	2	2	0	2	2	0	2	2	0	0	0	0	0	2	1	0	0	1	0	0	1	0	1	1	0	0	0
23	1	0	0	0	0	0	2	2	0	0	1	1	1	0	0	1	1	2	1	1	1	0	2	2	1	0	2	0	2	1	0	0	0	0	0	2	1	0	0	1	0	1	1	0	1	0	0	0	1
24	1	0	0	1	1	2	1	1	1	0	1	0	0	0	0	0	0	0	0	0	0	0	2	2	0	0	2	0	2	1	0	1	2	0	0	1	1	0	0	0	0	2	2	0	0	0	0	0	1
25	1	0	0	0	1	1	2	2	0	1	1	0	1	0	0	0	2	1	1	1	1	0	2	2	0	0	2	0	2	0	0	0	2	0	0	2	1	0	0	1	0	0	0	0	0	0	1	1	0
26	1	0	0	0	0	0	2	2	0	0	1	0	0	0	0	0	2	2	1	1	1	0	1	1	0	1	2	0	2	2	1	0	1	2	1	1	0	0	0	2	0	0	1	0	1	1	0	0	0
27	1	0	0	0	0	2	1	1	1	0	1	0	1	0	0	0	0	0	0	0	0	0	0	0	0	1	0	1	1	1	0	1	1	2	1	1	1	1	1	1	0	0	0	0	0	1	0	0	1
28	1	1	0	0	1	1	1	2	0	0	0	0	1	0	0	0	0	0	1	1	1	0	2	2	0	0	2	0	2	2	1	1	2	0	0	2	2	0	0	0	0	0	1	0	2	0	0	0	0
29	1	0	0	1	0	1	2	2	0	1	1	0	0	0	0	0	1	1	0	0	0	1	2	2	0	0	2	1	2	1	1	0	1	1	0	2	2	0	0	0	0	0	1	0	0	1	1	1	0
30	1	0	0	0	0	1	1	2	0	0	0	1	2	0	0	0	2	0	1	1	1	0	2	2	0	1	1	0	2	1	0	0	1	1	0	2	2	0	0	0	0	0	1	0	1	0	0	0	1
31	1	0	0	1	0	1	2	2	0	0	1	0	1	0	0	0	0	0	0	1	0	0	1	1	1	1	2	0	2	2	1	1	2	0	1	2	2	0	0	0	0	0	1	0	1	2	0	0	0
32	1	0	0	1	0	1	2	2	0	0	0	0	1	1	1	0	2	1	1	0	0	0	2	2	1	0	1	0	1	1	1	1	2	1	0	1	1	0	0	1	0	0	0	0	0	1	0	0	1
33	0	0	0	0	0	0	1	1	1	0	0	0	2	0	0	0	2	1	0	0	0	0	2	2	0	0	1	0	1	0	0	1	1	2	0	1	2	1	1	0	0	0	0	1	0	0	0	1	0
34	1	0	1	1	0	1	1	1	1	0	0	0	0	0	0	0	1	1	2	2	1	0	2	2	1	0	0	1	2	0	1	1	1	0	0	0	2	0	0	1	1	0	1	0	1	0	1	0	0
35	1	0	0	0	0	1	1	2	1	0	0	0	0	0	0	0	2	0	1	1	1	0	2	2	0	0	1	0	2	1	0	2	1	0	1	2	1	0	0	1	0	0	0	0	1	1	0	0	0
36	1	0	0	0	0	2	1	2	0	0	1	0	0	0	0	0	1	1	2	1	1	0	1	1	0	1	1	0	2	1	0	2	2	0	1	2	2	1	1	0	0	0	0	0	1	0	0	0	0
37	1	0	0	0	1	1	0	0	2	0	0	0	0	0	0	0	0	0	2	1	1	1	2	2	0	1	2	0	2	2	0	0	0	1	0	1	2	0	0	1	0	0	0	0	0	0	0	0	0
38	1	0	0	2	1	2	2	2	0	0	0	1	1	0	0	1	2	1	0	0	0	0	2	2	0	0	0	0	2	1	0	2	1	0	0	2	2	0	0	0	1	0	0	1	0	0	0	1	0
39	0	0	0	1	1	2	1	2	0	0	1	1	0	0	0	0	2	1	0	0	0	0	1	1	1	1	2	1	2	2	1	0	0	1	0	1	1	1	1	1	0	0	0	0	1	1	0	1	0
40	1	0	0	1	0	2	2	2	1	0	1	1	1	0	0	0	0	0	1	1	1	0	2	2	0	2	1	0	2	1	0	2	2	0	0	2	1	0	0	2	0	0	1	0	2	0	0	0	0
41	1	0	0	1	0	1	1	1	1	0	1	1	1	0	0	0	1	1	2	2	2	1	1	2	0	0	2	1	2	1	2	0	1	1	0	2	2	0	0	0	1	1	1	0	1	0	0	0	0
42	1	0	0	0	0	2	1	1	2	0	0	2	2	0	0	1	0	0	2	1	0	0	2	2	1	2	2	1	2	1	2	1	2	0	0	1	2	0	0	0	0	1	1	0	1	1	0	1	0
43	0	0	0	0	0	1	1	2	0	0	1	0	0	0	0	0	0	0	1	1	1	0	1	1	1	1	2	0	2	1	0	1	1	0	0	1	2	0	0	1	0	1	1	1	0	1	0	0	0
44	1	0	1	1	0	1	1	2	0	0	1	0	2	0	0	0	2	0	0	0	0	0	1	2	0	1	2	0	2	1	1	1	1	0	0	1	2	0	0	0	0	0	1	0	1	1	0	0	0
45	1	0	0	1	0	1	1	1	1	0	1	0	1	0	0	0	1	0	1	1	1	1	0	1	0	0	2	0	2	2	1	1	2	1	0	1	1	0	0	1	0	0	1	0	1	0	0	0	1
46	1	0	0	0	0	0	2	2	0	0	0	1	1	0	0	1	2	0	1	0	0	0	2	2	0	2	1	0	1	0	0	1	1	1	1	2	2	0	0	0	0	1	1	0	1	0	0	0	0
47	1	0	0	0	0	0	1	1	1	0	0	1	1	0	0	1	1	1	1	1	0	0	2	2	0	0	2	0	2	2	0	1	1	1	1	2	1	0	0	1	1	0	1	0	1	1	0	1	0
48	1	0	0	0	0	0	2	2	0	0	1	0	1	0	0	0	2	2	2	2	2	0	2	2	0	2	0	1	1	0	0	2	2	0	1	2	1	0	0	1	0	0	0	0	0	0	0	0	1
49	1	0	0	0	0	1	1	2	0	0	0	0	0	0	0	0	2	1	1	0	0	0	2	2	0	1	2	2	2	2	0	1	1	1	1	2	0	0	0	2	0	0	0	0	2	1	0	1	0
50	0	0	0	1	0	1	1	2	0	0	1	0	0	0	0	0	2	1	0	0	0	0	2	2	1	0	1	0	1	0	0	2	2	0	0	2	1	0	0	1	0	0	1	0	1	0	0	0	0
51	1	0	1	0	1	2	1	2	0	0	0	1	1	0	0	0	1	1	0	0	0	1	2	2	0	0	2	0	2	2	0	1	1	0	0	1	1	0	0	1	0	0	2	0	2	1	0	0	0
52	1	0	0	2	0	2	0	1	0	0	0	0	2	0	0	0	1	1	0	0	0	0	2	2	0	1	1	0	2	1	1	2	2	0	0	1	1	0	0	1	0	0	1	0	1	0	1	0	0
53	0	0	0	0	0	1	1	2	1	0	0	0	1	0	0	0	1	0	0	0	0	0	2	2	0	2	2	0	2	2	1	1	1	0	0	1	1	0	0	1	0	0	1	0	1	1	2	0	0
54	0	0	0	0	1	1	1	2	0	0	0	0	0	0	0	0	0	0	2	1	0	0	0	1	1	1	2	0	2	1	1	2	2	0	0	1	2	0	0	1	0	0	0	0	1	1	0	0	0
55	0	1	1	0	0	1	1	1	1	1	1	0	1	0	0	0	2	1	0	0	0	0	2	2	0	0	1	2	1	1	1	1	1	0	0	1	0	0	0	1	0	1	1	0	0	2	0	0	0
56	1	1	0	0	0	0	2	2	0	0	0	0	0	0	0	0	0	0	1	1	1	0	2	2	0	0	2	0	2	2	0	2	2	0	0	1	2	0	0	1	0	0	0	0	0	1	0	0	1
57	1	0	1	1	0	2	2	2	0	0	0	0	1	0	0	0	0	0	0	0	0	2	0	2	0	1	1	0	2	1	0	1	2	2	2	2	2	0	0	0	1	0	0	1	0	0	0	0	0
58	1	0	0	0	0	1	2	2	0	0	2	0	0	0	0	0	2	1	1	0	0	1	2	2	0	0	2	0	1	0	0	1	1	1	1	1	0	0	0	2	0	0	0	0	2	1	1	1	0
59	0	0	0	1	0	2	0	0	2	0	0	0	1	0	0	0	2	1	0	0	0	0	2	2	0	2	1	0	2	0	0	1	2	2	2	2	1	0	0	1	0	0	0	0	0	1	0	2	0
60	0	0	0	0	0	1	1	1	1	0	1	0	2	1	1	0	2	1	1	0	0	0	1	1	0	2	1	2	1	1	1	1	1	0	0	2	2	1	1	0	0	0	1	0	1	0	0	0	1
61	0	0	1	0	0	1	0	0	1	0	1	0	0	0	0	0	2	1	1	1	1	0	2	2	1	0	1	1	2	0	1	1	1	0	0	1	1	0	0	2	0	0	0	0	0	0	0	0	0
62	1	0	0	1	0	2	2	2	0	0	0	0	0	0	0	0	2	1	1	1	0	0	1	2	0	1	1	2	2	1	1	0	0	0	0	1	2	0	1	2	2	0	0	0	0	1	0	0	0
63	1	0	0	0	1	1	0	0	1	0	1	0	1	0	0	0	1	2	0	0	0	0	2	2	0	1	1	2	2	2	0	1	1	0	0	2	1	1	1	0	0	0	0	0	0	1	1	0	0
64	1	0	0	0	0	2	2	2	2	0	0	1	0	0	0	0	1	1	1	1	0	0	2	2	0	1	2	0	2	2	1	1	2	1	0	1	1	0	0	2	0	0	0	0	0	1	0	0	0
65	1	0	0	0	0	0	2	2	0	0	0	0	1	0	0	0	1	0	0	0	0	0	2	2	0	1	2	0	2	1	0	0	0	1	1	1	1	0	0	1	0	1	1	0	1	0	0	0	0
66	0	0	0	0	0	0	2	2	0	0	2	1	2	0	0	0	1	1	0	0	0	1	0	1	1	1	0	0	2	1	0	2	2	0	0	1	1	0	0	1	0	0	1	0	1	0	0	0	0
67	1	0	0	1	0	1	1	2	0	0	0	0	1	0	0	0	1	1	2	1	1	0	2	2	0	1	2	1	2	2	0	1	1	0	0	1	0	0	0	2	1	2	2	0	1	0	0	0	1
68	0	0	1	0	0	1	1	1	1	0	0	0	1	0	0	0	1	1	0	0	0	0	2	2	1	0	1	0	1	1	0	1	1	0	1	2	2	0	0	0	0	0	0	1	0	1	0	0	0
69	1	0	0	0	2	2	0	0	2	0	0	0	0	0	0	0	1	1	1	1	1	0	2	2	0	0	2	0	1	0	0	0	0	0	0	0	0	0	0	2	0	1	1	0	1	0	0	0	0
70	1	0	0	0	1	1	0	2	0	0	1	0	1	0	0	0	1	0	1	1	1	0	2	2	1	2	0	0	1	1	0	1	2	0	0	1	1	0	0	1	0	0	0	0	0	0	0	0	0
71	1	0	0	0	0	0	0	1	1	0	1	0	1	0	0	0	1	0	0	0	0	0	2	2	0	1	2	0	2	1	0	1	1	0	1	2	0	0	0	2	0	0	1	0	1	0	0	0	0
72	0	0	0	2	0	2	1	1	1	0	1	0	0	0	0	0	1	1	0	0	0	0	2	2	0	1	1	0	2	0	0	1	1	1	1	2	2	0	0	1	1	1	1	0	0	0	1	1	0
73	1	0	0	0	0	0	1	2	0	0	0	0	1	0	0	0	2	1	0	0	0	0	2	2	0	1	1	1	2	1	0	0	2	1	1	2	1	0	0	1	0	0	0	1	0	1	0	0	0
74	1	0	0	1	0	1	1	2	1	0	0	0	0	0	0	0	1	1	2	2	2	1	1	2	1	0	2	0	2	2	1	1	1	0	0	2	1	0	0	2	0	0	0	1	0	1	0	0	0
75	1	0	1	1	0	2	1	2	0	0	0	0	1	0	0	0	1	1	1	1	1	1	2	2	0	1	2	0	2	2	0	2	2	0	0	2	2	0	0	0	0	1	1	1	1	0	1	0	1
76	1	0	0	1	0	2	1	1	1	0	0	0	2	0	0	0	2	0	0	0	0	0	2	2	1	0	1	1	1	1	1	2	2	0	0	1	2	0	0	0	0	0	0	0	0	1	0	0	1
77	0	0	0	0	0	1	0	1	1	0	0	0	1	0	0	0	0	0	1	1	1	0	2	2	1	0	1	0	2	1	0	1	1	1	0	1	0	0	0	1	0	0	0	0	1	0	0	0	1
78	1	0	0	0	1	2	1	2	0	0	1	0	1	0	0	0	0	0	1	1	1	0	2	2	0	0	1	1	2	0	1	1	1	1	0	1	1	1	0	1	0	0	1	0	1	1	1	0	0
79	1	0	0	0	0	0	1	1	1	1	2	0	1	0	0	0	0	0	1	1	1	0	1	1	1	1	1	0	1	1	0	1	1	0	0	2	2	0	0	1	0	0	0	0	0	1	0	0	0
80	1	0	0	1	0	1	1	1	1	0	0	1	1	0	0	0	2	2	0	1	0	0	2	2	1	0	1	0	2	0	0	1	1	0	0	1	2	0	0	0	0	0	0	1	0	1	0	0	0
81	1	0	0	0	1	2	2	2	1	0	0	1	1	0	0	0	2	1	0	1	1	0	2	2	0	0	2	1	2	2	0	0	1	2	1	1	2	0	0	0	1	0	0	0	0	1	0	0	1
82	1	0	0	2	1	2	1	2	0	0	1	0	0	0	0	0	1	2	1	1	1	0	0	1	0	0	1	1	1	1	1	2	2	0	0	2	1	0	0	1	0	0	0	0	0	1	0	1	0
83	1	1	0	0	0	0	1	1	1	0	0	0	0	0	0	0	1	0	0	0	0	0	2	2	0	1	1	0	1	1	1	0	1	2	0	2	1	0	0	2	1	0	1	0	1	0	0	1	1
84	0	0	0	1	0	2	0	0	1	0	1	0	0	0	0	0	2	1	0	0	0	0	1	1	0	2	1	1	2	1	0	0	1	1	0	1	1	0	0	1	0	0	0	0	0	0	0	0	0
85	1	0	0	0	0	1	2	2	0	1	1	0	0	0	0	0	1	1	0	0	0	0	2	2	1	2	0	1	1	0	0	2	2	0	1	1	0	0	0	1	0	0	0	0	1	0	0	1	0
86	0	0	1	1	0	2	1	1	1	0	0	1	1	0	0	1	1	1	2	1	0	0	2	2	0	0	2	2	2	1	1	2	2	0	0	2	2	0	0	0	0	0	0	0	0	0	0	0	1
87	1	0	2	0	0	0	1	1	1	1	0	2	1	0	0	0	1	1	1	1	0	0	2	2	1	2	2	1	2	1	2	2	2	0	0	2	2	0	1	1	1	0	0	0	0	2	0	0	0
88	1	0	0	0	0	2	0	1	1	0	1	0	2	1	1	0	2	0	0	0	0	1	1	1	0	1	1	1	2	2	0	2	2	0	0	0	1	0	0	1	0	0	2	0	1	1	0	0	1
89	1	1	0	0	1	1	1	2	0	0	0	1	1	0	0	0	0	0	1	1	1	0	2	2	0	0	2	1	2	2	0	0	0	0	0	1	2	0	0	2	1	0	0	0	0	0	0	0	0
90	1	0	0	0	0	2	2	2	0	0	1	1	2	0	0	0	1	0	1	1	1	0	2	2	0	2	2	1	2	1	2	1	1	1	0	0	2	0	0	0	0	0	1	0	1	1	0	0	0
91	1	0	0	0	0	2	0	2	0	0	1	1	2	1	1	0	0	0	1	0	0	1	0	1	0	0	1	0	2	1	1	2	2	1	0	2	2	0	0	0	1	0	1	0	2	2	0	0	0
92	1	0	0	0	0	0	2	2	0	0	0	1	1	0	0	1	1	1	1	1	0	1	2	2	0	1	1	0	2	1	0	1	1	0	0	2	1	0	0	0	0	0	0	0	0	1	0	0	0
93	1	0	0	0	0	1	1	2	0	0	0	0	1	0	0	0	1	2	0	0	0	0	1	1	0	0	1	1	2	1	0	2	2	0	0	1	0	0	0	0	0	0	0	0	0	0	0	0	0
94	1	0	1	0	1	2	1	1	0	0	0	1	1	0	0	1	2	0	0	0	0	0	2	2	0	2	1	2	2	1	1	2	2	0	0	2	1	1	1	1	0	0	0	0	0	1	0	0	1
95	1	0	1	0	0	1	2	2	0	0	0	0	1	0	0	0	2	2	1	1	1	0	2	2	1	1	2	0	2	1	0	1	1	0	1	1	0	0	0	1	0	2	2	0	0	0	1	0	1
96	1	0	0	1	0	1	1	2	0	0	1	0	1	0	0	0	1	0	1	1	1	0	1	1	0	0	1	0	1	1	1	1	1	0	0	2	0	0	0	2	0	0	1	0	1	1	0	0	0
97	1	1	0	0	0	1	2	2	0	0	1	0	2	0	0	0	0	0	0	0	0	0	2	2	0	0	1	0	2	1	1	1	2	0	0	1	2	0	0	1	0	2	2	0	0	0	0	0	0
98	1	0	1	1	0	1	1	1	1	0	0	1	0	0	0	0	0	0	1	1	0	0	1	1	1	2	2	0	2	1	1	1	1	1	1	2	0	0	0	1	0	0	1	0	1	0	0	0	0
99	1	0	0	0	0	1	1	2	0	0	1	0	0	0	0	0	1	1	0	1	1	2	0	2	0	1	2	0	2	2	1	1	1	2	1	1	1	0	0	1	0	0	0	2	0	2	0	0	0
100	1	0	0	0	0	1	0	1	0	0	0	0	1	0	0	0	1	0	1	1	1	1	2	2	0	2	1	1	2	1	2	1	0	0	1	2	1	0	0	1	0	0	0	0	1	2	0	0	0
101	1	0	0	1	0	2	0	0	1	0	0	0	0	0	0	1	1	1	1	1	1	0	2	2	0	0	0	1	1	1	0	1	1	0	0	1	1	0	0	0	0	0	1	0	1	0	0	0	0
102	1	0	0	0	0	2	0	0	1	0	0	0	1	0	0	0	1	0	0	0	0	0	2	2	0	1	2	0	2	1	0	2	2	0	0	1	0	0	0	2	0	1	1	0	1	1	0	0	0
103	1	0	0	0	0	0	2	2	0	0	1	0	0	0	0	0	2	1	0	1	1	0	2	2	0	1	2	1	2	2	0	2	2	1	1	2	2	0	0	1	1	0	0	0	0	1	0	1	0
104	1	0	0	1	0	2	1	2	0	0	0	0	1	0	0	0	0	0	1	0	0	0	2	2	0	1	1	0	1	1	1	1	1	0	0	1	1	0	0	1	0	1	2	0	1	0	0	1	0
105	0	1	0	0	0	1	1	1	2	0	0	0	0	0	0	0	1	1	0	0	0	0	1	1	0	1	2	0	2	2	1	2	2	0	0	0	1	0	0	2	0	0	1	0	1	1	0	1	0
106	1	0	0	0	1	1	2	2	1	0	1	1	1	0	0	1	1	1	1	1	1	0	2	2	1	0	2	0	2	1	1	2	2	0	0	1	0	0	0	2	0	0	0	0	1	1	0	0	0
107	1	0	0	0	1	1	0	0	1	0	0	1	1	0	0	0	1	1	0	0	0	0	2	2	0	2	1	1	2	1	0	2	2	0	0	1	1	1	1	1	0	1	1	1	1	1	0	0	0
108	1	0	1	1	0	1	2	2	0	0	1	1	1	0	0	0	1	1	0	1	0	0	2	2	0	2	2	1	2	2	0	1	1	0	0	2	2	1	1	0	0	1	1	0	1	1	0	0	0
109	1	0	0	0	0	1	1	2	0	0	1	0	1	0	0	0	1	1	2	2	2	0	1	1	0	1	1	1	1	1	1	0	1	1	0	1	0	0	0	2	0	0	0	0	0	1	1	1	0
110	1	1	1	1	0	1	0	1	1	0	0	0	1	0	0	0	2	0	1	0	0	0	2	2	1	1	1	0	2	1	0	1	1	1	2	2	1	1	1	1	0	0	1	0	1	1	0	0	0
111	1	0	0	1	0	2	1	2	0	0	1	1	1	0	0	1	2	0	0	0	0	0	2	2	1	2	2	1	2	2	0	1	2	1	0	1	2	0	0	0	0	0	1	1	1	2	0	0	0
112	0	1	0	0	0	1	1	1	0	1	2	0	0	0	0	0	2	2	1	1	1	0	2	2	0	0	2	1	2	0	1	0	0	1	1	1	2	0	0	0	0	0	0	0	0	0	0	0	0
113	1	0	0	0	0	0	0	0	2	0	0	0	0	0	0	0	1	0	2	2	1	0	2	2	0	0	2	0	2	1	1	1	2	2	2	2	2	0	1	1	1	0	0	0	1	1	1	0	0
114	0	0	0	1	0	2	0	0	2	0	0	0	1	0	0	0	2	2	0	0	0	0	1	1	0	1	0	0	1	1	0	1	2	1	1	1	2	0	0	0	0	1	1	0	0	0	0	0	1
115	1	0	0	0	0	0	1	1	0	0	0	0	1	0	0	0	0	1	0	0	0	0	2	2	0	2	1	1	1	1	1	2	2	0	0	1	2	0	0	0	0	1	1	0	1	1	0	1	0
116	1	1	1	1	0	1	1	1	1	0	0	0	0	0	0	0	1	0	0	0	0	0	2	2	0	1	1	0	1	1	0	2	2	0	1	2	1	0	0	1	0	0	1	0	1	0	0	0	0
117	1	0	0	0	0	0	2	2	0	1	2	1	1	0	0	1	1	0	1	1	1	0	1	1	0	1	1	2	2	1	1	1	0	1	0	2	2	0	0	0	0	0	0	0	0	1	0	0	0
118	1	0	0	0	0	1	2	2	0	0	0	0	0	0	0	0	1	1	1	1	1	0	2	2	0	2	2	1	2	2	0	0	2	1	0	1	1	1	1	0	0	0	1	0	1	1	0	0	0
119	1	0	1	1	0	2	0	0	2	0	0	0	0	0	0	0	2	1	0	0	0	0	2	2	1	0	1	1	2	0	1	2	2	0	0	1	0	0	0	2	0	0	0	0	0	0	0	1	1
120	1	0	0	0	0	2	1	2	1	0	0	1	1	0	0	1	1	0	1	1	1	0	1	1	1	2	1	1	2	1	0	0	1	1	1	2	0	0	0	1	0	0	0	0	0	1	0	0	1
121	1	0	1	2	0	2	2	2	0	0	0	0	1	0	0	0	1	1	1	1	1	1	0	1	0	0	1	1	2	1	0	2	2	0	0	2	0	0	0	2	0	0	0	0	1	0	0	0	1
122	1	0	1	1	0	1	2	2	0	0	2	0	1	0	0	0	1	1	1	1	0	0	2	2	1	0	2	0	2	2	0	1	1	0	0	2	1	0	0	1	0	0	0	0	0	1	0	1	0
123	1	0	1	0	0	1	1	1	1	0	1	0	2	1	1	0	1	1	1	1	1	0	2	2	0	2	1	0	2	0	0	1	2	1	1	2	2	0	0	1	0	1	1	0	1	1	2	0	0
124	1	1	0	0	1	1	1	1	1	0	0	1	1	0	0	1	1	0	1	1	1	0	2	2	0	1	2	1	2	2	0	1	1	1	1	1	1	1	0	0	0	1	2	0	1	0	0	1	0
125	1	0	0	0	0	0	1	1	1	1	1	0	1	0	0	0	1	1	1	0	0	0	2	2	1	1	2	0	2	2	1	0	0	0	0	2	1	0	0	2	0	0	0	0	0	0	0	1	0
126	1	0	1	0	0	1	0	2	0	0	1	0	0	0	0	0	1	0	0	0	0	0	0	0	0	1	2	0	2	2	0	0	0	0	0	1	1	0	0	1	0	1	1	0	1	0	0	0	0
127	1	0	0	2	0	2	1	1	1	0	1	0	0	0	0	0	1	1	1	1	1	0	2	2	0	1	1	0	2	1	0	2	2	0	0	1	2	1	1	0	0	0	0	0	0	0	0	0	2
128	1	1	0	0	0	0	1	1	2	0	0	1	2	0	0	0	2	2	0	0	0	0	2	2	0	1	0	1	2	0	1	2	2	0	1	2	2	0	0	1	1	0	0	1	0	0	0	1	0
129	1	0	0	1	0	1	2	2	0	0	0	1	2	0	0	0	1	0	1	1	1	0	2	2	0	2	2	0	2	2	0	0	0	0	0	2	1	0	0	1	0	0	0	0	0	0	0	0	0
130	1	1	1	0	0	1	1	1	2	0	0	0	1	0	0	0	1	0	0	0	0	0	1	1	0	1	1	0	2	1	0	2	2	1	0	0	1	0	0	1	0	0	1	0	1	1	0	0	0
131	1	1	0	0	1	1	2	2	1	0	1	2	2	1	1	1	0	0	2	1	0	1	1	2	0	0	2	0	2	2	0	1	1	1	1	1	1	0	0	1	0	0	0	0	0	1	0	0	0
132	1	0	1	1	0	1	0	2	0	0	1	0	1	0	0	0	0	0	1	1	1	0	2	2	0	0	1	1	1	1	1	1	1	0	0	1	1	1	0	0	0	0	0	1	0	0	0	0	2
133	1	0	0	0	0	1	1	2	0	0	0	0	1	0	0	0	1	0	0	0	0	0	2	2	1	0	1	0	1	1	0	1	1	0	1	1	1	0	0	0	1	0	0	0	1	1	0	0	0
134	1	1	0	0	0	0	0	1	1	0	0	0	1	0	0	0	2	2	0	0	0	0	0	1	0	0	1	0	2	2	0	0	0	0	0	1	1	2	1	1	1	0	1	0	1	0	0	0	0
135	1	0	0	0	0	1	0	0	2	0	0	0	1	0	0	0	1	1	0	0	0	0	2	2	0	2	1	0	1	1	1	2	2	2	0	2	0	0	0	1	0	0	0	2	0	2	0	1	0
136	1	0	0	1	0	1	0	1	1	0	0	0	1	0	0	0	0	1	1	1	1	0	2	2	0	1	1	2	2	2	0	1	1	0	0	1	1	0	0	2	0	1	1	0	1	1	0	0	0
137	0	0	0	0	0	0	1	1	2	0	0	1	1	0	0	1	0	0	1	1	1	0	2	2	0	0	1	0	1	0	0	1	1	0	0	1	1	0	0	2	0	0	2	0	2	1	0	0	0
138	1	0	1	1	0	1	2	2	0	0	0	0	0	0	0	0	1	0	1	0	0	0	1	1	1	0	1	0	2	1	0	1	1	0	0	2	2	0	0	0	0	0	1	0	2	0	0	0	0
139	1	0	0	0	1	1	1	1	0	1	1	0	1	0	0	0	2	2	1	1	1	0	0	0	1	1	2	1	1	0	1	0	1	2	1	1	1	0	1	2	1	0	0	0	0	1	0	0	0
140	0	0	0	1	0	2	1	1	1	0	1	0	0	0	0	0	1	1	0	0	0	0	2	2	0	1	2	0	2	1	1	1	2	2	1	1	1	0	0	2	1	0	1	0	1	1	0	0	1
141	1	0	1	1	0	1	1	2	0	0	1	1	1	0	0	1	1	1	0	1	0	1	2	2	0	1	2	1	2	1	2	2	2	1	1	2	0	0	0	2	0	0	0	0	0	0	0	0	0
142	1	0	0	1	0	1	1	2	0	0	0	0	1	0	0	0	2	1	2	2	1	0	2	2	1	0	1	1	2	1	1	1	1	0	0	0	1	0	0	0	0	0	0	0	1	0	0	1	0
143	1	0	0	0	1	2	1	1	1	0	0	0	0	0	0	0	2	0	1	1	1	0	1	1	1	1	1	0	1	1	0	2	2	0	0	1	0	0	0	1	0	0	1	0	1	0	0	0	0
144	1	0	1	1	0	1	1	2	0	0	1	1	2	0	0	0	2	0	1	1	1	0	2	2	0	1	1	0	2	2	1	1	1	0	0	1	1	0	0	1	0	0	0	1	0	0	1	0	0
145	1	0	1	1	1	2	2	2	0	1	1	0	0	0	0	0	2	1	1	1	0	0	2	2	0	1	1	0	2	2	0	2	2	1	0	2	1	0	0	1	0	0	0	1	0	1	0	0	0
146	1	0	0	1	0	1	2	2	0	0	0	0	1	0	0	0	2	2	0	0	0	0	1	1	0	1	1	0	2	1	1	1	2	1	1	1	0	0	0	2	0	2	2	0	0	0	0	0	0
147	1	0	0	0	0	2	1	2	0	0	0	0	0	0	0	0	1	0	1	1	1	0	2	2	0	0	2	0	2	1	0	2	2	0	1	1	2	0	0	2	0	1	1	0	2	0	0	0	1
148	1	0	0	1	0	2	2	2	0	0	1	0	0	0	0	1	1	1	1	1	1	0	2	2	1	1	0	1	2	0	1	0	1	1	0	2	1	0	0	2	0	1	1	1	1	0	0	0	0
149	1	0	0	0	0	0	0	0	2	0	0	0	0	0	0	0	1	1	1	1	1	0	2	2	0	2	1	1	2	1	0	1	1	1	1	2	2	0	0	0	0	0	1	0	1	1	1	0	0
150	1	0	0	1	0	2	1	1	1	0	1	0	0	0	0	0	0	0	1	1	1	0	2	2	0	2	2	0	2	2	0	2	2	0	0	0	2	1	1	1	0	0	0	1	0	0	0	1	0
151	1	0	1	1	0	1	0	1	1	0	0	0	0	0	0	0	0	0	0	0	0	0	2	2	0	1	2	0	2	2	1	0	1	1	0	2	1	1	1	1	0	0	1	0	1	1	0	1	0
152	1	0	0	0	0	1	1	2	0	0	0	1	1	0	0	0	2	1	0	0	0	0	2	2	0	1	2	1	1	0	1	1	2	0	0	2	1	0	0	2	0	0	0	0	2	2	0	1	0
153	0	0	0	0	1	2	2	2	0	0	1	0	0	0	0	0	1	1	0	0	0	0	2	2	1	2	2	0	2	1	0	1	1	0	0	2	1	1	0	1	0	0	1	0	1	1	0	0	0
154	1	0	0	0	0	1	1	1	2	0	0	0	0	0	0	0	2	1	1	0	0	0	1	1	1	1	2	0	2	2	1	2	2	0	0	1	1	1	0	1	0	0	0	0	0	2	0	0	0
155	1	0	1	0	1	1	0	0	2	0	0	1	1	0	0	1	0	0	0	0	0	0	2	2	0	0	1	0	2	1	1	0	0	0	0	2	1	0	0	1	0	0	0	0	1	0	0	0	1
156	0	1	0	0	0	1	2	2	0	0	1	0	0	0	0	0	1	1	0	0	0	0	2	2	0	1	2	1	2	1	2	1	1	0	0	2	1	1	0	1	0	1	1	0	1	1	0	0	0
157	1	0	0	1	0	1	1	1	1	0	1	1	2	0	0	0	0	0	0	1	1	0	2	2	0	1	1	0	1	1	0	1	1	0	0	1	1	0	0	2	0	0	0	1	1	1	0	0	0
158	0	0	0	0	0	1	1	1	1	0	0	2	1	0	0	0	1	1	1	1	0	0	2	2	1	0	2	0	2	2	0	1	1	1	0	1	1	0	0	1	0	0	0	0	0	0	0	0	0
159	1	0	0	1	0	1	0	1	1	0	1	0	1	1	1	0	1	2	1	1	1	0	0	0	0	1	2	0	2	2	1	0	0	0	0	1	0	0	0	1	0	0	1	0	1	0	0	0	0
160	1	0	0	0	0	1	1	1	1	0	0	0	1	0	0	0	2	1	0	0	0	0	2	2	0	1	2	1	2	2	0	1	1	0	1	1	1	1	1	0	0	0	0	1	0	1	0	0	1
161	1	0	0	1	0	1	0	1	1	0	0	0	1	0	0	0	1	0	1	0	0	0	2	2	0	1	2	0	2	1	1	0	1	0	0	2	1	0	0	2	0	0	0	0	2	1	0	0	0
162	1	0	0	0	1	1	0	1	1	0	0	0	1	0	0	0	1	0	0	1	0	0	2	2	0	1	0	0	2	0	0	2	2	0	0	1	1	1	0	1	0	0	1	0	1	0	0	0	0
163	1	0	1	2	0	2	1	1	1	0	1	0	0	0	0	0	0	0	0	0	0	0	2	2	0	0	1	0	2	1	0	1	1	2	0	1	1	0	0	2	1	0	1	0	1	1	0	0	0
164	0	0	0	0	0	2	1	1	1	0	0	0	0	0	0	0	0	0	2	1	1	0	2	2	0	0	2	0	2	2	1	0	0	0	1	2	2	0	0	1	0	0	0	0	0	0	0	0	1
165	1	0	1	2	0	2	1	1	1	0	0	0	0	0	0	0	2	2	1	1	1	0	1	1	0	1	2	0	2	1	0	2	2	0	1	2	0	0	0	1	0	0	0	0	0	0	0	0	0
166	1	0	0	1	1	2	1	1	1	0	0	0	0	0	0	0	2	2	1	1	1	0	2	2	0	1	0	1	1	0	0	1	1	0	0	1	1	0	0	1	0	0	0	1	0	1	0	0	2
167	1	1	0	0	1	1	1	2	0	0	0	1	0	0	0	0	1	0	0	0	0	1	2	2	0	0	1	1	1	1	0	0	0	0	0	1	1	0	0	2	0	0	1	0	1	1	0	0	0
168	1	1	0	0	1	1	2	2	0	0	1	0	0	0	0	0	0	0	0	0	0	1	2	2	1	1	0	1	1	0	0	1	1	0	0	0	1	0	0	1	0	0	0	1	0	1	0	0	1
169	1	1	0	0	0	0	0	0	2	0	0	1	0	0	0	0	1	0	1	1	1	0	1	2	0	0	2	0	2	2	1	1	1	1	2	2	0	0	0	1	0	0	0	0	0	1	0	0	0
170	1	0	0	0	0	1	1	2	0	1	1	0	1	0	0	0	0	0	0	0	0	1	2	2	0	2	1	0	2	1	1	1	1	0	0	1	2	0	0	0	1	0	0	0	0	0	0	0	1
171	1	0	0	0	0	0	2	2	0	0	2	0	0	0	0	0	0	0	1	1	1	0	2	2	0	1	1	1	1	1	0	1	1	0	0	1	1	0	0	2	0	0	1	0	1	2	0	0	1
172	1	0	0	0	1	2	1	1	1	0	1	0	1	0	0	0	0	0	1	1	1	0	1	1	1	1	2	0	2	1	0	0	1	0	0	2	1	0	0	2	0	0	0	0	0	1	0	0	0
173	1	0	0	0	1	1	0	0	2	0	0	0	1	0	0	0	0	0	0	0	0	0	2	2	0	0	1	1	1	1	1	2	2	2	0	2	1	0	0	2	0	0	1	0	1	0	0	0	0
174	1	0	0	1	0	2	0	1	1	0	0	1	1	0	0	1	0	0	1	1	0	0	2	2	0	1	2	1	2	2	0	1	1	1	2	2	1	2	1	1	1	1	2	0	0	1	0	0	0
175	1	1	0	0	0	1	1	2	1	0	0	0	0	0	0	0	2	2	1	1	1	0	2	2	0	2	2	1	2	2	0	0	0	0	0	2	0	0	0	0	0	0	1	0	1	0	0	0	0
176	1	0	0	1	0	1	1	1	1	0	0	0	0	0	0	0	1	1	1	1	1	0	2	2	0	1	1	1	2	1	1	0	0	0	1	2	0	0	0	2	0	0	0	0	1	1	0	0	0
177	0	0	0	1	0	1	2	2	0	0	0	0	0	0	0	0	2	0	1	1	1	0	2	2	2	1	1	0	2	1	0	1	1	1	0	0	1	0	0	1	0	1	1	1	1	1	0	0	1
178	1	0	1	0	0	1	1	1	1	1	1	1	1	0	0	0	1	0	1	0	0	0	2	2	0	1	1	2	2	1	1	2	2	0	0	0	1	0	0	0	0	0	1	1	1	1	0	1	0
179	1	0	0	0	0	2	0	1	1	0	0	0	1	0	0	0	2	1	1	0	0	0	2	2	0	2	2	0	2	2	0	0	1	1	0	2	1	0	0	2	0	0	1	1	1	2	0	0	1
180	1	0	0	0	1	2	2	2	0	1	1	1	1	0	0	0	2	1	0	0	0	0	1	1	0	1	1	1	1	1	1	2	2	1	0	0	1	1	1	1	1	0	2	0	1	1	1	1	0
181	1	0	0	1	0	2	1	1	1	0	0	1	2	1	1	0	1	1	0	0	0	0	2	2	0	0	1	0	2	0	0	1	2	0	0	0	2	0	1	1	1	0	1	0	2	0	0	0	0
182	0	0	0	0	0	1	0	1	2	0	0	0	1	0	0	0	1	0	0	1	0	0	1	1	0	0	2	1	2	1	2	2	2	0	0	1	2	0	0	1	1	0	0	0	0	0	1	0	0
183	1	0	0	1	0	1	0	0	2	0	0	0	0	0	0	0	1	0	0	0	0	0	2	2	0	0	2	0	2	1	1	2	2	0	0	0	2	1	1	1	0	0	0	0	0	0	1	0	0
184	1	0	0	0	0	0	2	2	0	0	1	0	1	0	0	0	1	1	0	1	1	0	0	0	0	0	0	1	1	1	0	1	1	1	1	1	2	1	0	0	0	0	0	0	1	0	0	1	0
185	1	0	0	1	0	2	2	2	0	0	1	0	0	0	0	0	2	0	1	1	1	0	2	2	0	0	1	0	2	1	1	0	1	1	0	2	0	0	0	2	1	0	1	0	1	0	0	0	0
186	0	0	0	1	0	1	1	1	1	0	0	1	0	0	0	0	1	1	1	1	0	0	2	2	0	2	1	0	1	1	0	0	0	0	0	1	2	0	0	1	0	1	1	0	1	1	0	0	0
187	1	0	0	0	0	0	1	2	0	0	1	1	0	0	0	0	0	0	2	1	1	0	2	2	0	0	2	0	2	2	1	2	2	0	1	1	2	0	0	0	0	0	0	1	0	0	0	0	0
188	1	0	0	0	0	0	0	0	2	0	0	1	1	0	0	1	1	1	0	0	0	0	1	1	1	0	2	2	2	1	1	2	2	1	1	2	0	0	0	1	0	0	0	0	0	1	0	0	0
189	0	0	0	1	0	1	2	2	0	0	0	1	1	0	0	0	0	0	1	1	1	0	2	2	0	0	1	0	2	1	1	1	1	1	1	1	1	0	0	1	0	0	1	0	1	0	0	0	1
190	0	0	0	0	0	0	2	2	0	0	0	0	0	0	0	0	1	1	0	0	0	0	2	2	0	1	1	1	2	1	1	1	1	0	0	1	2	0	0	0	0	0	1	0	1	0	1	0	0
191	1	0	1	1	0	1	2	2	0	0	0	0	0	0	0	0	2	0	0	0	0	0	2	2	0	1	2	1	2	2	0	0	0	0	0	1	2	0	1	2	1	0	2	0	2	1	0	2	0
192	1	1	1	0	0	1	1	1	1	0	0	0	0	0	0	0	1	0	1	1	1	0	2	2	0	1	2	0	2	2	1	0	1	1	0	1	0	0	0	2	0	1	1	0	1	0	0	0	0
193	1	0	0	1	1	2	2	2	0	0	1	0	2	0	0	0	1	0	1	1	1	0	2	2	0	0	2	0	2	1	0	1	1	0	0	1	0	0	0	1	1	0	0	0	0	1	1	1	0
194	1	0	0	1	0	1	1	1	0	0	0	0	0	0	0	0	0	0	1	1	1	0	2	2	0	1	2	1	1	0	1	1	2	1	1	2	2	0	0	0	0	0	0	0	0	0	0	0	0
195	1	0	1	1	0	1	1	1	2	0	0	0	1	0	0	0	2	1	1	1	0	0	2	2	0	2	0	1	1	0	0	1	1	0	1	1	0	0	0	1	0	1	2	0	0	1	1	0	1
196	0	1	0	0	0	1	1	1	1	0	1	1	1	1	1	0	2	1	1	0	0	0	1	1	0	1	2	0	2	1	0	1	1	0	0	1	2	0	0	0	0	0	0	0	0	1	0	0	0
197	1	0	0	0	0	2	0	1	0	0	1	0	0	0	0	0	2	0	0	1	0	0	2	2	0	0	1	0	2	0	0	0	0	0	0	2	0	1	1	1	0	0	0	0	0	0	0	1	1
198	1	0	0	0	0	0	0	0	2	0	0	0	0	0	0	0	0	0	0	1	1	0	1	1	0	2	1	0	2	0	0	2	2	0	0	2	1	0	0	1	0	0	0	0	0	0	0	0	0
199	1	0	0	0	0	2	0	1	1	0	0	1	1	0	0	0	0	0	1	1	1	0	2	2	0	1	1	0	1	1	0	2	2	0	0	0	1	0	0	1	0	0	1	0	1	0	1	0	0
200	1	0	0	0	0	1	2	2	1	0	1	1	1	0	0	0	1	1	0	1	0	1	2	2	0	2	2	0	2	2	1	1	1	0	0	2	1	1	1	1	0	0	0	0	2	2	0	0	0
201	0	0	0	0	1	1	1	1	1	0	1	0	1	0	0	0	1	1	1	1	0	0	2	2	0	1	2	0	1	0	0	0	0	0	0	2	1	0	0	1	0	0	0	0	0	0	0	0	0
202	1	0	1	0	0	2	2	2	0	0	0	1	1	0	0	0	0	0	1	1	1	0	2	2	1	2	2	0	2	2	0	1	1	1	1	2	1	0	0	1	0	0	1	0	1	0	0	0	1
203	1	0	0	0	0	1	1	1	0	0	0	0	0	0	0	0	1	1	0	0	0	0	2	2	1	0	1	0	2	1	0	0	0	0	0	2	2	0	0	0	0	0	0	1	0	0	0	1	0
204	1	0	1	1	0	2	0	1	0	0	1	1	1	0	0	0	1	1	0	0	0	1	0	1	1	1	1	0	2	0	0	1	1	0	0	2	2	1	1	0	0	0	0	0	0	1	0	0	0
205	1	0	0	0	1	1	1	1	0	0	0	1	1	0	0	0	2	1	1	1	1	0	2	2	0	0	0	0	1	1	0	1	1	0	0	1	1	1	1	1	0	0	0	1	0	0	0	0	0
206	1	0	0	0	2	2	1	2	0	0	0	0	1	0	0	0	2	2	0	0	0	0	1	1	1	1	2	0	2	2	1	0	0	0	0	1	1	0	0	2	0	0	0	0	0	0	0	0	0
207	1	0	0	1	0	1	2	2	0	0	1	1	1	0	0	1	0	0	2	1	1	0	1	1	1	0	1	0	1	1	0	0	0	0	0	2	0	0	0	2	0	0	0	1	0	1	0	0	0
208	1	1	0	0	0	1	2	2	0	0	1	0	0	0	0	0	2	2	2	2	2	0	2	2	0	0	2	1	2	2	0	2	2	1	0	0	2	0	0	1	0	0	0	0	0	0	1	0	0
209	1	0	0	0	0	1	1	0	1	0	1	1	1	0	0	0	1	1	1	1	1	0	2	2	0	1	0	0	2	1	0	0	1	2	1	1	1	0	0	2	1	0	1	0	1	0	0	1	1
210	1	0	0	0	1	1	2	2	0	0	0	1	1	0	0	0	1	0	0	0	0	0	1	1	1	1	1	0	2	0	0	1	1	0	0	2	1	0	0	0	0	0	0	0	0	1	0	0	1
211	1	0	0	1	0	2	1	1	2	0	0	0	0	0	0	0	0	0	1	2	1	1	2	2	0	2	2	0	2	1	1	2	2	0	0	0	1	0	0	2	0	0	1	0	1	0	0	1	0
212	1	0	0	1	0	1	1	1	1	1	1	1	2	0	0	0	0	0	1	1	1	1	0	1	0	0	2	1	2	2	0	2	2	1	0	0	1	0	0	1	0	0	1	0	2	2	0	0	0
213	1	0	1	1	0	1	1	1	1	0	0	1	2	0	0	1	0	0	0	0	0	0	1	1	1	0	1	0	2	2	0	2	2	0	0	0	1	0	0	1	0	1	1	0	0	0	0	1	0
214	0	0	1	0	1	2	2	2	0	0	2	1	2	0	0	0	2	1	0	0	0	0	1	1	1	1	2	0	2	2	0	2	2	0	0	1	0	0	0	1	0	0	0	0	0	0	0	0	1
215	1	0	0	0	1	1	0	1	1	0	0	0	1	0	0	0	0	0	1	1	1	0	1	1	1	1	2	0	2	1	1	2	2	0	0	1	1	0	0	2	0	0	1	0	1	0	0	0	0
216	1	0	0	1	0	2	0	1	1	0	0	0	1	0	0	0	2	0	0	0	0	0	2	2	0	1	2	1	2	2	0	1	1	0	1	2	1	0	0	1	0	0	0	0	1	0	0	0	0
217	0	0	0	0	0	0	1	1	1	0	0	1	1	0	0	0	1	1	1	1	1	1	0	1	1	1	0	1	1	0	1	1	1	0	0	1	2	0	0	0	1	1	1	0	0	1	1	0	0
218	1	1	0	0	1	2	1	2	0	0	0	0	1	0	0	0	1	0	1	1	1	0	2	2	1	1	0	1	1	0	0	1	2	0	0	1	1	0	0	2	1	0	1	0	1	1	0	0	0
219	1	0	1	1	0	1	0	0	2	0	0	1	0	0	0	0	1	1	0	0	0	0	2	2	0	2	2	1	1	0	1	1	1	1	1	2	1	0	0	1	0	1	1	0	1	0	0	0	1
220	0	0	0	1	0	2	1	1	0	1	1	0	0	0	0	0	0	0	2	1	0	0	2	2	0	1	2	0	2	2	0	2	2	0	0	1	2	0	0	1	0	0	0	0	0	1	0	0	1
221	1	0	0	0	0	1	2	2	1	0	0	0	0	0	0	0	1	1	0	0	0	0	1	1	0	2	2	0	2	0	0	0	1	1	0	1	1	0	0	1	0	0	1	0	1	0	0	0	1
222	1	0	0	1	0	1	1	1	1	0	1	0	1	0	0	0	2	1	1	1	1	0	2	2	0	1	1	0	2	0	0	1	1	1	0	2	0	0	0	2	0	0	1	0	1	0	0	1	0
223	1	0	0	1	0	1	1	1	1	0	0	0	1	0	0	0	1	0	1	1	1	0	1	1	0	1	1	1	2	1	1	1	1	0	0	2	0	0	0	1	0	0	0	1	0	1	0	0	0
224	1	0	0	0	0	0	0	0	2	0	0	1	2	0	0	0	1	1	1	0	0	0	1	1	0	1	2	0	2	2	0	1	1	0	0	2	1	0	0	0	0	0	1	0	1	1	0	0	0
225	1	0	0	1	1	2	1	2	0	0	0	1	1	0	0	0	1	0	1	1	1	0	2	2	0	2	1	0	2	1	1	2	2	0	0	2	2	0	0	1	0	0	0	0	1	0	0	0	0
226	1	0	0	1	0	2	2	2	0	0	2	1	0	0	0	0	2	0	0	0	0	0	1	2	0	2	2	0	2	2	1	0	1	0	0	2	2	0	0	0	0	0	2	0	2	1	0	0	0
227	1	0	1	0	0	1	1	2	0	0	0	0	0	0	0	0	1	1	1	0	0	0	2	2	0	0	2	0	2	2	0	2	2	1	1	2	2	0	0	1	0	0	0	0	2	2	0	0	0
228	1	0	0	0	0	1	1	2	0	0	1	0	1	0	0	0	1	1	0	0	0	0	2	2	0	1	1	1	2	1	1	1	2	1	1	2	1	0	0	0	0	1	1	0	1	0	0	0	0
229	1	0	0	0	0	1	1	1	1	0	0	0	0	0	0	0	2	2	0	0	0	1	1	2	1	0	2	0	2	2	0	1	1	0	0	1	2	0	0	0	0	0	0	0	1	2	0	0	1
230	1	0	0	0	0	0	1	1	1	0	0	0	1	1	0	0	0	0	1	1	1	0	2	2	0	1	2	1	2	1	1	1	1	1	0	1	1	0	0	2	0	0	1	0	2	0	0	0	0
231	1	0	0	0	0	1	1	1	1	0	1	1	1	0	0	0	2	0	1	1	1	0	2	2	0	1	1	0	2	0	0	1	1	0	0	1	2	0	0	0	0	0	1	0	1	0	1	0	0
232	1	0	0	0	0	1	1	1	1	0	0	1	1	0	0	1	1	0	1	1	1	0	0	0	0	1	2	0	2	1	0	1	1	1	2	2	2	0	0	1	1	0	1	0	1	0	0	0	0
233	1	0	0	1	1	2	1	2	0	0	1	0	0	0	0	0	1	1	1	1	0	0	2	2	0	1	1	0	2	1	1	0	0	0	0	2	1	0	0	2	0	0	1	0	1	0	0	0	1
234	0	0	0	1	1	2	1	1	2	0	0	0	1	0	0	0	1	0	1	1	1	0	1	2	0	2	2	0	1	1	1	2	2	0	0	0	1	0	0	2	1	0	1	0	1	1	0	0	1
235	0	1	0	0	0	1	0	1	1	0	0	0	0	0	0	0	0	0	0	0	0	0	2	2	0	0	1	0	2	0	0	2	2	0	0	1	1	1	1	1	0	0	0	1	0	0	0	0	0
236	1	0	0	0	2	2	2	2	0	0	1	0	0	0	0	0	1	1	0	0	0	0	2	2	0	1	1	2	2	1	2	1	2	2	0	1	0	0	0	1	1	0	0	0	0	1	0	0	0
237	1	0	0	0	0	1	0	1	0	0	1	0	0	0	0	0	1	0	1	1	0	0	2	2	0	0	1	1	2	1	0	1	1	0	0	2	2	1	1	1	0	0	1	0	1	1	0	0	0
238	1	0	0	0	0	1	1	1	1	0	0	0	1	0	0	0	0	0	1	1	1	0	0	0	1	1	2	0	2	0	0	2	2	0	0	0	2	1	1	1	0	2	2	0	0	1	0	0	0
239	1	0	0	1	0	1	2	2	1	0	0	0	1	0	0	0	1	0	1	1	1	0	2	2	0	2	2	1	2	2	0	1	1	0	0	2	1	0	0	1	0	0	1	0	1	1	0	1	0
240	1	0	0	1	0	1	0	2	0	0	1	1	1	0	0	0	0	0	1	1	1	0	2	2	0	2	2	1	2	2	0	1	0	1	0	2	0	0	0	1	0	0	0	0	1	0	0	0	1
241	1	1	0	0	1	2	1	1	1	0	0	0	1	0	0	0	1	0	1	1	1	0	2	2	0	2	2	1	2	1	2	0	0	0	0	2	1	0	0	1	0	0	1	0	1	0	0	0	0
242	1	0	0	2	1	2	2	2	0	0	0	0	0	0	0	0	0	0	0	0	0	0	2	2	0	1	1	1	2	1	0	2	2	0	0	2	2	0	0	0	0	0	0	0	0	0	1	0	0
243	1	0	1	0	0	1	2	2	1	0	0	0	0	0	0	0	2	2	2	2	0	0	2	2	0	2	2	0	2	2	0	1	1	1	1	1	0	0	0	2	0	0	0	0	0	1	0	1	1
244	1	0	1	0	0	1	1	2	0	0	0	1	2	0	0	1	1	0	1	1	1	1	2	2	0	2	0	0	2	1	0	1	2	2	2	2	1	0	0	2	0	0	0	1	0	1	0	0	0
245	1	0	0	0	0	0	1	1	1	0	0	0	0	0	0	0	0	0	0	1	0	0	1	1	0	1	1	1	2	0	1	1	1	0	0	1	1	1	1	0	0	0	1	0	1	1	0	1	0
246	1	0	0	1	0	1	2	2	0	0	1	0	1	1	1	0	1	1	0	1	0	0	1	1	0	2	1	1	2	0	1	0	0	0	1	2	0	0	0	2	0	0	0	0	0	0	0	0	0
247	1	0	1	1	0	1	1	1	1	0	1	1	0	0	0	0	1	1	1	1	1	0	2	2	0	0	2	0	2	2	2	1	2	0	0	2	0	0	0	1	0	0	0	1	0	1	0	0	0
248	0	1	0	0	1	1	2	2	0	1	1	0	0	0	0	0	1	1	1	1	0	0	1	1	0	1	2	0	1	0	0	0	0	0	0	2	1	0	0	1	0	0	0	0	0	2	0	0	0
249	1	0	0	0	0	1	1	2	0	0	0	0	0	0	0	0	1	1	0	0	0	1	1	1	0	1	1	0	2	2	1	2	2	2	0	2	2	0	1	2	1	0	2	0	1	1	1	0	0
250	1	0	0	1	0	2	1	2	0	0	0	1	1	0	0	0	1	0	1	1	1	0	2	2	0	0	1	1	1	1	0	2	2	1	0	2	1	0	0	1	0	1	1	0	0	0	1	0	0
251	1	0	1	0	1	2	1	1	1	0	0	0	0	0	0	0	1	1	0	1	1	0	2	2	1	0	1	0	2	0	0	1	2	2	2	2	1	0	0	0	0	0	0	0	0	1	0	0	0
252	1	0	0	0	1	2	1	1	1	0	0	0	1	0	0	0	1	0	1	1	1	0	2	2	0	2	2	0	2	2	0	0	0	0	0	2	0	0	0	2	0	0	1	0	1	0	0	0	0
253	1	1	0	0	1	1	1	1	1	0	0	0	1	0	0	0	1	1	0	0	0	0	2	2	0	1	0	2	0	0	0	1	1	1	2	2	2	0	0	1	1	0	0	0	0	2	0	0	0
254	1	1	1	1	0	1	1	1	0	0	1	0	0	0	0	0	0	1	0	0	0	0	2	2	0	0	0	1	2	0	1	2	2	0	1	2	1	1	0	1	0	0	0	0	0	1	0	0	0
255	1	0	0	0	0	2	1	1	2	0	0	1	1	0	0	1	1	0	1	1	1	0	2	2	1	1	1	1	1	1	1	2	2	1	1	2	1	0	0	2	0	0	0	0	1	1	0	1	0
256	1	0	1	0	0	2	2	2	0	0	1	0	0	0	0	0	1	1	1	0	1	0	2	2	0	0	1	1	2	1	1	1	1	0	1	1	2	0	0	2	1	0	1	0	1	0	0	0	0
257	1	0	0	0	0	2	1	2	0	0	0	1	1	1	1	0	2	1	1	1	1	1	2	2	0	2	1	0	2	1	0	0	1	1	1	2	2	0	0	0	0	0	0	0	0	1	0	0	0
258	0	0	0	1	0	1	1	1	1	0	1	0	1	0	0	0	1	2	1	1	1	0	2	2	0	0	1	0	2	2	1	0	0	0	0	2	1	1	1	1	0	0	0	1	1	1	0	1	0
259	1	0	0	0	0	1	1	2	0	0	1	0	0	0	0	0	1	1	1	1	1	0	1	1	0	2	2	0	2	2	0	2	2	0	1	2	1	0	0	1	1	0	1	0	1	0	0	1	1
260	1	1	0	0	0	1	1	2	0	0	0	0	0	0	0	0	1	0	0	0	0	0	1	1	0	1	0	1	1	0	0	1	2	1	1	2	2	0	0	0	0	0	1	0	1	1	1	0	0
261	1	0	0	0	1	1	1	1	1	0	1	1	1	0	0	1	1	0	0	0	0	0	0	0	0	0	1	0	2	1	1	1	1	1	0	1	1	0	0	1	0	1	1	0	0	1	0	0	0
262	0	0	0	0	0	0	0	0	2	0	0	0	1	0	0	0	2	0	1	1	1	0	1	1	1	1	2	1	2	2	0	0	1	1	0	1	0	0	0	1	0	1	1	0	1	0	1	0	0
263	0	0	0	1	0	1	1	1	1	0	0	0	1	0	0	0	2	0	1	0	0	0	1	1	1	0	1	0	2	0	0	2	2	0	0	2	1	0	0	1	0	0	0	0	0	0	2	0	0
264	1	0	0	0	0	1	0	0	2	0	0	0	0	0	0	0	0	0	0	0	0	0	2	2	0	0	2	1	2	2	0	1	2	0	0	1	0	0	0	2	0	0	1	0	1	2	0	0	1
265	0	0	1	1	0	1	2	2	0	0	1	0	1	0	0	0	1	0	0	0	0	0	2	2	0	1	0	1	1	1	0	1	1	1	1	1	2	0	0	1	0	0	2	0	2	0	0	0	0
266	0	0	0	0	0	1	1	1	1	1	0	0	0	0	0	0	0	0	1	1	0	0	2	2	0	1	1	0	2	1	0	0	2	1	0	1	2	0	0	0	0	0	1	0	0	0	1	1	0
267	1	0	0	1	0	1	0	1	0	0	1	0	1	0	0	0	1	0	1	1	0	0	2	2	0	0	0	2	0	0	0	1	1	0	0	1	2	0	0	0	0	1	1	0	1	1	0	2	0
268	1	0	0	0	0	0	1	1	1	0	1	1	2	0	0	0	1	0	1	1	1	0	2	2	0	2	1	0	2	1	0	1	2	1	1	1	2	0	0	1	0	0	0	2	0	1	0	0	0
269	0	1	0	0	0	1	1	2	0	0	0	0	1	0	0	0	0	1	1	0	0	0	2	2	0	0	2	0	2	1	0	0	0	0	0	2	1	0	0	1	0	2	2	0	1	0	0	0	0
270	1	0	0	0	0	0	1	1	1	0	0	0	1	0	0	0	0	0	1	1	1	1	1	2	1	0	1	0	2	0	0	1	1	0	0	1	0	0	0	2	0	0	0	0	0	0	0	0	0
271	1	0	0	0	0	1	1	2	0	0	0	1	1	0	0	1	1	1	0	0	0	0	2	2	1	2	2	0	2	2	1	2	2	0	0	1	1	0	0	1	0	0	0	0	0	0	1	0	0
272	1	0	0	0	0	0	2	2	1	0	0	0	0	0	0	0	2	1	0	0	0	0	2	2	0	1	0	2	0	0	0	2	2	1	1	2	0	0	0	2	0	0	0	1	0	1	0	0	0
273	1	0	0	0	1	1	1	1	1	0	0	0	1	0	0	0	1	0	0	0	0	1	0	1	0	0	1	0	2	1	0	1	1	0	0	2	2	0	0	0	0	0	1	0	1	2	0	0	2
274	1	1	0	0	0	1	2	2	0	0	1	0	1	0	0	0	1	1	0	0	0	0	2	2	0	0	2	0	2	2	0	2	2	0	0	1	0	0	0	1	1	0	1	0	1	0	0	0	0
275	1	0	1	0	0	1	1	2	0	1	1	0	0	0	0	0	2	1	0	0	0	0	2	2	0	1	1	0	2	1	0	2	2	0	0	0	1	1	0	0	0	0	1	0	1	0	0	0	0
276	1	0	0	2	0	2	1	1	1	1	0	2	2	0	0	0	1	1	2	1	1	0	2	2	0	2	2	1	2	2	0	1	2	1	1	1	0	0	0	1	0	0	0	0	2	2	1	0	0
277	1	0	0	1	1	2	2	2	0	0	1	0	2	0	0	0	1	0	1	1	1	0	2	2	0	0	2	0	2	2	0	1	1	1	1	2	1	1	1	1	0	0	1	0	1	0	0	1	0
278	1	0	0	0	1	2	1	1	1	0	0	1	1	0	0	0	1	1	0	0	0	0	2	2	0	1	1	0	2	1	0	1	1	1	0	1	1	0	0	0	0	0	0	0	0	1	0	0	1
279	1	0	0	1	1	2	1	1	1	0	1	0	0	0	0	0	1	2	1	1	1	0	1	1	0	2	2	0	2	2	1	1	2	0	0	1	1	0	0	1	0	1	1	0	1	0	0	0	0
280	1	0	0	0	0	1	2	2	0	0	1	1	1	0	0	1	0	0	0	1	0	0	0	0	0	0	2	0	2	0	0	0	1	2	1	1	1	0	0	1	0	0	0	0	0	0	0	0	1
281	1	0	1	1	0	1	1	1	1	0	0	0	1	0	0	0	1	1	1	1	1	0	0	0	0	0	2	0	1	0	0	0	0	0	0	2	1	0	0	2	1	2	2	0	0	0	0	0	1
282	1	0	0	2	0	2	1	1	1	0	0	1	1	0	0	1	2	2	2	2	0	0	2	2	0	1	0	1	1	1	0	0	0	0	1	2	2	1	1	0	0	0	0	0	1	2	0	0	0
283	1	0	1	1	0	1	2	2	0	0	0	1	1	0	0	1	1	0	0	1	0	0	2	2	1	2	2	0	2	2	0	2	1	0	0	2	1	0	0	2	0	0	1	0	1	0	0	0	0
284	1	0	0	1	1	2	1	1	1	0	0	0	1	0	0	0	2	1	0	0	0	0	2	2	0	1	0	1	1	0	1	1	1	1	1	1	1	0	0	0	0	0	1	0	1	0	1	0	0
285	1	1	0	0	1	1	1	1	1	1	1	1	2	0	0	1	1	0	0	0	0	0	2	2	0	2	1	1	2	0	1	2	2	0	1	1	1	0	0	2	1	0	0	0	1	1	0	0	0
286	0	0	0	0	0	1	2	2	0	0	0	1	2	0	0	0	1	1	2	1	1	0	1	1	1	0	2	0	2	2	1	1	1	0	1	1	2	0	0	0	0	0	0	0	0	0	0	0	0
287	1	0	0	1	0	1	1	1	1	0	0	1	1	0	0	1	1	1	0	1	0	0	1	1	1	0	1	1	2	1	0	0	0	0	0	2	2	0	0	2	1	1	1	1	2	1	1	0	1
288	1	0	1	1	0	1	2	2	0	0	0	0	1	0	0	0	0	1	0	0	0	0	2	2	0	1	1	1	0	0	0	1	1	1	1	2	1	1	1	1	0	0	1	0	1	1	0	0	0
289	1	0	0	0	0	1	2	2	0	0	1	0	0	0	0	0	2	2	0	0	0	1	2	2	0	2	2	0	2	1	1	1	1	0	0	1	2	0	0	0	0	0	1	0	1	1	0	0	0
290	1	0	0	0	1	2	1	1	1	0	0	0	0	0	0	0	1	1	1	0	1	0	1	1	1	0	0	1	1	0	1	2	2	0	0	1	2	0	0	0	0	0	1	1	0	1	0	0	1
291	1	0	0	0	0	0	0	1	1	0	0	0	0	0	0	0	2	1	2	1	1	0	2	2	0	1	0	2	0	0	0	0	1	1	1	2	2	0	0	1	0	0	0	0	0	0	1	0	1
292	1	0	0	1	0	1	0	0	2	0	0	1	1	0	0	0	2	1	0	0	0	1	2	2	0	1	0	1	1	0	0	0	1	0	0	2	1	0	0	2	1	0	1	0	1	0	0	0	0
293	1	0	0	0	0	1	1	1	1	0	1	0	0	0	0	0	1	1	0	1	1	1	2	2	0	2	2	0	2	1	0	2	2	0	1	2	1	0	0	1	0	0	0	0	0	0	1	1	0
294	1	0	1	2	0	2	2	2	0	0	1	1	2	0	0	0	1	0	0	1	0	0	1	1	1	1	1	1	2	1	1	2	2	0	0	1	1	0	0	2	0	0	0	1	0	1	0	0	1
295	0	1	0	0	0	1	2	2	0	0	1	0	2	0	0	0	1	0	1	1	1	0	2	2	0	1	0	0	1	1	0	2	2	0	0	1	2	1	1	0	0	0	0	0	0	1	0	0	0
296	1	0	0	1	0	2	0	0	2	0	0	0	1	0	0	0	1	1	1	1	1	0	2	2	0	2	1	0	1	1	0	0	0	0	0	1	1	0	0	0	0	0	1	0	1	0	0	0	0
297	1	0	1	1	0	1	0	1	1	0	1	0	1	0	0	0	1	1	0	1	0	1	2	2	0	0	1	1	1	1	0	1	1	0	0	1	2	0	0	1	1	0	0	0	0	2	0	0	0
298	1	0	0	1	1	2	0	0	1	0	1	0	1	1	1	0	2	0	0	0	0	0	2	2	0	2	1	0	2	1	1	2	2	1	0	1	2	0	0	0	1	0	0	0	0	1	0	0	1
299	1	0	0	0	0	1	1	1	1	0	0	2	2	1	1	1	1	1	0	0	0	0	1	1	1	1	1	1	0	0	0	0	1	0	0	2	1	0	0	1	0	0	1	0	0	1	1	0	0
300	1	1	0	0	0	1	1	2	0	0	0	0	1	0	0	0	2	0	0	0	0	0	1	1	1	0	1	1	1	1	1	0	1	1	0	2	2	0	0	0	0	0	0	0	0	0	0	1	0
301	1	0	0	1	0	1	1	1	1	1	1	0	1	0	0	0	1	1	2	1	0	0	2	2	0	0	1	1	2	1	0	2	2	0	1	2	2	1	1	0	0	0	1	0	1	0	0	0	1
302	1	0	0	1	0	2	1	1	1	0	1	1	2	1	1	0	2	0	1	1	1	0	1	2	0	0	2	0	2	1	1	1	1	1	1	2	1	2	1	1	1	0	0	1	0	0	0	0	0
303	1	0	1	0	0	1	2	2	0	0	2	1	2	0	0	1	0	0	1	2	1	0	2	2	0	0	1	0	2	1	0	0	0	0	1	2	2	0	0	1	0	2	2	0	0	0	0	1	0
304	0	0	1	0	1	2	1	1	1	0	0	1	1	0	0	1	2	0	0	0	0	0	2	2	0	2	0	0	1	0	0	1	2	1	1	2	1	0	0	1	0	0	0	0	1	0	0	0	0
305	1	0	1	0	0	1	2	2	0	0	1	0	2	1	1	0	2	1	1	0	0	0	2	2	1	0	2	0	1	1	1	0	1	0	0	2	2	0	0	0	1	0	0	1	0	1	0	0	0
306	1	0	1	1	0	1	0	1	0	0	0	1	1	0	0	0	1	0	0	0	0	0	2	2	0	1	2	0	2	2	0	1	1	0	0	1	2	1	1	1	0	1	1	0	0	2	0	0	0
307	1	0	0	0	0	0	2	2	0	0	0	1	1	0	0	0	2	1	0	0	0	0	2	2	0	0	1	0	2	2	0	1	1	1	1	2	1	0	0	2	0	1	1	0	1	0	0	0	0
308	1	0	0	0	0	0	2	2	0	0	1	1	0	0	0	0	0	0	2	1	0	0	2	2	0	0	0	0	2	1	0	0	1	0	0	2	1	0	0	1	0	0	0	1	0	1	0	0	1
309	0	0	0	0	0	2	1	1	1	0	0	0	0	0	0	0	1	0	0	0	0	0	1	1	0	1	1	1	2	1	0	0	1	2	0	2	2	0	0	0	0	0	0	0	0	0	0	0	1
310	1	0	1	0	0	0	1	1	2	0	0	0	0	0	0	0	2	0	0	0	0	0	1	1	0	0	1	0	2	1	1	1	1	0	0	1	1	0	0	1	0	0	0	0	0	0	0	0	1
311	1	0	0	0	0	1	2	2	0	0	2	0	0	0	0	0	2	0	0	0	0	1	2	2	0	2	2	0	2	0	0	1	1	0	0	2	1	0	0	2	0	0	0	0	0	1	0	0	0
312	0	0	0	0	0	1	2	2	0	0	1	0	0	0	0	0	0	0	1	1	1	0	2	2	0	1	2	1	2	2	0	1	1	0	0	1	1	1	1	1	0	0	0	1	0	0	0	0	0
313	1	0	0	0	0	0	1	1	2	0	0	0	1	0	0	0	0	0	2	1	0	0	2	2	0	1	0	1	1	0	0	1	1	1	0	1	2	0	0	1	0	1	1	0	1	1	0	1	0
314	1	0	0	2	0	2	1	1	1	1	0	0	1	0	0	0	0	0	1	1	1	0	2	2	0	2	2	0	2	1	1	1	2	2	2	2	0	0	0	2	0	0	0	0	0	1	0	0	0
315	1	0	0	0	0	0	1	1	2	0	0	1	0	0	0	0	1	0	0	0	0	0	2	2	0	1	1	0	2	1	1	1	2	2	0	1	2	0	0	1	0	0	0	0	0	0	0	1	0
316	1	0	0	1	1	2	1	2	0	0	0	0	0	0	0	0	1	1	1	0	1	0	2	2	0	0	2	0	2	1	1	1	1	0	0	1	0	0	0	1	0	0	1	1	1	1	0	1	0
317	1	0	0	0	0	2	1	1	1	0	0	1	2	0	0	0	2	0	0	0	0	0	1	1	0	1	1	0	2	0	0	1	1	0	0	1	1	0	0	0	0	0	0	0	1	1	0	0	1
318	1	0	0	1	0	2	1	2	0	0	0	1	1	0	0	0	0	1	1	0	0	0	1	1	1	1	2	0	2	2	0	2	2	0	0	1	1	0	0	2	0	0	0	1	0	0	0	0	1
319	1	0	1	0	0	1	0	1	0	0	1	0	1	0	0	0	1	1	0	0	0	0	0	1	1	0	1	0	2	1	1	1	1	0	0	1	2	0	0	0	0	1	1	0	2	0	0	0	1
320	0	0	0	0	0	1	1	1	1	0	1	1	2	0	0	0	2	2	0	0	0	0	1	1	1	0	0	0	2	0	0	2	2	1	0	1	2	0	0	0	0	0	1	0	1	1	0	2	0
321	0	0	0	0	0	0	1	2	0	0	0	0	0	0	0	0	1	0	1	0	0	0	2	2	0	1	1	0	1	1	0	1	1	0	0	1	0	0	0	2	0	0	2	0	1	1	0	0	0
322	1	0	0	0	1	1	1	2	0	0	0	0	0	0	0	0	2	1	1	1	1	0	1	1	1	0	2	0	2	2	0	1	1	1	0	1	0	0	0	2	0	0	1	0	1	0	0	0	0
323	1	0	0	0	1	2	1	2	0	0	1	1	1	0	0	0	2	2	1	1	0	0	2	2	0	1	2	0	2	2	1	0	0	0	0	2	2	0	0	1	0	0	2	0	1	1	0	0	0
324	1	0	0	0	0	1	1	1	0	0	0	1	1	0	0	1	1	1	0	0	0	0	2	2	0	1	1	1	1	1	0	2	2	0	0	2	0	0	0	1	0	0	1	0	1	0	0	0	0
325	0	0	0	1	0	1	1	1	0	0	0	0	0	0	0	0	2	1	0	0	0	0	2	2	1	0	0	0	2	1	0	1	2	0	0	2	2	0	0	0	0	0	0	0	1	1	0	0	1
326	1	0	0	0	0	1	1	1	1	0	0	0	2	0	0	0	0	0	1	1	0	0	2	2	0	1	1	0	1	1	1	1	1	0	1	2	2	0	0	1	0	0	0	0	2	2	0	0	1
327	1	0	0	2	0	2	0	0	1	0	1	1	0	0	0	0	1	0	0	0	0	0	1	2	0	1	0	0	2	0	0	2	2	2	0	1	1	0	0	0	0	0	0	0	0	1	0	0	0
328	0	0	0	1	0	1	1	1	1	0	0	0	0	0	0	0	2	1	0	0	0	0	2	2	0	2	1	0	2	1	0	2	2	0	0	1	2	0	0	0	0	0	1	0	1	0	0	0	0
329	1	0	0	0	0	0	1	1	1	0	0	0	1	0	0	0	1	1	0	0	0	0	2	2	0	2	2	1	2	1	2	2	2	1	1	1	0	0	0	1	0	0	0	0	1	0	0	0	1
330	1	0	0	0	1	2	0	1	1	0	1	0	1	0	0	0	0	0	0	0	0	0	2	2	1	0	2	1	2	1	2	0	1	1	0	1	1	0	0	1	0	0	0	0	0	0	0	0	0
331	1	1	1	1	0	2	2	2	0	0	0	0	2	1	1	0	1	0	1	1	1	0	2	2	0	2	2	0	2	1	1	2	1	0	1	2	2	0	0	1	0	0	1	0	1	1	0	0	0
332	1	0	0	0	0	0	2	2	0	0	0	0	1	0	0	0	1	1	1	1	1	0	2	2	0	1	2	0	2	2	0	0	1	1	0	1	2	0	0	1	0	0	0	0	0	1	1	0	1
333	0	0	1	0	0	1	1	1	2	0	0	0	0	0	0	0	0	0	1	1	1	1	2	2	0	2	2	2	2	1	1	1	1	0	1	2	2	0	0	0	0	1	1	1	1	1	0	1	0
334	1	1	0	0	1	1	0	1	0	0	1	2	2	1	1	1	1	1	2	1	0	0	2	2	0	0	0	0	1	0	0	0	0	0	1	2	1	0	0	0	1	0	1	0	1	1	0	0	0
335	1	0	0	0	0	1	1	1	2	0	0	1	1	0	0	0	1	1	1	1	0	0	1	1	0	0	1	0	2	1	1	1	1	0	0	1	0	0	0	2	0	0	0	1	0	0	0	0	1
336	1	0	1	0	0	2	0	0	2	0	0	0	2	0	0	0	1	0	0	0	0	1	2	2	0	0	1	0	1	1	0	1	2	1	0	1	1	0	0	1	0	0	1	0	1	0	0	0	1
337	1	0	0	0	0	1	1	1	1	0	0	0	1	0	0	0	1	0	1	1	1	0	2	2	1	0	0	1	2	0	1	2	2	0	0	2	2	0	0	0	0	0	0	0	0	0	0	1	0
338	1	0	1	0	0	0	2	2	0	0	1	1	2	0	0	1	0	0	1	1	1	0	1	1	1	0	2	0	2	1	0	1	1	0	0	2	0	0	0	2	0	1	1	0	0	0	0	0	0
339	0	0	0	0	0	0	1	1	1	0	1	1	1	0	0	1	2	1	2	2	1	1	2	2	0	0	2	0	2	2	0	2	2	1	1	1	1	0	0	1	0	0	0	1	1	1	0	1	0
340	0	0	0	0	0	0	1	1	1	0	0	0	0	0	0	0	2	1	0	1	1	1	2	2	0	0	1	0	1	1	0	2	2	0	1	1	2	0	0	1	0	0	0	0	0	0	0	1	0
341	1	0	0	1	0	2	1	1	1	0	0	0	0	0	0	0	1	0	1	1	1	0	1	1	1	1	1	0	2	1	0	1	1	0	0	1	0	0	0	1	0	0	1	0	1	1	0	0	0
342	1	1	0	0	0	1	1	1	1	0	0	0	0	0	0	0	0	1	1	0	0	0	1	1	1	2	0	2	0	0	0	0	0	0	1	2	2	0	0	2	1	0	0	0	0	0	0	0	0
343	1	0	0	0	0	1	1	2	0	0	1	0	1	0	0	0	1	0	0	0	0	0	2	1	1	1	0	1	1	0	0	2	2	0	0	1	1	0	0	2	0	0	0	0	0	1	1	0	0
344	1	0	0	0	0	1	0	1	1	0	0	1	1	0	0	0	2	0	0	0	0	0	2	2	0	0	1	0	2	1	1	0	0	0	0	2	0	0	0	2	0	0	0	0	1	2	0	0	1
345	1	0	0	0	0	0	2	2	1	0	0	0	0	0	0	0	2	0	0	0	0	0	2	2	0	0	2	0	2	2	1	1	2	0	0	1	0	0	0	1	0	0	0	0	1	1	0	0	0
346	0	0	0	1	0	1	1	2	0	0	1	0	0	0	0	0	2	2	0	1	0	0	1	1	0	0	1	2	1	1	1	1	2	0	1	2	1	1	0	0	0	0	1	0	1	1	0	0	0
347	1	0	0	0	0	1	1	1	1	0	1	0	0	0	0	0	0	0	0	1	1	0	2	2	0	2	1	0	2	1	0	1	2	0	0	1	2	0	0	1	0	0	0	0	0	1	0	0	1
348	0	0	0	0	0	1	1	1	2	0	0	0	1	0	0	0	0	0	1	1	0	0	1	1	0	1	0	2	0	0	0	2	2	1	0	0	1	0	0	2	0	0	0	2	0	2	0	0	0
349	1	0	0	1	0	2	1	1	2	0	0	1	1	0	0	0	2	1	1	0	0	0	1	2	0	1	2	1	1	1	0	1	1	0	0	2	2	0	0	1	0	0	2	0	1	1	0	0	1
350	1	0	0	0	0	0	2	2	0	0	1	0	0	0	0	0	2	2	1	1	1	0	2	2	0	1	1	0	2	1	0	1	1	0	0	2	2	0	0	1	0	0	0	0	0	2	0	0	0
351	1	0	0	0	0	0	1	2	0	0	1	0	1	0	0	0	2	2	1	1	1	0	2	2	1	1	1	0	2	1	1	1	2	1	0	1	1	0	0	1	0	0	0	1	0	0	0	0	1
352	1	0	0	1	0	1	0	0	2	0	0	1	1	0	0	0	0	0	2	1	1	0	1	1	0	1	1	0	1	1	0	1	2	0	0	2	1	0	0	2	1	0	0	0	0	0	0	1	0
353	1	0	0	0	0	0	2	2	1	0	1	0	1	0	0	0	2	2	1	1	1	0	2	2	0	1	1	0	2	1	1	0	1	0	0	2	2	0	1	1	1	0	1	0	1	1	0	0	0
354	1	0	0	1	0	1	2	2	1	0	1	1	1	0	0	0	0	0	0	1	0	0	2	2	1	1	0	0	2	1	0	1	1	1	1	2	1	0	0	2	0	0	0	1	0	0	0	0	0
355	1	0	0	1	0	1	0	0	2	0	0	0	1	0	0	0	1	1	1	1	0	0	2	2	0	0	2	0	2	1	0	1	1	0	0	1	1	0	0	1	0	0	0	0	2	0	1	0	0
356	1	1	0	0	0	0	1	1	1	0	0	1	1	0	0	0	0	0	1	1	1	0	2	2	0	0	1	0	2	2	1	0	0	1	1	2	1	0	0	1	0	0	0	0	0	1	0	0	0
357	1	0	0	1	1	2	1	2	0	0	1	1	1	0	0	1	2	0	0	0	0	0	1	1	1	1	2	0	2	2	2	1	1	0	0	2	2	0	0	0	0	0	2	0	2	1	0	1	1
358	1	0	0	0	0	0	1	1	1	0	1	0	0	0	0	0	1	0	0	1	0	0	1	2	0	1	2	1	2	2	0	1	1	0	0	1	1	0	0	2	0	1	1	0	0	2	0	0	1
359	1	0	0	1	0	1	2	2	0	0	0	1	1	0	0	1	0	0	2	1	1	0	2	2	0	0	2	0	2	1	1	1	1	0	1	1	2	0	0	1	0	0	0	0	0	1	0	0	1
360	1	1	0	0	0	0	2	2	1	0	0	0	0	0	0	0	2	0	0	0	0	0	2	2	0	1	2	1	2	2	0	2	2	0	0	1	1	0	0	1	0	1	1	0	0	1	0	0	0
361	1	0	0	0	1	1	1	2	0	0	0	1	2	1	1	0	2	1	1	0	0	0	0	1	0	0	2	1	2	0	1	1	1	0	1	1	0	0	0	1	0	1	1	0	2	0	0	0	0
362	1	0	0	0	0	1	2	2	0	0	0	0	0	0	0	0	0	0	1	0	0	0	2	2	0	2	0	2	1	1	1	1	1	0	1	1	2	0	0	0	0	0	0	0	0	1	0	0	0
363	0	0	0	0	1	1	0	0	2	0	0	0	0	0	0	0	2	1	0	0	0	0	2	2	0	1	1	0	2	0	0	0	1	2	1	1	1	0	0	1	0	0	0	0	0	0	0	0	1
364	1	0	1	1	0	1	1	1	2	0	0	0	0	0	0	0	2	0	1	1	1	0	1	1	1	0	2	1	2	2	0	1	1	1	0	1	1	0	0	2	0	1	1	1	1	0	0	1	1
365	0	1	1	0	0	1	2	2	1	0	1	0	1	0	0	0	1	1	0	0	0	0	2	2	0	1	0	0	2	1	0	1	1	0	0	0	2	0	0	0	0	0	0	0	0	1	0	0	0
366	1	0	0	0	0	1	1	1	1	0	0	0	1	0	0	0	1	1	0	0	0	0	2	2	0	1	1	0	2	2	1	0	0	0	0	2	2	0	0	1	0	2	2	0	0	1	0	0	0
367	1	0	0	0	1	2	1	1	1	1	1	0	0	0	0	0	0	0	0	0	0	0	0	1	1	1	1	0	2	0	0	1	1	0	0	1	0	1	1	1	0	0	1	0	1	0	0	0	0
368	1	0	0	0	0	0	1	2	0	0	0	0	1	0	0	0	2	0	0	0	0	0	2	2	0	1	2	1	2	2	0	2	2	0	0	1	1	0	0	1	0	0	0	0	0	2	0	0	1
369	1	0	0	0	0	2	2	2	1	0	1	0	0	0	0	0	1	0	0	0	0	1	2	2	0	2	1	0	2	1	0	0	1	0	0	2	1	0	0	0	0	1	1	0	1	1	0	0	0
370	1	0	0	1	0	1	1	1	1	0	1	0	0	0	0	1	1	0	1	1	1	1	2	2	0	2	1	0	2	1	1	0	0	0	1	2	2	0	0	1	0	0	0	0	0	0	1	0	0
371	1	0	0	1	0	2	2	2	0	0	2	0	0	0	0	0	1	0	1	1	1	0	2	2	0	0	2	0	2	2	1	1	1	0	0	2	1	0	0	2	0	0	0	0	1	0	0	0	0
372	1	0	0	0	0	0	1	1	1	0	1	1	1	0	0	0	2	0	0	0	0	0	2	2	0	0	1	0	2	0	0	2	2	0	0	0	1	0	0	0	0	0	1	0	2	0	0	0	1
373	1	0	0	0	0	1	1	1	0	0	0	0	1	0	0	0	2	1	0	0	0	1	2	2	0	2	2	1	2	2	0	1	2	2	2	2	0	0	0	2	0	0	1	0	1	0	0	0	0
374	1	0	0	0	0	1	2	2	0	0	0	0	1	0	0	0	1	1	0	0	0	0	2	2	1	0	1	1	2	0	1	2	2	0	0	1	2	0	1	2	2	0	0	0	0	0	0	0	0
375	1	0	0	1	1	2	2	2	1	0	0	0	0	0	0	0	0	0	1	1	1	0	2	2	0	1	1	0	2	2	1	2	2	0	0	1	1	0	0	1	0	0	1	0	0	0	0	0	0
376	1	0	0	0	1	1	2	2	1	0	1	0	1	0	0	0	2	0	1	1	1	1	1	2	1	0	0	2	0	0	0	2	1	0	1	2	1	1	1	1	1	0	0	0	0	0	0	0	0
377	1	0	0	1	0	1	1	2	1	0	0	1	0	0	0	0	0	0	0	0	0	0	0	0	0	1	2	0	2	1	0	1	1	0	0	1	1	0	0	0	0	0	1	0	1	0	1	0	0
378	0	0	1	0	0	1	1	1	1	0	1	1	2	0	0	1	2	2	1	1	1	0	2	2	0	2	1	0	2	1	0	0	1	2	1	1	2	0	0	1	1	0	1	0	1	0	0	1	0
379	0	0	0	0	0	0	0	0	1	0	1	0	0	0	0	0	2	0	0	0	0	0	2	2	0	2	1	1	2	1	0	1	1	0	1	2	1	0	0	2	0	0	0	1	0	1	0	0	1
380	1	0	0	0	0	0	1	1	1	0	0	0	1	0	0	0	1	0	0	0	0	1	2	2	0	2	2	0	2	2	0	1	1	0	0	1	2	1	1	1	1	0	0	0	0	1	0	0	0
381	0	0	0	0	0	1	1	1	1	0	0	0	1	0	0	0	2	1	1	1	1	0	1	1	0	1	2	0	2	2	1	0	0	1	2	2	0	0	0	1	0	0	1	0	1	0	0	0	0
382	1	0	0	1	0	2	0	1	1	0	0	0	0	0	0	0	0	0	0	0	0	0	2	2	0	1	1	0	1	1	1	2	2	0	1	1	1	0	0	2	0	0	0	0	0	0	0	1	0
383	1	0	0	1	0	1	1	1	1	0	1	0	1	0	0	0	2	2	1	1	1	0	2	2	0	0	2	0	2	2	1	2	2	0	0	1	2	0	0	0	0	1	2	0	1	0	0	0	0
384	1	0	0	0	0	2	0	0	2	0	0	0	1	0	0	0	1	0	1	1	1	0	0	0	0	0	1	0	2	2	1	1	1	0	0	1	2	0	0	1	0	0	1	0	1	1	1	0	0
385	1	0	1	1	0	2	2	2	0	0	1	0	1	0	0	0	0	0	0	0	0	0	2	2	0	0	1	1	1	1	0	0	1	0	0	2	1	0	0	1	0	0	0	0	0	0	1	0	0
386	1	0	0	0	0	1	1	2	0	0	0	0	0	0	0	0	1	1	1	1	1	0	1	1	1	1	1	0	2	1	1	1	1	0	0	1	2	0	0	1	0	0	1	0	1	0	0	0	0
387	1	0	0	0	0	0	1	1	1	0	0	0	0	0	0	0	1	1	0	0	0	0	2	2	0	1	2	0	2	1	0	2	2	1	1	2	2	1	1	0	0	0	1	0	0	0	2	0	0
388	1	0	0	0	1	2	1	2	0	0	1	0	2	0	0	0	1	0	1	1	1	0	1	2	0	1	1	0	1	0	0	1	2	0	0	2	1	0	0	2	0	0	0	0	0	0	0	0	1
389	1	0	0	1	0	2	2	2	0	0	0	1	2	0	0	1	0	0	2	1	1	0	2	2	0	2	1	0	1	1	1	1	1	0	0	2	2	0	0	1	0	0	0	0	0	0	0	0	0
390	1	0	0	0	1	1	0	0	2	0	0	0	1	0	0	0	2	0	0	0	0	0	2	2	0	0	2	1	2	2	0	1	1	1	1	1	1	0	0	2	0	0	1	0	1	0	0	1	0
391	1	0	0	0	0	0	1	2	1	0	0	0	1	0	0	0	1	1	0	0	0	0	2	2	0	0	1	1	2	1	1	0	0	0	0	2	1	1	1	0	0	0	1	0	0	0	0	0	1
392	1	0	1	0	0	0	2	2	2	0	0	0	0	0	0	0	1	0	1	1	1	0	2	2	0	1	1	1	2	2	0	1	2	1	1	2	0	0	0	1	0	0	0	0	0	0	0	0	0
393	1	1	0	0	0	1	1	2	0	0	0	1	1	0	0	0	0	0	0	1	0	0	0	1	1	0	2	0	2	2	0	0	0	1	1	2	1	0	0	1	1	0	1	0	0	1	0	0	0
394	1	0	0	1	1	2	1	1	1	0	0	0	1	0	0	0	1	1	0	0	0	0	1	1	1	0	2	0	2	1	0	1	1	0	0	1	2	0	0	0	0	0	0	0	0	1	0	1	0
395	0	1	1	1	0	1	1	2	0	0	1	0	1	0	0	0	1	1	1	1	1	0	1	1	1	0	1	0	2	0	0	2	2	0	0	2	2	0	0	1	0	0	0	0	0	0	0	0	0
396	1	0	0	0	0	0	2	2	0	0	2	0	0	0	0	0	2	1	0	1	1	0	1	1	1	0	2	0	2	2	0	1	1	2	0	1	1	0	0	2	1	0	0	1	0	1	0	0	0
397	1	0	0	0	0	1	1	2	0	0	1	1	2	0	0	0	1	1	1	1	1	0	2	2	0	2	1	2	1	1	0	1	2	0	0	2	0	0	0	1	0	0	0	0	0	1	0	0	1
398	1	0	0	0	0	1	1	1	1	0	1	0	1	0	0	0	2	2	2	2	2	0	2	2	0	1	2	0	2	2	0	1	1	0	0	1	2	0	0	1	0	0	0	0	0	0	0	0	0
399	0	0	0	1	0	1	0	1	0	0	0	0	1	0	0	0	2	0	0	0	0	1	2	2	0	2	0	0	2	1	0	2	2	0	0	1	2	0	0	0	0	1	1	0	0	0	1	0	0
400	0	0	0	0	0	0	1	1	0	0	2	0	0	0	0	0	2	1	0	0	0	0	1	2	0	0	2	0	2	2	1	0	1	1	0	1	1	0	0	1	0	0	0	0	2	1	0	0	0
401	0	0	0	0	0	0	2	2	0	0	0	1	1	0	0	0	1	1	1	1	1	0	0	0	1	1	2	0	2	2	0	1	2	2	2	2	2	0	1	1	1	1	1	0	1	0	0	0	1
402	1	0	0	0	1	2	1	1	1	0	1	0	1	0	0	0	1	1	1	1	0	0	2	2	0	0	2	0	2	2	0	1	2	2	2	2	1	0	0	2	1	1	1	0	1	1	0	2	0
403	1	0	0	1	0	1	1	1	1	0	0	0	0	0	0	0	0	0	1	1	1	0	0	0	1	1	2	0	2	2	1	2	2	0	0	0	1	0	1	2	1	0	0	0	0	1	0	0	0
404	1	0	0	0	0	0	0	1	1	0	1	0	0	0	0	0	1	0	1	1	0	0	2	2	0	1	2	0	2	2	1	1	2	2	2	2	1	1	1	1	0	0	0	0	0	0	0	0	0
405	1	0	0	0	1	2	1	1	1	0	0	1	1	0	0	1	1	1	0	0	0	0	2	2	0	0	2	0	2	2	0	0	0	0	0	2	1	0	0	1	0	0	0	0	0	1	1	0	0
406	1	0	0	0	1	1	2	2	0	0	0	0	1	0	0	0	0	0	1	1	1	0	2	2	1	1	2	1	2	2	1	1	1	0	0	1	0	0	0	1	0	0	0	0	2	1	1	0	0
407	1	0	0	0	0	1	1	2	0	0	1	0	0	0	0	1	1	1	0	0	0	0	2	2	0	0	2	0	2	1	0	1	1	1	2	2	2	1	1	1	1	2	2	0	0	1	0	0	0
408	0	1	0	0	1	1	1	2	0	0	0	0	1	0	0	0	1	0	1	1	0	0	2	2	0	2	1	1	2	0	1	0	1	1	1	2	1	0	0	2	0	1	2	0	1	0	0	0	0
409	0	1	0	0	1	1	0	1	1	0	0	0	1	0	0	0	0	0	1	1	1	0	2	2	0	1	2	0	2	2	0	2	2	1	0	0	1	0	0	0	0	0	0	0	0	0	0	0	0
410	1	0	0	1	0	1	1	1	1	0	0	0	1	0	0	0	1	1	0	0	0	0	2	2	0	1	0	1	2	0	1	1	1	0	1	2	1	0	0	1	0	1	1	0	0	1	1	1	0
411	1	0	0	1	0	2	1	1	1	1	0	0	1	0	0	0	0	0	2	2	0	0	1	1	0	0	1	0	2	2	1	1	1	0	0	1	2	0	1	2	2	0	1	0	1	1	0	0	1
412	1	0	0	1	0	1	1	1	1	0	0	0	0	0	0	0	2	0	0	0	0	0	2	2	0	1	2	0	2	1	1	2	2	1	0	0	2	0	0	0	0	0	2	0	1	1	0	1	0
413	1	0	0	0	0	1	2	2	0	0	0	1	1	0	0	0	2	1	0	0	0	0	2	2	0	1	2	1	1	0	1	2	2	0	0	1	0	0	0	2	0	0	0	0	0	0	0	0	1
414	1	0	0	0	0	0	0	0	2	0	0	0	1	0	0	0	2	1	1	1	0	0	2	2	0	1	2	0	2	2	1	1	1	0	0	2	1	0	0	2	0	0	1	0	0	0	0	0	0
415	1	0	0	1	0	1	1	2	0	0	0	0	1	0	0	0	1	1	1	1	1	0	1	1	0	1	2	0	1	1	1	0	0	0	0	2	2	0	1	1	1	0	1	1	1	1	0	1	0
416	1	0	0	0	1	1	1	1	1	0	0	1	1	0	0	1	1	0	1	0	0	0	1	1	0	0	1	0	2	1	0	1	1	0	0	1	1	0	0	2	0	0	0	0	0	1	1	0	1
417	1	0	1	1	1	2	1	1	1	0	0	1	1	0	0	1	2	2	0	0	0	0	1	1	1	1	1	0	2	1	1	1	1	0	0	2	2	0	0	1	0	0	0	0	0	1	1	0	0
418	1	0	0	0	1	1	0	0	1	0	1	0	0	0	0	0	2	1	1	1	1	0	2	2	0	1	2	0	1	0	0	2	2	0	0	1	1	0	0	2	0	1	1	0	0	0	1	0	1
419	1	0	0	0	0	2	0	1	1	0	1	0	2	0	0	0	1	0	1	1	1	0	2	2	0	0	2	0	1	0	0	0	0	0	1	2	1	0	0	2	0	0	0	0	0	0	1	0	0
420	1	0	0	0	1	1	1	2	0	0	1	1	1	0	0	0	1	0	0	0	0	0	2	2	0	1	2	1	2	1	2	1	1	0	0	1	0	0	0	2	0	0	0	0	0	0	0	0	0
421	0	1	1	1	0	2	1	1	1	0	1	1	1	0	0	0	0	0	1	0	0	0	1	1	1	0	2	0	2	2	1	2	2	0	1	2	1	0	1	2	1	1	1	1	1	1	0	0	0
422	1	0	0	0	0	1	2	2	0	0	2	1	2	1	1	0	0	0	1	1	1	0	1	1	1	1	2	1	2	2	0	1	2	0	0	2	0	0	0	1	1	0	1	0	0	0	0	1	0
423	1	0	0	1	0	1	1	2	0	0	1	0	0	0	0	0	1	1	1	1	0	0	2	2	0	1	2	0	2	1	0	1	1	0	0	1	0	1	1	1	0	0	1	0	0	1	0	0	1
424	0	0	0	1	0	1	1	1	1	1	2	1	1	0	0	1	1	0	0	0	0	0	2	2	1	0	2	0	2	2	0	2	2	2	0	1	1	0	0	1	0	0	1	0	1	0	0	0	0
425	0	1	0	0	0	1	1	2	0	0	0	1	1	0	0	1	1	1	1	1	1	0	2	2	0	0	1	1	1	1	0	0	1	1	0	1	1	0	0	1	0	0	1	0	1	0	0	0	0
426	1	0	1	0	0	1	0	1	1	0	1	1	1	0	0	1	1	0	1	2	1	2	0	2	0	1	1	0	1	0	0	1	1	1	0	1	1	0	0	0	0	0	1	0	1	0	0	1	1
427	0	0	1	2	0	2	2	2	0	0	0	1	1	0	0	1	1	2	1	1	1	0	2	2	0	0	1	1	2	0	1	2	2	0	1	1	0	0	0	1	0	0	1	0	1	1	0	0	0
428	1	0	0	1	0	2	1	1	1	0	1	0	2	0	0	0	1	1	0	1	1	0	1	1	0	1	1	1	1	1	0	1	1	1	1	1	2	0	1	2	2	0	0	0	0	0	0	0	0
429	1	0	0	0	0	1	2	2	0	0	0	0	0	0	0	0	2	0	0	1	0	0	2	2	0	1	0	2	0	0	0	2	2	1	0	1	0	0	0	2	0	0	1	0	1	2	0	0	0
430	1	0	0	1	0	1	1	1	0	0	0	1	2	0	0	0	0	0	1	1	1	0	2	2	0	2	1	0	2	2	0	1	1	0	1	1	1	1	1	0	0	0	0	1	1	2	0	0	0
431	1	0	0	0	0	2	2	2	1	0	0	0	1	0	0	0	1	0	0	1	0	0	2	2	1	2	2	0	2	1	0	1	1	0	0	2	1	0	0	1	0	0	1	0	1	0	0	0	0
432	1	0	0	0	0	1	1	1	0	1	2	1	2	0	0	1	1	0	0	0	0	0	1	1	1	0	0	0	2	1	0	2	2	0	0	1	2	1	1	0	0	0	1	0	1	0	0	0	1
433	0	0	0	0	0	0	2	2	0	0	2	0	1	0	0	0	2	1	0	0	0	0	1	1	1	1	0	1	1	1	0	1	1	0	0	1	0	0	0	1	0	0	0	0	0	1	0	0	0
434	1	0	1	1	0	1	1	1	1	0	1	1	1	0	0	1	2	1	0	0	0	0	2	2	1	2	2	0	2	2	1	1	1	1	1	1	2	0	0	1	0	0	0	0	0	1	0	0	0
435	1	0	0	0	0	0	2	2	0	0	1	0	0	0	0	1	1	0	1	1	1	0	0	0	0	0	1	0	2	1	0	1	1	0	0	0	1	0	0	1	0	1	1	0	1	0	0	1	0
436	1	0	0	0	0	2	2	2	0	0	0	0	1	0	0	0	0	0	1	1	1	0	2	2	0	1	0	1	1	1	0	1	1	0	0	2	1	0	0	1	0	0	0	1	0	1	1	1	0
437	1	0	0	0	0	0	2	2	0	0	1	0	0	0	0	0	0	0	0	0	0	0	2	2	0	0	2	0	2	2	2	2	2	1	1	2	1	0	0	0	0	1	1	1	1	1	0	0	0
438	0	0	0	1	0	2	1	2	0	0	1	1	1	0	0	1	2	1	0	1	1	0	2	2	1	1	0	0	2	1	0	2	2	0	0	1	2	0	0	0	0	1	1	0	1	0	0	0	1
439	1	0	0	0	0	1	1	1	1	0	0	0	1	0	0	0	2	1	2	2	1	0	2	2	0	2	2	0	2	2	0	1	2	2	1	1	2	1	1	0	0	0	0	1	0	0	0	0	0
440	1	0	0	0	0	1	1	2	0	0	1	0	1	1	1	0	0	0	0	0	0	0	0	0	1	0	0	1	2	0	1	1	0	0	0	1	1	0	0	1	0	0	1	0	1	1	0	0	0
441	1	0	0	1	0	2	1	1	1	0	1	0	0	0	0	0	0	0	1	1	1	0	2	2	0	1	1	0	2	1	1	2	2	1	0	2	1	0	0	2	1	2	2	0	1	0	0	0	0
442	1	0	0	0	0	2	0	1	1	0	1	0	1	0	0	0	2	0	1	0	0	0	2	2	0	1	0	1	1	0	1	1	2	2	2	2	1	1	1	1	0	0	0	1	0	0	0	0	0
443	1	0	0	0	0	1	1	1	2	0	0	0	1	0	0	0	1	1	0	0	0	0	2	2	0	2	1	2	1	1	1	1	1	0	0	2	2	0	0	1	1	0	0	0	0	0	0	0	0
444	1	0	0	0	0	2	0	0	2	0	0	1	1	0	0	1	1	1	1	1	1	0	2	2	0	0	2	0	2	1	0	0	0	0	0	1	2	0	0	0	0	0	0	2	0	1	0	0	0
445	1	0	0	0	0	0	2	2	0	1	1	0	0	0	0	0	1	0	2	2	1	0	2	2	0	1	2	1	2	2	1	1	1	0	0	1	1	0	0	1	0	1	1	1	1	0	1	1	0
446	1	0	0	1	0	1	1	1	1	0	0	0	1	0	0	0	0	0	0	0	0	0	2	2	1	0	1	0	2	1	0	0	0	0	1	2	1	0	0	2	0	0	0	0	0	1	0	0	0
447	1	0	0	1	1	2	1	1	1	0	1	2	2	0	0	0	0	0	1	1	1	1	1	2	0	0	2	0	2	2	0	1	2	1	1	1	0	0	0	1	0	0	1	0	1	1	1	0	0
448	1	0	0	0	1	2	0	0	2	0	0	0	1	0	0	0	2	2	1	1	1	0	2	2	1	0	2	0	2	0	0	1	1	1	0	0	1	0	0	1	0	0	1	0	2	1	0	1	0
449	1	0	0	0	0	0	1	2	1	0	0	0	0	0	0	0	2	0	0	0	0	0	2	2	0	0	2	0	2	1	1	1	2	0	0	1	2	1	1	1	0	0	0	0	0	0	0	1	0
450	0	0	0	0	0	0	1	1	1	0	0	0	0	0	0	0	0	0	1	1	0	0	1	1	0	0	0	0	1	1	0	0	0	1	1	1	2	0	0	1	0	0	0	0	0	1	0	0	0
451	1	0	0	0	0	0	1	2	0	0	1	1	1	0	0	1	1	1	1	1	1	0	2	2	0	0	1	0	2	1	0	1	1	1	1	1	1	0	0	0	0	0	0	1	0	1	1	0	0
452	1	0	0	0	0	1	2	2	0	0	0	2	2	0	0	1	1	0	0	0	0	0	1	1	1	1	2	0	2	2	1	1	1	1	0	1	0	0	0	2	0	0	1	0	1	0	0	0	2
453	1	0	0	0	1	2	1	2	0	0	0	0	1	0	0	0	1	1	2	2	1	0	2	2	1	1	1	0	2	0	0	2	2	0	0	1	1	0	0	2	0	1	1	1	2	0	0	0	0
454	1	0	0	0	0	0	1	1	2	0	0	0	0	0	0	0	1	0	0	0	0	0	2	2	0	1	2	0	2	1	1	1	1	0	0	2	2	0	0	2	1	0	0	0	0	0	0	0	0
455	1	0	0	0	1	1	2	2	1	0	0	0	0	0	0	0	0	0	1	1	1	0	2	2	0	1	1	0	2	1	0	2	2	1	0	2	2	0	0	0	0	0	0	0	0	2	0	0	0
456	0	0	0	0	0	2	1	1	1	0	0	0	0	0	0	0	0	0	2	1	0	0	2	2	1	0	1	2	1	0	1	2	1	0	1	2	1	0	0	1	0	0	1	0	0	0	1	0	0
457	0	0	0	0	0	1	2	2	0	0	0	0	0	0	0	0	1	1	1	1	1	0	2	2	0	1	0	2	0	0	0	2	2	0	0	1	1	0	0	1	1	0	1	0	0	1	1	0	0
458	1	0	0	0	0	0	1	1	1	0	0	0	0	0	0	0	1	1	1	1	0	0	2	2	0	1	2	1	2	2	1	1	0	0	0	1	1	0	0	1	0	0	0	0	0	0	0	0	0
459	1	0	1	0	0	1	1	2	0	0	1	0	0	0	0	0	1	2	0	0	0	0	2	2	0	0	2	1	1	1	0	0	1	0	0	2	1	0	0	1	0	0	0	0	0	1	1	0	0
460	1	0	0	0	1	1	1	1	0	0	0	1	0	0	0	0	1	1	2	1	1	0	2	2	0	0	1	1	1	1	0	1	1	0	0	1	1	0	0	2	0	0	1	0	1	0	0	0	0
461	0	0	0	0	0	1	1	2	0	0	0	0	1	0	0	0	1	0	1	1	1	0	2	2	0	1	2	0	2	2	0	1	0	0	0	1	1	0	0	2	0	0	1	0	0	0	0	1	0
462	1	0	0	0	1	2	1	1	1	1	0	1	0	0	0	0	1	0	1	1	1	1	2	2	1	1	1	1	2	1	0	2	2	0	0	1	2	0	0	1	1	0	0	1	0	0	1	1	0
463	1	0	0	0	0	0	0	0	2	0	0	0	0	0	0	0	0	0	2	1	0	0	1	1	1	1	2	0	2	2	0	1	1	1	1	2	1	0	0	1	0	2	2	0	0	1	0	1	0
464	0	0	1	0	0	1	2	2	0	0	0	0	0	0	0	0	1	1	1	1	1	0	2	2	0	2	1	1	0	0	0	2	2	0	0	2	1	0	0	1	0	0	1	0	1	1	0	0	0
465	1	0	0	0	0	2	1	1	1	0	0	1	1	0	0	1	2	2	1	1	1	0	2	2	0	0	2	1	2	2	0	1	2	2	1	1	1	0	0	2	1	1	1	0	1	1	0	0	0
466	1	0	0	0	0	0	1	1	2	0	0	0	1	0	0	0	0	1	0	0	0	0	1	1	1	1	2	0	2	1	0	2	2	1	0	1	1	0	0	2	0	0	0	0	0	1	0	0	0
467	1	0	1	1	0	1	1	1	2	0	0	1	1	0	0	0	0	0	1	1	1	1	2	2	0	2	1	0	2	1	1	0	0	0	0	2	1	0	0	1	0	0	0	0	0	1	0	0	0
468	1	0	0	0	0	1	2	2	0	0	1	0	0	0	0	0	2	2	2	2	2	1	2	2	0	2	1	1	2	1	0	0	0	0	0	1	1	0	0	0	0	0	0	0	0	1	0	0	0
469	0	0	1	1	0	1	2	2	0	0	2	0	0	0	0	0	2	2	1	1	1	0	1	1	1	2	2	2	2	1	1	0	0	1	1	1	1	0	0	2	0	0	1	0	0	1	0	0	1
470	1	0	0	1	0	1	1	2	0	0	1	0	0	0	0	0	2	1	0	1	1	0	1	1	1	2	1	0	2	1	1	2	1	0	1	2	1	0	0	1	0	0	0	0	0	1	0	0	1
471	1	0	1	1	0	2	2	2	0	0	1	0	1	0	0	0	1	1	1	0	0	0	2	2	1	2	1	0	2	1	0	1	2	2	1	2	0	0	0	1	0	1	2	0	1	0	0	0	0
472	1	0	1	0	0	0	2	2	0	0	0	0	2	1	1	0	1	1	1	1	1	0	2	2	0	1	1	0	2	1	1	1	1	0	0	2	2	0	0	0	0	0	0	0	0	1	0	0	1
473	1	0	0	0	1	1	1	1	1	0	0	1	1	0	0	1	0	0	1	0	0	1	2	2	0	0	1	1	2	1	0	2	2	0	1	1	0	1	1	1	0	0	0	0	0	1	0	0	0
474	0	0	0	0	1	2	1	2	1	0	0	1	1	0	0	0	1	1	0	0	0	0	2	2	0	1	1	0	1	1	1	2	2	0	0	1	1	1	0	1	0	0	0	0	0	0	0	0	0
475	0	0	1	0	0	1	2	2	0	0	0	1	2	0	0	0	1	1	0	0	0	0	2	2	0	0	1	1	1	1	1	0	0	0	0	1	1	0	0	1	0	0	0	0	0	0	0	0	0
476	1	0	0	0	0	1	1	1	1	0	0	1	1	0	0	1	1	0	1	2	1	0	1	1	0	0	1	0	2	2	0	0	0	1	1	2	1	0	0	1	0	1	1	0	1	0	0	0	1
477	1	0	0	0	1	1	0	0	2	0	0	1	1	0	0	1	1	0	1	1	1	1	2	2	0	1	1	1	1	1	1	0	1	0	0	2	1	0	0	2	0	0	1	0	1	1	0	1	0
478	1	0	0	0	0	0	0	0	2	0	0	0	0	0	0	0	0	0	0	0	0	0	1	1	1	1	1	1	2	0	1	1	1	0	0	1	1	0	0	1	0	1	1	0	1	0	0	0	1
479	1	0	0	0	0	2	1	1	1	0	1	0	1	0	0	0	0	1	0	0	0	0	1	1	0	1	1	1	2	1	0	0	0	0	0	2	1	0	0	2	1	0	0	0	0	0	0	2	0
480	0	0	0	0	0	1	2	2	0	0	0	1	2	0	0	0	2	2	1	1	1	0	2	2	0	2	2	0	2	2	0	1	2	0	0	0	0	0	0	1	0	1	1	0	1	1	0	0	0
481	1	1	0	0	1	1	0	0	2	0	0	0	1	0	0	0	1	0	0	0	0	0	2	2	1	1	1	1	1	1	1	1	1	1	0	1	1	0	0	2	0	1	1	0	1	0	0	0	0
482	1	0	0	0	1	1	1	1	1	0	0	1	1	0	0	1	1	1	0	0	0	0	2	2	0	1	2	0	2	2	1	1	1	0	0	1	2	0	1	1	1	0	0	0	0	0	0	1	0
483	0	0	0	1	0	2	1	1	0	0	1	1	1	0	0	0	1	1	1	1	0	0	1	1	0	2	1	0	2	1	1	0	1	1	1	2	2	0	0	0	0	0	0	0	0	0	0	0	0
484	1	0	0	0	0	0	0	0	2	0	0	1	1	1	1	0	1	1	1	1	1	0	1	2	0	2	1	1	2	1	0	2	2	0	0	1	0	0	0	2	0	0	1	0	1	1	1	0	0
485	0	0	0	0	0	1	1	0	1	0	1	1	2	0	0	1	0	0	2	1	1	0	2	2	0	0	1	0	2	1	0	2	2	0	0	1	1	0	0	1	0	0	1	0	0	1	0	0	0
486	1	0	0	0	0	1	0	1	1	0	1	1	0	0	0	0	0	0	2	1	1	0	2	2	0	1	1	0	2	0	0	2	2	0	0	2	0	0	0	1	0	1	1	0	1	1	1	0	1
487	0	0	0	0	0	1	1	2	0	0	0	0	1	0	0	0	1	1	2	1	1	0	2	2	0	1	1	0	2	2	1	1	1	0	0	1	1	0	0	1	0	0	1	0	1	1	0	0	0
488	1	0	0	0	0	0	1	1	1	0	0	0	1	0	0	0	0	0	2	1	1	0	2	2	0	0	2	0	2	2	0	1	2	0	0	1	0	0	0	1	0	0	1	0	0	0	0	0	1
489	1	0	0	1	0	1	1	1	1	0	1	1	1	0	0	0	1	1	1	0	0	0	2	2	0	1	1	0	1	0	0	0	0	0	1	2	1	0	0	1	0	0	0	0	2	1	0	0	1
490	1	0	0	0	0	0	2	2	0	0	0	1	2	0	0	0	1	1	1	1	0	0	0	0	1	0	1	0	1	1	0	1	1	0	0	2	2	0	0	0	0	0	1	0	1	0	0	0	0
491	1	0	1	1	1	2	1	1	1	0	0	0	0	0	0	0	2	1	0	0	0	0	2	2	0	1	1	0	2	0	0	2	2	0	0	1	0	0	0	1	0	0	0	0	1	2	0	0	0
492	1	0	0	0	0	0	1	2	1	0	0	1	1	0	0	0	1	0	0	0	0	0	1	1	1	1	1	0	2	0	0	2	2	0	1	1	1	1	0	1	0	0	1	0	1	0	0	0	0
493	0	0	0	0	0	1	2	2	0	0	0	0	1	0	0	0	2	1	0	0	0	0	2	2	0	1	1	0	2	1	0	1	1	0	0	2	1	1	1	1	0	0	0	1	0	1	0	2	0
494	1	0	0	1	0	1	0	1	1	0	0	0	0	0	0	0	1	0	1	1	1	0	2	2	1	0	2	1	2	2	0	1	1	1	0	0	2	0	0	1	1	0	0	0	2	1	0	0	0
495	1	0	0	2	0	2	1	1	0	0	0	0	1	0	0	0	1	0	1	1	1	1	2	2	0	1	2	1	1	1	0	0	0	0	0	2	2	0	1	2	1	0	2	0	2	1	0	0	0
496	0	1	0	0	0	1	2	2	0	0	1	0	1	0	0	0	0	0	0	0	0	0	2	2	0	1	2	0	2	2	0	1	1	2	1	1	2	0	0	0	0	0	0	0	0	1	0	0	0
497	1	0	0	0	0	0	1	1	1	0	0	0	0	0	0	0	1	0	0	0	0	0	2	2	0	1	2	0	2	2	1	0	2	0	0	2	1	0	0	1	0	0	0	0	1	0	0	0	0
498	0	0	1	0	0	1	2	2	0	0	0	0	0	0	0	0	1	1	0	1	0	0	1	2	0	1	0	2	0	0	0	1	1	0	0	2	1	1	0	1	0	0	0	1	0	0	0	0	0
499	1	0	1	0	1	2	0	0	1	0	1	0	0	0	0	0	1	1	1	1	1	0	2	2	0	1	2	2	2	1	1	2	2	0	0	0	1	1	1	1	0	0	0	1	0	1	0	0	1
500	1	0	0	1	0	2	2	2	1	0	1	0	1	0	0	0	2	2	1	1	1	0	2	2	1	0	1	0	2	1	0	1	1	0	0	2	0	0	0	1	0	0	0	0	0	2	0	0	0
501	1	0	0	0	0	2	1	1	2	0	0	0	0	0	0	0	1	0	0	0	0	0	1	1	1	2	2	1	2	2	0	1	1	1	2	2	0	0	0	2	1	0	0	0	0	1	0	0	0
502	1	1	0	0	0	1	2	2	0	0	1	0	0	0	0	0	0	0	0	0	0	1	2	2	0	1	2	0	2	1	1	1	1	0	0	2	2	0	0	0	0	0	0	0	0	0	0	1	0
503	1	0	0	1	0	1	1	1	0	0	2	0	0	0	0	0	2	1	0	1	1	0	2	2	1	1	1	1	1	1	1	2	2	0	0	0	1	0	0	1	0	0	0	0	1	0	0	1	0
504	0	0	0	1	0	2	1	1	1	0	0	0	0	0	0	0	0	1	1	1	1	0	0	1	1	0	1	1	1	1	1	0	0	0	0	2	1	0	0	1	1	0	1	0	1	0	0	0	0
505	1	0	0	0	0	1	1	1	2	0	0	0	0	0	0	0	2	2	1	1	1	0	2	2	0	0	2	1	1	1	0	1	1	0	0	1	2	0	0	0	0	0	0	0	1	1	0	0	0
506	1	0	0	0	0	1	0	0	1	0	1	0	0	0	0	0	2	1	0	0	0	0	2	2	1	2	2	0	2	2	0	1	1	0	0	1	1	0	0	1	0	1	1	1	2	0	1	0	0
507	1	0	0	0	0	0	1	1	1	1	1	0	2	0	0	0	2	2	1	1	1	0	1	1	1	1	1	0	2	1	1	2	2	1	1	2	1	0	0	1	0	0	0	0	0	0	1	1	0
508	1	0	0	0	0	0	1	1	1	1	1	1	0	0	0	0	1	1	0	0	0	0	1	1	0	1	2	0	2	2	0	2	1	0	1	2	1	1	1	1	0	0	1	0	1	0	0	1	0
509	1	0	0	0	1	1	0	0	2	0	0	1	0	0	0	0	1	1	1	1	1	1	1	2	0	1	1	1	1	1	0	1	2	0	0	1	2	0	0	0	0	0	0	1	1	1	0	0	0
510	0	0	0	0	0	1	0	0	1	0	0	0	1	0	0	0	0	0	1	1	1	0	2	2	0	0	1	0	2	1	0	1	2	1	0	1	1	1	1	1	0	0	2	0	2	0	0	1	1
511	1	0	0	0	0	0	1	1	1	0	0	1	1	0	0	1	1	0	0	0	0	0	2	2	0	1	2	0	2	2	0	0	0	0	0	2	1	0	0	1	0	1	1	0	1	0	0	1	0
512	0	0	0	0	0	0	2	2	0	1	1	0	2	0	0	0	2	2	1	1	0	0	2	2	0	0	2	0	2	2	1	2	2	0	0	1	1	0	0	2	1	0	2	0	1	1	0	0	0
513	1	0	0	0	0	0	1	1	0	0	0	0	2	1	1	0	1	0	0	0	0	0	2	2	0	1	1	1	2	1	0	1	1	0	0	2	0	0	0	1	0	0	1	0	1	0	0	0	0
514	1	0	0	1	0	2	2	2	0	1	2	0	1	0	0	0	2	2	0	0	0	0	2	2	0	1	1	1	2	1	0	2	2	1	0	2	2	0	0	0	0	0	0	0	0	0	0	0	1
515	1	0	0	0	0	1	0	1	1	0	0	1	1	0	0	0	1	1	0	1	0	0	2	2	0	1	2	1	1	1	0	2	2	0	0	1	1	0	0	2	0	0	0	0	0	1	0	0	0
516	0	0	0	0	0	0	0	1	0	0	1	0	0	0	0	0	2	0	0	0	0	0	2	2	0	2	2	0	2	2	0	2	2	0	1	2	1	0	0	1	0	0	1	0	1	0	0	0	1
517	1	0	0	1	0	1	1	1	1	0	1	0	0	0	0	0	1	0	0	0	0	0	2	2	2	1	2	0	2	2	0	2	2	1	1	2	1	0	0	1	1	0	0	0	2	1	0	0	0
518	1	1	1	1	0	1	1	1	1	0	1	0	0	0	0	0	1	1	1	1	0	0	2	2	0	1	1	1	1	1	0	2	2	0	1	2	0	0	0	2	0	0	0	0	0	1	0	1	0
519	1	0	0	0	0	0	2	2	0	0	0	0	0	0	0	0	1	1	1	1	1	0	2	2	0	1	1	0	1	0	0	1	1	2	1	2	2	0	0	2	1	1	1	0	1	0	0	1	0
520	1	0	0	0	0	2	2	2	0	1	2	1	1	0	0	1	1	1	0	0	0	0	2	2	0	1	1	0	2	2	0	2	2	0	0	1	1	0	0	2	0	0	0	0	2	0	0	0	1
521	1	0	0	1	0	1	1	1	1	0	0	0	0	0	0	0	1	1	1	0	0	0	2	2	0	1	1	1	2	1	1	0	0	0	0	2	2	0	0	1	0	0	0	0	0	1	0	0	0
522	1	0	0	0	1	1	1	2	0	0	0	0	1	0	0	0	1	0	1	1	0	0	2	2	0	0	1	0	2	1	0	2	2	0	0	0	1	0	0	1	1	0	1	0	1	1	0	0	0
523	1	0	0	0	0	1	1	1	1	0	1	0	1	0	0	0	2	2	1	1	1	1	1	2	1	0	2	0	2	2	0	1	1	1	0	0	1	0	0	1	0	1	1	0	0	1	0	0	0
524	1	0	0	1	0	1	2	2	0	0	0	0	1	0	0	0	1	1	1	0	0	1	0	1	1	1	1	1	0	0	0	1	1	1	1	2	1	0	0	1	0	0	0	0	1	0	0	0	0
525	0	1	0	0	0	1	2	2	0	0	0	0	1	0	0	0	0	0	2	1	0	0	1	1	1	1	1	0	2	2	1	1	1	1	1	1	2	0	0	1	0	1	1	0	0	0	0	0	0
526	1	0	0	0	0	1	1	1	1	1	1	1	1	0	0	0	1	0	0	0	0	0	2	2	0	1	0	1	1	0	0	1	1	1	1	1	1	0	0	1	0	0	0	0	0	1	0	0	0
527	0	0	1	0	0	1	1	1	1	0	0	0	2	1	1	0	1	1	1	1	1	0	0	0	0	0	0	1	2	0	1	1	1	0	0	2	2	0	0	1	0	1	1	0	1	1	0	0	0
528	1	0	0	0	0	1	1	1	1	0	1	0	1	0	0	0	0	0	1	1	0	0	2	2	0	0	2	1	2	2	0	0	0	0	0	1	1	0	0	1	0	0	0	0	0	1	0	0	0
529	0	0	1	1	0	1	1	1	2	0	0	0	0	0	0	0	1	0	0	0	0	0	2	2	0	1	1	0	2	1	0	1	2	0	0	2	1	0	0	1	0	1	1	0	1	1	0	0	1
530	1	0	0	0	1	2	1	2	0	0	1	0	0	0	0	0	1	1	0	0	0	0	2	2	0	0	1	1	2	0	1	1	1	0	0	1	0	0	0	1	0	0	2	0	1	1	1	0	1
531	1	0	1	0	0	0	0	1	0	0	0	0	0	0	0	0	1	1	2	1	1	0	1	1	0	1	2	0	2	1	0	2	2	0	0	1	2	0	0	1	0	1	1	0	1	1	0	0	0
532	0	0	0	0	1	1	1	1	1	1	1	0	0	0	0	0	1	1	0	0	0	1	2	2	1	1	2	0	2	2	2	2	1	0	0	2	2	0	0	0	1	0	0	0	0	0	1	1	0
533	0	0	0	1	0	2	2	2	0	0	1	0	2	0	0	0	1	0	0	0	0	0	2	2	0	0	1	0	2	1	0	0	0	0	0	2	1	0	0	1	0	1	1	0	0	1	1	1	0
534	1	0	0	0	0	0	2	2	0	0	0	1	2	0	0	1	1	0	0	0	0	0	2	2	0	0	1	1	2	0	1	1	1	0	0	1	0	0	0	2	0	0	1	0	1	0	0	0	0
535	1	0	0	0	0	1	0	1	1	0	1	0	0	0	0	0	2	0	1	1	1	0	2	2	0	2	1	0	2	1	0	2	2	0	0	0	1	0	0	1	0	0	1	0	1	1	0	0	0
536	0	0	0	0	1	2	0	0	2	0	0	0	0	0	0	1	1	1	0	0	0	0	2	2	0	0	0	2	0	0	0	0	0	0	1	2	0	1	1	1	0	0	0	2	0	2	0	0	1
537	0	0	0	1	0	1	1	1	1	1	1	0	0	0	0	1	2	1	2	2	1	0	1	1	1	1	0	1	1	1	0	2	2	0	0	1	2	0	0	1	0	0	0	0	0	0	0	0	1
538	1	0	0	0	0	2	1	1	1	1	0	0	0	0	0	0	0	0	0	0	0	0	2	2	0	1	1	0	2	1	0	2	2	0	0	2	1	1	1	1	0	1	1	0	1	0	0	1	0
539	1	0	0	1	0	2	2	2	1	0	0	0	1	0	0	0	0	0	0	1	0	0	2	2	0	0	1	0	1	1	0	2	2	1	0	2	2	0	0	0	0	1	1	0	1	0	0	0	1
540	1	0	0	0	1	1	1	2	0	0	1	0	0	0	0	0	1	1	0	0	0	0	2	2	0	0	1	0	2	2	0	2	2	0	1	2	0	0	0	2	0	0	0	0	0	0	0	0	0
541	1	0	0	0	2	2	1	1	1	0	0	0	0	0	0	0	2	2	2	2	0	0	2	2	0	2	2	1	2	2	0	1	1	1	2	2	1	0	0	0	0	0	1	0	1	0	0	1	0
542	1	0	0	0	0	0	2	2	0	0	0	0	0	0	0	0	1	1	1	1	1	0	2	2	0	2	1	1	2	1	0	1	1	0	0	0	1	0	0	0	0	0	0	0	0	0	0	0	1
543	1	0	0	0	1	1	2	2	1	0	0	0	1	0	0	0	1	1	0	0	0	0	2	2	0	1	2	0	2	2	1	0	1	0	0	2	1	0	0	0	0	0	0	0	0	1	0	0	0
544	1	0	0	0	0	1	1	1	1	1	1	0	0	0	0	0	2	2	0	0	0	0	2	2	0	0	1	0	1	1	0	1	1	0	0	2	2	0	0	0	0	0	0	1	1	2	0	0	0
545	1	0	0	0	0	0	2	2	0	0	0	1	2	0	0	1	1	1	0	1	1	0	2	1	1	1	2	0	2	1	0	1	1	0	0	2	1	0	0	2	1	1	1	0	1	0	0	0	0
546	1	0	0	0	0	0	2	2	0	0	0	2	2	1	1	1	1	1	1	1	1	0	1	2	0	2	2	0	2	2	1	0	0	0	0	1	2	0	0	1	1	0	0	1	0	1	0	0	0
547	1	0	1	0	1	1	2	2	1	0	1	1	0	0	0	0	0	0	0	1	0	0	2	2	0	2	2	0	2	1	0	1	1	0	1	2	2	0	1	2	1	0	0	0	1	1	0	0	1
548	1	0	1	1	0	1	1	2	1	0	0	0	0	0	0	0	2	0	1	1	1	0	2	2	0	1	1	1	2	1	1	1	1	0	0	2	2	0	0	1	0	0	0	1	0	1	0	0	0
549	1	0	0	0	0	1	1	1	1	0	0	1	0	0	0	0	1	1	0	0	0	1	2	2	0	0	0	1	1	0	0	0	0	0	0	2	1	0	0	1	0	0	0	0	0	2	0	0	1
550	1	0	0	1	0	2	1	1	1	1	1	0	0	0	0	0	1	1	1	0	0	0	2	2	1	0	1	0	2	2	0	1	1	0	0	2	2	0	0	0	0	1	1	0	1	0	0	0	0
551	1	1	1	0	0	1	2	2	0	0	2	0	1	0	0	0	2	0	0	0	0	0	2	2	0	2	2	0	2	2	1	2	2	1	0	0	1	0	0	1	0	0	1	0	1	0	0	0	0
552	1	0	1	1	0	1	1	2	1	0	0	1	2	1	1	0	2	1	0	0	0	0	2	2	1	2	1	1	2	1	0	1	1	0	1	2	2	0	0	1	0	1	1	0	0	1	0	0	1
553	1	0	0	0	0	1	1	2	0	1	1	0	0	0	0	0	2	0	1	0	0	0	1	1	0	1	1	1	2	1	1	2	2	0	0	1	1	1	0	0	0	0	0	0	0	1	0	1	0
554	1	0	0	0	0	1	1	1	1	0	0	0	1	1	1	0	2	2	1	1	1	0	1	1	1	1	2	0	2	1	0	0	0	0	1	2	2	1	1	1	1	0	0	1	0	1	0	0	0
555	1	0	0	1	0	1	1	1	1	1	0	0	1	0	0	0	2	1	0	1	1	0	1	1	1	1	1	1	2	0	1	1	1	0	0	1	1	0	0	0	0	1	1	1	1	0	0	0	0
556	1	0	0	0	0	2	1	2	0	0	0	1	2	0	0	0	1	1	0	0	0	0	2	2	0	2	0	2	1	1	1	0	0	1	1	2	1	0	0	1	0	0	0	0	1	0	0	0	0
557	1	0	1	0	1	2	2	2	0	0	0	0	0	0	0	0	1	1	1	1	1	0	2	2	0	1	1	0	2	1	0	0	0	0	0	2	2	0	0	0	0	0	1	0	0	1	0	1	0
558	1	0	0	0	0	1	0	0	1	0	1	1	1	0	0	0	0	0	0	0	0	0	2	2	0	1	1	1	2	1	1	2	2	0	0	1	1	0	0	1	0	0	0	0	0	2	0	1	0
559	1	0	0	0	0	1	1	2	0	0	0	1	1	0	0	0	1	1	0	0	0	0	2	2	0	1	1	0	2	2	0	1	1	0	0	1	1	0	0	1	1	0	0	0	1	0	0	1	0
560	1	0	1	0	1	2	1	1	2	0	0	0	0	0	0	0	2	2	1	1	0	0	2	2	0	1	1	2	2	1	2	2	2	0	0	0	2	0	1	1	1	0	0	0	0	1	1	0	1
561	1	0	1	0	1	1	0	0	1	0	1	1	2	0	0	1	1	1	1	0	0	0	0	1	1	1	2	0	2	2	0	1	2	0	0	2	2	1	1	0	0	0	0	0	0	0	0	0	0
562	1	0	0	0	1	1	1	2	0	0	0	0	1	0	0	0	1	0	1	1	1	0	2	2	1	0	2	0	2	2	0	0	1	1	0	2	2	0	0	1	0	2	2	0	1	0	0	0	0
563	1	0	0	1	0	1	1	2	0	0	1	1	1	0	0	1	0	0	2	1	0	0	2	2	0	2	1	1	1	1	1	1	1	0	0	2	2	1	1	0	0	0	1	0	1	0	0	0	0
564	1	0	0	0	0	1	1	1	1	0	1	2	2	1	1	1	1	1	0	0	0	0	2	2	0	0	1	1	1	1	1	1	1	2	1	1	1	0	0	1	0	0	0	1	0	0	0	1	1
565	1	0	0	0	1	1	0	1	1	0	0	1	2	0	0	0	1	0	1	1	1	0	2	2	0	1	1	0	2	2	0	1	1	0	0	1	1	1	0	1	0	0	1	0	1	0	0	0	0
566	1	0	0	0	0	0	0	1	1	0	0	0	1	0	0	0	1	1	0	0	0	0	2	2	1	1	1	0	2	2	1	1	1	1	0	1	1	0	0	1	0	0	0	0	1	1	0	2	0
567	1	0	0	0	1	2	1	1	1	0	0	0	0	0	0	0	0	0	1	1	1	1	2	2	0	2	1	0	2	1	0	1	1	0	0	1	1	0	0	2	0	0	0	0	0	2	0	1	1
568	1	0	1	2	0	2	1	1	1	0	0	0	2	0	0	0	2	2	0	0	0	0	2	2	0	1	1	2	1	1	0	1	0	1	0	2	1	0	0	1	0	0	0	0	0	1	0	0	1
569	1	1	0	0	1	1	1	1	0	1	1	1	2	0	0	0	0	0	0	0	0	1	1	2	0	1	1	0	2	2	0	1	1	0	0	2	1	0	0	1	0	0	0	0	0	1	0	0	1
570	1	0	0	0	1	2	1	2	0	0	0	0	1	0	0	0	2	1	1	1	1	0	1	1	1	1	2	0	2	2	0	0	2	0	0	2	2	1	1	1	1	1	1	1	0	1	0	0	0
571	1	0	0	1	0	2	2	2	0	1	1	0	0	0	0	0	1	1	1	1	0	0	2	2	0	1	1	0	2	2	0	1	2	0	0	1	2	0	0	1	0	0	0	0	0	0	0	0	0
572	1	0	1	0	0	0	1	1	2	0	0	0	2	0	0	0	1	0	0	0	0	0	2	2	0	1	2	0	2	2	2	1	2	1	0	1	0	0	0	1	0	0	0	0	2	1	0	0	0
573	1	0	0	0	1	1	1	2	0	0	0	1	1	0	0	0	2	1	0	0	0	0	2	2	0	1	1	1	2	1	0	1	1	2	1	2	0	1	1	1	0	0	0	0	0	1	0	0	1
574	1	1	0	0	1	1	1	1	1	1	1	1	0	0	0	0	0	0	2	1	1	0	1	1	0	1	0	0	1	0	0	2	2	0	0	2	1	0	0	1	0	1	1	0	1	1	0	0	1
575	1	0	1	0	1	2	1	1	1	1	1	2	2	0	0	0	0	0	2	1	1	0	1	1	1	1	2	0	2	2	0	0	2	1	0	1	0	0	0	2	0	0	0	0	0	2	1	0	0
576	1	0	0	0	0	1	1	1	0	0	0	0	1	0	0	0	1	0	2	2	1	0	2	2	0	1	2	0	2	2	0	1	1	0	0	1	2	0	0	0	0	0	0	0	1	1	0	0	0
577	0	0	0	1	0	2	1	1	1	0	0	1	2	0	0	1	0	0	0	0	0	1	1	2	0	1	2	0	2	2	0	1	1	0	0	2	1	1	1	1	0	0	0	0	0	1	1	0	0
578	1	0	0	0	0	2	1	1	0	0	2	1	2	0	0	0	2	0	1	1	1	0	1	1	1	1	2	1	2	1	1	2	2	0	0	1	1	0	0	1	0	0	0	0	0	0	0	0	0
579	1	0	0	0	0	1	2	2	1	0	1	0	0	0	0	0	0	0	2	1	0	0	1	1	1	2	2	0	2	2	1	1	1	0	1	1	1	0	0	1	0	0	0	1	1	2	0	0	1
580	0	0	0	0	0	1	2	2	0	0	0	0	0	0	0	0	2	0	0	1	0	0	2	2	0	1	2	0	2	1	1	1	2	0	0	2	1	0	0	1	0	0	1	0	1	0	0	0	1
581	0	0	0	0	0	1	1	1	0	0	0	0	0	0	0	0	1	0	0	0	0	0	2	2	0	0	2	0	2	0	0	1	1	0	1	2	2	0	1	1	1	0	0	0	0	1	0	0	0
582	1	0	0	0	0	0	0	0	2	0	0	0	0	0	0	0	1	0	1	1	1	0	2	2	0	1	1	0	2	2	0	2	2	0	1	2	1	0	0	2	1	0	0	0	1	0	0	1	0
583	0	0	0	0	1	1	2	2	1	0	0	0	2	1	1	0	0	0	0	1	0	0	2	2	0	2	1	1	2	1	0	1	1	0	0	2	0	0	0	2	1	0	0	0	1	0	0	0	1
584	1	0	0	0	0	1	1	1	2	0	0	0	1	0	0	0	0	1	0	0	0	0	1	1	0	1	1	0	2	1	0	1	1	1	1	1	1	0	0	1	0	0	2	0	2	1	0	0	2
585	1	0	0	1	0	1	1	2	0	0	0	1	2	0	0	0	1	0	0	0	0	0	2	2	0	1	1	0	1	1	0	1	2	1	0	1	1	0	0	0	0	0	1	0	0	0	0	0	0
586	0	0	0	1	0	1	0	1	2	0	0	0	0	0	0	0	1	0	1	1	0	0	2	2	0	2	2	0	2	2	0	2	2	1	0	2	1	0	0	1	0	0	1	0	1	1	1	0	0
587	1	0	1	1	0	2	2	2	1	0	1	0	0	0	0	0	1	1	0	0	0	0	0	1	1	0	1	0	2	1	0	1	1	1	1	1	2	0	0	0	0	0	0	1	0	0	0	0	1
588	1	0	0	0	0	0	2	2	0	0	0	1	1	0	0	1	1	0	1	1	1	0	2	2	0	1	2	0	2	2	0	1	2	0	0	2	2	0	0	0	0	0	0	1	0	1	1	0	0
589	1	0	0	0	0	0	0	1	1	0	0	1	2	1	1	0	1	1	0	0	0	0	1	1	1	1	1	1	2	1	0	2	2	0	0	1	2	0	0	0	1	1	1	0	1	1	1	0	0
590	1	0	1	0	1	1	2	2	0	0	1	0	0	0	0	0	1	1	0	1	1	0	2	2	0	1	1	0	1	1	0	2	2	0	0	1	1	0	0	1	0	0	0	0	1	1	0	0	1
591	1	0	0	0	0	1	1	1	1	0	1	0	0	0	0	0	0	0	0	0	0	0	1	1	1	1	0	1	2	0	1	0	1	0	0	2	1	0	0	1	0	0	1	0	1	0	1	0	0
592	0	0	1	1	1	2	2	2	0	1	1	2	2	0	0	0	0	0	1	1	1	0	2	2	1	0	0	0	1	1	0	1	1	1	0	1	1	0	0	1	0	0	0	0	0	0	0	0	1
593	1	0	0	1	0	2	2	2	1	0	0	0	0	0	0	0	2	1	0	0	0	0	2	2	1	2	1	0	1	1	1	1	2	2	2	2	2	0	0	0	0	0	0	1	0	1	0	0	0
594	1	0	0	0	0	0	1	1	0	0	1	0	0	0	0	0	2	1	0	0	0	0	2	2	0	1	1	1	2	1	2	1	1	0	0	0	2	0	0	0	0	1	1	0	1	1	0	0	0
595	1	0	0	0	0	0	1	1	1	0	0	0	1	0	0	0	2	1	0	0	0	0	2	2	1	2	1	1	2	0	1	0	1	1	0	1	0	0	0	2	0	0	1	0	1	0	0	0	0
596	0	0	1	0	1	2	1	2	0	0	1	1	1	0	0	1	1	1	2	2	2	0	2	2	0	2	2	0	2	2	0	2	2	1	2	2	2	0	1	2	2	1	1	0	0	2	0	0	0
597	1	0	0	1	0	2	1	1	1	0	0	0	1	0	0	0	2	0	1	0	0	0	2	2	0	0	1	0	1	1	1	0	1	0	0	2	2	1	1	0	0	0	0	0	2	2	0	1	0
598	1	0	0	0	0	0	1	2	1	0	0	0	0	0	0	0	1	1	1	1	0	0	2	2	0	0	1	2	2	1	1	1	0	1	0	2	1	1	1	1	0	0	0	0	1	0	0	0	1
599	1	0	0	0	0	0	1	1	2	0	0	0	1	0	0	0	2	1	0	0	0	0	2	2	1	0	2	1	2	2	0	1	1	1	0	1	1	0	0	1	0	0	1	0	1	0	0	0	0
600	1	1	0	0	0	1	2	2	0	0	1	1	2	0	0	1	1	1	0	0	0	0	2	2	0	0	0	1	1	0	0	2	2	0	1	1	0	0	0	2	0	0	0	0	0	1	0	1	0
601	1	0	0	2	0	2	0	0	2	0	0	0	0	0	0	0	1	0	1	1	1	0	0	0	1	1	1	0	2	2	0	1	1	1	0	1	2	0	0	1	0	0	1	0	1	1	1	0	1
602	1	0	0	0	0	1	2	2	0	0	1	0	0	0	0	0	1	1	2	1	0	0	2	2	1	0	0	0	2	0	0	2	2	1	0	1	2	0	0	0	0	0	0	0	0	0	0	0	2
603	0	0	0	0	0	1	2	2	0	0	2	1	1	0	0	1	1	1	1	1	0	0	0	0	0	0	1	0	2	1	0	1	1	1	1	2	2	0	0	1	0	0	1	0	1	1	0	1	1
604	1	0	0	0	0	1	0	1	1	0	0	0	0	0	0	0	1	0	0	0	0	1	2	2	0	0	1	0	2	2	0	2	2	0	0	1	2	0	0	1	0	0	1	0	1	0	0	1	0
605	1	1	0	0	0	1	1	2	0	0	0	0	1	0	0	0	1	0	1	1	1	0	2	2	0	0	1	0	2	1	0	0	0	1	2	2	1	0	0	1	0	0	0	0	1	0	1	0	0
606	0	0	0	1	0	2	0	1	0	0	0	0	1	0	0	0	1	0	0	0	0	0	1	1	0	1	2	1	2	2	1	2	2	1	0	2	2	0	0	0	0	0	0	0	0	2	0	1	0
607	1	0	0	0	1	1	1	1	1	0	1	0	2	0	0	0	1	0	1	0	0	0	2	2	0	1	1	1	1	1	1	0	1	0	0	2	0	0	0	1	0	0	1	0	1	2	0	0	0
608	1	1	1	1	0	1	1	1	0	0	1	0	1	0	0	0	2	0	0	0	0	1	1	2	0	1	1	0	2	1	0	1	2	0	0	1	2	0	0	0	0	0	0	0	0	1	0	0	0
609	0	0	0	1	0	1	0	0	2	0	0	1	1	0	0	0	2	2	1	1	1	0	2	2	1	2	1	0	1	1	0	1	1	0	0	1	1	0	0	1	0	0	1	0	1	0	1	0	0
610	1	0	1	0	0	1	2	2	0	0	2	0	1	0	0	0	2	0	0	0	0	0	1	1	1	1	1	0	2	1	0	1	1	0	0	1	1	0	0	1	0	0	0	1	0	0	0	0	0
611	0	1	0	0	0	1	1	1	1	1	0	0	1	0	0	0	1	0	0	0	0	0	2	2	2	1	2	0	2	1	1	2	2	0	1	2	1	0	0	2	0	0	1	0	1	1	0	1	0
612	1	0	0	1	0	1	2	2	0	0	0	1	1	0	0	1	2	2	0	0	0	0	2	2	0	1	1	1	1	1	1	1	2	1	1	1	1	0	0	1	0	0	1	1	1	2	0	2	0
613	1	0	0	1	0	1	0	0	1	0	1	0	2	0	0	0	1	1	1	1	0	0	2	2	0	1	1	0	2	1	1	1	1	1	1	2	0	0	0	1	0	0	1	0	1	0	0	0	0
614	1	0	0	0	1	1	1	2	0	0	1	0	0	0	0	0	1	1	0	0	0	0	2	2	0	1	2	0	2	1	1	0	2	1	0	1	0	0	0	2	0	0	0	0	1	1	1	0	1
615	0	0	1	0	1	2	2	2	1	0	0	0	1	1	1	0	0	0	1	1	1	1	2	2	0	2	2	0	2	2	0	1	0	0	1	2	1	0	0	1	0	0	0	0	2	2	0	0	0
616	0	0	0	0	0	1	1	2	0	0	0	0	0	0	0	0	0	0	2	1	1	0	2	2	2	1	1	1	1	1	0	1	1	0	0	1	1	0	0	1	0	0	1	0	1	0	2	0	0
617	1	0	0	0	0	0	2	2	0	1	1	2	2	0	0	1	2	0	1	1	1	0	2	2	0	0	2	0	2	2	1	1	2	1	1	2	1	0	0	0	0	0	0	0	0	0	0	0	1
618	1	0	1	0	0	1	2	2	0	0	1	0	0	0	0	0	1	0	0	0	0	0	2	2	0	1	2	0	2	1	1	0	0	0	0	2	0	0	0	1	0	0	0	0	0	2	1	0	0
619	0	0	0	0	0	1	1	1	0	0	0	0	0	0	0	0	2	2	1	1	1	0	2	2	1	0	2	0	2	1	0	1	1	0	0	1	2	0	0	0	1	0	0	0	0	1	0	0	0
620	0	0	0	0	0	2	1	2	0	0	1	0	2	0	0	0	1	0	1	1	1	0	2	2	0	0	1	2	2	1	2	1	2	2	1	2	0	0	0	1	0	0	1	0	1	0	0	0	0
621	0	0	0	0	0	0	1	2	0	0	0	0	1	0	0	0	1	0	1	1	1	0	2	2	0	1	2	0	2	0	0	0	1	1	1	2	2	0	0	0	1	0	1	1	0	1	0	0	0
622	1	0	0	0	0	0	2	2	1	0	1	2	2	0	0	1	1	1	0	0	0	0	1	1	1	1	1	0	2	1	1	1	0	1	0	2	1	0	0	1	0	0	0	0	0	1	0	0	2
623	0	0	0	0	0	0	2	2	0	0	0	0	1	0	0	0	1	1	0	0	0	0	1	1	1	1	2	0	2	1	0	2	2	0	0	1	1	0	0	1	0	0	0	1	0	1	1	0	0
624	1	0	0	1	0	2	1	1	1	1	0	1	1	0	0	0	2	1	0	1	1	0	2	2	0	0	2	0	2	2	0	1	1	0	0	1	1	0	0	2	1	0	0	2	0	2	0	0	0
625	1	0	0	0	1	1	2	2	0	0	0	0	0	0	0	0	1	0	1	1	0	0	1	1	1	1	2	0	2	1	1	1	2	2	0	1	1	0	0	2	0	0	0	0	1	1	1	0	0
626	1	0	0	0	0	0	1	1	1	0	0	0	0	0	0	0	0	0	0	0	0	0	1	1	1	1	1	1	2	1	0	1	1	1	1	1	2	1	1	0	0	0	1	0	1	1	0	0	0
627	1	0	0	0	0	0	0	1	1	0	0	0	1	0	0	0	2	1	1	1	1	0	0	1	0	0	2	0	2	1	1	1	1	1	1	2	1	0	0	2	1	2	2	0	0	1	1	0	0
628	1	0	0	1	0	1	1	1	1	0	0	0	0	0	0	0	0	0	0	1	0	0	2	2	1	1	2	0	2	2	0	1	1	0	0	2	0	0	0	1	0	0	1	0	1	0	0	0	0
629	1	0	0	1	1	2	1	2	0	0	0	1	0	0	0	0	2	1	0	0	0	0	2	2	0	2	2	0	2	1	0	1	1	0	0	2	2	0	0	0	0	1	1	1	1	0	0	0	0
630	1	0	0	0	0	0	2	2	0	0	1	0	0	0	0	0	1	1	0	0	0	0	2	2	0	1	2	0	2	2	0	0	0	0	0	1	1	0	0	1	0	1	1	0	1	0	1	0	0
631	1	0	0	0	1	1	1	1	0	0	1	0	1	0	0	0	2	1	0	0	0	1	2	2	0	0	2	0	2	1	0	1	1	1	1	2	2	0	0	0	0	1	1	0	1	1	0	0	0
632	0	0	0	0	1	1	2	2	0	0	0	0	1	0	0	0	1	1	0	0	0	0	1	1	1	1	2	1	2	2	0	1	1	0	0	2	0	0	0	2	0	1	1	0	1	0	0	0	0
633	1	0	0	0	0	1	2	2	0	0	1	0	1	1	1	0	2	1	0	0	0	0	2	2	0	2	1	1	2	1	0	1	2	0	0	2	1	0	0	2	0	0	0	0	0	1	0	0	0
634	1	0	0	1	0	2	1	1	2	0	0	1	1	0	0	1	1	1	1	1	0	2	0	2	0	1	2	0	2	1	0	1	1	0	0	1	1	0	0	1	0	0	0	1	0	0	0	1	0
635	1	1	0	0	1	2	2	2	0	0	1	0	1	0	0	0	0	1	0	0	0	0	0	0	0	0	1	0	1	1	0	0	0	0	0	2	0	0	0	2	0	0	1	0	0	0	0	1	0
636	1	0	0	1	1	2	1	1	1	0	0	1	0	0	0	0	1	1	1	1	0	0	2	2	0	2	2	0	2	1	0	0	0	1	1	1	1	0	0	1	0	0	1	0	1	0	0	0	0
637	1	0	0	2	0	2	1	1	1	0	0	0	0	0	0	0	0	0	0	1	1	0	2	2	0	0	0	1	2	0	1	1	1	1	1	1	2	0	0	0	0	0	0	0	0	0	0	0	0
638	1	0	1	1	1	2	0	1	1	0	0	1	2	0	0	0	0	0	1	1	1	0	2	2	1	2	2	0	2	1	1	1	2	2	1	2	1	1	0	0	0	0	0	0	1	0	0	0	1
639	1	0	0	1	0	1	0	1	1	0	0	1	1	0	0	0	0	0	1	1	1	0	2	2	0	1	2	0	1	1	1	1	2	1	1	2	2	1	0	0	0	0	0	1	0	0	0	1	0
640	1	0	1	0	1	2	0	1	1	0	0	1	0	0	0	0	1	1	2	1	1	0	1	1	1	1	1	0	1	1	0	1	2	0	0	0	2	1	1	0	0	0	1	0	1	0	0	0	2
641	1	1	1	0	0	1	1	1	1	0	0	0	0	0	0	0	2	0	1	0	0	0	2	2	0	1	2	1	2	1	1	0	1	2	1	1	1	0	0	2	1	0	0	0	1	1	0	0	0
642	1	0	0	1	0	1	0	0	1	0	1	1	1	1	1	0	1	1	0	0	0	0	1	1	1	1	2	1	2	1	2	1	2	0	0	2	1	0	0	1	0	0	0	0	0	0	0	0	1
643	1	0	0	0	1	1	1	1	1	0	0	2	2	0	0	0	1	1	2	2	2	0	1	1	1	1	1	1	2	1	1	2	2	0	1	1	0	0	0	1	0	0	0	0	0	1	0	0	0
644	1	0	0	1	1	2	1	1	1	0	0	0	1	0	0	0	0	0	2	1	1	0	1	1	1	1	2	0	2	1	0	1	1	1	1	1	2	0	1	2	1	2	2	0	1	0	0	0	0
645	0	0	1	1	0	1	2	2	2	0	0	0	1	0	0	0	1	0	1	1	1	0	2	2	0	0	2	1	1	0	1	0	0	0	1	2	2	0	0	1	0	0	1	0	2	1	1	0	0
646	1	0	0	0	0	0	2	2	1	0	0	0	1	0	0	0	1	0	0	0	0	0	2	2	1	0	1	1	1	1	1	0	0	1	1	1	0	0	0	2	0	0	1	0	1	0	0	0	1
647	1	0	0	0	1	1	1	2	0	0	0	0	1	0	0	0	1	0	0	0	0	0	2	2	1	0	2	1	2	2	0	1	2	0	0	2	2	0	0	1	0	0	2	0	2	0	0	0	0
648	1	0	0	0	1	2	2	2	0	0	1	1	1	0	0	1	1	0	1	1	1	0	2	2	0	1	2	0	2	2	0	1	1	0	0	2	0	0	0	1	1	0	0	0	0	1	0	1	0
649	0	0	0	1	0	2	0	0	2	0	0	0	0	0	0	0	1	1	1	1	0	0	0	0	0	0	1	1	2	0	1	2	2	0	0	1	1	0	0	0	1	0	1	0	1	2	0	1	0
650	1	0	0	1	1	2	2	2	0	0	1	1	0	0	0	0	1	1	1	0	0	0	2	2	0	2	1	0	2	0	0	1	2	1	1	2	2	0	0	1	1	0	0	0	0	1	0	0	0
651	1	0	0	2	0	2	2	2	1	0	1	1	1	0	0	1	0	0	0	1	0	0	1	1	0	2	2	1	2	1	1	1	1	0	0	0	1	0	0	1	0	2	2	0	0	0	0	1	0
652	1	0	1	0	0	1	0	0	2	0	0	1	1	0	0	1	1	1	1	1	1	0	1	1	0	0	2	0	2	2	0	1	2	1	0	1	0	0	0	1	0	1	1	0	0	1	0	2	0
653	0	0	0	0	0	1	1	1	1	0	0	1	1	0	0	0	1	0	1	1	1	0	2	2	0	2	1	0	1	1	1	1	1	0	0	2	1	0	0	2	0	1	1	0	0	0	1	1	0
654	1	0	0	1	0	2	1	1	2	0	0	1	2	0	0	0	1	0	1	1	1	0	1	1	1	1	2	0	2	2	0	2	2	1	2	2	0	0	0	1	0	0	0	0	0	0	0	0	1
655	1	0	0	1	0	2	0	1	1	0	0	0	0	0	0	0	1	0	0	0	0	0	1	1	0	1	1	0	2	2	0	1	1	1	1	2	2	0	0	0	0	0	1	0	1	0	0	0	0
656	1	0	0	0	0	2	1	1	1	0	0	1	2	0	0	0	1	1	0	0	0	0	2	2	0	0	2	0	2	2	1	1	1	0	0	1	1	1	1	1	0	0	0	0	0	0	1	1	0
657	1	0	1	1	0	1	1	1	1	0	0	1	1	0	0	0	2	1	1	1	1	0	2	2	0	1	1	0	2	1	1	1	1	0	0	1	2	1	1	1	0	1	1	0	1	0	0	0	0
658	1	0	0	0	0	1	1	1	0	0	0	1	0	0	0	0	0	0	0	0	0	0	2	2	0	0	1	0	2	1	1	1	1	0	0	2	2	0	0	1	0	0	0	2	0	2	0	1	0
659	1	0	0	0	0	0	1	1	0	1	1	1	0	0	0	0	2	1	0	0	0	0	2	2	0	1	0	2	0	0	0	2	2	0	0	2	1	0	0	0	0	1	2	0	1	0	0	0	0
660	0	0	0	0	1	2	1	2	1	0	0	0	0	0	0	0	2	2	1	1	1	0	2	2	0	1	2	0	2	2	0	0	0	1	0	1	1	0	0	1	0	0	1	0	1	0	0	0	0
661	1	0	0	0	0	1	1	1	1	0	1	0	0	0	0	0	1	1	2	1	0	0	2	2	0	2	2	0	2	2	0	2	2	1	1	2	2	0	0	0	0	0	0	1	0	1	0	1	0
662	1	0	0	0	0	1	1	1	1	0	0	0	0	0	0	0	1	1	0	0	0	0	2	2	1	2	1	0	2	1	1	2	2	0	0	1	2	0	0	1	1	0	0	0	0	1	0	0	1
663	1	0	0	0	0	0	1	1	1	1	0	0	1	0	0	0	1	2	0	0	0	0	2	2	0	1	1	0	2	0	0	1	1	0	0	1	1	0	0	2	0	0	0	0	0	1	0	0	0
664	1	0	0	1	0	2	0	0	1	0	1	0	1	1	0	0	2	0	1	0	0	0	2	2	0	0	2	0	2	2	1	0	0	0	0	2	2	0	0	1	0	0	0	0	0	1	0	0	0
665	1	0	0	0	1	1	2	2	1	0	0	0	0	0	0	0	1	1	0	0	0	0	2	2	0	0	1	1	2	0	1	0	0	0	0	2	2	0	0	1	0	0	0	0	0	1	0	1	1
666	1	0	0	0	1	1	1	1	1	0	1	1	1	0	0	1	2	2	1	1	1	0	2	2	1	1	1	0	2	0	0	1	1	1	1	2	0	0	0	2	0	0	0	1	0	0	0	0	1
667	1	1	0	0	0	1	2	2	1	0	1	0	0	0	0	0	1	1	1	1	1	0	1	1	1	0	1	0	2	0	0	1	2	0	0	2	1	1	1	0	0	0	0	0	0	0	1	0	0
668	0	0	0	1	1	2	1	2	0	0	0	0	1	0	0	0	2	2	1	1	1	0	2	2	0	2	2	0	1	1	1	2	2	0	0	0	2	0	0	0	0	0	1	0	1	0	0	1	1
669	1	0	1	0	1	1	1	1	1	0	0	1	1	0	0	0	2	1	0	0	0	0	2	2	1	2	2	0	2	1	0	1	2	1	1	2	2	0	0	0	0	0	0	0	0	0	0	0	0
670	1	1	0	0	1	2	2	2	0	0	1	2	1	0	0	0	1	1	0	0	0	0	2	2	0	2	2	0	2	1	1	2	2	0	0	0	1	1	1	0	0	0	1	0	1	1	0	0	1
671	1	0	0	1	0	1	1	1	0	0	0	0	0	0	0	0	0	0	1	1	1	0	1	1	2	2	2	0	2	2	0	1	1	0	1	2	2	0	0	1	0	0	1	0	1	0	0	0	1
672	1	0	0	0	0	0	1	1	1	0	0	0	1	0	0	0	1	0	0	0	0	0	2	2	0	1	1	1	2	1	2	1	1	0	0	1	2	0	0	0	0	0	0	2	0	1	1	0	0
673	1	0	0	0	0	0	1	2	1	0	0	0	0	0	0	0	2	2	0	0	0	0	2	2	0	2	0	0	1	0	0	1	2	0	0	1	2	0	0	0	0	0	0	0	0	0	0	0	0
674	1	0	0	1	0	1	1	2	0	1	1	0	1	0	0	0	2	0	0	0	0	0	2	2	0	2	1	1	2	1	0	2	2	1	0	0	1	0	0	1	0	0	0	0	0	2	0	1	0
675	0	0	1	0	1	2	2	2	0	0	1	1	2	0	0	1	1	2	0	0	0	1	1	2	1	0	1	1	0	0	0	1	1	0	0	2	2	0	0	0	0	0	0	0	0	0	0	1	0
676	1	0	0	0	1	1	2	2	0	0	0	0	0	0	0	0	2	1	0	1	1	0	0	0	1	0	1	0	2	0	0	1	2	2	1	2	1	0	0	2	1	0	1	0	1	0	0	0	0
677	1	0	0	0	0	1	1	2	0	0	0	0	1	0	0	0	2	1	1	0	0	0	2	2	0	0	0	0	2	0	0	1	1	1	1	1	1	0	0	2	0	0	0	0	1	1	0	2	0
678	1	0	0	0	1	2	0	1	1	0	1	1	0	0	0	0	2	1	0	1	1	0	1	1	1	0	2	0	2	1	0	1	1	0	1	1	1	0	0	1	0	1	1	0	0	0	0	0	0
679	1	0	0	0	0	0	1	1	1	0	1	0	0	0	0	0	1	1	0	0	0	0	2	2	0	1	2	0	2	1	0	1	1	1	2	2	1	0	0	0	1	2	2	0	1	0	0	0	0
680	0	0	0	0	0	1	0	0	2	0	0	1	1	0	0	0	2	2	0	0	0	0	1	1	0	1	0	1	1	0	0	2	2	0	0	0	2	0	0	1	0	1	2	0	1	0	0	1	0
681	1	0	0	0	0	1	2	2	0	0	1	0	0	0	0	0	1	1	2	2	2	0	2	2	0	2	0	2	1	0	0	2	2	0	0	1	2	0	0	1	0	0	1	0	1	0	0	0	0
682	0	0	0	0	0	1	1	1	1	0	0	0	0	0	0	0	0	0	1	1	1	1	2	2	0	0	0	0	2	0	0	1	2	2	2	2	1	0	0	2	0	1	1	0	1	0	0	0	0
683	1	0	1	1	0	1	1	1	1	0	0	0	0	0	0	0	2	2	0	0	0	0	2	2	0	1	0	0	1	1	0	1	2	0	0	1	1	0	0	0	1	0	0	1	1	1	1	0	0
684	1	0	0	1	0	2	2	2	0	0	0	0	1	0	0	0	2	1	0	0	0	0	0	0	0	0	0	1	1	1	0	2	2	1	1	2	0	0	0	1	0	1	1	0	0	1	1	1	0
685	1	0	0	0	0	0	0	1	1	0	0	0	0	0	0	0	2	1	2	2	1	1	1	1	0	1	1	0	1	1	1	1	1	0	0	2	1	0	0	0	0	0	1	0	1	0	0	0	1
686	1	0	0	0	0	1	1	2	0	0	1	0	1	0	0	0	1	1	2	1	1	1	2	2	0	2	1	0	2	2	1	1	1	1	1	2	2	0	0	1	0	0	0	0	0	2	0	0	1
687	1	0	0	0	0	2	1	1	2	0	0	1	1	0	0	0	0	0	1	1	1	0	2	2	0	2	0	1	2	0	1	0	1	2	1	1	1	0	0	1	0	0	0	1	0	1	0	0	0
688	1	0	0	0	0	1	1	1	1	0	0	1	2	0	0	0	0	0	2	1	0	0	1	1	1	1	2	1	2	1	2	0	0	1	0	1	2	0	0	0	0	0	0	1	0	1	0	0	0
689	1	0	0	1	0	2	2	2	0	1	2	0	0	0	0	0	1	0	2	2	1	0	1	1	0	2	1	0	2	1	1	0	0	1	1	1	0	0	0	1	0	0	0	1	0	0	0	0	0
690	1	0	0	0	1	1	1	1	1	0	0	0	0	0	0	0	0	0	0	0	0	0	2	2	1	0	1	2	1	1	0	2	2	0	0	2	2	0	0	1	0	1	1	0	1	1	0	0	1
691	1	0	0	1	0	1	2	2	0	0	2	0	1	0	0	0	2	2	0	1	0	0	2	2	0	1	1	1	2	1	2	2	2	0	0	0	1	0	0	1	1	0	1	0	1	2	0	0	0
692	1	0	0	0	0	2	2	2	0	0	0	0	1	1	1	0	0	0	1	1	1	0	2	2	0	2	1	0	2	2	0	1	1	1	1	2	1	0	0	1	0	0	0	1	1	1	0	1	0
693	1	0	0	0	0	1	0	0	2	0	0	0	1	0	0	0	1	0	1	1	1	0	1	1	1	2	2	0	2	2	0	1	1	0	0	1	2	0	0	0	0	0	0	1	0	1	0	1	0
694	1	0	0	1	1	2	1	2	0	0	0	1	1	0	0	0	2	1	1	1	1	0	2	2	0	1	1	0	2	2	0	1	1	1	0	0	1	0	0	0	0	0	0	0	1	0	0	0	1
695	1	0	0	0	1	1	0	0	2	0	0	0	0	0	0	0	0	0	1	1	1	0	2	2	0	1	2	1	1	1	0	1	1	0	0	1	2	0	0	1	0	0	1	0	0	0	0	1	0
696	1	0	0	1	0	1	1	2	0	0	1	0	0	0	0	0	2	0	1	1	1	0	1	1	1	1	1	0	2	1	1	0	1	1	0	1	2	0	0	0	0	0	0	0	0	1	0	1	0
697	1	0	0	0	0	0	2	2	0	0	1	0	0	0	0	0	2	0	1	1	1	0	2	2	0	0	0	0	1	1	0	2	1	0	1	2	2	0	0	0	0	0	0	0	0	0	0	0	1
698	1	0	0	0	0	2	2	2	1	0	0	0	0	0	0	0	1	1	1	1	1	0	2	2	0	1	2	0	2	1	1	2	2	0	0	1	1	0	0	1	0	0	0	0	1	0	0	0	0
699	1	0	0	0	0	0	2	2	0	0	0	0	0	0	0	0	0	0	1	1	1	0	0	0	1	0	2	0	2	2	0	1	1	2	1	1	2	0	0	1	0	0	0	1	1	1	0	0	2
700	1	1	0	0	0	1	1	1	1	0	0	0	0	0	0	0	1	0	1	1	1	0	2	2	0	0	0	0	1	1	0	1	1	0	0	1	1	0	0	1	0	0	1	0	1	1	0	0	0
701	1	0	1	0	0	0	2	2	1	0	0	1	0	0	0	0	1	0	0	0	0	0	2	2	0	0	1	0	2	2	0	1	1	0	0	1	2	0	0	1	0	0	0	0	0	1	1	0	0
702	1	0	1	1	0	2	1	1	1	0	0	1	0	0	0	0	2	1	0	0	0	0	1	1	1	1	1	0	1	1	1	2	2	0	0	1	2	0	1	1	1	0	1	0	1	0	0	0	0
703	1	0	0	0	0	0	1	1	2	0	0	1	1	0	0	1	0	0	2	1	0	0	1	1	1	1	2	1	1	0	1	1	1	1	0	0	0	0	0	2	0	0	0	0	0	1	0	0	0
704	1	0	0	0	1	2	1	1	0	0	1	0	1	0	0	0	2	2	0	0	0	0	2	2	0	1	1	0	2	1	1	1	2	2	0	1	1	0	0	1	0	0	0	0	0	2	0	0	2
705	0	0	0	0	1	1	1	1	0	0	0	1	1	0	0	1	2	1	0	0	0	0	2	2	1	0	2	0	2	2	0	0	0	0	0	2	1	0	0	0	0	0	1	0	1	0	1	0	0
706	1	0	0	0	0	0	1	1	2	0	0	0	0	0	0	0	2	1	1	1	1	0	2	2	1	1	1	0	2	1	1	2	2	0	0	0	2	0	0	1	0	0	0	0	0	0	0	0	1
707	1	0	0	1	0	1	2	2	0	0	1	0	0	0	0	0	1	0	0	0	0	0	1	1	0	0	2	0	2	2	2	1	1	0	0	1	1	0	0	0	0	1	1	0	1	0	0	0	0
708	1	0	1	1	0	1	1	1	1	0	1	0	1	0	0	0	1	1	2	2	2	0	0	0	0	0	2	0	2	2	1	1	2	1	0	1	1	0	0	1	0	0	1	0	1	0	0	0	1
709	1	0	0	0	1	2	0	1	1	0	0	0	1	0	0	0	0	0	0	0	0	0	2	2	0	1	2	0	2	2	0	1	1	0	1	2	1	1	1	0	0	1	1	0	1	1	0	0	0
710	1	0	0	0	0	0	2	2	0	0	0	0	0	0	0	0	2	2	0	0	0	0	2	2	1	0	2	0	2	2	1	2	2	1	0	0	1	0	0	1	0	1	1	0	2	0	0	0	0
711	1	0	0	1	0	2	1	1	2	0	0	1	0	0	0	0	0	0	1	1	1	1	0	1	1	1	1	1	2	1	1	2	2	0	0	1	1	0	0	2	1	1	1	0	1	1	1	0	0
712	1	0	0	1	0	2	2	2	0	0	0	1	1	0	0	1	0	0	1	1	1	0	2	2	0	0	1	1	2	0	1	1	1	1	0	0	1	0	0	1	0	0	1	0	1	0	0	0	1
713	1	0	0	1	0	2	0	0	2	0	0	0	0	0	0	0	2	1	0	1	1	0	2	2	1	2	1	0	2	1	1	0	2	1	1	2	0	0	0	1	0	2	2	0	1	0	0	1	0
714	0	0	0	0	1	2	1	2	0	0	0	0	0	0	0	0	0	0	0	1	1	0	2	2	1	0	2	1	2	2	0	1	1	0	0	1	1	0	0	2	0	1	2	0	1	0	0	0	1
715	1	0	1	1	0	1	2	2	0	0	0	0	1	0	0	0	1	1	0	0	0	0	1	1	0	1	1	2	1	1	0	1	2	0	0	2	0	0	0	1	0	0	1	0	1	1	1	0	0
716	1	1	0	0	1	2	2	2	0	0	0	1	2	0	0	0	1	1	1	0	0	1	2	2	0	0	2	0	1	0	0	2	2	0	0	0	2	0	0	1	0	0	0	0	0	1	0	0	1
717	1	0	0	1	0	1	2	2	0	0	0	0	1	0	0	0	1	1	1	1	0	1	1	2	0	1	2	0	1	1	1	2	2	0	0	1	2	1	1	0	0	0	0	0	0	0	0	0	1
718	0	0	0	0	0	1	1	1	1	0	0	1	1	0	0	1	1	0	0	0	0	0	2	2	1	1	0	0	2	1	0	2	2	0	0	2	0	0	0	1	0	1	1	0	1	0	0	0	0
719	1	0	1	1	0	1	0	0	2	0	0	0	1	0	0	0	2	1	0	0	0	0	1	1	1	0	2	0	2	2	0	2	2	0	0	1	0	0	0	1	0	0	0	0	0	0	0	0	0
720	1	0	0	0	1	1	2	2	0	0	1	0	0	0	0	0	1	1	0	0	0	0	2	2	0	1	1	1	2	1	0	1	1	1	0	2	2	0	1	1	1	0	1	0	0	0	0	1	0
721	1	1	0	0	0	0	2	2	0	0	0	1	1	0	0	0	0	0	2	2	0	1	0	1	1	1	0	2	1	0	0	1	2	0	0	2	1	1	1	1	0	0	1	1	1	2	1	0	0
722	0	0	0	1	0	1	1	2	0	0	0	1	1	0	0	0	1	1	1	0	0	0	2	2	0	0	1	0	2	1	0	1	1	0	0	1	1	0	0	2	0	1	1	0	1	0	0	0	1
723	1	0	0	1	1	2	1	1	1	0	1	1	1	0	0	1	2	1	0	0	0	0	2	2	1	1	0	0	2	1	0	2	2	1	0	2	1	0	0	1	0	0	1	0	1	1	0	1	0
724	1	0	0	1	0	1	0	1	1	0	1	0	0	0	0	0	0	0	2	1	0	0	2	2	0	1	1	0	2	2	0	1	1	0	0	1	1	0	0	2	0	0	0	0	0	0	0	1	0
725	0	1	0	0	0	1	1	2	0	0	0	0	0	0	0	0	0	0	1	1	1	0	1	1	1	0	2	0	2	2	0	1	1	0	0	1	2	1	1	0	0	0	0	1	1	2	0	0	1
726	1	0	0	0	0	0	0	1	1	0	0	0	0	0	0	0	1	0	1	1	1	0	2	2	0	1	1	0	2	1	0	0	1	0	0	2	0	0	0	2	0	0	2	0	2	0	0	0	1
727	1	0	0	0	0	1	1	1	0	1	2	1	2	1	1	0	2	0	1	1	1	0	1	2	0	0	1	0	2	1	0	0	0	0	0	1	2	0	1	1	1	0	0	0	0	1	0	0	1
728	1	1	1	0	0	1	2	2	0	0	2	0	0	0	0	0	2	0	0	0	0	0	2	2	0	1	2	1	2	2	0	0	0	0	0	2	2	0	0	0	0	0	0	1	0	0	0	0	1
729	1	0	0	0	0	1	1	2	0	0	0	0	0	0	0	0	1	1	1	0	1	1	2	2	0	2	2	0	2	2	0	2	2	0	1	2	2	0	1	1	1	0	2	0	2	1	0	1	0
730	1	0	0	1	1	2	1	1	1	0	1	1	1	0	0	1	1	1	1	1	1	1	0	1	0	0	1	1	2	1	1	1	1	0	0	1	0	0	0	2	0	0	1	0	1	1	0	0	2
731	1	0	0	1	0	1	1	2	0	0	0	0	1	0	0	0	1	0	0	0	0	0	1	1	0	2	2	0	2	2	1	1	2	0	0	2	2	0	0	1	0	1	1	1	2	1	0	0	0
732	0	0	0	0	0	1	0	2	0	0	1	0	1	0	0	0	2	2	2	2	2	0	2	2	0	1	0	1	1	0	0	2	2	1	1	2	1	0	0	2	0	0	0	0	1	1	0	0	1
733	1	0	0	1	0	1	0	1	1	0	1	1	0	0	0	0	1	0	1	0	0	0	2	2	0	0	1	1	0	0	0	1	1	0	0	2	2	1	0	0	0	1	1	0	0	0	0	0	0
734	1	0	0	0	0	0	2	2	1	0	1	1	1	0	0	1	2	0	0	0	0	0	2	2	1	0	1	0	2	1	1	1	1	0	0	1	1	1	1	1	0	1	1	0	1	0	1	0	1
735	1	1	0	0	0	1	1	2	0	0	1	0	0	0	0	0	1	1	2	1	1	1	2	2	0	0	2	1	2	2	0	2	2	0	1	2	1	0	0	1	0	0	1	0	1	0	0	0	0
736	1	0	1	1	0	1	1	1	1	0	1	1	1	0	0	1	0	1	1	1	1	0	2	1	1	1	2	0	2	1	0	1	2	2	1	2	1	0	0	1	0	0	0	0	1	1	0	0	0
737	1	0	0	0	0	2	2	2	0	0	1	1	1	0	0	1	1	0	0	0	0	0	2	2	0	1	2	2	2	2	0	0	2	1	0	2	2	0	0	1	0	0	0	1	0	1	0	0	0
738	1	0	0	0	0	0	1	1	1	1	1	0	1	0	0	0	1	0	0	0	0	0	2	2	0	0	2	0	2	2	0	1	1	0	0	1	1	0	0	2	0	0	1	0	1	1	0	1	0
739	0	0	0	0	0	1	1	1	1	0	1	0	1	0	0	0	0	0	1	1	0	0	2	2	0	0	1	1	2	1	1	1	1	0	0	2	1	1	1	1	0	1	1	0	1	1	0	0	0
740	1	0	0	1	0	2	1	1	1	0	1	0	0	0	0	0	1	1	0	0	0	0	2	2	0	1	2	0	2	2	1	1	1	0	0	2	1	0	0	1	0	0	1	0	0	0	0	0	0
741	0	0	0	0	0	0	1	1	2	0	0	0	0	0	0	0	1	0	1	0	0	1	2	2	0	0	2	0	2	0	0	0	0	1	0	1	2	0	0	1	0	0	1	0	1	1	0	0	0
742	1	1	0	0	1	2	0	0	1	0	2	0	0	0	0	0	1	1	1	1	1	1	1	2	0	1	2	1	2	1	2	1	1	0	0	1	1	1	1	0	0	1	2	0	1	0	0	0	1
743	1	0	0	0	0	0	2	2	0	0	2	0	0	0	0	0	0	0	0	0	0	0	2	2	0	0	1	1	0	0	0	1	1	0	0	1	1	0	0	1	0	1	1	0	1	0	0	2	0
744	0	0	0	0	0	1	0	0	2	0	0	0	1	0	0	0	0	0	1	2	1	0	2	2	0	2	2	1	2	2	0	1	1	0	0	2	2	0	1	1	1	0	1	0	1	0	0	0	0
745	1	0	0	0	0	2	2	2	0	0	1	0	1	0	0	0	1	1	0	0	0	0	1	1	2	2	2	0	2	2	0	1	1	0	0	1	1	0	0	2	0	0	0	0	1	0	0	0	1
746	1	0	0	0	0	0	1	1	1	0	0	1	1	0	0	1	1	0	1	1	1	0	2	2	2	1	2	1	1	0	1	1	2	1	1	1	2	0	0	1	0	1	1	0	1	0	0	0	0
747	0	0	0	1	0	2	1	1	1	0	0	2	2	0	0	1	0	0	0	0	0	0	2	2	0	1	2	1	2	2	1	0	2	1	0	1	0	0	0	2	0	0	0	0	0	1	0	1	0
748	1	0	0	0	1	1	2	2	1	0	0	1	1	0	0	0	1	1	1	1	0	0	2	2	1	1	2	0	2	2	0	1	2	0	0	2	1	0	0	1	0	0	0	0	0	1	0	0	0
749	1	0	0	0	2	2	1	0	1	0	1	0	0	0	0	0	2	0	1	1	1	1	1	2	0	0	1	0	2	1	0	0	1	1	0	1	2	0	0	1	0	1	1	0	1	0	0	0	0
750	1	0	0	0	1	2	1	2	0	0	0	1	2	0	0	0	1	1	1	1	1	0	2	2	0	1	0	1	1	0	0	1	1	0	0	2	2	0	0	2	0	0	1	0	1	0	0	0	1
751	1	0	0	0	0	0	2	2	0	0	0	0	0	0	0	0	0	0	1	1	1	0	2	2	0	0	1	0	2	1	0	2	2	1	0	1	1	0	0	1	0	0	0	0	0	1	0	0	1
752	1	0	0	0	0	1	1	1	1	0	0	1	1	0	0	1	1	2	0	0	0	0	2	2	1	0	1	0	2	1	0	1	1	0	0	1	1	0	0	1	1	0	0	0	0	1	0	0	1
753	1	0	1	1	0	1	2	2	0	0	1	0	0	0	0	0	1	0	1	0	0	0	2	2	0	1	1	1	0	0	0	1	1	0	0	1	0	0	0	2	0	0	0	0	0	1	0	0	1
754	1	0	0	0	0	1	0	0	2	0	0	0	0	0	0	0	1	0	0	0	0	1	1	2	0	1	1	0	2	2	0	0	1	0	0	2	2	0	0	1	0	1	1	0	1	0	0	0	0
755	1	0	0	0	0	0	1	2	0	0	1	1	1	0	0	0	0	0	0	0	0	0	2	2	1	0	1	0	2	0	0	0	0	0	0	2	1	0	0	0	0	1	1	0	0	2	2	0	0
756	0	0	0	0	1	2	1	2	0	0	0	0	0	0	0	0	2	0	1	0	0	1	2	2	0	2	2	1	2	1	2	1	1	0	0	2	2	1	1	0	0	0	0	0	0	0	0	0	1
757	0	0	0	0	0	2	1	1	1	0	1	0	1	0	0	0	2	0	0	0	0	1	2	2	0	0	1	1	2	1	1	1	1	1	0	2	2	0	0	0	0	0	0	1	0	1	0	0	0
758	0	0	0	0	0	0	0	0	2	0	0	0	0	0	0	0	1	1	1	1	1	0	2	2	0	2	0	1	1	0	0	1	1	1	2	2	1	0	0	2	1	0	0	0	0	0	0	0	0
759	1	0	0	0	1	1	0	1	1	0	1	0	1	0	0	0	1	1	2	1	0	1	2	2	0	2	2	0	2	0	0	0	1	2	0	2	2	0	0	1	1	0	0	0	0	1	1	0	0
760	1	0	0	0	0	0	1	1	1	0	0	0	0	0	0	0	1	0	0	0	0	0	2	2	0	1	2	0	2	2	1	2	2	0	0	2	1	0	0	1	0	1	1	0	1	0	0	1	1
761	1	0	0	1	0	2	1	2	0	0	1	0	0	0	0	0	1	1	0	0	0	0	2	2	0	1	1	1	0	0	0	2	2	0	0	1	1	0	0	1	0	0	0	0	1	1	0	1	0
762	1	0	0	1	0	1	1	1	1	0	0	1	0	0	0	0	2	0	0	0	0	0	1	1	1	1	1	0	1	1	0	2	2	1	0	2	1	0	0	2	1	0	1	0	1	1	0	0	1
763	1	0	0	0	1	1	2	2	0	0	1	1	1	0	0	0	1	1	0	0	0	0	1	1	1	0	1	0	2	2	0	1	1	1	1	1	1	0	0	0	0	2	2	0	0	1	0	0	0
764	0	0	0	1	0	2	1	1	1	0	0	0	1	0	0	0	1	0	0	0	0	0	2	2	0	2	2	0	2	1	1	1	1	1	1	1	1	2	1	1	1	0	0	0	0	1	0	0	1
765	1	0	0	1	0	1	1	1	1	0	0	0	0	0	0	0	2	1	2	1	1	0	0	0	1	1	2	1	2	2	0	1	0	0	0	1	1	0	0	2	1	0	0	0	0	0	0	0	0
766	0	1	0	0	0	1	1	1	1	0	1	1	2	1	1	0	2	2	0	0	0	0	2	2	1	1	2	0	2	2	0	0	0	0	1	2	0	0	0	1	0	0	1	0	1	2	1	0	0
767	0	1	0	0	1	2	0	0	2	0	0	1	1	0	0	1	0	0	1	1	1	0	2	2	0	0	1	2	1	0	1	2	2	0	0	0	0	0	0	1	0	0	0	0	0	2	0	0	0
768	0	0	0	0	0	0	2	2	0	0	0	1	0	0	0	0	1	0	1	1	0	0	2	2	0	1	2	0	2	0	0	1	1	1	1	2	2	0	0	1	0	0	0	0	1	0	0	0	0
769	1	0	0	1	1	2	1	1	1	0	1	1	1	0	0	0	1	0	0	0	0	0	1	1	1	1	2	0	2	2	1	2	2	0	0	2	2	1	1	0	0	0	1	0	0	1	0	0	0
770	1	0	0	0	0	0	1	2	0	0	1	0	1	0	0	0	1	1	1	1	0	0	2	2	0	0	2	1	1	0	1	1	1	0	0	1	1	0	0	2	1	0	1	0	1	0	1	1	0
771	1	0	0	0	0	2	2	2	0	0	1	0	0	0	0	0	1	0	0	0	0	0	2	1	1	1	2	1	2	2	1	1	2	0	0	0	0	0	0	1	0	0	0	2	0	2	0	0	0
772	1	0	0	1	0	1	1	1	1	0	0	1	1	0	0	1	1	0	0	0	0	0	2	2	0	1	2	0	2	1	0	1	1	0	0	2	2	0	0	1	0	0	1	0	1	0	0	0	1
773	1	0	0	0	0	0	0	0	1	0	0	1	2	0	0	1	1	0	0	0	0	0	2	2	0	1	2	0	2	2	0	1	2	2	0	1	1	1	0	1	0	0	0	2	0	1	1	0	0
774	1	0	1	0	0	1	2	2	0	0	1	1	1	0	0	1	1	1	0	0	0	0	2	2	0	0	2	0	2	2	1	1	0	0	1	2	1	0	0	1	0	1	1	0	1	1	0	0	1
775	1	0	0	0	0	0	0	0	2	0	0	0	0	0	0	0	0	0	0	1	1	0	2	2	0	0	1	1	2	0	1	0	1	2	1	1	2	0	0	2	0	0	1	0	1	0	0	0	0
776	1	0	0	0	0	0	0	1	0	0	1	1	0	0	0	0	2	2	1	1	1	0	1	1	1	0	1	1	2	0	1	0	1	0	0	2	0	0	0	1	0	2	2	0	0	0	0	0	0
777	1	0	0	1	0	1	1	1	1	0	1	1	2	0	0	0	1	0	0	0	0	0	2	2	1	0	2	0	2	1	1	2	2	1	0	2	1	0	0	1	0	0	1	0	1	2	0	0	0
778	1	0	1	0	0	0	1	1	1	0	0	0	2	1	1	0	0	0	2	1	0	0	1	1	0	2	1	1	1	1	1	2	2	1	1	1	1	0	0	1	1	2	2	0	1	0	0	0	1
779	1	0	0	1	0	2	1	1	1	0	1	1	2	0	0	0	1	1	2	1	0	0	2	2	0	1	2	1	1	0	1	0	1	2	0	2	2	0	0	0	0	0	1	0	1	0	0	0	0
780	1	0	0	0	0	0	2	2	0	0	1	0	2	1	1	0	1	1	0	0	0	0	2	2	0	1	1	0	2	0	0	2	2	0	0	1	1	0	0	1	0	0	0	0	1	0	1	0	0
781	1	0	0	1	0	1	1	2	0	0	0	0	0	0	0	0	1	1	1	1	0	0	2	2	0	2	1	0	2	1	0	0	1	1	0	2	1	0	0	2	1	1	1	1	1	1	0	0	0
782	1	0	0	0	0	0	2	2	0	0	1	0	2	0	0	0	0	0	1	1	1	0	1	1	1	0	0	1	1	0	1	2	2	1	0	2	2	0	0	1	0	0	1	0	0	0	0	0	0
783	0	0	1	0	1	2	1	2	0	0	0	1	1	0	0	0	1	1	0	0	0	0	1	2	0	1	0	0	2	1	0	2	2	0	0	0	2	0	1	2	1	0	1	0	1	0	0	0	1
784	0	0	0	0	0	1	0	0	2	0	0	1	1	0	0	1	1	0	1	1	1	0	2	2	0	2	1	0	1	1	0	1	1	2	1	1	2	0	0	0	0	0	2	0	2	0	0	0	0
785	0	0	1	1	0	1	1	1	2	0	0	0	0	0	0	0	0	0	0	0	0	1	0	1	1	1	1	0	2	0	0	1	1	1	2	2	1	0	0	1	0	0	0	0	0	1	0	0	0
786	1	0	0	1	0	1	2	2	1	0	1	1	1	0	0	1	2	0	1	0	0	0	2	2	0	1	2	1	2	2	0	0	1	2	1	1	1	0	0	2	0	0	1	0	1	1	0	0	0
787	1	0	0	0	0	0	1	1	0	0	0	0	1	0	0	0	0	0	1	1	1	0	2	2	0	1	2	1	1	1	0	1	1	0	0	1	1	1	1	0	0	0	0	0	0	1	0	0	0
788	1	0	1	0	0	1	2	2	0	0	1	0	1	0	0	0	0	0	1	1	1	0	1	1	0	0	1	0	2	0	0	2	2	0	1	1	2	1	1	0	0	0	0	0	0	1	0	1	1
789	1	0	0	1	0	1	1	2	0	1	1	2	2	0	0	1	0	0	2	1	1	0	2	2	1	0	2	0	2	2	0	0	0	0	1	2	2	0	0	1	0	0	2	0	1	1	0	0	0
790	1	0	0	0	0	0	1	1	1	0	0	0	0	0	0	0	1	0	0	0	0	0	1	1	0	0	0	0	2	1	0	0	0	0	0	2	1	0	0	0	0	0	1	0	2	1	0	0	0
791	1	0	0	0	0	0	0	0	2	0	0	0	0	0	0	0	2	0	0	0	0	0	1	1	1	2	2	0	2	2	2	0	0	0	0	2	0	0	0	1	0	0	0	1	1	1	0	0	0
792	1	0	1	0	1	2	1	2	1	0	0	0	1	0	0	0	2	2	0	1	0	0	0	0	0	0	0	0	1	0	0	0	0	0	0	1	2	1	1	0	0	0	0	0	0	1	0	0	0
793	1	0	0	0	0	0	2	2	0	0	0	0	0	0	0	0	1	1	0	0	0	0	2	2	0	0	2	1	2	0	1	2	2	1	2	2	2	0	0	0	1	1	1	0	1	0	0	0	0
794	1	0	0	0	0	0	1	1	1	0	0	2	2	1	1	1	0	0	2	1	0	0	2	2	0	1	2	0	2	2	2	1	1	0	0	0	2	0	1	1	1	0	0	0	0	0	0	0	0
795	1	0	0	0	0	1	2	2	0	0	0	0	0	0	0	0	1	1	2	2	2	0	2	2	1	1	2	0	2	2	1	1	1	0	0	2	0	0	0	1	0	0	0	0	0	2	0	0	1
796	1	0	0	0	0	0	1	2	0	0	1	0	0	0	0	0	0	0	1	1	1	0	1	1	0	1	1	0	1	1	1	1	2	0	0	2	1	0	0	0	0	0	0	0	0	1	0	0	1
797	1	0	0	0	2	2	2	2	0	0	0	0	0	0	0	0	1	1	0	0	0	0	2	2	0	1	2	0	2	2	0	0	0	0	0	2	0	0	0	2	1	1	1	0	0	1	1	1	0
798	1	0	0	0	0	1	1	1	1	0	0	0	0	0	0	0	1	1	2	2	2	0	1	1	0	1	1	0	2	2	0	1	2	0	1	2	1	0	0	1	0	0	0	0	0	1	0	0	0
799	1	0	0	0	1	2	1	2	0	0	1	2	1	0	0	0	1	0	0	0	0	0	1	1	1	1	2	1	2	2	1	0	0	0	0	1	2	0	0	1	0	1	1	1	1	1	0	0	0
800	1	0	1	0	0	2	0	0	2	0	0	0	1	0	0	0	1	0	1	0	0	1	2	2	0	0	1	0	2	1	0	1	1	0	0	1	2	0	0	1	0	1	1	0	1	0	1	0	0
801	1	1	0	0	1	2	1	1	1	1	1	1	1	0	0	0	1	1	2	2	1	0	2	2	0	1	2	0	2	2	1	2	2	0	0	2	1	0	0	1	0	0	0	0	1	1	0	0	0
802	1	0	0	1	0	1	1	1	1	0	0	1	1	0	0	0	0	0	2	1	0	0	1	1	1	1	2	0	2	0	0	1	1	0	0	2	1	0	0	1	0	0	1	1	0	1	1	1	0
803	1	0	0	0	0	1	0	0	2	0	0	0	1	0	0	0	2	1	0	0	0	1	2	2	0	0	1	1	1	1	0	1	2	2	2	2	2	0	1	2	2	0	0	2	0	1	0	0	0
804	1	0	1	0	0	2	2	2	0	0	1	0	2	0	0	0	1	1	1	1	0	0	2	2	0	0	1	0	2	1	0	1	1	0	0	2	1	0	0	1	0	0	1	1	1	2	0	0	2
805	1	0	0	1	0	1	1	2	0	0	0	0	1	0	0	0	0	0	1	1	1	0	0	1	1	0	0	0	2	1	0	1	1	0	0	2	0	0	0	2	0	0	1	0	0	0	0	0	0
806	1	0	0	0	0	2	0	1	1	0	0	0	0	0	0	0	0	0	1	1	1	0	2	2	0	1	2	0	2	1	0	2	2	0	1	2	0	0	0	1	0	1	1	1	2	1	0	0	0
807	1	0	0	1	0	1	0	0	2	0	0	0	1	0	0	0	2	2	1	1	1	0	2	2	0	1	2	0	2	2	0	2	2	0	0	0	1	0	0	2	0	0	0	0	0	1	0	0	0
808	1	0	0	0	0	1	2	2	0	0	1	0	1	0	0	0	1	1	1	1	1	0	2	2	0	1	2	1	2	1	2	2	2	0	0	1	1	0	0	2	0	0	0	0	1	2	0	0	0
809	1	0	0	1	0	1	1	1	0	0	0	0	0	0	0	0	1	1	1	0	1	0	1	1	1	1	0	0	1	1	0	1	1	1	1	1	1	0	0	2	0	0	0	1	0	0	0	0	0
810	1	0	1	1	0	1	1	2	0	0	1	1	1	0	0	0	1	0	1	1	1	0	1	1	0	1	1	1	2	1	0	1	1	0	0	2	0	0	0	2	0	0	0	0	0	1	1	0	1
811	1	0	0	0	0	1	2	2	1	0	0	0	0	0	0	0	1	1	0	0	0	0	2	2	1	0	1	0	2	1	0	1	0	0	1	2	2	1	1	1	1	0	0	2	0	1	0	0	0
812	1	0	1	0	0	1	2	2	1	0	1	0	1	0	0	0	0	0	0	0	0	0	2	2	0	0	2	1	2	1	1	0	1	0	0	2	2	0	0	0	0	1	1	0	1	0	0	0	0
813	1	0	0	0	0	2	2	2	1	0	1	1	2	0	0	1	2	2	0	0	0	0	1	1	0	2	1	0	2	1	1	1	1	1	0	2	1	1	0	0	0	0	0	1	0	1	0	0	0
814	1	0	0	0	2	2	0	0	1	0	1	0	0	0	0	0	1	1	1	1	1	1	2	2	0	2	1	1	1	1	1	1	1	0	0	0	1	0	0	1	1	0	1	0	1	0	0	0	0
815	1	0	0	0	0	1	1	1	1	0	0	1	1	0	0	1	1	1	0	0	0	0	0	1	1	1	0	1	1	0	0	1	1	1	1	1	0	0	0	2	0	0	0	0	0	2	0	0	0
816	1	0	0	0	0	1	1	1	1	0	0	0	1	0	0	0	1	1	0	0	0	0	2	2	0	0	0	1	1	0	0	1	1	0	0	1	0	0	0	1	0	0	0	0	0	0	0	0	0
817	1	0	0	1	0	1	2	2	1	0	0	0	0	0	0	0	2	2	0	1	0	0	1	1	1	2	2	1	1	1	0	1	2	2	2	2	1	1	0	0	0	0	0	0	0	0	0	2	0
818	1	1	0	0	0	1	1	1	0	0	1	0	1	0	0	0	1	1	1	0	0	0	2	2	0	0	0	1	1	0	0	2	2	0	1	2	1	0	0	0	0	0	2	0	1	1	0	0	0
819	1	0	0	0	1	1	1	2	0	0	0	0	2	1	1	0	0	0	2	1	1	0	2	2	0	1	1	0	2	0	0	1	1	0	0	2	1	0	0	1	0	0	0	0	1	0	0	0	0
820	1	0	0	1	0	2	2	2	0	1	1	0	1	0	0	0	2	2	1	1	1	0	2	2	0	0	1	0	2	1	0	2	2	2	0	2	1	0	0	1	0	0	2	0	2	0	0	0	0
821	1	0	0	0	0	0	1	1	1	1	1	0	1	1	0	0	2	0	0	0	0	0	1	2	0	1	1	0	2	1	0	1	2	2	0	1	0	0	0	1	0	0	1	0	1	1	0	0	1
822	0	0	1	1	0	1	1	1	1	0	0	0	0	0	0	0	1	1	0	1	1	1	2	2	1	1	1	0	2	0	0	2	2	0	0	1	2	0	0	1	0	0	0	1	0	1	0	0	0
823	1	0	0	0	0	1	0	0	2	0	0	1	2	0	0	1	0	0	0	1	1	0	2	2	0	1	2	2	2	2	0	2	2	1	1	2	1	0	0	2	0	0	0	0	0	0	0	0	1
824	1	0	0	0	1	2	0	1	1	0	1	1	2	1	1	0	2	1	0	0	0	0	0	0	0	0	1	1	2	0	1	2	2	1	1	1	2	0	0	0	0	0	0	0	1	1	1	0	0
825	1	0	1	1	0	1	2	2	0	0	1	0	0	0	0	0	2	0	1	0	0	0	2	2	0	1	1	1	2	1	1	0	0	0	0	2	1	0	0	2	0	0	0	0	0	1	0	0	0
826	1	0	1	0	1	1	2	2	0	0	0	0	0	0	0	0	1	1	1	1	1	0	2	2	0	0	2	0	2	2	0	1	2	0	0	2	1	0	0	1	0	0	1	0	0	1	0	2	0
827	1	0	0	0	1	1	0	1	1	0	1	0	1	0	0	0	1	0	0	0	0	0	2	2	0	1	0	0	1	1	0	1	1	0	0	1	1	0	1	2	1	0	0	0	0	1	0	0	0
828	1	0	0	0	0	1	1	1	1	0	0	2	2	0	0	0	2	0	0	0	0	0	2	2	0	1	2	0	2	2	0	0	1	0	0	2	1	0	0	1	0	1	1	0	1	1	1	0	0
829	1	1	0	0	1	1	1	1	2	0	0	0	0	0	0	0	1	0	0	0	0	0	2	2	0	0	1	0	2	0	0	1	1	0	1	2	1	0	0	0	0	0	0	0	1	1	0	0	1
830	1	0	0	1	1	2	1	1	0	0	0	1	2	0	0	0	0	0	0	0	0	0	2	2	0	1	0	1	2	0	1	1	1	0	1	2	2	0	0	1	0	0	0	1	0	0	0	0	0
831	1	0	0	0	1	2	2	2	0	1	1	1	1	0	0	0	0	1	0	0	0	0	2	2	0	2	2	0	2	2	0	1	1	0	0	1	1	1	0	0	0	0	0	1	0	0	0	1	0
832	0	0	0	0	0	0	0	1	1	0	1	0	0	0	0	0	1	0	0	1	0	0	1	1	2	2	2	0	2	2	0	0	2	1	0	1	1	0	0	1	0	0	0	0	0	0	0	0	0
833	1	0	0	0	1	1	2	2	0	0	0	0	1	0	0	0	1	1	2	2	2	0	2	2	1	0	1	0	2	1	1	0	0	0	0	1	2	0	0	1	0	0	0	0	1	1	0	1	0
834	0	0	0	0	0	1	1	1	2	0	0	0	1	0	0	0	2	1	1	0	0	0	1	1	1	2	2	2	2	2	0	1	1	0	0	1	1	0	0	1	0	0	1	0	1	0	0	0	1
835	1	0	0	0	0	1	0	1	1	0	1	0	2	0	0	0	1	0	1	0	0	0	2	2	0	1	2	1	1	0	1	0	0	0	0	2	2	0	1	2	1	0	0	1	1	1	0	0	0
836	1	0	0	0	0	1	0	1	1	0	0	1	0	0	0	0	1	0	0	0	0	0	2	2	0	0	2	0	2	2	0	1	1	1	0	0	2	0	0	1	0	0	1	0	1	1	0	0	0
837	1	0	0	1	0	1	2	2	0	0	1	0	0	0	0	0	0	0	0	0	0	0	2	2	1	0	1	0	2	0	0	0	0	0	0	2	1	1	0	1	0	0	0	0	0	0	1	0	0
838	1	0	0	0	0	0	0	1	0	0	1	0	2	0	0	0	1	1	1	1	0	1	2	2	0	2	2	0	2	2	2	2	2	0	0	1	2	0	1	1	1	1	1	0	1	1	0	0	0
839	0	0	0	0	2	2	1	2	0	0	1	1	1	0	0	0	2	0	0	0	0	0	2	2	0	1	1	1	2	0	1	1	1	0	0	2	1	0	0	2	0	0	0	2	0	2	0	0	0
840	1	0	0	1	1	2	1	1	1	0	0	1	1	0	0	0	1	1	1	1	1	0	2	2	0	0	2	0	2	2	0	1	2	2	0	1	2	0	0	1	0	1	1	0	2	0	0	0	1
841	0	0	1	1	0	1	0	1	1	0	1	1	1	0	0	0	2	1	0	0	0	0	2	2	0	1	1	0	2	1	0	0	0	1	2	2	2	0	0	2	1	0	0	1	0	1	0	0	0
842	0	0	1	1	0	2	1	1	1	0	1	1	1	0	0	1	1	0	0	0	0	0	2	2	0	2	1	0	2	1	0	0	0	0	0	2	1	1	1	1	0	0	1	0	1	0	0	0	0
843	0	0	1	1	0	1	2	2	0	0	0	1	2	0	0	1	0	0	2	1	1	0	2	2	0	1	1	0	2	1	1	1	1	1	1	2	1	0	0	0	1	0	0	0	1	0	0	0	0
844	1	0	0	0	0	0	2	2	0	0	0	0	1	0	0	0	1	1	0	0	0	0	2	2	0	0	2	0	2	1	1	1	1	0	1	2	2	0	0	1	0	0	1	0	0	0	0	0	0
845	1	0	0	0	2	2	0	0	2	0	0	0	2	1	1	0	1	1	0	0	0	0	1	1	0	1	1	0	2	1	0	1	2	0	0	2	1	0	0	0	0	0	0	0	1	0	0	0	0
846	1	0	0	0	0	1	2	2	0	1	1	1	2	0	0	0	2	1	1	0	0	0	2	2	0	0	1	1	2	0	1	1	1	1	1	1	2	0	0	0	0	0	0	1	0	1	0	0	0
847	1	0	0	0	0	1	1	1	1	0	0	0	0	0	0	0	1	0	1	0	0	0	2	2	0	1	2	0	2	2	0	1	1	1	1	2	1	1	0	0	0	0	0	0	1	0	0	0	0
848	1	0	0	0	0	0	1	2	0	0	0	0	1	1	0	0	2	1	0	0	0	0	2	2	0	1	1	0	2	1	0	2	2	0	1	1	1	0	0	1	0	0	0	1	0	1	0	0	1
849	1	0	0	1	0	2	0	0	1	0	1	0	0	0	0	0	1	0	0	0	0	0	2	2	0	0	0	0	2	1	0	1	1	2	1	1	1	0	0	1	0	1	1	0	1	0	1	0	0
850	1	0	0	0	0	0	0	2	0	0	1	0	0	0	0	0	1	0	1	1	1	0	2	2	0	1	1	0	1	1	0	1	2	0	0	1	0	0	0	2	0	0	0	1	0	0	0	1	0
851	1	0	0	0	1	2	1	1	1	0	1	1	2	0	0	0	0	0	1	1	1	0	2	2	0	0	2	0	2	2	1	2	2	2	0	1	1	0	0	2	1	0	0	0	1	0	1	0	0
852	1	0	0	0	0	0	2	2	0	0	0	1	2	0	0	0	1	0	0	0	0	0	2	2	0	2	1	0	2	2	0	1	1	2	1	1	0	0	0	1	0	2	2	0	1	0	0	0	0
853	1	0	0	0	0	2	2	2	0	0	0	0	0	0	0	0	2	0	0	0	0	0	1	1	1	1	1	0	2	1	0	1	1	1	0	1	2	0	0	1	1	0	1	0	1	0	0	0	0
854	1	0	0	1	0	2	1	2	0	0	1	0	0	0	0	0	0	0	1	1	1	0	2	2	0	0	1	1	1	1	1	1	0	0	1	2	0	0	0	2	0	1	1	1	1	1	0	0	1
855	1	1	0	0	0	0	0	0	1	0	2	0	1	0	0	0	1	1	1	1	1	0	2	2	0	1	1	0	1	1	1	1	1	0	0	1	2	0	0	1	0	0	0	1	0	1	0	1	1
856	1	0	0	0	0	0	1	1	1	0	0	0	1	0	0	0	1	1	1	1	1	0	2	2	0	0	2	0	2	2	0	1	2	0	0	1	1	0	0	0	0	1	1	0	1	0	0	0	0
857	1	0	0	0	0	1	0	1	1	0	0	0	0	0	0	1	1	0	1	1	1	0	1	1	1	2	1	0	2	1	0	0	0	0	1	2	1	0	0	1	0	0	1	0	1	1	1	0	1
858	1	0	0	1	0	1	2	2	0	0	2	1	1	0	0	1	1	1	1	1	0	0	0	1	1	0	2	0	2	2	1	2	2	1	1	1	2	0	0	2	1	0	1	0	1	0	0	0	0
859	1	1	0	0	0	1	2	2	0	0	1	1	0	0	0	0	1	0	0	0	0	0	2	2	0	1	2	0	2	2	0	1	1	0	0	1	1	1	0	0	0	0	1	0	1	0	1	1	0
860	1	0	0	0	0	0	2	2	0	0	0	0	1	0	0	0	2	1	0	0	0	0	2	2	0	2	2	1	2	2	0	0	1	1	0	2	2	0	1	1	1	0	1	0	1	2	0	0	0
861	1	0	0	1	0	1	1	0	1	0	1	0	1	0	0	0	1	1	0	0	0	0	2	2	0	0	1	0	1	1	1	2	2	2	0	2	0	0	0	1	0	0	0	0	0	1	0	0	0
862	1	0	0	1	0	2	0	1	0	0	1	0	0	0	0	0	2	2	1	1	1	0	0	1	1	1	2	0	2	1	0	1	1	0	0	2	2	0	0	1	1	0	0	0	0	0	0	0	1
863	0	0	0	0	1	1	1	2	0	0	1	0	2	0	0	0	1	0	0	0	0	0	2	2	0	1	1	1	0	0	0	0	0	0	0	2	0	0	0	2	0	0	0	0	0	2	0	0	0
864	0	0	0	0	0	0	1	1	1	0	0	2	2	0	0	1	1	0	1	1	1	0	2	2	1	0	0	1	1	1	0	0	0	1	1	1	0	0	0	1	0	1	1	0	0	0	0	0	1
865	0	0	1	1	0	1	1	1	1	1	0	2	1	0	0	0	1	1	1	1	1	0	2	2	1	1	1	1	2	1	1	1	2	0	0	2	0	0	0	2	0	0	1	0	0	0	0	0	0
866	1	0	0	1	0	1	1	2	0	0	0	0	1	0	0	0	1	0	1	1	1	0	2	2	0	1	1	0	2	2	1	1	2	0	0	1	2	0	0	0	0	0	0	0	1	1	1	1	0
867	1	0	0	2	1	2	2	2	1	0	0	0	1	1	0	0	1	0	0	0	0	0	2	2	0	1	2	0	2	2	0	1	2	1	1	2	0	0	0	1	0	0	0	0	1	1	0	0	0
868	1	0	0	1	0	1	0	1	0	0	1	0	1	0	0	0	0	0	1	1	1	0	2	2	0	1	2	1	2	2	0	0	2	1	0	2	2	0	0	1	0	0	0	0	0	0	0	0	0
869	1	0	0	1	1	2	0	0	2	0	0	0	0	0	0	0	0	0	1	1	1	0	2	2	0	0	2	0	2	2	0	0	1	0	0	2	2	0	0	0	1	0	0	0	0	2	0	0	0
870	1	0	0	0	0	1	0	0	2	0	0	0	0	0	0	0	1	0	0	0	0	0	2	2	1	1	2	1	1	0	1	0	0	0	0	0	2	0	0	0	1	1	2	0	1	0	0	0	1
871	1	0	0	0	0	1	2	2	0	0	2	1	1	0	0	0	0	1	0	0	0	0	2	2	0	0	1	2	1	1	0	0	0	1	1	2	1	0	0	2	1	0	1	0	2	2	1	1	0
872	1	0	0	1	0	2	0	0	2	0	0	1	1	0	0	0	2	0	0	0	0	0	2	2	0	1	2	0	2	1	0	1	1	0	0	1	2	0	0	0	0	0	0	0	0	0	0	0	0
873	1	0	0	1	0	1	0	0	2	0	0	0	0	0	0	0	1	1	0	0	0	0	2	2	0	0	1	0	1	0	0	1	2	2	2	2	1	0	0	1	0	0	1	0	1	0	0	1	0
874	1	0	0	0	2	2	1	1	1	0	0	1	1	0	0	0	0	0	0	0	0	0	2	2	0	0	0	0	1	1	0	1	1	0	0	1	0	0	0	1	0	0	0	0	2	2	0	1	0
875	0	0	0	0	0	1	2	2	0	0	1	1	2	0	0	0	2	1	0	0	0	0	2	2	0	1	2	0	2	2	1	1	1	0	0	2	0	0	0	2	0	0	2	0	2	0	0	1	0
876	1	0	0	0	0	0	2	2	0	0	0	0	2	0	0	0	0	0	0	0	0	0	2	2	0	1	0	0	1	0	0	0	1	0	0	2	0	0	0	1	0	0	0	0	0	0	1	0	0
877	1	0	0	0	0	2	0	0	2	0	0	2	2	0	0	1	1	0	0	0	0	0	2	2	0	1	1	1	2	1	1	1	2	0	0	1	1	0	0	2	1	0	0	0	1	0	1	1	0
878	1	0	0	0	0	0	2	2	0	0	0	0	2	0	0	0	0	0	2	1	1	0	2	2	0	0	2	0	2	2	0	2	2	0	0	1	0	0	0	2	0	0	0	2	0	2	0	0	0
879	1	0	0	1	0	2	2	2	0	0	1	0	0	0	0	0	2	1	1	1	1	0	2	2	1	0	2	1	2	1	1	2	2	1	0	1	2	1	0	0	0	0	0	0	0	1	0	0	1
880	1	0	0	1	0	2	1	2	1	0	0	0	0	0	0	0	1	0	1	2	1	0	2	2	0	0	1	0	2	2	1	1	1	1	1	2	2	0	0	1	0	0	0	0	1	2	0	0	0
881	1	0	0	0	0	0	2	2	0	0	0	0	0	0	0	0	2	0	1	1	1	1	2	2	0	2	1	1	1	1	1	0	0	0	0	2	1	0	0	2	1	0	0	0	1	1	0	1	0
882	1	0	0	0	0	1	0	0	2	0	0	1	2	0	0	1	1	1	2	2	1	0	2	2	0	1	1	0	1	1	0	1	2	0	0	0	0	0	0	2	0	1	1	0	1	1	0	0	0
883	1	0	0	1	0	2	0	1	1	0	0	1	1	0	0	1	1	1	0	0	0	0	1	2	0	1	2	0	2	2	0	2	2	0	1	1	1	0	0	0	0	1	2	0	1	0	0	0	0
884	1	0	0	0	1	1	1	1	1	0	1	1	0	0	0	0	1	1	1	1	1	0	1	1	1	0	1	0	1	0	0	1	1	0	0	0	1	1	0	0	0	0	0	0	1	0	0	0	1
885	1	0	0	0	0	0	2	2	0	0	1	0	1	0	0	0	0	0	2	1	0	0	2	2	0	1	2	0	2	1	0	2	2	0	0	2	2	0	0	0	0	0	0	0	1	1	2	0	0
886	1	1	1	1	0	1	2	2	0	0	0	1	2	0	0	0	1	0	2	2	1	0	2	2	1	0	2	0	2	2	0	1	1	0	0	1	1	0	0	2	0	0	0	0	0	1	0	0	0
887	1	0	0	0	0	0	1	1	0	0	0	0	0	0	0	0	2	2	0	0	0	0	2	2	1	2	2	1	1	0	1	1	1	1	0	1	1	0	0	1	0	0	0	1	0	1	0	0	0
888	1	0	0	0	0	2	0	0	2	0	0	0	1	0	0	0	1	0	1	0	0	0	2	2	0	0	0	1	1	0	0	1	1	0	0	1	2	0	0	1	0	0	0	0	2	0	0	0	0
889	1	0	0	0	0	1	0	0	2	0	0	0	0	0	0	0	1	1	1	1	1	0	1	1	0	1	2	0	2	1	0	1	1	0	0	1	0	0	0	1	0	0	0	0	1	0	0	0	0
890	1	0	0	0	0	1	1	1	1	0	0	0	0	0	0	0	1	1	0	0	0	0	2	2	0	1	1	0	1	1	0	0	0	1	0	1	0	0	0	2	0	0	0	0	1	0	0	0	0
891	0	0	1	0	1	1	1	1	1	0	0	0	2	1	1	0	0	1	0	0	0	0	2	2	0	1	2	1	2	2	0	0	1	0	0	2	1	0	0	0	0	0	1	0	1	1	0	0	0
892	1	0	0	0	0	0	1	1	2	0	0	0	1	0	0	0	0	0	0	0	0	0	1	1	1	0	2	1	2	1	2	1	2	0	0	2	2	0	0	1	0	0	0	0	0	1	0	0	1
893	1	1	0	0	1	1	1	1	1	0	0	1	2	0	0	1	2	0	0	0	0	1	2	2	0	1	2	0	2	2	0	1	1	0	0	2	2	0	0	0	0	0	1	0	1	1	0	0	1
894	1	0	0	0	0	0	1	1	1	0	1	1	1	0	0	1	0	0	1	1	1	0	2	2	1	0	1	0	2	1	1	2	2	0	1	1	1	1	0	0	0	0	0	0	1	0	0	0	0
895	0	0	1	0	1	1	1	2	0	0	0	1	2	0	0	0	2	0	0	0	0	1	2	2	0	0	2	0	2	2	0	1	1	0	0	1	1	1	1	1	0	0	0	0	0	1	0	1	1
896	0	0	0	0	0	0	1	1	1	1	0	1	1	0	0	0	1	0	0	0	0	0	2	2	0	1	2	0	2	2	1	2	2	0	0	0	1	1	1	1	0	1	1	1	2	1	0	0	0
897	1	0	0	0	1	2	2	2	0	0	0	0	0	0	0	0	0	0	2	1	1	0	2	2	1	1	1	2	1	1	0	0	0	0	1	2	1	0	0	1	0	0	0	0	0	0	0	0	0
898	1	0	0	1	0	1	2	2	0	0	1	1	1	0	0	0	2	2	1	1	1	0	2	2	0	2	2	1	2	2	0	1	1	0	0	2	2	0	0	1	0	0	0	0	0	0	0	0	2
899	1	0	0	1	0	1	2	2	0	0	1	1	1	0	0	0	0	0	1	0	0	0	2	2	0	1	1	1	2	1	1	1	2	0	0	1	1	0	0	2	0	0	0	0	0	0	1	0	0
900	1	0	0	0	0	0	1	2	0	0	0	1	0	0	0	0	1	1	0	0	0	0	2	2	0	1	1	0	2	1	1	1	1	0	0	2	1	0	0	1	0	0	0	0	0	0	2	0	0
901	1	0	0	0	0	1	2	2	0	0	1	1	1	0	0	0	0	0	1	1	1	0	2	2	0	1	1	1	2	1	1	2	2	0	1	2	2	0	0	2	0	0	0	1	0	0	0	0	2
902	1	0	0	0	0	1	1	1	1	1	2	0	1	0	0	0	2	0	0	0	0	0	2	2	0	1	1	0	2	2	0	1	2	0	0	2	2	0	1	2	2	0	0	0	0	0	0	1	0
903	1	0	0	1	0	1	1	1	2	0	0	0	0	0	0	0	0	0	1	1	0	0	1	1	1	1	2	0	2	2	0	1	1	1	2	2	1	1	0	0	0	1	1	0	2	0	1	1	0
904	1	0	0	0	2	2	2	2	0	0	1	0	0	0	0	0	1	0	1	1	1	0	2	2	1	0	1	0	2	1	1	1	1	0	0	2	1	0	0	2	0	0	0	0	0	0	0	0	1
905	0	0	0	1	0	1	2	2	0	0	1	2	2	0	0	0	0	0	1	1	1	0	1	1	0	1	1	0	1	1	0	1	1	0	1	1	2	0	1	2	2	0	1	0	1	0	0	1	1
906	1	0	0	1	0	2	1	1	1	0	1	0	0	0	0	0	0	0	1	1	0	0	0	1	1	1	2	1	2	2	0	1	1	1	0	0	0	0	0	1	0	0	1	0	1	1	0	1	0
907	1	0	0	1	0	2	1	1	1	0	0	0	0	0	0	0	2	1	0	0	0	0	2	2	0	1	2	1	2	1	2	1	1	0	0	2	2	0	0	0	0	0	0	1	1	1	0	0	0
908	0	1	0	0	1	1	1	2	0	0	0	1	1	0	0	0	0	0	1	1	1	0	2	2	0	0	1	0	2	2	0	1	2	2	1	1	0	0	0	2	0	0	1	0	2	1	0	0	1
909	0	0	1	0	0	1	1	2	0	0	0	2	1	0	0	0	1	1	1	1	1	0	1	1	1	1	0	1	1	0	0	1	1	0	0	1	0	0	0	0	0	0	0	0	0	1	0	0	0
910	0	0	0	0	1	1	1	2	0	0	1	0	0	0	0	0	1	1	1	0	1	0	2	2	1	0	1	0	1	1	1	1	1	0	1	2	2	1	0	0	0	0	0	0	0	0	0	0	0
911	1	0	0	0	0	0	0	1	1	0	1	1	1	0	0	1	1	1	0	0	0	0	2	2	0	2	1	0	2	1	1	1	1	1	1	2	1	1	1	1	0	0	0	0	0	0	0	0	0
912	1	0	0	0	0	1	1	1	1	0	0	0	1	0	0	0	1	0	0	0	0	0	0	1	0	1	1	0	1	1	1	1	1	0	0	1	2	0	0	1	0	1	1	0	1	0	0	0	0
913	1	0	0	0	0	0	2	2	0	0	1	0	0	0	0	0	2	1	0	1	1	0	1	1	1	2	1	0	2	2	0	0	0	0	1	2	2	0	0	0	0	1	1	0	1	1	1	0	0
914	1	0	0	1	0	2	0	1	1	0	1	0	0	0	0	0	2	1	0	1	1	2	0	2	0	1	0	1	2	0	1	1	2	0	0	2	2	0	0	1	1	0	0	0	1	1	0	1	0
915	1	0	1	0	0	1	2	2	0	0	0	0	1	0	0	0	0	0	0	0	0	0	2	2	0	2	1	1	2	0	1	2	2	0	0	2	2	1	1	1	0	0	1	0	1	1	0	0	0
916	0	0	0	2	1	2	0	0	2	0	0	0	2	0	0	0	2	1	1	1	1	1	2	2	0	1	2	0	2	2	0	1	1	0	0	1	1	0	0	1	0	0	0	0	1	0	1	0	1
917	0	0	0	0	0	1	1	1	1	0	0	0	1	0	0	0	0	0	1	1	1	0	2	2	0	1	2	1	2	2	0	1	1	0	0	1	1	0	0	1	0	0	0	0	0	1	0	0	0
918	1	0	0	0	1	1	1	1	1	0	0	0	1	0	0	0	2	2	0	0	0	0	1	1	2	2	1	0	2	1	1	1	1	0	1	2	2	0	0	2	0	0	0	0	2	0	0	0	0
919	0	0	0	1	0	1	1	1	1	0	0	0	0	0	0	0	1	1	1	1	1	0	2	2	0	2	2	0	2	2	0	1	2	0	0	1	2	0	0	1	0	0	1	0	0	1	0	0	0
920	1	0	0	0	0	1	1	1	1	1	2	0	0	0	0	1	2	2	0	0	0	0	2	2	0	0	2	0	2	2	0	2	2	0	0	1	0	0	0	2	0	1	1	0	1	1	0	1	0
921	1	0	0	0	1	2	1	1	1	0	0	0	0	0	0	0	2	2	1	1	1	0	2	2	0	2	2	0	2	1	1	2	2	0	0	1	0	0	0	2	0	0	0	1	0	1	0	0	0
922	1	0	0	0	0	0	2	2	0	0	0	0	2	0	0	0	1	1	0	0	0	0	1	1	0	1	1	0	1	1	1	1	1	0	0	2	2	0	0	1	0	0	0	0	0	1	0	0	0
923	0	1	1	1	0	1	1	1	0	0	0	0	1	0	0	0	2	2	0	0	0	0	2	2	0	1	2	0	2	0	0	1	1	1	0	0	0	0	0	2	0	0	0	1	0	0	0	0	0
924	1	1	0	0	1	1	1	1	1	0	0	0	1	0	0	0	2	1	0	0	0	0	1	1	0	1	1	0	1	1	0	1	1	1	1	2	2	0	0	1	0	0	1	0	1	0	0	0	1
925	1	0	0	0	0	0	2	2	0	0	1	1	1	0	0	1	0	0	0	0	0	0	2	2	0	1	1	1	0	0	0	1	1	0	0	1	1	0	0	1	1	0	0	0	0	1	0	1	0
926	0	0	1	1	0	1	0	0	1	0	0	0	0	0	0	0	0	0	1	0	0	0	2	2	0	1	2	0	2	1	0	1	1	0	0	1	1	0	0	1	0	0	0	0	0	0	0	0	0
927	1	0	1	0	0	1	1	1	1	0	0	0	1	0	0	0	0	0	0	0	0	0	2	2	0	1	1	0	2	1	1	2	2	1	0	0	1	0	0	2	0	0	1	0	1	0	0	1	0
928	1	0	0	0	0	2	0	1	1	0	0	0	1	0	0	0	1	0	1	1	1	0	1	1	1	1	1	0	2	1	0	2	2	0	0	1	1	0	0	1	0	0	0	0	1	1	0	0	0
929	0	0	0	0	0	0	2	2	1	0	1	2	2	0	0	1	1	0	0	0	0	0	2	2	0	1	1	1	1	1	0	2	2	0	0	0	2	0	0	0	0	0	1	0	1	0	0	0	0
930	1	0	0	0	0	0	1	2	1	0	0	0	0	0	0	0	0	0	2	1	0	0	2	2	0	1	1	0	2	1	0	1	1	0	0	2	1	0	0	2	0	0	2	0	2	0	0	0	0
931	1	0	0	0	0	1	2	2	1	0	1	0	2	1	1	0	1	1	0	0	0	0	1	1	1	1	2	1	2	1	2	0	0	0	1	2	1	1	0	1	0	0	0	0	0	1	1	0	0
932	0	0	0	0	0	0	1	1	1	1	1	0	0	0	0	0	2	0	1	1	1	0	1	1	1	0	2	0	2	2	0	2	2	2	0	1	1	1	1	1	0	0	0	0	1	0	0	0	1
933	0	0	0	0	0	2	1	2	0	0	0	0	0	0	0	0	2	1	1	1	1	0	2	2	0	0	2	0	2	2	0	1	2	0	0	1	1	0	0	1	0	0	0	0	1	1	0	1	1
934	1	0	0	0	0	0	0	0	2	0	0	0	0	0	0	0	2	2	1	1	1	0	2	2	0	2	2	0	1	0	0	1	1	0	0	2	1	0	0	2	0	0	0	1	0	1	0	0	1
935	1	0	0	0	0	2	2	2	0	0	1	0	0	0	0	0	2	2	1	1	1	1	1	2	0	0	2	0	2	2	0	1	1	0	0	1	1	1	1	1	0	0	0	0	1	0	0	0	0
936	1	1	1	0	0	1	1	2	0	0	0	0	0	0	0	0	2	2	0	1	0	0	2	2	0	0	2	0	2	1	0	0	0	0	0	2	1	0	0	0	0	0	0	0	0	0	0	0	0
937	1	0	0	1	0	1	0	1	1	0	0	0	1	0	0	0	1	1	1	0	0	0	2	2	0	2	2	0	2	2	1	1	1	0	1	1	2	1	1	1	0	0	1	0	2	2	0	0	1
938	1	0	1	1	0	1	1	2	1	0	0	0	0	0	0	0	0	0	0	0	0	0	2	2	1	1	1	1	2	1	0	2	2	1	0	1	1	0	0	2	0	0	0	0	0	2	0	0	1
939	0	0	1	0	0	1	2	2	1	0	1	0	0	0	0	0	1	0	1	1	0	0	2	2	0	1	1	0	2	1	0	2	2	0	0	2	1	0	0	2	0	1	2	0	1	0	1	0	0
940	0	0	0	0	0	0	0	0	2	0	0	0	1	0	0	0	2	1	1	1	1	0	2	2	0	1	1	1	2	2	0	2	2	2	0	1	1	0	0	0	0	0	0	0	0	1	0	0	0
941	1	0	0	0	0	1	2	2	0	1	1	0	1	0	0	0	1	1	0	1	0	0	2	2	0	0	2	0	2	2	0	1	1	1	1	2	1	0	0	1	0	1	1	0	1	0	0	0	0
942	1	0	0	0	0	0	2	2	1	0	0	0	1	0	0	0	0	0	1	1	1	0	2	2	0	0	1	0	1	1	0	0	1	1	0	1	1	1	0	1	0	0	0	0	0	0	0	0	0
943	1	0	0	0	0	1	0	1	1	0	1	1	1	0	0	0	1	0	1	1	0	0	1	1	0	0	1	0	2	1	0	0	1	1	0	2	2	0	0	1	1	0	2	0	2	1	0	0	1
944	0	0	0	0	0	1	2	2	0	0	1	0	0	0	0	0	1	1	0	0	0	0	2	2	0	1	2	0	1	1	1	0	0	1	1	2	1	0	0	1	0	1	2	0	0	1	0	0	0
945	1	1	0	0	0	1	2	2	0	0	1	1	2	0	0	0	2	1	1	1	1	0	2	2	0	1	1	0	2	1	1	0	0	0	0	2	1	0	0	2	0	1	1	0	1	1	0	0	0
946	1	0	1	0	0	0	1	1	1	1	1	0	1	0	0	0	1	0	0	0	0	0	2	2	1	1	2	0	2	2	0	1	1	1	1	1	1	0	0	2	0	0	1	0	1	1	0	0	1
947	1	1	0	0	0	1	2	2	0	0	2	0	1	0	0	0	2	1	1	1	1	1	1	2	0	1	1	0	2	1	0	0	1	1	0	2	0	0	0	1	0	0	1	0	1	1	1	0	0
948	1	0	0	0	0	2	1	1	0	0	1	0	1	0	0	0	2	0	0	1	0	0	2	2	0	0	2	0	2	2	0	2	2	0	0	0	1	0	0	1	0	0	0	0	0	0	0	0	1
949	1	1	0	0	0	1	2	2	0	0	1	0	0	0	0	0	2	1	1	0	0	0	2	2	0	0	1	1	1	1	0	1	2	0	0	0	1	0	0	0	0	0	0	0	0	0	0	0	1
950	0	0	0	0	1	2	1	1	0	0	0	1	2	0	0	0	1	1	0	0	0	0	1	1	1	1	1	0	1	1	1	2	2	0	0	1	1	0	0	0	0	0	0	1	0	0	0	0	0
951	1	0	0	0	0	2	1	1	0	1	1	2	2	0	0	1	1	0	1	1	0	0	1	1	1	2	2	0	2	1	1	0	1	2	0	2	2	0	0	0	0	0	0	0	0	1	0	0	0
952	0	0	0	0	1	1	1	1	1	1	1	0	0	0	0	0	1	1	2	2	1	1	2	2	0	1	2	0	2	2	1	1	2	2	0	1	0	0	0	2	0	2	2	0	0	0	0	0	0
953	1	0	0	0	0	0	2	2	0	0	0	0	1	0	0	0	1	1	1	0	0	0	1	1	1	1	1	0	2	2	0	0	0	0	0	2	1	0	0	1	0	0	1	0	1	1	0	0	1
954	1	0	0	0	0	0	2	2	0	0	0	1	1	0	0	0	2	1	0	0	0	0	1	1	1	0	2	1	2	2	1	0	1	1	1	2	2	0	0	2	1	1	1	1	1	1	0	0	1
955	1	0	0	0	0	0	2	2	1	0	0	1	2	0	0	0	1	0	0	0	0	0	2	2	0	2	2	1	2	1	2	1	1	0	0	1	2	1	1	0	0	0	1	1	1	1	0	0	1
956	1	0	0	0	0	1	1	1	1	1	0	0	0	0	0	0	0	0	1	1	1	0	1	2	0	0	0	2	1	0	0	1	1	0	1	2	0	0	0	2	0	0	0	0	1	0	0	0	0
957	1	0	1	1	0	1	1	1	1	1	1	0	1	0	0	0	1	1	1	1	1	0	2	2	0	0	1	1	1	1	1	1	1	1	1	1	2	0	0	1	0	0	0	0	0	0	0	1	0
958	1	0	0	0	0	2	2	2	0	0	1	0	0	0	0	0	1	1	0	0	0	0	2	2	0	1	1	0	1	1	0	0	2	1	0	2	2	0	0	1	0	0	0	0	0	1	0	0	0
959	1	0	1	1	0	2	0	0	1	0	1	0	0	0	0	0	0	1	0	0	0	0	2	2	0	1	1	2	1	1	1	2	2	0	0	2	2	0	0	0	1	0	0	0	2	0	0	0	1
960	1	0	0	1	0	1	1	1	1	1	0	0	1	0	0	0	1	0	0	0	0	0	1	1	1	1	1	0	1	1	0	2	2	0	0	1	1	0	0	1	0	0	0	0	0	1	0	0	0
961	1	0	0	1	0	1	0	0	2	0	0	0	0	0	0	0	1	1	0	0	0	0	0	0	1	1	2	0	2	0	0	1	1	0	0	1	0	1	1	1	0	0	0	0	0	0	0	0	0
962	1	0	0	1	0	2	1	2	0	0	0	0	2	1	1	0	1	1	0	1	0	0	1	1	0	1	2	0	2	2	0	1	2	0	0	1	0	0	0	1	0	0	0	0	0	1	0	0	1
963	1	0	1	0	1	2	1	1	0	1	2	0	0	0	0	0	1	0	0	0	0	0	2	2	0	2	1	1	2	0	1	1	2	2	2	2	0	0	0	2	0	0	1	0	1	1	1	0	0
964	1	0	0	0	0	1	1	1	1	0	0	0	0	0	0	0	2	1	2	2	1	0	2	2	0	1	1	1	2	1	0	1	1	1	1	2	1	0	0	0	0	0	0	0	1	0	0	0	0
965	1	0	0	0	0	0	2	2	1	0	1	0	1	0	0	0	1	1	0	0	0	1	2	2	0	0	1	0	2	0	0	1	1	1	2	2	2	0	0	1	0	0	1	0	1	1	0	0	0
966	0	0	0	0	0	0	1	2	0	0	1	1	2	0	0	0	1	0	1	1	1	0	1	1	1	2	0	0	2	1	0	1	2	2	0	1	2	0	0	1	0	0	0	0	0	1	0	0	0
967	1	0	0	0	0	0	0	2	0	0	1	0	2	0	0	0	1	1	1	1	1	0	2	2	0	1	1	1	2	1	1	2	2	0	0	1	2	0	0	0	0	1	1	0	2	0	1	0	1
968	1	0	1	1	0	1	1	2	0	1	1	0	1	0	0	0	2	1	1	0	0	0	2	2	0	1	2	2	2	1	1	2	2	0	0	1	1	0	0	2	0	0	0	0	0	1	0	1	0
969	1	0	1	1	0	1	1	1	2	0	0	0	0	0	0	0	1	1	0	0	0	0	2	2	0	2	1	0	2	1	0	1	1	1	0	1	2	1	1	1	1	0	1	0	0	0	0	0	0
970	1	0	1	0	0	1	1	2	0	0	0	0	1	0	0	0	1	1	2	1	1	0	2	2	0	2	1	0	2	1	0	0	0	0	0	1	2	0	0	0	0	0	0	0	1	1	0	0	0
971	1	1	0	0	1	2	2	2	0	0	0	1	2	0	0	0	2	2	1	1	1	0	2	2	0	0	1	0	2	2	1	1	1	0	0	2	2	0	0	0	1	0	0	1	0	0	0	1	0
972	0	0	0	0	2	2	2	2	0	0	0	0	0	0	0	0	1	0	1	1	1	0	2	2	0	1	1	0	2	1	0	1	1	2	1	2	2	0	0	0	0	0	1	0	1	1	0	0	1
973	0	0	0	1	0	1	2	2	0	1	1	0	1	0	0	0	2	2	0	0	0	0	1	1	0	1	2	0	2	1	0	2	1	0	0	2	2	0	0	1	0	0	0	0	0	0	0	0	0
974	0	0	1	0	1	2	0	1	1	0	0	0	0	0	0	0	2	2	0	0	0	0	1	1	0	2	2	0	2	2	1	0	1	0	0	2	1	0	0	2	0	0	0	0	1	0	1	0	0
975	0	0	0	0	1	1	2	2	0	0	1	1	0	0	0	0	1	1	1	0	0	0	2	2	0	1	0	1	1	0	1	1	2	1	1	2	1	0	0	1	0	0	0	1	1	1	0	0	0
976	1	0	0	0	1	2	2	2	1	0	1	0	0	0	0	0	1	1	0	0	0	0	2	2	0	1	1	1	2	1	1	1	2	0	0	2	2	0	0	0	0	0	0	1	0	1	0	0	0
977	1	0	0	0	0	1	1	1	1	0	0	0	0	0	0	0	0	0	0	0	0	0	2	2	0	1	1	1	2	1	1	1	2	1	1	1	2	1	1	1	0	0	0	0	1	1	1	0	1
978	0	0	0	0	2	2	1	1	2	0	0	0	1	0	0	0	2	1	0	1	1	0	1	1	0	1	2	0	2	1	1	0	0	0	0	1	2	1	1	0	0	0	0	0	0	2	0	1	0
979	1	1	0	0	1	2	1	1	1	0	1	0	0	0	0	0	0	0	0	0	0	0	2	2	0	1	0	0	2	0	0	1	1	0	0	1	0	0	0	2	0	0	0	0	0	2	0	0	0
980	1	1	0	0	0	1	1	1	0	0	0	0	0	0	0	0	1	0	0	0	0	1	0	1	1	1	1	1	2	1	0	1	1	0	0	1	2	0	0	2	0	0	0	0	0	1	0	0	0
981	1	0	0	0	0	1	1	2	0	0	1	1	2	0	0	0	0	1	1	1	1	1	2	2	0	2	2	1	2	2	0	1	1	0	0	1	2	0	0	1	0	1	1	0	0	0	0	0	1
982	1	0	0	1	0	1	2	2	0	0	0	1	1	0	0	1	1	2	0	0	0	0	2	2	0	1	1	0	2	1	0	0	1	0	0	2	2	0	0	0	0	0	1	0	1	0	0	0	0
983	1	0	0	2	0	2	2	2	0	0	1	0	1	0	0	0	1	1	1	1	1	0	2	2	1	0	1	0	2	1	1	1	1	1	1	2	0	0	0	1	0	0	0	0	0	0	0	0	0
984	1	0	0	1	1	2	1	2	0	0	0	0	0	0	0	0	1	1	1	1	1	0	2	2	0	1	1	1	2	0	1	2	2	1	0	0	1	0	0	2	0	0	1	0	1	1	0	0	0
985	1	0	1	0	0	0	0	1	1	0	0	0	0	0	0	0	2	1	1	0	0	0	2	2	1	1	2	0	2	2	0	2	2	1	0	0	1	1	0	0	0	0	0	0	0	0	0	0	1
986	1	0	0	0	0	0	1	1	0	0	0	1	1	0	0	0	1	1	0	0	0	0	2	2	1	2	1	0	2	1	0	2	2	1	0	1	0	0	0	2	0	0	0	1	0	0	0	0	1
987	1	0	0	0	0	1	1	2	1	0	0	0	0	0	0	0	0	0	1	1	1	0	1	1	1	1	2	1	2	2	0	1	2	0	0	1	1	0	0	1	0	0	0	0	0	0	0	0	0
988	0	0	1	1	0	1	1	1	1	0	0	1	2	0	0	0	2	1	1	0	0	1	2	2	0	0	1	1	2	1	1	1	1	0	0	1	2	0	0	1	0	0	2	0	1	1	1	0	0
989	0	0	1	0	0	1	2	2	0	0	0	1	1	0	0	1	2	1	0	0	0	0	2	2	1	1	1	0	2	1	0	0	1	1	0	2	2	0	0	1	0	0	0	0	0	1	1	0	0
990	1	0	0	1	0	2	1	1	1	0	1	0	0	0	0	0	1	0	1	1	0	0	2	2	0	0	0	1	1	0	0	1	1	0	0	1	2	0	0	0	0	0	0	0	1	0	0	0	0
991	1	0	0	0	0	1	1	1	1	0	0	0	0	0	0	0	0	0	0	0	0	0	0	0	1	1	1	0	2	1	1	1	1	0	0	1	1	0	0	1	0	0	0	0	0	2	0	0	0
992	1	0	1	2	0	2	1	2	1	0	0	0	1	0	0	0	2	1	0	0	0	0	2	2	0	2	1	0	2	1	0	1	1	0	0	2	1	0	0	0	0	0	2	0	2	1	0	0	1
993	1	1	0	0	0	1	0	1	2	0	0	0	0	0	0	0	0	0	0	0	0	0	2	2	0	1	1	0	2	1	0	0	0	0	0	2	2	0	0	2	1	1	1	0	2	0	0	0	0
994	1	0	0	0	0	0	0	1	0	0	0	0	0	0	0	0	1	1	1	1	1	0	1	1	1	2	1	0	1	1	0	1	1	1	1	2	2	0	1	2	1	0	0	0	0	1	0	0	0
995	1	1	0	0	0	1	1	1	1	0	0	0	0	0	0	0	0	0	0	0	0	0	2	2	1	0	1	1	2	1	0	2	1	0	0	2	0	0	0	2	0	0	0	0	1	2	0	0	0
996	1	0	0	1	1	2	1	2	0	0	0	0	0	0	0	0	2	1	2	1	1	0	2	2	0	1	1	1	2	1	0	1	1	0	0	1	1	0	0	1	0	0	0	0	1	1	0	0	1
997	1	0	0	0	0	0	0	0	2	0	0	0	0	0	0	0	1	0	1	1	1	0	2	2	0	0	1	0	1	1	0	1	1	1	0	0	1	0	0	2	0	1	1	0	0	0	0	0	0
998	1	0	0	0	1	2	2	2	0	1	1	1	1	0	0	1	1	0	1	1	1	0	0	1	1	1	1	0	2	1	0	2	2	0	1	1	1	1	1	1	0	0	0	0	1	0	0	0	1
999	1	0	0	1	1	2	1	1	1	0	0	0	0	0	0	0	1	1	0	1	0	0	1	1	0	1	0	0	2	1	0	0	1	2	0	2	0	0	0	2	0	0	2	0	1	1	1	0	0
1000	1	0	0	2	0	2	2	2	0	0	1	1	2	0	0	1	2	2	0	0	0	0	2	2	0	0	1	0	2	1	0	2	2	0	0	1	1	0	0	1	0	1	1	0	2	0	0	0	1
[truncated: 252 more columns]
