# Supplementary material for: KNN-MDR: a learning approach for improving interactions mapping performances in genome wide association studies
Source: BMC Bioinformatics. 2017 Mar 21;18:184. doi: 10.1186/s12859-017-1599-7 (PMC5361736; doi:10.1186/s12859-017-1599-7)
Supplement: Supplementary file 5 — The data set(s) supporting the results of Table 3. (ZIP 7092 kb) [file 12859_2017_1599_MOESM5_ESM.zip › 000/S49/mkallsimul.dat]

1	1	0	1	1	0	1	1	0	0	0	0	1	1	1	1	0	2	2	1	1	1	1	0	2	0	0	1	2	0	1	0	0	2	0	2	1	1	0	0	2	2	0	1	0	1	2	0	0	0
2	1	0	0	0	0	0	1	0	0	0	0	1	1	0	0	1	1	1	2	2	2	0	0	2	0	0	2	2	1	2	2	1	1	2	1	2	2	0	1	1	1	2	2	0	0	2	0	0	2
3	1	0	0	0	1	1	2	1	2	1	0	0	0	0	0	0	0	0	0	1	1	0	2	0	0	0	1	1	2	2	0	0	0	1	2	1	1	0	0	0	0	0	0	0	0	0	0	1	2
4	1	0	1	0	0	0	1	1	1	1	1	1	1	0	0	1	2	0	2	2	2	0	0	2	0	0	1	2	1	2	2	1	1	0	2	0	1	0	0	1	1	1	1	0	1	0	0	0	0
5	0	0	0	0	0	0	1	0	2	1	0	0	0	0	0	0	1	1	2	2	2	0	1	1	1	2	0	1	2	1	1	1	1	1	0	2	2	0	1	1	1	0	1	1	0	0	0	0	1
6	1	0	0	0	0	0	2	1	2	1	0	1	1	0	0	1	0	0	0	0	0	0	0	2	0	0	0	1	2	2	1	1	0	0	0	2	1	0	0	2	2	0	0	0	0	0	0	0	1
7	1	0	1	1	0	1	1	1	2	2	1	0	0	0	0	0	0	0	0	0	0	0	1	1	0	0	1	2	2	1	2	1	2	1	2	1	2	0	0	1	1	0	0	0	0	1	0	0	0
8	0	0	0	0	1	1	0	0	1	1	1	0	1	1	1	0	1	0	1	1	1	1	0	2	1	1	2	2	1	2	2	1	1	2	0	2	1	0	1	1	1	0	0	0	1	0	1	0	0
9	1	0	0	0	0	0	2	1	2	2	0	1	2	1	1	0	1	1	1	2	2	0	0	2	0	0	1	1	1	2	1	1	1	0	0	1	1	0	0	2	2	0	0	0	0	0	0	0	0
10	1	0	0	0	2	2	2	0	2	0	1	0	1	1	1	0	0	0	0	0	0	0	1	1	1	1	1	2	1	2	0	2	2	1	1	1	0	0	2	1	0	0	0	0	0	0	0	0	1
11	1	0	0	0	0	0	1	0	1	1	2	0	2	2	2	0	2	1	0	0	1	0	0	2	0	0	1	2	0	2	1	2	2	0	1	1	1	0	0	2	2	0	1	0	1	1	0	0	1
12	1	0	0	0	0	0	2	0	1	0	1	0	1	1	1	0	1	1	1	0	2	0	0	2	0	0	1	1	1	2	0	1	1	1	1	1	2	0	1	1	1	0	0	0	1	0	0	0	0
13	1	1	0	0	0	0	1	1	2	2	0	0	1	1	0	0	1	1	1	1	1	0	1	1	0	0	1	1	1	2	0	2	2	1	1	1	1	1	1	0	0	0	1	1	0	0	0	0	1
14	1	0	0	0	1	1	2	1	2	2	0	0	0	0	0	0	2	1	2	2	2	1	1	1	0	0	2	2	1	2	1	2	2	2	0	2	1	1	1	0	0	0	1	0	0	1	0	0	1
15	1	0	0	0	0	0	2	0	2	1	0	0	0	0	0	0	1	1	0	0	1	0	1	1	1	1	0	1	2	1	1	1	2	2	0	2	1	0	1	1	1	0	0	0	1	1	0	0	1
16	0	1	0	0	1	1	2	1	1	1	1	0	2	1	1	0	1	0	1	1	1	0	1	1	0	0	2	2	0	2	1	0	1	1	1	1	2	0	1	1	1	0	1	1	1	2	0	0	1
17	1	1	0	0	0	0	1	0	0	0	1	0	1	0	0	0	1	1	0	0	1	1	0	2	0	0	1	1	1	2	0	0	1	1	1	1	1	0	1	1	1	0	1	0	0	0	0	1	0
18	1	0	0	0	0	0	2	0	2	1	0	0	0	0	0	0	2	1	2	2	2	0	1	1	1	1	2	2	0	2	1	0	0	2	0	2	1	0	2	0	0	0	1	0	0	1	0	0	0
19	1	0	0	0	0	0	0	0	1	1	1	0	2	2	2	0	1	0	1	1	1	0	0	2	0	0	2	2	0	2	1	2	2	0	2	0	1	0	0	2	2	1	1	0	1	0	0	0	0
20	0	1	0	0	0	0	2	0	2	2	0	0	0	0	0	0	2	1	1	1	1	2	0	2	0	0	2	2	0	1	0	1	1	1	1	1	2	0	1	1	1	0	0	0	0	1	0	0	1
21	1	0	0	0	1	1	1	0	0	0	1	0	0	0	0	0	1	0	2	2	2	0	0	2	0	0	2	2	0	2	0	1	1	1	1	1	1	0	1	1	1	0	0	0	0	0	0	0	2
22	1	0	0	0	0	0	2	0	2	0	0	1	1	0	1	0	2	0	1	1	2	0	0	2	0	0	2	2	0	2	0	1	1	1	1	1	1	0	0	0	0	0	0	0	0	0	0	0	2
23	1	0	0	0	1	1	2	0	1	0	0	0	0	0	0	0	0	0	1	2	2	0	0	2	0	0	2	2	0	1	0	1	1	1	1	1	1	0	1	1	1	0	0	1	0	1	0	0	1
24	1	1	0	0	1	1	2	0	2	1	0	1	2	1	1	1	2	1	1	1	2	0	0	2	0	0	1	1	1	2	1	1	1	1	1	1	1	0	2	0	0	0	1	0	1	1	0	0	1
25	1	0	0	0	0	0	2	0	1	1	1	0	0	0	0	0	1	1	0	0	1	0	0	2	0	0	0	2	1	1	1	1	1	1	2	1	1	0	1	1	1	0	1	0	1	1	0	0	0
26	0	0	0	0	0	0	2	0	2	1	0	1	1	0	0	1	1	1	1	0	0	0	0	2	0	0	2	2	0	1	0	1	0	2	0	2	1	0	0	1	1	0	1	0	1	0	0	1	0
27	0	0	1	0	0	0	2	1	2	1	0	0	1	1	1	0	1	1	2	2	2	0	0	2	0	0	0	2	2	2	2	2	2	0	2	0	1	0	0	0	0	1	1	0	1	1	0	1	0
28	1	0	0	0	0	0	2	0	0	0	1	0	0	0	0	0	1	1	1	1	2	1	0	2	0	0	2	2	1	2	1	1	1	1	0	2	2	0	1	1	1	0	1	0	0	0	0	1	0
29	1	0	0	0	0	0	1	1	1	1	1	1	1	0	1	0	2	2	2	2	2	0	0	2	0	0	1	0	1	2	1	2	2	1	1	1	1	1	0	1	1	0	1	0	2	2	0	0	1
30	1	0	0	0	0	0	2	0	2	2	0	1	1	1	1	0	1	1	1	1	1	0	1	1	0	0	2	2	0	2	2	2	2	0	1	0	1	0	1	1	1	0	1	0	1	0	0	0	1
31	0	0	0	0	0	0	2	0	1	1	1	1	2	2	2	0	1	0	1	1	2	0	1	1	0	0	1	2	2	1	1	2	2	1	1	1	1	0	1	2	0	0	0	0	1	0	0	0	1
32	1	0	0	0	0	0	0	0	0	0	1	1	1	0	0	1	2	1	2	2	2	0	0	2	0	0	2	2	0	1	0	0	0	1	0	2	2	0	1	2	1	0	0	0	2	0	0	1	2
33	1	0	0	0	0	0	0	0	0	0	2	1	2	1	1	0	1	1	0	0	1	0	0	2	0	0	2	2	0	1	1	1	1	2	0	2	1	0	0	1	1	0	1	0	1	0	0	0	2
34	0	0	0	0	0	0	2	1	2	1	0	0	0	0	0	0	1	0	2	1	2	0	1	1	0	0	1	2	0	1	1	0	0	2	0	2	1	0	1	1	0	0	1	0	1	0	0	2	2
35	0	1	0	0	0	0	2	0	0	0	1	0	1	0	0	0	0	0	1	1	1	0	0	2	2	2	2	2	0	2	0	1	1	2	1	1	0	1	0	0	0	0	1	0	0	2	0	0	2
36	1	0	0	0	0	0	1	0	2	2	0	0	1	1	1	0	1	1	1	1	2	0	1	1	0	0	2	2	0	1	0	1	2	1	2	1	1	0	1	1	1	0	0	0	0	0	0	0	1
37	0	0	0	0	0	0	2	0	2	1	0	1	1	0	0	1	1	0	0	0	1	0	0	2	0	0	2	2	0	2	0	1	2	1	2	1	1	0	0	1	1	1	1	1	1	0	0	0	2
38	1	0	1	0	0	0	1	0	0	0	0	0	0	0	0	0	1	1	1	0	1	0	1	1	1	1	2	2	1	2	2	2	2	1	2	2	1	0	0	2	2	0	1	0	0	0	0	1	2
39	1	0	0	0	1	1	1	0	1	1	1	0	0	0	0	0	1	0	1	1	1	0	0	2	0	0	0	1	2	1	1	0	0	1	0	2	1	0	2	0	0	0	0	1	0	0	0	0	1
40	1	0	0	0	1	1	1	1	1	1	1	2	2	2	2	0	1	0	2	2	2	0	0	2	0	0	1	2	0	2	1	2	2	0	1	1	0	1	1	0	0	0	0	0	0	2	0	0	1
41	0	1	0	0	0	0	1	1	2	2	0	0	1	1	1	0	0	0	0	0	0	0	0	2	0	0	1	0	2	2	0	0	1	1	0	2	1	0	0	0	0	0	0	1	0	0	0	0	0
42	1	0	0	0	0	0	2	0	2	2	0	0	2	2	2	0	2	2	1	1	2	0	0	2	0	0	2	2	1	2	0	1	1	0	2	1	2	0	0	1	1	0	0	1	0	1	0	0	1
43	1	0	0	0	1	1	1	0	1	1	1	1	2	1	1	0	2	0	2	2	2	0	0	2	0	0	0	2	0	1	2	0	0	1	0	2	1	0	1	2	1	0	0	0	0	1	0	0	0
44	1	0	0	0	1	1	2	0	2	1	0	1	1	0	0	1	0	0	1	1	1	1	0	2	0	0	1	1	2	2	1	2	2	0	1	1	2	0	1	1	1	0	0	0	1	0	1	0	0
45	1	0	1	0	0	0	1	0	0	0	1	0	1	1	1	0	0	0	1	1	1	0	0	2	0	0	1	1	2	2	1	0	1	2	0	2	2	0	1	1	1	0	1	0	1	0	0	0	0
46	1	0	0	0	0	0	1	1	1	1	1	0	0	0	0	0	1	0	1	1	2	0	0	2	0	0	0	2	1	2	1	2	2	0	1	1	1	0	0	1	1	0	0	0	0	0	0	0	1
47	1	0	0	0	1	1	1	0	0	0	0	1	1	0	0	1	0	0	1	1	0	0	0	2	0	0	2	2	0	2	0	1	1	1	0	2	2	0	0	2	2	0	0	0	0	0	0	0	0
48	1	0	1	0	0	0	2	0	0	0	0	0	0	0	0	0	2	2	1	1	1	0	1	1	1	1	1	1	0	1	1	2	2	2	0	2	1	0	2	1	0	0	0	0	0	1	0	0	0
49	0	0	0	0	0	0	2	0	2	2	0	0	0	0	0	0	1	0	1	1	1	0	0	2	0	0	1	2	0	1	0	1	2	2	0	2	1	1	0	1	1	0	0	0	2	0	0	0	0
50	1	0	1	0	1	1	2	0	1	1	0	0	1	1	1	0	2	0	2	2	2	0	1	1	1	1	1	2	0	2	0	1	1	1	0	2	1	0	1	1	0	0	1	0	1	0	0	0	1
51	0	0	0	0	0	0	1	0	1	1	0	2	2	1	1	0	0	0	0	0	0	0	1	1	1	1	1	2	0	2	1	2	2	2	0	2	0	0	1	0	0	0	1	0	0	2	0	0	0
52	1	0	0	0	1	1	1	0	0	0	1	0	0	0	0	0	2	2	2	2	2	0	0	2	0	0	2	1	1	2	0	0	1	2	1	2	2	0	2	0	0	0	1	0	1	0	0	0	1
53	1	0	0	0	0	0	1	1	2	2	1	0	1	1	1	0	2	1	2	2	2	0	0	2	1	1	0	1	1	2	0	2	2	0	0	2	1	0	2	0	0	0	0	0	0	0	0	0	1
54	0	0	0	0	0	0	1	0	1	1	1	0	0	0	0	0	2	2	0	0	0	0	1	1	0	0	2	2	1	2	0	1	1	2	0	2	2	0	0	1	1	1	1	0	1	0	0	0	0
55	1	0	0	0	2	2	2	1	2	2	0	1	1	0	0	1	2	2	2	2	2	0	0	2	0	0	1	2	2	1	2	1	1	2	0	2	2	0	0	1	1	0	0	1	0	1	0	2	2
56	0	0	1	0	0	0	1	0	1	0	1	0	1	1	1	0	1	1	1	1	2	0	0	2	1	1	2	2	1	2	1	2	2	0	1	0	1	0	0	1	1	0	0	0	0	0	0	0	1
57	0	0	1	0	0	0	2	0	1	0	0	1	1	0	0	0	0	0	0	0	0	0	0	2	1	1	2	2	0	2	0	2	2	0	2	0	1	0	2	1	0	0	0	0	0	0	0	0	0
58	1	0	0	0	0	0	2	1	2	1	0	0	0	0	0	0	1	1	0	0	0	0	0	2	0	0	2	2	1	2	2	1	1	2	0	2	2	0	1	0	0	1	1	0	0	2	0	0	1
59	1	0	0	0	1	1	2	0	2	1	0	1	1	0	0	1	1	1	2	2	2	0	0	2	1	1	1	2	2	1	1	1	2	1	0	2	1	0	0	1	1	0	0	0	1	1	0	0	1
60	1	0	0	0	1	1	2	0	1	0	0	0	2	1	1	0	1	1	1	1	2	0	1	1	0	0	2	2	0	2	1	0	1	1	1	1	1	0	0	1	1	0	1	0	1	0	0	0	0
61	1	0	0	0	0	0	1	0	0	0	2	0	1	1	1	0	1	1	1	1	2	1	1	1	0	0	2	2	1	1	2	2	2	1	1	1	0	0	2	0	0	0	0	1	0	0	0	0	1
62	0	0	0	0	0	0	2	0	2	0	1	1	0	0	0	0	0	0	0	0	1	0	0	2	0	1	1	1	1	2	0	0	2	0	2	1	1	0	1	1	1	0	1	0	1	1	0	0	0
63	1	1	0	0	0	0	1	0	1	0	2	0	1	1	1	0	1	0	0	0	2	0	0	2	0	0	2	2	1	1	2	0	0	0	1	1	2	0	0	2	2	0	0	1	0	0	0	0	2
64	0	0	1	0	0	0	2	0	2	1	1	0	1	1	1	0	0	0	0	0	0	0	0	2	0	0	2	2	1	2	1	2	2	0	1	1	1	0	0	1	1	1	1	1	1	0	0	0	1
65	1	0	0	0	0	0	2	0	0	0	0	1	1	0	0	1	2	0	1	1	1	0	0	2	0	0	2	2	0	2	1	1	1	2	0	2	2	0	1	1	1	0	2	0	1	1	1	0	0
66	0	0	0	0	0	0	0	0	1	1	1	0	0	0	0	0	0	1	0	1	2	0	1	1	1	1	1	1	2	2	0	1	1	1	1	1	2	0	1	1	1	1	1	0	1	1	0	0	1
67	1	0	0	0	0	0	2	0	1	1	1	0	0	0	0	0	1	1	1	0	1	0	1	1	0	0	1	2	1	1	1	1	1	1	1	1	1	0	0	0	0	1	2	0	1	1	0	1	2
68	0	0	0	0	0	0	1	0	2	2	0	0	1	1	1	0	0	0	0	1	2	0	1	1	1	1	2	2	0	2	0	1	1	1	1	1	1	0	1	1	1	0	0	0	0	0	0	0	1
69	1	0	0	0	0	0	1	0	1	1	1	0	2	1	1	0	1	0	1	1	1	0	2	0	0	0	1	2	2	2	0	2	2	1	1	1	1	0	0	1	1	1	1	0	1	1	0	0	0
70	1	0	1	0	0	0	0	0	1	1	1	0	1	1	1	0	2	2	1	1	1	0	0	2	1	1	1	2	1	1	2	1	1	2	0	2	2	0	0	2	2	0	0	0	2	1	0	0	0
71	0	0	0	0	0	0	2	0	2	1	1	0	0	0	0	0	0	0	0	0	0	0	1	1	1	1	1	1	1	2	1	1	1	0	2	0	1	0	2	0	0	1	1	0	0	0	0	0	1
72	1	0	1	0	0	0	1	0	0	0	0	0	0	0	0	0	0	0	2	2	1	0	0	2	0	0	1	2	1	1	1	1	1	1	1	1	1	0	1	1	1	1	1	0	0	1	0	0	2
73	1	0	0	0	1	1	2	0	0	0	0	0	1	1	1	0	1	1	1	1	2	0	0	2	0	0	0	2	1	2	1	1	1	1	0	2	0	0	0	0	0	1	1	1	2	0	0	1	2
74	1	0	0	0	1	1	2	0	0	0	0	1	1	0	0	1	1	2	1	1	2	0	0	2	0	1	2	2	1	2	2	2	2	0	1	1	1	0	0	2	2	2	2	0	1	0	0	0	1
75	1	0	0	0	0	0	1	1	1	1	1	0	0	0	0	0	1	1	1	1	1	0	1	1	0	0	1	2	1	2	0	1	1	1	0	2	1	0	1	2	2	0	0	0	0	0	0	0	0
76	1	1	0	0	0	0	1	0	1	1	1	1	2	2	2	0	2	1	1	2	2	0	0	2	0	0	0	0	1	2	1	1	1	2	0	2	1	0	0	1	1	0	0	0	0	1	0	1	1
77	1	0	0	0	0	0	1	0	1	1	1	0	1	1	1	0	1	0	1	1	1	0	0	2	0	0	1	2	1	1	2	2	2	2	0	2	1	0	1	1	1	0	0	0	1	1	0	0	1
78	1	0	0	0	0	0	2	0	1	0	0	0	2	2	2	0	1	1	0	0	2	0	1	1	1	1	1	1	1	2	0	1	2	2	0	2	2	0	1	1	1	1	1	1	1	0	0	0	1
79	1	0	0	0	1	1	1	0	0	0	1	1	1	2	2	0	0	0	2	1	2	0	2	0	0	1	2	2	0	2	2	2	2	1	1	2	1	1	0	1	1	0	1	0	2	0	0	1	0
80	1	0	0	0	0	0	2	0	2	1	1	1	1	0	0	1	1	1	2	2	2	1	0	2	0	0	2	2	0	2	1	2	2	2	0	2	1	0	0	0	0	0	1	0	1	0	0	0	1
81	0	0	0	0	0	0	1	0	1	1	1	0	1	0	0	0	0	1	2	2	2	0	0	2	0	0	1	1	1	2	1	1	1	1	0	2	1	0	1	1	1	0	0	0	0	0	0	0	2
82	1	0	0	0	0	0	1	1	1	1	0	1	2	1	2	0	1	1	1	1	1	0	0	2	0	0	1	2	0	2	1	2	2	0	1	0	2	0	0	2	2	0	0	0	0	0	0	0	2
83	1	0	1	0	1	1	2	0	1	0	0	0	0	0	0	0	0	0	1	1	0	0	0	2	0	0	1	0	2	2	0	1	1	1	1	1	1	0	0	1	1	0	1	0	1	1	0	0	0
84	0	0	1	0	0	0	2	0	2	0	1	0	0	0	0	0	1	0	1	1	2	0	0	2	0	0	1	1	1	2	1	0	0	1	2	1	1	0	0	2	1	1	1	0	1	1	0	0	0
85	0	0	0	0	0	0	1	0	2	2	0	0	0	0	0	0	2	0	2	2	2	0	0	2	0	0	2	2	0	2	1	2	2	2	0	2	2	0	1	1	1	1	1	0	1	1	0	0	2
86	1	0	1	0	1	1	1	0	1	1	1	0	0	0	0	0	1	1	1	1	2	0	0	2	1	1	2	2	0	2	2	0	0	2	0	2	0	0	1	1	1	0	0	0	1	1	0	0	2
87	1	0	0	0	0	0	1	0	1	0	2	0	1	1	1	0	2	0	2	2	2	0	0	2	1	1	1	2	1	1	1	1	1	1	0	2	2	1	0	0	0	1	1	1	1	0	0	0	1
88	1	0	0	0	0	0	1	0	0	0	2	0	0	0	0	0	1	1	0	0	0	0	1	1	1	1	2	2	0	2	0	1	1	1	1	1	1	1	0	1	1	0	0	0	0	0	0	0	1
89	1	0	0	0	0	0	2	0	2	2	0	0	2	2	2	0	2	0	2	1	2	0	0	2	0	0	0	2	2	2	2	0	2	1	0	2	0	1	0	0	0	0	1	0	0	0	0	0	1
90	1	1	1	0	0	0	1	1	1	1	0	0	1	1	1	0	0	1	1	1	1	0	0	2	0	0	2	2	1	2	1	1	1	1	0	2	1	1	0	1	1	0	1	0	1	0	0	0	2
91	0	0	0	0	0	0	2	0	1	1	1	0	2	2	2	0	0	0	2	2	2	0	0	2	0	0	2	2	2	2	1	1	1	1	1	1	1	1	0	1	1	0	0	0	0	0	0	0	0
92	1	0	0	0	0	0	1	1	2	2	0	0	0	0	0	0	0	0	1	1	1	0	0	2	0	0	2	2	0	1	1	2	2	2	0	2	1	1	0	1	1	0	0	0	0	1	0	0	0
93	1	0	0	0	0	0	1	0	1	1	1	0	0	0	0	0	1	0	2	2	2	0	0	2	1	1	0	2	2	1	2	1	2	1	1	1	1	0	1	1	0	0	0	0	0	0	0	0	0
94	0	0	0	0	0	0	1	0	0	0	0	0	1	1	1	0	1	1	2	2	2	0	0	2	0	0	2	2	1	2	2	0	0	2	0	2	1	0	2	0	0	0	0	1	0	1	0	0	0
95	1	0	0	0	0	0	2	0	2	2	0	0	0	0	0	0	0	0	1	1	1	0	1	1	0	0	2	2	1	2	1	2	2	2	0	2	1	1	0	1	1	0	0	0	0	0	0	0	0
96	1	0	0	0	0	0	1	1	1	1	1	1	2	2	2	0	2	1	2	2	2	0	0	2	0	0	1	2	0	2	0	2	2	0	2	0	2	0	1	1	1	0	1	0	1	1	0	0	1
97	0	0	0	0	1	1	1	0	1	1	1	0	0	0	0	0	1	1	2	2	2	0	2	0	0	0	1	1	1	2	0	1	1	0	1	1	2	0	0	2	2	0	1	0	1	1	0	0	0
98	1	0	0	0	0	0	2	0	2	1	1	0	0	0	0	0	0	0	2	2	2	0	0	2	0	0	1	1	1	1	1	2	2	0	1	1	2	0	0	2	2	0	0	0	0	0	0	0	1
99	1	0	0	0	0	0	2	0	2	1	0	0	0	0	0	0	2	1	2	2	2	1	0	2	1	1	1	2	0	2	0	0	0	1	1	1	1	0	1	1	1	2	2	0	0	1	0	0	1
100	1	0	0	0	1	1	2	0	2	1	1	1	2	1	1	0	1	0	2	2	2	0	0	2	0	0	1	1	1	2	0	2	2	1	2	0	1	0	0	1	1	0	1	0	1	0	0	0	0
101	1	0	0	0	0	0	1	1	1	1	1	0	2	1	1	0	1	0	1	0	1	0	0	2	0	0	2	2	1	2	2	1	1	1	0	2	1	1	0	0	0	0	1	0	1	0	0	0	0
102	1	0	0	0	0	0	2	0	1	1	0	2	2	1	2	0	1	1	1	1	1	0	1	1	1	1	1	1	2	2	1	0	0	2	0	2	0	1	0	0	0	0	0	0	0	1	0	1	2
103	0	0	0	0	0	0	1	0	1	1	1	0	1	1	1	0	1	0	0	0	2	0	0	2	1	1	2	2	0	2	0	1	1	1	1	1	0	1	1	0	0	0	0	1	0	1	0	0	0
104	1	0	0	0	0	0	2	0	2	2	0	0	1	1	1	0	0	0	1	1	1	0	0	2	0	0	1	1	1	2	0	1	1	0	2	0	1	0	1	0	0	0	1	0	1	1	0	1	1
105	0	0	0	0	0	0	2	1	2	2	0	0	2	1	1	0	1	2	2	2	2	0	0	2	0	0	1	1	1	2	1	1	1	1	1	1	1	0	0	0	0	0	0	0	1	1	0	0	0
106	0	0	0	0	0	0	1	0	0	0	1	1	2	1	1	1	1	0	1	1	1	0	0	2	0	0	1	1	1	2	0	0	2	1	0	2	0	1	1	1	0	0	1	0	0	0	0	0	1
107	0	0	0	0	1	1	2	0	1	1	0	0	0	0	0	0	2	1	2	2	2	0	1	1	0	0	2	2	0	2	0	0	1	1	0	2	1	0	1	1	1	0	1	0	1	0	0	0	1
108	1	0	1	0	0	0	2	0	1	1	0	0	0	0	0	0	2	0	2	2	2	0	0	2	0	0	2	2	1	2	1	1	1	2	0	2	1	0	1	1	1	0	0	1	0	0	0	0	0
109	0	0	1	0	1	1	1	0	0	0	0	0	1	1	1	0	1	1	0	0	1	0	0	2	0	0	1	1	1	2	1	0	0	1	0	2	1	0	0	1	1	0	0	0	0	0	1	0	1
110	0	0	0	0	0	0	2	0	1	0	0	1	1	1	1	0	0	0	2	2	2	0	0	2	0	0	1	2	1	1	1	1	2	1	0	2	0	1	0	0	0	0	1	0	0	0	0	0	0
111	1	0	1	0	0	0	1	0	1	0	1	0	1	1	1	0	1	1	1	0	1	0	1	1	1	1	1	1	1	2	0	0	2	0	1	2	0	1	0	0	0	0	0	0	0	1	0	0	1
112	0	0	0	0	0	0	0	0	0	0	2	0	0	0	0	0	1	1	1	2	2	0	0	2	0	0	1	1	1	2	0	1	1	2	0	2	1	0	0	1	1	0	0	0	1	1	0	0	1
113	1	0	0	0	0	0	1	0	1	1	0	2	2	1	1	0	2	1	1	1	2	1	1	1	0	0	2	2	0	2	0	1	2	2	0	2	0	1	1	0	0	1	1	0	1	1	0	0	0
114	1	0	0	0	0	0	2	0	1	1	0	0	0	0	0	0	2	1	0	0	1	0	1	1	0	0	2	2	0	2	2	1	2	1	1	1	1	0	1	1	1	0	1	0	1	2	0	0	1
115	0	0	0	0	0	0	2	0	2	1	1	0	1	1	1	0	0	0	1	1	0	0	0	2	0	0	1	2	1	2	1	0	0	2	0	2	2	0	1	1	1	1	1	0	1	1	0	0	0
116	1	0	0	0	0	0	2	1	2	2	0	0	0	0	0	0	2	0	2	2	2	0	0	2	0	0	1	2	0	2	0	1	1	2	1	2	1	0	1	0	0	0	0	0	0	1	0	1	2
117	1	0	0	0	1	1	2	0	1	1	0	0	1	1	1	0	1	1	0	0	0	0	0	2	0	0	1	2	1	2	1	1	1	0	2	0	1	0	2	0	0	1	1	0	0	1	0	1	0
118	0	0	1	1	0	1	1	0	2	1	0	0	1	0	1	0	1	0	1	1	2	0	0	2	1	1	1	0	2	2	0	1	1	2	0	2	0	0	1	1	1	0	0	0	0	1	0	0	1
119	1	0	0	0	1	1	1	0	1	1	0	1	2	1	1	0	0	0	2	1	2	0	0	2	0	0	2	2	0	2	0	1	1	2	0	2	2	0	0	1	1	0	1	0	1	1	0	0	0
120	1	0	0	0	0	0	1	0	2	1	0	0	1	1	1	0	1	0	1	1	1	0	1	1	0	0	1	2	2	2	2	0	1	2	0	2	2	0	0	1	1	0	0	0	1	1	0	0	0
121	1	0	1	0	0	0	2	0	2	1	0	0	1	1	1	0	1	0	1	1	2	0	0	2	0	0	1	1	1	1	1	2	1	2	0	2	1	0	2	1	0	0	1	0	0	0	0	0	1
122	0	0	0	0	0	0	2	0	1	0	0	0	0	0	0	0	2	0	2	2	2	0	1	1	1	1	0	2	2	1	2	2	2	1	1	1	2	0	1	1	1	0	0	0	0	0	0	0	2
123	0	0	0	0	0	0	0	0	0	0	2	0	1	1	1	0	2	0	2	2	2	0	0	2	0	0	2	2	0	2	1	2	2	0	1	1	1	0	0	1	1	0	0	0	1	0	0	1	0
124	1	1	1	0	0	0	2	1	2	1	0	1	1	0	0	1	0	0	0	0	0	0	0	2	0	0	1	1	2	2	1	0	0	2	0	2	1	1	0	0	0	2	2	0	0	0	0	0	2
125	1	0	1	1	0	1	2	0	0	0	0	0	1	1	1	0	1	0	2	2	2	0	0	2	0	0	2	2	0	2	1	2	2	2	0	2	1	0	1	1	1	0	0	0	1	1	0	0	1
126	1	0	0	0	0	0	1	0	0	0	1	1	1	1	1	0	1	0	2	2	2	0	1	1	1	1	1	0	2	2	0	2	2	1	1	2	1	0	1	1	1	0	0	0	0	0	0	0	1
127	1	1	1	0	0	0	1	1	2	2	1	0	1	1	1	0	1	1	0	1	1	0	1	1	1	1	0	1	2	2	1	0	1	2	0	2	1	0	0	2	2	0	0	0	0	0	0	0	1
128	1	1	0	0	1	1	2	0	2	2	0	1	1	1	1	0	2	2	1	1	2	0	0	2	0	0	1	1	1	1	1	1	2	1	0	2	1	1	0	1	1	0	0	1	0	0	0	0	2
129	0	0	0	0	0	0	2	1	1	1	0	0	0	0	0	0	0	1	1	1	1	0	0	2	0	0	2	2	1	1	2	2	2	0	1	1	2	0	1	1	1	0	0	1	0	1	0	1	1
130	1	0	0	0	0	0	2	0	2	2	0	1	2	1	1	0	1	1	1	1	2	0	0	2	0	0	2	2	0	2	1	1	1	2	0	2	1	0	1	1	1	0	0	1	0	1	0	1	1
131	1	0	0	0	0	0	2	0	1	1	1	0	1	0	0	0	1	1	1	1	1	0	1	1	1	1	1	1	1	2	0	1	2	2	1	2	1	0	1	1	1	1	1	0	1	1	0	0	2
132	1	0	1	0	0	0	1	0	2	2	0	0	1	1	1	0	2	1	2	2	2	0	0	2	0	0	2	2	0	2	2	0	0	1	2	1	2	0	1	1	1	0	0	0	0	1	0	0	1
133	0	0	0	0	0	0	1	1	2	2	1	0	0	0	0	0	1	1	2	2	2	0	0	2	1	1	1	1	1	2	0	1	1	1	0	2	2	0	1	1	1	0	0	0	0	1	0	0	0
134	1	0	0	0	1	1	2	0	1	0	1	0	0	0	0	0	1	0	1	1	1	0	1	1	0	0	2	2	1	2	2	1	1	0	1	1	1	0	1	1	1	0	0	0	0	0	0	0	0
135	1	0	0	0	0	0	2	0	2	1	0	0	1	1	1	0	0	0	0	0	1	0	0	2	0	0	0	1	0	0	2	2	2	1	2	0	1	0	2	0	0	1	1	0	1	1	0	0	1
136	1	0	0	0	0	0	2	0	2	0	0	2	2	1	2	0	0	0	2	2	2	0	0	2	1	1	2	2	1	2	0	1	1	2	2	0	1	0	1	1	1	0	0	0	0	1	0	0	1
137	1	0	0	0	0	0	2	0	2	2	0	0	1	1	1	0	0	0	0	0	2	1	0	2	0	0	2	2	1	1	0	0	1	2	0	2	2	0	1	2	1	0	0	0	0	0	0	2	2
138	1	0	0	0	0	0	2	1	2	2	0	1	1	1	1	0	1	1	0	1	1	0	1	1	0	0	2	2	1	2	1	1	1	1	1	1	1	0	1	1	1	0	0	0	0	0	0	0	1
139	1	0	1	0	0	0	0	0	0	0	2	0	0	0	0	0	1	0	2	1	2	0	0	2	0	0	0	1	1	2	0	2	2	2	0	2	1	0	0	2	2	0	1	0	1	1	0	0	0
140	1	0	2	0	0	0	2	0	2	1	1	2	2	2	2	0	2	2	1	1	1	0	1	1	1	1	2	2	0	2	1	0	2	0	2	1	0	0	2	1	0	0	1	0	0	2	0	0	1
141	1	0	0	0	0	0	2	0	2	0	1	0	0	0	0	0	1	1	1	1	1	0	0	2	0	0	2	2	1	2	2	2	2	0	1	1	1	0	1	1	1	0	1	1	1	2	0	0	0
142	1	0	1	0	0	0	1	0	0	0	0	0	0	0	0	0	1	0	1	1	2	0	0	2	0	0	1	2	2	1	2	0	1	1	1	1	1	0	0	1	1	1	1	0	0	0	0	0	1
143	1	0	0	0	0	0	2	0	2	1	1	1	1	2	2	0	1	0	1	1	1	0	0	2	0	0	2	2	0	2	0	2	2	0	1	1	2	0	0	2	2	0	1	0	1	1	0	0	1
144	1	0	0	0	0	0	2	0	2	2	0	0	1	1	1	0	2	2	2	2	2	0	0	2	1	1	2	2	0	2	1	2	2	0	1	1	2	0	0	1	1	0	1	0	1	1	0	0	0
145	1	0	0	0	0	0	2	0	2	1	0	0	0	0	0	0	2	0	2	2	2	0	0	2	0	0	1	1	1	2	0	2	2	0	1	1	2	0	1	1	1	0	0	0	0	0	0	1	2
146	1	0	0	0	0	0	2	0	2	0	1	2	2	1	1	0	1	1	0	0	1	2	0	2	0	0	1	2	0	2	1	1	2	2	0	2	0	1	1	0	0	0	0	0	0	0	0	0	1
147	1	0	0	0	0	0	2	0	1	1	0	0	0	0	0	0	2	0	1	2	2	1	0	2	0	0	1	2	0	1	0	1	2	2	0	2	1	0	2	0	0	0	0	0	0	0	0	1	1
148	1	0	0	0	2	2	1	0	0	0	1	0	0	0	0	0	0	0	2	2	2	0	0	2	0	0	1	2	1	1	1	1	1	2	0	2	2	0	0	2	2	0	0	0	1	1	0	0	1
149	1	0	1	1	0	1	1	0	2	2	0	0	0	0	0	0	1	1	0	0	1	0	1	1	0	0	1	1	1	2	0	0	0	2	0	2	2	0	2	0	0	0	1	0	1	1	0	0	2
150	1	0	0	0	0	0	0	0	1	1	1	0	1	1	1	0	1	0	1	1	1	0	0	2	0	0	1	1	2	2	1	1	0	0	1	1	1	0	1	2	1	1	1	0	1	0	0	0	0
151	1	0	1	1	1	2	1	0	1	0	1	0	1	1	1	0	0	0	1	1	1	0	0	2	0	0	1	1	1	2	0	1	1	1	1	1	0	0	1	0	0	1	1	0	1	1	0	0	1
152	1	0	0	0	0	0	0	0	1	1	0	1	1	0	1	0	1	1	0	0	2	0	0	2	0	0	2	2	0	2	1	1	1	1	0	1	1	0	1	1	0	0	0	0	0	1	0	0	0
153	1	0	0	0	2	2	2	0	2	1	1	1	1	0	0	0	0	0	1	1	2	1	0	2	0	0	1	2	1	1	1	1	2	1	1	1	1	0	1	2	2	0	0	1	0	0	0	0	1
154	1	0	0	0	0	0	1	0	1	1	1	0	1	1	1	0	0	0	2	2	2	0	0	2	1	1	0	1	1	0	1	1	2	1	1	1	1	0	0	0	0	1	1	0	1	0	0	1	2
155	0	0	0	0	1	1	2	1	2	1	0	0	0	0	0	0	1	1	0	0	1	0	2	0	0	1	2	2	0	2	0	1	2	0	1	1	1	0	1	1	1	0	1	0	1	0	0	0	0
156	1	0	0	0	0	0	2	1	1	1	0	1	1	1	1	0	0	1	2	2	2	0	1	1	0	0	2	2	1	2	0	1	1	0	2	0	1	0	1	2	0	1	1	0	1	0	1	0	0
157	0	0	0	0	0	0	1	0	0	0	1	1	1	0	0	1	2	2	2	1	2	0	0	2	0	0	2	2	2	2	0	1	1	2	0	2	1	1	0	1	1	0	0	0	0	0	0	0	2
158	1	0	0	0	0	0	2	1	1	1	0	1	2	2	2	0	2	2	1	1	1	0	0	2	0	0	0	1	2	1	1	0	1	2	0	2	1	0	2	0	0	0	0	0	0	1	0	0	1
159	1	0	0	0	1	1	2	1	2	2	0	1	1	0	0	1	2	2	0	0	2	0	1	1	1	1	1	1	1	2	0	1	1	2	0	2	1	0	0	2	2	0	1	0	0	0	0	0	0
160	0	0	1	0	0	0	2	1	2	1	0	0	1	1	1	0	1	1	1	2	2	0	0	2	0	0	1	2	0	2	1	1	1	0	1	1	1	0	1	1	1	0	0	0	0	0	0	0	0
161	1	0	0	0	0	0	1	0	1	1	1	1	1	0	0	1	0	0	1	1	1	0	0	2	0	0	1	2	1	2	0	1	1	1	1	1	1	0	0	2	2	0	0	0	0	0	0	0	1
162	0	0	1	0	0	0	1	0	2	1	0	1	1	0	0	0	2	1	2	2	2	0	1	1	0	0	2	2	0	2	1	1	2	1	1	1	2	0	1	1	1	0	1	0	0	2	0	0	1
163	0	0	0	0	1	1	1	0	2	2	0	0	1	1	1	0	1	0	1	1	1	0	0	2	0	0	1	1	0	1	1	0	0	2	0	2	1	0	0	2	2	0	1	0	1	0	0	0	0
164	0	0	0	0	1	1	2	0	2	0	1	0	1	0	0	0	1	1	2	2	2	0	0	2	1	1	2	2	0	2	1	1	2	1	1	1	0	0	0	1	1	0	2	0	0	1	0	1	1
165	0	0	0	0	0	0	0	0	1	1	0	0	0	0	0	0	1	0	2	1	2	0	0	2	0	0	1	1	2	2	1	1	1	0	2	0	2	0	1	1	1	0	0	0	0	1	0	0	1
166	0	0	1	1	1	2	1	0	1	0	1	1	1	0	1	0	2	1	2	2	2	1	0	2	0	0	1	0	1	2	1	0	0	1	0	2	2	0	1	1	1	0	0	0	1	1	0	0	2
167	0	0	1	0	0	0	2	0	1	0	1	1	1	0	0	1	2	0	2	2	2	0	0	2	1	1	2	2	1	2	1	2	2	1	1	1	2	0	0	1	1	0	0	1	0	1	0	1	0
168	0	0	0	0	0	0	2	0	2	1	0	0	1	1	1	0	1	1	2	2	2	0	0	2	0	0	1	2	1	2	1	0	0	1	1	1	0	1	0	0	0	0	1	0	1	0	0	0	0
169	0	0	0	0	1	1	2	1	2	2	0	1	1	0	1	0	1	0	1	1	2	0	0	2	1	1	2	2	2	2	0	2	2	1	1	1	2	0	1	0	0	0	0	0	1	1	0	0	0
170	1	0	0	0	0	0	1	0	1	0	2	0	1	0	0	0	0	0	2	1	2	0	0	2	0	0	2	2	0	2	2	2	2	1	1	1	1	1	0	1	1	0	1	0	0	0	0	0	1
171	1	0	0	0	1	1	2	0	1	0	0	0	0	0	0	0	2	1	1	2	2	0	0	2	0	0	2	2	1	2	1	0	0	2	0	2	2	0	0	1	1	1	1	1	1	0	0	1	1
172	1	0	0	0	0	0	1	1	2	2	1	1	1	0	0	1	1	0	1	1	1	1	0	2	0	0	2	2	1	2	1	1	2	1	0	2	1	0	0	1	1	0	0	1	0	1	0	0	1
173	1	0	0	0	0	0	1	1	2	2	0	1	1	0	0	1	2	2	1	1	2	1	0	2	0	0	0	2	1	1	1	1	2	2	1	2	2	0	1	1	1	0	0	1	0	1	0	0	0
174	1	0	0	0	0	0	2	0	1	1	1	1	1	0	1	0	1	0	0	0	2	0	0	2	1	1	1	1	1	2	1	2	2	2	0	2	2	0	0	1	1	0	0	2	0	0	0	0	0
175	1	0	0	0	0	0	1	1	1	1	0	1	2	1	2	0	0	0	1	2	2	0	0	2	0	0	1	2	0	1	2	0	1	2	1	2	1	0	1	1	1	1	1	0	1	1	0	0	1
176	0	0	0	0	1	1	2	1	2	2	0	1	2	2	2	0	0	0	1	2	2	0	0	2	0	0	1	2	0	2	0	1	1	2	0	2	1	0	0	1	1	1	1	0	1	1	0	0	0
177	1	0	0	0	1	1	1	0	1	0	1	0	1	1	1	0	2	2	1	1	2	1	0	2	0	0	2	2	1	2	1	1	1	0	2	0	1	0	0	1	1	0	0	0	0	0	0	0	0
178	0	0	0	0	0	0	2	0	2	0	1	1	2	1	1	1	2	1	2	2	2	0	0	2	0	0	2	2	0	1	0	1	1	1	1	1	1	1	1	0	0	0	2	0	1	1	0	0	0
179	0	0	0	0	0	0	2	0	2	2	0	1	1	0	0	1	1	1	1	1	2	0	0	2	1	1	2	1	1	2	1	2	1	2	0	2	0	0	1	0	0	1	1	0	1	0	0	0	0
180	1	0	0	0	0	0	0	0	1	1	1	2	2	1	1	1	1	0	1	1	2	0	0	2	0	0	0	1	1	2	0	1	1	2	2	1	1	0	1	1	1	0	0	0	0	0	0	0	1
181	1	0	0	0	0	0	1	0	0	0	1	0	0	0	0	0	0	0	1	1	0	0	0	2	0	0	2	2	1	2	1	1	1	1	1	1	1	1	0	1	1	2	2	0	0	0	0	0	1
182	0	0	0	0	0	0	1	0	2	2	0	0	1	1	1	0	2	2	1	1	1	0	0	2	0	0	1	1	0	1	1	1	1	1	1	1	1	0	1	2	1	1	1	0	1	1	0	0	0
183	1	0	0	0	0	0	2	0	2	0	1	0	1	1	1	0	0	0	0	1	1	0	1	1	1	1	2	2	0	1	1	2	2	0	1	0	2	0	1	1	1	0	0	0	0	0	0	0	0
184	0	1	0	0	0	0	1	0	0	0	0	1	1	0	0	0	1	1	1	2	2	0	1	1	1	2	1	1	1	2	1	1	1	1	0	2	2	0	2	0	0	0	0	0	0	0	0	0	1
185	1	0	0	0	0	0	2	0	2	1	0	0	0	0	0	0	1	1	1	1	1	0	0	2	0	0	2	2	1	2	0	1	2	2	0	2	2	0	0	2	2	0	0	0	0	0	0	0	1
186	1	0	1	0	0	0	1	0	0	0	1	1	1	0	0	1	1	0	1	1	1	0	0	2	0	0	1	1	2	2	1	1	1	0	1	1	1	0	0	1	1	0	1	0	1	0	0	0	1
187	1	0	0	0	0	0	2	0	2	1	1	0	1	1	1	0	1	1	1	1	1	0	0	2	0	0	1	1	1	2	0	1	1	0	1	1	1	0	1	1	1	1	1	0	0	2	0	1	2
188	1	0	0	0	1	1	2	0	1	0	0	0	1	1	1	0	1	1	1	2	2	0	0	2	0	0	2	2	1	2	2	1	1	2	0	2	0	0	1	1	1	0	0	0	1	1	0	0	0
189	1	0	1	0	0	0	1	1	1	1	1	1	1	0	0	1	0	0	2	2	2	0	0	2	0	0	1	1	1	2	0	0	0	2	0	2	2	0	0	1	1	0	0	0	0	0	0	1	2
190	1	0	0	0	2	2	2	1	1	1	0	0	1	1	1	0	0	1	1	1	1	0	0	2	1	1	1	1	1	2	1	1	1	0	2	0	2	0	0	2	2	0	0	0	0	1	0	0	1
191	1	0	0	0	0	0	1	0	1	1	0	0	1	1	1	0	0	0	1	1	1	0	0	2	0	0	2	2	0	2	1	2	2	0	1	1	1	1	1	0	0	0	0	0	0	0	0	0	0
192	1	0	0	0	0	0	2	0	0	0	0	0	0	0	0	0	2	1	1	2	2	0	0	2	2	2	0	1	1	2	0	1	1	0	2	0	0	1	1	0	0	0	1	0	1	0	0	0	1
193	0	0	0	0	0	0	1	0	1	0	1	0	0	0	0	0	2	0	2	2	2	0	1	1	0	0	1	1	2	2	1	0	0	1	1	1	2	0	1	1	1	0	0	0	0	1	0	0	0
194	1	0	0	0	0	0	2	0	2	1	0	0	0	0	0	0	2	1	1	1	1	0	0	2	0	0	1	2	0	1	1	0	0	2	0	2	0	0	2	0	0	0	0	0	0	0	0	0	0
195	1	0	0	0	2	2	2	0	2	2	0	0	1	1	1	0	0	0	0	0	0	0	1	1	2	2	0	2	2	1	2	1	1	1	0	2	0	0	1	1	1	0	1	0	1	2	0	0	0
196	1	0	0	0	0	0	2	0	2	0	0	0	0	0	0	0	0	0	1	1	0	0	0	2	0	0	1	2	1	2	0	2	2	0	1	1	2	0	2	0	0	0	0	0	0	0	0	1	1
197	0	0	0	0	0	0	1	0	1	1	1	0	1	0	0	0	1	1	0	0	0	0	1	1	0	0	2	2	1	2	2	0	1	1	1	1	2	0	0	1	1	1	1	0	0	0	0	0	1
198	1	0	0	0	0	0	1	0	0	0	1	0	2	1	1	0	1	1	1	1	1	1	0	2	0	0	1	0	2	2	0	1	1	1	1	1	2	0	0	1	1	0	0	0	0	0	0	1	1
199	1	0	0	0	0	0	2	0	2	0	1	0	1	0	0	0	0	0	1	1	1	2	0	2	0	0	2	2	1	2	1	2	2	1	1	1	2	0	1	1	1	0	0	0	0	0	0	1	1
200	1	0	0	0	0	0	2	0	0	0	0	0	1	1	1	0	2	1	1	1	2	0	1	1	1	1	2	2	0	1	0	1	2	2	0	2	2	0	0	2	2	0	0	0	0	0	0	0	1
201	1	0	0	0	1	1	2	0	1	0	0	0	1	1	1	0	0	0	1	2	2	0	0	2	0	0	1	1	2	2	0	1	1	2	1	1	1	0	1	2	1	1	2	0	1	1	0	0	1
202	1	0	0	0	0	0	1	1	1	1	1	0	1	1	1	0	1	1	0	1	1	0	0	2	0	0	1	2	1	1	2	0	1	1	1	1	2	0	1	1	1	0	1	0	1	0	0	0	0
203	0	1	0	0	1	1	2	0	2	1	0	0	1	1	1	0	1	0	1	0	1	0	0	2	0	0	2	2	0	1	0	0	0	2	0	2	2	0	0	2	2	0	0	0	1	1	0	0	0
204	1	0	0	0	0	0	2	0	2	2	0	0	1	0	0	0	2	2	1	1	1	0	0	2	0	0	2	2	1	2	0	1	1	1	0	2	2	0	1	0	0	0	1	0	1	2	0	1	1
205	0	0	1	0	0	0	2	0	2	2	0	0	0	0	0	0	1	1	1	2	2	0	1	1	0	0	2	2	0	2	0	0	0	2	0	2	0	0	1	0	0	1	2	0	1	1	0	0	1
206	1	0	0	0	0	0	1	1	1	1	0	1	1	0	0	1	1	1	2	0	2	1	0	2	0	0	1	2	1	2	0	1	1	0	2	0	1	1	1	0	0	1	1	0	1	1	0	1	1
207	0	0	0	0	0	0	2	0	0	0	1	0	1	1	1	0	2	0	1	1	2	0	0	2	0	0	2	2	0	1	0	2	2	1	0	2	1	1	0	1	1	0	1	0	1	0	0	0	2
208	1	0	0	0	0	0	1	0	1	0	1	1	1	0	0	1	0	1	1	1	1	0	0	2	0	0	2	2	0	1	0	2	2	0	2	0	1	0	0	0	0	0	0	0	0	0	0	0	1
209	1	1	1	0	0	0	2	0	1	0	1	1	1	0	0	1	0	0	1	1	2	0	2	0	0	0	2	2	1	2	0	1	1	2	0	2	2	0	1	1	1	0	1	0	0	1	0	0	1
210	1	0	0	0	1	1	1	0	0	0	0	0	1	1	1	0	2	1	2	2	2	0	1	1	0	0	1	1	0	1	1	1	1	1	1	1	0	1	1	1	0	0	0	0	1	1	0	1	0
211	1	1	0	0	0	0	2	1	2	1	0	1	2	1	1	0	2	2	2	2	2	0	0	2	0	0	2	2	0	2	0	0	0	2	0	2	2	0	1	1	1	0	1	0	1	0	0	0	1
212	1	0	0	0	0	0	0	0	1	1	1	0	0	0	0	0	1	1	0	1	1	0	0	2	0	0	1	1	1	2	0	2	2	2	0	2	1	0	1	1	1	0	0	0	0	2	0	0	0
213	1	0	0	0	0	0	1	0	0	0	1	1	1	1	1	0	0	0	1	1	2	0	1	1	0	0	1	1	1	1	1	0	0	2	0	2	1	0	0	2	2	2	2	0	0	2	0	1	2
214	0	0	0	0	0	0	2	0	2	2	0	0	0	0	0	0	2	0	0	1	2	0	0	2	1	1	1	2	1	1	2	0	2	2	0	2	1	0	0	1	1	0	0	0	0	1	0	0	0
215	1	0	0	0	1	1	2	0	2	2	0	0	1	0	0	0	2	1	1	2	2	0	0	2	0	0	1	1	0	1	0	2	2	0	1	1	1	0	0	1	1	0	0	1	0	0	0	0	1
216	1	1	0	0	0	0	1	0	1	1	1	0	0	0	0	0	2	2	1	1	2	1	0	2	0	0	2	2	0	2	1	1	2	0	0	2	1	0	2	0	0	0	0	0	0	0	0	0	1
217	1	0	1	0	0	0	1	1	1	1	1	1	2	2	2	0	1	1	1	1	1	1	0	2	0	0	2	2	0	2	1	0	0	2	0	2	1	0	0	1	1	0	1	0	0	0	0	0	0
218	1	0	0	0	0	0	2	1	2	1	0	1	1	0	0	1	1	0	2	1	2	0	0	2	0	0	2	2	1	2	1	2	2	1	0	2	1	0	2	0	0	2	2	0	1	0	0	0	1
219	1	0	0	0	2	2	2	0	1	0	0	1	1	0	0	0	1	0	2	2	2	0	1	1	1	1	2	2	0	2	2	2	2	1	1	1	2	0	0	2	2	0	0	0	0	0	1	0	1
220	1	0	0	0	1	1	2	0	2	2	0	0	1	1	1	0	1	0	1	1	2	0	0	2	0	0	2	2	0	1	0	2	2	2	0	2	0	0	1	0	0	0	1	0	1	0	0	0	1
221	1	0	0	0	0	0	2	0	2	2	0	0	1	1	1	0	1	1	1	1	2	0	0	2	0	0	2	2	0	2	0	1	1	1	0	2	1	0	1	1	1	1	1	0	0	2	0	0	2
222	1	0	2	0	0	0	2	0	2	1	1	0	0	0	0	0	1	1	1	1	1	0	0	2	0	0	1	2	1	2	0	0	1	2	0	2	2	0	0	2	2	0	1	0	1	2	0	0	1
223	1	0	0	0	0	0	2	0	2	2	0	1	1	0	0	1	0	0	1	1	0	1	0	2	0	0	1	1	2	2	1	1	1	0	1	1	1	0	2	0	0	0	0	0	0	0	0	0	1
224	1	0	0	0	1	1	2	0	2	1	1	0	0	0	0	0	1	1	2	2	1	0	0	2	1	1	2	2	1	2	0	1	1	2	0	2	1	0	0	2	2	0	2	0	1	1	0	0	0
225	1	0	1	0	0	0	2	0	2	1	0	0	0	0	0	0	1	1	0	0	0	0	0	2	0	0	1	2	1	1	1	1	2	1	1	1	0	1	1	1	0	0	0	0	1	1	0	0	1
226	0	0	0	0	0	0	2	0	2	2	0	1	1	1	1	0	0	0	1	1	2	0	1	1	1	1	2	2	0	2	1	0	0	1	0	2	2	0	0	1	1	0	0	0	1	1	0	1	1
227	1	0	0	0	1	1	2	0	1	0	0	0	0	0	0	0	0	0	1	1	0	0	0	2	1	1	1	1	2	2	0	2	2	1	2	0	2	0	2	0	0	0	1	0	1	0	1	0	1
228	0	1	0	0	1	1	1	0	2	1	0	0	0	0	0	0	1	1	0	0	2	0	0	2	0	0	1	2	1	2	2	1	1	1	2	1	1	0	0	1	1	0	0	1	1	1	0	2	2
229	1	0	1	1	0	1	2	0	2	2	0	0	1	1	1	0	0	0	2	1	2	0	0	2	0	0	1	1	0	1	1	0	0	2	0	2	2	0	0	1	1	0	0	0	0	0	0	0	1
230	1	0	1	0	0	0	2	0	2	0	1	1	1	0	0	1	2	2	0	0	2	0	1	1	1	1	2	2	2	2	0	0	1	1	1	1	1	0	1	2	1	0	0	1	0	0	0	0	1
231	1	0	0	0	0	0	2	0	2	2	0	0	1	0	0	0	1	1	1	0	1	0	1	1	1	1	2	2	0	1	2	1	2	2	0	2	1	0	2	0	0	0	0	0	1	1	0	0	0
232	1	0	0	0	0	0	0	0	0	0	2	1	2	1	1	1	2	1	1	1	2	1	1	1	0	1	2	2	1	2	1	0	0	1	0	2	1	0	1	1	1	0	0	0	0	0	0	0	0
233	1	0	0	0	0	0	2	0	2	2	0	0	1	0	0	0	1	0	2	1	2	2	0	2	0	0	0	2	1	1	1	1	1	2	0	2	1	0	2	0	0	0	0	0	0	1	0	0	0
234	1	0	0	0	0	0	2	1	1	1	0	0	0	0	0	0	0	0	1	1	1	0	0	2	0	0	1	1	1	2	0	1	1	2	1	2	1	1	0	1	1	0	0	1	0	0	0	1	2
235	1	0	0	0	0	0	2	0	2	1	1	0	1	1	1	0	2	2	2	2	2	0	0	2	0	0	1	2	0	1	1	1	2	2	1	2	1	0	0	1	1	1	1	0	0	0	0	0	0
236	0	0	0	0	0	0	1	1	1	1	1	0	0	0	0	0	1	1	0	0	0	0	1	1	0	0	1	2	0	2	1	1	1	2	0	2	1	0	0	1	1	1	1	0	1	0	0	0	1
237	1	1	0	0	1	1	1	0	1	1	0	0	0	0	0	0	1	0	1	1	2	0	0	2	0	0	1	2	1	1	1	1	1	2	0	2	2	0	1	1	1	0	0	0	0	0	0	0	1
238	1	1	1	0	0	0	1	1	2	2	1	0	0	0	0	0	1	1	1	1	1	0	0	2	0	0	2	2	0	2	0	0	1	1	1	1	1	0	1	1	1	2	2	0	0	0	0	2	2
239	1	0	1	0	0	0	2	0	2	1	0	0	0	1	1	0	1	1	1	0	2	0	0	2	0	0	2	2	0	2	0	1	1	0	1	1	2	0	0	2	2	1	2	0	1	1	0	0	1
240	0	0	1	0	0	0	2	0	2	1	0	1	1	0	0	1	0	0	1	1	1	0	0	2	0	0	2	2	0	2	0	1	2	1	1	1	1	1	0	1	1	1	1	1	2	0	0	1	2
241	0	0	1	0	0	0	1	0	1	1	1	0	0	0	0	0	0	0	2	1	2	0	0	2	0	0	1	0	2	2	0	2	2	1	0	2	1	0	1	2	1	1	1	0	0	0	0	0	0
242	1	0	0	0	0	0	2	0	2	2	0	0	1	1	1	0	2	1	1	1	2	0	0	2	0	0	1	2	1	0	2	2	2	1	1	1	1	1	1	0	0	0	0	0	0	0	0	0	0
243	1	1	0	0	1	1	2	0	2	0	1	0	1	1	1	0	0	0	2	1	2	1	0	2	0	0	2	2	0	2	1	1	1	1	1	1	1	0	1	1	1	0	1	0	1	2	0	0	2
244	1	0	1	0	0	0	1	0	1	1	1	0	0	1	1	0	0	0	2	2	1	1	0	2	1	1	1	1	2	2	1	1	1	1	1	1	0	0	2	0	0	0	0	0	0	0	0	0	0
245	1	0	0	0	0	0	1	0	0	0	1	0	1	1	1	0	0	0	2	1	2	0	1	1	0	0	1	2	0	2	1	1	1	0	1	1	2	0	0	2	1	0	1	0	1	1	0	0	1
246	0	0	0	0	0	0	1	0	0	0	2	1	1	0	0	1	1	1	2	2	2	0	0	2	0	0	0	2	1	1	1	1	0	0	0	2	1	0	1	1	1	0	1	0	2	0	0	0	1
247	1	0	0	0	2	2	2	0	1	1	0	0	0	0	0	0	0	0	1	1	1	0	2	0	1	1	1	1	1	2	1	1	1	1	0	2	2	0	0	2	2	0	0	0	0	0	0	1	1
248	1	0	0	0	0	0	2	0	2	1	0	0	1	1	1	0	0	0	0	0	0	0	1	1	1	1	2	2	0	2	1	1	1	2	0	2	2	0	1	1	1	0	1	0	1	0	0	0	1
249	0	1	0	0	1	1	2	0	2	2	0	0	0	0	0	0	0	0	1	1	1	0	1	1	1	1	2	2	0	2	1	2	2	2	0	2	1	0	0	0	0	1	1	0	1	0	0	0	1
250	1	0	0	0	0	0	2	1	1	1	1	1	1	0	1	0	1	1	1	1	2	0	0	2	0	0	1	1	1	2	1	2	2	0	2	0	0	0	1	1	1	0	0	0	0	0	0	0	0
251	1	0	0	0	0	0	2	0	2	0	0	0	0	0	0	0	1	1	1	1	1	0	0	2	0	0	2	2	0	2	0	2	2	0	1	0	2	0	0	2	2	2	2	0	0	0	0	0	0
252	1	0	0	0	0	0	1	0	1	0	1	1	2	1	2	0	0	0	0	0	0	0	1	1	0	0	2	2	0	2	1	2	2	0	1	1	1	0	2	1	0	0	1	0	1	2	0	0	0
253	1	0	0	0	0	0	1	0	1	1	0	0	2	2	2	0	0	0	0	0	1	1	0	2	0	0	2	2	0	2	1	1	1	1	1	1	1	0	2	0	0	0	1	1	1	2	0	0	1
254	1	0	0	0	0	0	2	0	1	0	1	0	1	1	1	0	1	2	1	1	2	1	0	2	0	0	0	2	1	1	1	1	1	1	1	1	1	0	0	1	1	0	2	0	1	1	0	0	1
255	0	0	0	0	0	0	2	0	1	1	1	0	1	1	1	0	1	0	1	0	1	0	1	1	0	0	1	0	2	2	0	0	0	2	0	2	2	0	1	1	1	0	0	0	0	1	0	0	0
256	1	1	0	0	1	1	1	0	1	1	1	1	1	1	1	0	0	1	1	1	1	0	0	2	1	1	1	2	1	2	0	1	1	2	0	2	2	0	0	2	2	0	0	0	0	1	0	1	1
257	0	0	0	0	0	0	1	0	1	0	1	0	1	0	0	0	2	0	2	1	2	0	1	1	1	1	2	2	0	2	0	2	2	1	1	2	2	0	1	1	1	0	1	0	0	0	0	0	0
258	0	0	0	0	0	0	1	0	1	0	2	2	2	0	0	1	1	0	1	1	1	0	0	2	0	0	2	2	0	2	1	1	1	0	1	1	1	1	0	1	1	0	0	0	0	0	0	0	1
259	1	0	0	0	0	0	2	0	2	2	0	0	0	0	0	0	0	0	1	1	2	1	0	2	0	0	1	2	2	2	2	2	2	0	1	1	0	0	0	0	0	0	1	0	1	2	0	1	2
260	1	0	0	0	0	0	1	0	0	0	1	1	1	1	1	0	1	1	2	2	2	0	1	1	0	0	1	2	0	2	1	1	1	1	1	1	1	0	1	2	1	0	0	0	0	0	0	0	1
261	1	0	0	0	0	0	1	1	2	2	0	1	2	1	1	1	2	2	1	1	1	0	0	2	0	0	2	2	1	2	0	0	2	0	2	1	1	0	0	1	1	0	0	0	0	1	0	0	1
262	0	0	0	0	1	1	2	1	1	1	0	1	1	0	0	1	2	2	1	1	2	0	0	2	0	0	1	1	2	2	0	1	1	2	1	2	1	0	2	0	0	0	0	0	0	1	0	0	1
263	1	0	0	0	0	0	1	0	1	0	1	1	2	1	1	0	0	0	2	2	2	0	0	2	0	0	2	2	0	2	0	2	2	2	1	1	1	0	0	0	0	1	1	0	0	1	0	0	0
264	1	0	0	0	0	0	1	0	2	2	0	0	1	1	1	0	0	0	2	1	2	0	0	2	0	0	2	2	0	2	1	1	2	1	1	1	1	0	1	1	1	1	1	0	0	0	0	2	2
265	1	0	1	0	0	0	1	1	2	2	1	1	2	2	2	0	1	1	1	1	1	1	1	1	1	1	1	1	0	1	0	2	2	1	0	2	2	0	0	1	1	0	1	1	1	2	0	0	0
266	1	0	0	0	0	0	2	0	1	1	1	1	1	0	0	1	2	2	2	2	1	0	0	2	0	0	2	2	1	2	1	2	2	0	1	1	1	0	0	1	1	0	0	0	0	0	0	0	0
267	1	0	0	0	0	0	2	0	0	0	0	0	1	1	0	0	2	1	2	2	1	0	1	1	2	2	2	2	1	2	2	0	0	1	0	2	0	0	2	0	0	1	1	0	0	0	0	0	0
268	1	0	1	0	0	0	2	1	2	1	0	1	1	0	0	1	1	1	1	1	2	0	1	1	1	1	2	2	1	2	0	1	1	1	1	1	1	0	1	1	1	0	0	0	0	1	0	0	1
269	0	0	0	0	0	0	1	1	1	1	1	0	0	0	0	0	2	0	2	2	2	0	0	2	0	0	1	1	2	2	0	0	0	2	0	2	0	0	2	0	0	0	1	0	0	2	0	0	2
270	1	0	0	0	0	0	2	0	2	1	1	0	0	0	0	1	1	1	1	1	1	0	1	1	0	0	0	0	1	2	1	1	1	1	0	2	1	0	1	1	1	0	1	0	0	1	0	0	1
271	1	0	1	0	1	1	2	1	2	2	0	0	0	0	0	0	1	1	1	2	2	0	0	2	0	0	1	2	1	1	1	1	2	1	1	1	1	0	0	1	1	0	1	0	0	0	0	0	1
272	1	0	0	0	0	0	1	0	1	1	1	0	1	1	1	0	1	1	1	1	1	0	1	1	0	0	2	2	0	2	0	0	0	2	0	2	0	0	2	0	0	0	0	0	0	0	0	0	0
273	1	0	1	0	0	0	2	0	2	2	0	0	0	0	0	0	1	0	1	1	1	0	1	1	1	2	2	2	0	2	1	1	1	1	0	2	1	0	1	2	1	0	0	0	0	1	0	0	1
274	0	0	0	0	0	0	1	1	1	1	1	0	2	1	1	0	0	1	2	2	2	0	0	2	0	0	2	2	1	2	1	1	1	1	1	1	1	0	1	1	1	0	1	0	1	0	0	0	1
275	1	0	0	0	0	0	1	0	2	2	0	1	2	1	1	0	1	1	0	0	1	0	1	1	0	0	2	2	0	2	1	2	2	2	0	2	1	0	0	2	2	0	1	0	0	0	1	0	1
276	1	0	0	0	0	0	1	0	1	1	1	1	2	1	1	0	0	0	1	1	1	0	1	1	1	1	1	2	0	1	0	1	1	1	1	1	2	0	0	1	1	0	1	0	0	0	0	0	0
277	1	1	1	0	0	0	1	0	1	1	1	1	1	0	1	0	2	1	2	1	2	0	0	2	0	0	1	1	1	2	1	1	1	1	0	2	1	0	1	1	1	1	1	1	1	0	0	0	0
278	1	0	0	0	0	0	1	0	1	1	1	1	2	1	2	0	1	1	0	0	2	0	1	1	1	2	1	1	2	2	0	0	0	1	2	0	2	0	1	1	1	0	0	0	0	1	0	0	0
279	0	1	0	0	0	0	1	0	0	0	1	1	1	1	1	0	2	1	0	0	1	0	0	2	0	0	2	2	1	2	0	2	2	2	0	2	2	0	0	2	2	0	0	0	1	0	0	0	1
280	0	0	0	0	0	0	2	0	2	1	1	0	1	1	1	0	1	1	1	1	1	1	0	2	0	0	0	1	0	0	2	2	2	2	0	2	1	0	1	2	1	0	0	0	0	1	0	0	1
281	1	0	0	0	0	0	2	0	1	0	0	1	2	2	2	0	2	0	1	1	2	0	0	2	0	0	1	1	0	1	1	2	2	1	1	1	2	0	1	1	1	1	1	0	0	0	0	0	1
282	1	1	0	0	1	1	2	0	1	1	0	1	1	0	0	1	2	1	2	2	1	0	0	2	0	0	2	2	0	1	2	0	1	1	1	1	1	0	1	0	0	0	0	0	0	1	0	0	0
283	1	0	0	0	0	0	2	0	1	1	1	0	1	1	1	0	2	0	2	2	2	0	0	2	0	0	2	2	0	2	1	1	1	1	0	2	2	0	1	1	1	0	0	1	0	0	0	1	1
284	1	0	1	0	0	0	2	0	2	1	0	0	1	1	1	0	2	0	1	2	2	1	0	2	0	0	2	2	0	1	0	1	2	1	0	2	1	0	0	1	1	0	0	0	0	0	0	0	1
285	1	0	0	0	1	1	2	0	2	2	0	0	1	1	1	0	2	2	1	1	1	0	1	1	0	0	2	2	0	2	1	2	2	0	2	0	2	0	0	1	1	1	1	0	1	1	0	0	0
286	1	0	0	0	1	1	1	0	2	2	0	0	1	1	1	0	1	0	1	1	1	0	0	2	0	0	2	1	1	2	1	0	1	0	1	2	2	0	0	1	1	0	1	0	1	0	0	1	2
287	1	0	0	0	0	0	1	0	1	1	1	0	0	0	0	0	1	0	1	1	1	0	0	2	0	0	2	2	0	2	0	2	2	0	2	0	1	0	0	1	1	0	0	0	0	1	0	0	0
288	1	0	0	0	0	0	1	0	2	2	0	1	2	1	1	1	0	0	1	1	1	0	0	2	0	0	1	1	1	2	0	1	2	2	0	2	1	0	1	2	1	0	1	0	1	0	0	0	1
289	1	0	0	0	0	0	1	0	1	1	1	1	1	1	1	0	1	1	1	0	1	0	0	2	0	0	2	2	1	2	2	1	1	1	1	1	1	0	0	1	1	1	2	0	1	1	0	0	0
290	0	0	0	0	0	0	1	1	2	2	1	0	1	1	1	0	0	0	0	0	1	0	2	0	0	0	0	1	2	2	1	0	0	1	1	1	1	0	2	0	0	0	0	0	0	0	0	0	0
291	0	0	0	0	0	0	2	0	1	1	0	0	1	1	1	0	1	1	1	1	1	0	2	0	0	0	1	1	1	2	0	2	2	2	1	1	1	0	0	1	1	0	1	0	0	0	0	0	0
292	1	0	0	0	0	0	2	0	2	2	0	0	0	0	0	0	0	0	2	2	1	0	0	2	0	0	2	2	0	2	0	1	1	2	0	2	1	0	0	1	1	0	1	0	1	1	0	0	2
293	1	1	0	0	1	1	0	0	1	1	0	0	1	1	1	0	0	0	2	2	2	0	0	2	0	0	2	2	0	2	0	1	1	1	0	1	2	0	1	1	1	0	0	0	0	0	0	1	1
294	0	0	1	0	0	0	2	0	2	1	1	0	0	0	0	0	1	0	2	2	2	0	0	2	0	0	2	2	1	2	1	0	1	2	0	2	1	0	1	1	1	0	1	0	1	0	0	0	2
295	1	0	0	0	0	0	2	0	2	2	0	0	0	0	0	0	1	1	1	1	2	0	1	1	1	1	2	2	0	2	0	0	0	1	1	1	2	0	2	0	0	0	0	0	0	0	0	1	2
296	1	0	0	0	0	0	2	1	1	1	0	1	1	0	0	0	1	0	2	1	2	0	0	2	0	0	2	2	0	2	1	1	1	0	2	0	1	0	2	0	0	0	0	0	1	1	0	0	1
297	0	1	1	0	0	0	0	0	0	0	2	0	1	1	1	0	1	1	1	1	1	0	0	2	0	0	2	2	1	2	2	1	1	1	0	2	2	0	0	2	1	0	0	0	0	0	1	0	0
298	0	0	0	0	1	1	1	0	0	0	1	1	1	0	0	1	1	1	2	2	2	0	0	2	0	0	2	2	0	2	1	1	1	1	1	1	2	0	2	0	0	0	0	0	0	0	0	0	1
299	0	0	0	0	0	0	2	0	2	2	0	0	0	0	0	0	1	0	1	1	2	0	0	2	0	0	2	2	1	2	1	1	1	0	2	0	1	0	1	1	1	0	1	0	1	1	0	0	2
300	1	0	0	0	1	1	0	0	1	1	1	0	0	0	0	0	0	0	1	1	1	0	0	2	0	0	1	2	2	1	1	1	2	2	0	2	0	0	1	0	0	0	0	0	1	1	1	0	1
301	0	0	0	0	0	0	1	1	1	1	1	0	1	1	1	0	1	1	1	1	1	0	0	2	0	0	1	2	0	2	0	1	1	1	1	1	1	0	0	1	1	0	0	0	0	0	0	1	2
302	0	0	0	0	0	0	2	1	2	1	0	0	1	1	1	0	1	1	1	0	2	0	0	2	0	0	2	2	0	2	2	0	0	2	0	2	1	0	0	2	2	0	1	0	1	1	0	0	0
303	0	0	1	1	0	1	2	0	1	1	1	1	1	0	0	1	2	1	2	2	2	0	2	0	0	1	1	1	2	2	0	1	2	2	0	2	1	0	1	1	1	0	0	0	0	0	0	1	1
304	0	1	0	0	0	0	2	0	1	1	1	0	0	0	0	0	1	1	1	1	1	0	1	1	0	0	1	2	1	2	2	1	1	2	1	1	1	0	1	0	0	0	0	0	2	1	0	0	0
305	0	0	0	0	0	0	2	0	1	1	0	0	0	0	0	0	0	0	1	1	2	0	0	2	1	1	2	2	0	2	1	1	1	1	1	1	1	1	0	1	1	1	1	0	0	0	0	0	2
306	0	0	0	0	0	0	2	1	1	1	0	0	0	0	0	0	1	1	0	0	0	0	1	1	0	0	1	2	2	1	1	2	2	0	1	1	2	0	1	1	1	1	1	1	2	0	0	0	0
307	1	0	1	0	1	1	1	0	2	2	0	0	1	1	1	0	1	1	1	1	1	0	0	2	0	0	1	0	2	2	0	1	1	1	0	2	1	0	0	2	2	0	0	2	0	0	0	2	2
308	0	0	0	0	0	0	1	0	1	0	1	0	1	1	1	0	0	0	1	1	1	0	0	2	0	0	2	2	0	2	1	1	1	1	1	1	1	0	1	1	1	0	0	0	0	0	0	0	1
309	1	0	1	0	0	0	2	1	2	2	0	0	0	0	0	0	1	1	1	1	1	0	0	2	0	0	1	1	0	1	0	1	1	2	0	2	1	0	0	0	0	0	0	0	0	0	0	2	2
310	1	0	0	0	0	0	2	1	2	1	0	1	2	1	1	0	0	0	0	0	0	1	0	2	0	0	1	2	1	1	2	1	1	1	1	1	1	0	0	2	2	0	0	1	1	1	0	0	1
311	0	0	0	0	0	0	1	0	1	0	2	1	0	0	0	0	2	1	2	2	2	0	1	1	1	1	1	1	1	2	0	1	1	2	1	2	2	0	0	2	1	0	1	0	1	1	1	0	1
312	1	0	0	0	0	0	2	1	2	2	0	0	0	0	0	0	1	0	1	1	1	0	0	2	0	0	2	2	0	2	1	1	2	0	2	1	1	0	1	1	1	2	2	0	0	0	0	0	0
313	1	0	0	0	0	0	2	0	2	1	1	0	0	0	0	0	2	2	0	0	0	0	1	1	0	0	2	2	1	2	0	1	2	1	1	1	1	1	1	0	0	0	1	0	1	1	0	0	1
314	1	0	0	0	0	0	2	0	1	0	0	1	1	0	0	1	1	0	1	1	2	0	0	2	0	0	1	1	0	1	2	2	2	1	0	2	1	0	1	1	1	2	2	0	1	0	0	0	0
315	1	1	1	0	0	0	2	0	1	1	0	1	2	0	0	1	2	0	2	2	2	0	0	2	0	0	0	1	1	2	0	2	2	2	0	2	1	0	0	2	2	0	0	0	0	0	0	0	1
316	1	0	0	0	1	1	1	0	0	0	2	0	1	1	1	0	0	1	0	1	2	0	0	2	1	1	0	2	1	1	1	2	2	0	2	0	2	0	0	1	1	0	0	0	0	0	0	0	1
317	1	0	0	0	0	0	1	0	2	1	0	0	0	0	0	0	1	0	1	2	2	1	0	2	0	0	1	1	0	2	1	1	2	2	0	2	2	0	1	1	1	0	0	0	0	0	1	0	1
318	0	0	0	0	0	0	2	0	1	0	0	1	2	1	2	0	1	1	1	1	1	0	0	2	0	0	2	2	0	1	0	1	1	1	1	1	0	0	1	1	1	0	0	0	0	0	0	1	0
319	0	0	0	0	0	0	2	0	2	2	0	0	1	1	0	0	2	1	1	1	2	0	0	2	0	0	2	2	1	2	1	1	2	1	2	1	1	0	0	1	1	0	0	0	0	1	0	0	0
320	0	0	0	0	0	0	2	0	2	0	0	1	2	1	2	0	0	0	1	1	2	0	0	2	0	0	1	1	2	2	0	0	0	2	0	2	2	0	2	0	0	0	0	1	0	0	0	0	1
321	0	0	0	0	0	0	1	0	1	1	1	2	2	0	0	1	1	0	2	1	2	1	0	2	0	0	2	2	0	2	2	1	2	1	2	1	1	0	1	1	1	0	0	0	0	0	0	0	2
322	1	0	0	0	0	0	1	0	1	1	1	0	0	0	0	0	1	1	1	0	1	0	0	2	0	0	2	2	0	2	2	1	2	2	0	2	2	0	2	0	0	0	0	0	0	1	0	0	1
323	1	0	0	0	0	0	0	0	1	1	1	0	1	0	0	0	1	0	1	1	1	1	0	2	0	0	2	2	0	2	0	1	1	1	1	1	2	0	0	2	2	1	1	0	0	0	0	0	2
324	1	1	0	0	0	0	1	0	1	1	1	0	1	1	1	0	2	1	0	0	1	0	1	1	0	0	2	2	0	2	1	2	2	1	1	1	2	0	2	0	0	0	0	1	0	0	0	1	2
325	1	0	0	0	0	0	0	0	1	1	1	0	0	0	0	0	0	0	2	2	2	1	0	2	1	1	1	2	1	2	0	1	1	1	1	1	2	0	1	1	1	0	0	0	1	1	0	0	1
326	1	0	0	0	0	0	1	0	2	2	0	1	1	0	0	0	1	1	0	0	0	0	0	2	0	0	2	2	1	2	1	1	1	2	1	2	1	0	1	1	1	0	2	0	0	1	0	0	2
327	1	0	0	0	0	0	1	0	1	0	1	0	0	0	0	0	2	2	1	1	1	0	0	2	0	0	1	1	0	1	1	1	1	2	0	2	1	0	2	0	0	0	0	0	0	0	0	0	0
328	1	0	0	0	0	0	2	0	1	1	1	1	2	1	1	1	1	1	1	1	1	1	0	2	1	1	2	2	0	2	0	1	0	0	0	2	1	0	1	0	0	0	1	0	2	0	0	0	1
329	1	0	1	0	0	0	0	0	0	0	2	0	0	0	0	0	1	0	2	2	2	0	0	2	0	0	2	2	0	2	0	1	1	2	0	2	1	1	0	1	1	0	1	0	0	1	1	0	0
330	1	0	0	0	0	0	2	1	2	1	0	0	1	0	0	0	0	0	1	1	0	0	0	2	0	0	2	2	0	1	2	1	1	2	1	2	1	0	2	0	0	0	0	0	1	1	0	0	0
331	1	0	0	0	0	0	1	0	1	1	1	1	1	0	0	1	1	0	1	1	1	0	0	2	0	0	1	0	2	2	0	1	1	1	1	1	1	0	1	2	2	0	0	0	0	0	0	1	0
332	1	0	0	0	0	0	1	0	1	1	1	1	1	1	1	0	1	0	1	1	2	1	0	2	1	1	1	2	0	2	1	0	0	2	0	2	1	0	2	0	0	0	0	0	0	0	0	0	1
333	1	0	0	0	0	0	2	1	2	1	0	0	2	2	2	0	2	2	0	0	2	0	0	2	0	0	1	1	1	1	1	1	1	1	1	1	1	0	2	0	0	0	0	1	0	0	0	0	0
334	1	1	0	0	0	0	2	0	2	0	0	0	0	0	0	0	1	1	1	1	2	1	0	2	0	0	1	2	2	1	2	1	1	0	1	1	1	0	0	0	0	0	1	0	0	1	1	0	1
335	0	0	0	0	0	0	2	1	1	1	0	1	1	1	1	0	1	1	1	0	0	0	0	2	0	0	2	2	0	2	1	0	1	1	1	1	2	0	1	1	1	0	0	0	0	0	0	0	1
336	1	0	0	0	0	0	2	0	1	1	0	0	1	1	1	0	2	1	1	1	1	0	0	2	0	0	1	1	2	2	1	0	2	2	0	2	2	0	1	1	1	0	0	1	0	0	0	1	0
337	1	0	0	0	0	0	2	0	1	0	0	0	0	0	0	0	0	0	2	2	1	0	0	2	1	1	2	2	0	2	1	2	2	1	1	1	2	0	1	1	1	0	1	0	1	2	0	0	1
338	1	0	0	0	0	0	2	0	2	1	1	1	0	0	0	0	0	0	1	1	1	0	1	1	0	0	2	2	0	1	1	1	1	1	1	1	2	0	0	1	1	0	0	0	0	0	0	0	1
339	1	0	0	0	2	2	1	0	2	1	0	0	0	0	0	0	1	0	0	0	1	0	0	2	1	1	2	2	1	2	1	0	0	1	2	1	2	0	0	2	2	0	0	0	0	0	0	0	0
340	1	0	0	0	0	0	2	0	1	0	0	0	0	0	0	0	1	0	1	1	1	0	0	2	0	0	2	2	1	2	2	1	2	2	0	2	1	0	1	2	0	0	2	0	1	1	1	0	1
341	1	0	1	1	1	2	2	0	2	2	0	0	0	0	0	0	2	2	0	0	2	0	0	2	0	0	1	2	2	1	1	1	2	2	0	2	0	0	1	1	1	0	0	0	0	0	0	0	1
342	0	0	0	0	0	0	2	0	2	1	0	0	0	0	0	0	1	1	1	1	1	0	1	1	0	0	1	1	1	2	0	1	2	2	0	2	1	0	2	0	0	0	1	0	0	1	0	0	0
343	0	0	0	0	0	0	1	0	1	1	1	1	1	0	0	1	2	2	1	1	2	0	0	2	1	1	1	1	1	2	0	2	2	0	1	1	1	1	0	1	1	0	0	1	0	1	0	0	0
344	1	0	0	0	1	1	2	0	2	1	0	0	1	1	1	0	1	1	0	0	1	0	0	2	0	0	1	1	1	2	0	1	2	0	2	0	2	0	2	1	1	0	1	0	0	1	0	0	0
345	1	1	1	0	0	0	1	0	1	0	1	1	2	1	1	0	2	2	1	1	2	0	1	1	1	1	2	2	1	2	1	0	0	2	0	1	1	0	1	1	1	0	0	0	1	1	0	0	0
346	1	0	0	0	0	0	2	0	2	2	0	0	1	1	1	0	0	0	0	0	0	0	0	2	1	1	1	2	0	1	0	1	1	1	0	2	2	0	0	2	2	0	0	1	0	0	0	0	1
347	1	0	0	0	0	0	2	0	2	2	0	0	1	1	1	0	2	0	2	2	2	0	0	2	0	0	0	1	2	2	1	1	1	0	2	0	1	1	0	0	0	0	2	0	0	1	0	2	2
348	1	0	0	0	0	0	1	0	1	1	2	1	1	0	1	0	2	0	2	2	2	0	1	1	2	2	1	2	1	1	1	1	1	2	0	2	1	0	0	2	2	0	0	1	1	1	0	1	0
349	0	0	0	0	1	1	1	0	2	2	0	1	1	0	0	1	1	0	2	1	2	0	1	1	0	0	2	2	0	2	1	0	0	1	1	1	2	0	0	2	2	1	1	0	0	0	0	0	0
350	1	0	1	0	1	1	2	0	0	0	0	0	0	0	0	0	2	2	1	1	1	0	0	2	0	0	1	1	1	1	1	1	1	1	0	2	1	0	0	1	1	0	0	0	0	2	0	0	0
351	1	0	0	0	0	0	0	0	1	1	0	0	1	1	1	0	1	1	1	0	2	0	0	2	1	1	2	2	1	2	1	0	0	2	0	2	1	0	2	0	0	0	1	0	1	0	0	0	2
352	0	0	0	0	0	0	2	0	2	0	1	0	0	0	0	0	0	1	2	2	2	0	0	2	0	0	1	1	0	1	2	1	2	1	1	1	1	1	0	0	0	0	0	1	0	0	0	1	0
353	1	0	0	0	0	0	1	0	0	0	1	1	1	1	1	0	2	2	2	2	1	0	1	1	0	0	1	1	0	1	2	0	1	1	1	1	1	1	0	1	1	0	0	0	0	0	0	0	0
354	0	0	0	0	0	0	2	1	2	2	0	1	1	0	0	0	1	1	1	1	1	0	0	2	0	0	1	1	1	2	1	2	2	0	1	1	2	0	0	2	2	2	2	0	1	0	0	0	0
355	1	0	0	0	0	0	2	0	1	0	0	0	0	0	0	0	0	0	0	1	2	0	0	2	0	0	1	1	0	1	2	2	2	1	0	2	1	0	1	0	0	0	1	0	1	1	0	0	1
356	0	0	0	0	0	0	2	0	2	2	0	0	0	0	0	0	2	2	1	1	1	0	0	2	0	0	1	1	2	2	0	1	1	1	0	1	1	1	0	0	0	1	1	0	0	1	1	0	1
357	0	0	0	0	1	1	2	0	1	1	1	1	1	0	0	1	1	0	1	1	1	1	0	2	0	0	0	1	0	0	2	1	1	1	1	1	2	0	0	2	2	0	1	0	1	0	0	0	1
358	1	0	0	0	0	0	2	0	2	1	1	0	0	0	0	0	0	0	1	1	0	0	0	2	0	0	1	2	2	1	1	1	1	2	0	2	1	0	0	2	2	1	1	0	0	0	0	0	0
359	1	0	0	0	0	0	2	0	1	1	0	0	0	0	0	0	0	0	0	0	0	1	0	2	0	0	1	2	1	2	0	1	1	1	1	1	2	0	0	2	2	0	0	0	0	1	0	0	0
360	1	0	0	0	0	0	1	0	1	1	1	0	0	0	0	0	2	2	2	2	2	1	0	2	0	0	1	0	1	2	1	0	0	2	0	2	1	0	1	1	1	0	1	0	1	1	1	0	0
361	1	0	0	0	1	1	2	0	1	0	0	1	2	2	2	0	1	1	0	0	1	0	0	2	0	0	2	2	1	2	0	2	2	0	2	0	1	0	0	2	2	1	1	0	1	0	0	0	0
362	1	0	0	0	0	0	1	0	1	1	0	0	0	0	0	0	2	0	1	1	2	0	0	2	1	1	0	2	1	2	1	2	1	1	0	2	0	0	2	1	0	0	0	0	0	0	0	0	1
363	1	0	0	0	1	1	0	0	0	0	2	1	2	1	1	0	0	0	0	0	1	0	0	2	0	0	2	2	0	1	0	1	2	2	1	2	2	0	1	0	0	0	1	0	2	2	0	0	1
364	0	0	0	0	1	1	1	0	1	1	0	1	1	0	0	1	0	0	2	2	2	0	0	2	1	1	1	2	1	1	2	2	2	0	1	0	2	0	1	1	1	0	0	0	0	0	0	1	0
365	1	0	0	0	0	0	1	1	1	1	1	0	0	0	0	0	2	0	0	1	2	0	2	0	0	0	0	1	0	1	1	2	2	1	1	1	1	0	1	1	1	1	1	1	2	0	1	0	0
366	1	0	0	0	0	0	2	0	0	0	1	0	0	0	0	0	2	2	1	1	1	0	0	2	1	1	0	2	2	1	2	1	2	2	0	2	2	0	0	2	2	0	0	0	1	1	0	1	2
367	1	0	1	0	0	0	1	0	1	1	1	1	2	1	1	1	2	1	1	1	1	0	2	0	1	1	1	2	2	2	1	1	2	1	2	1	1	1	0	1	1	0	1	0	0	1	0	0	0
368	1	0	1	0	0	0	2	1	2	1	0	0	0	0	0	0	1	0	2	1	2	0	0	2	0	0	2	2	1	2	2	1	1	1	1	1	2	0	0	2	2	2	2	0	0	0	1	0	0
369	1	0	0	0	1	1	2	1	2	2	0	0	1	0	0	0	2	1	1	1	1	0	0	2	0	0	0	2	2	0	2	1	2	1	1	1	2	0	0	2	2	1	1	0	1	1	0	1	2
370	1	0	0	0	0	0	2	0	1	1	0	0	0	0	0	0	0	0	0	1	2	0	0	2	0	0	1	2	0	1	2	1	2	2	1	2	1	0	0	1	1	0	0	0	0	0	0	0	2
371	1	0	0	0	0	1	2	0	2	1	2	1	1	0	0	0	0	0	0	0	1	0	0	2	0	0	2	2	0	1	0	1	1	1	1	1	2	0	0	2	1	0	1	0	1	2	0	0	1
372	1	0	0	0	0	0	2	0	0	0	0	1	1	0	1	0	0	0	2	2	2	0	0	2	0	0	0	1	1	2	0	1	2	1	0	2	1	1	0	1	1	0	0	0	0	0	0	1	1
373	1	0	0	0	0	0	2	0	1	1	0	0	0	0	0	0	0	1	2	2	2	0	0	2	0	0	2	2	2	2	0	1	1	2	0	2	2	0	1	1	1	1	1	0	1	1	0	0	0
374	1	0	1	0	0	0	2	0	1	1	0	2	2	1	2	0	1	1	0	0	2	0	0	2	0	0	0	1	2	1	1	2	1	2	0	2	1	0	0	2	1	0	1	0	1	1	0	0	0
375	0	0	0	0	0	0	1	0	1	0	1	0	1	1	1	0	1	0	0	0	2	0	0	2	1	1	1	1	0	1	2	1	1	1	1	1	1	0	2	0	0	0	0	1	1	1	0	0	1
376	1	0	0	0	0	0	1	0	0	0	1	1	1	0	0	1	2	2	2	2	2	0	0	2	0	0	1	1	1	2	1	2	1	2	0	2	1	0	1	2	2	0	1	0	1	0	0	0	0
377	1	0	0	0	0	0	2	0	2	0	1	0	1	0	0	0	0	0	2	2	2	0	1	1	1	1	2	2	1	2	0	1	1	0	2	1	1	0	0	1	1	0	0	0	0	0	0	0	1
378	1	0	0	0	0	0	1	0	1	1	1	1	2	1	1	0	1	1	0	0	1	1	0	2	0	0	1	1	1	2	0	1	1	2	1	1	1	0	0	1	1	0	0	0	1	1	0	0	1
379	1	0	0	0	0	0	2	1	2	2	0	0	0	0	0	0	0	0	2	1	2	0	0	2	0	0	1	1	0	1	0	1	1	2	0	2	2	0	1	1	1	0	1	0	0	0	0	0	2
380	0	0	0	0	0	0	2	1	1	1	0	0	0	0	0	0	2	0	0	1	2	0	0	2	1	1	0	2	1	1	1	2	2	2	0	2	1	1	0	1	1	0	0	0	0	0	0	1	2
381	1	0	0	0	0	0	2	0	1	1	1	0	0	0	0	0	1	0	1	1	1	0	0	2	0	0	1	2	1	1	1	1	1	1	1	1	2	0	1	1	1	0	0	0	0	1	0	0	1
382	1	0	0	0	0	0	2	1	2	1	0	1	1	0	0	0	2	2	1	1	2	0	1	1	0	0	2	2	0	2	1	2	2	0	1	1	1	1	0	1	1	1	1	1	1	0	0	1	0
383	1	0	0	0	0	0	1	0	0	0	2	1	2	2	2	0	1	0	2	2	2	0	1	1	0	0	1	2	1	2	2	0	2	1	0	2	0	1	1	1	0	0	0	1	0	1	0	0	0
384	0	0	0	0	0	0	1	0	2	2	0	0	0	0	0	0	0	0	1	0	1	0	0	2	0	0	1	2	0	1	0	1	1	2	0	2	1	0	2	0	0	0	0	0	0	0	0	0	1
385	1	0	0	0	0	0	2	0	1	0	0	1	2	2	2	0	1	1	1	1	1	1	0	2	1	1	0	1	0	1	1	2	2	0	2	0	1	0	1	1	1	2	2	0	0	1	0	0	0
386	0	0	0	0	1	1	1	0	0	0	1	0	0	0	0	0	0	0	1	1	2	0	1	1	0	0	1	2	0	2	0	1	2	0	1	1	2	0	0	1	1	0	0	0	0	0	0	0	0
387	0	0	0	0	0	0	1	1	1	1	0	1	1	0	0	0	0	0	0	0	0	0	1	1	0	0	1	1	1	2	0	2	2	0	2	0	1	0	0	1	1	1	2	0	1	1	0	0	1
388	1	0	0	0	0	0	1	0	0	0	2	0	2	1	1	0	2	2	1	1	2	0	0	2	0	0	1	2	0	2	0	2	2	2	0	2	1	0	1	1	0	0	0	0	2	1	0	0	0
389	0	0	0	0	0	0	2	1	2	2	0	0	0	0	0	0	0	0	1	1	1	2	0	2	0	0	0	1	0	0	2	2	2	0	1	1	1	0	1	1	1	1	1	0	0	0	0	0	0
390	1	0	0	0	0	0	2	0	0	0	0	0	1	1	1	0	0	0	2	2	2	0	0	2	0	0	1	1	2	2	0	1	1	1	0	2	1	2	0	1	1	0	0	0	1	0	0	0	1
391	1	0	0	0	0	1	2	0	1	1	1	1	2	1	1	0	1	1	2	2	2	0	0	2	0	0	1	1	1	2	0	2	2	2	0	2	0	0	1	0	0	0	0	0	1	1	0	1	1
392	1	0	0	0	0	0	2	0	2	0	1	0	2	2	2	0	0	0	0	0	0	0	0	2	1	1	1	1	1	2	0	2	2	1	1	1	1	0	0	2	2	0	1	0	0	0	0	0	1
393	1	0	0	0	0	0	1	0	1	1	2	0	1	1	1	0	0	0	1	2	2	0	0	2	0	0	1	0	2	2	0	1	1	2	0	2	1	0	0	1	1	0	1	0	1	0	0	0	2
394	1	0	0	0	0	0	2	0	2	1	1	0	0	0	0	0	2	1	2	2	2	0	0	2	0	0	2	2	0	2	0	0	1	2	0	2	1	0	1	2	1	0	0	0	1	1	0	1	2
395	0	0	0	0	0	0	2	1	2	1	0	0	1	0	0	0	2	0	2	2	2	0	0	2	0	0	2	2	0	2	0	0	1	1	1	1	2	0	1	1	1	0	0	0	0	1	0	0	2
396	0	0	0	0	0	0	1	0	1	1	1	2	2	1	1	1	1	1	0	0	2	0	1	1	0	0	1	1	1	2	0	1	1	2	0	2	1	0	1	2	2	0	0	1	0	1	0	0	0
397	1	0	1	0	0	0	2	0	2	2	0	0	0	0	0	0	1	1	1	2	2	0	0	2	0	0	1	1	2	2	0	1	1	1	0	2	1	0	1	2	1	0	0	0	1	1	0	0	1
398	1	0	0	0	0	0	1	0	1	0	2	1	1	0	0	0	0	0	2	2	2	0	0	2	0	0	2	2	1	2	0	1	1	1	1	1	2	0	0	2	2	0	0	0	1	1	0	0	0
399	0	0	0	0	0	0	1	0	1	1	0	1	2	1	1	1	1	1	2	2	2	1	0	2	0	0	2	2	0	1	2	1	1	0	1	1	1	0	1	1	1	0	0	0	0	0	0	0	1
400	1	0	0	0	0	0	1	0	0	0	1	0	0	0	0	0	0	0	2	2	2	0	0	2	0	0	1	1	1	2	1	0	0	2	0	2	1	0	0	2	2	0	0	0	0	1	0	0	0
401	1	0	0	0	0	0	1	0	1	0	2	0	1	1	1	0	1	1	0	1	1	0	1	1	0	0	1	1	1	2	0	1	2	2	0	2	2	0	2	0	0	0	0	0	0	0	0	0	1
402	1	0	0	0	0	0	0	0	1	1	0	0	0	0	0	1	1	1	1	1	1	0	0	2	0	0	1	2	1	2	0	0	2	0	2	1	1	0	0	2	2	0	1	0	1	0	0	0	1
403	1	0	0	0	1	1	2	0	2	1	0	0	1	1	1	0	2	1	1	1	1	1	0	2	0	0	1	2	2	2	2	0	0	2	0	2	1	0	0	0	0	0	0	0	0	0	0	0	1
404	1	0	0	0	0	0	1	0	1	0	2	0	0	0	0	0	1	1	1	0	0	0	1	1	0	0	0	1	1	2	0	1	1	2	0	2	2	0	2	0	0	0	1	0	0	0	0	0	1
405	1	0	1	0	0	0	1	0	1	1	0	0	1	1	2	0	1	1	1	1	1	1	1	1	0	0	0	1	1	2	0	1	1	0	1	1	2	0	0	1	1	2	2	0	0	2	0	0	1
406	1	0	0	0	1	1	2	0	1	1	1	0	0	0	0	0	1	1	1	1	1	0	0	2	0	0	1	2	0	2	2	0	2	1	0	2	1	0	2	0	0	1	1	1	1	0	0	0	1
407	1	0	0	0	1	1	2	0	2	1	0	0	1	1	1	0	1	1	2	2	2	0	0	2	0	0	1	1	2	2	0	1	1	1	1	1	2	0	1	1	1	0	0	0	0	1	0	1	1
408	1	0	0	0	1	1	1	0	1	1	1	0	0	0	0	0	1	1	2	2	2	0	0	2	0	0	2	2	1	2	0	0	0	2	1	1	1	1	0	1	1	0	0	0	0	0	0	1	2
409	1	0	0	0	0	0	2	1	1	1	0	0	0	0	0	0	0	0	2	2	2	0	1	1	0	0	2	2	1	2	0	1	1	2	1	2	1	1	1	0	0	0	0	0	0	0	0	0	1
410	0	0	0	0	2	2	1	0	1	1	0	0	0	0	0	0	0	0	1	2	2	0	0	2	1	1	2	2	2	2	1	1	1	1	0	2	1	0	0	1	1	0	0	0	0	0	0	0	1
411	0	0	1	0	0	0	2	0	2	1	1	0	0	0	0	0	1	1	1	1	1	0	0	2	0	0	1	2	1	1	2	1	2	1	1	1	1	0	2	0	0	0	0	0	0	0	0	0	0
412	0	0	0	0	1	1	2	0	1	0	0	0	1	0	0	0	2	1	1	1	2	0	0	2	0	0	1	2	2	1	2	1	1	0	1	1	1	1	0	1	1	0	1	0	1	2	0	0	0
413	1	0	0	0	0	0	1	0	2	2	0	0	0	0	0	0	1	0	1	1	1	0	0	2	0	0	1	1	1	2	0	1	1	1	1	1	1	0	1	1	1	0	0	0	2	0	0	0	1
414	0	1	0	0	0	0	2	0	2	2	0	1	1	1	1	0	2	1	1	1	2	0	0	2	0	0	1	1	1	2	0	1	1	1	1	1	1	0	1	1	1	1	2	0	1	1	0	0	1
415	1	0	0	0	0	0	1	0	0	0	0	1	1	0	0	1	1	1	1	1	1	0	0	2	0	0	0	0	1	1	0	0	0	2	0	2	1	0	1	1	1	1	1	0	0	0	0	0	2
416	1	0	0	0	1	1	0	0	1	1	1	0	0	0	0	0	1	1	1	1	1	1	0	2	0	0	0	0	1	1	0	2	2	0	0	2	1	0	0	1	1	0	0	2	0	2	0	0	0
417	1	1	0	0	0	0	2	0	1	1	0	0	1	1	1	0	1	1	1	1	1	0	0	2	1	1	2	2	0	1	1	1	2	1	0	2	2	0	1	1	1	0	1	0	1	1	0	2	2
418	0	0	0	0	0	0	2	1	1	1	0	0	0	0	0	0	1	0	2	1	2	0	2	0	0	0	2	2	0	2	1	1	1	1	1	1	2	0	0	2	2	0	0	0	0	0	0	1	2
419	1	0	0	0	0	0	2	0	2	2	0	1	1	0	0	1	1	1	1	0	1	0	1	1	0	0	0	2	2	2	2	2	2	1	1	1	1	0	2	1	0	0	0	0	1	0	0	0	1
420	1	0	0	0	1	1	2	0	2	0	1	2	2	2	2	0	2	1	2	2	2	0	0	2	1	1	1	1	0	1	0	2	2	2	0	2	2	0	0	1	1	0	0	0	0	1	0	0	0
421	1	0	0	0	0	0	2	0	1	0	1	0	0	0	0	0	1	1	1	2	2	1	0	2	0	0	1	2	1	2	2	2	2	1	2	2	2	0	0	2	1	1	1	1	1	0	0	0	1
422	0	1	0	0	1	1	2	0	1	1	1	1	1	0	0	0	1	1	2	2	2	0	0	2	0	0	0	2	2	0	2	1	1	1	0	2	2	0	1	1	1	0	0	0	1	0	0	0	1
423	1	0	0	0	0	0	1	1	1	1	1	0	0	0	0	0	2	1	2	2	2	0	1	1	1	1	2	0	1	1	1	1	1	1	0	2	1	0	1	2	1	0	0	0	0	1	0	0	0
424	0	0	0	0	0	0	2	0	1	1	0	1	1	0	0	1	1	1	1	0	0	0	0	2	0	0	1	1	2	2	0	1	2	1	1	1	2	0	1	1	1	0	0	0	0	0	0	0	0
425	1	0	0	0	1	1	2	0	2	1	1	0	2	1	1	0	1	0	0	0	1	0	0	2	0	0	2	2	1	1	2	2	2	0	1	0	1	0	0	2	2	0	1	0	0	0	0	0	0
426	1	0	0	0	0	0	1	0	0	0	1	0	0	0	0	0	2	2	1	1	1	0	0	2	1	1	1	0	2	2	0	1	2	0	1	1	0	0	2	1	0	0	1	1	1	2	0	0	0
427	1	0	0	0	0	0	2	0	2	0	1	0	0	0	0	0	1	1	2	2	2	0	1	1	2	2	1	2	0	1	2	1	2	2	0	2	2	0	0	2	2	1	1	0	1	1	0	0	0
428	1	0	0	0	0	0	2	0	2	1	0	0	1	1	1	0	2	0	2	1	2	0	1	1	0	0	1	2	1	2	1	2	2	2	0	2	2	0	0	2	2	0	0	0	2	1	0	0	1
429	0	0	1	0	0	0	2	1	2	2	0	0	0	0	0	0	2	1	1	1	1	0	0	2	0	0	1	2	2	1	1	1	2	1	2	1	2	0	1	1	1	1	1	0	1	1	0	0	1
430	0	0	0	0	0	0	2	0	2	2	0	1	1	0	0	0	2	2	2	2	2	0	1	1	1	1	2	2	1	2	0	0	0	1	2	0	2	0	1	1	1	0	1	0	1	1	0	0	0
431	1	0	0	0	0	0	2	0	1	1	1	0	1	1	1	0	1	1	2	2	2	0	0	2	0	0	1	1	2	2	1	0	0	1	1	1	1	0	0	1	1	1	1	0	0	2	0	0	1
432	1	0	0	0	0	0	1	0	0	0	0	0	0	0	0	0	1	1	1	2	2	0	0	2	0	0	1	1	1	2	0	2	2	1	0	2	1	0	0	2	2	0	1	0	1	0	0	1	2
433	1	0	0	0	0	0	1	0	2	2	0	0	0	0	0	0	0	0	0	0	1	0	1	1	0	0	0	2	1	2	1	2	2	0	0	2	1	0	1	1	1	0	1	0	1	0	0	0	1
434	1	0	0	0	0	0	2	0	1	1	0	0	1	0	0	0	2	2	1	1	1	0	0	2	0	0	1	1	0	1	1	1	2	1	1	1	1	0	0	1	1	0	1	0	1	2	0	0	1
435	1	0	1	0	0	0	2	0	2	1	1	0	1	1	1	0	2	1	2	2	2	0	1	1	1	1	1	1	2	2	1	1	1	1	1	1	2	0	1	1	1	0	1	0	0	0	0	2	2
436	1	1	1	0	0	0	1	0	1	1	1	0	1	1	1	0	1	1	1	1	1	0	1	1	1	1	2	2	0	2	1	1	1	2	0	2	1	1	0	0	0	1	1	0	1	1	0	0	1
437	1	0	1	0	0	0	2	0	2	2	0	1	1	0	0	0	1	1	1	1	1	0	1	1	0	0	2	2	1	2	1	1	2	2	1	2	1	0	0	1	1	0	1	0	1	0	0	1	2
438	1	0	0	0	1	1	1	1	1	1	0	0	0	0	0	0	2	2	2	2	2	0	0	2	0	0	2	2	0	1	2	0	1	2	1	2	2	0	0	2	2	0	0	1	0	0	0	0	0
439	1	0	0	0	0	0	2	0	2	0	0	1	2	2	2	0	0	0	1	1	2	0	0	2	0	0	1	2	0	2	0	1	1	1	1	1	2	0	0	2	2	0	0	0	0	1	0	0	0
440	0	0	0	0	2	2	1	0	1	1	1	0	0	0	0	0	0	0	1	1	2	0	1	2	0	0	1	1	1	2	0	1	1	1	0	2	2	0	0	2	2	0	0	1	0	1	0	0	1
441	1	0	0	0	0	0	2	0	2	1	1	1	1	0	0	1	2	1	1	1	2	0	0	2	0	0	1	2	1	1	1	0	1	1	1	1	2	0	1	1	1	0	0	2	0	0	0	1	1
442	1	0	0	0	2	2	1	0	1	1	1	1	1	0	0	1	0	1	0	1	2	0	0	2	1	1	1	1	1	2	1	1	1	2	0	2	1	0	2	0	0	0	2	0	1	1	0	0	2
443	1	0	0	0	0	0	2	0	1	1	0	0	0	0	0	0	0	0	0	0	0	0	0	2	0	0	1	2	0	2	0	0	0	2	0	1	1	0	1	1	0	0	1	0	1	1	0	1	2
444	1	0	0	0	0	0	1	0	0	0	0	0	1	1	1	0	2	0	1	2	2	0	1	1	0	0	0	2	1	1	1	1	1	1	1	1	1	0	0	1	1	0	1	0	2	0	0	0	1
445	0	0	0	0	0	0	2	0	1	0	1	1	1	0	0	0	1	1	2	2	2	0	1	1	1	1	1	1	0	1	0	2	2	1	1	2	2	0	0	2	2	1	1	0	1	0	0	0	0
446	0	0	0	0	0	0	2	0	2	2	0	0	0	0	0	0	1	0	1	1	1	0	0	2	1	1	2	2	1	2	1	1	1	1	0	2	1	0	0	1	1	0	1	0	0	0	0	0	1
447	1	0	0	0	1	1	1	0	1	1	1	0	0	0	0	0	1	0	1	1	1	1	0	2	0	0	1	0	2	2	0	1	2	2	0	2	1	0	0	2	2	0	1	0	0	0	0	0	1
448	1	0	0	0	1	1	1	0	2	2	0	0	1	1	1	0	2	2	1	1	1	0	0	2	0	0	1	1	0	1	0	0	2	2	0	2	1	0	0	1	1	0	1	0	1	0	0	0	2
449	1	0	0	0	0	0	1	0	1	0	2	0	1	1	1	0	2	0	2	2	2	0	1	1	1	1	2	2	1	2	2	1	1	1	0	2	2	0	0	1	1	1	1	1	1	0	0	0	0
450	1	0	0	0	0	0	1	1	1	1	1	0	0	0	0	0	2	0	2	2	2	0	1	1	1	1	2	2	1	2	0	1	2	1	1	1	1	0	1	2	2	0	1	0	1	2	0	0	1
451	1	0	0	0	0	0	2	0	1	1	1	0	0	0	0	0	1	0	2	2	2	0	0	2	1	1	1	1	1	2	0	0	1	0	1	2	0	0	0	0	0	0	0	0	0	0	0	0	1
452	0	0	0	0	0	1	2	1	2	2	0	0	0	0	0	0	1	1	2	2	2	0	0	2	0	0	2	2	0	2	2	2	2	1	0	2	1	0	1	1	1	1	1	0	0	1	0	1	2
453	0	0	0	0	0	0	1	0	1	1	1	1	2	2	2	0	1	0	2	1	2	0	0	2	0	0	1	2	1	2	0	1	2	2	0	2	1	1	1	0	0	0	1	0	0	2	0	0	0
454	1	0	0	0	1	1	1	0	1	0	1	1	2	1	1	1	0	0	0	0	0	0	0	2	0	0	1	2	0	1	1	2	2	2	1	1	1	0	0	1	1	0	0	0	1	0	0	1	2
455	1	0	0	0	0	0	1	1	1	1	0	0	1	1	1	0	0	0	1	1	2	0	0	2	0	0	2	2	1	2	1	1	1	2	0	2	1	0	0	1	1	1	1	1	2	0	0	0	0
456	0	1	0	0	0	0	2	0	2	1	0	1	1	1	1	0	0	0	1	1	1	0	0	2	0	0	2	2	0	1	0	2	2	0	2	0	2	0	1	1	1	0	1	0	1	1	0	0	1
457	0	0	0	0	0	0	1	0	0	0	0	0	0	0	0	0	1	1	2	2	2	1	0	2	0	0	1	2	1	0	1	2	2	1	1	1	2	0	1	1	1	0	1	0	1	0	0	0	1
458	0	0	0	0	1	1	2	0	1	0	0	0	1	1	1	0	1	1	1	1	2	0	0	2	0	0	1	2	2	2	0	0	0	2	0	2	1	0	0	0	0	0	0	0	2	1	0	0	1
459	0	0	0	0	0	0	2	0	2	0	0	0	2	2	2	0	1	1	2	2	2	0	1	1	0	0	1	1	1	2	0	0	2	0	1	2	2	0	1	1	1	2	2	0	0	1	0	0	1
460	1	0	0	0	1	1	1	0	1	0	1	1	1	0	1	0	1	0	1	1	1	0	0	2	0	0	0	2	2	0	2	1	1	1	1	1	1	0	1	2	1	0	0	0	0	1	0	1	1
461	1	0	1	0	0	0	2	0	1	0	1	0	1	1	1	0	2	2	1	1	2	0	0	2	0	0	2	2	0	2	1	0	0	2	0	2	1	0	1	2	1	0	1	0	1	0	0	0	0
462	1	0	0	0	0	0	2	0	2	1	1	0	2	2	2	0	2	1	2	2	2	0	0	2	0	0	1	2	1	1	2	1	1	0	2	0	1	1	0	1	1	0	1	0	0	1	0	1	2
463	1	0	1	0	1	1	2	1	1	1	1	0	0	0	0	0	1	1	1	1	1	0	0	2	0	0	2	2	0	1	0	0	1	2	0	2	1	1	1	0	0	0	0	0	0	2	0	0	0
464	1	0	0	0	0	0	2	0	2	2	0	0	0	0	0	0	1	1	1	1	1	0	1	1	1	1	2	2	1	1	1	0	1	1	1	1	1	0	1	1	1	0	0	0	0	0	0	0	1
465	1	0	0	0	0	0	2	0	2	2	0	0	1	1	1	0	1	1	2	2	2	0	0	2	0	0	2	2	1	2	2	1	2	2	0	2	1	0	0	1	1	0	0	0	0	0	0	1	1
466	0	0	0	0	0	0	2	0	2	0	1	1	1	1	1	0	1	1	0	0	0	0	1	1	0	0	1	1	0	1	1	2	2	1	0	2	2	0	0	1	1	0	0	0	0	0	0	1	1
467	1	0	0	0	0	0	2	1	1	1	0	0	2	1	1	0	2	1	1	2	2	0	1	1	1	1	2	2	0	2	0	2	2	0	1	0	1	0	1	1	1	0	0	1	0	0	0	0	0
468	1	0	0	0	0	0	2	0	2	1	1	1	1	0	0	1	1	0	1	1	2	0	0	2	0	0	1	2	0	2	1	2	2	0	1	1	2	0	0	2	2	1	1	0	1	1	0	0	0
469	1	0	0	0	0	0	1	0	1	1	1	1	1	0	0	0	1	1	1	1	2	0	1	1	0	0	1	2	1	1	1	2	2	0	2	0	1	0	1	1	1	0	0	0	0	0	0	1	1
470	1	0	0	0	0	0	2	1	1	1	0	0	2	2	2	0	1	0	1	1	1	0	0	2	0	0	0	1	1	0	1	1	1	1	0	2	0	1	1	0	0	1	1	0	1	0	0	0	1
471	1	0	1	0	0	0	2	0	2	2	0	1	1	0	0	1	1	1	0	1	1	0	0	2	0	0	0	1	1	2	0	2	2	2	0	2	1	0	1	1	1	0	0	0	0	0	0	1	1
472	1	0	0	0	0	0	2	1	1	1	0	0	1	0	0	0	2	1	2	2	2	0	0	2	0	0	2	1	1	2	0	1	1	1	0	2	1	0	1	2	1	1	1	1	1	0	0	0	0
473	1	0	0	0	0	0	2	1	2	1	0	0	2	2	2	0	1	0	2	1	2	0	0	2	0	0	1	0	2	2	0	0	0	1	1	1	2	0	1	1	1	1	1	1	1	0	0	0	1
474	1	0	0	0	0	0	1	0	1	1	1	0	1	1	1	0	2	0	1	1	1	0	0	2	0	0	2	2	0	2	1	0	1	2	0	2	1	0	1	1	1	0	1	0	1	0	0	0	0
475	0	0	0	0	0	0	0	0	0	0	1	1	1	0	0	1	1	0	1	1	2	0	0	2	0	0	1	2	1	1	1	1	1	1	1	1	1	0	0	2	2	2	2	0	0	0	0	0	1
476	1	0	0	0	0	0	2	0	1	0	0	0	0	0	0	0	0	1	2	2	2	0	1	1	1	1	1	2	0	2	1	0	1	2	0	2	0	1	0	0	0	0	1	0	0	0	0	1	2
477	0	0	0	0	0	0	2	0	1	0	0	1	1	0	1	0	2	1	2	2	2	0	2	0	1	1	2	2	0	2	0	0	0	2	0	2	2	0	0	2	2	0	0	0	1	1	0	0	1
478	1	1	0	0	0	0	2	0	2	2	0	1	1	0	0	1	1	1	2	2	2	1	0	2	0	0	1	1	1	2	1	2	2	0	1	1	1	0	0	1	1	1	1	0	1	1	0	1	2
479	1	0	0	0	0	0	1	0	1	1	0	0	0	0	0	0	1	1	1	1	2	0	0	2	0	0	1	1	1	2	1	1	1	1	1	1	1	0	0	2	2	0	1	0	1	2	0	0	0
480	1	0	0	0	1	1	2	1	2	1	0	0	0	0	0	0	0	1	2	2	2	0	0	2	0	0	1	2	1	2	0	0	2	1	0	2	1	0	0	1	1	0	2	0	1	1	1	0	1
481	1	0	0	0	0	0	1	0	1	0	2	0	0	0	0	0	1	1	1	1	2	0	0	2	0	0	2	1	1	2	1	2	2	1	1	2	1	0	0	1	1	0	1	0	1	0	0	0	1
482	1	0	1	0	1	1	1	0	1	1	1	0	0	0	0	0	2	1	2	2	2	0	1	1	1	1	2	2	1	2	2	0	1	2	0	2	1	0	0	0	0	0	1	0	1	0	0	0	0
483	1	0	0	0	0	0	1	0	1	1	1	0	1	1	1	0	0	1	2	2	2	1	0	2	0	0	2	2	1	2	2	1	1	1	1	1	1	1	0	1	1	0	0	0	0	0	0	0	0
484	1	0	0	0	0	0	1	0	0	0	2	0	0	0	0	0	2	1	2	1	2	0	0	2	0	0	2	2	0	2	0	0	0	1	2	1	1	0	1	1	1	0	1	0	1	2	0	0	0
485	1	0	1	0	1	1	2	1	2	1	0	0	0	0	0	0	1	1	0	0	1	0	1	1	1	1	1	2	1	1	1	2	2	2	0	2	2	0	0	2	2	1	1	1	1	0	0	0	0
486	1	0	0	0	0	0	1	0	1	1	1	1	2	1	1	0	1	0	1	0	1	0	0	2	0	0	2	2	2	2	1	2	2	0	2	0	1	0	1	1	1	1	2	0	1	1	0	1	1
487	1	0	1	1	1	2	2	0	2	2	0	0	1	0	0	0	1	1	0	0	1	0	0	2	0	0	2	2	0	1	2	0	1	2	0	2	2	0	1	1	1	0	0	0	0	0	0	0	1
488	1	0	0	0	0	0	1	0	0	0	0	0	0	0	0	0	1	0	1	1	2	0	0	2	0	0	1	1	1	2	1	2	2	0	1	1	1	0	0	1	1	1	1	0	0	1	0	0	1
489	1	0	0	0	0	0	2	0	2	1	0	0	0	0	0	0	2	1	1	1	2	0	0	2	0	0	1	1	1	2	0	1	1	2	0	2	1	1	0	1	0	0	1	0	1	1	0	0	0
490	0	0	0	0	0	0	1	0	1	1	1	1	1	0	0	1	2	1	1	2	2	0	1	1	1	1	0	1	2	1	1	0	1	2	0	2	1	0	0	2	2	0	1	0	1	1	0	0	1
491	1	0	1	0	0	0	2	0	2	0	0	0	0	0	0	0	1	0	1	2	2	0	1	1	1	1	2	2	0	2	1	2	2	1	1	1	1	0	0	2	2	1	1	0	0	0	0	0	0
492	0	0	0	0	0	0	2	0	1	1	0	1	1	0	0	1	2	1	1	1	2	0	1	1	1	1	2	2	0	2	0	1	1	1	1	1	2	0	0	1	1	0	0	0	0	0	0	0	2
493	0	0	0	0	1	1	0	0	1	1	0	0	1	0	0	0	1	1	1	1	1	0	0	2	0	0	2	2	0	2	0	0	0	2	0	2	1	0	1	1	0	1	1	1	2	0	0	1	1
494	1	0	0	0	0	0	2	0	2	2	0	1	2	2	2	0	1	0	1	1	2	0	0	2	1	1	1	0	2	2	0	1	1	1	1	1	0	0	1	1	1	0	1	0	1	0	0	0	0
495	1	0	0	0	0	0	2	0	1	1	1	0	0	0	0	0	1	1	2	2	2	0	0	2	0	0	2	2	1	2	2	1	2	1	0	2	1	0	1	1	1	0	1	0	0	1	0	0	1
496	1	0	0	0	0	0	2	0	1	1	0	1	1	1	1	0	2	2	1	1	1	0	0	2	1	1	1	2	0	2	1	1	1	2	0	2	2	0	1	1	1	0	1	0	1	1	0	0	1
497	1	0	0	0	0	0	2	0	1	1	1	0	0	0	0	0	1	1	1	1	2	0	0	2	0	0	1	1	1	2	0	1	1	2	0	2	2	0	0	2	2	0	1	0	1	0	0	0	0
498	0	0	0	0	2	2	2	1	1	1	0	0	0	0	0	0	0	0	1	1	1	0	0	2	0	0	2	2	0	2	1	1	2	2	0	2	1	1	0	1	1	0	0	0	0	0	0	1	2
499	1	0	0	0	0	0	1	0	1	1	1	1	2	1	2	0	1	1	1	0	0	0	0	2	0	0	2	2	1	1	1	1	1	0	0	1	2	0	0	2	2	0	0	0	1	1	0	0	1
500	0	0	0	0	0	0	1	1	1	1	1	1	2	1	1	1	1	1	2	2	2	1	0	2	0	0	2	2	0	2	1	0	0	2	0	2	1	0	0	1	1	0	0	0	0	0	0	0	0
501	1	0	0	0	0	0	1	1	1	1	1	1	1	0	0	1	1	0	1	1	1	0	0	2	0	0	1	2	0	2	1	0	0	1	0	2	1	0	2	0	0	0	1	0	0	0	0	1	1
502	1	1	0	0	0	0	2	0	1	0	1	0	1	0	0	0	0	0	0	0	0	0	1	1	1	1	1	1	2	2	0	0	0	1	0	2	0	0	1	0	0	0	1	0	1	0	0	0	0
503	1	0	1	1	1	2	2	0	1	1	0	0	0	0	0	0	0	0	0	1	2	0	0	2	0	0	2	2	0	1	1	1	1	1	1	1	1	0	2	0	0	0	0	0	1	1	0	1	2
504	1	0	0	0	0	0	1	0	1	1	1	1	1	1	1	0	1	1	1	1	2	0	1	1	1	1	1	2	1	1	1	1	2	1	1	1	1	0	1	1	1	0	1	0	1	1	0	0	1
505	1	0	2	0	0	0	1	0	2	1	0	0	0	0	0	0	1	0	1	1	1	0	0	2	0	0	1	2	0	1	2	2	2	1	1	1	1	0	0	2	2	0	1	0	1	2	0	0	0
506	0	0	0	0	0	0	2	0	2	2	0	0	1	1	1	0	1	1	1	1	1	0	0	2	0	0	1	2	2	1	1	1	1	2	2	0	1	1	1	0	0	0	0	0	0	0	0	0	0
507	1	0	0	0	0	0	2	0	2	2	0	0	0	0	0	0	1	1	1	1	1	0	1	1	0	0	1	1	1	2	0	1	1	2	0	2	2	0	0	2	2	1	1	0	1	0	0	1	2
508	1	0	0	0	0	0	1	0	2	2	0	0	1	1	1	0	1	0	2	2	2	1	0	2	0	0	1	1	0	1	2	0	0	2	0	2	2	0	0	1	1	0	1	0	1	1	0	0	1
509	1	0	0	0	0	0	1	0	2	2	0	1	1	0	0	1	0	0	2	1	2	1	0	2	1	1	2	2	0	2	0	2	2	1	1	1	1	0	1	2	1	0	0	0	0	0	0	0	0
510	1	0	1	0	0	0	2	0	2	1	1	0	0	0	0	0	1	1	0	0	1	0	0	2	1	1	1	1	2	2	0	2	2	1	0	2	0	0	2	1	0	0	0	1	0	0	0	0	1
511	1	0	0	0	0	0	2	1	2	2	0	0	0	0	0	0	2	0	1	1	2	0	0	2	0	0	1	1	1	2	0	0	0	1	0	2	2	0	0	2	2	0	0	0	0	0	0	0	1
512	1	0	0	0	0	0	2	0	1	1	0	0	0	0	0	0	1	1	0	0	0	0	0	2	0	0	2	2	1	2	2	1	1	1	0	2	1	0	1	2	1	0	1	0	1	2	0	0	0
513	0	0	0	0	0	0	1	0	2	2	0	0	2	2	2	0	1	0	1	1	2	0	2	0	1	1	1	1	2	2	0	2	2	1	0	2	1	0	0	0	0	1	1	0	0	2	0	0	1
514	1	0	1	0	0	0	2	0	2	2	0	1	2	1	2	0	0	0	1	0	1	0	0	2	0	0	2	2	1	1	2	1	1	1	0	2	2	0	0	1	1	0	0	0	0	0	0	0	2
515	1	0	0	0	0	0	2	0	2	1	1	0	0	0	0	0	2	2	1	1	2	1	0	2	0	0	2	2	0	2	1	0	1	1	1	1	2	0	0	2	2	0	1	0	1	0	1	0	0
516	1	0	0	0	0	0	0	0	1	1	1	1	1	0	0	1	0	0	2	2	1	0	0	2	1	1	1	2	0	1	2	1	2	2	0	2	2	0	0	2	1	0	1	0	1	2	0	0	0
517	0	0	0	0	1	1	1	0	0	0	1	0	0	0	0	0	1	0	1	1	1	0	0	2	0	0	1	1	1	2	0	2	2	0	0	2	2	0	0	1	1	1	1	0	0	2	0	1	0
518	1	0	0	0	0	0	2	0	2	1	0	0	0	0	0	0	0	0	2	1	2	0	0	2	0	0	1	1	1	2	0	2	2	0	2	0	1	0	2	0	0	0	0	1	0	1	0	0	0
519	1	0	0	0	0	0	1	0	0	0	1	0	2	2	2	0	2	1	1	1	1	0	1	1	0	0	2	2	0	2	1	1	1	2	1	2	2	0	0	2	2	0	1	0	0	1	0	1	0
520	0	0	0	0	0	0	1	0	0	0	0	2	2	0	0	1	2	1	1	1	2	0	1	1	0	0	1	1	1	2	0	1	2	1	0	2	1	0	0	1	1	0	0	0	0	0	0	0	1
521	0	0	0	0	1	1	1	0	1	1	0	0	0	0	0	0	1	0	2	1	2	0	0	2	0	1	0	1	0	1	1	0	0	2	0	2	1	0	0	2	2	0	1	0	0	0	0	1	0
522	1	0	0	0	2	2	2	0	2	1	0	0	0	0	0	0	1	1	0	0	1	0	1	1	0	0	2	2	0	2	1	1	2	1	1	1	2	0	1	1	1	0	0	0	1	0	0	0	0
523	1	0	0	0	0	0	1	0	0	0	1	2	2	2	2	0	1	0	2	1	2	0	0	2	0	0	2	2	0	2	1	1	2	0	2	0	1	0	0	1	1	0	0	0	0	0	0	0	2
524	1	0	0	0	0	0	1	1	1	1	1	1	1	0	1	0	2	1	1	1	2	1	0	2	0	0	2	2	0	2	2	2	2	1	1	1	0	0	2	0	0	0	0	0	0	0	0	0	0
525	1	1	0	0	1	1	1	0	1	0	1	1	1	1	1	0	0	0	2	2	2	0	0	2	0	0	2	2	0	2	0	1	1	1	0	2	2	1	0	1	1	0	0	0	0	1	0	0	1
526	1	0	1	0	0	0	1	0	0	0	1	0	0	0	0	0	1	1	1	2	2	0	0	2	0	0	2	2	1	1	1	1	1	2	0	2	2	0	0	2	2	0	0	1	0	0	1	0	0
527	1	0	0	0	1	1	2	1	1	1	0	0	0	0	0	0	2	2	2	2	2	0	0	2	0	0	2	2	0	2	0	0	1	1	1	1	1	0	0	1	1	1	1	0	1	0	0	0	1
528	0	0	0	0	0	0	2	0	1	0	0	0	0	0	0	0	2	2	1	1	1	1	0	2	0	0	1	2	1	1	2	1	2	1	1	1	2	0	0	2	2	0	0	0	0	0	0	0	1
529	0	0	0	0	0	0	2	0	1	1	0	0	0	0	0	0	2	1	2	2	2	0	0	2	0	0	1	1	0	1	1	1	1	0	2	0	2	0	2	0	0	0	2	0	1	1	0	2	2
530	1	0	0	0	0	0	2	1	1	1	1	2	2	2	2	0	1	0	1	1	1	0	0	2	0	0	2	2	0	1	1	1	1	1	1	1	2	0	2	0	0	0	1	0	1	1	0	0	0
531	1	0	0	0	0	0	2	1	1	1	0	0	1	1	1	0	0	0	1	2	2	1	0	2	0	0	0	2	0	1	2	1	1	1	1	1	1	0	0	0	0	0	0	0	0	0	0	0	0
532	1	0	0	0	0	0	1	0	2	2	0	0	1	1	1	0	0	0	1	1	0	0	2	0	0	1	1	1	2	2	1	1	1	0	1	1	2	0	0	2	2	1	1	0	0	2	0	0	1
533	0	0	0	0	0	0	2	0	1	1	0	0	1	1	1	0	1	1	0	0	1	0	0	2	0	0	2	2	0	2	1	1	2	2	0	2	1	0	0	0	0	0	0	0	0	0	0	0	0
534	1	0	0	0	1	1	2	0	2	0	1	0	0	0	0	0	0	0	1	1	1	0	1	1	1	2	2	2	0	2	1	1	1	2	0	2	1	1	0	1	1	0	0	0	0	0	0	1	1
535	1	0	0	0	0	0	1	0	1	0	1	1	1	1	1	0	1	1	1	1	1	0	0	2	1	1	2	2	1	2	1	1	1	1	1	1	2	0	1	1	1	0	0	0	0	0	0	0	0
536	1	0	0	0	1	1	2	1	2	2	0	1	1	0	1	0	1	1	1	1	1	0	1	1	1	1	1	2	0	2	0	1	1	2	1	2	1	0	0	1	1	1	1	0	0	0	0	0	0
537	1	0	0	0	1	1	2	0	2	1	1	0	0	0	0	0	1	1	2	2	2	0	1	1	0	0	1	1	1	2	0	0	0	2	0	2	2	0	0	1	1	0	0	0	0	0	0	0	1
538	1	0	1	0	0	0	2	0	1	0	1	0	0	0	0	0	2	2	1	1	1	1	0	2	1	1	1	1	0	1	1	0	1	2	0	2	1	0	2	0	0	0	0	1	0	0	0	0	0
539	1	0	0	0	0	0	1	0	0	0	0	0	1	1	1	0	2	1	1	1	1	0	0	2	1	1	1	2	0	1	2	2	2	2	0	2	1	0	0	1	1	0	1	0	1	1	0	0	1
540	1	0	1	0	0	0	1	0	1	0	2	0	0	0	0	0	1	0	1	1	1	0	0	2	0	0	1	1	1	2	1	1	1	0	2	0	2	0	0	2	2	0	1	0	0	1	0	1	2
541	1	0	0	0	0	0	1	0	1	1	0	0	0	0	0	0	1	1	2	2	2	0	0	2	0	0	2	2	0	2	0	1	1	1	1	1	1	0	1	2	1	0	0	0	0	0	0	0	2
542	1	0	0	0	0	0	2	0	1	0	0	0	0	0	0	0	2	2	1	1	2	0	0	2	0	0	1	1	2	2	0	1	2	0	2	1	1	0	2	0	0	0	0	0	2	1	0	0	0
543	1	0	2	0	0	0	2	0	2	1	0	0	0	0	0	1	2	2	1	1	2	0	0	2	1	1	1	1	0	1	2	1	1	1	0	2	2	0	0	2	1	0	0	0	0	1	0	0	1
544	0	0	0	0	0	0	1	0	0	0	0	0	1	0	0	0	1	1	1	1	1	1	0	2	0	0	2	1	1	2	0	1	1	1	1	1	2	0	2	0	0	1	2	0	0	0	0	0	1
545	1	0	0	0	0	0	1	0	1	0	1	0	0	0	0	0	1	1	0	0	0	0	1	1	0	0	1	1	1	2	1	0	2	0	2	1	1	1	0	1	1	0	0	0	0	0	0	0	1
546	1	0	0	0	0	0	1	0	2	2	0	1	0	0	0	0	1	1	2	2	2	0	0	2	2	2	2	2	0	1	0	2	2	2	0	2	2	0	0	1	1	0	0	0	0	0	1	0	0
547	1	0	0	0	0	0	2	1	2	1	0	0	0	0	0	0	0	0	1	1	1	0	1	1	1	1	2	2	0	2	2	1	1	1	1	1	1	1	0	1	1	0	1	0	0	0	0	0	0
548	1	0	0	0	0	0	0	0	0	0	2	0	1	1	1	0	0	0	1	1	1	1	1	1	1	1	2	2	1	2	1	2	2	1	1	1	2	0	0	2	2	0	1	0	1	0	0	0	0
549	0	1	0	0	0	0	1	0	0	0	1	0	0	0	0	0	1	1	2	2	1	1	0	2	0	0	2	2	0	1	2	0	0	2	0	2	1	0	1	1	1	1	1	0	1	0	0	0	0
550	0	0	0	0	0	1	2	0	2	0	1	1	1	1	1	0	1	1	0	0	1	0	0	2	1	1	2	2	0	1	0	1	1	2	0	2	1	0	0	2	1	0	1	0	0	0	0	0	0
551	1	0	1	1	0	1	0	0	1	1	1	0	0	0	0	0	1	1	1	1	1	0	0	2	1	1	0	1	1	2	0	0	0	1	1	1	1	0	0	1	1	0	0	1	0	0	0	0	1
552	0	0	0	0	0	0	1	1	1	1	0	0	1	0	0	0	2	1	2	1	2	0	0	2	1	1	2	2	0	2	1	1	1	2	0	2	1	0	0	1	1	0	0	0	0	1	0	0	0
553	1	0	0	0	2	2	0	0	0	0	2	0	1	1	1	0	1	0	2	1	2	0	0	2	0	0	1	2	1	1	1	0	0	2	0	2	2	0	0	2	2	0	0	0	2	0	0	0	2
554	0	0	0	0	0	0	2	0	1	1	1	0	2	1	1	0	1	2	1	1	2	0	0	2	0	0	1	2	1	2	0	1	1	1	0	2	2	0	1	1	1	1	1	1	2	0	0	0	1
555	1	0	1	0	0	0	1	0	2	1	0	0	1	1	1	0	1	0	2	1	2	0	1	1	0	0	2	1	1	2	0	1	1	2	1	1	2	0	2	0	0	1	1	0	0	0	0	0	0
556	1	0	0	0	0	0	1	0	1	1	0	0	0	0	0	0	2	0	2	2	2	0	0	2	0	0	1	1	1	2	0	0	0	0	1	1	1	0	1	1	1	0	1	0	1	2	0	0	0
557	0	0	0	0	0	0	0	0	1	1	0	0	1	1	1	0	0	1	2	2	2	0	0	2	0	0	2	2	1	2	2	1	1	1	1	1	2	0	1	1	1	1	1	0	1	0	0	0	1
558	1	0	0	0	0	0	1	1	2	2	0	0	1	1	1	0	2	2	2	1	2	0	0	2	0	0	1	2	0	2	0	0	1	2	0	2	1	1	0	1	0	1	1	0	0	0	0	0	1
559	0	1	0	0	1	1	2	0	2	1	0	1	1	0	1	0	0	1	1	1	1	0	0	2	1	1	1	1	1	2	1	1	2	1	1	1	1	0	1	1	1	2	2	0	0	2	0	0	0
560	1	0	0	0	0	0	2	0	1	1	0	0	1	1	1	0	1	1	2	2	2	0	0	2	0	0	0	2	0	1	2	0	0	0	1	1	2	0	0	1	1	2	2	0	0	0	0	0	1
561	0	0	0	0	0	0	1	1	1	1	1	0	0	0	0	0	1	1	2	2	2	0	0	2	0	0	0	1	2	1	1	2	2	0	2	0	0	1	1	0	0	0	0	0	0	1	0	0	1
562	0	0	1	1	1	2	1	0	0	0	1	0	0	0	0	1	1	1	1	1	2	0	0	2	0	0	2	2	0	2	0	1	2	1	1	1	2	0	1	1	1	0	0	1	0	0	0	1	1
563	1	0	0	0	0	0	2	0	2	1	1	1	1	1	1	0	1	1	0	0	0	0	0	2	1	1	0	1	0	0	2	1	1	1	1	1	1	0	1	1	1	0	1	0	1	2	0	0	0
564	1	0	0	0	1	1	1	0	0	0	2	0	1	1	1	0	1	1	1	1	1	0	0	2	0	0	1	1	0	2	1	0	0	2	0	2	1	1	0	1	1	0	1	0	1	0	0	0	0
565	0	0	1	0	1	1	2	0	1	1	1	2	2	0	0	1	0	0	0	0	0	0	0	2	0	0	2	2	0	2	1	2	2	2	0	2	1	0	1	1	1	0	0	0	1	0	0	0	1
566	1	0	0	0	1	1	2	0	0	0	0	1	1	0	0	1	1	1	0	0	0	0	0	2	0	0	2	2	1	2	1	2	2	0	2	0	1	1	0	1	1	0	0	0	0	0	0	1	0
567	1	0	1	0	0	0	2	0	1	0	0	0	1	1	1	0	0	0	2	2	2	0	0	2	0	0	2	2	1	2	2	1	1	2	0	2	2	0	0	1	1	0	0	0	0	1	0	0	1
568	1	0	0	0	1	1	2	0	1	0	0	2	2	0	0	1	2	0	2	1	2	0	0	2	1	1	0	2	0	1	2	1	1	1	1	1	1	1	0	1	1	0	1	0	1	2	0	0	1
569	1	0	0	0	0	0	2	0	1	0	0	0	1	1	1	0	1	1	1	1	1	0	0	2	0	0	2	2	1	2	2	1	1	1	1	1	0	1	0	0	0	0	0	1	1	1	0	1	1
570	1	1	0	0	1	1	1	2	2	2	0	0	1	0	0	0	0	0	2	2	2	0	1	1	1	1	2	2	0	1	1	1	1	2	1	1	1	0	1	1	0	0	1	0	1	1	0	0	0
571	1	0	0	0	0	0	2	0	1	1	1	0	0	0	0	0	1	1	1	0	1	0	0	2	0	0	1	2	0	2	1	1	1	1	0	2	2	0	2	0	0	0	2	0	1	1	0	0	0
572	1	0	1	0	0	0	2	0	1	0	1	0	1	1	1	0	2	2	0	0	2	0	0	2	0	0	1	1	1	2	1	1	1	1	1	1	1	0	1	1	1	0	1	0	1	1	0	0	1
573	1	0	0	0	0	0	2	0	2	0	1	0	0	0	0	0	0	0	2	2	2	0	1	1	0	0	1	2	0	2	0	1	2	1	0	2	1	0	1	1	1	0	0	0	0	0	0	0	1
574	1	0	1	0	0	0	2	0	2	1	1	0	1	1	1	0	2	1	1	2	2	0	0	2	0	0	1	1	2	2	1	1	1	0	1	1	0	0	1	0	0	0	0	1	0	0	0	0	0
575	1	0	0	0	0	0	2	1	2	2	0	0	1	1	1	0	1	1	2	2	1	0	0	2	1	1	1	1	1	2	1	1	1	0	2	0	1	0	2	0	0	0	1	0	0	1	0	0	1
576	1	0	0	0	0	0	2	1	2	1	0	0	1	1	1	0	1	0	2	1	2	0	0	2	0	0	2	2	0	2	1	1	1	2	2	1	1	0	2	0	0	1	1	0	0	0	0	0	0
577	1	0	1	1	0	1	1	0	1	1	1	1	1	1	1	0	1	1	1	0	2	0	1	1	0	0	2	2	0	2	1	1	1	0	2	0	2	0	1	1	1	1	1	0	0	2	0	0	0
578	1	0	0	0	0	0	2	0	1	0	1	0	2	1	1	0	1	1	1	1	1	0	0	2	2	2	1	1	1	1	1	1	2	2	0	2	1	0	1	1	1	1	1	0	0	0	0	0	1
579	1	0	0	0	0	0	2	0	1	1	0	0	1	1	0	0	1	0	0	0	1	0	0	2	0	0	2	2	0	2	1	1	1	2	1	1	2	0	0	1	1	1	1	0	1	1	0	0	1
580	1	1	0	0	0	0	2	0	0	0	0	1	1	0	0	1	2	2	1	1	2	0	0	2	1	1	2	2	0	2	1	1	1	1	0	2	2	0	0	2	2	0	0	0	0	0	0	2	2
581	1	0	1	0	1	1	2	1	2	1	0	0	1	0	0	0	0	0	1	1	2	0	0	2	1	1	2	2	0	1	1	0	2	0	1	2	1	0	1	1	1	0	0	0	0	0	0	0	2
582	1	0	0	0	0	0	2	1	1	1	0	0	0	0	0	0	1	0	1	1	1	0	0	2	1	1	1	1	1	2	1	1	1	0	1	1	2	0	0	2	2	0	1	0	0	0	0	0	0
583	1	0	0	0	0	0	2	1	2	2	0	1	2	2	2	0	0	0	1	2	2	0	1	1	0	0	1	2	1	1	1	0	0	2	1	1	1	0	1	1	1	0	0	0	1	1	0	0	0
584	1	0	1	0	0	0	2	0	1	1	0	0	2	1	1	0	1	1	1	1	1	0	0	2	0	0	1	2	0	2	2	1	1	1	2	1	0	0	1	0	0	0	0	0	0	1	0	0	2
585	1	0	0	0	0	0	1	0	1	1	0	0	1	0	0	0	1	0	1	1	2	0	0	2	0	0	2	0	1	1	1	1	1	2	2	1	1	0	1	1	1	0	0	1	0	0	0	1	1
586	0	0	0	0	0	0	2	1	1	1	0	0	1	0	0	0	1	1	2	2	2	0	0	2	0	0	2	2	0	2	2	1	1	2	1	2	1	0	0	1	1	1	1	0	1	0	0	0	0
587	1	0	0	0	0	0	2	0	1	0	0	0	0	0	0	0	0	0	0	0	2	0	0	2	1	1	1	1	0	1	1	2	2	1	2	2	1	0	1	1	0	0	0	2	0	0	0	0	0
588	1	0	0	0	1	1	1	0	1	0	1	0	1	1	1	0	0	0	0	0	0	1	0	2	0	0	2	1	1	2	0	1	1	1	1	1	1	0	1	1	1	0	1	0	1	1	0	1	0
589	0	0	0	0	0	0	2	1	2	1	0	1	1	0	1	0	2	1	1	1	2	0	1	1	1	1	2	2	0	2	1	0	0	2	0	2	1	0	0	1	1	2	2	0	0	0	0	0	1
590	0	0	1	0	0	0	1	0	1	1	1	0	2	2	2	0	1	1	1	1	2	0	1	1	1	1	0	2	2	0	2	1	2	1	1	1	2	0	0	2	2	0	0	0	0	0	0	0	1
591	0	0	0	0	0	0	2	0	2	0	0	1	0	0	0	0	1	0	1	1	1	0	0	2	0	0	1	2	2	2	1	0	0	1	2	1	1	0	2	0	0	0	0	0	1	1	0	1	1
592	1	0	0	0	0	0	2	0	2	2	0	0	0	0	0	0	1	1	2	0	2	0	0	2	0	0	2	2	1	2	1	2	2	0	2	0	2	0	1	1	1	0	0	0	0	0	0	0	1
593	1	0	0	0	1	1	2	0	2	0	1	1	0	0	0	0	2	2	1	1	2	1	0	2	0	0	1	2	1	1	1	1	1	2	0	2	2	0	1	0	0	0	0	0	0	0	0	0	0
594	0	0	0	0	0	0	1	0	1	1	1	0	1	0	0	0	2	1	2	1	2	0	0	2	0	0	1	2	0	2	1	1	1	2	1	2	2	0	1	1	1	0	1	0	0	0	0	0	0
595	1	0	0	0	0	0	2	1	1	1	0	0	1	1	1	0	2	0	1	1	2	0	0	2	0	0	1	1	1	2	0	2	2	1	0	2	2	0	1	1	1	0	0	0	0	0	0	0	0
596	1	0	1	1	0	1	1	1	2	2	1	0	0	0	0	0	0	0	1	2	2	0	1	1	1	2	1	1	1	2	0	2	2	2	0	2	1	0	1	1	1	0	1	0	1	2	0	0	0
597	1	0	0	0	0	0	2	0	1	0	0	0	1	1	1	0	2	2	2	2	2	0	1	1	0	0	1	0	2	2	0	1	1	2	0	2	2	0	0	1	1	0	0	0	1	1	0	1	2
598	0	0	0	0	0	0	1	0	1	0	2	1	1	0	0	0	1	0	2	2	2	0	1	1	1	2	1	1	2	2	0	1	2	2	0	2	1	0	1	1	1	0	0	0	0	0	0	1	2
599	0	0	0	0	0	0	1	0	1	1	1	0	1	1	1	0	1	1	2	2	2	0	1	1	0	0	1	2	1	1	2	1	1	2	0	2	2	0	0	2	2	0	0	1	0	1	0	0	0
600	1	0	0	0	0	0	2	1	2	1	0	1	1	0	0	1	2	1	1	1	2	0	1	1	1	1	1	2	1	1	1	0	0	1	1	1	2	0	0	1	1	0	1	0	1	0	0	1	1
601	1	0	0	0	0	0	1	0	0	0	1	0	0	0	0	0	1	0	1	1	2	0	0	2	0	0	0	2	0	1	2	0	0	1	1	1	1	0	2	1	0	0	1	0	1	1	0	0	0
602	1	0	0	0	0	0	0	0	1	1	1	0	0	0	0	0	0	0	2	1	2	0	0	2	0	0	1	1	0	1	0	1	2	1	0	2	2	0	0	2	2	0	0	0	0	0	0	0	0
603	1	0	0	0	0	0	1	1	1	1	1	0	0	0	0	0	0	0	1	1	2	0	1	1	1	1	1	2	2	1	2	1	0	2	0	2	0	0	0	1	1	2	2	0	0	0	0	0	0
604	0	0	1	0	0	0	2	0	2	2	0	0	0	0	0	0	0	1	1	1	1	0	0	2	0	0	1	2	1	1	1	0	1	1	0	2	1	1	0	1	1	0	0	0	0	0	0	1	0
605	1	0	0	0	1	1	2	0	1	1	1	1	1	0	0	1	2	2	1	1	1	0	1	1	1	2	2	2	0	2	0	2	2	1	2	0	2	0	0	1	1	1	1	0	1	0	0	0	0
606	1	0	0	0	0	0	1	0	1	0	1	1	1	0	0	0	1	1	2	2	2	0	0	2	0	0	0	1	2	1	1	1	2	0	2	1	1	0	1	2	1	0	0	0	0	1	0	0	2
607	1	0	0	0	0	0	0	0	0	0	1	1	1	0	0	0	2	1	1	1	2	0	0	2	0	0	1	2	1	1	1	1	1	2	1	2	2	0	1	0	0	0	0	0	1	1	0	1	1
608	1	0	0	0	2	2	2	1	2	2	0	1	2	1	1	0	1	0	2	1	2	0	0	2	0	0	2	2	0	2	0	1	1	2	0	2	0	0	2	0	0	1	1	0	1	0	0	1	1
609	1	1	0	0	0	0	2	0	1	0	0	0	1	0	0	0	1	1	2	0	2	0	0	2	0	0	1	2	0	2	1	2	2	1	1	1	1	0	0	2	2	0	1	0	1	0	0	1	2
610	0	0	0	0	0	0	1	0	2	2	0	0	1	0	0	0	1	1	2	2	2	1	0	2	0	0	2	2	0	2	0	2	2	1	1	1	2	0	0	2	2	0	1	0	1	2	0	1	0
611	1	0	0	0	0	0	2	1	1	1	1	0	0	0	0	0	1	1	1	0	0	0	0	2	0	0	2	2	0	2	0	2	2	1	0	2	1	0	0	1	1	2	2	0	1	0	0	0	2
612	1	0	1	0	0	0	2	1	2	1	0	0	0	0	0	0	2	0	0	1	2	0	0	2	0	0	1	1	0	1	2	2	2	0	2	0	1	1	0	1	1	0	0	0	0	0	0	0	1
613	0	0	0	0	0	0	1	0	2	2	0	0	1	0	0	0	0	0	2	2	2	0	0	2	0	0	2	1	1	2	1	0	0	0	1	1	2	0	1	1	1	0	0	0	0	0	0	0	2
614	1	0	0	0	0	0	2	0	1	0	0	1	1	0	0	1	1	1	1	1	2	0	0	2	0	0	2	2	0	2	0	1	2	1	0	2	2	0	1	1	1	0	0	0	0	1	0	0	0
615	1	0	1	0	0	0	2	0	1	1	0	0	1	0	0	0	2	1	2	2	2	0	0	2	0	0	2	1	1	2	0	0	1	2	1	2	2	0	0	2	2	0	0	0	0	1	0	1	2
616	0	0	0	0	1	1	2	0	2	0	0	0	1	1	1	0	1	1	1	1	2	0	1	1	0	0	1	1	1	2	1	1	2	2	0	2	0	1	1	1	0	1	1	0	0	0	0	0	0
617	0	0	0	0	0	0	1	0	1	1	1	0	0	0	0	0	1	0	2	1	2	0	0	2	0	0	2	2	2	2	0	0	1	1	0	2	2	0	0	1	1	0	0	0	0	0	0	0	1
618	1	0	0	0	0	0	1	0	0	0	1	0	0	0	0	0	1	1	1	1	1	0	0	2	0	0	2	2	0	2	1	2	2	1	1	1	1	0	2	0	0	0	0	1	1	1	0	0	1
619	1	0	0	0	1	1	1	0	1	1	1	0	1	1	1	0	2	2	2	2	1	0	1	1	1	1	2	2	0	1	1	0	0	1	1	1	1	1	0	1	1	0	1	0	1	0	0	0	0
620	0	0	0	0	0	0	2	0	2	1	0	0	0	0	0	0	1	0	1	1	2	0	1	1	0	0	1	2	1	2	2	2	1	1	0	2	1	0	1	1	1	0	0	1	1	0	0	0	2
621	1	0	0	0	0	0	2	0	1	0	1	1	2	1	1	0	1	1	1	1	1	0	0	2	1	1	2	2	1	2	2	2	2	0	1	1	1	1	0	1	1	1	1	0	1	0	0	0	0
622	1	0	0	0	2	2	1	0	2	1	0	0	1	1	1	0	1	1	0	0	1	0	0	2	0	0	1	1	1	2	1	1	1	1	1	1	1	0	2	0	0	2	2	0	0	0	0	0	1
623	1	0	0	0	0	0	2	0	2	2	0	0	1	1	1	0	1	0	2	2	2	0	0	2	0	0	1	2	0	1	2	0	0	2	0	2	1	0	0	0	0	0	1	0	1	0	0	0	1
624	1	0	0	0	0	0	2	1	1	1	1	0	1	1	1	0	0	0	1	0	1	0	0	2	0	0	2	2	1	2	1	1	2	0	2	0	1	0	1	2	1	0	1	0	1	0	0	0	1
625	0	0	0	0	0	0	2	0	2	2	0	0	0	0	0	0	1	1	2	0	2	0	0	2	1	1	2	1	1	2	1	1	1	1	0	2	1	0	2	0	0	0	1	0	1	0	0	0	1
626	1	0	1	0	0	0	2	0	2	1	2	1	2	1	1	0	2	2	1	1	1	0	0	2	0	0	1	2	1	1	2	2	2	1	1	1	2	1	0	0	0	1	1	0	1	0	0	0	1
627	1	0	1	1	0	1	2	1	2	1	0	0	0	0	0	0	1	1	1	1	1	1	1	1	1	1	2	2	0	2	1	2	2	2	0	2	2	0	2	0	0	0	0	1	0	1	0	0	2
628	0	0	0	0	0	0	1	0	0	0	1	1	1	0	0	0	1	0	1	1	1	0	0	2	0	0	0	2	2	2	2	2	2	1	1	1	1	0	2	0	0	0	1	0	1	2	0	0	0
629	1	0	1	0	0	0	2	0	2	0	0	0	1	1	1	0	2	1	2	2	2	0	0	2	0	0	1	2	1	1	1	2	2	1	0	2	1	0	1	1	1	0	1	0	1	0	0	0	0
630	0	0	1	0	0	0	2	1	1	1	0	0	1	1	1	0	0	0	1	2	2	0	0	2	2	2	1	1	1	2	0	2	2	1	0	2	0	1	0	0	0	0	0	0	0	0	1	0	0
631	1	0	0	0	0	0	1	0	1	0	1	1	2	1	1	1	1	1	1	1	1	1	0	2	1	1	2	2	1	2	0	1	1	1	0	2	1	1	0	1	0	0	1	0	1	1	0	0	1
632	1	0	0	0	1	1	1	0	0	0	0	1	2	2	2	0	0	0	2	1	2	0	2	0	1	1	0	1	0	1	1	0	2	1	0	2	1	0	0	2	2	0	0	0	0	0	0	0	1
633	1	0	0	0	1	1	1	1	2	2	0	0	1	1	2	0	1	1	2	2	2	0	0	2	0	0	2	2	0	2	0	2	2	0	1	1	1	0	1	1	1	1	1	1	1	0	0	0	0
634	0	0	0	0	0	0	0	0	0	0	2	0	1	1	1	0	2	2	1	1	2	0	0	2	1	1	1	2	0	1	2	2	2	0	2	0	2	0	0	1	1	0	0	0	0	0	0	1	2
635	1	0	0	0	0	0	1	0	1	1	1	0	0	0	0	0	2	1	2	2	2	0	0	2	0	0	1	1	1	2	1	1	1	1	1	1	1	0	0	0	0	0	0	0	0	0	0	0	1
636	1	0	0	0	1	1	1	0	2	2	0	2	2	1	1	0	2	1	2	2	2	0	0	2	1	1	2	2	0	1	1	0	1	2	1	2	1	0	1	1	1	0	1	0	0	0	0	0	1
637	1	0	0	0	0	0	2	0	1	0	1	0	1	1	1	0	2	0	2	1	2	0	0	2	0	0	1	1	2	2	1	1	2	1	0	2	1	0	1	1	1	0	0	0	0	0	0	1	2
638	1	0	0	0	0	0	2	1	2	2	0	1	1	0	0	0	1	1	1	2	2	0	0	2	0	0	1	1	0	1	1	1	1	0	2	0	1	0	1	2	1	0	0	0	0	1	0	0	0
639	0	0	0	0	0	0	2	1	1	1	1	1	2	2	2	0	0	0	0	1	1	0	0	2	1	1	1	2	1	2	2	1	1	1	1	1	1	0	1	2	1	0	0	0	1	1	0	0	1
640	1	0	0	0	0	0	1	1	1	1	0	1	1	1	1	0	2	1	2	2	2	0	0	2	0	0	2	2	1	2	1	2	2	1	0	2	2	0	0	1	1	0	1	0	1	0	0	0	1
641	1	0	0	0	1	1	1	0	0	0	0	0	0	0	0	0	2	1	1	1	2	0	0	2	0	0	0	2	2	1	2	0	0	1	1	1	2	0	0	2	2	0	0	0	0	0	0	0	2
642	1	0	0	0	0	0	2	0	2	2	0	0	0	0	0	0	1	0	1	1	2	1	1	1	1	1	2	1	1	2	1	2	2	0	1	1	2	0	0	1	1	1	2	0	0	0	0	0	1
643	0	0	0	0	0	0	2	0	2	1	0	0	0	0	0	0	2	1	2	2	2	0	1	1	1	1	1	1	1	2	1	1	1	1	1	1	1	1	0	0	0	1	1	1	0	1	0	0	0
644	1	0	0	0	0	0	2	0	1	1	0	1	1	0	1	0	0	0	0	0	1	0	0	2	0	0	1	1	1	2	1	2	2	1	1	1	2	0	2	0	0	0	2	0	1	1	0	1	0
645	0	1	0	0	1	1	2	0	2	1	0	0	0	0	0	0	1	1	2	2	2	0	0	2	0	0	2	2	0	1	1	1	1	2	0	2	2	0	1	0	0	0	0	0	0	0	0	1	0
646	1	0	1	0	0	0	2	0	0	0	0	1	1	2	2	0	1	0	1	1	2	0	0	2	0	0	1	1	0	1	0	2	2	1	1	2	2	0	1	1	1	0	1	0	1	0	0	0	0
647	0	0	0	0	1	1	1	0	1	1	1	0	0	0	0	0	2	2	2	2	2	0	0	2	0	0	2	2	0	2	0	1	1	1	0	2	1	0	2	1	0	0	1	0	1	0	0	0	1
648	1	0	1	0	0	0	2	0	2	2	0	1	2	2	2	0	1	0	1	1	1	0	0	2	0	0	0	2	1	1	1	2	2	1	2	2	0	0	0	0	0	0	0	0	0	0	0	0	1
649	1	0	0	0	0	0	1	0	1	1	1	0	1	1	1	0	1	0	2	1	2	0	1	2	0	0	1	1	1	2	0	0	1	1	1	1	1	0	1	1	1	0	0	0	0	1	1	0	1
650	0	0	0	0	1	1	1	0	1	0	1	1	1	0	0	1	1	0	2	2	2	0	0	2	0	0	2	2	0	1	1	1	1	0	2	0	2	0	0	2	2	1	1	1	2	0	0	0	2
651	1	0	0	0	0	0	1	0	1	1	1	0	1	1	1	0	2	1	1	1	2	0	0	2	0	0	1	2	0	2	0	1	2	2	0	2	2	0	1	1	1	0	0	1	0	0	0	0	0
652	1	0	1	0	0	0	2	0	2	2	0	1	2	2	2	0	0	0	0	0	0	0	0	2	0	0	2	2	0	1	1	1	2	1	2	1	1	0	1	1	1	0	1	0	1	0	0	0	0
653	1	0	0	0	0	0	1	0	1	1	1	1	1	0	0	1	1	1	1	2	2	0	0	2	0	0	1	2	1	2	0	1	1	1	0	2	2	0	0	1	1	0	1	0	1	1	0	0	1
654	1	0	0	0	0	0	1	0	1	0	2	0	1	1	0	0	2	2	1	1	2	0	0	2	0	0	1	2	1	1	1	1	2	1	1	1	1	0	0	2	2	0	0	0	0	0	0	0	1
655	1	0	0	0	0	0	2	0	2	1	0	0	1	1	1	0	2	2	2	2	2	0	0	2	0	0	1	2	0	1	2	1	1	0	2	0	1	1	0	1	1	0	0	0	0	0	0	1	2
656	1	0	0	0	1	1	2	1	2	1	0	2	2	1	1	0	1	1	2	2	2	0	0	2	0	0	2	2	0	2	1	1	2	2	0	2	2	0	0	2	2	1	1	1	0	1	0	2	2
657	1	0	0	0	0	0	1	1	1	1	0	1	1	0	1	0	2	1	2	2	2	2	0	2	0	0	1	2	1	2	0	1	1	1	1	1	1	0	2	0	0	0	1	0	1	0	0	0	0
658	0	0	0	0	0	0	1	0	0	0	1	0	1	1	1	0	2	2	1	1	1	0	0	2	1	1	1	1	2	2	0	2	2	0	2	0	1	0	1	0	0	0	0	0	0	0	0	1	2
659	0	0	0	0	0	0	2	0	1	0	0	0	1	1	1	0	1	0	1	1	1	0	0	2	0	0	0	1	0	1	1	2	2	1	2	0	2	0	1	0	0	0	1	0	1	0	0	0	1
660	1	0	0	0	0	0	2	0	2	1	0	0	1	1	1	0	0	0	1	1	1	0	1	1	1	1	2	2	0	2	2	2	2	1	2	0	1	0	1	1	1	0	0	0	0	0	0	1	2
661	1	0	0	0	0	0	2	0	2	1	1	1	1	0	1	0	1	1	1	2	2	0	0	2	0	0	2	2	0	2	0	1	2	1	1	1	2	0	1	1	1	0	0	0	0	2	0	0	2
662	1	0	1	0	0	0	2	0	2	1	0	0	0	0	0	0	1	1	1	2	2	0	0	2	0	0	2	1	1	2	0	2	2	1	0	2	1	0	1	1	1	0	0	1	0	1	0	1	2
663	0	0	1	0	0	0	2	1	2	2	0	1	0	0	0	0	2	0	2	2	2	0	0	2	1	1	1	1	0	1	1	1	1	2	1	1	1	0	1	2	1	2	2	0	0	0	1	0	0
664	1	0	0	0	0	0	2	0	1	1	1	2	2	1	1	0	1	2	1	1	2	1	0	2	1	1	2	2	1	2	2	1	1	1	1	1	1	0	0	1	1	0	0	0	0	0	0	0	1
665	1	0	1	0	0	0	1	0	0	0	1	1	2	1	1	0	0	0	2	1	2	0	0	2	1	1	2	2	0	2	0	1	1	0	1	1	1	0	1	1	1	1	1	0	0	0	0	0	1
666	1	0	1	0	0	0	1	0	1	0	1	0	1	1	1	0	1	1	2	2	2	0	0	2	1	1	2	2	0	2	0	1	1	0	2	0	2	0	2	0	0	0	0	0	0	0	0	0	1
667	1	0	0	0	0	0	1	0	0	0	1	0	1	1	1	0	2	1	1	1	2	0	0	2	1	1	0	1	0	0	2	0	0	1	1	1	1	0	0	2	2	0	1	1	0	0	0	0	2
668	1	0	0	0	0	0	1	0	2	2	0	1	2	1	2	0	1	1	2	0	2	0	1	1	1	1	1	1	0	1	1	0	0	0	1	1	1	0	1	2	1	0	0	0	0	0	0	0	0
669	1	0	0	0	0	0	2	1	2	1	0	0	0	0	0	0	0	0	1	1	2	1	1	1	0	0	2	2	1	2	1	0	1	2	0	2	1	0	0	1	1	1	1	0	1	1	0	0	1
670	1	0	0	0	0	0	2	1	1	1	0	0	0	0	0	0	1	0	1	1	2	0	0	2	1	1	1	1	0	1	0	2	2	0	1	1	2	0	0	2	2	0	1	0	1	0	0	0	1
671	1	0	0	0	0	0	1	0	0	0	1	1	1	0	0	1	0	0	1	2	2	0	1	1	1	1	1	1	0	1	0	1	2	1	1	1	1	0	0	0	0	0	0	0	0	1	0	0	2
672	0	0	0	0	1	1	1	0	1	1	2	0	0	0	0	0	1	0	2	2	2	0	1	1	1	1	2	2	0	2	2	1	2	1	1	1	1	0	1	1	1	1	1	0	1	0	0	0	1
673	1	0	0	0	0	0	2	0	2	1	0	1	2	2	2	0	0	0	1	1	2	0	1	1	1	1	1	0	2	2	0	1	1	2	1	2	2	0	0	2	2	0	2	0	1	1	0	0	1
674	1	0	0	0	0	0	2	0	2	1	0	0	0	0	0	0	1	0	0	0	2	0	0	2	0	0	1	1	2	2	0	2	2	0	1	0	2	0	0	1	1	0	1	0	0	0	0	0	2
675	1	0	0	0	0	0	1	0	1	1	0	1	1	0	0	1	2	2	1	1	1	0	0	2	0	0	1	2	0	2	0	2	2	0	1	0	2	0	0	1	1	0	1	0	1	0	0	0	1
676	1	0	0	0	1	1	1	1	1	1	1	0	0	0	0	0	1	1	0	0	1	0	1	1	0	0	2	2	0	1	1	2	2	0	2	0	2	0	0	2	2	0	1	0	1	0	0	0	0
677	1	0	0	0	1	1	2	0	0	0	1	0	1	1	1	0	1	1	1	1	1	0	0	2	0	0	2	2	1	2	1	2	2	1	1	1	0	1	0	0	0	2	2	0	1	0	0	0	0
678	1	0	0	0	2	2	2	0	1	1	0	0	1	1	1	0	2	1	1	2	2	0	0	2	0	0	1	1	1	2	1	1	1	2	0	2	1	1	0	0	0	1	1	1	0	1	0	1	2
679	1	0	0	0	1	1	2	0	2	2	0	1	1	0	0	1	2	2	1	1	2	0	1	1	1	1	2	2	0	2	0	1	1	1	1	1	1	0	1	1	1	0	0	1	0	1	0	1	1
680	0	0	0	0	1	1	2	0	0	0	0	0	0	0	0	0	2	2	1	1	1	0	1	1	1	1	1	1	0	2	1	1	1	0	2	0	2	0	0	2	2	0	0	0	0	0	0	0	1
681	1	0	1	0	0	0	1	0	0	0	1	0	2	2	2	0	0	0	0	0	0	0	0	2	0	0	1	2	0	2	0	2	2	2	0	2	0	0	1	0	0	0	1	0	0	0	0	0	1
682	0	1	1	0	0	0	2	0	2	1	1	0	0	0	0	1	2	0	2	1	2	1	0	2	0	0	0	1	0	1	1	2	2	0	1	0	1	0	1	1	1	1	1	0	0	1	0	0	2
683	0	0	0	0	0	0	1	0	1	1	1	1	1	0	0	1	1	1	1	1	1	0	0	2	0	0	2	2	1	2	1	1	2	1	1	1	2	0	2	0	0	1	1	1	2	0	0	0	0
684	1	0	0	0	1	1	1	0	2	1	0	0	0	0	0	1	0	0	1	1	0	0	0	2	1	1	1	2	1	2	0	1	1	1	1	1	2	0	1	1	1	1	1	0	0	0	0	0	1
685	1	0	0	0	0	0	1	0	2	2	0	0	0	0	0	0	0	0	2	2	2	1	1	1	0	0	1	0	1	2	1	1	0	0	1	1	1	0	0	1	1	0	0	0	0	2	1	0	1
686	0	0	0	0	0	0	2	1	2	2	0	0	0	0	0	0	1	0	2	2	2	0	0	2	0	0	2	2	0	1	0	1	1	0	1	1	1	1	0	0	0	0	1	0	0	1	0	0	2
687	1	0	0	0	1	1	2	0	1	1	0	2	2	0	0	1	1	1	1	0	0	0	0	2	0	0	0	1	1	2	0	1	1	0	1	1	2	0	1	1	1	0	0	0	1	1	0	1	0
688	1	0	0	0	0	0	2	1	2	1	0	1	1	0	1	0	1	0	2	2	2	0	0	2	0	0	2	2	0	2	1	1	2	1	1	1	2	0	0	1	1	0	0	1	0	0	0	0	2
689	0	0	0	0	0	0	2	1	2	2	0	0	2	2	2	0	2	2	1	1	2	0	2	0	0	0	1	2	1	2	1	1	1	2	1	1	0	0	2	1	0	0	0	0	0	0	0	0	1
690	0	1	0	0	1	1	1	1	2	2	1	0	0	0	0	0	2	2	1	1	2	0	0	2	0	0	2	2	0	2	1	1	2	0	0	2	1	0	2	0	0	0	0	0	0	0	0	0	1
691	1	1	0	0	0	0	2	0	2	2	0	0	0	0	0	0	1	0	2	1	2	0	0	2	0	0	1	2	0	2	0	1	2	0	1	1	1	0	0	1	1	1	1	0	1	1	0	0	1
692	1	0	1	0	1	1	2	0	2	2	0	0	0	0	0	0	0	0	2	2	2	0	0	2	0	0	2	1	1	2	0	2	2	1	1	1	2	0	0	1	1	2	2	0	0	0	1	0	1
693	0	0	1	0	0	0	1	0	1	0	1	0	1	1	1	0	1	1	1	1	1	0	0	2	0	0	0	1	2	2	1	1	1	1	1	1	2	0	0	2	2	0	0	0	0	0	0	0	1
694	0	0	0	0	0	0	2	0	1	1	0	1	1	1	1	0	2	1	2	2	2	0	0	2	0	0	2	2	0	2	1	1	1	1	1	1	2	0	1	1	1	0	0	0	0	0	0	0	0
695	0	0	0	0	0	0	1	0	0	0	0	1	1	1	1	0	1	0	1	1	1	0	0	2	0	0	2	2	0	2	0	0	0	1	2	0	1	1	0	1	1	0	1	0	0	0	0	0	1
696	1	0	0	0	0	0	2	0	2	2	0	1	2	2	2	0	0	0	1	1	0	1	0	2	0	0	1	1	1	2	0	1	1	1	1	1	2	0	0	2	2	0	0	0	0	0	0	0	1
697	1	0	0	0	0	0	2	0	0	0	0	0	1	1	1	0	0	0	2	1	2	2	0	2	0	0	1	2	1	2	0	0	0	1	2	0	1	0	1	2	2	0	1	0	1	1	0	1	1
698	1	0	0	0	1	1	2	0	1	1	0	0	0	0	0	0	1	1	0	0	1	0	0	2	1	1	2	2	0	2	2	2	2	0	1	1	2	0	0	2	2	0	0	2	0	0	0	0	1
699	1	0	0	0	0	0	2	0	1	0	0	1	2	1	1	0	1	0	1	1	1	0	1	1	1	1	0	1	0	0	2	1	1	2	0	2	1	0	0	1	1	0	2	0	1	1	0	0	0
700	0	0	0	0	0	0	1	0	1	1	1	0	0	0	0	0	1	1	1	1	1	0	1	1	1	1	2	2	0	2	0	1	1	1	1	1	0	0	2	1	0	0	1	0	1	1	0	0	0
701	1	0	1	0	0	0	2	0	2	0	0	0	0	0	0	0	1	1	2	2	1	0	0	2	0	0	2	2	1	2	1	2	1	2	0	2	1	0	0	1	1	0	0	0	0	0	0	1	2
702	0	0	0	0	0	0	2	0	2	1	0	1	1	0	0	0	1	1	1	0	1	0	0	2	1	1	2	2	1	2	0	1	1	1	1	1	1	0	2	1	0	0	1	0	1	0	0	0	1
703	0	0	1	1	0	1	2	0	2	2	0	0	1	0	0	0	1	1	1	2	2	0	0	2	0	0	2	2	1	2	1	1	1	1	0	2	0	1	1	1	0	0	1	0	1	0	0	0	1
704	0	1	0	0	1	1	1	0	2	2	0	1	2	1	1	0	2	1	1	1	1	1	0	2	0	0	1	0	2	2	0	1	1	2	0	2	1	1	1	0	0	0	0	0	0	0	0	0	0
705	1	0	0	0	0	0	2	1	1	1	0	0	0	0	0	1	2	0	2	2	2	0	0	2	0	0	1	2	1	2	2	0	0	1	1	1	1	1	0	1	1	0	0	0	0	1	0	0	1
706	1	0	1	0	1	1	2	0	2	1	0	0	0	0	0	0	1	1	1	2	2	1	0	2	0	0	1	1	2	2	1	1	2	1	0	2	2	0	0	2	2	0	0	0	0	2	0	0	2
707	0	0	0	0	0	0	2	0	2	1	1	1	1	1	1	0	1	1	1	1	2	0	0	2	0	0	2	2	0	2	2	2	2	0	1	1	0	1	1	0	0	1	1	0	1	0	0	0	2
708	1	0	0	0	0	0	2	0	1	0	0	0	0	0	0	0	0	0	0	0	0	0	0	2	0	0	0	1	0	1	1	1	1	0	1	1	2	0	0	1	1	0	1	0	1	2	0	1	2
709	1	0	1	1	0	1	1	1	1	1	1	0	1	1	1	0	1	0	2	2	2	0	0	2	0	0	1	1	1	2	0	2	1	2	0	2	1	0	0	2	2	0	2	0	1	1	0	0	0
710	1	0	1	0	0	0	2	0	2	1	1	0	0	0	0	0	2	1	1	1	1	1	0	2	0	0	1	2	1	2	2	1	1	1	0	2	2	0	0	2	2	0	0	0	0	0	0	0	0
711	1	0	0	0	2	2	1	1	1	1	1	1	2	2	2	0	0	0	1	1	1	0	1	1	0	0	1	2	0	1	1	1	1	1	1	1	2	0	0	2	2	0	0	1	0	0	1	0	0
712	1	0	0	0	0	0	1	0	1	1	0	0	1	1	1	0	1	1	2	2	2	0	0	2	0	0	1	2	1	2	0	0	0	2	1	1	2	0	2	1	1	0	0	0	0	1	0	1	2
713	1	0	0	0	0	0	2	0	2	2	0	0	0	0	0	0	2	0	1	1	1	0	0	2	0	0	1	2	0	1	0	1	1	2	0	2	2	0	0	1	1	1	1	1	1	0	0	1	0
714	0	0	0	0	1	1	2	0	2	2	0	0	1	1	1	0	0	0	2	1	2	0	0	2	0	0	1	1	0	1	0	2	2	0	2	0	1	1	0	1	1	0	1	0	1	1	0	0	0
715	0	0	0	0	0	0	1	1	1	1	1	1	1	0	0	0	1	0	1	1	1	0	1	1	0	0	1	1	1	2	0	0	1	1	1	1	1	1	0	1	1	0	0	0	0	1	0	1	0
716	1	0	0	0	0	0	2	1	2	2	0	0	0	0	0	0	1	0	1	1	1	0	0	2	0	0	1	2	1	2	1	1	1	0	1	1	2	0	1	1	1	0	0	0	0	0	0	0	0
717	1	0	0	0	1	1	2	1	2	2	0	0	2	2	2	0	0	0	0	1	1	0	0	2	0	0	0	2	2	0	2	1	1	1	1	1	1	0	2	0	0	0	0	0	0	0	0	0	0
718	0	0	0	0	0	0	2	0	1	1	1	1	1	0	0	1	1	1	0	0	1	0	0	2	0	0	2	2	0	2	0	1	2	2	0	2	2	0	0	1	1	0	0	0	0	1	0	0	2
719	1	0	0	0	1	1	2	0	2	1	0	0	1	1	1	0	1	1	2	2	1	0	0	2	0	0	0	2	2	2	2	1	1	2	0	2	1	1	0	0	0	0	0	0	0	0	0	0	2
720	1	0	1	0	1	1	2	1	1	1	0	2	2	1	2	0	1	0	1	0	1	0	1	1	0	0	1	2	0	2	0	1	1	1	1	1	2	0	0	1	1	0	0	0	0	0	0	0	1
721	1	0	1	0	0	0	2	0	2	2	0	0	1	0	0	0	2	1	2	2	2	1	0	2	0	0	1	1	1	2	0	2	2	2	0	2	1	0	1	1	1	0	0	1	0	0	0	1	2
722	1	0	0	0	0	0	0	0	0	0	2	1	1	0	0	1	1	0	0	0	1	0	0	2	1	1	2	2	0	2	0	0	0	2	0	2	2	0	0	2	2	0	1	0	1	1	0	0	2
723	1	0	0	0	0	1	1	0	0	0	1	0	0	0	0	0	2	1	1	1	2	0	1	1	0	0	2	2	1	2	1	1	1	1	0	2	1	0	1	2	0	0	0	1	0	0	0	0	2
724	1	0	0	0	0	0	1	0	0	0	0	1	1	0	1	0	1	0	1	1	1	0	0	2	0	0	1	2	1	2	0	2	2	0	1	1	2	0	1	1	1	0	0	0	0	1	0	0	1
725	1	0	0	0	0	0	2	1	1	1	0	0	0	0	0	0	1	0	1	1	1	0	0	2	0	0	0	1	2	1	1	1	1	2	0	2	1	0	1	0	0	0	0	0	0	0	0	0	0
726	0	0	0	0	0	0	2	0	1	0	1	1	1	0	0	1	1	1	1	1	1	0	1	1	1	1	1	0	2	2	0	2	2	0	1	1	1	0	0	1	1	0	0	2	0	2	0	1	2
727	1	0	0	0	0	0	2	1	2	2	0	1	1	0	0	0	0	0	2	2	1	0	0	2	0	1	2	2	0	2	1	1	1	1	0	1	1	0	1	1	1	0	0	0	1	0	0	0	1
728	1	0	0	0	1	1	0	0	1	1	1	0	1	1	1	0	1	1	0	0	0	0	0	2	0	0	2	2	1	2	1	2	2	0	1	1	1	0	1	1	1	1	1	0	1	0	0	0	1
729	1	0	0	0	0	0	1	0	1	1	1	0	2	2	2	0	2	1	2	2	2	0	1	1	1	1	2	2	0	2	0	2	2	0	1	1	0	0	2	1	0	0	0	0	2	0	0	0	1
730	1	0	0	0	0	0	2	0	1	0	1	0	0	0	0	0	1	0	2	2	2	0	0	2	1	1	2	2	0	2	0	1	1	1	1	1	2	0	1	1	1	0	0	0	0	0	0	0	1
731	1	0	0	0	0	0	2	1	2	2	0	0	2	1	1	0	2	1	1	1	2	0	1	1	0	0	1	2	0	2	2	2	1	1	0	2	1	0	2	1	0	0	1	0	0	1	0	0	0
732	1	0	1	0	0	0	1	1	2	2	0	1	1	2	2	0	2	1	2	2	2	0	0	2	1	1	2	2	0	2	1	1	2	1	0	2	1	0	2	0	0	0	1	0	0	0	0	0	1
733	1	0	0	0	0	0	2	0	2	1	0	0	0	0	0	1	2	2	1	1	2	0	1	1	1	1	2	2	0	2	0	0	0	1	2	0	1	0	0	0	0	0	1	0	0	1	0	0	0
734	1	0	0	0	0	0	2	0	1	1	0	0	0	0	0	0	2	2	1	1	1	0	0	2	0	0	2	2	1	2	2	1	1	1	0	2	1	0	1	1	1	0	0	0	0	1	0	0	0
735	0	0	0	0	0	0	1	0	1	1	1	0	0	0	0	0	0	0	1	1	0	0	0	2	0	0	2	2	0	2	0	0	1	1	1	1	1	0	0	1	1	0	0	0	0	1	0	0	0
736	1	0	1	1	0	1	2	0	2	2	0	1	1	0	0	1	1	0	1	1	1	0	1	1	0	0	2	2	0	1	1	2	2	0	1	1	2	0	1	1	1	2	2	0	0	0	0	1	1
737	1	0	0	0	0	0	1	1	2	2	1	0	0	0	0	0	1	1	0	0	1	0	0	2	0	0	1	2	2	2	2	2	2	1	1	1	2	0	0	1	1	0	0	2	0	0	0	0	0
738	1	1	0	0	1	1	2	0	1	0	1	1	2	1	1	0	1	1	0	0	2	0	0	2	1	1	1	1	0	1	1	1	2	1	2	1	2	1	0	0	0	0	0	0	0	0	0	0	1
739	1	1	0	0	0	0	2	0	2	2	0	0	0	0	0	0	1	0	1	2	2	0	1	1	0	0	1	1	1	2	1	1	1	1	1	1	1	0	0	1	1	1	1	0	0	1	0	1	1
740	1	1	0	0	0	0	1	0	0	0	0	1	1	0	1	0	0	0	1	2	2	0	1	1	1	1	2	2	1	2	2	1	1	0	1	1	2	0	0	2	2	0	0	0	1	1	0	1	0
741	1	1	0	0	1	1	2	0	2	2	0	1	1	0	0	1	0	0	2	2	2	0	0	2	1	1	2	2	0	2	0	2	2	1	1	2	2	0	1	1	1	0	0	0	0	1	0	0	0
742	0	0	0	0	0	0	2	1	1	1	0	0	0	0	0	0	1	1	0	0	0	0	0	2	0	0	1	2	0	2	1	0	0	1	1	1	1	0	1	1	1	0	0	0	0	1	0	0	1
743	0	1	0	0	1	1	2	0	1	0	1	1	1	0	1	0	1	1	1	1	1	1	0	2	0	0	1	1	1	2	1	1	1	1	0	2	2	0	1	1	1	0	0	0	1	1	0	0	1
744	1	0	0	0	0	0	2	0	1	1	1	0	1	0	1	0	2	1	1	2	2	0	1	1	1	1	1	1	1	2	0	0	0	2	0	2	1	0	1	1	1	2	2	0	0	0	0	0	0
745	1	0	0	0	0	0	2	0	2	2	0	0	1	0	0	0	1	1	2	2	2	0	1	1	1	1	0	2	2	1	2	2	2	0	2	0	0	0	1	0	0	0	1	1	1	2	0	0	2
746	0	0	0	0	0	0	2	0	1	1	1	0	1	1	1	0	0	0	0	0	2	0	0	2	0	0	0	0	1	1	0	0	0	1	2	0	1	0	0	1	1	0	0	0	0	0	0	0	0
747	1	0	0	0	0	0	2	0	2	2	0	0	0	0	0	0	2	1	1	1	2	1	0	2	0	0	0	1	0	1	1	0	0	1	0	2	2	0	1	1	1	1	1	1	2	0	0	0	0
748	0	0	0	0	0	0	2	0	2	2	0	0	1	1	1	0	2	1	1	1	1	0	0	2	0	0	1	1	1	2	1	1	1	1	1	1	1	0	2	0	0	0	0	0	0	0	0	0	0
749	1	0	0	0	1	1	2	0	2	2	0	0	1	1	1	0	1	0	1	1	1	0	0	2	0	0	2	2	0	2	0	2	1	1	0	2	1	0	0	2	2	1	1	0	0	1	0	0	1
750	1	0	1	0	0	0	1	0	1	1	0	0	0	0	0	0	1	1	1	1	1	0	1	1	0	0	1	1	1	2	0	1	1	1	0	2	0	0	2	0	0	2	2	0	0	0	0	1	2
751	0	0	0	0	0	0	2	0	2	1	1	0	0	0	0	0	1	1	0	0	0	0	0	2	1	1	2	2	0	2	1	1	2	1	0	2	1	0	0	0	0	0	1	0	0	0	0	0	1
752	1	0	0	0	2	2	2	0	2	1	1	0	1	1	1	0	2	1	1	1	1	1	0	2	0	0	1	1	1	2	0	1	1	2	0	2	2	0	0	1	1	1	1	0	1	0	0	0	0
753	0	0	0	0	0	0	2	0	2	1	0	1	1	0	0	1	0	0	2	2	2	0	0	2	1	1	1	2	1	1	2	1	1	2	1	1	1	0	0	2	2	1	1	1	2	0	0	0	1
754	1	0	1	0	0	0	1	0	0	0	1	0	1	1	1	0	1	1	0	0	0	0	0	2	0	0	1	2	1	1	2	1	2	1	1	1	1	0	0	1	1	0	0	0	0	0	0	0	1
755	1	0	0	0	0	0	2	0	2	2	0	0	0	0	0	0	1	2	2	2	2	0	1	1	1	1	2	2	1	2	0	1	1	2	0	2	2	0	0	2	2	0	0	1	1	1	0	0	0
756	1	0	0	0	0	1	2	0	2	2	0	0	0	0	0	0	1	2	1	1	2	0	0	2	0	0	2	1	1	2	1	1	1	1	1	1	2	0	1	1	1	1	1	0	1	1	0	0	0
757	1	0	0	0	1	1	2	1	1	1	0	0	1	1	1	0	2	2	2	2	2	0	1	1	0	0	2	2	1	2	0	1	1	0	0	1	1	0	0	2	2	0	0	0	2	1	0	2	2
758	0	0	0	0	0	0	2	1	2	1	0	0	0	0	0	0	1	0	2	2	2	0	1	1	1	2	1	2	2	2	0	1	1	1	1	1	1	0	0	2	2	1	1	0	1	0	0	0	0
759	1	0	0	0	1	1	2	0	2	1	0	0	1	1	1	0	0	0	1	2	2	1	0	2	0	0	2	2	1	2	1	0	1	1	1	1	2	1	0	0	0	0	0	0	0	1	0	0	1
760	1	0	1	0	0	0	1	0	2	2	0	0	0	0	0	0	1	0	1	1	1	0	1	1	0	0	1	1	1	2	0	0	0	1	1	1	1	1	1	0	0	0	1	0	1	0	0	0	1
761	1	0	0	0	0	0	2	0	1	1	0	2	2	0	0	1	1	1	1	1	2	0	0	2	0	0	2	2	0	2	0	2	2	2	0	2	1	0	1	1	1	1	1	1	1	0	0	0	1
762	1	0	1	0	1	1	0	0	0	0	2	0	0	0	0	0	1	1	2	2	2	0	0	2	0	0	0	1	0	1	1	1	1	1	1	1	1	0	2	0	0	0	1	0	0	0	0	0	1
763	1	0	0	0	1	1	1	0	0	0	2	1	2	1	1	0	2	2	2	2	2	0	0	2	0	0	2	2	1	2	0	1	1	1	1	1	2	0	2	1	1	0	0	0	0	0	0	0	1
764	0	1	0	0	0	0	1	0	0	0	2	1	1	0	0	0	2	1	0	0	1	0	0	2	0	0	2	2	2	2	1	0	1	1	0	2	2	0	1	1	1	0	0	1	0	1	0	0	0
765	1	0	1	0	0	0	1	0	1	1	0	0	0	0	0	0	1	1	0	0	1	0	1	2	0	0	1	2	0	1	0	1	1	1	0	2	2	0	0	2	2	1	1	0	1	0	0	1	1
766	1	0	0	0	0	0	0	0	1	1	0	1	1	0	1	0	0	0	2	1	2	0	0	2	2	2	1	1	0	2	1	1	2	1	0	2	1	0	0	1	1	0	0	0	0	1	0	1	1
767	0	0	0	0	1	1	2	0	2	1	2	0	0	0	0	0	1	1	1	1	2	0	0	2	0	0	1	2	1	1	2	2	2	1	0	2	2	0	0	2	2	0	0	0	0	0	0	0	2
768	1	0	0	0	1	1	2	0	1	1	0	1	1	1	1	0	1	1	2	2	2	1	1	1	0	1	2	2	0	2	1	1	1	2	0	2	1	0	0	1	1	0	0	0	0	0	0	0	1
769	1	0	1	0	0	0	2	1	2	2	0	0	0	0	0	0	1	1	1	0	1	0	0	2	1	1	1	1	1	2	0	0	1	2	0	2	0	0	0	0	0	0	0	0	0	1	0	1	2
770	1	0	0	0	0	1	2	0	2	0	1	0	0	0	0	0	0	0	2	2	2	0	0	2	0	0	2	2	1	2	0	0	0	2	0	2	1	1	0	1	1	0	0	0	0	0	0	0	1
771	0	0	0	0	0	0	2	0	1	1	0	0	0	0	0	0	2	1	2	2	2	0	0	2	0	0	1	1	1	2	0	1	1	0	1	1	1	0	1	2	1	0	0	0	0	0	0	0	0
772	0	0	0	0	0	0	2	0	2	1	1	1	0	0	0	0	1	0	0	0	1	0	0	2	1	1	2	2	1	2	2	2	2	0	2	0	1	0	0	2	2	0	0	0	0	0	0	1	0
773	1	0	0	0	0	0	2	0	2	2	0	0	0	0	0	0	1	0	1	2	2	0	0	2	0	0	1	2	0	1	1	0	1	0	1	2	1	1	0	1	1	0	1	0	1	2	1	0	0
774	0	0	0	0	0	0	1	1	1	1	1	0	0	0	0	0	0	0	0	1	1	0	1	1	0	0	2	2	0	1	0	1	1	0	0	1	1	0	0	1	1	0	1	0	1	0	0	0	1
775	1	0	0	0	0	0	0	0	1	1	0	0	1	1	1	0	2	1	2	2	2	0	0	2	1	1	1	0	2	2	0	2	2	0	1	1	0	0	0	0	0	0	0	1	0	0	0	0	0
776	1	0	0	0	0	0	2	0	2	1	1	0	0	0	0	0	1	0	1	1	1	0	0	2	0	0	1	1	1	2	1	2	2	0	1	1	2	0	0	2	2	0	1	0	1	0	0	1	2
777	1	0	1	0	0	0	2	0	1	1	0	1	2	1	2	0	2	1	1	2	2	0	1	1	1	1	2	2	1	2	1	2	2	0	2	0	1	0	0	1	1	0	0	1	0	0	0	0	2
778	1	0	0	0	0	0	1	0	0	0	2	0	0	0	0	0	0	0	1	1	1	0	0	2	0	0	1	2	0	1	0	1	1	1	1	1	2	0	1	1	1	0	0	0	0	0	0	0	0
779	1	0	0	0	0	0	1	0	1	1	2	2	2	1	1	1	2	0	0	1	2	0	0	2	0	0	1	1	1	2	0	2	2	2	0	2	1	0	1	1	1	0	0	1	0	0	0	0	1
780	0	0	0	0	1	1	2	0	1	0	1	0	0	0	0	0	1	1	2	2	1	0	0	2	0	0	1	1	1	2	1	1	1	0	2	0	1	0	0	0	0	1	1	0	1	0	0	0	1
781	1	0	0	0	0	0	2	1	2	2	0	1	1	0	0	0	2	2	1	1	1	0	1	1	1	2	0	0	1	2	1	2	2	0	1	0	1	2	0	1	1	0	1	0	0	0	0	0	0
782	0	0	1	0	0	0	2	0	1	1	0	0	1	1	1	0	1	0	2	1	2	0	0	2	0	0	0	1	1	2	0	2	2	1	0	2	1	0	1	0	0	0	2	0	1	1	0	0	1
783	1	0	0	0	0	0	1	0	2	2	0	0	0	0	0	0	1	0	2	2	2	0	0	2	0	0	0	2	0	1	2	1	2	1	0	2	1	0	0	2	2	2	2	0	0	1	0	0	2
784	1	0	1	1	0	1	2	0	2	2	0	0	1	0	0	0	1	0	1	1	2	0	0	2	1	1	1	1	2	2	1	1	1	1	1	1	0	0	1	0	0	0	1	0	1	1	0	0	0
785	1	1	0	0	1	1	2	1	2	2	0	0	1	1	1	0	2	1	2	2	2	0	0	2	0	0	0	1	0	1	1	2	2	2	0	2	1	0	1	1	1	1	1	0	1	1	0	0	0
786	0	0	0	0	0	1	0	0	0	0	2	1	1	0	0	1	0	0	2	2	2	0	0	2	1	1	1	2	0	1	2	0	1	2	0	2	1	0	0	0	0	0	0	0	0	0	0	0	1
787	1	0	0	0	0	0	2	1	2	2	0	0	2	1	1	0	1	1	1	1	1	0	0	2	0	0	2	2	0	2	1	2	2	0	0	2	2	0	1	1	1	0	1	0	1	0	0	0	1
788	0	0	1	1	0	1	2	0	1	1	1	1	1	0	0	1	1	2	2	2	2	0	0	2	0	0	2	2	0	2	2	1	2	1	1	1	0	0	1	0	0	1	1	0	0	0	0	0	0
789	1	0	0	0	0	0	2	0	0	0	0	1	2	0	0	1	1	0	1	1	1	0	1	1	1	2	0	1	0	0	2	1	1	1	1	1	1	1	0	1	1	0	1	0	1	1	0	0	1
790	1	0	0	0	0	0	2	0	2	2	0	0	0	0	0	0	1	1	1	1	1	0	0	2	0	0	1	1	2	2	0	1	2	1	2	1	1	0	0	1	1	1	2	0	1	1	0	0	0
791	1	0	0	0	0	0	1	0	0	0	2	1	1	0	0	1	1	1	1	0	0	0	0	2	1	1	1	2	0	1	0	1	1	1	1	1	1	1	1	0	0	1	1	0	1	0	0	0	2
792	0	0	0	0	0	0	2	0	2	0	0	1	1	1	1	0	1	1	1	1	1	0	0	2	0	0	2	2	1	2	2	1	1	1	1	1	1	0	1	1	1	1	2	0	1	1	0	0	2
793	1	0	0	0	0	0	2	0	2	0	1	1	1	0	0	0	1	1	2	2	2	0	0	2	0	0	2	2	0	2	0	1	1	0	2	0	2	0	0	2	2	0	1	0	1	1	0	0	0
794	1	0	0	0	1	1	0	0	0	0	2	0	1	0	0	0	1	1	0	0	0	0	0	2	0	0	2	2	0	2	1	1	1	0	2	0	1	1	0	1	1	0	1	0	1	0	0	0	2
795	0	0	1	1	0	1	2	0	2	0	1	0	0	0	0	0	1	1	2	2	2	0	0	2	0	0	1	2	2	2	1	0	0	2	0	2	0	0	2	1	0	0	0	0	0	1	0	0	0
796	1	0	0	0	0	0	2	0	2	1	1	0	1	1	1	0	2	0	2	2	2	0	0	2	0	0	1	1	2	2	0	1	2	2	0	2	0	0	2	1	0	2	2	0	1	0	0	0	0
797	0	0	0	0	0	0	2	0	2	1	0	0	0	0	0	1	2	0	2	2	2	0	0	2	0	0	2	2	0	2	0	0	1	2	0	2	1	0	1	1	1	2	2	0	0	1	0	1	1
798	0	0	1	0	0	0	2	1	2	2	0	1	1	0	0	0	1	1	1	0	1	0	0	2	1	1	1	1	1	2	0	1	2	0	2	1	1	0	0	2	2	1	1	0	0	0	0	0	0
799	1	0	0	0	1	1	2	0	2	1	1	2	2	1	1	1	1	1	1	1	1	0	0	2	1	1	2	2	0	2	0	1	1	1	1	1	1	1	0	1	1	0	0	0	0	0	0	0	0
800	1	1	0	0	1	1	1	0	2	2	0	1	2	1	1	0	0	0	0	0	0	0	1	1	0	0	1	0	2	2	0	2	2	0	1	1	0	0	1	0	0	0	1	0	1	1	0	0	0
801	1	0	0	0	0	0	1	0	1	0	1	0	1	0	0	0	1	0	1	0	1	0	1	1	1	1	1	1	2	2	1	1	1	1	0	2	2	0	0	1	1	0	1	0	1	2	0	0	0
802	1	0	0	0	0	0	2	0	1	1	0	0	0	0	0	0	2	0	2	2	2	0	0	2	0	0	1	1	1	2	0	1	1	1	1	1	1	0	0	0	0	0	0	0	0	2	0	0	0
803	1	0	0	0	0	0	1	0	0	0	2	0	0	0	0	0	1	1	1	1	1	0	1	1	0	0	1	2	1	1	1	2	1	1	0	2	1	1	0	1	1	0	0	0	0	0	0	0	2
804	1	0	0	0	0	0	2	0	2	1	1	0	0	0	0	0	2	1	2	2	2	0	0	2	0	0	1	2	0	1	0	1	1	1	1	1	0	0	2	0	0	0	1	0	1	0	1	0	0
805	1	0	1	1	0	1	1	0	1	0	2	0	2	2	2	0	1	0	1	1	1	0	0	2	1	1	1	1	0	2	1	0	0	2	1	1	2	0	2	0	0	1	1	0	1	0	0	1	1
806	1	0	0	0	2	2	1	0	1	0	1	1	2	1	1	1	1	1	1	1	1	0	1	1	0	0	2	2	0	2	1	1	1	1	1	1	0	0	1	0	0	0	1	0	0	1	0	0	0
807	0	1	0	0	0	0	1	0	2	2	0	0	0	0	0	0	1	0	2	1	2	0	0	2	1	1	0	1	2	1	1	1	0	0	1	1	2	0	0	1	1	0	0	0	0	0	0	0	0
808	1	0	1	0	0	0	1	0	2	1	0	1	1	0	0	1	0	0	1	2	2	0	1	1	0	0	1	2	1	2	0	2	2	1	0	2	2	0	0	2	2	0	0	0	0	1	0	0	1
809	1	0	0	0	0	0	1	0	0	0	2	1	1	1	1	0	1	1	2	2	2	0	0	2	0	0	2	2	0	2	1	0	0	2	1	1	2	0	0	1	1	0	1	0	1	1	0	0	0
810	1	0	0	0	1	1	2	0	2	2	0	0	1	1	1	0	1	1	0	0	0	0	1	1	0	0	0	0	1	2	1	1	2	1	0	2	2	0	1	1	1	0	1	0	1	1	0	2	2
811	1	0	0	0	0	0	2	0	1	1	0	0	0	0	0	0	1	1	2	2	2	1	0	2	0	0	0	2	1	1	1	1	1	1	0	2	2	0	0	1	1	0	1	0	1	1	0	1	2
812	0	0	0	0	0	0	1	0	1	1	0	1	1	0	0	1	2	2	0	0	2	0	0	2	0	0	2	2	0	1	2	1	2	1	0	2	0	0	1	0	0	0	0	0	0	0	0	0	1
813	1	0	0	0	1	1	1	1	1	1	1	0	0	0	0	0	1	1	2	2	2	0	0	2	0	0	2	2	0	2	1	1	1	1	1	1	0	0	2	1	0	0	0	0	0	0	0	0	1
814	1	0	0	0	0	0	1	0	0	0	0	1	2	1	1	0	1	1	0	0	0	0	0	2	0	0	1	2	1	2	0	0	0	2	0	2	1	0	0	1	1	0	0	0	0	1	0	1	0
815	0	0	0	0	0	0	2	1	2	1	0	1	1	0	1	0	0	0	1	1	2	0	0	2	0	0	2	2	1	2	0	0	0	2	0	2	1	1	0	1	1	0	0	0	0	1	0	0	1
816	1	0	0	0	0	0	1	0	1	1	0	1	2	1	1	0	0	0	1	1	0	0	0	2	1	1	0	0	1	2	1	0	1	1	1	1	1	0	0	2	2	0	0	0	2	1	0	0	2
817	1	1	0	0	0	0	2	0	1	0	0	1	2	1	1	0	1	1	1	1	1	0	0	2	0	0	1	2	0	1	0	1	2	2	0	2	1	0	0	2	2	0	1	0	0	2	0	1	0
818	1	0	0	0	0	0	0	0	1	1	0	1	1	0	0	1	1	1	1	1	2	0	0	2	0	0	0	1	1	2	0	1	1	1	1	1	1	0	1	0	0	0	1	0	0	0	0	0	1
819	1	0	0	0	0	0	2	1	1	1	1	0	0	0	0	1	2	0	2	2	2	0	1	1	0	0	2	2	1	2	2	0	0	1	0	2	1	0	1	2	1	0	0	1	1	1	0	0	1
820	1	0	1	0	0	0	2	1	2	1	0	0	0	0	0	0	0	0	0	0	0	0	0	2	0	0	1	2	0	2	0	0	0	1	0	2	2	1	0	1	1	0	0	0	0	0	0	0	0
821	1	0	0	0	0	1	2	1	2	1	0	0	1	1	1	0	1	0	1	1	1	0	0	2	0	0	0	1	1	2	0	1	2	1	1	1	2	0	0	2	2	0	0	0	0	0	0	0	1
822	1	1	0	0	1	1	1	0	2	2	0	1	1	0	0	1	0	1	2	2	2	0	1	1	1	1	2	2	0	1	0	2	2	0	2	0	2	0	0	1	1	0	0	0	0	0	0	0	0
823	1	0	0	0	0	0	1	0	2	2	0	0	0	0	0	0	1	1	1	0	0	0	0	2	0	0	2	2	0	2	1	2	2	2	0	2	0	0	0	1	1	0	0	0	0	2	0	0	0
824	1	0	0	0	0	0	1	0	1	0	1	1	1	0	0	1	1	0	1	1	1	0	0	2	0	0	1	1	1	2	0	1	2	1	1	1	2	0	1	1	1	0	0	0	0	0	0	0	0
825	0	0	1	0	0	0	2	0	1	1	1	0	1	1	1	0	0	0	1	2	2	1	0	2	0	0	1	0	2	2	0	1	2	2	0	2	1	0	1	2	1	0	0	0	0	1	0	0	0
826	1	0	0	0	0	0	2	1	1	1	1	0	1	1	1	0	1	1	1	1	1	0	0	2	0	0	2	2	0	2	0	1	1	1	0	2	2	0	1	1	1	0	0	0	1	1	0	0	1
827	1	0	0	0	2	2	1	1	1	1	1	1	1	1	1	0	1	1	1	1	1	0	2	0	0	0	0	1	1	2	0	1	1	1	1	1	2	0	1	1	1	0	1	0	1	0	0	1	1
828	1	0	0	0	0	1	1	0	1	0	1	0	1	1	1	0	2	2	1	1	1	0	0	2	1	1	1	1	2	2	0	2	1	2	0	2	1	0	1	1	1	1	1	0	0	0	0	0	1
829	0	0	0	0	0	0	1	0	1	1	1	0	0	0	0	0	1	1	1	1	2	0	1	1	1	1	1	2	0	2	0	1	2	1	1	1	2	0	0	1	1	0	1	0	0	1	0	0	1
830	0	0	0	0	0	0	2	0	1	0	0	0	1	1	1	0	2	0	2	2	2	0	0	2	0	0	2	2	1	2	0	1	1	1	1	1	1	1	0	1	1	0	0	0	0	1	0	0	1
831	0	0	0	0	0	0	2	0	2	2	0	0	1	0	0	0	1	1	2	2	2	0	0	2	0	0	1	1	1	2	0	1	2	1	1	1	1	0	0	1	1	0	0	1	0	1	0	2	2
832	1	1	1	0	0	0	1	0	1	1	0	1	1	0	0	1	1	1	1	2	2	0	0	2	0	0	1	2	1	2	2	2	2	0	1	1	2	0	1	1	1	0	0	0	0	0	0	0	2
833	0	0	0	0	0	0	1	0	0	0	1	0	2	2	2	0	1	0	1	1	1	1	0	2	0	0	0	0	1	1	0	0	1	2	0	2	1	0	2	0	0	0	1	0	1	1	0	1	2
834	1	0	0	0	0	0	2	1	2	2	0	0	1	1	1	0	1	1	2	2	2	0	0	2	0	0	1	2	2	2	0	1	1	1	1	1	2	0	1	1	1	2	2	0	0	0	0	0	1
835	1	0	0	0	1	1	2	0	2	1	1	1	1	0	0	0	1	1	1	1	1	0	0	2	0	0	2	2	0	2	2	1	1	0	2	0	2	0	1	1	1	0	1	0	1	0	0	0	2
836	0	0	0	0	1	1	2	1	2	1	0	0	0	0	0	0	1	1	0	0	1	0	0	2	0	0	1	1	1	2	0	1	2	1	1	1	1	1	0	0	0	0	1	0	0	0	0	0	1
837	1	0	0	0	1	1	1	0	1	1	1	0	2	1	1	0	1	0	0	0	1	0	1	1	1	1	2	2	0	2	1	1	0	0	1	1	2	0	0	1	1	0	1	0	0	0	0	0	0
838	1	0	0	0	0	0	2	0	1	1	0	0	1	1	1	0	0	0	1	1	1	0	0	2	0	0	2	2	1	2	2	1	1	2	1	2	0	1	1	0	0	0	0	0	0	1	0	0	0
839	1	0	0	0	1	1	2	1	2	2	0	0	0	0	0	0	0	0	0	0	0	0	0	2	0	0	2	2	1	1	2	1	1	1	0	2	2	0	0	2	2	0	2	0	1	1	0	0	0
840	1	0	0	0	0	0	1	0	0	0	2	0	1	1	1	0	2	2	2	2	2	0	0	2	1	1	2	0	1	1	1	2	2	0	1	0	1	0	1	1	1	0	0	1	0	0	0	1	2
841	1	0	0	0	0	0	2	1	1	1	0	0	1	0	1	0	1	1	2	2	2	0	1	1	1	1	1	2	0	1	1	1	2	1	1	1	0	0	2	0	0	0	1	0	1	1	0	0	0
842	1	0	0	0	0	0	1	1	2	2	0	0	0	0	0	0	2	2	1	1	2	0	0	2	0	0	1	2	1	1	1	1	1	0	2	1	2	0	0	1	1	0	0	0	0	0	0	0	1
843	1	1	0	0	1	1	2	0	2	1	0	1	2	1	1	0	1	0	1	1	2	0	1	1	0	0	2	2	0	1	2	1	1	2	1	1	1	1	0	1	1	2	2	0	0	0	0	1	1
844	1	0	0	0	0	0	2	1	1	1	0	0	0	0	0	0	0	0	0	0	0	0	0	2	0	0	2	2	0	2	2	1	1	2	0	2	1	0	0	1	1	0	1	0	0	0	0	0	1
845	1	0	1	0	0	0	1	0	0	0	1	1	1	0	1	0	1	1	1	1	1	0	1	1	1	1	0	2	2	1	2	1	2	0	0	2	1	0	2	0	0	0	0	0	0	0	0	0	0
846	1	0	0	0	0	0	2	1	2	1	0	0	0	0	0	0	1	0	2	2	2	0	1	1	0	0	0	2	1	1	1	1	2	1	1	1	1	0	0	1	1	0	0	0	0	0	0	0	1
847	1	0	0	0	0	0	2	0	2	2	0	0	0	0	0	0	2	1	2	2	2	0	0	2	0	0	1	2	1	1	2	1	1	1	0	2	2	0	2	0	0	0	2	0	1	1	0	1	2
848	1	0	0	0	0	0	2	0	1	1	1	0	1	1	1	0	1	1	2	2	2	1	0	2	0	0	1	1	0	2	1	1	1	1	0	2	1	0	1	1	1	0	1	0	1	2	0	0	1
849	1	0	0	0	0	0	1	0	1	1	1	0	0	0	0	0	1	1	0	0	2	0	0	2	0	0	2	2	0	2	1	1	1	2	0	2	1	0	2	0	0	1	1	0	1	1	0	0	0
850	1	1	1	0	0	0	2	0	2	2	0	0	1	1	1	0	2	1	0	0	1	0	0	2	0	0	2	2	1	2	1	1	1	0	1	1	0	0	1	1	1	0	0	1	0	1	0	0	0
851	1	0	0	0	0	0	1	0	1	0	1	1	1	0	1	0	0	0	2	2	2	1	0	2	0	0	1	2	0	1	0	0	0	2	1	1	1	0	0	1	1	0	1	0	1	0	0	0	1
852	1	0	1	0	0	0	1	0	1	0	2	0	1	1	1	0	1	0	2	2	2	0	0	2	0	0	2	2	1	2	1	1	1	0	1	1	1	0	2	0	0	0	1	0	1	0	0	0	1
853	1	0	0	0	1	1	1	0	0	0	0	0	1	1	1	0	1	0	1	1	1	0	0	2	0	0	2	2	1	2	0	0	0	2	0	2	1	0	0	2	2	1	1	0	1	1	0	0	0
854	0	0	0	0	0	0	2	0	1	1	0	1	2	1	1	0	2	2	1	1	2	0	0	2	0	0	2	2	1	2	0	1	1	1	0	2	1	0	0	1	1	0	1	0	1	1	0	0	1
855	0	0	0	0	0	0	1	0	2	2	0	0	2	2	2	0	1	1	0	0	0	0	1	1	1	1	1	2	2	2	0	2	2	0	2	0	1	0	1	1	1	0	0	0	0	0	0	0	1
856	1	0	0	0	0	0	0	0	0	0	2	0	0	0	0	0	1	1	0	1	1	0	1	1	0	0	2	2	1	2	1	1	1	1	1	1	1	1	1	0	0	0	0	0	0	1	0	0	1
857	1	0	0	0	0	0	1	0	2	2	0	0	1	1	1	0	2	2	2	2	1	1	0	2	0	0	0	0	1	2	1	1	1	2	0	2	2	0	0	2	2	0	0	1	0	0	0	0	1
858	1	0	0	0	0	0	1	0	1	1	0	1	1	0	0	0	1	0	1	1	1	0	0	2	1	1	1	2	1	2	2	0	0	1	2	0	1	0	1	2	1	0	0	0	0	1	0	1	0
859	0	0	1	0	0	0	2	0	2	2	0	0	1	1	1	0	1	0	2	1	2	0	1	1	1	1	2	2	1	2	1	1	1	1	0	2	0	0	1	0	0	0	1	0	1	0	0	0	1
860	1	0	0	0	0	0	2	1	1	1	0	1	2	1	1	0	1	1	2	2	2	0	0	2	0	0	1	2	2	2	2	0	0	2	0	2	2	0	0	2	2	0	0	0	0	0	0	0	0
861	0	0	0	0	0	0	2	0	2	1	0	0	1	1	1	0	2	0	2	1	2	0	1	1	0	0	2	2	2	2	1	0	2	1	0	2	0	1	1	1	0	0	1	0	0	2	0	0	0
862	0	1	1	0	0	0	1	1	1	1	1	0	1	1	1	0	1	1	2	2	2	0	0	2	0	0	1	2	1	2	2	0	1	2	1	2	2	0	0	2	2	0	0	0	0	0	0	0	0
863	1	0	1	0	0	0	2	0	2	1	0	0	0	0	0	1	1	0	1	1	2	0	0	2	1	1	1	2	2	2	2	0	1	1	0	2	2	0	0	2	2	0	1	0	0	1	0	0	2
864	1	0	0	0	1	1	2	0	2	1	2	0	0	0	0	0	0	0	1	1	0	0	0	2	0	0	2	2	0	2	0	1	1	1	1	1	2	0	0	1	1	0	1	0	1	2	0	0	0
865	0	0	0	0	0	0	2	0	2	0	1	0	0	0	0	0	1	0	1	1	1	1	0	2	0	0	2	2	0	2	1	1	2	1	2	1	1	0	0	0	0	0	0	0	1	1	0	0	1
866	1	0	0	0	0	0	1	0	1	1	1	0	0	0	0	0	0	0	0	1	1	0	0	2	0	0	2	2	0	2	2	0	0	2	0	2	0	0	2	0	0	0	0	0	0	0	0	0	0
867	0	0	0	0	0	0	1	0	2	1	0	0	0	0	0	1	2	1	2	2	2	0	0	2	0	0	2	2	0	2	0	1	2	1	1	1	0	0	1	0	0	0	1	0	1	2	1	0	0
868	1	0	0	0	0	0	2	0	2	1	0	0	1	1	2	0	1	1	1	0	1	1	0	2	0	0	2	2	0	2	0	2	2	2	0	2	0	0	2	0	0	0	0	0	0	0	0	0	0
869	1	0	0	0	0	0	1	0	1	1	1	0	1	1	1	0	1	0	1	1	1	0	0	2	0	0	2	2	0	2	0	2	2	0	2	0	2	0	1	1	1	0	0	0	1	0	0	0	0
870	1	0	0	0	0	1	1	0	1	0	1	0	0	0	0	0	0	0	1	1	2	0	1	1	0	0	2	2	0	1	1	0	0	2	0	2	1	0	0	1	1	0	0	0	0	0	0	0	1
871	1	0	1	1	0	1	2	0	2	0	1	0	0	0	0	0	1	0	1	1	1	0	0	2	0	0	2	2	0	1	0	1	1	2	2	0	1	0	2	0	0	0	0	0	0	1	0	0	0
872	0	0	0	0	0	0	1	1	2	2	0	0	0	0	0	0	1	0	1	1	1	0	1	1	1	1	2	2	0	2	2	0	1	2	0	2	1	0	2	0	0	0	0	1	1	1	0	0	1
873	1	0	0	0	0	0	2	0	2	1	1	1	1	0	0	0	0	0	1	1	1	0	0	2	0	0	2	2	1	2	1	1	1	1	0	2	1	0	0	0	0	1	1	1	1	0	0	0	2
874	0	0	0	0	0	0	1	0	1	1	0	0	1	0	0	0	1	0	2	2	2	1	0	2	0	0	1	2	0	2	0	2	2	1	0	2	1	0	0	0	0	1	1	0	0	0	0	2	2
875	1	0	0	0	0	0	2	0	1	1	0	1	1	0	0	1	1	1	2	2	2	0	0	2	0	0	1	1	1	2	1	2	2	1	0	2	2	0	1	1	1	1	1	0	1	1	0	0	1
876	1	1	0	0	0	0	2	0	1	1	0	0	1	1	2	0	0	0	2	1	2	0	0	2	0	0	1	2	1	2	0	1	1	1	0	2	1	0	0	0	0	0	1	0	0	0	0	0	1
877	1	0	0	0	0	0	2	0	1	1	0	2	2	0	0	1	1	1	2	2	2	0	0	2	1	1	1	2	1	2	1	1	1	2	1	2	0	0	2	0	0	0	1	0	0	0	0	1	1
878	0	0	0	0	0	0	1	0	1	1	2	0	0	0	0	0	0	0	1	1	1	0	0	2	0	0	2	2	1	2	1	0	1	1	0	2	2	0	0	1	1	0	0	0	0	1	0	0	0
879	1	0	0	0	0	0	1	0	1	0	1	1	1	1	1	0	1	1	1	1	1	0	0	2	0	0	0	1	0	1	1	1	1	2	0	2	2	0	0	2	2	1	1	0	0	0	0	0	1
880	1	1	0	0	0	0	2	0	0	0	0	0	0	0	0	0	1	1	1	0	2	0	1	1	0	0	2	2	0	2	0	0	0	2	0	2	1	0	0	1	1	0	0	0	0	0	0	0	0
881	1	0	0	0	0	0	2	0	2	2	0	1	1	0	0	1	1	1	1	2	2	0	0	2	0	0	2	2	0	2	0	1	1	2	1	2	2	0	0	1	1	0	1	0	1	0	0	0	0
882	0	0	0	0	0	0	1	0	0	0	1	1	1	0	1	0	0	0	0	1	1	0	1	1	0	0	1	2	1	2	2	1	1	2	0	2	2	0	0	2	1	0	1	0	1	1	0	0	1
883	1	0	0	0	0	0	2	0	2	2	0	0	1	1	1	0	1	1	0	1	1	0	0	2	0	0	1	1	2	2	0	2	2	1	1	1	1	0	1	2	1	0	0	0	0	1	0	0	2
884	1	1	0	0	1	1	2	0	2	2	0	1	2	1	1	0	1	0	1	1	1	0	0	2	0	0	2	2	0	2	1	0	0	2	0	2	1	0	1	1	1	0	0	1	0	0	0	0	0
885	1	0	0	0	0	0	2	0	2	1	0	1	1	0	0	1	2	0	2	2	2	0	0	2	0	0	2	2	0	2	2	1	1	1	1	1	1	0	1	0	0	0	1	0	1	1	0	1	0
886	0	0	0	0	0	1	1	0	0	0	1	0	0	0	0	0	1	0	2	1	2	0	0	2	0	0	2	2	0	2	0	1	1	1	1	1	1	0	1	1	1	0	1	0	0	0	0	0	0
887	0	0	0	0	0	0	2	1	2	2	0	1	1	2	2	0	1	1	1	1	1	0	0	2	1	1	1	1	1	2	0	1	1	1	1	1	2	0	0	1	1	0	1	0	0	0	0	0	0
888	1	0	0	0	0	0	2	1	2	2	0	1	1	0	0	1	1	1	1	1	1	0	1	1	0	0	2	2	0	2	0	1	1	2	0	2	1	2	0	1	1	0	1	0	0	0	0	0	1
889	1	0	0	0	2	2	1	0	0	0	1	1	1	0	1	0	1	0	1	1	1	0	0	2	0	0	1	2	2	1	2	0	1	2	0	2	0	0	1	0	0	0	1	0	1	1	0	1	0
890	1	0	0	0	0	0	1	0	1	0	1	0	1	1	1	0	2	0	1	1	1	2	0	2	0	0	1	1	1	2	1	1	1	2	0	2	2	0	0	1	1	0	1	0	1	1	0	1	1
891	1	0	1	0	0	0	1	0	1	1	0	0	2	1	1	0	0	0	1	1	2	0	1	1	0	0	2	2	1	2	1	0	0	2	0	2	2	0	2	0	0	0	0	0	1	1	0	0	0
892	0	0	0	0	2	2	2	0	2	2	0	0	1	1	1	0	1	0	1	1	1	0	1	1	1	1	2	2	1	2	1	1	2	0	2	1	1	0	1	1	1	0	0	0	0	1	0	0	2
893	1	0	0	0	1	1	2	0	2	0	1	0	2	0	0	0	1	1	1	1	1	0	1	1	1	1	2	2	0	2	2	2	2	0	1	1	2	1	0	1	1	0	0	0	0	0	0	0	1
894	1	0	0	0	0	0	2	0	2	2	0	0	1	1	1	0	0	0	2	2	2	0	0	2	0	0	1	0	2	2	0	1	1	0	2	0	1	0	1	1	1	0	0	0	0	0	0	0	1
895	1	1	0	0	1	1	1	0	0	0	1	0	1	1	1	0	0	0	0	0	0	0	0	2	0	0	1	2	0	2	0	0	1	2	0	2	1	0	0	2	2	0	0	0	0	1	0	2	2
896	1	0	0	0	0	0	2	0	2	2	0	0	0	0	0	0	1	0	2	2	2	0	0	2	0	0	2	2	0	2	0	2	2	0	2	0	2	0	0	2	2	0	2	0	1	1	0	1	2
897	0	0	0	0	1	1	2	1	2	2	0	1	1	1	1	0	0	0	1	1	1	0	0	2	0	0	1	1	0	1	1	2	2	2	0	2	2	0	0	2	2	0	1	0	1	1	0	0	2
898	1	0	0	0	0	0	2	1	2	1	0	0	0	0	0	0	1	1	1	1	2	1	0	2	0	0	1	1	0	2	1	1	1	1	1	1	1	0	0	2	2	1	1	0	1	0	0	0	0
899	1	0	1	0	0	0	1	0	1	1	1	0	1	0	0	0	1	1	0	0	1	0	0	2	0	0	1	2	0	1	0	1	2	1	1	1	1	0	1	1	1	0	0	1	0	0	0	0	1
900	1	0	0	0	0	0	1	0	1	1	1	0	0	0	0	0	1	0	2	2	2	0	0	2	0	0	1	1	1	2	0	0	0	1	0	2	2	0	0	1	1	0	0	0	0	0	0	0	1
901	1	0	0	0	0	0	2	1	1	1	0	0	0	0	0	0	1	0	1	0	1	0	1	1	2	2	1	1	2	2	1	0	1	2	1	2	1	0	1	1	1	1	1	0	0	0	0	0	0
902	1	0	0	0	0	0	2	0	2	0	1	0	0	0	0	0	1	0	1	1	1	1	0	2	0	0	1	1	0	1	2	1	1	1	0	2	1	0	0	2	1	0	1	0	0	1	0	1	1
903	1	1	0	0	0	0	1	0	1	1	1	0	1	1	1	0	1	1	1	2	2	0	0	2	0	0	2	2	0	2	1	0	0	2	0	2	1	0	1	1	1	0	1	0	1	1	0	0	0
904	1	0	0	0	0	0	2	0	2	2	0	0	0	0	0	0	1	0	1	1	1	0	0	2	0	0	2	2	1	2	1	0	0	2	0	2	1	1	0	1	1	0	2	0	1	1	0	0	0
905	0	0	0	0	0	0	2	0	1	0	0	1	1	0	0	0	2	0	1	2	2	0	1	1	1	1	2	2	0	2	0	0	2	0	1	2	1	0	0	0	0	0	2	0	1	1	0	0	2
906	1	0	0	0	0	0	1	0	1	0	1	1	1	0	0	1	1	2	2	2	2	0	0	2	1	1	1	1	1	2	0	2	2	1	1	1	1	1	0	1	1	0	0	0	1	0	0	0	1
907	1	0	0	0	1	1	1	0	0	0	2	1	1	0	0	1	1	1	1	0	0	0	0	2	0	0	1	2	1	2	0	2	2	0	1	1	2	0	1	1	1	0	2	0	1	1	0	1	2
908	1	0	0	0	0	0	2	1	2	1	0	1	2	1	1	1	0	0	0	0	0	0	0	2	0	0	2	2	0	2	2	0	0	2	0	2	1	1	0	1	1	0	1	0	1	1	0	0	0
909	0	0	0	0	1	1	2	0	2	2	0	0	1	1	1	0	0	0	2	2	1	0	0	2	0	0	2	2	1	2	0	2	2	0	1	1	2	0	0	2	2	0	0	0	0	0	0	0	2
910	1	0	0	0	0	0	2	0	1	0	1	0	1	2	1	0	1	1	2	2	2	0	1	1	1	1	1	2	0	1	0	0	1	0	1	2	0	0	1	1	1	0	1	0	1	0	0	0	1
911	1	0	0	0	0	0	2	0	2	2	0	1	2	2	2	0	2	1	2	2	2	0	0	2	0	0	2	2	0	2	0	1	1	1	0	2	1	0	1	1	1	0	1	0	1	0	0	0	1
912	1	0	0	0	0	0	2	0	2	1	0	0	0	0	0	0	0	0	2	2	2	0	0	2	0	0	1	1	1	2	0	2	2	0	1	1	1	0	1	1	1	0	0	0	0	1	0	0	0
913	1	0	0	0	0	0	2	0	2	0	1	0	1	1	1	0	1	0	1	1	1	0	0	2	0	0	2	2	0	1	0	2	2	1	1	1	1	0	1	1	1	0	0	0	0	0	0	0	1
914	1	0	0	0	1	1	1	0	0	0	1	0	0	0	0	0	0	0	2	1	2	0	0	2	0	0	2	2	0	2	1	1	2	1	0	2	2	0	1	1	1	1	1	0	1	0	0	0	1
915	1	0	0	0	0	0	2	1	1	1	0	1	2	1	1	0	1	1	1	1	1	0	1	1	0	0	2	2	2	2	0	1	2	1	1	1	1	0	0	2	2	0	1	0	1	0	0	0	1
916	1	0	0	0	0	0	2	0	2	1	1	1	2	1	1	0	0	0	1	1	1	0	0	2	0	0	1	2	0	2	0	1	1	2	0	2	2	0	0	1	1	0	0	1	0	0	0	0	1
917	1	0	0	0	0	0	1	0	1	1	0	0	0	0	0	0	1	0	2	1	2	0	0	2	0	0	1	2	0	2	0	1	1	2	2	0	2	0	0	2	2	1	1	0	0	2	0	0	1
918	1	0	0	0	0	0	2	0	2	2	0	0	1	1	1	0	1	1	1	1	2	1	1	1	1	1	1	0	2	2	0	1	2	0	1	1	1	0	0	1	1	1	2	0	1	1	0	0	2
919	0	0	0	0	0	0	1	0	1	0	1	1	1	0	0	0	2	1	1	1	1	0	1	1	1	1	2	2	1	2	0	0	2	2	0	2	1	0	0	2	2	0	0	0	0	0	0	0	1
920	1	0	0	0	0	0	2	0	2	2	0	0	1	1	1	0	0	0	1	1	1	0	0	2	0	0	2	2	1	2	1	2	2	0	1	1	0	0	1	0	0	0	0	1	0	0	0	0	1
921	1	0	1	1	0	1	2	0	1	0	1	0	0	0	0	0	0	0	0	0	0	0	1	1	0	0	2	2	1	2	1	2	2	0	1	1	1	1	0	1	1	0	1	0	0	0	1	0	0
922	1	0	1	0	0	0	2	0	1	1	0	0	0	0	0	0	2	2	1	1	1	0	0	2	0	0	0	2	1	2	1	0	0	2	0	1	1	0	1	2	0	1	1	0	0	1	0	0	0
923	1	0	0	0	1	1	1	0	1	1	1	0	1	1	1	0	0	0	1	1	1	0	1	1	1	1	0	2	1	2	1	1	2	0	2	0	1	0	2	0	0	0	1	0	1	1	0	0	0
924	1	0	0	0	0	0	2	0	2	1	1	0	0	0	0	0	2	1	1	1	1	1	0	2	0	0	1	1	1	2	0	1	1	0	1	1	0	1	1	0	0	0	1	0	0	1	0	0	1
925	1	0	0	0	1	1	1	0	1	1	1	0	1	1	1	0	2	1	2	2	2	0	0	2	0	0	1	2	1	2	2	2	2	1	0	2	2	0	1	1	1	0	0	0	2	1	0	0	1
926	1	0	1	0	0	0	2	0	2	2	0	1	2	1	1	1	1	1	1	2	2	0	0	2	0	0	2	2	1	2	1	2	2	0	2	0	2	0	1	1	1	0	0	0	0	0	0	0	1
927	1	0	0	0	0	0	2	0	2	2	0	0	1	1	1	0	2	1	2	2	2	0	0	2	0	0	2	2	0	1	2	0	0	2	0	1	1	0	1	1	1	0	2	0	1	1	0	0	1
928	1	0	0	0	0	0	2	1	1	1	0	2	2	1	2	0	1	2	1	1	2	0	0	2	0	0	1	0	1	2	1	1	0	0	0	2	0	0	1	1	1	0	0	0	0	2	0	1	1
929	0	0	0	0	0	0	2	0	2	1	1	1	1	0	0	1	1	1	2	2	2	0	0	2	2	2	1	0	2	2	0	2	2	0	1	1	1	0	1	1	1	0	1	0	1	0	0	0	0
930	0	0	0	0	0	0	0	0	0	0	1	1	1	0	0	1	0	0	1	2	2	0	1	1	0	0	2	2	0	1	1	2	2	1	1	1	2	0	1	1	1	0	1	0	0	1	0	0	1
931	1	0	0	0	0	0	1	0	1	1	0	0	1	2	1	0	0	1	2	2	2	0	0	2	0	0	1	1	1	2	0	0	0	2	0	2	1	0	0	1	1	0	0	0	0	0	0	0	1
932	1	0	0	0	0	1	2	0	2	2	0	1	2	1	1	0	1	1	1	1	1	0	2	0	1	1	0	2	1	1	1	2	2	2	0	2	2	1	0	1	1	0	1	0	1	1	0	0	1
933	1	0	0	0	0	0	2	0	1	0	0	1	1	0	0	1	2	2	2	1	2	0	0	2	0	0	2	2	0	2	0	1	1	1	0	2	1	0	1	1	1	0	1	0	1	1	0	0	1
934	1	0	0	0	0	0	2	0	1	0	1	1	2	1	2	0	1	1	1	1	2	0	0	2	0	0	2	2	0	2	2	2	2	2	0	2	1	0	1	1	1	0	0	0	1	0	0	1	1
935	0	0	0	0	0	0	1	0	0	0	2	0	2	1	1	0	1	0	2	2	2	0	0	2	0	0	2	2	0	1	1	0	0	1	0	2	1	1	0	1	1	1	1	1	0	1	0	0	0
936	1	0	0	0	0	0	2	0	1	0	1	1	1	1	1	0	1	1	1	1	1	0	0	2	0	0	1	1	2	2	1	1	2	1	1	1	1	0	1	1	1	0	0	0	0	0	0	0	2
937	1	0	0	0	1	1	2	0	2	0	1	1	1	1	1	0	2	2	1	1	1	0	0	2	0	0	2	2	1	2	1	1	1	2	1	2	1	0	1	1	1	0	0	0	0	0	0	0	2
938	0	0	1	0	0	0	1	0	0	0	0	0	0	0	0	0	1	1	1	0	1	0	0	2	0	0	1	1	1	2	1	2	2	2	0	2	1	0	0	2	2	0	1	0	1	2	0	0	0
939	0	0	0	0	1	1	2	0	2	2	0	1	1	0	0	0	0	0	1	0	1	0	0	2	0	0	1	1	1	2	1	1	1	2	1	2	1	0	2	0	0	1	1	0	1	0	0	0	0
940	1	0	0	0	0	0	2	0	2	1	1	0	0	0	0	0	1	2	2	2	2	0	1	1	0	0	1	1	1	2	0	1	1	2	0	2	0	1	1	0	0	0	0	0	0	0	1	0	1
941	0	0	0	0	0	0	1	0	1	0	2	0	0	0	0	0	0	0	0	1	1	0	2	0	1	1	1	2	2	1	1	1	1	2	0	2	1	1	0	1	1	0	2	0	1	1	0	0	1
942	0	0	0	0	0	0	1	0	1	0	1	1	1	0	0	0	1	1	1	1	1	0	1	1	0	0	1	2	2	1	2	1	1	1	1	1	1	0	0	2	2	0	1	0	0	0	0	0	1
943	0	0	0	0	1	1	1	0	2	2	0	1	1	0	0	1	2	2	2	2	2	0	0	2	0	0	1	2	1	1	2	1	0	0	0	2	1	0	0	2	2	1	1	1	2	0	0	1	2
944	0	0	0	0	0	0	2	1	2	2	0	0	0	0	0	0	2	1	1	1	2	0	1	1	0	0	1	1	2	2	0	0	0	1	2	1	1	0	1	1	0	0	0	0	0	0	0	0	0
945	0	0	0	0	0	0	2	1	2	1	0	1	2	2	2	0	1	1	0	0	0	0	1	1	1	1	0	2	1	1	1	1	1	0	2	1	1	0	0	1	1	0	0	0	0	0	0	0	1
946	1	0	0	0	0	0	1	0	1	0	1	0	1	1	1	0	0	0	1	1	2	0	1	1	1	1	1	2	1	1	1	0	1	2	1	2	2	0	0	1	1	0	0	0	0	0	0	1	1
947	1	1	0	0	1	1	1	0	0	0	0	0	0	0	0	0	1	1	2	2	2	0	0	2	0	0	2	1	1	2	1	1	2	2	0	2	1	0	0	2	2	1	1	1	2	0	0	1	1
948	0	0	0	0	0	0	1	0	1	1	1	0	1	1	1	0	1	1	1	1	2	0	0	2	1	1	2	2	1	2	0	1	1	0	2	1	2	0	1	1	1	0	0	0	0	0	0	0	2
949	0	0	0	0	0	0	1	1	1	1	1	0	0	0	0	0	0	0	0	0	2	0	0	2	0	0	2	2	0	2	1	1	1	1	0	2	1	1	1	0	0	0	0	0	0	0	0	0	1
950	0	0	0	0	0	0	0	0	1	1	1	0	0	0	0	0	2	1	2	2	2	0	1	1	1	2	2	2	0	2	0	2	2	2	0	2	1	1	0	0	0	0	0	0	1	1	0	0	1
951	0	0	0	0	1	1	1	0	1	0	2	0	0	0	0	0	1	0	1	1	1	0	1	1	1	2	2	2	0	2	1	2	2	0	2	0	1	1	0	1	1	1	1	0	1	0	0	0	1
952	0	0	0	0	0	0	2	0	2	2	0	0	1	1	1	0	2	0	1	2	2	0	0	2	0	0	2	2	1	2	2	0	1	1	1	1	1	1	0	1	1	0	0	0	0	0	0	1	2
953	1	0	0	0	0	0	2	0	1	0	0	0	0	0	0	0	1	0	1	1	1	0	0	2	1	1	2	2	1	2	2	2	2	1	0	2	1	0	0	1	1	0	0	0	0	0	0	0	1
954	1	0	0	0	0	0	1	0	0	0	1	1	1	0	0	1	2	2	0	0	0	0	0	2	0	0	2	2	1	2	2	1	1	2	1	2	1	0	2	0	0	0	1	0	1	0	0	0	0
955	0	0	0	0	0	0	2	1	1	1	0	0	0	0	0	0	1	0	2	2	2	0	1	1	1	1	1	1	1	2	1	2	2	0	0	2	0	0	2	1	0	0	0	0	0	1	0	0	1
956	1	0	0	0	0	1	1	0	0	0	2	0	0	0	0	0	2	2	1	1	2	0	0	2	1	1	2	2	0	2	1	1	2	0	2	1	0	0	0	1	1	0	0	0	0	0	0	1	1
957	1	0	0	0	0	0	2	0	1	1	1	0	1	1	1	0	1	1	1	1	1	0	0	2	0	0	2	2	1	2	1	2	2	0	0	2	1	0	0	1	1	0	1	0	0	1	0	0	1
958	1	1	1	0	0	0	1	0	1	1	1	0	1	1	1	0	1	0	1	1	1	0	0	2	0	0	1	1	2	2	0	0	0	2	0	2	1	0	1	1	1	0	1	0	1	0	0	0	0
959	1	0	0	0	0	0	0	0	0	0	1	2	2	0	0	1	0	0	1	1	2	0	0	2	0	0	1	2	1	1	2	1	1	1	0	2	2	0	1	1	1	0	0	0	0	1	0	0	1
960	1	0	0	0	1	1	1	0	2	1	0	1	1	1	1	0	2	1	1	1	2	0	0	2	0	0	2	2	1	2	1	0	0	2	0	2	1	0	0	1	1	0	1	0	1	0	0	1	2
961	1	0	0	0	0	0	0	0	1	1	1	1	1	0	0	1	1	1	1	1	1	1	0	2	0	0	1	0	2	2	0	1	1	1	1	1	1	0	1	2	1	0	0	0	2	1	0	0	1
962	1	0	0	0	0	0	2	1	1	1	1	0	0	0	0	0	0	0	1	1	2	0	0	2	0	0	2	2	1	2	1	1	1	1	1	1	1	0	0	2	2	0	0	1	0	0	0	0	2
963	1	0	0	0	0	0	1	0	1	1	1	1	2	1	1	0	0	0	2	2	2	0	1	1	1	1	1	2	0	1	0	1	1	2	0	2	0	0	1	0	0	0	0	0	0	1	0	1	2
964	0	0	0	0	0	0	2	0	2	1	1	1	1	0	0	1	0	0	0	1	1	0	1	1	1	1	2	2	0	2	0	0	1	1	1	1	2	0	2	0	0	1	1	0	1	1	0	1	0
965	1	0	0	0	0	0	2	0	2	2	0	0	2	1	1	0	2	2	1	1	2	0	0	2	1	1	1	1	0	1	0	0	1	1	0	2	1	0	1	1	1	1	1	0	0	0	0	0	1
966	1	0	0	0	1	1	2	0	2	1	0	0	0	0	0	0	2	1	1	1	1	0	1	1	0	0	2	2	0	2	0	0	1	2	1	2	1	0	0	1	1	0	0	0	1	0	0	0	1
967	1	0	0	0	0	0	2	0	2	2	0	1	2	1	1	0	1	1	2	2	2	1	0	2	0	0	1	2	1	1	2	1	2	1	2	1	1	1	0	1	1	0	1	0	1	1	0	0	0
968	1	0	0	0	0	1	1	0	1	1	1	2	2	1	2	0	2	0	1	1	1	0	0	2	1	1	1	2	0	2	0	1	1	1	0	2	1	0	1	1	1	1	1	1	1	0	0	0	0
969	0	0	0	0	0	0	2	0	2	0	1	1	1	1	1	0	2	1	2	2	2	0	1	1	0	0	0	2	1	2	1	2	2	1	1	1	1	0	1	1	0	0	0	0	0	0	0	0	0
970	0	1	1	0	0	0	2	0	1	0	0	1	1	2	2	0	0	0	1	1	2	0	0	2	1	1	1	1	0	1	1	2	1	2	0	2	2	0	0	2	2	0	0	0	0	0	0	0	2
971	1	0	0	0	0	0	2	0	1	1	0	1	1	0	0	0	2	1	2	1	2	0	0	2	0	0	2	0	1	1	1	0	1	1	0	2	2	0	0	1	1	0	1	0	1	2	0	0	1
972	1	0	0	0	0	0	1	0	1	0	1	1	1	0	0	1	1	1	0	0	0	0	0	2	0	0	1	2	1	2	0	2	2	0	2	0	1	1	0	1	1	0	2	0	1	1	0	0	0
973	1	0	0	0	0	0	2	0	2	2	0	0	0	0	0	0	1	0	1	2	2	0	1	1	1	1	1	1	2	2	1	1	2	1	0	2	1	0	0	1	1	0	1	0	1	0	0	0	1
974	1	0	0	0	0	0	2	0	2	2	0	0	0	0	0	0	1	0	0	0	2	0	0	2	0	0	2	2	0	2	1	0	1	1	0	2	1	0	0	1	1	0	1	0	0	1	0	2	2
975	1	0	0	0	0	0	2	0	2	1	0	0	0	0	0	0	2	1	1	1	2	0	0	2	0	0	2	2	0	2	1	1	1	1	1	1	1	0	1	1	1	0	0	0	0	0	0	1	2
976	1	0	0	0	0	0	1	0	0	0	1	0	1	0	0	0	1	0	2	2	2	0	0	2	0	0	1	1	1	2	1	1	1	2	1	2	1	0	0	1	1	0	0	0	0	1	0	1	2
977	1	0	0	0	0	0	2	0	2	0	1	0	0	0	0	0	0	0	0	0	0	0	0	2	0	0	0	1	0	1	1	1	1	2	1	2	2	0	0	2	2	0	1	0	1	0	0	0	1
978	0	0	0	0	0	0	2	0	2	2	0	0	1	1	1	0	1	0	2	2	2	0	0	2	0	0	1	1	2	2	1	1	2	1	1	1	0	0	1	0	0	0	0	1	0	1	0	0	1
979	1	0	0	0	0	0	2	0	1	0	1	0	1	0	0	0	2	0	2	2	2	0	0	2	1	1	1	1	1	2	0	1	1	2	0	2	1	0	1	1	1	0	1	0	0	0	0	0	1
980	1	0	0	0	0	0	1	0	1	1	1	0	2	2	2	0	1	0	1	1	2	0	1	1	1	1	2	2	1	2	0	1	1	1	0	2	1	0	2	0	0	0	0	0	0	0	0	0	1
981	1	0	0	0	0	0	1	0	1	0	1	0	1	2	1	0	1	1	0	0	2	1	0	2	1	1	0	1	2	1	1	1	1	0	1	1	1	0	0	2	2	0	0	0	0	0	0	0	1
982	1	0	0	0	1	1	1	0	0	0	2	0	0	0	0	0	0	0	2	2	2	0	0	2	0	0	2	2	1	2	2	1	2	2	0	2	2	0	0	2	2	0	0	1	0	0	0	0	1
983	0	0	0	0	0	0	2	0	2	1	1	0	1	0	0	0	0	0	2	2	2	0	0	2	0	0	1	2	1	2	0	1	1	1	1	1	1	1	0	1	1	0	0	0	0	0	0	0	0
984	1	0	0	0	0	0	1	0	1	1	1	1	1	1	1	0	1	1	1	1	2	0	0	2	1	1	2	2	0	2	0	0	0	1	2	1	2	0	0	2	2	1	1	0	1	1	0	0	1
985	1	0	0	0	0	0	1	0	1	0	1	0	2	2	2	0	1	1	1	1	2	0	0	2	0	0	0	1	1	2	0	0	1	2	1	2	0	0	1	1	1	0	0	1	1	1	0	0	0
986	1	0	0	0	0	0	2	0	1	0	0	0	0	0	0	0	1	1	1	1	1	0	0	2	2	2	1	0	2	2	0	2	2	2	0	2	1	0	1	1	1	0	0	0	0	0	0	0	1
987	1	0	0	0	0	0	1	0	1	1	1	0	0	0	0	0	1	0	2	2	2	0	0	2	0	0	1	1	1	2	0	1	1	1	1	1	2	0	0	2	2	0	0	0	0	0	0	0	1
988	1	0	0	0	0	0	1	0	2	1	0	0	1	0	0	0	0	0	0	0	0	0	0	2	0	0	2	2	0	2	0	1	1	1	1	1	0	0	1	0	0	0	0	0	0	0	0	0	0
989	1	0	0	0	0	0	1	1	1	1	1	0	0	0	0	0	0	0	0	0	0	0	0	2	1	1	0	1	2	1	1	0	0	2	0	2	1	0	1	1	1	1	1	0	1	0	0	0	1
990	1	0	0	0	0	0	2	0	1	0	0	0	0	0	0	0	0	0	1	0	1	0	0	2	0	0	2	2	0	2	1	1	2	1	2	1	1	0	1	1	1	0	1	0	1	0	0	0	1
991	0	0	1	0	0	0	1	0	0	0	0	0	1	1	0	0	0	0	0	1	2	0	0	2	0	0	2	2	0	2	0	1	1	1	1	1	2	0	2	0	0	0	0	0	0	0	0	0	1
992	1	0	0	0	0	0	1	0	0	0	1	2	2	1	1	1	2	0	1	1	2	0	0	2	0	0	2	2	1	2	1	1	1	1	0	1	2	0	0	2	2	0	0	1	0	0	0	1	2
993	1	0	1	0	0	0	2	0	2	2	0	1	0	0	0	0	1	1	1	1	2	0	0	2	0	0	2	2	0	1	0	0	1	2	0	2	1	0	0	1	1	1	1	0	1	0	0	0	0
994	1	0	0	0	0	0	2	1	2	2	0	0	1	1	1	0	1	0	1	1	1	1	1	1	0	1	0	1	0	1	1	2	1	1	0	2	1	0	1	1	1	1	1	0	1	0	0	0	1
995	0	0	1	0	0	0	1	0	0	0	0	2	2	1	1	1	1	1	1	1	1	0	1	2	0	0	2	2	0	2	1	1	2	1	1	1	0	0	0	1	1	0	0	0	0	0	0	0	1
996	1	0	0	0	0	0	2	0	2	0	1	1	1	0	1	0	1	1	1	1	1	0	0	2	0	0	1	1	1	2	0	0	0	2	0	2	1	0	0	1	1	0	1	0	1	0	0	0	1
997	1	0	0	0	0	0	2	0	1	0	1	0	0	0	0	0	2	2	0	0	0	0	0	2	0	0	2	2	0	2	0	1	1	0	2	0	1	0	2	0	0	0	0	0	0	1	0	0	1
998	1	1	0	0	0	0	2	1	1	1	0	0	0	0	0	0	1	1	1	2	2	0	1	1	1	1	1	2	2	2	2	0	2	0	1	2	1	1	0	1	1	1	1	0	1	0	0	0	0
999	1	0	0	0	0	0	2	0	1	0	0	0	0	0	0	0	1	1	1	1	1	0	1	1	2	2	1	1	0	1	0	1	0	2	0	2	1	0	0	2	2	0	0	0	0	0	0	1	1
1000	0	1	0	0	1	1	2	0	1	1	1	0	0	0	0	0	1	1	1	0	1	0	0	2	0	0	0	1	2	1	1	1	1	2	0	2	2	0	0	2	2	0	1	0	1	1	0	0	1
[truncated: 252 more columns]
