# Supplementary material for: KNN-MDR: a learning approach for improving interactions mapping performances in genome wide association studies
Source: BMC Bioinformatics. 2017 Mar 21;18:184. doi: 10.1186/s12859-017-1599-7 (PMC5361736; doi:10.1186/s12859-017-1599-7)
Supplement: Supplementary file 5 — The data set(s) supporting the results of Table 3. (ZIP 7092 kb) [file 12859_2017_1599_MOESM5_ESM.zip › 000/S4/mkallsimul.dat]

1	0	1	1	1	0	0	1	1	1	0	1	0	0	0	0	0	0	2	2	0	2	2	0	1	1	1	0	2	0	1	0	1	1	1	2	1	0	0	0	2	2	1	1	0	1	0	0	1	1
2	1	0	0	1	1	1	2	0	2	0	0	1	1	1	0	0	1	0	2	1	2	0	2	0	0	1	0	2	0	2	0	2	1	0	1	1	2	1	1	0	0	1	1	0	0	1	0	1	1
3	0	1	0	0	0	0	2	0	2	0	0	0	0	0	0	0	0	1	1	1	1	0	2	0	0	0	0	2	1	2	1	1	2	0	0	2	0	0	0	2	2	1	1	0	0	0	0	2	1
4	1	2	0	0	0	0	2	0	1	0	0	0	1	1	0	0	0	2	0	2	0	1	2	0	0	0	0	1	1	2	1	0	1	1	1	1	1	0	2	0	0	0	0	0	0	1	0	1	1
5	1	1	0	0	1	1	2	1	1	0	0	1	2	1	0	0	0	2	2	1	2	0	2	0	0	1	0	2	1	2	2	0	0	2	0	2	2	0	1	1	1	0	1	0	1	0	0	2	1
6	1	1	0	0	0	0	1	0	1	0	1	0	1	1	0	0	0	1	1	1	1	0	2	0	0	1	0	2	1	2	2	0	1	1	0	2	0	0	0	2	2	0	0	0	0	0	0	2	0
7	0	1	0	1	0	0	1	1	1	1	1	1	1	0	0	1	0	1	1	1	0	0	0	0	0	0	0	2	1	2	0	0	1	1	1	1	0	0	0	2	2	0	1	0	1	1	1	0	2
8	1	0	1	0	0	0	2	0	2	0	1	1	1	0	0	0	0	0	2	1	2	0	2	0	0	0	0	0	2	2	0	0	1	1	1	1	1	0	0	1	1	0	0	1	0	1	0	1	1
9	1	1	0	1	0	0	2	0	2	0	0	0	0	0	0	0	0	1	0	1	0	0	2	0	0	0	0	2	0	2	1	1	1	0	1	1	2	0	2	0	0	0	0	0	0	0	0	2	0
10	1	2	1	0	0	1	1	0	0	0	2	0	1	1	0	0	0	1	1	0	1	0	2	0	0	0	0	2	0	1	0	1	0	2	0	2	1	0	0	1	1	0	1	0	1	0	0	0	2
11	1	2	0	0	0	0	1	0	0	0	2	0	2	0	1	1	1	1	1	0	2	0	2	0	0	0	0	2	0	2	0	0	2	1	0	2	1	0	0	2	2	0	0	1	0	0	0	2	0
12	0	1	0	1	0	0	2	1	2	0	0	1	1	0	0	0	0	0	1	0	0	0	1	0	0	0	0	2	0	2	1	0	1	1	1	1	1	1	0	1	1	1	0	0	1	1	0	1	1
13	0	2	0	0	0	0	2	0	2	0	0	0	0	0	0	0	0	1	1	1	1	0	2	0	0	0	0	1	1	2	0	2	1	1	0	2	0	0	0	1	1	1	1	0	0	1	0	2	1
14	1	1	0	0	1	1	2	0	2	0	1	1	2	2	0	0	0	1	2	1	2	0	2	0	0	0	1	1	0	1	0	0	0	2	0	2	2	0	1	0	0	0	0	0	1	1	0	2	0
15	0	0	0	0	1	1	1	0	1	0	1	0	0	0	0	0	0	1	1	1	0	1	2	0	0	0	0	2	1	2	2	0	1	1	1	2	1	0	1	1	1	0	0	0	0	1	0	0	2
16	0	2	0	0	0	0	2	0	2	0	0	0	1	1	0	0	0	2	1	1	2	1	2	0	0	0	0	2	0	1	0	1	1	1	1	1	2	0	2	1	0	0	1	0	0	0	0	0	2
17	1	1	1	1	0	0	2	0	2	0	0	0	0	0	0	0	0	0	2	0	2	1	2	0	0	0	0	2	0	2	1	1	1	1	1	1	1	1	0	0	0	0	1	0	1	0	0	2	0
18	1	0	0	1	1	1	2	0	2	1	0	0	0	0	0	0	0	0	0	1	2	1	2	0	0	1	0	2	2	1	0	0	2	1	2	1	1	0	0	0	0	0	0	0	0	2	0	2	1
19	1	2	0	0	0	0	2	0	2	0	0	0	0	0	0	0	0	2	1	1	1	0	1	0	0	1	0	2	0	2	0	2	1	0	1	1	1	0	1	1	1	0	0	1	0	1	0	2	0
20	0	0	0	0	0	0	1	0	0	0	1	0	0	0	0	0	0	0	0	1	1	0	1	0	0	0	0	2	2	2	2	0	1	1	1	1	1	0	1	1	1	0	0	0	0	0	1	0	2
21	0	0	0	0	1	1	1	1	2	0	0	0	1	1	0	0	1	1	0	1	1	1	1	1	1	1	0	1	0	1	1	1	2	1	1	1	1	0	1	1	1	0	0	0	0	1	1	0	2
22	1	0	0	2	1	1	2	0	2	0	0	0	0	0	0	0	0	0	2	0	2	0	0	0	0	0	0	2	2	1	1	1	1	2	0	2	1	0	0	2	2	0	1	1	0	1	0	0	2
23	0	1	0	0	0	0	2	1	1	0	0	0	1	1	0	0	0	0	1	2	1	1	2	0	0	0	0	1	2	2	0	1	1	1	1	1	1	0	0	2	2	0	0	0	0	1	0	0	2
24	1	1	0	0	1	1	2	0	2	0	0	1	2	1	0	0	0	0	1	2	1	0	1	0	0	0	0	2	1	2	0	1	0	2	1	2	2	0	1	1	1	1	1	0	2	2	0	2	2
25	0	1	0	0	0	0	2	1	2	0	0	1	1	0	0	0	0	1	0	2	1	1	1	1	1	1	0	1	1	2	0	1	1	1	1	1	2	0	2	1	0	0	0	0	0	0	1	0	2
26	1	2	1	2	0	0	1	1	2	0	0	1	2	2	0	0	0	1	0	1	2	0	2	0	0	0	0	2	1	2	0	0	0	2	0	2	1	1	0	1	1	1	1	0	1	1	0	2	0
27	1	2	0	0	0	0	1	0	0	0	1	1	1	0	0	1	0	1	2	0	2	2	0	1	1	1	0	2	1	2	0	0	1	2	0	2	1	0	1	1	1	1	0	0	0	0	0	2	0
28	0	2	0	0	0	0	1	0	1	1	0	1	1	0	0	0	0	0	2	1	2	1	1	1	1	1	0	2	2	0	0	2	2	0	2	0	2	1	1	1	1	1	1	0	1	0	0	2	0
29	1	1	0	0	0	0	2	0	2	0	0	0	2	0	1	1	0	1	0	1	1	0	2	0	0	0	0	2	1	1	1	0	1	0	2	0	1	1	0	0	0	0	0	0	0	0	0	2	0
30	0	0	0	0	2	2	1	1	1	0	0	1	2	1	0	1	0	0	1	1	1	0	2	0	0	0	0	2	1	2	0	0	1	1	1	1	0	0	1	1	1	1	1	0	1	0	0	0	1
31	0	0	0	0	0	0	1	0	1	0	1	0	1	1	0	0	0	0	2	1	2	2	2	0	0	0	0	1	0	1	0	1	2	0	2	0	0	1	0	1	1	0	0	0	0	0	0	2	0
32	0	1	0	1	0	0	2	0	2	0	1	0	1	1	0	0	0	2	2	1	2	0	2	0	0	0	0	0	1	1	0	0	1	0	1	1	1	0	0	1	1	0	1	1	2	1	1	0	2
33	0	2	1	2	0	0	2	0	2	0	0	0	1	1	0	0	0	1	1	1	1	1	1	1	1	0	0	2	0	2	0	0	0	2	1	1	1	1	0	1	1	1	1	0	1	0	0	2	0
34	1	1	0	0	0	0	2	0	1	0	0	0	2	2	0	0	0	0	1	0	1	1	1	0	0	0	0	2	0	1	0	2	1	0	1	1	1	1	0	1	1	0	1	0	0	0	0	0	2
35	0	1	0	1	0	0	2	0	2	0	0	1	1	0	0	1	0	0	1	1	2	1	2	0	0	0	0	2	0	2	1	0	1	1	1	1	0	0	1	1	1	0	1	1	1	0	0	1	0
36	0	0	0	0	2	2	1	0	1	0	1	1	1	0	0	0	0	0	1	0	0	1	2	0	0	0	0	2	0	2	0	0	1	1	0	2	0	0	0	1	1	1	1	0	1	1	0	1	1
37	0	2	0	0	0	0	2	0	2	0	0	0	0	0	0	0	0	2	1	1	1	0	1	0	0	0	0	2	0	2	1	0	2	1	2	1	0	0	1	1	1	1	1	0	0	1	0	1	0
38	1	1	0	0	1	1	2	0	2	0	0	2	2	1	0	0	0	0	1	1	2	1	2	0	0	0	0	1	1	2	0	2	1	2	0	2	1	0	1	1	1	1	1	0	1	1	1	0	2
39	1	1	1	1	0	0	2	1	2	0	0	0	1	1	0	0	0	1	2	0	2	2	1	1	1	1	0	2	1	1	0	0	0	2	0	2	1	1	0	1	1	1	1	0	1	0	1	0	2
40	1	1	0	0	0	0	2	0	1	0	1	0	0	0	0	0	0	0	1	1	1	0	2	0	0	0	0	2	1	1	1	1	1	0	2	0	1	0	0	2	2	1	0	0	1	2	0	1	0
41	1	0	0	0	0	0	1	0	1	1	1	0	0	0	0	0	0	0	0	1	1	1	2	0	0	0	0	1	2	2	1	0	0	1	1	1	0	0	0	2	2	0	0	0	0	0	0	2	1
42	0	1	0	0	0	0	1	0	0	0	2	1	1	1	0	0	0	1	2	0	2	1	1	0	0	0	1	2	0	1	0	0	0	1	1	1	2	0	1	0	0	0	1	0	1	0	0	2	0
43	1	2	0	0	0	0	2	0	0	0	0	1	1	0	0	0	0	0	2	1	2	0	2	0	0	0	0	2	1	2	0	1	1	1	1	1	1	0	1	1	1	0	0	0	0	1	0	2	0
44	0	1	0	1	0	0	2	0	1	0	0	0	0	0	0	0	0	0	1	1	1	0	2	0	0	0	0	2	0	1	0	0	1	1	1	1	2	0	2	0	0	1	0	0	1	1	0	2	0
45	0	2	0	0	1	1	2	1	1	1	0	0	0	0	0	0	0	0	0	1	0	1	2	0	0	1	0	2	0	1	0	1	0	2	0	2	1	1	0	1	1	1	1	0	1	0	0	2	0
46	1	0	0	0	1	1	2	0	2	0	0	1	1	0	0	0	1	1	2	1	2	0	1	0	0	0	0	1	1	2	0	0	0	2	0	1	2	0	2	0	0	0	0	0	0	1	0	2	1
47	0	2	1	1	0	0	2	1	2	0	0	0	1	1	0	0	0	0	1	1	2	1	2	0	0	0	0	2	1	1	0	0	0	2	1	2	1	0	1	1	1	0	0	0	0	1	0	2	0
48	0	1	0	0	0	0	1	1	1	0	1	1	1	0	0	0	1	1	0	1	1	0	2	0	0	0	0	2	0	2	0	0	1	2	1	1	2	0	2	0	0	1	0	0	1	1	0	2	0
49	1	0	0	0	2	2	2	0	2	0	1	1	0	0	0	0	0	0	0	1	0	1	1	1	1	1	0	2	0	1	0	1	1	1	0	2	1	0	1	1	1	1	0	0	0	0	0	2	0
50	0	0	0	1	1	1	1	1	1	0	1	1	1	0	0	0	0	1	1	0	2	1	0	1	1	1	0	1	2	2	1	1	1	1	0	2	0	1	0	1	1	2	2	0	2	0	0	1	1
51	0	1	0	0	1	1	2	1	2	0	0	2	2	0	0	0	0	1	2	1	2	0	1	0	0	0	0	0	2	2	0	0	2	1	0	2	1	0	1	1	1	0	0	1	0	0	0	2	0
52	1	1	0	0	0	0	1	0	2	0	0	1	2	2	0	0	0	0	1	1	1	0	2	0	0	0	0	2	0	2	1	0	2	0	1	2	1	1	0	1	1	0	0	0	2	2	0	2	0
53	1	1	0	1	0	0	2	0	1	0	0	1	2	1	0	0	0	1	1	1	1	0	1	0	0	1	0	2	1	2	0	0	1	2	0	2	1	0	0	1	1	1	1	0	1	1	1	1	1
54	1	1	0	0	0	0	1	0	1	0	1	0	1	1	0	0	0	1	2	0	2	0	2	0	0	0	0	2	2	1	1	1	1	1	2	1	1	0	2	0	0	0	0	0	0	0	0	2	0
55	1	0	0	0	1	1	2	0	2	0	0	1	1	1	0	0	0	0	1	1	1	1	2	0	0	0	0	2	1	2	1	2	1	1	1	1	1	1	0	0	0	2	2	0	1	1	0	2	0
56	1	2	0	1	0	0	1	1	1	1	1	1	1	0	0	0	0	0	1	2	1	1	1	1	1	1	0	2	1	2	0	0	0	1	1	1	2	1	0	1	1	1	1	0	1	1	0	1	1
57	0	1	0	0	0	0	1	0	1	0	1	0	1	1	0	0	0	0	0	0	1	0	0	0	0	0	0	2	0	2	1	1	1	0	2	1	1	0	2	0	0	1	0	0	2	1	0	1	1
58	1	1	0	1	0	0	2	0	2	0	0	2	2	1	0	1	0	1	1	1	1	0	2	0	0	0	0	0	2	2	0	0	1	0	1	1	1	0	0	2	2	0	0	0	0	1	0	1	1
59	0	1	0	0	0	0	2	1	2	0	0	1	1	0	0	0	0	1	2	0	2	1	1	1	1	1	0	1	2	1	0	0	0	2	0	2	2	1	0	2	1	0	0	0	0	1	0	1	0
60	1	1	0	0	0	0	1	0	1	0	1	1	1	0	0	0	0	1	2	0	2	0	1	0	0	0	0	2	1	2	0	0	0	1	1	1	2	0	2	0	0	0	0	0	0	1	0	2	1
61	0	0	0	0	1	1	2	1	2	0	0	0	1	1	0	0	1	2	1	1	1	0	2	0	0	0	0	2	1	1	1	0	2	1	1	2	2	0	1	1	1	0	1	0	0	1	0	0	2
62	1	1	0	0	0	0	1	0	1	0	1	0	0	0	0	0	0	0	2	1	2	1	2	0	0	0	0	2	0	2	0	0	0	2	0	2	1	0	0	1	1	1	1	0	1	0	0	1	1
63	0	2	0	0	0	0	2	0	1	0	0	0	1	1	0	0	0	0	2	0	2	0	2	0	0	1	1	2	1	2	0	1	2	0	1	1	0	0	1	1	1	1	1	0	1	0	1	1	2
64	0	1	0	1	0	0	2	0	1	0	1	0	0	0	0	0	0	1	1	1	1	0	0	0	0	0	0	1	1	2	0	0	0	2	0	2	1	0	1	1	1	0	0	0	0	0	1	0	1
65	0	1	1	0	0	1	2	0	2	0	0	0	0	0	0	0	0	0	2	0	2	1	0	0	0	1	0	2	0	1	0	0	0	2	1	2	0	0	0	1	1	1	2	0	1	0	0	2	0
66	1	1	0	1	0	0	2	0	2	0	0	0	0	0	0	0	0	2	2	1	2	0	1	0	0	0	0	2	0	2	0	1	1	2	0	2	0	0	0	2	2	0	0	0	0	0	0	2	0
67	0	1	0	1	0	0	2	1	2	0	0	1	2	1	0	1	0	2	1	1	2	0	1	0	0	0	0	0	1	1	0	1	1	0	1	1	1	0	0	1	1	0	2	0	1	0	1	0	1
68	1	2	0	0	0	0	1	0	2	0	0	0	0	0	0	0	0	0	1	1	2	1	1	1	1	1	0	2	0	1	1	0	0	1	2	2	2	0	1	1	1	1	0	0	2	0	0	1	1
69	1	1	0	0	0	0	2	0	2	0	0	1	2	1	0	1	0	0	1	1	1	0	2	0	0	0	0	1	0	1	0	1	0	1	1	1	1	0	0	2	2	0	0	0	0	1	0	1	1
70	1	1	2	0	0	0	2	0	1	0	0	1	1	1	0	0	0	2	1	1	2	0	2	0	0	0	0	2	0	1	1	1	1	0	2	0	0	0	0	1	1	0	1	0	1	0	1	0	2
71	0	1	1	1	0	0	1	1	2	0	1	0	1	1	0	0	0	0	0	1	1	1	2	0	0	0	0	1	0	1	1	0	2	1	0	2	1	0	0	1	1	0	1	0	0	1	0	1	1
72	1	2	1	0	1	1	2	0	2	0	0	0	0	0	0	0	0	0	2	0	2	0	1	0	0	0	0	1	0	1	0	1	0	2	0	2	2	0	0	1	1	0	0	0	0	0	0	2	1
73	1	1	0	1	0	0	2	0	1	0	0	0	0	0	0	0	0	1	1	1	2	1	2	0	0	0	0	1	1	2	0	0	0	2	0	2	1	0	0	2	2	0	0	0	0	0	0	2	0
74	1	1	0	1	1	1	1	0	0	0	1	0	1	1	0	0	0	0	0	1	0	0	1	0	0	1	0	2	0	1	0	2	1	2	0	2	1	0	1	0	0	0	0	0	0	1	0	1	2
75	0	0	0	0	0	0	2	0	1	0	0	1	1	0	0	0	0	1	1	1	1	1	2	0	0	0	0	1	1	2	0	1	2	0	2	0	2	0	2	0	0	0	1	1	1	0	0	2	1
76	0	1	0	0	0	0	1	0	1	0	0	0	0	0	0	0	0	1	0	2	1	1	0	0	0	1	0	2	0	2	0	1	1	2	0	2	1	0	0	2	2	0	1	0	1	0	0	0	2
77	1	2	0	0	0	0	1	0	1	0	1	1	2	2	0	0	0	0	2	0	2	1	1	1	1	1	0	1	1	2	0	0	1	1	0	2	2	0	1	1	1	0	2	0	0	0	1	1	1
78	1	0	0	1	1	1	2	0	2	0	0	1	2	1	0	0	0	0	0	1	0	0	2	0	0	0	0	1	0	0	1	0	0	2	0	2	0	0	0	1	1	0	0	0	2	1	1	0	2
79	0	1	0	0	1	1	2	0	2	0	0	1	2	1	0	1	0	1	1	1	1	0	2	0	0	0	0	2	0	1	0	1	1	1	1	2	2	0	2	0	0	0	1	1	0	1	1	1	1
80	0	1	1	0	0	0	2	0	2	0	0	1	0	0	0	0	0	0	0	1	2	2	0	1	1	1	0	0	1	1	0	2	2	0	2	0	1	0	1	0	0	1	1	0	1	1	0	0	2
81	1	2	0	0	0	0	1	0	1	1	1	0	0	0	0	0	0	0	2	0	2	0	1	0	0	0	0	1	0	1	0	1	2	0	2	0	1	1	0	1	1	0	0	1	0	1	1	0	2
82	0	2	0	0	0	0	2	1	1	0	1	1	1	1	0	0	0	0	1	0	2	0	2	0	0	0	0	0	2	2	0	0	1	1	1	1	2	0	1	0	0	2	2	0	2	1	0	2	0
83	1	0	0	0	0	1	1	0	1	0	0	1	1	0	0	0	0	1	1	1	1	1	1	1	1	1	0	2	0	2	0	0	2	1	2	1	1	0	1	1	1	0	1	0	1	1	0	2	1
84	1	1	0	1	0	0	1	1	2	0	0	0	0	0	0	0	0	1	1	0	2	0	2	0	0	0	0	1	1	2	0	0	1	1	0	2	1	0	2	0	0	1	1	0	0	0	0	2	0
85	1	2	0	0	0	0	2	0	1	0	1	0	1	1	0	0	0	1	2	0	2	1	1	1	1	1	0	2	1	2	0	1	2	0	2	0	1	1	0	1	1	0	1	0	1	0	1	0	2
86	0	0	1	1	0	0	2	0	2	0	0	1	1	0	0	1	0	0	1	1	2	1	2	0	0	0	0	2	0	2	2	0	0	2	0	2	2	0	2	0	0	0	1	1	1	1	0	2	0
87	1	0	0	2	1	1	2	1	2	0	0	0	1	0	0	0	0	2	1	1	2	0	2	0	0	0	0	2	1	1	1	2	2	0	2	1	2	1	1	0	0	0	0	0	0	0	0	1	1
88	0	0	0	1	0	0	1	0	1	0	1	1	1	1	0	0	0	0	2	1	2	0	1	0	0	0	0	2	1	2	1	2	1	1	0	2	1	0	0	2	2	0	0	1	1	1	0	2	2
89	1	1	0	0	0	0	1	1	2	0	0	0	1	1	0	0	0	0	0	1	2	0	1	0	0	0	0	1	1	2	0	1	2	1	2	2	2	0	1	2	1	1	1	0	2	2	0	2	0
90	0	0	0	0	2	2	1	0	1	1	1	0	0	0	0	0	0	0	1	2	1	0	1	1	1	2	0	1	0	1	0	0	0	1	0	2	2	1	0	2	1	1	0	0	1	1	0	2	1
91	1	1	0	1	0	0	2	0	2	0	0	0	0	0	0	0	0	2	1	1	1	1	1	0	0	0	0	1	1	2	1	2	2	0	2	1	2	1	1	2	0	1	1	0	1	1	0	2	0
92	1	1	0	0	0	0	2	1	2	0	0	0	1	1	0	0	1	2	1	1	1	0	1	0	0	0	0	2	0	1	0	1	2	2	0	2	2	0	2	1	0	0	0	0	0	0	1	0	1
93	1	2	0	0	0	0	2	1	2	0	0	0	2	1	1	1	0	1	0	0	1	0	1	0	0	1	0	2	1	1	1	1	1	1	0	2	1	0	2	0	0	1	1	0	2	1	0	2	0
94	1	2	0	0	0	0	2	0	2	0	0	0	1	2	0	0	0	0	1	0	1	1	2	0	0	0	0	2	1	2	0	1	1	2	0	2	1	0	0	1	1	1	1	0	2	0	0	0	2
95	1	1	0	1	0	0	2	0	2	0	0	2	2	2	0	0	0	0	0	0	0	0	2	0	0	1	0	2	1	2	2	0	1	1	1	2	0	0	0	2	2	0	1	0	0	1	0	2	0
96	1	0	0	0	1	1	1	0	1	0	1	1	2	1	0	0	0	0	2	0	1	0	1	0	0	0	0	2	1	2	1	0	1	0	1	2	1	0	0	1	1	0	1	1	2	1	0	0	1
97	1	1	0	0	0	0	2	0	2	0	0	1	1	0	0	0	0	0	1	1	1	0	1	0	0	0	0	2	2	2	0	1	2	0	1	2	1	0	1	1	1	1	0	0	2	1	0	2	1
98	0	1	0	0	1	1	2	1	1	0	1	0	1	1	0	0	0	0	2	0	2	1	1	1	1	0	0	2	0	1	0	0	1	1	0	2	1	0	2	0	0	0	1	0	0	1	0	0	2
99	0	1	0	1	0	0	1	0	0	0	1	1	2	1	0	1	1	0	2	1	2	0	2	0	0	0	0	2	0	1	0	0	0	2	0	2	0	0	0	1	1	0	0	0	0	1	0	1	1
100	0	2	0	0	0	0	1	0	2	0	0	0	1	1	0	0	0	0	2	1	2	0	1	0	0	0	0	1	2	1	0	0	0	1	1	1	1	0	2	0	0	0	0	0	0	0	0	0	1
101	1	2	0	0	0	0	1	0	1	1	2	1	1	1	0	0	0	2	1	1	2	0	1	0	0	1	0	1	1	2	1	0	1	1	1	1	2	1	0	2	1	0	0	2	0	2	1	1	1
102	0	2	0	0	0	0	2	1	1	0	0	0	0	0	0	0	0	1	1	0	2	1	2	0	0	0	0	2	0	2	1	1	0	2	0	2	0	0	0	1	1	1	0	0	1	0	1	1	2
103	1	2	0	0	1	1	1	0	2	0	0	0	0	0	0	0	0	1	2	0	2	1	1	0	0	0	0	2	0	1	0	2	2	0	1	1	1	1	0	1	1	1	1	0	1	0	1	1	1
104	0	1	0	1	0	0	1	0	2	0	0	0	1	1	0	0	0	0	2	0	2	0	1	0	0	1	0	2	0	1	0	1	1	1	0	2	1	0	1	1	1	1	0	0	1	0	0	0	1
105	0	1	0	1	0	0	1	0	0	0	1	0	1	1	0	0	0	0	1	0	0	0	2	0	0	0	0	2	0	2	1	1	1	0	1	1	1	0	2	0	0	2	2	0	2	1	0	2	1
106	1	0	0	0	1	1	2	1	2	0	0	0	0	0	0	0	0	0	1	0	2	1	1	1	1	1	0	1	1	2	1	1	2	0	0	2	1	0	1	2	1	0	1	0	0	0	1	0	1
107	0	1	0	0	0	0	1	1	1	1	1	1	2	1	0	1	1	1	1	1	1	1	2	0	0	0	0	2	0	1	0	0	0	1	2	2	1	1	0	1	1	1	1	0	1	0	0	1	1
108	0	0	0	1	0	0	2	0	0	0	0	0	0	0	0	0	0	0	2	0	2	0	2	0	0	0	0	2	2	2	1	1	1	2	0	2	1	0	0	2	1	0	0	0	0	0	0	0	2
109	1	1	0	0	0	0	2	0	2	0	0	1	1	0	0	0	0	2	1	1	1	0	2	0	0	1	0	0	1	2	0	0	0	1	0	2	2	0	1	1	1	1	1	0	1	0	0	2	0
110	1	1	0	0	1	1	2	0	2	0	0	0	0	0	0	0	0	0	2	0	2	1	2	0	0	0	0	2	1	2	0	1	2	1	2	2	1	0	1	1	1	0	0	0	0	1	0	1	1
111	1	1	0	0	0	0	2	0	2	0	0	1	2	2	0	0	0	0	0	1	1	1	1	1	1	1	0	2	1	2	0	0	0	2	0	2	1	0	0	1	1	0	0	0	1	1	0	1	1
112	0	1	0	0	0	0	2	0	2	0	0	0	0	0	0	0	0	0	1	1	1	0	2	0	0	1	0	2	0	1	1	0	1	0	1	1	1	1	0	2	1	0	0	0	0	1	0	1	1
113	1	0	0	0	1	1	1	0	2	0	0	1	1	0	0	0	0	0	1	0	0	0	2	0	0	1	0	2	0	1	0	0	1	0	2	2	1	1	0	1	1	0	0	0	1	1	0	2	0
114	1	0	0	0	1	1	1	0	0	0	1	0	0	0	0	0	0	1	2	0	2	0	2	0	0	0	0	2	0	2	1	1	2	0	2	0	2	0	0	1	1	0	0	0	2	1	0	2	0
115	0	2	0	0	0	0	1	0	0	0	1	0	0	0	0	0	0	2	2	1	2	0	2	0	0	0	0	0	1	1	0	2	2	0	2	0	1	0	0	2	2	0	0	0	0	0	0	2	1
116	1	1	0	1	0	0	2	0	2	0	0	0	0	0	0	0	0	1	2	0	2	0	2	0	0	0	0	2	1	0	0	1	1	1	1	1	1	0	1	2	1	0	1	1	2	0	0	2	0
117	1	1	0	0	0	0	1	0	0	0	1	0	0	0	0	0	0	0	1	0	2	0	1	0	0	0	0	2	0	2	1	1	1	2	2	1	2	0	2	1	0	0	0	0	0	1	0	2	0
118	1	2	0	1	0	0	2	1	1	0	0	0	0	0	0	0	0	0	0	1	2	0	2	0	0	0	2	2	1	2	1	0	0	2	1	2	1	0	0	1	1	0	0	0	0	1	0	0	2
119	0	0	0	1	0	0	1	0	2	0	0	0	1	2	0	0	0	1	2	1	1	0	2	0	0	0	0	1	1	2	0	1	1	0	2	1	2	1	1	1	1	0	0	0	0	1	0	1	1
120	1	0	0	0	0	0	2	0	2	0	0	0	1	1	0	0	0	1	2	1	2	0	1	0	0	1	0	2	1	2	2	2	2	0	2	1	0	0	0	2	2	0	1	1	1	0	0	1	1
121	0	0	0	0	0	0	1	1	1	0	1	1	1	2	0	0	0	1	1	2	1	0	2	0	0	0	0	2	1	1	0	1	1	2	2	1	0	0	1	1	1	0	0	0	1	1	0	1	1
122	1	1	1	0	0	0	1	0	0	0	1	0	0	0	0	0	1	1	1	1	1	0	2	0	0	0	0	2	0	1	1	1	0	2	0	2	2	0	2	0	0	0	0	1	0	0	1	0	1
123	0	2	1	0	0	0	1	0	0	0	1	0	1	1	0	0	1	2	1	1	1	1	1	1	1	1	0	2	0	2	0	1	1	2	0	2	2	1	1	1	1	0	1	0	0	0	0	2	0
124	1	2	1	0	0	0	1	0	0	0	1	0	1	1	0	0	0	0	2	0	2	1	2	0	0	0	1	1	1	2	0	2	2	2	0	2	1	1	0	0	0	0	0	1	1	2	1	1	1
125	0	1	0	0	0	0	1	1	1	0	0	0	1	0	0	0	0	0	2	1	2	0	2	0	0	0	0	1	2	2	1	1	2	0	1	1	0	0	0	1	1	0	1	0	1	1	0	0	1
126	1	0	0	0	1	1	1	1	1	0	1	0	0	0	0	0	0	0	1	1	1	0	2	0	0	0	1	1	1	2	0	0	1	0	2	1	2	1	1	1	1	0	1	0	1	0	0	0	2
127	0	2	1	1	0	0	1	0	0	1	1	0	1	1	0	0	0	1	1	1	1	1	2	0	0	0	0	1	1	2	0	0	1	2	1	1	1	1	0	1	1	0	0	1	0	1	0	1	1
128	0	1	0	1	0	0	1	1	2	0	1	0	0	0	0	0	0	0	0	1	1	1	1	1	1	1	0	1	2	2	0	1	1	0	1	1	1	0	0	2	2	0	1	1	2	0	0	2	0
129	1	2	0	0	0	0	1	0	0	0	0	0	0	0	0	0	0	0	2	0	1	1	1	0	0	0	1	2	0	2	0	1	2	1	2	2	0	0	1	1	1	1	0	0	1	0	0	1	1
130	1	1	0	0	1	1	2	0	2	0	0	0	0	0	0	0	0	1	1	1	1	1	2	0	0	0	0	2	1	2	1	0	1	1	1	2	2	0	2	0	0	0	0	0	0	1	0	0	2
131	1	2	0	0	0	0	2	1	2	0	0	0	1	1	0	0	0	0	1	0	2	0	2	0	0	0	0	1	2	1	0	1	1	1	1	2	1	0	1	1	1	0	0	0	0	2	1	1	1
132	1	1	0	0	0	0	1	1	1	0	0	0	0	0	0	0	0	0	1	1	1	1	2	0	0	0	0	2	1	0	0	0	1	1	1	1	0	0	0	2	2	0	0	1	0	0	0	0	2
133	0	2	0	0	0	0	2	0	1	0	0	0	0	0	0	0	0	0	0	1	0	0	1	0	0	0	0	2	1	1	1	1	2	0	1	1	2	1	1	1	0	2	2	0	2	1	1	0	1
134	0	0	0	0	0	0	2	0	2	0	0	1	2	1	1	1	0	0	1	1	2	0	1	0	0	0	0	2	1	2	2	0	2	0	2	1	1	0	0	1	1	2	2	0	2	1	1	1	1
135	1	0	1	0	0	0	2	1	2	0	0	0	1	1	0	0	0	0	2	0	2	1	0	1	1	1	0	2	0	1	0	0	1	0	1	1	1	0	0	1	1	0	0	0	0	1	0	2	0
136	1	1	0	1	0	0	1	0	1	0	1	0	1	0	0	0	0	0	1	1	2	0	1	0	0	0	0	1	0	2	0	0	1	2	0	2	1	0	0	0	0	0	0	0	0	2	0	1	2
137	0	2	0	0	0	0	2	1	2	0	0	0	0	0	0	0	0	0	1	0	2	0	1	0	0	0	0	2	0	1	0	1	0	1	1	2	0	0	0	2	2	0	1	0	0	1	0	0	2
138	1	2	1	0	0	0	2	0	1	0	0	0	2	2	0	1	0	0	2	0	2	0	1	0	0	0	0	2	0	1	0	1	1	2	0	2	1	0	1	1	1	0	0	0	0	0	0	2	0
139	0	2	0	1	0	0	1	0	1	0	0	0	1	0	0	0	0	2	1	1	1	0	2	0	0	1	0	2	1	1	1	0	1	1	1	1	0	0	0	2	2	0	1	0	1	0	0	2	0
140	0	0	1	1	0	0	2	1	1	0	0	0	0	0	0	0	0	0	1	1	1	1	1	1	1	1	0	1	1	2	0	0	2	1	0	2	1	0	0	2	1	0	0	0	0	0	1	0	2
141	1	1	0	0	0	0	2	0	1	0	0	0	1	0	0	0	1	1	0	2	1	0	1	0	0	0	0	2	0	1	0	0	0	1	2	2	1	1	0	1	1	0	0	0	0	0	0	1	1
142	1	2	1	1	0	0	2	0	2	0	1	2	2	1	0	0	0	2	1	1	2	0	2	0	0	0	0	2	2	1	0	1	1	0	2	0	0	0	1	1	1	0	0	0	0	1	0	2	1
143	1	1	0	0	0	0	1	0	1	0	1	0	2	1	1	1	0	1	1	1	2	0	2	0	0	0	1	2	1	1	0	1	0	2	0	2	1	0	1	1	1	0	0	0	1	1	0	1	1
144	1	2	0	0	0	0	2	0	1	0	1	1	2	1	0	0	0	1	1	0	2	1	2	0	0	0	0	2	1	2	0	0	1	1	1	1	0	0	1	1	1	0	2	0	1	0	0	1	1
145	0	2	0	0	0	0	2	0	2	0	0	0	0	0	0	0	0	1	1	1	1	1	2	0	0	0	0	2	0	1	0	2	1	1	1	1	0	1	0	1	1	1	0	0	1	1	0	2	1
146	1	1	0	0	0	0	1	0	2	0	0	0	0	0	0	0	0	0	1	1	1	1	1	0	0	0	0	1	1	2	0	1	1	1	0	2	1	0	0	1	1	0	1	0	0	1	0	1	1
147	1	1	0	0	0	0	2	0	2	0	0	0	1	1	0	0	0	1	1	0	2	1	1	1	1	1	0	2	1	2	0	1	0	1	1	1	1	0	1	1	1	1	0	0	2	1	0	2	0
148	0	1	0	1	0	0	2	0	2	0	0	1	1	0	0	0	0	0	2	0	2	1	2	0	0	0	0	2	1	2	1	2	2	0	2	0	2	1	1	0	0	0	0	0	0	0	0	1	1
149	1	0	0	0	0	0	1	0	1	0	1	0	0	0	0	0	0	0	2	0	2	1	2	0	0	0	0	1	1	2	0	0	1	1	1	1	0	0	0	2	2	1	1	0	1	1	0	1	1
150	0	1	0	1	1	1	2	1	1	0	0	0	1	1	0	0	0	0	2	1	2	1	2	0	0	0	1	2	1	2	0	1	0	2	0	2	2	1	1	0	0	0	0	0	1	0	0	0	1
151	1	2	0	0	0	0	1	0	1	0	1	1	2	1	0	0	0	0	1	0	1	2	2	0	0	0	0	1	1	2	0	0	0	2	0	2	0	0	1	1	1	0	0	0	2	2	0	2	0
152	1	1	0	0	0	0	2	1	2	0	0	2	2	2	0	0	0	1	1	1	0	0	2	0	0	0	0	2	0	1	0	0	2	1	1	2	1	0	1	1	1	1	1	0	1	1	0	2	1
153	0	2	1	0	0	0	2	1	1	0	0	0	0	0	0	0	0	0	1	0	1	0	2	0	0	0	0	2	1	2	1	0	0	2	0	2	0	0	0	1	1	0	0	0	0	0	0	2	2
154	0	2	1	0	0	1	2	1	2	0	0	0	0	0	0	0	0	2	1	1	2	1	2	0	0	1	1	2	2	2	1	1	1	0	1	1	1	1	0	1	1	0	0	0	0	1	0	0	1
155	1	1	0	0	0	0	1	0	1	0	1	0	0	0	0	0	0	0	1	0	1	1	2	0	0	0	0	2	0	2	1	0	0	2	0	2	0	1	0	1	1	1	1	0	1	1	0	2	1
156	1	0	0	0	1	1	1	0	2	0	0	0	0	0	0	0	0	1	1	0	2	0	2	0	0	1	0	1	2	2	1	0	1	0	1	1	2	1	1	1	0	0	0	1	1	1	1	1	1
157	1	2	1	0	0	0	2	0	2	0	0	0	1	1	0	0	0	0	1	0	0	0	0	0	0	0	0	2	1	2	1	0	1	2	1	1	2	1	1	1	0	0	0	0	1	0	0	1	1
158	1	0	0	1	0	0	1	0	1	0	1	0	2	1	1	1	0	2	1	1	1	0	2	0	0	0	0	1	0	1	1	1	2	1	1	1	0	0	0	2	2	0	0	0	0	1	0	1	1
159	1	2	0	0	0	0	1	0	0	0	1	0	0	0	0	0	0	0	1	1	1	0	2	0	0	0	0	2	1	2	2	1	1	2	0	2	2	0	2	0	0	1	2	0	1	0	0	2	0
160	0	0	0	0	0	1	2	1	2	0	0	0	1	1	0	0	1	1	1	0	2	0	2	0	0	0	1	2	1	2	0	1	1	1	0	2	1	0	0	0	0	0	1	0	1	1	0	2	0
161	1	0	0	0	1	1	1	0	1	1	0	0	0	0	0	0	0	1	1	0	2	0	2	0	0	0	0	2	1	1	1	2	2	2	0	2	1	0	1	1	1	1	1	0	2	1	0	2	1
162	1	2	1	0	0	0	2	0	1	0	1	0	1	1	0	1	0	1	2	0	2	0	2	0	0	0	1	2	0	2	1	1	1	0	1	1	1	1	0	2	1	1	1	0	1	0	0	1	0
163	0	1	0	0	1	1	2	0	1	0	0	0	0	0	0	0	0	2	2	0	2	1	1	0	0	0	0	1	1	2	0	1	1	1	1	2	2	1	0	0	0	1	1	0	2	2	0	1	1
164	1	1	0	1	0	0	2	0	1	0	1	0	2	2	0	1	0	0	1	1	2	0	2	0	0	1	2	2	1	2	1	1	0	1	1	1	0	0	1	1	1	0	0	0	0	1	0	0	1
165	0	1	0	1	0	0	2	0	2	0	0	0	0	0	0	0	0	1	1	0	2	1	2	0	0	0	0	0	1	1	0	1	2	1	1	1	1	0	0	1	1	0	1	0	1	0	0	2	0
166	1	1	0	1	0	0	2	0	1	0	0	0	1	1	0	0	0	1	2	0	2	0	2	0	0	0	0	1	2	2	0	0	0	2	0	2	2	0	1	1	0	0	0	1	0	0	0	2	1
167	1	0	0	1	1	1	2	1	1	0	1	1	1	0	0	0	0	0	2	0	2	0	2	0	0	0	0	2	1	2	0	0	0	2	0	2	1	1	0	1	1	0	1	0	1	0	1	0	2
168	1	1	0	0	0	0	2	0	1	0	0	0	0	0	0	0	0	0	2	0	2	0	2	0	0	0	0	2	0	2	1	0	1	2	0	2	2	0	1	0	0	0	0	0	0	1	0	2	0
169	0	1	0	1	0	0	2	0	1	0	0	1	1	0	0	0	0	1	2	0	2	0	2	0	0	1	0	2	0	2	1	1	0	1	1	1	1	0	1	1	1	1	1	0	1	1	1	0	2
170	0	1	0	0	0	0	0	0	1	0	0	1	2	1	0	0	0	2	1	1	1	0	2	0	0	0	0	1	2	1	0	1	1	0	1	1	2	1	0	1	1	0	0	0	0	0	0	1	1
171	0	1	0	0	0	0	2	0	2	0	0	1	1	0	1	1	0	2	2	1	2	0	1	0	0	1	0	1	0	2	0	1	0	1	1	1	2	0	1	0	0	1	1	1	0	1	1	0	2
172	1	0	0	0	2	2	2	1	1	0	0	1	2	1	0	0	1	0	2	1	2	2	2	0	0	0	0	2	0	1	0	0	0	2	2	1	1	0	0	2	2	1	0	0	1	0	0	2	1
173	0	0	0	0	1	1	2	0	0	0	1	0	0	0	0	0	0	1	1	0	2	0	2	0	0	0	0	2	0	1	0	1	1	2	0	2	2	1	1	0	0	0	1	0	1	1	0	2	0
174	1	0	0	1	1	1	2	0	2	0	0	0	0	0	0	0	0	0	1	1	1	0	2	0	0	0	0	2	2	1	0	1	1	1	1	2	1	0	0	2	2	2	2	0	1	1	0	1	1
175	0	2	0	0	1	1	2	0	1	0	0	0	1	0	1	1	0	0	1	0	2	0	1	0	0	0	0	2	0	2	1	2	2	0	2	0	1	0	0	2	2	0	0	2	0	1	0	2	0
176	0	2	1	1	0	0	1	1	1	0	1	1	1	0	0	0	0	0	0	1	0	0	1	0	0	0	0	2	1	2	1	2	1	0	1	1	1	0	0	1	1	0	1	0	1	0	0	2	1
177	1	2	1	0	0	0	1	0	1	0	1	1	2	2	0	0	0	2	2	1	2	1	1	0	0	0	0	2	1	0	0	0	1	0	2	2	0	0	0	2	2	0	0	0	0	1	0	2	1
178	0	2	0	0	0	0	2	0	1	0	0	0	1	1	0	0	0	1	2	0	2	1	1	1	1	1	0	2	1	1	1	1	0	2	0	2	0	0	0	2	2	0	0	0	0	2	0	1	1
179	1	0	0	0	0	0	2	1	2	0	0	0	0	0	0	0	0	1	1	1	1	0	2	0	0	0	0	1	2	2	0	1	2	1	1	1	0	0	0	1	1	1	0	0	0	0	0	2	1
180	1	1	0	1	0	0	1	0	2	1	0	0	1	0	0	0	0	1	1	0	2	1	1	1	1	0	0	2	0	1	0	0	0	2	0	2	0	1	0	1	1	0	0	0	0	1	0	1	2
181	0	1	1	1	0	0	1	0	1	0	1	0	1	1	0	0	0	1	2	1	2	0	1	0	0	1	0	2	1	2	0	0	1	2	0	2	2	0	1	1	0	0	0	1	0	0	1	0	2
182	0	1	0	0	1	1	1	1	1	0	1	0	0	0	0	0	0	1	2	0	2	0	2	0	0	0	0	1	2	2	1	1	1	2	0	2	2	0	1	1	1	0	1	0	0	1	1	0	1
183	0	2	0	0	0	0	2	0	1	0	0	0	1	1	0	0	1	1	1	0	1	0	1	0	0	0	0	2	0	2	0	2	2	0	2	1	1	1	0	0	0	0	0	0	0	0	0	1	1
184	0	1	0	1	0	0	2	0	2	0	0	0	1	1	0	1	0	0	2	0	2	0	1	1	1	1	1	2	0	2	1	0	1	2	0	2	2	1	1	0	0	0	1	0	0	0	0	2	0
185	0	1	1	0	0	1	2	0	1	0	1	1	1	0	0	0	0	0	1	1	2	1	1	1	1	2	0	1	2	2	0	0	0	2	0	2	1	0	0	1	1	0	0	0	0	0	0	2	0
186	1	1	0	1	0	0	2	0	1	0	0	1	2	1	0	0	0	1	1	1	2	0	2	0	0	0	0	1	1	2	0	0	1	1	0	2	2	1	1	0	0	0	0	1	1	1	0	2	0
187	0	0	0	0	1	1	0	0	0	1	1	0	1	1	0	0	0	1	1	0	1	0	2	0	0	0	0	1	1	2	0	1	2	1	1	1	0	0	0	2	2	0	1	0	1	0	0	2	0
188	1	2	0	0	0	0	1	0	1	1	2	0	2	2	0	1	0	2	1	1	1	0	0	0	0	0	0	2	1	2	1	1	1	0	1	1	2	0	1	1	1	1	1	0	1	0	1	0	1
189	0	2	0	0	0	0	2	0	2	0	0	1	2	1	0	0	0	2	1	1	2	0	2	0	0	0	0	2	0	2	0	1	1	1	1	1	0	0	1	2	1	0	1	0	1	0	0	1	1
190	1	0	0	1	0	0	2	0	0	0	0	0	0	0	0	0	0	1	2	0	2	1	2	0	0	0	0	2	1	2	1	0	0	2	0	2	1	0	2	0	0	0	1	0	1	0	0	2	2
191	0	1	0	0	0	0	2	0	2	0	0	1	1	0	0	0	0	1	2	0	1	0	2	0	0	0	0	2	1	2	2	2	2	0	1	1	2	1	0	2	1	1	1	0	1	0	0	1	1
192	1	1	0	1	0	0	1	0	1	0	1	0	0	0	0	0	1	1	2	1	2	0	2	0	0	0	0	2	1	2	1	0	1	1	1	1	1	0	0	2	2	0	0	0	0	0	0	2	1
193	0	2	0	0	0	0	2	1	2	0	0	0	0	0	0	0	0	1	0	2	1	1	1	1	1	1	0	2	2	2	1	1	1	0	2	1	2	0	2	0	0	0	0	0	0	2	0	1	1
194	0	1	0	1	0	0	1	0	0	0	2	1	1	0	0	0	0	2	1	1	1	0	2	0	0	1	0	0	1	2	0	1	0	2	0	2	1	0	0	2	2	0	1	0	1	0	0	1	1
195	0	1	1	1	0	1	1	2	2	0	0	1	2	1	1	1	0	0	2	0	1	1	2	0	0	0	0	1	0	1	1	0	0	2	0	2	2	0	2	0	0	0	0	0	0	0	0	2	0
196	0	0	0	0	0	0	1	1	2	0	0	2	2	1	0	0	0	0	0	2	0	1	1	1	1	1	0	2	0	1	1	0	1	0	0	2	1	0	1	1	1	0	0	0	2	1	1	1	1
197	0	1	0	0	0	0	2	0	2	0	0	0	0	0	0	0	0	2	1	1	2	1	2	0	0	1	0	2	2	1	0	0	1	0	2	2	1	0	0	2	2	1	0	0	0	0	0	0	1
198	1	1	0	0	1	1	1	0	1	0	1	0	1	1	0	1	0	1	0	1	0	0	2	0	0	0	0	2	0	2	0	0	0	2	0	2	1	1	0	1	1	1	0	0	1	2	0	2	2
199	0	1	1	0	1	2	2	0	2	0	0	1	1	0	0	0	0	1	2	0	2	1	1	0	0	0	1	1	1	2	0	2	2	0	1	1	1	0	1	1	1	0	1	0	1	0	1	1	1
200	1	2	0	0	0	0	2	1	2	0	0	1	2	2	0	0	0	1	2	0	2	0	1	0	0	0	0	2	0	1	0	1	0	1	1	2	1	0	0	2	2	0	0	0	0	1	0	1	1
201	1	1	1	1	0	0	1	0	0	0	1	0	0	0	0	0	0	0	0	1	1	1	2	0	0	0	0	2	0	2	1	0	1	0	1	1	2	1	0	1	1	0	0	0	0	2	1	0	1
202	0	0	0	0	0	0	2	1	2	0	0	0	0	0	0	0	0	1	1	0	2	1	2	0	0	0	1	2	1	2	0	0	0	0	1	1	2	1	0	1	1	0	1	0	0	2	0	1	1
203	0	2	0	0	0	0	1	0	1	1	1	0	0	0	0	0	0	0	1	1	1	0	2	0	0	0	0	2	0	1	2	1	1	1	1	1	2	2	0	0	0	0	0	0	0	0	0	1	1
204	0	0	0	0	0	0	0	0	0	0	2	1	2	2	0	0	1	2	0	2	2	0	2	0	0	0	0	1	2	2	1	0	0	1	2	2	1	0	0	1	1	0	0	0	0	1	0	2	0
205	1	0	0	1	0	0	1	0	0	0	1	0	0	0	0	0	0	0	0	1	2	0	2	0	0	1	0	2	1	1	1	2	1	1	1	1	1	0	2	0	0	0	0	1	0	0	0	2	0
206	0	1	0	1	0	0	2	0	2	0	1	1	2	2	0	0	0	0	0	2	0	1	2	0	0	0	0	2	1	2	2	0	1	0	0	2	1	0	1	1	1	1	0	0	1	0	0	0	2
207	1	0	0	0	0	0	1	0	2	0	0	0	1	0	1	1	0	1	1	1	2	0	2	0	0	0	0	2	1	2	0	1	0	2	1	2	0	1	0	1	1	0	2	0	1	0	0	2	1
208	0	1	0	1	0	0	1	0	2	0	0	1	1	0	0	0	1	2	1	0	1	0	2	0	0	0	0	2	0	2	0	1	1	1	0	2	1	1	0	1	1	0	0	0	0	1	0	1	1
209	1	2	0	0	0	0	1	0	1	0	1	0	1	1	0	1	0	0	2	0	2	0	0	0	0	0	0	2	0	2	0	1	0	2	0	2	1	1	0	1	1	0	0	2	0	2	0	1	0
210	1	1	0	1	0	0	2	0	1	0	1	2	2	0	1	1	0	0	1	1	1	0	2	0	0	1	0	2	0	1	1	1	2	0	1	2	0	0	0	2	2	0	2	0	1	0	0	2	0
211	0	1	0	0	0	0	1	0	0	0	1	0	0	0	0	0	0	2	1	1	2	1	2	0	0	0	0	2	1	1	0	1	0	1	1	1	1	0	0	1	1	0	1	0	1	0	0	0	2
212	0	2	0	0	0	0	2	1	2	0	0	0	0	0	0	0	0	0	1	1	1	1	2	0	0	0	0	2	0	2	0	2	1	2	0	2	2	0	0	2	2	1	1	0	1	1	0	0	1
213	1	2	0	0	0	0	0	0	0	0	1	0	1	1	0	0	0	1	1	1	2	0	2	0	0	0	0	2	0	2	2	0	1	2	0	2	1	1	0	1	1	1	1	0	1	0	0	2	1
214	1	2	0	0	0	0	2	0	2	0	0	1	2	2	0	0	1	1	1	0	1	0	2	0	0	0	0	2	1	2	2	1	1	1	2	1	1	0	1	1	1	0	2	0	1	0	0	1	1
215	0	1	0	0	0	0	2	0	2	0	0	0	1	0	1	1	0	2	1	1	2	1	0	1	1	1	0	2	0	2	1	0	0	1	2	2	1	0	1	1	1	0	0	0	0	1	1	0	2
216	1	2	0	0	0	0	1	0	0	0	1	0	2	0	1	1	0	1	1	1	2	1	2	0	0	0	0	2	0	2	0	1	1	1	2	1	0	0	0	2	2	0	0	0	0	1	0	2	0
217	0	2	0	0	0	0	2	1	1	0	0	1	2	2	0	0	0	0	2	0	2	0	2	0	0	0	0	2	0	1	2	0	1	2	1	2	1	0	1	1	1	0	1	0	2	0	0	2	2
218	0	1	0	0	0	0	1	0	2	0	0	0	0	0	0	0	0	1	2	1	2	2	0	1	1	1	0	1	1	2	0	0	1	2	0	2	2	1	1	0	0	1	1	0	1	1	1	0	2
219	0	0	0	0	0	0	1	0	0	1	1	0	1	1	0	0	0	0	2	1	2	0	1	1	1	1	0	2	1	2	1	2	2	0	2	1	2	1	1	1	0	2	2	0	1	1	0	1	0
220	1	2	0	0	0	0	1	0	2	0	0	0	0	0	0	0	0	1	2	1	2	0	2	0	0	0	1	1	1	2	0	1	1	1	1	1	1	0	1	2	1	0	1	0	1	0	1	2	1
221	1	2	0	0	0	0	2	0	2	0	0	0	1	0	1	1	0	1	1	1	2	1	2	0	0	0	0	1	1	2	0	1	1	2	0	2	2	0	1	2	1	0	0	0	0	2	0	2	0
222	0	0	0	1	0	0	1	0	1	0	1	0	1	1	0	0	0	0	1	1	1	0	2	0	0	1	0	2	0	2	0	1	1	0	2	1	1	0	1	1	1	0	1	0	1	0	0	1	1
223	1	1	0	0	0	0	2	0	1	0	0	0	1	0	0	0	0	0	1	1	2	0	1	0	0	0	0	2	0	2	1	1	1	2	1	2	1	0	0	1	1	1	1	0	0	0	0	0	2
224	0	2	1	1	0	0	2	0	2	0	0	0	1	0	0	0	0	0	2	0	2	0	2	0	0	0	0	2	0	2	1	0	0	0	1	1	2	1	1	1	1	0	0	1	0	1	1	1	1
225	1	1	0	0	0	0	2	0	1	0	1	1	1	0	0	0	0	2	1	1	2	0	2	0	0	1	0	1	0	1	0	2	1	1	1	1	2	1	0	0	0	1	1	0	1	1	0	1	1
226	0	0	0	0	0	0	1	0	1	0	0	0	0	0	0	0	0	1	2	0	2	1	2	0	0	0	0	2	1	2	1	0	1	1	0	2	0	0	0	2	2	1	1	0	1	1	0	2	0
227	0	2	0	0	0	0	2	0	2	0	0	0	0	0	0	0	0	0	2	0	2	1	2	0	0	0	0	1	2	2	0	0	1	1	1	1	0	0	0	2	2	0	0	0	0	0	0	1	1
228	1	1	0	0	0	0	1	0	0	0	2	0	1	1	0	0	0	0	2	0	2	0	2	0	0	0	0	0	1	2	0	1	1	0	2	0	1	0	0	2	2	1	1	0	1	0	0	2	0
229	1	1	0	0	1	1	2	0	1	0	1	1	1	0	0	0	0	0	1	1	1	0	2	0	0	0	0	2	0	1	1	1	2	0	1	1	1	0	0	1	1	1	0	0	1	1	0	1	1
230	0	0	0	1	1	1	0	0	0	0	1	1	1	0	0	0	0	0	2	0	2	0	2	0	0	0	0	1	0	1	0	1	2	1	1	2	0	0	0	2	2	1	1	0	0	1	0	1	1
231	1	0	0	0	1	1	2	0	1	0	0	0	0	0	0	0	0	0	1	1	1	0	2	0	0	0	0	2	1	1	1	2	2	2	0	2	2	0	1	0	0	0	0	0	1	1	0	2	0
232	0	2	0	0	0	0	2	0	2	0	0	0	0	0	0	0	0	0	0	1	0	0	2	0	0	0	0	2	2	2	1	0	0	1	0	2	1	0	0	2	2	0	1	0	1	1	0	1	1
233	0	1	1	0	0	1	2	0	2	0	0	1	2	1	0	0	0	2	1	1	2	1	2	0	0	0	0	0	2	2	0	2	2	1	0	2	1	0	0	2	2	0	0	0	0	1	0	2	0
234	0	1	0	1	0	0	2	0	1	1	0	0	0	0	0	0	0	0	1	1	2	0	2	0	0	0	0	1	1	2	0	1	1	2	0	2	2	1	0	1	1	0	0	0	1	1	0	2	1
235	1	2	1	0	1	1	2	0	1	0	0	0	1	1	0	0	0	0	2	0	2	0	2	0	0	1	0	1	2	1	0	2	2	1	0	2	2	0	1	1	1	0	1	0	1	0	0	2	0
236	0	2	0	0	0	0	2	0	2	0	0	0	0	0	0	0	0	1	0	2	1	1	0	1	1	1	0	2	1	2	2	0	1	1	0	2	2	0	2	0	0	0	0	0	0	2	1	0	2
237	1	0	0	1	0	0	2	1	2	0	0	1	1	0	0	0	0	0	2	1	2	0	2	0	0	0	1	2	0	2	1	0	0	2	0	2	0	0	0	2	2	1	2	0	0	1	0	1	1
238	0	2	0	0	0	0	2	0	1	0	0	1	2	1	0	1	0	0	1	1	1	2	2	0	0	0	0	1	1	2	0	1	1	0	2	0	2	1	0	0	0	0	1	0	0	0	0	1	1
239	1	1	0	1	0	0	1	0	0	0	2	1	2	1	0	1	0	0	0	1	0	0	2	0	0	0	0	2	1	2	2	1	1	2	0	2	1	0	0	0	0	0	0	0	0	1	0	1	1
240	0	0	0	0	0	0	2	0	1	0	1	0	1	2	0	0	0	0	2	1	2	0	2	0	0	0	0	2	1	1	1	0	1	1	0	2	1	0	0	2	1	0	2	0	0	0	0	2	0
241	1	1	0	0	1	1	2	1	1	0	0	1	1	0	0	0	0	0	1	1	2	0	2	0	0	0	0	1	2	2	1	0	2	1	1	2	1	0	2	0	0	1	0	0	1	0	0	2	2
242	1	0	0	0	0	0	2	0	1	1	0	0	0	0	0	0	0	0	1	0	0	1	1	1	1	1	0	1	2	2	0	1	0	1	1	2	1	0	2	0	0	1	1	0	1	1	0	1	1
243	1	1	0	0	1	1	2	0	1	0	0	1	1	0	0	0	0	0	2	0	2	2	1	1	1	1	0	2	1	1	1	1	1	1	1	1	1	0	0	2	2	0	0	2	0	2	0	0	0
244	1	1	0	1	0	0	1	0	1	0	1	0	1	0	0	0	0	0	0	1	1	1	2	0	0	0	0	2	0	2	0	1	0	1	1	1	1	0	1	1	1	1	1	0	1	1	0	2	1
245	0	1	0	1	0	0	2	0	2	0	1	1	1	0	0	1	0	2	2	0	2	1	1	0	0	0	0	2	2	2	1	0	1	1	1	1	0	0	0	2	2	0	0	1	1	2	0	0	2
246	1	2	0	1	0	0	2	0	2	0	0	0	2	2	0	1	0	0	2	1	2	1	2	0	0	0	0	1	1	2	0	0	0	2	0	2	1	1	0	1	1	1	1	0	1	0	0	1	1
247	0	1	0	1	0	0	1	0	1	0	1	0	2	2	0	0	0	0	0	1	2	0	2	0	0	0	0	2	0	2	1	0	1	2	0	2	2	1	1	1	1	0	1	0	1	1	0	1	1
248	0	1	1	1	0	0	2	1	1	0	0	0	1	0	1	1	0	1	1	1	1	0	1	1	1	1	0	2	0	2	1	0	1	1	0	2	1	0	0	1	1	1	0	0	1	0	0	2	0
249	0	1	0	0	0	0	1	0	0	0	1	0	1	1	0	1	0	1	1	0	2	0	2	0	0	0	0	2	0	2	1	0	1	0	1	2	1	0	1	1	1	0	0	1	0	1	0	1	1
250	0	1	0	0	1	1	1	0	0	0	1	1	2	1	0	1	0	0	0	1	0	1	0	0	0	1	0	1	2	2	1	0	1	1	1	1	2	0	2	1	0	0	0	0	0	1	0	1	1
251	1	2	0	1	0	0	1	0	1	0	1	1	1	0	0	0	0	0	2	1	2	1	2	0	0	0	0	1	0	1	0	0	0	2	1	2	1	0	0	2	2	2	1	0	1	0	0	2	0
252	1	2	0	0	0	0	2	1	2	0	0	0	1	1	0	0	0	0	2	0	2	0	2	0	0	1	0	1	0	0	1	1	1	2	0	2	1	0	0	2	2	0	1	0	1	1	0	1	1
253	0	2	0	1	0	0	2	0	2	0	0	0	1	1	0	0	0	2	1	1	2	0	2	0	0	0	1	1	1	2	0	0	0	1	1	1	1	0	0	1	1	0	1	0	1	0	0	0	2
254	1	1	0	1	0	0	2	0	2	0	0	0	0	0	0	0	0	1	0	0	1	1	1	0	0	0	0	2	0	2	0	0	0	2	0	2	2	1	0	1	1	1	0	0	1	0	0	2	0
255	1	0	0	0	0	0	1	0	1	1	1	1	2	1	0	0	1	1	2	1	2	2	1	1	1	1	0	2	0	2	1	1	1	1	1	2	0	0	0	2	2	0	0	0	0	1	0	2	0
256	1	2	0	0	1	1	2	0	1	0	0	0	1	1	0	1	1	2	1	0	1	0	2	0	0	0	0	2	1	2	0	0	1	1	1	1	1	0	2	0	0	1	1	0	1	1	0	2	1
257	1	1	0	1	0	0	2	0	2	0	0	0	0	0	0	0	0	1	2	0	2	0	1	0	0	1	0	1	1	2	0	0	1	2	1	1	1	0	0	2	2	0	0	1	0	0	0	1	1
258	1	1	0	1	0	0	1	0	2	0	0	0	1	1	0	0	0	0	1	1	1	0	1	0	0	0	0	2	0	2	1	0	2	1	2	1	1	0	2	0	0	0	0	1	1	2	1	1	1
259	0	0	0	0	1	1	2	1	1	0	0	0	1	0	0	0	0	0	1	0	2	1	2	0	0	0	0	2	0	2	0	0	0	0	1	1	0	0	1	1	1	1	1	0	1	0	0	1	1
260	1	1	0	0	0	0	1	0	1	0	1	1	2	2	0	0	0	0	2	0	2	0	2	0	0	1	0	1	2	2	1	0	2	1	2	1	2	1	0	0	0	0	0	0	0	1	0	1	1
261	1	1	0	0	0	0	1	0	1	0	0	0	0	0	0	0	0	1	2	0	1	0	2	0	0	0	0	2	2	2	0	0	1	2	1	1	1	0	0	2	2	0	0	0	0	0	0	1	1
262	0	0	0	0	0	0	2	0	0	0	0	0	0	0	0	0	1	1	1	1	1	0	2	0	0	0	0	2	0	2	0	0	0	1	0	2	2	1	0	2	1	1	0	0	1	0	0	2	0
263	1	1	0	0	0	0	1	0	1	0	1	0	0	0	0	0	0	1	1	1	1	0	2	0	0	1	0	1	2	2	1	0	1	0	1	1	0	0	0	2	2	0	0	1	0	1	0	1	1
264	1	1	1	1	0	1	2	0	1	0	0	1	1	0	0	0	0	0	1	0	1	0	2	0	0	0	0	2	0	2	0	0	0	0	1	1	2	0	1	1	1	0	0	1	1	1	0	1	1
265	1	1	0	0	0	0	1	0	0	0	2	1	2	1	0	0	0	1	1	0	1	1	1	1	1	0	0	1	2	2	1	0	1	1	1	1	2	0	1	0	0	0	0	0	0	1	0	2	1
266	0	2	0	0	0	0	2	0	1	0	0	1	1	2	0	0	0	1	2	0	2	0	1	0	0	0	0	1	0	1	0	0	0	1	1	1	1	0	1	1	1	1	1	0	1	0	0	2	0
267	1	0	0	0	0	0	1	0	2	1	0	0	0	0	0	0	0	2	1	1	2	0	2	0	0	0	0	1	1	2	0	2	2	2	0	2	1	1	0	2	2	0	1	1	1	0	0	0	2
268	0	1	0	0	0	0	0	0	1	0	0	0	1	1	0	1	0	1	1	1	1	0	2	0	0	0	1	2	0	2	1	0	0	1	1	1	0	0	0	2	2	1	1	0	1	2	0	1	1
269	1	1	1	0	1	2	1	0	0	0	1	0	1	1	0	0	0	0	1	0	2	0	2	0	0	1	0	2	0	1	0	0	2	1	1	2	1	0	0	1	1	0	0	1	0	1	0	2	0
270	1	0	1	0	1	1	1	0	1	1	2	1	2	1	0	1	0	0	2	0	2	1	2	0	0	0	1	2	0	2	0	0	1	0	2	1	1	0	1	1	1	0	0	0	0	1	0	0	2
271	0	0	0	1	0	0	1	0	1	0	1	0	0	0	0	0	0	0	1	1	1	0	2	0	0	0	0	2	0	2	2	0	1	1	0	2	1	0	0	2	2	0	0	0	1	1	0	2	1
272	0	1	0	0	0	0	2	0	1	0	0	0	0	0	0	0	0	0	1	0	2	0	0	0	0	0	0	0	2	2	0	1	1	1	1	2	1	0	0	1	1	0	0	0	0	1	0	0	2
273	0	2	1	0	0	0	2	0	2	0	0	1	1	0	0	0	0	1	2	0	2	0	2	0	0	0	0	2	1	2	0	0	2	0	1	1	1	0	0	2	2	1	1	0	1	1	0	2	0
274	1	1	0	1	0	0	1	0	1	0	1	0	1	0	0	0	0	1	1	1	2	0	2	0	0	0	0	2	0	2	0	0	1	2	0	2	1	0	0	2	2	0	0	0	0	0	0	0	2
275	1	0	0	0	0	0	2	0	2	0	0	0	0	0	0	0	0	1	0	2	1	0	1	0	0	1	0	1	0	0	1	1	1	1	1	1	1	0	0	2	2	1	1	0	2	0	0	1	1
276	1	2	0	2	0	0	2	0	2	1	0	1	1	0	0	0	0	1	1	0	1	0	1	1	1	1	0	1	1	2	1	0	1	1	0	2	2	1	0	0	0	1	1	0	1	0	0	2	0
277	0	2	0	0	0	0	2	0	1	0	1	1	2	1	0	0	0	0	2	1	2	0	2	0	0	1	1	2	1	2	0	1	1	1	1	2	2	1	1	1	0	0	0	0	0	1	0	1	2
278	1	0	1	1	0	0	2	0	1	0	1	1	0	0	0	0	0	0	0	1	2	0	1	0	0	1	0	0	1	2	0	0	0	2	0	2	1	0	1	1	1	1	1	0	1	0	0	1	1
279	0	1	0	1	0	0	2	0	1	0	0	1	1	0	0	0	0	0	1	0	1	0	2	0	0	0	0	2	0	1	0	2	1	2	0	2	1	0	0	1	1	0	1	0	0	2	0	2	0
280	1	1	0	1	0	0	1	0	0	0	1	0	0	0	0	0	0	1	1	0	2	0	2	0	0	0	1	1	1	2	0	0	1	0	0	2	1	0	1	1	1	0	0	0	0	1	0	2	0
281	1	1	1	0	0	1	1	0	2	0	0	0	1	0	0	0	0	2	1	1	2	1	2	0	0	0	0	2	1	2	2	2	2	0	1	1	0	0	1	1	1	0	1	0	2	0	0	2	0
282	0	1	0	0	0	0	2	0	2	1	0	1	1	0	0	0	0	0	1	0	1	1	0	0	0	0	0	1	1	2	0	2	2	1	0	2	2	1	0	0	0	0	0	0	0	0	0	1	1
283	1	2	0	0	0	0	2	0	1	0	0	1	1	0	0	1	0	0	0	1	1	0	2	0	0	0	0	2	2	2	2	1	2	0	2	0	0	0	0	2	2	0	1	0	0	0	0	0	2
284	1	0	0	0	2	2	2	0	2	0	0	0	1	1	0	0	0	0	0	1	0	0	0	0	0	0	0	1	0	0	1	0	0	2	0	2	2	1	1	1	0	0	0	0	0	1	1	1	1
285	0	0	0	0	1	1	1	0	2	0	0	0	0	0	0	0	0	2	2	1	2	0	1	1	1	2	0	1	2	2	0	1	1	1	0	2	0	0	0	1	1	1	1	0	0	0	0	2	0
286	0	1	0	0	1	1	2	1	2	0	0	0	0	0	0	0	1	1	1	1	1	1	1	0	0	0	0	2	1	2	0	2	2	0	2	0	2	0	1	0	0	1	1	1	1	1	0	1	2
287	0	1	0	0	1	1	1	0	0	0	0	0	1	0	0	0	1	1	0	2	1	1	2	0	0	0	0	1	1	2	0	0	0	2	2	1	2	0	1	0	0	0	1	0	0	1	1	1	1
288	1	1	0	0	0	0	0	0	1	0	0	1	2	1	0	0	0	0	0	0	1	0	2	0	0	0	0	2	0	2	1	0	2	1	0	2	1	0	1	1	1	0	1	1	1	0	0	1	1
289	1	0	0	0	1	1	1	0	1	1	1	0	0	0	0	0	0	0	1	1	1	0	2	1	1	2	0	2	1	1	1	0	1	2	1	2	0	0	0	1	1	1	1	0	1	0	0	2	0
290	0	1	0	0	1	1	1	1	2	0	0	0	0	0	0	0	0	0	2	1	2	1	2	0	0	0	0	2	1	2	0	1	1	0	2	1	0	0	0	2	2	0	0	0	0	0	0	2	0
291	1	0	1	0	1	1	0	0	1	1	1	0	1	1	0	0	0	1	0	0	1	1	2	0	0	0	0	1	1	2	0	0	1	2	0	2	1	0	1	1	1	0	1	0	1	0	1	0	2
292	1	2	1	1	0	0	2	0	1	0	0	0	0	0	0	0	0	0	1	1	2	0	2	0	0	1	0	2	0	2	2	1	1	2	2	1	2	0	1	1	1	0	0	1	0	0	0	2	0
293	0	1	0	1	0	0	2	0	2	0	0	0	1	1	0	0	0	0	1	1	1	1	2	0	0	0	0	1	1	2	0	2	1	2	0	2	2	1	1	0	0	0	0	0	0	1	0	2	1
294	1	1	0	0	1	1	0	0	1	1	1	1	1	0	0	0	1	2	1	1	2	0	0	0	0	0	1	2	1	2	1	1	1	1	0	2	2	0	1	1	1	0	0	1	0	0	0	0	2
295	0	1	0	0	1	1	2	1	1	0	1	1	1	0	0	1	0	1	2	0	2	0	2	0	0	0	0	2	1	2	0	0	0	2	0	2	2	1	0	1	1	0	0	1	1	1	0	1	1
296	1	0	0	0	0	0	2	1	2	0	0	1	2	2	0	0	0	0	2	0	2	1	1	1	1	0	0	1	2	2	1	2	2	0	1	1	2	0	1	2	1	1	1	0	1	1	0	2	0
297	1	1	1	0	0	0	2	1	1	1	0	0	0	1	0	0	0	1	2	0	2	0	2	0	0	0	0	2	0	2	2	2	2	1	1	2	1	0	2	0	0	0	0	0	0	0	1	1	1
298	0	1	0	1	0	0	2	0	1	0	0	0	1	1	0	0	0	1	0	1	1	0	0	0	0	0	0	1	2	2	1	1	2	2	0	2	2	1	0	2	1	1	1	0	1	0	0	1	1
299	1	2	1	1	0	0	2	1	2	0	0	1	1	0	0	0	0	0	2	0	2	1	2	0	0	0	0	1	1	2	1	2	2	2	0	2	2	0	2	0	0	0	0	0	1	1	0	2	0
300	1	1	0	0	0	0	1	0	1	0	1	1	1	0	0	0	1	1	1	0	1	0	1	0	0	0	0	2	0	2	2	0	0	2	0	2	0	0	1	0	0	1	1	0	1	1	0	2	0
301	0	1	0	0	0	0	2	0	2	0	0	0	0	0	0	0	0	1	2	0	2	0	1	0	0	0	0	2	1	2	2	0	1	1	1	2	0	0	0	2	2	0	0	0	0	1	1	1	1
302	0	1	0	0	0	0	1	0	0	0	1	0	1	1	0	0	0	0	1	1	1	0	1	0	0	0	0	2	0	2	0	0	1	2	0	2	1	1	0	1	1	0	0	1	0	0	0	2	0
303	0	1	0	0	0	0	2	0	1	0	1	0	0	0	0	0	0	1	2	0	2	0	2	0	0	0	0	1	1	2	0	0	0	1	1	1	2	0	2	0	0	0	1	0	1	1	0	1	1
304	0	1	0	0	1	1	2	0	1	0	0	1	2	1	0	0	0	1	2	0	1	0	0	0	0	0	0	1	2	2	1	0	1	2	1	1	1	0	0	1	1	1	1	0	1	0	0	2	0
305	1	1	0	0	0	1	2	0	1	0	1	0	0	0	0	0	0	0	0	2	0	0	1	0	0	0	0	2	0	2	2	0	0	2	0	1	2	1	0	1	1	1	0	0	0	0	0	2	0
306	0	1	0	1	0	0	2	0	1	0	0	0	0	0	0	0	0	0	2	0	2	0	0	0	0	0	0	2	0	2	1	0	2	1	0	2	1	0	0	2	2	1	0	0	1	0	0	2	0
307	1	2	1	0	0	1	1	0	1	0	0	0	0	0	0	0	0	1	1	0	2	1	1	1	1	1	0	1	0	1	1	0	0	2	0	2	1	0	1	1	1	1	1	0	1	1	0	2	0
308	1	1	1	0	0	0	2	1	2	0	0	0	2	2	0	1	0	0	1	1	1	0	1	0	0	0	0	2	0	2	1	0	0	2	0	2	2	0	0	2	2	0	1	0	1	0	0	1	1
309	0	2	0	1	0	0	2	1	1	0	0	1	1	1	0	0	0	0	2	1	2	0	2	0	0	0	1	2	1	2	0	0	1	2	0	2	2	1	1	0	0	0	2	0	1	0	1	0	1
310	0	1	0	0	0	0	0	0	0	0	2	0	1	1	0	0	0	1	2	0	2	0	2	0	0	0	0	1	1	0	0	0	1	1	0	2	1	0	0	1	1	0	0	0	1	1	0	2	0
311	1	1	0	0	0	0	2	0	2	0	0	1	1	0	0	0	0	1	1	1	2	0	1	0	0	0	1	2	1	2	0	1	1	2	0	2	0	0	0	1	1	0	1	0	0	0	0	1	1
312	1	1	0	1	0	0	2	0	2	0	0	1	1	1	0	0	0	0	0	1	1	0	2	0	0	0	0	2	0	2	1	1	1	0	2	1	0	0	0	2	2	1	1	0	1	2	0	2	0
313	1	2	0	0	0	0	2	0	2	0	1	0	1	1	0	0	0	2	1	1	2	0	2	0	0	0	1	2	0	2	1	1	1	0	1	1	1	0	1	1	1	0	0	0	1	1	0	1	0
314	1	1	0	0	0	0	0	0	0	1	1	0	1	1	0	0	0	1	0	0	1	1	1	1	1	1	0	2	2	2	2	2	2	2	0	2	1	0	1	1	1	0	0	1	0	1	1	1	1
315	1	0	0	0	2	2	1	0	0	0	1	1	2	2	0	0	0	1	1	0	2	0	1	0	0	0	0	2	0	2	0	1	1	2	0	2	1	0	1	2	1	1	1	0	1	1	0	1	1
316	1	0	0	0	1	1	2	0	2	0	0	1	0	0	0	0	0	1	1	0	1	1	2	0	0	0	0	1	0	1	0	1	1	0	0	2	2	0	1	1	0	0	1	0	0	0	0	1	2
317	0	2	0	0	1	1	1	1	1	0	1	1	1	1	0	0	0	1	0	2	1	0	2	0	0	0	0	2	1	2	0	0	0	2	0	2	1	0	0	1	1	0	0	0	0	1	0	1	1
318	1	2	0	0	0	0	1	1	2	0	1	1	1	0	0	0	0	1	2	0	2	0	2	0	0	0	0	2	0	1	1	2	1	1	1	0	1	0	1	1	1	1	1	0	1	2	0	2	0
319	1	1	0	0	0	0	1	0	1	0	1	1	2	2	0	0	0	1	1	1	2	1	2	0	0	0	0	2	1	2	1	1	1	1	0	2	0	0	1	0	0	0	0	0	0	1	0	2	0
320	1	2	0	0	0	0	2	1	1	0	0	0	0	0	0	0	0	0	2	0	2	0	2	0	0	1	0	2	0	2	0	1	1	1	2	2	1	0	1	1	1	1	1	0	1	0	0	1	1
321	1	0	1	1	0	0	2	1	2	0	0	0	0	0	0	0	0	1	1	0	2	0	2	0	0	0	0	1	2	2	0	1	2	2	0	2	0	0	1	1	1	0	1	0	1	1	0	1	1
322	0	1	0	1	0	0	2	0	2	0	0	0	1	1	0	1	0	0	1	1	1	1	1	1	1	1	0	2	0	2	1	0	0	1	2	2	1	1	0	1	1	1	1	1	1	2	0	1	1
323	1	0	0	0	1	1	2	0	2	0	0	1	2	1	0	1	0	1	1	1	1	1	1	1	1	1	0	2	1	2	0	1	1	2	0	2	1	0	0	1	1	1	1	0	1	1	1	1	1
324	0	1	0	0	1	1	2	0	2	0	0	0	1	1	0	0	0	0	1	2	1	0	2	0	0	0	0	2	0	1	0	1	0	1	1	1	1	0	0	1	1	1	1	0	2	1	0	1	1
325	1	1	0	0	0	0	2	1	2	0	0	0	2	2	0	1	0	1	2	0	2	2	2	0	0	0	0	1	2	2	0	1	0	2	0	2	1	0	1	1	1	0	0	0	0	1	1	0	2
326	1	0	0	0	0	0	1	0	1	1	1	0	0	0	0	0	0	0	1	0	2	0	1	0	0	0	0	2	2	1	1	0	0	1	2	2	2	1	1	1	0	0	0	1	1	2	0	1	1
327	1	2	0	0	0	0	1	0	0	0	1	0	0	0	0	0	1	2	1	1	1	0	2	1	1	2	0	2	0	2	0	0	1	1	1	1	1	1	0	1	1	0	1	0	1	1	0	1	1
328	1	1	0	0	0	0	1	0	1	1	1	0	2	0	1	1	0	0	1	0	1	0	2	0	0	0	0	2	2	2	1	0	1	2	0	2	1	0	1	1	1	1	1	0	2	0	0	0	2
329	0	0	0	0	1	1	1	1	1	1	1	1	2	1	0	0	0	1	0	1	1	1	2	0	0	0	0	1	2	1	0	1	0	1	1	1	1	1	0	1	1	1	1	0	1	1	0	2	1
330	0	1	0	0	0	0	1	1	1	0	1	0	1	1	0	0	0	0	0	1	0	1	1	1	1	1	0	0	1	2	0	2	1	1	0	2	2	0	0	1	1	0	0	0	0	0	0	1	1
331	1	2	0	0	0	0	1	0	0	1	1	0	0	0	0	0	1	0	2	1	2	0	2	0	0	0	0	2	0	2	1	0	1	1	1	2	2	0	1	1	1	0	1	0	1	0	0	1	1
332	0	1	0	0	0	0	2	0	0	0	1	1	0	0	0	0	0	0	0	1	1	0	2	0	0	0	0	1	1	2	0	0	1	2	0	2	0	0	0	1	1	1	1	0	1	2	0	2	0
333	1	0	0	1	0	0	2	0	2	0	0	1	1	0	0	0	1	1	1	0	1	1	0	0	0	1	0	2	1	2	2	1	1	0	2	1	0	0	0	2	2	0	0	2	0	2	1	0	2
334	1	0	0	0	1	1	2	0	1	0	1	0	1	0	0	1	0	0	2	1	2	0	2	0	0	1	0	2	0	2	1	0	1	0	1	2	2	1	1	0	0	0	0	0	0	1	1	0	2
335	1	1	1	0	0	0	2	0	1	0	0	0	1	1	0	0	1	1	1	1	1	0	1	0	0	0	0	2	1	2	0	0	2	1	1	2	1	0	0	1	1	0	0	0	0	0	0	2	0
336	1	1	0	1	0	0	2	0	1	0	1	1	2	1	0	1	0	0	1	1	2	0	2	0	0	0	0	2	0	2	0	1	1	1	0	2	1	0	0	2	2	0	0	0	0	2	0	2	1
337	0	1	0	0	0	0	1	0	0	1	1	0	0	0	0	0	0	1	1	0	2	0	2	0	0	0	0	1	1	2	0	1	1	0	0	1	2	0	2	1	0	0	1	0	1	0	0	2	0
338	0	0	0	0	1	1	2	0	2	0	0	0	0	0	0	0	1	1	0	1	1	0	2	0	0	0	0	2	2	2	1	2	2	1	0	2	1	0	1	1	1	0	0	0	1	1	0	1	1
339	0	1	0	0	0	0	2	0	1	0	1	0	0	0	0	0	0	2	2	1	2	1	2	0	0	0	0	2	0	1	0	0	0	2	1	1	1	0	0	0	0	0	1	0	0	1	1	1	1
340	0	0	0	0	1	1	2	0	1	0	0	0	2	2	0	0	0	0	2	1	2	0	2	0	0	0	0	1	0	1	0	1	1	1	1	2	1	1	0	0	0	0	0	1	0	1	0	1	0
341	1	1	1	0	0	1	1	0	2	0	0	0	0	0	0	0	0	1	1	0	2	0	2	0	0	0	0	2	1	2	1	1	1	1	1	1	0	0	0	1	1	0	0	2	0	2	0	1	1
342	1	2	0	1	0	0	1	0	0	0	0	0	0	0	0	0	1	1	0	1	1	1	2	0	0	0	0	1	0	2	0	0	1	2	1	1	2	0	2	0	0	0	0	0	0	1	0	1	0
343	0	1	0	0	0	0	1	0	2	0	0	1	1	0	0	0	0	1	1	1	1	0	2	0	0	0	0	1	1	2	0	0	0	2	0	1	2	0	2	0	0	0	1	0	1	1	0	1	2
344	0	1	0	0	0	0	2	0	1	0	0	0	0	0	0	0	0	0	2	1	2	0	2	0	0	0	0	2	0	2	1	0	1	2	0	2	1	0	1	1	1	1	1	0	1	0	0	2	0
345	1	1	0	1	0	0	1	0	1	0	1	0	1	0	0	0	0	0	0	1	0	1	1	1	1	1	0	2	1	1	0	1	0	2	1	2	0	1	0	1	1	0	1	0	1	0	0	2	0
346	1	2	0	0	0	0	2	1	2	0	0	0	1	1	0	0	0	0	1	0	1	0	2	0	0	0	0	2	0	1	0	1	1	1	1	1	1	0	0	1	1	1	1	0	1	0	0	1	2
347	0	1	0	0	0	0	2	0	2	0	0	1	1	0	0	0	1	1	1	0	1	2	0	1	1	1	1	1	0	1	0	0	1	2	0	2	0	0	0	2	2	0	0	0	0	1	0	1	1
348	1	2	0	0	0	0	1	0	0	0	1	0	1	1	0	0	0	0	2	0	2	0	1	0	0	0	0	1	1	2	0	0	1	1	0	2	1	0	0	2	2	0	0	0	0	1	1	0	2
349	1	1	0	1	0	0	1	1	1	0	1	0	0	0	0	0	0	2	1	0	1	0	2	0	0	0	0	0	1	2	0	1	1	1	0	2	1	0	0	2	2	2	2	0	1	1	0	1	1
350	1	1	0	1	0	0	2	0	1	0	0	0	1	0	1	1	0	2	2	0	2	0	2	0	0	0	0	2	0	2	0	0	0	2	0	2	1	0	1	1	1	1	1	0	1	1	0	2	1
351	1	0	0	1	0	0	2	1	2	0	0	1	1	0	1	1	0	0	0	1	2	0	2	0	0	0	0	0	1	2	0	2	2	0	2	0	2	1	0	0	0	1	0	0	0	0	1	1	1
352	1	2	0	0	0	0	2	1	2	0	0	0	1	1	0	0	0	1	1	1	1	0	2	0	0	0	0	2	0	2	1	0	1	1	1	1	2	0	2	0	0	0	1	1	1	1	1	1	1
353	1	1	0	0	0	0	2	0	1	0	0	0	0	0	0	0	0	0	1	1	1	0	2	0	0	0	0	0	2	2	0	0	1	1	0	2	0	1	0	1	1	0	1	0	2	0	0	1	1
354	0	1	2	0	0	0	1	0	2	0	0	0	1	0	1	1	0	0	2	0	2	0	2	0	0	0	0	1	1	2	1	1	1	1	0	2	1	0	0	1	1	0	1	0	0	0	0	1	0
355	1	1	0	1	0	0	2	0	1	0	1	0	0	0	0	0	0	1	2	1	2	0	2	0	0	0	0	2	0	2	0	0	1	0	2	2	2	0	2	0	0	0	1	0	0	1	0	0	2
356	1	1	0	1	0	0	2	0	2	0	0	0	1	1	0	0	0	2	2	1	2	0	2	0	0	0	0	1	2	2	0	0	2	2	0	2	2	0	0	2	2	1	1	0	1	0	0	2	1
357	1	2	1	0	0	0	1	0	1	0	1	0	0	0	0	0	0	0	1	0	0	0	2	0	0	0	0	1	1	2	0	0	1	0	1	1	1	0	0	1	1	0	0	0	0	1	0	2	0
358	1	1	0	0	1	1	2	1	2	0	0	0	1	1	0	0	0	1	1	0	2	0	2	0	0	0	0	2	0	2	0	1	1	2	1	2	2	0	2	1	1	0	0	1	0	1	1	1	1
359	1	2	0	0	0	0	1	0	0	0	1	0	1	1	0	0	0	0	1	1	1	0	2	0	0	0	0	2	1	2	0	0	0	1	1	1	1	0	1	1	1	0	0	0	0	0	0	2	0
360	1	1	0	1	0	0	2	0	1	0	0	0	0	0	0	0	0	0	1	1	1	2	2	0	0	0	0	2	1	2	1	0	1	1	1	1	1	0	0	1	1	0	0	1	0	0	1	1	1
361	0	1	0	0	1	1	2	0	1	0	0	0	1	1	0	0	0	1	0	1	1	1	2	0	0	0	0	2	0	2	2	0	0	2	0	1	1	0	0	2	2	0	0	0	0	0	0	2	1
362	1	2	0	0	0	0	2	0	1	0	1	1	2	1	0	0	0	0	2	0	2	0	2	0	0	0	0	1	0	1	0	1	1	1	1	2	1	0	1	2	1	0	1	0	1	0	0	1	1
363	0	1	0	0	0	0	2	0	2	0	0	1	2	2	0	0	1	0	2	1	2	0	2	0	0	0	1	2	1	2	0	0	0	1	1	1	2	0	1	0	0	0	0	1	0	1	1	0	2
364	1	1	0	1	0	0	2	0	2	0	0	1	2	1	0	1	0	1	2	0	2	0	2	0	0	0	0	2	0	1	1	0	2	1	1	2	2	0	2	1	0	0	0	0	0	1	0	1	1
365	1	2	0	0	0	0	2	1	1	0	0	0	0	0	0	0	0	0	0	1	2	0	2	0	0	1	0	2	0	2	0	0	0	2	0	2	1	0	0	1	1	2	2	0	2	1	0	2	0
366	1	0	0	0	0	0	1	0	0	0	2	0	0	0	0	0	0	2	1	1	2	0	2	0	0	0	0	2	0	2	0	0	0	2	0	2	2	0	1	1	1	0	0	0	0	0	0	1	1
367	1	2	1	1	0	0	1	1	1	0	0	1	1	2	0	0	0	1	1	1	1	0	2	0	0	0	0	2	0	2	0	1	1	2	0	2	1	0	1	2	1	1	0	0	1	0	1	0	1
368	0	2	0	0	0	0	2	0	2	0	0	1	1	0	0	0	0	1	2	0	2	1	2	0	0	0	0	2	2	1	0	1	1	1	2	2	0	0	0	1	1	1	0	0	2	0	0	0	2
369	0	1	0	0	0	0	1	0	2	0	0	0	0	0	0	0	0	0	0	1	2	0	1	0	0	1	0	2	0	2	0	0	0	1	2	2	2	0	1	1	1	0	0	0	0	2	0	1	1
370	1	2	0	0	1	1	1	0	2	0	0	0	1	1	0	0	0	1	1	1	1	1	2	0	0	0	1	2	0	1	0	2	2	0	1	1	1	0	1	2	1	0	1	0	1	0	0	1	1
371	1	1	0	0	0	0	2	0	1	0	0	0	1	1	0	0	0	1	2	0	2	0	2	0	0	1	0	1	1	2	0	1	1	2	0	2	0	0	0	1	1	0	0	0	0	1	0	2	0
372	0	1	0	0	0	0	2	1	2	0	0	1	1	1	0	0	0	0	1	0	1	0	2	0	0	0	0	2	0	2	0	0	0	2	0	2	1	1	0	1	1	1	1	0	0	1	0	1	1
373	0	1	0	0	0	0	2	1	2	0	0	0	1	1	0	0	0	1	0	1	0	1	1	0	0	0	2	2	1	2	1	2	1	1	1	1	2	0	1	1	0	0	0	1	0	1	0	1	0
374	0	2	0	1	0	0	2	0	1	0	0	1	1	0	1	1	1	1	1	1	1	0	2	0	0	0	0	2	1	2	1	1	1	1	0	2	0	0	0	2	2	0	0	0	0	1	0	2	0
375	0	2	0	1	0	0	2	1	1	0	0	0	0	0	0	0	0	1	1	1	2	0	2	0	0	2	2	2	1	2	1	0	2	1	2	1	2	1	0	1	1	0	0	0	0	1	0	1	1
376	1	2	1	0	0	0	1	0	1	0	1	1	2	2	0	0	0	0	2	0	2	0	2	0	0	0	0	1	0	1	1	0	2	0	2	1	1	0	1	1	1	0	0	0	0	1	0	1	0
377	0	1	0	0	1	1	1	0	1	0	1	0	0	0	0	0	0	1	2	0	2	0	2	0	0	0	0	2	0	2	2	0	1	2	0	2	0	0	0	2	2	0	1	0	1	0	0	0	2
378	0	1	0	1	0	0	2	0	1	0	1	1	2	2	0	0	0	0	0	1	0	1	2	0	0	0	0	1	1	2	0	1	1	2	0	2	2	1	0	2	1	0	0	2	0	2	1	1	1
379	1	2	0	0	0	0	2	0	2	0	0	1	2	1	0	0	0	1	2	1	2	1	2	0	0	0	0	2	0	2	2	1	1	1	1	1	2	0	2	0	0	1	2	0	1	0	0	1	0
380	1	2	0	0	0	0	2	0	2	0	0	0	0	0	0	0	1	2	0	2	2	0	2	0	0	1	0	2	0	1	1	1	1	1	1	1	2	0	2	1	0	0	0	0	0	0	0	1	1
381	1	1	0	0	0	0	1	0	2	1	0	0	0	0	0	0	0	1	1	1	2	1	2	0	0	1	0	2	1	2	0	0	1	1	1	1	1	0	1	1	1	1	1	0	1	0	0	2	0
382	1	0	0	0	2	2	2	0	2	0	0	1	1	0	0	0	0	0	1	1	1	0	2	0	0	0	0	1	1	2	0	2	1	2	0	2	2	1	1	0	0	1	1	0	1	1	0	0	2
383	0	1	0	1	0	0	2	1	2	0	0	0	0	0	0	0	0	1	1	0	1	0	2	0	0	0	0	1	1	2	0	1	1	1	1	1	2	2	0	0	0	0	0	2	0	1	0	1	1
384	1	1	0	0	0	0	2	0	1	0	0	0	1	1	0	0	0	0	1	1	2	0	1	0	0	0	0	2	0	1	1	1	0	2	1	2	1	0	2	0	0	1	1	0	1	1	0	2	2
385	1	1	0	1	0	0	2	0	2	0	0	0	0	0	0	0	0	0	0	1	2	1	1	1	1	1	0	0	1	1	0	0	0	1	1	1	1	0	0	2	2	1	1	0	1	0	0	1	0
386	1	2	0	1	0	0	2	0	0	0	0	1	2	1	0	0	0	1	1	1	1	0	1	0	0	0	0	2	0	1	0	0	1	0	2	0	1	1	0	1	1	1	0	0	1	0	1	0	2
387	1	1	1	1	1	1	1	0	1	0	0	0	1	1	0	0	0	0	1	1	2	0	2	0	0	0	0	2	0	2	1	1	1	1	1	2	1	0	0	1	1	1	1	0	1	0	0	2	0
388	1	1	0	1	0	0	2	1	1	0	0	0	0	0	0	0	0	0	0	1	0	0	2	0	0	0	0	2	0	1	0	2	2	0	2	0	1	0	0	1	1	1	1	0	0	0	0	2	0
389	1	1	0	0	0	1	2	0	1	0	0	0	0	0	0	0	0	1	1	1	1	0	2	0	0	0	0	1	1	2	0	1	1	1	1	1	1	0	1	1	1	0	0	0	1	0	1	1	1
390	1	2	0	0	0	0	2	0	2	0	0	0	1	1	0	0	0	1	1	1	2	0	2	0	0	0	0	2	0	2	1	0	1	2	0	2	2	0	1	1	1	1	0	0	1	0	0	1	2
391	0	2	0	0	0	0	2	1	1	0	0	0	0	0	0	0	0	1	1	0	2	0	2	0	0	0	0	2	2	2	0	0	1	1	1	1	2	0	2	0	0	0	0	0	0	2	0	0	1
392	0	0	1	0	0	0	2	0	1	0	0	0	0	0	0	0	0	1	2	0	2	1	2	0	0	0	0	2	0	2	0	0	0	2	0	2	0	0	0	2	2	0	0	0	1	0	0	1	1
393	0	1	0	1	0	0	2	0	1	0	1	1	2	2	0	0	0	2	2	0	2	0	1	0	0	0	0	2	0	2	1	0	0	2	0	2	1	0	2	0	0	1	0	0	0	1	0	2	0
394	0	1	0	0	0	0	1	0	1	0	1	0	0	0	0	0	0	0	2	0	1	0	2	0	0	1	0	1	2	1	0	0	1	1	0	2	1	0	1	2	1	0	0	1	0	1	0	1	1
395	1	2	0	0	1	1	0	0	1	1	1	0	0	0	0	0	0	0	2	0	2	0	2	0	0	0	0	2	1	1	0	1	1	0	0	2	1	1	0	1	1	0	0	0	0	0	0	2	0
396	0	2	0	0	0	0	2	1	1	0	0	0	0	0	0	0	0	0	1	0	1	0	2	0	0	0	0	2	1	2	1	0	0	1	1	1	1	0	0	1	1	0	0	0	0	1	0	1	1
397	1	2	0	0	0	0	2	0	2	0	0	0	1	0	0	0	0	1	2	0	2	1	1	1	1	0	0	1	1	2	0	0	0	2	0	2	0	0	0	2	2	0	0	2	0	2	0	2	1
398	1	2	0	0	0	0	2	1	2	0	0	0	1	0	0	0	0	0	2	0	2	2	0	1	1	1	1	2	0	1	0	0	1	0	1	2	1	0	0	1	1	0	0	0	0	1	0	1	1
399	1	2	0	0	0	0	2	0	2	0	0	1	2	1	0	1	0	0	2	0	2	1	0	1	1	1	0	2	0	2	0	1	1	0	2	1	2	0	2	0	0	0	1	1	2	0	1	2	1
400	1	1	0	0	0	0	2	0	2	0	0	0	0	0	0	0	0	0	2	1	2	1	2	0	0	0	0	2	0	1	0	2	1	1	0	2	0	0	0	1	1	0	1	0	1	0	0	1	1
401	0	1	0	0	1	1	2	1	2	0	0	0	2	1	1	1	0	0	2	0	2	0	1	0	0	0	0	1	2	2	1	1	1	0	1	1	0	1	0	1	1	2	1	0	1	0	0	2	1
402	1	1	0	1	0	0	2	0	2	0	0	0	1	1	0	0	0	0	1	1	1	1	0	1	1	1	0	1	0	1	1	0	2	1	2	1	2	2	0	0	0	1	1	0	1	1	0	1	1
403	0	2	0	0	0	0	2	1	1	0	0	2	2	1	0	0	0	1	1	1	1	0	2	0	0	0	0	1	2	2	0	1	0	1	1	1	1	0	1	1	1	1	1	0	1	2	1	1	1
404	1	1	0	0	0	0	2	1	2	0	0	0	0	0	0	0	0	0	2	0	2	0	0	0	0	0	0	1	0	1	1	1	1	1	0	2	2	0	1	0	0	0	0	1	0	0	0	1	1
405	1	0	1	1	0	0	2	0	1	0	0	0	0	0	0	0	0	0	1	1	1	0	2	0	0	0	0	1	1	1	0	1	1	2	1	2	1	0	0	1	1	1	1	0	1	0	1	1	1
406	1	1	0	1	0	0	1	0	1	0	0	0	0	0	0	0	0	0	1	1	1	1	2	0	0	0	0	2	1	2	1	0	1	1	0	2	1	0	0	2	1	1	1	0	1	1	0	2	0
407	1	1	0	0	0	0	2	0	1	0	0	0	0	0	0	0	0	2	1	1	2	1	2	0	0	0	0	2	0	2	1	0	2	1	0	2	1	0	0	1	1	0	0	0	0	0	0	2	0
408	1	2	0	0	0	0	2	0	2	0	0	0	0	0	0	0	0	0	2	0	2	0	2	0	0	0	0	1	1	2	0	0	0	2	0	2	0	0	1	1	1	1	1	0	1	0	1	0	2
409	1	0	0	0	0	0	1	0	1	0	1	0	1	1	0	0	0	0	2	0	2	1	2	0	0	0	0	1	1	2	0	2	2	0	2	0	0	0	0	2	2	0	0	0	0	1	0	0	2
410	1	1	0	0	0	0	1	0	1	0	1	1	2	1	0	0	0	0	2	1	2	1	2	0	0	0	0	2	0	1	1	1	1	1	1	2	1	1	0	0	0	2	2	0	1	1	0	2	1
411	1	2	0	0	0	0	1	0	1	0	1	0	0	0	0	0	0	1	1	1	1	0	1	0	0	0	0	2	0	2	0	0	1	1	1	1	1	0	2	0	0	0	0	0	0	1	0	2	0
412	0	1	0	0	0	0	2	0	0	0	1	1	0	0	0	0	0	1	0	1	0	0	1	0	0	0	0	1	0	1	1	0	1	1	0	2	1	0	0	0	0	1	1	0	1	1	0	2	0
413	0	1	0	0	1	1	2	0	2	0	0	0	0	0	0	0	0	1	2	0	2	0	2	0	0	1	1	2	0	1	0	0	1	1	0	2	2	0	1	1	1	0	2	0	1	0	0	1	2
414	0	1	0	1	0	0	1	0	1	0	0	0	0	0	0	0	0	1	2	0	2	1	2	0	0	0	0	2	0	2	0	0	0	2	0	1	1	0	0	1	1	0	0	1	0	1	0	1	1
415	1	0	0	0	0	0	1	0	0	0	2	1	0	0	0	0	0	0	1	0	2	0	2	0	0	0	0	0	2	2	0	0	2	1	2	1	1	1	0	1	1	1	1	0	1	1	0	1	1
416	0	2	0	0	0	0	2	1	2	0	0	1	2	1	0	0	0	1	1	1	2	0	2	0	0	2	0	2	0	2	0	0	1	0	2	0	2	0	0	1	1	1	1	0	1	1	1	0	2
417	1	1	0	0	0	0	1	0	0	0	1	0	2	2	0	1	0	0	1	1	1	0	2	0	0	1	0	1	2	2	0	1	2	0	1	1	1	0	0	2	1	0	1	0	1	0	0	2	0
418	0	0	0	1	1	1	1	0	1	1	1	0	2	2	0	0	0	0	1	0	1	1	1	0	0	0	0	1	1	2	0	0	0	2	0	2	2	1	0	1	1	0	1	0	1	0	1	1	1
419	0	1	0	1	1	1	1	0	2	0	0	0	0	0	0	0	0	0	1	1	2	0	2	0	0	1	0	2	0	2	1	0	0	1	2	2	1	0	1	1	1	0	0	0	0	1	0	2	0
420	1	1	0	0	1	1	2	0	2	0	0	1	1	0	0	0	0	0	1	0	1	1	2	0	0	0	0	2	1	1	0	0	0	1	0	2	1	0	0	2	2	1	0	0	0	0	0	1	1
421	0	1	0	1	0	0	1	0	1	0	1	0	1	1	0	0	0	0	1	2	1	1	2	0	0	0	1	2	1	2	0	1	1	0	2	1	1	0	1	0	0	0	2	0	1	0	0	1	0
422	0	1	0	1	0	0	2	0	2	0	0	0	2	2	0	1	0	1	0	2	1	0	1	0	0	0	0	2	0	2	0	0	0	2	1	1	1	0	1	1	1	2	1	0	1	0	0	2	0
423	1	1	0	0	0	0	2	0	1	0	0	0	1	1	0	0	1	1	1	0	1	0	2	0	0	1	0	0	1	2	0	1	1	0	1	1	1	1	0	1	1	0	0	0	1	1	0	2	0
424	1	1	0	0	0	0	2	0	2	0	0	0	0	0	0	0	0	0	2	1	2	0	2	0	0	1	0	2	1	2	2	0	0	2	0	2	2	0	1	1	1	1	1	0	1	2	0	0	2
425	1	2	0	0	0	0	1	0	1	0	1	2	2	1	0	0	0	1	0	2	1	1	2	0	0	0	0	2	2	1	1	0	1	1	1	1	1	0	0	1	1	1	1	0	1	1	0	1	1
426	1	0	0	1	1	1	2	0	1	0	1	0	1	0	0	0	0	0	0	0	1	1	2	0	0	0	0	2	0	2	0	1	2	1	1	1	0	0	1	2	1	0	2	0	1	0	0	0	2
427	1	2	0	0	0	0	2	0	2	0	0	0	0	0	0	0	0	0	2	0	2	0	2	0	0	0	0	1	0	1	1	0	1	0	2	2	1	0	0	1	1	0	1	0	1	0	0	0	1
428	1	1	0	1	0	0	0	0	0	0	1	0	1	1	0	0	0	0	1	1	2	0	2	0	0	0	0	2	0	2	0	1	0	2	0	2	0	0	0	2	2	1	1	0	1	1	0	1	1
429	0	1	0	0	0	0	2	1	1	0	0	1	1	1	0	0	0	1	2	1	2	0	2	0	0	0	0	2	0	2	1	0	0	2	1	2	2	1	1	1	0	1	1	0	1	0	0	0	2
430	0	0	0	1	1	1	2	0	2	0	0	0	0	0	0	0	0	1	2	0	2	0	0	0	0	0	1	1	1	2	0	2	2	1	0	2	2	0	2	0	0	1	1	0	1	0	0	1	0
431	1	2	1	0	0	0	2	0	2	0	0	0	1	1	0	0	0	0	1	0	0	1	1	1	1	1	0	2	1	2	0	1	1	2	0	2	2	0	1	1	1	0	1	0	1	0	0	0	2
432	1	1	0	0	0	0	2	0	2	0	0	1	1	0	0	1	0	0	1	1	2	0	2	0	0	0	0	2	0	2	0	0	1	0	1	1	2	0	1	1	1	0	0	0	0	1	0	2	0
433	0	1	0	0	0	0	0	0	1	0	0	1	1	0	0	1	0	1	2	1	2	1	2	0	0	0	0	2	0	2	0	2	2	0	1	1	1	0	1	1	1	0	0	0	0	1	0	1	0
434	1	2	0	1	0	0	2	0	2	0	1	1	2	1	0	0	0	0	2	0	2	1	2	0	0	1	0	2	2	1	1	1	1	1	1	2	2	0	1	2	1	0	0	0	1	0	0	2	0
435	1	0	0	0	1	1	2	0	2	0	0	0	0	0	0	0	0	0	1	0	1	0	2	0	0	0	0	2	1	1	0	0	0	2	0	2	2	0	2	0	0	0	2	0	1	0	0	2	1
436	1	1	0	0	1	1	1	0	0	0	2	0	1	1	0	0	0	0	1	1	2	0	2	0	0	0	0	2	0	1	1	0	0	2	1	2	1	0	0	2	2	0	0	0	0	1	0	1	1
437	1	0	0	0	2	2	1	0	1	0	1	0	1	1	0	0	0	0	1	0	1	1	1	0	0	0	0	2	0	1	0	1	1	1	0	2	2	1	0	1	1	0	0	0	0	1	0	1	1
438	0	1	1	1	0	1	2	0	2	0	0	1	1	0	0	0	1	2	0	2	2	1	0	0	0	1	0	2	0	2	2	0	0	2	1	2	2	0	2	0	0	0	0	0	1	1	0	2	0
439	1	0	0	0	0	0	2	0	2	0	0	0	1	1	0	1	0	1	0	0	0	0	1	0	0	1	0	2	0	2	1	0	1	1	1	1	2	0	1	1	1	1	1	0	1	1	0	2	0
440	1	1	0	0	0	0	1	0	1	1	1	0	0	0	0	0	1	1	1	0	1	0	2	0	0	0	0	1	1	2	0	0	1	1	1	1	1	1	0	1	1	1	1	0	1	0	1	1	1
441	0	0	0	1	0	0	1	1	1	0	1	0	0	0	0	0	0	0	2	0	2	0	2	0	0	0	0	2	0	1	1	2	2	0	2	0	2	1	1	2	0	1	1	0	1	1	0	2	0
442	0	0	0	0	1	1	2	0	1	0	0	1	1	0	0	1	0	1	1	0	1	0	2	0	0	0	0	1	1	1	0	0	2	1	0	2	2	1	0	0	0	0	0	0	1	0	0	1	1
443	0	2	0	0	0	0	2	0	2	0	0	0	2	0	1	1	0	0	1	0	1	1	0	1	1	1	0	2	0	1	0	0	1	1	1	1	2	0	0	1	1	1	1	0	1	1	0	1	0
444	1	1	0	0	1	1	1	0	1	1	1	1	2	1	0	1	1	2	0	2	2	0	2	0	0	0	0	2	0	2	0	1	1	0	1	1	2	0	1	1	1	1	0	0	2	0	0	1	1
445	1	0	0	1	1	1	2	0	1	0	0	0	0	0	0	0	0	1	0	1	2	1	2	0	0	0	0	1	2	2	1	1	2	0	1	1	1	0	1	1	1	1	0	0	1	1	1	1	1
446	0	2	0	0	0	0	1	0	0	0	1	1	2	1	0	0	0	1	2	0	2	0	2	0	0	1	0	2	0	2	1	2	2	0	2	0	0	0	0	2	2	0	0	1	0	1	1	0	1
447	1	1	0	1	0	0	1	0	1	0	0	0	0	0	0	0	0	0	2	0	2	0	2	0	0	1	0	2	1	2	1	1	1	2	0	2	1	1	0	1	1	0	1	0	0	0	1	0	2
448	0	1	1	1	0	0	2	0	2	0	0	0	1	1	0	0	0	0	1	1	1	1	2	0	0	0	0	2	1	1	1	2	2	0	2	0	1	0	0	1	1	0	1	0	2	0	1	0	1
449	0	1	1	0	0	1	1	0	1	0	1	0	0	0	0	0	1	2	1	1	2	0	2	0	0	0	0	2	1	1	0	0	2	1	1	2	2	0	1	1	1	0	1	0	1	0	0	1	2
450	0	1	0	0	1	1	2	0	2	0	0	0	1	1	0	0	0	0	2	0	2	0	2	0	0	0	0	1	0	1	0	1	1	1	1	1	2	0	2	0	0	0	1	1	2	1	0	0	2
451	0	2	0	1	0	0	2	0	2	0	0	0	0	0	0	0	0	0	1	1	1	0	1	0	0	0	0	1	0	2	0	0	1	2	0	2	2	0	0	1	1	0	0	0	0	2	0	1	1
452	1	2	0	0	0	0	2	0	1	0	0	1	2	2	0	0	0	0	1	0	1	0	1	1	1	2	0	2	1	2	1	0	2	1	0	2	1	0	0	2	2	0	0	0	0	1	0	2	1
453	1	1	1	0	0	1	1	1	1	0	1	0	0	0	0	0	0	0	1	1	1	0	1	1	1	2	0	2	0	2	0	1	2	0	0	2	2	1	0	1	1	0	1	0	1	0	0	2	0
454	0	0	0	0	2	2	2	0	2	0	0	0	0	0	0	0	0	1	2	0	2	0	1	0	0	0	1	2	0	2	1	1	0	1	1	1	1	0	1	1	1	0	0	0	0	1	0	2	0
455	0	1	0	1	0	0	1	0	2	1	0	1	1	0	0	0	1	0	2	1	2	1	2	0	0	0	0	2	0	2	1	0	1	1	0	2	2	0	2	0	0	1	0	0	2	1	0	1	1
456	0	1	0	1	0	0	2	0	1	0	0	0	0	0	0	0	0	0	2	0	2	0	2	0	0	0	0	1	1	2	0	1	1	2	0	2	1	0	0	0	0	0	0	1	0	0	0	2	0
457	1	0	0	0	0	0	2	0	2	0	0	0	0	0	0	0	0	0	1	0	1	0	1	1	1	2	0	2	0	2	2	1	1	2	1	2	1	0	1	1	1	0	1	0	0	1	0	2	0
458	1	1	0	0	0	0	2	1	1	0	0	0	0	0	0	0	0	0	1	1	1	1	2	0	0	0	0	0	1	2	0	0	1	1	0	2	2	0	1	1	1	0	1	0	0	1	1	1	1
459	1	1	0	1	0	0	1	0	1	0	1	1	1	0	0	1	0	0	1	0	2	0	2	0	0	1	0	1	1	2	0	0	0	2	0	2	2	1	1	1	1	0	1	0	0	0	0	2	0
460	1	2	1	1	0	0	2	0	2	0	0	1	2	1	0	0	0	1	1	0	2	0	2	0	0	1	0	1	1	0	0	1	0	2	0	2	2	1	1	1	1	0	0	1	0	0	1	2	1
461	0	0	0	0	0	1	2	0	1	0	0	1	1	1	0	0	0	1	1	0	2	0	2	0	0	0	0	2	1	1	1	1	1	1	0	2	2	0	2	0	0	0	0	0	0	0	0	1	1
462	1	2	0	0	0	0	2	0	2	0	1	0	0	0	0	0	1	2	1	1	1	0	2	0	0	0	0	2	0	1	0	0	0	2	0	2	1	0	0	1	1	0	0	1	0	1	0	0	2
463	1	1	0	1	0	0	1	0	1	0	1	0	1	1	0	0	0	0	1	2	1	0	2	0	0	0	0	1	1	2	0	2	2	0	1	1	1	0	0	1	1	1	1	0	1	0	0	1	1
464	0	2	0	0	0	0	2	1	1	1	0	0	1	1	0	0	0	0	1	1	1	1	1	1	1	1	0	2	0	2	0	2	2	0	1	1	0	0	0	2	2	0	0	0	0	1	0	0	2
465	1	1	0	1	0	0	2	0	2	0	0	0	1	1	0	0	0	0	1	0	1	0	2	0	0	0	0	1	1	2	1	2	1	2	0	2	2	1	0	1	1	1	0	0	2	1	0	0	2
466	0	2	0	1	0	0	2	0	1	0	0	0	1	1	0	1	0	1	2	0	2	1	1	1	1	1	0	2	1	2	1	0	2	2	0	2	0	0	1	1	1	0	0	1	0	1	0	1	1
467	1	1	0	0	1	1	2	1	2	0	0	1	1	0	0	1	1	2	0	2	2	0	1	0	0	0	0	1	1	2	0	0	2	0	1	1	2	0	1	2	1	0	1	1	2	0	0	2	0
468	1	0	0	0	0	0	2	0	2	0	0	1	1	1	0	0	0	1	0	2	1	0	1	0	0	0	0	1	1	2	0	0	1	1	1	1	2	1	1	0	0	0	0	0	0	2	2	0	2
469	0	0	0	1	1	1	2	1	1	0	0	0	0	0	0	0	0	0	1	0	0	0	1	0	0	1	1	2	0	2	1	0	0	2	0	2	1	0	1	1	1	0	0	0	0	0	0	0	2
470	1	1	0	0	0	0	2	1	2	0	0	1	1	0	0	0	1	2	1	1	1	1	2	0	0	0	0	1	1	2	0	1	0	2	0	2	1	1	0	1	1	1	1	0	1	1	0	1	1
471	0	1	0	0	0	0	2	0	2	0	0	0	1	1	0	0	0	1	2	0	2	0	2	0	0	1	0	1	1	2	0	1	2	0	1	1	2	1	0	1	1	1	1	0	1	1	0	2	2
472	0	1	2	0	0	0	2	0	1	0	1	1	2	1	0	1	0	0	0	2	0	0	2	0	0	0	0	2	1	2	0	1	1	2	0	2	1	0	2	0	0	1	0	0	1	1	0	0	2
473	1	1	0	1	0	0	1	0	1	0	1	0	0	0	0	0	1	1	0	2	1	1	1	1	1	1	0	2	0	2	1	1	1	2	1	2	1	0	0	2	2	0	0	0	0	1	1	1	1
474	1	1	0	0	0	1	2	0	1	0	0	1	1	0	0	0	1	2	0	2	2	0	2	0	0	1	1	1	1	2	0	2	2	2	0	2	1	0	0	2	2	0	0	0	0	0	0	2	1
475	0	1	0	1	0	0	2	0	2	0	0	0	0	0	0	0	0	0	1	1	2	0	2	0	0	0	0	2	1	2	1	1	1	0	1	1	2	0	0	1	1	0	0	0	0	0	0	0	2
476	0	1	0	1	0	0	2	0	2	0	0	0	0	0	0	0	0	1	2	0	2	0	1	0	0	1	0	0	2	2	0	1	1	1	0	2	1	0	0	1	1	0	0	0	1	0	0	2	2
477	1	2	0	0	0	0	1	0	0	0	1	0	0	0	0	0	0	0	0	1	2	1	2	0	0	0	0	2	2	1	0	1	1	2	0	2	1	0	2	0	0	0	0	0	0	1	0	2	0
478	1	1	0	0	1	1	2	0	2	0	0	0	0	0	0	0	0	0	2	0	2	1	1	1	1	1	0	1	1	2	0	1	1	1	1	2	1	0	0	0	0	0	0	0	1	0	0	2	1
479	1	0	0	0	1	1	0	0	0	1	1	1	2	1	0	0	0	1	2	1	2	0	1	0	0	0	1	1	1	2	0	1	0	1	0	2	2	0	1	1	1	0	0	0	0	0	0	1	0
480	1	2	0	0	0	0	2	1	1	0	0	0	0	0	0	0	0	1	2	0	2	1	1	1	1	2	0	2	0	2	0	1	0	2	0	2	2	2	0	0	0	0	0	0	0	1	0	1	1
481	0	2	0	0	0	0	2	0	2	0	0	0	2	2	0	0	0	1	2	0	2	1	2	0	0	0	0	2	0	2	1	1	1	1	1	2	2	0	2	1	0	1	1	0	1	1	0	1	0
482	0	1	0	0	0	0	1	1	2	0	0	0	0	0	0	0	0	1	1	1	1	0	2	0	0	0	1	2	0	2	0	1	1	1	1	1	2	0	1	1	1	1	1	0	2	2	1	1	1
483	1	2	0	0	0	0	2	0	1	0	0	1	1	0	0	0	0	0	2	0	2	0	2	0	0	0	0	2	0	2	1	2	2	0	1	1	0	0	0	1	1	1	0	0	1	0	0	1	0
484	1	1	0	1	0	0	2	1	2	0	0	1	1	0	0	1	0	2	2	1	2	0	2	0	0	0	1	2	0	1	0	1	1	1	1	1	2	0	1	0	0	0	1	0	1	0	0	2	0
485	1	1	0	0	0	0	1	0	0	0	2	1	1	0	0	1	0	1	2	0	2	1	2	0	0	0	0	2	1	1	0	0	2	1	1	2	1	0	0	1	1	1	1	0	1	1	1	0	2
486	1	1	0	0	1	1	1	2	2	0	0	1	2	1	0	1	0	0	2	0	1	1	2	0	0	0	0	2	1	1	0	2	1	1	1	1	1	0	1	0	0	0	1	1	2	1	0	1	2
487	0	0	0	0	1	1	2	1	1	0	0	0	0	0	0	0	0	0	2	0	2	0	2	0	0	1	0	2	0	2	0	0	1	2	0	2	0	0	0	1	1	0	1	0	0	1	1	1	1
488	0	1	0	1	0	0	1	0	0	1	1	1	0	0	0	0	0	1	1	1	1	0	2	0	0	0	0	2	0	2	0	0	0	1	1	1	2	0	1	2	1	0	1	1	1	0	0	1	1
489	0	1	0	0	0	0	2	0	1	0	1	0	1	1	0	0	0	1	1	1	1	1	2	0	0	0	0	2	0	2	0	0	0	2	0	2	1	1	0	1	1	0	0	0	0	1	0	1	2
490	1	1	0	0	1	1	2	0	1	0	1	0	0	0	0	0	0	0	2	1	2	1	1	1	1	1	0	0	1	2	0	0	1	1	1	1	1	1	0	1	1	0	1	0	1	1	1	1	1
491	0	1	0	0	1	1	2	1	2	0	0	1	1	1	0	0	0	1	2	0	2	0	0	0	0	1	0	0	2	2	0	0	0	2	0	2	2	0	2	0	0	1	1	0	1	1	0	2	0
492	0	0	0	0	1	1	2	0	1	0	0	0	1	1	0	0	0	0	1	2	1	1	2	0	0	0	2	2	1	2	1	0	0	2	1	1	2	1	1	1	1	0	0	1	0	1	0	0	2
493	1	1	0	1	0	0	2	0	1	0	0	1	1	0	0	0	1	1	1	0	2	1	2	0	0	0	0	2	0	2	0	0	2	1	0	2	2	1	1	0	0	0	1	1	1	1	0	2	0
494	1	0	0	0	1	1	2	1	2	0	0	0	1	1	0	0	0	0	0	1	1	0	2	0	0	0	0	2	1	2	1	1	1	1	0	2	2	0	1	1	0	1	1	0	0	1	0	2	0
495	1	1	1	0	0	0	2	0	1	0	1	0	0	0	0	0	0	1	2	0	2	0	2	0	0	0	0	1	1	2	1	1	2	0	2	0	2	0	1	0	0	0	0	1	1	1	0	1	1
496	1	0	0	0	0	0	1	0	0	0	1	0	1	1	0	0	0	1	0	2	1	0	2	0	0	0	0	1	0	1	0	0	1	0	1	1	1	1	0	1	1	0	0	0	0	1	0	1	2
497	1	2	0	0	0	0	2	1	2	0	0	0	1	1	0	0	1	1	1	1	1	0	2	0	0	0	0	2	0	2	0	0	1	2	0	2	2	0	1	0	0	1	1	0	1	0	1	1	1
498	1	1	0	0	0	0	2	0	1	0	1	1	2	1	0	1	0	0	1	1	1	0	2	0	0	0	0	1	1	2	0	0	1	2	0	2	0	0	0	1	1	0	0	0	1	1	1	1	1
499	1	1	0	0	0	0	2	0	2	0	0	0	0	0	0	0	0	0	0	1	1	0	2	0	0	1	0	2	0	1	1	0	1	0	1	2	1	1	0	1	1	0	2	0	0	0	1	0	1
500	0	1	0	1	0	0	1	2	2	0	0	0	1	1	0	0	0	0	2	0	2	0	2	0	0	1	0	2	0	1	1	0	0	2	0	2	0	1	0	1	1	0	0	0	0	0	0	2	1
501	0	1	0	1	0	0	2	1	2	0	0	1	1	1	0	0	0	1	0	2	1	0	2	0	0	0	0	2	0	1	0	0	1	1	0	2	2	0	2	1	0	0	0	0	0	0	0	1	1
502	0	2	0	0	0	0	2	1	2	0	0	0	1	1	0	0	1	1	1	0	2	0	2	0	0	0	0	2	1	1	1	0	0	1	0	2	1	0	0	0	0	0	0	0	1	0	0	1	1
503	1	1	0	0	1	1	2	1	2	0	0	1	2	1	0	0	0	2	1	1	2	0	2	0	0	0	0	2	0	1	2	1	1	0	1	1	2	0	2	0	0	1	2	0	0	1	0	2	0
504	1	1	0	0	1	1	1	0	1	1	0	0	0	0	0	0	1	1	0	1	1	0	2	0	0	1	0	1	0	1	1	1	1	1	0	2	2	1	1	2	0	0	0	0	0	1	0	1	1
505	0	1	0	0	1	1	1	0	1	0	1	1	1	1	0	0	0	0	1	1	2	0	1	1	1	1	0	2	1	2	0	1	1	0	1	1	2	0	2	1	0	0	0	1	0	1	0	2	0
506	0	1	0	1	0	0	1	0	0	0	0	0	1	1	0	0	0	0	1	0	0	0	1	0	0	0	0	1	0	0	1	1	1	0	1	1	2	1	0	1	1	0	0	0	0	0	0	2	0
507	0	1	0	0	0	0	2	0	2	0	0	0	0	0	0	0	0	0	2	0	2	1	2	0	0	0	0	2	2	2	0	1	1	0	1	1	2	0	1	1	1	0	0	0	0	0	0	1	1
508	1	0	0	1	1	1	2	0	2	0	0	0	1	0	1	1	0	0	0	1	1	0	2	0	0	1	0	2	1	1	0	0	2	0	2	1	1	0	0	1	1	1	1	0	1	0	0	2	0
509	1	1	0	0	1	1	2	1	2	0	0	1	1	1	0	0	0	1	0	0	0	0	2	0	0	0	0	2	0	2	0	2	1	2	0	2	1	0	0	1	1	1	1	0	0	0	0	0	2
510	0	2	0	0	0	0	1	0	0	0	0	1	1	0	0	0	0	0	2	0	2	0	2	0	0	0	1	2	1	2	1	0	0	0	1	1	2	1	1	1	0	0	0	0	0	0	0	2	1
511	1	2	1	0	0	1	2	0	0	0	0	1	1	0	0	1	0	0	1	1	2	0	2	0	0	0	0	2	0	2	0	0	1	0	1	2	1	1	0	1	1	1	1	0	2	1	0	2	0
512	0	0	0	0	2	2	1	0	0	0	1	1	1	0	0	0	0	0	2	0	2	1	2	0	0	0	0	2	0	2	1	1	1	2	0	2	2	2	0	0	0	0	0	0	0	0	0	1	1
513	0	0	0	0	1	1	1	0	1	0	1	0	0	0	0	0	0	1	1	1	2	0	2	0	0	0	0	2	0	2	1	1	1	2	0	2	2	0	2	0	0	1	1	0	1	0	0	2	1
514	0	2	0	0	0	0	2	0	2	0	0	0	1	1	0	0	0	1	1	1	1	1	2	0	0	0	0	2	2	1	1	0	0	2	0	2	2	0	1	2	1	0	0	1	0	1	0	2	0
515	0	1	0	0	0	0	1	0	1	0	1	1	1	0	0	0	0	0	2	0	2	0	1	0	0	0	0	2	2	2	2	1	1	1	1	1	1	0	1	1	1	1	2	0	0	1	1	1	1
516	1	1	0	0	1	1	2	1	2	0	0	1	1	0	0	0	0	0	0	1	2	0	2	0	0	0	0	2	1	2	1	1	0	1	1	1	1	0	0	2	2	1	1	0	0	1	0	1	1
517	1	1	0	0	0	0	2	0	0	0	1	1	2	1	0	1	0	2	0	2	0	0	2	0	0	0	0	2	0	2	0	0	1	1	1	2	1	0	1	1	1	0	1	0	0	2	0	0	2
518	1	1	1	1	0	0	2	0	1	0	0	0	0	0	0	0	0	1	1	1	1	0	2	0	0	0	1	2	1	2	0	1	1	2	0	2	0	0	0	1	1	1	0	0	2	1	1	1	1
519	1	0	0	0	1	1	1	0	1	1	1	0	1	1	0	0	0	1	2	1	2	0	2	0	0	2	0	2	0	1	1	2	1	2	0	2	1	0	0	2	2	0	0	0	1	0	0	2	0
520	1	0	0	1	0	0	1	0	1	0	1	1	1	0	0	0	0	0	1	1	1	0	2	0	0	1	0	1	1	2	0	1	2	0	0	2	1	1	0	1	1	1	1	1	0	1	1	0	2
521	1	1	1	1	0	0	2	0	1	0	1	1	2	1	0	0	0	0	2	0	2	0	2	0	0	0	0	2	0	2	0	1	1	1	1	1	1	0	1	1	1	0	1	0	0	1	0	1	1
522	0	1	0	0	0	0	2	1	2	0	0	0	1	1	0	0	0	1	1	0	2	0	2	0	0	0	0	2	1	2	1	0	0	2	0	2	1	0	1	1	1	0	1	0	1	0	0	1	1
523	0	0	0	0	0	0	2	0	2	0	0	1	0	0	0	0	0	1	2	1	2	0	1	0	0	1	0	2	2	0	0	0	0	2	1	2	1	1	0	1	1	0	0	1	0	1	0	1	1
524	1	2	0	0	0	0	1	0	2	0	0	0	0	0	0	0	0	1	2	0	2	1	1	0	0	1	0	1	1	2	0	0	0	1	0	2	1	0	0	2	2	0	0	1	1	2	0	0	2
525	1	1	0	0	0	0	2	0	1	0	0	2	2	0	1	1	0	1	1	1	1	0	2	0	0	1	0	0	2	2	0	1	1	2	1	2	2	0	1	0	0	2	2	0	2	1	0	2	0
526	0	2	0	0	0	0	2	0	1	0	0	0	0	0	0	0	0	1	1	1	1	0	2	0	0	0	0	2	1	2	0	1	1	1	0	2	2	0	2	0	0	1	0	0	1	1	0	2	0
527	1	1	0	0	1	1	1	0	0	0	1	0	1	0	0	0	0	1	2	0	2	0	2	0	0	0	0	2	0	2	1	0	0	2	0	2	2	0	1	1	1	0	1	0	1	0	0	1	2
528	1	2	0	0	1	1	2	0	1	0	1	0	0	0	0	0	0	1	1	0	2	1	2	0	0	0	1	2	1	2	0	0	1	2	1	1	1	0	0	1	1	0	0	0	0	0	0	2	0
529	1	1	0	0	0	0	2	0	1	0	1	0	0	0	0	0	0	0	0	1	0	1	2	0	0	0	0	1	1	2	0	1	1	0	1	1	1	0	0	1	1	0	0	0	0	0	0	1	0
530	0	2	0	0	1	1	2	0	2	0	0	0	0	0	0	0	0	0	1	0	1	0	2	0	0	0	0	2	0	2	1	0	1	1	1	1	1	1	0	0	0	0	0	0	0	1	0	1	1
531	1	1	0	0	0	0	2	0	1	0	0	0	1	1	0	0	0	2	2	0	2	1	2	0	0	0	0	2	2	2	1	0	0	2	1	2	1	1	0	1	1	0	1	0	0	0	0	2	0
532	0	0	0	1	0	0	2	0	2	0	0	1	0	0	0	0	0	1	1	1	1	1	2	0	0	0	0	2	1	0	0	1	1	2	0	2	2	0	2	0	0	0	1	0	1	1	0	1	0
533	1	2	0	0	0	0	2	1	2	0	0	2	2	1	0	1	0	0	1	0	1	0	2	0	0	0	0	2	0	1	0	2	1	0	2	0	1	0	0	2	2	0	0	0	0	1	0	1	0
534	1	1	0	0	1	1	2	0	1	0	1	0	2	2	0	1	0	0	2	0	2	0	1	0	0	0	0	2	0	1	0	1	0	2	0	2	2	0	2	1	0	0	0	0	0	1	0	2	1
535	0	2	1	1	0	0	0	0	0	0	2	0	0	0	0	0	0	0	2	1	2	0	1	0	0	1	1	2	0	2	0	0	0	1	1	1	1	1	0	1	1	1	0	0	1	0	1	0	1
536	0	1	0	0	1	1	2	1	2	0	0	0	1	1	0	0	0	2	1	1	2	0	2	0	0	0	0	2	0	1	2	1	1	0	2	1	2	0	1	0	0	0	0	0	0	0	0	1	1
537	1	1	0	1	0	0	1	1	1	0	0	1	1	2	0	0	0	1	1	0	2	0	2	0	0	0	0	2	0	2	1	0	0	1	1	1	0	0	0	1	1	0	0	1	0	1	1	1	1
538	1	0	0	0	1	1	2	0	1	0	0	2	2	2	0	0	0	1	1	0	1	0	2	0	0	1	0	1	1	2	0	1	1	2	1	2	0	0	1	1	1	1	0	0	1	0	0	1	1
539	0	1	1	0	0	1	1	0	2	0	0	1	2	2	0	0	0	1	1	0	1	0	0	0	0	0	0	1	1	2	0	0	0	2	0	2	0	0	1	0	0	1	1	1	0	1	0	1	1
540	1	2	0	0	0	0	1	1	1	0	1	0	1	1	0	1	0	0	1	1	2	1	2	0	0	0	0	2	1	2	2	1	2	0	1	1	1	0	0	2	2	0	0	0	0	1	0	0	0
541	0	2	0	0	0	0	2	0	2	1	0	0	1	0	0	1	0	1	1	0	2	0	2	0	0	1	0	2	1	1	1	0	0	1	1	1	0	0	0	1	1	1	1	0	1	0	0	1	1
542	0	1	1	0	0	1	2	0	1	0	1	0	0	0	0	0	0	0	2	1	2	0	1	0	0	0	0	2	0	2	1	0	1	2	1	1	1	0	0	1	1	1	0	0	1	0	0	1	1
543	1	1	0	0	0	0	2	0	1	0	0	0	0	0	0	0	0	0	0	1	0	0	2	0	0	0	0	2	0	2	0	0	2	1	0	2	2	0	2	1	1	1	1	0	1	1	0	0	2
544	1	2	0	1	0	0	2	0	2	0	0	1	1	0	0	0	0	1	0	2	1	0	1	0	0	0	0	2	0	2	0	0	1	0	0	2	0	0	0	2	2	0	1	0	1	0	0	2	0
545	0	2	0	0	1	1	0	0	0	0	2	1	1	0	0	0	0	0	2	1	2	0	1	0	0	0	0	1	2	2	1	1	2	2	0	2	1	0	1	2	1	0	0	0	0	1	0	1	1
546	1	1	0	0	0	0	2	1	2	0	0	0	0	0	0	0	0	0	2	0	2	1	2	0	0	0	0	2	1	1	0	1	2	1	2	2	1	0	0	1	1	0	0	0	1	1	0	2	0
547	1	1	1	1	0	0	2	0	1	0	0	0	0	0	0	0	0	1	0	2	1	0	2	0	0	0	0	1	1	2	0	0	0	2	0	2	1	0	0	2	2	0	1	0	1	0	0	1	1
548	0	1	0	1	0	0	2	1	2	0	0	0	0	0	0	0	0	0	1	1	2	1	1	1	1	1	0	1	1	1	0	0	1	1	1	1	2	0	2	0	0	0	0	2	0	2	0	2	0
549	0	2	1	0	0	0	2	0	0	0	0	0	0	0	0	0	1	0	2	1	2	1	0	0	0	0	0	1	1	2	0	0	2	0	1	2	2	0	2	0	0	1	0	0	0	0	0	1	1
550	0	1	0	1	0	0	1	0	1	0	0	0	0	0	0	0	0	0	1	0	1	1	1	0	0	1	0	2	1	2	0	0	1	0	2	1	1	0	0	0	0	0	0	0	1	0	0	2	2
551	0	2	0	0	0	0	2	0	1	0	0	1	2	1	0	0	0	0	1	0	1	1	1	0	0	0	0	2	0	1	0	1	1	0	1	1	1	1	0	1	1	0	0	0	0	0	0	0	2
552	0	2	1	1	0	0	1	0	0	0	1	1	1	2	0	0	0	2	1	1	2	0	2	0	0	0	0	1	1	2	0	1	1	2	1	2	1	0	0	1	0	0	0	0	0	1	0	1	0
553	0	1	0	1	0	0	2	0	2	0	1	0	0	0	0	0	0	0	1	1	1	0	1	0	0	0	0	1	0	1	1	1	0	1	1	1	0	0	0	2	2	0	1	0	1	0	0	1	1
554	0	1	0	1	0	0	2	0	1	0	0	0	0	0	0	0	0	0	2	0	2	1	2	0	0	0	0	1	0	1	0	2	2	0	2	1	1	0	0	2	2	1	1	0	1	0	0	1	1
555	0	2	0	1	0	0	2	0	2	0	0	1	1	0	0	1	0	1	1	0	1	2	1	1	1	1	0	1	1	2	1	1	1	2	1	2	1	0	0	2	2	0	1	0	1	0	0	2	0
556	0	1	0	0	0	0	0	0	0	1	1	0	1	1	0	0	0	0	2	1	2	0	1	0	0	1	0	2	1	2	0	0	0	2	0	2	2	0	2	1	0	0	0	0	0	0	0	1	2
557	1	1	0	0	0	0	1	1	1	1	1	0	1	1	0	0	0	0	1	0	1	1	2	0	0	0	0	2	2	1	0	2	2	2	0	2	2	1	1	1	0	0	1	0	0	0	0	2	0
558	0	1	0	0	0	0	2	0	1	0	1	1	1	1	0	0	0	0	1	1	1	0	2	0	0	0	0	2	0	2	0	0	0	2	0	2	2	0	1	0	0	0	0	0	1	1	0	1	0
559	0	2	0	0	0	0	2	0	1	0	0	2	2	2	0	0	0	0	2	1	2	1	2	0	0	0	0	2	1	1	1	1	1	0	1	1	1	0	1	1	1	0	0	0	0	0	0	2	0
560	1	2	0	0	0	0	2	0	1	0	1	0	0	0	0	0	0	1	2	0	1	1	2	0	0	0	0	1	2	2	0	1	1	1	1	2	0	0	0	2	2	0	0	0	0	1	0	0	1
561	0	0	0	0	0	0	1	0	1	0	1	0	1	1	0	0	0	1	1	0	2	0	2	0	0	0	0	2	0	2	1	1	1	0	1	1	2	0	1	0	0	0	1	0	1	0	1	1	1
562	1	2	0	0	0	0	2	0	2	0	0	0	1	0	0	0	0	0	1	0	1	1	0	1	1	1	0	1	1	2	0	2	1	1	1	1	2	1	0	2	1	0	0	0	0	2	0	0	2
563	1	1	0	0	0	0	2	1	2	0	0	1	1	0	0	0	0	0	1	1	2	1	2	0	0	0	0	1	0	1	0	0	0	1	1	1	2	0	2	1	0	0	1	1	1	1	1	0	2
564	0	1	0	1	0	0	1	0	1	1	2	1	1	0	0	0	0	0	2	1	2	0	2	0	0	0	0	2	1	1	0	0	1	2	0	2	2	0	2	0	0	1	1	0	1	1	0	2	0
565	0	2	0	0	0	0	2	0	2	0	0	1	1	0	0	0	0	0	0	1	0	1	2	0	0	0	0	1	0	1	1	1	1	2	2	1	1	0	0	2	1	0	1	0	1	0	0	2	0
566	1	2	0	0	0	0	1	0	0	0	1	0	2	1	0	0	0	1	2	0	2	0	1	0	0	0	0	2	0	2	2	0	1	0	1	1	1	0	0	2	2	0	0	0	0	1	0	2	2
567	1	1	0	0	0	0	2	0	1	0	0	0	2	2	0	0	0	1	2	0	2	0	2	0	0	0	0	2	1	2	0	0	1	1	1	1	2	0	2	1	0	0	0	0	0	1	0	2	0
568	1	1	0	0	1	1	1	0	1	0	1	0	1	1	0	1	0	1	0	1	2	0	2	0	0	0	0	1	1	2	0	0	0	1	0	2	1	0	0	1	1	1	0	0	1	2	0	0	1
569	0	2	0	0	0	0	0	0	0	0	2	0	0	0	0	0	0	0	1	1	2	1	2	0	0	0	0	1	0	2	0	0	1	2	1	2	1	0	1	1	1	0	0	0	0	1	1	1	1
570	0	1	0	0	0	0	2	0	2	0	0	1	2	1	0	0	0	2	1	0	1	1	2	0	0	0	0	2	1	1	0	0	0	1	2	2	0	1	0	1	1	1	1	0	1	1	0	1	1
571	0	0	0	0	0	0	2	0	2	0	0	0	0	0	0	0	0	0	1	2	1	0	2	0	0	1	0	2	1	1	0	1	1	0	1	1	1	0	1	2	1	0	0	0	0	1	0	2	0
572	0	2	0	0	0	0	1	0	2	0	0	0	1	0	0	0	0	1	1	1	1	0	2	0	0	0	0	2	1	2	2	0	1	0	1	2	0	0	1	1	1	0	1	0	1	1	0	1	1
573	1	1	0	1	0	0	2	1	1	0	0	1	2	1	0	0	0	1	2	0	2	1	1	1	1	1	0	2	0	2	1	1	2	1	1	1	1	0	1	2	1	1	1	0	1	2	1	0	2
574	1	0	0	0	0	0	2	0	2	0	0	0	0	0	0	0	0	2	2	0	2	1	1	1	1	1	0	1	1	2	1	2	2	0	2	1	2	0	1	0	0	0	1	0	1	0	0	1	1
575	0	1	0	1	0	0	2	0	2	0	0	0	1	1	0	0	0	0	0	1	0	0	2	0	0	0	0	2	1	1	1	0	1	0	1	1	1	0	1	0	0	1	1	0	1	0	0	2	0
576	1	1	0	0	0	0	1	0	1	1	1	1	1	0	0	1	0	2	1	1	2	0	2	0	0	1	0	2	1	2	0	1	1	1	1	1	2	0	2	1	1	0	0	1	0	1	0	1	0
577	0	2	0	0	0	0	1	0	1	0	0	0	1	1	0	0	0	0	2	0	2	0	1	1	1	1	0	1	1	1	0	2	1	1	0	2	1	1	0	2	1	0	0	0	1	0	1	0	2
578	1	1	1	0	1	2	2	0	2	0	0	0	1	1	0	0	0	0	1	0	2	0	2	0	0	0	0	1	0	1	0	0	1	2	0	2	1	0	0	2	2	1	1	0	0	1	0	0	2
579	1	0	0	0	0	0	1	0	2	0	0	1	1	0	0	0	1	1	1	0	1	0	2	0	0	0	0	2	0	2	1	0	1	0	2	0	0	0	0	2	2	0	0	1	1	1	0	1	0
580	1	1	0	0	0	0	2	0	1	0	0	1	1	1	0	0	0	0	2	0	2	0	2	0	0	1	0	2	0	2	1	0	0	1	0	2	1	0	0	1	1	0	1	0	0	2	0	2	1
581	1	0	0	0	1	1	2	0	2	0	0	0	0	0	0	0	0	0	2	0	2	1	2	0	0	0	0	2	0	1	1	0	0	2	0	2	2	0	1	0	0	0	0	0	0	1	0	2	1
582	1	2	0	0	0	0	2	0	2	0	0	1	1	1	0	0	0	0	2	0	2	0	2	0	0	1	0	1	1	2	0	1	1	1	1	1	1	0	1	1	1	0	0	0	1	0	0	2	0
583	1	1	0	0	1	1	2	0	2	0	0	0	1	1	0	0	0	1	1	0	2	0	2	0	0	0	0	1	2	1	0	1	2	1	1	1	1	0	0	2	2	1	2	0	0	1	0	1	1
584	1	1	0	0	1	1	2	0	1	0	1	0	1	1	0	0	0	1	2	0	2	0	2	0	0	0	0	0	1	2	0	1	2	0	1	2	2	1	1	0	0	0	0	0	0	0	0	1	0
585	0	1	0	0	0	0	2	0	2	0	0	0	1	1	0	0	0	1	2	0	2	0	2	0	0	0	0	2	0	2	1	0	1	2	1	2	2	0	2	1	0	1	1	0	1	0	0	1	1
586	1	2	1	1	0	0	1	1	1	1	1	1	1	0	0	0	1	2	0	2	2	1	2	0	0	0	1	2	0	2	0	0	1	2	0	2	1	1	0	1	1	0	1	0	0	0	1	0	2
587	1	0	0	0	0	0	1	1	1	0	0	0	0	0	0	0	0	0	2	1	2	0	1	0	0	0	0	2	1	1	0	0	1	0	1	2	2	0	2	0	0	1	1	0	1	1	0	1	0
588	1	1	0	0	1	1	1	1	1	0	1	1	1	1	0	0	0	0	1	1	1	0	2	0	0	1	0	1	0	1	0	0	1	1	1	1	1	0	0	2	2	0	0	0	0	1	0	2	0
589	0	2	0	0	0	0	1	0	1	0	1	1	1	0	0	1	0	0	2	0	1	1	2	0	0	0	0	2	0	1	1	1	1	1	1	1	1	0	0	1	1	0	1	0	1	1	0	1	0
590	1	1	0	1	0	0	2	0	2	0	0	1	1	0	0	0	0	0	2	0	2	0	2	0	0	0	0	1	1	2	0	1	0	1	1	1	2	1	1	0	0	1	0	0	2	1	0	1	1
591	0	0	1	0	0	0	2	0	2	0	0	1	1	0	0	0	0	2	1	1	2	1	2	0	0	0	0	2	0	2	0	1	1	2	2	1	2	0	1	2	1	0	0	0	0	0	0	2	0
592	0	1	0	0	0	0	2	0	2	0	0	0	1	1	0	0	0	0	2	0	2	0	2	0	0	1	0	1	1	2	0	0	0	1	0	2	1	0	1	1	1	0	1	1	1	0	0	2	0
593	0	1	1	1	0	0	2	0	1	0	0	0	1	1	0	0	0	1	1	0	1	0	2	0	0	0	0	0	1	2	0	1	1	0	0	2	0	0	0	1	1	2	2	0	2	1	0	1	1
594	0	2	0	0	0	0	1	0	0	0	2	0	0	0	0	0	0	0	2	0	2	1	2	0	0	0	0	1	2	2	1	2	2	0	2	0	0	0	0	2	2	0	1	0	1	0	0	2	2
595	0	1	1	1	0	0	2	0	1	0	1	2	2	0	0	0	0	1	1	0	1	0	2	0	0	0	0	1	1	2	1	1	1	2	0	2	1	0	0	2	2	0	1	0	0	0	0	1	1
596	0	1	0	1	0	0	1	0	1	0	1	1	1	0	0	0	0	1	1	0	2	0	2	0	0	1	0	2	0	2	0	1	2	1	2	2	1	1	0	0	0	0	1	0	1	0	1	1	2
597	1	1	0	0	1	1	2	0	0	0	0	0	0	0	0	0	0	1	1	0	2	0	2	0	0	0	1	2	0	2	1	1	1	2	0	2	1	0	2	0	0	0	0	0	0	0	0	1	2
598	1	1	0	0	0	0	2	0	1	0	0	1	1	0	0	0	0	1	0	1	2	0	1	0	0	0	0	2	1	2	0	1	1	1	2	2	1	0	2	0	0	0	0	0	2	2	0	2	0
599	1	2	0	0	0	0	1	0	1	1	1	0	1	0	0	0	0	0	1	1	1	0	1	0	0	1	0	2	2	1	1	1	1	2	1	2	1	0	0	1	0	0	1	0	1	0	0	2	0
600	0	2	0	0	0	0	2	0	2	0	0	1	1	0	0	0	0	1	1	1	2	0	2	0	0	0	0	1	2	1	0	2	2	0	2	0	2	1	1	0	0	0	0	0	1	0	0	2	0
601	0	1	0	1	0	0	2	1	2	0	0	1	1	0	0	1	0	1	1	1	1	1	2	0	0	0	1	2	1	1	0	1	1	1	1	2	1	0	0	2	2	0	1	1	1	1	0	2	1
602	0	1	1	0	0	1	2	0	2	0	0	1	1	0	0	0	0	0	0	1	0	1	2	0	0	0	0	2	1	2	2	0	0	2	1	1	2	0	1	0	0	0	0	0	0	1	1	0	2
603	0	1	0	0	1	1	2	0	1	0	0	1	2	1	0	0	0	2	0	2	0	1	2	0	0	0	0	2	0	2	1	0	1	0	1	2	2	0	1	1	1	0	1	0	1	0	0	1	1
604	0	1	0	0	0	0	2	0	1	0	0	1	1	2	0	0	0	1	1	1	1	0	2	0	0	0	0	1	1	0	0	0	0	2	0	2	2	0	1	0	0	1	1	0	1	1	0	2	0
605	0	0	1	0	0	0	2	0	1	0	0	0	1	0	0	0	1	0	2	1	2	0	2	0	0	0	1	2	1	1	0	1	1	2	0	2	2	1	0	0	0	0	1	1	0	1	0	2	0
606	0	2	1	0	0	0	1	0	1	1	2	0	2	1	1	1	0	1	0	2	1	1	2	0	0	0	0	1	1	2	0	0	1	2	1	2	1	0	1	2	1	1	1	1	0	1	0	1	1
607	1	2	0	0	0	0	2	0	2	0	0	0	0	0	0	0	0	1	1	0	2	0	2	0	0	0	0	1	2	2	1	1	1	1	0	2	1	1	0	1	1	1	1	0	1	2	0	1	1
608	0	1	0	0	0	0	2	1	1	1	0	0	0	0	0	0	0	0	1	0	2	1	2	0	0	1	0	2	2	1	1	1	1	0	2	1	1	0	0	1	1	0	0	0	0	1	0	2	1
609	0	1	0	0	1	1	1	0	1	0	1	1	2	2	0	0	0	1	1	1	1	1	2	0	0	0	0	1	2	1	0	0	2	1	2	1	1	0	0	2	2	1	0	0	1	0	0	1	1
610	0	2	0	0	0	0	2	0	2	0	0	0	1	1	0	0	0	1	1	1	1	0	2	0	0	1	0	1	1	2	0	2	2	0	1	1	1	0	0	1	1	0	0	0	1	1	0	2	0
611	0	0	0	0	0	0	1	1	2	0	0	1	1	0	0	1	0	1	1	0	2	1	2	0	0	1	1	1	0	1	0	0	0	1	1	1	2	0	2	1	0	0	0	0	1	0	0	0	2
612	0	1	0	1	0	0	1	0	1	0	1	0	0	0	0	0	0	0	0	1	1	1	0	1	1	1	0	1	1	2	0	0	0	2	0	2	1	1	0	1	1	0	1	0	1	0	0	1	1
613	0	2	0	0	0	0	2	0	2	0	0	0	1	1	0	0	0	1	1	0	2	1	2	0	0	0	0	1	2	2	0	0	1	2	0	2	0	0	0	1	1	0	0	0	0	0	0	1	0
614	1	1	0	0	0	0	1	1	2	0	0	0	1	1	0	1	0	1	1	1	1	0	1	0	0	1	1	2	1	1	0	1	1	1	0	2	1	1	0	1	1	0	1	0	0	1	0	2	1
615	1	1	0	1	0	0	1	0	1	0	0	0	0	0	0	0	0	0	1	0	2	1	1	1	1	0	0	1	2	2	0	0	1	1	1	2	1	0	1	1	1	1	1	0	1	1	0	1	1
616	1	2	0	1	0	0	2	0	2	0	0	0	0	0	0	0	0	2	1	1	1	0	2	0	0	1	0	2	1	1	1	0	1	1	1	1	0	0	0	1	1	1	1	0	2	2	0	0	1
617	0	0	0	1	1	1	1	0	1	0	0	0	1	1	0	0	0	0	0	1	1	0	1	1	1	2	0	2	0	2	0	0	1	2	1	2	1	1	0	1	1	1	1	0	1	1	0	2	0
618	0	1	0	0	0	0	2	0	1	0	0	0	0	0	0	0	0	1	1	1	1	1	2	0	0	0	0	1	2	1	0	1	1	0	1	1	0	0	0	2	2	0	0	1	0	1	0	1	1
619	1	1	1	0	0	0	2	0	2	0	0	1	1	0	0	0	0	2	1	0	1	1	2	0	0	0	0	2	2	2	1	0	1	1	0	2	0	0	0	1	1	1	0	0	2	1	0	0	2
620	0	1	0	0	0	0	2	0	2	0	0	0	2	1	1	1	0	0	2	0	2	0	1	0	0	0	0	0	2	2	0	0	1	2	0	2	1	0	1	1	1	0	0	0	0	1	1	0	1
621	1	1	0	0	1	1	1	1	1	0	1	0	1	0	0	0	0	0	1	1	2	0	2	0	0	0	0	2	0	2	0	1	1	1	0	2	1	0	2	0	0	0	0	0	0	1	0	1	1
622	0	1	0	1	0	0	2	1	1	0	0	0	0	0	0	0	0	0	2	1	2	0	2	0	0	0	1	2	1	1	0	0	1	1	1	1	1	0	1	1	1	0	0	0	0	1	0	0	2
623	0	1	0	1	0	0	2	0	2	0	0	1	2	1	0	1	0	0	2	0	2	1	2	0	0	0	0	1	1	2	0	0	0	2	0	2	1	1	0	1	1	1	1	1	0	1	0	1	1
624	1	1	0	1	0	0	1	0	1	0	0	0	0	0	0	0	0	0	2	0	2	0	1	0	0	0	0	2	0	2	0	0	0	1	1	1	1	0	2	0	0	1	1	0	0	0	0	0	2
625	1	1	0	0	1	1	2	0	1	0	1	0	1	1	0	0	0	1	1	1	1	1	1	1	1	2	0	2	0	1	1	0	0	1	1	1	1	0	1	1	1	0	1	0	0	0	1	0	1
626	1	1	0	0	0	0	2	0	2	0	0	0	0	0	0	0	0	0	2	1	2	0	2	0	0	0	0	2	1	1	0	0	0	2	0	2	1	0	0	2	2	1	1	0	1	1	0	1	1
627	1	2	0	1	0	0	1	0	0	0	1	0	1	0	1	1	0	0	1	0	2	0	2	0	0	0	0	2	0	2	1	0	0	2	1	1	0	0	0	2	2	0	0	1	0	1	0	1	2
628	0	1	0	0	1	1	1	0	1	0	0	1	1	0	0	1	0	0	1	1	1	1	2	0	0	0	0	1	1	2	0	0	0	2	0	2	2	0	1	0	0	1	1	0	1	0	1	2	1
629	0	2	0	0	0	0	1	0	0	0	2	1	2	1	1	1	0	0	1	1	1	0	2	0	0	0	0	2	0	2	0	0	0	2	0	2	1	0	0	1	1	1	1	0	1	1	0	1	1
630	0	2	0	0	0	0	1	0	0	1	1	0	0	0	0	0	0	0	1	0	2	1	2	0	0	0	0	1	2	2	1	1	1	1	0	2	1	0	0	0	0	0	0	0	0	0	0	2	0
631	0	0	0	0	0	0	2	0	1	0	0	1	2	2	0	0	1	2	2	0	1	0	2	0	0	1	0	0	2	2	0	2	2	1	0	2	1	0	1	1	1	1	1	0	1	0	0	1	1
632	0	1	0	0	0	0	2	0	2	0	0	0	0	0	0	0	0	2	1	1	1	1	2	0	0	0	0	2	0	2	2	0	0	2	0	2	1	0	0	1	1	0	1	0	1	0	0	2	0
633	1	1	0	1	0	0	2	1	2	0	0	0	1	0	1	1	0	1	2	0	1	0	2	0	0	0	0	2	0	1	0	1	1	2	0	2	2	0	2	0	0	0	1	0	0	2	0	2	1
634	0	0	0	0	1	1	1	0	1	1	1	1	1	0	1	1	0	0	0	0	1	0	2	0	0	1	0	1	2	2	0	1	1	1	1	2	2	1	0	0	0	0	0	0	1	0	0	1	1
635	1	0	0	0	1	1	2	0	1	0	1	1	2	1	0	0	0	0	1	0	0	1	2	0	0	0	0	2	2	1	1	1	0	2	1	2	1	0	0	2	2	0	1	0	1	1	0	2	0
636	0	0	0	0	0	0	1	0	0	1	2	2	2	2	0	0	0	0	1	1	1	0	2	0	0	0	0	2	1	2	0	0	1	1	1	1	2	0	1	1	1	0	0	0	1	1	0	2	0
637	0	0	0	0	0	0	2	0	2	0	0	0	0	0	0	0	0	0	2	0	2	0	2	0	0	1	0	1	2	2	1	0	1	1	1	2	1	0	1	2	1	0	0	1	0	0	0	0	2
638	1	1	0	0	1	1	1	0	1	0	1	0	0	0	0	0	0	0	0	1	0	1	1	0	0	0	0	2	1	2	0	0	1	0	1	1	2	2	0	0	0	0	2	0	1	0	0	1	0
639	1	1	0	1	0	0	2	0	2	0	1	0	0	0	0	0	0	1	2	1	2	0	1	1	1	1	0	0	2	2	0	0	0	1	2	2	1	0	1	1	1	1	1	0	0	1	0	2	1
640	0	2	0	1	0	0	2	0	2	0	0	0	1	1	0	0	0	0	0	1	0	0	2	0	0	0	1	2	0	1	0	0	1	1	1	1	2	0	1	0	0	0	1	0	1	0	0	2	1
641	0	2	0	0	0	0	1	0	2	0	0	0	0	0	0	0	0	0	1	0	1	2	0	1	1	1	0	2	0	2	1	0	0	1	0	2	1	0	1	1	1	0	0	0	0	1	0	2	0
642	1	1	0	1	0	0	2	0	2	0	0	1	1	0	0	0	0	0	0	1	1	0	2	0	0	0	0	1	1	2	0	0	0	1	1	1	1	1	0	1	1	0	2	0	1	0	0	1	0
643	1	1	0	0	0	0	1	1	2	0	0	0	1	1	0	0	0	1	2	1	2	1	1	1	1	1	0	1	1	2	0	0	0	1	2	2	0	0	1	1	1	0	1	0	1	0	1	0	2
644	1	2	0	0	0	0	1	1	1	0	1	0	1	0	0	0	0	2	1	1	1	0	1	0	0	0	0	2	1	1	1	1	0	1	1	2	2	0	1	2	1	1	1	0	1	1	0	0	2
645	0	1	0	1	0	0	2	1	2	0	0	0	0	0	0	0	0	0	2	0	2	0	2	0	0	0	0	2	0	2	0	0	0	1	1	1	1	0	2	0	0	0	2	0	0	0	0	0	2
646	1	1	0	0	0	0	2	0	2	0	0	1	1	0	0	0	0	0	2	0	2	1	1	0	0	0	0	2	0	1	1	0	1	1	1	1	1	0	0	2	2	0	0	0	0	2	0	2	0
647	0	0	1	0	0	0	1	1	1	0	1	0	0	1	0	0	0	0	2	1	2	1	0	1	1	1	0	2	1	2	0	0	1	2	0	2	2	0	1	0	0	0	0	0	0	0	0	1	1
648	1	1	0	1	0	0	1	0	0	0	1	1	1	0	0	0	1	1	1	1	1	1	2	0	0	0	1	2	0	2	1	2	2	1	0	2	1	0	0	2	2	0	2	0	0	0	0	0	1
649	1	1	0	0	1	1	2	0	1	0	1	0	0	0	0	0	0	1	1	2	1	1	2	0	0	0	0	1	1	0	0	0	1	1	0	2	2	1	1	1	1	0	0	0	0	1	0	2	0
650	0	2	0	0	0	0	2	0	2	0	0	0	0	0	0	0	0	0	1	0	1	1	1	1	1	1	0	2	1	2	2	1	2	1	1	2	0	0	1	1	1	0	1	0	1	0	1	1	1
651	0	0	0	0	1	1	1	1	2	0	1	2	2	1	0	0	0	1	1	0	1	1	2	0	0	0	0	1	1	2	0	2	1	2	0	2	2	1	1	0	0	2	1	0	1	0	0	2	0
652	0	0	0	0	0	0	2	0	2	0	0	0	0	0	0	0	0	0	1	0	0	1	2	0	0	0	0	1	1	2	0	0	1	1	1	1	2	0	0	1	1	1	0	0	0	0	0	2	0
653	1	1	0	0	1	1	1	0	1	0	1	0	1	0	1	1	0	0	1	1	1	0	2	0	0	0	0	2	0	2	0	1	1	2	0	2	1	0	0	0	0	0	0	0	0	0	0	1	0
654	0	1	0	0	0	1	2	0	1	0	1	0	0	0	0	0	0	2	2	0	2	1	1	0	0	0	1	2	0	1	0	1	1	0	1	1	0	0	1	2	1	0	2	0	1	0	0	1	1
655	1	2	0	0	0	0	2	0	2	0	0	0	1	1	0	0	0	0	2	0	2	0	2	0	0	1	0	2	0	2	0	1	1	0	0	2	2	0	1	1	1	0	0	0	0	1	0	1	1
656	0	1	0	0	1	1	1	0	0	0	1	0	1	1	0	0	0	0	1	1	2	0	1	1	1	1	0	2	2	1	0	1	1	2	0	2	0	0	0	2	2	0	0	0	0	0	0	1	0
657	1	1	0	0	0	0	1	0	1	1	1	0	0	0	0	0	0	1	0	1	1	0	2	0	0	0	0	0	1	1	0	0	0	2	0	1	1	0	2	0	0	0	0	0	0	1	0	1	0
658	0	0	0	0	1	1	2	1	2	0	0	0	1	1	0	0	1	1	0	2	1	0	2	0	0	1	0	2	0	2	1	2	2	0	2	0	0	0	0	2	2	0	0	0	0	0	0	0	2
659	1	1	2	0	0	0	2	0	2	0	0	1	2	1	0	0	0	0	1	1	2	1	1	0	0	0	0	2	1	0	0	2	2	0	2	0	1	0	0	1	1	0	1	0	1	1	0	2	1
660	0	2	1	1	0	0	1	0	0	0	1	0	2	1	0	0	0	0	2	0	2	1	2	0	0	0	0	2	1	2	0	2	2	2	0	2	1	0	1	1	1	2	2	0	1	1	0	0	0
661	0	1	1	1	0	0	1	1	2	0	0	0	0	0	0	0	0	0	2	0	2	0	2	0	0	0	0	1	1	1	0	0	1	1	1	2	1	0	1	1	1	0	1	0	1	0	0	2	1
662	0	1	0	0	0	0	2	1	1	0	0	0	0	0	0	0	0	1	2	0	2	1	2	0	0	0	0	2	0	2	1	2	2	1	0	2	1	0	0	1	1	2	1	0	1	0	0	2	0
663	1	1	1	1	0	1	1	1	2	0	0	1	1	0	0	0	0	0	1	0	1	1	1	1	1	1	0	1	1	2	0	0	1	0	1	2	1	0	0	2	2	0	1	0	1	1	0	2	0
664	0	1	0	0	0	0	1	0	1	0	0	1	2	1	0	0	0	0	2	0	2	0	1	0	0	0	0	2	0	2	1	2	1	2	0	2	1	0	0	2	2	0	0	0	0	0	1	0	2
665	0	0	0	0	1	1	1	0	0	1	2	2	2	0	1	1	0	0	1	1	1	1	2	0	0	0	0	2	1	1	0	1	0	2	0	2	0	1	0	1	1	1	1	0	1	0	0	2	0
666	1	2	1	0	0	0	1	0	1	0	1	1	1	0	0	1	0	2	2	1	2	0	1	0	0	0	0	2	0	1	1	0	2	1	2	1	1	0	1	1	1	1	1	0	1	0	0	2	0
667	1	1	0	0	0	0	2	0	1	0	1	1	1	0	0	0	0	0	2	0	2	1	2	0	0	1	0	0	1	2	0	0	0	1	0	2	2	0	1	1	1	2	2	0	2	0	1	0	2
668	0	1	0	0	1	1	2	0	1	0	0	1	1	0	0	0	0	0	2	0	2	0	2	0	0	1	0	1	0	1	0	0	1	2	0	2	1	0	0	1	1	0	0	1	0	0	0	2	0
669	1	1	0	1	0	0	1	0	0	0	1	0	0	0	0	0	0	1	2	0	1	1	0	1	1	1	0	2	0	2	1	2	1	2	0	2	2	1	1	2	0	1	1	0	1	1	0	1	1
670	1	2	0	0	0	0	2	0	1	0	1	0	0	1	0	0	1	1	1	1	1	0	2	0	0	0	0	2	1	2	2	1	1	1	1	2	1	1	0	1	1	0	0	0	0	0	0	1	1
671	0	0	0	0	0	0	2	0	2	0	0	0	1	0	1	1	0	0	1	0	0	2	2	0	0	0	0	2	0	1	0	0	1	2	0	2	1	0	2	0	0	1	1	0	1	0	0	0	2
672	0	1	0	0	0	0	2	0	0	0	0	1	1	0	0	1	0	1	1	1	1	0	1	0	0	1	0	2	0	1	0	0	2	2	0	2	2	1	1	1	0	0	0	1	0	1	1	1	1
673	1	2	0	0	0	0	0	0	0	0	1	0	1	1	0	0	0	0	1	1	1	1	0	1	1	1	0	2	0	2	0	1	1	0	2	1	1	0	0	2	2	1	1	0	1	1	0	2	0
674	1	2	1	1	0	0	2	0	1	0	0	0	1	0	0	0	0	0	0	0	0	1	2	0	0	0	0	2	2	1	0	0	1	2	1	2	2	2	0	0	0	1	1	0	1	1	0	1	1
675	1	1	0	0	0	0	2	0	2	0	0	1	2	2	0	0	0	1	1	1	1	0	2	0	0	0	0	1	1	2	0	1	1	1	1	1	2	0	1	0	0	0	0	0	1	1	0	2	2
676	1	2	0	1	0	0	2	0	1	0	0	0	1	0	0	0	1	1	1	1	1	0	2	0	0	0	0	2	0	1	0	0	1	0	0	2	2	0	2	0	0	0	0	0	0	1	0	0	2
677	1	1	0	0	1	1	0	0	0	0	1	0	0	0	0	0	0	1	2	0	2	1	0	0	0	1	0	2	0	2	0	0	1	2	0	2	1	1	0	0	0	0	0	0	0	1	0	1	1
678	1	0	0	1	1	1	1	0	1	0	1	0	0	0	0	0	0	2	1	1	2	0	2	0	0	0	0	2	0	2	1	0	2	0	2	2	2	1	0	1	1	1	1	0	0	0	0	2	0
679	1	0	0	1	0	0	1	1	1	0	1	1	1	0	0	0	0	0	2	1	2	0	2	0	0	0	0	2	0	2	0	1	0	1	1	1	2	1	1	2	0	0	0	0	0	2	0	0	2
680	0	2	0	0	0	0	2	0	2	0	0	0	0	0	0	0	0	0	2	1	2	1	0	1	1	1	0	1	2	1	0	0	0	2	1	2	1	0	1	2	1	0	1	0	0	1	0	2	0
681	0	1	0	0	0	0	0	0	1	1	1	0	1	1	0	0	0	1	1	1	2	1	2	0	0	0	0	1	1	2	0	1	1	0	2	0	2	0	0	1	1	0	0	0	1	0	1	2	1
682	1	1	0	0	1	1	2	0	2	0	0	0	1	1	0	0	1	2	1	1	2	0	2	0	0	1	0	2	0	2	0	0	1	1	1	2	2	1	1	0	0	0	0	1	0	1	0	2	0
683	0	2	1	1	0	0	1	0	1	1	1	1	1	0	0	0	1	1	0	1	1	0	1	0	0	0	0	2	1	2	1	0	1	2	0	2	1	0	0	2	2	0	0	1	0	1	0	0	2
684	1	1	1	1	0	0	2	0	2	0	0	0	0	0	0	0	0	1	1	0	1	0	1	0	0	0	0	1	1	2	0	0	0	1	1	1	1	0	1	1	1	2	2	0	2	1	0	0	1
685	1	1	0	0	1	1	1	0	0	0	2	1	1	0	0	0	0	0	2	1	2	1	2	0	0	0	1	2	1	2	0	0	0	2	2	1	1	0	0	1	1	1	1	0	1	0	0	2	0
686	0	1	0	0	0	0	2	0	2	0	0	0	1	1	0	0	1	1	0	1	1	1	0	1	1	1	0	2	1	1	1	0	0	2	1	2	1	1	0	1	1	1	1	0	1	1	0	1	1
687	0	1	1	1	1	1	1	0	1	0	1	1	1	0	0	1	0	0	1	1	2	0	2	0	0	0	0	2	1	2	2	0	0	2	1	2	1	0	1	1	1	1	0	0	1	2	0	0	2
688	1	1	0	1	0	0	2	0	2	0	0	0	0	0	0	0	0	1	2	0	2	2	0	1	1	1	0	1	1	2	0	0	1	2	1	1	0	0	1	1	1	0	0	0	0	1	0	1	1
689	1	2	0	0	0	0	2	0	2	0	0	0	0	0	0	0	0	0	2	0	2	0	2	0	0	0	1	2	1	2	1	0	1	1	1	1	2	0	0	1	1	0	0	0	0	1	0	1	1
690	1	0	0	1	0	0	1	0	1	0	1	1	2	1	0	0	0	0	1	0	1	0	2	0	0	0	0	2	0	2	2	1	1	1	1	1	2	1	1	1	0	1	1	0	1	0	0	2	0
691	0	1	0	0	0	0	2	0	1	0	1	0	0	0	0	0	0	0	1	0	2	1	2	0	0	0	0	2	1	1	1	0	0	1	2	2	1	0	1	1	1	0	0	0	0	2	0	2	0
692	0	0	0	1	0	0	1	0	0	0	0	1	2	1	0	1	0	0	2	1	2	1	2	0	0	0	0	2	0	2	1	1	1	0	2	1	0	0	0	2	2	2	1	0	1	0	0	0	2
693	1	1	0	0	0	0	2	0	2	0	0	0	1	1	0	0	0	1	2	1	2	0	2	0	0	0	0	2	0	1	1	1	2	1	1	1	1	0	1	1	1	1	1	1	0	1	1	1	1
694	1	0	0	0	0	0	1	0	1	0	0	1	1	0	0	0	0	0	2	0	2	1	2	0	0	0	0	2	1	2	0	0	0	2	2	1	2	1	1	1	0	1	1	0	1	1	0	0	2
695	1	1	1	0	1	2	2	0	2	0	1	0	0	0	0	0	0	0	2	0	2	1	1	0	0	0	0	2	0	2	0	1	0	2	0	2	1	0	0	1	1	2	2	0	2	1	1	0	1
696	1	2	0	0	0	0	2	0	1	0	1	0	0	0	0	0	0	0	2	0	2	1	2	0	0	1	0	2	1	2	0	1	1	1	1	1	1	0	0	2	2	0	0	0	0	1	0	2	0
697	1	1	0	0	0	0	1	0	1	0	1	1	1	1	0	0	0	1	2	0	2	0	2	0	0	1	0	1	1	2	1	2	2	1	0	2	0	0	1	2	1	0	0	1	0	0	0	2	0
698	0	1	1	1	0	1	1	1	2	0	0	0	0	0	0	0	0	0	1	2	1	1	1	0	0	0	0	1	0	1	0	1	1	1	0	2	1	0	0	1	1	0	0	0	0	1	0	1	1
699	1	1	0	1	0	0	1	1	2	0	0	0	1	2	0	0	0	0	2	0	2	1	1	0	0	1	0	1	1	2	0	0	1	1	1	1	1	0	0	2	2	0	0	0	2	2	0	1	1
700	0	0	0	0	0	0	1	1	2	0	1	1	1	0	0	0	0	0	2	0	2	1	2	0	0	0	1	2	1	2	0	1	1	1	0	2	1	0	1	1	1	1	1	0	1	1	0	1	0
701	0	0	1	0	1	1	1	1	1	0	1	1	1	0	0	0	0	0	1	1	1	0	2	0	0	1	0	2	2	2	1	1	2	0	1	1	1	0	1	1	1	1	1	0	0	1	0	2	0
702	1	2	0	0	0	0	2	1	2	0	0	0	0	0	0	0	0	1	2	0	2	0	2	0	0	1	0	2	0	2	1	1	1	0	1	1	1	0	1	1	1	0	0	0	0	1	0	1	0
703	1	1	0	1	0	0	1	0	0	0	1	1	1	1	0	0	0	0	1	0	1	0	2	0	0	0	0	2	1	1	0	0	1	1	0	2	1	0	1	1	1	1	1	1	0	1	0	2	2
704	0	2	1	1	0	0	2	0	1	0	0	0	0	0	0	0	0	1	1	1	1	1	2	0	0	0	0	2	2	2	2	1	1	1	1	1	0	0	1	1	1	1	0	0	1	0	0	2	0
705	1	1	0	1	0	0	2	0	1	0	1	1	2	2	0	0	0	0	1	1	1	1	0	1	1	1	0	2	0	2	1	0	1	2	0	2	1	0	0	2	2	1	0	0	2	1	0	2	0
706	0	2	0	0	0	0	2	0	2	0	0	0	1	1	0	0	0	1	1	0	1	2	0	1	1	1	0	2	1	1	1	0	1	1	1	1	0	0	0	2	2	0	0	1	0	1	0	2	0
707	0	1	0	1	0	0	1	0	0	0	0	1	1	0	0	1	0	0	1	1	2	0	1	0	0	0	0	2	0	2	1	1	1	2	0	2	2	0	1	2	2	0	0	1	0	1	0	2	0
708	0	0	0	0	2	2	2	1	2	0	0	0	0	0	0	0	0	0	1	1	1	1	2	0	0	1	0	2	1	1	1	2	2	1	0	2	2	0	2	0	0	1	1	0	0	0	1	0	2
709	1	0	1	0	0	0	2	0	2	0	0	1	1	0	0	0	0	1	1	1	2	0	2	0	0	0	0	1	1	2	1	1	0	2	0	2	1	0	0	0	0	0	0	0	0	1	0	1	1
710	1	2	0	1	0	0	1	0	0	1	1	0	1	1	0	0	1	2	0	2	2	0	2	0	0	0	0	2	1	1	0	0	1	1	1	1	1	1	0	1	1	0	1	0	1	0	0	2	2
711	0	1	0	1	0	0	2	0	2	1	0	1	1	0	0	0	0	1	2	0	2	1	2	0	0	0	0	2	0	2	1	0	1	1	1	1	0	0	0	1	1	0	1	0	0	2	0	2	1
712	0	0	0	0	0	0	1	0	1	0	1	0	0	0	0	0	0	1	1	0	2	0	2	0	0	0	1	2	2	2	1	0	1	1	0	2	1	0	0	0	0	0	0	0	0	1	0	1	1
713	0	1	0	0	1	1	2	1	1	0	0	0	2	2	0	0	0	1	1	0	1	0	2	0	0	0	0	1	1	2	0	2	2	2	0	2	1	0	0	2	2	1	1	0	1	1	0	2	1
714	0	2	0	0	0	0	1	0	0	0	0	1	2	2	0	0	1	2	1	1	2	0	1	0	0	0	0	2	2	1	0	2	1	1	1	1	1	0	1	2	1	0	1	0	1	1	0	2	1
715	1	0	0	0	1	1	2	0	2	0	0	0	1	1	0	0	0	1	1	1	2	0	2	0	0	0	0	2	0	2	0	0	2	1	2	1	2	0	2	1	0	0	1	0	1	0	0	1	0
716	0	0	0	0	1	1	1	1	2	0	0	0	1	1	0	0	0	2	1	1	2	0	2	0	0	0	0	0	1	1	0	1	2	1	1	1	1	1	0	0	0	0	0	0	0	1	0	2	1
717	0	2	0	0	0	0	2	1	2	0	0	0	2	0	1	1	0	1	1	1	1	0	2	0	0	1	1	2	1	2	1	1	1	1	0	2	1	0	0	1	0	0	1	0	1	0	0	1	1
718	1	1	0	0	0	0	1	0	1	0	0	2	2	1	0	0	0	1	0	0	0	0	2	0	0	0	0	2	0	1	1	2	2	1	1	2	1	0	1	1	1	0	0	0	0	1	0	1	1
719	1	1	0	0	0	0	1	0	1	0	1	1	1	0	0	0	0	0	2	0	2	0	2	0	0	0	0	2	1	2	2	0	1	2	1	2	1	0	1	1	1	1	1	0	1	2	0	2	0
720	0	1	0	1	0	0	2	0	2	0	0	2	2	0	0	0	1	1	1	1	1	1	2	0	0	0	1	2	1	2	0	0	0	2	0	2	1	0	0	2	2	0	0	0	0	1	1	0	2
721	0	0	0	0	0	0	1	0	1	0	1	0	0	0	0	0	0	0	1	1	2	0	2	0	0	0	0	2	2	1	0	1	0	1	1	1	0	0	0	2	2	0	1	0	1	0	0	1	1
722	1	1	0	1	0	0	2	0	2	0	0	0	0	0	0	0	0	2	2	0	2	1	2	0	0	0	0	2	0	2	1	0	0	2	0	2	2	0	1	0	0	1	1	0	0	1	0	1	1
723	0	1	0	0	0	0	2	1	2	0	0	1	2	1	0	1	0	0	0	1	2	0	2	0	0	0	0	2	0	2	1	0	1	2	0	2	0	0	1	1	1	0	0	0	0	1	1	0	2
724	0	0	0	0	0	0	1	0	0	0	0	0	0	0	0	0	0	2	1	1	2	0	1	0	0	1	0	1	1	2	1	1	2	1	1	2	1	1	0	1	1	0	0	0	0	1	0	2	1
725	1	1	0	0	0	0	1	0	0	0	0	0	1	0	0	0	0	1	2	1	1	1	2	0	0	0	0	1	0	1	1	0	1	1	0	2	2	0	2	0	0	1	1	0	2	2	0	0	2
726	1	1	0	1	0	0	1	0	1	1	2	0	2	2	0	1	0	1	0	0	1	0	1	0	0	0	0	0	1	2	0	0	0	1	1	1	1	0	1	1	1	0	0	0	0	1	0	2	1
727	0	1	0	0	0	0	2	0	1	0	0	0	0	0	0	0	0	1	1	1	2	1	2	0	0	0	0	2	1	1	0	1	1	1	1	1	2	1	1	1	0	0	0	0	0	1	1	0	2
728	0	0	0	1	0	0	2	1	2	0	0	0	1	0	0	0	0	0	1	1	2	0	1	0	0	0	0	2	0	1	0	2	2	1	0	2	0	0	1	1	1	0	1	0	0	1	0	0	2
729	0	1	1	0	0	0	1	0	1	0	1	0	1	1	0	0	0	1	1	0	1	0	1	0	0	0	0	2	0	1	1	0	0	2	0	2	1	0	1	1	1	0	0	1	0	1	0	2	0
730	1	1	0	0	0	0	2	0	2	0	0	1	1	0	0	1	0	0	1	0	1	0	2	0	0	1	0	2	0	2	1	1	1	1	1	1	1	1	0	0	0	1	1	0	1	0	0	0	2
731	0	2	0	0	0	0	2	0	1	0	1	1	1	0	0	1	0	0	1	0	1	0	2	0	0	0	0	2	1	2	1	1	1	1	0	2	2	0	1	1	1	0	0	0	0	0	0	0	2
732	0	0	0	0	1	1	1	0	0	1	2	0	1	1	0	0	1	2	1	1	1	1	2	0	0	0	0	2	1	2	2	2	1	2	0	2	1	0	1	2	1	0	0	0	0	1	0	2	1
733	0	2	0	0	0	0	2	0	2	0	0	0	0	0	0	0	0	0	1	1	1	0	1	0	0	0	1	2	1	2	0	0	0	1	2	2	1	0	0	1	1	0	0	0	2	1	0	2	0
734	1	1	0	0	0	0	1	1	1	0	1	2	2	1	0	0	0	0	2	0	2	0	1	1	1	1	0	2	0	2	1	0	1	1	0	2	1	0	1	1	1	2	2	0	2	0	0	2	1
735	0	2	0	1	0	0	1	0	1	1	1	0	0	0	0	0	0	0	0	1	0	0	1	0	0	0	0	2	0	1	0	0	1	1	1	1	1	0	1	1	1	0	0	0	0	1	1	1	1
736	1	1	0	1	0	0	1	0	1	1	1	0	1	1	0	0	0	2	2	0	2	1	1	1	1	1	0	2	0	2	2	1	1	1	1	1	2	0	1	0	0	0	0	0	0	0	0	2	0
737	1	0	0	0	0	0	2	0	1	0	1	1	2	1	0	1	0	0	1	1	1	0	1	0	0	0	0	2	0	2	0	0	0	2	0	2	1	0	0	2	2	0	0	0	2	2	1	0	2
738	0	1	0	0	0	0	1	0	1	0	1	0	0	0	0	0	0	1	2	1	2	0	1	0	0	0	0	2	0	2	1	1	0	2	0	2	1	0	1	1	1	0	1	0	0	0	0	2	1
739	1	1	0	1	0	0	1	0	1	0	0	0	0	0	0	0	0	0	0	1	2	1	1	0	0	0	1	1	1	2	0	0	0	1	1	1	2	0	2	0	0	1	1	0	1	1	0	1	1
740	1	1	0	1	0	0	2	0	1	0	0	0	0	0	0	0	0	1	0	2	1	1	2	0	0	0	0	1	1	2	0	0	0	1	0	2	1	0	1	2	1	1	1	0	1	0	0	1	1
741	0	1	0	0	0	0	2	0	2	0	0	0	0	0	0	0	0	1	2	0	2	0	2	0	0	0	0	2	0	1	1	1	2	0	1	2	2	0	2	0	0	0	0	0	0	0	0	1	1
742	1	2	0	0	0	0	2	0	2	0	0	0	0	0	0	0	0	0	0	1	2	1	2	0	0	0	0	2	0	2	1	1	1	1	1	1	0	0	0	2	2	0	0	0	0	1	0	2	0
743	0	2	1	1	0	0	1	0	1	1	0	0	0	0	0	0	0	1	1	0	1	0	1	0	0	1	0	2	0	2	1	1	1	0	1	1	2	1	0	0	0	0	2	0	1	0	0	1	0
744	0	1	0	0	1	1	2	0	1	0	0	0	0	0	0	0	0	0	2	0	2	0	2	0	0	0	0	1	1	2	0	1	1	0	2	1	1	0	1	1	1	1	0	0	1	2	0	0	2
745	0	0	0	0	0	0	2	1	1	0	0	0	1	1	0	0	0	1	2	0	2	0	2	0	0	0	0	2	1	2	0	1	2	0	2	0	1	1	0	1	1	0	0	1	0	0	0	2	0
746	0	1	0	0	1	1	1	1	1	0	1	0	1	1	0	0	0	2	0	2	0	0	2	0	0	0	0	2	0	2	1	1	1	0	0	1	2	0	1	1	1	0	0	1	0	1	0	2	0
747	1	1	0	0	1	1	2	1	2	0	0	0	0	0	0	0	1	2	1	1	1	1	2	0	0	0	0	2	1	1	0	0	2	1	2	1	2	0	1	1	1	0	0	1	0	0	0	1	1
748	1	0	0	0	0	0	2	0	2	0	1	0	1	1	0	0	0	0	0	1	0	0	1	0	0	1	0	1	1	2	0	0	0	2	0	2	2	0	2	0	0	0	0	0	0	0	0	2	1
749	0	0	0	1	0	0	1	0	1	0	1	1	1	1	0	0	0	1	2	0	2	0	1	0	0	1	0	1	1	2	1	1	1	1	0	2	1	0	1	1	1	1	1	0	1	1	1	0	2
750	0	0	0	0	2	2	2	0	2	0	0	1	2	2	0	0	0	1	1	1	1	0	2	0	0	0	1	2	0	1	0	1	1	1	0	2	1	0	1	1	1	0	0	1	0	1	0	2	0
751	1	0	0	0	1	1	1	0	0	1	1	0	0	0	0	0	0	0	1	1	1	0	2	0	0	1	0	2	0	1	0	0	0	2	0	1	0	0	0	2	2	0	0	0	2	2	0	2	0
752	0	1	0	0	0	0	2	0	2	0	0	1	1	0	0	0	0	0	1	1	2	0	2	0	0	0	0	2	0	1	1	0	2	1	0	2	0	0	1	1	1	0	0	0	1	1	0	1	1
753	0	2	0	0	0	0	2	0	2	0	0	1	2	1	0	1	0	1	2	1	2	0	2	0	0	0	0	2	2	2	0	0	2	0	2	2	2	1	0	2	1	0	0	0	0	1	0	1	2
754	1	1	0	1	0	0	2	0	2	0	0	0	1	1	0	0	0	2	1	1	2	2	1	1	1	1	0	2	0	2	0	1	1	1	0	2	1	1	0	2	2	1	1	1	0	1	0	1	0
755	1	0	0	1	0	0	1	0	1	1	2	1	1	0	0	0	0	0	1	1	2	0	2	0	0	0	0	2	0	2	1	0	2	0	1	2	1	0	0	1	1	2	2	0	2	1	0	2	0
756	0	1	0	1	0	0	1	0	0	0	1	0	2	2	0	0	0	1	2	0	2	0	1	0	0	0	0	2	1	2	2	0	1	0	2	1	1	0	1	1	1	1	0	0	1	1	0	1	0
757	1	0	0	0	0	0	2	1	1	0	0	1	2	1	0	1	1	1	0	2	1	0	2	0	0	0	0	2	0	1	1	0	1	0	1	1	1	0	0	1	1	0	0	0	1	0	1	1	1
758	0	1	0	1	0	0	1	0	1	0	0	2	2	1	0	0	0	0	2	0	2	1	1	0	0	0	0	1	1	2	0	1	1	2	0	2	1	0	0	2	2	0	1	0	1	0	0	1	0
759	0	1	0	1	0	0	1	0	2	0	0	0	0	0	0	0	0	1	2	0	2	0	2	0	0	1	0	1	0	0	1	0	1	1	1	2	1	0	0	1	0	1	1	0	1	1	0	1	2
760	0	2	1	0	0	0	2	1	2	0	0	0	0	0	0	0	0	1	2	0	2	0	1	1	1	2	0	2	1	2	1	0	0	2	0	2	2	0	0	1	1	0	0	0	0	1	0	2	0
761	1	2	0	1	0	0	2	0	0	0	1	0	2	2	0	1	0	1	2	0	2	1	2	0	0	0	0	2	1	1	1	1	2	0	0	2	2	0	2	0	0	0	0	0	0	1	0	2	0
762	1	1	0	0	1	1	2	1	2	0	0	0	0	0	0	0	0	0	1	0	2	0	2	0	0	1	0	2	1	1	1	1	0	2	1	2	1	0	1	1	1	2	2	0	1	1	0	1	0
763	0	1	0	0	1	1	0	0	1	0	1	0	0	0	0	0	0	1	0	2	1	0	2	0	0	1	0	1	1	2	0	0	1	0	1	1	1	0	1	1	1	0	0	0	0	0	1	1	1
764	1	2	1	0	0	0	2	0	2	0	0	0	1	1	0	0	0	0	1	1	1	0	0	0	0	0	0	1	2	1	0	1	2	1	1	1	1	0	0	2	2	1	0	0	1	0	0	2	1
765	0	1	0	0	0	0	2	0	2	0	1	0	0	0	0	0	0	1	2	0	2	0	2	0	0	0	0	2	0	1	0	1	1	1	1	1	2	1	1	0	0	0	0	1	0	1	0	2	0
766	0	2	1	1	0	0	1	1	2	0	0	0	0	0	0	0	0	1	1	1	1	0	2	0	0	1	0	2	0	1	0	0	1	1	1	1	2	0	1	1	1	1	1	0	1	1	0	2	1
767	1	1	0	1	1	1	2	0	2	0	0	0	2	1	1	1	0	2	1	1	2	0	2	0	0	1	0	2	1	1	0	1	2	0	1	1	1	0	0	2	2	0	1	0	0	2	0	2	0
768	0	1	0	1	0	0	2	0	1	0	0	0	1	1	0	0	0	0	0	1	0	0	2	0	0	0	0	2	1	2	0	0	1	2	0	2	0	0	0	2	2	0	0	0	0	0	0	1	1
769	0	2	0	2	0	0	1	0	1	0	1	0	2	1	1	1	0	0	1	1	1	1	0	1	1	1	0	2	0	2	1	0	1	1	0	2	0	0	1	1	1	0	0	0	1	1	0	1	1
770	0	0	0	0	0	0	1	0	2	0	0	0	1	0	0	0	0	0	2	0	2	0	2	0	0	0	0	2	2	2	0	2	2	1	0	2	2	1	0	0	0	0	1	1	2	1	0	1	1
771	0	0	0	0	0	0	1	1	1	0	0	1	1	2	0	0	0	1	1	0	2	1	2	0	0	1	0	1	0	1	0	1	0	1	1	1	0	0	1	0	0	0	0	1	0	0	0	2	0
772	1	1	0	0	0	0	2	0	2	0	0	0	2	0	1	1	0	0	1	0	1	1	1	1	1	1	0	2	0	1	1	0	1	2	0	2	1	0	0	1	1	1	1	0	2	0	0	0	2
773	1	2	1	1	0	0	1	0	1	0	0	2	2	1	0	0	0	1	1	0	2	1	2	0	0	0	0	1	0	0	1	1	1	1	1	2	1	0	1	1	1	1	1	0	1	1	0	1	1
774	0	1	0	0	1	1	2	0	2	0	0	0	0	0	0	0	0	0	0	1	1	0	2	0	0	0	0	2	1	2	1	0	1	2	0	2	2	0	2	1	0	1	1	0	1	1	0	1	1
775	1	1	0	0	0	0	2	1	2	0	0	1	1	1	0	0	0	1	1	1	1	1	2	0	0	0	1	2	0	2	0	0	0	2	0	1	2	0	0	1	1	1	1	0	1	1	0	1	1
776	1	0	0	0	0	0	1	0	0	0	1	0	0	0	0	0	0	0	1	1	2	0	1	0	0	0	0	2	1	1	1	2	1	1	0	2	1	0	0	2	2	0	0	0	0	0	0	1	1
777	0	0	0	1	0	0	2	0	2	0	0	0	1	1	0	0	1	0	2	1	2	0	1	1	1	1	0	2	1	2	0	1	1	1	1	1	1	0	1	1	1	1	1	0	1	1	0	2	0
778	0	0	0	0	1	1	2	1	2	0	0	0	1	1	0	0	0	1	2	0	2	1	2	0	0	0	0	2	0	2	1	1	1	1	0	2	2	0	0	1	1	0	0	0	0	1	0	2	0
779	1	0	0	0	2	2	1	0	0	0	1	0	0	0	0	0	0	1	1	0	2	0	2	0	0	0	0	2	2	1	0	1	0	2	0	2	1	0	1	1	1	0	0	0	1	0	0	1	1
780	0	1	0	1	0	0	2	0	2	0	1	1	1	0	0	0	0	0	2	0	2	1	2	0	0	0	1	1	1	2	0	1	1	2	0	2	1	0	2	0	0	1	1	0	0	0	0	1	0
781	1	1	0	1	0	0	1	0	1	0	0	0	0	0	0	0	0	1	2	0	2	2	2	0	0	0	1	2	1	2	0	1	1	0	2	1	1	1	0	1	1	1	0	0	0	1	0	2	0
782	0	1	0	1	0	0	2	0	1	0	0	0	0	0	0	0	0	0	2	1	2	1	0	1	1	1	0	2	1	2	1	1	1	0	0	1	1	0	0	1	1	0	1	1	2	1	1	0	2
783	1	2	1	1	0	0	2	1	2	0	0	0	0	0	0	0	0	0	2	0	2	0	2	0	0	0	0	2	0	2	1	0	0	0	1	1	1	0	0	0	0	0	1	0	1	1	0	0	1
784	1	2	0	0	0	0	2	0	2	0	0	1	1	0	1	1	0	1	2	0	2	1	2	0	0	0	0	2	2	2	1	1	0	2	0	2	1	0	0	1	1	2	2	0	1	1	0	1	1
785	0	1	1	1	0	0	1	0	0	0	2	2	2	1	0	0	0	1	1	0	1	0	2	0	0	0	0	2	0	1	0	1	2	2	0	2	1	1	0	1	1	0	0	0	0	0	0	2	0
786	0	2	0	1	0	0	2	0	2	0	0	1	2	2	0	0	0	1	2	0	2	1	1	0	0	0	0	2	0	1	0	0	1	0	2	0	1	0	0	0	0	0	0	0	0	0	0	2	1
787	1	1	0	1	0	0	2	1	2	0	0	1	1	1	0	0	0	2	1	0	1	0	2	0	0	0	0	1	1	2	0	2	1	1	1	1	1	0	1	1	1	1	0	0	1	0	1	0	2
788	1	0	0	0	0	0	1	0	1	0	1	0	0	0	0	0	0	0	1	1	2	0	2	0	0	0	0	2	0	2	0	0	1	1	1	2	2	0	2	1	0	1	1	0	1	0	0	2	0
789	1	2	0	0	0	0	1	1	2	0	1	0	0	0	0	0	0	0	1	1	1	1	2	0	0	0	0	2	1	2	2	1	0	2	0	2	2	0	2	0	0	0	0	0	0	0	0	1	1
790	0	0	0	0	0	0	1	0	1	0	1	1	0	0	0	0	0	1	2	0	2	0	2	0	0	0	0	2	0	1	0	0	2	1	2	1	1	1	0	1	1	0	0	1	0	1	0	1	1
791	1	2	0	1	0	0	2	0	1	0	0	1	2	2	0	0	0	1	0	1	1	1	1	1	1	1	0	1	1	2	0	0	0	1	2	2	1	0	1	1	1	0	0	0	0	0	0	1	1
792	1	0	1	0	1	1	2	1	1	1	0	1	1	0	0	0	0	0	2	0	2	0	2	0	0	0	0	2	1	2	1	0	1	1	1	1	0	0	0	2	2	1	1	1	0	1	0	1	1
793	1	2	0	0	0	0	0	0	0	0	1	2	2	1	0	0	0	1	1	0	2	1	1	1	1	1	0	2	0	2	0	1	2	2	0	2	0	0	0	1	1	0	1	0	1	0	0	2	0
794	0	0	0	0	0	0	2	0	2	0	0	1	1	0	0	0	0	0	2	0	2	0	2	0	0	1	0	2	1	2	2	2	1	1	0	2	2	1	1	0	0	0	0	1	1	2	0	2	0
795	1	0	0	0	0	0	2	0	2	0	0	0	1	1	0	0	0	0	2	1	2	0	1	0	0	0	1	2	0	2	1	1	1	0	1	1	2	0	1	1	1	0	0	0	0	1	0	1	0
796	0	0	0	0	0	0	2	0	2	0	0	0	0	0	0	0	1	0	2	1	2	0	2	0	0	2	0	2	1	2	0	0	1	0	1	2	1	0	1	1	1	0	0	0	0	1	0	1	1
797	1	0	0	0	1	1	2	0	2	0	0	0	0	0	0	0	0	0	2	1	2	0	0	0	0	0	0	2	0	2	0	0	1	2	0	2	2	1	1	1	0	1	1	0	1	0	0	1	1
798	1	2	0	0	0	0	1	0	0	0	0	0	1	1	0	1	0	1	1	0	2	0	2	0	0	1	0	2	0	2	1	0	1	0	2	1	1	0	0	2	2	0	0	0	0	2	1	1	1
799	0	1	0	0	0	0	1	0	0	0	2	0	0	0	0	0	0	2	1	1	2	1	2	0	0	0	0	1	2	2	1	1	0	1	0	2	1	1	0	1	1	1	1	1	1	2	0	2	0
800	0	2	0	0	0	0	1	1	1	0	1	0	1	0	0	0	0	2	1	1	2	0	1	0	0	0	0	2	0	2	1	0	0	1	1	1	0	0	0	2	2	0	0	0	0	1	0	0	2
801	1	2	0	0	0	0	2	1	2	0	0	1	2	1	0	0	0	1	1	0	2	0	2	0	0	0	0	2	1	2	0	2	1	1	1	0	2	0	2	0	0	0	0	0	1	0	0	2	1
802	0	2	0	0	0	0	2	1	2	0	0	1	1	1	0	0	0	0	2	1	2	0	2	0	0	0	0	2	0	2	0	1	1	0	1	1	1	0	0	1	1	0	0	0	0	1	0	2	0
803	1	2	0	1	0	0	2	0	1	0	0	0	1	1	0	0	0	0	1	1	2	0	2	0	0	0	0	2	2	1	1	0	1	2	0	2	0	0	0	1	1	1	1	0	0	1	0	2	0
804	0	2	0	1	0	0	1	0	1	0	1	0	2	2	0	0	0	0	1	0	2	0	2	0	0	1	0	2	1	1	0	1	0	1	1	1	1	0	1	1	1	0	0	0	0	1	0	1	1
805	0	2	1	1	0	0	2	0	2	0	0	0	1	0	0	1	0	0	1	0	0	1	1	1	1	1	0	2	0	2	1	2	1	1	1	1	1	0	1	2	1	0	1	0	0	0	1	1	1
806	0	1	0	1	0	0	2	1	2	0	0	0	1	0	1	1	0	2	1	1	2	0	2	0	0	0	0	2	0	2	0	1	1	0	2	0	1	0	2	0	0	1	1	0	1	0	0	1	1
807	1	2	0	1	0	0	1	0	1	0	1	0	0	0	0	0	1	1	1	0	2	0	1	0	0	0	0	2	0	2	1	2	2	0	1	1	2	0	2	0	0	1	1	0	1	0	0	1	1
808	0	1	0	1	0	0	2	0	1	0	1	1	1	1	0	0	0	0	1	0	1	0	2	0	0	0	1	2	1	2	0	0	0	2	0	2	1	0	0	1	1	1	1	0	1	2	1	1	1
809	0	0	0	0	1	1	2	0	1	0	0	0	1	1	0	0	0	0	2	0	2	1	2	0	0	0	1	1	0	1	0	1	1	1	2	1	1	0	1	1	1	1	1	0	1	1	0	1	1
810	1	1	0	0	0	0	2	0	2	0	0	0	0	0	0	0	0	0	2	0	2	0	2	0	0	0	0	1	1	2	0	0	2	1	0	2	2	0	1	2	1	0	1	0	1	0	0	0	1
811	1	0	0	0	0	0	2	0	2	0	0	2	2	1	0	0	0	1	1	0	2	0	2	0	0	0	0	2	1	1	1	0	0	1	0	2	1	1	0	0	0	0	1	1	1	1	0	1	2
812	0	0	0	0	0	0	1	1	1	0	0	0	0	0	0	0	0	0	1	1	1	0	2	0	0	0	0	2	1	2	2	0	2	1	1	2	0	0	0	1	1	0	1	0	1	0	0	1	1
813	0	0	0	0	1	1	2	1	1	0	0	1	1	0	0	0	0	0	1	1	2	1	2	0	0	0	0	1	2	2	1	0	1	1	1	1	1	0	1	1	1	1	0	0	1	1	0	2	0
814	1	0	0	0	1	1	1	0	0	0	0	1	2	1	0	0	0	0	1	0	1	1	2	0	0	0	0	2	1	2	2	1	1	2	1	2	1	0	0	2	2	2	1	0	1	0	0	1	1
815	0	1	1	1	0	0	1	0	1	0	0	2	2	0	0	0	0	1	0	0	1	0	1	0	0	1	0	1	0	1	1	1	2	1	2	2	0	0	0	2	2	0	0	0	2	1	0	2	0
816	0	2	0	0	0	0	2	0	2	0	0	1	1	0	0	0	0	1	1	0	2	0	1	0	0	1	0	1	0	2	0	1	1	1	2	2	0	0	0	2	2	0	0	0	0	1	1	1	1
817	1	2	0	0	0	0	2	0	1	0	0	0	0	0	0	0	0	0	1	1	1	1	2	0	0	0	0	2	0	2	0	0	2	0	2	1	2	0	2	1	0	0	0	1	0	0	0	2	0
818	0	1	0	1	0	0	1	2	2	0	0	0	0	0	0	0	0	0	1	0	1	1	2	0	0	0	0	1	1	2	0	1	1	1	0	2	1	0	1	1	1	0	1	0	0	1	0	0	2
819	0	2	1	1	0	0	1	0	0	0	1	1	1	0	0	1	0	0	2	0	2	0	2	0	0	1	0	2	0	1	0	0	0	2	0	2	1	0	0	2	2	0	1	0	0	0	0	1	0
820	0	2	1	0	0	1	1	0	1	0	0	0	0	0	0	0	1	1	0	1	1	1	2	0	0	0	0	2	2	1	1	2	2	0	2	0	0	0	0	2	2	0	1	0	0	0	0	1	1
821	0	1	0	1	1	1	1	1	1	0	1	1	1	1	0	0	0	0	1	0	2	1	2	0	0	1	1	2	1	2	0	0	0	2	0	2	0	1	0	1	1	0	0	0	0	1	0	1	1
822	0	2	0	1	0	0	1	0	1	0	1	0	2	1	1	1	1	1	1	1	1	0	2	0	0	1	0	2	0	2	1	0	1	1	1	1	1	0	0	1	1	0	0	0	2	1	0	1	1
823	0	2	0	0	1	1	1	0	1	0	1	0	1	1	0	0	0	1	2	1	2	0	2	0	0	1	0	2	0	2	1	1	1	1	1	1	1	0	0	1	1	1	0	0	1	0	0	2	0
824	0	2	0	0	0	0	1	0	1	0	0	0	0	0	0	0	0	1	2	0	2	0	1	0	0	0	0	2	1	1	0	2	1	1	0	2	1	0	0	2	2	0	0	0	0	0	1	1	1
825	1	1	0	0	0	0	0	0	1	1	1	0	0	0	0	0	0	1	0	0	0	0	1	0	0	1	0	1	1	2	0	0	1	1	1	1	2	0	1	1	1	0	1	0	1	1	0	2	0
826	1	2	0	0	0	0	2	1	2	0	0	0	0	0	0	0	0	0	1	1	1	0	2	0	0	0	0	0	1	2	0	0	1	1	1	1	1	1	0	0	0	0	0	1	0	0	1	0	1
827	1	1	0	0	0	0	2	0	0	0	0	1	1	0	0	0	0	1	1	0	2	2	0	1	1	1	0	1	1	2	0	0	1	1	1	2	1	0	0	1	1	1	1	0	1	0	0	2	0
828	1	1	0	1	1	1	2	0	2	0	0	0	1	1	0	1	0	0	2	0	2	1	2	0	0	0	0	2	0	2	1	0	1	1	0	2	1	0	0	0	0	1	1	0	0	1	0	1	1
829	1	1	0	1	0	0	2	0	1	0	0	0	0	0	0	0	0	1	2	0	2	0	2	0	0	0	1	1	1	2	0	0	0	2	0	2	1	0	0	0	0	0	0	0	0	0	1	1	1
830	0	2	0	0	0	0	2	0	0	0	0	0	2	1	0	0	0	1	1	0	2	0	2	0	0	1	0	2	1	2	2	2	2	1	1	2	1	0	0	2	2	1	1	0	1	0	0	2	0
831	1	0	0	0	1	1	1	0	0	1	2	0	0	0	0	0	1	1	2	1	2	1	2	0	0	0	0	1	0	1	0	1	2	1	1	1	1	0	0	2	2	0	2	0	0	0	0	2	0
832	1	1	0	1	0	0	2	0	2	0	0	0	1	0	1	1	0	0	1	1	2	1	2	0	0	0	0	2	0	2	0	1	1	2	1	2	2	0	2	0	0	1	1	1	1	2	0	2	0
833	1	2	0	0	0	0	1	1	2	0	0	0	0	0	0	0	0	2	2	1	2	0	2	0	0	0	0	2	1	2	1	1	2	2	0	2	1	0	0	2	2	1	1	0	0	1	0	2	1
834	1	0	0	0	2	2	1	0	1	0	1	0	0	0	0	0	0	0	0	1	0	1	2	0	0	0	0	2	0	1	1	1	0	2	0	2	2	0	2	1	0	0	0	0	0	1	0	1	1
835	1	1	0	0	1	1	2	1	2	0	0	0	1	1	0	1	0	0	0	0	1	0	2	0	0	1	0	2	1	2	0	1	1	2	0	2	0	0	0	2	2	0	0	2	0	2	0	0	1
836	0	2	1	1	0	0	1	1	2	0	0	0	0	0	0	0	0	0	1	0	2	1	2	0	0	0	0	1	2	2	0	0	0	2	0	2	2	0	1	1	1	1	1	1	1	2	1	1	1
837	1	2	0	0	0	0	2	1	1	0	0	0	0	0	0	0	0	1	2	1	1	0	2	0	0	0	0	2	0	2	0	0	2	1	0	2	2	1	0	0	0	0	0	0	0	0	0	1	1
838	1	1	0	1	0	0	2	1	2	0	0	0	1	1	0	0	0	0	1	2	1	1	1	1	1	2	0	2	0	2	1	1	2	1	1	2	1	1	0	1	1	2	2	0	1	1	1	0	2
839	0	1	0	0	0	0	2	1	1	0	0	0	0	0	0	0	0	1	1	2	1	1	1	1	1	0	0	1	1	2	0	0	2	0	2	1	1	0	0	1	1	2	2	0	2	1	0	2	0
840	1	2	1	1	0	0	1	0	1	0	1	1	1	0	0	1	0	0	2	0	2	0	2	0	0	0	0	0	2	2	0	2	1	2	0	2	2	0	0	1	1	0	0	1	1	1	0	1	1
841	0	0	0	1	0	0	2	0	1	0	0	0	1	1	0	0	1	1	2	1	2	0	2	1	1	2	1	1	1	2	0	2	2	0	2	0	0	1	0	1	1	0	0	0	0	1	0	1	0
842	1	1	0	0	0	0	2	1	1	0	1	0	0	0	0	0	0	1	0	1	0	1	2	0	0	1	0	1	0	2	0	1	1	2	0	2	2	0	2	0	0	1	1	0	1	1	0	1	1
843	0	2	0	0	0	0	1	0	1	0	1	0	0	0	0	0	0	0	2	0	2	0	0	0	0	0	0	1	1	2	1	1	1	1	0	2	1	0	1	1	1	1	0	0	1	1	0	2	1
844	1	2	0	0	0	0	1	0	1	0	0	0	0	0	0	0	0	0	1	1	2	0	2	0	0	1	0	1	0	1	1	1	1	1	1	1	2	0	1	0	0	0	0	0	0	1	1	1	1
845	0	1	0	1	0	0	1	2	2	0	0	1	1	0	0	0	0	0	0	1	0	1	2	0	0	0	0	2	1	1	1	2	2	1	0	2	1	0	1	1	1	1	0	0	1	0	0	1	0
846	1	0	1	0	0	0	2	0	1	0	0	0	1	1	0	0	0	0	1	1	1	1	1	0	0	0	0	1	0	1	0	1	2	2	0	2	1	0	0	2	2	0	0	1	0	0	1	1	2
847	0	1	0	0	1	1	1	0	1	0	1	0	0	0	0	0	0	0	1	1	1	1	1	1	1	1	0	2	0	1	1	1	2	1	1	2	0	1	0	1	1	1	1	0	1	0	0	2	0
848	1	2	0	1	0	0	1	0	1	0	1	0	2	1	1	1	0	1	2	1	2	0	1	0	0	0	0	1	0	1	0	1	0	1	1	1	2	1	1	1	1	0	0	0	1	1	0	2	0
849	1	0	1	0	0	0	1	0	1	0	1	0	1	1	0	0	0	1	0	1	0	1	2	0	0	1	0	0	1	2	0	0	0	2	0	2	2	0	2	0	0	0	0	0	0	1	0	0	1
850	1	0	0	1	1	1	0	0	1	0	0	0	1	1	0	0	0	1	1	1	1	0	2	0	0	0	1	1	1	2	0	0	1	1	1	1	1	0	1	1	1	0	0	0	0	1	1	0	2
851	0	1	0	0	0	0	2	1	2	0	0	0	1	1	0	0	0	1	2	0	2	0	1	0	0	0	0	2	0	1	1	2	1	0	2	0	2	0	2	0	0	1	1	0	0	0	1	0	2
852	0	0	0	0	0	0	2	1	2	0	0	0	1	0	0	1	0	0	2	0	2	0	2	0	0	1	1	2	1	2	0	2	2	0	1	1	1	0	1	1	1	0	1	0	1	1	0	1	1
853	0	2	0	0	0	0	2	0	1	0	1	0	0	0	0	0	0	0	1	0	1	0	2	0	0	1	0	2	1	1	0	0	2	2	0	2	1	0	0	2	2	0	0	0	0	0	0	2	0
854	0	0	0	0	0	0	1	0	1	0	1	1	1	0	0	0	0	1	1	0	1	1	1	0	0	0	1	2	0	2	0	1	2	2	0	2	2	1	0	2	1	1	1	0	0	1	0	1	1
855	0	2	0	0	0	0	2	0	2	0	0	0	0	0	0	0	0	0	2	0	2	1	2	0	0	0	0	2	2	0	0	0	0	0	1	1	0	0	0	2	2	0	2	0	0	0	0	1	1
856	1	0	0	0	1	1	2	0	2	0	0	1	1	1	0	0	0	0	1	0	1	0	2	0	0	1	0	2	1	2	1	0	0	2	0	2	2	0	2	0	0	1	0	0	1	1	0	1	1
857	0	1	0	1	0	0	2	0	2	0	0	0	2	1	0	0	1	1	0	1	1	0	2	0	0	1	0	1	0	1	1	1	1	0	2	0	1	0	1	2	1	1	1	0	1	1	0	2	0
858	1	1	0	1	0	0	1	0	1	0	0	0	1	1	0	0	0	0	2	0	2	0	2	0	0	0	0	2	0	2	0	0	1	0	2	1	1	1	0	1	1	1	1	0	1	0	0	0	2
859	1	2	0	0	0	0	2	1	2	0	0	0	0	0	0	0	0	0	2	1	2	0	2	0	0	0	1	2	0	2	0	1	1	2	0	2	1	0	0	1	1	0	0	0	0	1	0	1	1
860	0	1	0	0	0	0	2	0	2	0	0	0	0	0	0	0	1	2	1	1	1	0	1	0	0	0	0	2	1	1	1	1	1	2	0	2	1	0	1	1	1	1	1	0	2	0	0	2	0
861	1	0	0	0	0	0	2	1	2	0	0	0	0	0	0	0	0	2	1	1	2	2	0	1	1	1	0	2	0	1	1	1	2	1	2	2	0	0	0	1	1	0	0	0	0	1	0	1	1
862	1	0	0	0	1	1	2	1	2	0	0	0	0	0	0	0	0	0	2	0	2	0	1	0	0	0	0	2	1	2	0	0	0	1	2	2	0	1	0	1	1	0	1	0	1	0	1	0	2
863	0	1	0	0	1	1	2	1	1	0	0	0	2	0	1	1	0	1	2	0	2	0	2	0	0	0	0	2	1	1	1	2	1	1	1	1	1	1	0	1	1	0	0	0	0	0	0	2	0
864	1	0	0	0	0	0	2	0	2	0	0	0	1	1	0	0	0	1	2	0	2	0	2	0	0	0	0	2	1	2	0	2	2	0	1	1	1	0	0	2	2	0	0	0	0	2	0	2	0
865	0	0	0	0	1	1	2	0	2	0	1	0	0	0	0	0	0	1	1	1	1	0	2	0	0	1	0	1	0	2	0	2	2	0	1	1	1	0	0	2	2	2	2	0	1	1	0	2	0
866	0	1	1	1	0	0	1	1	2	0	0	1	2	2	0	0	0	1	1	0	2	1	2	0	0	0	0	2	0	1	1	0	1	1	1	1	0	0	0	2	2	0	2	0	0	0	0	1	1
867	0	2	1	0	0	0	2	0	2	0	0	0	1	0	1	1	0	0	0	1	0	1	2	0	0	0	0	1	1	2	0	0	0	2	0	2	2	1	0	1	1	1	1	0	0	0	0	2	0
868	1	1	1	1	0	0	1	0	1	1	1	1	1	0	0	1	0	0	1	0	2	0	2	0	0	0	0	1	1	2	1	0	0	2	0	2	0	0	0	1	1	0	0	0	1	1	0	2	0
869	1	1	1	0	1	2	1	0	1	0	1	1	1	0	0	0	0	0	1	1	2	1	2	0	0	0	0	2	0	2	1	0	0	1	0	2	1	0	2	0	0	1	0	0	1	1	0	0	2
870	1	1	0	0	0	0	1	0	2	1	0	0	0	0	0	0	0	1	2	1	2	0	2	0	0	0	2	2	1	2	1	1	1	1	1	1	2	0	2	1	0	0	0	1	0	0	1	0	2
871	0	2	0	0	0	0	2	0	2	0	0	1	1	0	0	0	0	0	1	1	1	0	1	0	0	0	0	2	1	2	2	2	2	1	0	2	2	0	2	0	0	1	1	0	1	0	0	2	0
872	1	1	0	1	0	0	2	0	1	0	1	1	1	0	0	0	0	1	0	0	0	0	2	0	0	0	0	1	1	2	0	0	0	2	0	2	2	0	2	0	0	1	1	0	1	2	0	2	0
873	0	2	0	0	0	0	2	0	2	0	0	1	1	0	0	1	0	0	2	0	2	0	2	0	0	0	0	2	0	2	1	2	2	0	1	1	0	1	0	1	1	1	1	0	2	2	0	2	0
874	1	2	1	1	0	0	2	0	2	0	0	0	1	1	0	0	0	0	1	1	2	1	2	0	0	0	0	1	0	1	0	1	2	2	0	2	1	1	0	1	1	1	1	0	1	0	0	2	0
875	0	2	0	0	0	0	2	0	1	0	1	2	2	0	1	1	0	0	1	0	1	0	2	0	0	0	0	2	0	1	0	1	1	1	0	2	1	0	0	2	2	0	0	2	0	1	0	1	1
876	1	2	0	0	0	0	1	1	2	0	1	0	0	0	0	0	0	0	1	1	1	1	2	0	0	0	0	1	0	1	1	0	0	2	0	2	2	1	0	2	1	0	0	1	0	1	0	1	1
877	1	2	0	0	0	0	2	1	2	0	0	0	2	2	0	0	0	0	2	0	2	1	1	1	1	1	0	1	1	1	0	0	2	0	1	2	1	0	1	1	1	1	1	0	0	0	0	2	0
878	1	1	1	0	1	2	0	0	0	0	1	1	1	0	0	1	0	1	0	0	0	0	1	0	0	0	1	2	0	2	0	1	1	0	1	1	1	0	0	1	1	0	0	0	1	1	0	2	0
879	1	1	0	1	0	0	2	0	1	0	0	0	0	0	0	0	0	2	1	0	1	0	2	0	0	0	0	2	1	2	1	0	0	2	1	1	2	0	2	1	1	0	0	0	0	1	0	1	1
880	1	2	0	0	0	0	2	0	1	0	0	1	1	1	0	0	0	1	0	2	1	0	1	0	0	0	0	2	0	2	1	1	1	1	1	2	1	0	0	2	2	1	1	0	1	0	0	0	1
881	0	2	0	0	0	0	1	0	1	1	2	1	1	0	0	0	0	1	1	0	2	0	2	0	0	1	0	1	1	2	0	0	0	2	0	2	1	0	1	1	1	0	2	0	1	0	0	2	0
882	1	2	0	1	0	0	1	0	2	0	0	0	1	1	0	0	0	2	1	1	2	0	1	1	1	1	0	2	0	2	0	1	0	1	1	1	1	0	1	2	1	2	1	0	1	0	0	0	2
883	0	1	0	0	0	0	1	1	1	0	1	1	1	0	0	1	0	1	2	1	2	0	2	0	0	0	0	1	0	1	0	2	2	1	0	2	0	0	0	2	2	0	1	0	1	1	0	2	1
884	0	2	0	0	0	0	2	0	2	0	0	1	2	1	0	0	0	1	0	0	0	1	2	0	0	0	0	1	2	1	0	0	0	1	1	1	0	0	0	2	2	1	1	0	2	2	1	1	1
885	0	1	0	0	0	0	1	0	0	0	1	1	2	1	0	0	0	1	1	1	2	1	1	1	1	1	1	1	1	2	0	1	0	1	1	1	2	0	0	1	1	1	1	0	1	0	0	1	1
886	0	2	0	0	0	0	2	0	1	0	0	1	1	0	0	0	0	0	0	1	2	0	2	0	0	0	0	2	1	2	1	0	0	2	0	2	2	1	1	0	0	0	0	0	1	1	2	0	2
887	1	1	0	0	1	1	2	0	1	0	1	1	1	1	0	0	0	0	1	0	1	1	2	0	0	0	0	2	1	2	0	1	1	1	1	2	1	1	0	0	0	1	1	0	1	1	0	1	0
888	0	0	0	0	2	2	2	1	2	0	0	0	1	1	0	0	0	1	1	1	2	2	1	1	1	1	0	2	0	2	1	1	0	2	1	2	0	0	0	1	1	0	0	0	0	1	0	0	2
889	0	1	0	1	0	0	1	0	2	0	0	0	0	0	0	0	0	0	0	1	1	1	2	0	0	0	0	2	1	1	1	1	1	1	0	2	1	0	1	1	1	1	1	0	1	1	1	1	1
890	0	1	1	0	1	2	2	0	0	0	1	0	1	1	0	0	0	0	1	0	1	0	2	0	0	0	0	1	1	2	0	0	1	2	1	1	1	1	0	1	1	0	0	0	0	1	1	0	2
891	0	1	0	1	0	0	1	0	1	0	1	0	1	1	0	0	0	1	0	2	1	0	2	0	0	0	0	2	0	1	0	0	1	0	2	0	1	0	0	1	1	0	0	0	1	1	0	2	0
892	0	1	1	0	1	2	1	1	2	0	0	1	2	2	0	0	0	1	1	1	2	1	2	0	0	0	0	2	0	2	0	1	0	2	1	2	1	0	2	0	0	1	1	0	1	1	0	2	0
893	1	2	0	0	0	0	1	0	0	0	1	0	1	1	0	0	0	0	1	1	2	1	0	1	1	1	0	1	0	0	1	1	1	1	2	1	1	0	1	1	1	0	1	0	1	0	0	1	1
894	1	2	1	1	0	0	2	0	1	0	1	0	0	0	0	0	0	1	1	0	2	0	2	0	0	1	1	2	1	1	0	0	1	2	0	2	2	1	1	1	1	1	1	1	1	2	0	2	0
895	1	1	0	0	0	0	2	0	1	0	0	0	1	1	0	0	0	1	1	0	2	0	2	0	0	1	0	1	1	2	1	2	1	2	0	2	2	0	2	0	0	1	1	0	2	0	1	0	2
896	1	2	0	0	0	0	2	0	2	0	0	1	1	0	0	0	1	1	0	1	1	1	2	0	0	1	0	2	1	1	0	0	1	1	0	2	2	0	1	1	1	0	0	0	0	2	0	1	1
897	0	1	0	0	0	0	2	1	1	0	0	0	1	1	0	0	0	1	2	1	2	1	2	0	0	0	0	1	0	1	1	0	0	1	1	1	1	0	1	1	1	0	0	0	0	1	0	2	0
898	0	2	0	0	0	0	1	0	0	0	2	0	0	0	0	0	0	0	1	0	2	0	2	0	0	0	0	2	0	1	2	1	1	1	0	2	0	1	0	1	1	0	0	0	0	2	0	1	0
899	0	1	0	1	0	0	2	0	2	0	0	1	1	0	0	0	0	0	1	1	1	1	2	0	0	1	0	1	2	2	1	1	1	1	2	2	1	0	1	0	0	1	1	0	1	0	0	1	1
900	0	1	0	0	0	0	2	0	2	0	1	0	1	1	0	0	0	2	1	1	2	0	2	0	0	1	0	2	1	2	2	2	2	1	0	2	1	0	0	1	1	1	1	0	0	1	0	1	1
901	1	1	0	1	0	0	1	0	1	1	1	1	1	2	0	0	0	0	1	1	1	0	1	1	1	1	0	2	1	0	0	0	0	2	0	2	1	0	0	2	2	1	1	0	2	0	0	2	2
902	1	2	0	0	0	0	1	0	1	1	2	1	2	2	0	0	0	0	1	0	2	0	2	0	0	1	0	2	0	2	2	2	2	0	1	1	1	0	1	2	1	0	0	0	0	1	1	2	1
903	1	0	0	0	1	1	2	1	2	0	0	0	1	0	0	0	0	1	2	1	2	0	2	0	0	0	0	2	1	2	1	1	1	2	0	2	0	0	0	2	2	1	1	0	0	0	0	1	1
904	0	0	0	0	0	0	1	0	0	0	1	0	1	1	0	0	0	1	1	1	1	0	2	0	0	0	0	1	1	0	0	1	0	2	0	2	1	0	0	1	0	0	0	0	0	1	0	1	1
905	1	2	0	0	0	0	2	0	2	0	0	1	1	0	0	1	0	0	2	0	2	1	2	0	0	0	0	1	1	2	0	1	1	2	0	2	1	1	0	1	1	0	0	1	0	1	1	0	2
906	0	2	0	2	0	0	1	0	0	0	1	0	0	0	0	0	0	0	0	1	2	0	2	0	0	0	0	2	0	2	0	0	2	1	2	1	2	0	2	1	1	0	1	0	1	0	0	2	1
907	0	2	0	0	0	0	1	0	1	0	1	0	1	1	0	0	0	0	2	0	2	1	2	0	0	1	0	1	0	1	0	0	1	2	1	2	1	0	1	0	0	1	1	0	1	0	0	1	1
908	1	2	0	1	0	0	1	0	1	0	1	0	0	0	0	0	0	0	0	0	1	0	2	0	0	0	0	2	0	2	0	1	2	0	1	1	2	0	1	1	1	0	2	0	1	0	0	0	1
909	1	0	0	0	2	2	2	0	1	0	0	2	2	2	0	0	0	1	1	1	1	1	0	0	0	0	0	1	2	2	0	0	0	2	0	2	2	1	1	1	1	0	1	0	0	0	0	2	0
910	0	0	0	1	1	1	1	0	2	0	0	0	1	1	0	0	0	1	1	1	1	1	2	0	0	0	0	2	0	2	0	1	0	1	1	1	2	1	0	1	1	1	1	0	1	1	0	2	0
911	1	1	0	1	0	0	1	1	1	0	1	0	0	0	0	0	0	0	2	1	2	1	2	0	0	0	0	2	1	2	2	2	2	1	0	2	1	0	1	1	1	0	0	0	0	1	0	2	1
912	0	1	0	0	0	0	2	0	2	0	0	1	1	0	0	0	0	0	1	1	2	0	1	0	0	0	0	0	2	2	0	1	1	1	0	2	1	1	0	1	1	0	0	0	0	1	0	1	1
913	1	1	0	0	1	1	2	0	1	0	1	1	1	0	0	0	0	1	1	0	2	1	2	0	0	0	2	2	1	2	1	0	0	2	0	2	2	0	1	0	0	0	0	0	0	0	0	1	0
914	0	1	1	0	0	0	1	1	2	0	0	0	1	1	0	0	0	2	1	1	2	0	1	0	0	0	0	1	1	2	0	0	1	2	1	2	2	0	1	0	0	0	0	0	0	1	0	2	1
915	0	1	0	1	0	0	1	0	1	1	0	1	2	2	0	0	0	1	0	1	2	0	2	0	0	1	0	1	2	2	1	0	0	1	2	2	2	0	2	0	0	1	1	0	1	1	1	1	1
916	1	1	1	0	0	1	1	0	0	0	0	0	1	1	0	0	0	0	2	1	2	0	1	0	0	0	0	2	0	2	1	0	1	1	1	1	0	0	0	1	1	1	0	0	1	1	0	1	1
917	0	1	0	0	1	1	1	1	1	0	1	0	0	0	0	0	0	1	2	0	2	0	2	0	0	0	0	1	1	2	0	1	1	2	0	2	2	0	1	0	0	0	1	0	0	0	0	2	0
918	1	0	1	0	0	0	2	0	2	0	0	1	1	0	0	0	0	1	2	0	2	1	2	0	0	0	0	2	0	2	0	0	0	1	1	1	2	0	2	0	0	0	0	0	0	1	1	1	2
919	1	2	0	1	0	0	2	1	2	0	0	0	1	0	0	0	0	0	1	0	1	0	0	0	0	0	0	2	0	2	0	0	1	0	2	0	1	0	0	2	2	2	2	0	1	1	0	1	1
920	1	0	0	1	0	0	2	1	2	0	0	1	1	0	0	0	0	1	2	0	2	1	2	0	0	0	0	2	1	2	2	0	1	1	1	1	2	0	2	0	0	0	0	0	0	1	0	2	0
921	0	2	0	0	0	0	1	1	2	0	0	1	2	1	0	1	0	1	2	1	2	0	1	0	0	1	0	2	0	1	2	1	2	0	1	1	1	0	0	1	1	0	0	0	0	1	0	2	0
922	0	1	0	0	1	1	1	0	1	1	0	0	1	1	0	0	0	1	1	1	1	1	1	1	1	1	0	1	1	2	0	1	1	1	1	1	2	1	0	1	1	0	0	0	0	0	0	0	1
923	0	1	0	1	0	0	2	0	2	0	0	0	1	1	0	0	1	1	0	1	1	0	2	0	0	0	0	1	1	2	0	1	1	1	0	2	1	0	0	1	1	1	1	0	1	1	0	2	1
924	0	2	0	0	0	0	1	0	1	0	0	0	1	1	0	0	0	1	0	1	0	0	1	0	0	1	0	2	0	1	2	1	1	0	0	1	1	1	0	1	1	0	0	0	0	0	0	1	2
925	1	1	1	1	0	0	1	0	2	0	0	0	1	1	0	0	0	0	1	0	1	0	0	0	0	0	0	1	2	2	1	1	0	2	0	2	0	0	1	0	0	0	0	0	1	0	0	2	1
926	1	1	0	0	1	1	2	0	2	0	0	0	0	0	0	0	0	0	1	1	1	2	0	1	1	1	0	2	1	2	0	0	1	2	0	2	0	0	1	1	1	0	0	0	1	0	0	1	1
927	1	0	1	0	1	1	2	1	1	0	1	1	1	0	0	0	1	1	1	0	1	1	2	0	0	0	0	1	1	2	0	2	1	1	1	1	0	0	0	1	1	1	1	0	1	1	0	1	1
928	0	1	0	0	0	0	2	1	1	0	0	1	1	0	0	0	0	0	1	1	2	1	1	1	1	1	0	0	1	2	0	0	2	1	1	2	0	0	0	2	2	1	0	0	1	1	0	1	1
929	1	0	0	0	1	1	2	0	2	0	0	0	0	0	0	0	0	0	1	1	2	1	2	0	0	0	0	2	0	2	1	0	0	1	1	1	2	0	2	0	0	0	1	0	1	0	0	1	1
930	0	1	0	0	1	1	2	0	2	0	0	1	2	2	0	0	0	0	1	1	2	1	2	0	0	0	0	1	1	2	0	0	0	1	1	1	0	0	0	1	1	1	1	0	2	1	0	2	1
931	0	1	0	0	0	0	2	0	2	0	0	1	1	0	0	0	0	0	1	1	1	1	2	0	0	0	0	2	1	1	1	0	1	1	0	2	1	1	0	1	1	0	0	0	0	0	1	1	1
932	1	1	0	0	0	0	2	0	2	0	0	0	0	0	0	0	0	1	1	1	2	0	1	0	0	0	0	0	1	1	0	0	1	2	1	2	1	0	1	1	1	0	0	0	0	1	0	2	0
933	0	2	0	0	1	1	2	1	2	0	0	0	1	1	0	0	0	0	2	0	2	0	2	0	0	0	0	2	1	1	0	0	1	1	1	2	0	0	0	1	1	0	0	1	0	0	0	1	1
934	0	2	0	1	0	0	1	0	1	1	2	0	0	0	0	0	0	0	1	1	1	0	2	0	0	0	0	2	0	1	1	2	2	2	0	2	0	0	1	2	1	2	2	0	1	1	0	2	1
935	0	2	0	0	0	0	2	1	2	0	0	0	2	2	0	0	0	0	2	1	2	0	2	0	0	0	0	2	0	2	0	2	1	2	0	2	1	0	1	2	1	0	1	0	1	0	0	0	1
936	1	1	0	0	0	0	2	0	1	0	1	0	1	1	0	0	0	0	1	1	1	0	2	0	0	0	1	2	1	2	0	2	2	0	2	0	1	0	0	1	1	2	2	0	1	1	0	1	1
937	0	1	1	0	0	0	2	0	0	0	0	0	0	0	0	0	0	0	2	1	2	0	2	0	0	0	0	2	2	0	0	2	2	0	2	0	1	0	0	1	1	0	1	0	0	1	0	1	1
938	1	1	0	2	0	0	1	0	1	0	1	1	2	1	0	0	0	2	2	1	2	1	2	0	0	0	0	0	1	2	0	2	2	0	2	1	0	0	0	2	2	1	1	0	1	0	0	1	1
939	0	1	0	0	0	0	1	1	1	0	1	1	2	1	0	0	0	0	1	1	2	0	1	0	0	1	0	1	1	2	0	0	1	1	0	2	2	0	1	1	1	1	1	0	1	1	0	1	1
940	1	2	0	0	0	0	1	0	1	0	0	0	0	0	0	0	0	0	1	0	2	0	2	0	0	0	0	2	2	2	1	2	2	2	0	2	1	1	0	0	0	0	0	1	0	1	0	1	1
941	1	0	0	0	0	0	2	0	1	0	0	1	1	0	0	0	0	1	1	1	1	0	1	0	0	0	0	2	0	1	0	0	1	1	1	1	0	0	0	2	2	0	0	0	0	1	0	1	0
942	0	1	0	1	0	0	2	0	2	0	0	1	1	0	0	0	0	0	1	1	2	0	2	0	0	0	0	2	0	2	0	1	2	0	1	2	1	0	2	0	0	1	1	0	1	1	1	1	2
943	0	2	0	0	1	1	1	0	1	0	0	1	1	2	0	0	0	2	1	1	2	0	2	0	0	0	0	2	0	2	0	0	1	1	0	2	1	0	0	1	1	0	0	0	2	1	0	1	1
944	1	0	0	0	0	0	2	0	2	0	0	0	1	0	0	1	0	1	1	1	1	2	2	0	0	0	0	2	1	2	1	0	1	0	1	2	2	0	0	1	1	0	0	0	1	1	0	1	1
945	1	1	0	1	0	0	1	1	2	0	0	0	1	1	0	0	0	0	1	1	2	0	1	0	0	0	0	2	1	1	0	0	1	2	0	2	1	1	0	2	2	0	0	0	0	1	0	1	1
946	0	1	0	0	0	0	1	0	1	0	1	0	0	0	0	0	1	1	1	0	2	0	2	0	0	1	0	2	0	2	0	1	1	1	1	1	1	1	0	1	1	1	0	0	0	0	0	1	1
947	0	1	0	1	0	0	2	0	1	0	0	0	0	0	0	0	0	0	2	0	2	0	2	0	0	0	0	0	2	2	0	2	2	0	1	1	2	1	0	1	1	0	0	2	0	2	0	2	0
948	0	2	1	1	0	0	2	1	1	0	1	0	0	0	0	0	0	1	1	1	1	0	2	0	0	0	0	2	1	2	1	0	1	0	1	1	1	0	0	2	2	2	1	0	1	0	0	1	1
949	0	2	0	0	0	0	2	0	2	0	0	0	1	1	0	0	0	1	1	1	2	0	2	0	0	0	0	2	1	2	1	0	1	1	1	1	0	0	0	2	2	1	1	0	1	0	0	1	1
950	0	0	0	1	1	1	2	0	2	0	0	0	0	0	0	0	1	1	1	0	1	0	1	0	0	0	1	1	1	2	0	2	2	1	0	2	0	0	1	0	0	1	0	0	1	1	0	2	1
951	1	1	0	0	1	1	2	0	2	0	0	0	0	0	0	0	0	1	2	0	2	2	0	1	1	1	0	1	1	2	0	0	1	0	0	2	2	0	0	1	1	0	2	0	0	1	0	1	1
952	1	1	0	0	0	0	2	0	2	0	0	1	1	0	0	0	0	1	2	0	2	0	2	0	0	0	0	2	1	2	0	0	0	2	1	2	0	0	0	1	1	0	0	1	0	1	0	1	1
953	0	2	0	0	0	0	2	1	1	0	0	0	1	1	0	0	0	0	1	0	1	0	1	0	0	0	0	0	2	2	0	1	1	1	1	1	2	0	1	1	1	0	0	1	0	0	0	2	0
954	1	2	1	0	0	1	1	0	0	0	0	0	2	2	0	0	0	0	1	0	1	0	1	0	0	0	0	1	0	1	0	2	2	0	1	1	2	1	1	1	0	0	0	0	0	1	0	0	1
955	0	1	1	1	0	1	2	0	2	0	0	1	1	0	0	0	0	1	1	1	1	1	2	0	0	1	0	1	2	2	1	0	0	2	0	2	0	0	0	2	2	0	0	1	0	1	0	2	1
956	1	1	0	1	0	0	1	0	1	0	0	0	0	0	0	0	0	1	0	1	0	0	2	0	0	1	0	2	0	1	0	1	2	2	0	2	0	1	0	1	1	0	0	1	0	1	0	1	1
957	1	0	0	0	1	1	2	1	2	0	0	0	0	0	0	0	0	1	1	0	2	1	2	0	0	0	0	1	0	1	1	1	1	0	1	1	1	0	0	0	0	0	1	0	0	0	0	2	0
958	1	2	1	1	0	0	1	0	0	1	1	1	1	0	0	0	0	0	1	0	2	1	2	0	0	1	0	1	0	1	0	2	1	2	0	2	1	0	0	2	2	0	0	0	0	0	1	1	1
959	1	1	0	0	0	0	1	0	1	0	1	1	0	0	0	0	0	0	0	1	0	1	1	1	1	1	0	2	1	2	1	0	0	1	1	1	1	0	1	1	1	0	1	0	0	2	0	0	2
960	1	1	0	0	1	1	2	0	1	0	0	0	1	1	0	0	0	1	2	0	2	0	2	0	0	0	0	2	0	2	0	1	1	1	1	2	0	0	0	2	2	0	0	0	0	1	0	1	2
961	1	1	0	0	0	0	2	0	2	0	0	0	1	0	0	0	0	2	1	1	2	0	2	0	0	0	0	2	0	1	0	1	2	0	2	0	2	0	1	0	0	0	0	1	0	1	1	0	2
962	0	1	0	0	1	1	2	0	2	0	0	0	1	1	0	0	0	0	1	0	0	0	2	0	0	1	0	2	0	2	0	1	1	1	1	1	1	0	1	0	0	1	1	0	1	1	2	0	2
963	0	1	0	1	0	0	1	1	2	0	0	1	1	0	1	1	0	0	1	2	1	1	2	0	0	0	0	2	1	0	0	0	1	1	1	1	1	0	0	2	2	0	1	0	1	1	0	2	1
964	1	0	0	1	0	0	2	0	2	0	0	1	1	0	0	1	0	0	2	0	2	1	0	0	0	0	0	1	1	2	0	0	2	0	2	1	2	1	1	0	0	0	1	0	1	1	0	1	0
965	0	1	0	0	1	1	2	0	2	0	1	1	1	1	0	0	0	1	2	1	2	0	1	0	0	0	0	1	0	1	1	0	0	1	2	2	1	0	0	2	2	0	1	0	1	0	0	1	1
966	0	1	0	1	0	0	2	0	1	0	0	0	1	1	0	0	0	0	0	2	0	0	2	0	0	0	0	2	0	2	0	1	1	0	1	1	0	0	0	1	1	1	1	0	1	1	0	1	1
967	0	0	0	1	0	0	1	0	1	0	1	1	2	1	0	0	0	0	1	0	1	0	2	0	0	0	1	2	1	2	0	1	1	1	1	1	1	0	0	2	2	1	0	0	2	1	0	0	1
968	0	1	1	1	0	1	2	1	1	0	0	0	1	1	0	1	1	0	2	1	2	0	1	0	0	0	0	2	1	2	0	0	1	1	0	2	1	0	0	1	1	1	1	0	1	0	0	2	1
969	1	2	0	0	0	0	2	0	2	0	0	2	2	0	0	0	0	1	1	1	1	1	2	0	0	0	1	2	0	2	1	1	1	2	0	2	1	0	1	1	1	0	0	0	0	1	0	2	1
970	1	2	0	0	0	0	2	1	2	0	0	0	0	0	0	0	0	0	1	1	1	0	2	0	0	0	0	2	0	2	0	0	1	1	0	2	1	0	1	1	1	0	0	0	0	1	0	2	0
971	1	0	0	0	0	0	2	1	2	0	0	0	1	1	0	0	0	0	0	1	2	1	2	0	0	0	0	1	1	2	0	1	1	1	2	2	2	0	2	1	0	0	1	0	1	1	0	1	2
972	0	1	0	0	0	0	2	0	2	0	0	0	0	0	0	0	1	2	1	0	1	0	2	0	0	0	0	2	0	2	0	1	1	1	1	1	0	0	0	2	2	1	1	0	1	0	1	1	1
973	0	1	1	0	1	2	2	0	2	0	0	0	0	1	0	0	0	0	0	1	2	0	2	0	0	0	0	2	1	0	0	1	0	1	1	1	2	1	1	0	0	0	0	0	1	1	0	2	0
974	1	1	0	0	0	0	1	0	1	0	1	0	0	1	0	0	0	0	1	0	2	0	2	0	0	0	0	2	2	1	0	1	1	1	1	1	2	0	1	1	1	0	1	0	0	1	0	1	1
975	0	2	0	0	0	0	2	0	2	0	0	0	0	0	0	0	0	2	0	2	0	0	2	0	0	0	0	1	1	2	0	1	0	2	0	2	1	0	0	2	2	0	0	0	0	2	0	2	0
976	0	1	0	1	0	0	1	0	2	0	0	0	0	0	0	0	0	1	1	1	2	1	1	1	1	1	0	2	0	1	0	0	2	0	1	2	1	0	1	1	1	0	2	0	1	0	0	2	0
977	1	2	0	0	0	0	2	0	2	0	0	2	2	1	0	0	0	1	0	1	0	0	2	0	0	0	0	1	1	2	1	1	1	2	0	2	2	0	2	0	0	0	2	0	1	0	0	2	0
978	0	1	0	1	0	0	1	0	1	0	1	0	0	0	0	0	0	1	1	1	1	0	2	0	0	1	0	1	1	2	0	0	0	2	0	2	2	2	0	0	0	0	0	1	0	0	0	0	2
979	1	2	0	0	0	0	1	0	1	0	1	1	1	0	0	0	0	2	1	1	2	0	2	0	0	0	1	2	1	2	0	1	1	1	1	2	1	1	0	0	0	1	1	0	1	0	0	1	1
980	1	1	0	0	1	1	2	0	1	0	0	0	1	1	0	0	0	0	0	1	1	1	1	1	1	1	0	2	1	2	1	0	2	0	2	2	1	0	0	2	2	0	0	0	1	1	1	0	2
981	1	2	0	0	0	0	2	0	2	0	0	0	1	1	0	0	0	1	2	0	2	0	2	0	0	0	0	0	1	1	0	1	1	1	0	2	2	0	2	0	0	0	0	0	0	1	0	1	1
982	1	1	1	1	1	1	2	0	1	0	0	1	2	1	0	1	0	1	0	1	0	1	2	0	0	0	0	1	1	2	1	1	1	2	1	2	1	0	0	1	1	0	1	0	1	0	0	2	0
983	1	1	0	0	0	0	0	0	1	0	0	0	0	0	0	0	0	1	2	0	2	1	2	0	0	0	0	1	2	1	0	0	1	0	2	1	0	0	0	1	1	1	1	0	0	0	0	1	1
984	0	2	0	0	0	0	1	0	1	0	1	0	0	0	0	0	0	0	1	0	2	1	2	0	0	0	0	2	1	2	0	0	0	2	0	2	2	1	1	1	0	0	1	0	1	0	0	1	1
985	1	0	0	0	0	1	2	0	2	0	0	0	2	2	0	1	0	1	1	0	1	1	0	1	1	1	0	2	1	0	0	0	1	0	1	1	2	1	0	1	1	0	0	1	1	1	0	1	1
986	1	2	0	0	0	0	2	0	2	0	1	0	1	1	0	0	0	1	1	1	2	1	1	1	1	1	0	2	0	2	1	2	1	1	1	1	2	2	0	0	0	0	1	0	1	0	1	0	2
987	0	2	0	0	0	0	2	0	1	0	0	1	2	1	0	0	0	0	1	1	2	0	2	0	0	0	0	2	2	2	2	2	1	1	1	0	1	0	0	1	1	1	1	0	1	0	0	2	1
988	0	1	0	0	0	0	1	0	1	0	1	0	0	0	0	0	0	1	2	1	2	0	2	0	0	0	0	2	0	2	0	2	2	0	1	1	0	0	1	1	1	1	0	0	1	0	0	0	0
989	0	2	0	0	0	0	1	0	2	0	0	0	1	1	0	0	0	1	2	0	2	1	2	0	0	0	2	2	1	2	1	1	2	2	0	2	2	0	0	2	2	0	0	0	0	0	0	1	1
990	1	1	0	1	0	0	2	0	0	0	0	0	0	0	0	0	0	1	1	0	2	0	2	0	0	0	0	2	2	1	0	0	0	2	0	2	1	0	1	1	1	0	0	0	0	1	0	0	1
991	1	2	0	0	0	0	1	0	0	0	1	0	1	1	0	0	0	1	1	0	1	0	2	0	0	0	0	1	1	2	0	2	1	2	0	2	2	0	2	0	0	0	1	1	2	0	0	2	0
992	1	0	0	0	0	0	2	0	2	0	0	0	0	0	0	0	0	1	1	1	1	1	1	0	0	0	0	1	1	2	1	1	0	1	1	1	2	0	2	0	0	0	1	0	1	1	0	1	1
993	0	2	0	0	1	1	2	0	2	0	0	1	2	1	0	1	1	1	1	0	2	0	2	0	0	0	0	2	2	0	0	1	1	0	0	1	1	1	0	2	2	0	0	0	0	1	1	1	1
994	0	1	2	0	0	0	2	0	1	0	0	0	0	0	0	0	0	0	1	0	1	0	1	0	0	0	0	2	0	2	1	0	1	1	1	1	1	1	0	0	0	0	1	0	0	0	0	2	0
995	0	2	0	1	0	0	1	0	1	0	1	1	1	1	0	0	0	0	1	0	1	0	2	0	0	0	0	2	0	2	0	0	1	2	1	1	1	1	0	0	0	0	0	0	0	0	1	0	2
996	1	1	0	1	0	0	2	0	2	0	0	0	0	0	0	0	0	1	1	0	2	0	1	0	0	0	0	2	0	2	0	1	1	0	1	1	0	0	1	2	1	0	0	0	0	0	0	2	0
997	1	1	0	0	0	0	2	1	2	0	0	1	1	0	0	0	1	0	2	1	2	1	2	0	0	0	1	2	1	2	0	1	0	2	0	2	0	0	0	2	2	0	1	0	0	0	0	2	1
998	1	1	0	0	0	0	2	0	0	0	0	0	0	0	0	0	0	0	2	1	2	0	1	0	0	0	0	1	1	2	1	1	2	2	0	2	1	0	0	2	2	0	0	1	0	0	0	1	1
999	0	2	0	0	0	0	2	1	2	0	0	1	2	2	0	0	0	0	1	0	1	0	2	0	0	1	1	2	1	2	0	0	1	1	0	2	2	1	1	1	1	1	1	0	2	0	0	2	0
1000	0	1	0	1	0	0	1	1	2	0	0	0	0	0	0	0	0	1	1	0	1	0	2	0	0	1	0	1	1	2	0	1	1	2	1	2	1	0	0	2	2	1	1	1	0	1	0	1	1
[truncated: 252 more columns]
