# Supplementary material for: KNN-MDR: a learning approach for improving interactions mapping performances in genome wide association studies
Source: BMC Bioinformatics. 2017 Mar 21;18:184. doi: 10.1186/s12859-017-1599-7 (PMC5361736; doi:10.1186/s12859-017-1599-7)
Supplement: Supplementary file 5 — The data set(s) supporting the results of Table 3. (ZIP 7092 kb) [file 12859_2017_1599_MOESM5_ESM.zip › 000/S50/mkallsimul.dat]

1	1	0	0	0	0	0	2	0	1	0	0	0	1	0	0	0	1	2	0	0	2	0	0	2	0	2	0	2	1	1	1	1	1	0	0	1	0	1	1	0	0	0	0	1	0	1	0	0	1
2	0	0	0	0	0	1	2	1	1	1	0	0	0	0	0	0	0	2	0	0	1	0	0	2	0	0	0	1	2	0	0	1	1	0	1	2	2	0	0	1	1	0	0	1	0	0	0	1	0
3	1	1	0	0	0	0	1	0	2	2	0	0	0	0	0	0	2	1	1	1	1	0	0	2	0	0	0	2	2	1	0	1	1	1	2	2	1	0	1	0	0	0	1	2	1	1	0	0	0
4	1	0	0	0	0	1	2	0	1	0	0	1	2	0	0	0	1	1	2	2	1	0	0	2	0	1	0	0	1	0	0	0	0	0	0	2	1	0	0	2	2	0	0	2	0	0	0	0	1
5	1	0	0	0	0	0	1	0	0	0	1	0	0	0	0	0	0	2	1	1	1	0	0	2	0	2	0	1	2	1	1	1	1	0	0	1	1	0	0	1	1	0	0	0	2	0	0	0	0
6	0	0	0	0	0	0	1	0	1	1	1	0	1	0	0	0	1	0	0	0	2	1	0	2	0	0	0	2	2	2	0	2	2	0	0	1	1	1	1	2	0	1	1	2	1	1	0	0	0
7	0	0	0	0	0	0	1	0	1	1	0	0	0	0	0	0	1	1	1	1	1	0	0	2	0	0	0	1	2	0	1	2	2	0	1	2	1	1	0	1	1	0	0	1	0	0	0	0	0
8	0	0	0	0	0	1	2	0	2	1	1	1	1	1	1	0	0	0	0	0	2	1	0	2	0	1	0	2	2	1	2	0	0	0	1	2	1	0	0	1	1	0	0	1	0	0	0	1	0
9	1	0	0	0	0	0	1	1	1	1	1	0	2	1	1	0	2	1	0	0	2	0	0	2	0	1	0	2	2	2	1	0	0	0	1	2	1	0	1	1	1	0	2	2	2	1	0	0	0
10	1	0	0	0	0	0	1	1	2	2	1	0	1	0	0	0	2	1	1	0	2	1	1	1	1	1	0	2	2	2	1	1	1	0	1	2	2	0	0	1	1	0	0	1	0	0	0	0	1
11	0	0	0	0	0	0	2	1	1	1	1	0	2	0	0	0	2	1	0	0	2	1	0	2	0	1	0	1	2	1	0	2	2	0	0	1	1	0	1	1	1	0	1	1	0	0	0	0	0
12	1	0	0	0	0	0	2	0	1	1	0	1	2	0	0	0	1	1	0	1	1	0	0	2	0	1	0	1	2	1	0	2	2	0	0	1	0	0	0	1	0	1	0	2	0	2	0	0	0
13	0	0	0	0	0	0	2	0	0	0	0	0	1	0	0	0	2	1	1	0	2	0	0	2	0	1	0	2	2	2	0	0	0	0	0	2	2	0	0	0	0	1	0	1	1	0	0	0	0
14	1	1	0	0	0	1	2	0	2	1	0	0	1	0	0	0	1	1	1	1	1	0	0	2	0	0	0	2	2	2	0	2	2	0	0	1	1	0	0	1	1	0	1	1	1	1	0	0	1
15	1	1	0	0	0	0	1	0	0	0	1	0	0	0	0	0	1	2	1	1	1	0	1	1	0	1	0	1	2	1	1	2	2	0	0	1	1	0	0	2	1	0	2	2	1	1	0	1	0
16	1	0	0	0	0	0	2	0	0	0	0	0	2	0	0	0	2	0	1	1	2	1	0	2	0	0	0	1	2	1	0	2	2	0	0	1	1	0	1	1	1	0	0	2	1	0	0	0	0
17	1	1	0	0	0	1	2	0	2	0	1	0	0	0	0	0	0	1	1	1	2	0	0	2	0	2	1	2	2	2	0	0	1	1	0	2	2	0	0	2	2	0	0	2	0	0	0	0	1
18	0	0	0	0	0	0	1	0	1	1	1	0	2	0	0	0	0	1	1	1	1	0	0	2	0	1	0	2	2	2	1	2	2	2	0	1	1	2	0	0	0	0	0	1	0	0	0	0	1
19	0	0	1	0	0	0	1	1	1	1	1	0	0	0	0	0	1	1	0	0	2	1	0	2	0	1	0	1	2	0	1	1	2	2	0	1	1	0	0	0	0	0	1	2	1	2	0	0	1
20	1	0	1	0	0	0	2	0	1	0	0	1	2	1	1	0	2	1	0	1	2	0	0	2	0	2	0	1	2	1	0	2	2	0	1	2	1	1	0	1	1	0	0	2	0	1	0	0	0
21	0	0	0	0	0	0	2	1	2	2	0	0	0	0	0	0	1	2	0	0	0	0	1	1	1	2	0	2	2	2	0	0	0	0	0	2	2	0	0	1	1	1	0	2	1	1	0	0	0
22	0	0	0	0	0	0	2	1	1	1	0	0	2	1	1	0	0	0	1	1	2	1	0	2	0	2	0	2	2	1	2	1	1	0	0	1	1	0	0	2	2	1	0	1	1	1	1	0	0
23	1	0	0	0	0	0	1	1	1	1	1	1	1	0	0	1	2	2	1	0	2	0	1	1	0	1	0	1	2	1	0	1	2	0	0	2	1	1	1	0	0	0	0	2	0	0	0	0	0
24	1	0	0	0	0	0	1	0	1	1	1	1	1	0	0	1	1	0	1	2	1	1	0	2	0	0	1	2	2	1	0	1	2	0	0	2	1	0	0	0	0	0	0	2	1	0	0	0	2
25	0	1	0	0	0	0	2	0	2	1	1	0	0	0	0	0	0	0	0	0	2	0	1	1	0	0	0	2	1	1	1	2	2	0	0	1	2	0	0	2	2	0	1	2	1	1	0	0	0
26	0	0	0	0	0	0	2	0	2	1	1	1	1	0	0	1	1	1	1	1	2	0	0	2	0	1	0	2	2	2	0	1	1	2	1	2	2	0	0	1	1	0	0	0	1	0	0	1	0
27	0	0	0	0	0	1	1	0	2	1	0	0	1	0	0	0	0	0	0	1	2	0	0	2	0	1	0	2	2	2	0	2	2	0	0	1	2	0	0	1	1	0	1	2	1	1	0	0	0
28	0	0	0	0	0	0	1	0	1	1	1	0	1	0	0	0	2	0	0	1	2	0	0	2	0	1	0	2	2	1	1	1	1	1	1	1	1	0	0	1	1	0	1	1	1	0	0	0	0
29	1	0	0	0	0	0	2	1	1	1	0	1	1	0	0	0	1	0	0	0	2	0	0	2	0	0	0	1	2	1	1	2	2	0	0	1	2	0	0	1	1	0	0	1	2	1	0	0	1
30	1	0	0	0	0	0	2	0	2	2	0	0	1	0	0	0	2	0	0	0	2	0	1	1	0	1	0	2	2	2	0	1	2	0	0	2	1	0	1	1	1	0	0	1	1	1	0	0	0
31	1	0	0	0	0	0	2	0	1	0	0	0	0	0	0	0	0	2	2	2	0	1	1	1	1	1	0	2	1	0	0	0	0	0	1	2	1	1	0	2	2	1	0	1	1	0	0	1	0
32	1	0	0	0	0	0	1	0	0	0	1	1	1	0	0	0	1	0	0	0	2	2	0	2	0	0	1	2	2	1	1	2	2	0	0	2	1	1	0	1	1	0	0	0	0	0	0	0	0
33	1	0	1	1	1	1	1	0	1	1	1	2	1	0	0	0	2	1	0	0	2	1	1	1	0	1	0	2	2	2	0	0	0	0	0	2	1	0	0	1	1	0	1	2	1	1	0	0	0
34	0	0	0	0	0	0	2	0	1	1	0	0	0	0	0	0	1	1	1	1	2	1	0	2	0	1	0	2	1	1	0	1	0	1	0	2	1	1	0	1	1	0	1	1	1	0	0	0	0
35	0	0	0	0	0	0	2	0	1	0	1	0	1	0	0	0	1	1	1	1	1	0	0	2	0	1	0	2	1	1	1	1	1	0	0	1	0	0	0	1	1	0	0	1	1	0	0	0	1
36	0	0	0	0	0	0	1	0	1	0	1	1	1	0	0	0	1	0	0	0	2	0	1	1	0	1	0	2	1	0	0	1	1	0	0	2	1	1	0	1	1	0	1	2	1	1	0	1	0
37	0	0	0	0	0	1	1	1	1	1	1	1	2	0	0	0	0	2	1	1	0	0	1	1	0	1	0	1	1	1	0	0	0	0	0	2	2	0	0	2	2	1	0	2	1	0	0	0	0
38	1	0	0	0	0	0	1	0	1	0	1	0	0	0	0	0	1	2	0	0	1	0	0	2	0	2	0	2	1	1	1	0	0	0	0	2	1	1	0	0	0	0	0	1	1	1	0	0	0
39	1	0	1	1	1	1	2	0	1	1	0	0	0	0	0	0	1	1	1	1	0	0	0	2	0	2	0	2	2	2	0	0	1	0	0	2	2	0	0	1	1	0	0	2	1	0	0	1	0
40	0	0	0	0	0	0	2	0	2	2	0	0	0	0	0	0	2	2	0	0	1	1	0	2	0	0	0	2	1	1	0	2	2	0	1	2	2	0	0	1	1	0	1	1	1	1	0	1	0
41	1	0	0	0	0	0	1	1	1	1	0	1	2	0	0	0	1	2	0	0	1	0	0	2	0	2	0	1	2	1	0	1	1	0	0	2	1	0	0	1	1	0	1	2	1	0	0	0	1
42	0	0	0	0	0	0	2	0	1	1	0	0	1	1	1	0	2	0	0	1	2	1	0	2	0	0	1	1	2	0	0	0	0	0	0	2	2	0	0	2	2	0	0	1	1	0	0	1	0
43	1	0	0	0	0	0	1	0	1	1	0	0	1	0	0	0	0	1	1	1	1	1	0	2	0	2	0	1	2	1	0	2	2	0	1	2	1	1	0	1	1	0	0	1	0	0	0	0	0
44	1	0	0	0	0	0	1	0	0	0	0	0	0	0	0	0	2	1	1	1	1	0	2	0	0	1	1	1	1	0	0	2	2	0	0	2	2	0	0	2	2	0	1	1	1	0	0	0	0
45	0	0	0	0	0	2	2	1	1	1	0	0	1	0	0	0	2	1	1	0	2	0	1	1	0	0	0	1	2	1	0	1	1	0	1	1	1	1	0	0	0	0	1	2	1	0	0	0	0
46	1	1	0	0	0	1	1	1	1	1	1	0	1	0	0	0	0	2	2	1	1	0	0	2	0	2	2	2	2	0	1	1	1	0	0	1	1	0	0	0	0	0	0	1	0	0	0	0	0
47	1	1	0	0	0	0	2	0	1	1	0	0	1	0	0	0	1	0	0	0	2	0	0	2	0	1	0	2	2	2	0	1	1	1	1	1	1	0	0	2	2	0	0	1	0	0	0	0	0
48	1	0	1	0	0	1	1	0	0	0	1	0	0	0	0	0	0	2	2	1	0	0	2	0	0	0	0	2	1	1	1	1	1	0	0	1	2	0	0	2	2	0	0	2	1	1	0	0	0
49	1	1	0	0	0	1	2	0	1	1	1	1	1	0	0	0	2	2	2	2	1	1	0	2	0	2	0	2	2	1	1	2	2	0	0	1	2	0	0	1	1	0	0	2	0	0	0	1	0
50	1	0	0	0	0	0	1	0	0	0	0	0	0	0	0	0	2	0	0	0	2	0	0	2	0	1	0	2	2	1	0	2	2	0	0	0	1	1	1	0	0	0	1	2	1	1	0	1	1
51	1	0	0	0	0	0	2	0	2	0	0	1	2	0	0	0	2	2	1	0	2	0	0	2	0	1	0	1	2	1	0	2	2	0	0	1	2	0	0	1	1	2	0	2	0	2	0	0	0
52	0	0	0	0	0	0	1	0	2	1	0	0	0	0	0	0	1	0	0	0	1	1	0	2	0	0	1	2	2	0	1	1	1	1	1	1	0	0	0	1	1	0	0	1	0	0	0	0	0
53	1	0	0	0	0	1	1	0	1	1	1	1	1	0	0	1	1	0	1	1	2	0	2	0	0	0	0	2	2	1	0	2	2	0	0	0	2	0	0	1	1	0	1	2	0	2	0	0	0
54	0	0	0	0	0	0	1	1	1	1	1	1	1	0	0	1	1	1	1	0	2	1	0	2	0	0	0	2	2	1	2	1	1	0	0	1	2	0	0	2	2	0	0	2	1	0	0	1	0
55	1	0	0	0	0	0	2	0	1	1	0	0	0	0	0	0	1	0	1	2	1	0	1	1	0	2	0	2	1	1	0	1	1	0	1	1	1	0	0	2	2	0	1	2	1	0	0	0	2
56	1	0	0	0	0	0	1	0	1	1	1	1	1	0	0	1	1	2	0	0	1	1	0	2	0	0	0	1	2	0	0	0	0	0	0	1	2	0	0	0	0	1	0	1	1	0	0	1	0
57	0	0	1	0	1	0	1	1	1	1	1	0	0	0	0	0	1	1	0	0	1	0	1	1	1	0	0	2	2	2	0	2	2	0	0	1	0	2	0	0	0	1	0	2	0	0	0	1	0
58	1	0	0	0	0	0	2	1	2	1	0	0	0	0	0	0	1	0	0	0	2	0	1	1	0	0	0	0	2	0	0	1	1	0	0	1	2	0	0	1	1	0	0	1	0	0	0	0	0
59	0	0	0	0	0	0	2	0	1	1	0	1	2	0	0	0	1	1	1	1	1	1	1	1	1	0	0	2	2	0	1	1	1	1	1	1	1	0	0	2	2	2	0	2	1	1	0	0	0
60	1	0	0	0	0	0	1	1	2	2	0	0	0	0	0	0	1	0	0	0	2	0	0	2	0	1	0	1	2	1	0	1	1	0	0	2	1	0	1	0	0	0	1	2	2	0	0	0	0
61	0	0	0	0	0	0	2	0	1	1	1	0	0	0	0	0	1	1	1	1	2	0	0	2	0	0	0	2	2	2	0	1	2	2	0	1	1	0	0	1	1	0	1	1	0	0	0	1	0
62	0	0	0	0	0	0	1	0	1	1	1	0	0	0	0	0	1	0	0	0	2	0	1	1	1	1	0	2	2	1	0	1	1	0	0	2	0	0	0	1	0	0	0	0	0	0	0	0	0
63	0	0	0	0	0	0	2	0	1	1	0	1	2	0	0	0	1	1	1	1	0	0	0	2	0	0	0	2	1	1	1	1	0	0	0	1	1	0	0	1	1	0	1	2	0	0	0	1	0
64	1	0	0	0	0	1	2	0	0	0	0	0	0	0	0	0	1	0	0	0	2	0	1	1	0	0	0	1	2	1	0	0	1	0	0	2	0	0	0	0	0	0	2	2	1	1	0	0	0
65	0	0	0	0	0	0	1	1	2	2	0	0	1	0	0	0	2	0	0	0	1	1	1	1	1	1	0	1	1	0	0	1	1	1	0	2	1	0	1	1	1	0	1	2	0	1	0	0	0
66	1	0	1	1	1	1	1	0	2	2	0	0	0	0	0	0	1	1	1	1	2	1	0	2	0	0	0	2	1	1	0	1	1	0	0	1	1	0	0	1	1	0	0	2	0	1	0	1	0
67	0	0	0	0	0	0	1	1	1	1	0	0	1	0	0	0	1	1	1	1	1	0	0	2	0	2	0	2	2	2	0	1	1	0	0	2	1	0	0	2	2	0	0	2	1	0	0	0	0
68	1	0	0	0	0	0	2	0	1	0	1	0	0	0	0	0	1	2	1	1	1	1	1	1	0	1	0	2	2	2	0	0	1	1	1	2	1	0	0	1	1	1	0	2	0	2	0	0	0
69	1	0	0	0	0	0	1	0	0	0	0	1	1	0	0	0	1	1	1	1	1	0	1	1	0	1	0	2	1	1	1	1	1	1	0	0	2	0	1	1	1	0	0	2	0	2	0	0	0
70	1	0	1	0	1	0	1	0	1	0	2	1	2	0	0	0	1	1	1	1	1	1	0	2	0	2	1	2	2	1	0	0	0	0	1	2	1	0	0	1	1	0	0	0	2	1	0	0	0
71	1	0	0	0	0	0	1	0	2	1	0	0	0	0	0	0	2	2	2	2	2	1	1	1	1	1	0	1	2	1	0	2	2	1	1	2	2	0	0	1	1	2	0	2	1	0	0	0	1
72	0	0	0	0	0	0	2	0	1	0	0	0	0	0	0	0	0	0	0	0	2	0	0	2	0	2	0	2	2	1	0	2	2	1	1	1	1	0	0	2	1	0	0	0	1	1	0	1	0
73	1	0	1	0	0	0	2	1	1	1	0	0	1	0	0	0	0	2	1	1	2	1	0	2	0	1	0	2	2	2	0	1	1	1	0	1	2	0	0	2	2	0	0	2	0	0	0	0	0
74	0	0	1	1	1	1	1	0	1	1	0	0	1	0	0	0	1	0	1	2	1	1	0	2	0	1	0	1	2	1	0	1	1	2	0	2	1	0	0	1	1	0	0	0	1	1	0	1	0
75	1	0	0	0	0	0	2	0	2	2	0	1	2	0	0	0	0	2	1	1	2	0	0	2	0	1	0	2	2	2	0	1	1	0	0	2	2	0	0	1	1	0	0	1	0	1	0	0	0
76	1	0	0	0	0	0	1	0	1	1	0	1	2	0	0	0	1	1	2	1	2	1	0	2	0	0	0	1	1	1	0	2	2	0	0	2	1	0	0	2	2	0	0	1	0	0	0	0	0
77	1	0	0	0	0	0	2	0	2	1	0	0	0	0	0	0	0	1	0	0	0	0	0	2	0	1	0	1	2	0	1	2	2	1	0	2	2	0	0	1	1	1	1	2	1	1	0	0	1
78	0	0	0	0	0	1	2	0	1	1	1	1	2	0	0	1	1	0	1	0	2	0	0	2	0	2	0	1	2	0	0	1	1	1	1	1	1	0	1	1	1	0	0	1	0	0	0	0	1
79	0	0	0	0	0	0	2	1	1	1	0	0	1	0	0	0	1	2	2	1	0	1	1	1	1	2	1	1	1	0	0	1	2	0	0	2	1	1	0	1	1	0	1	1	1	1	0	0	0
80	1	0	0	0	0	0	2	0	2	1	1	0	0	0	0	0	0	0	1	1	2	0	1	1	0	1	0	1	1	1	0	0	1	1	0	2	1	0	0	1	1	0	2	2	2	1	0	0	0
81	1	0	0	0	0	0	1	0	1	1	1	0	0	0	0	0	0	2	0	0	2	0	0	2	0	2	0	2	1	1	1	0	1	1	0	2	2	0	0	1	1	1	0	2	2	0	0	0	1
82	0	0	0	0	0	1	2	1	1	1	1	0	1	0	0	0	0	1	1	2	1	1	1	1	1	1	0	2	2	2	0	0	1	1	1	2	2	0	0	0	0	0	1	1	1	1	0	0	0
83	0	0	0	0	0	0	2	0	0	0	0	0	0	0	0	0	0	1	1	1	1	0	0	2	0	0	0	1	2	1	0	2	2	1	0	2	1	0	0	1	1	0	2	2	2	1	0	0	1
84	0	0	0	0	0	1	1	0	1	1	0	1	1	0	0	1	0	0	1	1	2	0	0	2	0	2	0	2	2	2	0	1	1	0	0	1	2	0	0	1	1	1	0	2	1	1	0	0	0
85	0	0	0	0	0	0	1	0	1	0	2	0	1	0	0	0	0	2	1	1	1	1	0	2	0	0	0	2	2	1	1	1	0	0	0	1	1	0	0	1	1	0	0	2	0	2	0	0	0
86	1	0	0	0	0	0	2	0	2	2	0	1	1	0	0	1	0	2	0	1	1	0	0	2	0	2	0	1	2	0	1	0	0	0	0	1	0	0	1	1	0	0	0	1	0	0	0	0	1
87	0	0	0	0	0	0	2	1	2	1	0	1	2	0	0	1	1	1	0	0	1	0	0	2	0	0	0	1	1	1	0	1	0	1	0	2	2	0	0	1	1	0	0	2	1	1	0	1	0
88	0	0	0	0	0	0	2	0	2	1	1	0	0	0	0	0	0	2	2	1	1	1	0	2	0	1	0	2	1	0	0	2	2	0	0	0	2	0	0	2	2	0	0	2	0	1	0	0	1
89	0	0	0	0	0	0	1	0	1	1	1	0	1	0	0	0	2	0	1	1	2	2	0	2	0	0	0	1	1	1	0	0	0	1	1	1	2	0	0	1	1	0	0	1	1	0	0	0	1
90	0	0	0	0	0	1	1	0	1	0	2	1	1	0	0	1	2	1	0	0	1	1	0	2	0	0	0	2	2	2	1	0	0	0	0	2	1	0	0	1	1	0	0	2	0	0	0	0	0
91	0	0	0	0	0	0	1	0	2	1	0	0	1	0	0	0	2	1	1	1	1	0	0	2	0	1	0	2	2	2	0	2	2	1	2	2	1	0	0	2	2	0	0	1	1	0	0	0	0
92	0	0	0	0	0	0	2	1	2	1	0	0	0	0	0	0	1	0	0	0	2	0	0	2	0	1	0	2	1	0	1	2	2	0	0	2	1	0	0	1	1	0	0	1	1	0	0	0	1
93	0	0	0	0	0	0	2	0	2	1	0	0	1	0	0	0	2	2	2	2	0	0	0	2	0	0	0	2	1	1	0	1	1	0	1	2	2	0	0	1	1	0	0	1	0	0	0	0	0
94	1	0	0	0	0	0	2	1	2	1	0	0	1	0	0	0	1	2	0	0	1	0	0	2	0	0	0	2	1	1	0	2	2	1	1	2	2	0	0	2	2	0	0	1	0	0	0	0	0
95	0	0	1	0	1	0	1	0	1	1	1	0	0	0	0	0	1	1	1	1	1	0	0	2	0	2	0	2	2	1	1	1	1	1	1	1	2	0	0	2	2	0	0	0	1	1	0	0	0
96	0	0	0	0	0	0	2	1	2	1	0	0	0	0	0	0	2	1	1	1	1	1	0	2	0	0	2	2	2	0	1	2	2	0	1	2	2	0	0	0	0	1	0	2	1	1	0	1	0
97	1	0	0	0	0	0	2	1	1	1	0	0	1	1	1	0	2	2	2	1	1	1	0	2	0	1	0	1	2	0	1	1	2	0	0	2	1	1	0	0	0	0	0	1	0	0	0	0	0
98	1	1	0	0	0	1	2	1	1	1	0	1	2	0	0	0	1	0	0	0	1	0	1	1	0	0	0	1	2	0	0	2	2	0	0	1	1	0	0	1	0	0	1	2	1	0	0	0	0
99	0	0	0	0	0	0	2	0	2	0	1	0	1	0	0	0	1	0	0	0	2	1	1	1	1	1	0	2	0	0	0	1	1	0	0	1	1	1	1	0	0	0	0	1	0	0	0	0	1
100	0	0	0	0	0	0	1	0	1	1	0	0	0	0	0	1	1	2	2	2	1	0	0	2	0	1	0	1	2	1	0	2	2	0	0	1	2	0	0	2	2	2	0	2	1	1	0	1	0
101	1	0	0	0	0	0	2	0	2	2	0	1	1	0	0	1	1	1	1	1	1	1	0	2	0	1	0	2	1	1	0	2	2	1	2	2	1	1	0	1	1	0	1	2	2	0	0	0	0
102	0	0	0	0	0	0	1	0	1	1	0	0	1	0	0	0	2	1	1	1	2	0	0	2	0	2	0	2	1	1	1	2	2	0	1	2	1	0	0	2	2	1	0	2	1	0	0	0	0
103	1	0	0	0	0	0	2	0	2	0	1	0	0	0	0	0	1	1	0	0	1	0	1	1	1	2	0	1	1	0	0	0	0	0	0	1	1	0	1	1	1	0	1	1	1	2	0	0	0
104	1	0	0	0	0	0	1	0	1	0	2	0	0	0	0	0	1	1	1	1	1	1	0	2	0	1	0	1	1	1	0	0	0	0	1	2	1	1	0	1	1	0	0	1	1	0	0	0	0
105	0	0	1	0	0	0	1	0	1	1	1	0	0	0	0	0	1	1	0	1	1	1	0	2	0	0	0	2	1	1	0	1	1	0	0	2	2	0	0	2	2	0	1	2	1	1	0	0	0
106	1	0	1	0	0	0	1	1	1	1	1	0	0	0	0	0	1	0	0	0	2	0	0	2	0	2	0	1	1	1	0	2	2	1	1	2	0	1	1	0	0	0	1	1	1	1	0	0	0
107	1	0	0	0	0	1	1	0	2	2	0	1	1	0	0	1	1	1	1	1	2	1	1	1	1	0	0	1	2	1	0	2	2	0	0	1	1	0	0	0	0	0	0	2	0	1	0	0	0
108	0	0	0	0	0	0	2	0	2	1	0	0	0	0	0	0	2	1	1	1	1	0	0	2	0	1	0	2	2	1	1	2	2	0	0	2	2	1	0	0	0	0	1	1	1	0	0	0	0
109	1	0	0	0	0	0	2	0	1	0	1	0	0	0	0	0	1	1	0	0	2	0	0	2	0	0	0	2	2	1	1	2	2	1	2	2	1	0	0	1	1	0	0	0	0	0	0	0	0
110	1	0	0	0	0	0	1	0	1	1	1	0	0	0	0	0	1	1	0	0	1	0	0	2	0	0	0	2	2	2	0	0	2	1	0	2	2	0	0	2	2	0	0	2	0	0	0	0	0
111	1	0	1	0	0	1	2	0	1	0	1	0	1	0	0	0	1	1	2	2	1	0	0	2	0	1	0	2	2	2	0	1	2	1	0	2	1	1	0	1	1	0	0	1	0	1	0	0	1
112	0	0	0	0	0	1	1	0	2	2	0	0	0	0	0	0	2	0	0	0	2	0	0	2	0	1	1	2	2	1	1	1	1	0	0	1	1	0	0	2	2	0	0	1	0	0	0	0	0
113	0	0	0	0	0	0	1	1	1	1	1	0	0	0	0	0	2	0	0	0	2	0	1	1	0	2	0	2	2	2	0	2	2	0	0	1	1	0	0	2	1	0	0	2	0	0	0	1	0
114	1	0	0	0	0	1	1	0	0	0	0	1	1	0	0	1	1	1	1	1	2	1	0	2	0	0	0	2	2	1	0	1	2	0	0	2	1	0	0	0	0	0	1	1	1	1	0	0	0
115	0	0	0	0	0	0	1	0	0	0	0	1	2	0	0	1	0	1	0	0	0	0	1	1	0	0	0	2	1	1	0	1	1	0	0	1	1	0	0	1	0	0	0	2	0	0	0	0	0
116	0	0	0	0	0	0	1	1	2	2	0	0	1	0	0	0	1	2	0	0	0	0	0	2	0	1	0	2	2	1	2	1	1	0	0	1	1	1	0	0	0	0	1	2	1	1	0	1	0
117	0	0	0	0	0	0	2	0	0	0	1	0	1	0	0	0	0	2	2	1	0	0	0	2	0	1	0	2	2	2	1	1	1	0	0	1	1	0	0	1	0	1	0	2	2	0	0	0	0
118	0	1	0	0	0	1	1	0	2	2	0	0	1	0	0	0	1	2	0	1	1	0	0	2	0	1	0	2	2	1	2	2	2	1	0	1	2	0	0	1	1	0	0	1	0	0	0	0	0
119	1	0	0	0	0	0	2	0	1	0	1	0	2	0	0	0	0	2	0	0	1	0	0	2	0	1	0	2	1	0	0	1	1	2	1	1	1	0	0	0	0	1	0	1	1	0	0	0	0
120	1	0	0	0	0	0	1	0	1	1	1	0	0	0	0	0	0	2	1	1	1	0	0	2	0	2	0	2	1	1	1	1	1	1	2	2	1	1	0	1	1	0	0	1	0	0	0	0	0
121	0	0	0	0	0	0	2	1	1	1	0	1	1	0	0	0	1	0	0	0	2	1	1	1	1	1	0	2	2	1	2	1	2	1	1	1	2	0	0	1	1	0	0	1	0	0	0	1	0
122	0	0	1	0	0	0	1	0	1	1	1	1	0	0	0	0	1	0	0	1	2	2	1	1	1	1	0	1	2	0	1	0	0	0	0	2	1	0	0	0	0	0	0	1	1	0	0	0	1
123	0	0	0	0	0	0	2	0	1	1	1	0	1	0	0	0	1	2	1	1	1	0	0	2	0	1	0	1	2	1	0	1	2	2	0	1	1	1	0	1	1	1	0	2	0	1	0	0	1
124	0	0	1	0	0	0	1	0	0	0	1	0	0	0	0	0	1	2	1	1	1	0	0	2	0	1	0	1	1	1	1	2	2	0	0	1	1	0	0	1	1	0	0	2	1	1	0	0	0
125	0	0	0	0	0	0	1	0	0	0	0	0	0	0	0	0	0	0	0	0	1	0	0	2	0	1	0	1	2	0	1	1	1	1	0	2	2	0	0	2	2	0	0	2	0	0	0	0	0
126	1	0	0	0	0	1	2	1	2	1	0	0	0	0	0	0	2	1	0	0	1	0	0	2	0	1	0	0	1	0	0	2	2	0	0	1	2	0	0	1	1	0	0	1	1	1	0	0	0
127	0	0	0	0	0	0	2	0	1	1	0	0	0	0	0	1	2	2	1	1	1	2	1	1	1	1	0	1	2	1	0	1	1	1	1	2	2	0	0	2	1	1	0	1	1	0	0	0	1
128	1	1	0	0	0	0	2	0	1	0	1	2	2	0	0	1	1	2	1	0	0	1	1	1	1	1	0	2	2	1	1	0	1	0	0	2	1	1	0	1	1	1	0	2	1	2	0	0	0
129	0	0	0	0	0	1	2	1	2	1	0	0	0	0	0	0	2	0	0	0	2	1	0	2	0	1	0	2	2	2	0	1	1	0	0	1	1	0	0	1	1	1	0	1	0	0	0	1	0
130	1	1	1	0	1	0	2	0	1	0	0	0	0	0	0	0	1	2	0	0	2	0	0	2	0	1	0	2	2	1	1	1	2	1	1	2	2	0	0	1	1	0	1	2	0	0	1	0	0
131	0	0	0	0	0	0	1	0	2	1	0	0	0	0	0	0	1	1	1	1	1	1	0	2	0	1	0	2	2	1	2	0	1	0	0	2	0	1	0	0	0	0	0	2	0	0	0	0	0
132	1	0	0	0	0	0	2	0	2	1	0	0	0	0	0	0	0	1	1	1	2	0	0	2	0	1	0	2	2	2	0	1	2	1	0	2	0	0	1	1	0	0	0	1	0	0	0	0	1
133	1	0	0	0	0	1	1	0	1	1	1	0	0	0	0	0	1	1	0	0	1	1	0	2	0	1	0	1	2	1	0	1	2	2	1	1	2	0	0	1	1	0	0	1	0	0	0	1	0
134	1	0	1	1	1	1	1	0	2	1	0	0	1	0	0	0	0	1	1	1	0	1	0	2	0	1	0	1	2	1	0	0	0	1	1	2	0	0	1	0	0	1	0	2	2	0	0	0	1
135	0	0	0	0	0	0	2	1	2	2	0	1	2	0	0	0	2	0	0	0	2	1	0	2	0	0	0	2	2	2	1	1	1	1	1	2	2	1	0	1	1	0	1	2	0	2	0	0	0
136	0	0	0	0	0	0	2	0	1	0	1	0	0	0	0	0	0	2	0	0	1	1	0	2	0	0	0	2	2	1	2	0	0	0	0	1	2	0	0	1	1	0	0	2	0	2	0	0	1
137	1	0	0	0	0	0	2	0	2	1	0	0	0	0	0	0	1	2	1	1	1	1	0	2	0	1	0	2	1	1	0	0	1	1	0	2	2	0	0	1	1	0	0	1	0	0	0	0	1
138	1	0	0	0	0	0	2	0	0	0	0	0	0	0	0	0	0	2	0	0	2	0	0	2	0	1	0	2	1	1	0	1	1	1	0	2	1	0	1	1	1	0	0	2	0	0	0	1	0
139	0	0	0	0	0	0	2	1	2	2	0	0	0	0	0	1	2	0	0	0	2	1	1	1	1	1	0	2	2	1	0	1	1	0	0	2	2	0	0	1	1	0	0	1	1	0	0	0	1
140	1	0	0	0	0	0	1	0	1	1	1	0	0	0	0	0	1	0	0	0	2	0	0	2	0	1	0	2	2	2	0	2	2	0	0	0	1	0	0	1	1	0	0	0	2	1	0	0	1
141	0	0	0	0	0	1	2	0	2	1	1	0	0	0	0	0	1	1	1	0	2	0	0	2	0	0	1	2	1	0	0	1	1	0	0	2	0	0	0	0	0	0	0	2	0	0	0	2	0
142	1	0	0	0	0	0	2	0	1	0	0	0	0	0	0	1	2	1	1	1	2	1	0	2	0	1	0	1	1	1	0	0	0	1	2	2	1	1	1	0	0	0	1	2	2	2	0	0	0
143	0	0	0	0	0	1	1	1	2	2	0	1	1	0	0	1	1	2	1	1	2	0	1	1	0	1	0	2	1	1	0	1	0	0	0	1	1	0	0	2	2	0	0	1	0	0	0	0	0
144	1	0	1	0	1	0	2	1	2	2	0	0	0	0	0	0	1	1	1	1	1	0	0	2	0	2	0	2	2	2	1	1	1	1	0	2	2	0	0	2	2	0	1	1	1	1	1	0	0
145	0	0	1	0	0	0	2	0	2	1	0	0	1	0	0	0	2	0	0	0	1	1	1	1	0	1	0	2	2	1	1	1	1	1	0	1	1	0	1	1	1	0	0	2	0	0	0	1	0
146	0	0	0	0	0	0	2	0	1	1	0	0	1	0	0	0	2	2	1	1	2	0	0	2	0	1	0	1	2	0	1	1	1	0	1	2	2	0	0	1	1	0	1	2	2	0	0	0	0
147	0	0	0	0	0	0	0	0	1	1	0	0	2	0	0	0	0	1	0	0	2	0	0	2	0	2	0	1	2	0	1	1	1	1	0	0	1	0	1	1	1	1	0	2	1	1	0	0	1
148	0	0	0	0	0	1	1	0	1	1	1	0	2	0	0	0	0	2	1	1	2	0	0	2	0	2	0	2	1	0	1	1	0	0	0	1	1	0	1	0	0	0	0	2	0	0	0	1	0
149	0	0	0	0	0	0	2	0	2	2	0	0	1	0	0	0	2	2	1	0	2	1	1	1	1	1	0	2	1	1	1	0	0	0	0	1	1	0	1	1	1	0	0	2	0	0	0	1	0
150	1	0	0	0	0	0	1	1	1	1	0	1	2	0	0	0	1	2	1	1	1	0	0	2	0	2	0	1	2	1	0	1	1	0	0	1	2	0	0	2	2	1	0	2	0	2	0	0	0
151	0	0	1	0	0	1	2	0	2	1	1	1	2	0	0	0	0	2	1	1	0	0	0	2	0	2	0	2	1	1	0	1	2	0	0	2	1	0	0	1	1	0	1	1	1	1	0	1	0
152	1	0	0	0	0	2	1	1	2	2	0	0	0	0	0	0	1	0	0	0	2	0	0	2	0	0	0	2	2	1	1	0	0	0	0	2	2	0	0	1	1	0	2	2	2	1	0	0	1
153	0	0	0	0	0	0	1	0	1	1	1	0	1	0	0	0	0	2	1	1	1	1	0	2	0	1	0	1	2	1	0	2	2	1	0	2	2	1	0	0	0	0	0	1	0	1	0	0	1
154	0	0	0	0	0	0	2	0	2	2	0	0	1	0	0	0	1	2	2	2	1	1	0	2	0	1	0	2	2	2	0	0	1	1	0	2	2	1	0	1	1	0	2	2	2	1	1	0	0
155	1	0	0	0	0	0	2	0	2	2	0	1	1	0	0	1	0	2	1	1	1	1	0	2	0	0	0	2	1	1	1	1	1	0	0	1	1	0	0	0	0	0	0	2	0	0	0	0	1
156	0	0	0	0	0	1	2	1	1	1	1	1	2	0	0	0	2	0	0	0	2	0	0	2	0	2	0	2	2	2	1	0	0	0	1	2	2	0	0	1	1	0	0	1	0	1	0	0	0
157	1	0	0	0	0	0	2	0	1	1	1	0	2	0	0	0	1	0	0	0	2	0	0	2	0	2	0	2	2	2	1	0	1	1	0	2	2	0	0	0	0	1	0	2	1	0	0	0	0
158	0	1	0	0	0	1	2	0	1	0	0	0	0	0	0	0	1	0	1	1	2	0	0	2	0	1	0	2	1	0	0	1	0	0	0	1	2	0	0	1	1	0	0	1	0	0	0	0	0
159	0	0	0	0	0	0	1	0	0	0	1	0	1	0	0	0	1	1	1	1	2	1	0	2	0	1	0	0	1	0	0	0	0	0	1	2	1	1	1	2	1	0	0	0	0	1	0	0	1
160	0	0	0	0	0	0	0	0	1	1	1	0	2	1	1	0	2	0	0	0	2	0	1	1	1	2	0	0	2	0	0	0	0	0	0	2	1	0	0	0	0	0	0	2	1	0	0	1	0
161	1	0	0	0	0	0	1	0	0	0	1	2	2	0	0	0	0	1	0	1	1	0	0	2	0	1	0	1	2	2	1	0	0	0	0	2	2	0	0	1	1	1	0	1	1	0	0	0	0
162	0	0	0	0	0	1	2	0	1	0	0	1	2	0	0	0	2	1	1	1	2	0	0	2	0	1	1	1	2	2	0	0	0	0	0	1	1	0	1	0	0	1	0	2	1	2	0	0	0
163	0	0	0	0	0	0	1	0	0	0	1	0	0	0	0	1	1	1	1	1	2	0	0	2	0	0	0	1	1	1	0	0	0	0	0	2	2	0	0	1	1	0	0	1	0	1	0	0	1
164	1	0	0	0	0	1	2	0	0	0	0	0	0	0	0	0	1	2	0	1	1	0	0	2	0	0	0	1	2	1	0	0	0	0	0	1	1	0	0	1	1	0	0	0	2	1	0	1	0
165	1	0	0	0	0	0	2	0	2	2	0	1	2	0	0	0	2	0	0	0	2	0	0	2	0	1	0	2	2	2	1	1	1	0	0	2	1	1	1	0	0	0	1	2	1	1	0	0	0
166	0	0	0	0	0	0	1	0	0	0	1	0	0	0	0	0	2	1	0	0	1	0	0	2	0	1	0	2	2	1	1	1	1	0	0	2	2	0	1	1	1	0	0	1	0	0	0	0	0
167	0	0	0	0	0	0	2	0	2	2	0	0	1	0	0	0	2	0	0	0	2	1	1	1	1	1	0	1	2	1	0	1	1	0	0	1	1	1	1	0	0	1	0	2	1	1	0	1	0
168	1	0	0	0	0	0	2	0	2	1	1	0	0	0	0	0	1	2	1	1	1	0	0	2	0	1	0	1	2	1	0	0	0	0	0	1	1	0	1	1	1	0	0	2	0	0	0	0	0
169	0	0	0	0	0	0	2	0	1	1	0	0	0	0	0	0	1	1	1	1	2	0	1	1	0	2	0	0	2	0	0	1	1	0	0	2	2	0	0	1	1	0	0	1	0	0	0	1	0
170	0	0	0	0	0	1	2	0	2	0	1	1	1	0	0	1	0	0	1	1	2	1	0	2	0	1	1	2	1	0	0	2	2	0	1	1	1	0	0	2	1	0	0	0	0	1	0	0	0
171	0	0	0	0	0	0	1	0	1	0	1	0	1	0	0	0	1	1	1	1	2	2	1	1	1	1	0	1	1	0	0	1	2	0	0	2	1	1	0	1	1	0	1	2	1	1	0	0	0
172	1	0	0	0	0	0	1	0	1	1	2	0	0	0	0	0	2	0	0	0	2	0	0	2	0	0	0	2	2	1	1	2	2	0	0	0	1	0	1	1	1	0	1	2	0	2	0	0	0
173	0	0	0	0	0	0	2	1	2	1	0	1	2	0	0	0	1	0	0	0	2	0	0	2	0	1	0	1	2	1	0	1	1	1	1	2	0	1	1	0	0	0	0	2	0	0	0	0	0
174	0	0	0	0	0	0	2	0	1	1	0	1	1	0	0	1	1	2	1	0	1	0	0	2	0	0	0	2	2	2	0	1	1	0	0	1	0	1	0	0	0	0	0	2	0	0	0	0	0
175	1	0	0	0	0	0	1	0	1	1	1	0	0	0	0	0	0	2	2	2	0	0	1	1	0	1	0	1	2	1	0	1	1	0	0	2	2	0	0	1	1	0	1	1	0	0	0	0	0
176	0	0	1	0	0	0	2	0	2	2	0	1	1	0	0	1	0	0	1	1	2	0	0	2	0	1	0	2	2	2	0	1	1	0	0	2	2	0	0	0	0	0	1	2	1	2	0	0	1
177	0	1	0	0	0	1	2	0	2	2	0	0	2	0	0	0	1	0	1	1	2	0	0	2	0	2	0	2	2	2	0	1	2	1	1	1	2	0	0	0	0	0	1	2	0	0	0	1	1
178	1	0	0	0	0	0	2	0	2	1	0	1	2	0	0	0	2	0	0	0	1	1	0	2	0	2	0	2	2	1	1	2	2	0	0	2	1	0	0	1	1	1	1	2	1	1	0	0	0
179	0	0	0	0	0	0	2	0	2	2	0	0	1	0	0	0	1	1	1	1	1	1	0	2	0	1	0	1	1	1	0	1	2	0	0	2	2	0	0	2	2	1	1	2	0	0	0	0	0
180	0	0	0	0	0	0	2	1	1	1	0	1	2	0	0	1	0	2	0	1	1	0	0	2	0	2	0	1	2	1	0	1	1	0	0	2	2	0	0	1	1	1	0	1	1	0	0	0	0
181	0	0	0	0	0	0	2	0	1	1	1	1	1	0	0	0	1	0	1	1	2	0	0	2	0	2	0	2	2	1	0	1	1	1	1	2	1	0	0	0	0	1	0	1	2	0	0	0	0
182	0	0	0	0	0	0	2	1	2	1	0	0	0	0	0	0	0	0	0	0	2	1	0	2	0	1	0	1	2	1	0	2	2	0	0	1	2	0	0	2	1	0	0	2	0	1	0	1	0
183	1	0	1	0	1	0	1	0	2	2	0	0	0	0	0	0	1	1	0	1	1	0	0	2	0	0	0	1	2	1	0	1	1	0	0	1	1	0	0	1	1	0	0	2	1	0	0	0	0
184	1	1	0	0	0	0	2	0	1	1	0	0	1	0	0	0	2	0	0	0	2	0	2	0	0	0	0	2	2	1	1	0	0	0	0	1	2	0	0	2	2	0	1	2	1	1	1	0	0
185	1	0	1	0	0	0	2	1	2	1	0	0	0	0	0	0	0	2	1	1	2	1	0	2	0	1	0	2	1	1	1	2	2	1	0	1	2	0	0	2	2	0	0	1	0	0	0	0	1
186	0	0	0	0	0	1	2	1	2	2	0	1	1	0	0	1	0	2	2	1	1	0	1	1	0	2	0	1	2	1	0	1	1	0	0	2	1	0	0	2	2	0	0	2	0	1	0	1	0
187	0	0	0	0	0	0	1	0	1	1	1	1	2	0	0	0	1	2	1	1	1	0	1	1	0	1	0	2	2	1	1	2	2	0	0	1	1	1	0	1	1	0	0	1	1	1	0	0	0
188	1	0	0	0	0	0	2	0	1	1	0	1	2	0	0	0	2	1	1	0	2	0	0	2	0	0	0	2	2	1	1	1	1	2	0	2	1	1	0	1	1	0	1	1	1	1	0	0	1
189	1	0	0	0	0	0	2	0	2	0	0	0	2	0	0	0	1	2	1	1	2	0	1	1	0	1	0	2	2	2	0	2	2	0	1	2	1	0	1	1	1	0	0	2	0	0	0	1	0
190	1	0	0	0	0	1	2	0	1	0	0	1	2	0	0	0	1	0	0	0	2	0	0	2	0	2	0	1	1	0	0	2	2	0	0	2	1	1	0	1	1	0	1	1	1	1	0	0	1
191	1	0	0	0	0	0	2	0	1	0	1	0	1	1	1	0	1	1	1	1	1	0	1	1	0	1	0	1	1	1	0	1	1	1	0	1	1	0	0	0	0	0	0	2	0	0	0	0	0
192	0	1	0	0	0	0	1	0	2	1	0	1	2	0	0	0	2	1	1	1	2	1	1	1	1	1	0	2	2	2	0	2	2	0	0	1	2	0	0	1	1	0	0	1	0	0	0	1	0
193	0	0	1	1	1	2	2	0	2	0	1	0	1	0	0	0	1	2	1	1	1	1	1	1	1	2	0	2	2	2	0	1	1	1	2	2	0	1	0	0	0	0	0	2	0	0	0	0	0
194	1	0	0	0	0	0	1	0	0	0	0	0	0	0	0	0	0	1	1	1	2	0	0	2	0	2	0	1	2	1	0	1	1	0	0	1	1	1	0	1	1	1	0	2	0	0	0	0	0
195	0	0	0	0	0	0	2	0	1	0	0	0	0	0	0	0	0	1	1	1	1	0	1	1	0	1	0	2	2	2	0	0	0	0	0	2	2	0	0	1	1	0	0	1	0	0	0	0	0
196	1	0	0	0	0	0	2	0	2	2	0	1	2	0	0	0	1	1	1	1	2	1	2	0	1	1	0	1	2	2	0	1	1	0	0	2	2	0	0	1	1	0	0	0	0	0	0	1	0
197	1	0	1	0	0	1	1	0	1	0	1	0	1	0	0	0	1	0	0	0	2	0	1	1	0	1	0	2	1	1	1	2	2	0	0	0	0	0	0	0	0	0	1	2	1	0	0	1	0
198	0	0	0	0	0	0	2	0	2	2	0	0	0	0	0	0	2	0	1	1	2	0	0	2	0	1	0	1	2	1	0	2	2	0	0	2	1	0	0	0	0	1	0	2	0	1	0	0	0
199	1	0	0	0	0	0	2	0	2	1	0	1	1	0	0	1	1	1	2	2	1	1	0	2	0	0	0	2	1	1	0	0	0	0	1	2	1	0	0	0	0	0	1	1	1	1	0	0	0
200	1	0	0	0	0	0	2	1	2	1	0	0	0	0	0	0	1	1	1	1	2	0	0	2	0	1	0	2	2	1	1	1	1	0	0	1	2	0	0	2	2	0	0	1	0	0	0	0	0
201	1	0	0	0	0	0	2	0	2	1	0	0	1	0	0	0	1	1	0	1	1	1	0	2	0	2	0	1	2	1	1	2	2	0	1	2	2	0	0	2	2	0	1	2	1	1	0	0	0
202	0	0	0	0	0	0	2	0	0	0	0	0	1	0	0	0	2	1	1	0	2	0	0	2	0	0	0	1	2	0	0	2	2	0	0	1	1	0	0	2	1	0	1	2	1	1	0	0	0
203	0	0	0	0	0	0	2	0	1	1	1	1	2	0	0	1	2	2	0	0	1	0	0	2	0	1	0	2	2	1	2	0	0	0	0	2	1	0	0	0	0	0	0	2	0	0	0	0	0
204	1	0	0	0	0	0	2	1	1	1	1	0	1	0	0	0	2	0	0	0	2	2	1	1	1	1	0	1	2	0	1	0	0	0	0	1	1	0	0	0	0	0	0	2	0	0	0	0	0
205	0	0	0	0	0	0	2	0	1	1	1	0	1	0	0	0	1	1	1	1	2	0	0	2	0	1	1	2	2	0	1	1	1	0	0	2	1	1	0	0	0	0	0	2	0	0	0	0	0
206	0	0	0	0	0	0	2	0	1	1	1	0	0	0	0	0	1	1	2	2	1	1	1	1	1	1	1	2	2	1	0	1	2	2	0	1	1	0	0	2	2	0	0	2	0	0	0	0	1
207	1	0	0	0	0	0	1	0	1	1	0	0	0	0	0	0	1	0	0	0	1	1	1	1	1	1	1	2	2	1	0	2	2	0	0	1	2	0	0	1	1	0	0	2	1	1	0	1	0
208	1	0	0	0	0	0	1	0	1	1	2	0	1	0	0	0	2	0	0	0	1	1	0	2	0	2	0	1	2	1	0	1	1	1	1	2	0	0	0	0	0	0	1	2	1	1	0	0	0
209	1	0	0	0	0	0	1	0	1	1	1	0	0	0	0	0	1	0	1	0	2	1	0	2	0	0	0	2	1	1	0	0	0	0	0	1	2	0	0	1	1	0	1	1	1	0	0	0	0
210	1	0	1	1	1	1	1	0	1	1	1	1	1	0	0	1	1	1	1	0	2	1	0	2	0	1	0	2	2	2	1	0	0	1	2	2	2	0	1	1	1	0	0	1	0	0	0	0	0
211	1	0	0	0	0	0	2	0	1	1	1	0	0	0	0	0	1	1	1	1	1	0	0	2	0	1	0	2	2	1	1	1	1	0	0	2	0	0	1	0	0	0	0	1	1	1	0	0	1
212	1	0	0	0	0	0	2	0	2	2	0	0	0	0	0	0	0	1	1	1	2	1	0	2	0	0	0	2	2	1	0	1	1	1	1	1	2	0	0	2	2	0	1	1	1	2	0	0	0
213	0	0	0	0	0	2	1	0	2	2	0	0	2	0	0	0	1	1	1	1	1	1	2	0	1	0	0	2	2	2	0	0	1	1	0	2	0	0	0	0	0	0	0	1	2	1	0	0	1
214	0	0	0	0	0	0	1	0	1	1	1	0	0	0	0	0	2	0	1	1	2	0	0	2	0	1	0	2	2	2	0	1	1	1	0	1	1	0	0	1	0	0	1	2	0	2	0	1	0
215	1	1	0	0	0	1	1	0	1	1	0	1	1	0	0	1	0	0	0	0	2	0	0	2	0	1	0	1	1	1	1	0	0	0	0	1	0	0	0	1	0	0	0	1	1	0	0	0	0
216	1	0	0	0	0	0	2	0	2	2	0	0	1	0	0	0	1	0	1	1	2	1	0	2	0	0	0	2	2	2	0	2	2	0	0	1	1	0	0	1	1	0	1	1	1	1	0	1	0
217	0	0	0	0	0	0	1	0	0	0	0	0	1	0	0	0	1	1	0	0	2	0	0	2	0	0	1	2	2	1	0	1	1	0	0	2	1	0	0	0	0	0	0	1	0	0	0	0	0
218	0	1	0	0	0	0	1	0	1	1	1	0	1	0	0	0	1	1	0	1	2	0	0	2	0	2	0	2	2	2	1	1	2	0	0	2	1	1	1	1	0	0	0	0	1	0	0	0	0
219	0	0	0	0	0	0	2	0	1	1	0	2	1	0	0	0	1	2	1	1	1	0	0	2	0	1	0	2	2	1	0	1	2	0	0	2	0	0	1	0	0	0	1	1	1	0	0	1	0
220	0	0	0	0	0	0	1	1	2	2	1	0	2	1	1	0	1	0	0	0	2	0	1	1	0	0	0	2	2	2	0	2	2	0	0	1	2	0	0	1	1	0	1	1	1	0	0	0	0
221	0	0	0	0	0	1	2	1	2	2	0	1	1	0	0	1	0	2	0	0	1	0	1	1	0	1	0	2	1	1	0	1	1	0	0	2	2	0	0	1	1	0	0	2	0	1	0	0	0
222	1	0	0	0	0	0	2	0	2	1	0	1	2	0	0	0	1	1	0	0	1	0	2	0	0	0	0	1	1	1	0	2	2	0	0	0	2	0	0	1	1	0	0	2	0	2	0	0	0
223	1	0	0	0	0	0	2	0	1	1	0	0	0	0	0	0	1	1	0	0	1	0	0	2	0	2	0	2	2	1	1	2	2	0	0	1	2	0	0	2	2	2	0	2	0	2	0	0	0
224	0	0	0	0	0	0	2	1	2	2	0	0	2	1	1	0	0	2	0	0	2	0	0	2	0	0	0	1	1	0	0	2	1	0	0	2	1	0	0	1	1	0	0	2	0	0	0	1	0
225	1	0	0	0	0	0	1	0	2	2	0	1	1	0	0	0	1	1	2	2	1	0	0	2	0	1	0	2	2	2	0	2	2	0	0	1	1	0	0	1	1	0	0	1	1	0	0	0	0
226	1	0	0	0	0	0	1	0	1	1	0	0	1	0	0	0	2	0	0	1	2	0	0	2	0	2	0	2	2	1	2	1	1	1	2	2	0	0	1	0	0	0	0	2	0	1	0	0	0
227	0	0	0	0	0	0	1	0	1	1	0	1	1	0	0	0	0	2	1	1	0	0	1	1	0	2	0	2	2	1	1	1	1	0	1	2	1	0	0	2	1	0	0	1	0	1	0	1	0
228	0	0	1	0	0	0	2	1	2	2	0	1	1	0	0	0	2	1	0	1	2	1	0	2	0	1	0	2	2	1	1	2	2	0	0	2	1	0	0	2	1	1	0	2	1	0	1	0	0
229	0	0	0	0	0	1	2	0	2	0	0	0	0	0	0	0	0	1	1	1	2	0	0	2	0	2	1	1	1	0	0	1	1	1	2	2	2	0	0	1	1	1	1	2	1	1	0	0	0
230	1	0	0	0	0	1	2	0	0	0	0	0	1	0	0	0	1	1	0	0	1	0	0	2	0	1	0	1	2	1	0	1	1	0	0	2	1	0	0	2	1	0	0	2	0	0	0	1	0
231	0	0	0	0	0	1	1	0	1	0	2	0	1	0	0	0	2	0	0	0	2	0	1	1	0	2	0	1	2	0	0	0	0	0	0	1	1	0	1	0	0	0	0	0	0	0	0	0	0
232	0	0	0	0	0	0	1	0	1	1	1	0	0	0	0	0	2	1	0	0	2	0	0	2	0	0	0	2	2	1	1	1	1	0	0	2	1	0	0	2	2	0	2	2	2	1	0	0	0
233	1	0	0	0	0	0	2	1	2	1	0	0	1	0	0	0	2	1	1	1	1	1	0	2	0	0	0	2	2	1	0	1	1	0	0	1	2	0	0	2	2	2	0	2	0	0	0	0	0
234	0	0	1	0	1	0	2	0	2	2	0	0	1	0	0	0	0	0	0	0	2	1	0	2	0	0	0	1	1	1	0	1	1	1	1	1	1	0	0	1	1	1	0	1	2	0	0	0	0
235	1	0	0	0	0	0	2	1	2	1	0	0	0	0	0	0	1	1	1	0	2	1	0	2	0	1	0	1	2	1	0	2	2	1	0	2	1	1	1	1	0	0	0	1	0	0	0	1	0
236	0	0	0	0	0	1	0	0	1	1	0	1	2	0	0	0	2	0	1	1	2	0	0	2	0	0	0	2	2	1	1	1	1	0	0	0	1	0	0	2	2	1	0	1	1	0	0	0	0
237	0	0	0	0	0	0	1	0	2	2	0	1	1	0	0	0	1	1	0	0	1	0	0	2	0	2	0	2	2	1	1	2	2	1	0	2	1	0	0	1	1	0	0	2	0	0	0	0	0
238	1	0	0	0	0	0	0	0	1	1	1	1	0	0	0	0	0	0	0	0	1	1	0	2	0	2	0	1	2	1	0	1	1	2	1	2	1	1	0	1	1	2	0	2	0	2	0	0	0
239	1	0	0	0	0	0	2	0	1	0	0	1	2	0	0	1	1	2	1	1	2	1	0	2	0	0	0	1	2	2	0	0	1	1	0	2	2	0	0	1	1	0	0	2	0	2	0	0	1
240	0	0	0	0	0	0	1	0	1	0	1	0	1	1	1	0	1	0	0	0	1	0	0	2	0	1	0	2	2	2	0	1	1	0	0	1	0	0	1	0	0	1	0	2	1	1	0	1	0
241	0	0	0	0	0	2	1	0	1	1	1	0	1	0	0	0	2	0	0	0	1	2	1	1	1	1	0	2	1	0	1	0	1	1	0	2	2	0	0	1	1	1	0	2	0	0	0	1	0
242	1	0	0	0	0	0	2	0	1	1	1	1	2	0	0	0	0	1	0	0	2	0	0	2	0	1	0	1	1	1	1	2	2	0	0	1	2	0	0	2	2	1	0	2	1	1	0	1	0
243	1	0	0	0	0	1	2	0	2	2	0	0	1	1	1	0	0	2	2	1	0	1	0	2	0	0	0	1	2	1	0	1	1	1	2	2	2	0	0	1	1	0	0	1	0	0	0	0	0
244	1	0	0	0	0	0	1	1	1	1	1	0	0	0	0	0	1	1	1	1	2	0	0	2	0	2	0	1	2	0	1	1	2	1	0	2	1	0	0	2	2	0	0	1	0	0	0	0	1
245	1	0	1	0	0	0	1	1	2	2	1	2	2	0	0	1	2	0	0	0	2	1	0	2	0	1	0	1	2	0	1	2	2	1	0	1	1	0	0	1	1	1	0	1	0	0	0	0	0
246	0	0	0	0	0	0	1	0	1	1	0	0	0	0	0	0	1	2	0	0	2	0	0	2	0	1	0	2	2	2	0	1	1	1	0	1	1	1	0	1	1	0	1	1	1	0	0	0	2
247	1	0	0	0	0	1	1	0	2	2	0	0	0	0	0	0	2	2	2	2	0	1	0	2	0	0	0	2	0	0	0	2	2	0	0	2	2	0	0	2	2	2	0	2	1	1	1	0	0
248	0	0	0	0	0	0	0	0	0	0	2	0	0	0	0	0	1	2	1	1	1	0	0	2	0	1	0	1	2	1	0	2	2	1	1	2	1	0	0	1	1	0	1	2	1	1	0	0	0
249	0	0	0	0	0	0	2	0	1	0	1	0	0	0	0	0	1	2	1	0	0	0	0	2	0	0	0	2	2	1	0	0	1	1	0	2	1	1	0	0	0	1	0	1	1	0	0	0	0
250	0	0	0	0	0	0	2	0	2	1	1	1	1	0	0	1	2	0	0	0	2	0	0	2	0	0	0	2	2	2	0	0	2	1	0	2	1	0	1	1	1	0	0	0	0	0	0	0	0
251	0	0	0	0	0	1	1	0	1	1	1	0	0	0	0	0	1	1	0	0	2	0	0	2	0	1	0	1	2	1	0	1	1	0	0	2	2	0	0	2	2	0	0	2	0	0	0	1	0
252	1	0	0	0	0	0	1	0	0	0	1	0	0	0	0	0	2	0	0	1	1	1	1	1	1	1	0	2	2	1	1	2	2	0	0	1	2	0	0	2	1	0	0	2	0	0	0	0	2
253	1	1	0	0	0	1	1	0	0	0	1	0	1	0	0	0	2	1	1	1	1	0	0	2	0	2	0	1	2	1	1	2	2	0	0	1	1	1	0	1	1	0	0	1	0	1	0	0	0
254	0	0	0	0	0	0	2	0	2	2	0	0	0	0	0	0	1	0	0	0	1	0	0	2	0	1	0	1	1	1	0	1	2	0	0	2	1	0	0	1	1	0	0	2	0	2	0	0	0
255	0	0	1	0	0	0	2	0	1	1	0	0	1	0	0	0	1	1	1	1	1	1	0	2	0	0	0	2	2	2	0	1	1	0	0	2	2	0	1	1	1	0	0	1	0	0	0	0	1
256	0	0	0	0	0	0	2	0	2	1	1	0	0	0	0	0	1	2	1	1	1	1	0	2	0	1	0	2	2	1	1	0	1	0	0	2	1	1	1	2	1	0	1	1	1	1	0	1	0
257	1	0	0	0	0	0	2	0	2	1	1	0	0	0	0	0	2	1	0	0	1	0	0	2	0	1	0	0	2	0	0	2	2	1	0	2	2	0	0	1	1	0	0	0	0	0	0	0	0
258	1	0	0	0	0	0	2	0	2	2	0	0	1	0	0	0	1	1	1	1	1	0	0	2	0	1	0	2	2	2	0	2	2	2	0	2	1	0	1	1	1	0	0	1	0	0	0	1	1
259	0	0	0	0	0	0	1	0	1	1	0	0	0	0	0	1	0	1	2	1	2	1	0	2	0	0	1	1	1	0	0	0	1	1	0	2	2	0	0	0	0	1	0	1	1	0	0	0	0
260	1	0	0	0	0	0	1	1	1	1	0	1	2	0	0	0	1	1	1	1	0	0	1	1	0	0	0	2	2	2	0	1	1	1	1	2	1	0	0	1	1	0	1	1	1	0	0	0	0
261	0	1	0	0	0	1	2	0	2	0	0	2	2	0	0	0	2	0	0	0	2	0	1	1	0	2	0	2	1	0	0	2	2	0	0	1	1	0	0	2	1	1	0	2	2	1	0	1	0
262	0	0	0	0	0	0	1	1	2	2	0	0	1	0	0	0	1	0	1	2	1	1	0	2	0	0	0	1	1	1	0	2	2	0	0	0	1	0	0	0	0	0	0	0	1	1	0	0	0
263	0	0	0	0	0	0	2	0	1	1	1	0	0	0	0	0	2	0	0	1	2	0	0	2	0	0	1	1	1	0	0	1	1	1	1	1	1	1	1	1	0	0	1	1	1	0	0	0	1
264	0	0	0	0	0	0	1	0	2	2	0	0	1	0	0	0	1	0	1	0	1	0	0	2	0	2	0	1	2	1	0	2	1	0	1	2	1	1	0	0	0	0	1	2	1	2	0	1	0
265	1	1	0	0	0	0	1	1	2	2	0	0	1	0	0	0	0	1	0	0	0	0	0	2	0	1	0	1	2	0	1	2	1	0	1	2	2	0	0	2	2	0	1	1	1	1	0	0	1
266	1	0	1	0	1	0	2	0	1	1	1	0	2	0	0	0	1	1	1	1	1	0	0	2	0	1	1	1	1	0	0	1	1	1	1	1	1	0	0	1	1	1	0	1	1	0	0	0	0
267	1	0	0	0	0	1	2	1	1	1	0	0	0	0	0	0	1	1	1	1	1	0	1	1	0	1	0	0	2	0	0	2	2	0	0	1	2	0	0	1	1	0	0	1	0	0	0	0	0
268	1	0	0	0	0	0	2	0	1	0	1	2	2	0	0	0	2	0	0	0	2	0	0	2	0	0	0	1	1	0	1	2	2	0	0	1	1	0	0	0	0	1	0	1	0	1	0	0	0
269	0	0	0	0	0	0	1	0	0	0	2	1	1	0	0	0	1	0	0	0	2	1	0	2	0	1	0	2	2	1	1	0	0	1	1	2	1	0	0	1	1	1	0	2	0	0	0	0	0
270	0	0	1	1	1	1	2	0	2	0	1	0	0	0	0	0	1	1	0	0	1	0	0	2	0	1	0	2	1	1	0	1	1	0	0	1	2	0	0	1	1	0	1	2	1	1	0	0	0
271	1	0	0	0	0	0	2	0	1	0	0	0	0	0	0	0	1	1	1	1	2	0	0	2	0	1	0	2	2	1	2	1	1	0	0	1	1	0	0	1	1	0	0	1	0	0	0	0	0
272	1	0	0	0	0	0	2	0	2	1	1	1	2	0	0	1	1	1	0	0	1	1	1	1	1	1	0	2	2	1	1	2	2	0	0	1	2	0	0	1	1	1	0	2	1	0	0	1	0
273	0	0	0	0	0	0	2	1	2	2	0	1	1	0	0	1	1	1	1	1	1	0	0	2	0	1	0	2	2	2	0	1	2	0	0	2	1	0	0	1	1	0	1	1	1	1	0	0	0
274	0	0	0	0	0	0	2	1	2	2	0	0	0	0	0	0	1	1	1	1	0	1	1	1	0	1	0	2	2	2	0	2	2	0	0	1	2	1	1	2	1	1	1	2	0	0	0	0	1
275	1	0	0	0	0	0	2	0	0	0	0	0	0	0	0	0	2	0	0	0	2	1	0	2	0	0	0	1	2	1	0	1	1	1	1	1	2	1	0	1	1	0	0	2	2	0	0	0	0
276	1	0	0	0	0	0	1	0	1	1	1	0	1	1	1	0	1	1	1	1	1	0	0	2	0	1	0	1	2	1	1	1	1	0	0	1	1	1	1	0	0	0	0	1	0	0	0	1	1
277	1	0	0	0	0	0	1	0	0	0	1	0	1	0	0	0	1	2	0	1	1	0	0	2	0	2	1	2	1	0	0	2	2	0	0	1	2	0	0	1	1	1	0	2	1	1	0	0	0
278	0	0	0	0	0	0	1	0	0	0	0	0	0	0	0	0	2	0	0	0	1	0	0	2	0	0	0	2	2	1	2	1	2	1	0	2	1	0	0	2	2	0	0	1	0	0	0	0	0
279	1	0	0	0	0	0	2	0	2	0	0	0	0	0	0	0	1	1	2	2	1	0	1	1	0	1	0	2	1	1	0	0	1	2	1	2	2	0	0	1	1	0	0	1	0	1	0	1	0
280	1	0	1	0	0	0	2	0	2	2	0	0	0	0	0	0	2	0	0	0	1	1	0	2	0	0	0	2	0	0	0	1	2	0	0	2	1	0	0	1	1	0	1	2	2	1	0	0	0
281	1	0	0	0	0	1	1	1	1	1	1	0	0	0	0	0	2	0	0	0	1	0	0	2	0	0	0	1	2	0	1	1	1	1	0	1	2	0	0	2	2	0	1	2	1	1	0	0	1
282	0	0	0	0	0	0	2	0	1	1	0	0	1	0	0	0	1	1	1	0	2	0	0	2	0	2	1	2	1	0	0	1	1	0	0	1	1	0	1	1	1	0	1	1	1	1	0	0	0
283	0	0	0	0	0	0	2	0	2	2	0	0	1	0	0	0	0	2	1	1	0	1	0	2	0	0	0	2	2	1	1	1	1	0	0	2	1	1	1	1	0	0	0	1	0	0	0	0	0
284	1	0	0	0	0	1	1	0	2	1	0	0	0	0	0	0	2	0	0	0	2	1	0	2	0	0	0	2	2	2	0	0	0	0	0	2	1	0	0	2	2	0	0	1	1	1	0	0	0
285	1	0	0	0	0	0	1	1	1	1	1	1	1	0	0	0	1	0	0	0	2	0	0	2	0	1	0	2	2	2	0	0	0	0	1	2	1	0	0	1	1	0	1	2	1	0	0	0	0
286	1	0	0	0	0	0	2	0	2	2	0	0	0	0	0	0	2	0	0	0	2	0	0	2	0	1	0	2	2	1	1	1	2	0	0	2	2	0	0	2	2	0	0	2	1	1	0	0	1
287	1	0	0	0	0	1	1	0	1	1	1	0	1	0	0	0	0	2	1	1	2	1	0	2	0	1	0	1	1	1	0	0	1	1	0	2	2	0	0	2	2	1	0	2	1	0	0	0	1
288	1	0	0	0	0	0	1	0	2	2	0	0	2	0	0	0	2	1	1	1	2	1	0	2	0	0	0	2	2	1	1	1	1	0	0	2	1	0	0	1	1	0	0	1	0	1	0	0	1
289	1	0	0	0	0	0	2	0	1	1	1	0	1	0	0	0	2	2	2	2	0	1	1	1	1	1	0	2	2	1	2	1	2	0	0	2	1	1	0	0	0	0	0	1	0	0	0	0	1
290	1	0	0	0	0	0	2	0	2	1	1	0	0	0	0	0	1	0	0	0	2	0	0	2	0	1	0	2	0	0	0	1	1	0	0	0	1	0	0	1	1	2	0	2	0	0	0	0	0
291	0	0	0	0	0	0	2	0	2	1	0	0	1	0	0	0	0	2	0	0	2	1	0	2	0	0	2	2	2	0	1	2	1	0	1	2	2	0	0	1	1	0	0	0	0	0	0	0	1
292	1	0	1	0	0	0	2	0	1	0	0	2	2	0	0	0	1	1	0	0	1	0	1	1	1	0	1	2	2	1	1	1	1	0	0	1	2	0	0	2	2	0	1	2	1	1	0	0	0
293	1	0	0	0	0	0	2	0	2	0	0	0	1	0	0	0	1	2	0	0	0	0	2	0	0	0	0	2	2	1	0	1	2	0	0	2	1	0	0	2	2	1	1	2	1	1	0	0	0
294	0	0	1	1	1	1	1	0	0	0	1	1	1	0	0	1	1	1	1	1	2	0	0	2	0	0	0	2	2	1	1	1	1	0	0	2	1	1	0	1	1	0	0	1	1	0	0	1	0
295	0	0	0	0	0	0	2	0	2	1	1	1	2	0	0	1	1	0	1	1	1	0	1	1	0	2	1	2	2	0	1	1	1	1	0	1	1	0	0	2	1	0	0	0	0	0	0	0	0
296	0	0	0	0	0	0	1	0	1	0	1	0	1	0	0	0	2	1	1	1	1	0	1	1	0	2	0	1	1	1	0	1	0	0	1	2	2	0	0	2	2	0	1	1	1	1	0	0	1
297	0	0	0	0	0	0	2	0	0	0	0	0	0	0	0	0	0	0	0	0	2	0	0	2	0	1	0	2	2	0	1	2	2	0	0	1	1	0	0	0	0	1	0	1	1	0	0	0	0
298	1	0	0	0	0	0	2	0	2	0	1	0	1	0	0	0	2	0	0	0	2	0	0	2	0	1	0	2	1	1	0	1	1	1	1	1	2	0	0	1	1	0	2	2	2	1	0	0	0
299	1	0	0	0	0	0	1	0	1	0	1	0	0	0	0	0	1	0	0	0	2	0	0	2	0	1	0	2	2	2	0	1	2	1	0	1	2	0	0	1	1	0	0	2	0	0	0	0	1
300	1	0	0	0	0	1	2	1	2	2	0	1	1	0	0	0	2	1	1	0	2	0	0	2	0	2	0	1	1	1	1	2	2	0	0	1	2	0	0	1	1	0	0	1	0	0	0	0	0
301	0	0	0	0	0	1	2	0	2	2	0	0	1	0	0	0	2	0	0	0	2	0	0	2	0	1	0	1	2	0	0	1	1	1	0	1	1	0	0	0	0	1	0	2	0	0	0	0	1
302	1	0	0	0	0	1	1	1	1	1	0	1	1	0	0	1	1	1	2	2	1	0	0	2	0	2	0	2	1	1	0	1	2	1	1	2	1	0	0	0	0	2	0	2	1	1	0	0	1
303	0	0	0	0	0	0	2	0	1	1	0	0	1	0	0	0	1	0	1	1	2	0	0	2	0	0	0	2	2	2	1	0	0	1	1	1	1	0	0	0	0	0	0	0	1	0	0	1	0
304	1	0	0	0	0	0	2	0	2	2	0	1	2	0	0	0	2	1	1	0	2	0	0	2	0	1	0	1	1	1	0	1	2	0	0	2	0	0	1	0	0	0	1	1	1	1	0	0	0
305	1	0	0	0	0	1	1	0	1	1	0	0	0	0	0	0	0	0	1	1	2	0	0	2	0	1	0	2	1	1	0	1	1	1	0	0	1	1	0	0	0	0	1	1	1	1	0	0	0
306	1	0	0	0	0	0	0	0	1	1	1	0	1	0	0	0	1	1	1	1	2	0	0	2	0	1	1	2	1	0	0	0	0	0	0	2	2	0	0	2	2	1	0	2	1	1	0	0	0
307	1	0	0	0	0	0	2	1	1	1	0	0	0	0	0	0	2	0	0	0	2	0	0	2	0	1	0	2	2	2	2	1	1	1	1	2	1	0	0	2	2	0	0	0	2	0	0	0	0
308	0	0	0	0	0	0	1	0	1	0	1	0	2	0	0	0	0	0	1	1	2	0	1	1	0	1	0	0	2	1	0	0	0	1	1	1	2	0	0	0	0	0	1	1	1	0	0	0	0
309	1	0	0	0	0	0	1	1	1	1	0	1	0	0	0	0	2	0	0	0	2	0	0	2	0	1	0	2	2	2	0	1	1	0	0	2	2	0	0	2	2	0	0	1	0	0	0	1	0
310	1	0	2	0	1	0	2	0	1	1	1	1	1	0	0	1	1	1	1	1	1	0	1	1	1	1	0	2	2	2	1	2	2	1	1	2	1	0	0	1	0	0	0	2	0	1	0	1	0
311	0	0	1	1	1	2	1	0	2	2	0	1	0	0	0	0	2	1	1	1	1	1	0	2	0	0	0	0	1	0	0	0	0	0	0	2	1	1	0	1	1	2	0	2	1	0	0	0	0
312	1	0	0	0	0	0	2	0	2	2	0	0	0	0	0	0	1	1	0	0	1	0	0	2	0	1	0	2	1	1	0	0	0	0	0	2	1	0	1	1	1	0	0	2	1	0	0	0	0
313	1	0	0	0	0	0	2	0	2	1	1	1	1	0	0	0	1	1	1	1	1	0	0	2	0	1	0	2	2	2	0	1	1	1	0	2	2	0	0	2	2	0	0	0	1	0	0	0	0
314	0	0	0	0	0	0	2	1	2	2	0	0	0	0	0	0	1	1	1	1	2	1	0	2	0	1	0	2	1	0	0	1	1	0	0	0	2	0	0	2	2	0	0	2	0	1	0	0	0
315	0	0	0	0	0	0	2	0	0	0	1	1	2	0	0	0	2	1	1	1	2	0	0	2	0	1	0	2	2	2	0	1	1	1	1	2	2	0	0	2	2	1	0	2	1	0	0	0	0
316	1	0	0	0	0	1	2	0	1	1	1	0	0	0	0	0	2	0	0	0	2	0	1	1	0	0	0	0	2	0	0	0	1	1	0	2	2	0	1	1	1	0	0	1	0	0	0	0	0
317	1	0	0	0	0	1	1	0	0	0	0	0	1	0	0	0	0	1	1	1	1	0	0	2	0	1	0	2	1	0	1	1	1	1	2	2	1	0	0	1	1	1	0	2	1	1	0	0	0
318	1	0	0	0	0	0	1	1	2	2	1	0	1	0	0	0	0	0	0	0	2	0	1	1	0	1	0	2	2	1	1	2	2	0	0	1	2	0	0	2	1	0	0	0	0	0	0	0	0
319	1	0	1	1	1	2	2	1	2	2	0	0	0	0	0	0	1	1	2	2	1	0	0	2	0	1	0	2	2	2	0	1	1	1	0	0	2	0	0	1	1	1	0	2	1	1	0	0	0
320	1	0	0	0	0	0	2	0	2	1	0	0	0	0	0	0	0	1	1	1	0	1	1	1	1	1	0	1	2	0	1	1	1	0	0	1	0	1	0	0	0	0	0	0	0	0	0	0	0
321	1	1	0	0	0	1	1	0	1	1	1	0	0	0	0	0	1	1	1	1	1	0	0	2	0	1	0	2	2	1	1	1	1	0	0	1	0	0	1	0	0	0	0	1	1	0	0	0	0
322	0	0	0	0	0	1	1	0	0	0	1	1	1	0	0	0	2	2	1	1	2	0	2	0	0	1	0	2	2	1	0	2	2	2	0	2	1	0	0	0	0	0	0	1	1	1	0	0	0
323	1	0	0	0	0	0	2	0	2	0	0	0	1	0	0	0	1	1	1	1	2	1	0	2	0	0	0	1	2	1	0	1	1	1	0	1	1	0	0	1	1	1	0	1	0	0	0	1	0
324	0	0	0	0	0	0	0	0	0	0	2	1	2	0	0	1	2	0	0	0	2	0	1	1	0	1	0	2	2	2	0	2	2	0	0	2	1	1	0	0	0	0	0	0	1	1	0	1	0
325	1	0	0	0	0	0	0	0	0	0	2	0	1	0	0	0	0	2	0	0	1	0	0	2	0	1	0	2	2	1	1	1	2	2	2	2	2	0	0	2	2	1	0	1	1	0	0	0	0
326	1	1	0	0	0	1	1	0	1	1	0	0	1	0	0	0	2	0	0	1	1	0	0	2	0	1	0	1	1	1	0	1	1	0	0	2	2	0	0	1	1	0	0	2	0	1	0	1	0
327	1	0	0	0	0	0	2	1	1	1	0	0	0	0	0	0	0	2	0	0	2	1	1	1	1	2	0	1	2	1	0	1	1	0	0	1	2	0	0	2	2	1	0	1	1	0	0	0	0
328	1	0	0	0	0	0	2	0	2	2	0	0	0	0	0	0	0	0	0	0	2	0	1	1	0	2	0	2	2	2	0	2	2	0	1	2	2	0	0	1	1	0	0	0	0	0	0	0	0
329	0	0	0	0	0	0	1	0	1	0	1	1	2	0	0	0	0	2	0	1	1	0	0	2	0	1	0	2	2	1	0	2	2	1	1	2	0	1	0	0	0	1	0	2	1	2	0	0	1
330	1	1	0	0	0	0	1	0	1	1	0	1	1	0	0	0	2	1	1	1	2	1	0	2	0	0	0	2	2	2	1	1	2	0	0	2	1	1	0	1	1	0	0	2	0	0	0	0	0
331	0	0	0	0	0	0	1	0	1	0	2	0	0	0	0	0	2	0	0	0	2	0	0	2	0	1	0	1	1	1	0	0	1	1	0	2	2	0	0	1	1	0	0	2	0	0	1	0	1
332	1	0	0	0	0	0	1	0	1	1	0	0	2	0	0	0	0	1	1	0	1	0	0	2	0	1	0	1	2	0	1	0	1	1	0	2	1	1	0	0	0	0	0	1	0	0	0	0	1
333	0	0	0	0	0	0	2	0	1	1	0	1	1	0	0	1	1	1	0	0	1	0	0	2	0	0	0	2	1	1	1	1	1	0	0	2	2	0	0	2	2	0	0	1	0	0	0	1	0
334	0	0	1	0	0	1	2	0	1	0	0	0	0	0	0	0	1	2	1	0	0	0	0	2	0	0	0	1	2	0	0	2	2	1	0	1	1	1	0	0	0	1	0	2	1	0	0	0	1
335	0	0	0	0	0	1	2	0	2	1	1	0	1	0	0	0	1	1	1	1	1	0	1	1	0	1	0	2	2	2	0	2	1	0	1	2	1	0	0	0	0	0	1	1	1	2	0	0	1
336	0	0	0	0	0	1	2	1	2	2	0	0	0	0	0	0	1	0	0	0	2	0	0	2	0	1	0	2	2	2	1	1	2	0	0	2	1	1	0	0	0	0	0	2	0	0	0	1	0
337	1	0	0	0	0	0	1	0	0	0	2	1	1	0	0	0	1	0	1	0	2	0	1	1	0	1	0	2	1	1	0	2	2	0	1	1	1	0	0	2	2	1	0	2	0	2	0	0	0
338	1	0	0	0	0	0	1	0	1	0	1	0	0	0	0	1	1	0	0	0	2	0	1	1	0	1	0	1	2	1	0	1	1	0	0	1	1	0	0	1	1	1	1	2	1	1	0	0	1
339	1	0	1	0	0	0	1	0	2	2	0	0	1	0	0	0	2	0	0	0	1	1	0	2	0	0	0	2	0	0	0	0	1	0	0	2	1	0	0	1	1	0	1	1	1	1	0	0	0
340	0	0	0	0	0	0	2	1	2	1	0	1	1	0	0	1	2	0	0	0	1	1	0	2	0	2	0	2	2	1	1	1	2	0	0	2	1	0	0	1	1	0	0	1	0	0	0	0	0
341	0	0	1	1	1	1	2	0	2	0	1	0	2	1	1	0	2	2	2	2	2	1	0	2	0	0	0	2	1	1	1	1	1	0	0	2	2	0	0	2	2	0	0	1	0	0	0	0	0
342	1	1	0	0	0	0	1	0	1	1	1	0	0	0	0	0	1	1	1	1	1	0	0	2	0	2	0	1	2	1	0	0	0	0	0	2	2	0	0	1	1	0	1	2	1	1	0	0	0
343	0	1	0	0	0	0	2	0	2	2	0	0	2	1	1	0	1	1	2	2	1	0	0	2	0	2	0	1	2	1	0	1	1	1	2	2	1	0	0	1	0	1	0	2	1	1	0	0	0
344	0	0	0	0	0	0	1	0	0	0	0	0	1	0	0	0	1	0	0	0	2	1	0	2	0	0	0	2	2	2	0	2	2	0	1	2	0	0	1	0	0	0	0	1	1	0	0	0	0
345	0	0	0	0	0	1	0	0	0	0	1	1	0	0	0	0	0	1	1	0	1	0	0	2	0	2	1	2	2	1	1	1	2	0	0	2	2	1	0	0	0	1	0	2	2	1	0	0	0
346	1	0	0	0	0	1	1	0	2	1	0	0	0	0	0	0	1	0	0	0	1	1	1	1	1	1	0	2	1	1	1	2	2	0	1	1	1	0	1	1	1	0	1	1	1	0	0	1	0
347	0	1	0	0	0	0	1	0	2	2	0	0	1	0	0	0	1	2	1	1	2	1	2	0	1	0	0	1	2	1	0	1	2	0	0	2	2	0	0	0	0	0	0	1	0	0	0	0	0
348	0	0	1	0	0	0	2	0	2	2	0	0	0	0	0	0	1	1	1	1	1	0	0	2	0	0	0	1	1	1	0	1	1	0	0	2	2	1	0	1	1	1	0	1	0	0	0	0	0
349	0	1	0	0	0	0	1	2	2	2	0	1	2	0	0	1	0	0	1	1	2	1	1	1	0	1	0	2	2	2	0	1	1	1	1	1	1	0	0	0	0	0	1	2	0	0	0	0	0
350	0	0	1	0	0	0	1	1	2	2	0	1	2	0	0	1	2	1	1	1	2	1	1	1	1	1	0	0	2	0	0	1	1	1	0	2	0	0	1	0	0	1	0	1	1	0	0	0	0
351	1	0	0	0	0	1	1	0	1	0	1	0	0	0	0	0	1	1	1	1	2	1	0	2	0	1	0	1	2	0	1	0	1	1	0	2	2	0	0	2	2	0	1	2	1	2	0	0	0
352	0	0	1	0	1	0	1	0	0	0	1	1	2	0	0	0	1	0	1	1	2	0	0	2	0	1	0	1	2	1	1	2	2	1	0	2	1	0	0	0	0	1	0	2	1	1	0	0	0
353	0	0	1	1	1	1	1	0	2	2	0	0	0	0	0	0	1	1	1	1	1	0	0	2	0	1	0	2	2	2	0	1	1	0	0	1	1	1	0	1	1	1	0	1	1	0	0	0	1
354	1	0	0	0	0	1	2	0	2	0	0	1	2	0	0	0	1	1	1	1	1	0	0	2	0	1	0	1	2	1	0	1	2	1	1	1	1	0	1	1	1	1	0	2	2	1	0	0	0
355	0	0	0	0	0	1	2	0	2	2	0	0	1	0	0	0	1	1	0	0	1	0	0	2	0	1	1	2	2	1	0	0	0	0	0	2	2	0	0	0	0	0	1	2	1	2	0	1	0
356	1	0	1	0	0	1	1	2	2	2	0	0	0	0	0	0	1	1	1	1	2	1	0	2	0	0	0	2	2	2	2	2	2	0	0	2	2	0	0	0	0	0	0	0	1	0	0	0	0
357	1	0	0	0	0	1	2	0	0	0	0	1	2	0	0	0	1	1	0	0	2	2	0	2	0	0	0	1	2	0	1	1	1	1	1	2	1	0	0	1	1	0	0	1	1	1	0	0	1
358	1	0	0	0	0	0	1	0	0	0	1	0	0	0	0	0	0	0	0	0	2	1	0	2	0	0	0	2	2	1	2	1	1	0	0	2	1	0	0	1	1	0	0	2	0	0	0	0	0
359	1	0	0	0	0	0	2	0	2	1	0	0	1	0	0	0	1	1	0	0	1	0	0	2	0	1	0	2	2	1	2	2	2	0	0	1	1	1	0	0	0	1	0	2	2	1	0	0	0
360	0	0	0	0	0	1	2	0	2	1	0	0	0	0	0	0	2	2	1	0	2	0	0	2	0	2	0	2	2	2	1	1	2	0	0	2	2	0	0	2	1	0	2	2	2	1	0	0	0
361	0	0	0	0	0	0	2	0	2	1	0	0	0	0	0	0	1	0	1	1	2	1	0	2	0	0	0	2	2	1	1	2	2	0	0	1	2	0	0	2	2	1	0	1	1	0	0	0	0
362	1	1	0	0	0	0	2	0	2	2	0	2	2	0	0	0	2	0	0	0	2	1	0	2	0	1	0	2	2	2	1	1	1	1	0	1	2	0	1	1	1	0	0	1	0	0	0	0	0
363	1	0	0	0	0	0	2	0	1	1	1	0	1	0	0	0	0	2	1	1	2	0	0	2	0	2	0	1	1	1	0	1	1	1	1	2	2	0	0	1	1	0	0	1	0	1	0	0	0
364	1	0	0	0	0	1	1	0	0	0	1	1	1	0	0	0	1	1	0	0	2	2	1	1	1	1	0	1	2	1	0	0	0	0	0	1	1	1	0	1	1	0	0	1	0	0	0	0	0
365	0	0	0	0	0	1	2	1	1	1	0	1	2	0	0	0	0	0	0	1	2	1	0	2	0	0	0	2	1	1	0	0	0	0	0	1	1	0	0	2	2	0	0	1	0	1	0	1	0
366	1	1	0	0	0	0	2	1	2	1	0	0	0	0	0	0	1	0	1	0	1	0	0	2	0	1	0	2	1	1	1	0	0	0	1	2	2	0	0	1	1	1	1	2	1	1	0	0	0
367	1	0	0	0	0	0	0	0	0	0	2	0	0	0	0	0	2	1	0	1	2	0	1	1	0	2	0	2	2	0	0	0	2	0	0	2	1	1	0	1	1	0	0	2	0	1	0	0	0
368	1	0	0	0	0	0	2	0	0	0	0	0	0	0	0	0	0	1	1	1	2	0	1	1	0	1	0	1	2	1	0	2	2	0	0	1	1	1	0	1	1	1	0	2	1	0	0	0	0
369	0	0	0	0	0	0	2	1	2	2	0	2	2	0	0	0	2	1	1	0	2	1	1	1	1	1	0	2	2	2	0	2	2	1	1	2	0	1	0	0	0	0	0	1	0	1	0	0	0
370	1	0	0	0	0	0	2	0	2	1	1	0	1	0	0	0	0	2	2	1	1	0	0	2	0	2	0	1	2	1	0	1	1	1	0	1	2	0	0	2	2	1	0	2	1	0	0	0	1
371	1	0	0	0	0	0	2	0	2	0	1	0	0	0	0	0	2	1	1	1	2	0	0	2	0	2	0	2	2	2	0	1	1	1	0	2	1	0	0	1	1	2	0	2	1	0	0	0	0
372	0	0	0	0	0	0	2	0	1	0	1	0	1	0	0	0	0	0	1	1	2	0	0	2	0	0	1	2	1	0	0	0	0	0	1	2	1	0	0	2	1	0	0	1	0	0	0	0	0
373	1	0	0	0	0	1	1	0	1	0	1	0	0	0	0	0	2	2	1	1	1	1	0	2	0	0	0	1	2	1	0	2	2	0	0	0	2	0	0	1	1	0	1	2	1	0	0	0	0
374	0	0	0	0	0	0	1	0	1	1	1	2	1	0	0	0	1	0	0	0	2	0	1	1	0	2	0	1	2	0	0	2	2	0	0	1	0	0	0	1	1	1	0	1	0	0	0	1	0
375	1	1	0	0	0	1	2	0	2	0	0	0	0	0	0	0	1	0	0	0	2	0	0	2	0	2	0	2	2	1	1	1	2	2	2	2	2	0	0	1	1	0	1	2	1	1	0	0	0
376	0	0	0	0	0	0	2	0	1	0	0	1	1	0	0	0	1	1	1	1	2	0	0	2	0	1	0	1	1	1	1	1	2	1	1	2	1	0	0	1	1	0	1	2	1	1	0	1	0
377	1	1	0	0	0	0	2	0	2	0	0	0	0	0	0	0	2	0	0	0	2	0	1	1	1	0	0	2	2	2	0	2	2	1	0	2	1	0	0	2	2	0	1	1	1	1	0	0	1
378	1	0	0	0	0	0	1	0	1	1	1	1	1	0	0	1	1	1	1	1	1	1	0	2	0	0	1	1	1	0	0	0	1	0	0	2	1	0	0	0	0	0	0	1	0	1	0	1	0
379	0	0	0	0	0	0	1	0	1	1	1	0	1	0	0	0	1	1	1	1	1	0	0	2	0	1	1	2	2	1	0	0	1	1	0	2	1	1	0	1	1	0	1	2	1	1	0	0	0
380	0	0	0	0	0	1	2	1	1	1	1	0	0	0	0	0	1	1	0	0	1	0	0	2	0	1	0	2	2	1	2	1	2	0	0	1	1	1	0	1	1	0	0	2	0	0	0	0	0
381	1	0	0	0	0	0	1	0	1	1	1	0	0	0	0	0	1	1	2	2	1	1	0	2	0	1	0	2	1	0	0	1	1	1	2	2	1	0	0	2	2	0	0	1	1	0	0	1	0
382	1	0	0	0	0	0	1	1	2	2	1	0	0	0	0	1	2	2	2	2	1	0	1	1	0	1	1	2	2	1	0	1	1	0	0	2	2	0	0	2	2	0	0	2	0	2	0	0	0
383	1	0	0	0	0	1	2	0	1	1	0	0	0	0	0	0	2	0	0	0	2	1	0	2	0	0	0	2	1	1	0	2	2	1	0	2	2	0	0	1	1	0	0	0	0	1	0	0	1
384	1	0	1	0	0	1	1	0	1	1	1	1	2	0	0	0	1	1	0	1	1	0	0	2	0	1	0	2	2	1	0	1	0	0	0	1	2	0	0	1	1	1	0	1	1	0	0	0	1
385	0	0	0	0	0	0	1	1	1	1	1	0	0	0	0	0	0	1	0	0	1	0	0	2	0	1	0	2	2	2	0	1	1	0	0	2	0	2	0	0	0	0	0	1	0	0	0	0	0
386	0	0	1	0	0	0	2	0	2	1	0	2	1	0	0	0	0	1	1	1	2	0	1	1	0	0	0	0	1	0	0	2	2	0	0	1	0	1	1	0	0	0	0	2	1	0	0	0	0
387	1	1	0	0	0	0	1	0	0	0	1	1	1	0	0	1	1	1	0	0	2	1	0	2	0	0	0	2	2	2	0	2	2	0	0	1	1	0	0	0	0	0	0	0	0	0	0	0	0
388	0	0	0	0	0	1	1	1	2	2	1	0	1	0	0	0	0	2	0	1	1	0	0	2	0	1	0	1	1	0	0	0	1	1	0	2	0	0	0	1	1	0	0	1	0	0	0	0	0
389	1	0	0	0	0	0	2	1	2	2	0	1	1	0	0	1	1	0	1	0	1	0	0	2	0	2	1	2	2	1	1	0	0	1	2	2	2	0	0	1	1	0	1	2	2	2	0	0	1
390	1	0	0	0	0	1	2	0	2	2	0	0	0	0	0	0	2	1	1	0	2	1	0	2	0	0	0	2	2	2	1	2	2	0	0	1	0	2	0	0	0	0	1	2	2	0	0	0	1
391	0	0	0	0	0	0	2	1	2	2	0	0	1	0	0	0	1	0	0	0	2	0	0	2	0	1	0	1	2	1	0	2	2	0	0	1	1	0	1	1	1	0	0	1	1	0	0	0	0
392	1	0	1	0	0	0	2	1	1	1	0	0	0	0	0	0	0	1	0	0	1	0	0	2	0	2	0	1	2	1	0	1	1	1	1	1	1	0	0	1	1	0	1	2	0	2	0	0	0
393	0	0	0	0	0	0	1	0	1	1	2	1	1	0	0	1	1	0	0	0	2	1	0	2	0	0	0	2	1	1	0	1	1	0	0	1	1	0	0	1	1	0	0	2	0	0	0	0	1
394	1	0	0	0	0	0	2	1	2	2	0	0	0	0	0	0	0	0	0	0	2	2	0	2	0	0	0	1	1	1	0	1	1	0	0	2	2	0	0	2	2	0	1	2	1	0	0	0	1
395	0	0	0	0	0	0	2	0	2	1	1	0	0	0	0	1	1	0	0	0	2	0	0	2	0	1	0	2	2	1	1	1	1	0	0	2	2	0	0	1	1	0	1	2	1	0	0	0	0
396	1	1	0	0	0	1	2	0	1	1	0	0	0	0	0	1	2	2	1	1	2	0	1	1	1	1	0	2	1	1	1	1	0	0	1	2	1	0	0	2	1	0	0	1	0	0	0	0	0
397	0	0	0	0	0	0	1	0	1	1	1	0	2	0	0	0	1	0	0	0	2	0	0	2	0	0	0	1	2	0	1	1	1	1	1	2	2	0	0	1	1	1	0	2	2	0	0	0	0
398	1	0	0	0	0	0	2	0	2	1	1	0	0	0	0	0	0	2	0	0	1	0	0	2	0	1	0	2	2	2	1	1	2	2	0	1	1	1	0	1	1	1	0	1	1	0	0	0	2
399	1	1	0	0	0	1	1	1	2	2	0	0	0	0	0	0	2	2	1	1	2	0	0	2	0	0	0	2	1	1	1	1	1	0	0	1	2	0	0	1	1	0	0	2	0	0	0	0	0
400	1	0	0	0	0	0	1	0	1	1	0	1	0	0	0	0	2	0	0	0	1	1	1	1	0	0	0	0	2	0	0	1	1	1	2	2	2	0	0	1	1	0	1	2	1	1	0	1	0
401	1	1	0	0	0	0	2	0	2	2	0	0	0	0	0	0	2	0	0	0	2	1	1	1	1	1	0	2	2	2	1	1	2	0	0	2	1	0	0	1	1	0	0	2	0	0	0	0	2
402	1	0	0	0	0	1	1	0	1	1	2	0	2	1	1	0	1	0	0	0	2	1	0	2	0	1	0	1	2	1	0	1	2	1	0	1	2	0	0	1	1	1	1	2	1	1	0	0	0
403	1	0	0	0	0	0	2	0	2	0	1	0	0	0	0	0	1	0	0	0	2	0	0	2	0	0	0	2	1	1	0	2	2	0	0	0	1	0	0	2	2	0	0	1	0	0	0	0	0
404	1	0	0	0	0	0	2	0	1	0	0	0	1	0	0	0	1	1	2	1	2	1	0	2	0	1	0	1	2	1	0	2	2	0	0	1	1	0	0	1	1	0	0	2	1	1	0	0	1
405	0	1	0	0	0	0	2	0	1	1	0	1	0	0	0	0	1	0	1	1	2	0	0	2	0	2	0	1	2	1	0	1	1	0	0	2	2	0	0	1	1	0	0	2	0	0	0	0	0
406	0	0	0	0	0	1	2	0	1	0	0	0	0	0	0	0	0	1	1	1	2	0	0	2	0	1	0	1	1	1	1	1	1	0	0	2	2	0	0	2	2	1	0	2	0	0	0	0	0
407	0	1	0	0	0	0	2	0	1	1	0	1	2	0	0	1	0	0	0	0	2	1	1	1	1	2	0	2	2	1	0	2	2	1	0	2	1	0	0	0	0	0	0	2	0	1	0	1	0
408	1	0	0	0	0	0	2	0	2	2	0	0	1	0	0	0	1	1	0	1	1	0	0	2	0	1	0	2	2	1	2	1	1	1	1	1	1	1	0	0	0	0	1	1	1	1	0	0	0
409	1	0	0	0	0	0	2	1	2	1	0	0	0	0	0	0	2	1	1	1	1	0	0	2	0	1	1	2	2	1	0	2	2	0	0	1	2	0	0	1	1	1	0	1	2	0	0	1	0
410	1	0	0	0	0	0	2	0	2	2	0	0	0	0	0	0	1	2	1	1	1	0	0	2	0	1	0	2	2	2	0	2	2	1	0	1	1	0	1	0	0	0	0	2	0	0	0	0	0
411	0	0	0	0	0	1	2	0	1	0	1	0	0	0	0	0	1	1	0	0	1	1	1	1	0	0	0	0	2	0	0	2	2	0	0	1	2	0	0	0	0	0	0	1	0	0	0	0	1
412	1	0	0	0	0	0	2	0	2	1	0	0	0	0	0	0	1	1	1	1	2	0	1	1	0	1	0	2	2	2	2	0	0	1	1	1	1	0	0	1	1	0	0	1	0	1	0	0	1
413	1	1	0	0	0	0	1	0	1	1	1	0	0	0	0	0	0	1	1	1	0	0	0	2	0	0	1	2	2	1	1	1	1	0	0	2	2	0	0	0	0	0	0	1	1	1	0	0	0
414	1	0	0	0	0	0	1	0	1	1	1	1	0	0	0	0	2	2	0	0	1	1	1	1	1	1	0	2	1	1	0	1	1	1	0	1	1	0	0	2	2	0	0	2	1	0	0	0	0
415	1	0	0	0	0	0	1	0	2	2	0	0	0	0	0	0	2	1	1	1	2	0	1	1	1	1	0	2	2	2	0	0	2	1	1	2	1	1	0	0	0	0	1	2	0	1	0	0	1
416	1	0	1	0	0	1	1	0	2	1	0	0	1	0	0	0	0	2	2	1	0	2	0	2	0	0	0	2	2	2	0	0	1	1	0	2	1	1	1	1	0	1	0	2	2	1	0	0	1
417	0	0	0	0	0	0	2	0	2	1	0	0	0	0	0	0	2	0	0	0	2	0	0	2	0	1	0	1	1	0	0	1	1	0	0	1	2	0	0	2	2	0	0	0	0	0	0	0	1
418	1	0	1	0	0	0	2	0	1	0	0	0	0	0	0	0	1	1	0	1	1	1	2	0	1	0	0	2	2	1	2	0	1	1	0	2	0	0	0	1	1	1	0	2	1	1	0	0	0
419	1	0	0	0	0	0	2	0	1	1	0	0	0	0	0	0	0	2	0	0	1	0	1	1	0	0	0	1	2	1	0	0	0	0	1	2	1	1	0	1	1	0	1	1	1	1	0	1	0
420	1	0	0	0	0	0	2	0	2	2	0	2	2	0	0	1	2	0	0	0	2	1	0	2	0	0	0	2	2	2	0	2	2	0	0	1	1	1	0	1	1	0	0	1	0	0	1	0	1
421	1	0	0	0	0	1	1	0	0	0	1	0	1	1	1	0	1	0	1	1	2	1	1	1	1	2	0	2	2	2	0	0	2	1	0	2	1	1	0	1	1	0	0	1	0	0	0	1	0
422	0	0	0	0	0	0	1	0	1	1	2	0	1	0	0	0	1	0	1	1	2	1	0	2	0	0	0	2	2	1	1	1	1	1	1	1	1	1	0	1	1	0	0	2	0	1	0	0	1
423	0	0	0	0	0	0	1	0	0	0	0	0	0	0	0	0	2	1	1	1	1	1	0	2	0	2	0	1	1	0	0	0	0	0	0	2	0	0	0	1	0	0	0	1	0	1	0	0	0
424	1	0	0	0	0	0	1	0	1	1	0	0	0	0	0	1	1	1	1	1	2	0	1	1	1	0	0	2	1	1	1	1	1	0	0	2	1	0	0	1	1	0	0	2	0	0	0	0	1
425	1	0	0	0	0	0	1	0	1	1	1	0	2	0	0	0	2	1	0	0	1	1	0	2	0	1	0	2	2	1	2	1	1	0	0	2	2	0	0	1	1	0	0	1	0	0	0	0	0
426	1	0	0	0	0	0	2	1	1	1	0	1	2	0	0	0	2	2	2	2	1	0	1	1	0	1	0	1	2	1	0	0	0	1	2	2	1	0	0	1	1	0	1	2	1	0	0	0	0
427	1	0	0	0	0	0	2	1	2	2	0	1	1	1	1	0	1	1	1	1	1	0	0	2	0	1	0	1	2	0	0	0	1	1	0	2	1	1	0	1	1	2	0	2	1	1	0	0	0
428	1	0	0	0	0	0	1	0	0	0	1	0	1	0	0	0	0	0	0	1	2	1	0	2	0	2	1	2	2	1	1	1	1	0	0	1	1	0	0	1	1	0	0	1	0	0	0	0	0
429	0	0	0	0	0	0	2	1	2	1	0	1	1	0	0	1	1	1	0	0	1	0	2	0	0	0	0	2	2	1	1	2	2	0	0	1	2	0	0	2	2	0	0	0	0	1	0	0	0
430	0	0	0	0	0	0	2	0	2	1	0	1	2	0	0	0	1	1	0	0	2	0	1	1	0	1	0	2	2	2	0	1	1	0	0	2	2	0	0	1	1	1	0	1	1	0	0	0	0
431	0	0	0	0	0	0	1	0	1	1	1	0	0	0	0	0	2	0	0	0	2	1	0	2	0	1	0	1	1	1	0	0	0	0	0	1	1	0	0	1	1	0	0	0	0	0	0	2	0
432	1	0	0	0	0	2	2	1	2	2	0	0	1	0	0	0	1	1	0	0	1	2	1	1	1	1	0	2	2	2	0	2	1	0	0	2	2	0	0	1	1	1	0	1	0	0	0	0	1
433	0	0	0	0	0	0	1	0	1	0	2	1	2	0	0	0	2	0	0	0	2	0	1	1	0	1	0	1	2	1	0	2	2	0	1	2	0	1	0	0	0	0	2	2	1	1	0	0	0
434	0	0	1	0	1	0	0	0	0	0	2	0	1	0	0	0	1	1	1	1	1	0	1	1	0	1	0	1	2	1	0	2	2	2	0	1	1	0	0	2	2	0	0	2	0	0	0	0	0
435	0	0	0	0	0	1	1	0	1	0	1	0	1	0	0	0	0	0	0	0	2	1	0	2	0	0	0	2	2	1	1	2	2	2	0	2	2	0	0	2	2	0	0	2	1	1	0	0	0
436	0	1	0	0	0	1	2	0	1	1	0	0	1	1	1	0	0	2	0	0	1	0	1	1	0	1	0	2	2	2	0	1	1	0	0	1	1	0	0	1	1	1	0	1	0	0	0	0	0
437	1	0	0	0	0	0	1	1	1	1	1	1	2	0	0	0	2	0	0	1	2	1	0	2	0	1	1	1	2	0	0	2	2	1	1	2	1	0	0	0	0	0	0	1	1	0	0	0	1
438	0	0	0	0	0	0	1	0	2	2	0	0	0	0	0	0	2	1	1	0	2	0	1	1	0	1	0	2	1	1	1	0	0	0	0	2	1	0	0	1	1	0	1	1	0	0	0	0	0
439	0	0	0	0	0	0	2	1	1	1	0	0	1	1	1	0	0	0	0	0	2	0	0	2	0	1	0	1	2	1	0	2	2	0	1	1	0	0	0	1	0	1	0	2	1	1	1	0	0
440	1	0	0	0	0	0	1	0	0	0	0	1	1	0	0	1	1	1	2	2	1	1	0	2	0	2	0	2	2	2	0	2	2	1	2	2	1	1	0	1	1	0	1	2	1	0	0	0	0
441	1	0	0	0	0	1	0	0	1	1	1	0	0	0	0	0	2	1	1	1	2	0	0	2	0	0	1	2	2	1	0	0	1	1	0	2	0	0	0	0	0	1	0	2	1	1	0	0	0
442	1	0	0	0	0	0	2	0	1	0	1	0	0	0	0	0	1	0	0	0	2	0	0	2	0	1	0	1	1	1	0	0	1	2	1	2	1	1	0	0	0	0	0	2	0	0	0	0	0
443	1	0	0	0	0	0	1	0	1	1	1	0	0	0	0	0	1	2	2	2	1	1	0	2	0	2	0	1	2	0	1	1	1	0	0	1	2	0	0	1	1	0	1	2	1	2	0	0	0
444	1	0	0	0	0	0	2	0	1	1	1	0	1	0	0	0	1	1	1	1	1	0	0	2	0	1	0	2	2	2	0	1	1	0	0	2	1	0	0	1	1	0	0	1	1	1	0	0	1
445	1	0	0	0	0	0	2	0	2	1	1	0	1	0	0	0	1	0	0	0	2	0	2	0	0	1	0	1	2	1	0	1	2	1	1	2	1	0	0	0	0	0	1	2	1	0	0	0	0
446	0	1	0	0	0	0	1	0	1	1	1	0	1	1	1	0	0	1	0	0	0	0	0	2	0	1	0	2	2	2	0	0	0	0	0	2	1	0	0	1	1	1	0	2	0	0	0	1	0
447	1	0	0	0	0	0	2	0	2	2	0	1	1	0	0	1	1	2	2	2	1	0	1	1	0	1	0	1	2	0	1	1	0	0	1	2	1	0	0	0	0	0	1	2	0	0	0	0	0
448	1	0	0	0	0	0	0	0	0	0	2	0	2	0	0	0	1	0	0	0	1	0	1	1	0	0	0	1	2	1	0	2	2	0	0	1	1	0	0	2	1	0	0	1	0	0	0	0	0
449	1	0	0	0	0	1	2	1	1	1	0	0	0	0	0	0	2	0	0	0	2	0	0	2	0	1	0	2	2	2	0	1	1	0	0	2	1	0	0	2	2	0	0	1	0	0	0	0	0
450	0	0	0	0	0	0	1	2	2	2	0	1	1	0	0	1	0	0	0	0	2	1	0	2	0	0	0	1	1	1	0	2	2	0	0	1	1	0	0	1	1	0	0	1	0	0	0	0	1
451	1	0	1	1	1	2	1	1	1	1	1	0	0	0	0	0	0	0	0	0	2	0	0	2	0	1	0	2	2	1	1	0	0	0	1	2	2	0	1	1	1	1	0	1	2	0	0	0	0
452	1	0	0	0	0	0	2	1	2	1	0	1	1	0	0	0	1	1	1	1	2	0	0	2	0	1	0	2	2	2	0	2	2	0	0	2	0	0	1	0	0	0	0	1	1	1	0	0	1
453	1	0	0	0	0	0	1	0	1	1	1	0	0	0	0	0	2	0	0	0	2	0	0	2	0	1	0	2	1	1	1	1	1	1	1	2	1	1	0	1	1	2	0	2	1	1	0	0	0
454	0	0	0	0	0	0	2	1	1	1	1	1	1	0	0	0	1	2	2	2	1	1	0	2	0	0	0	2	1	1	0	2	2	0	0	0	2	0	0	1	1	0	0	1	0	0	0	1	0
455	1	0	0	0	0	0	2	1	2	2	0	0	0	0	0	0	2	0	0	0	2	0	0	2	0	1	0	1	2	1	0	0	1	0	0	2	0	1	0	0	0	0	0	1	0	1	0	0	0
456	1	0	0	0	0	0	1	0	0	0	1	0	0	0	0	0	1	1	1	1	1	1	0	2	0	0	0	2	2	0	1	0	0	0	0	2	2	0	0	1	1	1	0	2	0	1	1	0	1
457	1	0	0	0	0	0	1	0	1	1	2	1	1	0	0	0	1	1	0	0	1	0	0	2	0	0	0	2	2	2	0	1	2	1	1	2	0	0	1	0	0	0	0	2	1	1	0	0	0
458	1	0	0	0	0	1	1	0	1	1	0	0	1	0	0	0	0	1	1	1	1	0	1	1	0	0	0	2	1	1	1	1	1	0	0	1	2	1	1	2	1	0	0	0	0	0	0	0	0
459	0	0	0	0	0	1	2	0	2	1	1	0	1	1	1	0	1	2	1	1	1	1	0	2	0	1	0	1	2	1	0	2	2	0	0	1	1	1	1	2	0	0	1	1	0	0	0	0	0
460	1	0	0	0	0	1	2	1	2	1	0	0	0	0	0	1	2	1	1	1	2	0	0	2	0	0	0	2	2	1	2	1	2	0	0	2	0	0	0	1	1	2	0	2	1	0	0	0	0
461	1	0	0	0	0	0	1	0	2	2	0	1	0	0	0	0	1	0	0	0	2	1	0	2	0	1	0	2	2	2	1	1	1	1	1	2	1	1	0	1	1	1	0	1	1	0	0	0	0
462	0	0	0	0	0	1	1	0	1	1	1	0	1	0	0	0	1	1	1	1	2	0	0	2	0	2	0	2	1	1	0	1	0	0	0	1	1	1	0	1	1	0	1	2	2	2	0	0	0
463	1	0	0	0	0	1	2	0	0	0	1	0	0	0	0	0	0	1	1	1	2	1	0	2	0	0	0	1	1	1	1	1	1	0	0	1	0	2	0	0	0	0	0	1	0	1	0	0	0
464	0	0	0	0	0	0	2	0	2	0	1	0	1	0	0	0	2	2	1	1	2	0	1	1	0	0	0	2	1	1	1	1	2	0	0	2	1	0	0	2	2	0	0	1	0	0	0	0	0
465	1	0	0	0	0	0	1	0	0	0	1	0	1	0	0	0	1	2	1	1	1	2	0	2	0	0	0	1	1	0	0	1	2	0	1	2	1	0	1	1	1	0	1	2	1	1	0	0	0
466	0	0	0	0	0	0	2	0	2	2	0	1	2	0	0	0	1	1	1	1	2	0	0	2	0	2	0	1	1	1	0	0	0	0	0	1	1	0	0	2	2	0	0	2	1	1	0	2	0
467	1	1	1	0	1	0	1	1	1	1	1	1	1	0	0	1	1	2	1	0	0	0	0	2	0	2	0	2	1	1	0	1	2	1	1	1	1	1	1	2	0	1	1	2	1	1	0	0	0
468	1	0	0	0	0	0	1	1	1	1	1	0	1	0	0	0	1	0	1	1	2	0	0	2	0	2	0	2	2	2	0	2	2	0	0	1	2	0	0	0	0	0	0	2	0	0	0	1	0
469	0	0	0	0	0	0	1	0	0	0	1	1	1	0	0	1	2	1	1	1	1	0	0	2	0	2	0	1	1	1	0	1	1	2	1	1	2	0	0	0	0	0	0	1	1	0	0	0	1
470	1	0	0	0	0	0	2	0	1	0	1	0	1	0	0	0	0	0	0	0	2	0	1	1	1	0	0	2	2	2	0	2	2	1	1	1	1	0	0	2	2	0	0	2	1	0	0	0	0
471	0	0	1	0	1	0	1	0	0	0	0	0	1	0	0	0	2	1	1	1	2	1	0	2	0	0	0	2	2	2	0	1	2	0	0	2	1	0	0	2	2	0	0	2	0	0	0	0	0
472	0	0	0	0	0	1	2	0	2	0	1	0	0	0	0	0	0	2	1	1	0	1	0	2	0	1	0	1	2	1	0	1	1	0	0	2	1	0	0	0	0	0	2	2	2	1	0	0	0
473	0	0	0	0	0	0	2	0	1	1	0	0	0	0	0	0	1	1	1	1	1	0	0	2	0	0	1	2	2	1	0	1	1	1	2	2	1	1	0	1	1	0	0	1	1	0	0	0	0
474	1	0	1	1	1	1	2	1	2	2	0	1	2	0	0	0	1	0	0	0	1	1	0	2	0	0	0	2	1	1	0	2	2	0	0	1	1	0	0	1	1	1	0	1	1	0	0	0	0
475	0	0	0	0	0	0	2	0	2	2	0	0	0	0	0	0	2	0	0	0	2	0	1	1	0	1	0	2	2	2	0	1	1	0	0	1	1	0	0	1	1	0	1	2	1	2	0	0	0
476	0	0	0	0	0	0	2	0	1	0	0	0	0	0	0	0	2	0	0	0	2	1	0	2	0	1	0	2	2	1	1	2	2	0	0	1	2	0	0	1	1	1	0	1	1	0	0	0	0
477	1	0	0	0	0	0	2	0	0	0	1	1	1	0	0	1	0	0	0	0	2	1	0	2	0	0	0	2	2	2	2	0	0	0	0	2	1	0	0	1	1	1	0	2	0	0	0	0	0
478	0	0	0	0	0	0	1	1	1	1	1	0	0	0	0	0	2	0	0	0	2	0	0	2	0	0	1	1	1	0	0	2	2	0	0	0	0	0	0	1	1	0	0	1	1	1	0	0	0
479	0	0	0	0	0	0	2	0	2	1	1	1	1	0	0	0	1	1	1	1	1	0	0	2	0	2	0	1	1	1	0	2	2	0	0	1	1	0	1	0	0	0	0	0	0	1	0	0	0
480	1	0	0	0	0	0	2	1	1	1	0	1	2	0	0	0	0	0	0	0	2	1	0	2	0	0	0	1	2	0	1	0	0	0	0	2	1	0	0	2	2	0	0	2	0	0	0	0	0
481	1	0	0	0	0	0	2	1	2	2	0	0	1	0	0	0	2	0	0	0	1	0	0	2	0	2	0	2	2	1	1	0	1	1	0	2	2	0	0	1	1	0	0	2	0	0	0	0	0
482	1	0	0	0	0	1	1	0	1	1	1	0	0	0	0	0	1	1	1	1	2	0	1	1	0	2	0	2	0	0	0	1	1	1	0	1	1	0	0	1	0	0	0	1	1	1	0	0	1
483	0	0	0	0	0	0	1	0	1	1	1	1	1	0	0	1	2	1	1	1	1	0	0	2	0	1	0	2	2	2	2	2	2	2	0	1	2	0	0	2	2	0	0	2	0	0	0	0	1
484	0	0	0	0	0	0	2	0	1	1	1	1	1	0	0	0	1	2	1	1	1	0	0	2	0	1	0	0	2	0	0	1	1	0	0	1	2	0	0	1	1	0	0	1	0	0	0	0	0
485	0	1	0	0	0	0	2	0	1	0	0	0	0	0	0	0	1	2	2	2	1	0	0	2	0	2	0	2	2	2	1	0	0	0	0	2	1	0	0	0	0	1	0	2	1	1	0	1	0
486	0	0	0	0	0	0	2	1	2	2	0	0	0	0	0	0	0	2	2	1	1	2	0	2	0	0	0	1	1	1	0	1	1	1	1	1	2	0	0	2	2	0	1	1	1	1	0	0	0
487	1	0	0	0	0	0	2	0	2	2	0	0	1	0	0	0	1	0	0	0	2	0	0	2	0	2	0	1	2	1	0	2	2	1	0	1	1	0	0	1	1	0	1	2	1	0	0	0	1
488	0	0	0	0	0	0	1	0	1	1	1	1	2	0	0	0	1	0	0	0	2	0	0	2	0	1	0	1	1	1	1	1	2	2	2	2	1	1	0	1	1	0	0	1	1	0	1	0	0
489	0	0	0	0	0	0	2	0	1	0	1	0	0	0	0	0	0	2	1	1	0	0	0	2	0	1	0	2	2	2	1	1	1	1	1	1	1	0	0	1	1	0	0	2	0	1	0	0	0
490	1	0	0	0	0	1	2	1	2	1	0	0	0	0	0	0	0	1	0	0	0	0	1	1	0	1	0	2	0	0	0	2	2	0	0	1	1	0	0	1	1	0	1	2	1	1	0	0	0
491	0	0	0	0	0	0	1	0	2	2	0	0	1	0	0	0	2	2	1	1	2	0	0	2	0	0	0	2	2	2	1	2	2	0	1	2	1	0	0	2	2	0	0	1	0	0	0	0	0
492	1	0	0	0	0	0	2	0	0	0	0	1	1	0	0	0	2	1	1	1	2	0	1	1	1	1	0	2	2	2	1	1	1	1	0	1	1	1	0	1	1	0	0	2	1	0	0	1	0
493	1	0	0	0	0	0	1	0	1	1	1	0	1	0	0	0	2	2	2	1	1	1	0	2	0	1	0	2	2	1	0	1	1	0	0	1	2	0	0	1	1	0	1	2	2	1	0	0	1
494	1	1	0	0	0	1	0	0	1	1	1	0	0	0	0	0	2	0	0	0	2	0	1	1	0	2	0	2	2	1	1	1	1	0	0	2	1	1	0	1	1	0	0	2	1	1	0	0	0
495	1	0	0	0	0	0	2	0	1	1	0	0	1	0	0	0	0	2	2	1	0	1	1	1	1	1	0	2	2	1	0	1	1	0	0	1	1	1	0	0	0	0	0	2	0	1	0	0	0
496	1	0	1	0	0	0	2	1	2	1	0	0	1	1	1	0	1	0	0	0	1	1	0	2	0	0	0	2	1	0	0	1	1	0	0	2	1	1	0	0	0	2	0	2	1	0	0	0	1
497	1	0	0	0	0	0	2	1	1	1	0	0	1	0	0	0	1	1	0	0	1	0	0	2	0	0	0	0	2	0	0	2	2	0	0	1	1	0	0	0	0	0	1	2	1	0	0	0	0
498	0	0	0	0	0	0	1	0	1	0	1	0	1	0	0	0	1	1	1	1	1	0	0	2	0	2	0	1	2	1	0	1	1	0	0	2	1	0	0	2	1	0	0	0	1	0	0	0	0
499	0	0	0	0	0	0	2	1	2	2	0	0	0	0	0	0	1	1	1	1	1	0	1	1	0	1	2	2	2	0	1	1	2	0	0	2	1	0	0	1	1	0	0	2	0	0	0	0	0
500	1	0	0	0	0	0	2	1	2	1	0	1	2	0	0	1	0	1	1	1	2	0	0	2	0	1	0	1	1	0	0	1	1	0	0	2	2	0	0	2	2	1	0	2	1	1	0	0	1
501	0	0	0	0	0	1	1	0	1	1	0	1	2	0	0	0	1	2	0	0	2	1	1	1	1	2	0	1	2	1	0	1	1	2	1	1	1	0	0	0	0	0	0	2	0	0	0	0	0
502	0	0	0	0	0	0	2	1	2	2	0	0	1	0	0	0	2	0	0	0	2	0	0	2	0	0	0	2	2	1	2	1	2	2	2	2	1	1	0	1	1	0	0	1	1	0	0	0	0
503	0	0	1	0	0	0	2	0	2	2	0	0	0	0	0	0	2	0	0	1	1	0	0	2	0	1	0	2	2	1	0	1	2	0	0	1	1	0	1	1	1	1	0	2	1	0	0	0	0
504	0	0	0	0	0	0	2	1	1	1	0	0	0	0	0	0	1	1	0	1	2	1	1	1	1	1	1	2	2	0	1	2	2	0	1	2	1	0	0	1	1	0	0	2	1	0	0	0	0
505	0	0	0	0	0	0	2	0	2	2	0	0	0	0	0	0	1	1	1	1	0	0	0	2	0	1	0	1	2	1	0	2	2	2	0	2	1	1	0	1	1	1	0	1	1	0	0	0	1
506	1	1	0	0	0	0	2	1	2	1	0	0	1	0	0	0	1	0	0	1	2	0	1	1	0	1	0	2	2	2	1	1	2	0	0	2	1	0	1	0	0	0	0	0	0	0	0	0	1
507	1	0	1	1	1	1	2	0	2	0	0	1	1	0	0	1	1	2	1	0	0	1	1	1	1	0	0	2	1	1	0	1	1	0	0	2	2	0	0	1	1	0	1	2	1	0	0	0	1
508	1	0	0	0	0	0	1	0	2	1	0	0	0	0	0	0	1	1	0	0	1	2	1	1	1	1	0	1	2	1	1	1	1	0	0	1	1	0	1	1	1	0	1	2	1	0	0	0	0
509	0	0	0	0	0	0	1	0	0	0	1	0	1	0	0	0	2	1	1	0	2	0	0	2	0	2	0	0	2	0	0	2	1	0	0	2	1	0	0	2	2	0	0	1	0	0	0	0	1
510	1	0	0	0	0	1	1	0	1	1	1	1	2	1	1	0	1	1	1	1	1	0	0	2	0	1	0	2	2	1	2	2	2	1	0	2	2	0	0	2	2	0	0	0	0	0	0	1	0
511	1	0	0	0	0	0	0	0	0	0	2	0	0	0	0	0	1	1	1	1	1	0	0	2	0	2	0	1	2	1	0	1	1	0	0	1	2	1	0	1	1	0	1	2	1	2	0	0	1
512	0	0	0	0	0	0	2	1	1	1	0	0	0	0	0	0	1	2	0	0	2	1	1	1	0	1	0	2	2	1	0	1	1	1	1	1	0	2	0	0	0	0	0	0	0	0	0	0	0
513	0	0	0	0	0	0	1	1	1	1	1	0	2	0	0	0	0	1	0	0	0	0	0	2	0	2	0	2	2	2	1	1	1	1	2	2	1	0	0	1	1	1	0	2	1	0	0	0	0
514	1	0	0	0	0	0	0	0	0	0	2	0	2	0	0	0	2	1	1	1	2	0	0	2	0	2	0	2	2	1	2	1	1	1	1	2	1	1	0	1	1	0	0	2	1	1	0	0	0
515	1	0	1	1	1	1	2	0	2	2	0	0	0	0	0	0	1	1	1	1	1	0	0	2	0	0	0	1	1	1	0	1	1	0	1	2	1	1	0	1	1	0	0	1	0	0	0	0	0
516	1	0	0	0	0	0	1	1	2	2	0	1	1	0	0	0	1	1	1	1	0	0	0	2	0	1	0	1	2	1	0	1	2	2	1	1	2	0	0	1	1	0	1	2	1	0	0	0	0
517	1	0	0	0	0	1	1	1	1	1	1	1	2	0	0	1	1	0	1	1	1	0	0	2	0	0	0	2	2	2	0	1	1	0	0	2	1	1	0	1	1	0	0	2	1	0	0	0	0
518	0	0	0	0	0	0	2	0	2	0	1	0	0	0	0	0	1	0	1	1	2	0	0	2	0	1	0	2	2	2	0	0	0	0	0	2	2	0	0	2	2	0	0	0	2	1	0	0	0
519	1	0	0	0	0	0	2	0	0	0	1	1	1	0	0	0	1	0	1	0	1	1	0	2	0	0	1	2	2	1	1	0	1	0	0	2	2	0	0	1	1	0	0	2	0	1	0	0	1
520	1	0	0	0	0	1	2	1	1	1	0	0	0	0	0	0	0	0	0	0	2	0	0	2	0	0	0	2	2	1	1	1	1	0	0	2	2	0	0	2	2	0	0	1	1	1	0	0	1
521	0	0	0	0	0	0	2	0	2	0	0	0	0	0	0	0	0	0	0	0	2	0	0	2	0	1	0	2	2	2	1	0	1	1	0	2	1	0	0	0	0	0	0	1	0	0	0	0	1
522	1	0	0	0	0	0	2	1	2	1	0	0	2	0	0	0	2	0	0	0	2	0	1	1	0	1	0	1	2	0	0	1	1	1	1	1	1	0	0	1	1	0	0	1	0	0	0	0	0
523	1	0	0	0	0	1	1	0	1	1	1	1	2	0	0	0	1	1	1	1	1	0	0	2	0	1	1	2	2	1	0	1	0	1	0	2	1	0	0	2	1	0	0	1	0	1	0	0	0
524	0	0	0	0	0	0	1	0	1	1	1	0	1	1	0	0	1	1	1	1	2	1	1	1	1	1	0	2	0	0	0	1	2	0	0	2	1	0	0	2	2	0	1	1	1	2	0	0	1
525	1	0	0	0	0	0	2	0	2	0	1	0	0	0	0	0	1	0	0	0	2	0	0	2	0	0	0	1	2	0	0	0	0	0	0	2	1	0	0	0	0	1	0	1	0	0	0	0	0
526	0	0	0	0	0	0	2	1	2	2	0	0	0	0	0	0	1	0	0	0	2	0	0	2	0	1	0	1	2	1	0	1	1	0	0	1	1	0	0	2	2	0	0	2	1	1	0	0	1
527	0	0	1	0	0	0	1	0	0	0	0	0	0	0	0	0	0	2	1	1	0	0	0	2	0	1	0	2	2	2	0	1	1	0	0	2	1	0	0	2	2	0	1	2	1	0	0	0	0
528	1	0	0	0	0	0	2	0	2	1	1	0	0	0	0	0	2	0	0	0	1	0	0	2	0	1	0	2	1	1	1	1	1	0	0	2	1	0	0	0	0	1	0	1	0	1	1	0	1
529	1	1	0	0	0	0	1	0	0	0	2	0	0	0	0	0	1	2	2	2	1	0	0	2	0	0	0	1	1	1	1	2	2	2	0	1	1	1	0	0	0	0	1	1	1	1	0	0	0
530	1	0	0	0	0	0	1	0	0	0	2	0	0	0	0	0	1	2	0	0	0	0	0	2	0	2	0	1	2	1	1	1	0	0	0	1	2	0	0	1	1	1	0	1	0	1	0	0	1
531	0	0	0	0	0	1	1	0	0	0	1	0	2	1	1	0	1	2	1	1	1	0	0	2	0	1	0	2	2	1	1	1	1	0	0	2	0	1	0	0	0	0	0	2	0	0	0	1	0
532	0	0	0	0	0	0	1	0	1	1	0	0	0	0	0	0	1	1	1	1	1	0	0	2	0	1	0	2	2	0	0	1	1	1	1	1	1	0	1	1	1	0	0	1	1	1	0	0	0
533	0	0	0	0	0	1	2	1	1	1	1	1	1	0	0	0	1	0	1	0	1	1	1	1	1	1	0	2	2	2	0	2	2	1	0	2	1	0	1	1	1	1	0	2	0	1	0	0	1
534	1	1	0	0	0	0	2	0	2	2	0	0	1	0	0	0	1	0	1	0	1	0	0	2	0	2	0	2	2	2	0	1	1	0	0	1	1	0	0	2	2	0	0	2	0	0	0	0	0
535	0	0	0	0	0	1	2	0	1	1	0	0	0	0	0	0	1	0	0	0	2	0	0	2	0	1	0	2	1	1	0	2	2	0	0	0	0	0	0	1	1	0	0	2	0	0	0	0	0
536	0	0	0	0	0	0	1	0	1	1	0	1	1	0	0	0	2	0	0	0	2	1	0	2	0	2	0	2	2	2	0	1	1	0	0	2	0	0	1	1	0	0	1	2	0	2	0	0	0
537	1	0	0	0	0	0	2	0	1	0	0	1	2	0	0	1	1	0	1	1	1	0	1	1	0	2	0	0	2	1	0	0	0	1	1	1	1	0	0	0	0	0	0	2	0	0	0	0	0
538	0	0	0	0	0	1	1	1	2	2	0	1	1	0	0	1	1	1	1	1	1	0	0	2	0	2	0	1	1	0	0	2	2	1	1	2	2	0	0	1	1	0	0	0	2	1	0	0	2
539	1	0	0	0	0	0	1	0	2	2	0	0	0	0	0	0	1	1	1	1	2	0	0	2	0	1	0	1	2	1	0	0	0	0	0	2	0	0	0	1	1	0	0	1	0	0	0	0	0
540	1	0	0	0	0	0	1	1	2	2	1	0	0	0	0	0	1	1	1	1	0	0	0	2	0	0	0	2	2	2	1	0	1	0	0	2	2	0	0	1	1	0	0	1	0	0	0	0	0
541	1	0	1	0	0	0	2	1	2	1	0	2	2	0	0	1	1	0	0	0	1	0	0	2	0	2	0	2	2	2	0	2	2	0	0	1	2	0	0	1	1	0	0	0	1	0	0	0	0
542	1	0	0	0	0	0	2	1	2	1	0	0	0	0	0	0	1	2	2	2	1	0	0	2	0	1	0	2	2	2	0	1	1	1	1	1	2	0	0	0	0	1	0	2	1	2	0	0	0
543	1	0	0	0	0	0	2	0	2	2	0	0	1	0	0	0	0	2	2	1	0	0	0	2	0	2	0	2	2	2	0	0	0	0	0	2	1	0	0	1	1	0	1	2	2	1	0	0	1
544	1	0	1	1	1	2	1	0	0	0	1	1	1	0	0	0	1	0	0	0	2	0	0	2	0	2	0	2	2	2	0	0	1	0	0	2	1	0	0	0	0	0	0	1	1	1	0	0	0
545	1	0	0	0	0	0	2	0	1	1	0	0	1	0	0	0	0	0	1	1	2	0	1	1	0	2	1	2	2	1	0	2	2	0	0	1	2	0	0	1	1	0	0	0	1	0	0	0	0
546	0	1	1	0	1	0	0	0	1	1	0	0	0	0	0	0	1	1	0	0	2	1	1	1	1	2	0	2	2	1	0	1	1	0	0	2	1	1	1	2	0	1	1	2	0	0	0	0	1
547	1	0	0	0	0	0	1	0	0	0	0	1	1	0	0	1	1	1	1	1	2	1	0	2	0	2	0	1	2	1	0	1	2	0	0	2	2	0	0	0	0	0	0	1	0	0	0	0	1
548	0	0	0	0	0	0	2	0	1	1	0	1	0	0	0	0	2	1	1	1	2	1	0	2	0	0	0	2	2	2	1	2	2	1	0	2	1	1	0	2	2	0	0	1	0	1	0	0	0
549	1	1	0	0	0	0	2	1	2	2	0	0	0	0	0	0	1	0	2	1	2	1	0	2	0	0	0	2	2	2	1	1	1	1	1	2	2	0	0	2	2	0	1	2	1	1	0	0	0
550	1	0	0	0	0	0	2	0	2	2	0	0	1	0	0	0	1	1	1	1	1	1	0	2	0	1	0	2	2	2	0	0	1	2	1	2	0	1	0	0	0	1	0	2	1	0	0	1	0
551	1	0	0	0	0	0	2	0	1	0	0	0	1	0	0	0	2	1	1	1	2	0	1	1	0	1	0	2	2	2	0	2	2	0	0	1	2	0	0	0	0	0	0	1	0	0	1	0	1
552	0	0	0	0	0	0	1	1	1	1	1	0	1	0	0	0	1	1	1	1	1	0	0	2	0	1	0	2	2	2	0	1	2	0	0	2	0	2	0	0	0	1	0	1	1	0	0	0	1
553	1	0	0	0	0	0	2	0	2	2	0	0	1	0	0	0	2	0	0	0	2	0	1	1	1	0	0	2	2	2	0	2	2	1	1	2	2	0	0	0	0	0	0	1	1	0	0	0	1
554	1	0	0	0	0	1	1	0	0	0	1	0	0	0	0	0	1	2	0	0	0	1	0	2	0	2	0	2	1	1	0	2	2	1	1	2	0	1	0	0	0	0	0	2	0	0	0	0	1
555	1	0	2	0	1	0	1	0	0	0	1	1	1	0	0	0	1	0	1	1	1	1	0	2	0	0	0	1	1	1	0	1	2	0	1	2	2	0	0	1	1	0	0	1	0	0	0	0	1
556	0	0	1	0	0	0	2	0	2	2	0	0	0	0	0	0	2	0	0	0	1	0	0	2	0	1	0	2	2	2	0	1	1	0	0	1	1	1	0	1	1	0	0	1	0	1	0	1	0
557	0	0	0	0	0	0	2	0	1	0	0	0	2	0	0	0	0	0	0	0	2	1	0	2	0	0	0	2	2	2	0	1	2	2	2	2	0	1	0	0	0	0	0	2	0	0	0	0	0
558	0	0	0	0	0	1	2	0	2	1	1	0	1	0	0	0	2	0	0	0	1	0	1	1	0	2	0	1	2	1	1	1	1	0	1	2	1	0	0	1	1	0	1	1	1	0	0	0	0
559	1	0	0	0	0	0	2	1	2	1	0	1	2	0	0	0	0	1	0	1	1	0	1	1	0	2	1	2	2	1	0	2	2	0	0	0	0	0	1	0	0	0	1	2	1	0	0	0	0
560	0	0	1	0	0	0	2	0	2	0	0	0	0	0	0	0	1	0	1	1	2	1	0	2	0	0	0	1	2	0	0	2	2	0	0	1	2	0	0	1	1	0	1	1	1	1	0	0	1
561	0	0	1	0	0	0	1	1	1	1	1	0	1	0	0	0	2	0	1	1	2	0	0	2	0	1	0	2	2	1	2	0	1	0	0	2	1	1	0	1	1	0	0	2	0	0	0	0	1
562	1	0	0	0	0	0	1	2	2	2	0	0	0	0	0	0	0	0	0	0	2	0	0	2	0	1	0	2	2	1	1	2	2	1	0	1	1	1	0	1	1	0	1	2	0	0	0	1	0
563	1	0	1	0	0	0	2	0	2	2	0	0	2	0	0	0	1	1	0	1	1	1	0	2	0	1	0	2	2	2	1	0	2	0	0	2	1	0	0	2	1	1	0	1	1	0	0	0	0
564	1	0	0	0	0	0	1	0	0	0	2	0	0	0	0	0	1	2	1	1	2	0	1	1	1	1	0	2	2	2	1	1	2	2	1	1	2	0	0	0	0	0	0	2	1	1	0	1	0
565	0	0	0	0	0	0	2	0	2	2	0	0	1	0	0	0	0	2	0	1	1	0	0	2	0	2	0	2	2	1	1	1	1	0	0	2	2	0	0	1	1	0	0	0	1	0	0	0	0
566	1	0	0	0	0	0	2	1	1	1	0	0	0	0	0	0	1	2	1	1	2	1	1	1	1	0	0	2	2	2	0	1	1	0	0	1	2	0	0	0	0	0	0	2	1	1	0	0	1
567	0	0	0	0	0	0	1	1	1	1	1	0	1	0	0	0	2	1	1	1	2	0	0	2	0	2	0	2	1	1	0	2	1	0	1	2	1	0	0	0	0	0	1	1	1	1	0	0	0
568	1	0	0	0	0	0	2	0	2	0	1	1	1	0	0	1	1	1	1	1	1	0	0	2	0	0	0	2	2	1	1	1	1	0	0	1	1	0	1	1	1	1	0	2	1	1	0	2	0
569	0	0	0	0	0	0	1	0	1	0	1	1	1	0	0	1	1	1	1	1	0	0	1	1	0	1	0	1	2	1	0	1	1	0	0	1	0	0	0	1	1	0	1	1	1	1	0	0	0
570	1	0	0	0	0	0	2	1	2	2	0	0	1	0	0	0	0	1	0	0	2	0	0	2	0	0	1	2	2	1	0	0	0	1	1	2	2	0	0	1	1	0	1	2	0	0	0	1	0
571	0	0	0	0	0	0	2	0	2	2	0	0	1	0	0	0	2	1	1	1	1	1	0	2	0	2	0	1	1	0	0	1	1	0	0	1	2	0	0	2	1	0	1	2	0	2	1	0	1
572	0	0	0	0	0	0	1	1	2	2	1	1	1	0	0	1	0	0	1	1	2	1	1	1	1	1	0	1	2	1	0	2	2	0	0	1	1	0	0	1	1	0	1	2	1	2	0	0	0
573	0	0	0	0	0	1	2	0	2	1	1	1	0	0	0	0	2	0	0	0	1	1	0	2	0	0	0	1	2	1	0	1	1	1	1	2	2	0	0	1	1	1	0	1	1	1	0	0	0
574	1	0	0	0	0	0	1	0	1	0	1	0	1	0	0	0	0	2	1	1	2	0	0	2	0	0	0	1	2	0	0	1	1	1	1	1	1	0	0	1	1	0	0	1	1	0	0	0	0
575	1	0	0	0	0	0	2	0	2	2	0	0	1	0	0	0	1	1	0	1	1	1	0	2	0	0	0	2	1	1	1	1	1	0	0	2	1	0	0	0	0	0	1	2	1	0	0	0	0
576	1	0	1	1	1	1	2	0	1	0	0	0	1	0	0	0	1	0	1	0	2	0	0	2	0	1	0	2	2	1	1	2	2	0	1	2	2	0	0	2	2	0	1	2	1	1	0	0	1
577	1	0	0	0	0	0	2	0	1	0	0	0	0	0	0	0	0	0	1	1	2	0	0	2	0	1	0	1	2	1	0	2	2	0	0	1	2	0	0	1	1	0	1	1	1	0	0	0	0
578	0	0	1	0	0	1	2	1	2	2	0	1	1	0	0	0	0	1	0	0	1	1	0	2	0	2	0	2	2	1	1	1	1	0	0	2	1	0	0	1	1	0	0	2	0	0	0	0	0
579	1	0	0	0	0	0	2	0	2	2	0	0	0	0	0	0	1	1	0	1	2	0	0	2	0	1	0	2	2	2	1	1	2	0	0	2	2	0	0	1	1	0	0	1	1	0	0	1	0
580	1	0	0	0	0	0	2	0	1	0	0	0	0	0	0	0	2	1	1	1	2	1	0	2	0	1	0	1	2	1	0	0	1	2	0	2	2	0	0	0	0	0	0	2	1	0	0	0	0
581	1	0	0	0	0	0	2	0	1	1	0	1	2	0	0	0	1	1	1	1	1	0	0	2	0	1	0	2	1	1	0	0	1	2	0	2	1	0	0	1	1	1	0	1	1	0	0	0	0
582	1	0	0	0	0	1	2	0	2	1	2	0	1	0	0	0	0	2	1	1	2	0	0	2	0	1	0	1	2	0	1	1	1	0	0	2	1	0	0	2	2	0	1	2	1	1	0	0	0
583	0	0	2	0	1	0	1	0	2	2	0	1	1	0	0	0	1	0	0	0	2	0	0	2	0	0	0	2	2	1	2	1	2	2	2	2	1	0	0	0	0	0	0	2	0	0	0	0	1
584	1	0	0	0	0	0	1	0	0	0	1	0	0	0	0	0	0	2	0	1	1	1	2	0	1	1	0	1	2	0	1	2	2	0	0	1	2	0	0	2	2	0	1	1	1	0	0	1	0
585	1	0	0	0	0	1	1	0	0	0	1	0	0	0	0	0	1	0	1	0	1	0	0	2	0	2	0	1	1	1	0	0	0	1	1	2	1	0	0	0	0	0	0	1	0	1	0	0	0
586	0	0	1	1	1	1	1	0	1	1	0	0	1	0	0	0	2	0	0	1	2	0	0	2	0	0	0	2	2	1	1	1	1	1	0	0	1	0	0	2	2	0	1	2	1	2	0	0	2
587	1	0	0	0	0	1	1	0	1	1	1	0	1	0	0	0	0	0	1	1	2	1	0	2	0	1	0	1	2	1	1	2	2	0	0	1	2	1	0	1	1	0	0	0	0	0	0	0	0
588	0	0	0	0	0	0	2	1	1	1	0	1	1	0	0	1	1	2	0	1	1	0	0	2	0	2	1	1	1	0	0	1	1	1	0	2	1	1	1	0	0	0	0	2	1	0	0	0	0
589	0	0	0	0	0	0	2	0	2	2	0	0	2	1	1	0	0	0	0	0	2	0	0	2	0	1	0	0	2	0	0	1	2	0	0	2	0	0	0	1	0	0	0	0	0	0	0	1	0
590	0	0	0	0	0	0	2	0	2	0	1	1	2	0	0	0	1	1	2	1	2	1	1	1	1	2	0	0	2	0	0	1	2	2	2	2	1	0	0	2	1	0	0	2	0	1	0	0	0
591	1	0	0	0	0	0	2	0	0	0	0	0	1	0	0	0	1	0	0	0	2	0	0	2	0	0	0	2	1	1	1	1	2	1	1	2	1	0	0	1	1	1	0	2	1	2	0	1	0
592	1	0	0	0	0	0	2	0	1	0	1	0	1	0	0	0	2	0	0	0	2	0	0	2	0	0	0	2	1	1	0	0	0	1	0	2	2	0	0	2	2	1	0	1	2	0	0	0	0
593	0	0	0	0	0	0	2	0	0	0	0	1	2	0	0	0	1	2	1	1	1	0	0	2	0	1	1	1	2	0	0	1	1	0	0	1	1	0	1	1	1	0	0	1	0	0	0	0	0
594	1	1	0	0	0	0	2	0	0	0	0	0	0	0	0	0	2	0	0	0	2	0	0	2	0	0	0	1	2	0	0	0	0	0	0	1	1	1	0	1	1	0	0	1	2	1	1	0	0
595	0	0	0	0	0	0	2	1	1	1	0	0	0	0	0	0	1	1	1	1	2	1	0	2	0	0	0	2	1	1	0	2	2	0	0	1	1	0	0	1	1	0	1	1	0	0	0	0	0
596	1	0	0	0	0	0	2	1	2	2	0	0	2	0	0	0	2	0	0	1	2	0	0	2	0	1	0	1	2	1	0	1	2	2	2	2	1	0	0	2	2	0	0	2	2	0	0	1	0
597	0	0	0	0	0	0	1	0	0	0	2	0	1	0	0	0	1	1	0	0	1	0	0	2	0	2	0	1	2	0	1	1	1	0	0	2	1	0	0	1	1	0	0	1	1	0	0	0	1
598	1	0	0	0	0	0	1	0	1	0	1	1	1	0	0	0	2	1	1	1	1	1	0	2	0	1	0	2	2	2	1	1	1	0	0	2	1	0	0	0	0	0	1	1	1	1	0	0	0
599	0	0	0	0	0	1	2	1	2	2	0	0	0	0	0	0	1	2	2	2	1	0	0	2	0	1	0	1	1	0	1	2	2	1	1	2	1	1	0	1	1	1	0	2	1	1	1	0	0
600	0	0	0	0	0	0	2	1	2	2	0	1	1	0	0	1	1	1	1	1	2	0	1	1	0	1	0	1	2	1	1	2	2	0	0	2	2	1	1	2	1	0	0	2	0	0	0	0	0
601	0	1	1	0	0	0	1	0	1	0	2	0	0	0	0	0	2	0	0	0	1	0	0	2	0	1	0	1	2	1	0	1	1	1	2	2	1	0	0	1	1	0	0	0	2	0	0	0	0
602	1	0	0	0	0	0	2	0	2	1	0	1	1	0	0	0	2	1	0	0	2	0	0	2	0	1	0	1	2	1	0	1	1	1	0	1	1	0	1	1	1	1	1	2	1	1	0	0	0
603	1	0	0	0	0	0	0	0	0	0	2	0	1	0	0	0	1	1	1	1	1	0	1	1	1	1	0	1	2	0	0	1	1	1	1	2	2	0	0	2	2	0	0	1	1	0	0	0	0
604	1	0	0	0	0	1	1	0	1	1	0	0	0	0	0	0	1	1	1	1	1	0	0	2	0	2	0	2	2	2	2	0	1	0	0	2	1	0	0	0	0	0	0	2	0	0	0	0	1
605	0	0	0	0	0	1	2	1	1	1	1	0	0	0	0	0	1	1	1	1	1	0	1	1	0	2	0	2	2	1	1	0	2	0	0	2	2	0	0	2	2	0	1	2	1	1	0	0	0
606	1	0	0	0	0	0	1	1	1	1	1	1	1	0	0	1	1	1	2	2	1	1	0	2	0	1	0	2	2	1	0	0	0	0	1	2	1	0	0	1	1	0	0	1	0	0	0	0	0
607	1	0	1	1	1	1	2	0	2	1	1	1	1	0	0	0	2	1	1	1	1	1	1	1	1	1	0	2	2	2	0	1	1	0	0	2	1	0	0	1	1	0	0	2	1	0	0	0	0
608	1	0	0	0	0	0	2	1	2	1	0	1	2	0	0	0	1	0	2	1	2	0	1	1	0	0	0	2	2	2	0	2	2	0	0	2	0	0	0	1	1	0	0	2	1	1	0	0	1
609	1	0	0	0	0	1	1	0	0	0	1	0	0	0	0	0	1	1	0	0	1	0	0	2	0	2	0	1	1	1	0	0	1	1	0	2	1	0	0	0	0	1	0	2	2	0	0	0	1
610	1	0	0	0	0	1	2	0	1	1	0	2	2	0	0	0	1	1	0	1	1	0	0	2	0	1	0	0	1	0	0	0	0	0	1	2	1	1	1	0	0	0	0	2	0	0	0	0	0
611	1	1	1	0	1	0	2	0	1	0	0	0	1	0	0	0	2	2	1	1	2	1	0	2	0	0	0	2	2	2	0	1	2	1	1	1	1	0	0	1	1	1	0	2	2	1	0	0	0
612	1	0	0	0	0	0	0	0	0	0	1	0	0	0	0	0	2	2	1	0	2	2	0	2	0	0	0	2	2	1	1	1	1	1	2	2	1	0	1	1	1	1	0	2	1	1	0	0	1
613	0	0	0	0	0	0	1	0	0	0	0	2	2	0	0	0	2	1	0	0	1	0	0	2	0	2	0	1	2	1	0	1	2	0	0	2	1	0	0	1	0	0	1	2	0	2	0	0	1
614	1	0	0	0	0	1	2	0	2	2	0	1	2	0	0	1	0	1	1	2	1	0	0	2	0	1	0	1	2	1	1	2	2	0	1	1	1	0	0	2	2	0	1	1	1	1	0	0	0
615	1	0	0	0	0	0	2	0	1	0	1	0	1	0	0	0	1	0	0	0	2	0	0	2	0	2	0	2	1	1	1	2	2	0	0	1	1	0	0	1	1	0	1	1	1	1	0	0	0
616	0	0	0	0	0	0	2	0	2	2	0	0	0	0	0	0	0	0	1	1	2	0	0	2	0	1	1	2	2	1	0	2	2	0	0	2	1	0	1	1	1	0	1	2	1	0	0	0	0
617	1	0	0	0	0	0	1	1	2	2	1	0	0	0	0	0	2	1	1	1	2	0	0	2	0	0	0	1	2	1	1	2	2	0	0	2	1	1	0	1	1	0	0	0	1	1	0	0	0
618	0	0	0	0	0	0	2	1	2	1	0	0	0	0	0	0	1	0	1	0	1	1	1	1	0	0	0	2	2	1	1	1	1	1	1	1	1	1	0	1	1	0	0	1	0	1	0	0	0
619	1	0	0	0	0	0	1	0	0	0	1	1	1	0	0	1	1	1	1	1	2	0	1	1	0	2	0	2	1	1	1	0	1	1	1	2	2	1	1	2	1	0	0	1	0	0	0	0	0
620	0	0	0	0	0	1	2	1	1	1	0	1	2	0	0	1	1	0	0	0	1	1	1	1	1	0	0	2	1	1	1	1	1	0	0	2	1	0	1	0	0	0	1	2	2	1	0	0	1
621	0	1	0	0	0	1	2	0	2	2	0	0	1	0	0	0	1	2	1	1	1	0	0	2	0	0	0	2	2	1	1	1	2	2	2	2	1	0	1	0	0	1	0	2	0	1	0	0	0
622	0	1	0	0	0	1	2	0	1	0	0	1	2	0	0	0	0	0	0	0	2	0	0	2	0	0	0	1	2	0	1	0	1	1	1	2	1	1	0	1	1	0	0	1	0	0	0	0	0
623	1	1	0	0	0	1	1	1	2	2	0	0	1	0	0	0	2	1	1	1	1	0	0	2	0	2	0	2	2	2	0	2	2	1	2	2	1	0	1	1	1	0	0	2	2	0	0	0	1
624	1	0	0	0	0	0	1	0	0	0	2	1	0	0	0	0	1	0	1	1	2	0	0	2	0	1	0	2	2	2	2	1	1	1	0	0	1	0	0	1	1	0	1	1	0	0	0	0	0
625	0	0	0	0	0	1	2	0	2	1	0	0	0	0	0	0	2	0	0	0	2	1	1	1	1	1	0	2	2	2	2	0	2	1	0	2	0	0	0	0	0	0	1	1	1	1	0	0	0
626	1	0	0	0	0	0	2	0	1	0	0	1	1	0	0	1	1	1	0	0	1	1	1	1	1	1	0	1	2	1	0	0	1	0	0	2	2	0	0	2	2	0	0	2	1	1	0	0	0
627	1	0	0	0	0	1	1	0	0	0	2	0	0	0	0	0	2	1	1	1	2	0	1	1	0	2	0	2	2	2	1	1	1	0	0	2	1	0	0	2	1	0	0	2	0	0	0	1	1
628	1	0	0	0	0	1	2	1	1	1	0	0	0	0	0	0	1	0	1	1	2	1	0	2	0	0	0	1	2	1	1	1	1	0	0	2	0	0	0	0	0	0	0	2	0	0	0	0	0
629	0	0	0	0	0	0	1	0	1	1	1	0	0	0	0	0	0	2	0	1	1	0	0	2	0	0	1	1	1	0	0	1	1	1	1	2	1	0	0	2	2	0	1	2	1	0	0	0	1
630	1	0	0	0	0	0	1	0	0	0	1	0	1	0	0	0	1	2	0	0	1	1	1	1	0	0	0	1	2	1	0	1	1	1	1	1	1	0	0	1	1	0	0	0	2	1	0	0	1
631	1	0	0	0	0	0	2	1	2	2	0	0	1	0	0	0	1	1	1	1	2	0	0	2	0	1	1	1	1	0	0	0	2	0	0	2	2	0	0	0	0	1	0	2	1	1	0	1	0
632	1	0	0	0	0	1	2	0	1	1	1	1	0	0	0	0	2	1	0	1	2	0	1	1	0	1	0	1	1	1	0	1	1	0	1	1	1	1	0	1	1	0	0	1	0	0	0	0	0
633	1	0	0	0	0	0	2	0	1	1	1	0	1	0	0	0	1	0	0	0	1	1	0	2	0	0	0	2	2	2	0	0	0	0	0	2	1	0	0	2	2	0	0	2	1	0	0	0	0
634	1	0	0	0	0	0	1	0	1	0	1	1	1	0	0	1	2	0	0	0	1	1	1	1	1	1	0	1	2	0	0	0	2	1	0	2	1	0	0	2	1	0	0	1	0	1	0	0	0
635	0	0	0	0	0	0	2	0	2	2	0	0	2	0	0	0	2	2	1	1	2	0	0	2	0	2	0	2	2	1	1	1	1	1	1	2	2	0	0	2	2	0	0	2	1	1	0	0	1
636	1	0	0	0	0	0	2	0	2	2	0	0	1	0	0	0	2	0	0	0	2	2	1	1	1	1	1	2	2	1	1	1	1	1	1	1	0	0	1	0	0	2	0	2	1	0	0	0	1
637	1	0	0	0	0	0	1	0	1	0	1	0	0	0	0	1	1	1	1	1	1	0	0	2	0	1	0	2	1	1	0	0	1	1	0	2	2	0	0	2	2	0	0	0	1	0	0	0	0
638	1	0	1	1	1	1	2	1	2	2	0	0	0	0	0	0	1	1	1	1	1	1	0	2	0	1	0	2	1	0	0	0	2	1	0	2	2	0	0	2	2	0	0	2	0	0	0	1	0
639	1	0	0	0	0	0	1	1	1	1	0	1	1	0	0	0	1	2	1	1	1	1	0	2	0	1	0	2	2	1	0	1	1	0	0	1	2	0	0	2	2	1	0	1	0	0	0	0	1
640	0	0	0	0	0	0	1	0	1	1	1	0	1	1	0	0	1	2	1	1	1	0	1	1	0	1	0	2	2	1	1	1	1	0	0	2	2	0	0	0	0	1	0	2	1	0	0	0	1
641	1	0	0	0	0	0	1	0	1	1	0	0	1	0	0	0	0	0	0	0	2	1	0	2	0	2	0	1	2	1	0	2	2	0	0	1	0	0	0	1	1	1	0	2	1	0	0	0	0
642	0	0	0	0	0	0	1	0	1	1	1	0	0	0	0	0	2	0	0	1	1	0	0	2	0	1	0	2	1	1	1	0	1	1	0	2	2	0	0	1	1	0	0	0	0	0	0	1	0
643	1	0	0	0	0	0	1	0	1	1	0	1	2	0	0	0	1	1	0	0	1	0	1	1	0	1	0	2	2	2	0	0	0	0	0	1	2	0	0	1	1	1	0	1	1	0	0	0	1
644	1	1	0	0	0	0	1	1	2	2	0	2	2	0	0	0	1	2	1	1	1	0	1	1	0	1	0	1	1	1	1	1	2	0	0	2	1	1	0	1	1	0	1	2	1	1	0	0	0
645	1	0	0	0	0	0	2	0	1	1	1	1	1	0	0	1	1	1	1	1	1	1	0	2	0	0	0	1	2	0	1	1	2	1	1	2	1	0	0	1	1	0	0	2	0	0	0	0	0
646	1	0	0	0	0	1	2	0	1	0	1	1	2	0	0	1	0	2	0	0	1	0	0	2	0	1	0	1	2	1	0	0	0	0	1	2	2	0	0	2	2	0	0	1	0	0	0	1	0
647	1	1	0	0	0	0	2	1	2	1	0	0	0	0	0	0	0	2	2	2	0	0	0	2	0	1	0	2	2	2	0	0	1	1	0	2	0	0	1	1	0	0	0	1	0	0	0	0	0
648	0	0	0	0	0	0	2	0	1	0	0	0	0	0	0	0	1	0	1	1	2	1	0	2	0	1	0	2	2	2	2	0	0	0	0	2	1	0	0	2	2	0	0	2	0	2	0	0	1
649	1	0	0	0	0	0	2	1	2	2	0	0	0	0	0	0	2	0	1	1	2	0	1	1	0	1	0	2	1	1	0	1	1	0	1	1	1	0	1	0	0	1	0	1	1	0	0	0	0
650	0	0	0	0	0	0	2	0	0	0	1	1	1	0	0	1	2	0	1	1	2	0	0	2	0	1	0	2	2	1	2	1	2	0	0	2	1	0	0	0	0	0	0	1	2	1	1	0	1
651	1	0	0	0	0	0	1	0	1	1	1	2	2	0	0	1	1	0	1	1	2	1	0	2	0	0	0	1	2	0	0	1	1	0	1	2	0	1	0	0	0	1	0	2	0	0	0	0	1
652	0	0	0	0	0	0	1	0	1	0	1	1	2	0	0	0	0	0	1	1	1	0	0	2	0	2	0	2	1	1	1	1	1	0	0	2	1	0	0	1	1	0	0	1	0	0	0	0	1
653	1	0	0	0	0	0	2	1	2	2	0	0	0	0	0	0	1	1	1	1	1	0	0	2	0	1	0	2	2	0	0	2	2	0	1	1	1	0	0	0	0	2	0	2	1	0	0	0	0
654	0	0	0	0	0	0	2	0	2	2	0	0	1	0	0	0	0	1	2	1	2	1	1	1	1	1	0	2	2	1	1	2	2	1	1	2	1	1	0	1	1	0	0	0	2	0	0	0	1
655	1	0	0	0	0	0	2	0	1	1	0	1	1	0	0	0	1	1	1	1	1	0	0	2	0	0	0	2	2	2	0	1	1	0	0	2	1	0	0	2	2	0	0	2	1	1	0	0	0
656	0	0	0	0	0	0	2	0	1	1	1	1	1	0	0	1	0	1	2	1	2	0	1	1	0	1	0	2	2	2	0	2	2	2	0	2	1	0	0	1	1	0	0	1	0	1	0	0	1
657	0	0	0	0	0	0	2	0	2	2	0	1	1	0	0	0	0	0	0	1	2	1	0	2	0	0	0	2	2	2	0	1	1	1	1	2	1	0	0	2	2	0	0	1	1	0	1	0	0
658	0	0	1	0	0	0	2	0	1	1	0	0	0	0	0	0	1	2	0	0	2	1	2	0	1	1	0	2	2	2	0	1	1	1	1	1	1	1	0	1	1	0	0	2	0	1	0	0	0
659	1	0	0	0	0	0	2	0	2	1	1	0	0	0	0	0	1	1	0	0	2	0	0	2	0	1	2	2	2	0	1	2	2	0	0	1	1	0	0	2	2	0	0	2	0	0	0	0	0
660	1	1	0	0	0	0	1	1	1	1	1	0	0	0	0	0	1	1	0	0	1	2	1	1	1	1	0	0	2	0	0	1	1	1	0	0	2	0	0	2	1	0	0	1	0	1	0	0	0
661	1	0	1	0	1	0	2	0	2	0	0	0	0	0	0	0	1	0	0	0	2	0	0	2	0	2	0	1	2	1	0	2	2	1	0	1	2	0	0	2	2	0	0	0	0	0	0	0	0
662	1	0	0	0	0	0	2	0	1	0	0	0	0	0	0	0	2	0	0	0	2	0	1	1	0	2	0	2	2	2	0	1	1	1	1	2	1	0	1	1	1	1	0	2	0	0	0	0	0
663	0	0	0	0	0	0	2	0	2	0	0	0	1	0	0	0	0	0	1	1	2	0	1	1	0	1	0	1	1	1	1	0	0	0	0	2	1	0	0	0	0	0	1	2	1	1	0	1	0
664	0	0	1	1	1	1	2	0	2	2	0	0	0	0	0	0	2	0	0	0	2	1	0	2	0	2	0	2	1	1	1	1	1	1	0	1	2	0	0	0	0	0	0	0	1	0	0	0	1
665	0	0	0	0	0	0	2	1	2	1	0	0	0	0	0	0	1	1	1	1	1	0	1	1	0	2	0	1	2	1	1	0	0	0	0	2	1	1	1	0	0	0	0	1	1	1	0	0	0
666	0	0	0	0	0	0	2	1	2	2	0	1	1	0	0	1	0	2	2	1	0	0	0	2	0	1	0	2	1	1	0	1	1	1	0	2	2	0	0	0	0	0	0	1	0	0	0	0	1
667	1	0	0	0	0	0	1	1	1	1	1	0	0	0	0	0	2	0	0	0	1	1	0	2	0	1	0	1	1	1	0	2	2	1	1	2	1	0	0	2	2	0	0	1	0	1	0	0	1
668	1	0	0	0	0	0	2	0	1	1	0	1	2	0	0	0	1	2	0	0	2	1	0	2	0	2	0	1	2	1	1	1	1	1	2	2	1	0	0	0	0	0	0	2	1	1	0	0	0
669	1	0	1	1	1	1	1	0	1	1	0	0	1	0	0	0	1	0	0	0	2	0	0	2	0	0	0	2	2	1	0	1	1	0	0	1	2	0	0	2	2	0	1	1	0	0	0	0	0
670	0	0	1	0	0	0	2	0	1	1	1	0	0	0	0	0	1	1	0	0	2	0	0	2	0	1	0	2	2	1	2	2	2	1	0	2	1	0	1	1	1	0	0	1	1	0	0	1	0
671	1	0	1	0	0	0	2	1	2	1	0	0	1	1	0	0	0	2	0	1	1	1	0	2	0	0	1	2	2	1	1	0	0	0	0	2	0	0	0	0	0	0	1	2	1	0	0	0	1
672	0	0	0	0	0	0	2	0	2	0	1	0	1	0	0	0	1	1	0	0	1	1	1	1	1	1	0	2	1	1	0	1	1	0	0	1	1	0	0	1	1	2	0	2	1	0	0	0	1
673	1	0	0	0	0	1	2	1	1	1	0	0	0	0	0	0	2	0	0	0	1	0	1	1	0	1	0	1	1	1	0	2	2	0	0	1	1	1	0	1	1	0	0	1	1	0	0	0	1
674	1	0	0	0	0	0	1	1	2	2	1	0	1	0	0	0	1	1	1	1	2	0	2	0	0	0	1	2	2	1	0	0	0	0	0	1	2	0	0	2	2	0	0	2	0	0	0	1	0
675	1	0	0	0	0	0	2	0	2	0	1	0	1	0	0	0	1	0	1	2	1	0	0	2	0	0	0	2	2	2	0	1	1	0	0	1	1	0	0	0	0	0	1	2	2	1	0	0	0
676	0	0	0	0	0	0	1	0	2	1	0	0	0	0	0	0	1	1	0	1	2	0	0	2	0	1	0	2	2	2	1	0	2	1	1	2	2	0	0	2	2	0	0	2	0	0	0	0	0
677	1	0	0	0	0	0	1	0	0	0	1	1	1	0	0	0	1	2	2	1	0	0	2	0	0	0	0	2	1	1	0	1	1	0	0	2	1	0	0	0	0	0	0	1	0	0	0	0	0
678	0	0	0	0	0	0	2	0	2	2	0	1	1	0	0	1	2	2	2	2	2	0	0	2	0	1	0	1	1	0	0	1	1	1	1	1	0	1	0	0	0	0	0	0	2	1	0	0	0
679	1	0	0	0	0	0	2	1	2	1	0	1	0	0	0	0	0	0	1	1	2	1	0	2	0	1	0	2	2	2	2	0	0	0	1	2	2	0	0	1	1	0	0	2	0	0	0	0	0
680	1	0	0	0	0	0	1	0	1	0	1	1	1	0	0	1	2	1	1	1	2	1	0	2	0	2	0	2	2	2	2	0	1	0	0	2	1	1	1	2	1	0	0	2	0	0	0	0	0
681	0	0	0	0	0	1	2	1	2	2	0	0	0	0	0	0	1	2	2	2	1	0	1	1	0	0	0	1	2	1	0	1	1	1	0	2	1	0	0	1	1	0	0	1	0	0	0	0	0
682	1	1	0	0	0	1	2	0	0	0	0	0	0	0	0	0	1	0	0	0	2	0	0	2	0	0	1	2	2	0	1	1	2	1	1	2	1	1	0	1	1	0	0	1	0	0	0	0	1
683	0	0	0	0	0	0	0	0	0	0	2	0	0	0	0	0	1	1	1	1	1	0	1	1	0	0	0	2	2	2	1	1	2	0	0	1	1	1	1	1	0	0	0	1	0	1	0	1	0
684	1	1	0	0	0	0	1	0	1	1	1	0	1	0	0	0	1	0	0	0	2	0	0	2	0	2	0	2	2	1	1	0	0	0	0	2	2	0	0	2	2	1	1	2	0	0	0	0	1
685	1	0	0	0	0	1	1	0	1	0	1	0	0	0	0	0	2	0	1	1	2	1	1	1	1	0	0	0	1	0	0	0	1	1	1	2	1	0	0	2	2	0	1	2	1	0	0	1	0
686	1	0	0	0	0	0	2	0	1	0	0	1	2	0	0	0	0	1	1	1	1	1	0	2	0	0	0	2	2	1	1	1	1	1	0	1	1	0	0	2	1	1	0	2	2	0	0	0	0
687	0	0	0	0	0	0	1	0	1	0	2	0	0	0	0	0	2	1	1	1	2	0	1	1	0	0	0	2	2	1	1	1	1	1	1	2	2	0	0	2	2	0	1	2	2	1	0	0	0
688	1	0	1	0	0	0	2	0	2	1	0	1	2	0	0	1	1	1	1	1	1	0	0	2	0	2	0	1	2	0	0	2	2	0	0	1	1	0	1	1	1	0	0	2	0	0	0	0	0
689	1	0	2	0	1	0	1	0	2	1	0	0	0	0	0	0	1	1	1	1	1	0	0	2	0	1	0	2	2	2	0	2	2	0	0	1	2	0	0	1	1	0	0	1	0	0	0	1	0
690	1	0	1	1	1	1	1	0	1	1	1	0	1	0	0	0	0	2	2	1	0	0	0	2	0	1	0	1	2	0	1	2	2	1	1	2	1	0	0	0	0	0	0	1	0	0	0	0	0
691	0	0	0	0	0	0	2	0	2	1	0	0	0	0	0	0	1	1	1	0	2	0	0	2	0	0	0	1	2	1	0	1	2	0	0	2	1	0	0	1	1	0	0	1	0	1	0	1	0
692	0	0	0	0	0	0	2	0	2	2	0	0	1	0	0	0	1	0	0	0	2	0	0	2	0	1	0	1	2	0	0	1	2	1	1	2	2	0	0	1	1	0	0	2	0	0	0	0	0
693	1	0	0	0	0	1	0	0	0	0	2	0	0	0	0	0	2	1	1	1	1	1	0	2	0	0	0	2	2	1	1	1	1	1	1	1	1	0	0	0	0	0	0	2	0	0	0	0	0
694	1	0	0	0	0	1	1	0	1	1	2	0	0	0	0	0	0	1	1	1	2	0	1	1	0	0	0	2	2	1	1	1	2	2	0	1	1	1	0	1	1	0	0	0	0	0	0	0	0
695	0	1	0	0	0	0	2	0	1	1	1	1	1	0	0	1	2	1	0	0	2	0	0	2	0	1	0	2	2	2	0	1	1	0	0	1	1	0	0	0	0	0	1	1	1	0	0	1	0
696	1	0	0	0	0	1	1	0	0	0	1	1	0	0	0	0	1	0	0	0	1	0	0	2	0	2	0	2	2	1	2	1	1	1	1	2	1	0	0	1	1	0	0	1	0	0	0	0	0
697	1	0	1	0	0	0	1	0	2	2	0	0	1	0	0	0	1	1	1	1	2	0	0	2	0	1	0	1	2	0	1	1	1	0	0	2	2	0	0	0	0	0	0	0	0	0	1	0	0
698	0	0	0	0	0	0	1	0	1	0	2	0	1	1	1	0	2	1	1	1	2	0	0	2	0	1	0	2	2	1	1	1	1	0	0	1	1	0	1	1	1	0	0	1	0	1	0	0	0
699	1	1	0	0	0	0	2	0	2	1	0	0	0	0	0	0	2	1	1	0	2	0	0	2	0	1	0	2	2	2	0	1	0	0	0	1	1	0	0	1	1	0	0	1	0	0	0	1	0
700	0	0	0	0	0	0	2	0	2	1	1	0	0	0	0	0	1	1	1	1	1	0	0	2	0	1	0	1	1	0	0	2	2	0	1	2	2	0	0	0	0	0	1	2	0	0	0	2	0
701	0	0	0	0	0	0	1	0	0	0	1	0	0	0	0	0	1	2	2	2	1	1	1	1	0	0	0	2	2	2	0	0	0	0	0	1	2	0	0	2	2	0	0	2	0	0	0	0	0
702	1	0	0	0	0	0	2	0	2	0	1	0	0	0	0	0	1	0	1	0	1	1	2	0	1	1	0	1	1	1	1	1	2	1	0	2	1	0	0	2	2	1	0	2	0	0	0	0	0
703	1	0	0	0	0	0	1	0	1	1	1	0	1	0	0	0	0	1	0	0	2	1	0	2	0	1	0	1	2	0	0	0	0	0	1	2	1	0	0	0	0	0	0	1	0	0	0	0	1
704	1	0	1	0	0	0	1	0	1	1	1	1	1	0	0	1	1	0	0	0	2	0	0	2	0	2	0	1	2	1	0	1	1	0	0	1	1	0	0	0	0	1	0	1	0	0	0	0	0
705	0	0	1	0	0	1	2	0	2	1	1	1	2	0	0	1	1	1	0	0	2	1	0	2	0	0	0	2	2	2	0	0	0	0	0	2	1	1	1	1	0	0	0	1	0	0	0	0	0
706	0	0	0	0	0	2	1	0	2	2	0	0	0	0	0	0	1	1	1	1	1	0	0	2	0	1	0	1	2	0	1	1	2	2	0	1	2	0	0	0	0	0	1	2	1	0	0	0	0
707	0	1	1	0	1	0	1	0	1	1	1	0	0	0	0	0	1	0	0	0	2	0	0	2	0	2	0	2	1	0	1	1	2	2	0	1	2	1	0	1	1	0	1	2	1	0	0	0	0
708	0	0	0	0	0	0	2	0	2	2	0	0	1	0	0	0	0	0	1	1	2	1	0	2	0	1	0	2	2	1	2	2	2	0	0	2	2	0	0	2	1	0	1	1	1	0	0	0	0
709	0	0	0	0	0	0	2	0	1	1	0	0	0	0	0	0	1	1	1	1	1	0	0	2	0	0	1	2	2	1	0	1	1	0	0	2	2	0	0	0	0	0	1	2	2	2	0	0	0
710	0	1	0	0	0	0	2	1	2	2	0	0	0	0	0	0	2	2	1	1	2	1	0	2	0	1	1	2	2	1	1	0	0	0	0	1	2	0	0	0	0	1	0	1	0	1	0	0	0
711	1	0	0	0	0	0	1	0	2	2	0	1	1	0	0	0	2	1	1	0	2	1	0	2	0	0	0	1	2	1	1	0	1	1	0	2	2	1	0	1	1	0	0	1	1	1	0	0	0
712	1	1	0	0	0	0	2	0	2	1	0	1	1	1	1	0	1	0	0	0	2	0	0	2	0	1	1	2	2	1	1	0	1	2	1	2	2	1	1	2	1	0	0	2	0	0	0	0	1
713	0	0	1	0	0	0	2	0	1	1	1	0	0	0	0	0	2	0	0	0	2	1	0	2	0	1	0	2	2	2	0	2	2	0	1	2	2	0	0	2	2	1	0	2	1	0	0	0	0
714	1	0	0	0	0	0	2	0	2	1	1	0	0	0	0	0	0	1	2	1	2	0	1	1	0	0	0	2	2	2	0	2	2	0	0	0	1	0	0	2	2	0	0	1	0	1	0	0	0
715	1	0	0	0	0	0	2	0	0	0	1	1	2	0	0	1	2	1	1	1	2	0	0	2	0	0	1	1	1	0	0	1	1	2	1	2	2	0	0	1	1	1	0	2	0	0	0	0	1
716	0	0	0	0	0	0	1	0	1	1	1	1	2	0	0	0	2	0	0	0	2	0	0	2	0	1	1	2	2	1	0	2	2	0	0	2	1	0	1	1	1	1	0	2	2	1	0	0	1
717	0	0	1	0	0	0	2	1	1	1	1	2	2	1	1	1	2	1	1	1	2	1	1	1	0	1	0	2	1	0	0	1	1	1	0	0	1	0	0	2	2	0	0	1	1	0	0	0	0
718	0	0	0	0	0	0	2	0	2	2	0	1	2	0	0	0	1	1	1	1	0	1	2	0	1	1	1	2	2	2	0	2	2	0	0	1	0	1	0	0	0	0	0	2	0	1	1	0	1
719	0	0	0	0	0	0	2	1	1	1	0	0	0	0	0	0	1	1	1	1	2	0	0	2	0	0	0	1	2	1	0	1	1	0	0	1	1	1	0	1	1	0	1	2	1	0	0	0	1
720	1	0	0	0	0	0	1	0	1	1	1	1	2	0	0	0	1	0	2	1	2	0	1	1	0	2	0	2	2	2	0	1	1	1	0	2	0	1	1	0	0	0	0	1	0	0	0	0	0
721	1	0	0	0	0	0	2	0	2	1	1	0	0	0	0	0	2	0	0	0	2	1	0	2	0	0	0	2	2	1	1	1	1	2	1	1	1	0	0	1	1	0	0	0	2	1	0	0	1
722	0	0	0	0	0	0	1	0	1	0	1	0	0	0	0	0	0	2	0	0	2	1	1	1	0	0	0	2	2	1	2	2	2	0	0	1	2	1	1	2	1	0	0	1	0	1	0	0	0
723	0	0	0	0	0	0	2	0	1	1	1	0	0	0	0	0	1	1	1	1	1	0	0	2	0	2	0	2	2	2	0	1	1	0	0	1	2	0	0	2	2	0	0	1	1	1	0	1	0
724	0	0	0	0	0	0	0	0	0	0	1	0	1	0	0	0	2	0	0	0	2	0	0	2	0	0	0	2	2	1	1	0	1	0	0	2	1	1	1	2	1	0	0	2	0	0	0	0	0
725	1	0	0	0	0	1	1	0	0	0	1	1	1	0	0	1	1	2	1	1	1	0	0	2	0	1	1	1	2	2	0	1	1	0	1	1	2	0	0	2	2	0	0	0	2	1	0	0	0
726	0	0	0	0	0	0	2	0	1	1	0	0	1	0	0	0	2	0	0	0	2	0	0	2	0	1	0	1	1	1	0	1	1	1	1	1	1	1	0	1	1	0	0	1	1	0	0	0	0
727	1	0	0	0	0	0	1	0	1	1	0	0	2	1	1	0	2	0	0	0	2	0	0	2	0	0	0	2	2	2	1	1	1	0	0	2	1	0	0	2	2	0	0	1	0	0	0	0	0
728	1	1	0	0	0	0	1	0	0	0	1	0	0	0	0	0	2	1	1	0	2	2	0	2	0	0	0	1	1	1	0	1	1	0	0	2	1	0	0	1	0	0	0	0	0	0	0	2	0
729	1	0	0	0	0	0	2	1	2	1	0	0	0	0	0	0	1	2	1	1	1	1	1	1	1	0	0	1	2	1	0	1	1	1	1	2	1	1	0	2	2	0	0	2	0	0	0	0	0
730	0	1	0	0	0	1	2	1	2	2	0	0	0	0	0	0	1	1	1	0	2	0	0	2	0	1	0	0	1	0	0	1	1	0	0	2	2	0	0	2	2	1	0	2	1	0	0	0	0
731	1	0	0	0	0	0	2	0	0	0	0	0	0	0	0	0	1	1	0	0	1	0	0	2	0	1	0	2	2	1	0	0	1	1	0	2	1	0	0	1	1	0	0	0	0	0	0	2	0
732	1	0	0	0	0	0	2	0	2	2	0	1	1	0	0	0	1	1	0	0	1	2	0	2	0	0	1	2	1	0	0	1	0	0	1	2	1	0	0	2	2	1	0	1	2	0	0	0	0
733	0	0	1	1	1	1	2	0	1	0	0	0	1	0	0	0	0	1	0	0	0	1	0	2	0	0	0	2	2	2	1	1	1	1	0	1	1	0	0	1	1	0	1	1	1	2	0	1	0
734	1	0	1	0	0	0	2	0	2	2	0	0	1	0	0	0	1	0	0	0	1	1	0	2	0	2	0	1	2	1	0	1	1	2	1	2	1	0	0	1	1	2	0	2	0	0	0	0	0
735	1	0	1	0	1	0	2	0	2	2	0	1	2	0	0	1	1	1	2	2	1	0	0	2	0	1	1	2	2	1	0	1	1	1	0	1	1	0	1	1	1	0	0	2	0	0	0	0	0
736	1	0	0	0	0	0	2	0	2	1	0	1	1	0	0	1	1	1	0	0	1	0	0	2	0	2	0	2	2	2	0	1	1	0	0	2	1	0	0	1	1	0	1	2	1	1	0	0	0
737	0	0	1	0	0	1	2	1	1	1	0	0	1	0	0	0	0	0	1	1	2	0	0	2	0	2	0	2	2	1	2	1	2	2	1	1	2	0	0	2	2	0	0	2	0	1	0	0	1
738	1	0	0	0	0	0	1	0	1	1	1	1	2	0	0	1	1	0	1	0	2	1	0	2	0	1	1	2	2	1	1	2	2	1	0	2	2	0	0	2	2	0	0	2	0	1	0	0	0
739	0	0	0	0	0	0	1	0	2	2	0	1	2	0	0	0	1	0	1	0	1	0	1	1	0	2	0	1	2	2	1	2	2	0	0	2	1	0	0	1	1	1	0	1	1	0	0	0	0
740	0	0	0	0	0	0	1	0	1	0	2	1	1	0	0	0	1	0	0	0	2	0	0	2	0	1	0	0	2	0	0	1	1	1	2	2	1	0	0	1	1	0	0	2	0	0	0	0	0
741	0	0	0	0	0	0	2	0	2	1	1	0	1	0	0	0	1	0	0	0	2	1	0	2	0	0	0	1	2	1	0	1	1	0	0	2	1	0	0	0	0	0	0	1	2	1	0	1	0
742	1	1	1	0	0	0	2	0	1	0	0	0	0	0	0	1	2	1	1	1	1	1	0	2	0	1	0	2	2	1	1	1	2	2	2	2	2	0	0	1	1	0	1	2	1	1	0	0	1
743	1	1	0	0	0	0	1	0	1	0	1	0	1	0	0	0	2	2	2	2	0	2	1	1	1	1	0	0	2	0	0	0	0	0	1	2	2	0	0	1	1	1	0	2	0	2	0	0	1
744	0	0	0	0	0	0	2	0	2	1	1	0	1	0	0	0	0	1	1	2	1	1	0	2	0	2	0	2	2	2	0	2	2	1	1	2	1	0	0	2	2	1	1	2	1	1	0	0	0
745	0	0	0	0	0	0	1	0	1	0	1	0	0	0	0	0	1	0	0	0	2	1	0	2	0	0	0	2	2	1	0	1	1	0	0	2	2	0	0	1	1	1	0	1	0	0	0	0	1
746	1	0	0	0	0	0	2	0	2	1	1	0	1	1	1	0	1	1	1	1	2	1	0	2	0	1	0	2	2	1	1	1	1	1	1	2	1	0	0	0	0	0	0	0	0	0	0	0	0
747	0	0	0	0	0	0	1	0	1	1	1	0	1	0	0	0	2	2	1	1	1	0	0	2	0	2	0	2	1	1	1	1	1	0	0	2	2	0	0	2	2	0	1	2	1	1	0	1	0
748	0	0	0	0	0	0	2	0	0	0	0	0	0	0	0	0	1	1	0	1	1	1	1	2	0	0	0	2	2	2	0	1	1	0	0	2	1	1	1	2	1	0	0	2	0	2	0	0	0
749	0	0	0	0	0	0	1	0	1	0	1	1	1	0	0	0	2	0	0	0	2	0	0	2	0	2	0	2	2	1	0	0	2	0	0	2	2	0	0	2	2	0	0	2	0	0	0	0	1
750	0	0	0	0	0	0	2	0	1	0	1	0	1	1	0	0	1	0	0	0	2	1	0	2	0	2	0	1	2	1	0	1	2	0	0	2	1	0	0	0	0	0	1	1	0	0	0	0	0
751	1	0	0	0	0	0	2	1	2	2	0	0	0	0	0	0	0	0	0	1	2	1	1	1	0	0	1	1	1	0	0	1	1	2	1	1	1	0	0	1	1	0	1	2	1	1	0	0	0
752	1	1	1	0	0	0	2	1	1	1	0	0	0	0	0	0	1	0	0	0	2	2	1	1	1	1	0	1	2	1	0	1	1	2	1	1	2	0	0	2	2	0	0	1	1	1	0	0	0
753	1	0	1	0	1	0	2	1	2	2	0	1	0	0	0	0	2	0	0	0	2	2	0	2	0	0	0	2	1	1	0	2	2	0	1	2	0	0	0	0	0	0	1	2	1	2	0	0	0
754	1	0	0	0	0	1	1	1	1	1	0	1	2	0	0	0	2	2	2	1	1	0	0	2	0	1	0	2	1	1	0	1	1	0	0	1	2	0	0	1	1	0	0	2	1	1	0	0	1
755	1	0	0	0	0	0	2	1	1	1	0	0	0	0	0	0	1	1	0	1	1	0	1	1	0	1	0	1	2	1	0	1	1	1	1	2	1	0	0	1	1	0	0	2	0	1	0	0	0
756	1	0	0	0	0	1	2	0	2	2	0	0	0	0	0	0	0	1	1	1	2	1	0	2	0	1	0	1	1	1	1	2	2	0	0	1	1	0	0	0	0	0	0	1	0	0	0	0	1
757	1	0	0	0	0	0	2	1	2	1	0	1	1	0	0	0	1	2	2	1	0	0	1	1	0	0	0	2	1	1	0	2	2	0	1	1	1	0	0	2	2	0	0	2	0	1	0	0	1
758	1	0	0	0	0	0	2	1	2	1	0	1	2	0	0	0	1	2	1	1	1	1	1	1	1	1	0	2	2	2	0	2	2	0	0	0	2	0	0	1	1	0	0	0	0	0	0	0	1
759	0	0	0	0	0	1	2	0	1	0	0	1	1	0	0	0	1	1	0	0	1	1	0	2	0	2	0	1	2	1	0	1	2	0	0	2	2	0	0	1	1	0	2	2	2	1	0	0	0
760	1	0	0	0	0	0	1	0	1	1	1	1	1	0	0	1	1	1	0	0	1	1	0	2	0	1	0	1	2	1	0	0	1	1	0	2	1	0	1	1	1	0	0	0	1	0	1	0	0
761	0	0	1	0	0	0	2	1	1	1	1	1	1	0	0	1	1	0	0	0	2	1	1	1	1	0	0	1	2	0	1	1	1	0	0	1	2	0	0	2	2	2	0	2	1	0	0	0	1
762	0	0	0	0	0	1	2	1	1	1	0	1	2	0	0	1	1	0	1	1	2	0	0	2	0	1	0	2	2	1	1	2	1	0	1	2	2	0	0	1	1	0	0	0	0	0	0	0	0
763	0	0	0	0	0	0	2	0	2	1	1	0	1	0	0	0	2	0	0	0	2	0	0	2	0	1	0	2	1	1	0	0	1	2	1	2	1	1	0	1	1	0	0	2	0	0	0	0	0
764	0	0	0	0	0	1	1	0	1	1	0	0	0	0	0	0	2	1	1	1	2	0	0	2	0	0	0	1	1	1	0	1	1	0	0	1	2	0	0	2	2	0	0	1	0	0	0	0	0
765	0	0	0	0	0	0	2	0	2	1	0	0	1	0	0	0	1	1	0	1	1	2	0	2	0	0	1	2	2	1	0	1	2	0	0	2	2	0	0	2	2	0	0	1	0	0	1	0	1
766	0	0	0	0	0	0	1	1	1	1	1	0	1	0	0	0	1	0	0	0	2	0	0	2	0	1	0	2	2	1	2	1	1	1	1	1	1	0	0	1	1	1	0	1	1	0	0	0	0
767	0	0	0	0	0	0	1	0	1	0	1	1	2	0	0	1	0	0	0	0	2	1	0	2	0	1	0	2	2	2	0	1	2	0	0	2	2	0	0	1	1	0	0	1	0	0	0	0	0
768	0	0	0	0	0	0	2	1	2	2	0	0	1	0	0	0	1	1	1	0	2	0	0	2	0	0	0	2	2	2	1	1	2	1	1	2	1	1	0	1	1	1	0	2	1	1	0	0	0
769	1	0	0	0	0	0	2	0	2	2	0	0	0	0	0	0	1	1	1	0	2	1	1	1	1	0	0	2	2	2	1	0	2	1	1	2	2	0	0	0	0	0	1	2	2	1	0	0	0
770	1	0	0	0	0	1	2	1	2	2	0	1	1	0	0	1	2	1	0	0	1	1	2	0	1	0	0	0	2	0	0	1	2	0	0	2	1	2	0	0	0	0	0	1	1	1	0	0	0
771	0	0	0	0	0	1	1	0	0	0	0	1	2	0	0	0	1	2	0	0	2	1	0	2	0	0	0	2	2	2	0	2	2	0	0	1	1	0	0	0	0	0	0	2	0	0	0	0	1
772	1	0	0	0	0	1	2	0	2	1	0	0	0	0	0	0	1	0	1	1	2	0	1	1	1	1	0	1	2	0	1	1	2	2	1	2	1	0	0	2	2	0	1	1	1	1	0	0	1
773	1	0	0	0	0	0	0	0	1	1	0	1	1	0	0	1	1	2	1	1	1	1	1	1	0	1	0	2	2	2	0	1	1	1	0	1	1	0	0	0	0	0	0	1	0	0	0	0	1
774	1	0	0	0	0	0	2	1	2	2	0	1	2	0	0	0	1	1	0	0	1	0	1	1	1	1	0	2	1	1	1	1	1	0	0	2	1	0	0	1	1	0	0	2	0	1	0	0	0
775	1	0	1	0	0	0	1	0	0	0	0	1	1	0	0	0	2	2	1	1	2	0	1	1	0	1	0	2	2	1	1	1	1	1	0	0	1	1	1	1	0	0	0	2	0	0	0	0	1
776	0	0	0	0	0	0	0	0	0	0	2	0	0	0	0	0	2	0	0	1	2	1	1	1	1	1	0	1	2	1	0	2	2	0	0	2	2	0	0	1	1	1	0	2	2	1	0	0	0
777	1	1	0	0	0	0	2	0	1	1	0	0	0	0	0	0	2	1	1	1	1	0	0	2	0	2	0	1	2	0	1	1	1	0	0	1	2	0	0	1	1	0	0	0	0	1	0	0	0
778	1	0	0	0	0	0	1	0	1	1	1	0	0	0	0	0	0	0	0	0	2	1	1	1	1	2	0	2	1	0	1	1	1	2	1	2	1	1	1	1	0	0	2	2	2	1	0	0	0
779	1	0	0	0	0	0	2	0	2	2	0	0	0	0	0	0	1	0	1	1	2	1	0	2	0	1	0	1	2	0	1	1	2	2	0	1	0	0	1	1	0	0	2	2	1	1	0	0	0
780	1	1	0	0	0	1	2	0	2	2	0	1	1	0	0	0	1	1	1	1	1	0	0	2	0	1	0	2	2	2	0	1	2	0	0	2	2	0	0	1	1	0	0	0	1	0	0	0	0
781	1	0	0	0	0	0	2	0	2	1	1	0	0	0	0	0	2	1	1	1	2	0	0	2	0	0	0	2	2	1	1	1	1	1	1	2	2	0	0	1	1	0	1	1	1	2	0	0	0
782	0	0	0	0	0	1	1	0	1	1	0	1	1	0	0	1	2	0	0	0	1	0	1	1	0	0	0	1	1	0	0	1	1	0	0	2	1	1	0	1	1	0	0	2	0	0	0	0	1
783	1	0	0	0	0	0	2	0	1	1	1	0	0	0	0	0	1	2	1	1	1	1	0	2	0	1	0	1	1	1	0	0	0	0	0	2	1	0	0	1	1	1	0	1	1	0	0	0	2
784	0	1	0	0	0	1	2	0	2	2	0	0	1	0	0	0	0	2	0	0	2	0	0	2	0	2	0	2	2	1	1	1	1	1	1	1	2	0	0	2	1	0	0	2	0	0	0	1	0
785	1	0	0	0	0	0	1	1	1	1	1	0	0	0	0	0	2	0	0	1	2	0	0	2	0	1	0	2	2	1	0	2	2	0	0	1	0	0	0	0	0	0	0	2	0	0	0	0	0
786	1	0	0	0	0	0	2	0	2	1	1	0	0	0	0	0	0	0	0	0	2	1	0	2	0	0	0	2	2	1	1	1	1	0	0	1	2	0	0	1	1	0	1	1	0	0	0	0	2
787	0	0	1	0	0	0	2	0	2	1	1	1	1	0	0	1	2	0	0	1	1	0	0	2	0	1	0	2	2	2	0	1	1	0	0	1	2	1	1	2	1	0	0	1	0	1	0	0	1
788	1	0	0	0	0	0	1	0	1	0	1	0	0	0	0	0	0	0	0	1	2	1	0	2	0	0	1	1	2	0	0	1	1	0	0	2	1	0	0	1	1	1	0	1	1	0	0	0	0
789	1	0	0	0	0	0	1	0	0	0	1	0	1	0	0	0	1	1	1	1	2	0	1	1	0	0	0	2	1	1	0	2	2	0	0	1	1	1	0	0	0	0	0	1	0	0	0	1	0
790	1	1	0	0	0	1	2	1	2	1	0	0	0	0	0	0	1	0	0	0	1	0	0	2	0	0	0	2	2	1	1	1	1	0	0	1	1	2	0	0	0	0	0	0	0	0	0	0	0
791	1	1	0	0	0	0	2	0	2	1	1	1	2	0	0	1	0	0	1	1	2	1	0	2	0	0	0	2	2	1	0	1	1	0	0	2	2	0	0	1	1	0	0	1	0	0	0	0	1
792	0	0	1	1	1	1	2	0	1	1	0	1	0	0	0	0	0	0	0	0	2	0	0	2	0	0	0	2	2	1	1	0	0	0	0	2	0	1	0	0	0	1	0	1	1	0	0	0	0
793	1	0	0	0	0	1	2	1	2	1	0	1	2	0	0	1	1	0	0	0	2	1	1	1	1	1	0	2	1	1	0	1	1	1	1	2	1	0	0	2	2	0	1	2	0	1	0	0	0
794	1	0	0	0	0	0	2	0	1	0	1	0	1	0	0	0	1	1	0	0	1	0	0	2	0	0	0	2	1	1	1	1	1	1	0	0	1	0	0	1	1	0	1	1	1	1	0	0	1
795	0	0	0	0	0	1	2	0	1	1	0	0	0	0	0	0	2	0	0	0	1	0	0	2	0	1	0	1	2	0	0	1	1	1	1	2	0	1	1	0	0	1	0	2	1	0	0	0	0
796	0	0	0	0	0	0	1	1	1	1	1	0	0	0	0	0	1	1	2	2	1	1	0	2	0	0	0	1	2	1	0	0	1	1	0	2	1	0	0	0	0	1	0	2	0	0	0	1	0
797	0	0	0	0	0	0	1	0	0	0	0	1	1	0	0	1	1	1	0	1	1	1	0	2	0	0	0	2	2	2	0	0	1	2	1	2	1	0	0	0	0	0	0	2	0	0	0	0	2
798	1	0	0	0	0	0	2	0	2	1	0	1	1	0	0	1	1	1	1	1	1	0	0	2	0	1	0	1	2	1	1	2	2	0	1	2	1	1	1	2	1	0	1	2	1	0	0	1	0
799	1	0	0	0	0	0	2	0	1	1	0	0	0	0	0	0	2	0	0	0	2	0	0	2	0	1	1	2	2	1	0	2	2	0	0	1	0	0	0	0	0	0	0	2	0	1	0	0	0
800	1	0	0	0	0	1	1	0	0	0	1	0	0	0	0	0	1	1	1	1	1	0	0	2	0	1	0	2	1	0	0	2	2	0	0	1	2	0	0	2	2	2	0	2	1	0	0	0	0
801	0	0	0	0	0	1	2	0	1	0	0	0	1	0	0	0	1	0	1	1	2	1	0	2	0	0	0	2	1	1	1	0	1	1	0	2	1	0	1	1	1	0	0	2	0	0	0	0	0
802	0	0	0	0	0	0	1	0	1	1	0	0	0	0	0	0	0	1	0	0	2	0	0	2	0	1	0	2	2	2	0	1	1	0	0	2	1	0	0	0	0	0	0	2	1	1	0	0	2
803	0	0	1	0	0	0	2	0	2	1	1	1	1	0	0	0	1	1	1	1	1	0	1	1	1	0	0	2	1	1	1	1	1	0	0	2	0	0	1	0	0	0	0	1	0	0	0	0	0
804	1	0	0	0	0	1	2	0	2	2	0	1	2	0	0	0	1	1	2	2	1	1	0	2	0	1	0	1	2	1	0	2	2	0	0	2	1	0	0	2	2	0	0	1	0	0	0	0	0
805	1	0	0	0	0	0	2	0	1	1	0	1	0	0	0	0	2	0	0	0	2	0	0	2	0	1	0	2	2	2	0	2	2	1	0	2	2	0	0	1	1	1	1	2	0	0	0	0	0
806	0	0	0	0	0	0	1	0	1	1	0	1	2	0	0	1	2	0	0	0	1	0	0	2	0	1	1	2	1	0	0	2	1	0	0	2	2	0	0	1	1	1	1	2	1	1	0	0	0
807	0	0	0	0	0	1	2	0	2	0	1	1	2	0	0	0	2	2	2	2	1	0	1	1	0	1	0	2	1	1	1	1	1	0	0	2	2	0	0	1	1	0	1	2	1	1	0	0	2
808	0	0	0	0	0	1	1	0	1	1	0	1	1	0	0	1	2	1	1	1	1	1	0	2	0	2	0	1	2	1	0	1	1	2	0	2	2	0	0	2	2	0	0	1	0	0	0	0	1
809	0	0	0	0	0	0	2	1	2	1	0	0	1	0	0	0	1	0	1	0	1	1	1	1	1	1	0	1	2	0	0	0	1	1	1	2	1	0	0	1	0	1	1	2	1	1	0	0	1
810	1	0	0	0	0	0	2	0	2	2	0	1	1	0	0	0	2	0	0	0	2	0	0	2	0	0	0	2	2	1	1	1	2	2	2	2	1	0	0	1	1	0	1	2	2	1	0	1	0
811	0	0	0	0	0	1	2	1	1	1	0	1	1	0	0	0	1	1	0	0	1	0	0	2	0	1	0	1	2	1	0	2	2	2	0	1	2	0	0	1	1	0	1	1	1	1	0	0	0
812	0	1	0	0	0	0	1	0	0	0	0	0	1	0	0	0	1	1	1	1	2	1	0	2	0	1	0	2	2	2	0	0	2	1	0	2	1	0	0	1	1	0	0	2	0	0	0	0	1
813	0	0	0	0	0	1	2	0	2	1	1	0	0	0	0	0	1	1	1	1	2	0	1	1	1	2	0	1	2	1	0	1	1	0	0	2	1	0	0	2	2	0	0	1	0	0	0	0	0
814	1	0	0	0	0	0	2	0	2	2	0	0	0	0	0	0	1	1	1	1	2	0	0	2	0	0	0	2	1	1	0	1	2	2	1	2	2	0	0	2	2	0	0	1	0	0	0	0	0
815	0	0	0	0	0	0	2	0	1	0	1	0	0	0	0	0	1	0	0	0	2	1	1	1	0	1	0	2	2	2	1	1	1	1	0	2	2	1	0	1	1	0	0	2	0	2	0	0	0
816	1	0	0	0	0	1	2	1	2	2	0	0	0	0	0	0	1	1	1	1	2	0	0	2	0	1	0	1	2	0	0	2	2	0	0	2	2	0	0	1	1	0	1	1	1	2	0	0	0
817	0	0	0	0	0	1	1	0	1	1	2	0	2	0	0	0	1	0	1	2	1	0	0	2	0	0	0	2	2	2	1	2	2	1	1	2	2	0	0	0	0	0	0	1	0	0	0	0	0
818	0	0	0	0	0	0	2	0	2	1	1	0	0	0	0	0	1	2	0	0	1	0	1	1	0	1	0	1	1	1	1	1	1	1	2	2	2	0	0	2	2	2	0	2	0	2	0	1	0
819	1	0	0	0	0	0	1	0	0	0	0	0	0	0	0	0	2	1	1	1	2	1	0	2	0	1	0	2	2	2	2	2	2	1	0	1	2	0	1	1	1	0	1	1	0	0	0	0	0
820	1	1	0	0	0	1	1	0	0	0	1	1	1	0	0	1	0	1	1	0	1	1	1	1	0	1	0	2	0	0	0	1	1	0	0	2	1	1	1	2	0	0	0	0	2	0	0	1	1
821	1	0	0	0	0	0	2	1	1	1	0	1	1	0	0	1	1	2	0	0	1	0	0	2	0	1	0	2	2	1	1	2	2	1	0	2	1	1	1	1	0	0	0	1	0	0	0	0	0
822	1	0	0	0	0	0	2	0	2	0	0	0	0	0	0	0	2	1	1	1	2	0	0	2	0	1	0	2	2	1	2	1	1	0	0	2	2	0	0	0	0	0	0	2	1	1	0	0	0
823	1	0	0	0	0	0	1	1	2	2	1	0	1	0	0	0	2	1	0	0	1	0	0	2	0	1	0	2	2	1	2	1	1	1	1	2	0	0	0	1	1	0	1	2	1	0	0	0	0
824	1	0	0	0	0	1	2	0	1	1	0	0	1	0	0	0	0	2	2	2	0	0	0	2	0	0	0	2	2	2	0	0	0	0	0	2	1	1	1	1	0	0	1	1	1	1	0	0	0
825	0	0	0	0	0	0	2	0	0	0	0	0	0	0	0	0	0	0	1	1	1	1	0	2	0	0	0	2	2	2	0	1	1	0	0	2	2	0	0	1	1	0	0	2	1	0	0	0	0
826	1	0	0	0	0	1	2	1	2	2	0	0	0	0	0	0	1	1	1	1	1	0	0	2	0	1	0	2	2	2	1	1	2	2	0	1	1	0	0	0	0	0	0	1	1	1	0	1	1
827	0	0	0	0	0	1	1	0	1	1	0	1	1	0	0	1	1	0	0	0	2	0	0	2	0	1	0	1	2	1	0	1	1	0	0	2	1	0	0	0	0	0	0	2	0	0	1	0	0
828	1	0	0	0	0	1	2	1	2	2	0	0	0	0	0	0	1	0	0	0	1	0	0	2	0	0	2	2	2	0	1	2	2	0	0	2	1	0	0	1	1	0	0	2	0	0	0	0	1
829	1	0	0	0	0	0	2	0	2	1	0	1	0	0	0	0	2	1	0	0	2	0	0	2	0	0	0	2	1	1	1	0	1	2	0	2	0	0	0	1	0	0	1	2	0	0	0	0	2
830	1	0	0	0	0	0	1	0	1	1	0	2	2	0	0	0	1	0	0	0	1	0	0	2	0	1	0	2	2	1	1	1	0	1	0	2	1	0	0	2	1	0	0	0	0	0	0	0	0
831	1	0	0	0	0	0	1	0	2	2	0	0	1	0	0	0	0	0	0	0	2	0	1	1	0	1	0	1	1	0	1	1	2	2	0	1	1	0	0	1	1	0	0	1	1	1	0	0	0
832	1	0	0	0	0	0	2	0	1	0	1	1	1	0	0	0	1	1	0	0	1	0	0	2	0	1	0	2	2	1	1	0	0	0	0	2	2	0	0	2	2	0	1	1	1	2	0	1	0
833	0	1	0	0	0	0	2	1	2	1	0	0	0	0	0	0	2	1	1	1	1	1	0	2	0	0	0	1	2	0	0	1	2	0	0	1	1	1	0	0	0	0	0	1	0	0	0	0	0
834	1	0	1	0	0	0	2	1	1	1	0	1	2	0	0	0	1	1	0	0	1	0	1	1	0	1	0	2	2	2	0	1	2	0	0	2	1	0	1	1	1	2	0	2	1	1	0	0	0
835	0	0	0	0	0	0	2	0	1	0	0	1	1	0	0	1	2	0	0	0	2	0	0	2	0	1	0	2	2	1	1	2	2	1	0	1	2	0	1	1	1	0	0	0	0	0	0	0	0
836	1	1	0	0	0	0	2	1	2	1	0	0	1	0	0	0	1	0	0	0	2	0	1	1	1	1	0	2	2	2	0	1	1	0	0	2	0	1	1	0	0	0	0	2	0	1	0	0	0
837	0	0	0	0	0	0	2	0	1	1	1	1	1	0	0	1	2	1	1	1	2	1	0	2	0	0	0	1	1	1	0	1	1	1	0	1	2	0	0	2	2	0	0	1	1	0	0	0	0
838	1	0	0	0	0	0	2	1	2	1	0	0	0	0	0	0	1	1	1	1	1	0	0	2	0	2	0	2	1	1	0	0	1	1	0	2	1	0	1	1	1	0	1	2	1	0	0	0	1
839	1	0	0	0	0	0	2	0	2	2	0	1	1	0	0	1	0	1	1	0	1	0	1	1	0	1	0	1	2	1	0	1	2	2	2	2	1	1	0	0	0	0	0	1	0	0	0	1	0
840	1	0	1	0	0	0	2	0	1	1	0	0	1	0	0	0	0	1	1	2	1	1	0	2	0	0	0	2	2	2	0	1	1	0	0	1	1	0	1	1	1	0	0	1	0	0	0	0	0
841	1	0	0	0	0	0	2	1	1	1	0	0	0	0	0	1	1	1	2	2	1	0	0	2	0	1	0	1	2	2	1	1	1	1	1	2	1	0	1	1	1	0	0	2	0	2	0	0	0
842	1	0	0	0	0	0	2	0	1	1	0	1	1	0	0	1	2	0	0	0	2	0	0	2	0	1	0	1	2	1	0	1	1	2	1	1	2	0	0	1	1	0	0	2	0	0	0	0	0
843	0	0	0	0	0	0	2	1	2	1	0	1	1	0	0	1	2	0	0	0	2	0	1	1	0	1	0	2	2	1	1	2	2	2	0	2	0	1	0	0	0	0	1	1	1	0	0	0	0
844	1	0	1	0	0	0	1	0	1	1	1	0	0	0	0	0	1	0	0	0	2	0	1	1	0	1	1	2	2	1	0	1	1	0	0	1	0	0	1	0	0	0	0	2	0	0	0	0	0
845	1	0	0	0	0	0	2	0	2	2	0	0	0	0	0	0	1	1	1	1	2	0	0	2	0	2	1	2	1	0	0	1	1	1	1	2	1	0	0	2	2	1	0	2	0	0	0	0	0
846	1	1	0	0	0	0	2	1	2	1	0	0	1	0	0	0	2	0	1	1	2	0	0	2	0	0	0	2	2	1	1	1	1	1	0	2	2	1	0	0	0	0	1	1	1	1	0	0	0
847	1	0	0	0	0	1	2	0	2	0	1	0	1	0	0	0	0	2	0	0	1	1	0	2	0	1	0	2	2	2	0	1	1	1	1	2	2	0	0	1	1	0	0	1	0	0	0	0	0
848	0	0	0	0	0	1	1	0	2	2	0	0	0	0	0	0	0	1	0	0	2	2	0	2	0	0	0	2	2	1	1	1	2	0	0	2	1	0	0	1	0	0	0	2	0	0	0	0	0
849	0	0	0	0	0	0	2	0	2	1	0	0	0	0	0	0	1	0	0	0	2	0	0	2	0	1	0	2	1	1	1	0	1	1	0	2	1	0	0	0	0	1	0	2	0	0	0	0	0
850	1	0	0	0	0	1	2	1	2	1	0	1	1	0	0	1	1	0	0	0	2	1	1	1	1	1	0	2	2	1	1	0	1	0	0	2	0	0	0	1	0	0	1	1	1	1	0	0	0
851	0	0	0	0	0	1	2	0	1	1	0	0	0	0	0	0	2	1	1	0	2	1	0	2	0	0	0	2	2	2	1	1	2	0	0	2	1	0	0	0	0	0	0	2	1	1	0	0	0
852	0	0	0	0	0	1	2	0	2	0	1	0	0	0	0	0	1	0	0	0	2	1	0	2	0	1	0	1	2	0	0	1	1	0	0	2	2	0	0	2	2	0	0	1	0	0	0	0	1
853	1	0	0	0	0	1	1	0	0	0	2	0	0	0	0	0	1	0	0	0	2	0	0	2	0	1	0	2	2	2	2	1	1	0	0	2	0	0	1	1	0	0	0	0	0	0	0	1	0
854	1	0	1	0	0	0	1	0	0	0	0	1	1	0	0	1	2	0	0	0	2	0	1	1	0	1	0	2	2	2	1	0	1	1	0	2	2	1	1	2	1	0	1	2	2	1	0	1	0
855	1	0	1	0	0	1	2	1	1	1	0	1	1	0	0	0	1	1	0	1	1	0	0	2	0	1	0	2	2	2	0	1	2	0	0	2	1	1	0	1	1	0	0	1	1	0	0	0	1
856	1	0	0	0	0	0	2	1	2	1	0	0	0	0	0	0	1	1	1	1	2	0	0	2	0	2	0	1	1	1	0	1	2	0	1	2	2	0	0	2	2	0	0	2	1	0	0	0	0
857	1	0	0	0	0	0	2	0	2	1	0	0	1	1	0	0	1	1	1	1	1	1	0	2	0	2	0	1	2	1	0	0	0	0	0	2	0	0	0	1	0	0	0	2	0	0	0	0	1
858	0	0	0	0	0	0	2	0	2	2	0	1	1	0	0	0	1	0	0	0	2	1	1	1	1	1	0	1	1	1	0	1	1	1	0	1	1	0	0	1	1	0	1	1	1	1	0	0	0
859	0	0	0	0	0	1	2	0	1	1	1	2	2	0	0	0	1	1	1	1	1	0	0	2	0	1	0	2	2	2	0	1	2	0	0	1	2	0	0	1	1	0	0	0	1	0	0	0	1
860	0	0	0	0	0	0	1	0	1	0	2	0	0	0	0	1	1	0	0	0	2	0	1	1	0	0	0	2	1	1	1	0	0	0	0	1	1	0	1	1	1	0	0	2	0	0	0	0	1
861	0	0	1	0	0	0	1	0	1	1	2	0	1	1	1	0	0	2	2	1	0	1	0	2	0	1	0	1	2	0	1	1	2	0	0	2	1	0	0	2	2	0	0	2	2	0	0	0	0
862	0	0	0	0	0	0	1	1	1	1	0	0	1	0	0	0	0	0	0	0	2	0	0	2	0	0	0	1	1	0	1	1	2	2	2	2	2	0	0	1	1	0	1	1	1	1	0	0	0
863	1	0	0	0	0	0	2	0	2	2	0	0	0	0	0	0	1	1	1	1	1	0	0	2	0	1	0	2	2	2	0	0	0	0	1	2	1	0	0	1	1	0	0	2	1	1	0	0	1
864	1	0	0	0	0	0	2	0	2	0	0	0	1	0	0	0	1	1	1	1	2	0	1	1	0	0	0	2	2	1	1	1	2	1	1	2	1	0	0	1	1	1	0	2	2	1	0	0	1
865	1	0	0	0	0	0	2	1	2	2	0	1	1	0	0	1	1	1	1	1	2	0	0	2	0	1	0	2	2	1	1	0	0	1	2	2	1	1	1	1	0	0	0	0	0	0	0	1	0
866	0	0	0	0	0	0	2	0	1	1	1	0	0	0	0	0	1	2	1	1	1	1	1	1	1	1	0	2	2	2	0	0	0	0	0	2	2	1	1	2	1	0	0	1	0	0	1	0	0
867	1	1	0	0	0	0	2	0	2	1	0	1	2	0	0	0	1	1	0	0	1	1	0	2	0	1	1	2	2	1	1	0	0	0	0	2	2	0	0	2	2	0	2	2	1	1	0	0	1
868	0	0	0	0	0	0	1	0	0	0	1	0	0	0	0	0	2	0	0	0	1	0	0	2	0	1	0	1	2	1	1	0	0	0	1	2	0	0	0	1	1	0	0	1	0	0	0	0	1
869	0	0	0	0	0	1	2	0	1	0	0	0	0	0	0	0	1	0	0	1	2	0	0	2	0	1	0	1	2	0	0	1	1	0	0	1	2	0	0	2	2	0	0	0	0	0	0	0	2
870	0	0	0	0	0	0	1	0	2	1	0	0	0	0	0	0	2	0	0	0	2	1	1	1	0	1	0	1	1	0	1	0	0	1	2	2	2	0	0	1	1	0	0	1	0	0	0	0	1
871	1	0	0	0	0	0	2	0	2	2	0	0	1	0	0	0	0	1	0	0	0	0	0	2	0	1	0	2	2	2	0	2	2	1	1	1	2	0	0	1	1	0	0	2	0	2	0	0	0
872	1	0	1	0	0	0	2	1	1	1	0	1	2	0	0	1	1	1	0	0	1	0	0	2	0	0	0	2	2	1	2	0	0	1	0	2	1	0	0	0	0	0	1	1	1	0	0	1	0
873	1	0	0	0	0	0	2	0	2	2	0	1	1	0	0	0	1	0	0	0	2	0	0	2	0	1	0	1	2	0	0	0	1	2	1	2	2	0	0	2	2	0	0	1	0	0	0	0	1
874	0	0	0	0	0	0	1	0	1	1	0	1	2	0	0	0	2	1	1	1	2	0	1	1	1	2	0	2	0	0	0	2	2	0	0	2	2	0	0	2	2	0	0	2	1	1	0	0	0
875	0	0	0	0	0	1	2	1	2	2	0	0	1	0	0	0	0	0	0	0	1	0	0	2	0	1	0	1	2	0	0	0	0	1	1	1	1	1	1	2	0	0	0	1	0	0	0	0	0
876	1	1	0	0	0	0	2	0	2	1	0	0	1	0	0	0	1	1	1	1	2	1	0	2	0	2	0	1	1	1	0	2	2	0	0	1	1	0	0	1	1	1	1	2	1	1	0	0	0
877	1	0	0	0	0	0	1	2	2	2	0	0	0	0	0	0	1	2	2	2	1	0	0	2	0	1	0	2	1	1	0	2	2	0	0	0	0	1	0	0	0	0	0	0	1	0	1	0	0
878	0	0	0	0	0	0	2	0	1	1	0	0	0	0	0	0	2	0	0	0	2	2	1	1	1	1	0	2	2	1	0	0	0	0	0	2	1	1	0	1	1	0	0	2	1	0	0	1	0
879	0	0	1	0	0	0	1	0	1	1	1	0	2	0	0	0	1	1	1	1	1	0	0	2	0	1	0	1	1	1	0	1	2	0	0	2	2	0	0	1	1	0	0	2	0	0	0	1	0
880	1	0	0	0	0	1	2	0	1	0	1	0	1	0	0	0	1	0	0	0	2	0	1	1	0	2	0	1	1	1	1	1	1	1	0	2	1	0	0	1	1	0	1	2	1	1	0	0	0
881	0	0	0	0	0	0	1	0	0	0	1	1	2	0	0	1	2	0	1	1	2	0	0	2	0	1	0	1	2	0	1	0	0	1	1	2	2	0	0	0	0	0	0	1	0	0	0	0	0
882	0	0	0	0	0	0	1	0	0	0	1	0	1	0	0	0	2	2	2	2	1	1	0	2	0	0	0	2	2	1	0	1	1	0	0	2	2	0	0	2	2	0	0	2	0	0	0	1	0
883	0	0	0	0	0	0	2	1	1	1	0	0	1	0	0	0	1	1	1	1	1	0	1	1	0	2	0	2	2	2	0	2	1	0	0	2	2	0	0	1	1	0	1	2	1	0	0	1	0
884	0	0	0	0	0	0	1	0	1	1	1	1	1	0	0	0	0	1	1	1	1	0	1	1	0	1	0	1	2	1	0	0	1	1	0	2	0	0	0	0	0	1	0	1	1	0	0	0	1
885	1	0	0	0	0	0	1	0	1	1	1	0	0	0	0	0	0	2	2	1	1	2	0	2	0	0	1	1	1	0	0	2	2	1	2	2	2	0	0	2	2	0	0	2	1	1	0	0	1
886	1	0	0	0	0	1	1	0	1	0	1	0	1	0	0	0	2	2	2	2	1	1	0	2	0	0	0	2	2	2	2	2	2	0	0	1	2	0	0	1	1	0	0	1	0	0	0	0	2
887	1	1	0	0	0	0	1	0	0	0	0	1	1	0	0	1	1	2	1	1	1	2	1	1	1	1	1	1	2	0	0	1	2	2	0	1	0	2	0	0	0	0	0	2	0	0	0	0	0
888	1	0	0	0	0	0	1	0	0	0	0	0	0	0	0	0	1	0	0	0	2	1	0	2	0	1	0	2	2	2	0	0	0	0	0	1	2	0	0	1	1	0	1	2	1	0	0	0	0
889	0	0	0	0	0	0	2	0	1	1	1	0	0	0	0	1	1	0	0	0	2	0	1	1	0	1	0	2	2	2	1	2	2	1	0	2	1	0	0	0	0	0	1	1	1	1	0	0	0
890	1	0	0	0	0	0	1	1	1	1	1	0	1	0	0	0	2	2	2	2	0	0	0	2	0	2	0	1	1	1	0	1	2	1	1	2	2	0	0	2	2	0	0	2	0	0	0	0	1
891	1	0	0	0	0	0	2	0	2	0	1	1	0	0	0	0	2	0	0	0	2	1	0	2	0	1	0	2	2	1	1	0	1	2	1	2	1	0	0	1	1	0	1	2	1	1	0	1	0
892	0	0	0	0	0	0	0	0	0	0	2	0	0	0	0	0	2	1	1	0	2	0	0	2	0	1	0	2	2	1	1	2	2	2	0	2	1	0	1	1	1	0	0	2	0	0	0	0	0
893	0	0	0	0	0	0	1	0	0	0	2	1	1	0	0	0	2	2	1	1	1	0	0	2	0	2	0	2	2	1	1	1	0	0	0	1	1	0	0	2	2	0	0	1	1	0	0	0	0
894	0	0	0	0	0	0	1	1	1	1	1	0	0	0	0	0	0	0	0	1	2	0	0	2	0	1	0	1	2	1	0	2	2	0	0	1	1	0	0	2	1	1	0	1	1	0	1	0	0
895	1	0	0	0	0	0	1	0	1	1	1	0	0	0	0	0	1	1	0	0	1	1	0	2	0	0	0	2	2	2	0	1	1	2	1	2	2	1	0	1	1	0	1	2	0	0	0	1	0
896	1	0	1	0	0	0	2	0	1	1	0	0	1	0	0	0	2	0	0	0	2	1	0	2	0	1	0	2	0	0	0	1	2	0	0	2	2	0	0	0	0	0	0	1	0	0	0	0	0
897	1	0	0	0	0	1	2	0	2	2	0	0	0	0	0	0	1	1	1	0	2	0	0	2	0	1	0	2	2	1	1	1	1	0	0	1	2	0	0	2	1	0	0	0	0	0	0	0	0
898	1	0	1	1	1	1	2	0	2	0	1	0	0	0	0	0	1	0	0	0	2	0	0	2	0	1	0	2	2	1	2	1	2	2	0	1	1	0	0	1	1	0	0	2	0	0	0	0	0
899	1	0	0	0	0	0	2	0	2	1	1	0	0	0	0	0	0	0	0	0	2	0	0	2	0	0	1	2	2	0	1	0	0	0	0	2	1	0	1	1	1	0	1	2	0	0	0	0	1
900	1	1	0	0	0	1	1	0	0	0	0	0	0	0	0	0	0	2	1	1	2	1	0	2	0	1	0	1	2	2	0	1	1	0	0	1	1	0	0	0	0	1	0	2	2	0	0	0	0
901	1	0	0	0	0	1	2	0	2	2	0	0	1	1	1	0	2	1	1	1	2	0	0	2	0	2	0	2	2	2	0	1	2	0	0	2	1	1	0	1	1	0	0	1	0	0	0	0	1
902	0	0	0	0	0	1	2	0	2	2	0	1	1	0	0	0	1	1	0	0	1	0	0	2	0	0	0	1	2	1	1	2	2	0	0	0	1	0	0	0	0	1	0	2	0	0	0	0	0
903	1	0	0	0	0	0	2	0	2	2	0	0	1	0	0	0	0	1	2	1	1	1	1	1	1	1	0	2	2	2	0	1	1	0	0	1	0	1	1	0	0	0	0	1	0	0	0	0	1
904	1	0	0	0	0	0	2	0	2	2	0	0	0	0	0	0	1	0	0	0	2	0	1	1	0	1	0	2	2	1	1	0	0	0	0	1	1	0	1	1	1	0	1	1	1	1	0	0	0
905	0	0	0	0	0	1	2	0	1	1	0	1	1	0	0	0	1	0	0	0	2	1	0	2	0	2	0	2	1	1	0	2	1	0	0	2	1	0	0	1	1	0	1	2	0	2	0	0	1
906	0	0	0	0	0	0	1	1	1	1	1	1	1	0	0	1	0	2	0	0	2	0	0	2	0	0	0	2	2	2	1	1	1	1	1	1	1	0	0	0	0	0	0	0	1	0	0	0	0
907	1	0	0	0	0	0	2	0	1	0	1	1	0	0	0	0	1	1	1	1	1	0	0	2	0	1	0	1	2	1	0	0	0	1	0	2	0	0	0	1	1	0	0	1	0	0	0	0	1
908	1	0	0	0	0	1	2	1	1	1	1	1	2	0	0	1	1	0	0	0	2	0	0	2	0	1	0	1	2	1	1	1	1	1	1	2	1	0	0	1	1	0	0	0	2	0	0	1	0
909	0	0	0	0	0	0	1	1	1	1	1	1	1	0	0	0	1	1	1	1	1	1	0	2	0	0	0	2	0	0	0	2	2	2	0	1	0	1	1	0	0	1	0	2	1	1	0	0	0
910	1	1	1	0	1	0	2	0	2	0	1	0	0	0	0	0	1	0	0	0	2	0	1	1	0	1	0	1	2	1	0	0	0	0	1	2	2	0	0	0	0	0	1	1	1	1	0	0	0
911	0	1	0	0	0	1	2	1	1	1	0	1	2	0	0	0	2	1	1	1	2	0	0	2	0	2	0	2	2	1	2	1	1	1	1	1	1	1	0	1	1	0	1	2	1	1	0	0	1
912	1	0	0	0	0	0	1	1	1	1	1	1	2	0	0	0	1	0	1	1	2	0	0	2	0	1	0	1	2	1	0	0	0	0	0	2	2	0	0	1	1	0	0	0	2	0	0	1	1
913	0	0	0	0	0	0	1	0	1	1	1	1	2	0	0	0	1	1	0	0	2	2	1	1	1	1	0	0	2	1	0	1	1	1	1	1	2	0	0	1	1	0	0	2	0	0	0	0	0
914	1	0	0	0	0	0	2	0	1	0	0	0	1	0	0	0	1	1	1	1	2	0	0	2	0	1	1	2	2	1	0	1	1	1	1	2	1	0	1	1	1	2	0	2	0	2	0	0	0
915	1	0	0	0	0	0	1	0	1	1	1	0	0	0	0	0	1	0	1	1	1	1	1	1	1	1	0	2	2	1	1	1	1	1	1	2	2	1	0	0	0	0	0	0	0	0	0	0	1
916	1	0	1	0	0	0	1	1	1	1	0	0	0	0	0	0	1	1	1	1	1	0	0	2	0	1	0	2	2	2	1	1	1	0	0	1	1	1	0	1	1	0	1	1	1	2	0	0	0
917	1	0	0	0	0	0	2	0	2	0	1	0	0	0	0	0	1	0	0	0	2	1	1	1	1	1	1	2	2	1	0	2	2	1	1	2	2	0	0	1	1	0	0	1	1	0	0	1	0
918	1	0	0	0	0	0	2	0	2	2	0	1	1	0	0	1	2	0	0	0	1	0	1	1	1	1	1	2	2	1	0	1	1	0	0	2	1	0	0	2	2	0	0	2	0	1	0	0	0
919	1	0	1	0	0	0	1	0	0	0	1	1	2	0	0	0	2	1	1	0	2	0	0	2	0	1	0	2	2	2	1	1	2	0	0	2	1	1	0	0	0	0	0	1	0	1	1	0	0
920	1	0	0	0	0	0	1	0	2	2	0	1	2	0	0	1	2	0	0	0	2	1	0	2	0	1	0	2	2	2	0	0	0	0	1	2	1	2	0	0	0	0	0	2	1	1	0	0	0
921	0	0	0	0	0	0	2	0	1	0	0	0	0	0	0	0	2	1	1	1	1	1	1	1	0	1	0	2	2	2	0	1	1	1	0	0	1	1	0	1	1	0	0	2	1	1	0	1	0
922	0	0	0	0	0	0	2	0	2	1	0	1	1	0	0	0	1	0	1	0	2	0	1	1	0	0	0	2	2	2	0	2	2	0	0	1	1	0	1	0	0	0	0	2	0	0	0	1	0
923	1	0	0	0	0	0	2	0	2	1	1	0	0	0	0	0	2	0	1	1	2	0	0	2	0	1	0	1	2	0	1	0	0	0	0	2	1	0	0	2	2	0	0	0	2	1	0	0	0
924	1	0	0	0	0	1	1	1	1	1	1	0	0	0	0	0	1	2	1	1	1	0	1	1	0	1	0	2	2	1	2	1	2	0	0	2	2	0	0	2	2	1	0	2	1	1	0	0	0
925	0	0	0	0	0	0	2	1	2	2	0	1	2	0	0	0	0	0	0	1	2	0	0	2	0	2	0	2	2	2	0	0	2	1	1	2	2	0	0	1	1	0	0	1	0	0	0	0	0
926	1	0	0	0	0	0	1	1	1	1	1	1	2	1	1	0	0	0	1	1	2	1	0	2	0	0	0	2	2	1	1	2	2	0	0	2	0	0	0	0	0	0	0	0	1	1	0	0	0
927	1	0	0	0	0	0	2	0	2	2	0	1	2	0	0	1	0	0	0	0	2	0	1	1	0	2	0	1	2	2	0	2	2	0	1	2	1	0	0	2	1	0	0	1	0	0	0	0	0
928	1	0	0	0	0	0	1	0	1	0	1	1	1	0	0	0	0	0	0	0	2	0	0	2	0	1	0	2	2	2	0	1	1	0	0	2	2	0	0	0	0	0	0	2	0	0	0	0	2
929	0	0	0	0	0	1	2	0	2	1	1	0	1	0	0	0	1	1	0	0	1	1	1	1	1	1	0	2	2	2	0	1	1	1	0	0	2	0	0	1	1	0	1	2	0	2	0	0	1
930	1	0	0	0	0	0	2	1	1	1	0	0	1	0	0	0	1	0	1	1	2	1	1	1	1	0	0	1	1	0	0	1	1	1	1	2	1	0	0	2	1	0	0	2	0	1	0	0	1
931	1	0	1	1	1	1	2	0	2	2	0	1	2	0	0	0	2	0	0	0	2	1	0	2	0	0	0	2	2	2	1	1	1	1	0	0	2	0	0	1	1	0	0	2	1	0	0	0	0
932	1	0	0	0	0	1	2	0	1	1	1	1	1	0	0	0	2	1	1	1	2	1	0	2	0	1	0	0	2	0	0	1	1	0	0	1	1	1	0	1	1	0	0	2	0	1	0	0	0
933	0	0	0	0	0	0	1	0	1	1	0	1	1	0	0	1	1	1	2	1	2	1	0	2	0	0	0	1	2	0	0	1	1	0	0	2	1	0	1	0	0	0	0	2	0	0	0	0	0
934	0	0	0	0	0	2	2	0	2	1	1	0	1	0	0	0	0	2	2	1	0	0	0	2	0	2	0	2	2	2	0	2	2	0	1	2	1	0	0	1	1	0	0	1	1	0	0	0	1
935	1	0	0	0	0	0	2	0	1	0	0	1	2	0	0	0	1	0	1	1	2	0	0	2	0	0	0	2	2	1	1	1	1	1	1	1	2	0	0	1	1	2	0	2	0	0	0	0	1
936	0	0	1	0	0	1	2	0	2	1	1	0	1	0	0	0	1	1	1	1	2	0	0	2	0	0	0	2	2	1	1	1	1	0	0	0	1	1	0	1	1	0	2	2	1	1	1	0	0
937	1	0	0	0	0	0	0	0	0	0	1	0	1	0	0	0	1	1	1	1	1	0	1	1	0	1	0	2	2	2	0	0	0	0	1	2	2	0	1	1	1	0	0	2	0	0	0	2	0
938	1	0	0	0	0	0	2	1	2	1	0	0	1	0	0	0	1	1	0	0	1	0	1	1	0	2	0	1	2	2	0	1	1	1	0	0	2	0	0	2	2	1	0	1	1	0	0	0	0
939	1	0	0	0	0	1	1	0	0	0	1	1	2	0	0	1	0	0	0	0	2	0	0	2	0	1	0	2	1	1	1	0	0	0	1	2	1	0	0	0	0	0	1	1	1	1	0	0	1
940	1	0	0	0	0	0	2	0	1	1	0	0	0	0	0	0	1	1	1	1	2	1	0	2	0	2	0	2	2	2	0	0	0	0	0	2	1	1	0	1	1	0	1	1	1	0	0	0	0
941	1	0	0	0	0	1	2	1	2	2	0	0	0	0	0	0	1	1	2	2	1	0	0	2	0	1	0	2	2	2	1	1	1	0	0	1	1	0	0	1	1	0	0	1	0	1	0	0	0
942	1	0	0	0	0	0	2	0	2	2	0	1	1	0	0	0	2	0	0	0	2	1	1	1	1	1	0	2	1	0	0	1	1	1	2	2	2	0	0	2	1	0	1	1	0	0	0	1	0
943	1	0	0	0	0	1	1	0	2	2	0	1	1	0	0	0	0	2	2	1	0	1	1	1	0	1	0	0	2	1	0	2	1	0	0	2	0	0	1	0	0	0	0	0	2	1	0	0	0
944	0	0	0	0	0	0	1	0	1	1	1	1	0	0	0	0	1	0	0	0	1	0	0	2	0	0	0	2	2	2	0	2	2	0	0	1	1	0	0	1	1	0	0	1	1	1	0	0	0
945	1	0	1	0	1	0	2	0	2	2	0	1	1	0	0	0	1	1	1	1	2	0	1	1	0	1	0	1	2	1	0	1	1	0	0	2	1	0	0	0	0	1	1	2	1	1	0	0	1
946	1	0	0	0	0	0	2	0	2	2	0	0	0	0	0	1	0	2	2	1	1	0	0	2	0	1	0	2	1	0	0	0	1	1	0	2	1	0	0	1	1	0	0	2	0	0	0	0	0
947	1	0	0	0	0	2	2	0	2	2	0	0	0	0	0	0	2	1	1	1	1	0	0	2	0	1	0	2	2	2	1	0	2	0	0	2	2	1	0	1	1	0	0	1	1	1	0	1	0
948	0	0	0	0	0	0	2	0	1	0	1	0	2	0	0	0	2	0	0	0	2	0	0	2	0	0	0	2	1	1	0	1	1	2	1	1	0	0	0	0	0	0	1	1	0	0	0	1	1
949	1	0	0	0	0	0	2	0	1	0	1	0	0	0	0	0	0	2	2	1	0	0	0	2	0	0	0	2	0	0	0	1	1	0	0	1	1	0	0	0	0	0	0	2	1	1	0	0	0
950	1	1	1	0	0	0	2	0	1	1	0	0	1	0	0	0	1	0	0	0	2	0	0	2	0	1	0	2	2	1	1	0	1	2	1	2	1	0	1	1	1	0	0	0	0	0	0	0	0
951	0	1	0	0	0	0	1	0	2	2	0	0	1	0	0	0	1	1	1	0	2	0	0	2	0	1	0	2	2	2	0	1	1	1	1	1	1	0	0	1	1	0	0	2	1	1	0	0	0
952	1	0	0	0	0	1	2	1	2	1	0	1	2	0	0	0	0	0	0	0	1	0	0	2	0	1	0	1	1	1	1	1	2	0	0	2	2	0	0	1	1	0	0	1	0	1	0	0	1
953	1	0	0	0	0	1	1	1	2	2	0	1	0	0	0	0	1	2	0	0	0	0	1	1	0	0	0	2	2	1	2	0	0	0	0	2	1	0	0	2	1	0	1	2	1	0	0	0	1
954	1	0	0	0	0	0	2	0	2	1	0	0	0	0	0	1	0	1	1	0	1	0	0	2	0	2	0	2	2	2	1	2	2	0	0	1	1	0	0	1	1	2	0	2	0	2	0	0	1
955	1	1	0	0	0	1	1	0	2	2	0	0	1	0	0	0	1	0	0	0	2	0	0	2	0	2	0	1	2	0	1	1	2	1	1	2	1	0	0	1	1	0	0	1	0	0	0	0	1
956	0	0	0	0	0	0	2	0	2	2	0	0	0	0	0	0	2	0	0	0	2	1	0	2	0	0	0	1	1	1	0	1	1	0	0	2	1	0	0	0	0	0	0	0	0	0	0	0	1
957	1	0	0	0	0	0	1	0	0	0	1	0	0	0	0	0	1	0	1	0	2	1	0	2	0	2	1	2	2	1	1	2	1	0	1	2	1	0	0	2	2	0	0	0	0	0	0	1	0
958	0	0	0	0	0	0	1	0	2	2	0	0	1	0	0	0	2	1	1	1	2	0	1	1	0	2	0	1	2	1	0	2	2	0	0	1	2	0	0	2	2	0	0	1	0	0	0	0	0
959	0	0	0	0	0	0	1	0	1	1	1	0	1	0	0	0	2	1	1	0	2	1	1	1	1	1	1	2	2	2	0	1	1	1	1	1	1	0	0	1	1	0	0	2	0	1	0	0	0
960	1	0	0	0	0	0	1	0	0	0	1	1	2	0	0	0	0	0	1	1	2	1	1	1	1	1	0	2	2	2	1	1	2	0	0	2	0	0	0	1	1	0	1	1	1	1	0	0	0
961	1	0	1	0	0	0	2	0	1	0	1	0	0	0	0	0	1	0	1	1	2	1	0	2	0	1	0	2	2	2	0	1	1	1	2	2	1	0	0	0	0	0	0	2	0	0	0	0	0
962	0	0	1	1	1	1	2	1	2	2	0	0	1	0	0	0	2	1	1	0	2	0	0	2	0	2	0	2	2	1	1	2	2	0	1	1	0	0	0	1	0	1	0	2	1	1	0	1	0
963	1	0	0	0	0	0	1	0	1	1	1	0	1	0	0	0	1	0	0	0	2	0	0	2	0	0	0	2	2	2	1	2	2	1	0	2	1	1	0	1	1	1	0	1	1	1	0	1	0
964	0	1	0	0	0	0	2	1	2	2	0	0	0	0	0	0	1	2	1	1	1	0	0	2	0	1	0	2	2	2	0	2	2	0	0	1	0	0	0	1	0	0	0	2	1	1	0	1	0
965	0	0	1	0	1	0	2	1	2	1	0	0	0	0	0	0	1	1	1	1	2	1	0	2	0	1	0	2	2	1	0	2	2	1	0	2	1	0	0	1	1	0	1	2	1	2	0	1	0
966	0	0	0	0	0	0	2	0	2	1	0	0	1	0	0	0	0	2	1	1	2	1	0	2	0	1	0	1	2	1	0	1	1	0	0	0	2	0	0	1	1	0	1	2	1	2	0	0	0
967	1	0	0	0	0	0	2	0	2	2	0	0	1	0	0	0	1	1	2	1	2	0	1	1	0	1	0	1	2	1	0	2	2	0	0	1	1	0	0	2	1	0	0	2	0	0	0	1	0
968	1	0	0	0	0	0	2	0	2	1	0	0	0	0	0	0	2	1	1	1	2	0	0	2	0	0	0	2	2	2	0	1	1	1	1	2	1	0	0	2	2	0	0	2	0	0	0	0	1
969	1	0	1	0	0	1	2	0	2	2	0	1	1	0	0	1	1	2	0	0	2	0	0	2	0	0	0	2	2	2	0	1	1	0	0	2	1	0	0	2	2	0	0	1	0	0	0	0	1
970	1	0	0	0	0	0	1	0	1	1	0	0	1	0	0	0	1	1	1	1	1	2	1	1	1	1	0	1	2	0	1	1	0	0	0	1	2	0	0	2	2	0	0	1	0	1	0	0	0
971	1	0	1	0	0	0	2	0	1	0	0	0	0	0	0	0	1	2	2	1	0	0	0	2	0	1	0	2	2	1	1	2	2	0	0	0	2	0	0	1	1	0	1	1	1	0	0	1	0
972	0	0	0	0	0	1	2	0	2	2	0	1	1	0	0	1	1	0	0	0	2	0	0	2	0	1	0	2	2	1	0	0	0	0	0	2	1	1	0	1	1	0	0	0	0	1	0	0	0
973	0	0	1	0	0	0	1	0	0	0	2	1	1	0	0	0	2	1	1	1	2	0	0	2	0	1	1	2	1	0	0	2	2	2	0	2	2	0	0	2	2	0	0	1	0	0	0	0	0
974	1	0	0	0	0	1	1	0	0	0	1	0	0	0	0	0	1	0	0	0	2	0	0	2	0	2	0	2	1	1	1	2	2	0	0	2	1	0	0	2	1	0	0	2	0	0	0	1	0
975	1	0	0	0	0	0	2	0	1	0	1	1	1	0	0	1	1	1	0	0	1	0	0	2	0	2	0	2	2	1	0	2	2	2	0	1	2	0	0	2	2	0	0	2	0	0	0	0	0
976	1	0	0	0	0	0	1	1	2	2	0	0	0	0	0	0	1	2	0	0	0	1	2	0	1	1	0	1	2	1	0	1	2	1	1	2	0	1	0	0	0	0	0	2	0	1	0	0	0
977	0	0	0	0	0	0	1	0	1	1	2	0	1	0	0	0	2	0	0	1	2	0	0	2	0	0	0	1	2	0	0	0	0	0	0	2	1	1	1	0	0	0	0	2	0	0	0	1	0
978	1	0	0	0	0	1	1	0	0	0	1	1	1	0	0	1	2	0	0	0	2	0	0	2	0	0	0	2	1	1	0	2	2	1	0	1	2	0	0	1	1	0	0	2	0	0	0	0	0
979	1	0	0	0	0	1	2	0	2	0	0	1	1	0	0	1	1	2	0	0	1	1	0	2	0	2	0	2	2	1	1	2	1	0	0	2	2	0	0	2	2	0	0	1	0	1	0	1	0
980	1	0	0	0	0	0	1	0	1	1	0	1	0	0	0	0	2	2	2	2	2	0	2	0	0	0	0	2	2	2	1	0	2	1	0	2	0	2	0	0	0	0	0	0	0	0	0	0	0
981	1	0	0	0	0	0	2	1	2	2	0	0	0	0	0	0	1	1	1	1	2	0	0	2	0	2	0	2	2	2	1	0	0	0	0	2	1	0	1	1	1	0	0	1	0	0	0	0	0
982	1	0	0	0	0	1	2	0	1	0	1	2	1	0	0	0	1	0	0	0	2	2	1	1	1	1	0	1	2	0	0	1	1	1	1	1	2	0	0	1	1	0	0	0	0	0	0	1	1
983	1	0	0	0	0	0	2	0	2	0	0	0	1	0	0	0	1	1	1	0	2	0	0	2	0	1	0	2	2	2	0	1	1	1	1	2	1	0	0	2	2	0	0	1	0	0	0	0	0
984	1	0	0	0	0	0	1	0	1	1	0	0	1	0	0	0	1	1	1	1	1	2	0	2	0	0	0	2	1	1	1	0	0	0	0	2	1	0	0	0	0	0	1	1	1	1	0	0	0
985	0	0	0	0	0	0	2	1	2	2	0	0	0	0	0	0	1	0	1	1	2	1	0	2	0	1	0	2	2	2	1	0	0	0	0	2	0	0	1	0	0	1	0	1	1	0	0	1	0
986	1	0	0	0	0	0	2	0	2	2	0	1	2	0	0	0	2	1	0	0	2	0	0	2	0	2	0	2	2	1	1	2	2	1	0	1	2	0	0	2	2	0	1	2	1	0	0	1	0
987	1	0	0	0	0	0	2	0	2	1	0	1	2	0	0	1	2	0	0	0	2	0	1	1	0	1	0	2	2	2	1	0	1	0	0	2	0	1	0	1	1	0	0	0	2	0	0	0	0
988	0	0	0	0	0	0	2	1	2	1	0	1	1	0	0	0	0	2	1	1	2	0	0	2	0	1	1	1	2	0	0	2	2	1	1	2	1	1	1	0	0	0	1	2	0	0	0	0	1
989	1	1	0	0	0	0	2	0	1	0	1	1	2	0	0	1	0	0	1	1	1	1	1	1	1	1	0	2	2	2	1	1	1	2	1	2	2	0	0	0	0	1	0	2	1	1	0	0	1
990	1	0	0	0	0	1	2	0	1	1	0	0	1	1	1	0	1	1	1	1	1	0	0	2	0	0	0	2	2	2	1	1	2	0	0	2	2	0	0	0	0	0	0	1	0	0	0	0	1
991	1	0	0	0	0	0	2	1	1	1	0	0	0	0	0	0	1	1	1	1	0	0	0	2	0	1	0	2	2	2	0	2	2	0	0	1	2	0	0	1	1	0	0	2	0	0	0	0	0
992	1	0	0	0	0	0	1	0	2	2	0	2	2	1	1	1	1	1	2	2	1	1	0	2	0	0	0	2	1	1	0	1	1	1	0	0	0	0	1	1	0	0	1	2	1	0	0	1	0
993	0	0	1	0	0	0	2	0	2	2	0	0	0	0	0	0	2	1	0	0	2	0	1	1	1	2	0	2	1	1	1	2	2	0	0	1	2	0	0	1	1	0	1	2	1	1	0	0	0
994	0	0	0	0	0	0	1	1	2	2	1	0	0	0	0	0	1	0	0	0	2	0	0	2	0	1	0	1	1	1	0	0	0	0	0	1	2	1	0	1	1	0	0	2	0	0	0	0	1
995	1	0	0	0	0	0	2	1	2	1	0	1	1	0	0	1	1	0	0	0	2	0	0	2	0	1	0	1	2	0	1	1	0	0	1	2	2	0	0	1	1	0	1	2	1	2	0	0	0
996	1	0	0	0	0	0	1	0	1	1	1	1	1	0	0	0	1	1	1	1	2	1	0	2	0	0	0	2	2	1	1	1	1	2	1	1	1	0	0	1	1	0	0	2	0	0	0	0	0
997	1	0	0	0	0	0	2	1	1	1	0	1	1	0	0	1	1	1	0	1	1	0	1	1	0	2	0	1	1	0	0	2	2	1	1	1	0	0	0	1	1	0	0	1	0	1	0	1	0
998	1	0	0	0	0	0	1	0	1	1	1	0	2	0	0	0	2	0	0	1	2	1	0	2	0	0	0	2	2	1	1	2	2	0	0	1	0	1	1	0	0	0	0	0	0	0	0	0	1
999	1	0	1	0	1	0	2	0	1	0	0	0	0	0	0	0	1	2	1	0	0	0	0	2	0	1	0	2	2	2	0	1	1	1	1	1	1	0	0	1	0	0	1	2	1	1	0	0	0
1000	1	0	0	0	0	0	2	0	1	0	0	1	0	0	0	0	1	1	1	1	2	0	0	2	0	1	0	1	2	1	0	1	1	0	0	2	1	0	0	1	1	0	0	2	0	0	0	0	1
[truncated: 252 more columns]
