# Supplementary material for: KNN-MDR: a learning approach for improving interactions mapping performances in genome wide association studies
Source: BMC Bioinformatics. 2017 Mar 21;18:184. doi: 10.1186/s12859-017-1599-7 (PMC5361736; doi:10.1186/s12859-017-1599-7)
Supplement: Supplementary file 5 — The data set(s) supporting the results of Table 3. (ZIP 7092 kb) [file 12859_2017_1599_MOESM5_ESM.zip › 000/S51/mkallsimul.dat]

1	1	0	0	1	0	0	1	1	1	0	1	0	0	0	0	0	2	0	0	2	0	0	2	0	0	0	0	1	2	2	2	2	1	1	1	0	2	0	0	0	0	1	1	2	1	0	0	0	0
2	0	0	0	0	0	0	2	2	2	0	0	0	1	0	0	0	2	2	2	0	0	1	2	0	0	0	0	0	2	2	1	1	2	0	2	0	0	0	0	0	2	0	0	1	0	1	0	1	0
3	1	0	0	0	0	0	2	1	2	0	0	0	0	0	0	0	1	2	2	0	1	0	2	0	0	0	0	0	2	2	0	0	0	2	0	2	1	0	1	1	1	0	0	1	0	0	0	0	2
4	0	0	0	1	0	0	2	2	2	0	0	0	0	0	0	0	1	1	0	1	0	0	1	0	0	0	0	0	2	2	0	0	0	2	0	2	2	0	2	2	0	0	0	1	1	0	1	0	0
5	1	0	0	0	1	1	1	2	0	0	0	1	1	1	1	0	1	1	1	0	0	0	2	0	0	1	0	2	2	2	1	0	1	1	1	2	2	0	1	1	0	0	0	2	0	0	0	1	0
6	0	0	0	0	0	0	2	2	2	0	0	1	1	1	1	0	1	1	1	1	1	0	2	0	0	0	0	0	2	1	0	0	0	2	0	2	2	0	1	1	0	0	0	2	0	0	0	0	0
7	0	1	0	0	0	0	2	1	2	0	0	1	2	2	2	0	2	1	1	1	0	0	1	1	1	1	0	0	2	2	0	0	1	2	1	1	1	0	1	1	1	0	0	2	1	0	0	0	1
8	1	0	0	1	0	0	1	2	1	0	1	0	0	0	0	0	2	1	0	2	0	0	0	0	0	0	0	1	2	2	1	1	2	0	0	2	1	0	0	0	2	0	0	0	0	0	0	1	0
9	1	1	0	0	0	0	1	2	1	0	1	0	0	0	0	0	1	2	1	0	1	0	2	0	0	0	0	0	2	2	0	1	1	1	0	2	2	0	0	0	1	2	2	2	1	1	0	1	0
10	1	0	0	0	1	1	2	2	1	0	0	2	2	2	2	0	1	0	0	2	0	1	2	0	0	0	0	0	2	2	1	2	1	1	0	2	1	0	1	1	1	0	0	2	2	0	0	0	0
11	1	0	0	0	0	0	2	1	1	0	1	0	0	0	0	0	2	1	1	1	1	0	2	0	0	0	0	1	2	2	2	0	1	2	1	2	1	0	1	0	1	0	0	2	1	0	0	0	1
12	0	0	0	0	0	0	2	2	1	0	0	0	0	0	0	0	2	1	1	1	0	0	1	0	0	0	0	0	2	2	0	1	1	1	0	2	1	0	1	0	1	0	1	1	1	0	0	1	0
13	1	0	0	0	1	1	1	2	1	0	1	1	1	1	1	0	1	0	0	1	0	0	2	0	0	0	0	1	1	1	0	0	1	1	1	1	0	0	1	0	1	1	1	2	1	1	0	0	1
14	1	0	0	0	0	0	2	2	2	0	0	0	0	0	0	0	1	1	0	2	0	0	1	1	1	1	0	0	1	2	0	1	1	0	1	1	1	0	1	1	1	1	0	0	2	0	0	0	1
15	1	1	0	0	0	0	1	2	0	0	2	0	0	0	0	0	1	1	1	0	1	0	2	0	0	0	0	0	2	1	1	1	0	1	1	1	1	0	2	2	0	0	0	2	1	0	0	0	0
16	1	0	0	1	0	0	2	2	1	0	1	0	1	0	1	0	0	2	2	0	0	0	1	1	1	2	0	1	2	2	1	0	0	1	2	2	1	0	0	0	1	1	0	1	2	1	0	0	0
17	0	0	0	0	0	0	2	2	2	0	0	0	1	0	0	1	1	2	2	0	1	0	2	0	0	1	0	1	1	0	0	0	1	1	1	1	1	0	0	0	1	1	0	1	0	0	0	0	1
18	0	0	0	0	0	0	1	1	1	0	1	0	0	0	0	0	0	0	0	2	0	0	2	0	0	0	0	1	1	1	1	0	1	1	1	1	0	0	1	0	1	0	1	2	1	1	0	1	0
19	1	0	0	1	0	0	1	2	1	0	1	1	1	1	1	0	2	0	0	2	0	0	2	0	0	0	0	0	2	2	1	1	1	0	0	2	2	0	2	2	0	0	0	2	0	0	0	0	0
20	0	0	0	1	0	0	1	2	1	0	1	0	0	0	0	1	0	0	0	2	0	0	1	0	0	0	0	0	1	1	0	1	2	1	2	2	2	0	2	2	0	1	1	2	0	0	1	0	0
21	0	0	0	1	0	0	1	2	0	0	1	1	1	1	1	0	1	0	0	2	0	0	2	0	0	0	0	0	2	2	2	0	0	2	0	2	1	0	1	1	1	0	0	2	0	1	0	0	0
22	0	1	1	1	0	0	2	2	2	0	0	1	2	1	1	1	2	2	1	1	1	0	2	0	0	1	0	0	2	2	1	0	1	1	1	1	1	0	1	1	1	0	0	2	0	2	0	0	0
23	0	0	2	0	0	0	1	2	1	0	1	0	0	0	0	0	2	1	0	2	0	0	1	1	1	1	0	1	2	1	2	0	1	0	1	1	2	0	1	1	0	0	0	2	0	1	0	1	0
24	1	0	0	0	0	0	2	2	2	0	0	0	1	0	0	0	1	0	0	2	0	0	2	0	0	0	0	1	2	1	2	0	0	1	1	1	2	0	1	1	1	0	0	2	0	0	0	0	0
25	0	0	0	1	0	0	1	2	1	0	1	0	1	0	0	1	2	2	2	0	0	0	1	0	0	0	0	1	2	2	0	1	1	1	1	1	2	0	2	2	0	0	0	1	1	1	0	1	0
26	0	0	0	1	0	0	1	1	2	0	0	0	1	0	0	0	2	0	0	2	0	0	2	0	0	0	0	1	1	1	0	0	1	0	0	2	2	0	2	2	0	0	0	1	1	0	0	0	0
27	0	0	0	0	1	1	2	2	2	0	0	0	1	0	0	0	2	0	0	2	0	0	2	0	0	0	0	0	2	2	1	0	0	2	0	2	2	0	2	2	0	0	0	1	0	0	0	0	0
28	0	0	0	1	0	0	2	1	2	0	0	0	1	0	0	1	2	0	1	1	1	0	1	1	1	0	0	1	2	2	0	1	1	2	0	2	1	0	1	1	1	0	0	1	0	1	0	0	0
29	0	0	0	0	0	0	0	2	0	0	2	0	1	0	0	1	0	2	2	0	1	0	1	1	1	1	0	0	2	2	1	0	0	2	2	1	0	0	1	0	1	0	0	2	0	0	0	0	1
30	1	0	0	0	0	0	1	1	1	0	0	0	0	0	0	0	0	0	1	1	1	0	2	0	0	0	0	0	2	2	0	1	1	1	0	2	2	1	1	1	0	1	1	2	0	2	1	0	0
31	1	0	0	0	0	0	2	1	2	0	0	1	2	2	2	0	0	1	1	0	1	0	1	1	1	1	1	0	2	2	0	2	1	1	0	2	1	0	0	0	2	0	0	2	1	0	0	0	0
32	0	0	0	0	0	0	1	1	2	0	0	0	1	0	0	0	1	1	1	1	0	0	1	0	0	1	0	0	2	1	0	2	1	1	1	1	1	0	1	0	1	1	1	2	2	0	0	0	0
33	0	0	0	0	0	0	2	2	1	0	0	0	0	0	0	0	2	1	1	1	1	0	2	0	0	0	0	0	2	2	0	0	0	2	0	2	2	1	1	1	0	0	0	2	1	1	0	0	0
34	0	0	0	0	0	0	2	1	2	0	0	0	0	1	1	0	0	1	1	1	1	0	2	0	0	0	0	0	2	2	0	1	2	0	1	1	1	0	1	1	1	2	2	2	0	1	0	0	1
35	0	0	0	0	0	0	2	0	2	0	0	1	1	0	0	0	2	1	1	1	0	0	2	0	0	0	0	0	2	2	0	1	0	2	0	2	0	0	1	1	1	0	1	2	1	1	0	0	1
36	1	0	0	0	0	0	0	2	0	0	2	0	1	0	0	1	1	0	0	2	0	0	2	0	0	0	1	0	2	1	0	2	2	0	2	0	1	1	0	0	0	0	0	1	1	0	0	0	0
37	0	0	0	0	1	1	1	1	1	0	1	1	0	0	0	0	0	1	1	1	0	0	2	0	0	1	0	2	2	2	2	2	1	1	1	0	2	1	1	0	0	1	1	1	1	1	0	0	0
38	1	0	0	0	1	1	1	2	0	0	1	0	0	0	0	0	0	2	2	0	0	0	2	0	0	0	0	0	2	2	0	1	1	1	0	2	0	0	1	1	1	0	0	1	0	0	0	0	1
39	1	0	0	1	0	0	2	0	2	0	0	0	1	0	0	0	0	1	1	1	1	0	2	0	0	1	0	0	2	2	1	2	1	1	1	1	0	0	0	1	1	0	0	2	0	0	0	0	0
40	0	0	1	0	0	1	1	1	1	1	1	1	0	0	0	0	0	0	0	2	0	1	2	0	0	1	1	0	2	2	0	1	2	0	1	2	2	0	2	2	0	0	0	1	1	0	1	0	1
41	0	0	0	1	0	0	1	2	1	0	1	1	2	2	2	0	2	1	0	2	0	0	2	0	0	0	0	0	2	2	0	1	1	1	0	2	2	0	2	2	0	2	2	2	1	1	0	0	0
42	0	0	0	1	0	0	2	2	0	0	0	0	1	0	0	1	0	1	1	1	1	0	2	0	0	0	0	1	2	2	2	0	0	2	0	2	1	0	0	0	1	0	0	1	0	0	0	0	2
43	1	0	0	1	0	0	2	2	1	0	1	0	0	0	0	0	1	2	0	2	0	0	2	0	0	0	0	0	2	2	0	0	1	2	0	2	2	0	1	1	0	0	0	1	0	0	1	0	0
44	1	0	0	1	0	0	0	1	1	1	1	2	2	1	1	0	1	2	1	0	1	0	2	0	0	1	0	0	2	2	1	0	1	2	0	2	2	0	2	2	0	0	0	2	1	0	0	0	0
45	0	0	1	1	0	0	1	2	1	0	1	1	1	1	1	0	0	1	0	1	0	0	2	0	0	0	1	1	1	1	0	0	0	1	1	1	0	0	0	0	2	0	0	1	0	0	0	0	0
46	1	0	0	0	0	1	2	2	1	0	0	1	1	1	1	0	0	2	0	1	0	1	2	0	0	0	1	0	1	1	0	0	0	2	0	2	1	1	0	0	0	0	0	2	0	2	0	0	0
47	1	0	0	0	1	1	2	2	1	0	1	1	2	1	1	1	1	2	0	1	0	0	2	0	0	0	0	0	1	1	1	1	2	1	2	2	2	0	1	0	0	0	0	0	0	0	0	0	0
48	1	0	1	1	0	0	2	2	2	0	0	0	1	0	0	1	1	2	1	0	0	0	1	0	0	0	0	0	2	2	0	1	1	2	0	2	1	0	1	1	1	1	0	1	0	0	0	1	0
49	0	0	0	0	0	0	2	2	1	0	0	0	1	1	1	0	1	1	0	1	0	1	2	0	0	0	0	0	2	2	1	1	2	0	2	0	1	0	0	0	2	1	0	0	1	1	0	0	0
50	0	0	0	0	1	1	2	2	1	0	1	1	1	1	1	0	1	1	1	1	1	0	1	0	0	0	0	0	2	2	1	0	1	0	2	2	0	0	0	0	2	1	0	0	1	1	0	0	1
51	1	1	0	0	0	0	1	2	1	0	1	0	1	0	1	0	2	1	1	1	0	0	2	0	0	0	0	0	2	1	1	0	2	1	2	1	2	0	0	0	2	0	0	2	0	0	0	0	0
52	1	0	1	1	0	0	2	1	2	0	0	0	0	0	0	0	1	1	1	1	1	1	0	1	1	1	0	0	2	2	0	0	0	2	0	2	1	0	0	0	2	0	1	1	1	0	0	0	1
53	0	0	0	0	0	0	2	1	2	0	0	0	0	0	0	0	2	0	1	1	1	0	1	1	1	1	0	0	2	2	0	1	2	1	2	2	2	0	0	0	1	0	0	2	0	2	0	0	0
54	1	0	1	1	0	0	1	2	1	0	0	0	0	0	0	0	1	0	1	1	1	0	2	0	0	0	0	0	2	2	0	2	2	1	1	2	1	0	1	0	1	1	1	2	1	1	0	0	1
55	0	0	0	0	0	0	2	2	0	0	0	1	2	2	2	0	1	1	1	1	0	0	2	0	0	0	0	0	2	2	1	0	2	1	2	1	1	1	0	0	1	0	0	2	0	1	0	0	0
56	1	0	0	0	0	0	2	2	1	0	0	0	1	0	0	1	2	1	1	1	1	0	2	0	0	0	0	2	0	0	0	2	1	2	0	2	1	1	0	0	0	0	0	2	0	0	0	0	0
57	0	0	0	1	0	0	2	1	1	0	0	1	2	2	2	0	0	2	0	1	0	0	2	0	0	0	0	0	2	2	0	1	1	1	1	2	1	0	1	1	1	0	0	1	0	0	0	1	0
58	0	0	0	0	1	1	1	2	0	0	2	1	1	1	1	0	1	1	1	1	1	1	0	1	1	1	0	0	2	2	0	0	2	1	1	2	0	0	1	1	1	0	0	0	2	1	0	1	0
59	0	0	0	1	0	0	2	1	2	0	0	0	1	1	1	0	2	1	1	1	0	0	2	0	0	1	0	0	2	2	1	1	1	2	0	2	1	1	0	0	1	1	0	0	0	0	0	0	0
60	1	0	0	0	0	0	2	0	2	0	0	2	1	1	1	0	2	0	0	2	0	0	2	0	0	0	0	0	2	2	0	0	1	1	1	1	2	0	1	1	0	0	0	2	0	2	0	0	1
61	1	0	0	0	1	1	2	1	2	0	0	0	1	0	0	1	1	2	1	0	1	0	0	0	0	0	0	1	1	1	1	0	1	0	2	1	2	0	2	2	1	1	1	1	1	0	0	0	1
62	1	0	0	0	0	0	2	1	1	0	0	0	0	0	0	0	1	1	0	2	0	0	2	0	0	0	0	0	2	2	0	1	1	1	0	2	1	0	2	2	0	1	0	1	0	1	0	1	1
63	0	0	0	0	0	0	1	2	1	0	0	0	2	1	1	0	1	1	0	1	0	0	2	0	0	1	1	0	2	2	0	1	0	2	0	2	1	1	0	0	1	0	0	1	0	1	0	0	0
64	1	0	1	0	1	2	2	2	1	1	0	0	1	0	0	1	2	2	1	1	1	0	2	0	0	1	0	1	2	2	1	0	2	1	0	2	1	0	1	1	1	2	2	2	1	1	0	0	0
65	0	0	0	0	0	0	2	2	1	0	1	1	2	2	2	0	2	2	0	1	0	2	0	0	0	0	0	0	1	1	1	1	1	0	2	1	1	0	0	0	2	0	0	0	0	0	0	0	0
66	0	0	0	1	0	0	1	2	0	0	1	2	2	1	1	0	2	2	2	0	1	0	2	0	0	1	0	0	2	2	0	1	0	2	0	2	2	0	1	1	0	0	0	1	1	0	0	0	0
67	0	0	1	0	0	0	1	1	1	1	2	1	1	1	1	0	0	1	1	1	0	0	1	0	0	0	0	0	2	1	1	2	1	1	0	2	1	0	0	0	0	1	0	0	0	0	0	0	0
68	0	0	0	0	0	0	2	1	2	0	0	1	2	1	1	0	2	0	0	2	0	0	1	0	0	0	0	0	2	1	0	1	1	1	2	2	1	0	0	0	1	1	0	1	0	0	0	0	0
69	0	0	0	0	1	1	1	2	1	0	1	1	1	1	1	0	1	0	0	2	0	0	1	1	1	1	0	0	2	2	0	0	2	1	0	2	0	0	0	0	2	0	0	1	0	1	0	0	0
70	0	0	0	0	0	0	2	2	2	0	0	2	2	1	1	0	2	0	0	2	0	0	1	0	0	1	0	1	1	1	0	2	1	0	1	1	2	0	1	1	1	0	0	1	0	0	0	0	0
71	0	0	0	0	0	0	1	2	1	0	1	1	2	1	1	1	0	0	0	2	0	0	1	1	1	1	0	1	2	2	1	1	0	2	0	2	1	0	0	0	1	0	0	2	0	0	0	0	0
72	1	0	1	0	1	2	2	1	2	0	0	0	0	0	0	0	0	0	1	1	1	0	2	0	0	0	0	0	2	2	1	0	1	2	0	2	0	0	0	0	2	0	0	2	1	1	0	0	0
73	0	0	0	0	0	0	2	0	2	0	0	0	1	1	1	0	0	1	1	1	1	0	2	0	0	0	0	0	1	1	0	2	1	2	0	2	1	0	0	0	1	0	0	1	0	0	0	0	1
74	1	0	0	0	0	0	2	2	1	0	0	0	1	1	1	0	1	2	1	0	1	0	0	0	0	1	0	1	2	2	0	0	1	0	1	1	1	1	0	0	1	0	0	0	0	0	0	0	0
75	0	0	0	1	1	1	1	1	1	1	2	1	1	1	1	0	1	1	1	1	1	0	2	0	0	0	0	1	2	2	1	0	0	2	1	1	2	0	2	1	0	1	1	2	0	1	0	0	0
76	0	0	0	0	0	1	1	2	0	0	0	1	1	0	0	0	0	0	1	1	1	0	2	0	0	0	0	0	1	1	1	1	2	1	1	1	1	0	1	1	1	1	0	1	0	0	1	0	0
77	1	0	0	0	1	1	2	2	1	0	0	0	0	0	0	0	0	2	1	0	1	0	0	0	0	0	0	1	2	2	1	0	0	2	0	2	1	0	0	0	2	0	0	1	0	0	0	1	1
78	0	0	0	0	1	1	2	2	1	0	1	0	0	0	0	0	1	1	0	1	0	0	2	0	0	1	1	0	2	2	0	0	1	1	1	2	0	0	1	1	1	1	1	2	1	0	0	0	0
79	0	1	1	0	0	0	2	1	2	0	0	0	0	0	0	0	1	1	1	1	1	0	1	0	0	0	0	0	2	2	1	0	1	1	0	2	1	2	0	0	1	1	0	1	1	0	0	0	0
80	0	0	0	0	0	0	2	0	2	0	0	0	0	0	0	0	1	0	0	1	0	0	2	0	0	0	0	1	2	2	1	1	1	2	0	2	1	0	0	0	1	0	0	1	0	0	0	0	0
81	1	0	0	0	0	0	2	1	2	0	0	0	0	0	0	0	0	1	1	1	0	0	2	0	0	0	0	1	2	2	2	1	2	1	1	2	2	0	2	2	1	0	0	2	1	1	0	0	1
82	1	0	0	0	2	2	2	2	1	0	0	0	1	0	1	0	1	1	1	1	0	0	2	0	0	1	0	0	2	2	1	1	1	2	0	2	2	1	0	0	1	0	0	2	0	1	0	0	0
83	1	0	0	0	0	0	2	2	1	1	0	0	1	0	0	1	2	0	0	1	0	1	2	0	0	0	0	2	1	2	1	1	1	1	1	1	1	0	0	0	2	0	0	2	0	2	0	1	0
84	1	0	1	1	0	0	2	2	1	0	0	0	0	0	0	0	1	0	1	1	1	0	1	0	0	0	0	0	1	1	0	1	0	1	1	1	2	0	2	2	0	0	0	2	0	0	0	0	1
85	0	0	0	0	0	0	2	1	2	0	0	0	0	0	0	0	2	0	0	2	0	0	2	0	0	0	0	0	2	2	1	0	1	0	2	0	1	0	1	1	1	0	0	1	0	0	0	1	1
86	0	0	0	0	0	0	1	1	1	0	1	0	1	0	0	1	0	1	0	1	0	0	2	0	0	0	0	1	2	1	1	0	2	1	2	1	2	0	1	1	0	0	0	1	0	0	0	0	0
87	0	0	0	0	0	0	2	2	1	1	0	0	0	0	0	0	1	0	1	1	1	0	2	0	0	0	0	0	1	1	1	0	0	2	0	1	2	0	1	1	1	1	0	0	1	1	0	0	0
88	0	0	1	0	0	1	2	1	2	0	0	0	0	0	0	1	0	0	0	2	0	0	1	1	1	1	0	1	2	1	1	0	2	1	0	2	0	0	0	0	2	1	0	0	1	1	1	0	0
89	1	0	0	0	0	0	1	1	2	0	1	1	1	1	1	0	0	2	0	1	0	0	1	0	0	0	0	1	2	2	0	1	2	0	1	1	2	0	2	1	0	0	0	1	0	0	0	0	0
90	1	0	0	0	2	2	1	2	1	0	1	0	1	0	0	1	0	1	1	0	1	0	1	1	1	1	0	0	2	2	0	0	0	2	0	2	2	0	0	0	1	1	1	2	1	1	0	0	1
91	1	0	0	1	0	0	1	2	0	0	1	1	1	1	1	0	1	0	0	2	0	0	2	0	0	0	0	1	2	2	0	0	1	0	1	1	2	0	2	2	0	1	1	2	1	0	0	0	1
92	0	0	0	0	1	1	2	0	2	0	0	0	0	0	0	0	0	1	1	1	1	0	2	0	0	0	0	0	2	2	1	1	1	1	0	2	0	0	0	0	1	1	1	2	1	1	0	0	0
93	1	0	0	0	0	0	1	1	1	0	0	0	0	0	0	0	1	1	2	0	2	0	2	0	0	0	0	1	1	1	0	0	1	0	2	2	2	0	2	1	0	0	0	1	0	0	0	0	0
94	0	0	0	0	0	0	1	2	1	0	1	0	0	0	0	0	1	0	1	1	1	0	1	0	0	0	0	0	2	1	1	0	2	1	0	2	1	0	2	2	0	0	0	2	0	1	0	0	1
95	0	0	1	0	1	1	1	2	1	0	0	0	1	0	0	1	2	1	1	1	1	0	2	0	0	0	0	1	1	1	0	1	1	1	1	1	1	0	1	1	1	2	2	2	1	1	0	0	0
96	0	0	0	0	0	0	1	2	1	0	1	1	1	1	1	0	0	1	0	2	0	0	0	0	0	0	0	1	1	0	0	0	0	2	0	2	0	0	1	1	1	1	1	2	1	1	0	0	0
97	0	0	0	0	0	0	2	2	1	0	0	1	1	1	1	0	0	0	0	2	0	0	2	0	0	0	0	0	2	2	0	0	0	1	1	1	0	0	1	1	1	0	0	2	1	1	0	0	0
98	0	0	0	0	2	2	1	2	1	0	1	1	1	1	1	0	1	2	1	0	1	0	1	0	0	0	0	0	2	2	0	0	0	2	0	2	0	0	1	1	1	0	0	2	0	0	0	0	1
99	1	0	0	1	0	0	1	1	2	1	0	0	1	2	2	0	0	0	0	2	0	0	2	0	0	0	0	0	1	1	1	0	1	2	1	1	1	0	0	0	2	0	0	1	1	1	0	0	1
100	1	0	0	0	0	0	2	2	1	0	1	1	1	1	1	0	1	0	0	2	0	1	2	0	0	0	0	1	1	1	0	0	2	1	0	2	1	0	0	0	2	0	0	1	0	0	0	0	0
101	1	0	1	1	0	0	2	1	2	0	0	1	1	1	1	0	1	0	1	1	1	0	2	0	0	0	0	0	2	2	0	0	2	1	0	2	1	0	1	1	1	0	0	1	0	1	0	1	0
102	1	0	0	1	1	1	2	2	1	0	0	0	0	0	0	0	0	1	1	1	1	0	1	1	1	0	0	1	2	2	2	0	1	2	1	2	0	0	0	0	2	1	1	2	1	1	0	0	1
103	0	0	0	0	0	0	2	1	2	0	0	0	0	0	0	0	0	1	1	1	0	0	2	0	0	0	0	1	1	1	0	1	1	1	0	2	2	0	0	0	1	0	0	2	1	1	0	0	0
104	1	0	0	0	0	0	2	2	1	0	1	1	1	1	1	0	1	1	0	1	0	0	1	1	1	1	0	0	2	2	0	0	0	2	0	2	1	0	2	2	0	1	0	1	0	0	0	0	1
105	0	0	0	0	0	0	1	1	2	1	0	0	0	0	0	0	1	0	0	2	0	0	1	1	1	1	0	2	1	2	1	1	1	0	0	1	2	0	1	1	0	0	0	1	0	0	0	0	0
106	0	0	0	0	0	0	2	2	2	0	0	0	2	0	0	1	0	0	0	2	1	0	2	0	0	0	0	0	2	2	1	1	1	1	0	2	2	0	1	1	1	0	0	0	0	1	0	0	1
107	0	0	0	1	0	0	2	1	2	0	0	0	0	0	0	0	0	1	1	1	1	0	2	0	0	0	1	0	2	2	0	0	0	2	0	2	1	0	0	0	2	2	2	2	1	1	0	1	0
108	1	0	0	0	1	1	2	1	1	0	1	0	0	0	0	0	0	2	0	1	0	0	2	0	0	1	0	0	2	2	1	1	1	1	2	1	1	0	1	1	1	0	0	2	0	1	0	0	0
109	0	0	0	0	0	0	1	2	1	0	1	0	0	0	0	0	1	1	1	1	1	0	1	0	0	0	0	0	2	2	0	0	0	2	0	2	1	1	0	0	1	0	0	0	0	0	0	0	1
110	0	0	0	0	0	0	2	0	2	0	0	0	1	0	0	1	2	0	0	2	0	0	2	0	0	0	0	0	1	1	1	0	0	1	1	1	1	1	1	1	0	1	1	2	1	1	0	0	0
111	0	0	0	0	0	0	2	2	1	0	0	0	2	1	2	0	0	1	1	0	1	1	2	0	0	0	0	0	2	2	1	0	2	0	1	1	1	0	0	0	2	0	0	2	1	0	0	0	0
112	1	0	1	0	1	2	2	0	1	0	1	0	0	0	0	0	1	1	2	0	2	0	1	0	0	1	0	1	2	2	1	0	0	1	1	1	1	0	1	1	1	1	0	1	2	1	0	0	0
113	0	0	1	1	0	0	0	2	0	1	1	0	2	1	1	0	2	0	0	1	0	0	2	0	0	0	0	1	1	1	1	1	2	0	1	1	2	0	0	0	0	0	0	2	0	0	0	0	0
114	0	0	0	2	1	1	2	1	2	0	0	0	0	0	0	0	2	1	1	1	0	0	2	0	0	0	0	0	2	2	1	2	1	2	0	2	2	0	0	0	0	1	1	2	1	1	0	0	1
115	0	0	0	0	1	1	1	2	0	0	1	0	2	1	2	0	0	2	1	0	0	0	1	1	1	1	0	0	1	1	1	1	0	2	1	2	2	0	1	1	0	1	1	2	1	1	0	0	1
116	0	1	0	0	0	0	1	2	0	0	0	0	1	0	0	1	1	0	1	1	1	0	2	0	0	0	0	1	1	1	1	1	1	1	0	2	1	1	0	0	1	0	0	2	1	0	0	0	1
117	0	0	0	0	0	0	2	2	0	0	0	1	2	1	1	0	1	0	0	2	0	0	1	1	1	1	0	1	1	2	1	0	0	0	1	1	1	0	1	0	1	0	0	1	1	1	0	0	0
118	1	0	0	0	0	0	1	1	1	0	1	1	2	1	1	0	1	1	1	1	1	0	2	0	0	0	0	0	2	2	0	0	1	0	2	2	2	0	2	2	0	0	0	2	0	1	0	0	0
119	0	0	1	1	1	1	1	2	1	0	1	0	2	0	0	1	1	1	1	1	0	0	2	0	0	1	0	0	2	2	0	1	1	1	0	2	2	0	1	1	1	0	0	1	1	0	0	0	0
120	0	0	1	2	0	0	2	1	1	0	0	0	0	0	0	0	0	1	1	1	1	0	1	1	1	1	1	0	2	2	0	0	0	2	0	2	1	0	0	0	1	1	1	1	1	2	0	0	0
121	1	0	0	1	0	0	2	1	2	0	1	0	0	0	0	0	1	0	1	1	1	0	2	0	0	0	0	0	2	2	1	1	1	2	0	2	1	0	0	0	1	0	0	2	0	0	0	0	0
122	0	0	0	1	0	0	2	1	1	0	0	0	0	0	0	0	2	1	1	1	0	0	2	0	0	1	0	0	2	2	1	0	0	1	1	1	0	0	0	0	2	1	1	2	1	2	0	0	0
123	1	0	0	0	0	1	2	1	1	0	0	0	0	0	0	0	2	1	0	2	0	0	0	1	1	1	0	1	1	2	1	0	1	1	1	2	1	0	1	0	1	0	0	0	0	0	0	0	0
124	0	0	0	0	1	1	1	2	0	0	2	0	1	0	0	1	1	1	0	1	0	0	1	1	1	1	0	1	2	1	0	0	0	2	0	2	2	0	2	2	0	1	0	1	0	1	0	0	0
125	0	0	1	0	0	0	1	2	0	0	2	0	1	0	0	0	1	1	1	1	0	1	1	0	0	1	0	0	2	2	0	0	1	0	1	1	2	0	0	1	1	0	0	1	0	0	0	0	1
126	0	0	0	0	0	0	1	2	0	0	1	1	1	0	0	0	2	1	0	2	0	0	1	1	1	2	0	0	2	2	0	0	1	0	2	2	1	0	0	0	1	0	0	2	0	2	0	0	0
127	1	0	0	0	0	0	2	2	1	0	0	0	1	0	0	1	0	2	0	2	0	0	2	0	0	0	0	0	1	1	0	1	1	2	0	2	2	0	2	2	0	0	0	1	0	0	0	1	0
128	1	0	0	1	0	0	2	1	1	0	0	0	0	0	0	0	2	1	1	1	1	0	2	0	0	0	1	0	2	2	0	0	1	1	1	1	0	0	1	1	1	1	0	1	0	0	0	0	0
129	1	0	1	0	0	1	1	1	1	0	1	0	1	1	1	0	2	1	1	1	1	0	1	0	0	0	0	0	2	2	0	0	1	0	2	2	1	0	2	2	0	0	0	2	1	1	0	0	0
130	0	0	0	0	1	1	1	2	1	0	1	0	0	0	0	0	1	0	0	2	0	0	2	0	0	0	0	0	1	1	0	1	1	2	0	2	1	0	1	1	1	0	0	0	0	0	0	1	0
131	0	0	0	0	0	0	1	2	0	0	0	0	1	2	2	0	1	1	0	1	0	0	2	0	0	0	1	0	2	2	0	0	0	1	1	1	1	0	1	1	1	0	0	1	0	0	0	0	0
132	1	0	1	0	0	0	2	1	1	0	1	1	2	1	1	0	1	2	1	0	1	2	0	0	0	0	0	0	2	2	1	2	2	2	0	2	1	0	0	0	1	1	1	2	1	2	0	0	0
133	0	0	0	0	0	0	2	2	1	0	1	0	1	1	1	0	2	2	2	0	2	1	2	0	0	0	0	1	2	2	1	0	1	2	0	2	2	0	2	2	0	1	1	1	0	0	0	0	1
134	1	0	0	1	0	0	2	1	2	0	0	0	1	0	0	1	1	2	2	0	0	0	0	0	0	0	0	0	2	1	0	0	0	2	0	2	0	0	0	0	1	0	0	1	0	0	0	0	0
135	1	0	0	0	0	0	2	0	1	0	0	1	2	1	2	0	1	2	1	0	1	0	2	0	0	0	0	0	2	2	0	1	1	1	1	1	1	0	0	0	2	0	0	1	0	1	0	1	0
136	0	0	0	0	0	0	2	1	2	0	0	1	1	2	1	0	2	0	0	2	0	0	2	0	0	0	0	1	2	2	2	1	2	0	2	0	0	0	0	0	2	1	1	2	1	0	0	0	0
137	0	0	0	1	0	0	2	0	1	0	1	0	0	0	0	0	2	1	0	2	1	0	2	0	0	0	0	1	1	1	0	0	0	1	2	2	2	0	0	0	0	0	0	2	0	1	0	1	0
138	0	0	0	0	0	0	2	1	2	0	0	0	1	0	0	0	1	2	2	0	2	0	2	0	0	0	0	0	2	2	0	1	1	1	0	2	1	0	0	0	0	0	0	2	0	0	0	0	0
139	1	0	0	0	0	0	1	1	1	0	1	0	1	0	0	1	0	1	0	1	0	0	2	0	0	1	0	0	1	1	1	0	0	2	0	2	2	1	1	0	0	0	0	2	0	0	0	1	0
140	0	0	0	1	0	0	1	2	0	0	1	0	0	0	0	0	2	1	0	2	0	0	1	0	0	0	0	2	1	1	1	0	1	1	1	2	0	0	0	0	2	0	1	2	1	1	0	0	0
141	0	1	0	0	0	0	2	2	1	0	0	0	0	0	0	0	1	1	1	1	0	0	2	0	0	0	0	1	2	2	0	1	1	0	1	1	1	1	0	0	1	0	0	2	0	0	0	0	0
142	0	0	0	0	0	0	2	1	2	0	0	0	0	0	0	0	0	1	0	0	0	0	2	0	0	0	0	1	2	2	1	0	1	1	0	2	2	0	1	0	0	0	0	2	0	2	0	0	0
143	0	0	0	0	1	1	0	2	1	0	0	0	0	0	0	0	1	1	1	0	0	0	2	0	0	0	0	1	1	1	1	0	1	1	1	1	1	0	1	1	1	0	0	2	1	0	0	0	0
144	0	1	0	0	0	0	2	2	1	0	0	0	0	0	0	0	1	0	0	2	0	1	2	0	0	0	0	0	2	2	1	2	2	1	0	2	1	0	2	2	0	0	0	1	0	1	0	0	1
145	1	0	1	1	0	0	2	1	1	0	0	0	0	0	0	0	1	1	0	1	0	0	1	1	1	1	1	1	2	2	0	1	0	2	0	2	0	0	0	0	1	0	0	1	1	0	1	0	0
146	0	0	0	0	1	1	2	1	2	0	0	0	0	0	0	0	0	2	2	0	0	0	2	0	0	1	0	0	2	2	0	0	1	2	0	2	1	0	1	1	1	0	0	2	0	0	0	0	1
147	0	0	0	0	0	0	2	0	2	0	0	1	1	1	1	0	1	1	1	1	1	2	0	0	0	0	0	0	2	2	0	0	0	2	0	2	2	0	1	1	0	1	0	1	1	0	0	0	0
148	0	0	0	1	0	0	2	2	2	0	0	1	2	1	1	0	1	1	1	1	1	0	2	0	0	0	0	0	2	2	0	1	1	1	2	2	1	0	0	0	0	1	0	1	0	0	0	0	0
149	0	0	0	1	0	0	2	2	2	0	0	0	1	1	1	0	1	1	1	1	1	0	1	0	0	1	0	1	2	2	1	0	2	0	2	1	1	0	2	2	0	0	0	2	1	1	0	0	2
150	0	0	0	0	0	0	1	2	0	0	1	0	0	0	0	0	1	1	2	0	1	0	2	0	0	0	1	0	1	1	0	0	1	1	0	2	1	0	0	0	2	1	0	1	0	0	0	0	0
151	1	1	0	0	1	1	1	1	1	0	0	1	2	1	1	0	1	0	0	2	0	0	2	0	0	0	0	0	2	2	1	0	1	1	1	1	2	0	2	1	0	0	0	2	0	0	0	0	0
152	1	0	1	0	0	1	1	2	1	0	1	0	0	0	0	0	1	1	1	1	1	0	1	0	0	0	0	0	1	1	1	0	1	0	1	2	1	0	0	0	2	1	1	2	1	1	0	0	0
153	0	0	1	0	0	0	2	1	1	0	0	0	0	0	0	0	2	0	0	2	0	0	1	0	0	0	1	0	2	2	1	2	1	1	1	1	1	0	0	0	2	0	0	1	1	1	0	0	1
154	1	0	0	0	1	1	2	2	1	0	0	2	2	2	2	0	0	0	0	2	0	0	2	0	0	1	0	0	2	2	0	0	0	1	2	2	1	0	1	1	1	0	0	2	0	1	0	0	0
155	0	0	0	0	0	0	2	1	2	0	0	0	1	0	1	0	2	0	0	2	0	0	1	1	1	0	0	2	1	1	0	0	1	1	1	1	0	0	1	1	1	0	0	1	1	0	0	0	0
156	1	0	1	1	0	0	2	1	1	0	0	1	2	1	1	0	1	1	1	1	1	0	2	0	0	1	1	2	2	2	1	0	0	1	0	2	1	0	2	2	0	0	1	2	1	1	0	0	0
157	0	0	0	0	0	0	2	1	1	0	1	0	0	0	0	0	2	1	1	1	1	0	2	0	0	0	0	2	1	1	1	1	1	1	0	2	2	0	1	1	0	1	0	0	0	1	0	1	0
158	1	0	0	0	0	0	2	0	2	0	0	1	1	1	1	0	2	0	0	2	0	1	2	0	0	0	0	0	2	1	1	1	0	1	0	2	1	0	0	0	2	0	0	2	0	0	0	0	0
159	1	0	0	0	0	0	1	2	1	1	1	0	1	1	0	0	1	2	0	2	0	0	2	0	0	0	0	0	1	1	0	0	1	0	1	2	1	0	0	0	1	0	0	2	1	0	0	0	0
160	1	0	0	0	0	0	2	2	2	0	0	2	2	2	2	0	2	2	2	0	1	0	2	0	0	0	0	0	2	2	0	0	2	1	1	2	1	0	0	0	2	0	0	2	0	1	0	0	0
161	0	0	0	0	0	0	1	2	1	0	1	0	0	0	0	0	2	1	1	1	0	0	2	0	0	0	0	2	1	1	0	1	0	2	1	2	2	0	0	0	1	1	0	0	2	0	0	0	0
162	0	0	1	0	1	1	1	1	1	0	1	1	1	1	1	0	2	1	1	1	1	0	1	1	1	2	0	0	2	2	0	2	2	0	2	0	2	0	0	0	0	1	1	1	1	0	0	0	0
163	0	0	0	1	1	1	2	1	2	0	0	0	0	0	0	0	1	2	0	2	0	0	1	0	0	0	0	0	2	2	1	0	1	2	0	2	1	0	1	1	1	1	0	1	0	0	1	0	1
164	1	0	0	1	0	0	1	2	1	0	1	1	1	1	1	0	1	0	1	1	0	0	1	0	0	0	0	0	2	2	0	0	1	2	0	2	1	0	2	2	0	1	1	2	1	0	0	0	2
165	1	0	0	1	0	0	1	2	1	0	1	1	1	1	1	0	2	1	1	1	0	0	1	0	0	0	0	0	1	1	1	0	1	1	0	2	2	0	1	1	0	2	1	2	1	0	0	0	0
166	1	0	1	0	0	1	1	1	2	1	0	1	1	1	1	0	1	1	1	1	0	0	2	0	0	0	1	1	2	2	0	0	2	0	2	2	2	0	0	0	1	0	0	2	1	0	0	0	0
167	1	0	0	0	1	1	1	2	0	0	1	1	2	2	2	0	0	1	0	0	0	0	2	0	0	1	1	0	2	2	1	1	2	0	2	0	0	0	0	0	1	0	0	1	0	0	0	2	0
168	1	0	0	1	0	0	1	2	1	0	1	0	1	0	0	0	2	1	1	1	0	0	2	0	0	0	1	1	2	2	0	1	2	0	1	1	0	0	0	0	2	0	0	2	1	0	0	0	1
169	0	0	0	0	0	0	2	2	2	0	0	0	2	2	2	0	1	2	1	0	1	0	1	0	0	0	0	0	2	2	0	0	0	2	0	2	2	0	0	0	1	0	1	2	1	1	0	0	0
170	0	0	0	0	0	0	0	2	0	0	2	1	1	1	1	0	0	2	2	0	0	0	2	0	0	1	0	0	2	2	0	0	0	1	2	2	2	0	1	1	1	1	1	1	1	1	0	0	1
171	1	0	0	1	0	0	2	2	2	0	0	0	0	0	0	0	0	1	2	0	1	0	0	1	1	1	0	0	2	2	0	1	1	1	1	1	0	0	0	0	1	0	0	2	0	1	0	0	0
172	0	0	1	1	0	0	2	0	2	0	0	0	1	0	1	0	1	0	0	2	0	0	2	0	0	0	0	0	1	1	1	1	1	2	1	2	1	0	1	1	1	0	0	2	0	1	0	0	1
173	1	0	0	0	0	0	2	1	0	0	0	0	1	0	0	1	0	2	2	0	0	0	1	0	0	1	0	0	2	2	0	1	1	2	2	1	0	0	1	1	1	0	0	2	0	1	0	0	0
174	0	0	0	0	1	1	1	1	1	0	0	0	0	0	0	0	0	1	1	1	1	0	2	0	0	0	0	1	2	2	1	0	1	1	0	2	2	0	2	1	0	0	0	2	1	1	0	0	1
175	0	0	0	1	0	0	2	1	2	0	0	0	0	0	0	0	2	2	2	0	2	0	1	1	1	1	0	0	1	1	1	1	2	0	1	1	1	0	1	1	1	1	1	2	1	1	0	0	0
176	1	1	0	0	0	0	0	1	1	0	1	0	0	0	0	0	1	1	1	0	1	0	2	0	0	0	0	0	2	2	0	1	1	1	0	2	1	0	2	2	0	0	0	2	0	1	0	0	0
177	1	0	0	0	0	0	2	0	1	0	0	0	0	0	0	0	1	0	0	2	0	0	2	0	0	0	0	0	2	2	1	1	1	2	0	2	1	0	0	0	2	2	2	2	1	1	0	0	0
178	0	0	0	1	0	0	1	2	0	0	0	0	1	1	1	0	0	1	1	0	1	0	2	0	0	1	0	0	2	2	0	1	0	1	1	1	2	0	2	1	0	1	0	1	0	0	0	0	1
179	0	0	0	0	0	0	2	0	2	0	0	0	0	0	0	0	1	1	0	1	0	0	2	0	0	0	0	2	2	2	2	0	1	0	1	1	2	0	1	1	1	1	1	1	1	0	0	1	0
180	0	0	0	1	0	0	2	2	2	0	0	0	0	0	0	0	1	2	0	1	0	0	2	0	0	0	0	0	2	2	0	0	1	0	1	1	1	0	1	1	1	0	0	2	0	0	0	0	1
181	0	0	0	0	0	0	2	2	1	0	0	0	0	0	0	1	0	0	1	1	1	0	2	0	0	0	1	0	2	2	0	2	2	1	1	2	1	0	1	1	1	0	0	1	1	0	0	0	2
182	0	1	0	0	0	0	2	2	2	0	0	0	1	0	0	1	0	0	0	2	0	0	2	0	0	0	0	0	2	2	0	0	2	0	1	1	1	0	2	2	0	0	0	2	0	0	0	0	1
183	1	0	0	1	0	0	1	1	2	0	0	0	1	1	1	0	0	1	1	1	0	0	2	0	0	0	0	0	2	2	0	0	1	1	1	1	2	1	0	0	0	0	0	1	0	0	0	0	0
184	1	0	0	1	0	0	2	0	2	0	0	0	1	0	1	0	2	1	1	1	1	0	2	0	0	0	1	1	2	2	0	0	0	2	0	2	2	0	1	1	1	0	0	1	0	0	0	1	0
185	1	0	0	0	0	0	1	2	0	0	0	1	1	2	1	0	1	1	1	1	1	0	2	0	0	0	0	0	2	2	1	1	0	2	0	2	1	0	1	1	1	0	0	1	0	0	0	0	0
186	1	0	0	0	0	0	2	2	1	0	1	1	2	2	2	0	1	2	1	0	1	0	2	0	0	1	1	0	2	2	0	0	2	0	2	1	1	0	1	1	1	0	0	2	0	2	0	2	0
187	0	1	0	0	0	0	1	1	1	0	0	0	0	0	0	0	0	2	0	2	0	0	1	1	1	1	0	0	2	1	0	0	1	0	0	2	1	0	0	0	2	1	0	1	0	0	0	0	0
188	1	0	0	1	0	0	2	2	2	0	0	1	1	1	1	0	2	1	1	1	0	0	1	0	0	0	0	1	2	2	2	0	0	1	1	1	2	1	1	1	0	0	0	2	0	1	0	0	0
189	0	0	0	1	1	1	2	1	2	0	0	1	1	1	1	0	1	0	1	1	1	0	2	0	0	0	1	0	2	2	1	0	0	2	0	2	2	0	1	1	1	1	1	2	2	0	0	0	2
190	1	0	0	1	1	1	1	1	2	0	0	1	1	1	1	0	1	0	1	1	1	0	2	0	0	0	0	0	2	2	0	2	2	2	0	2	0	0	1	0	1	1	1	2	0	0	0	0	0
191	1	0	0	0	1	1	2	2	1	0	0	0	0	0	0	0	2	1	1	1	1	0	1	1	1	1	0	0	2	2	0	0	1	1	1	2	0	0	0	0	1	1	1	2	2	2	0	0	0
192	1	0	0	0	0	0	2	0	2	0	0	0	1	0	0	1	2	2	2	0	1	1	2	0	0	0	0	1	1	1	0	0	1	1	1	2	2	0	1	1	1	1	1	1	1	2	0	1	0
193	1	0	0	0	1	1	2	0	2	0	0	1	1	1	1	0	2	0	0	2	0	0	2	0	0	0	0	0	2	1	0	1	1	1	1	2	1	0	0	0	1	0	0	1	0	0	0	0	0
194	0	0	0	0	0	0	0	1	1	0	1	0	0	0	0	0	1	1	0	2	0	0	1	0	0	0	0	0	2	2	0	0	1	0	1	1	2	0	2	1	0	0	1	1	0	1	0	0	0
195	1	0	1	1	0	0	2	1	2	0	0	1	2	1	1	0	1	0	0	2	0	0	2	0	0	1	0	0	2	2	0	0	1	1	0	2	1	1	0	0	1	1	0	1	1	1	0	1	1
196	0	0	0	0	1	1	2	0	2	0	0	0	2	1	1	1	1	1	2	0	1	0	2	0	0	0	0	1	2	2	0	0	0	1	1	1	2	0	2	2	1	1	1	1	1	2	0	0	1
197	1	0	0	0	0	0	2	2	0	0	1	0	1	0	1	0	1	0	0	2	0	0	1	1	1	1	1	0	1	1	0	0	1	2	0	2	1	1	0	0	1	0	0	2	0	0	0	0	1
198	1	0	0	1	0	0	2	1	2	0	0	1	1	1	1	0	1	1	1	1	1	0	2	0	0	0	0	1	1	1	0	1	1	2	0	2	0	0	0	1	1	0	0	1	0	1	0	0	0
199	0	0	0	1	1	1	1	2	1	0	1	0	1	0	0	1	2	2	1	1	1	0	1	0	0	1	0	2	1	2	1	1	0	2	0	2	2	1	1	1	0	1	1	2	1	2	1	0	0
200	0	0	1	0	0	1	1	1	0	1	1	0	1	0	0	1	2	0	0	2	0	0	2	0	0	0	0	0	2	2	1	1	1	1	1	1	2	0	1	1	0	0	0	1	0	0	0	0	1
201	0	0	0	0	1	1	0	1	1	1	1	2	2	2	2	0	2	1	1	1	0	0	2	0	0	0	0	0	1	1	1	2	2	0	2	0	1	0	2	2	0	1	1	1	1	0	0	0	1
202	0	1	0	0	0	0	2	0	1	0	0	0	1	0	1	0	1	2	1	1	0	0	0	0	0	1	0	0	2	2	1	0	0	1	2	2	1	0	0	0	2	1	0	1	1	1	0	0	0
203	0	0	0	1	1	1	2	2	1	0	0	0	0	0	0	0	0	0	1	1	1	0	1	0	0	0	0	1	2	2	0	2	1	2	0	2	0	0	1	1	1	0	0	0	2	1	0	0	0
204	1	0	0	0	0	0	2	1	1	0	0	0	0	0	0	0	1	0	2	0	1	0	2	0	0	0	0	0	2	2	0	0	0	2	0	2	2	0	0	0	0	0	0	2	1	0	0	0	0
205	0	1	0	0	0	0	1	2	1	1	1	1	2	1	2	0	2	2	1	1	0	0	2	0	0	0	0	0	2	2	1	0	0	2	0	2	2	0	2	1	0	1	0	1	0	1	0	0	0
206	0	0	0	1	0	0	1	1	1	0	1	0	0	0	0	0	0	1	1	1	1	0	2	0	0	0	0	0	2	2	1	0	0	2	0	2	1	0	0	0	1	1	0	1	0	0	1	0	0
207	1	0	0	0	0	0	2	2	1	0	0	1	1	1	1	0	0	1	1	1	1	0	1	1	1	1	0	0	2	2	0	2	2	0	2	0	0	0	1	1	0	1	1	2	0	0	0	0	1
208	0	0	0	1	0	0	1	1	1	0	1	0	0	0	0	0	0	1	0	0	0	0	2	0	0	0	0	0	2	2	0	1	1	0	0	2	1	1	0	0	0	0	0	0	0	0	0	0	0
209	1	0	0	0	0	0	2	0	2	0	0	0	1	0	0	0	0	0	0	2	0	0	1	1	1	1	0	0	2	2	0	0	0	1	2	2	2	0	1	0	0	1	0	1	1	1	0	1	0
210	0	0	0	0	0	0	2	2	2	0	1	0	1	0	0	1	0	0	1	1	1	0	2	0	0	0	0	1	1	1	0	0	0	2	0	2	2	0	0	0	1	0	0	0	0	0	0	0	0
211	0	0	0	1	0	0	2	0	2	0	0	0	0	0	0	0	1	1	1	0	0	0	2	0	0	0	0	0	2	2	0	0	1	1	1	1	0	0	0	0	1	0	0	1	0	0	0	0	0
212	0	0	0	0	2	2	2	1	2	0	0	1	1	1	1	0	1	1	1	1	1	0	2	0	0	0	0	1	2	2	2	0	0	2	0	2	2	0	1	1	1	0	0	1	0	0	0	0	0
213	1	1	0	0	0	0	1	1	1	1	1	1	2	1	1	0	1	1	1	1	0	0	2	0	0	0	0	0	2	1	0	1	1	2	2	1	2	1	1	1	0	0	0	1	1	1	0	0	1
214	1	0	1	1	0	0	1	1	2	0	0	1	1	1	1	0	1	2	0	1	0	0	1	1	1	1	0	0	2	2	1	0	2	0	2	1	2	0	1	0	0	0	0	2	0	0	0	0	0
215	0	1	0	0	1	1	2	2	1	0	0	0	0	0	0	0	2	1	1	1	0	0	1	0	0	1	0	0	2	2	0	1	1	1	2	1	2	1	1	1	0	0	0	1	1	0	1	0	0
216	0	0	0	0	0	0	2	2	0	0	0	1	1	1	1	0	1	1	1	1	1	0	1	0	0	0	0	0	2	1	1	0	1	2	0	2	1	0	0	0	1	1	1	1	1	1	0	0	0
217	0	0	0	0	0	0	2	2	2	0	0	1	1	0	0	0	0	1	0	0	0	0	2	0	0	0	0	1	1	1	0	1	0	1	1	1	1	1	0	0	0	0	0	2	1	0	0	1	0
218	0	0	0	1	1	1	1	2	2	0	0	0	0	0	0	0	1	2	0	1	0	0	0	1	1	1	0	1	2	2	1	0	1	0	2	1	2	0	1	1	0	0	0	0	0	0	0	0	0
219	1	1	1	1	0	0	2	2	1	0	0	0	0	0	0	0	2	1	1	1	0	1	2	0	0	0	0	0	2	2	0	1	2	2	0	2	1	0	0	0	1	0	0	1	0	1	0	0	0
220	1	0	0	0	0	0	2	0	2	0	0	0	0	0	0	0	0	0	0	2	0	0	2	1	1	2	0	0	2	2	1	0	0	1	1	1	0	0	1	1	1	0	1	2	1	1	0	0	0
221	1	0	0	1	0	0	2	1	2	0	0	1	2	1	1	0	2	0	1	1	1	0	2	0	0	0	0	1	2	1	1	1	2	1	1	1	0	0	0	1	1	0	0	1	0	0	0	0	0
222	0	0	0	1	0	0	2	2	2	0	0	0	0	0	0	0	1	0	0	2	0	0	1	1	1	1	0	1	1	1	0	0	0	1	1	1	2	0	2	2	0	1	1	2	1	1	0	0	1
223	1	0	0	1	0	0	1	2	1	0	0	1	1	1	1	0	1	2	0	2	0	0	2	0	0	0	0	1	2	2	0	1	1	1	0	2	0	0	0	0	2	0	0	2	0	0	0	1	1
224	0	0	0	0	0	0	1	0	2	0	0	0	0	0	0	0	1	0	0	2	0	0	2	0	0	0	0	2	1	1	1	2	1	2	0	2	2	0	0	0	0	0	0	0	0	0	0	0	0
225	1	0	0	0	0	0	2	1	2	0	0	0	0	0	0	0	1	0	1	1	1	0	1	1	1	1	0	1	2	2	1	0	1	1	1	1	1	1	0	0	1	0	0	1	0	0	0	1	1
226	1	0	0	0	0	0	1	2	1	0	1	0	1	0	0	1	2	0	0	2	0	0	1	1	1	2	0	1	2	2	0	1	1	0	1	1	1	0	0	0	1	1	0	0	2	0	0	0	0
227	1	0	0	1	0	0	2	2	0	0	1	0	1	0	1	0	2	0	0	2	0	0	2	0	0	1	0	2	1	1	1	1	1	1	0	2	0	0	0	0	2	0	0	2	0	0	0	0	0
228	0	1	0	0	1	1	2	2	1	0	0	0	0	0	0	0	2	1	1	1	0	0	1	1	1	1	0	0	1	1	1	1	2	2	0	2	1	0	0	0	1	0	0	1	0	0	0	0	0
229	0	0	0	0	0	0	2	2	2	0	0	1	1	1	1	0	1	2	0	2	0	0	2	0	0	0	0	2	2	2	0	0	0	2	1	2	1	0	1	1	1	0	0	2	0	1	0	0	0
230	1	0	0	0	1	1	1	2	1	0	1	0	1	0	0	0	1	1	0	1	0	0	2	0	0	0	0	1	2	2	1	1	2	1	1	2	2	0	1	0	0	0	0	2	0	0	0	0	0
231	1	0	0	1	0	0	2	2	2	0	0	0	1	0	1	0	2	0	0	2	0	0	2	0	0	0	0	2	2	2	1	0	1	0	1	2	2	0	1	1	0	0	0	2	0	0	0	0	0
232	1	0	2	0	0	0	2	2	1	0	1	1	1	1	1	0	0	2	0	1	0	0	2	0	0	1	1	0	2	2	0	0	1	2	0	2	2	0	2	2	0	0	0	1	1	1	0	0	0
233	1	0	0	1	0	0	1	1	0	1	2	0	1	0	0	0	1	0	1	1	1	0	2	0	0	1	0	0	2	2	0	0	0	2	1	2	2	1	1	1	0	0	0	1	1	0	0	0	0
234	0	0	0	0	0	0	1	2	1	0	1	0	0	0	0	0	0	2	1	1	1	1	2	0	0	0	0	0	2	2	1	2	1	1	1	1	2	0	0	0	1	1	1	1	1	0	0	0	1
235	1	0	0	1	0	0	1	1	1	0	0	1	1	1	1	0	0	0	0	2	1	0	2	0	0	0	0	0	1	2	0	0	1	0	2	0	1	0	0	0	1	1	1	1	1	0	0	0	1
236	0	0	0	0	1	1	2	2	2	0	0	1	1	1	1	0	1	2	1	0	1	0	2	0	0	0	1	1	2	2	0	2	1	1	1	1	1	0	0	0	1	0	0	1	0	1	0	0	2
237	0	0	0	0	1	1	0	2	1	0	0	2	2	2	2	0	1	1	1	1	1	0	2	0	0	0	0	0	2	1	0	0	1	2	0	2	1	0	1	1	1	0	0	2	0	1	0	0	0
238	1	0	0	1	1	1	2	0	2	0	0	0	1	1	1	0	0	1	0	1	0	0	2	1	1	2	0	0	2	2	1	1	1	2	0	2	0	0	0	1	1	0	0	1	0	0	0	1	0
239	1	0	0	0	0	0	2	0	2	0	0	0	1	0	0	1	2	0	0	1	0	1	2	0	0	0	0	1	2	1	1	2	2	1	0	2	2	0	1	0	0	0	0	2	0	1	0	0	0
240	0	0	0	0	1	1	1	2	1	0	1	1	1	1	1	0	1	2	1	0	1	1	0	1	1	1	0	1	2	1	1	0	0	2	0	2	1	0	0	0	1	0	0	2	0	0	0	1	0
241	0	0	0	0	1	1	2	0	2	0	0	0	0	0	0	0	1	0	0	2	0	0	1	1	1	0	0	0	1	2	0	2	2	2	0	2	1	0	1	1	1	0	0	2	0	0	0	0	0
242	0	0	0	1	1	1	2	2	2	0	0	0	1	0	0	1	1	2	2	0	1	0	1	0	0	0	0	1	2	2	0	1	2	2	0	2	1	0	0	0	2	0	0	2	0	0	0	0	0
243	0	0	0	1	0	0	1	2	1	0	1	1	1	0	0	0	0	1	1	1	1	0	2	0	0	0	0	1	1	1	0	0	0	1	2	2	1	0	0	0	1	1	1	1	1	2	0	0	2
244	0	0	0	1	0	0	1	2	0	0	1	1	2	1	1	0	1	1	0	1	0	0	2	0	0	0	0	0	1	1	1	1	1	1	0	2	2	0	1	0	0	0	0	1	0	1	0	0	0
245	0	0	0	0	0	0	2	0	2	0	0	0	0	0	0	0	1	2	0	1	0	0	2	0	0	0	0	0	2	2	0	0	0	1	0	2	1	0	1	1	1	1	1	2	0	0	0	0	0
246	1	0	0	0	0	0	2	2	2	0	0	0	0	0	0	0	1	1	1	1	0	0	2	0	0	1	0	0	2	2	0	2	2	0	2	0	1	1	0	0	0	1	1	2	1	1	0	0	1
247	1	0	0	1	0	0	1	2	0	0	2	0	1	1	1	0	2	0	0	1	0	0	2	0	0	0	0	0	2	1	1	0	1	0	1	2	1	0	1	1	1	0	0	2	1	1	0	1	0
248	0	0	0	1	0	0	1	1	1	0	1	0	1	0	0	1	0	1	1	1	1	0	2	0	0	0	0	0	2	2	0	1	2	1	1	1	1	0	1	1	1	1	1	2	0	1	0	0	1
249	1	0	0	0	0	0	2	1	1	0	0	1	1	1	1	0	2	0	0	2	0	0	2	0	0	0	0	0	2	2	1	1	1	2	1	2	0	0	0	0	2	0	0	2	1	1	0	0	0
250	0	0	0	0	0	0	1	2	0	0	0	1	1	1	1	0	1	1	0	1	0	1	2	0	0	0	0	1	2	1	1	1	1	1	0	2	0	0	0	1	1	0	0	0	0	0	0	0	2
251	1	0	0	1	0	0	2	1	2	0	0	1	1	1	1	0	1	2	1	0	1	0	1	0	0	0	0	0	2	2	0	0	1	1	0	2	1	1	0	0	1	0	0	2	0	2	0	0	0
252	1	0	0	0	0	0	2	2	2	0	0	1	0	0	0	0	1	0	1	1	1	0	2	0	0	1	0	2	1	1	0	0	0	2	0	2	1	1	1	1	0	1	1	2	1	1	0	0	2
253	1	0	0	0	0	0	1	2	1	0	1	1	2	1	2	0	1	1	1	1	0	0	2	0	0	0	1	1	2	2	0	0	0	1	1	1	1	0	0	0	1	1	1	1	1	0	0	0	2
254	0	0	0	1	0	0	1	1	1	0	1	0	0	0	0	0	2	1	1	1	1	0	2	0	0	0	0	1	1	1	0	1	1	2	0	2	1	0	1	1	1	1	0	1	0	0	0	0	0
255	0	0	0	1	1	1	1	1	2	0	0	0	0	0	0	0	1	1	1	1	0	1	1	0	0	0	0	0	2	2	0	0	1	1	1	2	2	0	2	1	0	0	0	1	0	1	0	1	0
256	1	0	2	0	0	0	1	1	2	0	0	1	2	1	1	1	2	0	0	2	0	0	2	0	0	0	0	1	2	2	1	1	1	1	1	2	0	0	1	1	1	1	0	0	2	0	0	0	1
257	1	1	0	0	0	0	2	2	2	0	0	0	0	0	0	0	1	1	1	1	1	1	2	0	0	0	0	2	2	2	2	1	2	1	1	1	1	0	0	0	2	0	0	2	1	1	0	2	0
258	0	0	1	1	0	0	2	1	2	0	0	1	1	1	1	0	1	0	0	2	0	0	2	0	0	0	0	0	2	2	0	0	0	2	0	2	1	0	0	0	2	1	1	1	1	2	0	0	0
259	1	0	0	0	1	1	1	2	1	0	1	0	0	0	0	0	0	2	1	0	0	0	2	0	0	0	0	1	2	2	1	1	0	2	0	2	2	0	1	1	1	1	0	1	1	0	0	0	0
260	0	0	1	1	0	0	2	1	2	0	0	0	1	1	1	0	1	0	0	2	0	0	2	0	0	0	0	1	1	2	0	1	1	0	2	0	2	0	1	1	0	1	1	2	1	0	0	0	0
261	1	0	0	0	0	0	1	2	1	0	1	0	0	0	0	0	2	0	0	2	0	1	1	0	0	0	0	1	2	2	0	0	1	2	0	2	2	1	1	1	0	1	1	1	1	1	0	0	0
262	1	0	0	0	0	0	2	2	0	0	0	0	0	0	0	0	0	2	1	0	0	0	2	0	0	0	0	2	1	1	0	1	2	2	0	2	2	0	2	2	0	0	0	1	0	0	0	0	1
263	1	0	0	1	0	0	2	1	2	0	0	1	2	2	2	0	2	1	1	1	0	0	1	0	0	0	0	0	1	1	0	0	0	1	1	1	2	0	0	0	1	1	1	2	1	0	0	0	0
264	0	0	1	1	1	1	2	1	2	0	0	0	0	0	0	0	0	1	1	1	1	0	2	0	0	0	0	0	2	2	0	1	1	1	0	2	1	0	0	0	2	1	1	2	1	1	0	0	0
265	1	0	0	0	1	1	2	2	1	0	0	0	1	0	0	1	1	2	2	0	0	0	2	0	0	1	0	0	2	2	1	0	1	1	0	2	0	0	1	1	1	0	0	2	1	0	0	0	0
266	0	0	1	1	0	0	1	1	1	1	2	1	1	1	1	0	1	1	0	1	0	0	1	0	0	0	0	0	2	2	1	1	1	2	0	2	1	1	0	0	1	0	0	1	0	1	0	0	1
267	0	0	0	1	0	0	1	2	0	0	0	1	1	1	1	0	1	1	1	1	0	1	2	0	0	0	0	0	1	1	0	0	1	1	0	2	1	0	1	1	1	1	1	2	2	0	0	0	1
268	1	0	0	0	1	1	2	1	2	0	0	0	2	0	0	1	0	2	0	1	0	0	1	0	0	1	0	0	2	2	1	1	0	2	1	2	1	0	2	2	0	1	0	0	2	0	0	0	0
269	0	0	0	0	0	0	2	0	2	0	0	0	0	0	0	0	2	2	1	1	1	0	2	0	0	0	0	1	2	1	0	0	0	2	0	2	1	0	0	0	1	0	0	1	1	0	0	0	1
270	0	0	0	0	2	2	2	2	2	0	1	0	0	0	0	0	2	0	0	2	0	0	1	0	0	0	0	0	2	2	0	0	0	1	2	2	1	0	2	2	0	0	0	2	0	2	0	0	1
271	0	1	1	0	0	0	2	2	1	0	0	0	1	1	1	0	1	1	1	0	0	0	2	0	0	1	0	0	2	2	1	0	2	1	2	1	0	0	0	0	1	0	0	0	0	0	0	0	0
272	1	0	0	0	0	0	0	1	1	0	1	1	1	0	0	0	2	0	0	2	0	1	0	1	1	1	0	1	2	1	0	0	0	2	0	2	1	0	0	0	1	1	1	2	1	0	0	0	0
273	1	1	0	0	0	0	2	2	0	0	0	0	1	1	1	0	1	1	0	1	0	0	2	0	0	0	0	1	2	2	1	1	2	0	1	1	1	0	1	1	1	1	0	0	0	0	0	0	0
274	1	0	1	0	1	2	1	1	2	1	0	0	1	0	0	1	2	0	0	1	0	1	2	0	0	0	0	0	2	1	1	0	1	2	1	2	1	0	0	0	0	0	0	2	2	0	0	0	1
275	1	0	0	0	1	1	1	2	0	0	0	1	1	1	1	0	2	0	0	2	0	0	2	0	0	0	0	0	2	2	1	0	1	0	0	2	1	0	1	1	1	0	0	1	1	0	0	0	0
276	0	0	0	0	1	1	1	2	0	0	0	1	1	1	1	0	0	0	0	2	1	0	2	0	0	0	0	1	1	1	1	1	1	1	2	2	2	1	0	0	0	0	0	1	0	0	0	0	1
277	0	0	0	0	0	0	1	1	0	1	2	0	0	0	0	0	2	1	0	2	0	0	2	0	0	0	0	0	2	2	2	1	1	1	1	2	1	0	0	0	2	1	1	2	1	1	0	0	0
278	1	1	1	1	0	0	2	1	2	0	0	0	0	0	0	0	1	1	2	0	1	0	1	0	0	0	0	0	2	2	1	1	0	2	0	2	2	0	1	1	1	0	0	2	0	2	0	0	0
279	1	0	0	0	0	1	1	2	1	0	1	0	1	0	1	0	1	1	1	1	1	0	1	0	0	0	0	0	2	2	0	0	1	2	0	2	1	0	1	0	1	0	0	2	1	1	0	0	1
280	1	0	0	1	1	1	2	2	0	0	0	1	1	1	1	0	0	0	0	2	1	0	2	0	0	1	0	2	2	2	1	0	1	0	1	1	2	0	0	0	1	0	0	1	0	0	0	0	0
281	1	0	0	0	1	1	2	1	2	0	0	0	0	0	0	0	1	0	0	2	0	0	2	0	0	0	1	1	2	2	0	0	0	2	0	2	1	1	0	0	1	1	1	1	0	0	0	0	0
282	1	0	0	1	0	0	2	0	2	0	0	0	0	0	0	0	1	1	1	1	1	0	2	0	0	0	1	1	2	2	0	0	2	0	1	2	1	0	0	0	0	2	1	2	1	0	0	0	1
283	0	0	0	0	0	0	2	1	2	0	0	0	2	0	0	1	1	0	0	2	0	0	0	1	1	1	0	0	2	2	1	0	2	0	1	2	0	0	0	0	1	1	1	2	1	0	0	0	1
284	1	0	0	0	0	0	2	0	2	0	0	0	1	0	0	1	0	0	0	2	1	0	2	0	0	0	0	0	2	2	1	0	0	2	0	2	0	0	1	1	1	0	0	1	1	1	0	0	0
285	0	0	0	1	0	0	1	1	2	1	0	1	1	1	1	0	1	0	0	2	0	0	2	0	0	0	0	0	2	1	0	1	1	2	0	2	2	0	0	0	2	0	0	2	0	0	0	0	0
286	1	0	0	0	0	0	2	1	2	0	0	2	2	1	1	0	1	2	2	0	0	0	1	0	0	0	0	0	2	2	1	0	0	1	0	2	2	1	1	1	0	0	0	2	0	1	0	0	0
287	1	0	1	0	0	1	1	2	1	0	1	0	1	1	1	0	0	1	1	0	1	0	2	0	0	0	0	1	1	2	1	0	1	1	1	2	1	0	0	0	0	1	1	2	1	1	0	0	0
288	1	0	0	0	1	1	2	1	2	0	0	0	0	0	0	0	0	0	0	2	0	0	1	0	0	0	1	1	2	2	0	0	0	2	0	2	2	0	2	1	0	0	0	1	0	0	0	0	0
289	0	0	0	1	0	0	2	0	2	0	0	0	0	0	0	0	1	0	0	2	0	1	2	0	0	1	0	0	2	2	0	1	1	2	0	2	2	0	2	2	0	0	0	2	0	2	0	0	1
290	0	0	0	0	0	0	2	1	1	0	1	0	0	0	0	0	1	1	0	1	0	0	0	0	0	1	0	0	1	1	0	0	1	0	2	0	0	0	0	0	2	2	2	2	0	1	0	0	0
291	0	0	0	0	0	0	2	2	1	0	0	0	1	0	0	1	2	2	1	1	0	0	2	0	0	0	0	0	2	2	1	1	2	1	1	1	2	0	1	1	0	1	0	1	2	1	0	0	0
292	1	0	1	0	0	0	2	2	0	0	0	0	1	1	1	0	2	0	0	2	0	0	2	0	0	1	0	0	2	2	0	0	0	1	1	1	2	0	1	1	1	0	0	2	1	0	0	0	0
293	0	0	0	1	0	0	2	2	1	1	0	0	1	0	1	0	1	2	0	0	0	0	2	0	0	0	0	0	2	2	1	1	1	1	1	1	1	0	1	1	1	1	1	2	1	1	0	0	0
294	1	0	0	0	0	0	2	0	2	0	0	0	1	0	0	1	1	1	2	0	1	0	1	0	0	0	0	0	2	2	1	0	1	1	1	2	1	0	0	0	2	0	0	2	1	1	0	0	0
295	0	0	0	0	0	0	2	2	2	0	0	0	1	1	1	0	0	2	2	0	0	0	1	1	1	1	1	0	2	2	0	0	1	1	1	1	2	0	2	2	0	0	0	2	0	0	0	0	0
296	0	0	0	0	0	0	2	1	1	0	0	0	1	0	0	1	0	2	0	1	0	0	1	1	1	2	0	0	2	2	0	1	2	1	1	1	2	0	1	0	0	0	0	2	2	0	0	0	1
297	1	0	0	0	0	0	2	1	2	0	0	0	0	0	0	0	2	2	0	1	0	0	2	0	0	0	0	1	2	2	2	0	1	1	1	1	1	0	0	0	1	1	0	1	0	1	1	0	0
298	0	0	0	1	0	0	1	2	0	0	0	0	0	0	0	0	2	0	0	2	0	0	2	0	0	0	1	1	2	2	0	0	0	1	1	1	1	1	0	0	1	0	0	2	0	1	0	0	0
299	1	0	0	1	0	0	2	1	2	0	0	1	1	1	1	0	2	2	2	0	1	0	2	0	0	0	0	0	2	2	1	1	0	2	0	2	1	1	0	0	1	0	0	2	0	1	0	0	0
300	0	0	0	0	0	0	2	0	1	0	0	0	0	0	0	0	0	1	0	2	0	0	2	0	0	2	1	1	2	2	1	1	1	0	1	1	2	0	1	1	1	0	0	1	0	1	0	0	0
301	1	0	0	1	0	0	1	0	2	0	0	0	0	0	0	0	2	1	1	1	0	0	2	0	0	0	1	1	2	2	0	0	1	2	0	2	0	0	0	0	1	0	0	2	1	0	0	0	0
302	0	0	0	0	0	0	2	0	1	0	1	1	1	1	1	0	1	0	0	2	0	0	1	0	0	0	0	0	2	2	0	1	1	1	0	2	1	0	1	1	1	0	0	2	0	0	0	0	0
303	1	0	0	1	0	0	1	2	0	0	0	1	1	1	1	0	2	0	0	2	0	0	2	0	0	0	0	0	1	1	0	0	0	1	0	2	1	0	0	0	2	0	0	1	0	0	0	0	1
304	0	0	0	1	0	0	1	1	1	0	0	0	1	0	0	0	1	1	1	1	1	0	2	0	0	0	0	2	1	1	1	1	0	2	0	2	0	0	0	0	2	0	1	2	1	0	0	0	0
305	0	0	0	0	0	0	2	1	2	0	0	0	1	0	0	0	1	1	0	1	0	0	1	1	1	1	0	1	1	1	1	0	0	2	0	2	1	0	0	0	1	0	0	0	0	1	0	0	0
306	0	0	0	1	1	1	1	1	1	0	1	0	1	0	0	1	1	1	1	1	0	0	1	1	1	1	0	0	1	1	0	1	2	2	0	2	2	0	1	0	2	0	0	2	0	1	0	0	1
307	0	0	0	0	1	1	2	1	2	0	0	0	0	0	0	0	1	0	0	2	0	0	2	0	0	0	0	0	2	2	0	2	1	0	2	0	2	0	1	1	0	0	0	1	0	1	0	0	1
308	0	0	0	0	1	1	2	2	1	0	1	0	0	0	0	0	0	2	1	1	1	0	1	0	0	0	0	1	1	1	0	0	0	1	1	1	1	0	0	0	1	0	0	2	0	2	0	1	0
309	0	0	0	0	2	2	2	2	2	0	0	0	0	0	0	0	0	0	1	1	1	0	2	0	0	0	0	0	2	2	0	0	1	0	1	1	1	0	0	0	1	0	0	1	1	0	0	0	1
310	0	0	2	0	0	0	2	0	2	0	0	1	2	2	2	0	1	1	2	0	2	0	2	0	0	1	0	1	1	0	0	2	1	2	0	2	0	0	0	0	1	0	0	2	0	2	0	1	0
311	1	0	1	1	0	0	1	1	1	0	1	0	2	0	0	1	1	0	0	2	0	0	2	0	0	0	0	1	2	2	1	0	1	1	1	1	2	0	0	0	1	1	0	1	0	1	0	1	0
312	0	0	1	1	0	0	2	2	2	0	0	1	1	1	1	0	1	0	0	2	0	1	2	0	0	0	1	0	2	2	0	1	2	1	1	2	0	0	1	0	1	0	0	2	0	1	0	0	0
313	0	0	0	0	1	1	2	1	0	0	0	0	1	1	1	0	1	0	1	1	0	0	2	0	0	1	1	0	2	2	1	0	1	1	1	1	2	0	2	1	0	1	1	1	0	1	0	1	0
314	0	0	0	0	0	0	2	1	2	0	0	0	0	0	0	0	1	1	1	1	0	0	2	0	0	0	0	0	2	2	1	2	2	0	1	1	1	0	0	0	2	0	0	0	0	0	0	0	0
315	1	0	0	0	2	2	2	2	1	0	0	1	1	1	1	0	1	0	0	2	0	0	2	0	0	0	0	0	2	2	0	0	1	1	0	2	1	0	0	0	1	0	0	1	0	1	0	0	0
316	1	0	0	0	1	1	2	1	2	0	0	0	0	0	0	0	1	1	2	0	1	1	2	0	0	0	1	1	2	2	0	1	1	2	0	2	0	0	0	0	2	0	0	2	0	1	1	0	0
317	0	0	0	1	0	0	1	0	2	0	0	0	0	0	0	0	1	0	1	1	1	0	1	1	1	1	0	1	2	2	0	0	1	1	0	2	2	0	1	1	0	1	1	2	0	0	0	1	0
318	1	0	0	0	1	1	1	2	1	0	1	1	2	1	1	0	0	2	0	1	0	0	2	0	0	0	0	1	2	2	1	0	1	0	2	0	2	0	1	0	2	1	1	2	1	1	0	0	0
319	1	0	0	0	0	0	1	1	1	0	1	1	1	1	1	0	1	1	0	1	0	0	1	1	1	1	0	0	2	2	1	0	0	1	2	2	2	0	0	0	1	0	0	2	0	1	0	0	0
320	0	0	0	0	0	0	2	0	2	0	0	0	2	1	1	0	1	2	0	1	0	0	1	0	0	1	0	0	1	2	0	0	1	2	0	2	1	0	0	0	1	1	1	2	1	1	0	1	1
321	0	1	1	1	0	0	2	2	2	0	0	1	1	1	1	0	1	0	0	2	0	0	2	0	0	0	1	1	2	2	0	1	1	1	0	2	1	0	0	0	2	1	1	2	1	1	0	2	0
322	1	0	0	0	0	0	1	1	1	0	1	0	1	0	0	1	0	0	0	2	0	0	1	0	0	0	0	0	1	1	0	1	1	1	0	2	2	0	0	1	1	0	0	0	0	0	0	1	0
323	0	0	0	0	0	0	2	2	2	0	0	0	0	0	0	0	2	2	2	0	1	0	1	1	1	1	0	1	1	2	0	1	1	1	1	1	1	0	1	1	1	1	1	2	1	1	0	0	1
324	1	0	1	1	0	0	1	2	1	0	1	0	1	1	1	0	1	2	1	0	1	0	1	0	0	0	0	0	1	1	1	0	1	1	1	1	2	1	1	0	0	0	0	2	1	0	0	0	0
325	0	0	0	0	0	0	2	1	2	0	0	0	1	0	1	0	2	0	0	1	0	0	1	0	0	0	0	1	1	1	0	0	1	1	1	1	1	0	1	1	1	0	0	2	0	0	0	0	0
326	1	0	0	0	0	0	1	1	1	0	1	0	0	0	0	0	1	1	1	1	1	0	2	0	0	0	0	0	2	2	0	1	1	2	0	2	1	0	1	1	1	0	0	1	0	1	0	0	0
327	0	0	0	0	0	0	2	1	2	0	0	0	2	1	1	1	1	1	0	1	0	0	2	0	0	0	0	1	1	1	1	1	1	1	0	2	1	0	0	0	2	0	0	0	0	0	0	0	0
328	0	0	1	0	0	1	2	2	0	0	0	1	1	0	0	0	2	1	0	2	1	1	2	0	0	0	0	1	2	2	1	1	2	1	1	2	1	1	1	1	0	0	0	1	0	0	0	0	0
329	1	0	1	0	0	0	1	2	0	0	0	0	1	0	1	0	0	2	2	0	1	0	2	0	0	0	0	1	2	2	0	0	1	1	0	2	1	0	2	2	0	0	0	1	0	0	0	0	0
330	1	1	0	0	0	0	1	1	0	0	1	0	1	1	1	0	2	1	1	1	0	0	2	0	0	0	1	0	2	2	0	1	1	1	1	1	1	0	2	2	0	0	0	0	0	0	1	0	0
331	1	0	0	0	0	0	2	1	1	0	0	0	0	0	0	0	1	0	0	2	0	0	0	0	0	1	0	1	1	2	1	0	1	1	0	2	2	0	1	1	0	0	0	2	0	0	0	0	0
332	0	0	0	2	0	0	2	2	1	0	0	0	0	0	0	0	0	1	2	0	1	0	1	1	1	1	0	2	2	2	1	0	1	1	1	1	1	0	1	1	1	0	0	0	0	0	0	1	0
333	1	0	0	0	0	0	2	1	0	0	0	0	0	0	0	0	2	0	0	2	0	0	2	0	0	0	0	0	2	2	1	1	1	0	1	1	1	0	0	0	1	1	1	1	1	0	0	0	0
334	0	0	0	1	1	1	2	1	2	0	0	1	2	1	1	0	1	1	1	1	0	0	1	0	0	0	0	0	2	2	0	0	1	0	1	2	1	0	1	1	1	0	0	2	0	0	0	0	1
335	0	1	1	0	0	0	2	2	1	0	1	0	1	0	0	0	0	1	1	1	1	0	2	0	0	0	0	0	2	2	1	1	1	2	0	2	0	0	0	0	2	0	0	2	2	0	0	0	0
336	0	0	0	0	0	0	2	2	1	0	0	1	2	1	1	0	1	1	0	1	0	0	1	0	0	0	0	0	2	2	0	1	1	0	1	1	1	0	1	1	1	0	0	1	0	0	0	1	0
337	1	0	0	0	0	0	2	1	2	0	0	0	0	0	0	0	2	1	0	2	0	0	2	0	0	0	0	2	2	2	0	1	0	1	1	1	2	1	1	1	0	0	0	2	1	0	0	0	0
338	0	0	0	1	0	0	2	1	2	0	0	0	2	1	1	0	1	1	0	2	0	0	2	0	0	0	1	1	2	2	0	0	1	0	1	1	1	0	0	0	1	0	0	1	0	1	0	0	0
339	0	0	0	0	0	0	2	2	1	0	0	0	0	0	0	0	1	1	1	1	1	0	2	1	1	2	0	1	1	2	0	1	2	1	2	2	0	0	0	0	2	0	0	2	1	0	0	0	0
340	0	0	0	1	0	0	1	1	2	0	0	0	1	0	0	0	0	1	0	0	0	0	2	0	0	1	0	0	1	1	0	0	0	2	0	2	1	0	0	0	2	0	0	1	1	1	0	0	0
341	0	0	0	0	0	0	2	1	1	0	0	0	0	0	0	0	2	2	1	1	1	1	2	0	0	0	0	0	2	2	0	0	0	2	0	2	1	0	0	0	2	0	0	2	1	1	0	0	0
342	0	0	0	0	0	0	1	2	1	0	0	0	1	1	1	0	1	1	0	1	0	0	2	1	1	2	0	1	0	0	0	2	1	1	1	1	1	0	2	2	0	0	0	2	2	0	0	0	0
343	0	0	0	0	0	0	1	1	0	1	1	1	1	1	1	0	1	0	1	1	1	0	1	1	1	1	0	0	2	2	0	0	1	1	1	1	2	0	1	1	0	0	1	2	1	1	0	0	0
344	0	0	1	2	0	0	2	0	2	0	0	0	1	1	1	0	1	0	0	2	0	0	1	0	0	0	0	1	2	2	1	1	1	2	0	2	1	0	0	0	2	1	1	2	1	1	0	0	0
345	0	0	0	0	2	2	2	1	1	0	1	1	2	1	1	1	1	1	0	1	0	0	2	0	0	0	0	0	2	2	1	1	1	1	1	1	1	0	1	0	1	1	1	2	0	0	0	0	0
346	1	0	0	1	0	0	2	1	2	0	0	1	1	1	1	0	1	1	0	1	0	0	2	0	0	1	0	1	2	2	1	1	1	2	0	2	0	0	0	0	2	0	0	2	1	1	0	0	0
347	0	0	0	1	0	0	1	2	0	0	0	0	1	1	1	0	0	0	1	1	1	0	2	0	0	1	0	0	2	2	0	2	1	1	0	2	1	1	0	0	1	0	0	2	0	2	0	0	0
348	0	0	1	2	0	0	1	1	1	1	1	0	1	0	0	1	0	0	0	2	0	0	2	0	0	1	0	1	2	2	0	0	1	2	1	1	1	0	1	1	1	0	0	1	1	0	0	0	0
349	1	0	0	0	1	1	2	0	2	0	0	1	1	1	1	0	1	0	0	2	0	0	1	0	0	0	0	0	1	1	0	1	1	1	0	2	1	0	1	1	1	0	0	0	0	0	1	0	0
350	0	0	0	0	0	0	2	0	2	0	0	0	0	0	0	0	0	2	2	0	1	0	2	0	0	0	0	1	2	2	1	0	1	2	0	2	2	0	0	0	1	0	0	2	1	0	0	0	0
351	0	0	0	0	1	1	2	1	2	0	0	1	1	0	0	0	0	0	0	2	0	0	2	0	0	0	0	0	2	2	0	0	0	2	0	2	1	0	0	0	1	0	0	1	0	0	0	0	0
352	1	0	0	0	0	0	2	2	1	0	0	1	1	1	1	0	2	2	0	1	0	0	2	0	0	0	0	0	2	2	0	0	1	1	0	2	2	0	2	1	0	0	0	0	0	0	0	0	0
353	0	0	0	1	0	0	2	2	2	0	0	0	1	0	0	1	1	1	0	1	0	0	2	0	0	0	0	0	2	2	1	1	1	1	1	2	1	0	0	0	2	0	0	2	1	0	0	0	0
354	0	0	0	0	0	0	2	0	2	0	0	1	1	1	1	0	0	2	1	0	0	0	2	0	0	1	0	0	2	2	0	1	0	1	1	1	2	0	1	1	0	0	1	1	1	0	0	0	1
355	0	0	0	0	0	0	1	2	0	0	1	0	1	1	1	0	0	0	0	2	0	1	0	1	1	1	0	1	2	2	1	1	2	0	1	2	1	0	1	1	1	1	1	2	1	1	0	0	1
356	1	0	1	0	0	1	1	2	0	0	1	0	0	0	0	0	1	1	1	1	0	0	2	0	0	0	0	0	2	2	1	0	0	0	1	1	1	2	0	0	1	1	0	1	1	0	0	0	0
357	0	0	1	1	0	0	1	1	2	0	0	0	1	0	0	1	1	1	0	1	0	0	2	0	0	0	0	0	1	1	0	1	1	2	0	2	1	1	0	0	1	0	0	1	0	1	0	0	2
358	1	0	0	0	1	1	2	1	1	0	0	0	1	0	0	0	1	0	0	2	0	0	2	0	0	1	1	1	2	2	0	0	2	1	0	2	2	1	0	0	0	0	0	1	0	0	0	0	0
359	0	0	0	2	0	0	1	2	1	0	1	0	0	0	0	0	2	2	2	0	0	0	1	0	0	0	0	0	2	1	0	0	1	2	0	2	1	0	1	1	1	0	0	2	0	0	0	0	0
360	0	0	0	0	0	0	0	2	0	1	1	0	0	0	0	0	1	0	0	2	0	0	2	0	0	0	0	0	2	1	0	0	0	1	2	2	1	0	0	0	1	1	1	2	2	2	0	0	0
361	0	0	0	0	0	0	2	2	2	0	0	0	1	0	0	0	1	1	1	1	1	0	2	0	0	1	0	0	2	2	0	0	1	0	2	2	1	1	0	0	1	0	0	2	0	0	1	0	0
362	0	0	0	0	0	0	1	2	0	0	1	1	1	1	1	0	2	1	1	1	0	0	2	0	0	0	0	0	2	2	1	2	2	0	2	0	0	0	1	0	1	1	1	1	1	2	0	1	0
363	1	0	0	0	1	1	1	2	0	0	0	1	1	1	1	0	1	0	0	2	0	0	2	0	0	0	0	0	1	1	0	1	1	2	0	2	2	0	1	1	1	0	1	2	1	1	0	0	1
364	1	0	0	0	0	0	2	2	2	0	0	1	1	1	1	0	1	0	0	2	0	0	2	0	0	0	0	0	2	2	0	1	1	2	1	2	1	1	1	1	0	0	0	2	0	1	0	1	0
365	0	1	0	0	1	1	2	2	1	1	0	0	0	0	0	0	1	2	1	0	1	1	2	0	0	0	0	0	2	2	0	0	0	1	1	1	2	0	1	1	1	0	0	2	0	0	0	0	0
366	1	0	1	1	0	0	1	1	2	0	0	1	2	2	2	0	1	1	1	1	1	0	2	0	0	0	0	1	2	2	1	2	1	1	1	1	1	0	0	0	2	0	1	1	1	0	0	1	0
367	0	0	0	1	0	0	2	1	2	0	0	0	0	0	0	0	2	2	1	1	1	0	2	0	0	0	0	1	2	2	1	0	1	0	2	0	1	0	0	0	2	0	0	1	0	0	0	0	0
368	1	0	0	0	0	0	1	1	0	0	1	1	1	1	1	0	1	0	0	2	0	0	0	1	1	1	0	0	2	1	0	1	1	1	0	2	2	0	0	0	1	0	0	1	0	0	0	0	0
369	1	0	0	0	0	0	2	2	2	0	0	0	1	0	0	1	0	2	0	2	0	0	2	0	0	1	0	0	2	2	0	1	1	1	1	2	1	0	0	0	0	0	0	1	0	0	0	0	0
370	0	0	0	0	0	0	1	2	1	0	1	0	2	0	0	1	2	1	1	1	0	0	2	0	0	0	0	2	2	2	2	2	1	1	1	1	1	0	1	1	1	1	1	2	0	0	0	0	0
371	1	0	0	1	0	0	2	0	2	0	0	1	1	1	1	0	1	1	0	1	0	0	0	1	1	1	0	0	1	1	1	1	1	2	0	2	0	0	0	0	2	1	0	1	1	0	0	0	0
372	1	0	0	0	0	0	2	2	1	0	0	1	1	1	1	0	0	1	0	1	0	0	2	0	0	0	0	1	2	2	1	0	1	2	0	2	1	0	0	0	2	1	1	1	1	2	0	0	0
373	0	0	1	1	0	0	2	2	2	0	0	1	1	1	1	0	1	1	1	1	1	0	1	0	0	0	0	0	2	1	0	2	1	2	0	2	1	0	0	0	1	0	0	1	1	0	0	0	0
374	0	0	0	1	0	0	1	1	2	1	0	0	1	0	0	0	1	1	0	1	0	0	1	1	1	1	0	1	1	1	0	1	0	2	0	2	0	0	0	0	1	0	0	2	2	0	0	1	0
375	0	0	1	0	0	0	1	2	1	0	1	0	1	0	0	1	2	0	0	2	0	0	1	1	1	1	0	1	2	2	0	0	1	2	0	2	0	0	0	0	2	0	0	1	1	0	0	0	1
376	0	0	0	1	0	0	1	2	1	0	1	2	2	1	1	0	1	0	1	1	0	1	2	0	0	0	0	0	2	2	0	1	1	1	1	2	1	0	1	1	1	1	1	1	1	0	0	0	0
377	1	0	0	0	1	1	1	1	2	0	0	1	2	1	1	0	0	0	1	1	1	0	1	1	1	1	0	1	1	1	0	1	2	1	1	2	1	1	0	0	1	0	0	1	0	1	0	0	0
378	0	0	0	1	1	1	2	0	2	0	0	1	1	0	0	0	1	1	1	1	0	0	2	0	0	0	0	0	2	2	0	1	1	0	2	0	0	0	0	0	1	1	1	1	0	0	0	0	1
379	0	0	1	1	0	0	2	2	2	0	0	0	0	0	0	0	1	2	1	0	1	1	2	0	0	0	0	0	2	2	0	0	2	0	2	1	2	0	2	2	0	1	1	2	1	2	0	0	1
380	1	0	1	0	0	0	2	1	2	0	0	0	0	0	0	0	2	1	0	2	0	0	1	0	0	0	0	0	1	1	1	0	2	1	1	2	2	0	0	0	1	0	0	1	0	1	0	0	0
381	0	0	0	1	0	0	1	1	1	0	0	0	0	0	0	0	1	1	1	1	1	0	2	0	0	0	0	0	2	2	0	0	1	2	0	2	1	0	1	1	1	0	0	1	0	0	0	0	0
382	1	0	0	0	1	1	1	1	1	1	0	0	0	0	0	0	2	1	1	1	1	1	2	0	0	0	0	0	2	2	1	0	0	2	0	2	1	0	0	0	1	0	0	2	1	0	0	0	0
383	1	0	0	0	0	0	1	1	1	1	1	1	2	1	1	0	1	1	0	1	0	1	2	0	0	0	0	0	2	2	0	2	1	1	1	1	0	0	0	0	1	0	0	2	0	0	0	0	0
384	0	0	0	0	1	1	2	0	2	0	0	1	1	1	1	0	2	0	0	1	0	0	1	0	0	1	1	0	2	2	0	1	0	2	1	2	1	0	0	0	0	1	1	1	0	0	0	0	1
385	0	1	0	0	0	0	2	1	2	0	1	0	0	0	0	0	0	0	0	2	0	0	1	1	1	1	1	1	2	2	0	1	2	1	2	2	2	0	1	1	0	0	0	1	0	1	0	0	0
386	1	0	0	0	1	1	2	2	2	0	0	0	2	1	2	0	1	0	0	2	0	0	2	0	0	1	0	0	1	1	1	2	1	1	1	0	2	0	1	1	0	0	0	2	1	0	0	0	0
387	1	0	1	1	0	0	2	1	2	0	0	0	1	0	0	0	0	0	1	1	1	0	2	0	0	0	0	0	2	2	1	0	2	1	2	1	1	0	1	0	1	0	0	2	0	0	0	0	0
388	1	1	0	0	0	0	2	2	1	0	1	2	2	1	1	0	0	1	0	2	0	0	2	0	0	1	0	0	2	2	0	2	1	2	0	2	0	0	0	0	1	0	0	2	0	0	0	0	0
389	0	0	1	0	0	1	2	1	1	1	0	1	1	1	1	0	2	1	1	1	1	0	1	0	0	0	0	1	2	2	1	1	2	0	1	1	1	0	0	0	1	1	0	0	0	1	0	1	0
390	0	0	0	1	0	0	2	1	2	0	0	0	2	1	2	0	1	1	1	1	1	0	2	0	0	0	0	0	1	1	0	1	1	2	0	2	0	0	0	0	2	0	0	2	0	1	0	0	0
391	0	0	0	0	0	0	1	1	2	0	0	0	1	0	0	1	0	1	2	0	1	0	2	0	0	0	0	2	1	1	1	1	1	0	1	1	0	0	0	0	2	0	0	2	1	1	0	0	0
392	0	0	0	0	0	0	2	1	2	0	0	0	0	0	0	0	1	1	1	1	0	0	2	0	0	0	0	0	2	2	0	0	2	1	0	2	2	0	0	0	0	0	0	2	0	0	0	0	1
393	1	0	1	0	0	1	2	1	2	0	0	1	0	0	0	0	0	1	0	1	0	0	2	0	0	1	0	0	2	2	1	2	1	2	0	2	1	0	1	1	1	1	0	0	2	0	0	0	0
394	0	1	0	0	0	0	2	2	2	0	0	0	1	1	1	0	2	1	0	2	0	0	2	0	0	0	1	0	2	2	0	1	1	0	2	0	1	0	0	0	1	1	0	1	2	1	0	0	0
395	1	0	0	0	0	0	2	0	2	0	0	0	1	0	0	1	0	2	2	0	0	0	2	0	0	0	0	0	2	2	0	1	2	1	1	2	0	0	0	0	2	0	0	2	0	0	0	0	1
396	0	0	0	0	0	0	2	0	2	0	0	0	0	0	0	0	0	2	0	1	0	1	1	0	0	0	0	0	2	2	1	0	1	0	1	2	1	0	1	0	1	0	0	1	0	0	0	1	1
397	1	0	0	0	0	0	1	2	1	1	1	0	1	0	0	0	1	0	1	1	0	0	2	0	0	0	0	2	1	1	0	0	0	2	0	2	2	0	1	1	1	1	1	1	1	2	1	0	1
398	0	0	0	1	0	0	2	2	1	0	0	0	0	0	0	0	0	2	1	1	1	0	2	0	0	0	0	0	2	2	1	0	1	1	1	1	1	0	0	0	2	1	1	2	1	1	0	0	1
399	1	1	0	0	1	1	1	2	1	0	1	1	2	1	1	1	1	0	0	2	0	0	2	0	0	0	0	1	1	1	1	0	1	0	1	1	1	0	0	0	1	0	0	1	0	0	0	0	0
400	1	0	0	0	0	0	2	2	1	0	0	0	0	0	0	0	1	1	1	1	1	0	1	1	1	0	0	1	2	2	2	0	1	1	1	2	2	0	1	1	1	0	1	1	1	0	0	0	1
401	0	0	0	0	0	0	2	2	1	0	1	1	2	0	0	0	1	2	1	0	0	0	2	0	0	1	0	0	2	1	0	1	1	0	0	2	1	1	0	0	0	1	1	1	1	0	0	1	0
402	0	0	0	0	0	0	2	2	1	0	1	2	2	2	2	0	1	1	1	1	1	0	2	0	0	0	0	0	1	1	0	0	0	2	0	2	0	0	0	0	2	1	0	1	0	1	0	0	0
403	1	0	0	0	0	0	1	1	1	0	1	0	0	0	0	0	1	1	1	1	0	0	2	0	0	0	0	0	2	2	2	0	1	1	1	1	0	0	0	0	1	1	1	2	1	2	0	0	0
404	1	0	0	0	0	0	1	2	0	0	0	0	1	0	0	1	2	0	0	2	0	0	1	0	0	1	0	0	2	2	1	1	2	0	1	2	1	0	0	0	2	0	0	1	0	0	0	2	0
405	0	0	0	0	1	1	2	2	2	0	0	1	1	1	1	0	1	1	1	1	0	0	2	0	0	0	0	0	2	2	1	0	0	2	0	2	1	0	0	0	1	1	1	1	1	0	1	0	0
406	0	0	0	0	1	1	2	2	1	0	0	2	2	1	1	0	1	1	1	1	1	0	2	0	0	0	1	0	2	2	0	1	2	1	1	2	2	0	1	1	0	1	1	1	0	0	0	0	0
407	1	0	1	0	0	1	1	2	1	0	1	0	1	0	0	0	2	2	2	0	0	0	2	0	0	0	0	1	2	2	0	0	1	1	1	1	0	0	0	0	2	1	0	1	0	0	1	0	0
408	1	1	0	0	1	1	2	2	2	0	0	2	2	2	2	0	1	1	0	1	0	0	2	0	0	1	0	0	1	1	0	2	1	1	0	2	1	0	1	1	1	0	0	1	1	0	0	0	0
409	0	0	0	1	0	0	1	1	1	0	1	0	1	1	1	0	1	2	1	0	1	0	2	0	0	0	0	0	2	2	0	0	1	1	1	1	0	0	0	0	2	0	0	2	0	0	0	0	1
410	1	1	0	0	0	0	1	1	1	0	0	1	1	1	1	0	0	2	0	1	0	0	1	1	1	1	0	0	2	2	0	0	0	2	1	2	2	0	1	1	1	0	0	1	1	0	0	0	0
411	0	0	0	0	1	1	2	2	1	0	0	0	0	0	0	0	0	1	1	1	1	0	2	0	0	0	0	0	1	1	0	1	1	2	0	2	2	1	1	1	0	0	0	2	0	1	0	0	0
412	1	0	1	1	0	0	2	1	2	0	0	1	2	1	1	1	2	1	0	2	0	0	2	0	0	0	0	0	2	2	1	1	0	2	0	2	1	0	0	0	2	0	0	2	0	0	0	0	0
413	0	0	0	0	2	2	2	1	1	0	0	0	0	0	0	0	2	1	1	1	1	0	1	0	0	0	0	0	2	2	0	0	0	2	2	1	2	0	1	1	1	1	0	1	0	0	0	0	0
414	0	0	0	0	0	0	1	1	1	0	0	1	2	1	1	0	0	2	1	0	0	0	2	0	0	0	0	0	2	1	1	0	0	1	1	1	1	0	0	0	2	0	0	2	0	2	0	0	1
415	0	0	0	1	0	0	2	2	2	0	0	0	1	0	0	0	2	0	0	1	0	0	1	0	0	0	0	1	2	2	1	0	2	0	1	2	2	0	1	1	0	0	0	2	1	1	0	1	0
416	0	0	1	1	0	1	2	2	1	0	0	2	2	2	2	0	2	2	2	0	0	0	2	0	0	0	0	0	2	2	0	1	2	1	1	1	1	0	1	1	1	0	0	2	0	0	0	1	0
417	1	0	0	0	1	1	2	1	1	0	0	0	0	0	0	0	1	1	1	1	1	0	1	0	0	0	0	0	2	2	0	0	0	2	0	2	1	1	0	0	1	0	1	2	1	1	0	1	0
418	1	0	0	0	0	0	2	1	2	0	0	0	1	0	0	1	0	0	0	2	0	0	2	0	0	0	0	0	1	1	0	0	1	1	1	2	1	1	1	1	0	0	0	1	0	0	0	0	0
419	1	0	0	1	1	1	1	1	1	0	1	0	0	0	0	0	1	1	0	1	0	0	1	0	0	0	0	1	2	2	0	1	1	2	0	2	1	0	2	2	0	0	0	1	0	0	0	0	0
420	0	0	0	0	1	1	2	2	2	0	0	0	1	0	1	0	1	2	0	1	1	0	1	1	1	1	0	0	2	2	0	0	0	2	0	2	1	1	0	0	1	0	0	1	0	1	0	0	1
421	1	0	0	0	0	0	2	2	2	0	0	0	1	0	0	1	1	1	1	1	0	0	2	0	0	0	0	0	2	2	1	1	1	2	0	2	0	0	0	0	1	1	0	0	0	0	0	1	0
422	1	0	0	0	0	0	1	2	1	0	1	0	0	0	0	0	1	2	1	1	0	0	1	1	1	1	0	1	2	2	1	0	0	2	0	2	1	0	1	1	1	1	1	2	1	1	0	0	0
423	0	0	0	0	0	0	2	0	2	0	0	0	1	0	0	1	2	1	1	1	1	0	2	0	0	0	1	0	2	2	0	1	1	0	2	1	2	0	1	0	0	2	2	2	1	1	0	0	0
424	1	0	0	1	0	0	2	1	2	0	0	0	0	0	0	0	1	0	1	1	1	0	2	0	0	0	0	0	2	2	1	2	2	0	1	1	2	0	1	1	1	1	1	1	1	1	0	0	0
425	0	0	0	0	0	1	2	2	2	0	0	0	0	0	0	0	1	1	1	1	1	0	2	0	0	1	0	1	1	1	0	2	1	2	0	2	0	0	0	1	1	0	0	2	1	0	0	0	1
426	0	0	0	0	0	0	1	1	1	0	1	0	1	0	0	0	1	0	0	2	0	0	2	0	0	0	1	0	2	2	1	1	1	0	1	1	1	0	0	0	1	1	1	2	1	0	0	0	0
427	0	0	0	1	0	0	1	2	1	0	0	1	0	0	0	0	1	1	2	0	1	0	2	0	0	0	0	0	1	1	0	0	0	1	0	2	1	0	0	0	2	0	0	2	1	1	0	0	0
428	0	0	1	1	0	0	1	1	0	1	1	0	1	0	1	0	1	0	0	2	0	0	1	1	1	1	0	2	2	2	1	1	1	2	0	2	2	0	2	2	0	0	0	2	1	0	0	0	0
429	1	0	0	0	0	0	2	2	2	0	0	0	1	0	1	0	0	2	1	1	1	0	1	0	0	0	1	2	2	2	1	0	0	2	0	2	2	0	0	0	2	1	1	2	1	1	0	0	0
430	0	1	0	0	0	0	1	1	1	0	1	1	1	1	1	0	0	1	1	1	0	0	1	1	1	2	0	0	2	2	0	0	0	2	0	2	1	0	0	0	1	0	0	2	0	0	0	0	0
431	0	0	0	2	0	0	2	1	2	0	0	1	1	0	0	0	0	2	2	0	0	0	0	0	0	0	0	0	2	2	1	0	0	2	0	2	0	0	0	0	2	1	1	1	0	1	0	0	1
432	0	0	0	0	1	1	1	1	2	0	0	0	0	0	0	0	1	0	0	2	0	0	1	0	0	0	0	1	2	2	2	0	1	1	1	2	2	0	1	0	0	0	0	1	0	0	0	0	0
433	0	0	0	0	0	0	2	1	2	0	0	1	1	1	1	0	1	1	1	1	0	0	2	0	0	0	0	0	2	2	1	1	2	0	2	0	2	0	1	0	2	0	0	2	0	1	0	0	0
434	1	0	0	0	0	0	2	2	2	1	0	0	0	0	0	0	1	1	1	1	1	0	2	0	0	0	0	0	2	2	2	0	1	1	1	1	2	0	2	2	0	0	0	2	1	0	0	2	0
435	1	0	1	1	0	0	2	0	2	0	0	0	1	0	0	1	0	2	2	0	0	0	2	0	0	0	0	1	2	2	2	0	2	1	1	2	2	0	0	0	0	0	0	2	1	0	0	1	0
436	0	0	0	0	0	0	1	2	0	0	0	1	2	2	2	0	2	1	1	1	1	0	2	0	0	0	0	0	1	1	0	2	1	1	1	1	2	1	1	1	0	0	0	2	1	1	0	0	0
437	0	0	0	1	1	1	2	2	2	0	1	0	1	1	1	0	0	0	0	2	0	0	2	0	0	1	0	1	2	2	0	1	1	2	0	2	1	1	0	0	1	0	0	2	0	0	0	0	0
438	0	0	0	0	0	0	1	1	2	0	0	0	1	1	1	0	1	1	1	1	0	0	2	0	0	1	0	1	2	1	1	1	1	1	1	1	1	0	0	0	2	1	1	1	1	0	0	1	0
439	0	0	0	0	1	1	1	1	1	1	0	0	1	0	0	0	2	1	1	1	0	0	2	0	0	0	0	0	2	2	0	0	2	1	0	2	0	0	0	0	2	1	1	1	0	1	0	0	1
440	0	0	0	1	0	0	0	2	0	0	2	1	1	0	0	0	1	2	2	0	1	0	1	0	0	0	0	0	2	1	0	0	0	1	2	2	0	0	1	0	1	0	0	2	0	1	0	0	0
441	0	0	0	2	0	0	2	2	2	0	0	0	1	0	0	0	1	2	0	1	1	0	2	0	0	0	0	0	1	1	0	0	1	1	0	2	1	0	1	1	1	0	0	1	0	1	0	0	0
442	1	0	0	0	0	0	2	2	1	0	0	1	1	1	1	0	0	0	0	2	0	0	2	0	0	2	0	0	1	1	0	1	0	1	1	1	1	0	0	0	0	0	0	2	1	1	0	0	0
443	0	1	0	0	0	0	1	1	2	1	0	0	1	0	0	1	1	0	0	2	0	1	2	0	0	0	0	1	1	1	0	1	1	0	1	1	2	0	1	1	1	0	1	2	1	1	0	0	0
444	0	0	0	0	0	0	2	0	1	0	1	0	1	0	0	1	1	1	0	1	0	0	2	0	0	0	0	1	0	0	0	1	1	0	0	2	2	0	2	2	0	0	0	1	0	0	0	0	0
445	0	0	0	0	0	0	2	0	2	0	0	0	0	0	0	1	1	1	1	1	0	0	2	0	0	0	0	1	2	1	2	2	2	0	1	1	0	0	1	0	1	1	0	0	1	1	0	0	1
446	0	0	0	1	1	1	1	1	2	1	0	0	2	1	1	0	1	1	1	1	1	1	2	0	0	0	0	1	2	2	1	0	2	2	0	2	1	0	0	0	2	0	1	1	0	1	0	0	0
447	1	0	1	0	0	0	1	2	0	0	1	0	1	0	1	0	1	1	1	1	0	0	2	0	0	0	0	1	0	0	0	0	1	1	0	2	1	0	1	1	1	0	0	2	0	2	0	0	0
448	1	1	0	0	0	0	2	2	2	1	0	0	0	0	0	0	0	1	0	1	0	0	2	0	0	0	0	0	2	1	0	2	1	0	1	1	1	0	0	0	1	0	0	1	0	0	0	0	1
449	1	0	0	0	0	0	2	1	1	0	0	0	0	0	0	1	1	1	0	1	0	0	2	0	0	0	1	1	2	2	0	2	2	0	2	0	2	0	1	1	1	0	1	1	0	1	0	1	0
450	1	0	0	0	0	0	2	2	1	0	0	0	0	0	0	0	2	2	0	1	0	0	1	0	0	0	0	2	2	2	1	2	1	1	0	2	0	0	0	0	1	0	0	2	0	0	0	0	0
451	0	0	0	0	0	0	2	1	1	0	0	0	0	0	0	0	0	0	0	2	0	0	2	0	0	1	0	0	2	2	0	2	2	2	0	2	2	0	1	1	1	0	0	2	1	1	0	0	1
452	0	0	0	0	0	0	2	1	2	0	0	1	1	1	2	0	1	1	1	1	1	0	2	0	0	0	0	0	2	2	0	2	2	1	1	2	1	0	1	1	1	1	1	2	0	0	0	0	0
453	0	0	0	1	1	1	1	1	2	0	0	0	0	0	0	0	1	1	0	1	0	0	1	0	0	0	0	0	2	2	0	0	2	0	2	1	2	0	0	0	1	1	0	1	2	1	0	0	0
454	0	0	0	0	1	1	2	1	2	0	0	0	0	0	0	0	1	1	1	1	1	0	1	1	1	1	0	0	2	2	1	0	1	0	0	2	0	0	0	0	2	0	0	2	0	0	0	0	0
455	1	0	1	2	0	0	0	1	1	0	1	2	2	2	2	0	2	1	1	1	1	0	2	0	0	0	0	1	1	1	1	0	1	1	1	2	2	0	2	1	0	0	0	2	2	0	0	0	1
456	1	0	0	1	0	0	2	2	1	0	0	0	0	0	0	0	1	1	0	1	0	0	2	0	0	0	0	0	2	2	0	2	2	0	1	1	1	0	1	1	1	0	0	1	0	0	0	0	0
457	0	0	0	1	0	0	2	2	1	0	0	1	1	0	0	0	0	0	1	1	1	0	2	0	0	0	1	0	2	2	0	1	0	2	1	2	2	0	1	1	1	1	1	1	1	2	0	0	0
458	1	0	0	1	0	0	2	2	2	0	0	1	0	0	0	0	2	1	1	1	1	0	2	0	0	1	0	1	2	2	0	2	2	0	2	0	1	0	0	0	2	0	0	1	0	1	0	0	1
459	0	0	0	1	0	0	2	2	2	0	0	0	0	0	0	0	2	0	0	2	0	0	1	0	0	1	1	1	2	2	1	0	2	0	2	2	0	0	0	0	1	0	1	2	1	1	0	1	1
460	0	0	0	1	0	0	2	1	2	0	0	0	0	1	1	0	0	2	0	1	0	0	1	0	0	0	0	0	2	2	0	1	1	1	0	2	1	1	0	0	1	0	0	2	0	0	0	1	0
461	0	0	0	0	1	1	2	2	2	1	0	0	0	0	0	0	2	2	0	1	0	0	2	0	0	0	0	0	2	2	0	0	0	2	0	2	2	0	2	1	0	0	0	2	0	0	0	0	1
462	1	0	0	0	2	2	1	2	0	0	1	0	1	0	0	0	1	1	2	0	2	0	2	0	0	0	0	1	2	2	1	2	2	0	1	1	2	1	1	1	0	1	1	1	1	2	0	1	0
463	0	0	0	1	0	0	1	1	2	0	0	1	2	1	1	0	1	1	0	1	0	0	2	0	0	0	1	0	1	1	0	2	2	2	0	2	1	0	0	0	0	1	1	2	2	0	0	0	0
464	0	0	0	0	0	0	2	0	1	0	1	0	0	0	0	0	2	1	1	1	0	0	1	1	1	1	0	1	1	1	0	0	1	0	1	1	1	0	1	1	1	0	0	0	0	0	0	0	1
465	1	0	0	1	0	0	2	1	2	0	0	1	1	1	1	0	2	2	2	0	2	0	2	0	0	1	0	0	2	2	0	0	1	2	0	2	2	0	0	0	1	1	1	2	0	0	0	0	1
466	1	0	0	0	1	1	2	2	2	0	0	0	0	0	0	0	2	1	0	2	0	0	1	0	0	0	0	1	2	2	0	1	1	1	1	2	2	1	0	0	1	1	0	0	0	1	0	0	0
467	1	0	0	0	0	0	2	0	2	0	0	0	2	2	2	0	1	2	1	1	0	0	2	0	0	0	0	1	1	1	0	2	1	0	1	1	0	0	0	0	1	0	0	0	1	0	0	1	0
468	1	0	1	0	0	0	2	2	2	0	0	0	1	0	0	1	1	1	1	1	0	0	2	0	0	0	0	0	2	2	0	0	0	1	1	1	1	1	0	0	1	0	0	1	1	0	0	0	0
469	0	0	0	0	0	0	0	2	0	0	1	1	1	1	1	0	1	1	1	1	1	0	1	1	1	1	0	0	2	2	0	0	0	2	0	2	1	0	0	0	1	0	0	1	0	0	0	0	1
470	0	0	0	1	0	0	1	1	1	0	0	0	2	1	1	0	0	0	0	2	0	0	1	1	1	2	0	0	2	2	0	0	0	2	0	2	1	0	0	0	1	1	0	1	0	0	0	0	0
471	1	0	0	0	0	0	2	1	1	0	0	1	0	0	0	0	0	1	1	1	1	0	2	0	0	0	0	0	1	1	0	0	1	0	1	1	1	0	0	0	2	1	1	1	1	1	0	0	1
472	1	0	1	1	0	0	2	0	1	0	0	1	1	1	1	0	0	0	0	2	0	0	1	0	0	1	0	1	2	2	2	0	1	1	1	2	2	0	0	0	1	1	0	1	0	0	0	0	1
473	1	0	1	1	0	0	2	1	2	0	0	0	1	0	0	1	2	0	0	2	0	0	2	0	0	0	0	0	2	2	1	2	2	0	1	1	1	0	1	1	1	0	0	2	0	0	0	0	0
474	0	1	0	0	0	0	1	2	0	0	1	1	2	1	1	0	1	0	0	2	0	0	2	0	0	0	0	1	1	1	1	1	1	1	1	1	1	0	2	2	0	2	2	2	1	1	0	0	1
475	1	0	0	0	0	0	1	2	0	0	1	1	2	1	1	1	2	1	0	2	0	0	2	0	0	1	0	0	2	2	1	1	1	1	1	1	2	0	0	0	1	0	0	0	0	1	0	0	0
476	1	0	0	1	0	0	1	2	1	0	1	0	1	1	1	0	0	2	2	0	1	0	2	0	0	0	0	0	2	2	0	1	0	2	0	2	1	0	0	0	2	0	0	1	0	0	0	0	0
477	0	0	0	1	0	0	1	1	1	0	1	0	0	0	0	0	1	0	0	2	0	0	2	0	0	1	0	1	2	1	1	0	0	2	1	2	0	0	0	0	2	0	0	2	0	1	0	0	1
478	1	0	0	0	0	0	0	2	1	0	0	0	0	0	0	0	0	1	1	1	1	0	2	0	0	0	0	2	1	1	0	1	2	1	1	1	0	0	0	0	1	1	1	1	1	0	0	0	0
479	0	0	0	1	0	0	2	0	2	0	0	0	0	0	0	0	2	1	1	1	1	0	2	0	0	1	0	0	2	2	0	1	1	1	1	1	0	0	0	0	2	0	0	2	0	1	0	0	0
480	0	0	0	0	0	0	2	1	2	0	0	1	1	0	0	0	1	1	1	1	0	0	2	0	0	0	0	0	2	2	0	0	1	1	1	1	1	0	1	1	1	2	2	2	1	1	0	0	0
481	1	0	0	1	0	0	2	2	1	0	0	0	1	0	1	0	0	1	0	1	0	1	1	0	0	0	0	0	2	2	0	0	1	2	1	2	0	0	0	0	1	0	0	2	0	1	0	0	1
482	1	0	0	1	0	0	1	1	1	0	1	0	1	0	1	0	0	1	1	1	1	0	2	0	0	0	0	0	2	2	0	1	2	1	1	2	0	0	0	0	2	1	1	2	1	1	0	0	2
483	1	0	0	0	0	0	1	1	2	0	0	0	0	0	0	0	0	0	1	1	1	0	1	0	0	1	1	0	2	2	0	1	0	1	1	2	1	1	0	0	1	0	0	2	0	0	0	0	0
484	0	0	0	0	0	0	1	2	1	0	1	1	0	0	0	0	2	2	2	0	2	0	2	0	0	0	0	0	2	2	1	0	1	0	2	2	0	0	1	1	1	0	0	0	1	0	0	0	0
485	1	0	0	1	0	0	1	2	2	0	0	1	1	1	1	0	0	1	0	0	0	0	2	0	0	0	0	1	1	0	0	2	1	1	1	0	2	0	1	1	0	0	0	1	0	0	0	0	0
486	0	0	2	0	0	0	2	2	1	0	0	0	1	0	1	0	1	0	1	1	1	0	2	0	0	0	0	1	2	1	1	0	1	1	0	2	1	0	0	0	1	0	0	2	0	1	0	0	0
487	0	0	0	0	0	0	2	0	2	0	0	0	1	0	1	0	1	1	2	0	1	0	2	0	0	0	0	1	1	1	0	1	0	1	1	1	1	0	0	0	0	1	1	2	2	2	0	0	0
488	1	1	0	0	0	0	1	2	1	1	1	1	2	2	2	0	0	1	0	1	0	0	2	0	0	0	0	0	2	2	0	2	2	0	2	0	2	0	1	1	0	0	0	2	0	0	0	0	0
489	0	0	0	0	0	0	0	2	1	0	0	0	0	0	0	1	2	2	1	1	1	0	2	0	0	0	0	0	2	2	0	1	1	0	1	1	2	0	0	0	1	0	0	2	0	0	0	0	0
490	1	0	0	1	1	1	2	1	1	0	0	1	1	1	1	0	1	0	0	2	0	0	2	0	0	1	0	2	2	2	0	0	1	2	0	2	1	0	0	0	1	1	0	1	0	0	0	0	0
491	1	0	0	1	0	0	1	2	0	0	1	1	2	1	1	0	1	0	0	2	0	0	1	1	1	1	0	0	1	1	1	1	2	1	1	1	1	0	1	1	1	0	0	1	0	1	0	0	0
492	1	0	0	1	0	0	2	2	1	0	0	1	1	1	1	0	2	0	0	2	0	1	2	0	0	1	0	1	2	2	1	1	2	1	1	1	1	0	1	1	1	0	0	2	0	0	0	1	0
493	0	0	0	0	0	0	1	1	1	0	1	0	1	0	0	1	1	2	1	0	0	1	2	0	0	0	0	0	2	2	1	0	0	2	1	2	1	1	0	0	1	0	0	2	0	0	0	0	0
494	0	0	0	0	1	1	2	1	2	0	0	1	0	0	0	0	0	2	0	1	0	0	2	0	0	0	0	1	2	2	1	2	2	1	0	2	2	0	1	1	0	1	0	1	0	0	0	1	0
495	0	0	0	1	1	1	2	1	2	0	0	0	0	0	0	0	1	0	0	2	0	0	1	0	0	1	0	0	2	2	1	2	1	2	0	2	0	0	1	1	1	0	0	2	0	0	0	0	1
496	1	0	0	0	1	1	2	0	2	0	0	0	2	1	1	0	0	0	0	2	0	0	2	0	0	0	1	1	2	2	1	1	2	0	0	2	1	0	1	1	1	0	0	2	1	0	0	0	1
497	1	0	0	0	1	1	1	2	0	0	1	0	1	0	0	1	2	1	1	1	1	0	0	1	1	1	0	0	2	2	0	0	0	1	1	1	1	0	1	1	1	0	0	1	0	0	0	0	0
498	0	0	0	0	0	0	2	1	2	0	0	1	2	1	1	0	1	1	2	0	1	0	1	0	0	0	0	0	2	2	0	0	0	1	1	1	1	0	1	1	1	0	0	2	0	0	0	0	1
499	1	0	0	0	1	1	2	0	2	0	0	0	1	0	0	1	2	0	0	1	0	0	2	0	0	0	0	1	1	0	1	1	2	0	1	1	2	0	1	1	0	0	0	2	0	2	0	0	0
500	0	0	0	1	0	0	2	1	2	0	0	1	2	2	2	0	2	0	0	1	0	1	2	0	0	0	0	1	1	2	0	1	0	2	0	2	2	0	2	2	0	0	0	2	0	2	0	0	0
501	1	0	0	0	0	0	1	2	0	0	0	1	2	1	1	0	1	1	0	1	0	0	2	0	0	0	0	0	2	2	0	2	2	0	1	1	2	0	1	1	1	0	0	1	1	0	0	0	0
502	0	0	0	0	0	0	0	1	1	1	1	0	2	2	2	0	2	1	1	1	0	0	2	0	0	0	0	1	2	2	0	0	1	2	0	2	2	0	1	1	1	0	0	1	1	0	0	0	0
503	0	0	0	0	0	1	2	2	0	0	1	0	0	0	0	0	0	1	1	1	1	0	2	1	1	2	0	1	2	2	0	0	2	1	2	1	2	1	0	0	1	1	1	2	1	0	0	0	1
504	0	0	0	0	0	0	2	1	2	0	0	1	2	0	0	0	1	0	0	2	0	0	0	1	1	1	0	1	1	1	0	0	2	1	1	2	0	1	0	0	1	0	0	2	0	0	0	0	0
505	0	0	0	0	0	0	2	2	2	1	0	0	0	0	0	0	2	1	1	1	1	0	2	0	0	0	0	0	2	2	0	0	0	2	0	2	1	0	2	2	0	2	2	2	1	1	0	0	1
506	1	0	0	0	0	0	1	1	1	0	1	0	1	0	0	0	1	1	0	1	0	0	1	0	0	0	0	1	2	2	1	0	1	0	1	1	2	1	1	0	0	0	0	2	0	0	0	0	0
507	1	0	0	0	1	1	2	1	1	0	0	0	0	0	0	0	1	1	1	0	1	0	2	0	0	0	0	1	2	2	2	0	0	2	0	2	0	0	0	0	2	0	0	1	0	0	1	0	0
508	0	0	0	1	0	0	2	1	2	0	0	1	1	1	1	0	0	0	0	2	0	0	2	0	0	1	0	0	2	1	0	0	0	2	0	2	1	1	1	1	0	0	0	2	1	0	0	0	0
509	1	0	0	0	1	1	0	1	1	1	1	0	0	0	0	0	0	1	1	1	1	0	2	0	0	0	0	0	2	2	1	0	0	2	0	2	1	0	0	0	2	1	1	2	2	2	0	0	0
510	1	1	0	0	0	0	1	1	2	0	0	0	0	0	0	0	0	2	2	0	0	0	1	0	0	0	0	0	2	1	0	0	0	2	0	2	1	0	1	1	1	0	1	1	0	1	0	0	0
511	1	0	0	1	0	0	2	1	2	0	0	1	1	1	1	0	2	1	1	1	1	0	2	0	0	0	0	0	2	2	0	0	2	1	0	2	1	0	0	0	2	1	1	1	1	0	0	0	1
512	1	0	1	0	0	0	1	2	1	0	1	0	0	0	0	0	1	1	0	1	0	0	2	0	0	0	0	0	1	1	0	1	0	1	0	2	0	0	1	1	1	1	1	2	1	0	0	0	0
513	1	0	0	0	0	0	2	2	2	0	0	1	2	1	1	0	0	2	0	1	0	0	2	0	0	0	0	0	2	2	0	2	2	0	2	0	2	1	0	0	1	1	0	1	0	0	0	0	1
514	0	0	0	0	0	0	1	1	2	0	0	0	1	1	1	0	1	1	1	1	1	0	2	0	0	0	1	1	2	2	0	1	2	1	1	1	2	0	1	1	0	0	0	2	1	0	0	0	0
515	0	0	0	0	0	0	2	2	2	0	0	1	2	1	1	0	2	0	0	2	1	0	2	0	0	0	1	0	2	2	0	1	1	1	1	2	0	0	0	0	2	0	0	2	0	1	0	0	1
516	0	0	0	0	0	0	2	0	1	0	1	0	1	0	0	0	1	1	1	1	1	0	2	0	0	0	0	0	2	2	1	1	1	2	2	1	2	0	1	1	0	0	0	0	0	0	0	0	1
517	1	0	0	1	0	0	2	2	2	0	0	1	1	1	1	0	1	1	0	1	0	0	2	0	0	0	0	0	2	2	1	1	2	0	2	0	1	0	0	0	1	0	0	2	0	0	0	0	0
518	1	0	1	0	0	0	2	1	0	0	0	0	0	0	0	0	2	0	0	2	1	0	1	1	1	0	0	2	2	2	1	1	1	0	0	1	1	1	0	0	1	0	0	1	0	0	0	0	0
519	0	0	0	0	0	0	2	2	1	0	0	0	2	0	0	1	1	1	1	1	1	0	2	0	0	0	0	0	2	2	1	0	2	1	2	1	1	1	0	0	1	1	1	2	1	1	0	0	0
520	1	0	1	0	0	1	1	2	1	0	1	0	0	0	0	0	0	0	0	2	1	0	2	0	0	0	0	2	1	1	1	0	0	1	1	1	2	0	1	1	1	0	0	1	0	0	0	0	0
521	1	0	0	0	0	0	2	1	1	0	1	1	1	0	0	0	2	1	1	1	1	0	2	0	0	1	0	1	2	2	0	0	1	1	1	1	2	1	0	0	0	0	0	2	0	0	0	0	0
522	1	1	1	0	0	0	2	2	2	0	0	0	0	0	0	0	1	2	1	0	1	0	2	0	0	0	0	0	2	2	0	1	1	2	0	2	2	0	1	1	1	1	1	2	1	0	0	0	0
523	0	0	0	1	0	0	2	1	1	0	0	0	0	0	0	0	0	1	0	2	0	0	2	0	0	0	0	1	2	1	1	0	1	2	0	2	1	0	0	0	2	0	0	1	0	0	0	0	0
524	1	0	0	0	1	1	2	1	2	0	0	0	0	0	0	0	1	2	1	0	1	0	2	0	0	0	0	2	1	2	1	2	2	1	0	2	0	0	0	0	2	0	0	2	0	1	0	0	1
525	0	0	0	0	0	0	2	0	2	0	0	1	1	1	1	0	1	1	0	1	0	0	2	0	0	0	0	0	2	2	0	0	1	1	0	2	1	0	1	1	1	0	0	2	0	0	0	0	0
526	1	0	0	1	0	0	2	0	2	0	0	1	2	1	1	1	1	1	0	1	0	0	2	0	0	1	0	0	2	2	1	1	1	0	0	2	1	0	0	0	2	0	0	1	1	1	0	0	0
527	1	0	0	0	0	0	1	1	2	1	0	0	2	2	2	0	1	1	1	1	1	0	1	1	1	1	0	1	2	2	0	1	1	2	0	2	1	0	0	0	2	0	0	2	0	0	0	0	0
528	0	0	0	0	0	0	2	1	2	0	0	1	1	1	1	0	2	0	0	1	0	0	2	0	0	0	0	0	2	2	0	1	2	2	0	2	2	0	1	1	0	0	0	2	1	0	0	0	0
529	1	0	0	0	0	0	2	1	2	0	0	0	0	0	0	0	1	1	1	1	1	0	2	0	0	0	0	1	2	2	0	0	0	2	0	1	0	0	0	0	2	1	1	2	1	1	0	1	0
530	1	0	0	0	0	0	2	2	1	0	0	0	0	0	0	0	1	0	1	1	1	0	2	0	0	0	0	1	2	2	0	2	2	0	1	1	1	0	1	0	1	0	0	1	1	1	0	0	0
531	0	0	0	1	0	0	2	0	2	0	0	0	0	0	0	0	1	1	1	1	0	1	1	0	0	0	0	0	2	1	1	1	2	0	1	1	1	0	0	0	2	1	0	0	0	1	0	0	0
532	1	0	0	0	0	0	2	0	2	0	0	0	0	0	0	0	1	1	0	1	0	1	2	0	0	0	0	0	1	1	0	0	0	1	2	2	1	0	2	2	0	1	1	1	1	2	0	0	0
533	1	0	0	0	0	0	2	2	1	0	0	0	0	0	0	0	0	0	0	2	0	0	2	0	0	1	0	1	2	2	0	0	0	0	1	1	1	0	0	0	0	0	0	1	0	0	0	0	0
534	1	0	0	0	0	0	1	1	1	0	1	0	2	1	1	0	1	2	0	0	0	1	2	0	0	0	0	0	2	2	0	1	1	2	0	2	1	0	1	0	1	0	1	2	1	1	0	0	1
535	0	0	0	0	0	0	2	2	2	0	0	0	1	1	1	0	1	1	1	1	0	0	0	1	1	1	0	0	2	2	0	0	1	1	1	1	2	0	2	2	0	1	1	2	1	0	0	0	1
536	1	0	0	0	0	0	1	1	1	0	1	0	0	0	0	0	1	0	0	2	0	0	2	0	0	0	1	1	2	2	0	1	0	2	0	2	2	1	0	0	0	0	0	1	0	1	0	1	1
537	0	0	0	1	0	0	2	2	2	0	0	0	0	0	0	1	1	1	1	1	1	0	1	0	0	0	0	1	2	2	1	0	0	2	0	2	2	0	0	0	1	0	0	2	1	0	0	0	1
538	1	0	0	0	0	0	2	0	2	0	0	0	0	0	0	0	1	2	1	0	1	0	2	0	0	0	0	0	2	2	0	0	0	2	0	2	1	0	0	0	1	0	0	2	0	0	0	0	0
539	1	0	0	0	0	0	1	2	0	0	1	1	1	1	1	0	1	0	0	2	0	0	2	0	0	0	0	0	2	2	0	0	0	1	1	1	0	0	1	0	1	0	0	2	0	0	0	0	0
540	1	0	0	1	0	0	1	1	2	0	0	0	1	1	1	0	2	1	1	1	1	0	1	0	0	0	0	1	1	0	1	2	2	0	2	1	1	1	1	1	0	0	0	0	0	0	0	1	0
541	0	1	0	0	0	0	1	1	1	0	0	1	1	1	1	0	1	0	0	2	0	0	1	0	0	0	0	1	2	2	0	0	0	1	1	1	1	0	1	1	1	1	1	2	1	2	0	0	0
542	1	0	0	0	1	1	1	2	1	0	1	1	1	1	1	0	2	1	1	1	0	0	2	0	0	0	0	0	1	1	0	0	1	0	2	2	2	0	1	1	1	0	0	2	0	0	0	0	0
543	0	0	0	1	0	0	1	2	0	0	1	0	0	0	0	0	2	1	1	1	1	0	2	0	0	0	0	0	2	2	0	0	0	2	0	2	1	0	1	1	1	0	0	1	0	0	0	1	1
544	1	0	0	1	0	0	2	2	1	0	1	1	2	1	1	0	2	0	0	2	0	1	2	0	0	0	0	0	2	2	0	2	1	2	0	2	1	0	0	0	1	1	0	1	0	1	0	0	0
545	1	0	0	0	0	0	2	1	2	0	0	0	0	0	0	0	2	0	0	2	0	0	2	0	0	0	0	0	2	1	0	0	1	1	1	2	1	1	0	0	1	1	1	2	1	0	0	0	0
546	0	0	1	0	0	0	2	2	2	0	0	1	0	0	0	0	0	1	2	0	1	0	2	0	0	0	0	1	2	2	0	0	0	0	1	1	1	0	0	0	2	0	0	2	0	0	0	0	1
547	1	0	0	0	0	0	2	0	2	0	0	1	1	1	1	0	2	1	1	1	1	0	1	1	1	1	0	1	2	2	0	2	2	2	0	2	0	0	0	0	2	0	0	1	1	1	0	0	0
548	1	0	0	0	0	0	2	2	2	0	0	1	1	1	1	0	2	1	1	1	0	0	2	0	0	1	0	0	2	2	1	2	2	0	1	1	1	1	0	0	0	0	0	0	0	0	0	0	0
549	0	0	0	0	2	2	1	2	1	0	0	1	2	1	2	0	2	2	2	0	0	0	2	0	0	1	0	0	2	1	0	1	1	0	1	1	1	1	0	0	0	1	1	2	1	0	0	0	0
550	0	0	0	0	0	0	2	2	1	0	0	1	1	1	1	0	2	0	0	2	0	0	2	0	0	0	0	0	2	2	0	0	1	1	1	1	0	0	0	0	2	0	0	1	0	0	0	1	0
551	1	0	0	0	1	1	0	2	1	0	0	1	1	0	0	0	1	0	1	1	0	0	1	1	1	1	1	0	1	1	0	1	2	0	2	0	1	0	0	0	2	0	0	2	0	2	0	0	0
552	0	0	0	0	0	0	2	2	1	0	0	0	0	0	0	0	2	0	0	2	0	0	2	0	0	1	0	0	2	2	1	1	1	2	0	2	2	0	2	2	0	0	0	1	0	0	0	0	1
553	1	1	0	0	0	0	2	0	2	0	0	2	2	2	2	0	1	0	1	1	1	0	2	0	0	0	0	0	2	2	0	1	0	2	1	2	1	1	0	0	1	0	0	2	1	0	0	0	0
554	0	0	1	1	0	0	2	0	2	0	0	1	1	1	1	0	1	1	0	1	0	0	1	0	0	0	0	1	2	2	1	1	1	1	0	2	2	0	1	0	1	0	0	0	0	0	0	0	1
555	0	0	0	0	0	0	2	2	2	0	1	0	1	1	1	0	1	0	0	2	0	0	1	1	1	1	0	0	2	2	0	0	2	0	2	2	2	0	2	2	0	1	1	2	1	1	0	0	0
556	0	0	0	0	1	1	2	1	2	0	0	0	1	0	0	1	1	0	2	0	1	0	2	0	0	0	0	0	2	2	0	0	1	1	0	2	1	0	1	1	1	1	1	2	1	1	0	0	0
557	1	1	0	0	1	1	2	1	2	0	0	0	0	0	0	0	2	0	0	2	0	0	2	0	0	0	0	0	2	2	0	0	0	1	1	1	2	1	0	0	0	1	1	2	0	0	0	0	0
558	0	0	0	1	0	0	1	2	1	0	1	0	1	0	0	1	0	0	0	2	0	0	2	0	0	1	0	0	2	2	0	0	1	0	1	1	0	0	0	0	2	0	0	1	1	0	0	0	0
559	1	0	0	0	0	0	2	1	1	0	0	0	0	0	0	1	1	0	0	2	0	0	1	1	1	1	0	0	2	2	0	0	1	2	0	2	1	1	0	0	0	0	0	2	0	0	0	1	0
560	1	0	0	1	0	0	2	1	2	0	0	0	0	0	0	0	0	0	0	2	0	0	2	0	0	0	1	1	1	1	0	0	1	0	2	1	1	0	1	1	1	0	0	2	0	0	0	0	0
561	0	0	0	1	0	0	2	2	2	0	0	0	0	0	0	0	1	1	1	0	0	0	2	0	0	0	0	2	2	2	1	0	1	2	0	2	1	0	0	0	2	1	1	2	1	0	0	0	1
562	1	0	0	1	0	0	2	0	2	0	0	0	0	0	0	0	1	1	0	1	0	0	1	0	0	0	0	0	2	2	0	0	0	2	0	2	2	1	0	0	1	0	0	2	0	2	0	0	1
563	0	1	0	0	0	0	1	2	1	0	1	0	0	0	0	1	2	2	2	0	0	0	1	0	0	1	0	0	2	2	2	0	1	1	1	2	0	0	0	1	1	1	1	2	1	1	0	0	1
564	0	0	0	0	0	0	2	1	2	0	0	1	2	1	1	1	1	2	0	1	1	0	1	1	1	1	0	1	1	1	1	0	1	2	0	2	2	0	2	2	0	0	0	1	0	1	0	0	1
565	0	0	0	0	0	0	1	2	1	0	1	1	1	1	1	0	1	1	1	1	0	0	2	0	0	1	0	0	2	2	2	1	1	2	2	1	1	0	0	0	1	0	0	2	2	0	0	0	1
566	1	0	0	0	0	1	2	1	2	0	0	1	2	1	1	1	0	0	0	2	0	0	2	0	0	1	0	2	2	2	1	0	0	2	0	2	1	0	0	0	2	0	0	2	0	2	0	0	0
567	0	0	0	0	0	0	1	2	0	0	2	0	1	1	1	0	1	1	1	1	0	0	1	0	0	1	0	2	1	1	1	0	1	2	1	2	1	0	2	2	0	1	1	2	0	0	0	0	2
568	1	0	0	0	1	1	1	2	1	0	1	1	1	1	1	0	2	0	0	2	0	0	1	0	0	0	0	0	1	2	0	0	0	2	0	2	2	0	1	1	1	0	0	1	1	1	0	0	0
569	1	0	0	0	0	0	2	0	2	0	0	0	1	0	0	1	0	1	0	1	0	0	2	0	0	0	0	0	2	1	0	1	1	1	0	2	1	0	0	0	2	0	0	2	0	0	0	0	0
570	0	0	0	1	0	0	2	2	1	0	0	1	1	1	1	0	1	1	1	1	1	0	1	0	0	1	0	1	2	2	2	0	1	0	1	2	2	0	1	0	0	0	0	2	0	2	0	0	0
571	0	0	0	0	0	0	2	2	0	0	0	0	1	0	0	1	2	1	1	1	1	0	2	0	0	0	0	0	2	2	0	0	0	2	0	2	1	1	0	0	1	0	0	2	1	0	0	0	1
572	0	0	1	1	0	0	1	1	1	0	0	0	1	0	1	0	0	0	0	2	0	0	2	0	0	1	0	0	1	1	0	2	1	2	0	2	1	0	1	1	1	0	0	1	0	0	1	0	1
573	1	0	0	0	0	0	2	2	2	0	0	1	2	1	1	1	1	0	0	2	0	1	2	0	0	1	0	0	2	2	0	1	1	2	1	2	2	0	0	0	1	1	0	1	0	0	0	0	0
574	0	0	0	1	0	0	1	1	2	0	0	1	0	0	0	0	1	1	0	2	0	1	2	0	0	0	1	0	2	2	0	2	2	0	2	0	1	0	0	0	2	0	0	2	0	1	0	0	0
575	1	0	0	0	2	2	2	2	1	0	0	0	0	0	0	0	1	0	0	2	0	0	2	0	0	0	0	1	2	1	2	0	1	0	1	1	1	1	0	0	0	0	0	2	0	0	0	1	0
576	1	0	0	1	0	0	1	2	0	0	1	0	0	0	0	0	2	0	0	2	0	0	2	0	0	1	0	0	1	1	0	1	1	2	1	2	1	0	1	1	1	0	0	1	1	0	0	0	2
577	0	0	0	0	0	0	2	2	2	1	0	0	1	0	0	0	1	1	2	0	1	0	2	0	0	0	0	0	2	2	0	1	1	1	0	2	2	0	2	2	0	0	0	2	0	1	0	0	1
578	0	1	1	1	0	0	2	2	1	1	0	0	1	0	0	0	1	1	1	1	1	0	2	0	0	0	0	1	1	1	1	2	1	2	0	2	2	0	0	0	1	0	0	1	0	1	0	0	0
579	0	0	0	1	0	0	1	2	1	1	1	0	1	0	0	0	1	0	0	2	0	0	2	0	0	1	0	0	2	2	1	1	1	1	1	1	0	0	1	1	1	1	1	2	0	0	0	0	0
580	0	0	0	0	1	1	2	1	1	0	0	1	1	1	1	0	2	1	1	1	1	0	2	0	0	0	0	0	2	2	0	0	1	2	0	2	1	0	0	0	1	2	2	2	1	1	0	0	0
581	1	0	0	0	0	0	2	1	2	0	0	0	0	0	0	0	1	0	0	2	0	1	2	0	0	1	0	0	2	2	0	0	1	1	1	1	1	0	1	1	1	0	0	1	0	0	0	0	1
582	0	0	0	0	0	0	2	2	1	0	0	0	0	0	0	0	1	1	1	1	0	0	2	1	1	2	0	0	2	2	0	2	1	0	1	1	2	0	2	2	0	0	0	2	0	0	0	1	0
583	0	0	0	0	0	0	1	2	0	0	1	0	1	0	0	0	2	2	2	0	0	0	2	0	0	1	0	2	1	1	1	1	1	1	0	2	0	0	0	0	2	0	0	1	0	0	0	0	1
584	1	0	0	0	0	0	2	2	1	0	0	0	0	0	0	0	1	2	1	0	1	0	2	0	0	0	0	0	2	2	1	0	1	0	1	1	2	0	1	1	0	1	1	2	0	0	0	1	0
585	0	0	1	0	1	2	2	1	2	0	0	2	2	2	2	0	2	1	0	2	0	0	2	0	0	0	2	1	2	2	1	0	1	1	0	2	1	0	1	1	1	1	1	2	0	0	0	0	0
586	1	0	0	1	0	0	2	2	1	1	0	0	0	0	0	0	0	1	1	1	0	0	1	1	1	1	0	1	1	1	0	0	1	2	0	2	2	0	2	2	1	0	0	2	0	2	0	0	1
587	0	0	0	0	0	0	1	1	2	0	0	0	1	0	1	0	2	1	1	1	1	0	2	0	0	0	0	0	2	2	1	1	2	0	2	0	1	0	2	2	0	0	0	1	0	0	0	1	0
588	0	0	0	0	0	0	2	1	2	0	0	0	0	0	0	0	2	1	0	2	0	0	1	0	0	0	0	1	2	2	0	0	0	2	0	2	1	0	0	0	2	0	0	2	0	1	0	0	0
589	0	0	1	0	0	0	2	1	2	0	0	0	0	0	0	0	2	1	0	2	0	0	1	0	0	0	0	0	2	2	1	1	1	0	0	2	1	0	1	1	1	0	0	2	1	0	0	0	1
590	1	0	2	0	0	0	2	1	1	0	0	0	1	0	0	0	2	0	0	2	0	0	0	0	0	0	0	0	2	2	0	1	2	0	1	1	2	0	0	0	1	1	0	0	0	0	0	0	0
591	0	0	0	1	0	0	1	0	2	0	0	0	1	1	1	0	0	1	1	1	1	0	2	0	0	0	1	0	2	1	0	0	0	2	2	1	1	0	0	0	2	0	1	2	1	0	0	0	0
592	1	0	1	0	1	2	1	1	0	1	2	0	1	0	1	0	0	2	2	0	0	0	2	0	0	0	0	0	1	1	1	1	2	2	0	2	2	0	0	0	0	0	0	2	0	0	0	0	0
593	1	0	0	0	0	0	1	1	2	0	1	1	2	1	1	1	1	0	1	1	1	0	2	0	0	1	0	1	2	2	2	0	1	0	1	1	1	0	2	2	0	0	0	0	0	0	0	1	1
594	1	0	0	0	0	0	2	2	1	0	0	1	1	1	1	0	1	2	1	1	0	0	2	0	0	1	1	1	2	2	0	1	2	1	1	2	2	0	2	2	0	0	0	2	0	1	0	0	0
595	1	0	0	0	0	0	1	2	0	0	1	0	0	0	0	0	1	0	0	2	0	0	0	1	1	1	0	0	1	1	1	0	0	2	0	2	2	0	1	1	0	0	0	1	0	0	0	0	0
596	0	0	0	0	0	0	2	1	2	0	0	2	2	2	2	0	1	1	1	1	0	0	1	0	0	1	0	0	2	2	0	0	1	1	0	2	0	0	1	1	1	1	1	2	1	1	0	1	0
597	0	0	0	0	1	1	1	2	1	0	1	0	1	0	0	1	1	2	2	0	0	0	2	0	0	0	0	1	2	2	1	0	0	2	0	2	1	0	2	2	0	1	1	1	1	1	0	0	0
598	0	0	0	1	1	1	2	1	1	0	1	0	0	0	0	0	1	2	1	0	1	0	2	0	0	0	0	0	2	2	0	0	2	2	0	2	2	0	0	0	1	0	0	2	0	2	0	0	0
599	1	0	0	0	0	0	1	1	1	0	0	1	1	1	1	0	1	2	1	1	0	0	1	0	0	0	0	0	1	1	1	1	0	2	0	2	1	0	0	0	0	2	2	2	1	1	0	0	0
600	0	1	0	0	0	0	1	1	1	0	1	0	0	0	0	0	0	1	1	1	1	0	2	0	0	0	0	0	2	2	1	0	0	2	0	2	1	0	0	0	2	1	1	2	1	0	0	1	0
601	1	1	1	1	0	0	1	2	1	0	1	0	1	0	0	0	0	0	0	2	0	0	2	0	0	0	0	1	0	0	0	1	2	0	2	0	1	0	2	2	0	0	0	2	0	0	0	2	0
602	1	0	0	1	0	0	2	2	1	0	0	0	0	1	1	0	1	1	1	1	0	0	2	0	0	1	0	0	1	1	0	0	1	2	1	2	1	0	1	1	1	0	0	1	1	0	0	1	0
603	0	0	0	0	0	0	2	2	2	0	0	0	0	0	0	0	2	2	0	1	0	0	1	0	0	0	0	0	2	1	0	0	1	0	2	0	1	0	0	0	1	0	0	2	0	0	0	0	0
604	1	0	0	0	1	1	1	1	1	0	0	2	2	2	2	0	1	1	0	1	0	1	2	0	0	0	0	0	2	2	0	0	1	1	0	2	0	0	0	0	2	0	0	2	0	0	0	0	1
605	1	0	1	1	0	0	1	1	1	0	1	0	0	0	0	0	1	1	1	1	1	0	2	0	0	2	0	0	2	2	0	0	1	0	1	1	2	0	0	0	1	0	0	2	0	0	0	0	0
606	0	0	0	1	0	0	2	0	2	0	0	0	1	0	0	1	1	2	1	0	1	0	1	1	1	1	0	0	2	2	0	1	1	1	0	2	2	0	0	0	1	0	0	2	0	0	0	0	1
607	0	0	0	0	0	0	1	1	1	1	2	0	1	1	1	0	2	1	1	1	1	0	1	0	0	0	0	1	1	1	0	0	0	2	0	2	2	0	1	0	0	0	0	1	0	1	0	0	0
608	1	0	0	0	0	0	2	1	1	0	1	0	0	0	0	0	1	1	1	1	1	0	1	0	0	0	0	0	2	2	1	1	1	0	2	0	1	0	0	0	2	0	0	2	1	0	0	0	0
609	0	0	0	0	0	0	2	1	2	0	0	0	0	0	0	0	0	2	2	0	0	0	1	0	0	0	0	0	1	1	0	0	1	2	0	2	2	0	1	1	0	0	0	2	0	2	0	2	0
610	1	0	0	0	1	1	0	2	0	0	2	0	0	0	0	0	1	1	1	1	0	0	1	1	1	1	0	0	2	2	1	0	2	1	2	1	1	1	0	0	0	0	0	1	1	0	0	0	0
611	0	0	0	0	0	0	1	2	1	0	1	1	1	1	1	0	0	0	1	1	1	0	2	0	0	1	0	1	1	1	0	1	1	0	1	1	1	0	1	1	1	1	0	1	0	0	0	0	0
612	1	0	1	2	0	0	0	2	0	0	2	1	1	1	1	0	1	2	1	0	1	0	2	0	0	1	0	0	2	2	0	1	1	1	0	2	1	0	0	0	1	0	0	2	1	0	0	0	0
613	1	0	0	0	0	0	1	2	1	0	1	0	1	0	0	0	1	0	1	1	0	0	0	1	1	1	0	0	2	2	0	0	2	0	2	2	2	0	1	1	1	0	0	1	0	1	0	0	0
614	0	0	0	1	1	1	2	2	1	0	1	1	1	2	1	0	1	1	0	1	0	1	2	0	0	0	0	0	1	1	1	1	1	1	1	1	1	0	2	2	0	0	0	2	0	1	0	0	0
615	0	0	0	1	0	0	2	1	1	1	0	0	0	0	0	0	2	0	0	1	0	1	2	0	0	0	0	1	1	1	1	1	1	1	1	2	2	0	0	0	1	1	1	1	1	1	0	0	0
616	0	0	0	1	0	0	2	2	1	0	0	0	1	0	1	0	1	1	2	0	1	0	1	0	0	0	0	1	2	2	1	0	1	0	1	1	1	0	1	1	1	0	0	1	1	0	0	0	0
617	0	0	2	0	0	0	2	1	2	0	1	1	1	1	1	0	2	0	0	2	0	0	2	0	0	0	0	1	2	2	2	0	0	2	0	2	1	0	1	1	1	1	1	2	1	2	0	0	0
618	1	0	1	1	0	1	1	1	0	1	2	0	0	0	0	0	2	0	0	2	0	0	2	0	0	0	0	0	2	2	1	0	1	1	0	2	1	0	2	2	0	2	2	2	1	1	0	1	0
619	0	0	0	2	0	0	2	2	1	0	0	0	2	1	2	0	1	1	1	1	1	0	2	0	0	0	0	0	2	1	1	0	1	1	1	1	0	0	0	0	1	0	0	2	1	1	0	0	1
620	0	0	0	1	0	0	2	1	2	0	0	0	1	0	0	1	2	0	0	1	0	0	2	0	0	0	0	0	2	2	0	0	1	0	2	0	2	0	2	1	0	0	0	2	1	1	0	0	0
621	1	0	0	0	0	0	1	1	1	1	1	1	1	1	1	0	0	1	1	1	1	0	2	0	0	1	0	0	2	2	0	0	1	0	2	1	1	0	1	1	1	0	0	1	0	0	0	0	0
622	0	0	0	0	0	0	2	1	1	1	0	0	1	0	0	0	1	1	0	1	0	0	2	0	0	0	0	0	2	2	0	0	1	1	1	2	1	0	0	0	2	1	1	2	0	1	0	0	0
623	0	0	0	0	0	0	2	0	2	0	0	0	0	0	0	0	0	0	1	1	1	0	1	0	0	0	0	1	2	1	1	1	1	0	1	1	2	0	2	1	0	1	0	1	0	0	0	0	0
624	0	0	0	0	0	0	1	1	1	0	1	0	1	0	0	0	1	0	0	2	0	0	2	0	0	0	0	0	2	2	0	0	1	1	1	1	0	0	1	0	1	0	0	1	0	0	0	0	0
625	1	1	0	0	0	0	1	1	1	0	0	0	0	0	0	0	0	2	1	1	1	1	2	0	0	0	0	0	1	1	1	0	0	1	1	1	1	0	1	1	1	0	0	1	0	1	0	0	1
626	1	0	0	0	0	0	2	1	1	0	0	1	0	0	0	0	1	1	1	1	0	0	2	0	0	1	0	1	2	2	1	1	1	0	2	1	0	0	1	1	1	0	0	2	0	0	0	0	1
627	0	0	1	0	0	0	2	1	2	0	0	1	2	2	2	0	1	1	1	1	0	0	1	1	1	1	0	0	2	1	0	0	1	2	1	1	2	1	0	0	0	0	0	1	0	0	0	0	0
628	0	1	0	0	0	0	1	1	1	0	0	1	1	1	1	0	2	2	1	1	1	0	2	0	0	0	0	1	2	2	2	1	0	1	0	2	1	0	1	1	1	0	0	1	0	0	0	0	0
629	1	0	0	1	0	0	2	0	2	0	0	0	1	1	1	0	2	0	0	2	0	1	2	0	0	1	0	1	2	2	1	1	1	1	1	1	0	0	0	0	2	2	2	2	1	1	0	0	1
630	0	0	0	1	0	0	2	1	1	0	0	0	0	0	0	0	2	0	0	2	1	1	2	0	0	1	0	0	2	2	0	0	0	2	0	2	1	0	0	0	1	1	1	2	1	1	0	0	0
631	1	0	0	1	0	0	2	1	2	0	0	1	2	2	2	0	1	1	2	0	2	0	2	0	0	0	0	1	2	2	1	2	1	1	0	2	2	0	2	1	0	0	0	1	0	1	0	0	0
632	0	0	0	0	1	1	2	1	1	0	0	0	1	0	0	0	2	0	0	2	0	0	2	0	0	0	0	0	2	2	1	0	1	1	1	2	0	0	1	1	1	1	1	2	0	2	0	0	0
633	1	0	1	0	0	1	2	2	1	0	0	1	1	1	1	0	1	2	2	0	0	0	2	0	0	0	0	0	2	2	1	2	1	1	0	2	2	0	1	1	1	0	0	1	1	1	0	0	0
634	1	0	0	0	1	1	1	2	0	0	1	0	1	0	0	0	0	1	0	1	0	0	1	0	0	0	0	0	2	2	0	1	1	2	0	2	1	0	1	1	1	1	1	1	1	1	1	0	0
635	0	0	0	2	0	0	2	2	1	0	1	0	1	1	1	0	1	1	1	1	0	0	1	1	1	1	0	0	1	1	0	1	0	2	0	2	2	0	2	2	0	2	1	2	1	0	0	0	0
636	1	0	0	0	0	0	1	1	1	0	1	0	0	0	0	0	2	1	1	1	0	0	2	0	0	1	0	1	2	1	1	0	0	2	0	2	1	0	0	0	1	1	1	1	1	0	0	0	0
637	1	0	0	0	0	0	2	2	2	0	0	0	1	1	1	0	1	1	1	0	0	0	2	0	0	0	0	1	2	2	1	0	0	2	0	2	2	0	2	1	0	0	1	1	0	1	0	2	0
638	0	0	0	1	0	0	2	0	2	0	0	0	0	0	0	1	1	0	0	2	0	0	1	1	1	1	0	1	2	2	2	1	1	1	1	1	1	1	0	0	1	0	0	2	0	0	0	0	0
639	0	0	1	1	0	0	1	1	1	0	1	0	0	0	0	0	0	2	2	0	0	0	2	0	0	1	0	0	1	1	1	0	0	2	1	2	2	0	2	2	0	1	0	1	1	0	0	1	0
640	1	0	0	0	0	0	1	1	1	0	1	1	2	2	2	0	1	1	1	1	1	0	2	0	0	0	0	1	1	1	0	1	1	1	1	1	1	0	0	0	2	0	0	2	0	2	0	0	0
641	1	0	0	1	0	0	2	2	1	0	0	0	2	1	1	0	0	2	0	1	0	0	1	0	0	1	0	1	2	2	0	0	1	0	1	2	2	0	1	1	0	1	1	2	1	1	0	0	0
642	0	0	0	1	0	0	2	2	1	0	0	1	1	1	1	0	2	1	1	1	1	0	2	0	0	0	1	0	2	2	0	0	0	2	0	2	1	0	1	1	1	0	0	2	0	0	0	1	1
643	1	0	0	0	0	0	1	2	0	0	1	1	1	1	1	0	0	1	2	0	1	0	2	0	0	0	0	0	2	2	0	0	0	1	1	1	2	1	0	0	1	0	0	2	0	0	0	0	0
644	1	0	0	0	2	2	2	1	2	0	0	0	0	0	0	1	1	0	0	2	0	0	2	0	0	0	0	0	2	1	0	2	2	0	2	0	1	0	1	1	1	0	0	2	0	1	0	0	0
645	0	0	0	1	0	0	2	2	1	1	0	0	1	1	1	0	1	1	1	1	0	0	2	0	0	0	0	1	2	1	2	1	1	2	2	1	2	0	0	0	1	0	0	1	0	0	0	0	0
646	0	0	0	0	0	0	2	2	2	0	0	0	0	0	0	0	2	1	1	1	0	0	2	0	0	0	0	0	2	2	0	1	1	2	0	2	1	0	0	0	2	1	0	0	0	0	0	0	0
647	0	0	0	0	0	0	2	0	2	0	0	1	1	1	1	0	1	1	1	1	0	0	1	0	0	0	0	1	2	2	0	0	2	1	2	1	2	0	1	0	0	0	0	1	1	1	0	0	0
648	0	0	0	0	0	0	2	1	1	0	0	1	1	1	1	0	0	2	2	0	1	0	2	0	0	0	0	0	2	2	0	0	1	1	1	2	1	0	0	0	1	0	0	1	0	0	0	0	0
649	1	0	0	1	0	0	2	2	2	0	0	1	1	2	1	0	1	0	1	1	1	0	2	0	0	0	0	0	1	1	0	0	0	2	0	2	2	0	1	1	1	0	0	2	1	0	0	1	0
650	0	0	0	0	0	0	2	0	2	0	0	0	1	0	0	1	2	0	0	1	0	0	2	0	0	1	0	0	2	2	0	0	1	2	0	2	2	0	0	0	1	0	0	2	0	1	0	1	0
651	0	0	0	1	1	1	1	1	1	0	0	0	0	0	0	0	1	1	2	0	1	0	1	0	0	0	0	0	2	2	0	0	0	1	1	1	1	0	1	1	1	1	1	1	1	2	0	0	0
652	0	0	0	0	0	0	2	2	1	0	0	1	2	2	2	0	1	1	2	0	1	0	2	0	0	0	0	0	2	2	0	1	2	1	1	1	2	0	1	1	0	0	0	1	1	0	0	0	0
653	0	0	0	1	0	0	2	1	2	0	0	0	1	0	0	1	1	0	1	1	1	0	2	0	0	0	0	0	2	2	0	0	1	2	0	2	2	0	1	1	0	0	0	2	0	1	0	0	0
654	0	0	0	0	0	0	2	2	1	0	0	1	1	1	1	0	1	2	1	1	0	0	1	0	0	1	0	0	2	1	0	0	0	2	0	2	0	0	0	1	1	1	1	2	1	1	0	0	0
655	0	0	0	0	0	0	2	2	1	0	0	0	0	0	0	0	2	0	0	2	0	0	2	0	0	0	0	1	2	2	1	0	1	0	0	2	0	0	1	1	1	1	1	1	1	1	0	0	1
656	1	0	0	0	0	0	2	1	1	0	1	0	2	1	2	0	1	1	1	1	0	0	1	1	1	1	0	1	2	1	1	0	1	1	0	2	2	0	2	1	0	1	0	1	0	0	0	0	1
657	0	0	0	0	0	0	2	1	2	0	0	0	0	0	0	0	1	0	0	2	0	0	2	0	0	0	0	0	1	1	0	0	0	1	1	1	2	0	1	1	0	0	0	1	1	0	0	1	0
658	1	0	0	0	1	1	1	2	1	0	1	0	1	0	0	0	1	2	1	1	0	0	2	0	0	0	0	0	2	2	0	1	1	1	1	1	1	0	1	1	1	0	0	1	0	0	0	0	1
659	1	0	0	0	1	1	1	1	2	0	0	0	1	0	0	0	0	0	1	1	1	0	2	0	0	0	0	0	2	2	0	1	1	2	0	2	2	0	1	0	1	0	0	1	0	0	0	0	1
660	0	0	0	0	0	0	2	2	1	0	0	0	2	0	0	1	1	2	0	1	0	0	2	0	0	0	0	0	2	2	0	0	0	2	0	2	2	0	2	2	0	0	0	1	0	1	0	0	0
661	0	0	0	0	0	0	2	2	1	0	0	0	0	0	0	0	0	2	2	0	0	0	2	0	0	0	0	0	2	2	0	0	1	0	1	2	2	0	1	1	1	0	0	0	0	0	0	0	0
662	0	0	0	0	0	0	2	1	1	0	1	1	0	0	0	0	0	1	1	1	1	0	2	0	0	0	0	0	2	2	1	2	2	1	0	2	1	0	0	0	1	0	0	1	0	0	0	0	1
663	0	0	0	1	1	1	1	2	1	0	1	1	1	0	0	0	1	1	1	1	0	0	2	0	0	1	0	0	1	1	0	2	2	0	2	0	1	0	1	1	1	0	0	1	0	0	0	0	0
664	0	0	0	0	1	1	2	2	1	0	0	0	1	0	0	0	0	0	0	2	0	1	0	1	1	1	1	1	2	2	0	1	2	2	0	2	1	0	0	0	2	0	0	2	0	0	0	0	1
665	0	0	0	1	0	0	2	1	1	0	0	1	1	1	1	0	2	0	0	2	0	1	2	0	0	0	0	1	2	2	1	0	0	2	0	2	1	1	1	1	0	0	0	2	0	0	1	0	0
666	1	0	1	1	0	1	2	2	2	0	0	0	2	0	0	1	1	1	1	1	0	0	2	0	0	1	0	0	1	1	0	0	2	2	0	2	2	0	1	1	0	0	0	1	1	0	0	0	0
667	0	0	0	0	0	0	2	2	1	0	1	0	1	0	1	0	2	2	2	0	0	0	0	0	0	0	0	0	1	1	1	0	1	1	1	1	0	0	0	0	2	0	0	2	0	0	0	0	1
668	1	0	0	0	0	0	1	1	2	0	0	0	0	0	0	1	1	2	1	0	1	0	2	0	0	1	0	0	2	2	0	0	1	0	2	0	2	0	1	1	0	1	0	1	1	0	0	0	0
669	1	0	0	0	1	1	2	2	1	0	0	0	0	0	0	1	0	2	2	0	0	0	2	0	0	1	0	1	1	0	0	0	1	0	1	1	0	0	0	0	1	2	2	2	1	1	1	0	0
670	0	0	0	0	0	0	1	2	0	0	1	2	2	1	1	0	2	2	2	0	1	0	2	0	0	0	0	0	2	2	0	0	0	2	0	2	0	0	0	0	2	0	0	2	1	0	0	0	1
671	0	0	0	0	0	0	2	1	2	0	0	0	0	0	0	0	1	1	1	1	0	0	2	0	0	0	0	0	2	2	0	1	1	0	0	2	1	1	0	0	1	1	1	1	1	1	0	0	0
672	0	0	0	0	0	0	1	2	0	0	1	1	2	1	1	0	1	1	1	1	1	0	2	0	0	0	1	1	2	2	0	2	2	0	1	1	2	0	1	0	0	1	1	1	0	0	0	0	0
673	0	0	0	0	1	1	1	2	1	0	0	0	0	0	0	0	0	0	1	1	1	1	1	0	0	0	0	0	2	2	1	1	1	1	0	2	2	0	2	2	1	0	0	1	0	0	0	0	0
674	0	1	0	0	0	0	2	2	0	0	0	0	0	0	0	0	1	1	2	0	1	0	1	0	0	1	0	1	2	2	0	0	1	1	1	2	1	0	0	0	2	0	0	2	0	1	0	0	0
675	0	0	0	0	0	0	2	0	2	0	0	1	1	1	1	0	1	1	1	1	0	0	2	0	0	0	0	0	2	2	0	1	2	2	0	2	1	0	2	2	0	0	0	1	1	0	0	0	1
676	0	0	0	1	0	0	1	2	0	0	0	0	0	0	0	0	1	0	0	2	0	0	1	1	1	1	0	1	2	2	1	0	1	1	1	1	1	1	0	0	0	1	1	1	0	0	0	0	0
677	1	0	0	0	0	0	2	1	2	0	0	0	1	0	1	0	0	0	0	2	0	0	2	0	0	0	0	0	2	1	0	1	1	1	1	1	0	0	1	1	0	0	0	2	1	0	0	0	0
678	1	0	0	0	0	0	2	1	1	0	0	0	1	0	0	0	1	0	0	2	0	1	2	0	0	0	0	0	1	1	1	0	1	1	0	2	1	1	0	0	0	0	0	1	0	0	0	0	0
679	0	0	0	0	0	0	1	1	1	0	1	0	0	0	0	0	1	0	1	1	1	0	2	0	0	0	0	0	2	2	0	0	0	2	0	2	2	0	2	2	0	1	0	1	0	0	0	0	0
680	1	0	0	0	0	0	2	1	2	0	0	1	1	1	1	0	1	1	1	1	1	0	2	1	1	2	0	1	2	2	2	1	1	2	0	2	2	1	1	1	0	1	1	2	0	0	0	0	0
681	1	0	0	0	0	0	2	2	1	0	1	1	1	1	1	0	0	1	1	1	1	1	2	0	0	0	0	0	2	2	0	1	0	2	0	2	2	0	1	1	1	0	0	2	0	0	0	0	1
682	1	0	0	0	0	0	2	2	1	1	0	1	1	2	1	0	2	0	0	2	0	0	2	0	0	1	0	0	2	2	0	1	1	1	1	2	0	0	0	0	2	0	0	2	0	0	0	1	0
683	1	0	0	0	0	0	1	1	1	0	0	1	1	1	1	0	0	2	2	0	0	1	2	0	0	0	0	0	2	1	0	1	1	1	0	2	1	0	2	2	0	1	1	1	1	0	0	0	1
684	0	0	0	0	0	0	2	1	2	0	0	1	1	1	1	0	0	0	0	2	0	0	2	0	0	1	1	0	1	1	0	0	1	0	2	2	2	0	1	1	1	0	0	2	0	0	0	0	0
685	1	0	0	0	1	1	2	1	2	0	1	1	1	1	2	0	0	0	1	1	1	0	2	0	0	0	0	1	1	1	1	0	1	1	1	2	2	0	2	1	0	0	0	2	0	2	0	0	2
686	1	0	0	0	0	0	2	0	2	0	0	1	2	0	0	0	1	2	0	1	1	0	1	1	1	1	0	0	2	2	0	1	1	2	1	2	1	1	0	0	0	1	1	2	1	2	0	0	1
687	1	0	0	1	1	1	2	0	2	0	0	0	1	0	0	1	1	0	1	1	1	0	1	0	0	0	0	0	2	1	0	0	1	2	0	2	1	0	2	2	0	0	0	1	0	0	0	1	0
688	0	0	0	0	0	0	2	1	2	0	0	1	1	1	1	0	2	1	1	1	1	0	2	0	0	0	0	0	2	2	0	0	1	0	1	1	2	0	1	1	1	1	1	1	1	0	0	0	1
689	0	0	0	1	0	0	1	2	0	0	0	0	0	0	0	0	0	1	1	1	1	0	2	0	0	0	0	0	2	2	1	0	0	2	0	2	1	1	0	0	1	0	0	2	0	0	0	0	0
690	1	0	0	0	1	1	2	2	1	0	1	0	1	0	0	0	2	0	0	2	0	0	1	0	0	0	0	0	1	1	0	1	1	1	2	1	1	0	1	1	1	2	2	2	1	1	0	0	0
691	0	0	0	0	1	1	2	2	2	1	0	1	2	1	1	1	1	1	1	0	1	0	2	0	0	0	0	2	2	2	2	1	1	1	1	1	1	1	1	1	0	2	2	2	1	1	0	0	1
692	1	0	0	0	1	1	2	1	2	0	0	0	1	0	0	1	1	2	2	0	0	0	2	0	0	0	0	1	2	2	2	1	1	2	1	2	2	1	0	0	1	1	1	1	1	0	0	1	0
693	0	1	0	0	0	0	1	1	2	0	1	0	0	0	0	0	0	1	1	1	1	0	2	0	0	0	0	0	1	1	0	2	2	0	2	0	2	0	1	1	1	0	0	2	0	0	0	0	0
694	0	0	0	0	1	1	1	1	2	0	0	1	1	1	1	0	2	0	0	2	0	0	2	0	0	0	0	0	2	2	0	1	1	2	2	1	2	0	1	1	1	0	0	2	0	0	0	0	0
695	1	0	1	0	1	1	2	2	1	0	0	1	1	1	1	0	1	0	0	2	0	0	2	0	0	0	0	0	2	1	0	1	1	0	0	1	2	1	1	1	0	0	0	1	1	0	0	0	0
696	1	0	0	2	0	0	1	1	1	0	1	1	2	1	2	0	1	1	0	2	0	0	2	1	1	2	0	1	2	2	0	0	0	2	0	2	1	1	0	0	1	0	0	2	0	2	0	1	0
697	1	0	1	1	0	0	2	1	2	0	0	0	1	1	1	0	1	0	0	2	0	0	2	0	0	0	1	0	2	2	1	1	1	2	0	2	2	0	1	1	0	0	0	0	0	0	0	0	0
698	0	0	1	0	1	1	2	1	1	0	0	0	0	0	0	0	2	0	0	2	0	0	0	1	1	1	0	0	2	2	0	1	1	1	0	2	2	0	2	2	0	1	1	1	1	1	0	0	0
699	0	1	0	0	1	1	1	2	0	0	2	0	0	0	0	0	0	0	0	2	0	0	1	1	1	1	0	0	2	2	0	1	1	1	1	1	2	0	1	1	0	0	0	1	0	0	0	0	0
700	1	0	0	0	0	0	2	1	2	0	0	1	2	1	1	0	1	1	1	1	1	0	2	0	0	0	0	0	2	2	1	0	1	0	2	1	2	1	1	1	0	1	1	2	1	1	0	1	0
701	0	0	0	0	0	0	2	1	2	0	0	0	1	0	0	0	2	0	0	2	0	0	2	0	0	0	0	0	2	2	1	0	2	1	0	2	2	0	2	2	0	0	0	2	0	0	0	0	0
702	0	0	0	0	1	1	2	1	2	0	0	0	0	0	0	0	2	0	0	2	0	0	2	0	0	0	0	0	2	2	0	0	1	1	0	2	1	0	0	0	2	0	0	2	0	2	0	0	0
703	0	0	0	0	0	0	2	1	2	0	0	0	0	0	0	0	2	0	0	1	0	0	2	0	0	0	0	1	2	2	2	1	2	1	1	1	0	0	0	1	1	1	1	1	1	1	0	1	0
704	0	0	0	0	0	0	2	2	2	0	0	1	2	1	2	0	2	2	1	1	1	0	0	0	0	0	0	1	2	2	0	0	0	2	0	2	1	0	0	0	1	0	0	1	0	0	0	0	0
705	0	0	0	0	0	0	2	2	1	0	0	1	1	1	1	0	1	1	1	1	1	0	2	0	0	0	1	0	2	2	0	1	0	2	0	2	1	0	0	0	0	0	0	2	1	0	0	1	0
706	0	0	0	0	0	0	1	2	1	0	1	0	0	0	0	0	1	2	2	0	0	0	1	0	0	1	0	1	2	2	2	1	2	1	1	1	1	1	0	0	0	1	1	1	1	0	0	0	0
707	1	0	0	0	1	1	2	2	1	0	1	0	0	0	0	0	1	1	1	1	1	0	2	0	0	1	0	0	2	2	1	1	0	2	0	2	2	0	0	0	0	0	0	2	0	1	0	0	0
708	0	0	0	0	0	0	2	2	2	0	0	0	0	0	0	0	1	1	1	1	1	0	2	0	0	1	0	1	2	1	0	1	1	1	0	2	2	0	2	2	0	1	1	1	1	2	0	0	1
709	0	0	0	0	0	0	1	1	1	0	1	1	1	2	1	0	1	0	0	2	0	0	2	0	0	1	0	1	2	2	0	1	1	1	0	2	2	0	1	1	1	1	1	2	0	0	0	0	0
710	0	0	0	0	0	0	2	1	1	0	0	0	1	1	1	0	1	0	0	2	0	0	0	1	1	1	1	0	2	1	0	0	1	1	1	1	0	0	0	0	2	1	1	2	1	0	0	0	0
711	0	0	0	0	0	0	2	1	2	0	0	0	0	0	0	0	0	2	0	2	0	0	2	0	0	1	0	0	1	1	0	1	1	0	0	2	2	0	0	0	1	0	0	2	1	0	0	0	0
712	1	0	0	0	2	2	2	2	1	0	0	1	1	1	1	0	0	1	1	1	1	0	2	0	0	0	0	0	2	2	1	1	1	1	0	2	0	0	0	0	1	0	0	0	0	0	0	0	0
713	0	0	0	1	0	0	2	1	2	0	0	1	1	1	1	0	0	0	0	2	0	0	2	0	0	0	0	0	2	2	1	0	1	1	1	1	2	0	1	1	1	0	0	2	0	0	0	0	0
714	1	0	0	0	0	0	2	2	2	0	0	0	1	0	0	1	0	1	0	0	0	0	2	0	0	0	0	0	2	2	0	0	0	1	1	1	1	0	0	0	2	1	1	1	1	2	0	0	0
715	1	0	0	0	0	1	1	0	2	0	0	0	0	0	0	0	2	1	1	1	1	0	2	0	0	0	1	0	2	2	0	0	1	2	1	1	1	0	1	1	1	0	0	1	0	0	0	1	0
716	0	0	0	1	0	0	2	2	1	0	0	0	0	0	0	0	2	2	1	1	1	0	1	1	1	1	0	0	2	2	1	1	1	2	0	2	2	0	1	1	0	1	1	2	1	0	0	0	0
717	0	0	0	0	0	0	2	1	2	0	0	1	1	1	1	0	1	2	1	0	0	0	2	0	0	1	0	0	2	1	0	0	0	2	1	2	2	0	1	1	0	1	0	1	0	1	0	0	1
718	0	1	0	0	0	0	1	2	0	0	1	0	1	0	0	0	0	1	0	1	0	0	2	0	0	0	1	0	2	2	0	1	1	1	0	2	1	0	1	1	1	0	0	2	1	0	0	0	0
719	0	0	0	1	0	0	1	2	1	0	1	1	1	1	1	0	1	0	2	0	1	0	2	0	0	0	0	0	2	2	0	2	2	1	0	2	1	0	0	0	2	1	1	1	1	0	0	0	1
720	1	0	0	0	0	0	2	2	2	0	0	0	0	0	0	0	2	0	0	2	0	0	1	1	1	1	0	1	2	2	0	2	2	0	1	1	2	0	0	0	1	0	0	1	1	0	0	0	0
721	1	0	0	0	1	1	2	1	2	0	0	0	0	0	0	1	0	0	0	2	0	0	0	0	0	0	0	0	2	2	0	0	0	1	2	2	2	0	2	2	0	0	0	1	0	0	0	0	0
722	0	0	0	0	0	0	2	2	1	0	0	1	1	1	1	0	1	1	0	1	0	0	1	0	0	0	0	0	2	2	1	0	1	1	1	2	1	1	0	0	1	0	0	1	1	0	1	0	0
723	0	0	0	0	0	0	2	0	2	0	0	1	2	2	2	0	1	1	0	1	0	0	2	0	0	2	0	0	2	2	1	1	1	2	0	2	1	0	1	1	1	1	1	2	1	0	0	1	0
724	1	0	0	1	0	0	1	1	1	0	1	0	0	0	0	0	1	1	1	1	0	0	2	0	0	0	0	1	1	2	1	1	2	0	0	2	1	0	1	0	1	0	0	2	0	0	0	0	0
725	0	0	0	0	0	0	2	1	2	0	0	1	1	1	1	0	2	0	0	2	0	0	1	0	0	0	0	2	2	2	0	1	2	1	1	2	2	0	2	2	0	0	0	2	0	2	0	0	0
726	0	0	0	0	0	0	2	1	2	0	0	1	1	1	1	0	1	2	1	0	0	0	2	0	0	0	0	0	2	2	0	0	1	0	1	2	2	0	0	0	1	0	0	2	1	0	0	0	0
727	1	0	0	1	1	1	2	0	1	0	1	0	1	0	0	1	1	1	2	0	1	0	2	0	0	0	0	1	1	1	1	1	2	0	1	1	1	0	0	0	1	1	1	2	0	1	0	0	0
728	1	0	0	0	0	0	2	1	2	0	0	0	0	0	0	0	2	2	2	0	1	0	2	0	0	0	0	2	1	1	1	1	1	1	1	1	1	0	1	0	1	0	0	2	1	0	0	1	0
729	0	0	1	0	1	1	2	2	2	0	0	0	0	0	0	0	1	0	0	2	0	0	2	0	0	0	0	1	2	2	1	1	2	0	1	2	0	0	0	0	2	1	1	2	1	2	0	0	0
730	0	0	0	2	1	1	2	2	2	1	0	0	1	0	1	0	2	0	0	1	0	0	2	0	0	0	0	0	2	2	0	0	0	1	1	1	0	0	0	0	1	1	1	1	0	0	0	0	0
731	0	0	0	0	1	1	1	2	0	0	0	1	1	1	1	0	1	0	0	2	0	0	2	0	0	1	0	1	2	2	2	1	1	1	0	2	1	0	0	0	1	0	0	1	0	0	0	0	0
732	1	0	0	1	0	0	2	2	2	0	0	1	2	2	2	0	0	1	1	1	1	0	1	0	0	0	0	1	1	1	0	0	0	2	0	2	1	0	1	1	1	0	0	2	0	0	0	0	0
733	1	0	0	1	0	0	2	0	2	0	0	0	1	0	0	0	2	0	0	2	0	0	1	0	0	0	0	1	1	0	0	1	1	0	1	1	1	0	1	1	1	0	0	1	1	0	0	0	0
734	0	0	0	0	1	1	2	0	2	0	0	1	2	1	1	1	1	0	1	1	1	1	0	1	1	1	0	0	2	2	1	2	2	2	0	2	2	0	1	1	1	0	0	2	1	0	0	0	0
735	0	0	0	0	0	0	2	0	2	0	0	1	1	1	1	0	1	0	0	2	0	0	2	0	0	0	1	1	2	2	0	0	0	1	1	1	1	0	0	0	2	1	1	2	1	2	0	0	0
736	1	1	0	0	1	1	2	1	1	1	0	1	2	1	1	0	1	0	0	2	0	0	1	1	1	1	0	1	2	2	2	0	1	2	0	2	2	0	2	1	0	0	0	0	0	1	0	0	0
737	1	0	0	1	0	0	2	0	2	0	0	0	0	0	0	0	1	2	2	0	1	0	1	0	0	0	1	1	2	2	0	0	1	1	1	1	2	0	0	0	1	0	0	2	0	0	0	0	0
738	1	0	1	1	1	1	2	1	2	0	0	0	0	0	0	0	1	2	1	0	1	0	2	0	0	0	0	0	2	2	1	2	1	1	1	1	1	0	0	0	1	0	0	0	0	0	1	0	0
739	0	0	0	1	1	1	1	1	1	0	1	0	0	0	0	0	0	2	2	0	1	0	2	0	0	0	0	0	2	2	1	1	1	0	0	2	0	0	0	0	1	0	0	0	0	0	0	0	0
740	1	0	1	0	0	1	2	1	2	0	0	0	0	1	1	0	2	0	1	1	1	0	1	0	0	0	0	0	2	2	1	0	0	2	0	2	1	0	1	1	1	0	0	2	0	1	0	0	1
741	0	0	0	0	0	0	1	2	1	0	1	0	0	0	0	0	1	2	1	0	1	0	2	0	0	0	0	0	2	2	1	2	2	0	2	0	1	0	1	1	1	0	0	2	0	1	0	1	0
742	1	0	0	0	1	1	1	2	1	1	1	0	0	0	0	0	0	2	0	1	0	0	2	0	0	0	0	1	2	1	1	1	1	1	0	2	1	1	0	0	0	0	0	2	0	1	0	0	0
743	1	0	0	0	0	0	2	1	2	0	0	0	0	0	0	0	1	1	1	1	1	0	2	0	0	0	1	1	2	2	0	1	1	1	1	1	1	0	0	0	1	0	0	2	0	0	0	0	0
744	1	0	0	0	0	0	2	2	1	0	0	1	2	2	2	0	2	2	1	1	1	0	0	0	0	1	0	1	2	2	0	0	0	2	0	2	1	0	1	1	1	1	1	1	1	0	0	0	0
745	0	0	1	0	0	0	2	2	1	0	0	0	1	1	0	0	0	1	1	1	1	0	2	0	0	0	0	1	1	1	0	0	1	2	1	2	0	0	0	0	1	0	0	0	0	0	0	1	0
746	1	0	0	0	1	1	1	2	1	0	1	1	1	1	1	0	2	0	0	2	0	0	0	0	0	0	0	0	2	2	0	0	0	1	0	2	2	0	1	1	1	1	1	2	1	1	0	0	0
747	1	0	0	0	0	0	1	2	0	0	1	0	1	0	0	0	1	1	1	1	1	0	2	0	0	1	0	2	1	1	0	1	1	1	0	2	1	1	0	0	1	1	1	1	1	0	0	0	0
748	1	0	0	0	0	0	2	1	2	0	0	0	0	0	0	0	0	0	1	1	1	0	2	0	0	0	0	0	2	1	0	0	2	1	1	2	1	0	0	0	0	0	0	1	0	0	0	0	0
749	0	0	0	0	0	0	2	1	1	0	0	1	1	1	1	0	0	1	0	1	0	0	2	0	0	0	0	0	2	2	1	0	1	1	1	2	1	1	0	0	1	0	0	1	0	0	0	0	0
750	1	1	0	0	1	1	1	1	1	1	1	0	1	1	1	0	2	1	0	2	1	0	2	0	0	0	0	1	2	2	1	1	1	0	1	1	0	0	0	0	2	1	1	2	0	0	0	2	0
751	1	0	0	0	0	0	2	2	2	0	0	0	0	0	0	0	2	0	0	2	0	0	2	0	0	0	0	0	2	2	1	0	1	1	0	2	1	1	1	1	0	1	1	2	1	1	0	0	0
752	0	0	0	0	0	0	1	0	2	0	0	1	1	1	1	0	1	0	0	2	0	0	2	0	0	1	0	1	2	2	0	1	1	2	0	2	0	0	0	0	2	0	0	2	1	0	0	0	0
753	1	0	0	0	0	0	2	2	0	0	0	0	0	0	0	0	1	2	2	0	0	0	2	0	0	0	0	0	2	2	0	1	1	0	1	1	2	0	2	2	1	0	0	1	0	0	0	0	0
754	0	0	1	0	0	0	2	2	1	0	1	1	2	2	2	0	1	0	0	2	0	0	2	0	0	1	0	0	2	2	0	1	0	1	1	2	2	0	2	2	0	0	0	2	0	0	0	2	0
755	0	0	0	0	0	0	2	0	2	0	0	0	0	0	0	0	1	0	0	2	0	0	1	1	1	2	0	0	2	2	1	0	0	2	0	2	0	1	0	0	1	0	0	1	1	0	1	0	0
756	0	0	0	1	0	0	1	1	1	1	0	0	1	0	1	0	1	1	0	1	0	0	2	0	0	0	0	0	2	2	2	2	2	0	1	1	2	0	1	1	0	1	1	2	0	0	0	1	1
757	0	0	0	0	0	0	1	1	2	0	0	0	0	0	0	0	0	0	0	2	0	0	2	0	0	1	0	0	2	2	0	0	1	1	1	1	1	1	0	0	1	1	1	1	0	0	0	1	0
758	0	0	0	0	0	0	2	2	1	0	0	0	1	1	1	0	1	1	1	1	1	0	1	0	0	0	0	1	2	2	2	0	0	2	0	2	2	0	2	2	0	0	0	0	0	0	0	0	1
759	0	0	0	0	0	0	2	2	2	0	0	0	0	0	0	0	1	1	1	1	1	0	2	0	0	1	0	0	2	2	1	0	2	0	2	2	1	0	0	0	1	0	0	1	0	0	1	0	0
760	0	0	0	1	0	0	2	2	1	0	1	0	1	1	1	0	1	1	1	1	1	1	2	0	0	0	0	1	1	2	1	0	1	0	1	1	0	0	0	0	1	0	0	2	0	2	0	0	0
761	1	0	0	0	0	0	2	2	1	0	0	1	2	2	2	0	2	1	1	1	1	0	2	0	0	0	0	0	2	2	0	2	1	2	0	2	1	0	1	1	1	0	1	2	1	0	0	0	0
762	0	0	0	0	0	0	2	0	2	0	0	0	0	0	0	0	2	1	1	1	1	0	2	0	0	0	0	0	2	2	0	0	2	1	0	2	0	0	0	0	2	0	0	2	0	2	0	0	0
763	0	0	0	0	1	1	1	2	1	0	0	0	2	1	1	0	1	1	1	1	0	0	2	0	0	0	0	2	0	0	0	1	1	1	0	2	0	0	0	0	2	0	1	2	1	1	0	0	0
764	0	0	0	0	0	0	2	1	2	0	0	0	0	0	0	0	1	1	1	1	0	0	1	1	1	0	0	1	1	1	1	1	1	1	0	2	2	0	1	1	0	0	0	1	1	0	0	0	1
765	1	0	0	1	0	0	2	0	1	0	1	0	2	1	2	0	2	1	1	1	1	0	2	0	0	0	0	0	2	2	0	0	0	2	1	1	0	0	1	0	1	0	0	1	0	1	0	0	0
766	1	0	0	0	0	0	2	1	2	0	0	0	1	0	0	0	2	0	0	2	0	0	2	0	0	0	0	0	2	2	0	2	2	0	1	1	1	0	0	0	2	1	1	1	1	0	0	0	1
767	0	0	0	0	1	1	2	1	2	0	0	0	1	0	0	0	0	0	0	2	0	0	2	0	0	0	0	0	2	2	0	0	1	1	1	1	1	0	0	0	2	1	1	2	0	0	0	1	0
768	1	0	1	0	0	0	2	2	1	0	1	0	0	1	1	0	1	1	0	1	0	0	2	0	0	0	0	0	2	2	0	1	1	1	1	2	2	1	1	1	0	0	0	0	2	1	0	1	0
769	0	1	0	0	0	0	1	0	2	0	0	1	1	0	0	0	1	0	1	1	1	0	1	0	0	0	0	0	1	2	0	2	1	1	1	1	1	0	0	0	2	1	1	1	1	1	0	0	0
770	0	0	0	1	0	0	2	0	2	0	1	0	1	0	0	0	1	1	1	1	0	0	0	1	1	1	0	0	2	2	1	0	1	0	1	1	1	0	0	0	2	1	1	2	0	0	0	1	0
771	0	0	1	0	0	0	2	2	2	0	0	0	0	0	0	0	1	1	0	1	0	1	1	0	0	0	0	0	2	1	0	1	1	0	0	2	1	0	1	1	1	0	0	2	0	0	0	0	0
772	0	0	0	1	0	0	2	0	2	0	0	0	1	2	2	0	2	1	1	1	1	0	2	0	0	1	1	1	2	2	0	0	1	1	0	2	2	0	2	2	0	0	0	0	2	1	0	0	0
773	0	0	0	1	0	0	2	1	1	0	0	0	1	1	1	0	0	0	1	1	1	0	2	0	0	1	0	0	2	2	0	0	2	0	2	1	1	1	0	0	0	0	0	1	0	1	0	0	1
774	0	0	0	1	0	0	2	2	1	0	0	1	2	1	1	0	1	2	0	1	0	1	2	0	0	0	0	0	1	1	0	1	0	1	1	2	1	0	1	0	1	1	1	2	1	1	0	1	0
775	0	0	0	1	0	0	2	2	2	0	0	0	0	0	0	0	1	0	0	2	0	1	1	0	0	0	0	0	1	1	0	1	1	0	1	1	2	0	1	1	1	0	0	2	1	0	0	0	0
776	1	0	0	0	0	0	2	1	1	0	0	0	0	0	0	0	1	0	0	2	0	0	2	0	0	0	1	1	2	2	1	0	1	0	2	1	2	1	0	0	1	0	0	2	0	0	0	0	0
777	0	0	0	0	0	0	2	0	2	0	0	0	1	0	0	1	0	1	1	1	1	1	1	0	0	0	0	0	2	2	1	0	1	1	1	1	2	0	1	0	2	0	0	1	0	0	0	0	0
778	1	0	0	0	0	0	1	2	1	0	1	0	1	1	1	0	1	1	1	1	1	0	1	0	0	0	0	0	1	1	0	0	1	2	0	2	1	0	1	0	1	0	0	2	0	0	0	0	0
779	0	0	0	0	0	1	2	0	2	0	0	0	1	1	1	0	1	0	0	2	0	0	1	1	1	1	1	0	2	2	0	0	0	2	0	2	0	1	0	0	1	0	0	2	1	0	0	0	0
780	1	0	0	0	0	0	2	2	1	0	0	0	1	0	0	1	0	0	1	1	1	0	1	0	0	0	0	1	2	2	0	1	1	2	0	2	1	0	0	0	1	1	1	2	1	0	0	0	0
781	1	0	1	1	0	0	2	2	1	0	0	2	2	2	2	0	1	2	1	0	1	0	2	1	1	2	0	1	2	2	0	1	1	2	2	1	2	1	0	0	0	0	0	1	0	0	0	0	1
782	0	0	0	0	1	1	2	1	2	0	0	0	1	0	0	1	1	1	1	1	1	0	2	0	0	0	0	1	2	2	0	1	1	1	1	2	1	0	2	2	0	2	2	2	1	1	0	0	0
783	1	1	1	1	0	0	1	2	0	0	1	2	2	1	1	0	1	2	0	1	1	0	1	1	1	1	0	0	2	1	0	1	2	2	0	2	1	1	0	0	1	0	0	1	1	0	0	0	0
784	0	0	1	1	0	0	2	1	2	0	0	0	1	1	1	0	0	0	0	2	0	0	2	0	0	0	0	1	2	2	0	2	1	1	1	0	0	0	0	0	2	0	0	1	0	0	0	0	0
785	0	0	0	1	0	0	1	1	1	0	1	0	1	1	1	0	1	1	0	1	0	0	2	0	0	0	0	0	2	2	1	0	0	2	0	2	0	0	0	0	1	1	1	1	0	0	0	0	0
786	0	0	0	0	1	1	1	2	1	0	1	0	1	1	1	0	2	0	0	1	0	0	1	0	0	0	0	0	2	2	2	1	1	1	1	1	2	0	2	2	0	1	1	1	1	1	0	0	0
787	0	0	0	1	0	0	2	2	2	0	0	0	0	0	0	0	0	2	0	1	0	0	2	0	0	0	0	0	2	2	0	0	1	2	0	2	0	0	1	1	1	0	0	2	0	1	0	0	0
788	1	0	0	0	0	0	2	0	2	0	0	0	0	0	0	1	1	0	0	2	0	0	2	0	0	0	0	0	2	2	0	1	0	2	0	2	1	0	0	0	2	2	2	2	0	1	0	0	2
789	1	0	0	0	0	0	1	0	2	0	0	1	1	1	1	0	1	0	0	2	0	0	2	0	0	0	0	0	2	2	0	0	1	0	1	2	2	0	2	1	0	0	0	2	2	0	0	0	0
790	0	0	0	0	1	1	2	1	2	0	0	0	1	0	0	1	1	0	0	2	0	0	2	0	0	0	0	1	2	2	0	1	0	2	0	2	1	0	0	0	0	1	0	0	0	1	0	0	0
791	1	0	0	0	1	1	2	1	2	0	0	0	1	1	1	0	1	0	1	1	1	0	2	0	0	0	0	2	2	2	2	0	1	2	0	2	1	0	1	1	1	1	1	1	1	1	0	0	0
792	0	0	0	0	0	0	2	1	2	0	0	0	1	0	1	0	1	2	1	0	0	0	2	0	0	0	0	0	2	2	0	1	1	0	1	1	1	0	1	1	1	1	0	1	0	1	0	0	1
793	0	0	0	1	0	0	2	2	1	0	0	0	0	0	0	0	2	1	1	1	0	0	2	0	0	0	0	0	2	2	0	2	1	2	0	2	1	0	1	1	1	0	0	0	0	0	0	2	0
794	1	0	0	1	0	0	1	2	0	0	0	1	1	0	0	0	0	1	1	1	1	0	2	0	0	0	0	0	2	2	0	0	1	0	1	1	1	1	1	1	0	1	1	2	1	1	0	1	0
795	1	0	0	0	0	0	1	1	1	0	1	1	2	1	2	0	1	0	1	1	1	0	2	0	0	0	0	0	2	2	0	2	1	0	2	0	2	0	1	1	1	0	0	2	1	1	0	1	0
796	0	0	0	0	0	0	1	1	1	0	1	0	2	0	0	1	2	1	1	1	0	0	2	0	0	0	0	1	2	2	0	0	2	0	1	2	1	0	0	0	1	1	1	2	1	2	0	0	0
797	0	0	1	1	0	0	2	1	2	0	0	0	1	0	0	0	1	1	0	2	0	0	2	0	0	0	0	0	1	1	0	1	1	2	0	2	2	0	2	1	0	0	0	1	0	0	0	0	1
798	1	0	0	0	1	1	2	1	2	0	0	1	1	1	1	0	1	2	2	0	1	0	1	1	1	1	0	1	2	2	2	0	1	0	1	1	2	0	1	1	0	0	1	2	1	1	0	0	0
799	0	0	0	1	0	0	1	1	1	1	1	0	1	0	0	0	0	0	0	2	0	0	2	0	0	0	0	0	2	2	0	0	0	2	0	2	1	0	0	0	0	0	0	1	0	0	0	0	0
800	1	0	0	0	0	1	2	2	2	0	1	0	0	0	0	0	2	1	1	1	0	0	2	0	0	1	0	0	2	2	0	1	2	2	0	2	2	0	1	1	1	0	0	2	0	1	0	0	0
801	0	0	0	1	0	0	1	1	2	0	0	0	1	0	0	0	1	2	0	1	1	0	1	0	0	0	0	1	2	2	1	0	0	2	0	2	2	0	1	1	0	0	0	2	0	1	0	0	0
802	1	0	0	0	2	2	2	0	2	0	0	1	0	0	0	0	0	1	1	1	1	0	1	0	0	0	0	1	2	1	1	0	0	2	1	2	1	0	0	0	2	1	0	0	0	0	0	1	0
803	1	0	0	0	1	1	2	2	2	0	0	0	1	0	0	0	0	2	0	2	0	0	2	0	0	0	0	0	2	1	1	0	1	2	0	2	1	1	0	0	0	0	0	1	0	0	0	0	0
804	1	0	0	0	1	1	1	2	0	0	1	0	0	0	0	0	2	1	1	1	1	0	2	0	0	1	0	0	2	2	1	0	1	2	0	2	0	0	0	0	2	0	0	2	0	1	0	1	0
805	1	0	0	1	0	0	2	1	2	0	0	1	2	2	2	0	2	1	1	1	0	0	2	0	0	0	0	0	1	1	1	1	1	1	2	1	2	0	2	2	0	1	1	2	0	0	0	0	0
806	1	0	0	0	1	1	1	1	1	0	0	1	2	0	0	0	1	0	1	1	1	1	0	1	1	1	0	1	2	2	1	0	2	2	0	2	2	0	1	1	0	1	1	2	1	1	0	1	0
807	0	0	0	0	0	0	1	2	1	0	1	0	0	0	0	0	1	2	2	0	2	0	1	1	1	0	0	0	2	1	0	0	1	1	0	2	2	0	1	1	0	0	1	2	1	0	0	0	1
808	0	0	0	0	0	0	2	1	0	0	0	1	1	1	1	0	0	0	0	2	0	0	2	0	0	0	0	0	2	2	1	1	0	2	0	2	2	0	2	2	0	0	0	2	0	1	0	0	0
809	0	0	0	0	0	0	1	1	2	1	0	0	1	1	1	0	1	1	1	0	0	1	2	0	0	0	0	1	2	2	0	2	2	0	1	1	1	0	2	2	0	1	1	1	1	2	0	0	0
810	1	0	0	0	0	0	1	2	1	0	1	0	2	0	0	1	1	0	0	2	0	0	2	0	0	1	0	0	2	2	0	0	1	1	0	2	0	0	1	1	1	0	0	1	0	0	0	0	0
811	0	0	0	1	0	0	1	2	0	0	2	1	2	1	1	1	0	1	0	1	0	0	2	0	0	0	1	0	1	1	0	0	1	1	1	2	2	0	1	1	1	1	1	1	1	0	0	0	0
812	1	0	0	0	1	1	2	1	2	0	0	1	2	2	2	0	1	1	1	1	1	0	1	0	0	0	0	1	2	2	0	0	0	2	0	2	1	0	0	0	2	1	1	2	1	1	0	1	0
813	1	1	0	0	0	0	2	2	1	0	0	0	0	0	0	0	0	1	0	1	0	0	2	0	0	0	0	1	2	2	1	0	1	0	1	2	2	0	1	1	1	0	0	2	1	0	0	0	0
814	1	0	0	1	0	0	2	0	2	0	0	0	0	0	0	0	1	0	0	2	0	0	2	0	0	0	0	1	1	2	1	2	1	1	1	1	1	0	1	0	1	0	0	2	0	1	0	0	0
815	0	0	1	1	0	0	1	2	1	0	1	1	2	1	1	0	1	0	0	2	0	0	2	0	0	0	0	0	1	2	0	0	0	2	0	2	2	0	1	1	1	1	0	1	0	0	0	0	0
816	0	0	0	0	1	1	1	2	1	0	0	0	1	0	0	1	0	1	1	1	1	0	1	1	1	1	1	2	2	2	1	1	1	1	0	2	0	0	0	0	1	0	0	2	0	0	0	0	0
817	0	0	0	0	0	0	2	2	0	0	1	0	2	1	2	0	1	1	1	1	0	0	2	0	0	0	0	0	2	1	0	0	1	2	0	2	2	0	1	1	0	1	0	0	0	1	0	1	0
818	1	1	0	0	1	1	1	2	0	0	1	0	0	0	0	0	1	0	0	2	0	0	2	0	0	0	0	1	2	1	1	1	1	1	1	2	0	0	1	0	1	0	0	2	0	1	0	1	0
819	0	0	0	1	0	0	2	1	2	0	0	0	1	0	0	0	0	1	1	1	1	0	2	0	0	0	0	1	1	1	0	0	1	1	0	2	1	0	1	1	1	0	0	2	1	1	0	1	1
820	0	1	0	0	0	0	2	1	2	0	0	1	1	1	2	0	1	1	1	1	0	0	2	0	0	0	0	0	2	2	1	1	0	2	1	2	1	0	0	0	2	0	0	1	0	0	0	1	1
821	0	0	0	2	0	0	2	1	2	0	0	0	0	0	0	0	1	1	1	1	0	0	2	0	0	0	0	2	2	2	1	1	1	1	0	2	2	0	1	1	1	0	0	1	0	1	0	0	0
822	1	1	0	0	1	1	2	2	2	0	0	1	1	1	1	0	0	1	1	1	0	0	2	0	0	0	0	0	2	2	2	1	1	0	1	1	1	0	0	0	2	2	2	2	1	1	0	0	1
823	0	0	1	0	0	0	2	0	2	0	0	1	2	2	2	0	1	0	0	2	0	0	2	0	0	0	0	0	1	1	1	0	1	2	0	2	1	0	0	0	2	0	0	1	1	1	0	0	1
824	0	1	0	0	0	0	2	1	1	0	0	0	0	0	0	0	0	1	1	1	0	0	0	1	1	1	0	0	2	2	0	1	2	0	1	1	2	1	1	0	0	0	0	2	0	0	0	1	0
825	0	0	0	1	0	0	2	2	1	0	0	1	1	1	1	0	2	1	0	2	0	0	2	0	0	0	0	0	2	1	0	0	1	1	0	2	0	0	1	1	1	1	1	2	1	1	0	1	0
826	1	0	0	0	0	0	2	1	2	0	0	0	1	1	1	0	2	1	1	1	1	0	2	0	0	0	0	0	2	2	0	1	2	1	2	2	1	1	1	1	0	0	0	1	0	1	0	1	0
827	1	0	0	0	1	1	1	0	2	0	0	0	0	0	0	0	1	1	1	0	0	0	1	0	0	0	1	0	2	2	1	0	1	2	0	2	1	0	0	0	2	0	0	0	0	0	0	0	0
828	0	0	0	0	0	0	2	0	2	0	0	1	1	1	1	0	1	1	0	2	0	0	2	0	0	0	0	0	1	1	1	1	2	2	0	2	2	0	1	1	1	0	0	1	0	0	0	0	0
829	1	0	0	1	0	0	2	2	1	0	0	0	0	0	0	0	1	1	1	1	0	0	1	0	0	0	0	0	2	2	0	0	2	0	1	2	1	0	1	1	1	1	0	0	1	1	0	0	1
830	1	0	0	1	0	0	2	1	1	0	0	0	0	0	0	0	0	0	0	2	0	0	2	0	0	0	0	1	2	1	1	0	1	0	1	1	1	0	2	2	0	1	1	1	0	1	0	0	0
831	1	0	1	0	0	0	2	2	2	0	0	0	1	0	0	0	0	0	1	1	1	1	2	0	0	0	0	0	2	2	0	1	2	1	1	1	2	0	1	1	1	1	1	1	1	0	0	0	0
832	0	0	0	0	0	0	2	1	2	0	0	0	2	1	2	0	1	0	1	1	1	1	2	0	0	0	0	0	2	2	0	0	1	1	1	1	1	1	0	0	1	1	0	0	0	0	0	0	1
833	0	0	0	0	0	0	2	1	1	0	1	0	1	0	1	0	1	2	1	0	1	0	2	0	0	0	0	1	2	2	0	1	1	2	1	2	2	0	2	2	0	0	0	2	0	0	0	0	0
834	0	0	0	1	0	0	2	2	0	0	0	1	2	1	1	0	1	0	1	1	1	0	2	0	0	0	0	0	2	1	0	2	1	1	1	0	2	0	0	0	1	0	0	2	0	0	0	0	0
835	0	0	0	0	0	0	2	0	2	0	0	1	2	2	2	0	1	2	2	0	0	0	1	0	0	0	0	2	0	0	0	1	0	2	0	2	2	1	0	0	1	0	0	1	0	0	0	0	0
836	1	0	0	0	0	0	2	2	0	0	1	0	0	0	0	0	0	1	1	1	0	0	2	0	0	0	0	0	1	1	1	1	1	1	0	2	1	1	0	0	0	0	0	2	1	0	0	0	0
837	0	0	0	0	0	0	2	1	2	0	0	1	1	1	1	0	1	2	1	1	0	0	2	0	0	0	0	0	2	2	0	1	2	0	0	2	1	0	0	0	2	0	0	2	0	0	0	0	0
838	1	0	0	0	0	0	1	1	2	0	0	1	1	1	1	0	1	2	0	2	0	0	1	0	0	0	0	1	1	1	0	0	1	1	1	1	1	0	0	0	1	0	0	0	0	0	0	0	1
839	0	0	0	1	0	0	2	2	2	0	0	0	2	1	1	0	0	0	0	2	0	0	2	0	0	0	1	0	2	2	0	0	1	1	0	2	1	0	0	0	1	0	0	1	0	0	0	0	1
840	0	1	0	0	1	1	2	1	2	0	0	0	1	1	1	0	0	2	2	0	0	0	2	0	0	0	0	0	1	2	0	0	1	2	1	1	1	0	0	0	1	0	0	2	1	0	0	0	2
841	0	0	0	0	0	0	2	2	1	0	1	0	0	0	0	0	1	0	1	1	1	0	2	0	0	1	0	1	2	2	1	0	1	0	2	2	2	0	0	0	1	1	1	2	1	1	0	0	1
842	1	0	1	0	0	0	1	1	2	0	1	0	1	1	1	0	1	0	1	1	1	0	2	0	0	0	0	1	0	0	0	1	1	0	1	1	2	0	1	1	1	0	0	2	0	0	0	0	0
843	1	0	0	0	1	1	1	2	0	0	0	1	2	1	1	0	1	0	0	2	0	0	2	0	0	0	0	1	1	1	1	0	1	2	1	1	2	0	1	1	1	1	0	1	1	0	0	0	1
844	0	1	0	0	0	0	2	1	2	0	0	0	1	0	0	1	2	0	0	2	0	0	2	0	0	0	1	0	2	2	1	0	1	2	0	2	2	0	2	1	0	0	0	2	0	0	0	0	0
845	1	0	0	0	0	0	2	2	1	0	0	0	1	0	0	0	1	2	0	1	1	0	1	0	0	1	0	1	1	1	1	0	0	2	0	2	2	0	1	1	1	0	0	2	0	2	0	0	1
846	0	0	0	0	0	0	2	1	1	0	0	0	1	0	0	1	0	2	0	1	0	0	1	1	1	1	0	2	1	1	1	0	1	1	1	2	1	0	0	0	0	0	0	0	0	0	0	0	0
847	0	0	0	0	0	0	0	2	0	0	2	0	1	1	1	0	1	1	1	1	0	0	2	0	0	0	0	1	1	0	0	1	1	0	1	1	1	0	1	1	1	0	0	1	0	0	1	0	1
848	1	0	0	0	0	0	1	1	1	0	1	0	0	0	0	0	2	2	0	1	0	1	2	0	0	0	0	0	1	1	0	0	2	0	2	1	1	1	0	0	1	0	0	1	0	0	0	0	0
849	0	0	0	0	0	0	2	2	0	0	0	1	1	0	0	0	2	0	1	1	1	0	2	0	0	1	0	0	2	2	1	1	1	1	1	2	0	0	0	0	2	1	0	0	2	0	0	0	0
850	1	0	0	1	0	0	1	1	1	0	0	1	2	1	1	1	1	0	0	2	0	0	2	0	0	0	0	2	1	1	1	1	1	2	1	2	1	0	0	0	2	0	0	1	0	0	0	0	1
851	0	0	0	0	0	0	2	2	1	0	0	0	1	0	0	1	2	0	0	2	0	0	2	0	0	0	0	2	2	2	2	1	1	0	0	1	2	0	0	0	0	0	0	1	0	0	1	0	0
852	0	0	1	0	1	1	2	1	2	0	0	0	0	0	0	0	1	0	1	1	1	0	0	0	0	0	0	2	1	1	0	2	1	1	1	1	1	0	2	2	0	0	0	2	0	0	0	0	0
853	1	0	2	0	0	0	1	1	1	0	1	1	1	1	1	0	0	0	0	2	0	0	2	0	0	0	0	0	2	1	0	0	1	1	1	2	1	0	1	1	1	1	0	0	1	1	0	2	0
854	0	0	0	0	1	1	2	1	1	0	1	0	0	0	0	1	0	0	1	1	1	0	2	0	0	1	0	1	1	0	1	1	1	1	1	2	2	0	1	1	1	0	0	2	0	0	1	0	0
855	1	0	0	0	0	0	2	1	2	0	0	0	0	0	0	0	2	1	1	1	1	1	2	0	0	0	0	0	2	2	0	0	0	2	0	2	0	0	1	0	1	1	1	2	1	0	0	1	0
856	1	0	1	0	1	2	1	2	0	0	1	2	2	2	2	0	2	0	0	2	0	0	2	0	0	0	0	1	1	1	0	2	2	0	2	0	1	0	0	0	1	1	0	1	0	0	0	0	0
857	0	0	0	0	0	0	0	2	0	0	2	1	1	1	1	0	0	0	0	2	0	0	2	0	0	0	0	0	2	2	0	1	1	1	0	2	1	1	0	0	0	1	1	2	1	1	0	0	0
858	1	0	0	1	0	0	1	2	0	0	0	1	1	1	1	0	1	1	2	0	1	0	2	0	0	1	0	0	2	2	0	2	2	1	0	2	1	1	1	1	0	1	1	2	0	0	0	0	0
859	1	0	0	0	0	0	2	1	2	0	0	0	0	0	0	1	2	1	1	1	1	0	1	1	1	0	0	2	2	2	0	2	1	2	0	2	1	0	1	1	1	1	1	2	1	0	0	0	1
860	0	0	0	0	0	0	1	2	1	0	1	1	1	1	1	0	1	1	2	0	1	0	2	0	0	0	0	0	2	2	0	1	1	0	2	1	2	0	1	1	1	0	0	1	0	0	0	0	0
861	1	0	0	1	0	0	1	2	1	0	1	0	0	0	0	0	1	1	0	1	0	0	2	0	0	1	0	0	2	2	1	2	1	2	0	2	2	0	0	0	1	0	0	2	0	2	0	0	0
862	1	0	0	0	0	0	2	2	2	0	0	2	1	1	1	0	2	1	0	2	0	0	2	0	0	1	0	0	2	2	1	1	1	1	1	1	2	0	2	2	0	1	1	2	1	1	0	0	0
863	0	0	0	1	0	0	2	1	2	0	0	1	1	1	1	0	0	1	1	1	1	1	2	0	0	0	0	1	1	1	1	1	1	1	1	1	0	0	0	0	2	1	1	2	2	0	0	0	1
864	1	0	1	1	0	1	2	2	2	0	0	0	0	0	0	0	2	2	2	0	2	0	2	0	0	0	0	2	2	2	0	2	2	2	0	2	2	0	2	2	0	1	1	1	1	0	0	0	1
865	0	0	0	0	0	0	1	1	1	1	1	0	0	0	0	0	0	1	0	1	0	1	1	0	0	0	0	2	1	1	1	0	0	2	0	2	1	0	0	0	1	0	0	2	0	0	0	1	0
866	0	0	0	0	0	0	1	2	0	0	0	0	1	0	0	1	0	0	1	1	1	0	2	0	0	0	1	0	2	2	1	0	0	2	0	2	2	0	1	1	1	0	1	1	1	0	0	0	0
867	1	0	0	0	1	1	2	2	2	0	0	0	0	0	0	0	1	1	0	1	0	0	2	0	0	1	1	1	2	2	1	1	1	1	0	2	1	0	1	1	1	1	1	1	1	0	0	0	0
868	0	0	0	2	0	0	1	2	1	0	1	0	1	1	1	0	1	1	0	1	0	0	2	0	0	0	0	1	2	1	0	0	0	2	0	2	2	0	2	1	0	0	0	2	0	0	0	1	0
869	1	0	0	1	0	0	2	1	1	0	1	0	1	0	0	0	0	2	0	2	0	0	2	0	0	0	0	1	2	2	1	0	0	2	0	2	1	0	0	0	2	0	0	1	1	0	0	0	0
870	0	0	0	0	0	0	2	0	2	0	0	0	0	0	0	0	1	0	1	1	1	0	2	0	0	0	1	1	2	2	1	0	1	2	1	2	0	0	0	0	2	0	0	2	0	2	0	1	0
871	0	0	1	0	0	1	2	2	1	0	0	1	0	0	0	0	2	1	0	2	1	0	2	0	0	1	0	0	2	2	1	0	0	2	0	1	1	0	0	0	1	0	0	2	0	1	0	0	1
872	0	0	0	0	1	1	1	2	0	0	0	0	1	1	1	0	2	1	1	1	0	0	1	0	0	0	0	1	1	1	0	0	0	2	0	2	1	0	0	0	2	0	0	2	1	0	0	0	1
873	1	0	0	1	0	0	1	2	1	0	0	1	2	1	1	0	1	2	0	1	1	0	1	1	1	1	0	0	2	2	0	1	2	1	2	2	1	1	0	0	0	1	1	1	1	1	0	0	0
874	0	0	0	0	0	0	2	0	2	0	0	0	1	0	0	0	0	1	2	0	1	0	2	0	0	0	0	0	2	2	0	0	2	0	2	1	2	1	0	0	0	0	0	1	0	0	0	0	0
875	0	0	0	0	1	1	2	1	2	0	0	1	1	1	1	0	1	1	1	1	0	0	0	0	0	0	0	0	2	1	0	1	1	2	1	2	2	0	1	1	1	0	0	2	1	1	0	1	0
876	0	0	0	1	0	0	1	1	2	1	0	0	1	1	1	0	2	2	2	0	1	0	2	0	0	0	0	0	2	2	0	2	2	0	2	0	1	0	0	0	2	0	0	1	0	0	0	0	0
877	0	0	0	0	0	0	2	2	1	0	0	0	0	0	0	0	0	0	0	2	0	0	2	0	0	1	0	1	2	2	2	0	1	2	0	2	2	0	1	1	1	1	1	2	0	1	0	1	0
878	0	0	0	0	0	0	2	1	1	0	0	0	0	0	0	0	2	1	1	1	0	0	2	0	0	0	0	0	2	1	1	0	0	2	0	2	2	0	2	2	0	0	0	1	0	0	0	0	0
879	1	0	1	0	0	1	2	1	2	0	0	0	0	0	0	0	2	2	1	1	1	0	2	0	0	2	0	0	2	2	1	1	1	0	2	1	2	0	2	2	0	0	0	2	1	1	0	0	0
880	1	0	0	0	0	0	2	2	2	0	0	0	0	0	0	0	2	0	0	2	0	0	2	0	0	0	1	0	2	2	0	2	1	1	1	1	2	0	1	0	0	2	2	2	0	1	0	0	0
881	1	0	0	0	0	0	2	1	0	0	0	1	1	1	1	0	0	0	1	1	1	0	0	1	1	1	0	1	2	2	1	1	1	0	0	2	2	0	2	2	0	0	0	1	0	0	0	0	0
882	0	0	0	0	0	0	2	2	1	0	0	0	1	0	0	1	1	0	1	1	1	0	0	0	0	0	0	0	2	2	2	0	0	2	0	2	1	0	1	0	1	0	0	2	0	1	0	0	0
883	0	0	1	0	0	0	2	1	1	0	0	0	0	0	0	0	2	0	0	2	0	0	0	0	0	0	0	1	2	1	0	1	2	2	0	2	1	0	1	1	1	1	1	2	1	2	0	0	0
884	0	0	1	1	0	0	2	2	2	0	0	1	1	1	1	0	1	0	0	2	0	0	2	0	0	1	0	2	2	2	1	0	2	1	2	1	1	0	0	0	0	1	1	2	1	1	0	0	0
885	1	0	0	0	0	0	1	2	0	0	1	0	0	0	0	0	0	2	2	0	0	0	2	0	0	0	0	2	1	1	0	0	1	0	1	2	1	0	1	1	1	0	1	2	1	1	0	0	0
886	0	0	0	0	1	1	2	1	2	0	0	0	1	0	0	1	2	0	0	2	0	0	2	0	0	0	0	0	2	2	0	0	1	1	0	2	2	0	0	0	1	0	0	2	0	0	0	0	0
887	0	0	0	1	0	0	1	2	0	0	1	0	1	2	2	0	1	2	1	0	1	0	1	1	1	1	0	1	1	1	1	2	1	2	0	2	1	0	0	0	2	0	1	2	1	1	0	0	0
888	1	0	0	0	0	0	1	1	0	1	2	1	1	1	1	0	1	1	1	1	0	0	2	0	0	1	0	0	2	2	1	0	1	2	0	2	2	0	2	2	0	1	1	2	1	0	0	0	0
889	1	0	0	0	0	0	1	2	0	0	0	0	1	1	1	0	2	2	2	0	1	1	0	1	1	1	0	0	2	2	2	0	1	0	1	1	2	0	0	0	0	0	0	2	0	0	0	1	0
890	1	0	0	1	0	0	2	1	2	0	0	0	0	0	0	0	0	0	0	2	0	0	2	0	0	0	1	0	2	2	1	2	1	0	2	0	2	0	1	1	1	1	1	2	0	2	0	0	0
891	1	0	1	0	1	2	2	1	1	0	0	1	1	1	1	0	1	0	2	0	1	0	2	0	0	2	0	0	2	2	0	1	2	0	2	0	1	1	0	0	1	0	0	1	0	0	0	0	1
892	0	0	0	0	0	0	0	2	0	0	2	1	1	1	1	0	1	0	0	2	0	0	2	0	0	0	0	0	2	2	0	1	1	2	2	1	2	0	1	1	1	0	0	0	0	0	0	0	0
893	0	1	1	1	0	0	2	1	2	0	0	1	1	1	1	0	2	1	1	1	1	0	2	0	0	0	0	2	1	1	0	1	0	2	0	2	1	0	0	0	1	1	1	2	1	1	0	1	0
894	0	0	0	0	1	1	2	1	2	0	0	1	1	0	0	0	1	1	1	1	0	0	1	0	0	0	2	1	2	2	1	0	1	0	1	1	1	0	0	0	1	0	0	2	1	0	0	0	0
895	0	0	0	0	1	1	2	0	2	0	0	0	0	0	0	0	1	1	1	1	0	0	1	1	1	1	0	0	2	1	0	1	1	2	0	2	0	0	0	0	2	0	0	0	0	0	0	1	0
896	1	0	0	1	0	0	2	2	2	0	0	0	0	0	0	0	1	1	2	0	1	0	0	0	0	0	0	1	2	2	1	1	0	1	1	1	1	0	0	0	0	0	0	2	2	0	0	0	0
897	0	0	0	1	0	0	2	2	1	0	0	0	0	0	0	0	1	0	1	1	0	0	2	0	0	1	0	0	1	1	1	1	2	1	1	2	1	1	0	0	0	0	0	1	1	0	0	0	0
898	1	0	1	1	0	0	0	2	0	0	2	0	1	1	1	0	0	0	0	2	0	0	1	0	0	0	0	0	2	2	1	0	2	1	0	2	1	0	1	1	1	1	1	1	1	2	0	1	0
899	1	1	0	0	1	1	1	1	1	1	2	1	1	1	1	0	1	1	1	1	0	0	1	1	1	2	0	0	2	2	1	1	1	0	1	1	2	0	2	2	0	0	0	2	0	1	0	0	1
900	1	0	0	0	0	0	2	0	2	0	0	0	0	0	0	0	1	1	1	1	0	0	0	1	1	1	0	0	2	2	0	1	0	1	1	1	2	0	2	2	0	0	0	1	0	1	0	0	0
901	1	0	1	0	1	2	2	1	2	0	0	0	0	0	0	0	0	0	0	2	0	0	2	0	0	0	0	0	2	2	0	1	2	0	2	0	2	0	0	0	1	2	2	2	1	1	0	0	1
902	0	0	1	0	0	0	2	1	0	0	0	0	1	0	1	0	0	1	1	1	1	0	2	0	0	0	1	0	2	2	1	0	0	2	2	1	2	0	0	0	1	0	0	1	1	1	0	0	1
903	0	0	0	0	0	0	2	0	2	0	0	0	1	0	0	1	0	1	1	1	1	0	2	0	0	0	0	0	2	2	0	1	1	1	1	1	1	1	0	0	1	0	0	1	1	1	0	0	0
904	0	0	0	0	1	1	2	2	2	0	0	1	1	1	1	0	0	2	1	1	1	1	2	0	0	0	0	0	1	1	0	0	0	2	0	2	2	0	2	1	0	0	0	2	0	1	0	0	0
905	1	0	0	0	0	0	2	1	2	0	0	0	0	0	0	0	2	0	0	2	0	0	1	1	1	1	0	0	2	2	0	1	1	1	1	2	1	0	1	1	1	0	0	2	0	0	0	0	2
906	0	0	0	1	0	0	2	2	2	0	0	1	2	0	0	0	2	1	1	1	1	0	2	0	0	1	0	0	2	2	0	0	1	0	1	1	1	0	0	0	1	0	0	1	0	0	0	0	0
907	0	0	1	0	0	1	2	1	2	0	0	1	1	1	1	0	1	1	0	1	0	0	2	0	0	0	0	0	2	2	1	2	1	1	0	2	1	0	0	0	1	0	0	2	1	1	0	0	0
908	0	0	0	0	1	1	2	0	2	0	0	1	1	1	1	0	1	1	0	1	0	0	0	1	1	1	0	0	2	2	0	1	0	1	1	1	1	1	0	0	1	0	0	2	0	2	0	0	1
909	0	1	0	0	0	0	1	2	0	0	1	1	2	1	1	0	1	1	1	1	0	0	2	0	0	0	0	0	2	1	1	1	1	2	0	2	0	0	0	0	2	1	0	0	2	0	0	1	0
910	1	0	0	1	0	0	1	2	1	0	1	0	0	0	0	0	0	0	0	2	0	0	0	0	0	1	0	0	2	2	0	1	1	0	0	2	1	0	0	0	1	0	0	0	0	0	0	0	0
911	0	0	0	1	0	0	2	2	1	0	0	1	1	1	1	0	1	0	0	2	0	0	1	1	1	1	0	0	2	2	1	0	0	1	1	1	1	0	0	0	1	0	0	0	0	0	0	1	0
912	1	0	0	0	1	1	1	1	1	0	0	0	1	1	1	0	0	0	0	2	0	0	1	0	0	0	0	0	2	2	0	2	1	2	0	2	1	0	1	1	1	0	0	2	0	0	0	0	0
913	1	0	0	0	0	0	1	2	1	0	1	0	0	0	0	0	2	1	1	1	1	0	2	0	0	0	1	1	2	2	0	0	1	2	0	2	2	0	2	2	0	0	0	1	1	0	0	0	0
914	0	0	0	1	1	1	2	2	1	0	0	0	2	0	0	1	2	1	1	1	1	0	2	0	0	1	0	0	2	1	0	2	1	1	1	1	1	0	0	0	2	0	0	2	1	0	0	0	0
915	0	0	0	0	0	0	2	1	2	0	0	0	0	0	0	0	1	0	0	2	0	0	2	0	0	1	0	1	2	2	1	1	1	0	0	1	2	1	0	0	0	0	0	1	0	0	0	0	0
916	0	0	0	0	1	1	2	0	2	0	0	1	1	1	1	0	0	2	0	1	0	0	2	0	0	0	0	1	1	1	0	1	1	1	1	1	1	0	2	2	0	0	0	2	0	0	0	1	0
917	0	0	1	1	0	0	1	1	1	0	0	0	1	0	1	0	1	0	2	0	1	0	2	0	0	0	1	1	2	2	1	1	1	0	0	2	0	0	0	0	2	1	1	2	1	2	0	0	0
918	1	0	0	0	0	0	2	2	2	0	0	0	1	0	1	0	2	1	1	1	1	1	2	0	0	0	0	0	2	2	0	1	1	2	0	2	1	0	1	1	1	1	1	2	1	1	0	0	0
919	0	0	0	0	0	0	1	1	1	0	0	0	0	0	0	0	1	0	0	2	0	0	1	0	0	0	0	0	2	2	1	0	1	2	0	2	1	0	0	0	0	0	0	1	0	0	0	1	0
920	0	0	0	1	0	0	1	1	1	0	0	0	0	0	0	0	2	2	1	1	1	0	2	0	0	0	0	0	1	1	0	1	1	1	0	2	2	0	1	1	1	0	0	2	0	2	0	1	0
921	1	0	0	0	0	0	2	1	2	0	0	0	0	0	0	0	1	2	0	1	0	0	2	0	0	0	0	0	2	2	0	0	0	1	1	1	2	0	1	1	1	0	0	1	0	0	0	2	0
922	0	0	0	1	0	0	2	0	1	0	1	0	0	0	0	0	1	1	0	1	0	1	1	0	0	0	0	0	2	2	0	1	1	1	0	2	1	0	0	0	1	1	1	1	1	0	0	0	1
923	0	0	0	1	0	0	2	2	2	0	0	0	0	0	0	0	2	1	1	1	1	0	2	0	0	0	0	1	2	2	1	1	1	1	1	2	0	0	0	0	2	0	0	1	0	0	0	0	0
924	0	0	0	0	1	1	1	1	2	0	1	0	1	0	0	1	1	1	1	1	1	0	2	0	0	0	0	0	2	2	0	1	1	1	2	1	2	0	1	0	1	1	1	2	1	0	0	1	0
925	1	0	1	1	0	0	2	2	1	0	1	0	0	0	0	0	2	1	1	1	0	0	2	0	0	0	0	2	2	2	1	0	0	2	0	2	1	0	0	0	2	1	0	1	0	1	0	0	0
926	0	0	0	1	0	0	2	2	1	0	0	0	1	0	1	0	1	0	0	2	0	0	2	0	0	0	0	0	2	2	1	0	0	2	0	2	2	0	0	0	0	0	0	2	0	0	0	0	1
927	1	0	0	0	2	2	1	1	1	1	1	0	1	0	0	1	1	0	1	1	1	0	2	0	0	0	0	0	2	2	0	0	2	2	0	2	2	0	2	1	0	0	0	2	1	1	0	0	0
928	0	0	0	0	0	0	2	1	2	0	0	0	0	0	0	0	1	1	1	1	0	1	1	0	0	0	0	0	2	2	0	0	2	0	2	2	2	0	2	2	0	0	0	1	0	0	0	0	0
929	0	0	0	1	0	0	2	0	2	0	0	0	0	0	0	0	1	0	0	2	0	0	2	0	0	0	0	0	2	2	0	2	1	1	1	1	1	0	0	0	2	0	0	1	0	0	0	0	0
930	0	0	0	0	0	0	1	2	0	0	0	0	0	0	0	0	0	1	1	1	1	0	2	0	0	1	0	1	1	0	0	1	1	2	1	2	2	0	1	1	1	1	1	2	0	0	0	0	0
931	1	0	0	0	0	0	2	2	2	0	0	0	0	0	0	0	1	1	1	0	0	0	2	0	0	0	0	0	2	2	0	1	0	2	0	2	1	0	0	0	2	0	0	1	1	0	0	0	0
932	0	1	0	0	1	1	1	1	1	0	1	1	1	1	1	0	0	0	0	2	0	0	1	0	0	0	0	0	1	1	0	0	1	0	1	2	2	0	2	1	0	0	0	0	0	0	0	0	1
933	1	0	0	0	0	0	2	2	1	0	1	1	2	1	1	0	1	0	1	1	1	0	2	0	0	0	0	0	2	2	0	0	0	2	0	2	0	0	1	1	0	0	0	0	0	0	0	0	0
934	0	0	0	0	0	1	1	2	1	1	1	0	0	0	0	0	0	2	1	1	1	0	2	0	0	0	0	0	2	2	0	0	1	0	1	1	1	0	0	0	1	1	1	1	1	2	0	0	0
935	0	0	0	2	0	0	1	2	0	0	1	1	2	1	1	1	1	0	0	2	0	0	2	0	0	1	0	2	1	1	0	1	1	0	1	1	1	0	1	1	1	1	0	1	1	1	1	0	0
936	0	0	0	0	0	0	1	1	1	0	0	0	0	0	0	0	1	1	0	1	0	1	1	0	0	0	0	0	1	1	1	1	1	2	1	2	0	0	0	1	1	1	0	1	0	0	0	0	2
937	1	0	0	0	0	0	2	1	2	0	0	2	2	2	2	0	2	1	1	1	1	1	2	0	0	0	0	0	2	2	0	2	2	0	1	1	2	0	0	0	2	0	0	2	0	0	0	0	0
938	0	0	0	0	0	0	1	1	2	0	0	1	1	1	1	0	0	1	1	0	1	0	2	0	0	0	0	0	2	2	0	0	1	2	0	2	2	0	0	1	1	1	1	2	1	0	0	0	1
939	1	0	0	0	0	0	2	2	1	0	0	0	0	0	0	0	1	1	1	1	0	0	2	0	0	1	0	0	2	2	0	0	1	1	1	1	2	0	1	0	2	1	1	1	1	0	0	0	0
940	1	0	0	1	0	0	2	1	2	0	0	2	1	1	1	0	2	0	0	2	0	0	1	0	0	0	0	0	2	1	0	1	1	2	0	2	0	0	0	0	2	0	0	1	0	0	0	1	0
941	1	0	0	0	1	1	2	2	2	0	0	0	0	0	0	0	2	1	1	1	1	0	1	0	0	0	0	1	1	1	1	1	1	2	1	2	1	0	0	0	0	0	0	1	0	0	0	0	0
942	1	0	0	0	0	0	2	1	1	0	0	0	0	0	0	0	1	1	1	1	0	0	2	0	0	1	0	0	2	2	1	1	1	2	1	2	1	1	0	0	1	0	0	1	0	1	0	0	0
943	0	0	0	0	0	0	2	0	2	0	0	0	0	0	0	0	2	0	0	2	0	0	2	0	0	0	0	0	1	1	1	0	1	0	1	1	1	0	0	0	2	0	0	1	0	1	0	0	0
944	0	0	0	1	1	1	1	2	0	0	1	0	0	0	0	0	0	0	1	1	1	0	2	0	0	0	0	0	1	1	0	1	0	2	1	2	2	0	0	1	1	0	0	2	0	0	0	0	0
945	0	0	0	0	0	0	1	1	1	0	1	0	1	0	0	1	2	2	2	0	2	0	1	1	1	1	0	0	2	2	0	1	1	1	2	2	1	0	1	0	1	0	0	1	1	0	0	0	1
946	0	0	0	0	1	1	1	2	0	0	1	2	2	1	1	0	0	1	0	2	0	0	1	1	1	1	0	1	2	2	1	0	1	2	0	2	2	0	1	1	0	0	0	0	0	0	0	0	0
947	1	0	0	0	0	0	0	2	0	1	1	0	2	1	2	0	0	0	0	2	0	1	2	0	0	0	0	0	1	1	0	1	0	2	0	2	0	0	1	1	1	0	0	2	0	1	0	0	0
948	0	0	0	1	0	0	1	2	0	0	2	0	0	0	0	0	2	2	1	1	1	1	1	0	0	0	0	0	2	1	0	1	1	1	1	1	1	0	1	1	1	1	1	2	1	0	0	1	0
949	0	0	0	0	0	0	2	0	2	0	0	0	1	0	0	0	2	2	1	1	1	0	2	0	0	0	0	0	2	2	0	2	2	0	2	1	2	0	2	2	0	0	0	0	0	0	0	0	0
950	0	0	0	0	0	0	2	1	2	0	0	0	0	0	0	0	0	2	2	0	0	1	2	0	0	0	0	0	2	2	1	1	1	1	0	2	0	0	0	0	1	1	0	1	0	0	0	0	0
951	0	0	0	0	0	0	2	1	2	0	0	0	1	2	2	0	1	2	0	1	0	0	2	0	0	0	1	0	1	1	0	0	1	0	2	1	0	0	0	0	1	0	0	2	1	0	0	1	0
952	1	0	0	0	1	1	1	2	0	0	1	1	1	1	1	0	0	1	1	1	1	0	2	0	0	0	0	0	2	2	0	0	0	1	2	2	1	0	1	1	1	1	1	1	1	0	1	0	0
953	0	0	0	1	0	0	2	1	2	0	0	1	1	1	1	0	0	2	0	2	0	0	2	0	0	0	0	2	2	2	0	0	2	1	0	2	1	0	0	0	2	0	0	1	0	0	0	0	0
954	1	0	0	0	0	0	2	1	2	0	0	1	1	1	1	0	1	0	0	2	0	0	2	0	0	0	0	0	2	2	0	2	1	1	1	1	1	0	1	1	1	1	1	2	2	0	0	0	0
955	0	1	1	0	0	0	1	1	1	1	1	0	0	0	0	0	1	2	0	2	0	0	2	0	0	0	0	1	2	2	1	1	2	0	0	2	2	0	0	0	0	0	0	2	0	0	0	0	1
956	1	0	0	0	0	0	2	0	2	0	0	0	0	0	0	0	2	0	0	2	0	0	1	0	0	0	1	0	2	2	0	0	2	1	0	2	1	1	0	0	1	0	0	2	0	0	0	0	0
957	0	0	0	0	0	0	1	1	1	1	1	0	2	1	1	1	1	1	2	0	1	0	1	0	0	0	0	0	2	2	0	1	1	2	2	1	2	0	0	0	0	2	1	2	1	0	0	0	1
958	0	1	0	0	0	0	2	2	2	0	0	0	0	0	0	0	1	2	2	0	2	1	2	0	0	0	0	1	2	2	0	2	1	2	0	2	2	1	0	0	0	0	0	2	0	1	0	0	0
959	0	0	1	0	0	1	2	2	1	0	0	0	2	0	0	1	1	1	0	1	0	0	2	0	0	0	0	0	2	2	0	0	0	1	1	1	1	0	1	1	1	0	0	2	0	0	0	0	0
960	1	0	0	1	0	0	1	2	1	0	1	2	1	1	1	0	1	1	1	1	1	0	2	0	0	1	0	0	2	1	0	0	1	1	0	2	1	0	0	0	0	0	0	1	0	1	0	0	1
961	1	0	0	1	0	0	2	2	0	0	0	1	2	2	2	0	1	1	2	0	2	0	2	0	0	0	1	0	1	1	0	1	2	2	0	2	1	0	1	1	1	0	0	2	1	1	0	0	1
962	1	0	0	1	0	0	2	2	1	0	0	0	1	1	1	0	1	0	0	2	0	0	2	0	0	1	0	1	2	2	1	0	1	2	0	2	0	0	0	0	2	0	0	1	0	0	0	1	0
963	1	0	0	1	0	0	2	0	2	0	1	0	1	0	0	0	1	0	0	2	0	0	1	0	0	0	0	1	2	2	1	0	1	2	0	2	0	0	1	1	1	1	1	2	1	0	0	0	0
964	0	1	1	1	0	0	1	2	0	0	0	0	0	0	0	0	1	0	0	2	0	0	2	0	0	0	0	0	2	2	0	0	1	1	0	2	2	0	2	2	1	0	0	1	0	0	0	0	0
965	1	1	0	0	0	0	1	1	2	1	0	1	1	1	1	0	0	0	1	1	1	0	1	0	0	0	1	1	2	2	0	0	2	0	1	1	2	1	1	1	0	1	1	2	1	2	0	0	0
966	1	0	0	0	1	1	1	1	1	1	1	2	2	1	1	0	2	0	0	1	0	0	2	0	0	0	0	1	2	2	0	1	1	2	1	2	2	0	0	0	2	1	0	1	0	1	1	0	0
967	1	0	0	0	0	0	1	2	1	0	1	0	0	0	0	0	1	1	1	1	1	0	2	0	0	0	0	0	2	2	0	0	0	2	0	2	0	0	0	0	2	0	0	2	0	0	0	0	0
968	0	0	0	1	0	0	2	1	2	0	0	1	1	1	1	0	0	1	1	1	0	0	2	0	0	0	0	1	2	2	0	0	2	0	1	2	2	0	0	0	1	1	1	1	1	2	0	0	0
969	0	0	0	0	0	0	2	2	1	0	0	0	0	0	0	0	1	1	1	1	0	0	1	0	0	1	0	0	2	2	1	0	1	2	0	2	2	0	2	2	0	0	0	2	1	0	0	0	1
970	0	0	0	0	0	0	2	1	2	0	0	0	1	0	0	1	1	1	0	1	0	0	2	0	0	0	0	1	0	0	0	1	1	1	0	2	1	0	0	0	2	0	0	1	1	0	0	0	0
971	1	0	0	1	0	0	2	2	1	1	0	0	2	1	1	1	1	0	1	1	1	1	0	1	1	1	0	2	2	2	0	1	0	2	0	2	1	0	1	0	1	0	0	2	2	0	0	0	1
972	0	0	1	0	0	0	2	2	1	0	0	0	0	0	0	0	1	1	1	1	0	0	2	1	1	2	1	1	2	2	0	0	1	2	1	2	2	0	0	1	1	0	0	2	0	0	0	1	0
973	1	0	0	0	0	0	1	2	1	0	0	0	2	1	2	0	2	0	0	2	1	0	1	0	0	0	0	1	2	2	1	1	2	1	1	2	2	0	2	2	0	0	0	2	0	0	0	1	0
974	0	0	0	0	1	1	2	0	1	0	0	1	2	1	1	0	1	0	0	2	0	0	2	0	0	0	1	1	2	2	0	1	2	1	2	2	0	0	0	0	2	1	0	0	0	0	0	0	0
975	1	0	0	1	1	1	2	1	1	0	0	0	0	0	0	0	2	2	2	0	1	0	2	0	0	0	0	0	2	2	1	0	1	0	1	1	2	0	2	2	0	0	0	2	0	0	0	0	0
976	0	0	0	0	0	0	1	2	0	0	0	1	0	0	0	0	1	1	0	1	0	0	2	0	0	1	0	0	2	1	1	1	2	0	1	1	1	0	0	0	0	0	0	2	0	2	0	0	0
977	0	0	0	1	0	0	2	1	2	0	0	0	0	0	0	0	1	2	1	0	1	0	2	0	0	0	0	0	2	2	0	2	1	1	0	2	1	0	0	0	2	1	0	1	2	1	0	0	1
978	1	0	0	0	0	0	2	1	1	0	1	1	1	1	1	0	1	2	2	0	1	1	2	0	0	0	0	0	2	2	0	0	1	2	0	2	1	0	2	2	0	0	0	2	0	0	0	0	1
979	0	0	1	0	0	0	2	1	2	0	1	2	2	1	1	0	1	0	0	2	0	0	2	0	0	1	0	1	1	0	0	0	2	1	2	1	2	0	1	1	0	1	1	2	0	0	0	0	0
980	0	0	0	0	2	2	2	1	2	0	0	0	1	0	0	0	2	1	1	1	1	0	2	0	0	0	0	0	2	2	2	0	0	2	0	2	2	0	0	0	1	0	0	2	2	0	0	0	0
981	0	0	0	0	0	0	2	2	2	0	0	0	2	2	2	0	1	1	0	1	0	0	2	0	0	0	0	0	1	1	0	0	1	1	1	1	2	0	1	1	1	0	1	2	1	0	0	0	0
982	0	0	0	1	1	1	2	2	1	0	1	1	0	0	0	0	1	1	1	1	1	0	2	0	0	0	0	0	2	2	0	0	0	0	1	1	2	1	0	0	1	2	1	2	1	0	0	0	0
983	1	0	0	0	0	0	2	1	2	0	0	0	0	0	0	1	2	2	1	1	1	0	2	0	0	0	0	0	2	2	1	0	2	1	1	2	1	1	0	0	0	1	1	2	1	1	0	0	0
984	1	1	0	0	0	0	2	0	2	0	0	2	2	2	2	0	2	1	1	1	1	0	2	0	0	0	0	0	2	2	0	1	0	2	0	2	1	0	2	2	0	0	0	2	0	1	0	0	0
985	1	0	1	1	0	0	2	2	2	0	0	0	0	0	0	0	0	0	0	2	0	0	2	0	0	0	0	0	1	1	0	2	1	1	0	2	0	1	0	0	1	0	0	2	1	0	0	0	0
986	0	1	1	1	0	0	2	0	1	0	0	1	1	1	1	0	0	1	1	1	1	0	2	0	0	1	0	0	2	2	0	0	0	1	1	1	0	0	1	0	1	1	0	1	0	0	0	0	0
987	0	0	0	0	1	1	1	2	0	0	1	1	1	1	1	0	1	2	2	0	0	0	1	0	0	0	0	0	2	2	1	2	2	1	1	2	2	0	1	1	0	0	0	1	1	1	0	1	0
988	1	0	0	0	0	0	1	1	2	0	0	0	0	0	0	0	1	1	0	1	0	0	2	0	0	1	0	0	2	2	1	1	1	1	2	1	2	0	2	2	0	0	0	1	1	1	0	0	0
989	0	0	0	1	0	0	1	2	1	0	1	0	0	0	0	0	1	1	0	1	0	0	2	0	0	0	0	2	1	1	1	0	0	2	0	2	2	0	1	1	0	0	0	1	0	0	0	0	0
990	1	0	0	0	1	1	1	0	2	0	0	0	0	0	0	0	1	0	0	2	0	0	2	0	0	0	0	0	2	2	0	1	1	1	0	2	1	0	0	0	1	1	0	1	0	0	0	0	0
991	1	1	0	0	1	1	2	2	2	0	0	0	0	0	0	0	1	0	0	2	0	0	2	0	0	0	0	0	1	1	1	1	1	2	0	2	1	0	0	0	2	1	0	1	0	0	0	0	0
992	1	0	1	1	0	0	1	2	0	0	0	1	1	1	1	0	0	1	2	0	1	0	1	0	0	0	0	0	2	2	0	1	0	1	1	1	2	0	1	1	1	0	0	2	0	0	0	0	0
993	1	0	0	1	1	1	2	2	0	0	0	0	1	0	1	0	0	1	1	1	1	0	2	0	0	1	0	0	2	1	0	1	2	0	1	2	1	0	2	2	0	0	0	2	0	1	0	1	0
994	0	0	1	1	0	0	1	2	1	0	0	0	0	0	0	0	1	2	2	0	1	0	1	0	0	1	1	2	2	2	1	2	1	1	1	0	1	0	0	0	2	1	1	1	1	0	0	0	0
995	1	0	0	1	0	0	2	2	1	0	1	1	1	1	1	0	2	1	0	2	0	0	1	1	1	1	0	1	1	1	0	0	0	1	1	1	2	1	0	0	0	1	1	1	1	0	0	0	0
996	0	1	0	0	1	1	1	2	1	0	1	0	0	0	0	0	1	1	1	1	0	0	1	0	0	1	0	0	2	2	0	1	1	1	1	2	1	0	0	0	2	0	0	2	1	0	0	1	0
997	1	0	0	0	0	0	2	2	1	0	0	0	1	1	0	0	2	0	0	1	0	0	2	0	0	0	0	0	2	2	0	0	1	1	0	2	2	0	2	2	0	1	1	2	1	0	0	0	0
998	1	0	1	0	1	2	2	1	2	0	0	0	0	0	0	0	1	0	0	2	0	0	2	0	0	1	0	0	2	2	1	1	1	1	0	2	1	0	1	1	1	0	0	2	0	0	0	0	1
999	0	0	0	0	0	0	2	2	1	0	0	0	0	0	0	0	2	0	0	2	0	0	2	0	0	0	0	1	2	2	0	1	2	1	1	1	1	0	0	0	1	1	1	2	0	2	0	0	0
1000	0	0	0	0	0	0	2	2	2	0	0	0	1	1	1	0	0	1	1	1	0	0	2	0	0	0	0	2	1	1	1	1	1	0	1	1	1	0	1	1	1	1	0	1	0	0	0	0	0
[truncated: 252 more columns]
