# Supplementary material for: KNN-MDR: a learning approach for improving interactions mapping performances in genome wide association studies
Source: BMC Bioinformatics. 2017 Mar 21;18:184. doi: 10.1186/s12859-017-1599-7 (PMC5361736; doi:10.1186/s12859-017-1599-7)
Supplement: Supplementary file 5 — The data set(s) supporting the results of Table 3. (ZIP 7092 kb) [file 12859_2017_1599_MOESM5_ESM.zip › 000/S52/mkallsimul.dat]

1	0	1	0	0	0	1	2	0	1	0	0	0	0	0	0	0	0	0	2	2	0	0	0	0	0	0	2	0	2	2	1	1	1	0	1	2	1	0	0	2	1	0	1	0	0	1	0	1	1
2	1	0	0	0	0	1	2	0	2	0	0	1	1	0	0	0	0	2	0	0	0	1	0	0	1	1	2	0	2	2	0	2	2	0	0	0	1	1	1	0	0	0	0	0	0	0	0	2	0
3	0	0	0	0	0	1	2	1	0	0	1	1	2	0	0	0	1	2	0	0	1	0	0	0	0	0	2	0	2	2	0	1	1	0	0	1	2	0	0	2	0	0	1	0	1	1	0	2	0
4	0	0	0	0	0	1	1	0	0	0	2	0	0	0	0	0	0	1	2	1	1	0	1	0	0	0	1	0	2	1	1	1	1	0	0	1	1	0	0	0	0	1	1	0	1	0	0	2	0
5	0	2	1	1	0	1	1	0	0	0	1	1	2	0	0	0	0	1	1	1	0	1	0	0	0	0	2	0	2	2	1	1	2	0	1	2	1	0	1	1	0	2	1	0	1	0	0	2	0
6	1	1	0	1	0	1	2	1	1	0	0	0	0	0	0	1	1	1	2	2	1	1	0	0	0	0	1	0	2	2	1	2	1	2	0	1	2	0	0	0	1	0	0	0	0	0	1	0	0
7	1	1	0	0	0	1	1	0	0	0	1	0	0	0	0	0	0	1	1	1	1	0	0	0	0	0	0	0	1	1	1	0	1	0	0	2	2	1	0	1	0	0	0	0	1	0	0	2	0
8	0	1	0	0	0	0	2	0	0	1	1	0	0	0	0	0	0	1	1	1	0	0	0	0	0	0	1	0	2	0	0	1	1	2	1	2	1	0	0	2	0	0	0	0	2	2	0	1	0
9	0	2	0	1	0	1	2	0	1	0	2	0	1	0	0	0	0	1	1	1	0	0	0	0	1	1	2	0	2	2	2	0	0	0	0	2	1	1	0	1	0	0	1	0	1	0	0	0	1
10	0	1	0	0	0	2	2	0	2	0	0	0	1	0	0	0	0	2	0	0	1	1	0	0	0	0	2	0	2	1	1	1	1	1	1	1	2	0	0	2	0	0	1	0	1	0	0	2	0
11	0	0	0	0	0	0	2	0	1	0	0	1	1	0	0	0	0	0	2	2	0	0	0	0	0	0	1	0	1	1	0	1	0	1	0	2	1	0	0	2	1	1	1	1	1	2	0	0	1
12	0	2	0	0	0	0	2	1	1	0	0	0	1	0	0	0	0	0	2	2	0	0	0	0	0	0	2	0	2	2	0	1	0	1	0	1	2	0	0	2	0	0	0	0	0	0	0	2	0
13	0	0	0	0	0	2	1	0	0	0	0	0	1	0	0	0	0	0	2	2	0	0	0	0	0	0	1	2	2	2	0	0	0	0	1	2	1	1	0	0	0	1	0	0	1	2	0	2	0
14	0	0	0	0	0	1	1	0	0	0	0	0	0	0	0	0	0	1	1	1	0	0	0	0	1	1	0	2	1	1	2	2	2	0	0	2	2	0	0	2	0	0	0	0	1	0	0	0	0
15	1	1	0	1	0	1	2	0	0	1	1	0	1	1	0	0	0	2	0	1	0	0	0	0	0	0	2	0	2	1	2	0	1	0	0	2	2	0	0	0	0	1	1	0	1	0	0	0	2
16	0	1	1	0	0	2	2	0	0	0	0	0	0	0	0	0	0	1	1	1	0	0	0	0	0	0	2	0	2	1	0	1	1	1	0	0	1	1	0	1	0	0	1	0	1	1	0	1	0
17	0	0	0	0	0	2	2	1	0	0	0	0	0	0	0	0	1	1	1	1	1	0	1	0	0	0	1	0	1	1	0	1	0	2	1	1	2	0	0	1	0	0	2	0	0	0	0	2	0
18	1	2	0	1	0	1	1	1	0	0	0	0	2	0	0	0	0	1	1	1	1	0	1	0	0	0	1	0	1	1	0	1	1	1	1	2	1	0	0	0	0	0	0	0	0	0	0	2	0
19	0	2	1	0	0	0	2	0	1	0	1	0	0	0	0	0	0	0	2	2	0	0	0	0	0	0	2	1	2	1	2	0	0	0	0	2	1	1	0	1	0	0	1	1	2	0	0	1	0
20	0	1	0	1	0	1	2	0	1	0	0	0	0	0	0	0	0	1	1	1	1	0	0	0	0	0	1	0	2	1	1	1	0	1	1	2	2	0	0	2	0	0	2	0	1	0	0	2	0
21	0	1	0	0	0	1	2	1	0	0	0	0	0	0	0	0	0	0	2	1	1	0	0	0	0	0	2	0	2	1	0	1	0	2	2	2	2	0	0	1	0	0	2	0	0	0	1	0	0
22	0	1	0	0	0	1	1	1	1	0	0	0	0	0	0	0	1	2	1	1	0	0	0	0	0	0	2	0	2	0	1	1	1	1	1	1	0	0	0	1	1	1	0	0	1	0	0	2	0
23	0	1	0	0	0	2	1	0	1	0	1	1	0	0	0	0	0	1	1	1	1	0	0	0	0	0	0	0	1	1	1	1	2	0	1	2	0	0	0	1	0	1	1	1	0	1	0	0	1
24	0	0	0	0	0	1	1	0	0	0	1	2	2	0	0	0	0	1	2	1	1	0	0	0	0	0	2	1	2	2	0	0	0	0	0	1	2	0	0	0	0	0	0	0	1	0	0	1	1
25	0	0	0	0	0	2	2	0	1	0	0	0	1	0	0	0	0	0	2	2	0	0	0	0	1	1	0	1	2	0	1	2	2	0	0	2	0	0	0	0	1	0	0	0	0	1	0	1	0
26	1	1	1	0	1	1	2	0	1	0	0	0	1	1	1	0	1	2	1	1	0	0	0	0	0	0	1	2	2	1	1	1	1	0	0	2	1	0	1	1	0	0	1	0	0	2	0	1	0
27	0	1	0	0	0	1	2	0	2	0	0	0	1	0	0	0	0	0	2	2	0	0	0	0	0	0	1	0	2	1	0	0	0	0	1	2	0	0	0	0	0	1	1	0	1	2	0	0	1
28	0	2	0	1	0	1	1	0	1	0	1	0	0	0	0	0	1	2	0	0	1	0	0	0	1	1	1	1	1	1	2	0	0	0	0	1	1	0	0	0	0	0	0	0	0	1	0	1	0
29	0	2	0	0	0	0	2	1	1	0	0	0	0	0	0	0	0	0	2	2	0	0	1	1	1	1	1	0	1	1	0	1	1	0	0	1	2	0	0	2	0	0	0	0	0	0	0	1	0
30	1	0	0	0	0	1	2	1	1	0	0	1	1	0	0	0	0	1	1	1	0	0	1	0	1	1	2	1	2	1	1	0	0	0	0	2	1	1	0	1	0	1	0	0	0	0	1	1	0
31	0	1	1	1	0	2	2	0	1	0	0	2	1	0	0	0	0	0	2	2	0	1	0	0	1	1	1	0	2	1	0	0	0	0	1	2	1	0	0	2	1	0	0	0	0	0	0	1	0
32	1	2	0	1	0	1	2	1	0	0	0	0	1	0	0	1	1	2	1	1	0	0	0	0	0	0	1	0	2	1	0	1	1	0	0	2	1	0	0	1	0	0	1	0	1	1	0	0	0
33	0	0	0	0	0	1	2	0	0	0	1	0	0	0	0	0	1	2	1	1	0	0	1	0	1	1	2	0	2	2	1	0	0	1	2	2	2	0	0	2	0	0	0	0	0	0	0	0	0
34	0	1	0	1	0	1	1	1	0	0	1	1	1	0	0	0	0	0	2	2	0	0	1	0	0	0	1	0	2	0	0	1	1	2	1	2	1	0	0	2	1	0	0	0	0	1	0	2	0
35	0	2	0	0	0	0	2	1	0	0	0	0	0	0	0	0	0	1	1	1	1	0	0	0	0	0	1	0	1	1	2	0	0	1	1	1	2	0	0	1	0	0	0	0	0	1	0	2	0
36	0	1	0	0	0	1	0	0	0	1	2	1	2	0	0	0	0	2	0	0	1	0	1	1	1	1	0	2	1	0	2	1	1	0	0	2	2	0	0	2	0	0	0	0	0	0	0	1	1
37	0	0	0	0	0	1	2	1	0	0	0	1	1	0	0	0	0	0	2	1	1	0	0	0	0	0	1	1	1	1	1	2	2	0	1	2	1	0	1	1	0	0	0	0	0	0	0	2	0
38	0	2	0	0	0	0	1	0	0	0	1	1	2	0	0	0	0	1	0	0	0	0	0	0	0	0	2	0	2	1	1	1	1	1	0	0	0	1	1	0	0	0	1	0	1	1	0	1	0
39	1	0	1	0	0	2	2	0	2	0	0	0	1	0	0	0	0	0	2	2	0	0	1	0	0	0	0	0	2	1	0	0	0	0	0	2	2	1	0	0	0	1	0	0	2	1	0	1	1
40	1	1	0	0	0	1	2	0	0	0	0	0	2	0	0	1	0	1	1	1	0	0	0	0	0	0	1	0	2	0	0	2	2	0	0	2	1	0	0	1	0	0	1	0	1	0	0	2	0
41	0	1	0	0	0	1	2	0	1	0	0	0	0	0	0	0	0	0	2	2	0	1	0	0	0	0	2	0	2	2	0	1	1	0	0	1	1	0	1	1	1	0	0	0	0	0	1	1	1
42	0	0	0	0	0	1	2	0	0	0	0	0	1	0	0	1	0	1	1	1	0	0	1	1	1	1	2	1	2	2	1	2	2	0	0	0	1	0	0	1	0	0	1	0	1	0	0	1	1
43	1	2	1	2	0	2	1	0	1	1	1	1	1	0	0	0	0	1	1	1	1	0	0	0	0	0	2	2	2	1	1	2	1	0	0	1	1	0	1	1	0	1	1	0	0	0	0	1	0
44	0	1	0	0	0	2	2	0	0	0	0	0	0	0	0	0	0	1	1	1	0	0	0	0	0	0	2	0	2	2	1	0	0	2	1	1	1	0	0	0	0	1	1	0	1	2	0	1	0
45	0	2	0	0	0	1	2	0	1	0	2	1	1	0	0	0	0	1	1	1	1	0	1	0	0	0	2	0	2	1	2	1	1	0	0	1	1	0	0	2	1	0	0	0	0	2	0	2	0
46	0	2	1	0	0	1	2	1	1	0	0	1	1	0	0	0	0	0	2	2	0	0	0	0	0	0	1	0	2	0	0	0	0	0	0	2	1	0	0	2	1	0	0	0	0	0	0	1	1
47	1	2	0	0	0	0	2	0	1	0	0	0	0	0	0	0	0	0	1	2	0	1	0	0	0	0	1	1	1	1	2	0	0	0	0	2	1	1	0	1	0	0	0	0	0	2	0	2	0
48	0	2	0	0	0	0	2	1	0	0	0	0	0	0	0	0	0	0	1	2	0	0	1	0	0	0	1	1	2	1	0	1	1	1	1	1	1	0	0	1	0	0	0	1	0	1	0	1	0
49	0	0	0	0	0	1	2	0	1	0	0	1	1	0	0	0	0	0	2	1	1	0	1	1	1	2	1	0	2	1	0	1	1	0	0	2	1	1	1	2	1	0	1	0	0	1	0	1	1
50	1	1	1	0	1	1	0	0	1	0	0	0	0	0	0	0	0	2	1	1	0	0	0	0	1	1	1	1	1	1	2	0	0	0	0	2	2	0	0	2	1	1	0	0	1	0	0	0	0
51	1	1	0	0	0	1	0	0	1	0	1	0	1	0	0	1	1	2	1	2	0	0	1	0	1	1	1	0	2	1	0	1	1	0	0	2	1	0	1	1	0	0	1	0	1	0	0	1	0
52	0	2	0	0	0	0	2	0	2	0	0	0	1	0	0	1	0	1	0	0	0	0	0	0	0	0	2	0	2	2	1	0	0	1	1	1	1	0	1	1	0	0	0	0	0	2	0	2	0
53	0	2	0	0	0	0	0	0	1	0	0	0	0	0	0	0	0	1	0	0	1	0	0	0	0	0	0	0	2	1	0	1	1	2	0	1	2	0	0	2	0	1	1	0	1	1	0	2	0
54	0	2	0	0	0	1	2	0	1	0	1	0	0	0	0	0	0	1	1	1	0	0	1	0	0	0	2	1	2	1	1	1	1	0	0	2	0	2	0	0	0	0	1	0	1	0	0	2	0
55	1	1	0	0	0	0	2	0	2	0	0	0	0	0	0	0	0	0	1	2	0	0	1	0	0	0	1	0	2	1	0	1	1	0	0	1	2	0	0	1	0	0	0	1	0	1	0	0	2
56	0	1	0	1	0	1	1	0	1	1	0	0	2	0	0	1	0	1	1	1	1	0	0	0	0	0	1	1	1	1	1	1	2	1	0	1	1	0	1	1	0	1	1	0	1	0	0	1	0
57	1	2	0	0	0	0	2	0	1	0	0	2	2	1	1	0	0	0	2	1	1	1	0	0	1	1	2	2	2	2	0	1	2	0	1	2	1	0	0	2	0	0	0	0	0	0	0	2	0
58	1	2	1	0	1	1	2	0	2	0	0	0	0	0	0	0	0	1	1	1	0	0	0	0	0	0	1	0	2	1	1	0	0	0	0	2	2	0	0	1	0	1	1	0	1	0	0	1	1
59	1	0	0	0	0	1	2	1	0	0	0	0	1	0	0	0	1	1	2	2	1	0	0	0	0	0	2	0	2	2	1	1	2	1	0	1	2	0	0	2	0	0	0	0	0	0	0	0	0
60	0	2	0	0	0	0	2	1	1	0	0	0	0	0	0	0	0	0	2	2	0	0	1	1	0	0	2	0	2	2	2	2	2	0	0	1	2	0	0	2	0	1	2	0	0	1	1	1	0
61	0	0	0	0	0	1	1	0	1	0	0	0	0	0	0	0	0	0	2	2	0	0	0	0	0	0	0	1	2	0	1	0	0	0	0	1	1	0	0	0	0	1	1	0	1	0	0	2	0
62	0	2	0	0	0	0	1	1	0	1	1	0	1	0	0	1	0	1	1	1	0	0	0	0	1	1	1	1	2	1	1	2	1	0	0	1	1	0	0	1	0	1	1	0	1	0	1	0	0
63	0	0	0	1	0	2	1	1	1	0	0	0	1	0	0	0	0	1	1	1	1	0	0	0	0	0	2	0	2	2	0	1	0	1	2	2	2	0	0	2	1	0	0	0	0	0	1	0	0
64	0	1	0	0	0	0	1	0	1	0	1	1	1	0	0	0	0	1	1	1	0	0	0	0	0	0	1	0	2	0	0	1	1	0	0	1	2	1	0	1	0	0	0	0	0	2	1	0	0
65	0	0	0	0	0	2	2	0	1	0	1	0	0	0	0	0	0	0	2	2	0	0	2	0	0	1	2	0	2	1	2	0	0	0	0	2	1	0	0	2	0	0	1	0	1	0	0	1	0
66	0	0	0	0	0	1	1	1	0	1	1	0	0	0	0	0	0	0	2	2	0	0	0	0	0	1	2	0	2	2	1	1	1	0	1	2	2	1	0	1	0	1	0	0	2	1	0	1	0
67	0	2	0	0	0	0	2	0	0	0	1	0	0	0	0	0	0	0	2	2	0	1	1	1	0	1	2	0	2	2	0	0	0	1	0	1	1	0	0	2	0	0	1	0	1	0	1	1	0
68	0	1	0	0	0	2	1	0	0	0	1	0	0	0	0	0	0	1	1	1	1	0	0	0	0	0	0	2	0	0	2	1	1	0	0	1	1	0	0	2	0	0	1	1	1	0	0	2	0
69	1	1	0	1	0	1	2	0	1	0	0	0	0	0	0	0	0	1	1	1	0	1	0	0	0	0	2	0	2	2	0	1	1	0	0	1	2	0	0	1	0	0	2	0	0	1	0	1	0
70	0	2	0	0	0	0	1	1	0	0	1	0	0	0	0	0	1	1	2	2	0	0	0	0	0	0	2	0	2	1	2	2	2	1	0	0	0	2	0	0	0	0	0	1	0	0	0	2	0
71	0	0	0	0	0	2	2	0	2	0	0	0	1	0	0	0	0	0	2	1	1	0	0	0	1	1	1	0	2	1	0	1	1	0	0	1	2	0	0	1	0	1	1	0	2	0	0	2	0
72	0	1	0	1	0	1	2	1	0	0	0	0	0	0	0	0	0	0	2	2	1	0	0	0	1	1	0	1	1	0	1	1	1	0	0	1	1	0	0	0	1	1	1	0	1	2	0	0	0
73	0	1	0	1	0	2	2	0	1	0	0	0	1	0	0	0	0	0	2	2	0	0	1	1	0	0	2	0	2	2	0	2	1	0	0	1	1	1	0	1	0	1	1	0	2	1	0	1	0
74	0	2	0	0	0	0	2	0	0	0	0	0	0	0	0	0	0	0	2	2	0	0	0	0	0	0	2	1	2	2	0	1	1	0	0	1	1	0	0	0	0	0	1	0	0	0	1	0	1
75	0	1	0	0	0	1	2	0	0	0	0	0	0	0	0	0	0	0	2	2	0	0	0	0	0	0	2	0	2	1	0	1	1	0	0	1	1	0	0	2	1	0	0	0	0	0	1	0	0
76	0	2	0	0	0	0	2	0	2	0	0	0	0	0	0	0	0	2	0	0	2	0	0	0	0	0	2	0	1	1	1	1	0	0	1	2	1	0	0	1	0	0	0	0	0	1	0	0	2
77	0	1	0	0	0	2	2	0	0	0	0	0	1	0	0	0	0	0	1	1	0	0	0	0	0	0	0	1	2	0	1	1	1	0	0	2	1	0	1	1	1	0	2	0	1	0	0	0	0
78	0	1	0	1	0	1	2	0	1	0	1	0	1	0	0	0	1	2	1	1	0	0	1	1	1	1	0	2	1	0	2	0	0	0	0	2	1	1	0	0	0	0	0	0	0	1	0	1	0
79	0	0	0	0	0	1	0	0	0	0	1	0	0	0	0	0	0	2	0	1	0	0	0	0	0	0	1	1	2	1	1	1	2	0	0	2	2	1	0	1	0	0	0	1	0	1	0	2	0
80	1	1	0	0	0	1	2	1	1	0	0	1	1	0	0	0	0	0	1	2	0	0	0	0	0	0	1	0	1	1	0	1	1	0	0	2	2	0	0	2	0	0	0	1	0	1	0	1	0
81	0	1	0	0	0	1	1	0	1	0	1	1	1	0	0	0	0	1	0	0	1	0	1	0	0	0	2	0	2	1	1	1	1	0	0	2	1	1	0	0	0	0	0	0	0	0	0	0	1
82	0	1	0	0	0	1	2	0	1	0	1	0	1	0	0	0	0	2	0	0	0	0	0	0	0	0	2	0	2	2	1	0	0	1	1	2	0	2	0	0	0	0	0	0	0	1	0	1	1
83	0	1	0	0	0	0	1	0	0	0	1	1	1	0	0	0	0	0	1	1	0	0	0	0	0	0	1	0	2	1	0	1	1	0	0	2	1	2	0	0	0	0	0	0	0	0	0	2	0
84	0	1	0	0	0	0	2	0	2	0	0	0	0	0	0	0	0	0	2	2	0	0	0	0	0	0	2	0	2	1	1	0	0	0	0	1	1	0	1	1	0	1	0	0	1	1	1	1	0
85	0	1	0	1	0	1	2	0	1	0	0	0	2	0	0	1	0	0	1	1	0	0	0	0	0	0	1	1	1	1	1	1	1	0	0	1	1	1	0	1	0	1	1	0	1	0	2	0	0
86	0	1	0	1	0	2	2	0	0	0	1	1	1	0	0	0	0	0	1	1	1	0	1	0	0	0	1	0	2	1	1	2	2	0	0	1	2	0	0	1	0	1	1	0	1	1	0	1	1
87	0	2	0	0	0	0	1	0	0	0	1	0	0	0	0	0	0	0	2	2	0	0	1	0	0	0	1	0	2	0	0	1	1	0	0	2	2	0	0	2	0	0	0	0	0	1	0	1	1
88	0	1	0	0	0	2	1	2	0	0	0	2	2	0	0	0	0	0	2	2	0	0	0	0	0	0	1	0	1	1	1	0	0	0	0	2	1	0	0	0	0	1	1	0	1	0	0	2	0
89	0	1	0	0	0	1	1	0	0	1	1	1	2	0	0	0	0	1	1	1	0	0	1	1	1	2	2	0	2	2	1	2	2	0	0	1	1	0	0	1	0	0	0	0	0	1	1	0	0
90	0	1	0	0	0	2	1	0	0	0	1	0	0	0	0	0	0	1	1	1	0	0	1	0	0	0	1	0	1	0	1	1	1	0	0	1	2	1	0	1	0	0	1	0	1	0	1	0	0
91	0	2	0	0	0	1	2	0	1	0	1	0	1	0	0	1	0	0	2	2	0	0	1	1	1	2	2	1	2	1	1	1	1	0	0	1	1	0	0	0	0	0	0	0	1	1	2	0	0
92	0	2	0	0	0	0	1	0	0	0	1	1	1	0	0	0	0	1	1	1	0	0	0	0	1	1	1	0	2	1	0	0	0	0	0	2	2	0	0	2	0	0	0	1	0	1	0	0	1
93	0	1	0	1	0	1	2	0	2	0	0	0	0	0	0	0	0	1	1	1	0	0	0	0	0	0	0	1	1	0	1	1	1	0	0	2	2	0	0	1	0	1	0	0	0	0	0	0	1
94	0	1	0	0	0	0	1	0	0	0	2	1	0	0	0	0	0	1	1	1	0	0	0	0	0	0	1	0	2	2	0	1	1	2	1	1	1	0	0	0	0	0	1	0	1	0	0	0	2
95	0	0	0	0	0	0	2	0	1	0	0	0	0	0	0	0	0	0	1	1	0	0	1	1	1	1	1	0	1	1	1	2	2	0	0	1	2	0	0	0	0	1	1	0	1	1	1	0	1
96	0	2	0	1	0	1	2	0	2	0	0	0	0	0	0	0	0	0	2	2	0	0	0	0	0	0	2	1	2	2	1	2	1	0	0	2	1	1	1	0	0	0	0	0	1	0	0	1	0
97	0	0	0	1	0	2	2	0	1	0	0	1	1	0	0	0	0	2	0	1	1	0	0	0	0	0	0	0	1	0	1	0	0	1	0	1	1	0	0	1	0	1	1	0	1	0	1	1	0
98	0	1	0	1	0	2	2	0	1	0	1	0	0	0	0	0	0	1	1	1	0	0	1	0	1	1	2	0	2	2	0	1	2	1	0	1	1	1	0	1	0	1	1	0	1	1	0	1	1
99	0	1	0	2	0	2	1	1	1	0	0	1	1	0	0	0	0	1	1	1	0	1	0	0	0	0	0	1	1	1	1	1	1	1	1	1	1	1	0	1	0	1	1	0	0	0	0	1	1
100	1	2	1	0	0	1	0	0	1	0	0	1	2	0	0	0	1	1	2	2	1	1	0	0	0	0	2	0	2	2	0	1	2	0	0	1	2	0	0	0	1	0	1	1	0	1	0	1	0
101	1	2	0	0	0	1	2	1	0	0	0	0	0	0	0	0	1	2	0	0	1	0	0	0	0	0	1	0	2	2	0	1	2	0	1	2	1	0	0	1	0	1	1	0	2	0	0	2	0
102	0	2	0	0	0	1	1	1	0	0	1	0	0	0	0	0	0	0	2	2	1	0	1	0	1	1	1	0	1	1	0	1	1	0	0	1	1	0	0	0	0	0	0	1	1	1	0	2	0
103	1	0	0	0	0	1	2	0	2	0	0	0	0	0	0	0	1	2	1	1	0	0	0	0	0	0	2	0	2	2	0	1	1	0	0	1	2	0	0	2	0	1	1	0	1	1	0	0	0
104	0	1	0	0	0	0	2	0	0	0	1	0	0	0	0	0	0	0	2	2	0	0	0	0	0	0	2	1	2	2	0	2	2	0	0	1	1	0	0	2	0	0	0	0	0	1	0	2	0
105	0	1	0	0	0	1	0	0	1	0	0	0	1	0	0	0	0	2	0	0	0	0	1	1	1	1	1	0	1	1	1	1	2	0	0	0	1	0	0	1	0	0	0	0	1	1	0	1	1
106	0	2	0	0	0	0	2	0	0	0	1	1	1	0	0	0	0	1	1	1	0	0	0	0	0	0	1	1	2	0	1	2	2	0	0	1	1	0	0	1	0	1	0	0	1	1	0	0	2
107	0	0	0	0	0	2	2	0	2	0	0	1	1	0	0	0	0	0	2	2	0	1	0	0	0	0	2	0	2	1	2	1	0	1	2	2	0	1	1	0	0	0	0	1	0	0	0	2	0
108	0	2	0	0	0	1	1	1	1	0	0	1	2	0	0	1	0	0	2	2	0	1	1	1	1	1	2	0	2	2	0	1	1	2	0	1	1	0	1	1	0	0	1	0	1	1	0	0	0
109	0	1	0	1	0	2	2	0	1	0	1	0	2	0	0	0	0	0	1	1	0	0	1	1	1	2	2	0	2	0	1	2	1	1	1	2	1	1	1	0	0	0	1	0	0	1	0	1	0
110	0	0	0	0	0	1	1	0	1	0	0	0	1	0	0	1	0	0	2	2	0	0	0	0	1	1	1	0	2	2	0	1	1	2	1	2	2	1	0	1	0	0	0	0	0	0	0	1	0
111	0	1	0	1	0	1	1	0	0	0	1	1	2	0	0	0	0	1	1	1	0	0	0	0	0	0	2	1	2	1	2	1	1	1	1	2	1	1	0	1	0	1	1	0	1	1	1	0	0
112	1	0	0	0	0	1	2	0	1	0	1	1	2	0	0	1	0	1	1	1	1	0	1	0	1	1	1	1	2	1	0	0	0	0	0	1	1	0	0	2	1	0	0	0	0	0	0	2	0
113	1	1	0	0	0	1	1	1	0	0	1	0	0	0	0	0	0	0	2	2	0	0	1	1	1	1	1	1	2	1	1	1	2	0	0	1	1	0	0	1	0	0	0	1	0	1	1	1	0
114	0	1	0	0	0	1	2	0	2	0	0	0	0	0	0	0	0	1	1	0	1	0	1	1	1	1	2	0	2	2	0	1	0	2	2	2	1	0	0	0	0	1	0	0	1	1	1	0	0
115	1	1	0	0	0	1	1	0	0	0	2	0	0	0	0	0	0	1	1	1	0	0	0	0	0	0	2	0	2	1	2	1	1	0	0	1	2	1	0	1	0	0	0	0	0	1	0	1	1
116	0	1	0	0	0	0	2	0	0	0	1	1	1	1	1	0	0	1	1	1	1	0	0	0	0	0	2	0	2	2	0	0	1	1	0	1	0	1	1	0	0	0	1	0	1	0	0	1	1
117	1	0	0	1	0	2	2	0	2	0	0	1	2	0	0	0	1	0	2	1	1	0	0	0	0	0	1	0	2	1	1	2	1	0	0	1	1	0	0	2	1	1	0	0	0	0	1	0	1
118	1	0	0	1	0	2	1	0	1	1	1	1	2	0	0	1	0	1	1	1	0	0	0	0	0	0	1	0	2	2	0	2	1	0	1	2	2	0	0	2	0	0	0	0	0	1	0	1	1
119	1	1	1	0	1	1	2	0	1	0	1	1	1	0	0	0	0	0	2	1	1	0	1	0	1	1	1	1	1	1	2	1	1	0	0	1	1	0	1	1	0	0	0	0	0	0	0	2	0
120	0	1	0	0	0	1	2	1	1	1	0	0	0	0	0	0	0	0	2	2	0	0	2	0	0	0	2	0	2	2	0	2	2	1	1	2	1	0	0	0	1	1	0	0	1	0	0	1	0
121	0	1	0	1	0	1	1	1	0	0	1	0	1	0	0	0	1	2	1	1	0	1	1	1	1	1	2	0	2	2	1	2	1	1	1	2	1	1	1	1	1	0	0	1	0	1	0	1	0
122	0	0	0	0	0	1	2	1	0	0	0	0	0	0	0	0	0	0	2	2	0	0	0	0	0	0	2	0	2	2	0	0	0	0	1	2	2	0	0	1	0	0	1	0	1	1	0	0	1
123	0	0	0	0	0	1	2	1	0	0	1	1	1	1	1	0	0	1	1	1	1	0	1	0	0	0	0	0	2	1	0	1	1	1	1	2	2	0	0	1	0	0	0	0	0	1	0	2	0
124	0	2	1	1	0	1	1	0	0	0	1	1	1	0	0	0	0	1	1	1	0	0	0	0	0	0	1	1	2	1	2	0	0	1	1	2	1	0	0	2	0	0	1	1	0	1	0	0	0
125	1	1	0	0	0	1	1	0	1	0	0	0	0	0	0	0	0	0	2	1	1	0	1	0	1	1	2	0	2	2	0	0	1	1	0	2	1	1	0	0	0	1	0	0	1	1	0	1	1
126	1	1	0	1	0	1	2	0	2	0	0	1	1	1	1	0	1	2	1	2	0	0	0	0	0	0	1	1	2	1	0	2	1	2	0	2	0	0	1	1	1	0	0	0	0	1	0	1	1
127	0	2	1	1	0	1	2	0	1	0	0	1	2	0	0	0	0	1	1	1	0	0	0	0	0	0	0	1	1	0	1	0	0	0	0	1	2	1	1	2	1	0	1	0	1	0	0	1	0
128	1	1	0	1	0	1	2	0	1	0	0	1	1	0	0	0	0	1	1	1	1	0	1	0	1	1	2	0	2	2	1	1	1	1	1	2	2	0	0	1	0	1	0	0	0	1	0	1	1
129	0	1	0	0	0	0	2	1	1	0	0	0	0	0	0	0	0	1	1	0	1	0	0	0	0	0	1	0	2	1	0	1	1	0	0	1	2	0	0	1	0	0	2	0	1	0	0	0	1
130	1	0	0	0	0	1	2	1	0	0	0	0	0	0	0	0	0	2	0	0	1	0	0	0	1	1	0	1	1	0	1	1	0	2	1	1	2	0	0	2	0	0	1	1	0	1	0	1	1
131	0	1	0	0	0	0	1	0	0	0	1	0	1	0	0	1	0	2	0	0	0	0	0	0	0	0	1	0	1	0	1	1	1	0	0	1	1	1	0	0	0	0	0	1	0	1	0	1	0
132	0	2	0	0	0	1	2	0	0	0	1	0	0	0	0	0	0	2	0	0	0	0	0	0	0	0	1	0	2	0	0	1	0	1	0	1	1	0	0	1	0	1	1	0	0	1	0	1	0
133	1	1	0	1	0	1	2	0	1	0	1	1	1	0	0	0	0	2	0	0	2	0	0	0	0	0	1	1	2	1	0	1	1	0	0	2	2	0	0	0	0	0	0	0	0	1	0	2	0
134	0	2	0	1	0	1	2	0	0	0	1	0	0	0	0	0	0	1	1	1	0	0	1	1	2	2	1	0	2	2	0	2	2	0	0	0	1	0	0	1	0	0	0	0	0	1	0	0	1
135	1	1	0	1	0	1	0	0	1	0	0	0	1	1	0	0	0	0	2	2	0	0	0	0	0	0	2	0	2	2	0	1	1	0	0	1	2	0	0	1	0	0	1	0	1	0	0	2	0
136	0	2	0	0	0	1	2	0	1	0	1	1	2	0	0	0	0	1	1	1	0	0	1	1	1	1	2	0	2	2	1	2	2	0	1	2	2	0	0	2	0	0	0	1	0	0	0	2	0
137	1	1	0	0	0	1	1	0	2	0	0	1	1	0	0	0	0	2	0	0	1	0	1	1	1	2	1	2	1	0	2	2	2	0	0	1	1	0	0	1	0	0	1	0	1	1	1	0	0
138	0	2	0	0	0	0	2	0	0	0	1	1	1	0	0	0	0	1	1	1	0	0	0	0	0	0	2	0	2	1	0	0	0	0	0	0	1	0	0	2	0	0	0	0	0	1	0	2	0
139	1	1	0	0	0	1	2	1	0	0	0	0	1	0	0	0	0	1	1	1	1	0	2	0	0	1	2	0	2	2	1	2	2	0	1	1	1	1	0	1	0	0	0	0	0	1	0	1	0
140	0	1	0	0	0	2	2	1	1	0	0	1	1	0	0	0	0	0	2	2	0	0	0	0	0	0	1	0	2	1	0	2	1	0	1	2	2	1	0	1	0	1	1	0	2	2	0	0	1
141	0	1	0	1	0	1	2	1	1	0	0	0	0	0	0	0	0	0	2	0	1	1	0	0	0	0	1	0	2	1	1	1	1	0	0	2	2	0	0	2	0	0	0	0	1	1	1	0	0
142	0	2	0	0	0	0	2	0	1	0	1	0	0	0	0	0	0	0	2	2	1	0	1	0	0	0	2	0	2	2	1	2	1	0	0	1	1	0	0	2	0	1	0	0	1	0	0	0	1
143	1	1	1	0	1	1	2	0	1	0	0	0	1	0	0	0	0	1	2	2	0	0	0	0	0	0	1	2	1	0	2	1	1	0	0	1	2	1	1	2	1	2	1	0	1	0	0	1	1
144	0	1	0	0	0	0	2	0	1	0	1	0	1	0	0	0	0	2	0	1	0	0	1	0	0	0	0	0	2	1	0	1	1	1	2	2	1	0	0	1	0	1	0	0	0	0	0	2	0
145	0	1	0	0	0	1	2	0	1	0	0	1	1	0	0	0	1	0	2	1	1	1	0	0	0	0	0	0	2	1	0	0	0	0	1	2	2	0	0	1	0	0	0	0	0	0	1	0	0
146	1	1	0	1	0	2	1	0	1	0	1	0	1	0	0	0	0	0	1	2	0	0	0	0	0	0	1	0	2	1	0	2	2	0	0	0	1	0	0	2	0	1	1	0	1	1	0	1	1
147	1	1	0	1	0	1	0	0	0	0	1	0	0	0	0	0	0	1	1	1	0	0	0	0	0	0	1	1	1	1	1	1	1	1	1	2	1	0	0	0	0	0	2	0	1	0	0	1	1
148	0	2	1	1	0	1	2	1	0	0	0	0	0	0	0	0	0	1	1	0	1	1	0	0	0	0	2	0	2	2	0	1	1	1	1	1	2	1	0	1	0	0	1	0	0	1	0	1	1
149	0	1	0	1	0	1	0	0	1	0	1	0	0	0	0	0	1	2	1	1	0	0	1	0	1	1	2	0	2	2	0	0	0	0	0	2	2	0	0	1	0	0	0	0	0	0	0	0	1
150	0	2	0	0	0	0	1	0	1	0	1	1	2	1	1	0	0	1	1	1	0	0	1	0	0	0	1	1	2	0	1	0	0	0	0	1	1	0	0	2	0	0	0	0	0	1	0	1	0
151	1	1	0	1	0	1	1	0	1	0	1	0	2	0	0	1	0	1	1	1	0	0	0	0	0	0	2	0	2	2	0	1	2	0	0	1	2	0	0	1	1	0	0	1	0	1	0	2	0
152	1	1	0	1	0	1	2	1	1	0	0	0	0	0	0	0	0	2	0	0	1	0	0	0	0	0	1	1	2	1	2	2	1	1	1	2	1	0	0	1	0	0	1	0	0	0	0	2	0
153	1	1	0	1	0	1	2	0	0	1	1	0	0	0	0	0	0	1	2	2	0	0	1	1	2	2	2	1	2	1	1	1	1	1	1	1	1	1	0	0	0	0	1	0	1	0	1	2	0
154	0	0	0	0	0	1	1	0	1	0	1	1	2	0	0	1	0	1	1	1	0	0	0	0	1	1	2	0	2	2	0	1	1	0	0	2	1	1	0	1	0	1	1	0	1	0	0	1	0
155	1	1	0	0	0	1	2	0	0	0	0	0	0	0	0	0	0	1	1	1	0	0	0	0	0	0	2	1	2	2	1	1	2	0	0	1	1	0	1	1	0	0	0	0	2	1	1	0	1
156	0	1	0	0	0	0	2	0	0	0	1	0	0	0	0	0	0	0	2	2	0	0	0	0	0	0	1	0	2	1	0	1	1	0	0	1	2	1	1	2	1	1	0	0	1	1	0	2	0
157	0	1	2	0	1	0	1	0	0	0	1	0	0	0	0	0	0	1	1	1	1	0	2	0	0	0	1	1	1	1	2	1	1	0	0	1	1	0	1	1	0	0	0	0	0	1	0	1	1
158	0	0	0	0	0	1	1	0	0	0	2	2	1	0	0	0	1	2	0	0	1	0	0	0	0	0	1	0	2	1	0	1	0	1	1	2	1	1	0	1	0	1	0	0	1	1	0	2	0
159	0	2	0	0	0	1	1	0	1	1	1	1	1	0	0	0	0	0	1	2	0	0	0	0	0	0	1	0	1	1	1	1	1	0	0	2	1	0	1	1	0	1	0	0	0	0	1	0	0
160	1	2	0	2	0	2	1	0	1	0	1	0	0	0	0	0	0	1	1	1	1	0	0	0	0	0	1	0	2	1	1	1	2	0	1	2	2	0	0	1	0	2	2	0	2	1	0	0	0
161	0	1	0	0	0	0	1	0	1	0	1	0	1	0	0	0	0	0	2	1	1	0	1	1	1	1	1	1	1	1	2	0	0	0	0	2	1	1	0	0	0	0	0	0	0	0	0	2	0
162	0	1	0	0	0	1	2	0	1	0	0	0	0	0	0	0	1	0	2	1	1	0	0	0	0	0	1	0	2	1	0	1	2	0	0	1	1	0	1	1	0	1	0	0	1	0	0	1	1
163	0	0	0	0	0	1	2	0	0	0	1	0	0	0	0	0	0	1	1	1	1	0	0	0	0	0	1	0	2	1	1	1	0	1	2	2	1	1	0	1	0	0	0	0	0	1	0	1	1
164	1	1	0	0	0	1	2	0	0	0	0	0	0	0	0	0	0	0	2	2	0	0	0	0	1	1	1	0	2	0	0	2	1	2	0	1	0	1	0	1	0	0	1	0	1	0	0	2	0
165	0	0	1	0	0	2	2	1	0	0	0	0	0	0	0	0	0	0	2	2	0	0	1	1	2	2	2	0	2	2	0	1	1	0	0	1	2	0	0	1	0	0	0	1	0	1	0	0	1
166	0	2	1	1	0	1	2	0	0	0	0	0	1	0	0	1	0	2	0	1	0	0	1	1	1	1	0	1	2	0	1	1	1	0	0	0	1	1	0	1	0	0	0	1	1	1	1	0	0
167	0	2	0	0	0	0	1	0	1	0	1	0	1	0	0	1	0	0	2	2	0	0	0	0	0	0	2	1	2	2	1	1	1	1	1	1	1	1	0	1	0	1	1	0	1	0	1	0	0
168	0	0	0	0	0	1	0	0	0	1	2	1	1	0	0	0	0	0	1	1	0	0	0	0	1	1	2	0	2	2	0	2	2	0	0	2	2	0	0	2	0	0	1	0	0	1	0	2	0
169	1	1	0	0	0	1	2	0	2	0	0	2	2	0	0	0	0	0	2	2	0	0	0	0	0	0	2	0	2	2	0	1	1	0	0	1	2	0	0	1	0	0	2	0	0	0	0	0	0
170	1	1	1	1	0	1	2	1	1	0	0	1	1	0	0	0	0	0	2	2	0	0	0	0	0	0	2	0	2	1	1	0	1	1	0	1	1	0	0	0	0	0	0	1	1	1	0	2	0
171	0	1	0	1	0	1	1	0	0	0	1	0	0	0	0	0	0	0	2	2	0	0	1	0	0	0	1	1	2	1	2	0	0	0	1	2	1	2	0	0	0	1	1	0	1	0	0	0	1
172	0	1	0	0	0	1	2	0	1	0	1	0	1	0	0	0	0	0	2	2	0	1	0	0	0	0	1	0	2	1	0	1	1	0	0	1	0	1	0	1	0	1	1	0	2	1	0	1	0
173	0	2	0	0	0	1	1	0	0	0	1	0	0	0	0	0	0	0	2	1	0	0	0	0	1	1	2	0	2	2	2	1	0	2	2	2	1	1	0	1	0	0	0	0	0	0	0	1	0
174	0	2	0	0	0	1	2	0	0	0	0	1	0	0	0	0	0	0	1	2	0	0	1	1	1	1	2	0	2	2	0	2	2	0	1	1	2	0	0	1	1	0	2	0	0	0	0	1	0
175	1	2	0	1	0	2	2	1	1	0	0	0	1	0	0	1	1	2	1	1	0	0	0	0	1	1	0	2	0	0	2	0	0	0	0	1	1	0	0	2	1	0	1	0	1	0	0	1	1
176	0	0	0	1	0	2	1	1	0	0	1	0	0	0	0	1	0	1	1	1	0	0	1	1	1	1	1	1	2	0	1	2	1	1	0	2	1	0	0	2	1	0	1	1	1	1	1	1	0
177	0	1	1	1	1	2	2	0	1	0	1	1	2	0	0	1	0	1	1	1	0	0	0	0	1	1	1	1	1	1	2	1	0	2	2	2	1	1	0	1	0	0	0	0	0	1	1	0	0
178	0	0	0	0	0	2	2	1	0	0	0	0	0	0	0	0	0	1	1	1	1	0	0	0	1	1	1	1	2	0	1	1	1	0	0	1	2	0	0	2	0	0	0	1	0	1	0	1	1
179	0	2	0	0	0	1	2	0	1	0	2	0	0	0	0	0	0	1	1	1	1	0	0	0	0	0	1	0	2	1	2	1	1	0	0	2	1	0	0	0	0	0	0	0	0	1	0	2	0
180	1	1	0	0	0	0	1	0	1	0	0	1	1	0	0	0	0	1	1	0	1	0	0	0	0	0	0	0	1	1	2	2	1	0	0	2	1	0	1	1	0	0	0	1	0	1	0	1	1
181	0	0	0	1	0	2	1	0	1	0	0	1	1	0	0	0	0	2	0	0	1	1	0	0	0	0	2	0	2	2	1	1	0	0	0	0	1	0	0	1	0	0	1	0	1	1	1	1	0
182	1	1	0	0	0	1	1	0	1	0	1	1	2	0	0	0	0	0	2	2	0	0	0	0	0	0	2	1	2	2	1	1	2	0	1	2	1	0	0	0	0	0	0	0	0	2	0	2	0
183	0	2	0	1	0	1	1	0	1	1	1	2	1	0	0	0	0	0	2	2	0	0	0	0	0	0	1	0	2	0	0	1	0	1	0	2	2	0	0	2	0	0	0	0	0	1	0	0	1
184	1	2	0	0	0	1	2	0	0	0	0	1	2	0	0	0	0	1	2	1	1	1	0	0	0	0	1	1	2	0	1	2	1	1	1	2	0	0	0	1	0	0	1	0	0	1	0	0	0
185	0	1	0	0	0	1	1	0	1	0	0	0	1	0	0	1	0	2	0	0	1	0	0	0	0	0	1	0	2	0	0	2	2	0	0	0	1	0	0	0	0	0	1	0	0	1	0	1	0
186	0	1	0	0	0	0	1	1	0	0	0	1	1	0	0	0	0	2	0	0	2	0	1	0	0	0	1	0	1	1	0	1	1	2	0	1	2	0	0	2	0	0	0	0	0	0	0	2	0
187	0	2	0	0	0	0	1	1	0	0	1	0	0	0	0	0	0	0	2	2	0	1	0	0	0	0	0	1	1	0	2	2	2	0	0	1	0	0	0	1	0	0	1	0	1	1	0	1	1
188	1	0	0	0	0	1	2	1	0	0	0	0	1	0	0	1	0	2	0	0	1	0	1	1	1	1	1	0	2	1	1	2	2	0	0	1	1	0	0	2	0	0	0	0	1	0	0	2	0
189	1	0	0	0	0	1	1	0	0	0	2	0	1	0	0	1	0	0	1	2	0	0	0	0	0	0	0	1	2	0	1	1	1	0	0	1	1	0	0	1	0	1	1	0	1	0	0	2	0
190	0	1	0	0	0	1	2	0	2	0	0	0	0	0	0	0	1	2	1	1	0	0	2	1	1	1	1	0	1	1	1	1	1	1	1	1	1	0	0	1	0	1	1	0	0	1	0	1	0
191	0	2	0	1	0	2	2	0	1	0	1	0	1	0	0	0	0	0	1	1	0	0	0	0	1	1	1	1	1	1	2	1	1	0	0	2	2	0	0	2	0	0	2	0	1	0	0	1	0
192	0	0	0	0	0	2	1	0	0	0	2	0	1	0	0	1	0	0	2	2	0	0	1	1	1	1	1	0	2	1	0	2	1	1	0	1	2	0	0	2	1	0	0	0	0	2	0	1	0
193	1	2	0	0	0	0	2	1	0	0	0	1	0	0	0	0	0	0	2	2	0	0	2	0	0	1	2	0	1	1	1	2	2	0	0	0	1	0	0	2	1	0	0	0	0	0	0	0	1
194	1	1	0	1	0	1	2	0	1	0	1	0	0	0	0	0	0	0	2	2	0	1	0	0	0	0	0	1	2	0	1	2	2	0	0	0	2	0	0	2	0	1	1	0	1	0	0	0	2
195	0	1	0	1	0	1	2	1	0	0	1	1	1	0	0	0	1	2	0	0	1	0	0	0	1	1	2	0	2	2	0	0	1	2	0	2	2	1	0	1	0	1	0	0	1	0	0	2	0
196	1	1	0	1	0	2	2	0	0	0	1	0	1	0	0	0	0	1	1	1	0	0	0	0	0	0	1	0	2	1	0	2	1	1	0	1	2	0	0	2	0	1	1	0	1	1	1	2	0
197	0	1	0	0	0	1	1	0	0	0	0	1	1	0	0	0	0	1	1	1	1	0	0	0	0	0	2	1	2	2	0	1	1	0	0	1	2	0	0	2	0	1	1	0	1	1	0	2	0
198	1	1	0	0	0	1	2	0	2	0	0	0	2	0	0	1	0	2	0	0	0	0	0	0	0	0	1	0	2	1	0	1	2	1	0	1	1	0	0	2	0	1	1	0	1	0	0	1	0
199	1	2	0	0	0	1	2	0	1	0	0	0	1	0	0	0	1	2	0	0	2	0	1	0	0	0	1	2	2	1	2	2	1	0	0	2	1	0	0	0	0	0	0	1	0	1	0	2	0
200	0	0	0	0	0	1	0	0	1	1	1	0	0	0	0	1	0	1	1	1	1	0	0	0	0	0	1	1	1	1	2	0	1	0	0	2	2	0	0	1	0	0	0	0	0	0	1	1	0
201	0	0	0	1	0	2	2	1	1	1	0	0	1	0	0	0	0	1	0	0	2	0	0	0	0	0	2	1	2	1	1	1	0	1	0	2	2	0	0	2	0	1	1	0	1	2	0	2	0
202	1	0	0	0	0	2	2	0	1	0	0	0	0	0	0	0	0	0	2	2	0	0	0	0	1	1	1	0	2	1	0	2	2	1	0	0	1	0	0	1	0	0	0	1	0	0	0	1	1
203	0	2	0	0	0	0	1	0	0	0	2	0	0	0	0	0	0	1	1	1	1	0	0	0	0	0	1	0	1	1	1	0	1	1	0	2	1	0	0	2	0	0	0	0	0	1	0	1	1
204	0	2	1	0	0	0	2	0	2	0	0	1	1	0	0	0	0	0	2	2	0	1	0	0	0	0	2	0	2	2	0	1	1	0	0	2	2	0	0	2	0	0	1	0	1	0	0	2	0
205	0	1	0	0	0	0	2	0	1	0	1	2	2	0	0	0	0	0	1	1	1	0	2	0	0	1	2	0	2	2	0	0	1	0	0	2	1	0	0	1	0	2	2	0	1	1	0	1	0
206	1	2	0	2	0	2	2	0	2	0	0	0	1	0	0	0	0	1	1	1	0	0	0	0	0	0	2	0	2	0	1	1	1	0	1	1	1	0	1	0	0	0	0	0	0	1	0	1	1
207	1	1	0	1	0	2	1	0	0	0	1	0	0	0	0	0	0	2	0	0	1	0	0	0	0	0	1	0	1	1	2	1	2	1	0	1	1	0	0	0	0	0	0	0	0	0	0	1	1
208	0	2	0	0	0	1	1	2	0	0	0	0	0	0	0	0	0	1	1	1	1	0	0	0	0	0	1	0	2	1	0	1	1	0	0	1	1	0	0	0	0	0	1	0	1	0	1	0	1
209	0	1	0	0	0	2	2	0	2	0	0	0	2	0	0	0	0	2	0	0	0	0	0	0	0	0	2	0	1	0	1	1	0	0	1	2	2	0	0	2	0	1	1	0	1	1	0	0	1
210	1	1	0	0	0	2	2	0	1	0	1	0	1	0	0	0	0	0	2	2	0	0	0	0	0	0	1	1	2	0	1	0	0	0	0	1	0	1	0	0	0	0	1	0	0	0	1	0	0
211	0	1	0	0	0	1	2	0	1	0	0	0	0	0	0	0	1	1	1	1	1	0	1	1	1	1	2	0	2	2	0	2	2	0	0	0	2	0	0	1	0	1	1	1	1	1	0	1	0
212	1	0	0	0	0	1	1	0	1	0	1	0	2	0	0	1	0	2	0	0	0	0	1	1	1	2	2	1	2	2	1	1	1	0	0	1	2	1	0	1	0	0	1	0	1	0	0	2	0
213	1	1	0	0	0	1	2	0	2	0	0	0	0	0	0	0	0	0	2	2	0	0	1	0	1	1	2	1	2	2	0	2	1	0	0	1	2	0	0	2	0	0	0	0	0	1	0	2	0
214	0	2	1	1	1	1	1	0	1	0	1	0	0	0	0	0	0	1	2	1	1	0	0	0	0	0	1	1	2	1	0	2	2	0	0	0	2	0	0	2	1	0	0	0	0	1	0	1	0
215	0	1	0	0	0	1	2	0	2	0	0	1	1	0	0	0	0	0	1	1	1	0	0	0	1	1	2	0	2	0	1	0	1	0	0	2	1	0	0	0	0	0	1	0	2	0	0	1	0
216	1	1	0	0	0	0	2	0	1	0	1	0	0	0	0	0	0	1	1	1	1	0	2	0	0	0	1	0	2	1	1	2	2	0	0	0	2	0	0	1	0	1	1	0	1	2	0	1	0
217	1	0	0	0	0	1	1	0	1	0	0	1	1	0	0	0	0	0	1	1	1	0	0	0	0	0	2	0	2	2	0	1	1	0	0	1	1	1	0	2	0	0	0	1	0	1	0	1	0
218	1	1	0	0	0	2	1	0	1	0	1	1	1	0	0	0	1	2	1	2	0	0	0	0	0	0	2	1	2	2	1	1	0	2	1	1	2	0	0	0	0	0	0	1	1	1	0	1	1
219	1	2	0	0	0	0	2	0	1	0	0	0	0	0	0	0	0	1	1	1	1	0	1	0	0	0	1	0	2	1	1	1	1	0	0	1	2	0	0	0	1	0	0	0	0	1	0	2	0
220	1	2	0	0	0	0	1	0	1	0	0	0	1	0	0	1	0	2	0	0	2	0	0	0	0	0	1	0	2	0	0	1	1	0	0	2	2	0	0	1	0	0	0	0	0	0	0	0	1
221	1	0	0	0	0	1	1	0	0	0	0	0	0	0	0	0	1	1	2	2	0	0	0	0	1	1	2	0	2	2	0	0	0	0	0	2	2	0	0	1	1	1	1	0	1	0	0	1	0
222	1	2	0	0	0	1	0	0	1	1	1	0	0	0	0	0	0	1	1	1	0	0	1	0	0	0	0	1	1	0	1	2	1	0	0	2	1	0	0	2	0	0	1	0	1	0	0	2	0
223	1	2	1	0	0	1	1	0	1	0	1	2	1	0	0	0	0	0	2	2	0	0	1	0	0	0	1	0	2	1	0	0	1	0	0	2	2	0	0	1	0	0	0	0	0	1	0	1	1
224	0	1	0	1	0	1	2	0	1	0	1	0	0	0	0	0	0	0	2	2	0	0	0	0	0	0	1	0	2	0	0	1	1	1	0	0	2	1	0	1	0	1	1	0	1	1	1	0	0
225	0	1	0	1	0	2	2	0	1	0	1	0	1	0	0	0	0	0	2	2	0	0	0	0	0	0	1	0	2	2	1	1	1	0	0	1	2	0	0	2	0	0	0	0	0	0	0	2	0
226	0	2	0	1	0	1	1	1	0	0	1	1	1	0	0	0	0	1	1	1	0	0	0	0	0	0	1	0	2	0	1	0	0	0	0	1	2	0	0	1	0	0	1	0	1	1	1	0	1
227	1	0	0	0	0	2	2	0	1	0	1	1	2	0	0	0	0	2	0	0	0	0	0	0	0	0	2	0	2	2	0	2	1	1	0	1	1	0	1	1	0	0	1	0	0	0	0	2	0
228	1	1	1	0	0	2	2	0	0	0	1	0	1	0	0	0	0	1	1	1	0	0	0	0	0	0	1	2	2	2	0	2	2	0	0	1	1	0	0	2	1	0	0	1	0	1	0	1	1
229	0	0	0	0	0	2	1	0	1	1	0	0	0	0	0	0	0	0	2	1	1	0	1	0	1	1	1	1	1	1	2	0	0	0	1	2	2	0	0	2	1	0	2	0	1	0	1	1	0
230	1	2	1	1	0	1	1	1	0	0	1	0	0	0	0	0	0	0	1	1	0	0	1	0	0	0	2	0	2	1	1	2	1	1	2	2	1	0	0	1	0	2	2	0	2	1	0	2	0
231	0	1	0	0	0	1	2	0	2	0	0	0	0	0	0	0	0	1	1	1	0	0	0	0	0	0	1	0	1	1	0	0	1	0	0	2	1	2	0	0	0	0	0	0	0	0	0	2	0
232	1	0	0	0	0	1	1	2	0	0	0	0	0	0	0	0	0	0	2	0	1	1	0	0	0	0	0	0	1	1	2	1	1	1	1	1	1	0	0	1	1	2	1	0	1	0	0	1	0
233	1	1	0	1	0	1	1	1	1	0	0	0	1	0	0	1	0	0	2	1	1	0	0	0	0	0	1	0	2	0	0	0	0	0	0	1	1	0	0	1	0	0	0	0	0	1	0	2	0
234	0	1	0	0	0	1	0	0	1	0	0	1	2	0	0	1	1	1	1	2	0	0	0	0	0	0	1	1	2	1	0	1	0	2	2	2	2	1	0	1	0	0	0	0	0	1	0	1	1
235	0	1	0	0	0	1	2	0	2	0	0	1	1	1	1	0	0	0	2	2	0	0	0	0	1	1	2	0	2	0	1	1	2	0	0	1	1	0	0	1	0	0	0	0	1	0	2	0	0
236	0	1	0	1	0	2	2	0	0	0	1	1	1	0	0	0	0	2	0	0	1	0	1	0	0	0	1	0	2	1	0	1	1	0	0	2	1	0	0	2	0	0	0	0	0	1	0	0	0
237	0	1	0	0	0	1	1	0	0	0	1	0	0	0	0	0	0	0	2	2	0	0	0	0	0	0	2	0	2	2	1	1	0	1	0	2	1	0	0	2	0	1	1	0	1	1	0	1	0
238	0	0	0	0	0	1	2	0	0	0	0	0	1	0	0	0	0	0	2	1	1	0	0	0	0	0	2	1	2	1	2	1	1	0	0	1	1	0	0	1	0	0	0	0	1	1	0	1	0
239	0	1	0	1	0	1	2	1	1	0	0	1	1	0	0	0	0	1	1	1	1	0	0	0	1	1	2	0	2	2	1	1	1	0	0	1	1	0	0	1	0	0	0	0	1	1	0	1	0
240	1	1	0	0	0	0	2	1	1	0	0	1	2	0	0	0	0	1	1	1	0	0	0	0	0	0	2	0	2	1	1	1	1	0	0	2	1	0	1	1	0	0	0	0	0	0	0	1	0
241	0	0	0	0	0	2	2	1	1	0	0	0	1	0	0	1	0	0	2	2	0	0	1	1	1	1	1	1	2	1	0	1	1	1	0	0	2	0	0	2	0	0	0	1	0	1	0	0	0
242	1	1	0	0	0	1	1	0	0	0	2	2	2	1	1	0	0	0	2	2	0	0	2	0	0	1	2	0	2	2	0	2	1	0	0	2	1	1	1	0	0	1	1	0	1	1	0	1	0
243	0	0	0	1	0	2	2	1	0	0	0	0	1	0	0	0	1	2	0	0	1	0	0	0	0	0	2	1	1	0	2	2	2	0	0	1	1	0	0	0	1	0	0	0	0	0	0	2	0
244	1	1	0	0	0	2	1	0	0	0	2	0	1	0	0	0	0	0	2	2	0	0	0	0	0	0	1	0	1	1	1	2	2	0	0	1	2	0	0	2	0	0	1	0	0	2	0	0	0
245	1	0	0	0	0	1	1	0	0	0	1	1	2	0	0	0	0	1	2	2	0	1	0	0	0	0	2	0	2	2	0	1	1	0	0	2	1	0	0	0	0	0	0	0	0	0	0	0	0
246	0	0	0	1	0	2	1	1	0	0	1	0	0	0	0	0	0	2	0	0	0	0	0	0	0	0	1	1	2	2	0	0	0	1	0	2	1	0	0	2	1	1	1	0	1	1	0	1	1
247	0	1	0	0	0	1	1	0	0	0	2	1	1	0	0	0	1	2	1	1	1	0	0	0	0	0	0	0	1	0	1	1	1	0	0	1	1	1	0	1	0	0	0	1	0	0	0	2	0
248	0	2	1	1	1	1	2	0	0	0	1	0	1	0	0	1	0	2	0	0	1	0	1	1	1	1	1	0	2	2	0	2	1	0	0	1	2	0	0	1	0	1	1	0	1	0	1	1	0
249	0	2	0	0	0	0	2	0	0	0	1	0	0	0	0	0	1	1	1	1	0	0	1	0	0	0	0	0	2	1	0	1	1	0	0	1	1	1	0	0	0	0	2	0	0	1	0	0	0
250	1	0	0	0	0	0	2	0	2	0	0	0	1	0	0	0	0	0	2	2	0	0	0	0	1	1	1	0	2	0	1	1	1	1	1	1	1	0	0	0	0	0	0	0	0	1	0	1	1
251	1	2	0	0	0	0	2	1	0	0	0	0	0	0	0	0	0	1	1	1	0	0	1	1	1	1	1	0	1	0	1	1	1	1	1	2	0	0	1	0	0	0	1	0	0	1	0	2	0
252	0	2	0	0	0	1	1	0	1	0	1	1	1	0	0	0	0	0	2	1	1	0	0	0	0	0	1	0	1	0	1	1	2	1	0	1	2	0	0	0	0	0	2	0	0	0	0	1	0
253	0	1	0	1	0	1	1	0	0	0	1	0	0	0	0	0	0	0	2	1	1	1	0	0	1	1	1	1	2	2	0	1	1	0	0	1	1	1	0	0	0	0	0	0	0	1	0	1	0
254	0	0	0	0	0	2	0	0	0	0	1	0	0	0	0	0	0	1	1	1	1	1	0	0	0	0	1	0	2	0	0	1	1	0	0	1	0	0	0	1	1	0	0	0	0	0	1	0	0
255	0	0	0	0	0	1	2	0	2	0	0	0	2	0	0	0	0	1	1	1	1	0	0	0	0	0	1	1	2	0	1	1	1	0	0	2	2	0	0	1	0	0	1	0	0	2	0	1	1
256	1	0	0	1	0	2	1	0	1	0	1	2	2	1	1	0	0	1	1	1	1	0	0	0	1	1	1	1	2	1	2	1	1	2	1	1	1	0	0	1	0	0	1	0	0	1	1	0	0
257	1	0	0	1	0	2	0	0	0	0	1	0	1	0	0	0	0	1	0	0	1	0	0	0	0	0	0	1	1	0	1	1	1	0	0	2	2	1	1	2	1	0	0	0	0	0	0	1	1
258	0	0	0	0	0	1	2	0	1	0	1	1	1	0	0	0	0	0	2	2	0	0	0	0	0	0	2	0	1	1	1	1	0	0	0	2	1	1	0	1	0	1	1	0	1	0	0	0	0
259	0	1	0	0	0	0	2	0	0	0	1	0	0	0	0	0	0	2	0	0	0	0	0	0	0	0	0	0	1	0	1	2	1	2	0	1	2	0	0	1	0	1	0	0	2	1	2	0	0
260	0	1	0	1	0	1	2	1	1	0	0	0	0	0	0	0	0	2	0	0	0	0	1	0	1	1	2	0	2	1	1	1	1	1	0	1	2	0	0	2	0	0	1	0	1	0	1	0	1
261	0	1	0	1	0	1	2	0	2	0	0	1	1	0	0	0	0	1	1	1	1	0	0	0	0	0	2	0	2	1	1	1	1	0	0	1	2	0	0	2	0	1	1	0	2	0	0	1	0
262	1	1	0	0	0	0	2	0	2	0	0	2	1	0	0	0	0	0	2	2	1	1	0	0	0	0	1	0	2	1	2	1	1	0	1	1	1	1	0	1	0	0	0	0	0	0	0	1	1
263	1	1	0	1	0	2	1	0	0	0	2	0	1	0	0	0	1	2	0	0	2	0	0	0	1	1	2	0	2	2	1	2	2	0	1	2	1	0	0	2	0	0	0	0	0	1	0	1	0
264	1	1	0	1	0	2	2	0	1	0	0	0	0	0	0	0	0	2	0	1	1	0	0	0	0	0	1	0	2	2	1	1	1	1	1	2	1	0	1	0	0	0	1	0	0	1	0	1	0
265	0	1	0	1	0	2	2	1	1	0	0	0	1	0	0	1	0	1	1	1	0	0	0	0	1	1	1	0	1	0	1	1	0	1	0	1	1	0	0	1	1	0	0	0	0	0	0	2	0
266	1	0	0	0	0	1	2	0	1	0	1	0	0	0	0	0	1	2	1	1	0	0	0	0	1	1	2	1	2	2	1	2	2	0	1	1	2	0	0	1	0	0	0	0	0	0	0	1	0
267	1	1	0	1	0	1	2	1	0	0	0	0	1	0	0	0	0	1	1	1	0	1	0	0	0	0	1	0	2	0	0	2	2	0	0	1	1	1	0	1	0	1	1	1	1	1	0	2	0
268	0	2	0	0	0	0	2	0	2	0	0	0	0	0	0	0	0	1	1	1	0	0	0	0	1	1	2	1	2	0	1	1	1	1	1	1	1	0	0	1	0	0	0	0	1	0	0	2	0
269	1	1	0	0	0	0	1	0	0	0	1	0	0	0	0	0	0	2	0	0	0	1	0	0	0	0	2	0	2	2	0	1	1	0	1	1	1	1	1	1	1	0	1	0	0	0	0	1	1
270	1	0	0	1	0	2	1	0	0	0	0	0	0	0	0	0	0	1	1	1	1	0	0	0	0	0	2	0	2	2	1	1	1	0	0	0	2	0	0	1	0	1	1	0	0	0	0	2	0
271	0	0	0	1	0	2	1	1	1	0	0	1	1	0	0	0	0	0	2	2	0	0	1	1	1	1	2	0	2	2	2	0	0	0	1	2	1	0	1	1	0	0	0	0	0	0	1	0	0
272	0	1	0	0	0	2	2	0	1	0	1	0	0	0	0	0	0	1	1	1	0	0	0	0	0	0	1	1	2	1	0	1	1	2	0	1	2	0	0	1	0	1	1	1	1	1	0	1	1
273	1	1	0	0	0	1	2	0	0	0	0	0	0	0	0	0	0	1	1	1	0	1	0	0	0	0	2	0	2	2	1	2	2	0	0	0	2	0	0	2	0	0	0	0	0	0	0	2	0
274	0	2	0	2	0	2	2	1	0	0	0	0	0	0	0	0	0	0	2	2	0	0	1	1	1	2	1	0	2	0	0	1	0	1	1	1	1	0	0	1	0	2	2	0	2	1	1	0	0
275	0	2	0	0	0	0	1	0	1	0	0	0	2	0	0	0	0	1	1	0	1	0	0	0	0	0	2	0	2	2	0	1	2	1	0	1	2	0	0	0	0	0	0	0	0	2	0	2	0
276	1	1	0	1	0	1	2	0	2	0	0	0	0	0	0	0	0	0	2	2	0	0	0	0	0	0	1	1	2	1	0	2	2	0	0	0	2	0	0	2	0	0	0	0	0	1	0	1	0
277	1	1	0	1	0	2	2	1	1	0	0	0	1	0	0	0	0	0	2	1	1	0	0	0	0	0	2	1	2	2	0	2	2	0	0	2	2	0	0	1	1	0	0	0	0	0	0	1	1
278	0	1	0	0	0	1	1	1	1	0	0	1	1	0	0	0	0	1	1	1	0	0	0	0	0	0	2	1	2	2	0	1	1	0	0	2	1	0	0	2	0	0	0	0	0	0	0	2	0
279	1	1	0	0	0	2	2	0	2	0	0	1	2	1	1	0	0	1	0	0	0	0	0	0	0	0	2	0	2	2	0	1	1	1	1	1	2	0	0	0	0	0	0	0	0	1	0	2	0
280	0	1	0	0	0	2	1	0	0	0	0	0	0	0	0	0	1	1	1	1	0	0	0	0	0	0	0	0	1	0	1	1	1	0	0	2	1	0	1	0	0	0	0	0	1	0	0	1	0
281	1	1	0	0	0	2	2	0	1	0	1	1	1	0	0	0	0	0	2	2	0	0	1	0	0	0	2	0	2	2	0	1	1	0	0	2	1	0	0	1	0	0	1	0	1	1	0	1	0
282	1	1	0	0	0	1	2	0	0	0	1	0	1	0	0	0	0	2	0	0	0	0	2	0	0	0	2	0	2	1	1	1	1	1	0	2	1	0	0	2	1	0	0	1	0	1	0	2	0
283	0	1	0	1	0	1	1	0	0	0	2	0	1	0	0	1	0	0	2	2	0	0	0	0	1	1	2	0	2	2	1	1	1	1	1	1	1	0	0	0	0	0	0	0	0	2	0	2	0
284	0	2	0	0	0	1	1	0	0	0	1	0	0	0	0	0	0	0	2	1	0	0	1	0	0	0	1	0	2	1	1	1	1	0	0	2	1	0	0	2	1	1	1	0	0	0	0	1	1
285	0	0	0	1	0	2	2	0	2	0	0	0	0	0	0	0	0	1	1	0	1	0	0	0	1	1	1	0	2	1	0	1	1	0	0	1	2	0	0	1	1	0	0	1	1	1	0	2	0
286	1	1	0	0	0	2	1	0	0	0	1	1	1	0	0	0	0	1	2	2	0	0	0	0	0	0	2	0	2	2	1	0	0	0	0	1	1	1	1	0	0	0	0	0	0	2	0	2	0
287	1	1	0	0	0	0	2	1	0	0	0	0	0	0	0	0	0	0	1	1	1	0	0	0	0	0	1	2	1	0	2	2	2	0	1	2	2	0	0	1	0	0	0	0	0	0	0	2	0
288	0	1	1	1	0	2	2	1	0	0	0	0	1	0	0	0	0	0	2	2	0	0	0	0	0	0	1	0	2	1	1	1	0	0	0	2	1	1	0	1	0	0	0	0	0	1	0	2	0
289	1	1	1	1	0	2	1	1	0	0	1	1	1	0	0	0	0	1	2	2	0	0	0	0	0	0	0	1	2	0	1	1	1	0	0	1	1	0	0	2	1	0	1	0	0	1	0	2	0
290	0	1	0	0	0	0	0	0	0	0	2	0	0	0	0	0	0	0	2	2	0	0	0	0	0	0	2	0	2	1	2	1	1	0	0	1	2	1	1	2	1	1	0	0	2	1	0	0	0
291	0	0	0	0	0	2	2	0	2	0	0	1	0	0	0	0	0	1	1	1	0	0	0	0	0	0	2	0	1	1	2	2	1	1	1	1	1	0	0	1	0	0	0	1	0	0	0	1	1
292	1	1	0	0	0	1	1	1	0	0	0	0	1	0	0	1	0	0	2	2	0	0	0	0	0	0	2	1	2	1	1	0	1	1	0	1	1	0	1	0	0	1	0	0	1	2	0	2	0
293	1	1	0	0	0	0	2	1	0	0	1	0	0	0	0	0	0	0	2	2	0	1	0	0	0	0	1	2	2	1	1	2	2	0	1	2	0	1	0	0	0	0	0	0	0	0	0	0	0
294	1	0	0	0	0	1	2	0	1	0	0	0	1	0	0	1	0	0	2	1	1	0	0	0	0	0	1	1	2	1	2	1	1	1	0	2	1	0	0	0	0	1	1	0	1	0	0	1	0
295	0	1	0	1	0	2	0	0	0	0	1	1	2	0	0	0	0	0	2	2	0	0	1	1	1	1	1	0	1	0	1	0	1	1	0	1	2	0	0	2	0	1	1	0	1	1	0	1	1
296	1	2	0	0	0	0	1	0	1	0	0	0	1	0	0	0	0	0	2	2	0	0	1	0	0	0	1	0	2	1	0	1	1	2	0	1	1	0	0	1	1	0	1	0	1	0	0	2	0
297	0	1	0	0	0	1	2	0	2	0	0	0	0	0	0	0	0	1	1	1	0	0	0	0	0	0	1	1	2	1	2	1	1	0	0	1	2	0	0	1	0	0	1	0	1	0	0	2	0
298	0	0	0	1	0	2	2	0	1	0	0	0	0	0	0	0	1	1	1	1	0	0	0	0	0	0	1	0	1	1	0	0	0	1	1	2	2	0	0	2	0	0	1	1	2	1	0	1	1
299	0	2	1	0	1	1	2	0	2	0	0	1	2	0	0	0	0	2	0	0	1	0	0	0	0	0	2	0	2	2	0	1	1	0	0	1	1	1	0	0	0	0	1	0	1	1	0	1	0
300	1	0	0	1	0	2	1	2	0	0	0	1	1	0	0	0	0	0	2	2	1	0	1	0	0	0	2	2	2	1	1	2	2	1	0	0	2	0	0	2	0	1	1	0	1	1	0	2	0
301	1	2	0	0	0	1	1	1	0	0	1	0	1	1	0	0	1	2	0	0	1	0	1	1	1	1	2	0	2	1	1	0	0	1	2	2	2	0	0	2	0	0	0	0	0	1	0	2	0
302	1	2	0	0	0	1	2	0	1	0	1	0	1	0	0	1	0	2	0	0	0	1	0	0	0	0	1	1	1	1	2	0	0	1	1	2	1	0	0	0	1	0	1	0	1	0	0	2	0
303	1	2	0	0	0	0	1	0	2	0	0	0	1	0	0	1	0	1	1	1	1	0	0	0	0	0	2	1	2	2	1	1	1	1	0	0	1	0	1	1	0	0	0	0	0	0	0	1	0
304	0	1	0	0	0	1	2	0	1	0	0	1	1	0	0	0	0	1	2	2	0	0	0	0	0	0	1	0	1	1	0	0	0	0	0	1	2	0	0	2	1	0	0	0	0	0	0	1	0
305	1	1	0	0	0	0	2	0	0	0	0	0	0	0	0	1	0	1	1	1	0	0	1	1	1	1	1	1	2	1	2	1	1	0	0	1	2	0	0	1	0	1	1	0	1	2	1	1	1
306	0	2	1	1	0	1	2	0	2	0	0	0	0	0	0	0	0	1	1	1	0	0	0	0	1	1	1	1	2	0	1	2	1	1	2	2	1	1	0	1	0	0	0	0	0	0	0	2	0
307	0	1	1	0	1	2	2	1	0	0	0	0	1	0	0	1	0	1	0	0	1	0	0	0	0	0	2	0	2	2	0	1	1	0	0	1	2	0	0	1	0	0	0	0	0	1	1	0	1
308	0	1	0	0	0	1	2	0	1	0	2	0	1	0	0	1	0	0	2	2	0	0	0	0	0	0	2	0	2	0	1	1	1	0	0	2	1	0	0	1	1	0	0	0	0	1	0	2	0
309	0	0	0	0	0	2	2	0	2	0	0	0	1	0	0	0	0	1	1	1	0	0	0	0	0	0	0	1	1	0	2	2	1	1	1	2	1	1	0	1	0	0	2	0	1	0	0	1	0
310	0	0	1	0	0	2	0	0	1	1	1	0	0	0	0	0	0	1	1	1	1	0	1	0	0	0	2	0	2	2	0	2	2	0	0	1	1	0	0	2	0	0	0	0	0	0	0	1	0
311	0	1	0	0	0	1	1	0	1	1	0	0	0	0	0	0	0	2	0	1	1	1	1	0	0	0	2	0	2	2	1	1	1	0	0	2	2	0	0	2	0	0	0	0	0	1	0	2	0
312	1	2	0	0	0	0	2	1	1	0	0	1	1	0	0	0	0	0	2	2	0	0	2	0	0	1	1	0	2	1	0	1	1	0	0	1	1	0	0	0	0	1	0	0	1	1	0	2	0
313	0	2	0	0	0	0	1	0	0	0	1	0	1	0	0	0	0	0	1	1	0	0	0	0	2	2	2	0	2	1	0	0	0	0	0	2	2	1	0	1	0	0	1	0	0	0	0	2	0
314	0	1	0	0	0	1	1	1	0	0	0	0	1	0	0	1	0	2	0	1	1	0	0	0	0	0	2	1	2	2	1	0	0	0	0	1	2	1	1	2	1	0	1	0	1	1	0	1	1
315	1	0	0	0	0	1	2	0	2	0	0	0	1	0	0	1	0	2	0	0	1	1	1	1	0	1	2	1	2	2	1	2	1	0	0	1	2	0	0	2	1	0	0	0	0	1	0	2	0
316	0	2	0	0	0	0	2	0	2	0	0	0	1	0	0	1	1	2	1	1	1	0	0	0	0	0	2	0	2	2	0	1	0	1	0	1	1	0	0	0	0	0	1	0	1	0	0	1	1
317	0	0	0	0	0	1	2	0	1	0	0	0	1	0	0	0	0	1	1	0	1	0	1	0	0	0	2	0	2	0	1	1	2	1	0	1	1	0	0	1	0	0	0	1	0	0	1	0	0
318	0	0	0	0	0	1	2	0	2	0	0	0	0	0	0	0	0	1	1	1	1	0	1	0	0	0	1	0	1	1	2	0	1	0	0	2	1	1	0	1	0	1	1	0	1	0	0	2	0
319	0	1	0	0	0	1	2	1	1	0	0	0	0	0	0	0	0	1	0	0	1	0	0	0	0	0	0	1	1	0	1	1	1	0	0	1	1	0	0	0	0	0	0	0	0	1	0	0	1
320	0	2	0	0	0	1	2	0	1	0	1	0	0	0	0	0	0	2	0	1	1	0	1	1	1	2	2	0	2	1	2	1	1	0	0	1	2	0	0	0	0	2	1	0	1	0	0	2	0
321	0	0	0	0	0	1	2	0	1	0	0	0	0	0	0	0	0	1	1	1	0	0	2	1	1	1	1	1	2	1	1	1	0	2	2	2	1	0	0	1	0	0	1	0	1	0	0	1	1
322	0	2	0	0	0	1	1	0	0	0	2	0	0	0	0	0	0	1	1	1	0	0	1	0	0	0	1	0	2	1	0	2	2	0	1	1	1	0	0	2	1	0	0	0	0	1	1	0	0
323	0	1	0	1	0	1	1	0	2	0	0	0	0	0	0	0	0	0	1	1	1	0	1	1	1	1	1	0	2	1	1	0	0	0	0	2	1	0	0	1	0	0	0	0	0	1	0	1	0
324	0	1	0	0	0	0	1	0	0	0	2	0	2	0	0	1	0	0	1	1	0	0	0	0	0	0	2	1	2	1	1	2	2	0	0	1	1	0	0	1	0	1	1	0	1	2	0	0	1
325	0	0	1	1	1	1	2	0	2	0	0	0	0	0	0	0	0	1	1	1	0	0	0	0	0	0	1	1	2	1	1	1	1	0	0	2	1	1	0	1	0	0	0	0	0	0	1	0	0
326	1	2	0	0	0	1	2	1	1	1	0	0	2	0	0	0	0	1	1	1	1	0	1	1	1	1	2	1	2	2	1	1	0	1	2	2	2	0	0	2	0	1	1	0	0	0	0	0	2
327	1	2	0	1	0	1	2	0	2	0	0	1	1	0	0	0	0	1	1	1	1	0	0	0	0	0	2	0	1	1	1	1	0	1	2	2	1	0	0	1	1	0	1	0	2	0	0	1	0
328	0	1	0	0	0	0	2	0	0	0	1	0	1	0	0	1	0	0	2	2	0	1	0	0	1	1	1	0	2	1	1	1	1	1	1	1	1	0	0	1	0	0	0	0	0	0	1	0	0
329	0	1	0	0	0	1	2	0	1	0	0	0	0	0	0	0	0	1	1	1	1	0	1	0	0	0	1	1	2	1	2	0	0	0	0	2	2	0	0	1	0	0	0	0	0	1	0	2	0
330	1	1	0	1	0	2	2	0	0	0	0	1	1	0	0	0	0	1	2	2	0	0	0	0	0	0	1	1	1	1	1	1	1	2	0	1	1	0	0	1	0	0	0	0	0	0	1	1	0
331	0	1	0	0	0	0	2	1	1	0	0	1	1	0	0	0	0	1	1	1	0	0	1	1	1	2	2	0	2	2	1	1	1	0	1	1	2	0	0	2	0	0	0	0	2	1	0	1	1
332	0	2	0	0	0	0	1	0	1	0	0	0	0	0	0	0	0	0	2	2	0	1	0	0	0	0	2	1	2	1	2	0	1	1	0	2	2	0	0	2	0	0	0	0	0	1	0	0	0
333	1	1	0	0	0	1	2	1	0	0	0	0	0	0	0	0	0	2	0	0	1	0	0	0	0	0	0	0	2	1	0	1	1	1	2	2	1	0	0	1	0	1	0	0	1	0	0	1	1
334	0	1	2	0	1	0	1	0	1	0	1	0	0	0	0	0	0	0	2	1	1	0	1	0	0	0	1	1	2	1	2	1	1	1	1	1	2	0	0	1	0	0	0	0	0	1	1	0	1
335	0	2	1	0	0	0	2	0	0	0	1	0	1	0	0	1	0	0	1	2	0	0	1	0	0	0	1	0	1	1	0	1	2	0	0	1	1	1	0	1	0	1	0	0	1	0	0	1	0
336	1	1	0	0	0	1	2	1	0	0	0	0	1	0	0	0	0	0	2	2	1	0	0	0	0	0	2	0	2	2	0	1	1	0	0	1	1	0	0	2	0	2	1	0	1	0	0	0	1
337	0	1	0	0	0	1	2	0	1	0	1	0	1	0	0	1	0	0	2	2	0	0	0	0	0	0	1	0	2	1	0	1	1	0	0	2	2	0	0	1	0	0	1	1	1	1	0	2	0
338	0	0	0	0	0	2	2	0	1	0	1	1	1	0	0	0	0	1	1	0	0	0	0	0	0	0	2	0	2	2	1	1	1	0	0	1	2	0	0	2	0	0	1	1	2	1	0	2	0
339	1	1	0	0	0	1	2	1	0	0	0	0	1	0	0	0	0	1	1	1	0	0	0	0	0	0	1	0	2	1	0	1	1	0	1	2	2	0	0	1	1	0	0	0	0	1	0	2	0
340	0	1	0	1	0	2	2	0	0	0	0	2	2	0	0	0	0	0	1	1	0	0	0	0	0	0	1	1	2	1	0	2	1	0	0	1	1	1	0	0	0	1	0	0	1	0	0	1	1
341	1	1	1	0	1	1	2	0	1	0	0	2	2	0	0	0	1	2	0	0	2	1	0	0	1	1	1	0	1	1	1	1	1	1	1	2	1	2	0	0	0	0	1	0	1	0	0	0	1
342	0	2	0	1	0	1	2	0	1	0	0	0	1	0	0	1	1	2	1	2	0	0	1	0	0	0	0	2	1	1	2	1	1	0	1	1	1	0	0	1	0	1	1	0	1	1	0	2	0
343	0	2	0	1	0	1	2	0	2	0	0	0	0	0	0	0	0	0	2	2	0	0	0	0	1	1	2	1	2	2	0	0	2	1	0	1	2	0	0	2	0	0	0	1	0	1	1	0	1
344	0	2	0	0	0	0	2	0	0	0	0	1	1	0	0	0	0	1	1	1	1	0	1	0	0	0	2	1	2	2	0	1	1	0	0	1	1	0	0	1	0	0	0	0	0	0	0	2	0
345	0	0	0	0	0	2	2	0	0	1	1	1	2	0	0	0	0	2	0	0	1	0	2	0	0	0	1	1	1	1	2	0	0	1	2	2	2	1	0	1	0	2	2	0	2	1	0	2	0
346	0	1	0	0	0	1	2	0	0	0	1	0	1	0	0	0	0	1	0	0	0	0	0	0	0	0	0	0	1	1	1	0	0	1	1	2	1	0	0	1	0	1	1	1	0	1	0	2	0
347	0	2	1	0	0	0	2	0	2	0	0	1	1	0	0	0	0	1	0	0	2	0	0	0	0	0	1	0	2	1	1	0	0	0	0	2	2	0	0	1	0	0	0	0	1	0	1	1	0
348	1	0	0	0	0	2	2	0	1	0	2	0	1	0	0	1	0	0	2	1	1	0	0	0	0	0	2	0	2	2	1	1	0	1	1	2	1	1	0	0	0	0	0	0	0	0	0	2	0
349	0	0	0	0	0	1	2	1	0	0	0	1	1	0	0	0	0	1	1	1	0	0	0	0	0	0	2	1	2	1	2	1	1	0	0	2	1	0	0	1	0	0	0	0	0	0	0	1	1
350	1	1	0	0	0	0	1	2	0	0	0	0	0	0	0	0	0	1	2	1	1	0	1	1	1	1	2	1	2	2	1	1	0	1	1	2	0	0	0	0	1	1	1	0	2	0	0	2	0
351	0	2	0	0	0	0	1	0	0	0	2	2	2	1	1	0	0	1	1	1	0	1	0	0	0	0	1	2	1	1	1	2	1	1	0	2	1	1	1	1	1	1	1	1	0	1	0	0	2
352	0	1	0	0	0	1	1	0	0	0	2	0	1	0	0	0	0	1	1	1	0	0	1	0	0	0	1	1	2	1	0	0	0	1	0	2	2	0	0	2	0	2	1	0	1	0	0	0	1
353	0	2	0	0	0	0	2	0	1	0	0	2	1	0	0	0	0	0	2	2	0	0	0	0	0	0	0	1	1	0	1	2	2	0	1	1	1	1	0	1	0	1	2	0	0	1	0	1	1
354	0	1	1	0	0	2	1	0	1	1	1	0	0	0	0	0	0	0	2	2	0	2	0	0	0	0	1	0	2	1	0	1	0	0	0	1	1	0	0	0	0	2	2	0	2	1	0	2	0
355	0	2	0	0	0	1	1	0	1	0	0	0	1	0	0	1	0	0	1	2	0	0	0	0	0	0	1	0	2	1	0	1	2	0	0	2	2	0	0	1	0	0	0	0	0	1	0	2	0
356	1	1	0	1	0	2	2	0	1	0	0	1	1	0	0	0	0	1	1	1	1	0	1	0	0	0	0	1	1	0	2	1	1	0	0	2	1	0	0	2	0	0	0	0	0	1	0	2	0
357	0	0	0	0	0	1	1	1	1	0	0	0	0	0	0	0	0	0	1	1	1	0	0	0	0	0	2	0	1	1	1	1	1	0	0	2	2	0	0	2	0	0	0	0	1	1	0	0	1
358	0	0	0	0	0	2	1	0	1	1	1	1	1	0	0	0	0	0	2	2	0	0	1	1	1	1	1	1	1	1	2	1	2	1	0	1	1	1	0	1	0	1	1	1	1	1	0	1	1
359	0	2	0	1	0	2	2	0	0	0	1	0	1	0	0	1	0	1	1	1	1	0	1	0	0	0	1	0	2	0	0	1	1	0	0	2	2	0	0	2	0	2	2	0	2	0	0	2	0
360	0	2	0	0	0	0	2	0	1	0	0	0	1	0	0	0	0	0	2	2	0	0	0	0	0	0	2	0	2	2	0	0	0	0	0	2	2	1	0	0	0	0	0	0	0	1	0	1	1
361	0	2	1	0	0	1	2	0	0	0	1	1	0	0	0	0	0	2	1	1	0	0	0	0	0	0	1	2	1	0	2	1	2	0	0	2	1	0	0	1	1	0	0	0	0	1	0	1	1
362	1	1	2	0	1	0	1	1	0	0	1	0	0	0	0	0	0	0	2	2	0	0	1	0	0	0	0	1	1	0	1	1	1	1	1	2	2	0	0	1	0	1	1	0	0	0	1	0	1
363	0	0	1	0	1	1	2	1	1	0	0	0	0	0	0	0	1	1	2	2	0	1	0	0	0	0	1	0	2	1	1	0	1	0	0	2	1	1	0	0	0	1	1	0	1	0	0	1	0
364	0	2	1	0	0	1	1	0	1	0	0	0	1	0	0	1	0	1	1	1	0	0	0	0	0	0	1	0	2	1	1	1	1	0	0	1	1	0	0	2	0	0	0	0	1	0	0	2	0
365	1	1	0	1	0	2	2	1	1	1	0	0	0	0	0	0	0	1	1	1	0	0	0	0	1	1	1	0	1	1	2	1	1	1	1	1	2	0	0	1	0	1	1	0	2	1	0	1	0
366	0	1	0	0	0	1	2	1	0	0	0	1	1	0	0	0	0	1	1	1	0	0	1	1	1	1	0	1	1	1	1	1	1	1	1	2	1	0	1	1	0	0	0	0	0	0	0	2	0
367	0	1	1	0	1	1	1	0	0	0	1	0	0	0	0	0	0	2	0	1	1	0	0	0	0	0	1	1	2	1	1	0	0	1	0	1	2	0	0	1	0	0	0	0	2	1	0	1	1
368	0	0	0	1	0	2	2	0	0	0	0	0	0	0	0	0	0	0	1	2	0	0	1	0	0	0	2	1	1	0	2	1	1	1	1	1	2	0	0	2	0	1	0	0	1	0	0	2	0
369	0	0	0	0	0	1	1	0	1	0	0	1	0	0	0	0	0	0	2	2	0	0	0	0	0	0	1	0	2	1	1	1	1	0	0	1	1	0	0	0	1	1	1	0	1	0	0	1	1
370	1	0	0	0	0	2	2	0	1	0	0	0	1	0	0	0	0	1	1	1	1	1	0	0	0	0	2	0	1	1	1	1	1	2	2	2	2	0	0	1	0	1	1	0	1	1	0	0	2
371	0	1	0	0	0	0	2	0	1	0	0	1	2	0	0	0	0	1	1	1	1	0	1	0	0	0	1	0	2	0	0	1	0	1	2	2	1	0	0	0	0	0	1	0	1	1	0	1	0
372	1	1	0	0	0	0	2	0	0	1	1	0	0	0	0	0	0	2	1	1	0	1	0	0	0	0	2	0	2	2	0	1	1	2	0	1	2	0	0	1	0	0	0	0	1	0	0	2	0
373	0	1	1	1	0	2	2	0	0	0	0	0	1	0	0	0	0	1	1	1	1	0	0	0	0	0	2	1	2	2	0	0	0	0	0	2	1	1	1	2	1	0	0	0	0	0	0	2	0
374	1	0	0	0	0	2	2	1	1	0	0	1	1	0	0	0	0	0	2	2	0	1	0	0	0	0	0	1	1	0	2	0	0	1	0	1	2	0	0	2	0	0	1	0	0	0	0	1	0
375	0	1	0	0	0	1	2	0	1	0	0	0	0	0	0	0	0	0	2	1	1	0	1	1	1	1	1	0	2	0	1	2	2	1	0	0	1	0	0	0	0	0	0	0	0	0	0	1	0
376	0	1	0	0	0	1	1	1	0	0	1	0	0	0	0	0	0	0	2	2	0	0	0	0	1	1	2	1	2	2	0	1	1	1	0	0	1	2	0	0	0	1	0	0	0	1	0	1	0
377	0	1	0	1	0	2	0	0	0	0	2	0	1	0	0	0	1	2	0	0	1	0	0	0	1	1	1	1	2	0	1	0	0	0	0	2	1	0	0	0	1	2	2	0	1	1	0	1	0
378	0	2	0	0	0	0	2	0	1	0	1	0	1	0	0	0	0	0	2	2	0	0	0	0	0	0	1	1	1	1	1	1	1	1	0	2	1	0	0	2	1	1	1	0	2	0	0	2	0
379	1	2	0	0	0	0	1	1	1	0	0	1	1	0	0	0	0	0	2	2	0	0	0	0	0	0	2	1	2	2	0	1	2	0	1	2	2	0	0	2	0	1	0	0	1	0	0	2	0
380	0	1	0	1	0	2	0	0	1	0	0	0	0	0	0	0	0	1	1	1	0	0	0	0	0	0	1	0	2	1	1	2	2	0	0	0	1	0	0	0	0	1	1	0	1	1	1	0	0
381	1	1	0	1	0	1	2	0	0	0	0	1	2	1	1	0	0	1	1	1	1	0	0	0	0	0	0	0	2	1	0	2	2	1	1	2	0	1	0	0	0	1	0	0	1	1	0	1	0
382	0	1	0	1	0	1	1	0	0	0	1	0	0	0	0	0	0	0	1	2	0	0	1	0	0	0	1	0	2	2	0	2	2	0	0	1	1	1	1	1	1	0	1	1	2	1	0	2	0
383	0	1	0	0	0	0	2	0	1	0	1	0	1	0	0	0	0	2	0	0	0	0	0	0	0	0	0	1	2	0	1	1	0	0	1	2	1	0	0	1	0	0	1	0	0	1	0	2	0
384	0	0	0	0	0	1	2	0	0	0	1	1	1	0	0	0	0	0	2	2	0	0	0	0	0	0	2	0	2	1	0	1	1	0	0	2	2	0	0	1	0	0	1	0	1	0	0	2	0
385	0	0	0	0	0	1	1	0	1	0	0	1	1	0	0	0	0	1	1	1	0	0	0	0	0	0	2	1	2	0	1	1	1	0	0	0	2	0	0	2	0	0	0	0	0	2	0	1	0
386	0	1	0	1	0	2	2	0	1	0	1	1	2	0	0	1	0	1	1	1	0	0	0	0	0	0	2	0	2	1	1	1	0	1	0	2	1	0	0	2	0	0	0	0	1	1	0	2	0
387	0	2	0	0	0	0	2	0	0	0	0	0	0	0	0	0	0	2	0	0	0	0	1	1	1	1	0	1	2	0	1	0	0	0	0	2	2	0	0	1	0	0	2	0	0	1	0	1	1
388	0	1	0	0	0	2	2	1	0	0	0	1	1	0	0	0	0	0	2	2	0	0	0	0	1	1	2	0	2	2	1	1	1	0	0	2	1	0	0	2	1	1	1	0	0	0	0	2	0
389	0	1	0	0	0	1	1	0	0	0	1	0	2	0	0	1	0	0	2	2	0	0	1	1	0	0	1	1	2	2	0	0	0	0	0	2	1	0	0	0	0	0	0	0	0	1	0	1	0
390	1	0	0	1	0	2	2	0	1	0	1	0	0	0	0	0	0	0	2	2	0	0	0	0	0	0	2	0	2	1	0	1	1	0	0	1	1	2	0	0	0	1	1	0	1	2	0	0	1
391	0	0	0	0	0	2	1	0	1	0	1	1	2	0	0	0	0	1	1	1	1	0	0	0	0	0	2	0	2	2	1	1	1	0	0	2	1	0	0	2	0	0	0	1	0	1	1	0	0
392	0	1	0	0	0	1	2	0	2	0	0	0	0	0	0	0	0	0	2	2	0	0	0	0	0	0	1	1	2	1	0	1	1	0	1	2	1	1	1	2	2	0	1	0	1	1	1	2	0
393	0	2	1	2	0	2	1	0	1	1	0	1	1	0	0	0	0	2	0	0	1	0	0	0	0	0	2	0	2	2	1	1	1	1	1	1	2	0	0	2	0	1	1	0	1	0	0	2	0
394	0	2	0	0	0	1	2	0	1	0	0	1	1	0	0	0	0	0	2	2	0	0	0	0	0	1	2	0	2	2	1	1	1	0	0	1	1	0	0	2	1	1	1	0	1	1	0	2	0
395	0	1	0	0	0	1	1	0	2	0	0	1	1	0	0	0	0	1	1	1	1	0	0	0	0	0	2	1	2	1	2	1	1	0	0	1	1	0	0	1	0	1	1	0	1	2	1	1	0
396	1	1	0	0	0	1	2	1	1	0	0	0	0	0	0	0	0	0	2	2	0	1	0	0	1	1	2	1	2	1	1	2	1	1	1	2	1	0	0	1	0	0	0	0	0	0	0	2	0
397	1	2	0	1	0	1	2	1	1	0	0	0	0	0	0	0	0	1	1	1	0	0	0	0	0	0	1	0	2	1	0	2	2	0	0	1	1	1	0	1	0	1	0	0	1	1	0	2	0
398	1	0	1	1	1	1	1	1	0	0	1	1	1	0	0	0	0	0	1	2	0	0	0	0	0	0	2	0	2	2	0	1	1	1	0	0	1	0	0	1	1	1	1	0	1	1	0	0	1
399	0	1	0	1	0	2	1	0	0	0	2	0	2	0	0	0	0	1	1	1	1	0	0	0	0	0	1	0	1	1	1	0	0	0	1	2	1	0	0	1	0	0	1	0	0	1	0	0	1
400	0	1	0	1	0	1	1	0	0	0	2	0	0	0	0	0	0	0	2	2	0	0	0	0	0	0	2	1	1	0	2	1	0	0	0	0	0	0	0	1	1	1	0	0	2	0	0	2	0
401	0	2	0	0	0	0	2	1	1	0	0	0	0	0	0	0	0	0	2	1	1	1	0	0	0	0	1	0	2	2	0	0	0	2	1	1	2	0	0	1	0	0	1	0	1	0	1	1	0
402	0	1	0	1	0	1	1	0	1	0	1	0	0	0	0	0	0	1	1	1	0	2	0	0	0	0	0	1	1	0	1	0	0	0	1	2	2	0	0	1	0	1	0	0	1	0	0	0	2
403	0	1	0	0	0	1	1	0	1	1	1	0	0	0	0	0	0	2	0	0	1	0	1	1	1	1	1	0	2	1	0	1	1	0	0	2	1	0	0	2	1	0	0	0	0	0	0	2	0
404	0	2	0	1	0	2	2	0	2	0	0	0	1	0	0	1	0	1	2	1	1	0	0	0	0	0	1	1	2	1	0	1	1	2	0	1	2	0	1	1	0	1	0	0	0	1	1	1	0
405	0	2	1	1	0	1	0	0	0	0	1	0	0	0	0	0	0	0	2	2	0	0	1	0	1	1	2	0	2	2	0	1	1	0	0	2	0	0	0	0	0	0	0	1	0	0	1	1	0
406	1	1	0	0	0	2	2	0	2	0	0	1	2	0	0	0	0	1	1	1	1	0	0	0	1	1	1	0	2	0	0	1	1	0	0	1	2	0	0	2	0	0	0	0	1	0	0	1	1
407	0	1	0	0	0	0	2	0	2	0	0	0	0	0	0	0	0	1	1	1	0	0	0	0	0	0	0	0	2	1	0	2	1	0	0	1	1	0	0	2	1	0	2	0	0	0	0	2	0
408	1	2	0	1	0	1	0	0	0	0	2	2	2	0	0	0	0	2	0	0	0	0	0	0	0	0	2	0	2	1	0	1	1	0	0	1	1	0	0	0	0	0	0	0	0	2	1	1	0
409	0	0	0	0	0	0	2	0	1	0	1	0	1	0	0	0	0	2	0	1	1	0	0	0	0	0	2	0	2	2	0	1	1	1	1	1	1	0	0	2	1	0	0	0	0	0	0	2	0
410	1	1	0	1	0	2	1	0	0	0	1	0	1	0	0	0	0	0	1	2	0	0	0	0	1	1	2	2	2	1	1	1	1	0	0	2	1	1	1	2	1	0	2	0	1	0	2	0	0
411	0	1	0	0	0	1	2	0	0	0	0	1	2	0	0	0	0	0	1	1	1	0	0	0	0	0	1	1	1	1	1	1	2	0	0	2	1	1	1	2	2	0	0	1	0	1	1	1	0
412	0	0	0	1	0	2	0	0	1	1	1	0	1	0	0	1	0	1	1	1	1	0	0	0	0	0	2	0	2	2	0	1	1	0	0	2	1	1	0	1	0	1	0	0	1	0	0	2	0
413	0	1	0	1	0	1	2	0	0	0	1	0	1	0	0	0	0	0	2	2	0	0	1	0	0	0	2	1	2	2	0	1	0	0	0	2	1	0	0	1	1	0	1	0	1	0	0	2	0
414	1	0	0	0	0	2	2	0	0	1	1	0	0	0	0	0	0	0	2	1	1	0	0	0	0	0	2	0	2	2	0	0	0	0	0	2	1	0	0	1	0	0	0	0	0	0	0	1	0
415	1	1	0	0	0	1	2	1	0	0	0	0	0	0	0	0	0	1	0	0	0	0	0	0	0	0	1	0	1	1	1	0	1	1	0	1	1	0	1	1	0	0	1	0	0	2	1	2	0
416	0	0	0	1	0	2	1	0	1	0	0	0	0	0	0	0	0	0	2	2	0	0	0	0	0	0	2	0	2	2	0	1	1	1	0	2	2	0	0	1	0	0	0	0	0	0	0	1	0
417	0	1	0	1	0	1	2	0	1	0	0	0	1	0	0	1	0	1	1	1	0	0	0	0	0	0	1	0	2	1	0	1	1	0	0	1	2	0	0	2	0	0	0	0	0	0	0	1	0
418	1	0	0	0	0	1	2	0	0	0	0	0	0	0	0	0	0	0	2	2	0	0	1	0	0	0	2	1	2	1	2	2	1	1	0	2	0	1	0	0	0	0	2	0	1	0	0	2	0
419	1	1	0	0	0	1	2	0	0	0	1	0	0	0	0	0	0	1	1	1	1	0	0	0	0	0	1	1	2	1	2	1	1	1	1	1	0	0	1	0	0	0	0	1	0	1	0	1	0
420	1	1	0	0	0	2	1	0	0	0	1	1	2	0	0	1	0	1	1	1	1	0	1	0	0	0	1	0	2	1	1	0	1	2	0	2	0	1	0	1	0	0	0	1	0	0	1	0	0
421	0	0	0	1	0	2	1	1	1	0	0	0	0	0	0	0	0	0	2	2	0	0	1	0	1	1	2	0	2	2	1	2	1	1	0	1	1	0	0	1	0	0	0	0	0	1	0	2	0
422	0	1	0	0	0	1	2	0	0	0	0	0	0	0	0	0	0	0	2	2	1	0	1	1	1	1	2	0	2	2	0	1	1	1	1	1	2	0	0	1	0	2	2	0	1	1	0	2	0
423	0	1	0	0	0	0	2	0	2	0	0	0	0	0	0	0	0	0	2	0	1	0	0	0	0	0	1	0	2	1	1	1	1	0	0	1	0	0	1	1	1	0	0	0	1	0	0	2	0
424	0	2	0	1	0	1	2	0	0	0	0	0	0	0	0	0	0	0	2	2	0	0	0	0	0	0	1	0	2	1	0	1	1	0	0	1	1	0	0	1	0	0	1	1	1	0	0	1	0
425	1	1	0	0	0	1	1	0	0	0	1	0	0	0	0	0	0	0	1	1	1	0	0	0	1	1	1	0	2	2	1	1	1	1	1	2	0	0	0	0	0	1	1	0	1	0	0	1	0
426	0	1	0	0	0	1	1	1	1	0	0	0	1	0	0	1	0	1	1	1	0	0	0	0	0	0	2	0	2	2	1	0	0	0	0	2	2	0	0	1	0	0	0	0	0	0	0	2	0
427	1	1	0	0	0	0	2	1	1	0	0	0	1	0	0	1	0	1	1	0	0	0	0	0	0	0	1	0	2	1	0	0	0	1	1	2	2	0	0	0	0	1	1	0	1	1	0	1	1
428	1	2	0	1	0	1	2	1	0	0	0	0	0	0	0	0	0	0	1	2	0	0	2	0	0	0	1	0	2	1	0	1	2	1	0	1	1	1	0	1	0	1	2	0	1	0	0	1	0
429	0	0	0	0	0	2	1	0	0	0	1	0	0	0	0	0	0	2	0	0	0	0	0	0	0	0	2	1	2	2	0	1	1	2	0	1	2	0	0	1	0	0	0	0	1	0	0	1	0
430	0	0	0	0	0	1	0	0	1	0	0	1	1	0	0	0	0	2	0	0	1	0	0	0	0	0	1	0	2	0	0	1	1	0	0	2	1	0	0	1	0	1	2	0	0	1	0	1	0
431	0	0	0	0	0	1	1	0	0	0	1	0	0	0	0	0	0	0	2	2	0	0	0	0	0	0	0	2	0	0	2	2	1	1	1	1	1	0	0	2	0	1	1	0	1	0	0	2	0
432	0	1	0	0	0	1	1	1	0	0	1	0	1	0	0	0	0	2	0	1	1	1	0	0	0	0	1	0	2	1	0	2	2	0	1	1	2	0	0	2	0	0	1	1	1	0	0	1	0
433	1	2	0	1	0	1	2	0	2	0	0	0	0	0	0	0	1	2	0	0	2	0	1	0	1	1	2	0	2	2	1	2	2	0	0	0	1	0	1	1	0	1	1	0	1	0	1	1	0
434	0	2	1	1	0	1	2	0	0	0	1	0	0	0	0	0	0	1	1	1	1	0	2	0	0	0	1	0	2	1	1	0	0	0	0	2	2	0	0	1	0	0	1	1	1	1	1	0	0
435	1	1	0	0	0	0	1	0	0	0	1	1	1	0	0	0	0	2	0	0	0	0	0	0	0	0	2	1	2	2	0	0	0	0	0	2	2	0	0	1	0	1	1	0	2	0	0	1	1
436	0	1	0	2	0	2	0	0	0	0	1	0	0	0	0	0	0	2	1	1	0	0	0	0	0	0	2	0	2	2	1	1	1	0	0	2	1	0	0	1	0	1	1	0	1	1	1	2	0
437	1	0	0	2	0	2	2	1	0	0	0	0	0	0	0	0	0	1	1	1	0	0	1	1	1	2	2	0	2	2	0	1	1	1	1	2	1	1	0	1	0	0	1	1	1	1	0	2	0
438	0	1	0	0	0	1	2	0	1	0	1	0	0	0	0	0	0	1	1	1	0	0	1	1	1	1	1	1	2	2	0	0	0	1	1	1	0	0	0	1	1	2	1	0	1	0	0	0	2
439	0	1	1	1	1	2	2	0	0	0	0	0	0	0	0	0	0	0	2	2	0	0	0	0	0	0	1	0	2	2	0	1	2	0	1	2	2	0	0	1	0	1	1	0	0	1	0	0	0
440	1	1	0	0	0	0	2	0	1	0	0	2	2	1	1	0	0	0	2	2	0	0	0	0	1	1	0	0	2	1	0	1	0	1	0	1	1	0	1	1	0	0	0	0	0	0	0	2	0
441	0	0	1	0	1	1	1	1	0	0	1	1	2	1	1	0	0	2	0	0	0	0	0	0	0	0	1	0	2	1	0	0	0	0	0	2	1	1	1	2	2	0	0	0	0	1	1	0	0
442	0	2	1	0	0	1	2	0	2	0	0	1	1	0	0	0	0	1	0	0	0	0	0	0	0	0	0	0	2	1	0	1	1	1	0	0	0	0	1	0	0	1	1	0	2	2	0	2	0
443	0	1	0	1	0	2	1	0	0	0	1	1	1	0	0	0	0	0	1	2	0	0	0	0	0	0	2	0	2	2	0	1	1	0	0	1	1	0	0	1	0	1	0	0	0	0	0	2	0
444	1	1	1	0	1	1	1	0	1	1	2	1	1	0	0	0	0	0	1	2	0	0	0	0	1	1	1	0	2	1	1	2	2	0	0	1	1	1	0	1	0	0	0	0	0	1	0	2	0
445	0	2	1	1	0	1	1	0	1	0	1	0	1	0	0	1	0	1	1	1	0	0	0	0	0	0	1	0	2	1	0	1	1	0	0	1	2	0	0	1	0	1	1	0	1	1	0	2	0
446	1	0	0	0	0	1	1	0	1	1	1	1	1	0	0	0	0	0	1	1	0	0	1	0	1	1	1	1	2	0	1	1	1	0	0	1	0	1	0	0	0	0	0	0	0	1	0	0	2
447	1	2	0	0	0	1	1	1	1	0	0	0	0	0	0	0	0	0	2	1	1	0	0	0	0	0	1	1	2	1	0	1	1	0	0	1	1	0	0	1	0	1	1	0	1	0	0	2	0
448	0	0	0	0	0	1	0	0	1	0	1	0	0	0	0	0	0	1	1	1	0	0	0	0	0	0	1	1	2	1	0	1	1	0	0	1	2	0	0	1	0	0	2	0	0	0	0	1	0
449	1	1	0	1	0	1	2	0	1	0	0	0	0	0	0	0	0	0	1	2	0	0	0	0	0	1	2	0	2	2	0	1	1	0	0	1	1	0	0	0	1	1	0	0	0	0	0	1	0
450	0	1	0	1	0	1	2	1	1	0	0	0	0	0	0	0	0	1	1	1	1	0	0	0	0	0	2	0	2	2	1	1	1	0	0	1	1	0	0	1	0	0	1	0	0	1	0	1	1
451	0	0	0	0	0	2	1	0	1	0	1	1	1	0	0	0	0	0	1	1	0	0	0	0	0	0	2	0	2	0	1	1	0	2	1	1	1	0	1	1	0	0	2	0	1	0	0	2	0
452	1	2	0	0	0	0	0	0	1	1	1	0	1	1	0	0	0	0	2	2	0	0	0	0	0	0	1	1	2	0	1	0	0	0	0	2	1	0	0	0	1	0	0	0	0	0	0	1	1
453	0	1	0	1	0	2	2	0	2	0	0	0	0	0	0	0	0	1	1	1	0	0	0	0	0	0	1	0	2	1	0	1	0	0	0	2	1	1	0	0	0	0	0	0	1	0	0	0	2
454	0	2	0	1	0	1	1	0	1	0	0	0	0	0	0	0	0	0	2	2	0	0	0	0	0	0	1	0	2	1	0	2	2	0	0	0	2	0	0	2	0	1	1	0	1	1	1	1	0
455	1	1	0	0	0	2	2	0	0	0	0	0	0	0	0	0	0	0	1	1	1	0	0	0	0	0	2	1	2	2	0	1	1	0	0	2	2	1	0	1	0	1	1	0	1	0	0	0	1
456	0	0	0	1	0	2	2	0	2	0	0	0	0	0	0	0	0	0	2	2	0	0	0	0	0	0	0	0	2	0	0	2	2	0	0	1	1	0	0	2	0	0	0	0	0	1	0	2	0
457	0	1	0	1	0	1	2	0	1	0	0	0	1	0	0	1	0	2	0	0	0	0	0	0	0	0	0	1	1	1	1	2	1	0	0	1	2	0	0	2	0	1	1	0	0	0	0	2	0
458	0	1	0	0	0	2	2	0	2	0	0	0	0	0	0	0	0	2	0	1	0	0	0	0	1	1	2	0	2	2	0	1	1	0	0	1	1	1	0	0	0	1	1	0	1	1	1	1	1
459	0	1	0	1	0	1	2	0	1	0	0	0	0	0	0	0	0	1	1	1	0	0	1	0	0	0	2	0	2	2	0	2	2	1	0	0	1	1	0	1	0	1	1	0	0	0	0	2	0
460	0	1	0	0	0	0	2	0	0	0	0	0	1	0	0	1	0	2	0	0	0	0	1	0	0	0	1	0	2	2	0	0	0	1	1	2	2	0	0	0	0	0	0	0	0	1	0	0	0
461	0	1	0	0	0	1	2	0	1	0	1	0	0	0	0	0	0	1	1	1	0	0	0	0	0	0	2	0	2	2	0	0	0	1	0	2	1	0	0	1	0	0	0	0	0	1	0	2	0
462	1	0	0	0	0	1	2	0	1	0	1	0	1	0	0	1	0	1	2	1	1	0	0	0	1	1	1	0	1	1	2	1	2	0	0	1	1	0	1	1	0	0	1	0	1	1	0	1	0
463	0	2	0	0	0	1	2	0	0	0	1	0	1	0	0	1	0	1	1	1	1	0	1	0	0	0	1	0	1	1	1	1	1	0	0	2	1	0	0	2	1	1	0	0	1	1	0	2	0
464	0	1	0	1	0	2	2	0	1	0	0	0	1	0	0	0	0	1	1	1	0	0	2	1	1	1	1	0	2	2	0	2	1	0	0	1	2	1	0	0	0	1	1	0	1	1	1	1	0
465	0	2	1	0	1	1	2	0	0	0	0	0	2	1	1	1	1	2	0	0	1	0	0	0	0	0	2	0	2	1	1	2	2	0	0	0	1	0	0	1	0	0	1	0	1	0	0	2	0
466	1	1	0	1	0	2	2	0	1	0	0	1	2	0	0	0	0	1	1	1	0	0	0	0	0	0	2	0	2	2	0	1	2	0	0	2	1	1	0	1	0	1	1	0	1	0	0	1	0
467	1	0	0	0	0	1	1	0	1	1	2	1	1	0	0	0	0	0	1	2	0	0	0	0	1	1	1	1	1	1	2	2	2	0	0	0	2	0	0	2	0	0	0	0	0	0	0	2	0
468	0	2	0	0	0	1	1	1	1	0	1	0	1	0	0	1	1	2	0	0	1	0	0	0	1	1	0	0	1	1	1	2	1	0	0	1	1	0	0	1	0	0	0	0	0	1	0	0	2
469	1	2	0	0	0	0	1	0	0	1	1	0	0	0	0	0	0	1	1	1	0	0	0	0	0	0	1	0	2	1	0	1	1	0	0	2	2	0	0	1	0	0	0	0	0	1	0	1	1
470	0	0	0	0	0	1	1	0	0	0	2	0	0	0	0	0	0	2	0	1	0	0	0	0	0	0	2	0	2	2	0	2	2	0	0	1	1	0	0	1	0	1	0	0	1	0	0	2	0
471	0	2	0	0	0	1	1	0	1	1	2	0	0	0	0	1	0	1	1	1	1	1	0	0	0	0	1	0	2	1	0	2	1	0	0	1	2	0	0	2	1	0	1	0	1	1	0	1	0
472	0	2	0	0	0	0	1	0	0	0	1	0	0	0	0	0	1	1	2	2	0	0	1	0	0	0	1	1	2	1	1	1	1	1	2	2	2	0	0	2	1	1	1	0	1	1	0	2	0
473	1	2	0	1	0	1	1	1	0	0	1	0	0	0	0	0	0	2	0	0	0	0	0	0	0	0	2	0	2	2	1	1	1	1	0	0	1	0	0	0	0	0	0	0	1	1	0	0	2
474	1	1	0	1	0	2	1	0	1	0	0	0	0	0	0	0	0	1	1	1	1	0	0	0	0	0	1	0	2	0	0	1	2	0	0	2	2	0	0	2	0	1	1	0	1	0	1	1	0
475	0	1	0	1	0	1	1	0	1	0	1	0	2	0	0	0	0	1	1	1	0	1	0	0	0	0	1	2	2	1	1	1	1	0	0	1	2	0	0	1	0	0	0	0	1	0	0	1	1
476	0	1	0	0	0	2	2	1	0	0	0	0	0	0	0	1	0	1	1	1	1	0	0	0	0	0	1	0	2	0	0	2	2	0	0	1	1	0	0	1	1	0	1	0	1	0	0	2	0
477	0	1	0	0	0	1	2	0	0	0	0	0	2	0	0	1	0	2	0	0	0	0	0	0	0	0	2	0	2	2	1	1	0	2	1	1	2	1	0	0	0	0	1	1	1	0	0	0	1
478	0	2	1	1	0	1	2	0	1	0	1	0	2	0	0	0	0	1	1	1	1	0	0	0	0	0	2	0	2	1	1	2	2	0	0	1	1	1	0	1	0	0	1	0	0	2	0	1	0
479	1	2	0	0	0	0	2	1	0	0	0	0	0	0	0	0	0	0	2	2	0	0	2	0	0	0	2	0	2	2	0	2	2	0	0	0	1	0	0	2	1	0	0	1	0	1	0	2	0
480	0	1	1	1	0	1	2	0	2	0	0	0	1	0	0	0	0	1	1	1	0	0	0	0	1	1	1	1	2	0	1	2	1	1	1	2	1	0	1	1	0	1	1	0	1	0	0	1	0
481	1	1	1	0	1	2	1	0	1	0	1	1	1	0	0	0	0	2	0	0	1	0	0	0	0	0	2	0	2	2	1	0	0	0	0	2	2	0	0	2	0	0	0	0	2	1	1	0	0
482	1	2	1	0	0	0	2	1	1	0	0	0	1	0	0	0	0	1	1	1	0	0	0	0	0	0	0	1	2	0	1	1	1	0	0	1	1	1	0	0	0	0	0	0	1	1	0	1	0
483	1	1	0	0	0	2	2	0	0	0	0	1	1	0	0	0	0	0	2	2	0	0	1	0	0	0	2	0	2	2	0	0	0	1	1	2	2	0	0	1	1	0	2	0	1	0	0	2	0
484	0	1	0	0	0	2	1	0	1	0	1	0	0	0	0	0	0	1	1	1	0	0	0	0	0	0	2	1	2	1	1	0	0	0	0	2	2	0	0	2	1	0	0	0	1	1	0	1	1
485	0	1	0	1	0	2	1	0	1	0	1	0	0	0	0	0	0	0	2	2	0	0	0	0	0	0	1	1	2	0	1	2	2	1	1	2	2	1	0	1	0	0	2	0	1	0	0	1	0
486	1	0	0	0	0	2	1	0	1	0	1	0	1	0	0	0	0	0	2	2	0	1	0	0	1	1	1	0	2	1	0	1	1	0	1	2	1	1	0	1	0	0	0	0	1	0	0	2	0
487	0	0	0	0	0	1	1	0	2	0	0	0	0	0	0	0	0	0	1	1	0	0	1	0	0	0	0	1	1	1	1	1	1	0	0	1	1	1	0	0	0	0	2	0	1	0	0	1	1
488	0	1	1	1	0	2	2	0	2	0	0	1	2	0	0	1	0	0	2	1	1	0	0	0	0	0	2	0	2	2	0	2	1	1	0	1	1	0	0	2	1	1	1	0	1	0	1	2	0
489	0	2	0	1	0	1	2	0	2	0	0	1	1	0	0	0	0	1	1	1	0	0	1	0	0	0	2	1	2	2	0	0	1	1	0	2	0	0	1	1	1	0	0	1	0	0	0	1	0
490	0	1	0	0	0	1	2	0	2	0	0	0	0	0	0	0	0	2	0	0	0	0	1	1	1	1	2	0	2	2	1	2	2	0	0	0	1	1	0	1	0	0	1	0	1	0	0	0	0
491	0	0	0	0	0	2	2	0	0	0	0	0	0	0	0	0	0	1	1	2	0	0	0	0	0	0	2	0	2	2	1	1	0	0	0	1	2	0	0	1	0	1	1	1	1	2	0	1	1
492	0	2	0	0	0	2	1	0	0	0	1	0	0	0	0	0	0	1	1	1	1	0	0	0	1	1	2	2	2	2	0	2	1	0	0	2	1	0	0	0	0	1	1	0	0	1	0	2	0
493	0	2	0	0	0	0	1	0	0	0	2	0	0	0	0	0	0	0	2	2	0	0	1	0	0	0	1	2	1	1	1	1	1	0	0	2	1	0	0	0	0	1	1	0	1	0	0	1	0
494	1	0	0	0	0	1	2	1	1	0	0	0	0	0	0	0	0	1	1	1	1	0	1	1	1	1	1	1	2	1	0	2	2	0	0	0	2	0	0	1	0	0	1	0	1	0	0	0	1
495	0	0	0	1	0	2	2	0	1	0	0	0	1	0	0	0	0	1	2	1	1	0	0	0	0	0	1	0	1	1	0	0	0	0	1	2	1	1	0	1	0	0	0	0	0	0	0	2	0
496	1	1	0	0	0	0	1	0	2	0	0	1	2	0	0	1	1	2	0	0	2	0	0	0	0	0	1	0	2	2	0	2	2	0	0	1	2	0	0	2	0	1	1	0	1	0	0	2	0
497	0	2	1	1	0	1	2	0	1	0	1	1	1	0	0	0	0	2	0	0	1	0	0	0	0	0	1	1	2	1	0	0	1	1	0	1	2	0	0	2	0	0	0	2	0	1	0	2	0
498	0	1	0	0	0	1	2	1	1	0	0	0	1	0	0	0	0	1	1	1	1	0	0	0	0	0	0	1	2	0	1	1	0	2	1	1	1	0	0	2	1	1	0	0	0	1	0	1	1
499	1	2	0	0	0	2	2	0	2	0	0	0	0	0	0	0	0	1	1	1	1	0	0	0	0	0	1	0	2	1	0	1	0	1	0	2	1	0	0	1	0	1	1	0	0	0	0	2	0
500	1	1	0	0	0	0	1	0	0	0	1	1	2	0	0	0	0	2	0	0	0	0	1	0	0	0	2	0	2	2	0	1	1	2	1	2	2	0	0	1	0	0	0	0	0	1	0	2	0
501	0	2	0	0	0	1	2	0	0	0	0	0	0	0	0	0	0	1	1	1	1	0	0	0	0	0	2	0	2	2	1	0	0	0	0	2	1	0	0	0	0	0	0	1	0	1	0	2	0
502	0	0	0	2	0	2	1	0	1	0	1	0	0	0	0	0	0	2	0	1	0	0	0	0	0	0	1	0	2	2	1	2	1	2	0	2	1	1	1	0	0	0	1	1	0	1	0	0	1
503	1	1	0	0	0	1	2	1	0	0	0	0	0	0	0	0	1	2	1	1	0	0	1	1	1	1	1	0	1	1	0	0	0	0	0	1	0	1	0	0	0	1	1	0	1	1	0	2	0
504	0	2	0	0	0	1	2	0	1	0	0	1	2	0	0	1	0	0	2	2	0	0	0	0	0	0	1	1	1	1	2	1	1	1	1	1	2	0	0	1	0	0	1	0	0	0	0	2	0
505	0	1	0	1	0	1	1	0	1	0	1	0	1	0	0	0	0	0	2	2	0	1	0	0	0	0	1	1	2	1	0	2	2	0	0	2	1	0	1	1	0	0	0	1	0	0	0	1	0
506	0	1	0	2	0	2	1	0	1	0	1	0	1	0	0	0	0	1	1	1	1	0	0	0	0	0	2	0	2	2	1	0	0	0	0	2	2	0	0	0	0	1	1	0	1	0	0	1	1
507	0	0	0	0	0	1	2	0	0	0	0	1	1	0	0	0	0	1	1	1	0	0	1	0	0	0	0	0	2	1	0	1	1	0	0	1	2	0	0	2	0	0	0	0	0	1	0	1	0
508	0	1	0	0	0	1	1	1	0	0	1	0	1	0	0	1	0	0	2	2	1	0	0	0	0	0	1	0	1	1	0	1	1	0	0	1	1	1	0	1	0	0	0	0	0	0	0	1	1
509	1	1	0	0	0	2	2	0	1	0	0	1	2	0	0	0	0	1	1	2	0	0	1	1	1	1	1	0	1	1	0	1	1	0	0	1	1	0	0	1	0	1	1	0	1	0	0	2	0
510	0	1	0	1	0	2	2	0	0	0	1	0	0	0	0	0	1	1	1	1	1	0	1	0	0	0	2	0	2	2	0	1	1	1	1	1	2	1	0	1	0	0	0	0	0	0	0	0	1
511	1	1	0	0	0	2	2	0	1	0	1	1	1	0	0	0	0	1	1	1	1	0	1	0	1	1	2	0	2	2	0	1	1	0	0	1	1	0	0	1	0	0	2	0	0	0	0	1	0
512	0	0	0	0	0	1	2	0	0	0	0	1	1	0	0	0	1	2	0	0	1	0	1	1	1	2	1	0	2	1	0	0	0	1	1	2	2	0	0	2	1	0	0	0	2	1	0	2	0
513	0	1	0	0	0	2	2	0	1	0	0	2	2	0	0	0	0	2	0	0	1	1	0	0	0	0	2	0	2	1	2	2	1	0	0	2	2	0	0	2	0	0	0	0	1	0	0	2	0
514	0	2	0	1	0	1	2	0	0	0	0	0	0	0	0	0	0	2	0	0	0	0	1	1	1	1	2	0	1	1	2	0	0	0	0	2	2	0	0	2	0	0	0	1	0	0	0	2	0
515	0	1	1	1	0	2	2	0	0	0	1	0	2	0	0	0	0	2	0	0	1	0	0	0	0	0	1	0	2	1	0	0	0	0	0	1	1	0	1	1	0	1	1	0	1	0	0	0	2
516	0	2	0	0	0	0	2	0	0	0	1	1	1	0	0	0	0	1	0	0	1	1	0	0	0	0	2	0	2	1	0	1	1	0	0	1	1	1	1	1	1	0	0	0	0	0	0	2	0
517	0	0	0	0	0	1	2	0	2	0	0	0	0	0	0	0	0	1	0	0	1	0	2	0	0	0	2	1	2	1	2	2	1	1	0	2	0	1	0	0	0	0	0	0	0	0	0	2	0
518	1	0	0	0	0	2	2	0	1	0	0	0	1	0	0	0	0	0	2	2	0	0	1	1	1	1	2	0	2	1	0	1	0	0	0	2	1	1	1	2	1	0	0	0	0	1	0	1	0
519	0	2	1	0	0	0	2	0	0	0	1	0	0	0	0	0	1	0	2	1	1	1	0	0	0	0	0	1	1	0	2	2	2	0	1	2	2	1	1	2	1	1	0	0	1	0	1	1	0
520	0	1	0	0	0	1	1	0	0	0	2	2	2	1	1	0	0	0	2	1	1	0	0	0	0	0	1	1	2	1	0	1	0	0	1	2	1	0	0	2	0	1	0	0	2	1	0	0	0
521	0	2	0	0	0	0	2	1	1	0	0	1	1	0	0	0	0	1	1	1	0	0	0	0	0	0	2	0	2	2	0	0	0	0	0	1	2	0	0	2	0	0	0	0	0	1	0	1	0
522	1	2	0	0	0	2	1	0	2	0	0	1	1	0	0	0	0	1	1	1	0	0	0	0	0	0	2	0	2	2	1	1	1	0	0	2	1	1	0	0	0	0	0	1	0	1	0	1	0
523	0	2	1	1	0	1	2	0	1	0	1	0	0	0	0	0	0	1	1	0	1	0	1	0	0	0	1	0	1	1	0	0	1	0	0	2	1	0	0	0	0	0	0	1	1	1	0	0	1
524	1	1	0	0	0	1	2	0	2	0	0	1	1	1	1	0	0	0	2	2	0	0	0	0	0	0	2	0	1	0	1	2	2	0	0	1	1	0	0	1	0	0	1	0	1	0	1	1	0
525	0	1	1	1	0	2	2	0	1	0	0	1	1	0	0	0	0	1	1	1	1	0	0	0	0	0	2	0	2	2	1	1	1	0	0	1	1	0	0	1	0	1	1	0	0	0	0	1	0
526	1	2	0	0	0	1	1	0	0	0	1	0	2	0	0	0	1	1	1	1	0	0	0	0	0	0	1	0	2	1	0	1	0	1	0	1	1	0	0	0	0	0	0	0	1	0	0	0	0
527	0	2	1	1	1	1	2	1	0	0	0	1	1	0	0	0	0	1	1	1	1	0	0	0	0	0	1	0	1	1	1	1	1	1	1	2	1	0	1	1	0	0	0	0	0	0	0	2	0
528	1	1	0	0	0	1	2	1	1	1	0	0	0	0	0	0	0	1	1	1	0	0	0	0	0	0	2	0	2	2	1	1	1	1	1	1	1	0	0	1	0	1	0	0	1	0	0	0	1
529	1	1	0	1	0	2	2	0	1	0	1	1	1	0	0	0	0	0	2	2	1	0	0	0	0	0	1	0	1	0	1	0	0	0	0	2	1	1	0	1	0	0	1	0	0	1	1	0	1
530	0	0	0	0	0	2	1	0	0	0	1	0	1	0	0	0	0	1	1	0	1	0	1	1	2	2	1	0	2	1	0	0	0	0	0	2	1	0	0	1	1	0	1	0	1	1	1	1	0
531	0	1	0	1	0	1	1	1	0	0	1	0	0	0	0	0	0	2	0	0	1	0	0	0	0	0	0	1	2	0	1	1	1	0	1	2	1	1	0	0	0	1	2	0	0	1	0	0	1
532	1	2	0	0	0	1	2	1	1	0	0	0	0	0	0	0	0	1	2	1	1	0	0	0	0	0	0	2	1	1	2	2	1	0	0	1	1	0	0	2	0	1	0	0	0	0	0	1	1
533	1	1	0	0	0	1	2	0	2	0	0	0	0	0	0	0	0	1	1	0	1	0	0	0	0	0	1	0	1	0	1	1	1	0	0	2	2	0	0	1	0	1	1	0	1	0	0	1	1
534	0	2	0	0	0	0	0	0	1	0	1	0	0	0	0	0	0	0	2	2	0	0	1	1	1	1	1	0	1	1	0	2	1	1	0	0	0	0	0	0	1	0	1	1	1	0	0	2	0
535	0	1	0	0	0	0	2	0	0	0	1	1	1	0	0	0	0	0	2	2	0	0	0	0	0	0	1	0	2	1	1	1	1	0	0	2	2	0	0	2	0	1	1	1	0	1	0	2	0
536	0	2	0	1	0	1	2	0	0	0	0	1	2	1	1	0	0	2	0	0	1	0	0	0	0	0	0	1	2	0	1	2	2	0	0	2	1	0	0	1	0	1	1	0	2	0	0	0	2
537	0	0	0	0	0	1	2	1	0	0	0	0	0	0	0	0	0	0	2	2	0	0	1	0	0	0	2	1	2	2	0	2	1	2	0	1	1	0	0	1	0	0	1	0	1	0	1	0	1
538	0	1	0	1	0	1	2	0	1	0	1	1	1	0	0	0	0	2	0	0	1	0	0	0	0	0	2	1	1	0	2	1	2	0	0	2	1	0	1	1	1	1	0	0	1	1	0	0	1
539	0	1	0	0	0	2	2	1	0	0	0	1	2	0	0	0	0	1	1	1	0	0	0	0	0	0	1	0	2	1	0	1	1	0	0	1	1	0	0	2	0	0	1	0	0	1	1	1	0
540	0	2	0	0	0	0	1	0	1	0	0	0	1	0	0	0	0	2	0	1	0	0	1	1	1	1	2	1	2	2	1	0	0	0	0	2	1	0	0	1	0	0	1	0	0	0	0	2	0
541	1	1	0	1	0	1	1	0	0	0	1	0	1	0	0	0	0	2	0	0	0	0	0	0	0	0	0	0	2	0	0	2	2	0	0	1	1	0	0	0	0	0	0	0	0	0	1	0	0
542	0	1	1	1	1	2	1	0	1	0	0	0	1	0	0	0	0	2	0	1	1	0	0	0	0	0	2	0	2	2	0	2	2	0	0	1	1	0	0	0	0	1	0	0	0	0	0	2	0
543	0	2	1	1	0	1	2	1	0	0	0	0	0	0	0	0	0	0	1	2	0	0	0	0	0	0	1	0	2	2	1	1	0	0	0	1	0	0	0	0	0	1	1	0	1	0	0	1	0
544	1	1	0	1	0	1	2	1	0	0	0	1	1	0	0	0	0	1	1	1	1	0	1	0	0	0	0	0	1	1	1	1	1	0	0	1	2	0	0	1	0	0	0	0	0	0	0	0	0
545	0	1	0	0	0	2	1	0	1	1	0	1	1	0	0	0	0	0	1	2	0	0	1	0	0	0	1	0	2	0	0	1	2	1	0	1	1	0	0	2	0	0	0	2	0	1	0	1	0
546	0	1	0	0	0	1	1	0	1	0	1	0	0	0	0	0	0	0	2	2	0	0	1	1	0	0	1	0	2	1	0	2	2	0	0	0	2	0	0	1	0	2	2	0	2	0	0	1	0
547	1	2	0	0	0	0	1	0	0	0	2	0	0	0	0	0	0	0	2	2	0	0	1	0	0	0	2	0	2	1	1	1	1	0	0	2	2	0	0	1	0	0	0	1	0	0	0	1	0
548	1	1	0	1	0	2	1	0	2	0	0	1	1	0	0	0	0	1	1	1	1	0	1	1	1	1	2	0	2	0	1	1	1	0	0	2	2	0	0	0	0	0	0	0	0	1	0	2	0
549	0	1	1	0	1	2	1	1	0	0	1	1	1	0	0	0	0	1	1	1	0	0	1	0	0	0	2	0	2	1	0	0	0	0	0	1	1	0	0	2	0	1	1	0	2	1	0	1	0
550	0	2	0	0	0	0	2	0	2	0	0	0	2	0	0	0	1	2	1	1	1	0	0	0	0	0	0	0	2	1	0	1	1	2	0	1	1	1	0	2	0	0	0	0	0	1	1	0	1
551	0	2	0	0	0	1	2	0	1	0	0	0	1	1	1	0	1	2	1	1	0	0	0	0	0	0	1	0	1	1	1	1	1	2	1	2	1	1	1	1	1	0	1	0	1	1	0	1	0
552	1	0	0	1	0	2	2	0	1	0	0	0	0	0	0	0	0	1	1	0	1	0	0	0	0	0	1	1	2	1	0	1	2	0	0	1	1	1	0	0	0	0	0	0	0	1	0	1	0
553	1	2	0	0	0	2	2	1	1	0	0	1	0	0	0	0	0	1	1	1	1	0	0	0	1	1	2	0	2	2	1	2	2	0	0	1	2	0	0	1	0	0	0	0	0	1	0	1	1
554	0	1	2	0	1	0	1	0	1	0	1	1	1	0	0	0	0	1	2	2	0	0	0	0	0	0	1	0	2	1	1	2	1	2	0	2	0	0	0	1	1	0	0	0	0	0	1	1	0
555	0	0	0	0	0	1	1	0	1	0	1	0	0	0	0	0	0	1	1	1	1	0	0	0	0	0	1	1	2	1	2	1	2	0	0	2	1	0	0	0	0	0	1	0	0	2	0	1	0
556	0	1	0	1	0	2	1	0	0	0	1	0	2	0	0	0	0	2	0	0	2	0	2	1	1	1	1	0	1	0	1	2	1	1	0	2	1	0	1	0	0	2	2	0	1	1	1	1	0
557	0	0	0	0	0	0	2	0	0	0	0	0	2	1	1	1	0	1	1	1	1	0	0	0	0	0	1	1	1	1	1	1	1	1	2	2	0	0	0	1	0	0	0	0	0	1	1	0	0
558	0	2	0	0	0	0	1	0	0	0	1	0	2	0	0	0	0	0	1	1	0	1	0	0	0	0	2	1	2	2	0	2	2	0	0	0	1	1	0	1	0	0	0	0	0	1	1	1	1
559	0	2	0	0	0	0	1	0	1	0	1	0	0	0	0	0	0	1	1	1	1	0	1	1	0	0	1	1	1	1	1	1	0	1	0	1	1	0	0	1	0	0	1	0	0	1	0	1	1
560	1	1	0	0	0	1	2	0	2	0	0	0	0	0	0	0	0	0	2	2	0	0	1	1	1	1	2	1	2	1	2	1	0	1	1	1	1	1	0	0	0	0	1	1	2	1	0	1	1
561	0	2	0	0	0	0	2	1	1	0	0	0	0	0	0	0	0	0	2	2	0	0	0	0	0	0	1	0	2	2	0	0	0	0	0	0	1	0	1	1	1	0	0	0	0	1	0	2	0
562	0	0	0	0	0	2	1	1	1	0	0	0	1	0	0	0	0	2	0	0	1	0	1	1	1	1	1	0	2	1	1	0	0	1	1	2	2	0	0	1	0	0	0	0	0	2	0	1	0
563	0	1	0	0	0	0	2	0	1	0	1	1	1	0	0	0	0	2	0	1	0	0	0	0	1	1	1	0	2	1	1	2	1	1	0	2	1	2	0	0	0	1	1	0	0	0	0	2	0
564	0	1	0	0	0	1	1	1	0	0	1	0	2	0	0	1	0	2	0	1	1	1	0	0	1	1	1	0	1	1	2	1	1	0	0	2	1	0	0	0	0	1	1	0	1	1	0	1	0
565	0	0	0	0	0	1	1	0	0	0	2	0	0	0	0	0	0	1	1	1	1	0	0	0	0	0	1	1	2	0	1	0	0	0	0	2	1	0	0	2	1	0	1	1	1	0	0	2	0
566	0	1	0	1	0	2	2	0	1	0	0	1	1	0	0	0	1	1	1	1	0	1	0	0	0	0	1	0	2	1	1	2	2	1	1	2	0	0	1	1	1	0	0	0	0	0	0	0	0
567	1	2	0	0	0	0	2	0	2	0	0	2	1	0	0	0	0	1	1	1	1	1	0	0	0	0	0	1	1	0	1	2	2	0	0	1	1	0	0	0	0	1	1	0	1	2	0	1	0
568	1	2	0	0	0	0	1	0	0	0	1	0	1	0	0	0	0	1	1	1	0	0	1	0	0	0	1	0	1	1	2	1	1	0	0	1	1	0	0	1	0	0	0	0	0	0	0	2	0
569	1	1	0	0	0	0	2	0	0	0	0	0	1	0	0	0	0	0	2	1	0	0	0	0	0	0	2	1	1	0	2	1	1	0	0	2	2	0	0	0	1	1	0	0	0	0	0	0	1
570	0	2	1	0	0	0	1	1	0	0	1	0	0	0	0	0	0	0	2	0	1	0	0	0	0	0	2	0	2	2	1	2	1	1	0	1	2	0	0	2	1	0	1	0	1	1	0	2	0
571	0	1	0	0	0	2	2	1	1	0	0	0	1	0	0	1	0	1	1	1	0	0	0	0	1	1	0	1	1	0	1	1	0	0	0	1	1	1	0	1	0	0	0	0	0	1	0	1	0
572	0	0	0	1	0	2	1	0	0	0	0	0	1	0	0	0	0	2	0	0	0	0	0	0	0	0	1	0	2	0	0	1	2	1	0	1	2	0	0	2	0	0	0	0	0	2	0	2	0
573	1	2	0	1	0	1	1	0	0	1	2	0	1	0	0	1	0	1	1	1	0	0	0	0	0	0	1	0	1	0	1	1	1	1	1	1	1	1	0	1	0	1	0	0	2	1	0	2	0
574	1	1	0	1	0	2	2	0	0	0	0	1	0	0	0	0	0	1	1	0	1	0	0	0	1	1	1	0	2	1	0	1	1	1	2	2	1	1	0	1	0	0	1	0	1	1	0	0	0
575	1	0	0	1	0	2	1	0	0	0	2	0	1	0	0	1	0	1	1	1	1	0	0	0	1	1	1	0	2	1	0	0	0	1	2	2	0	0	0	0	0	0	0	0	1	1	0	1	0
576	0	1	0	0	0	1	1	0	0	0	0	1	1	1	1	0	0	1	1	2	0	0	0	0	0	0	1	1	1	1	2	1	1	0	0	1	2	1	0	1	0	0	0	0	2	1	0	2	0
577	1	1	0	0	0	0	2	0	0	0	0	0	1	0	0	0	0	0	2	2	0	1	0	0	0	0	2	0	1	1	1	1	2	0	0	1	1	1	1	2	1	0	0	1	0	0	0	2	0
578	0	1	0	0	0	1	2	0	1	0	0	0	2	0	0	0	1	0	2	1	1	0	1	1	1	1	1	0	1	1	1	1	0	0	1	2	1	1	0	1	0	1	0	0	1	2	0	1	0
579	0	2	0	1	0	2	2	1	0	0	0	2	2	0	0	0	0	0	2	2	0	0	1	0	0	0	0	1	1	0	1	0	1	1	0	1	2	0	0	1	0	1	1	0	1	0	1	0	1
580	0	0	1	0	1	1	2	0	0	0	0	0	0	0	0	0	0	1	1	1	0	0	1	1	1	1	2	2	2	2	0	1	0	2	2	2	0	0	0	1	0	0	0	0	0	0	0	0	1
581	0	1	0	0	0	2	2	0	1	0	0	1	1	0	0	0	0	1	1	1	0	0	0	0	0	0	1	0	2	1	0	2	1	1	0	2	0	0	1	1	1	0	0	0	0	1	0	1	1
582	0	2	0	0	0	1	2	0	2	0	0	0	0	0	0	0	0	2	0	0	2	0	0	0	0	0	2	0	2	0	0	1	1	0	0	1	1	0	0	0	0	1	1	0	0	1	0	1	0
583	0	2	0	0	0	0	2	0	0	0	0	0	1	0	0	1	0	2	0	0	1	0	0	0	0	0	2	0	2	1	0	1	1	1	1	2	2	0	0	1	0	0	1	1	1	0	0	0	0
584	1	0	0	0	0	1	2	0	2	0	0	1	1	0	0	0	0	1	1	1	0	0	1	1	1	1	1	1	1	1	1	2	1	0	0	2	1	0	0	0	0	0	0	0	0	0	0	1	0
585	0	1	0	0	0	1	1	0	0	0	0	0	0	0	0	0	0	1	1	1	0	0	0	0	0	0	0	1	1	0	1	2	2	1	1	2	1	1	0	1	0	1	0	0	1	2	0	2	0
586	0	1	0	1	0	1	1	0	1	1	1	0	1	0	0	1	0	0	2	2	0	0	0	0	0	0	2	0	2	2	0	1	1	0	0	1	1	0	0	1	0	1	0	0	0	0	0	1	0
587	1	0	0	0	0	2	1	0	1	1	0	0	0	0	0	0	0	1	1	1	0	0	0	0	0	0	1	1	2	1	0	1	1	2	0	1	1	0	0	0	0	0	1	0	0	1	0	2	0
588	0	1	0	0	0	2	2	0	1	0	0	1	2	0	0	0	1	1	2	2	0	0	0	0	0	0	2	0	2	2	2	1	1	0	1	2	1	1	0	1	0	0	0	0	0	1	0	1	0
589	1	1	0	1	0	1	0	0	0	0	1	1	1	0	0	0	0	2	0	1	0	0	1	1	1	1	1	0	2	0	0	1	1	2	0	1	1	1	0	1	0	0	1	1	1	0	0	1	0
590	0	2	1	1	0	1	2	0	0	0	0	1	1	0	0	0	1	2	0	0	1	0	1	1	1	1	2	0	2	2	0	2	1	1	0	2	1	1	0	1	0	0	1	1	1	0	0	1	1
591	0	1	0	0	0	1	2	0	0	0	0	0	1	0	0	0	0	2	0	0	0	0	0	0	0	0	1	1	2	1	0	1	0	2	1	1	1	0	0	1	0	0	1	0	0	0	0	2	0
592	0	1	0	1	0	1	2	1	0	0	1	0	1	0	0	1	0	2	0	0	1	0	0	0	0	0	1	1	2	1	0	1	1	2	0	1	1	0	0	1	0	1	0	0	1	1	0	1	1
593	1	1	0	0	0	0	2	1	0	0	0	1	2	0	0	0	0	1	0	0	2	0	0	0	0	0	1	0	1	1	0	1	1	1	2	2	1	0	0	2	1	1	1	0	1	0	2	0	0
594	0	0	0	0	0	1	1	1	0	0	1	1	2	0	0	0	0	1	1	1	1	0	0	0	0	0	2	0	2	2	0	1	0	0	1	2	2	0	0	2	0	0	0	0	0	0	1	1	0
595	0	1	0	1	0	1	2	0	0	0	0	0	1	0	0	0	0	0	2	2	0	0	2	0	0	0	0	0	1	0	1	0	1	1	0	2	0	0	1	1	1	0	0	0	0	0	0	1	0
596	1	2	0	0	0	1	2	0	0	0	0	0	1	0	0	1	0	2	0	1	0	0	0	0	0	0	1	0	2	2	1	0	0	0	0	2	2	0	0	2	0	0	0	0	0	0	1	0	0
597	0	2	1	0	1	1	2	0	2	0	0	1	1	0	0	0	0	0	2	1	1	0	0	0	0	0	2	0	2	2	1	1	1	2	1	1	1	0	0	1	0	0	1	0	1	1	0	1	1
598	0	1	0	0	0	0	1	0	0	0	1	1	2	0	0	0	1	1	2	2	1	0	1	1	1	1	1	0	2	2	0	1	1	0	0	1	0	0	0	1	0	1	2	0	0	1	1	0	0
599	0	1	0	0	0	2	1	0	1	0	0	0	1	0	0	1	0	0	2	1	1	0	0	0	0	0	1	1	2	1	0	0	1	1	0	2	1	1	0	0	0	1	1	0	1	2	0	2	0
600	1	1	0	0	0	1	1	0	1	1	2	0	0	0	0	0	0	0	2	2	0	0	0	0	0	0	2	0	2	2	1	1	2	0	0	2	2	0	0	1	1	0	0	1	1	2	0	2	0
601	1	2	0	0	0	1	2	0	0	0	0	0	0	0	0	0	0	1	1	1	1	0	0	0	0	0	1	0	2	2	0	2	1	2	0	1	1	1	0	1	0	0	0	1	0	1	0	2	0
602	0	1	1	1	0	1	1	0	0	0	1	0	1	1	0	0	0	0	2	2	0	0	0	0	0	0	2	1	2	2	0	1	0	1	1	2	1	1	0	1	0	1	0	0	2	0	0	1	1
603	0	0	0	0	0	1	2	1	0	0	0	0	0	0	0	0	0	0	1	2	0	0	1	0	0	0	1	0	2	1	1	1	0	0	1	2	2	0	0	1	1	2	2	0	1	1	0	0	1
604	0	2	0	1	0	1	2	0	1	0	1	0	0	0	0	0	0	0	2	2	0	0	0	0	0	0	1	1	2	1	1	1	1	0	1	1	2	0	0	1	0	0	0	1	0	0	0	0	2
605	1	2	0	2	0	2	1	0	0	0	1	1	2	0	0	0	0	1	1	1	0	0	1	0	0	0	0	0	2	1	0	1	1	0	0	1	1	0	0	1	1	0	1	0	1	0	0	1	1
606	0	0	0	0	0	2	1	1	1	0	0	0	0	0	0	0	0	1	1	1	0	0	0	0	1	1	1	1	2	1	0	2	2	0	0	0	1	0	1	1	0	0	0	0	0	0	1	1	0
607	0	1	0	0	0	1	2	0	1	0	1	1	2	0	0	1	0	1	0	0	1	0	0	0	0	0	2	1	2	1	1	2	1	0	1	2	2	0	0	1	0	1	0	0	1	1	0	2	0
608	1	1	0	1	0	1	2	1	1	0	0	1	2	0	0	0	0	1	1	1	0	0	0	0	0	0	2	0	2	2	1	0	0	1	1	2	1	1	0	1	0	0	0	0	0	2	0	0	1
609	0	1	0	0	0	1	1	0	0	0	1	1	2	0	0	0	0	1	1	1	0	1	0	0	1	1	1	1	2	0	1	2	1	0	0	1	1	0	0	1	0	2	1	0	1	0	0	0	2
610	0	1	0	0	0	1	2	0	0	1	1	1	2	0	0	0	0	2	0	0	0	0	0	0	0	0	1	1	1	1	2	1	2	0	0	2	1	1	0	1	0	2	1	0	1	0	0	2	0
611	1	0	0	1	0	2	1	1	1	0	1	1	1	0	0	0	0	0	1	1	0	0	0	0	1	1	1	0	2	1	1	1	0	1	0	1	1	0	0	2	0	1	0	0	0	0	0	1	0
612	0	1	0	0	0	1	1	0	1	0	1	0	1	0	0	1	1	1	2	2	1	0	1	1	0	0	2	1	1	1	1	1	1	0	0	2	1	0	0	2	1	1	1	0	1	0	0	2	0
613	0	1	0	0	0	1	0	0	1	1	1	0	0	0	0	0	0	0	1	1	0	0	0	0	0	0	2	0	2	2	1	2	1	2	0	1	1	0	0	0	0	2	2	0	2	1	0	2	0
614	0	1	0	0	0	1	0	0	1	0	0	0	2	0	0	0	0	1	2	1	1	0	0	0	0	0	1	0	1	0	1	2	1	1	1	1	2	0	0	2	0	0	1	0	1	0	0	1	1
615	0	1	0	0	0	2	2	1	0	0	0	1	2	0	0	0	0	2	0	1	0	0	0	0	0	0	0	0	2	1	0	2	1	1	0	1	1	0	0	0	0	0	0	1	1	2	1	0	0
616	1	0	0	0	0	1	1	0	0	0	1	1	1	0	0	0	0	1	1	1	0	0	0	0	0	0	1	2	1	1	1	0	0	1	1	2	2	1	0	1	0	0	0	0	0	1	1	0	0
617	1	2	1	1	0	1	2	0	2	0	0	0	0	0	0	0	0	0	2	2	0	0	0	0	0	0	1	0	2	1	0	1	1	0	0	2	0	0	0	0	1	0	0	0	0	0	0	2	0
618	1	2	0	0	0	2	1	1	0	1	1	1	2	0	0	0	0	1	1	1	1	0	0	0	0	0	2	0	2	2	1	0	1	2	0	2	2	0	0	2	0	0	1	0	1	0	2	0	0
619	0	2	1	1	0	1	1	0	2	0	0	1	2	0	0	0	0	1	1	1	0	0	0	0	0	0	0	1	2	0	1	1	1	2	0	1	2	0	0	2	0	0	0	1	0	1	1	0	1
620	0	2	1	0	1	1	1	0	1	1	1	0	0	0	0	0	0	0	2	2	0	0	0	0	0	0	2	1	1	1	1	0	0	2	1	1	1	0	0	1	0	0	1	1	2	0	0	1	0
621	0	2	0	0	0	1	2	0	1	0	0	2	2	1	1	0	0	0	1	1	0	1	0	0	0	0	1	0	1	1	1	2	2	0	0	2	1	0	0	0	1	0	0	0	0	1	0	1	0
622	1	1	0	0	0	0	1	0	2	0	0	0	1	0	0	1	1	2	1	1	0	0	0	0	1	1	2	0	2	2	0	1	1	0	0	1	1	1	1	0	0	1	1	0	2	2	0	1	1
623	1	1	0	1	0	1	2	0	0	0	1	0	2	0	0	1	0	2	0	0	0	0	0	0	0	0	1	1	2	0	1	1	1	0	0	1	0	0	0	0	1	0	0	0	0	0	0	1	0
624	0	1	0	0	0	1	2	1	1	0	0	0	1	0	0	1	0	2	1	1	0	0	0	0	0	0	2	1	1	0	2	1	0	1	0	1	1	0	0	0	1	0	0	0	0	0	0	2	0
625	0	1	0	1	0	1	2	0	0	0	1	0	0	0	0	0	0	1	2	1	1	0	0	0	0	0	1	1	2	2	0	0	0	1	0	2	2	0	0	1	0	0	1	0	1	0	0	0	1
626	0	0	0	0	0	1	2	0	0	0	0	1	2	0	0	0	0	0	2	2	0	0	0	0	1	1	0	1	2	0	1	2	2	1	0	0	1	0	0	1	1	0	0	0	0	2	0	0	0
627	0	2	0	1	0	1	2	1	1	0	0	1	1	0	0	0	0	0	2	2	0	0	0	0	0	0	1	0	2	1	1	0	1	2	0	2	0	0	0	1	1	0	0	0	0	0	0	1	0
628	0	0	0	0	0	1	2	1	1	0	0	1	1	0	0	0	0	2	0	0	0	0	1	1	1	1	1	1	1	1	2	0	0	0	1	2	2	0	0	1	0	0	0	1	0	1	0	1	1
629	1	1	0	0	0	2	2	0	2	0	0	0	0	0	0	0	0	0	2	0	1	0	0	0	0	0	2	0	2	2	0	1	1	1	0	2	1	0	0	0	0	0	0	1	0	1	0	1	0
630	1	2	0	0	0	0	2	0	0	0	0	0	1	0	0	0	0	2	0	0	1	0	0	0	0	0	1	0	2	0	0	1	1	2	0	1	1	1	0	1	0	0	0	0	0	1	0	0	1
631	0	1	0	0	0	0	1	0	0	0	1	0	1	0	0	1	0	0	2	2	0	1	0	0	0	0	1	1	1	1	1	1	1	0	0	1	0	0	0	0	0	0	0	0	0	0	0	1	1
632	0	1	1	0	0	2	2	1	0	0	0	0	1	0	0	0	0	0	2	2	0	1	0	0	0	0	1	0	2	0	0	1	1	0	0	1	1	0	1	1	0	1	0	0	1	1	0	0	1
633	0	1	0	0	0	1	2	1	0	0	0	1	1	0	0	0	0	0	2	1	0	0	1	1	1	1	2	0	2	2	0	0	1	1	0	1	2	0	0	1	0	0	1	0	0	0	0	1	0
634	1	2	0	0	0	0	1	2	0	0	0	0	0	0	0	0	0	1	1	1	1	0	0	0	0	0	2	2	2	1	1	1	1	2	1	2	2	0	0	2	0	0	0	0	1	1	1	0	1
635	0	1	0	1	0	1	2	0	0	0	0	1	1	0	0	0	0	2	0	0	1	0	0	0	0	0	1	0	2	1	0	0	0	0	1	2	1	0	0	1	0	0	0	0	0	0	0	2	0
636	0	0	0	0	0	1	1	0	0	0	1	0	0	0	0	0	1	2	0	0	2	0	1	0	0	0	1	1	1	1	1	1	2	1	0	1	1	0	0	2	0	0	0	0	0	1	0	2	0
637	0	0	0	0	0	1	2	1	1	0	0	0	0	0	0	0	0	2	0	0	1	0	0	0	2	2	1	1	2	1	1	1	1	0	0	1	1	0	0	0	0	0	1	0	0	0	1	0	0
638	1	2	0	0	0	0	2	0	0	0	0	1	1	0	0	0	0	1	1	1	0	0	0	0	1	1	2	0	2	2	1	1	1	1	0	0	1	0	0	1	0	0	0	0	0	1	1	0	0
639	1	1	0	0	0	0	1	0	1	0	1	1	2	0	0	1	0	2	0	0	1	0	0	0	0	0	2	1	2	2	0	0	0	0	0	1	1	0	0	1	0	0	0	0	0	0	0	2	0
640	0	1	0	0	0	1	1	0	0	0	0	0	0	0	0	0	0	0	2	2	0	0	0	0	0	0	1	1	1	1	1	1	1	1	2	2	1	1	0	2	0	0	0	0	2	2	0	1	0
641	0	2	0	1	0	1	1	0	2	0	0	0	1	0	0	0	1	2	0	0	1	0	0	0	0	0	2	0	2	1	1	1	1	2	2	2	2	0	0	1	0	1	0	0	2	1	0	1	0
642	1	1	0	0	0	2	1	1	0	0	1	0	0	0	0	0	0	0	1	1	1	0	1	0	0	0	1	2	1	1	2	2	1	0	0	1	2	0	0	1	0	1	1	0	0	0	0	1	1
643	0	2	1	1	0	1	2	0	1	0	1	1	2	0	0	1	0	1	0	0	1	0	1	0	0	0	2	1	2	1	2	2	1	1	0	0	1	0	0	1	0	1	1	0	1	2	1	1	1
644	1	1	0	0	0	1	1	0	0	0	1	0	1	0	0	0	0	1	1	1	1	0	0	0	0	0	1	1	2	1	0	2	2	0	0	2	2	0	0	1	0	1	1	0	1	0	0	1	0
645	1	1	0	1	0	1	2	0	0	0	0	1	1	0	0	0	0	0	2	2	0	0	0	0	0	0	2	0	2	2	1	2	1	1	0	2	1	0	0	2	0	0	0	0	0	1	0	2	0
646	0	2	0	0	0	1	1	0	1	0	1	1	1	0	0	0	0	2	0	1	0	0	1	0	0	0	1	1	2	0	1	0	0	1	1	2	1	0	1	1	1	1	0	0	1	2	0	0	1
647	1	1	0	1	0	2	2	0	1	0	1	0	1	0	0	1	0	1	1	1	1	0	0	0	0	0	2	0	2	2	1	1	1	0	1	1	1	0	0	2	1	0	0	0	0	0	0	1	1
648	1	2	0	0	0	1	2	1	1	1	0	0	0	0	0	0	0	2	0	0	0	0	0	0	0	0	1	0	2	2	0	0	0	0	0	2	1	0	0	2	0	1	1	0	1	2	0	2	0
649	1	0	0	0	0	1	2	0	2	0	0	1	1	0	0	0	0	1	1	1	0	0	0	0	0	0	1	0	2	1	1	0	2	1	0	1	2	0	0	2	0	0	1	0	0	2	0	2	0
650	0	1	0	0	0	2	2	0	1	0	0	0	0	0	0	0	1	1	1	1	0	0	0	0	1	1	2	2	2	1	1	0	0	0	0	2	1	0	0	1	0	0	0	0	0	0	0	2	0
651	0	1	0	1	0	1	2	0	1	0	0	0	1	0	0	1	0	1	2	1	1	0	1	0	1	1	1	1	2	1	2	2	1	0	0	2	2	0	0	1	0	0	0	1	0	0	0	2	0
652	0	1	0	1	0	1	2	0	2	0	0	1	1	0	0	0	0	1	1	1	1	0	1	0	0	0	1	1	1	1	2	0	1	0	0	2	1	0	0	1	0	0	2	0	0	0	1	0	0
653	1	2	1	1	0	1	2	0	2	0	0	0	0	0	0	0	0	0	2	2	0	0	1	1	1	1	1	0	1	0	1	2	2	0	0	0	1	1	0	1	0	1	1	0	2	2	0	2	0
654	0	1	0	0	0	1	1	0	2	0	0	1	1	0	0	0	0	0	2	2	1	0	0	0	0	0	1	0	2	1	1	1	1	0	1	1	1	0	0	0	0	0	2	0	0	1	0	1	1
655	0	1	0	0	0	0	1	1	0	0	1	0	0	0	0	0	0	1	1	1	0	0	1	1	1	1	0	2	0	0	2	0	0	2	1	1	2	1	1	2	1	0	2	0	0	0	0	1	1
656	0	1	0	0	0	1	1	0	0	0	1	1	1	0	0	0	0	1	1	1	1	0	0	0	0	0	2	0	2	1	1	1	1	1	1	1	2	0	0	2	0	0	0	1	0	0	0	1	0
657	0	1	0	1	0	1	2	0	1	0	0	0	0	0	0	0	0	0	2	2	0	0	0	0	0	0	2	0	2	2	0	1	1	1	1	1	2	1	0	1	0	1	1	0	1	0	0	2	0
658	1	2	1	0	0	0	1	1	0	0	1	0	2	0	0	0	0	0	2	2	0	0	1	0	0	0	2	0	2	2	0	0	0	0	0	2	1	1	0	1	0	0	0	1	0	1	0	2	0
659	0	1	1	1	0	2	2	0	1	0	1	0	1	0	0	0	0	2	1	1	0	0	1	1	1	1	2	0	1	1	1	2	2	0	1	1	2	0	0	2	0	0	1	0	1	0	0	0	0
660	0	0	0	0	0	1	2	1	1	0	0	0	0	0	0	0	0	0	2	1	1	0	1	0	1	1	0	0	2	1	0	2	2	0	0	0	2	0	0	1	1	1	0	0	0	0	0	1	0
661	0	1	0	0	0	1	2	1	0	0	0	0	0	0	0	0	0	2	1	1	0	0	0	0	0	0	2	0	2	1	2	0	0	0	0	1	2	0	0	0	0	0	1	0	0	1	0	2	0
662	0	0	0	0	0	1	1	0	1	0	0	0	1	1	1	0	0	1	1	1	1	0	1	1	1	1	1	1	2	2	0	1	1	0	0	1	2	0	0	1	0	0	1	0	1	0	1	1	0
663	0	1	0	0	0	0	2	0	1	0	0	1	1	0	0	0	0	1	1	1	1	0	0	0	0	0	2	1	2	2	0	0	0	2	1	1	2	0	0	1	0	0	1	0	1	0	0	2	0
664	0	2	0	0	0	0	2	1	0	0	0	0	0	0	0	0	0	2	0	0	0	0	0	0	0	0	2	0	2	2	0	1	0	1	0	2	1	0	0	1	1	0	1	0	0	1	0	0	1
665	0	1	0	1	0	1	2	0	2	0	0	1	1	0	0	0	0	1	1	1	0	1	0	0	0	0	1	1	2	1	1	2	2	0	0	1	1	0	0	2	1	1	1	0	1	2	0	2	0
666	1	2	0	0	0	0	1	0	2	0	0	0	1	0	0	0	0	1	1	1	0	0	0	0	1	1	1	1	2	0	1	0	0	0	0	2	1	0	0	0	0	0	0	0	1	0	0	1	0
667	0	1	1	1	0	1	2	1	0	0	0	1	1	0	0	0	0	0	2	2	0	0	2	0	0	0	2	1	2	2	0	2	2	0	1	1	2	0	0	1	0	0	1	0	1	0	0	1	0
668	1	0	0	0	0	1	1	0	0	0	1	1	1	0	0	0	0	0	2	2	0	0	0	0	0	0	1	0	1	1	2	1	0	1	0	1	1	0	0	1	0	0	1	0	0	1	0	1	0
669	0	1	0	0	0	2	1	0	2	0	0	0	0	0	0	0	0	0	2	2	0	0	1	1	1	1	2	0	2	2	1	1	1	0	0	1	1	0	0	1	0	0	1	0	1	0	0	2	0
670	1	2	0	0	0	2	2	1	1	1	0	2	2	0	0	0	1	1	2	2	1	0	1	1	0	0	1	0	1	1	1	1	1	1	0	1	1	0	1	1	0	0	0	1	0	1	0	1	1
671	1	2	1	2	0	2	1	1	0	0	1	0	0	0	0	0	0	2	1	2	0	0	0	0	0	0	2	1	2	2	0	0	1	1	0	2	2	1	0	1	0	0	0	0	0	1	0	1	0
672	0	2	0	2	0	2	0	0	1	1	1	0	0	0	0	0	0	2	1	1	0	0	0	0	0	0	1	0	2	1	0	1	1	1	1	2	1	1	1	2	1	1	1	0	1	1	0	0	0
673	0	0	0	0	0	1	2	0	0	0	0	0	0	0	0	0	0	2	1	1	0	0	2	0	0	1	1	0	2	1	0	1	1	1	1	2	1	0	1	1	0	0	0	0	0	0	0	2	0
674	1	2	0	0	0	0	1	0	0	0	1	0	2	0	0	0	0	0	2	2	0	0	0	0	0	0	2	1	2	0	1	1	1	0	0	1	1	0	0	1	0	1	1	0	1	0	0	2	0
675	0	0	1	1	1	1	2	0	2	0	0	0	1	0	0	1	0	1	1	1	0	0	0	0	1	1	1	1	2	1	1	1	1	1	1	1	2	0	0	1	0	0	0	0	1	1	0	0	1
676	1	1	0	0	0	0	1	0	0	0	1	1	1	0	0	0	0	1	0	0	1	0	0	0	0	0	2	0	2	2	0	1	0	1	1	2	1	0	0	0	0	1	2	0	0	1	1	0	0
677	0	1	0	1	0	2	1	0	1	0	0	0	0	0	0	0	0	1	0	0	1	0	0	0	0	0	0	1	2	0	1	1	1	0	1	2	1	1	0	1	0	0	0	0	0	1	0	2	0
678	0	2	0	0	0	1	1	0	0	0	1	1	1	0	0	0	0	1	1	1	0	0	0	0	0	0	1	0	2	1	0	2	1	0	1	2	1	0	0	1	1	1	1	0	0	0	0	2	0
679	0	2	0	0	0	1	1	0	1	0	1	0	0	0	0	0	0	0	2	2	0	0	0	0	0	0	1	1	1	1	1	1	0	2	1	1	1	0	0	1	1	1	1	0	1	0	0	1	0
680	0	1	0	0	0	1	0	0	1	0	0	0	0	0	0	0	0	0	2	2	0	0	0	0	0	0	1	0	2	1	0	1	1	0	0	1	1	0	0	1	1	0	0	0	0	1	0	2	0
681	0	1	0	0	0	0	2	0	0	0	0	0	1	1	0	0	0	0	1	1	1	0	1	0	0	0	2	2	2	2	0	0	1	0	0	2	1	0	0	1	0	0	0	2	0	2	0	2	0
682	1	0	0	1	0	2	2	0	1	0	0	0	1	0	0	0	1	2	1	1	0	2	0	0	0	0	2	0	1	0	1	1	1	0	0	1	2	0	0	2	0	1	1	0	2	1	0	1	0
683	0	1	0	0	0	1	1	0	1	0	1	0	0	0	0	0	0	2	0	0	0	0	0	0	1	1	1	0	2	1	0	2	2	1	1	2	1	0	0	1	0	1	1	0	0	0	0	2	0
684	0	2	0	0	0	0	2	0	1	0	0	0	0	0	0	0	0	0	1	1	0	0	0	0	0	0	1	0	2	1	0	1	1	1	0	2	1	2	0	0	0	0	1	0	1	1	0	1	0
685	0	1	1	1	0	2	2	1	0	0	0	1	1	0	0	0	0	2	0	0	1	0	1	1	1	1	1	2	1	1	2	1	1	0	0	2	2	0	0	1	0	0	0	0	1	0	0	2	0
686	1	1	0	1	0	2	1	0	0	0	1	0	0	0	0	0	0	0	1	2	0	0	0	0	0	0	2	1	2	2	0	0	0	0	0	2	1	1	1	0	0	0	0	0	0	0	0	0	1
687	0	1	0	0	0	1	2	0	1	0	0	0	1	0	0	0	0	0	1	1	1	0	0	0	0	0	1	0	1	1	1	0	0	0	0	2	1	1	1	2	1	0	0	0	0	1	0	2	0
688	0	0	0	1	0	2	2	0	0	0	1	1	1	0	0	0	0	1	1	1	1	0	0	0	0	0	2	0	2	2	1	0	1	1	0	1	1	0	0	2	1	0	0	0	0	1	0	1	0
689	1	2	0	0	0	0	1	0	1	0	0	0	1	0	0	1	0	0	2	1	1	0	1	0	1	1	1	2	1	0	2	2	1	0	0	1	2	0	0	0	0	0	0	0	1	0	0	2	0
690	0	1	0	1	0	1	1	1	1	0	0	0	0	0	0	0	1	2	1	1	1	0	0	0	0	0	2	0	2	2	1	2	2	0	0	2	2	0	0	1	0	1	1	0	1	0	0	2	0
691	0	2	0	0	0	1	2	1	0	0	0	0	0	0	0	0	0	2	0	0	0	0	0	0	0	0	1	0	1	1	1	1	1	1	1	2	2	0	0	1	0	0	0	1	0	1	0	0	0
692	0	1	1	1	0	2	2	0	2	0	0	0	1	0	0	0	0	0	2	1	1	0	0	0	0	0	1	0	1	1	0	0	0	1	1	1	1	0	0	2	0	1	0	0	1	1	0	2	0
693	1	2	0	0	0	0	2	0	0	0	1	0	0	0	0	0	0	1	1	1	1	0	0	0	0	0	1	1	1	1	2	2	1	0	0	1	2	0	0	1	0	0	1	0	0	1	0	2	0
694	1	2	0	0	0	0	1	0	1	0	1	0	0	0	0	0	0	1	0	0	1	0	0	0	0	0	2	0	2	2	0	2	2	0	0	1	0	1	0	1	0	1	1	0	1	1	1	1	0
695	1	1	0	0	0	2	1	0	0	0	2	1	2	0	0	0	0	2	1	2	0	1	0	0	0	0	2	0	1	1	2	1	1	0	0	1	2	1	0	1	0	0	0	1	0	0	0	0	0
696	0	0	0	0	0	1	2	0	2	0	0	0	0	0	0	1	0	0	1	1	0	0	1	0	0	0	2	0	2	2	0	1	1	0	0	1	0	0	1	0	0	0	0	0	0	1	1	1	0
697	1	0	0	0	0	1	1	0	0	0	0	1	1	0	0	0	0	1	1	1	0	1	0	0	0	0	2	0	2	2	1	2	2	0	0	0	1	0	0	1	0	0	0	1	0	1	0	1	1
698	0	1	1	1	0	2	2	0	1	0	1	0	0	0	0	0	0	1	1	1	0	0	0	0	1	1	1	1	2	0	1	0	0	1	1	1	2	0	0	1	0	0	0	0	2	2	0	0	1
699	0	2	0	0	0	0	2	0	1	0	0	0	0	0	0	0	0	1	1	1	0	0	1	1	1	1	1	0	1	1	0	1	1	0	0	2	1	1	0	1	0	0	0	1	0	1	0	1	1
700	0	1	0	0	0	1	2	1	1	0	0	0	0	0	0	0	0	1	1	1	1	0	0	0	0	0	2	1	2	2	1	0	0	0	0	2	1	1	1	0	0	0	1	0	1	0	0	2	0
701	0	1	0	0	0	2	2	1	0	0	0	0	0	0	0	0	0	2	1	1	1	0	0	0	0	0	1	1	1	1	2	2	2	0	0	0	1	0	0	1	1	2	2	0	2	1	0	2	0
702	0	1	1	1	0	2	1	0	0	0	2	0	0	0	0	1	0	1	1	1	1	0	1	0	1	1	1	0	2	1	0	0	1	0	0	2	0	0	0	1	0	0	1	0	0	0	0	1	1
703	0	1	0	1	0	2	1	0	1	0	1	0	0	0	0	0	0	1	1	1	0	0	1	0	0	0	0	2	0	0	2	0	0	0	1	2	0	0	0	1	0	0	0	0	0	2	0	1	0
704	0	1	0	0	0	1	1	0	1	1	1	0	0	0	0	0	1	2	0	0	1	0	0	0	1	1	0	0	2	1	0	1	1	0	1	1	2	0	0	2	0	0	0	0	0	0	0	1	0
705	1	1	1	1	0	2	2	0	2	0	0	0	0	0	0	0	0	1	1	1	0	1	1	1	1	1	2	0	2	2	0	1	1	0	0	2	1	0	0	2	0	0	0	2	0	2	0	2	0
706	1	1	0	0	0	0	2	1	0	0	1	0	0	0	0	0	0	2	0	0	0	0	0	0	0	0	2	0	1	1	2	0	0	1	1	1	0	0	0	0	0	1	1	0	1	0	1	1	0
707	0	1	0	0	0	1	1	0	2	0	0	0	1	0	0	0	0	0	1	1	0	0	0	0	0	0	2	0	2	2	0	0	0	0	0	2	1	0	0	1	0	0	1	0	1	0	0	1	1
708	0	2	0	0	0	0	1	1	0	0	1	0	0	0	0	0	0	1	1	1	1	0	0	0	0	0	2	0	2	1	1	1	1	0	0	2	1	0	0	1	0	0	0	0	0	1	0	1	1
709	1	1	1	1	0	1	2	0	0	0	1	0	0	0	0	0	1	2	1	2	0	0	0	0	0	0	2	0	1	1	1	2	2	0	1	2	1	1	0	0	0	0	0	0	1	1	0	2	0
710	0	1	0	0	0	2	1	0	2	0	0	0	1	0	0	1	0	1	1	0	1	0	1	0	1	1	2	0	2	2	0	1	1	0	0	2	2	0	0	1	0	1	0	0	1	0	0	1	1
711	0	1	0	1	0	1	2	0	2	0	0	0	2	0	0	1	0	1	1	1	0	0	1	1	1	1	0	1	1	0	1	0	0	0	0	1	2	1	0	1	0	0	0	0	1	0	0	0	1
712	0	2	0	1	0	1	2	0	2	0	0	1	2	0	0	0	0	1	1	1	0	0	2	0	0	1	1	0	1	1	1	1	1	1	1	1	1	0	0	0	0	0	1	0	1	0	0	2	0
713	0	1	1	0	0	2	2	0	2	0	0	1	0	0	0	0	0	0	2	2	0	1	1	0	0	0	1	0	2	1	0	1	0	1	0	1	1	0	0	0	0	0	0	0	0	2	0	2	0
714	0	0	0	0	0	2	2	0	0	0	1	1	1	0	0	0	0	1	1	1	1	0	1	0	1	1	1	0	2	0	1	0	1	0	0	2	1	0	0	1	1	0	0	0	1	0	0	0	1
715	1	1	0	1	0	2	2	0	0	0	0	0	1	0	0	0	0	2	0	0	1	0	2	0	0	0	1	0	2	1	0	1	1	0	1	2	1	0	1	1	0	0	0	1	1	1	0	1	0
716	0	2	0	0	0	1	2	1	0	0	0	1	1	0	0	0	0	0	2	1	1	0	1	0	0	0	2	1	2	2	0	0	0	0	1	2	2	0	0	1	0	1	1	0	1	1	1	0	0
717	0	0	0	0	0	1	2	0	2	0	0	0	0	0	0	0	0	0	2	2	0	0	1	0	0	0	1	0	2	1	1	1	1	1	1	1	1	1	0	1	0	0	1	1	1	0	0	1	0
718	0	1	0	0	0	1	1	0	1	0	0	0	0	0	0	0	0	1	0	0	0	0	0	0	0	0	2	1	2	2	0	1	1	1	1	2	1	0	0	2	0	1	1	0	0	1	0	1	0
719	0	0	0	0	0	1	2	1	1	0	0	1	1	0	0	0	0	2	1	2	0	0	0	0	0	0	1	0	2	1	0	0	0	0	0	1	1	0	0	1	0	0	1	0	0	1	0	2	0
720	0	1	0	1	0	2	2	0	2	0	0	1	1	0	0	0	0	2	0	0	0	0	0	0	0	0	2	1	2	1	1	1	1	0	0	1	2	0	0	0	0	0	0	0	0	1	0	2	0
721	0	1	1	1	0	2	2	0	1	0	1	0	1	0	0	0	0	0	2	2	0	0	0	0	0	0	2	1	2	2	1	1	1	1	1	2	0	0	0	1	0	0	1	0	1	0	0	2	0
722	0	1	0	0	0	0	1	1	1	0	0	1	2	0	0	0	0	2	0	0	1	1	0	0	0	0	1	1	2	1	0	1	1	1	1	1	1	1	0	1	0	1	1	1	1	2	0	2	0
723	0	1	0	1	0	1	2	0	1	0	0	0	0	0	0	0	0	1	1	2	0	0	1	0	0	0	1	0	2	1	0	1	1	1	1	1	0	1	0	0	0	0	1	0	1	0	0	1	1
724	0	0	0	2	0	2	2	0	0	0	0	0	1	0	0	0	0	1	1	1	0	0	1	0	0	0	1	0	2	1	0	0	0	0	0	2	1	2	0	0	0	1	1	1	0	1	0	1	0
725	0	1	0	0	0	0	2	0	0	0	0	0	0	0	0	0	0	2	0	0	1	0	0	0	1	1	2	0	2	1	1	2	1	0	0	1	1	1	0	0	0	1	1	0	1	1	0	2	0
726	0	1	0	0	0	1	1	0	0	1	1	1	1	0	0	0	0	1	1	1	1	0	0	0	0	0	1	0	1	1	1	1	1	1	1	2	1	0	0	1	0	0	0	0	0	0	0	2	0
727	0	1	0	1	0	2	2	1	1	0	0	0	1	0	0	1	1	2	0	0	1	0	0	0	0	0	2	0	2	1	1	2	1	1	1	2	0	0	0	1	1	0	0	0	0	0	0	2	0
728	0	0	0	0	0	1	1	0	1	1	0	1	1	0	0	0	0	1	1	0	1	0	0	0	0	0	1	2	1	1	1	1	1	0	0	2	2	0	0	1	0	1	2	0	1	0	0	1	0
729	0	0	0	0	0	2	2	1	0	0	0	0	0	0	0	0	0	1	1	1	0	0	0	0	0	0	1	1	2	1	0	1	1	0	0	1	1	0	0	1	0	1	1	0	1	0	1	0	1
730	0	2	0	0	0	1	2	1	0	0	0	1	2	0	0	1	0	2	0	0	0	0	1	0	1	1	1	1	2	1	0	1	1	0	0	2	1	0	1	1	0	0	0	0	1	1	0	1	0
731	1	2	1	0	0	1	1	0	1	1	2	0	0	0	0	0	0	1	1	1	1	0	1	0	1	1	1	0	1	0	1	0	1	1	0	1	1	0	0	2	0	1	1	0	1	0	1	0	0
732	0	1	0	1	0	1	1	1	0	0	1	1	1	0	0	0	0	0	2	2	0	0	0	0	0	0	2	0	2	2	0	2	2	1	1	2	2	0	0	2	0	1	1	0	1	0	0	1	1
733	0	1	0	1	0	2	1	0	2	0	0	0	0	0	0	0	0	2	0	0	0	0	0	0	0	0	2	0	2	2	1	0	1	1	0	1	2	0	0	1	1	0	2	0	1	0	0	1	0
734	1	0	0	0	0	1	2	1	0	0	0	0	2	0	0	1	0	0	2	2	0	0	0	0	0	0	0	1	1	0	1	2	2	1	0	0	2	0	0	2	0	0	0	0	0	0	0	1	0
735	0	2	0	0	0	0	2	0	0	0	0	0	1	0	0	1	0	2	0	0	1	0	1	1	1	1	2	1	2	2	0	2	1	1	0	0	2	0	0	1	0	0	0	1	0	1	0	1	0
736	0	2	0	0	0	0	1	0	1	0	0	1	2	0	0	1	0	0	1	1	0	0	0	0	0	0	2	0	2	1	2	1	2	0	0	1	2	0	0	1	0	0	0	1	0	0	0	0	0
737	0	1	0	0	0	2	2	1	0	0	0	0	0	0	0	0	0	1	1	1	1	0	0	0	0	0	1	1	2	0	1	1	1	1	1	2	2	0	0	2	0	2	2	0	1	1	0	1	0
738	0	0	0	2	0	2	1	0	1	0	0	0	0	0	0	0	1	1	1	1	0	0	1	0	0	0	2	0	2	1	2	1	2	0	0	2	1	1	0	1	0	0	0	0	0	0	0	1	0
739	0	1	0	1	0	2	1	0	1	1	1	0	1	0	0	0	0	1	1	1	0	0	1	1	1	1	2	0	2	2	1	1	1	1	1	2	1	0	1	0	0	1	1	0	1	0	0	0	2
740	0	1	0	1	0	2	1	0	1	0	1	1	1	0	0	0	0	0	2	2	0	0	0	0	0	0	2	1	2	1	2	0	0	0	0	1	1	1	0	1	0	1	1	0	1	0	0	1	1
741	1	2	1	1	0	1	2	0	0	0	0	1	1	0	0	0	0	1	1	1	1	1	0	0	0	0	1	0	2	1	0	1	1	0	0	1	1	0	0	2	1	2	2	0	2	1	0	2	0
742	1	2	1	1	0	1	0	0	0	0	2	0	0	0	0	0	0	1	0	0	1	0	0	0	1	1	2	0	2	2	1	1	1	1	1	1	1	0	0	1	0	0	0	0	0	1	0	2	0
743	0	1	0	0	0	1	2	0	0	1	1	1	1	0	0	0	0	0	2	2	0	0	0	0	1	1	2	1	2	0	1	0	0	1	1	2	1	0	0	1	0	0	0	0	0	0	0	2	0
744	0	2	0	0	0	1	1	0	0	0	1	0	0	0	0	0	0	1	1	1	0	0	0	0	1	1	1	0	2	0	0	1	1	1	0	2	1	0	0	2	1	0	0	1	0	1	0	2	0
745	0	1	0	0	0	1	2	0	1	0	1	0	1	0	0	1	0	0	2	2	0	0	0	0	0	0	2	0	1	0	1	1	1	0	0	1	1	0	0	2	1	0	0	0	0	1	0	2	0
746	0	1	0	1	0	1	2	1	0	0	1	1	1	0	0	0	0	1	1	1	1	1	0	0	0	0	1	0	2	1	0	2	2	0	1	1	1	1	0	1	0	0	1	0	0	1	0	1	1
747	1	1	0	0	0	0	2	0	0	0	0	0	1	0	0	0	0	1	1	0	0	2	0	0	0	0	2	0	2	1	0	1	0	1	0	2	2	0	0	1	0	0	0	1	0	0	1	1	0
748	0	2	0	1	0	1	2	0	2	0	0	0	1	0	0	1	0	1	2	2	0	0	0	0	0	0	1	0	2	1	1	1	1	1	1	2	1	1	0	0	0	0	0	0	1	0	0	2	0
749	0	1	0	1	0	2	1	0	0	0	1	1	2	0	0	1	0	0	2	2	0	0	0	0	1	1	2	1	2	0	1	1	1	1	1	1	1	0	1	1	0	1	0	0	1	2	0	1	1
750	1	2	0	1	0	1	2	1	0	0	0	0	0	0	0	0	0	0	2	2	0	0	0	0	0	0	1	1	1	1	2	2	1	1	0	1	1	0	0	1	0	2	2	0	2	0	1	0	0
751	1	1	0	1	0	1	2	0	1	0	0	1	2	0	0	0	0	0	1	2	0	0	0	0	0	0	1	0	2	1	1	2	2	0	0	1	0	0	0	1	0	0	0	0	0	0	0	1	1
752	0	0	0	0	0	1	1	0	1	0	0	0	0	0	0	0	0	0	2	2	1	0	0	0	0	0	1	0	1	1	1	2	2	0	0	0	2	0	0	2	0	2	2	0	1	1	0	1	1
753	1	2	1	2	0	2	2	1	1	1	0	2	2	1	1	0	0	1	1	1	1	0	0	0	0	0	2	1	2	1	1	0	0	2	1	1	2	0	0	2	0	1	0	0	2	1	0	2	0
754	1	1	0	1	0	1	2	0	2	0	0	0	0	0	0	0	0	2	0	0	1	0	0	0	0	0	2	0	2	2	1	1	0	1	1	2	0	1	1	0	0	0	0	0	1	0	0	2	0
755	0	1	0	0	0	1	2	0	1	0	1	1	1	0	0	0	0	0	2	1	1	0	0	0	1	1	1	0	1	1	2	1	1	0	0	1	1	0	0	1	0	0	0	0	0	1	1	1	0
756	1	1	0	1	0	1	1	0	0	0	1	0	1	0	0	0	0	0	2	2	0	0	1	0	0	0	2	0	2	1	1	0	2	1	0	1	2	0	0	1	1	1	1	1	1	2	0	2	0
757	0	1	0	1	0	1	2	1	0	0	0	0	0	0	0	0	0	2	0	0	1	0	0	0	0	0	2	0	1	0	1	2	1	0	0	1	1	0	0	0	1	1	1	0	1	0	0	0	0
758	0	1	1	0	1	1	1	0	0	0	1	1	1	0	0	0	0	1	1	1	0	0	0	0	0	0	1	2	1	1	2	0	0	0	0	2	1	0	1	1	0	1	1	0	1	1	0	2	0
759	0	0	0	0	0	1	2	0	0	0	0	1	1	0	0	0	0	1	1	1	1	0	0	0	0	0	2	0	2	2	0	2	1	0	0	1	2	0	0	1	0	0	1	0	2	0	0	0	1
760	1	1	0	0	0	0	1	0	0	0	0	1	2	0	0	0	1	2	0	0	2	0	1	0	0	0	1	0	2	2	0	1	1	0	0	2	2	1	1	2	1	0	0	0	0	0	0	1	1
761	1	1	0	0	0	1	1	1	1	0	0	1	2	0	0	1	0	1	1	1	0	0	0	0	0	0	1	1	2	1	1	0	0	1	0	1	1	1	1	2	1	1	1	0	0	0	0	1	1
762	0	1	0	0	0	1	2	1	0	0	0	0	0	0	0	0	0	1	1	1	1	0	0	0	0	0	2	0	2	2	0	2	2	0	1	1	2	0	0	2	0	0	0	1	0	1	0	2	0
763	0	2	0	0	0	0	1	0	0	0	1	1	2	0	0	0	0	0	2	2	0	0	0	0	0	0	2	0	2	1	2	1	1	0	0	2	2	0	0	2	0	1	1	0	1	0	0	2	0
764	0	2	0	0	0	1	1	0	0	0	1	0	0	0	0	0	0	1	1	1	0	0	1	1	1	1	1	0	1	1	0	0	0	0	0	2	1	0	0	2	0	1	0	0	0	1	0	2	0
765	1	1	0	1	0	1	1	0	1	0	0	0	1	0	0	0	0	0	2	2	0	0	1	0	0	0	1	0	2	1	0	1	0	1	2	2	2	0	0	1	0	0	0	0	0	0	0	2	0
766	0	2	0	0	0	0	2	0	2	0	0	1	1	0	0	0	0	2	0	0	2	0	0	0	0	0	2	0	2	1	0	1	0	0	1	2	1	0	1	1	1	0	0	0	0	0	0	1	0
767	1	0	0	0	0	1	1	0	0	0	1	0	1	0	0	0	0	1	1	1	1	0	0	0	0	1	2	0	2	2	1	1	2	0	1	2	1	0	0	0	0	0	0	0	0	1	0	2	0
768	1	1	0	1	0	2	1	0	0	0	1	0	2	0	0	1	0	1	1	1	0	0	1	0	1	1	2	0	2	2	2	2	1	1	0	2	1	1	0	1	0	0	1	0	0	0	0	2	0
769	0	1	0	0	0	1	2	0	0	0	0	0	1	0	0	0	0	0	2	2	0	0	0	0	0	0	0	1	1	0	2	2	1	2	0	1	2	0	0	2	0	1	1	0	2	2	0	1	0
770	0	0	0	1	0	2	2	1	0	0	0	0	0	0	0	0	0	0	2	2	0	0	0	0	0	0	2	0	2	2	1	1	1	0	0	2	1	0	1	1	0	0	1	0	0	1	0	2	0
771	0	2	0	0	0	0	2	0	0	0	0	1	1	0	0	0	0	0	2	2	0	1	1	1	0	1	2	0	2	2	1	1	1	1	1	1	2	0	0	1	0	1	1	0	1	2	1	2	0
772	1	1	0	0	0	1	2	0	1	0	0	1	1	0	0	0	0	2	0	1	1	0	0	0	1	1	1	0	1	1	0	1	1	0	1	1	1	0	0	1	0	0	0	1	1	1	0	2	0
773	1	0	0	0	0	2	1	0	0	0	1	1	1	0	0	0	0	0	1	1	0	0	0	0	0	0	2	0	2	2	0	2	2	0	0	1	0	1	0	0	0	1	1	0	1	0	0	1	0
774	1	0	0	0	0	1	1	0	0	0	2	1	2	0	0	0	0	0	2	2	0	0	1	0	0	0	2	0	2	2	0	0	0	1	1	2	1	0	0	2	0	0	0	0	0	0	0	0	1
775	0	2	0	0	0	1	2	0	2	0	0	0	0	0	0	0	0	2	0	0	0	0	0	0	0	0	2	0	2	2	1	0	0	0	0	2	1	0	0	0	0	0	0	0	0	1	0	2	0
776	0	1	0	1	0	1	0	0	0	0	1	0	0	0	0	0	0	2	0	1	1	0	0	0	0	0	2	1	2	2	1	2	1	0	0	1	2	0	0	1	0	1	1	0	0	1	1	0	0
777	0	0	0	0	0	1	2	1	0	0	0	0	1	0	0	1	0	0	2	2	0	0	0	0	0	0	2	0	2	2	1	1	1	0	0	2	2	0	0	2	0	0	1	0	0	0	0	1	1
778	0	1	0	1	0	1	2	1	0	0	0	1	1	0	0	0	0	0	2	2	0	0	0	0	0	0	1	2	2	1	2	2	2	0	0	0	1	1	1	0	0	0	0	1	0	1	0	1	0
779	0	1	0	1	0	2	2	0	2	0	0	0	2	0	0	1	1	2	0	0	1	0	0	0	0	0	1	1	2	1	0	0	1	2	0	2	1	0	0	1	0	0	0	0	0	2	0	1	1
780	0	1	1	1	1	2	2	0	0	0	1	1	1	0	0	0	0	1	1	1	1	0	0	0	1	1	2	1	2	1	1	1	1	1	0	0	1	0	0	2	1	1	1	1	1	1	0	2	0
781	1	2	0	0	0	0	2	0	0	0	0	0	0	0	0	0	0	1	1	1	1	0	0	0	0	0	1	0	2	2	1	0	0	0	1	2	1	0	0	1	0	0	0	0	0	2	0	1	0
782	0	1	0	0	0	1	2	0	0	0	1	0	1	0	0	1	0	0	2	2	0	0	0	0	1	1	2	0	2	2	1	0	1	1	0	1	2	0	0	1	0	0	0	0	1	0	0	1	0
783	0	0	0	0	0	2	1	1	1	0	0	0	0	0	0	0	0	1	1	1	1	0	0	0	0	0	1	0	1	1	0	1	1	0	0	1	1	0	0	2	0	1	1	0	1	1	0	1	1
784	0	0	0	0	0	2	2	0	1	0	0	0	0	0	0	0	0	0	2	2	0	0	1	0	0	0	1	1	2	0	1	1	1	0	0	2	1	0	0	1	0	0	2	0	0	1	0	1	0
785	0	1	0	0	0	0	1	0	1	0	0	1	1	0	0	0	0	1	1	1	0	0	0	0	1	1	1	2	2	1	2	1	1	0	0	1	0	1	0	1	0	0	0	0	1	0	0	1	0
786	0	0	1	1	1	1	2	0	0	0	1	1	1	0	0	0	0	1	1	2	0	0	0	0	1	1	2	0	2	1	2	2	2	0	0	1	2	0	0	2	0	0	0	1	0	0	0	0	1
787	0	1	0	0	0	2	2	0	1	0	1	1	1	0	0	0	0	0	1	2	0	0	1	0	1	1	1	0	2	1	0	2	2	0	0	1	1	1	0	0	0	0	0	0	0	2	0	1	0
788	0	0	0	0	0	1	2	0	1	0	0	1	1	0	0	0	0	0	1	1	1	0	1	1	1	1	0	1	2	0	1	1	2	0	0	1	1	1	0	0	0	1	0	0	1	1	0	0	0
789	1	2	0	0	0	1	2	0	1	0	0	0	1	0	0	0	0	0	2	2	0	0	0	0	0	0	1	0	2	1	1	1	1	0	0	2	1	0	1	1	0	0	0	0	0	0	0	1	0
790	0	1	1	1	0	1	2	0	1	0	0	2	2	0	0	0	0	2	1	1	0	0	0	0	0	0	2	1	2	2	1	1	1	0	0	2	1	0	1	1	0	0	0	0	0	0	0	1	1
791	0	1	0	0	0	2	2	1	0	0	0	0	0	0	0	0	0	2	0	0	0	0	0	0	0	0	2	0	2	2	0	1	0	2	2	2	2	0	0	2	0	1	1	0	1	0	0	1	0
792	0	0	0	0	0	2	1	0	0	0	0	0	0	0	0	0	1	2	0	0	2	0	0	0	0	0	1	0	2	1	0	1	0	0	1	2	1	0	0	1	0	0	1	0	0	1	0	1	1
793	0	1	0	0	0	0	2	0	0	0	0	0	1	0	0	0	0	0	1	2	0	0	1	0	0	0	2	0	2	2	0	0	0	1	1	2	2	0	0	0	0	1	1	0	2	2	0	1	0
794	0	1	0	1	0	1	2	0	1	0	0	1	2	1	1	0	0	0	2	2	0	0	0	0	1	1	0	1	2	0	1	2	2	0	0	0	2	0	0	1	0	0	2	0	0	1	0	2	0
795	0	0	0	0	0	1	2	0	1	0	0	0	0	0	0	0	0	1	1	1	0	0	0	0	0	0	0	0	1	1	2	1	1	0	0	2	0	1	0	0	0	0	1	1	2	0	0	2	0
796	0	0	0	0	0	2	2	0	0	0	1	1	1	0	0	0	0	1	1	1	1	0	0	0	0	0	1	0	1	1	1	0	0	1	0	2	1	0	1	1	0	0	0	0	0	0	1	0	1
797	1	0	0	0	0	1	2	0	2	0	0	0	1	0	0	0	0	0	2	2	0	0	0	0	1	1	1	1	2	1	2	1	1	1	1	2	0	1	1	0	0	0	0	0	0	0	0	0	1
798	0	1	0	0	0	0	2	1	0	0	0	0	2	0	0	1	0	2	0	0	0	0	0	0	0	0	1	1	2	1	0	1	1	0	0	1	1	0	0	1	0	1	1	0	1	1	0	2	0
799	1	0	0	0	0	1	1	0	0	0	0	0	0	0	0	0	0	0	2	2	0	0	1	1	1	1	2	0	2	2	0	2	1	0	0	1	0	0	0	0	0	2	2	0	1	1	0	1	0
800	0	1	0	1	0	1	2	1	0	0	0	0	0	0	0	0	0	0	2	2	0	0	0	0	1	1	2	0	2	2	0	1	0	0	0	1	2	0	0	0	0	1	1	0	1	0	0	2	0
801	0	1	0	0	0	2	2	0	0	0	0	0	0	0	0	0	0	1	1	1	0	0	1	0	0	0	2	0	2	1	2	2	2	0	0	0	2	0	0	2	0	1	0	0	1	1	0	2	0
802	1	1	0	1	0	2	1	0	0	0	0	0	1	0	0	1	0	1	1	1	1	0	0	0	0	0	2	1	2	1	2	1	1	0	0	0	1	0	0	1	0	1	2	0	0	1	0	2	0
803	1	1	0	1	0	1	1	0	1	0	0	1	2	0	0	1	0	1	1	1	0	0	0	0	1	1	2	0	2	2	1	2	1	0	0	1	2	0	0	2	0	1	0	0	1	0	1	1	0
804	0	1	0	0	0	1	2	1	0	0	0	0	1	0	0	0	0	2	0	0	0	0	0	0	0	0	1	0	2	1	0	1	1	0	0	1	2	0	0	2	0	1	1	0	1	1	0	1	1
805	0	2	0	0	0	0	2	1	0	0	0	0	0	0	0	0	0	0	2	2	0	0	2	0	0	0	0	1	2	0	1	1	1	1	1	1	1	0	0	0	0	0	0	1	0	1	0	2	0
806	0	1	0	0	0	1	1	1	0	0	1	1	2	0	0	0	0	0	1	1	0	0	1	0	1	1	2	0	2	2	1	1	1	0	0	2	2	0	0	1	0	0	0	0	0	0	0	2	0
807	1	1	0	0	0	0	2	0	1	0	1	1	1	0	0	0	0	1	1	1	0	0	0	0	0	0	1	1	1	1	2	0	0	0	0	1	1	0	0	1	0	1	1	0	0	0	0	1	0
808	0	2	0	0	0	0	2	0	0	0	1	0	1	0	0	1	0	1	1	1	0	0	0	0	0	0	2	1	2	2	1	1	0	1	1	1	0	1	1	0	0	0	2	0	1	0	0	1	0
809	1	2	0	0	0	0	1	0	1	1	2	0	1	0	0	0	0	0	2	2	0	0	1	1	1	2	1	1	2	1	1	2	2	0	0	2	1	0	0	1	0	0	0	0	0	0	0	0	0
810	0	1	0	1	0	1	2	0	1	0	1	0	0	0	0	0	0	0	1	2	0	0	0	0	0	0	1	0	1	1	1	2	1	1	0	1	2	0	0	0	0	1	1	0	2	0	0	1	0
811	0	2	0	0	0	0	2	1	0	0	0	1	1	0	0	0	1	1	1	1	1	0	0	0	0	0	1	1	1	1	1	1	1	0	0	1	1	0	1	1	0	0	0	0	0	1	1	0	1
812	0	2	0	0	0	0	1	0	0	1	1	0	0	0	0	0	0	1	1	1	1	0	0	0	0	0	2	0	2	2	0	1	2	0	0	2	2	0	0	1	0	0	0	0	0	1	0	2	0
813	0	1	0	0	0	0	2	1	1	0	0	0	1	0	0	0	1	2	0	0	1	1	0	0	0	0	1	0	2	0	1	1	1	1	1	1	1	0	0	0	0	0	0	0	0	0	0	1	0
814	0	1	0	0	0	0	2	1	0	0	0	1	2	0	0	0	0	1	1	1	1	0	1	1	0	0	1	1	1	1	2	0	0	0	0	1	1	0	0	1	0	0	0	0	0	1	2	0	0
815	0	0	0	0	0	1	2	0	2	0	0	0	1	0	0	1	0	0	2	2	1	0	0	0	0	0	0	1	1	0	1	2	2	0	0	0	1	0	0	1	0	0	1	0	1	0	0	0	1
816	0	1	0	0	0	1	2	0	0	1	1	0	0	0	0	0	0	0	2	2	0	0	0	0	1	1	2	0	2	2	1	1	1	0	0	2	2	0	0	0	0	0	0	0	0	0	0	0	1
817	0	2	0	0	0	0	1	0	0	0	1	1	1	0	0	0	0	1	1	1	0	0	0	0	0	0	1	0	1	1	0	0	0	1	2	2	0	0	0	0	0	0	1	0	1	0	0	1	0
818	0	1	0	0	0	0	2	0	0	0	0	2	2	0	0	0	0	2	0	1	1	0	0	0	1	1	1	1	1	1	2	1	1	0	0	2	2	0	0	1	0	0	0	0	0	0	0	1	0
819	0	2	0	0	0	2	1	0	2	0	0	1	2	1	1	0	0	0	2	1	1	0	0	0	0	0	2	0	2	2	1	2	2	0	0	2	2	0	0	1	0	1	1	0	1	1	0	1	0
820	0	0	0	0	0	1	2	0	2	0	0	0	0	0	0	0	0	2	0	0	0	0	0	0	0	0	2	1	2	2	0	2	1	2	0	1	1	0	1	1	0	0	1	0	1	0	0	2	0
821	0	1	0	0	0	0	2	0	2	0	0	0	0	0	0	0	0	1	1	1	1	0	1	0	1	1	2	1	2	2	0	0	0	0	1	2	1	1	1	1	1	0	0	0	0	0	0	1	1
822	0	1	1	1	0	2	2	1	0	0	0	0	0	0	0	0	0	2	0	0	2	0	1	1	1	1	2	1	2	2	0	2	1	0	1	2	1	1	0	1	0	0	2	0	1	0	0	1	0
823	1	1	0	1	0	2	1	0	1	0	1	2	1	0	0	0	0	1	1	1	0	0	0	0	0	0	2	0	2	2	0	1	1	1	1	1	1	1	0	1	0	1	0	0	1	1	0	1	1
824	0	1	0	0	0	1	1	0	1	0	0	0	2	0	0	0	0	0	2	2	1	0	0	0	0	0	1	0	2	1	2	2	1	1	1	1	2	1	1	2	1	0	0	0	0	0	0	1	1
825	0	1	0	0	0	0	2	0	1	0	2	0	0	0	0	0	0	0	1	2	0	0	0	0	1	1	2	0	2	2	0	0	0	0	0	1	1	0	0	2	0	1	1	0	1	1	0	1	0
826	0	2	0	0	0	0	1	0	0	0	2	1	1	0	0	0	0	1	0	0	2	0	0	0	0	0	2	0	2	1	1	2	2	0	0	0	1	0	0	0	0	1	1	0	1	1	0	2	0
827	0	0	0	0	0	1	1	0	0	0	1	0	0	0	0	0	0	1	1	2	0	0	0	0	0	0	0	1	1	0	1	1	1	0	0	1	2	1	1	2	1	1	1	0	1	1	0	1	1
828	1	1	0	1	0	1	2	0	0	0	0	0	0	0	0	0	0	0	2	2	0	0	1	1	1	1	1	1	1	1	1	0	0	0	0	2	1	1	0	1	0	0	0	0	0	0	0	2	0
829	1	1	0	0	0	1	1	1	0	0	0	0	0	0	0	0	0	1	2	1	1	0	0	0	0	0	2	0	2	2	0	2	1	1	1	1	2	0	0	2	0	0	0	0	0	1	0	2	0
830	1	0	0	0	0	2	1	0	2	0	0	0	0	0	0	0	0	2	1	1	0	0	0	0	0	0	2	1	2	2	0	1	1	0	0	1	2	0	0	1	0	0	0	0	0	1	0	2	0
831	0	2	0	0	0	0	0	0	0	1	2	0	1	0	0	0	0	1	1	1	0	0	0	0	0	0	1	0	2	1	0	1	1	1	1	1	1	0	0	2	1	1	1	0	0	1	1	1	0
832	0	2	1	0	0	0	1	0	0	0	1	0	0	0	0	1	0	2	0	0	2	0	0	0	0	0	1	1	2	1	0	1	0	0	1	2	1	0	0	0	0	0	0	0	0	0	0	2	0
833	0	2	1	0	0	1	1	0	0	0	1	0	0	0	0	0	0	1	1	1	0	0	0	0	0	0	2	0	2	2	0	1	1	0	0	2	0	0	0	0	1	1	0	0	1	1	0	2	0
834	1	1	0	1	0	2	1	0	0	0	2	1	1	0	0	0	0	0	2	2	0	0	0	0	0	0	0	0	2	1	0	1	1	0	0	1	1	0	0	1	0	0	0	1	0	0	0	2	0
835	1	0	0	1	0	2	2	0	1	0	0	1	1	0	0	0	0	0	2	2	0	0	1	0	0	0	2	0	2	2	1	2	2	1	1	2	0	0	0	1	1	1	0	0	2	1	0	0	2
836	0	1	0	1	0	1	1	0	0	0	1	0	0	0	0	1	0	1	1	1	1	0	0	0	0	0	2	0	2	2	0	1	1	0	0	2	1	0	0	2	0	0	0	0	1	0	0	1	0
837	0	1	0	0	0	0	1	0	1	0	1	0	1	0	0	1	0	2	1	2	0	0	1	1	1	1	0	1	1	0	1	0	0	0	0	1	2	0	0	1	0	0	0	0	0	1	0	1	0
838	0	2	0	1	0	1	2	0	1	0	1	0	1	0	0	0	0	0	1	2	0	0	0	0	0	0	2	2	2	1	1	1	0	2	1	1	2	0	1	1	0	0	0	0	0	0	0	2	0
839	1	1	0	1	0	1	2	0	0	0	0	0	1	0	0	1	0	0	2	2	1	0	2	0	0	0	1	2	2	1	2	2	1	0	1	2	2	0	0	1	0	0	0	0	0	0	0	2	0
840	1	1	0	0	0	1	1	0	0	1	1	0	0	0	0	0	0	2	0	0	0	0	0	0	0	0	1	0	2	1	0	1	1	0	0	2	0	0	1	0	0	1	0	0	1	0	0	2	0
841	0	1	0	0	0	0	2	1	0	0	0	1	1	0	0	0	0	0	2	2	0	0	0	0	1	1	2	0	2	2	1	2	2	0	0	1	2	0	0	1	0	0	0	0	0	0	0	2	0
842	0	0	0	0	0	1	2	0	1	0	0	1	2	1	1	0	0	1	1	1	1	0	0	0	0	0	2	0	1	0	1	1	2	0	0	2	2	0	0	1	0	1	1	0	0	1	0	1	1
843	0	0	0	0	0	1	2	0	2	0	0	0	0	0	0	0	0	0	2	2	0	0	0	0	0	0	2	0	2	1	1	1	2	0	0	1	1	0	1	1	0	2	2	0	1	1	1	2	0
844	0	2	0	0	0	0	1	0	1	0	1	0	2	0	0	0	0	1	1	1	1	0	0	0	0	0	1	1	1	1	2	2	1	1	0	2	2	1	0	1	0	0	0	0	0	1	0	2	0
845	0	0	0	0	0	1	2	1	0	0	0	0	0	0	0	0	1	1	2	2	0	0	0	0	1	1	2	0	2	2	0	0	0	0	0	2	2	0	0	0	1	0	0	1	0	1	0	0	2
846	1	1	0	0	0	1	2	1	1	0	0	1	0	0	0	0	0	1	1	1	0	0	0	0	0	0	0	2	0	0	2	2	1	0	0	1	1	0	1	1	0	0	0	0	1	1	0	2	0
847	0	2	1	0	1	1	2	0	0	0	1	0	1	0	0	1	0	0	2	2	0	0	0	0	0	0	0	0	1	0	1	1	1	0	0	1	1	1	1	0	0	1	0	0	1	0	1	1	0
848	0	2	0	0	0	0	1	0	2	0	0	1	2	0	0	1	0	1	1	0	1	0	0	0	0	0	1	0	2	2	0	1	1	1	1	1	1	1	0	1	0	0	0	0	0	1	0	2	0
849	0	1	1	1	0	2	1	0	1	1	1	1	2	0	0	1	0	1	1	1	1	1	0	0	0	0	2	0	2	2	1	0	0	0	0	2	1	1	1	0	0	1	1	0	2	0	0	0	1
850	0	1	0	1	0	1	2	0	1	0	1	0	0	0	0	0	0	0	2	2	0	0	1	0	0	0	1	2	2	1	2	1	0	2	1	1	1	1	1	0	0	2	2	0	2	1	0	2	0
851	0	1	0	0	0	0	2	0	2	0	0	0	2	0	0	1	0	1	0	0	1	0	0	0	1	1	2	0	2	2	0	1	1	0	0	1	2	0	0	1	0	0	1	0	1	0	0	1	1
852	0	0	0	1	0	2	2	0	0	0	0	1	1	1	1	0	0	2	0	1	1	0	1	1	1	1	0	0	1	0	1	0	0	0	0	2	1	0	1	1	0	0	0	0	0	0	0	2	0
853	0	0	0	0	0	1	1	1	0	0	0	1	1	0	0	0	0	2	1	1	0	0	0	0	0	0	1	0	1	0	1	1	2	0	0	0	2	0	0	1	0	0	1	0	1	0	0	0	1
854	0	0	0	1	0	2	2	0	0	0	0	0	1	0	0	0	0	1	1	1	1	0	0	0	1	1	2	0	2	2	1	1	1	0	0	2	2	0	0	0	0	0	0	0	0	2	0	2	0
855	0	1	0	1	0	2	1	0	1	1	1	1	1	0	0	0	0	1	1	1	0	0	0	0	1	1	2	1	1	1	1	1	1	0	0	1	2	0	0	1	0	0	0	0	0	0	0	0	1
856	0	2	0	0	0	0	2	1	1	0	0	2	2	1	1	0	0	1	1	1	1	0	0	0	0	0	1	1	0	0	2	1	1	0	0	2	1	1	0	1	0	0	0	0	0	1	0	1	0
857	0	1	1	0	1	1	1	0	0	0	2	1	1	0	0	0	0	1	1	1	0	0	1	0	0	0	2	0	2	2	0	1	1	0	0	1	1	1	1	2	2	0	0	0	2	2	0	0	1
858	1	0	0	0	0	1	2	1	0	0	0	0	0	0	0	0	0	1	1	1	1	1	0	0	0	0	2	1	2	2	1	0	0	1	1	2	2	0	0	2	1	0	1	0	1	1	0	2	0
859	0	0	0	0	0	2	1	0	0	0	2	0	0	0	0	0	0	0	1	2	0	0	1	0	0	0	1	0	2	2	0	1	1	1	1	2	1	0	0	2	1	0	0	2	0	1	0	2	0
860	0	1	0	1	0	1	2	1	0	0	0	0	0	0	0	0	0	0	2	2	0	0	0	0	0	0	2	0	2	2	1	1	0	2	2	2	1	0	1	1	0	0	0	0	0	1	0	0	1
861	0	1	0	1	0	1	2	0	1	0	0	0	2	0	0	0	0	0	2	2	0	0	1	0	0	0	1	0	1	0	1	1	1	1	0	1	1	0	0	0	1	0	0	0	0	1	0	0	1
862	0	1	1	1	0	2	2	0	0	0	0	0	0	0	0	0	0	0	1	1	1	0	1	1	2	2	2	0	2	2	0	1	1	0	0	2	2	0	0	1	0	0	0	1	0	1	0	1	0
863	0	1	0	1	0	1	1	0	2	0	0	0	1	0	0	0	0	0	2	2	0	0	0	0	0	0	0	1	1	0	1	1	1	1	0	2	1	0	0	1	0	1	1	0	2	1	0	0	0
864	0	1	0	0	0	0	1	0	0	0	1	0	0	0	0	0	0	0	2	2	0	0	0	0	0	0	2	1	2	1	2	0	0	1	1	2	1	0	0	1	0	0	0	0	0	1	0	2	0
865	1	1	0	0	0	2	2	0	2	0	0	0	1	0	0	1	0	1	1	1	0	0	0	0	0	0	1	2	1	0	2	0	0	0	1	2	2	1	0	1	0	0	1	0	0	0	0	2	0
866	0	0	0	0	0	1	1	0	0	0	1	0	0	0	0	0	0	1	1	1	1	0	0	0	0	0	2	0	2	2	1	0	0	1	1	1	1	1	0	1	0	0	0	0	0	1	0	1	1
867	0	1	0	0	0	2	2	1	0	0	0	0	1	0	0	1	0	0	2	2	0	0	1	0	0	0	1	0	2	1	1	1	1	0	0	2	2	0	0	0	0	0	0	0	0	2	1	1	0
868	0	2	0	0	0	0	2	0	0	0	1	1	0	0	0	0	0	1	1	1	1	1	0	0	0	0	1	0	1	1	1	1	1	0	0	2	1	0	0	0	0	0	0	0	0	1	0	1	0
869	0	1	0	0	0	2	2	1	0	0	1	0	1	1	0	0	0	1	1	1	1	0	0	0	0	0	2	0	2	1	0	2	1	1	0	2	1	0	0	1	0	0	0	0	0	1	0	2	0
870	1	1	0	0	0	0	2	0	1	0	0	0	1	0	0	0	0	0	1	1	1	0	0	0	0	0	2	0	2	2	0	2	1	1	1	2	1	1	1	0	0	0	1	0	1	0	0	1	0
871	0	2	0	0	0	0	1	0	0	0	1	0	0	0	0	0	0	0	2	2	0	0	0	0	0	0	2	0	2	1	2	1	1	0	0	1	1	1	1	2	1	0	1	0	1	1	0	2	0
872	1	1	0	1	0	2	2	0	1	0	1	0	0	0	0	0	0	0	2	1	1	0	1	0	1	1	1	0	2	1	0	1	1	0	0	1	2	0	0	2	0	1	1	0	1	1	0	1	1
873	0	2	0	0	0	0	1	0	0	1	1	0	0	0	0	0	0	1	1	1	0	0	0	0	1	1	1	0	1	0	1	2	2	0	0	2	1	0	0	0	1	0	1	0	0	0	0	2	0
874	1	1	0	0	0	1	1	0	0	0	1	0	0	0	0	0	0	1	1	1	1	0	0	0	0	0	2	0	2	2	2	1	0	1	0	1	1	0	1	1	0	0	1	0	1	0	0	1	0
875	1	1	0	0	0	1	2	0	0	0	1	1	1	0	0	0	0	0	1	1	0	0	1	1	2	2	2	0	2	1	1	0	0	0	0	2	1	1	1	0	0	0	0	0	0	0	0	1	1
876	0	0	0	0	0	1	1	0	0	0	1	1	2	0	0	0	0	0	2	2	0	0	1	1	1	1	0	2	0	0	2	2	2	0	0	2	1	0	0	1	0	0	0	1	0	0	0	1	0
877	0	1	1	0	1	1	2	0	2	0	0	1	2	0	0	0	0	1	1	1	0	0	0	0	0	0	1	0	2	0	0	0	0	1	1	2	1	1	0	0	0	0	0	1	0	1	1	1	0
878	1	2	0	0	0	1	1	0	0	0	1	0	0	0	0	0	0	0	1	1	0	0	0	0	0	0	1	2	1	1	2	2	1	0	0	1	1	0	0	0	0	1	0	0	0	0	0	1	0
879	1	2	0	0	0	1	1	0	1	0	1	1	2	0	0	0	0	1	1	1	1	0	0	0	0	0	2	0	2	2	0	0	0	2	1	1	2	0	0	2	0	0	1	0	1	1	0	2	0
880	0	2	0	0	0	1	2	0	2	0	0	0	0	0	0	0	0	0	2	2	0	0	0	0	0	0	2	0	2	2	0	0	1	1	0	2	1	0	0	2	0	1	1	0	1	0	0	1	1
881	1	1	0	0	0	1	2	1	0	0	0	1	1	0	0	0	0	0	2	2	0	0	2	0	0	1	2	0	2	2	1	2	1	0	1	2	1	0	0	1	0	1	0	0	1	0	0	1	1
882	0	0	0	0	0	1	2	0	1	0	0	0	1	0	0	0	0	1	1	1	0	0	0	0	0	0	1	0	2	1	0	0	0	1	1	2	2	0	0	1	1	0	0	1	0	1	0	0	1
883	0	1	0	0	0	0	2	0	0	1	1	0	0	0	0	0	1	2	1	1	0	1	1	1	1	1	2	0	2	2	1	2	2	0	0	0	1	0	0	2	0	1	1	0	1	1	0	2	0
884	0	2	0	0	0	0	1	1	0	0	0	0	0	0	0	0	0	0	2	2	0	0	0	0	0	0	2	0	2	2	0	2	2	0	1	1	1	0	0	2	0	1	0	0	1	0	0	2	0
885	1	1	0	0	0	0	2	1	0	0	0	0	0	0	0	0	0	0	2	0	1	0	0	0	0	0	1	1	2	0	1	0	1	0	0	2	1	1	0	1	0	0	0	0	0	2	0	1	1
886	1	2	1	1	0	1	1	0	1	1	1	0	0	0	0	0	0	0	2	2	0	1	0	0	0	0	1	0	2	1	0	1	2	0	0	0	1	0	0	0	0	1	1	0	1	1	0	1	0
887	0	2	0	0	0	0	2	0	2	0	0	1	1	0	0	0	0	1	1	1	0	0	2	0	0	0	2	0	2	2	0	1	0	1	1	1	1	0	0	1	0	0	0	0	0	1	1	1	0
888	1	0	0	0	0	2	2	1	1	0	0	0	1	1	0	0	0	0	2	2	0	0	0	0	1	1	0	1	2	0	1	1	0	0	1	2	2	0	0	2	0	1	1	0	2	0	1	0	1
889	0	2	0	0	0	1	2	0	1	0	0	0	1	0	0	1	0	2	0	1	1	0	0	0	0	0	2	0	2	2	1	1	1	1	0	0	1	1	0	1	0	1	1	0	1	0	0	1	0
890	0	2	0	1	0	1	1	1	0	0	0	0	0	0	0	0	0	0	2	2	0	0	1	0	0	0	2	0	2	2	0	1	1	1	0	0	2	0	0	2	0	0	1	0	1	1	0	1	0
891	1	0	0	0	0	2	2	1	1	0	0	0	0	0	0	0	1	1	2	2	0	0	0	0	0	1	0	1	1	0	2	0	1	1	0	2	2	0	0	1	1	1	0	0	1	0	1	0	0
892	1	1	0	1	0	1	1	0	1	0	0	0	0	0	0	0	0	1	1	1	1	0	0	0	0	0	1	1	1	1	2	0	1	1	0	2	2	0	0	2	1	0	0	1	0	0	0	1	1
893	0	1	0	1	0	2	1	0	1	1	1	1	2	0	0	1	1	2	1	1	0	1	0	0	0	0	1	1	2	1	1	1	1	0	0	1	1	0	0	1	0	1	1	0	1	1	0	1	1
894	0	2	1	1	0	1	1	1	0	0	1	1	1	0	0	0	0	1	1	1	0	0	1	0	0	0	2	0	2	1	2	0	1	1	0	1	1	0	1	1	0	0	2	0	0	1	0	0	1
895	0	1	0	0	0	1	2	0	1	0	0	1	0	0	0	0	0	0	1	1	0	0	2	1	1	1	1	0	2	1	0	2	2	0	0	1	0	0	0	1	1	0	0	0	1	1	1	0	0
896	1	1	0	1	0	1	2	1	0	0	0	1	1	0	0	0	0	0	2	2	1	0	0	0	0	0	2	1	2	2	0	1	1	1	1	1	2	0	0	1	0	0	0	0	0	2	0	2	0
897	1	1	0	1	0	1	1	0	1	0	1	0	0	0	0	0	0	0	1	1	0	0	0	0	0	0	2	0	2	1	1	2	2	0	0	1	1	0	0	1	0	1	1	0	1	1	0	1	1
898	1	1	0	0	0	0	2	0	1	0	0	0	1	0	0	0	0	1	1	1	1	0	0	0	0	0	0	1	1	0	1	0	1	0	0	2	2	0	0	2	0	0	1	0	0	1	1	0	0
899	1	1	0	1	0	2	2	0	0	0	1	0	0	0	0	1	0	2	0	0	0	0	0	0	0	0	2	0	2	2	0	2	1	0	0	1	1	1	0	2	0	1	2	0	0	1	0	2	0
900	0	1	0	0	0	1	2	0	1	0	1	0	2	0	0	1	0	1	1	1	0	0	2	1	1	1	1	0	1	1	1	2	1	1	0	2	1	0	0	2	1	0	0	0	0	1	2	0	0
901	0	2	0	0	0	1	1	1	1	0	0	0	0	0	0	0	0	1	1	1	0	0	1	1	1	1	2	0	2	2	0	1	1	1	1	2	1	0	0	0	0	0	0	0	0	0	0	2	0
902	0	1	0	1	0	2	2	1	1	0	0	0	2	0	0	0	0	1	1	1	1	0	0	0	0	0	1	0	2	0	0	2	1	1	1	2	2	0	0	1	0	0	0	0	0	1	0	1	0
903	1	1	0	0	0	1	1	0	1	0	1	1	2	0	0	0	0	1	1	1	0	0	0	0	1	1	1	0	2	1	1	0	0	0	0	2	0	0	1	0	0	0	0	0	0	1	0	1	0
904	1	1	0	0	0	1	2	0	0	0	1	0	0	0	0	0	1	0	2	1	1	0	1	0	0	0	1	1	2	1	0	1	0	0	0	2	0	1	0	0	0	0	1	0	0	0	0	1	1
905	0	1	0	1	0	2	2	1	0	0	0	1	1	0	0	0	0	0	2	1	1	0	1	1	1	1	1	0	2	1	1	1	1	0	0	1	2	0	0	2	0	0	0	1	0	1	1	0	1
906	1	1	0	0	0	0	2	0	0	0	1	2	2	0	0	0	0	1	1	1	0	0	0	0	0	0	1	0	2	1	1	1	0	2	1	1	1	0	0	1	0	0	0	0	0	1	0	1	1
907	0	2	1	1	0	1	2	0	1	0	1	0	0	0	0	0	0	1	1	1	1	0	0	0	0	0	1	0	2	0	0	2	1	0	0	1	0	0	1	0	0	0	0	0	0	2	0	2	0
908	0	2	1	1	1	1	1	0	0	0	2	0	0	0	0	0	0	0	2	2	0	0	1	0	0	0	1	0	2	1	1	2	2	0	1	1	0	0	1	0	0	0	1	0	0	1	0	2	0
909	0	1	0	0	0	1	2	0	1	0	0	1	2	0	0	0	0	0	1	2	0	0	0	0	0	0	2	0	2	2	0	1	0	2	2	2	2	0	0	2	0	0	0	2	0	2	0	2	0
910	0	0	1	1	1	1	2	0	1	0	1	0	1	0	0	0	1	2	1	1	0	0	0	0	0	0	1	0	2	2	0	2	2	0	0	2	2	0	0	1	0	0	0	1	0	1	1	1	0
911	0	0	0	0	0	2	1	0	2	0	0	0	1	0	0	0	0	0	2	2	0	0	0	0	0	0	1	0	2	1	1	2	2	0	0	0	1	1	0	1	0	0	1	0	1	0	0	2	0
912	0	2	0	0	0	1	2	0	2	0	0	1	2	0	0	0	0	0	2	2	0	0	1	0	0	0	2	0	2	1	1	2	1	1	1	2	2	0	0	0	0	0	1	0	0	1	0	2	0
913	1	1	0	0	0	0	2	0	1	0	0	1	0	0	0	0	0	1	1	1	1	0	0	0	1	1	1	0	2	1	0	2	1	2	0	1	1	0	1	1	1	0	0	0	0	0	0	1	1
914	0	2	0	0	0	1	2	0	0	0	0	0	1	0	0	1	0	1	1	0	1	0	0	0	0	0	2	0	2	2	0	1	0	1	0	1	1	0	0	0	1	1	1	0	1	0	0	1	0
915	1	2	0	0	0	1	2	1	0	0	0	0	0	0	0	1	1	1	2	2	1	0	1	0	0	0	2	1	1	1	1	1	1	0	0	2	1	0	1	1	1	0	1	0	1	0	1	0	1
916	0	2	0	0	0	0	2	0	0	0	0	1	1	1	1	0	0	1	1	1	1	0	2	1	1	1	0	0	1	0	1	1	1	2	1	2	2	0	0	1	0	0	0	0	0	2	0	2	0
917	1	2	0	1	0	1	1	0	0	1	2	1	1	0	0	0	0	1	0	0	1	0	0	0	1	1	2	0	2	2	1	1	2	0	0	1	1	0	0	2	1	0	0	0	0	0	0	0	1
918	0	2	0	1	0	2	2	0	0	0	0	1	2	0	0	1	0	1	0	0	1	0	0	0	0	0	2	1	2	2	0	2	2	0	0	1	1	1	0	1	0	0	1	0	1	0	0	1	0
919	0	2	0	0	0	1	2	1	1	0	0	0	0	0	0	0	0	0	2	2	0	0	0	0	0	0	1	0	1	1	1	1	1	0	0	2	1	0	0	1	0	0	0	0	0	0	0	2	0
920	1	2	0	0	0	0	2	1	1	0	0	1	1	0	0	0	0	1	0	0	2	0	0	0	0	0	2	0	2	1	1	1	1	0	0	1	1	1	1	1	1	1	1	0	1	0	0	1	1
921	0	0	0	0	0	2	2	1	1	0	0	0	1	0	0	0	0	1	1	1	0	0	0	0	0	0	2	0	2	1	1	0	0	0	0	2	1	0	0	2	0	0	0	0	1	0	1	1	1
922	0	0	0	0	0	2	1	0	1	0	1	0	2	0	0	0	1	2	0	0	1	0	1	0	0	0	2	1	2	1	2	1	1	0	0	2	2	0	0	1	0	1	1	0	1	1	0	1	0
923	0	1	0	1	0	1	2	0	2	0	0	0	1	0	0	1	0	2	0	0	0	0	1	0	1	1	1	0	2	1	1	1	1	0	1	1	1	0	0	1	0	0	1	0	1	0	0	1	1
924	1	0	0	0	0	2	1	0	1	1	0	1	1	0	0	0	0	0	2	2	1	0	0	0	0	0	2	0	2	1	1	2	2	0	0	2	1	0	0	2	0	1	1	0	1	0	0	0	2
925	0	2	0	0	0	1	2	1	0	0	0	1	1	0	0	0	0	0	1	1	0	0	0	0	1	1	2	0	1	1	1	2	1	1	0	2	2	0	0	1	0	0	0	0	0	1	0	2	0
926	0	1	0	1	0	2	2	0	1	0	1	0	1	0	0	0	0	1	1	1	0	0	0	0	1	1	1	0	2	1	0	1	1	0	0	1	0	1	1	0	0	1	1	0	1	1	0	2	0
927	0	0	0	0	0	1	1	0	0	0	2	0	0	0	0	0	0	0	2	2	0	0	1	0	1	1	2	0	2	2	2	1	1	1	2	2	1	0	0	0	1	0	0	1	0	0	0	2	0
928	1	1	0	1	0	1	1	0	1	0	0	1	1	0	0	0	0	1	1	1	1	0	0	0	0	0	1	0	1	1	0	1	1	1	0	0	2	0	0	0	0	0	1	0	1	0	0	2	0
929	1	1	0	1	0	1	1	1	1	0	0	0	0	0	0	0	0	0	2	2	0	0	0	0	0	0	1	0	2	1	1	2	1	2	0	1	1	0	0	1	1	1	2	0	0	1	0	0	0
930	1	2	0	0	0	0	2	0	1	0	1	0	0	0	0	0	0	1	1	1	1	0	0	0	0	0	1	2	2	1	2	1	1	2	2	2	2	0	0	2	0	0	0	0	0	1	0	2	0
931	1	1	2	0	1	0	0	0	1	0	1	1	2	0	0	1	0	0	2	2	0	0	0	0	0	0	0	0	2	1	0	0	0	0	0	1	2	0	0	1	0	0	1	0	1	0	0	2	0
932	1	2	1	0	1	1	2	0	0	0	0	0	0	0	0	0	0	0	1	2	0	0	0	0	0	0	0	1	1	0	1	2	1	0	0	1	2	0	0	1	0	1	0	0	1	1	0	1	1
933	1	1	0	0	0	1	2	0	1	0	0	0	0	0	0	0	0	0	1	2	0	1	0	0	0	0	1	0	2	1	0	2	1	0	0	1	0	1	1	0	0	1	1	0	1	1	0	1	0
934	0	0	0	0	0	1	2	0	0	0	0	1	2	0	0	0	0	0	2	2	0	0	0	0	0	0	2	1	1	0	2	0	0	0	0	2	2	0	0	2	0	2	1	0	1	0	0	1	0
935	1	1	0	0	0	1	0	0	0	1	2	1	1	0	0	0	0	2	0	0	0	0	0	0	0	0	1	1	2	1	0	1	1	1	1	1	1	0	0	0	1	1	1	0	2	2	0	1	0
936	0	2	0	0	0	0	2	0	0	1	1	1	1	0	0	0	0	1	1	1	1	0	0	0	0	0	2	0	2	1	0	1	1	0	0	1	2	0	0	0	0	0	1	0	2	0	0	2	0
937	1	1	0	0	0	1	2	1	0	0	0	0	0	0	0	0	0	2	0	0	1	0	1	0	0	0	0	0	2	0	0	2	1	1	0	2	1	0	0	2	1	0	1	0	1	0	0	1	0
938	1	2	1	1	0	1	2	0	2	0	0	0	1	0	0	1	0	0	2	2	0	0	1	1	1	1	1	0	2	1	2	1	1	0	0	2	1	1	1	1	1	0	0	0	0	1	1	1	0
939	0	2	1	1	0	1	0	0	0	1	2	0	0	0	0	0	0	0	2	1	1	0	1	1	1	1	2	0	2	2	1	1	1	1	1	2	0	0	0	0	0	0	0	0	1	0	0	1	1
940	0	2	1	0	0	0	2	0	1	0	1	0	1	0	0	1	0	0	2	2	0	0	1	1	1	1	1	1	1	1	1	0	0	0	0	0	1	0	1	1	0	0	0	0	0	0	0	2	0
941	1	2	0	1	0	1	2	0	1	0	0	0	0	0	0	0	0	1	1	1	1	0	0	0	0	0	2	0	2	2	0	2	1	0	0	1	2	0	0	2	0	0	1	0	1	0	0	2	0
942	0	0	0	0	0	1	2	0	1	0	1	1	2	0	0	0	0	1	1	1	0	0	0	0	0	0	1	0	2	1	0	0	0	1	1	2	1	1	1	1	1	2	1	0	1	0	0	2	0
943	0	2	0	0	0	0	1	1	0	0	1	0	1	0	0	0	0	0	2	2	0	0	0	0	1	1	1	0	2	0	0	1	0	2	1	1	2	0	0	1	0	0	0	1	0	1	0	2	0
944	0	1	0	0	0	1	1	1	0	0	1	0	1	0	0	0	0	0	2	2	0	0	1	0	0	0	1	1	2	1	0	0	1	0	0	2	1	0	0	1	0	1	1	0	1	0	0	2	0
945	0	1	0	1	0	1	2	1	1	0	0	0	2	0	0	0	0	1	1	1	0	1	0	0	0	0	2	0	2	2	1	1	1	1	1	1	1	0	0	0	0	0	0	0	0	0	0	2	0
946	0	1	0	0	0	2	1	0	0	0	1	0	1	0	0	0	0	1	1	1	0	0	0	0	1	1	0	2	1	0	2	0	0	0	0	2	1	0	0	0	0	1	2	0	0	1	0	1	1
947	1	2	1	0	0	0	2	0	1	0	0	0	1	0	0	0	0	1	1	1	0	0	0	0	0	0	1	0	1	1	1	0	0	1	2	2	1	2	0	0	0	1	1	0	1	0	0	1	1
948	0	2	1	0	0	0	2	1	0	0	0	1	2	0	0	0	0	1	1	0	1	0	0	0	0	0	1	0	2	1	0	0	0	0	0	1	0	1	0	0	0	1	0	0	1	0	0	1	1
949	0	1	1	0	1	1	2	1	1	0	0	1	1	0	0	0	0	0	2	2	0	0	1	0	0	0	1	0	2	2	0	1	1	1	0	0	1	1	0	1	0	0	0	0	0	1	0	0	1
950	1	2	0	0	0	2	2	0	1	0	1	2	2	0	0	0	0	0	2	1	1	0	1	1	1	1	0	0	1	0	1	0	0	0	1	2	2	0	0	1	0	0	0	0	0	1	0	1	0
951	0	2	1	1	0	1	2	1	0	0	0	0	2	0	0	0	0	1	1	1	0	0	0	0	1	1	1	1	1	1	1	0	0	0	0	2	0	0	1	0	0	0	0	1	0	1	0	1	1
952	0	2	0	0	0	1	2	1	0	0	0	0	1	0	0	0	0	1	1	1	1	0	0	0	0	0	1	0	2	0	1	2	1	0	1	2	0	1	1	0	0	0	1	0	0	0	0	2	0
953	0	1	0	0	0	1	2	0	0	0	0	0	2	0	0	0	0	1	1	1	0	0	0	0	0	0	1	0	2	2	0	1	1	2	1	2	2	1	0	1	0	1	1	0	1	1	0	0	2
954	0	1	0	1	0	1	1	1	1	0	0	1	1	0	0	0	0	1	2	1	1	0	0	0	0	0	1	1	2	0	1	1	1	1	0	0	0	0	0	0	0	0	1	0	0	0	0	2	0
955	1	0	0	0	0	1	2	1	1	0	0	1	1	0	0	0	0	1	1	1	1	0	0	0	0	0	2	0	2	2	0	2	2	0	0	1	1	0	0	2	0	1	2	0	0	1	0	2	0
956	0	2	0	1	0	1	2	1	1	0	0	0	0	0	0	0	0	1	0	0	2	1	0	0	1	1	1	0	2	0	0	1	1	2	1	2	1	0	0	1	0	0	0	0	0	0	0	2	0
957	0	2	0	1	0	1	2	0	2	0	0	0	1	0	0	1	0	1	1	1	1	0	0	0	0	0	2	1	2	2	1	0	0	0	0	1	2	0	0	2	0	0	0	0	0	0	1	1	0
958	0	2	0	0	0	1	2	1	0	0	0	0	2	0	0	0	0	1	0	0	1	0	0	0	0	0	0	0	2	0	0	1	1	0	0	2	2	0	0	1	0	0	0	0	1	1	0	1	0
959	0	2	0	1	0	2	2	0	2	0	0	1	1	0	0	0	0	1	1	1	0	0	0	0	0	0	0	1	1	0	1	1	1	0	0	2	1	1	0	1	0	0	0	0	0	1	0	0	1
960	0	0	0	1	0	2	1	0	1	0	0	0	1	0	0	0	0	2	0	0	0	0	0	0	0	0	1	0	1	1	2	2	2	0	1	2	0	1	0	1	0	0	0	1	1	1	0	1	0
961	1	0	0	1	0	2	2	0	1	0	1	0	0	0	0	0	0	0	2	2	0	0	0	0	0	0	0	0	1	0	1	0	0	0	0	0	1	0	0	0	1	0	0	0	0	0	1	1	0
962	1	1	0	0	0	1	2	0	1	0	0	0	1	0	0	1	0	0	2	1	1	0	0	0	0	0	1	0	1	1	0	0	1	0	0	2	1	0	0	1	0	1	1	0	1	2	1	1	0
963	0	2	0	2	0	2	2	1	0	0	0	2	2	0	0	0	0	1	1	1	1	1	0	0	0	0	1	1	2	0	1	1	1	0	0	2	1	1	0	0	0	2	2	0	1	1	0	1	1
964	1	0	0	0	0	1	1	0	0	0	1	0	0	0	0	0	0	1	1	1	0	0	0	0	0	0	2	0	2	1	0	1	0	1	0	2	2	0	0	1	0	1	1	0	1	1	1	0	0
965	0	2	0	0	0	0	1	0	1	0	1	0	0	0	0	0	1	2	0	0	1	0	1	1	1	1	1	0	2	1	0	1	1	0	0	1	1	0	0	1	0	0	0	0	0	0	0	1	1
966	1	1	0	0	0	1	2	0	1	0	0	0	1	0	0	0	0	0	2	2	0	0	0	0	0	0	1	0	1	1	0	2	2	0	1	1	1	0	0	1	0	1	1	0	1	2	0	1	1
967	0	0	0	0	0	1	1	0	1	0	0	0	1	0	0	1	0	0	1	2	0	0	1	1	1	1	2	2	2	1	1	2	2	0	1	1	2	0	0	1	0	0	0	0	0	0	0	2	0
968	0	2	0	0	0	0	2	0	2	0	0	1	1	0	0	0	0	1	1	1	0	1	0	0	0	0	0	0	2	1	0	1	2	1	0	1	1	0	0	0	0	0	0	0	1	1	1	1	0
969	1	2	0	0	0	1	2	0	1	0	1	1	1	1	1	0	0	1	1	1	0	0	0	0	0	0	1	1	1	1	2	1	1	0	0	2	1	1	1	2	1	1	1	0	1	1	0	1	0
970	0	0	0	0	0	1	1	0	0	0	1	0	0	0	0	0	0	1	1	1	1	0	0	0	1	1	2	0	2	1	0	1	1	2	2	2	1	1	0	1	0	0	1	1	0	1	0	1	0
971	1	1	0	0	0	2	2	0	2	0	0	0	0	0	0	0	0	0	1	1	0	0	0	0	0	0	2	1	2	1	2	2	2	0	0	2	1	0	1	1	0	0	1	1	1	1	0	1	0
972	0	0	0	1	0	2	1	0	1	0	1	0	0	0	0	0	0	1	1	0	0	0	1	1	1	1	2	1	2	1	2	2	2	0	0	0	0	0	0	1	0	0	0	0	0	1	1	1	0
973	1	1	0	1	0	1	2	0	1	0	0	1	2	1	1	0	0	2	0	0	0	0	0	0	0	0	2	1	2	1	2	1	1	1	1	1	0	0	0	1	0	1	1	0	0	1	0	2	0
974	1	1	0	1	0	1	2	1	0	0	0	0	0	0	0	0	0	0	2	2	0	0	1	0	0	0	2	0	2	1	1	2	2	0	0	2	1	0	0	1	0	1	1	0	1	0	1	0	1
975	0	0	0	0	0	1	0	0	1	1	1	0	0	0	0	0	0	1	2	2	0	0	0	0	0	0	2	0	2	2	0	1	1	1	2	2	0	0	0	0	1	0	1	0	0	1	0	2	0
976	1	1	0	1	0	1	1	2	0	0	0	0	0	0	0	0	0	1	1	1	0	0	0	0	0	0	2	0	2	1	1	1	1	0	0	1	2	0	0	1	0	0	2	0	1	0	0	2	0
977	1	1	0	1	0	1	2	0	2	0	0	2	2	0	0	0	0	0	2	2	0	0	0	0	0	0	1	0	2	2	0	2	1	0	0	1	0	1	0	0	0	0	1	0	1	1	0	1	0
978	1	1	0	1	0	1	2	1	1	0	0	0	0	0	0	0	0	1	1	1	0	0	1	1	2	2	2	1	2	2	1	1	1	0	0	2	2	1	1	2	1	0	0	0	0	2	0	2	0
979	1	0	0	0	0	2	1	0	0	0	1	0	1	0	0	0	0	2	0	0	2	0	1	1	1	1	1	1	1	1	2	1	0	1	1	2	1	0	1	1	0	0	0	0	0	0	1	0	1
980	1	1	0	0	0	0	1	1	0	1	1	0	1	0	0	0	0	1	1	1	1	0	0	0	1	1	1	0	2	2	0	1	0	0	0	1	1	0	0	2	0	0	0	0	0	0	0	1	0
981	0	2	1	0	0	0	2	0	1	0	1	1	2	0	0	1	0	1	1	1	0	1	0	0	0	0	1	0	1	1	0	0	0	0	1	2	1	1	1	0	0	1	0	0	2	0	0	1	0
982	0	1	0	0	0	1	1	0	1	0	1	0	0	0	0	0	0	1	1	1	0	0	0	0	0	0	2	0	2	1	0	2	2	0	0	1	1	0	0	0	0	1	1	0	2	0	0	2	0
983	0	0	0	0	0	1	2	0	2	0	0	0	0	0	0	0	1	2	1	1	0	0	2	1	1	1	2	0	2	2	0	1	1	0	0	2	1	0	0	2	0	1	1	0	1	0	1	1	1
984	0	1	0	0	0	1	1	0	2	0	0	0	0	0	0	0	0	1	1	1	1	0	0	0	0	0	2	0	1	0	1	1	0	1	2	2	1	1	0	1	0	1	1	0	2	1	0	1	0
985	0	2	1	1	0	1	2	0	0	0	0	0	1	0	0	0	0	0	1	2	0	0	0	0	2	2	1	1	2	1	2	1	1	1	1	2	1	1	0	1	0	1	1	0	0	1	1	0	0
986	1	2	0	0	0	0	1	0	1	0	0	0	0	0	0	0	0	0	2	2	0	1	0	0	1	1	2	0	2	2	0	2	1	0	0	1	0	0	0	1	1	0	0	0	0	2	0	2	0
987	0	2	1	0	0	1	0	0	1	1	1	0	0	0	0	0	0	1	1	1	0	0	0	0	0	0	2	0	2	1	1	1	1	0	0	2	1	0	1	1	0	0	0	0	0	1	0	2	0
988	1	2	0	1	0	1	1	0	2	0	0	0	0	0	0	0	1	2	1	1	0	0	2	0	0	1	1	1	2	1	0	0	1	0	0	2	1	1	0	0	0	2	2	0	2	0	0	1	0
989	0	1	0	0	0	1	1	0	0	0	0	0	0	0	0	0	0	1	2	2	0	0	1	0	1	1	2	1	1	1	1	1	1	1	1	2	2	0	0	1	0	1	1	0	2	0	0	2	0
990	1	1	0	0	0	1	1	1	0	1	1	1	2	0	0	0	0	0	1	1	1	0	0	0	0	0	2	0	2	2	1	1	1	0	0	2	2	0	0	1	0	0	0	0	0	1	0	1	0
991	1	0	0	1	0	2	1	1	0	0	1	1	1	0	0	0	0	0	2	2	1	0	1	1	1	1	2	0	2	2	0	0	0	0	0	1	1	0	0	0	0	0	0	0	0	0	0	1	0
992	0	2	0	0	0	1	2	0	2	0	0	1	1	0	0	0	0	1	0	0	2	0	0	0	0	0	0	2	1	1	2	1	2	0	0	2	2	0	0	2	0	0	0	0	0	0	0	1	0
993	1	0	0	0	0	1	1	0	0	0	2	0	2	0	0	0	0	0	2	1	1	0	0	0	0	0	1	0	2	1	0	0	0	0	1	2	2	1	1	2	1	1	1	0	1	1	0	0	1
994	0	2	1	0	0	0	1	0	1	0	1	0	0	0	0	0	0	0	1	1	1	1	0	0	0	0	2	0	2	1	0	2	1	1	1	2	1	0	0	2	0	1	0	0	2	1	1	1	0
995	0	1	1	0	1	1	2	0	2	0	0	0	0	0	0	1	0	1	1	1	1	0	1	1	1	1	2	0	2	2	1	1	0	1	0	1	1	1	0	1	0	0	0	0	0	1	1	1	0
996	1	1	0	0	0	2	2	0	1	0	0	0	0	0	0	0	0	1	1	1	1	0	0	0	1	1	2	1	2	1	2	1	2	0	0	1	0	0	1	0	0	0	0	0	0	1	0	2	0
997	0	2	0	1	0	1	2	0	0	0	1	1	1	0	0	0	0	1	1	1	1	0	0	0	0	0	0	0	2	1	0	2	1	0	1	2	1	0	0	1	0	0	0	0	1	1	0	2	0
998	1	2	0	1	0	1	2	1	0	0	0	0	1	0	0	0	0	0	2	2	0	0	0	0	0	0	2	0	2	1	1	1	1	0	0	1	1	0	1	1	0	0	0	0	0	0	0	1	0
999	0	2	0	0	0	0	2	0	1	0	1	1	2	0	0	0	0	1	1	1	0	0	0	0	0	0	1	0	2	1	0	1	0	0	1	2	2	0	0	2	0	0	0	0	0	1	1	0	0
1000	0	1	0	1	0	1	2	0	2	0	0	0	0	0	0	0	0	2	0	0	0	0	0	0	0	0	1	1	1	1	2	1	1	1	0	1	1	0	0	0	1	1	1	0	1	0	0	2	0
[truncated: 252 more columns]
