# Supplementary material for: KNN-MDR: a learning approach for improving interactions mapping performances in genome wide association studies
Source: BMC Bioinformatics. 2017 Mar 21;18:184. doi: 10.1186/s12859-017-1599-7 (PMC5361736; doi:10.1186/s12859-017-1599-7)
Supplement: Supplementary file 5 — The data set(s) supporting the results of Table 3. (ZIP 7092 kb) [file 12859_2017_1599_MOESM5_ESM.zip › 000/S53/mkallsimul.dat]

1	0	0	0	1	0	2	2	1	2	0	0	0	0	0	0	0	1	1	0	0	1	0	1	1	1	1	2	2	0	2	0	0	1	2	0	2	1	1	0	1	1	0	0	2	0	0	1	1	1
2	0	0	0	0	0	1	2	1	2	0	0	0	0	0	0	0	1	0	2	2	2	0	1	0	0	0	2	2	0	2	0	1	1	0	1	1	1	1	0	2	2	0	0	1	0	0	1	0	1
3	0	0	0	0	0	2	1	2	1	0	1	1	1	0	0	0	1	1	1	1	1	0	0	0	1	1	2	2	0	2	1	1	2	1	1	1	1	0	2	0	0	1	1	1	1	1	0	0	0
4	1	1	0	0	0	2	1	1	1	0	1	0	0	0	0	0	0	0	1	1	2	0	0	0	0	0	2	2	0	2	1	2	2	0	2	0	1	0	0	1	1	0	0	0	0	1	0	0	0
5	1	0	0	1	0	2	2	1	2	0	1	1	1	0	0	0	0	0	1	1	0	1	0	0	0	0	1	1	2	0	1	2	1	1	1	0	1	1	0	1	1	0	1	1	1	0	0	0	0
6	0	0	0	0	0	0	2	2	1	0	1	0	1	0	0	1	0	0	0	1	1	0	1	1	1	1	2	2	1	2	1	0	1	1	1	1	1	0	1	2	1	0	0	2	0	2	0	0	0
7	0	0	0	0	0	0	2	1	1	0	0	1	1	0	0	0	2	2	0	0	0	0	0	0	0	0	1	2	1	1	1	2	2	1	0	2	1	0	1	1	1	0	0	1	0	1	1	1	2
8	0	0	0	0	0	1	1	1	1	0	0	1	2	0	0	1	1	1	0	1	1	0	0	0	0	1	1	2	0	2	0	1	1	2	0	2	2	0	1	1	1	0	1	2	0	1	0	0	1
9	0	0	1	1	1	1	2	0	2	0	0	0	1	1	1	1	1	1	1	1	1	0	0	0	0	0	1	2	2	1	1	0	1	0	0	2	1	0	1	2	1	0	0	1	1	1	0	2	2
10	0	0	1	0	0	1	2	2	2	0	0	1	1	0	0	0	2	0	2	2	2	0	1	0	0	0	2	2	1	1	2	0	0	2	0	2	1	0	0	1	1	1	1	2	2	1	0	0	1
11	1	0	0	0	0	0	2	1	2	0	0	0	1	0	0	0	0	0	0	0	0	0	0	0	0	0	2	2	0	2	0	1	1	0	0	1	1	0	0	2	2	0	1	2	1	0	0	0	1
12	0	0	0	1	0	2	1	2	1	0	1	1	1	0	0	0	2	2	1	1	2	0	0	0	1	1	1	1	2	0	1	1	2	1	2	2	1	0	0	1	1	0	1	2	0	0	0	0	1
13	0	1	0	0	0	1	2	0	2	0	0	2	2	0	0	0	1	0	1	1	1	1	1	1	0	1	2	2	0	2	0	1	1	1	0	2	2	0	0	2	1	0	0	0	2	2	0	0	2
14	0	0	1	0	1	2	2	2	2	0	0	1	1	0	0	1	0	0	0	0	0	1	0	0	0	0	1	2	1	1	0	1	0	2	0	2	0	1	0	1	1	0	0	2	0	0	1	1	2
15	1	1	0	0	0	1	2	1	2	0	0	0	0	0	0	0	0	0	0	0	0	1	0	0	0	0	2	2	1	2	0	1	1	1	1	2	1	0	2	0	0	1	1	2	1	1	0	0	0
16	0	0	0	0	0	2	2	2	1	0	0	0	0	0	0	0	2	1	2	2	2	0	0	0	0	0	2	2	0	1	1	1	2	1	1	1	1	1	0	1	1	0	1	1	1	0	1	0	1
17	0	0	0	1	0	1	2	2	2	1	1	1	1	0	0	1	2	2	1	1	2	1	1	1	1	1	2	2	0	2	1	0	1	1	1	1	1	1	0	1	1	0	2	2	1	1	0	0	1
18	1	0	0	0	0	1	2	1	1	0	0	1	1	0	0	0	1	0	1	1	1	0	1	1	1	1	1	0	2	0	0	0	1	2	0	2	1	0	2	1	0	0	0	0	2	1	0	0	0
19	0	1	0	0	0	1	2	0	1	0	1	1	1	0	0	0	1	1	2	2	2	0	0	0	1	1	1	1	1	1	0	0	0	1	1	1	1	1	0	1	1	0	0	1	0	0	0	0	1
20	1	0	0	0	0	1	2	2	1	0	0	0	2	0	0	0	2	0	2	2	2	0	1	0	0	0	2	2	1	2	1	0	1	0	1	2	1	0	0	2	2	0	0	0	0	1	0	0	0
21	0	0	0	1	0	2	2	2	1	0	0	1	1	0	0	0	2	1	0	0	1	0	0	0	2	2	2	2	0	1	2	1	1	0	1	1	1	1	0	1	1	0	1	1	1	1	0	1	2
22	0	0	0	1	0	2	1	1	1	1	1	1	1	0	0	0	0	0	0	1	1	0	1	1	1	2	1	2	0	1	2	0	1	2	1	2	2	0	0	2	2	2	2	2	1	0	0	1	1
23	0	0	0	1	0	2	2	1	2	0	0	0	0	0	0	0	2	1	0	0	1	0	0	0	0	0	1	0	2	0	0	0	0	2	0	2	1	1	0	1	1	1	1	1	0	1	0	0	1
24	0	0	0	0	0	2	2	1	1	0	0	0	0	0	0	0	1	0	1	1	1	0	0	0	0	0	1	2	0	1	2	1	1	1	0	2	1	0	2	0	0	0	0	2	0	1	0	1	2
25	1	0	0	0	0	1	2	2	0	0	0	0	0	0	0	0	1	1	2	2	2	0	0	0	0	0	1	2	1	1	0	0	1	0	1	1	1	0	1	1	1	0	0	2	1	0	0	0	0
26	1	0	0	0	0	2	2	0	2	0	0	0	1	0	0	1	0	0	0	0	0	1	0	0	0	0	2	2	1	1	2	1	1	0	1	1	2	0	1	1	1	1	1	2	1	1	1	0	1
27	0	0	0	0	0	0	2	1	2	0	0	1	1	0	0	0	1	1	1	1	1	0	1	1	1	1	2	2	2	2	0	1	1	2	1	2	0	0	1	0	0	0	0	1	0	0	0	1	0
28	0	0	1	1	0	2	1	2	1	0	1	1	2	0	0	0	1	0	1	1	2	0	1	0	1	1	1	1	1	2	0	2	2	2	0	2	2	0	1	1	1	0	0	2	0	0	0	0	0
29	0	0	0	0	0	1	1	2	1	0	1	0	1	0	0	0	2	2	0	0	2	0	0	0	1	1	1	1	2	0	1	0	1	1	1	1	0	0	2	0	0	0	0	0	0	0	0	0	1
30	1	0	0	0	0	1	1	2	1	0	1	0	0	0	0	0	1	1	1	1	2	0	0	0	0	0	2	2	0	2	0	2	1	2	0	2	1	1	1	2	0	0	1	2	0	0	0	0	2
31	0	0	1	1	0	2	1	1	1	0	1	0	0	0	0	0	2	0	2	2	2	0	1	1	2	2	1	0	2	0	0	0	0	2	0	2	2	0	0	2	1	0	1	1	1	1	1	0	2
32	0	0	0	0	0	1	2	1	2	0	0	0	0	0	0	0	0	0	2	2	2	0	0	0	0	0	2	2	0	1	1	1	1	1	1	1	2	0	0	1	1	0	2	2	1	1	0	0	2
33	0	0	0	0	0	1	1	1	1	0	1	0	1	0	0	0	1	0	2	1	2	0	0	0	1	1	1	1	0	1	0	1	1	2	1	2	1	0	0	0	0	1	2	2	1	0	0	0	1
34	0	0	0	0	0	1	2	2	1	0	0	0	2	0	0	1	2	2	2	2	2	0	1	1	1	1	2	2	1	2	1	1	0	2	0	2	2	0	1	1	1	0	0	1	0	1	0	0	0
35	0	0	0	1	0	1	2	1	2	0	0	0	0	0	0	0	0	0	1	1	1	0	0	0	0	0	0	2	1	0	1	0	1	0	1	1	1	2	0	0	0	0	0	2	0	1	0	0	0
36	1	0	0	0	0	1	2	2	2	0	1	1	1	0	0	1	1	1	2	2	2	0	0	0	0	0	1	1	1	1	0	0	1	1	1	1	2	0	0	2	2	0	0	1	0	1	0	0	1
37	1	0	0	0	0	1	1	2	0	0	1	0	0	0	0	0	2	2	1	1	2	1	0	0	1	1	1	1	2	0	1	1	1	1	0	2	2	0	1	1	1	1	1	1	1	1	0	0	1
38	0	0	0	0	0	1	2	2	1	0	1	0	0	0	0	0	2	1	2	2	1	0	1	0	0	0	2	2	0	2	1	0	0	1	0	2	2	0	2	0	0	0	1	2	0	1	1	0	1
39	0	0	0	0	0	0	2	0	2	0	0	0	0	0	0	0	2	1	2	2	2	0	1	0	0	0	1	1	1	1	0	0	1	1	0	2	1	0	1	1	1	0	1	2	1	0	0	0	0
40	0	0	0	0	0	1	0	1	1	0	1	0	0	0	0	0	1	1	1	0	2	0	0	0	0	0	2	2	0	1	0	1	2	1	2	2	1	0	2	1	0	0	0	2	0	0	0	0	1
41	0	0	0	0	0	1	2	2	0	0	1	0	0	0	0	0	1	0	1	1	2	0	0	0	0	0	1	2	0	1	2	2	1	1	1	1	1	0	0	2	2	0	1	2	0	0	1	0	1
42	0	0	0	0	0	1	1	0	2	0	0	0	1	0	0	0	2	0	1	2	2	0	0	0	0	0	0	1	2	0	1	1	1	1	1	1	1	0	0	2	2	0	0	1	0	1	0	0	1
43	1	0	0	0	0	1	2	0	2	0	0	1	2	0	0	1	1	0	1	1	1	0	0	0	0	0	1	1	2	0	1	2	1	1	1	0	1	0	0	1	1	0	1	1	1	0	0	0	0
44	0	0	0	0	0	1	2	0	2	0	0	0	0	0	0	0	1	1	0	0	1	0	0	0	0	0	1	2	0	1	0	1	1	0	1	1	0	1	1	0	0	1	1	1	1	1	0	0	1
45	0	0	0	0	0	1	2	0	2	0	0	0	0	0	0	0	1	1	2	2	2	0	0	0	0	0	2	2	0	0	0	1	0	1	0	2	2	0	1	1	1	0	0	2	0	1	0	0	2
46	0	0	0	0	0	0	2	1	2	0	0	0	0	0	0	0	1	1	1	1	1	0	1	0	0	0	2	2	0	1	1	0	1	2	0	2	1	0	2	0	0	0	0	0	0	1	0	0	0
47	1	0	0	0	0	0	2	2	2	0	0	0	1	0	0	0	1	0	1	1	2	0	0	0	1	1	2	2	1	1	0	1	1	2	0	2	1	0	1	1	1	0	1	1	1	1	0	0	1
48	0	0	0	0	0	1	2	2	1	0	0	0	0	0	0	0	2	2	1	1	2	2	0	0	0	0	2	2	0	2	0	0	0	1	2	2	1	0	1	1	1	0	1	2	1	0	0	0	1
49	0	0	0	0	0	0	2	2	2	0	0	2	2	0	0	0	0	1	2	2	2	0	0	0	1	1	1	1	1	1	0	0	0	2	0	2	2	0	2	1	1	1	1	1	0	2	1	0	1
50	1	0	0	0	0	1	2	1	2	0	0	0	1	0	0	0	2	2	2	2	2	0	0	0	1	1	2	2	1	2	1	2	2	2	0	2	1	0	1	1	1	0	0	2	1	0	0	0	0
51	1	0	0	0	0	1	2	0	2	0	0	1	2	0	0	1	0	0	1	1	2	1	0	0	0	0	1	1	2	0	1	0	1	1	0	2	1	0	1	1	1	0	0	0	1	0	0	0	2
52	0	0	0	0	0	2	2	1	1	0	0	0	1	0	0	0	1	0	2	1	2	0	0	0	0	0	0	2	2	1	2	0	1	2	0	2	1	0	1	1	1	0	0	2	0	0	0	1	0
53	0	0	0	0	0	1	1	2	1	0	0	0	1	0	0	0	1	1	1	2	2	0	0	0	0	0	2	2	1	1	1	0	0	2	0	2	1	0	1	1	1	0	0	0	1	0	0	0	0
54	0	0	1	1	0	1	2	0	2	0	0	0	1	0	0	0	0	0	2	1	2	0	1	0	1	1	2	0	1	0	1	0	2	0	2	2	1	0	1	2	1	1	1	1	1	1	0	0	1
55	0	1	0	0	0	1	1	1	1	0	0	2	2	0	0	0	1	1	0	0	0	0	0	0	0	0	1	2	1	1	1	0	2	1	0	2	0	2	0	0	0	1	1	1	1	0	0	0	0
56	1	0	0	0	0	1	2	2	2	0	0	0	0	0	0	0	1	0	2	2	2	0	1	0	1	1	0	0	1	1	0	1	2	2	0	2	1	0	0	2	2	0	0	1	0	0	0	0	1
57	0	0	0	0	0	1	2	1	2	0	1	0	1	0	0	0	1	1	0	0	2	0	1	1	1	1	2	2	0	2	1	0	0	2	0	2	1	0	0	2	2	0	1	2	0	1	0	0	2
58	0	0	0	0	0	0	1	2	0	0	1	1	1	0	0	0	1	1	1	2	2	0	0	0	0	0	1	1	0	1	1	0	0	1	1	1	0	0	1	0	0	0	0	2	0	2	0	1	1
59	0	0	0	0	0	1	1	2	0	0	1	0	0	0	0	0	2	2	1	1	2	0	0	0	0	0	2	2	1	1	2	0	1	0	2	2	1	0	2	0	0	1	1	2	1	0	0	0	0
60	1	0	0	0	0	1	1	1	1	0	1	0	0	0	0	0	0	0	2	2	2	1	0	0	1	1	2	2	0	1	1	2	2	1	0	2	2	0	1	1	1	0	0	1	1	1	0	0	1
61	0	0	0	0	0	0	1	1	2	0	1	0	2	0	0	0	1	0	1	1	1	0	0	0	0	0	2	2	1	1	2	1	0	2	0	2	1	0	1	1	1	0	0	2	0	2	0	1	1
62	0	0	0	0	0	1	0	1	1	0	1	1	2	0	0	0	2	1	1	2	2	1	0	0	0	0	2	0	1	0	1	1	2	0	1	1	1	0	0	2	2	0	0	1	0	0	0	2	2
63	1	1	0	0	0	1	2	2	2	0	0	0	0	0	0	0	2	1	2	2	2	0	0	0	0	0	0	0	1	1	0	0	1	0	1	1	2	0	1	0	0	0	1	1	1	1	0	0	0
64	1	0	0	0	0	1	1	1	2	0	0	0	0	0	0	0	2	1	1	1	2	1	0	0	0	0	1	1	0	2	1	0	0	2	0	2	1	0	1	1	1	0	0	0	0	1	0	0	2
65	0	0	0	0	0	0	2	1	1	0	0	0	0	0	0	0	2	0	1	1	2	0	0	0	0	0	2	2	0	2	1	1	1	2	0	2	1	0	1	1	1	0	1	2	1	0	0	0	0
66	1	0	0	1	0	2	1	1	2	0	0	0	1	0	0	0	1	1	1	1	1	0	0	0	0	0	1	2	0	2	0	2	2	0	1	1	1	0	0	2	2	0	0	1	0	1	1	0	1
67	1	0	1	1	0	1	2	1	1	0	0	0	0	0	0	0	2	2	1	1	1	0	0	0	1	1	2	2	1	1	2	1	1	1	0	2	1	0	0	1	1	0	0	1	2	1	0	0	2
68	0	0	0	0	0	1	2	2	0	0	0	1	1	0	0	0	0	0	1	1	1	0	0	0	0	0	2	2	0	2	1	1	1	1	1	1	1	0	1	1	1	0	1	1	1	1	0	0	0
69	0	0	0	1	0	2	1	0	2	0	0	1	1	0	0	0	1	0	1	1	2	0	1	1	1	1	2	2	0	2	0	2	1	1	1	1	1	0	1	0	0	0	1	2	0	1	0	0	0
70	0	0	0	1	0	2	2	0	2	0	0	0	0	0	0	0	2	2	1	1	2	0	0	0	0	0	1	1	0	1	0	1	1	1	1	1	1	1	0	1	1	0	1	2	1	1	0	0	0
71	0	0	0	0	0	1	2	2	2	0	1	0	0	0	0	0	1	1	2	2	2	0	1	0	1	1	1	2	0	1	1	0	2	0	1	2	1	0	1	0	0	0	1	2	1	1	0	0	1
72	0	0	0	1	0	1	1	2	1	0	2	0	0	0	0	0	1	1	1	1	2	0	0	0	0	0	2	2	1	2	0	0	0	1	1	1	1	0	0	1	0	0	0	2	0	1	0	0	0
73	1	0	0	1	0	1	2	2	1	0	0	1	2	0	0	0	0	0	1	1	1	0	0	0	0	0	1	1	2	0	1	1	0	1	1	1	2	0	1	1	1	1	1	2	1	0	0	0	0
74	0	0	0	0	0	0	2	2	1	0	1	0	0	0	0	0	1	0	2	1	2	0	1	1	1	1	0	1	2	0	1	1	0	2	1	2	2	1	0	0	0	0	1	2	1	0	0	0	1
75	0	1	1	1	1	1	2	1	2	0	1	0	0	0	0	0	0	0	0	0	0	0	0	0	0	0	1	1	0	1	2	0	1	0	2	2	1	0	1	2	1	0	1	2	0	1	1	0	1
76	0	0	1	0	0	0	2	2	1	0	1	1	1	0	0	0	1	0	1	1	2	0	0	0	1	1	2	2	0	2	0	0	1	1	1	2	2	0	0	2	2	0	0	2	0	1	0	0	0
77	0	0	0	0	0	1	0	2	0	0	2	0	0	0	0	0	0	0	2	1	2	0	1	0	0	0	2	2	1	0	1	1	1	2	1	2	0	1	0	0	0	0	0	2	0	2	0	0	1
78	0	0	0	0	0	0	1	2	2	0	1	0	1	0	0	0	0	0	1	0	1	0	1	0	1	1	1	2	1	1	2	1	1	2	0	2	1	1	0	1	1	0	0	0	0	0	0	0	0
79	0	0	1	0	1	1	2	2	2	0	0	0	0	0	0	0	1	1	0	0	0	0	0	0	1	1	1	2	1	1	2	1	1	0	1	1	2	0	1	1	1	0	0	1	0	0	0	0	1
80	1	0	0	2	0	2	2	1	1	0	0	0	0	0	0	0	0	0	1	1	2	0	0	0	0	0	1	1	1	1	1	0	1	1	1	2	1	0	0	1	1	0	1	2	1	0	0	0	1
81	0	0	0	0	0	1	2	1	1	0	0	0	1	0	0	0	1	1	1	1	1	0	0	0	0	0	0	1	1	0	0	0	1	1	0	2	1	0	2	0	0	0	0	1	0	0	0	0	1
82	0	0	0	0	0	1	1	1	1	1	1	0	1	0	0	0	1	1	0	0	2	0	0	0	0	0	2	2	0	2	1	1	1	0	0	1	1	0	0	1	1	0	0	0	0	1	1	1	2
83	1	0	0	0	0	1	1	2	1	0	2	1	1	0	0	1	1	1	1	1	2	0	1	1	1	1	2	2	0	1	0	1	1	1	0	2	2	0	1	1	1	1	1	1	1	1	0	2	2
84	0	0	0	1	0	2	2	1	1	0	0	0	0	0	0	0	2	2	1	1	1	1	0	0	0	0	2	2	2	2	0	0	1	1	0	2	2	0	1	1	1	0	0	2	0	1	0	1	1
85	0	1	0	0	0	1	0	1	1	0	1	0	1	0	0	0	0	1	2	2	2	0	0	0	0	0	1	0	2	0	0	0	1	0	2	0	0	0	2	0	0	0	1	1	0	0	0	0	0
86	1	0	0	0	0	0	2	2	2	0	0	2	2	0	0	0	2	1	1	1	2	0	0	0	0	0	1	2	2	1	1	0	0	2	0	2	1	0	0	2	2	1	1	2	2	0	1	0	1
87	1	0	0	0	0	1	1	2	1	0	0	0	0	0	0	0	1	1	0	0	1	0	1	1	1	1	2	2	0	1	1	2	1	2	0	2	1	0	1	2	1	0	0	1	0	1	0	0	1
88	0	0	1	0	1	1	1	1	1	0	0	1	1	0	0	0	2	1	1	1	1	0	0	0	0	0	1	1	1	1	0	0	0	2	0	2	1	0	0	2	2	0	1	1	1	0	1	0	1
89	0	0	0	0	0	0	2	1	1	0	0	0	0	0	0	0	1	0	1	1	1	0	0	0	0	0	2	2	1	1	2	2	2	0	2	0	1	0	0	2	2	1	2	2	1	0	0	1	1
90	0	0	1	1	1	1	2	2	2	0	0	1	2	0	0	1	1	1	1	1	1	0	0	0	0	0	1	1	1	2	0	1	0	2	0	2	2	0	1	1	1	0	0	1	0	1	0	0	0
91	0	0	0	0	0	2	2	2	1	0	0	0	1	0	0	0	2	0	2	2	2	0	0	0	0	0	1	1	2	0	0	2	1	2	0	2	1	0	0	1	1	0	0	2	2	1	0	0	0
92	0	0	0	0	0	1	2	2	2	0	1	0	0	0	0	0	2	2	1	1	2	0	0	0	0	0	1	2	2	1	1	1	1	1	1	2	1	1	0	2	1	0	0	2	0	1	0	0	1
93	0	0	0	0	0	0	2	1	2	0	0	1	2	0	0	0	2	0	2	2	2	0	0	0	0	0	0	1	1	1	0	1	1	0	2	1	0	0	1	1	1	0	0	1	1	1	0	0	1
94	0	0	0	0	0	1	2	2	0	0	1	0	0	0	0	0	0	0	1	1	2	0	0	0	0	0	1	1	2	1	0	0	1	0	0	2	0	0	1	1	0	0	0	0	0	1	0	0	1
95	0	0	0	0	0	2	2	1	1	1	0	0	0	0	0	0	1	0	0	0	2	0	0	0	0	0	0	2	0	1	2	1	1	1	0	2	2	0	2	0	0	0	0	1	1	0	0	0	2
96	1	0	0	0	0	1	2	1	2	0	0	1	2	0	0	0	1	1	2	2	2	1	1	1	0	1	1	1	0	1	0	0	1	1	1	1	2	0	1	0	0	0	0	1	0	1	1	0	1
97	0	0	0	1	0	1	2	1	2	0	0	0	0	0	0	0	1	0	1	1	1	0	0	0	0	0	1	0	2	0	0	1	2	0	1	1	2	0	0	2	2	0	1	2	0	0	0	2	2
98	0	0	0	0	0	0	1	2	1	0	1	0	0	0	0	0	2	1	1	1	1	1	0	0	1	1	2	2	0	2	0	1	1	1	2	2	1	0	0	1	1	0	0	1	1	0	0	0	1
99	1	0	2	0	1	0	1	2	0	0	1	1	2	0	0	0	2	0	2	2	2	0	0	0	0	0	2	2	0	2	1	2	1	1	1	0	1	0	1	1	1	0	0	1	0	1	0	1	2
100	0	0	1	1	0	2	1	2	0	0	1	0	1	0	0	1	1	0	1	1	1	0	0	0	0	0	1	2	1	2	0	2	1	0	2	0	1	0	2	0	0	0	0	2	1	1	0	0	0
101	0	0	0	0	0	1	2	0	2	0	0	0	1	0	0	0	2	1	2	2	2	0	0	0	0	0	2	2	0	2	0	1	1	0	1	1	1	1	1	1	1	0	0	1	1	0	0	0	1
102	0	1	0	0	0	1	2	1	2	0	0	0	0	0	0	0	1	1	1	1	2	0	0	0	0	0	1	2	1	1	2	0	1	2	0	2	1	0	2	0	0	0	1	1	1	0	0	0	0
103	0	0	0	0	0	2	2	1	1	0	0	0	0	0	0	0	1	0	1	0	1	0	1	0	1	1	2	2	0	1	2	0	1	1	1	1	1	0	0	2	2	0	1	1	1	1	0	0	1
104	0	1	0	0	0	1	2	2	1	0	0	0	1	0	0	0	1	1	0	0	0	0	0	0	0	0	2	2	1	1	2	0	0	2	0	2	1	0	1	1	1	0	1	2	1	0	0	0	1
105	1	0	1	1	1	1	1	2	1	0	1	0	1	0	0	0	1	0	1	1	1	0	0	0	0	0	1	1	2	0	1	2	2	0	1	1	1	0	1	2	1	1	1	1	2	0	1	0	2
106	0	0	0	1	0	1	1	1	1	0	1	0	0	0	0	0	1	1	1	0	1	0	0	0	0	0	1	2	0	1	1	1	0	2	0	2	2	0	0	1	1	0	0	1	0	0	0	0	1
107	0	0	0	0	0	2	1	2	1	0	1	0	0	0	0	0	2	1	1	1	2	0	0	0	0	0	1	1	0	1	2	0	1	2	0	2	1	0	1	1	1	0	1	1	1	1	0	0	1
108	0	0	0	1	0	2	1	1	1	0	1	0	1	0	0	0	1	1	1	2	2	0	0	0	0	0	2	2	1	2	0	2	1	2	0	2	1	1	0	1	1	0	1	2	1	2	0	1	0
109	0	0	0	1	0	1	1	0	2	0	0	1	2	0	0	1	1	1	1	1	1	0	0	0	0	0	0	1	0	1	1	2	2	1	1	2	1	0	0	1	1	0	0	1	2	1	0	1	2
110	0	0	0	1	0	2	2	1	2	0	0	1	1	0	0	0	2	2	1	1	1	0	0	0	0	0	2	2	0	1	2	0	2	0	2	1	0	0	2	1	0	0	1	1	0	0	0	0	0
111	0	0	0	0	0	0	1	2	0	0	2	0	0	0	0	0	1	1	1	1	1	0	0	0	0	0	2	2	0	2	1	1	1	1	0	2	1	0	0	0	0	0	0	1	0	1	0	2	2
112	0	0	0	0	0	0	2	0	2	0	0	0	1	0	0	0	0	0	2	2	2	0	1	0	0	0	1	1	1	1	0	0	1	1	0	2	1	1	0	2	1	0	0	2	0	1	0	0	0
113	1	0	0	0	0	0	2	1	1	0	0	1	2	0	0	0	1	1	1	1	1	0	0	0	0	0	1	1	1	1	0	1	1	1	1	1	2	0	1	1	1	0	1	2	1	1	0	0	1
114	1	0	0	0	0	1	2	1	1	0	0	0	1	0	0	0	1	1	2	2	2	0	1	1	1	1	1	1	2	0	1	0	1	2	0	2	1	0	2	1	0	0	0	0	0	1	0	0	1
115	0	0	1	1	1	2	2	2	0	0	0	0	0	0	0	0	1	1	1	1	2	0	0	0	0	0	1	1	1	1	1	0	1	0	1	2	1	0	2	1	0	2	2	2	1	0	0	0	0
116	0	0	0	0	0	2	1	2	1	0	0	0	0	0	0	0	2	0	2	2	2	0	0	0	0	0	0	1	1	0	0	1	0	1	1	2	1	0	1	2	1	0	1	2	1	0	0	0	0
117	1	0	0	1	0	2	2	1	0	0	0	1	2	0	0	0	1	0	1	1	1	0	0	0	0	0	2	2	1	2	1	1	1	2	2	1	1	1	0	1	1	0	0	1	0	1	0	0	0
118	1	0	0	0	0	0	2	2	2	0	0	0	0	0	0	0	0	0	0	0	0	0	1	1	0	0	1	2	0	1	1	0	1	1	0	2	0	0	1	1	1	0	0	1	0	0	0	0	1
119	0	0	0	0	0	0	1	0	2	0	0	1	2	0	0	1	0	0	1	1	2	0	0	0	1	1	2	2	0	2	0	1	0	2	0	2	2	0	1	1	1	0	0	1	0	1	1	0	1
120	0	0	0	0	0	1	2	2	1	0	1	1	1	1	1	1	0	0	0	0	2	2	0	0	0	0	1	2	0	1	0	1	1	0	1	1	2	0	1	1	1	0	0	2	1	0	0	0	1
121	1	0	0	1	0	1	1	0	2	0	0	2	2	0	0	0	1	0	1	1	2	0	1	1	0	0	1	1	0	1	1	1	1	1	0	2	2	1	0	1	1	2	2	2	1	0	0	0	0
122	0	0	0	0	0	0	2	2	2	0	0	1	1	0	0	0	2	1	2	2	2	0	0	0	0	0	2	2	0	2	0	1	1	2	2	1	1	0	1	1	1	0	0	1	0	0	0	0	1
123	1	1	0	0	0	1	2	1	2	0	0	0	0	0	0	0	2	2	1	1	2	0	1	0	1	1	1	1	2	1	0	1	0	2	0	2	2	0	0	2	2	0	1	1	1	2	0	0	0
124	0	0	0	0	0	2	2	1	2	0	0	1	1	0	0	0	1	1	1	1	1	0	1	0	1	1	1	1	1	1	0	2	2	1	0	2	2	0	0	2	2	0	1	2	1	0	0	0	0
125	0	0	0	1	0	1	2	1	2	0	0	0	1	0	0	0	0	0	1	1	1	0	1	0	0	0	1	2	1	1	0	2	2	0	2	1	1	0	0	1	1	0	1	2	0	1	0	0	2
126	0	0	0	0	0	0	2	1	2	0	0	0	0	0	0	0	1	1	2	2	2	0	1	0	1	1	0	1	1	1	1	2	1	0	1	1	0	1	0	1	1	0	0	0	0	1	1	0	1
127	1	1	0	0	0	1	2	2	2	0	0	1	1	0	0	1	2	2	1	1	1	0	0	0	0	0	2	2	0	2	0	0	1	1	1	1	1	0	0	2	2	0	1	2	1	0	1	0	1
128	0	0	0	0	0	0	1	2	0	0	1	0	1	0	0	0	1	1	1	1	1	0	0	0	0	0	0	1	0	1	1	1	1	0	1	1	0	0	2	0	0	0	0	1	1	0	0	0	0
129	0	0	1	0	0	0	1	1	0	0	1	0	0	0	0	0	1	0	1	1	2	0	1	0	1	1	1	2	1	1	0	1	1	1	1	2	2	0	0	2	2	0	1	1	1	0	0	0	1
130	0	0	0	0	0	2	1	2	1	0	1	0	0	0	0	0	1	1	1	2	2	0	0	0	0	0	0	1	2	0	1	1	1	1	1	1	1	0	0	1	1	2	2	2	0	0	0	0	1
131	0	0	0	0	0	0	2	1	1	0	0	0	2	0	0	1	1	1	0	0	0	0	0	0	0	0	2	2	1	0	1	0	2	1	2	1	0	1	1	0	0	0	0	1	0	0	0	0	1
132	0	1	0	0	0	0	2	2	2	0	0	1	1	0	0	0	0	0	1	1	0	0	0	0	0	0	2	2	0	2	0	0	0	2	0	2	1	0	1	2	1	0	0	2	0	2	0	0	1
133	0	0	1	1	0	2	2	2	1	0	1	0	1	0	0	0	1	1	0	0	1	0	0	0	0	0	2	2	0	2	1	0	1	2	1	1	1	1	0	0	0	1	1	1	1	1	0	0	1
134	0	0	0	0	0	0	2	1	2	0	0	0	0	0	0	0	0	0	1	1	2	0	0	0	0	0	1	1	0	1	0	0	0	1	0	2	1	0	0	0	0	0	0	2	0	0	0	0	1
135	0	0	0	0	0	0	2	0	2	0	0	0	1	0	0	0	1	1	1	1	1	0	0	0	0	0	2	2	0	2	0	0	0	2	0	2	1	0	0	2	2	0	2	2	1	1	0	0	1
136	0	0	0	1	0	2	1	1	2	1	0	1	1	0	0	0	0	0	2	2	2	0	0	0	0	0	1	2	1	2	0	1	1	0	2	1	1	0	0	2	2	1	1	1	1	1	0	0	0
137	0	0	0	0	0	2	2	1	2	0	0	0	0	0	0	0	1	0	1	1	1	0	0	0	0	0	2	2	1	2	0	1	1	1	0	2	1	0	1	0	0	0	1	1	1	0	0	0	0
138	0	0	0	0	0	0	2	2	2	0	0	0	1	0	0	0	2	2	1	1	1	0	0	0	0	0	2	2	0	2	1	0	1	1	1	2	2	0	0	2	2	0	0	1	0	0	0	0	2
139	0	0	1	1	0	1	2	0	2	0	0	0	0	0	0	0	0	0	0	0	2	0	0	0	1	1	2	2	1	1	1	0	1	0	1	2	1	0	0	1	1	0	1	1	1	0	0	0	1
140	0	0	0	0	0	1	2	0	2	0	0	1	1	0	0	0	1	0	1	1	1	0	0	0	0	0	0	1	2	0	1	1	0	2	0	2	1	1	0	2	2	0	2	2	1	1	0	0	1
141	0	0	0	1	0	2	1	1	1	0	0	1	1	0	0	1	1	0	1	1	2	0	0	0	0	0	0	2	1	1	1	1	1	1	1	1	1	0	2	1	0	0	1	1	1	1	0	0	0
142	0	0	0	0	0	1	0	2	1	0	0	0	1	1	1	1	0	0	1	2	2	0	0	0	0	0	1	1	0	0	1	0	2	2	0	2	2	0	0	1	1	0	0	1	0	0	0	0	1
143	0	0	1	0	1	1	2	1	2	0	0	0	1	0	0	0	1	1	0	0	0	0	0	0	0	0	0	2	2	1	2	0	1	1	1	1	1	0	1	2	1	0	0	2	0	1	0	0	1
144	1	1	1	0	1	1	2	1	2	0	0	0	0	0	0	0	0	0	2	2	2	0	0	0	1	1	1	1	1	1	0	0	1	2	0	2	1	1	0	1	1	0	0	2	0	1	0	0	1
145	0	0	0	0	0	0	2	0	2	0	0	0	0	0	0	0	1	0	1	1	1	0	0	0	1	1	1	1	1	1	1	2	2	0	1	1	1	1	0	1	1	0	0	1	0	1	0	0	1
146	1	0	0	1	0	2	2	0	2	0	0	1	2	0	0	0	1	1	2	2	2	0	0	0	0	0	0	1	2	0	1	1	1	0	0	2	2	0	0	1	1	0	1	2	1	1	0	0	2
147	0	0	0	1	0	2	2	1	2	0	0	0	1	0	0	0	1	1	0	1	1	0	0	0	0	0	2	2	0	2	1	0	0	0	1	1	1	0	0	1	1	1	1	1	0	2	0	0	0
148	0	0	1	0	1	1	1	1	2	0	0	0	0	0	0	0	1	1	0	0	0	0	1	1	1	1	2	2	0	2	0	0	1	1	1	1	1	0	1	1	1	0	0	2	0	2	0	0	0
149	0	0	0	0	0	1	1	2	1	0	1	0	0	0	0	0	1	1	1	1	2	0	1	1	1	1	1	2	1	1	0	0	1	1	0	2	1	0	1	2	2	1	1	1	1	1	0	0	0
150	0	0	1	2	0	2	1	0	2	0	0	0	1	0	0	0	0	0	1	1	1	0	0	0	0	0	2	2	0	2	0	0	1	0	0	2	2	0	1	1	1	1	1	2	0	0	0	0	2
151	1	0	0	1	0	1	2	2	1	0	0	1	1	0	0	0	1	0	1	1	1	0	0	0	0	0	1	2	1	1	2	0	0	2	2	1	1	0	0	1	1	1	1	1	1	0	0	1	0
152	0	1	0	0	0	0	2	1	2	0	0	0	0	0	0	0	1	1	2	2	2	0	0	0	0	0	1	2	2	1	1	2	1	2	0	2	2	0	1	1	1	0	1	2	1	1	0	0	1
153	0	0	0	0	0	2	1	2	1	0	1	2	2	0	0	0	2	1	2	2	2	0	0	0	0	0	2	2	1	1	2	1	2	0	1	1	1	0	2	0	0	0	0	2	1	1	1	0	1
154	0	1	0	0	0	1	2	1	1	1	0	0	1	0	0	0	0	0	1	1	1	0	1	0	0	0	2	2	0	2	0	1	1	0	2	1	1	0	1	2	1	1	1	2	2	1	0	0	0
155	0	0	0	0	0	2	2	1	2	0	1	0	0	0	0	0	1	1	0	0	0	0	1	1	0	0	0	1	0	0	1	0	0	2	0	2	1	1	0	0	0	0	0	1	0	0	0	1	1
156	1	1	0	0	0	1	1	1	1	0	1	1	2	0	0	0	0	0	2	2	2	0	0	0	0	0	1	2	2	2	0	1	0	2	1	2	2	0	1	1	1	0	0	2	0	2	0	0	0
157	1	0	0	0	0	0	1	2	0	0	0	0	0	0	0	0	1	1	1	1	1	0	0	0	0	0	2	2	0	2	0	1	2	0	2	0	2	0	0	2	2	0	1	2	1	0	1	0	1
158	0	0	0	0	0	1	1	2	1	0	2	1	0	0	0	0	1	0	1	1	1	0	1	1	1	1	2	2	0	2	0	0	2	1	2	1	0	1	0	0	0	0	0	2	0	0	0	1	2
159	1	0	0	0	0	1	2	2	1	1	1	0	0	0	0	0	1	1	0	0	0	0	0	0	0	0	1	2	0	1	2	1	0	2	1	2	2	0	0	2	1	1	1	1	1	1	0	1	1
160	0	0	0	1	0	2	2	0	2	0	0	0	1	0	0	0	2	1	1	1	1	0	0	0	0	0	1	1	1	1	0	0	0	2	0	1	1	0	2	1	0	0	1	2	1	0	0	0	0
161	0	0	0	1	0	1	2	2	1	0	0	0	0	0	0	0	1	0	2	1	2	0	1	1	0	0	2	2	0	2	1	2	2	0	2	1	0	1	0	0	0	0	0	1	0	1	0	0	2
162	0	0	0	1	0	2	2	2	1	0	0	0	0	0	0	0	1	1	1	2	2	0	1	0	1	1	1	2	2	1	2	1	1	0	1	1	1	0	2	0	0	0	1	1	1	1	1	0	1
163	0	0	0	0	0	2	1	1	1	1	1	1	2	0	0	0	1	0	2	2	2	0	0	0	0	0	2	2	0	2	0	0	0	2	1	2	1	1	0	0	0	0	1	2	1	0	0	0	1
164	0	0	0	2	0	2	2	2	1	0	0	0	2	1	1	1	0	0	1	2	2	0	0	0	0	0	1	1	1	0	1	0	0	2	0	2	1	1	0	1	1	0	0	1	1	0	0	0	1
165	0	0	1	0	0	0	2	2	1	0	0	1	2	0	0	1	2	2	2	2	1	1	0	0	0	0	2	2	1	1	2	0	1	2	1	2	1	0	1	1	1	0	1	2	1	0	0	0	1
166	0	0	0	0	0	1	2	0	1	0	0	0	0	0	0	0	0	0	1	1	1	0	0	0	0	0	1	2	0	1	1	1	1	1	1	1	1	0	1	1	1	1	1	1	2	0	1	1	2
167	1	0	0	0	0	1	2	1	1	0	0	0	0	0	0	0	2	2	1	1	1	0	1	1	1	1	2	2	0	2	1	0	1	1	0	2	1	1	1	1	0	1	1	2	2	1	1	0	1
168	0	0	1	0	1	1	2	0	2	0	0	0	0	0	0	0	2	1	1	2	2	0	0	0	0	0	1	1	2	1	0	0	2	1	2	1	1	0	0	1	1	2	2	2	0	0	0	0	0
169	0	0	0	1	0	2	1	1	1	0	1	0	1	1	1	1	1	0	1	1	1	0	1	0	0	0	1	1	1	1	0	1	1	1	1	1	2	0	0	1	1	0	0	1	0	0	0	0	1
170	0	0	0	0	0	1	0	2	0	0	2	2	2	1	1	1	1	0	1	1	1	0	0	0	0	0	1	2	0	2	0	0	1	0	1	1	2	0	1	1	1	0	0	0	2	0	0	0	0
171	1	0	1	1	0	1	2	1	2	0	0	0	1	0	0	0	2	1	1	1	2	0	0	0	0	0	1	2	0	1	2	0	0	2	0	2	1	0	0	2	2	0	0	1	0	0	0	0	2
172	0	0	1	1	1	2	1	0	2	0	0	1	1	0	0	0	1	1	0	0	0	0	0	0	0	0	2	2	0	2	1	0	1	1	1	1	1	1	1	0	0	1	1	1	0	1	0	0	1
173	0	0	0	1	0	1	2	0	2	0	0	0	0	0	0	0	1	1	1	1	1	0	0	0	1	1	1	2	1	1	2	0	0	1	0	2	1	1	1	1	0	1	1	1	0	1	0	0	0
174	0	0	1	0	0	0	2	2	2	0	0	0	2	1	1	1	1	1	1	1	2	0	1	0	0	0	2	2	0	2	0	0	1	2	0	2	1	0	1	0	0	0	2	2	2	1	0	0	0
175	0	0	0	1	0	1	1	1	0	0	1	0	1	1	0	0	0	0	0	0	0	0	0	0	0	0	1	1	0	1	1	0	0	2	0	2	2	0	0	2	2	0	0	1	0	0	0	0	0
176	0	0	0	0	0	1	2	1	2	0	0	0	0	0	0	0	1	1	0	0	1	0	1	1	1	2	0	1	1	0	0	2	2	0	1	1	2	0	0	2	2	0	1	2	1	0	0	0	0
177	0	0	0	1	0	1	0	2	1	0	0	0	0	0	0	0	0	0	2	2	1	0	2	0	0	1	2	2	0	1	0	0	0	2	0	2	2	0	2	1	1	0	1	1	0	1	0	1	0
178	1	0	0	1	0	2	2	0	2	0	0	0	0	0	0	0	0	0	0	0	0	0	0	0	0	0	2	2	1	2	1	1	2	0	1	1	2	0	2	1	1	1	1	2	1	0	0	0	1
179	0	0	0	0	0	1	2	2	2	0	1	0	1	0	0	0	1	0	1	1	2	0	0	0	0	0	1	0	2	0	0	0	1	0	1	1	2	0	0	2	2	0	0	1	1	1	0	0	0
180	0	0	0	0	0	0	2	1	1	0	0	0	1	0	0	0	0	0	0	0	0	0	0	0	1	1	2	2	0	2	0	1	0	1	0	2	1	0	1	1	1	0	0	1	0	1	0	0	1
181	0	0	0	0	0	2	1	2	1	0	2	0	0	0	0	0	1	0	2	2	2	1	0	0	0	0	1	2	0	1	2	0	1	0	1	2	2	0	1	1	1	1	1	1	1	0	0	0	2
182	0	0	0	1	0	2	2	0	2	0	0	0	0	0	0	0	2	0	2	2	2	0	0	0	0	0	2	2	0	2	1	0	1	0	1	2	0	0	1	1	0	0	0	0	2	2	0	1	1
183	0	0	0	0	0	1	1	2	1	0	1	0	1	0	0	0	1	0	2	2	2	1	0	0	0	0	2	2	0	2	0	1	1	1	1	1	1	1	1	1	1	0	0	2	1	0	0	0	1
184	0	0	0	0	0	1	2	1	2	0	0	1	2	0	0	0	1	1	1	1	1	0	0	0	0	0	2	2	0	2	0	1	2	1	2	2	1	1	0	0	0	0	1	1	1	2	0	0	0
185	0	0	0	0	0	1	0	2	1	0	0	1	1	0	0	0	2	1	1	1	1	0	0	0	0	0	0	0	1	1	0	1	2	1	1	2	1	0	0	2	2	0	0	1	0	0	0	0	0
186	0	0	0	0	0	1	2	1	1	0	1	0	0	0	0	0	1	0	1	1	2	0	1	0	0	0	1	0	2	0	0	0	1	2	0	2	1	0	1	0	0	1	2	2	1	0	0	0	0
187	1	0	1	1	0	1	2	1	2	0	1	0	0	0	0	0	0	0	0	0	0	0	0	0	0	0	2	2	0	2	0	0	0	2	0	2	0	0	2	1	0	0	0	1	1	1	0	0	0
188	0	0	0	0	0	0	0	2	0	0	2	1	1	0	0	0	2	1	1	1	1	0	0	0	0	0	2	2	0	2	0	1	1	1	1	2	1	0	1	1	1	0	0	1	1	1	1	0	2
189	0	1	0	0	0	1	2	0	2	0	0	0	1	0	0	0	2	0	2	2	2	0	1	1	1	1	2	2	0	2	1	0	1	0	1	1	2	0	0	2	2	0	0	1	0	1	1	0	2
190	0	0	0	0	0	1	2	2	1	0	0	0	0	0	0	0	1	1	0	0	2	1	0	0	0	0	1	1	2	1	0	1	2	0	1	1	1	1	0	0	0	0	0	1	0	0	0	0	1
191	0	0	0	0	0	1	1	1	1	1	1	0	0	0	0	0	0	0	2	2	1	0	0	0	0	0	1	0	2	0	0	0	1	0	2	0	1	0	0	2	2	0	1	2	1	0	0	0	1
192	0	0	0	1	0	1	2	2	2	0	0	0	0	0	0	0	2	0	2	2	2	0	1	1	1	1	2	2	1	2	1	0	0	2	0	2	1	0	1	1	1	0	0	2	0	0	0	1	2
193	0	0	0	1	0	1	2	1	2	0	0	0	1	0	0	0	1	0	1	1	1	0	1	0	1	1	0	1	2	0	1	0	1	1	1	2	1	0	0	1	1	0	0	1	0	1	0	0	1
194	1	0	0	0	0	1	1	2	1	0	1	0	1	0	0	0	2	0	2	2	2	0	0	0	0	0	0	2	1	0	1	0	1	0	2	1	1	0	0	1	1	1	1	1	0	2	0	0	1
195	0	0	0	0	0	2	1	1	1	0	0	1	1	0	0	0	1	0	1	1	1	0	0	0	0	0	2	2	0	2	0	1	1	1	1	2	1	0	0	0	0	0	0	0	0	0	1	0	1
196	1	0	0	1	0	2	1	1	1	0	0	0	0	0	0	0	0	1	1	1	1	0	0	0	0	0	2	2	1	1	2	0	1	1	1	1	1	0	2	0	0	0	0	0	1	0	0	1	2
197	0	0	0	1	0	2	2	1	2	0	0	0	2	0	0	0	0	0	1	1	2	0	0	0	0	0	2	2	1	1	2	0	0	2	0	2	1	0	1	2	1	0	0	0	1	0	0	0	1
198	0	0	0	0	0	0	2	2	1	0	1	1	1	0	0	1	1	0	2	2	2	0	0	0	0	0	2	2	0	2	1	0	0	2	0	2	2	0	0	2	2	1	1	2	1	0	0	0	1
199	0	0	1	0	1	1	1	1	1	1	2	0	0	0	0	0	1	0	2	1	2	0	0	0	0	0	1	2	1	1	1	1	0	2	0	2	0	0	2	1	0	0	0	2	0	2	0	0	0
200	1	0	0	0	0	0	1	1	2	0	0	0	2	1	1	1	1	0	1	1	1	0	0	0	0	0	2	2	0	1	1	0	1	2	0	2	1	0	2	0	0	1	1	1	1	0	0	1	1
201	0	0	1	0	0	2	2	0	2	0	0	2	2	1	1	1	1	1	1	1	1	0	0	0	1	1	0	1	1	0	0	1	1	1	1	1	1	0	1	1	1	0	0	1	1	1	0	1	2
202	0	1	0	0	0	1	1	2	1	0	1	0	2	1	1	1	1	1	2	0	2	0	0	0	1	1	1	1	1	0	1	1	1	0	1	1	2	0	1	1	1	0	2	2	2	1	0	1	1
203	0	0	0	0	0	1	0	2	0	1	2	1	2	0	0	0	0	1	2	2	2	0	0	0	0	0	2	2	1	2	0	2	1	1	1	1	1	0	0	2	2	0	0	0	0	1	0	0	1
204	1	0	0	0	0	1	2	0	2	0	0	0	0	0	0	0	1	0	1	1	1	0	0	0	0	0	2	2	1	1	2	0	1	1	1	1	2	0	0	2	2	0	2	2	2	1	1	1	2
205	0	0	0	0	0	1	2	1	2	0	0	0	0	0	0	0	0	0	2	2	2	0	0	0	0	0	1	2	2	1	1	0	0	0	1	1	1	0	0	1	0	0	1	1	1	2	0	0	0
206	0	0	0	0	0	1	0	2	0	0	2	1	1	0	0	0	1	1	1	1	1	0	0	0	0	0	1	2	2	2	0	0	1	1	1	1	0	0	2	0	0	0	1	1	1	2	0	0	0
207	1	1	0	0	0	0	2	1	2	0	0	0	1	0	0	0	2	1	2	2	2	1	0	0	0	0	2	2	0	2	1	0	0	2	0	2	2	0	1	1	1	0	0	0	0	1	0	0	1
208	0	0	0	0	0	0	2	2	2	0	0	1	2	0	0	0	2	1	2	2	2	1	0	0	0	0	1	2	0	2	0	2	2	1	0	2	2	1	0	1	1	0	1	1	1	1	0	0	0
209	0	0	0	1	0	1	2	2	0	0	1	0	2	0	0	0	2	2	2	2	1	0	1	0	1	1	2	1	1	1	1	1	1	1	2	1	1	0	0	1	1	0	0	1	0	1	0	0	1
210	0	0	0	0	0	0	2	2	1	0	0	0	0	0	0	0	1	0	1	1	1	0	0	0	0	0	2	2	0	2	1	0	0	1	0	2	1	0	0	1	1	0	0	1	0	0	0	1	1
211	0	0	0	0	0	0	1	2	1	0	1	1	2	0	0	0	0	1	0	1	2	0	0	0	0	0	0	2	2	0	2	1	1	1	1	1	1	0	1	2	2	0	1	1	1	0	0	0	0
212	1	0	0	0	0	1	2	1	2	0	0	1	1	0	0	0	2	1	1	2	2	0	1	0	0	0	1	2	1	2	0	0	1	1	1	1	0	0	1	1	0	0	1	2	1	1	0	0	1
213	0	0	0	0	0	0	2	1	2	0	0	0	0	0	0	0	1	1	1	2	2	0	0	0	0	0	1	2	0	1	2	2	2	0	1	1	2	0	1	1	1	0	0	2	0	1	0	0	2
214	0	0	0	0	0	1	2	2	1	0	0	0	0	0	0	0	0	0	1	1	1	0	0	0	0	0	2	2	0	2	0	0	1	2	1	1	1	1	1	1	0	1	1	1	0	1	0	0	1
215	0	0	0	1	0	1	2	2	2	0	0	1	2	0	0	0	1	0	1	1	1	0	0	0	0	0	2	2	1	1	0	1	2	0	0	2	1	0	0	0	0	1	1	1	1	1	0	0	1
216	1	0	1	0	0	0	2	2	1	0	0	0	0	0	0	0	1	0	1	1	1	1	0	0	0	0	1	1	2	0	1	1	2	0	2	0	1	0	1	1	1	0	0	2	1	0	0	0	0
217	0	0	0	0	0	1	2	2	2	0	0	0	0	0	0	0	2	1	1	1	1	0	0	0	0	0	2	2	1	1	2	1	2	0	1	1	1	1	0	0	0	0	0	2	0	0	0	0	1
218	0	0	0	1	0	2	1	2	0	0	1	0	0	0	0	0	1	0	2	2	2	0	0	0	1	1	1	1	2	0	1	0	0	2	0	1	1	0	0	1	1	2	2	2	0	0	0	0	0
219	1	0	0	0	0	1	1	2	1	0	1	0	1	0	0	0	1	1	1	0	0	0	1	1	0	0	1	1	1	1	0	2	2	0	2	1	2	0	1	1	1	1	1	2	1	0	0	0	1
220	1	0	0	1	0	2	1	2	0	0	1	0	1	0	0	0	0	1	1	1	1	0	0	0	0	0	1	1	1	1	1	1	1	0	2	1	1	0	0	2	2	0	1	2	1	0	0	0	0
221	0	0	0	1	0	2	1	1	2	0	0	1	1	0	0	0	1	0	1	1	1	0	0	0	1	1	1	2	1	1	1	1	1	0	2	1	1	0	0	1	1	0	0	0	2	1	0	0	1
222	1	0	1	2	0	2	2	0	2	0	0	0	1	0	0	0	1	0	1	1	2	0	0	0	0	0	2	2	0	2	0	0	1	1	1	1	1	0	0	1	1	0	1	2	1	1	0	0	0
223	0	0	0	0	0	0	2	1	2	0	0	0	0	0	0	0	0	0	1	1	1	1	0	0	0	0	1	1	0	1	0	1	1	1	0	2	1	0	1	1	1	0	0	2	0	2	0	0	0
224	0	0	0	0	0	1	1	1	2	0	0	0	0	0	0	0	1	1	2	2	2	0	1	0	0	0	2	2	0	2	0	0	0	2	0	2	1	0	2	0	0	0	0	2	0	2	1	0	1
225	0	0	0	1	0	2	2	1	2	0	0	1	1	0	0	0	0	0	1	1	2	0	1	1	2	2	1	1	1	1	0	0	0	1	1	1	1	0	1	2	1	1	2	2	1	0	0	0	1
226	0	0	0	0	0	0	1	1	2	1	0	1	1	1	1	1	1	0	1	1	1	0	1	1	1	2	1	2	2	1	1	2	1	2	0	2	1	1	0	1	1	0	0	2	0	1	1	0	1
227	0	0	0	0	0	1	1	2	1	0	1	0	0	0	0	0	2	0	2	2	2	0	0	0	0	0	1	2	2	1	2	0	0	2	0	2	2	0	0	2	2	0	1	2	2	1	0	0	0
228	1	0	0	0	0	1	2	2	0	0	0	1	1	0	0	0	0	0	0	1	1	0	0	0	1	1	1	1	2	0	1	0	1	1	1	1	1	0	1	1	1	1	2	2	0	1	0	0	0
229	0	0	0	1	0	2	2	1	1	1	0	0	0	0	0	0	2	0	1	1	2	0	1	0	0	0	1	2	0	1	2	1	2	1	1	2	0	0	1	0	0	1	1	2	1	0	0	0	1
230	1	0	0	0	0	0	2	0	1	0	1	1	2	0	0	0	2	2	1	1	1	0	1	0	0	0	1	1	2	0	1	1	1	2	0	2	2	0	0	2	2	0	0	2	0	0	0	0	1
231	0	0	0	0	0	2	2	2	1	0	0	1	1	0	0	0	1	1	1	1	1	0	0	0	0	0	2	2	0	2	1	1	2	1	1	2	1	0	0	2	2	0	1	1	1	1	0	0	0
232	0	0	0	0	0	0	2	2	1	0	1	1	2	0	0	0	2	2	1	1	2	1	0	0	0	0	2	2	0	2	1	2	2	0	2	0	2	0	1	1	1	0	0	1	0	1	0	0	2
233	0	0	2	0	1	0	2	1	2	0	1	1	1	0	0	1	0	0	0	0	0	0	1	0	1	1	2	2	1	1	2	2	2	0	1	1	2	1	0	1	1	0	0	2	0	0	0	0	0
234	1	0	1	0	1	1	1	1	1	0	0	0	0	0	0	0	2	0	2	2	2	0	0	0	0	0	2	2	0	2	1	0	1	2	1	1	1	0	0	1	1	0	0	2	0	2	0	0	0
235	0	1	1	1	1	1	2	1	2	0	0	0	0	0	0	0	2	2	2	1	2	0	0	0	0	0	1	1	1	1	0	0	1	1	0	2	1	0	2	0	0	0	0	2	0	1	0	0	1
236	0	0	0	1	0	1	2	1	2	0	0	0	1	0	0	0	0	0	1	1	2	0	1	1	2	2	1	2	2	1	1	2	1	1	1	0	1	0	0	1	1	0	0	2	1	0	1	1	1
237	0	0	0	0	0	1	1	2	1	0	1	0	2	1	1	1	1	1	1	1	1	1	0	0	0	0	0	1	1	1	1	0	1	0	1	2	0	0	1	1	1	0	0	1	0	1	0	0	0
238	0	0	0	0	0	2	1	1	2	0	0	0	0	0	0	0	1	0	1	0	1	0	0	0	0	0	2	2	0	2	0	2	2	0	1	1	2	0	0	2	2	0	1	1	1	1	0	0	1
239	0	0	0	0	0	1	2	1	1	1	0	0	1	0	0	1	2	0	1	1	1	0	0	0	0	0	2	2	0	2	0	2	2	1	0	2	1	0	2	0	0	0	0	1	0	1	0	0	0
240	0	0	1	1	0	1	2	2	2	0	0	1	1	0	0	0	2	2	2	1	2	0	0	0	1	1	2	2	1	1	1	0	1	1	1	1	1	0	1	2	1	0	1	2	2	2	1	0	1
241	0	0	0	0	0	0	2	2	2	0	1	0	1	0	0	0	1	0	1	1	2	0	0	0	0	0	1	2	1	1	1	2	1	2	0	2	2	0	0	2	2	0	1	1	1	0	0	0	0
242	1	1	1	0	1	1	1	1	1	1	1	0	1	1	1	1	1	1	1	1	1	0	0	0	1	1	1	2	2	1	2	2	1	1	1	1	1	0	1	2	2	1	1	1	1	1	0	1	2
243	0	0	0	0	0	1	1	2	1	0	1	0	1	0	0	0	0	0	0	1	2	0	0	0	0	0	1	1	2	0	0	0	2	0	2	2	1	1	1	0	0	0	1	1	0	1	0	0	0
244	0	0	0	1	0	1	2	1	2	0	0	0	0	0	0	0	1	1	1	1	1	0	1	0	0	0	2	2	1	1	2	0	0	2	0	2	0	0	1	0	0	0	0	0	1	0	0	0	0
245	0	0	0	0	0	0	2	1	2	0	0	1	1	0	0	0	1	1	2	2	2	0	0	0	1	1	2	2	0	1	1	0	1	1	0	2	1	0	2	0	0	1	1	2	1	0	1	1	2
246	0	0	1	0	0	2	2	0	2	0	0	0	1	0	0	0	1	0	2	1	2	0	1	1	1	1	2	2	0	1	1	0	0	2	0	2	1	0	0	2	2	0	0	2	0	2	0	0	1
247	0	0	1	1	0	1	2	1	2	0	0	0	2	0	0	1	1	1	0	0	1	0	0	0	0	0	2	2	1	0	1	0	0	1	1	1	1	1	0	1	1	0	0	1	0	1	1	0	2
248	0	0	0	1	0	2	2	2	2	0	0	0	1	0	0	0	2	0	1	2	2	0	0	0	0	0	2	2	0	1	0	1	2	0	1	1	1	0	0	2	2	0	0	1	0	1	1	0	1
249	0	0	0	0	0	1	2	2	2	0	0	0	1	0	0	0	1	1	0	0	1	0	0	0	0	0	1	1	0	1	0	2	1	1	0	2	2	0	0	2	2	0	0	2	0	2	0	0	0
250	1	0	0	0	0	0	1	2	1	0	2	1	2	0	0	1	0	0	0	0	2	0	1	0	0	0	1	2	1	1	2	0	1	1	0	2	2	0	0	2	2	0	0	1	0	1	1	0	1
251	1	0	0	0	0	1	1	2	0	0	0	0	0	0	0	0	1	0	1	1	2	1	0	0	0	0	1	1	2	0	1	1	1	2	0	2	2	0	0	2	2	0	0	0	0	1	0	0	1
252	0	0	0	0	0	1	2	1	1	0	0	0	2	0	0	0	1	0	1	1	1	0	0	0	0	0	2	2	0	2	0	1	1	1	1	1	0	0	1	1	1	0	1	2	1	1	0	0	1
253	0	0	0	0	0	1	2	2	2	0	0	0	1	0	0	0	1	1	1	0	0	0	0	0	1	1	1	1	1	1	0	0	1	1	0	2	2	0	0	2	2	0	1	2	1	1	0	0	1
254	0	0	0	1	0	2	1	1	1	0	0	1	2	0	0	0	1	1	1	2	2	0	0	0	1	1	1	1	1	1	1	1	1	1	1	1	1	0	2	1	0	1	1	1	1	0	0	0	1
255	0	0	0	0	0	0	2	0	2	0	2	0	2	0	0	1	0	0	1	1	1	0	1	1	1	1	1	1	1	1	0	2	1	1	1	1	2	0	0	2	2	0	0	2	0	0	0	0	0
256	0	0	0	1	0	2	2	1	1	1	0	0	1	0	0	0	1	1	2	2	2	0	0	0	0	0	2	2	0	0	0	2	2	0	1	1	1	0	0	1	0	0	1	2	1	0	0	0	0
257	0	0	0	0	0	1	1	0	2	0	0	0	0	0	0	0	1	1	1	2	2	0	0	0	1	1	2	2	2	1	1	2	2	1	0	2	1	1	0	0	0	0	0	1	0	0	0	0	1
258	0	0	0	1	0	2	1	2	1	0	1	0	0	0	0	0	2	0	2	1	2	0	0	0	0	0	2	2	1	2	1	0	1	1	1	1	2	0	0	1	1	0	1	1	1	1	0	0	1
259	1	0	0	2	0	2	2	0	2	0	1	0	0	0	0	0	2	0	1	1	2	0	0	0	1	1	2	2	1	2	1	0	1	1	1	2	0	1	0	1	1	0	0	0	0	1	0	1	0
260	0	1	1	1	0	2	1	1	1	0	1	0	1	0	0	0	1	1	2	2	2	0	0	0	0	0	2	2	0	2	1	2	2	1	0	2	1	1	0	2	1	0	1	1	1	0	1	0	2
261	0	0	0	1	0	1	2	2	2	0	0	0	1	0	0	0	2	0	2	2	2	0	0	0	0	0	2	2	0	0	0	0	2	0	2	2	1	0	2	0	0	1	1	1	1	1	0	0	1
262	0	0	1	1	0	1	2	0	2	0	0	1	1	0	0	0	0	0	0	1	1	0	1	1	1	1	1	1	1	0	0	1	1	1	1	2	1	1	0	1	1	0	0	1	0	0	0	1	1
263	0	0	0	0	0	1	1	2	1	0	0	1	1	0	0	1	1	0	1	1	1	0	0	0	0	0	0	0	1	1	0	1	2	0	1	2	2	0	1	1	1	0	2	2	2	0	1	1	1
264	1	0	1	0	1	1	2	0	2	0	0	0	1	0	0	0	2	1	2	2	2	0	0	0	0	0	0	1	0	1	1	2	2	1	0	2	2	0	0	2	2	0	1	1	1	1	1	0	1
265	0	0	1	0	1	1	2	1	1	0	1	1	1	0	0	1	1	1	0	0	1	1	0	0	0	0	2	2	0	2	0	0	0	2	2	1	1	0	0	1	1	0	0	1	0	0	0	1	0
266	0	0	0	0	0	1	2	1	2	0	0	0	0	0	0	0	1	1	2	2	2	0	0	0	0	0	2	2	1	1	2	0	0	2	0	2	0	1	0	0	0	0	1	2	0	0	0	0	1
267	0	0	1	2	0	2	2	0	2	0	0	0	0	0	0	0	1	1	1	1	1	1	0	0	0	0	1	1	1	1	0	0	1	1	1	1	0	0	1	0	0	0	0	1	0	1	0	0	1
268	0	0	1	0	1	1	2	2	1	0	0	0	0	0	0	0	2	1	1	1	2	0	0	0	1	1	2	2	0	2	0	1	1	1	0	2	0	0	1	0	0	0	0	2	0	2	0	0	0
269	1	0	0	0	0	2	2	2	1	0	0	1	1	0	0	1	2	1	2	2	2	0	0	0	2	2	0	2	2	0	2	0	1	1	0	2	0	0	1	1	1	0	1	2	1	0	0	0	1
270	0	0	0	0	0	0	2	1	2	0	0	1	1	0	0	0	2	1	2	2	2	0	0	0	1	1	2	2	0	2	1	0	1	1	1	2	2	0	0	2	2	0	0	2	0	2	0	0	0
271	0	0	0	0	0	0	2	1	1	0	0	0	1	0	0	0	1	0	0	0	1	0	0	0	0	0	2	2	1	2	0	0	1	0	1	2	2	0	0	1	1	0	1	2	1	1	0	0	1
272	0	0	0	0	0	2	1	1	1	0	0	1	1	0	0	0	0	0	1	1	1	0	1	0	1	1	1	1	2	0	1	0	1	1	1	2	1	0	0	2	2	0	1	2	1	0	0	0	0
273	0	0	0	1	0	1	1	0	2	0	0	0	1	0	0	0	1	1	2	2	2	0	1	0	1	1	2	2	0	2	1	2	1	2	0	2	1	0	1	1	1	0	0	1	0	1	0	0	1
274	1	0	0	0	0	0	2	2	2	0	0	0	0	0	0	0	1	1	0	0	1	0	0	0	1	1	2	2	0	0	0	0	1	1	1	1	1	0	1	1	1	0	0	1	0	1	0	1	0
275	0	0	0	0	0	2	1	2	1	1	1	0	2	0	0	0	2	1	1	1	1	0	1	1	1	1	2	2	0	2	1	1	1	2	0	2	2	0	2	0	0	0	0	0	1	1	0	1	1
276	0	0	0	0	0	1	1	2	1	0	1	0	0	0	0	0	1	1	2	2	2	0	0	0	0	0	1	1	0	1	2	1	0	2	1	2	1	0	0	2	2	1	1	1	1	0	0	0	1
277	1	0	0	1	0	1	2	0	2	0	0	0	0	0	0	0	1	1	2	2	2	0	0	0	0	0	1	1	2	0	1	2	2	0	1	1	1	0	0	1	0	0	0	0	1	0	1	0	1
278	0	0	0	0	0	1	0	1	1	1	1	1	1	0	0	0	2	1	1	1	2	0	0	0	0	0	2	2	0	2	0	0	0	2	1	1	0	0	1	1	1	0	0	1	0	1	0	0	1
279	0	0	0	0	0	1	1	2	0	0	1	0	1	0	0	0	2	2	2	1	2	0	0	0	0	0	1	1	1	1	0	0	1	1	1	1	1	1	0	1	1	0	1	2	0	0	0	0	1
280	0	0	0	0	0	0	2	2	1	0	0	1	1	0	0	0	2	2	1	1	2	0	0	0	0	0	0	1	1	1	0	0	1	1	0	2	2	0	2	0	0	0	0	1	0	1	1	0	1
281	0	0	0	0	0	2	2	1	2	0	0	0	0	0	0	0	1	1	2	2	2	0	0	0	0	0	2	2	1	1	1	1	2	0	1	1	2	0	2	0	0	0	1	1	1	0	0	1	2
282	0	1	0	0	0	2	2	0	2	0	0	0	1	0	0	0	2	1	1	2	2	0	0	0	0	0	0	1	2	0	1	2	1	1	1	1	1	2	0	0	0	0	1	2	1	0	0	0	0
283	0	0	0	0	0	0	2	0	2	0	0	0	1	0	0	0	2	1	2	2	1	0	0	0	0	0	2	2	1	2	1	0	0	2	1	1	1	0	0	1	1	1	1	2	1	0	0	0	1
284	0	0	0	1	0	2	1	2	1	0	1	0	0	0	0	0	1	0	1	1	1	0	1	0	0	0	1	1	1	1	1	0	0	2	0	2	1	0	0	1	1	0	0	1	0	0	0	0	0
285	1	0	0	0	0	2	1	2	1	1	1	0	2	0	0	0	1	2	1	1	2	0	1	0	0	0	2	2	0	1	1	1	0	2	0	2	2	0	1	1	1	0	0	1	1	1	0	0	0
286	1	0	0	1	0	2	2	1	1	0	0	1	2	0	0	1	2	0	1	1	2	0	0	0	0	0	1	1	1	0	1	1	1	0	0	2	2	0	0	1	1	1	1	2	0	1	0	0	1
287	0	0	1	1	0	1	2	1	2	0	0	0	0	0	0	0	0	0	1	1	1	0	0	0	0	0	1	2	1	1	1	0	1	0	1	1	1	0	1	1	1	2	2	2	0	0	0	0	0
288	0	0	0	1	0	2	2	0	1	0	0	0	0	0	0	0	1	1	0	0	1	0	1	1	1	1	2	2	0	1	2	2	2	0	2	0	1	1	0	1	1	1	1	2	0	1	0	0	1
289	0	0	0	0	0	1	1	1	1	0	1	1	1	0	0	0	1	0	1	1	1	0	0	0	0	0	2	2	0	2	0	0	0	1	1	1	1	0	2	0	0	0	0	1	0	0	0	0	1
290	0	0	0	1	0	1	2	0	2	0	0	0	1	0	0	0	2	1	2	2	2	0	0	0	0	0	1	1	1	1	0	1	0	2	0	2	2	0	0	2	2	1	1	1	1	1	1	0	1
291	0	0	0	1	0	2	1	2	0	0	0	0	0	0	0	0	2	0	2	2	2	0	1	0	0	0	2	2	1	1	2	0	1	1	1	2	2	0	1	0	0	0	0	2	1	0	0	1	1
292	0	0	0	2	0	2	2	1	1	0	0	0	1	0	0	0	1	0	2	2	2	0	0	0	0	0	1	1	2	0	1	1	0	2	0	2	2	0	0	1	1	0	0	2	0	2	0	0	0
293	0	0	0	0	0	1	2	2	2	1	1	0	0	0	0	0	2	1	1	1	1	1	0	0	0	0	0	1	0	0	1	0	0	2	1	2	0	0	1	1	1	0	1	2	0	1	1	0	1
294	0	1	0	0	0	1	2	2	1	0	0	0	1	0	0	0	1	0	1	1	1	0	0	0	1	1	2	2	0	2	1	1	1	1	1	1	1	1	0	1	1	0	0	1	0	1	0	0	1
295	0	0	0	0	0	2	1	1	2	0	0	0	2	0	0	1	1	1	1	0	0	0	1	0	1	1	0	2	2	0	2	0	1	0	1	1	1	0	0	1	1	0	1	1	1	0	0	0	0
296	0	0	0	0	0	0	0	2	1	0	0	2	2	0	0	0	1	1	0	1	1	0	0	0	0	0	1	2	2	2	0	1	1	0	1	1	1	1	1	1	0	1	1	1	1	1	0	0	0
297	1	0	0	1	0	2	1	1	1	0	1	1	2	0	0	0	0	0	0	0	0	0	0	0	1	1	2	2	1	2	1	1	1	1	1	1	2	0	0	2	2	0	0	2	0	1	0	0	1
298	1	0	0	0	0	2	2	2	1	0	1	0	1	0	0	0	0	0	1	1	1	0	0	0	0	0	1	0	2	0	0	1	1	1	1	1	1	2	0	0	0	0	0	2	0	0	0	0	0
299	0	0	0	0	0	2	1	2	0	0	0	0	0	0	0	0	2	0	1	1	2	0	1	0	1	1	2	2	1	1	2	0	0	2	0	2	2	0	2	0	0	0	0	2	0	1	0	0	1
300	1	0	0	0	0	0	2	2	1	0	1	1	1	0	0	0	1	0	2	2	2	0	0	0	0	0	1	1	2	1	0	1	2	1	1	1	1	0	1	1	1	0	0	1	0	0	0	0	2
301	0	0	0	1	0	1	1	1	1	1	1	1	1	0	0	0	0	0	0	0	0	0	0	0	1	1	1	1	0	1	1	0	0	2	0	2	1	0	0	2	2	0	0	2	0	1	0	0	1
302	0	0	0	1	0	1	0	2	0	1	2	0	0	0	0	0	1	0	1	1	1	0	1	0	0	0	2	2	0	2	0	1	1	1	1	1	1	1	1	1	0	0	0	1	0	1	0	0	1
303	0	0	1	1	0	1	2	2	2	0	1	0	1	0	0	0	2	2	1	1	1	1	0	0	0	0	1	2	0	1	1	1	1	2	0	2	0	2	0	0	0	0	0	1	0	1	0	0	0
304	0	0	0	1	0	1	1	2	0	0	2	1	1	0	0	0	0	0	1	2	2	0	0	0	1	1	1	2	0	1	2	0	1	1	1	1	1	0	1	1	1	0	0	1	1	1	0	0	1
305	1	0	0	0	0	1	1	2	0	0	0	0	0	0	0	0	0	0	1	1	0	0	0	0	0	0	1	1	1	2	0	2	1	2	0	2	2	0	0	2	2	0	0	2	0	1	1	0	1
306	0	0	0	0	0	2	2	0	2	0	0	0	0	0	0	0	0	0	0	0	0	0	0	0	0	0	2	2	0	2	1	0	1	1	0	2	2	0	1	1	1	0	0	1	0	1	1	1	1
307	0	0	0	0	0	2	2	1	2	0	0	0	1	0	0	0	1	1	1	1	1	0	0	0	0	0	1	1	2	1	0	0	1	1	0	2	1	0	1	2	1	0	0	2	1	0	0	1	1
308	0	0	0	0	0	1	1	1	1	1	1	1	1	0	0	0	1	1	0	0	1	0	0	0	0	0	1	0	1	0	1	2	2	1	0	2	2	1	0	2	1	0	0	2	0	2	0	0	1
309	0	0	0	0	0	2	1	1	1	1	1	0	1	0	0	0	0	0	0	0	0	0	0	0	0	0	0	0	1	1	0	1	0	2	0	2	2	0	0	2	2	0	0	2	0	1	0	0	1
310	0	0	0	2	0	2	1	2	1	0	1	0	0	0	0	0	2	2	1	1	2	0	0	0	0	0	1	2	0	1	1	1	2	0	1	2	1	0	0	1	1	0	0	1	1	1	0	0	0
311	1	0	0	0	0	2	2	1	2	0	0	0	0	0	0	0	0	0	0	0	1	1	0	0	0	0	2	2	2	2	0	2	1	1	1	1	1	1	0	1	1	0	1	2	0	1	1	0	1
312	0	0	0	0	0	0	1	1	1	0	0	1	1	0	0	0	1	1	1	1	1	1	1	1	1	1	1	1	1	1	1	0	0	2	0	2	1	1	1	1	0	0	0	0	1	0	0	0	1
313	0	0	0	0	0	1	2	1	2	0	1	1	1	0	0	0	0	0	2	1	2	0	0	0	0	0	1	1	1	1	0	1	2	0	1	1	0	1	1	0	0	0	1	1	1	2	0	0	1
314	1	0	0	0	0	2	2	2	1	0	0	1	1	0	0	0	1	1	1	2	2	0	0	0	0	0	2	2	1	2	1	0	2	0	1	1	2	0	0	2	2	0	1	1	1	0	0	0	1
315	0	0	0	0	0	0	2	1	1	0	1	0	1	0	0	0	1	1	1	1	1	0	0	0	0	0	1	2	2	1	2	0	1	1	0	2	2	0	1	1	1	0	0	0	0	0	0	0	1
316	0	0	0	0	0	0	2	2	1	0	0	0	1	0	0	0	1	0	1	1	1	1	0	0	0	0	0	2	1	0	1	0	0	1	1	1	2	0	0	2	2	0	0	1	0	1	0	1	2
317	0	0	0	0	0	0	2	1	2	0	0	0	0	0	0	0	1	1	2	2	2	0	0	0	0	0	0	1	1	1	0	0	0	2	0	2	2	1	0	1	1	1	1	1	1	0	1	0	1
318	1	0	0	0	0	1	2	1	2	0	0	1	2	0	0	1	2	1	1	1	2	0	0	0	0	0	2	2	1	1	1	2	1	1	0	2	1	1	1	1	1	0	0	1	0	1	0	0	0
319	1	0	0	0	0	2	2	0	2	0	0	0	1	0	0	0	0	0	2	1	2	0	0	0	0	0	1	2	2	2	0	1	1	1	1	1	2	0	0	2	2	0	0	2	0	1	0	1	1
320	0	0	0	0	0	0	1	2	1	0	1	1	0	0	0	0	0	1	2	2	2	0	0	0	0	0	1	1	0	1	2	1	0	2	0	2	1	1	0	1	1	1	1	1	1	1	0	0	0
321	0	0	0	0	0	2	1	1	1	0	1	1	1	0	0	0	1	0	1	1	2	0	1	0	1	1	1	1	1	1	0	1	1	1	1	1	1	0	1	2	1	1	2	2	1	0	1	0	1
322	0	0	0	0	0	0	2	1	2	0	0	0	0	0	0	0	2	0	2	1	2	0	1	0	0	0	2	2	1	1	1	0	2	2	0	2	2	0	1	1	1	0	0	2	0	1	1	0	1
323	1	0	1	0	1	1	2	1	2	0	0	1	1	0	0	0	1	1	1	0	1	0	0	0	0	0	2	2	0	2	0	1	1	1	0	2	2	0	0	2	2	0	0	2	0	1	0	0	1
324	0	0	0	0	0	2	2	2	0	0	0	0	0	0	0	0	1	0	1	1	1	0	1	0	0	0	2	2	1	1	2	0	1	2	1	1	2	0	1	1	1	0	1	2	1	0	0	0	1
325	0	0	0	0	0	1	2	0	2	0	1	0	1	0	0	1	1	0	1	1	1	0	0	0	1	1	1	1	1	1	0	0	0	1	1	1	2	0	1	1	1	1	1	1	1	1	0	0	2
326	0	0	0	1	0	2	1	0	2	0	0	1	2	0	0	0	1	1	0	0	2	0	0	0	0	0	2	2	0	2	0	0	0	2	0	1	2	0	1	1	1	0	0	1	0	0	0	0	0
327	0	0	0	0	0	0	2	2	1	0	0	1	1	0	0	0	1	0	2	2	2	0	0	0	0	0	2	2	0	2	1	0	0	1	1	1	1	1	1	1	0	0	0	1	0	1	0	0	1
328	0	0	0	0	0	1	2	1	2	0	0	0	2	0	0	0	2	1	2	2	2	0	0	0	0	0	1	2	1	1	2	1	1	1	0	2	2	0	1	1	1	0	0	0	1	0	0	0	0
329	0	0	0	0	0	1	2	1	1	0	0	1	1	0	0	0	2	0	2	2	2	0	0	0	0	0	2	2	0	1	0	0	1	2	1	2	1	0	0	1	1	0	0	2	0	1	0	0	1
330	0	0	0	0	0	1	2	2	2	0	0	0	1	0	0	0	1	1	0	0	0	0	1	0	0	0	2	2	0	1	1	0	1	1	1	1	0	0	2	1	0	0	0	2	0	2	0	0	1
331	0	0	0	1	0	1	1	2	2	0	1	0	1	1	1	1	1	0	1	1	1	0	0	0	0	0	2	2	0	2	1	1	1	1	1	1	2	0	1	1	1	0	0	0	1	0	0	0	1
332	1	0	0	0	0	2	2	0	1	0	1	0	0	0	0	0	1	0	2	2	2	0	1	0	1	1	0	2	2	1	2	1	1	2	0	2	2	0	1	1	1	0	0	1	0	0	1	0	1
333	0	0	0	1	0	1	1	2	0	0	1	0	1	0	0	0	2	2	1	1	2	0	0	0	0	0	2	2	0	2	0	1	2	1	2	2	1	0	1	1	1	0	0	1	0	1	1	0	2
334	1	0	0	0	0	2	2	1	1	0	0	1	1	1	1	1	1	1	0	0	0	0	0	0	0	0	0	0	1	0	1	0	1	2	0	2	1	0	0	1	1	0	0	1	0	0	0	0	0
335	0	0	1	1	1	2	1	1	1	0	0	1	1	0	0	0	2	0	2	2	2	0	0	0	0	0	1	1	0	1	0	0	0	1	1	1	1	0	0	1	1	0	1	1	1	0	0	0	1
336	0	0	2	0	1	0	1	1	2	0	1	1	2	0	0	1	1	1	1	1	2	0	0	0	0	0	1	2	0	1	0	0	1	1	1	2	2	0	0	1	1	0	0	2	1	1	0	0	1
337	0	0	0	0	0	1	1	2	1	0	0	1	2	0	0	0	2	1	2	2	2	1	0	0	0	0	1	2	1	1	1	1	1	2	0	2	2	0	1	1	1	0	1	1	1	0	1	0	2
338	0	0	0	0	0	2	2	2	1	0	0	0	1	0	0	0	0	0	1	1	1	0	0	0	1	1	1	1	1	2	0	0	1	1	1	1	2	0	1	1	1	0	1	2	2	0	1	0	1
339	0	0	0	0	0	1	1	1	1	0	1	1	1	0	0	0	2	2	1	1	2	0	0	0	1	1	1	2	1	1	2	1	1	1	1	1	0	1	1	0	0	0	0	0	0	0	0	0	1
340	0	0	1	1	0	1	0	2	1	0	0	0	0	0	0	0	1	1	2	2	2	0	0	0	0	0	1	1	1	1	0	1	2	0	1	1	1	1	1	1	1	0	0	1	1	2	0	0	0
341	0	0	0	0	0	0	1	2	1	0	0	1	1	0	0	0	2	2	2	2	1	0	0	0	0	0	1	2	1	1	0	1	2	2	0	2	1	0	0	1	1	0	0	1	1	0	0	0	1
342	0	0	0	2	0	2	2	2	2	0	1	1	2	0	0	1	0	0	1	1	1	0	0	0	0	0	2	2	0	1	1	2	2	0	1	1	1	1	1	1	0	1	1	1	1	0	0	0	0
343	0	0	0	0	0	1	1	1	1	0	1	0	0	0	0	0	0	0	0	0	0	0	0	0	0	0	2	2	1	2	0	1	1	2	0	2	2	0	0	2	2	0	0	2	1	0	0	0	0
344	1	0	0	1	0	2	2	2	1	0	0	1	1	0	0	0	0	0	1	1	0	0	1	0	1	1	1	0	2	0	0	1	2	0	1	1	0	1	0	0	0	0	0	0	1	0	0	0	1
345	0	0	0	0	0	0	2	0	2	0	0	0	1	0	0	0	2	1	2	2	2	0	0	0	0	0	1	1	2	0	1	0	0	2	0	2	1	0	0	2	2	0	1	2	1	1	0	0	1
346	0	0	0	0	0	2	1	1	1	0	2	0	2	1	1	1	0	0	1	1	1	0	0	0	0	0	1	1	1	1	0	0	1	1	1	1	2	0	1	1	1	1	1	1	1	1	1	0	1
347	0	0	0	0	0	2	2	1	1	0	0	0	0	0	0	0	0	0	0	0	0	0	1	0	0	0	1	1	0	2	1	1	2	1	1	1	1	0	0	2	2	1	1	2	1	0	0	0	0
348	0	0	0	1	0	2	1	0	2	0	0	0	0	0	0	0	1	1	0	0	1	0	0	0	0	0	1	2	0	2	1	0	1	0	1	1	1	0	1	1	1	0	0	1	1	1	1	1	2
349	0	0	0	0	0	1	1	1	1	0	0	0	1	0	0	0	1	0	2	2	2	0	0	0	0	0	2	2	0	2	2	0	1	2	1	1	1	0	0	1	0	0	0	0	0	1	0	0	0
350	0	1	0	0	0	1	2	2	0	0	0	1	2	0	0	0	1	1	1	1	1	0	2	1	1	1	2	2	0	2	0	0	0	2	0	2	1	0	0	1	1	0	0	2	0	2	0	1	2
351	1	0	0	0	0	2	1	2	0	0	1	0	1	0	0	0	1	1	2	2	2	0	0	0	0	0	1	1	0	1	0	2	1	2	0	2	1	1	0	0	0	0	0	2	0	1	0	0	1
352	0	0	0	0	0	0	2	1	2	0	0	0	1	0	0	1	0	0	2	1	2	0	0	0	0	0	2	2	1	2	0	0	1	1	1	1	0	0	1	0	0	0	1	1	1	1	0	0	1
353	0	0	0	1	0	1	1	1	1	0	1	0	0	0	0	0	2	0	1	1	2	0	0	0	0	0	0	1	1	1	1	1	1	2	0	2	1	0	0	1	1	0	0	2	0	1	0	0	1
354	0	0	0	0	0	0	1	2	0	0	0	0	0	0	0	0	1	1	1	1	1	0	0	0	1	1	2	2	0	2	0	0	0	2	1	1	0	0	2	0	0	0	0	1	0	0	0	0	0
355	1	0	0	0	0	1	0	2	0	0	1	0	0	0	0	0	2	2	2	2	2	0	1	0	0	0	2	2	1	1	2	0	1	0	1	1	1	1	0	1	1	1	1	2	2	1	0	0	1
356	0	0	1	0	1	1	2	1	1	1	0	0	1	0	0	0	1	1	1	1	1	0	0	0	0	0	2	2	1	2	1	1	2	1	1	1	1	0	1	1	1	1	1	1	1	0	0	0	1
357	1	0	0	0	0	1	1	2	0	0	2	0	0	0	0	0	0	0	1	1	1	0	0	0	0	0	2	2	1	2	0	1	0	2	0	2	2	1	0	1	1	0	0	2	0	0	0	0	0
358	0	0	0	1	0	2	1	2	1	0	2	0	1	0	0	0	1	1	1	2	2	0	0	0	0	0	1	1	1	0	1	0	0	2	0	2	1	1	1	0	0	0	0	2	0	1	0	0	1
359	0	0	2	0	1	0	1	1	1	0	0	0	1	0	0	0	1	0	1	1	1	0	0	0	0	0	2	2	1	1	1	0	1	1	1	1	2	0	0	2	2	0	0	2	0	1	0	0	2
360	0	1	0	0	0	1	2	2	1	1	1	0	1	0	0	0	0	1	2	2	2	0	0	0	0	0	1	1	2	0	1	2	2	0	1	1	1	0	2	0	0	1	1	2	1	0	0	0	1
361	0	0	0	1	0	1	1	2	0	0	1	1	2	0	0	0	1	1	2	2	2	0	0	0	0	0	2	2	0	2	1	2	1	2	0	2	1	0	1	2	2	2	2	2	1	0	0	0	0
362	0	0	2	0	1	0	2	2	1	0	0	0	2	0	0	0	1	1	1	1	1	0	0	0	0	0	2	2	0	2	1	0	0	2	0	2	1	0	1	2	2	1	1	1	1	1	0	0	0
363	0	0	1	0	1	2	1	2	1	0	1	1	1	0	0	0	1	1	2	2	2	0	0	0	0	0	2	2	0	2	1	0	1	1	1	1	1	1	0	1	1	0	0	1	0	1	0	0	0
364	0	1	0	0	0	1	2	2	2	0	0	1	1	0	0	0	1	0	1	1	1	0	1	1	1	1	1	2	1	1	1	0	1	2	0	2	1	1	1	1	0	0	1	2	1	0	0	0	0
365	0	0	0	1	0	1	2	0	2	0	0	0	1	0	0	0	2	1	1	1	1	0	1	0	1	1	2	2	0	1	2	0	1	0	0	2	1	0	0	2	2	0	0	2	0	2	0	1	2
366	0	0	0	1	0	1	1	1	1	0	1	0	1	0	0	0	0	0	0	0	0	0	1	0	0	0	1	1	0	2	1	0	2	1	2	1	1	0	2	0	0	1	1	1	0	1	0	0	0
367	0	0	0	0	0	2	2	2	1	0	0	1	2	0	0	0	1	1	1	2	2	0	1	1	0	0	2	2	1	2	0	0	1	2	1	2	1	0	1	2	1	2	2	2	0	0	0	0	1
368	0	0	0	0	0	1	2	1	1	0	0	0	0	0	0	0	1	1	2	2	2	0	0	0	0	0	1	2	0	1	0	1	1	1	2	1	1	1	1	1	0	1	1	1	1	1	0	0	1
369	0	0	0	0	0	1	2	0	2	0	1	1	1	0	0	0	1	0	2	1	2	0	1	0	1	1	0	1	2	0	1	1	1	0	1	1	2	1	0	2	1	0	1	2	1	0	1	1	2
370	0	0	0	0	0	1	2	2	2	0	0	0	1	0	0	0	1	1	1	1	1	0	0	0	0	0	2	2	1	1	1	1	1	1	0	2	2	0	1	1	1	0	0	2	0	0	1	0	1
371	0	0	0	1	0	1	1	1	1	0	1	0	0	0	0	0	2	2	0	0	2	0	0	0	0	0	2	2	0	1	1	1	1	2	0	2	2	0	1	1	1	0	0	1	0	0	0	0	1
372	0	0	0	0	0	0	1	2	1	0	1	0	0	0	0	0	0	0	1	1	2	0	1	1	0	0	2	2	0	2	0	1	1	0	0	2	2	0	0	1	1	1	1	1	0	1	0	0	1
373	0	0	0	0	0	1	1	2	1	0	1	0	0	0	0	0	1	0	2	1	2	0	0	0	0	0	2	2	0	1	2	0	0	2	0	2	1	0	2	1	0	1	1	1	1	1	1	0	1
374	0	0	0	0	0	1	1	1	1	0	1	0	2	0	0	0	1	1	0	0	0	0	1	1	1	2	2	2	0	2	1	2	2	0	1	1	1	0	0	2	2	1	1	2	1	1	1	0	2
375	0	0	1	0	1	1	2	2	1	0	0	1	2	0	0	0	2	2	0	0	0	0	0	0	0	0	2	2	0	2	1	2	2	0	2	0	2	0	0	1	1	1	1	1	1	0	0	0	1
376	0	0	0	0	0	1	2	2	1	0	1	1	1	0	0	0	2	0	1	1	1	0	0	0	0	0	2	2	0	2	1	0	0	2	1	1	1	0	0	1	1	0	0	0	1	0	0	1	1
377	0	1	1	0	1	1	2	0	2	0	0	0	1	0	0	0	0	0	1	1	0	0	0	0	0	0	1	1	1	1	1	1	1	0	0	2	2	0	1	1	1	0	0	1	0	1	0	0	0
378	0	0	0	0	0	2	2	1	1	0	0	1	2	0	0	1	1	1	0	0	1	0	0	0	0	0	1	2	1	1	1	2	1	2	0	2	1	0	2	0	0	0	0	1	0	1	0	1	1
379	0	0	1	0	0	0	1	2	1	0	1	0	1	0	0	0	2	1	2	2	2	0	1	1	1	1	1	2	1	1	0	1	1	1	0	2	1	1	1	1	0	1	1	2	1	0	0	0	0
380	1	1	0	0	0	1	1	2	1	0	1	1	1	0	0	0	2	2	2	2	2	0	0	0	0	0	1	2	2	0	2	0	0	2	0	2	0	2	0	0	0	0	0	2	0	0	0	0	1
381	0	0	1	0	0	0	1	1	2	0	0	0	1	0	0	0	0	1	0	1	2	0	1	1	1	1	1	2	0	1	1	0	1	2	0	2	1	1	0	1	1	0	0	1	1	2	0	0	0
382	0	0	0	0	0	1	2	0	2	0	0	0	0	0	0	0	1	0	2	1	2	0	1	0	1	1	1	2	1	1	0	0	2	0	2	2	2	0	1	2	1	0	0	2	0	0	0	0	0
383	0	0	1	0	1	2	1	1	1	0	1	1	1	0	0	0	1	1	0	0	0	0	0	0	1	1	2	2	0	0	0	1	1	2	1	2	1	0	1	1	1	0	0	1	0	1	0	1	1
384	1	0	0	0	0	1	1	1	2	0	0	0	1	0	0	0	0	1	2	2	2	0	1	1	1	1	2	2	0	2	1	0	1	2	0	2	0	0	2	1	0	1	1	1	1	1	1	1	1
385	1	0	0	0	0	1	2	0	2	0	1	0	2	0	0	1	1	0	1	1	1	0	0	0	0	0	1	1	1	1	0	0	0	0	1	1	2	1	0	1	1	0	1	2	1	0	0	0	1
386	1	0	0	1	0	1	2	2	1	0	1	1	2	0	0	1	0	0	2	1	2	0	0	0	0	0	0	1	1	1	1	1	2	1	1	2	1	1	0	1	1	0	0	2	0	0	0	0	0
387	0	0	0	1	0	1	2	1	2	0	0	0	0	0	0	0	2	2	2	2	1	0	0	0	0	0	2	2	1	2	0	1	1	1	1	1	2	0	0	2	2	2	2	2	1	0	0	0	0
388	0	0	0	0	0	1	1	1	1	1	1	0	0	0	0	0	1	1	1	1	2	0	1	0	0	0	2	2	0	2	1	0	0	1	2	2	1	0	1	1	1	0	0	1	0	1	0	0	0
389	0	0	0	1	0	2	2	2	2	0	0	0	2	0	0	0	0	0	0	0	0	1	0	0	0	0	1	1	0	1	0	1	1	2	1	2	2	0	0	2	2	0	0	2	0	2	0	0	0
390	0	0	0	0	0	0	1	0	2	0	0	0	1	0	0	0	1	0	1	1	1	0	0	0	0	0	1	1	0	0	1	0	0	2	0	2	2	0	0	1	1	0	0	2	0	0	0	0	1
391	0	0	0	0	0	1	2	1	2	0	0	0	1	0	0	0	1	0	0	0	1	0	0	0	0	0	1	2	2	1	1	1	0	1	1	1	2	0	0	1	1	0	0	0	1	0	0	0	1
392	0	0	0	1	0	2	2	2	1	0	0	1	1	0	0	0	2	1	1	1	1	0	2	0	0	0	2	2	0	2	0	1	1	1	1	2	1	0	0	2	2	0	0	1	0	0	0	0	1
393	0	0	0	0	0	1	2	2	1	0	0	1	2	0	0	1	1	1	0	1	1	0	0	0	0	0	1	2	2	2	0	1	0	1	1	1	1	1	0	0	0	0	0	2	0	2	1	0	1
394	1	0	0	0	0	2	0	2	0	0	2	1	1	0	0	0	1	0	2	2	2	0	1	0	1	1	2	2	0	2	0	1	1	2	1	2	2	0	1	1	1	0	1	1	1	1	0	0	0
395	1	0	0	0	0	2	2	1	1	0	0	0	1	0	0	0	1	0	2	1	2	0	0	0	0	0	2	2	0	2	0	1	1	0	2	1	1	1	0	1	1	0	0	1	0	0	0	2	2
396	0	0	0	0	0	1	2	1	1	0	0	2	2	0	0	1	2	2	1	1	1	0	1	1	2	2	2	2	0	2	1	0	2	1	2	1	1	0	0	1	0	1	1	1	0	2	0	0	1
397	1	0	0	0	0	0	1	2	1	0	1	0	1	0	0	0	1	1	1	1	1	0	0	0	0	0	2	2	0	0	0	0	1	1	0	2	2	0	0	2	2	0	0	0	1	0	0	0	1
398	0	0	0	0	0	1	2	1	1	0	0	1	2	0	0	0	1	1	1	1	1	0	1	0	0	0	2	2	1	2	1	0	0	2	0	2	2	0	0	2	2	1	1	2	1	0	0	1	0
399	0	0	1	0	0	0	1	1	1	0	1	0	0	0	0	0	2	0	1	1	1	0	1	1	1	1	1	1	0	1	0	1	2	1	1	1	1	0	1	1	1	0	0	1	0	1	0	0	1
400	0	0	0	0	0	0	1	1	1	0	0	0	0	0	0	0	1	0	2	1	2	0	1	1	2	2	2	2	1	2	0	1	2	1	1	2	2	0	0	2	2	0	0	2	0	1	0	0	0
401	0	0	0	1	0	2	2	1	2	0	0	2	2	0	0	0	1	1	2	0	2	0	1	1	1	1	1	1	0	0	1	1	2	0	1	2	1	0	2	0	0	0	0	1	0	1	0	0	0
402	1	0	0	0	0	0	2	2	1	0	0	0	0	0	0	0	1	1	0	0	1	0	0	0	0	0	2	2	1	1	2	1	2	0	2	0	1	1	1	1	0	0	0	2	0	0	0	0	0
403	0	1	0	0	0	0	1	2	0	0	0	1	1	0	0	0	1	1	1	1	2	0	0	0	0	0	2	2	1	1	2	0	0	2	0	2	0	0	1	1	0	0	1	2	0	1	0	0	0
404	0	1	0	0	0	1	1	2	1	0	0	0	0	0	0	0	2	2	1	1	1	0	1	1	1	1	2	2	2	1	1	1	1	0	0	2	1	1	0	1	1	0	1	2	0	1	1	1	1
405	0	0	0	0	0	0	2	1	1	0	1	0	0	0	0	0	2	2	2	2	1	0	1	1	1	1	2	2	0	2	0	0	1	2	0	2	0	0	2	0	0	2	2	2	0	1	0	1	0
406	1	0	0	1	0	1	2	2	1	0	1	0	0	0	0	0	1	1	1	1	2	0	0	0	0	0	2	2	1	1	2	1	1	1	1	1	1	1	0	1	1	1	1	1	1	1	0	0	1
407	1	0	0	0	0	2	2	1	1	0	0	0	1	0	0	0	1	0	1	1	1	0	0	0	0	0	1	1	1	1	0	0	0	1	1	1	0	0	2	0	0	0	0	0	0	1	0	0	0
408	0	0	0	0	0	1	2	1	2	0	0	0	0	0	0	0	2	2	1	1	2	0	0	0	0	0	0	2	2	0	2	2	1	1	0	2	2	0	0	2	2	0	0	1	0	1	0	2	2
409	0	0	0	0	0	1	1	1	1	1	1	1	1	0	0	0	2	2	2	2	2	0	0	0	1	1	0	1	2	0	1	1	1	1	1	1	2	1	0	2	1	0	1	2	1	1	1	0	1
410	0	0	0	1	0	1	2	0	2	0	0	0	0	0	0	0	2	0	1	2	2	0	0	0	0	0	2	2	1	1	1	0	0	1	1	1	0	0	1	0	0	1	2	2	1	0	0	0	0
411	0	0	0	0	0	0	1	2	0	0	1	0	0	0	0	0	1	1	1	1	2	0	0	0	0	0	2	2	1	1	1	1	1	2	0	2	1	0	0	1	1	0	0	0	0	1	0	0	1
412	0	1	0	0	0	1	2	2	2	0	0	1	1	0	0	0	1	1	1	2	2	0	0	0	1	1	1	2	0	2	0	2	1	1	1	0	1	1	1	1	0	0	1	1	1	1	0	0	0
413	0	0	0	0	0	0	2	2	1	0	1	0	1	0	0	0	2	1	0	0	1	0	0	0	1	1	2	2	1	1	2	0	1	2	0	2	0	0	1	1	1	1	1	2	2	0	0	2	2
414	0	0	0	0	0	1	2	2	0	0	0	1	1	0	0	1	1	1	1	2	2	1	1	1	0	1	2	2	1	1	2	0	1	1	1	1	1	0	1	2	1	0	0	2	0	0	0	0	1
415	0	0	0	1	0	1	0	2	1	0	0	0	2	1	1	1	1	0	2	2	2	1	0	0	0	0	1	1	1	0	0	2	1	1	0	2	2	0	0	2	2	1	1	1	1	1	0	0	0
416	1	0	1	2	0	2	2	0	2	0	1	0	0	0	0	0	0	1	2	2	2	0	0	0	0	0	1	2	1	1	1	0	0	2	1	1	2	0	0	2	2	0	0	1	0	0	1	0	1
417	1	0	0	0	0	1	2	1	2	0	0	0	1	0	0	0	2	1	1	1	1	1	0	0	0	0	2	2	0	2	2	2	1	1	0	2	1	0	1	1	1	0	1	2	2	1	0	0	1
418	0	0	0	1	0	2	2	1	2	0	0	0	1	0	0	0	1	1	0	0	0	0	0	0	0	0	2	2	0	2	1	0	0	1	1	1	1	0	2	1	0	2	2	2	1	0	0	1	1
419	0	0	0	0	0	2	2	2	2	0	0	0	0	0	0	0	0	0	1	1	0	0	1	0	0	0	1	2	0	1	0	1	1	1	1	1	1	0	0	1	1	0	1	2	0	1	2	0	2
420	1	0	0	1	0	2	2	0	2	0	0	1	1	0	0	0	0	0	1	1	2	0	0	0	0	0	1	1	1	1	1	1	0	2	0	2	1	0	2	0	0	0	0	0	0	0	0	0	1
421	0	1	1	1	0	2	1	1	1	0	1	1	2	0	0	0	1	1	1	1	1	0	0	0	0	0	2	2	2	2	0	0	1	1	0	2	1	0	1	1	1	1	1	2	2	0	0	0	1
422	0	0	0	0	0	0	1	2	1	0	1	0	1	0	0	0	1	0	1	1	1	0	0	0	0	0	2	2	0	1	2	0	0	2	1	1	1	0	0	2	2	0	2	2	2	0	0	1	1
423	0	0	0	0	0	1	1	1	2	1	0	1	2	0	0	0	0	0	1	0	1	0	0	0	0	0	1	1	1	1	0	0	2	0	1	2	1	0	0	2	2	0	2	2	1	1	0	0	1
424	0	0	0	0	0	0	1	2	1	0	1	1	2	0	0	1	1	0	2	2	2	0	0	0	1	1	2	2	0	2	1	1	2	0	1	1	1	0	1	1	1	0	0	0	1	0	0	0	0
425	1	0	0	0	0	0	0	2	0	1	2	0	0	0	0	0	1	1	1	1	2	0	0	0	0	0	2	2	0	1	1	0	1	2	0	2	2	0	1	1	1	0	0	1	0	0	0	0	0
426	1	0	0	1	0	2	2	1	1	0	1	1	2	0	0	0	1	0	1	1	1	0	1	0	0	0	1	2	1	2	0	0	1	1	0	2	1	0	1	1	1	0	0	0	0	1	0	0	1
427	0	0	0	0	0	2	2	1	2	0	0	0	0	0	0	0	1	1	1	1	1	0	1	0	0	0	1	2	1	1	2	1	2	1	1	1	0	1	1	0	0	0	0	1	0	1	0	0	2
428	0	0	0	1	0	1	2	0	2	0	0	1	1	0	0	1	2	2	2	2	1	0	0	0	0	0	2	2	0	1	1	0	0	2	1	2	1	0	1	1	1	0	1	2	0	1	0	0	0
429	0	0	0	0	0	1	2	1	2	0	0	0	0	0	0	0	1	1	2	2	2	0	0	0	0	0	2	2	0	1	2	0	1	2	0	2	0	1	0	0	0	0	1	1	1	0	1	0	1
430	1	0	0	0	0	0	1	2	0	0	0	0	2	1	1	1	1	0	2	1	2	0	0	0	1	1	1	2	2	1	1	0	1	0	1	1	2	0	2	0	0	1	1	1	1	0	0	1	1
431	0	0	0	0	0	2	2	1	2	0	0	0	0	0	0	0	1	0	1	1	2	0	0	0	0	0	1	2	0	1	0	1	1	2	0	2	2	0	0	2	2	0	1	2	0	1	0	0	0
432	1	0	1	0	1	1	2	0	1	0	1	0	0	0	0	0	1	1	1	2	2	0	1	1	1	1	2	2	0	2	0	0	0	2	0	2	1	0	0	1	1	0	0	1	0	0	1	0	2
433	1	0	0	1	0	2	1	1	2	0	0	1	0	0	0	0	2	1	2	2	2	0	0	0	0	0	2	2	1	1	2	1	1	0	1	1	2	0	1	1	1	0	0	2	0	0	0	0	1
434	1	0	0	0	0	1	2	2	1	0	0	1	1	0	0	0	1	1	1	2	2	0	0	0	0	0	1	2	1	1	1	1	1	1	1	1	2	0	1	1	1	0	0	0	1	0	0	0	1
435	0	0	0	1	0	1	2	1	2	0	0	0	1	0	0	0	1	0	2	1	2	0	1	0	0	0	1	1	2	0	1	1	0	1	1	2	1	1	0	1	1	0	1	2	1	0	0	0	2
436	0	0	0	0	0	2	2	0	2	0	2	0	1	0	0	0	1	1	1	1	1	0	0	0	0	0	2	2	0	2	0	2	1	2	0	2	1	0	2	0	0	0	0	1	2	1	1	0	1
437	0	0	0	1	0	2	2	1	1	0	0	0	0	0	0	0	2	2	2	2	2	0	2	0	0	0	0	0	1	1	0	0	2	1	2	1	1	0	1	0	0	0	0	2	0	0	0	0	1
438	0	1	0	0	0	1	1	1	1	0	1	0	0	0	0	0	1	1	0	0	1	0	0	0	0	0	1	1	1	1	1	0	1	1	1	1	1	1	1	1	0	1	1	2	0	0	0	0	1
439	1	0	0	0	0	1	1	2	0	0	0	1	1	0	0	0	0	0	1	1	1	0	0	0	0	0	0	2	0	1	2	0	0	2	0	1	1	1	0	1	1	0	0	2	1	1	0	0	1
440	1	0	0	0	0	1	1	1	2	0	0	0	2	0	0	0	1	0	1	1	1	0	0	0	0	0	2	2	0	2	0	0	1	1	0	2	1	0	1	1	1	1	1	2	1	0	0	0	0
441	0	0	0	1	0	1	2	0	2	0	0	0	1	0	0	0	0	0	0	0	0	0	0	0	0	0	2	2	1	1	2	0	1	1	1	1	0	0	1	0	0	0	0	1	0	1	0	0	0
442	1	0	0	1	0	1	1	1	1	0	0	0	0	0	0	0	1	0	1	1	1	0	0	0	0	0	1	2	0	1	0	1	1	1	1	1	1	1	0	1	1	0	0	2	0	0	0	0	1
443	1	0	0	1	0	2	2	2	2	0	0	0	0	0	0	0	2	1	2	2	2	0	1	1	1	1	2	2	0	2	0	0	1	0	1	1	2	0	1	1	1	2	2	2	1	0	0	0	2
444	0	0	0	1	0	2	2	0	2	0	0	0	1	0	0	0	1	0	1	1	1	0	1	0	1	1	2	2	0	2	2	1	0	2	0	2	1	0	0	1	1	0	0	2	1	0	0	0	1
445	0	0	0	0	0	1	1	1	2	0	0	0	0	0	0	0	1	1	2	2	2	0	0	0	0	0	1	2	0	2	0	1	1	1	1	1	2	0	1	1	1	2	2	2	0	0	1	0	1
446	0	0	0	0	0	2	2	1	2	0	0	2	2	1	1	1	1	1	1	1	1	0	0	0	0	0	2	2	0	2	0	0	0	2	0	2	2	0	1	0	0	1	1	2	2	0	0	0	2
447	0	0	0	0	0	0	2	2	1	0	1	0	0	0	0	0	1	0	1	1	1	0	0	0	0	0	1	1	1	1	0	1	1	0	2	1	2	0	0	2	2	0	0	2	0	2	0	1	0
448	1	0	0	1	0	2	2	1	2	0	0	0	1	0	0	0	1	0	2	2	2	0	0	0	0	0	2	2	0	2	0	1	1	2	1	2	2	0	0	2	2	0	1	1	1	1	0	0	2
449	0	0	0	0	0	2	1	2	0	0	1	0	1	0	0	0	1	1	1	1	1	0	0	0	0	0	0	2	2	1	2	0	0	0	1	1	1	1	0	1	1	0	1	2	1	0	1	0	1
450	0	0	0	0	0	2	2	2	2	0	1	0	0	0	0	0	1	1	2	2	2	0	1	1	1	2	1	2	0	1	0	0	0	1	1	1	1	1	0	0	0	0	0	2	1	0	0	0	1
451	0	0	0	0	0	0	1	1	2	0	0	0	2	0	0	0	0	0	1	0	1	0	0	0	0	0	2	2	1	1	1	1	1	1	0	2	1	0	0	2	2	0	0	0	1	1	0	0	1
452	1	0	0	1	0	1	1	2	0	0	2	0	1	0	0	0	2	2	1	1	1	0	1	1	1	1	1	1	1	1	0	0	0	2	0	2	2	0	0	2	2	0	1	2	1	0	0	0	1
453	0	0	0	1	0	1	1	1	0	1	1	0	1	0	0	0	1	1	0	0	0	0	0	0	0	0	2	2	0	2	1	0	0	0	1	1	1	0	0	1	1	0	0	2	1	1	0	0	0
454	1	0	0	0	0	2	1	1	1	0	1	0	1	0	0	0	2	2	1	1	1	1	0	0	0	0	1	2	0	1	1	0	1	2	0	2	1	0	0	1	1	0	0	1	1	2	0	0	0
455	0	0	0	0	0	0	1	2	1	0	1	0	2	0	0	0	1	1	0	0	0	0	0	0	0	0	2	2	0	2	1	1	1	1	0	2	1	1	1	0	0	0	0	2	0	0	0	0	0
456	0	0	0	0	0	2	2	1	1	0	0	0	1	0	0	0	1	0	1	1	2	0	1	0	1	1	1	1	0	1	0	1	2	2	0	2	1	0	1	1	1	0	1	2	0	1	0	0	1
457	0	0	0	0	0	1	1	2	2	0	1	1	2	0	0	0	1	1	0	0	0	0	0	0	0	0	1	1	0	1	0	1	1	1	0	2	2	0	1	1	1	1	1	2	1	1	0	1	1
458	1	0	0	0	0	1	2	1	1	0	0	1	2	0	0	1	2	0	2	2	2	0	0	0	0	0	0	2	1	1	1	0	0	2	0	2	1	0	0	2	2	0	0	1	0	1	0	1	1
459	0	0	0	1	0	1	2	1	0	0	0	1	2	0	0	0	2	2	2	2	1	0	0	0	0	0	2	2	0	2	0	2	2	0	2	0	1	1	0	1	1	0	2	2	1	1	0	0	0
460	0	0	0	0	0	1	2	0	2	0	0	0	1	0	0	0	0	0	0	0	0	0	0	0	1	1	1	2	0	1	0	0	0	1	1	1	1	0	0	2	2	0	1	2	1	0	0	0	0
461	0	0	0	0	0	2	1	1	0	0	1	1	2	0	0	0	2	0	2	2	2	0	0	0	0	0	1	1	1	1	1	2	1	1	1	1	1	0	0	1	1	1	1	1	1	0	0	1	2
462	0	0	0	0	0	0	1	2	0	0	0	0	1	0	0	1	1	1	0	1	1	0	0	0	0	0	1	1	1	1	1	0	1	1	1	2	2	0	0	2	2	0	0	2	0	0	0	0	1
463	1	0	0	0	0	1	2	2	1	0	0	0	0	0	0	0	1	0	1	1	1	0	0	0	1	1	1	2	1	1	1	0	1	1	1	1	0	0	2	1	0	0	0	2	1	0	0	1	1
464	1	0	0	0	0	1	1	2	1	0	1	0	1	0	0	0	1	1	0	0	0	0	1	1	1	1	1	2	1	1	1	2	1	1	0	2	1	1	0	1	1	0	0	2	0	1	1	0	2
465	0	0	0	0	0	1	1	1	2	0	0	0	2	1	1	1	1	0	1	0	1	0	0	0	0	0	1	0	2	0	0	1	1	1	1	1	0	2	0	0	0	1	1	1	0	2	0	0	0
466	0	1	0	0	0	1	1	2	1	0	1	0	1	0	0	0	2	0	2	2	2	1	0	0	0	0	2	2	0	2	0	1	1	1	1	1	2	0	1	1	1	0	1	2	1	0	0	0	0
467	0	0	0	1	0	2	1	1	1	0	1	0	0	0	0	0	1	0	1	1	1	0	0	0	0	0	2	2	0	2	0	1	1	0	2	1	1	0	1	1	1	0	2	2	1	1	0	1	1
468	1	0	0	0	0	0	1	1	2	0	0	1	0	0	0	0	1	0	1	1	1	0	1	0	1	1	1	1	2	0	1	0	0	2	1	2	1	0	0	2	2	1	1	1	1	0	0	0	1
469	0	0	0	1	0	2	2	1	2	0	0	0	0	0	0	0	1	1	1	0	0	0	0	0	0	0	1	1	2	0	1	2	1	1	1	0	1	0	1	2	1	0	1	2	0	0	0	0	0
470	1	0	0	0	0	1	1	1	1	0	1	0	0	0	0	0	1	0	1	1	1	0	0	0	1	1	2	2	0	1	2	0	0	2	1	2	1	0	1	1	1	0	0	1	0	0	0	1	1
471	0	0	0	1	0	2	2	1	2	0	0	1	1	0	0	0	1	1	1	2	2	0	0	0	0	0	2	2	2	2	0	0	1	0	1	2	2	1	0	2	1	1	2	2	0	1	0	0	2
472	0	0	0	0	0	1	2	1	2	0	0	1	2	0	0	0	1	1	1	1	1	0	1	0	0	0	1	1	2	0	0	0	1	0	1	1	2	0	1	1	1	1	1	1	2	0	0	0	1
473	0	0	0	0	0	1	1	2	1	0	1	0	0	0	0	0	1	0	1	1	1	0	0	0	0	0	1	1	1	1	1	0	0	2	0	2	1	0	1	1	1	1	1	1	0	1	0	0	0
474	0	0	0	0	0	2	2	1	2	0	1	0	0	0	0	0	2	1	2	2	2	0	0	0	0	1	2	2	0	1	1	1	0	1	1	1	1	1	0	1	1	0	1	2	0	1	0	0	1
475	0	0	0	1	0	1	1	1	1	0	1	0	2	0	0	0	1	1	1	2	2	0	0	0	0	0	2	2	0	1	1	1	1	2	0	2	2	0	2	0	0	0	1	2	1	1	0	0	1
476	0	0	0	0	0	0	1	1	2	0	1	0	0	0	0	0	1	1	1	1	1	0	0	0	0	0	2	2	0	2	1	0	1	0	1	2	1	1	0	1	1	0	1	2	1	0	0	0	1
477	1	0	0	1	0	2	2	1	1	0	0	0	0	0	0	0	2	1	0	0	1	0	1	0	0	0	2	2	1	1	1	0	1	2	0	2	1	0	0	0	0	0	0	1	0	0	1	0	2
478	0	0	0	0	0	1	2	2	1	0	0	1	1	0	0	0	1	1	2	0	2	0	1	0	1	1	2	2	0	2	0	0	1	2	1	2	0	1	1	0	0	0	0	0	2	2	0	1	2
479	0	0	0	1	0	2	2	1	2	0	0	0	2	0	0	0	1	1	1	1	1	0	1	1	1	1	1	2	1	1	0	1	0	2	0	2	1	0	2	0	0	0	0	0	1	0	0	0	1
480	0	0	0	0	0	0	2	1	2	0	0	0	1	0	0	0	2	2	1	1	2	0	0	0	0	0	2	2	0	2	1	1	1	1	0	2	1	0	0	2	2	0	0	2	1	0	0	0	0
481	0	0	0	0	0	1	2	1	2	0	0	0	2	0	0	1	0	0	1	1	1	0	0	0	0	0	1	2	0	1	2	0	2	2	0	2	1	0	0	1	1	0	1	2	0	0	0	0	0
482	0	0	0	0	0	0	1	1	1	0	1	0	1	0	0	0	1	1	2	2	2	0	0	0	0	0	0	1	0	1	1	0	0	2	0	2	2	0	0	2	2	0	0	1	0	0	1	0	1
483	0	0	0	1	0	2	2	1	2	0	0	0	1	0	0	0	1	0	1	1	2	0	1	1	1	1	2	2	1	1	1	0	1	2	0	2	0	0	2	0	0	0	0	2	0	1	0	0	0
484	0	0	0	0	0	0	1	2	1	0	1	0	2	0	0	0	2	1	2	1	2	0	1	0	0	0	2	2	0	2	0	2	1	0	2	0	1	0	0	1	1	0	0	2	2	1	1	0	1
485	0	0	0	0	0	1	2	2	1	0	1	0	0	0	0	0	1	0	2	1	2	1	0	0	0	0	2	2	0	2	1	1	2	1	1	2	2	0	0	2	2	0	0	1	1	1	0	0	0
486	0	0	0	0	0	0	2	1	2	0	1	1	1	0	0	0	2	0	1	1	1	0	0	0	0	0	1	2	0	1	0	0	0	2	0	2	2	0	1	1	1	1	1	2	0	1	1	1	2
487	0	0	1	0	1	1	1	1	2	0	0	0	1	0	0	0	1	0	1	1	1	0	0	0	0	0	2	2	0	1	1	1	0	2	0	2	2	0	0	2	2	0	1	2	0	1	0	0	0
488	0	0	0	1	0	2	1	2	1	0	1	0	1	0	0	1	1	0	2	2	2	0	0	0	0	0	0	1	0	1	1	1	1	1	1	1	2	0	0	1	1	0	1	1	1	0	0	0	0
489	1	0	1	1	1	1	1	2	1	0	0	1	1	0	0	0	2	1	0	0	1	0	0	0	0	0	2	2	0	2	0	2	1	1	0	2	1	1	0	1	1	1	1	2	1	1	0	0	0
490	1	1	0	0	0	1	2	1	2	0	1	1	1	0	0	0	1	1	0	1	1	0	1	1	1	1	1	1	1	1	0	2	2	0	2	0	1	0	0	1	1	0	1	2	1	0	0	0	1
491	0	0	0	1	0	2	1	1	2	1	0	0	1	0	0	0	1	0	0	0	1	0	0	0	0	0	2	2	0	2	1	0	1	0	1	1	2	0	0	2	2	0	1	1	1	1	1	0	1
492	0	0	0	2	0	2	2	2	1	0	1	0	2	0	0	1	1	1	2	2	2	0	0	0	0	0	1	1	1	1	0	0	2	1	0	2	0	1	1	0	0	0	1	2	1	0	0	0	1
493	0	0	0	0	0	2	1	2	1	0	2	0	1	0	0	0	2	1	1	2	2	1	0	0	0	0	2	2	0	1	1	0	0	2	0	2	1	0	1	0	0	2	2	2	0	1	0	0	0
494	0	0	0	0	0	1	1	2	0	0	1	0	0	0	0	0	2	0	1	1	2	0	0	0	0	0	2	2	1	1	2	2	2	0	2	0	1	0	2	0	0	1	1	2	1	0	0	0	0
495	0	0	0	1	0	1	0	2	1	0	0	0	0	0	0	0	1	1	1	1	2	0	1	1	1	1	2	2	0	1	2	0	1	2	0	2	1	1	1	2	0	0	0	0	1	0	1	1	2
496	0	0	0	0	0	1	2	1	2	0	0	1	1	0	0	0	1	1	1	2	2	1	0	0	0	0	0	2	1	0	1	1	1	1	0	2	0	0	1	1	1	0	0	1	0	1	0	0	2
497	0	0	0	1	0	2	1	1	1	0	1	0	0	0	0	0	0	0	2	2	2	0	0	0	0	0	1	2	0	1	1	0	0	2	2	1	1	1	0	0	0	0	0	1	0	0	1	1	2
498	0	0	0	0	0	0	2	2	1	0	1	2	2	0	0	0	1	0	1	1	1	0	0	0	0	0	1	1	1	1	0	1	0	2	0	2	2	0	1	1	1	0	1	1	1	1	0	0	1
499	0	0	0	1	0	2	1	2	0	0	1	0	1	0	0	0	1	1	2	0	2	0	0	0	0	0	2	2	0	2	1	2	2	0	2	0	1	0	1	1	1	0	1	2	1	0	1	0	2
500	0	0	0	0	0	2	2	2	2	0	0	0	0	0	0	0	1	2	2	2	2	0	0	0	0	0	1	1	1	1	1	0	0	2	0	2	0	1	1	0	0	0	1	2	0	0	0	0	0
501	0	0	0	0	0	1	1	1	1	0	0	0	0	0	0	0	1	1	1	1	1	0	1	1	1	1	1	1	1	1	0	0	1	1	0	2	2	0	1	1	1	0	0	1	1	1	1	0	1
502	1	0	0	1	0	2	2	1	1	0	0	1	2	0	0	0	1	0	1	1	2	0	0	0	1	1	2	2	0	2	0	0	0	1	1	1	0	0	1	0	0	0	0	1	0	1	0	0	0
503	0	0	1	0	1	2	2	0	2	0	0	2	2	0	0	0	2	1	1	1	2	0	0	0	0	0	0	1	0	0	1	0	0	2	0	2	2	0	0	2	2	0	0	1	1	1	0	0	0
504	1	0	1	0	1	1	1	2	1	0	1	0	1	0	0	0	1	0	1	1	1	1	1	1	1	1	1	1	1	1	1	0	1	2	0	2	1	0	1	0	0	0	0	2	1	0	0	0	0
505	0	0	0	0	0	0	2	2	1	0	1	0	0	0	0	0	2	2	1	1	2	1	1	1	0	1	2	2	0	2	1	1	2	1	2	2	2	0	0	2	2	0	0	2	2	1	0	0	1
506	0	0	2	0	1	0	2	0	2	0	0	0	1	0	0	0	1	0	2	2	2	0	1	0	0	0	1	2	1	1	1	1	1	1	1	1	1	0	2	0	0	0	1	2	1	0	1	0	2
507	0	0	1	1	0	1	1	1	1	0	1	0	0	0	0	0	1	0	1	1	1	0	1	1	1	1	1	2	1	1	1	1	0	2	0	2	2	0	0	2	1	0	0	1	0	1	1	0	1
508	1	0	0	1	0	1	1	1	2	0	0	0	1	0	0	0	1	1	2	0	2	0	1	0	1	1	1	2	1	1	1	0	2	1	0	2	1	1	1	2	0	0	1	1	1	0	1	0	1
509	0	0	0	0	0	1	2	2	1	0	0	0	1	1	1	1	1	0	1	1	1	0	0	0	0	0	1	1	0	2	1	1	2	0	2	0	1	0	1	1	1	1	1	2	0	1	0	2	2
510	1	0	0	0	0	2	2	1	1	0	0	0	1	0	0	0	1	0	2	1	2	0	1	0	0	0	2	2	0	2	0	1	1	1	0	2	2	0	2	1	1	0	1	2	0	0	1	0	1
511	0	0	0	1	0	1	2	1	1	0	0	0	1	0	0	0	1	1	1	1	1	0	0	0	0	0	1	2	1	1	1	1	2	1	2	2	1	0	2	1	0	1	1	2	1	0	0	0	0
512	0	0	0	0	0	0	2	2	1	0	0	1	1	0	0	0	1	1	1	1	1	0	0	0	0	0	2	2	0	2	1	1	1	1	1	1	2	0	1	1	1	0	1	2	1	2	0	0	1
513	0	0	0	1	0	2	1	2	1	0	1	0	1	0	0	0	1	1	2	0	2	0	2	0	0	0	1	2	0	1	0	0	1	1	0	2	1	0	1	2	1	0	1	2	1	1	0	0	0
514	0	0	0	0	0	2	2	1	2	0	0	0	0	0	0	0	1	0	1	1	1	0	0	0	1	1	0	1	1	1	0	0	1	1	1	1	1	0	1	1	1	0	0	1	0	1	0	0	1
515	0	0	0	0	0	0	1	1	1	0	1	0	0	0	0	0	2	2	1	1	2	0	0	0	0	0	1	1	1	0	0	1	1	0	1	1	1	0	1	2	1	0	0	2	0	1	0	1	1
516	0	0	0	0	0	1	1	1	2	0	0	0	1	0	0	0	0	0	1	0	1	0	0	0	0	0	1	1	1	1	0	2	2	2	0	2	1	1	0	0	0	0	0	2	1	0	0	1	1
517	1	1	0	0	0	1	1	1	0	0	1	2	2	0	0	0	2	1	1	1	1	0	1	0	1	1	2	2	1	1	1	1	1	2	0	2	2	0	0	2	2	0	0	1	0	0	0	0	1
518	1	0	0	0	0	0	1	1	1	0	0	0	0	0	0	0	2	0	1	1	1	0	0	0	0	0	1	2	1	1	1	2	1	1	0	2	1	0	1	1	1	0	0	2	0	2	1	0	2
519	0	0	0	0	0	0	2	0	2	0	0	0	0	0	0	0	0	0	1	1	1	0	0	0	1	1	2	2	1	2	0	1	2	0	0	2	1	0	1	1	1	1	1	2	1	1	0	0	0
520	0	0	0	1	0	1	2	2	1	0	1	0	1	0	0	0	0	0	0	0	1	0	0	0	0	0	1	2	0	1	0	2	2	0	1	1	2	0	0	1	1	1	1	2	1	0	0	0	1
521	1	0	0	1	0	1	1	2	1	0	2	1	2	0	0	0	0	0	1	1	2	0	1	1	2	2	2	2	0	2	1	0	0	2	0	2	2	0	1	1	1	0	1	2	1	0	0	0	1
522	0	0	0	1	0	1	1	2	0	0	0	1	1	0	0	0	0	0	2	2	2	0	0	0	0	0	1	1	0	2	1	1	2	1	1	1	2	0	1	1	1	0	0	2	0	0	0	0	0
523	1	0	0	1	0	1	2	1	2	0	0	1	1	0	0	0	1	0	2	2	2	0	0	0	0	0	2	2	0	2	0	0	0	2	2	1	1	0	2	0	0	1	1	1	0	1	0	1	0
524	0	0	0	1	0	2	2	2	1	0	0	0	1	0	0	0	1	1	1	1	1	0	0	0	0	0	2	2	1	1	2	1	2	0	1	1	1	0	2	1	0	0	0	2	0	0	1	0	1
525	1	0	0	0	0	0	2	0	2	0	0	0	1	0	0	1	2	1	2	2	2	0	0	0	1	1	0	1	0	1	1	1	0	2	0	2	1	1	0	2	2	0	0	0	1	1	0	1	1
526	1	0	0	0	0	0	2	2	2	0	0	0	0	0	0	0	2	2	1	1	2	0	0	0	0	0	1	1	2	1	0	0	1	0	1	2	2	0	0	1	1	0	0	1	0	0	0	0	2
527	0	0	0	0	0	1	2	1	2	0	0	0	1	0	0	0	2	2	0	0	0	0	1	0	0	0	2	2	0	2	0	0	0	1	2	2	1	0	0	1	1	0	0	2	0	0	0	0	1
528	0	0	0	1	0	2	2	1	0	0	0	0	2	0	0	1	1	1	1	1	2	0	1	0	1	1	2	2	0	2	1	1	0	1	1	2	1	1	0	1	1	0	0	2	0	1	0	0	1
529	0	1	1	1	0	2	2	1	2	0	0	0	0	0	0	0	2	2	2	2	2	0	0	0	0	0	2	2	0	1	0	0	0	2	0	2	1	1	0	2	2	0	1	2	1	0	0	0	0
530	0	0	0	0	0	0	2	2	2	0	0	1	1	0	0	0	1	1	2	2	2	0	0	0	0	0	2	2	1	1	1	0	2	0	1	2	1	0	0	1	1	0	1	1	1	1	0	0	1
531	1	0	0	1	0	1	1	1	1	0	1	0	1	0	0	0	1	1	0	0	0	0	0	0	1	1	1	1	0	0	1	0	0	1	0	2	2	0	1	1	1	0	2	2	2	0	0	1	0
532	1	0	0	0	0	1	2	0	1	0	0	0	0	0	0	0	2	0	1	1	2	0	0	0	0	0	2	2	0	1	0	0	0	2	0	2	0	0	1	1	0	1	1	2	1	1	0	1	0
533	0	0	0	0	0	1	2	2	1	0	0	0	1	1	0	0	1	1	1	1	1	0	0	0	0	0	1	2	2	1	1	0	0	2	0	2	2	1	0	1	1	0	0	0	1	0	0	2	2
534	0	0	0	0	0	0	2	1	0	0	0	1	2	0	0	0	1	0	1	1	1	0	1	1	1	2	2	2	0	0	0	1	2	0	2	0	1	1	0	1	1	1	1	2	0	0	0	1	1
535	1	0	1	0	1	1	2	1	2	0	0	1	2	0	0	0	1	0	1	2	2	0	1	1	1	1	1	1	2	0	1	1	1	0	1	1	1	0	0	2	2	1	1	1	1	0	0	1	2
536	0	0	0	0	0	1	2	2	1	0	0	0	0	0	0	0	0	0	1	1	1	0	0	0	0	0	2	2	1	1	1	0	0	2	0	2	1	0	0	2	2	1	1	2	2	0	0	0	1
537	0	0	1	1	0	1	2	1	2	0	1	0	1	0	0	0	1	0	1	1	1	0	0	0	0	0	1	1	2	0	1	1	0	2	0	2	1	1	0	1	1	0	1	2	0	1	0	0	0
538	0	0	1	0	0	0	2	0	2	0	0	1	0	0	0	0	1	1	2	2	2	0	0	0	0	0	0	1	0	0	2	2	1	0	1	1	2	1	0	2	1	0	0	1	0	1	1	0	1
539	0	0	0	0	0	2	1	2	0	0	1	1	2	1	1	1	2	2	2	2	2	0	0	0	0	0	0	1	2	0	1	0	1	1	1	1	2	0	0	2	2	0	0	2	1	0	0	0	1
540	0	0	0	0	0	0	1	2	0	0	1	0	1	0	0	0	1	1	1	0	0	1	0	0	1	1	1	1	0	1	2	0	0	2	2	1	1	0	2	0	0	1	1	1	0	2	1	0	1
541	0	0	0	1	0	2	1	2	0	0	0	0	1	0	0	0	0	0	1	1	1	0	1	0	0	0	2	2	0	2	0	0	1	0	2	0	1	0	1	1	1	0	1	2	1	0	0	0	1
542	0	0	0	1	0	1	1	1	2	0	1	0	0	0	0	0	1	0	2	1	2	0	1	1	1	1	1	1	1	1	1	2	1	1	0	2	1	1	0	1	1	0	0	1	2	1	0	0	1
543	0	0	0	0	0	1	2	1	2	0	0	0	1	0	0	1	1	0	1	1	1	0	0	0	0	0	2	2	2	1	1	2	2	2	0	2	1	1	0	1	1	0	2	2	1	1	1	1	2
544	0	0	1	0	0	0	2	2	1	0	0	0	1	0	0	0	1	1	0	1	1	0	1	1	1	1	2	2	1	0	2	2	2	2	0	2	1	0	1	1	1	0	0	1	0	0	0	0	1
545	0	0	1	2	0	2	2	2	1	1	1	2	2	0	0	0	0	0	0	0	0	0	0	0	0	0	1	1	1	1	0	0	1	1	1	2	1	0	1	1	1	0	0	2	0	1	0	1	2
546	0	0	0	0	0	0	2	2	1	0	0	1	2	0	0	0	2	0	1	1	2	0	1	0	0	0	2	2	1	0	1	1	2	1	2	2	1	0	1	1	1	0	0	1	0	1	0	0	0
547	0	0	0	1	0	2	2	2	2	0	0	2	2	0	0	1	2	1	2	2	2	0	1	0	0	0	2	2	0	2	0	1	2	1	1	2	2	0	0	2	2	0	1	2	0	1	0	0	1
548	0	0	1	2	0	2	1	2	1	0	1	0	0	0	0	0	1	2	2	2	2	0	0	0	0	0	1	1	1	1	1	0	0	2	0	2	2	0	0	2	1	0	0	2	0	1	0	0	2
549	0	0	1	2	0	2	2	2	2	1	1	0	0	0	0	0	2	0	2	1	2	0	2	0	0	0	1	2	0	2	0	1	2	1	1	1	2	0	1	1	1	0	0	2	0	1	0	0	1
550	0	0	0	1	0	2	1	2	0	0	1	0	0	0	0	0	0	0	1	1	1	0	1	1	1	1	2	2	1	2	0	0	0	2	0	2	1	0	0	1	1	0	0	2	0	1	0	0	1
551	0	0	1	0	0	1	2	1	2	0	0	0	0	0	0	0	0	0	2	2	2	0	2	0	0	0	0	1	0	0	1	1	1	2	0	2	0	2	0	0	0	0	0	1	0	1	0	0	0
552	1	0	0	0	0	2	1	1	1	0	0	1	1	0	0	0	1	1	0	0	2	1	0	0	1	1	1	1	2	0	1	0	0	1	1	1	1	1	0	1	1	1	2	2	0	1	0	0	1
553	1	0	0	0	0	0	1	1	2	0	0	1	2	0	0	0	1	1	2	2	2	0	0	0	0	0	2	2	0	2	1	0	0	2	0	2	2	0	0	2	2	0	0	1	0	1	1	1	2
554	0	0	1	1	0	1	0	2	0	1	2	0	0	0	0	0	1	1	1	1	1	0	0	0	0	0	1	2	0	1	0	0	0	2	0	2	2	0	1	1	1	0	0	1	1	1	0	0	1
555	0	0	0	0	0	2	1	2	1	0	1	1	2	1	1	1	2	1	2	2	2	0	0	0	0	0	0	1	2	0	1	2	2	2	0	2	0	2	0	0	0	0	0	2	0	1	0	1	2
556	0	0	0	0	0	1	2	2	1	0	0	0	0	0	0	0	1	1	2	2	1	0	0	0	0	0	0	2	2	1	2	2	1	2	0	2	1	0	0	1	1	0	0	0	0	1	0	1	1
557	0	0	1	1	0	2	1	1	1	1	1	1	1	0	0	0	1	1	1	2	2	1	0	0	1	1	1	2	0	1	1	2	1	1	1	1	1	0	0	1	1	0	0	2	0	0	1	0	1
558	1	0	0	0	0	1	2	2	2	0	0	0	0	0	0	0	2	1	1	1	2	0	0	0	0	0	2	2	0	2	1	0	2	1	0	2	1	0	0	0	0	0	0	0	0	1	0	1	1
559	0	0	0	0	0	1	2	2	1	1	1	1	1	0	0	0	0	0	0	0	0	0	1	1	1	1	1	1	0	1	1	0	0	1	0	2	2	0	1	1	1	0	1	2	0	1	0	0	1
560	1	0	0	0	0	0	2	1	1	0	0	2	2	0	0	0	0	0	0	0	0	0	1	0	0	0	2	2	0	2	0	2	1	1	0	2	0	1	1	0	0	0	1	2	1	0	0	0	1
561	0	0	0	1	0	2	0	1	1	0	1	0	1	1	1	1	0	0	0	0	0	0	2	0	0	0	1	2	1	1	2	0	2	0	1	2	2	0	0	2	2	2	2	2	1	0	0	0	0
562	0	0	1	0	0	2	2	0	2	0	1	1	2	0	0	0	1	1	1	1	1	0	1	1	1	1	2	2	0	2	0	0	0	0	1	1	1	0	1	1	1	0	0	1	0	0	0	0	0
563	0	1	0	0	0	1	2	2	1	0	0	0	1	0	0	0	2	2	2	2	2	0	1	1	1	1	1	2	2	2	0	2	2	0	2	1	0	0	1	1	0	0	0	2	0	0	0	0	0
564	1	0	1	1	0	2	1	2	1	1	1	0	1	0	0	0	1	0	1	1	2	0	0	0	0	0	2	2	0	2	0	0	1	0	1	1	1	0	1	1	1	0	0	1	0	1	0	0	0
565	0	1	0	0	0	2	2	2	2	0	0	2	2	0	0	1	0	0	1	1	1	0	0	0	0	0	2	2	1	1	1	0	1	1	0	2	1	0	0	2	2	0	0	0	2	1	0	1	1
566	0	0	0	0	0	1	0	2	0	0	2	1	1	0	0	1	2	2	1	1	1	1	1	1	1	1	0	1	1	1	1	1	1	0	2	1	1	0	0	0	0	0	1	2	0	0	0	0	1
567	1	0	0	0	0	1	1	1	1	0	0	0	0	0	0	0	1	0	0	0	1	1	0	0	0	0	0	1	1	0	0	0	1	2	0	2	0	0	2	1	0	0	0	1	0	1	0	1	2
568	1	0	0	1	0	1	1	1	2	0	0	0	0	0	0	0	0	0	1	1	0	1	0	0	1	1	1	1	1	1	1	1	1	1	0	2	1	0	0	2	2	0	1	2	1	0	0	0	0
569	0	0	0	1	0	2	2	2	1	0	1	0	2	0	0	0	0	0	1	1	2	0	0	0	0	0	2	2	0	2	0	0	0	2	1	1	1	0	1	1	1	0	0	0	0	1	0	0	0
570	0	0	0	1	0	2	0	2	1	0	0	1	2	0	0	0	1	1	2	2	2	0	0	0	0	0	2	2	2	1	1	1	0	2	1	2	1	1	0	1	1	0	1	1	1	1	0	0	2
571	1	0	0	0	0	1	2	0	2	0	0	0	0	0	0	0	2	1	2	2	2	0	0	0	0	0	1	1	1	2	0	2	1	1	1	0	1	0	1	1	1	2	2	2	1	0	0	0	0
572	0	0	0	1	0	1	2	2	1	0	0	0	0	0	0	0	1	1	1	1	2	0	0	0	1	1	1	2	0	2	1	1	1	0	2	1	1	1	0	1	1	0	0	1	0	0	0	0	1
573	0	0	0	0	0	1	2	0	2	0	0	0	0	0	0	0	0	1	1	1	1	0	0	0	0	0	2	2	0	2	1	1	1	0	2	1	1	0	0	0	0	0	0	2	0	1	0	1	1
574	0	0	0	0	0	1	1	1	0	1	1	0	1	0	0	0	0	0	0	0	0	0	0	0	0	0	0	1	1	0	0	1	1	2	0	2	1	0	0	1	1	1	1	1	1	1	0	0	1
575	0	0	0	2	0	2	2	1	2	0	0	0	0	0	0	0	0	0	2	1	2	0	0	0	0	0	1	2	1	1	0	1	0	2	0	2	2	0	0	2	2	0	0	1	0	1	0	0	1
576	0	0	0	0	0	1	2	2	1	0	0	0	1	0	0	0	0	0	2	1	2	0	0	0	0	0	2	2	0	2	0	0	2	0	1	1	2	0	1	1	1	0	0	0	0	1	1	0	1
577	1	0	1	0	0	1	0	1	1	1	1	1	1	0	0	0	1	0	1	1	1	0	1	0	0	0	1	0	2	0	0	0	0	2	0	2	1	0	1	0	0	0	1	1	1	1	1	0	1
578	0	1	0	0	0	1	1	2	0	0	2	1	2	0	0	1	2	2	1	1	2	0	0	0	0	0	2	2	0	2	1	2	2	0	2	0	0	1	0	1	1	0	0	0	1	0	0	0	1
579	0	0	0	0	0	0	2	2	1	0	0	0	0	0	0	0	0	1	0	1	2	0	0	0	0	0	1	1	1	2	0	1	1	1	1	1	0	0	2	0	0	0	0	1	0	1	0	0	1
580	0	0	0	0	0	1	1	2	1	0	0	0	0	0	0	0	1	0	1	1	1	0	1	0	0	0	2	2	0	1	1	1	1	1	1	1	1	0	0	2	2	0	1	2	1	1	0	0	0
581	0	0	0	0	0	0	1	2	1	0	0	0	0	0	0	0	1	1	1	2	2	0	0	0	0	0	1	2	1	0	2	0	0	2	0	2	2	1	0	2	1	0	0	1	0	1	0	0	1
582	0	0	0	0	0	2	1	0	2	0	0	1	1	0	0	0	1	1	2	2	2	0	0	0	0	0	1	1	1	1	0	0	0	2	0	2	2	1	0	1	1	0	0	1	0	1	0	0	0
583	1	0	0	0	0	1	2	1	2	0	0	1	1	0	0	0	0	0	0	0	0	1	0	0	1	1	1	1	1	0	1	1	1	1	2	1	1	1	0	1	1	1	1	2	1	0	1	0	2
584	0	0	0	1	0	2	2	1	1	1	0	0	1	0	0	0	1	0	1	0	1	0	1	0	0	0	2	2	1	1	1	1	1	1	1	2	1	0	2	1	0	0	1	1	1	1	0	1	2
585	0	0	0	2	0	2	2	0	2	0	0	0	1	0	0	0	0	0	1	1	0	0	0	0	0	0	1	1	1	1	0	0	0	1	1	1	1	0	2	0	0	0	0	1	0	1	0	0	0
586	0	0	0	0	0	1	2	2	1	0	0	0	0	0	0	0	2	1	1	2	2	0	0	0	0	0	1	2	0	1	2	2	1	1	0	2	2	0	1	1	1	0	0	2	0	0	0	0	1
587	0	0	0	1	0	2	2	0	2	0	0	0	2	0	0	1	2	0	2	2	2	0	0	0	0	0	1	1	1	1	0	0	1	0	1	2	2	0	1	1	1	2	2	2	0	0	0	0	1
588	0	0	0	0	0	1	1	2	1	0	1	0	1	0	0	0	2	0	2	2	2	0	2	1	1	1	1	2	1	1	0	2	1	0	1	1	1	0	0	1	1	0	0	1	0	1	0	0	1
589	0	0	2	0	1	0	1	0	2	0	0	0	1	0	0	0	2	1	2	2	2	0	0	0	0	0	1	2	0	1	0	1	1	0	0	2	2	0	1	1	1	0	0	0	0	1	0	0	0
590	1	1	1	1	0	2	2	1	2	0	0	2	2	0	0	0	0	0	0	0	0	0	0	0	1	1	1	1	1	0	1	1	1	2	0	2	2	0	1	1	1	1	1	1	1	1	0	0	1
591	0	0	0	0	0	1	2	2	1	0	0	0	2	0	0	1	1	0	1	1	1	0	0	0	1	1	1	2	1	1	1	1	1	2	1	2	1	0	0	1	1	0	0	1	1	0	1	0	2
592	1	0	0	0	0	1	2	1	2	0	0	0	0	0	0	0	1	0	2	2	2	0	0	0	0	0	2	2	1	1	2	0	1	0	1	2	1	0	1	1	1	0	0	1	0	0	0	0	0
593	0	0	0	0	0	0	1	2	1	0	1	0	0	0	0	0	1	0	1	1	1	0	0	0	2	2	2	2	1	1	0	0	1	1	1	2	1	0	0	2	2	0	1	2	1	0	1	0	1
594	0	0	0	0	0	1	2	0	1	0	1	0	1	0	0	0	0	0	2	2	2	0	0	0	0	0	1	1	1	1	0	2	2	2	0	2	1	1	0	1	1	0	1	2	1	1	0	0	2
595	0	0	0	2	0	2	1	1	2	1	0	1	2	0	0	0	1	0	1	1	1	0	1	0	0	0	2	2	0	2	0	2	1	2	0	2	1	0	0	2	2	0	0	2	0	1	0	0	1
596	0	0	0	0	0	2	2	1	2	0	0	0	0	0	0	0	2	0	0	1	2	0	0	0	0	0	1	1	1	1	1	1	2	1	1	1	1	0	2	1	0	0	1	2	1	0	0	0	0
597	0	0	0	0	0	1	2	2	2	0	0	0	0	0	0	0	1	1	0	0	0	0	1	0	0	0	0	2	2	0	2	0	0	1	0	2	1	0	0	2	2	0	0	1	0	1	0	1	2
598	0	0	0	0	0	0	2	2	1	0	0	0	0	0	0	0	2	1	2	2	2	0	1	1	1	1	1	1	1	1	1	1	1	1	1	1	1	0	1	2	1	0	0	1	0	1	0	0	0
599	0	0	1	2	0	2	2	2	1	0	1	0	1	0	0	0	1	1	1	1	2	0	0	0	0	0	0	1	2	0	1	1	1	1	1	1	1	0	1	1	1	0	1	2	1	0	0	0	0
600	0	0	0	0	0	2	2	1	2	0	0	0	1	0	0	0	0	0	2	1	2	1	0	0	0	0	1	2	1	1	0	0	0	1	1	1	2	0	2	0	0	0	0	1	1	1	0	0	1
601	0	0	0	0	0	2	1	0	2	0	0	0	1	0	0	0	0	0	0	0	0	0	0	0	1	1	2	2	0	1	2	2	1	2	0	2	1	0	1	1	1	0	0	2	1	0	0	0	1
602	0	0	0	0	0	1	2	1	1	0	1	0	0	0	0	0	2	1	2	2	2	0	0	0	0	0	2	2	0	1	1	0	0	2	0	2	1	0	0	2	2	0	2	2	1	1	1	0	1
603	0	0	0	1	0	1	2	0	2	0	0	0	0	0	0	0	0	0	1	1	1	0	1	0	0	0	0	1	2	0	1	2	2	0	2	0	2	0	0	2	2	1	1	2	1	0	1	0	1
604	1	0	0	0	0	1	2	2	1	0	1	1	1	0	0	0	2	2	1	1	2	0	1	0	0	0	1	1	2	0	1	0	0	1	2	2	1	0	0	2	2	0	1	2	2	0	0	0	1
605	0	0	0	0	0	0	2	2	2	0	0	0	0	0	0	0	0	0	2	2	2	0	1	0	1	1	0	1	1	1	0	1	0	2	0	2	2	0	0	1	1	0	0	0	0	1	0	0	0
606	1	0	0	0	0	2	2	1	2	0	0	1	1	0	0	0	2	1	0	0	1	0	1	1	2	2	1	1	2	1	0	0	0	1	1	1	2	1	0	1	1	1	1	1	0	2	0	0	1
607	0	0	0	0	0	2	2	1	2	0	0	2	2	0	0	0	1	0	0	0	2	0	1	1	1	1	2	2	1	0	2	1	2	1	1	1	0	1	0	0	0	0	0	2	2	1	1	0	1
608	0	1	0	0	0	2	2	2	2	0	0	1	1	0	0	1	1	1	2	2	2	0	0	0	0	0	1	2	0	1	0	0	1	1	0	2	1	0	1	1	1	0	0	1	0	1	0	0	1
609	0	0	0	0	0	1	2	2	1	0	1	1	2	0	0	0	1	0	1	1	1	0	0	0	0	0	1	2	2	1	2	1	2	0	1	1	1	0	1	2	2	0	1	2	1	0	0	0	0
610	1	0	0	1	0	1	1	2	1	0	1	0	0	0	0	0	2	1	2	2	2	0	0	0	0	0	1	2	0	1	2	1	1	2	1	2	2	0	1	1	1	0	1	2	0	0	0	0	0
611	1	0	0	1	0	1	1	1	1	0	1	0	1	0	0	0	2	1	2	2	2	0	0	0	1	1	1	1	2	1	0	0	2	0	1	2	2	0	0	2	2	0	1	1	1	1	0	0	1
612	0	0	0	0	0	2	2	2	2	0	0	0	2	0	0	0	2	0	2	2	2	0	1	1	1	1	1	1	1	1	0	2	2	2	0	2	1	0	0	1	1	0	0	2	0	2	1	0	1
613	0	0	1	1	0	1	2	1	1	0	0	0	1	0	0	0	2	0	2	1	2	0	0	0	0	0	1	1	0	1	2	1	0	1	1	1	2	1	0	1	1	0	0	1	1	1	0	0	1
614	0	0	0	1	0	2	1	2	1	0	1	0	0	0	0	0	2	2	1	1	2	0	0	0	0	0	2	2	1	1	2	1	0	2	0	2	2	0	2	0	0	0	0	1	0	1	0	0	1
615	0	0	1	1	0	1	2	1	2	0	1	0	0	0	0	0	1	0	1	1	1	1	0	0	0	0	1	2	1	1	1	1	2	0	1	2	2	0	0	2	2	0	0	1	1	0	0	1	0
616	0	0	0	0	0	0	1	1	2	0	0	0	0	0	0	0	2	0	1	1	1	1	0	0	0	0	1	1	1	2	0	0	1	0	1	1	1	0	0	1	1	0	0	2	0	1	0	0	1
617	0	0	0	0	0	1	2	2	1	0	1	0	0	0	0	0	1	1	1	2	2	0	0	0	0	0	2	2	0	1	1	0	0	2	0	2	0	0	2	1	0	0	1	2	1	0	0	0	0
618	0	1	0	0	0	1	1	1	0	0	1	0	0	0	0	0	1	0	2	1	2	0	0	0	0	0	1	2	2	2	0	1	0	1	1	1	1	0	0	2	2	0	0	1	0	0	0	0	1
619	0	0	0	0	0	0	2	0	2	0	1	0	1	0	0	0	0	0	0	0	1	0	0	0	1	1	2	2	0	1	2	0	1	2	1	1	1	0	0	2	2	0	1	2	0	1	0	0	0
620	0	1	0	0	0	1	2	1	2	0	0	0	0	0	0	0	0	0	1	1	1	0	0	0	0	0	0	2	2	1	2	0	2	2	0	2	1	1	0	2	2	0	0	2	0	1	0	0	1
621	0	0	0	0	0	1	1	2	1	0	1	0	0	0	0	0	1	1	2	2	1	0	1	0	0	0	2	2	1	0	1	1	0	2	0	2	0	0	2	1	0	1	1	2	1	0	0	0	1
622	0	0	0	0	0	1	2	2	2	0	0	0	0	0	0	0	1	1	0	0	1	0	1	0	0	0	2	2	0	2	0	1	1	1	1	2	1	0	1	1	1	0	1	2	1	0	0	0	0
623	0	0	0	0	0	0	2	1	2	0	0	0	1	1	1	1	1	0	1	1	1	0	0	0	0	0	1	2	1	1	2	0	1	1	1	2	2	0	0	2	1	1	1	1	1	0	0	0	1
624	0	0	0	0	0	2	2	2	1	0	0	2	2	0	0	0	1	0	2	2	2	0	0	0	0	0	1	2	0	1	0	0	1	2	0	2	2	0	0	2	2	0	1	1	1	1	0	0	0
625	0	1	0	0	0	1	2	1	1	0	0	0	2	1	1	1	1	1	2	2	2	0	1	0	0	0	1	2	0	2	1	0	1	1	1	1	2	0	0	2	2	1	1	2	0	0	1	0	1
626	0	0	0	1	0	1	2	2	1	1	1	0	0	0	0	0	2	2	2	2	2	0	0	0	0	0	1	1	0	1	1	0	0	1	1	1	1	0	0	1	1	0	0	2	0	1	0	0	0
627	1	1	0	0	0	1	1	2	1	0	1	0	1	0	0	0	2	1	2	2	2	0	2	0	0	0	1	1	2	0	0	0	1	1	1	2	1	0	0	1	1	0	0	2	0	2	0	0	1
628	0	0	0	0	0	1	2	1	2	0	0	0	0	0	0	0	2	2	1	1	1	1	0	0	1	1	1	1	1	0	0	0	0	2	0	2	1	0	1	1	1	0	0	1	0	0	0	0	0
629	0	0	0	0	0	0	1	0	2	0	0	0	0	0	0	0	0	0	2	1	2	0	1	1	1	1	1	1	2	1	0	0	1	1	1	1	1	0	0	1	1	0	0	1	0	0	0	1	0
630	0	0	1	1	0	2	2	2	1	0	0	1	2	0	0	0	1	0	1	1	1	0	0	0	0	0	2	2	0	1	0	1	1	2	0	2	2	0	0	2	1	0	0	2	0	0	0	0	1
631	0	1	1	1	0	2	2	0	2	0	0	0	1	0	0	0	2	2	2	2	2	0	0	0	0	0	1	2	1	1	1	0	1	1	0	2	1	1	0	1	1	0	0	2	0	1	0	1	0
632	0	0	0	0	0	1	2	2	1	0	0	0	0	0	0	0	1	1	1	2	2	1	0	0	0	0	1	1	1	1	0	1	1	1	0	2	1	0	1	1	1	0	0	2	0	1	0	1	1
633	0	0	0	1	0	1	2	2	0	0	1	0	0	0	0	0	2	2	1	1	1	0	1	1	1	1	1	1	1	1	0	1	0	1	1	1	0	1	0	0	0	2	2	2	0	1	0	0	2
634	0	0	0	0	0	1	2	1	2	0	0	0	2	0	0	0	2	1	2	2	2	0	0	0	1	1	2	2	1	2	0	0	1	1	1	1	1	0	0	2	2	0	1	2	0	0	0	0	0
635	0	0	0	0	0	1	2	0	2	0	2	2	2	0	0	0	1	0	1	1	1	0	0	0	0	0	0	2	1	1	1	1	1	1	1	2	2	0	1	0	0	0	0	1	1	0	1	0	1
636	0	0	1	1	0	1	2	2	1	0	0	0	1	0	0	0	1	1	1	1	1	0	0	0	1	1	1	2	1	1	1	2	2	0	1	1	2	0	2	0	0	0	1	2	0	1	0	0	1
637	0	0	0	1	0	2	2	1	2	0	0	0	0	0	0	0	1	1	0	1	1	0	0	0	0	0	2	2	0	2	2	2	2	1	1	2	0	0	2	0	0	0	1	2	1	0	0	0	2
638	0	0	0	0	0	2	0	2	1	0	0	1	1	1	1	1	1	0	2	1	2	0	0	0	0	0	2	2	0	1	2	2	2	0	2	0	2	0	1	1	1	0	1	2	1	2	0	0	0
639	0	0	0	0	0	1	2	0	2	0	0	0	1	0	0	0	1	1	1	1	2	0	1	0	0	0	1	1	1	1	1	0	1	1	0	2	1	1	1	1	0	0	0	1	0	1	0	0	1
640	1	0	1	0	1	1	0	2	0	0	2	0	1	0	0	0	2	2	2	2	2	0	1	1	1	1	1	1	0	1	0	0	2	0	2	1	1	0	0	1	1	0	1	1	1	0	0	1	2
641	0	1	0	0	0	1	1	1	1	0	0	0	0	0	0	0	0	0	2	1	2	0	0	0	0	0	2	2	1	2	0	2	1	2	0	2	2	0	1	1	1	0	0	1	0	0	0	0	0
642	0	1	0	0	0	1	1	1	1	0	1	1	1	0	0	0	2	0	2	2	2	0	0	0	0	0	0	2	0	1	2	2	2	0	1	1	2	0	0	2	2	1	2	2	1	0	0	0	0
643	0	1	0	0	0	1	1	2	1	0	1	1	2	0	0	0	1	0	1	1	1	0	0	0	1	1	2	2	0	2	1	0	1	1	0	2	1	0	1	1	1	0	0	2	0	1	0	0	0
644	0	0	0	0	0	2	2	2	1	0	0	1	1	0	0	0	0	1	0	1	2	2	0	0	0	0	1	1	1	1	0	1	1	2	1	2	1	0	1	1	1	0	0	2	0	2	0	0	1
645	0	0	0	0	0	1	2	0	2	0	0	0	0	0	0	0	2	1	1	2	2	0	0	0	1	1	1	2	1	1	2	0	1	1	1	2	1	0	1	1	1	2	2	2	1	0	1	0	1
646	1	0	0	1	0	1	2	1	2	0	1	0	0	0	0	0	1	1	1	1	1	0	0	0	0	0	0	2	1	0	1	1	0	2	0	2	0	0	2	0	0	0	1	2	1	0	0	0	0
647	0	0	0	0	0	0	1	2	0	0	1	2	2	0	0	0	0	0	0	0	0	0	1	0	0	0	2	2	0	1	2	0	1	2	0	2	1	0	1	1	1	1	1	1	0	1	1	0	1
648	1	0	0	0	0	1	2	2	2	0	0	0	0	0	0	0	0	0	2	2	1	0	0	0	0	0	2	2	0	2	1	1	1	1	1	1	0	0	1	0	0	0	0	0	2	1	0	0	0
649	0	0	0	1	0	2	1	1	2	1	0	0	1	1	1	1	2	0	1	1	1	0	1	0	0	0	0	0	1	1	0	0	1	2	0	2	2	0	1	1	1	0	1	1	1	1	0	0	0
650	0	0	0	0	0	1	1	2	0	0	1	0	1	1	1	1	1	0	1	1	1	1	0	0	0	0	2	2	1	1	2	1	1	2	1	2	2	0	1	1	1	0	0	2	0	1	0	0	1
651	0	1	0	0	0	1	1	2	0	0	2	0	0	0	0	0	1	0	2	1	2	0	0	0	1	1	2	2	0	2	0	0	2	1	0	2	1	0	0	1	1	1	1	2	0	1	0	0	1
652	0	1	0	0	0	0	1	2	1	0	0	0	2	1	1	1	1	1	2	2	2	0	0	0	1	1	1	1	1	2	0	1	0	2	0	2	1	0	0	1	1	2	2	2	1	0	0	0	1
653	0	0	0	0	0	1	1	2	0	0	1	0	0	0	0	0	2	2	1	1	1	0	0	0	0	0	1	0	1	0	1	1	0	2	0	2	2	0	0	2	2	0	0	1	0	1	0	0	1
654	0	0	0	0	0	0	2	0	2	0	1	0	1	0	0	0	1	0	1	1	1	0	0	0	0	0	2	2	1	2	1	1	1	2	0	2	1	0	1	2	1	0	0	1	1	2	0	1	2
655	0	0	0	0	0	1	1	0	2	0	0	0	1	0	0	1	0	0	0	0	1	0	1	0	0	0	1	1	1	1	0	1	0	2	0	2	1	0	0	1	1	0	0	2	0	2	0	0	0
656	0	0	0	0	0	1	2	1	2	0	0	1	2	0	0	0	1	1	0	0	0	0	0	0	1	1	2	2	0	1	1	0	1	1	0	2	1	0	1	1	1	0	0	2	0	1	0	1	2
657	0	0	0	1	0	1	2	0	2	0	1	0	0	0	0	0	1	0	1	0	1	0	0	0	0	0	1	2	2	1	2	0	0	2	0	2	1	1	0	1	1	1	1	1	1	1	0	0	0
658	0	1	1	1	0	2	2	1	2	0	1	0	0	0	0	0	1	1	0	0	0	0	0	0	0	0	2	2	0	2	1	1	1	0	2	0	2	0	1	1	1	0	1	2	0	0	0	1	2
659	0	0	0	0	0	1	1	1	1	0	2	1	2	0	0	0	2	1	1	1	1	0	0	0	0	0	2	2	1	1	2	0	0	1	1	1	1	0	0	2	2	0	0	2	1	0	1	0	1
660	0	0	0	0	0	0	2	1	0	0	0	1	2	0	0	0	1	0	1	1	1	0	1	1	1	2	1	2	1	1	0	1	2	2	0	2	2	0	0	1	1	0	0	2	0	1	0	0	1
661	0	0	1	0	0	1	2	1	2	0	0	0	0	0	0	0	2	2	1	1	1	0	0	0	0	0	0	2	0	1	2	0	1	1	1	1	2	0	1	1	1	0	0	1	0	0	0	0	1
662	1	0	1	0	0	2	2	1	2	0	0	1	1	0	0	0	2	1	1	1	2	0	0	0	0	0	1	1	1	1	0	0	0	2	0	2	2	0	0	2	2	0	0	2	1	0	0	0	2
663	0	0	0	0	0	0	1	2	1	0	1	0	0	0	0	0	2	0	1	1	1	0	1	0	0	0	1	2	0	1	1	0	0	2	0	2	2	0	1	1	1	0	0	2	0	0	1	1	1
664	0	0	0	0	0	1	0	2	0	1	2	1	1	0	0	1	1	1	0	0	1	0	0	0	0	0	2	2	0	2	1	1	1	2	0	2	1	0	1	0	0	0	0	2	0	2	0	0	0
665	0	1	1	1	1	1	2	0	1	0	1	0	0	0	0	0	2	1	1	1	1	0	1	0	0	0	1	1	1	1	1	0	0	2	0	2	1	0	1	2	1	0	0	1	0	1	0	0	0
666	0	0	1	1	0	1	2	1	2	0	0	1	1	0	0	0	2	1	2	2	2	0	0	0	0	0	2	2	0	2	0	1	1	1	0	2	1	0	2	0	0	0	0	1	1	1	0	1	2
667	0	0	0	0	0	0	2	0	2	0	0	0	0	0	0	0	2	1	1	1	2	0	0	0	0	0	2	1	1	1	1	0	1	1	1	1	2	0	1	1	1	0	0	1	1	1	0	1	1
668	1	0	0	0	0	0	2	1	1	0	0	0	1	0	0	0	2	0	1	1	2	1	0	0	0	0	0	1	2	0	1	1	1	2	0	2	2	0	0	1	1	1	1	2	1	0	0	0	1
669	0	0	0	0	0	0	0	2	0	0	1	0	1	0	0	0	2	1	2	2	2	0	1	1	0	0	2	2	0	2	1	0	1	2	0	2	0	0	2	0	0	0	2	2	1	1	0	0	1
670	0	1	1	1	0	2	2	2	2	0	0	0	1	0	0	0	1	1	0	1	1	0	1	1	1	1	1	1	1	1	0	0	1	0	1	2	2	0	1	1	1	0	1	2	0	0	0	0	0
671	0	0	0	1	0	2	1	1	0	1	2	0	0	0	0	0	1	1	1	1	1	0	1	0	1	1	1	1	2	0	1	0	0	1	1	1	2	0	1	1	1	1	1	1	1	1	0	0	1
672	1	0	0	1	0	1	2	2	2	1	1	0	0	0	0	0	2	1	1	1	1	0	0	0	1	1	2	2	0	2	1	0	0	1	1	1	2	0	2	0	0	0	1	1	1	0	0	0	1
673	1	0	1	0	1	1	2	2	1	1	1	0	1	0	0	0	1	1	2	2	1	0	0	0	1	1	1	2	0	2	0	0	0	2	1	1	0	0	1	0	0	0	1	2	1	0	0	0	2
674	1	0	0	0	0	1	2	0	2	0	0	0	0	0	0	0	1	1	1	1	1	0	0	0	0	0	1	1	0	2	1	2	2	1	1	2	1	0	0	2	2	0	0	2	0	1	0	0	1
675	0	0	0	0	0	1	2	2	0	0	0	0	0	0	0	0	1	1	1	1	2	0	0	0	0	0	1	1	1	1	1	1	1	0	1	1	2	0	1	1	1	0	1	2	1	1	1	0	2
676	0	0	0	1	0	1	1	2	1	0	1	1	1	0	0	0	0	0	2	2	2	0	1	1	1	1	2	2	1	0	1	0	1	2	1	1	2	0	0	2	2	0	0	1	0	1	1	0	1
677	0	0	0	0	0	0	1	2	1	0	0	1	2	0	0	0	0	0	2	1	2	0	0	0	0	0	2	2	0	1	0	0	1	1	0	2	1	1	1	1	1	0	0	2	0	1	1	0	2
678	0	0	0	1	0	2	1	1	1	0	1	1	1	0	0	0	2	1	1	2	2	0	0	0	1	1	2	2	0	1	2	1	2	0	2	0	2	1	0	1	1	0	0	2	1	1	0	0	1
679	1	0	0	0	0	1	2	1	1	0	0	0	0	0	0	0	0	0	2	2	1	0	1	0	0	0	0	2	2	1	2	1	1	0	0	2	2	0	0	1	1	1	1	1	0	1	0	2	2
680	0	1	0	0	0	1	1	1	2	0	0	1	2	0	0	0	2	1	1	2	2	1	0	0	0	0	1	2	2	1	1	1	0	2	0	2	1	0	0	2	2	0	0	1	1	0	1	0	1
681	0	0	0	0	0	2	1	2	1	0	1	0	1	0	0	0	1	0	1	1	2	1	0	0	0	0	2	2	1	1	1	2	1	1	0	2	2	0	0	2	2	0	0	0	2	1	0	0	2
682	0	0	0	1	0	2	1	2	1	0	1	0	1	0	0	0	2	1	1	1	1	0	0	0	0	0	2	2	0	2	0	0	1	0	1	2	1	0	0	1	0	0	1	2	1	0	0	0	1
683	1	0	0	0	0	1	1	2	0	0	2	1	2	0	0	0	1	0	2	2	2	0	0	0	0	0	1	1	1	1	0	1	1	1	1	2	1	0	0	1	1	0	1	2	1	0	0	0	1
684	0	0	0	0	0	0	1	1	1	0	2	1	2	0	0	1	1	1	0	0	0	0	1	1	1	2	1	1	2	0	1	1	1	1	0	2	1	0	0	1	1	0	1	2	1	0	1	0	1
685	0	0	0	0	0	0	2	1	1	0	0	0	1	1	1	1	0	0	0	0	0	0	0	0	0	0	2	2	0	2	1	0	0	2	0	2	2	0	1	2	1	0	0	1	0	1	0	0	1
686	0	0	0	0	0	1	2	2	2	0	0	0	1	0	0	0	1	0	2	2	2	0	1	1	1	1	1	1	1	1	1	0	0	2	0	2	1	0	0	1	1	0	1	2	1	1	0	0	1
687	0	0	0	1	0	1	1	1	2	0	0	0	0	0	0	0	1	1	1	1	1	1	0	0	1	1	0	0	1	0	1	0	1	0	1	2	2	0	1	2	1	0	1	2	0	1	0	0	1
688	0	0	0	1	0	2	2	1	2	0	1	1	2	0	0	0	1	1	1	2	2	0	0	0	0	0	1	2	0	1	1	0	2	0	2	2	0	0	1	0	0	0	0	2	1	1	0	0	2
689	0	0	1	0	1	1	1	1	1	0	0	0	1	1	1	1	1	1	1	1	2	0	0	0	0	0	2	2	1	1	1	0	1	1	0	2	0	1	0	0	0	0	0	1	0	0	1	0	1
690	0	0	0	0	0	1	1	1	1	0	0	1	1	0	0	0	0	0	1	1	2	0	0	0	0	0	1	1	2	0	1	1	0	2	0	2	1	0	2	0	0	0	1	2	1	0	0	2	2
691	0	0	0	0	0	1	1	2	1	0	1	1	2	0	0	0	2	1	2	2	2	0	0	0	0	0	1	2	2	1	1	2	2	0	1	1	2	0	1	2	1	0	0	1	1	0	0	1	2
692	0	0	0	0	0	0	2	2	1	0	0	0	0	0	0	0	1	0	1	1	1	0	0	0	0	0	0	2	1	0	1	0	1	1	1	2	2	0	0	2	2	0	1	2	0	1	1	0	2
693	0	0	0	0	0	2	2	2	2	0	0	0	0	0	0	0	2	0	2	2	2	2	0	0	0	0	1	1	2	0	1	0	1	0	1	1	1	2	0	0	0	0	1	2	1	0	1	0	1
694	0	0	0	0	0	0	2	1	2	0	0	0	1	0	0	0	1	0	1	1	1	0	0	0	0	0	2	2	2	1	1	0	1	2	0	2	1	0	1	1	1	0	1	2	1	0	0	0	1
695	0	0	0	1	0	1	1	1	1	1	2	0	1	0	0	0	2	1	2	2	2	0	0	0	0	0	1	2	1	1	0	2	2	1	0	2	0	1	1	0	0	0	0	2	0	0	0	0	2
696	0	0	1	1	0	2	1	1	1	0	1	0	0	0	0	0	1	1	1	1	1	0	0	0	0	0	2	2	1	1	1	0	1	0	2	1	2	0	1	0	0	1	1	2	0	0	0	0	2
697	0	0	0	0	0	0	1	1	1	0	0	0	0	0	0	0	2	2	1	1	1	0	1	1	1	1	1	1	1	1	1	1	1	0	2	1	0	1	1	0	0	0	1	2	1	1	0	0	1
698	0	0	0	1	0	1	2	0	2	0	0	0	1	0	0	0	0	0	2	1	2	0	1	0	0	0	1	2	1	1	1	2	1	0	2	0	1	1	0	1	1	0	0	2	0	0	0	0	0
699	0	0	1	1	0	1	1	1	1	0	2	1	1	0	0	1	2	2	1	1	2	0	0	0	0	0	1	1	1	1	1	0	1	0	2	1	2	0	0	2	2	0	1	2	2	2	0	0	0
700	0	0	0	1	0	1	2	2	1	0	0	1	1	0	0	0	1	0	2	2	2	0	0	0	0	0	2	2	1	2	0	0	1	1	1	1	1	0	0	1	1	0	1	2	1	1	0	0	2
701	0	0	0	0	0	2	1	2	1	0	1	0	1	0	0	0	1	0	2	2	2	0	0	0	0	0	1	2	0	1	2	1	0	1	0	2	1	0	1	0	0	0	0	0	0	1	0	0	0
702	0	1	1	1	0	2	1	2	1	0	2	0	0	0	0	0	1	1	0	0	1	0	0	0	0	0	2	2	0	1	2	0	2	1	0	2	1	0	1	1	1	0	1	1	1	0	0	0	0
703	1	0	0	1	0	2	1	2	1	0	0	0	1	0	0	0	2	1	2	2	2	0	1	0	0	0	2	2	0	2	0	0	1	2	0	2	0	0	1	1	1	0	1	2	0	0	0	0	1
704	0	0	0	0	0	1	1	1	1	0	1	0	0	0	0	0	2	2	2	2	2	0	0	0	0	0	2	2	0	2	1	0	0	2	0	2	1	1	0	0	0	0	0	0	0	0	0	0	0
705	1	1	1	1	1	1	2	1	1	0	0	0	1	1	1	1	1	1	2	2	2	0	0	0	0	0	2	2	0	2	0	0	1	1	0	2	1	0	0	1	1	0	1	2	0	1	0	0	2
706	1	0	0	0	0	2	1	1	1	1	1	0	2	1	1	1	1	1	0	0	1	0	0	0	0	0	1	1	2	0	0	0	1	2	1	2	1	0	0	2	2	0	1	2	2	0	0	0	0
707	0	0	0	0	0	2	2	1	2	0	1	1	1	0	0	0	1	1	0	0	1	0	0	0	0	0	2	2	1	1	2	0	2	2	0	2	2	0	0	2	2	0	0	2	1	1	0	0	1
708	0	0	0	0	0	1	1	2	0	0	2	0	0	0	0	0	2	0	2	2	2	0	1	0	0	0	2	2	1	2	1	0	0	1	1	1	0	0	1	0	0	0	0	2	0	1	0	0	0
709	0	0	0	0	0	0	1	0	2	0	0	0	1	1	1	1	1	1	0	0	0	0	0	0	0	0	2	2	0	1	2	2	2	0	1	1	2	1	0	2	1	0	0	0	2	1	0	1	0
710	0	0	0	0	0	2	1	1	1	0	0	0	0	0	0	0	1	0	2	2	2	0	1	0	0	0	1	2	1	1	2	1	1	2	0	2	2	0	1	1	1	0	0	1	0	1	0	0	1
711	0	0	0	1	0	1	2	1	1	0	0	0	0	0	0	0	1	0	2	2	2	0	0	0	2	2	2	2	1	1	1	0	0	1	1	1	2	0	1	1	1	1	1	1	1	0	1	0	2
712	0	0	0	1	0	1	1	2	1	0	0	0	0	0	0	0	1	1	0	0	1	0	0	0	0	0	1	1	2	0	0	0	0	2	2	1	1	1	0	1	1	0	1	2	2	2	0	0	0
713	0	0	0	0	0	2	2	2	0	0	1	0	1	0	0	0	0	0	2	1	2	0	2	1	1	1	1	2	0	1	1	1	1	1	1	1	1	0	1	1	1	0	0	1	0	1	0	0	1
714	0	0	1	1	1	1	1	2	1	0	1	0	0	0	0	0	0	0	1	1	1	0	1	0	0	0	1	1	1	1	1	0	1	1	1	2	1	0	0	0	0	0	0	2	1	0	1	0	1
715	1	1	1	1	0	2	2	2	1	0	0	1	1	0	0	0	1	0	1	1	1	0	0	0	0	0	2	2	0	2	1	1	1	1	1	1	1	0	0	2	2	0	0	0	0	0	0	0	0
716	0	0	0	1	0	1	1	2	0	0	0	0	1	0	0	0	0	0	1	1	2	0	0	0	0	0	2	2	0	2	0	1	1	1	0	2	2	0	1	1	1	0	1	2	2	2	1	1	2
717	0	1	0	0	0	1	1	0	2	0	0	0	1	0	0	0	0	0	0	0	0	0	0	0	0	0	1	2	1	1	2	1	1	2	0	2	1	0	2	0	0	0	0	0	0	1	0	0	0
718	0	0	0	0	0	1	1	2	1	0	0	0	1	0	0	0	2	1	2	2	2	0	1	1	1	1	2	2	0	2	0	0	1	1	0	2	0	0	2	0	0	0	1	1	1	1	0	0	2
719	0	1	1	1	0	2	2	2	1	0	0	0	1	0	0	0	0	0	0	0	0	0	0	0	1	1	0	1	1	1	0	1	1	2	0	2	2	0	2	0	0	0	0	1	1	1	0	1	0
720	0	0	0	0	0	1	2	0	2	0	0	0	0	0	0	0	1	0	2	1	2	0	0	0	0	0	0	0	1	0	1	0	1	0	2	0	1	0	1	2	1	0	0	1	0	0	0	0	0
721	0	0	0	1	0	2	1	2	0	0	2	0	1	0	0	0	1	0	1	1	1	0	0	0	0	0	2	2	1	0	2	0	1	1	1	1	1	0	1	1	1	0	0	1	0	1	0	0	1
722	0	0	1	2	0	2	2	2	1	0	0	0	1	0	0	0	2	1	1	1	1	0	0	0	0	0	1	2	1	1	2	2	1	2	0	2	1	2	0	0	0	0	1	2	1	0	0	1	1
723	1	0	0	1	0	1	1	2	2	0	1	0	0	0	0	0	2	0	1	1	1	0	1	0	0	0	2	2	1	2	1	0	0	2	0	2	1	0	0	0	0	0	0	2	0	0	1	0	1
724	0	0	1	0	0	0	1	1	1	0	0	0	1	0	0	1	2	0	2	2	2	1	0	0	0	0	1	1	1	2	0	1	2	2	0	2	0	0	2	0	0	0	0	1	0	1	0	1	1
725	0	0	0	1	0	1	1	1	1	0	0	0	1	0	0	0	0	0	0	0	0	0	0	0	0	0	2	2	1	1	1	0	2	1	2	1	1	0	1	1	1	0	0	2	0	0	0	0	1
726	0	0	0	1	0	1	1	1	2	0	0	1	1	0	0	0	1	0	1	1	1	0	0	0	1	1	2	2	0	2	0	0	1	2	1	1	1	0	1	0	0	1	1	1	0	1	0	0	1
727	1	0	0	0	0	1	2	1	2	0	0	0	1	0	0	0	1	0	1	1	1	0	1	0	0	0	1	2	0	2	1	1	1	0	2	1	1	0	0	0	0	0	0	1	0	0	0	0	0
728	0	0	0	0	0	0	1	2	1	0	0	0	0	0	0	0	1	1	1	0	0	0	0	0	0	0	1	1	2	0	1	0	1	1	1	1	1	0	1	1	1	0	0	1	0	1	0	0	0
729	1	0	0	0	0	1	1	1	1	0	0	0	1	0	0	0	2	0	1	1	2	0	0	0	1	1	2	1	1	1	1	0	0	2	1	1	1	0	2	0	0	0	1	2	1	1	0	1	1
730	0	0	0	0	0	2	2	2	1	0	0	0	0	0	0	0	1	1	1	1	1	0	0	0	0	0	1	2	1	1	1	0	0	2	0	2	1	1	1	1	0	0	1	1	1	1	0	0	0
731	0	0	0	0	0	1	2	0	2	0	1	0	0	0	0	0	0	0	2	1	2	0	1	0	1	1	2	2	0	2	0	2	2	1	1	2	2	1	0	2	1	0	0	1	1	1	0	0	0
732	0	0	1	1	0	1	2	1	2	0	0	0	0	0	0	0	2	1	2	1	2	0	0	0	1	1	2	2	1	1	0	0	1	2	1	2	1	1	0	1	1	1	1	1	1	1	1	0	1
733	0	1	0	0	0	2	2	2	2	0	0	0	0	0	0	0	2	1	2	2	2	0	0	0	0	0	1	2	1	1	0	1	1	1	1	2	0	1	0	0	0	0	1	2	1	0	0	0	0
734	0	0	0	0	0	2	2	2	2	0	0	2	2	0	0	0	2	2	1	1	2	0	1	1	1	1	2	2	1	1	1	0	0	1	1	1	1	0	0	1	1	0	1	2	0	0	0	2	2
735	0	0	0	1	0	2	2	0	2	0	0	0	0	0	0	0	1	2	2	2	2	0	0	0	0	0	2	2	1	2	1	1	2	0	1	1	1	1	0	0	0	0	0	2	0	1	0	0	1
736	0	0	0	0	0	1	1	2	0	0	1	0	0	0	0	0	0	0	1	1	1	0	1	0	0	0	2	2	0	2	0	0	0	2	0	2	1	0	2	0	0	0	1	2	1	0	1	0	2
737	1	0	0	1	0	1	2	2	1	0	0	0	0	0	0	0	1	2	1	1	2	0	0	0	0	0	2	2	1	2	1	1	1	1	0	2	1	0	1	0	0	0	0	2	1	1	0	0	0
738	0	0	0	0	0	2	2	0	2	0	0	0	0	0	0	0	2	1	1	1	2	0	1	0	0	0	1	2	1	1	2	1	1	1	0	2	0	0	1	0	0	1	1	2	1	0	0	0	1
739	0	0	0	0	0	0	2	2	1	0	1	1	1	0	0	0	1	1	0	0	0	0	0	0	0	0	1	1	1	1	0	0	0	1	1	1	1	0	2	1	0	0	2	2	1	1	0	0	1
740	0	0	0	2	0	2	2	2	0	0	0	1	1	0	0	0	2	1	2	2	2	0	1	0	0	0	2	2	2	1	1	0	0	2	0	2	2	0	0	2	2	0	0	2	0	0	0	0	0
741	0	0	0	0	0	1	1	1	1	1	1	0	1	1	0	0	1	1	0	0	1	0	1	1	1	1	1	1	1	1	0	1	2	0	1	1	1	0	1	2	1	0	0	1	0	1	1	0	1
742	0	0	0	1	0	2	1	1	1	0	1	0	0	0	0	0	0	0	1	1	1	0	1	0	0	0	1	1	1	1	0	0	1	1	0	2	2	0	0	2	2	0	1	2	0	0	0	0	1
743	1	0	0	1	0	1	2	1	2	0	0	1	1	0	0	0	2	0	1	1	2	0	0	0	0	0	2	2	1	1	2	1	1	1	2	1	2	0	0	2	2	1	1	2	0	0	0	0	0
744	0	0	0	0	0	1	1	2	0	0	1	0	0	0	0	0	1	1	0	0	1	0	0	0	0	0	2	2	0	1	0	1	1	0	2	1	1	0	1	1	1	0	1	2	1	0	0	0	1
745	1	0	0	1	0	1	2	0	2	0	1	0	1	0	0	0	1	1	1	1	1	0	0	0	0	0	1	0	1	0	1	2	2	2	0	2	2	1	0	1	1	0	0	2	0	2	0	1	0
746	0	0	0	1	0	1	2	1	2	0	0	0	1	0	0	0	2	2	2	1	2	0	0	0	0	0	2	2	0	2	0	0	1	0	1	2	2	0	1	1	1	0	2	2	2	1	0	1	1
747	1	0	2	0	1	0	2	2	0	0	0	0	0	0	0	0	1	1	2	2	2	0	0	0	1	1	1	1	0	1	2	0	2	2	0	2	2	0	0	1	1	1	2	2	1	0	0	1	1
748	0	1	0	0	0	1	1	0	2	0	0	0	1	0	0	0	1	1	1	1	1	1	0	0	0	0	2	2	0	2	1	0	2	1	2	1	1	0	1	2	1	1	1	1	1	1	0	0	0
749	0	0	0	1	0	2	2	2	2	0	0	0	0	0	0	0	0	0	1	1	1	0	0	0	1	1	2	2	0	1	1	0	1	2	0	2	2	0	1	2	1	0	1	2	1	0	0	0	0
750	0	0	0	2	0	2	2	1	2	0	1	1	1	0	0	0	2	1	1	1	2	0	0	0	0	0	0	2	1	0	1	0	1	0	2	2	1	0	1	1	1	0	1	2	1	0	1	0	2
751	0	0	1	0	1	1	2	1	2	0	0	1	1	0	0	1	2	2	2	2	2	1	1	1	0	1	1	2	1	1	1	0	1	1	1	1	1	0	1	2	1	0	0	1	0	0	0	0	2
752	0	0	0	0	0	2	1	2	1	0	1	1	1	1	1	1	2	0	1	1	1	0	0	0	1	1	2	1	1	1	0	1	1	0	0	1	1	0	0	1	1	0	0	2	0	0	0	1	1
753	0	0	1	1	0	2	2	1	2	0	0	0	0	0	0	0	1	0	1	1	1	0	1	1	1	1	1	1	1	1	1	1	1	0	0	2	1	0	1	1	1	0	1	2	1	1	0	1	1
754	0	0	0	0	0	1	2	2	0	0	0	1	1	0	0	0	1	1	1	1	1	0	0	0	0	0	2	2	0	1	2	0	1	1	1	2	1	0	0	0	0	0	0	2	0	1	1	0	2
755	0	0	0	1	0	1	1	2	1	0	1	1	2	0	0	0	2	0	2	2	2	0	0	0	1	1	1	2	0	1	2	0	0	1	1	1	1	0	1	2	2	0	0	2	0	1	0	0	1
756	0	0	0	1	0	2	2	2	1	0	1	0	0	0	0	0	1	1	2	2	2	0	0	0	0	0	1	1	0	1	1	0	0	2	0	2	1	0	1	2	1	1	1	1	0	1	0	0	1
757	0	0	0	0	0	1	0	2	0	0	2	0	2	0	0	0	1	0	1	1	1	0	0	0	0	0	1	1	2	0	1	0	1	2	1	1	1	0	0	1	1	0	0	0	1	0	0	0	1
758	0	0	0	0	0	2	0	2	0	1	2	0	0	0	0	0	0	1	0	1	2	0	0	0	0	0	2	2	0	2	1	0	2	0	2	1	1	0	2	1	0	0	0	1	1	1	1	0	1
759	0	0	0	0	0	1	1	1	1	0	0	1	2	0	0	1	1	1	0	0	1	0	0	0	1	1	2	2	0	1	2	0	0	1	1	1	1	0	1	2	1	1	1	2	1	0	0	0	0
760	0	0	0	1	0	2	2	2	2	0	0	0	0	0	0	0	1	0	1	1	1	0	1	0	0	0	2	2	0	2	1	0	1	0	1	1	1	0	0	1	1	0	1	1	1	1	0	0	1
761	0	0	0	1	0	2	1	2	0	0	2	1	2	0	0	0	1	1	2	2	2	0	1	0	1	1	0	0	1	1	0	1	1	1	1	1	2	0	0	2	2	0	1	1	1	2	0	1	2
762	1	0	0	0	0	1	1	1	0	0	1	0	0	0	0	0	2	2	1	1	2	0	0	0	0	0	2	2	1	1	2	0	1	1	1	1	1	0	0	1	1	0	0	0	1	0	0	0	1
763	0	0	0	0	0	1	1	2	0	0	0	1	1	0	0	0	1	0	2	2	2	0	1	0	0	0	2	1	1	1	1	2	1	2	0	2	1	0	2	0	0	0	0	1	0	0	0	1	0
764	0	0	0	0	0	1	2	2	1	0	0	1	2	0	0	0	1	1	1	0	1	0	0	0	0	0	1	2	1	1	1	0	0	2	0	2	1	0	1	1	1	0	1	1	1	1	0	0	0
765	0	0	0	0	0	1	2	1	1	0	0	0	1	0	0	0	1	1	1	1	1	2	0	0	0	0	2	2	1	2	0	0	2	1	0	2	1	0	1	1	1	0	1	1	1	1	0	0	1
766	0	0	0	0	0	1	2	2	1	0	0	2	2	0	0	0	0	0	0	0	0	0	0	0	0	0	2	2	0	2	1	1	1	1	1	1	1	0	0	0	0	0	0	2	0	1	1	0	1
767	0	0	0	1	0	1	2	2	1	0	0	0	1	0	0	0	0	0	1	2	2	0	0	0	0	0	1	2	1	1	0	2	2	0	2	0	1	1	0	1	1	0	0	1	0	0	0	0	0
768	0	0	1	1	0	1	2	0	2	0	1	0	0	0	0	0	0	0	0	0	0	1	0	0	0	0	2	2	1	2	1	2	1	2	0	2	1	1	0	0	0	0	0	2	1	0	1	0	1
769	0	0	0	1	0	1	2	0	2	0	0	0	1	0	0	0	0	0	0	0	0	0	1	0	0	0	1	1	2	1	0	1	1	1	0	2	2	0	0	2	2	0	2	2	2	0	0	0	0
770	0	0	0	0	0	0	2	1	2	0	0	0	1	0	0	0	2	1	2	2	2	1	0	0	0	0	2	2	0	2	0	0	1	2	0	2	1	1	0	1	1	0	1	1	1	1	0	0	0
771	0	0	0	1	0	2	2	1	2	0	1	1	2	0	0	1	2	1	2	2	2	0	0	0	0	0	1	2	1	1	1	0	0	2	0	1	0	0	2	1	0	0	1	1	1	1	0	0	1
772	0	0	0	0	0	1	2	1	2	0	0	0	2	1	1	1	1	0	1	1	2	0	0	0	0	0	0	1	2	0	1	0	2	1	0	2	0	1	1	0	0	0	1	2	2	1	0	0	1
773	0	0	0	0	0	0	2	1	2	0	1	1	1	0	0	0	2	1	2	2	2	0	0	0	0	0	2	2	0	2	0	0	2	2	0	2	1	0	0	1	1	0	0	1	2	1	0	0	1
774	0	0	0	1	0	1	0	2	0	1	2	0	0	0	0	0	1	0	1	1	1	0	1	0	0	0	0	0	1	1	0	1	2	1	1	2	1	0	1	1	1	1	1	2	1	0	0	0	2
775	1	0	0	1	0	1	2	1	2	0	0	0	0	0	0	0	0	0	2	2	1	0	0	0	0	0	2	2	0	2	0	0	2	0	2	1	2	0	1	0	0	0	1	2	0	1	0	0	0
776	0	0	0	0	0	2	1	1	1	0	1	0	2	1	1	1	2	1	1	1	2	0	1	1	0	0	2	2	1	2	1	1	1	1	0	2	2	0	0	2	2	0	1	2	1	0	0	0	2
777	1	0	1	1	1	1	1	1	1	0	1	1	1	0	0	0	1	0	1	1	1	0	0	0	0	0	1	2	1	1	0	1	1	2	0	2	2	0	2	0	0	2	2	2	0	0	0	0	0
778	0	0	0	0	0	0	2	1	2	0	0	1	1	0	0	0	1	0	0	0	1	0	0	0	0	0	2	2	1	1	2	1	1	0	2	1	1	0	1	0	0	0	1	1	1	0	0	1	1
779	0	0	1	0	0	2	2	0	2	0	2	0	2	0	0	0	1	1	1	1	1	0	0	0	1	1	2	2	1	1	1	0	1	2	1	1	2	0	0	1	1	1	2	2	1	0	0	0	1
780	1	0	0	1	0	1	1	0	2	0	0	0	1	0	0	0	1	1	1	1	1	1	0	0	1	1	2	2	0	2	1	1	0	1	0	2	1	1	1	1	1	0	1	2	1	0	0	1	1
781	0	0	0	0	0	1	1	1	1	0	1	1	2	0	0	0	1	0	1	1	1	0	1	0	0	0	1	2	1	1	0	0	0	2	0	2	2	0	1	1	1	0	0	2	0	1	0	0	1
782	1	0	0	1	0	2	2	2	2	0	0	1	2	0	0	0	2	1	2	2	2	0	1	0	0	0	0	0	1	1	0	0	0	2	0	2	1	1	1	1	0	0	0	2	0	2	0	1	1
783	0	0	1	1	0	1	1	2	0	0	0	0	1	0	0	0	0	1	1	1	1	0	1	0	0	0	1	1	1	1	0	1	1	2	0	2	1	0	0	2	2	1	1	2	1	0	0	0	1
784	1	0	0	0	0	0	1	2	1	0	2	1	1	0	0	0	1	0	2	1	2	1	0	0	0	0	2	2	1	0	1	1	2	0	1	1	1	0	1	1	1	1	1	1	1	0	0	0	1
785	0	0	0	0	0	0	2	1	0	0	0	1	1	0	0	0	2	0	1	1	2	0	1	0	1	1	2	2	0	1	1	0	0	2	0	2	1	0	1	2	1	1	1	1	1	0	0	0	0
786	0	0	0	1	0	2	1	1	1	0	1	1	1	0	0	0	0	0	1	1	1	0	0	0	1	1	2	1	1	1	0	0	1	1	1	1	0	1	1	0	0	0	2	2	2	0	0	1	1
787	0	0	0	0	0	1	1	1	1	0	1	0	1	0	0	0	1	0	1	1	1	0	0	0	0	0	2	2	0	1	1	1	0	1	1	1	1	0	1	1	1	0	1	2	1	0	0	0	0
788	0	0	0	0	0	1	1	1	2	1	0	0	1	0	0	1	2	2	1	1	1	0	1	0	0	0	2	2	0	1	2	0	1	0	1	1	1	1	0	1	1	0	2	2	2	1	0	0	2
789	0	0	0	1	0	2	2	1	2	0	0	0	1	0	0	0	0	1	1	1	1	0	0	0	0	0	1	2	0	1	1	0	0	2	0	2	0	0	1	0	0	0	0	1	0	1	0	0	1
790	0	0	1	0	0	1	2	2	1	0	0	1	1	0	0	1	2	2	2	2	1	0	0	0	0	0	2	2	0	1	1	0	2	0	1	2	1	0	0	2	2	0	1	1	1	0	0	0	2
791	0	0	0	0	0	0	1	2	1	0	1	1	2	0	0	0	1	0	2	2	2	0	0	0	0	0	1	1	1	1	0	0	2	0	2	2	2	0	0	2	2	0	0	1	0	1	0	0	0
792	0	0	0	0	0	2	1	2	1	0	1	1	2	0	0	1	1	1	1	0	1	0	0	0	1	1	1	2	2	1	1	1	1	2	1	2	2	0	0	2	1	1	1	2	0	0	0	0	0
793	0	0	0	1	0	2	1	1	1	0	1	0	0	0	0	0	1	1	1	1	1	1	1	1	0	1	0	1	1	0	0	1	2	0	2	0	1	0	0	1	1	0	0	1	0	1	0	1	2
794	0	0	1	0	1	2	2	2	2	0	0	1	1	0	0	0	2	2	1	1	1	0	0	0	0	0	0	1	2	0	1	0	2	1	2	1	0	1	0	0	0	0	0	2	0	1	0	2	2
795	0	0	0	0	0	1	1	2	0	0	1	0	1	0	0	0	1	1	1	2	2	0	0	0	0	0	2	2	0	2	1	2	2	1	1	2	1	1	1	0	0	1	1	1	1	1	0	0	0
796	0	0	0	0	0	1	2	0	2	0	0	1	2	0	0	0	0	0	2	2	2	0	1	0	0	0	1	2	0	1	2	1	2	0	1	1	2	0	1	0	0	0	1	1	0	0	0	0	2
797	0	0	0	1	0	1	2	2	1	0	0	0	1	0	0	0	2	0	1	1	1	0	1	0	0	0	2	2	1	2	0	1	0	2	0	2	1	0	1	1	1	0	0	2	1	1	0	0	0
798	0	0	0	0	0	1	2	0	2	0	1	1	0	0	0	0	1	1	2	2	2	0	1	0	0	0	1	1	2	0	1	0	0	2	1	2	2	0	0	2	2	0	1	2	1	1	0	0	2
799	0	0	0	0	0	0	1	1	1	0	1	1	2	0	0	0	0	0	1	1	1	1	0	0	1	1	1	2	1	1	1	2	2	0	2	0	1	1	0	1	1	0	1	1	1	1	0	0	1
800	0	0	0	1	0	1	2	2	1	0	0	0	1	0	0	0	1	1	1	1	1	0	1	0	0	0	0	1	2	0	1	0	1	0	1	1	1	1	0	0	0	0	0	1	1	0	0	0	1
801	0	0	0	1	0	1	2	2	0	0	0	0	0	0	0	0	1	0	1	1	1	1	0	0	0	0	2	2	1	1	2	1	1	1	1	1	2	1	0	2	1	0	0	1	0	0	0	0	1
802	1	0	2	0	1	0	2	1	2	0	0	0	0	0	0	0	1	0	1	1	2	0	0	0	0	0	2	2	1	1	1	0	1	2	1	1	1	1	0	1	1	0	0	1	1	0	0	1	2
803	0	0	0	0	0	2	2	2	1	0	0	1	1	0	0	0	1	1	1	1	2	0	0	0	0	0	1	2	1	1	0	0	2	2	0	2	1	1	1	0	0	0	0	1	0	0	0	0	0
804	0	0	0	0	0	1	2	1	2	0	0	0	0	0	0	0	2	1	2	2	2	1	0	0	0	0	1	2	1	1	1	1	1	1	0	2	1	0	1	1	1	0	1	1	1	0	0	0	0
805	0	1	0	0	0	1	1	1	2	0	1	0	2	0	0	0	0	0	0	0	0	0	0	0	0	0	2	2	0	2	0	0	1	0	2	1	1	0	1	1	1	0	0	0	0	1	1	0	2
806	0	0	2	0	1	0	2	2	1	0	1	0	0	0	0	0	1	0	1	1	1	0	1	1	1	1	2	2	1	2	0	0	1	1	1	2	1	0	0	2	2	0	0	2	0	2	0	0	1
807	1	0	0	0	0	1	1	1	1	0	1	1	0	0	0	0	1	1	2	2	2	0	1	1	1	1	1	1	1	1	1	0	2	2	0	2	0	1	0	0	0	1	2	2	1	0	1	0	2
808	0	0	0	1	0	1	2	1	1	0	0	0	0	0	0	0	0	0	2	1	2	0	0	0	0	0	1	2	0	1	0	1	1	1	1	1	2	0	0	1	1	0	1	1	0	0	0	0	0
809	0	0	0	1	0	2	2	2	1	0	0	1	1	0	0	1	2	1	2	2	2	0	1	0	1	1	2	2	1	1	1	0	0	2	0	2	1	0	1	1	1	0	1	2	1	0	0	0	0
810	0	0	0	0	0	1	1	1	1	0	1	0	1	0	0	1	2	1	1	1	1	0	1	0	0	0	2	2	0	2	1	1	1	1	0	2	2	0	1	1	1	0	1	2	1	0	0	0	0
811	1	0	1	0	1	1	2	0	2	0	0	1	1	0	0	0	1	1	1	1	1	0	1	0	0	0	1	1	0	1	1	1	1	1	0	2	2	0	1	1	1	0	0	2	1	1	0	0	0
812	0	0	0	0	0	2	1	2	0	0	0	1	1	0	0	0	0	1	0	1	2	0	0	0	1	1	2	2	1	0	2	0	0	2	0	2	1	0	0	1	1	0	0	1	1	1	0	0	0
813	1	0	0	0	0	1	2	0	2	0	0	0	2	1	1	1	1	1	1	2	2	0	1	1	1	1	0	1	2	0	1	1	2	2	0	2	2	0	2	0	0	0	0	2	0	1	0	0	1
814	0	0	0	0	0	0	1	1	1	0	1	0	1	0	0	0	1	0	2	2	2	0	0	0	0	0	2	1	1	1	0	1	1	1	0	2	2	0	0	2	2	0	0	0	1	1	0	0	2
815	1	0	0	0	0	2	1	2	1	0	1	1	1	0	0	0	1	1	1	1	2	0	0	0	0	0	2	2	0	2	1	1	2	1	2	2	1	1	0	1	1	0	1	2	1	1	1	0	1
816	0	0	0	1	0	1	1	2	1	0	2	1	2	0	0	0	1	0	2	2	2	0	0	0	0	0	1	2	1	2	0	2	2	1	0	2	0	0	1	1	1	0	0	1	1	1	0	0	1
817	0	0	0	1	0	2	2	2	0	0	0	0	1	1	1	1	1	1	1	1	1	0	0	0	0	0	1	2	1	1	2	1	1	0	1	1	2	0	1	1	1	0	1	2	1	0	0	0	0
818	1	0	1	0	1	1	2	2	2	0	1	1	1	0	0	0	1	1	2	2	2	0	2	1	1	1	1	2	2	0	2	0	2	2	0	2	1	0	0	1	1	0	1	2	1	1	0	0	1
819	0	0	0	0	0	1	1	1	1	0	1	0	1	0	0	0	1	0	1	1	1	0	0	0	0	0	2	2	0	2	1	0	2	1	0	2	1	0	1	1	1	0	0	2	0	1	0	0	0
820	0	0	0	0	0	2	2	1	2	0	0	0	1	0	0	0	1	0	1	1	1	0	1	1	1	1	1	2	0	1	0	0	1	1	0	2	2	0	0	1	1	0	0	0	0	1	0	0	1
821	1	0	0	0	0	2	1	1	1	0	1	0	0	0	0	0	0	0	2	1	2	0	1	1	1	1	0	1	2	0	1	0	1	1	1	1	2	0	0	2	2	2	2	2	0	0	0	0	0
822	0	0	0	0	0	0	2	2	1	0	0	0	0	0	0	0	2	0	2	2	2	0	2	0	0	0	2	2	0	2	1	1	1	0	1	1	2	0	0	2	2	0	0	2	0	1	0	0	1
823	0	0	0	0	0	0	1	2	1	0	1	0	0	0	0	0	2	0	1	1	1	0	0	0	0	0	2	2	0	2	1	0	1	0	2	2	1	0	1	1	1	1	2	2	1	0	0	0	0
824	0	0	0	0	0	2	2	2	1	0	0	0	0	0	0	0	1	1	1	1	2	0	0	0	0	0	1	2	1	1	2	1	1	1	0	2	1	0	2	0	0	0	0	1	0	0	0	0	1
825	0	0	0	0	0	1	1	2	1	0	1	0	1	0	0	0	0	0	0	1	1	0	0	0	0	0	1	1	2	0	1	0	0	2	0	1	1	1	1	1	1	0	0	0	0	0	0	0	2
826	1	0	1	1	0	1	2	1	1	0	0	1	1	0	0	0	2	2	1	1	1	1	0	0	0	0	1	1	0	1	2	0	1	1	0	2	1	0	0	1	1	0	0	0	0	0	1	0	1
827	0	0	0	0	0	0	1	1	2	0	0	0	1	1	1	1	1	1	0	0	1	0	0	0	0	0	2	2	0	2	0	1	0	2	0	2	0	0	2	0	0	0	1	1	0	0	0	0	2
828	0	0	0	1	0	2	2	2	1	0	1	0	0	0	0	0	0	0	0	1	1	0	0	0	0	0	1	1	1	1	0	0	0	1	2	2	2	0	0	2	2	0	1	2	1	1	0	0	1
829	0	0	1	0	0	1	2	1	2	0	0	0	1	0	0	0	1	1	1	1	2	1	1	0	0	0	2	2	0	1	2	0	0	2	1	2	2	0	1	1	1	0	0	2	0	1	0	0	1
830	0	0	0	1	0	2	1	1	1	1	1	0	0	0	0	0	0	0	1	1	1	0	0	0	0	0	1	1	1	1	0	0	2	1	1	2	1	0	0	1	1	1	1	2	0	0	0	2	2
831	1	0	0	1	0	1	1	0	2	0	0	2	2	1	1	1	1	2	2	2	2	0	0	0	0	0	2	2	0	1	2	0	0	2	0	2	1	0	1	1	1	1	1	2	0	0	0	2	2
832	0	0	0	0	0	2	2	1	1	0	0	0	0	0	0	0	2	0	2	2	2	0	0	0	0	0	2	2	1	1	1	1	1	2	2	1	1	0	1	1	1	1	1	2	0	1	1	0	2
833	0	0	0	0	0	1	2	0	2	0	1	0	1	0	0	0	2	1	1	1	1	0	0	0	0	0	1	2	1	1	2	0	2	1	0	2	2	0	0	2	2	0	1	1	1	1	1	0	2
834	1	0	0	0	0	0	0	2	1	0	0	0	2	0	0	1	1	2	1	1	2	0	1	1	1	1	1	1	0	2	1	1	1	1	1	2	2	0	1	1	1	0	1	2	1	0	0	1	0
835	1	1	0	0	0	1	1	2	1	0	1	2	2	0	0	0	1	0	2	1	2	0	1	1	1	1	2	2	0	0	0	0	1	1	1	2	2	0	2	0	0	0	1	1	1	0	0	0	2
836	1	0	1	0	0	1	1	1	1	0	1	0	0	0	0	0	1	1	0	0	1	0	0	0	0	0	2	2	1	1	2	0	1	0	1	2	0	1	1	0	0	0	1	2	1	1	1	0	1
837	0	0	1	1	0	1	2	1	1	0	1	1	1	0	0	0	1	1	0	0	0	0	1	0	1	1	2	2	2	2	0	1	1	1	1	2	2	0	0	1	1	1	1	2	0	0	1	0	2
838	0	1	0	0	0	0	2	2	2	0	0	0	0	0	0	0	1	1	1	1	1	1	0	0	0	0	2	2	1	1	2	1	2	1	1	1	2	0	1	1	1	0	2	2	2	0	1	0	2
839	0	0	1	1	1	2	1	1	1	1	1	1	1	0	0	1	1	0	1	1	1	0	0	0	0	0	1	1	1	1	1	2	2	0	1	1	1	0	2	0	0	0	0	2	0	0	0	0	1
840	0	0	0	0	0	0	2	1	2	0	0	0	0	0	0	0	1	0	1	1	2	0	0	0	0	0	1	1	2	0	1	1	0	2	0	2	0	1	1	0	0	0	1	2	1	0	0	0	1
841	1	1	0	0	0	0	0	2	0	0	2	1	1	0	0	0	2	0	2	2	2	0	1	0	1	1	2	2	0	2	1	0	0	2	0	2	2	0	0	2	2	0	1	2	0	0	0	0	1
842	1	0	1	0	1	1	2	2	0	0	0	0	0	0	0	0	2	1	2	2	2	0	0	0	0	0	1	2	0	1	2	2	2	0	2	1	2	0	0	1	1	0	0	0	0	0	0	0	1
843	0	0	0	2	0	2	1	2	0	0	2	0	0	0	0	0	1	1	1	1	1	0	1	0	0	0	2	2	1	2	0	1	1	1	0	2	2	0	1	1	1	0	1	2	1	0	0	0	1
844	0	0	0	1	0	1	1	1	1	0	0	0	0	0	0	0	2	1	1	1	1	0	1	0	0	0	2	2	0	2	0	1	2	2	0	2	2	1	0	1	1	0	1	2	2	0	0	0	1
845	0	0	0	0	0	1	2	1	2	0	0	0	0	0	0	0	0	0	0	1	2	0	0	0	1	1	2	2	0	0	1	0	0	1	1	1	2	0	0	2	2	0	1	2	1	1	1	0	2
846	0	0	0	0	0	0	2	2	2	0	0	0	1	0	0	0	1	1	1	0	2	1	0	0	0	0	1	1	1	1	1	1	1	1	1	1	1	0	0	2	2	0	0	2	0	0	0	0	1
847	1	0	0	0	0	2	1	2	0	0	1	1	1	0	0	0	1	1	1	0	0	0	0	0	0	0	0	1	1	1	0	1	2	2	0	2	1	0	1	2	1	1	1	1	1	1	0	0	0
848	1	0	0	0	0	0	2	2	1	0	0	1	1	0	0	0	1	0	2	1	2	0	0	0	0	0	2	2	0	2	1	0	0	2	0	2	1	0	1	0	0	1	1	2	1	0	0	0	1
849	0	0	0	1	0	2	1	1	1	0	1	0	0	0	0	0	1	1	1	1	2	0	1	1	1	1	1	1	1	1	1	0	0	2	0	2	1	1	0	1	1	0	0	1	0	1	1	0	1
850	0	0	1	1	1	1	1	1	1	1	1	1	2	0	0	0	2	2	1	1	1	0	0	0	0	0	1	0	2	0	0	1	0	1	1	2	1	0	0	1	1	1	1	2	1	0	0	0	2
851	0	0	1	0	1	1	1	1	1	0	2	0	1	1	0	0	0	0	1	1	0	0	2	1	1	1	2	0	1	0	1	1	1	2	0	2	1	0	0	1	1	1	1	1	0	1	0	0	0
852	0	0	0	0	0	1	1	2	0	0	1	0	1	0	0	0	1	1	2	2	2	0	0	0	0	0	0	1	1	1	1	0	0	1	1	1	1	0	0	1	1	0	1	1	1	0	0	0	1
853	1	0	0	1	0	1	2	2	1	0	0	1	1	0	0	0	2	0	2	2	2	0	1	0	1	1	1	1	2	0	0	2	1	2	0	2	1	0	1	1	1	0	1	2	1	0	0	0	0
854	0	0	0	0	0	1	1	2	1	0	2	0	1	0	0	0	0	0	1	1	1	0	0	0	0	0	0	2	1	0	1	1	1	0	1	1	1	0	1	1	1	0	0	2	0	0	0	0	0
855	1	0	0	0	0	0	2	2	2	0	0	0	1	0	0	1	1	0	2	1	2	0	0	0	0	0	2	2	0	1	1	0	1	1	1	1	1	0	0	0	0	0	1	2	1	1	0	0	1
856	1	0	0	1	0	2	0	2	1	0	0	0	1	0	0	0	1	0	0	0	2	0	0	0	0	0	2	2	0	2	1	1	1	0	1	1	1	0	1	2	1	0	1	1	1	1	0	0	2
857	1	0	0	0	0	0	0	2	1	0	0	0	1	0	0	0	0	1	0	1	2	1	0	0	0	0	2	2	1	2	0	0	1	1	1	1	0	0	2	1	0	0	0	0	1	0	1	0	1
858	0	0	0	1	0	1	1	2	1	0	0	0	1	0	0	0	2	0	1	1	1	0	0	0	1	1	1	2	0	1	1	1	2	2	0	2	1	1	0	1	1	0	0	1	0	0	0	0	0
859	1	0	0	0	0	1	2	1	1	0	0	1	1	0	0	0	1	0	1	1	1	0	0	0	0	0	0	2	1	1	1	2	1	0	2	0	1	0	0	1	1	0	1	1	1	1	0	0	1
860	0	0	0	0	0	0	2	2	1	0	1	0	0	0	0	0	1	1	1	1	1	1	1	0	0	0	2	2	0	2	0	0	1	1	1	1	1	0	2	0	0	1	1	1	0	2	1	0	1
861	0	0	1	0	1	2	2	2	1	0	0	0	0	0	0	0	1	0	1	1	2	0	0	0	0	0	1	1	1	1	0	1	1	2	0	2	1	0	2	0	0	0	0	2	0	1	0	0	1
862	0	0	0	1	0	2	2	2	1	1	1	0	1	0	0	0	1	0	1	1	1	1	0	0	0	0	1	1	2	0	1	0	2	1	0	2	1	0	0	2	2	1	1	1	1	0	0	0	0
863	0	0	0	0	0	1	1	2	0	0	1	1	1	0	0	0	1	0	2	1	2	0	0	0	0	0	2	2	1	0	2	0	2	2	0	2	1	0	1	2	1	0	1	2	1	1	0	0	1
864	0	0	1	0	1	1	1	1	1	0	0	1	1	0	0	0	1	1	1	1	2	0	0	0	0	0	2	2	0	1	1	0	1	1	0	2	1	0	1	1	1	1	1	2	1	0	0	0	1
865	0	0	0	0	0	1	2	1	2	0	0	1	2	0	0	0	1	1	0	0	1	0	0	0	0	0	2	2	0	1	1	0	1	2	0	2	1	0	1	0	0	0	1	2	1	1	0	0	1
866	0	0	0	0	0	2	2	1	1	0	0	0	0	0	0	0	0	0	0	1	1	0	0	0	0	0	1	2	1	0	2	0	1	1	0	2	1	1	1	1	0	0	0	2	0	2	0	1	2
867	0	1	0	0	0	1	1	1	1	1	1	0	0	0	0	0	1	1	1	1	1	0	0	0	0	0	2	2	0	2	1	0	2	1	1	2	1	1	0	1	1	0	1	1	1	0	0	0	0
868	0	0	1	0	0	2	2	1	2	0	0	0	0	0	0	0	1	0	2	2	2	0	0	0	0	0	2	2	0	2	1	1	1	1	0	2	1	0	0	2	2	0	1	2	1	0	0	0	0
869	0	0	0	1	0	2	2	0	2	0	0	1	1	0	0	0	2	1	2	2	2	0	0	0	0	0	2	2	0	2	0	1	0	2	0	2	2	0	0	1	1	0	0	1	0	0	0	0	0
870	0	1	0	0	0	1	2	1	1	0	0	0	0	0	0	0	1	1	1	1	1	0	1	1	1	1	1	2	1	1	0	0	0	0	1	1	2	0	1	1	1	0	0	1	1	1	1	0	1
871	0	0	0	0	0	0	2	2	2	0	0	1	1	0	0	0	2	0	0	1	2	0	0	0	0	0	2	2	1	2	0	2	1	2	0	2	1	0	1	1	1	0	1	1	1	1	0	0	0
872	0	0	1	0	0	2	2	2	2	0	0	0	1	1	1	1	1	1	1	1	1	0	0	0	0	0	1	2	0	1	0	1	1	2	1	2	1	0	2	0	0	0	0	1	0	0	0	0	1
873	1	0	0	0	0	2	2	2	2	0	0	0	0	0	0	0	1	2	2	2	2	0	0	0	0	0	2	2	0	2	0	0	1	1	0	2	2	0	0	2	2	0	0	2	0	1	0	0	0
874	0	0	0	0	0	1	2	0	2	0	0	0	1	0	0	0	0	0	1	1	2	0	0	0	0	0	1	1	1	2	0	0	1	1	1	2	2	0	0	2	2	1	1	1	0	2	0	1	1
875	0	0	0	1	0	2	2	1	2	0	0	0	0	0	0	0	1	1	2	2	2	0	0	0	0	0	1	1	2	1	0	0	0	1	2	2	1	1	0	1	1	2	2	2	1	0	0	0	0
876	0	0	1	0	1	1	1	0	2	0	0	1	1	0	0	0	1	0	1	1	2	0	0	0	1	1	2	2	0	2	0	2	2	1	1	2	2	0	0	2	2	0	1	2	1	1	1	1	1
877	0	0	0	0	0	2	2	2	1	0	0	0	1	0	0	0	2	1	1	2	2	0	1	0	0	0	1	1	1	1	1	0	0	1	1	1	1	1	0	0	0	0	0	1	0	1	1	0	1
878	0	0	0	0	0	0	2	2	2	0	0	0	1	0	0	0	0	0	0	0	2	0	0	0	0	0	1	1	2	0	1	0	1	0	1	2	2	0	1	1	1	1	1	2	1	0	0	1	1
879	0	0	0	1	0	1	1	1	1	0	1	0	1	0	0	0	0	0	2	2	2	0	1	0	0	0	1	1	1	0	1	0	1	0	2	0	1	0	2	0	0	0	0	1	2	1	0	0	0
880	0	0	0	1	0	2	2	1	2	0	0	1	1	0	0	0	0	0	1	0	1	0	1	1	1	1	2	2	1	1	1	1	0	2	0	2	1	0	1	2	1	0	0	0	0	0	0	0	1
881	0	0	0	0	0	0	1	2	1	0	1	1	1	0	0	0	2	2	2	2	2	0	0	0	0	0	2	2	0	1	1	0	1	2	0	2	1	0	1	1	1	1	1	1	1	1	0	0	1
882	0	0	0	1	0	2	1	2	1	0	1	1	1	0	0	0	1	0	1	1	1	0	0	0	0	0	2	2	0	2	1	0	1	1	1	1	1	0	2	0	0	0	1	2	1	0	1	0	1
883	1	0	0	0	0	1	2	2	2	0	0	2	2	1	1	1	1	0	1	0	1	0	0	0	0	0	1	1	2	0	0	0	0	2	0	2	1	0	1	1	1	0	0	1	0	1	0	0	0
884	0	0	0	0	0	2	1	2	0	0	0	0	0	0	0	0	2	0	2	2	2	0	0	0	0	0	1	1	2	1	0	1	1	0	1	1	0	0	1	1	1	0	0	1	0	1	0	1	1
885	0	0	0	1	0	1	2	1	2	0	0	2	2	0	0	0	1	1	1	1	2	2	0	0	0	0	2	2	0	2	0	1	0	2	0	2	2	0	1	1	1	0	0	2	0	0	0	0	0
886	0	0	0	0	0	2	2	0	1	0	1	1	1	0	0	1	1	0	1	1	1	1	0	0	0	0	2	2	0	2	1	0	1	1	0	2	2	0	1	1	1	0	1	2	1	0	0	0	0
887	0	0	0	1	0	1	1	1	2	0	0	0	0	0	0	0	2	0	2	2	2	0	0	0	0	0	2	2	1	1	1	1	1	1	1	2	2	0	1	1	1	0	1	1	1	1	0	0	1
888	0	0	0	0	0	0	2	2	1	0	1	1	1	0	0	0	2	1	0	0	1	0	1	1	1	1	1	2	1	1	2	2	1	0	1	1	2	0	1	1	1	0	0	1	0	0	0	1	1
889	0	0	0	0	0	0	2	2	1	0	1	0	0	0	0	0	1	1	1	1	2	0	1	0	0	0	2	2	0	2	0	2	2	2	0	2	2	0	0	2	2	0	1	1	1	1	0	1	1
890	0	1	1	1	0	2	0	2	0	0	2	0	1	0	0	0	1	1	0	0	1	0	0	0	0	0	1	2	1	1	1	1	1	1	0	2	2	0	0	2	2	1	1	2	1	0	0	0	0
891	0	1	0	0	0	1	2	1	2	0	0	0	0	0	0	0	1	0	2	2	2	0	0	0	0	0	2	2	0	2	1	1	1	0	1	1	1	0	1	1	1	0	1	2	2	0	1	1	1
892	0	0	0	1	0	2	2	2	1	0	1	1	1	0	0	0	1	1	2	2	1	0	0	0	0	0	2	2	0	2	0	0	0	2	0	2	1	1	0	1	1	0	0	1	0	0	0	1	1
893	0	0	0	0	0	1	2	0	2	0	1	0	1	0	0	0	1	0	1	1	1	0	0	0	0	0	1	1	0	1	2	1	2	0	1	2	1	0	0	1	1	0	0	2	0	0	1	0	2
894	0	0	1	0	1	1	1	2	1	0	1	0	1	0	0	0	1	1	1	0	2	0	0	0	1	1	2	2	0	1	1	0	1	1	0	2	1	0	0	1	1	0	0	1	0	0	0	0	0
895	1	0	0	0	0	0	2	2	1	0	1	1	1	0	0	0	0	0	0	0	0	0	0	0	1	1	1	1	2	1	0	0	0	2	0	2	0	0	2	0	0	0	0	2	0	1	0	1	1
896	1	1	0	0	0	1	2	1	1	0	0	1	2	0	0	1	0	0	0	0	1	0	0	0	0	0	1	2	2	1	1	0	0	2	0	2	2	0	0	1	1	1	1	2	2	1	1	0	2
897	0	0	0	2	0	2	1	1	1	0	0	0	0	0	0	0	1	1	0	0	0	0	1	1	1	1	1	1	2	0	1	0	1	2	0	2	1	0	2	1	0	1	1	2	1	1	0	0	1
898	0	0	0	0	0	1	2	2	1	1	1	2	2	0	0	1	2	2	1	1	2	0	1	1	1	1	2	2	1	1	2	1	1	1	2	1	1	1	0	2	1	0	0	2	0	1	0	0	0
899	0	0	0	0	0	1	1	1	0	1	1	1	1	0	0	0	1	1	2	2	2	0	0	0	0	0	2	2	0	2	0	1	1	1	0	2	2	0	1	0	0	0	0	1	1	1	0	0	1
900	0	0	0	0	0	2	1	1	2	0	0	1	1	0	0	0	0	0	0	0	0	0	1	1	1	1	0	1	1	1	1	0	2	1	2	1	2	0	1	1	1	0	0	2	0	0	0	0	1
901	0	0	0	0	0	0	2	2	2	0	0	1	2	0	0	0	2	1	2	2	2	0	1	1	1	1	1	1	0	1	0	1	2	1	1	2	1	0	1	1	1	1	1	2	0	1	1	1	2
902	0	0	0	0	0	2	2	0	2	0	0	1	1	0	0	0	1	1	1	1	1	0	0	0	0	0	1	2	2	2	0	0	2	0	2	2	1	0	0	1	1	0	1	1	1	0	0	0	0
903	0	0	2	0	1	0	0	2	0	0	2	0	0	0	0	0	2	2	1	1	2	0	0	0	1	1	1	1	1	2	0	1	1	1	0	2	1	1	0	1	1	0	0	2	0	1	0	0	0
904	0	0	0	0	0	1	2	1	1	0	1	1	0	0	0	0	1	1	1	2	2	0	0	0	1	1	2	2	1	1	2	0	1	1	1	2	0	0	1	0	0	0	1	2	1	0	0	0	0
905	0	0	0	1	0	1	2	1	2	0	0	0	0	0	0	0	1	1	0	0	0	0	0	0	0	0	2	2	1	1	2	0	1	1	1	1	2	1	0	1	1	0	0	1	0	0	0	0	0
906	1	0	0	0	0	1	2	2	1	0	0	0	1	0	0	0	2	2	1	1	2	0	0	0	1	1	1	2	0	1	2	0	1	1	1	2	0	0	1	1	1	1	1	1	1	0	0	0	0
907	0	0	0	0	0	0	2	1	2	0	0	2	2	1	1	1	1	1	1	1	2	0	0	0	0	0	2	2	0	1	1	2	2	2	0	2	2	0	0	2	2	0	1	2	1	0	0	0	0
908	0	0	1	0	0	1	2	1	2	0	0	0	0	0	0	0	0	0	2	1	2	0	0	0	0	0	2	2	0	1	1	0	0	1	1	1	1	0	2	0	0	0	0	1	0	0	0	0	1
909	0	0	0	1	0	1	2	1	1	0	1	1	1	0	0	0	2	1	1	1	2	0	0	0	0	0	2	2	1	1	1	1	1	1	1	1	1	1	0	1	1	0	0	1	1	0	0	0	0
910	0	0	0	0	0	2	2	1	2	0	0	0	0	0	0	0	0	0	2	2	2	0	0	0	0	0	2	2	0	2	1	1	1	1	0	2	1	0	0	1	1	0	1	2	0	1	0	0	1
911	0	0	1	1	0	2	2	1	2	0	0	0	0	0	0	0	1	0	1	1	1	0	0	0	0	1	2	2	1	0	1	1	1	1	1	2	0	1	1	0	0	0	0	1	2	1	0	0	1
912	0	0	1	1	0	1	2	2	1	0	0	2	2	1	1	1	1	1	0	0	1	0	0	0	0	0	2	2	0	2	0	0	0	2	1	2	1	0	2	1	0	0	0	1	2	1	0	0	1
913	0	0	0	1	0	2	2	1	2	0	0	1	1	0	0	0	1	1	0	0	0	0	0	0	0	0	0	1	2	0	1	0	0	1	0	2	0	0	2	0	0	0	0	2	0	0	0	0	1
914	0	0	0	1	0	1	2	2	2	0	0	0	0	0	0	0	0	0	0	0	0	0	1	0	0	0	1	1	1	1	0	1	2	0	1	2	1	0	0	2	2	0	0	2	0	0	0	0	0
915	0	0	0	1	0	2	2	2	2	0	0	0	1	0	0	0	0	0	1	1	0	0	1	0	0	0	2	2	1	2	0	1	2	2	0	2	1	0	1	2	1	0	1	2	1	1	1	0	2
916	0	0	0	0	0	1	2	0	1	0	1	1	0	0	0	0	1	0	2	1	2	1	0	0	1	1	2	2	0	2	0	1	1	1	0	2	1	1	0	1	1	0	1	2	1	1	0	0	0
917	0	0	0	0	0	1	1	1	0	0	1	0	0	0	0	0	0	0	1	1	0	0	0	0	0	0	2	2	1	2	0	1	1	1	1	2	2	0	2	0	0	0	1	2	1	0	0	1	1
918	0	0	0	0	0	0	1	2	1	0	1	0	0	0	0	0	1	0	1	1	1	0	1	1	1	1	0	1	0	0	1	1	1	0	1	1	1	0	2	0	0	0	1	2	1	1	0	0	1
919	0	0	0	0	0	0	2	1	2	0	0	1	1	0	0	0	1	0	1	1	1	0	0	0	0	0	1	1	0	2	1	1	2	0	1	1	1	0	0	1	1	1	1	2	1	0	0	1	2
920	0	0	0	0	0	0	1	2	1	0	1	0	1	0	0	0	0	0	2	2	2	0	0	0	0	0	1	2	0	1	0	0	1	2	0	2	1	0	1	2	1	0	0	2	1	1	0	0	0
921	0	1	1	1	1	1	1	1	1	1	1	1	2	0	0	0	2	1	2	1	2	0	0	0	0	0	1	1	2	1	0	2	1	1	1	1	1	0	2	0	0	0	0	2	0	2	0	0	0
922	0	0	0	0	0	0	2	0	2	0	1	0	0	0	0	0	1	1	1	1	2	1	0	0	0	0	1	1	1	1	0	1	1	1	0	2	2	0	1	1	1	0	0	2	1	0	0	0	1
923	1	0	0	1	0	2	1	1	1	0	0	0	0	0	0	0	2	1	2	2	2	0	0	0	0	0	2	2	0	2	0	0	0	1	1	1	1	0	1	1	1	0	0	2	0	1	0	0	0
924	0	0	1	1	0	1	2	1	2	0	0	0	0	0	0	0	1	2	2	2	2	0	0	0	0	0	1	2	0	2	1	1	1	0	2	1	1	1	0	1	1	0	0	2	0	0	0	0	1
925	0	0	0	0	0	2	1	2	0	0	1	1	1	0	0	0	1	1	1	0	0	0	0	0	0	0	1	1	2	1	0	0	1	1	0	2	1	1	1	1	0	0	0	2	0	1	0	1	2
926	0	0	0	0	0	1	1	2	0	0	0	0	0	0	0	0	2	2	1	1	1	0	0	0	0	0	1	1	1	1	0	0	0	2	0	2	1	1	1	1	1	0	0	0	2	1	0	0	0
927	0	0	0	0	0	0	1	2	1	0	0	0	1	0	0	0	0	0	1	1	1	0	0	0	0	0	2	2	0	2	0	1	1	1	0	2	2	0	0	2	2	1	1	2	0	1	0	1	0
928	0	0	0	0	0	1	2	1	1	0	0	1	1	0	0	0	2	2	1	1	2	1	0	0	0	0	1	2	1	1	0	0	1	1	0	2	1	0	0	1	1	0	2	2	1	1	0	0	1
929	0	0	0	0	0	0	2	2	1	0	0	1	2	0	0	0	2	0	1	1	1	0	0	0	0	0	2	2	0	1	1	1	1	2	1	2	1	0	2	0	0	1	1	2	1	0	0	0	0
930	1	0	0	0	0	0	2	1	2	0	1	0	0	0	0	0	1	0	1	1	1	0	1	0	0	0	2	2	1	1	2	1	2	2	0	2	1	0	0	2	2	0	0	2	0	2	2	0	2
931	0	0	0	0	0	1	2	1	2	0	0	0	0	0	0	0	1	0	1	1	2	0	0	0	1	1	1	1	1	1	0	1	1	1	0	2	1	1	0	1	1	0	1	2	2	2	0	0	0
932	0	0	0	0	0	1	1	2	1	0	1	0	1	0	0	0	1	0	0	0	1	0	0	0	0	0	1	2	1	1	0	0	1	1	1	2	2	0	0	2	2	0	1	2	1	0	0	1	2
933	0	0	0	0	0	1	2	1	2	0	1	0	0	0	0	0	2	1	1	1	2	1	1	0	0	0	2	2	0	2	1	2	2	2	0	2	1	1	1	1	1	0	1	1	1	0	0	0	0
934	0	0	0	0	0	1	1	2	1	0	0	1	1	0	0	1	0	1	0	1	2	0	0	0	0	0	1	1	1	1	0	0	0	1	0	2	1	0	0	0	0	1	1	1	0	1	0	0	1
935	0	0	0	0	0	2	1	1	1	0	1	1	1	0	0	0	1	1	1	2	2	0	0	0	0	0	0	0	1	1	0	1	1	1	1	1	2	0	0	1	1	0	1	2	1	0	0	0	1
936	0	0	0	0	0	0	2	0	2	0	0	1	2	0	0	1	1	0	2	1	2	1	0	0	0	0	2	2	0	2	0	1	1	1	1	1	1	0	0	0	0	0	1	1	1	0	0	0	0
937	0	0	0	1	0	2	2	2	2	0	0	0	1	0	0	0	1	1	1	0	0	0	0	0	1	1	1	1	1	1	1	1	1	0	2	0	2	0	0	1	1	1	1	1	0	1	0	0	0
938	1	0	0	0	0	1	2	1	2	0	0	1	1	0	0	0	1	0	0	0	1	0	0	0	1	1	2	2	1	2	1	2	1	2	0	2	2	0	1	1	1	0	0	0	2	2	0	0	1
939	0	0	0	1	0	1	2	1	2	0	0	0	0	0	0	0	1	0	2	2	2	0	0	0	0	0	1	1	1	1	0	1	1	1	2	2	1	0	0	2	2	0	2	2	1	1	1	0	1
940	0	0	0	0	0	1	2	1	2	0	0	1	2	0	0	0	1	1	1	1	1	0	0	0	0	0	0	1	0	0	1	2	2	0	1	1	1	0	1	1	1	2	2	2	0	0	0	0	2
941	0	0	1	1	0	1	2	1	2	0	0	0	2	0	0	1	2	1	2	2	2	0	0	0	0	0	1	1	0	1	0	0	1	2	1	2	0	2	0	0	0	0	1	1	1	2	0	0	1
942	0	0	0	0	0	2	2	1	2	0	0	0	0	0	0	0	2	1	0	0	1	0	1	1	1	1	2	2	1	2	0	1	1	1	1	1	2	0	0	1	1	0	0	1	0	1	0	0	1
943	0	0	0	1	0	2	2	1	2	0	0	0	1	0	0	0	1	1	2	2	2	0	0	0	0	0	0	0	1	0	1	0	0	2	1	2	2	0	1	1	1	0	0	1	0	0	0	0	0
944	0	0	0	0	0	2	1	1	2	0	0	0	1	0	0	0	1	0	1	1	1	0	1	0	0	0	0	1	1	1	0	0	0	2	1	1	1	0	0	1	1	0	0	2	0	2	0	0	1
945	1	0	0	0	0	2	2	1	1	0	1	0	0	0	0	0	1	1	1	1	2	0	0	0	0	0	2	2	0	2	1	0	0	1	0	2	1	1	1	2	0	0	1	2	1	1	0	0	0
946	1	0	0	1	0	2	1	2	1	0	1	0	1	0	0	1	0	0	2	2	2	0	1	0	0	0	1	1	1	1	0	1	1	1	1	1	1	0	0	2	2	0	1	2	1	0	1	0	1
947	0	0	0	0	0	0	2	2	1	0	1	0	1	0	0	0	0	0	0	0	0	1	0	0	0	0	2	2	1	1	1	0	2	0	2	1	1	0	2	0	0	0	1	2	1	0	0	0	0
948	0	0	0	0	0	1	2	0	2	0	0	1	1	0	0	0	1	1	1	1	1	0	1	1	1	1	1	1	0	1	0	0	1	2	1	2	2	0	0	1	1	0	1	2	1	0	0	2	2
949	0	0	0	0	0	1	2	2	1	0	0	1	2	0	0	0	1	1	0	0	1	0	0	0	1	1	2	2	0	2	0	1	1	2	0	2	1	0	2	0	0	0	1	2	0	0	0	0	1
950	0	0	0	0	0	1	2	2	2	0	0	1	1	0	0	1	1	0	1	1	2	0	0	0	0	0	1	2	1	1	2	0	1	1	1	1	2	0	1	2	1	0	0	1	0	0	0	0	0
951	0	0	0	0	0	0	2	2	2	0	0	0	2	1	1	1	2	0	1	1	2	0	2	0	0	0	2	2	0	2	0	0	1	1	0	2	2	0	1	1	1	0	1	2	1	0	0	0	1
952	1	0	0	1	0	2	2	2	0	0	1	1	1	0	0	1	0	0	2	2	2	0	0	0	0	0	2	2	1	2	1	0	0	2	0	2	0	0	2	1	0	0	0	2	1	1	1	0	1
953	0	0	0	0	0	1	2	2	1	0	1	1	2	0	0	0	2	0	2	2	2	0	0	0	0	0	0	0	1	0	1	0	1	1	1	1	1	1	0	1	1	1	1	1	1	1	0	0	1
954	1	0	0	0	0	0	2	2	1	0	0	0	1	0	0	0	0	0	2	2	2	0	0	0	0	0	2	2	0	1	2	0	1	1	1	2	1	0	1	1	1	0	0	2	0	2	0	0	1
955	0	1	1	1	1	1	1	2	0	0	2	1	1	0	0	0	1	0	2	2	2	0	0	0	0	0	1	2	1	1	1	1	1	1	1	1	1	1	0	2	1	0	0	1	1	1	0	0	0
956	0	0	0	0	0	0	2	0	2	0	0	1	2	0	0	0	2	1	2	2	2	0	0	0	0	0	2	2	0	2	0	1	0	2	0	2	1	0	2	0	0	0	0	2	0	1	0	0	1
957	0	0	0	0	0	0	1	1	2	0	0	2	2	1	1	1	1	1	0	0	0	0	0	0	0	0	0	1	2	0	1	1	1	1	0	2	1	1	0	0	0	0	1	2	1	1	0	0	1
958	0	0	0	0	0	0	2	2	1	0	1	0	0	0	0	0	0	0	1	1	2	0	0	0	0	0	2	2	0	1	1	1	1	2	1	2	0	1	1	0	0	0	0	1	0	0	0	1	2
959	0	0	0	0	0	1	1	2	1	0	1	1	2	0	0	1	0	0	2	1	2	1	0	0	0	0	2	2	1	1	1	0	1	1	1	1	2	0	0	2	2	1	1	1	1	0	0	0	1
960	0	0	1	0	1	2	2	0	2	0	0	0	0	0	0	0	2	1	1	1	2	0	1	1	1	1	2	2	1	1	1	1	0	1	1	2	2	0	0	1	1	0	0	1	0	0	0	1	0
961	0	0	0	0	0	1	2	2	1	0	1	0	0	0	0	0	0	0	2	2	2	0	0	0	0	0	2	2	2	2	0	2	2	0	2	0	0	1	1	0	0	0	0	1	1	1	0	0	1
962	0	0	0	0	0	2	2	2	1	0	0	1	1	0	0	0	1	0	2	2	2	0	0	0	0	0	1	2	1	1	2	0	1	1	1	1	2	0	1	1	1	0	1	2	1	0	1	0	1
963	0	0	0	2	0	2	2	0	2	0	0	0	0	0	0	0	1	0	1	1	1	0	0	0	0	0	1	1	1	1	0	0	1	1	0	2	1	1	0	1	1	0	0	2	0	1	0	0	0
964	1	0	0	1	0	2	2	1	2	0	1	0	0	0	0	0	1	0	2	1	2	0	1	1	1	1	1	1	1	0	1	0	2	1	2	1	0	0	2	1	0	0	0	2	0	2	1	0	1
965	0	0	0	0	0	0	2	0	2	0	0	0	0	0	0	0	2	1	2	2	2	0	0	0	0	0	2	2	1	1	2	1	1	2	0	2	1	0	1	1	1	0	0	2	0	0	0	0	1
966	0	0	0	1	0	2	2	2	2	0	0	0	0	0	0	0	1	1	1	1	1	0	0	0	0	0	1	2	0	1	1	1	2	2	0	2	2	0	0	2	2	0	0	1	0	0	0	0	1
967	0	0	0	0	0	0	1	2	0	0	1	0	2	0	0	0	1	0	1	1	1	0	0	0	0	0	2	2	0	2	0	0	1	1	1	2	2	0	0	2	2	0	0	0	0	1	0	0	0
968	1	0	0	0	0	1	2	1	2	0	0	0	2	0	0	0	1	0	1	1	1	0	0	0	0	0	2	2	0	2	1	1	2	0	1	1	1	0	0	0	0	0	1	1	1	1	0	0	0
969	1	0	0	0	0	2	2	2	2	0	0	1	1	0	0	0	2	2	1	1	2	1	0	0	0	0	2	2	0	1	2	1	0	2	0	2	1	1	0	0	0	0	0	2	0	1	0	0	0
970	1	0	0	0	0	0	1	2	1	0	1	0	1	0	0	0	0	0	2	1	2	1	0	0	0	0	2	2	1	0	2	1	0	2	0	2	1	0	0	1	1	0	0	1	0	0	0	0	2
971	1	0	0	1	0	1	1	2	1	0	2	0	0	0	0	0	2	1	2	2	2	1	0	0	0	0	2	2	2	1	1	0	0	2	0	2	1	0	1	1	1	0	1	1	1	1	1	1	2
972	1	0	0	0	0	0	1	1	1	0	0	0	0	0	0	0	2	2	0	0	2	0	1	1	1	1	2	2	0	2	0	1	0	2	0	2	1	0	1	1	1	0	0	2	0	2	0	0	2
973	0	0	0	0	0	1	2	0	2	0	2	1	1	0	0	0	0	0	1	1	1	0	0	0	0	0	2	2	1	1	2	1	2	2	0	2	0	1	1	0	0	0	0	2	0	1	0	0	1
974	1	0	0	0	0	1	1	2	1	0	1	0	0	0	0	0	1	1	0	0	0	0	1	0	0	0	1	1	2	1	0	1	1	2	0	2	2	0	1	1	1	0	0	2	1	0	1	0	1
975	0	0	1	0	0	2	1	1	1	0	1	0	0	0	0	0	1	0	1	1	1	0	0	0	0	0	1	2	2	1	1	1	1	1	1	2	2	0	1	0	0	0	0	1	0	0	1	0	2
976	0	0	0	0	0	0	2	1	1	0	0	0	1	0	0	0	1	0	1	1	1	0	0	0	0	0	2	2	0	1	0	2	1	2	0	2	1	1	0	1	1	0	0	1	0	0	0	1	0
977	1	0	0	0	0	2	1	2	0	0	1	0	1	0	0	0	0	0	1	1	1	0	0	0	0	0	1	1	1	0	1	0	1	0	1	1	2	0	0	2	2	0	1	1	1	0	0	0	0
978	1	0	1	0	1	1	1	2	1	0	2	0	1	0	0	0	1	1	1	0	2	0	0	0	0	0	1	0	2	0	0	2	2	0	2	0	1	1	0	1	1	0	1	2	1	1	0	1	1
979	1	0	0	0	0	0	2	2	2	0	1	1	2	0	0	1	1	0	1	1	1	0	0	0	0	0	2	2	0	2	1	1	1	1	0	2	1	1	0	1	1	0	0	1	0	1	0	0	0
980	0	0	0	2	0	2	2	1	2	0	0	1	1	0	0	0	2	1	1	1	2	1	0	0	0	0	0	2	1	1	1	1	1	1	1	1	1	0	2	0	0	0	0	2	1	0	0	0	2
981	1	0	0	1	0	1	2	2	1	0	0	1	1	0	0	0	2	1	1	1	1	0	0	0	0	0	2	2	0	1	0	1	1	2	0	2	2	0	0	1	1	0	0	1	1	1	0	0	1
982	0	0	0	0	0	2	1	2	1	0	0	0	0	0	0	0	2	1	2	2	2	0	0	0	0	0	2	2	0	2	1	0	1	2	0	2	1	0	1	1	1	0	0	0	2	1	0	0	2
983	1	0	0	1	0	1	2	0	2	0	0	1	2	0	0	0	1	1	1	0	2	0	1	0	0	0	0	2	2	1	2	1	1	0	2	1	2	0	0	2	2	1	1	1	1	1	0	0	0
984	0	0	0	0	0	0	1	1	1	0	1	1	1	0	0	0	0	0	2	2	1	0	0	0	0	0	2	2	1	1	1	1	0	2	0	2	1	0	1	1	1	0	0	2	1	2	0	0	0
985	1	0	0	1	0	1	2	2	0	0	0	0	1	0	0	0	1	1	2	2	2	0	0	0	0	0	1	1	1	0	0	1	1	1	0	2	1	0	1	2	1	0	0	0	1	0	0	0	0
986	0	0	0	0	0	0	1	2	0	0	0	1	1	0	0	0	0	0	0	0	0	0	1	0	0	0	2	2	0	1	2	0	0	1	1	1	1	1	0	1	1	0	1	2	0	0	0	0	0
987	0	0	0	0	0	1	2	2	1	0	0	0	0	0	0	0	0	0	2	2	2	0	0	0	0	0	1	1	1	2	0	1	1	1	0	2	1	0	0	1	1	0	0	2	0	1	1	1	1
988	0	0	1	1	0	1	1	2	1	0	1	0	0	0	0	0	0	0	1	1	2	0	0	0	0	0	2	2	0	2	0	1	0	2	0	2	2	0	0	2	2	2	2	2	1	0	0	0	0
989	1	0	0	0	0	0	1	1	1	0	1	1	2	0	0	0	1	1	2	2	2	1	1	0	0	0	2	2	1	0	1	0	1	1	1	1	2	0	1	0	0	0	0	1	0	1	0	0	0
990	0	0	0	1	0	1	2	1	2	0	0	0	0	0	0	0	0	0	1	1	2	0	0	0	0	0	2	2	0	2	0	2	1	1	1	0	1	0	1	1	1	0	0	2	0	1	1	0	1
991	1	0	0	1	0	1	1	2	1	0	1	0	0	0	0	0	1	1	1	1	1	0	0	0	0	0	2	1	1	1	0	0	0	1	1	1	2	0	0	2	2	0	1	2	1	0	0	1	1
992	1	0	0	0	0	1	2	1	2	0	1	0	1	0	0	0	1	1	1	1	1	0	1	0	1	1	1	1	1	1	0	1	1	2	0	2	1	0	2	0	0	0	2	2	2	1	0	0	1
993	1	0	0	0	0	1	2	1	2	0	0	0	0	0	0	0	2	2	1	1	1	0	0	0	0	0	1	2	1	1	2	1	1	0	1	1	0	2	0	0	0	0	0	2	0	0	0	0	1
994	0	0	0	1	0	1	2	0	2	0	0	0	1	1	1	1	0	0	2	2	2	0	0	0	1	1	2	2	0	2	0	0	1	1	1	2	2	1	0	2	1	0	0	2	0	1	0	0	0
995	1	0	0	0	0	0	1	1	1	0	1	0	0	0	0	0	1	1	2	2	2	0	0	0	0	0	0	1	0	1	1	1	1	1	2	2	0	1	1	0	0	0	0	1	0	0	0	0	1
996	0	0	0	0	0	1	2	2	2	0	0	0	0	0	0	0	1	1	2	2	2	0	1	1	2	2	1	1	1	2	0	1	1	0	2	0	1	0	0	2	2	0	1	1	1	0	0	0	0
997	1	0	0	1	0	1	1	1	1	0	2	0	1	0	0	0	1	0	2	1	2	0	0	0	0	0	2	2	0	2	0	0	0	2	0	2	1	0	0	2	2	0	0	1	0	0	0	0	0
998	0	0	0	0	0	1	2	2	1	0	0	0	1	0	0	0	0	0	2	1	2	0	0	0	0	0	1	2	1	1	2	0	1	2	1	2	1	1	0	0	0	1	1	2	1	1	0	0	2
999	0	0	0	0	0	2	1	1	2	0	0	0	1	0	0	0	1	0	1	1	1	0	0	0	0	0	2	2	1	0	1	2	2	0	2	0	2	0	1	1	1	0	0	1	0	0	0	0	0
1000	0	0	0	0	0	0	2	1	2	0	1	0	0	0	0	0	1	0	1	1	2	0	1	1	1	1	2	2	0	2	0	0	0	2	0	2	2	1	0	1	1	0	0	1	2	1	0	0	1
[truncated: 252 more columns]
