# Supplementary material for: KNN-MDR: a learning approach for improving interactions mapping performances in genome wide association studies
Source: BMC Bioinformatics. 2017 Mar 21;18:184. doi: 10.1186/s12859-017-1599-7 (PMC5361736; doi:10.1186/s12859-017-1599-7)
Supplement: Supplementary file 5 — The data set(s) supporting the results of Table 3. (ZIP 7092 kb) [file 12859_2017_1599_MOESM5_ESM.zip › 000/S54/mkallsimul.dat]

1	0	0	1	0	0	1	2	0	2	0	0	0	0	0	0	0	1	0	1	1	1	0	2	2	0	0	0	2	0	1	2	2	1	0	0	2	2	0	0	1	1	0	0	1	0	1	0	0	1
2	1	0	1	1	0	1	1	0	1	0	1	0	1	0	0	0	0	0	1	1	1	0	2	2	0	0	0	2	1	2	2	1	1	0	1	1	2	0	0	1	1	0	1	2	1	0	0	1	1
3	0	0	1	0	0	1	1	0	2	1	0	0	0	0	0	0	1	0	1	1	1	0	1	1	1	1	0	2	0	2	1	1	1	1	1	1	1	1	1	1	0	0	0	1	0	1	0	0	1
4	0	0	1	1	0	2	1	2	2	0	0	0	0	0	0	0	1	0	1	1	1	0	1	1	0	0	0	1	1	0	1	2	2	1	1	1	2	0	0	1	1	1	1	1	1	0	0	0	1
5	0	0	2	1	0	2	2	0	2	0	0	0	0	0	0	0	0	2	2	0	0	0	1	1	0	1	0	2	0	2	0	1	1	1	1	1	1	1	0	1	1	0	0	2	0	0	0	0	0
6	0	0	2	1	0	2	2	0	2	0	0	1	1	0	0	0	1	2	1	1	0	1	2	2	0	0	1	2	1	2	0	0	0	0	0	2	2	0	0	1	1	0	0	0	0	0	0	0	1
7	0	1	1	0	0	0	2	0	1	0	0	1	2	1	1	1	1	1	1	1	1	0	1	1	1	0	0	1	0	2	1	1	1	1	2	0	1	1	0	2	2	1	1	1	1	2	0	0	1
8	0	1	1	1	0	2	2	0	1	0	0	1	1	0	0	0	2	1	1	1	0	0	2	2	0	0	0	2	0	1	1	2	2	0	2	0	1	0	0	2	2	0	0	1	0	0	0	0	1
9	0	0	1	0	0	1	2	0	2	0	0	0	1	1	1	0	2	0	0	2	0	0	1	1	0	1	0	1	2	2	1	1	1	0	1	1	2	0	0	2	2	0	1	1	1	0	0	0	0
10	0	0	2	1	0	2	1	0	1	0	1	0	2	1	1	0	1	1	0	1	0	0	0	0	1	1	0	2	1	2	1	1	1	1	1	1	2	1	0	1	1	0	0	2	0	1	0	0	2
11	0	0	0	0	0	1	1	0	2	0	0	2	2	0	0	1	1	1	2	0	1	0	2	2	0	1	0	2	0	1	0	1	1	0	0	2	1	0	0	2	2	0	0	2	0	0	0	0	1
12	0	0	2	1	0	2	2	0	2	0	0	1	1	0	0	0	0	2	0	2	0	0	2	2	0	0	0	1	1	2	0	2	2	1	1	1	1	1	0	0	0	0	0	2	1	1	0	0	1
13	0	0	2	1	0	2	2	0	1	0	0	0	0	0	0	0	1	0	1	1	1	0	1	1	0	0	0	2	0	2	0	1	1	0	0	2	1	0	0	1	1	1	1	1	0	1	0	0	0
14	0	0	2	1	0	2	1	0	1	0	1	0	0	0	0	0	1	1	1	1	0	0	2	2	0	0	0	2	0	1	1	1	1	0	1	1	1	1	0	1	1	0	0	2	0	1	0	0	1
15	0	0	2	1	0	1	2	0	1	0	0	0	1	1	1	0	0	0	1	1	1	0	2	2	0	0	0	2	0	1	1	1	2	2	0	2	2	0	0	2	2	1	1	1	0	1	0	0	0
16	0	0	2	0	0	1	1	1	1	0	1	0	0	0	0	0	2	1	1	1	1	0	1	1	1	1	0	2	0	2	1	1	1	1	1	1	2	0	0	1	1	0	0	1	0	1	0	0	1
17	0	0	1	1	0	1	0	0	1	0	0	0	0	0	0	0	0	1	0	1	0	0	1	1	1	2	0	2	1	2	1	1	2	0	2	0	1	0	1	0	0	0	0	0	0	0	0	0	1
18	0	0	0	1	0	1	1	0	1	1	1	0	0	0	0	0	1	1	1	0	1	0	1	1	0	0	0	1	2	1	1	1	2	1	2	1	1	2	0	0	0	0	1	2	2	0	0	1	2
19	0	0	2	1	0	1	2	1	2	0	0	1	1	0	0	0	1	0	0	2	0	0	2	2	0	0	0	2	1	2	1	0	0	0	0	2	1	0	0	1	0	1	0	1	2	1	0	0	0
20	0	0	2	0	0	2	2	0	2	0	1	1	1	0	0	0	1	1	1	1	0	1	2	2	0	0	2	2	1	2	1	1	1	0	1	1	1	0	0	2	2	0	0	2	0	0	0	0	1
21	0	0	1	1	0	1	1	0	1	0	1	1	1	0	0	0	1	2	0	1	0	0	2	2	0	0	0	2	0	2	1	2	1	0	0	2	0	1	0	0	0	0	0	1	0	0	0	0	0
22	0	0	0	0	0	0	2	1	2	0	0	1	2	1	1	0	2	2	1	1	1	0	0	0	1	1	0	2	2	2	0	0	1	1	1	1	2	0	0	1	1	0	0	1	0	0	0	2	2
23	0	0	1	0	0	1	1	0	1	0	1	1	1	0	0	0	1	1	0	1	0	0	2	2	0	0	0	2	1	1	2	1	1	0	1	1	0	1	0	0	0	1	0	1	0	0	0	0	0
24	0	0	1	0	0	2	2	0	2	0	1	0	0	0	0	0	2	0	0	2	0	0	2	2	0	0	0	2	0	2	1	0	1	2	1	1	1	0	0	1	1	0	0	1	1	0	0	0	0
25	0	1	2	0	1	1	2	0	1	0	1	0	1	1	1	0	2	1	1	1	1	0	2	2	0	0	0	2	0	2	2	1	1	2	2	1	0	0	0	1	1	2	2	2	1	1	0	0	1
26	0	0	0	0	0	0	2	0	2	0	1	0	0	0	0	0	0	2	1	0	0	0	2	2	0	0	0	2	0	1	1	1	0	1	0	2	0	1	0	1	1	1	0	0	0	0	0	0	0
27	0	0	0	1	0	1	1	0	1	0	1	0	0	0	0	0	0	0	0	2	0	0	2	2	0	0	0	2	0	2	0	2	2	0	2	0	1	1	1	2	0	0	1	2	0	1	0	0	0
28	0	0	0	0	0	1	2	0	1	0	1	1	1	1	1	0	2	0	0	2	0	0	2	2	0	1	0	1	1	2	0	0	0	0	0	2	1	0	0	2	1	1	0	0	0	0	0	0	1
29	0	0	0	0	0	0	2	0	1	0	1	0	1	0	0	0	0	1	0	2	0	0	2	2	0	0	0	2	0	1	2	1	1	0	0	2	1	0	0	2	2	0	0	2	0	0	0	1	0
30	0	1	1	0	0	1	1	0	0	0	2	0	0	0	0	0	0	0	0	2	1	0	0	0	0	0	1	1	0	1	1	1	1	0	0	2	0	1	0	1	1	0	0	2	0	0	0	1	2
31	0	0	1	0	0	2	2	0	2	0	0	1	2	1	1	1	2	0	0	2	0	0	2	2	0	0	0	1	2	2	1	2	2	1	1	1	1	1	1	0	0	0	0	1	0	0	0	0	1
32	0	0	1	1	0	1	2	0	1	0	0	0	2	1	1	1	1	0	0	1	0	0	2	2	0	0	0	2	1	0	1	1	2	0	0	2	0	0	1	0	0	0	0	2	0	0	0	1	1
33	0	0	2	1	0	2	1	0	0	0	0	1	2	1	1	1	1	0	0	2	0	0	1	1	1	1	0	2	0	2	1	1	1	1	1	1	2	0	0	2	2	1	1	1	1	0	0	0	0
34	0	0	2	1	0	2	1	0	2	0	0	0	1	1	1	0	1	1	1	1	0	0	2	2	0	0	0	1	0	1	1	1	1	0	1	1	1	1	0	1	1	1	1	1	1	1	0	0	0
35	0	0	1	0	0	1	2	0	1	0	0	1	2	2	2	0	2	0	0	1	0	0	2	2	0	0	0	2	0	1	0	1	2	1	2	1	2	0	0	2	2	1	1	2	1	1	0	0	1
36	0	0	0	1	1	1	2	0	2	1	1	0	0	0	0	0	0	2	0	1	0	0	2	2	0	0	0	1	1	2	1	1	1	0	1	1	1	0	0	0	0	0	1	2	2	0	0	1	2
37	1	0	1	0	0	1	1	0	2	0	0	1	2	1	1	0	2	1	1	1	1	0	2	2	0	0	0	1	0	2	1	0	2	1	2	1	2	0	0	2	2	0	0	0	1	0	0	0	1
38	0	1	2	1	1	1	2	0	2	0	0	0	0	0	0	0	1	0	0	2	0	0	1	1	1	1	0	1	2	2	0	1	1	0	0	2	1	0	0	1	1	0	0	1	0	1	0	0	0
39	0	0	1	0	0	1	1	0	2	0	0	1	1	1	1	0	1	1	1	1	0	1	2	2	0	0	0	2	1	1	2	1	1	1	0	1	0	0	1	0	0	1	1	1	1	1	0	0	1
40	0	0	0	0	0	0	2	0	2	0	0	0	0	0	0	0	1	1	1	1	1	1	0	1	1	1	0	2	0	2	2	1	1	1	0	2	1	0	0	2	2	1	1	2	0	2	0	0	1
41	0	0	0	1	0	1	1	0	2	0	0	0	1	1	1	1	1	1	1	1	1	0	2	2	0	1	0	1	1	1	1	2	2	0	1	1	2	1	0	1	1	1	1	2	1	1	0	0	0
42	0	0	2	1	0	1	2	1	2	0	0	0	0	0	0	0	1	2	1	0	1	0	2	2	0	0	0	2	1	1	1	1	1	1	0	2	0	0	0	0	0	1	1	1	1	1	0	0	0
43	0	0	0	0	0	0	2	0	2	0	1	1	2	1	1	1	0	0	1	1	1	0	1	1	0	1	0	2	0	1	1	1	1	0	0	2	1	1	0	2	2	0	0	2	0	2	0	0	1
44	0	0	2	0	0	2	1	0	1	0	2	0	2	0	0	1	1	1	1	1	1	0	0	0	0	0	0	2	0	1	2	1	1	0	1	1	1	0	0	0	0	0	0	1	0	0	0	0	1
45	1	0	0	0	0	1	2	1	1	0	0	0	1	0	0	0	1	0	0	2	0	0	2	2	0	1	0	2	1	2	1	1	1	1	1	1	1	0	0	0	0	0	1	2	1	0	0	0	2
46	0	0	0	0	0	0	1	2	2	0	0	1	2	1	1	0	1	1	0	1	0	0	2	2	0	0	0	2	0	1	2	1	0	1	0	2	1	0	0	0	0	1	1	2	2	0	1	0	0
47	1	0	1	1	0	1	1	0	1	0	1	0	0	0	0	0	1	1	1	1	1	0	1	1	1	1	0	2	0	2	1	0	1	2	1	2	0	0	1	1	0	0	0	0	0	0	0	0	1
48	1	0	1	0	0	1	1	0	1	0	1	0	0	0	0	0	1	1	1	0	1	0	1	1	0	1	0	2	1	1	1	0	1	1	0	2	1	0	0	0	0	1	0	0	0	0	0	0	1
49	0	0	1	1	0	1	2	0	2	0	0	0	0	0	0	0	1	1	0	2	0	0	1	1	0	0	0	2	1	2	0	0	0	0	0	2	1	0	0	1	1	0	2	2	0	0	0	0	2
50	0	0	0	0	0	0	1	0	1	0	1	1	1	1	1	0	1	0	0	2	0	0	2	2	0	0	0	2	0	2	1	1	1	1	1	2	1	0	0	1	1	0	0	0	0	0	0	0	1
51	0	0	1	0	0	0	0	0	0	0	1	1	1	0	0	0	1	1	0	1	0	0	2	2	0	0	0	2	0	1	0	1	1	2	1	1	2	0	0	1	1	1	1	2	1	0	0	0	0
52	0	0	0	0	0	1	2	0	2	0	0	0	1	1	1	0	2	0	0	2	0	0	0	0	1	1	0	2	1	1	1	1	1	0	0	2	2	0	0	0	0	0	0	2	1	1	0	0	1
53	0	0	1	1	0	2	1	0	0	0	1	1	2	1	1	0	1	2	1	0	1	0	2	2	0	0	0	2	0	1	1	1	1	0	0	2	1	0	0	1	0	1	0	1	0	0	0	0	1
54	0	1	2	1	1	1	1	1	1	0	1	0	1	0	0	0	0	1	1	1	1	0	2	2	0	0	0	1	0	1	1	0	1	2	1	1	1	2	0	0	0	0	0	2	0	0	0	0	0
55	0	0	1	0	0	1	1	0	2	0	0	0	1	1	1	0	0	2	1	0	0	0	2	2	0	1	0	2	0	2	1	1	1	1	2	0	0	2	0	0	0	1	0	1	0	0	0	0	1
56	0	0	1	1	0	1	2	0	1	0	0	0	1	1	1	0	0	2	0	1	0	1	2	2	0	0	0	2	0	2	0	1	1	0	1	1	2	1	0	0	0	1	1	2	1	1	0	1	0
57	0	0	1	1	0	1	2	0	2	0	0	0	0	0	0	0	1	0	0	2	0	0	0	0	0	0	0	2	1	1	1	1	1	1	1	1	0	0	0	0	0	0	1	2	0	1	0	1	0
58	0	0	1	2	0	2	2	0	0	0	0	0	0	0	0	0	1	0	1	1	1	0	2	2	0	0	0	2	0	2	1	1	1	0	1	1	1	0	0	1	1	0	0	2	1	1	0	0	1
59	0	0	1	0	0	0	2	0	1	0	1	1	1	1	1	0	2	1	0	2	0	1	2	2	0	0	0	2	0	1	2	2	2	0	2	0	2	0	0	1	1	1	1	2	0	0	0	0	1
60	0	0	2	1	0	1	1	0	0	1	2	0	1	1	1	0	2	2	2	0	2	0	2	2	0	0	0	2	0	2	1	2	2	1	1	1	1	0	0	0	0	0	0	1	0	0	0	0	1
61	0	0	2	0	0	2	1	0	0	0	0	1	1	0	0	0	0	0	0	2	0	0	1	1	0	0	0	2	0	2	0	2	2	0	2	2	1	0	0	2	2	1	0	1	0	0	0	0	2
62	0	0	2	0	0	2	1	0	1	0	1	1	1	1	1	0	0	0	0	2	0	0	2	2	0	0	0	0	2	2	0	2	2	0	1	1	1	1	0	1	1	0	2	2	0	0	1	0	0
63	0	0	0	0	0	0	2	0	0	0	1	0	2	1	1	0	1	0	0	2	0	0	2	2	0	0	0	1	1	2	0	1	2	1	2	1	2	0	0	1	1	0	1	2	1	0	0	1	2
64	0	0	1	1	1	2	1	0	1	1	1	1	1	1	1	0	1	1	1	1	0	0	2	2	0	0	0	2	1	2	2	0	0	1	0	2	1	0	1	1	1	0	1	1	1	0	0	0	1
65	0	0	1	0	0	1	1	0	1	0	1	0	1	1	1	0	2	0	0	2	0	0	2	2	0	0	0	1	0	1	0	0	0	1	0	2	1	1	0	1	1	0	0	1	1	1	0	0	2
66	0	0	1	0	0	0	2	0	1	0	1	0	1	1	1	0	0	2	0	1	0	0	1	2	0	0	0	0	2	2	0	2	2	1	1	1	1	0	0	2	1	0	0	1	0	0	0	0	1
67	0	0	2	1	0	1	2	1	1	0	0	0	1	0	0	1	2	0	0	2	0	0	0	0	0	1	0	1	0	1	0	2	2	0	1	1	1	0	0	1	1	0	0	2	0	1	0	0	0
68	0	0	2	0	0	0	2	0	2	0	0	0	1	1	1	0	2	1	1	1	0	0	2	2	0	0	0	2	1	2	1	2	2	0	2	0	2	0	0	0	0	0	0	2	1	1	0	0	1
69	0	0	1	0	0	1	1	0	1	0	1	1	1	0	1	1	0	1	1	1	0	0	2	2	0	1	0	2	0	2	1	2	2	0	1	1	2	0	0	1	1	0	0	2	1	0	0	1	2
70	0	0	1	1	0	2	1	0	0	0	1	1	1	0	0	0	2	0	0	2	0	0	1	1	1	1	0	1	1	2	0	1	1	0	2	0	1	1	1	1	0	0	0	1	0	1	0	0	1
71	0	0	2	0	0	2	1	0	0	0	1	0	1	1	1	0	1	1	1	0	1	0	1	1	1	1	1	2	1	2	0	2	2	1	0	2	2	0	0	1	1	1	0	1	0	1	0	0	0
72	0	0	2	1	0	2	1	0	0	0	1	0	0	1	1	0	0	1	1	1	0	0	2	2	0	0	1	2	1	1	1	1	1	0	1	1	1	0	1	1	1	1	1	2	1	0	0	0	0
73	0	0	0	0	0	0	1	1	2	0	0	0	0	0	0	0	0	1	2	0	1	0	2	2	0	0	0	2	1	2	2	1	1	2	1	1	0	0	0	0	0	0	1	2	1	0	0	0	2
74	0	0	2	0	0	0	1	1	2	0	1	0	1	0	0	1	0	1	2	0	1	0	2	2	0	0	0	2	1	1	2	2	2	0	0	2	2	0	0	2	2	0	0	1	0	0	0	0	0
75	0	0	2	0	0	2	2	0	2	0	0	1	2	1	1	0	1	1	0	1	0	0	2	2	0	0	0	1	2	2	1	0	0	0	0	2	1	1	0	0	0	1	1	1	1	0	0	0	1
76	0	0	1	0	0	1	2	0	1	0	0	0	1	1	1	0	2	0	0	2	0	0	2	2	0	1	0	0	2	2	0	1	1	0	0	2	2	0	0	2	1	0	0	1	0	0	0	0	0
77	0	0	2	0	0	2	2	0	2	0	1	0	0	0	0	0	1	1	1	1	1	0	0	1	0	0	0	2	0	2	1	1	1	1	1	1	1	2	0	0	0	1	1	2	1	0	0	0	1
78	0	0	1	0	0	1	1	0	1	0	0	0	1	1	1	0	1	0	1	1	1	1	2	2	0	0	0	2	1	1	2	1	1	0	1	1	1	0	0	2	2	0	2	2	0	0	0	0	1
79	0	0	1	1	0	1	2	0	2	0	0	1	2	1	1	0	0	1	1	1	1	0	1	1	1	1	0	2	0	2	0	1	1	0	0	2	1	0	0	1	1	0	1	2	1	1	0	0	1
80	0	0	0	0	0	0	1	2	2	0	0	1	2	1	1	0	2	0	0	2	0	0	1	1	0	1	0	2	0	2	2	1	1	0	0	2	1	1	1	0	0	0	0	1	0	0	0	0	1
81	0	0	1	0	0	1	1	0	0	1	1	0	0	0	0	0	1	2	1	1	0	0	2	2	0	1	0	2	0	2	1	0	1	1	1	2	1	1	1	2	1	1	1	2	1	1	0	0	1
82	0	0	2	0	0	2	2	0	2	0	1	0	1	1	1	0	1	1	1	1	0	1	2	2	0	0	0	1	0	1	0	0	1	0	0	2	1	0	0	1	1	0	0	2	0	1	0	0	1
83	0	0	1	0	0	1	1	1	2	0	0	0	0	0	0	0	2	0	0	2	0	0	2	2	0	1	0	1	0	1	2	1	1	1	0	2	0	0	0	0	0	0	2	2	0	0	0	0	1
84	0	0	0	0	0	0	2	0	2	0	0	0	1	1	1	0	0	2	1	0	1	0	2	2	0	0	0	2	0	2	0	1	2	2	1	1	1	0	1	1	1	0	0	1	0	0	0	1	2
85	0	0	0	0	0	0	2	1	1	0	0	1	1	1	1	0	1	1	0	1	0	0	2	2	0	0	0	2	0	1	0	2	2	0	1	1	1	0	0	1	1	2	2	2	1	1	0	0	2
86	0	0	0	1	0	1	2	0	1	0	0	0	1	1	0	0	1	1	2	0	1	0	2	2	0	1	1	2	1	2	0	1	1	0	0	2	1	0	0	1	1	1	1	2	1	0	0	0	1
87	0	0	1	2	0	2	2	1	2	0	0	0	0	0	0	0	2	1	1	1	1	1	0	1	1	1	0	2	0	1	1	2	2	0	1	1	1	0	0	0	0	0	0	2	0	1	0	0	0
88	0	0	1	0	0	1	2	1	2	0	0	1	2	2	2	0	1	1	0	1	0	0	1	1	1	1	0	2	1	2	1	2	2	0	2	0	2	0	0	2	2	0	0	2	0	1	0	0	0
89	1	0	2	0	0	1	2	0	1	0	1	1	1	0	1	1	1	2	1	0	1	1	2	2	0	0	0	2	1	2	1	2	2	0	1	1	1	1	0	1	1	0	0	1	0	0	0	0	2
90	0	0	0	1	0	1	1	0	1	0	2	0	0	0	0	0	2	0	0	2	0	0	1	1	0	0	0	2	0	1	1	0	1	1	0	2	1	0	1	1	1	1	1	1	1	0	0	0	1
91	0	0	1	0	0	1	2	0	1	0	0	1	2	1	1	0	0	1	1	1	1	0	2	2	0	1	0	2	1	2	1	2	2	0	1	1	2	0	0	1	1	1	1	2	0	0	0	0	1
92	0	1	1	0	0	1	1	0	0	0	1	0	2	2	2	1	0	2	1	0	1	0	1	1	1	1	0	1	1	2	0	1	2	0	2	0	1	2	0	0	0	2	2	2	1	1	0	0	1
93	0	0	1	1	0	2	1	0	0	0	1	0	0	0	0	0	1	1	0	1	0	0	2	2	0	0	1	2	2	2	1	1	1	1	0	2	1	1	0	1	1	1	1	2	1	0	0	0	0
94	0	0	0	0	0	1	1	0	2	0	0	0	1	1	0	0	1	1	1	1	0	0	2	2	0	0	0	1	1	2	0	1	1	1	0	2	0	0	0	1	1	0	0	0	0	0	0	0	1
95	0	0	1	0	0	1	1	0	1	0	1	0	0	0	0	0	2	0	0	2	0	0	2	2	0	0	1	2	1	2	0	2	2	0	1	1	1	1	0	0	0	1	1	1	0	0	0	0	0
96	0	0	1	0	0	1	2	1	2	0	0	0	1	1	1	0	2	0	0	2	1	0	2	2	0	0	0	1	1	2	0	2	2	0	1	1	2	0	0	1	1	0	0	1	0	1	0	0	0
97	0	0	2	1	0	2	0	0	0	1	2	0	0	0	0	0	1	0	1	1	1	0	2	2	0	0	0	2	0	1	2	1	1	0	1	1	1	0	0	2	1	1	1	2	2	2	0	0	0
98	0	0	1	0	0	1	2	1	2	0	0	0	0	0	0	0	1	1	0	1	0	0	2	2	0	0	0	1	2	2	0	1	1	0	0	2	1	0	1	1	1	0	0	2	0	0	1	0	0
99	0	0	1	0	0	1	1	0	1	0	0	0	0	0	0	0	1	2	0	1	0	0	2	2	0	0	0	2	0	1	1	2	2	1	0	2	2	0	0	2	2	2	2	2	1	1	0	0	1
100	0	0	1	1	1	2	2	0	1	0	1	0	1	0	0	0	0	2	2	0	0	0	2	2	0	0	0	2	0	2	0	0	2	1	0	2	0	0	0	1	0	0	1	2	1	0	0	0	1
101	0	0	2	1	0	1	2	0	2	0	1	0	2	1	1	1	2	1	1	1	1	0	1	1	0	0	0	2	1	2	1	0	0	0	0	2	1	0	1	1	1	0	0	2	0	1	0	0	0
102	0	0	0	0	0	0	1	1	2	0	1	0	1	1	1	0	1	1	0	1	0	0	2	2	0	1	0	2	1	2	1	0	0	0	0	2	1	1	1	2	0	0	2	2	1	0	0	0	1
103	0	0	2	0	0	1	2	0	1	0	0	0	1	1	1	0	2	2	1	1	1	2	0	2	0	0	0	2	1	2	0	1	1	0	0	2	2	0	0	1	1	1	1	2	0	0	0	0	1
104	0	0	2	0	0	0	2	0	2	0	0	0	1	1	1	0	1	1	1	1	0	0	1	2	0	0	0	1	2	2	0	1	1	0	0	2	1	0	0	1	1	0	1	1	0	0	0	0	1
105	0	1	2	0	0	1	2	0	2	0	1	0	0	0	0	0	0	1	1	1	1	0	1	1	0	0	1	1	1	2	0	2	2	1	0	2	1	0	1	1	1	0	1	2	1	0	0	0	0
106	0	0	1	0	0	1	2	0	2	0	1	1	2	1	1	0	2	2	2	0	1	0	2	2	0	0	0	2	0	1	1	1	2	0	0	2	1	0	0	2	2	0	0	0	0	0	0	1	1
107	0	0	2	0	0	1	1	1	1	0	1	0	0	0	0	0	1	0	0	2	0	0	2	2	0	0	0	2	0	2	1	2	2	0	1	1	0	1	1	0	0	0	0	2	0	0	0	0	2
108	1	0	1	0	0	1	2	0	2	0	0	0	0	0	0	0	1	2	1	0	1	0	1	1	0	0	0	2	1	2	2	1	1	0	1	2	0	1	0	1	1	1	1	2	1	0	0	0	0
109	1	0	1	2	0	2	2	0	2	0	0	1	1	0	0	0	1	1	1	1	1	0	1	1	0	1	0	2	1	1	2	1	1	0	1	1	2	0	0	1	1	1	0	0	1	1	0	0	2
110	0	0	0	0	0	0	2	1	2	0	0	0	1	1	1	0	0	2	0	1	0	0	1	1	0	0	0	1	0	1	0	1	2	2	1	2	1	0	0	1	1	1	0	1	0	1	0	2	2
111	0	0	2	1	0	2	1	0	1	1	1	0	1	1	1	0	2	0	0	2	0	0	2	2	0	0	0	0	1	2	1	1	2	0	0	2	1	0	0	0	0	1	1	1	0	1	0	0	1
112	0	0	1	0	0	0	1	1	1	0	1	1	0	0	0	0	2	1	1	1	0	0	1	1	1	1	0	2	1	2	1	1	0	1	0	2	1	1	0	0	0	1	1	2	1	0	0	0	0
113	0	0	1	0	0	1	1	0	1	0	1	0	1	1	1	0	2	1	1	1	0	0	2	2	0	0	0	2	0	2	1	2	2	0	2	0	1	0	0	1	1	1	0	1	0	0	0	1	1
114	1	0	0	0	0	0	2	0	1	0	0	0	0	0	0	0	1	1	1	1	0	0	2	2	0	0	0	2	1	0	2	1	1	0	0	1	1	0	0	1	1	0	1	2	2	0	0	1	2
115	0	1	1	0	0	1	2	0	2	0	0	0	0	0	0	0	1	2	1	0	1	0	2	2	0	0	0	2	0	2	0	1	0	0	1	1	2	0	0	1	1	0	1	2	1	1	0	0	2
116	0	0	1	0	1	1	1	1	1	0	1	0	0	0	0	0	2	1	1	1	1	0	2	2	0	0	0	1	2	2	0	1	2	2	0	2	1	0	0	2	2	0	1	2	1	0	0	1	0
117	0	0	1	0	0	1	2	0	1	0	0	0	0	0	0	0	0	1	1	1	0	1	2	2	0	0	0	2	0	2	0	2	2	1	0	2	1	0	0	1	1	0	1	1	1	0	0	0	0
118	0	0	1	0	0	1	2	1	1	0	0	0	1	1	1	0	2	0	0	1	0	0	2	2	0	0	0	2	0	2	1	1	2	1	1	1	1	1	0	1	1	1	0	1	0	1	0	0	1
119	0	0	2	0	0	2	1	1	2	0	0	1	2	1	1	0	0	2	2	0	1	1	0	1	1	1	0	2	1	2	0	2	2	0	1	1	2	0	0	1	1	1	1	2	1	0	0	0	1
120	0	0	2	1	0	2	1	1	2	0	1	0	0	0	0	0	1	1	0	1	0	0	2	2	0	0	0	2	1	2	1	2	2	1	0	2	1	0	0	1	1	0	2	2	0	0	0	0	1
121	1	0	1	0	0	1	2	1	1	0	0	1	2	1	2	1	2	1	1	1	1	0	2	2	0	0	0	1	0	1	0	1	1	0	0	1	1	0	0	1	1	1	0	1	0	1	0	2	2
122	0	0	1	0	0	0	1	0	0	0	0	0	0	0	0	0	2	0	0	2	0	0	1	1	0	0	0	2	0	2	1	1	2	0	2	0	2	0	0	2	2	0	1	1	1	0	0	0	1
123	0	0	1	1	0	2	1	0	1	0	1	0	1	1	1	0	0	1	0	1	0	0	2	2	0	0	0	2	1	2	1	1	1	0	0	2	1	0	0	2	2	1	1	2	1	2	0	0	1
124	0	0	2	0	0	0	1	1	1	0	1	1	1	0	0	0	1	1	2	0	1	0	2	2	0	0	0	2	0	2	0	1	1	0	0	2	1	0	0	0	0	1	1	2	1	1	0	0	1
125	0	0	0	0	0	0	1	0	1	0	1	0	0	0	0	0	2	1	1	1	0	0	1	2	0	0	0	1	0	1	0	1	1	0	0	1	0	0	0	1	1	1	0	1	0	1	0	1	0
126	0	0	2	1	0	2	1	0	1	0	1	0	0	0	0	0	1	0	0	2	0	0	2	2	0	0	0	2	0	1	1	2	2	1	1	1	1	1	0	1	1	0	0	2	1	0	0	0	1
127	0	0	0	1	0	1	2	0	2	0	0	0	0	0	0	0	0	1	0	2	0	0	1	2	0	0	0	2	1	2	2	1	1	0	1	1	2	0	1	1	1	0	0	1	0	1	0	1	2
128	0	0	2	0	0	2	2	0	0	0	0	0	2	1	1	0	2	0	0	2	0	0	2	2	0	1	0	1	0	1	2	1	2	1	1	1	0	0	0	0	0	1	1	1	1	1	0	0	0
129	0	0	1	2	0	2	2	0	1	0	0	0	1	1	1	0	2	0	1	1	1	0	0	1	0	1	0	1	2	2	0	1	1	0	1	1	2	0	0	2	2	0	1	1	0	1	0	0	0
130	1	0	2	0	0	1	1	0	1	0	1	0	0	0	0	0	2	0	0	2	0	0	1	1	0	1	0	1	2	2	1	1	1	1	1	1	1	1	0	1	1	0	0	2	0	0	0	0	1
131	0	0	0	1	0	1	2	1	1	0	0	0	0	0	0	0	1	1	0	1	0	0	2	2	0	0	0	2	1	2	1	1	1	0	1	1	1	0	0	0	0	0	0	1	0	0	0	0	0
132	0	0	2	1	0	1	2	1	1	0	0	0	1	1	1	0	1	1	1	1	0	0	2	2	0	0	0	2	1	2	2	0	0	0	1	1	2	0	0	2	2	0	1	1	1	0	0	0	1
133	0	0	2	0	0	1	2	0	1	0	1	1	2	1	1	0	2	1	1	1	1	0	2	2	0	0	1	2	1	2	0	2	2	2	1	1	1	0	0	1	1	1	0	1	0	0	0	1	1
134	0	0	1	1	1	2	2	0	1	0	1	0	0	0	0	0	1	1	0	1	0	0	2	2	0	0	0	2	1	1	1	2	1	0	0	2	0	1	1	0	0	0	1	2	0	1	0	0	2
135	0	0	2	0	0	1	1	0	1	0	1	0	1	1	1	0	1	2	2	0	2	0	2	2	0	0	0	2	1	2	2	1	1	1	1	1	1	1	1	1	0	0	0	1	0	0	0	1	2
136	0	0	1	1	0	2	1	0	2	0	0	2	2	0	0	1	0	2	2	0	0	0	2	2	0	0	0	1	0	0	2	0	0	0	0	2	1	0	0	1	1	1	1	2	1	1	0	0	1
137	0	0	0	0	0	0	1	0	1	0	0	0	1	0	0	1	2	2	2	0	1	0	2	2	0	0	0	2	0	2	1	1	2	0	0	2	1	1	0	1	1	0	0	0	2	1	0	0	1
138	0	0	2	1	0	2	2	1	2	0	0	1	2	1	1	0	0	0	1	1	1	0	0	1	1	1	0	1	1	2	0	1	1	1	0	2	2	0	0	1	1	1	0	0	1	1	0	0	1
139	0	0	1	0	0	1	2	0	0	0	0	1	1	0	0	0	2	0	0	2	0	0	2	2	0	0	0	2	0	2	1	0	1	0	1	2	2	0	0	0	0	1	1	2	0	1	0	0	1
140	1	0	2	1	0	2	2	0	2	0	0	0	0	0	0	0	1	0	0	2	0	0	2	2	0	0	0	2	2	2	2	1	2	1	1	1	2	0	0	1	1	2	2	2	0	1	0	0	0
141	0	0	1	1	0	2	2	0	2	0	2	1	2	1	1	0	1	1	1	1	1	1	1	1	0	0	0	1	1	2	0	1	2	0	1	1	1	1	0	1	1	2	2	2	1	1	0	0	1
142	0	0	2	1	0	1	2	0	0	0	0	0	1	1	1	0	1	0	1	1	1	0	2	2	0	0	0	1	0	1	2	2	2	1	0	2	1	1	1	2	0	0	1	2	2	0	0	0	0
143	0	0	1	1	0	2	2	0	2	0	0	0	1	0	0	0	1	2	0	0	0	0	2	2	0	0	0	0	1	2	1	2	2	1	1	1	1	0	0	1	1	0	0	1	0	0	0	0	1
144	0	0	1	0	1	1	1	0	1	0	1	1	2	0	0	0	1	0	0	2	0	0	2	2	0	0	0	2	0	2	1	0	2	1	2	1	1	0	0	1	1	0	0	0	0	0	0	0	1
145	1	0	1	1	0	1	2	0	1	0	1	1	1	0	1	1	1	0	0	2	0	0	0	0	0	0	0	1	1	0	1	0	1	1	1	1	0	1	0	0	0	2	2	2	0	1	0	0	1
146	0	0	2	0	0	0	1	0	1	0	0	0	0	0	0	0	1	2	2	0	2	0	2	2	0	0	0	1	1	2	0	1	1	1	0	1	2	0	0	1	1	0	1	2	0	1	0	0	1
147	0	1	2	0	0	1	1	0	0	0	0	0	1	1	1	0	1	2	1	1	0	0	0	0	1	1	0	2	0	1	0	0	1	0	0	2	0	1	0	1	1	0	0	0	0	0	0	0	2
148	1	0	1	1	0	1	0	0	1	0	0	0	2	2	2	0	1	1	1	1	1	1	2	2	0	0	0	1	2	2	0	1	1	0	0	2	1	0	0	1	1	1	1	2	0	0	0	1	2
149	0	0	0	0	0	0	2	0	1	0	0	0	0	0	0	0	2	0	0	2	0	1	2	2	0	0	0	2	1	2	0	0	1	2	1	2	1	1	0	1	1	0	1	2	0	0	0	0	0
150	0	0	0	0	0	0	1	0	2	0	0	0	1	0	0	0	1	2	1	0	1	0	2	2	0	0	0	2	0	2	2	1	2	0	0	2	1	0	0	0	0	1	1	1	1	1	0	2	2
151	0	0	0	0	0	0	1	0	1	0	1	0	0	0	0	0	1	0	0	2	0	0	2	2	0	0	0	2	0	2	0	1	2	0	1	1	2	0	1	1	1	0	2	2	0	1	0	0	0
152	0	0	1	0	1	1	1	0	1	0	0	0	0	0	0	0	1	0	1	1	1	0	1	2	0	0	0	2	1	2	0	1	2	2	0	2	1	0	0	1	1	2	1	2	1	0	0	0	0
153	0	0	2	0	0	2	2	0	1	0	1	1	1	0	0	0	1	0	0	2	0	0	1	1	1	1	0	2	0	2	1	1	1	1	0	2	2	0	0	1	1	0	0	1	0	1	0	0	1
154	0	0	1	0	0	1	2	1	2	0	0	0	2	1	1	1	2	2	0	1	0	0	2	2	0	0	0	2	1	1	1	2	2	0	1	1	1	0	0	0	0	0	1	1	1	0	0	0	0
155	1	1	1	0	0	1	1	0	1	0	1	0	0	0	0	0	1	0	0	2	0	0	0	1	0	0	0	2	1	1	2	2	2	1	0	2	1	1	0	1	1	0	0	1	0	0	0	0	0
156	1	0	2	1	0	2	1	0	1	0	1	1	1	0	0	0	2	2	2	0	1	0	2	2	0	0	0	2	0	1	0	2	2	0	0	2	2	0	0	2	2	0	1	1	1	1	0	0	1
157	0	0	2	0	0	0	1	0	1	0	1	0	0	0	0	0	2	0	0	2	0	0	2	2	0	0	0	2	0	2	1	1	1	0	1	1	2	0	0	0	0	1	0	0	2	0	0	2	2
158	0	0	2	0	0	2	2	1	2	0	0	0	0	0	0	0	1	1	2	0	1	0	1	1	0	0	0	2	0	2	0	0	1	1	1	1	1	0	1	0	0	1	0	1	0	0	0	0	1
159	0	0	1	0	0	0	1	0	1	0	1	0	0	0	0	0	0	0	0	2	0	1	1	2	0	0	0	2	0	1	1	1	1	1	2	0	1	0	0	1	1	0	0	1	0	0	0	0	1
160	0	0	1	1	0	1	2	0	2	0	0	0	1	1	1	0	0	1	0	1	0	0	2	2	0	0	0	2	1	1	1	2	2	1	0	2	2	0	0	1	1	0	0	1	1	0	0	0	1
161	1	1	2	1	1	1	1	1	2	0	1	1	1	0	0	0	0	1	0	1	0	0	0	1	1	1	1	1	0	1	1	2	2	0	0	2	1	0	1	0	0	0	1	2	1	1	0	0	1
162	0	0	2	0	0	1	2	1	2	0	0	1	2	2	2	0	1	1	1	1	0	0	1	1	1	2	0	0	1	1	1	1	1	0	0	2	2	0	0	1	1	1	0	1	0	0	0	0	0
163	0	0	2	0	0	2	0	0	0	0	2	0	0	0	0	0	2	0	0	2	0	0	1	1	1	1	0	2	2	2	2	1	2	0	1	1	2	0	0	1	1	1	1	2	1	0	0	0	1
164	0	0	1	0	1	0	2	1	1	0	0	0	0	0	0	0	1	1	0	2	0	0	2	2	0	1	0	2	0	2	1	1	2	0	0	2	1	0	0	0	0	0	1	2	0	1	0	0	0
165	0	0	1	1	0	2	2	1	1	1	0	0	1	1	1	0	0	0	1	1	1	0	1	1	0	0	0	2	0	2	1	2	2	0	0	2	2	0	0	2	2	0	1	2	1	0	0	0	0
166	0	0	1	0	0	1	2	0	1	0	0	2	2	1	1	0	1	1	1	1	0	0	1	1	1	1	0	1	1	2	1	1	2	1	0	2	2	0	0	2	2	2	1	2	1	0	0	0	0
167	0	0	1	0	0	1	2	0	2	0	0	0	0	0	0	0	0	1	0	1	0	0	1	1	1	1	0	2	1	2	1	1	1	1	0	2	1	0	0	1	0	0	0	2	0	0	0	0	1
168	0	0	1	0	0	1	1	0	0	0	0	1	1	0	0	0	1	0	0	2	0	0	2	2	0	1	0	2	1	1	1	2	2	0	2	0	1	0	0	0	0	1	2	2	0	0	0	0	1
169	0	0	1	0	0	1	2	1	1	0	1	0	0	0	0	0	2	2	2	0	1	0	2	2	0	0	0	2	1	2	1	2	2	1	0	2	1	1	0	0	0	1	0	0	0	0	0	0	1
170	0	0	2	0	0	2	1	0	2	0	0	1	2	1	1	1	2	0	0	2	0	0	2	2	0	1	0	2	1	1	1	1	2	0	0	2	1	1	0	1	1	1	1	2	1	2	0	0	0
171	0	0	2	1	0	2	1	0	2	0	0	0	0	0	0	0	0	2	1	1	1	0	2	2	0	1	0	0	2	2	0	0	0	0	0	1	1	0	0	1	1	0	0	2	0	1	0	0	1
172	0	1	2	0	0	1	2	0	2	0	0	0	2	0	0	1	2	2	1	1	1	0	1	1	1	2	0	2	0	2	1	1	2	0	2	0	1	0	0	1	1	1	1	2	1	2	0	0	0
173	0	0	2	1	0	1	0	0	0	0	2	1	1	0	0	0	1	1	0	1	0	0	2	2	0	0	1	1	0	1	1	1	1	0	1	1	0	0	0	1	1	0	0	1	0	0	0	0	0
174	0	0	1	1	0	1	2	1	1	0	0	1	2	1	1	0	1	1	2	0	1	0	2	2	0	1	0	2	1	2	1	2	2	0	1	1	2	1	1	2	1	1	1	2	1	2	0	0	1
175	0	0	2	0	0	1	2	1	2	0	0	0	0	0	0	0	1	1	1	1	0	0	1	1	1	1	0	1	1	2	0	1	1	1	1	1	2	1	0	0	0	0	1	1	1	0	0	1	2
176	0	0	2	0	0	1	1	1	1	0	1	0	1	0	0	0	2	0	0	1	0	0	0	1	1	1	1	2	2	2	1	1	2	2	1	2	2	0	0	2	2	1	0	1	0	1	0	0	1
177	1	0	1	0	0	2	2	1	1	0	0	0	0	0	0	0	1	1	0	1	0	0	2	2	0	1	0	1	2	2	0	1	2	0	1	1	0	0	0	1	1	0	0	1	0	1	0	0	1
178	0	0	0	0	0	0	0	0	0	0	2	0	0	0	0	0	1	0	0	2	0	0	1	1	1	1	0	1	0	1	1	1	1	0	1	1	1	1	0	1	1	1	0	0	1	1	0	0	1
179	0	0	1	0	0	0	2	0	1	0	0	0	0	0	0	0	1	2	0	2	0	0	1	1	1	1	0	2	1	2	1	1	1	1	1	1	2	0	0	1	1	1	1	2	1	1	0	1	1
180	0	0	1	0	0	0	2	1	2	0	0	1	2	1	1	1	2	2	0	1	0	0	2	2	0	0	1	2	0	1	0	0	0	0	0	2	2	0	0	2	2	0	0	2	0	0	0	1	1
181	0	0	2	0	0	1	1	0	2	0	0	0	0	0	0	0	2	1	1	1	1	0	1	1	1	1	0	2	1	2	1	1	2	0	0	2	1	0	0	1	1	0	0	2	0	0	0	1	2
182	0	0	1	0	1	2	2	0	1	0	0	0	0	0	0	0	2	1	1	1	1	0	1	1	1	2	1	2	0	2	0	1	1	1	1	1	1	1	0	1	1	0	0	0	0	0	0	0	1
183	0	0	1	1	0	1	1	0	0	0	1	0	0	0	0	0	0	2	1	0	0	1	1	2	0	0	0	2	0	2	1	1	1	1	0	2	0	2	0	0	0	0	1	2	0	2	0	0	0
184	0	0	1	1	0	1	1	0	1	0	1	2	2	1	2	1	1	0	0	2	0	0	1	2	0	0	0	2	0	2	0	1	2	0	0	2	2	0	0	2	2	0	0	1	0	0	0	0	0
185	0	0	1	1	0	1	2	1	2	0	0	0	0	0	0	0	2	0	0	2	0	0	2	2	0	1	0	1	2	2	1	1	1	0	0	2	2	0	0	2	2	1	1	2	1	2	0	0	1
186	1	0	2	1	0	2	1	1	1	0	1	1	2	2	2	0	1	0	0	2	0	0	2	2	0	1	1	2	1	2	1	0	1	0	1	2	2	0	0	2	2	0	0	2	0	0	0	1	1
187	0	0	1	1	0	2	1	0	1	0	1	1	1	0	1	1	1	1	0	1	0	0	2	2	0	0	1	2	1	2	0	1	2	1	0	2	2	1	0	1	1	0	0	2	0	1	0	0	1
188	0	0	1	0	0	0	2	1	2	0	0	1	1	1	1	0	1	1	2	0	1	0	1	1	0	0	0	1	1	2	0	1	1	1	2	0	1	0	0	1	1	0	0	1	1	1	0	1	1
189	0	0	2	1	0	2	2	0	1	0	0	0	0	1	1	0	0	1	1	1	1	0	2	2	0	0	0	2	0	1	0	1	1	0	2	1	2	0	0	1	1	1	1	2	0	0	0	0	1
190	0	0	2	0	0	1	2	0	1	0	0	2	2	1	2	1	0	0	1	1	1	0	0	0	1	1	0	2	1	2	2	1	1	1	0	2	1	1	0	1	1	0	0	1	0	1	0	0	0
191	0	0	1	1	0	2	2	0	1	0	0	0	1	1	1	0	1	0	1	1	1	0	2	2	0	0	0	2	1	2	0	2	1	0	0	2	1	0	0	0	0	1	1	1	1	2	0	0	1
192	0	0	1	1	0	1	2	0	2	0	1	0	0	0	0	0	1	1	0	1	0	0	2	2	0	0	0	2	0	2	0	1	1	0	0	2	0	1	0	1	1	1	0	1	0	0	0	0	1
193	0	0	2	1	0	2	2	0	2	0	0	0	0	0	0	0	0	0	1	1	1	0	2	2	0	0	0	2	1	2	1	2	2	0	0	2	1	0	0	2	1	0	0	2	1	0	0	0	1
194	0	0	1	0	0	0	2	0	1	0	0	2	2	0	0	0	1	2	1	1	0	0	2	2	0	0	0	2	0	2	1	2	2	0	2	2	0	0	0	0	0	1	1	1	1	0	0	0	2
195	1	0	0	0	0	0	1	0	1	0	0	1	1	0	1	1	2	2	2	0	0	1	0	1	1	1	0	2	0	2	0	2	2	1	0	2	1	0	0	1	1	1	0	1	0	0	0	0	2
196	0	0	1	1	0	1	2	0	2	0	1	0	0	0	0	0	2	0	0	2	0	0	2	2	0	0	0	2	1	1	2	0	1	1	1	1	2	1	0	1	1	0	1	2	1	0	0	0	1
197	0	0	2	1	0	1	2	0	2	0	0	0	2	1	1	1	2	2	1	1	0	0	2	2	0	0	0	2	0	1	0	0	0	0	0	2	1	0	0	0	0	0	0	2	0	0	0	0	0
198	0	0	2	1	0	2	1	0	1	0	2	0	1	1	1	0	2	1	1	1	1	0	2	2	0	1	0	2	2	2	0	1	1	0	1	1	2	0	0	1	1	1	0	1	0	0	0	0	1
199	0	0	0	0	0	0	1	0	1	0	1	1	1	0	0	0	1	0	0	2	0	0	1	1	0	0	0	2	0	2	0	1	1	0	1	2	1	0	0	1	1	0	0	0	1	0	0	0	0
200	0	0	2	0	0	2	2	0	2	0	1	0	1	1	1	0	1	0	0	2	0	0	2	2	0	1	0	2	0	2	0	1	1	0	0	2	1	0	0	0	0	0	1	2	0	0	1	0	0
201	0	0	0	0	0	0	1	0	1	0	1	0	2	2	2	0	2	2	2	0	1	0	2	2	0	0	0	2	0	1	0	1	2	1	1	1	2	0	0	2	2	0	1	2	1	0	0	1	2
202	0	1	1	0	0	1	2	0	1	0	1	1	1	1	1	0	1	1	2	0	1	0	2	2	0	1	0	2	0	2	0	0	0	0	0	2	2	0	0	1	1	0	0	0	0	0	0	0	0
203	0	0	0	1	0	1	2	1	1	0	1	0	0	0	0	0	0	2	2	0	1	2	0	2	0	0	0	2	0	2	0	1	2	2	1	2	2	0	0	2	2	0	2	2	1	1	0	0	2
204	0	0	1	1	0	1	2	1	2	0	0	0	1	1	1	0	0	2	0	1	0	0	1	1	1	1	0	2	0	2	2	1	1	2	1	1	1	0	0	2	2	0	2	2	0	1	0	0	1
205	0	0	1	0	0	0	1	0	1	0	1	0	0	0	0	0	0	0	0	2	0	0	2	2	0	0	0	2	2	2	1	1	1	0	0	2	1	1	1	1	0	0	0	2	0	1	0	0	1
206	0	0	1	1	0	1	2	1	2	0	0	1	2	1	1	0	1	0	0	2	0	1	2	2	0	0	0	2	0	2	0	1	1	0	0	2	0	1	0	1	1	0	0	2	0	0	0	0	0
207	0	0	1	1	0	1	2	0	1	0	1	0	1	1	1	0	1	1	1	1	1	0	2	2	0	0	0	2	2	2	0	0	1	1	0	2	2	0	0	1	1	0	0	1	0	0	0	2	2
208	0	0	1	1	0	1	2	0	2	0	0	0	1	1	1	0	1	0	0	2	0	0	2	2	0	0	0	2	0	1	2	1	2	0	1	1	2	0	0	1	1	0	2	2	0	1	0	0	1
209	0	0	2	0	0	2	2	0	2	0	0	0	2	1	1	0	0	2	0	1	0	0	1	2	0	0	1	2	1	2	0	1	1	1	0	2	1	0	0	2	2	1	1	2	2	0	0	0	0
210	0	0	1	1	0	1	2	0	2	0	0	0	0	0	0	0	1	2	1	1	0	0	1	2	0	0	0	2	1	2	2	1	2	0	2	0	1	1	1	2	1	1	1	2	1	1	0	0	1
211	0	1	2	0	0	1	1	0	1	0	2	1	1	0	0	0	1	0	1	1	1	0	2	2	0	1	0	2	1	1	2	0	0	1	0	2	1	0	0	1	0	0	0	1	1	1	0	0	1
212	0	0	1	1	0	1	2	0	2	0	0	1	0	0	0	0	2	0	0	2	0	0	2	2	0	0	0	1	2	2	0	1	2	2	1	1	0	0	1	1	0	1	1	1	1	1	0	0	1
213	0	0	2	0	0	2	1	1	2	0	0	0	0	0	0	0	2	1	0	2	0	0	2	2	0	1	0	2	1	2	1	1	1	0	2	0	2	0	0	2	2	1	0	0	0	0	0	0	0
214	0	0	0	1	0	1	2	1	2	0	0	1	1	1	1	0	1	1	1	1	1	0	0	1	1	1	0	1	0	1	0	1	2	0	2	0	1	0	0	2	2	0	1	1	1	0	0	0	0
215	0	0	1	1	0	1	2	1	2	0	0	0	1	0	1	1	1	1	1	0	1	0	1	1	0	0	0	2	2	1	2	1	1	1	2	0	1	0	0	2	1	0	1	2	2	0	0	0	1
216	0	0	2	0	0	2	2	1	2	0	0	2	2	2	2	0	1	1	1	1	0	0	1	1	0	0	0	2	1	2	2	1	1	0	1	1	1	0	0	2	2	1	1	2	0	2	0	0	0
217	0	0	1	0	1	0	2	0	2	0	0	0	1	1	1	0	2	1	1	1	1	0	1	1	0	0	0	2	0	2	0	2	2	0	1	1	2	0	0	2	2	0	0	2	0	2	0	0	0
218	0	0	0	0	0	0	2	1	1	0	0	1	1	1	1	0	0	1	2	0	1	0	1	1	1	1	1	2	1	1	1	2	2	0	2	0	0	0	0	0	0	2	2	2	1	1	0	0	0
219	0	0	2	1	0	2	2	0	1	0	1	1	2	1	1	1	1	0	1	1	1	0	2	2	0	0	0	2	1	2	1	0	0	0	1	1	1	0	0	1	0	0	0	1	0	0	0	0	0
220	0	0	2	0	0	2	0	0	0	1	2	0	1	1	1	0	1	0	0	2	0	0	2	2	0	0	0	2	1	2	0	0	0	0	0	2	0	0	1	0	0	1	1	2	1	0	0	0	1
221	0	0	2	1	0	1	1	0	2	0	0	0	0	0	0	0	1	2	0	2	0	0	2	2	0	0	0	0	1	2	1	1	1	1	1	1	1	0	0	2	1	1	0	1	2	1	0	0	1
222	0	0	1	2	0	2	2	0	2	0	0	0	2	1	1	0	0	1	0	1	0	0	0	1	0	1	0	2	0	2	1	0	0	0	0	2	1	0	0	1	1	0	0	2	0	2	1	0	1
223	0	0	1	0	0	0	1	0	1	1	2	0	1	1	1	0	1	0	0	2	0	0	1	2	0	0	0	2	1	0	2	2	2	0	2	0	1	0	0	1	1	0	0	2	0	0	0	0	1
224	0	0	2	1	0	1	0	0	1	0	0	1	2	1	1	0	1	2	0	0	0	0	2	2	0	0	0	2	2	1	2	1	0	0	1	1	2	0	0	1	1	0	0	0	2	1	0	0	2
225	0	0	1	0	0	2	2	1	2	0	0	0	1	1	1	0	1	1	1	1	1	0	2	2	0	0	0	1	1	2	1	2	2	0	0	2	1	0	1	1	1	0	1	2	2	0	0	0	1
226	0	1	1	1	0	2	2	0	1	0	0	1	1	0	1	1	2	1	1	1	1	0	2	2	0	0	0	2	2	2	1	1	1	2	1	1	1	1	1	2	0	0	0	0	0	0	0	0	2
227	0	0	2	1	0	1	1	0	0	1	1	1	1	0	1	1	1	0	1	1	0	0	1	1	0	0	0	1	1	2	0	1	1	0	1	1	1	0	0	0	0	0	0	2	0	0	0	0	1
228	0	0	1	0	0	1	1	0	0	1	2	2	2	1	1	0	1	1	1	1	1	0	1	1	0	1	0	2	0	2	1	0	0	0	0	2	2	0	0	2	2	0	0	2	0	0	0	0	2
229	0	0	1	0	0	1	1	1	2	0	0	0	0	0	0	0	2	1	1	1	1	0	2	2	0	0	0	1	1	2	0	2	2	0	1	1	2	0	0	1	1	0	0	1	0	0	0	1	1
230	0	0	1	1	0	1	2	0	2	0	0	1	1	0	1	1	1	2	0	1	0	0	2	2	0	0	0	2	0	2	0	1	1	1	0	2	2	0	0	1	1	1	1	1	1	2	0	0	1
231	0	0	1	1	0	1	2	0	2	0	0	2	2	1	1	0	1	1	0	2	0	0	2	2	0	1	0	1	1	2	0	0	1	0	0	2	1	1	0	1	1	1	1	2	1	2	0	0	0
232	0	0	2	1	0	2	1	0	2	0	0	1	1	1	1	0	1	1	2	0	1	0	1	1	1	1	0	1	1	2	0	1	2	1	2	1	2	0	0	2	1	0	0	1	0	0	0	0	0
233	0	0	0	0	0	0	2	1	2	0	0	1	0	0	0	0	1	2	0	2	0	0	2	2	0	0	0	1	1	2	1	1	1	1	0	2	1	1	0	1	1	0	0	0	0	0	0	0	1
234	1	1	1	0	0	0	2	0	2	0	1	0	0	0	0	0	2	0	0	2	0	0	2	2	0	0	0	1	0	1	0	2	2	0	1	1	2	0	0	1	1	0	0	1	1	0	0	0	1
235	0	0	2	1	0	2	1	0	1	0	0	1	1	0	0	0	2	0	0	2	0	0	1	1	1	0	0	2	2	1	1	0	0	1	0	2	0	0	0	0	0	0	2	2	0	2	0	0	1
236	0	0	2	1	0	2	1	0	1	0	1	0	0	0	0	0	0	1	1	1	1	0	1	1	1	1	0	0	2	2	0	1	1	1	0	2	2	0	0	0	0	0	0	2	0	0	0	1	2
237	0	0	2	1	0	2	1	0	1	0	1	0	1	1	1	0	2	0	0	2	0	0	2	2	0	0	0	2	0	2	0	1	1	0	0	2	0	1	0	0	0	1	1	1	1	2	0	0	2
238	1	0	1	1	0	1	2	0	2	0	0	0	1	1	1	0	1	2	1	0	1	0	2	2	0	2	0	1	1	2	0	0	0	0	0	2	2	0	0	1	1	0	0	1	0	0	0	0	1
239	0	0	1	0	0	2	2	0	2	0	1	1	1	1	1	0	1	2	2	0	1	0	2	2	0	0	0	2	0	2	0	0	0	0	1	1	1	0	0	1	1	0	0	2	0	0	0	0	1
240	0	0	2	0	0	1	1	0	1	0	1	2	2	1	1	0	1	0	2	0	1	0	2	2	0	0	0	1	0	2	1	0	2	1	0	2	2	0	0	1	1	1	1	2	1	0	0	0	1
241	0	0	1	0	0	0	2	1	2	0	0	1	1	0	0	0	0	1	0	0	0	0	2	2	0	0	0	2	0	2	2	1	2	0	1	1	0	0	1	0	0	1	1	2	1	1	0	0	0
242	0	0	2	1	0	2	1	1	1	1	1	1	1	0	0	0	2	1	1	1	1	0	1	2	0	0	0	2	0	1	1	0	0	0	0	1	1	0	0	1	1	0	0	0	0	0	0	0	0
243	0	0	1	1	0	1	2	0	1	0	1	0	0	0	0	0	2	0	0	2	0	0	2	2	0	0	0	1	1	2	0	1	2	2	1	1	1	0	1	1	1	0	0	1	0	0	0	1	1
244	0	0	2	2	0	2	2	0	0	0	0	2	2	1	1	0	0	2	2	0	0	0	2	2	0	0	0	2	0	2	0	1	2	2	1	1	1	0	0	1	0	0	1	2	1	0	0	0	0
245	0	0	1	0	0	0	2	1	2	0	0	1	2	1	2	1	1	1	0	1	0	1	2	2	0	0	0	2	0	2	0	0	1	1	0	2	2	0	0	1	1	0	0	2	1	1	0	0	0
246	0	0	0	0	0	0	2	0	2	0	2	0	0	0	0	0	2	0	0	2	1	0	2	2	0	0	0	1	1	2	0	1	2	2	2	1	1	0	0	1	1	2	2	2	0	1	0	0	0
247	1	0	2	0	0	1	1	0	0	0	1	0	1	1	1	0	2	0	0	2	0	0	2	2	0	1	0	2	0	2	0	1	1	0	1	1	2	0	0	2	2	0	1	1	1	0	0	0	0
248	0	0	1	0	0	2	1	0	2	1	0	0	0	0	0	0	0	2	1	0	0	1	1	1	0	0	0	2	0	2	0	1	1	1	1	1	1	0	0	0	0	0	1	2	1	1	0	0	0
249	0	0	0	1	0	1	2	0	2	0	0	1	2	1	1	1	1	1	1	1	1	0	1	1	0	0	2	2	1	2	1	2	2	1	0	2	2	0	0	2	2	0	0	2	0	1	0	0	0
250	0	0	0	0	0	0	1	0	0	0	1	0	0	0	0	0	1	1	1	1	0	0	1	1	1	1	0	2	1	1	0	0	0	0	0	2	1	0	0	2	2	0	0	0	0	0	0	0	2
251	0	0	2	0	0	1	1	0	1	0	2	0	1	0	0	1	2	0	0	2	1	0	2	2	0	0	0	2	0	2	1	0	0	0	0	2	1	0	0	2	1	1	0	0	0	1	0	0	1
252	0	0	1	0	0	1	2	0	2	0	0	1	1	0	1	1	1	0	1	1	1	0	2	2	0	0	0	2	0	2	1	1	2	2	1	2	1	0	1	1	1	1	1	1	0	0	0	0	1
253	0	0	0	0	0	0	1	0	1	0	1	1	1	0	0	0	2	0	0	2	0	0	1	1	0	0	0	2	1	2	1	0	0	0	0	1	1	0	0	1	1	1	1	2	0	0	1	0	1
254	0	0	2	0	0	1	2	1	2	0	0	0	0	0	0	0	2	1	1	1	1	0	0	1	0	1	0	1	1	2	1	1	1	0	1	1	2	0	0	1	1	1	0	0	1	1	0	0	0
255	0	1	1	0	0	0	1	0	1	0	1	0	0	0	0	0	1	1	1	1	0	0	2	2	0	0	0	2	1	1	2	2	2	0	0	2	1	0	0	2	2	0	0	1	0	0	0	0	0
256	0	0	1	1	0	1	2	0	2	0	0	0	1	1	1	0	1	1	1	1	0	0	1	1	1	1	0	1	0	1	0	2	2	0	2	0	0	0	1	0	0	0	1	2	0	1	0	0	2
257	0	0	2	0	0	1	2	0	2	0	0	0	0	0	0	0	1	1	1	1	0	0	2	2	0	0	0	2	0	1	1	1	1	1	0	2	1	1	0	1	1	0	0	1	0	0	0	0	0
258	0	0	2	0	0	1	2	1	2	0	0	0	1	1	1	0	0	2	2	0	0	0	0	1	1	1	0	2	2	2	2	0	0	0	0	1	1	1	0	1	1	0	0	2	0	1	0	0	1
259	1	1	2	1	1	1	2	0	2	0	2	0	1	0	0	1	0	1	1	1	0	0	2	2	0	0	0	1	1	2	0	1	1	1	1	1	1	0	0	1	1	0	2	2	1	1	0	0	1
260	0	0	1	0	0	1	2	0	0	0	1	1	2	2	2	0	1	1	1	1	1	0	2	2	0	0	1	2	1	2	0	2	2	0	2	0	1	0	0	1	1	2	2	2	1	1	0	0	0
261	0	0	1	1	0	1	1	0	1	0	1	1	2	2	2	0	1	0	2	0	1	0	2	2	0	0	1	2	0	2	0	0	1	0	0	2	1	0	0	2	2	1	0	0	1	1	0	0	1
262	0	0	1	0	0	1	1	0	0	0	1	0	2	1	1	1	0	2	2	0	1	0	2	2	0	0	0	2	0	2	1	1	1	0	1	1	1	0	0	0	0	0	1	1	1	0	0	0	0
263	0	0	1	0	0	1	2	0	1	0	0	0	0	0	0	0	2	1	0	2	1	0	1	1	1	1	1	1	1	2	0	1	1	0	0	2	1	0	0	2	2	0	0	1	0	0	0	0	2
264	0	0	1	0	0	1	1	0	1	0	1	0	0	0	0	0	0	1	1	1	1	0	2	2	0	0	0	1	1	2	0	1	1	0	0	2	2	0	0	0	0	0	1	2	0	0	0	0	0
265	1	0	2	1	0	1	0	0	0	0	2	0	1	1	1	0	1	1	1	1	1	0	2	2	0	1	0	1	1	0	1	1	1	0	1	1	2	0	1	1	1	0	1	2	0	2	0	0	2
266	0	1	0	0	0	1	1	0	0	0	2	0	2	2	2	1	1	1	1	1	1	0	1	1	1	2	0	2	0	2	1	2	2	0	1	1	2	0	0	1	1	0	1	2	0	1	0	0	0
267	1	0	2	0	0	2	1	0	1	0	1	0	0	0	0	0	1	0	0	2	0	0	2	2	0	0	0	2	0	1	0	1	1	0	0	2	1	0	0	0	0	0	0	0	0	0	0	0	0
268	0	0	1	0	0	0	2	0	1	0	0	0	0	0	0	0	1	1	0	2	0	0	1	1	0	0	0	2	1	2	1	1	1	0	1	1	2	0	0	2	2	0	0	2	0	0	0	0	0
269	0	0	1	0	0	1	2	1	1	1	0	1	2	1	1	1	1	2	0	2	0	0	1	1	1	1	0	1	1	2	1	1	1	1	1	1	1	1	1	1	0	0	1	1	1	0	0	1	2
270	0	0	2	0	0	2	2	0	1	0	1	2	2	1	2	1	0	1	0	1	0	0	1	1	0	0	0	1	1	2	1	1	1	0	0	2	1	0	0	1	1	0	1	2	1	0	0	0	1
271	1	0	2	0	0	1	2	0	2	0	0	0	0	0	0	0	1	0	1	1	1	0	1	1	1	2	1	2	1	2	0	1	1	0	0	2	1	0	0	0	0	0	0	2	0	0	0	0	2
272	1	0	1	0	0	1	1	0	0	0	1	1	1	1	1	0	0	2	1	0	1	0	2	2	0	1	0	2	1	2	1	1	2	1	2	1	1	0	0	1	1	1	0	0	1	1	0	0	1
273	0	0	2	0	0	0	2	0	1	0	0	1	1	0	0	0	1	1	0	1	0	0	2	2	0	1	0	1	1	2	0	1	1	0	0	2	1	0	0	2	1	0	0	2	0	0	0	1	1
274	0	0	1	1	0	2	2	0	2	0	0	0	0	0	0	0	0	1	0	1	0	0	1	1	1	1	0	2	0	2	1	1	1	0	1	1	1	1	0	0	0	0	0	1	0	0	0	0	1
275	0	0	0	0	0	0	1	0	1	0	1	1	1	0	0	0	1	1	1	1	0	0	2	2	0	0	0	1	1	0	1	2	2	0	1	1	2	0	0	2	2	0	1	1	0	1	0	0	1
276	0	1	1	0	0	0	2	0	1	0	0	0	0	0	0	0	1	0	0	2	0	2	0	2	0	0	0	2	1	2	2	2	2	0	1	1	1	0	0	1	1	1	1	2	1	1	0	0	1
277	0	0	1	0	0	1	1	0	1	0	0	1	2	2	2	0	2	1	0	2	0	0	1	1	0	0	0	2	0	2	0	2	2	1	0	2	2	0	0	2	2	0	0	2	0	2	0	1	0
278	0	0	2	0	0	1	2	0	1	1	1	1	2	1	1	1	1	1	1	1	0	0	2	2	0	0	0	2	0	2	0	0	0	1	1	1	2	0	0	2	2	0	2	2	0	1	0	0	0
279	0	0	2	1	0	2	2	1	2	0	0	1	1	0	0	0	1	0	0	1	0	0	1	1	1	1	0	2	0	2	1	0	1	1	1	1	1	1	1	2	0	0	0	2	0	0	0	0	0
280	0	0	2	1	0	2	2	0	2	0	0	0	0	0	0	0	1	1	0	1	0	0	1	1	0	0	0	2	0	1	2	0	0	1	0	2	1	1	0	1	1	0	1	2	1	1	0	0	2
281	0	0	2	0	0	1	1	0	1	0	1	0	0	0	0	0	0	0	1	1	1	0	1	1	1	1	0	2	0	2	2	1	2	1	1	1	1	0	0	1	1	0	0	1	0	0	0	0	1
282	0	0	1	0	0	1	2	0	1	0	1	0	1	1	1	0	1	1	0	1	0	0	2	2	0	0	0	2	0	1	1	2	2	0	1	1	1	0	0	1	1	0	0	2	0	0	0	0	1
283	0	0	2	1	0	1	2	1	2	0	0	0	0	0	0	0	1	2	2	0	0	0	0	0	0	0	0	2	1	2	2	1	2	1	1	1	1	0	0	1	1	0	0	2	0	0	0	0	1
284	0	0	1	0	0	1	2	1	2	0	0	0	0	0	0	0	1	1	1	1	1	0	2	2	0	0	0	1	1	0	1	1	1	0	1	1	2	0	0	1	1	0	0	1	0	1	0	0	2
285	0	0	1	0	0	1	2	1	1	0	0	0	1	1	1	0	0	2	1	1	1	0	2	2	0	1	0	2	0	2	1	0	2	1	0	2	0	0	0	0	0	0	0	1	0	0	0	0	1
286	0	0	1	1	0	2	2	1	2	0	0	0	1	1	1	0	2	0	0	1	0	0	1	2	0	0	0	1	0	2	1	2	2	0	1	1	1	0	1	1	1	0	1	1	1	0	0	0	1
287	0	0	1	1	0	1	2	0	2	0	0	0	0	0	0	0	0	0	0	2	0	0	2	2	0	0	0	1	1	2	1	0	0	0	0	2	2	1	1	2	1	0	0	2	0	0	0	0	1
288	0	0	1	0	0	1	2	0	0	0	0	0	0	0	0	0	2	0	0	2	1	0	2	2	0	0	0	2	0	1	1	1	2	2	1	1	1	0	0	2	1	0	0	1	0	0	0	0	1
289	0	0	1	1	0	1	2	0	1	0	1	1	1	0	0	0	1	1	1	1	0	0	2	2	0	0	0	1	2	1	1	1	1	1	1	2	1	0	0	1	1	1	1	1	0	0	0	0	0
290	0	0	1	0	0	1	2	0	1	0	0	0	1	1	1	0	1	0	1	1	1	0	2	2	0	0	0	1	1	2	1	1	2	2	1	1	2	0	0	1	1	1	1	2	0	0	0	0	2
291	0	0	2	0	0	2	2	0	2	0	0	1	2	1	1	1	2	0	0	1	0	0	0	0	0	1	0	1	1	2	0	1	1	0	1	1	1	0	0	1	1	1	1	1	1	1	0	0	0
292	0	0	0	0	0	0	2	0	2	0	0	0	0	0	0	0	1	1	1	1	1	0	2	2	0	0	0	1	2	2	0	0	0	0	0	2	1	0	1	1	1	0	2	2	1	0	0	0	2
293	0	0	1	1	0	1	2	0	2	0	0	2	2	1	2	1	1	2	2	0	2	0	2	2	0	0	0	2	0	1	2	0	2	1	0	2	2	0	0	1	1	0	1	2	0	1	0	1	1
294	0	1	1	0	0	1	1	0	1	1	1	0	1	1	1	0	2	2	1	1	1	1	2	2	0	0	0	2	1	1	1	1	2	2	1	2	2	1	0	1	1	1	0	1	1	1	0	0	1
295	0	0	2	0	0	2	2	0	1	0	1	0	0	0	0	0	2	1	1	1	1	1	1	1	0	0	0	1	1	2	0	1	1	1	0	1	2	0	0	1	1	0	0	1	0	0	0	0	1
296	0	0	1	0	0	0	0	0	1	1	1	0	0	0	0	0	0	1	1	1	1	0	1	1	0	1	0	0	1	2	1	1	1	0	0	2	2	0	0	1	1	0	0	2	0	0	0	0	0
297	1	0	2	0	0	1	2	0	2	0	0	1	1	0	0	1	0	0	0	2	0	0	2	2	0	0	0	1	0	1	1	1	1	0	1	1	0	0	1	0	0	0	0	0	0	0	0	0	2
298	1	0	1	1	0	1	2	0	1	0	1	1	2	1	1	0	1	1	0	1	0	0	2	2	0	0	0	1	0	1	0	0	0	1	2	1	1	1	0	1	1	1	1	1	1	0	0	1	1
299	0	0	2	1	0	2	1	0	1	1	1	0	0	0	0	0	1	1	1	1	0	0	2	2	0	0	0	1	0	2	1	2	1	0	0	2	1	0	1	0	0	1	1	2	1	1	0	0	2
300	0	1	1	1	0	2	2	0	1	1	1	1	1	1	1	0	1	0	0	2	0	0	2	2	0	0	2	2	1	2	1	1	1	1	0	2	2	0	0	2	2	1	0	1	0	0	0	0	0
301	0	0	1	1	0	1	1	0	0	0	1	0	0	0	0	0	0	1	1	1	1	0	2	1	1	2	0	2	0	2	0	2	2	1	0	2	1	0	0	1	1	0	0	1	0	1	0	0	1
302	0	0	2	0	0	1	2	0	2	0	0	0	1	1	1	0	1	0	0	2	0	0	1	1	1	1	0	2	0	2	1	1	1	0	0	2	0	0	0	0	0	0	1	2	1	1	0	0	0
303	0	0	0	0	0	0	2	0	2	0	0	0	0	0	0	0	1	1	1	1	1	0	2	2	0	0	0	1	1	2	0	1	1	0	0	1	1	0	0	2	2	0	0	1	0	0	0	0	2
304	0	1	2	0	1	1	1	1	1	1	1	0	0	0	0	0	0	2	2	0	0	0	0	0	1	1	0	0	1	2	1	2	2	0	0	2	1	0	0	1	1	0	0	2	0	0	0	0	1
305	0	0	2	1	0	1	2	0	0	0	0	0	1	1	1	0	1	2	1	0	1	0	2	2	0	1	0	0	2	2	0	2	2	0	0	2	2	0	0	2	2	0	0	2	0	1	0	0	1
306	0	0	2	1	0	2	2	0	2	0	0	0	0	0	0	0	1	1	0	1	0	0	2	2	0	0	0	1	1	2	0	1	2	0	1	1	2	0	0	1	1	0	1	2	0	2	1	0	1
307	0	0	1	1	0	1	2	0	2	0	1	1	1	0	0	0	1	0	0	2	0	0	1	1	1	2	1	1	1	2	0	0	1	1	0	2	2	0	0	2	2	1	1	2	1	1	0	0	0
308	0	0	1	0	0	2	2	0	2	0	0	0	0	0	0	0	2	2	2	0	1	0	2	2	0	0	0	2	1	1	1	0	0	0	2	0	1	1	1	1	0	0	0	2	0	0	0	0	0
309	0	0	0	1	0	1	2	1	2	0	0	1	1	0	0	0	0	0	0	2	0	0	2	2	0	0	0	2	0	2	1	1	2	0	0	2	0	0	1	0	0	1	2	2	0	0	0	0	1
310	0	0	0	0	0	0	2	0	1	0	0	1	1	0	0	0	2	0	0	2	0	0	2	2	0	0	0	1	2	2	1	1	1	1	1	2	1	0	0	1	1	0	1	2	1	0	0	0	0
311	0	0	2	0	0	1	2	0	0	0	0	0	1	1	1	0	1	1	0	2	0	0	2	2	0	2	0	1	0	1	1	1	2	0	1	1	0	0	0	1	1	1	1	2	1	1	0	0	1
312	0	0	2	0	0	0	2	1	2	0	0	0	1	1	1	0	1	2	0	1	0	0	2	2	0	0	0	1	1	2	1	1	1	0	1	1	0	0	1	0	0	1	1	1	1	0	0	0	2
313	0	0	2	1	0	1	2	0	1	0	0	0	1	0	0	1	1	0	0	2	0	0	2	2	0	0	0	1	0	2	1	2	2	0	2	2	2	0	0	2	2	1	0	0	1	1	0	0	0
314	1	0	1	0	0	0	2	0	0	0	0	1	1	0	0	0	1	1	2	0	1	0	1	1	0	0	0	2	0	1	0	2	2	0	1	1	1	0	0	1	1	0	0	0	1	0	0	0	1
315	0	1	2	0	0	2	1	2	2	0	0	2	2	2	2	0	0	1	0	2	0	0	1	1	1	0	0	1	0	1	2	0	0	0	0	2	0	1	0	0	0	1	1	1	1	0	0	0	2
316	0	0	2	1	0	1	2	0	1	0	0	0	0	0	0	0	0	0	0	2	0	0	2	2	0	1	0	1	1	2	1	1	1	1	0	2	1	0	0	2	1	0	1	2	0	2	0	0	0
317	0	0	0	0	0	0	2	1	2	0	0	0	0	0	0	0	1	2	1	1	0	0	2	2	0	1	0	1	0	1	0	2	2	0	1	1	1	1	0	1	1	1	1	2	0	2	0	0	1
318	1	0	2	0	0	1	1	0	1	0	0	0	1	1	1	0	0	2	1	0	0	1	1	2	0	1	0	1	1	2	0	1	1	0	0	2	2	1	0	1	1	0	0	1	0	0	1	0	0
319	0	0	1	1	0	1	1	0	0	0	1	0	1	1	1	0	0	1	1	1	1	0	1	1	0	1	0	1	1	2	0	2	2	2	1	2	1	0	0	2	2	0	0	2	0	0	0	0	0
320	0	0	2	1	0	2	2	0	1	0	0	0	0	0	0	0	0	1	2	0	1	0	2	2	0	0	0	1	1	2	1	1	1	0	0	2	2	0	0	1	1	0	1	2	1	1	0	0	1
321	0	0	1	0	0	1	1	0	0	0	2	0	0	0	0	0	0	0	0	2	0	0	1	1	0	1	1	2	1	2	0	1	1	0	1	1	1	1	0	1	1	1	1	1	1	1	0	0	0
322	0	0	1	1	1	2	2	0	2	0	0	1	2	1	1	0	0	0	0	2	0	0	0	1	1	1	0	2	0	1	1	1	1	1	0	2	2	0	0	2	2	1	1	2	0	0	0	0	1
323	0	0	1	0	0	1	2	0	2	0	1	2	2	1	1	0	2	1	1	1	1	1	1	2	0	0	0	2	2	2	0	2	2	0	0	2	1	0	0	0	0	0	0	1	0	1	0	0	0
324	0	0	1	1	0	1	2	0	1	0	0	0	0	0	0	0	2	0	0	2	0	0	2	2	0	0	0	2	0	2	1	1	1	1	1	1	2	0	0	2	2	0	0	2	0	1	0	0	0
325	1	0	2	1	0	2	1	0	1	0	2	2	2	1	1	0	1	0	0	2	0	0	2	2	0	0	1	1	0	1	1	1	1	1	1	1	1	0	0	0	0	1	1	1	1	0	0	0	0
326	0	0	1	0	0	1	2	1	2	0	0	0	1	1	1	0	1	2	0	1	1	0	0	1	1	1	0	2	0	2	2	1	1	0	0	2	2	0	0	1	1	0	0	2	0	0	0	1	0
327	1	0	0	1	1	1	1	2	2	0	0	1	2	1	1	0	2	0	0	2	0	0	2	2	0	0	0	2	0	2	1	2	2	1	1	1	1	1	0	1	1	1	0	0	0	1	0	0	0
328	0	0	1	0	0	1	1	1	1	0	1	0	1	0	0	0	2	1	1	1	1	0	0	1	1	1	1	1	0	1	1	1	1	1	1	1	1	0	0	2	1	0	0	0	0	0	0	0	2
329	0	0	2	1	0	1	1	0	0	0	0	2	2	0	0	0	2	2	1	1	1	0	2	2	0	0	0	2	0	2	1	1	1	0	0	2	2	0	0	2	2	0	0	1	0	0	0	0	0
330	0	0	1	0	0	1	2	1	2	0	0	0	1	1	0	0	0	1	1	1	1	0	2	2	0	1	0	2	0	2	1	1	1	0	0	2	1	0	0	2	2	2	2	2	1	1	0	0	1
331	0	0	2	1	0	2	1	0	1	0	1	1	2	2	2	0	1	2	0	0	0	0	2	2	0	1	0	1	1	2	0	0	0	0	0	2	2	0	0	1	1	0	0	2	0	0	0	0	1
332	0	0	1	0	0	1	2	1	2	0	0	0	1	1	1	0	1	2	2	0	2	0	1	1	0	1	0	2	1	1	0	2	2	1	1	0	2	0	0	1	1	1	1	2	1	0	0	0	1
333	0	0	2	0	0	1	1	0	1	0	1	0	0	0	0	0	2	0	0	2	0	0	2	2	0	0	0	2	0	1	1	2	2	0	1	1	1	0	0	1	1	0	1	2	1	1	0	0	0
334	0	0	2	1	0	2	1	0	1	1	2	1	1	1	1	0	1	1	0	1	0	0	1	1	1	1	0	2	2	2	0	1	2	2	0	2	2	0	0	1	1	0	0	1	0	0	0	0	1
335	0	0	1	1	0	1	2	0	1	0	1	1	1	0	0	0	0	0	0	2	0	0	2	2	0	0	0	1	1	2	1	1	2	0	0	2	2	1	0	1	1	0	0	2	0	0	0	0	0
336	0	0	2	0	0	1	1	0	1	0	1	0	1	0	1	1	2	0	0	2	0	0	1	1	1	1	0	1	1	2	0	1	2	1	0	2	1	0	0	1	1	1	1	1	1	0	0	1	2
337	0	0	1	0	0	1	2	0	2	0	0	1	1	0	0	0	1	2	0	1	1	0	0	0	0	0	0	2	1	2	0	2	2	2	1	2	1	0	0	0	0	0	0	2	0	1	0	0	2
338	0	0	0	1	0	1	1	1	1	0	1	1	0	0	0	0	1	1	0	1	0	1	2	2	0	0	0	1	1	1	1	1	2	1	0	2	2	0	0	2	2	1	1	1	1	0	0	0	1
339	1	0	1	0	1	1	2	0	1	1	1	1	2	2	2	0	2	0	0	2	0	0	1	2	0	0	0	1	1	2	0	2	2	0	2	0	1	0	0	1	1	1	1	1	1	0	0	0	1
340	0	0	0	0	0	0	0	0	0	0	2	1	1	0	1	1	1	2	0	1	0	0	2	2	0	0	0	2	0	2	1	1	1	0	0	2	1	1	0	1	1	0	1	2	1	0	0	0	1
341	0	0	2	1	0	1	2	0	1	0	1	0	0	0	0	0	1	0	0	2	0	0	0	0	0	0	0	1	1	2	0	1	1	0	0	2	1	0	1	0	0	1	1	1	1	0	0	0	0
342	0	0	2	0	0	2	2	1	2	0	0	0	1	1	1	0	0	2	2	0	1	1	1	2	0	0	0	1	0	0	2	2	2	0	2	0	1	0	0	2	1	0	0	1	0	0	0	0	1
343	0	0	2	0	0	0	2	0	1	0	0	0	0	0	0	0	2	0	0	2	1	1	2	2	0	0	1	2	1	2	0	0	0	0	1	1	2	0	0	2	2	0	0	0	0	0	0	0	0
344	0	0	0	0	0	0	1	0	1	1	1	0	0	0	0	0	0	1	2	0	1	0	1	1	1	1	0	1	1	2	0	1	1	0	1	1	2	0	0	1	1	0	0	1	0	0	0	0	1
345	0	0	1	0	0	2	2	1	2	0	0	0	0	0	0	0	0	2	0	1	0	0	2	2	0	0	0	1	2	2	0	1	1	1	1	1	1	0	1	0	0	0	0	0	1	0	0	0	0
346	0	0	2	0	1	1	1	0	0	0	0	0	0	0	0	0	1	1	1	1	1	0	1	1	0	0	0	2	1	1	1	0	0	0	0	2	2	1	0	0	0	0	0	0	0	0	0	0	0
347	0	0	2	0	0	1	1	0	1	0	0	0	1	1	1	0	2	0	0	1	0	0	2	2	0	0	0	2	1	2	2	2	2	0	2	0	1	0	0	2	2	1	0	1	0	0	0	0	0
348	0	0	0	0	0	0	2	0	2	0	2	1	1	0	0	0	1	2	1	0	1	0	2	2	0	2	0	2	0	2	1	2	2	0	0	2	1	1	0	0	0	0	0	2	0	0	0	0	1
349	0	0	0	0	0	0	1	0	1	0	0	0	0	0	0	0	1	1	1	0	1	0	1	1	0	0	0	2	1	1	1	1	1	1	0	2	1	0	0	2	2	0	0	2	0	1	0	0	0
350	0	0	0	1	0	1	1	0	1	0	1	0	0	0	0	0	1	1	1	1	0	0	0	0	1	1	0	1	1	2	1	1	2	0	1	1	1	0	0	0	0	0	1	1	0	0	0	0	0
351	0	0	2	1	0	2	2	1	2	0	0	1	1	0	1	1	2	0	0	2	0	0	0	1	0	0	1	2	1	2	1	2	2	0	2	0	1	0	0	0	0	0	0	0	0	0	0	0	0
352	1	0	1	1	0	1	2	0	1	0	0	1	0	0	0	0	2	1	1	1	1	0	1	1	0	0	0	1	0	1	2	1	2	2	1	1	1	0	0	1	1	0	0	2	0	1	0	0	1
353	1	0	0	1	1	1	2	0	1	0	1	2	2	1	1	0	2	0	0	2	0	0	2	2	0	1	0	0	1	1	0	2	2	0	0	2	1	0	0	0	0	0	1	2	1	0	0	0	2
354	0	0	1	0	0	0	1	0	1	0	0	1	1	0	0	0	1	0	0	2	0	0	1	1	1	1	0	2	0	1	1	0	0	0	0	2	0	0	1	0	0	0	0	0	1	0	0	0	0
355	0	0	1	0	0	2	2	1	1	0	0	1	1	0	0	1	1	0	0	2	0	0	1	1	0	0	1	1	1	2	0	1	2	1	0	2	1	0	0	1	0	0	0	0	0	0	0	2	2
356	1	0	2	0	0	2	2	0	2	0	0	1	1	0	1	1	0	1	0	2	0	0	1	1	1	1	0	1	0	2	1	2	2	0	2	0	1	1	0	1	1	0	1	1	1	0	0	0	1
357	0	1	2	0	0	1	2	1	1	0	0	0	0	0	0	0	2	0	0	2	1	0	1	1	0	0	0	2	1	1	1	0	0	0	0	2	1	0	0	1	1	0	0	2	0	0	0	0	2
358	0	0	1	2	0	2	1	0	1	0	1	0	1	1	1	0	1	1	1	1	1	0	1	1	0	0	0	2	1	2	1	1	1	1	0	2	0	0	1	1	0	1	0	0	0	0	0	0	0
359	0	0	2	1	0	1	2	0	2	0	0	0	0	0	0	0	2	0	0	2	0	0	2	2	0	0	0	1	1	2	0	2	2	0	1	1	0	0	0	0	0	1	1	2	0	1	0	1	0
360	0	0	0	0	0	0	2	1	2	0	0	0	0	0	0	0	1	0	0	2	0	0	2	2	0	0	0	2	0	2	0	1	2	2	0	2	2	0	0	0	0	0	0	1	0	0	0	0	1
361	0	0	1	1	0	1	2	0	2	0	0	0	1	0	1	1	0	1	1	1	1	0	1	1	1	1	0	1	1	2	1	1	1	1	1	2	2	0	0	2	2	0	1	1	0	1	0	0	1
362	0	0	2	1	0	1	2	0	2	0	0	0	2	1	1	0	1	1	1	1	1	0	2	2	0	0	0	0	2	2	0	1	1	0	1	1	2	0	0	0	0	0	0	1	1	0	0	0	0
363	0	0	2	0	0	1	2	0	1	0	0	0	0	0	0	0	1	1	0	1	0	0	2	2	0	0	0	2	0	2	1	1	2	0	1	1	1	0	0	0	0	0	2	2	0	2	1	0	1
364	0	0	2	1	0	1	2	1	2	0	0	0	0	0	0	0	1	1	0	1	0	0	1	2	0	0	1	2	0	2	0	2	2	1	0	2	2	0	0	0	0	0	1	2	0	2	0	0	1
365	0	0	1	0	0	1	2	1	2	0	0	0	2	2	2	1	1	0	1	1	1	0	2	2	0	0	0	2	1	2	2	1	1	0	1	1	0	1	1	0	0	1	1	2	0	0	0	0	0
366	0	1	2	0	0	1	2	0	2	0	0	1	1	1	1	0	0	2	0	1	0	0	1	1	1	1	0	2	0	2	0	1	1	1	1	1	2	0	0	1	1	0	0	1	0	0	0	0	1
367	0	0	0	0	0	0	2	0	2	0	0	1	0	0	0	0	2	0	0	2	1	0	2	2	0	0	0	1	0	1	1	1	1	2	1	1	0	0	0	1	1	0	1	1	1	0	0	0	0
368	0	0	2	0	0	1	2	0	1	0	0	1	0	0	0	0	0	2	2	0	0	0	2	2	0	0	0	1	2	2	1	0	0	0	0	2	1	0	1	0	0	0	0	1	0	0	0	0	1
369	0	0	1	0	0	1	1	1	2	0	0	0	0	0	0	0	1	1	0	1	0	0	2	2	0	0	0	2	0	2	2	2	2	1	1	1	1	0	0	0	0	1	1	1	1	0	0	0	0
370	0	0	1	0	0	2	1	0	0	0	0	0	2	2	2	1	0	1	1	1	1	0	1	1	0	0	0	2	0	1	1	1	2	0	0	2	1	0	0	2	2	1	1	1	1	0	0	1	2
371	0	0	1	0	0	2	1	0	0	0	1	0	0	0	0	0	1	1	1	1	0	0	1	1	1	1	1	2	1	2	0	1	1	0	0	2	1	1	0	1	1	1	1	1	0	0	0	1	1
372	0	0	2	1	0	2	1	0	0	0	1	0	1	1	1	0	1	2	0	0	0	0	1	1	0	0	0	2	0	2	0	2	2	1	0	2	2	0	0	2	2	0	0	1	0	0	0	0	0
373	0	0	1	0	0	2	1	0	1	0	2	0	0	0	0	0	1	1	0	2	0	0	2	2	0	0	0	2	0	1	2	0	0	0	1	1	1	0	0	2	2	1	0	1	0	0	0	0	0
374	0	0	2	1	0	2	2	1	1	0	0	1	1	0	1	1	2	0	0	2	0	1	2	2	0	0	0	1	2	2	1	2	2	0	0	2	1	1	0	0	0	0	0	2	0	0	0	0	0
375	0	0	2	0	0	1	2	1	2	0	0	0	0	0	0	0	1	2	1	0	1	0	2	2	0	0	0	2	1	1	2	0	0	0	0	2	1	0	0	1	1	0	0	2	0	0	0	0	0
376	0	0	1	0	0	0	2	1	2	0	0	0	1	1	1	0	2	0	0	2	0	0	2	2	0	0	0	1	1	2	0	1	2	0	0	2	2	0	0	0	0	2	1	2	1	0	0	0	1
377	0	0	1	1	0	2	1	1	2	0	0	1	2	1	1	1	1	2	1	0	1	0	1	1	1	1	0	2	0	1	0	1	1	1	1	1	2	1	1	2	1	2	2	2	1	1	0	1	1
378	0	0	2	1	0	2	1	0	1	0	1	1	1	0	1	1	2	1	1	1	0	0	2	2	0	0	0	2	0	1	1	1	1	0	1	1	1	0	0	0	0	0	0	2	0	1	0	0	1
379	0	1	2	0	0	1	1	0	1	0	0	1	1	1	1	0	1	1	1	1	1	1	2	2	0	0	0	1	1	2	0	1	1	1	1	2	1	0	1	1	1	0	0	1	1	0	0	0	2
380	0	0	1	0	0	1	2	0	2	0	0	0	0	0	0	0	2	1	1	1	1	0	2	1	1	2	0	1	2	1	1	1	1	1	0	2	2	0	1	1	1	0	0	2	0	1	0	0	1
381	0	0	2	0	1	1	2	1	1	0	0	0	0	0	0	0	1	1	2	0	2	0	2	2	0	0	0	1	0	1	1	2	2	0	1	1	2	0	0	1	1	0	0	2	0	0	0	0	1
382	0	0	2	0	0	1	2	1	2	0	0	1	1	0	1	1	2	2	2	0	1	0	2	2	0	0	0	1	1	2	0	2	2	0	2	0	1	1	0	1	1	0	2	2	1	1	0	0	1
383	0	0	1	0	0	0	2	0	1	0	1	0	0	0	0	0	1	1	1	1	1	0	2	2	0	0	0	2	1	2	1	1	1	0	0	2	1	2	0	0	0	0	1	1	1	0	0	0	0
384	0	1	2	1	1	1	2	0	1	1	1	1	1	0	0	0	1	0	1	1	1	0	2	2	0	0	0	2	1	2	1	1	1	0	1	1	1	1	1	0	0	0	1	1	1	0	0	0	1
385	0	0	1	0	1	0	1	0	0	0	2	1	2	1	1	0	0	2	0	2	0	0	2	2	0	0	0	2	0	2	0	1	2	1	2	1	2	0	0	1	1	1	1	2	1	2	0	0	1
386	0	0	2	1	0	2	2	0	0	0	0	0	1	0	0	1	0	1	1	1	1	0	2	2	0	0	0	1	1	0	1	2	2	0	2	2	1	0	0	1	1	0	1	2	1	0	0	0	0
387	1	0	1	0	0	0	2	0	1	0	0	0	0	0	0	0	1	1	1	1	0	0	2	2	0	0	0	2	0	2	0	1	1	1	2	0	1	1	1	0	0	0	0	1	0	0	0	2	2
388	0	1	2	0	0	2	2	1	1	0	0	1	1	0	0	0	2	0	0	1	0	0	1	2	0	0	0	1	1	2	1	2	2	0	0	2	1	1	0	1	1	0	0	0	0	1	0	0	1
389	0	0	1	0	0	0	2	0	2	0	0	0	0	0	0	0	2	0	1	1	1	0	2	2	0	0	1	2	1	2	0	1	2	2	0	2	2	0	0	2	2	0	1	2	1	0	0	0	0
390	0	0	2	1	0	1	2	0	2	0	0	0	1	1	1	0	1	0	0	1	0	1	1	2	0	0	0	2	1	2	2	0	0	0	1	1	1	1	0	1	1	0	0	2	0	0	0	1	1
391	0	1	2	0	0	1	1	1	1	0	1	0	0	0	0	0	1	1	1	1	1	1	1	1	0	0	0	2	1	2	0	1	1	0	0	1	2	0	0	1	1	0	0	2	0	0	0	0	1
392	0	0	2	1	0	2	2	1	1	0	0	1	0	0	0	0	2	0	0	2	0	0	2	2	0	0	0	2	0	2	1	0	2	0	0	2	1	0	0	1	1	1	2	2	1	1	0	0	2
393	0	0	1	1	0	2	2	0	2	0	0	0	1	1	1	0	1	0	1	1	0	1	1	2	0	0	0	2	1	2	1	2	2	0	1	1	2	0	0	0	0	0	0	2	0	0	0	0	2
394	0	0	1	0	0	1	2	0	2	0	0	1	1	1	1	0	1	0	1	1	1	0	1	1	1	1	0	1	2	1	1	2	2	0	1	1	1	0	0	2	2	0	0	0	0	0	0	0	2
395	0	0	1	0	0	1	2	0	1	0	1	0	0	0	0	0	1	1	1	1	1	0	2	2	0	0	0	2	0	2	2	2	2	0	2	2	1	0	0	1	1	1	0	0	0	0	0	0	2
396	0	0	1	0	0	0	0	0	0	0	2	0	1	1	1	0	1	2	1	0	1	0	2	2	0	0	0	2	1	2	0	1	2	1	2	1	2	0	0	1	1	1	1	2	1	2	0	0	1
397	0	0	2	0	0	2	1	0	0	0	1	0	0	0	0	0	1	0	1	1	1	0	2	2	0	0	0	2	0	2	0	2	2	0	1	1	1	0	0	0	0	1	1	1	1	0	0	0	1
398	0	0	1	0	0	1	1	2	2	0	0	0	2	2	2	0	1	0	0	2	0	0	2	2	0	0	0	1	2	2	0	1	1	1	1	2	2	0	0	2	2	1	1	2	0	0	0	0	1
399	1	0	1	0	0	1	1	1	2	0	1	0	1	1	1	0	2	1	0	2	0	0	2	2	0	0	0	1	1	2	1	1	1	0	0	2	2	0	0	1	1	0	1	2	1	1	0	0	1
400	1	0	1	1	0	1	2	0	1	0	0	1	2	0	0	0	2	1	1	1	0	0	2	2	0	1	0	2	0	2	0	1	1	0	2	0	2	0	0	1	1	0	1	2	0	1	0	0	1
401	0	0	2	1	0	2	1	0	1	0	1	0	0	0	0	0	1	2	1	0	1	0	2	2	0	0	1	2	1	2	0	1	0	0	1	1	1	0	0	0	0	1	2	2	0	0	0	1	1
402	1	0	0	0	0	0	1	0	1	0	1	0	0	0	0	0	0	0	0	2	0	0	2	2	0	0	1	1	1	2	0	2	2	0	1	1	2	0	0	1	1	0	1	2	0	2	0	0	1
403	0	1	1	0	0	0	1	0	0	0	2	0	1	1	1	0	1	1	2	0	1	1	2	2	0	0	0	1	0	1	1	0	1	1	0	2	1	0	0	1	1	0	0	0	1	0	0	1	0
404	0	0	0	0	0	0	2	0	2	0	1	0	1	1	1	0	1	2	1	0	1	0	2	2	0	0	0	2	0	2	1	2	2	0	1	1	2	0	0	2	2	1	0	1	0	1	1	0	0
405	1	0	1	0	0	2	2	0	2	0	1	0	1	1	1	0	2	2	2	0	1	0	1	1	0	1	0	2	2	1	2	1	1	1	1	2	0	2	0	0	0	0	0	1	0	0	0	0	0
406	0	0	2	0	0	2	2	0	2	0	0	1	2	2	2	0	2	1	1	1	0	0	1	1	0	1	0	2	2	1	2	1	1	1	0	2	1	1	1	1	0	0	0	2	0	0	0	0	1
407	0	0	0	0	0	1	2	0	2	0	1	0	2	2	2	1	1	1	1	1	1	0	1	1	0	0	0	2	1	1	1	0	2	1	2	1	1	0	0	0	0	0	0	2	0	0	0	0	0
408	0	0	0	0	0	1	1	0	0	1	1	0	0	0	0	0	0	0	0	2	0	0	2	2	0	0	0	2	0	2	0	0	1	1	1	1	1	0	0	0	0	0	1	2	0	0	0	0	0
409	0	0	2	0	0	0	1	0	1	0	1	0	0	0	0	0	1	0	1	1	1	0	1	1	0	0	0	2	2	1	2	2	1	0	0	2	1	0	0	2	2	0	0	1	1	0	0	1	2
410	0	0	1	1	0	1	1	0	0	0	1	1	1	0	0	0	2	1	0	2	0	0	0	1	1	1	0	2	0	2	2	1	1	0	1	1	2	0	0	2	2	1	1	1	1	1	0	0	1
411	0	0	0	0	0	0	1	1	1	0	1	0	1	1	1	0	1	1	0	1	0	0	2	2	0	0	0	2	1	1	1	1	1	0	0	2	1	0	0	1	1	0	0	2	0	2	0	0	0
412	0	0	0	0	0	0	2	0	2	0	0	0	0	0	0	0	2	0	0	2	0	0	0	0	0	0	0	1	0	2	1	1	2	2	0	2	2	0	0	0	0	1	0	0	0	0	0	0	0
413	0	0	2	0	0	0	2	0	2	0	0	1	1	0	0	0	1	2	0	1	1	0	2	2	0	0	0	0	1	2	1	1	0	0	1	1	1	0	1	1	1	0	0	0	0	0	0	0	1
414	0	0	1	0	1	1	2	1	2	0	0	0	0	0	0	0	0	2	1	1	1	0	2	2	0	0	0	1	0	1	2	2	2	0	2	0	2	0	0	2	2	0	1	2	1	0	0	0	0
415	0	0	2	0	0	0	1	0	0	0	0	0	0	0	0	0	1	1	0	1	0	0	2	2	0	0	0	2	2	2	0	2	2	1	0	2	2	0	0	2	2	1	1	2	1	1	0	1	1
416	0	0	1	0	0	1	1	0	0	0	0	0	2	1	1	1	1	2	0	0	0	0	0	1	1	1	0	1	0	1	1	1	1	1	1	1	2	0	0	2	2	1	1	1	1	0	0	0	0
417	0	0	1	0	1	2	2	0	1	0	0	0	0	0	0	0	1	2	1	1	0	0	2	2	0	0	0	2	0	2	0	0	1	0	0	2	2	0	0	1	1	0	1	1	1	0	0	0	0
418	0	0	1	0	1	1	1	1	2	0	1	0	0	0	0	0	0	2	2	0	0	0	2	2	0	0	0	2	1	2	2	1	2	1	1	1	1	1	0	2	2	0	1	2	2	0	0	0	0
419	0	0	1	0	0	0	1	0	1	0	1	0	0	0	0	0	1	1	0	1	0	0	2	2	0	1	0	2	0	2	0	0	0	0	0	2	2	1	0	1	1	0	0	2	0	1	0	0	1
420	0	0	1	0	0	1	2	1	2	0	0	0	1	1	1	1	2	2	1	1	0	0	2	2	0	0	1	2	1	2	1	1	1	0	1	1	2	0	0	1	1	0	0	1	0	0	0	0	1
421	0	0	2	0	0	1	2	1	1	0	1	0	1	1	2	0	2	0	0	2	0	0	2	2	0	0	0	2	0	2	1	1	1	0	2	0	2	1	0	0	0	1	1	2	1	0	0	0	1
422	0	0	1	0	1	1	2	0	1	0	0	1	1	0	0	0	1	1	2	0	1	0	2	2	0	0	1	2	0	2	0	1	1	1	1	1	1	0	0	2	2	0	0	0	0	1	0	1	1
423	0	0	2	0	0	1	1	0	2	0	0	0	1	0	1	1	1	0	1	1	0	0	2	2	0	0	0	2	0	2	0	1	1	0	0	2	2	0	0	2	2	0	0	2	0	0	1	0	0
424	0	0	1	1	0	1	1	0	1	0	0	0	2	2	2	0	1	0	1	1	0	0	2	2	0	0	0	2	2	2	2	1	2	0	0	2	1	0	0	0	0	0	0	1	0	1	0	0	1
425	0	0	2	0	0	2	2	0	1	0	0	0	0	0	0	0	2	0	0	2	0	0	2	2	0	0	0	2	1	1	1	2	2	1	0	2	0	1	0	0	0	0	1	2	0	2	0	0	1
426	0	0	1	1	0	1	2	0	2	0	1	0	1	1	1	0	1	2	1	1	0	0	2	2	0	1	0	1	2	2	1	1	2	2	1	1	1	0	0	1	1	0	0	1	0	0	0	0	1
427	0	0	1	1	0	1	1	0	1	0	1	0	0	0	0	0	1	0	1	1	1	0	2	2	0	0	0	2	0	2	2	1	1	1	2	0	1	1	0	1	1	0	1	2	0	1	0	0	1
428	0	0	1	0	0	0	2	0	2	0	0	0	1	1	1	0	0	1	1	1	0	0	2	2	0	0	1	2	1	2	0	2	2	0	1	1	2	0	0	2	2	0	1	2	1	0	0	0	1
429	0	0	1	1	0	1	2	1	2	0	0	0	1	1	1	0	0	1	1	1	1	0	2	2	0	0	0	1	1	2	0	1	1	0	2	0	1	1	0	1	1	1	1	1	1	0	0	0	0
430	0	0	2	1	0	2	2	1	1	0	1	1	1	0	1	1	2	0	0	2	0	1	2	2	0	0	0	1	1	2	0	1	1	0	1	1	2	0	0	1	1	0	0	2	0	0	0	0	1
431	0	0	0	0	0	0	1	0	2	0	0	0	0	0	0	0	0	2	0	1	0	0	2	2	0	0	0	2	1	2	0	0	1	2	1	1	1	0	0	1	1	1	1	1	1	0	0	0	1
432	0	0	1	1	0	1	1	0	1	0	1	1	1	0	1	1	1	0	1	1	1	0	2	2	0	0	0	1	0	1	1	1	2	1	1	1	2	0	0	0	0	0	0	1	0	1	0	0	2
433	0	0	1	1	0	2	2	0	2	0	0	0	0	0	0	0	0	1	2	0	1	0	1	1	0	0	1	2	0	2	0	1	2	0	1	1	2	0	1	1	1	0	0	2	0	0	0	0	0
434	0	0	2	1	0	2	2	0	2	0	0	2	2	1	1	0	1	0	2	0	1	0	0	0	1	1	0	2	0	1	1	2	1	0	0	2	0	0	0	0	0	0	2	2	1	0	0	1	1
435	0	0	0	0	0	0	1	0	1	0	1	0	2	2	2	1	1	2	1	0	0	0	2	2	0	0	0	2	0	2	1	2	2	1	1	1	2	0	0	0	0	0	0	1	0	0	0	0	1
436	0	0	1	0	1	1	1	0	1	1	2	1	0	0	0	0	0	0	0	2	0	0	0	1	0	1	0	2	0	2	0	1	1	0	0	2	2	0	0	1	1	1	0	0	0	1	0	0	2
437	0	0	2	0	0	1	1	0	1	0	0	0	1	0	0	0	1	1	2	0	2	0	1	1	0	1	0	1	0	1	1	1	1	1	0	1	1	0	0	1	1	0	0	2	0	1	0	1	1
438	0	0	0	0	0	0	1	0	2	0	0	0	1	1	1	0	1	2	1	1	0	0	2	2	0	0	0	2	1	1	1	1	2	0	0	2	1	0	0	0	0	1	0	0	0	0	0	0	1
439	0	0	0	0	0	0	2	0	1	0	1	0	1	1	1	0	1	0	0	2	0	0	2	2	0	0	0	2	0	2	1	1	1	0	1	1	2	0	0	2	2	1	1	2	1	2	0	1	1
440	0	0	2	0	0	1	2	1	2	0	0	0	1	1	1	0	1	1	0	1	0	0	1	1	0	0	0	2	0	1	0	2	2	0	2	0	2	0	0	1	1	0	0	0	0	0	0	0	1
441	1	0	0	0	0	0	2	0	1	0	0	0	1	0	1	1	2	2	1	1	1	0	2	2	0	0	0	2	0	2	1	2	2	0	0	2	1	1	1	1	0	1	0	0	0	1	0	0	2
442	0	0	2	0	0	1	1	0	1	0	1	0	0	0	0	0	1	1	0	1	0	0	2	2	0	0	0	2	1	1	2	0	0	0	2	0	2	0	0	0	0	0	1	2	1	0	0	0	2
443	0	0	2	1	0	1	2	1	2	0	0	1	1	0	1	1	2	0	0	2	0	0	2	2	0	0	0	1	0	1	0	1	1	1	1	1	1	1	0	0	0	0	0	1	0	0	0	0	2
444	0	1	1	0	0	0	2	1	2	0	0	0	1	1	1	1	2	2	2	0	2	0	2	2	0	0	0	2	1	2	0	1	1	0	1	1	2	0	0	1	1	0	1	2	0	1	0	0	1
445	0	0	0	0	0	0	2	0	2	0	1	0	0	0	0	0	0	2	2	0	0	1	2	2	0	1	0	2	2	1	2	1	1	1	0	2	0	1	0	0	0	0	0	2	0	0	0	1	1
446	1	0	0	0	0	0	2	0	2	0	0	0	0	0	0	0	1	2	1	0	0	1	2	2	0	0	0	2	0	2	0	1	1	0	1	1	1	1	0	1	1	0	1	1	1	0	0	0	1
447	0	0	1	1	0	1	2	1	2	0	0	1	1	1	1	0	1	0	0	2	0	0	2	2	0	0	0	2	1	2	1	2	2	0	2	0	2	0	0	2	2	0	0	1	0	0	0	0	0
448	0	0	0	0	0	0	2	0	2	0	0	0	0	0	0	0	1	1	1	1	0	0	1	1	0	1	0	1	1	0	1	1	2	2	0	2	2	0	0	0	0	0	0	1	0	0	0	2	2
449	0	0	1	1	0	1	2	0	2	0	0	0	1	0	0	0	1	2	0	1	0	0	1	1	0	1	1	2	1	2	0	2	2	1	1	1	1	1	0	1	1	0	1	2	1	0	0	0	2
450	0	0	0	1	0	1	2	1	1	0	0	0	0	0	0	0	1	0	1	1	1	0	1	1	0	0	0	2	2	2	2	1	2	1	2	1	2	0	0	1	1	0	0	2	0	0	0	0	1
451	0	0	2	0	0	1	2	0	2	0	0	0	1	1	1	1	2	0	0	2	0	0	2	2	0	0	0	1	2	2	1	0	0	0	1	1	2	0	0	2	2	2	2	2	1	1	0	0	0
452	0	0	1	0	1	1	2	0	2	0	0	0	0	0	0	0	0	0	0	2	0	0	2	2	0	0	0	2	1	2	0	1	1	0	1	1	2	0	0	1	1	0	0	2	0	0	0	0	0
453	1	0	1	0	0	0	2	1	1	0	0	0	1	0	0	1	2	2	1	1	1	0	1	1	1	1	0	1	1	2	0	0	1	2	1	2	1	0	0	1	1	0	1	1	1	0	0	1	2
454	0	0	1	0	0	1	2	1	2	0	0	1	1	0	0	0	2	1	1	1	1	0	2	2	0	1	0	2	0	2	0	2	2	1	1	1	1	0	0	1	1	0	0	0	0	0	0	0	2
455	0	1	1	1	0	2	1	0	1	0	1	1	1	0	1	1	2	1	0	2	0	1	1	1	0	0	0	2	0	2	0	2	2	0	0	2	2	0	0	0	0	0	0	1	0	0	0	0	1
456	0	0	1	0	0	1	2	1	2	0	0	1	1	0	0	0	0	0	0	2	0	0	2	2	0	0	1	2	0	2	1	1	1	1	0	2	2	0	0	0	0	0	1	2	0	1	0	0	1
457	0	0	1	0	1	1	1	0	0	0	1	0	0	0	0	0	1	1	1	1	0	0	2	2	0	0	0	2	0	1	0	1	1	0	1	1	1	0	1	1	1	1	1	2	1	0	0	0	2
458	0	0	1	1	0	2	1	1	1	0	1	1	1	0	0	0	2	0	0	2	0	0	2	2	0	0	0	2	2	1	2	1	1	1	0	1	1	0	0	1	0	1	1	1	1	1	0	0	0
459	0	0	2	1	0	2	2	0	1	0	0	1	1	0	0	0	2	1	0	2	1	0	2	1	1	2	0	2	1	2	1	0	0	0	0	2	2	0	0	0	0	0	0	2	0	0	0	0	0
460	0	0	1	0	0	1	1	0	0	0	2	0	1	0	0	0	1	2	2	0	2	0	1	1	0	0	0	1	1	2	1	1	1	0	1	1	1	0	0	2	1	0	0	2	0	0	1	0	0
461	0	0	2	1	0	1	1	0	1	0	1	0	0	0	0	0	2	0	0	1	0	0	2	2	0	0	0	2	0	2	2	1	1	0	1	1	1	0	0	1	1	0	1	1	0	0	0	1	1
462	0	0	1	0	0	2	2	0	1	0	0	0	1	1	1	0	1	1	0	1	0	0	2	2	0	1	0	2	0	2	1	2	2	0	0	2	2	0	0	0	0	1	0	0	1	1	1	0	0
463	0	0	2	0	0	2	1	0	1	0	1	0	1	1	1	0	1	1	1	1	1	1	1	2	0	1	0	1	0	1	0	2	2	0	1	1	1	0	0	2	2	1	2	2	1	1	0	0	1
464	0	0	1	0	0	0	2	0	0	0	0	0	0	0	0	0	0	1	1	1	1	0	2	2	0	0	0	2	1	2	1	1	1	1	0	2	1	0	0	1	1	1	0	0	2	0	0	0	1
465	0	0	2	1	0	2	1	1	2	0	0	1	1	0	0	0	1	1	0	1	0	0	2	2	0	1	0	2	0	2	0	2	2	0	2	0	1	0	0	2	2	2	2	2	1	1	0	0	0
466	0	0	0	0	0	0	1	0	0	0	1	1	1	0	0	0	2	1	1	1	1	0	2	2	0	0	0	2	0	2	2	1	2	2	2	1	2	0	0	1	1	0	0	1	0	0	0	0	1
467	1	0	1	1	0	2	1	0	1	0	1	1	2	2	2	0	2	0	0	2	0	0	2	2	0	0	0	1	0	1	1	0	2	1	2	1	1	0	0	1	1	1	1	2	1	1	1	0	0
468	0	0	2	1	0	1	2	0	2	0	0	1	2	1	2	1	0	0	1	1	1	0	2	2	0	0	0	2	1	2	2	1	2	1	1	1	2	0	0	1	1	1	1	2	1	1	0	0	0
469	0	0	2	1	0	2	2	0	2	0	0	0	0	0	0	0	1	1	1	1	1	0	1	1	1	1	0	0	1	2	1	0	1	1	1	1	1	0	0	2	2	1	1	1	1	0	0	0	1
470	0	0	2	1	0	2	1	1	2	0	0	0	1	1	1	0	2	0	0	2	0	0	2	2	0	0	0	2	1	2	2	1	2	1	2	1	1	0	1	1	1	0	0	1	0	0	0	0	0
471	0	0	1	1	0	2	2	0	1	0	0	1	2	2	2	0	2	2	2	0	1	0	1	1	1	1	0	2	1	1	1	2	2	0	2	0	1	0	1	1	1	0	1	2	1	1	0	0	1
472	0	0	1	1	0	2	2	0	2	0	0	1	1	0	0	1	2	1	1	1	1	0	2	2	0	0	0	2	0	2	0	2	2	1	0	2	1	0	0	1	0	0	0	1	0	0	0	0	0
473	0	0	1	1	1	2	2	0	2	0	0	1	2	2	2	0	2	1	1	1	1	0	1	2	0	0	0	2	1	1	1	1	1	0	1	1	1	1	0	1	1	0	2	2	0	2	0	0	2
474	0	0	0	0	0	1	2	0	0	0	0	0	2	2	2	1	2	2	2	0	0	0	2	2	0	0	0	2	1	2	2	0	1	0	0	2	1	0	0	0	0	0	1	1	1	0	0	0	0
475	1	0	2	0	0	1	1	2	2	0	0	0	0	0	0	0	1	1	1	1	0	1	2	2	0	0	0	2	1	2	2	1	1	1	0	2	0	0	0	1	0	0	0	1	1	1	0	0	2
476	1	1	1	0	0	2	1	0	1	0	1	0	0	0	0	0	2	0	0	2	0	0	2	2	0	0	1	1	0	1	1	2	2	0	1	1	2	1	0	1	1	1	1	2	0	0	0	0	1
477	0	0	2	0	0	2	2	0	2	0	0	0	0	0	0	0	2	0	0	1	0	0	2	2	0	0	0	1	1	2	0	2	2	0	1	1	1	1	1	0	0	0	0	1	0	0	0	1	1
478	1	0	2	0	0	1	2	1	2	0	0	0	0	0	0	0	2	1	1	1	0	0	1	2	0	0	0	1	1	2	0	2	2	0	1	1	2	0	0	1	1	0	0	1	0	0	0	0	1
479	1	0	1	0	1	2	1	0	1	0	2	0	1	0	0	0	1	2	1	0	1	1	2	2	0	0	0	1	1	2	0	2	2	0	1	1	1	1	1	2	0	0	0	2	1	0	0	1	2
480	0	0	1	0	1	0	2	0	1	0	1	0	1	1	1	0	2	0	0	2	0	0	1	1	0	0	1	1	1	2	0	1	1	0	0	2	0	1	1	0	0	0	0	1	0	0	0	1	2
481	0	0	1	0	0	0	2	1	1	0	1	0	0	0	0	0	0	1	2	0	1	0	2	2	0	0	0	2	1	2	0	1	1	0	1	1	1	0	0	1	1	0	1	2	1	1	0	0	1
482	1	0	2	1	0	1	2	0	1	0	1	1	1	0	1	1	2	2	1	1	1	0	2	2	0	0	0	2	0	2	0	1	2	0	1	1	1	0	0	0	0	1	1	1	1	1	0	0	1
483	0	0	2	0	0	1	1	1	1	0	1	0	0	0	0	0	2	0	0	1	0	0	2	2	0	0	0	1	0	1	2	1	1	2	2	1	2	0	0	1	1	0	0	1	0	1	0	0	0
484	0	0	2	0	0	2	1	0	2	0	0	0	0	0	0	0	1	1	0	1	0	0	2	2	0	0	0	2	1	1	1	0	1	1	0	2	2	0	0	1	1	0	1	1	0	0	0	0	1
485	0	1	1	0	0	1	2	0	2	0	0	0	0	0	0	0	2	1	1	1	1	0	2	2	0	0	0	2	0	1	1	2	2	0	0	2	1	0	0	1	0	0	0	1	0	1	0	0	1
486	1	0	1	0	0	1	2	0	2	0	1	0	0	0	0	0	1	1	1	1	0	0	2	2	0	1	1	2	2	2	1	1	1	0	0	2	1	0	0	1	1	0	0	2	0	0	0	1	1
487	0	0	2	1	0	2	1	0	2	0	0	0	1	1	1	0	1	0	1	1	1	0	2	2	0	0	0	1	0	1	2	1	1	0	1	1	2	0	0	0	0	1	1	2	1	1	0	0	2
488	0	0	1	0	0	0	2	0	2	0	1	0	0	0	0	0	1	0	0	2	0	0	1	1	0	0	0	2	1	2	0	1	1	1	1	1	1	0	0	1	1	1	2	2	1	1	0	0	1
489	0	0	0	0	0	0	2	0	1	0	0	0	0	0	0	0	2	0	0	2	0	0	2	2	0	1	0	1	1	2	0	1	1	0	1	1	2	0	0	0	0	0	1	1	1	0	0	0	1
490	0	0	2	0	0	1	1	0	0	0	1	0	0	0	0	0	1	1	0	2	0	0	2	2	0	0	0	2	0	2	2	2	2	2	1	2	1	1	1	1	0	0	0	2	0	0	0	0	0
491	0	0	2	0	0	1	1	0	0	0	0	1	1	0	0	0	2	0	0	2	0	0	2	2	0	0	0	2	1	2	2	1	1	2	1	1	1	1	0	0	0	0	0	1	0	0	0	0	1
492	0	0	1	1	0	1	2	0	2	0	0	0	0	0	0	0	2	0	0	1	0	0	2	2	0	0	1	2	0	2	0	1	1	2	0	2	1	0	0	1	1	1	0	1	0	1	0	0	2
493	0	0	1	1	0	1	2	0	1	0	0	1	2	2	2	0	1	0	0	2	0	0	2	2	0	0	0	2	0	1	0	1	1	0	1	1	2	0	0	2	2	0	0	1	0	0	0	0	0
494	0	0	2	1	0	2	2	0	1	0	1	0	0	0	0	0	1	1	1	1	1	0	1	1	1	1	0	1	1	2	0	1	1	2	1	1	1	0	0	0	0	0	0	1	0	1	0	0	0
495	0	0	2	0	0	2	2	0	1	0	1	1	1	1	1	0	0	2	2	0	0	0	2	2	0	0	0	2	0	1	1	1	2	0	0	2	2	0	0	1	1	0	0	0	1	0	0	0	0
496	0	0	2	0	0	2	1	1	1	0	1	2	2	1	2	1	1	0	1	1	1	1	2	2	0	0	0	2	1	2	1	1	1	0	1	1	0	0	0	0	0	1	0	1	0	1	0	1	2
497	0	0	2	0	0	1	2	1	2	0	0	1	2	2	2	0	0	1	1	1	1	0	2	2	0	0	0	2	0	2	0	1	1	1	0	2	2	0	1	1	1	0	0	0	0	0	0	0	1
498	0	0	1	0	0	1	1	0	1	0	0	0	0	0	0	0	2	1	0	2	1	0	2	2	0	0	0	2	0	1	1	0	2	1	0	2	1	1	1	0	0	0	0	2	0	0	0	0	0
499	0	0	1	0	0	1	2	0	1	0	1	0	1	1	1	0	0	2	0	1	0	0	2	2	0	0	0	1	1	2	0	1	1	1	1	1	2	0	0	2	2	0	0	0	0	0	1	0	0
500	0	0	0	1	0	1	2	0	2	0	0	0	0	0	0	0	1	2	1	0	1	0	2	2	0	0	0	2	1	2	1	2	2	0	1	1	0	0	0	1	1	1	0	1	2	1	0	0	0
501	0	0	0	0	0	1	1	0	0	0	1	0	1	1	1	0	2	0	0	2	0	1	1	2	0	1	0	2	0	2	1	1	2	0	1	1	1	0	0	1	1	1	1	2	1	1	0	0	1
502	0	0	2	1	0	1	1	2	2	0	0	1	2	1	1	0	2	0	0	2	0	0	1	1	0	1	0	2	1	2	2	2	2	0	1	1	1	1	0	1	1	1	1	2	1	1	0	0	0
503	0	0	1	0	0	1	1	0	1	0	0	1	1	1	1	0	1	1	1	0	0	0	2	2	0	0	0	2	0	1	1	1	1	1	0	2	1	0	0	1	1	1	1	1	0	1	0	0	1
504	0	0	2	1	0	1	2	0	1	0	0	0	0	0	0	0	0	1	1	1	0	0	2	2	0	0	0	2	0	1	0	0	2	0	0	2	1	1	1	2	0	1	1	2	1	1	0	0	1
505	1	0	1	0	0	0	2	0	1	0	0	1	1	0	0	0	1	1	1	1	0	0	2	2	0	0	0	2	0	2	1	2	1	0	0	2	1	1	0	1	1	0	1	1	1	0	0	0	0
506	0	0	2	0	0	2	2	0	2	0	2	0	1	0	0	1	0	1	2	0	1	0	2	2	0	0	0	1	1	2	1	0	1	0	0	2	2	0	0	2	2	0	1	2	1	0	0	0	1
507	0	0	1	1	0	1	1	1	2	0	0	1	2	1	1	1	1	0	1	1	1	0	2	2	0	0	0	1	1	2	1	1	1	0	0	2	1	0	0	2	2	0	0	0	0	1	0	0	0
508	0	0	2	0	0	2	2	0	0	0	0	1	1	0	1	1	1	1	1	1	1	0	2	2	0	0	0	2	1	2	2	0	1	2	1	2	1	1	0	1	1	1	1	2	0	0	0	0	2
509	1	0	2	1	0	2	1	0	1	0	1	0	0	0	0	0	1	0	0	2	0	0	1	1	0	1	1	2	1	2	0	1	2	0	0	2	1	0	0	1	1	0	1	1	1	1	0	0	1
510	0	0	1	1	1	2	2	1	2	0	0	1	2	1	1	0	2	0	0	2	0	0	2	2	0	0	0	2	0	1	0	2	2	0	1	1	1	0	0	2	2	0	0	2	0	0	0	0	0
511	0	0	1	0	0	0	2	0	1	0	1	0	2	2	2	0	2	2	2	0	1	0	1	1	1	1	0	1	2	2	1	1	1	0	0	2	2	0	0	2	2	1	0	1	0	1	0	0	2
512	0	0	2	0	0	2	1	1	1	0	0	0	0	0	0	0	2	1	1	1	1	0	2	2	0	0	0	2	0	1	1	1	1	0	1	1	2	0	1	1	1	0	0	2	0	0	0	0	1
513	0	0	2	0	0	1	0	0	0	0	2	1	2	1	1	0	0	1	0	1	0	0	1	1	0	0	0	1	1	2	1	1	1	1	2	0	1	1	1	1	0	0	1	2	1	1	0	0	1
514	0	0	2	0	0	1	2	0	1	0	0	0	1	1	1	0	1	0	0	2	0	0	2	2	0	1	0	1	2	2	1	2	2	1	0	2	2	0	0	0	0	0	0	1	0	0	0	2	2
515	0	0	2	1	0	2	1	1	1	0	1	0	0	0	0	0	2	0	0	1	0	0	2	2	0	0	0	2	0	1	1	1	1	0	0	2	1	0	0	1	1	0	0	2	0	1	0	0	1
516	0	0	0	0	0	0	0	0	1	0	0	1	1	0	1	1	0	2	0	1	0	0	1	1	0	0	0	2	1	2	1	2	2	1	1	1	2	0	0	1	1	1	1	1	0	1	0	0	1
517	0	0	1	0	0	1	2	1	2	0	0	0	0	0	0	0	1	0	0	2	0	1	1	2	0	1	0	2	0	2	1	0	1	0	0	2	1	0	0	1	1	1	0	1	0	0	0	1	2
518	0	0	2	0	0	2	1	0	0	0	0	2	2	1	2	1	1	1	0	1	0	0	2	2	0	0	0	1	1	2	0	1	1	1	0	2	0	1	0	0	0	1	0	1	0	1	0	0	1
519	0	0	1	0	1	0	2	1	2	0	0	1	1	0	1	1	1	1	1	1	0	0	1	2	0	0	0	2	0	2	0	1	2	2	1	2	1	0	1	1	1	0	0	2	0	2	0	0	0
520	0	0	1	1	0	1	2	0	1	0	1	1	1	0	0	1	0	2	1	1	1	0	2	2	0	1	0	2	1	2	1	0	0	0	0	1	2	0	1	1	1	1	1	2	0	0	0	0	1
521	0	0	2	1	0	2	1	0	1	0	1	0	0	0	0	0	0	2	2	0	0	0	2	2	0	0	0	1	1	2	1	1	2	0	0	2	2	0	0	1	1	1	0	1	0	0	0	0	2
522	0	0	2	0	0	1	2	1	2	0	0	0	2	1	1	1	1	0	0	2	0	0	2	2	0	0	0	1	0	1	0	1	1	1	2	0	1	0	1	1	1	1	0	1	0	0	0	0	1
523	1	0	1	1	0	2	2	0	1	0	1	1	1	0	0	0	0	2	2	0	1	1	1	2	0	0	0	2	0	2	2	1	2	1	0	2	0	0	0	1	1	0	0	2	0	1	0	0	1
524	0	0	2	0	0	1	2	0	2	0	0	0	0	0	0	0	0	1	1	1	1	0	2	2	0	0	0	2	0	1	1	2	2	0	1	1	1	0	0	1	1	0	1	2	1	1	0	0	1
525	0	0	1	1	0	1	2	0	0	0	1	0	1	1	1	0	1	1	0	2	0	0	0	1	1	1	0	2	1	2	1	1	1	0	0	2	2	0	0	2	2	0	0	0	0	1	0	0	1
526	0	0	1	0	0	2	1	1	2	0	1	1	1	0	1	1	2	0	0	2	0	0	2	2	0	0	0	1	2	2	1	1	2	0	0	2	1	0	0	2	2	2	2	2	1	1	0	1	2
527	0	0	1	0	0	0	2	1	2	0	0	1	1	0	0	0	1	1	1	1	1	1	2	2	0	0	0	2	1	1	2	2	2	0	0	2	1	0	1	1	1	1	1	2	0	1	0	0	2
528	0	0	1	0	0	0	2	1	1	0	0	0	0	0	0	0	1	1	0	1	0	0	2	2	0	0	0	1	1	2	0	0	0	0	0	2	1	1	0	1	1	1	1	2	2	0	0	0	2
529	0	0	1	0	0	1	2	0	2	0	0	0	0	0	0	0	1	1	1	0	0	1	2	2	0	0	0	2	1	2	1	1	1	0	0	2	2	0	0	2	2	1	1	1	0	0	0	0	0
530	0	0	1	0	0	2	2	0	1	0	0	0	0	0	0	0	2	1	1	1	1	0	1	1	1	1	0	2	1	2	1	2	2	1	1	1	0	1	0	0	0	1	0	0	0	0	0	0	1
531	0	0	1	0	0	1	1	0	0	0	2	1	1	0	1	1	0	1	1	1	1	0	2	2	0	0	0	2	0	2	2	2	2	0	1	1	0	1	1	0	0	0	2	2	0	0	0	0	1
532	1	0	2	0	0	1	0	0	0	0	2	0	1	1	1	0	1	1	0	1	0	0	2	2	0	1	0	0	1	2	1	2	2	0	0	2	1	0	0	2	2	0	0	0	0	0	0	0	2
533	0	1	1	0	0	0	1	1	2	0	0	0	0	0	0	0	0	2	0	2	0	0	2	2	0	0	0	1	0	2	1	1	1	0	1	1	1	0	0	1	1	0	0	0	0	0	0	0	0
534	0	0	2	0	0	2	2	0	1	0	1	0	0	0	0	0	2	0	0	2	1	0	1	1	0	0	0	1	0	1	2	1	2	1	2	1	2	0	1	1	1	0	1	2	1	1	0	0	1
535	0	0	1	0	0	1	1	0	0	1	2	1	1	0	0	0	1	1	1	1	0	0	2	2	0	1	0	1	2	2	0	2	2	1	1	0	1	0	0	2	2	0	0	1	0	0	0	1	2
536	0	0	0	1	0	1	1	0	0	0	2	0	0	0	0	0	2	1	1	1	0	0	2	2	0	1	0	2	1	2	1	2	2	1	1	1	2	0	0	1	1	0	0	2	0	0	0	0	0
537	0	0	2	0	0	1	1	1	1	1	1	0	0	0	0	0	1	2	1	0	1	0	2	2	0	1	0	2	1	2	0	2	2	0	1	1	2	1	0	1	1	1	1	2	0	0	0	0	2
538	0	0	2	1	0	2	2	0	2	0	0	0	0	0	0	0	2	1	1	1	1	0	2	2	0	0	0	2	2	2	0	1	1	0	1	1	2	0	0	2	2	0	1	1	1	0	0	0	0
539	0	0	2	1	0	2	2	0	1	0	0	1	1	1	1	0	1	0	0	2	0	0	2	2	0	0	0	2	0	2	0	1	1	0	1	1	1	1	0	1	1	0	0	1	0	0	0	0	1
540	0	0	2	0	0	0	2	0	1	0	1	0	0	0	0	0	1	2	1	0	1	0	1	1	1	1	0	2	1	2	1	1	1	1	2	0	1	1	0	1	1	0	1	2	1	0	0	0	2
541	0	0	0	0	0	0	2	1	1	0	0	0	0	0	0	0	2	0	0	2	0	0	2	2	0	0	0	1	1	0	1	1	1	0	0	2	2	0	0	2	2	1	0	1	0	1	0	1	2
542	0	0	1	0	0	0	2	0	2	0	1	0	1	0	1	1	2	1	1	1	0	1	2	2	0	0	0	1	2	2	0	1	2	1	1	1	1	1	0	1	1	0	1	1	0	1	0	0	1
543	0	1	1	0	0	2	2	1	2	0	0	0	1	0	0	0	1	1	1	1	0	0	2	2	0	1	0	1	0	1	0	0	2	1	2	1	1	0	1	0	0	0	0	2	0	0	0	1	1
544	0	0	2	2	0	2	2	0	2	1	1	0	0	0	0	0	0	0	0	2	0	0	1	2	0	0	0	2	0	1	0	1	1	0	1	1	1	0	1	0	0	0	0	1	0	0	0	0	0
545	0	0	2	0	0	1	2	0	2	1	1	0	0	0	0	0	1	2	2	0	2	0	0	0	1	1	0	2	1	1	2	1	1	1	1	2	2	0	0	2	2	0	2	2	1	0	0	0	0
546	0	0	1	0	0	0	1	0	1	1	1	1	1	0	0	0	0	1	0	1	0	0	2	2	0	0	0	2	0	1	0	1	2	1	1	1	1	0	0	0	0	0	0	1	1	0	0	0	0
547	0	0	2	1	0	1	2	1	2	0	0	0	1	1	1	0	1	2	1	0	1	0	1	1	0	0	0	1	2	2	0	1	2	0	1	1	1	0	0	1	1	0	1	2	1	0	0	1	0
548	0	0	0	0	0	0	2	0	2	0	1	1	1	0	1	1	1	1	2	0	2	0	2	2	0	0	0	2	1	1	2	0	0	0	0	1	1	0	1	1	1	0	1	2	2	0	0	0	0
549	0	0	2	0	0	2	2	1	2	0	0	0	2	1	1	1	1	1	2	0	1	0	2	2	0	0	0	1	0	1	1	1	1	0	1	1	1	1	0	1	1	1	1	2	0	0	0	0	1
550	0	0	1	1	0	2	1	2	2	0	0	0	1	1	1	0	2	2	2	0	1	0	2	2	0	0	0	2	2	1	2	1	1	0	1	1	1	1	0	0	0	0	0	2	0	2	0	0	0
551	0	0	2	1	0	2	2	0	1	0	0	0	2	2	2	0	0	1	2	0	1	0	2	2	0	1	0	2	0	2	1	0	1	1	0	2	2	0	0	2	2	1	1	1	1	0	0	0	0
552	0	0	2	1	0	1	1	0	1	1	1	0	1	1	1	0	1	0	0	2	0	0	2	2	0	0	0	1	1	1	1	0	1	0	0	2	2	1	0	0	0	0	1	1	1	0	0	1	0
553	0	0	1	1	0	1	2	1	2	0	0	0	1	0	1	1	1	1	1	1	1	0	2	2	0	0	0	1	1	2	0	1	1	0	0	2	2	0	0	1	1	2	1	2	1	0	0	0	0
554	0	0	2	1	0	2	1	1	1	0	0	0	0	0	0	0	2	0	0	2	1	0	2	2	0	0	0	1	0	1	0	2	2	0	1	1	2	0	0	2	2	0	1	2	0	0	0	1	2
555	1	0	2	0	0	1	2	0	1	0	0	1	2	1	1	0	2	1	1	1	1	0	2	2	0	0	0	1	0	1	0	1	2	0	0	2	2	0	0	2	2	0	0	1	0	0	1	0	0
556	0	0	2	0	0	2	1	0	1	0	0	0	1	1	1	0	0	1	2	0	1	0	1	1	0	0	0	0	1	1	0	0	0	0	0	2	1	2	0	0	0	1	0	0	2	0	0	0	1
557	1	0	1	0	1	1	2	0	1	0	0	0	1	1	1	0	0	1	2	0	1	0	2	2	0	0	1	2	2	2	1	1	1	0	1	1	1	0	0	0	0	0	0	1	0	0	0	0	1
558	1	0	1	0	0	1	1	0	1	0	1	0	0	0	0	0	2	1	1	1	1	0	2	2	0	0	0	2	0	2	1	1	1	0	1	1	1	0	0	1	1	0	0	2	0	0	0	0	1
559	0	0	2	0	0	2	1	0	1	0	1	0	0	0	0	0	2	0	0	2	0	0	1	1	1	1	0	2	1	1	1	1	1	0	1	1	1	0	0	1	1	0	1	2	0	1	0	0	0
560	0	0	2	1	0	2	1	0	1	0	0	0	0	0	0	0	2	2	2	0	1	0	2	2	0	0	0	1	0	2	1	0	0	0	1	1	1	0	0	1	1	1	1	1	1	2	0	0	0
561	0	0	1	0	0	2	2	1	2	0	0	0	0	0	0	0	1	0	0	2	0	0	2	2	0	1	0	1	1	2	1	1	1	1	1	1	0	1	1	0	0	0	0	2	0	0	0	0	1
562	0	0	2	0	0	1	0	0	0	1	2	1	1	0	0	0	2	0	0	2	0	0	2	2	0	0	0	2	1	1	1	1	1	0	1	1	1	0	0	2	2	0	0	0	0	0	0	0	1
563	0	0	1	1	0	1	2	0	2	0	0	0	0	0	0	0	1	0	0	2	0	0	1	1	1	1	0	2	2	1	2	1	1	1	1	1	2	0	0	1	1	1	1	2	1	1	0	0	0
564	0	0	1	0	0	1	2	0	1	0	0	1	1	0	1	1	2	0	0	2	0	0	2	2	0	1	0	2	0	1	1	0	0	0	1	1	1	0	0	1	1	0	1	2	1	1	0	0	1
565	0	0	2	0	0	0	2	0	1	0	0	0	0	0	0	0	1	1	1	1	1	1	1	2	0	0	0	1	1	2	0	2	2	2	1	1	2	0	0	2	2	0	2	2	0	0	0	0	1
566	1	0	1	0	1	1	2	1	1	0	0	1	1	0	0	0	1	1	1	0	1	0	2	2	0	0	0	2	0	1	0	0	0	0	0	2	1	0	1	1	1	0	2	2	0	0	0	0	1
567	0	0	2	0	0	2	2	1	2	0	0	1	1	0	0	0	1	2	1	0	1	0	1	1	1	1	0	1	1	2	1	1	2	0	0	2	0	1	1	0	0	2	2	2	1	1	0	0	1
568	0	0	0	1	0	1	1	0	1	0	1	0	1	1	1	0	1	2	2	0	0	0	1	1	0	0	0	2	1	2	0	0	0	0	2	0	2	1	0	1	1	1	1	2	1	1	1	0	1
569	0	0	2	1	0	2	2	1	1	0	0	0	1	2	1	0	1	2	1	0	1	0	2	2	0	1	0	2	0	2	1	1	1	0	1	1	1	0	0	1	1	1	0	1	0	0	0	0	2
570	0	0	2	1	0	2	2	0	1	0	1	1	1	0	0	0	1	2	0	0	0	0	1	1	0	0	0	2	0	1	2	0	0	0	0	2	1	1	1	2	1	0	0	1	0	1	0	0	0
571	0	0	1	0	0	1	2	1	2	0	0	0	1	1	1	0	2	2	1	1	1	0	2	2	0	0	0	2	0	2	1	2	2	0	2	0	1	0	0	0	0	0	0	1	0	0	0	0	1
572	0	0	2	0	0	1	2	0	2	0	0	0	0	0	0	0	2	2	1	1	1	1	2	2	0	0	0	2	0	2	0	0	0	1	0	2	2	0	0	1	1	0	1	2	1	0	0	0	1
573	0	0	1	0	0	0	2	0	1	0	0	0	1	1	1	0	1	1	1	0	1	0	2	2	0	0	0	1	2	2	0	2	2	1	0	2	2	0	0	1	1	1	1	1	1	2	0	0	2
574	0	0	2	0	0	2	1	0	2	1	0	0	1	2	1	0	1	1	1	1	1	1	2	2	0	0	0	2	0	2	1	0	0	0	0	2	1	0	0	2	2	0	0	1	0	0	1	0	0
575	0	0	1	2	0	2	1	0	1	1	1	1	1	1	1	0	1	1	0	1	0	0	1	1	0	0	0	2	1	1	0	0	1	0	0	2	0	0	0	0	0	0	0	2	0	0	0	0	0
576	0	0	1	1	0	1	1	1	1	0	1	0	0	0	0	0	2	2	1	1	1	0	1	1	0	1	0	2	0	2	1	1	1	1	1	1	1	0	0	0	0	0	0	1	1	0	0	0	1
577	0	0	2	1	0	1	2	0	1	0	1	0	0	0	0	0	1	1	0	1	0	0	1	1	1	1	0	2	0	2	1	1	1	0	1	1	1	1	0	2	2	1	0	1	0	1	0	0	1
578	0	0	2	0	1	1	1	1	1	0	1	1	1	0	0	0	1	2	1	0	1	0	2	2	0	0	0	0	1	2	1	1	1	1	0	2	1	0	0	0	0	0	0	1	0	0	0	0	0
579	0	0	2	1	0	1	2	0	1	0	0	0	1	0	0	1	2	1	1	1	1	0	0	0	0	0	1	1	0	1	1	1	2	0	1	1	1	0	0	0	0	1	1	2	0	0	0	0	0
580	0	0	1	0	0	0	1	0	0	0	1	1	1	1	1	0	1	1	0	1	0	0	2	2	0	1	0	1	1	2	0	2	2	0	1	1	1	0	0	0	0	0	0	1	0	0	0	1	1
581	0	0	1	0	0	0	2	0	0	0	0	1	1	0	0	0	2	0	0	2	0	0	1	1	0	0	0	2	1	2	0	2	2	0	0	2	2	0	0	2	2	0	0	1	0	0	0	0	0
582	0	0	1	1	0	2	1	0	0	0	1	0	1	1	1	1	0	0	0	2	0	0	2	2	0	0	1	2	1	2	0	1	1	1	0	2	0	2	0	0	0	0	1	2	1	1	0	0	2
583	0	0	2	0	0	1	2	0	1	0	0	0	0	0	0	0	1	1	1	1	0	1	0	1	1	1	0	1	1	2	1	1	1	0	0	2	1	0	0	2	1	0	1	1	0	1	0	0	0
584	1	0	1	0	0	0	2	0	2	0	0	1	1	0	0	0	1	1	1	1	1	0	2	2	0	0	0	1	1	2	0	0	0	0	0	1	1	0	0	2	2	1	1	1	0	0	0	0	2
585	0	0	0	0	0	0	2	0	2	0	0	0	1	1	1	0	1	1	1	1	1	0	2	2	0	0	0	2	2	0	2	1	2	1	2	1	1	0	0	0	0	0	1	2	0	2	0	0	0
586	0	0	1	0	0	1	2	0	1	0	1	0	0	0	0	0	1	1	1	1	0	0	2	2	0	0	0	1	1	2	0	2	2	0	1	1	0	1	0	0	0	1	0	1	0	1	0	1	1
587	0	0	2	0	0	1	1	0	1	0	1	1	1	0	0	0	1	2	0	1	0	0	1	1	1	1	1	2	1	2	1	1	1	0	1	1	1	0	1	1	1	0	0	2	1	1	0	0	0
588	0	0	0	0	0	0	1	0	0	0	2	0	0	0	0	0	1	1	1	0	1	0	2	2	0	0	0	2	0	1	2	0	0	1	1	1	2	0	0	2	2	1	1	1	1	0	0	0	1
589	0	0	2	0	0	1	1	0	1	0	1	0	1	1	1	0	1	1	1	1	1	0	0	0	1	1	0	1	2	2	0	2	2	0	1	1	0	0	0	0	0	0	0	2	0	0	0	0	2
590	0	0	0	0	0	0	1	0	1	0	1	2	2	0	0	1	0	1	0	0	0	1	1	2	0	1	0	1	1	2	1	1	1	1	1	2	1	1	0	1	1	0	0	0	2	1	0	0	0
591	0	0	2	0	0	2	2	1	2	0	0	0	0	0	0	0	2	1	1	1	0	0	2	2	0	0	1	2	1	2	0	0	0	0	0	2	1	0	1	1	1	1	1	1	1	1	0	0	0
592	0	0	2	0	0	2	2	1	2	0	0	0	2	2	2	0	1	1	1	1	0	0	2	2	0	1	0	1	2	1	1	0	0	0	0	2	1	1	0	1	1	1	0	0	1	1	1	0	1
593	1	0	1	0	0	1	1	2	2	0	0	0	1	1	1	1	1	0	1	1	0	0	1	2	0	0	0	2	1	2	2	0	0	0	1	1	1	1	0	1	1	0	0	2	0	0	0	1	1
594	0	0	2	0	0	0	1	0	1	1	1	0	1	0	0	0	0	1	0	1	0	0	2	2	0	0	0	2	1	1	1	1	1	0	1	1	2	0	0	2	2	0	0	1	0	0	0	0	0
595	0	0	0	0	0	0	2	0	1	0	0	1	1	0	0	0	0	2	1	0	0	0	2	2	0	0	0	2	2	1	1	0	1	0	0	2	1	0	0	2	1	0	0	1	0	0	0	0	1
596	1	0	2	0	0	2	1	0	2	0	0	0	0	0	0	0	2	0	0	1	0	0	2	2	0	0	0	2	1	2	0	1	1	0	0	2	2	0	0	1	1	0	0	0	0	0	0	0	1
597	0	0	1	0	0	1	2	0	0	0	0	0	0	0	0	0	0	2	0	1	0	0	2	2	0	0	0	2	1	2	1	2	2	0	2	0	1	1	0	0	0	0	0	1	0	0	0	0	1
598	0	0	2	1	0	1	2	1	1	1	0	1	1	1	1	0	2	1	1	1	1	0	1	1	1	1	0	2	1	1	1	1	1	0	1	1	1	0	0	1	1	0	0	1	0	0	0	0	1
599	0	0	2	0	0	0	2	0	2	0	0	0	1	0	0	1	1	0	1	1	1	0	2	2	0	0	0	2	0	2	1	0	1	0	0	2	1	1	1	0	0	0	1	1	0	0	0	0	1
600	0	0	1	1	0	1	2	0	2	0	1	2	2	2	2	0	0	0	1	1	1	0	0	1	1	1	0	2	2	1	2	1	2	0	1	1	1	1	0	1	1	0	1	1	1	1	0	0	0
601	0	0	1	1	0	1	1	0	1	1	1	0	0	0	0	0	2	1	1	1	0	0	2	2	0	0	0	2	0	2	2	1	2	0	1	1	1	0	1	1	1	0	1	2	0	1	0	0	0
602	0	0	1	0	0	0	2	0	2	0	0	0	1	1	1	0	0	0	0	2	0	0	0	1	0	1	0	2	0	2	0	1	1	1	0	1	1	0	0	1	1	1	1	1	0	0	0	0	2
603	0	0	1	0	1	1	2	0	2	0	0	0	1	1	1	0	2	0	0	2	0	0	2	2	0	0	0	2	2	1	2	2	2	0	0	2	1	0	0	0	0	0	1	2	1	1	0	0	1
604	0	0	1	1	0	2	2	1	2	0	0	1	1	1	1	0	1	0	0	2	0	0	2	2	0	0	0	1	2	2	1	0	0	0	0	2	0	0	0	0	0	0	0	2	0	0	0	0	0
605	0	0	1	0	0	2	2	0	2	0	0	1	1	0	0	0	1	0	0	2	0	0	2	1	1	2	0	1	1	2	0	2	2	0	2	0	0	0	0	0	0	0	2	2	0	0	0	1	1
606	0	0	1	0	0	0	1	0	0	0	1	0	0	0	0	0	2	1	1	1	1	0	2	2	0	0	0	2	0	1	1	0	1	1	0	2	1	1	0	1	1	0	1	2	1	0	0	0	2
607	0	0	1	0	0	2	2	0	2	0	0	1	2	2	2	0	1	1	2	0	1	0	1	1	1	1	0	2	0	2	0	1	2	1	2	1	1	0	0	0	0	0	1	2	0	2	0	0	2
608	0	0	2	0	0	2	2	0	2	0	1	1	1	0	0	0	1	0	2	0	1	0	2	2	0	1	1	2	1	2	0	1	1	2	2	1	1	0	0	1	1	2	2	2	1	1	0	0	2
609	0	0	0	1	1	1	0	0	0	0	2	1	1	0	0	0	1	1	1	1	1	0	2	2	0	0	0	2	0	2	1	1	2	2	1	1	0	0	1	0	0	0	0	2	0	0	1	0	0
610	0	0	1	0	1	1	0	0	1	0	0	1	1	0	0	0	1	2	0	1	0	0	2	2	0	0	0	2	2	1	2	1	2	1	1	1	1	0	0	1	1	0	0	1	0	0	0	0	0
611	0	0	0	0	0	1	1	0	1	0	0	0	1	1	1	0	0	2	1	0	0	0	0	1	0	0	0	2	0	2	0	1	1	0	0	2	2	0	0	2	2	0	0	2	0	1	0	1	2
612	0	0	2	0	0	2	0	0	1	0	1	1	1	1	1	0	1	0	1	1	1	0	1	1	1	1	0	2	0	1	1	1	2	0	1	1	2	0	0	0	0	0	0	1	0	0	0	0	1
613	1	0	1	0	0	1	2	0	1	0	0	0	1	0	0	0	1	1	1	1	1	0	1	1	1	1	0	2	1	2	1	1	1	0	0	2	1	0	0	2	1	0	1	1	0	0	0	0	0
614	1	0	1	1	0	1	2	0	1	0	0	0	1	1	1	0	0	1	1	1	0	0	2	2	0	1	0	2	1	1	0	1	1	0	0	2	1	0	0	0	0	0	0	1	1	0	0	1	1
615	0	0	1	0	0	0	2	0	2	0	0	0	0	0	0	0	1	0	0	1	0	0	2	2	0	0	0	1	1	2	1	1	1	1	0	2	2	0	0	2	2	1	1	1	1	1	1	0	0
616	0	0	2	0	0	2	2	0	2	0	0	0	0	0	0	0	0	1	1	0	1	0	2	2	0	0	0	1	0	1	1	1	1	0	1	1	1	0	0	1	1	1	0	0	0	0	0	0	1
617	0	0	1	0	0	0	1	0	0	0	0	0	0	0	0	0	2	1	1	1	1	0	2	2	0	0	0	2	1	2	0	0	0	0	0	2	1	0	0	1	1	0	1	2	1	0	0	0	1
618	1	0	1	1	0	2	2	1	2	0	0	1	2	1	1	0	2	0	0	2	0	0	1	1	1	1	2	2	1	2	1	0	0	0	0	2	1	0	0	1	1	1	1	1	1	2	0	0	1
619	0	0	1	0	0	1	2	0	2	0	0	0	0	0	0	0	1	0	0	2	0	0	2	2	0	1	0	1	1	2	0	1	1	1	0	2	1	0	0	1	1	0	0	1	0	1	0	0	1
620	0	0	0	0	0	0	2	1	2	0	0	0	2	2	2	0	0	2	2	0	0	0	2	2	0	0	1	2	0	2	0	1	1	0	2	0	1	0	0	1	1	0	1	2	0	0	0	0	0
621	0	0	2	0	0	2	2	0	1	0	1	0	0	0	0	0	2	2	2	0	1	0	2	2	0	0	0	1	1	2	0	1	1	0	1	1	1	0	0	1	1	0	1	2	2	0	0	1	2
622	0	0	1	1	0	1	2	0	1	0	1	0	0	0	0	0	0	0	0	2	0	0	1	1	0	0	0	2	0	2	0	1	2	0	0	2	2	0	0	1	1	1	0	1	2	1	0	0	1
623	0	0	2	1	0	2	2	0	2	0	2	1	1	2	2	0	2	1	0	2	0	0	2	2	0	1	0	2	0	2	1	1	1	1	0	2	2	0	0	2	2	0	0	2	0	0	0	0	1
624	0	0	1	1	0	2	2	0	2	0	0	0	1	1	1	0	1	1	1	1	0	0	2	2	0	0	0	2	0	1	0	1	1	0	1	1	2	0	0	1	1	0	1	1	1	1	0	0	2
625	0	1	1	0	0	0	2	0	1	0	0	0	1	1	1	0	1	0	1	1	1	0	2	2	0	0	0	1	0	1	0	2	2	0	1	1	1	1	0	1	1	1	1	2	0	1	0	0	1
626	0	0	2	1	0	2	1	0	1	0	1	1	0	0	0	0	1	1	1	1	1	0	2	2	0	0	0	2	0	2	1	2	2	1	0	2	2	0	0	2	2	0	0	2	0	0	1	0	0
627	1	0	0	0	0	0	1	0	0	0	1	1	2	2	2	0	1	2	1	1	0	1	1	2	0	0	0	2	1	1	2	0	0	0	0	2	1	0	0	1	0	1	0	1	0	0	0	0	0
628	0	0	2	0	0	0	1	0	2	0	0	0	1	0	1	1	2	0	0	2	0	0	2	2	0	0	0	1	0	1	0	0	0	0	0	2	1	1	0	2	2	1	1	2	1	2	0	0	2
629	0	0	1	0	0	0	1	1	2	0	0	1	2	1	1	0	1	2	1	0	1	0	2	2	0	0	0	2	1	1	1	0	0	0	0	2	1	0	0	1	1	1	0	1	2	1	0	0	2
630	0	0	2	0	1	1	2	0	2	0	0	1	2	1	1	0	1	1	1	1	0	0	2	2	0	0	0	2	2	2	2	0	2	1	2	1	1	0	0	2	2	0	1	2	1	0	0	0	1
631	0	0	1	0	1	0	1	0	0	1	1	1	1	1	1	0	2	2	1	1	0	0	1	1	0	1	1	2	1	2	0	0	0	1	0	2	1	0	0	1	1	0	0	2	0	0	0	0	0
632	0	0	1	0	0	1	2	1	2	0	0	1	2	1	1	0	2	0	0	2	0	0	1	1	1	0	0	1	1	2	0	0	1	1	0	2	1	0	0	0	0	0	1	2	0	1	0	0	0
633	0	0	2	1	0	2	0	0	1	1	1	1	1	0	1	1	0	2	0	2	0	0	2	2	0	0	0	2	0	2	1	0	1	0	1	2	2	0	0	1	1	0	0	2	0	0	0	0	1
634	0	0	2	0	0	2	2	0	2	0	1	0	0	0	0	0	0	0	0	2	0	0	2	2	0	0	1	2	0	2	0	0	1	1	0	2	0	1	0	0	0	1	1	2	1	0	0	0	1
635	0	0	1	0	0	2	2	0	2	0	1	1	1	0	0	0	1	0	0	2	0	0	2	2	0	0	0	2	1	2	1	1	2	0	1	1	2	0	0	2	2	0	0	2	0	0	0	0	1
636	0	0	2	1	0	2	2	0	1	0	1	1	1	0	0	1	0	0	0	2	0	0	2	2	0	0	0	1	0	1	2	0	0	1	0	2	1	0	0	1	1	1	1	2	0	1	0	0	1
637	0	0	2	1	0	2	1	0	2	0	0	0	0	0	0	0	2	0	0	2	0	0	2	2	0	1	0	2	1	2	1	2	2	0	0	2	1	0	0	2	2	1	1	2	2	2	0	0	1
638	1	0	0	0	0	0	2	0	2	0	0	1	1	1	1	0	2	1	1	1	1	0	2	2	0	0	0	2	2	1	1	2	2	0	1	1	2	0	0	1	1	0	0	1	0	1	0	0	0
639	0	0	1	0	1	1	1	0	1	0	0	0	0	0	0	0	1	2	1	0	1	0	1	2	0	0	0	2	0	2	1	1	1	1	1	2	2	0	0	2	2	0	0	1	0	0	0	0	1
640	1	0	1	1	0	1	2	1	2	0	0	2	2	0	0	0	1	1	1	1	0	0	2	2	0	0	0	2	2	2	2	0	0	0	0	2	1	1	0	1	1	1	0	0	2	0	0	0	1
641	0	0	2	0	0	1	1	0	1	0	1	0	0	0	0	0	2	0	0	2	0	0	2	2	0	0	0	2	1	1	1	1	1	0	1	1	1	0	0	1	1	0	1	2	1	1	0	1	2
642	0	0	1	0	0	0	1	0	2	0	0	0	1	0	0	0	2	0	0	2	0	0	2	2	0	0	0	2	0	1	2	2	2	0	1	1	1	0	0	2	1	0	1	1	1	0	0	0	1
643	0	0	1	1	0	2	2	1	2	0	0	1	1	0	0	0	0	0	0	2	0	0	1	2	0	0	0	2	1	2	0	0	1	2	1	2	1	0	0	1	1	0	0	2	0	0	0	0	2
644	0	0	1	0	0	0	1	0	0	0	0	0	2	1	1	0	2	1	1	1	1	0	1	2	0	0	0	2	1	2	1	1	1	1	2	0	1	0	0	1	1	1	1	1	1	0	0	0	1
645	0	0	2	0	0	2	2	0	2	0	0	0	1	1	1	0	2	0	0	2	0	0	0	0	1	1	0	1	2	2	1	2	2	0	1	1	1	1	0	0	0	1	1	1	1	2	0	0	1
646	0	0	0	0	0	0	2	0	1	1	1	2	2	2	2	0	1	0	0	2	0	0	2	2	0	0	0	2	1	1	2	1	1	0	0	2	1	0	0	0	0	0	1	2	0	1	0	0	2
647	0	0	1	0	0	1	2	0	1	0	0	0	0	0	0	0	2	2	1	1	1	0	2	2	0	0	0	2	0	1	0	1	1	1	0	2	1	0	0	0	0	1	1	1	1	1	0	0	1
648	0	0	2	1	0	2	2	0	1	0	1	0	0	0	0	0	0	1	1	1	1	0	1	1	1	1	0	1	1	2	0	0	0	0	0	2	2	0	0	0	0	0	1	2	1	1	0	0	0
649	0	0	2	1	0	1	1	0	1	0	1	0	1	0	0	0	0	0	1	1	1	0	2	2	0	1	0	2	0	2	0	2	2	1	1	0	2	0	0	0	0	1	1	1	1	0	0	0	0
650	0	0	2	0	0	2	2	0	2	0	1	0	1	1	1	0	1	1	0	1	0	0	2	2	0	0	0	2	0	2	0	2	2	0	1	1	1	0	0	1	1	0	0	2	0	0	0	0	0
651	0	0	2	1	0	2	2	0	1	0	0	0	1	1	1	0	1	1	1	1	1	0	2	2	0	0	0	2	2	2	1	1	2	1	1	1	1	0	0	2	2	1	1	2	0	0	0	0	1
652	0	0	1	0	0	1	2	0	2	0	0	1	1	0	0	0	0	2	1	1	1	0	2	2	0	0	0	2	2	2	0	1	1	1	1	1	2	1	0	1	1	0	0	2	0	0	0	0	1
653	0	0	0	0	0	0	2	1	1	0	0	0	1	1	1	0	1	0	0	2	0	0	2	2	0	0	0	1	1	2	0	1	1	2	2	1	2	0	0	2	2	0	0	1	0	0	0	0	0
654	0	0	0	1	0	1	1	0	1	0	2	0	0	0	0	0	1	1	1	1	0	0	1	1	0	1	0	1	1	2	0	1	2	2	2	1	2	0	0	1	1	0	0	2	0	1	0	0	1
655	0	0	2	0	0	2	2	1	1	0	0	0	1	1	1	0	2	1	1	1	0	0	1	1	0	0	0	2	0	1	0	1	2	0	1	1	2	0	0	2	2	0	0	2	0	0	0	0	0
656	1	0	2	1	0	2	1	1	1	0	1	1	2	1	1	0	0	0	0	2	0	0	2	2	0	1	0	2	1	1	1	2	2	1	0	2	2	1	0	1	1	0	0	2	1	0	0	0	2
657	0	0	1	0	0	0	1	0	0	1	1	0	0	0	0	0	0	1	1	1	1	0	1	1	0	0	0	1	2	1	1	2	2	0	1	1	1	1	0	1	1	0	0	1	0	0	1	0	0
658	0	0	0	1	0	1	2	0	0	0	1	0	2	2	2	1	1	0	1	1	1	0	2	2	0	0	0	2	2	1	1	1	2	2	1	1	1	0	0	0	0	1	0	0	0	1	0	1	2
659	0	0	2	0	0	1	2	0	2	0	0	1	1	0	1	1	1	0	0	2	0	0	2	2	0	0	1	2	1	2	1	0	1	1	1	1	1	0	0	1	1	0	1	2	1	0	0	0	1
660	1	0	1	1	0	1	2	0	1	0	0	0	0	0	0	0	1	2	1	0	1	0	1	1	0	0	0	2	0	2	0	1	1	1	1	1	1	1	0	0	0	0	0	1	0	0	0	0	1
661	0	0	1	0	0	1	2	1	1	0	0	0	0	0	0	0	2	0	0	2	0	0	2	2	0	1	0	2	0	1	0	1	1	0	0	1	1	0	0	2	2	1	1	1	1	1	0	0	0
662	0	0	0	1	0	1	2	1	1	0	0	0	0	0	0	0	1	2	1	0	1	0	1	1	0	1	0	1	1	2	0	2	2	0	2	0	1	0	0	0	0	0	0	1	0	0	0	0	1
663	0	0	0	1	0	1	1	0	0	0	1	1	2	1	2	1	2	1	1	1	1	0	2	2	0	0	0	2	0	2	1	1	0	1	0	2	2	0	0	2	2	0	1	1	1	1	0	0	0
664	0	0	2	1	0	2	1	0	1	0	1	1	1	0	1	1	1	1	2	0	2	0	2	2	0	1	0	2	1	2	2	1	2	0	1	1	2	0	0	2	2	0	0	1	1	0	0	0	1
665	0	0	2	0	0	1	2	0	1	0	0	1	2	1	1	1	0	0	0	2	0	0	2	2	0	0	0	2	1	2	1	2	2	0	1	1	1	1	0	1	1	0	0	2	0	0	0	0	2
666	0	1	2	0	0	1	2	1	1	0	0	0	0	0	0	0	1	1	1	1	1	0	2	2	0	0	0	2	0	2	1	2	2	2	1	2	0	0	0	1	0	0	0	2	0	2	0	0	0
667	0	0	1	1	0	1	2	0	1	0	0	0	1	1	1	0	1	0	0	2	0	0	2	2	0	0	0	2	1	2	0	1	1	0	1	1	2	0	0	1	1	0	0	1	0	0	0	0	1
668	0	0	2	1	0	2	1	0	2	0	0	0	1	1	1	0	1	2	1	0	1	0	1	1	1	2	0	1	1	1	1	1	1	0	1	1	1	0	0	0	0	0	0	1	0	0	0	0	1
669	0	0	2	0	0	2	1	0	1	0	1	0	0	0	0	0	0	0	1	1	1	0	2	2	0	0	0	2	1	1	1	0	0	0	0	2	2	0	0	2	1	2	2	2	1	1	0	1	2
670	0	0	1	0	0	0	1	0	1	0	0	1	2	1	1	0	1	0	1	1	1	0	2	1	1	2	0	2	1	1	0	1	1	0	0	2	1	0	0	1	1	1	1	1	1	1	0	0	1
671	0	0	2	1	0	2	2	1	1	0	0	0	1	1	1	0	0	2	1	1	1	0	0	0	0	0	0	1	1	2	0	2	2	0	1	1	1	1	0	1	1	0	0	2	0	0	0	0	0
672	1	0	0	0	0	0	2	1	2	0	0	0	1	0	0	0	2	0	0	2	0	0	2	2	0	0	0	2	2	0	2	1	1	0	1	1	2	0	0	2	2	0	0	1	1	0	0	0	0
673	0	0	1	0	0	0	2	0	2	0	0	2	2	0	0	1	1	1	0	2	0	0	2	2	0	0	0	1	2	2	1	2	2	0	0	2	1	0	0	1	1	0	0	1	0	0	0	0	1
674	0	0	2	1	0	2	2	0	2	0	0	1	2	1	1	0	0	1	0	2	0	1	1	2	0	0	0	1	1	2	0	0	1	0	1	2	2	0	0	2	2	0	0	2	0	0	0	0	1
675	0	0	2	1	0	1	2	1	2	0	0	1	1	0	0	0	2	1	0	2	0	0	2	2	0	0	0	1	0	2	1	1	1	0	0	2	2	0	0	1	1	0	1	2	1	0	0	0	1
676	0	0	2	1	0	2	2	1	2	0	0	0	1	1	1	0	1	0	0	2	0	0	2	2	0	0	1	2	1	2	0	1	2	2	0	2	1	0	0	1	1	0	1	2	1	1	0	0	1
677	0	0	2	0	0	1	0	0	1	0	1	1	1	1	1	0	2	0	0	2	0	0	2	2	0	1	0	2	0	1	0	2	2	2	1	1	2	0	0	1	1	0	0	1	0	0	0	0	0
678	1	0	0	0	0	1	1	0	0	1	2	0	1	0	0	1	0	1	1	0	1	0	2	2	0	0	0	2	0	2	2	1	2	0	0	2	2	0	0	1	1	0	0	2	0	0	0	0	1
679	0	0	1	0	0	2	2	0	2	0	2	0	0	0	0	0	1	2	0	1	0	0	1	1	1	1	0	1	1	2	0	2	2	1	0	2	2	1	0	1	1	0	0	1	1	1	0	0	0
680	0	0	1	0	0	1	2	0	2	0	1	1	1	0	0	1	1	2	1	0	1	0	0	0	1	1	0	2	0	2	0	0	0	0	0	2	2	0	0	1	1	1	1	1	1	0	0	0	1
681	0	0	2	1	0	2	1	0	1	1	2	1	1	0	0	0	1	0	0	2	0	1	0	1	1	1	0	2	1	2	1	0	0	0	0	2	2	0	0	0	0	1	1	2	1	1	0	0	1
682	0	0	0	0	0	0	2	0	1	0	0	0	0	0	0	0	1	0	1	1	1	0	2	2	0	0	0	1	1	2	1	2	2	1	1	1	2	0	0	1	1	0	1	1	1	1	0	0	0
683	0	0	1	0	0	1	1	0	1	0	1	0	0	0	0	0	1	1	1	1	1	0	2	2	0	1	0	1	1	2	0	0	2	1	2	1	1	0	0	1	1	0	1	2	1	1	0	0	1
684	0	0	1	0	0	1	2	0	1	0	0	0	1	1	1	0	2	0	0	2	0	0	1	1	1	1	0	2	0	2	1	1	1	0	0	2	1	1	0	1	1	0	0	1	0	0	0	0	0
685	0	0	2	0	0	1	0	0	0	0	2	1	1	1	1	0	1	2	2	0	1	0	2	2	0	0	0	2	1	2	1	1	1	0	0	2	1	1	0	1	1	0	0	1	0	0	0	0	1
686	0	0	0	0	0	0	2	0	1	0	0	0	1	1	1	0	1	0	1	1	1	0	2	2	0	0	1	2	1	2	0	1	2	0	0	2	0	0	0	0	0	0	1	1	1	0	0	1	2
687	0	0	2	0	0	2	2	0	2	0	1	1	2	1	2	1	1	1	0	1	0	0	1	1	1	0	0	1	1	2	0	1	1	1	2	0	2	0	0	0	0	0	0	0	0	0	0	1	1
688	0	0	2	0	0	1	2	0	1	0	0	1	1	0	0	1	2	0	0	2	0	1	1	2	0	1	0	2	2	2	0	1	2	2	2	1	0	0	0	1	0	1	0	0	0	0	0	0	1
689	0	0	1	0	0	1	1	0	0	1	1	0	1	0	0	1	0	2	2	0	0	0	2	2	0	0	1	2	0	2	0	1	1	1	1	2	1	0	0	2	2	0	0	0	0	0	0	1	1
690	0	0	2	1	0	2	2	1	2	0	0	1	1	0	0	0	1	2	1	0	1	0	2	2	0	0	0	1	1	2	1	1	1	0	1	1	1	1	0	1	1	0	0	1	0	0	0	0	2
691	0	0	2	1	0	2	1	0	1	0	1	0	0	0	0	0	1	1	0	1	0	0	2	2	0	0	0	2	1	2	2	1	1	0	0	2	1	0	0	1	1	0	1	2	1	0	0	0	2
692	0	1	1	0	0	1	2	0	1	0	0	1	2	1	1	0	1	1	1	1	0	0	2	2	0	0	0	2	0	2	1	2	2	0	1	1	2	0	0	2	2	0	2	2	0	0	0	0	1
693	0	0	1	0	0	0	1	0	0	0	0	0	0	0	0	0	1	0	0	1	0	0	2	2	0	0	0	1	2	2	1	1	1	0	1	2	1	0	1	1	1	0	0	2	0	0	0	0	1
694	0	0	2	0	0	1	1	0	2	0	0	0	0	0	0	0	1	2	1	0	1	0	2	2	0	1	0	2	0	2	0	2	2	1	0	2	1	0	0	1	1	0	0	2	0	0	0	2	2
695	0	0	1	0	1	2	2	0	2	0	0	1	1	1	1	0	1	0	0	2	0	1	2	2	0	1	0	2	1	2	2	1	1	0	1	1	1	1	0	2	2	0	1	1	1	0	0	0	2
696	0	0	2	1	0	1	2	1	2	0	0	0	1	0	0	0	0	1	1	1	1	0	2	2	0	0	0	2	2	2	0	2	2	2	1	1	1	0	0	2	2	0	0	2	0	1	0	0	1
697	0	0	2	0	0	1	1	0	2	0	0	1	2	2	2	0	0	0	0	2	0	0	2	2	0	0	0	2	0	2	1	1	2	1	1	1	1	0	0	1	1	0	0	1	0	0	0	0	1
698	0	0	2	0	0	1	2	1	2	0	0	0	1	1	1	0	2	1	1	1	1	0	2	2	0	0	0	1	1	2	1	2	2	2	1	2	1	0	0	0	0	1	1	1	1	2	0	0	1
699	0	0	2	0	0	0	2	0	1	0	1	1	1	0	0	0	1	1	1	1	1	0	1	1	1	1	0	1	1	1	1	1	1	1	1	1	1	0	0	1	1	0	0	1	0	0	0	0	1
700	0	0	0	0	0	0	1	0	1	1	2	1	1	0	0	0	2	2	1	1	0	0	0	0	1	1	0	1	1	2	1	1	1	1	1	1	1	0	0	1	1	1	0	1	0	0	0	1	2
701	0	0	0	1	0	1	2	0	1	0	0	0	1	1	1	1	2	1	1	1	0	0	1	1	0	1	0	2	1	2	0	2	2	0	2	2	1	0	0	1	1	1	1	1	1	0	0	0	1
702	0	0	1	0	0	0	1	0	1	0	2	0	0	0	0	0	1	1	0	1	0	1	1	1	0	0	1	1	0	1	1	1	1	2	2	1	1	0	1	1	1	0	0	1	0	1	0	0	0
703	0	0	1	0	0	0	1	0	0	0	1	0	0	0	0	0	2	1	1	1	1	0	1	2	0	0	0	2	0	2	0	1	1	0	2	1	0	0	1	0	0	0	0	2	0	0	0	0	2
704	0	0	1	1	0	1	1	0	1	0	1	1	1	0	0	0	2	1	1	1	0	0	2	2	0	0	0	2	0	2	1	1	1	2	1	1	2	0	0	2	2	0	0	2	0	2	0	0	0
705	0	0	0	0	0	0	2	0	2	0	0	0	0	0	0	0	1	0	0	2	0	1	2	2	0	0	0	2	0	2	1	1	1	0	1	1	2	1	0	1	1	0	1	1	1	1	0	0	2
706	0	0	1	1	0	1	2	1	1	0	0	0	1	1	1	0	1	2	0	1	0	0	2	2	0	0	0	2	0	2	0	0	1	1	0	2	0	0	1	0	0	0	0	2	0	0	0	0	1
707	0	0	2	1	0	1	2	0	1	0	0	0	0	0	0	0	1	0	1	1	1	0	2	2	0	0	0	2	0	1	2	1	2	0	2	0	1	0	0	0	0	0	1	2	1	1	0	1	1
708	0	0	0	0	0	0	2	0	2	0	0	1	2	1	2	1	2	0	1	1	1	0	0	1	0	0	0	1	1	2	0	1	1	2	1	1	2	0	0	0	0	1	1	1	1	0	0	1	2
709	0	0	2	1	0	1	1	0	0	0	1	0	0	0	0	0	1	1	1	1	1	0	1	1	0	0	0	2	0	2	0	0	1	0	0	2	2	0	0	2	2	2	2	2	1	1	0	0	0
710	0	0	2	0	0	1	2	0	2	0	0	0	1	1	1	0	1	1	0	2	0	0	2	2	0	0	0	2	1	2	1	2	2	0	1	1	1	0	1	1	1	0	1	2	1	1	0	0	1
711	0	0	0	0	0	0	2	0	2	0	1	0	0	0	0	0	2	2	2	0	2	0	1	1	1	2	0	1	0	1	0	0	1	2	1	1	2	0	0	1	1	1	1	2	2	2	0	0	0
712	0	0	1	0	1	1	2	0	2	0	0	0	2	2	2	1	0	0	0	2	0	1	2	2	0	0	0	1	1	2	0	1	1	2	1	1	1	0	0	1	1	1	1	2	1	1	0	0	2
713	0	0	1	0	0	1	1	0	1	0	1	1	2	1	1	1	2	1	0	2	0	0	1	1	0	1	0	2	1	2	2	1	0	0	0	2	2	0	0	1	1	0	1	1	1	0	0	0	1
714	1	0	2	0	0	1	1	0	1	0	1	1	1	0	0	0	0	1	1	1	1	0	1	2	0	0	0	2	0	2	0	1	1	2	1	1	2	0	0	2	2	0	0	2	0	0	0	0	2
715	1	0	1	1	0	2	1	0	0	0	2	0	0	0	0	0	1	0	0	2	0	0	2	2	0	0	0	2	0	2	0	1	1	0	0	2	1	0	0	1	1	0	1	2	0	0	0	0	1
716	0	0	0	0	0	0	2	0	2	0	0	0	1	1	1	0	1	1	1	1	1	0	0	0	0	0	0	2	2	1	2	2	2	0	1	1	0	1	0	1	1	1	1	1	1	2	0	0	1
717	0	0	1	1	1	2	2	1	2	0	0	0	0	0	0	0	1	1	2	0	1	0	1	1	1	1	0	2	1	2	2	1	1	0	0	2	1	0	1	1	1	0	1	2	1	1	0	0	1
718	1	0	2	1	0	1	1	0	1	1	2	0	0	0	0	0	1	1	1	1	1	0	2	2	0	0	0	1	2	1	1	2	2	0	1	1	2	0	0	2	2	0	0	2	0	0	0	0	1
719	0	0	2	0	0	2	2	0	2	0	2	0	1	0	0	0	0	1	1	1	0	0	2	2	0	0	1	2	1	2	0	1	2	2	0	2	1	0	1	1	1	0	1	2	1	1	0	0	1
720	0	0	2	1	0	2	2	0	0	0	1	1	2	2	2	0	0	2	0	2	0	0	2	2	0	0	0	2	2	1	2	1	2	2	1	1	1	0	0	1	1	0	0	2	0	0	0	0	0
721	0	0	2	1	0	2	2	0	2	0	1	1	1	1	1	0	2	1	0	2	0	0	1	1	0	1	0	2	0	2	1	0	0	0	0	2	1	0	0	1	1	0	1	2	0	0	0	0	0
722	0	0	1	1	0	1	1	2	2	0	0	0	0	0	0	0	1	0	0	2	0	0	2	2	0	0	0	2	0	1	1	2	2	1	0	2	1	0	0	1	1	0	0	0	0	0	0	0	1
723	0	0	2	1	0	1	1	0	1	0	0	0	1	1	1	1	1	1	1	1	0	0	1	1	1	2	0	2	0	2	1	2	2	0	2	0	1	0	0	1	1	0	1	1	1	0	0	0	0
724	0	0	1	1	0	1	1	0	0	0	1	0	1	1	1	0	0	1	0	1	0	0	2	2	0	0	0	2	1	2	1	1	1	0	1	1	1	0	0	1	1	0	0	2	1	1	0	0	0
725	0	0	2	0	0	1	2	0	2	0	1	0	0	0	0	0	1	1	0	1	0	0	2	2	0	0	0	2	1	1	2	1	2	1	0	2	2	0	0	1	1	0	0	1	1	0	0	0	0
726	0	1	2	0	0	1	2	1	2	0	0	0	1	1	1	0	2	0	0	2	0	0	2	2	0	0	1	2	2	2	1	2	2	0	0	2	1	0	0	1	1	1	1	1	0	0	0	0	1
727	0	0	2	1	0	2	1	0	1	1	1	1	1	0	0	0	0	1	1	1	0	0	2	2	0	0	0	2	0	1	0	1	1	0	1	2	1	0	1	1	1	1	1	2	1	1	0	0	0
728	0	0	2	0	0	2	2	1	2	0	0	0	0	0	0	0	1	2	2	0	2	1	2	2	0	0	0	2	1	1	1	1	1	0	1	1	1	0	1	1	1	0	0	2	0	0	0	0	0
729	1	0	2	0	0	0	1	1	1	0	1	0	0	0	0	0	1	1	1	1	0	0	2	2	0	1	0	2	0	2	1	1	1	0	1	1	1	1	0	1	1	1	0	0	2	0	0	0	1
730	0	0	0	0	0	0	2	0	1	0	0	0	1	0	0	0	2	2	1	1	1	1	2	2	0	0	0	1	1	2	0	1	1	0	1	1	1	0	0	2	2	0	0	2	0	0	0	0	1
731	0	0	1	1	0	1	2	0	2	0	1	0	0	0	0	0	1	1	1	1	0	0	2	2	0	1	1	2	1	2	0	1	1	1	1	1	1	0	0	0	0	0	0	2	1	0	0	0	2
732	0	0	1	1	0	2	1	0	1	0	1	1	2	1	1	1	1	1	1	1	0	1	1	2	0	0	0	1	1	2	0	1	1	1	1	1	1	1	0	1	1	1	1	1	0	0	0	0	2
733	0	0	2	0	0	1	2	0	1	0	0	0	1	0	0	0	1	0	0	2	0	0	1	2	0	0	0	2	1	2	1	1	1	1	0	2	1	0	0	0	0	0	0	1	0	0	0	0	0
734	0	0	1	0	0	1	1	0	0	0	0	1	2	1	2	1	0	1	1	1	1	0	2	2	0	0	0	2	0	2	1	2	2	0	1	1	1	0	0	0	0	1	1	2	1	1	0	0	0
735	0	1	2	1	1	1	2	0	1	1	1	1	2	1	1	1	1	0	0	2	0	0	2	2	0	1	1	2	1	2	1	1	1	1	2	0	1	0	0	1	1	0	0	1	0	1	0	0	1
736	0	0	1	0	0	1	2	1	2	0	0	0	1	2	1	0	1	0	0	2	0	0	1	1	1	1	0	1	1	2	0	1	2	0	0	2	2	0	0	2	2	1	1	2	2	0	0	0	1
737	1	0	1	0	0	1	2	0	2	0	1	0	1	1	1	0	2	1	1	1	1	0	2	2	0	1	0	2	0	2	0	1	1	0	0	2	1	1	1	0	0	2	2	2	1	1	0	1	2
738	0	0	1	1	0	1	2	1	1	0	0	1	1	0	1	1	0	0	1	1	1	0	2	2	0	0	0	0	1	1	0	0	1	1	0	2	1	0	1	1	1	0	1	2	1	1	0	0	0
739	0	0	1	0	0	2	2	1	2	0	0	0	1	0	0	0	1	0	0	2	0	0	2	2	0	1	0	2	0	1	1	1	1	1	1	1	1	0	0	1	1	0	0	2	0	1	0	0	0
740	0	0	2	0	0	1	2	0	1	0	0	0	0	0	0	0	1	0	0	2	0	0	2	2	0	0	0	1	1	2	0	1	1	0	1	1	1	0	0	2	1	0	0	2	0	0	0	0	1
741	0	0	1	0	0	1	2	0	1	0	1	0	1	1	1	0	0	0	0	2	0	0	0	0	0	1	1	1	0	1	1	2	2	0	1	1	2	0	0	1	1	0	0	1	0	0	0	0	1
742	0	0	1	2	0	2	2	0	2	0	0	1	1	0	1	1	0	2	2	0	1	0	2	2	0	0	0	2	0	2	1	1	1	0	0	2	1	0	0	2	1	0	0	0	0	0	0	0	1
743	0	0	2	0	0	2	1	0	1	0	1	0	0	0	0	0	1	1	1	1	0	0	1	1	0	0	0	1	2	2	0	2	2	0	1	1	2	0	0	1	1	0	0	1	0	1	0	0	1
744	0	0	2	1	0	2	2	0	2	0	0	1	1	1	1	0	2	0	0	2	0	0	1	1	1	1	0	2	0	1	1	1	1	0	0	2	1	1	0	1	1	1	1	2	2	2	0	0	1
745	1	0	1	0	0	2	2	0	2	0	0	1	0	0	0	0	1	0	0	2	0	0	0	0	1	1	0	2	0	1	2	1	1	2	1	1	1	0	0	0	0	0	0	1	0	0	0	0	1
746	0	0	1	0	0	0	2	0	2	0	0	0	1	1	1	0	2	0	0	2	0	0	2	2	0	2	0	1	1	2	0	1	1	0	1	1	0	0	1	0	0	0	0	1	1	1	0	0	0
747	0	0	1	0	0	0	2	0	2	0	1	0	0	0	0	0	1	1	1	1	1	0	1	1	0	0	0	1	1	2	0	0	0	0	0	2	2	0	0	1	1	0	0	1	0	0	0	0	1
748	0	0	1	1	0	1	1	1	1	0	1	0	1	0	0	1	2	1	1	1	0	0	2	2	0	0	0	2	1	2	0	2	2	0	0	2	2	0	0	2	2	0	1	2	1	1	0	0	0
749	0	0	1	0	1	1	0	0	0	0	2	0	2	1	1	1	0	1	1	1	1	0	1	1	1	1	0	1	1	1	1	0	1	1	0	2	1	0	0	2	2	0	2	2	0	0	0	1	2
750	0	1	2	0	0	1	2	1	2	0	0	0	1	0	0	0	1	1	1	1	0	0	2	2	0	0	0	1	2	2	1	1	2	0	1	1	1	0	0	0	0	0	1	2	0	0	0	0	0
751	0	0	1	2	0	2	2	1	2	0	0	0	0	0	0	0	1	0	0	2	0	0	2	2	0	1	0	1	2	2	1	2	2	1	0	2	1	1	0	1	1	1	0	0	0	1	0	2	2
752	0	0	0	1	0	1	1	0	1	0	1	0	2	2	2	0	2	2	2	0	1	0	2	2	0	1	0	2	1	2	2	1	1	0	0	2	1	0	0	0	0	0	0	2	0	0	0	1	1
753	0	0	1	0	0	1	2	1	1	0	0	0	1	0	0	0	1	2	1	0	0	0	2	2	0	0	0	1	1	2	0	2	1	0	0	2	2	0	0	2	2	0	1	1	1	0	0	0	0
754	0	0	2	1	0	2	1	0	0	0	1	0	0	0	0	0	2	1	0	2	0	0	2	2	0	0	0	1	2	1	1	1	2	2	1	2	1	0	0	1	1	0	0	1	0	1	0	1	1
755	0	1	0	0	0	1	2	1	1	0	0	0	0	0	0	0	0	0	0	2	0	0	2	2	0	0	0	2	0	1	0	0	1	0	0	2	1	0	0	2	2	0	1	2	1	0	0	0	0
756	0	0	1	0	0	1	1	1	1	0	1	1	2	1	1	1	2	0	0	2	0	0	2	2	0	0	0	1	1	2	0	0	0	0	0	2	1	0	0	2	2	0	0	1	0	0	0	0	1
757	0	0	1	1	0	1	1	1	1	0	1	0	2	2	2	1	0	1	1	1	1	0	2	2	0	0	0	2	0	2	0	1	1	0	0	2	2	0	0	2	2	1	1	1	0	1	0	0	1
758	0	0	2	0	0	1	2	0	2	0	0	0	0	0	0	0	1	1	0	1	0	0	2	2	0	0	0	0	2	2	0	1	1	0	2	0	2	0	0	0	0	0	1	1	0	1	0	0	1
759	0	0	1	0	0	1	2	0	1	0	1	1	1	1	1	0	1	1	2	0	2	0	2	2	0	0	0	2	0	1	1	1	1	1	1	1	2	0	0	1	1	1	0	0	1	1	0	0	2
760	1	0	2	0	0	1	2	0	0	0	0	0	1	1	1	0	0	1	0	0	0	1	2	2	0	0	0	2	0	1	2	1	1	0	2	1	1	1	0	1	1	1	2	2	1	1	0	0	0
761	0	0	1	0	0	1	1	0	0	1	1	0	1	1	1	0	1	1	0	1	0	1	0	1	1	1	0	2	0	1	2	2	2	0	1	1	1	0	0	1	1	1	0	1	0	0	0	0	1
762	0	0	1	0	0	0	2	0	2	0	0	0	2	0	0	1	1	2	0	1	0	0	2	2	0	0	0	2	1	1	0	2	2	0	1	1	1	0	0	2	2	0	0	2	0	0	0	1	1
763	0	1	1	1	0	2	1	0	0	0	1	0	0	0	0	0	1	0	1	1	0	1	2	2	0	0	0	2	0	1	2	2	2	0	0	2	1	0	0	2	2	1	1	1	1	0	0	0	1
764	0	0	1	0	0	1	2	1	1	0	0	1	2	2	2	0	1	1	1	1	1	0	2	2	0	0	0	2	0	1	0	1	1	0	2	0	1	0	0	1	1	0	1	2	0	1	0	0	1
765	0	0	2	0	0	1	2	1	2	0	0	0	1	1	1	0	2	0	0	2	0	0	1	1	0	0	1	2	1	2	1	0	0	0	0	2	1	0	0	1	1	0	1	1	1	0	0	0	2
766	0	0	0	0	0	0	2	0	1	0	0	0	1	0	0	0	1	0	1	1	0	0	2	2	0	0	0	2	0	2	1	0	2	1	1	2	2	1	1	2	1	0	1	1	0	1	0	0	2
767	0	0	2	0	0	1	1	0	2	1	0	1	1	0	0	0	2	2	2	0	2	0	2	2	0	0	0	2	0	2	2	1	2	0	2	0	1	0	0	2	2	0	1	1	1	0	0	0	0
768	0	0	0	0	0	0	2	0	1	0	0	0	0	0	0	0	0	2	0	1	0	0	1	1	1	1	0	0	2	2	0	2	2	0	2	0	1	0	0	2	2	0	1	2	1	0	0	2	2
769	0	1	1	0	0	1	2	0	2	0	1	0	0	0	0	0	1	0	1	1	0	0	2	2	0	0	0	1	0	1	1	2	2	0	1	1	1	0	0	1	1	1	1	1	1	2	0	0	1
770	0	0	0	0	0	0	2	0	2	0	0	0	0	0	0	0	0	0	1	1	1	0	2	2	0	0	1	2	0	2	1	2	2	0	1	1	2	0	0	2	1	1	1	1	1	1	0	0	0
771	0	0	2	1	0	2	1	0	0	0	1	1	1	0	0	0	1	2	0	2	0	0	2	2	0	0	0	1	2	2	1	2	2	0	1	1	1	0	0	2	1	0	0	2	1	1	0	1	2
772	0	0	1	1	0	1	1	0	1	0	1	0	1	1	1	0	0	0	0	2	1	1	2	2	0	0	0	1	1	2	0	0	1	0	0	2	1	0	1	1	1	1	1	1	1	1	0	0	1
773	0	1	2	0	0	2	2	1	1	1	0	0	0	0	0	0	0	0	1	1	1	0	2	2	0	0	0	2	2	1	2	2	2	0	1	1	1	0	0	1	1	0	0	2	0	0	0	0	0
774	0	1	2	0	1	1	1	0	1	0	2	1	1	0	0	0	2	1	1	1	0	1	0	1	1	1	0	2	0	2	1	1	1	0	1	1	2	0	0	1	1	1	0	0	0	0	0	0	1
775	0	1	1	0	0	0	1	0	2	0	0	1	1	0	0	0	1	1	0	1	0	0	2	2	0	1	0	2	0	1	2	0	1	0	0	2	1	0	0	1	1	0	0	2	1	1	0	1	2
776	0	0	2	0	0	1	1	0	0	0	0	0	0	0	0	0	2	0	0	2	0	0	2	2	0	0	0	1	1	2	0	2	2	0	1	1	1	0	0	0	0	0	1	2	1	0	0	0	0
777	0	0	2	0	0	2	2	0	2	0	0	0	0	0	0	0	2	1	0	2	0	0	2	2	0	0	0	2	0	2	1	1	1	1	1	2	1	1	0	1	1	1	1	1	1	1	0	0	0
778	0	0	1	0	0	0	2	0	2	0	0	1	1	1	1	0	2	0	0	2	0	0	2	2	0	0	0	2	1	2	1	2	2	0	2	2	1	0	0	2	1	1	0	0	1	1	0	0	0
779	0	0	1	0	0	0	2	0	2	0	1	1	1	0	0	0	0	1	2	0	1	0	2	2	0	0	0	1	2	2	0	2	2	1	1	0	1	1	0	1	1	0	1	2	1	1	0	0	2
780	0	0	2	1	0	1	1	0	0	0	1	0	2	1	1	0	1	1	1	1	1	0	1	1	0	1	0	2	0	1	0	0	1	2	1	2	0	0	0	0	0	1	1	1	1	1	0	1	1
781	0	1	1	0	0	1	1	0	1	0	1	0	0	0	0	0	1	1	0	2	0	0	1	1	0	0	0	2	1	1	1	1	2	0	1	1	1	0	0	1	0	0	1	2	0	2	0	0	1
782	0	0	1	1	0	1	2	1	2	0	0	0	0	0	0	0	1	1	0	1	0	0	1	1	0	0	1	2	2	2	1	1	2	0	0	2	2	0	0	1	1	0	0	2	0	1	0	0	2
783	0	0	0	1	0	1	1	0	1	0	1	0	2	2	2	1	1	1	0	1	0	0	2	2	0	0	0	2	0	2	1	1	2	0	0	2	1	0	1	1	1	1	1	2	1	1	0	1	1
784	0	0	1	0	0	1	1	1	1	0	1	0	1	0	0	0	0	1	0	1	0	0	2	2	0	1	0	2	1	2	2	0	0	0	1	1	0	0	1	0	0	1	0	0	0	1	0	0	0
785	0	0	1	0	0	0	2	0	0	0	0	1	1	0	0	0	2	0	0	1	0	0	1	2	0	0	0	1	1	2	0	0	1	1	1	2	2	0	0	0	0	1	2	2	0	0	0	0	0
786	0	0	1	1	0	2	1	0	1	0	1	1	2	1	1	0	0	0	1	1	1	2	0	2	0	0	0	2	0	1	0	1	1	1	2	0	1	0	0	2	1	1	0	1	0	0	0	1	0
787	0	0	1	0	0	0	2	0	2	0	0	0	0	0	0	0	1	1	0	1	0	1	1	2	0	0	0	2	0	2	1	0	1	1	1	1	1	1	0	1	1	0	0	2	0	0	0	1	1
788	0	0	0	1	0	1	2	1	2	0	0	1	2	2	2	0	2	2	2	0	1	0	1	1	1	1	0	2	0	2	0	2	2	0	2	0	1	0	0	1	1	0	2	2	0	1	0	0	0
789	0	0	1	0	0	0	2	0	2	0	0	1	1	1	1	0	2	0	0	2	0	0	2	2	0	0	0	2	0	2	1	1	2	1	1	1	1	0	0	2	2	1	1	2	1	1	0	1	1
790	0	0	1	0	0	2	1	0	1	0	1	0	1	1	1	0	1	2	2	0	1	0	2	2	0	0	0	1	1	2	0	0	2	0	0	2	1	1	1	2	0	0	1	1	1	1	0	0	1
791	0	0	2	0	0	2	2	0	2	0	0	0	1	0	0	1	0	0	0	2	0	0	2	2	0	1	0	1	2	2	0	1	2	1	2	1	1	0	1	1	1	0	1	2	1	0	0	2	2
792	0	0	1	0	0	1	2	0	2	0	0	1	1	0	0	0	1	1	1	1	0	0	2	2	0	0	0	1	1	2	0	0	1	1	0	2	1	0	0	0	0	1	0	0	0	0	0	0	1
793	0	0	1	1	0	2	2	0	2	0	0	0	1	1	1	1	1	0	0	2	0	0	2	2	0	1	1	2	1	1	1	1	1	1	1	1	1	0	0	1	1	1	0	1	0	0	0	0	2
794	0	0	2	1	0	2	2	0	2	0	1	0	0	0	0	0	1	0	0	2	0	0	2	2	0	1	0	2	0	1	1	1	1	0	1	1	2	0	0	1	1	0	0	1	1	1	0	0	0
795	0	0	0	0	0	0	2	1	2	0	0	0	0	0	0	0	1	1	2	0	1	0	2	2	0	1	0	2	0	2	1	1	1	0	2	0	1	1	1	0	0	0	0	2	0	0	0	1	2
796	0	0	2	0	0	2	2	0	0	0	0	2	2	1	1	0	0	1	0	1	0	0	2	2	0	0	1	2	1	2	0	0	0	0	0	2	1	0	0	2	2	0	0	2	0	0	0	0	2
797	0	0	1	1	0	1	2	0	2	0	0	0	0	0	0	0	1	1	0	2	0	0	1	1	0	0	0	2	0	2	0	1	1	1	0	1	1	1	0	1	1	0	0	1	1	0	0	0	1
798	0	0	1	0	1	1	2	0	2	0	0	0	1	1	1	0	1	1	1	1	0	0	2	2	0	0	0	2	0	1	1	1	1	2	1	1	1	0	0	1	1	2	2	2	0	1	0	0	0
799	0	0	2	1	0	1	2	0	2	0	1	0	1	1	1	0	1	1	1	1	0	0	2	2	0	0	0	1	2	2	0	1	1	0	1	1	2	0	1	1	1	0	0	1	0	0	0	0	1
800	0	0	1	0	0	1	1	0	1	0	1	0	1	1	1	0	1	1	1	1	0	0	1	1	0	0	1	1	0	1	1	0	1	2	1	2	2	0	0	2	2	0	1	2	0	1	0	0	2
801	0	0	2	0	0	1	2	0	2	0	1	0	2	1	1	1	2	0	0	2	0	0	2	2	0	0	0	2	0	1	1	1	1	0	2	1	1	0	0	1	1	1	1	2	1	1	0	0	1
802	0	0	1	1	0	1	2	1	1	0	0	0	1	1	1	0	2	1	1	1	1	0	2	2	0	0	0	2	2	2	2	0	0	0	0	2	2	0	0	1	1	0	0	1	0	0	0	0	0
803	0	0	2	0	0	1	1	1	1	0	1	1	2	1	1	0	1	2	2	0	1	0	2	2	0	0	0	1	1	2	1	1	2	0	0	2	1	0	0	1	1	0	0	1	0	0	0	0	2
804	0	0	2	1	0	1	1	0	0	0	0	0	1	1	1	0	2	1	1	1	0	0	1	1	0	0	0	1	1	2	0	1	2	0	0	2	1	1	1	2	1	1	0	1	0	0	0	0	2
805	0	0	2	1	0	2	1	0	1	0	1	0	0	0	0	0	2	1	1	1	0	0	1	1	1	1	0	2	1	1	1	0	1	1	0	2	1	0	0	1	1	0	0	1	0	0	0	0	0
806	0	0	0	0	0	0	1	0	1	0	1	1	2	1	1	0	1	0	0	2	0	0	2	2	0	0	0	2	1	2	2	1	1	0	0	2	1	1	0	1	1	1	2	2	1	1	0	0	2
807	0	0	1	0	0	1	1	0	0	0	2	0	1	0	0	0	2	1	0	2	0	0	1	1	0	0	0	2	0	1	0	1	1	0	1	1	2	0	0	0	0	0	1	2	1	0	0	0	1
808	0	0	1	1	0	2	2	1	2	0	0	0	0	0	0	0	1	0	0	2	0	0	1	1	1	2	0	2	1	2	2	1	1	0	0	2	1	0	0	1	1	0	0	2	0	0	0	0	0
809	0	0	1	1	1	2	1	0	1	0	1	0	0	0	0	0	0	1	1	1	1	0	1	1	0	0	0	2	0	2	1	1	1	2	0	2	1	1	0	1	1	0	0	2	0	1	0	0	2
810	1	0	1	1	0	2	2	1	2	0	0	0	0	0	0	0	0	1	1	1	0	0	1	1	1	1	0	1	0	1	0	0	2	1	2	1	1	1	1	2	0	0	1	2	1	0	0	0	1
811	0	0	0	0	0	1	1	0	2	0	0	1	2	0	0	0	1	1	1	1	0	0	2	2	0	0	0	1	1	2	1	1	2	1	0	2	1	1	0	1	1	0	0	2	0	1	0	0	0
812	0	0	2	0	0	1	0	0	0	1	2	0	1	1	1	0	0	0	0	2	1	0	2	2	0	0	0	1	0	1	1	1	1	1	1	1	1	1	0	2	2	0	1	2	2	0	0	1	1
813	0	0	2	0	0	0	2	1	2	0	0	0	0	0	0	0	2	1	1	1	0	0	2	2	0	0	0	2	1	1	2	1	1	0	0	2	1	1	0	1	1	0	0	2	0	1	0	0	1
814	0	0	0	0	0	0	2	0	2	0	1	1	1	0	0	1	1	0	0	2	0	0	1	1	1	2	0	1	2	2	0	2	2	1	0	2	1	0	0	2	1	0	0	2	0	0	0	0	1
815	0	0	2	0	0	2	2	0	2	0	0	0	1	1	1	0	2	0	0	1	0	0	2	2	0	0	0	1	0	1	1	2	2	1	0	2	2	0	0	1	1	1	1	2	0	0	0	0	1
816	1	0	1	0	0	0	1	0	1	0	1	0	0	0	0	0	2	1	1	1	1	0	1	1	0	0	0	2	0	1	2	2	2	0	1	1	1	1	0	1	1	0	0	1	0	0	0	0	0
817	1	0	1	0	0	1	2	1	1	0	0	0	1	1	1	0	2	1	1	1	0	0	2	2	0	1	0	1	1	2	1	1	2	0	0	2	2	0	0	1	1	0	1	2	0	2	1	0	0
818	0	0	1	1	0	2	1	2	2	0	0	0	0	0	0	0	2	1	1	1	1	0	2	2	0	0	0	2	2	2	2	0	0	1	2	1	2	0	0	0	0	0	0	2	0	0	0	0	0
819	0	1	2	0	0	1	1	0	1	0	2	1	2	1	1	0	2	0	0	2	0	0	2	2	0	0	0	2	0	2	1	1	1	0	0	2	1	0	0	0	0	0	0	0	0	1	0	0	1
820	0	0	1	0	0	0	1	0	1	0	1	1	1	0	1	1	1	1	0	1	0	1	2	2	0	0	0	2	1	2	2	1	1	1	0	2	1	0	0	0	0	0	0	0	0	0	0	0	1
821	0	0	2	0	0	2	2	0	2	0	1	0	0	0	0	0	2	0	0	2	0	0	0	1	1	1	0	2	1	2	1	2	2	0	1	1	1	0	0	1	1	1	1	1	0	0	0	0	1
822	0	0	1	1	0	1	1	0	1	0	1	0	0	0	0	0	2	1	1	1	0	0	2	2	0	1	0	2	1	2	1	1	1	1	0	2	1	1	0	1	1	0	0	1	0	0	0	0	1
823	0	0	1	0	0	0	2	0	0	0	0	0	0	0	0	0	1	1	1	1	1	0	2	2	0	1	0	2	1	1	2	0	0	0	0	2	1	0	1	1	1	0	0	2	0	2	0	0	1
824	0	0	0	0	0	1	1	0	1	0	1	0	1	0	0	0	2	2	2	0	2	0	1	1	0	1	0	1	1	2	0	0	1	1	1	1	1	0	0	2	2	0	1	2	1	0	0	0	1
825	0	0	1	0	0	1	2	0	2	0	0	0	0	0	0	0	2	2	0	1	0	0	2	2	0	0	1	1	1	2	0	0	1	2	1	2	2	1	0	0	0	1	1	1	0	0	0	0	0
826	0	0	2	0	0	1	2	0	2	0	0	0	2	0	0	1	1	1	1	1	1	0	2	2	0	0	0	1	2	2	0	1	1	1	1	1	1	0	0	1	0	0	0	2	0	0	0	0	0
827	1	0	1	0	0	1	1	0	1	0	1	0	1	1	1	1	1	0	1	1	1	0	2	2	0	0	0	1	0	1	0	1	2	2	2	1	2	0	0	1	1	0	0	1	0	0	0	0	0
828	0	0	1	0	0	1	1	0	2	0	0	1	1	0	0	0	0	0	0	2	1	0	2	2	0	0	1	2	2	2	1	2	1	0	0	2	1	0	0	2	1	1	1	2	0	0	0	0	0
829	0	0	0	1	0	1	1	0	1	1	1	0	0	0	0	0	1	0	0	2	0	0	1	1	1	1	0	1	1	2	1	1	1	0	0	2	2	0	0	2	2	1	1	2	1	1	0	0	1
830	0	0	2	0	0	1	2	0	2	0	0	0	1	1	1	0	1	1	1	1	0	0	0	0	1	1	0	2	0	2	0	2	2	1	1	1	1	1	1	2	1	0	0	1	1	1	0	0	2
831	0	0	2	1	0	2	2	1	2	0	0	0	2	0	0	1	1	1	0	1	0	0	0	1	0	0	0	1	2	1	1	1	1	0	2	0	2	0	0	0	0	0	2	2	1	0	0	0	1
832	0	0	1	1	0	1	2	0	2	0	1	1	2	1	1	0	2	1	0	2	1	0	1	1	1	1	0	1	0	1	0	1	1	0	1	1	0	1	0	1	1	0	1	2	1	1	0	0	1
833	1	0	2	1	0	2	2	0	1	0	0	0	1	1	1	0	2	0	0	2	0	0	2	2	0	1	0	2	0	2	0	1	2	1	0	2	2	0	0	2	2	1	2	2	0	0	0	1	1
834	0	0	0	0	0	0	0	0	0	0	2	0	1	0	0	0	1	1	1	1	0	0	2	2	0	1	0	1	1	2	1	0	1	0	0	2	2	0	0	0	0	1	1	1	1	2	0	0	1
835	0	0	1	2	0	2	2	0	2	0	0	0	0	0	0	0	1	1	2	0	2	0	2	2	0	1	0	2	1	1	2	1	1	0	0	2	0	0	1	0	0	1	1	2	1	2	0	0	1
836	0	0	1	1	0	2	2	0	2	0	0	1	2	1	1	0	2	0	0	1	0	0	2	2	0	0	0	1	1	2	0	1	2	0	0	2	1	0	0	0	0	0	0	2	0	0	0	0	0
837	0	1	1	0	0	1	1	0	0	0	1	1	1	0	0	0	0	2	2	0	1	0	2	2	0	0	0	2	1	2	1	1	2	2	0	2	2	0	0	1	1	0	2	2	0	1	0	0	2
838	0	0	2	0	0	1	2	0	2	0	0	0	1	1	1	0	1	0	0	2	0	0	0	1	0	1	0	2	1	2	2	2	1	0	0	2	2	1	0	1	1	1	1	1	0	0	0	0	2
839	0	0	2	1	0	1	2	1	1	0	0	1	2	1	1	0	1	1	0	2	0	0	2	2	0	0	0	2	0	2	2	1	1	0	1	1	2	0	0	2	2	1	0	0	1	1	0	0	1
840	0	0	0	0	0	0	2	0	2	0	0	0	1	1	2	0	2	0	0	1	0	0	2	2	0	0	1	2	1	2	0	1	1	0	0	1	0	1	1	0	0	0	0	2	0	2	0	1	1
841	0	0	1	0	0	1	2	1	2	0	0	1	1	1	1	0	2	0	0	2	0	1	1	2	0	0	0	2	2	2	2	2	2	1	1	1	1	0	0	0	0	1	0	1	0	0	0	0	1
842	0	0	1	0	1	1	1	0	0	0	1	0	0	0	0	0	2	0	0	1	0	0	2	2	0	0	0	2	0	2	2	2	2	0	1	1	1	0	0	1	1	0	2	2	0	2	0	0	0
843	0	0	1	0	0	1	1	0	1	0	1	0	0	0	0	0	0	2	2	0	0	0	2	2	0	1	0	2	0	1	0	1	1	0	1	1	1	0	0	0	0	0	1	2	0	1	0	0	1
844	0	0	1	0	0	1	2	0	2	0	0	0	0	0	0	0	2	0	0	2	0	0	2	2	0	0	0	2	2	0	2	2	2	0	0	2	2	0	0	2	1	0	1	1	0	0	0	0	0
845	0	0	2	1	0	2	2	0	1	0	0	1	1	0	0	0	2	1	1	1	1	0	0	0	1	1	0	1	2	2	1	2	2	1	1	1	0	0	0	1	0	1	2	2	0	0	0	0	2
846	0	0	1	0	0	1	0	0	1	0	0	0	0	0	0	0	1	1	1	1	1	0	2	2	0	0	0	2	2	1	2	1	1	1	2	0	1	0	0	1	1	0	1	1	1	0	0	2	2
847	0	0	1	0	0	1	0	0	0	0	2	0	1	1	1	0	1	1	0	1	0	0	2	2	0	0	0	2	2	2	2	0	2	0	0	2	0	0	0	0	0	2	1	2	1	0	0	1	2
848	0	0	2	0	0	2	2	0	2	0	1	0	0	0	0	0	2	0	0	2	1	0	2	2	0	0	0	1	2	2	1	2	2	0	2	0	1	0	0	1	1	1	2	2	1	1	0	0	0
849	1	0	1	0	0	0	1	0	0	0	0	1	1	0	0	0	0	2	2	0	0	0	2	2	0	1	0	2	1	1	1	1	1	2	0	2	2	0	0	2	2	0	0	0	0	0	0	0	0
850	0	0	1	1	0	1	2	0	2	0	1	1	0	0	0	0	1	1	0	1	0	0	2	2	0	0	0	2	0	1	2	2	2	1	0	2	2	0	0	1	1	0	0	2	0	0	0	0	1
851	0	0	1	0	0	0	2	0	2	0	0	0	1	1	1	0	2	0	0	2	0	0	2	2	0	0	0	2	0	2	1	1	1	1	1	1	2	0	0	1	1	1	1	2	1	1	0	0	1
852	0	0	0	0	0	0	0	0	1	1	1	0	0	0	0	0	1	0	0	2	0	0	1	1	1	1	0	2	0	1	0	2	2	0	1	1	0	1	0	0	0	0	0	2	1	1	0	1	2
853	0	0	0	1	0	1	2	0	1	0	1	0	0	0	0	0	1	1	0	1	0	0	1	1	1	2	0	1	1	2	0	1	0	1	0	2	1	0	0	1	1	0	1	1	1	1	0	0	0
854	1	0	2	0	0	1	2	1	1	0	1	2	2	1	2	1	2	1	0	2	0	0	2	2	0	0	0	1	0	1	0	2	2	1	0	2	1	0	0	1	1	0	1	2	0	0	0	1	0
855	0	0	1	0	0	1	2	1	2	0	0	0	1	1	1	0	1	0	1	1	1	0	2	2	0	0	0	2	1	1	2	1	1	0	1	1	1	0	0	0	0	0	0	1	0	0	0	0	1
856	0	1	1	0	0	1	1	0	2	0	0	0	1	1	1	0	2	1	1	1	0	0	1	1	1	1	0	1	0	0	2	0	2	1	0	2	1	0	0	0	0	0	0	1	0	0	0	0	1
857	0	0	1	1	0	1	2	0	1	0	0	2	2	0	0	0	1	0	0	2	0	0	2	2	0	0	0	2	1	2	0	0	0	0	0	2	0	0	0	0	0	1	1	1	1	2	0	0	1
858	0	0	2	1	0	1	2	0	1	0	0	1	1	1	1	0	2	0	0	2	0	0	2	2	0	1	0	1	1	2	1	1	1	1	1	1	1	1	0	0	0	1	1	2	1	0	0	0	0
859	1	0	1	1	0	2	2	0	2	0	0	0	0	0	0	0	2	2	1	1	0	0	0	1	0	0	0	2	0	1	1	1	2	2	1	1	1	1	0	1	1	0	0	1	0	1	0	0	2
860	0	0	2	1	0	1	2	0	2	0	1	0	2	2	2	0	2	0	0	2	0	0	2	2	0	0	0	2	1	2	0	1	1	0	1	1	2	0	0	1	1	0	0	0	0	0	0	0	2
861	0	0	1	0	0	1	2	0	2	0	1	1	2	1	1	1	1	1	0	1	0	0	2	2	0	0	0	2	0	2	0	1	2	0	0	2	1	0	0	2	2	0	1	2	1	1	0	0	1
862	0	0	0	0	0	0	1	0	1	0	1	0	1	0	0	0	2	0	0	2	0	0	1	1	0	0	0	1	1	2	1	2	2	0	1	1	2	0	0	2	2	0	0	1	0	0	0	0	0
863	0	0	2	0	0	1	2	1	1	0	0	0	0	0	0	0	1	1	1	1	1	0	2	2	0	0	1	2	1	2	0	0	0	0	0	2	0	1	1	0	0	0	2	2	0	1	0	0	0
864	0	0	2	0	0	2	2	0	2	0	0	0	0	0	0	0	1	0	1	1	1	0	2	2	0	2	0	2	0	2	1	1	1	1	0	2	2	0	0	1	1	1	1	2	1	1	0	0	1
865	0	0	1	1	0	2	1	0	0	0	1	2	2	0	0	1	1	0	0	2	0	0	0	1	0	1	0	2	1	2	0	2	2	0	0	2	2	0	0	1	1	0	0	2	0	0	0	0	0
866	0	0	2	0	0	1	2	0	2	0	0	0	1	1	1	0	1	2	2	0	1	1	2	2	0	0	0	2	1	2	2	1	1	0	1	1	1	1	0	1	1	0	1	1	0	1	0	0	1
867	1	0	0	0	0	0	1	1	1	0	1	0	0	0	0	0	1	0	0	2	0	1	1	2	0	0	0	2	1	1	1	1	1	0	0	2	0	1	0	1	1	0	0	1	0	0	0	0	0
868	0	0	1	0	0	1	1	1	2	0	1	0	1	1	1	0	1	1	1	1	1	0	1	1	0	1	0	2	2	0	2	0	0	0	0	2	1	0	0	1	1	1	1	2	1	2	0	0	0
869	0	0	1	0	0	1	1	0	1	1	1	0	1	1	1	0	2	0	0	2	0	0	2	2	0	0	0	2	2	2	0	1	1	0	1	1	2	0	0	2	2	0	1	2	0	2	0	0	0
870	0	0	2	1	0	2	2	0	1	0	1	0	2	2	2	1	0	2	2	0	0	0	2	2	0	0	0	2	0	1	2	1	1	1	0	2	1	0	0	1	1	0	1	2	1	0	0	0	0
871	0	0	2	0	0	0	2	1	1	0	1	0	0	0	0	0	2	0	0	2	0	0	2	2	0	0	0	2	0	1	2	0	0	1	0	2	0	0	0	1	1	1	1	2	2	2	0	0	1
872	0	0	1	0	0	0	2	0	2	0	0	0	0	0	0	0	1	0	0	2	0	1	0	1	1	1	0	2	0	2	1	1	1	1	0	2	1	1	1	2	1	0	0	1	0	0	1	0	0
873	0	0	1	0	0	1	1	1	2	0	1	0	0	0	0	0	1	1	1	1	1	0	1	1	0	1	0	0	1	2	1	1	1	0	1	1	2	1	0	1	1	1	1	2	0	0	0	0	0
874	0	0	1	0	1	1	2	0	2	0	0	0	1	1	1	0	1	0	1	1	0	0	1	1	1	2	0	0	1	1	0	1	2	1	1	1	1	1	1	1	0	0	0	2	1	0	0	1	1
875	0	0	0	0	0	0	2	0	2	0	0	0	1	1	1	0	1	1	1	1	1	0	2	2	0	0	0	1	1	2	0	2	2	1	0	2	2	0	0	1	1	0	0	0	0	0	0	0	2
876	0	0	1	0	0	1	2	0	2	1	1	1	1	0	1	1	2	0	0	2	0	0	1	1	1	1	0	2	1	1	1	1	2	0	0	2	1	1	1	0	0	1	1	2	1	1	0	0	1
877	0	0	1	1	0	1	2	1	1	0	1	0	1	1	1	0	1	1	1	1	0	0	1	1	0	0	0	2	1	1	1	2	2	0	1	1	2	1	0	1	1	0	0	1	1	1	0	0	0
878	0	0	1	0	0	1	2	0	1	0	0	0	1	0	0	0	1	0	0	2	0	1	2	2	0	0	1	2	2	2	1	0	1	0	0	2	2	1	1	2	1	0	0	2	0	0	0	0	0
879	0	0	2	1	0	2	2	0	0	0	0	0	0	0	0	0	1	2	2	0	2	0	2	2	0	0	0	2	1	2	2	1	2	2	1	2	2	0	0	1	1	0	0	2	0	0	0	0	1
880	0	0	1	0	0	1	2	1	2	0	0	1	2	1	1	1	1	1	0	2	0	0	2	2	0	0	0	2	0	2	0	2	2	0	1	1	2	0	0	1	1	0	0	2	0	1	0	0	0
881	0	0	0	0	0	0	2	0	1	0	1	0	0	0	0	0	1	0	1	1	0	0	2	2	0	0	0	2	1	1	1	1	1	0	0	2	2	0	0	1	1	0	0	1	0	0	0	1	2
882	0	1	2	1	1	1	1	0	1	0	1	0	1	1	1	0	2	1	1	1	1	0	2	2	0	0	0	1	2	1	1	0	1	0	0	2	1	0	0	2	1	0	0	1	0	0	0	1	1
883	0	0	2	0	0	0	1	0	0	0	2	0	0	0	0	0	1	2	2	0	2	1	2	2	0	0	0	1	2	2	0	1	1	0	0	2	1	0	1	1	1	1	1	2	1	1	0	1	0
884	0	0	0	0	0	0	2	1	1	0	0	0	2	2	2	0	2	1	1	1	1	0	1	2	0	0	0	2	0	1	0	0	0	0	0	2	2	0	0	2	2	0	1	2	0	0	0	1	1
885	1	0	2	0	0	2	2	1	2	0	0	0	1	1	1	0	0	0	0	2	0	0	2	2	0	0	0	2	0	2	2	0	1	1	1	1	2	1	0	1	1	0	2	2	1	0	0	0	2
886	0	0	2	0	0	1	2	0	2	0	0	1	2	1	1	1	1	0	0	2	0	0	1	1	0	0	0	2	0	2	0	1	1	1	1	2	1	0	0	1	1	1	1	1	1	2	0	0	0
887	0	0	0	0	0	0	2	0	1	0	0	0	1	1	1	0	2	0	0	2	0	0	1	1	0	0	0	2	1	2	1	0	1	1	1	1	2	0	0	2	2	0	0	2	0	0	0	0	0
888	0	0	1	1	0	1	2	0	2	0	0	0	0	0	0	0	1	0	0	2	0	1	0	1	1	1	0	2	1	1	2	1	1	0	0	2	0	1	1	0	0	1	1	2	1	2	0	0	0
889	0	0	2	0	0	1	1	0	1	0	1	0	1	1	1	0	0	0	0	2	0	0	0	0	1	1	0	2	0	1	0	2	2	0	2	0	0	0	0	1	1	0	1	1	1	0	0	0	0
890	0	0	0	0	0	1	1	1	2	0	1	1	2	1	1	0	1	1	1	1	1	0	1	1	0	1	1	1	1	2	0	1	1	0	0	2	1	1	0	0	0	1	0	0	2	0	0	1	0
891	0	0	1	0	0	1	2	0	2	0	1	1	1	0	0	0	0	1	0	1	0	0	2	2	0	0	0	2	1	1	1	2	2	0	0	2	2	1	0	1	1	0	0	1	0	0	0	0	1
892	0	0	2	1	0	2	1	0	1	0	1	0	0	0	0	0	2	1	0	2	1	0	0	1	1	1	1	2	1	2	0	2	2	0	2	0	0	1	0	0	0	1	1	2	0	1	0	0	1
893	0	0	1	0	0	1	2	0	1	0	0	0	1	1	1	1	2	1	1	1	1	0	2	2	0	1	0	2	0	2	1	1	1	0	1	1	1	1	0	0	0	0	0	2	0	1	0	0	1
894	0	0	1	0	0	1	1	0	1	0	1	0	2	0	0	1	1	1	0	1	0	0	2	2	0	0	0	2	0	2	1	1	2	1	2	1	1	0	1	1	1	0	2	2	0	0	0	0	1
895	0	1	1	0	0	1	2	0	2	0	1	0	0	0	0	0	1	0	0	2	0	0	1	1	0	1	0	2	0	2	1	1	1	0	0	2	1	1	0	0	0	1	1	1	0	1	0	0	2
896	0	0	1	1	0	1	2	1	2	0	0	1	0	0	0	0	1	1	1	1	1	0	1	1	0	0	0	2	0	2	1	2	2	1	0	2	2	0	0	1	1	0	0	0	0	0	0	1	1
897	0	0	2	1	0	2	1	1	2	0	1	0	1	0	0	0	2	1	0	2	0	0	0	1	0	0	0	2	0	2	1	1	2	0	0	2	2	1	0	0	0	0	1	1	0	0	0	0	1
898	0	0	1	0	0	0	2	0	2	0	0	0	1	1	1	0	2	1	1	1	1	1	2	2	0	0	0	0	1	1	0	0	0	0	1	1	1	1	0	0	0	0	0	1	0	0	0	0	1
899	0	0	1	1	0	2	2	0	2	0	0	0	1	1	1	0	1	0	0	2	0	0	2	2	0	0	0	0	1	1	1	2	2	0	1	1	1	2	0	0	0	0	0	1	0	0	0	0	1
900	0	0	0	0	0	0	1	0	2	0	0	0	0	0	0	0	2	0	0	1	0	0	2	2	0	0	0	1	2	2	0	2	2	0	2	0	2	0	0	1	1	1	1	1	1	1	0	0	1
901	0	0	1	0	0	0	1	0	1	0	1	0	0	0	0	0	1	1	1	1	0	0	1	1	0	0	0	1	1	2	0	2	2	0	0	2	1	0	0	0	0	0	1	1	1	0	0	0	1
902	0	0	1	1	0	1	0	0	1	0	0	0	0	0	0	0	1	1	1	1	1	1	1	2	0	1	1	2	1	2	1	0	0	1	0	2	1	0	0	0	0	0	0	1	0	0	0	0	0
903	0	0	2	1	0	1	2	0	2	0	0	0	0	0	0	0	1	0	0	2	0	0	2	2	0	0	1	2	1	1	1	2	2	0	1	1	2	0	0	1	1	0	1	2	1	0	0	0	1
904	0	0	1	0	0	1	1	1	1	0	1	0	0	0	0	0	2	0	0	1	0	0	1	1	0	1	0	2	0	2	1	1	2	1	0	2	0	1	0	0	0	1	0	1	0	0	0	0	1
905	1	0	1	2	0	2	2	0	2	0	0	0	0	0	0	0	0	2	2	0	1	0	2	2	0	0	0	2	0	2	1	1	1	0	1	2	1	0	1	1	1	0	2	2	1	0	0	0	0
906	0	0	1	0	0	0	2	1	1	0	0	0	0	0	0	0	1	2	1	0	0	0	1	1	1	1	0	1	0	1	1	1	1	0	1	1	1	0	0	1	1	0	0	1	0	1	0	0	0
907	0	0	2	0	0	1	2	0	2	0	1	0	1	1	1	0	0	0	1	1	1	0	2	2	0	0	0	0	1	1	1	1	1	1	0	2	1	1	0	1	1	0	1	2	0	0	1	0	0
908	0	0	1	0	0	1	2	0	2	0	1	0	1	1	1	0	1	1	0	1	0	0	1	2	0	0	1	2	1	2	0	2	2	0	0	2	2	0	0	1	1	2	2	2	1	1	0	0	1
909	0	0	2	0	0	2	2	1	2	0	0	0	0	0	0	0	1	0	0	2	0	1	1	1	0	0	0	2	0	1	1	2	2	1	0	2	1	0	0	1	1	0	1	2	0	2	0	0	1
910	0	0	1	0	0	0	2	0	2	0	0	0	1	0	0	0	1	2	1	0	1	0	2	2	0	0	1	2	1	1	1	0	0	1	1	1	1	0	0	1	1	0	2	2	0	2	0	0	1
911	0	0	1	1	0	2	2	0	2	0	0	1	2	2	2	0	1	1	0	2	0	0	2	2	0	1	0	2	0	2	0	1	1	0	1	1	0	0	1	0	0	0	0	1	0	0	0	0	1
912	0	0	1	1	0	1	1	1	2	0	0	0	2	2	2	1	0	1	0	1	0	0	2	2	0	1	0	2	0	2	2	0	0	0	0	2	0	0	0	0	0	0	0	1	0	0	0	0	0
913	0	0	1	0	0	1	2	0	2	0	0	1	1	0	0	0	1	1	0	1	0	0	2	2	0	0	0	2	1	0	1	2	2	0	1	1	2	0	1	1	1	0	1	2	1	0	0	0	1
914	0	0	1	0	0	0	2	0	2	0	0	0	0	0	0	0	1	0	0	2	0	0	2	2	0	0	1	2	1	2	0	1	1	0	1	2	1	0	0	0	0	1	1	2	2	0	0	0	2
915	0	0	1	1	0	2	2	1	2	0	0	0	0	0	0	0	0	1	1	0	1	0	2	2	0	1	0	2	2	1	1	2	2	0	0	2	2	0	0	1	1	1	1	1	1	1	0	0	0
916	0	0	2	0	0	2	1	0	2	0	0	0	1	0	0	1	0	2	2	0	0	0	2	2	0	0	0	2	0	2	1	0	0	0	0	2	1	1	0	1	1	0	2	2	1	1	0	0	0
917	0	0	0	0	0	0	1	2	2	0	0	0	1	1	1	0	0	1	1	1	0	0	2	2	0	0	1	1	1	2	0	2	2	1	0	2	1	0	0	1	0	1	1	2	2	2	0	0	0
918	1	0	2	0	0	2	1	1	2	0	1	1	1	0	1	1	1	0	1	1	1	0	1	1	0	1	0	1	1	2	0	1	1	0	0	2	2	0	0	2	2	1	1	1	1	0	0	0	0
919	0	0	2	1	0	2	2	0	2	0	0	0	0	0	0	0	1	1	1	1	1	0	1	2	0	0	0	2	1	2	1	1	2	0	0	2	1	0	0	1	1	0	0	2	0	0	0	0	1
920	0	0	0	0	0	0	0	0	0	0	1	1	2	1	1	0	2	2	1	1	1	1	2	2	0	0	1	1	1	2	0	0	0	0	1	1	2	0	0	1	1	1	1	1	1	0	0	0	1
921	1	0	0	0	0	0	1	0	1	0	1	1	2	1	2	1	1	1	0	2	0	0	1	1	0	0	0	2	1	2	1	1	1	1	2	0	1	0	1	1	1	1	0	0	0	0	0	0	2
922	0	0	2	1	0	2	1	0	0	0	0	1	2	2	2	0	1	0	0	2	0	0	1	1	0	0	0	2	0	2	2	1	1	0	1	1	0	0	0	1	0	0	0	2	1	1	0	1	1
923	0	0	0	0	0	0	1	0	1	0	1	0	1	0	0	0	1	1	1	1	1	0	2	2	0	0	0	1	2	2	0	1	2	2	1	1	2	0	0	1	1	1	0	1	0	0	0	0	0
924	0	0	2	0	0	2	2	1	2	0	0	2	2	1	2	1	1	0	1	1	1	0	2	2	0	0	0	1	1	2	0	0	1	0	0	2	1	0	0	2	1	0	1	1	0	1	0	1	1
925	0	0	1	0	0	0	1	1	1	0	1	1	1	0	0	0	0	1	1	1	0	0	2	2	0	0	0	2	0	2	1	1	2	2	1	2	1	1	0	1	1	0	1	2	0	1	0	0	0
926	0	0	0	0	0	0	2	1	2	0	0	0	0	0	0	0	2	1	1	1	0	0	2	2	0	1	0	2	1	2	2	2	2	0	2	0	1	0	0	1	1	0	1	2	1	1	0	0	1
927	0	0	2	1	0	2	1	0	1	0	1	0	1	2	1	0	1	1	1	1	0	1	2	2	0	0	0	1	2	2	0	1	2	1	0	2	1	0	1	0	0	0	0	0	0	0	0	0	1
928	0	0	1	0	0	1	2	0	2	0	0	0	1	1	1	0	1	0	0	2	0	0	2	2	0	0	0	1	1	2	0	2	2	0	2	2	2	0	0	1	1	0	0	1	0	0	0	0	1
929	0	0	1	1	1	2	2	0	2	0	0	0	2	2	2	0	1	1	1	1	1	0	2	2	0	0	0	2	2	2	0	2	2	1	0	2	1	1	0	2	2	0	1	1	1	1	0	2	2
930	0	0	1	0	0	0	1	0	1	0	0	1	1	1	1	0	0	0	0	2	0	0	2	2	0	1	0	1	2	2	0	0	0	0	0	2	1	0	0	1	1	0	0	1	0	0	0	0	1
931	0	1	2	0	1	1	2	0	2	0	0	0	0	0	0	0	0	1	1	1	1	1	1	1	0	0	0	2	0	2	1	2	2	0	1	1	0	1	0	0	0	0	0	2	0	1	0	0	1
932	0	0	2	1	0	1	2	0	2	0	0	0	0	0	0	0	1	1	1	1	0	0	1	1	1	1	0	1	1	2	1	2	2	0	1	1	1	1	0	1	1	0	1	2	0	0	0	0	2
933	1	0	2	1	0	2	1	0	1	0	0	1	1	0	0	0	0	1	1	1	0	0	2	2	0	0	0	2	1	2	0	1	1	2	1	1	1	1	0	1	1	0	0	2	0	0	0	0	0
934	1	0	1	0	1	0	2	0	2	0	0	1	1	0	0	0	1	1	1	1	0	0	2	2	0	1	0	2	0	2	1	1	1	0	1	1	1	0	0	1	1	0	0	1	1	0	0	0	0
935	0	0	2	0	0	1	0	0	1	0	0	0	1	1	1	0	0	2	1	0	1	0	2	2	0	0	0	2	0	1	1	1	2	0	0	2	1	1	1	2	0	0	1	1	0	1	0	0	0
936	0	0	1	2	0	2	2	0	1	0	1	0	2	2	2	0	1	2	0	0	0	0	1	1	0	0	0	1	1	2	0	2	2	1	0	2	2	0	0	1	1	0	0	2	0	0	0	0	0
937	0	0	2	0	0	1	1	0	1	0	0	0	1	1	1	0	2	1	1	1	1	0	2	2	0	0	0	1	2	2	1	0	1	0	0	2	1	0	0	2	1	2	1	2	1	0	0	0	0
938	1	0	1	0	0	1	2	0	2	0	0	0	1	0	0	0	2	1	0	2	1	0	2	2	0	0	0	1	2	2	0	2	2	0	0	2	1	0	0	0	0	0	0	0	0	0	0	0	1
939	0	0	1	0	0	0	2	0	1	0	0	0	0	0	0	0	1	1	1	1	0	0	2	2	0	0	0	2	1	2	2	1	1	0	1	2	1	0	1	1	1	0	0	1	0	0	0	0	0
940	1	0	0	0	0	0	2	1	1	1	0	0	0	0	0	0	2	1	0	2	0	0	2	2	0	0	0	2	0	2	2	2	2	1	0	2	2	0	0	0	0	1	0	1	0	1	0	0	0
941	1	0	1	2	0	2	1	0	0	0	0	1	1	1	1	0	2	2	2	0	0	0	2	2	0	1	1	1	0	1	1	2	2	0	1	1	1	0	0	1	1	1	1	2	2	0	0	0	0
942	0	0	1	0	1	1	2	0	2	0	0	1	2	2	2	0	1	1	1	1	1	0	2	2	0	0	1	2	0	2	0	1	2	0	1	1	1	0	0	0	0	1	0	0	0	1	0	0	0
943	0	0	2	1	0	1	1	0	1	0	0	0	0	0	0	0	2	0	0	2	1	0	1	1	0	0	0	1	1	0	1	1	1	1	1	2	2	0	0	1	1	1	1	2	0	0	0	0	1
944	0	0	0	1	0	1	1	1	1	0	1	0	1	0	1	1	1	2	0	0	0	0	1	1	1	2	1	1	1	2	0	1	1	0	1	1	2	0	0	2	2	1	1	1	0	0	0	0	2
945	0	0	1	0	0	0	2	0	2	0	1	0	0	0	0	0	1	1	0	1	0	0	2	2	0	0	0	2	2	2	2	1	1	0	0	2	1	0	0	1	1	1	1	2	1	1	0	0	1
946	0	0	2	0	0	2	0	0	0	0	2	0	0	0	0	0	1	1	1	1	0	0	2	2	0	0	0	1	1	2	1	2	2	0	1	1	0	0	0	0	0	0	1	2	0	2	0	0	0
947	0	0	0	0	0	0	2	1	2	0	0	0	0	0	0	0	2	0	0	2	1	0	2	2	0	0	0	2	1	2	1	1	1	0	1	1	2	0	0	1	1	0	0	1	0	1	0	0	0
948	1	0	2	0	0	2	2	1	1	0	1	0	1	2	1	0	2	1	1	1	0	0	2	2	0	0	0	1	2	1	1	2	2	0	0	2	2	0	0	1	1	0	1	1	1	0	0	0	0
949	0	0	1	0	0	1	2	0	1	0	1	0	0	0	0	0	1	1	0	1	0	0	1	2	0	0	0	1	1	2	0	1	1	0	0	2	2	0	0	1	1	0	1	1	1	0	0	0	1
950	0	0	2	0	0	1	1	1	1	0	1	0	0	0	0	0	1	0	0	2	0	0	2	2	0	0	0	2	1	2	1	1	2	0	0	2	2	0	0	2	2	0	0	1	0	1	0	0	0
951	0	0	0	1	0	1	1	0	0	0	1	0	0	1	1	0	1	0	1	1	1	0	2	2	0	0	0	2	0	2	1	0	2	0	0	2	2	1	0	0	0	0	0	1	1	0	0	1	0
952	0	1	1	0	0	1	2	0	2	0	0	1	1	0	0	0	1	2	1	0	1	1	1	1	0	0	0	1	1	2	0	1	2	1	1	1	0	1	1	0	0	1	1	1	1	0	0	0	0
953	0	0	0	1	0	1	1	0	1	1	2	0	2	2	2	0	2	1	1	1	0	0	1	1	1	1	1	2	0	2	0	2	2	0	2	0	1	0	0	1	1	0	0	0	0	0	0	0	1
954	0	0	1	1	0	1	2	0	1	0	0	0	0	0	0	0	1	0	2	0	1	1	2	2	0	0	0	1	0	0	2	2	2	0	1	1	2	0	0	1	1	0	2	2	0	1	0	0	2
955	0	0	1	0	0	0	2	0	2	0	1	0	0	0	0	0	1	1	0	2	0	0	2	2	0	0	0	1	1	2	0	2	2	1	1	0	2	0	0	1	1	0	0	1	0	1	0	0	0
956	0	0	2	0	0	1	2	0	1	0	1	1	1	1	1	0	2	0	0	2	0	0	1	1	1	1	1	1	1	2	0	1	2	0	0	2	2	0	0	0	0	0	1	2	1	0	0	0	1
957	0	0	2	1	0	2	1	1	2	0	0	0	0	0	0	0	2	1	1	1	1	0	2	2	0	0	0	1	1	2	0	1	2	1	1	1	1	1	0	1	1	0	0	2	0	2	0	0	1
958	0	0	0	0	0	0	2	1	2	0	0	1	1	0	0	0	2	0	1	1	1	1	2	2	0	1	0	2	0	2	1	2	2	1	0	2	2	0	0	2	2	1	2	2	1	1	0	1	2
959	1	0	0	0	0	0	1	1	1	0	1	0	1	0	0	0	2	1	1	1	1	0	2	2	0	0	0	2	0	1	0	1	1	1	1	1	2	0	0	1	1	0	0	0	0	0	0	0	0
960	1	1	2	1	1	1	2	0	2	0	0	1	2	1	1	0	2	0	0	2	0	0	2	2	0	0	1	2	1	2	0	0	1	1	0	2	2	0	0	1	1	0	0	0	0	1	0	0	1
961	0	0	2	2	0	2	1	0	0	0	2	2	2	2	2	0	1	0	0	2	0	0	0	0	1	1	0	2	1	1	1	2	2	1	1	1	1	0	0	0	0	0	0	2	0	0	0	0	0
962	0	0	2	0	0	1	1	0	1	0	1	0	0	0	0	0	1	2	0	2	0	0	2	2	0	0	0	1	1	1	1	2	2	0	1	1	2	0	0	2	2	0	0	1	0	0	0	0	1
963	0	0	2	0	0	1	1	1	1	0	1	1	1	0	0	0	2	2	2	0	1	0	2	2	0	1	0	1	1	2	1	1	2	2	1	2	2	0	0	1	1	0	0	2	0	1	0	0	0
964	0	0	1	0	0	1	1	0	2	0	0	0	0	0	0	0	1	2	1	0	1	0	0	1	1	1	0	2	0	1	1	2	2	2	1	1	2	1	1	2	1	1	1	2	1	1	0	0	0
965	0	0	1	0	0	0	2	0	2	0	1	0	1	1	1	0	1	1	1	1	1	0	2	2	0	0	0	1	1	0	1	1	2	2	1	2	2	1	1	2	1	1	0	0	1	1	0	0	1
966	0	0	1	1	0	1	2	0	2	0	0	0	0	0	0	0	2	0	0	2	0	0	2	2	0	0	0	1	1	2	1	0	1	0	1	2	1	1	0	1	1	0	0	2	1	1	0	1	1
967	1	0	1	1	0	1	2	0	2	0	1	0	0	0	0	0	0	1	1	1	1	0	0	0	0	0	0	1	1	2	0	1	1	0	0	2	0	1	0	1	1	2	2	2	1	1	0	1	0
968	0	0	1	2	0	2	2	0	1	0	1	2	2	0	0	0	0	1	1	1	1	0	1	1	1	1	0	2	1	2	1	1	1	0	1	1	1	0	0	1	1	0	0	2	0	1	0	0	0
969	0	0	1	1	0	1	1	0	1	0	1	1	2	1	1	1	1	0	0	2	0	0	1	2	0	0	0	2	0	1	1	2	2	0	0	2	1	0	0	2	1	1	0	1	0	0	0	0	2
970	0	0	1	0	0	1	2	0	2	0	0	0	0	0	0	0	0	1	0	0	0	0	2	2	0	0	0	2	0	2	1	2	2	1	1	1	1	0	0	1	1	1	0	1	0	0	0	0	0
971	0	0	0	0	0	0	1	0	0	0	0	0	0	0	0	0	1	0	1	1	1	1	1	2	0	0	1	2	1	2	1	1	1	1	0	2	2	0	0	1	1	0	0	2	0	1	0	0	0
972	0	0	0	1	0	1	1	0	0	0	1	1	1	0	1	1	1	2	1	0	0	0	1	1	1	1	0	2	0	1	0	1	1	1	0	2	1	0	1	1	1	0	0	2	0	0	0	0	1
973	1	1	1	1	0	2	2	0	2	0	0	1	2	2	2	0	2	0	0	1	0	1	1	2	0	0	0	2	1	2	1	2	2	0	1	1	1	1	1	0	0	0	0	2	1	1	0	0	2
974	1	0	0	0	0	1	1	0	1	0	1	0	0	0	0	0	0	2	2	0	0	0	2	2	0	0	0	1	1	2	1	2	2	0	2	0	1	1	0	1	1	0	2	2	1	0	0	0	0
975	1	0	1	0	1	2	2	0	2	0	0	0	0	0	0	0	2	0	0	2	0	1	2	2	0	1	0	2	1	1	2	2	2	0	1	1	1	0	0	2	1	1	1	2	1	1	0	0	1
976	0	0	2	0	0	1	2	1	2	0	0	0	0	0	0	0	1	1	1	1	0	0	2	2	0	0	0	2	0	1	1	2	2	0	1	1	0	0	1	0	0	1	1	1	1	2	0	0	1
977	0	0	2	1	0	2	1	1	2	0	0	1	1	0	0	0	0	1	2	0	1	0	2	2	0	1	0	2	0	2	1	1	2	2	1	2	0	0	1	1	0	0	0	1	0	0	0	0	1
978	0	0	2	0	0	2	1	0	0	0	1	0	1	1	1	0	0	1	0	1	0	1	2	2	0	0	0	2	1	2	2	0	1	1	1	1	2	0	0	1	1	1	1	2	1	0	0	1	2
979	0	0	1	1	0	1	2	1	1	0	0	0	0	0	0	0	1	1	1	1	0	0	2	2	0	0	0	2	1	1	1	1	2	1	1	1	1	0	0	2	2	0	0	2	1	1	0	0	0
980	0	0	2	1	0	2	2	0	1	0	1	0	0	0	0	0	2	0	0	2	0	0	2	2	0	0	0	1	1	2	1	1	1	1	1	2	2	0	0	1	1	0	1	2	0	2	0	0	1
981	0	0	2	0	0	2	2	0	2	0	1	0	1	0	0	1	1	2	0	2	0	1	0	1	1	1	0	2	0	1	2	0	0	1	0	2	2	0	0	1	1	1	1	1	1	0	0	0	1
982	0	0	1	0	0	0	2	0	1	0	0	0	1	1	1	0	2	0	0	2	0	0	1	1	1	2	0	1	0	1	2	2	1	0	0	2	2	1	0	1	1	2	2	2	1	1	0	0	1
983	0	0	0	0	0	0	1	0	0	0	1	0	0	0	0	0	1	1	0	1	0	0	2	2	0	1	0	1	2	2	1	1	2	0	0	2	2	0	0	1	1	0	1	2	0	0	0	0	0
984	0	0	1	0	0	2	2	1	2	0	0	0	0	0	0	0	2	0	0	2	0	0	0	1	0	1	0	0	1	2	1	2	2	0	1	1	2	0	0	2	2	1	1	2	1	0	0	0	2
985	0	0	1	1	0	1	2	0	1	0	0	0	1	0	0	0	0	2	0	1	0	0	1	1	0	0	1	1	0	1	1	0	2	1	0	2	1	0	0	0	0	2	2	2	1	1	0	0	2
986	0	0	1	0	0	1	2	0	2	0	0	0	1	0	0	0	0	2	0	1	0	0	2	2	0	1	0	2	0	2	0	2	2	0	2	0	1	0	0	2	2	0	0	1	0	0	0	0	0
987	0	0	1	0	0	1	2	0	1	0	0	0	0	0	0	0	1	1	1	1	1	0	1	1	0	0	0	2	1	1	1	1	1	0	1	1	2	0	0	2	2	1	1	2	0	0	0	0	1
988	0	0	1	0	0	1	2	0	2	0	0	0	1	0	0	0	0	2	1	0	1	1	2	2	0	0	0	2	0	1	2	1	2	0	0	2	1	1	1	1	0	0	1	2	1	0	0	0	2
989	0	1	1	0	0	1	2	1	2	0	0	0	0	0	0	0	2	0	0	1	0	0	2	2	0	0	0	1	1	2	0	0	1	1	0	2	2	0	0	1	1	0	1	2	1	0	0	0	0
990	0	0	1	1	0	1	2	0	1	0	1	1	2	1	1	0	2	1	1	1	1	0	2	2	0	0	0	2	1	1	0	2	2	0	1	1	1	1	1	1	0	0	0	0	2	1	1	0	1
991	0	1	2	0	0	2	1	0	1	0	0	0	1	1	1	1	2	0	0	2	0	0	2	2	0	0	0	1	0	1	1	1	0	1	0	2	1	1	0	1	1	0	0	2	0	0	0	0	1
992	0	0	2	0	0	2	2	0	2	0	1	0	1	0	1	1	0	1	1	1	1	0	1	1	1	1	1	1	0	1	1	0	0	0	2	0	1	0	1	0	0	2	2	2	1	1	0	1	2
993	0	0	1	0	0	1	2	0	2	0	0	0	0	0	0	0	2	0	0	2	1	0	1	1	1	1	0	2	1	2	1	1	1	1	0	2	1	0	0	0	0	0	1	1	1	0	0	1	1
994	1	0	1	0	0	2	2	0	2	0	0	1	2	2	2	0	0	2	2	0	1	0	1	1	1	1	0	2	1	1	1	1	1	0	0	2	1	0	0	1	1	1	1	1	1	2	0	0	0
995	0	0	0	1	0	1	1	0	2	0	0	0	0	0	0	0	2	1	1	1	0	0	1	1	0	0	0	1	2	2	1	1	1	0	1	1	2	0	0	2	2	1	1	2	1	2	0	0	1
996	0	0	0	0	0	1	1	0	0	0	0	0	1	1	1	0	0	2	2	0	0	0	2	2	0	0	0	2	0	2	0	2	2	0	1	1	1	0	0	1	1	1	1	2	2	2	0	0	1
997	1	0	2	1	0	2	1	0	1	0	2	0	0	0	0	0	1	0	1	1	1	0	2	2	0	0	0	1	2	2	1	2	2	0	0	2	2	0	0	2	1	0	0	2	0	0	0	1	2
998	0	0	2	0	0	2	2	1	2	0	0	0	1	1	1	0	0	2	1	0	1	0	2	2	0	0	0	2	0	2	0	2	2	0	2	0	0	0	0	1	1	1	0	0	2	0	0	1	2
999	0	0	2	0	0	1	1	0	1	0	1	0	0	0	0	0	1	0	1	1	1	0	1	1	1	1	0	1	2	1	1	1	2	0	1	1	2	0	0	2	2	1	0	1	0	0	0	0	2
1000	0	0	2	2	0	2	2	0	1	0	0	0	0	0	0	0	2	1	1	1	1	0	1	1	0	0	0	1	1	2	0	1	1	0	1	1	1	0	1	1	1	0	1	1	1	0	0	0	0
[truncated: 252 more columns]
