# Supplementary material for: KNN-MDR: a learning approach for improving interactions mapping performances in genome wide association studies
Source: BMC Bioinformatics. 2017 Mar 21;18:184. doi: 10.1186/s12859-017-1599-7 (PMC5361736; doi:10.1186/s12859-017-1599-7)
Supplement: Supplementary file 5 — The data set(s) supporting the results of Table 3. (ZIP 7092 kb) [file 12859_2017_1599_MOESM5_ESM.zip › 000/S55/mkallsimul.dat]

1	1	0	2	0	0	1	2	1	0	0	0	0	0	0	0	0	2	1	0	2	2	0	0	2	0	2	0	2	2	2	1	1	1	1	1	1	1	0	0	1	1	1	1	2	1	0	0	1	1
2	1	0	1	0	0	2	1	0	2	0	0	0	0	0	0	0	2	2	0	2	2	0	0	2	0	1	0	1	2	2	1	1	1	2	0	2	1	0	0	2	2	1	0	1	1	2	0	2	0
3	0	1	2	0	1	1	2	0	1	0	1	1	2	1	1	0	1	1	2	0	1	0	1	1	0	2	0	1	2	2	0	1	1	1	0	2	1	0	1	1	0	0	0	2	0	1	0	1	1
4	1	0	2	0	0	0	1	0	2	0	0	0	0	0	0	0	1	1	2	0	1	0	0	2	0	1	0	2	2	2	0	1	1	1	0	2	2	0	0	0	0	0	1	2	2	0	1	0	2
5	1	0	0	0	0	0	2	1	1	0	0	1	2	2	0	0	0	0	2	0	0	0	0	2	0	0	0	2	2	2	1	1	0	2	0	2	1	0	0	2	1	0	0	2	0	1	1	0	2
6	1	1	2	0	0	1	2	0	1	0	1	1	1	0	0	1	0	0	0	2	2	0	1	1	0	1	0	2	2	2	2	1	1	0	1	1	0	0	0	0	0	1	1	1	1	1	0	2	0
7	1	0	2	0	0	1	2	0	1	0	1	0	1	1	0	0	1	0	1	1	2	1	1	1	1	0	0	2	2	1	0	1	2	0	1	2	0	0	0	1	0	0	1	2	1	0	0	1	1
8	0	0	1	0	0	1	2	0	2	0	0	1	1	1	0	0	2	1	0	2	1	0	1	1	0	0	0	2	2	2	0	1	1	1	2	1	0	0	0	1	0	1	0	1	0	0	0	1	1
9	1	0	1	1	1	2	1	0	0	0	1	0	0	0	0	0	1	1	1	1	2	0	0	2	0	0	0	2	0	0	2	0	0	1	1	1	2	0	0	1	1	0	1	1	1	0	0	2	0
10	1	0	1	0	0	0	2	1	0	0	0	0	0	0	0	1	1	0	1	1	2	0	0	2	0	1	0	1	2	2	0	1	1	1	0	2	1	1	1	1	1	0	0	1	0	1	0	1	1
11	1	0	0	0	0	0	2	0	2	0	0	1	1	0	0	0	1	1	0	2	2	0	0	2	0	0	0	1	2	2	0	1	1	1	0	2	2	0	0	1	1	0	0	2	0	1	0	1	1
12	1	0	2	0	0	2	2	0	1	0	1	0	0	0	0	0	0	0	2	0	1	0	0	2	0	0	1	1	2	2	0	1	1	2	0	2	2	0	0	2	2	0	1	2	1	0	0	0	2
13	0	0	1	0	0	0	2	0	1	0	1	0	0	0	0	0	0	0	1	1	2	0	0	2	0	1	0	2	2	2	0	2	1	1	2	2	1	0	0	1	1	0	0	1	0	0	0	1	0
14	1	0	0	0	0	1	0	0	0	1	2	0	1	1	0	0	2	2	1	1	2	0	0	2	0	2	0	1	2	2	0	2	1	2	0	2	1	0	0	1	1	0	1	1	1	0	0	2	0
15	1	0	2	0	0	2	2	1	0	0	0	0	1	1	0	0	1	1	1	1	1	0	0	2	0	1	0	2	2	2	2	1	1	2	0	2	1	0	0	0	0	0	0	1	0	0	1	1	1
16	1	0	0	0	0	1	2	1	1	0	0	0	1	1	0	0	1	0	1	1	2	0	0	2	0	1	0	2	1	1	1	1	0	1	1	1	1	0	0	0	0	1	1	2	0	1	0	1	1
17	1	0	1	0	0	1	2	1	1	1	0	0	0	0	0	0	2	1	2	0	1	0	0	2	0	0	0	1	1	1	2	0	1	1	0	2	1	0	0	0	0	0	1	1	0	1	0	1	1
18	1	0	2	0	0	1	2	0	1	0	0	1	1	1	0	0	1	1	1	1	2	0	0	2	0	1	0	2	2	1	0	1	2	2	0	2	1	0	0	1	1	1	0	1	0	1	0	0	2
19	1	0	1	0	0	0	1	0	0	0	2	1	0	0	0	0	1	0	0	1	1	0	0	2	0	1	0	2	1	1	1	1	1	2	0	2	1	1	1	0	0	0	0	1	0	1	0	2	1
20	1	0	2	0	0	2	1	0	1	0	0	1	2	1	0	0	2	2	2	0	2	0	0	2	0	2	0	2	1	1	2	2	1	0	1	1	1	0	0	0	0	0	0	2	0	0	1	2	1
21	1	0	0	0	0	0	2	0	0	0	0	0	0	0	0	0	2	0	1	1	2	0	0	2	0	1	0	2	2	2	1	0	1	2	1	2	1	0	0	1	1	0	0	1	0	1	0	1	1
22	1	0	2	0	0	1	2	1	0	0	0	0	1	0	0	0	1	0	1	1	1	0	0	2	0	0	1	2	2	2	0	2	2	2	0	2	1	1	1	1	1	0	1	2	1	0	0	2	0
23	1	0	1	0	0	1	1	0	0	1	1	0	1	1	0	0	1	0	1	1	1	0	0	2	0	1	0	2	2	2	0	1	1	0	1	1	2	0	0	1	1	0	0	2	0	0	1	1	1
24	1	0	2	0	0	2	2	0	0	0	0	0	1	1	0	0	1	0	1	1	1	0	1	1	1	1	0	1	1	2	1	1	1	1	0	2	2	0	0	1	1	0	0	0	0	0	1	0	2
25	1	0	2	0	0	2	1	0	1	0	1	1	1	0	0	1	2	1	1	1	1	0	0	2	0	2	0	2	2	2	1	1	1	1	1	2	0	0	0	0	0	0	0	0	0	1	0	1	1
26	1	0	1	0	0	1	2	0	0	0	1	0	1	1	0	0	2	0	1	1	2	0	0	2	0	1	0	2	2	2	1	2	1	2	0	2	2	0	0	1	1	1	1	1	1	1	1	0	1
27	1	0	2	0	0	1	1	0	1	0	0	1	1	1	0	0	1	0	1	0	1	0	0	2	0	1	0	2	2	2	1	0	0	2	0	2	1	0	0	1	1	1	1	1	1	0	0	1	1
28	1	0	0	0	0	0	2	0	1	0	0	0	1	0	0	0	0	0	0	1	1	1	0	2	0	1	0	2	2	2	1	0	0	2	0	2	1	0	0	1	1	0	1	1	1	0	0	0	2
29	1	0	0	0	0	0	2	0	1	0	1	0	0	0	0	0	1	0	1	1	2	0	0	2	0	0	0	2	2	2	2	1	1	1	1	1	1	0	0	1	1	0	0	0	0	1	0	1	0
30	1	0	0	0	0	1	2	0	0	0	0	0	0	0	0	0	0	0	1	0	0	0	0	2	0	0	0	2	2	2	0	1	1	0	2	2	1	0	0	0	0	1	1	2	1	1	0	2	0
31	1	0	1	0	0	2	1	1	1	0	0	0	0	0	0	0	1	0	0	2	2	0	0	2	0	1	0	2	2	2	0	2	1	1	0	2	1	0	0	0	0	1	0	1	0	1	0	0	2
32	1	1	1	0	0	0	2	0	1	0	0	0	0	0	0	0	1	0	0	1	1	0	1	1	0	0	0	2	2	2	0	1	1	0	2	0	2	0	0	2	2	1	1	1	0	0	0	2	0
33	1	0	0	0	0	1	1	0	0	0	1	0	0	0	0	0	0	0	2	0	0	0	0	2	0	1	0	2	2	2	1	2	2	1	1	1	2	0	0	0	0	0	0	1	0	0	0	1	1
34	1	1	2	0	1	1	2	0	1	0	0	1	1	0	0	1	2	2	0	1	1	0	0	2	0	1	0	2	1	1	2	1	1	1	1	1	1	0	1	1	0	0	1	2	1	0	0	1	0
35	1	0	0	0	0	1	2	0	0	0	0	0	0	0	0	0	0	0	1	1	1	0	0	2	0	0	0	1	2	2	0	2	1	0	0	2	2	0	0	1	1	0	0	0	0	0	1	1	1
36	1	1	2	0	0	2	2	0	2	0	0	0	2	0	1	0	2	2	1	1	2	0	1	1	0	0	0	2	2	2	2	2	1	0	0	2	0	0	0	0	0	0	0	2	0	1	0	2	0
37	1	0	2	0	0	2	2	0	1	0	1	0	1	1	0	0	0	0	1	1	2	0	1	1	0	1	0	0	2	1	0	2	1	1	1	1	1	1	1	0	0	1	1	2	1	0	0	2	0
38	1	0	2	0	0	2	2	0	0	0	1	0	0	0	0	0	2	2	0	2	2	1	0	2	0	2	0	2	2	2	1	2	1	0	1	1	2	0	0	1	1	1	1	2	1	1	0	2	1
39	1	0	2	0	0	2	0	0	1	1	1	0	0	0	0	0	2	2	1	1	2	0	1	1	1	1	0	1	2	2	0	1	1	2	0	2	2	0	0	1	1	0	0	2	0	2	0	1	0
40	1	0	2	0	0	2	2	0	1	0	1	0	1	0	0	0	1	0	1	1	2	0	0	2	0	1	0	2	2	2	2	0	1	1	1	2	1	0	0	0	0	0	0	2	1	1	0	1	0
41	1	0	2	0	0	1	1	0	1	1	0	0	1	1	0	0	2	1	0	2	2	0	0	2	0	2	0	2	2	2	2	2	1	0	1	1	2	0	0	2	2	1	1	2	0	1	0	0	2
42	1	0	2	0	0	2	2	0	2	0	0	0	0	0	0	0	1	1	0	1	1	0	0	2	0	1	0	1	2	2	1	1	1	1	0	2	1	1	1	1	1	0	1	1	1	0	1	1	1
43	1	0	0	0	0	0	1	0	0	0	2	1	2	2	0	0	2	2	1	1	2	0	1	1	0	1	0	2	2	2	0	2	1	0	1	1	1	0	0	2	2	0	0	1	1	1	1	0	1
44	1	0	1	0	0	1	2	0	0	0	0	1	2	1	1	0	1	0	1	1	1	0	1	1	0	1	0	2	1	1	2	1	1	2	0	2	2	0	0	1	1	1	1	2	0	1	1	1	1
45	1	0	2	0	0	2	2	1	0	0	0	0	0	0	0	0	0	0	1	0	0	0	0	2	0	1	0	1	1	2	1	1	2	1	1	2	2	0	0	1	1	0	2	2	0	0	0	1	0
46	1	0	0	0	0	0	2	0	0	0	1	0	0	0	0	0	0	0	0	1	0	0	0	2	0	1	0	2	1	1	1	1	1	2	0	2	1	0	0	1	1	0	1	1	0	1	0	0	2
47	1	0	2	0	0	1	2	0	0	0	0	0	0	0	0	0	2	1	0	2	2	0	0	2	0	0	0	2	2	2	0	1	1	1	0	2	2	0	0	1	1	1	1	1	1	1	1	1	1
48	1	1	2	0	1	1	2	0	1	0	1	0	0	0	0	0	1	0	0	1	1	0	1	1	0	2	0	2	2	2	0	1	1	1	1	1	0	1	0	0	0	0	1	2	1	1	0	0	2
49	1	0	2	0	0	2	1	0	1	0	0	0	1	0	1	0	2	0	0	2	2	0	0	2	0	2	0	2	2	2	0	0	0	1	1	1	2	0	0	1	1	0	0	2	0	2	0	2	1
50	1	0	2	0	0	2	2	1	0	0	0	0	1	1	0	0	2	1	1	1	1	0	1	1	1	0	0	2	2	2	1	1	1	0	1	1	1	0	0	1	1	0	1	2	0	1	0	1	0
51	1	0	2	0	0	2	1	0	1	0	1	0	0	0	0	0	1	0	1	1	1	0	0	2	0	1	0	1	2	2	0	1	1	0	1	1	0	0	0	0	0	0	0	2	0	0	0	2	0
52	1	0	2	0	0	1	1	0	1	0	1	0	0	0	0	0	2	2	1	1	2	1	0	2	0	1	0	1	1	1	2	1	1	2	0	2	1	0	0	1	1	1	1	2	1	1	0	1	1
53	1	0	2	0	0	2	2	0	0	0	0	0	0	0	0	0	1	2	0	2	2	0	0	2	0	0	0	1	2	2	1	1	1	1	1	2	2	0	0	1	1	1	0	1	0	1	0	0	0
54	1	0	2	0	0	2	2	0	2	0	0	1	2	1	0	0	0	1	0	2	2	0	0	2	0	1	0	2	2	1	1	1	1	1	1	1	1	0	0	1	1	0	0	2	0	1	0	1	1
55	1	0	1	0	0	1	1	0	0	0	1	0	0	0	0	0	1	0	1	1	2	0	0	2	0	0	0	2	2	2	0	2	2	0	1	1	0	0	0	0	0	1	0	1	0	0	0	2	0
56	1	0	1	0	0	2	1	0	1	0	0	0	0	0	0	0	1	0	1	1	2	0	0	2	0	0	0	2	2	2	1	2	2	0	1	1	2	0	0	0	0	0	0	2	1	0	0	1	1
57	0	0	0	0	0	0	1	1	0	0	1	0	0	0	0	0	1	1	1	1	2	0	0	2	0	1	0	2	2	2	0	1	0	1	1	1	1	0	0	1	1	0	0	2	0	1	0	2	0
58	1	0	1	0	0	2	1	1	1	0	1	1	2	2	0	0	1	1	1	1	1	0	0	2	0	2	0	1	1	1	1	1	1	1	1	1	2	0	0	2	2	2	2	2	1	1	0	1	1
59	1	0	2	0	0	2	1	0	0	0	0	0	0	0	0	0	0	0	1	1	2	0	0	2	0	1	0	0	2	2	0	1	0	2	0	2	2	0	0	2	2	0	0	1	0	0	1	0	2
60	1	0	1	0	0	0	1	1	1	0	1	1	2	2	0	0	1	0	1	0	2	0	2	0	1	0	0	1	2	2	1	2	2	0	1	1	2	0	0	1	1	0	2	2	0	0	0	0	2
61	1	0	1	0	0	2	0	0	0	0	2	1	1	0	0	0	1	1	1	1	2	0	1	1	0	1	0	2	2	2	0	0	1	0	1	2	1	0	0	0	0	0	0	2	0	0	0	0	2
62	1	0	0	0	0	0	2	0	1	0	0	0	0	0	0	0	1	0	1	1	2	0	1	1	0	1	0	2	2	2	1	0	0	2	0	2	2	0	0	1	1	0	2	2	1	0	1	0	2
63	1	0	2	0	0	2	2	0	1	0	0	1	2	2	0	0	1	0	1	1	2	1	1	1	0	1	0	2	2	2	0	2	2	0	2	0	1	1	0	1	0	1	1	1	1	1	0	2	0
64	1	0	1	0	0	0	1	0	1	1	0	0	0	0	0	0	1	1	1	1	1	0	1	1	1	1	0	2	1	1	1	1	1	2	1	2	1	0	0	1	1	2	1	2	1	0	0	2	1
65	1	0	1	0	0	1	1	0	1	0	0	0	0	0	0	0	1	1	0	2	2	0	0	2	0	1	0	1	2	2	0	1	0	2	0	2	1	0	0	1	0	2	2	2	0	1	0	1	1
66	1	0	1	0	0	0	2	0	0	0	0	0	0	0	0	0	1	0	0	1	1	0	1	1	1	1	0	1	2	2	1	1	1	0	1	1	2	0	1	2	1	0	0	1	0	0	0	1	1
67	1	0	1	0	0	2	1	0	0	0	1	0	0	0	0	0	1	1	1	1	1	0	0	2	0	0	0	1	2	2	0	0	1	2	1	2	2	0	0	1	1	1	1	2	0	1	0	2	1
68	1	0	2	0	0	2	1	0	1	0	1	1	1	0	0	0	2	2	0	2	1	0	0	2	0	2	0	2	2	1	1	2	1	0	1	1	1	1	1	1	1	2	1	2	1	0	0	2	0
69	1	0	1	0	0	1	2	1	0	0	0	1	2	2	0	0	1	0	1	1	1	0	0	2	0	1	0	2	2	2	0	0	0	2	0	2	2	0	0	1	1	1	1	1	1	0	0	0	2
70	0	0	1	0	0	1	2	1	0	0	0	0	1	1	0	0	2	0	0	2	2	0	0	2	0	1	0	1	2	2	0	1	2	2	0	2	1	0	0	1	1	0	1	2	1	0	0	2	0
71	1	0	1	0	0	1	1	0	1	0	0	0	0	0	0	0	2	1	1	1	2	0	1	1	0	2	0	2	1	1	1	1	1	0	0	2	1	0	0	1	1	1	1	2	1	1	0	2	0
72	1	0	2	0	0	1	2	0	0	0	1	1	1	0	0	1	1	0	1	1	1	0	0	2	0	1	0	1	1	1	0	1	1	2	0	2	0	1	1	0	0	0	0	1	0	0	0	1	1
73	1	0	1	0	0	1	1	0	0	0	0	0	0	0	0	0	1	0	0	1	1	1	0	2	0	0	0	1	1	0	1	1	1	1	1	1	2	0	1	2	1	0	0	1	0	0	0	2	1
74	0	0	2	0	0	2	2	0	1	0	1	0	0	0	0	0	0	0	1	1	2	0	0	2	0	0	0	1	1	1	1	1	1	0	1	1	1	0	0	1	1	1	2	2	1	0	0	2	0
75	1	0	1	0	0	2	2	0	0	0	0	0	1	1	0	0	1	1	1	0	2	0	0	2	0	0	0	2	1	1	2	0	0	1	0	2	2	0	0	1	1	0	0	2	0	0	0	0	1
76	1	0	1	0	0	2	1	0	1	1	2	0	1	1	0	0	2	1	0	2	2	0	1	1	1	2	0	1	1	2	1	2	1	1	2	2	2	0	0	2	2	1	1	2	1	1	0	2	0
77	1	0	2	0	0	1	1	0	1	0	1	0	0	0	0	0	1	0	1	1	2	0	1	1	1	0	0	2	1	1	2	2	1	2	0	2	0	0	0	0	0	0	0	0	0	1	0	1	1
78	1	0	1	0	1	1	2	0	1	0	0	0	0	0	0	0	1	1	0	2	2	0	0	2	0	0	0	1	1	1	1	2	2	0	1	1	1	0	0	2	1	0	0	2	0	2	0	1	1
79	1	0	1	0	0	0	2	0	0	0	1	0	1	1	0	0	1	1	0	2	2	0	0	2	0	1	0	2	2	2	0	1	1	0	2	0	1	0	0	0	0	1	1	2	1	0	0	0	2
80	1	0	1	1	1	1	1	0	0	0	1	1	1	0	0	1	1	0	0	1	1	0	0	2	0	1	0	2	1	1	1	1	1	0	1	1	2	0	0	2	2	0	1	2	1	0	0	1	1
81	1	0	0	0	0	1	1	1	1	0	0	1	1	0	0	1	2	2	1	1	2	0	1	1	0	1	0	1	1	1	0	0	0	2	0	2	2	0	0	2	2	0	0	2	0	0	0	2	2
82	1	0	1	0	0	0	1	1	0	1	1	0	0	0	0	0	1	1	0	2	2	0	0	2	0	2	0	2	2	2	1	2	2	2	0	2	1	0	0	0	0	1	1	2	1	0	0	1	2
83	0	0	2	0	0	0	1	0	2	0	0	1	1	0	0	1	1	0	0	2	2	0	0	2	0	0	0	1	2	2	0	0	0	2	1	1	2	0	0	2	2	0	0	1	0	1	0	2	1
84	1	0	1	0	0	2	1	0	0	0	1	1	2	1	0	0	2	1	0	2	1	1	0	2	0	2	0	2	2	2	0	1	1	0	1	1	1	0	0	0	0	0	1	2	0	0	0	0	2
85	1	0	0	0	0	0	2	0	0	0	1	0	2	2	0	0	1	1	0	0	0	0	0	2	0	1	0	2	1	1	2	2	1	1	0	2	0	1	1	0	0	0	0	1	0	1	0	2	0
86	1	0	1	0	0	2	1	0	0	0	1	0	0	0	0	0	2	0	1	1	2	0	0	2	0	2	0	1	1	1	1	1	1	1	1	1	1	0	0	2	1	0	0	2	1	0	1	1	1
87	1	0	2	0	0	2	2	0	0	0	1	1	1	0	0	0	2	1	1	1	1	0	1	1	1	1	0	1	1	1	1	0	0	1	1	1	2	0	0	1	1	1	1	2	1	1	0	2	1
88	1	0	1	0	0	1	1	1	0	0	1	0	1	1	0	0	1	0	0	2	2	0	1	1	0	0	0	2	2	2	0	1	1	1	0	2	2	0	0	2	2	0	0	1	0	1	0	1	1
89	1	0	1	0	0	1	2	0	2	0	0	2	2	0	1	1	1	0	0	2	2	0	0	2	0	1	0	1	2	2	0	0	0	2	0	2	2	0	0	1	1	0	1	2	1	0	1	0	2
90	1	0	2	0	0	0	1	1	0	1	1	0	0	0	0	0	1	1	1	1	1	0	0	2	0	0	0	2	2	2	0	1	2	1	2	2	1	0	0	1	1	0	1	2	1	0	0	2	1
91	1	0	0	0	0	1	2	0	1	0	0	0	2	1	0	0	0	0	0	1	1	0	0	2	0	2	0	2	1	1	1	0	1	1	1	2	1	0	0	1	1	0	1	1	0	1	0	1	1
92	1	0	1	0	0	0	1	0	0	0	1	0	0	0	0	0	1	0	1	1	2	0	0	2	0	0	0	0	2	2	0	1	2	2	0	2	2	0	0	1	1	1	0	1	2	1	0	2	0
93	1	0	1	0	0	2	2	1	0	0	0	0	0	0	0	1	2	0	0	2	2	0	1	1	0	0	0	1	1	1	0	1	1	2	1	2	2	0	0	1	1	1	1	2	1	1	0	2	1
94	1	0	1	0	1	0	2	0	0	0	1	0	1	1	0	0	2	2	1	1	2	0	0	2	0	2	0	1	1	1	0	1	1	1	1	2	1	0	0	1	1	0	0	1	0	0	0	2	0
95	1	0	0	0	0	1	1	0	0	0	0	0	1	1	0	0	1	1	1	1	1	0	0	2	0	2	0	1	1	2	1	2	1	0	1	1	1	0	0	2	2	0	1	2	1	0	1	1	1
96	1	0	1	1	1	1	2	0	0	0	0	0	1	1	0	0	2	1	0	1	1	0	0	2	0	2	0	2	2	2	1	2	1	0	0	2	2	0	0	2	2	0	0	0	0	1	0	2	0
97	1	0	1	0	0	1	2	0	1	0	1	1	1	0	0	0	2	1	1	1	2	0	0	2	0	1	0	2	2	2	0	1	1	1	1	1	2	0	0	0	0	0	1	2	1	0	0	2	1
98	1	0	2	0	0	1	2	0	2	0	0	1	0	0	0	0	1	0	0	2	2	0	1	1	0	1	0	1	1	1	1	1	1	1	1	1	1	0	1	1	0	0	0	2	0	1	0	2	0
99	1	1	1	0	0	1	2	1	0	0	0	1	1	1	0	0	1	1	1	1	2	0	0	2	0	1	0	2	2	1	0	0	0	2	0	2	0	0	0	1	1	0	1	1	1	1	0	2	0
100	1	0	1	1	1	1	2	1	1	0	0	0	1	1	0	0	2	0	0	2	2	0	0	2	0	1	1	2	2	2	0	1	1	0	2	1	2	0	0	2	1	0	0	1	0	0	0	0	1
101	1	0	2	0	0	2	2	0	1	0	0	0	1	1	0	0	2	0	0	2	2	0	0	2	0	0	0	1	2	2	0	2	2	1	1	1	2	1	0	0	0	2	2	2	1	1	0	2	0
102	1	0	2	0	0	2	1	0	0	0	1	0	1	0	0	0	1	1	1	1	1	1	0	2	0	1	0	2	2	2	0	2	1	1	0	2	1	0	0	1	1	0	2	2	0	0	0	2	0
103	1	0	1	0	0	2	2	0	2	0	0	0	0	0	0	0	1	1	1	1	1	0	0	2	0	0	0	1	1	1	0	1	1	1	1	1	1	1	1	1	1	0	0	2	0	0	0	1	1
104	1	0	2	0	0	1	1	0	0	0	0	0	1	1	0	0	2	0	0	2	2	0	0	2	0	2	1	2	2	1	0	2	1	1	1	1	1	1	1	1	1	0	1	1	0	1	0	2	1
105	1	0	1	0	0	1	2	1	0	0	1	0	0	0	0	0	1	0	0	2	2	1	0	2	0	1	0	1	1	1	1	0	0	1	1	1	2	0	0	1	1	0	1	2	0	1	0	1	1
106	1	0	1	1	1	2	2	0	0	0	0	0	2	2	0	0	2	2	1	1	2	0	0	2	0	1	0	2	2	2	1	2	1	0	1	1	1	0	0	1	1	2	2	2	1	1	0	0	2
107	1	0	0	0	0	0	1	0	0	0	0	0	1	1	0	0	2	0	0	2	2	0	0	2	0	1	0	1	1	1	1	0	1	0	1	2	1	2	1	1	1	2	2	2	1	1	0	1	1
108	1	0	0	0	0	0	1	0	0	0	2	0	0	0	0	0	0	1	1	1	2	0	0	2	0	1	0	2	2	2	0	2	2	0	1	2	2	0	0	0	0	0	0	1	0	0	0	2	0
109	1	0	2	0	0	1	1	0	1	0	0	0	1	0	0	0	0	0	2	0	0	0	0	2	0	0	0	1	2	2	0	2	2	2	0	2	2	0	0	1	1	0	1	2	1	0	0	2	0
110	1	0	2	0	0	1	2	0	0	0	0	0	1	1	0	0	0	0	0	2	2	1	0	2	0	1	0	1	2	2	0	1	1	2	2	1	2	0	0	1	1	0	0	0	0	1	0	0	1
111	1	0	1	0	0	1	2	0	2	0	0	0	1	1	0	0	1	1	0	1	1	0	0	2	0	0	0	2	2	2	1	1	1	2	0	2	2	0	0	1	1	0	0	1	0	0	0	2	0
112	1	0	1	0	0	2	2	0	2	0	0	0	1	1	0	0	2	1	1	1	2	0	0	2	0	1	0	0	1	2	1	0	1	0	1	2	1	0	0	1	1	0	0	2	0	2	0	1	1
113	1	0	1	0	0	1	2	0	0	0	1	0	1	0	0	0	1	1	2	0	1	0	0	2	0	0	1	1	2	2	0	1	1	1	0	2	2	0	0	2	2	0	0	1	0	0	0	0	2
114	1	0	1	0	0	1	1	1	1	0	0	0	1	0	0	0	1	1	0	2	2	1	0	2	0	2	0	2	2	2	0	1	2	0	2	1	2	0	0	1	1	0	0	0	0	1	0	1	1
115	1	0	0	0	0	0	2	1	1	0	0	0	2	0	1	0	2	2	2	0	2	0	0	2	0	1	0	1	2	2	0	1	1	1	1	1	1	0	0	0	0	0	0	2	0	2	0	2	0
116	1	0	1	0	0	2	2	0	2	0	0	0	1	1	0	0	0	0	0	1	1	0	1	1	0	1	0	2	2	1	0	1	1	1	1	1	1	0	0	2	2	0	0	2	0	2	0	1	1
117	1	0	2	0	0	1	2	1	0	0	0	0	0	0	0	0	1	1	0	0	0	0	1	2	0	0	0	2	2	2	0	1	1	1	1	1	1	0	1	1	0	0	0	1	1	0	0	2	0
118	1	0	0	0	0	0	2	1	0	0	0	0	1	1	0	0	2	2	1	1	2	0	0	2	0	1	0	2	2	2	1	1	1	1	0	2	1	0	0	1	1	0	0	1	0	1	0	2	0
119	1	0	0	0	0	0	2	0	2	0	0	0	0	0	0	0	2	1	0	1	1	0	2	0	0	1	1	1	1	1	1	1	2	1	1	2	1	0	0	2	2	0	0	1	0	1	0	2	0
120	0	0	1	0	0	0	2	0	1	0	1	0	1	1	0	0	1	1	1	0	0	0	0	2	0	0	0	1	2	2	0	2	1	0	1	1	2	0	1	2	1	1	1	2	0	1	1	0	2
121	1	0	1	0	0	1	1	1	1	0	0	0	0	0	0	0	1	0	1	1	1	0	0	2	0	0	0	2	2	2	2	1	1	2	0	2	1	0	0	2	2	0	0	0	0	0	0	0	1
122	1	0	1	0	0	0	2	0	2	0	0	0	0	0	0	0	0	0	1	1	1	1	0	2	0	1	0	1	1	1	0	1	1	2	0	2	1	0	0	1	1	0	1	2	1	0	0	2	1
123	1	0	0	0	0	1	1	0	0	0	1	1	0	0	0	0	0	0	0	1	1	0	0	2	0	2	0	1	2	2	1	0	0	2	0	2	1	0	0	1	1	0	1	2	1	0	0	0	2
124	1	0	0	0	0	1	1	0	0	0	1	0	0	0	0	0	1	0	0	2	2	0	1	1	0	2	0	1	1	1	0	1	1	1	1	1	2	0	0	1	1	0	1	2	2	1	0	0	2
125	0	0	1	0	0	1	1	0	0	0	2	0	1	1	0	0	1	1	1	1	1	0	0	2	0	1	0	2	2	2	0	2	2	1	0	2	1	0	0	0	0	1	1	2	1	0	0	2	0
126	0	0	1	0	0	1	2	0	0	0	0	0	1	1	0	0	2	1	1	1	2	0	1	1	1	0	1	2	2	2	1	1	1	1	0	2	1	0	0	0	0	1	1	2	1	1	0	2	0
127	1	0	0	0	0	0	1	0	0	0	1	0	0	0	0	0	0	0	2	0	1	0	0	2	0	1	0	1	1	1	0	2	2	0	2	1	1	0	0	1	1	1	1	2	1	0	0	2	0
128	1	0	2	0	0	2	2	0	0	0	0	1	1	0	0	0	1	1	1	1	2	0	1	1	1	2	0	1	2	2	0	1	1	0	2	0	1	0	0	1	1	1	1	2	1	2	0	2	0
129	1	0	1	0	0	1	1	1	0	0	0	0	2	2	0	0	1	1	1	0	0	0	1	1	1	1	0	2	1	1	1	2	2	2	0	2	1	0	0	1	1	0	2	2	0	0	0	0	2
130	1	1	2	0	1	1	2	0	1	0	1	1	2	2	0	0	1	1	2	0	2	0	0	2	0	2	0	2	2	2	2	2	2	0	1	2	2	0	0	2	2	0	0	1	0	1	1	0	2
131	0	0	0	0	0	1	1	0	0	1	1	0	0	0	0	0	0	0	2	0	2	0	2	0	0	0	0	2	2	2	2	1	1	1	1	2	1	0	0	0	0	0	0	0	0	1	0	1	1
132	1	0	2	0	0	2	2	0	0	0	0	1	1	0	0	1	1	1	1	1	1	0	1	1	0	2	1	2	1	1	1	1	1	1	1	1	0	0	0	1	1	1	2	2	0	1	0	1	1
133	1	0	0	0	0	0	2	1	1	0	0	1	2	2	0	0	0	0	2	0	0	0	1	1	0	1	0	2	2	2	0	2	2	0	2	0	2	0	0	2	2	1	1	2	1	1	0	1	1
134	1	0	1	1	1	1	1	0	1	0	1	0	1	0	0	0	1	0	0	2	2	0	0	2	0	0	0	2	2	2	2	0	0	2	0	2	1	1	1	1	1	0	0	2	1	1	0	1	2
135	1	0	2	0	0	2	2	0	1	0	1	1	1	0	0	1	1	0	1	1	1	0	0	2	0	2	0	2	1	2	2	1	1	1	0	2	2	0	0	2	2	0	0	1	0	0	1	1	1
136	1	0	2	0	0	1	1	0	1	0	1	0	2	1	1	0	1	1	0	1	1	0	0	2	0	2	0	2	2	2	2	1	0	1	1	1	1	0	0	2	2	0	0	1	0	0	0	2	1
137	1	0	2	0	0	1	1	0	0	0	2	0	1	1	0	0	0	0	0	1	0	0	0	2	0	0	0	2	2	2	0	1	1	2	0	2	2	0	0	2	2	0	0	1	0	0	0	2	1
138	1	0	1	0	0	2	1	0	0	1	2	0	0	0	0	0	0	0	0	1	1	0	0	2	0	0	0	0	1	1	1	1	1	2	0	2	1	0	0	1	1	1	0	1	0	1	0	1	1
139	1	0	2	0	0	1	2	1	0	0	0	0	1	1	0	0	1	1	1	1	1	0	0	2	0	1	0	1	2	2	0	2	2	0	1	1	1	0	0	2	1	1	2	2	1	0	0	1	0
140	1	0	2	0	0	2	1	0	0	0	1	0	1	0	1	0	1	1	0	2	2	0	0	2	0	1	0	1	1	1	1	0	0	2	0	2	1	1	1	1	1	0	0	1	0	0	0	1	2
141	1	0	2	0	0	1	2	0	1	0	1	0	1	1	0	0	0	0	0	0	0	0	0	2	0	0	1	2	2	2	1	0	0	2	0	2	2	0	0	1	1	1	1	2	1	1	0	2	0
142	1	0	2	0	0	1	1	1	1	0	0	1	2	1	0	1	0	0	1	1	2	0	0	2	0	0	0	2	2	2	0	1	2	1	2	2	1	0	1	1	0	0	0	0	0	1	0	1	1
143	1	0	1	0	0	2	2	1	0	0	0	0	1	1	0	0	1	1	1	1	2	0	0	2	0	1	0	2	1	1	1	0	0	2	0	2	1	0	0	2	2	1	1	2	1	1	0	1	0
144	1	0	2	0	0	2	2	0	0	0	0	1	1	1	0	0	1	0	1	1	1	0	2	0	1	0	0	2	2	2	0	1	0	2	0	2	1	0	0	0	0	0	0	2	0	1	0	0	2
145	1	0	1	0	0	0	2	0	1	0	1	2	2	1	0	1	1	1	1	0	0	1	1	1	0	1	0	2	2	2	2	1	0	2	0	2	2	0	0	1	1	0	0	1	0	1	0	1	1
146	1	0	2	0	0	2	1	0	1	0	1	0	0	0	0	0	1	0	0	2	2	0	0	2	0	2	0	1	1	1	2	1	1	1	2	1	0	0	0	0	0	0	0	2	0	2	0	0	1
147	0	0	1	0	0	1	2	0	0	0	0	0	0	0	0	0	0	0	0	2	2	1	0	2	0	1	0	1	2	1	1	1	1	1	1	1	0	1	1	0	0	0	0	1	0	1	1	1	1
148	1	0	2	0	0	0	1	0	0	0	1	0	1	1	0	0	2	1	0	2	2	0	1	1	1	1	0	2	2	2	1	1	2	0	2	1	2	0	0	2	2	0	0	0	2	2	0	0	2
149	1	0	1	0	0	1	2	0	1	0	1	0	1	1	0	0	0	0	1	1	1	0	1	1	0	0	0	2	2	2	1	1	1	0	1	1	1	0	0	1	1	1	1	1	0	0	1	1	1
150	1	0	2	0	0	2	2	0	2	0	0	1	1	0	0	1	1	1	2	0	1	0	0	2	0	1	0	0	2	2	0	2	2	0	1	1	1	0	0	1	1	0	0	2	1	1	0	2	1
151	1	0	1	0	0	0	1	0	1	0	1	2	2	1	0	1	1	1	0	2	2	0	0	2	0	1	0	2	2	2	1	0	0	2	1	1	1	1	1	1	1	1	1	2	0	1	0	0	1
152	1	0	2	0	0	2	2	0	1	0	1	0	0	0	0	0	1	0	1	0	2	0	1	1	0	0	1	2	2	2	0	1	1	2	0	2	1	0	0	2	2	0	0	0	0	0	0	2	1
153	1	0	2	0	0	2	2	0	1	0	1	0	0	0	0	0	2	1	1	1	2	0	0	2	0	2	0	2	2	2	0	1	2	1	2	2	1	1	1	1	1	1	1	1	0	0	0	1	0
154	1	0	2	0	0	2	2	0	0	0	1	0	0	0	0	0	0	0	0	1	1	0	0	2	0	1	0	1	2	1	1	1	1	2	0	2	1	0	0	1	1	0	0	2	0	1	0	2	1
155	1	0	1	0	0	2	2	0	1	0	1	1	2	0	0	1	1	1	1	1	1	0	0	2	0	0	1	2	2	2	1	1	2	0	2	1	2	0	0	2	2	0	0	1	0	1	0	0	0
156	1	0	0	0	0	0	1	0	1	1	1	1	1	0	0	1	1	1	0	1	1	0	1	1	0	1	0	2	2	2	0	2	2	1	1	1	1	0	0	1	1	0	0	1	0	0	0	1	1
157	0	0	0	0	0	0	2	0	1	0	0	0	0	0	0	0	0	0	1	1	1	0	0	2	0	0	0	2	1	2	2	1	1	0	1	1	2	1	1	1	1	1	1	1	1	1	0	2	0
158	1	0	1	0	0	0	1	1	0	0	1	0	0	0	0	0	2	2	0	2	2	0	0	2	0	0	0	1	2	2	0	0	0	1	2	2	1	1	1	1	1	0	0	2	0	1	0	2	1
159	0	0	2	0	0	2	2	0	1	0	0	1	2	2	0	0	0	0	1	1	2	0	0	2	0	1	0	1	2	2	1	1	0	2	1	2	2	0	0	0	0	1	1	1	1	0	0	2	0
160	1	0	2	0	0	1	2	1	1	0	0	0	1	0	0	0	0	1	1	1	1	0	1	1	0	0	0	2	2	1	1	1	1	1	1	2	2	0	0	1	1	0	0	1	0	1	0	0	1
161	1	1	2	0	1	1	1	0	1	0	1	0	0	0	0	0	0	0	2	0	1	0	0	2	0	1	0	2	2	2	2	1	1	0	2	1	1	0	0	0	0	0	1	2	1	0	0	1	1
162	1	0	2	0	0	2	1	0	1	0	0	2	2	1	0	1	0	0	1	1	2	0	0	2	0	1	0	2	1	1	2	1	2	0	0	2	1	1	0	1	1	0	0	2	0	1	0	1	1
163	1	0	1	0	0	1	2	0	2	0	0	0	0	0	0	0	1	1	1	0	0	0	1	1	0	1	0	2	2	2	2	0	0	2	0	2	1	1	0	1	1	0	0	0	2	2	0	2	0
164	1	0	1	0	0	2	2	0	2	0	0	0	1	1	0	0	2	1	1	1	2	1	1	1	1	1	0	1	1	1	1	0	0	2	0	2	1	1	1	1	1	0	0	2	0	1	0	0	2
165	1	0	1	0	0	1	2	0	0	0	0	0	0	0	0	0	1	1	1	1	1	0	0	2	0	1	0	1	1	1	0	1	1	1	0	2	2	0	0	1	1	1	0	1	0	0	0	2	0
166	1	0	2	0	0	1	2	0	1	0	0	0	1	1	0	0	1	0	0	2	2	1	1	1	1	0	0	2	1	1	1	1	2	2	0	2	2	0	0	1	1	0	1	2	1	0	0	1	1
167	1	0	1	0	0	1	2	0	1	0	0	0	0	0	0	0	1	1	0	2	2	0	0	2	0	1	0	1	2	2	0	0	0	1	1	2	1	0	0	1	1	1	1	1	1	2	0	2	0
168	1	0	1	0	0	1	2	1	1	0	0	0	1	0	0	0	2	0	0	2	2	1	0	2	0	2	1	2	2	2	0	2	2	0	1	1	1	0	0	0	0	0	0	1	0	0	0	2	0
169	1	1	2	0	1	1	2	0	1	0	1	0	0	0	0	0	1	1	0	0	0	0	0	2	0	0	0	1	1	1	2	2	2	1	1	1	2	0	0	1	1	1	0	0	0	0	0	2	0
170	1	0	2	0	0	1	2	1	0	0	0	0	1	1	0	0	0	1	0	2	2	0	0	2	0	1	2	2	2	2	1	1	1	2	1	2	0	1	1	0	0	0	1	2	1	0	0	2	0
171	1	0	2	0	0	2	1	0	1	0	0	1	1	0	0	1	0	0	2	0	0	0	1	1	1	1	0	1	1	1	1	0	1	1	1	2	2	0	0	2	2	0	1	2	0	0	0	1	1
172	1	0	2	0	0	0	2	0	0	0	0	1	1	0	0	1	2	1	0	1	1	0	1	1	0	0	1	2	2	2	0	2	2	1	1	1	0	0	0	0	0	1	1	1	0	0	0	0	1
173	1	0	2	0	0	1	1	0	1	0	0	0	1	1	0	0	2	2	1	1	1	0	1	1	0	1	0	1	2	2	1	1	1	1	0	2	1	0	0	1	1	0	0	1	0	0	0	1	1
174	1	0	2	0	0	1	2	0	0	0	1	1	1	0	0	1	2	2	1	1	2	0	0	2	0	0	1	2	2	2	0	1	2	0	1	2	1	0	0	2	2	0	2	2	0	0	0	1	1
175	1	0	2	0	0	1	1	0	0	0	2	0	0	0	0	0	2	1	0	2	2	0	0	2	0	1	1	2	2	2	0	1	1	2	0	2	2	0	0	1	1	0	0	2	0	1	0	2	1
176	1	0	2	0	1	1	2	0	0	0	1	0	0	0	0	0	0	0	0	2	2	1	0	2	0	2	1	2	2	2	0	1	1	0	1	1	1	0	0	1	1	0	2	2	0	0	0	1	1
177	1	0	1	0	0	1	2	0	0	0	0	0	0	0	0	0	0	0	1	1	2	0	0	2	0	0	1	2	2	2	0	1	1	1	0	2	1	0	0	1	1	0	0	2	0	2	0	1	1
178	1	0	2	0	0	2	1	0	1	0	1	0	0	0	0	0	1	1	0	2	2	0	1	1	0	0	0	2	2	1	0	2	2	0	1	1	1	0	0	1	1	1	1	2	2	2	1	1	1
179	1	0	1	0	0	2	2	0	1	0	0	0	1	1	0	0	1	1	1	0	2	0	1	1	0	1	0	2	2	1	0	1	1	0	1	1	1	0	0	1	1	1	1	1	1	0	0	2	0
180	1	0	1	0	0	1	2	0	1	0	0	0	0	0	0	0	2	1	0	2	2	0	0	2	0	1	0	1	1	1	1	1	1	1	1	1	1	0	0	0	0	0	0	2	0	1	0	2	0
181	1	0	1	0	0	2	1	0	1	0	1	0	0	0	0	0	0	1	0	2	2	1	0	2	0	1	0	1	1	1	0	1	0	2	1	2	2	0	0	1	1	0	0	1	0	1	0	1	1
182	1	0	2	0	0	1	2	0	0	0	0	0	1	1	0	0	2	2	0	2	1	1	0	2	0	2	0	2	2	2	1	1	1	1	2	1	1	1	1	1	1	0	0	1	0	1	0	0	1
183	1	0	1	0	0	0	2	0	1	0	0	0	1	0	0	0	0	0	1	1	1	1	0	2	0	1	0	2	1	1	1	1	1	1	0	2	2	0	0	1	1	0	0	1	0	0	0	2	1
184	0	0	2	0	0	2	2	0	0	0	0	0	0	0	0	0	1	1	0	2	2	0	1	1	1	1	0	2	2	2	1	1	1	1	0	2	2	0	0	2	2	0	0	2	0	0	0	1	1
185	1	0	1	0	0	0	1	0	1	0	1	0	0	0	0	0	1	0	1	1	1	1	0	2	0	0	0	2	2	2	1	1	1	1	1	1	1	0	0	1	1	0	0	1	0	0	0	2	0
186	0	0	1	1	1	2	1	0	1	0	0	0	1	1	0	0	0	0	2	0	1	0	0	2	0	0	0	0	1	1	1	1	1	2	1	2	2	0	0	1	1	0	2	2	0	0	0	1	1
187	1	0	2	0	0	2	1	0	0	0	1	1	1	0	0	1	0	0	0	2	2	0	1	1	1	1	0	0	2	2	0	1	2	1	1	2	1	0	1	1	0	0	0	2	0	1	0	1	0
188	1	1	2	0	1	1	1	0	0	0	1	0	0	0	0	0	1	1	1	0	1	0	0	2	0	0	0	2	2	2	0	0	0	2	0	2	2	0	0	2	2	0	0	2	1	1	0	2	1
189	1	0	0	0	0	1	1	0	1	0	0	0	0	0	0	0	1	0	0	2	2	0	1	1	1	2	0	2	2	2	1	1	2	0	1	2	1	0	0	0	0	0	0	2	0	2	0	2	0
190	1	0	0	0	0	1	2	0	1	0	1	0	0	0	0	0	1	1	1	0	1	1	0	2	0	2	0	2	2	2	0	1	1	1	0	2	1	0	0	0	0	0	0	2	0	0	0	1	1
191	1	0	1	1	1	1	2	0	0	0	1	0	0	0	0	0	1	0	1	1	1	0	1	1	0	2	0	2	1	1	1	1	1	1	1	1	1	0	1	1	0	0	2	2	0	0	0	2	2
192	1	1	1	0	0	0	1	0	0	0	2	0	0	0	0	0	2	1	0	1	1	0	1	1	0	0	0	2	2	1	1	1	1	2	0	2	1	0	0	1	1	0	0	2	0	1	0	0	0
193	1	0	1	0	0	1	1	1	0	0	1	0	0	0	0	0	0	0	0	2	2	0	0	2	0	2	1	2	2	2	1	2	1	1	0	2	1	1	1	0	0	0	1	2	1	0	0	1	1
194	1	0	1	0	0	0	1	0	1	0	1	1	2	2	0	0	1	1	1	0	1	0	1	1	1	1	1	1	1	1	1	1	2	0	0	2	0	1	1	0	0	0	2	2	0	0	0	1	1
195	1	0	1	0	0	1	2	0	1	0	1	0	0	0	0	0	1	1	1	1	2	0	0	2	0	2	0	2	2	1	0	0	0	2	0	2	1	1	1	1	1	1	1	1	1	1	0	2	0
196	1	0	2	0	0	1	2	0	1	0	0	0	2	1	0	0	1	1	1	0	0	0	1	1	0	2	0	1	2	2	0	1	1	0	2	0	1	0	0	1	1	0	2	2	1	0	1	0	2
197	1	0	1	1	1	1	2	1	0	0	0	1	1	0	0	1	0	0	0	2	2	0	0	2	0	0	0	2	2	2	0	1	1	0	1	1	2	0	0	1	1	0	0	0	0	0	0	1	1
198	1	0	2	0	0	1	1	0	0	0	1	0	0	0	0	0	1	0	0	1	1	0	0	2	0	2	0	1	1	1	1	0	0	2	0	2	1	0	0	0	0	1	1	2	0	1	0	1	1
199	1	0	1	0	0	1	2	0	1	0	0	0	1	1	0	0	1	1	0	2	2	0	0	2	0	0	0	2	1	2	2	2	1	1	0	2	2	0	0	1	1	0	0	2	0	0	0	2	1
200	1	0	1	0	0	1	2	0	0	0	1	0	0	0	0	0	2	1	0	2	2	0	1	1	0	2	0	2	2	1	0	1	1	2	0	2	1	0	0	1	1	0	1	2	1	0	0	2	0
201	1	0	1	0	0	0	2	1	1	0	0	0	0	0	0	0	1	1	0	0	0	0	0	2	0	2	0	1	1	1	0	1	0	1	1	1	1	0	0	2	1	0	1	2	1	0	0	0	2
202	1	0	1	0	0	1	1	0	0	0	2	1	0	0	0	0	1	0	0	2	2	0	0	2	0	1	0	2	1	1	2	2	1	0	1	1	1	0	0	1	1	0	0	0	0	0	0	1	1
203	1	0	1	0	0	1	1	0	0	0	2	0	0	0	0	0	0	0	1	1	1	0	1	1	1	1	0	1	2	2	1	1	1	0	1	1	0	1	0	0	0	0	2	2	0	0	0	1	1
204	1	0	1	0	0	0	2	0	2	0	0	0	1	1	0	0	2	1	1	1	2	0	0	2	0	1	0	2	2	1	0	1	0	2	0	2	1	0	0	1	1	0	0	2	0	1	0	1	2
205	0	0	2	0	0	2	1	0	1	0	0	0	1	1	0	0	0	0	0	2	2	0	0	2	0	2	0	2	2	2	1	2	2	1	1	1	2	0	0	2	2	1	0	1	0	0	0	1	1
206	1	0	1	0	0	2	1	0	0	0	0	1	1	0	0	1	0	1	1	1	1	0	1	1	0	0	1	2	2	2	1	2	1	2	0	2	1	0	0	0	0	0	0	0	0	1	1	1	1
207	1	0	0	0	0	0	2	0	1	0	1	0	0	0	0	0	2	2	1	1	1	0	0	2	0	2	0	2	1	0	1	1	1	2	0	2	1	0	0	1	1	0	0	1	0	0	0	0	2
208	1	0	2	0	0	2	2	1	0	0	0	0	0	0	0	0	1	1	0	2	2	0	0	2	0	1	0	2	2	2	2	2	1	2	0	2	1	0	1	2	0	0	0	2	0	1	1	0	2
209	1	0	0	0	0	0	2	0	2	0	0	0	0	0	0	0	2	0	0	2	2	0	0	2	0	2	0	1	2	2	0	1	1	2	0	2	1	0	0	1	1	0	1	2	0	1	0	2	0
210	1	0	0	0	0	1	1	0	1	1	2	0	1	1	0	0	2	0	0	2	2	1	0	2	0	1	0	1	2	2	0	2	2	2	0	2	1	1	1	1	1	0	1	1	1	1	1	0	1
211	1	0	1	1	1	1	1	0	0	0	1	0	0	0	0	0	1	1	0	0	0	0	0	2	0	0	0	2	2	2	1	0	1	0	1	2	1	0	0	2	2	1	1	2	1	0	0	1	0
212	1	0	1	0	0	0	1	0	1	0	0	0	0	0	0	0	2	0	0	2	2	0	0	2	0	0	0	1	2	2	0	0	0	2	0	2	1	0	0	1	1	0	1	2	2	0	0	2	0
213	1	0	2	0	0	2	2	0	0	0	0	0	1	1	0	0	1	1	2	0	0	0	1	1	0	2	0	1	2	2	1	1	0	2	0	2	1	0	0	1	1	0	0	2	0	1	0	2	0
214	1	0	2	0	0	1	1	0	1	0	0	0	2	2	0	0	0	0	1	0	0	0	0	2	0	2	0	2	2	2	0	1	0	1	1	1	1	0	0	1	1	0	0	2	0	1	0	1	2
215	1	0	1	0	0	1	2	0	1	0	1	0	0	0	0	0	1	1	1	1	1	1	0	2	0	0	0	1	1	1	0	1	2	1	1	2	1	0	1	2	0	0	0	1	1	0	0	1	1
216	1	1	2	0	1	1	2	1	0	0	0	0	0	0	0	0	1	1	0	1	1	0	0	2	0	1	0	2	1	1	2	2	1	1	0	2	2	0	0	0	0	1	1	2	0	1	1	1	1
217	1	0	1	0	0	1	2	0	2	0	0	1	1	0	0	1	2	1	2	0	1	0	0	2	0	1	0	2	2	2	0	0	1	1	0	2	0	1	0	0	0	1	0	0	2	0	0	2	0
218	1	1	2	0	0	1	2	0	0	0	1	0	0	0	0	0	1	0	1	1	2	0	0	2	0	1	0	2	1	1	1	1	1	2	0	2	2	0	0	0	0	2	2	2	1	0	0	0	1
219	1	1	2	0	1	1	2	0	0	0	0	0	1	1	0	0	1	0	0	1	1	0	0	2	0	1	0	2	2	2	0	2	1	2	0	2	1	0	0	0	0	0	0	1	0	1	0	1	2
220	1	0	1	0	0	1	2	1	0	0	0	0	1	1	0	0	1	0	0	2	2	0	0	2	0	1	0	2	1	1	2	1	1	1	1	1	0	0	0	1	1	1	1	1	0	1	0	1	1
221	1	0	2	0	0	2	2	0	1	0	0	0	0	0	0	0	1	2	0	2	2	2	0	2	0	1	0	2	2	2	0	1	1	1	0	2	2	0	0	2	1	0	0	2	0	1	1	1	1
222	1	0	2	0	0	0	1	0	0	0	0	1	1	0	0	1	1	0	1	0	1	0	0	2	0	0	0	1	2	2	0	1	2	0	1	2	1	2	1	1	1	0	0	1	0	1	0	0	0
223	1	0	2	0	0	2	2	0	1	0	0	0	0	0	0	0	2	1	1	1	1	0	0	2	0	1	0	2	2	2	1	2	1	2	0	2	2	0	0	1	1	0	0	1	0	0	0	2	0
224	0	0	1	0	0	0	2	0	0	0	1	0	1	0	0	0	2	2	1	1	2	0	0	2	0	2	0	2	1	1	2	1	1	0	1	1	2	0	0	2	2	1	1	1	1	1	0	1	1
225	1	0	2	0	0	2	1	0	0	0	2	0	0	0	0	0	2	1	0	2	2	0	1	1	0	1	0	1	2	2	1	0	0	2	0	2	2	0	0	0	0	1	1	2	1	1	0	1	1
226	1	0	2	0	0	2	2	0	1	0	1	0	0	0	0	0	2	2	1	1	2	0	1	1	1	1	0	2	2	2	1	1	1	0	1	1	2	0	0	1	1	0	0	2	0	0	0	0	2
227	1	0	2	0	0	1	1	0	0	0	2	0	0	0	0	0	2	0	0	2	2	0	0	2	0	2	0	1	2	2	1	1	1	2	1	2	1	0	0	0	0	0	2	2	1	0	0	1	1
228	1	0	0	0	0	0	1	1	1	0	0	0	1	2	0	0	1	0	0	2	2	0	0	2	0	1	0	2	2	2	0	0	0	2	0	2	1	0	0	1	1	0	1	2	2	1	0	1	1
229	1	0	1	0	0	1	2	0	2	0	0	0	0	0	0	0	2	1	0	2	2	0	0	2	0	1	0	1	2	2	0	1	1	2	0	2	1	0	0	2	2	1	1	1	1	1	0	2	0
230	1	0	2	0	0	2	1	0	0	0	0	1	0	0	0	0	1	1	1	1	1	0	0	2	0	2	0	1	2	2	0	0	0	2	0	2	0	0	0	0	0	1	1	2	0	1	0	2	1
231	1	0	2	0	0	1	1	0	1	0	1	0	1	1	0	0	1	0	1	1	2	0	0	2	0	1	0	2	2	2	2	1	1	0	2	1	2	0	0	1	1	0	0	1	0	0	0	2	2
232	1	0	2	0	0	1	2	0	1	0	0	0	0	0	0	0	1	1	2	0	1	0	0	2	0	1	0	2	2	2	0	1	1	1	1	2	1	0	0	1	1	0	0	1	0	1	0	2	0
233	1	0	2	0	0	1	1	0	1	1	2	0	0	0	0	0	1	1	1	1	1	0	0	2	0	0	0	2	2	2	0	2	1	1	2	2	1	1	1	1	1	0	1	2	1	0	0	1	0
234	1	0	1	0	0	1	2	0	0	0	0	0	0	0	0	0	2	0	1	1	1	0	1	1	0	0	0	2	2	2	1	2	1	0	1	1	2	0	0	2	2	0	0	2	0	1	0	2	0
235	0	0	0	0	0	0	2	0	1	0	0	0	1	1	0	0	2	2	2	0	0	0	0	2	0	0	0	1	1	1	1	1	1	0	1	1	0	0	0	1	0	0	0	0	1	1	0	1	0
236	1	0	2	0	0	1	1	1	0	1	1	1	0	0	0	0	1	0	0	2	2	0	0	2	0	1	0	2	2	2	2	2	2	2	0	2	2	0	0	2	1	1	1	2	1	1	0	0	2
237	1	0	2	0	0	0	2	0	2	0	0	1	1	1	0	0	2	1	1	1	1	0	1	1	0	2	0	0	2	2	0	1	1	0	2	0	1	1	1	0	0	0	1	1	1	0	1	1	1
238	1	0	0	0	0	0	1	0	2	0	0	1	0	0	0	0	0	0	1	1	2	0	0	2	0	2	0	1	1	2	1	1	1	2	1	2	1	0	0	1	1	1	0	1	0	1	0	2	0
239	0	0	1	0	0	2	2	1	0	0	0	0	1	1	0	0	0	0	1	0	0	0	0	2	0	1	1	2	2	1	0	1	1	1	1	2	1	0	0	1	1	0	0	2	0	1	0	0	2
240	1	0	2	0	0	2	2	0	2	0	0	1	2	2	0	0	0	0	2	0	0	0	0	2	0	1	0	2	2	2	0	2	2	1	0	2	1	0	0	1	1	0	1	2	0	0	1	1	1
241	1	0	1	1	1	2	2	0	0	0	0	0	1	1	0	0	0	0	1	1	1	0	0	2	0	2	0	1	1	1	2	1	1	1	1	1	1	0	0	0	0	0	0	1	0	1	0	1	0
242	1	0	1	1	1	2	2	1	1	0	0	0	0	0	0	0	1	1	1	1	2	0	1	1	1	1	0	1	2	2	0	0	0	2	0	2	1	0	0	1	1	0	1	1	1	1	2	0	2
243	1	0	1	0	0	1	2	0	2	0	0	1	0	0	0	0	2	1	0	2	2	0	0	2	0	0	0	2	2	1	1	1	1	2	0	2	1	1	1	1	1	1	1	2	2	0	0	2	1
244	1	0	2	0	0	1	1	0	1	0	0	1	1	0	0	1	1	0	1	1	2	0	0	2	0	2	0	1	2	2	0	1	1	1	0	2	1	0	0	1	1	0	0	1	0	0	0	2	1
245	1	0	2	0	0	2	2	0	0	0	0	0	1	1	0	0	0	0	0	2	2	0	1	2	0	0	0	2	2	2	1	0	0	1	0	2	2	0	0	1	1	1	1	1	1	2	0	0	2
246	1	1	2	0	0	1	2	0	2	0	0	0	0	0	0	0	1	1	1	1	2	0	0	2	0	1	0	2	2	1	2	0	0	2	0	2	1	0	0	2	2	0	0	2	1	0	0	2	1
247	1	0	2	0	0	1	1	0	0	0	2	0	0	0	0	0	2	2	0	2	1	0	0	2	0	1	1	2	2	2	0	0	0	2	0	2	0	0	0	0	0	0	0	2	1	1	0	1	1
248	1	0	2	0	0	1	2	0	1	0	0	0	1	1	0	0	1	0	1	1	1	0	0	2	0	2	0	2	2	2	2	1	1	1	0	2	1	0	0	0	0	0	0	1	0	0	0	2	0
249	1	0	2	0	0	2	1	1	0	0	1	1	1	0	0	1	1	1	1	1	1	0	1	1	1	1	0	2	2	1	1	2	2	1	0	2	0	1	1	0	0	0	0	1	0	0	0	2	1
250	1	0	1	1	1	1	2	0	1	0	1	0	0	0	0	0	0	0	0	0	0	0	1	1	0	1	0	2	2	1	1	1	0	1	1	1	0	0	0	0	0	0	0	2	0	1	1	0	2
251	0	0	1	0	0	0	2	1	1	0	0	0	1	1	0	0	1	0	0	2	2	0	0	2	0	0	0	2	0	0	2	1	1	1	1	1	2	0	0	2	2	0	1	2	0	0	0	1	1
252	1	0	2	0	0	2	2	0	2	0	0	0	0	0	0	0	1	0	0	2	2	0	0	2	0	1	0	1	2	2	0	1	1	0	1	1	1	0	0	1	1	1	0	1	0	0	1	1	1
253	1	0	1	0	0	1	1	1	0	0	1	0	1	1	0	0	1	1	1	1	2	0	0	2	0	1	0	0	2	1	0	1	1	1	0	2	1	0	0	1	1	1	0	0	1	1	1	0	2
254	1	0	1	0	0	2	2	0	0	0	1	0	0	0	0	0	2	0	1	1	2	0	1	1	1	1	0	2	2	1	0	2	2	1	1	1	0	0	0	1	1	0	0	2	1	2	0	2	0
255	1	0	1	0	0	2	2	0	0	0	1	0	1	1	0	0	1	1	0	2	2	0	0	2	0	0	0	2	2	2	2	2	1	0	0	2	2	0	0	1	1	0	0	0	2	2	0	1	0
256	1	0	2	0	0	1	1	0	0	0	0	0	1	1	0	0	0	0	0	1	0	0	1	1	1	1	0	2	2	2	0	1	1	0	2	1	1	0	0	0	0	0	0	2	0	0	0	2	1
257	1	0	0	0	0	1	0	0	1	0	0	2	2	1	0	1	1	1	0	2	2	0	0	2	0	0	0	2	2	2	1	1	1	2	0	2	2	0	1	2	1	0	0	1	0	0	0	1	1
258	1	0	2	0	0	2	2	0	1	0	0	0	0	0	0	0	2	1	1	1	2	0	2	0	0	1	0	2	1	0	1	1	1	1	0	2	1	1	1	1	1	0	0	1	0	1	0	1	1
259	1	1	1	0	0	2	2	1	0	0	0	0	1	1	0	0	0	0	1	1	1	1	0	2	0	1	0	1	2	2	1	1	1	1	1	1	1	0	0	0	0	1	1	1	1	1	0	2	0
260	1	0	0	0	0	0	2	0	2	0	0	0	1	1	0	0	1	1	0	1	1	0	1	1	1	1	0	2	2	2	2	1	1	0	2	1	1	0	0	1	1	0	1	1	0	1	1	0	2
261	1	0	2	0	0	1	2	1	0	0	0	0	1	1	0	0	1	0	0	2	2	0	2	0	0	1	0	2	2	2	1	1	1	1	1	1	2	0	0	0	0	1	1	1	1	1	0	2	0
262	1	0	1	0	0	1	2	1	0	0	0	1	2	1	0	1	1	1	0	2	2	0	0	2	0	1	0	1	2	2	0	1	1	1	1	1	1	0	0	2	2	2	2	2	1	0	0	0	2
263	1	0	0	0	0	0	1	1	0	0	0	1	1	0	0	1	1	0	1	1	1	0	0	2	0	1	0	2	2	1	0	1	0	1	1	1	1	0	0	1	1	0	1	1	1	1	0	0	1
264	1	1	1	0	0	2	2	0	0	0	0	0	1	0	0	0	2	0	0	1	1	0	0	2	0	0	1	2	2	2	1	2	2	0	1	1	1	0	0	1	1	0	0	1	0	0	0	2	1
265	1	0	1	0	0	1	2	0	1	0	1	0	1	1	0	0	1	0	1	1	1	0	0	2	0	0	0	2	2	2	1	0	0	2	0	2	1	1	1	1	1	1	1	2	1	1	0	1	1
266	1	0	1	0	0	2	2	0	0	1	1	2	2	1	0	1	0	0	0	2	1	1	0	2	0	2	0	1	2	2	0	0	0	2	0	2	0	0	0	0	0	0	0	1	0	0	0	2	0
267	1	0	1	0	0	1	1	0	0	1	1	0	1	1	0	0	1	2	0	2	2	0	1	1	1	0	0	2	2	2	2	0	0	2	0	2	0	1	1	0	0	2	2	2	0	1	0	2	0
268	0	0	1	0	0	0	1	0	0	0	1	0	0	0	0	0	1	2	1	1	2	0	0	2	0	2	0	1	1	1	1	0	0	2	0	2	1	0	0	1	1	1	1	1	1	0	0	1	1
269	0	0	1	1	1	1	2	0	0	0	1	2	2	0	1	1	0	0	1	1	2	0	0	2	0	1	0	1	2	2	1	0	0	2	0	2	1	0	0	0	0	0	0	2	0	1	0	2	0
270	0	0	1	1	1	1	2	1	1	0	0	0	1	0	0	0	1	0	0	2	2	0	0	2	0	2	0	2	2	2	2	1	1	1	1	2	2	0	0	2	2	0	0	2	0	2	1	0	2
271	1	0	1	0	0	2	1	0	2	0	0	0	1	0	0	0	1	0	1	0	1	0	0	2	0	0	0	1	1	0	1	0	0	2	0	2	2	0	0	1	1	0	0	1	0	1	0	2	1
272	1	0	1	0	0	1	1	0	0	0	1	0	0	0	0	0	1	0	1	1	2	0	1	1	1	1	1	2	2	2	1	2	2	0	2	0	1	0	0	2	1	0	2	2	0	1	0	1	1
273	1	0	2	0	0	1	1	0	1	0	1	0	1	1	0	0	1	1	1	1	1	0	0	2	0	1	0	2	2	2	2	2	1	0	1	1	1	0	0	1	1	0	0	1	0	1	1	0	2
274	1	0	1	0	0	1	2	1	0	0	0	0	0	0	0	0	1	1	1	1	2	0	0	2	0	1	0	2	2	2	1	2	1	0	1	1	2	0	0	2	2	1	1	2	0	1	0	0	0
275	0	0	2	0	0	1	1	0	0	0	1	0	2	1	0	0	0	0	0	1	0	0	0	2	0	1	0	2	2	1	0	0	0	1	2	2	2	0	0	1	1	0	0	0	0	0	1	0	2
276	1	1	0	0	0	1	2	0	1	0	2	0	0	0	0	0	0	0	1	1	2	0	0	2	0	0	0	2	1	1	1	2	2	0	2	0	2	0	0	2	2	1	1	1	0	0	0	1	1
277	0	0	1	0	0	1	2	0	1	0	0	1	1	0	1	0	2	0	1	1	2	0	0	2	0	0	0	2	1	1	1	0	0	2	0	1	1	0	0	0	0	0	0	2	0	0	0	2	0
278	1	0	2	0	0	1	1	0	1	0	0	0	0	0	0	0	0	0	1	1	2	0	1	1	0	0	0	2	2	2	0	0	0	2	0	2	1	0	0	0	0	1	1	2	1	0	1	1	1
279	1	0	2	0	0	1	2	0	1	0	0	0	1	0	1	0	1	1	2	0	1	0	0	2	0	2	0	2	1	2	2	2	2	2	0	2	1	0	0	1	1	1	1	1	1	2	1	0	1
280	1	0	2	0	0	0	2	1	0	0	0	0	1	1	0	0	1	1	1	1	2	0	1	1	1	1	1	1	1	1	1	1	1	1	0	2	2	0	0	2	2	0	0	1	0	0	0	0	2
281	1	0	1	0	0	1	2	0	1	0	0	0	1	0	0	0	2	0	0	2	2	0	0	2	0	0	0	2	2	1	1	1	1	0	1	1	2	0	1	2	1	0	0	1	0	0	0	1	1
282	1	0	0	0	0	0	1	0	0	0	1	0	0	0	0	0	1	0	0	1	1	0	0	2	0	1	0	2	1	2	1	1	1	2	0	2	1	1	0	0	0	0	0	0	0	1	0	2	1
283	1	0	1	0	0	1	1	0	1	0	0	1	2	2	0	0	2	2	1	1	2	0	0	2	0	1	0	2	2	2	1	1	1	0	2	1	2	0	1	2	1	0	0	2	0	1	1	0	2
284	1	0	1	0	0	1	2	0	0	0	0	0	0	0	0	0	1	0	1	0	1	0	1	1	0	2	0	1	2	2	0	1	1	1	1	1	2	0	0	0	0	0	1	2	1	0	0	1	1
285	1	0	1	0	0	2	2	0	0	0	0	0	2	2	0	0	1	1	1	1	2	0	1	1	0	2	0	1	1	1	2	2	2	1	1	1	0	0	0	0	0	0	0	1	0	1	0	1	1
286	1	0	2	0	0	0	1	1	1	0	0	1	0	0	0	0	1	0	0	2	2	0	0	2	0	2	0	0	1	2	1	1	1	1	1	1	1	0	0	2	2	0	1	2	0	0	0	0	1
287	0	0	2	0	0	1	2	0	1	0	1	2	1	1	0	0	1	1	0	2	2	0	0	2	0	1	0	2	2	2	2	0	0	2	0	2	1	0	0	1	1	0	2	2	0	0	0	2	0
288	1	1	2	0	1	1	1	1	1	0	0	0	0	0	0	0	0	0	1	1	1	0	0	2	0	1	0	1	2	2	1	2	2	2	0	2	2	0	0	0	0	0	1	1	0	1	0	1	2
289	1	0	0	0	0	1	2	1	0	0	0	0	1	1	0	0	0	0	0	1	1	0	0	2	0	1	0	2	2	2	0	1	2	1	1	2	2	0	0	0	0	0	1	1	0	2	0	1	1
290	1	0	2	0	0	1	2	0	0	0	1	1	1	0	0	1	1	0	1	0	1	0	0	2	0	2	0	2	1	2	2	0	0	2	0	2	1	0	0	1	1	2	2	2	1	1	0	2	0
291	0	0	1	1	1	1	2	0	2	0	0	0	0	0	0	0	1	0	1	0	2	0	0	2	0	1	0	1	2	2	0	1	1	1	1	1	1	0	0	2	1	0	0	2	0	2	0	1	1
292	1	0	1	0	0	2	1	0	0	0	1	0	0	0	0	0	1	0	0	1	1	2	0	2	0	1	0	2	2	1	1	2	1	2	0	2	1	0	0	1	1	1	1	1	1	1	0	0	2
293	1	0	1	0	0	1	1	0	1	0	1	1	1	0	0	1	1	0	0	1	1	1	0	2	0	2	1	2	2	2	1	2	2	0	2	0	1	0	1	1	0	0	2	2	0	0	0	1	1
294	1	0	0	0	0	0	2	0	0	0	1	0	0	0	0	0	0	0	2	0	0	0	0	2	0	1	0	2	1	1	1	2	1	0	0	2	1	0	0	1	1	0	0	2	0	0	0	2	0
295	1	0	2	0	0	1	2	0	1	0	2	0	0	0	0	0	2	0	1	1	2	0	0	2	0	0	1	2	2	2	0	2	2	0	2	0	1	0	0	1	1	1	0	0	2	0	0	2	0
296	1	0	2	0	0	2	2	0	1	0	0	0	0	0	0	0	2	1	1	1	2	0	0	2	0	1	0	2	1	1	1	1	1	2	0	2	1	0	0	1	1	1	1	1	0	0	0	0	2
297	0	0	0	0	0	0	2	0	0	0	0	1	1	1	0	0	2	1	0	1	1	0	0	2	0	1	0	1	2	2	1	1	1	2	0	2	2	0	0	1	1	1	1	2	1	1	0	1	1
298	1	0	2	0	0	1	2	1	0	0	0	1	2	1	0	1	0	1	1	1	1	0	0	2	0	2	1	2	2	2	0	0	2	0	2	2	1	0	0	1	1	0	0	2	0	1	0	1	1
299	1	0	2	0	0	2	2	0	0	1	1	1	1	0	0	0	0	0	0	2	2	0	0	2	0	0	0	1	2	2	0	1	1	0	1	1	1	0	1	1	0	1	1	2	1	0	0	0	2
300	1	0	1	0	0	1	1	0	0	0	2	0	1	1	0	0	1	0	1	0	2	0	0	2	0	0	0	2	2	2	0	0	0	2	0	2	2	0	0	1	1	0	1	2	0	0	0	1	1
301	1	0	2	0	0	2	2	0	0	0	1	0	0	0	0	0	1	1	1	0	2	0	0	2	0	0	0	2	2	1	0	0	1	1	0	2	2	0	0	2	2	1	0	1	0	0	0	1	2
302	1	0	1	0	0	2	2	1	1	0	0	1	1	0	0	0	0	0	1	1	2	0	1	1	0	0	0	2	2	2	0	1	1	0	1	1	2	0	0	2	2	0	0	2	0	0	0	2	0
303	1	0	0	0	0	0	1	0	0	0	1	2	2	0	0	1	0	0	0	2	2	0	0	2	0	1	0	1	1	1	0	1	1	2	1	1	2	0	0	1	1	0	0	2	0	0	0	1	1
304	1	0	1	0	0	0	2	0	2	0	0	0	1	1	0	0	1	0	0	2	2	1	0	2	0	1	0	1	1	1	2	1	1	1	1	2	0	1	1	1	0	0	0	2	0	1	0	2	0
305	1	0	2	0	0	2	2	1	1	0	0	0	2	2	0	0	0	0	1	1	1	0	1	1	0	2	1	2	2	2	1	0	0	1	1	1	2	0	0	2	1	0	0	1	0	0	0	2	1
306	1	0	1	0	0	1	1	0	0	0	1	0	0	0	0	0	1	0	0	1	1	0	1	1	0	0	0	2	2	2	2	1	0	1	1	1	1	1	1	1	1	0	0	2	0	0	0	2	1
307	1	0	2	0	0	2	1	0	2	0	0	0	1	1	0	0	2	0	0	2	2	0	1	1	0	1	0	1	1	1	1	0	0	2	0	2	1	0	0	1	1	1	0	1	0	1	1	0	2
308	1	0	1	0	0	0	1	0	1	0	0	1	1	0	0	1	0	0	2	0	0	0	1	1	1	1	0	0	1	2	1	1	1	1	1	1	2	0	0	2	1	0	1	2	0	1	0	1	1
309	1	0	1	0	0	1	2	1	1	0	0	1	1	1	0	0	0	0	1	1	1	0	0	2	0	1	0	2	2	1	0	1	1	1	1	2	1	0	0	0	0	1	0	0	1	0	0	2	0
310	1	0	1	0	0	0	1	0	0	0	0	1	1	0	0	1	0	1	0	2	2	0	0	2	0	0	0	2	1	2	2	1	1	1	0	2	1	0	0	1	0	0	0	1	0	0	1	1	1
311	0	0	1	0	0	2	2	1	0	0	0	0	0	0	0	0	1	0	1	0	1	0	1	1	0	1	0	1	1	1	2	1	0	2	1	2	1	0	0	0	0	1	1	2	1	1	1	1	1
312	0	0	1	0	0	1	2	0	0	0	1	0	1	1	0	0	0	0	0	2	2	0	1	1	1	0	0	2	2	2	0	0	0	2	0	2	1	0	0	0	0	1	1	2	0	1	0	2	0
313	1	0	2	0	0	0	2	1	1	0	0	0	2	1	1	0	2	1	0	1	1	0	0	2	0	0	0	1	2	2	1	0	0	2	0	2	2	0	0	1	1	1	1	2	0	0	0	0	2
314	1	0	1	0	0	2	2	0	1	0	1	0	2	2	0	0	1	0	1	1	2	1	0	2	0	0	0	2	2	2	0	0	0	2	0	2	1	1	1	1	1	1	2	2	0	1	1	0	2
315	1	0	1	0	0	1	1	0	1	0	1	0	0	0	0	0	1	1	2	0	1	0	2	0	0	1	0	2	2	1	0	1	2	1	2	2	1	0	0	1	1	0	0	1	0	1	0	2	0
316	1	0	2	0	0	2	2	1	1	0	0	0	0	0	0	0	0	0	0	2	2	0	1	1	0	2	0	2	2	2	0	1	2	0	2	1	1	0	0	2	2	0	0	2	0	1	0	2	1
317	1	0	1	0	0	2	1	0	2	0	0	0	1	1	0	0	0	0	0	2	2	0	1	1	0	1	0	2	2	2	1	1	1	0	2	1	1	0	0	2	2	0	0	2	1	2	0	2	0
318	1	0	2	0	0	2	1	1	0	0	1	1	2	2	0	0	1	0	1	0	2	0	1	1	0	0	0	2	2	2	1	1	0	1	1	1	2	0	0	1	1	0	0	2	0	1	0	1	1
319	0	0	0	0	0	0	2	0	2	0	0	0	0	0	0	0	2	0	0	2	2	0	0	2	0	1	0	2	2	2	2	1	0	1	1	1	1	0	0	1	1	0	2	2	0	0	1	1	1
320	1	0	0	0	0	0	2	0	0	0	1	0	1	1	0	0	0	0	2	0	0	0	0	2	0	0	0	1	2	2	0	0	0	1	1	2	2	0	0	2	2	2	2	2	1	0	0	2	0
321	1	0	0	0	0	0	1	1	0	0	1	0	1	1	0	0	1	0	1	1	2	0	0	2	0	1	0	2	2	1	0	1	1	1	1	1	1	0	0	1	1	0	1	2	0	1	0	2	0
322	0	0	0	0	0	1	1	1	0	0	1	0	0	0	0	0	1	0	0	1	1	0	1	1	1	1	0	1	1	1	0	1	1	2	0	2	1	0	0	0	0	0	1	1	0	1	0	2	0
323	1	0	2	0	0	2	2	1	0	0	0	0	1	1	0	0	1	1	1	1	1	0	0	2	0	0	0	2	2	2	1	1	1	1	1	2	0	0	0	1	0	0	0	1	0	0	0	2	0
324	1	0	2	0	0	1	2	1	0	0	0	1	1	0	0	1	1	1	0	2	2	0	0	2	0	2	0	2	2	2	0	2	2	0	1	1	2	0	0	1	1	0	1	2	0	0	0	1	1
325	1	0	0	0	0	0	2	0	1	0	0	0	0	0	0	0	2	1	2	0	1	0	1	1	0	1	0	0	1	1	1	0	0	2	0	2	1	0	0	1	1	1	1	2	2	2	0	2	1
326	0	0	0	0	0	0	1	0	1	0	0	0	1	1	0	0	0	0	1	1	2	0	0	2	0	2	0	1	1	1	2	1	1	1	0	2	1	0	0	1	1	0	2	2	0	0	0	1	1
327	1	0	2	0	0	1	1	0	0	0	1	0	1	1	0	0	1	1	0	1	1	0	1	1	0	2	0	1	2	2	0	1	1	1	1	1	1	0	0	1	1	0	0	1	0	0	0	1	1
328	1	0	1	0	0	2	2	0	2	0	0	0	0	0	0	0	0	0	1	1	1	0	0	2	0	2	0	1	2	2	0	2	1	1	1	1	1	0	0	0	0	0	1	2	2	0	0	2	0
329	1	0	1	0	0	2	2	1	0	0	1	0	1	1	0	0	0	0	1	1	2	0	1	1	1	0	0	1	1	1	2	1	1	2	0	2	1	0	0	0	0	1	1	2	1	1	0	2	0
330	1	0	0	0	0	0	2	0	0	0	1	0	0	0	0	0	1	1	0	2	2	0	0	2	0	1	0	1	1	1	1	2	1	1	0	2	1	0	0	2	2	0	2	2	0	0	0	2	0
331	1	0	2	0	0	2	2	0	0	0	1	1	1	0	0	1	1	1	0	2	2	0	0	2	0	0	0	1	2	2	1	0	0	1	0	2	1	0	0	2	2	0	0	1	1	1	1	2	1
332	1	0	1	0	0	1	2	0	1	0	1	0	1	1	0	0	0	1	0	2	2	0	0	2	0	1	0	2	2	2	1	0	0	2	0	2	1	0	0	1	1	0	0	1	0	0	0	2	0
333	1	0	0	0	0	0	1	0	1	0	1	0	0	0	0	0	2	1	0	2	2	0	1	1	0	1	0	2	2	2	0	2	2	0	1	1	1	0	0	0	0	0	0	2	1	1	0	0	2
334	1	0	0	0	0	0	1	0	0	0	1	1	2	1	0	0	0	0	1	1	2	0	0	2	0	1	0	1	1	1	1	1	1	1	0	2	1	0	0	0	0	0	1	2	1	0	0	1	2
335	1	0	1	0	0	0	2	0	1	0	1	0	0	0	0	0	2	0	0	2	2	0	0	2	0	2	2	2	2	2	1	1	0	2	1	2	1	0	0	2	1	0	1	2	1	0	0	1	2
336	1	0	2	0	0	2	1	0	1	1	1	1	2	1	0	0	1	1	0	2	2	0	0	2	0	2	0	2	2	2	0	2	2	0	1	1	2	0	0	2	2	0	0	2	0	0	0	2	0
337	0	0	0	0	0	0	2	1	0	0	0	1	1	1	0	0	0	0	2	0	1	0	1	1	0	1	1	2	2	2	0	2	2	1	2	1	1	0	0	0	0	1	2	2	0	1	0	0	2
338	1	0	1	0	0	1	1	0	0	0	0	1	1	1	0	0	0	0	1	1	2	0	0	2	0	0	1	2	2	2	0	1	1	2	0	2	2	0	0	1	1	0	0	1	0	1	0	1	1
339	0	0	1	0	0	1	1	0	0	0	0	0	0	0	0	0	0	1	1	1	2	0	0	2	0	1	0	2	2	2	0	1	1	1	1	1	1	0	0	0	0	0	0	2	1	1	0	0	2
340	1	0	1	0	0	1	1	2	0	0	0	1	1	0	0	1	0	0	1	1	2	0	0	2	0	0	0	2	2	2	1	0	0	1	0	2	1	0	0	1	1	1	1	2	1	0	0	2	0
341	1	0	2	0	0	2	2	1	0	0	0	1	1	0	0	0	2	2	1	1	2	0	0	2	0	0	1	1	1	1	1	1	1	0	2	0	2	0	0	1	1	0	1	2	2	1	1	0	2
342	1	0	1	0	0	2	2	0	1	0	0	0	1	1	0	0	0	0	1	0	1	0	0	2	0	1	0	2	2	2	1	0	0	2	0	2	2	0	0	0	0	1	1	2	0	1	0	1	1
343	1	0	2	0	0	2	2	1	0	0	0	0	1	1	0	0	1	0	1	1	2	0	0	2	0	1	0	1	2	2	0	2	2	0	1	1	1	0	0	1	1	0	0	2	0	0	0	0	1
344	1	0	2	0	0	0	1	1	0	0	0	0	0	0	0	0	0	0	1	0	0	1	0	2	0	1	0	0	1	2	1	2	1	2	0	2	1	1	0	0	0	0	0	2	0	0	1	1	1
345	1	0	2	0	0	1	2	1	1	0	0	1	2	1	0	1	1	1	0	1	1	0	0	2	0	1	0	2	1	2	2	1	1	0	1	1	0	1	1	1	0	0	0	2	0	1	0	1	1
346	1	0	1	0	0	1	1	0	2	0	0	0	0	0	0	0	1	0	0	1	1	0	1	1	1	1	0	2	2	2	0	2	2	1	1	1	2	0	0	1	1	0	0	2	0	2	1	1	1
347	1	0	2	0	0	2	0	0	0	0	1	1	2	1	0	0	2	1	0	2	2	0	0	2	0	1	0	2	2	2	0	2	1	0	1	1	0	0	0	0	0	0	0	2	0	0	0	1	1
348	1	0	2	0	0	2	2	1	1	0	0	0	1	1	0	0	2	2	1	1	2	0	0	2	0	0	0	2	2	2	2	1	1	1	0	2	0	0	0	0	0	0	0	2	0	1	1	0	2
349	1	0	1	0	0	1	2	1	1	0	0	0	1	1	0	0	0	0	2	0	0	0	1	1	1	1	0	2	1	1	1	1	1	1	1	2	1	0	0	0	0	1	1	1	0	0	0	1	1
350	1	0	0	0	0	0	2	0	1	0	1	0	2	2	0	0	2	2	1	1	1	1	0	2	0	1	0	2	2	2	1	1	1	2	2	1	1	0	0	2	2	0	1	1	0	1	0	1	1
351	0	0	1	0	0	1	2	0	1	0	2	1	1	0	0	1	1	0	1	1	1	1	0	2	0	0	0	1	1	1	0	2	1	0	1	1	1	0	0	1	1	0	0	1	0	0	0	0	0
352	1	0	1	0	0	1	2	0	1	0	1	0	1	0	1	0	2	2	0	2	1	0	0	2	0	2	1	1	2	2	0	1	2	1	0	2	1	1	0	0	0	0	1	2	1	0	0	2	1
353	1	0	1	0	0	1	1	0	1	0	1	0	1	1	0	0	1	1	1	1	1	0	1	1	0	2	0	2	1	2	1	0	1	1	1	2	1	1	0	0	0	1	1	2	1	1	0	1	1
354	1	0	1	0	0	2	1	1	0	0	1	0	1	1	0	0	1	1	1	1	1	0	0	2	0	1	0	1	2	2	1	0	0	2	0	2	2	0	0	2	2	1	1	1	1	2	0	2	0
355	1	0	1	0	0	1	2	0	2	0	0	0	0	0	0	1	0	0	0	1	1	0	0	2	0	1	0	2	2	2	1	2	2	0	1	1	1	0	0	0	0	0	1	1	0	1	0	1	1
356	1	1	1	0	0	1	2	0	2	0	0	0	0	0	0	0	1	1	0	1	1	0	0	2	0	0	0	2	2	2	1	2	1	1	1	1	2	0	0	1	1	0	1	2	1	0	0	2	1
357	1	0	0	0	0	0	2	0	1	0	0	1	0	0	0	0	1	0	0	2	2	0	0	2	0	2	0	2	2	2	0	1	1	1	1	1	1	0	0	1	1	0	1	1	1	0	0	1	0
358	1	0	1	0	0	0	1	0	1	1	1	1	1	1	0	0	0	0	0	1	0	0	0	2	0	2	0	2	1	1	2	1	1	0	1	2	2	0	0	0	0	0	1	2	0	0	0	2	0
359	0	0	1	0	0	1	1	1	1	0	0	1	1	1	0	0	1	2	0	2	2	0	0	2	0	1	0	2	2	2	2	1	1	1	0	2	1	1	1	1	1	0	0	1	0	1	0	1	0
360	1	0	1	0	0	1	2	0	1	0	1	0	0	0	0	0	1	0	1	1	2	0	0	2	0	0	0	1	2	2	1	0	0	1	1	1	2	0	1	2	1	0	1	1	1	0	0	0	1
361	1	0	2	0	0	2	1	0	0	0	1	0	0	0	0	0	1	1	1	1	1	0	0	2	0	1	1	1	1	1	1	1	2	1	2	1	2	0	0	1	1	2	2	2	1	1	0	2	0
362	1	0	2	0	0	2	1	1	1	0	0	0	0	0	0	0	2	0	1	1	2	0	0	2	0	0	0	2	2	2	0	1	1	1	0	2	1	0	0	0	0	0	0	1	0	1	0	1	1
363	1	0	2	0	0	2	2	0	1	0	1	0	1	1	0	0	0	0	1	1	1	0	1	1	0	0	0	2	1	1	2	0	0	2	0	2	2	0	0	1	1	2	2	2	1	0	1	0	2
364	1	0	1	0	0	1	2	0	0	0	0	1	0	0	0	0	1	0	0	2	2	0	1	1	0	1	0	2	2	2	2	2	2	1	1	1	2	0	0	0	0	1	1	2	1	0	1	0	2
365	1	1	2	0	1	1	2	0	1	0	0	1	0	0	0	0	1	1	0	1	1	0	2	0	0	0	0	2	2	2	0	1	0	2	1	2	1	0	0	2	1	0	1	1	0	2	0	1	1
366	1	1	2	0	0	1	2	0	0	0	0	0	0	0	0	0	1	0	0	1	1	0	0	2	0	1	0	2	2	2	0	0	0	2	0	1	1	1	1	1	1	0	0	1	0	0	1	1	1
367	1	0	1	0	0	2	2	0	1	0	0	0	2	2	0	0	1	1	1	1	1	0	1	1	1	1	0	2	2	2	1	1	1	2	0	2	1	0	0	1	1	0	0	2	0	1	0	2	0
368	1	0	1	0	0	2	2	1	1	0	0	1	1	0	0	1	0	0	0	2	2	0	1	1	1	1	0	2	2	2	0	0	0	2	0	2	1	0	0	1	1	0	0	1	0	1	1	0	2
369	1	0	0	0	0	0	2	0	0	0	0	0	1	1	0	0	2	1	0	2	2	0	0	2	0	1	0	1	2	2	1	1	2	1	1	2	1	0	0	0	0	0	1	1	1	1	1	0	2
370	1	0	1	0	0	1	2	0	2	0	0	0	0	0	0	0	1	1	0	2	1	0	0	2	0	2	0	2	2	2	0	2	2	0	1	1	1	1	1	1	1	0	1	2	1	0	0	1	0
371	1	0	2	0	0	2	1	0	1	0	0	0	0	0	0	0	1	1	0	2	2	0	0	2	0	1	0	1	2	2	0	2	2	0	2	0	2	0	0	2	2	1	1	2	1	1	0	1	1
372	1	1	2	0	1	1	2	0	1	0	1	0	0	0	0	0	1	1	0	1	1	0	0	2	0	0	0	1	2	2	0	1	1	1	1	1	2	0	0	1	1	0	0	1	1	1	0	1	1
373	1	0	1	0	0	1	1	0	1	0	1	0	0	0	0	0	1	0	0	2	2	0	0	2	0	1	0	1	2	2	1	0	0	2	0	2	2	0	0	2	2	1	1	1	1	1	0	2	1
374	1	0	2	0	0	2	2	0	1	0	0	1	1	0	0	1	1	1	0	1	1	0	0	2	0	0	0	2	2	2	2	1	1	1	1	2	2	0	0	2	1	1	1	1	1	1	0	2	2
375	1	0	1	0	0	1	1	1	0	0	1	0	1	0	1	0	2	1	0	2	2	0	1	1	1	1	0	2	2	2	1	1	1	0	1	2	1	1	1	1	1	0	1	2	1	0	0	1	1
376	1	1	1	0	0	1	2	0	1	0	0	0	1	1	0	0	1	2	1	1	2	0	0	2	0	1	0	2	2	2	0	1	1	0	1	1	1	0	0	1	1	0	0	2	0	1	0	2	0
377	1	0	2	0	0	2	1	0	2	0	0	1	1	0	0	1	2	0	0	2	2	0	1	1	1	0	0	2	2	2	1	1	1	0	2	2	1	0	0	2	1	0	1	2	1	0	0	2	1
378	1	0	0	0	0	0	2	0	1	0	1	1	1	0	0	1	1	0	1	1	1	0	1	1	1	0	0	0	1	1	1	2	1	1	0	2	1	0	0	0	0	0	2	2	0	0	0	0	1
379	1	0	0	0	0	0	1	1	0	1	1	0	1	1	0	0	2	2	0	2	1	0	2	0	0	0	0	1	1	0	2	1	0	1	1	1	0	0	0	0	0	0	2	2	0	0	0	1	1
380	1	0	2	0	0	1	1	0	1	0	1	0	0	0	0	0	1	1	1	1	1	0	0	2	0	1	0	2	2	2	0	1	1	1	1	2	0	0	0	1	1	0	0	0	0	0	0	0	1
381	1	0	1	0	0	0	2	0	1	0	0	0	1	1	0	0	2	0	0	1	1	0	1	1	1	1	0	2	2	2	1	2	2	0	2	0	1	0	0	0	0	1	0	1	0	1	1	1	1
382	1	1	1	0	0	1	2	0	2	0	0	0	1	1	0	0	0	0	1	1	1	0	0	2	0	0	0	1	2	2	1	1	1	0	1	1	1	1	1	0	0	1	1	1	0	1	0	2	0
383	1	0	1	0	0	1	1	1	0	0	0	0	0	0	0	0	0	0	2	0	0	0	0	2	0	0	0	1	2	2	1	2	2	0	1	2	1	0	0	0	0	0	0	2	0	0	1	1	1
384	0	0	2	0	0	1	2	0	2	0	0	0	0	0	0	0	2	2	1	1	2	0	0	2	0	2	0	2	2	1	1	0	0	1	0	2	1	0	0	1	1	0	1	2	1	1	0	2	1
385	1	0	1	0	0	1	2	0	2	0	0	0	0	0	0	0	1	0	0	2	2	0	0	2	0	1	0	2	2	2	1	1	1	1	0	2	1	0	0	2	2	0	0	2	0	1	0	1	1
386	1	0	2	0	0	1	2	0	0	0	0	0	0	0	0	0	1	0	1	1	1	0	1	2	0	0	0	0	2	2	0	0	0	2	0	2	1	0	1	2	1	1	1	1	0	1	1	0	1
387	1	0	1	0	0	1	2	1	0	0	0	1	1	1	0	0	2	2	1	1	2	0	0	2	0	2	0	1	2	2	0	2	1	2	0	2	1	1	1	0	0	1	0	1	0	1	0	1	1
388	1	0	1	0	0	1	2	1	0	0	0	0	1	1	0	0	1	1	2	0	1	0	1	1	0	1	0	2	2	1	1	2	2	1	0	2	2	0	0	2	1	0	1	2	0	1	0	1	1
389	1	0	0	0	0	0	2	0	2	0	0	1	2	1	0	0	2	2	2	0	2	0	0	2	0	1	0	2	2	2	1	0	0	2	0	2	2	0	0	2	2	0	0	1	0	1	0	1	1
390	1	1	1	0	0	1	2	0	0	0	1	0	1	1	0	0	0	0	1	1	2	0	0	2	0	1	1	2	2	2	1	1	1	0	1	1	2	0	0	1	1	1	1	2	1	0	0	0	2
391	1	0	1	0	0	1	2	1	0	0	0	0	1	0	0	0	1	1	0	2	2	0	1	1	1	1	1	2	2	2	0	2	2	0	1	1	1	0	0	2	2	0	0	2	0	1	0	2	0
392	1	0	1	0	0	2	1	0	0	0	1	1	2	1	0	1	1	0	0	1	1	0	0	2	0	2	0	2	1	2	1	1	1	1	0	2	1	1	1	0	0	2	1	2	1	0	0	2	0
393	1	0	1	0	0	1	1	0	1	0	1	0	0	0	0	0	2	1	0	2	2	0	0	2	0	0	0	1	1	1	0	0	0	1	2	2	1	0	0	1	1	1	1	1	1	0	0	2	1
394	1	0	2	0	0	1	2	0	1	0	0	0	0	0	0	0	2	0	0	1	1	0	0	2	0	2	0	2	2	2	0	2	1	0	1	1	1	0	0	2	2	0	0	2	0	0	1	0	2
395	1	0	0	0	0	1	2	1	0	0	0	0	0	0	0	0	1	1	2	0	2	0	1	1	1	0	0	1	2	2	1	1	1	1	0	2	2	0	0	2	2	0	0	2	0	0	0	1	1
396	1	0	2	0	0	1	2	0	0	0	0	0	0	0	0	0	1	1	0	1	2	0	1	1	1	1	0	2	1	1	2	2	2	0	2	0	1	0	0	2	1	0	0	2	1	2	1	1	1
397	1	0	2	0	0	2	2	0	0	0	0	0	1	0	1	0	0	0	0	2	2	0	0	2	0	0	0	2	2	2	0	1	0	2	2	1	1	0	0	1	1	0	1	2	0	0	0	2	0
398	1	0	2	0	0	2	2	1	1	0	0	0	0	0	0	0	1	1	2	0	0	0	0	2	0	0	0	2	1	1	2	1	1	1	1	1	2	0	0	1	1	0	0	1	0	1	0	2	1
399	1	0	0	0	0	1	2	0	1	0	0	1	1	0	1	0	0	0	1	1	2	0	1	1	1	2	0	2	2	1	0	1	1	1	0	2	1	0	0	1	1	0	0	1	0	1	0	1	0
400	1	0	0	0	0	0	2	0	0	0	0	1	1	0	0	1	0	0	1	0	0	0	1	1	0	0	0	1	2	2	0	2	2	1	1	1	1	0	0	2	2	0	0	1	0	0	0	1	1
401	1	0	2	0	0	2	2	1	0	0	0	1	2	1	0	0	1	1	1	1	1	0	0	2	0	1	0	2	2	2	1	1	1	0	0	2	1	1	1	0	0	0	0	2	1	1	1	1	1
402	1	0	1	0	0	0	1	1	0	1	1	1	0	0	0	0	1	1	2	0	1	0	0	2	0	0	1	2	2	2	0	1	1	0	1	1	2	0	0	2	2	0	0	2	0	2	0	0	1
403	1	0	0	0	0	0	2	0	2	0	0	0	1	1	0	0	2	1	1	1	2	0	1	2	0	0	0	0	1	2	1	1	0	1	1	1	2	0	0	1	1	0	0	2	0	1	0	1	0
404	1	0	1	0	0	1	1	1	1	0	1	1	2	2	0	0	2	0	1	1	2	0	0	2	0	0	0	2	1	1	1	2	2	1	1	1	2	0	0	2	2	0	0	2	1	0	0	1	1
405	1	0	1	0	0	1	2	1	0	0	0	0	1	1	0	0	0	0	0	2	2	0	0	2	0	2	0	0	2	2	0	0	0	2	0	1	1	0	0	1	1	1	0	1	0	0	0	1	2
406	1	0	0	0	0	1	2	1	0	0	0	0	0	0	0	0	2	0	0	2	2	0	0	2	0	1	0	2	2	2	0	1	1	2	1	1	1	0	0	0	0	0	2	2	0	0	0	1	0
407	1	0	2	0	0	1	2	0	2	0	0	1	2	1	0	1	1	0	1	1	1	0	0	2	0	1	0	2	2	2	0	1	2	0	0	2	1	0	0	2	2	0	1	1	1	0	0	1	1
408	0	0	0	0	0	0	2	0	0	0	1	0	0	0	0	0	0	0	1	1	2	0	0	2	0	0	0	2	2	2	2	1	1	1	1	1	0	0	0	0	0	0	0	1	0	1	0	1	2
409	1	0	2	0	0	2	1	1	0	0	1	1	2	1	0	0	2	2	1	1	2	0	0	2	0	1	0	1	2	2	0	1	0	2	0	2	0	1	0	0	0	0	0	0	0	1	0	0	1
410	1	0	0	0	0	0	1	0	2	0	0	1	1	1	0	0	1	1	0	2	2	0	0	2	0	1	0	2	2	2	2	1	2	0	1	2	1	0	0	1	1	0	1	2	0	1	0	2	0
411	1	0	1	0	0	2	2	0	1	0	0	1	2	1	0	1	1	1	0	2	2	0	0	2	0	0	0	1	2	2	0	1	1	0	1	1	1	0	0	0	0	0	0	2	0	1	0	1	2
412	1	0	0	0	0	1	2	0	1	0	1	0	1	1	0	0	2	1	0	1	1	0	0	2	0	0	0	2	2	2	2	0	0	2	0	2	1	0	0	1	1	2	2	2	1	1	0	1	1
413	1	0	1	0	0	1	1	0	0	0	1	0	0	0	0	0	1	0	0	2	2	0	0	2	0	0	0	1	2	2	1	0	0	2	0	2	0	1	1	1	0	0	0	2	0	1	1	1	1
414	1	0	0	0	0	1	2	0	2	0	0	1	1	0	0	1	1	0	1	1	1	0	0	2	0	0	0	2	1	2	2	2	2	0	2	0	1	0	0	1	1	1	2	2	1	0	0	1	1
415	1	1	1	0	0	1	2	0	0	0	0	0	1	1	0	0	1	0	1	1	2	0	0	2	0	1	0	2	2	1	1	1	0	1	1	1	1	0	0	2	2	0	0	1	0	0	0	2	1
416	1	0	1	0	0	0	1	0	1	1	0	1	2	1	0	0	2	2	1	1	2	0	1	1	0	1	0	2	2	1	1	1	1	0	1	1	1	1	0	0	0	0	1	2	1	0	0	0	1
417	1	1	2	0	0	1	1	1	0	0	1	0	0	0	0	0	1	0	1	0	1	0	0	2	0	0	0	1	1	1	2	1	1	2	0	2	2	0	0	2	2	0	0	2	0	1	0	0	1
418	0	0	1	0	0	2	2	0	1	0	0	0	1	1	0	0	2	2	0	2	1	0	0	2	0	0	0	0	1	2	1	1	1	2	0	2	1	0	0	1	1	1	1	2	1	1	0	1	1
419	1	0	1	0	0	0	2	0	0	0	0	0	0	0	0	0	0	0	1	1	2	1	1	1	1	1	0	2	2	2	1	1	1	2	0	2	2	0	0	1	1	0	0	2	0	1	0	1	1
420	1	0	1	0	0	1	2	0	1	0	0	0	2	1	1	0	0	0	0	2	1	0	0	2	0	1	0	1	2	2	0	2	1	2	0	2	2	0	0	2	2	0	1	2	1	0	0	1	1
421	0	0	2	0	0	2	2	0	1	0	0	0	1	1	0	0	2	1	0	2	2	0	0	2	0	1	0	2	1	1	2	0	0	2	0	2	1	0	0	2	1	0	0	2	1	1	0	2	0
422	0	0	0	0	0	0	2	0	1	0	0	0	0	0	0	0	1	1	1	1	1	0	0	2	0	0	1	2	2	2	0	1	1	2	0	2	1	0	0	1	1	0	0	2	0	1	0	2	0
423	0	0	1	0	0	1	2	0	2	0	0	0	1	1	0	0	1	1	1	1	2	0	0	2	0	2	0	1	2	2	0	2	1	0	1	1	0	0	0	1	1	0	0	0	0	1	0	0	0
424	0	0	0	0	1	1	2	0	1	0	2	0	0	0	0	0	0	0	1	1	2	0	0	2	0	2	0	1	2	2	1	2	2	0	1	1	1	0	0	0	0	0	0	0	0	0	1	1	1
425	1	0	1	0	0	1	2	1	1	0	0	0	1	1	0	0	1	1	0	2	2	1	0	2	0	2	0	2	2	2	2	2	2	2	0	2	1	0	0	2	2	1	0	1	0	1	0	2	0
426	1	0	1	0	0	1	2	0	2	0	0	0	1	1	0	0	0	0	0	2	2	0	0	2	0	1	1	2	2	2	0	1	1	1	1	1	2	0	0	1	1	0	0	0	0	1	0	2	0
427	1	0	1	0	0	1	2	1	1	0	0	0	2	1	0	0	2	0	1	1	2	0	1	1	1	1	0	1	2	2	0	1	0	2	1	2	2	0	0	1	1	0	0	2	0	2	0	2	0
428	1	0	1	1	1	1	0	0	0	1	2	0	0	0	0	0	2	1	1	1	1	0	0	2	0	1	0	2	2	2	0	0	0	1	1	1	0	0	0	1	0	0	0	0	1	1	0	1	1
429	0	0	1	0	0	1	2	0	2	0	0	0	1	1	0	0	1	0	1	1	2	0	1	1	0	0	0	2	2	2	1	0	0	2	0	2	1	0	0	2	2	1	1	2	0	1	0	2	0
430	1	0	2	0	0	1	2	0	1	0	0	0	0	0	0	0	0	0	2	0	1	0	0	2	0	1	0	2	2	2	1	0	0	1	1	2	2	0	0	1	1	0	1	2	1	0	1	1	1
431	1	0	2	0	0	1	2	0	0	0	0	0	0	0	0	0	2	1	1	1	2	0	0	2	0	2	0	2	2	2	0	0	1	1	1	2	2	0	0	2	2	1	1	1	1	1	0	0	2
432	1	0	2	0	0	2	2	0	0	0	0	0	1	1	0	0	1	1	1	1	1	0	0	2	0	1	0	2	2	1	1	2	2	0	2	1	2	0	0	2	2	0	0	1	0	1	1	1	1
433	1	0	2	0	0	2	1	1	0	0	0	0	1	0	1	0	1	0	0	2	2	0	0	2	0	2	0	1	1	1	1	1	1	0	0	1	1	0	0	1	1	0	0	2	0	0	0	1	1
434	1	0	2	0	0	1	2	1	0	0	0	0	1	0	0	0	0	0	2	0	0	0	1	1	0	1	0	1	1	0	2	0	0	2	0	2	0	0	0	0	0	1	1	2	1	1	1	1	1
435	1	0	1	0	0	1	2	0	2	0	0	0	1	0	0	0	2	1	1	1	1	0	1	1	1	0	0	2	2	2	0	1	0	2	1	2	2	0	0	0	0	0	1	2	1	0	1	0	2
436	1	0	0	0	0	0	2	0	2	0	0	0	1	1	0	0	1	1	0	1	1	0	1	1	1	0	0	2	2	1	1	0	0	1	0	2	0	0	0	0	0	0	0	2	0	1	0	1	1
437	1	0	0	0	0	0	2	0	0	0	0	0	1	0	0	0	1	0	1	1	2	0	0	2	0	1	0	2	2	1	0	1	2	2	0	2	1	1	1	1	1	0	1	2	1	0	0	1	1
438	1	0	0	0	0	0	1	0	0	0	0	0	0	0	0	0	1	1	0	1	1	0	0	2	0	2	0	1	1	1	1	1	1	1	2	1	1	1	1	0	0	0	1	2	1	0	0	1	1
439	1	0	2	0	0	2	2	0	0	0	0	0	1	1	0	0	0	0	2	0	2	0	1	1	0	1	0	1	2	1	1	1	1	2	0	2	1	0	0	0	0	1	1	2	1	1	0	2	0
440	1	0	1	0	0	2	1	0	0	1	2	0	1	0	1	0	0	0	1	1	2	0	0	2	0	1	0	2	2	2	1	0	0	2	1	1	2	0	0	0	0	0	0	2	0	0	0	2	1
441	1	0	2	0	0	2	2	1	1	0	0	0	0	0	0	0	1	0	1	1	2	0	0	2	0	1	0	2	2	2	1	1	0	2	0	2	0	0	0	0	0	0	0	1	0	1	0	2	1
442	1	0	1	0	0	2	1	0	0	0	1	0	1	1	0	0	1	0	1	1	2	0	1	1	0	1	0	1	2	2	0	1	1	1	0	2	1	0	0	2	1	0	1	2	2	1	0	2	1
443	1	0	2	0	0	2	1	1	1	0	0	0	1	1	0	0	1	0	1	1	2	1	0	2	0	2	0	2	2	2	2	2	1	0	1	1	1	1	1	1	1	0	0	2	0	1	0	1	1
444	1	0	2	0	0	2	1	0	0	0	2	0	1	0	0	0	1	0	1	1	1	0	1	1	0	1	0	0	2	2	0	0	0	0	1	1	2	0	0	2	2	0	0	2	0	2	0	1	1
445	1	0	2	0	0	1	2	0	0	0	0	0	2	1	0	0	1	0	0	2	2	0	0	2	0	1	0	1	1	1	0	1	0	2	0	2	0	0	0	1	0	1	1	1	1	1	0	2	1
446	1	0	1	0	0	0	2	0	2	0	0	0	1	1	0	0	1	0	1	1	2	0	0	2	0	1	0	2	2	2	0	1	1	2	0	2	1	0	0	0	0	2	2	2	1	1	0	1	1
447	1	0	2	0	0	1	2	1	0	0	0	0	0	0	0	0	1	0	1	1	1	1	0	2	0	2	0	2	2	2	0	2	2	0	2	1	1	0	0	1	1	0	2	2	1	0	0	2	1
448	0	0	1	0	0	1	1	0	0	1	2	1	1	0	0	1	0	0	1	1	2	0	0	2	0	2	0	2	2	2	1	0	0	2	0	2	2	0	0	2	2	1	1	2	1	0	0	0	2
449	1	0	1	0	0	0	2	0	2	0	0	0	1	1	0	0	0	0	1	1	2	0	0	2	0	0	0	1	2	2	0	2	2	1	0	2	1	0	0	2	2	0	0	2	0	0	0	1	1
450	1	1	1	0	0	1	2	1	1	1	0	0	1	1	0	0	1	1	0	2	2	0	0	2	0	1	0	1	1	0	2	1	1	1	1	1	1	1	1	1	1	0	0	2	0	0	0	0	2
451	1	0	0	0	0	0	2	1	1	0	0	0	1	0	0	0	1	1	0	2	2	1	0	2	0	0	0	2	1	1	2	2	2	0	1	1	2	0	0	2	2	0	0	1	0	1	0	0	1
452	1	0	0	0	0	0	2	0	2	0	0	2	1	1	0	0	0	0	1	1	2	0	0	2	0	2	0	1	2	2	0	2	2	1	0	2	1	0	0	2	2	0	0	2	0	0	0	0	2
453	1	0	1	0	0	2	2	0	1	0	0	0	0	0	0	0	1	1	1	0	2	0	1	1	0	0	0	2	2	2	1	1	1	1	0	2	0	1	0	0	0	1	1	2	0	1	0	2	0
454	1	0	1	0	0	1	2	0	0	0	1	0	1	0	1	0	2	0	0	1	1	0	1	1	0	0	0	2	2	1	0	1	1	1	1	1	1	0	0	1	1	0	2	2	0	1	0	1	1
455	1	0	2	0	0	2	2	0	1	0	0	0	0	0	0	0	1	1	0	2	2	0	0	2	0	1	0	2	2	2	1	0	0	2	0	2	2	0	0	2	2	0	0	1	0	1	0	2	1
456	1	0	2	0	0	2	1	0	0	0	1	0	0	0	0	0	0	0	0	1	1	0	0	2	0	2	0	2	0	0	2	1	1	1	1	1	1	0	0	1	1	1	2	2	1	0	0	2	0
457	1	0	1	0	0	0	1	0	0	0	0	1	1	1	0	0	0	0	2	0	0	0	1	1	0	0	0	2	2	2	2	1	1	1	0	2	0	0	0	1	0	1	1	2	2	2	0	2	0
458	1	0	0	0	0	0	1	0	0	0	0	1	1	0	0	0	1	1	0	2	2	1	0	2	0	1	0	2	2	2	1	0	0	2	0	2	2	0	0	1	1	0	1	1	1	0	1	0	2
459	1	0	2	0	0	2	0	0	1	0	0	0	2	2	0	0	2	1	1	1	2	0	0	2	0	0	0	2	2	2	0	1	1	0	0	1	2	0	0	2	2	0	0	2	0	1	0	2	0
460	1	0	2	0	0	2	2	0	1	0	0	0	1	1	0	0	2	1	0	2	2	1	1	1	1	1	1	1	2	2	0	1	1	0	1	2	1	0	0	1	1	0	0	2	0	1	1	1	1
461	1	0	0	0	0	0	2	0	1	0	0	0	0	0	0	0	0	0	0	2	2	0	0	2	0	0	0	1	2	2	0	0	1	0	1	2	0	0	0	1	1	0	0	1	0	0	0	2	0
462	1	0	1	0	0	1	2	1	0	0	0	0	0	0	0	0	0	0	0	2	2	0	1	1	0	1	0	0	2	2	0	1	2	1	0	2	1	0	0	2	2	0	2	2	0	0	0	1	1
463	1	0	2	0	0	2	2	0	2	0	0	0	0	0	0	0	0	0	0	2	2	0	0	2	0	0	0	2	2	2	2	2	2	0	2	0	1	0	0	1	0	0	0	2	0	1	0	2	0
464	1	0	1	1	1	1	1	0	1	0	1	1	1	1	0	0	2	2	1	1	1	0	0	2	0	0	0	2	1	1	2	2	2	2	0	2	1	0	0	2	2	1	1	2	0	1	0	2	1
465	1	0	2	0	0	2	2	0	1	0	1	0	2	2	0	0	1	1	0	2	2	0	0	2	0	0	1	2	2	2	0	2	1	2	0	2	1	0	0	2	2	1	0	0	0	0	0	1	1
466	1	0	2	0	0	0	2	0	1	0	0	0	1	0	1	0	1	1	1	1	1	0	1	1	0	2	0	2	2	2	1	1	0	2	0	2	1	1	1	0	0	0	0	0	0	1	0	1	1
467	1	0	1	0	0	1	1	0	1	0	1	0	0	0	0	0	2	1	0	1	1	0	0	2	0	2	0	2	2	1	1	1	1	0	2	1	2	0	0	1	1	0	0	2	0	1	0	1	1
468	1	0	1	0	0	2	2	0	1	0	1	2	2	0	1	1	1	0	0	2	2	0	0	2	0	2	0	2	2	2	2	1	0	2	1	2	2	0	0	1	1	0	0	2	0	1	0	0	2
469	0	0	1	0	0	1	2	1	1	0	0	0	0	0	0	0	2	1	1	1	2	0	0	2	0	1	0	1	2	2	0	1	1	1	0	2	1	0	0	1	1	1	1	1	1	1	2	0	2
470	1	0	2	0	0	2	2	1	0	0	0	0	1	0	0	0	1	0	1	1	1	0	0	2	0	0	0	2	1	1	2	1	1	2	0	2	2	0	0	2	2	0	0	2	0	0	0	1	1
471	1	0	1	0	0	0	2	0	0	0	1	0	0	0	0	0	1	1	2	0	1	1	0	2	0	0	1	2	2	2	0	0	0	1	1	2	1	0	0	2	2	0	1	2	1	0	1	1	1
472	1	0	0	0	0	0	2	1	0	0	0	0	0	0	0	0	2	1	1	1	2	0	0	2	0	0	0	1	2	2	1	1	0	1	1	1	1	0	0	0	0	0	0	1	0	0	0	1	0
473	1	0	1	0	0	0	2	0	2	0	0	1	2	1	0	0	0	1	1	1	1	0	1	1	1	0	0	2	2	2	0	1	1	1	0	2	1	0	0	1	1	1	1	2	1	2	0	2	0
474	1	0	1	0	0	1	1	0	1	0	1	0	0	0	0	0	2	1	1	1	2	0	0	2	0	2	0	0	2	2	0	1	0	2	0	2	2	0	0	1	1	0	1	2	1	0	1	1	1
475	1	1	1	0	0	1	2	0	2	0	0	0	0	0	0	0	1	0	0	1	1	1	0	2	0	2	0	0	2	2	0	2	2	0	1	2	1	0	0	1	0	0	0	2	0	1	1	1	2
476	1	0	1	0	0	0	1	0	1	0	0	0	1	1	0	0	1	1	1	1	1	0	1	1	0	0	0	2	2	2	2	2	1	0	1	1	1	0	0	1	1	0	0	1	0	1	0	2	0
477	1	0	2	0	0	1	1	0	0	0	2	0	0	0	0	0	2	0	0	2	2	0	0	2	0	0	0	1	2	2	1	2	2	2	0	2	1	0	0	1	1	0	1	2	0	1	1	1	1
478	1	1	1	0	0	1	1	0	2	0	0	0	0	0	0	0	1	0	1	1	2	0	0	2	0	1	1	2	2	1	0	0	0	2	0	2	2	0	0	1	1	0	0	2	0	2	0	2	0
479	1	0	2	0	0	2	0	0	0	0	2	0	0	0	0	0	0	1	0	2	2	0	0	2	0	0	0	2	1	1	1	1	1	1	0	2	1	1	1	1	1	1	1	2	0	1	0	2	0
480	1	0	1	0	0	0	1	0	0	0	1	1	1	0	0	0	2	1	0	2	2	0	1	1	0	1	0	2	1	1	2	1	1	0	0	1	1	0	0	1	1	0	0	0	0	1	0	2	1
481	1	0	1	0	0	1	2	0	1	0	0	1	2	1	1	0	0	0	1	1	2	0	1	1	1	1	0	2	2	1	0	2	1	2	1	1	0	0	0	1	1	0	0	1	0	1	0	2	0
482	1	0	1	1	1	1	1	1	0	0	0	0	0	0	0	0	1	1	2	0	1	0	0	2	0	1	0	1	2	2	1	1	1	2	1	2	1	0	1	1	0	0	0	1	1	1	0	2	0
483	1	0	2	0	0	1	2	1	1	0	0	1	2	2	0	0	1	1	0	2	2	1	0	2	0	2	0	2	1	1	1	0	1	0	1	2	0	0	0	0	0	0	1	2	1	0	0	1	1
484	1	0	1	0	0	1	2	0	2	0	0	1	1	1	0	0	1	0	0	1	1	0	0	2	0	0	0	2	2	1	1	1	1	2	0	2	2	0	0	2	2	0	0	2	0	0	0	1	0
485	1	0	0	0	0	0	2	1	0	0	0	0	0	0	0	0	2	1	0	2	2	0	1	1	0	0	1	2	2	2	0	1	1	1	1	1	1	1	1	0	0	0	0	1	1	1	0	0	2
486	1	0	2	0	0	1	0	0	0	0	2	0	1	1	0	0	2	1	0	2	2	0	0	2	0	1	0	1	2	2	0	2	1	0	1	1	1	0	0	1	1	0	0	2	0	2	0	1	1
487	0	0	1	0	0	2	2	0	1	0	1	1	1	0	0	1	0	0	1	1	1	0	0	2	0	1	0	2	2	2	1	1	1	2	1	1	2	0	0	2	2	0	1	1	1	0	0	2	0
488	1	0	2	0	0	2	2	0	1	0	0	0	1	1	0	0	2	2	1	1	2	0	0	2	0	1	0	2	1	1	1	2	1	2	0	2	1	0	0	2	1	1	1	1	1	0	1	0	2
489	1	0	1	0	0	2	1	0	1	0	1	0	1	1	0	0	1	1	2	0	2	1	0	2	0	1	0	0	2	2	0	0	1	1	0	2	1	0	0	0	0	0	1	1	0	1	0	1	1
490	1	0	2	0	0	1	1	1	1	0	1	1	1	0	0	0	1	0	0	1	1	0	1	1	1	1	0	2	2	2	2	1	2	1	2	1	1	1	1	1	1	0	0	2	0	0	1	0	1
491	1	0	1	0	0	1	2	0	2	0	0	0	0	0	0	0	2	0	0	2	2	0	2	0	1	1	0	2	2	2	1	1	0	2	0	2	1	0	0	2	2	0	0	1	0	0	0	1	1
492	1	0	2	0	0	1	2	0	0	0	1	0	1	1	0	0	1	0	1	1	1	0	0	2	0	0	0	1	1	0	1	2	2	0	1	2	2	0	0	2	2	0	0	2	0	1	0	2	0
493	1	0	0	0	0	1	1	0	0	0	1	0	2	2	0	0	1	1	0	1	1	0	0	2	0	1	0	2	2	2	0	0	0	2	0	2	2	0	0	1	1	0	0	0	0	0	0	1	1
494	0	1	2	0	1	1	0	0	0	0	2	1	2	1	0	0	1	0	0	2	2	1	1	1	1	1	0	2	0	0	2	2	1	1	1	2	1	0	0	1	1	0	0	1	0	1	0	1	0
495	1	0	0	0	0	0	2	0	0	0	1	1	2	2	0	0	2	0	1	1	2	0	0	2	0	1	0	2	1	1	2	1	1	0	1	1	1	0	0	1	1	0	1	2	0	1	0	1	1
496	0	0	1	0	0	1	2	0	1	0	0	0	1	1	0	0	2	1	1	1	1	0	0	2	0	1	0	1	2	1	1	0	1	1	0	2	1	1	0	0	0	0	0	2	0	1	0	2	0
497	1	0	2	0	0	1	1	0	0	0	1	0	0	0	0	0	1	0	1	1	2	0	0	2	0	0	0	1	1	1	2	1	2	1	1	2	1	0	0	1	1	0	2	2	0	1	0	2	0
498	1	0	1	0	0	0	2	1	0	0	0	0	0	0	0	0	1	1	2	0	1	0	0	2	0	0	0	2	2	2	1	2	1	0	1	1	1	0	0	0	0	1	1	2	0	0	0	1	1
499	0	0	1	0	0	1	2	0	1	0	1	1	1	0	0	1	2	0	0	1	1	0	0	2	0	2	0	2	1	2	1	1	1	1	0	2	1	0	0	2	2	0	1	2	0	0	0	1	1
500	1	0	2	0	0	2	2	0	2	0	0	0	1	1	0	0	1	1	1	1	2	0	0	2	0	2	0	1	2	2	0	2	1	1	2	2	1	0	0	2	2	0	0	2	0	2	0	1	1
501	1	0	1	0	0	0	2	1	0	0	0	0	1	0	1	0	1	1	0	2	2	0	1	2	0	0	0	2	2	2	1	0	0	2	0	2	0	1	1	0	0	1	0	0	1	0	0	2	1
502	1	0	0	0	0	1	2	0	0	0	0	0	1	1	0	0	2	0	1	1	2	0	0	2	0	1	0	1	1	1	0	1	0	2	2	1	2	0	0	2	2	0	2	2	0	0	0	1	1
503	1	0	1	0	0	0	1	0	2	0	0	1	0	0	0	0	1	1	0	1	2	0	0	2	0	2	0	1	2	2	0	1	1	1	1	1	0	0	0	0	0	1	1	2	0	0	1	0	1
504	1	0	0	0	0	1	2	0	0	0	0	0	0	0	0	0	1	1	2	0	1	0	0	2	0	0	0	2	2	2	0	2	1	2	0	2	1	0	0	1	1	0	2	2	0	0	0	2	0
505	1	0	2	0	0	2	1	1	0	0	1	0	1	0	0	0	1	1	2	0	2	0	1	1	0	0	0	2	2	2	2	2	2	0	2	1	1	0	0	0	0	0	0	1	0	1	1	1	1
506	1	1	2	0	0	1	2	0	2	0	0	1	2	2	0	0	2	1	0	2	2	0	0	2	0	0	2	2	2	2	1	1	1	0	0	1	1	0	0	0	0	0	1	1	1	1	0	1	1
507	0	0	2	0	0	2	1	0	1	1	0	0	0	0	0	0	2	1	0	2	2	0	0	2	0	1	0	2	2	2	1	1	1	0	1	2	1	0	0	1	1	1	1	1	0	0	0	2	1
508	1	0	1	0	0	0	1	0	0	0	1	0	1	0	0	0	0	0	1	1	2	0	0	2	0	1	2	2	2	2	1	1	1	2	2	1	1	0	0	1	1	0	0	2	0	0	0	2	0
509	1	0	2	0	0	2	2	1	0	0	0	1	2	1	0	1	2	0	1	1	2	0	0	2	0	0	0	2	1	2	1	1	1	1	0	2	1	0	0	1	1	1	0	1	2	1	0	2	0
510	1	0	0	0	0	1	2	0	0	0	0	0	1	1	0	0	2	1	1	1	2	0	0	2	0	0	0	2	2	2	1	2	2	0	1	1	0	0	0	0	0	0	1	2	0	1	0	1	0
511	1	0	0	0	0	0	2	0	1	0	1	1	1	1	0	0	2	2	1	1	1	0	1	1	0	0	0	2	2	2	1	1	0	1	1	1	2	0	0	0	0	0	0	2	0	0	1	1	1
512	1	0	1	0	0	0	2	0	1	0	0	0	1	1	0	0	1	1	1	1	2	0	0	2	0	1	0	1	1	1	0	1	1	2	0	2	0	0	0	0	0	1	1	1	1	1	0	0	2
513	1	0	2	0	0	1	2	0	1	0	1	1	2	1	0	0	1	1	0	2	2	0	0	2	0	0	0	2	1	1	1	2	2	1	1	1	2	0	0	2	2	0	0	1	0	0	0	2	1
514	1	0	1	0	0	1	2	0	2	0	0	1	2	2	0	0	1	1	0	2	2	0	0	2	0	1	0	1	2	2	0	2	2	2	0	2	1	0	0	1	1	0	0	2	1	1	0	0	2
515	1	0	1	1	1	2	2	0	0	0	1	0	0	0	0	0	1	1	0	2	2	0	0	2	0	1	0	2	2	2	1	2	1	1	0	2	1	0	0	2	2	0	0	1	0	1	0	0	1
516	1	0	0	0	0	0	2	0	0	0	1	0	0	0	0	0	2	2	1	1	2	0	1	1	1	2	0	2	1	1	1	0	0	2	0	2	2	1	1	1	1	1	1	2	1	1	0	1	1
517	1	0	1	0	0	2	1	1	0	0	1	0	1	1	0	0	2	1	0	2	1	0	1	1	0	0	0	1	2	2	0	1	1	1	1	1	2	0	0	2	2	0	0	0	0	0	0	2	0
518	1	1	1	0	0	0	2	0	2	0	0	0	0	0	0	1	1	1	1	1	1	0	1	1	1	1	0	1	1	0	2	2	2	0	2	0	0	0	0	0	0	0	1	2	0	0	0	0	2
519	1	0	2	0	0	2	1	0	2	0	0	1	0	0	0	0	2	2	2	0	0	1	0	2	0	0	0	2	2	2	0	1	1	0	1	1	2	0	0	1	1	0	1	2	1	0	1	0	1
520	0	0	1	0	0	2	2	0	2	0	0	0	0	0	0	0	1	0	1	1	1	0	0	2	0	1	0	1	2	2	1	0	0	2	0	2	0	0	0	0	0	0	0	1	1	1	0	1	1
521	1	0	2	0	0	1	2	1	1	0	0	1	1	0	0	0	1	0	1	1	2	0	0	2	0	1	0	2	2	1	1	0	0	2	0	2	1	0	0	2	2	0	1	1	0	2	1	0	1
522	1	0	1	0	0	1	2	1	0	0	0	0	0	0	0	0	1	0	1	1	2	0	0	2	0	0	0	1	1	1	1	0	0	2	0	2	2	0	0	1	1	1	0	0	0	0	0	2	0
523	1	1	2	0	0	1	2	0	2	0	0	1	1	0	0	0	1	0	1	1	2	0	0	2	0	2	2	2	2	2	1	1	1	1	1	1	1	1	1	1	1	0	0	1	0	1	0	1	1
524	1	0	2	0	0	2	2	0	0	0	1	0	2	1	0	0	1	0	2	0	1	2	0	2	0	1	0	1	2	2	1	1	1	0	1	2	2	0	0	1	1	0	1	2	1	0	0	0	2
525	0	0	2	0	0	1	1	0	1	0	1	1	1	0	0	0	0	0	0	0	0	0	1	1	0	1	0	2	2	2	2	1	1	0	1	1	1	0	0	2	2	1	1	1	1	1	0	1	1
526	1	0	2	0	0	2	2	1	1	0	0	0	0	0	0	0	0	0	2	0	2	0	0	2	0	2	0	2	1	1	1	1	0	2	0	2	1	0	0	2	1	1	0	1	0	0	1	1	1
527	1	0	2	0	0	1	2	0	1	0	1	1	1	0	0	1	1	0	0	1	1	0	1	1	1	1	0	2	2	2	1	2	1	1	0	2	2	0	0	1	1	1	1	2	1	0	1	1	1
528	1	0	0	0	0	0	2	0	1	0	0	0	0	0	0	0	1	1	1	0	0	1	0	2	0	1	0	2	2	2	0	0	0	2	0	2	1	0	0	1	0	0	0	1	0	0	0	1	1
529	1	0	1	0	0	1	1	0	1	0	1	0	0	0	0	0	1	0	1	1	2	0	1	1	1	1	0	2	2	2	1	2	2	1	1	1	1	1	1	1	1	1	1	2	1	0	1	0	2
530	1	0	2	0	0	2	2	0	2	0	0	1	1	1	0	0	1	1	0	0	0	0	1	1	1	1	1	2	2	2	1	0	0	1	1	1	2	0	0	1	1	0	0	2	0	1	0	1	1
531	1	0	1	0	0	0	2	0	1	0	0	0	0	0	0	0	2	0	1	1	2	0	1	1	0	1	0	1	2	2	1	1	1	0	2	0	1	0	0	1	1	1	1	1	0	1	0	0	2
532	0	1	1	0	0	2	0	0	0	0	1	0	0	0	0	0	1	0	0	1	1	0	0	2	0	0	0	1	2	2	0	1	1	0	0	1	2	0	1	2	1	1	1	1	1	1	0	0	2
533	1	0	0	0	0	0	2	0	1	0	0	0	0	0	0	0	2	1	0	2	2	1	0	2	0	1	1	2	2	2	0	2	1	2	0	2	2	0	1	2	1	0	0	2	1	1	0	1	1
534	1	0	1	0	0	1	2	1	0	0	0	1	2	1	0	0	1	0	0	2	2	0	0	2	0	1	0	2	2	2	0	2	1	2	0	2	0	0	0	0	0	0	1	1	1	0	0	2	0
535	1	0	1	0	0	0	1	0	0	0	1	1	1	0	1	0	0	0	2	0	0	0	2	0	0	0	0	2	1	1	1	0	0	1	1	1	1	1	1	1	1	0	0	1	0	1	0	2	0
536	1	0	1	0	0	1	2	0	0	0	1	1	1	1	0	0	0	0	1	1	2	1	0	2	0	1	1	2	1	1	1	1	1	2	0	2	1	0	0	0	0	0	1	2	1	0	0	2	0
537	0	0	1	0	0	1	1	0	1	0	1	1	1	0	0	1	2	2	0	2	1	0	1	1	0	1	0	2	2	2	2	1	1	1	1	1	1	1	0	0	0	0	0	0	0	0	0	0	2
538	1	1	2	0	1	1	2	1	1	0	0	1	1	1	0	0	2	0	0	2	2	0	0	2	0	0	0	1	2	2	0	2	2	0	2	0	1	1	1	0	0	0	0	2	0	0	0	2	1
539	1	0	1	0	0	1	2	0	1	0	1	1	2	1	0	1	1	1	0	2	2	0	0	2	0	0	0	2	2	2	2	1	1	1	1	1	1	0	0	0	0	1	1	2	2	2	2	0	2
540	1	0	1	0	0	1	2	1	1	0	0	1	2	2	0	0	0	0	1	1	2	0	0	2	0	1	1	2	2	1	0	1	1	0	1	1	1	0	0	0	0	0	1	2	1	0	0	2	0
541	1	0	1	0	0	1	1	0	2	0	0	0	0	0	0	0	2	1	1	1	2	0	0	2	0	1	0	2	2	2	1	1	0	2	1	2	2	0	0	2	2	1	1	2	1	1	1	0	2
542	1	0	1	0	0	1	1	1	0	0	0	0	0	0	0	0	0	0	0	1	1	0	0	2	0	0	1	2	2	2	0	0	0	2	0	1	1	0	0	1	1	1	1	2	1	2	0	2	0
543	1	1	1	0	0	1	2	0	1	0	0	1	1	0	1	0	0	0	0	2	2	0	0	2	0	1	0	1	2	2	1	1	1	1	1	1	1	0	0	1	1	0	0	2	0	0	1	1	1
544	1	0	1	0	0	1	1	0	1	0	0	0	0	0	0	0	1	1	1	1	1	0	0	2	0	1	0	1	2	2	0	1	0	2	0	2	1	0	0	1	1	1	1	2	1	1	0	1	1
545	1	0	2	0	0	2	2	0	2	0	0	0	2	2	0	0	2	2	1	1	2	0	0	2	0	1	0	1	2	2	0	2	1	1	1	1	1	0	0	1	1	0	0	2	0	0	0	1	1
546	1	0	2	0	0	2	1	1	0	0	1	0	1	1	0	0	0	0	1	1	1	0	0	2	0	2	0	2	2	2	1	1	1	1	0	2	2	0	0	1	1	0	1	2	0	0	0	1	1
547	1	0	1	0	0	1	2	1	0	0	0	0	1	1	0	0	1	0	0	1	1	0	0	2	0	0	0	1	2	2	1	2	1	2	0	2	2	0	0	1	1	0	0	1	0	1	0	1	1
548	1	0	2	0	0	1	2	0	0	0	0	0	0	0	0	0	2	0	1	1	2	0	0	2	0	1	1	2	2	2	0	1	1	2	0	2	1	0	0	1	1	0	0	2	0	1	0	1	0
549	1	0	1	0	1	1	2	1	0	0	1	0	0	0	0	0	1	0	1	1	2	0	0	2	0	0	0	1	2	2	0	0	0	2	0	2	1	0	0	2	1	0	1	2	0	1	0	1	1
550	1	0	2	0	0	1	1	0	0	0	1	0	0	0	0	1	1	1	1	1	1	0	0	2	0	1	0	2	2	2	0	1	1	1	1	1	1	0	0	1	1	1	1	1	1	1	0	1	0
551	1	0	1	0	0	2	2	0	1	0	0	0	1	0	0	0	0	0	0	2	2	0	0	2	0	0	0	2	2	2	0	0	0	1	1	1	2	1	0	0	0	0	1	1	0	2	0	1	1
552	1	0	2	0	0	2	2	0	0	0	0	1	1	1	0	0	1	0	2	0	1	0	1	1	1	1	0	2	2	2	1	0	0	2	0	2	1	0	0	2	2	0	1	1	0	1	0	2	0
553	1	0	1	0	0	1	2	0	1	0	1	0	0	0	0	0	0	0	0	2	2	0	1	1	0	1	0	2	2	1	1	1	1	1	1	1	1	0	0	2	1	1	1	2	0	1	0	2	1
554	1	0	0	0	0	0	1	1	0	0	1	0	0	0	0	0	1	2	0	2	2	0	1	1	1	0	0	2	2	2	0	2	2	0	1	1	1	0	0	2	2	0	0	1	0	0	0	0	2
555	1	0	0	0	0	0	2	0	2	0	0	0	0	0	0	0	2	0	0	1	1	1	1	1	0	1	0	2	2	2	1	1	1	2	1	2	2	1	0	0	0	0	1	2	1	0	0	1	1
556	1	0	1	0	0	1	2	0	0	0	1	0	1	1	0	0	0	0	2	0	0	1	0	2	0	1	0	2	2	2	1	1	1	0	1	1	1	1	1	1	1	0	1	1	1	0	1	1	1
557	1	1	1	0	0	2	2	0	2	0	0	0	1	1	0	0	1	0	1	1	2	0	0	2	0	0	0	2	1	1	1	0	0	1	0	2	1	0	0	1	1	0	0	1	0	0	0	1	1
558	1	0	0	0	0	1	1	1	0	0	0	0	1	1	0	0	2	1	1	1	2	0	0	2	0	1	0	2	2	2	0	1	1	1	1	1	1	0	0	1	1	1	1	1	1	2	0	2	0
559	1	0	0	0	1	1	2	1	0	0	0	1	1	0	0	1	0	0	0	0	0	0	0	2	0	0	0	2	2	2	0	2	2	0	1	1	1	0	1	1	0	0	0	1	0	0	1	1	1
560	1	0	1	0	0	1	2	0	2	0	0	0	0	0	0	0	0	0	0	2	2	0	1	1	1	1	0	2	2	1	0	1	1	1	1	1	2	0	0	2	2	1	1	2	1	1	0	1	1
561	1	0	2	0	0	2	2	1	1	0	0	0	0	0	0	0	1	0	2	0	1	0	0	2	0	1	0	2	2	2	0	1	0	2	0	2	1	0	0	0	0	1	1	1	0	1	0	0	2
562	1	0	0	0	0	1	2	0	2	0	0	1	2	1	0	0	2	1	0	2	2	0	0	2	0	0	0	1	2	2	0	2	1	1	0	2	1	0	0	2	1	0	0	1	0	0	0	1	1
563	1	0	1	1	1	2	2	0	2	0	0	1	1	1	0	0	0	0	0	1	1	0	0	2	0	2	0	2	2	2	0	2	2	0	1	1	2	0	0	1	1	0	0	2	0	2	0	1	1
564	0	0	2	0	0	1	1	0	1	0	1	0	1	1	0	0	1	1	0	2	2	0	1	1	0	2	0	2	1	1	2	1	1	0	1	1	1	0	0	1	1	0	0	1	0	1	0	1	1
565	1	0	1	0	0	1	2	1	0	0	0	1	0	0	0	0	1	0	1	1	1	0	0	2	0	1	0	2	2	2	0	0	0	2	0	2	2	0	0	2	2	0	0	1	1	1	1	1	1
566	1	0	1	0	0	0	2	0	0	0	0	0	0	0	0	0	1	1	0	2	2	0	0	2	0	1	0	2	2	1	0	1	2	1	1	2	2	0	1	2	1	1	1	2	1	0	1	1	1
567	0	0	1	0	0	2	2	0	1	0	1	0	2	2	0	0	0	0	2	0	1	0	0	2	0	2	0	1	2	2	0	1	1	0	1	1	1	0	1	2	0	0	1	2	1	0	0	1	1
568	1	0	1	0	0	2	1	1	1	0	0	0	1	1	0	0	0	0	1	1	2	0	1	1	0	0	0	0	1	2	1	0	0	2	0	2	0	1	0	0	0	0	0	1	0	1	0	2	0
569	0	0	1	0	0	1	2	0	1	0	0	0	0	0	0	0	1	1	1	1	1	0	0	2	0	1	0	1	2	2	0	1	0	1	1	1	2	0	0	1	1	1	1	1	0	1	0	2	0
570	1	0	1	0	0	0	2	1	1	0	0	1	2	1	0	0	1	0	1	0	1	0	0	2	0	1	0	0	1	1	1	2	2	2	0	2	1	1	1	0	0	0	1	2	1	0	0	0	2
571	1	0	2	0	1	1	1	0	0	0	0	0	1	0	1	0	0	0	0	2	2	0	1	1	1	2	0	2	2	1	1	2	1	1	1	1	2	0	0	2	2	0	0	1	0	1	0	2	0
572	1	0	0	0	0	1	2	0	1	0	1	1	2	2	0	0	0	0	2	0	2	0	0	2	0	1	0	2	2	2	0	2	1	1	0	2	2	0	0	1	1	0	0	0	0	1	0	1	0
573	1	0	1	0	0	2	2	0	0	0	0	0	1	1	0	0	1	1	0	2	1	0	1	1	0	2	0	2	1	1	2	1	1	2	2	1	1	0	0	1	1	1	1	2	1	0	0	2	0
574	1	0	2	0	0	1	2	0	0	0	0	2	2	0	1	1	2	2	0	2	2	0	0	2	0	0	0	2	2	2	0	2	2	1	1	2	2	0	0	1	1	0	2	2	0	0	0	0	1
575	1	0	1	0	0	1	2	0	2	0	0	0	1	1	0	0	1	1	0	1	1	0	0	2	0	0	0	2	2	2	0	1	1	2	0	2	1	0	0	1	1	1	1	2	2	2	0	2	0
576	1	0	2	0	0	2	2	1	1	0	0	0	2	1	0	0	0	0	0	2	2	0	1	1	0	1	0	1	2	2	1	1	1	2	0	2	1	0	0	0	0	0	0	1	0	1	0	1	1
577	1	0	0	0	0	1	1	0	1	0	1	0	0	0	0	0	1	1	1	1	1	0	0	2	0	1	0	2	2	2	1	1	1	1	0	2	1	0	0	2	2	0	0	1	0	0	0	1	1
578	1	0	1	0	0	1	2	0	1	0	0	0	0	0	0	0	2	2	1	1	1	0	1	1	0	0	0	2	2	2	0	1	1	2	0	2	1	0	0	1	1	1	1	1	1	0	2	0	2
579	1	0	1	0	0	1	1	1	1	0	1	0	1	1	0	0	1	1	0	2	2	1	0	2	0	0	0	2	2	2	2	1	0	2	0	2	1	0	0	1	1	0	0	1	1	1	0	0	2
580	1	0	2	0	0	2	1	0	0	0	1	0	1	0	1	0	1	1	2	0	2	0	1	1	0	0	0	2	2	1	1	2	1	2	1	1	1	0	0	0	0	0	0	2	0	1	0	1	0
581	1	0	1	0	0	1	2	1	1	1	0	1	1	0	0	1	2	1	0	2	2	0	0	2	0	0	0	2	1	1	2	1	1	1	0	2	2	0	0	1	1	0	0	2	0	0	0	2	2
582	1	0	2	0	0	2	2	0	2	0	0	0	0	0	0	0	1	0	0	1	1	0	1	2	0	0	0	1	2	1	1	1	1	1	1	1	2	0	0	1	1	1	0	0	0	0	0	1	1
583	1	0	2	0	0	1	2	1	0	0	0	0	2	0	1	0	2	1	1	1	2	0	0	2	0	1	0	2	2	2	0	0	0	1	2	2	1	0	0	1	1	1	0	1	0	1	0	0	1
584	1	0	1	0	0	1	2	0	0	0	0	1	1	1	0	0	0	0	2	0	0	0	0	2	0	0	0	2	2	2	1	0	1	1	0	2	2	0	0	1	1	0	0	2	0	0	1	0	2
585	1	0	1	0	0	1	1	0	1	0	0	0	0	0	0	0	1	0	0	1	1	0	1	1	0	2	0	2	2	2	2	1	1	1	1	1	1	0	0	1	1	1	1	2	0	0	0	1	1
586	1	0	0	0	0	0	1	0	1	1	1	0	0	0	0	0	2	2	1	1	2	0	1	1	1	1	0	2	2	2	2	1	1	0	2	1	2	0	0	1	1	1	1	2	1	0	0	2	1
587	0	0	1	0	0	2	1	0	1	1	1	1	1	0	0	1	2	0	0	2	2	0	0	2	0	1	0	2	2	2	0	0	0	2	1	1	2	0	0	2	2	1	1	2	1	1	0	2	0
588	1	0	1	0	0	1	2	0	1	0	0	1	1	1	0	0	1	1	1	0	0	0	0	2	0	0	0	2	1	1	2	2	1	2	0	2	0	0	0	0	0	0	0	2	0	0	0	2	0
589	1	0	2	0	0	2	2	0	1	0	1	2	2	2	0	0	1	1	0	2	2	0	1	1	0	0	0	2	2	2	0	0	1	1	1	2	1	0	0	1	1	0	0	2	0	1	0	0	2
590	1	0	2	0	0	0	1	0	0	0	2	0	1	0	1	0	2	2	1	1	2	0	0	2	0	1	1	2	2	2	0	1	1	1	0	2	2	0	0	0	0	1	1	1	1	1	0	1	0
591	1	0	0	0	0	0	1	1	1	0	0	1	1	1	0	0	0	1	1	1	2	1	0	2	0	0	0	2	2	2	0	0	0	2	0	1	1	0	0	1	1	0	1	2	0	0	1	1	1
592	1	0	2	0	0	1	2	0	1	0	1	0	0	0	0	0	2	2	0	1	1	0	2	0	0	1	1	2	2	2	0	0	0	2	0	2	1	0	0	0	0	0	0	1	0	1	0	1	1
593	0	0	0	0	0	0	1	1	0	0	1	0	0	0	0	0	2	1	0	1	1	0	0	2	0	0	0	1	1	1	1	0	1	2	1	2	1	0	0	0	0	0	0	2	0	0	1	0	2
594	0	0	0	0	0	1	0	0	0	0	2	0	1	0	1	0	1	0	1	1	2	0	0	2	0	1	0	1	2	2	1	0	0	2	0	2	1	0	0	2	2	1	0	0	0	0	0	2	0
595	1	0	1	0	0	1	1	0	0	0	1	0	0	0	0	0	2	1	0	2	1	0	1	1	0	2	0	2	2	2	2	2	2	0	1	1	1	0	0	2	1	0	0	2	0	0	0	2	2
596	0	0	1	0	0	1	2	1	1	0	0	1	2	1	0	1	2	0	0	2	2	0	1	1	0	1	0	2	2	2	0	2	1	0	1	1	1	0	0	1	1	0	0	1	0	1	0	2	0
597	1	0	1	0	0	1	2	0	1	0	0	0	0	0	0	0	0	0	0	2	2	1	1	1	1	1	0	2	2	2	2	1	1	2	0	2	1	1	1	1	1	0	0	0	2	2	0	0	2
598	1	0	2	0	0	2	1	0	0	1	2	0	1	1	0	0	1	1	1	1	2	0	0	2	0	1	0	2	2	2	2	2	1	1	0	2	2	0	0	1	1	0	0	1	0	1	0	1	1
599	1	0	1	0	0	1	2	0	1	0	0	0	1	1	0	0	1	0	0	2	2	0	1	1	0	1	0	2	1	1	1	1	1	1	1	1	1	0	0	2	1	1	1	1	1	1	0	2	0
600	1	0	2	0	0	2	2	0	0	0	0	1	1	0	0	1	1	1	0	2	2	0	0	2	0	0	0	2	2	2	0	1	2	1	2	1	2	0	0	2	1	0	1	1	1	1	0	2	0
601	1	1	1	0	0	1	1	0	0	1	2	0	1	1	0	0	1	2	1	1	2	0	1	1	0	1	0	1	1	1	1	1	1	1	1	1	2	0	0	2	2	0	1	2	1	0	0	2	1
602	1	0	0	0	0	0	1	0	2	0	0	1	2	2	0	0	1	0	0	1	1	0	1	1	0	1	0	2	2	2	0	1	1	2	2	1	1	0	0	1	1	2	1	2	1	0	0	0	2
603	1	1	1	0	0	2	1	0	0	0	1	0	1	1	0	0	2	1	0	2	1	0	0	2	0	0	0	1	2	2	0	1	1	1	1	2	0	1	0	0	0	1	0	1	0	1	0	1	0
604	1	0	1	0	0	1	1	0	1	0	1	0	1	1	0	0	0	0	0	2	1	0	0	2	0	1	0	2	2	1	1	2	2	0	1	1	1	0	0	1	1	0	0	1	0	1	0	1	1
605	1	0	1	0	0	1	2	0	1	0	0	1	1	0	0	1	1	1	0	2	1	0	1	1	1	2	0	1	2	2	0	1	2	1	1	2	1	2	1	1	1	0	1	2	0	1	0	1	1
606	0	0	2	0	0	1	2	0	0	0	0	1	1	0	0	1	0	0	0	2	2	0	0	2	0	1	0	2	1	1	2	2	2	1	0	2	1	0	1	2	0	0	0	1	0	1	0	2	1
607	1	0	1	0	0	0	2	0	0	0	1	1	1	0	0	0	2	2	0	2	2	1	0	2	0	0	0	2	2	1	0	2	1	0	1	1	1	1	1	1	1	2	2	2	1	0	0	2	0
608	1	0	1	0	0	1	2	0	1	0	0	0	0	0	0	0	1	1	1	1	1	0	0	2	0	2	0	2	2	1	2	0	0	1	0	2	2	0	0	2	2	0	0	2	0	1	0	1	1
609	1	1	1	0	0	1	2	1	0	0	1	1	1	0	0	0	2	2	1	1	2	1	0	2	0	0	0	2	2	2	2	1	1	0	1	1	2	0	0	2	2	0	0	0	0	0	0	2	0
610	1	0	1	0	0	2	2	0	2	0	0	1	1	0	0	1	0	0	1	1	2	0	0	2	0	2	0	2	2	2	1	1	0	1	1	1	1	0	0	1	0	0	0	1	0	1	0	1	1
611	1	0	2	0	0	2	2	1	1	0	0	0	0	0	0	0	2	0	0	2	2	0	0	2	0	1	1	2	2	2	0	1	1	2	0	2	2	0	0	0	0	1	0	1	0	0	0	2	0
612	1	0	1	0	0	1	2	0	1	0	1	0	0	0	0	0	1	1	0	2	2	0	0	2	0	1	0	1	2	2	1	2	2	1	1	2	1	1	1	1	1	1	0	1	0	0	0	2	0
613	1	0	0	0	0	0	2	0	2	0	0	0	1	1	0	0	2	0	1	1	2	0	0	2	0	0	0	1	1	0	1	1	0	2	1	2	1	0	0	1	1	0	0	2	0	1	0	1	2
614	1	0	1	0	0	2	2	0	1	0	1	1	1	0	0	1	1	1	0	2	2	1	0	2	0	1	1	2	1	1	1	2	1	2	0	2	2	0	0	2	2	0	0	1	0	1	0	2	0
615	1	0	1	0	0	0	0	0	1	1	1	1	1	0	0	1	0	0	2	0	0	0	1	1	0	0	0	2	1	1	1	1	0	1	1	1	0	1	0	0	0	2	2	2	0	1	0	0	2
616	0	0	2	0	0	2	1	0	1	0	0	0	1	1	0	0	0	0	0	2	2	0	1	1	1	2	0	2	2	2	2	2	2	0	1	2	0	1	1	0	0	0	0	1	0	1	1	1	1
617	1	0	0	0	0	0	2	0	1	0	0	0	0	0	0	0	1	1	1	0	1	0	0	2	0	1	0	1	2	2	0	1	1	0	2	1	2	0	1	2	1	0	1	1	1	1	0	2	1
618	1	0	2	0	0	2	0	0	0	0	2	0	0	0	0	0	2	1	0	2	2	1	1	1	1	1	0	1	2	2	0	1	1	1	0	2	1	0	1	1	0	1	1	2	0	1	0	2	0
619	1	0	0	0	0	1	2	1	1	0	0	0	1	1	0	0	1	1	2	0	1	0	0	2	0	1	0	0	1	2	1	2	2	1	0	2	1	0	0	1	1	1	1	1	0	0	1	0	1
620	1	0	2	0	0	1	1	0	1	0	1	0	1	1	0	0	2	0	0	2	2	0	0	2	0	0	0	1	1	1	0	1	1	1	1	1	2	0	0	1	1	0	0	1	0	1	0	1	1
621	1	0	1	0	0	1	1	0	0	0	2	0	1	1	0	0	1	0	0	2	2	1	0	2	0	2	1	2	2	2	1	1	1	1	0	2	1	0	0	1	1	2	2	2	0	1	0	2	0
622	1	0	0	0	0	1	1	0	0	0	1	0	0	0	0	0	1	0	0	1	1	0	0	2	0	2	0	1	2	2	1	1	1	0	2	0	1	0	0	1	1	0	1	2	2	0	0	2	0
623	0	0	0	0	0	0	2	1	1	0	0	1	2	2	0	0	1	1	1	1	1	0	0	2	0	1	0	0	2	2	0	1	1	1	0	2	2	0	0	1	1	1	0	0	1	0	0	2	0
624	1	1	1	0	0	1	1	0	1	0	0	0	0	0	0	0	1	0	0	1	1	0	0	2	0	0	0	1	1	1	1	1	1	2	0	2	1	0	0	1	1	0	0	2	0	1	0	1	1
625	1	0	0	0	0	1	2	1	1	0	0	0	0	0	0	0	2	1	1	1	1	0	0	2	0	0	0	1	1	1	0	2	2	1	0	2	2	0	0	1	1	1	1	2	1	0	0	2	0
626	1	0	1	0	0	1	1	0	1	0	1	1	1	0	0	1	0	0	0	1	1	0	0	2	0	1	0	2	2	1	0	2	2	1	1	1	2	0	0	2	2	0	0	2	0	1	0	2	0
627	1	0	1	0	1	0	2	0	1	0	1	0	1	1	0	0	1	0	1	1	2	0	0	2	0	2	0	1	1	1	1	1	1	0	2	1	1	0	0	2	2	0	0	0	0	0	0	1	1
628	1	0	2	0	0	0	2	0	1	0	1	1	2	1	1	0	2	2	0	2	2	0	1	1	1	1	0	2	2	2	0	1	1	1	1	1	2	0	0	2	2	0	0	0	0	1	0	2	1
629	1	0	1	0	0	2	2	0	1	0	0	0	0	0	0	0	0	0	0	2	2	0	0	2	0	0	0	2	2	2	1	2	2	0	2	0	1	0	1	1	0	0	2	2	0	0	0	2	0
630	1	0	1	0	0	1	1	0	1	1	2	1	1	0	0	0	1	1	1	1	2	0	0	2	0	1	0	2	2	2	0	1	2	1	2	1	2	0	0	1	1	1	1	2	0	1	0	2	0
631	1	0	1	0	0	1	1	0	0	0	1	0	0	0	0	0	2	2	1	1	2	0	0	2	0	0	0	1	1	0	1	1	1	1	0	2	2	0	0	1	1	1	1	2	0	0	0	2	1
632	1	0	2	0	0	2	1	0	0	0	2	0	2	2	0	0	1	1	1	1	1	0	0	2	0	2	0	1	2	2	0	1	1	2	0	2	1	0	0	0	0	0	1	2	2	1	1	1	1
633	1	0	2	0	0	1	1	0	0	0	1	0	0	0	0	0	1	0	1	1	2	0	0	2	0	0	0	2	2	2	1	1	1	2	0	2	0	0	0	0	0	1	1	1	1	0	0	2	1
634	1	0	2	0	0	2	2	0	1	0	0	0	1	1	0	0	1	1	0	1	1	0	1	1	1	1	0	1	2	2	0	1	1	1	1	1	1	0	1	1	0	0	0	0	0	0	1	1	1
635	1	0	0	0	1	1	2	1	0	0	1	0	0	0	0	0	1	0	0	2	2	0	0	2	0	1	0	2	2	2	0	0	0	2	0	2	1	0	0	0	0	0	0	0	0	0	0	2	1
636	1	0	1	0	0	1	2	0	2	0	0	1	1	0	0	1	1	1	2	0	1	0	1	1	1	1	0	2	2	2	0	1	1	2	0	2	1	0	0	1	1	0	1	1	1	1	0	1	1
637	1	1	1	0	0	1	1	0	1	0	0	0	1	1	0	0	1	0	1	1	1	0	0	2	0	1	0	2	2	2	2	0	0	2	0	2	1	0	0	2	1	0	1	1	1	0	0	2	0
638	1	0	2	0	0	2	2	0	0	0	1	2	1	1	0	0	0	0	1	1	1	0	0	2	0	1	0	2	2	2	1	1	1	1	1	1	1	0	0	1	1	0	0	2	0	1	0	1	1
639	0	0	2	0	0	1	1	0	1	0	1	1	1	0	0	1	1	0	0	1	1	0	0	2	0	0	0	1	2	2	0	1	2	0	0	2	1	0	0	1	1	1	2	2	1	0	0	2	1
640	1	0	1	0	0	1	1	0	1	0	0	0	1	1	0	0	1	1	2	0	1	0	0	2	0	0	0	2	2	2	1	1	1	2	0	2	2	0	0	1	1	1	1	1	0	1	0	2	0
641	0	0	0	0	0	0	2	0	2	0	0	0	0	0	0	0	2	0	0	2	2	0	0	2	0	1	0	2	2	2	0	1	0	1	1	1	0	0	0	0	0	1	1	2	1	0	0	2	0
642	1	0	0	0	0	0	2	0	0	0	0	2	2	0	1	1	2	1	2	0	1	0	1	1	1	1	0	2	2	2	0	0	0	1	0	2	1	0	0	1	1	0	0	2	0	1	2	0	2
643	1	0	1	0	0	2	1	0	1	0	0	0	0	0	0	0	2	2	1	1	1	0	1	1	1	1	0	2	2	2	1	2	1	0	1	1	2	0	0	1	1	0	0	2	0	0	0	0	2
644	1	0	1	0	0	1	2	1	1	0	0	0	0	0	0	0	0	0	0	1	0	0	0	2	0	0	0	2	2	2	1	2	2	0	1	1	1	0	0	0	0	0	1	1	1	1	0	2	0
645	1	0	1	0	0	1	2	0	2	0	0	1	2	1	0	1	1	0	0	2	2	0	0	2	0	1	1	1	2	2	0	1	1	0	2	1	1	0	0	1	1	1	1	2	0	1	0	2	1
646	1	0	2	0	0	2	1	0	0	0	1	1	2	1	0	0	1	0	0	2	2	0	0	2	0	2	0	2	2	1	1	0	0	2	0	2	2	0	0	2	1	1	0	0	0	0	0	1	1
647	1	0	1	0	0	0	2	0	1	0	0	1	1	0	0	1	1	1	2	0	2	0	0	2	0	1	0	1	2	2	0	2	2	2	0	2	1	0	0	1	1	0	1	1	1	0	1	1	1
648	1	0	2	0	0	2	2	0	0	0	0	1	1	0	0	0	1	0	1	1	2	0	0	2	0	1	0	2	1	1	1	1	0	1	1	1	1	0	0	1	1	0	0	2	0	2	0	2	0
649	1	0	1	0	0	2	1	0	1	1	1	0	0	0	0	0	0	0	1	1	1	0	0	2	0	0	0	1	1	0	1	1	1	1	1	1	1	0	0	0	0	0	0	2	0	1	0	0	2
650	1	0	2	0	0	2	2	1	0	0	0	1	1	0	0	1	0	0	1	1	2	0	0	2	0	1	0	2	1	1	1	2	2	0	1	1	1	0	0	0	0	1	0	1	0	1	0	2	0
651	1	0	2	0	0	1	2	1	0	0	0	0	0	0	0	0	2	1	1	1	2	0	2	0	1	1	0	2	2	1	0	0	1	1	0	2	2	0	0	1	1	1	0	0	0	0	0	2	0
652	1	0	0	0	0	0	2	0	2	0	0	0	1	1	0	0	1	1	2	0	2	0	1	1	1	1	2	2	2	2	1	2	2	1	1	1	1	0	0	1	1	0	1	2	1	0	0	1	1
653	1	0	1	0	0	1	1	0	2	0	0	1	0	0	0	0	1	1	1	1	1	0	0	2	0	2	0	2	2	2	2	1	1	1	1	1	2	0	0	1	1	0	0	2	0	1	0	1	1
654	1	0	0	0	0	1	2	0	0	0	1	0	1	0	0	0	1	1	1	0	1	0	0	2	0	2	0	2	2	2	1	1	1	1	1	1	1	0	0	2	1	0	1	2	1	0	1	1	1
655	0	0	2	0	0	2	2	0	1	0	0	0	0	0	0	0	1	0	0	1	1	0	0	2	0	1	0	1	2	2	0	0	0	2	0	2	1	0	0	0	0	0	0	2	0	0	0	1	1
656	1	0	1	0	0	1	2	0	0	0	0	0	0	0	0	0	0	0	1	1	1	0	1	1	1	2	0	2	2	2	0	0	0	2	0	2	2	0	0	2	2	0	0	1	0	1	0	0	2
657	1	0	2	0	0	0	2	0	1	0	0	0	1	1	0	0	1	0	1	1	2	0	0	2	0	2	0	2	1	1	2	1	2	1	2	1	1	1	1	1	1	0	0	2	0	0	0	2	0
658	1	0	2	0	0	2	1	0	0	0	1	1	2	2	0	0	1	0	1	1	2	0	0	2	0	0	0	2	1	1	2	0	1	0	1	2	1	0	0	1	0	0	1	1	0	2	0	2	0
659	1	0	2	0	0	2	2	0	1	0	1	0	2	1	1	0	1	1	0	2	2	1	1	1	0	1	0	1	1	1	1	0	0	1	2	2	1	0	0	1	1	0	0	2	0	2	0	1	1
660	1	0	1	0	0	2	2	1	0	0	0	1	2	1	1	0	1	0	0	2	2	0	0	2	0	1	0	1	1	1	1	1	1	2	0	2	1	1	1	0	0	0	0	2	1	1	0	2	0
661	0	0	2	0	0	2	2	0	1	0	0	1	1	0	0	1	1	1	2	0	1	0	0	2	0	1	0	2	2	2	0	2	2	1	1	2	2	0	0	1	1	0	0	1	0	1	0	1	0
662	1	0	2	0	0	2	2	1	0	0	1	0	1	1	0	0	0	0	0	2	2	0	0	2	0	1	0	2	0	0	2	2	2	0	1	1	1	1	0	0	0	0	0	1	0	1	0	0	1
663	0	0	0	0	0	1	1	0	0	0	1	0	2	2	0	0	2	0	0	2	2	0	0	2	0	1	0	1	2	2	0	1	2	2	0	2	1	0	0	2	2	0	0	0	0	1	0	0	2
664	0	0	1	0	0	2	1	1	0	0	1	0	2	2	0	0	1	0	0	1	1	0	0	2	0	1	0	1	1	1	0	1	1	2	0	2	1	0	0	1	1	0	1	2	0	0	0	0	2
665	1	0	0	0	0	0	1	0	2	0	0	1	1	0	0	1	0	0	0	1	1	0	1	1	1	0	0	2	2	2	1	2	2	0	2	0	1	0	0	1	1	0	0	2	0	0	0	1	1
666	1	0	2	0	1	1	1	0	0	1	1	0	0	0	0	0	0	0	1	0	0	0	1	1	0	1	0	2	2	2	0	1	1	1	1	1	2	0	0	2	2	1	1	1	1	1	0	2	1
667	1	0	2	0	0	2	2	0	2	0	0	0	0	0	0	0	2	0	1	1	2	0	0	2	0	1	0	2	1	1	2	1	1	2	0	2	2	1	1	1	1	0	0	1	0	1	0	2	0
668	1	0	1	0	0	1	2	0	1	0	0	0	0	0	0	0	1	1	1	1	1	0	0	2	0	0	0	2	1	1	2	2	2	0	1	1	0	0	0	1	1	1	2	2	1	0	0	1	1
669	1	0	1	1	1	1	1	0	0	1	2	0	0	0	0	0	0	0	0	2	2	0	1	1	1	2	0	1	2	2	0	1	1	2	0	2	1	0	0	1	0	0	0	2	0	1	1	0	2
670	1	0	2	0	0	1	1	1	1	0	0	0	1	1	0	0	1	0	1	1	2	0	0	2	0	0	0	2	1	1	1	0	0	2	0	2	1	0	0	1	1	2	2	2	1	1	1	0	2
671	0	0	1	0	0	1	2	0	2	0	0	1	1	0	0	1	1	1	1	1	1	1	1	1	1	0	0	2	2	2	1	1	1	2	0	2	2	0	0	2	2	0	0	1	0	1	0	1	1
672	1	0	1	0	0	0	1	0	0	0	1	0	0	0	0	0	1	1	1	1	1	1	0	2	0	0	0	1	2	1	1	1	1	2	0	2	1	1	0	1	1	1	1	2	1	0	0	0	2
673	1	1	1	0	0	1	2	0	1	0	0	0	1	1	0	0	1	0	1	0	2	0	0	2	0	0	0	2	2	2	2	1	0	2	0	2	2	0	0	1	1	0	0	1	0	0	0	1	0
674	0	0	1	0	0	1	2	0	1	0	1	0	1	1	0	0	1	1	0	2	2	0	1	1	1	2	0	2	2	2	1	1	0	2	1	2	2	1	1	1	1	1	1	2	1	0	0	1	1
675	0	1	2	0	1	1	1	0	1	0	1	1	1	1	0	0	0	0	1	1	2	0	1	1	1	1	0	2	1	1	1	1	1	0	2	0	2	0	0	1	1	0	0	1	0	1	0	2	0
676	1	0	1	0	0	1	1	0	1	1	1	0	0	0	0	0	1	0	1	1	2	1	0	2	0	0	0	1	1	0	1	1	1	2	1	2	0	0	0	0	0	0	0	1	1	1	0	1	1
677	0	0	2	0	0	1	1	0	2	0	0	1	2	2	0	0	2	0	1	1	2	0	1	1	0	1	0	1	2	2	1	0	1	1	1	2	2	0	0	0	0	0	1	1	0	1	0	2	1
678	1	1	2	0	1	1	1	0	2	0	0	0	1	1	0	0	1	0	0	1	1	0	0	2	0	2	0	1	2	2	0	0	0	2	0	2	0	1	1	0	0	1	0	1	0	0	0	1	1
679	1	0	1	0	0	1	0	0	1	0	1	0	0	0	0	0	0	0	0	1	0	0	0	2	0	1	0	2	2	2	0	1	0	1	1	1	1	0	0	2	2	1	1	2	1	1	0	2	0
680	1	0	1	0	0	1	1	0	2	0	0	0	1	1	0	0	1	1	1	1	1	1	0	2	0	1	0	2	2	2	2	1	1	2	0	2	2	0	0	2	2	1	1	1	1	1	0	1	1
681	1	0	2	0	0	2	2	0	0	0	0	0	0	0	0	0	0	0	0	2	2	0	0	2	0	1	0	2	2	2	2	1	1	2	0	2	1	0	0	1	0	1	1	1	1	0	0	2	0
682	0	0	2	0	0	2	2	0	0	0	0	0	1	1	0	0	0	1	0	2	2	0	0	2	0	0	0	2	1	1	2	1	1	0	2	0	1	0	0	2	2	0	0	1	0	1	0	1	1
683	1	0	1	0	0	2	1	1	0	0	1	0	0	0	0	0	0	0	0	2	2	1	0	2	0	1	0	2	2	2	2	0	0	1	1	1	1	0	0	1	1	1	1	2	1	0	0	1	1
684	0	0	2	0	0	2	2	0	2	0	0	0	0	0	0	0	1	0	0	1	1	0	0	2	0	0	0	2	2	2	0	1	1	1	1	1	2	0	0	1	1	1	1	1	1	1	0	2	1
685	1	0	1	0	0	1	1	0	0	0	1	0	0	0	0	0	1	0	0	2	2	0	0	2	0	1	0	1	2	2	0	1	0	1	1	1	1	0	0	1	1	0	1	2	1	0	0	2	0
686	0	0	1	0	0	1	1	0	1	0	0	1	2	1	0	1	1	0	1	1	2	0	1	1	1	0	1	2	2	2	1	2	1	0	1	1	1	0	0	1	0	0	1	1	1	1	0	2	1
687	1	0	2	0	0	2	1	0	1	0	1	2	2	1	0	1	1	1	0	1	1	0	0	2	0	1	0	2	1	1	2	1	1	0	1	1	0	0	0	1	1	0	0	2	0	1	0	1	1
688	1	0	0	0	0	0	2	0	2	0	0	1	2	2	0	0	0	0	0	1	1	0	0	2	0	2	0	2	2	2	1	1	1	2	0	2	1	0	0	1	1	0	0	0	0	0	0	0	2
689	1	0	1	0	0	1	2	0	2	0	0	0	1	1	0	0	2	0	0	1	1	0	0	2	0	1	0	1	2	2	1	0	0	2	0	2	2	0	0	2	2	0	0	1	0	0	1	1	1
690	0	0	0	0	0	0	2	1	0	0	1	0	0	0	0	0	0	0	2	0	0	1	1	1	0	1	0	0	2	2	0	2	2	0	2	1	2	0	0	1	1	0	1	2	0	0	1	0	2
691	1	0	2	0	0	2	2	0	0	0	0	0	0	0	0	0	1	0	1	1	1	0	0	2	0	2	0	2	2	2	1	1	1	0	1	1	1	0	0	1	1	0	0	2	0	0	0	2	0
692	1	0	1	0	0	1	2	1	0	0	0	0	0	0	0	0	1	1	0	2	2	0	0	2	0	1	0	2	2	2	1	0	1	2	1	2	1	0	0	0	0	0	0	2	1	0	1	0	2
693	1	0	2	0	0	0	2	0	0	0	0	1	1	1	0	0	2	2	0	2	2	0	0	2	0	1	0	2	2	2	2	0	0	2	0	2	1	0	0	1	1	0	0	1	0	0	1	1	1
694	1	0	0	0	0	0	2	0	1	0	1	0	0	0	0	0	1	0	1	1	2	0	0	2	0	1	0	1	2	2	1	0	0	2	0	2	2	0	0	1	1	0	0	1	0	0	0	2	0
695	1	0	1	0	0	0	2	1	0	0	0	0	0	0	0	0	0	0	2	0	0	0	0	2	0	1	0	0	2	1	0	0	0	2	0	1	1	0	0	1	1	0	1	2	1	0	0	0	2
696	1	1	2	0	0	1	2	0	0	0	0	0	1	1	0	0	2	1	1	1	2	0	1	1	0	1	0	2	2	2	1	0	1	1	1	2	1	0	0	1	1	2	2	2	1	0	0	1	1
697	1	0	1	0	0	2	2	0	0	0	0	2	2	1	0	0	2	1	1	1	2	1	0	2	0	1	0	2	2	2	1	1	0	2	1	2	2	0	0	2	2	0	0	1	0	1	0	2	0
698	1	0	2	0	0	2	2	0	2	0	0	0	0	0	0	0	2	1	0	2	2	0	0	2	0	1	0	2	1	1	2	0	0	1	0	2	2	0	0	1	1	0	0	2	0	0	0	1	1
699	0	1	2	0	0	1	1	1	0	0	1	1	1	1	0	0	1	0	1	1	1	0	0	2	0	2	0	2	2	2	0	1	1	0	1	1	2	0	0	2	2	0	1	2	0	0	0	1	1
700	1	0	1	0	0	1	1	1	0	0	0	0	0	0	0	0	0	0	1	0	0	0	1	1	0	1	0	1	1	1	2	2	2	0	2	0	2	0	0	1	1	0	0	0	0	0	0	2	0
701	1	0	1	0	0	2	2	0	1	0	1	0	1	1	0	0	1	0	0	1	1	0	1	1	0	1	0	1	1	1	1	0	0	1	2	2	1	0	0	0	0	1	0	1	0	1	0	1	1
702	1	0	1	0	0	1	2	1	0	0	0	0	1	1	0	0	1	1	1	1	1	1	0	2	0	1	0	1	2	2	1	1	0	1	1	1	1	0	0	1	1	0	1	1	0	2	0	2	0
703	1	0	2	0	0	2	2	0	1	0	1	0	0	0	0	0	1	1	1	1	2	0	0	2	0	1	0	1	1	2	1	0	0	1	1	1	1	0	0	1	1	1	1	1	1	0	0	1	2
704	1	0	2	0	0	2	2	0	0	0	1	1	0	0	0	0	2	2	1	1	2	0	0	2	0	1	0	2	2	2	1	2	1	1	2	2	0	0	0	0	0	1	0	1	0	1	0	1	1
705	1	0	2	0	0	0	2	0	1	0	1	0	0	0	0	1	1	1	1	1	1	0	0	2	0	0	0	2	2	2	2	1	1	2	2	1	2	0	0	0	0	0	1	2	1	0	0	2	1
706	1	0	2	0	0	2	2	1	1	0	0	1	1	0	0	1	1	2	0	2	2	0	0	2	0	2	0	1	2	2	1	1	2	1	1	2	0	0	0	0	0	2	2	2	1	1	1	1	1
707	1	0	1	0	0	1	2	0	2	0	0	1	0	0	0	0	1	0	0	1	1	0	0	2	0	0	0	2	2	2	1	0	1	1	1	2	2	0	0	2	2	0	0	1	0	1	0	0	2
708	1	0	1	0	1	0	2	0	1	0	0	0	1	1	0	0	1	2	1	1	2	0	0	2	0	1	0	2	1	1	2	2	2	0	1	1	1	0	0	2	2	0	2	2	0	0	0	1	1
709	1	0	2	0	0	1	2	1	0	0	0	0	1	1	0	0	0	0	2	0	0	0	0	2	0	0	0	2	1	1	1	2	1	1	1	1	1	0	1	1	0	0	0	2	0	1	1	1	1
710	0	0	2	0	0	2	1	0	1	0	0	1	2	0	0	1	0	0	1	0	0	0	0	2	0	0	0	1	1	1	1	1	1	1	0	2	2	0	0	1	1	1	1	2	0	0	0	2	0
711	1	0	1	0	0	2	1	0	0	0	2	0	0	0	0	0	1	1	1	1	1	0	2	0	0	0	0	2	2	2	2	0	0	2	0	2	1	0	0	0	0	1	1	2	0	1	0	2	0
712	1	0	2	0	0	0	2	0	2	0	0	0	0	0	0	0	0	0	1	0	0	0	0	2	0	1	0	2	2	2	0	1	2	1	1	2	0	1	1	0	0	0	0	1	0	1	1	0	2
713	0	0	1	0	0	1	2	0	0	0	1	0	0	0	0	0	2	1	0	1	1	0	0	2	0	0	0	1	1	1	0	1	1	1	1	1	1	0	0	1	1	1	0	1	0	0	0	1	1
714	1	0	0	0	0	0	2	0	1	0	0	0	0	0	0	1	0	0	0	1	1	0	0	2	0	1	0	1	2	2	0	1	0	1	1	1	1	0	0	0	0	1	0	1	0	1	0	2	0
715	1	0	1	0	0	0	1	0	1	0	1	0	0	0	0	0	0	0	2	0	1	0	1	1	0	1	0	1	2	2	0	1	0	2	2	1	2	0	0	1	1	0	1	2	0	0	0	1	1
716	1	1	1	0	0	1	2	0	0	0	0	1	2	1	0	0	1	0	1	1	1	1	0	2	0	2	0	2	2	2	0	1	1	0	2	1	1	0	0	1	1	0	0	2	0	0	0	2	0
717	1	0	2	0	0	2	2	0	2	0	0	0	2	1	1	0	2	0	1	1	1	0	1	1	1	1	0	0	1	2	1	1	0	2	1	2	1	0	0	1	1	0	0	1	1	1	0	0	2
718	1	1	1	0	0	1	2	0	0	0	0	0	0	0	0	0	1	1	0	2	2	0	0	2	0	0	0	2	2	2	1	0	0	1	1	2	1	0	0	0	0	1	1	2	1	0	0	1	1
719	1	0	1	0	0	1	2	0	0	0	1	0	1	1	0	0	1	0	1	1	1	0	0	2	0	1	0	2	2	1	1	1	1	1	0	2	2	0	0	2	1	1	1	1	1	1	0	2	0
720	0	1	1	0	0	1	1	0	0	0	0	0	0	0	0	0	1	0	1	1	2	0	0	2	0	1	0	0	2	2	0	0	0	2	0	2	1	1	1	0	0	1	1	1	1	1	0	0	2
721	1	0	1	0	0	2	2	0	1	0	0	1	0	0	0	0	2	1	0	1	1	0	2	0	0	0	0	2	2	2	0	2	2	1	1	1	2	0	0	1	1	0	0	2	0	2	0	2	2
722	1	0	1	0	0	1	2	0	2	0	0	0	0	0	0	0	0	0	2	0	2	0	0	2	0	2	0	2	2	2	0	1	1	1	1	1	1	0	0	2	2	0	0	0	0	0	0	2	0
723	1	0	1	0	0	2	1	0	1	0	1	0	1	1	0	0	2	0	0	2	2	0	0	2	0	1	0	2	2	2	1	0	0	1	1	1	1	0	0	0	0	0	1	1	0	2	0	1	2
724	1	0	2	0	0	2	1	0	1	0	0	0	1	1	0	0	0	0	0	1	1	0	0	2	0	1	0	1	1	1	1	2	1	2	0	2	1	0	0	0	0	0	1	1	1	0	0	1	1
725	1	0	0	0	0	0	2	0	1	0	1	2	2	2	0	0	2	2	0	2	2	0	1	1	0	1	0	2	2	2	1	1	0	2	1	2	2	0	0	1	1	0	0	2	0	1	0	1	1
726	1	0	2	0	0	1	2	0	1	0	0	0	0	0	0	0	1	1	2	0	1	0	1	1	1	1	0	2	2	2	0	0	0	2	0	2	2	0	0	2	2	0	0	1	0	0	1	0	1
727	1	0	0	0	0	1	1	0	0	0	1	0	1	1	0	0	0	0	1	1	1	0	0	2	0	1	0	2	2	2	1	2	1	2	0	2	1	0	0	2	2	0	0	2	0	0	0	0	2
728	1	0	1	0	0	1	1	0	1	0	0	1	2	1	0	0	1	1	1	1	1	0	0	2	0	1	1	2	1	1	1	0	0	2	0	2	2	0	0	2	1	0	0	2	0	1	0	2	0
729	1	0	2	0	0	1	2	0	2	0	0	0	1	1	0	0	2	1	0	2	2	0	0	2	0	2	1	2	2	2	1	0	0	2	0	2	0	1	0	0	0	1	1	2	1	1	0	2	0
730	0	0	2	0	0	1	1	1	1	0	0	1	1	1	0	0	0	0	1	1	2	0	0	2	0	0	0	2	1	1	2	0	0	2	0	2	1	0	0	1	1	1	0	1	0	0	0	0	2
731	1	0	2	0	0	2	2	1	1	0	0	0	0	0	0	0	2	0	0	2	2	0	1	1	0	1	0	0	1	2	1	0	0	2	0	2	1	1	0	0	0	0	0	2	0	0	0	1	2
732	1	0	2	0	0	1	1	0	2	0	0	0	2	1	1	0	0	0	1	1	2	0	0	2	0	2	1	2	2	2	0	2	1	0	0	2	1	0	0	2	2	1	1	2	1	2	0	2	0
733	1	0	2	0	0	2	2	1	0	0	0	0	1	1	0	0	1	1	1	1	2	0	0	2	0	2	0	1	2	2	1	0	0	2	0	2	2	0	0	1	1	0	1	2	0	0	0	2	0
734	1	0	1	0	0	1	2	0	2	0	0	0	0	0	0	0	1	1	1	1	1	0	0	2	0	1	0	2	1	1	2	0	2	0	2	2	2	0	0	1	1	0	0	0	0	1	0	2	0
735	1	0	2	0	0	2	1	0	1	1	0	0	1	0	0	0	0	0	0	1	1	0	0	2	0	0	0	1	1	2	1	2	1	1	0	2	2	1	1	1	1	0	2	2	1	0	0	1	1
736	1	0	1	0	0	2	2	0	0	0	1	0	1	1	0	0	1	0	0	1	1	0	0	2	0	1	0	2	1	0	1	1	1	1	1	1	1	0	1	2	1	1	1	2	1	1	0	2	0
737	1	0	1	0	0	2	1	0	0	0	2	1	1	0	0	1	2	1	1	1	2	1	0	2	0	0	0	1	1	1	1	1	0	2	1	2	1	1	0	1	0	0	1	2	1	0	0	2	1
738	1	0	1	0	0	1	2	0	0	0	0	0	1	1	0	0	1	0	1	1	2	0	0	2	0	1	0	1	2	2	0	1	2	1	1	2	2	0	0	1	1	1	0	0	1	0	0	1	1
739	1	0	1	1	1	1	2	1	0	0	0	1	1	1	0	0	1	1	2	0	1	0	0	2	0	0	0	2	2	2	0	1	1	1	1	1	1	1	1	1	1	0	0	2	0	0	1	0	2
740	0	0	2	0	0	2	2	0	1	0	0	0	1	1	0	0	0	0	1	1	2	0	0	2	0	0	0	2	2	2	2	0	0	2	0	2	2	0	0	2	2	0	0	1	0	0	0	0	2
741	1	0	2	0	0	1	2	0	1	0	0	0	1	1	0	0	2	0	0	2	2	0	1	1	1	0	0	1	2	2	1	1	0	2	0	2	1	0	0	1	1	0	1	1	1	0	0	0	1
742	1	0	2	0	0	2	1	1	0	0	0	0	1	0	1	0	1	1	0	1	1	0	0	2	0	0	0	2	2	2	0	1	1	1	1	1	1	0	0	1	1	0	1	2	2	1	0	2	1
743	1	0	1	0	0	0	1	0	1	0	0	0	1	1	0	0	1	0	1	1	1	0	0	2	0	2	0	1	1	1	0	0	0	2	0	2	0	1	1	0	0	0	0	2	1	1	0	2	0
744	1	0	1	0	0	1	1	1	0	0	1	1	2	2	0	0	1	1	0	2	2	0	0	2	0	1	0	1	2	2	0	0	0	2	0	2	2	0	0	2	2	0	0	1	0	0	0	0	2
745	1	0	2	0	0	2	1	0	1	0	1	0	0	0	0	0	1	0	0	2	2	0	0	2	0	1	0	2	2	2	1	2	2	1	1	1	1	1	1	1	1	1	1	2	0	0	0	1	1
746	1	0	2	0	0	2	1	0	0	0	1	0	0	0	0	0	0	0	0	1	1	1	0	2	0	1	0	1	2	2	0	1	1	1	1	1	1	0	0	1	1	0	1	2	0	0	0	1	1
747	1	0	1	0	0	1	2	0	1	0	0	0	0	0	0	0	2	1	0	1	1	0	0	2	0	2	0	2	2	2	1	0	0	2	0	2	1	0	0	1	1	0	0	2	1	1	0	1	1
748	1	0	1	0	0	1	2	0	2	0	0	1	1	0	0	1	1	1	1	1	2	0	1	1	0	1	0	2	1	1	1	2	1	0	1	1	2	0	0	2	2	0	0	1	0	1	0	1	1
749	1	0	1	0	0	1	2	1	0	0	0	0	0	0	0	0	1	2	0	2	2	0	1	1	0	0	0	2	2	1	0	1	1	1	0	2	2	0	0	2	2	0	0	1	0	0	0	1	1
750	1	0	2	0	1	1	0	0	0	0	2	0	1	1	0	0	1	0	1	0	1	0	1	1	1	2	0	1	2	2	1	2	1	1	1	2	2	0	0	1	1	0	1	2	1	0	0	0	2
751	1	0	0	0	0	1	1	0	1	1	0	0	1	1	0	0	2	1	1	1	2	0	2	0	1	1	0	2	2	2	1	2	2	0	1	1	2	0	0	1	1	0	2	2	0	0	0	2	0
752	0	0	2	0	0	2	2	1	0	0	0	0	1	0	0	0	1	0	1	1	1	0	2	0	1	1	0	2	1	1	1	2	1	0	1	1	1	0	0	1	1	0	0	0	0	1	0	1	1
753	1	0	1	0	0	0	2	1	0	0	0	1	2	1	0	1	1	0	1	1	2	0	0	2	0	1	0	1	2	2	1	0	0	2	0	2	1	0	0	2	2	0	0	2	0	0	0	2	0
754	1	0	1	0	0	1	1	0	1	1	1	0	0	0	0	0	1	1	2	0	1	0	0	2	0	0	0	0	2	2	0	1	1	1	0	2	1	1	1	1	1	0	1	2	0	1	0	2	0
755	1	0	1	1	1	2	2	0	0	0	0	0	0	0	0	0	2	0	0	2	2	0	0	2	0	1	1	2	2	2	1	1	1	0	0	1	1	0	0	1	1	0	0	1	0	0	0	2	0
756	1	1	1	0	0	1	2	0	0	0	0	0	2	2	0	0	0	0	1	1	2	0	0	2	0	2	0	2	1	1	2	0	0	2	0	2	1	0	0	1	1	0	0	2	0	0	0	1	1
757	0	0	2	0	0	1	1	1	0	0	1	0	0	0	0	0	1	1	1	1	1	1	0	2	0	1	0	2	2	1	0	2	2	2	0	2	0	1	1	1	0	1	1	1	1	0	0	1	1
758	1	0	1	0	0	1	1	1	0	0	0	0	2	1	1	0	1	1	0	1	1	0	1	1	0	0	0	0	2	2	0	1	1	0	2	0	2	0	0	2	2	0	0	2	0	2	0	0	0
759	1	0	2	0	0	2	1	0	0	0	1	0	0	0	0	0	1	0	1	1	2	1	0	2	0	1	0	2	2	2	1	2	1	0	1	1	1	0	0	1	0	0	1	2	1	0	1	0	1
760	1	0	1	0	0	2	0	0	0	0	2	0	1	1	0	0	2	1	0	2	2	0	1	1	0	1	0	2	2	2	1	2	1	0	1	1	1	0	0	1	1	0	0	2	0	2	0	2	0
761	1	0	0	0	0	1	2	0	1	0	0	0	1	1	0	0	1	1	0	2	2	0	1	1	1	1	0	1	1	1	1	1	1	2	1	1	1	0	0	0	0	0	0	0	0	0	0	0	2
762	1	0	1	0	0	1	2	1	1	0	0	0	0	0	0	0	1	1	1	0	1	0	0	2	0	1	0	2	2	2	0	1	1	2	0	2	0	0	0	1	1	0	0	1	0	1	0	1	0
763	1	0	1	1	1	1	1	0	0	0	1	0	0	0	0	0	1	0	1	1	2	0	1	1	1	1	0	2	2	2	0	1	1	2	0	2	2	0	0	1	1	0	2	2	0	0	0	0	2
764	0	1	2	0	0	2	2	0	0	0	0	1	2	0	0	1	1	1	0	2	2	0	0	2	0	2	0	1	1	1	0	0	1	1	0	2	0	0	0	1	0	1	1	2	1	0	0	2	0
765	1	0	1	0	0	1	2	1	0	0	1	0	1	1	0	0	1	0	1	1	2	0	0	2	0	1	0	2	2	2	2	0	0	2	0	2	2	1	0	0	0	1	1	2	1	0	0	1	0
766	1	0	1	0	0	1	2	0	1	0	2	0	0	0	0	0	0	0	0	1	1	0	0	2	0	0	0	1	1	1	1	0	0	1	2	2	1	1	1	1	1	0	0	2	0	2	1	0	1
767	1	0	1	0	0	1	2	0	2	0	0	0	0	0	0	0	0	0	2	0	2	0	0	2	0	0	0	2	1	1	2	1	1	0	2	1	1	0	0	0	0	0	0	2	0	2	0	0	2
768	1	0	1	0	0	2	2	0	1	0	0	0	1	1	0	0	2	0	0	2	2	1	0	2	0	0	0	2	2	2	1	1	1	2	0	2	0	0	0	0	0	1	0	1	0	1	0	1	1
769	1	0	1	0	0	2	2	0	0	0	0	1	2	1	0	0	2	1	0	2	2	0	0	2	0	0	0	2	2	2	2	1	1	2	1	2	0	0	0	0	0	0	0	0	2	2	0	1	1
770	1	0	2	0	0	0	2	1	1	0	0	0	0	0	0	0	1	1	1	1	1	0	2	0	0	0	0	2	1	1	2	1	2	1	1	2	0	0	0	0	0	0	0	1	0	0	0	0	2
771	1	0	2	0	0	0	2	0	1	0	0	1	1	0	0	1	1	0	0	2	2	0	0	2	0	1	0	1	2	2	1	2	2	1	1	1	0	0	0	1	1	0	0	1	0	1	0	1	1
772	1	0	2	0	0	2	2	0	1	0	0	0	0	0	0	0	1	1	2	0	1	0	2	0	1	1	0	2	2	2	0	1	0	2	1	2	1	0	0	1	1	0	0	0	0	1	0	2	1
773	1	0	1	0	0	2	0	0	0	0	2	0	2	0	1	0	0	0	0	1	1	1	1	1	1	1	0	2	1	1	2	0	0	1	0	2	2	0	0	1	1	1	0	1	0	0	0	1	1
774	1	0	1	0	0	1	1	1	0	0	1	0	1	0	0	0	2	2	1	1	2	1	0	2	0	1	0	2	1	0	1	1	1	0	2	0	2	0	0	2	2	2	2	2	1	1	0	2	0
775	1	0	0	0	0	0	2	0	1	0	0	1	1	0	0	1	2	2	0	1	1	0	1	1	1	1	0	1	1	1	1	1	2	0	2	1	2	1	1	1	1	1	1	1	1	0	0	1	1
776	1	0	1	0	0	0	2	0	0	0	1	0	2	1	1	0	2	0	0	2	2	0	0	2	0	0	0	2	2	2	0	1	1	2	0	2	1	0	0	2	2	1	1	1	1	1	0	2	0
777	1	0	1	0	0	1	1	0	0	1	2	0	1	1	0	0	1	0	0	2	2	0	0	2	0	1	0	1	2	2	0	2	1	2	0	2	1	0	0	1	1	0	0	2	0	0	0	1	0
778	1	0	2	0	0	2	1	0	0	0	0	0	1	0	0	0	1	1	0	1	1	0	1	1	0	1	0	2	1	1	2	0	1	2	1	2	2	0	0	0	0	1	1	2	2	0	0	2	0
779	1	0	1	0	0	1	2	0	1	0	0	0	0	0	0	0	1	0	0	1	1	0	0	2	0	1	0	1	2	2	0	1	1	2	0	2	1	1	1	1	1	1	1	1	1	1	0	1	1
780	1	0	1	0	0	0	1	0	0	0	1	0	1	1	0	0	2	1	0	2	2	0	0	2	0	0	0	2	2	2	0	1	1	1	2	1	1	0	0	2	1	1	1	1	1	1	0	2	0
781	1	0	1	0	0	2	2	0	2	0	0	0	0	0	0	0	1	1	0	0	0	0	0	2	0	1	0	2	2	2	1	0	0	2	0	2	1	1	1	1	1	0	1	2	0	0	0	2	1
782	1	0	2	0	0	1	1	0	0	0	2	0	1	0	0	0	1	1	1	1	1	0	1	1	1	1	0	2	2	2	1	1	1	1	0	2	1	1	0	1	0	0	0	1	1	0	0	2	1
783	1	0	1	0	1	1	2	0	0	0	0	1	1	0	0	0	0	0	1	1	2	0	0	2	0	1	0	2	2	2	0	0	0	2	0	2	0	0	0	0	0	1	1	1	1	1	0	1	1
784	1	0	0	0	0	1	2	1	1	1	0	0	1	1	0	0	1	0	0	1	1	0	0	2	0	2	1	1	2	2	0	1	0	2	1	2	2	0	0	2	2	0	1	1	0	2	0	0	2
785	1	0	1	0	0	0	1	0	0	0	0	0	0	0	0	0	1	1	1	1	2	0	0	2	0	0	0	2	2	2	1	2	1	2	0	2	1	0	0	2	2	1	1	2	1	0	1	0	2
786	1	0	2	0	0	2	2	0	0	0	0	0	1	1	0	0	2	1	0	2	2	1	1	1	1	0	0	2	2	2	0	1	1	1	1	1	1	1	1	1	1	1	1	1	1	0	0	1	1
787	1	0	2	0	0	2	2	0	1	0	0	0	0	0	0	0	2	2	0	2	2	0	1	1	1	1	0	1	2	2	0	1	0	1	1	1	2	0	0	1	1	0	0	1	0	0	0	2	1
788	1	0	1	0	0	2	1	0	1	0	1	0	1	1	0	0	2	0	0	2	2	0	1	1	0	1	0	1	2	2	0	1	1	0	2	0	2	0	0	1	1	1	1	1	1	1	0	2	0
789	1	0	1	0	0	0	2	0	2	0	0	0	1	1	0	0	2	1	2	0	1	0	0	2	0	1	0	2	1	1	1	1	1	2	0	2	2	0	0	0	0	1	0	1	0	1	0	1	1
790	1	0	2	0	0	1	1	0	0	0	1	0	1	1	0	0	1	1	1	0	2	0	1	1	1	1	0	1	2	2	1	0	1	2	1	2	0	0	0	0	0	0	1	2	0	0	0	1	2
791	1	0	1	0	1	1	2	1	0	0	1	0	0	0	0	0	1	1	2	0	0	0	0	2	0	0	0	1	2	2	1	0	0	1	1	1	1	0	0	1	1	1	1	1	1	0	0	0	2
792	1	0	2	0	0	1	1	0	1	0	0	1	1	0	0	1	1	1	2	0	1	0	0	2	0	1	0	2	2	2	0	1	1	2	0	2	1	0	0	1	1	0	1	2	1	0	0	2	0
793	1	0	1	0	0	2	1	0	0	0	1	0	0	0	0	0	1	0	1	1	1	1	0	2	0	1	1	2	2	2	0	1	1	2	0	2	0	0	0	1	0	0	0	2	0	1	0	0	2
794	1	0	1	0	0	0	2	1	0	0	0	0	0	0	0	0	0	0	0	1	1	0	0	2	0	1	0	2	2	2	0	2	1	0	1	1	1	0	0	1	1	0	0	0	0	1	0	1	1
795	1	0	0	0	0	0	1	1	1	0	0	0	1	1	0	0	1	1	2	0	0	0	0	2	0	0	0	1	2	2	0	1	1	1	0	2	2	0	0	2	2	0	1	1	1	1	0	2	1
796	1	0	1	0	0	0	1	0	1	1	2	0	1	1	0	0	1	0	0	1	1	0	0	2	0	2	0	2	2	2	0	1	2	0	2	1	1	1	0	1	1	0	0	2	1	1	0	2	0
797	1	0	1	0	0	2	1	1	0	0	0	2	2	1	0	0	0	0	2	0	0	0	1	1	1	1	0	1	1	0	1	1	2	0	0	2	1	0	0	0	0	0	0	2	0	1	0	1	1
798	0	0	2	0	0	2	2	0	2	0	0	0	1	0	0	0	1	1	0	2	2	0	1	1	0	0	1	2	2	2	0	1	1	2	0	2	1	0	0	1	1	1	0	1	0	1	1	0	1
799	1	0	1	0	0	2	2	0	1	0	0	0	1	1	0	0	1	1	2	0	1	0	1	1	0	0	0	1	2	2	0	2	2	0	1	1	1	0	0	1	1	1	1	1	1	0	0	0	1
800	1	0	1	1	1	1	2	0	2	0	0	1	1	1	0	0	1	0	0	2	2	0	1	1	0	2	0	1	1	1	0	1	1	0	1	1	1	0	0	1	1	0	0	2	0	0	0	2	0
801	1	0	1	0	0	2	2	0	2	0	0	0	1	1	0	0	1	0	0	2	2	0	0	2	0	1	2	2	2	2	1	1	2	1	2	1	1	0	0	2	1	0	0	1	0	0	0	2	1
802	1	0	1	0	0	1	1	1	0	0	1	0	1	0	0	0	0	0	2	0	1	0	1	1	1	1	0	1	2	2	1	1	1	2	0	2	2	0	0	2	2	1	1	2	1	0	0	2	0
803	1	0	2	0	0	2	2	0	2	0	0	1	1	0	0	1	0	0	2	0	2	0	0	2	0	0	0	2	2	2	1	2	1	2	0	2	0	0	0	1	0	0	1	1	1	1	0	1	0
804	1	0	0	0	0	0	1	0	1	1	0	0	0	0	0	0	1	0	0	2	2	0	1	1	1	1	0	2	2	2	2	0	0	2	0	2	2	0	0	2	1	1	0	1	0	0	0	0	2
805	1	0	0	0	0	1	1	0	1	0	1	0	0	0	0	0	1	1	0	2	2	0	0	2	0	0	0	2	2	2	0	1	1	1	0	2	2	0	0	1	1	0	0	2	0	1	0	1	1
806	1	0	2	0	0	2	2	0	1	0	0	0	1	1	0	0	1	1	0	1	1	0	0	2	0	2	0	1	2	2	0	1	1	1	1	1	1	0	0	0	0	0	0	1	0	1	0	1	1
807	1	0	1	0	0	0	2	1	1	0	0	0	0	0	0	1	0	0	0	1	0	0	0	2	0	0	0	1	2	2	0	2	2	0	2	0	0	0	0	1	1	0	1	1	0	1	0	0	2
808	1	0	2	0	0	1	1	0	1	0	0	1	1	1	0	0	2	1	1	1	1	0	0	2	0	0	0	2	2	2	2	0	0	2	0	2	2	0	0	1	1	0	0	1	0	1	0	1	0
809	0	0	1	0	0	1	2	0	1	0	2	1	1	0	0	1	0	0	1	0	0	0	0	2	0	1	0	1	2	2	0	1	1	0	0	2	2	0	0	2	2	0	0	1	0	0	0	2	0
810	1	0	1	0	0	1	2	0	0	0	0	0	1	1	0	0	1	1	1	1	2	0	0	2	0	2	0	1	2	2	0	2	2	0	1	1	1	0	0	1	1	0	1	1	1	1	1	0	2
811	1	0	0	0	0	1	1	0	0	0	1	0	0	0	0	0	1	1	2	0	2	1	1	1	0	1	0	2	2	2	1	1	1	0	2	1	1	1	1	1	1	1	0	1	0	0	0	1	1
812	1	0	1	0	0	1	1	0	1	1	0	0	0	0	0	0	1	0	0	1	1	0	1	1	1	1	0	1	2	2	1	2	2	1	0	2	2	0	0	2	2	0	1	1	0	1	0	1	1
813	1	0	0	0	0	0	1	0	1	0	0	0	0	0	0	0	2	0	0	2	2	0	0	2	0	0	0	2	2	2	2	1	1	2	0	2	1	1	1	1	1	0	1	2	1	0	0	0	1
814	1	0	0	0	0	0	2	1	1	0	0	0	1	1	0	0	0	0	0	2	2	0	0	2	0	0	1	2	2	2	0	1	1	1	0	2	2	0	0	2	2	0	0	1	0	1	0	2	0
815	1	0	0	0	0	0	2	0	1	0	0	1	1	0	0	0	2	0	0	2	2	0	0	2	0	0	0	2	1	1	1	1	2	1	0	2	0	0	0	1	0	1	1	1	1	1	0	1	1
816	1	0	2	0	0	2	1	0	1	0	1	2	2	0	1	1	0	0	1	1	2	0	0	2	0	1	0	2	2	2	1	1	0	1	1	1	2	0	0	1	1	0	1	1	0	2	0	1	1
817	1	0	2	0	0	1	2	0	0	0	0	0	0	0	0	0	2	0	0	2	2	0	1	1	1	1	0	2	2	2	0	1	2	0	1	2	1	0	0	1	1	0	0	1	1	0	0	0	1
818	1	1	2	0	0	1	1	0	0	0	2	1	1	0	0	1	1	1	1	1	1	0	1	1	1	1	1	2	2	2	1	0	1	1	0	2	1	0	0	1	1	1	1	1	1	2	0	0	1
819	1	0	2	0	0	2	0	0	0	0	2	0	2	2	0	0	1	0	1	1	2	0	0	2	0	1	0	1	1	1	1	2	2	0	1	1	1	1	1	1	1	1	1	1	1	1	0	2	0
820	1	0	1	0	0	1	2	1	0	0	0	0	0	0	0	0	1	1	0	2	2	0	1	1	1	1	0	2	2	1	0	2	1	0	1	1	0	0	0	1	1	1	1	2	1	1	0	1	1
821	1	0	1	0	0	1	1	0	2	0	0	1	0	0	0	0	0	0	1	1	2	0	1	1	0	1	0	2	1	1	2	0	0	1	0	2	2	0	0	2	1	0	1	1	1	1	0	2	0
822	1	0	1	0	0	1	2	0	0	0	1	1	2	2	0	0	1	1	0	1	1	0	0	2	0	2	0	2	2	2	1	1	1	2	0	2	2	0	0	1	1	0	1	2	1	1	0	2	0
823	1	0	0	0	0	0	2	0	2	0	0	1	1	0	0	1	1	0	0	1	1	0	0	2	0	0	0	2	2	1	1	1	1	1	0	2	2	1	1	1	1	1	1	1	1	2	1	0	2
824	1	0	2	0	0	1	2	0	1	0	0	1	0	0	0	0	1	0	1	1	1	0	1	1	0	0	0	1	2	2	0	2	1	2	0	2	1	1	1	1	1	1	1	1	1	1	0	2	1
825	1	0	1	0	0	1	2	1	1	0	0	0	0	0	0	0	2	2	1	1	2	0	1	1	0	1	0	2	2	2	1	0	0	2	0	2	1	0	0	0	0	0	0	1	0	1	0	0	2
826	1	0	0	0	0	1	0	0	1	0	0	0	0	0	0	0	2	1	1	1	2	0	0	2	0	1	0	1	2	2	0	1	1	2	0	2	2	0	0	1	1	1	1	2	1	0	0	1	1
827	1	0	1	0	1	0	2	0	1	0	0	0	0	0	0	0	1	0	0	1	1	0	0	2	0	2	0	1	2	2	0	0	1	1	0	2	2	0	0	1	1	1	1	1	1	1	0	2	0
828	1	0	2	0	0	1	1	0	0	0	2	0	2	0	1	0	1	1	0	2	1	0	1	1	1	1	0	1	2	1	1	1	0	2	0	2	1	0	0	1	1	0	0	2	0	2	0	2	1
829	1	0	2	0	0	2	1	0	1	0	0	0	1	1	0	0	1	1	2	0	2	0	0	2	0	1	0	2	2	2	0	1	1	2	0	2	1	0	0	2	2	1	1	2	1	1	0	2	1
830	1	0	0	0	0	0	2	0	1	0	0	1	2	1	0	0	0	0	2	0	1	0	1	1	0	0	0	2	2	2	0	1	1	2	0	2	2	0	0	2	2	0	0	1	0	0	0	2	1
831	1	0	2	0	0	1	1	0	0	0	1	1	1	1	0	0	1	1	0	2	2	0	0	2	0	1	0	1	2	2	1	2	2	1	1	2	0	0	0	0	0	0	0	2	0	0	0	2	0
832	0	0	2	0	0	1	2	0	1	0	0	1	2	0	0	1	1	1	0	1	1	0	0	2	0	1	0	2	1	1	2	0	0	1	1	1	0	0	0	0	0	0	0	2	0	2	0	1	1
833	1	0	0	0	1	1	1	0	0	1	1	2	2	1	0	1	1	0	1	1	1	0	0	2	0	1	0	2	2	2	1	0	0	2	0	2	1	0	0	0	0	0	0	1	0	1	0	0	2
834	1	0	1	0	1	0	2	0	2	0	0	0	1	1	0	0	0	0	0	2	2	0	1	1	0	1	0	2	2	2	1	2	1	1	0	2	1	0	0	1	0	1	2	2	1	0	1	0	2
835	1	0	2	0	0	2	1	0	1	0	0	0	0	0	0	0	0	0	0	1	1	0	0	2	0	0	0	2	2	2	1	2	1	2	0	2	2	0	0	2	2	1	0	0	0	0	0	2	1
836	1	0	2	0	0	2	2	0	2	0	0	1	1	0	0	0	1	1	0	2	2	0	0	2	0	2	0	2	1	2	1	1	1	0	1	2	2	0	0	1	1	1	1	1	0	1	0	1	1
837	1	0	2	0	0	2	2	1	1	0	0	0	0	0	0	0	1	0	1	1	2	0	0	2	0	0	0	2	1	0	1	0	0	1	1	1	2	0	0	1	1	0	1	2	1	0	0	2	0
838	1	0	1	0	0	2	1	1	0	0	0	1	1	0	0	0	0	0	1	1	1	0	1	1	0	2	0	2	2	2	2	0	0	1	0	2	2	0	0	2	2	0	0	2	0	1	0	0	1
839	0	0	1	1	1	1	2	0	2	0	0	0	0	0	0	0	1	0	1	1	2	0	0	2	0	2	0	2	2	2	0	2	1	1	0	2	1	0	0	2	2	0	1	2	1	0	0	1	1
840	1	0	0	0	0	0	1	0	1	0	1	0	0	0	0	0	1	0	1	1	1	0	1	1	1	1	0	2	2	2	0	0	0	2	0	2	1	1	1	0	0	0	0	1	0	1	0	1	1
841	0	0	1	0	0	1	1	0	2	0	0	0	1	1	0	0	0	0	0	1	1	0	0	2	0	1	0	2	1	2	2	1	1	1	1	1	2	0	0	1	1	0	1	2	1	0	0	1	2
842	1	0	2	0	0	1	2	0	1	0	1	0	0	0	0	0	0	0	2	0	2	0	0	2	0	1	0	1	2	2	0	2	2	2	0	2	2	0	0	1	1	0	1	2	1	0	0	2	1
843	1	0	2	0	0	1	2	0	0	1	1	0	0	0	0	0	1	1	0	0	0	0	1	1	0	0	0	2	2	2	1	2	1	1	0	2	2	0	0	2	2	1	0	0	0	0	0	1	2
844	0	0	2	0	0	2	2	0	2	0	0	0	0	0	0	0	1	1	1	0	0	0	0	2	0	0	0	1	1	2	1	2	1	2	0	2	1	0	0	1	1	0	0	0	2	2	1	0	2
845	1	0	0	0	0	0	1	0	1	0	1	0	0	0	0	0	2	0	0	2	2	0	0	2	0	2	0	2	1	1	2	2	2	0	1	2	1	0	0	1	1	0	0	1	0	1	0	2	0
846	1	0	2	0	0	2	1	0	1	0	0	0	0	0	0	0	2	1	0	2	2	0	0	2	0	0	0	2	2	2	1	1	1	1	1	2	1	0	0	1	1	0	0	2	0	1	0	2	0
847	1	0	1	0	0	1	1	0	0	0	0	0	0	0	0	0	1	1	1	1	1	0	1	1	0	1	0	2	2	1	0	0	0	1	1	1	1	0	0	1	1	2	2	2	1	0	0	2	1
848	1	1	1	0	0	1	1	0	1	0	1	0	0	0	0	0	2	1	1	1	1	0	0	2	0	1	1	2	2	2	0	0	0	2	0	2	0	1	1	0	0	0	0	2	0	2	1	0	1
849	1	0	2	0	0	1	2	0	2	0	0	0	1	1	0	0	2	2	1	1	2	0	0	2	0	0	0	2	2	2	1	2	2	0	2	1	1	0	0	0	0	0	0	2	0	0	0	2	0
850	0	0	2	0	0	2	2	0	1	0	0	0	0	0	0	0	1	0	0	1	1	0	1	1	0	0	0	1	1	1	1	2	2	0	1	1	0	0	0	0	0	1	1	1	1	2	0	1	1
851	1	0	2	0	0	0	2	1	0	0	0	1	1	0	0	1	0	0	1	1	1	0	1	1	1	1	0	2	1	1	1	1	1	1	1	1	0	1	1	0	0	0	2	2	0	0	0	2	0
852	1	0	1	0	0	1	2	0	1	0	1	0	0	0	0	0	1	0	1	1	1	0	1	1	1	1	0	1	2	2	1	0	0	2	0	2	2	0	0	0	0	0	0	0	0	1	0	2	0
853	1	1	1	0	0	1	2	1	1	0	0	0	1	0	0	0	1	2	1	1	2	0	0	2	0	0	0	2	1	2	2	1	2	0	1	2	1	0	0	0	0	1	1	2	1	1	0	1	1
854	0	0	2	0	0	1	2	0	1	0	0	2	2	1	0	0	2	1	0	2	2	0	0	2	0	2	0	1	1	1	2	1	2	0	1	2	2	0	0	1	1	0	0	2	0	1	0	0	2
855	0	0	1	0	0	1	2	0	1	0	1	0	0	0	0	0	0	0	0	1	1	1	0	2	0	1	1	2	2	2	0	1	1	0	1	1	0	1	0	0	0	2	2	2	1	0	0	2	2
856	1	0	1	0	0	0	1	0	0	0	1	0	0	0	0	0	1	0	1	1	2	0	0	2	0	0	0	2	2	2	1	1	1	1	1	1	1	0	0	1	1	0	0	2	0	2	0	2	0
857	1	0	1	0	0	1	2	0	1	0	0	0	1	1	0	0	2	1	0	1	1	1	0	2	0	2	0	2	2	2	1	2	2	0	1	1	2	0	1	2	1	0	1	2	0	0	0	2	0
858	1	0	1	0	0	2	1	0	1	0	0	0	0	0	0	0	1	1	1	1	1	2	0	2	0	1	0	1	2	2	0	0	0	0	1	1	2	0	0	2	2	0	0	2	0	0	0	0	2
859	1	0	0	0	1	1	2	0	2	0	0	0	0	0	0	0	2	2	0	1	1	0	0	2	0	2	0	2	1	1	2	0	1	1	1	2	1	0	0	0	0	0	0	2	0	2	0	1	2
860	1	0	2	0	0	1	2	0	1	0	0	0	0	0	0	0	0	0	1	1	1	0	1	1	1	1	0	1	1	1	1	1	1	2	0	2	1	0	0	1	1	0	0	2	1	2	1	0	2
861	1	0	1	0	0	1	2	0	2	0	0	0	0	0	0	0	1	0	0	2	2	0	2	0	1	0	0	2	2	2	1	1	0	2	1	2	1	0	0	0	0	0	1	2	1	0	0	2	0
862	0	1	2	0	1	1	1	0	1	0	1	1	2	1	0	1	1	1	2	0	2	0	0	2	0	0	1	2	2	2	1	2	2	1	1	1	2	0	0	1	1	1	1	1	0	1	0	1	1
863	1	0	2	0	0	2	2	0	2	0	0	0	0	0	0	0	1	1	1	1	1	0	1	1	0	1	0	2	2	2	1	2	1	0	1	1	1	0	1	2	0	0	0	2	0	0	1	1	1
864	0	0	2	0	0	2	2	1	1	0	0	0	0	0	0	0	1	1	2	0	1	0	0	2	0	1	0	2	2	2	1	2	2	1	1	1	1	0	0	0	0	1	1	2	1	0	0	2	0
865	1	0	2	0	0	2	1	0	0	0	1	0	1	1	0	0	0	0	0	2	2	0	0	2	0	1	0	1	2	2	0	0	0	2	0	2	1	0	0	0	0	0	0	1	0	1	0	1	0
866	1	0	0	0	0	1	1	0	1	1	1	0	2	0	1	0	0	1	1	1	2	0	0	2	0	1	0	1	2	2	0	2	1	0	1	1	2	0	0	0	0	1	1	1	1	1	0	1	1
867	1	0	2	0	0	2	2	0	1	0	0	0	0	0	0	0	2	1	2	0	1	0	0	2	0	0	0	2	2	2	2	2	2	0	1	1	1	0	0	2	2	0	0	1	1	1	1	1	1
868	1	0	2	0	0	2	2	0	2	0	0	1	1	0	0	1	1	0	1	1	2	0	0	2	0	0	0	2	2	2	1	2	1	0	1	1	1	0	0	1	1	1	1	1	1	1	1	0	1
869	1	0	1	0	0	1	2	0	1	0	1	0	0	0	0	0	2	0	1	1	2	0	1	1	0	1	0	1	2	2	1	1	1	2	0	2	0	0	0	1	0	0	0	1	0	0	0	1	0
870	1	0	1	0	0	1	1	1	0	1	1	0	1	1	0	0	2	0	0	2	2	0	1	1	0	1	0	1	2	2	0	1	0	1	1	1	2	0	0	1	1	0	2	2	1	0	0	2	0
871	1	0	2	0	0	2	2	0	2	0	0	0	0	0	0	0	0	0	2	0	0	0	0	2	0	2	0	2	2	2	1	0	1	1	1	2	1	1	1	1	1	1	2	2	0	1	0	1	1
872	1	0	0	0	0	0	2	0	2	0	0	0	0	0	0	0	2	0	1	1	2	0	0	2	0	1	0	1	2	2	0	0	0	2	0	2	1	0	0	0	0	1	1	1	1	1	0	2	0
873	1	0	0	0	0	1	2	0	1	0	1	0	1	1	0	0	1	0	1	1	2	0	0	2	0	1	0	2	2	2	0	1	1	1	0	2	2	0	0	1	1	0	0	1	0	1	0	0	2
874	1	0	1	0	0	0	1	0	0	0	1	0	2	1	0	0	2	0	0	2	2	0	0	2	0	2	0	2	2	2	1	2	2	0	1	1	2	0	0	1	1	0	0	0	2	2	0	1	0
875	1	0	0	0	0	1	2	0	1	0	1	0	2	2	0	0	0	0	0	0	0	0	0	2	0	2	0	1	2	2	0	1	1	1	0	2	1	0	0	2	2	0	1	2	1	0	0	1	1
876	1	0	2	0	0	2	2	0	1	0	2	1	1	0	1	0	2	1	2	0	1	0	1	1	1	2	0	2	2	2	0	1	1	2	1	2	2	0	0	1	1	0	1	2	0	0	0	1	1
877	1	0	2	0	0	1	2	0	1	0	1	0	1	1	0	0	2	2	0	2	1	0	1	1	1	1	0	2	2	2	0	1	1	1	0	2	2	0	0	2	2	0	0	2	0	1	0	2	0
878	1	0	2	0	0	1	1	0	0	0	1	0	0	0	0	0	1	0	1	1	2	0	1	1	1	0	0	2	2	2	1	1	1	0	2	1	1	1	0	1	0	0	0	2	0	1	0	2	0
879	1	0	2	0	0	2	1	0	0	0	0	0	2	2	0	0	2	1	1	1	1	0	0	2	0	0	1	2	2	2	1	2	1	0	1	1	1	0	0	1	1	0	0	0	0	0	0	2	0
880	1	0	0	0	0	1	2	0	1	0	1	0	0	0	0	0	2	1	1	1	2	0	0	2	0	1	0	2	2	2	1	1	1	1	1	1	2	0	0	2	2	0	0	2	0	0	1	1	1
881	1	0	1	0	0	2	1	0	0	0	2	0	1	1	0	0	1	1	0	2	2	0	1	1	0	2	0	2	2	2	1	1	1	1	1	1	2	0	0	2	2	0	1	1	1	1	0	2	2
882	1	0	1	0	0	1	1	0	1	0	0	0	0	0	0	0	1	0	1	1	1	1	0	2	0	0	0	2	2	2	1	0	1	0	1	2	1	0	0	1	1	1	1	1	1	1	0	2	1
883	1	0	2	0	0	2	1	0	1	0	1	2	1	1	0	0	1	0	1	0	2	0	0	2	0	0	0	1	2	2	0	2	1	1	1	1	1	0	0	2	1	0	1	2	1	0	0	2	0
884	1	0	1	0	0	2	1	0	1	0	1	0	0	0	0	1	0	0	1	1	2	0	0	2	0	2	0	1	1	1	0	1	1	1	1	1	2	0	0	1	1	0	1	1	1	0	0	0	2
885	0	0	1	0	0	0	2	1	0	0	0	0	1	1	0	0	1	0	0	2	2	0	0	2	0	0	0	2	2	2	1	0	1	1	1	2	2	0	0	1	1	0	0	1	0	1	1	1	1
886	1	0	2	0	0	2	2	1	0	0	1	0	1	0	0	0	1	1	1	1	1	0	1	1	0	1	1	2	2	2	0	1	1	1	0	2	1	0	0	1	0	1	1	1	1	1	1	1	1
887	1	0	0	0	0	0	2	1	1	0	0	0	0	0	0	0	1	0	1	1	2	0	0	2	0	1	0	1	1	1	1	1	1	2	0	2	2	0	0	0	0	0	0	2	0	0	0	2	0
888	1	0	2	0	0	2	2	0	1	0	0	1	2	1	0	0	1	1	0	0	0	0	0	2	0	1	0	2	1	2	2	1	1	1	1	1	2	0	0	2	1	2	2	2	1	1	0	1	1
889	0	1	1	0	0	1	1	1	0	0	1	0	1	1	0	0	1	1	0	1	1	0	0	2	0	1	0	1	1	0	2	1	1	2	1	2	1	0	0	1	1	0	1	2	1	0	0	1	1
890	1	0	1	0	0	1	1	0	1	0	0	0	0	0	0	0	1	0	2	0	1	0	0	2	0	1	0	2	1	1	1	1	1	0	2	0	1	0	1	1	0	0	0	1	1	1	0	2	1
891	1	0	1	0	0	1	2	0	0	1	1	0	1	1	0	0	2	2	1	1	2	0	0	2	0	0	0	1	2	2	1	0	1	0	1	2	1	0	0	1	1	1	0	0	1	1	0	2	0
892	1	0	0	0	0	1	2	1	1	0	0	1	2	2	0	0	1	1	0	2	2	0	0	2	0	0	0	2	2	2	0	0	0	1	2	2	1	0	0	0	0	1	1	2	2	2	0	1	1
893	1	0	1	1	1	2	1	1	0	0	1	0	1	1	0	0	1	0	1	1	2	0	0	2	0	1	0	2	2	2	0	2	2	0	2	0	2	0	0	2	2	0	2	2	1	0	0	1	1
894	1	0	0	0	0	1	1	0	1	0	1	0	1	0	1	0	1	1	0	0	0	0	0	2	0	1	0	1	2	2	0	1	1	0	2	0	2	0	0	1	1	0	0	2	0	1	0	2	0
895	1	0	1	0	0	1	2	0	1	0	0	0	1	0	0	0	1	1	0	2	2	0	0	2	0	2	0	2	1	1	2	2	2	0	2	0	1	0	0	0	0	0	0	2	1	1	0	2	0
896	1	0	2	0	0	2	2	0	1	0	0	0	0	0	0	0	1	0	1	1	1	0	0	2	0	1	0	2	2	2	0	1	2	1	1	2	2	0	0	1	1	1	0	1	0	1	0	2	1
897	1	0	1	0	0	0	2	0	2	0	0	0	0	0	0	0	1	1	0	0	0	0	1	1	0	0	0	2	2	2	0	2	1	1	1	1	2	0	0	1	1	0	1	2	0	1	0	2	0
898	1	0	2	0	0	2	1	0	1	0	0	0	1	1	0	0	1	0	0	1	1	0	1	1	0	1	0	1	1	2	1	1	0	1	1	1	0	1	1	0	0	2	2	2	1	1	1	0	2
899	0	0	1	1	1	1	2	0	1	0	0	0	0	0	0	0	1	1	1	1	2	0	1	1	0	0	0	2	2	2	0	1	1	1	0	2	1	0	0	2	1	0	0	2	1	1	0	2	0
900	1	0	1	0	0	1	2	0	2	0	0	0	0	0	0	0	1	1	1	1	1	0	0	2	0	1	1	2	2	2	0	1	1	1	1	1	2	0	0	1	1	1	1	2	1	0	1	2	1
901	1	0	1	0	0	1	1	0	1	1	1	1	0	0	0	0	1	0	0	1	1	0	1	1	1	0	0	2	2	2	1	2	2	1	1	1	2	0	0	2	2	0	0	2	0	0	0	1	1
902	1	0	2	0	0	2	2	1	1	0	0	0	0	0	0	0	2	2	1	1	2	0	0	2	0	2	0	1	1	1	0	1	1	2	0	2	1	0	0	1	1	1	1	2	1	0	1	1	1
903	1	0	2	0	0	2	1	0	2	0	0	1	2	1	0	0	2	1	0	2	1	1	0	2	0	0	0	2	2	2	1	2	2	1	0	2	1	0	0	0	0	1	1	2	1	0	0	1	1
904	1	0	1	0	0	0	2	1	1	0	0	1	1	0	0	1	2	2	1	1	2	0	0	2	0	1	0	2	2	2	0	1	1	0	2	1	1	1	1	0	0	1	1	1	1	1	0	2	0
905	1	0	1	1	1	1	1	1	1	0	1	0	0	0	0	0	2	1	0	1	1	0	1	1	0	0	0	1	2	2	0	0	0	2	0	2	2	0	0	1	1	1	1	2	0	1	1	1	1
906	1	0	2	0	0	2	1	0	1	0	0	0	0	0	0	0	1	0	1	1	1	1	0	2	0	1	0	1	2	2	1	0	0	0	1	1	2	0	0	1	1	1	0	0	0	0	0	1	0
907	1	0	1	0	0	2	1	0	0	0	1	1	0	0	0	0	1	0	1	1	1	0	0	2	0	0	0	2	2	2	0	1	1	0	2	1	1	2	1	1	1	0	0	1	0	0	1	0	2
908	1	0	1	0	0	1	1	0	1	0	1	0	1	1	0	0	1	0	1	1	1	0	0	2	0	0	0	2	1	1	1	1	1	0	1	1	1	0	0	2	1	1	0	1	2	1	1	0	1
909	0	0	1	0	0	1	2	0	1	0	0	1	1	0	0	1	2	0	0	2	2	0	1	1	0	1	0	2	2	2	0	1	1	1	0	2	2	0	0	1	1	0	1	2	0	0	0	2	0
910	1	0	0	0	0	1	2	1	0	0	0	0	0	0	0	0	1	0	0	1	1	0	0	2	0	1	0	2	2	2	2	2	2	0	2	0	1	0	0	2	1	0	0	0	0	1	0	2	0
911	1	0	0	0	0	0	0	0	0	1	2	0	0	0	0	0	0	1	0	2	2	0	0	2	0	1	0	1	1	1	2	1	1	1	0	2	2	0	0	1	1	0	2	2	0	1	0	1	1
912	1	0	2	0	0	2	2	0	2	0	0	1	1	0	0	1	1	1	2	0	1	0	1	1	1	1	0	1	2	2	1	2	2	0	1	1	2	0	0	1	1	1	0	0	1	1	0	1	1
913	1	0	2	0	0	1	1	0	1	0	1	0	0	0	0	0	1	1	0	2	2	0	0	2	0	1	0	1	1	0	2	1	1	0	2	0	2	0	0	0	0	1	1	2	0	1	1	0	2
914	1	0	1	0	0	0	2	1	0	0	0	0	1	1	0	0	2	1	1	1	2	0	0	2	0	2	1	1	2	2	0	0	0	2	0	2	2	0	0	0	0	0	0	1	0	0	0	1	1
915	1	0	2	0	0	2	1	1	0	0	1	0	1	1	0	0	2	1	0	2	2	0	0	2	0	0	1	2	2	2	1	1	0	2	0	2	1	0	0	1	1	1	1	2	0	1	0	2	0
916	1	0	2	0	0	2	2	1	1	1	0	0	0	0	0	0	1	0	0	2	2	0	0	2	0	0	0	1	2	2	1	1	2	2	0	2	0	0	0	1	0	1	0	1	0	1	0	1	1
917	1	0	2	0	0	1	2	1	0	0	0	0	0	0	0	1	1	1	0	2	2	0	0	2	0	1	1	2	2	2	0	1	1	2	0	2	1	0	0	1	0	0	1	2	1	0	0	0	0
918	0	0	0	0	0	1	1	0	0	0	1	0	0	0	0	0	1	1	0	2	2	0	0	2	0	0	0	2	1	2	2	0	0	2	0	2	2	0	0	2	2	1	1	1	1	1	0	1	0
919	1	0	0	0	0	1	1	0	0	0	0	0	0	0	0	0	0	0	0	1	1	0	1	1	1	1	0	2	2	2	1	1	1	1	1	2	0	0	0	1	1	0	1	2	1	0	0	1	1
920	1	0	0	0	0	1	2	0	0	1	1	1	1	1	0	0	2	1	1	1	2	0	0	2	0	1	0	2	2	2	1	1	1	1	1	1	1	0	0	1	1	1	1	1	1	0	0	2	0
921	1	0	0	0	0	1	2	0	0	0	0	1	0	0	0	0	2	2	0	2	2	0	0	2	0	0	0	2	2	2	1	1	1	1	1	1	1	0	0	1	1	0	0	2	0	0	0	2	1
922	1	0	1	0	0	1	2	1	0	0	0	0	1	1	0	0	2	2	1	1	1	0	1	1	0	1	0	2	1	1	2	0	0	2	0	2	1	0	1	2	1	0	0	2	0	0	0	2	0
923	1	0	2	0	0	1	2	0	1	0	0	1	1	1	0	0	2	1	0	2	2	0	0	2	0	1	0	1	2	2	0	1	1	1	1	1	2	0	0	2	2	0	0	2	0	0	0	0	1
924	1	1	1	0	0	2	2	1	1	0	0	0	0	0	0	0	0	0	2	0	1	0	1	1	0	0	0	1	1	1	0	1	1	1	1	1	1	0	0	1	1	0	1	2	0	1	0	0	1
925	1	0	1	0	0	1	1	0	2	0	0	0	0	0	0	0	2	2	1	1	2	0	0	2	0	1	0	2	2	2	1	1	1	2	0	2	2	0	0	1	1	1	1	2	2	0	0	2	0
926	1	0	2	0	0	2	2	0	0	0	1	0	1	1	0	0	1	1	1	0	1	1	0	2	0	2	1	2	2	2	0	0	0	2	0	2	1	0	0	0	0	1	1	2	0	0	0	0	1
927	1	0	2	0	0	2	1	0	2	0	0	0	1	1	0	0	1	1	0	1	1	1	0	2	0	2	1	2	2	2	1	0	0	0	1	1	1	0	0	1	1	0	0	1	0	1	0	2	0
928	1	0	2	0	0	1	2	0	0	0	0	0	1	1	0	0	1	1	1	1	2	0	1	1	1	1	0	1	1	1	1	1	1	0	1	1	1	0	0	1	1	0	0	0	2	2	0	2	0
929	0	0	1	0	0	2	2	0	1	0	1	0	0	0	0	0	1	0	0	2	2	0	0	2	0	0	0	2	2	2	2	1	1	2	1	1	2	0	0	1	1	1	1	2	1	0	0	0	1
930	1	1	1	0	0	0	1	0	2	0	0	0	0	0	0	0	2	1	0	1	1	0	0	2	0	0	0	2	2	1	0	2	2	0	1	1	2	0	0	1	1	1	0	1	0	1	0	0	1
931	1	0	1	0	0	0	2	0	1	0	1	0	0	0	0	0	1	1	1	1	1	1	1	1	1	0	0	1	2	2	1	1	1	0	1	1	2	0	0	1	1	1	1	1	1	1	1	0	2
932	1	0	2	0	0	0	2	0	0	0	1	1	1	0	0	1	0	0	1	1	2	0	0	2	0	0	0	2	1	1	1	2	2	1	2	1	1	0	0	0	0	0	1	2	2	0	0	2	1
933	1	0	1	0	0	1	1	1	0	0	1	0	0	0	0	0	1	1	1	1	1	0	0	2	0	2	0	2	2	2	1	1	1	1	0	2	1	0	1	1	0	1	1	2	1	1	0	2	0
934	1	1	0	0	0	1	1	0	0	0	1	0	1	1	0	0	1	0	1	1	2	0	1	1	1	0	0	1	1	0	1	2	2	1	0	2	0	1	1	0	0	0	1	2	1	0	0	1	1
935	1	0	2	0	0	2	1	0	1	0	1	0	2	1	0	0	1	0	1	1	2	1	0	2	0	1	0	2	2	1	1	2	1	2	0	2	1	0	0	1	1	0	0	2	1	0	0	2	1
936	1	0	1	0	0	1	1	0	1	1	1	1	1	1	0	0	1	0	0	2	2	0	1	1	0	2	0	2	1	2	2	1	1	2	0	2	1	1	1	1	1	0	1	2	1	1	0	2	0
937	1	0	1	0	1	1	1	1	0	0	1	0	1	1	0	0	0	0	0	2	2	1	0	2	0	2	0	2	2	2	2	1	1	2	1	2	1	0	0	1	1	2	2	2	1	1	1	1	1
938	1	0	1	0	0	0	2	0	0	0	0	1	2	2	0	0	1	0	1	1	1	0	0	2	0	0	0	1	2	2	0	1	1	1	0	2	1	0	0	1	1	2	2	2	1	1	0	1	1
939	1	0	1	0	0	2	1	0	2	0	0	1	2	2	0	0	2	0	0	1	1	0	0	2	0	1	0	1	2	2	0	1	0	2	0	2	1	0	1	1	0	1	1	2	1	0	0	0	1
940	1	0	2	0	0	1	1	0	0	0	1	1	1	0	0	0	1	1	0	1	1	0	0	2	0	1	0	2	1	1	1	1	1	0	0	2	1	0	0	1	1	1	1	1	1	0	0	2	1
941	1	0	2	0	0	2	1	0	0	0	1	0	0	0	0	0	1	0	1	1	2	0	2	0	1	0	0	2	2	2	1	2	2	0	1	1	2	0	0	1	1	0	0	1	0	0	0	1	0
942	1	0	0	0	0	1	0	0	0	0	1	1	1	0	0	1	1	0	0	2	2	0	0	2	0	0	0	1	1	1	1	2	1	1	2	2	1	0	0	1	1	0	0	1	0	0	0	1	1
943	1	0	1	0	0	1	2	0	2	0	0	0	1	1	0	0	1	0	0	1	1	0	0	2	0	1	0	2	1	1	2	1	1	1	0	2	1	0	0	2	2	0	1	1	1	0	0	2	1
944	1	0	1	0	0	0	2	1	1	0	0	0	1	0	1	0	1	1	1	0	0	0	0	2	0	0	0	1	1	1	0	1	0	2	0	2	1	0	0	2	2	0	0	2	0	0	0	1	1
945	1	0	1	0	0	2	1	0	0	0	0	1	1	0	0	1	2	2	0	2	2	0	0	2	0	0	0	1	2	2	0	2	1	1	1	1	1	0	0	0	0	0	0	2	0	1	0	1	2
946	1	0	1	0	0	1	2	0	0	0	1	0	1	0	0	0	1	1	1	1	2	0	0	2	0	1	0	2	2	2	1	1	1	0	2	1	1	0	0	1	1	1	1	1	0	1	0	1	1
947	1	1	1	0	0	2	2	0	1	0	0	1	1	0	0	0	1	0	0	2	2	0	0	2	0	1	0	2	2	1	0	2	2	0	1	2	2	0	0	2	2	1	1	1	1	1	0	2	1
948	1	0	1	0	0	1	2	0	1	0	0	0	0	0	0	0	1	1	1	1	2	0	0	2	0	0	0	2	1	1	1	1	2	2	0	2	1	0	0	1	1	0	0	2	0	1	0	1	1
949	1	1	2	0	0	1	2	0	2	0	0	0	1	0	0	0	1	0	1	0	1	0	0	2	0	2	0	2	1	1	2	1	0	2	1	2	1	0	0	1	1	1	1	2	0	0	0	2	0
950	1	0	0	0	0	1	2	0	0	0	0	1	2	1	0	0	1	0	1	1	2	0	0	2	0	0	0	1	1	1	0	1	0	2	0	2	1	0	0	1	1	1	1	2	1	0	0	1	1
951	1	0	0	0	0	1	2	1	0	0	0	0	0	0	0	0	1	0	0	2	2	0	0	2	0	2	0	1	2	2	0	1	0	2	2	1	1	0	0	1	1	1	1	1	1	1	0	1	1
952	1	0	1	0	0	0	2	0	0	1	1	0	0	0	0	0	2	1	0	2	2	0	1	1	0	0	1	2	2	2	0	0	0	2	0	2	2	0	0	1	1	0	0	1	0	0	0	2	0
953	1	0	0	0	1	1	1	1	0	0	1	1	1	0	0	1	1	0	0	1	1	0	0	2	0	0	0	2	2	2	0	1	1	1	0	2	1	0	0	2	1	1	0	1	1	2	0	0	2
954	1	0	1	0	1	1	2	0	0	0	0	0	0	0	0	1	1	1	0	2	2	1	0	2	0	1	0	1	2	2	1	1	1	1	0	2	1	0	0	2	2	1	1	2	1	0	0	1	0
955	1	0	2	0	0	1	2	1	0	0	0	0	2	0	1	0	1	1	1	1	2	1	0	2	0	1	0	1	2	2	1	1	1	0	1	2	1	0	0	1	1	0	1	1	1	1	0	0	2
956	0	0	1	0	0	2	2	0	1	0	0	0	0	0	0	0	2	1	1	1	1	0	0	2	0	0	2	2	2	2	1	0	0	2	0	2	0	1	1	0	0	1	1	2	1	0	0	1	1
957	1	0	0	0	0	1	2	0	0	0	1	1	1	0	0	0	1	0	0	1	1	0	1	1	0	1	0	2	2	1	0	0	0	2	0	2	2	0	0	1	1	0	0	2	1	0	0	1	1
958	1	0	2	0	0	2	1	0	0	0	1	1	1	0	0	1	0	0	1	1	2	0	0	2	0	0	0	2	2	2	0	1	2	1	0	2	1	0	0	2	2	2	2	2	1	1	0	2	0
959	1	0	1	0	0	1	2	0	0	0	1	1	1	0	0	1	2	0	1	1	2	0	1	1	0	0	0	1	1	1	0	1	1	0	1	1	1	0	0	1	1	1	1	2	0	0	0	0	2
960	1	0	1	0	0	2	1	0	0	0	1	0	1	1	0	0	0	0	1	1	2	0	0	2	0	0	0	2	2	2	1	0	0	2	0	2	0	0	0	0	0	0	0	2	0	2	0	2	1
961	1	0	2	0	0	1	2	1	1	0	0	0	0	0	0	0	2	2	1	1	1	0	0	2	0	1	0	1	2	2	1	0	1	2	1	2	1	0	0	2	2	0	0	2	0	1	0	1	1
962	1	0	1	0	0	1	2	0	1	0	0	1	1	0	0	0	1	1	1	0	0	0	0	2	0	1	0	2	2	1	1	1	1	1	1	1	2	0	0	2	2	0	0	2	0	0	0	1	1
963	1	0	1	0	0	1	2	1	0	0	0	0	1	0	0	0	1	0	1	1	1	0	0	2	0	2	0	1	1	1	0	0	0	2	0	2	1	0	0	1	1	1	1	1	1	2	1	1	1
964	0	0	0	0	0	0	1	0	1	1	2	1	2	1	0	0	1	0	1	1	2	0	0	2	0	0	0	2	1	1	2	0	0	2	0	2	2	0	0	1	1	0	1	1	1	0	0	2	0
965	1	0	1	0	0	0	2	0	1	0	0	0	0	0	0	0	2	0	0	2	2	0	0	2	0	1	0	2	1	1	2	1	0	1	1	1	1	0	0	2	2	0	1	2	1	0	0	1	0
966	1	0	1	0	0	1	2	0	2	0	0	0	1	1	0	0	1	1	2	0	1	0	0	2	0	0	1	2	2	2	0	1	0	1	1	1	2	0	0	0	0	2	2	2	1	1	0	2	1
967	1	0	2	0	0	2	2	0	0	0	1	0	1	1	0	0	0	0	1	1	1	0	0	2	0	1	1	2	2	2	0	1	1	0	2	1	2	0	0	1	1	0	0	2	0	1	0	0	2
968	1	0	2	0	0	1	1	0	0	1	1	0	2	2	0	0	1	0	1	1	2	0	0	2	0	2	0	2	2	1	1	1	1	1	1	1	1	0	0	1	1	0	0	2	0	2	0	0	1
969	1	0	1	0	0	1	1	0	1	0	1	0	1	1	0	0	1	1	1	1	1	0	0	2	0	1	0	1	1	1	1	0	0	2	0	2	1	0	0	0	0	0	1	2	1	0	0	1	1
970	1	0	1	0	0	0	2	0	1	0	1	0	0	0	0	0	1	1	2	0	1	0	1	1	1	0	1	1	1	1	1	1	1	2	0	2	0	1	1	0	0	1	1	2	1	1	0	1	1
971	1	0	1	0	0	1	2	0	1	0	0	0	1	1	0	0	2	2	1	1	2	0	0	2	0	1	0	1	2	2	1	2	1	1	0	2	0	1	1	0	0	0	2	2	0	0	1	1	1
972	0	0	2	0	0	2	2	0	1	0	0	0	1	1	0	0	1	1	1	1	2	0	0	2	0	1	0	2	2	2	1	1	1	1	2	1	2	0	0	2	2	1	1	1	1	1	0	1	1
973	1	0	0	0	0	0	1	1	0	0	1	1	2	1	0	1	0	0	1	1	2	0	0	2	0	1	0	2	2	2	1	1	1	0	1	1	1	0	0	1	0	0	1	2	1	0	1	1	1
974	1	0	2	0	0	2	2	0	1	0	1	0	2	1	0	0	2	1	1	1	1	0	0	2	0	0	0	1	2	2	1	0	0	2	0	2	1	1	1	1	1	0	0	1	0	1	0	2	1
975	1	0	2	0	0	1	1	0	0	1	1	0	1	0	1	0	2	2	0	1	1	0	1	1	1	1	0	2	2	2	0	1	1	1	1	1	1	0	0	2	2	0	0	1	1	1	0	2	0
976	1	0	1	0	0	2	1	0	0	0	0	2	2	1	0	0	1	1	2	0	0	0	1	1	0	1	0	2	1	1	1	0	0	2	0	2	1	1	1	1	1	0	1	2	1	0	0	1	1
977	1	0	1	1	1	1	2	0	1	0	0	1	0	0	0	0	1	1	1	1	1	0	0	2	0	0	0	1	2	2	0	0	0	1	0	2	1	0	0	0	0	0	0	1	0	1	0	1	1
978	1	0	2	0	0	2	1	0	1	0	1	1	0	0	0	0	2	1	0	2	2	0	0	2	0	1	0	2	2	2	2	1	1	2	1	2	0	1	1	0	0	1	1	1	0	1	0	1	1
979	1	0	2	0	0	1	2	1	0	0	1	0	1	1	0	0	1	1	1	0	1	1	1	1	0	1	0	2	2	2	2	1	1	1	1	1	1	0	0	0	0	0	0	2	0	1	0	2	1
980	1	0	2	0	0	1	1	0	0	0	1	1	1	0	0	1	1	0	1	1	2	0	0	2	0	1	0	2	2	2	1	1	1	2	0	2	2	0	0	2	2	1	0	0	0	0	1	0	2
981	1	0	2	0	0	2	2	1	1	0	0	0	0	0	0	0	1	1	2	0	1	0	2	0	1	0	0	1	2	2	0	0	0	0	1	1	1	1	1	1	1	0	0	2	0	0	0	2	1
982	1	1	1	0	0	1	2	1	0	0	0	0	1	1	0	0	1	0	1	1	2	0	0	2	0	2	0	2	2	1	0	1	1	2	1	2	1	0	0	2	2	0	0	2	0	1	0	2	0
983	1	0	2	0	0	1	2	1	0	0	0	0	1	1	0	0	1	1	1	1	2	0	0	2	0	0	1	1	2	2	0	2	1	0	0	2	1	0	0	1	1	0	1	2	0	0	0	1	1
984	1	0	1	0	0	1	2	0	1	0	1	0	0	0	0	0	2	1	0	2	2	0	0	2	0	1	1	2	2	2	0	1	0	1	1	1	1	0	0	0	0	1	1	2	1	0	0	2	0
985	0	0	1	0	0	1	2	0	0	0	0	0	0	0	0	0	1	1	0	1	1	0	0	2	0	2	0	2	1	1	2	1	1	1	1	1	1	0	0	2	1	1	1	2	0	1	1	1	1
986	1	0	1	0	0	1	2	0	2	0	0	0	1	1	0	0	0	1	1	1	2	0	0	2	0	1	0	2	1	2	2	1	1	1	1	1	1	0	0	1	1	1	0	1	0	1	0	1	1
987	1	0	2	0	0	1	2	0	2	0	0	1	2	2	0	0	0	0	1	1	2	0	0	2	0	0	0	1	1	0	2	2	2	1	1	1	2	0	0	0	0	0	1	1	0	1	0	1	1
988	1	0	0	0	0	0	1	0	0	0	1	0	1	1	0	0	1	1	0	2	2	0	0	2	0	1	1	2	2	2	0	1	2	0	2	1	2	0	0	1	1	1	1	2	1	1	0	1	0
989	1	0	1	0	0	0	2	0	2	0	0	1	0	0	0	0	2	2	0	1	1	0	0	2	0	0	0	2	2	2	1	1	2	0	2	1	2	0	0	1	1	0	0	2	0	1	1	1	1
990	1	0	0	0	0	0	1	0	0	0	1	0	1	1	0	0	2	2	0	1	1	0	0	2	0	1	0	2	2	2	0	1	1	1	2	1	1	0	0	2	2	1	0	0	1	1	0	2	0
991	1	0	1	0	0	2	1	0	2	0	0	0	0	0	0	0	2	1	2	0	1	0	0	2	0	1	0	2	2	2	0	1	1	2	0	2	0	0	0	0	0	0	1	2	1	0	0	2	1
992	1	0	2	0	0	2	1	0	1	0	0	0	0	0	0	0	1	1	1	1	1	0	1	1	1	1	0	2	2	2	0	0	0	2	0	2	1	0	1	2	0	2	2	2	1	1	0	2	0
993	1	0	2	0	0	1	2	0	2	0	0	1	1	0	0	1	1	1	0	1	1	0	1	1	0	2	0	2	1	1	1	2	2	0	2	0	1	0	1	1	0	2	2	2	0	1	1	0	2
994	1	0	2	0	0	1	2	1	1	0	0	0	1	1	0	0	1	1	0	2	2	0	0	2	0	0	0	1	1	2	1	1	2	0	2	1	1	0	0	1	1	1	1	2	0	1	0	1	1
995	0	0	1	0	0	1	2	0	1	0	1	0	2	0	1	0	1	0	1	1	2	0	0	2	0	1	0	2	1	1	2	2	2	0	1	1	0	0	0	0	0	1	1	1	1	1	0	0	2
996	1	0	1	0	0	0	2	0	1	0	1	0	1	1	0	0	1	1	1	1	1	1	0	2	0	1	0	2	2	2	1	1	1	2	0	2	2	0	0	2	2	0	0	2	0	1	0	1	1
997	1	0	1	0	0	2	2	0	0	0	1	0	0	0	0	0	1	1	1	0	1	0	1	1	1	2	0	1	2	2	0	0	1	1	1	2	1	0	0	0	0	0	0	1	0	0	0	1	1
998	1	1	1	0	0	1	1	0	1	0	0	0	0	0	0	0	1	0	1	1	2	0	0	2	0	1	0	2	2	2	1	2	2	1	1	1	0	0	0	0	0	1	1	1	1	1	0	2	0
999	1	0	1	0	0	1	1	0	1	1	1	0	1	1	0	0	1	1	1	0	0	0	0	2	0	0	0	2	2	2	1	2	2	1	2	1	2	0	1	2	1	0	1	2	2	1	1	0	2
1000	1	0	1	0	0	1	2	1	0	0	0	0	0	0	0	0	1	0	1	1	2	0	0	2	0	1	0	1	2	2	0	1	1	1	1	0	0	0	0	0	0	1	1	2	1	0	0	2	0
[truncated: 252 more columns]
