# Supplementary material for: KNN-MDR: a learning approach for improving interactions mapping performances in genome wide association studies
Source: BMC Bioinformatics. 2017 Mar 21;18:184. doi: 10.1186/s12859-017-1599-7 (PMC5361736; doi:10.1186/s12859-017-1599-7)
Supplement: Supplementary file 5 — The data set(s) supporting the results of Table 3. (ZIP 7092 kb) [file 12859_2017_1599_MOESM5_ESM.zip › 000/S56/mkallsimul.dat]

1	1	1	0	0	0	2	2	2	0	0	0	0	1	1	0	0	1	0	1	1	0	0	0	2	0	0	1	1	2	1	1	1	1	0	1	2	0	1	0	1	1	0	0	1	0	1	0	1	0
2	1	0	0	0	0	2	2	2	0	0	0	1	1	0	0	1	1	0	0	0	1	1	1	1	0	0	1	1	2	1	1	1	1	2	1	1	2	0	2	0	0	0	0	0	0	0	0	2	0
3	1	2	0	1	0	1	0	2	2	0	1	0	0	0	0	0	1	0	2	1	1	0	0	2	0	0	2	2	2	2	0	1	1	0	0	1	0	0	1	1	1	0	1	0	2	0	0	1	0
4	1	1	0	0	0	1	2	2	0	0	0	1	1	0	1	0	1	1	2	2	0	0	2	0	1	1	1	2	2	1	0	1	1	0	0	1	1	0	1	1	1	0	1	0	0	0	0	0	0
5	1	2	0	0	0	0	2	2	0	0	1	0	1	1	1	0	0	0	2	1	1	0	0	2	0	0	2	2	2	1	1	0	0	0	0	2	1	1	0	0	0	0	0	0	1	1	0	2	0
6	1	2	0	0	0	2	1	1	1	0	0	0	0	0	0	0	1	1	2	2	0	0	0	2	0	0	2	2	2	2	0	1	1	1	1	2	2	0	2	0	0	0	0	0	1	1	0	0	0
7	1	1	0	0	0	0	1	1	2	0	0	1	2	2	2	0	1	1	1	1	0	0	1	1	1	1	2	2	2	2	0	0	1	2	0	2	1	0	1	1	1	0	0	0	2	1	0	2	0
8	1	0	0	0	0	1	0	0	2	0	0	0	0	0	0	0	0	0	2	1	1	0	1	1	0	0	2	0	1	0	0	1	1	0	0	1	1	0	0	0	0	0	0	0	0	0	0	0	1
9	1	1	0	1	0	2	1	1	1	0	0	0	2	1	1	0	1	1	1	1	0	0	1	1	0	0	2	2	2	1	1	1	2	1	0	2	1	0	1	1	1	0	0	0	0	1	0	2	0
10	0	1	0	1	0	1	2	2	0	0	2	0	1	1	1	0	1	1	1	1	0	0	0	2	0	0	2	2	2	1	1	1	1	0	0	2	1	0	2	0	0	0	0	0	0	0	0	2	0
11	1	2	0	0	0	1	0	1	2	0	0	1	1	0	0	0	2	1	2	2	1	0	0	2	0	0	2	2	2	2	0	2	1	0	1	2	1	1	1	0	0	0	0	0	0	0	0	1	0
12	1	2	1	1	0	1	2	2	0	0	0	0	0	0	0	0	2	2	0	0	2	0	0	2	0	0	1	2	1	1	1	0	1	1	1	2	1	1	0	0	0	0	0	0	1	1	0	1	0
13	1	1	0	1	0	1	1	1	2	0	0	1	2	2	2	0	2	0	2	2	0	0	0	2	0	0	2	1	2	0	0	2	2	1	0	1	1	1	0	1	1	0	1	0	1	0	0	0	1
14	1	1	0	1	0	1	2	2	0	1	1	1	1	1	1	0	2	1	1	1	0	0	0	2	1	1	2	2	2	2	2	2	2	0	1	1	1	0	0	1	1	0	0	0	0	1	0	2	0
15	1	1	0	0	0	1	2	2	1	0	0	0	1	1	1	0	0	0	1	1	0	0	0	2	0	0	0	1	1	1	0	2	2	2	0	2	0	0	0	2	2	0	0	0	0	0	0	0	2
16	1	0	0	0	0	2	1	2	2	0	0	0	0	0	0	0	1	0	1	1	1	0	0	2	0	0	1	1	2	0	1	0	1	1	0	2	1	0	1	1	1	0	1	0	0	0	0	0	0
17	1	1	0	0	0	0	2	2	0	0	1	1	2	1	1	0	2	2	1	1	1	0	0	2	0	0	1	1	2	1	1	1	1	0	0	2	2	0	1	1	1	1	1	0	1	0	0	1	0
18	1	0	1	0	1	1	2	2	1	0	0	0	0	0	0	0	1	1	1	1	0	1	0	2	0	0	0	1	1	0	0	1	1	1	1	1	2	0	1	2	1	0	1	0	1	0	0	2	0
19	1	0	0	0	0	2	0	1	2	0	0	0	1	1	1	0	1	0	2	1	1	0	0	2	0	0	2	2	1	1	1	1	2	0	0	2	1	0	2	0	0	0	0	0	1	0	0	0	0
20	1	1	0	0	0	0	1	1	2	0	0	0	1	1	1	0	1	0	2	2	0	1	0	2	1	1	0	2	2	0	1	1	1	0	0	2	2	0	0	1	1	0	1	0	0	0	0	2	0
21	1	0	0	0	0	2	2	2	0	0	1	0	1	1	1	0	1	0	1	1	0	0	1	1	0	0	1	1	2	2	0	2	2	0	0	1	2	0	1	1	1	0	0	0	0	0	0	1	1
22	0	1	0	1	0	1	2	2	1	0	1	0	1	1	1	0	1	1	1	2	0	0	2	0	1	1	2	2	2	2	0	1	1	0	0	1	0	0	0	1	1	0	2	0	2	1	0	2	0
23	1	1	0	0	0	1	1	2	2	0	0	0	0	0	0	0	0	0	0	1	0	0	1	1	0	0	1	1	2	1	0	0	2	1	0	2	1	0	0	2	2	0	0	0	1	1	0	2	0
24	1	1	0	0	0	1	2	2	1	0	0	0	1	1	1	0	1	1	1	1	1	0	0	2	0	0	1	2	2	2	1	0	1	0	0	2	2	0	2	0	0	0	0	0	0	0	0	0	0
25	1	1	1	1	0	2	0	1	1	0	1	0	0	0	0	0	1	1	1	1	0	0	0	2	0	0	0	1	2	1	0	0	0	1	1	2	0	0	0	2	2	0	0	0	0	0	0	1	0
26	1	1	0	0	0	1	1	1	1	1	1	1	1	0	0	1	2	2	2	2	0	0	0	2	0	0	1	2	2	1	1	1	1	0	0	1	2	1	0	1	1	0	0	1	0	0	0	1	0
27	0	1	0	0	0	2	1	2	1	0	0	0	2	1	1	0	1	1	1	0	0	0	0	2	0	0	1	1	2	1	0	1	1	0	0	2	1	0	0	2	2	0	0	1	0	0	0	1	1
28	1	2	1	0	0	1	1	1	2	0	0	0	0	0	0	0	1	1	0	1	1	0	0	2	0	0	0	1	2	0	0	0	0	0	0	1	1	0	1	1	1	0	0	0	0	0	0	1	0
29	1	1	0	0	0	1	0	0	2	0	0	0	1	1	1	0	1	1	1	1	1	0	1	1	1	1	1	1	2	0	1	0	0	1	0	2	2	1	0	1	1	1	1	0	0	0	0	1	1
30	1	1	0	1	0	1	2	2	1	1	0	0	2	1	1	0	2	1	1	1	0	0	0	2	0	0	2	2	2	1	0	1	2	0	0	2	0	0	0	2	2	0	0	0	1	1	0	1	1
31	1	1	1	1	0	2	1	1	2	0	0	1	1	0	0	1	1	1	1	1	0	1	1	1	1	1	0	1	2	1	0	0	0	1	1	1	1	0	1	1	1	0	1	0	0	0	0	0	2
32	0	2	0	0	0	1	2	2	0	0	1	0	0	1	1	0	2	1	1	1	1	0	0	2	0	0	1	2	2	1	0	1	1	0	0	1	0	0	0	1	1	1	1	0	1	0	0	1	0
33	1	1	0	0	0	1	0	0	2	0	1	1	2	1	1	0	0	0	0	0	0	0	0	2	0	0	2	2	2	0	1	2	2	2	0	2	1	0	1	1	1	0	0	0	0	0	0	2	0
34	1	2	0	1	0	1	1	1	2	0	0	1	1	0	0	1	2	0	2	2	0	0	0	2	0	0	2	2	2	2	1	0	0	0	0	1	1	0	1	1	1	1	1	0	1	1	0	0	0
35	1	1	0	1	0	1	1	1	1	0	1	1	2	1	1	1	2	0	1	1	0	0	1	1	1	1	1	1	2	0	1	1	1	1	1	2	1	0	2	0	0	0	0	0	0	0	0	2	0
36	1	2	0	1	0	1	0	1	1	0	1	1	2	0	0	1	1	1	1	1	1	0	0	2	0	0	2	1	2	1	1	0	0	0	0	2	1	0	0	1	1	0	0	0	0	0	0	2	0
37	1	0	0	0	0	2	0	0	2	0	0	2	2	0	0	1	0	0	1	1	0	0	1	1	1	1	1	1	2	1	0	1	1	0	0	2	2	1	1	1	0	0	0	0	0	1	0	2	0
38	1	1	0	1	0	2	0	0	2	0	0	0	1	0	0	0	2	1	2	2	0	0	0	2	1	1	1	1	2	1	0	1	1	1	0	1	0	0	0	2	2	0	0	0	0	1	0	1	1
39	0	1	0	0	0	1	1	1	1	0	1	1	1	0	0	0	2	2	2	2	0	0	0	2	0	0	2	2	2	1	1	0	0	0	0	2	1	1	0	1	1	0	1	0	0	0	0	2	0
40	1	0	0	1	0	2	1	2	2	0	0	2	2	0	0	1	0	0	0	0	1	0	0	2	0	0	2	1	2	0	0	0	1	0	0	2	2	1	1	1	0	0	0	0	0	0	0	2	0
41	0	1	0	0	0	1	1	1	1	0	1	1	1	0	0	0	1	1	2	2	0	1	0	2	0	0	2	2	2	2	0	1	2	1	1	2	2	0	1	1	1	0	0	0	1	1	0	2	0
42	1	0	0	0	0	1	0	0	2	0	0	0	1	1	1	0	0	0	0	1	0	0	1	1	1	1	1	1	2	1	1	1	2	0	1	2	1	1	1	0	0	0	0	0	0	0	0	2	0
43	0	2	0	0	0	0	2	2	1	0	0	2	2	1	2	0	1	0	1	0	1	0	1	1	0	0	1	2	2	1	0	2	2	0	0	2	2	0	0	2	1	0	1	1	1	2	0	2	0
44	1	2	1	0	0	0	2	2	0	0	0	0	1	1	1	0	2	1	1	1	1	0	1	1	1	1	2	2	2	0	0	1	1	0	0	2	1	0	1	1	1	0	1	0	1	0	0	1	0
45	0	1	0	0	0	1	1	2	2	0	0	0	0	0	0	0	1	0	1	1	0	0	0	2	0	0	2	2	2	1	2	1	1	1	1	2	1	1	0	1	1	1	1	1	0	1	0	1	0
46	0	2	0	0	0	1	1	1	2	0	0	0	0	0	0	0	2	0	2	1	1	0	0	2	0	0	2	2	2	2	0	2	2	0	0	0	1	0	1	1	1	0	1	0	0	1	0	2	0
47	0	2	0	0	0	0	0	1	1	0	1	1	1	0	0	0	1	1	1	1	0	0	0	2	0	0	2	2	2	2	1	1	1	0	0	2	1	0	1	1	1	1	1	0	1	0	0	1	0
48	1	0	0	0	0	2	1	1	2	0	0	0	0	0	0	0	0	0	1	1	1	0	1	1	1	1	2	2	2	2	0	2	2	0	1	1	1	0	0	1	1	0	0	0	0	0	0	0	1
49	0	2	0	0	0	0	1	2	2	0	0	1	2	2	2	0	1	1	1	1	0	0	0	2	0	0	0	1	1	0	0	1	2	0	0	2	0	0	0	2	2	1	1	0	1	1	0	1	1
50	0	1	0	0	0	1	1	1	1	1	1	1	0	0	0	0	0	0	0	0	1	1	0	2	0	0	1	2	2	1	1	2	2	1	0	1	0	0	0	1	1	0	1	0	1	1	0	1	0
51	1	0	0	0	0	1	0	1	2	0	0	0	0	0	0	0	0	0	1	1	0	0	0	2	1	1	1	1	1	1	1	1	1	0	1	1	2	0	2	0	0	0	0	1	0	0	0	1	0
52	0	2	0	0	0	1	1	2	1	0	1	2	2	0	0	1	1	1	0	0	1	0	0	2	0	0	1	2	2	1	0	1	1	1	0	0	0	0	0	2	2	0	1	0	1	1	0	0	1
53	1	1	0	1	0	1	1	1	2	0	0	0	2	0	0	0	0	0	1	0	1	0	1	1	1	1	1	1	2	1	0	1	1	0	0	2	1	0	0	2	2	0	0	0	0	0	0	1	0
54	1	1	0	1	0	1	2	2	1	0	1	0	0	0	0	0	1	1	1	2	0	0	0	2	0	0	2	2	2	2	1	2	2	0	0	1	1	0	0	2	2	0	1	1	0	0	0	1	0
55	1	1	0	0	0	0	0	1	2	0	0	0	1	1	1	0	0	0	1	2	0	0	1	1	1	1	2	2	2	2	0	2	2	0	0	1	1	1	0	1	1	0	0	0	2	1	0	2	0
56	1	1	0	0	0	1	1	1	1	0	0	1	1	0	1	0	1	0	1	1	0	0	0	2	0	0	1	2	2	1	0	2	2	0	0	0	1	0	1	1	1	0	1	0	1	1	0	0	2
57	0	2	0	0	0	0	0	1	2	0	0	0	0	0	0	0	1	0	1	1	0	0	0	2	0	0	1	2	2	2	0	2	2	0	0	2	2	0	1	1	0	0	0	0	1	1	0	2	0
58	1	1	0	0	0	0	2	2	1	0	1	0	1	1	1	0	0	0	2	2	0	0	0	2	1	1	2	2	2	0	0	1	1	0	0	2	0	0	0	2	2	0	0	0	0	1	0	1	0
59	1	1	0	0	0	1	1	1	2	0	0	0	1	1	1	0	1	0	1	1	1	0	1	1	0	0	1	1	2	1	0	0	0	0	0	1	2	0	2	0	0	1	1	1	1	0	0	2	0
60	0	1	0	0	0	1	2	2	1	0	0	0	0	0	0	0	1	0	1	1	0	1	1	1	1	1	1	2	1	1	1	2	2	0	0	0	2	0	0	2	2	0	1	0	0	0	0	0	0
61	1	2	0	0	0	1	1	1	1	0	0	1	1	1	1	0	0	0	0	0	1	0	1	1	0	0	2	2	2	2	1	1	2	0	0	2	0	0	1	1	1	0	1	0	1	2	0	1	1
62	1	1	0	0	0	1	0	1	2	0	0	1	1	2	2	0	2	1	1	1	1	0	0	2	0	0	0	1	1	1	0	1	2	0	0	2	0	0	1	1	1	0	1	0	1	1	0	2	0
63	1	1	0	0	0	1	0	0	2	0	1	0	0	0	0	0	2	2	0	0	0	1	1	1	1	1	2	2	2	2	0	2	2	1	0	2	2	0	2	1	0	1	1	1	2	0	0	0	2
64	0	2	0	0	0	0	1	1	2	0	0	0	1	1	1	0	1	0	0	0	1	0	0	2	0	0	2	2	2	2	1	1	1	0	0	1	2	0	0	0	0	0	1	0	1	0	0	1	0
65	1	1	1	1	0	1	2	2	1	0	0	0	0	0	0	0	1	1	1	1	0	0	1	1	0	0	1	2	2	1	1	0	0	0	1	2	2	0	1	1	1	0	0	0	0	0	0	2	0
66	1	1	1	1	0	1	1	1	1	0	0	0	1	1	1	0	1	1	2	2	0	0	0	2	0	0	2	2	2	2	0	1	1	1	2	2	2	1	1	0	0	0	0	0	0	0	0	1	0
67	1	1	0	1	0	1	0	0	2	0	0	1	1	0	0	1	1	1	2	2	0	0	0	2	0	0	2	2	2	2	0	2	2	1	0	1	1	0	0	2	2	0	0	0	0	0	0	1	0
68	0	2	0	0	0	0	0	1	2	0	0	1	2	1	1	0	1	0	1	1	1	0	0	2	0	0	1	2	1	1	1	0	1	0	0	2	1	0	0	2	2	0	0	0	1	1	0	2	0
69	1	1	0	0	0	1	0	0	2	0	0	0	1	1	1	0	1	1	0	0	1	0	0	2	0	0	2	2	2	1	1	2	1	0	0	2	2	0	1	1	1	0	0	0	0	1	0	2	0
70	0	1	1	1	0	1	2	2	2	0	0	0	1	1	1	0	0	0	0	0	0	0	1	1	1	1	2	2	2	2	1	2	2	1	1	1	0	1	0	1	1	0	1	0	1	1	0	1	0
71	0	2	0	0	0	1	0	0	1	0	0	0	1	1	1	0	1	1	1	1	1	0	0	2	0	0	1	2	2	1	1	1	2	0	0	2	2	0	1	0	0	0	0	0	0	0	0	1	0
72	1	1	0	0	0	1	2	2	0	0	0	1	2	1	1	0	2	2	1	1	0	0	0	2	0	0	1	2	1	1	1	1	1	0	0	2	2	0	0	1	1	0	0	0	0	0	0	2	0
73	1	1	0	1	0	1	2	2	1	0	1	0	0	0	0	0	1	1	0	0	0	0	0	2	0	0	2	2	2	2	0	2	2	0	1	2	1	0	1	2	1	0	0	0	0	1	0	1	0
74	0	2	0	0	0	0	1	1	2	0	0	1	1	0	0	0	2	2	1	1	1	0	0	2	1	1	1	2	1	1	0	2	2	0	0	0	1	0	0	2	2	0	1	0	1	0	0	1	0
75	1	1	0	1	0	1	1	1	2	0	0	1	0	0	0	0	1	0	1	1	0	0	0	2	0	0	1	2	1	1	0	2	2	0	0	1	1	0	1	1	1	0	0	0	0	0	0	2	0
76	1	1	0	2	0	2	2	2	1	0	1	0	1	1	1	0	2	1	2	2	0	1	0	2	1	1	2	2	2	1	1	0	1	0	0	2	1	0	0	2	2	0	1	0	1	0	0	1	0
77	1	1	0	1	0	1	1	1	2	0	0	0	0	0	0	0	1	1	0	0	1	0	0	2	0	0	1	2	2	2	0	0	0	0	0	2	1	0	2	0	0	0	0	0	2	1	0	2	0
78	1	1	0	0	0	1	0	0	2	0	0	0	0	0	0	0	1	1	0	0	0	0	1	1	0	0	1	2	2	1	1	0	0	0	0	2	0	0	0	2	2	0	0	0	1	0	0	1	0
79	0	2	0	0	0	1	2	2	1	0	1	0	1	1	1	0	1	1	0	0	2	0	0	2	0	0	1	1	1	1	0	2	2	0	0	1	0	0	0	2	2	1	1	0	1	1	0	0	0
80	1	1	0	0	0	1	0	0	2	0	0	0	2	2	2	0	0	0	0	0	0	0	0	2	0	0	2	2	2	2	0	1	1	0	0	1	2	0	1	1	0	0	1	0	1	1	0	1	1
81	1	2	0	0	0	0	0	1	1	0	1	0	1	1	1	0	1	2	1	1	1	0	0	2	1	1	1	1	1	1	1	2	2	0	0	1	2	0	2	0	0	0	0	0	0	0	0	2	0
82	1	0	0	0	0	2	1	1	1	0	0	0	1	1	1	0	0	0	2	2	0	0	0	2	0	0	1	1	1	1	1	1	2	0	0	2	0	0	0	2	2	0	1	0	1	0	0	2	0
83	1	2	1	1	0	1	1	1	1	0	1	0	0	0	0	0	2	1	1	1	0	0	0	2	0	0	1	1	2	1	0	1	0	0	1	2	0	0	1	1	1	1	1	0	1	0	0	1	0
84	1	1	0	0	0	0	0	1	2	0	0	1	1	0	0	1	2	1	2	1	1	0	0	2	0	0	1	1	1	1	0	0	0	1	0	2	0	0	0	2	2	0	0	2	0	2	0	2	0
85	0	2	0	1	0	1	2	2	1	0	0	1	2	1	1	1	1	1	1	1	1	1	0	2	0	0	1	2	2	1	1	0	1	1	0	2	1	0	0	2	2	0	0	0	0	2	0	2	0
86	1	1	0	1	0	1	1	2	1	0	0	0	0	0	0	0	0	0	1	1	1	0	0	2	0	0	1	2	1	1	0	1	1	0	1	1	2	1	0	0	0	0	0	0	1	1	0	0	0
87	0	0	1	0	1	1	1	1	2	0	1	0	0	1	1	0	1	0	1	1	1	0	0	2	0	0	2	2	1	0	0	2	2	0	0	1	1	1	0	0	0	0	0	0	0	0	0	1	0
88	1	2	1	2	0	2	2	2	2	0	0	0	0	0	0	0	2	1	0	0	1	1	0	2	0	0	2	2	2	0	1	2	2	0	0	2	1	0	1	1	1	0	0	0	1	1	0	1	1
89	1	1	0	0	0	2	2	2	1	0	1	0	1	0	0	0	2	0	2	2	0	0	0	2	0	0	2	2	2	2	1	1	1	0	1	2	2	0	2	0	0	1	1	0	1	0	0	0	0
90	1	1	0	1	0	1	2	2	1	0	1	1	2	1	1	0	1	1	1	0	0	0	0	2	0	0	2	2	2	2	0	2	2	0	1	2	2	1	1	0	0	0	0	0	0	2	0	0	1
91	0	1	0	0	0	1	1	1	1	0	1	1	2	1	1	0	2	0	2	2	0	0	0	2	1	1	1	1	2	0	1	1	1	0	0	2	1	0	0	2	2	0	0	0	0	1	0	1	1
92	1	0	1	0	1	1	1	1	2	0	0	0	2	2	2	0	1	0	1	1	0	0	0	2	0	0	2	2	2	2	0	0	1	0	0	2	1	0	2	0	0	0	0	0	0	0	0	2	0
93	1	0	0	0	0	1	0	1	2	0	0	1	2	1	1	0	1	2	1	1	1	0	0	2	0	0	2	2	1	0	1	1	1	0	0	1	2	0	2	1	0	0	1	0	1	1	0	1	1
94	0	2	0	0	0	0	1	1	2	0	0	0	1	1	1	0	1	0	1	1	0	0	0	2	0	0	0	1	1	0	0	1	2	2	2	2	1	0	0	1	1	0	1	1	1	2	0	0	0
95	1	1	0	0	0	1	1	1	1	0	1	0	0	0	0	0	0	1	2	2	0	0	0	2	0	0	0	0	1	0	0	1	1	1	0	1	0	0	0	2	2	1	1	0	1	1	0	1	1
96	1	2	0	0	0	1	2	2	1	0	0	0	1	1	1	0	2	0	2	2	0	0	0	2	0	0	1	2	2	1	0	0	0	0	1	2	1	0	0	0	0	2	2	0	0	0	0	0	0
97	1	2	1	2	0	2	2	2	2	0	0	0	0	0	0	0	1	0	1	1	1	1	0	2	0	0	2	2	2	2	0	2	2	0	0	1	0	0	1	1	1	0	1	0	1	1	0	0	2
98	1	0	0	0	0	2	2	2	1	0	0	0	0	0	0	0	2	1	0	0	1	0	0	2	0	0	1	2	2	1	2	1	1	1	1	2	2	0	0	1	1	0	1	0	1	0	0	2	0
99	1	2	1	0	0	1	1	2	0	0	1	0	0	0	0	0	2	2	1	1	1	0	0	2	0	0	1	2	2	1	1	1	1	0	0	1	2	0	1	0	0	0	0	1	0	1	0	1	1
100	1	2	0	0	0	0	1	1	1	0	0	1	1	0	0	0	1	1	1	1	1	1	0	2	1	1	0	2	2	0	1	2	2	0	1	2	2	0	1	1	1	1	1	0	1	0	0	1	1
101	1	2	1	0	1	1	0	1	1	0	1	2	2	2	2	0	0	1	2	2	0	0	0	2	0	1	2	2	2	2	0	1	1	0	0	2	2	0	2	0	0	0	0	0	1	0	0	0	1
102	1	2	0	0	0	0	0	0	2	0	0	0	1	1	1	0	1	0	2	2	0	0	0	2	0	0	1	1	2	0	0	1	1	0	0	1	2	0	1	1	1	0	0	0	0	0	0	2	0
103	1	2	0	0	0	1	1	1	1	0	0	0	0	0	0	0	1	0	1	1	0	0	0	2	1	1	2	2	2	2	2	1	1	0	1	1	1	0	0	1	1	0	0	0	0	0	0	2	0
104	1	1	0	0	0	0	1	1	2	0	0	1	2	2	2	0	1	1	1	2	0	0	1	1	1	1	2	2	2	2	0	1	2	1	1	2	1	2	0	1	1	0	1	0	1	0	0	0	2
105	1	1	2	0	1	0	1	1	2	0	0	1	1	0	0	0	2	1	1	2	0	0	0	2	0	0	1	1	2	1	0	0	0	0	0	1	1	1	0	0	0	0	0	0	0	0	0	1	1
106	1	2	1	1	0	1	1	2	1	0	0	1	1	0	0	1	1	1	1	1	0	1	0	2	0	0	2	2	1	1	0	0	0	0	0	2	1	1	0	1	1	0	0	0	1	1	0	2	0
107	1	1	0	1	0	1	2	2	1	0	0	0	1	1	1	0	1	1	0	0	2	0	0	2	0	0	1	1	2	1	0	2	2	0	1	1	0	0	0	2	2	0	0	0	1	1	0	2	0
108	0	1	1	0	1	1	1	1	1	0	0	0	1	1	1	0	0	0	2	2	0	1	0	2	0	0	1	1	2	1	0	1	2	0	0	2	1	0	1	1	1	2	2	0	1	0	0	1	0
109	1	1	0	1	0	2	2	2	0	0	2	0	1	1	1	0	1	1	2	2	0	0	0	2	0	0	1	1	2	0	0	1	1	0	0	1	1	0	1	1	1	0	1	0	0	1	0	2	0
110	1	1	0	0	0	2	1	1	1	0	1	0	0	0	0	0	0	0	2	2	0	0	0	2	0	0	2	2	2	2	0	1	1	0	0	2	2	1	1	0	0	0	1	0	0	0	0	1	0
111	0	0	0	0	0	2	1	1	2	0	0	1	1	0	0	1	0	0	0	0	1	0	0	2	0	0	2	2	2	2	1	1	1	0	0	2	2	1	1	0	0	1	1	0	1	0	0	2	0
112	1	2	0	0	0	0	1	1	2	0	0	0	0	0	0	0	1	1	2	2	0	0	1	1	0	0	1	2	2	1	1	0	0	0	0	2	0	0	0	1	1	0	0	0	1	1	0	0	2
113	0	1	0	0	0	1	1	1	1	0	1	0	0	0	0	0	1	0	1	1	0	0	1	1	1	1	2	2	2	1	2	1	1	1	1	2	2	0	2	0	0	2	2	0	0	0	0	2	0
114	1	1	0	1	0	2	1	1	2	0	1	1	1	1	1	0	0	1	2	2	0	0	0	2	1	1	1	2	2	1	1	1	1	2	0	2	0	0	0	2	2	0	0	0	2	1	0	1	1
115	0	2	0	0	0	0	0	0	2	0	0	0	0	0	0	0	1	0	1	1	0	0	0	2	0	0	1	1	1	1	1	1	1	1	1	1	0	0	0	1	1	0	1	1	1	2	0	1	0
116	1	1	0	0	0	1	0	1	1	0	1	0	0	0	0	0	2	2	1	1	0	1	0	2	0	0	1	2	2	1	1	1	1	0	0	2	2	0	2	1	0	0	2	0	2	1	0	1	0
117	0	0	1	0	0	2	2	2	1	0	0	1	1	0	1	0	1	0	1	1	0	0	0	2	0	0	1	2	2	1	1	1	1	0	0	2	1	1	0	1	0	0	0	1	0	1	0	2	0
118	1	2	0	0	0	0	1	1	1	0	0	1	2	2	2	0	2	1	2	2	0	1	1	1	0	0	2	2	2	2	1	2	2	0	0	1	2	0	1	1	1	0	1	0	0	0	0	0	0
119	1	1	0	0	0	1	2	2	0	0	0	0	0	0	0	0	1	1	1	1	0	0	0	2	0	0	2	2	2	2	0	2	2	0	0	1	2	0	1	2	0	0	0	0	0	1	0	1	0
120	0	2	0	0	0	0	1	1	1	0	1	1	2	2	2	0	1	1	1	1	0	0	0	2	0	0	2	1	2	0	0	1	2	0	0	2	1	0	1	1	1	0	1	0	1	1	0	1	1
121	0	2	0	0	0	1	1	1	2	0	0	0	0	0	0	0	1	1	1	1	0	0	0	2	0	0	2	2	2	2	0	1	1	0	0	1	0	0	0	2	2	0	0	0	0	1	0	1	0
122	1	1	0	1	0	2	0	1	2	0	0	1	2	1	1	0	1	0	2	2	0	0	0	2	2	2	1	1	1	1	1	2	2	0	0	0	1	1	0	0	0	0	0	0	0	0	0	0	0
123	1	0	0	0	0	1	1	1	2	0	0	0	0	0	0	0	0	0	1	1	1	2	0	2	0	0	1	1	2	1	1	1	1	1	1	2	1	0	1	1	1	1	1	1	1	0	0	2	0
124	1	2	0	0	0	0	0	0	2	0	0	1	2	1	2	0	0	0	1	1	1	0	1	1	1	1	1	2	2	2	0	1	1	1	1	2	0	0	0	2	2	0	1	0	1	1	0	2	0
125	1	1	0	0	0	2	1	2	2	0	0	0	0	0	0	0	2	1	2	1	1	0	1	1	1	1	0	1	2	0	0	1	1	0	0	1	1	0	1	1	1	1	1	0	1	0	0	1	0
126	1	1	0	0	0	0	0	0	2	0	0	0	2	0	0	0	1	0	1	1	0	1	0	2	0	0	2	2	2	1	1	1	1	0	0	0	2	0	2	0	0	0	0	0	0	0	0	2	0
127	1	2	0	0	0	0	1	1	2	0	0	0	1	0	0	0	1	1	1	1	1	0	0	2	0	0	1	1	2	1	0	2	2	0	0	2	2	1	0	1	1	0	2	0	2	1	0	1	0
128	1	1	0	1	0	2	1	2	1	0	0	0	1	0	0	0	2	0	2	2	0	0	1	1	0	0	2	2	2	1	1	1	1	0	1	2	1	0	0	1	1	1	2	0	1	1	0	2	0
129	1	2	0	0	0	0	1	1	2	0	0	0	1	1	1	0	1	1	1	1	0	0	1	1	1	1	1	1	2	1	1	1	1	1	0	0	2	0	0	1	1	0	0	0	1	1	0	2	0
130	1	1	0	0	0	1	2	2	0	0	0	0	0	0	0	0	1	1	0	0	2	0	0	2	1	1	2	2	2	1	0	1	1	0	0	2	2	1	0	0	0	0	0	0	0	0	0	0	0
131	1	0	0	0	0	1	1	1	1	0	0	1	2	2	2	0	2	1	2	2	0	0	1	1	1	1	2	2	2	2	0	2	2	0	0	1	1	0	0	1	1	0	1	0	1	1	0	0	0
132	1	1	0	1	0	1	1	1	2	0	0	0	1	1	0	0	2	1	1	2	0	0	0	2	1	1	1	1	2	1	1	1	1	0	0	1	1	0	1	1	1	1	1	0	1	0	0	2	0
133	1	2	0	0	0	2	1	2	1	0	0	0	0	0	0	0	0	0	1	1	1	0	0	2	1	1	2	2	2	2	0	1	1	0	0	1	1	0	0	1	1	0	0	0	0	0	0	2	0
134	1	1	0	1	0	2	1	1	2	0	0	0	0	0	0	0	1	0	1	1	0	0	1	1	1	1	1	1	1	1	0	0	1	1	0	2	1	0	0	2	2	0	0	0	0	0	0	1	1
135	1	2	0	0	0	1	2	2	1	0	0	0	1	1	1	0	1	1	1	1	0	0	0	2	0	0	2	2	2	1	2	1	1	1	1	1	1	0	0	2	2	2	2	0	1	0	0	0	0
136	1	2	1	0	0	0	2	2	2	0	0	1	1	0	0	1	0	0	2	2	0	0	0	2	1	1	0	1	1	1	0	2	2	0	0	1	1	0	0	1	1	0	1	0	1	0	1	0	1
137	1	1	0	0	0	1	1	1	1	0	0	0	0	0	0	0	0	0	1	1	0	1	0	2	0	0	1	2	2	2	0	1	1	0	0	2	2	0	2	0	0	0	0	1	0	0	0	2	0
138	1	1	0	0	0	0	1	2	1	0	0	1	1	0	0	1	0	0	1	1	0	0	0	2	0	0	1	1	2	1	0	1	1	0	0	1	2	1	0	0	0	0	0	0	0	0	0	1	0
139	1	2	0	1	0	1	2	2	0	0	0	0	0	0	0	0	2	2	1	1	1	0	1	1	0	0	2	1	2	1	0	1	1	0	0	2	1	0	0	2	2	0	1	0	2	2	0	1	0
140	0	1	0	1	0	1	1	1	1	0	1	1	1	1	1	0	2	2	1	1	1	0	1	1	0	0	1	1	1	1	0	1	2	0	1	2	0	0	0	1	1	0	1	0	0	0	0	2	0
141	1	2	0	1	0	1	0	1	2	0	0	1	1	1	1	0	0	0	2	2	0	0	1	1	1	1	1	1	2	2	1	0	0	0	0	1	2	0	1	1	1	1	1	1	0	1	0	2	0
142	1	0	0	0	0	1	2	2	2	0	0	1	2	1	1	0	0	0	2	1	1	0	1	1	2	2	1	2	1	1	0	1	2	0	0	2	1	0	0	1	1	0	0	0	0	0	1	1	0
143	1	0	0	1	0	2	1	1	2	0	0	0	0	0	0	0	2	1	2	2	0	0	0	2	0	0	2	2	2	2	0	2	2	0	0	1	2	0	0	0	0	0	1	0	1	1	0	1	0
144	1	2	0	0	0	1	1	1	1	0	1	0	0	0	0	0	1	1	0	0	2	0	0	2	0	0	0	2	2	0	1	1	1	1	1	1	1	1	0	1	1	0	0	0	1	1	0	2	0
145	1	1	1	1	0	1	1	1	2	0	0	0	1	1	1	0	0	0	2	1	1	0	0	2	1	1	2	0	1	0	0	2	2	0	0	1	1	1	0	0	0	0	0	0	0	0	1	1	0
146	1	2	0	0	0	0	1	1	1	0	0	0	1	0	0	0	1	0	2	1	1	0	0	2	0	0	2	2	2	2	2	1	2	1	0	2	1	0	0	2	1	2	2	0	0	0	0	1	0
147	0	1	0	0	0	1	1	1	0	0	0	0	1	0	0	0	1	1	0	0	1	2	0	2	0	0	1	1	2	1	0	1	1	0	0	2	1	0	1	1	1	0	1	0	2	0	0	1	0
148	1	1	0	0	0	0	2	2	1	0	1	0	1	1	1	0	1	0	1	1	1	0	0	2	0	0	1	2	0	0	0	1	1	1	2	2	2	0	1	0	0	0	0	0	1	1	0	2	0
149	0	2	1	1	0	1	2	2	1	0	1	0	2	1	1	0	1	0	2	1	1	0	0	2	0	0	2	2	2	2	0	1	1	0	0	2	1	2	0	1	1	0	0	0	0	0	0	1	1
150	0	1	1	0	1	1	0	2	2	0	1	0	0	0	0	0	0	0	0	0	0	0	2	0	1	1	1	2	2	1	1	1	1	0	0	0	1	0	2	0	0	0	0	0	2	0	0	1	0
151	1	2	0	0	0	0	0	1	1	0	1	0	0	0	0	0	1	1	2	2	0	0	0	2	0	0	2	2	1	1	0	1	0	0	0	1	0	0	0	1	1	0	1	0	1	1	0	1	0
152	1	0	0	0	0	1	0	1	2	0	0	0	1	1	1	0	1	1	0	0	1	0	0	2	0	0	1	1	2	1	0	1	1	0	0	2	0	0	1	1	1	0	1	0	1	1	0	1	0
153	1	2	0	0	0	1	2	2	1	0	0	0	0	0	0	0	1	1	0	0	2	0	1	1	1	1	1	2	1	1	1	2	2	0	0	2	2	0	1	1	1	1	2	0	1	1	0	0	2
154	0	0	0	0	0	2	1	1	1	0	0	0	1	0	0	0	2	2	2	2	0	0	0	2	0	0	2	2	2	2	0	2	2	0	1	1	0	0	1	1	1	0	1	0	1	1	0	0	0
155	1	1	0	0	0	1	0	1	2	0	0	1	0	0	0	0	2	0	1	2	0	0	0	2	1	1	2	2	2	2	0	2	2	0	0	1	2	0	0	2	1	0	0	1	0	0	0	2	0
156	1	1	0	1	0	2	2	2	2	0	0	2	2	0	0	1	2	2	1	1	1	0	0	2	0	0	2	2	2	2	0	1	2	0	0	2	1	0	2	0	0	0	0	1	0	0	0	1	0
157	1	2	1	1	0	1	1	2	2	0	0	1	1	0	1	0	2	0	2	1	1	0	1	1	0	0	0	1	1	1	0	0	0	0	0	2	2	0	2	0	0	0	0	0	0	0	0	2	0
158	1	1	1	0	1	2	0	1	1	0	1	0	0	0	0	0	0	0	0	0	0	0	0	2	0	0	2	2	2	1	2	0	0	0	0	2	1	0	0	2	2	0	0	0	0	0	0	1	1
159	1	1	0	1	0	1	0	1	2	0	0	0	0	0	0	0	1	0	1	1	0	0	0	2	0	0	2	2	2	2	0	1	1	0	0	2	2	0	1	0	0	0	0	0	0	1	0	1	0
160	1	0	0	0	0	1	1	1	1	0	1	1	2	1	1	0	0	0	2	2	0	0	1	1	1	1	2	2	2	1	1	0	0	0	0	2	1	0	0	2	2	0	1	0	0	1	0	1	1
161	1	0	0	0	0	2	1	1	0	1	2	2	2	1	2	0	0	0	1	0	1	1	0	2	1	1	0	2	1	1	0	1	1	0	0	1	2	0	0	1	1	0	1	0	1	0	0	2	0
162	1	1	0	0	0	0	2	2	0	0	1	1	1	0	0	0	1	0	1	1	0	0	0	2	0	0	1	1	2	0	0	1	1	0	0	1	2	0	0	2	1	0	0	0	0	1	0	2	0
163	0	2	0	1	0	1	1	1	1	0	1	0	2	2	2	0	0	0	0	0	1	0	1	1	1	1	1	1	1	1	0	2	2	0	0	2	1	0	1	1	1	0	1	0	0	2	0	2	0
164	1	2	0	0	0	0	2	2	1	0	1	1	1	1	1	0	1	0	1	0	1	0	2	0	1	1	1	1	2	0	1	0	0	1	1	1	0	0	0	2	2	0	0	0	0	0	0	2	0
165	1	1	0	0	0	1	2	2	1	0	0	0	1	0	0	0	0	0	1	1	0	0	0	2	0	0	1	1	2	1	0	0	1	1	0	2	1	0	0	2	2	2	2	0	1	1	0	0	1
166	1	0	0	0	0	2	1	1	2	0	0	0	0	0	0	0	2	2	1	1	1	1	0	2	0	0	2	2	2	1	0	1	1	1	1	1	1	1	0	1	0	0	1	0	0	0	0	1	0
167	1	0	1	0	1	1	1	1	0	0	1	0	1	1	1	0	2	1	1	2	0	0	0	2	0	0	1	2	1	1	1	0	1	2	1	2	0	0	0	2	2	1	1	0	1	0	0	0	0
168	1	1	0	0	0	0	2	2	2	0	0	1	1	0	0	1	0	0	1	1	0	0	0	2	0	0	0	1	2	1	0	1	1	0	0	0	1	0	1	1	1	0	1	0	0	0	0	2	0
169	1	1	0	0	0	1	0	1	1	0	0	2	2	0	0	1	0	0	2	2	0	0	0	2	0	0	1	2	2	1	2	1	1	0	0	1	2	1	0	1	1	2	2	0	0	0	0	0	0
170	1	1	0	0	0	0	2	2	0	0	2	0	1	1	1	0	2	2	1	1	1	0	0	2	1	1	1	1	2	2	1	1	1	0	0	1	1	0	0	1	1	1	1	1	1	0	0	2	0
171	0	2	0	0	0	0	1	1	2	0	0	0	0	0	0	0	0	0	2	2	0	0	1	1	1	1	2	2	1	1	1	1	1	0	0	1	1	0	2	0	0	0	1	0	1	1	0	1	0
172	1	1	0	0	0	0	0	1	2	0	0	0	2	2	2	0	0	0	1	1	1	0	0	2	0	0	2	2	2	1	1	0	2	1	0	2	1	0	0	1	1	0	0	0	0	0	0	2	0
173	0	1	0	0	0	2	0	0	2	0	0	0	1	1	1	0	1	1	0	1	0	0	0	2	0	0	1	2	2	1	2	1	1	0	0	2	1	0	0	0	0	0	0	0	0	0	0	2	0
174	1	1	0	1	0	2	0	0	2	0	0	0	0	0	0	0	1	1	1	1	0	0	0	2	0	0	1	1	2	0	0	1	1	0	0	2	0	0	0	1	1	0	0	0	1	1	0	1	1
175	1	1	1	0	1	1	1	1	2	0	0	0	1	1	1	0	1	1	1	1	0	0	1	1	1	1	2	2	2	2	0	0	1	1	0	2	1	0	1	1	1	0	1	0	0	0	0	2	0
176	1	1	1	1	0	1	1	2	1	0	1	0	0	0	0	0	1	1	1	2	0	0	0	2	1	1	1	1	2	2	1	0	1	1	1	2	0	0	0	1	1	0	0	0	2	1	0	1	0
177	1	1	0	1	0	1	0	1	2	0	0	1	1	0	0	1	1	0	1	1	1	0	0	2	0	0	2	2	2	2	0	2	2	1	1	2	1	0	1	2	1	0	0	0	0	0	0	2	0
178	1	1	0	0	0	1	2	2	0	0	0	0	0	0	0	0	1	1	1	1	0	0	1	1	0	0	1	1	1	1	0	0	0	0	0	2	1	0	2	0	0	0	0	0	0	0	0	0	0
179	1	1	0	0	0	0	0	1	2	0	0	0	1	1	1	0	1	1	0	0	1	0	0	2	0	0	2	2	2	2	0	1	1	0	0	1	1	1	0	0	0	2	2	0	0	0	0	1	1
180	1	1	1	1	0	1	1	1	1	0	0	0	1	1	1	0	2	1	2	2	1	0	0	2	0	0	1	2	1	1	0	0	0	0	0	2	2	0	0	1	1	0	0	0	0	1	0	0	1
181	1	0	0	0	0	2	2	2	0	0	1	0	1	2	1	0	0	0	0	0	1	0	0	2	0	0	2	2	1	1	1	1	1	0	1	1	0	0	0	1	1	0	0	0	0	1	0	2	0
182	0	1	0	1	0	1	0	0	2	0	1	0	0	0	0	0	1	0	1	1	1	0	0	2	0	0	2	2	2	0	0	2	2	0	0	2	0	0	0	2	2	0	1	0	0	1	0	2	0
183	1	1	0	1	0	1	1	2	2	0	0	0	0	0	0	0	0	0	1	1	1	1	0	2	0	0	1	1	2	1	0	1	2	1	0	2	2	0	0	1	1	0	0	0	0	2	0	2	0
184	1	2	1	1	0	1	1	1	2	0	0	0	1	1	1	0	1	0	1	1	0	0	1	1	0	0	1	2	2	1	0	1	1	0	0	1	2	0	1	1	1	0	0	0	0	0	0	2	0
185	1	2	0	0	0	1	0	0	1	0	0	1	1	0	0	1	2	0	2	2	0	1	0	2	0	0	0	2	2	0	1	2	2	0	0	2	1	0	0	0	0	0	1	0	1	0	0	1	0
186	1	0	0	0	0	2	0	1	1	0	0	0	1	1	1	0	0	0	2	2	0	0	1	1	0	0	1	1	2	1	0	1	1	0	0	2	2	1	1	0	0	1	1	0	1	0	0	2	0
187	0	0	1	1	1	1	2	2	0	0	0	0	1	0	0	0	2	1	1	1	0	0	0	2	0	0	1	2	2	1	1	1	1	0	0	1	1	0	0	0	0	0	1	0	1	0	0	2	0
188	1	0	0	1	0	2	2	2	1	0	1	0	1	1	1	0	1	1	0	0	1	0	1	2	0	0	2	2	1	1	1	1	1	1	2	2	1	0	2	0	0	0	0	1	0	1	0	2	0
189	1	1	0	1	0	1	1	1	2	0	0	0	0	0	0	0	2	2	1	1	0	0	0	2	1	1	1	2	2	1	1	1	2	0	0	2	0	0	0	2	2	0	1	0	1	0	0	0	0
190	1	0	1	0	1	1	2	2	1	0	1	0	1	0	0	0	1	1	0	0	2	0	0	2	0	0	1	2	2	1	1	0	0	0	0	2	2	0	2	1	0	0	0	1	0	0	1	0	1
191	1	0	0	0	0	1	0	0	1	0	0	0	1	1	1	0	0	0	2	1	1	0	0	2	0	0	1	0	2	0	0	1	2	0	0	2	1	0	0	0	0	1	1	0	0	2	0	0	1
192	1	0	0	1	0	2	1	1	2	0	0	0	1	1	1	0	0	0	2	2	0	0	0	2	0	0	2	2	2	2	1	0	0	0	0	1	1	0	1	1	1	0	0	0	2	0	0	0	0
193	1	1	0	0	0	1	1	1	2	0	0	0	0	0	0	0	2	1	1	1	1	0	1	1	1	1	2	2	2	2	0	2	2	1	1	2	1	0	0	1	1	0	1	0	1	0	0	0	0
194	0	0	0	0	0	2	1	2	2	0	0	0	1	1	1	0	1	0	2	1	1	0	0	2	0	0	2	2	2	1	1	2	2	0	0	2	1	0	1	1	1	1	1	0	1	0	0	1	0
195	1	1	0	1	0	1	1	2	2	0	0	1	1	0	0	1	0	0	2	1	1	0	0	2	0	0	2	2	2	2	1	2	2	1	0	1	2	1	0	0	0	1	1	1	2	0	0	0	1
196	0	1	0	0	0	1	1	1	1	0	1	0	0	0	0	0	2	2	1	1	1	0	1	1	1	1	2	2	2	2	0	1	1	0	0	2	2	0	1	1	1	0	0	0	0	0	0	2	0
197	1	1	0	1	0	2	0	0	2	0	0	0	1	0	1	0	1	1	1	1	0	0	0	2	1	1	1	2	1	1	0	1	1	0	0	2	1	0	0	1	1	0	0	0	1	1	0	2	0
198	1	2	0	0	0	0	0	0	2	0	0	0	2	1	1	0	1	1	2	2	0	0	0	2	0	0	0	2	1	1	0	1	1	0	0	1	1	0	0	2	2	0	0	0	0	0	0	1	0
199	0	1	0	0	0	1	1	2	2	0	0	1	1	0	0	1	1	1	0	0	0	1	1	1	0	0	2	1	2	1	1	2	2	0	1	2	2	0	2	0	0	0	0	0	0	0	0	2	0
200	1	2	0	1	0	2	1	2	1	0	1	0	1	0	0	0	1	1	1	1	1	0	0	2	0	0	1	0	1	0	0	2	2	0	0	0	0	0	1	1	1	0	1	0	1	2	0	0	0
201	1	0	0	0	0	1	1	1	2	0	0	0	0	0	0	0	1	1	1	2	0	0	1	1	0	0	1	1	2	0	1	0	1	1	1	2	1	0	0	1	1	0	0	0	0	1	0	2	0
202	1	2	0	0	0	0	2	2	1	0	0	0	0	0	0	0	2	1	2	2	0	0	0	2	0	0	2	2	2	1	2	1	1	1	1	2	2	0	1	1	1	1	1	0	2	0	0	0	2
203	1	2	1	1	0	1	2	2	1	0	0	1	1	0	0	1	1	0	1	1	0	1	0	2	0	0	1	1	1	1	1	1	2	0	0	2	2	1	0	1	1	0	0	0	1	1	1	1	0
204	1	1	0	1	0	1	2	2	1	1	0	0	1	1	1	0	2	1	0	0	1	0	0	2	1	1	0	1	1	0	1	1	0	0	0	1	2	0	1	1	1	0	0	0	1	0	0	2	0
205	1	1	0	0	0	2	0	1	2	0	0	0	0	0	0	0	0	1	2	2	0	0	0	2	0	0	1	2	2	1	2	0	0	0	0	2	2	0	0	1	1	0	1	0	1	0	0	0	1
206	1	2	0	0	0	0	1	2	1	0	0	0	1	0	0	0	1	1	0	0	1	0	0	2	0	0	1	2	2	1	0	1	1	0	0	1	2	0	1	1	0	0	0	0	0	2	0	2	0
207	1	2	0	0	0	1	2	2	1	0	1	0	1	1	1	0	2	1	1	1	0	0	0	2	0	0	0	0	1	0	0	1	1	0	0	2	1	0	0	2	2	0	1	0	0	2	0	0	0
208	1	1	0	0	0	1	1	1	2	0	0	0	0	0	0	0	2	2	2	2	0	0	0	2	1	1	0	1	2	1	0	1	2	0	0	2	1	0	1	1	1	0	1	0	0	1	0	0	1
209	1	2	0	0	0	0	1	1	1	0	0	0	1	1	1	0	1	0	2	2	0	0	0	2	0	0	2	2	2	2	1	1	2	0	0	2	2	0	2	0	0	0	1	0	1	0	0	2	0
210	0	1	0	0	0	1	2	2	1	0	1	0	0	0	0	0	1	0	1	1	0	0	1	1	1	1	1	1	2	1	0	1	1	0	0	1	1	0	2	0	0	0	0	0	1	1	0	0	0
211	1	2	1	1	0	1	2	2	1	0	0	1	1	0	1	0	1	1	0	0	2	0	1	1	0	0	2	2	2	1	1	1	1	1	0	1	1	0	0	2	2	0	1	0	1	0	0	1	0
212	1	1	1	1	0	2	2	2	0	0	2	0	1	0	0	0	1	0	2	2	0	0	0	2	1	1	1	2	2	2	0	1	1	0	1	2	2	0	2	0	0	0	0	0	0	0	0	1	1
213	0	2	0	0	0	0	0	0	2	0	0	0	2	2	2	0	1	1	1	1	1	0	0	2	1	1	2	2	2	1	0	1	1	1	0	1	2	0	0	1	1	0	1	1	0	0	0	1	0
214	0	2	0	0	0	0	1	1	1	0	1	1	2	1	1	1	1	0	0	0	1	1	0	2	0	0	0	1	2	0	1	1	1	0	0	1	0	0	1	1	1	0	1	0	1	0	0	0	0
215	0	2	0	0	0	0	2	2	0	0	0	0	0	0	0	0	2	0	2	2	0	0	0	2	0	0	0	1	2	0	0	1	2	0	0	2	2	0	1	1	1	2	2	0	0	0	0	1	0
216	0	2	0	0	0	0	1	1	1	0	0	1	2	1	1	0	2	0	2	2	0	0	0	2	0	0	0	1	2	1	0	0	1	1	0	2	2	0	1	1	1	0	0	0	1	1	0	0	0
217	0	1	0	0	0	1	2	2	1	0	0	0	0	0	0	0	0	0	0	0	0	0	0	2	0	0	1	1	2	1	1	1	1	0	1	2	1	1	0	0	0	0	0	0	0	0	0	1	0
218	0	2	0	0	0	0	2	2	1	0	0	0	1	1	1	0	1	1	0	0	2	0	0	2	0	0	2	2	2	2	0	2	2	1	0	1	2	0	2	0	0	0	0	0	1	0	0	1	0
219	1	1	0	0	0	0	2	2	0	0	1	1	2	1	1	1	1	1	2	2	0	0	0	2	0	0	1	1	2	0	0	2	2	1	2	2	2	0	2	0	0	0	0	0	1	1	0	2	0
220	1	2	0	1	0	1	1	1	0	1	2	0	0	0	0	0	1	0	1	1	0	0	1	1	1	1	2	2	2	1	1	1	1	0	0	0	2	0	0	1	1	0	0	0	0	1	0	1	1
221	1	1	0	0	0	1	2	2	1	0	0	0	1	1	1	0	2	1	1	1	0	0	1	1	0	0	1	2	2	2	0	2	2	0	0	0	2	0	1	1	1	0	0	1	0	0	0	1	1
222	1	0	0	0	0	1	0	2	2	0	1	0	2	2	2	0	0	0	2	1	1	0	1	1	0	0	2	2	2	1	1	0	2	1	0	2	1	0	0	1	1	0	0	0	0	0	0	0	0
223	0	0	0	0	0	2	1	1	1	0	1	0	2	2	2	0	2	1	2	2	1	0	0	2	0	0	2	2	1	0	0	1	1	0	0	0	2	0	1	1	1	0	1	0	1	0	0	0	1
224	0	1	0	0	0	1	0	0	2	0	0	1	1	0	0	1	1	1	1	1	0	1	0	2	0	0	2	2	2	2	1	1	1	0	0	1	1	0	0	1	1	0	0	0	0	0	0	2	0
225	1	1	0	0	0	1	2	2	0	0	0	1	0	0	0	0	0	0	2	1	1	0	1	1	1	1	0	2	1	1	1	2	2	1	0	1	1	0	0	0	0	0	0	0	1	1	0	1	0
226	1	1	0	0	0	1	1	2	2	0	0	0	1	1	1	0	1	1	0	0	0	0	0	2	0	0	1	2	2	1	1	1	2	0	0	2	2	0	1	1	1	0	0	0	0	1	0	1	0
227	0	0	0	0	0	2	2	2	1	0	0	1	1	0	1	0	1	1	2	2	0	0	1	1	0	0	1	1	1	1	1	1	2	0	0	2	2	0	2	1	0	1	1	0	1	0	0	1	0
228	1	2	0	0	0	1	1	1	2	0	0	0	0	0	0	0	2	2	1	1	1	0	2	0	0	1	2	2	2	2	1	0	0	0	0	2	1	0	1	1	1	0	0	0	1	1	0	1	0
229	0	2	0	0	0	1	1	1	2	0	0	0	1	1	1	0	1	0	1	1	1	0	0	2	0	0	1	2	1	1	1	2	2	1	0	1	0	0	1	0	0	0	0	1	0	1	0	2	0
230	0	2	0	0	0	0	1	1	1	0	1	2	2	1	1	1	0	1	2	2	0	0	0	2	0	0	1	2	1	1	0	1	2	2	0	1	0	0	0	2	2	1	1	1	1	0	0	1	0
231	1	0	0	0	0	1	2	2	1	0	0	1	2	1	1	1	1	0	1	1	0	0	0	2	0	0	1	2	1	1	0	1	1	1	0	2	1	0	0	1	1	0	1	0	0	0	0	1	1
232	1	1	0	1	0	2	2	2	1	0	1	0	0	0	0	0	1	0	1	1	1	0	0	2	0	0	1	2	2	1	1	1	1	1	1	2	1	0	0	1	1	0	0	0	0	0	0	1	1
233	1	1	0	0	0	0	0	0	2	0	0	1	1	0	0	1	1	0	1	1	0	0	1	1	0	0	2	2	2	2	0	1	2	0	1	2	1	0	1	1	1	0	0	0	0	0	0	1	1
234	1	1	1	1	0	2	1	1	1	0	0	0	0	0	0	0	2	1	2	2	1	1	0	2	0	0	2	2	1	1	0	2	1	0	1	2	2	0	1	1	1	0	0	0	0	0	0	2	0
235	1	1	0	1	0	1	1	1	1	0	1	0	0	0	0	0	1	1	0	0	2	0	0	2	0	0	2	2	2	1	1	2	2	0	0	2	0	0	0	1	1	0	1	0	1	2	0	1	0
236	1	2	1	1	0	1	1	1	2	0	0	0	0	0	0	0	1	1	0	0	1	0	0	2	0	0	2	2	2	2	0	1	1	0	0	1	1	1	0	1	1	0	1	1	1	2	0	2	0
237	1	2	0	1	0	1	1	1	0	0	0	0	0	0	0	0	1	1	2	2	0	0	0	2	0	0	2	2	2	1	1	1	1	0	1	2	1	0	0	0	0	1	1	0	0	0	0	2	0
238	1	0	0	1	0	2	1	1	1	0	1	0	1	1	1	0	1	0	1	1	0	0	1	1	0	0	1	2	2	1	0	2	2	2	0	2	0	0	0	2	2	0	0	1	0	0	0	1	0
239	1	2	0	1	0	1	1	1	1	0	0	1	1	1	1	0	1	0	1	1	1	1	0	2	1	1	0	2	1	0	0	1	1	1	1	2	0	0	0	1	1	0	0	0	0	0	0	0	1
240	1	1	0	1	0	2	2	2	1	0	1	0	0	0	0	0	1	1	1	1	1	0	1	1	1	2	2	2	2	1	1	0	0	0	1	2	0	0	0	1	1	0	0	0	0	0	0	0	1
241	1	2	0	0	0	0	1	2	1	0	0	1	1	1	1	0	1	0	2	2	0	0	0	2	0	0	1	1	2	0	0	1	1	0	0	2	1	0	2	0	0	0	0	0	0	1	0	1	1
242	1	2	0	0	0	1	1	2	0	0	1	1	1	0	0	0	1	1	1	1	1	0	1	1	1	1	1	1	2	1	0	1	1	0	0	1	1	0	0	2	2	0	0	0	0	0	0	2	0
243	1	2	1	0	0	1	1	1	1	0	0	1	1	2	2	0	0	0	2	2	0	0	0	2	0	0	1	1	2	1	0	2	2	0	0	1	1	1	0	1	1	0	0	0	0	0	0	2	0
244	1	1	0	0	0	0	1	2	2	0	0	0	0	0	0	0	2	0	2	2	0	0	0	2	0	0	2	2	2	1	0	0	0	1	0	2	1	0	0	2	2	1	2	0	0	0	0	2	0
245	1	1	0	1	0	1	1	1	2	1	0	1	1	0	0	1	1	0	2	2	0	1	0	2	0	0	1	1	2	0	1	1	1	1	1	2	1	0	0	1	1	1	1	0	1	0	0	2	0
246	1	1	0	0	0	2	2	2	1	0	1	0	1	1	1	0	1	2	2	2	0	0	0	2	0	0	1	2	2	1	0	1	1	0	1	2	2	0	1	2	2	1	1	0	2	0	0	1	0
247	1	1	0	0	0	1	2	2	1	0	0	0	1	1	1	0	2	2	2	2	0	0	0	2	0	0	2	1	2	0	0	1	2	0	0	2	0	0	0	1	1	1	1	1	0	1	0	1	1
248	1	0	0	1	0	2	1	2	2	0	0	1	1	0	0	1	1	0	1	1	0	0	2	0	1	1	0	1	1	1	0	1	2	1	1	2	1	1	0	1	1	0	0	0	0	0	0	2	0
249	1	1	0	0	0	2	1	1	1	0	0	2	2	2	2	0	2	1	2	2	1	0	0	2	0	0	1	1	1	0	0	1	1	1	0	0	2	0	1	0	0	0	0	0	0	1	0	1	0
250	0	1	0	1	0	2	2	2	2	0	0	1	1	0	0	1	2	1	2	1	1	0	0	2	0	0	2	2	2	2	0	1	2	0	0	2	1	0	0	2	2	0	1	0	1	0	0	2	0
251	0	0	1	0	0	2	1	1	2	0	0	0	2	0	0	0	1	0	1	1	1	0	0	2	0	0	1	1	2	0	0	2	2	0	0	2	1	1	0	0	0	1	1	0	0	0	0	2	0
252	1	2	0	0	0	0	0	1	2	0	0	0	0	0	0	0	2	2	0	0	2	0	0	2	0	0	0	1	1	0	0	0	0	1	0	2	1	0	1	1	1	0	0	0	0	0	0	2	0
253	1	1	0	0	0	2	1	1	2	1	0	1	1	0	0	1	1	1	2	2	0	0	0	2	0	0	1	2	2	1	1	2	2	1	0	1	1	0	2	0	0	0	0	0	0	1	0	2	0
254	0	0	0	0	0	1	2	2	1	0	1	0	0	0	0	0	1	0	2	1	1	0	0	2	0	0	2	2	2	2	1	2	2	0	0	1	2	0	0	0	0	0	0	0	0	0	0	2	0
255	1	2	1	1	0	1	2	2	1	0	1	0	0	0	0	0	2	1	2	2	0	0	0	2	0	0	2	2	2	2	0	1	2	2	1	1	2	1	1	0	0	1	1	0	1	2	0	1	0
256	1	1	1	1	1	2	1	1	2	0	0	1	2	1	1	0	0	1	1	1	0	0	0	2	0	0	2	2	2	2	1	1	2	2	0	1	1	0	2	0	0	0	0	1	0	0	0	1	0
257	0	1	0	0	0	1	2	2	2	0	0	0	0	0	0	0	0	0	1	1	0	1	0	2	0	0	0	1	2	0	1	1	2	0	0	2	0	0	1	0	0	1	1	1	0	1	0	0	0
258	1	1	0	0	0	1	1	1	1	1	0	1	1	0	1	0	1	1	2	2	0	0	1	1	1	1	1	1	2	1	1	1	1	0	0	2	2	0	2	1	0	1	1	0	1	0	0	2	0
259	1	1	0	0	0	1	1	1	2	0	0	0	0	0	0	0	1	0	1	1	1	0	1	1	1	1	1	1	2	1	1	0	0	0	1	2	2	0	2	0	0	0	0	2	0	2	0	2	0
260	1	0	0	1	0	2	1	1	2	0	0	1	0	0	0	0	2	2	1	1	1	0	0	2	0	0	2	2	2	2	1	2	2	0	0	1	1	0	0	1	1	0	2	0	2	1	0	2	0
261	1	0	0	1	0	2	2	2	1	0	0	0	0	0	0	0	2	1	2	2	0	0	0	2	0	0	2	2	2	2	1	2	2	1	0	1	1	0	0	2	2	0	1	0	1	1	0	1	1
262	1	1	0	0	0	2	1	2	2	0	0	0	1	1	1	0	2	2	1	1	0	0	1	1	1	1	2	2	2	2	0	0	1	0	0	2	0	0	0	2	2	0	0	0	0	0	1	1	0
263	1	2	0	0	0	0	0	1	1	0	1	1	2	1	1	0	1	0	2	1	1	0	0	2	0	0	1	0	2	0	0	1	1	0	0	2	1	0	0	2	2	0	0	1	0	0	0	0	0
264	1	0	0	0	0	1	1	1	1	0	1	1	1	0	0	1	1	1	0	0	1	0	1	1	1	1	2	2	2	2	0	0	1	0	0	2	1	0	1	1	1	0	1	0	1	2	0	2	0
265	0	1	0	1	0	2	1	1	1	0	1	1	1	2	2	0	1	0	1	1	0	0	1	1	1	1	1	2	1	1	1	1	2	0	0	2	1	0	0	1	1	0	0	1	0	0	0	0	0
266	1	0	1	0	0	2	0	0	2	0	0	0	0	0	0	0	0	0	0	0	0	0	1	1	1	1	1	2	1	1	1	1	1	1	0	1	1	0	1	1	1	0	1	0	0	0	0	1	1
267	1	1	0	0	0	0	1	1	2	0	0	0	0	0	0	0	1	1	1	2	0	0	0	2	1	1	1	1	2	0	1	0	1	2	1	2	1	0	0	1	1	0	0	0	1	0	0	2	0
268	1	1	0	0	0	1	0	1	2	0	0	0	0	1	1	0	0	0	0	1	0	0	1	1	1	1	1	1	1	1	1	1	2	0	0	2	2	1	1	1	0	0	1	0	0	1	0	0	1
269	0	2	1	1	0	1	2	2	1	0	0	0	1	1	1	0	1	1	0	0	1	0	0	2	0	0	1	2	2	1	0	1	2	0	0	1	2	1	1	0	0	0	0	0	1	0	1	1	0
270	1	0	0	0	0	2	2	2	0	0	1	1	2	2	2	0	1	1	1	0	1	0	0	2	0	0	2	1	2	1	0	1	1	0	0	2	0	0	1	1	1	1	1	0	1	0	0	1	0
271	0	0	0	0	0	1	2	2	1	0	1	1	1	0	0	1	1	0	0	0	1	1	0	2	0	0	1	2	2	1	0	1	1	1	2	2	1	0	1	1	1	0	0	1	0	1	0	2	0
272	1	1	0	0	0	0	1	1	2	0	0	0	1	1	1	0	1	0	2	2	0	0	0	2	1	1	1	1	2	1	0	1	1	0	0	1	1	0	0	2	2	0	0	0	0	0	0	1	1
273	1	1	0	0	0	1	2	2	1	0	0	1	2	2	2	0	2	0	2	2	0	0	0	2	0	0	1	2	1	1	0	0	0	0	1	2	2	0	0	2	1	0	0	0	0	0	0	1	0
274	1	1	0	1	0	1	0	0	2	0	0	0	1	1	1	0	1	1	0	0	1	1	0	2	0	0	1	2	2	1	0	2	2	0	0	1	1	0	1	1	1	0	1	0	0	2	0	2	0
275	1	1	0	1	0	1	2	2	1	0	0	0	2	0	0	0	0	0	2	2	0	0	0	2	0	0	1	2	1	1	0	1	2	2	2	2	1	0	0	2	2	0	1	0	1	0	0	2	0
276	1	1	1	0	1	1	0	1	2	0	0	1	1	1	1	0	0	0	1	1	0	0	1	1	1	1	1	2	2	1	2	1	0	0	0	1	0	0	0	1	1	1	1	0	1	0	0	0	1
277	1	0	0	0	0	2	1	1	2	0	0	0	1	1	1	0	0	0	0	0	1	0	0	2	0	0	2	2	2	2	0	0	0	0	0	2	1	1	0	1	1	0	0	0	1	1	0	2	0
278	1	1	0	1	0	2	2	2	2	0	0	0	1	1	1	0	2	1	1	1	0	0	1	1	2	2	2	2	1	0	1	1	0	0	0	1	2	1	1	0	0	0	0	0	2	0	0	2	0
279	1	1	0	1	0	2	1	1	2	0	0	2	2	0	0	1	0	0	2	2	0	0	1	1	1	1	1	1	2	0	0	1	2	0	0	2	1	0	0	2	2	0	0	0	0	0	0	1	1
280	1	0	0	0	0	2	1	2	2	0	0	0	0	0	0	0	1	1	2	2	0	0	0	2	1	1	1	1	2	1	0	0	0	0	1	2	2	0	1	2	0	0	1	0	0	0	0	0	2
281	1	1	0	1	0	1	1	1	2	0	0	1	1	0	0	1	0	0	0	0	0	0	1	1	0	0	1	1	1	1	0	0	0	0	1	2	0	0	0	2	2	0	1	0	0	0	0	2	0
282	1	1	0	1	0	1	2	2	0	0	1	0	0	0	0	0	2	2	1	1	1	0	1	1	1	1	1	2	1	1	1	0	2	1	0	2	1	1	0	0	0	0	1	0	1	1	0	0	1
283	0	1	0	0	0	0	1	1	1	0	0	0	0	0	0	0	2	1	1	1	0	0	0	2	0	0	1	2	2	1	1	0	0	0	0	2	1	0	1	1	1	0	1	1	1	2	0	0	0
284	0	1	0	0	0	0	2	2	0	0	0	0	1	0	0	0	0	0	2	1	1	0	1	1	1	1	1	2	2	1	1	2	2	0	0	2	0	0	1	1	1	1	1	0	1	1	0	0	0
285	1	2	0	0	0	1	2	2	1	0	0	0	1	1	1	0	0	0	1	1	1	0	1	1	1	1	1	2	2	1	1	0	1	1	0	2	0	0	0	2	2	0	1	0	1	2	0	1	1
286	0	1	0	0	0	0	2	2	1	0	0	2	2	2	2	0	1	0	2	2	0	0	0	2	0	0	2	2	2	2	1	1	0	1	0	2	1	0	0	1	1	0	0	0	0	1	0	0	0
287	0	2	1	2	0	2	0	0	2	0	0	1	1	0	1	0	1	0	0	0	1	0	0	2	1	1	1	1	2	1	0	1	1	0	0	1	1	0	1	1	1	0	0	0	1	1	0	1	1
288	1	1	0	1	0	2	1	2	2	0	0	0	1	1	1	0	1	1	0	0	1	0	0	2	1	1	1	2	1	1	0	2	2	0	0	1	2	1	1	1	0	0	0	0	1	0	0	0	0
289	1	2	1	1	0	1	0	0	2	0	0	0	2	1	1	0	1	1	0	0	1	1	0	2	0	0	1	2	1	1	1	1	2	0	0	2	0	0	0	2	2	0	0	0	0	0	0	0	0
290	1	0	0	0	0	1	2	2	1	0	0	0	0	0	0	0	1	0	1	1	0	0	0	2	0	0	2	2	2	1	0	1	1	1	0	1	2	0	0	1	1	0	0	0	0	0	0	1	0
291	0	2	0	1	0	1	2	2	1	0	0	0	1	1	1	0	2	2	1	1	1	0	0	2	0	0	1	2	1	1	0	2	2	0	0	2	2	0	2	1	0	0	0	1	0	0	0	2	0
292	0	1	0	1	0	1	0	1	2	0	0	0	1	1	1	0	0	0	1	2	0	0	0	2	1	1	1	1	2	1	1	2	2	0	1	2	1	0	0	1	1	0	0	1	1	0	0	2	0
293	1	0	0	1	0	2	2	2	1	0	0	0	2	1	1	0	1	1	2	0	1	0	2	0	0	1	1	1	2	0	0	2	2	1	0	2	1	0	1	1	1	0	0	0	0	0	0	1	0
294	1	0	0	0	0	2	1	1	1	1	1	0	1	1	1	0	0	0	2	1	1	0	0	2	0	0	0	0	1	0	0	2	2	0	0	0	1	0	0	2	2	1	1	1	0	1	0	2	0
295	1	1	1	0	1	1	0	0	2	0	0	2	2	0	0	1	0	0	1	1	0	0	0	2	0	0	0	1	1	0	0	2	2	1	1	2	1	0	0	2	2	0	1	0	1	0	0	2	0
296	1	0	0	0	0	2	1	1	1	0	1	0	0	0	0	0	1	0	1	1	0	0	0	2	0	0	1	1	2	1	0	2	2	0	0	1	0	0	0	1	1	0	0	0	1	1	0	1	1
297	1	0	0	1	0	2	1	2	2	0	0	0	0	0	0	0	2	1	1	1	0	0	2	0	1	1	2	2	2	1	2	1	2	2	0	1	0	0	0	1	1	1	1	1	1	0	0	2	0
298	1	2	0	0	0	0	1	1	0	0	0	1	0	0	0	0	1	1	1	2	0	0	0	2	0	0	0	1	2	0	0	1	1	1	0	1	1	0	0	0	0	0	0	0	0	0	0	2	0
299	0	2	0	0	0	0	2	2	1	0	1	0	0	0	0	0	0	0	2	1	1	0	1	1	1	1	2	2	2	1	2	1	1	2	1	1	1	0	0	1	1	0	0	0	1	0	0	0	1
300	1	1	0	1	0	2	1	1	1	0	1	0	0	0	0	0	0	0	1	1	0	0	1	1	1	1	2	2	2	2	0	1	2	0	0	2	1	0	1	1	1	0	0	0	0	0	0	1	0
301	0	2	0	0	0	0	0	0	2	0	0	0	0	0	0	0	1	1	1	1	1	0	0	2	0	0	0	1	1	0	0	0	0	1	1	2	0	0	0	2	2	0	0	0	0	1	0	1	0
302	0	1	0	0	0	0	2	2	1	0	1	1	1	0	0	1	0	0	2	2	0	0	0	2	0	0	0	2	1	0	0	2	2	0	0	1	1	0	1	1	1	0	0	0	1	1	1	1	0
303	0	2	0	0	0	2	1	1	1	0	1	1	1	0	0	1	1	1	1	1	0	0	1	1	1	1	1	1	1	1	0	1	1	0	0	2	1	0	0	2	2	0	0	0	0	0	0	1	0
304	1	1	0	0	0	1	1	1	1	0	0	0	1	1	1	0	0	0	2	2	0	0	0	2	0	0	1	2	2	1	1	1	0	0	0	1	1	0	1	1	1	0	0	0	2	0	0	1	0
305	1	2	0	0	0	0	2	2	0	0	0	0	0	0	0	0	0	0	1	0	1	0	2	0	0	0	0	2	2	0	1	2	2	0	0	1	2	0	0	1	1	0	0	0	0	0	0	0	1
306	0	0	0	1	0	2	1	1	2	0	0	0	0	0	0	0	1	1	1	1	1	0	0	2	0	0	2	2	2	1	2	1	1	0	0	1	1	0	2	0	0	0	0	0	1	1	0	2	0
307	1	2	0	0	0	2	0	0	2	0	0	0	1	0	0	0	1	1	0	0	0	0	0	2	0	0	0	2	1	1	1	1	1	0	0	1	2	0	0	1	1	0	1	0	1	0	0	2	0
308	1	0	0	0	0	2	0	1	2	0	0	0	1	1	1	0	2	0	2	2	0	0	1	1	0	0	2	2	1	1	1	1	1	0	0	2	1	0	0	2	2	0	1	0	1	0	0	0	2
309	1	1	0	0	0	1	0	0	2	0	0	0	1	1	1	0	2	0	0	1	1	1	0	2	1	1	1	0	1	0	0	2	2	0	0	0	2	0	2	0	0	0	0	0	0	0	0	2	0
310	1	1	1	0	1	2	0	0	2	0	0	0	0	0	0	0	1	1	0	0	0	0	1	1	1	1	2	2	2	2	0	0	0	1	2	2	2	1	1	0	0	0	0	0	1	1	0	1	0
311	1	0	0	0	0	2	1	1	2	0	0	1	1	1	1	0	2	1	2	2	0	0	0	2	0	0	1	2	1	1	0	1	2	2	0	1	1	0	1	1	1	0	0	1	0	0	0	1	0
312	0	2	0	0	0	0	2	2	1	0	0	0	1	0	0	0	0	0	2	1	1	0	0	2	0	0	1	2	1	1	1	1	1	0	0	2	1	1	0	1	1	0	0	0	1	1	0	1	0
313	1	2	0	0	0	2	1	1	0	1	1	1	2	2	2	0	1	0	1	1	0	0	1	1	1	2	1	1	2	1	0	1	2	1	1	2	2	0	1	0	0	1	1	0	2	0	0	1	0
314	1	1	0	0	0	1	2	2	1	0	1	1	1	0	0	1	1	1	1	1	1	0	0	2	0	0	1	2	1	1	0	2	2	0	0	1	1	0	0	2	2	0	1	0	1	1	0	2	0
315	1	2	0	0	0	0	0	0	2	0	0	0	1	1	1	0	2	0	1	1	1	0	0	2	0	0	2	2	1	1	1	1	1	1	1	2	0	0	0	2	2	0	0	0	0	0	0	1	1
316	1	2	0	0	0	0	1	1	2	0	0	0	0	0	0	0	1	1	1	1	0	0	0	2	0	0	1	2	2	1	0	2	2	0	0	2	2	1	1	0	0	0	0	0	0	0	0	2	0
317	1	1	0	0	0	0	1	1	0	1	2	0	0	0	0	0	1	0	0	0	1	0	0	2	0	0	2	2	2	2	0	1	1	1	0	1	1	0	1	2	1	0	0	0	0	0	0	2	0
318	1	2	0	0	0	0	1	1	0	1	1	1	1	2	2	0	1	1	2	2	0	0	0	2	0	0	2	2	2	2	0	1	1	0	1	2	1	0	0	2	2	0	1	0	1	1	0	2	0
319	0	1	0	0	0	1	0	1	2	0	0	0	1	1	1	0	2	2	1	1	0	0	0	2	0	0	0	1	2	1	0	1	1	1	1	2	1	2	0	1	1	0	0	0	0	0	0	0	0
320	1	1	0	0	0	1	2	2	1	0	1	0	1	1	2	0	2	0	2	2	0	0	2	0	0	0	1	2	2	1	1	1	1	0	0	2	2	0	1	1	1	0	1	0	1	0	1	1	0
321	1	2	0	1	0	1	0	0	2	0	0	0	1	0	0	0	2	2	1	1	1	0	0	2	0	0	2	2	2	2	0	1	0	0	0	1	1	0	0	1	1	0	0	1	1	1	0	1	0
322	1	1	0	0	0	1	1	1	2	0	0	0	0	0	0	0	1	0	1	1	0	0	1	1	0	0	0	1	1	0	0	1	1	0	0	1	1	0	0	1	1	0	0	0	0	0	0	1	0
323	1	2	0	0	0	0	2	2	2	0	0	0	1	1	1	0	1	1	1	1	1	0	0	2	0	0	0	0	1	0	0	0	0	1	1	1	1	0	0	2	2	2	2	0	0	0	0	2	0
324	1	2	0	0	0	1	0	0	1	0	1	0	1	1	1	0	1	1	1	2	0	0	0	2	0	0	1	1	2	0	1	0	1	1	0	2	2	0	2	1	0	0	0	0	0	0	0	0	1
325	0	1	0	0	0	1	0	1	2	0	0	0	1	1	1	0	0	0	2	1	1	0	0	2	0	0	2	2	2	2	0	1	2	0	0	2	1	0	0	2	2	0	0	0	1	0	0	0	1
326	1	0	0	1	0	2	1	1	2	0	0	0	0	0	0	0	2	2	1	1	0	0	0	2	1	1	1	2	2	1	0	1	1	0	0	0	1	0	1	1	1	0	1	0	1	0	0	1	0
327	1	1	0	1	0	1	0	0	2	0	0	1	1	0	0	1	1	0	1	1	0	0	0	2	0	0	2	2	2	2	0	2	2	0	0	0	2	1	1	0	0	0	0	0	0	1	0	1	0
328	1	1	0	0	0	1	1	2	2	0	0	1	2	2	2	0	1	1	0	0	1	0	0	2	0	0	1	2	2	1	0	1	1	0	0	0	1	1	1	0	0	0	1	1	1	2	0	2	0
329	1	1	0	0	0	0	2	2	1	0	0	2	2	0	0	1	1	0	1	1	0	0	1	2	0	0	1	2	1	1	0	1	0	0	1	2	0	0	0	1	1	0	0	0	1	1	0	1	0
330	1	0	0	0	0	1	2	2	1	0	0	1	1	1	1	0	1	0	1	1	0	1	0	2	0	0	1	1	2	0	0	1	2	0	0	2	2	0	1	1	1	0	0	0	1	1	0	1	0
331	1	1	0	1	0	2	2	2	1	0	0	1	1	1	1	0	1	1	0	0	0	0	0	2	0	0	1	1	2	1	0	2	2	0	0	2	2	0	1	1	0	0	0	0	0	0	0	0	1
332	1	1	0	1	0	2	1	2	1	0	0	0	1	1	1	0	2	0	1	1	1	0	0	2	0	0	2	2	2	2	1	2	2	0	0	1	2	0	1	1	1	0	1	0	1	0	0	2	0
333	1	1	0	1	0	1	2	2	1	0	1	0	0	0	0	0	1	0	1	1	0	0	2	0	0	0	2	2	2	2	0	0	1	0	0	2	1	1	0	1	1	0	0	0	0	0	0	2	0
334	1	1	0	0	0	1	2	2	1	0	0	0	1	1	1	0	1	1	2	2	0	0	1	1	0	0	1	2	1	1	0	1	1	1	2	2	0	0	0	2	2	0	0	0	0	0	0	2	0
335	1	1	0	0	0	0	1	2	1	0	1	1	1	1	1	0	1	0	1	1	0	0	0	2	0	0	0	1	2	1	0	1	1	0	0	1	1	0	0	2	1	0	1	0	2	0	0	0	0
336	0	2	0	0	0	1	1	1	1	0	0	0	1	1	1	0	1	1	1	1	0	0	2	0	1	1	1	2	1	1	0	2	2	1	0	2	1	1	0	0	0	0	0	0	1	0	0	1	0
337	1	2	0	1	0	1	1	2	2	0	0	0	1	1	1	0	1	1	1	2	0	0	0	2	0	0	1	1	2	0	0	1	1	1	0	2	2	0	2	0	0	0	1	0	1	1	0	1	1
338	1	1	0	1	0	2	1	1	2	0	0	0	1	1	1	0	1	0	1	1	1	0	0	2	2	2	1	2	2	1	0	0	0	0	0	2	0	0	1	2	1	0	0	0	0	0	0	2	0
339	1	2	1	2	0	2	1	1	1	0	1	0	2	1	1	0	2	2	2	1	1	0	1	1	1	1	1	1	1	1	1	1	1	1	1	2	1	0	1	1	1	0	0	0	2	1	0	2	0
340	1	2	1	0	0	0	1	1	1	0	0	0	1	0	0	0	1	1	1	1	0	0	0	2	1	1	0	2	1	1	0	1	1	0	0	2	1	0	0	2	2	0	0	0	2	1	0	0	0
341	1	1	0	0	0	0	1	1	1	0	1	1	1	0	0	1	1	0	1	1	0	1	0	2	0	0	0	1	2	1	0	2	2	1	1	1	0	0	0	2	2	0	0	0	0	0	0	1	0
342	1	1	0	0	0	1	1	1	1	0	0	0	1	1	1	0	0	0	1	1	0	1	0	2	0	0	0	0	2	1	0	1	1	1	0	0	1	0	2	0	0	1	1	0	1	1	0	2	0
343	1	0	0	1	0	2	1	2	1	0	1	1	1	0	0	1	0	0	1	1	1	0	0	2	0	0	2	2	2	2	0	1	1	0	0	0	2	0	2	0	0	2	2	0	0	0	0	0	1
344	1	2	0	0	0	0	0	0	2	0	0	0	0	0	0	0	1	1	1	2	0	0	0	2	0	0	1	1	2	1	0	1	1	0	0	1	2	1	0	1	1	1	1	0	1	0	0	2	0
345	1	2	1	1	0	1	2	2	0	0	0	1	0	0	0	0	1	1	2	2	0	1	0	2	0	0	2	2	2	2	0	1	1	0	0	2	2	0	1	1	1	1	1	1	1	0	0	1	0
346	1	0	0	0	0	2	1	1	1	1	1	0	0	0	0	0	1	1	2	2	0	0	1	1	1	1	0	1	2	0	1	0	0	0	0	2	0	0	0	2	2	1	1	0	1	1	0	2	0
347	0	1	0	1	0	1	2	2	1	0	0	0	1	1	1	0	0	0	1	1	0	0	1	1	1	1	1	2	2	2	1	1	1	0	0	1	2	0	1	0	0	0	0	1	1	1	0	1	0
348	0	2	0	0	0	0	2	2	2	0	0	0	1	1	1	0	0	0	0	0	1	1	0	2	0	0	2	2	1	1	1	1	1	1	1	2	1	0	0	0	0	0	1	0	0	0	0	0	0
349	1	2	0	0	0	0	1	1	1	0	0	1	1	1	1	0	0	1	2	2	0	0	0	2	0	0	2	2	2	2	0	1	1	1	0	0	0	0	0	1	1	0	0	1	0	0	0	2	0
350	1	2	0	0	0	0	1	1	1	0	1	0	0	0	0	0	1	1	1	1	0	0	1	1	1	1	1	1	1	1	0	1	1	0	0	2	1	0	1	1	1	0	0	0	1	0	0	2	0
351	1	1	0	1	0	2	2	2	1	0	1	1	1	1	1	0	0	1	2	2	0	0	0	2	1	1	1	2	1	1	1	1	2	0	0	2	2	0	0	1	1	0	0	0	1	0	0	0	0
352	1	1	0	0	0	1	0	1	1	0	0	0	1	1	1	0	1	0	2	2	0	0	0	2	0	0	1	1	2	0	1	2	2	1	0	2	2	0	2	0	0	0	1	0	1	1	0	1	0
353	0	1	0	0	0	0	1	2	1	0	1	2	2	1	2	0	2	0	2	2	0	0	0	2	0	0	1	1	1	1	0	1	2	2	2	2	2	0	1	1	1	0	0	0	2	1	0	2	0
354	1	0	0	0	0	2	0	0	2	0	0	1	1	0	0	1	1	0	2	1	0	0	0	2	0	0	0	1	2	0	0	1	1	1	1	2	1	1	0	1	1	1	1	0	1	0	0	1	1
355	1	1	1	0	1	1	0	1	2	0	0	0	1	1	0	0	1	1	2	2	0	0	2	0	0	0	1	1	1	1	0	0	1	1	0	2	1	0	1	1	1	0	0	0	0	2	0	1	1
356	1	2	0	1	0	2	1	2	1	0	1	0	0	0	0	0	1	0	2	2	0	0	0	2	0	0	1	2	2	1	1	1	1	0	0	2	0	0	0	2	2	0	1	0	0	0	0	1	0
357	0	2	0	0	0	1	1	1	2	0	0	0	1	1	2	0	0	0	1	1	0	0	0	2	0	0	1	2	2	1	1	1	1	0	0	2	2	0	1	2	2	0	0	1	0	0	0	2	0
358	1	2	1	0	0	0	1	1	1	0	0	1	0	0	0	0	2	0	0	1	1	0	0	2	0	0	2	2	2	2	0	1	2	0	0	2	0	0	0	2	2	0	2	0	1	1	0	0	0
359	1	2	0	0	0	0	2	2	0	0	0	0	0	0	0	0	2	0	0	1	1	0	0	2	0	0	1	1	2	1	1	2	2	1	1	2	0	0	0	2	2	0	1	1	1	2	0	2	0
360	1	0	0	2	0	2	1	1	2	0	0	0	0	0	0	0	1	1	1	2	0	0	0	2	0	0	1	1	2	1	1	1	1	0	0	2	2	0	1	1	1	0	0	0	0	1	0	0	0
361	1	1	1	1	0	2	1	1	2	0	0	0	0	0	0	0	1	1	1	1	1	0	0	2	0	0	1	1	2	1	0	1	1	0	0	2	2	0	2	1	0	0	0	0	0	0	0	1	1
362	1	1	1	1	1	2	1	2	2	1	0	1	2	2	2	0	0	0	1	1	1	0	0	2	0	0	1	1	2	1	0	1	1	0	0	1	1	1	0	1	1	0	0	0	1	1	0	1	0
363	1	1	0	0	0	0	1	1	1	0	0	0	0	0	0	0	2	0	1	1	1	1	0	2	0	0	2	2	2	2	1	1	1	2	1	2	1	0	0	1	1	1	1	0	1	0	0	1	0
364	1	0	0	1	0	2	1	2	1	0	0	1	1	0	0	1	1	1	2	2	0	0	0	2	0	0	1	2	2	1	1	0	1	0	0	2	2	0	1	0	0	0	1	0	1	0	0	2	0
365	1	1	0	0	0	0	2	2	1	0	0	1	1	1	1	0	1	1	2	2	0	0	0	2	0	0	1	1	2	0	1	1	1	1	1	1	2	0	1	1	1	0	0	0	0	1	0	2	0
366	0	1	1	1	0	2	0	1	2	0	0	1	1	0	1	0	1	0	1	1	1	0	0	2	0	0	1	2	2	1	0	1	2	0	0	2	1	0	0	1	1	0	0	0	1	0	0	0	1
367	0	1	0	0	0	2	2	2	1	0	0	0	1	1	1	0	1	0	2	2	0	0	0	2	0	0	1	1	2	1	0	1	2	0	0	2	0	0	1	1	1	0	0	0	0	0	0	2	0
368	1	2	0	1	0	1	1	1	1	0	0	0	0	0	0	0	1	1	0	0	1	0	0	2	0	0	1	2	2	1	2	1	2	0	0	2	1	1	0	1	0	0	1	0	1	1	0	2	0
369	1	2	1	0	0	0	1	1	1	0	0	1	1	1	1	0	1	0	2	2	0	1	0	2	0	0	1	1	1	1	0	0	1	1	0	2	2	0	2	1	0	1	1	1	1	0	0	0	1
370	0	2	0	1	0	1	1	2	2	0	0	0	0	0	0	0	1	1	2	2	0	1	1	1	0	1	2	2	2	2	0	1	2	1	1	2	1	0	0	2	2	0	0	0	0	0	0	0	0
371	1	1	0	0	0	1	1	1	0	1	1	1	1	0	0	1	2	0	0	1	1	0	0	2	1	1	2	2	2	2	0	1	1	0	0	1	2	0	2	0	0	0	0	2	0	2	0	2	0
372	1	2	0	0	0	1	1	1	2	1	0	0	1	1	1	0	1	0	1	1	1	0	0	2	0	0	0	0	1	0	0	2	2	0	0	1	1	0	0	2	2	0	0	0	0	0	0	1	0
373	1	0	0	0	0	1	1	1	1	0	0	0	1	1	1	0	2	2	1	1	1	0	1	1	1	1	1	2	2	1	1	0	2	1	0	2	1	0	0	1	1	2	2	0	0	0	0	1	0
374	0	1	0	0	0	0	2	2	0	0	0	1	1	0	0	0	2	0	1	1	1	0	1	1	0	0	1	1	2	0	1	0	1	1	1	2	1	0	1	1	1	1	1	0	1	0	0	0	0
375	1	1	0	1	0	2	1	1	2	0	0	0	1	1	1	0	0	0	0	0	0	0	0	2	1	1	2	2	2	2	1	2	2	0	0	0	2	0	1	1	1	0	1	0	0	1	0	1	0
376	0	1	1	1	0	2	1	2	1	0	0	2	2	1	2	0	2	2	1	1	1	0	0	2	0	0	0	0	2	1	0	1	2	0	0	2	2	0	1	2	1	0	1	0	1	1	0	1	0
377	1	1	0	0	0	1	0	1	2	0	0	1	1	1	1	0	1	0	1	1	1	0	0	2	0	0	2	2	2	2	0	1	0	0	1	2	2	0	1	1	0	0	1	0	1	1	0	1	0
378	1	1	0	0	0	0	0	0	2	0	0	0	0	0	0	0	1	1	0	0	1	0	2	0	1	1	2	2	1	1	1	1	1	0	0	2	1	0	0	2	2	0	0	0	0	0	0	2	0
379	1	1	0	0	0	2	0	1	2	0	0	1	2	1	1	0	1	1	1	1	1	1	0	2	0	0	2	2	2	2	0	1	1	1	0	1	1	0	1	1	1	0	0	0	1	1	0	1	0
380	1	2	0	0	0	1	1	1	2	1	0	2	2	0	0	1	2	2	1	1	1	0	1	1	1	1	2	2	1	1	0	1	1	0	0	2	2	0	2	0	0	0	1	0	1	0	0	1	1
381	1	1	0	1	0	2	1	1	1	0	1	0	1	1	0	0	1	0	1	1	0	0	0	2	0	0	1	2	1	1	0	0	2	1	0	2	1	0	0	2	2	2	2	0	1	0	0	0	0
382	1	1	0	1	0	1	1	1	0	0	0	1	2	1	1	0	1	0	1	1	0	1	0	2	1	1	2	2	2	2	0	0	2	1	0	2	1	0	0	2	2	0	0	0	1	1	0	2	0
383	1	2	1	1	0	1	2	2	1	0	1	0	1	1	1	0	1	0	1	1	1	0	1	1	1	1	1	2	2	1	1	2	2	1	0	1	1	0	1	1	1	0	1	1	1	2	0	0	1
384	1	2	0	0	0	0	2	2	1	0	1	1	2	1	2	0	2	2	2	1	1	0	0	2	0	0	2	2	2	1	0	1	1	1	1	1	0	0	0	1	1	0	0	0	0	0	0	2	0
385	0	1	1	0	1	1	0	1	2	0	0	0	0	0	0	0	0	0	1	1	1	0	0	2	0	0	2	2	2	1	2	1	1	0	0	1	1	0	1	1	1	0	0	0	0	0	0	0	0
386	1	1	0	0	0	1	0	0	2	0	1	1	1	0	0	1	0	0	2	2	0	0	0	2	0	0	0	2	0	0	0	1	1	0	0	1	1	0	0	1	1	1	1	0	1	1	0	1	1
387	1	0	0	0	0	1	1	2	1	0	0	0	0	0	0	0	1	0	0	0	1	0	1	1	0	0	0	2	1	1	0	1	1	0	1	1	2	0	2	1	0	0	1	0	1	1	0	2	0
388	1	1	0	0	0	1	2	2	0	0	1	0	0	0	0	0	2	1	1	1	0	0	0	2	0	0	0	2	2	0	1	2	2	1	0	2	1	0	0	0	0	0	0	1	0	1	0	0	2
389	0	1	0	1	0	2	1	2	2	0	0	0	1	1	0	0	1	1	0	0	1	0	0	2	0	0	1	2	2	1	1	0	1	1	0	2	2	0	1	1	1	0	1	0	2	1	0	1	0
390	0	0	0	0	0	2	2	2	0	0	0	1	1	0	0	1	2	2	1	1	1	0	0	2	0	0	2	2	2	1	0	1	2	0	0	2	1	0	1	2	1	1	1	0	1	1	0	2	0
391	1	1	1	1	0	2	2	2	1	0	0	0	0	0	0	0	1	1	2	2	0	0	0	2	1	1	2	1	2	0	0	1	2	2	1	1	1	0	2	0	0	0	0	0	0	1	0	2	0
392	0	2	0	0	0	1	1	1	2	0	0	0	0	0	0	0	0	0	1	1	1	1	0	2	1	1	1	0	2	0	0	1	1	0	0	1	1	0	1	1	1	0	0	0	1	1	0	1	1
393	0	2	0	0	0	0	1	2	0	0	1	0	1	1	1	0	0	0	2	1	1	0	0	2	1	1	2	2	2	2	0	1	2	2	1	1	0	0	0	2	2	1	1	0	0	0	0	2	0
394	1	2	0	0	0	1	2	2	0	0	2	0	1	0	0	0	1	0	1	1	0	0	0	2	1	1	2	2	2	2	0	0	1	1	0	2	0	0	0	2	2	0	0	0	0	0	0	2	0
395	1	2	0	0	0	0	2	2	1	0	0	0	1	0	0	0	2	2	2	2	0	0	0	2	0	0	2	2	2	1	2	1	1	1	1	2	1	0	0	2	2	0	0	1	0	0	0	1	0
396	1	1	0	0	0	0	1	2	1	0	1	1	1	0	0	1	2	0	1	1	0	0	2	0	0	1	2	2	1	1	0	1	2	0	0	2	2	0	1	1	1	0	0	1	0	0	0	1	0
397	0	1	0	0	0	1	0	1	1	0	0	0	0	0	0	0	0	0	1	1	0	0	0	2	0	0	2	2	1	1	1	1	0	0	0	1	0	0	1	1	1	0	1	0	1	0	0	2	0
398	0	2	1	0	1	1	1	1	2	0	0	0	0	0	0	0	0	0	0	1	0	1	1	1	0	0	1	1	2	1	0	2	2	0	0	1	0	0	1	1	1	0	0	1	1	0	0	1	1
399	1	0	1	1	1	1	2	2	2	0	0	0	0	0	0	0	0	0	0	0	1	0	1	1	0	0	0	2	2	0	1	0	0	0	0	2	2	0	1	1	1	0	0	1	0	0	0	2	0
400	0	0	0	1	0	2	1	1	2	0	0	0	0	0	0	0	2	0	2	2	0	0	0	2	0	0	2	2	2	1	1	1	1	2	0	2	2	0	1	1	0	1	1	0	1	1	0	2	0
401	1	0	0	0	0	1	1	2	2	0	0	1	2	1	2	0	1	0	2	2	0	0	1	1	0	0	2	2	2	2	1	1	2	0	0	2	1	0	1	1	1	1	1	0	1	0	0	2	0
402	1	0	0	0	0	2	0	1	2	0	0	1	1	0	1	0	2	1	0	0	1	0	0	2	0	0	1	2	2	1	1	2	2	0	0	1	1	1	0	1	1	0	0	0	2	0	0	1	1
403	0	2	0	1	0	1	1	1	1	0	0	0	0	0	0	0	2	1	1	1	0	1	0	2	1	1	2	2	2	2	1	2	2	0	0	1	2	0	1	1	1	0	1	0	1	1	0	0	0
404	1	2	1	1	0	1	0	1	2	0	0	1	2	1	1	0	1	0	1	1	1	0	0	2	0	0	2	2	2	2	2	2	2	0	0	0	2	0	1	0	0	0	0	0	1	1	0	1	0
405	0	0	0	0	0	1	1	1	2	0	0	0	1	0	0	0	0	0	2	2	0	0	0	2	1	1	1	2	2	1	0	2	2	1	1	2	1	0	0	2	2	0	0	0	2	1	0	1	0
406	0	0	0	0	0	2	1	1	1	0	0	0	2	2	2	0	0	0	2	2	0	0	0	2	0	0	2	2	2	2	0	2	2	1	1	1	2	0	1	1	0	0	1	0	1	0	0	2	0
407	1	2	0	0	0	0	1	2	2	0	0	0	1	1	1	0	2	1	1	1	0	0	1	1	1	1	1	1	1	1	0	1	1	1	1	1	2	0	0	1	1	0	1	0	1	0	0	1	0
408	1	1	0	0	0	0	1	1	1	1	0	0	0	0	0	0	2	2	1	1	1	0	0	2	0	0	2	2	2	2	0	1	1	0	0	2	1	1	0	1	1	0	0	0	0	0	0	2	0
409	1	2	0	1	0	1	1	2	1	0	0	1	1	0	0	1	1	1	1	1	1	0	1	1	0	0	1	2	2	1	0	2	2	0	0	1	2	0	2	1	0	0	0	0	0	0	0	2	0
410	1	1	0	0	0	0	2	2	1	0	1	0	1	0	0	0	2	1	2	2	0	0	1	1	0	0	2	2	2	2	0	1	1	0	0	1	1	0	0	1	1	1	1	0	1	1	0	1	0
411	1	1	0	1	0	1	1	0	2	0	0	0	0	0	0	0	1	1	2	2	0	0	0	2	1	1	2	2	2	1	0	2	2	0	0	0	2	0	1	1	1	0	0	0	0	1	0	0	1
412	1	2	0	0	0	2	1	1	2	0	0	2	2	1	2	0	0	1	2	2	0	1	0	2	0	0	1	2	1	1	0	1	1	1	1	1	2	0	0	0	0	0	1	0	1	0	0	1	1
413	1	0	0	0	0	1	0	0	2	0	0	0	1	1	1	0	0	0	2	1	1	0	1	1	1	1	2	2	2	2	0	1	1	0	0	1	1	0	1	1	1	0	0	0	0	0	0	2	0
414	1	0	0	2	0	2	1	1	1	0	1	1	2	2	2	0	2	0	1	2	0	0	0	2	0	0	1	2	1	1	1	1	0	0	1	2	1	0	2	0	0	0	0	0	0	0	0	2	0
415	1	2	0	0	0	0	0	1	2	0	0	1	2	2	2	0	1	1	1	1	1	0	0	2	0	0	2	2	2	2	1	1	2	2	0	1	1	0	0	2	1	1	1	1	2	0	0	2	0
416	0	0	0	0	0	2	0	0	1	0	0	1	2	1	1	1	1	0	2	2	0	0	0	2	0	0	2	2	2	2	0	1	1	0	0	1	2	0	2	0	0	0	0	0	0	0	0	2	0
417	1	0	0	0	0	1	2	2	1	0	0	0	0	0	0	0	0	0	1	1	1	0	0	2	1	1	0	2	2	0	1	1	2	2	2	2	1	0	0	2	2	0	1	0	2	0	0	1	0
418	1	1	0	0	0	1	1	1	2	0	0	1	2	1	1	1	2	1	1	1	0	1	0	2	0	0	2	2	2	2	1	2	2	0	1	2	1	0	1	1	1	0	1	0	1	0	0	2	0
419	1	1	0	0	0	0	1	1	1	0	1	1	1	0	0	1	0	0	1	1	1	0	0	2	0	0	2	2	2	1	0	1	2	2	2	2	1	0	0	2	2	0	0	0	0	0	0	1	1
420	1	1	0	0	0	1	1	1	2	0	0	0	0	0	0	0	1	1	1	1	0	0	0	2	0	0	0	1	2	0	1	1	1	0	1	2	1	0	0	2	2	1	2	0	1	1	0	0	2
421	1	1	0	1	0	2	0	1	2	0	0	0	1	1	1	0	1	1	1	1	1	0	0	2	0	0	0	1	1	0	0	1	1	0	0	1	0	0	1	1	1	0	0	0	0	0	0	1	0
422	1	1	1	1	1	2	1	1	1	0	0	0	0	0	0	0	1	1	0	1	1	0	0	2	0	0	2	2	2	2	0	1	1	1	1	2	1	1	0	0	0	1	1	0	1	0	0	2	0
423	1	1	0	0	0	1	2	2	1	0	1	1	0	0	0	0	0	0	2	2	0	0	0	2	1	1	2	2	2	2	0	1	1	0	0	2	1	0	0	2	2	0	1	0	1	0	0	2	0
424	1	0	0	0	0	1	2	2	1	0	1	1	2	1	1	0	1	1	1	1	1	0	0	2	0	0	1	1	2	1	0	2	2	0	0	1	1	0	1	2	1	0	0	0	2	0	0	1	1
425	1	0	0	0	0	1	2	2	1	0	1	1	1	0	0	0	2	0	2	1	1	0	0	2	0	0	1	1	2	1	0	1	2	0	0	1	1	0	2	0	0	0	0	0	2	1	0	2	0
426	1	0	0	0	0	1	1	2	1	0	1	1	1	0	1	0	0	0	0	0	0	0	0	2	0	0	2	2	2	1	1	2	2	1	0	1	0	0	0	1	1	0	0	0	1	1	0	1	1
427	1	1	0	0	0	2	1	1	2	0	0	0	1	1	1	0	2	2	1	1	1	0	1	1	1	1	2	2	2	0	1	1	1	1	2	2	2	0	2	0	0	0	0	1	0	0	0	2	0
428	1	1	0	1	0	1	1	1	1	0	1	1	1	1	1	0	1	1	1	1	0	0	1	1	0	0	2	2	2	1	2	2	2	0	0	0	1	0	0	1	1	0	0	0	0	0	0	0	1
429	0	1	0	0	0	2	0	0	2	0	0	0	0	0	0	0	1	0	2	2	0	1	0	2	0	0	1	2	2	1	1	2	2	0	0	0	2	0	2	0	0	0	2	0	1	1	0	2	0
430	1	1	1	1	1	2	1	2	0	0	1	0	1	1	1	0	1	0	1	1	0	0	0	2	0	0	1	1	1	1	0	2	2	0	0	1	2	0	2	0	0	0	0	0	0	0	0	2	0
431	1	0	0	0	0	1	0	0	2	0	1	0	1	1	1	0	0	0	2	1	1	0	1	1	1	1	2	2	2	2	0	1	1	1	1	2	1	0	1	2	1	2	2	0	0	0	0	2	0
432	1	2	0	0	0	1	0	1	1	0	1	0	0	0	0	0	2	1	2	2	0	0	0	2	0	0	1	1	2	2	0	1	2	0	0	2	2	0	1	1	1	1	1	0	1	0	0	2	0
433	1	2	0	0	0	0	1	1	1	0	1	0	1	1	1	0	2	1	1	1	1	2	0	2	0	0	2	2	1	1	1	0	1	1	0	2	2	1	0	1	1	0	0	0	1	1	0	2	0
434	1	2	0	0	0	1	2	2	1	0	0	1	1	0	0	1	0	1	2	2	0	0	0	2	0	0	1	1	1	1	0	1	1	0	0	2	1	0	0	1	1	0	1	0	1	1	0	1	0
435	1	1	0	0	0	1	0	1	2	0	0	0	0	0	0	0	0	0	2	1	1	0	0	2	0	0	1	2	1	1	1	1	2	0	0	2	2	0	1	1	1	0	0	0	0	0	0	1	0
436	1	1	0	1	0	2	0	0	2	0	0	0	1	0	0	0	0	0	2	2	0	1	1	1	1	1	2	2	2	2	0	1	1	0	0	2	2	0	1	0	0	0	0	0	0	0	0	1	1
437	1	2	0	0	0	1	1	1	1	0	1	1	1	0	0	1	1	0	1	1	1	0	0	2	0	0	1	0	2	0	0	2	2	1	0	1	0	0	0	1	1	0	0	0	0	0	0	2	0
438	1	2	0	0	0	0	1	2	2	0	0	0	1	0	0	0	1	1	1	1	0	0	0	2	0	0	2	2	2	2	0	0	0	0	0	2	2	0	1	1	1	0	0	1	0	0	0	2	0
439	1	2	0	1	0	1	2	2	1	0	1	0	0	0	0	0	1	1	0	0	0	0	0	2	1	1	2	2	2	2	0	1	1	2	1	1	2	0	0	2	2	0	0	1	0	0	0	2	0
440	1	1	0	1	0	1	1	1	0	0	1	1	1	1	1	0	0	0	1	2	0	0	0	2	0	0	1	2	2	2	0	1	1	0	0	2	1	1	1	0	0	0	0	0	0	0	0	2	0
441	0	1	0	1	0	1	1	1	1	0	1	1	1	0	0	1	0	0	0	0	0	0	1	1	1	1	1	1	2	1	1	1	2	1	0	2	1	0	1	1	1	0	1	0	0	2	0	2	0
442	1	0	0	0	0	1	0	1	1	0	1	2	2	0	0	1	2	2	1	1	1	0	0	2	0	0	1	2	1	1	0	0	1	0	0	2	1	0	1	2	1	2	2	0	1	0	0	0	0
443	1	2	0	0	0	0	0	0	2	0	0	1	1	0	0	1	2	1	2	2	0	0	1	1	1	1	2	1	2	1	1	0	1	1	0	2	2	0	2	0	0	0	1	0	2	0	0	1	1
444	1	2	0	1	0	1	1	2	1	0	1	0	0	0	0	0	1	1	1	1	0	0	0	2	0	0	2	2	2	2	1	1	1	0	0	2	0	0	0	2	2	0	1	0	1	1	0	1	0
445	1	1	0	0	0	1	2	2	1	0	1	0	1	1	1	0	2	0	0	1	1	0	0	2	0	0	2	2	2	1	0	2	2	0	0	1	1	0	0	1	1	0	2	0	2	1	0	1	0
446	0	1	0	1	0	1	1	1	2	0	0	0	1	1	1	0	1	1	2	2	0	1	1	1	1	1	1	1	2	0	1	0	0	0	1	2	1	0	0	0	0	0	0	0	0	0	0	2	0
447	1	0	0	2	0	2	1	2	2	0	0	0	1	1	1	0	2	2	2	2	0	0	0	2	0	0	2	1	2	1	1	1	1	0	0	1	1	0	1	1	1	1	2	0	1	1	0	2	0
448	1	2	0	0	0	1	1	1	2	0	0	0	0	0	0	0	1	1	1	1	0	0	2	0	0	1	2	2	2	2	0	1	2	2	1	2	1	0	0	1	1	0	2	0	2	1	0	1	1
449	1	1	0	0	0	1	0	1	2	0	0	0	1	1	1	0	2	0	2	2	0	0	0	2	0	0	1	1	2	1	1	2	2	1	1	2	2	0	2	1	0	0	0	0	0	0	0	1	0
450	1	2	1	1	0	1	0	0	2	0	0	0	1	0	0	0	1	0	1	1	0	0	1	1	0	0	1	1	2	2	0	1	1	0	0	1	1	1	0	1	1	0	0	1	1	0	0	0	0
451	1	2	0	0	0	0	1	1	1	0	0	0	0	0	0	0	2	2	1	1	1	0	2	0	0	0	2	2	2	1	2	1	1	0	0	2	2	0	2	1	0	0	0	1	1	1	0	2	0
452	1	1	0	1	0	1	2	2	0	0	0	2	2	0	0	1	2	1	0	0	1	1	0	2	0	0	1	1	2	1	0	0	0	1	2	2	0	0	0	2	2	0	1	0	1	2	0	1	0
453	1	1	1	0	1	2	1	1	1	1	1	0	1	1	1	0	1	1	1	1	1	0	0	2	0	0	1	0	2	0	0	1	1	0	1	1	2	0	2	0	0	0	0	0	0	0	0	1	0
454	1	1	0	0	0	1	1	1	2	0	0	0	0	0	0	0	0	0	0	0	0	0	0	2	0	0	2	2	1	1	1	0	0	0	0	2	2	0	1	1	1	0	1	0	0	1	0	0	1
455	0	2	0	0	0	1	1	2	1	0	0	1	2	1	1	0	2	1	1	1	0	0	0	2	0	0	1	1	2	0	0	2	2	0	1	2	2	0	2	1	0	0	0	1	0	0	0	1	1
456	1	1	0	1	0	2	0	1	2	0	0	1	1	0	0	0	2	1	2	2	0	0	1	1	1	1	2	2	2	1	2	1	2	2	1	1	1	0	0	1	1	0	1	0	1	0	0	2	0
457	1	0	0	0	0	1	1	2	1	0	0	0	0	0	0	0	2	0	2	2	0	0	1	1	1	1	1	1	1	1	1	2	2	2	0	1	1	1	0	0	0	0	0	0	0	0	0	0	1
458	0	2	0	0	0	0	1	2	1	0	0	1	2	1	1	0	2	1	2	2	0	0	0	2	0	0	1	0	2	0	0	1	1	0	0	0	1	0	0	1	1	0	1	0	1	2	1	2	0
459	0	1	0	1	0	1	1	1	1	0	1	0	0	0	0	0	2	2	0	0	2	0	0	2	0	0	0	2	0	0	0	1	1	1	0	1	0	0	0	2	2	1	1	1	2	0	1	1	0
460	0	1	0	1	0	1	2	2	0	1	1	1	1	0	0	1	2	1	2	2	0	0	0	2	0	0	1	2	1	1	0	1	1	0	0	1	0	0	0	1	1	0	0	0	0	0	0	0	0
461	1	2	0	0	0	1	1	2	1	0	1	0	1	1	1	0	1	0	1	1	0	0	0	2	0	0	2	2	2	1	1	2	2	0	0	1	2	0	2	0	0	0	1	0	1	2	0	2	0
462	1	0	0	1	0	2	1	2	1	0	1	0	1	1	1	0	0	1	1	1	0	0	1	1	0	0	1	1	2	2	0	0	2	1	0	2	1	1	0	1	1	0	1	0	0	0	0	1	0
463	1	0	0	0	0	1	1	1	1	1	0	1	1	0	0	1	0	0	1	1	0	0	0	2	0	0	2	0	1	0	0	2	2	0	0	2	1	0	0	2	2	0	0	0	0	0	0	1	0
464	1	2	0	1	0	1	0	1	2	0	0	2	2	1	1	0	1	0	1	1	0	0	1	1	1	1	1	1	2	1	1	1	1	0	1	2	2	0	1	1	1	0	0	0	0	0	0	1	0
465	1	1	0	0	0	0	2	2	1	0	1	0	0	0	0	0	1	1	1	1	0	0	0	2	0	0	2	2	2	2	0	2	2	0	0	2	0	0	1	1	1	0	1	0	1	1	0	0	0
466	1	0	0	1	0	2	1	1	1	0	1	0	0	0	0	0	0	0	1	1	0	0	0	2	0	0	2	2	2	1	2	1	2	0	0	2	1	0	0	2	2	0	0	0	0	0	0	2	0
467	1	2	1	1	0	1	2	2	0	0	2	0	1	1	1	0	1	0	1	1	0	0	0	2	0	0	2	1	2	1	1	2	2	2	0	2	2	0	2	0	0	0	0	0	0	0	0	0	0
468	0	1	0	1	0	1	2	2	0	0	0	1	2	1	1	0	0	0	2	1	1	0	1	1	1	1	2	2	2	2	2	1	1	1	0	1	2	0	1	1	1	0	0	0	0	0	0	0	0
469	0	2	1	1	0	1	2	2	1	0	1	0	0	0	0	0	0	1	2	2	0	0	0	2	0	0	1	1	2	1	0	2	2	1	0	2	1	0	0	1	1	2	2	0	0	0	0	0	0
470	1	2	0	0	0	0	1	1	1	1	0	0	0	0	0	0	2	1	1	1	1	1	1	1	1	1	1	2	1	1	0	1	1	1	1	2	0	0	0	2	2	0	2	0	1	1	0	2	0
471	1	0	0	0	0	2	2	2	1	0	0	0	0	0	0	0	1	1	0	0	2	1	1	1	0	0	2	2	2	2	0	0	1	0	0	2	1	0	0	2	2	0	0	0	0	0	0	1	0
472	1	2	1	0	0	0	1	1	2	0	0	1	1	1	1	0	2	1	2	2	0	0	0	2	0	0	2	2	2	1	2	2	2	0	1	1	2	0	2	0	0	0	1	0	1	2	0	1	0
473	0	1	0	1	0	1	1	1	1	0	1	0	1	1	1	0	0	0	2	2	0	1	0	2	0	0	2	2	2	2	0	1	1	0	0	2	2	0	2	0	0	0	0	0	1	1	0	1	1
474	1	1	1	0	1	1	1	1	2	0	0	0	0	0	0	0	2	1	1	1	0	0	0	2	0	0	1	1	2	0	1	2	2	1	1	2	1	1	0	1	1	0	0	0	0	0	0	0	1
475	1	2	1	0	0	0	2	2	0	0	0	1	2	1	1	1	2	0	1	1	0	0	1	1	1	1	2	0	1	0	0	0	0	0	0	2	2	0	2	0	0	0	0	2	0	2	0	1	1
476	0	2	0	1	0	1	2	2	2	0	0	0	1	1	1	0	1	1	2	2	0	0	1	1	1	1	2	2	2	1	1	1	1	0	0	0	1	1	0	1	1	0	0	1	0	0	0	0	0
477	1	1	0	0	0	2	1	1	2	1	0	0	0	0	0	0	1	1	1	1	1	0	1	1	0	0	1	2	1	1	1	1	1	0	0	2	0	1	0	1	1	0	0	0	0	1	0	0	0
478	0	0	0	0	0	1	0	0	2	0	0	0	1	0	1	0	1	0	2	1	1	0	0	2	0	0	2	2	2	2	0	1	2	1	0	1	2	0	2	0	0	0	0	0	0	0	0	1	1
479	1	1	0	0	0	1	2	2	1	0	0	0	1	1	1	0	2	1	2	2	0	0	0	2	1	1	1	1	2	1	0	2	2	1	0	1	0	0	0	2	2	0	1	1	1	2	0	1	0
480	0	0	1	0	1	1	2	2	0	0	1	1	1	0	1	0	2	1	1	2	0	0	0	2	0	0	1	2	1	1	1	1	1	1	0	0	1	0	1	1	1	0	0	0	0	0	0	2	0
481	0	1	0	0	0	1	1	2	1	0	1	0	1	0	0	0	2	0	2	1	1	1	0	2	0	0	1	1	2	1	0	2	1	0	1	2	2	0	0	1	1	1	1	0	0	0	0	2	0
482	1	1	0	1	0	2	1	1	1	0	1	0	1	0	0	0	1	1	1	2	0	0	0	2	0	0	0	1	1	1	0	1	1	1	2	2	2	1	1	0	0	0	0	0	0	1	0	1	0
483	1	1	0	0	0	2	0	1	2	0	0	0	0	0	0	0	1	0	1	1	1	0	1	1	0	0	1	1	2	1	0	0	0	0	0	2	1	0	1	1	1	0	0	0	1	0	0	1	1
484	1	1	1	1	0	2	2	2	2	0	0	0	1	1	1	0	0	0	1	1	0	0	0	2	1	1	0	1	2	0	0	2	2	0	0	2	1	0	1	1	1	0	1	0	0	1	0	1	0
485	1	2	0	0	0	0	0	1	2	0	0	0	1	1	1	0	0	0	0	0	0	0	0	2	1	1	1	2	2	1	2	1	1	1	1	2	1	0	0	1	1	1	1	0	1	2	0	2	0
486	1	2	1	1	0	1	0	1	2	0	0	0	0	0	0	0	1	1	2	2	0	0	0	2	0	0	2	2	2	2	1	2	2	0	1	1	2	0	1	1	1	0	0	0	1	0	1	1	0
487	0	2	0	1	0	1	0	1	2	0	0	0	1	0	0	0	2	1	1	2	0	0	0	2	0	0	2	2	2	2	0	2	2	0	0	0	0	0	0	1	1	0	0	1	0	1	0	2	0
488	1	1	0	1	0	1	2	2	1	1	1	0	1	1	1	0	0	0	2	1	1	0	1	1	1	1	1	2	1	1	0	1	2	1	1	1	2	0	1	0	0	0	0	0	0	0	1	1	0
489	1	1	0	1	0	1	1	1	2	0	0	1	2	0	0	1	2	1	0	0	1	0	0	2	0	0	2	2	2	2	0	1	1	0	0	1	2	0	2	0	0	0	1	0	1	0	0	0	0
490	1	0	0	0	0	2	1	1	2	1	0	0	0	0	0	0	0	0	1	1	1	0	0	2	0	0	2	2	2	2	0	0	0	1	1	1	1	1	0	0	0	0	0	1	0	1	0	1	0
491	1	2	0	0	0	1	1	2	0	0	1	2	2	1	1	1	0	0	0	1	0	0	0	2	1	1	0	1	2	1	0	0	0	0	0	2	1	0	2	0	0	0	0	1	1	1	0	0	0
492	1	2	1	1	0	1	1	2	0	0	1	1	1	0	0	0	0	0	1	1	1	0	0	2	0	0	1	2	2	1	1	2	2	0	1	2	2	0	1	1	1	0	0	0	1	1	0	1	1
493	1	1	0	0	0	2	2	2	0	0	1	0	0	0	0	0	2	2	1	1	1	0	1	1	0	0	2	2	2	2	1	2	2	1	0	1	0	0	0	1	1	0	0	0	0	1	0	0	1
494	1	1	0	0	0	2	0	0	2	0	0	0	0	0	0	0	0	0	2	2	0	0	0	2	0	0	1	2	2	1	1	1	1	1	1	2	2	0	1	0	0	1	1	0	1	0	0	2	0
495	0	2	0	0	0	2	1	1	2	0	0	0	1	1	1	0	0	0	0	0	0	0	0	2	0	0	1	1	2	1	1	1	1	0	0	1	1	0	0	1	1	1	1	1	2	0	0	1	0
496	1	2	0	1	0	1	0	0	2	0	0	1	1	0	0	1	1	1	1	1	1	0	1	1	1	1	0	2	2	0	1	2	2	1	1	2	1	0	0	2	1	1	1	0	0	0	0	1	0
497	1	1	0	0	0	1	1	0	2	0	0	1	2	2	2	0	2	2	1	1	0	0	0	2	0	0	1	2	1	1	1	2	2	0	0	0	1	0	0	2	2	0	0	0	0	1	0	1	0
498	1	0	0	0	0	1	1	1	2	0	0	0	0	0	0	0	2	2	1	1	0	0	1	1	0	0	1	2	2	1	1	1	1	1	0	1	2	0	1	1	1	0	0	0	0	1	0	2	0
499	1	1	0	0	0	1	2	2	1	0	1	1	1	0	1	0	0	1	0	1	1	1	0	2	0	0	2	2	2	2	1	1	1	0	0	2	0	0	0	2	2	0	1	0	1	0	0	0	0
500	0	1	0	1	0	1	2	2	1	0	0	0	1	0	0	0	1	0	0	0	1	0	1	1	0	0	1	2	2	1	0	0	0	0	0	2	1	0	1	1	1	0	1	0	1	1	0	0	0
501	0	1	0	0	0	1	2	2	0	0	2	1	2	2	2	0	1	0	2	2	0	0	0	2	0	0	1	2	1	1	1	2	2	1	0	1	2	0	0	2	1	2	2	0	1	1	0	1	1
502	1	0	0	1	0	2	2	2	1	0	1	1	1	0	0	1	0	0	1	1	1	0	0	2	0	0	2	2	2	2	0	1	1	0	0	1	1	0	0	1	1	0	0	0	0	1	0	1	0
503	1	1	0	0	0	1	0	0	2	0	0	0	1	1	1	0	2	2	1	1	0	0	0	2	1	1	2	2	2	1	1	0	0	0	1	2	1	1	0	1	1	0	1	0	1	1	0	2	0
504	0	0	0	0	0	2	2	2	1	0	1	0	2	2	2	0	1	1	0	0	0	0	1	1	0	0	1	2	1	1	0	1	1	0	0	1	1	0	0	2	2	1	1	1	2	0	0	1	0
505	1	0	0	0	0	1	0	1	2	0	0	0	0	0	0	0	1	1	1	2	0	1	0	2	1	1	2	2	1	1	0	1	1	1	1	1	1	0	2	0	0	0	1	0	1	0	0	2	0
506	0	1	0	2	0	2	1	1	2	0	0	0	0	0	0	0	1	1	0	0	0	0	0	2	0	0	0	0	2	1	0	1	1	0	0	1	2	0	0	0	0	0	0	0	1	1	0	2	0
507	1	2	0	0	0	0	0	0	2	0	0	0	1	1	1	0	1	0	1	0	1	0	0	2	0	0	2	2	2	2	1	1	2	2	2	2	2	1	0	1	1	0	1	0	1	0	0	1	0
508	1	1	0	1	0	1	1	1	1	0	0	0	1	1	1	0	1	1	2	2	0	0	0	2	0	0	1	1	1	1	0	2	2	2	0	1	1	1	0	1	1	0	0	1	0	0	0	2	0
509	1	2	0	0	0	0	1	1	1	0	0	1	1	0	1	0	1	1	1	0	1	0	1	1	0	0	1	2	1	1	0	2	2	0	1	1	0	0	0	2	2	1	1	1	1	0	0	1	0
510	1	2	0	2	0	2	0	0	2	0	0	1	1	0	0	0	1	0	2	2	0	0	0	2	0	0	2	2	2	2	0	1	1	1	1	1	2	0	0	1	1	0	1	0	0	0	0	1	0
511	1	1	0	0	0	1	0	1	1	0	1	0	1	1	1	0	1	1	1	2	0	0	0	2	0	0	1	1	2	0	1	1	1	0	0	1	2	0	1	1	1	1	1	0	1	2	0	2	0
512	0	0	0	0	0	1	1	1	1	0	1	1	2	2	2	0	1	0	2	1	1	0	0	2	0	0	1	2	1	1	0	0	0	1	2	2	2	0	1	0	0	1	1	0	1	0	0	1	1
513	1	1	0	0	0	2	1	2	2	0	0	2	2	1	1	0	1	1	1	2	0	0	1	1	1	2	1	1	2	1	0	1	1	0	0	1	1	0	1	2	1	1	1	0	0	0	0	2	0
514	1	2	1	1	0	1	1	1	1	0	0	0	2	2	2	0	2	1	1	1	1	0	0	2	0	0	1	1	2	1	0	1	2	1	1	1	0	0	0	2	2	0	1	0	1	1	0	0	0
515	1	1	0	0	0	1	1	1	2	0	0	2	2	0	0	1	2	0	2	2	0	0	0	2	0	0	2	2	2	1	1	2	2	2	0	1	1	0	0	1	1	0	1	0	1	2	0	2	0
516	1	0	0	0	0	1	1	2	1	0	1	1	1	0	0	0	0	0	0	0	0	0	1	1	1	1	1	1	2	2	0	1	1	0	0	1	1	0	0	2	2	0	1	0	1	1	0	0	0
517	1	2	0	0	0	0	1	1	0	1	2	1	1	1	1	0	0	0	2	2	0	0	1	1	1	1	2	2	1	1	0	2	2	0	0	1	2	0	2	0	0	0	1	0	0	1	0	2	0
518	1	2	0	0	0	0	2	2	1	0	1	0	0	0	0	0	1	1	1	1	1	1	0	2	1	1	2	2	2	2	0	1	2	2	0	1	1	0	0	2	2	0	0	0	0	0	0	1	1
519	1	0	0	1	0	2	1	1	1	0	0	0	1	1	1	0	1	1	1	2	0	1	0	2	0	0	1	2	1	1	0	2	2	0	0	2	1	0	0	1	1	0	0	0	0	0	0	0	0
520	1	1	0	1	0	1	1	2	1	0	1	1	1	0	0	1	0	1	2	2	0	0	1	1	0	0	2	2	1	1	1	2	2	1	0	1	2	0	1	1	1	1	1	0	1	0	0	1	1
521	0	2	0	1	0	1	1	2	2	0	0	0	0	0	0	0	0	0	0	0	1	0	1	1	1	1	2	2	2	1	2	1	2	0	0	2	2	1	0	0	0	0	0	0	1	0	0	2	0
522	1	1	0	0	0	1	1	1	1	0	0	1	1	1	1	0	2	0	1	2	0	1	0	2	0	0	1	1	1	1	1	2	2	0	0	1	1	0	0	1	1	1	1	0	2	0	0	2	0
523	1	0	1	0	0	2	1	1	1	0	1	0	1	0	0	0	2	1	2	2	0	0	0	2	0	0	2	2	2	2	1	1	0	0	1	2	1	0	1	1	1	0	0	0	1	1	0	0	1
524	1	2	0	0	0	1	2	2	1	0	1	0	1	1	1	0	1	1	1	1	1	0	0	2	0	0	1	2	2	2	0	2	2	0	0	1	1	0	0	1	1	0	0	1	0	1	0	1	0
525	1	1	0	0	0	0	1	1	2	0	0	0	0	0	0	0	1	1	0	0	0	1	0	2	0	0	1	2	2	1	0	1	1	0	0	1	2	0	1	1	1	0	1	0	2	0	0	2	0
526	0	1	0	0	0	2	2	2	1	0	1	0	0	0	0	0	1	0	1	1	0	0	0	2	0	0	0	1	1	0	0	0	0	0	1	2	2	0	1	0	0	0	1	0	1	0	0	1	1
527	1	1	0	0	0	1	0	1	2	0	0	0	0	0	0	0	2	2	1	1	1	0	0	2	0	0	2	2	2	1	0	0	1	0	0	2	1	0	1	1	1	0	0	0	0	0	0	2	0
528	0	1	0	0	0	2	0	1	2	0	0	0	1	1	1	0	1	1	1	1	1	0	0	2	0	0	2	1	2	0	0	1	1	0	0	1	0	0	0	2	2	0	0	0	0	0	0	0	0
529	1	2	0	0	0	1	1	1	1	0	0	0	0	0	0	0	1	0	2	1	1	0	0	2	0	0	1	2	2	1	1	0	1	1	0	2	2	0	2	1	0	1	1	0	1	0	0	1	0
530	1	0	0	0	0	1	1	2	2	0	0	1	1	0	0	1	1	1	2	0	1	0	0	2	0	0	0	1	1	0	0	2	2	1	1	2	1	0	2	0	0	0	0	0	0	0	0	0	1
531	1	1	0	0	0	1	0	1	2	0	0	1	2	1	1	1	2	0	2	2	0	0	0	2	0	0	2	2	2	2	1	0	0	0	0	1	1	0	1	2	1	1	1	0	0	1	0	2	0
532	1	2	0	0	0	1	2	2	1	0	1	0	0	0	0	0	2	0	1	1	1	0	0	2	0	0	2	2	2	2	0	2	2	1	1	2	2	0	1	1	1	0	1	0	1	1	0	1	0
533	1	2	0	0	0	1	1	1	2	0	0	0	2	1	1	0	1	1	1	0	1	0	0	2	0	0	2	2	2	2	0	0	0	1	0	2	1	0	0	2	2	1	1	0	0	0	0	0	1
534	1	1	0	0	0	1	2	2	1	0	0	0	0	0	0	0	0	0	1	2	0	0	0	2	0	0	1	1	2	0	1	0	0	1	1	1	2	0	0	1	1	0	1	0	1	2	0	2	0
535	1	2	0	0	0	0	0	1	2	0	0	1	2	1	2	0	2	1	2	1	1	0	1	1	1	2	0	1	1	0	1	1	1	1	0	2	1	0	1	1	1	0	0	0	2	0	0	0	0
536	0	1	1	0	1	1	2	2	0	0	0	0	0	0	0	0	2	0	1	1	1	0	0	2	0	0	2	2	2	2	0	0	0	0	0	2	0	0	0	1	1	0	0	2	0	2	0	1	0
537	1	0	0	0	0	1	2	2	1	0	1	0	0	0	0	0	1	1	1	1	1	0	1	1	0	0	2	2	2	1	0	0	2	1	0	2	2	0	1	1	1	1	1	0	1	1	0	1	1
538	0	2	0	1	0	1	1	2	2	0	0	0	0	0	0	0	1	1	1	2	0	0	0	2	0	0	1	1	1	1	1	1	2	0	0	2	2	0	0	1	1	0	0	0	0	2	0	2	0
539	1	1	0	1	0	1	1	1	2	0	0	0	1	1	1	0	1	0	2	1	0	0	0	2	0	0	2	2	2	1	1	1	2	0	0	2	1	0	1	1	1	0	0	0	1	0	0	1	1
540	0	1	0	0	0	0	0	0	2	0	0	0	0	0	0	0	1	1	1	1	1	0	0	2	0	0	1	1	1	1	1	1	1	0	0	1	1	0	0	0	0	0	0	0	0	0	0	0	0
541	0	1	1	0	1	2	2	2	1	0	0	0	1	1	1	0	2	0	2	2	0	0	1	1	1	1	0	1	1	1	0	0	1	2	1	2	1	0	1	1	1	0	2	0	2	1	0	2	0
542	0	2	0	0	0	1	1	1	0	1	1	0	2	2	2	0	2	1	2	2	0	0	0	2	0	0	1	2	2	1	0	2	2	0	0	1	1	0	2	0	0	0	1	0	1	0	0	1	0
543	1	2	0	0	0	0	1	2	1	0	1	0	2	2	2	0	1	1	2	2	0	0	1	1	0	0	2	2	2	1	2	1	2	1	1	2	1	0	1	1	1	0	1	0	0	2	0	2	0
544	1	0	0	0	0	2	2	2	1	0	0	1	2	1	1	0	1	1	0	0	1	0	0	2	0	0	2	2	2	2	0	1	2	1	1	1	2	0	0	1	1	0	0	1	0	0	0	2	0
545	1	1	1	1	0	1	0	1	1	0	1	0	0	0	0	0	0	0	1	1	1	0	0	2	0	0	0	2	1	0	0	1	2	1	1	2	1	0	0	2	2	0	0	0	0	1	0	2	0
546	1	1	0	0	0	0	2	2	1	0	0	0	0	0	0	0	0	0	2	1	1	0	1	1	1	1	1	2	2	1	1	1	2	1	1	2	2	0	2	1	0	0	0	0	0	0	0	2	0
547	0	2	1	0	0	1	1	1	2	0	0	0	0	0	0	0	1	1	2	2	0	0	0	2	1	1	2	2	2	1	1	2	2	0	0	1	2	0	1	1	1	0	0	1	0	1	0	1	0
548	1	0	0	0	0	1	0	0	2	0	0	1	2	1	1	0	1	0	1	1	0	0	1	1	0	0	2	2	2	1	2	1	2	0	0	2	2	0	2	0	0	0	0	0	0	0	0	1	0
549	1	1	0	0	0	0	1	1	1	0	1	1	1	1	1	0	0	0	0	1	1	0	1	1	1	1	1	1	2	1	0	1	1	0	0	1	1	0	0	1	1	0	0	0	1	0	0	2	0
550	0	1	1	1	0	1	2	2	1	0	1	0	1	1	1	0	1	1	1	1	0	0	0	2	0	0	1	2	1	1	1	2	2	0	0	1	1	1	0	0	0	0	0	0	0	1	1	1	0
551	1	1	0	0	0	1	1	2	2	0	0	0	0	0	0	0	2	0	0	1	1	0	1	1	1	2	2	2	2	2	1	0	1	0	0	2	1	1	1	0	0	0	0	0	0	0	0	1	1
552	1	2	0	0	0	0	0	0	2	0	0	0	0	0	0	0	1	1	1	1	0	0	0	2	0	0	1	1	2	1	1	1	1	0	1	2	1	0	0	2	2	0	1	0	0	0	0	1	0
553	1	1	0	0	0	0	1	2	2	0	0	0	1	1	1	0	2	2	1	1	1	0	0	2	0	0	2	2	2	2	1	1	1	1	1	2	2	0	2	0	0	0	1	0	1	0	0	1	1
554	1	1	0	1	0	1	1	1	1	0	0	0	0	0	0	0	0	0	0	1	0	0	1	1	1	1	1	1	2	2	1	1	1	0	0	1	1	0	0	1	1	0	0	0	0	0	0	2	0
555	1	1	0	0	0	1	1	2	2	0	0	0	1	1	1	0	2	1	2	2	0	0	1	1	0	0	0	1	2	1	0	0	0	0	1	2	0	0	0	1	1	0	0	0	1	1	0	1	0
556	0	2	1	0	0	0	1	2	1	0	1	0	0	0	0	0	0	0	0	0	0	0	0	2	0	0	0	2	1	0	0	1	2	0	0	2	0	0	0	2	2	0	0	0	0	0	0	2	0
557	0	1	0	0	0	1	2	2	1	0	0	1	1	1	1	0	2	2	0	0	0	0	0	2	1	1	1	2	1	0	1	1	1	0	1	2	0	0	0	1	1	0	1	0	0	0	0	1	0
558	1	1	0	0	0	0	1	2	1	0	1	1	1	0	0	1	1	0	1	1	0	1	1	1	1	1	1	1	2	1	0	2	2	1	2	2	1	0	0	1	1	0	0	1	1	0	0	1	0
559	1	1	0	0	0	1	1	1	1	0	1	0	0	0	0	0	2	1	1	1	0	0	2	0	0	0	1	1	2	1	0	2	2	0	0	1	2	0	2	0	0	0	0	0	1	0	0	1	0
560	1	1	0	0	0	1	1	2	2	0	0	1	2	1	1	0	0	0	1	1	0	0	0	2	0	0	0	1	2	1	0	2	2	0	0	1	1	0	0	2	2	2	2	0	1	1	0	2	0
561	1	2	0	0	0	1	0	0	2	0	0	0	0	0	0	0	0	0	0	0	1	0	0	2	0	0	2	2	2	2	0	0	1	0	0	2	0	0	0	2	2	1	1	0	1	2	1	1	0
562	0	2	0	0	0	0	2	2	1	0	0	0	0	0	0	0	0	0	1	1	0	0	0	2	0	0	2	2	2	2	0	2	2	0	0	2	0	0	0	1	1	0	0	0	0	0	1	1	0
563	0	2	0	0	0	0	2	2	1	0	0	0	0	0	0	0	1	1	0	1	0	0	0	2	0	0	2	2	2	2	0	2	2	0	0	1	2	0	2	0	0	1	1	1	1	0	0	2	0
564	1	2	1	1	0	1	2	2	1	0	0	1	1	0	0	1	1	2	1	1	1	0	1	1	1	1	2	2	2	2	0	1	1	0	1	1	0	0	0	2	2	0	1	0	1	0	0	1	1
565	1	1	1	1	0	1	0	1	2	0	0	0	1	1	1	0	1	0	1	1	0	0	0	2	0	0	0	1	1	0	0	0	0	1	1	2	2	0	1	1	1	0	0	1	1	0	0	1	0
566	0	1	0	1	0	2	2	2	2	0	0	0	0	0	0	0	0	0	2	1	1	0	0	2	0	0	2	2	2	2	0	1	1	1	1	2	1	0	0	0	0	0	1	1	1	2	0	2	0
567	1	0	1	0	0	2	0	1	2	0	0	0	2	1	1	0	0	0	1	1	1	0	0	2	0	0	1	1	2	1	0	1	1	0	0	2	1	0	0	2	2	0	0	0	1	0	0	2	0
568	1	0	0	0	0	1	0	0	2	0	0	1	1	0	0	1	0	0	1	1	1	0	1	1	1	1	1	1	2	1	0	2	2	0	0	1	1	0	0	1	1	1	1	0	0	0	0	1	0
569	1	0	0	0	0	1	2	2	0	0	1	1	1	0	0	1	0	0	1	1	1	0	0	2	0	0	2	2	2	1	1	2	2	1	0	2	1	0	2	0	0	1	1	0	1	1	0	1	1
570	0	2	0	1	0	1	1	1	1	0	0	1	1	0	1	0	2	2	1	1	0	0	0	2	0	0	2	2	2	2	1	1	2	2	2	2	1	0	0	1	1	0	1	0	1	0	0	2	0
571	1	1	0	0	0	1	0	1	2	0	0	1	1	0	0	1	2	1	1	1	0	0	0	2	0	0	1	2	1	1	0	1	1	0	0	1	1	0	0	1	1	0	0	0	0	0	0	2	0
572	1	0	0	2	0	2	1	1	2	0	0	0	2	1	1	0	1	0	1	1	0	0	1	1	2	2	0	1	2	1	0	2	2	0	1	2	2	0	1	0	0	0	1	0	1	1	0	0	1
573	1	1	0	1	0	1	2	2	1	0	1	1	2	2	2	0	2	1	2	2	1	0	1	1	0	0	2	2	2	2	0	0	0	0	1	2	1	0	0	1	1	0	1	0	0	0	0	1	0
574	0	2	1	1	1	1	1	1	1	1	0	1	1	1	1	0	2	1	2	2	0	0	0	2	0	0	2	2	2	2	1	0	1	1	1	2	2	1	1	0	0	0	0	0	1	0	0	0	0
575	1	1	0	0	0	1	2	2	1	0	0	0	1	1	1	0	2	1	1	2	0	0	0	2	0	0	1	1	1	1	0	1	1	0	0	1	1	0	1	1	1	0	0	0	1	1	0	2	0
576	1	1	0	0	0	2	1	1	0	0	0	1	1	0	0	1	0	0	2	2	0	0	1	1	0	0	1	1	2	1	0	2	2	0	0	0	2	0	2	0	0	1	1	0	2	0	0	2	0
577	0	0	0	1	0	2	1	1	2	0	0	0	0	0	0	0	1	1	1	1	1	0	0	2	0	0	1	2	2	2	0	1	1	0	0	1	0	0	1	1	1	0	0	0	0	0	0	2	0
578	1	1	0	0	0	1	1	1	2	0	0	2	2	1	1	0	1	1	1	2	0	0	1	1	1	1	1	1	2	0	0	2	2	0	0	2	0	0	0	1	1	1	1	1	1	0	0	1	0
579	1	1	0	0	0	0	0	0	2	0	0	0	0	0	0	0	2	0	1	1	1	0	0	2	1	1	1	2	1	1	0	1	1	0	0	2	1	2	0	1	1	0	1	0	1	0	0	0	1
580	0	2	1	0	0	0	1	1	1	0	1	1	0	0	0	0	1	0	1	1	0	0	1	1	1	1	2	2	2	1	2	0	1	1	0	2	1	1	0	1	1	0	0	0	0	0	0	0	2
581	1	2	1	0	0	1	1	1	1	0	0	1	2	1	1	1	2	1	2	2	0	0	2	0	0	1	1	2	1	1	1	2	2	0	0	1	1	1	0	0	0	0	1	0	1	1	0	2	0
582	0	2	0	0	0	0	1	1	1	0	1	0	0	0	0	0	1	0	0	0	1	0	0	2	0	0	2	2	2	1	1	1	1	0	0	2	1	0	0	2	2	0	0	1	1	0	0	2	0
583	1	2	0	0	0	1	1	1	2	0	0	0	0	0	0	0	0	0	0	0	0	0	0	2	0	0	2	2	2	2	0	2	2	0	0	1	1	0	1	1	1	0	1	0	1	0	0	2	0
584	1	1	0	0	0	0	0	0	2	0	0	0	0	0	0	0	1	1	1	1	0	0	0	2	0	0	2	2	1	1	0	0	0	0	0	1	2	0	2	0	0	0	0	0	1	0	0	1	1
585	1	2	0	0	0	0	2	2	1	0	1	1	1	1	1	0	0	0	2	1	1	0	0	2	1	1	2	2	2	1	2	1	1	0	0	2	2	1	0	0	0	0	1	0	1	0	0	2	0
586	1	0	0	0	0	2	1	2	1	0	1	1	1	0	1	0	0	0	0	1	1	0	0	2	0	0	1	1	2	1	0	1	2	2	1	1	1	1	0	1	1	0	0	0	0	0	0	2	0
587	1	1	0	0	0	0	1	2	2	1	0	0	0	0	0	0	2	2	2	2	0	0	2	0	0	0	2	2	2	2	0	1	1	0	0	1	2	1	0	0	0	0	1	0	1	0	0	2	0
588	1	1	0	0	0	1	2	2	1	0	1	0	0	0	0	0	0	0	2	2	0	0	0	2	1	1	0	0	2	1	0	2	2	1	0	2	1	0	0	1	1	0	1	0	1	0	0	0	0
589	1	0	0	1	0	2	0	0	2	0	0	0	1	1	0	0	1	1	2	2	0	2	0	2	0	0	1	0	2	0	0	1	1	0	0	1	2	0	1	0	0	2	2	0	1	1	0	1	0
590	1	2	0	0	0	1	1	1	2	0	0	0	1	1	1	0	1	0	2	2	0	0	0	2	0	0	1	1	2	1	0	2	2	0	0	0	1	0	1	1	1	0	0	0	0	1	1	0	1
591	0	1	0	1	0	1	0	0	2	0	0	2	2	0	0	1	1	1	0	0	1	0	0	2	0	0	2	2	2	1	0	2	2	1	1	2	0	0	0	1	1	0	2	0	2	1	0	1	1
592	0	1	0	1	0	1	1	1	1	0	1	1	1	0	1	0	1	0	1	1	0	0	0	2	0	0	2	2	2	2	1	1	1	1	1	1	1	0	0	0	0	0	0	0	1	1	0	1	0
593	1	1	0	0	0	0	1	2	1	0	0	0	0	0	0	0	1	0	2	1	1	1	0	2	0	0	2	2	2	1	1	1	1	0	0	1	1	0	0	1	1	0	0	0	1	1	0	0	1
594	1	1	1	1	1	2	0	1	1	0	1	0	0	0	0	0	1	1	1	1	0	0	2	0	1	1	1	2	2	2	0	1	1	0	0	2	2	0	1	0	0	0	0	0	1	0	0	1	0
595	1	1	0	0	0	1	2	2	1	0	0	0	1	1	1	0	0	0	2	2	1	1	0	2	1	1	0	2	1	1	0	0	0	0	1	2	2	0	0	1	1	0	1	0	1	2	0	1	1
596	1	1	0	0	0	1	1	1	1	0	1	0	0	0	0	0	2	1	1	1	0	0	1	1	1	1	2	2	2	1	1	0	0	0	0	2	2	0	2	0	0	0	0	0	1	1	0	2	0
597	1	2	1	1	0	1	1	1	1	0	1	0	0	0	0	0	1	1	0	1	0	0	0	2	0	0	1	1	1	1	0	0	0	0	1	2	0	0	0	2	2	1	1	0	1	1	0	2	0
598	1	1	0	1	0	2	2	2	0	0	0	0	0	0	0	0	0	0	0	0	0	0	0	2	0	0	1	2	2	2	0	0	0	0	1	2	0	0	1	0	0	0	1	0	1	1	0	2	0
599	1	2	1	0	0	1	1	1	1	0	0	1	2	1	1	0	1	0	2	2	0	0	0	2	0	0	2	2	2	2	0	0	1	1	0	2	1	0	1	1	1	0	0	0	1	0	0	2	0
600	0	2	0	0	0	0	2	2	0	0	0	0	0	0	0	0	1	1	0	0	0	0	0	2	0	0	1	1	2	2	0	1	1	0	0	1	2	0	1	1	1	0	1	1	1	2	0	0	0
601	0	1	1	1	0	2	1	1	1	0	0	0	1	1	1	0	0	0	2	1	1	0	0	2	0	0	2	1	2	0	0	1	1	0	0	2	0	0	1	1	1	0	1	0	1	1	0	0	1
602	0	0	0	0	0	2	2	2	1	0	1	1	1	1	1	0	1	1	2	0	1	0	0	2	0	0	2	2	2	2	0	0	2	0	0	2	1	0	0	1	1	0	0	0	1	0	0	2	0
603	0	1	0	1	0	1	1	2	1	0	1	1	1	0	0	0	2	2	2	2	0	0	1	1	0	0	1	2	2	2	1	1	1	0	0	2	1	0	1	1	1	0	0	0	0	2	0	1	0
604	0	1	0	1	0	2	1	1	1	0	1	0	0	0	0	0	2	1	2	1	1	0	0	2	0	0	2	2	1	1	0	1	1	0	0	2	2	0	2	0	0	0	1	0	0	0	0	1	1
605	1	0	0	0	0	2	0	0	2	0	0	0	0	0	0	0	1	1	0	0	2	0	1	1	1	1	1	2	2	1	1	1	1	2	1	1	0	1	0	1	1	0	0	0	2	1	0	1	0
606	1	1	0	1	0	1	2	2	1	0	0	1	1	2	2	0	0	0	1	1	1	0	1	1	1	1	2	2	2	1	1	1	0	0	0	1	1	1	0	1	1	0	1	0	1	0	1	0	1
607	1	1	1	1	0	1	1	2	1	0	1	0	1	1	2	0	0	0	0	0	0	0	0	2	0	0	2	2	2	2	1	1	1	0	0	2	0	0	0	2	2	0	1	0	1	0	0	2	0
608	0	0	0	0	0	2	0	1	1	0	1	0	1	0	0	0	2	1	1	1	0	0	0	2	0	0	2	2	1	1	0	1	2	2	1	2	0	0	1	1	1	1	1	0	1	2	0	1	1
609	1	0	0	0	0	1	1	1	1	0	0	0	1	1	1	0	1	1	0	0	1	0	0	2	0	0	2	2	2	2	0	1	2	0	0	2	1	1	0	0	0	1	1	0	1	0	0	0	0
610	0	2	0	0	0	0	1	2	1	0	1	1	2	1	1	1	1	1	1	1	1	0	1	1	0	0	0	1	2	1	0	0	0	0	0	2	2	0	2	0	0	0	1	0	0	0	0	1	1
611	0	1	0	1	0	2	1	1	2	0	0	0	0	0	0	0	2	0	0	1	1	0	0	2	0	0	0	1	1	0	0	1	2	0	0	2	1	0	0	1	1	0	0	0	1	0	0	1	0
612	0	0	0	0	0	0	1	1	1	0	1	0	1	1	1	0	1	1	2	2	0	0	1	1	1	1	1	1	1	1	0	2	2	0	1	2	1	0	1	1	1	0	0	0	0	0	1	1	0
613	1	1	0	0	0	2	1	1	1	0	0	0	2	2	2	0	0	0	0	0	1	0	0	2	0	0	0	1	1	1	0	1	1	0	0	2	0	0	0	2	2	0	1	1	0	0	0	1	0
614	1	1	0	0	0	1	0	0	2	0	0	1	2	1	1	0	2	0	2	2	0	0	0	2	1	1	1	2	2	1	1	0	0	0	1	2	0	0	1	1	1	0	1	0	1	0	0	1	0
615	1	1	0	0	0	1	1	2	2	0	0	0	0	0	0	0	0	0	0	0	1	0	0	2	1	1	1	2	2	1	0	1	1	0	1	2	2	0	2	0	0	0	0	0	2	1	0	1	0
616	0	1	0	1	0	1	1	1	1	0	1	1	2	2	2	0	1	0	0	0	1	2	0	2	0	0	2	2	2	2	0	1	1	1	0	2	2	1	1	1	0	1	1	1	1	0	0	2	0
617	1	1	0	0	0	0	1	1	1	0	0	0	0	1	1	0	0	0	1	1	1	0	0	2	0	0	2	2	2	2	0	0	0	1	1	1	0	0	0	1	1	0	0	0	1	0	0	1	1
618	1	1	0	0	0	0	1	1	2	0	0	1	2	1	1	1	1	0	0	0	1	0	0	2	0	0	2	2	2	1	1	0	0	0	0	2	2	0	0	1	1	0	0	0	0	0	0	0	1
619	1	1	0	0	0	0	2	2	0	0	0	0	1	1	0	0	1	1	0	0	1	0	0	2	1	1	2	2	2	2	2	1	1	0	0	1	1	0	1	2	1	0	1	0	1	0	0	2	0
620	1	0	0	1	0	2	1	2	2	0	0	0	0	0	0	0	2	1	0	0	1	0	0	2	0	0	2	2	2	1	1	0	1	2	1	2	1	0	0	2	2	1	1	0	0	0	0	2	0
621	1	2	0	0	0	0	2	2	1	0	0	0	0	0	0	0	1	0	1	1	0	0	1	1	1	1	1	1	1	1	0	0	1	2	1	2	1	2	0	1	1	0	1	0	1	0	0	1	0
622	1	1	0	0	0	1	1	1	1	0	0	0	0	0	0	0	0	0	2	2	0	0	0	2	0	0	1	1	2	0	0	1	1	0	0	1	1	0	0	2	2	0	0	0	0	1	0	1	0
623	1	1	0	0	0	1	1	1	2	0	0	0	0	0	0	0	1	1	1	1	1	0	0	2	0	0	1	2	2	1	0	1	1	0	0	1	2	0	1	1	0	0	0	0	1	0	1	2	0
624	1	0	0	0	0	1	1	1	1	0	0	0	0	0	0	0	1	1	1	1	0	0	0	2	0	0	1	2	2	1	0	1	2	0	0	2	2	0	0	1	1	0	1	0	1	0	0	2	0
625	1	1	1	1	1	2	1	1	2	0	1	1	2	0	0	1	1	1	1	1	1	0	0	2	0	0	2	2	2	1	1	0	0	0	1	2	1	0	0	2	2	0	1	0	1	1	0	2	0
626	1	2	1	0	0	1	2	2	1	0	1	0	1	1	1	0	0	0	2	1	1	0	1	1	1	1	1	2	2	1	0	1	2	2	2	2	2	0	0	2	2	0	0	0	0	0	0	1	0
627	1	2	0	1	0	1	1	1	1	1	1	2	2	2	2	0	1	0	2	1	1	0	0	2	0	0	2	2	2	2	0	1	1	0	0	2	1	0	0	2	2	0	0	1	0	0	0	2	0
628	1	1	0	1	0	2	2	2	0	0	0	0	1	1	1	0	0	0	2	2	0	0	1	1	1	2	1	1	1	1	0	2	2	0	0	1	2	0	1	1	1	0	1	0	0	0	0	2	0
629	0	0	1	0	1	1	1	1	1	0	1	0	0	1	1	0	1	1	0	0	0	0	0	2	0	0	1	1	1	1	1	1	1	0	0	1	2	0	1	1	1	0	0	0	0	1	0	1	1
630	0	1	0	0	0	1	1	1	1	1	1	0	1	1	1	0	0	0	0	0	1	0	0	2	0	0	0	1	1	0	0	1	2	2	1	1	2	0	0	1	1	0	0	0	0	1	1	1	0
631	1	1	0	0	0	1	2	2	1	0	1	1	1	0	1	0	1	1	1	2	0	0	1	2	0	0	2	2	2	2	1	2	2	0	0	1	1	0	1	1	1	0	0	2	0	0	0	1	0
632	0	2	0	0	0	0	2	2	1	0	0	0	1	1	1	0	1	1	0	0	2	1	0	2	0	0	0	1	2	0	0	0	0	0	0	1	0	1	0	1	1	1	1	0	1	1	0	1	0
633	1	0	0	1	0	2	1	1	1	1	1	0	0	0	0	0	0	0	1	1	1	0	1	1	0	0	1	1	1	1	1	1	1	1	1	1	1	0	0	2	2	0	0	0	0	1	0	2	0
634	1	1	0	1	0	2	0	0	2	0	0	0	0	0	0	0	1	0	1	0	1	0	0	2	0	0	2	2	2	2	1	2	2	0	0	2	0	0	0	2	2	0	0	0	0	0	0	2	0
635	1	2	0	0	0	0	2	2	1	0	0	0	1	1	1	0	1	1	1	1	0	0	2	0	0	0	1	2	2	1	0	1	1	1	1	1	2	0	1	1	1	0	1	0	1	1	0	2	0
636	1	1	0	0	0	1	1	1	1	0	1	0	0	0	0	0	1	1	1	2	0	0	0	2	0	0	1	1	2	1	0	1	1	0	0	1	1	1	0	0	0	0	0	0	0	0	0	0	0
637	0	2	1	2	0	2	1	2	2	0	0	0	0	0	0	0	0	1	2	2	0	0	0	2	0	0	2	1	2	1	1	1	2	0	0	2	1	0	1	1	1	0	0	1	0	0	0	1	1
638	1	1	0	0	0	1	0	1	2	0	0	0	0	0	0	0	2	0	1	1	1	0	1	1	1	2	0	2	1	0	0	2	2	0	0	2	2	0	2	0	0	0	0	0	0	0	0	2	0
639	1	1	0	0	0	1	0	0	2	0	0	1	2	1	2	0	1	0	2	1	0	1	0	2	0	0	2	2	1	1	1	2	2	0	0	2	2	0	2	0	0	1	1	0	2	0	0	0	0
640	1	2	0	1	0	1	1	1	2	0	0	0	0	0	0	0	0	1	0	1	1	0	0	2	1	1	2	2	2	1	0	1	1	0	0	2	1	0	0	1	1	0	1	0	1	0	0	2	0
641	1	1	0	1	0	1	2	2	1	0	0	0	1	0	0	0	2	1	1	1	0	0	0	2	0	0	1	1	1	0	0	1	1	0	0	1	0	0	1	1	1	0	0	0	1	1	0	1	0
642	0	1	0	1	0	1	2	2	2	0	0	0	0	0	0	0	2	2	0	0	0	0	0	2	0	0	0	2	1	1	0	1	2	2	2	2	2	0	1	0	0	0	1	0	1	0	0	2	0
643	0	0	1	0	1	1	1	1	1	0	1	0	0	0	0	0	1	1	0	0	2	1	0	2	1	1	1	1	2	1	0	2	2	1	1	1	0	0	0	2	2	0	0	0	0	0	0	1	1
644	1	2	0	0	0	0	2	2	1	0	1	0	1	1	1	0	1	1	2	2	0	0	0	2	1	1	1	2	1	1	0	2	2	1	0	1	1	0	1	1	1	0	0	1	0	0	0	2	0
645	0	1	0	1	0	1	2	2	1	0	0	0	0	0	0	0	1	1	2	2	0	0	1	1	1	1	1	1	2	1	0	1	2	0	0	1	2	0	1	1	1	1	1	0	0	0	0	2	0
646	1	1	0	1	0	1	1	1	2	0	0	1	2	1	1	0	2	1	1	1	1	0	0	2	1	1	2	2	2	1	1	1	2	0	0	2	0	0	1	1	1	0	0	0	1	0	0	0	1
647	0	0	0	0	0	1	1	1	1	1	0	1	1	0	0	0	2	1	1	2	0	0	0	2	0	0	2	2	2	1	2	2	2	0	0	0	1	0	0	2	2	0	1	0	0	1	0	0	0
648	1	2	0	0	0	0	1	1	0	1	1	0	1	1	1	0	2	1	2	2	0	0	1	1	0	0	1	2	0	0	0	1	1	0	0	1	0	0	0	2	2	0	0	1	0	1	0	2	0
649	1	2	0	1	0	1	0	1	2	0	1	0	1	1	1	0	1	1	2	2	0	0	1	1	0	0	1	1	1	1	0	1	1	0	0	1	1	0	2	0	0	1	1	0	1	0	0	1	1
650	1	0	0	0	0	1	1	2	2	1	0	0	1	1	1	0	2	2	1	1	0	0	0	2	0	0	2	2	2	2	0	2	2	1	0	2	1	1	0	1	1	0	1	0	1	0	0	2	0
651	1	1	0	0	0	1	1	1	1	0	0	1	1	0	1	0	2	1	2	2	1	0	1	1	0	0	1	2	2	1	2	0	0	0	0	2	2	0	1	1	1	0	1	0	1	0	0	2	0
652	1	1	0	1	0	2	2	2	1	0	0	2	2	1	1	1	1	1	0	0	2	0	0	2	1	1	0	0	2	1	0	1	1	0	0	2	2	0	2	1	1	0	0	0	2	1	0	0	0
653	1	1	0	0	0	1	0	1	2	0	0	0	1	1	1	0	1	1	1	1	0	1	0	2	0	0	1	1	2	1	0	1	2	0	0	2	1	0	1	1	1	1	1	0	1	1	0	1	1
654	0	2	1	0	0	0	1	1	2	0	0	0	1	1	1	0	1	0	2	1	1	0	0	2	0	0	2	2	2	2	0	1	1	0	0	2	1	0	1	2	1	0	0	0	0	0	0	2	0
655	0	2	1	0	0	0	2	2	1	0	0	0	0	0	0	0	1	1	2	2	0	0	0	2	0	1	1	1	2	1	0	1	2	0	1	2	1	0	0	1	1	0	0	0	0	0	0	0	2
656	1	0	0	0	0	1	0	1	2	0	0	0	1	1	1	0	0	0	0	0	1	0	0	2	0	0	2	2	2	2	0	1	1	1	1	2	1	0	0	1	1	1	1	0	1	1	0	0	1
657	1	1	0	1	0	2	2	2	1	0	0	1	0	0	0	0	0	1	1	1	0	0	0	2	0	0	1	1	2	1	0	1	1	0	1	1	1	0	0	0	0	0	0	0	1	0	1	2	0
658	1	2	0	0	0	1	2	2	0	0	1	1	2	2	2	0	0	0	1	1	1	0	0	2	0	0	1	1	2	2	1	0	0	0	0	1	1	0	0	2	2	0	0	0	0	0	0	1	0
659	1	1	0	0	0	1	0	1	2	0	0	1	1	0	0	1	1	1	1	1	0	0	0	2	1	1	1	1	1	1	1	1	2	0	0	1	2	1	1	0	0	0	0	1	0	0	0	1	0
660	1	0	0	0	0	2	0	0	2	0	0	0	0	0	0	0	2	1	1	1	0	0	0	2	0	0	2	2	2	0	1	0	1	2	0	2	1	1	0	0	0	0	2	0	2	1	0	1	0
661	1	1	1	1	0	2	2	2	1	0	1	0	0	0	0	0	1	1	1	1	0	0	0	2	1	1	1	1	1	1	0	2	2	0	0	1	1	0	0	2	1	0	0	0	1	1	0	1	0
662	1	1	1	1	0	2	1	1	1	0	1	0	1	1	1	0	1	0	2	1	0	0	1	1	1	1	2	2	2	2	1	2	2	1	0	1	1	0	0	2	1	0	2	0	2	1	0	1	1
663	0	0	0	0	0	2	0	1	1	0	1	0	0	0	0	0	1	0	2	1	1	0	0	2	0	0	2	2	2	2	0	1	2	0	0	2	0	0	0	1	1	0	0	0	0	0	0	2	0
664	1	1	0	1	0	1	0	2	2	0	1	0	1	1	1	0	1	0	1	1	1	0	0	2	0	0	1	2	2	2	0	1	1	1	1	1	2	0	1	1	1	0	0	0	0	1	0	1	0
665	1	1	0	0	0	1	2	2	1	0	0	0	1	1	1	0	2	2	2	2	0	0	0	2	0	0	2	2	1	0	0	1	1	1	0	1	1	0	0	2	2	0	0	0	0	0	0	2	0
666	1	0	0	1	0	2	2	2	0	0	0	0	0	1	1	0	2	1	2	1	1	0	0	2	0	0	2	0	1	0	0	2	2	0	0	0	2	0	2	1	0	0	0	0	0	0	0	2	0
667	1	1	0	0	0	1	2	2	1	0	1	0	0	0	0	0	2	2	1	1	1	0	1	1	1	1	2	2	2	2	0	1	1	0	0	0	2	0	1	0	0	1	1	0	1	1	0	2	0
668	0	1	0	1	0	2	1	2	2	0	0	0	0	0	0	0	0	0	2	1	1	0	0	2	0	0	1	1	1	1	0	2	2	0	0	1	2	1	1	0	0	0	0	0	0	0	0	1	1
669	1	1	0	1	0	2	1	1	1	0	1	0	1	1	1	0	1	0	1	1	1	0	0	2	0	0	2	2	2	0	1	1	1	0	0	2	0	0	0	2	2	0	0	0	0	0	0	2	0
670	0	1	0	1	0	2	0	1	2	0	1	0	0	0	0	0	0	0	1	1	1	0	0	2	0	0	1	1	2	1	0	1	1	0	0	1	2	0	2	1	1	1	1	0	0	0	0	1	1
671	0	1	0	1	0	1	0	1	1	0	1	1	1	0	0	1	2	1	1	1	0	0	1	1	1	1	2	2	2	2	1	1	1	0	0	1	0	1	0	1	1	0	0	0	1	1	0	1	1
672	1	1	0	1	0	1	1	1	1	0	0	1	2	1	1	1	1	0	1	1	1	0	1	1	1	2	2	2	2	2	0	1	1	1	0	2	1	0	0	2	2	0	1	0	1	2	0	2	0
673	0	1	0	0	0	0	1	1	1	1	1	0	0	0	0	0	1	1	2	2	0	0	0	2	1	1	2	2	2	1	1	1	2	2	2	2	2	0	2	0	0	1	1	1	2	0	0	1	0
674	1	2	0	0	0	0	1	1	2	0	0	0	0	0	0	0	1	1	0	0	2	0	0	2	1	1	2	2	2	0	1	1	1	0	1	2	2	1	1	0	0	1	1	1	1	0	0	1	0
675	0	0	0	0	0	1	2	2	0	0	2	0	2	1	1	0	0	0	2	1	1	0	1	1	1	1	2	2	2	2	0	1	2	1	1	1	2	0	0	1	1	2	2	0	0	2	0	2	0
676	1	0	0	0	0	2	0	0	2	0	0	0	0	0	0	0	1	0	1	1	0	0	0	2	0	0	2	2	2	1	2	2	2	0	0	2	1	0	1	1	1	0	1	0	2	1	0	2	0
677	1	1	0	0	0	0	0	0	2	0	0	0	1	1	1	0	0	0	0	0	0	1	0	2	0	0	1	2	1	1	1	0	0	0	0	2	0	0	0	2	2	1	1	1	2	0	0	1	1
678	0	2	1	0	0	1	2	2	0	0	0	0	1	0	0	0	1	1	1	1	0	0	0	2	0	0	1	2	2	1	0	1	1	0	0	2	2	1	0	0	0	0	0	0	0	0	0	2	0
679	1	1	0	0	0	1	1	1	2	0	0	0	1	1	1	0	1	0	2	1	1	0	1	1	0	0	1	1	2	1	0	1	1	0	0	2	1	0	1	1	1	0	0	1	0	0	0	2	0
680	0	0	0	0	0	2	2	2	1	1	0	0	1	1	1	0	2	2	1	1	1	0	1	1	1	1	1	2	2	1	1	2	2	0	0	1	1	0	1	1	1	1	1	0	1	0	0	1	0
681	1	1	0	1	0	2	1	2	1	0	1	0	0	0	0	0	1	1	2	2	0	0	0	2	0	0	2	2	2	0	0	1	2	0	0	2	2	0	2	0	0	0	0	0	0	0	0	1	1
682	1	2	0	1	0	1	1	1	1	0	0	0	0	0	0	0	0	0	0	0	0	0	0	2	1	1	1	2	1	1	0	1	1	0	0	2	1	1	1	0	0	0	1	0	1	0	0	2	0
683	1	0	0	0	0	1	1	1	2	0	0	0	0	0	0	0	1	1	1	1	1	0	0	2	0	0	2	2	2	2	1	1	1	0	0	1	1	0	0	2	2	0	0	0	0	0	0	0	0
684	1	1	0	1	0	2	0	0	2	0	0	0	1	1	1	0	1	0	0	0	1	0	0	2	0	0	1	1	2	2	0	1	1	2	1	2	1	0	0	1	1	0	0	0	1	1	0	2	0
685	1	2	0	0	0	1	2	2	0	0	0	0	0	0	0	0	0	0	2	2	0	1	0	2	0	0	1	2	1	1	1	1	1	1	2	2	1	0	1	1	1	0	0	0	1	1	0	1	0
686	1	0	0	0	0	1	1	1	1	1	0	0	0	0	0	0	0	0	1	1	1	0	0	2	1	1	2	2	2	2	0	2	2	0	0	2	2	0	1	1	1	0	0	0	1	0	0	1	0
687	1	0	0	0	0	1	0	2	2	0	1	0	1	1	1	0	1	1	1	1	0	1	0	2	0	0	2	2	2	2	0	1	1	0	0	1	2	0	1	1	1	0	0	1	0	0	0	1	1
688	1	2	1	1	0	1	0	1	1	0	0	0	1	1	1	0	2	1	2	2	1	1	1	1	1	1	2	2	2	2	0	2	2	0	0	1	1	0	1	1	1	0	0	0	1	1	0	1	1
689	1	2	0	1	0	1	1	1	1	0	1	0	0	0	0	0	1	1	2	2	0	0	0	2	1	1	1	2	1	1	1	1	2	0	0	2	1	0	1	2	1	0	0	0	2	1	0	1	1
690	1	0	0	1	0	2	1	1	1	0	1	0	2	2	2	0	0	0	0	0	0	0	0	2	0	0	2	0	1	0	0	2	2	1	1	2	2	0	2	0	0	1	1	0	0	0	0	1	1
691	0	1	0	0	0	1	0	0	2	0	0	0	1	0	0	0	1	1	2	2	0	0	0	2	0	0	1	2	2	1	0	0	0	0	0	1	2	0	2	1	0	0	0	0	1	0	0	1	1
692	1	1	0	1	0	1	2	2	0	0	0	1	2	1	1	0	0	0	1	1	1	0	0	2	0	0	1	1	2	0	1	0	2	1	0	2	1	0	0	0	0	1	2	0	0	0	0	2	0
693	1	1	0	0	0	2	1	1	2	0	0	0	1	1	1	0	2	2	1	1	1	0	0	2	0	0	1	2	1	1	1	1	1	1	0	1	1	0	1	1	1	0	1	0	2	1	0	2	0
694	1	1	0	1	0	1	1	2	1	0	1	0	0	0	0	0	1	0	1	1	0	0	0	2	0	0	1	2	1	1	1	0	1	1	0	2	1	0	1	1	1	2	2	0	0	0	0	2	0
695	1	1	0	1	0	1	1	2	2	0	0	1	2	2	2	0	1	1	0	0	0	0	0	2	0	0	0	1	1	0	0	1	1	0	0	1	1	0	1	1	1	2	2	0	1	0	0	0	2
696	1	2	0	1	0	1	1	2	2	0	0	0	0	0	0	0	0	0	2	2	0	0	1	1	2	2	2	2	2	1	1	2	2	0	0	2	0	0	0	2	2	0	0	1	1	1	0	2	0
697	1	1	0	0	0	0	1	1	2	0	0	0	1	1	1	0	1	0	0	0	1	0	0	2	1	1	1	1	2	2	1	2	2	1	0	1	1	0	0	0	0	0	0	0	0	0	0	2	0
698	1	2	0	0	0	0	0	1	1	0	0	0	0	0	0	0	1	1	0	0	1	0	1	1	1	1	1	2	2	2	0	1	2	0	0	2	0	0	0	2	2	0	0	1	0	0	0	2	0
699	1	1	0	0	0	2	0	0	2	0	0	0	0	0	0	0	2	2	2	2	0	0	0	2	0	0	2	2	2	1	1	0	0	0	0	1	1	0	0	2	2	2	2	0	1	0	0	2	0
700	1	0	0	1	0	2	1	1	2	0	0	1	2	0	0	1	1	0	2	2	0	0	0	2	0	0	1	2	2	1	0	1	2	2	2	2	2	0	0	1	1	0	1	0	1	0	0	2	0
701	1	2	0	0	0	0	2	2	1	0	1	0	2	2	2	0	0	0	1	0	1	0	1	1	1	1	1	1	1	1	0	0	1	0	0	2	2	0	2	1	0	0	0	0	0	0	0	2	0
702	1	1	0	0	0	1	0	0	2	0	0	0	0	0	0	0	1	1	2	0	1	0	0	2	0	0	2	2	2	2	0	1	1	0	0	1	2	1	0	1	1	1	1	0	1	0	0	1	1
703	1	1	0	0	0	1	1	1	1	1	1	1	1	0	0	0	1	1	1	2	0	0	0	2	0	0	1	1	2	1	1	1	2	2	0	1	2	1	0	1	1	1	1	0	1	1	0	1	1
704	1	1	1	1	0	2	2	2	1	0	1	0	1	1	1	0	2	0	1	1	1	0	0	2	0	0	0	1	2	1	0	1	1	0	0	2	2	0	2	1	0	0	0	1	0	0	0	2	0
705	0	1	0	0	0	2	1	1	1	0	1	0	0	0	0	0	1	1	0	0	1	1	0	2	0	0	1	2	0	0	0	2	2	0	0	1	1	0	1	2	1	0	1	0	1	1	0	2	0
706	1	1	0	0	0	1	1	1	1	0	0	0	1	1	1	0	1	1	1	2	0	0	0	2	0	0	2	2	1	0	0	1	1	0	1	2	2	1	1	0	0	0	0	0	1	1	0	2	0
707	1	1	0	1	0	1	0	0	2	0	0	0	0	0	0	0	1	0	1	1	0	0	1	2	0	0	0	1	1	1	0	0	1	1	0	2	1	1	0	0	0	0	1	0	1	1	0	0	1
708	0	1	0	0	0	0	2	2	1	0	1	0	0	0	0	0	0	0	1	1	1	0	0	2	0	0	1	2	2	1	1	0	1	1	1	2	1	0	1	1	1	1	1	0	0	0	0	1	1
709	1	2	0	0	0	0	0	0	1	0	0	0	0	0	0	0	0	0	2	2	0	1	1	1	0	1	1	1	1	1	0	1	1	0	1	1	0	0	1	1	1	1	2	0	1	1	0	2	0
710	1	1	0	0	0	1	2	2	1	0	0	1	1	0	1	0	2	2	1	1	1	0	0	2	0	0	1	1	2	0	0	2	2	0	0	1	1	0	1	2	1	0	0	0	0	0	0	1	0
711	1	2	0	0	0	0	1	0	2	0	0	0	0	0	0	0	2	1	2	2	1	0	0	2	0	0	0	2	2	0	1	1	1	0	1	2	0	0	0	2	2	2	2	0	0	0	0	1	0
712	0	2	0	0	0	1	1	1	2	0	0	0	0	0	0	0	1	1	0	1	0	0	0	2	0	0	1	1	2	1	1	1	2	2	2	2	1	0	1	1	1	2	2	0	0	2	0	2	0
713	1	1	0	0	0	1	1	2	1	0	1	0	1	1	1	0	0	0	0	0	1	0	0	2	0	0	1	2	1	0	1	0	1	2	1	2	1	0	0	2	2	2	2	0	1	0	0	2	0
714	1	0	0	1	0	2	1	1	1	1	1	1	2	1	1	0	1	1	1	1	0	0	0	2	1	1	1	1	2	1	0	0	1	1	0	2	2	0	1	1	1	0	0	0	1	0	0	1	1
715	1	0	0	2	0	2	1	1	2	0	0	0	0	0	0	0	0	0	1	0	1	0	1	1	0	0	2	2	1	0	1	1	1	1	1	2	0	1	0	1	1	0	0	0	0	1	0	0	2
716	1	1	0	0	0	1	2	2	2	0	0	0	0	0	0	0	0	1	0	1	1	1	0	2	0	0	0	1	2	0	0	1	1	1	0	0	2	0	0	1	1	0	0	0	1	1	0	1	0
717	1	0	0	0	0	2	1	1	1	0	1	1	1	0	1	0	1	1	1	1	0	0	0	2	1	1	2	2	2	1	1	1	1	0	0	1	1	0	1	2	1	1	1	0	1	1	0	0	1
718	1	1	0	1	0	1	1	1	1	0	0	0	1	1	1	0	2	1	1	2	0	0	0	2	2	2	1	2	2	2	0	2	2	0	0	1	2	0	2	0	0	0	0	0	0	0	0	0	0
719	1	1	1	1	0	2	1	1	2	0	0	1	2	1	1	0	1	0	1	1	0	0	0	2	0	0	2	2	1	1	1	1	1	0	1	2	1	0	1	1	1	1	1	0	1	1	0	1	0
720	0	2	0	0	0	1	0	0	2	0	0	0	1	1	1	0	0	0	0	1	0	0	0	2	0	0	1	1	2	1	0	1	1	1	0	1	1	0	2	0	0	1	1	1	2	0	0	2	0
721	0	1	0	0	0	2	1	2	2	0	0	0	0	0	0	0	0	0	2	2	1	0	2	0	1	1	2	2	2	2	2	1	1	0	0	2	2	0	1	1	1	1	1	0	1	1	0	1	0
722	1	0	0	1	0	2	2	2	1	0	0	0	0	0	0	0	2	0	1	1	0	0	0	2	0	0	2	2	2	1	0	0	0	0	0	1	0	0	0	1	1	0	0	0	0	0	0	1	1
723	1	2	0	0	0	1	2	2	1	0	1	0	1	1	1	0	1	1	2	2	0	0	0	2	0	0	1	2	2	1	2	2	2	0	0	1	1	0	0	1	1	0	0	0	2	1	0	2	0
724	1	0	0	0	0	1	1	1	1	1	1	1	1	1	1	0	1	1	1	0	1	0	0	2	0	0	2	2	2	2	0	0	0	0	0	2	1	0	1	1	1	2	2	0	0	0	0	1	0
725	1	1	0	1	0	1	2	2	0	0	2	0	1	1	1	0	2	2	0	0	0	0	0	2	0	0	2	2	2	1	2	2	2	1	1	2	1	0	1	1	1	0	0	0	0	0	0	2	0
726	1	1	0	1	0	1	0	1	2	0	0	2	2	1	1	0	1	0	2	1	1	0	0	2	0	0	1	1	2	1	0	0	0	0	0	2	1	0	0	2	2	1	1	0	0	2	0	2	0
727	1	1	0	1	0	2	2	2	0	0	0	1	1	0	0	1	1	1	0	1	0	0	0	2	0	0	1	2	2	2	1	1	1	0	0	1	2	0	2	1	0	0	0	1	0	0	0	2	0
728	1	2	0	0	0	1	1	2	1	0	0	0	1	1	1	0	1	1	2	2	0	0	0	2	0	0	2	2	2	1	0	1	1	1	0	1	2	0	1	1	1	0	1	0	1	1	0	2	0
729	0	0	1	0	0	2	0	0	2	0	0	1	2	1	1	1	1	2	1	1	1	0	0	2	2	2	2	2	2	2	0	1	1	1	0	1	1	0	1	1	1	0	0	0	2	0	0	1	0
730	1	1	0	0	0	1	1	1	1	0	1	0	1	1	1	0	1	0	2	2	0	1	0	2	0	0	1	2	1	1	1	1	2	0	0	1	2	0	1	2	0	0	1	0	1	2	0	1	1
731	1	1	0	0	0	1	2	2	1	0	0	2	2	0	0	1	1	1	1	1	0	0	2	0	0	1	2	2	2	1	1	0	1	1	0	2	2	1	1	0	0	0	0	0	0	0	0	0	0
732	1	1	0	0	0	2	0	1	2	0	0	0	1	0	0	0	1	0	1	1	1	0	1	1	1	1	1	1	2	1	0	2	2	1	2	2	1	0	1	1	1	0	0	0	2	1	0	1	0
733	1	2	0	0	0	0	1	1	2	0	0	1	2	1	1	0	0	0	1	2	0	0	0	2	0	0	2	2	2	2	1	2	2	0	1	1	1	0	2	0	0	1	1	0	1	1	0	2	0
734	1	0	0	0	0	1	0	1	2	0	0	0	1	0	0	0	0	0	1	1	1	0	0	2	0	0	0	1	2	1	0	1	1	0	0	1	1	1	0	1	1	0	0	0	1	1	0	2	0
735	1	1	1	1	1	2	0	0	2	0	1	0	1	0	0	0	0	1	1	1	0	0	0	2	0	0	0	1	1	0	0	1	1	0	0	2	1	0	1	2	1	0	1	0	1	2	0	0	0
736	1	0	0	0	0	2	1	1	2	0	0	0	1	1	1	0	1	1	0	0	1	0	1	1	0	0	2	2	2	1	1	1	0	0	0	1	1	0	1	1	1	0	1	0	1	0	0	2	0
737	1	1	0	0	0	0	1	2	2	0	0	2	2	1	1	1	2	0	2	2	0	0	1	1	1	1	1	1	1	0	0	0	0	0	1	2	2	0	1	1	1	1	2	0	0	0	0	2	0
738	1	2	0	0	0	0	1	1	2	0	0	0	0	0	0	0	0	0	1	1	0	0	0	2	0	0	1	1	2	1	0	2	2	0	0	2	2	1	0	1	1	0	1	0	0	0	0	2	0
739	0	0	0	1	0	2	2	2	1	0	1	0	2	1	1	0	1	0	1	1	0	0	0	2	0	0	2	2	2	2	0	1	1	0	0	2	2	0	1	1	1	0	0	1	0	0	0	1	0
740	0	1	1	0	1	1	0	0	2	0	0	0	0	0	0	0	2	0	2	2	0	0	0	2	0	0	2	2	2	2	0	0	0	0	0	2	0	0	0	2	2	1	1	0	1	0	0	1	0
741	1	1	0	0	0	1	1	1	2	0	0	0	0	0	0	0	1	1	1	2	0	0	0	2	0	0	2	2	2	2	2	1	1	1	0	1	2	1	0	1	1	0	1	0	1	0	0	1	0
742	0	1	0	1	0	1	2	2	1	0	1	0	1	1	1	0	1	1	1	1	1	1	0	2	0	0	1	1	2	0	1	1	1	0	0	2	1	1	0	0	0	0	1	0	1	1	0	0	0
743	1	1	1	0	1	1	1	2	2	0	0	1	1	1	1	0	0	0	1	1	0	0	0	2	0	0	0	1	1	0	0	1	1	1	1	1	1	0	2	0	0	1	1	0	1	1	0	2	0
744	1	2	0	0	0	0	2	2	0	0	0	0	0	0	0	0	0	0	0	0	1	0	0	2	0	0	2	2	2	2	0	1	1	1	0	1	1	0	0	1	1	0	0	0	0	0	0	2	0
745	1	1	0	0	0	0	2	2	1	0	0	1	2	1	1	0	0	0	2	1	1	0	0	2	0	0	1	2	1	1	1	0	0	0	0	2	2	0	1	1	1	2	2	0	0	0	0	2	0
746	1	1	0	0	0	2	1	1	2	0	0	1	1	0	0	1	0	1	1	1	0	0	1	1	0	0	1	1	2	1	0	0	1	1	0	2	0	0	1	1	1	1	1	1	2	0	0	1	1
747	0	1	0	0	0	1	1	1	2	0	0	2	2	1	1	0	2	1	1	2	0	0	1	1	0	0	0	2	2	0	1	1	1	1	1	2	1	1	0	1	1	0	0	0	0	0	0	1	0
748	1	2	0	1	0	1	0	1	2	0	0	0	0	0	0	0	2	2	2	2	0	0	0	2	0	0	0	1	2	0	1	1	1	0	0	1	2	0	2	1	1	0	0	0	0	0	0	1	0
749	1	2	0	1	0	1	0	1	1	0	0	0	1	0	0	0	1	0	1	2	0	0	1	1	0	0	0	1	2	1	0	2	2	0	1	2	2	0	1	1	1	0	0	1	0	1	0	2	0
750	0	0	0	2	0	2	2	2	1	0	0	2	2	0	0	1	1	0	1	1	0	0	0	2	1	1	1	1	2	1	1	2	2	0	0	1	2	0	1	1	1	1	1	0	1	0	0	0	1
751	1	1	0	0	0	1	1	1	1	1	2	2	2	1	1	0	1	0	1	1	0	0	0	2	0	0	0	1	2	1	0	1	1	0	0	2	1	0	1	1	1	0	0	0	1	1	0	2	0
752	1	1	0	0	0	1	0	1	2	0	0	0	2	2	2	0	1	0	0	0	1	0	0	2	0	0	2	2	2	1	0	2	2	1	1	2	0	0	1	1	1	1	1	0	0	2	0	0	1
753	1	2	1	2	0	2	1	2	1	0	0	0	1	0	0	0	0	0	1	1	0	0	0	2	0	0	2	2	2	1	0	1	1	0	0	1	0	0	0	2	2	1	1	0	2	0	1	1	0
754	0	2	0	0	0	1	1	1	2	0	0	1	1	0	1	0	1	1	0	0	2	0	1	1	1	2	1	1	1	1	1	2	2	1	0	1	0	0	0	2	2	0	0	0	0	0	0	1	0
755	1	2	0	1	0	1	0	0	2	0	0	0	0	0	0	0	1	0	1	0	1	0	0	2	0	0	2	2	2	2	1	2	2	1	0	2	2	0	1	0	0	0	0	0	0	0	0	0	2
756	0	1	0	0	0	2	1	1	2	0	1	0	1	1	1	0	1	0	1	1	0	0	1	1	0	0	1	1	2	2	1	0	1	0	0	2	1	1	0	1	1	0	0	0	0	0	0	0	1
757	1	1	0	0	0	0	2	2	1	0	0	2	2	1	2	0	1	1	1	1	0	0	0	2	2	2	0	1	2	0	0	0	1	0	0	2	1	0	1	1	1	0	0	1	0	0	0	2	0
758	1	1	0	0	0	1	0	1	1	0	1	0	1	0	0	0	0	0	1	1	1	0	1	1	1	1	0	2	1	1	0	1	2	0	0	2	2	0	2	1	0	0	0	1	0	1	0	2	0
759	0	1	0	0	0	1	1	1	1	0	0	0	1	1	1	0	1	0	2	1	1	0	0	2	1	1	1	1	2	1	0	1	2	1	1	1	2	0	0	1	1	0	0	1	0	0	0	0	2
760	0	1	0	1	0	2	2	2	1	0	0	0	0	0	0	0	1	1	2	2	0	0	0	2	0	0	1	1	1	1	0	2	2	0	0	1	0	0	0	2	2	0	1	0	1	0	0	2	0
761	1	1	0	1	0	2	1	1	1	0	0	1	1	1	1	0	1	1	2	2	0	0	0	2	0	0	1	2	2	1	0	1	1	1	1	1	1	0	1	2	1	0	0	0	0	0	0	2	0
762	0	1	1	1	0	2	2	2	1	0	0	0	0	0	0	0	0	0	1	1	0	0	0	2	0	0	1	2	2	1	1	1	1	0	0	2	2	1	0	0	0	1	1	0	1	0	0	1	0
763	0	1	1	1	0	2	0	1	2	0	0	0	2	2	2	0	0	0	2	2	1	0	0	2	0	0	2	2	2	2	0	1	2	0	0	2	0	0	1	1	1	0	0	0	0	0	0	0	0
764	0	2	0	0	0	0	2	2	1	0	1	0	0	0	0	0	2	1	2	2	0	0	0	2	0	0	2	2	2	2	0	0	1	0	0	2	2	0	1	1	1	0	1	0	1	0	0	2	0
765	1	1	0	0	0	1	2	2	1	0	0	0	0	0	0	0	1	0	1	1	1	1	0	2	0	0	2	2	2	2	0	1	1	0	0	2	2	0	0	0	0	1	1	0	1	0	0	2	0
766	1	1	0	1	0	1	1	2	2	0	0	2	2	1	1	0	1	1	1	1	0	0	0	2	0	0	1	2	2	1	1	1	1	0	0	1	1	1	0	0	0	1	1	0	0	0	0	2	0
767	1	2	0	0	0	1	1	1	1	0	0	0	1	1	1	0	1	1	1	1	0	0	0	2	1	1	2	2	2	2	0	0	1	2	0	2	1	1	0	1	0	0	0	0	0	0	0	1	0
768	1	1	0	0	0	0	2	2	1	1	0	1	1	0	0	1	1	0	1	1	0	0	1	1	0	0	2	2	2	2	2	1	2	0	0	2	2	0	2	1	0	0	1	0	1	1	0	0	0
769	0	0	0	0	0	2	2	2	1	0	1	1	1	0	0	1	2	0	2	2	0	0	0	2	0	0	2	2	2	2	0	1	1	0	0	2	1	0	2	0	0	0	0	0	0	0	0	1	0
770	1	2	1	1	0	1	1	1	1	0	0	0	1	1	1	0	1	1	2	2	0	0	0	2	0	0	1	1	2	0	1	0	1	1	1	2	2	1	1	0	0	0	0	0	0	0	0	2	0
771	0	2	0	1	0	1	1	1	1	0	1	0	1	0	0	0	1	1	0	0	0	2	0	2	0	0	2	2	2	2	0	0	0	0	0	1	1	1	0	1	1	0	0	0	0	0	0	1	0
772	1	1	0	1	0	1	1	1	1	0	1	0	0	0	0	0	1	0	2	2	0	0	0	2	0	0	0	1	1	0	0	1	1	1	1	2	0	0	0	2	2	0	1	1	1	2	0	1	1
773	1	0	0	0	0	2	1	1	2	0	0	1	1	0	0	1	2	1	1	1	0	0	1	1	1	1	1	1	2	0	0	1	1	1	2	2	0	0	0	2	2	0	0	0	0	0	0	1	1
774	1	0	0	1	0	2	0	0	2	0	0	1	2	2	2	0	1	1	1	1	1	0	0	2	0	0	1	2	2	1	1	2	2	1	0	2	1	0	1	1	1	0	0	0	1	0	0	0	0
775	1	1	0	0	0	1	2	2	1	0	1	0	1	1	1	0	0	0	0	0	0	0	0	2	0	0	1	1	2	1	0	1	2	0	0	2	2	0	1	1	0	0	0	0	0	0	0	2	0
776	1	1	0	0	0	0	0	1	2	0	0	0	0	0	0	0	2	0	2	2	0	1	0	2	0	0	2	2	2	2	0	1	1	0	0	1	2	0	2	0	0	2	2	0	0	0	0	1	0
777	0	1	0	0	0	0	1	2	2	0	0	0	2	1	1	0	0	0	1	1	1	0	1	1	0	0	2	2	2	2	1	1	1	0	0	1	2	0	0	1	1	0	0	0	0	1	0	2	0
778	1	0	0	0	0	1	2	2	0	0	0	0	1	1	1	0	2	1	0	0	1	0	0	2	0	0	1	1	2	0	0	1	2	1	1	2	1	0	2	0	0	0	1	0	1	0	0	2	0
779	1	2	0	0	0	0	2	2	2	0	0	1	2	1	1	0	1	0	1	1	1	0	0	2	0	0	1	2	2	1	0	2	2	0	0	0	1	0	0	2	2	1	1	0	1	0	0	2	0
780	1	1	0	0	0	2	2	2	0	0	2	0	1	1	1	0	2	0	2	1	1	0	0	2	0	0	2	2	2	2	2	0	0	0	0	1	2	0	1	1	1	0	1	0	0	0	0	2	0
781	1	1	0	0	0	1	1	1	1	0	1	0	0	0	0	0	0	0	0	0	1	0	0	2	1	1	1	1	2	1	0	1	1	1	0	0	1	0	2	0	0	0	1	0	1	1	0	0	0
782	0	0	0	1	0	2	0	1	1	0	1	0	1	1	1	0	2	2	0	0	0	0	0	2	1	1	1	0	2	0	0	2	2	0	1	1	1	1	0	1	1	0	1	0	0	2	0	2	0
783	1	1	0	0	0	1	0	0	2	0	0	1	2	2	2	0	1	0	0	0	1	0	0	2	1	1	2	2	2	2	0	0	0	0	0	1	1	0	0	2	2	0	0	0	1	1	0	1	0
784	1	1	0	1	0	1	1	1	2	0	0	0	1	1	1	0	2	0	2	2	0	0	0	2	0	0	1	2	1	1	1	1	1	0	0	1	2	0	1	1	1	2	2	0	1	0	0	0	0
785	1	1	0	1	0	2	1	1	1	0	0	0	0	0	0	0	1	0	0	0	1	0	1	1	1	2	1	2	1	1	1	1	1	0	0	2	1	1	0	1	1	0	0	0	1	0	0	2	0
786	0	2	0	1	0	1	1	2	1	0	1	0	0	0	0	0	0	0	0	0	1	0	0	2	0	0	2	2	2	2	0	1	1	0	0	1	2	0	2	0	0	0	0	0	0	0	0	1	0
787	1	2	0	0	0	0	1	1	1	0	1	0	1	0	0	0	2	0	1	1	0	0	1	1	1	1	2	2	2	2	0	1	1	0	1	2	2	0	1	0	0	0	0	0	0	0	0	2	0
788	1	2	0	0	0	0	1	1	1	0	0	0	2	1	1	0	1	1	0	0	0	0	0	2	0	0	1	2	2	1	1	1	0	0	1	2	2	0	1	0	0	1	1	0	1	1	0	1	0
789	1	1	0	0	0	0	0	0	2	0	0	1	1	0	0	1	1	1	0	0	0	0	1	1	1	1	2	2	2	2	0	1	1	0	0	1	0	0	0	1	1	0	1	0	1	0	0	1	0
790	1	2	0	0	0	1	1	1	2	0	0	0	1	1	1	0	0	0	2	2	1	0	1	1	0	0	1	2	2	1	0	1	2	1	0	2	1	0	1	1	1	0	0	0	0	1	0	1	0
791	1	0	0	0	0	2	1	1	0	1	2	0	1	0	0	0	2	2	2	1	1	0	0	2	0	0	1	2	2	2	0	0	0	0	0	1	1	1	0	1	1	1	1	1	1	0	0	1	1
792	1	2	0	0	0	0	0	0	2	0	0	0	1	1	1	0	1	1	2	2	0	0	0	2	1	1	2	2	2	1	1	0	0	0	0	1	1	0	1	1	1	0	0	0	0	0	0	2	0
793	1	1	0	0	0	1	1	1	1	0	0	1	1	1	1	0	2	1	1	1	0	0	1	1	1	1	2	2	2	1	2	1	1	0	0	1	1	0	0	2	1	0	0	0	0	0	0	1	1
794	1	0	0	0	0	1	0	0	2	0	0	0	1	1	1	0	1	1	1	1	0	0	1	1	0	0	1	1	2	1	0	1	2	0	0	1	1	0	1	2	1	0	1	0	0	1	0	2	0
795	1	1	0	0	0	0	1	1	1	0	0	0	1	0	0	0	2	0	1	1	1	0	1	1	0	0	1	2	2	1	0	0	0	0	0	2	2	0	1	1	1	1	1	0	1	1	0	1	1
796	0	2	0	0	0	0	0	1	1	0	1	0	1	1	1	0	0	0	0	0	1	0	0	2	1	1	2	2	2	2	0	2	1	0	0	2	1	0	1	2	1	0	1	0	0	0	0	2	0
797	0	0	0	0	0	1	0	1	2	0	0	0	1	1	1	0	0	0	1	1	1	0	0	2	0	0	1	2	1	1	1	0	1	1	0	2	1	0	2	0	0	0	1	0	1	1	0	2	0
798	0	1	0	0	0	1	0	1	2	0	0	0	1	1	1	0	1	1	1	1	0	0	1	1	1	1	0	2	1	1	0	1	2	0	0	2	1	0	1	1	1	1	1	0	1	0	0	1	0
799	0	1	0	1	0	2	0	0	2	0	0	0	0	0	0	0	1	1	1	1	1	0	1	1	0	0	1	1	2	0	1	1	1	1	1	2	1	0	2	0	0	0	0	1	0	0	0	1	1
800	1	1	0	0	0	1	1	2	1	0	1	0	0	0	0	0	0	0	2	2	0	1	0	2	0	0	1	1	2	1	0	0	2	0	0	2	1	0	0	2	2	0	1	0	1	0	0	2	0
801	1	1	0	0	0	0	0	1	1	0	0	0	0	0	0	0	0	0	2	1	1	0	0	2	0	0	0	1	1	1	0	0	2	1	0	2	1	1	1	0	0	0	1	0	1	1	1	1	0
802	1	1	0	1	0	2	2	2	2	0	0	1	1	0	0	1	1	0	2	1	0	0	1	1	0	0	0	1	2	0	0	2	2	0	0	1	0	0	0	2	2	0	0	0	2	1	0	0	2
803	0	0	0	0	0	2	1	1	1	0	0	2	2	0	0	1	0	0	0	1	0	0	0	2	0	0	1	2	1	1	0	2	2	0	1	1	1	0	1	1	1	0	0	0	0	1	0	1	0
804	1	1	0	0	0	0	1	2	2	0	0	0	2	2	2	0	1	1	0	0	1	0	0	2	0	0	0	2	1	1	0	2	2	0	0	1	1	1	0	1	1	0	1	0	1	0	0	2	0
805	1	2	0	0	0	0	0	0	2	0	0	1	1	0	0	0	1	1	1	0	0	0	0	2	0	0	1	1	1	1	1	1	1	0	0	1	1	0	1	2	1	0	0	1	0	1	0	1	0
806	1	0	0	1	0	2	0	1	2	0	0	1	2	1	1	0	2	1	1	1	1	0	0	2	1	1	1	2	1	1	0	0	1	1	0	2	2	0	0	0	0	0	0	0	0	0	0	1	0
807	1	1	0	1	0	2	2	2	1	0	0	2	2	2	2	0	2	1	1	1	1	0	0	2	0	0	2	2	2	1	1	1	1	1	1	1	1	0	1	1	1	0	0	0	1	0	1	1	0
808	1	2	0	2	0	2	2	2	2	0	0	0	1	1	1	0	2	1	0	0	1	0	0	2	0	0	2	2	2	2	1	1	2	2	2	2	1	0	0	2	2	1	1	0	1	1	0	0	2
809	1	2	0	0	0	0	0	1	2	0	0	1	2	1	1	0	1	1	2	2	0	0	1	1	1	1	1	2	2	1	1	1	0	0	0	1	2	0	1	0	0	1	1	0	1	0	0	1	0
810	0	1	0	1	0	1	1	2	2	0	0	1	1	0	1	0	1	1	1	1	0	0	0	2	0	0	2	2	2	2	1	0	0	0	0	2	2	0	1	0	0	0	0	1	1	1	1	0	1
811	1	2	0	1	0	1	2	2	0	0	2	1	1	0	0	0	1	0	2	2	0	0	0	2	0	0	2	2	2	2	0	1	1	0	0	1	0	0	0	2	2	0	0	0	0	0	0	1	0
812	1	1	0	1	0	1	2	2	1	0	1	0	0	0	0	0	0	0	0	0	1	0	0	2	0	0	2	2	2	2	0	0	0	0	0	1	1	1	0	0	0	0	1	0	1	1	0	2	0
813	1	1	0	1	0	1	0	1	2	0	0	0	0	0	0	0	0	0	0	1	1	0	1	1	1	1	1	2	2	2	0	2	2	0	0	0	1	0	1	1	1	0	0	0	0	0	0	0	2
814	1	1	0	1	0	1	2	2	1	0	0	0	0	0	0	0	1	1	1	1	0	0	1	1	1	1	2	2	1	0	1	0	0	0	0	2	1	0	1	2	1	0	0	0	2	1	0	2	0
815	0	2	0	0	0	1	2	2	0	0	1	1	1	0	0	1	0	0	2	2	1	0	0	2	0	0	1	2	1	1	1	0	1	0	0	2	1	0	0	2	2	0	1	0	0	0	0	2	0
816	0	0	1	1	1	1	1	1	2	0	0	0	2	0	0	0	1	1	1	2	0	1	0	2	0	0	1	2	2	2	0	2	2	0	0	1	2	0	2	1	0	0	0	0	0	0	0	0	1
817	1	2	1	1	0	1	1	1	2	0	0	0	0	0	0	0	1	0	1	1	0	0	0	2	0	0	1	1	2	2	0	0	1	1	0	2	0	0	0	1	1	0	0	1	1	0	0	0	1
818	1	1	0	0	0	1	2	2	1	0	0	1	1	0	0	1	1	1	2	0	1	0	1	1	0	0	2	2	2	1	2	1	1	0	0	2	1	1	0	1	1	0	0	0	1	1	0	2	0
819	1	1	0	0	0	1	1	1	1	0	1	0	0	0	0	0	0	0	2	2	0	0	0	2	0	0	2	2	2	1	1	0	0	0	0	2	0	0	1	1	1	0	1	0	1	2	0	1	0
820	1	2	0	0	0	1	0	0	2	0	0	1	1	0	0	1	0	1	2	2	0	0	0	2	0	0	0	2	1	1	1	1	1	0	0	2	2	1	0	0	0	0	0	0	1	1	0	1	0
821	1	1	0	0	0	0	1	2	1	0	1	0	0	0	0	0	0	0	1	1	0	0	1	1	1	1	0	2	1	0	0	2	2	0	0	0	0	0	0	2	2	0	0	0	0	2	0	2	0
822	1	1	0	0	0	2	1	2	2	0	0	1	1	0	1	0	1	0	1	2	0	0	1	1	1	1	0	2	1	1	0	2	2	0	0	2	1	0	0	2	2	0	0	0	0	0	0	2	0
823	1	1	0	0	0	0	1	1	2	0	0	0	1	2	1	0	0	0	0	0	1	0	0	2	0	0	2	0	1	0	0	1	1	0	0	2	1	0	1	1	1	0	0	0	0	0	0	1	0
824	1	1	0	0	0	2	1	1	2	0	0	0	0	0	0	0	2	0	1	1	1	0	1	1	1	1	1	1	2	1	0	2	2	1	1	2	2	0	1	0	0	1	1	0	1	0	0	1	0
825	1	1	0	1	0	1	2	2	1	0	0	0	2	0	0	0	1	1	1	1	0	0	0	2	0	0	1	2	1	1	0	2	2	0	0	1	1	0	2	0	0	0	1	0	1	0	0	1	0
826	1	1	0	1	0	1	2	2	2	0	0	1	1	0	0	1	1	1	2	2	0	0	0	2	1	1	2	2	2	1	2	2	2	0	0	0	0	0	0	2	2	0	0	0	0	0	0	2	0
827	1	2	1	1	0	1	2	2	1	0	1	0	1	1	1	0	2	2	2	2	0	0	0	2	1	1	2	2	2	1	0	1	1	1	1	2	2	1	1	0	0	0	1	0	1	1	0	1	0
828	0	1	0	0	0	0	1	1	2	0	0	0	0	0	0	0	1	0	1	1	0	0	0	2	0	0	1	2	2	1	1	0	1	1	0	2	2	0	1	1	1	0	1	0	1	2	0	0	1
829	1	1	0	1	0	2	2	2	1	0	0	0	1	1	1	0	2	2	1	1	1	0	1	1	1	1	1	1	2	1	0	1	1	0	0	1	1	0	0	2	2	0	0	0	1	1	0	1	0
830	1	2	0	1	0	1	1	1	1	0	1	0	1	1	1	0	1	1	2	2	0	0	0	2	0	0	1	2	1	1	0	0	0	0	0	2	1	1	1	0	0	0	1	0	1	0	0	1	1
831	0	2	0	0	0	0	1	1	1	0	1	0	0	0	0	0	2	1	2	2	0	1	0	2	0	0	2	2	2	1	1	1	1	1	0	1	2	0	2	1	1	0	1	0	1	1	0	0	0
832	1	1	0	0	0	1	1	1	2	0	0	0	0	0	0	0	1	0	1	1	1	0	1	1	1	1	0	1	2	0	1	1	2	0	0	2	1	0	1	2	1	0	2	0	2	1	0	0	1
833	1	0	0	0	0	2	2	2	1	0	0	1	1	0	0	1	2	1	1	1	0	0	0	2	1	1	2	1	2	1	1	2	2	0	0	1	2	0	1	1	1	0	1	0	0	0	0	2	0
834	1	1	0	0	0	1	0	1	2	0	0	1	2	1	1	0	2	1	0	0	1	0	1	1	0	0	2	2	2	1	1	1	0	0	1	2	2	0	1	1	0	0	0	0	0	0	0	2	0
835	1	2	0	0	0	0	1	1	2	0	0	0	1	1	1	0	2	0	1	1	1	0	1	1	0	0	2	2	2	1	2	1	1	0	0	2	1	0	1	2	1	0	0	0	2	1	0	1	0
836	1	1	0	0	0	2	1	1	2	0	0	0	0	0	0	0	1	0	2	2	0	0	0	2	0	0	0	2	1	0	0	0	2	1	1	2	0	0	0	1	1	1	1	0	1	0	0	1	0
837	1	0	1	0	1	1	2	2	0	0	1	0	2	2	2	0	2	2	1	1	0	0	1	1	0	0	2	2	2	1	0	1	1	0	0	1	1	0	0	2	1	0	0	0	0	0	0	0	0
838	1	0	0	1	0	2	0	1	2	0	0	0	1	1	1	0	1	1	0	0	0	0	0	2	2	2	1	1	1	1	0	0	1	1	0	2	2	0	2	0	0	0	0	0	0	0	0	1	1
839	1	2	1	1	0	1	2	2	1	0	1	0	1	1	0	0	1	2	2	2	0	0	1	1	1	1	1	2	1	1	0	0	0	0	0	1	1	1	0	1	1	1	1	0	1	0	0	1	1
840	0	0	0	0	0	1	1	2	2	0	0	1	1	0	0	0	1	1	1	1	1	0	0	2	0	0	2	2	2	2	1	1	1	0	0	2	2	0	1	0	0	0	0	0	0	0	0	2	0
841	1	2	1	1	1	1	0	0	2	0	0	0	0	0	0	0	2	2	1	1	1	0	0	2	0	0	0	2	2	0	1	1	1	1	0	2	0	0	0	1	1	0	0	0	0	0	0	1	1
842	1	0	0	0	0	2	2	2	1	0	1	1	1	0	0	1	1	1	1	0	0	0	0	2	0	0	1	1	2	0	1	1	1	0	0	2	1	0	0	2	2	0	1	0	1	0	0	1	0
843	1	2	0	1	0	1	2	2	1	0	0	0	1	1	1	0	1	1	0	1	0	0	0	2	1	1	1	2	2	1	1	1	1	0	0	2	2	0	1	1	1	0	2	0	1	1	0	2	0
844	1	0	0	0	0	2	1	1	1	0	0	0	1	0	0	0	1	0	1	1	0	0	0	2	0	0	2	2	2	2	0	2	2	0	0	2	2	0	1	1	1	0	0	0	0	1	0	1	0
845	1	1	0	0	0	0	0	1	2	0	0	2	2	0	0	1	1	1	1	1	0	0	1	1	1	1	2	2	2	2	2	1	2	0	0	2	1	0	0	1	1	0	0	0	0	0	0	0	0
846	0	2	1	1	0	1	1	1	1	0	0	0	0	0	0	1	2	2	1	1	1	0	0	2	0	0	0	1	1	0	1	2	2	0	0	2	0	0	0	2	2	0	0	0	0	0	0	2	0
847	1	1	1	1	0	1	2	2	2	0	0	0	0	0	0	0	2	2	1	1	1	0	0	2	0	0	1	0	1	0	0	0	0	0	0	1	0	0	0	1	1	0	0	0	1	0	0	2	0
848	1	1	0	0	0	1	2	2	2	0	0	0	1	1	1	0	2	0	0	1	1	0	0	2	0	0	2	2	2	2	0	1	1	2	0	2	1	0	0	0	0	0	0	0	0	0	0	1	1
849	1	1	0	1	0	1	1	1	1	0	0	0	1	1	1	0	0	0	1	1	0	0	1	1	1	1	1	1	1	1	0	1	1	1	2	2	2	0	2	0	0	0	1	0	1	0	0	1	1
850	1	1	0	2	0	2	1	1	1	0	1	0	0	0	0	0	2	1	2	2	0	0	0	2	0	0	1	2	1	1	0	1	2	0	0	2	0	0	0	2	2	0	0	0	0	0	0	2	0
851	1	0	1	1	1	1	1	1	1	0	0	1	1	0	0	1	0	0	0	1	0	0	1	1	1	1	1	1	1	0	0	0	2	1	0	2	2	0	0	2	2	1	1	0	1	1	0	2	0
852	0	1	0	1	0	1	1	1	1	0	1	1	2	1	1	1	2	1	2	1	1	0	0	2	0	0	1	1	2	1	0	0	1	0	0	2	1	1	0	1	1	0	0	0	0	0	1	1	0
853	1	0	0	0	0	2	1	2	2	0	0	0	1	1	1	0	2	1	2	2	0	0	0	2	0	0	2	2	2	2	1	0	0	1	0	2	1	0	0	2	2	0	0	0	0	1	0	1	0
854	1	2	0	0	0	1	2	2	2	0	0	0	1	1	1	0	2	2	1	1	1	1	0	2	0	0	0	2	1	1	1	1	2	1	0	2	1	0	1	1	1	0	1	0	1	1	0	1	0
855	1	1	0	1	0	1	1	2	1	0	0	0	1	1	1	0	2	1	1	2	0	0	0	2	0	0	2	2	2	1	0	1	1	0	0	2	0	0	1	1	1	0	0	0	0	1	1	1	0
856	1	1	0	1	0	2	2	2	1	0	1	1	1	0	0	1	0	0	2	1	1	0	1	1	0	0	2	2	2	2	0	0	1	0	0	2	0	0	1	0	0	0	0	0	0	0	0	1	0
857	1	1	0	0	0	1	0	0	2	0	0	0	0	0	0	0	1	1	0	0	1	0	0	2	0	0	1	2	2	1	1	0	0	0	1	2	1	0	0	1	1	0	0	0	0	0	0	0	1
858	1	2	0	0	0	0	2	2	1	0	1	1	2	1	1	0	1	1	2	2	0	0	1	1	1	1	2	2	2	2	0	1	2	0	0	2	1	0	2	0	0	0	1	0	1	0	0	0	1
859	1	2	0	0	0	0	2	2	0	0	0	0	0	0	0	0	1	0	1	1	0	0	0	2	0	0	1	1	2	0	0	0	0	0	0	2	1	0	0	2	2	0	1	0	1	0	0	1	0
860	0	2	1	2	0	2	2	2	1	0	1	1	2	1	1	0	0	0	0	0	0	0	0	2	0	0	2	2	2	1	0	1	1	1	0	1	2	1	1	1	0	0	0	0	0	0	0	1	0
861	1	2	0	0	0	0	1	1	2	0	0	0	0	0	0	1	2	0	2	2	0	0	0	2	0	0	2	2	2	1	2	1	1	1	0	1	2	0	2	0	0	1	1	0	0	2	0	2	0
862	1	0	0	0	0	1	0	1	2	0	0	0	1	0	0	0	2	1	2	1	1	0	0	2	0	0	1	1	2	1	0	1	2	1	0	1	1	0	0	2	2	1	1	0	0	0	0	1	0
863	0	1	0	1	0	1	1	1	1	0	0	0	0	0	0	0	1	0	2	1	1	0	0	2	0	0	1	1	1	1	0	1	1	1	2	2	1	0	0	1	1	2	2	0	1	0	0	2	0
864	1	1	0	1	0	1	2	2	1	0	0	1	1	0	0	1	2	0	2	2	0	0	0	2	0	0	2	2	2	2	0	0	0	1	2	2	1	0	0	2	2	2	2	0	0	0	0	2	0
865	1	1	0	0	0	1	1	1	2	0	0	1	1	1	1	0	0	0	1	1	1	0	0	2	0	0	0	1	1	1	0	1	1	0	0	2	2	0	0	0	0	0	1	0	1	0	0	2	0
866	0	1	1	0	1	1	1	2	1	0	0	0	1	0	0	0	1	1	1	1	1	0	0	2	0	0	2	2	2	1	1	1	1	0	1	2	2	1	1	0	0	0	1	0	1	0	0	0	2
867	1	1	0	0	0	1	1	2	1	0	1	0	1	1	1	0	2	1	1	2	0	0	0	2	0	0	2	2	2	2	1	1	2	0	0	2	0	0	1	1	1	0	0	0	0	0	0	2	0
868	1	2	0	0	0	0	1	1	1	0	0	0	0	0	0	0	2	1	2	2	1	1	0	2	0	0	2	2	2	2	1	1	1	0	0	2	0	0	1	1	1	0	0	0	0	0	0	2	0
869	1	2	0	0	0	0	1	2	2	0	0	0	0	0	0	0	0	0	2	2	1	0	0	2	1	1	1	1	2	2	0	1	1	1	2	2	1	1	0	0	0	0	0	0	1	0	0	1	1
870	1	1	0	0	0	1	0	0	2	0	0	0	0	0	0	0	1	0	2	2	0	0	2	0	0	1	2	2	2	2	0	2	2	1	0	1	1	1	0	1	0	0	0	0	0	0	0	0	0
871	1	2	0	0	0	1	1	1	0	0	0	0	0	0	0	1	0	0	0	1	0	0	0	2	0	0	1	1	2	1	1	1	1	0	1	2	2	0	0	0	0	2	2	0	1	1	0	0	0
872	1	2	1	1	0	1	1	1	1	0	0	0	0	0	0	0	1	1	1	2	0	1	1	1	0	0	0	1	1	0	0	0	0	0	0	2	2	0	1	1	1	1	1	1	1	0	0	0	0
873	1	2	0	0	0	1	1	1	1	0	1	1	1	2	2	0	1	1	1	0	1	1	0	2	1	1	1	2	2	2	0	1	1	0	0	2	2	0	1	1	1	0	1	0	1	0	0	1	1
874	0	1	0	0	0	1	2	2	2	0	0	0	0	0	0	0	2	2	1	1	1	0	2	0	1	1	1	2	0	0	0	0	0	0	0	2	2	0	0	1	1	0	0	0	1	0	0	2	0
875	1	2	0	0	0	1	2	2	1	0	1	0	0	1	1	0	0	0	1	1	1	0	0	2	0	0	2	2	2	2	1	1	1	1	0	1	0	0	1	1	1	0	0	0	1	0	0	1	1
876	1	1	1	0	1	1	1	1	0	1	1	0	1	1	1	0	2	2	2	2	0	0	1	1	0	0	1	2	2	1	1	0	1	0	0	2	2	0	1	1	1	2	2	0	0	2	0	2	0
877	1	1	0	1	0	1	2	2	1	0	0	2	2	0	0	1	0	1	1	1	0	0	1	1	0	0	2	2	1	1	0	0	0	1	0	2	1	0	0	2	2	0	2	0	2	1	0	2	0
878	1	2	0	0	0	0	2	2	1	0	1	1	1	0	0	1	0	0	1	2	0	0	0	2	0	0	1	2	2	2	0	2	2	1	0	1	0	0	0	2	2	0	0	0	1	0	0	1	1
879	1	1	0	0	0	1	1	1	2	0	0	0	1	1	1	0	0	0	0	0	1	0	0	2	0	0	1	1	2	1	0	1	2	0	0	2	2	0	2	0	0	0	0	0	0	1	0	2	0
880	1	2	0	0	0	1	2	2	2	0	0	1	2	1	1	0	2	1	1	1	1	0	1	1	1	1	2	2	2	2	1	1	2	1	1	1	2	0	1	0	0	0	0	0	2	0	0	2	0
881	0	0	0	0	0	2	2	2	0	0	2	0	1	0	0	0	1	1	2	2	0	0	1	1	1	1	1	1	2	1	0	0	1	1	0	2	1	1	0	0	0	0	0	0	0	0	0	0	0
882	1	1	0	1	0	1	0	0	2	0	0	0	0	0	0	0	1	1	1	1	1	0	0	2	0	0	2	2	2	2	0	2	2	0	0	1	0	0	0	2	2	1	1	0	0	1	0	1	0
883	1	2	1	0	0	0	1	1	1	0	0	0	0	0	0	0	1	1	1	2	0	1	0	2	0	0	2	2	2	2	2	2	2	0	0	1	1	0	0	2	2	0	0	0	1	0	0	0	0
884	1	1	0	0	0	2	0	0	2	0	1	1	1	0	0	0	2	0	2	2	0	1	0	2	0	0	1	0	2	0	0	1	1	0	0	2	1	1	0	1	1	0	0	1	0	0	0	0	0
885	1	1	0	1	0	1	1	1	1	0	0	0	1	1	1	0	2	1	2	2	0	0	0	2	1	1	1	1	1	1	1	2	2	0	1	2	0	0	0	2	2	1	1	0	0	0	0	1	0
886	1	1	0	0	0	0	1	1	1	0	0	0	0	0	0	0	2	2	1	1	1	0	1	1	1	1	1	1	2	1	0	1	2	1	1	1	1	0	0	0	0	0	1	0	1	0	0	0	1
887	0	0	0	1	0	2	1	2	1	0	1	0	0	0	0	0	0	0	0	0	1	0	1	1	1	1	2	2	2	2	0	0	0	0	0	2	1	0	1	1	1	0	0	0	1	1	0	1	1
888	1	2	0	0	0	1	0	1	2	0	0	0	0	0	0	0	2	2	0	0	2	0	0	2	2	2	1	2	2	1	0	2	2	1	0	1	1	0	1	2	1	1	1	0	1	0	0	0	2
889	1	1	0	1	0	1	2	2	1	0	1	0	0	0	0	0	2	0	1	1	0	0	0	2	0	0	2	2	2	1	1	1	1	0	0	2	2	0	1	1	1	0	1	0	0	1	0	1	0
890	1	1	0	0	0	1	1	1	2	0	0	1	1	0	0	1	2	1	2	1	1	1	0	2	0	0	2	2	2	2	0	1	1	0	0	2	1	0	0	2	2	0	0	1	1	0	0	2	0
891	1	1	0	2	0	2	1	1	1	0	1	0	1	1	1	0	0	0	1	0	1	1	0	2	0	0	2	2	2	1	2	1	1	0	0	1	2	0	1	1	1	0	0	0	2	1	0	2	0
892	1	1	0	1	0	1	2	2	0	0	1	0	0	0	0	0	1	0	2	1	1	0	0	2	0	0	1	2	2	2	1	0	1	1	1	2	2	0	1	0	0	0	1	0	1	0	0	2	0
893	1	2	0	0	0	1	0	0	2	0	0	0	0	0	0	0	2	1	1	1	1	0	0	2	0	0	2	2	2	2	0	2	2	1	0	2	1	0	1	1	1	0	2	0	1	1	0	1	0
894	1	0	0	1	0	2	0	0	2	0	0	1	2	1	1	0	0	0	0	0	1	0	0	2	0	0	2	2	2	2	0	0	0	0	0	2	1	0	2	0	0	0	1	0	1	0	0	0	1
895	1	1	0	0	0	1	2	2	0	0	0	0	0	0	0	0	1	1	1	1	1	0	1	1	0	0	1	2	2	1	1	1	2	0	0	1	2	1	1	0	0	0	0	0	1	1	0	0	0
896	1	1	0	0	0	1	1	2	1	0	1	0	1	1	1	0	2	1	0	0	1	0	0	2	1	1	2	2	2	2	0	2	2	0	1	1	2	0	1	1	0	1	1	0	1	0	0	2	0
897	1	0	1	0	1	1	1	1	0	0	0	0	0	0	0	0	0	0	1	1	1	0	0	2	0	0	1	1	1	1	0	2	2	0	0	1	1	0	1	1	1	0	1	0	2	2	0	1	0
898	1	1	0	1	0	1	2	2	1	0	0	0	1	0	0	0	1	1	0	0	1	0	1	1	1	1	2	2	2	2	0	0	0	0	0	2	1	0	0	1	1	0	1	0	1	0	0	2	0
899	1	1	0	0	0	1	1	2	2	0	0	1	1	0	0	1	1	1	2	2	0	0	0	2	0	1	2	2	2	1	1	0	1	1	0	2	2	0	1	2	1	0	1	0	1	2	0	0	1
900	1	2	0	2	0	2	2	2	1	0	1	0	0	0	0	0	0	0	0	0	1	0	0	2	0	0	1	1	1	1	0	1	2	0	0	2	1	0	1	2	1	0	0	0	1	1	0	2	0
901	1	1	0	0	0	2	0	1	2	0	0	1	1	2	2	0	0	0	1	1	1	0	0	2	1	1	2	2	2	2	0	0	1	1	0	2	1	0	0	2	2	1	1	0	0	2	0	1	0
902	1	2	0	0	0	0	2	2	1	0	0	0	1	1	1	0	1	0	1	1	0	0	0	2	0	0	1	2	2	1	0	1	1	1	0	0	2	1	1	1	0	0	0	0	0	0	0	2	0
903	1	2	0	0	0	0	1	1	1	0	1	1	2	1	1	0	2	1	1	2	0	0	1	1	1	1	0	1	1	0	0	1	1	1	2	2	1	0	1	1	1	0	2	0	1	1	0	2	0
904	1	1	0	0	0	1	1	1	1	0	0	0	0	0	0	0	1	0	1	1	1	0	0	2	0	0	1	2	1	1	0	0	1	2	0	2	1	0	0	2	2	0	0	0	1	0	0	1	1
905	1	2	0	0	0	0	2	2	1	0	0	0	0	0	0	0	0	0	0	1	0	0	0	2	0	0	2	2	2	2	1	2	2	1	1	2	1	0	0	0	0	0	1	0	1	0	0	2	0
906	1	1	0	1	0	2	1	1	2	0	0	0	0	0	0	0	2	1	0	0	1	0	0	2	0	0	1	2	2	1	0	2	2	0	0	2	1	0	0	1	1	0	1	0	0	2	0	2	0
907	1	1	0	1	0	1	1	1	1	0	1	1	1	0	0	0	0	0	1	1	1	0	0	2	0	0	0	1	1	0	0	1	2	0	0	2	1	0	1	1	1	1	1	0	1	0	0	0	1
908	0	1	0	0	0	0	1	2	1	0	1	1	1	0	1	0	1	1	2	2	0	0	1	1	0	0	1	2	1	1	0	1	2	0	0	1	1	0	0	2	2	1	1	0	0	0	0	0	2
909	1	0	0	0	0	2	1	1	1	0	1	0	1	1	1	0	2	1	2	2	0	0	0	2	0	0	1	1	2	1	1	1	1	0	0	1	2	1	0	1	1	0	1	0	1	2	0	2	0
910	1	1	0	0	0	0	1	2	2	0	0	1	1	2	2	0	2	2	1	1	1	0	0	2	0	0	2	2	2	2	0	1	1	0	0	1	0	0	1	2	1	0	1	0	1	0	0	2	0
911	1	1	0	0	0	1	2	2	0	0	0	1	1	0	1	0	2	0	2	2	0	0	0	2	0	0	2	2	2	2	0	2	2	1	1	2	1	0	1	1	1	1	1	0	1	0	0	1	1
912	1	1	0	0	0	1	0	0	2	0	0	0	0	0	0	0	1	0	0	0	1	0	1	1	1	1	2	2	1	1	1	1	1	0	0	1	1	0	0	2	2	0	1	0	1	0	0	2	0
913	1	0	0	0	0	1	2	2	2	0	0	0	0	0	0	0	1	0	2	1	0	0	0	2	0	0	2	2	1	1	0	0	0	0	1	2	2	0	1	0	0	0	0	1	0	0	0	1	1
914	1	2	0	0	0	1	1	1	2	0	0	0	2	2	2	0	0	0	2	2	0	1	0	2	0	0	2	2	2	2	0	1	1	0	0	2	0	0	1	0	0	0	0	0	2	1	0	1	0
915	1	1	0	0	0	1	1	0	2	0	0	2	2	1	2	0	1	1	2	2	0	0	0	2	0	0	2	2	2	2	1	1	2	0	0	2	2	0	2	1	0	0	1	1	0	0	0	1	0
916	1	2	1	0	0	0	0	1	2	0	0	1	1	0	1	0	1	0	2	2	0	1	1	1	0	1	1	2	2	2	1	1	1	1	1	2	1	0	0	2	2	0	0	0	0	0	0	2	0
917	1	1	0	1	0	2	1	1	1	1	0	1	1	1	1	0	2	1	1	1	0	0	0	2	0	0	1	2	0	0	0	1	1	0	0	2	0	0	0	2	2	0	0	0	0	0	0	0	0
918	0	1	0	0	0	1	2	2	1	1	1	0	0	0	0	0	0	0	2	2	0	0	0	2	0	0	1	1	2	0	1	1	1	1	0	1	0	1	0	1	1	0	0	0	0	0	0	0	1
919	1	1	0	0	0	0	2	2	1	0	1	2	2	1	1	0	2	0	2	2	0	0	2	0	1	1	1	2	2	1	2	1	1	1	0	1	0	0	0	2	2	0	0	0	1	1	0	2	0
920	1	2	0	0	0	0	1	1	2	0	0	0	0	0	0	1	1	0	0	0	1	0	0	2	0	0	2	2	2	2	0	2	2	0	0	1	2	0	2	1	0	0	0	0	0	1	0	2	0
921	1	1	0	1	0	2	1	1	1	0	0	0	1	1	1	0	0	0	0	1	0	0	0	2	0	0	0	2	1	1	0	2	2	1	1	2	2	0	0	2	1	1	1	1	2	0	0	1	1
922	1	1	0	0	0	0	1	1	2	0	0	0	1	1	1	0	0	0	0	1	0	0	0	2	0	0	1	2	2	1	0	1	1	0	1	2	2	0	1	0	0	0	0	0	0	1	0	1	1
923	1	1	1	1	0	2	2	2	1	0	1	0	2	2	2	0	0	0	1	1	0	0	0	2	0	0	1	2	1	1	1	2	2	0	0	2	0	0	1	1	1	0	1	0	2	1	1	2	0
924	1	2	0	1	0	1	2	2	0	0	1	0	0	0	0	0	1	1	0	0	0	0	0	2	0	0	2	2	2	2	0	2	2	0	0	1	1	0	0	1	1	2	2	0	0	0	0	1	1
925	1	1	0	1	0	1	2	2	1	0	1	0	1	1	1	0	1	1	2	2	0	0	0	2	0	0	1	2	2	1	1	0	1	1	0	2	2	0	1	2	1	0	1	0	1	0	0	2	0
926	1	1	0	0	0	1	2	2	2	0	0	0	1	1	1	0	1	1	1	0	1	0	0	2	0	0	1	0	2	0	0	1	1	0	0	2	1	0	1	1	1	0	1	0	1	2	0	1	0
927	1	1	0	0	0	0	1	2	1	0	0	0	1	1	1	0	2	2	2	2	0	0	0	2	1	1	1	2	1	0	1	1	1	1	0	1	0	1	0	1	1	0	0	0	1	0	0	1	0
928	1	1	0	1	0	1	1	1	2	0	0	0	2	2	2	0	1	0	1	1	0	0	0	2	0	0	1	1	2	0	0	1	2	0	0	2	0	0	0	2	2	0	0	0	0	1	0	0	0
929	1	2	0	0	0	1	1	1	2	0	0	0	2	2	2	0	1	1	2	0	1	1	1	1	0	1	1	2	2	1	1	1	1	0	0	2	2	0	2	0	0	1	1	0	1	0	0	0	0
930	1	0	0	0	0	2	0	0	2	0	0	0	0	0	0	0	0	0	1	1	1	0	0	2	0	0	0	2	0	0	0	1	1	0	0	1	2	0	0	2	1	0	1	0	1	1	0	0	2
931	1	1	0	1	0	1	1	1	2	0	0	0	1	1	1	0	0	0	0	0	0	0	0	2	0	0	2	2	2	2	0	2	2	0	0	0	1	1	0	1	1	0	0	0	0	1	0	1	0
932	1	1	0	1	0	1	0	1	2	0	0	1	1	0	1	0	0	0	2	2	0	0	0	2	2	2	1	1	1	1	1	1	1	1	2	2	2	0	1	1	1	0	0	0	2	1	0	1	0
933	1	2	1	0	0	0	1	1	2	0	0	0	1	1	1	0	1	1	0	0	0	0	0	2	1	1	2	2	2	1	2	2	2	1	1	2	2	0	0	0	0	1	1	0	0	0	0	2	0
934	1	1	0	0	0	2	0	1	2	0	0	0	1	1	1	0	2	0	2	1	1	0	0	2	0	0	1	1	2	1	1	1	1	1	0	1	1	0	2	0	0	1	1	0	1	1	0	2	0
935	0	0	0	0	0	2	1	1	1	0	0	1	1	0	0	1	1	1	1	1	1	0	0	2	0	0	1	2	1	0	1	0	0	0	0	2	0	0	0	2	2	1	1	0	1	0	0	1	0
936	1	1	0	0	0	1	2	2	1	0	1	0	1	1	1	0	0	0	1	1	1	0	0	2	0	0	2	2	2	2	1	1	1	0	0	1	1	0	1	1	1	0	0	0	0	1	0	1	1
937	0	1	0	1	0	1	1	1	2	0	0	1	1	0	1	0	2	2	1	1	1	0	1	1	0	0	2	2	2	2	0	0	1	0	0	2	0	0	1	1	1	0	0	0	0	0	0	0	1
938	1	2	0	0	0	0	1	2	1	0	0	0	0	0	0	0	1	1	1	1	0	0	0	2	0	0	2	2	2	1	1	1	1	1	1	2	1	1	0	0	0	0	0	0	0	0	0	2	0
939	1	2	0	0	0	0	1	1	2	0	0	0	1	1	1	0	0	0	2	1	1	0	0	2	0	0	2	2	2	1	1	2	2	0	0	1	1	1	1	0	0	0	1	0	1	2	0	2	0
940	1	0	0	0	0	1	0	0	2	0	0	0	1	0	1	0	0	1	0	1	1	0	0	2	0	0	1	2	2	2	0	1	2	2	2	2	1	0	2	0	0	1	1	0	1	1	0	2	0
941	0	2	1	1	0	1	1	1	1	0	1	1	1	1	1	0	2	0	2	2	0	1	0	2	0	0	1	2	1	1	0	2	2	0	1	1	1	0	0	2	2	0	0	0	0	0	0	2	0
942	1	1	0	0	0	1	1	1	2	0	0	0	0	0	0	0	0	1	2	2	0	0	0	2	0	0	1	1	2	1	0	0	0	0	0	2	1	0	1	2	1	0	1	0	2	0	0	2	0
943	1	1	0	0	0	1	1	1	2	0	0	1	2	2	2	0	1	1	1	1	0	1	0	2	0	0	2	2	2	1	1	1	1	0	0	2	2	0	2	1	0	1	2	0	1	1	0	1	1
944	1	2	0	0	0	0	0	1	1	0	1	0	0	0	0	0	2	1	0	0	1	0	0	2	0	0	2	2	2	1	1	1	2	0	0	2	1	0	2	0	0	0	0	0	0	0	0	0	0
945	1	2	0	0	0	0	1	0	2	0	0	0	0	0	0	0	1	1	0	0	1	0	1	1	1	1	0	2	2	0	1	1	1	1	1	2	2	0	0	1	1	2	2	0	0	0	0	1	1
946	1	0	0	0	0	1	2	2	0	0	0	0	1	0	0	0	1	1	0	0	1	0	0	2	0	0	0	2	1	1	1	2	2	0	0	1	0	0	0	1	1	0	0	0	0	0	0	1	1
947	0	1	0	0	0	1	1	1	2	0	0	0	0	0	0	0	1	0	2	2	0	0	0	2	1	1	1	2	2	1	1	1	1	0	0	1	1	0	1	2	1	0	0	0	0	0	0	0	0
948	1	1	0	0	0	2	1	1	0	1	2	0	1	1	1	0	0	0	2	1	1	1	1	1	0	0	0	2	1	1	0	1	1	0	0	2	1	0	0	1	1	1	2	0	0	0	0	1	0
949	1	2	0	0	0	0	2	2	1	0	1	0	2	1	1	0	1	1	1	2	0	0	0	2	0	0	2	2	2	2	0	2	2	0	0	1	1	0	1	1	1	1	1	0	0	0	0	1	0
950	1	0	0	1	0	2	1	2	1	0	0	0	0	0	0	0	2	0	1	2	0	0	0	2	0	0	1	2	1	1	1	1	1	0	1	2	0	0	0	2	2	0	1	0	1	1	0	2	0
951	1	0	0	1	0	2	0	1	2	0	0	1	1	0	0	1	0	0	2	1	1	0	0	2	0	0	2	2	2	1	1	0	0	0	0	2	1	0	0	1	1	1	1	0	1	0	0	1	1
952	1	1	1	1	0	2	1	2	2	0	0	0	0	0	0	0	1	1	1	2	0	0	0	2	0	0	1	1	2	1	1	1	2	0	0	2	0	0	0	1	1	1	1	0	1	1	0	1	0
953	1	1	0	1	0	2	0	0	2	0	0	1	1	0	0	0	1	1	1	0	1	0	0	2	1	1	2	2	2	2	0	1	1	0	0	1	1	0	0	0	0	2	2	0	0	0	1	1	0
954	1	2	1	2	0	2	2	2	1	0	1	0	1	1	1	0	1	0	1	1	0	0	0	2	0	0	2	2	1	0	1	0	1	0	0	2	2	0	2	0	0	0	1	1	0	0	0	0	1
955	1	2	0	0	0	0	1	1	1	1	2	0	0	0	0	0	1	1	1	1	1	0	1	1	0	0	2	2	2	1	1	1	1	1	1	2	1	0	0	2	2	1	1	0	1	0	0	2	0
956	1	2	0	0	0	0	1	1	2	0	0	0	0	0	0	0	1	1	1	2	0	0	0	2	0	0	1	2	2	1	0	1	1	0	0	1	1	0	0	0	0	0	1	0	1	1	0	2	0
957	1	0	0	0	0	2	1	2	1	0	0	1	2	1	1	1	1	1	1	1	1	0	0	2	1	1	1	1	1	1	0	1	2	0	0	2	1	0	0	1	1	0	0	1	1	0	0	1	0
958	1	1	0	0	0	0	1	1	1	0	0	1	1	0	0	1	0	1	2	2	0	0	2	0	0	0	1	2	0	0	0	2	2	0	0	1	1	0	2	0	0	0	1	1	1	2	0	2	0
959	1	1	0	0	0	1	1	1	1	0	1	0	1	1	1	0	0	0	2	2	0	0	1	1	1	1	1	1	1	1	0	1	2	0	0	2	1	0	2	0	0	0	0	1	0	0	0	1	0
960	0	1	0	1	0	2	1	1	1	0	1	1	1	0	0	1	1	0	1	1	0	0	1	1	0	0	1	1	2	0	1	2	2	1	0	1	1	0	2	0	0	1	1	0	1	0	0	2	0
961	1	0	0	0	0	1	0	1	2	0	0	0	0	0	0	0	1	0	2	2	0	1	0	2	0	0	2	2	2	2	0	1	1	0	0	1	1	0	0	0	0	0	0	0	0	0	0	1	0
962	1	1	0	0	0	0	1	1	1	0	0	0	0	0	0	0	2	2	2	2	0	0	0	2	0	0	1	2	2	1	1	1	2	0	0	2	2	0	1	0	0	0	0	0	0	0	0	2	0
963	1	1	1	0	1	1	1	1	1	0	1	1	2	1	1	1	1	1	2	2	0	0	0	2	0	0	2	2	2	1	1	2	2	1	0	1	2	0	0	1	1	0	0	0	1	0	0	2	0
964	0	2	1	0	0	0	1	1	2	0	0	0	2	2	2	0	1	1	1	1	1	0	0	2	0	0	2	2	2	0	1	1	1	0	0	1	1	1	0	1	1	1	1	0	1	0	0	1	0
965	1	1	0	1	0	2	0	0	2	0	0	0	1	1	1	0	1	1	1	1	0	0	0	2	0	1	2	2	2	2	1	1	2	0	0	2	1	0	0	0	0	0	0	0	0	0	0	2	0
966	0	1	0	1	0	2	1	2	2	0	0	1	1	0	0	0	0	1	2	2	0	1	0	2	0	0	1	0	2	0	0	1	1	1	1	1	1	0	0	0	0	0	0	0	0	0	0	1	1
967	0	2	0	0	0	0	1	1	2	0	0	0	0	0	0	0	2	2	1	1	1	0	0	2	0	0	2	2	2	2	0	2	2	1	1	2	2	0	1	1	1	0	0	0	0	0	1	1	0
968	1	1	0	0	0	1	1	1	1	1	1	0	1	1	1	0	1	0	2	2	0	0	1	1	1	1	1	1	2	1	0	1	2	2	1	1	2	0	1	1	1	0	0	0	1	0	0	0	0
969	1	0	0	0	0	1	0	0	2	0	0	1	1	0	0	1	2	1	2	2	0	0	0	2	0	0	1	1	2	1	0	0	2	0	0	2	1	0	0	1	1	0	0	0	0	2	0	2	0
970	1	1	0	0	0	1	1	2	1	0	1	0	1	1	1	0	2	2	1	1	1	0	1	1	1	1	0	2	1	1	0	1	2	0	0	2	1	1	0	1	1	1	1	0	1	0	0	2	0
971	1	2	0	0	0	0	2	2	1	1	0	0	1	1	1	0	1	1	2	2	0	0	2	0	1	1	1	1	1	1	1	0	0	0	0	1	2	0	2	0	0	0	0	0	1	1	0	2	0
972	0	1	0	0	0	0	2	2	1	0	0	1	2	1	1	1	1	0	1	1	0	0	0	2	0	0	2	2	2	2	1	2	2	0	0	1	1	0	1	1	1	0	1	0	1	1	0	0	1
973	0	2	1	0	0	1	1	1	1	0	0	0	1	2	1	0	1	1	1	1	1	0	0	2	0	0	1	1	2	1	0	1	1	1	1	2	2	0	1	1	1	0	1	0	1	1	1	1	0
974	1	0	0	1	0	2	1	2	1	0	1	1	1	0	0	0	1	1	1	1	1	0	1	1	1	1	0	2	2	0	1	2	2	0	0	1	2	0	1	1	1	0	1	1	0	0	0	0	1
975	1	2	0	0	0	0	2	2	1	0	0	0	0	0	0	0	1	1	1	1	0	0	0	2	0	0	2	2	2	0	0	1	1	0	0	2	2	0	1	1	1	0	0	0	0	0	0	1	0
976	1	1	0	0	0	2	1	1	1	0	0	0	0	0	0	1	0	1	2	2	0	0	0	2	0	0	1	2	1	1	1	2	2	1	0	1	1	0	0	2	2	0	1	0	1	1	0	2	0
977	1	1	0	1	0	1	1	1	2	0	0	0	0	0	0	0	2	2	2	2	0	0	0	2	0	0	1	2	1	1	1	2	1	0	1	2	2	0	2	0	0	0	1	0	1	1	0	1	1
978	0	2	0	0	0	0	1	1	1	1	0	0	0	0	0	0	1	1	1	1	1	1	0	2	0	0	2	2	2	2	0	2	2	0	0	2	2	0	1	1	1	0	0	0	0	0	0	1	1
979	1	0	0	0	0	1	2	2	2	0	0	0	0	0	0	0	1	1	0	0	0	0	1	1	0	0	1	1	2	2	0	2	2	1	0	2	2	0	2	1	0	0	0	0	0	0	0	1	0
980	0	0	0	0	0	1	0	1	2	0	1	0	0	0	0	0	1	1	1	1	0	1	0	2	0	0	1	0	2	0	0	0	0	0	0	1	2	0	2	1	0	1	1	0	1	0	0	0	0
981	1	1	0	0	0	1	0	0	2	0	0	0	0	0	0	0	0	0	0	1	0	0	0	2	1	1	1	1	2	1	0	1	2	0	0	2	0	0	0	1	1	0	0	1	0	0	0	0	0
982	0	1	0	1	0	2	1	1	2	0	0	0	1	1	1	0	1	0	1	1	0	0	0	2	0	0	2	0	1	0	0	2	2	0	0	1	2	0	2	0	0	0	0	1	1	0	0	1	1
983	1	0	0	0	0	1	1	1	0	1	2	0	1	1	1	0	1	1	0	1	1	0	1	1	1	1	1	1	2	1	1	0	0	1	2	2	2	0	2	0	0	0	1	0	2	1	0	2	0
984	1	2	1	2	0	2	2	2	1	0	1	0	0	0	0	0	1	1	1	1	0	0	0	2	1	1	1	2	2	1	0	0	1	1	0	2	2	0	1	1	1	0	1	0	0	1	0	0	1
985	1	2	0	1	0	1	1	1	2	0	0	1	2	1	1	1	1	0	1	1	0	0	0	2	0	0	2	2	2	1	1	1	1	0	0	2	2	0	1	1	1	0	1	0	1	0	0	0	1
986	1	2	0	1	0	1	1	1	1	0	0	0	0	0	0	0	1	0	2	1	1	0	0	2	0	0	1	2	2	1	1	0	0	1	1	2	1	0	0	1	1	0	0	0	0	1	0	0	1
987	0	1	0	0	0	1	1	2	2	0	0	0	1	1	0	0	2	2	0	0	2	0	0	2	0	0	1	2	1	1	0	0	2	0	0	2	0	0	0	1	1	1	2	0	0	0	0	2	0
988	1	1	0	1	0	1	2	2	1	0	0	0	0	0	0	0	0	0	0	1	1	0	0	2	0	0	2	2	2	1	0	1	1	0	0	2	1	0	0	2	2	0	0	0	0	0	0	1	0
989	1	0	0	0	0	2	2	2	0	0	0	0	0	0	0	0	1	1	2	2	0	0	0	2	0	0	2	2	2	1	0	1	1	0	0	1	2	1	1	0	0	0	1	0	1	1	0	2	0
990	0	2	0	0	0	0	0	0	2	0	0	0	0	0	0	0	2	0	1	1	1	0	0	2	0	0	1	1	2	1	0	2	2	0	0	1	0	0	0	2	2	0	0	0	0	1	0	1	0
991	1	2	1	2	0	2	0	0	2	0	0	0	0	0	0	0	2	2	1	1	0	0	0	2	0	0	1	1	2	1	1	1	1	0	0	2	1	1	0	1	1	0	0	1	0	0	0	1	1
992	1	2	0	1	0	1	2	2	1	0	0	0	0	0	0	0	0	0	0	0	0	0	0	2	0	0	2	2	2	1	0	2	2	0	0	1	1	0	0	2	2	0	0	0	1	1	0	2	0
993	1	2	1	0	0	1	0	0	2	0	0	0	2	1	1	0	1	0	0	0	1	0	0	2	1	1	0	1	2	1	0	0	0	0	0	2	1	0	1	1	1	0	0	0	1	1	0	1	0
994	1	2	0	0	0	0	1	1	2	0	0	0	1	1	1	0	1	0	1	1	1	0	1	1	1	1	1	1	2	1	0	1	1	2	1	1	1	0	1	1	1	1	1	0	1	0	0	1	1
995	0	0	0	1	0	2	2	2	1	0	0	0	1	1	1	0	1	1	0	0	0	0	1	1	1	1	1	2	2	1	1	1	1	0	0	1	1	0	0	1	1	0	0	0	0	1	0	2	0
996	1	1	0	1	0	1	1	1	2	0	0	1	1	0	0	0	0	0	1	1	0	0	0	2	0	0	2	2	2	1	1	1	1	0	0	1	1	0	1	1	1	0	1	0	1	1	0	0	0
997	1	2	0	0	0	0	0	0	2	0	0	0	0	0	0	0	1	1	1	2	0	0	2	0	1	1	0	2	2	0	1	1	2	0	0	2	1	0	1	2	1	0	0	0	0	0	0	1	0
998	1	2	0	1	0	1	1	2	2	0	0	0	1	1	2	0	1	1	1	2	0	0	1	1	1	1	2	2	2	2	1	1	1	0	0	2	2	0	2	1	0	2	2	0	0	0	0	0	0
999	1	1	0	1	0	2	1	1	2	0	0	0	0	0	0	0	0	0	2	1	1	1	0	2	0	0	1	2	2	1	0	1	2	0	1	2	2	0	1	1	1	0	0	0	1	1	0	2	0
1000	1	1	0	0	0	1	1	2	0	0	1	1	1	1	1	0	1	1	1	1	0	0	0	2	0	0	1	1	1	1	1	1	1	0	0	2	2	0	1	1	1	0	1	0	1	1	0	0	1
[truncated: 252 more columns]
