# Supplementary material for: KNN-MDR: a learning approach for improving interactions mapping performances in genome wide association studies
Source: BMC Bioinformatics. 2017 Mar 21;18:184. doi: 10.1186/s12859-017-1599-7 (PMC5361736; doi:10.1186/s12859-017-1599-7)
Supplement: Supplementary file 5 — The data set(s) supporting the results of Table 3. (ZIP 7092 kb) [file 12859_2017_1599_MOESM5_ESM.zip › 000/S57/mkallsimul.dat]

1	0	0	0	1	0	0	2	2	1	1	0	0	2	0	2	0	1	1	1	2	2	0	2	2	0	0	0	0	1	2	1	1	2	0	0	1	1	0	0	1	0	0	0	0	0	0	0	1	1
2	1	0	0	1	0	0	2	2	2	1	0	0	0	0	0	0	1	1	1	1	1	0	2	2	0	0	0	0	2	2	1	0	0	0	0	1	2	0	0	1	0	0	0	0	1	0	0	2	0
3	1	0	0	0	1	1	1	2	1	0	1	0	0	0	0	0	1	1	2	2	2	0	2	2	0	0	0	0	2	2	1	1	1	0	0	1	1	2	0	0	0	0	1	0	1	0	0	2	0
4	1	0	0	1	0	0	2	1	2	2	0	1	1	0	1	0	1	0	2	1	2	0	0	1	0	0	0	0	2	2	0	2	1	0	0	2	2	0	0	1	0	0	1	0	1	0	0	1	0
5	0	0	0	0	0	0	1	1	1	1	1	0	0	0	0	1	2	2	1	1	2	1	1	1	1	1	0	0	2	2	0	0	0	1	1	2	1	0	0	1	0	0	0	0	0	1	0	1	2
6	1	0	0	1	0	0	1	2	1	1	0	1	1	0	0	0	2	1	2	2	2	0	1	1	0	0	1	2	2	2	1	0	1	1	1	1	1	0	0	2	0	1	0	0	1	1	0	1	1
7	1	0	0	0	0	0	2	2	0	0	0	0	0	0	0	0	1	0	2	1	2	1	2	2	0	0	0	0	2	2	1	1	1	1	1	1	0	0	1	1	0	0	0	1	0	1	0	0	2
8	1	0	0	0	0	0	2	1	2	2	0	1	1	0	1	0	2	1	1	1	2	1	0	1	1	1	0	1	2	2	1	0	1	1	0	2	2	0	1	1	1	0	1	0	1	1	0	2	0
9	0	0	0	0	0	0	2	1	2	2	0	0	0	0	0	0	2	0	2	1	2	0	2	2	0	0	1	0	2	2	0	2	2	0	0	1	1	0	2	0	0	0	1	0	0	1	0	2	0
10	1	0	0	0	0	0	2	2	1	0	0	1	1	0	1	0	1	1	1	1	2	0	2	2	0	0	0	0	2	2	1	2	2	0	0	2	2	1	0	0	0	1	0	0	0	1	0	2	0
11	1	1	0	0	0	0	1	2	1	1	0	0	0	0	0	0	0	0	0	1	1	1	2	2	0	0	0	1	2	2	2	0	0	0	0	2	1	1	1	0	0	0	0	0	0	0	0	2	0
12	0	0	0	0	1	1	1	0	2	2	0	0	0	0	1	0	2	0	2	2	2	1	1	1	1	1	0	2	2	2	2	0	1	2	0	2	0	0	1	1	0	0	0	0	1	1	0	0	2
13	1	0	0	1	0	0	2	1	2	1	0	0	0	0	0	0	1	0	1	1	1	0	1	1	0	0	0	0	1	2	1	1	2	0	0	1	2	0	1	1	0	0	0	0	0	1	0	2	0
14	0	1	0	0	0	0	2	1	2	2	0	0	0	0	0	0	0	0	0	1	1	1	2	2	0	1	0	0	1	1	2	2	2	0	0	2	2	0	1	1	0	0	0	2	0	1	0	1	0
15	0	0	0	0	0	0	2	2	1	0	0	1	2	0	2	0	2	2	1	1	2	0	2	2	0	0	0	1	2	2	1	1	1	0	0	1	0	1	0	0	0	0	0	0	0	1	0	1	0
16	1	0	0	0	0	0	1	2	1	1	1	0	1	0	0	0	0	0	0	0	2	0	2	2	0	0	0	1	2	2	0	1	1	0	0	2	2	0	0	2	0	2	0	0	0	0	0	1	1
17	1	0	0	0	0	0	2	2	1	1	1	1	1	0	1	0	2	1	1	1	1	0	2	2	0	0	0	1	2	2	1	0	1	0	0	1	1	0	1	1	0	0	0	0	1	0	0	1	1
18	1	0	0	0	0	0	2	2	2	1	0	0	1	0	1	0	1	0	0	0	1	0	2	2	0	0	0	1	2	2	2	2	2	0	0	1	2	0	0	2	0	0	0	0	2	1	0	2	1
19	1	0	0	0	0	0	2	1	1	1	0	0	0	0	0	0	1	0	1	1	1	0	1	1	0	1	0	0	2	2	0	0	1	1	1	1	1	0	0	2	0	0	1	0	0	0	0	1	0
20	1	0	0	1	0	0	2	1	2	2	0	0	0	0	0	0	0	0	1	1	1	1	1	1	1	1	1	1	2	2	0	0	1	1	0	1	0	0	2	0	0	1	0	1	2	1	0	2	0
21	0	0	0	1	0	0	1	2	0	0	1	0	0	0	0	0	2	1	1	1	1	0	2	2	0	0	0	0	2	2	0	0	1	0	0	1	1	0	1	0	0	0	1	0	0	0	1	2	0
22	1	0	1	0	0	0	2	2	2	1	0	0	0	0	0	0	0	0	0	0	0	1	1	2	0	0	0	0	1	2	1	1	1	0	0	1	2	0	0	2	0	0	1	0	1	1	0	1	1
23	1	1	0	0	1	1	2	2	0	0	1	0	1	0	0	1	1	1	1	1	1	0	2	2	0	0	0	0	2	2	1	1	1	1	2	2	2	0	1	1	1	2	0	0	0	0	0	2	1
24	0	0	0	0	0	0	1	2	1	1	0	0	1	0	0	1	0	0	0	1	1	0	2	2	0	0	0	0	2	2	0	0	1	1	1	1	1	0	0	1	0	0	1	0	1	1	0	1	2
25	0	0	0	0	0	0	2	1	1	1	0	1	1	0	1	0	2	1	2	2	2	0	2	2	0	0	0	1	1	1	2	0	0	1	1	1	1	0	1	1	0	0	0	0	0	0	0	2	2
26	1	0	0	1	0	0	2	2	2	1	0	0	0	0	0	0	2	2	1	1	2	1	2	2	0	1	0	0	2	2	1	1	1	0	0	2	2	0	0	2	0	0	0	0	0	0	0	2	2
27	0	0	1	1	0	0	2	2	1	0	0	1	2	0	2	0	2	1	1	1	2	0	1	1	0	0	0	0	2	2	0	2	1	0	0	1	1	1	0	1	0	0	0	0	0	0	0	2	1
28	0	0	0	0	0	0	0	2	0	0	2	1	1	0	0	0	1	1	1	1	2	1	1	1	1	1	0	0	2	2	0	2	1	0	0	1	1	0	2	0	0	0	0	0	1	2	0	2	0
29	1	0	0	0	1	1	2	1	2	1	0	1	1	1	0	0	0	0	1	1	1	0	2	2	0	0	0	0	2	2	0	0	1	0	0	2	1	0	0	2	0	0	0	0	0	1	0	0	2
30	1	0	0	0	0	0	2	2	2	2	0	1	1	0	1	0	0	1	2	2	2	0	1	1	0	1	0	1	2	2	1	2	2	0	0	0	2	0	1	2	1	0	1	0	1	1	0	2	0
31	0	0	0	0	0	0	2	2	1	1	0	1	2	0	1	0	1	1	2	2	2	0	2	2	0	0	0	1	2	2	1	0	0	0	0	2	1	0	1	1	0	0	0	0	1	1	0	1	1
32	1	0	0	1	0	0	1	2	1	1	1	1	2	0	1	0	0	0	1	2	2	1	2	2	0	0	1	1	1	1	1	0	0	0	1	2	0	0	1	1	0	0	0	1	0	1	0	1	1
33	1	0	0	0	0	0	2	2	2	0	0	0	0	0	0	0	1	0	1	1	2	1	2	2	0	0	0	1	2	2	0	0	1	0	0	2	1	1	0	1	0	0	1	0	1	0	0	2	1
34	1	0	0	0	0	0	1	1	2	2	0	1	2	0	2	0	2	0	1	2	2	0	2	2	0	0	0	1	1	1	2	0	1	0	0	1	0	0	2	0	1	0	1	1	0	1	0	1	1
35	0	0	0	0	0	0	2	2	2	0	0	0	0	0	0	0	1	1	2	0	2	0	1	1	0	1	1	1	2	2	1	2	1	0	0	1	1	0	0	1	0	1	1	0	1	0	0	1	1
36	0	0	1	1	0	1	2	1	2	2	0	0	1	0	0	0	1	0	1	1	1	1	2	2	0	0	0	0	2	2	0	0	1	0	0	1	1	0	1	1	0	1	0	1	2	0	0	1	1
37	1	0	0	0	0	0	2	1	1	1	0	0	0	0	0	0	1	0	2	1	2	0	2	2	0	0	0	0	2	2	1	1	1	2	0	2	1	1	0	0	0	0	0	0	1	1	0	1	1
38	0	0	1	1	0	1	2	2	2	0	0	1	1	0	1	0	1	1	2	0	2	0	2	2	0	1	0	0	2	2	0	0	1	1	1	2	2	0	0	2	0	0	1	0	0	1	0	1	0
39	1	0	0	1	0	0	1	1	1	1	1	0	0	0	0	0	1	0	2	2	2	0	2	2	0	0	0	1	2	2	1	0	1	1	0	2	1	0	0	1	0	0	0	0	0	1	0	0	2
40	0	0	1	1	0	0	1	1	2	2	1	1	1	0	1	0	1	1	0	0	1	1	2	2	0	0	0	1	1	1	2	0	0	0	0	1	1	0	0	1	0	1	0	0	1	1	0	2	0
41	1	0	0	1	1	1	1	1	1	1	1	1	1	0	1	0	0	0	1	1	1	0	2	2	0	0	0	1	1	1	1	2	2	0	0	1	2	0	1	1	0	0	0	1	0	1	0	1	1
42	0	0	0	0	0	0	1	2	1	1	1	1	1	0	1	0	1	0	1	1	1	0	2	2	0	1	0	0	2	2	0	0	1	0	0	2	1	1	0	0	0	0	0	0	0	0	0	1	1
43	0	0	0	1	0	0	1	1	2	2	0	0	0	0	0	0	1	0	0	0	2	1	2	2	0	0	0	0	1	2	1	0	2	0	0	2	2	1	0	2	1	0	0	1	0	1	0	0	2
44	1	0	1	0	1	2	1	0	2	2	0	0	1	0	1	0	2	1	2	2	2	0	2	2	0	0	0	0	2	2	2	0	0	2	1	1	2	1	0	0	0	0	0	0	0	1	0	1	1
45	0	0	0	0	1	1	2	1	2	1	0	1	1	0	1	0	2	1	1	2	2	0	0	0	0	0	0	0	2	1	1	2	2	0	0	1	1	0	0	1	0	0	1	0	1	1	0	1	1
46	1	0	0	0	0	0	1	1	1	1	1	0	0	0	0	0	0	0	1	2	2	1	2	2	0	0	0	0	2	2	0	1	1	0	0	2	2	0	1	1	0	2	0	0	0	0	0	1	1
47	1	0	1	0	0	0	2	2	2	1	0	0	1	0	1	0	1	1	1	1	2	1	1	1	1	1	0	0	2	2	0	1	1	1	2	2	1	0	1	2	1	0	0	0	0	0	0	0	2
48	1	0	1	0	0	0	2	0	2	2	0	0	0	0	0	0	1	0	1	1	2	2	2	2	0	0	0	0	2	2	0	0	1	0	0	2	2	0	0	2	1	0	0	0	0	0	0	1	1
49	1	0	0	0	0	0	2	1	2	2	0	0	1	0	1	0	2	1	1	1	2	0	2	2	0	0	0	0	2	2	0	0	0	0	1	2	1	0	2	0	0	2	0	0	0	0	0	1	1
50	1	0	0	0	1	1	2	0	2	2	0	0	0	0	0	0	2	1	1	2	2	1	2	2	0	0	0	1	2	2	1	1	1	1	0	2	1	0	0	1	0	0	0	0	0	0	0	1	2
51	1	0	0	0	1	1	2	2	2	1	0	1	1	0	0	0	1	1	2	2	2	1	2	2	0	1	0	0	2	2	0	1	1	0	0	2	1	1	0	1	0	0	2	0	1	0	0	2	0
52	1	0	0	1	1	1	2	1	1	0	1	0	2	0	0	1	2	0	2	2	2	0	2	2	0	0	0	0	2	2	1	1	1	0	0	1	2	0	1	1	1	0	0	0	0	1	0	2	0
53	0	0	0	0	0	0	2	2	0	0	0	0	0	0	0	0	1	0	2	1	2	0	2	2	0	0	0	2	1	1	1	0	1	1	0	2	1	0	0	1	0	0	0	0	0	1	0	1	1
54	1	0	1	1	0	1	1	1	2	2	1	0	1	0	0	0	0	0	0	0	0	1	1	1	0	1	0	0	2	1	0	1	1	2	0	2	2	0	0	2	0	0	1	0	0	0	0	1	1
55	1	0	0	1	0	0	2	2	1	0	0	0	0	0	0	0	1	1	0	1	1	1	1	1	1	1	0	0	2	2	0	0	2	0	0	1	0	1	1	0	0	1	0	0	1	0	0	0	2
56	1	0	0	1	0	0	1	2	1	1	1	0	0	0	0	0	2	1	2	2	2	0	2	2	0	1	0	0	1	2	1	0	0	0	0	2	1	0	1	1	0	0	0	0	0	1	0	2	0
57	0	0	0	0	0	0	2	1	2	1	0	0	1	0	1	0	2	1	1	1	2	0	2	2	0	0	0	0	2	1	0	1	1	1	0	1	2	0	0	1	0	0	0	0	1	2	0	1	1
58	1	0	0	1	0	0	2	2	2	1	0	0	0	0	0	0	1	0	1	1	2	0	2	2	0	1	0	0	2	1	1	0	1	0	0	2	1	1	1	2	2	0	1	0	1	1	0	1	0
59	0	0	0	0	0	0	2	1	2	1	0	1	2	0	1	0	0	0	0	0	0	1	2	2	0	0	0	0	1	1	1	0	1	1	0	2	1	0	0	1	0	0	1	1	1	1	0	1	2
60	0	0	0	0	1	1	1	2	0	0	1	1	2	0	1	0	1	1	0	0	1	1	1	1	1	1	0	1	2	2	0	1	1	0	0	1	2	0	0	1	0	0	0	0	0	1	0	0	2
61	1	0	0	0	1	1	2	1	2	2	0	0	1	1	0	0	1	1	1	1	2	0	2	2	0	1	0	0	2	2	0	2	2	0	0	1	2	1	0	1	0	1	1	0	0	1	0	0	2
62	1	0	0	0	0	0	2	1	2	0	0	0	1	0	0	1	1	0	2	1	2	1	2	2	0	0	0	0	2	2	1	1	1	1	1	2	1	0	1	1	0	0	1	0	1	0	0	2	0
63	1	0	1	1	0	0	2	2	2	1	0	1	1	0	1	0	2	2	2	2	1	1	2	2	0	0	0	1	2	1	1	0	1	0	0	2	2	0	0	2	0	0	0	0	0	1	0	2	1
64	0	0	0	0	0	0	2	1	2	2	0	0	0	0	0	0	1	1	2	2	2	0	2	2	0	0	0	1	2	2	1	2	2	0	0	2	1	0	1	2	1	0	1	0	1	0	0	1	1
65	0	0	0	0	0	0	1	0	2	2	0	0	0	0	0	0	2	0	2	2	2	1	2	2	0	0	0	0	2	1	1	0	0	1	0	2	1	1	0	2	1	1	0	0	0	0	0	0	2
66	1	0	0	0	0	0	2	1	2	2	0	1	2	0	2	0	0	0	1	1	1	0	1	1	0	0	0	2	1	2	2	0	1	1	0	1	1	0	1	0	0	1	0	0	1	0	0	1	1
67	1	0	0	0	1	1	2	1	2	2	0	1	1	0	1	0	2	1	2	2	2	1	2	2	0	0	0	1	2	2	1	0	0	1	2	2	1	0	1	1	0	0	1	0	1	1	0	2	0
68	1	0	0	0	0	0	1	2	1	1	1	1	2	0	1	1	1	1	1	1	1	0	0	0	0	0	0	0	2	1	0	1	1	2	0	1	1	0	1	1	0	1	0	0	0	0	0	1	1
69	1	0	0	0	0	0	1	2	1	1	1	0	0	0	0	0	0	0	1	1	2	1	2	2	0	0	0	0	2	2	1	1	1	1	0	2	1	1	1	1	1	0	0	0	0	1	0	2	1
70	1	0	0	0	0	0	2	2	1	1	0	0	0	0	0	0	2	1	1	2	2	0	1	1	0	0	0	0	2	2	0	0	1	1	1	2	2	0	0	1	0	0	1	0	1	1	0	1	1
71	1	0	0	1	0	0	2	2	1	1	0	0	1	0	0	1	0	0	1	1	1	1	1	1	1	1	0	0	2	2	1	0	1	1	1	1	1	0	0	2	0	0	1	0	0	0	0	2	1
72	1	0	0	0	0	0	2	2	2	0	0	1	2	0	2	0	1	0	2	2	2	0	1	1	0	0	0	1	2	2	1	0	1	1	0	2	2	0	0	2	0	1	0	0	1	1	0	0	2
73	1	0	0	0	1	1	1	1	2	1	0	1	1	0	1	0	1	0	1	1	2	0	1	1	0	1	0	0	1	1	1	2	2	0	0	0	1	0	1	2	1	0	0	1	0	0	0	2	0
74	1	0	0	0	0	0	1	1	0	0	2	0	0	0	0	0	1	0	1	1	2	0	2	2	0	0	0	0	2	2	0	0	2	0	0	1	2	0	0	2	0	0	0	0	0	1	0	2	0
75	1	0	0	0	0	0	1	1	1	1	1	1	1	0	1	0	1	1	1	1	2	0	2	2	0	0	0	0	2	2	1	0	1	1	0	2	1	0	0	1	0	0	0	0	0	0	0	2	0
76	0	0	0	0	0	0	2	2	1	0	0	1	1	1	0	0	1	1	0	0	2	0	2	2	0	0	0	2	1	2	2	0	1	1	2	2	1	0	1	1	0	0	0	0	0	1	0	0	2
77	1	0	0	0	0	0	1	2	1	1	1	0	0	0	1	0	2	0	1	1	2	1	2	2	0	0	0	1	2	2	2	0	1	1	0	2	2	1	0	1	0	0	1	0	1	0	0	0	2
78	0	0	0	0	0	0	1	1	1	1	0	0	0	0	0	1	0	0	1	1	2	1	2	2	0	0	0	0	2	2	0	1	1	0	0	1	0	0	2	1	1	0	1	0	1	0	0	1	1
79	0	0	0	1	0	0	1	1	1	1	1	1	1	0	1	0	1	1	0	1	1	0	2	2	0	1	0	0	2	2	0	0	0	0	0	1	1	0	0	1	0	0	0	0	0	1	0	1	1
80	0	0	0	0	0	0	2	1	2	1	0	0	0	0	0	0	1	0	2	1	2	0	1	2	0	0	0	1	2	2	0	1	0	0	1	2	1	0	0	1	1	0	0	0	1	1	0	1	1
81	0	0	0	1	0	0	2	0	2	2	0	0	0	0	0	0	1	1	0	0	0	0	2	2	0	1	0	1	2	2	2	2	1	0	0	0	2	0	0	2	0	0	1	0	1	0	0	2	1
82	0	0	0	0	0	0	1	1	1	0	1	0	0	0	0	0	2	1	0	0	1	1	2	2	0	0	0	0	2	2	0	0	0	1	1	1	1	1	1	1	0	1	0	0	1	0	0	2	1
83	1	0	0	0	0	0	1	2	1	0	1	0	1	0	1	0	1	0	1	1	1	0	2	2	0	0	0	0	2	1	1	2	2	0	0	0	1	0	1	1	0	0	0	0	0	1	0	1	1
84	0	0	1	2	0	0	2	2	2	2	0	0	2	0	1	0	1	0	1	1	2	0	2	2	0	0	0	0	2	1	0	0	0	0	0	1	1	0	1	2	1	0	0	0	0	1	0	2	0
85	0	0	0	1	0	0	1	1	1	1	1	0	1	0	0	1	0	0	0	0	0	1	1	1	1	1	0	0	2	1	0	1	1	0	0	1	2	0	2	0	0	1	0	0	0	1	0	2	1
86	1	0	0	0	1	1	1	1	2	2	0	1	1	0	1	0	1	1	1	2	2	1	2	2	0	0	0	0	2	2	0	0	1	1	1	2	1	0	0	1	0	1	0	0	1	0	0	2	1
87	1	0	0	1	0	0	2	0	2	1	1	0	1	0	0	1	2	1	2	2	2	0	2	2	0	1	0	0	2	2	1	1	1	0	0	1	1	1	1	2	2	0	0	0	1	0	0	2	0
88	1	0	0	1	0	0	2	2	1	1	0	0	1	0	0	0	1	1	1	1	1	1	1	1	1	1	0	1	2	2	1	2	2	0	0	1	1	0	1	1	0	1	1	0	0	1	0	2	0
89	1	1	0	0	0	0	2	1	2	1	0	0	0	0	0	0	2	0	2	2	2	0	1	1	0	1	1	0	1	1	1	1	1	0	0	1	2	0	1	2	1	0	1	0	1	0	0	2	0
90	0	0	0	1	0	0	1	0	2	2	0	0	0	0	0	0	1	0	2	2	2	0	2	2	0	0	0	0	2	2	0	1	0	0	0	2	2	0	0	1	0	0	0	1	1	1	0	2	1
91	0	0	0	0	1	1	2	1	2	2	0	0	0	0	1	0	1	1	1	1	2	1	2	2	0	0	0	0	2	2	1	0	1	0	0	2	0	0	1	0	0	1	0	0	0	1	0	1	0
92	1	0	0	0	0	0	2	2	1	0	0	0	0	0	0	0	0	0	0	0	0	0	2	2	0	0	0	0	2	2	1	0	1	2	0	1	2	1	0	2	1	1	0	0	0	0	0	0	2
93	1	0	0	0	0	0	2	2	2	1	0	1	1	0	1	0	1	0	2	1	2	0	2	2	0	0	0	0	2	2	1	0	1	0	0	2	2	0	1	1	1	0	0	1	0	0	0	2	2
94	0	0	0	0	0	0	1	1	2	2	0	0	1	0	1	0	1	1	2	2	2	1	1	2	0	0	0	0	2	2	0	0	1	0	0	1	1	0	0	2	0	0	0	1	0	0	0	1	1
95	1	0	0	2	0	0	1	2	0	0	1	0	0	0	0	0	1	0	1	1	1	1	2	2	0	0	0	2	2	2	0	0	1	0	0	2	1	0	1	1	0	0	0	0	0	1	0	2	1
96	0	0	0	0	1	1	1	1	1	1	1	0	0	0	0	0	1	0	1	1	2	1	2	2	0	0	0	0	2	2	1	1	1	0	0	2	1	0	1	1	0	2	0	0	0	0	0	1	1
97	1	0	0	0	1	1	2	1	1	0	0	1	1	0	1	0	1	1	1	1	1	1	2	2	0	0	0	0	2	2	2	0	2	1	0	2	2	0	1	1	0	1	0	0	1	1	0	0	2
98	1	1	0	0	0	0	1	1	0	0	1	0	1	0	1	0	1	0	2	2	2	0	2	2	0	0	0	1	2	2	2	1	1	1	0	2	2	0	0	2	0	0	0	1	0	1	0	2	1
99	0	0	0	0	0	0	1	1	0	0	1	1	1	0	1	0	0	0	2	2	2	0	1	1	0	1	0	0	2	2	2	1	1	0	0	2	1	0	0	2	0	0	1	0	1	1	0	2	0
100	1	0	1	2	0	0	2	2	2	1	0	1	1	0	1	0	1	0	1	1	2	0	2	2	0	0	0	1	2	2	2	1	2	1	0	2	1	0	2	0	0	0	0	0	0	0	0	2	1
101	1	0	0	0	0	0	1	2	2	2	0	0	0	0	0	0	0	0	2	1	2	1	2	2	0	0	0	0	2	2	1	2	1	0	1	2	1	0	1	2	1	0	0	0	0	1	0	2	1
102	1	0	0	0	2	2	2	2	1	1	0	0	0	0	0	0	1	0	1	1	1	1	2	2	0	1	0	0	2	2	1	0	1	1	1	1	1	1	0	1	0	2	0	0	0	1	0	2	1
103	1	0	1	0	0	1	0	2	0	0	2	0	0	0	0	0	1	0	1	1	1	0	2	2	0	0	0	0	2	2	1	0	0	0	0	2	1	0	1	0	0	0	0	0	0	0	1	2	0
104	1	0	0	1	0	0	2	1	1	1	0	0	2	0	0	1	1	1	1	1	1	0	2	2	0	0	0	0	2	2	0	0	1	0	0	2	2	1	0	0	0	1	0	0	1	0	0	1	1
105	1	0	0	0	0	0	1	2	0	0	1	0	1	0	1	0	1	1	1	1	1	1	2	2	0	0	0	1	2	2	2	0	1	0	0	2	1	1	1	1	0	1	0	0	0	2	0	1	1
106	1	0	0	1	0	0	1	2	1	0	1	0	1	0	1	0	2	0	2	2	2	0	2	2	0	0	0	1	2	1	0	0	1	0	0	2	1	0	0	1	0	0	0	0	0	0	0	2	0
107	1	0	0	1	0	0	1	0	2	2	0	0	1	0	1	0	0	0	0	0	0	0	2	2	0	1	0	1	2	2	0	1	1	0	0	2	2	0	0	2	0	0	0	0	0	1	0	0	2
108	1	0	0	0	0	0	0	2	0	0	2	2	2	1	1	0	2	1	2	2	2	0	2	2	0	0	0	1	2	2	1	0	1	1	0	2	0	1	1	0	0	0	1	0	0	0	0	2	0
109	1	0	1	2	0	0	2	2	0	0	0	0	1	0	1	0	0	0	1	1	2	0	1	1	1	1	0	1	1	1	2	1	0	0	0	1	1	0	1	1	0	1	0	0	0	1	0	2	0
110	1	0	0	1	0	0	2	1	2	2	0	1	2	0	1	0	1	0	1	1	1	0	2	2	0	0	0	0	2	2	0	0	0	2	1	1	1	0	1	1	0	0	1	0	2	0	1	1	0
111	1	0	0	0	0	0	2	2	2	0	0	1	1	0	1	0	0	0	2	2	2	0	2	2	0	0	0	1	2	2	1	1	1	1	1	1	2	0	1	1	0	0	0	0	0	1	0	2	0
112	1	1	0	0	0	0	2	1	2	2	0	1	2	0	2	0	2	0	2	2	2	0	2	2	0	0	0	1	2	2	0	1	0	0	0	1	2	0	1	1	0	1	0	0	1	0	0	1	0
113	1	0	1	1	0	0	2	2	1	0	0	0	2	0	1	0	0	0	0	0	0	1	1	1	1	1	0	1	2	2	1	0	0	1	0	2	1	0	0	1	0	0	0	0	1	1	0	2	1
114	0	0	0	2	1	1	1	2	1	1	1	1	2	0	1	1	0	0	0	0	0	0	1	1	0	0	0	0	1	1	1	0	1	1	1	1	1	0	2	0	0	0	0	0	0	0	0	2	0
115	1	0	1	1	0	0	1	1	2	2	0	1	2	0	2	0	0	0	1	1	1	0	2	2	0	0	0	0	2	1	0	1	1	1	0	1	0	1	1	0	0	0	0	1	0	1	0	2	2
116	1	0	0	0	0	0	1	1	1	1	1	1	1	0	1	0	2	1	2	2	2	1	1	2	0	0	0	0	2	2	1	0	1	1	0	2	2	0	1	1	0	1	0	0	0	2	0	1	1
117	1	1	0	0	0	0	2	2	2	0	0	0	0	0	0	0	1	1	2	0	2	0	2	2	0	0	0	0	2	2	0	1	1	1	0	2	0	0	1	0	0	0	1	0	1	0	0	0	1
118	0	0	0	0	0	0	2	2	1	0	1	1	1	0	1	0	1	0	1	1	1	1	2	2	0	0	0	0	2	2	2	1	1	1	1	1	1	1	0	0	0	0	0	0	1	0	0	0	2
119	1	1	1	0	0	0	1	1	2	1	0	1	1	0	1	0	1	1	1	1	1	1	2	2	0	1	0	0	2	2	0	2	1	0	0	1	1	1	0	1	0	0	1	0	1	0	0	2	1
120	1	0	0	1	0	0	1	1	1	1	1	1	1	0	1	0	1	1	0	0	1	0	2	2	0	0	0	1	2	2	0	1	2	0	0	0	1	1	0	1	0	0	0	0	0	1	0	1	1
121	0	0	0	0	0	0	1	1	2	2	0	1	2	0	1	0	0	0	0	0	0	1	0	1	0	0	0	0	1	1	0	0	1	1	1	2	1	0	2	0	1	0	0	0	0	0	0	0	0
122	0	0	0	0	0	0	1	1	2	1	0	0	1	0	0	1	1	1	2	2	2	1	2	2	0	0	0	0	1	1	0	1	1	0	0	2	2	0	0	2	0	1	0	0	0	0	0	2	0
123	0	0	0	0	0	0	2	1	1	1	1	1	1	0	1	0	1	1	2	2	2	1	2	2	0	1	0	0	2	2	1	2	1	0	1	2	1	0	2	1	1	0	0	0	1	1	0	0	2
124	0	0	0	0	0	0	2	0	2	2	0	2	2	1	1	0	2	1	1	1	1	1	1	1	1	2	0	0	2	2	0	0	0	0	0	2	1	0	1	1	0	0	0	1	0	1	0	0	2
125	1	0	0	0	0	0	2	0	2	2	0	0	1	0	0	1	1	1	2	2	2	0	2	2	0	0	0	1	2	2	1	0	0	0	0	2	1	0	0	1	0	2	0	0	0	0	0	1	1
126	1	0	0	0	0	0	2	2	2	2	0	1	1	0	1	0	2	2	1	1	1	0	2	2	0	1	0	0	2	2	2	0	1	1	0	0	1	0	0	1	0	0	0	1	0	1	0	0	2
127	0	0	0	0	0	0	2	1	1	1	0	0	1	0	0	1	0	0	2	2	2	0	2	2	0	0	0	0	1	1	1	1	0	1	1	2	1	1	0	1	0	0	0	0	0	0	0	1	1
128	1	1	0	0	0	0	2	0	2	2	0	0	0	0	0	0	1	1	1	1	1	1	2	2	0	0	1	1	2	2	0	1	1	0	0	2	1	0	1	2	1	0	0	1	0	1	0	2	2
129	1	0	0	0	0	1	2	1	1	1	0	1	2	0	2	0	2	2	0	0	2	1	1	1	1	1	0	0	1	1	0	0	1	0	0	2	0	0	2	0	1	0	0	0	1	1	0	1	0
130	1	0	1	1	0	0	2	1	2	0	0	1	2	0	2	0	1	1	2	2	2	1	0	0	1	1	1	1	2	2	0	1	1	0	0	1	2	0	0	2	0	0	0	0	0	0	0	2	0
131	0	0	0	0	0	0	2	1	1	1	0	0	0	0	0	0	2	2	2	2	1	0	2	2	0	1	0	1	1	0	1	0	1	1	0	1	1	1	0	1	0	0	1	0	1	1	0	2	0
132	1	0	1	0	0	0	1	2	0	0	1	1	1	0	1	0	1	0	2	2	2	1	2	2	0	0	0	0	2	2	1	0	0	0	0	2	1	0	0	1	0	0	1	0	1	0	0	1	1
133	0	0	0	0	1	1	1	2	1	0	1	0	1	0	0	1	1	1	2	2	2	1	2	2	0	0	0	0	2	1	1	1	2	0	0	0	1	1	0	1	0	0	0	0	0	0	1	0	1
134	1	1	0	0	0	0	1	2	0	0	1	0	1	0	1	0	1	1	1	2	2	0	2	2	0	0	0	1	1	1	2	2	1	0	0	2	1	0	0	1	0	0	0	0	1	0	0	0	2
135	1	0	0	0	0	0	1	2	1	0	1	0	0	0	0	0	0	0	2	1	2	0	2	1	1	2	0	1	1	1	1	0	0	0	0	2	2	0	1	1	0	0	0	0	0	0	0	0	2
136	0	0	0	0	0	0	1	2	1	1	1	0	0	0	0	0	0	0	2	1	2	0	2	2	0	0	0	1	2	2	1	2	1	0	1	2	1	0	2	0	0	0	2	0	1	1	0	1	1
137	0	0	1	0	0	0	1	2	0	0	2	0	0	0	0	0	1	1	1	1	1	0	2	2	0	0	0	0	2	2	0	0	1	0	0	1	2	0	0	2	0	1	0	0	1	1	0	2	0
138	1	1	0	0	1	1	1	1	2	2	1	0	0	0	0	0	1	0	2	1	2	1	2	2	0	0	0	1	1	2	1	0	1	0	0	1	1	0	0	2	0	0	0	1	0	1	0	0	2
139	1	0	0	0	0	0	2	1	1	1	0	1	1	0	1	0	1	0	1	1	2	0	2	2	0	0	0	0	2	2	0	1	1	2	0	1	2	0	0	2	0	0	0	0	0	1	0	2	0
140	1	0	0	0	0	0	2	1	1	1	1	0	0	0	0	0	2	1	2	2	2	0	2	2	0	2	0	0	2	2	1	0	0	0	1	2	1	0	0	1	0	0	0	2	0	2	0	2	0
141	1	0	0	0	1	1	2	1	2	1	0	0	1	0	0	1	2	1	2	2	2	0	2	2	0	0	0	0	2	2	1	0	0	0	0	2	1	0	1	1	0	0	1	0	1	2	0	2	1
142	1	0	0	0	1	1	1	1	2	2	0	0	0	0	0	0	1	0	1	1	1	0	1	1	1	1	0	1	1	1	1	2	2	0	0	0	1	0	1	2	1	0	0	1	0	0	1	2	0
143	1	1	0	0	1	1	1	2	1	0	1	1	2	0	1	0	1	1	2	2	2	1	1	1	1	1	1	1	2	2	0	0	0	0	0	2	1	1	0	0	0	0	1	0	1	1	0	1	0
144	0	0	1	0	0	0	2	2	0	0	0	0	1	0	1	0	1	0	1	2	2	1	2	2	0	1	0	1	1	1	2	0	1	1	0	2	2	1	0	2	1	0	0	0	0	0	0	1	1
145	0	0	0	0	0	0	2	2	1	1	0	0	0	0	0	0	1	1	1	0	0	1	1	1	1	1	0	0	2	2	1	1	0	0	0	2	2	0	0	2	0	0	0	0	0	2	0	1	1
146	1	0	1	1	0	0	2	2	2	2	0	1	2	0	2	0	1	1	1	1	1	0	1	1	0	0	0	1	2	2	1	2	1	0	0	2	1	1	0	1	0	0	1	0	0	1	0	1	1
147	1	0	0	1	0	0	2	1	1	0	0	0	1	0	1	0	1	1	2	2	2	0	2	2	0	0	1	1	2	2	0	0	2	0	0	1	1	0	1	2	1	1	0	1	1	0	0	2	0
148	1	0	0	0	0	0	1	2	1	1	1	0	0	0	0	0	0	0	1	1	1	0	2	2	0	0	0	0	2	2	0	1	1	0	0	2	2	0	0	2	0	0	0	0	0	1	0	2	0
149	1	0	0	1	0	0	2	2	1	1	0	0	0	0	0	0	1	1	0	0	1	0	2	2	0	0	0	1	1	2	2	0	0	0	0	2	1	0	1	1	0	0	1	1	1	2	0	2	0
150	1	0	0	0	1	1	2	2	1	1	0	0	1	0	1	0	2	0	0	1	2	0	2	2	0	1	0	0	2	2	1	1	1	0	1	2	2	0	1	1	0	1	0	1	1	1	0	1	1
151	0	0	0	0	0	0	2	1	1	1	0	1	1	0	1	0	1	0	2	2	2	1	2	2	0	0	0	0	1	1	1	0	1	1	0	1	2	0	1	0	0	0	0	0	0	0	0	1	1
152	1	0	0	0	0	0	2	0	2	2	0	0	0	0	0	0	1	1	1	1	2	1	1	1	1	1	0	0	2	2	0	2	2	0	0	1	2	0	0	2	0	1	0	0	0	0	0	1	1
153	1	0	0	0	1	1	2	1	1	1	0	0	1	0	1	0	0	1	0	1	2	0	2	2	0	0	0	0	2	2	0	0	1	0	0	1	2	0	0	2	0	1	0	0	1	1	0	1	1
154	1	0	0	1	0	0	1	2	1	0	1	0	1	0	0	1	1	0	2	1	2	1	2	2	0	0	0	0	2	2	0	2	1	0	0	1	0	0	1	0	0	1	0	0	0	1	0	2	0
155	0	0	0	0	0	0	2	1	1	1	1	0	0	0	0	0	2	0	1	1	1	0	2	2	0	0	0	0	2	2	0	0	0	1	1	2	2	0	1	1	1	2	0	0	0	0	0	1	1
156	1	0	1	1	0	0	2	2	1	1	0	0	0	0	0	0	2	1	1	1	2	0	2	2	0	0	0	0	2	2	1	2	1	0	0	1	1	1	0	2	0	1	0	1	2	0	0	1	1
157	1	0	0	1	0	0	2	2	2	0	0	1	1	1	0	0	1	0	1	1	1	0	2	2	0	0	0	0	2	2	1	1	1	0	0	1	1	0	0	2	0	0	1	0	1	1	0	1	1
158	1	0	0	1	0	0	2	1	2	1	0	1	1	0	0	0	1	1	2	2	2	0	2	2	0	0	0	0	2	2	0	2	1	1	1	2	2	0	0	2	0	1	0	0	1	0	0	2	1
159	1	0	0	0	0	0	1	1	2	2	0	0	0	0	0	1	2	2	1	1	2	0	2	2	0	0	0	1	2	2	1	2	1	0	0	0	1	0	2	0	0	0	0	1	0	0	0	2	0
160	1	0	0	1	0	0	1	2	1	1	1	0	0	0	0	0	2	0	1	1	2	0	2	2	0	0	0	0	2	2	2	0	0	1	1	2	0	1	0	1	0	0	1	0	0	0	0	2	0
161	1	0	0	0	1	1	1	1	2	1	0	0	0	0	0	0	1	1	2	2	2	0	2	2	0	0	0	0	2	2	0	2	1	0	0	1	2	0	0	1	0	0	0	0	1	1	0	1	1
162	1	0	1	0	0	0	1	2	1	1	1	1	1	0	1	0	0	0	1	1	2	1	1	1	1	1	0	0	1	2	1	0	0	0	0	1	0	1	0	0	0	0	1	0	1	0	0	1	2
163	1	0	1	0	1	2	2	2	2	1	0	0	0	0	0	0	2	1	2	2	2	0	2	2	0	0	0	1	2	2	1	1	2	0	1	2	1	1	0	0	0	0	0	1	0	1	0	1	1
164	0	0	0	1	0	0	1	2	1	1	1	0	1	0	1	0	1	0	1	1	2	1	1	1	1	1	0	1	2	2	1	1	2	0	0	1	1	0	0	1	0	2	0	0	1	0	0	1	0
165	0	0	0	0	0	0	2	1	1	1	0	1	1	0	1	0	1	1	2	2	2	1	2	2	0	0	0	0	2	2	0	0	0	0	0	1	2	0	0	2	0	1	0	0	1	0	0	1	1
166	1	0	0	0	1	1	1	0	2	2	0	0	1	0	0	1	1	0	1	1	1	1	1	1	1	1	0	2	1	1	2	0	0	1	0	2	1	0	0	1	0	0	1	0	1	1	1	1	0
167	1	0	0	0	0	0	2	2	1	0	0	1	2	1	0	0	0	0	0	0	0	0	2	2	0	0	0	2	2	2	0	0	1	0	0	1	1	0	1	0	0	0	1	0	1	1	0	1	1
168	1	0	0	0	0	0	1	1	2	2	0	0	0	0	0	0	0	0	2	2	2	1	0	1	1	1	0	0	1	1	0	1	1	0	0	1	1	0	1	1	0	0	1	0	1	2	0	1	1
169	1	0	0	0	0	0	2	0	1	1	0	0	1	0	1	0	0	1	0	1	2	0	0	0	0	0	0	0	2	2	1	0	0	1	0	2	1	1	1	1	0	0	0	0	0	0	0	2	0
170	0	0	0	1	0	0	1	1	1	1	1	0	0	0	0	0	0	0	2	1	2	0	2	2	0	0	0	0	2	2	0	2	1	0	0	1	1	0	1	1	0	2	0	0	0	0	0	2	0
171	1	0	2	0	0	0	1	1	1	1	0	0	0	0	0	0	2	1	2	2	2	0	2	2	0	0	0	1	2	2	1	0	1	1	0	1	2	0	2	1	0	1	0	0	1	0	0	2	0
172	1	0	0	0	1	1	2	0	1	1	0	0	1	0	0	0	1	1	0	0	2	0	2	2	0	1	0	0	2	2	0	1	1	0	0	2	0	0	1	1	1	0	1	0	0	0	0	2	0
173	1	0	0	0	0	0	2	1	2	1	0	1	1	1	0	0	0	0	0	0	1	0	1	1	0	0	0	0	2	2	0	1	2	0	0	1	0	2	0	0	0	0	2	0	1	1	0	0	2
174	1	1	0	0	0	0	2	2	1	0	0	0	0	0	0	0	2	0	2	2	2	1	0	1	0	1	0	0	2	2	0	0	1	1	1	2	1	1	0	1	0	0	1	0	0	1	0	2	0
175	0	0	0	0	0	0	1	1	0	0	1	1	1	0	1	0	0	0	0	0	0	0	2	2	0	1	0	0	2	2	1	1	1	1	0	0	1	1	0	1	0	0	1	1	1	1	0	2	0
176	1	0	0	1	0	0	2	2	2	2	0	0	1	0	0	0	0	0	2	2	1	0	1	1	0	0	0	2	2	2	2	1	1	1	0	1	1	1	0	1	0	1	0	0	0	1	0	1	1
177	1	0	0	0	0	0	2	1	2	2	0	0	0	0	0	0	1	0	2	1	2	1	2	2	0	0	0	0	2	2	0	0	0	0	0	2	2	0	0	2	0	0	0	0	0	2	0	2	0
178	0	0	0	1	0	0	2	1	1	1	1	0	1	0	0	0	1	1	2	2	2	0	0	0	0	1	1	2	2	2	1	0	1	1	1	2	1	0	1	0	0	0	0	0	0	1	0	2	0
179	1	0	0	2	0	0	2	2	1	1	0	1	2	0	1	0	2	2	0	0	0	1	0	0	1	1	0	0	1	1	0	1	1	0	0	2	2	0	2	0	0	0	0	0	0	1	0	2	0
180	0	0	0	0	0	0	2	2	1	1	1	0	1	0	0	1	1	0	1	1	1	0	2	2	0	0	0	1	2	2	1	0	1	0	0	1	1	1	0	0	0	0	0	0	0	0	0	0	2
181	0	0	0	0	0	0	2	2	1	0	1	1	1	0	1	0	2	2	1	1	2	1	1	1	0	0	0	0	2	2	2	0	0	0	0	1	1	0	1	2	1	0	0	0	1	0	0	1	1
182	1	0	0	0	0	0	0	1	1	1	1	0	1	0	0	0	1	0	0	0	1	0	2	2	0	0	0	0	2	2	0	1	0	2	1	2	2	0	0	2	0	0	1	0	1	0	0	2	0
183	1	0	0	0	0	0	2	2	1	0	1	0	0	0	1	0	1	0	2	1	2	1	2	2	0	0	1	0	1	1	1	1	0	0	0	2	1	0	1	1	0	0	0	0	0	0	0	1	0
184	1	0	0	0	1	1	2	0	2	2	0	0	2	0	0	1	0	0	1	1	1	0	2	2	0	0	0	1	2	2	2	0	1	1	0	2	2	0	0	2	0	2	0	0	0	1	0	1	0
185	1	0	0	0	0	0	2	1	2	2	0	0	0	0	0	0	1	0	2	2	2	0	1	2	0	0	0	0	2	2	0	1	0	0	0	2	0	1	0	1	0	1	0	0	1	1	0	1	1
186	1	1	0	0	1	1	2	2	2	0	0	0	0	0	0	0	2	0	2	2	2	0	1	1	0	0	0	0	1	2	1	1	0	0	0	2	1	0	2	0	0	1	0	0	1	1	0	0	2
187	0	0	0	0	0	0	2	0	2	2	0	0	2	0	1	1	1	1	2	2	2	0	2	2	0	0	0	0	2	2	2	0	0	0	1	2	1	0	2	0	0	0	1	0	1	1	0	1	2
188	1	0	0	0	0	0	2	2	0	0	1	0	1	0	1	0	0	0	1	1	0	0	2	2	0	0	0	0	2	2	1	1	1	0	0	2	1	0	0	1	1	0	0	0	0	0	0	1	0
189	0	0	0	0	0	0	2	1	2	2	0	0	0	0	0	0	1	1	1	1	2	0	2	2	0	0	0	0	2	1	0	0	1	1	1	1	2	0	0	2	0	0	1	0	0	1	0	2	1
190	0	0	0	0	0	0	2	1	2	2	0	0	1	0	1	0	2	1	1	1	2	0	2	2	0	1	0	0	2	2	1	1	1	1	0	1	1	0	0	1	0	0	0	0	0	2	0	1	1
191	0	0	0	1	0	0	2	0	2	2	0	1	2	0	1	0	2	2	0	0	2	1	1	1	1	1	0	1	1	0	2	0	1	0	0	1	1	0	1	1	0	0	0	0	0	0	0	1	1
192	1	0	0	0	0	0	2	1	2	1	1	2	1	0	1	0	2	1	2	2	2	2	2	2	0	0	1	1	2	2	0	0	1	0	0	2	2	0	0	2	0	0	0	1	0	0	0	2	0
193	1	0	0	0	1	1	2	0	2	2	0	0	1	0	1	0	1	1	0	0	1	0	2	2	0	0	1	0	2	2	0	0	1	0	0	2	0	1	1	0	0	0	1	0	2	2	0	2	0
194	0	0	0	2	0	0	1	1	1	1	0	0	0	0	0	0	2	2	2	2	2	0	1	1	0	1	0	0	2	1	0	0	0	0	0	1	1	0	0	1	0	0	0	0	1	0	0	2	1
195	1	0	0	1	0	0	2	1	2	1	0	1	1	0	0	0	1	1	0	0	2	1	2	2	0	0	0	2	2	2	1	1	1	0	0	2	0	0	2	0	1	0	0	0	0	0	0	0	2
196	0	0	0	0	0	0	2	1	2	2	0	0	0	0	0	0	1	1	0	0	2	0	2	2	0	0	0	0	2	2	0	1	2	0	0	2	2	0	0	2	0	0	0	0	0	1	0	1	1
197	1	0	0	0	0	0	1	1	0	0	1	1	0	0	0	0	1	0	1	1	1	0	2	2	0	1	0	0	2	2	1	0	1	1	0	2	1	0	0	0	0	1	0	0	0	1	0	2	0
198	1	0	1	0	0	1	2	2	2	1	0	0	0	0	0	0	2	2	1	1	1	1	2	2	0	0	0	0	2	2	0	1	1	0	0	2	2	0	0	2	0	0	0	0	0	0	0	1	1
199	1	0	0	0	0	0	2	2	2	1	0	1	1	0	1	0	2	2	1	1	2	1	2	2	0	0	0	0	2	2	1	1	1	1	1	1	2	0	1	1	0	1	0	0	0	1	0	0	2
200	0	0	0	0	0	0	1	1	1	1	0	2	1	0	1	0	1	0	1	2	2	0	2	2	0	0	0	0	2	2	0	0	0	1	1	1	2	0	0	2	0	0	0	0	0	0	0	2	0
201	1	0	0	0	0	0	2	2	2	1	0	0	1	0	0	0	0	0	1	1	2	1	2	2	0	0	0	0	1	1	1	1	1	1	1	1	1	0	0	2	0	0	0	1	0	0	0	2	1
202	1	0	0	0	0	0	1	0	2	2	0	0	1	0	1	0	1	0	1	1	1	0	2	2	0	0	0	0	2	2	0	1	1	2	0	2	1	0	1	1	0	0	1	0	1	0	0	1	2
203	0	0	0	1	0	0	1	2	1	1	0	0	0	0	0	0	1	0	1	1	1	0	2	2	0	0	0	0	2	2	2	1	1	0	0	2	2	0	1	1	0	1	0	0	1	1	0	2	0
204	0	1	0	0	0	0	2	1	2	1	0	0	0	0	0	0	2	2	0	0	0	0	2	2	0	0	0	0	2	2	0	0	0	1	0	2	1	1	1	1	0	1	0	1	0	1	1	2	0
205	0	0	1	1	0	0	1	1	2	2	0	0	0	0	0	0	1	1	0	0	1	2	0	1	1	1	0	0	2	2	0	1	1	1	0	0	1	1	0	1	0	1	0	0	1	1	0	1	1
206	1	0	1	0	0	0	2	1	2	2	0	1	2	0	1	0	1	0	1	1	2	0	2	2	0	0	0	0	2	2	2	2	2	0	0	0	1	1	0	2	0	0	1	0	1	2	0	0	2
207	1	0	1	0	0	1	2	2	1	0	1	1	1	1	0	0	1	0	1	1	1	0	2	2	0	0	0	0	2	2	1	0	0	1	1	2	2	0	0	2	0	1	1	0	0	1	0	2	0
208	1	0	1	1	0	0	2	1	2	0	0	1	1	0	1	0	2	2	1	1	1	0	1	2	0	1	0	1	1	1	1	1	1	0	0	2	1	0	0	1	0	1	0	0	0	0	0	2	0
209	1	0	0	0	0	0	2	2	1	1	1	0	0	0	0	0	0	0	0	1	1	0	1	1	0	0	0	1	1	1	2	0	2	1	0	2	2	1	0	1	0	1	0	0	0	0	0	1	1
210	0	0	0	0	0	0	2	2	1	1	1	0	1	0	1	0	1	1	1	1	1	0	2	2	0	1	0	0	2	2	2	2	1	0	0	0	2	1	0	0	0	1	0	0	0	0	0	0	1
211	0	0	0	0	0	0	2	2	1	1	0	0	0	0	0	0	0	0	2	2	2	0	2	2	0	1	0	0	2	2	1	1	0	1	1	2	1	1	0	0	0	0	0	0	0	1	0	1	1
212	0	0	0	1	0	0	1	2	2	2	0	0	0	0	0	0	1	0	2	1	2	0	2	2	0	0	1	0	2	2	0	1	0	1	1	2	2	0	0	2	0	0	1	0	1	0	0	1	1
213	0	0	1	0	0	0	2	0	2	2	0	0	1	0	1	0	0	0	1	1	2	0	0	0	0	1	0	1	2	1	1	1	1	0	0	2	1	0	0	1	0	0	0	0	0	0	0	0	1
214	0	0	0	0	0	0	2	1	2	2	0	0	2	1	0	1	0	0	0	0	1	0	2	2	0	0	0	0	2	2	1	0	1	0	0	2	0	0	1	0	0	0	0	0	0	1	0	0	2
215	0	0	0	0	0	0	2	1	2	1	0	0	0	0	1	0	0	0	2	1	2	1	2	2	0	0	0	0	2	2	2	0	0	1	0	2	1	0	0	0	0	0	1	0	1	0	0	2	0
216	1	1	0	0	1	1	2	0	2	1	0	0	0	0	0	0	1	1	1	1	1	1	2	2	0	0	0	0	2	2	0	1	0	0	0	1	2	0	1	1	0	0	1	0	1	1	0	0	2
217	1	0	0	1	0	0	2	1	2	1	0	1	1	0	1	0	0	0	2	2	2	0	2	2	0	0	0	1	1	1	2	1	1	0	0	2	2	1	0	1	0	0	0	1	0	0	0	0	1
218	0	0	0	0	0	0	1	1	0	0	1	0	2	0	1	1	1	1	1	1	1	1	1	1	1	1	0	0	2	2	1	1	1	0	0	2	0	0	1	0	0	0	0	0	1	1	0	2	0
219	1	0	0	0	0	0	2	1	2	0	0	0	0	0	0	0	0	0	0	1	2	0	1	1	0	0	0	0	2	2	0	0	0	0	0	2	2	1	0	1	0	0	0	0	1	1	0	2	0
220	0	0	0	0	0	0	2	1	2	2	0	0	1	0	0	1	1	1	1	1	1	1	0	1	1	1	0	1	2	2	2	0	0	0	1	2	1	0	1	2	1	1	0	0	1	1	0	1	1
221	0	0	0	0	0	0	2	1	2	1	0	0	0	0	0	0	2	2	2	2	2	0	2	2	0	0	0	1	2	2	0	0	1	0	0	2	1	0	1	1	0	0	0	0	0	1	0	1	1
222	0	0	0	0	0	0	1	2	1	0	1	1	1	0	1	0	1	1	1	1	2	0	1	1	0	0	0	0	2	1	0	1	1	0	0	1	0	0	1	1	0	0	1	0	1	1	0	1	1
223	1	0	0	1	0	0	2	2	1	1	0	1	1	0	1	0	1	1	1	1	1	0	2	2	0	0	0	2	1	1	2	0	0	1	2	2	2	0	0	2	1	1	0	0	0	1	0	0	1
224	1	0	1	1	1	1	2	1	1	1	0	0	1	0	0	1	1	1	1	1	2	1	2	2	0	0	1	0	2	2	0	1	1	0	0	2	0	0	1	1	0	1	0	0	1	0	0	1	1
225	1	0	1	0	0	0	2	2	1	1	1	0	2	0	1	1	2	0	2	2	2	0	2	2	0	0	0	1	2	2	2	1	1	1	1	1	2	0	0	2	0	0	0	0	0	1	0	1	1
226	0	0	0	0	0	0	1	1	0	0	1	0	1	0	1	0	1	1	1	0	0	0	1	1	0	0	0	0	2	2	1	1	1	0	0	2	2	0	0	1	0	0	2	0	1	1	0	1	1
227	0	0	0	0	0	0	1	1	1	1	0	0	1	0	0	1	0	0	0	0	0	1	1	1	1	1	0	0	2	2	0	0	1	1	1	2	0	0	2	0	0	0	1	0	2	2	0	0	2
228	0	0	0	0	0	0	2	2	2	1	0	0	0	0	0	0	2	0	2	2	2	0	1	2	0	0	0	1	1	1	2	1	1	0	0	2	2	0	0	2	0	0	0	0	1	0	0	2	0
229	0	0	0	0	0	0	2	1	2	2	0	1	2	0	2	0	1	0	1	1	1	0	1	1	0	0	0	0	2	2	1	2	2	0	0	0	1	0	1	1	0	0	0	0	0	0	0	2	0
230	1	0	0	0	1	1	1	1	1	1	1	0	1	0	0	0	2	1	1	1	2	0	2	2	0	1	0	0	2	2	0	0	1	0	0	2	2	0	1	1	0	0	0	0	0	1	0	1	1
231	0	0	0	0	0	0	2	0	2	2	0	0	0	0	0	0	0	0	0	0	0	0	2	2	0	0	0	1	1	1	2	1	1	0	0	1	1	0	0	1	0	0	0	2	0	1	0	1	1
232	0	0	0	0	1	1	1	1	1	1	1	1	1	0	1	0	0	1	2	2	2	0	2	2	0	0	0	1	2	2	0	0	1	2	1	2	0	0	1	1	0	0	0	0	0	1	0	1	2
233	1	0	0	0	0	0	1	1	1	1	1	0	1	0	0	1	1	0	1	1	1	0	2	2	0	0	0	0	2	2	1	0	1	1	0	2	0	0	1	1	1	0	1	0	1	2	0	1	2
234	1	0	1	0	0	1	2	0	2	2	0	0	0	0	0	0	1	0	1	1	1	1	1	1	1	1	2	1	2	2	1	1	2	0	0	0	1	0	1	2	1	0	0	0	0	1	0	1	1
235	1	0	0	0	1	1	1	2	1	0	1	1	0	0	0	0	1	0	1	1	2	1	2	2	0	1	0	0	2	2	0	1	1	0	0	2	0	0	2	0	1	0	0	1	0	1	0	2	0
236	0	0	0	0	0	0	1	1	2	1	0	0	1	0	0	1	1	1	2	0	2	0	2	2	0	0	0	0	2	2	1	1	1	1	0	2	1	1	0	1	0	0	1	0	2	0	0	1	1
237	1	0	0	1	0	0	1	2	1	1	1	1	1	1	0	0	1	0	2	2	2	0	2	2	0	1	0	1	1	1	1	1	2	0	0	0	1	0	0	1	0	0	1	0	0	0	1	1	1
238	0	0	0	0	0	0	2	1	1	1	0	0	1	0	1	0	2	1	2	2	1	0	2	2	0	0	0	1	2	1	0	2	1	0	0	2	1	0	0	0	0	1	0	0	0	1	0	1	0
239	1	0	0	1	0	0	2	2	1	0	0	1	0	0	0	0	1	0	2	1	2	0	2	2	0	0	0	0	2	2	1	1	0	1	2	2	1	0	0	1	0	0	1	0	0	1	0	2	1
240	1	0	0	0	1	1	1	2	0	0	1	0	0	0	0	0	1	0	1	1	1	0	1	1	0	0	0	1	2	1	1	0	0	2	2	2	1	0	0	1	0	0	0	0	0	1	1	1	0
241	1	0	0	0	0	0	2	1	2	1	0	0	0	0	0	0	2	0	2	2	2	2	0	1	1	1	0	1	2	2	0	0	1	0	0	2	1	0	0	1	0	0	0	0	0	1	0	1	1
242	1	0	0	0	0	0	1	1	1	1	1	0	1	0	0	1	0	0	1	1	2	0	0	2	0	0	0	0	2	2	1	0	1	1	0	2	0	0	1	1	1	0	1	0	1	1	0	2	1
243	1	0	0	0	0	0	1	1	0	0	2	0	0	0	0	0	2	2	1	1	2	0	2	2	0	1	0	2	2	2	0	0	1	1	0	2	1	1	0	1	0	0	1	0	1	1	0	0	1
244	1	0	0	1	0	0	2	2	1	0	0	0	1	1	0	0	1	1	2	2	2	0	2	2	0	0	0	0	1	1	1	1	1	0	0	1	0	1	0	0	0	0	1	0	1	1	0	1	0
245	1	0	0	1	0	0	2	1	1	1	0	1	2	0	1	0	0	0	1	0	1	1	2	2	0	1	0	0	2	2	1	1	1	0	0	1	1	1	0	1	0	1	0	1	0	1	0	0	2
246	1	0	0	0	0	0	1	1	2	2	0	0	1	0	0	0	2	1	1	1	1	0	0	1	0	0	0	2	1	1	2	1	2	0	0	2	1	0	0	2	0	0	0	0	0	0	0	1	1
247	0	0	0	1	0	0	2	2	1	1	1	1	1	0	1	0	1	0	2	1	2	0	2	2	0	0	0	1	2	2	0	1	2	0	0	0	1	1	0	1	0	0	0	0	1	0	0	1	1
248	1	0	0	1	0	0	2	1	1	1	0	0	2	0	1	1	1	1	2	2	2	0	2	2	0	0	0	1	1	1	1	1	1	0	0	2	2	0	0	1	0	0	0	0	0	1	0	0	2
249	0	0	0	1	0	0	1	0	2	2	0	1	1	1	0	0	1	0	1	1	2	0	1	1	0	0	1	0	2	2	0	2	1	0	0	0	1	0	1	1	0	1	0	0	1	0	0	0	2
250	0	0	1	1	0	0	2	2	0	0	0	1	2	1	0	0	1	1	2	2	1	0	0	0	0	1	0	1	2	2	2	0	0	1	1	2	1	1	0	1	0	0	0	0	0	0	0	2	2
251	1	0	0	0	1	1	2	2	1	0	0	0	1	0	1	0	2	1	0	0	1	0	2	2	0	1	0	0	2	2	0	0	1	0	0	1	1	1	0	1	0	0	0	0	0	1	0	0	2
252	1	0	1	0	0	0	2	1	2	1	0	0	1	0	0	1	1	0	1	1	1	1	2	2	0	0	0	0	2	2	0	1	1	1	1	1	1	0	1	1	0	0	0	0	1	1	0	0	1
253	1	0	0	0	1	1	1	1	1	0	1	0	0	0	0	0	2	2	2	2	2	0	2	2	0	0	0	0	2	2	1	1	1	2	0	2	1	1	1	2	2	0	0	0	0	0	0	0	1
254	1	0	0	0	0	0	2	1	2	1	0	1	1	0	1	0	1	1	0	0	0	1	0	1	0	0	0	0	2	2	1	0	1	0	0	1	2	0	0	2	0	0	0	0	0	0	0	1	1
255	0	0	0	1	0	0	2	0	2	2	0	1	1	0	1	0	1	1	1	1	1	0	1	1	0	0	0	0	2	2	0	0	2	0	0	2	2	0	0	2	0	0	0	1	0	1	1	1	0
256	1	0	0	0	0	0	1	1	1	1	0	0	0	0	0	0	0	0	1	1	2	0	2	2	0	0	0	1	2	2	0	0	1	1	0	2	2	1	0	1	0	0	0	1	0	1	0	2	2
257	0	0	0	0	0	0	1	1	1	1	0	0	1	0	0	0	2	1	2	2	2	0	2	2	0	0	0	0	2	2	0	1	0	1	1	2	2	1	0	1	0	1	0	0	1	0	0	1	1
258	0	0	0	0	1	1	0	2	0	0	1	1	1	0	1	0	1	1	1	2	2	1	2	2	0	1	0	1	2	2	1	1	1	1	1	2	2	0	1	2	1	0	0	0	0	2	0	2	1
259	1	1	1	0	0	0	0	2	0	0	2	0	1	0	1	0	0	0	2	2	2	0	2	2	0	0	0	0	2	2	0	0	1	1	0	2	2	0	0	2	0	0	0	0	0	2	0	2	1
260	1	0	0	2	0	0	2	1	2	1	0	0	0	0	0	0	1	0	2	1	2	0	2	2	0	0	0	0	2	2	0	0	1	0	0	1	2	0	0	2	1	0	0	0	0	2	0	2	1
261	0	0	0	1	0	0	2	1	1	1	0	0	0	0	0	0	0	1	2	2	2	0	1	1	0	1	0	0	2	2	0	1	1	0	0	1	1	0	2	0	0	0	1	0	0	1	0	2	0
262	1	0	0	0	0	0	1	2	1	0	1	0	0	0	0	0	2	1	2	2	2	1	2	2	0	0	2	1	2	2	1	2	1	0	0	1	0	0	2	1	1	0	0	1	0	1	0	1	1
263	0	0	0	0	0	0	2	2	2	1	0	1	1	0	1	0	0	0	1	1	1	1	2	2	0	0	0	2	2	2	0	0	1	1	0	2	2	0	1	1	0	0	1	0	2	0	0	0	2
264	1	0	0	1	0	0	2	1	2	0	0	0	0	0	0	0	2	1	2	2	2	1	1	2	0	0	1	1	1	1	1	1	1	0	0	2	2	0	2	0	0	1	0	0	1	0	0	0	2
265	0	0	0	1	0	0	2	1	2	1	0	0	2	0	2	0	1	1	1	1	2	0	2	2	0	0	0	0	2	2	1	0	1	0	0	2	1	0	1	2	1	1	0	0	1	0	0	1	1
266	1	0	0	0	0	0	2	1	2	2	0	0	2	0	2	0	1	0	2	2	2	1	2	2	0	0	0	0	2	1	0	1	1	0	0	2	2	1	0	2	1	0	0	1	1	1	0	2	0
267	1	0	0	0	0	0	2	1	1	1	0	0	0	0	0	0	2	2	2	1	2	0	2	2	0	0	0	1	0	0	2	1	1	2	1	2	1	0	0	1	1	0	0	0	0	0	0	2	0
268	0	0	0	0	0	0	2	2	2	0	0	2	2	0	2	0	0	0	1	1	1	0	2	2	0	0	0	2	1	1	2	2	2	0	0	1	1	0	1	1	0	0	0	0	0	0	0	0	2
269	1	1	0	0	0	0	1	2	0	0	1	0	1	0	1	0	1	1	1	1	1	2	0	1	1	1	0	1	2	1	2	1	0	1	2	2	1	0	1	1	0	0	0	0	0	0	0	1	1
270	0	0	0	0	0	0	2	1	1	1	0	0	0	0	0	0	1	1	2	2	2	0	2	2	0	1	0	1	1	0	2	0	0	0	0	2	1	0	1	0	0	0	0	0	1	2	0	2	0
271	1	0	0	0	0	0	2	2	2	1	0	0	1	0	1	0	0	0	0	0	2	0	2	2	0	0	0	0	2	2	0	2	1	0	1	2	1	0	0	1	0	0	0	1	0	1	0	0	1
272	1	0	0	0	0	0	2	1	1	1	0	1	1	1	0	0	2	1	2	2	2	1	0	1	0	1	0	1	1	1	1	1	1	2	1	1	1	1	0	1	0	2	0	0	1	0	0	2	0
273	1	0	1	1	0	0	1	1	2	2	0	0	1	0	0	1	2	0	1	1	2	0	1	1	0	0	0	1	2	2	1	0	1	0	0	1	1	0	2	0	1	0	1	0	1	1	0	2	0
274	1	0	0	0	0	0	2	2	1	0	1	0	1	0	0	0	1	1	2	2	2	0	1	1	0	0	0	0	2	2	1	1	1	0	0	2	1	0	1	1	0	0	0	0	0	0	0	2	0
275	1	1	0	0	1	1	2	1	1	1	0	0	2	0	0	1	1	0	2	2	2	0	2	2	0	0	0	0	2	2	0	1	1	0	1	2	2	0	1	1	1	0	0	0	2	0	0	2	0
276	1	1	0	0	0	0	0	2	0	0	2	1	2	0	1	0	2	0	2	2	2	0	2	2	0	0	0	0	1	2	1	1	1	0	1	1	1	1	1	1	0	1	0	0	1	0	0	1	1
277	0	0	0	1	1	1	1	2	0	0	0	0	1	0	1	0	0	1	0	1	2	0	2	2	0	0	0	0	2	2	1	0	2	0	0	2	0	2	0	0	0	1	0	0	0	1	0	0	2
278	1	0	0	1	0	0	2	2	2	2	0	0	1	0	0	0	1	0	1	1	1	1	2	2	0	0	0	0	2	2	0	0	1	0	0	1	2	0	0	2	0	0	0	1	0	1	0	1	1
279	1	0	0	0	0	0	1	2	1	1	1	1	1	1	0	0	1	0	2	1	2	0	2	2	0	0	0	2	1	1	1	2	2	1	1	2	1	1	0	1	0	0	0	0	0	1	0	1	0
280	1	0	1	1	0	0	1	1	2	2	0	2	2	0	2	0	1	1	1	0	0	0	2	2	0	0	1	1	2	2	0	1	1	2	0	1	0	0	1	0	0	0	1	0	1	2	0	0	1
281	1	0	0	0	0	1	2	1	2	2	0	1	1	0	1	0	1	0	1	1	2	0	2	2	0	0	0	0	2	1	0	1	1	2	1	1	1	1	0	1	0	0	0	0	0	1	0	1	1
282	1	0	0	1	0	0	2	1	2	2	0	0	0	0	0	0	1	0	1	1	1	0	2	2	0	1	0	0	2	1	1	1	1	1	1	2	0	1	0	0	0	0	1	0	1	0	0	2	0
283	1	0	0	0	0	0	2	0	2	1	1	1	1	0	1	0	2	2	1	1	1	1	1	1	1	1	0	0	2	2	0	0	1	0	0	1	1	0	2	0	0	0	0	0	0	2	1	1	0
284	1	0	0	0	1	1	1	2	1	1	1	0	1	0	0	0	0	0	0	0	1	0	2	1	1	2	1	0	1	1	1	1	2	1	0	2	1	0	0	1	0	0	1	0	1	0	0	1	1
285	0	0	0	0	0	0	2	0	2	1	0	0	1	0	1	0	1	0	1	1	2	1	2	2	0	0	1	1	2	2	0	1	1	1	0	2	1	0	1	2	1	0	1	0	1	1	0	1	1
286	1	0	1	1	0	1	2	2	2	1	0	0	0	0	0	0	2	1	1	1	1	1	2	2	0	0	0	0	2	2	0	0	2	0	0	2	1	0	1	1	0	0	0	0	0	2	0	0	2
287	1	0	0	0	0	0	2	2	1	1	0	0	1	0	1	0	2	1	1	1	2	0	2	2	0	0	0	1	2	2	1	1	1	1	0	2	0	0	2	1	1	0	1	0	1	1	0	1	1
288	1	0	0	0	0	0	1	2	0	0	1	1	2	0	2	0	1	0	0	0	1	0	2	2	0	0	0	1	1	2	2	2	1	0	0	1	1	0	0	1	0	0	0	0	0	0	0	2	0
289	1	0	0	1	1	1	0	2	0	0	1	1	0	0	0	0	1	1	1	1	2	0	2	2	0	0	0	0	2	2	0	2	1	0	0	0	0	0	1	1	0	1	0	0	0	1	0	1	1
290	0	0	0	1	1	1	2	2	1	0	1	0	0	0	0	0	1	1	1	1	1	0	2	2	0	0	0	0	2	1	0	0	1	0	0	1	2	1	0	1	0	0	0	0	0	0	0	2	0
291	1	0	0	0	1	1	2	1	1	1	0	0	1	0	1	0	1	1	1	1	1	0	2	2	0	0	0	0	2	2	1	0	2	0	0	2	2	0	0	2	0	0	1	0	1	0	0	2	1
292	0	0	0	0	1	1	2	2	2	1	0	0	1	0	0	0	1	1	2	2	2	1	2	2	0	0	0	0	2	2	0	1	1	1	0	1	1	0	1	1	0	0	1	0	1	1	0	1	1
293	0	0	0	0	0	0	1	2	0	0	2	1	1	0	1	0	2	2	1	1	2	1	2	2	0	0	0	1	2	2	2	2	1	0	0	1	1	0	1	2	1	0	0	0	0	0	0	1	1
294	1	0	1	1	0	0	2	1	2	1	0	0	0	0	0	0	0	0	2	1	2	1	2	2	0	0	1	0	2	1	0	2	1	0	1	2	1	1	1	1	1	0	0	0	0	0	0	1	1
295	0	0	0	1	0	0	2	2	2	0	0	1	2	0	1	0	1	0	0	0	2	0	0	2	0	0	0	1	1	1	1	0	0	0	0	2	2	0	2	0	0	1	0	0	0	1	0	1	1
296	0	1	0	0	0	0	2	2	1	1	0	1	1	0	1	0	1	1	1	2	2	1	2	2	0	1	0	0	2	2	1	1	2	0	0	1	1	1	0	1	0	0	0	0	1	1	0	2	2
297	1	0	0	0	0	0	0	2	1	1	0	0	0	0	0	0	1	0	1	1	1	0	2	2	0	0	0	1	2	2	0	1	0	1	1	2	2	0	0	2	0	0	0	0	0	0	1	2	0
298	1	0	0	0	0	0	2	2	0	0	1	1	1	0	0	0	0	1	2	2	2	0	2	2	0	0	0	0	1	1	1	0	0	2	2	2	2	0	1	1	0	2	0	0	0	1	0	0	2
299	1	0	0	0	0	0	1	2	1	0	1	0	0	0	0	0	1	0	2	1	2	0	2	2	0	0	0	0	2	1	0	0	0	0	0	2	1	0	1	2	1	0	0	0	0	1	0	2	0
300	1	0	0	1	0	0	2	0	2	2	0	0	2	0	2	0	1	0	1	1	1	0	2	2	0	0	1	1	2	2	0	0	1	1	1	2	1	0	2	0	0	0	1	0	1	1	0	2	0
301	1	0	0	0	0	0	2	2	1	0	0	1	1	0	1	0	2	2	0	0	0	0	2	2	0	1	0	1	2	2	1	1	1	0	0	1	0	0	1	1	1	0	0	0	1	0	0	0	2
302	0	0	1	1	0	1	2	1	1	1	1	0	0	0	0	0	1	0	2	2	2	0	2	2	0	0	0	1	0	0	2	1	1	0	0	1	2	0	0	2	0	0	1	0	1	1	0	1	1
303	1	0	1	0	0	1	2	1	1	1	0	0	0	0	0	0	2	1	2	2	2	0	2	2	0	0	0	0	2	2	1	0	0	0	0	1	2	0	1	1	1	0	1	0	1	0	0	1	1
304	1	0	0	0	0	0	1	2	1	1	0	1	1	0	1	0	2	1	2	2	2	0	1	1	0	0	0	1	2	2	0	0	1	1	1	1	2	0	1	1	0	1	0	0	1	1	0	0	1
305	0	0	0	0	0	0	1	2	0	0	2	0	1	0	0	0	2	1	2	2	2	0	2	2	0	0	0	0	2	2	1	1	1	1	0	1	1	1	0	1	0	1	0	0	1	0	0	0	0
306	1	0	0	1	0	0	1	2	1	1	1	0	1	0	0	1	0	0	2	1	2	0	2	2	0	1	0	0	2	2	1	1	2	0	0	2	1	1	0	1	0	0	0	1	0	0	0	1	1
307	0	0	0	1	0	0	1	1	1	1	1	0	1	0	0	1	1	0	2	1	2	0	2	2	0	0	0	1	0	0	2	0	0	0	0	1	2	1	0	2	1	0	1	0	1	2	0	0	2
308	1	1	0	0	0	0	2	2	1	0	0	0	1	0	0	0	2	0	2	2	2	1	2	2	0	0	0	0	1	1	0	0	0	0	0	2	2	0	2	0	0	0	1	0	1	0	0	1	1
309	0	0	0	1	0	0	2	1	2	1	0	1	1	1	0	0	2	2	2	2	2	0	2	2	0	1	0	0	2	2	0	0	2	0	0	2	1	0	1	1	0	0	0	0	0	0	0	1	1
310	0	0	0	0	0	0	1	1	1	1	1	0	0	0	0	0	0	0	1	1	0	1	2	2	0	0	0	0	2	2	2	1	1	0	0	1	1	0	0	2	0	0	0	0	0	0	0	2	0
311	0	0	0	0	0	0	2	2	2	2	0	0	1	0	0	0	0	0	0	0	0	0	2	2	0	0	0	0	1	2	1	1	1	0	0	2	1	0	1	1	0	0	1	0	1	1	0	1	1
312	0	0	0	0	1	1	1	2	1	1	1	1	2	0	2	0	0	0	0	1	1	1	2	2	0	0	0	0	2	2	1	0	2	0	0	2	1	0	1	1	0	0	1	0	1	0	0	1	1
313	1	0	0	1	0	0	2	0	2	1	0	1	1	1	0	0	2	2	0	0	2	0	2	2	0	0	0	0	2	2	2	2	2	0	0	1	2	0	0	2	0	0	0	1	0	1	0	0	2
314	1	0	1	1	0	0	2	0	2	1	0	1	2	0	2	0	1	1	0	1	1	1	2	2	0	0	0	1	2	2	1	0	0	0	0	1	2	0	1	1	0	0	0	0	0	1	0	2	1
315	1	0	0	0	1	1	2	2	1	1	0	1	2	0	1	1	1	1	1	1	1	1	1	1	1	2	1	0	2	2	0	1	1	0	0	1	1	0	2	1	1	0	1	1	0	1	0	1	1
316	1	1	0	0	1	1	0	1	1	1	1	0	0	0	0	0	2	0	2	1	2	0	1	1	0	1	0	2	1	2	2	0	0	0	0	2	0	1	1	0	0	0	0	0	0	1	0	1	1
317	1	0	1	0	0	1	2	1	2	2	0	0	1	0	1	0	0	0	1	1	1	0	2	2	0	0	0	0	2	2	0	1	2	0	0	1	1	0	1	1	0	0	0	0	0	0	0	0	2
318	0	0	0	1	1	1	2	2	2	1	0	1	1	0	1	0	1	1	0	0	1	1	2	2	0	0	1	0	2	2	0	2	2	0	0	1	1	0	2	1	1	0	0	0	0	2	0	2	0
319	1	0	0	0	0	0	2	0	2	1	0	0	0	0	0	0	0	0	1	1	1	1	2	2	0	0	0	0	2	2	1	0	1	1	1	2	1	0	1	2	1	0	0	0	1	1	0	1	1
320	1	1	0	0	0	0	2	2	1	0	1	0	0	0	0	0	2	2	1	1	1	0	2	2	0	0	0	0	1	1	2	0	0	0	0	2	1	1	0	1	0	0	0	0	2	2	0	0	2
321	1	0	0	0	0	0	2	0	2	2	0	0	1	0	1	0	1	0	1	1	1	0	2	2	0	0	0	0	1	1	2	0	1	0	0	2	2	0	0	2	0	0	1	0	1	0	0	2	2
322	0	0	0	1	0	0	1	1	2	1	0	0	0	0	0	0	0	1	2	2	2	0	2	2	0	0	0	0	1	1	2	1	1	0	0	2	1	0	0	2	0	0	0	0	0	1	0	1	1
323	1	1	0	0	0	0	2	1	1	0	0	1	1	0	1	0	1	0	0	0	2	0	2	2	0	0	0	0	2	2	1	2	1	0	0	2	2	1	0	2	1	0	0	0	0	1	0	2	0
324	1	0	1	1	0	0	1	1	1	1	2	1	1	0	1	0	0	0	1	1	0	0	2	2	0	1	0	0	2	2	0	1	1	0	0	1	1	0	0	1	1	1	0	0	0	0	0	0	2
325	0	1	0	0	0	0	2	2	1	1	0	1	1	1	0	0	2	1	1	1	1	0	1	1	0	1	0	1	2	2	2	0	0	0	0	2	1	0	1	1	0	0	0	0	1	0	0	1	0
326	1	0	0	0	0	0	1	1	2	2	0	0	0	0	0	0	0	0	1	1	0	0	2	2	0	0	0	0	2	2	0	1	2	0	0	0	1	0	0	1	0	0	0	0	0	0	0	1	1
327	0	0	0	1	0	0	2	1	2	1	0	1	2	0	2	0	0	0	0	0	0	1	1	1	0	0	0	0	2	2	0	1	1	0	0	2	1	0	2	1	1	0	1	0	1	1	0	2	0
328	1	1	0	0	0	0	1	1	1	1	0	0	1	0	0	0	1	1	0	1	1	0	2	2	0	0	0	0	2	2	0	2	1	0	0	1	1	0	2	0	0	0	0	1	0	0	1	1	0
329	1	0	0	1	1	1	1	1	1	1	1	0	0	0	0	0	0	0	2	1	2	0	2	2	0	1	0	0	1	1	1	1	0	1	1	2	1	0	1	2	1	0	1	0	1	0	0	1	0
330	0	0	0	0	0	0	2	2	1	1	0	0	1	0	1	0	1	1	1	1	1	0	2	2	0	1	0	0	2	2	0	0	0	0	0	1	1	0	1	1	0	1	0	0	1	1	0	1	0
331	1	0	0	0	0	0	2	1	2	2	0	0	1	0	0	1	1	0	0	0	2	0	2	2	0	0	0	0	2	2	0	1	2	0	0	1	0	0	1	1	1	0	0	0	0	1	0	1	1
332	1	0	0	0	1	1	2	0	2	2	0	1	1	0	1	0	2	1	1	1	2	0	2	2	0	0	0	0	2	2	0	2	2	0	1	2	2	0	1	0	0	2	0	0	0	0	0	1	1
333	0	0	1	1	0	0	1	1	2	2	0	1	1	0	1	0	0	1	2	2	2	1	2	2	0	0	0	0	2	2	1	2	1	0	0	0	2	0	1	1	0	0	0	0	0	0	0	2	0
334	0	0	0	0	1	1	2	1	2	1	0	2	2	1	1	0	2	1	0	0	1	1	1	1	1	1	0	0	2	2	1	1	1	0	0	1	0	1	0	1	0	0	0	1	0	0	0	2	0
335	1	0	0	1	0	0	2	1	2	2	0	0	1	0	1	0	2	2	1	1	2	0	2	2	0	0	0	0	2	2	2	0	1	0	0	1	1	0	0	0	0	0	0	0	0	1	0	1	1
336	1	0	0	0	0	0	2	2	2	2	0	0	0	0	0	0	1	0	2	2	2	0	2	2	0	0	0	1	1	1	2	1	1	0	0	2	1	1	0	1	0	0	0	0	0	0	0	2	0
337	0	0	0	0	0	0	2	1	2	2	0	1	1	0	1	0	1	1	0	0	0	0	2	2	0	1	0	0	2	2	0	1	0	0	0	2	1	0	2	0	0	1	0	0	1	0	0	0	2
338	1	0	0	0	2	2	2	0	1	1	1	2	2	0	2	0	2	1	1	1	1	0	2	2	0	0	0	0	1	1	1	0	1	0	0	1	2	0	2	0	0	0	0	0	1	1	0	1	0
339	0	0	0	0	0	0	2	2	2	0	0	1	1	0	2	0	1	1	1	1	1	0	1	1	0	1	0	2	0	0	2	1	2	0	0	1	2	0	0	1	0	0	1	0	1	0	0	1	1
340	1	0	0	0	0	0	1	2	1	0	1	0	1	0	1	0	1	1	2	2	2	1	2	2	0	1	0	1	2	2	2	0	0	0	0	2	2	0	0	2	1	1	0	0	1	0	0	2	1
341	1	0	1	0	1	2	1	1	1	1	1	0	0	0	0	0	1	1	0	0	1	0	2	2	0	0	2	1	2	2	1	1	1	1	0	2	2	0	0	1	0	1	0	0	1	0	0	2	1
342	1	0	0	0	0	0	0	1	1	1	1	0	2	0	2	0	1	0	1	0	1	0	2	2	0	0	0	0	2	2	0	2	1	0	0	0	1	1	1	1	0	1	0	0	0	1	0	2	1
343	0	0	0	1	0	0	2	1	2	2	0	0	1	0	0	0	2	2	1	1	1	2	2	2	0	0	0	0	2	2	1	0	1	0	0	2	1	0	1	1	0	0	0	0	0	1	0	1	0
344	1	1	0	0	1	1	1	2	1	0	1	1	1	0	1	0	1	0	1	1	2	0	2	2	0	0	0	0	2	1	0	0	1	1	0	2	1	0	1	1	0	0	0	0	0	2	0	1	1
345	1	0	0	0	1	1	1	2	0	0	1	1	1	0	1	0	1	0	1	1	1	1	2	2	0	0	1	1	2	2	1	0	1	0	0	2	1	1	0	0	0	0	1	0	2	0	0	2	0
346	1	0	0	1	0	0	2	1	2	2	0	0	0	0	0	0	0	0	1	1	0	1	0	1	0	1	0	0	2	1	0	0	0	0	1	2	2	0	0	2	0	0	1	0	0	0	0	2	0
347	1	1	1	1	0	0	1	2	0	0	1	1	1	0	1	0	2	2	1	1	2	0	2	2	0	0	0	0	2	1	0	0	1	0	0	1	1	0	1	1	0	0	0	0	1	0	0	1	0
348	0	0	0	0	0	0	1	2	1	0	1	1	1	0	1	0	1	1	0	1	1	1	2	2	0	1	0	0	2	2	1	1	1	1	1	1	1	1	1	1	1	0	0	0	0	0	0	1	1
349	0	0	0	0	0	0	2	1	2	2	0	0	1	0	0	0	1	1	0	0	1	0	2	2	0	1	1	0	2	2	1	0	0	0	0	2	1	0	1	1	0	0	0	0	0	2	0	0	2
350	0	1	0	0	0	0	1	2	1	1	1	0	0	0	0	0	1	1	0	0	0	0	2	2	0	0	0	1	2	2	2	1	1	0	0	2	2	0	0	2	0	0	1	0	2	2	0	1	1
351	1	0	1	1	0	0	2	1	2	2	0	0	0	0	0	0	2	1	0	0	1	0	2	2	0	0	0	1	2	2	1	0	2	0	0	1	1	0	0	1	0	0	0	0	0	1	0	2	0
352	0	0	0	0	0	0	2	1	2	0	0	0	0	0	0	0	1	0	2	2	2	0	2	2	0	0	0	1	2	2	1	0	1	0	0	2	2	1	0	1	0	1	0	1	1	1	0	0	2
353	1	0	0	0	1	1	1	0	2	2	0	0	0	0	0	0	1	0	1	2	2	0	2	2	0	1	0	0	2	2	0	0	1	0	0	1	1	0	0	2	0	0	0	0	0	0	1	1	1
354	1	0	0	1	0	0	2	2	1	1	0	1	1	1	0	0	0	0	0	0	0	1	2	2	0	0	0	2	2	2	0	0	0	1	2	2	2	0	0	2	0	0	0	0	1	0	0	2	1
355	1	0	1	0	0	1	2	1	2	1	0	0	1	0	0	1	1	1	1	1	1	0	2	2	0	2	0	0	2	2	0	0	0	0	0	2	1	0	0	1	0	0	0	0	0	1	0	1	1
356	0	0	0	0	0	0	1	1	1	1	0	0	1	0	2	0	0	0	0	0	2	2	0	1	1	1	1	0	2	2	0	0	0	1	1	2	1	0	1	1	0	0	0	0	0	1	0	2	0
357	0	0	0	1	0	0	2	2	2	2	0	0	0	0	0	0	0	0	0	0	0	1	1	1	0	0	0	0	2	2	1	0	0	0	1	2	2	1	0	2	1	0	0	0	0	0	0	0	2
358	0	1	0	0	0	0	1	1	2	1	0	0	1	0	1	0	2	2	0	0	2	0	2	2	0	0	0	0	2	2	1	2	2	0	0	1	2	0	1	1	0	0	0	1	0	0	0	2	1
359	1	0	0	0	0	0	2	2	2	1	0	1	1	0	1	0	1	1	2	2	2	0	1	1	0	0	0	1	1	2	1	0	1	0	0	2	1	0	1	1	0	0	0	0	0	1	0	0	2
360	1	0	0	0	0	0	1	1	0	0	1	0	0	0	0	0	2	1	1	2	2	0	2	2	0	0	0	0	1	1	1	0	1	0	0	1	1	0	1	1	0	0	0	1	0	0	0	0	2
361	1	0	0	0	0	0	1	2	1	1	0	0	0	0	0	0	1	1	1	1	2	0	1	1	0	0	0	1	1	0	2	1	1	0	0	1	1	0	1	1	0	0	2	0	1	1	0	1	0
362	1	0	0	0	0	1	2	0	1	1	1	1	1	0	1	0	1	0	1	1	1	0	2	2	0	0	0	0	1	1	2	0	2	0	0	2	0	0	1	1	1	0	0	0	1	0	0	1	1
363	1	0	0	0	0	0	2	1	2	1	0	1	1	0	1	0	2	1	1	1	2	1	2	2	0	0	0	1	2	1	1	1	1	1	0	1	2	0	1	1	0	1	0	1	1	1	0	0	2
364	1	0	0	1	0	0	2	0	2	2	0	1	2	0	2	0	1	0	2	2	2	1	2	2	0	0	0	0	2	2	1	0	1	1	2	2	1	0	2	0	1	0	0	0	0	0	0	2	0
365	1	0	0	0	0	0	2	2	1	1	0	1	1	0	1	0	1	1	1	1	2	0	1	2	0	0	0	2	2	2	1	1	1	0	0	2	1	0	1	1	0	0	1	0	1	1	0	2	0
366	1	0	0	0	1	1	2	0	2	2	0	0	0	0	0	0	2	1	2	2	2	1	2	2	0	0	0	1	2	1	1	2	1	0	0	1	0	0	2	0	1	1	0	0	0	1	0	1	1
367	0	0	0	0	1	1	1	2	0	0	1	0	2	0	1	0	1	0	1	1	1	0	2	2	0	0	0	1	2	2	2	2	1	0	0	2	2	0	1	1	0	2	0	0	1	0	0	1	1
368	1	0	0	0	0	0	2	0	2	2	0	1	1	0	1	0	1	0	1	1	1	1	1	2	0	0	1	2	2	2	1	1	1	0	0	1	0	1	0	0	0	0	1	0	1	0	1	1	0
369	1	0	1	1	0	0	0	2	0	0	2	1	1	0	1	0	1	1	0	0	2	0	2	2	0	0	1	0	2	2	0	0	1	0	0	2	0	2	0	0	0	1	0	0	0	0	0	1	1
370	1	0	0	1	0	0	2	1	2	2	0	1	1	0	1	0	1	1	1	1	2	0	2	2	0	0	0	0	2	2	1	1	1	0	0	2	1	0	1	2	1	0	0	0	1	1	0	1	1
371	0	0	0	0	0	0	2	1	2	2	0	1	1	1	0	0	0	1	2	2	2	0	0	0	0	0	0	1	2	1	2	0	0	1	1	1	1	0	1	2	1	1	0	1	2	1	0	2	0
372	1	0	0	0	0	0	1	1	2	2	0	0	1	1	0	0	1	0	0	0	1	0	2	2	0	0	0	0	2	2	1	1	1	0	0	2	1	0	2	0	0	0	0	0	0	0	0	2	0
373	0	0	0	0	0	0	2	2	1	1	0	0	1	0	1	0	1	0	1	1	1	1	2	2	0	0	0	0	2	2	0	2	2	0	0	2	2	1	0	0	0	1	0	1	1	0	0	1	1
374	1	0	0	1	0	0	1	2	1	0	1	0	1	0	0	1	1	0	1	1	1	0	2	2	0	1	0	1	1	1	1	1	1	0	0	1	1	0	0	1	0	0	1	0	1	0	0	1	1
375	1	0	0	0	1	1	2	2	1	0	1	0	2	0	1	1	0	0	0	0	0	0	2	2	0	1	0	1	2	2	1	0	0	2	1	1	2	0	2	1	0	0	0	1	1	2	0	0	2
376	1	0	0	0	1	1	1	1	1	1	1	0	1	0	1	0	2	1	1	2	2	1	2	2	0	0	0	0	2	2	0	1	1	1	0	1	1	0	0	2	0	0	1	0	1	1	0	2	1
377	1	0	0	0	0	0	2	1	2	1	0	0	1	0	0	1	1	0	0	0	2	0	2	2	0	0	0	0	2	2	0	2	1	0	0	1	1	0	1	1	0	0	0	0	0	1	1	2	0
378	1	0	0	1	0	0	1	1	2	2	0	1	2	0	2	0	1	1	2	2	2	0	1	1	0	0	0	0	2	2	0	2	1	0	0	1	1	0	2	0	0	1	0	0	1	0	0	1	1
379	1	0	1	1	0	0	2	1	1	1	1	0	0	0	0	0	2	2	1	1	1	1	1	1	1	1	0	0	2	1	1	0	0	0	0	1	2	0	0	2	0	0	0	0	0	0	0	2	1
380	0	0	0	0	0	0	2	1	2	1	0	1	1	0	0	0	0	0	1	1	1	0	1	1	0	0	0	1	1	1	1	0	0	0	0	2	2	0	0	2	0	0	0	0	0	2	0	1	1
381	0	0	1	1	0	0	2	1	0	0	0	0	0	0	0	0	1	0	1	1	1	0	1	1	0	0	0	0	2	2	1	0	0	2	2	2	2	0	0	2	0	0	0	0	0	2	0	2	2
382	1	0	0	0	0	0	1	2	1	1	1	0	1	0	1	0	0	0	1	1	2	0	1	1	1	1	0	1	1	1	2	0	1	1	0	2	1	0	0	1	0	0	0	0	2	1	0	1	1
383	0	0	0	0	1	1	1	0	2	2	0	0	0	0	0	0	1	1	1	1	1	1	2	2	0	0	0	0	1	1	2	2	2	0	1	2	1	0	0	1	0	0	0	0	1	0	0	2	0
384	1	0	0	0	0	0	1	1	1	1	0	0	0	0	0	0	1	0	1	1	1	0	2	2	0	0	0	0	2	1	0	0	1	0	0	2	2	0	1	1	0	0	0	0	0	1	0	0	2
385	0	0	0	0	1	1	2	2	1	0	1	0	0	0	0	0	1	1	1	1	1	0	2	2	0	0	0	1	1	1	1	2	1	0	0	1	2	0	0	2	0	0	0	0	1	2	0	2	1
386	1	0	0	0	0	0	2	1	2	1	0	0	0	0	0	0	1	1	1	1	1	0	2	2	0	0	1	0	2	2	0	0	1	1	1	1	2	0	0	2	0	0	0	0	0	1	0	0	1
387	0	0	0	0	0	0	2	1	2	1	0	0	0	0	0	0	0	0	1	1	1	1	1	1	1	1	1	1	1	1	1	1	2	1	0	2	2	0	2	0	0	0	0	0	2	2	0	1	1
388	1	1	0	0	1	1	1	2	1	1	1	0	1	0	1	0	1	1	1	1	1	0	0	2	0	0	0	0	1	1	0	1	1	0	1	1	2	0	0	2	0	2	0	0	1	0	0	2	0
389	1	0	0	0	0	0	2	1	2	1	0	1	2	0	1	0	2	2	2	2	2	1	2	2	0	0	0	1	2	2	1	1	2	1	0	2	1	0	2	0	0	0	0	1	1	1	0	2	0
390	1	0	0	0	0	0	2	2	1	1	0	0	0	0	0	0	0	0	2	1	2	0	2	2	0	0	0	0	2	2	0	1	1	1	1	1	1	0	0	2	0	0	0	0	0	2	0	1	1
391	1	0	0	0	0	0	2	2	1	1	0	0	0	0	0	0	2	1	1	1	1	1	2	2	0	0	0	1	2	2	1	1	1	0	0	2	1	1	1	1	0	0	0	0	0	1	0	0	2
392	1	0	0	1	0	0	1	1	1	1	0	0	1	0	0	0	0	0	2	1	2	0	2	2	0	0	0	0	1	1	2	2	2	0	0	2	1	0	1	0	0	0	2	0	1	1	0	1	1
393	1	0	0	1	0	0	2	0	2	2	0	0	1	0	2	0	1	0	1	1	1	1	2	2	0	0	0	1	2	2	0	1	1	0	1	2	1	0	1	1	0	0	0	0	0	0	0	1	1
394	1	0	0	0	0	0	1	2	0	0	1	0	0	0	0	0	2	2	1	1	1	0	2	2	0	0	0	0	2	2	0	1	1	0	0	1	1	0	2	1	1	0	1	0	1	1	0	2	0
395	1	0	0	0	0	0	2	2	1	0	1	1	1	0	1	0	1	1	1	1	2	1	2	2	0	0	0	1	1	1	1	0	0	1	1	2	1	0	0	0	0	0	0	0	0	1	0	2	1
396	1	0	0	2	1	1	2	1	2	1	0	0	1	0	1	0	0	0	1	1	2	0	1	2	0	0	0	0	2	2	0	1	2	0	1	1	2	0	1	1	1	0	0	1	1	1	0	1	2
397	0	0	0	1	0	0	2	1	1	1	1	0	1	0	0	1	1	0	1	1	1	0	2	2	0	0	0	1	1	0	1	0	1	1	0	1	1	0	1	1	0	0	0	0	0	0	0	0	2
398	1	0	0	1	0	0	2	1	2	1	0	0	1	0	0	1	1	0	0	0	1	1	2	2	0	0	0	0	2	1	0	1	1	1	0	2	2	0	0	2	0	0	1	0	2	0	0	1	1
399	1	0	0	1	0	0	1	2	1	1	1	1	2	0	2	0	1	1	1	1	1	1	0	1	0	0	0	0	2	2	0	2	1	0	1	2	0	2	0	0	0	0	1	0	1	0	0	1	2
400	0	0	0	0	0	0	2	1	1	1	1	1	2	0	2	0	2	2	0	0	0	1	2	2	0	0	0	1	2	2	1	1	1	0	0	2	1	1	0	1	0	0	1	0	0	1	0	2	1
401	1	0	0	1	0	0	2	2	2	0	0	1	2	0	2	0	2	1	2	2	2	1	1	2	0	0	0	2	2	2	2	0	1	2	0	1	2	0	0	1	0	1	0	0	0	2	0	2	0
402	1	1	0	0	0	0	2	2	2	0	0	0	0	0	0	0	1	0	1	1	1	0	2	2	0	0	0	1	2	1	2	0	1	1	1	1	2	0	0	1	0	0	1	0	1	0	0	0	1
403	1	0	0	0	0	0	2	2	1	0	0	1	2	1	1	0	0	0	2	2	2	1	2	2	0	0	0	0	2	2	1	0	1	0	0	2	1	0	0	2	0	0	0	0	0	0	0	2	1
404	0	0	0	2	1	1	2	2	1	1	0	1	1	0	1	0	0	0	1	1	1	0	2	2	0	0	0	0	2	2	1	2	2	0	1	2	2	0	2	0	0	0	1	0	1	1	0	2	1
405	0	0	0	0	0	0	2	2	2	1	0	0	0	0	0	0	1	1	1	1	1	1	0	0	1	1	0	0	2	2	1	2	1	0	1	2	1	0	2	0	0	1	0	0	1	0	0	2	0
406	1	0	0	0	0	0	2	1	2	0	0	0	0	0	0	0	2	0	1	1	1	0	1	1	0	0	0	1	2	2	1	0	2	0	0	1	2	1	0	1	0	0	0	0	0	1	0	1	1
407	0	0	0	0	0	0	2	1	2	2	0	1	1	0	1	0	1	1	0	0	1	1	2	2	0	0	1	0	2	2	0	2	2	0	1	2	0	1	0	0	0	0	1	0	1	0	0	1	1
408	1	0	0	0	0	0	2	2	2	0	1	0	0	0	0	0	2	1	2	2	2	1	2	2	0	0	0	0	2	2	0	0	1	0	0	2	0	0	1	0	0	2	0	0	1	0	0	0	2
409	1	0	0	0	0	0	2	1	1	1	0	0	0	0	0	0	1	0	1	1	1	0	1	1	0	0	1	0	2	2	0	0	1	1	1	2	1	0	0	2	0	0	2	0	1	1	0	2	1
410	1	0	0	0	1	1	0	2	0	0	2	0	2	0	2	0	0	0	1	1	2	0	2	2	0	0	0	0	2	2	0	1	1	0	1	1	1	1	0	0	0	0	2	0	1	1	0	2	0
411	1	0	0	0	0	0	2	2	1	1	0	1	1	0	1	0	1	1	2	2	2	1	1	1	1	2	0	0	2	2	0	1	1	0	0	2	0	0	1	1	0	0	0	0	0	0	0	2	0
412	1	0	0	0	0	0	2	1	2	1	0	0	0	0	0	0	1	1	1	1	1	0	1	1	0	0	0	0	2	2	1	0	1	1	1	1	2	1	0	2	1	0	0	0	0	0	0	1	1
413	1	0	0	0	0	0	1	1	2	2	0	1	2	0	1	0	1	1	1	2	2	1	0	1	1	1	0	1	2	2	1	2	2	0	0	1	1	0	1	1	0	0	0	0	0	0	0	2	0
414	0	1	0	0	0	0	2	0	2	2	0	0	1	0	1	0	2	2	1	1	2	0	1	1	0	0	0	1	2	2	1	1	1	0	0	2	1	0	1	0	0	0	0	0	0	0	0	1	1
415	1	0	0	1	1	1	2	2	2	1	0	1	2	0	2	0	0	0	1	1	1	0	2	2	0	0	0	0	2	2	2	1	0	1	2	2	1	1	1	1	1	0	0	0	0	1	0	2	0
416	1	0	0	0	0	0	1	1	2	1	0	1	1	1	0	0	1	0	2	1	2	1	2	2	0	0	0	0	2	1	1	2	2	0	0	0	1	0	1	1	0	0	1	0	0	0	0	2	1
417	1	0	0	0	0	0	2	2	1	0	0	1	1	0	0	0	2	1	2	2	2	0	2	2	0	0	0	2	1	2	2	1	1	0	0	2	1	0	0	2	0	0	0	1	1	2	0	1	1
418	1	0	0	1	0	0	2	1	2	2	0	0	1	0	0	0	1	1	1	1	2	1	2	2	0	1	0	0	2	2	0	0	0	0	0	2	1	0	1	1	0	0	1	0	0	1	0	1	2
419	0	0	0	0	0	0	1	1	1	0	1	0	0	0	0	0	1	1	1	1	1	0	2	2	0	2	0	0	2	1	0	0	0	0	0	2	1	1	1	1	1	0	0	0	0	0	0	2	0
420	1	0	0	0	1	1	2	2	1	1	0	2	2	0	2	0	1	0	2	2	2	0	2	2	0	0	0	0	1	1	2	1	0	0	0	2	2	0	0	2	0	0	0	0	0	0	0	2	1
421	1	0	1	1	1	1	1	2	2	2	0	2	2	0	2	0	2	1	1	1	2	0	2	2	0	1	0	0	2	2	1	0	1	0	0	1	1	0	0	2	0	0	0	0	0	1	0	1	0
422	1	0	0	0	0	0	2	2	2	1	0	0	1	0	1	0	1	1	1	0	2	1	2	2	0	1	0	1	1	1	2	1	2	0	0	2	0	1	1	0	0	0	0	0	1	0	0	1	1
423	1	0	0	0	0	0	2	1	2	2	0	0	2	0	1	1	2	2	2	2	1	0	1	1	0	0	0	0	2	2	0	0	2	1	0	2	2	0	1	1	0	1	0	0	1	0	0	2	0
424	0	0	0	1	0	0	1	1	0	0	2	0	0	0	0	0	1	1	1	1	1	0	2	2	0	1	0	0	2	1	0	2	2	0	0	0	0	1	1	0	0	0	0	0	0	1	0	1	1
425	1	0	0	0	0	0	2	1	2	2	0	0	1	0	0	1	1	1	1	1	1	0	2	2	0	1	0	0	2	2	1	2	1	0	0	2	1	0	1	0	0	1	0	0	1	0	0	1	1
426	1	0	0	1	0	0	1	1	2	1	0	0	1	0	1	0	2	2	1	1	1	1	1	1	1	1	0	0	2	2	1	1	1	0	0	2	2	0	1	1	0	0	0	1	0	0	0	0	2
427	0	0	0	0	0	0	1	1	1	1	0	0	1	0	0	1	1	0	2	2	2	0	2	2	0	0	0	0	2	1	1	1	1	0	0	2	2	0	0	1	0	0	0	1	0	0	0	1	1
428	1	1	0	0	1	1	2	1	1	1	0	0	0	0	0	0	1	1	0	1	1	0	1	1	0	0	0	0	2	2	0	1	1	1	0	2	1	0	0	0	0	0	1	0	1	1	0	1	1
429	1	0	0	0	0	0	2	1	1	1	0	1	2	0	1	1	0	0	2	2	1	1	2	2	0	0	0	0	2	1	0	1	1	0	0	1	2	0	1	1	0	0	1	0	1	1	0	1	0
430	1	1	0	0	0	0	2	1	1	1	0	0	0	0	0	0	1	1	2	2	2	2	0	1	1	1	1	0	1	1	1	0	2	0	0	1	0	0	2	0	1	1	0	0	1	1	0	1	2
431	1	0	0	0	0	0	1	2	0	0	2	0	1	0	0	0	1	1	2	2	2	0	2	2	0	0	0	1	2	2	1	0	0	0	1	2	2	1	0	2	1	0	1	0	1	1	0	2	0
432	0	0	0	1	0	0	1	1	2	1	0	0	0	0	0	0	2	0	0	1	2	1	1	1	1	1	0	0	1	1	2	0	0	1	1	1	1	0	1	2	1	0	0	0	0	1	0	1	1
433	1	0	0	0	0	0	2	1	2	2	0	0	1	0	1	0	1	0	2	2	2	2	2	2	0	0	0	0	2	2	1	0	0	1	1	1	0	1	0	1	0	1	0	0	1	1	0	2	1
434	1	0	0	0	1	1	1	1	1	0	1	0	1	0	0	1	1	1	1	1	1	0	2	2	0	0	0	0	2	2	0	1	2	0	1	2	2	0	0	1	0	0	0	2	0	1	0	2	1
435	1	0	0	1	0	0	2	1	1	1	0	0	2	1	0	1	2	2	2	2	2	0	1	2	0	0	0	0	2	2	0	0	1	0	0	1	1	1	0	1	0	0	1	0	1	1	0	2	0
436	1	0	0	0	0	0	2	1	2	2	0	0	0	0	0	0	1	1	1	1	1	0	2	2	0	0	1	0	2	1	0	2	2	0	0	0	2	0	0	2	0	1	0	0	0	1	0	0	1
437	1	0	0	1	0	0	2	2	2	2	0	0	1	0	0	1	0	0	2	2	2	0	2	2	0	0	1	0	2	2	0	2	1	0	1	2	2	0	0	1	0	0	1	0	1	0	0	2	0
438	0	0	0	0	1	1	2	1	2	1	0	1	1	0	1	0	1	0	2	2	2	0	1	1	0	0	0	0	2	1	0	0	1	1	1	2	1	0	0	1	0	1	0	0	1	0	1	1	0
439	1	0	0	0	0	1	2	2	1	0	0	0	0	0	0	0	0	0	1	1	2	0	1	1	0	0	0	2	2	2	2	1	0	1	1	2	1	0	1	1	0	0	0	0	0	1	0	1	1
440	1	0	0	2	1	1	1	2	0	0	1	0	1	0	0	0	1	1	2	2	2	1	1	2	0	0	0	0	2	2	1	2	1	1	1	2	1	0	1	1	0	1	0	0	0	1	0	1	1
441	0	0	0	2	0	0	1	1	1	0	1	0	1	0	0	1	1	1	0	1	1	0	2	2	0	0	0	1	2	2	1	1	1	0	0	1	0	0	2	1	1	0	1	1	0	1	0	2	0
442	1	1	0	0	1	1	2	2	1	0	0	0	1	0	0	1	1	1	2	2	2	1	2	2	0	0	0	1	1	2	1	1	2	1	0	2	2	1	0	1	0	0	1	0	1	1	0	1	1
443	0	0	0	0	0	0	2	1	1	1	0	0	0	0	0	0	1	1	1	1	1	2	1	1	1	1	0	0	2	2	2	1	1	1	1	2	1	0	2	0	0	0	0	0	0	0	0	1	1
444	1	0	0	0	0	0	1	1	0	0	2	0	0	0	0	0	2	1	2	1	2	1	1	2	0	0	0	1	2	2	1	1	2	0	0	1	1	0	1	1	0	0	1	0	2	2	0	1	1
445	0	0	0	2	1	1	2	2	2	1	0	1	1	0	2	0	1	0	1	1	1	2	0	1	1	1	0	0	1	1	0	0	1	0	0	2	2	0	1	1	0	0	1	0	1	1	0	1	1
446	0	0	0	0	0	0	1	1	2	1	0	1	2	0	2	0	0	0	1	1	0	1	2	2	0	0	0	0	1	1	0	1	0	0	1	2	2	0	2	0	0	0	0	0	0	0	0	2	0
447	1	0	0	0	1	1	1	2	1	1	1	0	1	0	0	1	1	0	1	1	1	0	2	2	0	0	0	0	2	2	0	1	1	0	0	1	1	0	1	1	0	0	0	1	0	1	0	2	1
448	1	0	0	1	0	0	2	1	2	2	0	0	0	0	0	0	1	1	0	0	0	0	1	1	0	0	0	0	2	2	0	1	1	0	0	2	1	1	1	1	1	2	0	0	0	0	0	2	0
449	1	1	0	0	1	1	2	0	2	2	0	0	0	0	0	0	0	0	1	1	2	1	2	2	0	0	0	1	2	2	0	1	1	1	1	1	1	1	0	0	0	0	0	0	0	1	0	2	0
450	1	0	0	0	0	0	2	2	2	2	0	1	1	0	1	0	1	1	1	1	1	0	2	2	0	0	0	0	2	2	0	2	2	0	0	1	2	0	2	0	1	0	0	0	0	0	0	0	2
451	0	0	0	1	0	0	1	1	0	0	1	1	2	0	1	1	2	0	1	1	2	0	2	2	0	0	1	0	2	2	0	0	0	0	1	2	1	1	0	1	0	0	1	0	1	0	0	1	1
452	1	0	0	0	0	0	2	1	2	1	0	0	1	0	1	0	2	1	2	2	2	1	2	2	0	0	0	1	2	1	2	0	0	0	0	2	1	0	0	1	0	0	0	1	0	1	0	0	1
453	1	1	0	0	1	1	2	2	1	1	0	0	1	0	0	1	1	0	2	2	2	0	2	2	0	1	0	0	2	2	0	1	1	0	0	2	2	0	1	1	0	0	0	0	0	1	0	1	0
454	0	0	0	0	0	0	2	1	1	1	0	0	1	0	0	0	1	2	2	2	2	1	2	2	0	0	0	0	2	2	1	0	1	0	0	1	1	0	2	0	0	0	0	0	1	0	0	0	2
455	1	0	0	1	0	0	2	2	1	0	0	1	1	0	1	0	1	1	1	1	1	0	2	2	0	0	0	1	2	2	1	2	1	0	0	1	2	0	0	2	0	0	0	0	1	0	0	2	1
456	0	0	0	0	0	0	1	2	0	0	0	1	1	0	1	0	1	0	1	1	2	0	2	2	0	0	0	0	1	1	1	0	0	1	2	2	1	1	0	1	0	1	0	0	0	0	0	1	1
457	0	0	0	0	1	1	1	1	1	1	0	0	1	0	1	0	1	0	1	1	1	2	2	2	0	0	0	1	2	2	1	2	2	0	0	0	1	0	0	2	0	0	0	0	0	1	0	1	1
458	1	0	0	0	0	0	1	2	0	0	1	0	0	0	0	0	1	0	1	1	2	0	2	2	0	1	0	0	1	1	1	1	2	0	0	1	1	0	1	1	0	0	1	0	1	1	0	2	0
459	1	0	2	0	0	0	1	2	0	0	1	1	2	0	2	0	2	1	2	2	2	1	1	1	1	1	1	1	2	2	0	1	1	0	0	2	1	0	0	1	0	0	1	0	1	0	0	2	0
460	1	0	0	1	0	0	1	1	0	0	1	0	0	0	0	0	2	2	2	2	1	0	2	2	0	0	0	0	1	1	2	0	0	1	1	2	1	0	0	1	0	0	0	0	0	1	0	1	1
461	1	0	0	0	0	0	2	2	1	0	0	1	2	0	2	0	0	0	2	2	1	1	2	2	0	0	0	0	2	1	0	0	0	2	2	2	1	1	1	2	2	0	1	1	0	1	0	2	0
462	1	0	0	0	0	0	1	1	1	1	1	0	1	0	0	1	2	2	1	1	1	1	2	2	0	0	0	0	2	2	1	0	1	0	0	2	2	0	0	2	0	0	0	1	0	1	0	1	1
463	0	1	0	0	1	1	2	2	1	1	0	0	1	0	1	0	1	1	1	1	1	0	2	2	0	1	0	0	2	2	0	1	1	0	0	1	2	0	0	2	0	0	0	1	0	0	0	1	2
464	1	0	1	1	0	0	2	2	1	1	0	1	1	0	1	0	2	1	0	0	1	1	1	2	0	0	0	0	2	2	0	2	2	0	0	0	1	0	0	1	1	0	0	0	0	1	0	2	0
465	1	0	0	0	1	1	1	0	2	2	0	0	0	0	0	0	1	0	0	0	1	0	2	2	0	0	0	1	2	2	1	1	1	1	0	1	1	1	0	1	0	0	0	1	0	0	0	1	1
466	1	0	0	0	0	0	0	2	0	0	1	0	0	0	0	1	1	0	1	1	1	0	2	2	0	0	0	1	2	2	1	1	1	0	0	2	1	0	2	1	1	0	0	0	0	2	0	2	2
467	1	0	0	0	0	0	2	2	1	1	1	0	0	0	0	0	0	1	2	2	2	0	1	1	0	0	0	1	2	2	1	0	2	0	0	2	1	0	1	2	1	0	0	1	0	1	0	2	0
468	0	0	0	0	0	0	1	1	2	1	0	0	0	0	0	0	2	1	1	1	2	0	2	2	0	1	0	0	1	1	1	1	0	0	1	2	2	0	1	0	0	0	0	0	0	0	0	2	1
469	0	0	0	0	1	1	1	2	1	0	1	0	0	0	0	0	1	1	0	0	0	0	2	2	0	0	0	1	2	2	1	2	1	0	0	1	1	0	0	2	0	0	1	0	1	1	0	2	0
470	1	0	0	0	0	0	2	0	2	2	0	0	0	0	0	1	0	0	1	1	1	0	2	2	0	1	0	0	2	2	1	2	2	0	0	0	1	1	0	0	0	1	0	1	1	1	1	1	0
471	0	0	0	0	0	0	2	0	2	2	0	0	1	0	1	0	2	0	2	2	2	0	2	2	0	0	0	0	2	2	1	0	1	1	1	1	2	0	0	2	0	0	1	0	1	1	0	1	1
472	1	0	0	0	0	0	1	1	2	2	0	0	0	0	0	0	2	2	2	2	2	0	2	2	0	0	0	2	0	0	2	1	1	0	0	1	1	2	0	0	0	0	1	0	1	1	0	0	1
473	1	0	0	0	0	0	1	2	0	0	1	0	0	0	0	0	1	1	1	2	2	1	2	2	0	0	0	1	2	2	1	2	1	0	0	1	1	0	0	0	0	1	0	0	1	0	0	1	1
474	1	0	0	1	0	0	1	2	1	1	1	0	0	0	0	0	2	1	2	2	2	0	2	2	0	0	0	0	1	1	2	0	0	1	0	1	1	0	2	0	0	0	0	0	1	1	0	0	2
475	1	0	0	0	2	2	1	2	2	2	0	0	1	0	0	1	0	0	2	2	2	1	2	2	0	0	0	1	2	2	1	0	1	0	0	2	1	0	1	1	0	0	1	0	0	0	0	1	1
476	0	1	0	0	0	0	2	1	1	1	1	0	0	0	0	0	2	1	1	2	2	1	1	1	1	1	0	0	1	2	1	0	1	0	0	2	2	0	0	2	0	0	1	0	1	1	0	1	0
477	1	0	0	1	1	1	1	1	1	1	0	0	1	0	0	0	1	1	2	2	2	0	2	2	0	0	1	1	2	2	1	1	1	1	0	1	1	0	0	1	0	0	0	0	0	0	0	1	0
478	0	0	0	0	0	0	1	2	1	0	1	0	0	0	0	0	1	0	1	2	2	0	2	2	0	0	0	0	2	2	0	1	1	0	0	1	1	0	0	2	0	0	1	0	1	1	0	1	1
479	0	0	0	0	0	0	2	1	0	0	0	1	1	0	1	0	1	1	2	2	1	0	1	1	0	1	0	0	1	2	1	0	0	2	1	1	1	0	0	2	0	0	0	0	1	1	0	1	1
480	0	0	0	1	0	0	1	1	1	0	1	0	0	0	0	0	0	0	1	2	2	0	2	2	0	0	1	1	2	2	0	0	0	0	0	1	1	1	0	1	0	2	0	0	0	0	0	1	1
481	1	0	1	0	0	0	1	2	1	1	1	0	1	0	1	0	2	1	2	2	2	0	2	2	0	0	0	0	2	1	0	1	1	0	0	2	1	1	0	0	0	1	0	0	1	0	0	2	1
482	1	0	1	1	1	1	1	2	1	1	1	0	1	0	0	0	1	1	2	2	1	2	2	2	0	0	0	0	2	2	1	1	1	1	0	1	1	0	1	1	0	0	0	0	0	1	0	1	1
483	1	0	0	0	0	0	1	1	2	1	0	1	1	0	1	0	1	1	1	1	2	1	2	2	0	0	0	0	2	2	1	1	1	2	0	1	0	0	2	1	1	0	0	0	0	1	0	1	1
484	1	0	0	0	0	0	1	1	1	1	2	0	2	0	2	0	0	0	1	1	0	1	2	2	0	0	0	1	2	2	1	1	2	0	0	2	1	0	1	1	0	0	2	0	1	1	0	0	2
485	0	0	0	0	1	1	2	1	2	2	0	2	2	0	2	0	2	1	2	2	1	0	1	1	0	0	0	0	2	2	0	1	2	0	0	0	1	1	0	1	0	0	0	0	0	0	0	0	2
486	1	0	0	1	0	0	0	2	0	0	2	0	0	0	0	0	1	1	1	1	1	0	2	2	0	0	0	0	2	2	2	2	2	0	0	1	1	0	2	1	1	0	0	0	0	0	0	2	0
487	1	0	0	1	0	0	1	1	2	1	0	0	1	0	0	0	2	2	1	1	2	0	2	2	0	0	0	1	1	0	1	1	2	0	0	1	2	0	0	2	0	2	0	0	0	0	0	1	1
488	1	0	0	0	0	0	2	2	1	0	0	1	1	0	1	0	1	0	1	1	1	1	2	2	0	0	0	1	2	1	1	0	1	0	0	2	1	0	1	1	0	0	1	0	1	1	0	2	1
489	1	0	0	0	0	0	2	1	1	1	1	0	0	0	0	0	1	1	1	1	2	1	2	2	0	1	0	0	1	1	1	2	2	0	0	0	0	1	0	1	0	0	0	0	0	0	0	0	2
490	0	0	0	0	0	0	2	2	1	1	0	1	1	0	1	0	0	0	1	1	1	0	2	2	0	0	0	0	2	2	2	0	1	0	0	2	2	0	0	2	0	0	1	0	0	0	0	2	0
491	0	0	0	1	0	0	1	2	1	0	1	0	0	0	0	0	1	1	0	0	1	0	1	1	0	0	0	0	2	2	0	0	1	0	0	1	1	1	0	1	0	0	2	0	1	1	0	1	1
492	1	0	0	0	0	0	1	1	2	2	1	1	2	0	1	0	0	0	1	1	1	0	2	2	0	0	0	0	2	2	1	0	1	1	1	2	2	0	0	2	0	0	0	0	0	1	0	2	0
493	1	0	1	1	0	0	2	1	1	1	1	1	1	0	1	0	1	0	1	1	2	0	0	0	0	1	1	1	2	2	0	0	0	0	0	1	0	0	2	1	1	0	1	0	1	1	0	0	2
494	1	0	0	0	0	0	1	2	0	0	1	0	1	0	0	1	1	0	1	1	2	1	2	2	0	0	0	1	1	1	1	1	2	0	1	1	0	0	2	0	0	1	1	0	1	0	0	1	1
495	1	0	0	1	0	0	1	1	2	2	0	0	2	1	0	1	2	2	2	2	1	0	2	2	0	0	0	0	2	1	0	0	2	0	0	1	1	1	0	1	0	1	1	0	1	0	0	0	2
496	1	1	0	0	1	1	1	2	1	1	1	0	1	0	0	1	1	1	1	1	1	0	2	2	0	0	0	1	1	0	2	0	1	1	0	2	1	1	1	1	0	1	1	0	0	1	0	2	1
497	0	0	1	1	0	0	1	1	1	1	0	1	1	0	1	0	1	0	2	1	2	0	2	2	0	0	0	0	1	1	0	1	1	1	0	1	2	1	0	1	0	1	0	1	0	1	0	1	1
498	1	0	0	0	0	0	2	1	1	1	0	0	0	0	0	0	1	2	1	1	2	1	2	2	0	0	0	0	2	1	0	1	1	1	1	2	2	0	1	1	0	1	0	0	1	0	0	2	1
499	1	0	0	0	0	0	2	2	1	0	0	1	1	0	1	0	1	1	0	0	2	0	1	1	0	0	0	0	1	2	1	1	0	1	1	2	2	0	0	2	0	0	0	0	0	1	0	1	0
500	0	0	1	0	1	1	2	2	2	0	0	0	0	0	0	0	2	1	1	2	2	0	1	1	0	1	1	0	2	2	0	0	0	1	2	2	1	0	1	2	1	0	0	0	0	1	1	0	1
501	0	0	0	0	0	0	2	1	2	1	0	0	0	0	0	0	2	1	1	1	2	0	1	1	0	1	0	0	2	2	0	1	0	0	0	1	1	1	0	0	0	1	1	0	0	1	0	1	1
502	1	0	0	0	0	0	1	2	1	0	1	0	0	0	0	0	2	0	1	1	2	0	2	2	0	0	0	0	2	2	0	0	1	1	1	1	1	0	0	0	0	1	0	0	1	0	0	2	0
503	1	0	0	0	0	0	1	1	2	2	0	0	0	0	0	0	0	0	1	2	2	0	0	1	0	0	1	1	2	2	0	0	1	0	0	1	2	0	1	1	0	0	0	2	0	2	0	0	2
504	0	1	0	0	1	1	1	1	1	1	1	0	0	0	0	0	0	0	1	1	1	1	1	1	0	1	0	1	2	2	2	1	0	1	1	2	2	0	0	2	0	1	0	0	1	0	0	2	0
505	0	0	0	0	0	0	2	1	2	2	0	0	0	0	0	0	1	0	1	1	1	0	2	2	0	1	0	0	2	1	0	0	0	0	1	2	1	0	1	1	0	0	0	0	0	0	0	1	1
506	1	0	0	0	0	0	1	2	0	0	1	1	2	0	2	0	0	0	0	0	0	0	2	2	0	0	0	0	2	2	0	0	0	1	0	2	2	0	0	2	0	0	1	0	0	0	0	0	2
507	1	0	0	1	0	0	2	1	2	2	0	0	0	0	0	0	1	0	1	1	1	1	2	2	0	1	0	0	2	2	1	1	2	0	0	1	1	0	0	0	0	1	0	0	0	1	0	1	1
508	1	0	0	1	0	0	2	1	2	1	0	1	1	0	0	0	1	0	2	2	2	0	1	1	1	1	0	1	2	2	2	0	1	1	1	1	1	0	2	0	1	0	0	0	0	0	0	0	2
509	1	0	1	1	0	0	2	1	1	1	0	0	0	0	0	0	1	1	0	0	1	0	2	2	0	0	0	0	2	2	1	0	1	0	0	2	1	1	0	0	0	0	1	0	0	1	0	2	0
510	1	0	0	0	1	1	0	2	1	1	0	1	1	0	1	0	2	0	2	2	2	0	2	2	0	0	1	0	2	2	1	0	0	1	2	2	0	0	2	1	1	0	0	0	1	1	0	0	2
511	1	0	0	0	0	0	1	1	0	0	1	0	2	0	2	0	1	1	0	0	1	0	2	2	0	0	0	0	2	2	1	0	1	1	0	1	1	0	2	0	0	1	0	0	0	0	0	2	0
512	1	0	0	0	0	0	2	2	1	0	1	1	1	1	0	0	0	0	0	0	0	0	2	2	0	1	0	0	2	2	0	1	2	1	0	2	0	0	1	1	0	0	0	1	1	2	0	0	2
513	1	0	0	0	0	1	1	1	1	1	0	0	0	0	0	0	1	1	0	0	1	0	2	2	0	0	0	0	1	1	0	0	1	1	0	1	1	0	1	1	0	0	0	0	0	1	0	0	2
514	1	0	0	0	0	0	1	2	1	1	1	1	1	0	1	0	1	1	0	0	1	0	1	2	0	0	0	2	1	1	2	0	0	0	0	1	2	0	2	0	0	0	1	0	0	0	0	2	0
515	0	0	0	0	0	0	1	2	2	2	0	0	1	0	0	0	0	0	1	1	1	0	1	1	1	1	0	0	2	2	0	1	0	1	1	2	1	0	0	1	0	1	0	0	0	1	0	2	0
516	1	0	0	0	1	1	1	2	1	0	1	2	2	0	2	0	2	1	2	2	1	1	1	2	0	0	0	0	1	1	2	1	1	0	1	2	1	1	0	1	0	0	0	0	0	1	0	2	0
517	0	0	0	1	0	0	2	1	2	2	0	1	1	0	1	0	2	1	2	2	2	1	2	2	0	0	0	0	2	2	1	1	1	0	0	1	2	0	0	1	0	0	1	0	1	0	0	1	1
518	1	0	0	1	0	0	2	2	1	0	1	0	2	0	1	0	1	1	1	1	2	1	2	2	0	0	0	1	2	2	1	1	0	0	0	2	2	0	1	1	1	0	0	1	0	0	0	2	0
519	1	0	0	0	0	0	1	1	0	0	1	0	1	0	0	1	2	1	2	2	2	1	2	2	0	0	0	1	1	1	2	0	0	0	0	1	1	0	1	2	1	0	0	0	0	0	0	1	1
520	0	0	0	0	1	1	2	1	2	2	0	1	1	0	1	0	0	1	2	2	2	0	2	2	0	0	0	0	2	1	1	1	1	1	1	2	2	0	0	2	0	0	0	0	1	1	0	0	1
521	0	0	0	0	0	0	2	2	1	0	1	0	0	0	0	0	1	1	0	0	0	0	2	2	0	0	0	0	2	2	0	1	2	0	0	1	1	0	0	1	0	0	0	1	0	0	0	2	1
522	1	0	1	1	0	0	2	1	1	1	0	0	0	0	0	0	2	0	2	2	2	0	2	2	0	0	0	0	2	2	0	0	2	0	0	2	2	0	0	1	0	0	0	0	0	0	0	0	2
523	1	1	0	0	1	1	2	1	2	1	0	0	1	0	0	1	1	0	1	1	1	0	2	2	0	0	0	0	2	2	0	1	0	2	1	2	1	0	0	2	0	0	0	0	0	0	0	1	1
524	0	0	0	0	2	2	2	1	1	1	1	0	1	0	0	1	1	0	1	1	1	0	2	2	0	0	0	0	2	2	1	0	0	1	1	2	1	0	0	1	0	0	0	0	0	2	0	0	2
525	1	0	0	0	0	0	1	1	1	1	0	0	1	0	1	0	2	1	2	2	2	0	1	1	1	1	0	1	1	0	1	0	1	2	0	2	2	0	1	1	0	0	0	0	0	0	0	2	0
526	1	0	0	0	1	1	1	1	1	0	1	1	1	0	1	0	0	1	2	2	2	0	2	2	0	0	0	1	2	2	1	0	2	0	0	1	1	0	2	0	0	0	1	0	1	1	1	1	1
527	1	1	0	0	1	1	1	2	1	1	0	0	1	0	1	0	0	0	2	1	2	0	2	2	0	1	0	1	1	0	1	1	1	1	0	2	1	0	1	1	0	0	1	0	1	0	0	2	0
528	0	0	0	0	0	0	1	2	1	1	1	1	1	0	1	0	0	0	2	2	1	2	0	1	1	1	0	0	2	2	0	2	1	0	0	2	0	0	2	1	1	0	1	0	0	1	0	0	2
529	1	0	0	0	1	1	2	2	1	1	0	1	1	0	2	0	2	1	1	1	1	0	2	2	0	0	0	0	2	1	0	2	1	0	0	0	1	1	0	1	0	0	0	1	0	1	0	1	1
530	1	0	0	0	0	0	1	1	1	1	1	0	1	0	0	0	0	0	1	1	0	0	2	2	0	0	0	0	2	2	2	0	1	1	0	1	1	1	1	1	0	0	1	0	0	1	0	1	1
531	0	0	0	0	1	1	2	1	2	1	0	0	0	0	0	0	2	0	2	2	2	1	1	2	0	0	0	1	2	2	1	0	0	2	2	2	1	0	1	1	0	0	1	0	0	1	0	1	1
532	1	0	0	0	0	0	1	2	0	0	1	0	1	0	1	0	0	0	1	1	1	0	2	2	0	0	0	0	2	2	1	0	2	0	0	2	1	0	0	2	0	0	0	0	0	0	0	1	1
533	1	0	0	0	0	0	2	2	0	0	0	1	1	0	1	0	1	1	1	1	1	1	2	2	0	0	0	0	1	1	0	2	1	0	0	2	1	1	1	2	2	1	0	0	0	1	0	1	1
534	1	0	1	0	0	0	2	2	1	1	0	0	1	0	0	0	1	1	1	0	0	1	1	1	1	0	0	0	1	1	1	1	1	1	0	0	1	1	1	1	0	0	1	0	1	0	0	2	0
535	1	0	0	0	0	0	2	1	1	1	0	0	1	0	0	1	1	1	1	1	1	0	1	1	0	0	0	0	2	2	0	0	1	0	0	2	1	0	0	1	0	0	1	0	1	0	0	2	0
536	1	0	0	0	0	0	2	2	2	1	0	0	0	0	0	0	2	2	2	2	1	0	1	1	0	1	1	0	2	2	0	0	1	1	0	2	1	0	1	2	1	0	0	0	1	0	0	1	1
537	0	0	0	1	1	1	2	0	2	2	0	2	2	0	2	0	1	1	0	0	1	1	2	2	0	0	0	1	1	1	2	2	2	0	0	0	2	0	1	1	1	0	0	0	0	1	0	1	1
538	0	0	1	1	0	0	2	1	2	1	0	0	0	0	0	0	1	0	1	1	1	0	2	2	0	0	0	0	2	2	0	1	1	2	0	2	1	0	0	1	0	0	0	1	1	1	0	1	1
539	0	0	0	0	0	0	2	2	1	0	0	0	0	0	0	0	1	1	0	0	1	0	2	2	0	0	0	0	2	2	1	0	0	1	0	2	2	0	0	1	0	0	0	0	0	0	0	1	2
540	1	0	0	1	0	0	2	1	2	1	0	0	0	0	0	0	1	1	1	1	2	0	2	1	1	2	0	1	1	2	1	1	2	0	0	1	1	1	1	1	0	0	0	0	0	0	0	2	0
541	0	0	0	0	0	0	1	2	0	0	0	1	1	0	1	0	1	1	1	1	1	0	1	2	0	1	0	1	1	1	1	0	2	0	0	1	2	0	0	1	0	0	1	0	1	2	0	1	1
542	1	0	0	0	0	0	2	1	2	0	0	2	2	0	2	0	0	0	1	1	0	1	0	1	0	0	0	0	2	2	0	1	0	0	0	1	2	1	0	0	0	0	0	0	0	1	0	1	0
543	1	0	0	0	1	1	1	1	1	1	1	1	0	0	0	0	0	0	0	0	0	0	1	1	0	0	0	1	2	2	1	0	1	1	0	1	1	1	0	1	0	0	1	0	1	1	0	2	0
544	0	0	0	0	0	0	1	0	2	2	0	0	0	0	0	0	1	0	1	1	2	1	1	2	0	0	0	0	2	2	0	1	2	0	0	1	2	1	0	1	0	0	0	1	0	0	0	1	1
545	1	0	1	0	0	1	2	0	2	2	0	1	1	0	1	0	1	1	1	2	2	0	1	1	0	1	0	0	1	1	1	0	0	0	0	2	1	0	0	2	0	1	0	0	0	0	0	2	2
546	1	0	0	0	0	0	2	2	1	0	0	0	0	0	0	0	1	0	1	1	1	1	1	1	1	1	0	1	2	2	2	0	1	1	0	2	2	1	0	1	0	2	0	0	0	0	0	2	1
547	1	0	0	0	0	0	2	1	2	2	0	0	0	0	0	0	0	0	1	1	0	0	2	2	0	0	0	0	2	2	1	1	1	2	1	1	2	0	0	2	0	0	0	0	0	1	0	0	2
548	0	0	0	0	0	0	2	1	2	1	0	0	0	0	0	0	0	0	2	2	2	0	1	1	0	0	0	1	2	2	0	0	1	0	0	2	1	0	0	1	0	0	0	1	0	1	0	1	1
549	0	0	0	0	0	0	2	2	1	1	0	0	2	0	0	1	2	2	1	1	2	0	2	2	0	0	0	0	2	2	1	1	1	1	0	1	2	0	0	1	0	1	0	1	1	0	0	0	2
550	1	0	0	0	0	1	1	1	2	2	0	0	0	0	0	0	1	0	2	2	2	0	2	2	0	0	0	0	2	2	0	0	1	0	0	2	2	0	0	1	0	0	1	0	0	1	0	0	1
551	0	0	1	1	0	0	2	0	2	2	0	0	0	0	0	0	1	0	1	2	2	0	2	2	0	0	0	0	2	2	1	1	1	1	0	2	1	1	0	1	0	0	0	0	0	0	0	0	2
552	1	0	0	0	0	0	2	2	2	0	0	0	0	0	0	0	2	1	1	1	2	0	1	1	1	1	0	0	2	2	1	0	1	1	0	1	2	0	0	1	0	0	0	0	0	1	0	2	0
553	0	0	0	0	0	0	2	1	2	1	0	0	0	0	0	0	1	0	1	1	1	1	2	2	0	0	0	0	2	2	2	0	0	0	0	1	1	1	0	1	0	0	1	0	1	1	0	2	0
554	0	0	0	0	0	0	2	1	1	1	1	1	2	0	2	0	1	1	2	2	2	0	2	2	0	0	1	1	2	2	0	0	0	1	0	2	1	0	1	1	0	0	0	0	1	1	0	2	0
555	1	0	0	1	0	0	1	2	1	1	0	0	0	0	0	0	1	0	2	2	2	0	1	2	0	1	0	0	2	2	0	1	1	0	0	1	2	0	0	1	0	0	0	0	0	0	0	2	0
556	0	0	0	0	0	0	2	2	1	1	0	0	0	0	0	0	1	1	0	0	1	0	1	1	0	1	1	1	2	2	0	0	0	1	1	1	1	0	0	2	0	0	1	1	0	1	0	2	0
557	1	0	0	1	0	0	2	2	1	0	1	0	1	0	0	0	1	1	1	1	1	0	2	2	0	0	0	1	2	2	1	0	2	1	0	2	2	0	1	1	0	1	0	0	1	1	0	2	0
558	1	0	0	0	0	0	1	2	0	0	1	1	1	0	1	0	2	0	1	2	2	1	1	2	0	0	0	0	1	1	1	1	1	2	1	1	1	0	0	1	0	0	1	0	0	0	0	2	2
559	0	0	0	0	0	0	1	1	2	1	0	0	0	0	0	0	1	1	0	0	0	1	1	1	1	1	0	0	2	1	0	1	1	0	0	2	2	0	1	2	1	0	0	0	0	1	0	0	2
560	1	0	0	2	1	1	1	1	1	1	1	0	0	0	0	0	1	1	0	0	1	0	2	2	0	1	0	0	2	2	0	1	2	0	0	1	1	0	0	2	0	0	0	0	0	1	0	1	0
561	1	0	0	0	0	0	1	1	2	2	0	0	0	0	0	0	2	2	1	1	1	0	1	1	0	1	0	0	1	1	2	0	0	1	0	2	1	0	1	1	0	0	0	0	1	0	0	2	0
562	0	0	0	0	0	0	2	1	2	2	0	0	0	0	0	0	2	1	2	2	2	0	2	2	0	0	0	0	2	2	1	1	1	0	0	2	2	0	0	2	0	0	0	0	0	0	0	2	0
563	1	1	0	0	1	1	2	0	2	2	0	1	1	0	1	0	1	1	2	2	2	0	1	1	0	0	0	1	2	2	1	1	2	1	0	2	2	0	0	2	0	2	0	0	0	1	0	1	2
564	0	0	1	1	0	0	2	1	2	1	0	0	0	0	0	0	1	0	0	0	2	0	2	2	0	0	0	0	2	2	1	2	1	0	0	1	1	0	1	1	0	0	0	0	0	0	0	1	1
565	1	0	0	0	0	0	2	2	2	1	0	1	0	0	0	0	1	0	2	2	2	0	2	2	0	0	0	1	1	1	2	1	1	1	0	0	2	0	0	2	0	0	0	0	0	1	0	1	1
566	1	0	0	0	0	0	2	0	2	1	0	0	1	0	1	0	2	2	1	1	2	1	1	2	0	0	0	1	2	2	0	0	1	0	0	2	1	2	0	0	0	0	1	0	1	0	0	1	1
567	1	0	0	0	0	0	2	2	1	0	1	1	1	0	1	0	2	0	2	2	2	1	1	1	1	0	0	1	2	2	2	2	1	0	0	1	2	0	0	1	0	0	0	1	1	1	0	1	1
568	1	0	0	1	0	0	2	1	2	1	0	0	1	0	2	0	0	0	1	1	1	2	0	1	1	1	0	1	2	2	2	0	0	2	1	1	1	0	0	1	0	1	0	0	1	0	0	1	0
569	1	0	0	1	0	0	1	1	1	1	1	1	1	0	1	0	1	1	1	1	1	1	2	2	0	0	1	1	2	2	0	0	2	0	0	1	1	0	0	0	0	0	0	0	1	0	0	2	0
570	1	0	0	0	1	1	0	1	1	1	1	1	1	0	0	0	1	1	1	1	1	1	2	2	0	0	0	2	1	1	2	2	2	0	0	0	2	0	0	2	0	0	0	0	2	0	0	1	1
571	0	0	0	0	0	0	2	1	1	1	1	1	1	0	1	0	0	0	1	1	1	0	1	1	0	0	0	1	2	1	1	2	1	1	1	2	2	0	0	2	0	0	0	0	1	1	0	2	0
572	1	0	1	1	0	0	2	2	1	1	0	0	0	0	0	0	1	0	1	1	2	0	2	2	0	0	0	0	2	2	0	0	1	1	1	2	1	0	0	0	0	0	0	0	0	0	0	1	1
573	0	0	0	0	1	1	2	1	2	2	0	0	1	0	1	0	1	1	2	2	1	0	2	2	0	0	0	0	2	2	0	0	2	1	0	2	1	0	0	0	0	0	0	0	0	0	0	2	0
574	1	0	0	1	0	0	1	1	2	1	0	0	1	0	0	1	1	1	2	2	2	0	1	1	0	0	0	0	1	1	2	1	1	1	1	1	2	1	0	2	1	0	0	0	0	1	0	0	2
575	0	0	1	1	0	0	2	0	2	2	0	1	2	0	2	0	1	0	1	1	1	1	1	2	0	0	0	1	1	2	1	1	1	1	1	2	1	0	2	0	0	1	0	0	0	2	0	2	1
576	1	0	0	0	0	0	2	1	1	0	0	0	2	0	1	0	0	0	1	1	1	1	1	2	0	0	0	1	2	2	2	1	1	0	0	1	1	0	1	1	0	1	0	0	1	0	0	1	1
577	1	0	0	0	0	0	1	1	1	1	1	0	1	0	0	1	1	1	1	1	2	0	1	1	0	0	0	0	2	2	2	2	1	0	0	1	1	0	2	0	0	2	0	0	0	0	1	1	0
578	1	0	0	0	0	0	2	1	1	1	0	1	1	0	1	0	2	2	0	0	0	1	1	1	1	1	0	0	2	2	0	2	2	0	0	2	1	0	0	1	0	0	0	0	0	0	0	1	1
579	0	0	0	0	0	0	1	1	1	1	0	0	0	0	0	0	2	1	2	2	2	0	2	2	0	0	1	1	2	2	0	2	2	0	0	1	0	0	1	1	0	0	1	0	0	1	0	1	2
580	1	0	0	0	0	1	2	1	1	1	1	0	0	0	0	0	2	2	1	1	1	0	2	2	0	0	0	0	2	2	1	0	1	2	2	2	1	0	1	1	0	0	1	0	1	0	0	2	0
581	0	1	0	0	0	0	1	2	0	0	0	0	1	0	1	0	2	0	2	2	2	0	2	2	0	0	1	0	2	2	0	2	2	0	0	2	1	1	0	1	0	0	1	0	2	2	0	2	1
582	1	0	0	0	1	1	1	1	1	1	1	1	2	0	2	0	1	1	1	1	1	0	2	2	0	0	0	0	1	1	2	0	2	1	0	2	1	0	0	1	0	0	0	0	0	1	1	2	0
583	1	0	0	0	0	0	1	1	1	1	0	0	1	0	0	0	1	1	2	2	2	1	1	1	1	1	0	0	2	2	1	0	0	0	0	1	1	0	1	1	0	0	0	0	0	1	0	2	0
584	1	0	0	0	0	0	2	2	1	1	1	0	0	0	0	1	2	2	2	1	2	0	1	1	0	0	0	0	2	2	2	2	2	0	1	2	2	0	2	0	0	0	0	0	0	0	0	1	1
585	1	1	0	0	0	0	1	1	1	1	2	0	0	0	0	0	0	0	2	1	2	1	0	1	1	1	0	1	1	1	1	0	1	1	1	2	1	1	0	1	0	0	0	0	0	0	0	1	1
586	1	0	0	0	1	1	2	2	0	0	0	1	1	0	1	0	1	0	1	1	2	1	2	2	0	0	0	0	1	1	1	1	1	0	0	1	1	1	0	1	0	0	0	0	0	0	0	1	1
587	0	0	0	0	0	0	1	1	2	1	0	0	1	0	0	1	1	1	1	1	1	0	2	2	0	0	0	0	2	2	2	0	0	2	2	2	2	1	0	2	1	0	1	0	1	1	0	0	2
588	1	0	1	1	0	0	2	1	1	1	0	0	0	0	0	0	1	0	2	2	2	1	1	1	1	1	0	0	2	2	1	2	2	1	1	2	2	0	0	2	0	0	1	0	1	0	0	1	1
589	0	0	2	0	0	0	2	0	1	1	1	1	1	0	1	0	1	1	1	1	1	0	1	1	0	1	0	0	2	2	0	1	1	1	1	1	1	0	0	1	0	0	2	0	1	1	0	1	1
590	1	0	0	1	0	0	2	2	1	1	0	1	2	0	2	0	1	1	1	1	2	2	2	2	0	0	0	1	2	2	0	1	1	0	0	2	0	0	1	0	0	1	0	0	1	1	1	1	0
591	1	0	0	0	0	0	1	1	1	1	0	0	0	0	0	0	2	1	2	2	2	0	2	2	0	0	0	1	1	1	1	0	1	1	0	2	1	1	0	1	0	1	0	0	0	1	0	1	0
592	0	0	1	1	0	0	1	2	0	0	1	0	1	0	0	1	1	0	1	1	1	1	2	2	0	0	0	0	2	2	1	2	1	0	0	1	1	1	0	0	0	0	0	0	0	1	0	2	0
593	0	0	0	1	0	0	2	2	2	0	1	0	0	0	0	0	1	0	2	2	2	0	2	2	0	1	0	0	2	2	2	2	1	1	1	2	1	0	0	2	0	0	1	0	1	0	0	1	0
594	1	0	0	0	1	1	1	2	0	0	0	0	2	0	1	1	2	1	2	2	1	0	1	1	0	1	0	0	1	1	1	1	1	0	0	2	1	0	1	0	0	0	1	0	1	0	0	2	0
595	1	0	0	1	0	0	1	2	1	0	1	0	1	0	2	0	2	2	1	1	2	0	2	2	0	0	0	2	2	2	1	0	1	1	1	1	2	0	0	2	0	2	0	0	0	0	0	1	1
596	1	0	0	0	1	1	2	1	2	2	0	0	0	0	0	0	1	0	2	1	2	0	2	2	0	1	0	1	0	0	2	0	1	0	0	1	1	1	1	1	1	0	0	0	1	1	0	0	0
597	1	0	0	1	0	0	0	1	1	1	1	0	1	0	1	0	1	1	1	1	1	0	2	2	0	0	0	1	2	1	2	2	2	0	0	1	2	0	1	1	0	0	1	0	1	1	0	2	0
598	1	0	0	0	0	0	2	2	0	0	1	0	1	0	1	0	1	1	1	1	1	1	2	2	0	0	0	1	2	1	1	0	0	2	2	2	1	1	0	1	0	0	0	0	0	1	0	0	2
599	1	0	0	1	0	0	1	2	0	0	1	0	0	0	0	0	1	0	2	1	2	0	1	1	0	1	0	0	2	1	1	1	2	0	0	2	1	0	1	1	0	0	0	0	0	1	0	2	0
600	1	0	0	0	0	0	1	2	1	0	1	1	1	0	1	0	1	1	2	2	2	0	2	2	0	0	1	1	2	2	0	1	1	1	0	1	1	0	1	1	0	1	0	0	0	1	0	1	1
601	0	0	0	1	1	1	2	0	2	2	0	0	1	0	1	0	2	1	2	2	2	0	1	1	0	0	0	0	2	2	0	0	0	0	0	2	2	0	1	1	0	0	0	0	0	0	0	2	0
602	0	0	0	0	0	0	2	2	1	1	0	0	2	0	2	0	1	1	1	2	2	0	2	2	0	0	0	0	2	2	1	2	2	0	1	2	2	0	1	0	0	0	0	1	0	0	0	1	1
603	1	0	0	0	0	0	2	1	2	2	0	0	0	0	0	0	0	0	1	1	1	0	2	2	0	0	0	0	2	1	0	1	0	0	0	2	2	0	1	1	1	0	2	0	1	1	0	0	2
604	1	0	0	0	0	0	2	1	2	1	0	1	1	0	1	0	2	1	1	1	2	0	2	2	0	0	0	0	1	1	0	1	1	0	0	1	1	0	2	1	1	0	0	1	0	0	0	2	0
605	1	0	0	0	1	1	1	2	1	1	0	1	2	0	1	0	1	0	2	2	2	1	2	2	0	0	1	0	2	2	0	2	2	0	1	2	2	0	1	1	1	0	1	0	1	0	0	1	1
606	1	0	0	0	1	1	2	2	1	0	1	2	1	0	1	0	1	0	1	1	1	0	1	1	0	0	0	0	2	2	0	0	0	0	0	2	1	0	2	0	0	0	0	0	1	0	0	0	2
607	0	0	0	0	0	0	2	0	2	2	0	0	0	0	0	0	0	0	2	2	2	1	2	2	0	0	0	0	2	2	1	1	1	2	0	1	0	0	1	0	0	0	0	0	0	0	0	1	1
608	1	0	0	1	0	0	2	1	2	2	0	1	1	0	0	0	1	0	2	1	2	0	1	1	1	2	0	1	1	1	2	1	1	1	1	1	1	1	0	1	0	0	1	0	1	0	0	0	2
609	1	0	0	0	0	0	2	1	2	2	0	0	1	0	1	0	0	0	1	2	2	0	1	1	0	0	0	0	2	2	0	1	1	0	1	2	2	0	1	2	1	0	0	1	0	1	0	2	1
610	1	0	0	0	0	0	2	2	1	1	0	0	0	0	0	0	1	1	1	1	1	1	2	2	0	1	0	0	1	1	2	2	2	0	1	2	0	0	1	0	0	0	0	1	0	1	0	0	2
611	0	0	1	0	0	0	2	1	2	2	0	0	1	0	1	0	2	0	1	2	2	1	2	2	0	0	0	0	2	2	1	2	2	0	0	0	1	0	1	1	0	0	0	1	0	1	0	0	2
612	0	0	0	0	0	0	2	1	2	2	0	1	1	0	1	0	0	0	1	1	0	0	2	2	0	0	0	0	2	2	1	0	0	1	2	2	2	0	0	1	0	1	0	0	1	1	0	2	0
613	0	0	0	0	0	0	2	2	0	0	0	0	0	0	0	0	2	1	2	1	2	0	2	2	0	0	0	0	2	2	0	0	0	0	1	2	1	1	0	0	0	0	0	1	0	1	0	1	1
614	0	0	0	0	0	0	2	1	2	1	0	1	1	0	1	0	1	1	1	1	1	0	2	2	0	0	0	0	2	2	1	0	0	0	0	1	1	1	0	1	0	0	0	0	0	1	0	1	1
615	1	0	0	0	0	0	1	1	2	2	0	0	0	0	0	0	1	1	1	1	2	1	1	1	1	1	0	0	2	2	0	2	2	1	1	2	1	0	1	1	0	0	1	0	1	0	0	1	1
616	1	0	0	0	0	0	1	2	1	1	0	2	2	1	1	0	1	1	2	2	1	0	2	2	0	0	0	1	2	2	0	1	1	1	1	2	2	0	1	1	0	0	0	0	1	0	0	1	1
617	0	0	0	1	0	0	2	1	1	1	0	0	1	0	1	0	1	1	1	1	1	0	2	2	0	0	0	1	1	1	1	2	1	0	1	2	2	1	0	1	0	0	0	0	0	0	0	0	2
618	0	0	0	1	0	0	1	2	1	0	1	0	0	0	0	0	0	0	0	1	2	0	2	2	0	1	0	0	2	2	1	0	0	0	1	2	1	1	0	2	0	0	0	0	1	1	0	0	1
619	1	0	1	1	0	0	2	1	1	1	0	1	1	0	1	0	1	1	0	0	1	0	1	1	0	0	0	1	2	2	2	1	0	1	1	2	2	0	1	1	0	0	0	0	0	1	0	0	1
620	0	0	0	0	1	1	1	2	0	0	0	1	2	0	2	0	0	0	1	1	0	0	2	2	0	0	0	0	2	2	1	1	2	0	0	2	1	0	0	1	0	0	0	0	1	0	0	1	0
621	1	0	0	0	0	0	1	2	0	0	0	1	2	0	1	0	0	0	1	2	2	0	2	2	0	0	0	0	2	2	1	1	1	0	0	2	1	0	2	1	1	0	1	0	1	0	0	2	1
622	1	0	0	1	1	1	2	2	1	0	0	0	1	0	0	1	1	1	0	0	0	0	1	1	0	0	0	0	1	1	1	2	2	0	0	2	1	0	1	1	0	1	0	0	1	0	0	2	0
623	0	0	0	0	0	0	1	1	2	1	0	0	1	1	0	0	2	1	2	2	2	0	2	2	0	0	1	0	1	1	1	1	1	0	1	1	0	1	1	0	0	0	0	0	0	1	0	1	1
624	1	0	0	0	0	0	2	0	2	2	0	0	0	0	0	0	1	0	2	2	2	1	2	2	0	1	0	0	2	2	0	0	2	0	0	2	2	0	1	1	0	0	0	0	0	0	0	0	1
625	1	0	0	0	0	0	1	1	1	1	0	1	2	0	2	0	1	0	1	1	1	0	2	2	0	0	2	1	2	2	1	0	0	0	0	1	1	1	1	1	1	1	0	0	1	0	0	2	0
626	1	0	0	0	0	0	2	2	2	1	0	1	1	0	1	0	1	1	0	0	1	0	2	2	0	0	0	0	2	2	2	1	1	2	0	1	1	0	1	1	0	1	0	1	1	0	0	0	2
627	1	0	0	0	1	1	2	2	1	1	0	0	0	0	0	0	2	1	1	1	1	0	0	0	0	1	0	0	2	2	0	1	1	2	1	1	1	1	1	2	2	0	1	0	1	1	0	0	2
628	0	1	1	1	0	0	1	2	0	0	0	2	2	0	2	0	1	0	1	1	1	1	1	1	1	1	0	0	2	1	0	0	2	0	0	2	1	0	2	1	1	1	0	0	1	1	0	2	0
629	1	0	0	0	1	1	1	1	1	0	1	0	0	0	0	1	1	1	2	2	2	0	1	1	1	1	0	0	2	2	0	2	2	1	1	2	1	0	1	1	0	0	0	0	0	0	0	0	2
630	0	0	0	1	0	0	1	1	1	1	0	0	0	0	0	0	0	0	1	1	0	0	2	2	0	2	1	1	2	2	0	2	1	0	1	2	2	0	0	2	0	0	0	0	0	1	0	2	0
631	1	0	1	0	0	0	2	2	2	1	0	1	2	0	1	0	2	2	1	1	1	0	0	1	0	0	0	0	2	2	0	0	1	1	1	1	1	1	1	1	1	0	1	0	0	1	0	2	0
632	0	0	0	0	0	0	2	2	0	0	1	0	0	0	0	0	1	1	1	0	1	1	0	0	1	1	0	0	2	2	1	0	2	0	0	2	1	0	0	2	0	0	0	0	0	1	0	2	1
633	0	0	0	0	0	0	1	1	0	0	2	0	1	0	0	0	1	0	2	2	2	1	2	2	0	0	0	1	0	0	2	0	0	0	0	2	1	0	1	2	1	0	0	1	0	1	0	2	0
634	0	0	0	0	0	0	0	1	1	1	1	0	0	0	0	0	2	2	1	1	1	0	1	1	0	1	0	1	1	1	1	1	1	0	0	1	2	1	0	1	0	0	1	0	1	2	0	0	2
635	0	0	0	0	0	0	2	1	1	1	1	0	1	0	0	0	2	0	1	1	2	0	1	1	0	1	0	0	2	2	0	2	1	0	1	2	2	0	1	1	0	1	0	0	1	0	0	2	0
636	0	1	0	0	0	0	2	0	2	2	0	0	0	0	0	0	1	0	1	1	1	0	2	2	0	1	0	2	2	2	1	1	0	1	2	2	1	0	1	2	1	0	0	0	0	1	0	1	1
637	1	0	0	0	1	1	2	2	0	0	0	1	1	0	1	0	2	0	0	1	2	1	2	2	0	0	0	1	2	2	1	1	1	0	0	2	1	0	0	1	0	0	0	0	1	0	0	0	2
638	1	0	0	1	0	0	2	1	2	1	0	0	2	0	1	0	1	0	1	1	2	1	1	2	0	0	0	1	2	2	2	0	1	0	0	1	1	1	0	2	1	0	0	0	1	1	0	2	1
639	0	0	0	1	0	0	1	2	0	0	0	0	0	0	1	0	0	0	2	2	2	1	2	2	0	0	1	0	2	2	0	0	1	1	1	2	1	0	1	1	0	0	1	0	1	0	0	1	0
640	1	0	0	0	2	2	1	2	2	2	0	1	2	0	1	1	2	2	2	2	2	1	2	2	0	0	0	1	2	2	1	1	0	1	1	2	2	1	0	0	0	0	0	0	0	1	0	2	1
641	1	0	0	0	0	0	1	2	0	0	0	0	0	0	0	0	1	0	1	1	1	0	2	2	0	0	1	1	2	2	0	1	0	0	1	2	1	0	0	1	0	1	1	0	1	0	0	2	0
642	1	1	0	0	1	1	1	1	1	1	1	0	1	0	0	1	2	1	2	2	2	0	2	2	0	0	0	0	2	2	0	0	1	2	0	1	1	0	2	0	0	0	1	0	1	1	0	1	1
643	0	0	0	0	0	1	2	1	1	1	1	1	1	0	1	0	1	0	1	1	1	1	2	2	0	0	0	0	1	1	0	0	0	1	0	2	1	1	0	0	0	1	0	0	1	0	0	1	1
644	1	0	0	1	0	0	2	0	2	2	0	0	0	0	0	0	2	1	2	2	2	0	2	2	0	0	1	1	2	2	0	0	1	1	0	1	1	0	2	0	0	0	0	0	0	2	0	1	2
645	1	0	0	0	0	0	2	0	2	2	0	0	1	0	0	1	0	0	1	1	2	1	2	2	0	0	0	0	1	1	1	0	2	0	0	1	1	0	0	1	0	1	1	0	0	1	0	1	1
646	1	0	0	0	0	0	2	1	2	1	0	0	0	0	0	0	1	1	1	1	1	0	1	1	0	1	0	0	2	1	1	1	1	0	0	1	1	0	0	2	0	0	0	0	0	0	0	2	1
647	0	0	0	1	0	0	2	2	1	1	0	0	1	0	0	1	0	0	1	1	2	1	1	1	1	1	0	0	2	2	1	1	1	0	0	2	1	1	1	1	0	0	1	0	1	1	0	1	1
648	1	0	0	0	0	0	2	1	2	2	0	0	0	0	0	0	1	0	2	1	2	0	2	2	0	0	0	0	2	2	0	1	0	1	1	2	1	0	0	1	0	0	0	0	2	2	0	1	0
649	0	0	0	0	0	0	2	2	1	1	0	0	1	0	0	1	2	2	0	0	0	0	1	1	1	1	0	1	2	2	1	0	2	1	0	2	0	0	1	1	1	0	0	1	0	1	0	2	1
650	1	0	0	0	0	0	2	0	2	2	0	0	0	0	0	0	1	1	0	0	0	0	2	2	0	0	0	0	1	1	1	0	0	0	1	2	1	0	1	1	0	0	1	0	1	0	0	1	1
651	0	0	1	0	0	1	2	1	1	0	0	0	1	0	2	0	1	1	1	1	1	1	0	1	1	1	0	0	2	2	1	0	0	1	1	2	1	1	1	0	0	0	1	0	1	0	0	1	1
652	1	0	0	0	1	1	1	2	1	1	1	0	1	0	1	0	0	0	1	1	1	1	2	2	0	0	0	0	2	2	0	0	1	1	0	1	1	0	0	1	0	1	0	0	1	1	0	1	0
653	0	1	0	0	0	0	2	2	0	0	0	1	0	0	0	0	2	1	1	1	1	1	0	0	1	1	0	1	1	1	1	1	1	0	0	1	1	0	0	1	0	0	0	0	2	1	0	0	1
654	1	0	0	1	0	0	1	2	0	0	1	0	2	0	2	0	2	2	1	1	2	1	0	1	1	1	0	0	2	2	0	0	0	0	0	1	2	0	1	1	0	0	0	0	0	0	0	0	1
655	0	0	0	1	0	0	2	2	1	1	0	1	1	0	1	0	1	1	0	0	0	1	2	2	0	0	0	0	1	2	1	1	1	2	0	1	2	1	0	2	1	0	0	0	0	1	0	2	0
656	1	0	0	0	0	0	2	1	2	1	0	0	0	0	0	0	0	0	1	1	2	1	2	2	0	0	0	1	2	2	1	0	0	1	2	2	2	0	0	1	0	0	0	1	0	0	0	1	0
657	0	0	0	0	0	0	1	2	0	0	1	0	0	0	0	0	1	1	1	2	2	1	2	2	0	0	2	1	2	2	1	0	1	2	2	2	1	0	1	2	1	1	1	0	0	1	0	1	1
658	0	1	0	0	1	1	1	2	0	0	0	1	2	0	1	1	1	1	0	0	1	1	1	1	1	1	0	0	2	2	1	1	1	1	0	2	1	0	0	2	0	0	0	0	0	1	0	2	0
659	1	0	0	1	0	0	2	2	0	0	0	0	0	0	0	0	0	0	0	1	1	1	1	2	0	0	0	1	2	2	1	1	2	0	0	1	1	1	0	2	1	0	0	0	0	1	0	0	2
660	0	1	0	0	1	1	2	2	1	0	0	0	1	0	1	0	1	1	2	0	2	0	2	2	0	0	0	1	2	1	2	2	1	0	0	2	1	0	0	1	0	0	0	0	0	1	0	1	1
661	0	0	0	1	0	0	2	1	2	1	0	0	1	0	0	1	1	1	2	2	2	0	2	2	0	0	0	0	1	1	1	1	1	1	1	1	2	0	0	2	0	0	0	1	0	1	0	1	1
662	1	0	1	1	0	1	1	2	1	0	1	1	1	0	1	0	1	1	0	0	0	1	1	1	1	1	1	0	2	2	0	0	1	0	0	1	1	0	1	1	0	0	0	0	1	0	0	2	1
663	1	0	0	0	0	0	2	2	1	1	1	0	0	0	0	0	0	0	0	0	0	0	2	2	0	1	0	0	2	1	0	1	1	1	0	1	2	0	1	1	0	0	0	0	0	1	0	1	1
664	0	0	1	0	0	0	2	0	2	2	0	1	2	1	1	0	0	0	1	1	0	0	2	2	0	0	0	1	2	2	1	1	1	0	0	1	1	0	2	0	0	0	0	0	0	0	0	0	2
665	0	0	0	0	0	0	1	1	2	2	0	0	0	0	0	0	1	1	2	2	2	0	2	2	0	1	0	1	2	2	0	1	1	0	0	2	1	0	1	0	0	0	0	0	1	1	0	1	1
666	0	0	0	0	0	0	2	2	1	1	1	1	2	0	2	0	2	2	1	1	2	1	1	1	1	1	0	0	2	2	0	1	1	0	0	1	1	0	0	2	0	0	0	0	1	1	0	0	1
667	1	0	1	1	0	0	2	1	2	1	0	1	1	0	1	0	1	1	1	1	2	0	1	1	0	0	0	0	2	2	1	1	1	0	0	1	2	0	0	2	1	0	0	0	0	1	0	2	0
668	1	0	0	1	1	1	1	2	0	0	1	0	0	0	0	0	1	0	1	1	1	1	1	1	1	1	0	1	2	1	1	1	2	0	0	1	1	0	1	2	1	0	0	1	0	1	0	1	1
669	1	0	0	0	1	1	1	1	1	0	1	1	2	0	1	0	1	1	2	2	2	0	1	1	0	1	0	0	2	2	2	0	0	0	0	2	1	0	0	0	0	1	0	0	1	1	0	0	0
670	1	0	1	0	0	0	2	0	2	2	0	2	2	1	1	0	1	1	1	1	1	1	2	2	0	0	0	0	2	2	0	2	1	0	0	0	1	1	1	1	1	0	0	1	0	0	0	2	1
671	1	0	0	0	0	0	1	1	1	0	1	0	0	0	0	1	1	1	0	1	1	0	2	2	0	1	0	0	1	1	1	0	1	1	0	1	1	0	1	1	0	1	0	0	0	0	0	2	0
672	1	1	0	0	1	1	2	1	2	1	0	1	2	0	1	0	2	1	1	1	2	0	2	2	0	0	0	0	1	1	0	1	1	2	0	2	1	0	2	0	0	0	1	0	1	0	1	1	0
673	0	0	0	0	0	0	2	1	2	2	0	0	1	0	0	1	0	0	1	1	1	1	1	1	1	1	0	0	2	2	1	1	1	0	0	1	1	0	0	1	0	0	0	0	0	1	0	0	2
674	1	0	0	0	1	1	2	1	2	1	0	0	0	0	0	0	0	0	1	2	2	0	1	1	0	1	0	1	2	2	1	1	0	1	1	2	1	1	1	1	1	0	1	0	1	0	0	0	2
675	1	0	0	2	0	0	2	1	2	1	0	0	2	0	2	0	2	1	0	0	1	1	2	2	0	0	0	1	1	0	2	1	2	0	0	1	1	1	1	0	0	2	0	0	1	0	0	1	1
676	1	0	0	0	0	0	1	2	1	0	1	1	1	0	1	0	0	0	2	1	2	1	2	2	0	1	0	0	2	2	0	0	1	1	0	2	1	1	0	1	0	0	1	0	1	1	0	0	0
677	0	0	0	0	0	0	1	1	1	0	1	0	0	0	0	0	1	1	1	2	2	0	2	2	0	0	0	0	2	2	0	2	1	1	1	2	2	1	0	1	0	2	0	0	1	0	0	2	0
678	1	0	0	1	0	0	2	0	2	2	0	0	0	0	0	0	1	1	1	0	2	0	2	2	0	0	0	0	1	1	0	1	1	1	0	2	1	0	1	0	0	0	0	0	0	1	0	1	0
679	0	0	1	1	0	0	1	1	1	1	0	1	1	0	1	0	0	0	2	2	2	1	2	2	0	0	0	0	1	2	1	1	1	0	0	1	0	2	0	0	0	0	1	0	1	0	0	1	1
680	1	0	0	1	0	0	2	2	2	1	0	0	0	0	0	0	1	0	2	2	2	0	2	2	0	0	0	1	2	2	2	0	1	1	0	2	1	1	1	1	1	1	0	0	1	0	1	1	0
681	1	0	0	0	0	0	2	2	0	0	0	0	0	0	0	0	2	0	1	1	2	1	1	2	0	0	0	1	2	2	0	0	1	1	1	2	2	0	1	1	0	0	0	0	0	0	0	2	0
682	1	0	0	1	0	0	1	1	2	2	0	0	0	0	0	0	1	0	1	1	1	1	1	2	0	0	0	0	2	1	1	0	0	0	1	2	2	0	1	1	0	0	0	1	1	2	0	1	0
683	1	0	0	0	0	0	1	1	1	1	1	0	0	0	0	0	2	1	1	1	1	0	1	1	0	0	0	0	2	2	1	1	1	0	0	2	0	0	1	0	0	1	0	0	1	0	0	0	2
684	1	0	0	0	0	0	1	2	1	1	1	1	2	0	1	0	0	0	0	1	1	0	2	2	0	0	0	0	2	2	2	0	0	0	0	2	2	1	0	0	0	0	1	0	0	1	0	1	1
685	1	0	0	0	0	0	1	1	2	1	0	0	0	0	0	0	1	0	1	1	1	0	2	2	0	0	0	0	2	2	0	1	2	0	0	2	1	0	1	1	0	0	0	0	0	1	0	2	0
686	1	0	0	0	0	0	2	1	2	1	1	1	1	0	1	0	0	0	0	0	1	0	2	2	0	0	0	1	1	1	1	1	1	1	1	2	1	1	0	1	0	0	0	0	0	0	0	2	0
687	1	0	0	0	0	0	2	0	2	2	0	0	0	0	0	0	1	0	2	1	2	1	1	2	0	0	0	0	2	2	1	1	1	0	0	1	1	0	0	1	0	0	0	0	2	1	0	0	1
688	1	0	0	0	0	0	1	2	0	0	2	1	1	0	1	0	2	2	2	2	2	1	1	1	1	1	0	1	2	2	1	2	2	0	0	1	2	0	1	1	1	0	0	0	0	0	0	2	0
689	0	0	0	0	0	0	2	1	2	1	0	0	1	0	1	0	0	0	0	1	1	0	2	2	0	0	0	1	1	1	1	0	1	0	0	2	1	0	0	1	0	1	0	1	2	0	0	2	0
690	1	0	0	0	1	1	2	2	1	0	1	1	0	0	0	0	1	0	1	1	1	0	2	2	0	0	0	1	1	1	1	0	1	0	0	2	1	0	1	2	1	0	1	0	1	0	0	1	1
691	1	0	1	0	0	0	2	2	2	1	0	0	0	0	0	0	0	0	1	2	2	2	0	1	1	1	0	1	2	1	1	0	1	0	0	2	2	0	0	1	0	0	0	0	1	1	0	0	0
692	1	0	1	0	1	1	2	2	2	0	0	0	0	0	0	1	1	1	1	1	1	0	2	2	0	0	0	0	2	2	1	0	1	0	0	1	1	0	2	0	0	0	1	0	1	1	0	1	1
693	1	0	0	0	0	0	1	2	1	1	0	0	0	0	0	0	2	2	1	1	2	1	1	1	1	1	0	0	2	2	1	0	1	0	0	2	2	0	0	2	0	0	1	0	0	0	0	2	0
694	1	0	0	1	1	1	2	1	1	1	1	1	1	0	1	0	0	0	2	2	1	0	2	2	0	1	0	2	2	2	2	1	1	0	0	1	1	1	1	1	0	0	1	0	0	0	0	0	2
695	1	1	0	0	1	1	1	1	1	1	0	1	1	1	0	0	1	0	1	1	1	1	2	2	0	0	0	2	2	2	2	1	0	0	0	2	2	0	1	1	1	0	1	0	1	1	0	1	1
696	1	0	0	0	0	0	2	2	1	1	0	1	1	0	1	0	1	1	1	1	1	1	1	1	1	2	0	0	1	1	2	1	1	0	0	1	1	1	0	0	0	0	0	0	0	1	0	2	0
697	0	0	0	1	0	0	1	2	0	0	1	0	1	0	1	0	1	1	0	0	0	0	2	2	0	0	0	0	2	1	1	1	1	0	0	2	1	1	0	1	0	0	1	0	1	0	0	2	0
698	0	0	0	0	0	0	2	1	2	0	0	1	1	0	1	0	1	1	1	1	2	1	1	1	1	1	0	0	2	2	1	0	1	0	0	1	2	0	0	2	0	0	0	1	0	0	0	2	0
699	0	0	0	1	0	0	1	1	2	2	0	0	0	0	0	0	2	0	0	1	2	1	2	2	0	0	1	1	1	1	1	1	1	0	0	2	0	0	1	1	0	0	1	0	0	1	0	2	0
700	0	0	0	0	2	2	2	1	1	1	0	1	1	0	1	0	2	2	2	2	2	0	2	2	0	1	0	0	2	2	0	0	1	0	0	2	0	0	1	0	0	0	0	0	0	2	0	2	0
701	1	0	1	1	0	0	2	1	1	1	0	1	1	0	1	0	2	1	2	2	2	1	1	1	1	1	0	0	2	2	0	2	1	0	0	2	1	0	1	2	1	0	0	0	0	0	0	1	1
702	1	0	0	0	0	0	2	0	2	1	1	0	1	0	0	1	1	1	1	1	1	0	2	2	0	0	0	0	2	2	1	0	1	1	1	2	1	0	0	1	0	0	0	0	0	0	0	2	0
703	0	0	0	1	0	0	2	2	2	0	0	1	1	0	1	0	1	1	0	0	1	0	2	2	0	0	0	1	2	1	1	2	2	0	0	1	0	1	0	1	0	0	0	1	0	0	0	1	1
704	1	0	0	0	0	0	2	1	2	2	0	0	0	0	0	0	0	0	1	1	1	0	2	2	0	1	1	1	2	2	0	0	0	0	0	2	1	0	2	0	0	0	0	0	0	1	0	2	0
705	1	0	0	0	0	0	1	1	1	1	0	0	0	0	0	0	0	0	1	1	2	1	2	2	0	0	0	0	2	2	0	1	1	0	0	2	1	0	0	2	0	0	0	0	0	0	0	2	0
706	1	0	1	1	1	1	2	2	1	0	0	1	2	0	1	1	1	0	1	1	2	0	1	1	0	0	0	0	2	2	0	0	2	0	0	1	2	1	0	2	1	0	1	0	1	0	0	1	1
707	1	0	0	0	0	0	1	2	1	0	1	1	1	0	1	0	1	1	0	0	2	1	2	2	0	0	0	1	1	1	1	0	0	0	0	2	2	0	1	1	0	1	0	0	0	2	0	2	1
708	0	0	0	1	0	0	2	1	2	1	0	0	1	0	0	1	1	0	2	1	2	0	2	2	0	0	0	2	2	2	1	1	1	0	1	1	1	1	0	1	0	0	1	1	1	2	0	2	0
709	0	1	1	1	0	0	1	1	1	1	0	0	2	0	1	1	0	0	0	0	2	0	2	2	0	1	0	0	2	2	1	1	0	1	1	2	2	0	0	2	0	1	0	1	1	0	0	1	1
710	0	0	0	0	0	0	2	2	2	2	0	0	2	0	1	0	1	1	2	2	2	0	2	2	0	0	0	1	2	2	1	0	0	1	1	1	1	0	0	1	0	0	0	1	0	1	0	2	0
711	1	0	0	1	0	0	1	2	1	0	1	1	1	0	1	0	0	0	2	2	2	1	0	1	1	1	0	0	2	2	1	0	1	1	0	1	2	0	1	1	1	0	0	0	1	0	0	2	0
712	1	0	0	1	0	0	1	2	1	1	1	0	1	0	1	0	2	2	2	2	2	2	0	1	1	1	0	0	2	2	0	0	1	1	0	1	2	0	1	1	0	0	0	0	0	0	0	1	1
713	1	0	0	0	0	0	1	2	0	0	1	1	2	0	2	0	1	0	1	1	2	0	1	1	1	1	0	1	2	2	0	2	1	0	0	1	0	0	2	0	0	0	0	0	0	1	0	2	0
714	1	0	0	1	0	0	2	2	2	1	0	1	2	0	1	0	1	0	2	1	2	1	2	2	0	0	0	2	1	2	2	0	0	0	0	1	1	0	1	1	0	1	0	0	1	0	0	1	1
715	0	0	0	1	0	0	1	1	2	1	0	0	0	0	0	0	1	1	0	0	1	0	2	2	0	0	0	1	2	2	1	2	2	0	0	0	0	0	2	0	1	1	0	0	0	1	0	1	1
716	1	0	0	0	0	0	2	0	2	1	0	1	1	0	1	0	0	0	0	0	0	1	2	2	0	0	0	0	2	2	1	1	2	0	0	1	1	1	1	1	1	0	2	0	1	1	0	0	2
717	1	0	0	0	1	1	2	2	1	1	0	0	0	0	0	0	1	1	1	2	2	1	1	2	0	0	0	1	2	2	0	2	1	0	0	1	1	0	0	1	0	0	1	0	1	1	0	2	1
718	1	0	0	0	0	0	1	1	1	1	0	0	1	0	0	1	2	0	1	1	2	0	2	2	0	1	0	1	1	0	1	0	1	1	0	1	1	0	2	0	0	0	0	0	0	0	1	1	1
719	1	0	0	0	0	0	0	2	0	0	1	0	0	0	0	0	2	0	2	2	2	1	2	2	0	0	0	0	2	2	1	1	1	1	1	2	1	0	0	1	0	0	0	0	0	1	0	1	1
720	1	0	1	0	0	0	2	1	1	1	1	1	1	0	1	0	1	1	1	1	1	0	2	2	0	1	0	0	1	2	1	1	1	0	1	1	2	0	1	2	1	2	0	0	0	0	0	2	0
721	1	0	0	1	0	0	1	2	1	0	1	0	1	0	1	0	0	0	1	1	2	1	2	2	0	0	0	0	1	1	0	0	1	2	0	2	1	0	1	1	0	0	0	0	0	0	0	1	1
722	1	0	0	2	1	1	1	2	1	1	1	0	1	0	0	0	1	1	1	1	1	0	1	2	0	1	0	1	1	0	2	0	1	0	0	2	1	1	0	1	0	2	0	0	0	1	0	2	0
723	1	0	0	0	1	1	2	1	2	1	0	0	0	0	0	0	1	0	0	0	1	1	0	1	1	1	0	1	2	2	2	1	1	1	0	2	2	0	1	1	0	1	0	0	0	1	0	2	0
724	0	0	0	1	0	0	1	1	1	1	1	0	0	0	0	0	1	1	2	2	2	0	1	1	1	2	0	0	2	2	1	0	1	0	0	2	2	0	0	2	0	1	0	0	1	1	0	0	2
725	0	0	0	0	2	2	1	1	1	1	1	1	1	0	1	0	1	1	1	1	1	1	2	2	0	0	0	2	2	2	0	1	2	0	0	1	2	0	1	1	0	2	0	0	0	0	0	1	1
726	1	0	0	0	1	1	2	1	1	1	0	0	1	0	0	1	2	2	1	1	1	0	2	2	0	0	0	0	2	2	0	0	1	1	1	2	0	1	1	0	0	0	0	0	1	0	0	0	2
727	0	0	0	1	1	1	2	0	2	2	0	0	1	0	0	0	2	1	1	2	2	0	0	0	0	0	0	1	2	2	1	1	1	2	0	2	1	1	0	1	0	0	1	0	1	1	0	0	2
728	1	0	0	0	0	0	2	1	1	0	0	1	1	0	1	0	1	1	1	2	2	0	2	2	0	0	0	1	2	2	1	2	2	0	0	0	0	0	2	1	1	0	0	1	0	0	0	0	1
729	1	0	0	0	0	0	2	2	2	0	1	0	1	0	0	1	1	1	1	1	1	0	2	2	0	0	0	1	2	2	0	0	0	0	0	2	1	0	0	0	0	0	0	0	0	2	0	2	1
730	1	0	0	0	0	0	2	2	1	1	0	1	1	0	1	0	1	0	1	1	1	1	1	1	0	0	0	0	2	2	1	1	1	1	0	1	0	0	1	1	1	0	1	0	1	2	0	1	1
731	1	0	0	0	0	0	2	2	2	0	0	0	0	0	0	0	1	0	0	0	2	1	1	1	1	1	0	0	2	1	1	1	0	1	0	1	0	0	2	0	0	1	0	1	1	0	0	2	0
732	0	0	0	1	0	0	2	1	2	2	0	0	0	0	0	0	1	1	1	1	1	0	2	2	0	0	0	0	2	2	1	0	0	0	0	2	2	0	0	2	0	1	0	0	0	0	0	1	1
733	1	1	0	0	0	0	2	1	2	2	0	0	0	0	0	0	0	0	2	1	2	1	1	1	1	1	0	0	2	2	1	0	0	1	1	2	1	0	0	0	0	0	0	0	0	0	0	1	1
734	1	1	0	0	0	0	2	2	0	0	0	1	2	0	2	0	0	1	2	2	2	1	2	2	0	0	0	1	2	2	2	0	1	0	0	1	1	0	1	1	0	0	0	0	0	2	0	1	1
735	1	0	0	0	0	0	1	2	1	0	1	1	1	0	1	0	1	1	1	1	2	1	2	2	0	0	0	0	1	1	1	1	2	0	0	1	1	1	0	1	0	0	0	0	0	1	0	2	0
736	0	0	0	0	0	0	1	2	0	0	1	0	1	0	0	0	1	1	0	0	1	0	1	1	0	0	0	1	1	0	1	0	1	0	0	2	0	0	1	1	1	0	0	0	1	1	0	2	0
737	1	0	0	0	1	1	2	0	2	2	0	0	1	0	0	1	0	0	2	2	2	1	2	2	0	0	0	1	1	1	1	1	2	0	1	1	0	1	1	0	0	0	0	0	1	1	0	2	1
738	0	0	0	1	0	0	2	2	2	1	0	1	2	0	1	0	0	0	1	1	1	1	1	1	1	1	0	0	1	1	2	1	0	1	2	2	1	0	0	1	0	1	0	0	1	0	0	0	2
739	1	0	0	0	0	0	1	2	1	1	1	0	0	0	0	0	2	2	1	1	1	1	0	1	1	1	0	1	1	1	1	0	0	1	1	2	2	0	0	1	0	0	1	0	1	0	0	1	0
740	1	0	1	1	0	0	2	2	2	1	0	1	1	0	1	0	0	0	2	2	2	0	2	2	0	0	0	1	1	1	2	0	1	1	1	2	2	0	1	1	0	0	0	0	0	0	1	2	0
741	1	0	0	1	1	1	2	1	2	0	0	1	1	0	1	0	1	1	0	0	1	0	2	2	0	0	0	0	2	2	0	2	2	0	0	1	2	1	0	2	1	0	0	0	0	0	0	1	1
742	0	0	0	0	1	1	2	1	2	0	0	0	2	0	1	0	1	1	0	0	0	1	2	2	0	0	0	0	2	2	0	0	1	1	0	2	1	0	0	1	0	1	0	0	0	2	0	2	0
743	1	0	0	0	0	0	2	1	2	1	0	0	1	0	0	1	0	0	1	1	1	1	2	2	0	0	0	0	1	1	2	0	0	0	0	1	1	1	0	0	0	0	0	0	1	0	0	1	1
744	0	0	1	0	0	1	2	2	2	0	0	0	2	1	0	1	1	1	2	2	2	0	2	2	0	0	1	0	2	2	1	1	1	1	1	1	1	0	1	1	0	0	0	0	0	0	0	2	1
745	0	0	0	0	0	0	2	0	2	2	0	0	0	0	0	0	0	0	0	0	0	1	1	2	0	0	0	0	2	2	2	0	2	0	0	2	2	0	0	1	0	0	1	0	0	0	0	2	0
746	1	0	0	2	1	1	1	2	1	1	0	0	0	0	0	0	1	0	1	1	1	0	2	2	0	0	0	1	1	1	2	0	0	0	0	2	1	0	2	0	0	0	0	1	0	1	0	1	1
747	0	0	0	0	0	0	1	0	2	2	0	0	1	0	0	0	1	1	0	0	0	0	1	1	0	0	0	0	2	2	0	1	0	1	2	2	1	0	0	1	0	0	0	0	0	1	0	0	2
748	1	0	0	0	1	1	2	2	0	0	0	1	2	0	1	0	2	0	2	2	2	0	2	2	0	0	0	0	2	2	0	0	1	1	1	2	1	0	2	0	0	0	0	0	0	1	0	0	2
749	1	0	0	1	0	0	2	2	1	0	0	1	1	0	2	0	0	0	2	2	2	0	1	1	0	0	0	1	1	1	1	0	0	1	1	2	2	0	0	2	0	1	0	0	1	1	0	1	1
750	0	0	0	1	0	0	1	1	2	2	1	0	0	0	0	0	1	1	0	0	0	0	2	2	0	0	0	0	2	2	2	0	1	0	0	2	0	1	0	1	0	2	0	0	0	0	0	1	1
751	1	0	0	0	1	1	1	1	2	2	0	0	1	0	1	0	0	0	2	2	2	0	2	2	0	0	0	0	2	2	0	0	1	0	0	1	1	1	0	1	0	0	2	0	1	0	0	1	1
752	1	0	0	0	0	0	2	1	1	1	0	0	0	0	0	0	2	1	1	1	2	0	1	2	0	0	0	0	1	1	1	0	0	2	1	1	2	0	2	0	0	0	0	0	0	2	0	2	1
753	0	0	1	0	1	1	2	2	1	1	1	0	0	0	0	0	1	0	2	1	2	0	2	2	0	0	0	0	2	2	0	0	1	0	0	2	2	0	0	2	0	0	1	1	1	2	0	2	0
754	1	0	0	1	0	0	1	1	1	1	1	0	0	0	0	0	1	1	1	1	1	0	2	2	0	0	0	1	2	2	1	0	0	0	0	2	1	0	0	2	0	0	2	0	1	0	0	1	2
755	1	1	0	0	1	1	2	0	2	2	0	1	2	0	2	0	1	1	2	2	2	0	2	2	0	1	0	0	1	2	1	2	1	1	1	2	0	1	1	0	0	0	1	0	0	1	0	2	0
756	1	0	0	1	0	0	1	2	2	2	0	0	0	0	0	0	0	1	1	1	1	0	2	2	0	0	0	0	2	2	1	1	2	0	0	1	1	1	0	1	0	0	0	0	1	1	0	1	1
757	1	0	0	0	0	0	2	2	1	1	1	0	1	0	1	0	2	1	1	2	2	0	2	2	0	0	0	0	2	2	0	1	1	1	1	2	2	0	2	0	0	0	0	0	1	1	0	1	1
758	1	0	0	0	0	0	1	2	1	1	1	1	2	0	1	0	1	1	1	1	1	2	0	1	1	1	2	1	2	2	1	0	1	0	0	2	1	0	1	1	0	0	0	0	0	0	0	0	1
759	1	0	0	0	0	1	1	1	1	1	1	1	1	1	0	0	1	0	1	1	1	0	2	2	0	1	0	0	2	2	0	0	1	0	0	1	1	1	0	1	0	0	1	0	1	1	0	2	2
760	0	0	1	0	0	0	1	1	1	1	1	1	1	0	1	0	2	1	2	2	2	0	1	1	0	0	0	0	2	2	0	0	0	0	0	1	1	1	1	1	1	1	0	0	1	0	0	0	1
761	1	0	0	0	0	0	1	1	2	1	0	0	1	0	1	0	2	2	2	2	2	0	2	2	0	0	0	0	1	1	0	1	1	1	1	2	1	0	0	1	0	0	1	0	1	0	0	1	1
762	1	1	0	0	0	0	2	1	2	2	0	1	2	0	1	0	1	1	1	1	1	0	2	2	0	0	0	1	2	2	1	0	0	2	2	2	2	0	1	1	0	0	0	0	0	0	0	1	1
763	1	0	0	1	1	1	2	1	1	1	1	0	1	0	0	1	1	1	1	1	1	0	2	2	0	0	0	1	2	2	2	0	2	0	0	2	2	0	1	1	0	0	0	0	0	2	0	0	0
764	1	0	0	0	0	0	2	2	1	0	1	1	1	0	1	0	2	2	2	1	2	1	2	2	0	0	0	1	1	0	1	0	0	2	1	1	1	1	0	1	0	1	1	0	0	1	0	1	2
765	0	0	1	0	0	0	1	2	1	0	1	0	0	0	0	0	2	2	2	2	2	0	2	2	0	0	0	0	2	2	1	0	0	1	0	1	2	1	0	2	1	0	0	0	0	1	1	1	0
766	1	0	0	0	1	1	2	2	2	2	0	1	1	0	1	0	2	2	2	2	1	0	2	2	0	1	0	0	2	2	0	0	1	1	0	2	1	1	0	1	0	0	1	0	1	0	0	1	1
767	1	0	0	0	0	0	2	2	2	0	0	0	1	0	0	1	2	0	2	1	2	1	2	2	0	0	0	0	2	2	0	0	1	1	0	1	2	0	0	2	0	0	0	1	0	1	0	1	1
768	1	0	0	1	0	0	1	1	2	1	0	0	0	0	0	0	0	0	2	2	2	0	2	2	0	0	0	0	2	1	0	2	1	0	0	0	1	0	0	0	0	0	1	0	1	0	0	2	0
769	1	0	0	0	0	0	2	1	1	1	1	1	1	0	1	0	0	0	2	2	2	0	2	2	0	0	0	0	2	2	1	0	0	2	2	2	1	0	0	2	0	1	0	0	1	0	0	0	2
770	0	0	0	1	0	0	1	2	1	0	1	1	2	0	2	0	2	2	1	1	2	0	2	2	0	1	0	1	1	1	1	1	0	1	0	1	2	0	1	1	0	0	0	2	0	2	0	1	0
771	0	0	0	1	0	0	1	2	0	0	1	1	1	0	1	0	1	1	0	1	1	0	2	2	0	0	0	0	2	2	2	0	1	0	0	2	1	0	1	1	0	0	0	0	1	1	0	0	1
772	0	0	1	0	0	0	2	1	2	2	0	1	1	0	2	0	0	0	1	1	1	1	1	1	1	1	0	0	2	2	1	1	2	0	0	2	2	0	0	2	0	0	0	0	0	0	1	1	0
773	0	0	0	0	0	0	1	2	1	0	1	1	1	0	1	0	1	1	0	0	1	0	2	2	0	1	0	0	1	1	2	1	1	0	0	2	1	0	2	0	1	0	1	0	0	1	0	2	1
774	1	0	0	0	0	0	2	1	1	1	0	1	2	0	2	0	1	1	1	2	2	0	2	2	0	0	0	1	1	0	1	0	2	0	0	2	1	0	1	1	0	0	1	0	1	0	0	1	1
775	1	0	0	0	0	0	1	1	1	1	0	0	1	0	0	1	1	1	0	1	1	1	2	2	0	0	0	0	2	1	0	0	1	0	0	1	1	0	1	2	1	0	0	0	0	1	0	1	1
776	1	0	0	1	1	1	2	1	1	1	0	0	1	0	0	1	1	0	1	1	1	0	2	2	0	0	0	0	2	2	2	2	1	0	1	2	2	0	0	2	0	1	0	1	1	1	0	1	1
777	0	0	0	1	0	0	1	2	1	0	1	1	1	1	0	0	0	0	0	0	0	0	2	2	0	0	0	1	1	1	2	0	1	0	0	2	2	0	0	1	0	2	0	0	0	0	0	2	1
778	1	0	0	1	0	0	0	2	0	0	2	0	1	1	0	0	1	0	2	1	2	0	0	0	0	1	1	0	2	2	0	0	2	0	0	2	0	1	0	1	0	0	0	1	1	2	0	2	0
779	1	0	0	1	0	0	2	2	2	0	0	1	1	0	1	0	0	0	2	1	2	1	2	2	0	0	0	1	2	1	1	1	1	0	0	2	1	0	1	1	0	0	1	0	1	1	0	0	2
780	1	0	0	0	0	0	2	1	1	1	0	0	2	0	2	0	1	1	1	1	2	0	2	2	0	1	0	0	1	1	0	0	0	0	1	2	2	0	0	2	0	2	0	0	0	0	0	2	1
781	1	0	0	0	0	0	1	2	0	0	2	0	0	0	0	0	0	0	0	1	2	0	2	2	0	1	0	1	2	2	2	0	0	2	2	2	1	0	0	2	0	0	0	1	0	1	0	1	1
782	1	0	0	1	0	0	2	2	2	1	0	0	0	0	0	0	0	0	1	1	2	1	1	2	0	0	0	2	1	1	1	2	2	1	1	2	1	0	2	0	1	0	1	0	1	0	0	1	1
783	1	0	1	0	1	2	1	1	1	1	1	1	1	0	1	0	2	2	0	0	0	0	2	2	0	0	1	0	2	2	0	0	0	0	0	2	2	0	1	1	0	0	0	0	0	2	0	1	1
784	0	0	0	0	1	1	1	2	0	0	1	0	0	0	0	0	1	0	0	0	1	2	2	2	0	0	0	0	2	1	0	0	0	0	0	1	1	1	0	0	0	0	0	0	2	1	0	1	1
785	1	0	0	0	1	1	2	2	0	0	0	0	1	0	1	0	2	1	1	2	2	0	2	2	0	1	0	0	2	2	2	1	1	1	0	1	2	0	0	2	0	0	1	0	1	0	0	0	2
786	1	0	0	0	0	0	1	2	1	0	1	0	0	0	0	0	2	0	1	1	2	1	2	2	0	0	0	1	2	2	1	1	1	0	0	2	2	0	1	2	1	0	0	0	0	0	0	1	0
787	0	0	0	0	1	1	2	1	2	1	0	0	0	0	0	0	2	1	2	2	2	0	2	2	0	1	0	0	2	2	1	0	0	0	0	2	1	0	1	1	0	1	0	0	1	0	0	1	1
788	1	0	0	0	0	0	2	2	1	0	0	0	0	0	0	1	1	1	2	2	2	0	2	2	0	0	0	0	1	1	2	1	2	0	0	1	2	0	0	2	0	0	0	0	0	0	0	2	1
789	1	0	1	0	1	1	2	2	2	0	1	0	0	0	0	0	0	0	2	1	2	0	1	1	0	0	0	0	2	2	1	1	1	0	1	1	0	2	0	0	0	0	0	1	0	0	0	2	0
790	0	1	0	0	0	0	2	0	1	1	1	0	0	0	0	0	1	1	1	1	1	0	2	2	0	0	0	0	2	2	1	1	1	0	0	2	2	0	0	2	0	2	0	0	0	0	0	2	0
791	1	0	0	0	0	0	1	1	2	1	0	1	1	0	1	0	2	2	1	1	2	0	1	1	0	0	0	1	1	2	2	0	1	0	0	1	2	0	1	1	1	0	0	0	0	0	0	1	1
792	1	0	0	0	1	1	2	2	2	1	0	0	1	0	1	0	2	2	1	1	2	0	1	1	0	0	0	1	2	2	0	1	1	2	0	1	1	0	2	0	0	0	1	0	1	0	0	2	0
793	0	0	0	1	0	0	2	1	1	1	0	1	1	0	1	0	1	1	1	1	1	0	2	2	0	0	0	1	2	1	1	1	1	0	0	2	2	0	2	0	0	0	1	0	1	0	0	1	1
794	0	0	0	1	0	0	1	2	1	0	1	0	1	0	1	0	2	1	2	2	2	0	2	2	0	1	0	2	1	1	2	0	1	1	1	1	1	0	0	1	0	0	0	0	0	0	0	1	1
795	1	0	1	1	0	0	2	2	1	1	0	0	0	0	0	0	1	1	2	2	2	1	2	2	0	0	0	1	2	2	1	1	0	0	0	1	1	1	0	1	0	0	2	0	1	0	0	0	2
796	1	0	1	1	0	0	1	1	1	0	1	1	1	0	1	0	0	0	1	2	2	0	2	2	0	0	0	0	2	2	1	0	1	1	1	1	2	0	1	1	1	0	1	0	1	1	0	1	2
797	1	0	0	0	0	0	1	2	0	0	1	1	1	0	1	0	2	1	2	2	2	1	0	1	1	1	0	0	2	2	1	0	1	2	0	2	2	0	0	2	0	0	0	0	0	1	0	2	0
798	1	0	0	0	0	0	1	2	1	1	0	0	0	0	0	0	2	0	2	2	2	0	1	1	0	0	1	1	2	2	0	0	1	1	0	2	2	0	0	2	0	1	0	0	1	0	0	1	0
799	0	0	0	0	0	0	1	0	2	2	0	0	0	0	0	0	2	2	1	1	1	0	2	2	0	0	0	0	2	2	1	0	1	1	0	2	0	1	1	0	0	0	0	0	0	0	0	2	0
800	1	0	0	0	0	0	1	2	1	1	0	0	2	0	2	0	1	1	1	0	0	0	1	1	0	0	0	1	2	2	1	1	2	0	0	2	1	1	0	0	0	0	0	0	0	1	0	2	0
801	1	0	1	0	1	1	2	1	2	2	0	0	1	0	1	0	2	2	2	2	2	0	1	1	0	0	0	1	2	2	0	0	1	0	0	2	2	0	1	1	1	0	1	0	1	0	0	1	2
802	1	0	0	1	1	1	2	1	2	2	0	1	1	0	1	0	2	1	1	1	2	0	2	2	0	0	0	0	2	2	0	0	1	1	0	2	2	0	0	1	0	0	0	1	0	1	0	2	0
803	1	0	0	0	1	1	1	1	2	2	1	0	0	0	0	0	2	2	1	1	1	0	2	2	0	0	0	0	2	2	2	0	0	1	0	2	1	1	0	2	1	0	1	0	1	1	0	1	1
804	0	0	1	0	1	1	1	1	1	1	1	1	1	0	1	0	0	0	1	1	1	0	1	1	0	0	0	0	2	2	0	1	1	0	0	2	1	1	1	0	0	0	2	0	1	1	0	1	2
805	0	0	0	0	1	1	1	2	1	0	1	1	2	0	2	0	1	1	0	0	0	0	2	2	0	0	0	0	1	1	2	0	0	0	0	2	2	0	1	1	0	0	1	1	1	1	0	0	2
806	0	0	0	0	0	0	2	1	1	1	0	2	2	1	1	0	2	0	1	1	2	1	2	2	0	0	0	1	2	2	1	0	1	2	2	2	1	0	1	1	0	0	0	1	0	0	0	1	1
807	1	1	1	1	0	0	1	1	2	2	0	2	1	0	1	0	1	0	1	2	2	0	2	2	0	0	0	0	2	2	0	0	0	1	2	2	1	0	1	0	0	0	0	0	0	0	0	1	1
808	0	1	0	0	0	0	2	1	2	1	1	0	0	0	0	0	2	1	1	2	2	1	1	2	0	0	0	1	1	1	2	2	2	0	0	0	1	1	0	1	0	1	0	0	1	0	0	1	1
809	0	0	0	0	0	0	2	1	2	2	0	0	0	0	0	0	1	1	0	0	0	0	2	2	0	0	0	1	2	2	2	0	1	1	0	1	1	0	0	1	0	0	1	0	2	2	0	1	1
810	0	0	0	1	0	0	2	2	2	1	0	1	1	0	1	0	1	1	1	1	1	0	2	2	0	0	0	0	2	2	2	0	1	1	1	1	2	0	0	1	0	0	0	0	0	0	0	0	2
811	1	0	0	1	0	0	1	2	1	1	1	0	1	0	0	1	1	1	1	1	2	1	2	2	0	0	0	1	2	2	2	1	1	0	0	2	1	0	0	0	0	0	0	0	1	1	0	1	0
812	1	0	0	0	0	0	1	1	2	2	0	0	1	0	0	1	1	0	2	1	2	0	2	2	0	0	0	1	1	1	1	2	2	1	1	2	2	1	0	1	0	0	0	0	0	1	0	2	1
813	1	0	0	0	0	0	1	1	2	1	0	1	1	0	1	0	1	1	2	2	2	1	2	2	0	0	0	2	2	2	1	1	1	0	0	2	2	0	1	2	1	1	0	0	1	0	0	0	2
814	1	0	0	0	1	1	1	1	1	1	0	0	1	0	1	0	2	2	0	0	2	0	2	2	0	1	0	0	2	2	1	2	2	0	0	1	1	0	1	1	0	0	0	1	1	1	0	2	0
815	1	0	0	1	1	1	2	1	2	2	0	1	2	1	1	0	2	2	1	1	1	0	2	2	0	0	0	0	1	1	1	2	2	0	0	2	2	0	0	1	0	0	1	0	0	0	0	1	1
816	0	0	0	0	0	0	1	1	1	0	1	0	1	0	1	0	0	0	2	2	2	1	2	2	0	0	0	1	1	1	1	0	2	0	0	2	1	0	2	0	0	0	0	0	0	1	0	1	1
817	0	0	1	0	0	0	2	1	2	2	0	0	1	0	0	1	0	0	2	2	2	1	2	2	0	0	2	1	2	2	1	1	1	0	0	2	1	0	1	1	0	1	0	0	1	0	0	1	0
818	1	0	0	1	0	0	2	2	1	1	1	0	0	0	0	0	1	1	1	1	1	1	2	2	0	0	0	0	2	2	1	1	2	0	0	2	1	0	2	1	1	0	0	0	0	0	0	2	0
819	1	0	1	1	0	0	2	0	2	2	0	0	1	0	0	1	1	1	1	1	2	1	2	2	0	0	0	0	2	2	2	1	1	0	0	2	1	0	0	1	0	0	0	0	0	0	0	1	1
820	1	0	1	1	0	0	2	2	2	0	1	2	2	1	1	0	2	2	1	1	1	0	2	2	0	0	0	0	2	2	1	2	2	0	0	0	1	0	0	2	0	0	1	0	1	0	0	0	2
821	0	0	0	0	0	0	2	0	2	2	0	0	1	0	1	0	1	0	2	2	2	0	2	2	0	0	0	0	1	2	1	1	1	0	1	1	0	1	0	1	0	0	0	1	0	0	0	1	1
822	1	0	0	2	0	0	2	2	1	1	1	0	1	0	0	1	2	1	2	2	1	1	2	2	0	0	0	0	2	2	0	1	1	0	0	1	1	1	0	1	0	0	0	0	0	0	0	0	2
823	0	0	0	0	0	0	2	0	2	2	0	0	0	0	0	0	2	0	1	1	2	0	1	1	0	0	0	1	2	2	2	1	2	0	0	2	1	0	2	0	0	0	1	0	1	2	0	0	2
824	1	0	0	0	0	0	1	1	0	0	1	1	1	0	1	0	1	1	1	2	2	1	0	1	0	0	0	0	2	2	0	0	1	1	0	1	0	0	2	1	1	0	0	0	0	1	0	2	0
825	1	0	0	1	0	0	0	2	0	0	2	0	1	0	0	1	0	0	1	1	2	0	2	2	0	0	0	2	1	1	2	0	1	0	0	1	2	0	0	2	0	0	0	0	0	0	0	2	1
826	0	0	0	0	0	0	1	2	1	0	1	1	1	0	1	0	2	0	1	1	2	1	1	2	0	0	0	1	2	2	0	0	0	1	1	2	1	0	0	2	0	0	0	0	0	1	0	2	1
827	1	0	0	0	0	0	2	1	2	1	0	0	1	1	0	0	1	1	2	2	2	0	2	2	0	1	0	0	2	2	0	0	2	0	0	2	2	0	1	1	0	0	0	0	0	0	0	2	0
828	0	0	0	1	0	0	2	0	1	1	1	0	1	0	1	0	2	1	0	0	1	1	1	2	0	0	0	0	2	2	2	0	1	0	0	1	2	0	0	2	0	1	1	0	1	0	0	0	2
829	1	0	0	0	0	0	1	2	1	0	1	0	0	0	0	0	1	1	1	0	0	0	2	2	0	1	0	0	2	2	1	0	0	0	1	2	2	0	0	2	0	1	0	0	0	1	0	0	2
830	0	0	1	0	1	1	1	2	0	0	1	0	1	0	0	1	1	1	1	1	1	1	2	2	0	0	0	0	2	2	1	1	1	1	0	2	2	0	0	2	0	0	0	0	2	0	0	2	0
831	1	0	0	1	0	0	1	2	1	1	0	1	1	0	1	0	2	1	1	2	2	1	2	2	0	0	0	0	1	2	1	1	1	2	0	2	0	0	2	0	0	0	0	0	0	0	0	0	2
832	0	0	0	0	1	1	1	1	1	1	1	0	0	0	0	0	1	1	2	2	2	1	0	0	1	1	2	1	2	2	1	1	1	1	1	1	2	1	0	2	1	0	0	0	0	0	0	2	0
833	1	0	0	1	0	0	2	1	0	0	0	1	1	0	1	0	1	0	1	1	2	0	2	2	0	1	0	1	1	1	2	1	1	0	1	1	0	0	2	0	0	1	1	0	1	0	0	1	1
834	1	1	1	1	0	0	2	2	1	0	0	0	0	0	0	0	2	2	0	0	0	0	1	2	0	1	0	0	2	2	1	1	1	2	0	2	2	0	0	2	0	0	0	0	0	0	0	2	0
835	0	0	0	1	0	0	2	2	1	1	0	0	0	0	0	0	1	1	2	2	2	1	2	2	0	0	0	0	1	1	2	1	2	0	0	1	0	1	1	0	0	0	0	0	0	1	0	0	2
836	1	0	0	0	0	0	1	2	1	1	1	0	0	0	0	0	2	1	1	1	1	0	2	2	0	1	0	0	2	2	1	0	2	0	0	2	1	0	1	1	0	0	0	0	1	1	0	0	2
837	1	0	0	0	0	0	2	1	2	2	0	1	2	0	1	0	1	1	1	1	2	0	2	2	0	0	0	0	2	2	1	0	1	1	0	2	2	0	0	1	0	0	0	0	1	2	0	2	0
838	0	0	0	0	0	0	2	0	2	2	0	0	0	0	0	0	2	2	2	2	1	0	2	2	0	0	0	0	1	1	1	0	0	0	0	1	2	0	1	1	0	0	0	1	0	0	0	1	1
839	1	0	0	0	2	2	2	0	2	2	0	1	2	1	0	0	0	0	2	2	2	0	2	2	0	0	0	1	2	2	0	0	1	0	0	1	2	0	0	1	0	0	0	0	1	1	0	1	1
840	0	1	0	0	0	0	1	2	0	0	1	1	2	0	2	0	1	1	1	0	0	0	0	2	0	0	0	0	1	2	1	1	1	1	1	1	2	0	0	2	0	0	0	0	1	1	0	1	1
841	0	1	0	0	0	0	2	2	2	1	0	0	0	0	0	0	2	0	1	2	2	0	2	2	0	0	0	0	1	1	0	1	1	1	1	2	0	0	2	0	0	0	0	0	0	1	0	0	2
842	1	0	0	0	0	0	2	2	1	1	0	0	1	0	2	0	2	2	2	2	2	0	2	2	0	0	0	2	2	2	2	0	1	1	0	2	2	0	1	1	0	1	0	1	2	0	0	2	0
843	1	0	0	0	0	0	1	2	1	1	1	0	1	0	0	0	1	1	0	0	0	0	2	2	0	1	0	2	2	2	0	0	0	1	2	2	1	0	1	1	0	0	1	0	1	0	0	2	0
844	1	0	0	0	0	0	1	2	1	1	1	0	0	0	0	0	1	1	1	1	1	1	2	2	0	0	0	0	2	2	1	1	2	1	0	2	2	0	1	1	1	0	0	1	0	0	0	1	1
845	1	0	0	1	0	0	1	1	1	1	1	0	1	0	0	1	1	0	1	1	1	0	1	1	1	1	0	0	1	1	0	1	0	0	0	2	1	1	1	2	2	0	1	0	0	1	0	0	2
846	0	1	0	0	1	1	2	0	2	2	0	1	1	0	1	0	2	2	1	1	2	1	2	2	0	0	0	2	2	2	0	0	0	1	2	2	2	0	2	0	1	0	0	2	0	2	0	1	0
847	0	0	0	0	0	0	2	1	2	2	0	1	2	0	1	1	0	1	2	2	2	1	0	1	0	0	0	1	2	2	1	1	0	1	0	1	2	0	1	1	0	0	0	0	0	1	0	1	1
848	1	0	0	0	0	0	1	2	1	0	1	0	0	0	0	0	1	1	1	1	2	0	1	1	0	0	0	0	1	2	1	0	2	0	0	1	1	0	1	2	1	0	0	0	0	1	0	1	0
849	0	0	0	0	0	0	2	2	0	0	0	0	0	0	0	0	1	0	1	1	2	1	1	1	1	1	0	1	2	1	1	0	1	0	0	2	0	1	1	0	0	0	0	0	0	0	0	2	1
850	1	0	1	0	0	0	2	1	2	0	0	1	2	0	1	0	1	1	1	1	1	1	1	2	0	0	0	0	2	2	0	1	1	0	0	2	1	0	0	1	0	0	0	0	1	0	0	1	0
851	1	0	1	0	0	0	1	2	1	1	1	0	1	0	0	1	2	1	1	2	2	0	2	2	0	1	0	0	2	2	0	0	1	1	0	2	2	0	1	0	0	0	0	0	0	1	0	1	1
852	1	1	0	0	1	1	2	1	2	0	0	1	1	0	1	0	2	1	1	1	2	0	2	2	0	1	0	0	2	2	0	1	1	0	0	1	1	0	1	2	1	1	0	0	1	0	0	1	1
853	0	0	0	2	0	0	2	1	2	2	0	1	1	0	1	0	2	0	1	1	1	0	2	2	0	0	0	0	2	2	2	1	1	1	2	2	2	0	0	2	0	0	0	2	0	2	0	1	1
854	1	0	0	0	0	0	2	1	2	1	0	1	1	0	1	0	0	0	1	1	1	0	0	2	0	0	0	1	2	2	2	0	1	1	1	1	1	0	1	1	0	0	0	0	1	1	0	1	1
855	0	0	0	2	0	0	0	1	1	1	1	0	0	0	0	0	1	1	1	1	1	0	2	2	0	0	0	1	2	2	1	0	2	1	0	2	1	0	0	2	0	1	0	1	0	1	0	0	2
856	1	0	0	0	0	0	1	1	2	2	1	1	2	1	0	0	1	1	1	1	2	0	2	2	0	1	1	1	1	1	1	1	1	1	0	1	2	0	0	2	0	0	1	0	0	0	0	2	0
857	1	0	0	0	0	0	2	2	1	1	0	0	0	0	0	0	2	2	1	1	1	0	2	2	0	0	1	0	2	2	0	0	1	1	0	2	2	0	1	1	0	1	0	0	0	0	0	0	2
858	1	0	0	0	1	1	2	0	1	1	1	0	1	0	0	1	0	0	1	1	1	1	1	1	1	1	0	0	2	2	0	0	0	1	0	2	2	0	0	1	0	0	1	0	0	0	0	1	0
859	1	0	1	0	0	0	1	1	1	1	0	0	0	0	0	0	1	0	1	1	1	0	2	2	0	1	0	0	2	2	2	2	1	0	0	1	1	0	1	1	0	0	0	1	1	2	0	1	1
860	0	1	1	1	0	0	1	1	1	1	1	0	2	0	2	0	0	0	2	1	2	0	2	2	0	0	0	0	2	2	0	0	1	0	0	2	2	0	1	1	0	0	1	0	1	2	0	2	0
861	1	0	0	0	1	1	1	2	1	1	0	2	2	0	2	0	1	0	2	2	2	0	2	2	0	1	0	0	2	2	0	0	1	0	0	2	0	1	1	0	0	0	0	0	2	2	0	1	1
862	1	0	0	0	0	0	2	2	2	1	0	1	1	0	1	0	2	0	2	2	2	0	0	1	0	0	0	0	2	2	1	0	1	0	0	1	1	0	0	2	0	0	1	0	1	1	0	2	2
863	0	0	0	2	0	0	2	0	2	2	0	1	1	0	1	0	1	0	2	2	2	1	2	2	0	1	0	0	1	1	1	1	1	0	0	1	1	1	0	1	0	1	0	0	1	0	0	1	1
864	1	1	1	0	0	0	2	2	1	1	1	0	1	0	1	0	1	1	1	1	1	0	1	2	0	0	1	0	1	1	1	2	1	0	0	1	1	0	0	1	0	0	1	0	1	0	0	2	0
865	0	0	0	0	0	0	2	1	1	1	1	0	0	0	0	0	0	0	1	1	1	0	2	2	0	0	0	1	2	2	2	2	1	0	1	2	1	0	0	2	0	0	0	0	2	1	0	2	1
866	1	0	0	1	0	0	2	1	1	1	1	0	1	0	0	0	0	0	1	1	2	0	2	2	0	0	0	1	2	2	0	1	1	2	0	2	1	0	0	1	0	0	0	0	1	0	0	1	1
867	1	0	0	1	0	0	2	1	2	2	0	0	0	0	0	0	1	1	0	0	0	0	2	2	0	0	0	2	2	2	1	1	1	0	0	2	1	0	0	1	0	1	0	0	1	1	0	2	0
868	1	1	0	0	0	0	2	1	2	2	0	0	1	0	1	0	0	1	0	1	2	1	2	2	0	0	0	0	2	2	0	0	1	1	1	2	1	0	0	1	0	0	0	0	0	0	0	2	1
869	1	0	0	0	1	1	1	1	1	1	1	0	1	0	1	0	0	0	1	1	1	0	2	2	0	1	0	0	2	2	1	1	1	0	0	2	2	1	0	2	1	0	0	1	1	2	0	2	2
870	1	1	0	0	0	0	2	2	0	0	0	0	0	0	0	0	2	0	2	2	2	1	2	2	0	0	0	1	2	2	1	0	1	1	1	2	0	0	1	0	0	1	0	0	0	0	0	2	0
871	1	0	1	1	0	0	2	2	2	0	0	0	2	0	2	0	1	1	2	2	2	2	1	1	1	1	1	0	2	2	0	0	1	0	0	2	1	0	0	2	0	0	1	0	2	0	0	1	2
872	1	0	0	0	0	0	2	1	1	0	0	1	2	0	1	0	0	0	0	1	1	0	1	1	1	1	0	1	1	1	1	1	1	2	0	1	1	1	0	1	0	0	0	0	0	1	0	1	1
873	1	0	1	0	0	1	2	2	2	1	0	0	0	0	0	0	2	1	1	1	1	0	1	1	0	0	0	1	2	2	1	1	1	0	0	2	1	0	1	2	1	0	0	0	1	1	0	1	1
874	1	0	0	0	1	1	2	2	1	0	0	0	0	0	0	0	2	1	1	1	1	1	2	2	0	0	0	0	2	2	0	1	1	0	0	2	2	1	0	2	1	0	0	0	0	0	0	2	0
875	1	0	1	0	0	0	2	2	2	1	0	1	0	0	0	0	2	2	2	2	2	1	2	2	0	0	0	0	2	2	0	0	1	2	0	2	1	0	1	1	0	0	0	0	1	0	0	0	0
876	0	0	1	1	0	0	2	2	1	1	0	1	1	0	1	0	1	1	0	1	1	1	1	1	0	1	0	2	1	1	1	0	0	1	0	2	1	0	1	1	0	0	1	0	1	1	0	2	0
877	1	0	0	0	1	1	1	1	1	1	0	0	1	0	1	0	1	0	1	1	2	1	2	2	0	0	1	0	2	2	0	1	1	0	0	2	0	1	1	0	0	0	0	1	0	0	0	1	1
878	1	1	0	0	0	0	2	0	1	1	1	0	1	0	0	0	1	0	1	1	1	0	2	2	0	0	0	1	1	1	2	1	1	0	1	2	1	0	1	0	0	0	0	1	0	1	0	1	0
879	0	0	0	0	0	0	2	2	2	1	0	0	1	0	1	0	2	2	1	1	2	0	2	2	0	0	2	1	2	2	1	0	1	0	0	1	1	1	0	1	0	1	0	0	0	1	0	0	1
880	0	0	0	0	0	0	2	2	1	0	1	0	0	0	0	0	2	2	1	1	2	0	2	2	0	0	2	1	2	2	1	1	2	0	0	1	1	0	1	1	0	0	1	0	1	2	0	2	1
881	1	0	0	0	1	1	1	2	0	0	0	1	1	0	1	0	1	1	1	1	2	1	2	2	0	0	1	2	2	2	1	1	1	0	0	2	1	0	2	0	0	0	0	0	0	1	0	2	0
882	1	0	0	0	0	0	1	2	1	0	1	0	1	0	0	0	1	0	2	1	2	0	2	2	0	0	1	0	2	2	0	0	1	1	1	1	1	0	2	0	1	0	1	0	1	1	0	0	2
883	1	0	0	1	0	0	1	2	1	1	0	0	0	0	0	0	0	0	0	0	0	1	2	2	0	0	0	0	1	1	1	0	0	0	1	2	1	0	0	0	0	0	0	0	0	0	0	1	1
884	1	1	1	1	0	0	1	1	1	1	0	1	1	0	1	0	1	0	1	1	1	1	2	2	0	0	1	1	2	2	0	1	0	0	0	2	2	0	0	2	0	0	0	1	0	0	0	2	0
885	1	0	0	1	0	0	2	2	2	1	0	0	0	0	0	0	0	0	1	1	1	0	2	2	0	0	0	0	2	2	1	0	1	1	1	1	2	0	0	2	0	0	0	0	0	1	0	1	1
886	0	0	0	0	1	1	2	1	2	1	0	0	0	0	0	0	1	1	1	1	1	1	2	2	0	0	0	0	1	1	1	1	0	2	1	2	1	0	1	2	1	0	0	0	0	0	0	1	1
887	0	0	0	1	0	0	1	2	1	0	1	2	2	0	2	0	1	0	2	2	2	1	2	2	0	0	0	0	2	2	1	0	1	1	1	2	0	0	1	0	0	0	0	0	0	1	0	1	1
888	1	0	0	0	0	0	2	2	1	0	0	0	0	0	0	0	2	0	2	2	2	1	1	2	0	0	0	1	2	2	1	1	0	1	1	2	0	0	2	1	1	0	0	1	0	0	0	1	1
889	0	0	0	0	0	0	1	2	0	0	0	0	0	0	0	0	0	0	1	0	1	0	2	2	0	0	0	0	2	1	1	1	1	0	0	2	1	0	1	0	0	0	0	1	0	1	0	2	0
890	1	0	0	0	0	0	2	0	2	2	0	1	1	0	1	0	2	2	0	0	2	0	1	1	0	0	0	0	2	2	1	2	1	0	0	1	1	0	1	1	0	0	0	0	0	0	0	2	0
891	0	0	0	0	0	0	2	2	0	0	0	0	2	1	0	1	1	1	2	2	2	1	1	2	0	0	0	0	2	2	0	0	2	0	0	1	1	0	1	0	0	0	1	0	0	0	0	2	1
892	1	0	0	0	1	1	2	1	2	1	0	0	1	0	0	0	2	2	1	1	2	0	2	2	0	0	0	1	1	1	1	0	1	2	0	2	1	0	0	1	0	0	0	0	0	1	0	2	0
893	1	0	1	2	0	0	1	2	0	0	1	1	1	0	1	0	1	1	1	1	1	0	2	2	0	0	0	1	2	2	1	1	0	1	2	2	1	1	1	1	1	0	0	0	0	1	0	2	0
894	0	0	0	1	0	0	2	1	2	1	0	0	1	0	1	0	1	1	0	0	0	2	1	1	1	1	0	0	2	2	0	1	1	1	0	1	1	0	0	2	0	0	0	0	1	0	0	2	0
895	1	1	0	0	0	0	2	0	2	2	0	0	0	0	0	0	1	0	1	1	1	0	2	2	0	1	1	1	2	2	0	2	1	0	0	1	1	1	0	0	0	0	0	0	0	0	0	1	1
896	1	0	0	0	0	0	2	2	1	0	0	0	1	0	2	0	1	1	1	1	2	1	2	2	0	0	0	0	1	2	1	1	1	1	0	0	2	0	0	2	0	0	1	1	1	1	0	1	1
897	1	0	0	1	0	0	2	1	2	2	0	0	1	0	0	0	1	0	2	1	2	0	2	2	0	1	0	0	2	2	0	0	1	1	1	1	1	0	0	1	0	1	0	0	1	0	0	2	1
898	1	0	0	0	2	2	1	2	1	0	1	0	0	0	0	0	1	0	1	1	1	0	2	2	0	0	0	0	2	2	0	1	1	0	0	1	1	0	0	2	0	1	0	1	1	0	0	2	0
899	1	0	1	1	0	0	2	1	1	1	1	0	0	0	0	0	1	1	1	2	2	1	2	2	0	0	0	1	2	2	1	0	1	0	0	2	1	0	0	1	0	1	0	0	0	2	0	2	0
900	0	0	0	0	1	1	2	2	2	1	0	0	1	0	1	0	2	2	2	2	2	0	2	2	0	0	0	1	1	1	1	2	2	0	0	0	2	0	1	1	0	0	0	0	0	0	0	1	1
901	1	0	0	0	1	1	1	1	2	2	0	1	2	0	2	0	2	0	2	2	2	0	2	2	0	0	0	0	2	2	0	0	1	2	1	2	1	0	1	1	0	0	0	0	0	1	0	2	0
902	1	1	0	0	0	0	2	1	0	0	0	0	0	0	0	0	1	1	1	1	1	1	1	1	1	1	0	0	2	2	0	2	1	0	0	0	2	0	1	1	0	0	0	0	0	0	0	1	1
903	0	0	0	2	1	1	2	2	2	1	0	1	1	0	1	0	1	0	0	0	1	0	2	2	0	0	0	0	2	2	2	1	1	0	0	1	1	0	1	2	1	0	0	0	0	0	0	2	0
904	0	0	0	0	0	0	2	1	2	2	0	0	0	0	0	0	1	1	0	1	1	0	1	1	0	0	0	1	1	1	1	1	1	0	0	1	2	0	0	1	0	0	0	0	0	1	0	2	0
905	1	0	0	1	0	0	1	1	2	1	0	0	0	0	0	0	0	0	1	1	2	0	2	2	0	1	0	0	2	2	1	1	0	0	0	2	2	0	1	1	0	0	0	0	0	1	0	0	2
906	1	0	0	0	0	0	2	2	2	1	0	0	0	0	0	0	0	0	1	2	2	1	1	1	1	0	0	1	2	2	0	0	1	1	1	2	0	0	2	1	1	0	1	0	1	0	0	1	1
907	1	0	1	0	1	2	1	1	1	1	0	1	2	0	1	0	0	0	0	0	1	0	2	2	0	0	0	1	2	2	0	1	1	1	1	2	2	0	0	1	0	0	1	0	1	1	0	2	1
908	1	0	0	0	0	0	2	1	2	0	0	0	0	0	0	0	2	2	1	1	1	0	1	1	1	1	0	1	0	0	2	0	0	0	0	2	1	0	0	2	0	0	1	0	0	0	0	2	1
909	1	0	0	0	0	0	2	2	2	1	0	0	1	0	0	0	2	1	2	1	2	1	1	1	1	1	0	0	2	2	1	2	1	0	0	2	1	0	1	1	0	1	0	0	0	1	0	2	1
910	1	0	0	1	0	0	2	2	1	1	0	1	1	0	1	0	2	1	2	2	2	0	2	2	0	0	0	1	2	2	0	1	1	2	1	1	2	0	1	1	0	0	0	0	0	1	0	1	0
911	1	0	0	0	0	0	2	2	2	1	0	0	1	1	0	0	2	1	1	2	2	1	2	2	0	0	0	0	1	2	1	0	2	0	0	1	2	0	0	2	0	0	1	0	0	1	0	1	1
912	0	0	0	0	1	1	2	2	1	1	0	0	0	0	0	0	2	1	1	1	1	0	2	2	0	0	0	2	1	2	2	2	2	0	0	1	1	1	0	1	0	0	1	0	0	1	0	1	1
913	1	0	0	0	0	0	2	2	1	1	0	1	1	0	1	0	2	0	2	2	2	0	2	2	0	0	0	0	2	2	0	0	0	0	1	2	1	0	0	1	0	0	1	0	1	1	0	0	2
914	1	0	0	0	1	1	2	0	2	2	0	0	0	0	0	0	1	1	1	2	2	0	2	2	0	0	0	0	2	2	0	0	1	1	0	1	1	0	1	0	0	2	0	0	0	1	0	0	2
915	1	0	0	0	0	0	0	1	1	1	1	0	0	0	0	0	2	2	1	1	2	0	1	1	0	0	0	0	2	2	1	0	0	2	1	1	1	0	0	1	1	1	0	1	1	0	0	2	1
916	1	0	0	0	0	0	1	2	1	1	1	0	1	0	0	1	1	1	1	1	1	0	2	2	0	1	0	0	2	2	0	1	1	1	0	1	1	1	1	1	0	0	0	0	0	1	0	2	0
917	1	0	0	0	0	0	2	2	0	0	0	0	1	0	1	0	2	0	2	2	2	1	2	2	0	1	0	1	2	2	1	1	1	0	0	2	1	1	1	1	1	0	0	0	0	1	0	2	2
918	1	0	0	0	0	0	1	1	1	1	1	0	1	0	1	0	1	1	0	0	1	0	2	2	0	0	0	1	2	2	1	1	1	0	0	2	1	0	2	0	0	0	0	0	0	2	0	2	1
919	1	0	0	0	1	1	1	2	0	0	1	2	1	0	1	0	1	1	1	2	2	1	2	2	0	0	0	0	2	2	0	2	1	0	0	2	1	0	1	1	0	0	1	0	1	0	0	0	1
920	1	0	0	2	0	0	1	1	2	2	0	1	1	0	1	0	2	0	1	1	2	0	2	2	0	0	0	0	2	2	0	1	0	0	0	1	2	0	1	1	0	0	0	1	0	0	0	0	2
921	0	0	0	1	0	0	2	2	2	0	1	0	1	0	0	1	1	0	2	1	2	0	2	2	0	0	0	0	2	2	0	2	2	0	1	2	1	0	2	1	1	0	0	0	0	1	0	2	1
922	1	0	0	0	0	0	1	2	0	0	0	0	1	0	1	0	0	0	0	0	0	1	2	2	0	0	1	1	1	1	1	2	1	0	0	1	2	0	1	1	0	0	0	0	0	1	0	1	1
923	1	0	0	0	1	1	2	1	2	1	0	0	0	0	0	0	1	0	2	1	2	0	2	2	0	0	0	1	1	2	2	2	2	1	1	2	1	1	1	1	0	0	0	0	0	1	0	1	1
924	1	0	0	0	0	0	0	2	0	0	1	1	1	0	1	0	1	1	1	1	2	1	1	1	1	1	0	1	2	2	1	1	1	0	0	1	1	2	0	0	0	0	0	0	0	0	0	2	0
925	0	0	0	1	0	0	1	1	1	1	0	0	0	0	0	0	2	1	2	2	2	0	1	1	1	2	1	1	2	2	0	1	0	0	1	2	2	0	2	0	0	2	0	0	0	0	0	2	0
926	0	0	0	0	0	0	1	2	1	0	1	0	1	0	0	1	0	0	1	1	1	0	2	2	0	1	0	0	2	1	0	1	1	1	1	2	2	1	0	1	0	0	0	0	0	1	0	1	1
927	1	0	0	1	0	0	2	2	1	0	0	0	0	0	0	0	0	0	0	0	0	0	2	2	0	0	0	0	2	2	1	0	1	1	0	1	2	0	0	2	0	0	0	1	0	1	0	2	0
928	1	0	1	1	1	1	2	2	1	1	0	0	1	0	0	0	0	0	1	1	1	0	2	2	0	0	0	0	2	2	0	1	2	1	0	2	1	0	2	0	1	0	0	0	0	1	0	1	1
929	0	0	0	1	0	0	0	2	0	0	2	0	2	0	2	0	2	0	1	1	2	0	0	1	0	0	1	1	2	2	0	0	1	1	1	1	1	1	0	1	0	0	0	1	0	1	0	1	1
930	1	0	0	1	0	0	1	1	1	1	1	0	1	0	0	1	0	0	2	1	2	0	1	1	0	0	0	2	2	2	1	1	2	0	0	1	2	0	0	2	1	0	1	0	1	0	0	1	1
931	0	0	0	0	1	1	1	1	2	1	0	2	2	0	2	0	1	1	2	2	2	1	2	2	0	1	1	1	1	1	1	1	1	1	1	1	2	1	0	1	0	0	0	0	1	0	0	1	1
932	1	0	1	1	0	0	2	2	1	1	0	0	1	0	1	0	1	0	1	0	1	1	1	1	1	2	0	0	1	1	2	0	0	0	0	2	1	0	0	1	0	0	1	0	1	0	0	1	1
933	0	0	0	1	0	0	2	1	1	1	0	1	2	0	1	0	2	1	1	2	2	0	2	2	0	0	0	0	2	1	0	1	1	2	0	2	2	0	1	1	0	0	0	0	0	1	0	2	0
934	1	0	0	0	1	1	1	2	1	1	1	0	0	0	0	1	1	1	0	0	0	1	2	2	0	0	0	0	2	2	1	1	2	0	0	1	1	0	0	2	0	0	0	0	2	2	0	1	1
935	0	0	0	1	0	0	0	2	1	1	0	1	2	0	1	0	1	1	1	0	2	0	2	2	0	0	0	1	2	2	1	1	0	0	0	2	1	0	2	0	0	0	0	1	0	0	0	1	1
936	1	1	0	0	0	0	1	2	1	1	0	0	1	0	1	0	1	1	0	1	1	0	2	2	0	1	0	0	2	2	0	2	2	0	1	2	1	0	1	2	1	0	0	0	0	1	0	1	1
937	1	1	1	0	0	0	2	2	1	1	0	0	0	0	0	0	0	0	2	1	2	1	1	1	1	1	0	0	1	2	1	0	2	0	0	1	2	0	1	1	0	0	0	0	0	0	0	2	0
938	0	0	0	0	1	1	2	2	1	1	0	0	0	0	0	0	2	1	2	2	2	1	2	2	0	0	0	0	2	2	0	0	0	0	1	2	2	0	0	2	0	0	0	0	0	1	0	1	1
939	1	0	1	0	0	1	1	2	1	1	1	1	2	0	1	0	1	1	1	1	1	0	1	1	0	0	0	0	2	2	1	1	1	0	0	2	2	0	1	2	1	0	0	0	1	1	0	1	0
940	1	0	0	1	0	0	1	1	1	1	1	1	1	0	2	0	1	1	1	1	1	0	2	2	0	0	0	1	2	1	0	0	0	0	0	1	0	1	1	0	0	0	0	0	0	1	0	2	0
941	1	0	0	0	0	1	2	1	2	1	0	1	1	0	1	0	2	2	0	0	0	0	2	2	0	0	0	1	1	1	1	0	0	1	0	2	2	0	0	1	0	1	0	0	0	0	0	1	1
942	0	0	0	0	2	2	2	2	1	0	0	1	1	0	1	0	1	1	0	0	1	1	1	1	1	1	1	0	2	2	0	0	1	1	0	2	2	1	0	2	1	0	1	0	1	1	0	2	0
943	0	0	0	0	1	1	1	1	1	1	1	0	0	0	0	0	1	1	1	2	2	0	2	2	0	0	0	1	1	1	2	1	1	0	0	1	0	0	1	0	0	0	0	0	0	0	0	2	0
944	0	0	0	1	0	0	1	1	0	0	1	0	2	0	2	0	0	0	2	1	2	1	2	2	0	0	0	0	1	1	1	0	0	0	1	2	2	0	0	2	0	0	1	1	0	1	0	2	1
945	1	0	0	0	1	1	0	2	1	1	0	1	2	0	2	0	1	1	2	2	2	0	2	2	0	0	0	1	1	0	1	2	2	1	1	2	2	0	0	1	0	1	1	0	0	1	0	1	2
946	1	0	0	0	0	0	1	1	2	2	0	1	1	0	1	0	1	1	2	0	2	0	2	2	0	0	0	1	1	1	1	1	0	0	0	1	1	0	0	1	1	0	0	0	0	1	0	2	0
947	1	0	1	0	1	1	2	0	2	2	0	1	1	0	1	0	2	1	1	1	1	0	1	1	0	1	0	1	1	1	2	0	1	1	0	2	1	2	0	0	0	0	0	0	0	0	0	1	1
948	1	0	0	0	0	0	2	1	1	1	0	0	0	0	0	0	2	2	2	2	1	0	2	2	0	0	0	0	2	2	1	0	1	0	0	1	1	1	0	2	0	0	1	0	1	0	0	0	1
949	0	0	1	2	0	0	1	1	1	1	0	0	0	0	0	0	0	0	2	1	2	0	2	2	0	0	0	0	2	2	0	0	1	2	1	2	0	1	0	0	0	0	0	0	0	1	0	1	1
950	1	0	0	1	1	1	1	2	0	0	1	0	1	0	0	1	2	0	2	2	2	1	2	2	0	0	0	1	2	2	1	2	2	0	1	2	1	1	1	1	0	0	0	0	0	1	0	2	0
951	0	0	1	0	0	0	2	1	1	1	0	0	1	0	1	0	1	0	1	1	2	0	1	1	0	0	0	0	2	2	1	0	0	1	0	2	1	0	0	1	0	1	1	0	1	0	0	2	0
952	1	0	0	0	0	0	2	2	2	0	0	1	1	0	1	0	2	0	0	1	2	0	2	2	0	1	0	2	2	2	1	0	1	1	0	2	1	0	0	1	0	0	0	1	0	0	0	1	1
953	1	0	0	1	0	0	2	2	2	1	0	2	2	0	2	0	0	0	1	1	1	0	2	2	0	0	0	1	2	1	1	1	1	0	0	1	2	0	2	0	1	1	0	1	2	1	0	1	1
954	1	0	0	1	0	0	2	1	1	0	0	1	1	0	2	0	2	2	2	2	2	0	1	1	0	0	0	0	2	1	0	1	1	2	0	1	1	1	1	1	1	0	0	0	0	1	0	2	0
955	1	0	0	0	1	1	2	1	1	1	0	0	0	0	0	0	2	2	2	2	2	0	0	0	0	0	0	1	1	1	2	0	1	1	0	1	2	0	0	2	0	0	0	0	0	0	0	2	1
956	0	0	0	0	0	0	2	1	2	1	1	1	1	0	1	0	0	0	2	2	1	0	0	2	0	0	0	0	2	2	1	2	1	0	0	1	2	0	1	1	1	0	0	0	0	1	0	1	0
957	1	0	0	1	0	0	2	1	2	1	0	0	1	0	2	0	0	1	1	1	1	1	1	2	0	0	0	0	2	2	0	0	0	0	1	2	1	0	0	1	0	0	0	0	0	0	0	1	0
958	0	0	0	0	0	1	2	1	2	1	0	1	2	0	2	0	1	1	2	2	2	0	1	1	0	1	1	0	1	1	1	0	1	0	0	2	1	0	0	2	0	0	0	1	0	0	0	2	1
959	1	0	0	1	1	1	2	2	1	0	0	0	0	0	0	0	1	2	2	2	2	0	0	0	0	1	0	1	2	1	1	1	1	1	1	1	2	0	2	0	1	0	0	1	0	1	0	1	0
960	0	0	1	1	0	0	2	0	1	1	0	1	1	0	1	0	1	0	1	0	1	0	2	2	0	0	0	1	2	1	2	0	0	1	1	2	1	1	0	0	0	0	0	0	0	0	0	0	1
961	1	1	0	0	1	1	2	1	2	0	0	0	1	0	0	1	0	0	1	0	1	0	0	1	0	0	0	0	2	1	0	0	0	0	0	1	1	0	0	2	0	2	0	0	1	0	0	1	1
962	1	0	0	0	0	0	0	2	0	0	1	2	2	0	2	0	0	0	2	1	2	2	0	1	1	1	0	0	2	2	0	1	1	0	0	2	2	0	2	0	0	2	0	0	0	0	0	2	0
963	1	0	0	0	1	1	2	0	2	1	0	0	0	0	0	0	1	1	0	0	2	1	2	2	0	1	0	2	1	1	2	0	0	0	0	2	2	0	0	1	0	0	0	0	0	0	0	2	0
964	1	0	1	1	1	1	2	2	2	1	0	1	1	0	1	0	2	1	1	1	2	0	2	2	0	0	1	1	2	2	0	0	0	2	1	1	1	0	0	0	0	0	1	0	1	0	0	2	0
965	1	0	0	0	0	0	2	1	1	1	0	1	2	0	2	0	1	0	1	0	1	0	2	2	0	0	0	1	2	2	0	1	1	1	0	1	1	0	0	2	0	1	0	0	1	1	0	1	0
966	1	0	0	0	0	0	0	2	0	0	2	0	1	0	1	0	1	1	0	0	1	0	1	1	0	0	0	0	2	2	2	1	1	1	1	2	1	1	0	1	0	0	0	0	0	0	0	2	0
967	1	0	0	0	1	1	1	2	0	0	0	1	2	0	1	0	2	0	2	2	2	0	1	1	0	0	0	0	2	2	1	2	1	0	0	0	2	0	0	2	0	0	0	0	0	1	0	1	1
968	0	0	0	0	0	0	2	2	1	1	0	1	1	0	1	0	2	1	1	2	2	0	1	1	1	2	0	0	2	2	0	0	1	1	1	1	2	0	1	1	1	0	0	0	0	0	0	2	0
969	1	0	0	1	0	0	2	2	1	1	1	0	1	0	0	1	0	0	0	0	1	1	0	1	0	0	0	0	2	2	0	0	1	2	0	1	0	0	1	1	0	2	0	0	0	0	0	1	1
970	1	0	0	0	0	0	2	1	2	1	0	0	0	0	0	1	0	0	1	1	0	0	2	2	0	0	1	0	2	2	0	1	1	2	0	2	2	0	1	1	0	0	1	0	0	0	0	1	1
971	1	0	1	1	0	0	1	2	1	0	1	0	0	0	0	0	1	0	1	1	1	0	2	2	0	0	0	0	2	2	1	0	0	0	0	2	1	1	0	0	0	0	0	0	0	0	0	0	1
972	0	0	0	1	1	1	2	2	2	1	0	0	1	0	0	1	1	1	1	0	1	0	2	2	0	1	0	0	2	2	2	1	1	0	0	2	2	0	0	2	0	0	1	0	0	1	0	2	0
973	1	0	0	0	0	0	2	0	2	2	0	1	1	0	1	0	1	1	1	1	1	0	2	2	0	0	0	0	1	2	1	0	1	0	0	2	0	0	1	1	1	0	0	0	0	0	1	2	0
974	1	0	0	0	0	0	1	1	1	1	0	0	2	0	2	0	2	2	0	0	2	1	1	1	1	1	0	1	2	2	0	0	0	1	1	2	1	1	0	1	0	0	1	0	1	0	0	1	1
975	1	0	0	0	0	0	2	2	1	0	0	2	2	1	1	0	1	0	1	1	1	0	1	1	0	1	0	2	2	2	0	0	1	1	2	2	1	0	0	2	0	1	0	0	1	1	0	1	1
976	1	0	0	0	0	0	1	1	1	0	1	0	1	0	1	0	2	1	2	2	2	0	1	2	0	1	0	0	2	2	0	1	2	1	0	2	2	0	1	1	0	0	0	0	0	1	0	1	0
977	1	0	0	0	0	0	2	1	2	1	1	1	2	0	1	0	1	1	1	0	1	0	2	2	0	1	1	2	2	2	1	0	1	0	0	1	1	0	2	0	0	0	1	0	0	1	0	2	1
978	0	0	0	0	1	1	2	2	1	1	0	0	0	0	0	0	0	0	1	1	1	1	2	2	0	0	0	2	2	2	1	0	0	1	1	2	0	0	1	0	0	0	0	0	2	1	0	2	0
979	1	0	0	1	0	0	2	2	1	0	1	0	0	0	0	0	1	0	2	2	2	0	1	1	0	0	0	0	2	1	1	1	2	0	0	1	1	1	0	0	0	0	0	0	0	1	0	1	1
980	1	0	0	0	0	0	2	2	2	0	0	0	0	0	0	0	2	2	1	1	2	1	1	1	1	1	0	2	2	2	0	0	0	1	0	2	1	0	1	1	0	0	1	0	0	1	0	0	2
981	0	0	0	0	0	1	2	2	1	0	0	1	1	0	0	0	1	1	1	2	2	0	2	2	0	0	0	2	1	1	2	0	1	1	1	1	1	0	1	1	0	0	0	0	0	0	0	2	2
982	1	0	0	0	0	0	1	2	1	0	1	0	0	0	0	0	0	0	2	1	2	0	1	1	0	1	0	1	2	2	2	1	0	2	1	2	1	0	2	0	0	1	0	0	1	1	0	0	2
983	0	0	0	0	0	0	0	1	1	1	1	2	1	0	1	0	2	1	2	2	2	0	2	2	0	0	0	2	0	0	2	1	1	0	0	1	2	0	1	1	0	1	0	0	0	1	0	1	1
984	0	0	0	0	1	1	2	1	0	0	0	0	0	0	0	0	0	0	0	0	0	0	1	1	1	1	0	1	2	2	1	1	1	1	0	2	1	0	2	0	0	0	1	0	1	0	0	1	1
985	1	1	0	0	0	0	1	2	1	0	1	0	0	0	0	0	0	0	0	0	0	0	2	2	0	0	0	1	2	1	0	1	1	0	0	2	0	1	0	1	0	1	0	1	1	1	0	2	1
986	1	0	1	0	0	1	1	2	1	1	1	0	0	0	0	0	1	1	2	2	2	1	2	2	0	0	0	0	2	2	1	0	0	1	0	2	1	0	2	0	0	1	0	0	0	1	0	0	2
987	1	0	0	0	0	0	2	2	1	0	1	1	1	0	1	0	2	2	2	2	2	0	2	2	0	0	0	0	2	2	0	0	1	1	0	1	2	1	0	1	0	0	0	0	1	2	0	1	0
988	1	0	0	0	2	2	1	1	1	0	1	0	1	0	0	1	0	0	0	0	0	0	1	1	0	0	0	0	2	2	2	2	1	0	0	2	2	0	0	2	0	0	0	1	0	0	0	2	0
989	0	0	0	0	1	1	2	2	1	0	0	0	1	0	1	0	2	2	1	1	1	0	2	2	0	1	0	0	2	2	0	1	1	2	1	2	1	0	2	1	1	0	1	0	1	1	0	2	0
990	1	0	0	0	1	1	2	1	2	1	0	1	1	0	1	0	2	2	1	1	1	0	2	2	0	0	0	1	2	1	1	0	0	0	0	1	2	0	1	1	1	0	0	0	0	1	0	1	1
991	1	0	0	1	0	0	1	2	1	1	1	0	0	0	0	0	2	1	1	1	1	0	2	2	0	0	0	1	2	2	0	1	1	0	0	2	1	1	1	1	1	0	0	0	0	1	0	1	1
992	0	0	0	0	0	0	0	2	0	0	2	1	1	0	1	0	1	0	2	1	2	1	2	2	0	0	0	1	1	2	1	1	1	0	0	2	1	0	0	2	0	0	0	0	0	0	1	0	1
993	0	0	0	0	0	0	2	1	1	0	1	0	0	0	0	0	2	0	2	2	2	2	0	1	1	1	0	0	1	1	1	2	1	0	0	2	2	0	1	1	0	0	1	0	0	1	0	1	1
994	1	0	0	0	0	0	1	0	2	2	0	0	1	0	1	0	2	1	2	2	2	0	2	2	0	1	0	1	1	1	2	0	1	1	1	2	1	0	2	0	0	0	0	0	0	0	0	2	0
995	1	0	0	0	0	0	2	1	1	1	1	0	0	0	0	0	0	0	1	1	1	0	2	2	0	1	1	0	2	2	0	1	1	0	0	2	1	0	2	1	1	0	2	0	1	0	0	1	1
996	1	0	0	0	0	0	2	1	2	0	0	1	1	0	1	0	2	1	2	2	1	0	2	2	0	0	0	2	0	0	2	1	1	1	0	2	1	0	1	1	0	1	1	0	1	0	0	2	0
997	1	1	0	0	0	0	1	1	0	0	1	0	1	0	0	1	1	0	1	1	1	1	1	1	1	1	0	0	2	1	1	1	1	0	0	1	1	0	0	2	0	0	1	0	1	1	0	2	1
998	0	0	0	0	0	0	2	1	1	1	1	0	0	0	0	0	1	1	2	2	2	1	2	2	0	0	1	1	1	1	1	1	1	0	1	1	1	0	1	1	0	0	0	0	0	0	0	1	1
999	1	0	0	2	0	0	2	1	0	0	0	1	1	1	0	0	0	0	1	1	0	1	1	1	1	1	0	1	1	1	2	0	0	0	1	2	2	0	0	2	0	0	0	0	0	0	0	0	1
1000	1	0	0	0	0	0	1	2	1	0	1	1	2	0	2	0	1	1	1	1	2	0	2	2	0	0	0	2	2	2	2	1	1	1	0	0	1	0	0	1	0	0	1	0	1	0	0	1	1
[truncated: 252 more columns]
