# Supplementary material for: KNN-MDR: a learning approach for improving interactions mapping performances in genome wide association studies
Source: BMC Bioinformatics. 2017 Mar 21;18:184. doi: 10.1186/s12859-017-1599-7 (PMC5361736; doi:10.1186/s12859-017-1599-7)
Supplement: Supplementary file 5 — The data set(s) supporting the results of Table 3. (ZIP 7092 kb) [file 12859_2017_1599_MOESM5_ESM.zip › 000/S58/mkallsimul.dat]

1	1	2	1	1	1	0	1	1	2	0	0	0	0	0	0	0	0	1	1	1	2	1	0	0	0	0	2	2	1	0	1	2	2	1	0	2	2	0	0	2	0	0	0	0	0	0	1	0	0
2	0	0	0	0	0	0	0	2	2	0	1	0	0	0	0	0	0	1	1	1	1	0	2	0	0	0	2	2	0	2	0	1	2	0	1	1	1	1	0	1	0	1	1	0	1	1	0	1	0
3	1	0	0	1	0	0	1	1	1	0	0	2	2	1	1	0	0	1	0	0	0	0	1	0	1	1	2	1	1	0	0	0	1	1	1	1	1	0	1	2	1	1	1	0	1	0	0	0	0
4	0	2	1	1	0	0	2	2	1	1	1	1	1	0	0	0	0	1	0	1	1	1	2	0	0	0	1	0	2	0	0	2	1	0	1	1	1	0	1	1	1	0	0	0	0	0	0	0	0
5	1	1	0	1	0	0	1	1	1	0	1	2	2	2	2	0	0	2	2	0	1	2	2	0	0	0	0	2	2	0	0	0	0	0	0	2	2	0	1	1	0	0	2	0	1	0	0	0	0
6	1	1	1	1	0	1	2	2	2	0	0	0	0	0	0	0	0	1	2	0	1	0	1	1	1	1	1	1	0	1	0	1	2	0	1	1	1	0	1	1	0	1	0	0	0	0	0	0	0
7	1	1	0	0	0	0	2	2	1	0	0	0	0	0	0	0	0	0	1	1	2	0	1	0	0	0	2	2	0	2	1	0	2	1	2	1	1	0	0	1	0	0	0	0	0	0	0	0	0
8	1	1	0	0	0	1	0	0	2	0	0	0	0	0	0	0	0	2	0	1	1	1	2	0	0	0	2	2	0	2	0	0	2	0	0	2	1	1	0	1	0	0	0	0	0	1	0	1	1
9	0	2	0	0	0	1	0	1	1	0	1	0	0	0	0	0	0	2	1	0	1	1	1	0	0	0	1	1	0	1	0	1	2	2	1	2	1	1	0	0	0	2	2	0	0	1	0	0	1
10	1	2	0	0	0	0	2	2	0	0	0	1	1	1	1	0	0	0	0	2	2	1	2	0	0	0	2	2	0	2	1	1	1	1	1	2	1	1	0	1	1	2	2	0	0	1	0	1	0
11	0	1	0	0	0	0	1	1	2	0	0	0	0	0	0	0	0	0	1	1	1	1	2	0	0	0	0	1	1	1	0	0	2	0	1	1	1	0	0	1	0	2	2	0	1	0	0	0	0
12	1	1	0	0	0	0	0	1	2	0	1	0	1	1	0	0	0	1	0	1	1	0	2	0	0	0	2	2	0	2	1	1	2	1	1	0	1	0	1	1	0	1	1	0	1	1	0	0	0
13	1	1	0	1	0	0	1	2	2	0	0	1	2	1	1	1	0	0	1	1	2	1	2	0	0	0	1	2	1	1	0	0	0	1	0	2	1	0	1	1	0	0	1	0	0	0	0	0	1
14	0	1	0	0	0	0	1	1	2	0	0	1	2	1	2	1	0	2	2	0	0	0	1	0	0	0	2	1	1	1	0	0	2	0	0	2	0	1	0	0	0	0	2	0	0	0	0	0	1
15	1	1	0	0	0	0	1	1	1	0	1	0	1	1	1	0	0	2	2	0	1	0	2	0	0	0	2	2	0	2	0	2	2	0	0	2	1	0	0	1	0	0	0	0	1	1	0	1	0
16	1	1	0	1	0	0	2	2	1	0	0	0	1	1	1	0	0	1	1	1	1	2	0	1	1	1	2	2	1	1	0	0	1	1	1	1	2	0	1	1	0	1	1	0	1	1	0	1	0
17	0	1	0	1	0	0	2	2	0	0	1	0	1	1	1	0	0	0	0	2	2	1	1	1	1	1	2	2	1	2	1	0	1	1	1	1	2	0	0	2	0	1	1	1	1	2	0	0	0
18	1	0	0	0	0	1	2	2	1	0	0	0	0	0	0	0	0	1	0	2	2	0	2	0	0	0	1	2	1	1	0	0	1	0	0	2	2	0	0	2	0	0	1	0	1	0	0	0	0
19	1	1	0	0	0	0	1	1	1	0	0	1	2	1	1	1	0	1	0	1	1	0	2	0	1	1	2	2	1	2	0	0	2	0	2	0	2	0	0	2	0	0	1	1	0	1	0	0	1
20	0	1	0	0	0	0	1	1	1	0	1	0	1	1	1	0	0	1	1	1	2	1	1	1	1	1	1	2	1	1	1	1	2	0	0	2	1	1	0	1	0	0	0	0	0	0	0	0	0
21	0	1	0	0	0	0	2	2	1	0	1	1	1	0	1	1	0	1	0	1	1	2	2	0	0	0	1	1	1	2	0	0	0	0	2	0	2	0	1	1	0	0	0	0	0	1	0	0	0
22	1	0	0	0	0	0	1	1	1	1	1	0	1	1	1	0	0	1	0	2	2	1	0	1	0	1	2	1	1	0	0	0	2	0	0	2	1	0	2	1	1	0	1	1	0	1	0	0	0
23	0	0	0	0	0	0	0	0	2	0	0	1	1	0	0	0	0	2	1	1	2	1	0	1	1	1	2	2	0	2	1	0	2	0	0	2	2	0	0	2	0	0	2	0	0	0	0	0	0
24	0	2	1	2	0	0	1	1	0	0	1	0	1	1	1	0	0	1	0	1	0	0	2	0	0	0	2	2	2	2	0	0	1	1	0	2	1	0	1	2	1	0	0	0	0	0	0	0	0
25	1	1	0	0	0	0	1	1	2	0	0	0	0	0	0	0	0	1	1	1	2	1	1	1	0	0	2	1	1	0	0	1	2	1	0	2	1	0	0	2	0	1	0	0	0	0	0	0	0
26	0	2	0	0	0	0	1	1	2	0	0	0	1	1	1	0	0	1	1	1	2	0	2	0	0	0	2	2	0	2	0	2	2	1	0	2	1	0	1	1	0	0	0	0	0	0	0	0	0
27	0	0	0	1	0	1	1	1	2	0	0	0	0	0	0	0	0	0	1	1	2	0	2	0	0	0	2	2	0	2	0	2	1	0	0	2	0	0	0	1	0	0	0	0	0	1	0	0	1
28	1	1	0	0	0	1	1	1	2	0	1	0	1	1	1	0	1	2	0	1	1	1	2	0	0	0	2	2	0	2	1	0	2	1	2	1	1	0	1	2	1	0	0	1	0	0	0	0	0
29	1	2	0	0	0	0	2	2	0	0	0	1	2	1	1	0	0	0	1	1	2	1	2	0	0	0	2	2	0	0	0	0	1	0	1	2	0	0	1	0	0	0	0	1	0	0	0	0	0
30	1	1	0	0	0	0	1	1	1	0	1	1	1	1	1	0	0	1	1	1	2	1	2	0	0	0	2	2	0	2	0	0	2	0	0	2	2	0	0	2	0	1	0	0	0	1	0	1	0
31	0	2	0	0	0	0	2	2	1	0	1	0	0	0	0	0	0	1	1	1	1	0	2	0	0	0	1	1	1	1	1	0	1	0	0	2	2	0	0	1	0	0	1	0	0	0	0	0	0
32	0	1	0	1	0	0	1	1	2	1	0	0	0	0	0	0	0	0	0	2	2	0	2	0	0	0	0	1	0	0	1	2	2	0	2	0	2	1	0	1	0	0	0	0	0	0	1	0	0
33	1	1	0	0	0	0	1	1	2	0	0	0	1	1	1	0	0	0	0	2	2	0	1	0	0	0	2	2	2	2	0	0	1	0	0	2	1	1	0	1	0	0	0	0	2	2	0	0	0
34	0	1	0	0	0	0	1	1	1	0	1	0	0	0	0	0	0	2	0	1	1	0	2	0	0	0	1	1	0	2	1	0	1	2	2	1	1	1	0	1	0	2	1	0	1	0	0	0	0
35	1	1	1	0	1	1	0	0	2	0	0	0	0	0	0	0	0	0	0	2	2	0	2	0	0	0	1	2	1	1	0	0	1	0	0	2	1	0	1	2	1	0	0	0	2	2	0	0	0
36	1	1	0	0	0	0	2	2	0	0	0	0	1	1	1	0	0	2	2	0	0	1	2	0	0	0	2	2	1	1	0	0	1	0	2	0	1	0	0	2	0	0	1	0	0	0	0	0	0
37	0	0	0	0	0	0	1	2	1	0	1	0	0	0	0	0	0	0	0	2	2	1	1	1	1	1	1	0	2	0	0	1	1	0	0	2	2	0	1	0	0	1	0	0	1	1	0	0	0
38	0	1	0	0	0	0	0	1	2	0	1	0	0	0	0	0	0	0	0	2	2	0	2	0	1	1	2	2	1	1	1	2	2	0	0	2	2	0	1	1	0	1	0	0	2	1	0	0	1
39	1	2	0	0	0	0	1	1	2	0	1	0	0	0	0	0	0	2	1	0	2	1	2	0	0	0	2	2	1	2	0	0	0	1	1	1	1	0	1	1	0	0	1	1	1	1	0	0	0
40	0	1	0	1	0	0	2	2	0	0	1	0	0	1	1	0	0	0	0	2	2	2	0	1	1	1	1	1	1	1	1	0	0	0	0	2	2	0	1	1	0	0	1	0	1	0	0	1	0
41	0	1	1	0	1	2	2	2	1	0	0	0	1	0	0	0	0	0	0	2	2	0	1	0	0	0	1	1	1	2	0	0	2	1	0	2	1	0	1	1	0	0	0	0	0	0	0	0	1
42	0	2	0	0	0	0	0	0	2	0	0	1	1	0	0	0	0	2	1	1	2	1	1	0	1	1	2	2	0	1	0	0	0	1	0	2	1	0	2	0	0	0	1	0	0	0	0	0	0
43	0	0	0	0	0	1	0	0	1	0	0	0	0	0	0	0	0	0	1	1	2	0	2	0	1	1	2	2	0	1	0	0	1	1	0	2	1	1	1	0	0	0	1	0	1	0	0	0	0
44	1	1	0	1	0	0	2	2	0	0	2	0	0	0	0	0	0	1	1	1	2	0	2	0	0	0	1	1	2	0	1	1	1	0	2	1	1	0	0	2	0	0	0	0	0	0	0	0	1
45	1	0	0	0	0	0	1	1	1	0	1	1	2	2	2	0	0	2	2	0	0	2	0	1	1	1	2	2	0	2	1	1	1	2	1	1	1	0	0	1	0	0	0	1	0	0	0	0	0
46	1	1	0	0	0	1	2	2	0	0	1	0	0	0	0	0	0	0	0	2	2	1	1	0	0	0	1	1	1	1	0	0	0	0	0	2	1	2	0	1	1	0	1	0	1	0	0	0	1
47	1	1	0	0	0	0	0	1	2	0	0	1	1	0	0	0	0	1	1	1	1	1	1	1	1	1	0	0	1	0	0	1	1	1	2	0	2	0	1	1	0	0	1	0	0	0	0	0	0
48	0	1	0	1	0	0	2	2	0	0	2	0	0	0	0	0	0	1	0	1	2	1	2	0	0	0	1	0	2	0	0	0	1	0	1	1	1	0	0	2	0	0	1	0	1	1	0	1	0
49	0	1	0	0	0	0	1	2	2	0	0	1	1	0	0	0	0	0	0	2	2	0	2	0	0	0	2	2	1	1	2	1	2	0	0	2	1	0	0	2	0	1	1	0	1	1	0	0	0
50	0	1	1	0	1	1	2	2	1	1	1	0	1	1	1	0	0	0	0	2	2	1	1	0	0	0	1	2	1	1	1	1	2	0	0	2	1	0	0	1	0	0	0	0	0	1	0	0	0
51	0	1	0	0	0	1	2	2	0	0	1	0	1	1	1	0	0	0	0	1	1	0	2	0	0	0	1	1	0	1	1	2	1	0	0	2	0	1	1	1	1	1	1	0	1	0	0	0	1
52	1	1	0	0	0	0	1	1	2	0	0	0	0	0	0	0	0	0	0	2	2	1	2	0	0	0	1	1	0	1	1	0	1	1	0	2	2	0	1	1	0	0	1	1	1	1	0	0	0
53	0	1	0	1	0	1	1	2	1	0	0	0	0	0	0	0	0	0	1	1	2	1	2	0	0	0	1	0	2	0	0	1	2	0	0	2	1	0	1	1	0	0	0	0	0	1	0	1	0
54	0	1	0	1	0	0	1	1	2	0	0	1	2	1	1	1	0	1	1	1	2	0	2	0	0	0	2	2	0	1	0	1	2	0	1	1	2	0	2	0	1	0	0	1	1	1	0	0	0
55	0	0	0	0	0	0	0	1	1	0	0	0	1	0	0	1	0	0	0	2	2	0	2	0	0	0	2	2	1	1	2	0	1	1	0	2	0	0	0	0	0	0	1	0	1	0	0	0	0
56	0	1	0	1	0	0	1	2	2	0	0	1	2	1	1	0	1	0	1	1	2	0	2	0	0	0	2	2	0	1	0	0	2	1	0	2	1	0	1	1	0	0	0	0	0	1	0	0	1
57	1	0	0	0	0	0	2	2	1	0	0	1	1	0	1	1	0	0	1	1	2	0	1	1	1	1	1	2	1	1	0	1	1	2	1	1	1	0	0	0	0	1	1	0	0	0	0	0	0
58	1	1	0	0	0	0	1	1	2	0	0	2	2	0	0	0	0	0	1	1	2	0	2	0	0	0	1	1	1	1	1	0	1	0	0	2	1	0	0	0	0	0	0	0	0	1	0	0	0
59	1	2	0	0	0	0	0	1	2	0	0	0	1	1	1	0	0	1	0	1	1	1	2	0	0	0	2	2	0	2	0	0	0	1	0	2	2	0	0	2	1	1	1	0	1	1	0	0	0
60	0	2	0	0	0	0	2	2	1	0	1	0	0	0	0	0	0	0	1	1	2	0	2	0	1	1	2	2	0	2	0	0	0	0	0	2	1	1	0	1	0	1	1	0	1	0	0	0	0
61	1	1	0	0	0	0	1	1	1	0	1	0	0	0	0	0	0	0	0	2	2	0	1	0	0	0	2	2	0	1	1	0	1	1	0	2	0	1	1	0	0	0	0	0	0	0	0	0	0
62	0	2	0	0	0	1	2	2	1	0	1	1	1	0	0	0	1	0	1	1	2	1	2	0	0	0	1	1	1	1	0	0	1	1	0	1	1	0	0	2	0	0	0	0	0	0	0	0	0
63	0	1	0	0	0	0	1	1	0	1	2	1	1	1	1	0	0	0	2	0	2	0	1	0	0	0	1	1	0	1	1	1	1	0	0	2	2	0	0	1	0	0	0	0	1	1	0	0	0
64	0	2	0	0	0	0	1	1	1	0	1	0	1	1	1	0	0	0	1	1	1	1	0	1	1	1	0	1	2	0	0	1	2	1	0	2	2	0	0	1	0	1	0	0	0	0	0	1	1
65	0	1	1	0	1	1	1	1	2	1	0	0	0	0	0	0	0	0	0	2	2	0	2	0	0	0	1	2	2	1	1	1	1	2	0	2	1	1	1	0	0	0	0	0	0	0	0	0	1
66	1	1	0	0	0	1	2	2	1	1	1	0	0	0	0	0	0	1	0	1	1	1	2	0	0	0	1	1	2	0	1	0	2	0	2	0	2	0	1	2	1	0	0	1	0	1	0	0	0
67	1	1	0	0	0	1	0	0	2	0	0	0	1	1	1	0	0	0	0	2	2	0	2	0	0	0	2	2	1	2	0	1	1	1	1	1	1	0	1	1	0	0	0	1	0	1	0	0	0
68	0	1	0	1	0	0	1	1	2	0	0	0	0	0	0	0	0	1	1	1	1	0	2	0	0	0	2	2	0	2	1	0	2	0	1	1	2	0	1	1	1	0	1	0	1	0	0	1	0
69	0	1	0	0	0	0	2	2	1	0	1	0	1	1	1	0	0	2	1	1	2	0	1	0	0	0	2	2	0	2	0	2	2	0	1	1	2	0	0	2	1	0	0	0	1	1	0	0	0
70	0	0	0	0	0	0	1	2	2	0	1	0	0	0	0	0	0	1	2	0	1	0	2	0	1	1	1	2	0	1	0	0	2	1	1	1	1	1	0	1	0	0	0	0	0	0	0	0	1
71	0	0	0	0	0	1	2	2	1	0	0	0	0	0	0	0	0	1	1	1	2	1	2	0	0	0	2	2	0	2	0	1	1	0	0	2	1	1	0	1	0	1	1	0	0	0	0	0	0
72	1	2	0	0	0	0	1	2	1	0	1	0	0	0	0	0	1	1	0	2	2	1	1	0	0	0	2	2	0	1	0	0	1	1	0	2	1	0	2	0	0	0	0	0	0	0	0	0	0
73	1	0	0	0	0	0	0	0	2	0	0	1	1	0	0	0	0	0	0	1	1	0	1	0	0	0	1	1	1	1	0	2	2	1	0	2	2	0	0	2	0	0	0	1	0	1	0	0	1
74	1	1	0	0	0	0	1	1	1	0	0	0	1	1	1	0	0	0	0	2	2	1	0	1	0	1	2	2	1	0	1	1	2	0	1	1	1	0	0	0	0	0	0	0	0	1	0	0	0
75	0	2	0	0	0	0	1	2	2	0	0	1	1	1	1	0	1	2	0	1	1	1	2	0	0	0	1	2	1	1	1	0	0	1	1	1	1	0	1	1	0	1	0	0	2	1	0	0	0
76	1	1	0	1	0	0	2	2	0	1	2	0	0	0	0	0	0	0	0	2	1	0	2	0	0	0	1	1	2	0	1	1	1	1	1	1	2	0	0	1	0	1	1	0	0	1	0	0	0
77	1	2	1	1	0	0	2	2	1	0	1	0	0	0	0	0	0	1	0	1	1	1	2	0	0	0	2	2	1	1	2	0	2	0	1	1	2	0	0	2	0	1	0	0	0	0	0	0	1
78	1	2	0	0	0	0	2	2	0	0	0	2	2	0	0	1	0	0	0	2	2	0	2	0	0	0	1	1	0	1	0	0	2	0	0	2	2	0	1	0	0	1	1	0	1	0	0	0	0
79	1	0	0	0	0	0	2	2	1	0	0	0	1	1	1	1	1	1	0	2	2	0	2	0	1	1	2	2	0	2	0	1	1	0	1	1	1	0	0	1	0	1	1	0	0	0	0	0	0
80	1	1	0	1	0	1	1	1	1	0	1	0	1	1	2	0	0	1	1	1	1	0	2	0	1	1	1	1	1	1	0	1	1	0	1	1	1	1	0	1	0	0	0	0	1	1	0	0	0
81	1	1	0	0	0	0	2	2	1	0	0	1	1	2	2	0	0	0	1	1	2	0	2	0	0	0	2	1	1	1	1	0	2	2	1	2	1	0	1	1	0	0	0	0	0	0	0	0	0
82	1	1	0	1	0	1	1	2	1	0	0	0	0	0	0	0	0	1	1	1	1	2	0	1	1	1	1	2	1	1	1	0	0	0	0	1	1	0	2	0	0	0	0	0	1	0	0	0	1
83	1	1	0	0	0	0	1	2	2	0	0	1	1	0	0	0	0	1	2	0	1	0	2	0	0	0	2	2	1	1	0	0	1	0	0	2	1	0	0	2	0	0	1	0	0	0	0	1	0
84	0	1	0	0	0	1	2	2	1	0	1	1	1	0	0	0	0	1	1	1	2	1	2	0	1	1	2	2	0	1	1	0	0	1	0	2	0	1	0	0	0	0	1	0	0	1	0	0	0
85	0	1	0	0	0	0	0	1	2	0	1	1	1	0	0	0	0	1	0	1	1	0	2	0	0	0	1	2	1	1	0	0	1	1	1	1	1	0	1	1	0	0	1	0	1	0	1	0	0
86	0	1	0	0	0	0	2	2	0	0	0	1	2	1	1	0	0	1	1	1	2	0	1	1	1	1	0	2	1	0	0	0	1	0	2	0	1	0	2	1	1	0	1	0	1	0	0	0	0
87	1	2	0	0	0	0	0	0	1	0	1	1	1	0	1	1	1	1	0	2	2	0	0	0	0	1	2	2	0	1	1	0	0	0	2	0	2	0	0	1	0	0	0	0	0	0	0	1	0
88	1	0	0	0	0	0	0	0	2	0	0	0	0	0	0	0	0	1	1	1	2	1	2	0	0	0	2	2	0	1	1	0	0	1	0	2	1	1	0	1	0	0	0	0	0	1	0	0	0
89	1	2	1	1	0	0	0	1	2	0	0	0	1	1	1	0	0	0	0	2	2	1	2	0	0	0	1	2	1	1	1	0	1	1	1	1	1	0	0	1	0	1	1	0	1	0	0	0	0
90	1	1	0	0	0	0	2	2	1	1	1	0	0	0	0	0	0	1	1	1	2	0	1	0	0	0	2	2	0	0	0	0	1	0	1	1	1	0	0	1	0	2	2	0	0	1	0	0	1
91	1	1	1	0	1	2	0	1	2	0	0	0	0	0	0	0	0	0	0	2	2	2	0	1	1	1	1	2	0	1	1	0	1	1	1	1	1	0	0	2	0	1	1	0	0	1	0	0	0
92	1	1	0	0	0	0	1	2	1	0	0	1	1	0	0	0	0	0	0	2	2	0	2	0	0	0	2	2	1	2	0	0	1	1	2	0	2	0	1	1	0	0	0	0	0	1	0	0	0
93	0	2	1	0	1	1	0	1	2	0	0	0	0	0	0	0	0	1	1	1	1	0	1	0	0	0	1	1	2	1	0	2	2	0	1	1	2	0	0	2	0	0	0	0	0	0	0	0	1
94	1	1	1	1	0	1	1	2	2	0	0	1	1	0	1	1	0	1	1	1	2	0	2	0	0	0	1	1	1	1	0	1	2	0	1	1	1	0	1	1	0	1	1	0	1	0	0	0	0
95	0	1	0	1	0	0	1	1	2	0	0	1	1	0	1	1	0	2	0	1	1	0	2	0	1	1	0	2	1	0	1	0	0	0	1	1	1	0	1	1	1	0	0	0	0	0	0	0	1
96	1	1	0	0	0	1	2	2	0	0	2	1	2	1	1	0	0	2	2	0	0	1	2	0	0	0	1	1	0	1	0	0	1	1	2	0	1	0	2	0	0	0	0	0	0	1	0	0	0
97	0	1	0	0	0	0	1	1	2	0	0	0	1	1	1	0	0	2	1	1	2	1	1	0	0	0	1	1	0	1	1	0	0	0	0	2	1	0	0	0	0	1	1	0	0	0	0	0	0
98	1	2	0	0	0	0	1	1	2	0	0	0	0	0	0	0	0	1	1	1	1	0	2	0	0	0	0	0	1	0	0	1	2	0	1	1	1	0	0	1	0	0	0	0	0	0	0	0	1
99	1	2	0	0	0	0	1	2	1	0	1	1	1	0	0	0	0	0	0	2	2	0	1	0	1	1	1	1	1	0	0	0	1	0	0	2	2	0	1	1	1	0	0	1	0	0	0	0	0
100	1	1	1	1	0	0	1	1	1	0	0	0	0	1	1	0	0	1	1	1	2	1	2	0	0	0	2	2	1	2	0	2	2	0	1	1	1	0	1	2	1	0	0	0	0	0	0	1	0
101	0	2	1	1	0	0	1	1	1	0	0	1	1	1	1	0	0	1	1	1	2	0	2	0	1	1	0	2	2	0	0	0	0	0	1	1	2	0	1	1	0	1	1	0	0	0	0	0	1
102	0	2	0	0	0	0	1	2	2	0	0	1	2	1	2	1	0	1	1	1	2	1	1	1	1	1	1	1	1	1	0	0	1	2	1	1	2	0	0	1	0	0	1	0	0	1	0	0	1
103	0	2	1	1	0	0	1	1	2	0	0	0	0	0	0	0	0	2	1	0	1	0	2	0	1	1	2	2	0	2	1	2	1	0	0	2	2	0	0	2	0	0	2	0	1	0	0	0	1
104	0	0	0	0	0	0	1	2	1	0	1	0	1	1	1	1	0	1	0	1	1	0	2	0	0	0	0	1	1	1	0	1	1	2	1	1	2	0	1	1	1	0	1	0	0	0	1	0	1
105	0	2	0	2	0	0	2	2	1	0	1	0	1	1	1	0	0	0	0	2	2	0	2	0	0	0	2	2	0	2	2	1	1	0	0	2	0	0	1	0	0	0	0	0	1	1	0	0	1
106	0	1	0	0	0	0	1	1	1	1	1	0	0	0	0	0	0	1	0	1	1	0	2	0	0	0	0	1	0	0	0	0	2	0	0	2	2	0	1	1	0	0	0	0	0	2	0	0	0
107	1	1	1	0	1	1	1	2	1	0	0	2	2	0	0	1	0	0	1	1	2	1	2	0	0	0	2	2	0	2	1	1	1	0	0	2	1	0	0	2	0	0	0	0	0	0	0	0	0
108	1	0	0	0	0	0	1	1	1	0	0	0	1	1	1	0	1	1	0	2	2	1	2	0	0	0	0	1	0	1	0	0	1	0	1	1	2	0	1	1	0	0	1	0	0	0	0	0	1
109	0	2	0	0	0	0	1	1	1	0	0	0	1	1	1	1	1	0	1	1	2	1	2	0	0	0	1	1	0	1	1	0	1	0	1	1	2	0	0	1	0	1	1	1	1	2	0	0	0
110	0	1	0	1	0	0	0	1	2	0	0	1	1	0	0	0	0	0	0	2	2	0	2	0	1	1	2	2	0	2	0	0	0	1	1	1	1	0	1	1	0	1	1	0	1	0	1	0	0
111	1	1	0	0	0	0	1	2	2	0	0	1	2	1	1	1	0	1	1	1	1	0	1	0	1	1	2	2	1	2	0	2	1	0	0	2	1	0	2	0	0	1	0	0	2	0	0	0	1
112	0	1	0	0	0	0	2	2	1	0	1	0	1	1	1	0	0	0	1	1	2	1	2	0	0	0	2	2	1	2	1	1	2	0	2	0	1	1	0	1	0	0	0	1	0	0	0	0	0
113	1	1	0	0	0	0	0	1	2	0	0	0	1	1	1	0	0	0	0	1	1	0	2	0	0	0	2	2	1	1	1	1	1	0	0	2	0	0	2	1	1	0	0	0	0	2	0	0	1
114	0	2	0	0	0	0	2	2	1	0	1	0	0	0	0	0	1	2	1	1	1	0	2	0	0	0	2	2	0	2	0	2	1	1	0	2	2	1	0	1	0	1	1	0	0	0	0	0	0
115	1	1	1	0	0	0	1	1	1	0	0	1	1	0	0	0	0	0	0	2	2	0	2	0	0	0	1	0	2	0	0	2	2	0	0	2	2	0	0	1	0	0	1	0	1	1	0	0	1
116	0	1	0	0	0	0	1	1	1	0	1	0	0	0	0	0	0	2	0	0	0	0	1	1	1	1	1	2	1	0	0	0	1	1	1	1	1	0	1	2	1	1	1	0	1	0	0	0	1
117	0	0	0	0	0	1	0	1	1	0	0	1	1	0	0	0	0	0	0	2	1	0	2	0	0	0	1	2	1	1	1	2	1	1	0	2	1	0	1	2	1	1	0	0	1	0	0	0	0
118	0	1	0	0	0	0	0	0	2	0	0	0	1	1	1	0	0	2	2	0	1	0	2	0	0	0	1	1	1	0	0	1	2	0	1	1	2	0	0	2	0	0	0	0	0	0	0	0	0
119	0	2	1	1	0	0	0	0	2	0	0	0	1	0	0	0	0	2	2	0	0	1	1	0	0	0	2	2	1	2	0	1	1	0	0	1	1	0	2	0	0	1	1	0	1	0	0	1	1
120	1	2	0	0	0	0	1	1	1	0	1	0	0	0	0	0	0	1	1	1	2	0	1	0	0	0	2	2	1	1	2	1	1	0	0	1	2	0	0	2	0	1	1	0	0	1	0	0	0
121	0	0	0	0	0	0	0	0	2	0	0	1	1	1	1	0	0	1	0	1	1	2	2	0	0	0	2	2	0	1	1	2	2	0	2	0	2	0	0	2	0	2	2	0	1	1	0	0	1
122	0	1	0	0	0	0	1	1	0	1	2	0	0	0	0	0	1	1	0	2	1	0	2	0	0	1	0	2	1	0	1	2	2	0	0	2	1	0	1	0	0	0	0	0	1	1	0	0	0
123	0	2	1	1	0	0	2	2	0	0	1	1	2	1	1	0	0	0	1	1	1	0	2	0	0	0	2	2	0	2	2	2	2	0	0	2	1	0	1	1	0	1	0	0	0	0	0	0	0
124	1	1	0	1	0	0	2	2	1	0	0	1	1	1	1	0	0	0	0	2	2	0	2	0	1	1	1	1	0	1	0	1	2	1	1	0	2	0	2	1	0	0	0	0	0	0	0	0	1
125	1	0	0	0	0	1	2	2	1	0	0	1	1	0	0	0	0	1	0	1	1	1	2	0	1	1	2	2	1	1	2	1	1	0	0	2	1	0	2	0	0	1	1	1	1	1	0	0	0
126	1	0	0	0	0	0	2	2	0	0	0	0	0	0	0	0	0	0	1	1	1	0	2	0	0	0	2	2	0	2	1	1	2	1	0	2	1	0	2	1	1	0	1	0	0	0	0	1	0
127	1	1	0	1	0	0	2	2	1	0	0	0	1	1	1	0	1	2	1	1	1	0	2	0	1	1	1	1	2	0	1	1	2	1	0	2	1	0	2	0	0	1	1	1	0	1	0	0	0
128	0	1	0	0	0	0	1	1	1	0	0	1	1	0	0	0	0	2	0	0	0	1	2	0	0	0	0	1	1	1	0	0	1	0	1	1	1	0	2	1	1	1	1	0	0	0	0	1	0
129	1	1	0	1	0	0	2	2	2	0	0	0	1	1	1	0	0	0	0	2	2	0	2	0	0	0	1	1	1	1	1	1	0	0	1	1	1	2	0	1	1	1	1	0	1	0	0	0	0
130	1	1	0	0	0	0	1	1	2	0	0	0	0	0	0	0	0	0	0	2	2	0	2	0	0	0	2	1	1	1	1	0	1	1	0	2	1	1	0	1	0	1	1	0	1	0	0	0	0
131	0	0	0	0	0	1	0	1	2	0	0	1	2	1	1	1	0	0	0	2	2	0	2	0	0	0	1	1	1	1	1	0	1	1	1	1	1	0	1	1	0	0	0	0	0	0	0	0	1
132	0	1	0	1	0	0	2	2	1	0	1	1	2	2	2	0	0	1	1	1	1	0	2	0	1	1	1	2	0	1	0	0	1	1	0	2	2	0	0	2	0	1	2	0	0	1	0	0	0
133	1	2	0	0	0	0	2	2	1	0	1	0	1	1	1	0	0	0	1	1	1	1	2	0	1	1	1	2	2	1	0	0	0	0	2	0	2	0	2	0	0	0	0	1	0	0	0	1	0
134	0	2	0	0	0	0	2	2	1	0	2	0	0	0	0	0	0	0	0	2	2	0	2	0	1	1	2	2	0	1	1	0	1	0	1	1	2	0	2	0	1	0	0	1	0	0	0	0	0
135	1	1	0	1	0	0	1	2	0	0	1	1	1	0	0	0	0	0	0	2	2	0	2	0	0	0	1	1	1	1	0	2	1	0	0	2	0	1	1	0	0	0	1	0	1	0	0	0	1
136	0	1	0	1	0	1	2	2	2	0	1	0	0	0	0	0	0	1	1	1	2	0	2	0	0	0	1	1	0	1	0	0	2	2	0	2	2	0	0	2	0	0	1	0	1	0	0	0	0
137	0	2	0	1	0	0	1	1	2	0	0	0	0	0	0	0	0	0	0	2	2	0	2	0	0	0	2	2	0	1	0	1	1	0	1	1	1	0	1	1	0	0	1	0	1	0	0	0	0
138	1	0	1	1	1	0	1	2	1	0	1	1	2	1	1	0	0	1	1	1	2	1	2	0	0	0	1	2	0	1	0	1	2	1	1	1	1	0	1	1	0	1	0	0	1	0	0	1	0
139	0	1	0	1	0	0	2	2	1	0	0	0	1	1	1	0	1	1	1	1	2	0	1	0	0	0	2	2	1	1	2	1	2	0	2	0	1	1	0	1	0	0	0	0	0	1	0	0	1
140	1	2	0	0	0	0	0	0	2	0	0	0	1	1	1	0	0	0	0	2	2	1	2	0	0	0	2	2	1	2	0	1	2	1	0	2	1	0	1	1	0	1	1	0	0	0	0	0	2
141	1	1	0	1	0	0	2	2	1	0	0	1	1	0	1	1	1	2	0	1	1	0	1	0	0	0	2	2	0	2	0	0	0	0	0	1	1	0	2	1	1	0	1	1	2	1	0	1	1
142	1	2	0	0	0	0	1	1	2	0	0	0	1	1	1	0	0	2	0	1	1	0	2	0	1	1	1	2	1	1	0	1	2	1	0	2	2	0	0	2	0	0	1	0	1	0	0	0	0
143	1	1	0	0	0	0	2	2	0	0	2	0	0	0	0	0	0	1	1	1	1	1	2	0	0	0	2	2	1	2	0	1	2	1	0	2	0	0	0	0	0	1	1	0	1	1	0	0	0
144	1	2	0	0	0	0	2	2	1	1	1	0	1	1	1	0	0	1	0	1	2	0	2	0	0	0	1	1	0	1	1	0	1	1	1	1	1	1	0	0	0	1	1	0	1	0	0	0	2
145	1	2	0	0	0	0	1	2	2	0	0	0	0	0	0	0	0	1	1	1	1	0	2	0	1	1	2	2	1	2	0	1	1	0	0	2	1	0	1	1	0	0	0	1	0	1	0	0	1
146	1	2	0	0	0	0	1	1	2	0	0	0	1	1	1	0	0	1	2	0	2	0	2	0	0	0	1	2	0	2	0	0	0	0	0	2	1	0	0	1	0	1	1	0	1	1	0	0	0
147	0	0	0	0	0	2	1	1	2	0	1	0	1	1	1	0	0	0	0	2	2	0	2	0	1	1	2	2	0	1	0	1	2	0	1	1	1	0	0	2	0	0	1	0	1	0	0	0	1
148	1	0	0	0	0	0	1	1	2	0	0	0	1	1	1	0	0	0	1	1	2	0	2	0	0	0	2	2	1	2	0	0	1	0	1	1	2	0	1	1	0	0	1	0	0	1	0	0	0
149	1	1	0	0	0	0	2	2	1	0	0	0	1	1	1	0	0	1	0	1	1	1	1	1	1	1	2	2	1	1	0	0	2	2	0	2	1	0	0	1	0	0	1	0	0	0	0	0	1
150	0	1	0	1	0	0	1	1	1	0	1	1	1	0	0	0	0	0	1	1	2	1	2	0	0	0	1	2	2	1	1	0	1	0	0	2	0	0	2	0	0	1	1	0	1	1	0	1	0
151	0	1	0	0	0	0	1	1	2	0	0	1	1	0	0	0	0	2	2	0	0	0	1	0	0	0	1	2	2	0	1	0	2	2	1	1	2	0	1	0	0	0	1	0	1	0	0	0	0
152	1	1	0	1	0	0	1	1	1	1	1	0	1	1	1	0	0	1	0	1	1	0	1	0	0	0	2	2	1	1	1	1	1	0	1	1	1	0	0	1	0	0	1	0	0	1	0	0	0
153	1	0	0	0	0	1	1	1	1	0	0	1	1	1	1	0	0	1	1	1	1	0	2	0	1	1	1	1	2	0	1	1	0	0	0	2	0	0	0	0	0	0	0	0	0	1	0	0	0
154	0	0	0	0	0	1	1	2	1	0	1	0	1	0	0	1	0	1	0	1	1	0	2	0	0	0	2	2	0	2	0	0	0	1	0	2	1	0	0	1	0	1	0	0	0	0	0	0	0
155	1	2	0	0	0	0	0	1	2	0	0	0	1	1	1	0	0	2	0	2	2	0	1	0	0	0	1	2	1	1	0	0	1	0	1	2	2	0	0	2	0	0	0	0	0	1	0	0	1
156	1	1	0	0	0	0	1	1	2	0	0	0	2	1	1	0	0	0	0	2	2	0	1	0	0	0	2	2	1	2	0	0	1	1	0	2	0	0	1	0	0	0	0	0	0	0	0	0	0
157	1	0	1	0	1	0	1	2	1	0	1	0	0	0	0	0	0	1	1	1	1	1	2	0	0	0	2	2	0	2	0	0	0	0	0	2	1	0	0	0	0	0	0	1	0	0	0	0	0
158	0	2	0	0	0	0	2	2	1	0	1	0	0	0	0	0	0	0	0	1	1	0	1	0	0	0	2	2	0	2	0	0	1	1	1	1	0	0	2	1	1	1	1	0	1	1	0	1	0
159	0	1	0	0	0	0	1	1	2	0	0	0	0	0	0	0	0	0	0	2	2	1	2	0	0	0	2	2	0	2	0	1	1	1	0	2	1	0	2	0	0	0	0	0	1	1	0	0	0
160	1	2	1	1	0	0	1	1	1	0	0	2	2	1	1	0	0	0	1	1	2	1	2	0	0	0	2	2	0	2	0	0	1	1	1	2	2	1	0	0	0	0	0	0	0	0	0	0	0
161	1	1	0	0	0	0	1	1	2	0	0	1	1	0	0	0	0	2	2	0	0	1	2	0	0	0	1	1	1	1	0	1	1	0	0	2	1	0	0	1	0	0	0	0	0	1	0	0	0
162	1	0	0	0	0	1	1	1	0	1	1	0	0	0	0	0	0	0	0	2	2	0	2	0	0	0	1	0	2	0	0	1	2	0	2	0	2	0	0	2	0	1	1	0	0	1	0	0	0
163	0	1	0	0	0	1	2	2	1	0	1	1	1	0	0	0	0	2	1	0	1	0	1	0	0	0	1	1	0	1	0	1	2	0	0	2	1	0	1	0	0	1	1	0	1	2	0	0	0
164	0	2	1	1	0	0	1	2	1	0	0	0	0	0	0	0	0	2	2	0	0	0	2	0	0	0	2	2	0	2	0	0	0	0	0	2	2	0	0	2	0	1	1	0	1	0	0	0	1
165	1	1	0	0	0	0	2	2	0	0	0	2	2	1	1	0	1	0	1	1	2	0	2	0	0	0	2	2	0	2	1	0	1	0	1	2	1	0	0	2	0	0	0	1	1	1	0	0	1
166	1	0	0	0	0	0	0	0	2	0	0	0	0	0	0	0	0	0	0	2	2	0	2	0	0	0	0	1	1	1	0	1	0	0	0	2	1	1	0	1	0	1	1	0	0	0	0	0	0
167	0	1	0	1	0	0	2	2	1	0	0	0	1	1	1	0	0	2	2	0	0	0	2	0	1	1	2	2	0	2	0	0	0	0	0	2	0	1	0	0	0	1	2	0	1	0	0	0	0
168	0	0	0	2	0	1	1	2	1	0	1	1	2	2	2	0	0	0	0	2	2	0	2	0	0	0	2	2	1	1	2	0	1	0	1	1	1	0	0	2	0	1	1	0	2	2	0	2	0
169	1	0	0	0	0	1	0	1	1	0	1	0	1	0	0	0	1	2	1	1	1	0	2	0	0	0	2	2	0	2	0	0	1	0	1	1	2	0	1	1	0	1	1	0	0	0	0	0	0
170	1	0	0	0	0	0	0	0	2	0	0	1	1	0	0	1	0	0	0	2	2	1	2	0	0	0	2	2	0	2	0	0	1	1	0	2	2	0	0	2	0	0	0	0	0	0	0	0	0
171	0	1	0	0	0	0	1	1	2	0	0	0	0	0	0	0	0	1	0	1	1	1	2	0	0	0	1	1	1	1	0	0	1	1	1	1	2	0	1	2	1	2	2	0	0	1	0	0	1
172	0	0	0	0	0	0	1	1	1	0	1	1	1	0	0	0	0	1	1	1	2	0	1	0	0	0	2	2	1	1	0	0	2	0	0	2	2	0	1	1	0	0	0	0	0	0	0	0	1
173	0	0	0	0	0	1	2	2	1	0	1	1	1	0	0	0	0	0	0	2	2	1	2	0	1	1	1	2	0	1	2	0	1	0	0	2	1	1	1	0	0	0	0	0	0	1	0	0	1
174	1	2	0	0	0	0	0	1	2	0	0	0	0	0	0	0	0	0	0	2	2	0	2	0	0	0	2	2	0	1	1	1	2	2	2	1	1	0	2	0	0	0	0	0	0	0	0	1	0
175	0	1	0	1	0	0	1	2	2	0	0	0	1	1	1	1	0	1	0	1	1	2	2	0	0	0	1	1	1	1	0	0	2	0	0	2	1	0	1	1	1	0	0	0	0	1	0	1	0
176	0	0	1	1	1	0	1	1	1	0	0	0	1	1	0	0	0	2	1	1	2	1	2	0	0	0	1	1	1	0	0	1	2	1	0	2	1	0	0	0	0	0	1	0	0	1	0	0	0
177	1	2	1	1	0	0	1	1	1	0	1	0	0	0	0	0	0	2	1	1	2	1	2	0	0	0	0	2	1	0	1	1	2	2	1	1	1	0	1	1	0	0	1	1	0	1	0	0	0
178	1	0	0	1	0	0	2	2	1	0	1	0	1	1	1	0	0	1	1	1	1	0	2	0	0	0	2	2	0	2	0	1	1	1	0	2	1	1	0	0	0	1	1	0	1	1	0	0	0
179	0	0	0	1	0	0	1	2	2	0	0	1	1	1	1	0	0	2	1	0	1	0	2	0	0	0	1	1	0	1	0	0	2	1	1	1	1	0	0	0	0	0	0	1	0	1	0	0	0
180	0	2	0	0	0	0	0	0	2	0	0	0	1	1	1	0	0	2	1	1	2	0	0	0	0	0	2	2	0	2	0	0	0	1	1	1	0	0	1	0	0	0	1	0	1	1	0	0	1
181	0	1	1	0	1	1	2	2	2	0	1	0	1	1	1	0	0	2	1	1	2	1	0	0	0	0	1	1	1	1	0	1	2	0	0	2	1	0	0	1	0	0	1	1	1	1	0	0	0
182	0	1	0	1	0	0	2	2	0	0	2	0	1	1	1	0	0	1	1	1	1	0	2	0	0	0	1	2	1	1	0	0	2	2	0	2	1	0	0	1	0	1	2	0	1	0	0	0	1
183	1	1	0	0	0	0	2	2	0	1	2	1	1	0	0	0	0	2	2	0	0	2	2	0	0	0	1	0	2	0	0	1	1	1	1	1	2	0	1	1	1	0	0	0	1	0	0	0	0
184	0	1	0	0	0	0	1	1	1	0	0	0	0	0	0	0	0	0	0	2	2	1	2	0	0	0	1	2	2	1	1	1	1	0	1	1	1	0	0	1	0	0	0	0	0	0	0	0	0
185	0	1	0	0	0	0	1	2	1	0	0	0	0	0	0	0	0	0	0	2	2	0	2	0	0	0	0	1	0	1	0	1	1	0	1	1	1	0	0	1	0	2	2	0	0	1	0	0	1
186	0	1	0	1	0	0	1	1	1	1	1	0	0	0	0	0	0	1	1	1	1	0	2	0	1	1	2	2	0	2	1	1	2	2	1	2	2	0	0	2	0	1	1	0	0	0	0	0	0
187	1	1	0	1	0	0	0	2	2	0	1	1	2	2	2	0	0	1	0	1	0	0	2	0	1	1	0	2	1	0	1	2	1	0	1	1	1	0	1	1	0	0	0	0	0	0	0	1	0
188	0	0	0	0	0	0	2	2	0	0	0	0	0	0	0	0	0	0	0	2	2	2	0	1	1	1	1	2	1	1	0	0	0	0	2	0	1	0	2	0	0	0	1	0	0	0	0	0	0
189	0	2	0	0	0	1	1	1	2	0	0	0	1	0	0	0	0	1	0	1	1	0	2	0	0	0	2	2	1	1	0	2	2	0	2	0	2	0	1	1	1	0	0	0	0	1	0	0	0
190	0	1	1	1	0	0	2	2	1	0	1	2	2	1	1	0	0	1	1	1	1	0	2	0	1	1	2	2	1	1	2	1	2	0	2	0	2	0	1	1	0	0	0	0	0	1	0	0	0
191	0	1	0	0	0	1	1	1	1	0	1	1	2	1	2	1	1	2	2	0	1	1	2	0	0	0	2	2	1	2	0	0	0	0	2	0	1	0	1	2	1	1	1	0	0	1	0	0	1
192	1	1	2	0	1	0	1	1	1	0	1	0	2	2	2	1	0	1	1	1	1	0	2	0	0	0	2	2	1	2	0	1	1	0	0	2	1	0	1	2	1	1	1	0	1	1	0	0	0
193	1	1	0	0	0	0	2	2	0	0	0	0	0	0	0	0	0	1	1	0	0	1	2	0	0	0	2	2	1	2	0	2	1	0	0	2	2	0	1	1	0	1	1	0	1	0	0	0	0
194	0	1	0	0	0	1	1	2	2	0	0	0	1	1	1	0	0	1	0	1	1	1	1	0	0	0	1	2	0	2	1	1	2	1	1	1	1	0	1	1	0	0	0	1	1	1	0	2	0
195	0	1	0	1	0	0	2	2	1	0	1	0	1	0	0	0	0	2	2	0	1	0	1	0	0	0	2	2	1	1	1	0	0	0	0	1	1	0	1	1	0	0	0	1	0	1	0	0	1
196	1	1	0	1	0	0	1	2	2	0	0	1	1	0	1	1	0	2	2	0	0	0	2	0	0	0	2	2	0	2	1	2	2	0	0	2	1	0	1	1	0	0	1	0	0	1	0	0	0
197	0	2	1	2	0	0	1	2	1	0	1	1	1	1	1	0	0	0	0	2	2	0	2	0	0	0	2	2	0	2	0	1	2	1	0	2	1	0	0	1	0	0	0	0	0	1	0	0	0
198	0	2	0	0	0	0	1	1	2	0	1	0	0	0	0	0	0	0	1	1	1	0	2	0	0	0	2	2	1	1	0	0	2	0	0	2	2	0	1	1	0	1	1	0	1	0	0	0	0
199	0	0	1	0	1	0	1	2	1	0	1	0	1	1	1	0	0	1	1	1	2	0	0	0	0	0	2	2	0	2	0	0	1	0	0	2	1	0	2	0	0	0	1	0	1	0	0	2	0
200	1	0	0	0	0	0	2	2	1	0	0	0	0	0	0	0	0	0	1	1	2	1	1	1	1	2	1	1	1	1	0	0	2	1	1	1	2	0	0	1	0	1	1	0	1	2	0	0	0
201	0	1	1	0	1	2	2	2	1	0	0	1	1	0	0	0	1	2	1	1	1	0	1	0	0	0	0	1	2	0	1	0	0	0	0	2	1	0	2	1	1	1	1	0	0	0	0	1	0
202	0	2	1	1	0	0	0	0	2	0	0	0	0	0	0	0	0	2	2	0	0	0	2	0	0	0	0	0	1	0	0	1	1	0	1	1	1	1	0	0	0	0	2	0	0	0	0	0	1
203	0	2	0	0	0	0	1	2	1	0	0	0	0	0	0	0	0	1	1	1	1	0	2	0	0	0	1	1	1	1	0	1	0	0	1	1	2	0	0	1	0	0	0	0	0	0	0	0	0
204	1	2	0	0	0	0	2	2	0	0	1	0	0	0	0	0	0	0	0	2	2	1	2	0	0	0	1	1	1	1	0	1	1	1	0	2	2	0	0	1	0	2	2	0	1	1	0	0	0
205	1	1	1	0	0	0	1	2	2	0	0	0	1	0	0	0	0	0	1	1	1	1	1	0	0	0	2	1	1	1	0	0	1	2	2	1	1	0	0	2	0	0	0	0	0	1	0	0	0
206	0	1	0	0	0	1	1	1	1	0	1	0	0	0	0	0	0	1	1	1	1	0	1	0	0	0	1	1	0	1	0	0	1	1	0	2	2	0	0	1	0	0	0	0	0	0	0	0	1
207	1	1	0	1	0	0	1	2	1	0	1	1	0	0	0	0	0	1	2	0	1	0	2	0	0	0	2	2	2	1	1	1	1	0	0	2	1	0	0	0	0	1	0	0	0	0	0	0	2
208	1	1	1	0	1	2	2	2	1	0	2	0	1	0	0	1	0	0	0	2	2	1	2	0	0	0	2	2	1	1	1	2	2	0	1	1	1	0	1	2	2	2	2	0	1	1	0	0	1
209	1	1	0	0	0	1	1	1	1	0	0	0	2	2	2	0	0	0	1	1	1	0	2	0	0	0	1	1	1	1	0	1	2	1	1	0	2	0	2	0	0	0	0	1	1	1	0	1	0
210	0	1	0	0	0	1	1	1	2	0	1	0	0	0	0	0	0	2	0	1	1	1	2	0	0	0	1	1	1	1	0	0	2	1	1	1	2	0	0	2	0	0	1	1	2	0	0	0	0
211	0	1	1	1	0	1	0	1	1	0	1	0	1	1	1	0	0	1	0	2	2	1	2	0	0	0	2	1	1	1	0	1	1	1	2	0	1	0	0	2	0	0	0	0	0	1	0	0	0
212	0	0	0	0	0	1	2	2	1	0	1	0	1	1	1	0	0	1	1	1	1	0	2	0	0	0	1	1	1	1	0	0	0	0	0	2	1	0	2	0	0	0	0	0	0	0	0	0	1
213	0	0	1	0	0	1	2	2	1	0	0	0	0	0	0	0	0	1	0	1	1	0	2	0	0	0	1	2	0	1	1	0	1	1	1	1	2	0	0	1	0	1	1	0	1	0	0	0	1
214	0	2	1	0	1	1	0	0	2	0	1	1	2	1	1	0	0	0	0	2	2	0	2	0	0	0	2	2	0	1	1	1	2	1	0	2	1	0	0	2	0	0	1	0	1	0	0	0	1
215	0	0	0	0	0	2	0	0	2	0	1	0	1	1	1	0	0	1	1	1	2	1	2	0	0	0	2	2	0	1	0	2	1	0	0	2	0	0	2	0	1	0	1	0	0	1	0	0	0
216	0	2	0	0	0	0	1	2	2	0	1	0	1	1	1	0	0	1	1	1	1	0	2	0	0	0	1	2	0	1	0	0	1	0	1	1	0	0	2	0	0	2	2	0	1	1	0	1	0
217	0	1	0	0	0	0	1	1	1	0	0	0	1	0	0	1	1	2	2	0	2	0	2	0	0	0	1	1	0	0	0	0	1	1	1	1	0	0	2	0	0	1	1	0	2	0	0	0	0
218	1	2	0	0	0	0	1	1	2	0	0	1	1	1	1	0	0	0	0	2	2	0	2	0	1	1	1	1	1	1	1	1	1	0	0	1	1	0	0	1	0	0	1	0	1	0	0	0	0
219	0	2	0	1	0	0	1	1	2	0	0	0	1	1	1	0	1	2	0	2	2	0	1	0	0	0	0	2	0	1	0	1	1	0	0	2	1	0	0	2	0	0	0	0	0	0	0	0	1
220	1	1	1	1	0	1	1	1	1	0	0	0	0	0	0	0	0	2	1	1	2	0	2	0	0	0	1	1	0	1	0	2	2	0	1	1	1	1	0	0	0	1	1	0	1	0	0	0	1
221	0	1	0	1	0	0	2	2	1	0	2	0	0	0	0	0	0	1	1	1	1	1	1	1	1	1	2	2	1	2	0	1	1	1	0	2	1	0	0	2	0	1	0	0	0	0	0	0	0
222	1	2	0	1	0	0	1	2	0	0	1	0	0	0	0	0	1	2	2	0	2	0	2	0	0	0	2	2	0	2	0	0	1	1	1	1	1	0	1	1	0	0	0	0	2	2	0	0	0
223	1	2	0	0	0	0	0	0	2	0	0	0	1	1	1	0	0	1	0	2	2	0	2	0	0	0	1	2	0	1	1	1	1	0	0	2	1	0	0	1	0	1	1	0	1	1	0	0	0
224	0	2	0	0	0	0	2	2	1	0	0	1	2	1	1	0	0	1	1	1	2	0	2	0	0	0	1	2	1	1	0	2	2	0	0	2	1	0	2	0	0	1	1	0	0	1	0	0	0
225	0	1	0	1	0	0	1	1	0	0	1	0	2	1	1	0	0	0	0	2	2	1	2	0	1	1	2	2	0	1	0	1	2	0	1	1	2	0	0	2	1	0	0	0	1	0	0	0	1
226	1	1	0	0	0	0	1	2	1	0	0	2	2	1	1	0	0	0	1	1	2	0	2	0	0	0	1	2	2	1	1	0	1	0	1	1	1	0	0	1	0	1	1	0	1	0	0	0	0
227	0	1	1	1	0	0	1	1	2	0	1	0	0	0	0	0	1	1	0	2	2	0	1	0	1	1	1	1	0	0	0	0	1	1	1	1	1	0	2	0	0	0	1	0	1	1	0	0	1
228	0	0	0	0	0	0	1	1	1	0	0	0	1	1	1	0	0	0	0	1	1	1	1	1	1	1	0	1	1	1	0	2	2	0	1	1	1	0	0	2	0	1	0	0	0	1	0	0	0
229	1	1	0	1	0	0	1	2	2	0	0	1	1	0	0	0	0	1	0	1	2	0	2	0	0	0	2	2	1	2	0	0	1	0	1	1	1	0	2	0	0	0	2	0	0	0	1	0	0
230	1	2	0	0	0	0	2	2	1	0	0	0	0	0	0	0	0	0	0	2	2	0	2	1	1	2	1	1	0	1	0	0	0	0	0	2	1	0	1	2	1	0	1	1	2	1	0	0	1
231	1	0	0	0	0	0	0	0	2	0	1	0	1	1	1	0	0	1	1	1	1	1	1	0	0	0	2	2	0	2	1	1	2	2	1	1	2	0	1	1	0	0	0	0	0	0	0	0	0
232	1	0	0	0	0	0	0	1	2	0	0	1	1	0	0	0	0	2	1	1	2	0	1	0	0	0	0	1	2	0	1	1	1	0	0	2	1	0	0	1	0	1	1	0	1	1	0	0	0
233	1	2	0	0	0	0	2	2	0	0	1	0	2	2	2	0	0	0	1	1	2	0	2	0	0	0	1	2	0	2	0	0	1	0	1	1	1	1	0	1	0	0	0	1	0	1	0	1	0
234	0	2	0	0	0	0	1	1	1	0	0	0	0	0	0	0	0	1	1	1	1	0	1	0	0	0	2	2	1	2	0	2	2	0	0	2	2	0	0	2	0	1	2	0	0	1	0	1	0
235	0	1	0	0	0	1	1	1	0	1	2	0	0	0	0	0	0	2	0	1	1	1	2	0	0	0	1	1	1	0	0	0	2	0	0	2	0	1	0	0	0	2	2	0	1	1	0	0	0
236	1	1	0	0	0	0	1	2	2	0	0	0	0	0	0	0	0	1	1	1	1	0	2	0	0	0	1	1	0	1	1	0	2	2	1	1	2	0	0	2	0	0	1	0	0	1	0	0	0
237	1	1	0	0	0	1	2	2	1	0	0	1	1	0	0	0	0	1	1	1	1	0	2	0	0	0	2	2	0	1	1	1	2	0	0	2	1	0	0	1	0	1	1	0	0	0	0	0	1
238	1	0	1	0	0	1	0	1	2	0	0	0	2	2	2	0	0	2	0	1	1	0	0	0	0	1	0	1	1	1	0	0	2	0	0	2	0	0	1	1	0	0	0	0	0	2	0	0	0
239	1	2	1	0	1	1	2	2	2	0	1	0	0	0	0	0	0	0	0	2	2	0	2	0	0	0	1	1	1	1	0	2	2	0	1	1	2	0	0	2	1	0	1	0	1	0	0	0	0
240	0	2	0	0	0	0	1	2	1	0	1	2	2	1	1	0	0	1	1	1	1	0	1	0	0	0	2	2	0	2	0	0	1	1	1	1	1	0	1	1	0	0	0	0	0	2	0	0	0
241	1	0	0	0	0	1	2	2	1	0	0	1	1	1	1	0	0	1	1	1	1	1	2	0	1	1	1	1	1	1	0	0	2	0	0	2	2	0	2	0	0	1	1	0	1	0	0	1	0
242	0	1	0	0	0	1	2	2	0	0	0	1	1	0	0	0	0	1	0	1	1	0	2	0	0	0	2	2	0	1	0	0	2	1	0	2	0	0	0	0	0	0	0	0	0	0	0	0	0
243	1	2	0	0	0	0	1	2	2	0	0	0	1	1	1	0	0	0	1	1	2	0	2	0	0	0	2	2	0	2	0	0	1	1	2	0	2	0	0	1	0	0	2	0	0	0	0	1	0
244	1	1	0	1	0	0	0	1	1	0	0	0	0	0	0	0	0	2	0	1	1	0	1	0	0	0	1	2	2	2	0	2	2	0	1	1	2	0	1	1	0	0	2	0	0	0	0	1	0
245	0	1	0	0	0	1	1	2	2	0	0	0	1	1	1	0	0	1	1	1	2	0	2	0	0	0	0	1	0	1	0	0	0	0	0	2	2	1	0	1	0	0	0	0	0	0	0	0	0
246	0	2	0	1	0	0	1	2	2	0	0	0	1	1	1	0	0	1	1	1	1	0	2	0	0	0	1	2	0	2	0	2	2	0	2	0	0	0	2	1	1	0	0	1	0	0	0	0	2
247	0	1	0	0	0	1	1	1	1	0	1	0	1	1	1	0	1	2	1	0	1	1	2	0	0	0	2	2	1	1	0	1	2	0	1	1	1	0	0	0	0	0	0	0	0	0	0	0	0
248	0	2	1	2	0	0	2	2	1	1	1	0	1	1	1	0	0	2	1	0	1	1	1	0	1	1	1	1	0	1	1	0	2	1	0	2	1	0	1	1	0	2	2	0	0	1	0	0	1
249	0	2	0	1	0	0	1	1	1	0	0	1	2	2	2	0	0	1	1	1	2	1	1	1	1	1	2	2	0	2	0	0	0	0	2	0	1	0	0	2	0	0	0	0	0	0	0	0	0
250	0	2	0	0	0	0	1	1	1	0	0	0	0	0	0	0	0	2	1	1	2	1	2	0	0	0	0	1	1	1	0	2	2	0	1	1	2	0	1	1	0	1	1	0	1	0	0	0	0
251	1	2	0	0	0	0	2	2	0	0	1	0	0	0	0	0	0	2	2	0	0	0	2	0	0	0	2	2	0	2	1	0	2	1	2	1	1	0	2	1	1	0	0	0	0	1	0	0	1
252	1	1	0	0	0	1	2	2	0	0	1	0	1	1	1	0	0	0	0	2	2	1	2	0	0	0	2	2	0	2	0	1	2	2	1	1	1	1	0	1	0	0	1	0	1	0	0	0	1
253	0	0	0	0	0	1	2	2	1	0	1	1	1	0	0	0	0	0	0	2	2	0	1	0	0	0	1	1	1	2	0	1	1	1	2	0	2	0	0	1	0	0	0	0	0	0	0	1	0
254	1	2	0	0	0	0	1	1	1	1	1	0	1	1	1	0	0	0	0	2	2	0	2	0	0	0	1	2	0	2	1	0	1	0	1	1	0	0	1	1	0	0	2	0	0	0	0	0	0
255	0	1	0	0	0	0	0	1	1	0	0	1	1	0	0	0	0	0	0	2	2	0	2	0	0	0	1	2	0	1	1	0	0	1	0	2	2	0	1	1	0	0	1	1	1	0	0	1	1
256	1	2	0	0	0	0	2	2	1	0	0	0	0	0	0	0	0	1	1	1	1	0	2	0	0	0	0	1	0	1	0	0	2	1	2	1	2	0	0	2	0	0	1	0	0	1	0	0	0
257	1	2	0	1	0	0	2	2	2	0	0	1	1	0	1	1	0	0	1	1	1	0	2	0	1	1	1	2	0	2	0	1	1	0	0	2	0	0	2	0	1	1	0	0	0	0	0	0	0
258	1	1	1	0	1	0	2	2	1	0	1	1	2	1	1	0	0	1	0	1	1	1	0	0	1	1	1	1	0	0	0	1	2	0	1	1	1	0	0	2	0	0	1	0	0	1	0	0	0
259	0	1	0	2	0	0	1	1	2	0	0	1	1	0	1	1	0	2	1	0	1	1	1	1	1	1	2	2	0	2	0	1	1	0	0	2	1	2	0	1	1	0	0	0	0	0	0	0	2
260	1	1	0	1	0	0	0	1	2	0	1	0	2	2	2	1	0	2	2	0	1	1	1	1	1	1	1	1	1	1	0	1	2	0	1	1	2	0	0	1	0	0	0	2	0	1	0	0	0
261	1	0	0	0	0	1	2	2	0	0	1	0	0	0	0	0	0	1	2	0	1	0	2	0	2	2	0	2	1	0	0	1	2	1	0	2	2	1	0	1	0	0	1	0	0	1	0	1	0
262	1	1	0	0	0	0	1	1	2	0	0	1	1	0	0	0	0	0	0	2	1	1	2	0	0	0	1	1	2	0	1	2	2	0	2	0	1	0	2	0	0	2	1	0	1	0	0	0	0
263	1	0	0	0	0	1	0	0	2	0	0	0	1	0	0	0	0	0	0	2	2	0	2	1	1	2	1	1	2	0	0	2	2	0	2	0	2	0	1	1	0	1	1	0	1	0	0	0	0
264	1	2	1	0	1	1	2	2	1	0	0	0	1	0	0	0	0	0	1	1	1	0	1	1	1	1	1	2	1	1	0	0	0	0	0	2	1	1	0	0	0	0	2	0	0	0	0	0	1
265	1	1	0	0	0	1	1	2	2	1	1	0	0	0	0	0	0	0	0	2	2	1	2	0	0	0	2	2	1	1	1	0	0	0	0	2	0	1	1	0	0	0	0	1	0	0	0	0	0
266	0	2	0	0	0	0	0	1	2	0	0	1	1	0	0	0	0	1	2	0	1	0	2	0	0	0	2	2	0	2	0	0	2	1	1	1	1	1	1	0	0	0	1	0	1	0	0	1	0
267	1	1	0	0	0	1	1	2	1	0	0	1	1	0	0	0	0	1	1	1	2	1	1	0	0	0	2	1	1	1	1	1	2	0	1	1	2	0	0	1	0	0	0	0	0	1	0	1	1
268	1	1	0	1	0	0	1	2	2	0	0	1	2	1	1	0	0	1	1	1	1	0	2	0	0	0	0	2	0	1	0	0	1	0	0	2	2	0	1	0	0	0	0	1	0	1	0	0	0
269	0	0	0	0	0	1	0	1	2	0	0	1	1	0	0	0	0	0	0	2	2	0	2	0	0	0	1	1	2	1	0	1	2	0	2	0	2	0	0	2	0	1	1	0	1	0	0	0	1
270	1	2	0	0	0	0	1	1	1	0	0	0	1	1	1	0	0	1	1	1	2	0	2	0	0	0	2	2	0	2	0	0	2	0	0	2	1	0	0	0	0	1	0	0	0	0	0	0	0
271	1	0	0	0	0	1	2	2	1	0	1	0	1	1	1	0	0	0	0	2	2	0	2	0	0	0	1	2	0	1	0	1	2	2	1	2	1	0	2	0	0	0	1	0	0	0	0	0	1
272	0	1	0	1	0	0	2	2	2	0	1	0	0	0	0	0	0	0	0	2	2	1	2	0	0	0	2	2	0	2	0	1	2	0	1	1	2	0	0	2	0	0	0	0	0	1	0	0	0
273	1	1	0	0	0	0	1	1	1	0	0	0	0	0	0	0	0	0	1	1	2	1	1	1	1	1	2	2	0	2	0	0	2	1	1	1	2	0	0	2	0	1	0	0	0	0	0	0	0
274	1	2	0	0	0	0	1	1	1	0	2	0	0	0	0	0	0	0	0	2	2	0	2	0	0	0	1	2	0	1	1	0	0	1	0	2	1	0	2	0	0	1	0	0	0	0	0	0	0
275	0	1	0	0	0	0	1	1	2	0	0	1	1	0	0	0	0	1	2	0	1	0	1	1	1	1	1	1	1	1	0	1	2	0	1	1	1	0	2	0	0	0	1	0	1	0	0	0	0
276	1	1	0	0	0	0	2	2	0	0	1	0	0	0	0	0	0	1	0	1	1	0	2	0	0	0	1	2	2	1	1	1	2	1	0	2	1	0	2	0	0	2	1	0	1	0	0	0	0
277	0	2	0	0	0	0	1	1	2	0	1	1	1	0	0	0	0	0	0	2	2	1	2	0	0	0	1	2	0	1	1	0	2	1	1	1	2	0	1	2	1	0	1	0	0	1	0	0	0
278	1	2	0	0	0	0	1	1	1	1	2	1	1	0	1	1	0	0	0	2	2	1	1	0	0	0	2	2	0	2	1	0	1	0	0	2	0	1	1	0	0	0	0	0	0	1	0	0	0
279	0	1	0	0	0	0	0	1	2	0	1	1	1	0	0	0	0	1	1	1	2	0	2	0	0	0	1	2	1	1	0	1	1	2	1	1	2	0	0	2	0	0	0	1	0	1	0	0	0
280	1	1	0	1	0	0	0	1	2	0	0	0	1	1	1	0	0	0	0	2	2	1	2	0	0	0	2	2	0	2	0	1	1	0	0	2	2	0	0	2	0	0	0	0	0	0	0	0	0
281	1	1	1	1	0	0	1	2	2	0	0	0	0	0	0	0	0	1	1	1	2	0	1	1	2	2	1	2	0	1	0	0	2	0	0	2	1	0	1	2	1	1	0	0	0	1	1	0	1
282	0	0	0	1	0	0	1	2	1	0	0	0	0	0	0	0	0	1	0	1	1	1	2	0	0	0	1	1	0	0	0	0	0	0	0	2	2	0	0	2	1	1	1	0	1	1	0	1	0
283	1	1	1	0	1	1	1	1	2	0	0	1	1	0	0	0	0	0	1	1	2	0	2	0	0	0	2	2	0	1	1	0	2	1	1	1	1	0	0	2	0	0	0	0	0	0	0	0	1
284	0	1	0	0	0	0	1	1	2	0	0	0	0	0	0	0	0	0	1	1	2	0	2	0	0	0	2	2	0	2	0	0	1	1	1	2	1	0	2	0	1	1	1	0	1	0	0	0	0
285	1	2	1	0	0	1	0	0	1	0	0	0	0	0	0	0	0	2	2	0	1	0	2	0	0	0	2	2	0	2	0	2	2	0	1	1	1	0	1	1	0	0	0	0	1	1	0	0	0
286	1	1	0	0	0	0	0	1	2	0	1	0	0	0	0	0	0	0	0	2	2	0	0	0	0	0	2	2	1	1	2	0	1	1	0	2	1	0	1	1	0	0	0	0	0	1	0	0	1
287	0	1	0	1	0	0	0	0	2	0	0	0	0	0	0	0	0	2	2	0	0	0	2	0	0	0	1	2	0	2	0	2	2	0	2	0	2	0	0	2	0	0	1	0	1	0	0	0	1
288	0	1	0	1	0	0	2	2	1	0	0	0	0	0	0	0	0	1	1	1	2	1	1	1	1	1	2	1	1	1	0	1	2	0	1	1	2	0	0	2	1	1	1	0	1	1	0	0	0
289	1	1	0	0	0	0	0	2	2	0	1	0	0	0	0	0	0	0	0	2	2	0	2	0	0	0	0	1	2	0	1	0	2	1	1	1	2	0	2	0	0	0	0	0	0	1	0	0	0
290	0	1	0	0	0	1	2	2	2	0	0	2	2	1	1	0	1	2	1	1	1	0	2	0	0	0	1	1	1	1	0	0	1	0	0	2	0	0	1	0	0	0	0	0	0	1	0	0	0
291	1	0	0	0	0	1	1	1	2	0	0	0	1	2	1	0	0	1	0	1	1	1	2	0	0	0	1	1	0	1	1	0	1	0	1	1	2	0	0	2	0	1	1	0	1	1	0	1	0
292	1	1	0	1	0	0	1	1	1	0	1	1	2	1	1	0	0	0	0	2	1	2	2	0	0	0	1	2	1	1	0	0	1	1	0	2	1	0	1	1	0	0	0	1	1	2	0	0	0
293	0	1	0	0	0	0	0	1	2	0	0	0	1	1	1	0	0	0	0	2	2	1	0	1	1	1	2	2	1	2	0	1	2	0	1	1	1	0	0	2	1	0	0	0	1	1	0	1	0
294	0	2	0	0	0	0	0	0	2	0	0	0	0	0	0	0	0	0	1	1	2	0	1	0	0	0	2	2	0	2	2	0	1	2	1	1	1	0	0	1	0	0	0	0	0	0	0	0	0
295	0	2	0	0	0	0	1	1	2	1	0	1	1	0	0	0	0	1	1	1	2	1	1	1	1	1	1	1	1	1	0	0	2	1	2	1	1	0	1	1	0	1	0	0	0	1	0	0	0
296	0	0	0	1	0	1	1	1	1	0	0	0	1	0	0	0	0	0	0	2	2	1	1	0	0	0	2	2	0	2	1	0	0	0	0	2	2	0	0	2	0	0	1	0	1	0	0	0	1
297	1	2	0	0	0	0	1	1	2	0	0	0	0	0	0	0	0	0	0	2	2	0	2	0	0	1	2	2	0	2	0	2	2	0	1	1	1	0	1	1	0	0	0	0	1	0	0	0	0
298	1	0	1	0	0	1	2	2	1	0	1	0	2	1	1	1	0	1	1	1	2	0	1	0	0	0	2	2	0	2	0	2	2	0	1	1	2	0	1	1	1	0	0	1	1	1	0	1	0
299	0	1	0	0	0	0	1	0	2	0	1	0	1	1	1	0	0	0	0	2	2	0	2	0	0	0	1	1	2	1	0	1	1	0	0	2	2	0	2	0	0	0	0	0	0	1	0	1	0
300	1	0	0	1	0	1	2	2	0	0	1	0	1	1	1	0	0	1	0	1	1	0	2	0	0	0	1	2	0	1	1	1	2	0	2	0	1	0	0	0	0	2	2	0	1	0	0	1	0
301	1	2	0	0	0	0	1	1	1	0	0	0	0	0	0	0	0	1	1	1	2	0	2	0	0	0	0	1	0	1	0	0	1	1	0	2	1	0	1	1	0	0	0	0	1	1	0	0	0
302	1	1	0	1	0	1	2	2	1	0	1	0	1	1	1	0	0	1	0	1	1	0	1	0	0	0	2	2	1	2	0	0	1	1	1	1	2	0	2	0	0	1	1	0	1	1	0	0	0
303	0	2	0	0	0	0	1	1	1	0	0	0	0	0	0	0	0	1	0	1	1	0	2	0	0	0	2	2	1	2	0	1	2	2	1	2	1	1	0	1	0	1	1	0	0	0	0	1	1
304	0	2	0	1	0	0	1	1	1	0	1	0	1	1	1	0	0	0	0	2	2	2	0	1	1	1	1	1	1	2	0	0	1	1	1	1	1	0	0	1	0	0	1	0	0	1	0	0	0
305	0	2	0	0	0	0	2	2	0	0	0	0	1	1	1	0	0	0	1	1	1	1	1	1	1	1	1	1	2	1	0	0	0	0	1	1	0	1	1	0	0	1	0	0	0	0	0	0	0
306	0	2	0	0	0	0	2	2	0	0	1	1	1	0	0	0	0	1	1	0	0	1	1	1	1	1	1	2	1	0	0	0	2	1	0	2	1	0	1	1	0	0	0	0	0	1	0	0	0
307	1	1	0	0	0	0	2	2	1	0	1	1	1	2	2	0	0	0	0	2	2	1	2	0	0	0	1	1	2	0	0	1	1	0	1	1	1	0	0	2	0	1	1	0	1	0	0	0	0
308	0	1	0	0	0	1	2	2	1	0	0	0	0	1	1	0	0	1	0	1	1	0	1	0	0	0	1	1	2	0	1	0	0	0	0	2	1	1	0	1	0	0	0	0	0	1	0	0	0
309	0	1	0	1	0	1	0	1	2	0	0	1	2	1	1	0	0	2	1	1	2	1	1	1	1	1	1	1	2	0	0	1	2	0	2	0	1	0	0	0	0	0	0	0	0	1	0	0	0
310	1	1	0	0	0	0	2	2	0	0	1	0	0	0	0	0	0	2	2	0	1	0	2	0	1	1	2	2	0	2	0	1	2	1	2	1	1	0	1	1	0	1	1	1	0	1	0	1	0
311	1	1	1	1	0	0	1	1	2	0	0	1	2	1	1	0	1	1	0	2	2	1	2	0	0	0	2	2	0	2	0	1	1	0	1	1	1	0	2	0	0	0	0	1	0	0	0	0	0
312	0	2	0	1	0	0	1	1	1	0	1	0	0	0	0	0	0	2	2	0	0	1	0	1	0	1	2	2	1	1	2	0	1	1	1	1	1	0	1	1	0	1	1	0	0	1	0	0	0
313	1	1	0	0	0	1	2	2	0	0	1	1	2	1	1	0	0	1	1	1	1	0	2	0	0	0	1	2	0	1	1	2	2	0	2	0	1	0	2	0	0	0	0	0	0	0	0	0	0
314	0	0	0	1	0	0	0	0	2	0	0	0	2	2	2	1	0	1	0	1	1	0	1	1	2	2	0	1	2	0	1	1	1	1	0	2	1	0	0	2	0	1	1	1	1	2	0	0	1
315	1	1	0	0	0	0	0	1	2	0	0	0	0	0	0	0	0	1	0	1	1	0	2	0	1	1	2	2	0	2	0	2	2	0	1	1	2	0	0	1	0	0	1	0	1	0	0	0	1
316	0	1	1	0	1	1	1	2	1	0	1	0	1	1	1	0	0	1	1	0	0	0	1	0	0	0	1	1	1	1	1	0	2	2	1	2	1	0	2	1	1	0	1	1	1	1	0	0	0
317	1	1	0	0	0	0	2	2	0	0	2	1	1	0	0	0	1	1	0	2	2	0	2	0	0	0	2	2	0	2	2	0	1	0	1	2	1	0	0	1	0	0	0	0	0	0	0	0	0
318	1	2	0	0	0	0	1	1	1	0	0	0	0	0	0	0	0	0	1	1	1	0	2	0	0	0	1	2	1	1	0	0	1	1	1	2	2	0	2	1	0	1	1	0	0	0	0	0	1
319	0	1	1	1	0	1	2	2	1	0	1	2	2	1	2	1	0	0	0	2	1	1	1	1	1	1	1	1	1	1	0	0	2	0	0	2	2	0	2	0	0	0	0	1	0	1	0	0	1
320	1	1	0	0	0	0	1	2	2	0	0	0	1	1	1	0	0	0	0	2	2	0	2	0	0	0	2	2	0	2	1	1	2	1	1	0	2	0	0	1	0	0	0	0	0	1	0	0	0
321	0	1	0	0	0	0	1	1	2	0	1	1	1	1	1	0	0	1	0	2	2	1	2	0	0	0	1	2	1	1	0	1	1	1	1	2	2	0	1	1	0	0	0	0	0	0	0	0	1
322	1	1	0	1	0	0	1	1	2	0	0	0	1	1	0	0	0	0	0	2	2	1	0	0	1	1	2	2	0	2	0	0	2	0	0	2	1	0	1	0	0	0	0	0	1	1	0	0	0
323	0	2	1	1	0	0	2	2	1	0	0	0	0	0	0	0	0	2	1	0	2	0	0	0	0	0	1	1	0	1	0	1	2	1	1	1	2	0	2	0	0	1	1	0	0	1	0	0	0
324	0	0	0	0	0	0	1	1	1	0	0	0	0	0	0	0	0	0	2	0	2	1	1	1	1	1	2	2	1	2	0	2	2	0	1	1	0	0	1	0	0	0	2	0	0	0	0	0	2
325	1	1	0	0	0	1	1	1	1	0	1	2	2	0	0	0	0	1	2	0	1	0	2	0	0	0	2	2	0	2	1	0	1	1	1	1	0	0	0	1	0	1	1	0	1	0	0	0	0
326	0	1	0	0	0	0	0	0	1	0	0	0	1	1	1	0	0	1	1	1	1	0	2	0	1	1	1	1	1	1	0	1	2	0	2	0	1	0	0	1	0	0	0	1	0	1	0	0	1
327	0	0	0	0	0	1	1	2	2	0	0	0	0	0	0	0	0	0	1	1	2	0	2	0	0	0	2	2	0	2	0	0	2	0	0	2	1	0	0	2	0	1	1	0	1	2	0	1	0
328	0	2	0	0	0	0	1	1	1	0	0	0	0	0	0	0	0	0	1	1	1	1	2	0	0	0	2	2	1	1	1	1	2	2	1	1	2	0	0	1	0	0	1	0	0	0	0	0	1
329	1	1	0	0	0	0	2	2	1	0	1	1	2	2	2	0	0	1	1	1	2	1	2	0	1	1	1	1	0	1	1	0	2	0	0	2	1	1	0	1	1	1	0	0	2	0	0	1	0
330	0	0	0	0	0	0	1	2	2	0	0	1	2	1	1	1	0	0	0	1	1	0	2	0	0	0	1	2	1	1	1	1	2	0	1	1	2	0	1	1	0	0	1	0	0	1	0	0	0
331	1	0	0	0	0	1	1	2	0	0	1	1	1	0	0	0	0	2	1	1	2	0	2	0	1	1	0	2	1	0	1	1	1	0	0	2	1	0	2	1	1	1	0	0	2	0	0	0	0
332	0	1	0	1	0	1	1	1	1	0	1	0	0	0	0	0	0	0	0	2	2	0	2	0	1	1	2	2	1	1	0	0	2	1	2	1	2	0	0	2	0	0	1	0	1	0	0	0	0
333	0	0	0	0	0	1	2	2	1	0	1	0	1	1	1	0	0	1	1	1	2	0	2	0	0	0	1	1	0	1	0	0	2	1	0	2	2	0	1	1	1	1	1	0	1	1	0	0	0
334	0	1	0	0	0	1	2	2	2	0	0	0	1	1	1	1	0	0	0	2	2	1	1	1	1	1	1	1	1	1	0	2	2	0	0	2	2	0	0	2	0	1	1	0	1	0	0	0	1
335	0	2	1	1	0	0	0	0	2	0	0	0	2	2	2	0	0	1	1	1	1	1	2	0	0	0	1	1	1	0	0	1	2	1	0	2	1	0	1	2	1	1	0	0	0	0	0	0	0
336	1	0	0	0	0	1	2	2	0	0	0	0	2	1	1	1	0	0	1	1	1	0	2	0	0	0	2	2	0	2	1	1	0	0	0	2	2	0	0	2	0	0	0	0	0	0	0	2	0
337	1	2	0	0	0	0	2	2	1	0	0	1	2	0	0	0	0	0	0	2	2	0	2	0	0	0	2	2	0	2	0	1	1	1	1	2	1	0	2	0	0	0	0	0	0	0	1	0	0
338	0	1	0	0	0	1	1	1	1	0	0	0	1	1	1	0	0	0	0	2	2	1	2	0	0	0	0	1	1	1	0	2	1	0	0	2	2	0	0	1	0	1	0	0	0	0	0	0	0
339	1	0	1	1	1	0	2	2	2	0	0	1	1	1	1	0	0	1	1	1	2	1	1	1	1	1	1	1	0	1	0	0	2	1	2	1	1	0	1	1	0	1	1	0	1	0	0	0	1
340	0	1	1	0	1	1	0	0	2	0	0	0	0	0	0	0	0	0	0	2	2	0	2	0	0	0	2	2	0	2	0	1	1	0	1	1	1	0	1	1	0	0	0	1	1	1	0	0	0
341	0	1	0	1	0	0	1	1	2	0	0	0	0	0	0	0	1	2	1	0	1	0	0	0	0	0	2	2	1	2	0	1	2	0	1	1	1	1	0	1	0	0	0	1	0	1	0	0	1
342	1	2	1	1	0	0	1	1	1	0	0	0	0	0	0	0	0	0	0	2	1	1	2	0	0	0	1	2	0	1	1	0	0	0	0	2	2	0	0	2	0	0	1	0	1	0	0	0	1
343	0	2	0	0	0	0	2	2	1	0	1	1	1	0	0	0	1	1	0	2	1	0	2	0	0	0	1	2	1	1	1	2	1	0	0	2	1	1	0	1	0	1	1	0	0	1	0	0	0
344	0	0	0	0	0	0	0	1	1	0	1	0	0	0	0	0	0	0	1	1	2	0	2	0	1	1	2	2	1	1	0	0	1	1	0	2	2	0	0	2	0	0	0	0	0	0	0	0	0
345	1	0	0	0	0	1	1	1	1	0	1	0	0	0	0	0	0	1	0	1	1	1	2	0	0	0	2	2	0	2	1	1	2	2	1	2	0	0	1	0	0	0	0	0	0	0	0	0	2
346	0	0	0	0	0	2	0	1	2	0	0	0	0	0	0	0	0	2	1	0	1	2	2	0	0	0	1	1	1	1	0	2	1	0	0	2	1	0	2	0	0	0	0	0	0	0	0	0	0
347	0	1	0	0	0	0	0	0	2	0	0	0	0	0	0	0	0	1	1	1	2	0	2	0	0	0	0	1	1	1	0	0	2	0	1	1	1	0	2	0	0	0	1	0	1	0	0	1	0
348	0	0	0	0	0	0	2	2	0	0	0	0	0	0	0	0	0	0	0	2	2	0	2	0	0	0	2	2	0	1	0	0	2	0	0	2	1	0	1	1	0	1	1	0	0	0	0	0	0
349	1	1	0	0	0	1	0	0	2	0	0	0	0	0	0	0	0	0	1	1	2	1	2	0	0	0	0	1	1	1	0	0	1	0	0	2	2	0	0	1	0	1	1	0	1	0	1	0	0
350	1	1	0	0	0	0	2	2	1	0	0	0	2	2	2	0	0	2	0	1	1	0	2	0	0	0	1	2	1	1	1	1	1	1	1	2	2	0	0	1	0	1	1	0	1	0	0	1	0
351	1	1	0	1	0	0	0	0	2	0	1	0	0	0	0	0	0	1	0	1	1	0	2	0	0	0	1	1	0	1	0	0	0	0	0	2	1	0	1	2	1	0	2	0	0	0	0	1	0
352	1	1	0	1	0	0	1	1	1	1	1	0	2	2	2	0	0	1	0	1	1	1	2	0	1	1	1	2	0	2	1	0	1	1	0	2	2	0	1	1	0	0	0	0	0	1	0	0	0
353	1	2	0	0	0	1	0	1	2	0	0	1	2	1	1	0	0	0	0	2	2	0	2	0	0	0	2	2	1	1	2	0	0	0	0	2	1	0	0	1	0	0	1	0	1	0	0	0	0
354	1	1	0	0	0	0	2	2	2	0	1	1	1	0	0	1	0	1	1	1	2	0	2	0	0	0	2	2	0	2	1	0	1	0	1	2	1	1	1	0	0	0	2	0	1	0	0	0	0
355	1	1	0	0	0	0	1	2	2	0	0	1	1	0	1	1	0	1	1	1	1	0	2	0	1	1	1	1	1	1	1	0	1	2	2	1	2	1	0	1	0	1	1	0	0	0	0	0	0
356	0	2	0	1	0	0	1	1	0	1	2	1	2	1	2	1	0	1	1	1	2	0	2	0	0	0	1	1	1	1	1	0	2	1	1	1	1	0	0	1	0	0	0	0	0	1	0	0	0
357	0	1	0	0	0	1	1	1	1	0	0	2	2	1	1	0	0	1	1	1	1	0	2	0	1	1	0	2	0	1	0	1	1	2	1	1	1	0	0	1	0	0	0	0	1	1	0	1	0
358	1	2	1	0	0	1	1	1	1	0	0	0	0	0	0	0	1	0	1	1	2	0	2	0	0	0	1	1	2	0	0	1	0	0	1	1	1	0	0	2	0	0	0	0	0	1	0	1	0
359	0	0	0	0	0	1	2	2	1	0	0	0	1	1	1	0	0	1	1	1	1	0	2	0	0	0	0	2	1	1	0	0	1	1	1	1	2	0	2	0	0	1	1	0	1	0	0	0	0
360	1	2	0	0	0	1	1	1	1	0	0	0	0	0	0	0	0	2	0	1	1	2	1	1	1	1	2	2	0	2	1	1	2	0	1	1	2	0	1	1	0	1	1	0	1	2	0	0	2
361	1	2	1	0	0	0	1	1	1	0	0	0	2	2	2	0	0	1	2	0	1	1	2	0	0	0	0	1	1	1	0	0	0	1	0	2	0	0	0	0	0	2	2	0	1	1	0	0	0
362	1	1	0	0	0	1	0	1	2	0	0	1	1	0	0	0	0	0	2	0	2	1	1	0	0	0	2	2	0	2	0	0	0	0	0	2	1	0	1	1	1	0	1	0	1	0	0	0	0
363	0	1	1	0	1	1	2	2	0	0	0	1	1	0	0	0	0	0	0	2	2	1	2	0	0	0	1	2	1	1	1	0	0	1	0	2	1	0	0	2	0	0	1	0	0	0	0	0	0
364	0	1	0	0	0	0	2	2	0	0	0	0	0	0	0	0	1	1	1	1	2	1	0	1	0	1	1	2	0	1	1	0	2	2	0	2	1	1	0	0	0	1	0	0	1	2	0	0	0
365	0	2	0	0	0	0	1	1	1	0	2	0	0	0	0	0	0	2	1	1	2	0	2	0	0	0	0	1	2	0	0	0	2	1	1	1	1	0	2	0	0	0	0	0	1	1	0	0	1
366	1	2	0	0	0	0	2	2	1	0	0	0	1	0	0	0	1	2	1	0	1	0	2	0	1	1	2	2	0	1	0	1	1	2	1	2	2	0	2	0	0	0	1	0	1	1	0	0	1
367	1	0	0	0	0	1	1	1	2	0	1	1	1	1	1	0	0	0	0	2	2	1	2	0	0	0	0	2	1	0	1	0	2	1	1	1	2	0	1	1	0	0	0	1	0	1	0	0	0
368	0	2	0	1	0	0	1	1	1	0	1	0	0	0	0	0	0	1	0	1	1	0	1	0	0	0	0	2	1	0	0	1	2	0	1	1	1	0	2	0	0	0	0	0	0	0	0	2	0
369	0	1	1	0	1	0	1	2	2	0	0	0	1	1	1	0	0	1	1	1	2	0	2	0	1	1	1	1	0	1	1	2	2	0	0	2	1	0	1	1	0	0	0	0	0	1	0	0	1
370	1	2	0	0	0	0	1	2	1	0	1	0	0	0	0	0	0	1	0	1	1	0	2	0	0	0	1	2	0	1	1	0	0	0	0	2	1	1	0	1	0	0	0	0	0	1	0	0	1
371	1	0	0	0	0	1	0	0	2	0	0	0	1	0	0	0	0	0	1	1	2	0	2	0	0	0	2	2	1	1	2	1	1	0	1	1	1	0	1	1	1	0	0	0	0	1	0	0	1
372	1	0	0	0	0	2	1	2	1	0	1	0	1	1	1	0	0	2	0	2	2	0	2	0	2	2	2	2	0	2	0	1	2	1	0	2	1	0	1	2	1	0	0	0	0	0	0	0	0
373	1	0	0	0	0	1	2	2	0	0	0	1	1	0	0	0	0	1	2	0	1	1	1	1	0	0	0	1	2	0	0	0	1	0	0	2	0	0	2	1	1	0	0	0	0	1	0	1	0
374	1	1	0	0	0	0	1	1	2	0	1	0	0	0	0	0	0	0	0	2	2	0	2	0	0	0	2	2	0	1	0	1	0	0	1	1	1	0	1	1	0	0	0	0	0	0	0	0	0
375	1	2	0	0	0	0	1	2	0	0	1	0	0	0	0	0	0	2	1	1	2	0	2	0	1	1	2	2	0	2	0	0	1	0	1	1	2	0	0	2	0	0	1	0	1	0	0	1	0
376	0	1	0	0	0	0	1	1	2	0	0	1	2	1	1	0	0	0	0	2	2	0	2	0	0	0	2	2	0	1	1	1	1	0	1	1	2	0	1	1	0	0	0	0	0	0	0	0	0
377	0	0	0	0	0	0	1	1	2	0	0	1	1	0	1	1	0	2	2	0	0	1	2	0	1	1	2	2	1	1	2	0	1	0	1	1	2	0	0	2	1	0	0	0	1	0	0	1	0
378	1	1	0	1	0	0	1	1	2	0	0	0	1	1	1	0	0	2	1	0	2	1	2	0	0	0	2	2	0	2	1	1	1	1	1	1	2	0	1	1	0	1	1	0	1	2	0	0	0
379	0	0	0	0	0	1	1	1	1	0	2	0	1	0	0	1	0	0	1	1	2	1	2	0	0	0	2	2	1	1	2	0	1	0	1	1	2	0	0	2	0	0	0	0	0	0	0	0	1
380	1	1	0	1	0	0	1	1	2	0	0	0	1	1	1	0	0	2	2	0	0	0	1	0	0	0	1	1	1	1	1	0	2	0	0	2	1	0	1	2	1	0	1	0	1	1	0	0	0
381	1	2	0	0	0	0	1	2	1	0	0	0	1	1	1	0	0	0	0	2	2	1	1	1	1	2	2	2	0	2	1	0	1	0	1	1	1	0	0	1	0	2	2	0	1	0	0	0	1
382	0	0	0	0	0	0	1	1	2	0	0	1	2	1	2	1	0	1	0	0	0	1	1	1	1	1	1	1	0	2	1	1	1	0	0	2	1	0	2	0	1	0	0	0	0	0	0	0	1
383	0	0	0	1	0	1	1	1	2	0	1	2	2	1	2	1	0	0	0	2	2	1	2	0	0	0	2	2	0	1	0	1	1	1	2	0	2	0	0	1	0	1	1	0	1	2	0	0	1
384	0	0	0	0	0	0	2	2	0	0	0	1	1	0	0	1	0	1	1	1	2	0	2	0	0	0	2	2	0	2	1	1	0	0	0	2	1	0	0	1	0	0	0	0	0	1	0	0	0
385	1	0	0	0	0	0	2	2	1	0	1	0	0	0	0	0	0	1	0	1	0	2	0	1	1	1	1	2	1	1	0	2	1	0	0	2	1	0	1	1	0	1	1	1	1	2	0	0	1
386	1	2	0	1	0	0	2	2	1	0	1	0	0	0	0	0	0	2	2	0	1	0	2	0	0	0	2	2	0	2	1	1	2	1	0	2	1	0	0	1	0	0	1	0	1	0	0	0	0
387	0	0	0	0	0	0	0	0	2	0	0	1	2	1	1	0	0	0	0	2	2	0	2	0	2	2	1	1	1	0	0	1	1	0	0	2	0	1	1	0	0	0	0	0	0	0	0	0	0
388	1	1	0	0	0	0	2	2	2	0	0	0	1	1	1	0	0	1	1	0	0	0	2	0	1	1	1	1	0	1	0	1	0	0	0	2	2	0	1	1	1	0	0	1	0	1	0	1	0
389	0	1	0	0	0	0	0	1	2	0	0	0	0	0	0	0	0	1	1	1	1	0	2	0	0	0	1	2	2	2	0	0	0	1	2	1	1	0	2	0	0	1	1	0	1	1	0	0	0
390	0	0	0	0	0	1	2	2	1	0	1	0	0	0	0	0	1	2	2	0	2	0	2	0	0	0	2	2	0	2	0	2	1	0	1	1	1	0	1	1	1	0	0	0	1	1	0	0	0
391	0	0	0	0	0	0	0	0	2	0	0	0	2	2	2	0	0	1	0	1	1	1	2	0	0	0	1	2	1	2	0	0	2	0	0	2	1	1	1	0	0	1	1	0	1	1	0	0	0
392	1	1	0	0	0	0	1	2	2	0	0	0	0	0	0	0	0	0	1	1	2	1	2	0	0	0	1	0	2	0	0	0	2	0	0	2	2	1	0	1	0	0	0	0	0	0	0	0	1
393	1	1	0	0	0	0	1	1	0	0	1	1	1	1	1	0	0	0	0	2	2	1	1	1	1	1	2	2	0	1	1	1	2	1	1	1	1	1	1	0	0	1	0	0	0	0	0	0	0
394	1	1	0	1	0	0	2	2	1	0	2	0	0	0	0	0	0	1	1	1	1	1	1	0	0	0	1	1	2	1	0	1	1	0	1	1	1	0	0	1	0	0	1	0	0	1	0	1	0
395	1	2	0	0	0	0	1	2	1	0	0	0	1	1	1	0	0	2	1	1	2	0	2	0	0	0	1	1	1	1	1	0	0	1	0	2	1	0	1	1	0	0	0	0	0	0	0	0	0
396	1	2	0	0	0	0	1	1	1	0	0	0	2	1	1	0	0	2	2	0	1	0	2	0	0	0	2	2	1	2	0	0	1	1	1	1	0	0	2	1	1	0	0	0	0	1	0	0	0
397	1	1	0	0	0	0	2	2	0	0	0	0	0	0	0	0	0	1	1	1	2	0	2	0	0	0	1	1	0	1	1	1	2	1	1	0	2	0	0	2	0	1	2	0	1	0	0	0	0
398	0	0	0	0	0	1	1	1	1	0	1	0	1	1	1	0	0	0	0	2	1	0	2	0	0	0	0	2	1	0	1	0	1	1	0	2	0	0	1	1	0	0	0	0	1	1	0	0	0
399	1	0	0	0	0	0	1	2	0	0	1	0	1	0	0	1	0	0	0	2	2	0	1	0	0	0	1	2	0	2	0	1	1	1	0	2	1	1	0	1	0	0	0	0	0	0	0	1	0
400	1	1	0	0	0	1	2	2	0	0	1	0	1	1	1	0	0	1	1	1	2	0	0	0	0	0	1	2	0	1	0	2	2	0	2	0	2	0	0	2	0	1	0	0	0	1	0	0	1
401	1	1	0	0	0	0	1	1	2	0	0	0	0	0	0	0	0	2	0	1	1	0	0	0	0	0	2	2	0	2	1	0	1	0	1	2	2	0	1	0	0	0	0	1	0	1	0	0	0
402	1	1	0	0	0	0	1	1	1	1	1	0	0	0	0	0	1	0	1	1	2	0	2	0	0	0	1	1	1	1	1	0	2	0	1	1	1	0	2	0	1	1	1	0	0	1	0	0	1
403	0	1	0	0	0	0	1	1	1	0	0	1	1	2	2	0	0	0	0	2	2	0	2	0	0	0	1	1	1	1	0	1	0	0	1	1	1	2	0	1	1	1	0	0	0	1	0	0	0
404	1	2	0	2	0	0	2	2	2	0	0	1	1	0	0	0	0	1	1	1	2	0	2	0	0	0	1	1	1	1	0	0	0	0	2	0	2	0	0	1	0	0	0	0	1	0	0	2	0
405	1	1	1	0	0	0	2	2	1	0	1	0	0	0	0	0	0	0	0	1	1	1	2	0	0	0	1	2	2	1	1	1	1	1	1	2	1	1	0	1	0	0	0	0	0	1	0	1	0
406	1	1	0	0	0	0	2	2	0	0	0	0	0	0	0	0	0	1	1	1	1	1	2	0	0	0	1	1	1	1	1	0	1	1	1	1	1	0	0	2	0	0	0	0	0	1	0	0	2
407	0	2	0	1	0	0	1	1	2	0	0	0	0	0	0	0	0	0	0	2	2	0	1	0	0	0	1	0	2	0	0	0	1	1	0	1	2	0	0	2	0	0	0	1	0	0	0	0	0
408	1	1	0	1	0	0	2	2	1	0	1	1	1	1	1	0	0	0	1	1	1	0	1	0	0	0	0	1	2	0	0	1	1	2	1	2	1	1	0	0	0	1	1	0	1	1	0	1	0
409	0	1	0	0	0	0	1	1	1	1	1	1	1	2	2	0	0	0	0	2	2	0	2	0	0	0	1	1	1	1	0	2	1	1	0	2	1	0	1	2	1	1	1	0	1	1	0	0	1
410	1	1	0	0	0	0	1	1	1	0	0	0	1	0	0	1	0	1	1	1	1	0	2	0	0	0	0	1	2	0	0	1	1	0	0	2	1	0	0	2	1	0	1	0	0	0	0	0	0
411	0	1	0	0	0	0	1	1	2	0	0	1	1	1	1	0	0	0	0	2	2	0	2	0	0	0	0	2	1	0	0	0	2	2	1	1	2	0	0	1	0	1	1	0	1	1	0	0	0
412	1	0	0	1	0	0	0	0	1	0	1	0	1	1	1	0	0	2	0	2	2	0	2	0	0	0	2	1	1	0	0	1	2	0	0	2	1	0	2	0	0	0	0	0	0	1	0	0	0
413	1	1	0	0	0	1	0	0	2	0	0	2	2	1	1	0	0	1	1	1	1	0	1	0	0	0	1	1	1	1	0	1	1	0	0	2	2	0	0	2	0	0	1	1	1	0	0	0	0
414	0	2	0	0	0	0	2	2	0	0	0	0	0	0	0	0	0	0	0	2	2	1	1	0	1	1	2	2	0	1	0	0	2	0	0	2	1	0	1	1	0	0	0	0	1	1	0	0	0
415	1	0	0	0	0	1	1	1	1	0	0	0	0	0	0	0	0	0	0	2	2	0	2	0	0	0	1	1	1	2	0	0	2	0	2	0	2	0	0	1	0	1	1	0	1	1	0	0	0
416	1	0	0	0	0	1	0	0	2	0	0	0	1	1	0	0	1	1	1	1	2	0	1	0	0	0	1	2	1	2	0	0	0	0	0	2	1	0	1	1	0	1	1	0	1	1	0	0	1
417	1	0	0	0	0	1	1	1	1	0	0	0	1	1	1	0	1	2	1	1	1	0	2	0	0	0	2	2	1	2	0	2	2	0	1	1	2	0	0	2	0	0	0	0	1	0	0	0	0
418	1	2	0	1	0	0	1	1	1	0	0	1	1	1	1	0	0	0	0	2	2	0	2	0	1	1	1	2	1	1	0	1	2	0	1	1	1	0	1	1	0	1	0	0	1	0	0	0	0
419	0	2	0	0	0	0	1	1	1	0	1	1	0	0	0	0	0	1	1	1	2	0	2	0	0	0	0	1	0	0	1	2	1	0	0	2	2	0	0	1	0	1	1	0	1	0	0	1	0
420	0	2	0	0	0	1	2	2	0	0	0	0	1	1	1	0	0	2	0	1	1	0	2	0	0	0	2	2	0	1	0	0	2	0	0	2	2	0	1	2	1	1	1	0	1	1	0	0	0
421	1	2	1	0	0	1	1	1	2	0	0	0	1	1	1	0	0	1	1	1	2	0	2	0	0	0	2	2	0	1	0	1	1	2	1	1	1	0	2	0	0	0	0	0	0	1	0	0	1
422	1	1	0	0	0	0	1	1	2	0	0	0	0	0	0	0	0	0	1	1	2	1	2	0	1	1	1	1	2	0	0	2	2	0	1	1	1	0	0	1	0	0	0	1	1	1	0	0	0
423	0	0	0	0	0	1	1	1	2	0	0	0	0	0	0	0	0	1	0	1	1	0	2	0	0	0	2	2	0	2	0	1	1	2	0	2	2	0	1	1	0	0	0	0	2	2	0	0	1
424	0	2	0	0	0	0	1	1	1	1	1	1	1	1	1	0	0	1	1	1	1	1	0	0	0	0	2	2	1	2	0	0	1	2	1	1	0	0	2	0	0	0	0	0	0	0	0	0	0
425	1	1	1	1	0	0	1	2	2	0	0	1	0	0	0	0	0	2	0	1	1	0	2	0	0	0	1	1	1	1	0	0	1	0	0	2	2	0	2	1	0	0	0	0	0	0	0	0	0
426	1	2	0	0	0	0	1	2	1	0	0	1	1	1	1	0	0	1	1	1	1	2	0	1	1	1	0	2	1	0	1	0	0	0	1	1	1	0	1	2	1	1	0	0	0	0	0	0	0
427	0	1	0	0	0	0	1	1	1	0	0	0	0	0	0	0	0	2	2	0	1	1	2	0	0	0	0	1	0	0	0	0	2	1	0	2	1	0	1	1	0	0	1	0	1	0	0	0	0
428	1	2	0	1	0	0	2	2	1	0	0	1	2	1	1	1	0	0	0	2	2	0	1	0	0	0	2	2	0	2	0	1	1	2	1	1	2	0	0	1	0	0	0	1	0	0	0	0	1
429	0	2	0	0	0	1	0	0	2	0	0	0	0	0	0	0	0	2	1	0	1	1	2	0	0	0	0	2	2	1	1	1	1	1	1	1	1	0	0	1	0	0	0	0	0	1	0	0	0
430	1	1	0	0	0	0	1	1	1	0	0	0	1	1	1	0	0	1	1	1	1	1	2	0	0	0	2	2	1	1	2	2	2	0	0	2	1	0	0	1	0	1	1	0	1	0	0	0	1
431	1	1	1	1	0	1	1	2	1	0	0	1	2	1	1	0	0	0	0	2	2	0	1	0	0	0	2	2	1	2	0	1	1	0	1	1	2	0	1	2	1	2	1	0	1	0	0	0	0
432	1	2	0	0	0	1	1	1	0	1	1	1	1	0	0	0	0	1	0	1	1	0	2	0	0	0	1	1	0	1	0	1	1	0	0	2	1	0	0	0	0	0	0	0	0	0	0	0	0
433	0	1	0	1	0	0	1	1	1	1	1	0	1	1	1	0	0	1	1	1	1	1	2	0	0	0	2	2	0	1	1	0	1	1	1	1	1	0	1	1	1	0	0	1	0	1	0	0	0
434	0	1	0	1	0	0	0	0	2	0	0	0	1	1	1	0	0	1	1	1	1	1	2	0	0	0	2	2	0	2	0	2	2	0	2	0	1	0	1	1	0	0	1	0	1	1	0	0	0
435	1	1	0	1	0	0	2	2	0	0	1	1	0	0	0	0	0	0	0	2	2	0	2	0	0	0	1	1	1	0	0	1	1	0	0	1	0	0	1	1	0	0	1	0	0	0	0	0	1
436	1	0	1	0	0	1	0	0	2	0	0	0	1	1	0	0	1	2	1	1	1	0	2	0	0	0	1	1	1	1	1	0	2	0	1	1	1	0	0	1	0	0	0	1	1	1	0	0	0
437	0	1	0	1	0	0	1	1	2	0	0	0	0	0	0	0	0	2	2	0	0	0	2	0	0	0	0	1	0	0	0	2	2	0	1	1	2	0	1	1	1	0	1	0	1	0	0	0	1
438	0	2	0	1	0	0	0	0	2	0	0	0	1	1	1	0	0	0	0	2	2	0	2	0	2	2	2	2	0	1	1	0	2	0	0	2	1	0	0	1	0	0	1	0	1	1	0	1	0
439	1	0	0	0	0	0	1	2	1	0	0	0	0	0	0	0	0	2	0	1	1	0	2	0	0	0	0	1	0	0	0	2	2	0	2	0	1	0	2	0	1	0	1	0	1	0	0	0	1
440	0	0	0	0	0	1	1	2	2	0	0	0	0	0	0	0	0	0	1	1	2	0	2	0	0	0	1	1	1	0	0	0	1	0	0	2	0	0	2	1	1	1	0	0	2	0	0	0	0
441	1	2	0	0	0	0	2	2	0	0	1	0	0	0	0	0	0	1	1	0	0	0	1	0	0	0	1	1	0	1	1	1	1	0	1	1	0	1	1	0	0	1	1	0	1	1	0	0	0
442	1	1	0	0	0	0	2	2	1	0	0	0	0	0	0	0	0	0	0	2	2	1	0	0	1	1	1	1	2	0	1	1	2	0	1	1	2	0	1	0	0	1	1	0	1	1	0	0	0
443	1	1	0	0	0	0	0	0	2	0	0	1	2	2	2	0	1	2	1	1	1	0	1	0	0	0	2	2	0	2	0	0	1	0	1	1	2	0	1	2	1	0	1	0	1	0	0	1	0
444	1	1	1	0	1	0	1	1	2	0	0	1	2	1	1	0	0	0	1	1	2	0	2	0	0	0	1	2	1	0	0	0	1	0	1	1	1	1	0	1	0	0	0	0	0	0	0	1	0
445	1	1	0	0	0	0	1	1	2	0	0	1	1	0	0	0	0	0	0	2	2	0	2	0	0	0	2	2	1	2	0	1	1	0	0	1	1	0	0	1	0	0	1	0	1	0	0	1	0
446	1	1	1	1	0	0	2	2	1	0	0	0	0	0	0	0	0	1	1	1	2	0	2	0	2	2	2	2	2	1	1	0	2	2	0	2	2	1	0	0	0	0	0	0	0	2	1	0	1
447	1	1	0	0	0	0	2	2	1	0	1	0	0	0	0	0	0	1	0	1	0	1	1	1	1	1	2	2	0	2	0	0	1	1	1	1	1	0	0	2	1	1	1	0	1	0	0	0	0
448	1	0	1	0	1	0	1	2	2	0	0	0	0	0	0	0	0	2	1	1	2	0	2	0	0	0	1	1	1	0	0	0	1	1	0	2	1	0	2	0	0	0	1	0	1	0	0	1	0
449	1	0	0	0	0	1	1	1	1	0	1	0	1	1	1	0	0	1	0	1	0	0	2	0	1	1	0	2	1	0	0	1	2	0	0	2	2	0	1	1	0	0	0	0	0	1	0	0	0
450	0	2	0	0	0	0	0	1	2	0	1	0	1	1	1	0	1	2	1	1	1	1	2	0	0	0	2	2	1	2	0	2	2	1	0	2	0	0	2	0	0	0	1	0	1	1	0	2	0
451	1	1	0	0	0	0	1	2	2	0	0	1	2	1	1	0	0	0	1	1	1	0	2	0	0	0	2	2	1	1	2	1	1	0	1	1	2	0	0	1	0	2	2	0	0	1	0	0	0
452	1	2	0	0	0	0	1	1	2	0	0	1	2	1	1	1	0	0	0	1	1	0	2	0	0	0	2	2	0	2	2	0	2	1	0	2	1	0	1	1	0	0	1	0	1	1	0	0	0
453	0	0	0	0	0	0	2	2	0	0	1	1	2	0	0	0	0	0	0	1	1	0	2	0	0	0	1	1	0	1	0	0	0	1	2	1	1	0	1	1	0	1	0	0	0	0	0	0	0
454	0	0	1	0	0	1	1	1	2	0	0	1	1	1	1	0	0	2	0	1	1	1	2	0	0	0	0	2	1	0	0	0	0	1	0	2	1	0	0	1	0	1	1	0	1	0	0	0	0
455	0	2	0	0	0	0	1	2	2	0	0	1	1	0	0	0	0	0	0	2	2	1	1	1	1	1	1	1	0	1	0	0	1	0	1	1	2	0	1	1	0	0	0	0	0	0	0	1	0
456	1	2	0	0	0	0	1	1	2	0	0	1	1	0	0	0	0	1	1	1	2	2	0	1	1	1	2	2	0	2	0	0	0	1	2	1	1	0	0	1	0	0	1	0	1	0	0	0	1
457	1	0	0	0	0	0	1	2	0	0	1	0	0	0	0	0	0	2	1	1	2	0	2	0	0	0	2	2	1	1	1	0	1	0	0	2	1	0	2	0	0	1	1	0	0	0	0	0	0
458	1	2	0	0	0	0	1	2	0	0	1	0	0	0	0	0	0	2	1	1	2	1	2	0	0	0	1	0	1	0	0	1	2	1	1	0	1	0	0	1	0	0	1	0	1	0	0	0	0
459	1	0	0	1	0	1	1	1	2	0	0	1	2	1	1	0	0	1	0	1	1	0	1	0	0	0	1	2	2	1	1	1	2	1	1	1	2	0	0	2	0	0	0	0	0	1	0	1	0
460	1	1	0	0	0	0	0	1	1	0	1	1	1	0	0	0	0	0	0	1	1	1	2	0	0	0	2	2	0	1	1	0	0	1	0	2	2	0	0	2	0	0	1	0	0	1	0	0	1
461	0	1	0	1	0	0	0	1	1	0	1	0	0	0	0	0	0	1	1	1	2	0	2	0	1	1	0	1	0	1	0	1	2	1	2	1	2	0	0	2	0	0	0	1	0	1	0	0	0
462	1	2	1	1	0	0	2	2	1	0	0	1	2	1	1	0	0	1	1	1	1	0	2	0	0	0	1	1	1	1	0	0	1	1	0	2	1	1	1	0	0	0	1	0	1	0	0	1	0
463	0	1	0	0	0	1	1	1	2	0	0	0	0	0	0	0	1	1	0	2	1	0	2	0	0	0	2	2	0	0	0	1	0	0	1	1	1	1	1	0	0	0	0	0	0	0	0	0	0
464	1	1	0	0	0	1	1	2	1	0	1	0	1	1	1	0	0	1	1	1	1	0	2	0	0	0	1	1	1	1	0	0	1	1	1	1	1	0	1	1	0	0	0	0	0	1	0	0	0
465	1	0	0	0	0	0	1	1	2	0	1	0	0	0	0	0	0	1	1	1	2	1	2	0	0	0	1	2	1	1	0	0	2	0	2	0	1	0	1	1	0	0	0	1	0	1	0	0	0
466	0	1	0	0	0	0	2	2	1	0	0	1	2	1	1	1	0	1	0	0	0	0	2	0	0	0	1	2	0	1	0	0	0	0	0	2	1	0	2	0	1	0	0	0	0	1	0	0	0
467	1	1	0	1	0	0	1	2	2	0	0	0	0	0	0	0	0	2	1	0	1	0	2	0	0	0	1	1	2	0	0	0	2	2	1	2	1	0	0	0	0	1	0	0	0	1	0	0	0
468	1	0	0	0	0	1	2	2	1	0	0	1	2	1	1	0	0	1	0	1	1	1	2	0	0	0	1	2	0	1	1	0	1	1	0	2	2	0	1	1	0	1	1	0	0	1	0	0	0
469	1	1	0	0	0	1	2	2	1	0	0	0	0	0	0	0	0	1	1	1	2	0	2	0	0	0	1	2	1	1	0	2	2	0	1	1	1	0	1	1	0	0	0	0	0	0	0	0	1
470	1	1	0	0	0	0	2	2	1	0	1	0	0	0	0	0	0	0	1	1	2	1	2	0	0	0	0	1	0	1	0	1	2	0	1	1	2	0	1	1	0	0	0	0	0	2	0	0	0
471	0	2	0	0	0	0	1	1	2	0	0	0	0	0	0	0	0	1	1	1	2	0	2	0	0	0	1	1	0	1	0	1	1	1	0	2	1	0	2	0	0	1	1	0	1	1	0	1	0
472	1	1	0	1	0	0	0	2	2	0	1	0	0	0	0	0	0	0	0	1	1	0	2	0	0	0	2	2	0	1	0	0	0	0	0	2	2	0	1	0	0	0	1	0	1	0	0	0	0
473	1	1	0	0	0	0	2	2	0	0	1	0	1	0	0	1	0	1	1	1	1	0	2	0	0	0	1	1	0	1	0	0	2	0	1	1	1	0	2	0	0	0	0	0	1	1	0	0	0
474	0	2	0	0	0	0	0	0	2	0	0	0	0	0	0	0	0	0	0	2	2	0	2	0	0	0	0	2	0	1	0	2	2	0	2	0	2	0	2	0	1	0	0	0	0	1	0	0	0
475	1	1	0	1	0	0	0	0	2	0	0	0	0	0	0	0	0	0	0	2	2	0	2	0	0	0	1	1	1	1	0	1	1	1	1	2	1	1	0	1	0	1	1	0	1	0	0	0	1
476	0	1	1	0	1	1	1	1	1	1	1	0	1	0	0	0	0	1	0	1	1	0	1	0	0	0	2	1	1	0	0	0	1	0	1	1	1	1	0	1	0	0	0	1	0	0	0	1	0
477	1	1	0	1	0	0	0	0	2	0	0	2	2	0	0	0	0	0	0	2	2	0	2	0	0	0	1	1	0	1	0	1	2	0	1	1	1	0	1	1	0	0	1	1	1	0	0	1	0
478	0	2	0	0	0	0	1	1	0	0	1	1	1	0	1	1	0	1	1	1	1	1	1	0	0	0	2	2	1	1	0	1	2	0	0	2	1	0	1	2	2	0	0	0	0	1	0	0	0
479	1	1	0	0	0	0	1	1	1	0	0	1	1	0	0	0	0	1	2	0	2	0	2	0	0	0	0	2	2	1	1	0	2	1	1	1	2	0	2	0	1	1	1	0	0	0	0	1	0
480	1	2	0	0	0	0	2	2	0	0	1	0	1	1	1	0	0	2	2	0	1	0	1	0	1	1	1	2	0	2	0	2	1	0	0	2	1	0	2	0	0	0	0	0	0	1	0	0	1
481	0	2	1	2	0	0	0	1	2	0	0	0	1	1	1	0	0	0	0	2	2	1	2	0	0	0	2	2	1	2	0	1	1	0	0	2	1	0	2	0	1	0	0	0	0	0	0	0	0
482	1	0	0	0	0	1	2	2	0	0	0	0	0	0	0	0	0	1	1	1	1	0	1	0	1	1	2	2	0	2	0	0	2	2	1	2	2	0	0	2	0	0	1	1	1	1	0	0	1
483	1	1	0	1	0	0	1	2	2	1	1	0	0	0	0	0	0	0	1	1	1	0	2	0	0	0	2	2	0	1	1	0	2	1	0	2	2	0	0	2	0	0	0	0	0	1	0	0	0
484	1	2	0	2	0	0	1	1	2	0	0	1	2	1	1	0	0	0	0	2	2	0	2	0	0	0	2	2	1	1	0	2	1	0	1	1	2	0	0	2	0	1	0	0	0	1	0	0	0
485	1	2	1	1	0	0	1	1	0	0	0	0	0	0	0	0	0	1	1	1	1	1	2	0	1	1	1	2	1	1	0	1	1	2	0	2	2	0	1	1	0	0	2	0	1	0	0	0	0
486	0	1	0	1	0	0	2	2	1	0	0	1	1	1	1	0	0	1	1	1	1	0	2	0	0	0	1	2	0	1	0	0	0	1	1	1	2	0	0	2	0	0	0	1	0	0	0	0	0
487	1	1	1	1	0	0	1	1	0	0	1	1	1	0	0	0	0	2	1	0	0	0	2	0	0	0	2	2	1	2	0	1	1	0	0	2	2	0	1	1	0	1	1	0	1	2	0	0	0
488	0	2	0	0	0	0	2	2	1	0	1	1	2	2	2	0	0	0	0	2	2	0	2	0	0	0	2	2	0	2	2	0	1	2	1	1	2	0	0	2	0	1	1	0	1	1	0	0	0
489	1	1	0	0	0	0	2	2	1	0	0	0	0	0	0	0	1	2	0	1	1	1	2	0	0	0	1	1	1	1	1	0	2	1	2	1	2	0	2	0	0	1	1	0	1	1	0	0	1
490	0	2	1	1	0	0	0	1	2	0	1	0	1	0	0	0	0	1	0	1	1	1	2	0	0	0	2	2	0	1	1	1	1	1	2	0	1	0	0	1	0	1	0	0	2	0	0	0	0
491	1	1	0	0	0	0	1	2	2	0	0	0	1	1	1	0	0	1	2	0	1	1	2	0	0	0	2	1	1	1	0	1	2	0	1	1	1	0	1	1	0	0	0	0	0	1	0	0	1
492	0	1	0	1	0	1	1	1	1	0	0	0	0	0	0	0	0	0	0	2	2	0	2	0	0	0	2	2	0	1	0	2	1	0	0	2	2	0	0	2	0	0	0	0	0	1	0	0	0
493	1	2	0	1	0	0	2	2	1	0	0	0	0	0	0	0	1	2	0	1	1	1	2	0	0	0	2	2	0	1	0	1	2	0	2	0	2	0	1	1	1	1	0	0	0	0	0	0	0
494	1	2	1	1	0	0	1	2	2	0	0	0	0	0	0	0	0	1	0	2	2	0	1	0	0	0	2	2	0	2	0	1	2	1	0	2	1	0	0	2	0	1	1	0	0	1	0	0	0
495	1	1	0	0	0	0	1	1	2	0	0	0	0	1	1	0	0	1	1	1	1	0	2	0	0	0	2	2	1	2	1	0	2	1	1	1	2	0	1	1	0	0	1	0	1	1	0	0	0
496	0	2	1	0	1	1	1	1	1	0	1	1	2	1	1	1	1	2	1	1	1	0	2	0	1	1	2	2	0	2	0	2	2	0	1	1	2	0	0	2	0	0	1	1	2	0	0	0	1
497	0	1	0	1	0	1	1	1	0	1	2	1	1	0	0	0	0	1	1	1	2	0	1	0	0	0	2	2	1	1	2	0	1	0	1	1	2	0	0	2	0	1	1	0	1	1	0	0	0
498	1	0	0	1	0	1	2	2	1	0	1	0	0	0	0	0	0	1	0	1	0	1	0	1	0	1	2	2	1	2	1	0	1	1	1	1	1	1	0	1	0	1	2	0	1	0	0	1	1
499	1	1	0	1	0	0	0	1	2	0	0	0	1	1	1	0	0	1	0	1	1	0	2	0	0	0	1	1	1	1	0	2	2	0	2	0	1	0	0	2	0	0	0	0	1	1	0	0	0
500	0	2	1	0	1	1	2	2	1	0	1	0	0	0	0	0	0	1	0	1	0	0	1	0	0	0	1	2	1	1	1	1	1	0	0	1	2	0	0	2	0	0	0	0	0	0	0	0	0
501	1	2	0	0	0	0	1	1	1	0	0	0	1	1	1	0	0	0	0	2	2	1	2	0	0	0	1	2	1	1	1	0	2	1	2	1	1	0	2	0	0	0	0	1	0	1	0	0	0
502	0	1	0	0	0	1	2	2	0	0	1	0	1	1	1	0	0	1	0	1	1	1	2	0	0	0	1	1	0	1	0	1	2	1	0	2	1	0	2	0	0	0	0	0	0	1	0	0	0
503	1	2	1	1	0	0	2	2	1	0	0	0	0	0	0	0	0	1	1	1	1	1	2	0	0	0	2	2	0	1	0	0	1	0	1	1	1	0	0	0	0	1	1	0	0	0	0	0	0
504	1	2	0	0	0	0	1	1	2	0	0	0	1	0	0	0	0	1	1	1	2	1	2	0	0	0	2	2	1	2	1	1	2	2	2	1	0	0	1	0	0	1	1	0	2	2	0	0	1
505	0	0	0	0	0	1	1	1	2	0	0	0	0	0	0	0	0	1	1	1	1	1	1	0	0	0	1	2	1	1	1	0	2	1	1	1	2	0	0	1	0	1	1	0	0	1	0	1	1
506	0	1	0	0	0	0	2	2	1	0	1	1	1	0	0	0	0	1	1	1	1	1	2	0	0	0	2	2	1	2	0	1	2	0	1	1	1	0	0	2	0	1	0	0	2	0	0	0	0
507	1	1	0	0	0	1	2	2	1	1	1	0	0	0	0	0	0	0	0	2	2	0	0	0	0	0	2	2	1	1	0	0	1	0	1	1	1	0	0	1	0	0	0	0	0	1	0	0	0
508	1	1	0	0	0	0	1	2	1	0	1	0	0	0	0	0	0	0	0	1	1	0	2	0	0	0	2	2	0	2	1	1	2	0	1	1	0	0	2	0	0	0	0	0	0	0	0	0	1
509	0	1	0	1	0	0	1	1	1	1	0	0	1	1	1	0	0	1	1	1	1	0	1	0	0	0	2	2	1	2	0	0	2	0	1	1	1	1	0	0	0	0	1	0	1	0	0	0	0
510	1	1	0	0	0	1	1	2	2	0	0	1	2	1	1	1	0	1	1	1	2	1	2	0	0	0	0	2	1	1	0	1	2	0	0	2	1	0	0	1	0	1	0	0	0	0	0	0	1
511	1	1	1	1	1	1	1	1	0	0	0	0	0	0	0	0	0	1	1	1	1	0	2	0	0	0	1	1	1	1	0	0	1	1	1	1	2	0	2	0	1	0	0	0	0	0	0	1	0
512	0	1	0	0	0	1	2	2	0	0	0	0	1	0	0	0	0	2	1	0	0	0	2	0	1	1	2	2	0	2	2	0	2	0	1	1	1	0	0	1	0	0	1	0	0	0	0	0	1
513	1	1	0	0	0	0	1	2	2	0	0	0	0	0	0	0	0	1	0	1	1	1	1	1	1	1	2	2	0	2	1	1	2	0	0	2	1	0	0	1	0	1	0	0	0	1	0	0	0
514	0	1	0	0	0	1	1	1	1	0	1	1	1	0	0	0	0	0	0	2	1	0	1	0	0	0	1	1	2	1	0	0	1	1	1	1	2	0	1	1	0	1	1	0	1	2	0	0	0
515	1	0	0	1	0	1	1	1	1	1	2	0	1	0	0	0	0	0	0	2	2	0	2	0	0	0	2	2	0	2	0	0	1	0	0	2	1	0	2	1	1	0	1	0	0	1	0	0	0
516	1	1	1	1	0	0	1	1	1	0	0	1	2	1	1	0	0	0	0	2	2	0	2	0	0	0	0	1	2	0	0	1	1	0	0	2	2	0	1	1	0	0	0	0	0	0	0	1	0
517	0	1	0	0	0	1	1	2	2	0	0	0	0	0	0	0	0	0	0	2	2	0	0	0	0	0	1	2	0	1	2	0	1	0	1	1	0	0	2	1	1	0	0	0	0	0	0	0	1
518	0	2	0	0	0	0	2	2	0	0	0	0	1	1	1	0	0	0	1	1	1	1	0	1	1	1	2	2	0	2	2	0	2	1	0	2	2	0	1	1	0	1	1	0	1	1	0	0	0
519	0	1	0	1	0	0	1	1	1	1	1	0	1	1	1	0	0	2	2	0	1	1	2	0	0	0	1	2	0	1	1	1	1	0	1	1	1	1	0	0	0	0	0	0	0	0	0	0	0
520	1	2	0	0	0	0	2	2	0	0	0	2	2	1	1	0	0	0	1	1	1	0	2	0	0	0	2	2	1	1	2	1	2	0	0	2	1	0	1	1	0	1	0	0	2	0	0	0	0
521	0	2	0	0	0	0	2	2	0	0	0	0	1	1	1	0	0	1	0	1	1	0	2	0	0	0	1	2	2	1	1	0	2	0	2	0	1	2	0	1	1	0	1	0	0	0	0	0	0
522	1	2	0	0	0	0	1	1	2	0	0	1	1	0	0	0	0	1	0	2	2	0	1	0	0	0	0	1	0	0	0	0	1	0	1	1	1	0	1	0	0	0	0	0	0	0	0	0	0
523	0	2	0	0	0	0	1	1	2	0	0	0	0	0	0	0	1	2	1	1	1	0	2	0	0	0	1	2	0	2	0	0	1	1	0	2	0	0	2	1	1	0	1	0	1	0	0	0	0
524	1	1	0	1	0	0	0	1	2	0	0	1	1	0	0	1	0	1	1	0	0	1	1	1	1	1	2	2	1	2	0	0	0	1	0	2	1	0	1	1	0	0	1	0	1	0	0	0	0
525	1	0	0	1	0	1	2	2	1	0	2	0	0	0	0	0	0	1	1	1	2	1	1	1	1	1	2	2	1	1	2	0	1	0	1	1	2	0	0	2	0	0	0	1	0	0	0	0	0
526	0	0	0	0	0	2	1	1	1	0	0	1	1	1	1	0	0	1	0	1	1	1	1	0	0	0	1	2	0	1	1	1	1	2	1	2	1	0	2	0	1	1	1	0	1	2	0	0	0
527	1	1	1	0	0	0	1	1	1	0	0	0	0	0	0	0	0	2	0	0	0	1	2	0	0	0	1	2	0	2	0	1	1	1	1	1	0	0	2	0	1	1	1	0	0	1	0	0	0
528	1	0	0	1	0	0	1	1	1	0	2	1	2	1	1	0	0	0	0	2	2	0	2	0	0	0	1	1	0	1	0	0	2	0	1	1	1	1	0	1	0	1	1	0	1	0	0	0	1
529	1	1	0	0	0	0	0	1	2	0	1	1	2	1	1	0	0	1	1	1	1	1	2	0	0	0	1	1	1	1	0	2	2	0	2	0	1	0	2	0	0	0	1	0	0	1	0	1	0
530	1	1	1	1	0	0	0	0	2	0	0	0	1	1	1	0	0	0	0	2	2	0	1	0	0	0	1	2	1	1	0	0	1	0	1	1	1	0	0	1	0	0	1	0	1	0	0	0	0
531	1	1	0	0	0	1	0	0	2	0	0	1	2	1	1	1	0	0	0	1	1	0	2	0	0	0	1	2	1	1	0	0	2	0	0	2	2	0	2	0	0	2	2	0	0	1	0	0	0
532	1	1	1	1	0	1	2	2	0	0	2	1	1	0	1	1	1	1	0	2	1	0	2	0	0	0	1	1	0	1	1	2	2	0	1	1	2	0	0	2	0	1	0	0	0	0	0	0	0
533	0	0	0	1	0	0	2	2	0	0	0	0	0	0	0	0	0	2	2	0	0	0	2	0	0	0	2	2	0	2	1	1	1	1	1	2	2	0	1	1	0	1	1	0	1	1	0	0	1
534	1	2	1	0	0	0	0	0	1	0	1	2	2	0	0	1	0	0	1	1	2	0	2	0	0	0	1	2	1	0	0	2	1	0	0	2	1	0	0	1	0	0	1	1	1	1	0	0	0
535	1	1	0	0	0	0	0	1	1	0	1	1	1	0	0	0	0	2	2	0	1	0	0	0	0	0	0	1	1	1	0	1	2	1	0	2	1	0	0	2	0	0	2	0	0	0	0	0	0
536	1	1	1	0	1	1	1	1	1	0	1	1	2	2	2	0	1	1	0	2	2	1	2	0	1	1	1	2	2	1	1	2	1	0	2	0	1	0	0	2	0	1	0	0	1	2	0	1	0
537	0	1	0	0	0	1	1	2	1	0	1	0	1	0	0	1	0	2	0	2	2	0	2	0	0	0	1	2	2	1	0	0	1	0	1	1	1	0	2	0	0	0	0	0	0	0	0	1	0
538	0	2	0	0	0	0	1	1	1	0	0	0	1	1	1	0	0	1	0	1	1	0	1	0	0	0	0	1	0	0	0	0	1	0	0	2	2	0	0	2	0	0	1	0	1	0	0	0	0
539	0	2	0	0	0	0	1	2	2	0	0	0	1	0	0	0	0	1	1	1	1	1	2	0	0	0	2	2	1	2	0	0	0	0	1	1	1	1	0	1	0	0	2	0	0	0	0	0	0
540	1	1	1	0	1	0	1	1	2	0	0	0	1	1	1	0	0	0	1	1	1	1	2	0	0	0	2	2	0	2	0	1	2	0	1	1	2	0	1	1	0	0	1	0	0	1	0	0	0
541	0	1	0	1	0	0	1	1	1	0	0	2	2	0	0	0	0	1	1	1	2	0	2	0	1	1	0	1	1	1	0	2	2	0	1	1	1	0	1	2	1	0	0	1	0	1	0	0	0
542	0	2	0	0	0	0	1	1	1	0	0	0	0	0	0	0	0	1	1	1	1	0	2	0	0	0	2	2	1	2	1	1	0	0	1	1	0	1	1	0	0	0	0	1	0	1	0	0	1
543	0	0	0	0	0	1	2	2	1	0	1	0	0	0	0	0	0	0	0	2	2	0	2	0	0	0	0	2	1	1	0	1	2	0	2	0	1	0	1	1	0	0	0	0	1	1	0	0	0
544	0	1	0	1	0	1	1	1	0	0	0	1	1	0	0	0	0	0	1	1	2	0	1	0	0	0	2	2	1	2	0	2	2	0	0	2	2	0	0	1	0	1	0	0	2	0	0	0	0
545	1	1	0	1	0	0	1	2	1	0	0	1	1	0	0	0	1	1	1	1	2	1	1	1	1	1	1	2	2	1	1	1	2	0	1	1	2	0	1	1	0	0	0	0	1	1	0	1	0
546	1	0	1	1	1	0	0	1	2	0	0	0	1	1	1	0	0	0	0	2	2	0	2	0	0	0	1	2	1	1	1	1	2	1	0	2	1	0	2	0	0	0	0	0	0	1	0	0	0
547	0	0	0	1	0	0	0	1	2	0	1	0	1	1	1	0	0	0	0	2	2	1	2	0	0	0	2	2	2	2	0	1	1	0	0	2	2	0	1	1	0	0	0	0	0	1	0	0	0
548	1	0	0	1	0	0	0	0	2	0	1	0	0	0	0	0	1	1	1	1	1	1	2	0	0	0	2	2	0	2	0	0	1	0	1	1	1	1	0	0	0	0	0	1	1	2	0	0	0
549	1	1	0	0	0	1	0	1	2	0	1	0	1	1	1	0	1	0	1	1	2	0	2	0	1	1	1	1	1	1	1	0	0	0	0	2	2	0	1	1	0	0	1	0	0	0	0	0	0
550	0	0	0	1	0	0	2	2	0	0	1	0	0	0	0	0	0	0	1	1	1	1	2	0	0	0	2	2	0	2	1	0	1	0	1	1	1	0	0	0	0	0	1	0	1	0	0	0	1
551	0	1	0	0	0	0	0	0	2	0	2	0	1	1	1	0	0	1	1	1	1	1	2	0	0	0	1	2	2	1	1	2	2	0	0	2	1	1	0	0	0	0	1	0	1	0	0	0	0
552	0	0	1	0	1	0	1	1	2	0	0	0	1	1	1	0	1	2	1	0	1	1	2	0	0	0	2	2	1	1	0	1	1	1	1	2	1	0	2	0	0	0	2	0	0	0	0	0	0
553	1	0	0	0	0	1	1	2	2	0	0	0	0	0	0	0	0	2	1	0	1	1	1	0	0	0	1	2	0	1	0	0	2	0	0	2	2	0	0	1	0	1	1	0	1	0	0	0	0
554	1	1	0	0	0	0	2	2	1	0	0	0	0	0	0	0	0	1	0	2	2	1	1	1	1	1	1	2	1	1	0	0	0	0	1	1	1	0	2	0	0	1	1	0	1	2	0	0	1
555	1	1	0	1	0	0	2	2	1	0	0	0	0	0	0	0	0	0	0	1	1	2	1	1	1	1	2	2	1	1	1	0	2	1	1	1	1	0	0	0	0	1	0	0	0	0	0	0	1
556	0	1	0	0	0	0	0	1	2	0	0	0	1	1	1	0	0	0	0	2	2	0	2	0	0	0	2	2	1	2	0	0	1	0	1	1	1	0	1	1	0	0	0	0	0	1	0	0	0
557	0	0	0	1	0	1	0	1	2	0	0	1	1	0	1	1	0	1	1	1	2	0	2	0	0	0	1	2	1	1	1	1	1	1	1	1	1	0	1	1	0	0	0	0	0	2	0	0	0
558	1	1	0	1	0	0	1	1	2	0	0	0	0	0	0	0	0	0	0	1	1	0	2	0	0	0	1	1	1	1	1	0	1	0	0	2	1	0	0	2	0	1	0	0	1	0	0	0	0
559	1	2	0	0	0	0	2	2	1	0	0	1	1	0	0	0	0	1	1	0	0	1	1	0	0	0	2	2	0	0	0	1	1	2	1	1	2	0	2	0	0	2	2	0	1	1	0	0	1
560	0	2	1	0	0	0	1	2	2	1	1	1	1	1	1	0	0	2	1	1	2	1	0	1	1	1	1	1	1	1	0	1	2	0	1	1	0	1	0	0	0	0	0	0	1	1	0	0	0
561	1	1	0	0	0	0	1	2	2	0	0	0	0	0	0	0	0	0	1	1	2	0	2	0	0	0	2	2	1	1	0	0	2	1	1	1	2	0	1	1	0	1	1	0	1	1	0	0	0
562	1	1	0	0	0	0	1	2	1	0	1	1	1	1	1	0	0	1	1	1	2	0	2	0	0	0	0	1	1	1	0	0	2	0	0	2	1	1	0	1	0	0	0	0	0	1	0	0	0
563	0	2	0	0	0	0	2	2	2	0	0	0	0	0	0	0	0	0	0	2	2	0	2	0	0	0	2	2	0	2	0	1	1	2	1	2	1	0	1	2	1	0	1	1	2	1	0	0	1
564	0	2	0	0	0	0	2	2	1	0	1	0	0	0	0	0	0	1	0	1	1	0	1	0	1	1	2	2	1	2	0	0	0	0	0	2	2	0	0	2	1	0	1	0	1	0	0	0	0
565	1	1	0	0	0	1	2	2	1	0	0	0	0	0	0	0	0	2	1	1	2	0	2	0	0	0	2	2	0	1	0	2	2	0	1	1	1	0	0	1	0	0	0	0	0	1	0	0	1
566	1	1	1	0	1	1	1	1	1	0	2	1	1	0	1	1	0	0	0	2	1	0	1	0	0	0	1	2	0	1	0	0	1	0	0	2	2	0	1	1	0	1	1	0	1	0	1	0	0
567	1	0	0	0	0	0	0	1	2	0	1	1	1	0	0	0	0	1	1	1	2	1	2	0	0	0	2	2	2	2	0	0	0	0	0	1	2	0	0	1	0	1	1	0	1	1	0	0	0
568	0	2	0	0	0	0	1	2	1	0	0	0	0	0	0	0	1	1	1	1	1	0	2	0	1	1	1	1	1	2	0	0	1	1	1	1	2	0	1	1	0	0	1	0	1	0	1	0	0
569	1	1	0	1	0	0	1	1	2	0	0	0	0	0	0	0	0	1	1	1	2	1	2	0	0	0	0	1	0	0	0	0	2	1	1	1	1	0	2	0	1	0	0	1	1	2	0	0	0
570	0	2	1	0	1	1	2	2	1	0	1	1	2	1	1	1	0	0	0	1	1	2	2	0	0	0	0	2	1	0	1	1	2	0	2	0	1	0	0	2	0	1	1	0	1	0	0	0	0
571	1	0	0	0	0	0	0	0	2	0	0	0	1	1	1	0	0	0	0	2	2	0	2	0	0	0	1	2	0	1	1	1	1	0	0	2	1	1	0	0	0	1	0	0	2	1	0	0	0
572	0	1	0	0	0	1	0	0	1	0	0	0	2	0	0	1	0	1	1	1	2	0	1	0	1	1	2	2	0	2	1	0	0	0	0	2	2	0	2	0	1	0	1	0	0	0	0	0	0
573	0	1	0	0	0	1	0	1	2	0	0	0	0	0	0	0	0	2	2	0	0	1	2	0	0	0	2	2	0	2	0	1	1	0	0	2	1	1	0	1	0	0	1	0	1	0	0	0	0
574	0	1	1	1	0	0	1	2	2	0	0	0	2	2	2	0	0	2	2	0	0	1	0	1	0	1	1	2	1	1	0	1	2	0	0	2	1	1	0	1	0	1	1	0	1	0	0	0	0
575	0	1	0	0	0	0	1	2	0	0	1	1	1	0	0	0	0	2	0	2	2	0	2	0	0	0	1	0	2	0	0	1	2	0	0	2	2	0	0	2	0	0	0	0	0	1	0	0	1
576	1	2	0	0	0	0	2	2	1	0	0	2	2	1	1	0	0	0	1	1	2	0	1	1	1	1	2	2	0	2	1	1	1	0	0	1	1	1	0	1	0	0	0	0	1	1	0	0	0
577	1	1	0	1	0	0	0	1	2	0	0	0	1	1	1	1	0	1	1	1	1	0	2	0	1	1	1	2	0	2	0	2	2	0	1	1	1	0	0	0	0	0	1	0	1	0	0	0	0
578	0	1	0	1	0	0	0	0	2	0	0	0	1	1	2	0	0	0	1	1	2	0	2	0	0	0	1	1	0	1	0	0	2	1	1	1	2	0	1	1	0	0	0	0	0	1	0	0	0
579	0	2	0	0	0	0	2	2	2	0	0	1	2	1	1	0	0	1	0	1	1	0	2	0	0	0	0	0	1	1	0	0	1	1	1	1	2	0	1	1	0	0	0	0	0	1	0	0	0
580	1	1	0	0	0	0	1	1	1	0	1	0	0	0	0	0	0	2	2	0	0	0	2	0	0	0	0	2	2	0	0	1	2	1	0	2	1	1	1	0	0	0	0	0	0	2	0	1	0
581	1	1	0	1	0	0	1	1	2	0	0	0	2	2	2	0	0	1	1	1	1	1	2	0	1	1	1	1	1	2	0	2	1	0	0	2	2	0	1	1	0	0	1	0	1	0	0	0	0
582	0	2	0	0	0	0	1	2	1	0	0	1	1	0	1	1	0	0	0	2	2	1	0	1	1	1	2	2	0	2	0	1	2	0	1	1	1	0	1	1	1	0	0	0	0	0	0	0	0
583	1	1	0	0	0	0	1	2	2	0	0	0	0	0	0	0	0	1	1	1	2	1	2	0	0	0	1	1	0	1	0	0	0	1	0	2	1	0	0	2	0	1	1	0	1	0	0	0	0
584	1	1	0	0	0	0	2	2	1	1	1	1	2	1	2	1	0	2	1	0	2	0	2	0	0	0	2	2	1	2	0	1	2	0	1	1	1	0	0	1	0	0	0	0	0	0	0	0	0
585	1	2	0	0	0	0	0	0	2	0	0	0	2	2	2	0	0	1	0	2	2	0	2	0	1	1	0	1	0	1	0	0	1	1	2	0	1	0	0	1	0	0	0	0	1	0	0	0	0
586	0	2	0	0	0	0	2	2	1	0	0	0	1	1	1	0	0	2	0	2	2	0	2	0	0	0	1	1	2	0	1	0	0	1	0	2	2	0	0	2	0	0	0	2	0	1	0	1	0
587	0	0	0	0	0	0	0	1	1	0	1	0	1	1	2	0	0	1	1	1	1	1	1	0	0	0	1	1	1	1	0	1	1	0	1	1	2	0	0	1	0	1	1	0	1	1	0	0	0
588	1	1	0	1	0	0	2	2	1	0	1	1	2	2	2	0	0	1	1	1	2	0	2	0	1	1	1	2	1	2	0	1	2	2	2	1	1	0	0	2	0	0	0	0	0	0	0	1	0
589	1	1	0	0	0	0	2	2	0	0	1	0	0	0	0	0	0	0	0	1	1	1	1	1	1	1	2	2	0	1	1	1	2	0	2	2	1	0	0	2	0	0	0	0	0	2	0	0	0
590	1	1	0	1	0	0	2	2	1	0	1	1	1	0	1	1	0	0	1	1	2	0	2	0	0	0	2	2	0	2	1	1	2	0	1	1	1	0	1	1	0	0	0	0	0	2	0	0	0
591	1	1	0	0	0	1	1	1	2	0	0	0	0	0	0	0	0	1	1	1	1	1	1	1	1	1	2	2	0	2	0	2	2	0	2	0	0	1	1	0	0	0	0	1	0	1	0	0	0
592	1	1	0	1	0	1	1	1	1	0	0	0	0	0	0	0	0	1	1	1	2	0	2	0	0	0	0	2	1	1	0	0	2	1	0	2	1	1	0	1	0	1	0	0	0	0	0	0	1
593	0	2	0	1	0	0	1	1	1	0	1	1	2	1	1	0	0	1	1	1	2	0	2	0	0	0	1	2	0	1	0	1	2	1	0	2	1	0	1	2	1	0	0	1	0	0	0	0	0
594	1	1	0	1	0	0	1	1	1	0	0	1	2	2	2	0	0	0	0	2	2	0	2	0	0	0	2	2	1	1	2	0	1	1	1	1	1	0	1	1	0	0	0	0	0	0	0	1	0
595	0	1	0	0	0	0	1	1	1	0	0	0	0	0	0	0	0	0	0	2	2	0	2	0	1	1	1	2	1	1	1	1	1	1	0	2	1	1	0	1	0	0	0	0	0	0	0	0	0
596	0	2	0	1	0	0	0	0	2	0	0	0	0	0	0	0	0	1	0	1	1	0	1	0	1	1	1	1	0	2	1	0	1	1	0	2	1	0	0	0	0	1	1	0	0	0	0	2	0
597	1	1	0	1	0	0	2	2	0	0	1	1	1	0	0	0	0	1	1	1	2	0	2	0	1	1	1	2	1	1	0	0	1	1	2	0	2	0	1	1	0	0	1	0	0	1	0	0	0
598	1	1	0	0	0	1	1	1	1	0	0	1	1	0	0	1	0	2	0	1	1	0	2	0	0	0	2	2	1	1	0	1	1	1	1	2	0	1	0	0	0	0	0	0	0	0	0	0	1
599	1	0	0	0	0	0	2	2	0	1	2	1	1	0	0	0	0	2	1	0	1	0	2	0	0	0	1	2	1	1	1	0	1	0	1	1	1	1	0	0	0	0	0	0	0	0	0	0	1
600	1	2	0	1	0	0	2	2	0	0	1	0	0	0	0	0	0	1	0	1	1	0	1	0	0	0	1	1	1	0	0	0	1	1	2	0	0	0	1	1	0	0	0	0	0	0	0	0	0
601	1	1	0	0	0	0	1	1	2	0	0	0	0	0	0	0	0	2	1	0	1	1	2	0	0	0	0	1	1	1	0	0	0	0	0	2	0	1	1	0	0	0	0	0	0	0	0	0	1
602	1	1	0	1	0	0	1	1	2	0	0	0	0	0	0	0	0	0	0	2	2	1	2	0	0	0	1	2	1	1	0	1	1	1	2	0	1	0	0	1	0	1	1	0	1	0	0	0	0
603	1	2	0	0	0	0	2	2	1	0	1	1	1	0	0	0	0	1	2	0	1	1	2	0	0	0	1	1	2	0	1	0	1	1	1	1	1	0	1	1	0	0	1	0	1	0	0	0	0
604	1	0	0	0	0	0	2	2	0	0	1	1	1	1	1	0	1	2	1	1	1	0	0	0	0	0	2	2	0	1	0	0	2	0	1	1	1	0	0	2	0	0	0	0	0	1	0	1	0
605	0	1	1	0	0	0	0	1	2	0	0	1	2	2	2	0	0	1	1	1	2	1	2	0	0	0	2	2	0	1	1	1	2	2	1	1	1	0	1	1	0	1	0	0	1	2	0	0	0
606	1	1	0	1	0	0	1	1	0	0	1	1	0	0	0	0	0	0	0	2	2	0	2	0	1	1	2	2	1	2	0	0	0	0	0	2	1	1	0	1	0	0	0	1	0	1	0	0	0
607	0	1	0	0	0	0	1	1	1	0	1	1	2	1	1	0	1	0	1	1	2	1	2	0	1	1	2	2	0	2	1	0	1	0	1	1	1	0	2	0	0	0	0	1	0	1	0	1	0
608	1	2	0	0	0	0	1	2	0	0	1	0	0	0	0	0	0	1	1	1	2	0	2	0	0	0	2	2	0	2	0	1	1	1	0	2	1	0	2	0	0	1	1	0	1	1	0	0	0
609	0	2	0	0	0	0	2	2	1	0	1	0	1	2	1	0	0	1	0	1	2	0	2	0	1	1	2	2	0	2	2	1	2	1	0	2	1	0	0	2	1	0	0	0	0	2	0	0	0
610	0	0	0	0	0	1	2	2	1	0	0	1	1	0	0	0	0	1	1	1	2	1	2	0	0	0	1	2	1	0	0	1	2	0	2	2	1	0	1	1	0	0	0	0	0	1	0	1	1
611	0	1	0	0	0	0	1	1	1	0	0	1	1	0	0	0	0	1	1	1	1	0	1	0	0	0	1	1	0	1	0	0	1	0	1	1	0	1	1	1	1	1	1	0	1	0	0	1	0
612	0	0	0	0	0	1	1	1	1	0	0	0	1	1	2	0	0	0	1	1	2	0	2	0	0	0	1	2	1	1	1	1	2	0	1	1	2	1	0	0	0	0	0	2	0	2	0	0	1
613	1	2	0	0	0	0	0	1	2	0	0	1	2	1	1	1	0	1	1	1	2	0	2	0	0	0	1	1	2	1	0	1	2	1	2	1	2	0	0	2	0	0	1	1	2	0	0	1	0
614	1	1	0	0	0	1	2	2	1	0	0	0	1	1	1	0	0	0	0	2	2	1	2	0	0	0	2	2	1	1	0	2	2	0	0	2	1	1	0	1	0	0	0	0	0	1	0	0	0
615	1	0	0	1	0	0	2	2	0	0	1	0	0	0	0	0	0	1	0	1	1	1	2	0	0	0	2	2	0	1	1	1	1	0	0	2	2	0	0	1	0	0	1	0	0	1	0	0	1
616	1	0	1	0	1	0	2	2	1	0	0	0	1	1	1	0	0	1	1	1	2	1	2	0	0	0	1	2	0	1	1	0	1	1	0	2	1	0	1	1	1	0	1	0	1	0	0	1	0
617	1	2	0	0	0	0	0	2	2	0	1	0	1	1	1	1	0	0	1	1	1	0	2	0	0	0	2	2	0	1	1	1	2	0	1	1	1	0	1	1	0	0	2	0	1	0	0	0	1
618	1	1	0	1	0	0	2	2	2	0	0	0	0	0	0	0	0	1	2	0	1	0	2	0	0	0	1	2	1	1	0	0	1	1	0	2	2	0	0	1	0	0	1	0	0	0	0	0	0
619	1	0	0	0	0	0	2	2	1	1	1	0	1	1	1	0	0	2	0	1	1	0	2	0	0	0	2	2	0	0	0	1	1	1	1	2	2	0	0	2	0	0	0	0	0	0	0	0	1
620	0	1	0	0	0	0	2	2	1	0	1	1	1	0	0	1	0	1	1	1	2	1	0	0	1	1	1	1	1	1	1	1	1	1	0	2	1	0	1	1	0	2	2	0	1	0	0	0	0
621	1	1	0	0	0	1	0	1	2	0	0	0	1	1	1	0	1	2	1	1	1	1	2	0	0	0	1	2	1	1	0	2	1	0	2	0	1	0	0	1	0	0	1	0	0	1	0	0	2
622	1	0	0	2	0	1	1	2	1	0	0	1	2	1	1	1	0	1	0	1	1	1	2	0	0	0	1	2	1	1	0	0	2	2	0	2	2	0	0	1	0	0	1	0	1	0	0	0	0
623	0	2	0	0	0	0	2	2	1	0	1	0	0	0	0	0	0	1	1	1	2	0	2	0	1	1	2	2	0	2	1	0	1	1	0	2	0	0	1	1	0	0	1	0	1	1	0	0	0
624	1	1	0	0	0	0	1	1	1	0	1	0	0	0	0	0	0	1	1	1	1	0	2	0	0	0	2	2	0	2	0	0	2	1	1	1	1	0	0	1	0	0	0	0	0	0	0	0	0
625	1	2	0	0	0	0	1	1	2	0	1	0	1	1	1	0	0	1	1	1	2	0	2	0	1	1	2	2	0	1	0	1	2	0	1	1	1	1	0	0	0	1	1	0	1	1	0	1	0
626	1	1	0	1	0	0	0	1	1	0	0	1	1	0	1	1	0	1	0	1	1	0	2	0	0	0	2	2	0	2	0	2	2	0	2	0	1	0	1	0	0	0	0	0	0	1	0	0	0
627	1	0	0	0	0	0	0	0	2	0	0	0	1	1	1	0	0	0	0	2	2	0	2	0	0	0	1	1	1	1	0	0	0	0	0	2	2	1	0	1	0	0	0	0	0	1	0	0	0
628	0	2	1	1	1	0	1	1	2	0	0	1	1	0	0	0	0	1	0	1	1	0	2	0	0	0	2	2	1	1	2	1	2	0	1	1	2	0	1	1	0	1	1	0	0	0	0	0	0
629	1	2	0	1	0	0	2	2	1	0	1	0	0	0	0	0	0	0	0	1	1	0	2	0	0	0	1	2	0	1	1	1	1	1	1	1	1	0	1	1	0	0	0	1	0	0	0	0	0
630	0	0	0	0	0	2	2	2	1	0	2	1	2	1	1	0	0	1	2	0	1	0	0	0	0	0	1	2	0	1	0	1	1	1	1	2	1	1	0	0	0	1	0	0	0	0	0	1	0
631	1	2	0	0	0	0	0	0	1	0	1	0	1	1	1	0	0	1	0	1	1	1	0	0	0	0	2	2	1	1	1	0	0	0	0	1	0	0	1	1	0	0	0	0	0	1	0	2	0
632	1	2	1	1	0	0	0	0	2	0	0	1	1	1	1	0	0	0	1	1	2	0	1	0	1	1	1	2	0	1	1	2	2	0	0	2	2	0	1	1	0	2	2	0	1	1	0	0	0
633	0	0	0	0	0	1	1	1	2	0	0	1	1	1	1	0	0	1	1	1	1	0	2	0	0	1	0	1	2	0	0	0	1	1	0	1	2	0	1	1	1	0	1	1	1	0	0	0	0
634	0	1	0	0	0	0	1	1	1	0	0	0	0	0	0	0	0	0	1	1	2	1	2	0	0	0	2	2	0	2	1	1	1	1	1	1	1	0	1	1	0	0	0	0	1	1	0	0	0
635	1	2	0	0	0	0	1	2	1	0	1	1	1	0	1	1	1	2	0	1	1	0	2	0	0	0	1	1	1	2	0	1	2	1	1	1	2	0	2	0	1	0	0	0	0	0	0	0	1
636	1	0	0	0	0	0	1	2	2	0	0	1	2	2	2	0	0	0	0	2	2	1	2	0	0	0	2	2	0	0	0	0	2	0	0	2	1	1	0	1	0	1	0	0	0	0	0	1	0
637	1	2	0	0	0	0	1	2	2	0	0	0	2	2	2	0	0	0	0	1	1	0	2	0	0	0	2	2	1	1	0	1	1	0	0	2	1	0	0	0	0	0	0	0	0	1	0	0	1
638	0	1	0	1	0	1	1	1	1	0	1	0	0	0	0	0	0	1	0	2	2	2	1	1	1	1	2	1	1	0	0	1	2	0	1	1	1	1	0	1	0	0	0	0	0	1	0	0	0
639	1	1	0	0	0	0	1	1	1	0	1	0	1	1	1	0	0	1	1	1	2	0	2	0	1	1	1	1	2	0	1	1	2	0	2	0	1	0	2	0	0	1	1	0	1	0	0	1	0
640	0	1	0	0	0	1	0	1	1	0	1	0	1	1	1	0	0	1	0	2	2	1	1	1	1	1	2	2	0	2	1	1	1	0	0	2	2	0	1	0	0	0	0	0	0	2	0	1	0
641	0	2	1	1	0	0	1	1	2	0	1	0	1	1	1	0	0	2	1	0	0	0	2	0	0	0	1	1	1	1	1	1	2	1	0	2	2	0	1	1	0	0	0	0	1	1	0	1	1
642	0	2	0	0	0	0	1	1	1	0	0	1	1	1	1	0	0	1	0	2	2	0	1	0	0	0	2	2	1	2	0	0	2	1	0	2	1	0	1	1	0	0	1	0	1	1	0	1	1
643	1	1	0	0	0	1	0	0	2	0	0	1	0	0	0	0	0	2	1	1	2	1	1	1	1	1	1	2	1	1	0	1	2	1	2	1	1	0	1	1	0	1	1	0	0	0	0	0	1
644	0	0	0	0	0	0	2	2	1	0	0	0	2	2	2	0	0	1	0	1	0	0	1	0	0	0	2	2	1	1	2	1	1	1	1	2	1	0	0	2	0	0	1	0	1	0	0	0	0
645	1	0	0	0	0	0	2	2	2	0	1	0	1	0	0	0	0	0	0	2	2	0	2	0	1	1	1	1	1	1	0	1	1	1	0	2	2	0	2	0	0	1	1	1	0	1	0	0	0
646	1	2	1	1	0	0	1	1	2	0	1	0	2	1	1	0	0	2	1	0	2	0	2	1	1	2	2	2	1	1	2	0	0	0	0	2	2	0	0	2	0	0	1	0	1	0	0	0	1
647	1	1	0	1	0	0	1	2	2	1	1	1	2	2	2	0	1	0	1	1	2	0	2	0	0	0	1	2	1	1	1	2	2	0	0	2	1	0	0	1	0	0	1	0	1	0	0	0	0
648	1	0	0	0	0	0	1	1	1	0	1	2	2	1	2	1	0	2	0	1	1	0	2	0	0	0	2	2	0	2	0	1	1	2	1	1	2	0	0	2	0	0	0	1	0	1	0	0	0
649	1	2	0	0	0	0	0	0	1	0	0	1	1	1	1	0	0	1	1	1	1	0	2	0	0	0	0	1	0	1	0	1	1	2	1	1	1	0	1	2	2	0	0	0	0	1	0	0	0
650	1	1	0	0	0	0	0	1	2	0	0	0	2	1	1	0	0	0	0	2	2	1	1	1	1	1	1	1	0	1	1	0	1	0	0	2	2	0	0	1	0	0	1	0	1	0	0	0	0
651	1	0	0	0	0	0	0	0	2	0	0	0	0	0	0	0	0	1	0	2	2	1	2	0	0	0	1	1	0	1	0	0	0	0	0	2	1	0	1	1	0	1	1	0	1	0	0	0	1
652	1	1	0	0	0	0	1	1	1	1	1	1	1	1	1	0	0	1	1	0	0	0	2	0	0	0	1	2	1	1	1	0	2	0	0	2	2	0	0	2	1	0	0	0	0	0	0	0	0
653	0	0	0	1	0	0	1	1	2	0	0	1	1	1	1	0	0	2	0	1	1	0	2	0	0	0	2	2	0	1	0	1	1	0	0	2	1	1	0	1	0	0	0	0	0	1	0	1	0
654	0	2	1	2	0	0	2	2	0	0	1	0	1	1	1	0	0	0	0	1	1	1	1	0	0	0	2	2	0	0	0	2	2	0	1	1	0	0	2	1	1	1	1	0	1	0	0	0	0
655	0	0	0	1	0	0	1	1	1	0	0	0	1	1	1	1	1	1	1	1	2	1	1	1	1	1	1	2	2	2	0	0	1	0	1	1	1	1	1	0	0	0	1	0	1	1	0	1	0
656	1	1	0	1	0	1	2	2	0	0	2	0	1	1	1	0	0	0	0	2	2	1	1	1	1	1	2	2	0	2	0	0	0	1	2	1	1	0	1	2	1	0	0	0	0	2	0	0	0
657	1	1	0	0	0	0	1	1	1	0	0	0	0	0	0	0	0	0	0	2	2	1	2	0	0	0	2	2	1	2	0	1	0	0	1	1	1	0	0	1	0	0	1	0	1	0	0	0	0
658	0	1	0	1	0	0	2	2	1	0	1	1	1	0	0	0	0	0	1	1	2	1	0	0	1	1	0	2	2	0	0	1	1	2	1	1	2	0	1	1	0	0	0	0	0	1	0	0	0
659	0	1	1	0	1	0	1	1	2	0	0	0	1	1	1	0	0	0	0	2	2	0	2	0	0	0	0	0	1	1	0	0	2	0	0	2	2	0	1	1	0	1	1	0	2	2	0	0	0
660	1	0	0	1	0	1	1	1	1	0	0	0	0	0	0	0	0	1	1	1	1	0	2	0	0	0	2	2	0	2	1	0	1	0	0	2	1	0	2	0	0	0	0	1	0	0	0	0	0
661	1	0	0	0	0	1	0	0	1	0	1	1	2	1	2	1	0	0	0	2	2	0	2	0	0	0	1	2	1	1	1	0	1	0	1	1	1	2	0	1	1	1	0	0	0	0	0	1	0
662	0	2	0	0	0	0	1	2	0	0	1	0	0	0	0	0	0	1	1	1	2	0	1	0	0	0	1	2	1	1	1	1	1	0	0	2	1	0	2	0	1	0	1	0	0	1	0	0	0
663	0	2	0	0	0	0	2	2	1	0	1	0	1	1	1	0	0	1	0	1	2	1	2	0	0	0	1	1	2	0	1	0	2	1	1	1	1	0	1	1	0	0	1	1	1	1	0	0	0
664	0	1	0	1	0	0	2	2	1	0	1	0	0	0	0	0	0	1	0	1	1	0	2	0	0	0	1	1	2	0	0	1	1	0	0	2	0	1	1	0	0	1	1	0	2	2	0	0	0
665	1	0	0	0	0	0	0	0	2	0	0	1	1	0	1	1	0	1	0	2	2	0	0	0	0	0	2	2	0	2	0	0	0	0	0	2	1	0	0	2	0	1	1	0	0	1	0	0	2
666	0	1	1	0	0	0	2	2	1	0	2	0	1	1	1	0	0	0	0	2	2	1	2	0	0	0	1	2	0	1	1	0	2	0	0	2	2	0	0	2	0	0	1	0	1	0	0	0	1
667	1	1	0	0	0	1	1	2	1	0	1	0	0	0	0	0	0	2	1	0	1	1	1	1	1	1	1	1	1	1	0	1	1	2	1	1	1	2	0	1	1	1	1	0	0	0	0	0	1
668	1	1	0	1	0	0	1	1	2	0	0	0	2	2	2	0	0	0	0	2	2	0	2	0	0	0	0	1	1	0	0	1	2	1	0	2	2	0	0	2	0	0	0	0	2	2	0	0	0
669	1	1	0	1	0	0	1	1	1	0	0	0	1	1	1	0	0	0	0	2	2	1	2	0	0	0	1	1	1	1	0	0	0	0	1	1	1	0	0	1	0	1	1	0	1	1	0	0	0
670	0	2	0	0	0	1	2	2	2	0	1	0	0	0	0	0	0	1	1	1	2	1	2	0	0	0	2	2	0	2	0	0	1	0	1	1	1	0	1	1	0	1	1	0	0	0	0	0	0
671	1	2	1	1	0	0	2	2	1	0	0	0	0	0	0	0	0	1	0	1	1	1	2	0	0	0	1	0	1	0	0	0	0	0	0	1	2	0	0	2	0	1	0	0	2	1	0	0	0
672	1	0	0	0	0	0	1	1	2	0	0	0	1	1	1	1	0	1	2	0	2	0	2	0	1	1	2	2	1	1	2	0	0	1	0	2	1	0	1	1	0	0	0	0	0	0	1	0	0
673	0	1	0	0	0	0	1	1	1	1	1	0	1	1	1	0	0	0	0	2	2	0	2	0	1	1	1	2	2	1	2	0	0	0	0	2	0	0	2	1	1	0	1	1	1	0	0	1	0
674	1	1	0	0	0	0	0	0	2	0	0	0	1	1	0	0	0	1	0	2	2	0	2	0	0	0	1	2	1	1	1	0	1	1	1	1	1	0	0	1	0	0	1	0	1	0	0	0	0
675	0	1	0	0	0	0	1	2	1	0	1	1	2	2	2	0	0	0	0	1	1	0	2	0	0	0	2	2	0	1	0	1	2	2	2	1	1	1	0	1	1	1	1	0	1	0	0	0	0
676	1	0	0	0	0	0	1	2	2	0	0	0	1	1	1	0	0	1	1	1	2	0	2	0	0	0	1	1	1	1	0	0	1	1	0	2	2	0	1	1	0	0	1	0	1	0	0	0	1
677	1	0	0	0	0	1	1	0	2	0	1	0	0	0	0	0	0	0	0	2	2	0	2	0	0	0	1	1	1	1	0	0	1	1	0	1	1	0	1	1	0	0	0	2	0	2	0	0	0
678	1	1	1	0	1	2	1	2	2	0	0	1	1	2	2	0	1	1	0	2	1	0	1	0	1	1	2	2	0	0	0	1	1	0	2	1	2	0	2	0	0	0	0	1	0	1	0	0	0
679	1	1	1	0	1	0	2	2	0	0	1	0	0	0	0	0	0	1	0	1	1	0	2	0	1	1	2	2	1	1	0	1	2	0	2	2	2	0	0	2	0	0	0	1	1	1	0	2	0
680	0	2	0	0	0	0	0	0	2	0	0	0	1	1	1	0	0	1	1	1	2	0	2	0	0	0	1	2	1	1	0	0	1	0	1	1	1	0	2	0	0	0	0	0	0	1	0	1	0
681	1	0	0	0	0	0	2	2	1	0	1	2	2	2	2	0	0	1	1	1	1	0	1	0	0	0	1	2	2	0	1	0	2	0	0	2	1	0	0	1	0	2	2	0	1	0	0	0	0
682	0	2	1	1	0	0	2	2	1	0	0	1	1	0	0	0	0	1	1	1	1	0	2	0	0	0	2	2	0	2	0	0	2	2	1	2	2	0	0	2	0	0	1	0	1	0	0	0	0
683	0	1	0	0	0	0	0	0	1	0	1	0	1	1	1	0	0	1	1	1	2	1	1	0	0	0	1	2	2	0	1	0	0	0	0	2	1	0	0	1	0	0	0	0	0	0	0	0	0
684	0	1	0	0	0	1	0	0	2	0	0	0	0	0	0	0	0	1	1	1	2	0	2	0	0	0	0	1	1	1	0	2	2	0	1	1	1	0	1	1	1	0	1	0	0	2	0	1	0
685	1	0	0	0	0	0	2	2	1	0	0	0	1	1	1	0	0	1	0	1	0	0	2	0	0	0	1	2	0	2	0	0	1	0	1	1	2	0	0	1	0	0	0	1	0	0	0	0	0
686	1	1	1	1	0	0	2	2	2	0	1	0	1	1	1	0	0	1	0	1	1	0	2	0	0	0	2	2	0	1	0	2	2	0	2	0	1	0	0	2	0	1	0	0	2	1	0	0	0
687	1	2	0	1	0	0	0	0	2	0	0	0	0	0	0	0	0	0	0	2	2	1	2	0	1	1	2	2	0	1	1	2	1	0	0	2	2	0	0	1	0	0	1	0	1	0	0	0	0
688	0	1	0	0	0	1	1	1	1	0	1	0	0	0	0	0	0	1	0	1	1	1	2	0	1	1	0	1	2	0	0	0	0	0	1	1	2	0	0	2	0	0	0	0	0	0	0	2	0
689	1	2	0	0	0	0	1	1	1	0	0	0	0	0	0	0	0	1	1	1	1	0	2	0	0	0	0	1	1	0	0	0	1	1	1	1	1	0	1	0	0	0	0	0	0	1	0	1	0
690	1	1	0	2	0	0	2	2	0	0	0	0	0	0	0	0	1	1	0	2	2	1	0	1	1	1	1	1	1	1	0	1	2	0	1	1	1	0	1	1	0	1	1	0	0	0	0	2	0
691	1	1	0	0	0	0	2	2	1	0	0	1	2	1	1	0	0	2	2	0	0	0	2	0	0	0	1	1	0	2	1	1	1	1	1	2	1	0	1	1	0	0	0	0	0	0	0	0	1
692	0	2	0	0	0	0	0	0	2	0	0	0	0	0	0	0	0	0	0	2	2	0	2	0	0	0	2	2	1	1	0	2	1	1	0	2	0	0	2	1	1	2	2	0	1	1	0	0	0
693	0	1	0	0	0	0	1	1	2	1	0	1	1	1	1	0	0	0	0	1	1	2	0	1	1	1	0	2	1	0	0	1	1	0	0	2	2	0	0	1	0	0	0	1	0	0	1	0	0
694	0	1	0	0	0	1	2	2	1	0	1	2	2	0	0	0	0	1	1	1	2	1	1	0	0	0	1	1	1	1	0	1	1	0	0	2	2	0	0	1	0	0	1	0	1	0	0	0	0
695	0	2	0	0	0	0	1	1	1	0	1	0	1	0	0	0	0	0	0	2	2	0	1	0	0	0	2	2	1	2	0	0	1	1	1	1	2	0	1	1	0	1	1	0	1	1	0	0	1
696	0	1	0	0	0	0	0	2	2	0	1	0	1	1	1	0	0	1	0	1	1	0	0	0	0	0	1	1	1	1	0	0	2	2	1	2	2	0	1	1	0	1	1	0	1	0	0	0	0
697	1	2	0	0	0	0	2	2	0	0	2	0	1	1	1	0	0	1	1	1	2	0	2	0	0	0	1	0	2	0	0	1	1	1	0	2	1	0	0	1	0	1	1	1	0	1	0	0	0
698	1	1	0	0	0	0	2	2	1	0	0	0	0	0	0	0	0	1	0	1	1	1	1	0	0	0	1	2	0	1	2	2	2	0	1	1	1	1	0	1	0	0	0	0	0	0	0	0	0
699	0	1	0	0	0	0	1	1	1	0	0	1	1	0	1	1	0	1	0	1	1	1	2	0	0	0	2	2	1	2	0	0	0	0	0	2	0	0	1	0	0	1	1	0	0	1	0	0	0
700	0	0	0	0	0	1	2	2	2	0	0	0	1	1	1	0	1	2	0	1	1	1	1	0	0	0	2	2	0	2	1	0	1	1	0	2	1	0	0	1	0	0	0	1	0	1	0	0	0
701	0	2	1	2	0	0	2	2	1	0	1	0	0	0	0	0	0	1	1	1	2	1	1	1	1	1	1	2	0	1	0	2	1	0	0	2	2	0	1	1	0	0	0	0	0	1	0	0	0
702	1	1	0	1	0	0	1	2	2	0	0	0	1	0	0	1	0	2	1	0	0	0	1	0	0	0	2	2	0	1	1	2	2	0	0	2	1	0	1	1	0	0	0	2	0	1	0	0	2
703	1	2	0	1	0	0	0	1	2	0	1	0	2	1	1	1	0	1	1	1	2	0	2	0	0	0	2	2	1	2	0	1	1	1	1	1	1	1	0	1	0	2	2	0	1	0	0	0	0
704	0	2	0	0	0	0	1	2	1	0	1	0	1	1	1	0	0	1	2	0	1	0	2	0	0	0	1	1	1	2	0	1	2	2	1	2	2	0	1	1	1	1	1	1	1	2	0	1	0
705	1	2	0	0	0	0	1	1	2	0	0	1	0	0	0	0	0	2	2	0	0	0	1	0	0	0	1	1	0	1	0	1	0	0	0	2	1	0	0	1	0	1	0	0	0	1	0	0	1
706	1	2	0	0	0	0	1	1	2	0	0	1	2	1	2	1	0	1	0	1	1	0	2	0	0	0	2	2	1	2	0	1	1	0	1	1	1	0	0	2	0	0	1	0	1	0	0	1	0
707	0	1	0	0	0	0	2	2	1	0	1	0	0	0	0	0	0	0	0	2	2	0	2	0	0	0	2	0	1	0	0	0	1	1	0	2	0	0	1	0	0	0	1	0	0	1	0	0	1
708	1	2	1	1	0	0	1	1	1	0	1	1	1	0	0	0	0	1	0	1	1	0	2	0	1	1	1	1	1	1	0	0	2	0	0	2	1	0	0	0	0	0	0	0	0	1	0	0	0
709	1	2	0	0	0	0	2	2	1	0	1	0	1	1	1	1	0	0	0	2	2	1	0	1	1	1	1	2	0	1	1	2	1	0	1	1	1	0	1	2	2	0	0	0	0	0	0	0	0
710	1	1	1	1	0	0	1	2	1	0	1	1	2	1	1	0	0	1	1	1	1	1	1	1	1	1	1	2	1	1	1	1	1	1	1	2	0	1	0	0	0	0	0	0	0	0	0	0	0
711	1	1	0	0	0	0	1	2	0	0	1	0	1	1	2	0	0	1	1	1	2	0	2	0	0	0	1	2	0	1	0	2	2	1	0	2	2	0	1	1	0	0	2	0	0	0	0	0	0
712	1	0	0	0	0	1	0	1	2	0	0	1	1	0	0	0	0	2	1	1	2	1	0	0	1	1	2	2	0	2	0	1	1	0	2	1	1	0	1	1	0	0	1	0	0	0	0	0	1
713	1	1	0	0	0	0	2	2	1	0	0	0	0	0	0	0	1	0	1	1	2	1	0	1	0	1	1	2	0	2	0	2	2	0	0	2	2	0	0	2	0	1	1	0	1	0	0	1	0
714	0	1	0	0	0	1	1	1	2	0	0	0	0	0	0	0	0	1	1	1	1	1	2	0	0	0	2	2	0	2	0	0	1	1	0	2	0	1	0	0	0	0	0	1	0	1	0	0	1
715	1	0	0	0	0	0	1	1	2	0	0	2	2	1	2	1	1	1	0	2	2	1	2	0	0	0	0	1	0	0	0	0	1	0	1	1	2	0	0	2	0	0	0	0	0	1	0	0	1
716	0	0	0	0	0	0	1	2	2	0	0	1	1	0	1	1	0	0	1	1	1	1	2	0	0	0	0	1	1	1	0	1	1	1	1	1	1	0	2	0	0	1	0	0	2	0	0	0	1
717	1	1	0	0	0	0	2	2	1	0	0	0	0	0	0	0	0	0	0	2	2	1	0	0	0	0	1	2	1	1	0	0	2	1	1	1	1	0	0	2	0	1	0	0	0	1	0	0	0
718	0	0	0	0	0	0	2	2	0	0	1	0	0	0	0	0	0	0	0	2	1	1	2	0	0	0	2	2	1	1	2	1	1	1	1	2	1	0	1	2	1	1	1	0	1	1	0	0	0
719	0	1	0	0	0	1	1	2	1	0	0	1	2	1	1	0	0	1	1	1	1	0	2	0	0	0	1	0	1	0	0	1	1	0	1	1	1	0	1	1	0	0	1	0	0	0	0	0	0
720	1	1	0	1	0	0	2	2	1	0	0	1	1	1	1	0	0	0	0	2	2	0	1	0	0	0	2	2	1	2	0	2	2	0	2	0	2	0	0	2	0	0	0	1	0	0	0	0	0
721	0	0	0	0	0	1	1	1	2	0	0	0	0	0	0	0	0	1	0	2	2	0	2	0	0	0	1	2	2	1	1	1	2	0	0	2	2	0	0	2	0	0	1	1	1	1	0	0	1
722	0	2	0	0	0	0	1	1	1	1	0	0	2	0	0	1	0	1	0	1	1	0	2	0	0	0	1	1	1	1	1	1	1	0	0	2	1	0	1	1	1	0	0	0	0	0	0	0	0
723	0	0	0	1	0	1	0	0	2	0	0	1	2	2	2	0	0	0	0	2	2	1	2	0	0	0	1	1	0	2	1	1	1	1	1	1	1	0	2	0	0	1	0	0	0	1	0	0	1
724	0	0	0	0	0	1	0	0	1	0	0	0	0	0	0	0	0	0	0	2	2	0	2	0	2	2	1	1	0	2	1	0	1	0	1	1	1	0	1	1	0	0	1	0	0	0	0	0	0
725	1	2	1	1	0	0	0	1	2	0	0	0	0	0	0	0	0	0	2	0	2	1	1	0	1	1	2	2	1	2	0	0	1	0	1	1	1	0	0	1	0	0	1	0	1	0	0	0	0
726	0	1	0	0	0	0	1	1	1	1	1	0	0	0	0	0	0	1	1	1	2	1	2	0	0	0	0	1	1	1	0	2	2	0	0	2	2	0	0	2	0	2	2	0	0	1	0	0	0
727	1	1	0	0	0	1	1	2	2	0	0	0	0	0	0	0	0	2	2	0	0	1	1	1	1	1	1	1	1	2	0	1	2	0	0	2	1	0	2	0	1	0	2	0	1	0	0	1	0
728	1	0	0	0	0	0	2	2	1	0	1	0	0	0	0	0	0	2	1	0	1	0	2	0	0	0	1	2	1	1	0	0	1	0	0	2	1	0	2	0	0	0	0	0	0	1	0	0	0
729	0	2	1	1	0	0	1	1	2	0	0	1	2	0	0	0	0	1	1	1	2	0	1	0	0	0	0	2	2	1	1	0	1	0	0	2	1	0	0	0	0	0	2	0	0	0	0	1	0
730	0	1	1	1	0	0	2	2	1	0	0	2	2	2	2	0	0	1	1	1	2	1	1	1	1	1	1	1	1	1	0	0	1	0	0	2	1	0	2	0	0	0	0	1	0	1	0	0	0
731	0	1	0	0	0	0	1	2	1	0	0	1	1	0	0	0	0	0	0	2	2	0	2	0	0	0	2	2	1	2	0	1	2	1	0	2	2	0	2	0	0	0	0	1	0	0	0	1	0
732	1	1	1	1	0	0	2	2	1	0	0	0	1	0	0	0	0	1	1	1	1	0	1	0	0	0	2	2	1	1	1	1	1	0	0	2	1	0	0	2	0	1	0	0	1	0	0	0	0
733	0	0	0	0	0	0	1	2	2	0	1	1	1	0	1	1	0	1	1	1	1	1	2	0	0	0	2	2	1	1	2	0	2	2	1	1	1	0	0	1	0	0	0	1	0	0	0	1	1
734	1	1	0	1	0	0	1	2	1	0	1	1	1	1	1	0	0	0	0	2	2	0	2	0	1	1	2	2	0	2	1	2	2	0	1	1	2	0	0	2	0	1	0	0	2	1	0	1	0
735	0	1	0	1	0	0	0	0	2	0	0	1	2	2	2	0	1	2	1	0	1	1	2	0	0	0	2	2	2	2	0	1	1	1	0	2	1	1	0	1	0	0	2	0	1	0	0	0	0
736	1	2	1	1	0	0	2	2	1	0	0	0	0	0	0	0	0	0	0	2	2	1	2	0	0	0	2	2	0	0	0	1	1	1	1	1	1	0	1	1	0	0	1	1	1	1	0	0	0
737	0	0	0	0	0	0	0	1	2	0	0	0	0	0	0	0	0	1	1	1	2	0	1	1	1	1	1	2	1	1	1	2	2	0	0	2	0	0	1	1	0	1	1	0	0	0	0	0	0
738	1	2	0	0	0	0	1	1	2	0	0	0	2	1	1	1	0	2	2	0	0	0	2	0	1	1	2	2	0	1	1	1	1	1	1	1	0	0	0	1	0	0	0	1	0	1	0	0	1
739	0	1	0	0	0	0	0	1	2	0	0	0	1	1	1	0	0	0	0	2	1	0	2	0	0	0	1	2	1	1	1	1	2	1	1	0	1	0	2	0	0	2	1	0	1	0	0	0	0
740	0	2	0	0	0	0	1	1	2	0	0	1	2	0	0	0	0	2	1	1	2	0	2	0	0	0	2	2	0	2	0	1	1	1	2	0	2	0	1	1	0	0	0	0	0	1	0	0	1
741	0	2	0	0	0	0	2	2	0	0	0	1	1	0	0	0	0	0	0	1	1	1	2	0	0	0	2	2	0	1	1	0	2	0	2	0	2	0	0	2	0	0	0	0	0	0	0	0	0
742	1	2	1	1	0	0	0	1	2	0	1	1	1	2	2	0	0	1	0	1	1	0	2	0	0	0	0	2	1	0	1	2	1	1	0	2	0	1	0	0	0	0	0	0	0	1	0	1	0
743	1	2	0	0	0	0	1	2	1	0	0	1	1	0	0	0	0	2	1	1	2	0	2	0	0	0	1	2	0	2	1	2	2	0	2	0	1	0	1	2	1	0	0	0	0	2	1	0	0
744	0	1	0	0	0	0	0	0	2	0	0	0	1	1	1	0	0	0	0	2	2	0	2	0	0	0	2	2	0	2	1	1	2	0	1	1	1	0	1	1	0	0	0	0	0	1	0	1	0
745	1	1	0	0	0	1	1	1	1	0	0	1	1	0	0	0	0	2	1	0	2	0	2	0	1	1	0	2	1	0	0	0	1	0	1	1	2	0	0	2	0	0	0	0	0	1	0	0	0
746	1	2	0	1	0	0	1	2	1	0	0	1	0	0	0	0	0	1	0	2	2	1	2	0	0	0	1	1	2	1	0	1	1	0	0	2	1	0	1	1	0	2	2	0	1	0	0	0	1
747	0	1	0	1	0	0	2	2	1	0	0	1	1	0	0	0	0	0	0	2	2	0	2	0	0	0	1	2	2	2	0	1	1	0	0	2	1	0	1	1	0	1	1	0	1	0	0	0	0
748	0	2	0	0	0	0	1	0	2	0	1	0	0	0	0	0	0	0	0	2	2	0	2	0	0	0	2	2	1	2	0	1	1	1	2	0	2	0	1	1	0	1	1	0	1	0	0	0	1
749	1	2	0	0	0	0	2	2	1	0	1	1	1	0	1	1	0	2	2	0	0	0	1	1	1	1	2	2	1	1	2	1	2	2	2	1	1	2	0	1	1	0	1	0	1	0	0	0	1
750	0	1	0	0	0	0	1	1	1	0	0	1	1	0	1	1	0	2	0	2	2	0	2	0	0	1	1	2	0	1	0	0	1	0	1	1	1	0	2	1	1	0	1	0	1	0	0	0	0
751	0	1	0	1	0	0	2	2	1	0	0	0	0	0	0	0	0	0	0	2	2	1	2	0	0	0	1	2	0	1	0	1	1	0	1	1	1	0	2	1	1	0	0	0	0	0	0	1	0
752	1	0	0	0	0	0	1	1	0	0	1	0	0	0	0	0	0	1	1	1	1	0	1	0	0	0	1	1	0	1	1	2	2	0	2	0	1	0	0	2	1	1	1	0	1	1	0	1	0
753	1	1	0	0	0	0	2	2	1	0	0	0	1	1	1	0	1	0	1	1	2	0	2	0	0	0	0	1	0	0	1	1	1	2	0	2	1	0	0	2	0	1	1	0	0	1	0	0	1
754	1	0	0	0	0	1	2	2	1	0	0	0	1	1	1	0	0	2	0	1	1	1	2	0	0	0	2	2	0	2	1	1	1	0	0	2	1	0	0	1	0	1	1	0	1	1	0	0	0
755	0	0	0	0	0	1	2	2	0	0	0	1	1	0	0	0	0	1	2	0	2	1	2	0	0	0	1	1	1	1	0	2	2	0	1	1	0	0	0	0	0	0	1	0	0	0	0	0	1
756	1	2	0	0	0	0	0	0	2	0	0	0	0	0	0	0	1	2	1	1	1	1	2	0	1	1	1	1	0	1	1	2	2	0	0	2	1	0	0	1	0	1	0	0	0	1	0	0	0
757	0	2	1	0	0	0	1	1	1	0	1	1	1	0	0	0	0	2	2	0	1	1	1	0	0	0	1	1	2	0	1	0	2	0	0	2	1	0	0	1	0	2	1	0	1	0	0	0	1
758	0	1	0	1	0	0	0	0	2	0	0	0	0	0	0	0	0	1	0	1	0	2	1	1	1	1	1	2	0	1	1	0	2	0	0	2	0	0	2	0	1	0	0	0	0	1	0	1	0
759	1	0	0	1	0	1	1	2	2	0	0	2	2	2	2	0	0	1	1	1	2	0	2	0	0	0	1	2	1	1	1	0	0	0	1	1	2	0	0	2	0	0	0	1	0	1	0	0	0
760	1	1	0	0	0	0	1	1	1	0	0	0	1	0	1	1	0	1	1	1	2	0	2	0	0	0	2	2	1	1	0	2	2	0	1	1	1	0	0	1	0	0	0	1	0	0	0	1	0
761	1	1	0	0	0	1	2	2	0	0	0	0	0	0	0	0	1	1	0	2	2	0	0	0	0	0	2	2	0	1	0	1	2	2	1	2	0	0	1	1	0	0	0	0	1	1	0	0	1
762	0	1	0	1	0	0	1	2	0	0	1	0	0	0	0	0	0	1	1	1	1	1	1	1	1	2	2	1	1	1	0	0	1	0	1	2	1	0	0	1	0	1	1	0	2	0	0	0	0
763	0	1	0	0	0	0	1	2	2	0	0	0	2	2	2	1	0	0	0	2	2	1	1	1	1	2	2	2	0	2	0	1	2	2	2	1	0	0	2	1	1	0	2	0	0	0	0	0	0
764	0	0	0	1	0	1	2	2	1	0	0	0	1	1	1	0	0	1	0	1	1	0	2	0	0	0	2	2	0	2	2	2	1	0	0	2	2	0	0	1	0	0	0	0	0	0	0	0	2
765	0	0	0	0	0	0	2	2	1	0	0	0	1	1	1	0	0	1	1	1	1	0	1	0	0	0	2	2	1	1	2	0	2	0	0	2	2	0	1	1	0	0	0	1	0	1	0	0	0
766	0	1	0	1	0	0	2	2	1	0	1	1	1	0	0	0	0	0	0	2	2	0	2	0	0	0	1	1	1	2	0	1	1	0	0	2	1	0	1	1	0	1	2	0	0	1	0	0	1
767	1	2	0	0	0	0	1	1	1	0	0	1	1	0	0	0	0	2	1	0	1	0	2	0	0	0	1	0	2	0	0	2	1	0	2	0	2	0	2	1	0	0	0	0	0	1	0	0	0
768	1	2	0	0	0	1	1	2	2	0	0	0	1	0	0	1	0	1	0	1	1	1	1	0	0	0	2	1	1	1	0	0	0	0	1	1	1	1	0	1	0	1	0	0	0	0	0	0	0
769	1	1	0	0	0	0	2	2	0	0	2	0	0	0	0	0	0	2	2	0	1	1	2	0	0	0	2	2	0	2	0	0	1	2	1	1	1	1	0	0	0	0	2	0	0	0	0	0	0
770	1	2	1	0	0	0	0	0	2	0	0	1	1	0	0	0	0	1	1	1	2	0	1	0	0	0	1	2	1	0	0	1	1	0	1	1	1	0	0	2	0	0	2	0	0	0	0	1	0
771	1	1	0	1	0	0	1	1	1	0	1	0	0	0	0	0	0	1	1	1	2	1	2	0	0	0	2	2	0	2	2	1	1	0	0	2	0	1	0	0	0	1	1	1	1	1	0	0	0
772	0	2	0	0	0	0	1	1	2	0	0	0	1	1	1	0	0	0	0	2	2	0	2	0	0	0	1	1	0	1	0	1	1	1	2	0	1	0	0	2	0	0	0	0	0	2	0	0	0
773	1	0	0	0	0	1	0	1	2	0	0	0	0	0	0	0	0	1	1	1	1	1	2	0	0	0	2	2	1	1	2	0	1	1	1	1	0	0	0	1	0	1	0	0	2	1	0	0	1
774	0	0	0	0	0	1	2	2	1	0	0	0	0	0	0	0	0	0	0	2	2	1	2	0	0	0	2	2	0	2	1	0	1	1	2	0	1	1	1	0	0	0	1	0	1	0	0	0	0
775	1	0	0	0	0	0	0	0	2	0	0	0	0	0	0	0	0	0	1	1	2	0	2	0	0	0	2	2	1	1	1	1	1	0	0	2	0	0	2	1	1	1	0	0	0	1	0	0	0
776	1	2	0	0	0	0	1	1	1	0	0	1	2	1	1	0	1	1	1	1	2	1	2	0	0	0	0	2	1	0	1	0	0	1	1	1	1	1	0	1	1	0	1	1	2	0	0	1	1
777	1	2	0	0	0	0	1	1	1	1	1	0	0	0	0	0	0	1	1	1	1	0	2	0	0	0	0	1	0	0	1	1	1	1	0	2	0	0	1	0	0	0	0	1	1	2	0	0	0
778	1	1	0	0	0	0	1	1	1	0	1	0	1	0	0	0	0	2	1	0	1	1	2	0	0	0	1	1	2	0	1	1	1	1	1	2	1	0	1	1	0	0	2	0	0	0	0	0	1
779	0	1	0	0	0	1	2	2	1	0	0	2	2	1	1	0	0	0	0	2	2	0	1	1	1	1	2	2	0	1	1	1	1	1	0	2	2	0	1	1	0	0	0	0	0	1	0	0	0
780	1	2	0	0	0	0	2	2	2	0	0	2	2	1	2	1	0	1	1	1	2	0	0	0	0	0	0	1	2	0	0	0	2	0	1	1	0	1	1	0	0	0	1	0	0	1	0	0	0
781	1	1	0	0	0	0	1	1	2	0	0	0	1	0	0	1	0	1	1	1	1	0	2	0	0	0	2	2	1	1	0	0	0	0	0	2	1	0	2	0	0	0	0	0	0	1	0	0	1
782	1	1	0	1	0	0	2	2	1	0	1	0	0	0	0	0	0	1	0	1	0	0	2	0	0	0	2	2	1	2	0	1	0	0	1	1	2	0	1	1	0	0	1	0	1	1	0	0	0
783	1	0	0	0	0	0	2	2	1	0	1	0	0	0	0	0	0	0	0	2	2	1	1	1	1	1	2	2	0	2	1	0	1	0	0	2	1	0	1	1	1	0	1	0	1	0	0	0	0
784	1	1	0	0	0	0	2	2	1	0	0	1	2	1	2	1	0	2	1	0	1	1	1	1	1	1	2	2	1	1	2	0	2	1	0	2	1	0	0	2	0	1	0	0	0	0	0	0	0
785	1	0	1	1	1	0	2	2	2	0	0	0	1	1	1	0	0	1	2	0	1	0	2	0	1	1	2	2	0	2	0	1	2	1	0	2	2	0	1	1	0	1	0	0	2	1	0	0	0
786	0	1	0	1	0	0	0	1	1	0	1	2	2	1	1	0	1	2	1	1	1	0	1	1	1	1	1	1	1	1	0	0	0	1	0	2	1	0	1	1	0	0	0	1	0	1	0	0	0
787	0	2	0	0	0	0	1	1	1	0	0	1	2	1	1	0	1	2	1	0	1	0	1	0	0	0	1	1	2	0	1	0	2	1	1	1	1	0	2	0	0	1	1	0	1	1	0	0	0
788	0	1	0	1	0	0	1	1	2	0	0	0	0	0	0	0	0	1	1	1	1	0	2	0	0	0	2	2	0	2	0	1	1	0	0	1	1	0	2	1	1	0	2	0	1	0	0	1	0
789	1	2	1	0	1	1	2	2	1	0	1	0	0	0	0	0	0	0	1	1	1	1	2	0	0	0	2	2	1	2	0	1	1	1	1	2	1	0	1	2	1	1	1	0	0	0	0	0	0
790	0	1	0	0	0	1	1	1	1	0	2	0	0	0	0	0	0	1	1	1	1	1	2	0	0	0	2	2	0	2	0	0	0	1	0	2	1	0	2	0	0	0	0	0	0	1	0	0	1
791	0	0	0	2	0	1	1	1	0	1	1	0	1	0	0	0	0	1	0	1	0	0	2	0	0	0	1	1	2	0	0	2	2	0	1	1	2	0	0	2	0	0	0	0	0	1	0	0	1
792	0	1	0	0	0	0	1	1	1	0	1	0	2	2	2	0	0	0	0	2	2	0	2	0	0	0	2	2	0	2	0	0	2	0	0	2	2	0	2	0	0	1	1	0	0	1	0	0	0
793	0	0	0	1	0	0	2	2	1	0	0	1	2	1	1	0	0	1	0	1	1	0	2	0	1	1	1	2	0	1	0	0	0	0	0	2	1	0	1	2	2	1	1	0	0	0	0	1	1
794	1	0	0	0	0	0	2	2	1	0	2	0	1	0	0	0	0	1	1	1	2	1	1	0	0	0	1	2	2	1	1	1	1	1	2	0	1	0	1	0	0	1	1	1	1	2	1	0	0
795	1	1	0	0	0	0	1	1	1	0	0	0	0	0	0	0	0	2	0	1	1	0	1	1	2	2	2	2	0	0	0	0	2	1	1	1	1	0	0	2	0	0	1	0	0	1	0	0	1
796	0	1	0	0	0	1	2	2	1	0	0	0	2	2	2	1	0	1	2	0	1	0	2	0	0	0	2	1	1	1	1	0	1	1	1	1	1	0	1	1	0	0	0	0	1	0	0	0	0
797	1	1	1	0	0	0	1	1	2	0	0	0	1	1	1	0	0	0	0	1	1	0	2	0	0	0	2	2	0	1	1	1	2	1	1	1	1	0	1	1	0	0	0	0	0	1	1	0	0
798	1	1	0	0	0	0	1	1	1	1	1	0	0	0	0	0	0	0	0	2	2	0	2	0	0	0	1	1	1	1	0	1	0	0	1	1	2	1	0	1	0	0	0	0	0	1	0	0	1
799	1	1	0	0	0	1	0	0	2	0	0	0	0	0	0	0	1	2	0	1	1	0	2	0	0	0	2	2	1	1	2	0	1	1	0	2	2	0	2	0	0	0	0	0	0	2	0	0	0
800	1	2	0	0	0	0	1	2	1	0	1	0	1	1	1	0	0	0	0	1	1	1	2	0	0	0	0	2	1	0	0	0	0	0	0	2	1	0	0	0	0	0	1	0	1	0	0	0	0
801	1	2	0	0	0	0	1	1	1	0	1	2	2	0	0	0	0	1	0	2	2	0	2	0	0	0	2	2	0	2	0	1	2	1	0	2	1	0	0	2	0	1	1	0	0	0	0	0	0
802	0	1	1	1	0	1	1	1	2	0	0	1	0	0	0	0	0	2	1	1	2	0	2	0	1	1	2	2	0	2	0	1	1	0	0	2	1	0	1	1	0	0	0	0	0	1	0	0	0
803	1	0	0	1	0	0	0	0	2	0	1	0	0	0	0	0	0	2	1	1	2	1	2	0	0	0	2	2	0	1	0	0	0	0	0	2	0	0	0	0	0	0	0	1	0	0	0	0	0
804	0	1	0	0	0	0	1	2	1	0	0	1	1	0	0	0	0	0	0	2	2	0	2	0	0	0	1	1	2	0	1	2	1	0	0	2	1	0	1	1	0	0	1	0	0	1	0	0	0
805	1	2	0	0	0	0	1	2	2	0	0	1	1	0	1	1	0	0	0	2	2	0	1	0	1	1	1	2	1	1	0	0	0	0	0	2	1	1	0	1	0	0	1	0	1	0	0	0	1
806	1	2	0	0	0	0	1	2	1	0	0	0	0	0	0	0	0	0	1	1	1	0	1	0	0	0	2	2	1	2	0	1	2	0	1	1	2	0	0	2	0	1	1	0	1	0	0	0	0
807	0	0	0	0	0	1	1	1	2	0	0	1	1	0	0	0	0	2	0	1	1	1	0	1	1	1	2	2	0	0	0	0	2	2	1	2	1	1	0	1	0	0	0	0	0	0	0	0	1
808	0	1	0	1	0	1	1	1	2	0	0	0	0	0	0	0	0	2	1	1	2	0	2	0	0	0	2	2	0	2	0	0	0	0	0	2	1	0	1	1	1	1	1	0	1	0	0	0	0
809	1	0	0	0	0	0	1	1	1	0	1	0	2	2	2	1	0	0	0	1	1	0	2	0	1	1	2	2	0	2	0	0	0	1	0	2	0	1	0	0	0	0	0	0	0	1	0	1	0
810	0	1	0	0	0	0	2	2	1	0	0	0	1	1	1	0	0	1	0	1	1	0	1	0	0	0	0	2	2	0	0	0	1	0	1	1	2	0	0	1	0	0	0	0	1	0	0	0	0
811	0	1	0	0	0	0	1	1	2	0	0	0	1	1	1	0	0	1	0	1	1	0	2	0	1	1	1	2	2	1	1	2	1	0	0	2	0	0	2	1	1	0	2	0	0	1	0	0	0
812	0	2	0	1	0	0	1	1	2	0	0	0	1	1	2	0	0	0	0	2	2	1	2	0	0	0	1	1	1	2	0	1	2	0	1	1	1	0	0	1	0	0	0	0	0	0	0	0	0
813	0	1	0	0	0	1	2	2	0	0	1	1	1	1	1	0	0	0	0	2	2	1	2	0	0	0	0	2	1	0	1	2	2	0	2	0	1	0	0	1	0	1	1	0	1	1	0	0	0
814	0	1	0	1	0	0	0	1	2	0	0	0	1	1	1	0	0	0	0	2	2	0	2	0	0	0	1	1	0	1	0	1	1	0	1	1	1	0	1	1	0	0	0	0	1	1	0	0	0
815	1	1	0	0	0	1	1	1	2	0	0	1	2	1	1	0	0	2	0	1	1	1	2	0	0	0	1	2	1	1	1	0	2	0	0	2	2	0	2	0	0	0	0	1	0	0	0	0	0
816	0	1	1	0	1	1	1	1	1	0	0	0	1	1	1	0	0	2	2	0	1	0	2	0	0	0	0	2	2	0	0	0	1	0	1	2	1	0	1	1	0	0	0	0	0	0	0	0	0
817	1	1	0	1	0	0	0	0	1	0	1	0	1	1	1	0	0	0	0	2	2	0	2	0	0	0	0	2	2	0	0	1	2	0	0	2	1	0	2	0	0	0	1	0	1	1	0	0	0
818	0	2	0	0	0	0	1	1	2	0	1	0	1	1	1	0	0	0	1	1	2	0	2	0	0	0	1	1	0	1	0	2	2	0	1	1	2	0	1	1	0	1	1	0	1	0	0	0	1
819	1	1	0	1	0	0	1	2	2	0	0	0	0	0	0	0	0	1	2	0	1	2	2	0	0	0	1	1	1	1	0	0	0	0	0	2	2	0	1	1	0	1	0	0	0	1	0	0	0
820	0	1	0	0	0	0	1	2	2	0	0	0	1	1	1	0	0	2	2	0	1	1	1	1	0	0	1	1	2	1	0	0	1	0	1	1	1	1	0	1	0	0	0	0	0	1	0	1	0
821	1	1	0	0	0	0	1	2	2	0	0	0	1	1	1	0	1	1	0	2	1	0	1	1	1	1	1	2	1	2	0	1	1	1	1	2	2	0	0	1	0	0	0	0	0	0	0	0	0
822	1	0	0	1	0	0	1	1	1	0	1	0	1	1	1	0	0	1	1	0	0	0	1	0	0	0	1	1	1	1	1	2	1	0	0	2	0	0	2	1	1	1	1	0	0	1	0	0	0
823	1	2	0	0	0	0	1	0	2	0	1	1	1	0	0	0	0	0	0	2	2	0	2	0	0	0	2	2	1	2	0	1	2	0	0	2	1	0	1	1	1	1	1	0	1	0	0	0	1
824	0	2	0	0	0	0	2	2	1	0	2	0	1	1	1	0	0	1	1	1	2	1	2	0	0	0	1	1	1	1	1	0	1	1	0	2	1	0	1	1	0	0	0	1	0	0	0	1	0
825	0	1	1	1	0	1	1	2	1	0	0	0	0	0	0	0	0	0	0	2	2	1	2	0	0	0	1	1	1	1	0	0	1	0	0	2	1	0	2	0	0	0	1	0	1	0	0	0	0
826	0	0	0	2	0	1	1	1	1	0	0	0	1	1	1	0	0	0	0	2	2	1	2	0	0	0	1	2	1	1	1	2	2	0	1	1	1	0	1	1	0	0	0	0	0	2	0	0	1
827	0	2	0	0	0	0	2	2	1	0	0	0	1	1	1	0	0	0	0	2	2	0	2	0	1	1	1	1	0	1	0	0	1	0	1	2	2	0	1	1	0	0	1	0	1	0	0	0	1
828	1	1	0	0	0	0	2	2	2	0	0	1	1	0	0	0	0	0	1	1	2	0	2	0	0	0	2	2	0	2	0	0	0	1	0	2	0	0	2	1	1	1	1	0	0	0	0	0	0
829	1	0	0	1	0	0	1	1	1	1	2	1	2	2	2	0	0	0	0	2	2	0	2	0	0	0	1	1	1	1	0	0	1	0	1	1	2	0	0	1	0	0	1	0	1	0	0	0	0
830	1	1	0	0	0	0	1	1	1	0	1	1	2	1	2	1	0	1	1	1	2	1	1	1	1	1	2	2	0	2	0	0	2	1	2	1	1	0	0	1	0	0	0	0	0	2	0	0	1
831	1	1	0	0	0	0	1	1	1	1	2	0	0	0	0	0	0	1	2	0	1	1	2	0	1	1	1	1	1	0	0	1	2	0	2	0	2	0	1	1	1	0	0	0	0	1	0	0	0
832	1	0	1	0	1	0	1	1	1	1	1	0	0	0	0	0	0	2	2	0	1	0	1	0	0	0	0	1	2	0	0	2	2	0	1	1	1	0	2	1	1	1	1	0	1	1	0	0	1
833	0	0	0	0	0	0	1	1	2	0	0	0	0	0	0	0	0	0	0	2	2	0	1	0	0	0	2	2	0	2	1	1	2	1	0	2	2	0	0	2	1	0	0	1	0	0	0	0	0
834	1	2	0	0	0	0	1	1	1	0	1	0	0	0	0	0	0	0	0	2	2	1	2	0	0	0	1	0	2	0	0	1	1	0	1	1	1	0	0	1	0	0	0	1	0	1	0	0	1
835	1	1	0	1	0	0	1	1	1	0	1	1	1	0	0	0	0	1	1	1	1	0	1	0	0	0	1	1	1	0	0	0	2	2	1	2	1	0	0	1	0	0	1	0	1	0	0	2	0
836	0	1	0	0	0	1	0	0	2	0	1	0	0	0	0	0	1	2	1	1	1	0	2	0	0	0	2	2	1	2	0	1	1	2	0	2	2	0	2	0	0	0	1	0	0	1	0	0	1
837	1	1	0	0	0	0	1	1	1	0	0	0	1	0	0	0	0	2	2	0	1	1	1	0	0	0	1	2	2	2	0	0	0	0	0	2	0	0	1	1	0	0	0	0	1	0	0	0	0
838	0	1	0	2	0	0	0	0	2	0	0	2	2	1	1	0	0	1	1	1	2	0	2	0	0	0	1	2	1	1	1	1	1	2	1	1	2	0	0	1	0	0	0	0	0	1	0	1	0
839	0	2	1	1	0	0	2	2	0	0	0	0	0	0	0	0	0	2	1	1	2	0	2	0	0	0	2	2	0	1	1	1	1	1	1	1	1	0	2	0	0	0	0	0	0	0	0	0	1
840	0	1	0	0	0	0	1	1	1	0	1	0	1	1	1	0	0	0	0	1	1	1	2	0	0	0	2	2	0	2	0	0	2	2	1	1	2	0	0	2	0	2	2	0	1	1	0	0	0
841	0	0	0	0	0	0	2	2	1	0	0	1	2	1	2	1	0	1	1	1	1	1	2	0	0	0	1	2	0	1	1	1	2	0	1	1	1	0	1	1	0	1	1	1	1	1	0	1	0
842	0	1	0	0	0	0	1	1	2	0	1	0	2	1	1	0	0	1	2	0	1	0	2	0	2	2	1	2	1	1	1	1	1	0	0	2	1	1	0	0	0	1	1	0	1	0	0	0	0
843	1	1	1	0	0	0	0	1	2	0	0	0	0	0	0	0	0	0	2	0	2	0	2	0	0	0	1	0	2	0	0	0	0	0	1	1	1	0	1	1	0	0	0	0	0	1	0	0	1
844	0	1	0	0	0	0	0	0	2	0	0	1	1	0	1	1	0	0	0	2	2	0	2	0	0	0	1	1	1	1	0	0	2	1	1	1	1	0	1	1	0	1	1	0	1	1	0	0	0
845	0	0	0	0	0	1	1	1	2	0	1	0	0	0	0	0	0	0	0	2	2	0	1	0	1	1	2	2	1	2	0	1	1	1	1	1	2	0	1	1	1	0	0	0	0	0	0	0	0
846	1	2	1	0	0	0	1	1	1	0	0	0	1	0	0	0	0	1	1	1	2	0	2	0	0	0	0	0	1	0	0	0	0	0	0	2	2	0	0	2	0	0	0	1	1	1	0	0	1
847	0	2	1	1	0	0	1	1	1	0	0	0	0	0	0	0	0	1	1	1	1	1	2	0	0	0	0	1	0	1	0	0	1	1	0	2	1	0	1	1	0	1	1	0	1	0	0	0	1
848	0	2	1	1	0	0	1	1	1	0	0	0	1	1	2	0	0	0	0	2	2	0	2	0	1	1	0	1	1	1	0	1	2	0	0	2	1	0	0	1	0	0	0	0	1	1	0	0	1
849	1	1	2	0	1	0	1	1	1	0	0	0	0	0	0	0	0	1	1	1	1	0	1	0	0	0	0	1	1	1	0	0	2	0	0	2	0	0	1	0	0	0	0	0	0	1	0	0	1
850	0	2	0	0	0	0	2	2	1	0	1	0	0	0	0	0	0	2	1	0	0	0	2	0	0	0	1	1	0	1	1	1	2	0	0	2	1	0	1	1	0	0	0	1	0	1	0	1	0
851	1	1	0	0	0	0	1	1	1	0	1	0	1	1	1	0	0	1	1	1	2	1	2	0	0	0	0	2	1	0	1	2	2	0	1	1	0	0	2	1	1	0	0	0	0	1	0	0	0
852	0	1	0	0	0	0	2	2	2	0	1	0	2	1	1	1	0	1	1	1	2	1	2	0	0	0	1	1	1	1	0	1	1	0	1	1	1	0	2	0	0	0	1	1	2	0	0	1	0
853	0	1	0	0	0	0	2	2	2	0	0	0	1	1	1	0	0	0	0	2	2	0	2	0	1	1	2	2	1	2	0	1	1	0	0	2	1	0	1	2	1	0	1	0	1	0	0	0	1
854	1	1	0	0	0	1	1	1	2	0	1	0	1	1	1	0	0	1	1	1	1	0	2	0	0	0	1	2	1	2	0	0	1	1	0	2	0	1	0	0	0	0	0	0	0	0	0	0	0
855	1	1	1	0	1	2	2	2	0	0	2	1	1	0	0	0	0	2	1	1	2	0	2	0	0	0	2	2	0	2	1	0	1	0	0	2	1	0	0	2	0	1	1	0	1	2	0	0	2
856	0	1	0	1	0	0	1	1	2	0	0	0	0	0	0	0	0	0	0	2	2	1	1	1	1	1	1	2	1	1	0	1	1	1	2	0	1	1	1	0	0	1	0	0	0	0	0	0	1
857	1	2	0	0	0	0	0	0	2	0	0	0	1	1	1	0	1	2	1	1	1	0	2	0	0	0	1	1	2	1	0	1	2	0	0	2	0	0	0	1	0	0	1	0	1	0	0	0	0
858	0	1	0	1	0	0	2	2	1	0	1	0	0	0	0	0	0	1	0	1	1	0	2	0	0	0	1	1	0	1	0	0	1	0	0	2	1	0	1	1	0	0	1	0	0	1	0	1	1
859	1	1	0	1	0	0	2	2	1	0	0	0	1	0	0	0	0	2	2	0	0	0	1	0	0	0	2	2	0	2	1	0	1	0	0	2	1	0	1	1	0	0	0	0	0	0	0	0	0
860	0	1	0	1	0	1	2	2	1	0	0	0	0	0	0	0	0	0	1	1	2	0	1	1	1	1	1	1	1	1	0	0	2	0	0	2	1	0	0	2	0	1	1	0	1	1	0	0	0
861	1	1	0	0	0	0	1	1	2	0	0	0	0	0	0	0	0	1	1	1	2	1	1	1	1	1	2	2	0	1	1	0	2	0	1	1	1	0	1	1	0	0	1	0	1	0	0	0	0
862	0	0	0	1	0	1	1	1	2	0	1	1	1	0	1	1	0	0	0	1	1	0	2	0	0	0	1	2	0	2	0	0	1	1	2	0	1	0	1	1	0	0	1	0	1	0	0	0	0
863	0	1	0	0	0	1	0	1	2	0	0	0	1	1	1	0	1	2	1	0	1	0	1	0	0	0	0	2	2	0	0	1	2	2	1	1	1	1	0	1	0	0	1	0	1	0	0	0	1
864	1	1	0	1	0	0	2	2	1	0	2	0	0	0	0	0	0	0	0	2	2	0	1	0	0	0	0	2	2	1	1	1	0	0	0	2	1	0	1	1	0	0	0	1	0	1	0	0	1
865	0	2	0	0	0	0	1	2	1	0	0	1	1	0	0	0	0	0	0	2	2	1	2	0	0	0	0	1	2	0	1	1	0	0	0	2	1	0	0	1	0	1	0	0	0	1	0	0	0
866	1	0	0	1	0	0	1	2	2	0	1	0	2	0	0	1	0	1	1	1	2	0	2	0	0	0	1	1	1	1	1	0	1	0	0	2	1	0	2	0	0	0	0	0	0	1	0	1	0
867	1	1	0	0	0	1	1	1	1	0	0	0	1	1	1	0	0	0	0	2	1	1	2	0	0	0	2	2	1	2	0	0	1	1	0	1	1	0	2	0	0	1	1	0	0	1	0	0	1
868	1	1	0	0	0	0	2	2	1	0	1	0	0	0	0	0	0	1	0	1	1	0	2	0	1	1	1	1	2	0	1	0	0	0	0	1	2	0	0	2	0	1	1	0	1	1	0	0	0
869	1	1	0	0	0	0	2	2	2	0	1	0	1	1	1	0	0	2	0	1	1	1	2	0	0	0	1	2	1	1	0	1	1	0	0	2	0	0	2	0	1	0	0	0	0	1	0	0	0
870	0	0	0	0	0	0	1	1	2	0	0	0	0	0	0	0	0	0	0	2	2	0	1	0	1	1	1	1	1	1	1	1	1	0	1	1	2	0	1	1	0	0	0	0	1	0	0	0	0
871	1	2	0	1	0	0	0	0	2	0	0	0	0	0	0	0	0	2	0	1	1	1	2	0	0	0	2	2	1	1	1	1	1	0	0	2	2	0	1	1	1	0	1	0	1	0	0	0	1
872	1	2	1	1	1	0	1	1	1	0	1	0	0	0	0	0	0	0	0	2	2	1	2	0	0	0	1	1	1	1	1	2	1	0	0	2	1	0	1	1	0	0	0	0	0	1	0	0	1
873	1	1	0	0	0	0	1	2	2	0	0	0	1	0	1	1	0	0	0	2	2	1	2	0	1	1	2	2	0	1	1	2	1	0	0	2	1	0	0	1	0	0	0	0	0	1	0	0	1
874	0	0	0	0	0	0	2	2	2	0	1	0	1	1	0	0	0	1	1	1	2	0	1	0	0	0	0	2	1	1	0	1	1	2	1	2	2	0	0	2	0	0	0	0	0	1	0	0	0
875	0	1	0	1	0	1	0	1	2	0	1	1	1	1	1	0	0	1	0	2	2	0	2	0	0	0	0	1	0	0	0	0	2	0	0	2	1	0	2	0	0	0	1	0	1	0	0	0	1
876	1	2	0	1	0	0	1	2	2	0	0	0	1	1	1	0	0	0	0	2	2	0	2	0	0	0	2	2	0	1	1	0	2	1	1	1	1	0	1	1	0	1	1	0	0	0	0	0	1
877	1	1	1	1	0	1	2	2	1	0	0	0	0	0	0	0	0	0	0	1	1	1	2	0	0	0	2	2	0	1	0	0	2	0	1	1	1	0	1	1	0	1	1	0	1	1	0	0	0
878	1	2	0	0	0	0	0	0	2	0	0	0	1	0	0	0	0	1	1	0	0	1	1	1	1	1	1	2	1	2	0	0	1	0	2	0	2	0	1	0	0	0	0	0	0	1	0	0	1
879	0	0	0	1	0	0	0	1	2	0	0	0	1	1	1	0	0	0	0	2	2	1	2	0	0	0	2	2	1	2	0	0	2	0	0	2	1	0	0	0	0	0	0	0	1	1	0	0	1
880	1	0	0	0	0	1	0	1	1	0	1	0	1	1	1	0	0	2	0	1	1	1	2	0	0	0	1	2	1	1	0	0	1	0	0	2	1	0	1	1	1	0	0	0	0	0	0	0	0
881	0	1	0	2	0	0	2	2	2	0	1	1	1	0	0	0	0	1	1	0	0	1	2	0	0	0	2	2	0	2	1	2	2	0	1	1	2	0	1	2	1	1	2	0	0	1	0	0	1
882	1	1	0	0	0	0	1	1	1	0	0	1	1	0	0	0	0	1	1	1	1	0	2	0	0	0	1	1	1	1	0	1	1	0	1	1	1	0	1	1	0	0	0	0	0	0	0	0	0
883	0	2	0	1	0	0	1	1	2	0	0	0	2	1	1	0	1	2	2	0	1	0	2	0	0	0	0	0	1	1	0	0	0	1	2	1	1	0	1	1	0	0	0	0	0	0	0	0	0
884	1	1	0	1	0	0	0	1	2	0	1	0	0	0	0	0	0	1	1	1	1	0	2	0	0	0	1	0	2	0	0	1	1	0	2	1	1	1	0	1	0	0	0	1	0	1	0	0	0
885	0	1	0	0	0	0	2	2	0	0	0	0	0	0	0	0	0	0	2	0	2	1	1	1	1	1	2	2	0	1	1	1	1	0	0	2	1	0	1	1	0	1	2	0	0	1	0	0	0
886	0	1	0	0	0	0	1	1	2	0	0	0	0	0	0	0	1	0	1	1	2	1	1	0	0	0	1	1	1	1	1	0	0	0	0	2	2	0	1	1	1	0	0	0	0	0	0	0	0
887	0	1	1	0	1	0	2	2	1	0	1	0	0	0	0	0	1	2	1	1	1	1	1	1	1	1	1	2	1	1	0	0	2	1	2	1	1	0	0	0	0	0	0	0	0	0	0	1	1
888	0	1	0	0	0	0	1	1	2	0	0	1	2	1	1	0	0	1	1	1	2	0	2	0	0	0	2	1	1	1	1	0	1	0	1	1	1	0	0	1	0	1	1	0	1	1	0	0	0
889	0	2	1	1	0	0	1	1	0	0	1	0	0	0	0	0	0	2	2	0	1	1	2	0	0	0	0	1	2	0	0	1	1	2	1	2	1	1	1	0	0	0	1	0	0	1	0	0	1
890	1	1	0	0	0	0	1	1	1	0	1	1	2	1	1	0	0	0	0	2	2	0	1	0	0	0	2	2	0	2	0	0	2	1	0	2	1	0	0	1	0	0	0	2	0	2	0	0	0
891	1	0	0	2	0	1	1	0	2	0	1	0	0	0	0	0	0	1	1	0	0	1	1	0	0	0	2	2	0	1	1	0	2	0	0	2	1	0	0	2	0	1	1	0	1	0	0	0	0
892	0	0	1	1	1	0	1	1	1	0	0	1	2	1	1	0	0	1	1	0	0	0	2	0	0	0	0	1	2	0	1	0	0	1	2	1	1	0	2	0	0	0	0	0	0	2	0	0	1
893	0	2	0	2	0	0	1	1	0	1	1	0	1	2	1	0	0	1	1	1	2	0	2	0	0	0	1	2	1	1	1	1	1	0	2	1	2	0	1	1	0	0	1	0	1	0	0	0	0
894	1	1	1	1	0	1	2	2	0	0	0	1	1	0	0	0	0	2	0	1	1	0	2	0	1	1	2	2	1	2	0	0	2	0	0	2	1	1	0	1	1	0	0	1	0	1	0	0	0
895	1	2	0	0	0	0	1	1	2	0	0	0	2	1	1	1	0	0	0	1	1	0	2	0	0	0	1	1	1	1	0	1	2	0	1	1	0	0	1	0	0	0	0	0	0	0	0	1	0
896	1	2	0	0	0	0	2	2	0	0	2	0	0	0	0	0	0	1	0	1	1	1	2	0	0	0	1	2	1	1	0	0	0	0	2	0	1	0	0	1	0	0	1	0	1	0	0	0	0
897	0	2	0	0	0	0	1	2	2	0	0	0	0	0	0	0	0	0	0	1	1	0	2	0	1	1	1	0	2	0	0	1	1	0	0	2	1	0	0	1	0	0	0	2	0	2	0	0	1
898	0	2	0	0	0	0	1	2	1	0	0	1	1	1	1	0	0	1	1	1	2	0	2	0	1	1	1	2	1	2	0	1	1	1	0	2	1	0	1	1	1	0	0	1	0	0	0	0	1
899	1	2	1	1	0	0	1	1	2	0	0	0	0	0	0	0	0	1	2	0	1	1	1	1	1	1	1	1	1	2	0	1	2	0	0	2	2	0	0	1	0	0	0	0	0	1	0	0	1
900	1	2	0	1	0	0	1	1	1	1	0	0	0	0	0	0	0	2	2	0	0	1	2	0	0	0	2	2	1	2	0	0	1	0	0	2	2	0	0	2	1	0	0	1	0	1	0	0	0
901	0	1	0	0	0	0	1	0	2	0	1	0	0	0	0	0	0	2	1	1	2	1	2	0	0	0	1	1	1	1	1	1	2	1	1	0	0	0	1	0	0	0	0	0	0	1	0	0	1
902	1	1	1	1	0	0	1	1	1	0	0	0	0	0	0	0	0	2	2	0	1	1	2	0	0	0	2	1	1	1	0	0	0	1	0	2	2	0	0	2	0	0	2	0	0	1	0	1	0
903	0	1	0	0	0	1	0	1	2	0	1	0	1	1	1	1	0	0	0	2	2	1	1	0	0	0	2	2	1	1	0	0	2	1	0	2	1	0	1	2	1	1	0	0	0	0	0	0	1
904	1	0	0	0	0	0	0	0	2	0	0	1	1	0	0	0	0	1	0	2	2	0	2	0	0	0	2	2	1	2	1	1	0	0	1	1	1	0	0	1	0	1	1	0	1	1	0	0	1
905	0	2	0	0	0	0	0	1	2	0	0	1	1	0	1	1	0	0	0	2	1	0	1	0	1	1	0	2	1	1	0	1	2	0	2	2	1	0	0	1	0	0	1	0	0	1	0	0	1
906	0	1	0	0	0	0	0	1	2	0	0	0	1	0	0	0	0	0	0	2	2	1	2	0	0	0	1	1	1	0	0	2	2	0	0	2	1	0	0	2	0	0	0	1	0	1	0	0	0
907	0	1	0	0	0	0	1	1	2	0	0	0	0	0	0	0	0	0	0	2	2	0	2	0	0	0	2	2	0	2	0	2	2	0	0	2	1	0	1	1	0	0	1	0	1	0	0	0	0
908	1	2	0	0	0	0	0	0	2	0	0	0	1	0	0	1	0	2	0	1	1	1	2	0	0	0	2	2	0	1	0	0	0	0	0	2	2	0	0	1	0	0	1	0	1	1	0	0	0
909	1	1	0	0	0	0	1	1	2	0	1	1	1	0	0	0	0	1	1	1	2	1	2	0	0	0	2	2	0	1	1	1	0	0	0	2	1	0	1	1	0	1	1	0	1	0	0	0	0
910	0	1	1	0	1	2	0	1	2	0	0	2	2	1	1	0	0	1	1	1	2	0	1	1	2	2	1	2	1	1	1	0	2	1	0	2	1	0	1	1	0	0	0	0	0	2	0	0	1
911	0	1	0	0	0	0	0	0	2	0	1	0	0	0	0	0	0	0	0	1	1	0	1	0	0	0	1	1	0	1	1	1	1	1	1	1	1	0	0	2	0	0	0	0	0	0	0	0	1
912	1	1	0	0	0	0	1	1	1	0	1	0	1	1	1	1	0	1	0	1	1	0	0	0	0	0	1	1	1	1	0	0	1	1	0	2	1	0	0	1	0	1	1	0	2	0	0	0	1
913	0	1	1	0	0	0	1	2	1	0	0	0	1	2	1	0	1	2	1	1	1	1	0	0	1	1	1	1	0	2	1	1	1	0	1	1	0	1	1	1	1	0	1	0	1	0	0	0	0
914	1	1	0	1	0	0	1	2	1	0	0	1	1	0	0	0	0	0	0	2	2	1	1	1	1	1	1	1	1	0	0	2	1	0	0	2	2	0	1	1	0	1	1	0	1	1	0	0	0
915	1	0	0	1	0	1	1	1	1	0	1	1	2	1	2	1	1	2	0	2	2	0	1	0	1	1	1	1	1	2	0	0	0	0	0	2	2	0	0	1	0	0	1	1	1	0	0	1	0
916	0	1	0	0	0	0	2	2	1	0	0	1	1	0	1	1	0	2	1	0	2	1	2	0	0	0	2	2	0	2	0	0	1	1	0	2	1	0	0	1	0	1	1	0	1	0	0	0	0
917	0	0	0	1	0	0	1	1	1	0	0	0	0	0	0	0	0	0	0	1	1	0	1	0	0	0	1	1	1	1	0	0	0	1	2	1	1	0	0	1	0	0	0	0	0	1	0	0	0
918	1	1	0	0	0	0	2	2	2	0	0	0	0	0	0	0	0	1	1	1	1	0	2	0	0	0	0	2	2	1	1	1	0	0	1	1	1	1	0	1	0	1	1	0	1	0	0	0	0
919	0	2	0	0	0	1	2	2	1	0	1	0	0	0	0	0	0	1	1	1	1	0	2	0	0	0	2	2	1	2	0	0	1	1	1	1	1	0	2	0	0	2	2	0	0	1	0	0	0
920	1	1	0	1	0	0	2	2	1	0	1	0	0	0	0	0	0	1	1	1	1	0	2	0	1	1	1	1	2	0	1	2	1	0	0	2	2	0	0	2	0	1	1	0	1	1	0	0	0
921	0	1	0	0	0	0	1	1	2	0	0	0	0	0	0	0	0	2	0	1	1	0	2	0	0	0	2	2	0	2	0	1	1	2	1	1	1	0	1	0	0	0	1	1	2	1	0	0	0
922	0	2	0	0	0	0	2	2	1	0	0	0	0	0	0	0	0	2	2	0	1	0	2	0	1	1	0	2	1	0	1	1	2	0	2	0	1	0	0	2	0	0	0	0	0	1	0	0	0
923	0	2	0	1	0	0	1	1	1	0	0	0	0	0	0	0	0	0	0	2	2	1	2	0	0	0	2	2	1	0	1	0	1	0	1	1	0	0	1	0	0	0	0	0	0	1	0	0	0
924	1	2	0	1	0	0	1	1	1	1	1	0	1	0	0	0	0	0	0	2	2	0	2	0	0	0	2	2	0	1	0	2	2	0	0	2	1	0	0	0	0	1	1	0	1	0	0	0	1
925	1	0	0	0	0	1	1	1	1	0	0	0	1	0	0	1	0	0	0	2	1	1	0	1	0	1	2	2	0	1	0	0	0	0	0	2	1	0	1	1	0	0	2	0	0	0	0	0	0
926	1	2	0	0	0	0	2	2	1	0	1	0	2	2	2	0	0	2	2	0	0	1	2	0	0	0	1	1	1	0	0	0	1	0	1	2	2	0	1	0	0	0	1	0	1	0	0	0	0
927	0	0	0	0	0	1	1	1	1	0	1	0	0	0	0	0	0	0	0	2	2	1	2	0	0	0	2	2	0	2	1	1	1	0	0	2	2	0	0	2	0	0	0	0	0	0	0	1	0
928	0	0	0	0	0	1	2	2	1	0	1	0	1	1	1	0	0	0	0	2	2	1	2	0	0	0	1	1	1	1	1	1	2	1	1	0	1	0	1	1	0	1	1	0	0	0	0	0	1
929	0	0	0	0	0	0	1	1	2	0	0	0	0	0	0	0	0	1	0	1	1	0	1	0	0	0	1	2	1	1	1	0	1	0	1	1	1	1	1	0	0	0	0	0	0	1	0	0	1
930	1	0	0	1	0	1	1	1	1	0	0	1	1	0	0	0	0	1	0	1	1	0	0	0	0	0	2	2	1	1	1	0	2	0	0	2	1	2	0	1	1	0	0	0	0	0	0	0	0
931	0	1	0	1	0	0	2	2	0	0	0	2	2	0	0	1	0	2	1	0	0	1	2	0	0	0	2	1	1	1	0	0	2	2	1	1	1	0	0	0	0	1	1	0	1	1	0	0	0
932	1	1	0	1	0	0	1	1	1	0	0	0	1	1	1	0	0	0	1	1	2	0	1	0	0	0	2	0	1	0	0	0	2	1	0	2	2	0	0	1	0	0	1	0	1	1	0	0	0
933	1	2	0	0	0	0	2	2	1	0	1	0	0	0	0	0	0	1	1	1	2	0	1	0	1	1	2	2	0	1	1	1	1	0	0	2	2	0	0	1	0	0	1	0	1	1	0	0	0
934	1	1	0	0	0	1	2	2	2	0	1	0	0	0	0	0	0	1	0	1	1	0	0	0	0	0	1	1	2	1	0	1	2	0	1	1	2	0	0	2	0	1	0	0	0	1	0	0	0
935	0	1	0	1	0	1	1	1	1	1	0	1	1	1	1	0	1	1	0	2	1	1	1	1	1	1	0	2	0	1	0	1	2	2	1	1	2	0	0	1	0	0	0	0	1	1	0	0	0
936	0	1	0	0	0	0	2	2	1	0	2	1	2	2	2	0	0	2	1	1	2	1	1	1	1	1	2	2	0	2	0	0	2	1	1	1	1	1	1	0	0	0	0	1	1	2	0	0	0
937	1	1	0	1	0	0	0	1	2	0	0	0	0	0	0	0	0	2	1	1	2	0	2	0	1	1	1	2	1	1	0	0	2	1	1	1	1	0	2	1	1	1	0	0	0	1	0	2	0
938	0	1	0	0	0	0	1	1	2	0	0	0	0	0	0	0	0	1	1	1	1	0	2	0	0	0	1	2	2	0	1	1	2	0	1	1	1	0	0	0	0	0	1	0	1	0	0	1	1
939	1	0	0	0	0	1	0	1	2	0	0	1	2	1	1	1	0	0	0	2	2	0	2	0	0	0	0	1	1	1	0	0	1	0	1	1	1	1	0	1	0	1	1	0	0	1	0	0	0
940	0	1	1	1	0	0	2	2	1	0	1	0	0	0	0	0	0	1	1	1	2	0	1	0	0	0	2	2	0	2	0	1	2	1	0	2	2	0	1	1	0	1	1	0	0	0	0	0	0
941	0	1	0	1	0	0	1	2	1	0	0	0	0	0	0	0	0	0	1	1	2	1	1	1	1	1	1	2	2	1	0	1	1	2	1	2	2	0	0	2	1	0	1	0	1	0	0	0	0
942	0	2	0	1	0	0	1	1	1	0	0	1	2	1	1	0	0	0	0	2	2	1	2	0	0	0	2	2	0	2	0	0	2	0	0	2	1	0	0	2	0	0	0	0	0	1	0	1	0
943	1	0	0	0	0	0	1	1	0	1	1	0	0	0	0	0	0	1	0	1	1	1	2	0	0	0	2	2	0	1	0	0	1	1	1	1	1	0	1	2	1	0	0	0	0	0	0	1	0
944	1	0	0	0	0	0	1	1	1	0	1	1	1	0	0	0	0	0	1	1	2	0	2	0	0	0	0	1	1	1	0	2	1	0	0	2	1	0	0	1	0	0	0	0	0	1	0	0	0
945	0	2	0	0	0	0	1	1	1	1	1	0	0	0	0	0	0	2	2	0	0	1	2	0	0	0	2	2	1	1	1	0	1	1	1	1	1	0	1	1	0	0	0	1	1	1	0	0	1
946	0	0	0	0	0	0	1	1	2	0	1	0	1	1	1	0	0	1	0	1	1	1	2	0	0	0	2	2	1	2	0	0	2	0	0	2	1	1	0	1	0	0	0	1	0	0	0	0	0
947	1	2	0	1	0	0	2	2	0	0	0	0	1	1	1	0	0	1	2	0	1	1	1	0	0	0	0	1	0	1	0	1	1	0	1	1	1	0	0	1	0	0	1	0	1	0	0	1	0
948	0	1	1	0	1	2	1	2	2	0	0	0	0	0	0	0	0	0	0	2	2	0	2	0	0	0	1	2	1	1	0	1	2	0	1	1	1	0	0	0	0	0	0	0	0	1	0	1	0
949	1	2	0	0	0	0	2	2	0	0	0	1	1	0	0	0	0	1	1	1	2	0	2	0	0	0	2	2	0	2	0	2	1	0	0	2	1	0	1	1	0	0	1	0	0	0	0	0	0
950	1	1	0	0	0	1	2	2	1	0	0	1	1	0	0	0	0	1	2	0	1	1	1	1	1	1	2	2	0	2	2	0	2	2	1	2	1	0	0	1	0	0	0	0	0	0	0	0	0
951	1	1	1	0	1	1	0	1	1	0	1	0	0	0	0	0	0	0	0	2	2	0	2	0	0	0	2	2	0	2	0	0	1	0	1	2	1	0	1	0	0	0	0	0	0	0	0	0	1
952	0	0	0	0	0	0	1	2	1	0	0	1	1	0	0	0	0	0	0	2	2	1	1	1	1	2	1	2	0	1	2	1	1	1	0	2	1	0	1	1	0	0	1	0	1	0	0	0	0
953	0	0	1	1	1	0	1	1	2	1	0	0	0	0	0	0	1	2	0	1	1	0	2	0	1	1	2	2	0	2	1	1	1	0	1	1	2	0	0	1	0	0	1	1	1	0	0	0	0
954	0	1	0	1	0	0	1	1	1	0	1	0	1	0	0	0	0	1	0	2	2	0	2	0	0	0	2	2	1	1	2	0	1	1	0	2	1	0	1	0	0	0	0	0	0	1	0	2	0
955	1	0	0	0	0	1	2	2	1	0	0	2	2	0	0	0	0	0	1	1	2	1	1	1	1	1	2	2	1	2	0	0	1	0	0	2	1	0	0	2	0	1	1	0	1	1	0	1	0
956	0	2	0	0	0	0	1	1	1	0	0	0	1	1	1	0	0	1	1	1	2	0	2	0	0	0	1	2	1	1	1	0	0	1	2	1	1	0	1	1	0	0	0	0	0	1	0	0	0
957	1	1	0	1	0	0	1	1	1	0	1	0	0	0	0	0	1	2	0	1	1	0	2	0	0	0	2	2	1	2	0	0	2	0	0	2	2	0	1	1	0	1	0	0	0	0	0	1	0
958	0	0	0	0	0	1	1	1	1	1	1	1	2	1	2	1	0	0	0	2	2	0	2	0	0	0	1	2	0	2	0	0	1	0	1	1	1	0	0	1	0	0	0	0	0	2	0	0	0
959	0	0	0	0	0	0	1	1	1	0	1	1	1	0	1	1	1	1	0	2	1	1	2	0	0	0	2	2	1	1	0	0	1	0	0	2	1	0	0	0	0	0	1	0	1	0	0	0	0
960	1	1	0	0	0	1	2	2	0	0	2	0	1	1	1	1	0	1	1	1	1	2	2	0	0	0	1	1	1	0	0	1	1	1	0	2	2	0	0	1	0	1	0	0	1	0	0	0	0
961	0	2	0	0	0	0	2	2	0	0	2	0	1	0	0	0	0	0	0	2	2	0	2	0	0	0	2	2	0	1	1	0	2	0	0	2	1	0	1	1	0	1	1	0	1	1	0	0	0
962	0	2	0	0	0	0	2	2	1	0	0	1	1	1	1	0	0	0	0	2	2	0	2	0	0	0	2	1	1	1	0	0	2	0	0	2	0	0	1	0	0	1	0	0	0	1	0	0	0
963	0	1	0	1	0	1	0	0	2	0	0	0	1	1	1	0	0	0	2	0	2	0	2	0	1	1	0	1	1	1	0	0	1	0	0	2	2	0	0	1	0	0	1	0	1	0	0	1	0
964	0	2	0	0	0	0	2	2	1	0	1	0	1	1	1	0	0	0	0	2	2	1	1	0	1	1	2	2	0	2	0	2	2	0	1	1	2	0	1	1	0	1	0	0	2	0	0	0	0
965	1	1	0	0	0	0	2	2	0	0	0	1	2	1	1	1	0	0	0	2	2	1	2	0	0	0	1	1	1	1	0	2	2	0	2	0	1	0	1	1	1	0	0	0	0	0	0	0	1
966	1	1	0	1	0	1	0	1	2	0	0	0	0	0	0	0	0	1	1	1	2	1	2	0	0	0	1	2	1	1	1	0	1	1	0	2	1	0	0	2	0	1	1	1	1	2	0	0	1
967	0	1	0	0	0	0	1	1	1	0	1	0	0	0	0	0	0	1	1	1	2	0	2	0	1	1	1	2	2	0	1	0	2	1	1	2	1	0	0	0	0	0	1	1	1	0	0	0	0
968	1	1	0	1	0	0	1	1	2	0	0	1	2	1	1	0	0	0	0	2	1	0	2	0	1	1	1	2	0	2	0	0	1	2	2	1	1	0	1	0	0	1	1	0	1	0	0	1	0
969	1	0	0	2	0	1	2	2	1	0	0	1	2	1	2	1	0	2	1	0	1	1	2	0	0	0	1	1	0	1	0	1	2	2	2	1	1	0	0	2	0	1	1	0	0	0	0	0	0
970	1	2	0	1	0	0	1	2	2	0	0	1	1	0	0	0	0	1	1	0	0	2	0	1	1	1	0	1	2	0	0	1	2	0	0	2	1	0	1	1	0	2	1	0	1	0	0	0	0
971	0	0	0	0	0	2	0	0	2	0	0	0	1	1	1	0	0	0	0	2	2	0	1	1	1	1	1	1	0	0	0	0	1	1	0	2	2	0	0	2	0	0	1	1	2	1	0	0	0
972	1	1	0	0	0	0	1	1	2	0	0	1	1	0	0	0	0	0	0	2	2	1	0	1	1	1	0	1	0	1	0	0	0	0	0	2	1	0	0	1	0	0	0	0	0	1	0	1	0
973	0	1	0	1	0	0	2	2	0	0	1	1	2	1	1	0	1	2	0	1	1	0	2	0	0	0	1	1	0	1	0	0	1	0	1	1	0	0	2	0	0	1	1	0	2	0	0	1	0
974	1	1	0	1	0	0	1	1	1	1	0	0	0	0	0	0	0	1	1	1	1	0	2	0	0	0	1	1	2	0	0	2	1	1	0	2	2	0	2	0	0	0	0	0	0	1	0	0	0
975	0	1	2	0	1	0	2	2	1	0	0	0	0	0	0	0	0	2	1	0	0	0	2	0	0	0	2	2	0	0	0	0	2	1	0	2	1	0	2	0	0	1	1	1	0	1	0	0	0
976	0	0	0	0	0	1	1	1	1	0	0	1	1	0	0	0	0	1	1	1	2	1	1	1	1	2	1	1	2	0	1	0	1	0	1	1	2	0	1	1	0	0	0	0	0	0	0	0	0
977	0	1	0	1	0	0	2	2	0	0	1	0	1	1	1	0	0	1	2	0	2	0	2	0	1	1	0	1	2	0	1	0	2	1	0	2	2	0	0	2	1	1	1	0	0	0	0	0	0
978	1	2	0	0	0	0	0	0	2	0	2	2	2	2	2	0	0	1	0	2	2	1	2	0	0	0	2	2	0	2	0	0	1	0	1	1	1	0	1	1	0	0	0	0	0	0	0	0	0
979	0	0	0	0	0	0	0	0	2	0	0	0	1	1	1	0	0	1	0	2	2	1	0	1	0	1	0	2	1	0	0	2	2	0	2	0	2	0	2	0	0	1	1	0	1	0	0	0	0
980	0	0	0	0	0	1	1	1	2	0	0	0	0	0	0	0	0	2	1	1	2	0	2	0	0	0	2	2	0	2	0	0	1	1	2	0	1	0	1	1	0	0	1	0	1	0	0	1	1
981	1	1	0	0	0	0	1	1	1	0	0	1	2	1	2	1	0	1	0	1	1	0	2	0	0	0	1	1	1	1	0	0	1	0	0	2	2	0	2	0	0	0	0	0	1	0	0	0	0
982	1	0	0	0	0	0	2	2	2	0	0	0	1	1	2	0	0	2	0	1	1	0	2	0	0	0	2	2	0	2	0	1	1	1	1	1	1	0	1	1	0	0	0	0	0	0	0	0	0
983	0	1	0	1	0	0	1	1	1	0	1	0	1	0	0	1	0	2	1	1	2	1	1	1	1	1	2	1	1	1	0	1	1	0	0	2	1	0	0	1	0	1	0	0	0	1	0	0	0
984	1	1	0	0	0	1	1	1	1	0	1	1	1	1	1	0	1	1	0	2	2	0	2	0	0	0	1	1	2	0	1	1	1	0	2	1	1	0	0	2	0	1	1	0	0	0	0	2	0
985	0	0	0	0	0	1	0	0	1	0	1	1	2	2	2	0	0	2	1	0	0	1	1	1	1	1	1	1	1	1	0	1	2	1	0	2	2	0	0	1	0	0	2	0	0	0	0	0	1
986	1	1	0	0	0	0	2	2	1	0	2	1	1	0	0	0	0	0	0	2	2	1	0	1	0	1	1	1	0	1	0	0	2	0	2	0	1	0	2	0	0	0	0	0	0	1	0	0	0
987	0	0	0	0	0	1	2	2	1	0	1	1	1	1	1	0	0	0	0	2	2	0	2	0	1	1	1	2	2	1	1	1	2	1	0	2	1	0	1	0	0	0	0	1	1	1	0	0	0
988	1	1	0	0	0	0	1	2	1	0	1	0	0	0	0	0	0	1	1	1	2	0	1	0	1	1	2	2	1	1	2	0	1	1	0	2	1	0	1	1	0	1	1	0	1	0	0	0	0
989	1	1	0	0	0	1	1	1	1	0	2	1	1	0	0	0	0	0	0	2	2	0	2	0	1	1	2	2	1	2	0	0	1	1	1	1	1	0	1	1	0	0	0	0	0	1	0	0	1
990	0	0	0	1	0	0	1	1	0	1	1	1	1	0	0	0	0	2	1	0	2	1	1	0	0	0	1	2	2	1	0	0	1	1	1	1	0	0	1	0	0	0	1	0	0	0	0	0	0
991	0	2	0	0	0	0	0	1	2	0	0	0	0	0	0	0	0	1	1	1	1	1	1	1	0	0	2	2	0	2	1	2	2	0	0	2	2	0	1	0	0	2	2	0	1	1	0	0	0
992	1	2	0	0	0	0	1	2	1	0	1	0	1	1	1	0	1	1	0	2	2	0	1	0	0	0	0	2	2	0	0	1	2	1	0	2	2	0	2	1	0	0	0	0	1	1	0	0	0
993	0	1	0	1	0	1	1	2	1	0	1	1	1	0	0	0	0	1	1	1	2	0	2	0	0	0	0	2	1	0	1	0	2	1	1	2	1	0	2	0	1	0	0	1	0	0	0	0	1
994	1	1	0	0	0	1	2	2	1	0	0	1	1	0	1	1	0	0	0	2	2	0	2	0	0	0	1	1	0	1	0	0	2	1	0	2	2	0	1	1	1	0	1	0	0	1	0	0	0
995	0	1	0	1	0	0	2	2	1	0	1	0	1	1	1	0	0	1	1	1	1	1	2	0	0	0	1	1	1	1	0	2	1	0	1	1	1	0	1	1	0	1	0	0	0	0	0	0	1
996	0	2	0	0	0	0	1	1	2	0	0	0	0	0	0	0	0	1	0	0	0	0	2	0	0	0	1	2	2	2	0	2	1	0	0	2	2	0	0	2	0	1	1	0	1	0	0	0	0
997	0	1	0	1	0	0	1	1	1	0	1	0	0	0	0	0	0	2	1	0	1	0	2	0	0	0	1	1	0	1	0	0	0	1	2	1	1	1	0	1	0	0	1	0	0	0	0	0	0
998	1	0	1	0	1	0	1	1	2	0	0	1	1	0	0	0	0	0	1	1	2	1	2	0	0	0	2	2	1	1	2	1	2	0	0	2	2	0	0	2	0	0	0	2	0	2	0	0	0
999	0	0	0	0	0	0	2	2	1	0	0	0	0	0	0	0	0	1	1	1	1	0	2	0	0	0	2	2	0	2	0	0	2	0	1	1	1	0	1	1	0	0	0	0	0	1	0	1	1
1000	0	1	0	1	0	0	1	1	1	0	1	0	2	1	1	1	0	2	1	0	0	1	2	0	1	1	1	1	1	1	0	1	2	0	1	1	1	0	0	2	0	0	1	0	0	0	0	0	0
[truncated: 252 more columns]
