# Supplementary material for: KNN-MDR: a learning approach for improving interactions mapping performances in genome wide association studies
Source: BMC Bioinformatics. 2017 Mar 21;18:184. doi: 10.1186/s12859-017-1599-7 (PMC5361736; doi:10.1186/s12859-017-1599-7)
Supplement: Supplementary file 5 — The data set(s) supporting the results of Table 3. (ZIP 7092 kb) [file 12859_2017_1599_MOESM5_ESM.zip › 000/S59/mkallsimul.dat]

1	0	2	0	0	0	0	2	0	1	0	1	0	1	0	0	0	1	0	1	1	1	0	2	0	0	0	0	1	1	2	0	0	1	1	0	2	0	0	0	2	0	0	1	0	1	1	0	2	0
2	1	2	1	0	0	0	1	0	1	0	1	2	2	1	1	0	2	0	1	1	1	0	2	0	0	0	0	0	1	1	0	0	2	2	0	2	1	0	0	1	0	0	0	1	1	1	0	1	0
3	1	1	1	0	0	1	2	1	0	0	0	0	0	0	0	0	1	1	1	1	1	0	2	1	1	2	0	1	1	0	0	0	1	2	0	2	1	0	0	1	0	0	0	0	0	1	0	0	1
4	1	2	1	1	0	0	2	0	0	0	0	0	0	0	0	0	0	0	0	0	0	0	2	0	0	0	0	2	2	1	1	0	0	2	0	2	1	0	0	2	1	0	0	0	1	0	0	1	1
5	1	2	0	0	0	0	2	0	2	0	0	0	1	0	1	0	2	0	0	0	0	0	2	0	0	0	0	0	0	1	0	1	1	2	0	2	2	0	0	0	0	0	0	0	0	0	0	1	0
6	0	0	2	0	1	1	1	1	1	0	0	1	1	0	1	0	1	1	0	0	0	0	1	0	1	1	0	2	2	2	0	0	0	0	0	2	0	0	0	1	0	0	0	0	1	2	0	0	0
7	0	0	2	0	2	2	1	0	0	0	1	1	1	0	1	0	1	1	0	0	0	0	0	0	0	0	0	0	0	2	0	1	2	2	0	2	1	0	0	1	0	1	0	0	1	1	0	1	0
8	0	1	1	1	1	1	2	0	2	0	0	0	0	0	0	0	1	1	2	2	2	0	2	0	0	0	0	1	0	1	2	0	1	1	0	2	1	0	0	1	0	0	0	1	0	1	0	2	0
9	0	2	0	0	0	0	2	1	0	0	1	0	1	0	1	0	1	0	0	0	0	0	2	0	0	0	0	0	1	1	0	1	0	1	0	2	1	0	0	2	0	0	1	1	0	1	0	1	0
10	0	2	0	0	0	0	2	0	0	0	0	1	1	0	1	0	1	1	0	0	0	0	2	0	0	0	0	0	0	2	0	2	1	0	2	0	1	1	1	1	0	1	0	0	1	0	0	1	0
11	1	1	2	1	0	0	1	0	1	0	1	1	1	0	1	0	1	0	0	0	0	1	2	0	0	0	0	0	0	1	1	1	2	2	0	2	1	0	0	1	0	1	0	0	1	0	0	0	2
12	0	2	1	0	0	0	2	0	2	0	0	1	1	0	1	0	2	1	0	0	0	0	2	0	0	0	1	0	1	2	0	0	1	1	1	1	1	0	0	1	0	0	0	0	0	0	0	1	0
13	1	1	1	1	0	0	2	1	0	0	1	1	1	0	1	0	1	1	1	1	1	1	1	1	1	1	1	0	0	1	0	1	1	1	0	2	1	0	0	1	0	0	0	0	0	0	0	2	0
14	0	0	2	0	1	1	1	0	2	0	0	0	1	0	0	0	1	1	0	0	0	0	2	0	1	1	1	0	0	1	0	0	1	1	0	2	2	0	0	2	1	0	1	0	1	1	0	1	1
15	0	1	1	1	0	0	2	0	2	0	0	1	1	0	1	0	2	2	0	0	0	0	2	0	0	1	0	1	2	0	1	0	2	1	1	2	2	0	1	1	1	0	1	0	1	0	0	1	0
16	0	0	2	0	0	0	2	0	0	0	0	1	2	0	1	0	1	0	1	1	0	0	0	0	0	0	0	2	2	1	1	0	2	1	0	2	1	0	0	0	0	0	0	1	0	1	0	2	0
17	0	2	1	1	0	0	2	1	0	0	0	1	1	0	1	0	0	0	2	1	1	0	2	0	0	0	0	0	1	1	0	0	1	2	0	2	2	0	0	1	0	0	1	0	0	1	0	0	0
18	1	0	1	0	0	0	1	0	0	0	0	0	1	0	1	0	1	1	0	0	0	1	1	1	1	1	0	0	1	1	0	1	2	1	1	1	0	0	0	1	0	0	1	0	0	0	0	0	1
19	0	1	1	1	0	0	1	1	0	0	1	1	1	0	1	0	2	2	1	1	1	1	1	0	0	0	0	0	0	2	1	2	2	1	1	2	1	0	0	2	0	0	0	0	0	1	0	0	2
20	0	0	2	0	2	2	1	0	0	1	2	1	1	0	1	0	1	1	2	2	1	1	1	0	0	0	1	1	1	0	0	0	1	1	1	1	1	1	0	1	0	0	0	0	0	0	0	1	0
21	0	0	2	1	1	1	1	0	1	0	1	0	0	0	0	0	2	0	1	1	1	1	2	0	0	0	0	1	0	1	1	2	1	2	0	2	0	0	0	1	0	0	1	0	0	1	0	1	1
22	1	0	2	0	0	0	2	1	1	0	0	1	2	0	2	0	1	0	1	0	0	0	2	0	0	0	0	2	2	2	0	2	2	1	0	2	2	0	0	2	1	0	0	0	0	0	0	0	0
23	0	1	2	0	1	1	2	0	1	0	1	0	0	0	0	0	2	2	1	1	1	0	1	0	0	0	0	0	0	2	0	0	2	1	1	1	1	0	0	0	0	0	0	0	1	0	0	0	1
24	0	1	2	0	0	0	2	0	2	0	0	0	1	0	0	1	1	0	1	1	1	0	1	0	0	0	0	1	1	1	1	2	1	1	1	0	2	0	0	2	0	0	0	0	0	0	0	1	0
25	0	1	2	0	0	0	1	0	1	0	0	1	1	0	1	0	2	1	0	1	1	1	1	0	0	0	1	1	1	2	0	0	2	1	1	2	2	1	1	0	0	1	0	1	1	1	0	2	0
26	1	1	2	1	0	0	2	0	1	0	0	0	1	0	0	1	2	1	1	1	1	1	2	0	0	0	0	0	0	2	0	0	2	2	0	2	1	0	0	1	1	0	0	0	0	1	0	1	0
27	1	1	2	1	0	0	1	0	0	0	0	0	1	0	1	0	1	0	0	1	0	0	2	0	1	1	0	0	0	1	1	0	2	2	0	2	1	1	1	1	0	0	0	0	0	1	0	2	0
28	0	2	1	0	0	0	2	1	0	0	0	1	1	0	1	0	1	0	1	1	0	0	0	0	0	0	0	1	1	1	1	0	1	2	1	1	1	0	0	2	0	0	0	0	0	1	0	2	0
29	1	1	1	0	0	0	1	0	1	0	0	0	2	0	1	1	1	1	2	1	1	0	2	0	0	0	0	0	1	1	0	0	1	2	1	2	2	0	0	0	0	0	0	0	0	0	0	2	0
30	1	0	2	1	1	1	2	0	1	0	0	0	1	0	1	0	1	1	0	0	0	2	0	1	1	1	0	1	1	2	0	2	1	1	0	2	2	1	1	0	0	0	0	0	1	0	0	1	0
31	0	2	0	0	0	0	2	0	1	0	0	0	0	0	0	0	2	2	1	1	1	0	2	0	0	0	0	0	1	1	0	0	0	2	0	2	0	0	0	2	0	0	0	0	0	1	0	2	0
32	1	1	1	0	0	0	1	0	0	1	1	1	1	0	1	0	0	0	2	1	1	0	2	0	2	2	0	0	1	1	1	1	2	0	1	1	1	0	0	0	0	0	1	0	2	0	0	1	0
33	0	2	0	0	0	0	2	0	0	0	0	0	0	0	0	0	1	1	0	0	0	0	2	0	0	0	0	0	0	1	1	0	1	0	2	0	1	0	0	1	0	0	0	0	1	1	0	1	0
34	1	1	2	1	0	0	1	0	1	0	0	0	0	0	0	0	1	1	0	0	0	1	0	1	1	1	0	0	1	1	0	1	2	1	1	1	1	0	0	2	0	0	1	0	1	1	0	0	0
35	0	1	1	0	1	1	2	1	1	0	0	0	0	0	0	0	2	2	2	2	2	0	2	0	0	0	0	0	1	0	0	0	2	1	1	1	1	0	0	2	0	1	1	0	1	0	0	1	0
36	0	0	2	0	1	1	1	0	1	0	0	0	1	0	1	0	2	0	1	1	1	0	1	0	1	1	1	1	1	2	0	1	1	2	0	2	1	1	1	0	0	1	0	0	1	0	0	2	0
37	1	2	1	0	0	0	2	1	1	0	0	0	2	0	0	1	1	1	0	0	0	0	2	0	0	0	0	0	1	1	0	0	1	2	0	2	2	0	0	0	0	0	0	0	0	2	0	1	1
38	1	0	2	0	0	0	1	1	1	0	0	1	2	0	2	0	2	2	2	2	0	0	1	0	1	1	0	1	0	1	1	1	2	2	0	2	2	1	1	1	0	2	0	0	1	0	0	2	0
39	1	1	1	0	0	1	2	1	1	0	0	0	0	0	1	0	1	0	1	1	1	0	2	0	0	0	0	1	1	1	0	0	2	1	1	2	2	0	0	1	1	0	0	0	1	1	0	2	0
40	0	1	1	0	0	0	1	0	0	0	1	1	2	0	2	0	2	2	0	0	0	0	2	0	0	0	0	1	1	1	0	0	2	1	1	2	1	0	0	0	0	0	0	0	0	0	0	0	0
41	1	1	2	1	0	0	2	0	1	0	1	0	1	0	0	0	2	1	1	1	1	0	2	0	0	0	0	1	2	0	1	0	1	1	1	2	0	0	0	1	0	0	2	0	2	1	0	1	0
42	1	1	1	0	0	0	2	0	2	0	0	0	0	0	0	0	0	0	0	0	0	1	2	0	0	0	0	0	0	1	0	0	1	1	0	2	0	0	0	2	0	0	0	0	0	1	0	1	0
43	1	1	2	0	0	0	2	0	1	0	1	0	0	0	0	0	2	2	1	1	1	1	1	0	0	0	0	2	2	0	0	0	2	2	0	2	2	0	0	1	0	0	0	0	0	0	0	2	0
44	0	0	2	0	1	1	2	0	0	1	1	0	1	0	1	0	0	0	2	2	0	1	2	0	0	0	0	1	1	1	1	0	1	0	1	1	1	0	0	2	0	0	1	0	1	1	0	1	0
45	1	0	2	1	1	1	0	0	0	0	2	0	1	0	1	0	2	1	0	0	0	1	2	0	0	0	0	1	1	1	2	0	2	1	1	1	2	0	0	0	0	0	0	0	1	1	0	0	0
46	0	0	1	0	0	0	2	1	0	0	0	1	1	0	1	0	0	0	0	0	0	0	1	0	1	1	0	0	1	1	0	1	2	0	1	1	1	0	0	1	0	0	0	0	0	1	0	2	0
47	0	1	1	0	0	0	1	0	1	0	1	0	1	0	1	0	1	0	0	0	0	0	2	0	2	2	1	0	1	2	0	1	1	0	2	0	2	0	0	1	0	0	0	0	1	0	0	2	0
48	1	2	1	0	0	0	1	0	1	0	1	0	0	0	0	0	2	0	0	0	0	0	1	0	1	1	0	0	0	2	0	0	1	1	1	1	2	0	0	1	0	1	0	0	0	2	0	1	1
49	0	2	1	1	0	0	1	1	0	0	0	2	1	0	1	0	1	0	1	0	0	1	1	0	0	0	0	1	1	1	0	2	2	0	2	0	0	0	0	1	0	0	0	1	0	0	0	1	1
50	0	1	2	0	1	1	2	1	0	0	0	0	1	0	0	1	1	1	1	0	0	0	2	0	0	0	0	0	1	0	0	0	1	1	1	1	0	0	0	1	0	0	0	0	1	0	0	1	0
51	0	1	1	0	0	0	2	0	0	0	0	2	2	0	2	0	1	0	1	1	1	1	2	0	0	0	0	0	0	2	0	1	1	0	2	0	1	0	0	2	0	0	0	0	0	0	0	1	1
52	0	2	2	1	0	0	2	0	2	0	0	1	1	0	1	0	1	1	0	0	0	1	2	0	0	0	0	0	0	2	0	1	1	2	1	2	1	0	0	2	0	0	0	0	2	0	0	2	0
53	0	0	2	0	0	0	1	0	1	0	1	0	0	0	0	0	0	1	0	0	0	0	2	0	1	1	0	2	2	1	2	0	0	0	1	1	1	0	0	0	0	0	0	0	0	0	0	1	0
54	0	0	2	1	0	0	2	0	1	0	2	0	1	0	0	1	1	0	0	1	0	0	2	0	0	0	0	1	2	1	0	0	2	1	1	1	2	0	0	0	0	2	0	0	1	0	0	2	0
55	1	2	1	0	0	0	2	1	0	0	0	1	1	0	1	0	1	1	0	0	0	1	1	0	1	1	0	0	1	1	0	1	1	1	1	1	1	0	0	1	0	0	0	0	0	0	0	2	0
56	0	2	1	0	0	0	2	0	2	0	0	0	2	0	2	0	2	2	0	0	0	1	0	1	0	1	0	0	1	1	0	2	2	0	2	0	2	0	0	0	0	0	1	0	1	2	0	1	1
57	1	2	0	0	0	0	1	1	1	0	1	1	2	0	2	0	1	1	0	0	0	0	2	0	0	0	1	0	0	0	0	1	1	2	0	2	1	0	0	2	0	0	0	0	0	0	0	1	0
58	0	2	0	1	0	0	1	1	0	1	1	0	1	0	0	1	1	1	1	0	0	0	2	1	1	2	0	0	1	1	0	0	2	2	1	2	0	0	0	2	0	0	0	0	0	2	0	1	1
59	0	0	2	1	0	0	2	0	0	0	0	0	0	0	0	0	1	1	0	0	0	0	2	0	1	1	0	0	0	2	0	1	1	1	1	1	2	0	0	0	1	0	1	0	1	0	0	2	0
60	0	0	2	0	1	1	0	0	1	1	1	2	2	1	1	0	2	0	1	1	1	0	2	0	0	0	0	0	0	1	0	0	1	0	1	1	1	0	0	1	0	0	1	0	1	0	0	2	0
61	0	2	1	1	0	0	2	0	1	0	1	1	2	0	2	0	0	0	0	0	0	0	2	0	0	0	0	0	0	1	1	1	1	1	0	2	2	1	1	0	0	1	0	0	1	0	0	1	0
62	0	1	1	0	0	0	2	0	0	0	0	0	0	0	0	0	2	2	1	1	1	0	1	0	1	1	1	1	1	0	0	1	2	1	1	1	1	0	0	2	1	0	0	0	0	0	0	2	0
63	1	0	2	0	0	0	1	0	0	0	1	0	1	0	0	1	2	2	0	0	0	0	2	0	0	0	1	0	0	1	0	0	2	1	1	1	1	0	0	1	0	0	1	0	1	0	0	1	1
64	0	2	1	1	0	0	1	1	1	0	0	1	1	0	1	0	2	0	0	1	0	0	2	0	1	1	0	0	0	2	1	0	0	2	0	2	1	0	0	1	0	0	0	0	1	0	0	2	0
65	0	1	1	0	1	1	2	0	1	0	0	0	1	0	1	0	1	1	1	1	0	0	2	0	0	0	0	0	0	2	1	0	1	0	1	2	1	0	0	0	0	0	1	0	0	1	0	1	1
66	1	1	0	0	0	0	2	0	0	1	1	0	1	0	0	0	1	1	0	0	0	0	2	0	0	0	0	0	0	1	1	0	1	2	0	2	2	0	0	0	0	0	0	1	0	1	0	1	0
67	0	1	1	0	1	1	1	0	1	0	1	1	1	0	1	0	2	2	0	0	0	1	2	0	0	0	0	1	1	1	1	1	1	1	1	1	1	1	1	1	0	0	1	0	1	1	0	0	0
68	0	0	2	0	0	0	2	1	0	0	1	0	1	0	1	0	1	0	1	1	1	0	2	0	0	0	2	1	1	0	1	0	2	1	1	1	2	0	0	1	0	0	1	0	2	2	0	0	2
69	0	1	2	0	0	0	1	0	0	1	1	0	1	0	0	1	1	1	1	1	1	0	2	0	1	1	0	0	0	2	2	1	1	1	1	1	2	0	0	0	0	0	2	0	1	1	0	1	1
70	0	2	0	0	0	0	2	0	0	0	0	0	1	0	0	0	1	0	0	0	0	0	2	0	0	0	0	2	2	1	1	0	1	0	1	2	0	0	0	2	0	0	1	0	1	1	0	2	0
71	0	1	1	0	0	0	2	1	0	0	0	0	0	0	0	0	1	1	0	0	0	0	1	0	0	0	0	1	2	0	0	0	1	2	0	2	1	0	0	2	0	0	1	0	1	1	0	1	0
72	1	1	2	1	0	0	2	1	0	0	0	0	1	0	1	0	2	2	1	1	0	0	2	0	0	0	0	0	0	2	1	2	2	0	1	1	2	0	0	1	0	0	1	0	1	1	0	2	0
73	1	2	0	0	0	0	2	0	1	0	0	0	0	0	0	0	1	1	1	0	1	0	2	0	0	0	0	1	1	1	2	1	1	1	1	2	2	1	1	1	0	0	1	0	1	2	0	2	0
74	1	1	1	0	1	1	2	1	1	0	0	0	0	0	0	0	2	2	1	1	1	0	1	0	0	0	0	2	2	2	0	1	2	0	1	2	2	0	0	1	0	1	0	0	1	0	0	0	1
75	1	2	0	1	0	0	2	0	2	0	0	0	1	0	1	0	2	2	0	0	0	0	2	0	1	1	0	0	1	1	0	0	0	2	0	2	2	0	1	2	1	0	2	0	2	1	0	0	0
76	0	1	2	1	0	0	2	1	0	0	0	0	2	0	1	0	1	0	1	1	1	0	2	0	0	0	0	0	0	1	0	0	0	0	0	2	2	0	0	0	0	1	0	0	0	1	0	0	2
77	1	1	2	0	0	0	2	0	0	0	0	0	0	0	0	0	0	0	1	1	1	1	2	0	0	0	0	1	1	1	1	1	1	1	1	1	0	0	0	1	0	0	0	0	0	1	0	1	0
78	0	1	2	1	0	0	1	0	2	0	0	0	0	0	0	0	1	1	1	1	1	0	2	0	0	0	0	0	1	1	0	0	0	2	0	1	1	0	0	1	0	1	0	1	2	0	0	2	0
79	0	1	1	1	0	0	2	0	1	0	0	0	0	0	0	0	1	1	0	0	0	1	1	0	0	0	0	0	0	1	1	2	1	2	0	2	1	0	0	2	0	1	0	0	2	0	0	2	0
80	1	1	1	0	1	1	1	0	2	0	0	0	0	0	0	0	1	1	2	1	1	1	2	0	0	0	0	1	1	1	1	0	2	0	2	2	2	0	0	1	1	0	1	0	1	0	0	2	0
81	1	0	2	0	1	1	1	1	0	0	1	1	0	0	0	0	2	1	0	0	0	1	0	1	1	1	0	0	1	0	0	0	1	0	2	1	2	0	0	0	0	1	0	0	1	1	0	2	0
82	0	1	2	1	0	0	1	0	0	0	1	0	1	0	0	1	1	1	0	0	0	1	1	1	1	1	0	0	0	1	1	0	2	1	0	2	2	0	0	1	1	0	0	0	0	0	0	1	0
83	1	1	2	1	0	0	2	0	2	0	0	0	0	0	0	1	0	0	0	0	0	0	1	0	1	1	0	0	0	2	0	0	2	0	1	2	1	1	1	0	0	0	0	0	0	0	0	2	0
84	1	2	0	0	0	0	2	1	0	0	0	1	2	0	1	0	1	0	0	0	0	0	2	0	0	0	0	1	2	0	0	0	2	1	0	2	1	0	0	1	0	0	0	0	0	1	0	1	1
85	1	1	1	0	1	2	2	1	1	0	0	0	1	0	0	1	1	0	1	1	1	0	2	0	0	0	0	0	0	2	0	0	1	0	1	2	2	0	0	1	0	0	0	0	0	0	0	1	0
86	0	0	2	0	0	0	1	1	0	0	1	0	1	0	1	0	1	0	1	1	1	1	2	0	0	0	0	0	1	1	0	0	2	1	1	1	1	0	0	1	0	0	0	0	0	0	0	1	1
87	1	1	1	0	0	0	2	1	0	0	0	1	1	0	1	0	1	0	1	1	0	0	2	0	0	0	0	0	0	2	0	0	2	2	0	2	2	0	0	0	0	1	0	0	1	0	0	1	1
88	1	1	1	0	1	1	2	0	0	0	1	1	2	0	2	0	1	1	0	0	0	0	2	0	0	0	0	0	0	2	1	0	1	2	2	1	1	0	0	1	0	0	1	0	1	0	0	2	0
89	0	1	1	0	0	0	2	1	0	0	0	1	2	0	1	0	1	0	0	0	0	0	2	0	0	0	0	2	2	2	0	1	1	2	0	2	1	0	0	1	0	0	0	0	0	1	0	1	0
90	0	1	0	0	0	0	2	0	0	0	1	2	2	1	1	0	1	1	1	1	0	1	2	0	0	0	0	1	1	1	0	2	2	2	0	2	2	0	0	0	1	0	0	0	0	0	0	1	0
91	1	0	2	0	1	1	1	0	0	0	2	0	0	0	0	0	1	0	0	0	0	1	2	0	1	1	0	0	1	1	0	1	2	2	0	2	1	0	0	2	1	0	1	0	1	0	0	1	0
92	0	1	1	0	0	0	1	0	1	0	0	0	1	0	1	0	2	0	0	0	0	1	0	1	0	1	0	0	1	1	0	0	2	1	0	2	1	0	0	1	0	0	1	0	1	2	0	1	0
93	0	1	1	1	1	1	2	0	1	0	1	0	0	0	0	0	1	1	2	1	0	0	2	0	0	0	0	0	0	2	0	0	1	2	0	2	2	0	0	1	1	0	0	0	0	1	0	2	0
94	0	0	2	1	0	0	2	0	1	0	0	0	0	0	0	0	0	0	1	1	1	0	1	0	1	1	0	1	1	2	0	2	2	0	1	1	2	0	1	2	1	0	1	0	1	1	0	0	2
95	0	0	2	0	1	1	1	1	1	0	0	1	2	0	1	0	2	2	2	2	0	0	2	0	0	0	0	0	0	2	0	0	1	2	0	2	1	0	0	2	0	0	1	0	1	1	0	1	1
96	1	0	2	0	0	0	2	0	0	0	0	2	2	1	1	0	0	0	2	1	0	0	2	0	0	0	0	0	0	2	0	1	2	0	1	2	1	0	0	1	0	0	0	0	0	0	0	1	0
97	0	1	1	1	0	0	1	0	0	0	1	0	0	0	0	0	0	0	1	1	1	0	2	0	0	0	0	1	1	2	0	1	1	0	0	1	1	0	0	1	0	0	0	0	0	0	0	0	1
98	0	1	2	0	0	0	2	1	1	0	0	1	1	0	1	0	0	0	0	1	0	0	2	0	0	0	0	0	0	2	0	0	1	1	1	1	2	0	0	1	0	0	1	0	1	1	0	1	0
99	1	1	1	0	0	0	1	1	0	0	1	1	2	0	2	0	2	1	1	0	0	0	1	0	0	0	0	0	0	1	1	1	1	1	1	2	1	0	0	2	0	0	0	0	0	0	0	1	1
100	0	0	2	0	0	0	2	0	1	0	0	0	2	0	1	1	1	1	2	2	2	0	2	0	0	0	0	1	1	1	1	1	2	2	0	2	1	0	0	1	0	0	0	0	1	0	0	1	0
101	0	1	1	0	0	0	2	0	1	0	0	1	1	0	1	0	1	1	0	0	0	1	1	1	1	1	0	0	0	2	1	0	1	2	0	2	2	1	1	0	0	0	0	0	0	1	0	1	0
102	0	1	1	0	1	1	1	0	0	0	2	1	1	0	0	0	2	1	0	0	0	0	1	0	0	0	0	0	0	2	1	1	1	1	1	1	2	0	0	0	0	0	0	0	2	1	0	1	0
103	0	0	2	0	1	1	1	0	0	0	1	0	1	0	0	1	1	0	1	1	1	0	2	0	1	1	0	1	1	2	0	1	2	0	2	0	2	1	1	0	0	0	0	0	0	1	0	0	0
104	1	1	1	0	0	0	1	1	0	0	0	0	0	0	0	0	1	0	1	1	1	1	2	0	0	0	0	0	2	0	0	0	2	1	0	2	1	1	0	0	0	0	1	0	1	0	0	2	0
105	0	2	1	0	0	0	1	0	0	0	1	2	2	1	1	0	2	1	0	0	0	0	2	0	1	1	0	0	0	2	1	1	0	2	0	2	1	0	0	1	0	0	1	0	1	0	0	1	0
106	1	2	1	0	0	0	2	0	2	0	0	1	2	0	1	1	0	0	0	0	0	1	2	0	0	0	0	2	2	0	0	2	2	1	0	2	1	0	0	1	0	0	0	0	0	0	0	2	0
107	0	1	2	0	0	0	2	0	0	0	1	0	0	0	0	0	0	0	0	0	0	0	2	0	0	0	0	0	0	1	0	0	0	0	0	2	2	0	0	1	0	0	1	0	1	0	0	1	0
108	0	1	1	0	0	1	2	0	2	0	0	0	1	0	0	1	0	0	1	1	1	0	2	0	0	0	0	0	0	2	2	0	0	1	1	1	1	0	0	2	1	0	0	0	0	0	0	1	0
109	0	0	2	0	1	1	1	0	1	1	1	0	0	0	0	0	0	0	1	0	0	0	2	0	1	1	0	0	0	1	0	1	2	1	1	1	1	0	1	2	1	0	0	0	0	0	1	1	0
110	1	1	2	1	1	1	2	0	1	0	1	0	0	0	0	0	1	0	0	0	0	1	2	0	0	0	0	0	1	0	0	1	1	1	0	2	2	0	1	1	1	2	0	0	0	0	0	2	0
111	0	0	1	0	0	0	1	0	1	1	2	1	1	0	1	0	0	0	2	1	0	1	0	0	0	0	0	0	0	1	1	1	2	0	1	1	1	0	0	1	0	1	0	1	2	1	0	0	1
112	0	2	0	1	0	0	2	1	0	0	1	0	2	0	1	0	0	1	1	1	1	0	2	0	0	0	0	0	2	0	0	0	0	1	2	2	1	0	0	1	0	0	0	0	0	0	0	1	0
113	1	1	2	1	0	0	2	0	0	0	0	1	1	0	1	0	2	2	0	0	0	1	2	0	0	0	0	0	0	2	1	2	2	1	1	2	0	0	0	2	0	0	0	1	0	0	0	1	1
114	0	0	2	0	0	0	2	1	0	0	0	1	1	0	1	0	1	1	1	1	1	0	2	0	0	0	0	1	2	0	1	0	1	2	0	2	1	0	0	1	1	0	0	0	1	1	0	2	0
115	0	1	1	0	0	0	2	0	0	0	1	1	1	1	0	0	1	0	1	1	1	1	1	1	1	1	0	2	2	2	0	0	1	1	1	1	1	0	0	0	0	0	1	0	1	1	0	1	1
116	1	0	2	0	0	0	2	0	0	0	0	0	0	0	0	0	1	2	1	1	1	0	2	0	0	0	0	0	0	2	0	0	2	1	0	2	2	1	1	0	0	0	0	0	1	1	0	1	0
117	0	2	0	0	0	0	1	0	0	0	1	1	1	0	1	0	1	0	0	0	0	0	2	0	0	0	0	0	0	2	0	2	1	1	0	2	1	0	0	1	0	0	0	0	0	1	0	0	0
118	0	2	0	0	0	0	2	1	0	0	0	0	1	0	1	0	0	1	1	1	1	0	2	0	1	1	0	1	2	1	0	0	2	0	2	1	1	0	0	1	0	1	1	0	1	0	0	1	1
119	0	1	1	0	1	1	2	1	0	0	1	1	2	0	1	1	0	0	1	1	1	0	2	0	0	0	1	0	0	0	0	0	0	1	1	1	1	0	0	1	0	0	0	0	0	1	0	2	0
120	0	2	1	1	0	0	1	1	0	0	0	1	1	0	1	0	0	0	1	1	1	0	2	0	0	0	0	2	2	1	1	1	1	1	1	1	0	1	1	1	0	0	0	0	2	0	0	1	0
121	0	1	1	0	1	1	2	1	0	0	0	1	1	0	1	0	1	1	1	1	1	1	2	0	0	0	1	1	1	1	0	0	1	2	1	1	1	1	1	1	0	0	0	0	0	0	0	1	0
122	0	1	2	1	1	1	2	0	1	0	0	1	1	0	1	0	2	0	0	0	0	0	2	0	0	0	0	0	0	2	2	0	0	2	0	2	2	0	0	0	1	0	0	0	0	1	0	1	0
123	1	2	0	0	0	0	1	0	0	0	1	0	1	0	2	0	0	0	2	1	0	0	1	0	1	1	0	0	2	0	0	1	1	1	1	1	1	0	0	2	0	0	0	0	0	0	0	2	0
124	0	1	1	0	0	0	1	1	0	0	1	0	2	1	0	1	0	0	2	2	0	1	1	0	0	0	0	0	0	2	1	0	1	1	1	1	2	0	0	1	1	1	0	0	1	0	0	0	0
125	0	2	0	1	0	0	2	0	2	0	0	0	1	0	1	0	2	1	1	0	0	1	2	0	0	0	0	0	0	2	1	1	1	1	1	2	1	0	0	1	0	1	0	0	1	0	0	1	0
126	0	0	2	0	1	1	2	1	1	0	0	0	0	0	0	0	1	0	0	0	0	0	2	0	0	0	0	1	1	1	1	1	2	0	0	2	1	0	0	2	0	0	0	0	0	1	0	1	0
127	0	1	1	1	0	0	2	1	1	0	0	0	2	1	0	1	1	1	1	1	0	0	2	0	0	0	0	0	0	1	1	0	2	1	1	2	1	0	0	1	0	0	0	0	1	1	0	2	0
128	0	2	1	0	0	0	2	0	1	0	0	0	2	0	0	1	1	1	0	0	0	0	0	0	0	0	0	0	0	2	2	1	2	2	0	2	0	0	0	1	1	0	0	0	0	0	0	0	1
129	0	1	1	1	0	0	2	0	1	0	0	1	1	0	1	0	2	2	0	0	0	0	2	0	0	0	0	0	0	2	0	0	0	0	1	1	1	0	0	1	0	1	0	0	1	1	0	0	1
130	0	0	2	0	1	1	2	1	1	0	0	0	1	0	0	1	2	0	0	0	0	0	2	0	1	1	0	2	2	1	0	1	1	0	2	1	1	0	0	1	0	0	0	0	1	0	0	2	0
131	1	1	1	0	0	0	2	0	1	0	1	1	1	0	0	0	1	1	0	0	0	1	2	0	0	0	0	0	0	1	0	0	2	2	0	2	1	0	0	0	0	0	0	0	1	0	0	2	0
132	0	0	2	0	1	1	1	1	0	0	1	0	2	0	1	1	1	0	0	0	0	0	2	0	0	0	0	0	0	2	0	0	1	2	0	2	2	0	1	1	1	0	1	0	0	0	0	2	0
133	1	0	2	0	0	0	1	0	1	0	0	1	2	0	2	0	1	0	0	0	0	0	2	0	0	0	0	0	0	2	0	0	0	2	0	2	1	1	1	0	0	0	0	0	1	0	0	1	1
134	0	0	2	0	0	0	1	0	1	1	0	1	2	0	2	0	1	1	2	1	1	0	2	0	1	1	0	0	0	2	1	2	1	1	1	0	1	0	0	1	0	0	0	0	0	0	0	1	0
135	1	1	1	0	0	0	2	0	0	0	0	0	0	0	0	0	0	0	1	1	0	0	2	0	0	0	0	2	2	1	1	0	1	0	2	0	1	0	0	0	0	0	1	0	1	0	0	2	0
136	0	1	2	0	1	1	2	0	1	0	1	0	0	0	0	0	1	0	0	0	0	0	2	0	0	0	0	0	0	2	0	2	2	1	0	2	1	0	0	1	0	0	0	0	0	1	0	1	0
137	1	2	1	1	0	0	1	1	0	0	1	0	1	0	1	0	2	2	0	0	0	1	2	0	0	0	0	0	0	2	1	1	2	1	1	2	1	0	0	1	0	0	1	0	1	1	0	1	0
138	1	1	2	0	0	0	1	0	1	0	1	1	1	1	0	0	1	0	0	0	0	0	1	0	1	1	0	1	1	1	0	0	2	2	0	2	1	0	0	2	1	0	0	0	0	1	0	0	1
139	1	1	1	0	0	1	0	0	1	1	1	0	0	0	0	0	1	1	2	2	2	1	2	0	0	0	1	0	1	0	0	1	1	2	0	2	1	0	0	0	0	0	0	0	0	1	0	1	0
140	0	2	0	0	0	0	2	0	0	0	0	0	1	0	0	1	1	1	2	1	1	1	2	0	0	0	0	1	2	0	1	0	1	1	1	1	2	0	0	0	0	2	0	0	0	1	0	2	0
141	0	1	1	0	0	0	2	1	1	0	0	0	0	0	0	0	1	0	0	0	0	1	1	0	0	0	0	1	1	1	0	1	1	1	1	1	0	0	0	1	0	0	0	0	0	1	0	2	0
142	1	1	1	0	0	0	1	0	1	0	1	0	0	0	0	0	1	1	0	0	0	1	1	1	1	1	0	0	0	2	2	0	0	2	0	2	1	0	0	2	0	1	0	0	2	0	0	2	0
143	1	2	0	0	0	0	2	0	1	0	1	0	1	0	1	0	2	2	1	1	1	0	2	0	0	0	0	0	0	1	0	0	1	2	0	2	2	0	0	1	1	0	0	0	0	0	0	0	2
144	1	2	1	1	0	0	2	1	1	0	0	0	0	0	0	0	1	1	0	1	1	1	0	0	1	1	0	1	1	1	2	0	0	1	2	2	0	0	0	1	0	0	0	0	0	1	0	1	0
145	1	1	2	1	0	0	2	0	0	0	0	0	1	0	0	0	2	0	0	0	0	0	2	0	0	0	0	2	2	1	1	1	1	1	0	2	0	0	0	1	0	1	0	0	1	0	0	2	0
146	0	1	1	1	0	0	2	0	0	0	0	1	1	0	1	0	2	0	0	0	0	0	1	0	0	0	0	0	1	1	0	0	1	2	0	2	2	0	0	1	0	0	0	0	0	1	0	0	0
147	0	1	1	0	1	1	2	1	0	0	0	0	0	0	0	0	2	1	0	0	0	1	2	0	0	0	0	0	0	2	1	0	1	1	1	2	0	0	0	2	0	0	0	0	0	0	0	0	1
148	1	1	2	1	0	0	2	0	0	1	1	0	0	0	0	0	1	0	1	0	0	0	2	0	0	0	0	0	0	2	1	1	2	2	0	2	2	0	0	1	0	0	1	0	0	1	0	2	0
149	0	0	2	0	2	2	1	0	0	0	0	1	1	0	1	0	2	2	0	0	0	0	2	0	0	0	1	0	0	1	0	0	1	0	1	1	2	0	0	1	0	1	0	0	0	2	0	0	1
150	0	0	2	0	0	0	0	0	0	0	2	1	2	0	2	0	0	0	0	0	0	1	2	0	0	0	0	0	1	0	0	1	2	0	1	1	1	0	0	1	0	2	0	0	1	0	0	2	0
151	0	1	2	1	0	0	1	0	1	0	0	1	1	0	1	0	1	0	1	1	0	1	1	1	1	1	0	0	0	1	0	0	2	2	0	2	0	0	0	2	0	0	1	0	1	0	0	1	1
152	1	2	0	0	0	0	2	0	0	0	0	1	1	1	0	0	2	0	0	0	0	1	2	0	0	0	0	0	0	2	1	1	1	2	1	2	2	0	0	0	0	0	1	0	1	0	0	1	0
153	0	2	1	2	0	0	1	1	0	0	1	0	1	0	0	1	1	1	1	0	1	0	2	0	1	1	1	1	1	1	0	0	1	0	1	1	2	0	0	1	0	0	1	0	1	0	0	2	0
154	1	1	1	1	0	0	2	0	0	0	0	1	1	0	1	0	0	0	0	0	0	0	2	0	1	1	0	0	0	2	1	1	2	1	1	1	1	0	0	0	0	0	0	0	0	1	0	0	0
155	0	1	1	0	0	0	2	0	2	0	0	1	1	0	1	0	2	2	0	0	0	0	2	0	0	0	0	0	1	1	0	0	0	2	0	2	1	1	1	1	0	0	0	0	1	0	0	1	0
156	1	2	1	1	0	0	1	0	0	0	1	0	0	0	0	0	1	1	0	0	0	0	0	0	0	0	0	0	0	2	1	1	2	0	1	1	1	0	0	1	0	0	1	0	1	0	0	2	0
157	0	1	1	0	0	0	1	1	0	0	1	1	1	0	1	0	1	0	1	1	1	1	2	0	0	0	0	1	1	1	1	2	2	0	1	1	2	0	0	1	0	0	0	0	0	1	0	0	0
158	0	1	1	0	1	1	1	0	0	0	0	1	2	0	1	1	1	0	1	1	1	0	2	0	0	0	0	0	1	1	1	0	0	0	1	1	1	0	0	2	0	0	0	1	0	1	0	2	0
159	1	0	2	0	2	2	2	0	1	0	0	0	0	0	0	0	1	1	2	2	2	1	2	0	0	0	0	0	1	0	0	2	2	0	2	1	1	0	0	0	0	1	0	1	1	0	0	0	2
160	1	1	1	0	0	0	1	0	1	0	0	1	2	0	1	0	2	1	0	0	0	1	1	1	1	2	0	2	2	1	1	0	1	2	0	2	2	0	0	0	0	0	2	0	2	1	0	1	1
161	1	1	1	0	0	0	1	1	1	0	0	1	1	0	1	0	1	1	2	2	2	0	1	0	0	0	1	0	0	0	0	0	0	2	0	2	0	0	0	1	0	1	0	0	0	1	0	0	1
162	1	2	0	0	0	0	2	0	0	0	0	2	1	0	1	0	1	1	1	1	1	1	2	0	0	0	0	0	1	1	0	0	0	2	0	2	1	0	0	1	0	2	0	0	0	0	0	1	1
163	1	0	2	0	0	0	2	1	0	0	1	0	1	0	1	0	2	0	0	0	0	0	2	0	0	0	0	1	1	1	0	1	0	2	0	2	2	0	0	2	1	1	0	0	0	0	0	2	0
164	0	1	1	0	0	0	0	0	0	1	2	0	0	0	0	0	1	0	0	0	0	1	1	1	1	1	0	2	2	1	1	0	2	1	1	1	1	0	0	1	0	1	0	0	1	1	0	1	0
165	0	1	1	1	0	1	2	1	0	0	1	1	1	0	1	0	2	2	0	0	0	0	2	0	0	0	0	1	1	1	0	2	2	0	2	0	2	1	1	0	0	0	1	0	1	1	0	0	0
166	0	2	0	0	0	0	1	1	0	0	1	0	0	0	0	0	2	1	0	0	0	0	2	0	0	0	0	1	1	1	2	0	0	2	0	2	2	0	1	2	1	1	0	0	2	0	0	1	0
167	0	1	1	1	0	0	1	0	1	0	1	0	1	0	0	1	2	1	0	0	0	1	2	0	0	0	0	0	1	1	1	0	1	2	0	2	2	0	0	1	0	1	1	0	1	0	0	2	0
168	0	1	2	0	0	0	1	0	1	0	1	0	0	0	0	0	1	0	1	1	1	1	1	1	1	1	0	0	0	2	0	1	1	1	0	2	2	0	0	1	0	0	1	0	1	1	0	2	0
169	0	1	1	0	1	1	2	0	1	0	0	1	2	0	1	1	2	1	0	0	0	1	1	1	1	1	0	0	0	2	0	1	1	2	1	2	2	0	0	0	0	1	0	0	0	1	0	0	2
170	1	0	2	1	0	0	2	1	0	0	0	1	2	0	2	0	2	0	0	0	0	0	1	0	1	1	0	0	0	2	1	0	2	1	0	2	2	0	0	1	0	0	1	0	2	2	0	1	0
171	0	1	1	0	0	0	2	0	0	1	1	1	1	0	0	0	1	0	0	0	0	0	2	0	0	0	0	1	0	0	1	0	0	1	0	2	0	0	0	1	0	1	0	0	1	1	0	0	0
172	0	1	1	0	0	0	2	0	2	0	0	0	0	0	0	0	0	0	1	1	1	1	2	0	1	1	0	1	1	1	1	0	1	2	0	2	2	0	0	1	0	0	2	0	2	1	0	1	0
173	0	1	1	0	0	0	2	0	0	0	0	1	1	0	1	0	2	0	1	0	0	0	2	0	1	1	0	2	2	0	0	0	1	2	0	2	1	0	0	2	0	0	0	0	0	1	0	1	0
174	0	1	1	1	1	1	2	1	0	0	0	1	2	0	1	0	1	1	0	0	0	0	2	0	1	1	0	1	1	2	0	2	2	1	0	2	2	0	0	1	0	1	0	0	1	0	0	1	0
175	1	2	0	0	0	0	2	0	0	0	0	1	2	0	1	0	0	0	0	1	0	0	2	0	0	0	1	0	0	1	1	2	1	1	0	2	0	0	0	2	0	2	0	0	1	0	1	1	0
176	0	1	2	2	0	0	2	0	0	0	0	0	0	0	0	0	1	1	0	0	0	0	1	0	0	0	0	0	0	2	0	0	1	1	1	2	1	0	0	2	0	1	0	0	1	0	0	0	1
177	1	1	1	0	0	0	2	0	1	0	0	1	0	0	0	0	1	1	0	0	0	0	1	0	0	0	1	1	1	1	0	0	2	1	2	1	1	0	0	1	0	0	1	0	1	0	0	0	1
178	0	2	1	0	0	0	1	1	0	0	1	0	1	0	1	0	1	0	0	0	0	0	2	0	0	0	0	0	1	1	0	2	2	0	2	0	1	0	0	2	1	0	0	0	0	0	0	0	1
179	0	2	1	0	0	0	2	0	0	0	0	0	0	0	0	0	1	1	0	0	0	1	0	1	0	1	0	0	0	2	0	0	2	1	1	1	1	1	1	1	0	0	0	0	0	0	0	2	0
180	0	2	0	0	0	0	0	0	1	0	0	0	1	0	1	0	1	0	0	0	0	0	2	0	0	0	0	0	1	1	0	0	1	2	0	2	1	0	0	2	1	0	0	0	0	0	0	0	1
181	1	1	1	0	1	1	1	0	1	0	1	1	1	0	1	0	1	0	0	0	0	1	0	0	1	1	0	1	2	0	0	2	2	0	2	1	1	0	0	2	0	1	1	0	0	1	0	0	1
182	0	1	1	0	0	0	1	0	0	1	1	0	0	0	0	0	2	0	0	0	0	0	2	0	0	0	0	1	1	1	1	2	1	1	1	1	2	0	0	1	0	0	0	2	0	1	0	1	1
183	0	1	2	1	0	0	2	1	1	0	0	0	1	0	0	1	0	0	1	1	1	1	2	0	0	0	1	0	1	2	0	1	1	2	2	1	2	0	0	0	0	0	1	0	1	1	0	1	0
184	0	0	2	0	1	1	2	0	0	1	1	0	0	0	0	0	1	0	1	1	1	0	2	0	0	0	1	0	1	0	0	0	0	2	0	2	1	0	0	1	0	0	1	1	0	1	0	1	0
185	0	1	2	1	1	1	1	0	0	0	2	0	0	0	0	1	0	0	0	0	0	0	2	0	0	0	0	0	0	1	1	0	2	1	1	1	1	0	0	2	0	0	0	0	2	1	0	2	0
186	1	1	0	0	0	0	1	1	0	0	1	1	1	0	1	0	1	1	0	0	0	0	2	0	1	1	0	0	0	1	1	1	2	2	0	2	0	0	0	1	0	0	0	1	0	1	0	1	0
187	1	1	1	0	0	0	2	0	0	0	1	0	1	0	0	0	1	0	0	0	0	0	2	0	1	1	0	0	0	2	0	1	2	1	1	2	1	0	0	2	0	0	0	0	0	0	0	1	0
188	1	2	0	0	0	0	2	0	1	0	0	1	1	0	1	0	0	0	2	1	1	1	2	0	0	0	0	2	2	1	2	0	1	2	0	2	0	0	0	1	0	0	0	0	1	1	0	0	0
189	0	1	0	0	0	0	1	1	0	0	1	0	0	0	0	0	1	0	1	1	1	1	2	0	0	0	0	2	2	0	0	1	1	1	1	1	2	1	1	1	0	0	0	0	0	1	0	2	0
190	0	2	0	0	0	0	2	0	1	0	1	0	1	0	1	0	0	0	2	1	0	1	0	1	0	1	0	0	1	1	0	2	2	2	0	2	0	0	0	1	0	0	0	0	0	1	0	2	0
191	1	2	0	0	1	1	2	0	1	0	0	0	2	0	2	0	2	1	2	2	1	0	2	0	0	0	1	0	0	1	1	1	1	2	1	2	1	0	0	1	0	0	0	0	1	0	0	2	0
192	0	2	1	0	0	0	1	0	1	0	1	0	1	0	0	1	1	1	0	1	0	0	2	0	0	0	0	0	0	2	1	1	2	0	0	2	2	0	0	0	0	0	1	0	1	1	0	1	0
193	0	1	2	2	0	0	2	1	0	0	0	2	2	0	2	0	1	0	0	0	0	0	1	0	0	0	0	1	1	1	0	0	0	2	0	2	1	1	0	1	0	0	0	0	1	1	0	2	0
194	0	1	2	0	1	1	2	0	0	0	0	0	0	0	0	0	0	0	0	0	0	0	2	0	0	0	1	1	1	1	0	1	2	0	1	1	0	0	0	1	0	1	0	0	1	0	0	0	0
195	1	2	0	0	0	0	2	1	1	0	0	0	1	0	1	0	1	1	1	0	0	1	2	0	1	1	0	0	0	1	1	2	2	0	2	0	1	0	0	2	0	1	0	1	0	1	0	1	1
196	0	1	1	0	0	0	2	1	1	0	0	1	2	0	2	0	1	1	0	0	0	0	2	0	0	0	0	0	0	2	0	0	2	1	0	2	0	0	0	1	0	0	0	1	0	0	0	0	1
197	0	2	1	0	0	0	2	0	2	0	0	1	2	0	2	0	1	0	1	1	0	1	0	0	1	1	0	0	0	1	0	2	2	1	0	2	1	0	0	2	1	0	0	0	0	1	0	1	0
198	0	1	1	0	0	0	1	0	0	0	1	1	2	0	2	0	0	0	1	1	1	0	1	0	0	0	0	0	0	2	0	0	2	1	1	1	2	0	0	1	0	0	0	0	0	1	1	1	0
199	0	0	1	0	0	0	1	0	2	0	0	1	0	0	0	0	2	1	1	0	0	0	2	0	0	0	0	0	0	1	1	0	2	0	1	1	2	0	0	0	0	0	1	0	1	1	0	2	0
200	0	2	2	0	0	0	0	0	1	1	1	0	1	0	1	0	2	0	0	0	0	0	2	0	0	0	1	1	1	1	0	1	2	0	2	0	2	0	0	0	0	1	0	0	0	1	0	0	0
201	1	1	1	0	1	1	2	1	0	0	0	0	0	0	0	0	0	0	1	1	1	0	1	0	0	0	0	0	0	1	0	0	1	2	0	2	1	0	0	1	0	0	0	0	0	1	0	2	0
202	1	0	2	0	0	0	1	0	0	0	1	0	1	0	0	0	2	0	1	1	1	0	0	0	0	0	0	0	1	1	0	1	2	1	1	2	2	0	0	0	0	0	1	0	1	1	0	1	1
203	1	2	0	0	0	0	1	0	1	0	1	0	0	0	0	1	2	2	1	1	0	0	1	0	0	0	0	1	2	0	1	0	1	2	1	1	1	0	0	2	0	1	0	1	1	1	0	0	1
204	0	2	0	1	0	0	1	0	0	0	0	0	0	0	0	0	0	0	1	1	1	0	2	0	1	1	0	0	0	2	0	0	2	0	2	2	1	0	0	2	0	1	0	1	1	1	0	1	0
205	0	0	2	0	1	1	2	0	2	0	0	0	1	0	0	1	0	0	1	1	1	0	2	0	0	0	0	0	0	0	0	1	0	2	0	2	1	0	0	1	0	0	2	0	1	1	0	1	0
206	1	1	2	1	0	0	2	0	0	0	1	0	0	0	0	0	0	0	0	0	0	1	2	0	0	0	0	0	0	2	0	2	2	0	1	1	1	0	0	1	0	0	0	0	0	1	0	2	0
207	1	0	2	0	1	1	2	1	0	0	0	0	0	0	0	0	1	0	1	0	0	1	1	1	1	1	0	1	1	1	2	1	2	1	1	2	2	0	0	0	0	0	1	0	1	0	0	2	0
208	1	1	1	0	1	1	1	1	0	0	0	1	1	0	1	0	1	1	0	0	0	0	2	0	0	0	0	2	2	1	1	0	1	2	1	1	1	0	0	1	0	0	1	0	1	1	0	1	0
209	0	1	1	0	0	1	2	1	0	0	0	0	0	0	0	0	2	2	2	2	0	1	2	0	0	0	0	1	1	2	0	0	2	1	0	2	1	0	0	2	0	0	0	0	0	1	0	1	1
210	0	1	1	1	0	0	1	1	0	0	0	0	0	0	0	0	1	0	1	1	1	0	2	0	0	0	0	1	1	2	0	0	1	0	1	1	1	0	0	2	0	0	0	0	0	1	0	2	0
211	0	2	0	0	0	0	2	0	1	0	1	0	0	0	0	0	1	1	1	1	0	0	2	0	1	1	0	0	0	0	0	1	1	1	1	1	2	0	1	1	1	0	0	0	1	0	0	2	0
212	1	1	1	1	1	1	2	1	0	0	0	0	2	0	1	0	1	0	0	0	0	0	1	0	0	0	0	0	0	2	0	1	2	0	2	0	1	0	0	0	0	0	0	1	0	1	0	1	1
213	0	1	1	0	0	0	2	1	0	0	0	0	0	0	0	0	1	1	1	1	1	1	2	0	0	0	0	0	0	1	0	1	1	0	2	0	1	1	1	1	0	0	0	0	0	1	0	1	1
214	0	2	0	0	0	0	2	0	0	1	1	0	1	0	1	0	0	1	0	0	0	1	1	1	1	1	1	0	1	2	0	1	0	1	0	2	2	0	0	0	1	0	0	0	0	0	0	1	0
215	0	1	2	0	0	0	2	1	0	0	0	1	0	0	0	0	0	0	0	0	0	0	1	0	0	0	0	1	1	2	0	2	2	0	2	1	0	0	0	2	0	0	0	0	0	1	0	1	0
216	1	2	0	0	0	0	2	0	1	0	1	0	1	0	1	0	1	1	0	0	0	0	1	0	0	0	0	0	2	0	0	1	1	1	0	2	1	0	0	1	0	0	0	1	1	1	0	2	0
217	1	1	1	0	0	0	2	1	0	0	0	0	0	0	0	0	1	1	2	2	1	1	2	0	0	0	0	0	2	0	0	0	2	0	2	1	2	0	0	0	0	0	0	1	0	1	0	2	0
218	1	1	1	0	0	0	2	0	0	1	1	0	0	0	0	0	1	1	1	1	1	0	1	0	0	0	0	0	0	1	0	0	1	2	1	2	1	0	0	2	1	0	0	0	1	1	0	2	0
219	1	0	2	0	1	1	2	0	0	0	1	0	1	0	1	0	0	0	0	0	0	1	2	0	0	0	0	1	1	1	0	1	2	0	2	0	1	0	0	1	0	1	0	0	1	0	0	2	0
220	0	0	2	1	1	1	2	1	1	0	0	0	1	0	0	1	1	1	1	1	1	0	2	0	0	0	0	1	2	1	0	0	0	1	2	2	1	0	0	2	0	0	1	0	1	0	0	0	2
221	1	1	2	1	0	0	2	1	0	0	1	2	2	0	2	0	1	0	0	0	0	1	2	0	0	0	0	1	1	1	1	0	2	1	2	1	2	0	0	1	0	1	0	0	1	0	0	1	1
222	0	2	1	0	0	0	2	0	0	0	0	0	0	0	0	0	0	1	1	1	1	2	0	1	1	1	0	2	2	1	1	0	1	2	0	2	2	0	0	1	1	0	0	1	0	0	0	1	0
223	1	2	1	1	0	0	1	0	0	1	1	0	0	0	0	0	1	1	0	0	0	0	2	0	0	0	0	0	0	2	0	0	0	2	0	2	1	0	0	1	0	0	1	0	1	0	0	2	0
224	0	1	1	0	0	0	2	0	2	0	0	0	1	0	0	0	0	0	0	0	0	1	1	1	1	1	0	0	1	1	1	1	1	1	0	2	1	0	0	0	1	0	0	0	2	0	0	0	1
225	1	2	0	1	0	0	1	0	0	1	2	1	1	0	1	0	0	0	1	1	1	1	1	1	1	1	0	1	2	0	0	0	0	1	1	1	1	0	0	2	0	0	0	0	1	0	0	2	0
226	0	1	2	1	0	0	2	1	1	0	0	1	2	0	2	0	1	0	0	0	0	0	2	0	0	0	0	1	1	2	1	1	1	0	0	1	0	0	0	1	0	0	0	0	1	0	0	0	1
227	1	1	1	0	0	0	2	0	0	0	1	0	0	0	0	0	2	2	1	1	1	0	2	0	0	0	0	1	1	1	2	1	1	2	1	2	1	0	0	1	0	0	1	0	0	1	0	1	0
228	1	2	1	0	0	0	2	1	0	0	0	0	0	0	0	0	2	2	0	0	0	2	1	1	1	1	0	0	1	0	0	1	2	2	0	2	2	0	0	0	0	1	0	0	1	0	0	2	0
229	0	2	0	0	0	0	2	1	1	0	0	0	1	0	0	1	1	0	1	1	0	0	1	0	1	1	0	0	0	2	0	1	2	2	0	2	0	0	0	2	0	0	0	1	0	1	0	1	0
230	0	0	2	0	0	0	2	0	0	0	0	0	1	0	0	1	1	1	0	0	0	1	2	0	0	0	0	0	0	1	0	0	2	1	2	1	2	0	0	0	0	0	0	0	0	1	0	2	0
231	0	1	1	0	0	0	1	0	0	0	1	1	1	0	1	0	1	0	1	0	0	1	2	0	0	0	0	1	1	1	2	2	1	2	0	2	2	1	1	0	0	1	0	0	0	0	0	2	0
232	0	2	1	1	0	0	2	1	0	0	0	0	1	0	1	0	1	0	1	1	1	1	1	0	1	1	0	0	0	2	1	0	1	1	1	2	0	0	0	2	0	0	0	0	0	1	0	0	1
233	1	2	0	0	0	0	2	1	0	0	0	1	2	0	2	0	0	0	1	1	1	2	2	0	0	0	0	1	2	0	1	0	0	2	0	2	2	1	1	1	1	0	0	1	0	1	0	0	1
234	0	1	1	0	1	2	0	0	0	1	2	1	1	0	1	0	1	1	0	0	0	2	2	0	0	0	0	1	0	0	1	1	0	2	0	2	0	0	0	1	0	0	0	0	0	0	0	2	0
235	1	2	1	0	0	0	2	0	0	0	1	1	2	1	0	0	1	0	1	1	1	1	1	1	1	1	0	0	0	2	0	0	2	2	1	2	2	0	0	0	0	0	0	0	1	0	0	0	0
236	0	1	2	1	0	0	2	0	0	0	0	0	0	0	0	0	2	0	0	0	0	1	2	0	0	0	1	1	1	2	0	0	0	2	0	2	1	0	0	2	0	0	0	0	0	1	0	2	0
237	0	2	0	0	0	0	2	1	0	0	0	0	2	1	0	1	1	1	1	1	0	0	2	0	0	0	0	1	1	2	0	0	1	2	0	2	2	0	0	1	0	0	1	0	1	1	0	2	0
238	0	0	2	1	1	1	1	0	1	1	1	1	2	0	2	0	1	0	0	0	0	1	1	1	1	1	0	0	0	1	0	1	1	1	0	2	2	0	0	0	0	0	1	0	1	0	0	1	1
239	0	0	2	0	1	1	1	0	0	0	1	0	0	0	0	0	1	1	1	1	0	0	2	0	0	0	0	1	1	0	0	2	2	0	2	1	1	0	0	2	1	0	0	0	1	0	0	1	0
240	0	0	1	0	0	0	2	0	1	0	0	0	1	0	0	0	1	1	0	1	0	0	2	0	0	0	0	1	2	0	0	0	1	2	0	2	2	0	0	1	0	0	1	0	1	0	0	2	0
241	1	0	2	1	0	0	2	1	1	0	0	0	0	0	0	0	1	0	0	0	0	0	1	0	0	0	0	0	0	1	0	0	0	2	1	1	0	0	0	1	0	0	0	0	1	1	0	2	0
242	0	1	1	0	0	0	2	0	1	0	0	1	1	0	1	0	1	0	1	1	1	1	2	0	0	0	0	0	1	1	1	1	1	2	1	2	1	0	0	0	0	0	1	0	1	1	0	2	0
243	1	1	2	1	0	0	2	0	1	0	1	0	1	0	1	0	2	1	0	0	0	0	1	0	0	0	0	0	0	2	1	2	2	0	2	1	0	0	0	2	0	0	0	1	0	0	0	1	0
244	1	0	2	0	1	1	2	0	1	0	1	1	1	0	1	0	2	1	0	1	1	1	2	0	0	0	2	1	1	0	1	1	0	2	0	2	2	0	1	2	1	1	0	0	0	0	0	2	0
245	0	1	1	1	0	0	1	0	1	0	1	0	1	0	0	1	2	2	1	1	1	0	1	0	0	0	0	0	0	1	1	0	2	1	1	2	1	0	0	1	0	0	0	0	0	1	0	2	0
246	0	1	1	0	0	0	0	0	1	1	1	0	0	0	0	0	1	1	2	2	1	0	2	0	0	0	0	1	2	0	1	0	0	0	0	2	0	0	0	2	0	0	1	0	1	0	0	2	0
247	0	0	2	1	1	1	2	1	0	0	0	0	0	0	0	0	1	0	1	1	0	1	1	0	0	0	0	1	2	0	1	1	1	2	1	2	2	0	0	0	0	0	0	0	0	2	0	2	0
248	1	2	1	1	0	0	2	0	1	0	1	1	2	0	1	1	2	1	0	1	1	0	2	0	1	1	0	0	0	2	1	0	2	2	1	2	1	0	0	1	0	0	0	0	1	1	0	1	1
249	1	2	1	2	0	0	2	1	1	1	0	0	0	0	0	0	1	0	0	0	0	0	2	0	0	0	0	1	1	1	2	0	1	1	0	2	2	0	0	1	0	0	0	0	1	1	0	2	0
250	0	1	1	0	0	0	1	0	0	0	2	1	1	0	0	0	2	1	1	0	0	0	2	0	0	0	0	2	2	2	0	0	2	0	1	1	1	0	0	1	0	0	0	0	0	1	0	0	1
251	0	2	1	0	0	0	2	0	2	0	0	0	0	0	0	0	1	0	0	0	0	0	2	0	0	0	0	0	0	2	0	1	2	0	1	1	1	0	0	1	0	0	0	0	0	1	0	1	0
252	0	2	1	0	1	1	2	1	0	0	0	1	1	0	1	0	2	0	1	0	0	0	2	0	0	0	1	0	0	1	1	0	2	1	1	2	2	0	0	0	0	1	0	0	1	1	0	1	0
253	0	2	0	0	0	0	2	0	2	0	0	2	2	0	2	0	1	0	0	0	0	0	1	0	0	0	0	0	0	1	0	1	1	2	0	2	0	0	0	2	0	0	0	0	1	1	0	1	0
254	1	0	2	1	0	0	2	0	0	0	1	1	1	0	1	0	2	0	1	0	0	0	2	0	0	0	0	1	1	0	1	0	1	2	0	2	1	1	0	0	0	0	0	0	0	0	0	2	0
255	1	2	1	2	0	0	2	0	2	0	0	0	1	0	0	1	2	1	2	1	1	1	1	1	1	1	0	0	0	1	1	1	1	2	1	2	1	0	0	1	0	1	0	0	0	1	0	1	1
256	0	0	2	0	0	0	2	1	0	0	0	1	1	0	1	0	1	0	1	1	1	1	2	0	0	0	0	0	0	2	2	0	2	1	0	2	0	0	0	1	0	0	2	0	2	0	0	2	0
257	0	2	0	1	0	0	0	0	0	1	2	1	1	0	0	0	1	2	0	0	0	0	1	1	1	1	0	2	2	0	0	1	0	2	0	2	2	0	0	0	0	0	0	0	0	1	0	2	0
258	1	1	1	0	1	1	2	0	2	0	0	0	0	0	0	0	2	1	0	0	0	0	2	0	0	0	0	0	2	0	0	2	1	1	1	1	1	1	1	0	0	0	0	1	0	0	0	1	1
259	1	1	2	0	1	1	1	1	1	0	0	0	1	0	0	1	1	0	1	1	1	1	2	0	0	0	0	0	1	1	0	0	0	0	0	2	2	0	0	2	1	0	0	0	0	0	0	2	0
260	1	2	1	0	0	0	2	0	1	0	1	1	2	0	1	0	0	0	0	1	1	1	2	0	1	1	0	0	0	1	1	0	0	2	0	2	2	0	0	0	0	1	0	0	2	0	0	2	0
261	1	2	0	0	0	0	2	0	2	0	0	0	0	0	0	0	0	0	0	1	0	2	0	1	1	1	0	0	0	2	1	0	1	1	0	2	0	0	0	2	0	0	0	1	0	1	0	0	0
262	0	2	0	0	1	1	1	1	0	0	1	1	1	1	0	0	1	1	0	1	0	0	0	0	0	0	0	0	1	0	0	1	0	2	0	2	1	0	0	1	0	0	1	0	1	0	1	1	0
263	0	1	2	1	0	0	2	0	1	0	0	0	0	0	0	0	1	1	0	0	0	0	2	0	0	0	0	0	0	2	1	2	2	2	0	2	1	0	0	1	0	0	1	0	2	2	0	2	0
264	0	2	1	0	0	0	2	1	1	0	0	0	0	0	0	0	1	1	1	0	1	1	2	0	0	0	0	1	1	1	2	0	2	1	0	2	1	0	0	2	0	0	1	0	1	0	0	2	0
265	1	1	2	1	0	0	2	0	1	0	0	0	0	0	0	0	1	0	1	1	0	0	1	0	1	1	0	0	0	1	0	0	1	2	0	2	2	0	0	1	0	1	1	0	0	1	0	0	1
266	1	0	2	0	0	0	2	0	1	0	0	0	2	0	1	1	1	1	2	2	1	1	2	0	0	0	0	0	1	1	0	1	2	0	2	1	1	0	0	1	0	0	0	0	0	0	0	2	0
267	0	2	0	1	0	0	2	0	2	0	0	1	1	1	0	0	1	1	0	0	0	0	1	1	1	1	0	1	1	1	0	0	2	2	0	2	1	0	0	1	0	0	0	1	0	1	0	1	1
268	1	0	2	0	1	1	2	0	1	0	0	0	1	0	0	1	1	0	1	1	1	1	1	1	1	1	0	0	1	1	0	1	2	0	2	0	1	0	0	1	0	0	1	0	2	0	0	2	0
269	1	1	1	0	0	0	1	0	0	0	1	0	2	0	1	1	0	0	1	1	0	2	1	1	1	1	0	0	0	1	1	0	1	0	2	0	2	0	0	1	0	1	0	0	1	0	0	1	1
270	0	1	1	0	0	0	1	0	0	0	2	0	1	0	1	0	2	1	0	0	0	0	1	0	0	0	0	0	0	1	0	2	2	2	0	2	2	0	0	1	0	2	0	0	0	0	0	2	0
271	1	2	0	0	0	0	1	0	2	0	0	0	0	0	0	0	0	0	1	1	1	0	1	1	2	2	0	1	1	1	2	0	2	0	1	2	1	1	1	1	0	0	0	1	0	1	0	1	0
272	1	0	2	0	1	1	2	1	0	0	0	1	1	0	1	0	1	0	0	0	0	0	1	0	0	0	0	0	0	2	0	1	2	2	0	2	0	0	0	1	0	0	1	0	1	0	0	1	1
273	0	2	0	0	0	0	2	0	1	0	0	0	1	0	0	1	1	0	0	0	0	0	2	0	0	0	0	0	1	0	0	1	1	2	0	2	2	0	0	0	0	0	1	0	1	1	0	2	0
274	1	2	0	1	0	0	2	0	0	0	0	0	0	0	0	0	2	0	0	0	0	0	2	0	0	0	0	0	0	2	0	0	1	2	0	2	2	0	0	1	0	0	0	0	1	0	0	1	1
275	0	2	1	0	0	0	2	0	1	0	0	0	0	0	0	0	1	1	1	0	0	0	0	0	0	1	0	0	0	1	1	2	2	1	0	2	0	0	0	1	0	0	0	0	0	1	0	1	1
276	0	0	2	0	1	1	1	0	1	0	1	0	1	0	1	0	1	0	0	0	0	1	2	0	0	0	0	0	0	2	0	0	2	1	0	2	1	0	0	1	0	0	1	0	1	0	0	2	0
277	0	1	2	0	0	0	1	1	0	0	0	2	2	1	1	0	2	1	0	0	0	0	2	0	0	0	0	0	1	1	0	1	0	1	0	2	2	0	0	2	1	0	0	0	0	1	0	1	0
278	0	2	1	0	0	0	2	0	1	0	1	0	0	0	0	0	1	1	0	0	0	1	2	0	0	0	0	1	2	0	1	1	2	2	0	2	1	0	0	2	0	0	0	0	1	2	0	1	0
279	1	2	2	0	0	0	2	0	1	0	1	0	1	0	0	0	1	1	0	0	0	2	0	1	1	1	0	0	0	2	0	2	2	2	0	2	1	0	0	1	0	1	0	0	1	0	0	1	1
280	1	2	0	0	0	0	2	0	2	0	0	1	1	0	1	0	1	1	2	2	2	0	2	0	0	0	0	0	0	2	0	0	1	0	2	2	1	0	0	2	0	0	0	0	1	0	0	2	0
281	1	2	0	0	0	0	2	1	0	0	0	1	0	0	0	0	1	1	0	0	0	0	2	0	1	1	0	2	2	1	1	0	0	2	0	2	0	0	0	2	1	0	0	1	0	1	0	1	0
282	1	1	1	0	0	0	2	0	1	0	0	1	2	0	2	0	1	0	1	1	0	0	2	0	0	0	0	0	0	1	1	1	2	1	1	1	2	0	0	0	0	0	1	0	1	1	0	1	0
283	0	2	1	0	0	0	2	0	1	0	0	0	0	0	0	0	1	0	1	1	1	0	1	0	0	0	0	1	1	2	0	1	2	1	1	2	1	1	1	1	0	0	1	0	1	0	0	1	1
284	1	1	2	0	0	0	1	0	1	1	1	0	0	0	0	0	1	0	1	1	1	1	2	0	0	0	0	1	1	1	1	0	1	2	1	2	2	1	1	0	0	0	0	0	0	1	0	0	0
285	0	0	1	0	0	0	1	0	1	0	1	1	1	0	1	0	0	0	2	1	0	0	2	0	0	0	0	0	1	1	0	2	2	0	1	1	0	0	0	2	0	0	0	1	0	1	0	2	0
286	1	1	1	0	0	0	1	0	1	0	1	1	1	0	1	0	1	0	1	1	1	0	2	0	0	0	0	2	2	2	0	0	1	0	2	2	1	1	1	1	0	1	0	1	2	1	0	2	0
287	0	1	1	0	0	0	2	0	2	0	0	0	0	0	0	0	0	0	0	0	0	0	2	0	0	0	1	0	0	1	1	0	1	2	0	2	1	0	0	2	0	2	0	0	0	0	0	2	0
288	1	0	2	1	1	1	1	0	1	0	0	0	0	0	0	0	0	0	2	1	0	0	2	0	1	1	0	0	1	1	0	0	2	0	1	1	0	0	0	2	0	0	0	2	0	1	0	0	0
289	0	1	1	1	0	0	1	0	0	0	0	2	2	0	2	0	0	0	1	1	1	1	2	0	0	0	0	0	0	1	1	1	2	1	1	2	0	0	0	2	0	1	0	0	1	0	0	2	0
290	0	0	2	0	1	1	2	0	0	0	1	0	0	0	0	0	1	0	1	0	0	1	2	0	0	0	1	0	0	0	0	0	0	1	0	2	2	0	0	0	1	0	1	0	1	1	0	2	0
291	0	0	2	0	0	0	1	0	1	1	0	0	0	0	0	0	0	0	1	1	1	0	2	0	0	0	0	0	0	2	0	0	2	1	1	1	1	0	0	1	0	0	0	0	0	1	0	1	0
292	1	2	1	0	1	1	2	0	0	0	0	1	1	0	1	0	2	1	0	0	0	1	0	1	1	1	0	0	1	1	0	0	0	2	0	2	2	0	0	1	0	0	0	0	1	1	0	1	0
293	0	1	1	1	0	0	2	0	0	0	1	2	1	0	1	0	2	1	1	1	1	0	2	0	0	0	0	0	0	2	1	0	0	2	0	2	2	1	0	0	0	0	1	0	1	0	0	0	0
294	0	1	1	1	0	0	1	0	2	0	0	1	2	0	2	0	1	0	1	1	0	1	1	0	0	0	0	0	0	2	0	0	0	2	0	2	2	0	0	1	1	0	0	1	0	0	0	2	0
295	1	2	0	0	0	0	1	0	2	0	0	0	2	0	0	1	1	1	1	0	0	1	1	1	1	1	1	0	0	1	1	0	2	1	0	2	1	0	0	0	0	0	1	0	1	0	0	1	1
296	0	1	1	1	0	0	2	0	0	1	1	0	0	0	0	0	1	1	0	0	0	0	2	0	0	0	0	0	1	1	1	0	0	2	0	2	1	0	0	1	0	0	0	0	0	0	0	1	1
297	1	2	1	0	0	0	2	1	0	0	0	0	2	0	0	1	0	0	2	2	0	0	1	1	1	1	0	0	1	1	0	0	1	1	1	2	2	0	0	0	0	1	0	1	1	0	0	1	1
298	1	1	1	1	0	0	1	0	1	0	0	0	1	0	0	1	2	0	1	1	1	1	1	1	1	1	0	2	2	1	0	2	1	1	0	2	2	1	1	0	0	0	0	0	0	1	0	2	0
299	1	1	1	0	0	0	1	0	0	0	1	1	1	0	1	0	1	1	1	1	1	2	2	0	0	0	0	0	2	0	0	0	0	1	2	2	1	0	0	2	0	0	1	0	1	0	0	1	0
300	0	2	0	1	0	0	2	0	0	0	0	1	2	0	1	0	1	1	1	1	1	0	2	0	0	0	0	0	0	2	0	2	1	2	0	2	2	0	0	1	1	0	0	0	0	1	0	1	1
301	1	2	1	1	0	0	1	0	0	1	1	0	0	0	0	0	0	0	0	0	0	1	2	0	0	0	0	0	0	2	0	0	2	2	0	2	1	1	1	1	1	0	0	1	0	0	0	1	1
302	0	2	0	0	0	0	1	0	1	0	0	0	0	0	0	1	1	1	1	1	0	0	2	0	0	0	0	0	0	2	1	0	1	1	1	2	1	0	0	1	0	0	1	0	1	0	0	1	0
303	1	1	1	1	1	1	2	0	2	0	0	0	0	0	0	0	0	0	1	1	1	0	2	0	0	0	1	1	1	1	0	1	2	2	0	2	0	0	0	1	0	1	0	0	0	1	0	2	0
304	0	1	1	0	1	1	2	0	1	0	1	0	0	0	0	0	1	1	0	0	0	1	2	0	0	0	0	0	0	2	0	2	1	1	0	2	0	0	0	1	0	0	1	0	1	1	0	0	0
305	0	1	1	0	0	0	2	0	0	0	0	0	1	0	0	1	0	0	0	0	0	0	2	0	1	1	0	0	0	1	1	2	2	0	1	1	1	0	0	1	0	0	0	0	1	1	0	1	0
306	1	1	2	1	0	0	2	0	0	0	0	0	0	0	0	0	2	1	1	0	0	1	2	0	1	1	0	1	1	1	2	1	1	1	1	1	1	0	0	2	0	1	0	0	0	0	0	0	2
307	1	0	2	1	1	1	2	1	0	0	0	1	1	1	0	0	1	1	1	1	0	0	0	0	0	1	0	1	1	1	2	0	0	1	0	2	0	0	0	2	0	0	0	1	0	1	0	2	0
308	0	0	2	1	1	1	1	0	0	0	1	2	2	0	2	0	0	0	1	1	1	0	2	0	0	0	0	0	0	2	1	0	2	1	2	1	1	0	0	1	0	1	0	1	2	0	0	2	0
309	0	0	2	0	1	1	2	0	2	0	0	0	1	0	0	0	1	0	0	0	0	0	2	0	0	0	0	1	1	1	1	0	0	2	0	2	2	0	0	1	0	0	0	0	0	0	0	2	0
310	0	2	1	0	0	0	2	0	1	0	0	1	1	0	1	0	1	1	1	1	0	0	2	0	2	2	0	0	1	1	0	0	1	0	2	2	2	0	0	2	1	0	0	0	0	1	0	1	1
311	1	1	1	0	0	0	2	0	1	0	1	0	2	0	0	1	0	0	1	1	1	0	2	0	0	0	0	0	0	2	0	0	2	1	0	2	1	0	0	1	0	0	0	0	0	1	0	2	0
312	0	2	0	0	0	0	2	1	1	0	0	1	1	0	1	0	1	0	1	1	1	0	2	0	0	0	0	0	0	2	0	1	2	2	0	2	1	0	0	1	0	2	0	0	1	0	0	0	1
313	0	1	1	0	0	0	1	0	1	0	1	1	2	0	1	0	1	0	0	0	0	0	2	0	0	0	0	1	1	1	0	1	2	0	1	1	0	0	0	2	0	1	1	0	0	1	0	1	0
314	0	1	1	0	1	1	1	0	0	1	1	1	1	0	1	0	2	2	1	1	1	1	2	0	0	0	0	0	0	2	1	1	2	1	2	2	2	1	1	0	0	0	0	0	0	0	0	2	0
315	1	2	0	1	0	0	2	0	2	0	0	0	0	0	0	0	1	1	1	0	0	0	2	0	0	0	0	0	1	1	0	0	2	1	1	1	2	0	0	0	0	1	0	0	1	0	0	2	0
316	0	1	1	0	1	2	2	1	0	0	1	1	1	1	0	0	1	0	0	0	0	0	2	0	0	0	1	1	1	1	0	2	2	0	1	1	2	0	0	1	0	0	2	0	2	0	0	0	1
317	1	1	1	0	0	0	1	0	0	0	0	0	0	0	0	0	1	1	1	1	1	1	2	0	0	0	0	1	1	2	0	1	0	1	1	1	1	1	1	1	0	0	0	1	0	0	0	2	0
318	0	0	2	0	0	0	2	1	0	0	0	1	2	0	2	0	0	0	1	1	1	1	2	0	0	0	0	0	0	1	0	0	2	0	2	2	1	0	0	1	0	0	0	1	0	0	0	2	0
319	0	0	2	0	0	0	1	0	1	0	0	1	1	0	1	0	0	0	0	1	0	0	2	0	0	0	0	0	0	1	0	1	2	0	2	1	1	0	0	0	0	0	1	0	1	1	0	0	1
320	0	1	1	0	0	0	2	1	0	0	0	0	0	0	0	0	1	1	1	0	0	0	2	0	0	0	0	0	1	1	0	1	2	0	1	1	0	0	0	1	0	0	0	0	1	0	0	0	1
321	0	1	0	0	0	0	2	0	0	0	0	0	0	0	0	0	1	0	0	0	0	0	1	0	1	1	0	1	1	1	0	1	2	0	1	1	1	0	0	1	0	0	0	0	0	0	0	2	0
322	0	1	1	0	0	0	1	0	1	0	0	0	0	0	0	0	2	2	1	1	1	0	0	0	0	0	0	0	1	1	0	1	1	1	1	1	2	0	1	2	1	1	1	0	1	0	0	0	0
323	0	1	1	1	0	0	1	0	0	0	1	0	0	0	0	0	0	0	1	1	1	0	2	0	0	0	0	0	1	1	0	2	2	1	0	2	2	0	0	2	1	0	0	0	1	1	0	1	1
324	1	1	1	0	0	0	1	0	0	0	0	0	1	0	0	1	0	0	1	1	0	0	2	0	1	1	0	0	0	2	0	0	1	2	2	1	0	0	0	2	0	0	0	0	0	1	0	2	0
325	0	1	1	0	0	1	2	0	0	0	1	1	2	0	1	1	0	0	0	0	0	0	2	0	0	0	0	0	0	1	0	1	0	1	0	2	1	0	0	2	0	0	0	0	0	0	0	2	0
326	1	0	2	1	0	0	2	0	2	0	0	0	1	0	1	0	0	0	0	0	0	0	2	0	0	0	0	0	0	1	0	1	2	0	1	1	1	0	0	0	0	0	0	0	0	1	0	0	0
327	1	1	2	1	0	0	2	0	0	0	0	0	0	0	0	0	2	1	1	1	1	0	1	0	0	0	0	0	0	2	0	0	1	1	1	1	2	0	0	1	0	1	0	0	0	1	0	2	0
328	0	1	1	0	0	1	2	1	0	0	0	0	0	0	0	0	1	0	1	0	0	0	1	0	1	1	0	0	0	2	0	2	2	0	2	0	0	0	0	1	0	0	0	0	0	0	0	2	0
329	0	1	2	1	0	0	2	0	1	0	1	1	1	0	1	0	2	1	1	1	1	0	2	0	0	0	1	0	0	0	0	0	2	0	2	1	0	0	0	1	0	0	0	0	0	1	0	1	0
330	0	1	1	1	0	0	1	0	1	0	1	0	0	0	0	0	1	1	1	1	0	1	0	1	1	1	0	1	1	1	1	2	2	0	1	1	2	0	0	1	0	0	0	0	0	1	0	1	0
331	0	0	2	1	0	0	1	0	0	0	1	1	2	0	2	0	1	0	1	1	0	2	2	0	0	0	0	0	0	2	0	1	2	1	1	2	0	0	0	0	0	0	0	0	0	0	1	1	0
332	1	1	1	1	0	0	1	0	1	1	1	0	1	0	1	0	2	2	1	1	1	1	0	1	0	1	1	1	1	1	0	1	1	1	0	2	0	0	0	2	0	1	0	0	1	0	0	0	0
333	1	1	1	0	1	1	1	0	1	0	1	0	0	0	0	0	2	2	2	2	2	0	2	0	0	0	0	0	0	2	1	1	1	1	1	1	2	0	0	0	0	1	0	0	1	0	0	2	0
334	1	0	2	1	0	0	1	0	1	0	1	1	2	0	1	0	2	2	0	0	0	0	1	1	2	2	0	0	1	1	0	0	1	1	1	1	1	0	0	1	0	0	0	0	0	0	0	2	0
335	1	1	2	1	0	0	2	0	2	0	0	1	2	0	2	0	0	1	0	0	0	0	2	0	0	0	1	0	0	1	1	0	2	0	1	1	1	0	0	1	0	0	0	0	0	0	0	2	0
336	0	2	1	0	0	0	1	0	1	0	0	0	1	0	0	0	1	1	2	2	2	0	1	0	0	0	0	0	0	1	0	2	2	2	0	2	2	0	0	1	0	0	0	0	1	1	0	1	0
337	1	0	2	0	2	2	2	0	2	0	0	0	0	0	0	0	1	1	1	1	1	0	1	0	0	0	1	0	0	1	0	0	1	0	1	2	0	1	1	1	0	0	0	1	0	0	0	2	0
338	0	0	2	1	0	0	1	1	1	0	1	1	1	0	1	0	1	0	0	0	0	0	2	0	1	1	0	1	1	1	1	0	2	2	1	1	0	0	0	2	0	0	0	0	2	1	0	0	1
339	0	1	1	0	0	0	2	0	1	0	0	0	1	0	0	0	2	0	0	0	0	1	0	1	1	1	1	1	1	0	1	1	1	1	1	1	2	0	0	1	0	0	2	0	1	1	0	1	0
340	0	0	2	0	0	0	1	0	1	0	0	1	2	0	2	0	1	1	1	1	0	1	2	0	0	0	0	1	2	0	1	1	2	0	2	1	1	0	0	1	0	0	0	0	0	1	0	2	0
341	0	1	1	0	0	0	1	0	0	0	1	1	1	0	1	0	2	1	1	1	0	0	1	1	1	1	0	0	1	1	0	0	1	2	0	2	2	0	0	0	0	2	0	0	1	0	0	0	0
342	0	1	0	0	0	0	2	1	1	0	0	0	1	0	0	1	0	0	1	1	1	0	2	0	0	0	0	1	1	1	1	1	1	2	1	2	1	0	0	1	0	0	1	0	1	0	0	2	0
343	0	2	1	2	0	0	1	0	0	0	2	0	0	0	0	0	2	0	0	1	0	1	2	0	0	0	0	1	2	0	0	1	1	2	0	2	0	0	0	1	0	1	0	0	1	1	0	1	1
344	1	2	0	0	0	0	2	0	1	0	0	1	2	0	2	0	1	1	0	0	0	0	2	0	0	0	0	0	0	1	1	0	1	0	2	2	0	0	0	2	0	0	0	1	0	0	0	2	0
345	0	2	0	0	0	0	1	0	1	0	1	0	0	0	0	0	0	0	1	1	1	0	1	0	0	0	0	0	0	1	1	0	0	1	2	2	2	1	1	1	0	1	1	0	0	1	0	2	0
346	0	2	1	0	0	0	2	1	1	0	0	1	1	0	1	0	2	2	1	1	1	1	2	0	0	0	0	0	1	1	0	2	2	0	1	1	2	0	0	0	0	0	0	0	1	1	0	1	0
347	1	0	2	0	1	1	1	1	0	0	1	1	1	0	1	0	2	2	1	1	1	1	1	1	1	1	0	1	1	2	0	1	2	1	1	1	2	0	0	1	0	0	0	0	2	1	0	1	1
348	1	1	2	1	0	0	2	1	0	0	0	1	1	1	0	0	1	0	0	0	0	1	1	1	1	1	0	0	0	2	2	0	2	2	0	2	1	1	0	1	0	1	0	0	0	0	0	2	0
349	0	2	2	0	1	1	2	1	1	0	0	0	1	0	0	0	1	1	1	1	1	1	2	0	0	0	0	1	1	2	1	0	2	1	1	1	1	0	0	2	0	0	0	0	1	0	0	2	0
350	0	0	2	0	0	0	2	1	0	0	0	1	1	0	0	0	1	0	1	1	1	1	2	0	0	0	0	0	0	2	1	0	0	2	0	2	1	0	0	2	0	1	0	0	0	1	0	0	0
351	0	2	0	1	0	0	2	0	0	0	1	0	1	0	1	0	2	1	0	0	0	0	2	0	0	0	0	0	0	1	0	1	2	1	2	2	2	0	0	1	1	0	0	0	0	0	0	2	0
352	1	1	1	0	0	0	2	0	1	0	0	1	1	0	1	0	1	1	0	0	0	0	2	0	0	0	0	1	1	1	0	0	0	2	0	2	0	0	0	2	0	0	0	0	0	1	0	0	0
353	1	1	1	0	1	1	1	0	2	0	0	0	0	0	0	0	0	0	0	0	0	0	2	0	0	0	0	1	0	1	2	0	1	0	2	0	2	0	0	0	1	0	0	0	1	0	0	1	0
354	1	2	0	0	1	1	1	0	2	0	0	0	0	0	0	0	2	2	1	1	1	0	1	0	0	0	0	0	2	0	0	1	1	2	0	2	1	0	0	1	0	0	0	0	2	0	0	1	0
355	1	1	2	1	0	0	1	0	1	0	0	0	1	0	0	1	2	1	1	0	0	1	1	1	1	1	0	1	1	1	1	0	2	2	1	2	0	0	0	1	0	1	0	1	0	1	0	2	0
356	0	2	0	0	0	0	2	0	1	0	0	0	0	0	0	0	0	0	0	0	0	0	2	0	0	1	0	0	0	2	0	1	2	1	0	2	0	0	0	1	1	0	0	0	0	1	0	1	0
357	1	1	1	0	1	1	1	0	0	0	1	0	1	1	0	0	1	1	2	2	2	0	2	0	0	0	0	1	1	2	0	0	1	1	1	2	1	1	1	1	0	0	0	0	0	1	0	2	0
358	1	1	2	1	0	0	1	0	0	0	1	1	1	0	1	0	1	0	0	0	0	1	1	0	0	0	0	0	0	1	1	1	1	0	1	1	2	0	0	0	0	1	0	1	2	1	0	2	0
359	0	1	1	0	0	0	1	0	0	0	0	1	0	0	0	0	1	0	0	0	0	1	1	1	1	1	0	1	1	1	0	0	2	1	1	1	2	0	0	1	0	0	0	0	1	1	0	0	1
360	1	1	2	0	0	0	1	0	1	0	0	0	0	0	0	0	2	2	0	0	0	0	2	0	0	0	0	0	0	1	1	0	1	1	1	2	2	0	0	1	0	1	0	0	1	1	0	1	0
361	0	0	2	0	0	0	1	0	1	1	1	1	1	0	1	0	0	0	1	1	1	0	2	0	0	0	0	0	0	2	0	0	2	1	0	2	2	0	0	0	0	0	0	1	0	0	0	1	0
362	1	1	1	0	0	0	2	0	0	1	1	0	0	0	0	0	1	0	0	0	0	1	2	0	0	0	0	0	0	2	0	0	2	1	0	2	1	1	0	0	0	0	0	0	0	0	1	1	0
363	1	1	1	0	0	1	2	1	0	0	0	1	2	1	1	0	1	1	0	1	1	1	1	0	0	0	0	1	1	1	0	1	2	2	0	2	1	0	0	1	0	1	0	1	2	0	0	2	0
364	1	1	1	0	0	0	1	2	0	0	0	0	2	0	1	0	0	0	0	0	0	0	1	0	0	0	0	1	1	2	0	1	1	0	1	1	1	0	0	1	0	0	0	0	1	0	0	1	0
365	0	1	1	1	0	0	1	1	0	1	1	0	0	0	0	0	2	0	0	0	0	0	0	0	0	0	0	0	0	1	0	0	2	0	1	2	2	1	1	1	0	0	0	0	0	0	0	1	1
366	1	1	1	1	0	0	2	0	0	0	1	1	1	0	1	0	1	0	1	1	1	1	1	1	1	1	1	0	0	1	0	0	2	1	0	2	0	0	0	1	0	1	0	1	1	0	0	1	1
367	1	1	2	1	0	0	2	0	1	0	1	1	2	0	2	0	2	1	0	0	0	1	2	0	0	0	0	1	2	0	1	0	2	2	0	2	2	1	0	0	0	1	1	0	1	0	0	1	1
368	0	1	1	0	0	0	1	0	0	0	1	1	1	0	1	0	1	1	0	0	0	1	1	1	1	1	0	0	0	2	1	1	0	1	0	2	0	0	0	2	0	0	2	0	1	1	0	1	1
369	1	1	2	1	0	0	2	0	2	0	0	2	2	0	2	0	0	1	0	0	0	1	2	0	0	0	0	0	0	1	1	0	1	1	1	2	2	0	0	1	1	0	1	0	1	1	0	2	0
370	0	1	1	0	0	0	2	0	0	1	1	0	1	0	1	0	1	0	0	0	0	0	2	0	2	2	0	0	0	2	0	0	1	1	0	2	0	0	0	2	0	0	1	0	1	1	1	1	0
371	0	1	1	0	0	0	2	0	2	0	0	0	1	0	1	0	1	0	1	1	0	0	2	0	0	0	0	0	1	1	1	1	2	1	0	2	2	0	0	0	0	0	0	1	0	0	0	0	0
372	0	1	1	0	0	0	1	1	0	0	1	0	0	0	0	0	2	2	1	1	1	0	2	0	0	0	0	0	0	1	0	2	1	0	2	0	1	0	0	2	0	0	0	0	1	1	0	1	1
373	0	1	1	1	1	1	2	1	0	0	0	0	1	0	0	1	0	0	1	0	0	1	2	0	0	0	0	0	1	0	0	0	1	1	1	1	2	0	0	1	0	0	0	0	0	0	0	0	1
374	1	1	1	0	1	1	1	0	1	1	1	1	1	0	1	0	1	0	1	1	1	1	2	0	0	0	0	1	2	1	0	1	1	2	0	2	2	0	0	0	0	0	1	0	1	1	0	1	0
375	0	2	1	2	0	0	2	1	0	0	1	1	1	0	1	0	1	0	1	1	1	1	2	0	0	0	0	0	1	1	0	1	2	2	0	2	1	0	0	1	0	0	1	0	1	0	0	1	0
376	0	1	1	1	1	1	2	0	1	0	1	0	2	0	2	0	2	0	0	0	0	0	2	0	1	1	0	0	0	2	1	1	2	0	0	2	2	0	0	0	0	0	1	0	1	2	0	2	0
377	0	1	1	0	0	0	1	1	0	0	1	0	0	0	0	0	1	1	1	1	0	2	0	1	1	1	0	0	1	2	0	1	0	1	1	1	0	0	0	1	0	0	0	0	0	0	0	1	1
378	0	1	2	1	0	0	2	0	2	0	0	0	0	0	0	0	2	1	2	1	1	1	2	0	0	0	0	0	0	1	0	0	1	2	0	2	0	0	0	1	0	0	1	0	1	0	0	0	0
379	1	1	1	0	0	0	2	0	0	0	1	1	2	0	2	0	2	2	1	1	1	0	2	0	0	0	0	1	1	1	2	1	2	0	1	1	0	0	0	1	0	0	0	2	0	1	0	2	0
380	1	0	2	0	0	0	2	1	0	0	0	0	0	0	0	0	0	0	0	0	0	1	1	1	1	1	0	0	0	2	1	0	0	2	0	2	1	0	0	0	0	0	1	0	1	1	0	0	0
381	0	0	2	0	0	0	2	0	0	0	1	0	0	0	0	0	2	0	1	1	1	1	2	0	0	0	0	1	1	1	2	0	0	2	0	2	2	0	0	1	0	0	0	0	0	1	0	2	0
382	0	0	1	0	0	0	2	0	1	0	0	0	1	0	1	0	2	2	1	1	1	1	2	0	0	0	0	0	0	0	0	0	2	0	1	1	1	0	0	0	0	0	0	0	0	0	0	1	0
383	1	2	0	0	1	1	2	0	1	0	0	0	0	0	0	0	1	1	0	0	0	0	2	0	0	0	0	1	1	1	0	1	1	2	2	1	2	1	1	0	0	2	0	0	0	0	0	1	0
384	1	0	2	0	1	1	2	0	0	0	0	0	0	0	0	0	2	0	1	1	1	0	2	0	0	0	0	0	0	2	2	0	2	0	1	2	2	0	0	0	0	0	0	0	0	0	0	2	0
385	1	1	1	0	0	0	1	1	0	0	1	0	2	0	1	1	0	0	1	1	1	1	1	0	0	0	0	0	0	1	1	0	0	2	0	2	1	0	0	2	1	1	0	0	2	0	0	1	1
386	0	1	1	0	1	1	2	1	0	0	0	1	1	0	1	0	2	1	0	0	0	1	2	0	0	0	0	0	0	1	1	1	2	0	1	2	2	0	0	0	0	0	1	0	1	0	0	0	0
387	1	1	1	0	0	0	2	0	0	0	1	0	0	0	0	0	1	0	0	0	0	0	2	0	0	0	0	0	0	2	0	0	1	1	0	2	1	0	0	2	0	0	0	0	0	2	0	1	0
388	0	1	1	1	0	0	1	0	1	0	1	0	0	0	0	0	1	0	1	1	0	0	1	0	0	0	0	0	0	2	1	0	2	1	2	1	0	0	0	2	0	1	0	0	1	0	0	1	1
389	0	0	2	0	0	0	1	0	1	0	1	1	1	0	1	0	1	1	1	1	1	0	2	0	0	1	0	1	1	1	1	0	0	2	0	2	1	0	0	2	0	0	0	0	1	1	0	2	0
390	0	2	0	1	0	0	1	0	2	0	0	1	1	0	1	0	2	1	0	0	0	1	2	0	0	0	0	0	1	2	0	0	0	2	0	2	2	0	0	1	1	2	0	0	1	0	0	2	0
391	0	0	2	0	1	1	1	0	0	0	1	0	0	0	0	0	0	0	0	0	0	0	2	0	0	0	0	0	0	2	1	0	2	2	1	1	1	0	0	1	1	0	0	0	0	0	0	0	1
392	0	1	2	1	0	0	2	1	0	0	0	0	0	0	0	0	1	0	0	0	0	0	2	0	0	0	0	1	1	1	2	0	1	2	0	2	1	1	1	0	0	0	0	1	0	0	0	1	0
393	1	0	2	1	0	0	1	0	0	0	0	1	1	0	1	0	1	0	1	1	1	1	0	1	1	1	0	0	0	1	0	1	2	1	1	1	2	0	0	0	0	0	0	0	0	0	0	0	1
394	0	1	1	0	0	0	2	0	1	0	1	0	0	0	0	0	2	1	0	1	1	0	2	0	0	0	0	1	1	2	0	0	1	2	2	1	1	0	0	2	0	0	0	0	0	0	0	2	0
395	0	0	2	0	0	0	2	0	2	0	0	0	1	0	1	0	2	2	0	0	0	0	2	0	0	0	0	0	0	2	1	0	0	1	2	2	2	0	0	1	0	2	0	0	1	0	0	1	0
396	1	0	2	0	0	0	0	0	0	1	2	0	0	0	0	0	2	2	0	0	0	0	1	0	0	0	0	1	2	1	0	1	2	2	0	2	0	0	0	0	0	0	1	0	0	0	1	0	1
397	0	0	2	1	0	0	2	0	1	0	1	0	1	0	1	0	1	1	0	0	0	1	2	0	0	0	0	1	2	1	0	1	1	1	1	2	2	0	0	1	0	1	0	0	1	0	0	2	0
398	1	1	1	1	0	1	2	0	2	0	0	0	0	0	1	0	2	2	1	1	1	0	2	0	0	0	0	1	1	1	0	0	1	2	1	2	1	1	1	1	0	0	0	0	1	1	0	0	1
399	0	1	2	0	0	0	1	0	1	0	0	0	0	0	0	0	1	1	1	1	1	1	2	0	0	0	0	0	2	0	0	2	1	2	0	2	2	0	0	1	0	0	0	0	0	1	0	1	1
400	0	0	2	0	1	1	1	1	0	1	1	1	1	0	1	0	2	2	1	1	1	0	2	0	0	0	0	0	0	2	1	0	1	2	0	2	2	0	0	0	0	1	0	0	0	0	0	1	1
401	0	2	0	1	0	0	2	1	0	0	0	0	1	0	0	0	0	0	0	0	0	0	2	0	0	0	0	0	0	2	1	1	2	0	2	1	2	0	0	0	0	0	0	0	0	0	0	1	0
402	1	2	0	1	0	0	2	0	0	0	1	1	1	1	0	0	2	0	1	1	1	0	2	0	0	0	0	0	2	0	0	0	1	1	1	1	2	0	0	1	0	0	0	1	0	1	0	1	1
403	0	2	0	0	0	0	2	0	1	0	0	0	0	0	0	0	1	0	1	0	0	0	2	0	0	0	0	0	0	2	0	0	1	1	0	2	2	0	0	0	0	0	0	0	0	0	0	2	0
404	1	1	2	1	0	0	2	0	1	0	0	0	1	0	1	0	0	0	1	1	1	1	2	0	0	0	0	0	2	0	0	2	2	0	1	1	1	0	0	1	0	0	0	0	0	2	0	1	0
405	0	2	0	0	0	0	1	0	0	0	2	0	0	0	0	0	2	1	2	2	1	0	2	0	0	0	0	1	1	1	2	0	1	2	0	2	1	0	0	2	0	0	0	1	0	1	0	2	0
406	1	2	1	0	0	0	2	0	2	0	0	0	0	0	0	0	0	0	1	1	1	0	2	0	1	1	1	0	1	0	0	1	2	1	1	1	2	0	0	0	0	0	1	0	0	1	0	1	0
407	0	1	2	1	0	0	1	0	1	0	1	0	1	0	0	0	2	2	1	1	1	1	0	1	0	1	0	0	0	1	0	0	0	2	0	2	0	0	0	1	0	0	1	0	1	1	0	1	0
408	1	1	2	0	0	0	1	1	0	0	0	0	2	0	0	1	2	1	0	0	0	0	2	0	0	0	0	0	1	0	0	1	2	2	0	2	2	1	1	0	0	0	1	0	1	1	0	1	1
409	0	1	1	0	1	1	1	1	1	0	0	0	0	0	0	0	2	2	1	1	1	0	2	0	0	0	0	1	1	1	1	2	2	0	2	0	1	0	0	1	0	1	0	0	1	0	0	1	0
410	1	1	1	0	0	0	0	0	0	0	2	1	2	0	1	1	1	0	0	1	0	1	2	0	0	0	1	1	1	1	0	1	2	0	0	2	1	0	0	1	0	0	1	0	1	1	0	2	0
411	1	0	2	1	1	1	2	0	2	0	0	2	1	0	1	0	1	0	1	1	1	0	2	0	1	1	0	0	0	1	0	0	0	2	0	2	0	0	0	2	0	1	0	0	1	0	0	2	0
412	0	1	1	0	0	0	2	1	0	0	0	0	0	0	0	0	1	1	1	1	1	1	2	0	0	0	0	0	0	2	1	2	1	0	2	0	1	0	0	1	0	0	0	0	0	0	0	2	0
413	0	1	1	0	0	0	2	0	0	0	0	1	1	0	0	0	2	1	0	0	0	0	1	0	0	0	0	1	1	1	1	1	2	1	1	1	1	0	0	1	0	0	0	1	0	1	1	1	0
414	1	2	0	1	0	0	2	0	0	0	0	0	0	0	0	0	2	0	0	0	0	0	2	0	0	0	0	1	1	1	1	2	1	1	0	2	2	0	0	0	0	0	0	1	0	0	0	2	0
415	0	2	0	1	0	0	2	0	0	1	1	1	2	0	2	0	1	0	0	0	0	1	1	1	1	2	0	1	1	1	1	0	2	2	0	2	0	0	0	2	0	2	0	0	0	0	0	0	0
416	0	1	2	1	1	1	2	0	1	0	0	0	2	0	2	0	0	0	1	1	1	0	0	0	0	0	0	0	0	1	1	0	2	1	0	2	2	0	0	2	0	0	0	0	0	0	0	0	1
417	0	1	1	0	0	0	2	0	1	0	1	1	1	0	1	0	1	1	1	0	0	1	2	0	0	0	0	2	2	1	1	1	1	1	1	2	2	0	0	0	0	0	1	0	1	0	0	1	0
418	1	1	1	0	0	0	2	1	0	0	0	1	1	0	1	0	0	0	1	2	1	2	2	0	0	0	1	0	1	2	0	2	2	1	1	2	1	0	0	1	0	0	0	0	1	0	0	1	0
419	1	1	1	0	1	1	1	0	0	0	1	1	1	0	0	0	1	1	0	0	0	0	1	0	0	0	1	0	0	1	0	1	2	0	1	1	0	0	0	1	0	1	0	1	1	0	0	0	2
420	0	0	2	0	1	1	2	0	2	0	0	0	0	0	0	0	2	0	0	0	0	0	2	0	0	0	0	1	1	2	0	2	1	1	1	1	2	0	0	0	0	0	0	0	0	1	0	2	0
421	0	0	2	1	0	0	1	0	2	0	0	1	2	0	2	0	2	2	1	1	1	0	1	1	1	1	0	0	0	2	1	1	2	2	0	2	0	0	0	2	0	0	1	0	1	0	0	2	0
422	0	2	1	0	0	1	1	0	1	0	0	1	1	0	0	0	0	0	0	0	0	1	2	0	0	0	0	0	1	1	0	0	2	2	0	2	1	0	0	0	0	0	0	0	0	2	0	2	0
423	0	2	0	0	0	0	1	0	1	0	1	1	1	0	1	0	0	1	0	0	0	0	2	0	0	0	0	2	2	1	1	1	1	1	1	1	1	0	0	0	0	0	1	0	1	1	0	1	1
424	0	0	2	0	1	1	1	1	0	0	1	0	1	0	0	1	0	0	0	0	0	0	2	0	1	1	0	1	1	2	0	1	1	1	1	1	2	0	0	1	0	0	0	0	0	1	0	1	0
425	0	1	1	0	1	1	2	0	1	0	0	0	2	0	1	1	0	0	1	1	0	1	1	1	0	0	0	0	0	2	0	1	1	2	1	2	0	0	0	2	0	0	1	0	2	2	0	1	0
426	0	1	1	0	0	0	2	0	2	0	0	1	1	0	1	0	0	0	0	0	0	1	0	0	1	1	0	0	0	2	0	1	2	0	1	1	1	0	0	1	0	2	0	0	1	0	0	1	0
427	1	1	1	0	0	0	2	0	0	0	1	0	1	0	1	0	0	1	0	0	0	1	2	0	0	0	0	1	2	0	0	2	1	2	0	2	2	0	0	0	0	0	1	0	1	0	1	0	1
428	1	0	2	1	1	1	2	1	0	0	0	2	2	1	1	0	1	1	0	0	0	1	1	1	1	1	0	0	1	1	1	0	0	0	1	1	2	1	1	0	0	0	0	0	0	1	0	1	1
429	0	1	1	1	0	0	2	0	1	0	1	0	1	0	0	1	1	0	0	0	0	0	1	0	0	0	0	0	0	1	0	1	1	1	1	1	0	0	0	1	1	0	1	0	1	0	0	2	0
430	0	0	2	0	1	1	2	0	0	0	1	0	1	0	0	1	2	1	1	0	0	1	2	0	0	0	0	1	1	1	0	1	1	2	0	2	1	0	0	2	0	0	0	0	1	0	0	1	1
431	1	1	2	0	0	0	2	0	0	0	0	1	2	0	1	0	0	0	0	0	0	1	2	0	0	0	0	1	1	1	0	0	0	2	0	1	0	0	0	2	0	2	0	0	1	0	0	0	0
432	0	1	1	0	0	0	2	0	0	0	0	0	2	1	0	1	1	1	1	1	0	0	2	0	0	0	0	1	2	0	1	0	2	2	0	2	1	0	0	2	1	0	0	0	0	0	0	2	0
433	1	2	1	0	0	0	2	0	0	0	1	1	2	0	1	0	1	1	1	1	0	1	2	0	0	0	1	1	1	1	0	0	2	1	0	2	2	0	0	2	0	0	0	1	0	0	0	1	0
434	0	1	1	1	0	0	1	0	0	0	0	0	1	0	1	0	1	0	1	0	0	2	1	1	1	1	0	0	0	2	0	1	2	2	0	2	1	0	0	1	0	0	0	0	0	0	0	2	0
435	1	1	1	0	0	1	1	0	0	0	1	0	1	0	1	0	2	1	0	0	0	1	1	0	1	1	0	0	0	1	0	0	2	1	1	1	2	0	0	0	0	0	0	0	2	2	0	0	0
436	1	0	2	1	0	0	2	0	1	0	0	0	1	0	0	1	1	1	0	1	0	0	2	0	0	0	2	1	1	0	1	0	2	2	0	2	0	0	0	1	0	0	0	1	0	0	0	1	0
437	1	0	2	0	0	0	2	0	1	0	0	0	1	0	0	1	1	1	2	2	2	0	2	0	1	1	0	0	1	1	1	0	0	2	0	2	1	0	0	1	0	0	0	0	1	1	0	2	0
438	1	2	1	2	0	0	2	0	2	0	0	0	1	0	1	0	2	1	0	1	1	1	2	0	0	0	0	1	1	1	0	1	2	1	1	2	1	1	1	1	0	0	0	1	0	1	0	0	0
439	0	1	1	1	0	0	1	0	0	0	1	0	0	0	0	0	0	0	1	1	1	1	2	0	0	0	0	0	1	1	1	1	2	1	2	2	0	0	0	1	0	0	1	0	0	0	0	1	0
440	0	2	0	0	0	0	2	0	1	0	0	0	0	0	0	0	2	2	1	1	1	0	2	0	0	0	0	0	0	1	0	2	2	1	0	2	1	0	0	1	0	0	0	0	1	0	0	1	0
441	0	2	1	1	0	0	2	0	2	0	0	0	1	0	0	1	1	1	0	0	0	0	2	0	0	0	0	1	1	2	0	0	1	2	0	2	1	0	0	1	0	0	1	0	1	0	0	2	0
442	1	1	1	1	0	0	1	0	1	1	1	0	1	0	0	1	0	0	0	1	0	0	2	0	1	1	0	0	0	2	0	1	1	2	0	2	1	0	0	1	0	0	1	0	1	0	0	2	0
443	1	0	2	1	0	0	2	0	1	0	0	1	1	0	1	0	0	0	2	1	0	0	2	0	0	0	0	0	0	2	0	0	1	1	1	1	0	0	0	2	0	0	0	0	0	0	0	2	0
444	1	2	0	0	0	0	2	1	0	0	0	1	1	0	1	0	1	1	0	0	0	0	2	0	0	0	0	0	0	1	0	1	1	2	1	2	1	0	0	2	1	0	1	0	1	1	0	1	0
445	0	1	1	1	0	0	1	0	1	0	0	0	1	0	1	0	0	0	0	0	0	0	1	0	0	0	0	1	2	0	0	0	2	0	1	1	2	0	0	1	1	1	0	0	0	0	0	2	0
446	1	1	1	0	1	1	2	0	1	0	0	1	2	0	2	0	2	1	1	0	0	1	2	0	1	1	0	0	1	1	0	2	1	1	0	2	2	0	0	2	1	2	0	0	1	0	0	2	0
447	0	1	1	0	0	0	2	0	1	0	0	1	1	0	1	0	1	1	1	1	0	0	2	0	0	0	0	1	1	2	0	0	2	2	0	2	1	0	0	1	0	0	0	2	0	2	0	1	0
448	0	2	1	0	0	0	1	0	0	0	1	1	2	0	1	0	0	1	0	0	0	1	2	0	0	0	0	0	2	0	0	1	2	2	0	2	0	0	0	1	0	0	1	0	1	0	0	0	1
449	1	1	1	0	0	0	2	0	0	0	1	0	1	0	0	0	2	0	0	0	0	1	1	0	0	0	0	0	0	1	1	1	2	1	0	2	2	0	0	0	0	0	1	0	2	0	0	2	0
450	0	0	2	0	2	2	2	0	1	0	0	0	1	0	0	1	1	0	0	0	0	0	2	0	0	0	0	0	1	1	0	0	2	1	1	2	1	1	1	1	0	0	0	1	1	1	0	2	0
451	0	2	1	0	0	0	2	0	1	0	1	0	0	0	0	0	2	1	0	0	0	0	2	0	0	0	0	0	1	0	0	0	0	2	0	2	1	0	0	1	0	2	0	0	1	0	0	1	0
452	1	1	2	1	0	0	1	1	1	0	0	0	0	0	0	0	0	0	2	1	0	1	2	0	0	0	0	0	0	1	1	0	0	1	2	2	1	0	0	0	0	0	0	0	0	1	0	0	1
453	1	1	2	1	0	0	2	0	1	0	0	1	2	0	1	1	2	2	0	0	0	0	2	0	0	0	0	1	2	0	1	0	0	1	0	2	1	0	0	1	0	0	1	0	1	0	0	2	0
454	1	1	2	0	1	1	2	0	1	0	0	1	1	0	1	0	0	0	0	0	0	1	2	0	0	0	0	0	1	1	1	0	2	1	1	2	0	0	0	1	0	0	0	0	1	1	0	1	1
455	0	1	1	0	0	0	2	0	1	0	1	2	2	0	2	0	2	0	0	0	0	1	1	1	1	1	0	1	1	2	0	1	2	0	1	1	2	0	0	0	0	1	0	0	0	2	0	1	0
456	1	1	1	1	0	1	1	0	0	0	1	1	1	0	1	0	2	1	0	0	0	0	2	0	0	0	0	0	0	2	0	0	1	1	0	2	0	0	0	2	0	1	1	0	1	0	0	2	0
457	1	1	1	0	1	1	1	0	1	0	1	1	2	1	0	0	1	1	2	1	1	1	2	0	0	0	0	0	0	2	0	0	1	1	0	2	2	0	0	2	0	0	0	0	0	1	0	2	0
458	1	1	1	0	0	0	1	1	1	0	0	1	2	0	1	0	1	1	0	0	0	0	2	0	0	0	0	0	0	2	2	0	1	1	0	2	1	0	0	1	0	0	0	0	1	1	0	1	0
459	0	1	1	1	0	0	2	0	2	0	0	2	2	0	2	0	2	1	0	0	0	1	2	0	0	0	0	1	2	0	1	1	2	1	2	2	2	0	0	1	0	0	2	0	2	0	0	0	1
460	1	1	1	1	0	0	2	0	1	0	1	0	2	0	1	1	2	0	1	1	1	0	0	0	0	0	0	0	1	1	0	1	1	2	1	2	1	0	0	2	0	0	0	1	0	1	0	1	0
461	0	0	2	0	1	1	1	0	0	0	1	1	1	0	1	0	1	0	1	1	1	0	2	0	0	0	0	2	2	1	0	0	0	2	0	2	1	0	0	2	1	0	0	0	0	0	0	2	0
462	0	2	1	0	0	0	1	0	1	0	1	0	1	0	0	0	2	2	1	1	1	0	2	0	2	2	0	0	0	1	0	1	2	1	2	2	2	0	0	0	0	0	0	0	0	1	0	2	0
463	0	0	2	0	2	2	1	0	0	1	1	1	1	0	1	0	1	0	1	1	1	2	0	1	1	1	0	1	2	0	1	2	1	1	1	1	2	0	0	1	0	0	1	0	0	1	0	2	0
464	0	2	1	0	0	0	2	0	2	0	0	0	0	0	0	0	0	0	0	0	0	0	2	0	0	0	0	1	2	0	0	1	1	1	1	1	0	0	0	0	0	1	1	0	1	0	0	1	0
465	1	0	2	0	0	0	1	0	1	1	1	0	0	0	0	0	2	1	0	0	0	0	2	0	0	0	0	0	0	1	0	0	2	1	0	2	1	0	0	1	0	0	0	0	0	1	0	0	0
466	0	2	0	0	0	0	0	0	0	0	1	0	0	0	0	0	1	1	0	0	0	0	2	0	0	0	0	0	0	0	0	1	1	1	0	2	1	0	0	2	0	0	0	0	0	1	0	1	1
467	1	0	2	0	1	1	2	0	2	0	0	0	1	0	0	1	2	0	0	1	0	1	1	1	1	1	0	0	1	1	0	0	0	2	0	2	1	0	0	2	0	0	0	0	0	1	0	1	1
468	1	1	1	1	0	0	2	0	0	0	1	0	0	0	0	0	2	0	0	0	0	1	2	0	0	0	0	0	0	1	1	1	1	1	0	2	1	0	0	2	0	0	0	0	0	0	0	0	2
469	1	1	2	1	0	0	2	0	0	0	0	1	1	0	1	0	1	0	0	0	0	1	2	0	0	0	0	0	0	1	1	1	1	1	1	2	0	0	0	2	0	0	0	0	0	0	0	0	0
470	0	1	2	0	1	1	2	1	0	0	0	0	0	0	0	0	1	1	1	1	1	1	1	1	1	1	0	0	0	2	0	1	2	0	0	2	2	0	1	2	2	0	1	0	1	0	0	1	0
471	1	1	1	0	0	0	2	0	0	0	0	1	1	0	1	0	1	1	0	0	0	0	2	0	1	1	0	0	1	1	0	1	2	1	1	1	1	0	0	2	0	0	1	0	1	0	0	1	0
472	1	1	2	1	0	0	2	0	1	0	0	1	2	0	1	0	1	1	1	0	0	0	2	0	0	0	0	0	0	1	1	0	2	0	1	1	0	0	0	1	0	0	0	0	2	2	0	2	0
473	1	1	1	1	0	0	2	0	1	0	1	1	1	0	1	0	2	0	1	1	1	0	2	0	0	0	0	2	2	1	1	1	2	1	1	2	1	0	0	0	0	0	0	0	1	1	0	0	1
474	0	1	1	0	0	0	2	0	1	0	0	0	1	0	0	1	1	1	0	0	0	0	2	0	0	0	0	0	1	0	0	1	1	1	1	2	1	0	0	0	0	0	0	1	0	1	0	2	0
475	0	1	1	0	0	0	2	0	1	0	0	0	0	0	0	0	2	2	1	1	1	1	2	0	0	0	0	0	1	0	0	2	1	0	2	0	2	0	0	0	0	0	1	0	1	1	0	0	0
476	0	0	2	0	1	1	2	0	1	0	1	0	0	0	0	0	2	1	1	0	0	0	2	0	0	0	0	0	0	2	0	1	1	2	0	2	1	0	0	1	0	1	0	0	1	0	0	1	0
477	1	2	1	0	0	0	2	0	2	0	0	0	0	0	0	0	2	2	1	1	1	0	2	0	0	0	0	0	0	2	1	1	2	1	1	1	1	0	0	2	0	0	0	0	0	0	0	1	0
478	1	1	1	0	0	0	1	0	1	0	0	1	2	0	1	0	2	1	1	1	1	0	2	0	0	0	0	2	2	1	1	0	1	2	1	1	0	0	0	1	0	0	1	0	1	0	0	0	0
479	1	0	2	0	0	0	1	0	1	0	1	1	1	0	1	0	1	1	1	1	0	1	1	0	0	0	0	0	1	1	1	1	1	2	0	2	1	1	1	1	0	2	0	0	1	0	0	1	1
480	0	0	2	0	1	1	2	1	0	0	0	0	0	0	0	0	0	0	1	1	1	0	1	0	0	0	0	2	2	2	0	2	1	0	2	0	2	0	0	1	0	0	0	0	1	1	0	1	0
481	1	0	2	1	0	0	1	1	0	0	1	1	0	0	0	0	2	0	1	1	1	0	2	0	0	0	0	0	0	2	0	0	2	1	1	2	1	0	0	1	0	0	1	0	0	1	0	1	0
482	0	0	2	0	1	1	2	1	0	0	0	0	0	0	0	1	0	0	2	1	0	0	2	0	0	0	0	1	1	1	0	1	1	0	1	1	1	0	0	2	1	0	2	0	2	1	0	1	1
483	1	2	1	0	0	0	1	0	0	0	1	0	0	0	0	0	1	0	0	0	0	1	2	0	0	0	0	0	0	2	1	1	1	2	0	2	2	0	0	0	0	0	0	0	0	1	0	1	0
484	0	1	1	0	0	0	2	0	1	0	1	1	2	0	1	1	2	0	1	0	0	1	2	0	0	0	0	1	1	2	0	1	2	1	1	2	2	0	1	2	2	0	0	1	0	1	0	2	0
485	1	2	2	0	1	1	1	0	1	0	1	0	1	0	1	0	0	0	0	0	0	0	2	0	2	2	0	0	0	2	2	1	2	0	1	1	0	0	0	1	0	0	0	0	2	1	0	2	0
486	0	1	1	1	0	0	1	0	0	0	1	0	2	0	0	1	0	0	0	0	0	0	2	0	1	1	0	1	2	1	0	0	0	1	2	2	1	0	0	1	0	0	1	0	1	1	0	2	0
487	0	2	0	0	0	0	1	0	0	0	1	1	1	0	1	0	2	0	0	0	0	0	2	0	0	0	0	0	1	1	1	0	1	2	1	2	2	0	0	1	0	0	0	1	0	1	0	0	2
488	0	1	1	1	0	0	2	0	2	0	0	1	1	0	1	0	2	0	1	1	1	0	1	0	0	0	0	0	1	1	1	0	1	1	0	2	1	1	0	0	0	0	0	0	0	0	0	1	0
489	1	1	2	1	0	0	1	0	1	1	1	1	1	0	1	0	1	0	1	0	0	1	2	0	0	0	0	0	0	1	0	1	2	1	2	2	2	0	0	1	1	0	1	0	1	1	0	1	0
490	0	2	1	0	1	1	1	0	1	0	1	0	2	0	2	0	2	1	2	1	1	0	2	0	0	0	0	0	1	1	0	0	2	0	1	1	0	0	0	2	0	1	0	1	0	1	0	0	1
491	1	1	1	0	0	1	2	0	1	0	0	0	0	0	0	0	2	1	0	0	0	0	2	0	1	1	1	1	1	2	0	1	2	0	0	2	1	0	0	1	0	0	0	0	0	2	0	2	0
492	1	1	1	0	0	0	2	1	1	0	0	1	1	0	1	0	1	0	1	2	1	0	1	0	1	1	0	2	2	1	0	0	1	1	1	1	1	0	0	1	0	0	1	0	2	2	0	2	0
493	1	2	0	0	0	0	1	0	1	0	1	0	1	0	1	0	1	0	1	1	1	1	1	1	1	1	0	0	1	2	0	1	2	1	1	2	0	0	0	2	0	0	1	0	1	1	0	2	0
494	0	1	2	1	0	0	1	1	1	0	1	0	0	0	0	0	1	2	0	0	0	0	1	1	2	2	0	0	0	2	1	1	1	2	1	2	1	0	0	2	0	0	0	0	0	1	1	0	1
495	0	2	0	0	0	0	1	0	1	0	1	1	1	1	0	0	1	0	0	0	0	0	0	0	0	0	0	1	1	1	1	0	2	1	1	1	0	0	0	1	1	0	1	0	1	1	0	1	1
496	0	2	0	0	0	0	2	1	0	0	0	0	0	0	0	0	0	0	1	2	1	0	2	0	0	0	0	0	0	1	0	1	2	0	1	1	1	0	0	1	0	0	1	0	1	0	0	2	0
497	1	1	1	1	0	0	1	1	1	0	0	0	1	0	1	0	1	1	1	1	0	0	1	0	0	0	0	0	0	2	1	2	1	2	0	2	2	0	0	1	0	1	0	0	0	1	0	0	0
498	0	1	1	0	0	1	2	0	2	0	0	0	1	0	1	0	1	1	2	2	2	1	2	0	0	0	0	0	0	1	1	1	2	0	1	2	0	0	0	1	0	1	0	0	1	0	0	0	1
499	0	1	1	0	0	0	2	0	1	0	1	0	0	0	0	0	2	1	0	0	0	0	2	0	0	0	0	1	1	1	1	0	0	2	0	2	0	0	0	1	0	1	0	1	1	1	0	1	0
500	1	2	1	2	0	0	2	0	0	0	1	0	1	0	1	0	1	0	0	0	0	1	2	0	0	0	0	0	0	1	1	1	1	1	1	1	2	0	0	1	0	0	0	0	1	1	0	1	1
501	0	0	2	1	1	1	1	0	1	0	0	0	1	0	1	0	2	1	0	1	1	0	2	0	0	0	0	0	1	1	1	1	2	0	2	0	1	0	0	1	0	0	0	0	2	2	0	1	1
502	0	1	1	1	0	0	2	0	1	0	1	1	1	0	2	0	1	1	0	0	0	1	2	0	0	0	0	0	0	2	1	0	1	1	1	1	1	0	0	1	0	0	1	0	1	0	0	0	0
503	1	2	1	1	0	0	2	0	2	0	0	1	2	0	1	0	0	0	0	0	0	0	2	0	0	0	0	1	0	0	1	0	2	2	1	2	2	0	0	1	0	1	0	0	1	0	0	2	0
504	1	2	0	1	0	0	2	0	2	0	0	1	1	1	0	0	1	0	0	0	0	0	2	0	0	0	0	0	0	1	0	1	1	1	1	1	0	0	0	1	0	0	0	1	0	1	0	2	0
505	1	0	2	1	1	1	2	0	1	0	1	0	0	0	0	0	0	0	1	1	1	2	2	0	0	0	0	0	0	2	0	1	1	2	1	2	1	0	0	1	0	0	0	0	1	0	0	0	2
506	0	0	2	0	1	1	2	0	0	0	0	0	1	0	0	0	0	0	0	0	0	0	0	0	0	0	0	0	0	2	0	1	0	2	0	2	1	0	0	1	0	0	0	1	0	0	0	2	0
507	0	0	2	0	1	1	2	0	0	0	0	1	2	0	2	0	0	0	1	1	1	0	1	0	0	0	0	1	1	2	0	1	1	2	0	2	2	1	0	0	0	0	0	0	0	0	0	2	0
508	1	1	1	0	0	0	0	0	0	0	1	1	2	0	1	0	1	1	1	1	0	1	2	0	0	0	0	0	1	1	0	1	2	2	0	2	2	1	1	0	0	0	0	1	0	1	0	1	1
509	0	0	2	1	0	0	2	1	1	0	0	0	0	0	0	0	1	0	0	1	0	0	2	0	0	0	0	0	0	2	0	0	1	1	1	1	1	0	0	1	0	0	0	1	0	0	0	2	0
510	0	1	1	0	0	0	2	0	2	0	0	0	0	0	0	0	0	0	0	0	0	1	2	0	0	0	0	0	0	2	1	2	2	2	0	2	2	0	0	2	1	0	0	2	0	2	1	1	0
511	0	0	2	0	0	0	2	1	1	0	0	1	1	0	1	0	2	2	0	0	0	0	2	0	0	0	1	0	1	2	0	0	1	1	0	2	0	0	0	2	0	0	1	0	1	1	0	2	0
512	0	1	1	0	0	0	1	0	1	0	0	0	0	0	0	0	1	0	1	1	1	0	2	0	0	0	0	2	2	0	1	2	2	1	1	2	2	0	0	1	0	1	0	0	1	1	0	0	1
513	1	1	1	0	1	1	2	0	0	0	1	1	1	1	0	0	1	0	0	0	0	1	1	1	1	1	0	1	2	0	1	0	2	1	0	2	1	0	0	1	0	0	1	0	1	1	0	2	0
514	1	0	1	0	0	0	2	0	1	0	0	0	0	0	0	0	2	2	0	0	0	0	1	0	0	0	0	0	0	2	0	1	1	0	1	1	1	1	1	1	0	0	0	0	0	1	0	2	0
515	1	1	2	1	0	0	1	0	1	0	0	1	1	0	0	0	1	1	1	1	0	1	0	1	1	1	0	0	1	1	1	1	1	1	1	1	1	0	0	0	0	1	0	0	0	2	0	1	0
516	1	2	0	1	0	0	2	0	1	0	1	0	1	0	1	0	1	1	1	1	1	0	2	0	0	0	0	0	0	2	2	0	2	0	2	1	1	0	0	1	0	0	0	1	0	0	0	1	0
517	1	2	0	1	0	0	2	0	2	0	0	0	0	0	0	0	2	0	1	1	1	0	2	0	0	0	0	1	1	1	1	0	0	2	0	2	2	0	0	0	0	0	0	1	0	1	0	0	2
518	0	1	2	1	0	0	2	0	2	0	0	2	2	1	1	0	1	0	1	1	1	0	2	0	0	0	0	1	1	1	0	0	0	2	0	2	2	0	0	0	0	0	0	0	1	0	0	1	0
519	1	2	1	0	0	0	1	0	2	0	0	2	2	0	2	0	2	2	1	1	1	1	2	0	0	0	0	1	1	1	1	1	2	1	1	2	1	0	0	2	0	0	0	2	0	2	0	1	0
520	0	1	2	0	0	0	0	0	1	0	1	0	0	0	0	1	2	2	0	0	0	0	2	0	0	0	0	1	1	1	1	1	2	1	2	2	1	0	0	0	0	0	0	0	1	0	0	2	0
521	0	1	1	0	0	0	1	0	1	0	0	0	0	0	0	0	1	0	0	0	0	0	2	0	1	1	0	1	1	1	1	1	2	1	2	2	1	0	0	1	0	0	0	0	0	1	0	2	0
522	0	1	1	0	1	1	1	0	1	1	2	1	1	0	2	0	1	1	0	0	0	0	2	0	0	0	0	0	1	1	0	0	0	2	1	1	2	0	0	1	0	0	0	0	0	1	0	1	0
523	0	0	2	0	0	0	2	0	1	0	1	0	1	0	0	0	0	0	2	2	0	0	2	0	0	0	0	1	1	1	0	0	2	0	1	2	1	0	0	0	0	0	0	0	0	1	0	2	0
524	0	2	0	1	0	0	1	0	0	0	1	1	1	0	1	0	1	1	1	0	1	1	1	1	1	1	0	0	2	0	0	0	0	2	0	2	1	0	0	2	0	2	0	0	0	1	0	1	0
525	1	1	1	0	0	0	2	1	0	0	0	0	1	0	1	0	1	1	0	0	0	0	2	0	1	1	0	1	1	1	1	1	1	1	0	2	1	0	0	1	0	0	0	1	0	0	0	1	0
526	1	1	2	1	0	0	1	0	0	0	1	0	0	0	0	0	1	1	0	0	0	0	2	0	0	0	0	0	0	2	0	1	2	2	0	2	0	0	0	1	0	0	0	0	0	1	0	1	0
527	0	2	1	1	0	0	1	0	1	0	1	1	2	0	1	1	1	1	0	0	0	0	2	0	0	0	0	2	2	0	0	0	2	2	0	2	2	0	0	0	1	0	2	0	1	1	0	0	1
528	0	1	1	0	0	0	1	0	1	0	1	0	1	0	1	0	1	0	0	0	0	0	2	0	0	0	0	1	1	1	0	1	0	2	0	2	2	0	0	1	0	0	0	0	1	1	0	0	0
529	1	1	1	0	0	0	1	0	0	0	2	1	1	0	1	0	1	1	2	1	1	0	2	0	0	0	0	0	0	2	0	0	2	2	1	2	2	0	0	0	0	0	0	0	0	1	0	0	0
530	0	1	2	0	1	1	2	0	1	0	0	0	0	0	0	0	0	0	2	1	0	0	2	0	0	0	0	0	2	0	0	0	2	0	1	2	2	1	1	0	0	1	1	0	0	1	0	0	0
531	1	2	0	0	0	0	0	0	0	0	2	0	1	0	1	0	1	0	1	1	1	0	2	0	1	1	0	0	1	0	0	0	1	0	1	2	1	1	1	1	0	0	0	0	0	1	0	0	1
532	0	2	0	0	0	0	2	0	1	0	0	0	0	0	0	0	1	1	1	1	1	0	2	0	1	1	0	0	0	2	1	0	1	1	1	2	2	0	0	1	0	0	0	1	1	1	0	2	0
533	1	0	2	0	0	0	2	0	2	0	0	0	2	0	1	0	1	0	0	0	0	0	0	0	0	0	0	2	2	0	0	0	0	2	0	2	1	0	0	1	0	0	0	0	0	0	0	1	0
534	1	1	1	0	1	1	1	0	1	0	0	0	0	0	0	0	0	0	1	2	1	1	2	0	0	0	0	1	1	1	0	0	1	0	1	1	2	0	0	0	0	1	0	0	1	0	0	2	0
535	1	0	2	0	0	0	1	0	0	0	0	0	1	0	0	0	0	0	1	1	1	1	2	0	0	0	0	0	0	1	1	0	1	1	1	1	2	0	0	2	1	0	0	0	0	0	0	1	0
536	1	1	2	1	0	0	2	1	0	0	0	0	1	0	2	0	2	1	0	0	0	0	1	0	0	0	1	0	0	1	1	0	1	1	0	2	2	0	0	1	1	0	1	0	1	1	0	2	0
537	1	0	2	0	0	0	2	0	1	0	0	1	1	0	1	0	2	2	0	0	0	0	2	0	0	0	0	0	1	1	0	2	1	1	1	0	1	0	0	1	0	0	0	0	1	0	0	2	0
538	1	0	1	0	0	0	2	1	0	0	0	0	2	0	2	0	1	2	0	0	0	1	1	0	0	0	0	0	0	2	1	1	2	2	0	2	1	1	0	0	0	0	2	0	1	1	0	1	1
539	1	1	1	0	0	0	2	0	2	0	0	0	1	0	0	0	1	1	2	2	2	1	2	0	0	0	0	0	0	2	1	2	2	0	2	0	2	0	0	0	0	0	0	0	0	0	0	2	0
540	1	0	2	0	0	0	2	1	1	0	0	1	1	0	1	0	2	0	0	0	0	0	0	0	0	1	0	1	1	1	2	1	1	1	0	2	1	0	0	1	0	1	0	1	2	0	0	0	0
541	1	0	2	0	1	1	2	1	1	0	0	0	0	0	0	0	0	0	1	2	1	1	0	1	1	1	0	0	0	2	0	2	1	1	1	0	1	0	0	1	0	0	0	0	0	0	0	0	1
542	0	2	1	0	0	0	2	0	1	0	0	0	0	0	0	0	1	1	2	2	2	1	1	1	1	1	0	0	1	1	0	1	1	1	0	2	2	0	0	1	0	0	1	0	2	0	0	1	0
543	0	1	1	0	0	0	2	0	1	0	0	0	0	0	0	0	1	1	0	1	0	0	2	0	0	0	0	0	0	1	0	0	1	2	0	2	0	0	0	1	0	0	0	0	0	0	0	2	0
544	0	0	2	0	0	0	2	0	1	0	0	1	1	0	1	0	2	2	1	1	1	0	2	0	0	0	0	1	1	2	0	0	0	2	0	2	1	0	0	1	0	0	0	0	0	1	0	1	0
545	1	1	2	2	0	0	1	0	0	0	1	1	1	0	1	0	0	0	1	1	1	0	2	0	0	0	0	0	0	2	1	2	2	1	1	2	0	0	0	1	0	0	1	0	1	1	0	0	1
546	0	2	0	1	0	0	2	1	1	0	0	2	2	0	2	0	1	1	1	1	1	0	2	0	0	0	0	1	1	1	1	0	0	0	1	1	2	0	0	1	0	0	0	1	0	1	0	1	1
547	0	1	1	1	0	0	2	0	1	0	1	0	0	0	0	0	1	1	0	0	0	0	2	0	0	0	0	1	1	1	1	0	2	1	1	1	2	0	0	0	0	0	0	0	2	0	0	2	0
548	0	2	1	1	0	0	1	0	0	1	1	1	0	0	0	0	2	1	1	0	0	1	1	0	0	0	0	2	2	1	1	1	1	2	1	2	0	0	0	1	0	0	1	0	1	1	0	2	0
549	0	2	1	1	0	0	1	0	0	1	1	0	0	0	0	0	0	0	0	0	0	0	1	1	1	1	0	1	1	1	1	0	1	1	1	1	2	0	0	1	0	1	0	1	2	1	0	1	0
550	1	0	2	0	0	0	1	0	1	1	2	1	1	0	1	0	2	1	0	0	0	0	1	0	0	0	1	0	0	1	1	0	1	2	0	2	1	0	0	2	0	0	1	0	1	0	0	0	0
551	0	1	2	1	0	0	1	0	0	0	0	1	2	0	2	0	2	0	1	1	1	0	1	0	0	0	0	0	0	2	0	0	1	2	0	2	0	0	0	1	0	0	0	0	0	0	0	2	0
552	0	1	1	1	0	0	2	0	0	0	0	1	1	0	1	0	1	0	1	2	1	0	1	0	0	0	0	0	0	2	0	1	2	0	0	2	2	1	1	1	0	0	0	0	0	2	0	0	1
553	0	1	1	1	0	0	1	0	0	0	2	0	0	0	0	0	1	0	0	0	0	1	1	1	1	1	0	0	1	1	1	0	2	0	2	2	1	1	1	1	0	0	0	0	0	1	0	2	0
554	1	2	2	1	0	0	1	0	2	0	0	1	1	1	0	0	1	0	1	1	0	0	2	0	0	0	1	0	0	1	0	0	1	1	1	1	1	1	1	1	0	0	1	0	1	0	0	1	0
555	1	1	1	0	0	0	2	1	0	0	1	0	0	0	0	0	0	0	2	1	1	0	1	0	0	0	0	0	0	1	0	1	2	1	2	2	0	0	0	2	1	1	0	0	1	1	0	1	1
556	1	1	1	0	0	0	1	0	0	1	1	0	0	0	0	0	2	1	0	0	0	0	1	0	0	0	0	1	1	1	1	0	2	1	1	1	2	0	0	0	0	0	0	0	0	1	0	2	0
557	1	0	2	0	1	1	2	0	2	0	0	2	2	0	2	0	1	1	2	1	1	0	1	1	1	1	0	1	1	1	1	0	0	2	0	2	2	0	0	1	0	0	1	0	1	0	0	2	0
558	0	0	2	0	1	1	1	0	0	0	2	0	1	0	0	0	1	1	2	1	0	0	1	0	0	0	0	0	0	2	0	0	0	2	0	2	2	1	1	1	0	2	0	0	0	0	0	1	0
559	1	1	2	1	0	0	2	0	2	0	0	0	1	0	0	1	0	0	1	1	1	0	2	0	0	0	1	1	1	1	0	0	1	1	1	1	2	0	0	0	0	0	0	0	0	0	0	1	0
560	1	2	1	0	0	0	2	0	1	0	1	0	1	0	0	1	1	0	1	1	1	0	2	0	1	1	1	1	1	0	1	0	1	1	1	2	1	0	0	0	0	0	1	0	1	0	0	1	0
561	0	0	1	0	0	0	1	1	0	0	1	1	1	0	1	0	1	1	0	0	0	0	1	0	0	0	0	0	0	2	0	2	1	1	1	0	1	1	1	0	0	0	0	0	0	0	0	1	0
562	0	1	1	0	1	1	1	0	1	0	0	0	1	0	1	0	2	2	1	1	1	0	2	0	1	1	1	0	0	0	0	0	1	1	1	1	1	0	0	0	1	1	0	0	1	0	0	0	1
563	0	1	1	0	0	0	2	0	1	0	0	1	1	0	1	0	1	0	1	1	1	0	0	0	0	0	0	0	0	2	1	1	1	1	1	1	2	0	0	0	1	1	0	0	1	0	0	1	1
564	1	2	0	0	0	0	2	1	0	0	1	1	1	0	1	0	1	1	0	1	1	1	0	1	0	1	0	0	0	1	1	1	1	0	1	1	1	0	0	2	1	0	1	0	0	0	0	2	0
565	1	2	1	1	0	0	2	1	1	0	0	1	0	0	0	0	1	2	0	0	0	2	2	0	0	0	0	0	1	0	0	0	1	1	1	2	1	0	0	1	0	0	0	0	1	0	0	1	1
566	0	1	2	0	0	0	0	0	1	0	1	0	0	0	0	0	1	1	1	1	1	0	2	0	1	1	0	0	1	1	0	0	2	1	1	1	2	1	1	0	0	1	0	0	0	1	0	1	0
567	1	0	2	0	0	0	2	0	1	0	0	0	0	0	0	0	1	0	1	1	1	0	2	0	0	0	0	1	1	1	1	1	1	1	0	2	1	0	0	0	0	0	0	0	0	1	0	1	1
568	1	1	2	0	0	0	0	0	1	0	1	1	0	0	0	0	1	1	2	1	0	1	2	0	0	0	1	0	0	1	0	0	1	2	0	2	2	0	1	1	1	0	0	0	0	1	0	2	0
569	0	0	1	0	0	0	2	0	1	0	0	0	2	0	0	1	1	0	1	1	0	1	1	1	1	1	0	0	0	2	0	0	2	1	1	2	2	0	0	2	1	1	0	0	1	1	0	1	0
570	0	1	1	0	1	1	2	0	1	0	0	2	2	1	1	0	0	0	0	0	0	1	1	0	0	0	0	1	1	2	0	1	1	2	0	2	0	0	0	2	0	0	0	0	2	0	0	2	0
571	1	2	0	1	0	0	2	0	1	0	0	0	0	0	0	0	1	1	1	1	0	1	2	0	0	0	0	2	2	1	2	1	2	1	1	1	1	0	0	1	1	0	0	0	0	1	0	1	0
572	1	1	1	0	0	1	2	1	0	0	0	0	1	0	0	1	2	1	0	0	0	0	1	1	1	1	0	1	1	1	0	0	1	0	2	2	2	0	0	0	0	0	0	0	0	1	0	0	0
573	0	1	1	0	1	1	1	1	0	0	1	0	0	0	0	0	2	1	0	0	0	0	2	0	0	0	0	1	1	2	1	1	2	1	1	1	1	1	1	0	0	0	0	0	0	1	0	1	0
574	1	1	1	0	1	1	1	0	0	0	1	0	1	0	0	1	0	0	0	1	0	0	1	0	0	0	0	0	1	1	0	0	2	2	0	2	1	0	0	1	0	0	0	0	1	0	0	0	1
575	1	0	2	0	1	1	2	0	1	0	1	0	0	0	0	0	0	0	0	0	0	1	0	0	0	0	0	0	0	1	0	1	2	1	2	2	1	0	0	1	0	0	1	0	1	1	0	2	0
576	0	2	1	0	0	0	1	0	1	1	1	0	1	0	1	0	2	0	0	0	0	0	1	0	0	0	0	0	0	2	1	0	1	0	1	1	1	0	0	1	0	0	1	0	1	0	0	0	2
577	1	1	2	0	1	1	2	0	0	0	0	0	0	0	0	0	2	0	0	0	0	0	2	0	1	1	0	0	0	1	1	1	1	0	1	1	0	0	0	2	0	0	0	0	1	0	0	0	0
578	0	0	1	0	0	0	2	0	0	0	0	0	2	0	2	0	0	0	1	1	1	1	1	1	1	1	0	0	1	1	0	1	2	1	1	1	1	0	0	2	0	1	0	0	1	0	0	2	0
579	0	0	2	1	0	0	2	0	1	0	1	0	1	0	0	1	2	0	1	1	1	0	2	0	0	0	0	1	1	1	1	0	2	2	0	2	2	0	0	0	0	0	0	0	1	0	0	0	0
580	1	1	2	1	0	0	1	0	1	0	0	0	0	0	0	0	1	1	0	0	0	0	2	0	0	0	0	0	0	2	1	2	1	0	2	0	2	0	0	1	0	0	0	0	2	1	0	1	0
581	1	1	1	1	0	0	2	0	1	0	0	0	0	0	0	0	2	1	0	0	0	1	2	0	0	0	0	0	1	0	0	2	2	0	2	0	1	0	0	1	0	0	0	2	0	2	0	1	1
582	1	1	1	1	0	0	2	0	0	0	0	0	1	0	0	1	2	1	1	0	0	1	2	0	0	0	0	0	1	1	1	1	2	0	2	1	1	0	0	1	0	0	0	0	0	0	0	1	0
583	0	2	0	1	0	0	2	0	2	0	0	0	0	0	0	0	2	2	1	1	1	1	1	0	0	0	0	0	0	1	1	0	0	1	2	2	0	0	0	1	0	0	0	1	0	1	0	0	1
584	0	0	2	1	0	0	2	0	1	0	0	0	0	0	0	0	1	1	0	0	0	0	2	0	0	0	1	1	1	0	0	2	2	0	1	1	1	0	0	1	0	0	1	0	1	0	0	2	0
585	1	1	2	1	0	0	2	0	2	0	0	1	2	0	2	0	2	0	1	1	1	1	1	1	1	1	0	0	2	0	0	0	1	1	1	1	2	1	0	0	0	0	0	0	0	0	0	2	0
586	1	2	1	0	0	0	2	0	2	0	0	1	1	0	1	0	1	1	0	0	0	0	2	0	0	0	0	1	2	0	0	1	2	2	0	2	1	0	0	1	0	0	1	0	1	0	0	1	1
587	0	1	2	0	1	1	2	0	0	0	0	0	1	0	1	0	1	1	2	1	1	0	1	1	1	1	0	2	1	1	1	1	1	0	1	1	2	0	0	1	0	0	0	0	1	0	0	0	0
588	1	0	1	0	0	0	2	1	0	0	0	0	1	0	1	0	1	0	0	0	0	0	2	0	0	0	0	0	1	1	0	0	0	2	0	2	2	0	0	1	0	0	2	0	1	1	0	1	1
589	0	2	1	1	0	0	1	0	0	0	1	1	1	0	1	0	1	1	0	0	0	1	1	0	0	0	1	1	1	1	0	2	2	2	0	2	1	0	0	2	0	0	1	0	1	1	0	1	0
590	1	1	2	1	0	0	1	1	1	0	1	1	1	0	1	0	1	0	2	2	1	0	2	0	0	0	1	1	1	0	0	0	1	1	1	1	2	0	1	2	1	0	0	0	0	0	0	1	1
591	1	0	1	0	0	0	2	0	0	0	1	0	0	0	0	0	2	0	1	1	1	0	2	0	1	1	0	1	1	2	0	0	0	1	2	2	0	0	0	2	0	1	0	0	1	1	0	0	0
592	1	0	2	0	0	1	0	0	0	0	2	0	0	0	0	0	1	1	1	1	1	0	2	0	0	0	0	0	0	1	1	1	2	1	0	2	2	0	0	1	0	0	1	0	1	1	0	1	1
593	1	1	1	0	0	0	1	0	0	0	2	0	0	0	0	0	2	2	1	1	1	0	2	0	0	0	0	0	1	2	0	1	2	0	0	2	2	0	0	0	1	0	0	0	0	0	1	1	0
594	0	2	2	0	0	0	1	0	0	0	0	0	0	0	0	0	1	1	1	1	1	1	2	0	0	0	0	0	0	1	0	1	1	1	2	1	1	0	0	1	0	0	0	1	0	0	0	0	0
595	0	0	2	0	1	1	2	0	0	0	1	1	2	0	2	0	0	0	1	1	1	1	0	0	0	0	0	0	0	2	0	0	2	2	1	2	2	0	0	0	0	2	0	0	1	0	1	0	1
596	1	1	1	0	0	0	2	0	1	0	1	2	2	1	1	0	1	0	0	0	0	1	1	0	0	0	0	0	0	2	0	2	1	2	0	2	2	0	0	0	1	0	0	0	0	0	0	1	0
597	1	2	1	0	0	0	2	1	1	0	0	1	2	0	1	1	1	0	0	0	0	0	2	0	1	1	0	0	2	0	0	0	2	2	0	2	1	0	0	1	0	0	0	0	0	0	0	1	1
598	0	1	1	0	0	0	2	0	0	0	1	0	1	0	0	0	2	0	0	1	0	1	2	0	0	0	1	0	0	1	1	0	1	2	0	2	2	0	0	1	0	0	0	0	0	0	0	1	1
599	0	1	1	0	0	0	2	0	1	0	2	1	0	0	0	0	1	1	1	1	0	0	2	0	1	1	0	1	1	1	1	0	1	0	2	2	2	0	0	0	0	0	0	0	0	1	0	2	0
600	1	1	1	0	0	0	2	1	0	0	0	1	2	0	1	0	1	1	2	2	1	2	0	1	1	1	0	0	1	1	1	0	0	2	0	2	2	0	0	1	1	0	1	0	1	0	0	1	0
601	0	2	0	0	0	0	0	0	1	1	1	1	1	0	1	0	1	1	1	1	1	1	0	1	0	1	0	0	0	1	1	0	0	0	1	1	1	0	0	0	0	0	1	0	1	1	0	1	1
602	0	1	1	0	1	1	1	0	0	0	1	1	2	0	1	0	1	0	1	0	0	0	2	0	1	1	0	0	0	2	1	2	2	2	0	2	0	0	0	1	0	0	1	0	1	0	0	2	0
603	1	1	1	0	0	0	1	0	0	0	1	0	1	0	0	1	2	1	0	0	0	1	2	0	0	0	0	0	1	1	0	0	0	2	0	2	2	0	0	0	0	0	0	0	0	0	0	2	0
604	0	0	2	0	0	0	2	0	0	0	1	0	0	0	0	0	1	1	1	1	0	0	2	0	0	0	0	1	2	0	1	0	1	2	0	2	1	0	0	1	0	0	0	0	2	1	0	0	0
605	0	1	1	0	1	1	2	0	1	0	0	1	2	0	2	0	1	1	1	1	0	0	2	0	1	1	0	1	1	2	0	0	0	2	0	2	2	0	0	1	0	0	0	0	1	0	0	0	1
606	0	1	1	0	0	1	2	0	2	0	0	0	0	0	0	0	1	1	0	0	0	1	0	0	1	1	0	0	1	1	0	0	0	0	1	1	1	0	0	1	0	0	1	0	1	0	0	1	0
607	0	1	2	0	1	1	1	0	0	0	0	0	0	0	0	0	0	0	0	0	0	0	2	0	1	1	0	1	1	1	0	0	2	1	1	1	1	0	0	1	0	0	0	0	0	0	0	1	1
608	1	1	2	0	0	0	1	1	1	0	0	0	1	1	0	0	1	0	1	1	1	0	1	0	0	0	0	1	1	1	0	0	0	0	0	2	2	0	0	0	0	1	0	0	0	0	0	1	0
609	0	2	1	0	0	0	2	0	1	0	0	0	1	0	0	1	2	1	2	2	1	0	2	0	0	0	0	0	1	1	0	0	1	0	1	2	2	0	0	2	1	0	1	0	1	0	0	1	0
610	1	1	2	1	1	1	2	1	1	0	0	1	1	0	1	0	1	0	1	1	1	0	2	0	1	1	0	1	1	1	0	1	2	1	1	2	2	0	0	0	0	0	1	0	0	1	0	0	0
611	0	1	1	1	0	0	1	0	0	0	1	1	2	0	2	0	1	1	0	0	0	1	2	0	1	1	0	0	1	0	0	0	1	1	1	1	2	0	0	0	0	0	1	0	2	2	0	0	0
612	0	1	2	1	0	0	1	1	0	0	1	0	0	0	0	0	1	0	1	1	1	0	2	0	0	0	0	0	1	0	0	1	2	1	1	1	2	0	0	1	0	0	1	0	1	0	0	1	0
613	1	2	0	0	0	0	2	0	1	0	1	0	1	0	0	1	1	0	0	0	0	0	2	0	0	0	0	0	1	0	0	1	2	0	1	1	1	0	0	1	0	0	1	1	0	1	0	1	1
614	1	0	2	2	1	1	1	0	1	1	1	1	1	0	1	0	2	1	0	1	1	0	2	0	0	0	0	0	0	2	1	1	2	1	1	2	0	0	0	2	0	0	0	0	1	0	0	0	1
615	0	1	1	0	0	0	2	0	1	0	1	0	0	0	0	0	0	0	1	1	1	0	2	0	0	0	0	0	1	1	0	1	1	2	0	2	2	0	1	1	1	0	0	2	0	1	0	1	1
616	0	1	2	0	1	1	2	1	0	0	0	1	2	0	1	1	0	1	0	0	0	0	2	0	0	0	0	0	0	2	0	1	1	1	1	1	2	0	1	2	1	0	0	0	1	1	0	1	1
617	0	2	0	0	0	0	1	1	0	0	1	0	0	0	0	0	1	1	0	0	0	0	2	0	2	2	0	0	1	1	0	1	2	1	1	2	2	1	1	0	0	0	0	1	0	1	0	2	0
618	1	2	1	1	0	0	2	0	1	0	2	0	0	0	0	0	1	1	1	1	0	1	2	0	0	0	0	0	0	1	0	1	2	1	1	1	2	0	0	0	0	0	1	0	2	2	0	2	0
619	0	1	2	0	0	0	1	0	0	0	1	1	2	0	2	0	1	1	1	1	0	1	2	0	0	0	0	0	0	1	0	1	1	1	1	1	2	0	0	0	0	0	0	0	1	0	0	2	0
620	1	1	1	1	0	0	2	0	1	0	2	1	1	0	1	0	1	0	1	1	1	0	2	0	0	0	1	0	0	0	0	1	1	0	1	1	2	0	0	0	0	0	1	1	1	1	0	1	0
621	1	0	2	0	1	1	2	1	1	0	0	0	0	0	0	0	1	1	0	0	0	0	1	0	0	0	0	0	1	1	1	0	0	2	0	1	2	0	0	0	1	0	0	0	0	0	0	2	0
622	1	1	1	1	0	0	1	0	2	0	0	0	0	0	0	0	2	2	1	1	1	1	2	0	0	0	0	2	2	2	0	1	2	0	2	0	0	0	0	1	0	1	0	0	0	2	0	1	0
623	0	1	1	0	0	0	2	0	0	0	0	1	2	0	2	0	0	0	1	1	1	1	1	0	0	0	1	1	1	0	1	0	1	2	0	2	2	0	0	0	0	1	0	0	1	0	0	0	2
624	1	2	0	0	0	0	1	0	0	0	2	0	0	0	0	0	2	2	1	1	1	0	2	0	1	1	0	0	0	1	0	1	2	1	2	2	2	0	0	0	1	0	1	0	1	0	1	1	0
625	0	0	2	0	0	0	1	0	1	0	0	0	1	0	2	0	1	0	1	1	0	0	2	0	0	0	0	2	2	2	0	0	1	1	0	2	1	1	1	1	0	0	2	0	2	1	0	2	0
626	0	0	2	0	1	1	1	1	0	0	1	0	0	0	0	0	1	1	1	1	0	1	0	1	1	1	1	1	1	1	0	0	2	2	0	2	2	0	0	1	0	0	0	0	0	2	0	1	1
627	1	2	0	0	0	0	2	0	0	0	0	0	1	0	0	0	2	2	1	1	1	1	1	0	0	0	0	0	0	0	0	1	1	1	1	1	2	0	0	1	0	0	0	1	0	1	0	2	0
628	0	1	1	0	0	0	1	1	0	0	0	0	0	0	0	0	1	1	1	1	1	0	2	0	1	1	0	0	0	2	0	0	2	2	0	2	1	0	0	2	1	0	0	0	0	1	0	0	0
629	0	1	2	0	0	0	1	0	1	1	2	1	2	0	1	0	1	0	0	0	0	1	2	0	0	0	1	0	0	0	0	1	1	2	0	2	1	0	0	0	0	0	0	1	0	1	0	2	0
630	1	1	2	1	0	0	1	0	1	0	0	0	0	0	0	0	0	0	2	2	0	0	2	0	0	0	0	0	0	1	1	1	0	2	0	2	2	0	0	1	0	0	1	1	1	1	0	0	1
631	1	1	0	1	0	0	2	0	2	0	0	1	1	0	1	0	0	0	0	0	0	0	2	0	0	0	1	0	0	1	0	1	1	2	0	2	1	1	1	1	0	2	0	0	0	1	0	0	0
632	0	1	1	0	0	0	2	0	0	0	0	1	1	1	0	0	1	1	0	0	0	0	2	0	0	0	1	1	1	0	0	2	1	1	1	1	2	0	0	0	1	0	0	0	1	1	0	2	0
633	1	0	2	1	0	0	2	0	0	0	1	0	0	0	0	0	2	2	1	1	1	0	2	0	0	0	1	0	0	0	0	0	2	1	1	1	1	0	0	1	0	0	0	0	1	1	0	1	0
634	1	1	1	1	1	1	2	0	1	0	1	1	0	0	0	0	1	0	1	1	0	0	2	0	0	0	1	1	1	0	1	1	1	1	1	1	2	1	1	0	0	0	0	0	0	2	0	0	0
635	0	2	0	0	0	0	1	0	1	1	0	0	0	0	0	0	0	0	1	2	1	0	2	0	0	0	1	1	1	2	0	0	1	2	0	2	2	0	0	1	0	0	1	0	0	0	0	1	0
636	0	2	0	0	0	0	1	0	0	0	2	0	1	0	0	0	2	1	0	1	1	1	1	0	0	0	0	1	1	2	0	0	2	1	1	1	2	0	0	1	0	1	0	0	1	0	0	2	0
637	0	1	2	0	0	0	2	0	2	0	0	0	2	0	0	1	1	1	0	0	0	1	1	0	0	0	0	2	2	1	1	2	1	1	1	1	1	0	0	2	0	0	0	0	0	1	0	2	0
638	1	2	0	1	0	0	2	0	0	0	0	0	0	0	0	0	2	1	0	1	1	1	2	0	0	0	0	1	1	1	2	0	2	1	0	2	0	0	0	2	0	2	0	0	0	0	0	2	0
639	1	1	1	1	0	0	1	1	1	0	0	1	2	0	1	0	0	0	0	0	0	1	2	0	0	0	1	1	1	2	0	0	2	0	1	1	0	0	0	1	0	0	1	0	1	0	0	1	0
640	1	0	1	0	0	0	2	1	1	0	0	0	1	0	0	1	1	2	0	0	0	1	2	0	0	0	0	1	1	1	1	1	1	0	0	1	2	0	0	1	0	0	1	0	1	1	0	2	0
641	1	1	1	0	0	0	2	1	1	0	0	1	2	0	1	1	0	0	1	1	1	1	2	0	0	0	0	0	0	1	0	0	2	1	0	2	2	0	0	0	0	1	0	0	1	0	0	2	0
642	0	1	1	1	0	0	2	0	0	1	1	1	2	0	1	0	2	0	0	0	0	1	2	0	0	0	0	0	1	0	0	0	1	0	2	2	0	0	0	2	0	0	0	0	2	1	0	1	1
643	0	2	1	0	0	0	2	0	1	0	0	0	0	0	0	0	0	0	1	1	1	0	1	0	0	0	0	1	2	0	0	1	2	0	2	0	0	0	0	1	0	1	0	0	1	0	0	2	0
644	1	2	1	0	0	0	1	0	1	0	1	0	1	0	0	1	1	1	1	1	1	0	2	0	0	0	1	0	0	1	0	0	2	2	0	2	1	0	0	2	1	0	1	0	1	1	0	2	0
645	1	2	0	0	0	0	1	1	0	1	1	0	1	0	0	0	1	0	1	1	1	0	2	0	2	2	0	2	2	1	1	0	1	0	2	0	1	0	0	1	0	0	1	0	1	1	0	2	0
646	1	2	0	0	0	0	2	0	1	0	1	2	2	0	2	0	0	0	2	2	0	0	1	0	0	0	0	0	0	2	0	0	2	2	0	2	1	0	0	1	0	1	0	0	1	1	0	0	1
647	1	2	0	0	0	0	1	0	1	0	0	1	2	0	1	0	1	2	0	0	0	1	1	1	1	1	0	1	2	0	0	0	0	2	0	2	2	1	1	0	0	0	0	0	0	1	0	1	0
648	0	1	1	0	0	0	1	0	1	0	1	0	2	0	1	1	1	1	0	0	0	0	2	0	1	1	0	0	0	1	0	0	2	2	0	2	2	1	1	0	0	0	1	0	1	0	0	1	1
649	0	0	2	0	0	0	1	0	0	1	2	0	0	0	0	0	2	0	0	0	0	1	1	0	0	0	0	1	1	1	0	1	1	2	0	2	1	0	0	1	0	0	1	0	1	0	0	2	0
650	1	0	2	0	1	1	1	0	1	0	0	0	0	0	0	0	1	1	1	1	0	0	2	0	0	0	0	0	1	1	0	0	2	1	1	1	1	1	1	1	0	0	1	0	1	0	0	2	0
651	1	2	0	0	0	0	2	0	0	0	0	0	0	0	0	0	2	1	0	0	0	1	1	0	0	0	0	0	1	1	0	0	2	2	0	2	1	0	0	1	0	1	0	0	1	0	0	1	0
652	0	1	1	0	0	0	2	0	2	0	0	0	0	0	0	0	1	1	0	1	0	0	1	0	1	1	0	2	2	2	0	0	0	2	0	2	1	0	0	1	0	0	0	0	0	0	0	2	0
653	0	1	2	1	0	0	2	0	1	0	0	1	1	0	0	0	2	0	1	1	1	0	2	0	1	1	0	0	1	1	0	1	1	2	0	2	1	0	0	1	0	0	0	0	0	0	0	1	0
654	0	0	2	0	0	0	2	0	2	0	0	1	2	0	1	0	1	0	1	1	1	0	1	0	1	1	0	0	1	1	0	1	1	2	0	2	2	0	0	0	1	0	1	0	1	2	0	0	0
655	1	0	2	0	0	0	0	0	0	0	2	0	0	0	0	0	1	0	0	0	0	1	1	0	0	0	0	0	0	1	0	0	2	0	1	2	1	0	0	2	0	0	0	0	1	2	0	1	0
656	1	1	2	1	0	0	2	1	0	0	0	0	1	0	1	0	2	2	0	0	0	0	2	0	0	0	0	0	2	0	0	0	1	1	1	1	1	0	0	1	0	0	0	1	0	0	0	2	0
657	1	1	1	0	1	2	2	0	1	0	0	0	1	0	0	1	2	1	1	1	1	0	2	0	0	0	0	0	1	0	0	1	1	2	1	2	0	0	0	2	0	0	0	0	0	1	0	2	0
658	0	1	1	1	0	0	1	0	1	0	1	0	0	0	0	0	2	1	0	0	0	2	1	1	1	1	0	1	1	1	1	0	2	1	1	1	1	0	0	2	0	0	0	0	0	0	0	1	0
659	1	2	0	0	0	0	2	0	2	0	0	0	0	0	0	0	1	0	2	2	1	1	0	1	1	1	0	0	1	1	0	0	1	1	1	1	1	1	0	0	0	0	0	0	0	1	0	1	1
660	0	2	1	0	0	0	2	0	2	0	0	0	0	0	0	0	0	0	0	0	0	1	2	0	0	0	0	0	1	0	0	0	1	1	1	2	1	0	0	2	0	0	0	0	1	0	0	2	0
661	1	1	2	0	0	0	2	1	0	0	0	0	0	0	0	0	1	1	0	0	0	0	1	0	1	1	0	1	0	0	1	0	0	0	1	1	0	0	0	1	0	1	0	0	0	0	0	2	0
662	0	0	2	0	1	1	1	0	1	0	1	0	1	0	1	0	1	0	0	0	0	1	1	0	1	1	0	0	0	2	2	0	2	1	1	1	0	0	0	2	0	0	0	0	0	0	0	1	1
663	0	2	1	0	0	0	2	1	1	1	0	0	0	0	0	0	0	0	2	2	0	0	2	0	0	0	1	0	1	0	0	0	1	1	1	1	1	0	0	1	0	0	1	1	0	1	0	1	0
664	0	1	1	1	0	0	2	1	1	0	0	0	0	0	0	0	2	1	0	0	0	0	2	0	0	0	1	0	0	0	0	0	0	2	0	2	2	0	0	0	0	0	0	0	0	2	0	0	0
665	0	0	2	1	0	0	2	0	2	0	0	1	1	0	1	0	1	1	1	1	1	1	2	0	0	0	0	0	0	2	0	0	1	1	0	2	1	0	1	2	1	0	1	1	0	1	0	1	0
666	0	1	1	0	0	0	2	0	0	0	0	0	0	0	0	0	1	1	0	0	0	1	1	0	0	0	0	1	1	1	2	1	2	0	1	1	1	0	0	2	0	0	1	1	0	1	0	2	0
667	1	2	1	0	0	0	1	1	0	0	1	0	0	0	0	0	1	0	1	1	1	1	2	0	0	0	0	0	0	2	1	0	1	0	2	2	2	0	1	1	1	0	0	0	1	0	0	0	2
668	0	1	1	0	0	1	2	1	1	0	0	0	0	0	0	0	2	1	2	1	1	0	0	0	0	0	1	1	1	1	0	0	0	2	0	2	1	0	0	1	0	0	1	0	1	1	0	2	0
669	0	1	1	0	0	0	1	0	1	0	1	2	2	0	2	0	1	0	0	0	0	1	2	0	0	0	0	0	1	1	0	2	2	1	0	2	1	0	0	1	0	1	0	0	1	0	0	2	0
670	1	1	1	1	0	0	1	0	0	0	1	1	2	0	1	0	2	2	1	1	1	1	2	0	0	0	0	0	2	0	0	1	1	1	0	2	2	1	1	0	0	0	0	0	0	1	0	2	0
671	0	2	0	1	0	0	2	0	0	0	0	0	0	0	0	0	2	0	0	0	0	1	2	0	0	0	0	0	1	1	0	0	2	0	1	1	0	0	0	2	0	0	1	0	1	1	0	2	0
672	0	1	0	1	0	0	1	0	0	0	2	1	2	0	1	1	1	1	1	1	1	0	2	0	0	0	0	0	0	2	1	1	1	1	1	1	1	0	0	2	0	0	0	0	0	1	0	2	0
673	0	1	2	0	1	1	1	0	1	0	1	0	0	0	0	0	1	1	1	1	0	0	1	0	0	0	0	0	0	1	0	1	1	1	1	1	2	0	0	0	1	1	0	1	2	1	0	0	2
674	1	1	1	0	0	0	2	0	2	0	0	0	1	1	0	0	1	1	1	1	0	0	2	0	1	1	0	1	1	1	2	0	0	0	0	2	1	0	0	0	0	1	0	1	0	1	0	1	1
675	1	2	1	1	0	0	2	0	2	0	0	0	1	0	0	1	1	1	0	0	0	0	1	0	1	1	0	0	0	2	1	2	2	2	0	2	0	0	0	2	0	0	0	0	1	1	0	1	1
676	1	1	2	1	0	0	1	1	0	0	1	0	2	0	0	1	2	1	1	1	0	0	1	0	0	0	0	0	0	1	0	0	2	2	0	2	1	1	1	1	0	0	0	0	0	2	0	2	0
677	0	0	2	1	0	0	1	0	1	0	0	0	0	0	0	0	1	1	1	1	1	0	1	0	0	0	0	0	1	1	1	2	2	2	0	2	2	0	0	0	0	1	0	0	1	0	0	2	0
678	1	1	1	0	1	1	2	1	1	0	0	0	1	0	0	0	2	2	1	1	0	1	2	0	0	0	0	0	0	1	1	0	1	1	1	2	2	0	0	1	0	0	0	0	0	0	0	1	0
679	1	0	2	0	0	0	1	0	1	0	1	0	0	0	0	0	2	0	1	1	1	0	1	0	0	0	0	0	1	1	0	1	2	1	2	2	1	1	1	1	0	0	0	0	0	1	0	1	0
680	0	2	0	0	0	0	1	0	0	0	2	0	0	0	0	0	2	0	0	0	0	0	2	0	1	1	0	1	1	1	2	1	2	1	1	1	0	0	0	2	0	0	0	0	0	1	0	1	0
681	1	2	0	1	0	0	2	1	0	0	0	0	1	0	0	1	1	1	0	0	0	0	2	0	1	1	0	0	0	2	1	0	0	2	1	1	1	0	0	2	1	0	1	0	1	0	0	2	0
682	1	2	0	0	0	0	2	0	0	0	0	0	1	0	1	0	0	0	1	1	1	0	2	0	0	0	0	1	1	1	1	2	2	1	1	2	0	0	0	1	0	0	1	0	0	0	0	2	0
683	0	1	1	1	1	1	2	0	1	0	1	1	1	0	1	0	2	0	1	1	1	0	2	0	0	0	0	1	1	1	1	0	1	1	1	1	0	0	0	1	0	0	1	0	1	0	0	1	0
684	1	2	0	1	0	0	1	0	0	0	1	0	0	0	0	0	1	1	1	1	1	0	0	0	0	0	0	2	1	1	1	0	0	2	0	2	2	0	0	0	0	0	0	0	1	0	0	1	1
685	1	1	2	1	0	0	1	0	2	0	0	0	1	0	0	1	1	0	1	1	0	1	2	0	0	0	0	0	0	1	1	0	1	2	0	2	1	1	0	0	0	0	1	0	1	0	0	1	1
686	0	0	2	0	1	1	1	0	1	1	0	1	1	0	1	0	1	1	0	0	0	0	2	0	1	1	0	0	0	1	0	0	0	0	0	2	2	0	0	0	0	0	1	0	1	1	0	1	0
687	0	2	0	0	0	0	1	0	1	0	1	0	0	0	0	1	0	0	1	1	1	0	2	0	0	0	0	0	1	2	0	0	1	1	0	2	1	0	0	1	0	0	0	0	1	0	0	1	1
688	0	1	2	0	1	1	2	0	1	0	0	0	0	0	0	0	2	0	1	1	1	1	2	0	1	1	0	0	0	1	1	1	1	0	1	1	0	0	0	1	0	0	1	0	1	0	0	2	0
689	1	0	2	0	0	0	2	0	1	0	2	0	0	0	0	0	1	0	1	1	0	0	2	0	0	0	0	0	0	1	0	0	0	2	0	1	1	0	0	2	0	1	0	0	0	1	0	1	0
690	1	2	1	0	0	0	1	0	0	0	1	0	0	0	0	0	1	1	0	0	0	1	2	0	0	0	0	0	1	1	0	1	0	2	0	2	1	0	0	1	0	1	1	0	1	0	0	0	1
691	0	1	1	0	0	0	1	0	1	1	0	0	0	0	0	0	0	0	1	1	1	1	2	0	0	0	0	0	0	1	0	1	1	2	0	2	2	0	0	0	0	0	0	0	1	0	0	2	0
692	1	0	1	0	0	0	2	0	1	0	1	0	0	0	0	0	1	0	0	0	0	2	0	1	1	1	0	0	1	1	0	0	2	1	1	1	0	0	0	2	0	0	1	1	1	1	0	1	0
693	0	0	2	0	0	0	2	0	1	0	0	1	1	0	1	0	2	1	1	1	0	0	2	0	0	0	0	0	1	0	0	1	1	2	0	2	2	0	0	2	1	0	0	2	0	2	0	2	0
694	1	0	2	2	1	1	2	0	1	0	0	0	1	0	0	0	1	1	2	2	1	0	2	0	0	0	0	0	1	1	0	1	1	2	0	2	2	0	0	0	0	0	0	1	0	0	0	1	1
695	0	1	2	1	0	0	1	1	0	0	1	0	0	0	0	0	2	1	0	1	1	0	0	0	0	0	0	1	1	1	1	0	0	1	0	2	2	0	0	0	0	1	0	0	0	0	0	2	0
696	0	1	1	1	1	1	1	0	0	0	1	0	2	0	2	0	2	2	2	2	0	0	2	0	1	1	0	2	2	0	0	2	1	2	0	2	2	0	0	2	1	2	0	0	1	0	0	1	0
697	1	1	1	0	0	0	2	0	1	0	0	1	1	0	1	0	0	0	1	1	1	0	1	0	0	0	0	0	0	2	0	2	2	0	2	0	1	0	0	0	0	0	1	0	1	0	0	2	0
698	0	2	0	0	0	0	2	0	1	0	1	0	0	0	0	0	1	0	0	0	0	0	2	0	0	0	0	0	1	1	1	2	2	0	2	1	1	0	0	0	0	0	0	0	0	0	0	1	0
699	0	1	1	0	0	0	1	0	2	0	0	0	0	0	0	0	1	0	1	1	1	1	2	0	0	0	0	0	0	1	1	0	0	2	0	2	0	0	0	2	0	0	0	0	0	0	0	2	0
700	0	2	1	1	0	0	1	0	0	0	1	0	0	0	0	0	1	0	0	0	0	0	1	0	1	1	0	1	1	2	0	0	2	1	1	1	2	0	0	1	0	0	0	0	0	0	0	2	0
701	1	1	1	1	0	0	1	0	1	0	0	1	1	0	0	0	1	1	1	0	0	1	2	0	0	0	0	0	0	1	0	2	2	2	0	2	0	0	0	2	0	0	0	0	0	1	0	1	0
702	0	0	2	0	0	0	1	0	0	0	0	0	0	0	0	0	0	0	1	1	1	0	2	0	1	1	0	0	2	0	0	1	1	1	0	2	1	0	0	1	0	0	0	0	0	1	0	0	1
703	0	2	1	1	0	0	2	0	1	0	0	1	1	0	1	0	0	0	1	1	1	0	2	0	0	0	1	0	0	1	0	0	1	1	1	1	2	0	0	0	0	1	0	1	0	1	0	1	1
704	1	1	1	0	1	1	2	0	2	0	0	0	0	0	0	0	1	0	0	0	0	0	2	0	0	0	0	0	0	1	0	1	0	2	0	2	0	0	0	1	0	0	0	0	0	1	0	1	0
705	0	1	2	1	0	0	2	0	2	0	0	0	1	0	1	0	1	0	2	2	1	1	0	0	0	0	0	2	2	0	0	1	1	0	2	0	2	0	0	1	0	1	0	0	1	0	0	0	0
706	1	1	2	1	0	0	1	0	0	0	1	0	1	0	1	0	1	1	0	1	0	0	1	0	0	0	0	0	0	2	1	2	1	1	1	1	2	0	0	0	1	0	0	0	0	1	0	1	0
707	1	1	2	1	0	0	0	0	0	0	2	2	2	0	2	0	2	1	1	0	0	0	2	0	0	0	0	0	0	1	0	1	2	2	0	2	1	0	0	1	0	0	0	0	1	1	0	1	0
708	0	2	2	0	1	1	2	0	0	0	0	0	0	0	0	0	1	1	0	0	0	1	2	0	0	0	1	0	0	1	1	0	1	1	1	1	2	0	0	1	0	0	0	0	0	1	0	1	0
709	1	0	2	1	0	0	2	0	0	0	0	0	1	0	1	0	1	0	1	1	0	0	2	0	0	0	0	2	2	0	0	0	1	1	1	1	0	0	0	2	0	1	0	0	0	1	0	0	1
710	1	1	1	1	0	0	2	1	0	0	0	0	0	0	0	0	1	1	1	0	0	0	2	0	1	1	0	0	0	2	0	1	2	1	0	2	2	0	0	0	0	0	1	0	1	0	0	1	0
711	0	2	0	0	0	0	1	1	0	0	0	0	0	0	0	0	1	0	0	0	0	0	1	1	2	2	0	0	0	2	1	0	2	1	1	2	0	0	0	1	0	0	0	0	0	1	0	1	0
712	1	1	1	0	1	1	1	0	0	0	2	1	1	0	1	0	1	1	1	1	1	0	1	0	0	0	0	0	0	2	0	0	2	2	0	2	1	0	0	1	0	0	1	0	1	0	0	0	0
713	1	1	2	0	1	1	2	1	0	0	0	0	1	0	1	0	1	2	1	1	1	1	1	0	0	0	0	2	2	2	0	1	2	2	0	2	1	0	0	2	0	1	0	0	1	1	0	1	0
714	0	0	2	1	0	0	2	0	1	0	0	0	0	0	0	0	0	0	2	1	1	0	2	0	0	0	0	0	2	0	0	2	2	0	2	0	1	0	0	2	0	0	0	0	0	2	0	1	0
715	0	2	1	1	0	0	1	0	1	0	0	0	2	0	0	1	0	0	0	1	0	1	0	0	0	0	0	0	0	1	0	0	1	0	1	2	1	1	1	0	0	0	0	0	1	1	0	1	0
716	0	2	0	0	0	0	2	0	2	0	0	1	2	0	1	0	2	1	0	0	0	0	1	0	1	1	0	1	1	1	1	1	0	2	0	2	1	0	0	2	0	0	0	0	1	0	0	2	0
717	0	0	2	0	0	0	2	0	1	0	1	0	1	0	0	0	1	1	1	1	1	1	2	0	0	0	0	1	1	1	1	1	1	1	1	1	1	0	0	1	0	0	0	0	0	0	0	0	1
718	0	0	2	0	0	0	2	0	0	0	1	0	0	0	0	0	2	0	0	0	0	0	2	0	0	0	0	1	2	0	1	0	1	0	1	1	1	0	0	1	0	0	1	0	1	2	0	1	1
719	1	0	2	0	0	0	2	1	1	0	0	0	0	0	0	0	1	0	1	1	1	1	2	0	0	0	0	1	1	2	0	2	2	0	1	1	2	0	1	2	1	0	1	0	1	1	0	1	1
720	0	2	0	0	0	0	2	0	1	0	0	1	1	0	1	0	2	1	0	0	0	0	1	0	0	0	0	0	0	1	0	0	2	1	1	1	0	0	0	1	0	0	1	0	1	0	0	1	1
721	0	0	2	0	1	1	1	0	0	0	2	1	1	0	1	0	1	1	1	1	0	0	2	0	0	0	0	0	0	2	0	1	0	1	0	2	1	0	0	1	0	1	0	0	1	1	0	1	1
722	0	0	2	0	0	1	2	0	0	0	1	1	2	0	1	0	0	1	1	0	0	0	2	0	1	1	0	0	1	1	1	1	2	2	0	2	1	0	0	0	0	0	0	0	0	2	0	0	1
723	0	2	1	0	0	0	2	0	1	0	0	0	0	0	0	0	2	2	0	0	0	1	1	1	1	2	0	0	1	1	0	0	1	0	1	1	2	0	0	1	0	1	0	0	1	1	0	1	0
724	1	1	1	0	0	0	1	0	1	0	1	0	1	0	0	0	2	1	0	0	0	0	2	0	1	1	0	0	1	1	0	1	2	1	1	1	1	0	0	1	0	0	0	0	0	2	0	1	0
725	1	0	2	0	0	1	2	0	1	0	0	0	1	0	0	0	1	0	0	0	0	1	0	0	1	1	0	1	1	1	0	0	0	2	0	2	0	0	0	2	0	0	1	0	1	2	0	0	2
726	1	0	2	0	1	1	2	0	0	0	1	1	1	0	1	0	2	1	0	0	0	0	2	0	1	1	0	1	1	0	1	1	1	2	0	2	0	0	0	1	0	1	0	0	1	0	0	2	0
727	0	1	1	1	0	0	1	0	1	1	0	2	2	0	2	0	1	0	1	1	0	1	2	0	0	0	0	0	1	0	0	1	1	1	1	1	1	0	0	2	1	0	1	0	2	1	0	1	1
728	1	2	0	0	0	0	1	0	0	0	0	0	0	0	0	0	0	0	0	1	1	1	2	0	0	0	0	0	0	2	0	1	2	0	0	2	2	0	0	0	1	0	1	0	1	1	0	2	0
729	0	1	2	1	0	0	1	1	1	0	0	0	1	0	0	0	1	0	2	2	1	1	2	0	0	0	0	0	0	2	0	0	2	0	1	2	1	0	1	2	1	0	1	0	1	1	0	0	1
730	1	2	1	0	0	0	2	0	1	0	0	0	0	0	0	0	0	0	0	1	1	0	2	0	0	0	1	0	1	0	0	1	2	1	1	2	0	0	0	1	0	0	0	0	2	1	0	1	0
731	1	0	2	1	1	1	2	0	2	0	0	0	1	0	1	0	2	2	1	1	1	0	2	0	1	1	0	0	0	1	0	2	1	1	0	2	1	0	0	2	0	0	0	0	1	0	0	2	0
732	1	1	2	1	0	0	2	1	1	0	0	0	0	0	0	1	1	0	0	0	0	1	1	0	0	0	0	1	1	1	1	0	2	2	0	2	1	0	0	1	0	0	0	0	0	0	0	1	0
733	0	1	2	1	0	0	0	0	0	0	2	0	0	0	0	0	0	0	1	1	1	0	2	0	0	0	0	0	0	2	1	1	1	0	2	1	2	0	0	0	0	0	0	0	0	1	0	2	0
734	0	2	0	0	0	0	1	0	0	0	1	0	1	0	0	0	1	1	0	0	0	1	2	0	0	0	0	1	1	1	1	1	1	1	0	2	2	1	1	1	0	2	0	0	1	0	0	0	2
735	1	0	2	0	1	1	1	0	0	0	1	1	1	0	1	0	2	0	1	0	0	0	2	0	0	0	0	0	0	2	2	0	2	2	0	2	1	0	0	1	0	1	0	0	2	0	0	2	0
736	1	2	2	0	1	1	2	0	1	0	0	1	1	0	1	0	1	1	1	1	1	0	2	0	0	0	0	0	0	2	0	1	1	2	0	2	1	0	1	2	1	0	0	0	0	2	0	2	0
737	0	1	1	0	1	1	2	0	0	0	0	0	0	0	0	0	2	2	1	1	0	0	2	0	0	0	0	0	0	2	0	1	1	2	2	1	0	0	0	1	0	0	0	0	1	1	0	2	0
738	1	1	1	1	0	0	2	0	1	0	1	1	2	1	1	0	1	1	0	0	0	0	2	0	0	0	0	0	1	1	0	0	1	2	0	2	1	0	0	1	0	0	0	0	0	0	0	1	0
739	0	1	1	0	1	1	2	0	1	0	0	1	1	0	1	0	0	0	1	1	1	0	2	0	1	1	0	0	0	1	0	2	1	1	1	0	1	0	0	1	0	0	0	0	1	0	0	1	0
740	0	1	1	0	0	0	2	1	0	0	0	0	0	0	0	0	1	1	1	0	0	0	2	0	0	0	0	0	1	0	0	1	1	1	1	1	1	0	0	1	0	1	0	0	1	0	0	2	0
741	1	0	2	0	0	0	2	0	1	0	1	1	2	0	1	1	1	1	2	2	1	0	2	0	1	1	0	0	0	2	1	2	2	0	1	1	1	1	1	1	0	1	0	0	1	1	0	0	0
742	0	2	0	0	0	0	2	0	1	0	2	1	1	0	1	0	1	1	1	0	0	0	2	0	1	1	0	0	0	1	0	0	0	2	0	2	0	0	0	2	0	0	0	0	0	1	0	2	0
743	1	1	1	0	0	0	1	1	0	0	1	0	0	0	0	0	1	1	1	0	0	0	2	0	0	0	0	0	0	2	1	0	2	1	0	2	1	0	0	2	0	2	0	0	0	0	0	1	1
744	1	2	1	1	0	0	2	0	0	0	1	0	0	0	0	0	2	2	1	1	1	0	2	0	0	0	0	0	1	1	1	1	0	1	1	1	0	0	0	2	1	1	0	0	0	1	0	1	1
745	0	2	2	1	0	0	2	0	0	0	0	1	2	0	1	0	0	0	1	1	1	0	1	0	0	0	0	1	1	1	0	1	1	1	1	1	0	0	0	1	1	0	0	0	1	1	0	0	0
746	0	1	1	0	0	0	0	0	1	0	0	0	1	0	0	1	2	2	1	1	1	0	2	0	0	0	0	0	1	0	0	1	1	1	0	2	1	1	1	0	0	0	0	0	0	1	0	0	1
747	1	2	0	0	0	0	2	0	1	0	0	1	2	0	2	0	0	0	1	2	1	0	0	0	0	0	0	2	2	1	1	1	2	1	1	1	1	2	1	1	1	0	0	0	0	1	0	2	0
748	0	0	2	0	0	0	2	0	2	0	0	1	1	0	1	0	1	0	0	0	0	2	0	1	1	1	0	0	1	1	0	1	2	1	1	1	1	0	0	1	0	0	1	1	0	1	0	2	0
749	0	0	2	0	1	1	2	0	1	0	0	0	0	0	0	0	1	1	2	1	1	1	2	0	0	0	1	1	1	2	0	0	1	1	1	2	1	0	0	1	0	1	0	0	0	0	0	2	0
750	1	1	2	0	1	1	2	0	1	0	0	0	0	0	0	0	1	1	0	0	0	0	2	0	0	0	0	0	1	1	0	1	2	2	0	2	2	0	0	1	0	0	0	0	0	2	0	0	1
751	0	1	1	0	0	0	2	0	1	0	1	0	1	0	1	0	1	1	1	1	0	0	2	0	0	0	0	0	0	2	1	0	2	1	1	2	1	0	0	2	0	0	0	0	0	1	0	0	2
752	0	1	1	0	0	0	2	0	1	0	1	0	1	0	0	1	1	2	0	0	0	1	2	0	0	0	0	0	2	0	0	1	1	2	0	2	2	0	0	0	1	0	2	0	1	1	0	1	0
753	1	2	0	0	0	0	2	0	2	0	0	1	0	0	0	0	1	1	0	0	0	1	0	1	1	1	0	0	0	2	0	1	2	0	1	1	1	1	1	1	1	0	1	0	1	1	0	1	0
754	0	2	2	0	1	1	2	0	1	0	0	1	0	0	0	0	2	1	0	1	1	0	2	0	0	0	0	1	2	0	1	0	2	1	1	1	2	0	0	0	1	0	0	0	1	0	0	1	0
755	0	1	1	0	0	1	2	1	0	0	0	0	1	0	0	0	1	0	0	0	0	1	2	0	0	0	0	0	0	2	0	0	1	1	1	1	0	0	0	1	0	1	0	0	2	0	0	2	0
756	0	1	2	0	0	0	1	0	0	0	1	0	0	0	0	0	2	2	0	0	0	0	2	0	0	0	0	0	1	1	0	0	2	1	0	2	1	2	1	1	1	0	0	0	0	1	0	2	0
757	1	2	2	1	0	0	2	1	0	0	0	1	0	0	0	0	0	0	1	1	1	0	2	0	0	0	0	1	1	1	1	0	1	2	1	2	1	0	0	1	0	0	0	0	0	0	1	2	0
758	1	1	1	0	1	1	2	1	0	0	0	0	0	0	0	0	1	0	0	0	0	0	2	0	0	0	0	1	2	0	0	1	1	2	0	2	2	1	1	0	0	0	0	1	0	1	0	1	0
759	1	1	2	1	0	0	1	0	1	1	1	0	0	0	0	0	0	0	2	1	1	0	2	0	0	0	0	0	0	1	1	0	1	1	1	2	1	0	0	1	0	0	1	0	1	1	0	1	1
760	0	1	2	1	0	0	1	1	0	0	1	1	0	0	0	0	0	0	0	0	0	0	2	0	0	0	0	1	1	1	1	1	1	0	0	1	1	0	0	1	0	0	1	0	0	1	0	0	1
761	0	2	1	1	0	0	1	0	2	0	0	1	1	0	1	0	1	1	1	1	1	0	2	0	0	0	0	1	1	0	0	1	1	2	0	2	2	0	1	2	2	0	2	0	2	0	0	1	0
762	1	1	1	1	0	0	2	1	0	0	0	0	1	0	0	0	1	0	0	0	0	0	2	0	0	0	0	1	1	0	1	2	2	0	2	0	1	0	0	0	0	0	0	0	0	1	0	1	0
763	0	2	0	0	0	0	1	0	0	0	1	0	1	0	1	0	2	1	1	0	0	1	0	1	1	1	0	1	1	2	0	1	2	1	1	1	1	0	0	1	0	0	2	0	1	1	0	2	0
764	0	1	1	0	0	1	2	0	1	0	0	1	1	0	1	0	2	1	1	1	1	1	2	0	0	0	0	0	0	2	1	2	1	1	0	2	2	0	0	0	1	0	0	0	0	0	0	2	0
765	1	1	2	0	1	1	1	0	0	1	2	0	0	0	0	0	1	1	2	2	2	0	2	0	0	0	0	0	0	2	1	0	2	0	2	1	0	0	0	1	0	0	0	0	1	1	0	2	0
766	0	1	2	0	0	0	1	0	0	0	2	1	2	0	1	0	0	0	0	0	0	0	2	0	1	1	0	0	0	1	0	1	0	2	0	2	1	0	0	2	1	0	0	0	0	0	0	1	0
767	0	1	1	0	1	1	2	1	1	1	0	0	0	0	0	0	0	0	2	1	0	0	2	0	1	1	0	0	1	1	1	0	2	2	0	2	1	0	0	2	0	0	1	1	0	1	0	2	0
768	1	1	2	0	0	0	1	0	1	0	0	0	0	0	0	0	2	0	1	1	1	0	2	0	0	0	1	0	0	1	0	1	1	0	1	1	2	0	0	0	0	0	0	0	1	0	0	2	0
769	1	2	0	0	0	0	2	1	0	0	0	0	0	0	0	0	2	2	0	0	0	0	1	0	0	0	0	0	0	1	1	0	0	1	0	2	2	0	0	1	0	0	0	0	0	1	0	1	0
770	1	2	0	0	0	0	1	1	0	0	1	0	0	0	0	0	1	1	1	1	0	0	1	0	0	0	1	0	0	0	0	0	2	1	1	2	0	0	0	1	0	0	0	0	0	2	0	2	0
771	1	0	2	0	1	1	2	0	2	0	0	1	1	0	1	0	0	0	1	1	1	0	2	0	0	0	0	1	1	1	0	1	1	1	1	2	2	0	0	0	0	0	0	0	1	0	0	2	0
772	1	0	2	0	1	1	1	0	0	0	1	0	0	0	0	0	1	0	1	0	0	0	1	0	0	0	0	0	1	0	0	0	0	2	0	2	2	0	1	2	1	0	1	0	1	1	0	2	0
773	1	2	1	0	0	0	2	1	0	0	0	0	0	0	0	0	1	1	1	1	1	0	2	0	0	0	0	0	1	1	1	1	1	2	0	2	0	0	0	2	0	0	0	0	0	2	0	2	0
774	1	1	1	0	0	0	2	0	2	0	0	1	1	0	1	0	1	1	0	1	1	0	2	0	0	0	0	0	0	2	0	0	2	2	0	2	1	0	0	1	0	0	0	0	0	0	0	0	1
775	0	2	0	0	0	0	2	0	2	0	0	0	1	0	2	0	1	1	0	0	0	1	1	1	1	1	0	1	1	1	1	0	2	1	0	2	1	1	1	1	0	1	1	0	1	0	0	1	0
776	0	0	2	1	1	1	0	0	1	1	1	0	0	0	0	0	1	0	1	1	1	1	1	1	1	1	0	1	0	0	1	0	2	1	2	1	1	2	1	1	1	0	0	0	1	1	0	1	1
777	0	2	0	1	0	0	2	0	1	0	0	1	2	0	2	0	1	0	1	1	1	1	1	1	1	1	0	0	1	1	0	2	2	2	0	2	2	0	0	0	0	0	0	0	1	1	0	2	0
778	1	0	2	1	1	1	2	0	0	1	1	0	0	0	0	0	1	1	1	1	1	1	2	0	0	0	1	1	1	0	0	0	2	2	0	2	1	0	0	0	0	0	0	0	0	0	0	2	0
779	1	2	1	0	0	0	1	0	0	0	1	0	2	0	1	1	2	0	0	0	0	1	2	0	0	0	0	0	0	1	1	0	1	2	0	2	0	0	0	1	0	0	0	1	0	1	0	0	1
780	0	1	2	0	1	1	1	0	0	0	0	0	1	0	1	0	1	1	0	0	0	1	1	1	1	1	0	0	1	1	0	0	1	1	0	2	2	1	0	0	0	0	1	0	1	0	0	2	0
781	1	0	2	0	0	0	1	0	1	0	1	1	1	0	1	0	1	0	1	1	1	1	1	1	1	1	0	1	1	1	1	0	1	1	1	2	1	0	0	2	0	0	0	0	1	0	0	1	0
782	0	1	1	0	0	0	2	0	1	0	1	0	1	0	0	0	1	1	1	0	0	0	2	0	0	0	0	0	0	2	0	1	2	0	1	1	1	0	0	2	0	0	0	0	0	0	0	2	0
783	1	0	2	1	1	1	2	0	2	0	0	1	2	0	1	0	1	1	0	0	0	0	2	0	0	0	2	1	1	0	1	0	0	0	1	1	1	0	0	1	0	0	0	0	1	1	0	1	0
784	1	2	0	0	0	0	1	1	0	0	1	1	1	0	1	0	0	0	1	1	1	0	1	0	0	0	0	0	0	1	1	0	1	1	1	1	2	0	0	1	1	0	0	0	1	0	0	2	0
785	1	0	2	1	0	0	2	0	1	0	1	0	1	0	0	1	1	1	1	0	0	1	2	0	0	0	0	2	2	0	1	2	2	2	0	2	1	0	0	0	0	0	1	0	1	0	0	1	0
786	1	1	1	0	1	1	1	0	0	0	0	1	1	0	0	0	2	1	0	0	0	0	2	0	0	0	0	0	0	1	0	0	1	1	0	2	0	0	0	2	0	1	0	0	1	0	0	0	0
787	0	2	0	1	0	0	2	0	1	0	0	1	1	0	1	0	2	2	1	1	1	0	2	0	0	0	0	1	1	1	1	2	1	2	0	2	2	0	0	1	0	0	0	1	0	1	0	1	0
788	0	1	1	1	0	0	2	0	1	0	0	2	1	0	1	0	1	1	0	0	0	1	2	0	0	0	0	1	2	1	0	1	2	0	1	1	1	0	0	2	0	0	1	0	1	0	0	0	1
789	1	1	1	0	0	0	2	0	0	0	0	0	0	0	0	0	1	1	0	1	0	0	2	0	0	0	0	1	1	1	0	1	1	1	1	1	1	0	0	1	0	0	1	0	1	0	0	2	0
790	1	2	0	0	0	0	0	0	0	0	2	0	0	0	0	1	1	0	0	1	0	0	1	0	0	0	0	0	1	2	0	0	1	0	2	0	2	1	1	0	0	1	0	0	1	0	0	2	0
791	1	2	1	0	0	0	2	1	0	0	0	1	2	0	1	0	1	0	0	0	0	0	2	0	0	0	0	0	0	2	1	0	2	0	1	1	1	0	0	1	0	0	1	0	1	0	0	1	1
792	1	0	2	0	1	1	1	1	0	0	1	1	1	0	1	0	2	1	0	0	0	0	2	0	1	1	0	0	1	0	0	1	1	1	1	1	2	0	1	1	1	0	1	0	1	1	0	0	2
793	0	1	2	1	0	0	2	0	1	0	0	1	0	0	0	0	1	0	1	1	1	1	2	0	0	0	0	0	1	0	0	0	1	2	0	2	2	1	1	0	0	0	1	0	1	0	0	2	0
794	1	1	1	0	0	0	2	1	0	0	0	0	0	0	0	0	1	1	0	0	0	1	2	0	0	0	0	0	1	0	0	0	2	0	1	2	2	0	0	1	0	0	1	0	1	1	0	0	0
795	0	0	2	0	2	2	2	0	0	0	0	0	0	0	0	0	1	1	0	1	0	0	2	0	0	0	0	0	0	2	0	0	2	0	2	2	2	0	0	0	0	0	0	0	1	0	0	1	0
796	0	1	2	0	1	1	1	0	0	0	0	0	2	0	1	1	1	1	1	0	1	0	2	0	1	1	0	1	1	1	0	0	1	2	1	2	2	0	0	1	0	1	0	1	1	1	0	2	0
797	1	0	2	1	0	0	2	0	0	1	1	0	1	0	0	0	1	1	0	0	0	0	1	0	0	0	0	2	2	1	2	1	1	2	0	2	2	0	0	0	0	0	0	0	0	0	0	0	0
798	0	1	2	1	0	0	2	0	2	0	0	1	1	0	1	0	1	1	1	1	0	0	2	0	0	0	0	1	1	1	0	0	0	2	0	2	0	0	0	2	0	0	0	0	1	0	0	0	0
799	1	2	0	0	0	0	2	0	1	0	0	0	1	0	0	1	1	1	1	1	0	0	2	0	0	0	0	0	2	0	0	0	1	2	0	2	1	0	0	1	0	0	0	0	0	0	0	1	0
800	0	1	1	1	0	0	2	1	0	0	0	0	1	0	1	0	1	0	0	0	0	0	0	0	0	1	0	2	2	0	1	1	0	2	0	2	2	0	0	0	1	1	1	0	0	1	0	1	0
801	1	0	2	1	1	1	1	0	1	0	1	0	1	0	1	0	0	1	1	0	0	0	1	0	0	0	0	0	1	0	0	0	0	1	1	1	0	0	0	1	0	0	1	0	1	0	0	0	0
802	1	1	1	1	0	1	2	0	1	0	0	1	1	0	1	0	1	1	1	1	1	1	2	0	1	1	0	0	0	2	1	0	1	2	0	2	1	0	0	1	0	2	0	0	1	0	0	2	0
803	1	0	2	0	1	1	2	0	0	0	0	0	1	0	0	1	0	0	0	0	0	0	0	0	0	0	0	0	0	2	2	0	0	2	0	2	1	0	0	2	0	0	1	0	1	0	0	0	1
804	1	2	0	1	0	0	0	0	1	1	1	0	0	0	0	0	1	2	1	1	1	1	1	1	0	0	0	1	1	2	0	2	1	1	1	0	2	0	0	1	1	0	0	0	0	0	0	1	0
805	1	1	2	1	0	0	0	0	1	0	1	1	1	0	1	0	2	0	0	0	0	0	1	0	0	0	0	0	1	1	0	1	1	0	2	1	0	0	0	2	0	1	1	0	1	0	0	1	0
806	0	1	1	0	0	0	1	0	1	1	1	1	1	0	1	0	1	0	1	2	1	1	2	0	0	0	1	0	0	1	1	2	2	1	0	2	2	0	0	0	1	1	0	0	2	0	0	1	0
807	0	0	2	0	1	1	2	1	0	0	0	1	1	0	1	0	1	1	1	1	1	0	2	1	1	2	0	0	0	2	0	2	1	2	0	2	2	0	0	0	1	0	1	0	0	0	0	1	0
808	0	2	1	0	0	0	2	1	0	0	0	1	1	0	0	0	1	0	0	0	0	0	1	0	1	1	0	0	0	2	2	2	1	2	0	2	1	0	0	0	0	1	0	0	1	1	0	0	1
809	0	1	1	1	0	0	2	0	0	0	0	0	0	0	0	0	1	0	1	1	0	0	2	0	0	0	0	1	1	2	0	1	1	1	1	1	2	0	0	2	1	0	0	1	0	1	0	1	0
810	0	2	0	0	0	0	2	0	1	0	1	1	2	0	2	0	1	0	1	1	1	0	2	0	0	0	0	0	0	1	0	1	1	1	1	1	1	0	0	1	0	0	0	0	1	1	0	2	0
811	0	1	1	0	0	0	2	0	2	0	0	1	1	0	0	0	0	1	1	1	1	0	2	0	0	0	0	1	1	1	1	2	2	1	1	2	1	0	0	2	0	0	2	0	1	1	0	1	1
812	0	1	1	0	0	0	1	0	0	0	1	1	1	0	1	0	0	0	0	0	0	1	1	1	1	1	0	1	1	0	1	0	0	0	1	1	2	0	0	1	0	0	0	1	0	1	0	1	1
813	0	0	2	0	0	0	2	0	2	0	0	1	1	0	1	0	1	0	1	1	1	1	1	1	1	1	0	0	0	1	1	1	1	1	0	2	2	0	0	0	0	0	0	0	0	1	0	1	1
814	0	1	1	0	0	0	1	0	1	0	0	0	1	0	0	0	2	0	1	0	0	0	2	0	0	0	0	0	0	2	0	1	1	2	0	2	2	0	0	1	0	0	2	0	2	0	0	0	2
815	0	1	2	1	0	0	2	0	1	0	1	0	0	0	0	0	0	0	1	1	1	0	1	1	1	1	0	0	1	1	0	0	0	1	0	2	0	0	0	1	0	0	0	1	0	0	0	2	0
816	0	1	2	1	0	0	2	1	1	0	0	1	1	0	1	0	1	1	0	0	0	0	2	0	0	0	0	0	1	1	1	2	2	2	0	2	2	0	0	0	0	1	0	0	1	0	0	1	0
817	0	1	2	1	0	0	1	0	0	0	2	0	0	0	0	0	0	0	1	1	1	1	2	0	0	0	0	0	0	2	0	0	0	0	1	1	1	0	0	2	0	0	0	0	0	0	0	1	1
818	0	2	1	0	0	1	1	0	2	0	0	1	1	0	1	0	0	0	1	0	0	0	2	0	0	0	0	0	0	1	0	0	0	2	0	2	0	0	0	1	0	1	0	0	1	0	0	1	0
819	1	1	1	0	0	0	2	1	0	0	1	1	2	0	2	0	2	1	0	0	0	0	2	0	0	0	0	0	1	1	0	0	1	1	1	1	2	0	1	1	1	0	0	0	0	0	0	2	0
820	1	1	1	1	0	0	2	0	1	0	0	1	1	0	1	0	2	1	0	1	1	0	2	0	0	0	0	0	0	1	0	0	1	1	0	2	2	0	0	1	0	0	1	0	1	1	0	0	1
821	0	1	2	1	1	1	1	0	2	0	0	1	1	0	1	0	2	2	1	1	0	1	2	0	0	0	0	0	0	2	1	2	2	0	2	1	1	0	0	1	0	1	0	0	0	2	0	2	0
822	0	0	1	0	0	0	2	1	0	0	1	0	1	0	0	0	1	1	0	0	0	0	1	0	1	1	0	1	2	0	0	0	0	2	0	1	2	0	0	0	0	0	0	0	0	0	0	2	0
823	1	2	1	0	0	0	1	0	0	0	1	1	1	1	0	0	1	0	1	1	0	0	1	1	1	1	0	0	0	2	1	1	1	1	0	2	1	1	1	1	0	0	0	0	0	2	0	0	0
824	0	1	1	0	0	0	1	0	1	0	1	0	0	0	0	0	1	1	1	1	1	1	2	0	0	0	0	0	0	2	1	1	2	0	1	1	1	0	0	2	0	0	0	0	0	0	0	1	1
825	0	1	2	1	1	1	2	1	0	0	0	0	1	0	1	0	0	0	1	1	1	0	2	0	1	1	0	1	2	1	0	1	1	1	0	2	1	0	0	1	0	1	0	0	1	0	0	0	0
826	1	2	1	0	0	0	2	1	1	0	0	0	2	0	2	0	0	0	0	0	0	1	2	0	0	0	0	0	0	1	0	0	0	2	0	2	2	0	0	0	1	0	1	0	1	0	0	1	0
827	1	0	2	0	0	0	2	0	2	0	0	1	1	1	0	0	2	1	0	0	0	0	1	0	0	0	0	1	1	2	0	0	1	1	0	2	0	0	0	2	0	0	0	0	0	0	0	2	0
828	1	0	1	0	0	0	2	0	1	0	0	0	0	0	0	0	0	0	0	1	0	0	2	0	0	0	0	0	0	2	1	0	0	2	0	2	2	0	0	0	0	0	0	0	0	0	0	2	0
829	0	2	0	0	0	0	1	0	0	0	2	0	0	0	0	0	0	0	2	1	0	1	2	0	0	0	0	0	2	0	0	0	2	1	1	1	1	0	0	0	0	0	1	0	1	1	0	1	0
830	0	2	0	1	0	0	1	1	1	0	0	0	0	0	0	0	2	1	0	0	0	1	2	0	0	0	0	0	0	2	0	0	1	2	1	1	0	0	0	2	0	1	0	0	0	0	0	2	0
831	1	0	2	0	0	0	2	0	2	0	0	0	0	0	0	0	1	0	0	0	0	0	2	0	0	0	0	1	1	0	0	0	2	1	2	1	1	1	1	1	0	0	0	0	1	0	0	1	0
832	0	1	2	0	1	1	2	1	1	0	0	0	1	0	1	0	2	1	0	0	0	1	1	1	1	1	0	1	1	2	0	0	2	2	1	2	1	0	0	1	0	1	0	0	1	0	0	1	1
833	1	1	1	1	0	0	2	1	0	0	0	0	2	0	2	0	1	1	1	0	1	0	2	0	0	0	0	0	0	1	1	1	1	1	1	2	2	0	0	1	0	0	0	0	0	2	0	2	0
834	0	1	1	1	0	0	2	0	0	0	0	0	0	0	0	0	2	2	1	1	1	0	2	0	0	0	0	0	0	2	0	1	1	1	1	2	1	0	0	1	0	2	0	0	1	0	0	1	0
835	1	1	1	0	0	1	2	0	1	0	0	0	0	0	0	0	1	0	1	1	1	0	2	0	1	1	0	1	1	1	1	1	0	2	0	2	2	0	0	0	0	0	0	1	0	1	0	0	0
836	1	1	1	1	1	1	1	1	1	0	0	0	0	0	0	0	0	0	0	0	0	0	2	0	1	1	0	0	0	2	0	0	2	1	1	1	1	0	0	2	1	0	1	0	2	2	0	1	0
837	0	2	1	1	0	0	2	0	2	0	0	0	0	0	0	0	1	1	0	0	0	2	0	1	1	1	1	0	1	2	0	0	1	1	1	1	1	2	1	1	1	0	0	0	0	1	0	1	1
838	1	1	1	0	0	0	2	0	2	0	0	0	1	0	0	1	2	1	1	0	0	0	2	0	0	0	0	1	1	1	1	1	2	2	0	2	1	0	0	2	1	0	0	0	1	1	0	0	0
839	1	1	1	0	0	0	2	0	2	0	0	0	0	0	0	0	0	0	0	0	0	0	2	0	0	0	0	0	0	2	0	0	2	2	0	2	2	0	0	0	0	0	1	0	1	0	0	0	0
840	1	0	2	1	0	0	2	0	2	0	0	0	1	0	1	0	2	2	0	0	0	1	0	1	1	1	0	0	0	2	0	1	1	2	2	1	0	0	0	2	1	0	0	0	1	0	0	1	1
841	1	1	1	0	0	0	2	0	0	0	0	1	0	0	0	0	0	0	0	0	0	0	2	0	1	1	0	2	1	1	1	1	1	0	2	1	1	0	0	2	0	0	1	0	0	1	0	2	0
842	0	1	1	0	0	1	2	0	1	0	0	0	1	0	2	0	1	1	0	0	0	0	2	0	0	0	0	0	0	2	1	0	1	0	1	1	2	0	0	0	0	0	1	0	1	2	1	1	0
843	0	1	2	0	0	0	1	0	0	0	2	0	0	0	0	0	0	0	2	1	0	0	2	0	0	0	0	1	2	0	1	0	2	2	0	2	1	0	0	1	0	0	1	0	1	1	0	2	0
844	1	0	2	0	1	1	2	0	1	0	0	0	0	0	0	0	1	1	0	0	0	0	2	0	0	0	0	0	0	2	0	1	2	0	1	2	2	0	0	1	1	0	0	0	0	1	0	2	0
845	0	2	0	0	0	0	2	0	0	0	0	1	1	1	0	0	2	1	1	0	0	0	2	0	0	0	0	0	0	2	2	2	1	2	0	2	1	0	0	1	0	2	0	0	1	0	0	1	1
846	1	2	0	1	0	0	0	0	0	0	2	0	1	0	0	1	1	1	1	1	1	1	1	0	0	0	0	0	1	1	1	1	2	2	0	2	1	0	0	2	1	0	0	0	1	0	1	1	0
847	1	1	0	1	0	0	1	1	0	0	1	1	1	0	1	0	1	0	0	0	0	0	2	0	0	0	1	1	1	1	0	1	1	2	0	2	2	0	0	1	1	1	0	0	1	0	0	0	1
848	0	0	2	0	1	1	1	0	1	0	0	0	0	0	0	0	1	0	0	0	0	0	1	1	1	1	0	1	2	0	1	0	0	2	0	2	2	0	0	1	0	0	0	0	1	0	0	1	0
849	0	1	1	1	0	0	1	0	0	0	0	0	2	0	2	0	1	1	0	0	0	1	2	0	0	0	0	2	1	1	1	2	2	2	0	2	2	0	0	2	1	0	0	1	0	0	0	0	0
850	0	1	2	0	0	0	2	0	1	0	1	1	1	0	2	0	1	0	0	0	0	1	2	0	0	0	0	1	2	0	1	0	0	2	0	2	1	1	1	0	0	0	0	2	0	2	0	2	0
851	1	2	1	0	0	0	2	0	2	0	0	0	0	0	0	0	1	1	0	0	0	1	2	0	0	0	0	1	1	2	0	0	2	1	1	1	0	0	0	2	0	0	0	0	1	0	0	2	0
852	1	0	2	0	0	0	2	0	2	0	0	1	1	0	1	0	1	1	0	0	0	2	2	0	0	0	0	2	2	2	0	0	1	2	2	1	0	0	0	2	0	0	0	0	0	2	0	1	1
853	1	0	2	0	2	2	2	0	2	0	0	1	1	0	1	0	0	0	0	1	0	1	2	0	0	0	0	0	0	1	0	0	1	1	1	2	2	1	1	1	1	1	1	0	1	0	0	2	0
854	0	2	0	0	0	0	1	0	0	0	1	0	0	0	0	0	1	0	0	0	0	0	2	0	0	0	0	0	1	0	0	1	1	1	1	1	1	0	0	2	0	0	1	0	1	1	0	2	0
855	1	2	1	1	0	0	2	0	0	0	1	0	1	0	0	1	1	0	1	0	0	0	1	0	0	0	0	0	1	1	0	1	2	2	0	2	1	0	0	2	0	1	1	0	1	0	0	0	2
856	0	0	2	1	0	0	2	0	2	0	0	1	1	0	1	0	2	1	1	1	0	0	1	0	1	1	0	2	1	1	1	0	0	2	0	2	2	0	0	2	1	0	1	0	1	2	0	2	0
857	0	1	1	0	0	0	1	0	2	0	0	0	1	0	0	0	1	1	0	0	0	0	2	0	0	0	0	0	2	0	0	2	1	1	1	1	2	0	0	0	1	0	1	0	1	0	0	1	0
858	0	1	1	1	1	1	2	0	2	0	0	0	0	0	0	0	1	1	0	0	0	1	2	0	0	0	0	0	0	2	0	1	2	1	0	2	1	0	0	1	0	0	0	0	1	0	0	2	0
859	0	0	2	0	0	0	1	0	1	0	1	0	0	0	0	0	0	0	0	0	0	0	2	0	0	0	0	0	0	2	1	0	1	0	2	0	1	0	0	1	0	1	0	1	1	0	0	2	0
860	0	2	0	0	0	0	2	0	2	0	0	0	0	0	0	0	1	0	0	0	0	0	1	0	0	0	0	0	0	2	0	0	2	2	0	2	1	1	1	1	0	0	0	0	0	1	0	2	0
861	0	1	2	0	0	0	2	0	2	0	0	1	1	0	1	0	2	0	1	1	1	0	2	0	0	0	0	2	1	1	1	0	2	1	0	2	1	0	0	2	0	0	0	0	1	0	0	2	0
862	1	1	2	2	0	0	2	0	0	0	1	0	1	0	0	1	1	0	1	1	1	1	2	0	1	1	0	0	0	2	2	0	0	2	0	2	1	2	1	1	1	0	0	0	0	1	0	0	0
863	1	2	1	0	0	0	2	0	1	0	1	0	1	0	0	1	2	0	0	0	0	0	1	0	0	0	0	0	0	2	0	2	2	0	2	0	1	0	0	2	0	0	0	0	0	0	0	1	0
864	0	2	0	0	1	1	0	0	1	0	1	1	1	0	1	0	2	2	1	1	1	1	1	1	1	1	0	2	1	1	1	0	1	1	1	2	1	0	0	1	0	0	0	1	0	1	0	1	0
865	0	2	1	0	0	0	2	1	0	0	0	1	1	0	1	0	0	0	1	1	1	0	2	0	0	0	0	1	2	0	1	1	2	0	1	1	0	0	0	2	0	0	1	0	1	0	0	1	1
866	0	1	1	0	0	0	2	0	1	0	0	0	0	0	0	0	1	0	1	0	0	0	2	0	1	1	0	0	1	1	1	0	1	2	0	2	1	0	0	1	0	1	0	0	0	1	0	2	0
867	1	1	1	0	0	0	2	1	1	0	0	0	0	0	0	0	2	1	1	0	0	0	2	0	0	0	0	0	0	1	0	1	1	2	1	2	1	0	0	1	1	0	0	0	0	1	0	2	0
868	1	1	1	0	0	0	1	1	0	0	0	0	0	0	0	0	2	2	1	1	1	0	0	0	0	0	0	2	2	1	1	0	2	0	1	2	0	0	0	1	0	0	0	0	0	1	0	2	0
869	1	1	2	0	0	0	1	1	1	0	1	0	2	0	1	0	2	1	1	0	0	0	2	0	0	0	0	0	1	1	0	1	1	1	1	1	1	0	0	0	0	0	0	0	0	1	0	2	0
870	1	2	0	0	0	0	2	1	0	0	0	1	1	0	1	0	1	0	1	1	0	1	1	1	0	0	0	0	1	1	0	1	1	0	1	1	2	0	1	1	1	0	0	0	0	0	0	1	0
871	0	1	2	0	0	0	1	0	1	0	0	1	1	0	1	0	0	0	1	1	0	1	1	0	0	0	0	0	0	2	0	2	1	2	0	2	0	0	0	1	0	0	0	0	0	0	0	0	0
872	0	1	1	0	0	0	1	1	0	1	1	1	1	0	1	0	0	0	1	1	1	1	2	0	0	0	0	0	1	2	0	0	2	1	0	2	1	0	0	0	0	0	0	0	0	0	0	2	0
873	0	1	1	0	1	1	2	0	1	0	1	0	0	0	0	0	1	0	1	1	1	2	2	0	0	0	0	0	1	1	1	1	1	1	1	1	1	0	0	1	0	2	0	0	0	0	0	1	0
874	1	2	0	0	0	0	2	1	1	0	0	0	1	0	1	0	0	0	0	0	0	1	0	1	1	1	0	1	1	1	0	0	0	2	1	1	1	0	0	0	0	1	0	0	2	0	0	0	0
875	0	0	2	0	0	0	2	0	2	0	0	1	1	0	1	0	2	2	1	1	1	0	1	0	0	0	0	0	0	1	0	0	2	1	1	1	1	0	0	0	0	1	0	1	2	0	0	2	0
876	1	1	1	1	0	0	1	0	0	1	1	1	1	0	1	0	1	0	0	0	0	1	2	0	1	1	0	0	0	2	0	1	1	2	0	2	1	0	0	1	0	0	1	0	1	0	0	1	0
877	0	1	1	1	0	0	1	0	1	0	1	0	1	0	1	0	2	1	2	1	1	0	2	0	1	1	0	0	0	1	1	2	2	0	1	1	2	0	1	1	1	0	0	1	0	1	0	0	0
878	1	2	0	0	0	0	2	0	1	0	1	0	0	0	0	0	2	2	0	0	0	1	2	0	0	0	0	1	2	0	1	2	2	0	1	1	1	1	1	0	0	0	0	1	0	0	0	0	0
879	0	2	0	0	0	0	2	0	0	0	1	0	0	0	0	0	0	1	0	0	0	0	1	0	0	0	0	0	0	2	2	0	1	2	1	2	1	1	1	1	0	0	0	0	0	1	0	2	0
880	1	0	2	0	0	0	1	0	0	1	1	0	1	0	1	0	1	1	0	0	0	0	1	1	1	1	0	0	0	2	2	1	2	1	1	1	0	0	0	1	0	2	0	0	1	0	0	1	0
881	0	0	2	1	1	1	1	0	0	0	0	1	2	0	2	0	0	0	1	1	1	0	2	0	0	0	0	0	0	2	0	0	2	1	1	1	1	0	0	0	1	0	0	0	0	1	0	2	0
882	0	2	0	1	0	0	2	0	2	0	0	0	1	0	1	0	0	0	1	2	1	0	2	0	0	0	0	0	1	1	0	1	2	1	1	2	0	0	0	1	0	0	0	0	1	1	0	1	1
883	0	0	2	0	1	1	2	0	2	0	0	1	1	0	1	0	0	0	0	1	0	1	2	0	0	0	0	0	0	2	1	0	0	1	1	1	1	0	0	2	1	0	0	0	1	0	0	2	0
884	0	1	1	0	1	1	1	0	0	0	1	0	0	0	0	0	2	2	1	1	1	0	2	0	1	1	0	0	1	1	0	2	2	0	1	1	0	0	0	1	0	0	0	0	0	0	0	1	0
885	0	2	0	0	0	0	1	0	1	1	0	1	1	0	1	0	2	1	1	1	1	0	1	0	1	1	0	1	1	1	0	0	1	0	1	2	1	1	1	0	0	0	0	0	0	1	0	1	0
886	1	0	2	1	1	1	2	1	1	0	0	0	0	0	0	0	1	0	0	0	0	1	2	0	0	0	1	1	1	0	1	0	0	2	0	2	1	0	0	2	0	1	1	0	1	0	0	1	1
887	0	1	2	1	0	0	2	0	1	0	1	0	0	0	0	0	2	2	1	1	1	1	2	0	0	0	0	0	0	2	0	1	1	1	0	2	0	0	0	2	0	0	0	0	0	1	0	2	0
888	0	0	2	0	1	1	2	0	0	0	0	1	0	0	0	0	0	0	0	0	0	2	0	1	1	1	0	0	0	2	0	0	2	0	1	1	2	0	0	2	1	0	1	0	0	1	0	2	0
889	0	1	1	1	0	0	1	0	0	0	1	0	0	0	0	0	0	0	0	1	0	0	2	0	0	0	0	1	1	1	0	0	0	2	0	2	2	0	0	1	0	0	0	1	0	1	0	2	0
890	0	1	2	1	1	1	1	0	1	0	0	1	1	0	1	0	0	1	0	0	0	1	1	1	1	1	1	1	1	1	0	0	2	2	0	2	2	1	1	0	0	0	0	0	1	0	1	1	0
891	0	2	0	0	0	0	2	0	1	0	0	0	0	0	0	0	1	0	1	1	1	0	1	0	1	1	0	0	0	1	0	0	2	1	1	1	2	0	0	0	0	0	0	0	1	0	0	2	0
892	1	0	2	1	0	0	2	0	1	0	1	1	1	0	1	0	0	0	1	1	1	1	1	0	0	0	0	0	0	2	0	2	1	1	1	1	0	0	0	1	0	0	0	0	0	0	0	2	0
893	0	2	0	0	0	0	2	0	0	0	0	1	1	0	1	0	1	1	1	1	1	0	2	0	0	0	0	0	0	2	1	1	2	1	1	2	1	0	0	0	0	0	0	1	0	1	0	1	1
894	0	2	0	0	0	0	0	0	1	0	0	1	1	0	1	0	1	0	1	1	1	1	2	0	0	0	0	0	0	2	1	1	1	1	1	2	2	0	0	0	0	0	0	0	0	0	0	1	1
895	1	1	1	0	1	1	2	1	1	1	0	0	0	0	0	0	1	1	2	2	1	0	1	0	0	0	0	2	2	1	1	1	1	1	1	1	2	0	0	0	0	1	0	1	0	1	0	1	0
896	1	1	1	1	0	0	2	0	1	0	0	0	1	0	1	0	1	1	2	1	1	1	1	0	0	0	0	2	2	0	0	2	2	0	1	1	1	0	0	1	0	0	0	0	1	0	0	1	0
897	1	1	1	1	0	0	2	1	1	0	0	1	1	1	0	0	1	1	0	0	0	1	1	1	1	1	1	1	1	1	0	1	1	1	1	1	2	1	0	0	0	0	1	0	1	1	0	1	0
898	0	0	2	2	1	1	1	1	0	0	1	1	2	0	1	0	1	1	1	1	1	1	0	0	0	0	0	0	0	1	1	2	1	1	1	0	2	0	0	1	0	0	0	0	0	1	0	1	0
899	0	2	1	1	0	0	1	0	0	0	1	1	2	1	0	0	1	1	0	0	0	1	1	1	1	1	0	0	1	1	0	0	0	0	1	1	1	0	0	0	0	0	1	0	1	1	0	2	0
900	0	2	0	0	0	0	1	0	1	0	0	0	0	0	0	0	1	0	2	2	1	0	2	0	0	0	0	0	0	2	1	0	1	1	1	1	1	1	1	1	0	0	1	0	1	1	0	0	2
901	0	2	0	0	0	0	1	0	2	0	0	0	0	0	0	0	1	0	1	1	1	0	2	0	0	0	0	0	0	2	0	0	1	1	1	1	1	0	0	1	0	0	1	0	1	2	0	0	0
902	1	1	1	0	1	1	2	0	1	0	0	1	1	0	1	0	1	1	1	0	0	0	2	0	0	0	0	0	1	1	0	1	2	1	2	2	1	0	0	1	0	0	0	1	0	0	0	0	0
903	0	1	1	1	1	1	1	0	1	0	0	1	2	0	1	0	2	1	0	0	0	0	2	0	0	0	0	0	0	2	0	0	2	0	2	1	1	0	0	0	0	0	0	1	0	1	0	2	0
904	1	1	1	0	0	0	2	0	2	0	0	0	0	0	0	0	0	0	1	0	0	0	2	0	1	1	0	0	0	1	0	0	2	1	1	1	1	0	0	2	0	0	0	0	2	2	0	1	0
905	1	2	0	0	0	0	1	0	2	0	0	0	1	0	0	1	0	0	0	1	0	0	1	0	0	0	0	1	0	0	1	0	0	2	0	2	2	0	0	1	0	0	1	0	1	0	0	1	0
906	1	1	1	0	0	0	2	0	2	0	0	0	1	0	0	0	0	0	1	1	1	0	2	0	0	0	1	1	1	1	0	1	2	0	1	1	1	0	0	1	0	0	0	0	0	1	0	1	0
907	1	1	1	0	0	0	1	0	1	0	1	0	0	0	1	0	2	1	0	0	0	0	2	1	1	2	0	0	2	0	0	1	2	0	0	2	2	0	1	1	1	0	1	0	1	2	0	1	0
908	0	2	0	1	0	0	2	0	2	0	0	1	1	0	1	0	0	0	1	1	1	0	2	0	0	0	0	1	1	1	0	0	0	2	0	2	1	0	0	1	0	0	0	0	0	1	0	1	0
909	0	1	2	2	0	0	2	0	1	0	0	0	0	0	0	0	2	1	1	1	1	1	2	0	0	0	0	0	1	1	0	1	1	1	0	2	1	0	0	2	0	0	0	0	1	1	0	1	0
910	0	1	1	0	0	0	2	1	0	0	0	1	2	0	1	1	2	1	0	0	0	0	2	0	0	0	0	0	0	2	0	1	1	1	1	1	1	0	0	2	0	0	0	0	0	1	0	2	0
911	0	2	1	0	0	1	2	1	0	0	0	1	1	0	1	0	0	0	0	0	0	0	2	0	0	0	0	0	1	1	0	1	0	1	1	1	2	0	1	1	1	0	1	0	2	2	0	2	0
912	0	1	1	0	0	1	2	1	0	0	0	0	1	0	1	0	1	0	1	1	1	1	1	1	1	2	0	1	0	0	1	1	2	2	0	2	0	0	0	2	0	1	0	0	1	0	0	1	0
913	1	0	2	0	1	1	2	0	1	0	0	0	1	0	0	1	1	0	1	1	0	1	2	0	0	0	0	1	1	0	1	2	2	0	1	1	0	0	0	1	0	1	0	0	1	0	0	1	0
914	1	1	2	1	0	0	2	1	1	0	0	0	0	0	0	0	1	0	0	0	0	0	2	0	0	0	0	2	2	2	0	1	2	2	0	2	2	0	0	0	0	0	0	0	0	2	0	2	0
915	0	0	1	0	0	0	1	0	1	1	2	0	0	0	0	0	1	1	1	1	1	1	2	0	0	0	0	1	1	1	1	0	1	2	1	2	2	0	0	0	0	2	0	0	0	0	0	2	0
916	1	1	1	0	0	0	1	0	1	0	1	0	1	0	0	1	1	0	0	0	0	1	2	0	0	0	0	0	1	1	1	2	1	1	1	0	1	0	0	1	0	0	0	0	0	0	0	2	0
917	1	1	1	1	1	1	1	1	0	0	0	1	2	0	1	0	1	1	0	1	0	0	2	0	1	1	0	1	1	2	0	0	1	1	1	1	0	0	0	1	0	0	0	0	0	1	0	1	0
918	0	1	1	0	0	0	1	0	0	0	1	1	1	0	2	0	1	1	2	1	0	0	1	0	0	0	0	0	0	2	0	1	1	1	0	2	1	0	0	1	0	1	0	0	1	0	0	1	1
919	1	1	2	1	0	0	2	0	2	0	0	0	0	0	0	0	1	1	2	2	2	0	2	0	0	0	0	2	2	0	0	0	1	1	1	1	1	0	0	2	1	0	0	0	0	0	0	2	0
920	0	2	1	0	0	0	2	0	1	0	0	0	1	0	1	0	1	0	1	1	1	1	2	0	0	0	0	1	2	0	1	1	1	1	0	2	1	1	1	0	0	0	0	0	1	0	0	1	0
921	0	1	1	0	1	2	1	0	1	1	1	0	0	0	0	0	1	0	1	1	1	1	2	0	0	0	0	0	0	1	0	0	1	1	0	2	2	0	0	1	1	0	0	1	0	1	0	2	0
922	0	0	1	0	0	0	2	0	1	0	1	0	2	0	1	1	0	0	0	0	0	0	1	0	0	0	0	1	1	2	0	0	1	0	2	2	0	0	0	2	0	0	0	0	0	0	0	0	0
923	1	0	1	0	0	0	1	0	0	0	1	0	1	0	0	0	0	0	1	1	1	0	2	0	0	0	0	0	1	0	0	0	1	2	1	1	0	0	0	1	0	0	1	0	1	0	0	1	0
924	0	1	1	0	0	1	2	0	2	0	0	0	0	0	0	0	2	2	2	2	2	0	2	0	0	0	0	0	0	2	0	0	1	1	1	2	2	0	0	0	0	1	0	0	0	0	0	2	0
925	0	2	1	2	0	0	2	0	1	0	0	0	0	0	0	0	0	0	0	1	0	0	2	0	0	0	0	1	2	0	1	1	1	1	0	2	2	0	0	1	0	0	1	0	1	2	0	2	0
926	1	1	2	0	0	0	2	1	0	0	0	1	1	0	1	0	2	1	0	0	0	0	1	0	0	0	0	1	1	1	2	0	2	2	0	2	1	0	0	2	0	0	0	0	0	0	0	1	0
927	1	0	2	1	1	1	1	0	2	0	0	1	1	0	1	0	1	0	0	0	0	0	2	0	0	0	0	1	1	1	0	1	1	2	0	2	1	0	0	0	0	0	1	0	1	2	0	2	0
928	1	1	1	0	0	0	2	0	1	0	2	0	1	0	0	1	1	0	0	0	0	0	1	0	0	0	1	0	1	2	0	0	0	2	0	2	1	1	1	0	0	0	0	1	0	1	0	2	0
929	0	1	1	0	0	0	2	0	0	0	0	1	2	0	1	1	1	0	1	1	1	0	1	0	0	0	0	0	0	2	1	1	1	1	2	1	2	0	0	1	1	0	2	0	1	1	0	2	0
930	1	1	0	1	0	0	2	1	0	0	0	0	0	0	0	0	1	1	1	1	1	0	2	0	0	0	0	1	2	0	0	0	1	2	0	2	1	0	0	1	0	0	1	0	1	0	0	1	0
931	0	0	2	1	0	0	2	0	0	0	1	0	0	0	0	0	1	0	1	1	1	0	2	0	1	1	0	1	1	2	0	0	1	2	0	2	2	0	0	1	0	0	0	1	1	1	1	0	1
932	0	1	1	0	0	0	1	0	2	0	0	0	2	0	1	0	2	1	1	1	1	1	2	0	0	0	0	2	2	0	0	0	2	1	1	1	0	0	0	2	0	0	1	0	1	0	0	0	1
933	0	0	1	0	0	0	2	0	0	0	0	1	1	0	1	0	2	0	0	0	0	0	2	0	0	0	0	2	2	1	2	1	2	2	0	2	1	0	0	2	0	2	0	0	0	0	0	2	0
934	0	2	0	0	0	0	2	1	0	0	1	0	0	0	0	0	1	1	0	0	0	1	1	0	0	0	1	1	1	1	0	1	2	0	1	1	1	0	0	1	0	0	1	0	1	0	0	1	0
935	0	0	2	0	0	0	1	0	0	0	1	0	1	0	1	0	1	0	1	1	1	0	2	0	0	0	0	0	1	0	0	2	1	2	0	2	0	0	0	2	0	0	1	0	1	0	0	2	0
936	0	1	2	1	0	0	2	0	1	0	1	0	1	0	1	0	1	1	0	0	0	0	1	0	0	0	0	0	1	0	0	1	1	1	2	1	0	0	0	1	0	0	0	0	1	1	1	1	0
937	1	1	1	1	0	0	1	0	0	0	1	1	1	0	1	0	2	0	1	0	0	0	2	0	0	0	0	1	1	1	1	1	2	0	2	0	1	0	0	1	0	1	1	0	1	0	0	1	0
938	1	2	0	0	0	0	2	0	2	0	0	0	1	0	1	0	1	1	1	1	1	0	2	0	0	0	1	1	1	2	0	0	2	2	0	2	1	0	0	1	0	1	0	0	1	0	0	1	0
939	1	2	0	0	0	0	2	1	0	0	1	0	1	1	0	0	0	1	1	1	1	0	2	0	0	0	1	1	1	2	0	0	2	2	0	2	1	0	0	1	0	0	0	0	0	1	0	1	0
940	1	1	1	0	0	0	2	1	0	0	0	1	1	0	1	0	1	0	0	0	0	0	2	0	0	0	0	1	1	1	1	0	1	2	0	2	2	0	1	1	1	0	0	0	0	0	0	1	0
941	0	1	1	0	0	0	1	0	2	0	0	0	1	0	1	0	1	1	2	2	1	0	2	0	0	0	0	1	1	2	0	0	0	0	1	1	1	0	0	2	0	0	0	0	2	1	0	2	0
942	1	2	1	1	0	0	2	0	1	0	1	0	0	0	0	0	1	1	2	2	1	1	2	0	0	0	0	0	0	2	0	0	2	1	1	1	0	0	0	2	0	0	0	0	0	1	1	0	1
943	0	1	1	1	0	0	2	0	2	0	0	1	1	0	1	0	0	0	0	0	0	1	0	1	0	1	0	1	1	1	1	1	1	2	0	2	1	0	0	0	0	0	1	0	1	0	0	2	0
944	1	1	1	0	0	0	1	0	0	0	1	1	2	0	2	0	1	1	0	0	0	1	1	1	1	1	0	0	1	0	0	1	2	0	1	1	2	0	0	1	0	1	0	0	1	0	0	1	1
945	0	0	2	0	0	0	2	0	1	0	1	0	1	0	0	0	0	1	0	0	0	0	1	0	1	1	0	0	0	2	0	0	2	0	2	1	1	0	0	1	0	0	1	0	1	0	0	2	0
946	0	1	2	1	0	0	2	0	0	0	1	0	1	0	1	0	2	0	1	1	1	1	1	1	1	1	1	1	1	1	0	1	2	1	1	1	1	0	0	2	1	0	0	0	0	1	0	1	1
947	1	1	1	0	0	0	2	0	0	1	1	2	2	0	2	0	0	0	0	0	0	0	2	0	0	0	0	0	0	2	0	1	1	1	1	2	2	0	0	2	0	0	1	0	1	0	0	1	1
948	1	1	1	1	0	0	2	0	0	0	0	1	1	0	1	0	1	1	0	0	0	0	2	0	0	0	0	0	1	2	0	0	1	1	1	1	1	1	1	0	0	0	0	0	1	1	0	0	1
949	0	1	1	1	0	0	1	0	1	1	1	1	1	0	1	0	1	1	1	1	1	0	2	0	0	0	0	1	1	1	1	1	2	0	1	1	1	0	0	1	1	0	0	0	0	0	0	2	0
950	1	2	1	0	0	0	2	1	0	0	0	1	2	0	1	1	0	0	1	0	0	0	2	0	1	1	0	0	0	1	0	0	2	1	1	2	2	0	0	1	0	1	0	0	0	0	0	1	0
951	0	1	2	1	0	0	1	0	1	0	0	1	2	0	1	1	0	0	0	0	0	1	2	0	0	0	0	1	1	2	0	2	1	2	0	2	1	0	0	0	0	0	0	0	1	0	0	2	0
952	1	2	0	0	0	0	2	0	1	0	1	0	0	0	0	0	1	1	0	0	0	1	2	0	1	1	0	1	1	1	1	1	1	1	0	2	2	0	0	1	1	0	1	0	1	0	0	1	1
953	0	1	2	1	0	0	2	0	0	0	0	0	0	0	0	0	1	1	0	0	0	0	1	1	1	1	0	0	0	1	0	1	2	0	0	2	0	0	0	1	0	0	0	0	0	1	0	0	1
954	1	1	1	0	0	0	2	0	0	0	0	0	1	0	0	0	1	1	0	0	0	1	2	0	0	0	0	0	1	1	0	0	1	1	1	1	1	0	0	1	0	0	0	0	1	0	0	2	0
955	0	2	1	1	0	0	2	0	1	0	0	1	1	0	1	0	1	1	1	0	1	1	0	1	0	1	1	2	2	1	1	0	1	0	2	0	2	0	1	1	1	1	0	0	1	0	0	1	1
956	1	1	2	0	1	1	1	0	1	0	0	1	1	1	0	0	2	1	0	1	1	0	2	0	0	0	0	0	1	1	1	2	2	0	1	1	2	0	1	1	1	0	0	0	0	0	0	2	0
957	0	1	2	0	0	0	1	1	0	0	1	0	1	0	0	1	2	1	0	0	0	1	2	0	0	0	0	0	1	1	0	1	1	2	1	2	2	0	0	1	0	2	0	0	0	1	0	0	0
958	1	2	1	0	0	0	2	0	0	0	0	0	0	0	0	0	2	1	0	0	0	0	2	0	0	0	0	1	1	0	1	0	1	0	1	1	1	0	0	1	0	0	0	0	1	0	0	1	1
959	0	1	1	0	1	1	1	0	1	0	0	0	0	0	0	0	1	1	1	1	1	0	2	0	0	0	0	0	0	0	0	0	2	2	1	2	1	0	0	1	0	0	0	1	0	1	0	1	1
960	0	1	2	1	0	0	2	1	0	0	0	0	2	0	0	1	2	0	1	1	1	0	1	0	0	0	0	0	0	2	0	0	1	2	0	2	2	0	0	0	0	1	0	1	1	0	0	1	1
961	0	1	1	0	0	0	1	1	0	1	1	1	1	0	1	0	0	0	1	1	1	0	1	0	0	0	1	0	1	0	0	0	2	1	1	1	1	0	0	1	0	0	1	0	0	0	0	1	1
962	0	0	1	0	0	0	2	0	1	0	2	0	1	0	0	1	2	1	0	0	0	0	2	0	0	0	0	0	0	2	1	1	1	1	1	1	2	0	0	1	0	0	0	1	0	0	0	1	1
963	1	0	2	0	1	1	2	0	1	0	1	0	1	0	1	0	1	0	1	1	0	1	1	0	0	0	0	0	1	1	0	0	2	2	1	1	2	0	0	1	0	0	0	0	0	2	0	1	0
964	1	0	2	1	0	0	1	0	0	0	0	1	1	0	1	0	1	1	1	1	1	0	2	0	0	0	0	1	1	0	0	1	2	1	2	2	1	0	0	1	0	0	1	0	1	0	0	1	0
965	1	1	1	1	0	0	1	0	0	0	1	1	1	0	1	0	1	1	1	1	1	0	2	0	0	0	1	1	1	0	1	1	1	1	0	2	1	0	0	2	0	0	0	0	0	2	0	0	1
966	0	1	1	0	1	1	2	1	1	0	0	0	0	0	0	0	2	2	1	1	1	0	2	0	0	0	0	0	0	2	0	0	2	1	1	1	1	0	0	2	0	0	2	0	2	0	0	1	0
967	1	1	1	0	0	0	2	1	1	0	0	0	1	0	1	0	2	2	1	1	1	1	2	0	0	0	0	0	0	1	0	0	2	2	0	2	2	0	0	0	0	0	0	0	0	1	0	0	0
968	1	1	1	0	1	1	1	0	1	0	0	2	2	0	2	0	1	0	1	1	1	0	2	0	0	0	0	0	1	1	0	0	1	2	1	1	2	0	0	1	0	0	0	0	1	1	0	1	1
969	0	2	2	1	0	0	1	0	0	0	2	1	1	0	1	0	1	0	1	1	0	1	1	0	0	0	0	0	0	1	0	1	1	1	1	1	2	1	1	0	0	0	1	0	1	0	0	1	0
970	0	2	0	0	0	0	2	1	0	0	0	0	0	0	0	0	2	2	1	1	1	1	1	1	1	1	0	0	0	2	0	0	1	1	1	2	2	0	1	1	1	0	1	0	1	0	0	1	0
971	1	1	1	1	0	1	1	0	1	0	0	0	0	0	0	0	1	1	0	1	0	1	1	1	1	1	0	0	1	1	0	0	0	2	0	2	1	0	0	0	0	0	0	0	0	0	0	1	1
972	0	0	2	0	1	1	2	0	0	1	1	2	2	1	1	0	1	0	1	1	1	0	2	0	0	0	1	1	1	1	0	1	2	1	1	1	2	0	0	1	0	0	0	0	0	0	0	2	0
973	0	0	2	0	1	1	1	0	1	0	1	0	0	0	0	0	1	1	0	0	0	0	1	0	0	0	0	0	1	1	0	0	1	0	1	1	2	1	1	1	0	0	0	0	0	1	0	1	0
974	0	2	2	1	0	0	1	0	1	1	0	0	0	0	0	0	1	0	0	0	0	1	2	0	0	0	0	0	1	0	0	1	1	1	1	1	1	0	0	1	0	0	0	0	1	0	0	0	0
975	0	1	1	0	0	0	2	0	0	0	0	1	2	0	1	1	0	0	1	1	1	1	1	1	1	1	0	0	1	1	0	1	0	1	1	1	1	0	0	2	1	1	1	0	0	1	0	1	1
976	1	1	1	0	0	0	1	0	1	1	1	0	0	0	0	0	1	0	0	0	0	0	0	0	0	0	0	0	0	1	0	0	1	1	1	1	1	0	0	2	0	0	0	1	1	1	0	2	0
977	1	1	1	0	0	0	1	1	0	1	1	0	1	0	1	0	1	0	1	1	1	1	2	0	0	0	0	1	1	0	1	1	2	1	1	1	1	0	0	1	0	1	0	0	1	0	0	2	0
978	0	2	0	0	0	0	2	0	0	0	1	0	0	0	0	0	1	0	1	1	1	0	1	0	0	0	0	0	1	1	0	0	2	1	0	2	1	0	0	1	1	0	2	0	1	1	0	2	0
979	0	2	2	0	0	0	2	0	1	0	1	1	2	0	1	1	1	1	0	0	0	0	2	0	1	1	0	0	1	1	1	2	2	0	1	1	1	0	0	1	0	0	0	0	0	0	0	2	0
980	1	0	2	0	1	1	1	1	0	0	0	1	1	0	1	0	1	1	1	1	1	1	2	0	0	0	0	0	0	2	0	1	0	1	1	1	1	0	0	1	0	1	0	0	1	0	0	2	0
981	1	1	2	0	0	0	2	0	0	0	1	1	2	0	2	0	2	0	0	0	0	2	0	1	1	1	0	1	2	1	0	0	1	2	1	1	1	1	0	1	0	0	0	0	0	1	0	0	1
982	1	1	1	0	0	0	2	1	0	0	0	0	1	0	0	0	2	2	0	0	0	1	0	0	0	0	0	0	0	2	0	0	1	1	1	2	2	0	0	2	1	0	0	0	0	1	0	2	0
983	0	1	1	0	0	0	2	0	2	0	0	0	0	0	0	0	0	0	1	1	1	2	2	0	0	0	1	1	1	0	0	0	1	2	0	2	2	0	0	1	0	0	0	1	0	1	0	1	0
984	1	2	0	0	0	0	2	0	1	0	1	0	0	0	0	0	1	1	0	0	0	0	1	0	0	0	0	0	0	1	1	1	1	0	1	1	2	0	0	0	0	0	0	0	1	1	0	1	0
985	0	1	1	1	1	1	1	0	0	0	2	0	0	0	0	0	1	1	0	0	0	0	2	0	0	0	0	1	2	1	0	0	0	2	0	2	1	0	0	2	0	0	0	1	0	0	0	2	0
986	1	1	1	0	0	0	2	0	1	0	0	0	0	0	0	0	1	0	0	0	0	0	2	0	0	0	0	0	0	2	1	1	2	1	1	1	2	0	1	1	1	0	1	0	1	2	1	1	0
987	0	0	2	1	1	1	2	0	1	0	1	1	2	0	2	0	1	1	0	0	0	2	1	1	1	1	0	0	0	1	0	0	1	2	0	2	1	0	0	1	0	0	0	1	1	2	0	2	0
988	1	2	0	0	0	0	1	0	1	0	1	0	1	0	1	0	0	0	0	0	0	1	2	0	0	0	0	0	0	2	0	0	0	2	0	2	1	0	0	1	0	0	1	0	0	0	0	1	0
989	0	1	2	0	0	0	1	1	0	0	1	0	0	0	1	0	1	0	0	0	0	1	2	0	0	0	0	0	1	0	0	1	0	2	0	2	1	0	0	0	0	1	0	0	0	0	0	0	1
990	1	2	1	0	0	0	2	0	2	0	0	0	1	0	0	1	1	1	1	1	0	1	1	0	0	0	0	1	1	1	1	0	0	2	0	2	1	0	0	1	0	0	0	0	0	1	0	2	0
991	0	1	1	0	0	0	1	0	1	1	1	0	0	0	0	0	1	0	1	0	0	2	0	1	1	1	0	1	2	0	1	0	2	2	0	2	2	0	0	1	1	0	0	0	0	0	0	1	0
992	0	1	1	0	1	1	1	0	0	0	2	0	0	0	0	0	1	1	1	1	1	1	1	0	1	1	0	1	2	0	0	0	1	1	0	2	1	0	0	0	0	0	0	0	0	1	0	0	1
993	1	2	2	0	1	1	2	0	0	1	1	0	1	0	1	0	1	0	1	0	0	1	2	0	0	0	0	0	0	1	1	1	2	2	0	2	1	0	0	0	0	0	0	0	1	0	0	0	0
994	1	0	2	0	1	1	1	0	2	0	0	0	0	0	0	0	0	1	0	0	0	0	2	0	0	0	0	1	1	1	1	0	0	2	0	1	2	0	0	1	0	0	0	0	0	1	0	1	1
995	0	0	2	0	1	1	2	1	0	0	1	0	2	0	1	0	0	0	1	1	1	0	2	0	1	1	0	0	0	2	1	1	2	1	2	2	1	0	0	1	0	0	0	0	0	1	0	2	0
996	0	0	2	1	0	0	1	0	1	0	0	1	1	1	0	0	1	1	1	1	0	0	2	0	0	0	0	0	0	2	0	2	2	0	1	1	2	0	0	0	1	0	0	0	0	1	0	2	0
997	0	2	1	0	0	0	2	0	0	1	1	1	1	0	2	0	1	2	0	0	0	0	2	0	0	0	0	0	0	2	1	0	1	2	1	2	0	0	0	2	0	1	0	0	1	0	0	1	0
998	0	2	0	0	0	0	2	0	2	0	0	0	0	0	0	0	1	1	0	0	0	0	2	0	0	0	0	1	2	1	0	1	2	1	2	2	1	0	0	1	0	0	0	0	0	0	0	0	0
999	1	2	0	1	0	0	1	0	0	0	2	1	1	0	1	0	1	1	0	0	0	0	2	0	1	1	0	1	1	1	2	2	1	1	1	0	2	0	0	0	1	0	0	0	0	1	0	1	0
1000	0	2	0	0	0	0	1	0	0	0	1	1	1	0	1	0	1	1	1	1	0	0	1	0	0	0	0	0	1	1	0	1	0	1	1	1	1	0	0	1	0	0	0	1	0	1	0	2	0
[truncated: 252 more columns]
