# Supplementary material for: KNN-MDR: a learning approach for improving interactions mapping performances in genome wide association studies
Source: BMC Bioinformatics. 2017 Mar 21;18:184. doi: 10.1186/s12859-017-1599-7 (PMC5361736; doi:10.1186/s12859-017-1599-7)
Supplement: Supplementary file 5 — The data set(s) supporting the results of Table 3. (ZIP 7092 kb) [file 12859_2017_1599_MOESM5_ESM.zip › 000/S5/mkallsimul.dat]

1	0	0	0	0	0	2	2	1	1	1	0	2	2	1	1	0	0	1	1	1	1	0	1	0	0	1	0	2	2	2	0	1	2	0	1	1	1	0	1	0	1	1	1	0	1	1	0	0	1
2	0	1	2	0	1	0	1	0	1	1	0	0	1	1	1	0	0	1	1	1	1	1	1	1	1	2	0	2	2	2	1	0	0	1	0	2	1	0	1	1	1	1	0	0	0	1	0	0	0
3	1	1	1	0	0	2	1	0	2	2	0	1	1	1	1	0	0	0	0	2	0	1	1	1	1	1	0	1	2	2	1	2	2	0	1	1	2	0	0	0	1	0	0	0	1	0	0	0	1
4	1	2	0	0	0	0	2	0	2	2	0	0	0	0	0	1	0	0	0	2	0	1	0	0	0	1	0	1	2	2	1	0	0	0	0	2	1	1	0	0	1	1	1	0	1	0	0	0	0
5	0	1	0	0	0	1	2	0	0	0	1	0	1	1	1	0	0	1	1	1	1	0	0	0	0	1	0	1	2	2	0	2	1	0	1	1	2	0	0	0	2	0	0	0	1	1	0	0	0
6	0	0	0	0	0	1	2	1	2	1	0	0	1	0	0	0	0	1	0	2	0	0	1	0	0	1	0	1	2	2	0	2	1	2	1	2	2	0	0	0	2	1	0	0	1	0	0	1	2
7	0	1	1	0	0	2	1	0	1	1	0	1	1	0	0	0	0	1	1	1	1	0	0	0	0	1	0	2	2	2	2	2	2	0	1	1	2	0	1	0	1	1	0	0	1	1	0	0	1
8	0	1	0	0	0	2	1	1	2	2	0	0	0	0	0	0	0	2	2	0	0	0	0	0	0	0	0	1	1	1	2	1	1	0	1	1	0	1	0	0	0	0	0	0	0	0	0	0	0
9	0	0	0	0	0	2	1	1	2	1	0	0	1	0	0	0	0	1	0	1	0	1	0	0	0	0	0	1	1	1	1	1	1	0	0	2	0	0	1	1	1	0	0	0	0	2	0	0	1
10	0	1	0	0	0	1	2	0	1	0	0	1	1	0	0	1	0	1	0	1	0	0	1	0	0	1	0	1	2	2	0	1	1	1	2	0	2	0	0	1	1	1	1	0	1	0	0	0	1
11	1	2	0	0	0	1	2	0	0	0	2	0	1	1	1	0	0	0	2	0	1	0	1	0	0	1	0	2	2	2	2	1	1	0	0	2	1	0	0	0	0	1	1	0	1	1	0	0	1
12	1	1	0	0	0	2	1	0	2	0	0	0	0	0	0	0	0	0	0	2	0	0	0	0	0	0	0	2	2	2	1	2	1	1	0	2	2	0	1	1	1	0	0	0	0	0	0	0	1
13	0	1	1	0	0	2	1	0	0	0	1	0	1	1	1	0	0	0	1	1	1	0	1	0	0	0	0	1	2	2	0	0	0	0	0	2	1	0	0	0	0	2	2	0	1	1	0	0	1
14	0	1	0	0	0	2	2	0	1	1	1	0	0	0	0	1	1	2	1	0	1	0	0	0	0	1	0	2	2	1	1	2	2	0	0	2	2	0	0	0	2	2	2	0	2	1	0	0	2
15	1	1	0	0	0	2	2	1	1	1	0	0	0	0	0	0	0	2	1	0	1	0	0	0	0	1	1	2	2	2	0	2	2	0	0	2	1	0	1	1	1	1	0	0	2	1	1	0	1
16	0	1	0	0	0	2	1	0	1	0	1	1	1	0	0	1	0	0	1	1	0	0	1	1	1	1	0	2	2	2	2	1	1	1	0	2	0	0	1	1	1	1	1	0	1	1	0	0	0
17	1	0	0	0	0	1	1	0	2	2	0	0	0	0	0	0	0	1	1	1	1	0	0	0	0	1	0	2	2	1	0	2	1	0	0	2	1	0	2	2	0	0	0	0	1	0	0	0	1
18	0	0	0	0	0	1	0	0	2	2	0	0	2	1	1	0	0	1	1	1	0	0	0	0	0	2	0	2	2	2	2	1	0	1	1	1	0	1	0	0	0	0	0	0	0	2	0	1	0
19	0	1	0	0	0	1	1	0	1	0	1	2	2	1	1	1	0	1	1	1	1	0	0	0	0	0	0	2	2	2	0	1	1	1	2	0	1	1	0	0	1	0	0	0	0	1	0	0	1
20	1	0	0	0	0	1	2	0	0	0	1	0	0	0	0	1	0	0	1	1	0	1	2	1	1	1	0	2	1	1	2	1	1	0	0	2	2	0	1	0	1	0	0	0	2	1	0	0	0
21	0	1	0	0	0	1	1	0	1	1	0	0	0	0	0	0	0	1	0	2	0	0	0	0	0	1	1	1	2	2	0	1	2	0	0	2	1	1	1	1	0	0	0	0	0	1	0	0	0
22	0	1	1	0	0	2	1	0	1	1	1	0	0	0	0	0	0	1	1	1	1	0	0	0	0	0	0	2	1	1	1	1	1	1	2	0	2	0	0	0	1	1	1	0	2	1	0	0	1
23	1	1	0	0	0	2	2	1	1	1	0	1	1	0	0	1	0	1	1	1	0	0	0	0	0	1	0	2	2	1	1	1	1	1	2	0	2	0	2	2	0	0	0	1	2	0	0	0	0
24	0	2	0	0	0	0	0	0	2	2	0	1	0	0	1	0	0	2	1	1	0	1	0	0	0	0	0	2	2	2	0	1	1	0	1	1	2	0	1	1	1	1	1	0	2	0	0	1	2
25	0	0	0	0	0	2	1	0	0	0	1	0	1	1	1	0	0	1	0	1	0	0	0	0	0	1	1	1	1	1	1	0	0	0	1	1	1	0	1	0	1	1	1	0	1	2	0	0	1
26	0	0	0	0	0	2	2	0	1	0	2	1	1	1	2	0	0	0	0	2	0	1	1	1	1	0	0	2	2	2	0	1	1	0	1	1	1	0	1	1	1	0	0	0	1	1	0	1	0
27	0	1	0	0	0	2	0	0	2	1	0	0	0	0	0	0	0	1	2	0	1	1	0	0	0	0	0	1	2	2	1	0	0	0	0	2	1	1	0	0	1	0	0	0	0	1	0	0	0
28	1	2	0	0	0	1	0	0	2	2	0	0	0	0	0	0	0	2	0	0	0	1	1	1	1	1	0	1	2	2	0	1	1	0	0	2	1	0	0	0	2	1	1	0	1	0	0	0	1
29	0	1	1	0	0	2	0	0	2	1	1	0	0	0	0	0	0	1	1	1	1	0	0	0	0	1	0	2	2	2	0	1	1	0	0	2	2	0	0	1	1	0	0	0	0	0	0	0	1
30	1	2	0	0	0	1	1	0	1	1	1	0	1	1	1	0	0	1	1	1	0	1	0	0	0	0	0	1	2	2	1	2	2	0	2	0	2	0	0	0	2	1	0	0	2	1	1	0	1
31	0	0	0	0	0	0	2	0	1	1	1	0	0	0	0	0	0	2	1	0	1	1	0	0	0	1	0	2	2	2	1	1	0	0	2	0	2	0	1	1	1	1	1	0	1	1	0	0	1
32	1	1	2	0	1	0	2	1	1	1	1	1	1	1	1	0	0	2	2	0	2	0	1	0	0	0	0	1	2	2	1	0	0	0	0	2	1	0	0	0	1	1	1	0	1	2	0	0	0
33	1	1	0	0	0	1	1	1	2	1	0	0	0	0	0	0	0	1	1	0	1	1	1	1	1	1	1	2	2	2	0	2	2	0	0	2	1	0	1	1	1	0	0	0	0	2	0	0	1
34	0	0	0	0	0	1	1	0	1	0	0	1	1	0	0	1	0	1	1	1	1	0	0	0	0	1	0	2	2	2	1	2	2	0	2	0	1	0	0	0	1	0	0	0	0	0	0	0	0
35	0	2	0	0	0	0	1	0	1	1	0	0	0	0	0	0	0	1	0	2	0	0	0	0	0	1	1	2	2	2	0	2	1	0	1	1	2	0	0	0	2	0	0	0	1	1	1	0	1
36	0	2	0	0	0	0	2	0	1	1	1	1	1	0	0	1	0	0	0	2	0	1	1	1	1	1	0	2	1	1	1	0	0	1	1	1	1	1	0	0	1	1	0	0	0	0	0	0	1
37	0	2	0	0	0	1	0	0	2	2	0	0	0	0	0	0	0	0	0	2	0	0	1	0	0	1	0	1	1	1	2	1	1	0	0	2	2	0	1	0	1	0	0	0	0	0	0	0	0
38	1	1	0	0	0	0	1	0	1	1	1	0	0	0	0	0	0	1	0	1	0	0	1	0	0	0	0	1	2	2	0	0	1	2	1	2	0	0	2	1	0	0	0	0	1	0	0	0	1
39	0	0	0	0	0	2	0	0	2	2	0	0	0	0	0	0	0	0	0	2	0	0	0	0	0	2	0	2	2	2	1	1	0	1	0	2	2	0	0	0	2	0	1	0	1	1	0	0	0
40	0	0	0	0	0	2	1	0	1	0	1	1	0	0	1	0	1	2	1	1	0	0	0	0	0	1	1	2	2	2	0	1	2	0	0	2	1	0	1	1	1	0	0	1	0	0	0	0	1
41	0	1	0	0	0	1	1	0	2	0	1	0	1	1	1	0	0	0	0	1	0	0	0	0	0	1	0	1	1	1	1	1	0	1	1	2	2	0	0	0	1	0	0	0	0	1	0	0	1
42	1	1	1	0	0	2	1	1	2	1	0	0	0	0	0	0	0	1	0	1	0	0	1	0	0	2	0	2	2	2	2	1	1	0	0	2	2	0	0	0	2	2	1	0	1	0	0	0	1
43	0	2	0	0	0	0	1	0	2	1	0	1	1	1	1	0	0	1	1	1	0	1	2	1	1	1	0	2	1	1	2	1	1	0	1	1	1	0	2	2	0	0	0	0	1	0	0	0	1
44	0	1	0	0	0	1	1	0	1	1	0	1	1	0	0	1	0	1	1	1	0	1	0	0	0	0	0	2	2	2	0	1	2	0	0	2	2	0	0	0	1	0	0	0	0	2	0	0	1
45	0	1	0	0	0	2	1	0	2	0	0	0	1	1	1	0	0	0	0	2	0	0	0	0	0	0	1	2	2	2	0	1	1	0	1	1	2	0	2	2	0	0	0	1	1	0	0	0	1
46	0	0	0	0	0	2	0	0	2	2	0	1	2	1	1	0	0	0	0	2	0	0	1	0	0	0	0	2	2	2	0	2	2	0	2	0	1	0	1	1	0	0	0	1	0	0	0	0	1
47	1	0	0	0	0	2	1	0	1	1	0	0	1	1	1	0	0	0	0	2	0	0	1	1	1	0	0	2	1	1	2	1	1	0	1	1	1	0	0	0	1	0	0	1	0	1	0	0	0
48	1	0	0	0	0	1	0	0	2	2	0	0	2	2	2	0	0	1	0	0	0	0	1	0	0	0	0	1	1	1	1	0	0	1	2	1	1	0	2	2	0	0	0	1	1	0	0	1	1
49	0	1	0	0	0	2	2	0	0	0	1	0	2	2	2	0	0	1	1	1	1	1	1	1	1	2	0	0	1	2	1	1	0	0	0	2	1	0	1	1	1	0	0	0	0	0	0	0	1
50	0	2	0	0	0	0	1	1	2	2	0	0	0	0	0	0	0	2	1	1	0	1	0	0	0	0	0	2	2	2	1	0	0	0	0	1	1	0	1	1	0	1	0	0	1	1	0	0	1
51	0	1	0	0	0	1	0	0	2	2	0	0	0	0	0	0	0	0	0	2	0	2	1	1	1	1	0	1	2	2	1	1	1	0	1	1	1	0	0	0	1	0	0	0	0	0	0	0	0
52	1	1	0	0	0	2	1	0	2	2	0	0	1	1	1	0	0	2	2	0	1	0	0	0	0	0	0	2	1	1	1	1	1	0	1	1	2	0	1	1	1	0	0	0	2	1	0	0	1
53	0	0	0	0	0	1	1	0	1	1	0	0	2	0	0	0	0	2	1	1	1	0	0	0	0	0	0	1	2	2	1	1	1	1	1	1	2	0	0	0	2	1	0	0	1	0	0	0	0
54	1	2	0	0	0	1	1	0	1	1	0	1	2	1	1	0	0	2	1	0	1	0	0	0	0	1	0	2	2	2	0	1	1	1	1	1	1	0	0	0	2	0	0	0	0	0	0	0	1
55	1	2	0	0	0	1	0	0	2	0	1	0	0	0	0	0	0	0	1	1	1	0	0	0	0	1	0	2	2	2	2	1	0	0	0	2	2	0	1	1	1	1	0	0	1	1	0	0	1
56	0	1	1	1	1	1	2	0	1	1	1	1	0	0	1	0	0	0	0	2	0	0	0	0	0	2	0	1	2	2	0	1	1	0	0	2	0	0	0	0	0	1	0	0	1	0	0	1	1
57	0	1	0	0	0	0	0	0	2	2	0	0	0	0	0	0	0	1	0	2	0	0	0	0	0	0	0	1	1	1	2	1	1	1	1	1	0	0	1	1	0	1	1	0	1	1	0	0	1
58	1	1	0	0	0	0	1	1	2	1	0	1	2	2	2	0	0	1	1	1	1	0	1	0	0	0	0	1	1	1	1	1	2	0	2	0	1	0	0	0	1	2	2	0	2	1	0	1	2
59	0	1	1	1	1	1	0	0	2	2	0	1	0	0	1	0	0	0	0	2	0	0	1	1	1	1	0	1	2	2	0	1	1	0	1	1	1	1	0	0	1	0	0	0	0	0	1	1	1
60	0	1	0	0	0	1	0	0	2	1	1	0	1	1	1	0	1	2	2	0	1	0	1	0	0	0	1	2	2	2	0	0	0	0	0	1	1	0	0	0	1	0	0	0	0	0	0	0	1
61	1	1	0	0	0	2	2	0	1	1	1	0	1	1	1	0	1	2	2	0	2	0	0	0	0	0	0	0	2	2	0	2	1	2	1	1	1	0	2	2	0	0	0	0	0	0	0	2	2
62	0	2	0	0	0	1	1	0	1	1	1	0	0	0	0	0	1	1	0	2	1	0	0	0	0	1	0	2	2	1	0	1	1	2	1	2	1	1	0	0	1	0	0	0	0	0	0	0	1
63	0	1	0	0	0	1	0	0	2	1	0	0	0	0	0	0	0	1	1	1	1	0	0	0	0	1	0	2	2	2	1	2	2	0	2	0	1	0	0	0	1	1	1	0	0	2	0	0	0
64	0	0	0	0	0	2	0	0	2	2	0	0	0	0	0	0	0	0	0	2	0	0	0	0	0	2	0	2	1	0	1	1	1	2	1	1	1	1	0	0	1	1	1	0	1	1	0	0	0
65	0	2	0	0	0	0	2	0	0	0	1	0	0	0	0	0	0	1	0	1	0	0	0	0	0	2	0	2	1	1	2	0	0	0	0	2	2	0	0	0	1	0	0	2	0	0	0	0	0
66	0	0	0	0	0	1	2	1	1	1	1	1	1	0	0	1	0	0	0	2	0	0	0	0	0	1	0	0	2	2	0	1	1	0	0	2	2	0	0	0	2	2	2	0	2	1	0	0	1
67	0	1	0	0	0	2	1	0	1	0	0	0	1	1	0	0	1	1	0	2	1	0	0	0	0	2	0	1	2	1	1	2	2	0	0	2	1	0	2	2	0	0	0	0	1	0	0	0	1
68	1	1	1	0	0	2	2	0	0	0	0	0	0	0	0	0	0	0	0	2	0	0	0	0	0	1	0	1	2	2	0	1	0	1	1	1	2	0	1	1	0	0	0	0	0	0	0	0	0
69	0	1	0	0	0	2	1	0	1	1	1	0	0	0	0	0	0	0	0	2	0	1	1	1	1	1	0	2	2	2	0	2	2	0	2	0	1	0	1	1	0	0	0	0	1	0	0	0	1
70	1	1	0	0	0	1	2	0	0	0	1	0	0	0	0	0	0	0	0	2	0	0	0	0	0	1	0	1	2	2	0	1	1	0	0	2	2	0	2	2	0	0	0	0	1	0	0	0	1
71	1	1	0	0	0	1	2	1	1	1	0	0	0	0	0	0	0	2	2	0	0	0	0	0	0	0	0	0	1	2	1	1	2	0	0	2	2	0	1	1	1	1	1	0	1	2	0	0	1
72	1	1	1	0	0	2	2	1	1	1	0	1	0	0	0	0	0	0	0	2	0	0	0	0	0	2	0	1	1	1	1	0	0	0	0	2	2	0	0	0	2	0	0	1	2	0	0	0	0
73	0	2	0	0	0	2	0	0	2	1	0	0	1	1	1	0	0	0	1	1	1	1	1	1	1	1	0	2	2	2	0	2	1	1	0	2	1	0	0	0	2	0	0	0	0	0	0	0	0
74	0	1	0	0	0	2	1	0	1	1	1	1	1	1	1	0	0	2	2	0	0	0	1	0	0	2	0	2	2	1	0	1	0	2	0	2	1	0	0	0	2	0	0	1	0	0	0	0	0
75	1	1	0	0	0	1	1	0	1	1	2	0	1	1	1	0	0	1	0	1	0	1	2	1	1	0	0	2	2	2	1	1	0	2	1	1	2	1	0	0	0	1	0	0	2	1	0	0	1
76	0	2	0	0	0	1	0	0	2	1	0	0	1	0	1	0	0	0	1	1	0	0	1	0	0	0	0	2	2	2	0	1	1	0	0	2	1	0	2	2	0	0	0	1	0	0	0	0	0
77	1	1	0	0	0	1	1	0	2	1	0	1	0	0	0	0	1	2	1	1	1	0	0	0	0	1	0	2	2	2	0	1	1	0	0	2	1	1	0	0	0	0	0	0	0	0	0	0	0
78	0	1	0	0	0	1	1	0	1	1	0	0	1	1	1	0	1	2	1	1	0	0	0	0	0	0	0	1	2	2	0	1	0	1	0	2	1	0	0	0	1	0	0	0	0	0	0	1	2
79	1	2	1	0	0	1	1	0	1	1	0	0	1	0	0	0	1	1	1	1	0	0	0	0	0	1	0	2	2	2	2	1	1	0	1	1	0	0	1	1	1	0	0	0	0	2	0	1	1
80	0	2	1	0	0	1	2	1	1	1	0	0	1	1	1	0	0	0	0	1	0	0	0	0	0	0	0	2	2	2	0	1	1	0	1	1	1	0	2	2	0	0	0	0	0	0	0	0	1
81	0	2	1	0	0	1	1	0	0	0	1	2	2	1	1	1	0	2	1	1	1	1	0	0	0	1	0	2	2	2	0	1	1	1	1	1	0	0	0	0	1	1	1	0	1	0	0	0	1
82	0	1	0	0	0	1	2	0	1	0	0	1	1	1	1	0	0	2	1	1	1	0	0	0	0	1	0	2	2	2	1	1	1	1	0	2	1	0	1	1	1	0	0	0	0	0	0	1	1
83	0	0	0	0	0	1	1	0	1	1	1	1	1	1	1	0	0	1	2	0	1	0	0	0	0	0	0	2	2	1	0	0	0	0	0	2	1	0	0	0	0	1	1	0	1	2	0	0	1
84	0	0	0	0	0	2	0	0	2	2	0	1	1	0	0	1	0	1	1	1	0	0	0	0	0	2	0	2	2	2	0	1	1	0	0	2	1	0	1	0	1	2	2	0	1	1	1	1	2
85	1	1	0	0	0	2	2	1	2	2	1	1	1	0	0	1	0	0	0	2	0	0	0	0	0	1	1	2	2	2	0	2	2	0	2	0	1	0	0	0	1	1	1	0	2	0	0	0	0
86	1	1	0	0	0	1	2	1	1	1	0	0	0	0	0	0	0	0	0	2	0	0	0	0	0	0	0	2	1	1	2	1	0	2	0	2	1	0	2	2	0	1	1	0	1	1	0	0	1
87	0	1	0	0	0	0	1	0	2	1	0	1	1	1	1	0	0	1	1	1	1	0	0	0	0	0	0	2	2	2	2	1	1	0	0	2	1	0	0	0	2	0	0	1	0	1	0	0	0
88	0	1	0	0	0	0	2	1	1	1	1	0	1	0	1	0	0	2	1	1	1	2	0	0	0	0	0	2	2	2	0	1	1	0	0	2	1	0	0	0	1	1	1	0	1	0	0	0	1
89	1	2	0	0	0	1	1	1	2	1	0	0	0	0	0	0	0	2	2	0	1	2	1	1	1	1	0	2	1	1	1	2	2	0	0	2	1	0	0	0	1	0	0	0	1	0	0	1	1
90	0	1	0	0	0	0	2	0	0	0	0	0	0	0	0	0	0	1	1	1	1	0	0	0	0	0	0	0	1	2	1	1	0	0	0	2	1	1	1	1	0	0	0	0	1	0	0	0	1
91	0	1	0	0	0	2	1	0	1	0	1	0	1	1	1	0	0	2	1	0	0	0	0	0	0	1	0	2	2	2	0	0	0	1	0	2	1	0	1	0	2	0	0	0	1	0	0	1	1
92	0	1	0	0	0	2	1	0	2	2	0	1	2	2	2	0	0	0	1	1	1	1	0	0	0	2	0	1	2	2	0	1	1	0	0	2	1	0	0	0	0	1	1	0	1	2	1	0	2
93	1	1	0	0	0	0	2	1	1	1	1	0	1	1	1	0	0	0	0	2	0	2	0	0	0	0	0	2	2	1	2	1	2	0	0	2	0	1	1	1	0	0	0	0	1	1	0	0	1
94	1	1	1	0	0	1	1	0	2	2	0	1	0	0	0	0	0	2	2	0	0	0	0	0	0	1	0	2	2	2	0	0	0	1	2	1	0	0	2	1	0	0	0	0	0	0	0	0	1
95	1	0	0	0	0	2	2	0	1	1	0	0	1	1	1	0	0	2	1	1	1	1	0	0	0	0	0	2	2	2	0	0	1	2	1	2	1	0	0	0	2	0	0	0	0	0	0	0	0
96	0	1	0	0	0	0	0	0	2	1	0	0	0	0	0	0	0	0	0	1	0	1	1	1	1	1	0	2	2	2	0	0	0	0	0	2	1	0	0	0	1	0	0	1	0	0	0	1	1
97	0	1	0	0	0	1	2	0	0	0	0	0	0	0	0	0	0	0	1	1	1	0	0	0	0	1	0	1	2	2	0	1	1	0	0	2	2	0	1	1	1	0	0	1	2	0	1	0	1
98	0	1	0	0	0	1	2	0	1	0	0	0	0	0	0	0	0	1	0	1	0	0	0	0	0	2	0	1	2	2	0	0	0	0	0	2	2	0	0	0	2	0	0	0	0	0	0	1	1
99	0	0	0	0	0	2	0	0	1	1	1	1	0	0	1	0	0	1	1	1	0	1	0	0	0	0	0	2	2	2	1	1	1	0	0	2	2	0	0	0	2	0	0	0	1	1	0	1	1
100	0	1	1	0	0	1	1	0	1	1	0	1	1	0	0	0	0	2	0	1	0	0	0	0	0	1	0	1	2	2	0	2	1	1	0	2	1	2	0	0	1	0	1	0	1	0	0	1	1
101	0	1	0	0	0	1	1	0	1	1	1	0	1	1	1	0	0	0	0	2	0	1	0	0	0	1	0	1	2	2	0	0	1	0	0	2	1	1	0	0	0	0	0	1	1	0	0	0	1
102	0	2	1	0	0	2	1	0	2	2	0	0	0	0	0	0	1	1	0	2	1	1	1	0	0	1	0	2	2	1	1	2	2	0	2	0	2	0	1	1	1	0	0	0	0	0	0	1	0
103	0	2	0	0	0	1	0	0	2	1	0	0	1	1	1	0	0	1	1	1	1	1	0	0	0	0	0	2	2	2	1	1	1	0	0	2	2	0	0	0	2	0	0	0	1	0	0	0	1
104	1	1	0	0	0	1	1	0	1	1	1	0	1	1	1	0	0	1	1	1	0	1	1	0	0	1	1	2	2	2	0	1	2	0	0	2	2	0	0	0	2	1	1	0	1	1	0	0	0
105	0	1	0	0	0	2	2	1	1	1	1	1	2	1	2	0	0	0	1	1	1	1	0	0	0	0	0	2	2	2	1	1	0	0	2	0	2	0	2	2	1	1	0	0	1	1	0	0	2
106	0	1	0	0	0	1	0	0	2	2	0	1	2	1	1	1	0	1	0	1	0	0	0	0	0	1	0	2	2	1	0	2	1	0	1	1	1	0	0	0	1	0	0	0	0	1	1	0	1
107	0	0	0	0	0	1	2	0	0	0	1	0	1	1	1	0	0	2	0	1	0	0	0	0	0	1	0	1	1	1	0	1	0	0	2	0	1	0	1	1	1	0	0	0	1	0	0	0	0
108	0	1	0	0	0	0	1	0	1	1	1	1	0	0	0	0	0	0	0	2	0	1	0	0	0	2	0	1	1	1	1	2	2	0	1	1	2	0	1	1	1	0	0	0	0	1	1	0	1
109	0	1	0	0	0	2	1	0	1	1	1	0	2	2	2	0	0	1	1	1	1	0	1	0	0	0	0	2	2	2	1	2	2	0	0	2	1	0	1	1	0	0	0	0	0	0	0	0	0
110	0	0	0	0	0	0	1	0	0	0	1	1	0	0	0	0	0	2	1	1	1	0	0	0	0	1	0	2	1	1	2	1	1	0	1	1	1	0	0	0	2	0	0	1	0	0	0	0	2
111	0	1	0	0	0	2	2	0	0	0	1	0	0	0	0	0	0	1	1	1	1	1	1	1	1	0	0	2	2	2	2	1	1	1	0	2	2	0	1	1	0	1	1	0	0	2	0	0	0
112	0	1	0	0	0	0	2	0	1	1	0	0	1	1	1	0	0	1	0	1	0	1	1	1	1	1	0	1	2	2	0	1	1	2	1	1	2	0	1	1	1	2	2	0	2	1	0	0	2
113	0	2	1	0	0	2	1	0	2	0	0	0	0	0	0	0	0	2	2	0	0	0	0	0	0	1	0	2	2	2	1	2	2	0	0	2	2	0	0	0	2	0	0	0	0	0	0	0	1
114	0	1	0	0	0	2	1	0	1	1	1	0	1	1	1	0	0	1	1	1	1	0	0	0	0	0	0	2	2	2	0	0	0	0	0	2	1	0	0	0	1	0	0	0	0	1	0	0	1
115	1	1	2	0	1	0	0	0	2	1	1	1	1	0	0	1	0	1	0	1	0	0	1	0	0	0	0	1	2	2	1	2	1	0	0	2	2	0	0	0	2	0	0	0	0	1	0	0	0
116	1	0	0	0	0	2	2	1	1	1	1	0	1	1	1	0	0	2	1	0	1	0	0	0	0	1	0	2	1	1	1	0	0	0	0	2	1	0	0	0	0	0	0	1	1	0	0	0	0
117	1	2	1	0	0	0	1	0	1	0	1	1	0	0	1	0	0	0	0	2	0	0	0	0	0	1	0	1	2	2	0	0	0	0	0	2	1	0	0	0	1	1	1	0	1	2	0	2	2
118	0	1	0	0	0	0	0	0	2	2	0	1	1	0	0	1	0	1	0	1	0	0	0	0	0	2	1	2	2	2	0	1	1	0	0	2	0	1	0	0	0	1	0	0	2	0	0	1	0
119	1	0	0	0	0	1	0	0	2	1	0	0	0	0	0	0	0	1	1	1	1	0	0	0	0	0	0	2	1	1	1	0	0	0	0	2	0	1	1	1	0	0	0	0	0	0	0	0	1
120	0	2	1	1	1	1	1	0	1	1	1	0	1	0	1	0	0	1	1	1	1	0	0	0	0	1	0	2	2	2	1	1	1	1	2	0	0	0	1	1	0	0	0	0	1	0	0	0	1
121	0	1	0	0	0	1	1	0	2	1	1	1	2	2	2	0	0	1	1	1	1	0	0	0	0	1	0	1	2	2	0	2	2	0	0	2	1	0	1	1	1	1	0	0	1	1	0	0	1
122	1	0	1	0	1	1	1	1	2	2	1	1	1	0	0	1	0	1	1	1	1	1	1	0	0	0	0	2	2	2	1	2	1	1	1	1	1	0	0	0	2	1	0	0	0	0	0	0	1
123	0	2	0	0	0	1	2	1	1	1	1	0	0	0	0	0	1	2	0	1	0	0	0	0	0	1	0	2	2	2	0	2	2	0	1	1	1	0	0	0	1	0	0	0	0	0	0	0	1
124	0	1	0	0	0	1	2	0	1	1	0	1	2	2	2	0	0	2	0	2	0	1	0	0	0	0	0	2	1	1	1	0	0	1	0	2	2	0	0	0	1	1	1	0	0	0	0	0	1
125	1	1	1	1	1	1	2	0	1	0	1	0	1	0	0	0	0	0	0	2	0	1	0	0	0	1	0	2	2	2	0	1	1	0	1	1	2	0	0	0	2	0	0	0	0	0	0	0	2
126	0	1	0	0	0	1	1	0	1	1	1	1	2	1	1	0	0	0	0	2	1	0	1	0	0	1	0	2	2	2	1	1	1	1	0	1	2	0	0	0	2	0	0	0	0	0	0	0	1
127	1	1	0	0	0	2	2	0	1	1	1	0	0	0	0	0	0	1	0	1	0	0	0	0	0	2	0	2	2	2	0	1	1	1	2	0	1	0	0	0	1	1	0	0	2	0	0	0	1
128	1	0	0	0	0	2	1	0	0	0	1	0	0	0	0	0	0	1	0	2	0	0	0	0	0	1	0	1	2	2	0	1	1	0	0	2	0	0	1	1	0	0	0	0	0	1	0	0	0
129	0	1	0	0	0	1	2	0	1	1	1	0	1	1	1	0	1	2	0	1	0	1	1	1	1	1	0	2	1	2	1	1	1	0	0	2	2	0	1	1	0	0	0	0	0	2	0	0	1
130	1	2	1	0	0	1	1	0	1	0	0	0	0	0	0	0	0	0	0	2	1	1	0	0	0	0	0	2	2	2	0	1	1	0	0	2	1	1	0	0	1	1	0	0	2	0	0	2	2
131	0	1	0	0	0	0	1	0	1	1	0	0	1	1	1	0	0	1	1	1	1	0	0	0	0	2	0	2	2	2	1	0	0	1	0	2	1	0	0	0	2	0	0	0	0	0	0	0	1
132	0	1	1	0	1	1	1	0	2	1	1	0	1	1	1	0	0	1	2	0	1	0	0	0	0	2	1	2	2	2	0	1	1	2	1	2	2	0	1	1	1	0	0	0	2	0	0	0	1
133	0	1	0	0	0	1	1	0	1	0	1	0	1	0	0	0	0	2	2	0	0	0	0	0	0	2	0	2	2	1	1	1	1	1	0	2	1	0	1	1	1	0	0	1	0	0	0	1	0
134	0	1	0	0	0	1	1	0	1	1	1	0	1	0	0	0	0	0	1	1	1	0	0	0	0	1	0	2	2	2	0	1	1	0	0	2	1	0	1	1	1	0	0	0	1	0	0	0	1
135	0	2	0	0	0	2	0	0	2	2	0	0	0	0	0	0	0	0	1	1	1	1	0	0	0	0	0	1	2	2	0	1	1	2	0	2	1	0	0	0	1	0	0	0	0	0	0	0	1
136	0	0	0	0	0	1	1	0	1	1	0	0	1	1	1	0	0	1	0	1	0	0	0	0	0	0	0	1	2	2	1	0	2	1	2	1	1	0	1	0	1	0	0	1	1	0	0	0	1
137	0	2	0	0	0	0	1	1	2	1	0	1	2	1	1	1	0	1	0	1	0	0	0	0	0	1	0	2	2	2	1	1	1	0	0	2	2	0	1	1	1	1	1	0	1	0	0	0	1
138	1	1	1	1	1	2	1	0	1	0	1	0	2	2	2	0	1	2	0	1	0	0	0	0	0	0	0	2	2	2	1	1	1	1	1	2	2	0	2	2	0	1	1	0	1	1	0	1	1
139	0	1	0	0	0	0	0	0	2	2	0	0	0	0	0	0	0	0	0	2	0	0	0	0	0	1	0	2	2	2	2	1	2	1	1	1	2	0	0	0	1	0	0	1	0	0	0	0	0
140	0	2	0	0	0	0	0	0	2	2	0	0	1	0	0	0	0	0	0	2	0	0	0	0	0	2	0	2	2	2	0	1	0	2	0	2	1	0	1	0	1	1	1	0	1	1	0	1	0
141	0	1	0	0	0	0	1	1	2	1	0	1	1	0	0	1	0	1	0	1	0	1	0	0	0	0	0	2	2	1	0	1	1	1	0	1	2	0	0	0	1	0	0	0	0	0	0	0	0
142	0	1	0	0	0	1	1	0	1	1	1	0	1	1	1	0	0	2	1	0	1	0	0	0	0	1	0	2	2	2	1	1	1	0	0	2	1	0	0	0	2	0	0	1	0	0	0	2	2
143	0	1	0	0	0	1	1	0	1	1	0	1	1	0	0	1	0	0	0	2	0	0	1	1	1	1	0	1	1	1	1	1	0	1	1	1	1	1	0	0	1	1	1	0	0	1	0	0	0
144	0	0	0	0	0	1	0	0	2	2	0	0	0	0	0	0	0	1	2	0	1	1	0	0	0	1	0	2	2	2	2	1	1	0	0	2	0	0	0	0	0	0	0	0	0	0	1	1	2
145	1	1	0	0	0	2	1	0	1	1	0	0	0	0	0	0	0	2	1	0	1	1	0	0	0	1	0	2	2	2	0	1	1	0	1	1	1	0	1	1	1	0	0	0	1	0	0	0	0
146	1	2	0	0	0	1	2	0	0	0	1	1	1	0	0	1	0	0	1	1	0	0	1	0	0	0	0	2	1	1	2	1	0	0	1	2	1	0	1	1	1	1	1	0	1	2	0	0	1
147	1	1	0	0	0	1	0	0	2	2	0	0	2	1	1	0	0	0	0	2	0	1	0	0	0	0	0	1	2	2	0	2	1	0	0	2	1	0	1	0	1	1	1	0	1	1	1	0	2
148	0	0	0	0	0	2	2	0	0	0	0	1	1	0	0	0	1	0	1	1	1	0	0	0	0	2	0	2	1	1	2	1	0	1	0	2	2	0	2	2	0	0	0	0	0	0	0	2	2
149	0	1	1	1	1	2	2	0	2	1	1	0	0	0	0	0	0	1	1	1	1	0	0	0	0	2	0	1	2	2	0	0	0	0	1	1	1	0	0	0	1	0	1	0	1	0	1	0	1
150	0	1	0	0	0	1	2	0	1	1	0	1	2	1	1	0	0	1	1	1	1	0	0	0	0	2	0	1	2	2	0	2	2	0	2	0	1	0	1	0	0	1	1	0	1	1	0	0	1
151	1	1	0	0	0	1	1	1	2	2	0	0	0	0	0	0	0	0	0	2	0	0	0	0	0	1	0	2	1	1	2	0	0	1	1	1	1	1	0	0	1	0	0	1	1	0	0	0	1
152	1	1	1	0	0	2	2	1	1	1	1	0	2	2	2	0	0	1	0	1	0	0	0	0	0	2	0	1	1	1	2	1	0	1	0	2	1	0	1	1	1	0	0	0	0	0	0	0	2
153	1	2	0	0	0	1	0	0	1	0	1	0	1	1	1	0	0	0	0	1	0	0	0	0	0	1	0	1	2	2	0	0	0	0	1	1	1	0	2	2	0	0	0	1	0	1	0	0	0
154	0	2	0	0	0	0	2	0	2	1	1	0	1	1	2	0	0	0	1	1	1	0	0	0	0	0	0	2	1	1	2	1	1	0	0	2	0	0	2	1	0	2	2	0	2	1	1	0	1
155	1	1	0	0	0	2	1	0	2	2	0	1	0	0	1	0	0	1	1	1	1	0	0	0	0	1	0	2	2	2	0	0	1	1	0	2	0	0	1	1	1	0	0	0	1	1	0	2	2
156	1	1	0	0	0	1	2	0	1	0	2	1	2	2	2	0	1	2	1	1	0	0	0	0	0	2	0	2	2	2	0	2	2	0	0	2	1	0	2	2	0	0	0	0	0	0	0	0	0
157	0	2	0	0	0	0	1	0	1	1	1	0	2	1	1	0	0	1	0	1	0	1	1	1	1	1	0	2	2	2	0	1	1	0	1	1	1	0	0	0	1	1	1	0	1	1	0	0	1
158	0	2	1	1	1	1	2	0	0	0	1	0	1	1	1	0	0	0	2	0	1	0	0	0	0	1	0	2	2	2	2	1	1	1	0	2	1	0	1	1	1	1	1	0	1	0	0	0	0
159	0	1	0	0	0	2	2	1	1	1	0	1	2	1	1	1	0	1	1	0	1	1	0	0	0	1	0	2	2	2	1	1	2	0	1	1	1	0	0	0	2	0	0	1	0	0	1	0	1
160	0	1	0	0	0	0	2	0	0	0	2	0	2	2	2	0	0	1	1	1	1	1	1	1	1	1	0	2	1	1	2	1	0	0	0	2	2	0	1	1	1	2	2	0	1	1	0	1	1
161	1	1	0	0	0	0	1	0	0	0	1	0	1	0	0	0	1	2	1	0	1	0	0	0	0	1	0	1	2	2	1	1	1	1	1	1	2	0	0	0	1	0	0	2	0	2	0	1	2
162	1	2	0	0	0	0	1	0	1	1	1	0	2	2	2	0	0	2	2	0	0	0	0	0	0	1	0	0	2	1	0	2	2	1	0	2	2	0	1	1	1	0	0	0	0	0	0	0	1
163	1	1	0	0	0	1	0	0	2	2	0	1	1	0	1	0	0	1	1	1	1	1	0	0	0	0	0	1	2	2	1	1	1	0	1	1	1	0	0	0	1	0	0	2	0	2	1	0	1
164	0	0	1	0	1	1	2	0	0	0	0	1	1	0	0	1	0	2	1	1	1	0	1	0	0	0	0	2	2	2	1	1	1	0	0	2	0	0	2	2	0	0	0	0	1	1	1	0	1
165	0	1	1	0	0	1	1	1	2	1	0	0	0	0	0	0	0	2	2	0	0	0	1	1	1	1	0	2	1	1	2	2	2	0	1	1	2	0	1	1	1	0	0	0	0	0	0	2	2
166	1	2	0	0	0	1	0	0	1	1	1	0	1	1	1	0	0	1	0	1	0	0	0	0	0	1	1	2	2	2	0	2	2	0	1	1	1	1	1	1	0	0	0	0	0	0	1	0	2
167	0	1	0	0	0	1	0	0	2	2	0	0	0	0	0	0	0	0	0	2	0	0	2	0	0	0	0	2	2	2	0	0	0	0	0	2	1	0	2	2	0	0	0	0	0	2	0	0	1
168	1	1	0	0	0	1	2	0	1	1	1	0	1	0	0	0	0	0	1	1	1	0	0	0	0	2	1	2	2	2	1	1	1	0	1	1	2	0	2	2	0	0	0	0	1	0	0	0	1
169	0	1	0	0	0	1	2	0	1	0	2	0	2	2	2	0	0	0	0	1	0	0	0	0	0	2	0	1	1	0	1	1	2	0	0	2	2	0	1	1	1	0	0	0	0	0	0	1	1
170	0	2	1	1	1	1	1	1	2	1	0	1	1	0	0	1	0	1	2	0	1	0	1	0	0	1	0	1	2	2	0	2	1	0	0	2	1	0	1	1	1	1	0	0	1	1	1	0	2
171	1	2	0	0	0	0	0	0	2	1	0	1	1	0	0	0	0	1	1	1	0	0	0	0	0	0	0	2	0	0	2	1	1	0	2	1	2	0	0	0	2	1	1	0	1	2	0	0	1
172	1	2	0	0	0	0	1	0	2	1	1	0	0	0	0	0	0	0	0	2	0	1	0	0	0	1	0	2	2	2	2	0	0	1	0	2	2	0	1	1	1	2	2	0	2	1	0	0	1
173	1	0	0	0	0	1	1	1	2	2	0	0	1	1	1	0	0	0	0	2	0	0	0	0	0	0	0	2	2	2	0	1	1	0	1	1	1	0	2	2	0	1	1	0	1	1	0	0	2
174	1	2	1	0	0	2	1	1	2	2	0	1	1	0	0	1	1	2	1	1	0	0	1	0	0	0	0	2	2	2	0	2	2	0	0	2	1	0	1	0	2	0	0	0	0	0	1	0	1
175	1	2	0	0	0	0	0	0	2	0	1	0	0	0	0	0	0	0	0	2	0	0	0	0	0	2	0	2	1	0	1	1	1	2	1	1	1	0	1	0	1	0	0	1	1	1	0	0	0
176	1	0	0	0	0	1	2	1	2	2	1	1	2	2	2	0	0	0	0	2	1	1	0	0	0	0	0	2	2	2	2	0	0	1	2	1	0	1	0	0	0	0	0	1	0	0	1	1	2
177	0	1	0	0	0	2	0	0	1	1	1	0	0	0	0	0	0	1	2	0	1	0	0	0	0	1	0	2	2	1	0	1	0	0	1	2	2	0	1	1	1	0	0	1	2	0	0	0	0
178	0	0	0	0	0	2	1	0	2	2	0	0	1	1	1	0	0	1	0	1	0	0	0	0	0	1	0	2	2	2	0	1	1	0	1	1	2	0	2	2	0	0	0	0	1	1	0	0	1
179	0	0	0	0	0	2	0	0	2	1	0	0	0	0	0	0	0	1	0	2	0	0	0	0	0	1	0	1	2	2	0	0	0	0	0	2	1	0	0	0	2	1	1	0	0	0	1	1	2
180	1	1	0	0	0	1	2	0	0	0	1	0	1	1	1	0	0	0	0	2	0	0	0	0	0	1	0	2	2	2	1	1	0	2	1	1	1	0	1	0	1	0	0	0	0	0	0	0	1
181	0	1	0	0	0	0	2	1	1	1	1	2	2	1	1	0	0	1	1	1	1	1	0	0	0	1	1	1	2	2	0	2	2	0	1	1	2	0	0	0	2	0	0	0	1	1	0	0	1
182	0	0	0	0	0	2	1	0	1	1	1	0	0	0	0	0	0	0	0	2	0	1	1	1	1	1	0	2	2	2	1	0	1	0	0	2	2	0	0	0	2	0	0	1	1	0	0	0	0
183	1	1	0	0	0	2	1	0	1	1	1	0	0	0	0	0	0	1	1	1	1	0	0	0	0	1	0	2	2	2	0	1	1	0	1	1	1	0	1	0	1	0	0	0	1	1	0	0	1
184	0	0	0	0	0	1	1	1	2	1	0	0	0	0	0	0	0	2	0	1	0	0	1	0	0	1	0	2	2	2	2	1	1	0	1	1	2	0	0	0	2	0	0	0	1	1	0	0	0
185	0	1	0	0	0	0	1	0	2	2	0	0	0	0	0	1	0	0	0	2	0	0	0	0	0	1	0	2	2	1	0	1	1	1	2	0	1	0	0	0	1	0	0	1	0	0	0	0	0
186	0	1	0	0	0	1	2	0	1	0	0	1	1	0	0	1	0	2	1	0	1	0	0	0	0	2	0	1	2	2	0	1	2	1	1	1	0	1	1	1	0	0	0	0	0	0	1	0	1
187	0	0	0	0	0	1	2	0	0	0	0	1	1	0	0	1	0	1	1	1	1	0	0	0	0	0	0	0	2	2	0	0	0	0	1	1	1	0	2	2	0	0	0	0	0	0	0	0	0
188	1	2	0	0	0	0	1	0	2	2	0	0	1	1	1	0	0	0	1	1	1	1	0	0	0	1	0	2	1	1	1	1	1	2	1	2	1	0	2	2	0	0	0	0	0	1	0	0	0
189	0	2	0	0	0	1	0	0	2	2	0	0	0	0	0	0	0	1	0	2	0	0	0	0	0	1	0	2	2	1	0	2	1	0	0	2	1	0	2	1	0	0	0	1	1	1	0	0	0
190	1	2	0	0	0	0	2	1	1	1	0	0	1	1	1	0	0	2	1	0	1	0	0	0	0	0	0	2	2	2	1	2	1	1	0	2	1	0	0	0	1	0	0	0	0	0	0	0	1
191	1	1	0	0	0	1	2	0	0	0	1	0	2	2	2	0	0	0	0	2	0	0	1	0	0	1	0	1	2	2	0	1	1	1	0	2	1	0	1	1	1	1	1	0	1	0	0	0	2
192	1	1	0	0	0	1	0	0	1	0	1	0	1	1	1	0	0	1	1	1	1	0	0	0	0	1	0	2	2	2	0	1	1	0	1	1	1	1	0	0	1	0	0	0	0	0	0	0	0
193	0	2	0	0	0	1	1	0	2	2	0	0	0	0	0	0	1	1	0	2	0	0	1	0	0	0	1	2	2	2	0	1	1	1	1	1	1	0	1	1	1	1	1	0	1	1	0	0	1
194	1	1	0	0	0	2	1	0	2	2	0	0	1	0	0	0	0	0	0	2	0	0	0	0	0	1	0	2	2	2	0	1	1	1	1	1	1	0	1	1	1	1	0	0	2	1	0	0	0
195	0	2	0	0	0	0	1	0	2	0	0	0	1	1	1	0	0	2	1	0	1	0	0	0	0	1	0	2	2	1	1	1	1	0	0	2	1	0	1	0	0	1	1	0	0	0	0	0	0
196	0	1	1	0	0	2	1	0	1	0	0	0	0	0	0	0	0	0	1	1	1	0	1	0	0	2	0	1	2	2	0	1	1	1	0	1	1	0	1	1	1	1	1	0	1	2	0	0	0
197	0	2	0	0	0	1	1	0	1	0	0	0	1	1	1	0	0	0	0	1	0	2	1	1	1	1	0	2	2	2	2	0	1	0	0	2	2	0	0	0	2	0	0	0	0	1	0	0	0
198	0	0	0	0	0	2	2	0	0	0	1	0	0	0	0	0	0	0	1	1	1	1	0	0	0	2	0	2	1	1	1	2	2	0	1	1	1	0	0	0	2	0	0	0	0	1	0	0	1
199	0	1	0	0	0	0	1	1	2	2	0	0	1	1	1	0	0	2	1	0	1	0	0	0	0	0	0	2	2	2	1	1	1	2	0	2	1	1	0	0	1	1	0	0	1	1	0	0	0
200	1	2	0	0	0	1	2	1	1	1	0	1	1	1	1	0	0	1	1	1	0	1	0	0	0	1	1	2	2	2	1	1	1	0	2	1	1	0	0	0	2	1	1	0	1	0	0	0	1
201	0	1	0	0	0	1	2	1	1	1	0	1	1	0	0	0	0	1	1	1	0	0	2	0	0	1	0	2	2	2	0	1	0	1	1	1	2	0	2	2	0	1	0	0	1	0	0	0	1
202	1	0	0	0	0	2	1	0	2	1	1	1	1	0	0	0	0	1	1	1	0	0	0	0	0	1	0	2	2	2	2	1	1	1	1	1	2	0	0	0	2	2	2	0	2	1	0	0	2
203	0	0	0	0	0	1	2	1	1	1	0	0	2	2	2	0	0	2	1	1	1	2	1	1	1	1	0	2	2	2	1	1	1	0	1	1	1	0	1	0	1	1	1	0	1	0	0	0	1
204	0	0	0	0	0	2	2	1	1	1	0	0	1	1	1	0	0	2	0	1	0	1	0	0	0	1	0	2	2	1	1	1	0	0	0	2	1	0	0	0	1	1	1	1	1	2	0	0	1
205	0	2	1	0	0	1	1	1	2	2	1	1	1	1	1	0	0	1	1	1	0	1	0	0	0	2	0	2	2	2	0	1	1	0	0	2	2	0	1	1	1	1	1	0	2	2	0	0	2
206	0	2	0	0	0	1	1	0	1	0	1	1	0	0	1	0	0	1	1	1	1	1	0	0	0	1	0	2	2	2	1	2	1	2	1	2	1	0	0	0	1	0	0	1	0	1	0	1	2
207	0	2	0	0	0	0	1	0	1	1	1	1	1	0	0	1	0	0	1	1	1	0	0	0	0	0	0	2	2	2	0	1	1	0	1	1	0	1	1	1	0	0	0	0	1	1	0	0	0
208	0	1	0	0	0	2	1	0	1	1	0	0	1	1	1	0	0	1	1	1	0	1	0	0	0	1	0	2	2	2	1	0	0	0	1	1	0	0	2	2	0	0	0	0	0	2	0	0	1
209	0	1	1	0	0	2	0	0	2	1	0	0	1	1	1	0	0	2	2	0	0	1	0	0	0	0	0	1	1	1	1	1	0	1	1	1	1	0	0	0	2	0	0	0	1	1	0	0	2
210	0	1	0	0	0	0	1	0	0	0	1	1	2	1	1	1	0	0	0	2	0	0	1	0	0	1	0	1	2	2	0	1	1	1	1	1	0	0	2	1	0	1	1	0	1	1	0	0	1
211	1	1	0	0	0	0	1	0	1	0	0	1	2	1	1	1	0	0	0	1	0	1	0	0	0	0	0	1	2	2	1	1	1	1	0	2	1	1	0	0	0	1	1	0	1	1	1	0	1
212	0	0	1	0	1	1	2	0	0	0	1	0	0	0	0	0	0	0	0	2	0	0	0	0	0	0	0	1	2	2	1	1	1	0	0	2	0	0	1	1	0	1	0	0	1	0	0	1	0
213	1	2	0	0	0	0	2	1	1	1	1	1	0	0	1	0	0	0	1	1	1	0	0	0	0	0	0	2	1	1	2	1	1	1	0	2	0	0	1	1	1	1	1	0	1	1	0	1	1
214	1	0	0	0	0	1	1	0	2	2	0	0	0	0	0	0	0	0	0	2	0	0	0	0	0	1	0	2	2	2	1	2	1	1	1	1	2	0	2	2	0	0	1	0	1	1	0	0	2
215	0	0	0	0	0	2	1	0	2	1	1	2	2	1	1	1	0	2	1	0	1	0	0	0	0	0	0	2	2	2	0	2	2	0	2	0	1	2	0	0	1	1	1	0	1	0	0	0	1
216	1	1	0	0	0	1	1	0	1	1	1	0	0	0	0	0	0	0	0	1	0	0	0	0	0	1	0	2	2	2	0	2	2	0	0	2	1	0	0	0	2	0	0	1	2	0	0	0	0
217	0	1	0	0	0	2	1	0	1	1	1	0	1	1	1	0	0	1	1	1	1	0	1	1	1	0	0	2	2	2	1	1	1	0	1	1	1	2	0	0	1	0	0	0	0	0	0	0	0
218	0	2	0	0	0	0	2	0	1	1	0	0	0	0	0	0	1	2	0	2	0	0	0	0	0	1	0	2	2	1	1	2	2	0	2	0	1	0	0	0	0	1	1	0	1	0	0	1	2
219	1	1	0	0	0	1	2	0	1	0	0	0	0	0	0	0	0	0	1	1	0	0	0	0	0	0	0	1	2	2	1	1	1	0	1	1	2	0	0	0	2	0	0	0	1	0	1	1	1
220	0	2	0	0	0	1	0	0	1	0	1	1	2	1	1	1	1	2	2	0	2	1	0	0	0	0	0	1	1	1	0	2	1	0	0	2	1	0	1	0	1	1	1	0	1	1	0	0	0
221	0	1	1	0	1	1	1	1	2	2	1	0	1	1	1	0	0	0	0	2	0	1	0	0	0	0	0	1	1	0	2	0	0	1	0	2	2	0	1	1	1	2	2	0	1	1	0	0	1
222	0	1	0	0	0	1	2	1	1	1	0	0	0	0	0	0	0	0	2	0	1	0	0	0	0	1	0	2	2	1	1	0	0	0	1	1	0	0	1	1	0	0	0	0	1	0	0	0	1
223	0	1	0	0	0	2	2	0	1	1	0	0	1	1	1	0	0	1	1	1	1	1	0	0	0	2	0	2	2	2	1	1	0	0	0	2	2	0	1	1	1	0	0	1	0	1	1	1	2
224	1	2	0	0	0	0	1	0	0	0	0	0	0	0	0	0	0	0	0	2	0	0	0	0	0	1	0	1	2	2	0	0	1	0	1	2	1	0	1	1	1	0	0	0	0	2	1	0	1
225	0	1	0	0	0	2	0	0	2	2	0	0	0	0	0	0	0	1	1	1	1	0	0	0	0	1	0	2	2	2	1	0	1	1	1	2	1	0	1	1	1	0	0	0	2	0	0	1	2
226	1	1	0	0	0	2	0	0	2	2	0	0	0	0	0	0	0	1	1	1	1	0	0	0	0	2	0	0	2	1	0	2	1	0	1	1	2	0	0	0	1	0	0	0	0	0	0	0	1
227	1	2	0	0	0	1	0	0	2	1	1	0	1	0	0	0	0	0	0	2	0	1	1	1	1	1	0	0	2	2	0	1	1	0	0	2	1	0	2	2	0	0	0	0	0	1	1	0	1
228	1	1	0	0	0	0	1	0	1	1	0	0	1	1	1	0	0	1	1	1	1	0	0	0	0	1	0	1	2	2	0	2	2	0	0	2	1	0	2	2	0	1	1	0	1	0	0	0	1
229	0	2	1	1	1	1	1	0	2	1	1	0	1	1	0	0	0	2	0	2	0	0	0	0	0	1	0	2	2	2	1	1	1	0	1	1	1	0	0	0	1	1	0	0	0	0	0	0	2
230	0	2	0	0	0	0	0	0	2	1	0	0	0	0	0	0	0	0	0	2	0	1	0	0	0	1	0	1	2	2	0	1	1	0	0	2	0	0	0	0	1	1	1	0	0	0	0	1	1
231	1	0	0	0	0	1	1	0	1	0	0	1	2	1	1	1	0	0	1	1	1	0	0	0	0	0	0	2	2	2	1	2	1	1	0	2	2	0	1	1	1	0	1	0	1	0	1	0	1
232	0	0	1	0	0	2	1	0	1	1	1	0	1	1	1	0	0	1	1	1	1	0	1	0	0	2	0	2	2	2	1	2	1	0	0	2	1	0	1	0	2	1	1	1	1	2	0	0	0
233	1	1	0	0	0	1	1	0	1	1	1	1	2	1	1	0	0	1	0	1	0	0	0	0	0	1	0	2	2	1	0	2	2	0	1	1	1	1	0	0	1	1	1	0	2	2	0	1	2
234	0	0	0	0	0	2	2	1	1	1	1	0	1	1	1	0	0	0	0	2	0	0	0	0	0	1	0	1	1	1	1	1	1	0	0	2	1	0	2	2	0	1	0	0	2	1	0	0	0
235	0	1	0	0	0	2	1	0	1	1	0	1	1	0	0	0	0	1	1	1	0	1	1	1	1	1	0	2	2	2	2	1	1	0	1	1	0	0	1	1	0	0	0	0	0	1	0	0	0
236	1	2	0	0	0	0	2	0	0	0	1	0	1	1	1	0	0	1	1	1	1	0	0	0	0	1	0	1	2	2	0	2	1	1	0	2	1	1	0	0	0	0	0	0	0	0	0	0	0
237	0	2	0	0	0	0	2	0	0	0	1	0	1	1	1	0	0	0	0	1	0	1	0	0	0	2	0	2	1	1	2	1	1	1	0	1	0	0	0	0	0	0	0	0	0	0	0	0	1
238	0	2	0	0	0	2	2	0	1	0	1	0	0	0	0	0	0	1	1	1	1	2	1	1	1	1	0	2	2	2	1	0	1	0	1	2	2	0	1	1	1	0	0	0	1	2	0	1	0
239	1	2	1	0	0	1	1	0	1	1	0	0	0	0	0	0	0	1	1	1	1	1	0	0	0	0	0	1	2	2	1	1	1	0	1	1	0	0	1	1	0	1	0	0	1	0	0	0	1
240	0	1	0	0	0	1	1	0	1	1	1	0	2	2	2	0	0	1	0	0	0	0	0	0	0	1	0	1	2	2	1	1	1	0	0	2	1	0	0	0	1	0	0	0	0	2	0	0	1
241	1	2	0	0	0	2	0	0	2	0	1	0	2	1	1	0	0	2	1	0	1	0	0	0	0	1	0	2	2	2	0	1	1	0	1	1	1	1	0	0	1	0	0	0	0	0	0	0	0
242	1	1	0	0	0	1	2	0	1	0	0	0	0	0	0	0	0	0	0	2	0	0	0	0	0	1	0	1	2	2	0	1	1	0	0	2	1	1	0	0	0	0	0	0	1	0	0	0	0
243	0	2	0	0	0	0	0	0	1	1	0	1	1	1	1	0	0	1	0	2	0	0	0	0	0	2	0	2	2	2	0	0	0	0	0	1	0	1	0	0	0	0	0	2	0	2	0	0	1
244	1	1	0	0	0	1	2	0	0	0	0	0	0	0	0	0	0	0	0	2	0	0	0	0	0	1	0	2	1	1	2	0	1	0	0	2	1	0	0	0	2	0	0	0	0	2	1	1	2
245	1	1	0	0	0	2	1	1	2	1	0	0	1	1	2	0	0	1	1	1	0	1	0	0	0	0	0	1	1	0	2	2	2	1	0	2	0	0	2	1	0	1	0	0	2	1	0	0	0
246	1	2	0	0	0	0	1	1	2	2	0	0	1	1	1	0	0	0	0	2	0	1	1	1	1	1	0	2	2	2	0	1	2	0	2	0	2	0	0	0	2	0	0	0	0	0	0	0	1
247	0	2	0	0	0	0	1	0	1	1	0	1	1	0	0	1	0	2	2	0	0	1	0	0	0	1	0	1	2	2	0	1	0	1	0	2	2	0	1	1	1	1	1	0	0	1	0	0	0
248	0	2	0	0	0	0	1	0	1	1	2	0	2	2	2	0	0	1	0	1	0	1	1	0	0	0	0	2	2	2	1	1	2	0	1	1	2	0	1	1	1	0	0	2	0	0	0	0	1
249	1	1	0	0	0	2	1	0	1	0	1	1	1	0	0	1	0	0	0	2	0	0	0	0	0	1	0	1	2	2	0	0	0	0	0	2	1	0	1	1	1	0	0	0	0	0	0	0	1
250	0	1	0	0	0	1	0	0	2	2	0	0	2	2	2	0	0	0	0	2	1	0	1	0	0	1	0	2	2	2	0	0	0	0	0	2	0	0	2	2	0	1	1	0	1	1	1	0	2
251	0	1	0	0	0	2	1	0	1	1	1	1	1	1	1	0	0	1	1	1	1	1	0	0	0	1	0	1	1	1	0	1	1	0	1	1	1	0	1	0	1	0	0	1	0	0	1	1	2
252	1	1	0	0	0	1	1	0	1	0	1	0	0	0	0	0	0	1	2	0	1	0	0	0	0	2	0	2	2	2	0	1	1	0	1	1	2	0	0	0	2	0	0	0	0	0	0	0	0
253	1	1	0	0	0	1	2	0	1	0	2	0	1	1	1	0	0	1	1	1	1	0	1	0	0	1	0	2	2	2	1	0	0	0	0	2	2	0	0	0	2	0	0	0	1	0	1	0	1
254	1	1	0	0	0	1	1	0	2	0	1	0	1	2	1	0	0	1	1	1	1	0	0	0	0	0	1	2	2	2	1	1	1	0	1	1	1	0	0	1	1	0	0	1	0	1	1	0	1
255	1	1	0	0	0	2	1	1	2	2	0	0	0	0	0	0	0	2	0	1	1	1	1	1	1	2	0	0	1	1	1	1	1	0	1	1	1	0	0	0	1	0	0	0	1	1	0	0	1
256	1	2	1	0	0	1	1	0	1	1	1	2	2	0	0	1	0	2	1	0	1	0	0	0	0	1	0	2	2	2	1	1	2	0	1	1	2	0	0	0	1	1	0	0	0	0	1	0	1
257	1	1	0	0	0	1	1	0	1	1	1	1	1	1	1	0	0	1	2	0	2	1	0	0	0	2	0	2	2	2	0	0	0	0	0	2	1	0	0	0	2	0	0	0	0	0	0	0	0
258	0	1	0	0	0	2	1	1	2	1	0	0	1	1	1	0	1	2	1	1	0	0	1	0	0	1	0	1	1	1	0	2	2	0	0	2	2	0	0	1	1	0	0	0	0	0	0	1	1
259	0	1	0	0	0	2	1	0	1	1	1	1	2	1	1	0	0	1	1	1	1	0	0	0	0	2	0	2	2	2	0	1	1	0	0	2	2	0	0	0	1	0	0	0	0	0	0	0	0
260	0	1	2	0	1	0	2	1	1	1	1	0	1	1	1	0	0	0	1	1	1	1	0	0	0	2	0	0	1	2	1	0	0	1	0	2	1	1	0	0	1	0	0	0	0	0	0	0	0
261	1	1	0	0	0	1	2	0	1	0	1	0	2	1	1	0	0	0	0	2	0	2	1	1	1	1	0	2	1	1	2	0	0	1	1	1	2	0	0	0	2	1	1	0	0	0	0	0	0
262	1	2	1	0	1	1	1	0	2	1	1	0	2	0	0	0	0	0	0	2	0	0	0	0	0	0	0	2	2	2	2	1	1	0	1	1	1	0	1	1	1	0	0	0	0	1	1	0	2
263	0	0	0	0	0	0	2	1	1	1	0	0	0	0	0	0	0	0	1	1	1	1	0	0	0	1	0	2	1	0	1	1	1	1	0	1	1	0	0	0	2	0	0	0	1	0	0	0	1
264	0	2	0	0	0	1	1	0	1	1	1	1	1	0	0	0	0	1	0	1	0	0	1	1	1	2	0	1	1	1	1	1	1	0	0	1	2	0	0	0	1	0	0	0	1	0	0	0	1
265	0	2	0	0	0	1	0	0	2	1	0	0	2	2	2	0	0	1	0	1	0	0	0	0	0	1	1	2	2	2	0	2	2	0	1	1	1	0	0	0	0	0	0	0	1	1	0	0	0
266	1	1	0	0	0	2	1	1	2	2	0	1	0	0	1	0	0	0	1	1	1	0	1	0	0	1	0	0	2	2	0	2	2	0	2	0	2	0	0	0	2	0	0	0	1	1	0	1	1
267	0	0	0	0	0	2	1	0	0	0	0	1	1	0	1	0	0	1	1	1	1	0	0	0	0	1	0	2	2	2	2	1	1	0	1	1	2	0	0	0	1	1	1	0	1	1	0	0	1
268	1	2	0	0	0	2	2	0	0	0	1	0	1	0	0	0	0	0	0	2	0	0	0	0	0	1	0	2	2	2	1	2	1	2	1	2	1	0	1	1	1	0	0	0	1	0	0	1	0
269	0	1	1	1	1	1	1	0	0	0	1	0	0	0	0	0	0	0	0	2	1	1	0	0	0	0	0	2	1	1	1	2	2	0	2	0	2	0	1	1	0	0	0	0	0	0	1	0	2
270	1	2	0	0	0	0	1	0	1	0	0	1	1	1	1	0	0	2	2	0	0	1	1	1	1	1	0	2	1	1	1	1	1	0	1	1	2	0	1	1	1	1	0	0	1	0	0	0	1
271	1	2	0	0	0	0	1	0	2	0	0	0	1	1	1	0	0	1	1	1	1	1	0	0	0	0	0	2	2	1	1	0	0	1	0	2	1	0	0	0	2	0	0	0	1	0	0	0	1
272	1	0	0	0	0	1	2	0	0	0	0	0	0	0	0	0	0	1	1	1	1	0	0	0	0	1	0	1	1	2	1	0	0	0	0	1	1	0	1	1	0	0	1	0	1	1	0	0	0
273	1	2	1	0	0	1	0	0	2	2	0	0	0	0	0	0	0	0	0	2	0	0	0	0	0	1	0	2	1	1	1	1	1	0	1	1	2	0	0	0	2	1	0	0	2	0	0	0	0
274	0	1	1	1	1	1	1	2	2	2	0	1	0	0	1	0	0	1	1	0	0	1	0	0	0	0	0	0	2	2	0	1	1	2	1	1	1	0	0	0	2	0	0	0	1	1	0	0	1
275	1	1	0	0	0	2	1	0	1	0	0	0	1	1	1	0	0	1	0	1	0	0	0	0	0	0	0	2	2	2	0	2	1	0	0	2	2	0	0	0	1	1	1	0	1	1	1	0	1
276	0	0	1	0	0	2	1	1	2	2	0	0	1	0	0	0	0	1	1	1	1	0	0	0	0	0	0	1	1	1	1	1	1	0	0	2	1	0	0	0	0	0	0	1	0	0	1	0	1
277	0	0	0	0	0	2	1	0	2	1	0	0	1	1	1	0	0	1	0	1	0	0	0	0	0	0	0	2	2	2	1	2	2	0	1	1	1	0	1	1	0	0	0	0	1	0	1	0	1
278	0	1	1	0	0	2	2	0	1	0	1	0	0	0	0	0	0	2	1	0	1	1	0	0	0	0	0	2	2	2	1	1	1	1	0	2	2	0	0	0	1	0	0	0	1	0	0	0	0
279	1	2	0	0	0	1	2	0	1	0	2	0	0	0	0	0	0	1	1	1	1	1	0	0	0	2	0	2	2	2	1	1	1	0	0	2	2	0	0	1	1	0	0	0	0	0	0	0	0
280	0	1	0	0	0	1	1	1	2	2	0	0	0	0	0	0	0	0	0	1	0	0	1	1	1	1	0	0	2	2	0	1	1	1	0	2	1	0	1	1	1	0	0	0	0	0	0	0	0
281	1	2	0	0	0	0	2	1	1	1	0	0	0	0	0	0	0	0	0	2	0	0	0	0	0	0	0	2	2	2	1	2	2	0	2	0	1	0	1	1	1	1	1	0	1	1	0	0	0
282	1	1	0	0	0	1	2	1	1	1	1	0	0	0	0	0	0	2	1	0	0	0	0	0	0	0	0	1	1	1	1	2	1	1	1	1	2	0	0	0	1	0	0	0	0	0	1	0	2
283	1	0	0	0	0	1	0	0	2	1	0	0	0	0	0	0	0	1	2	0	1	1	0	0	0	1	1	2	2	2	0	1	1	0	0	2	1	0	0	0	2	0	0	0	1	0	0	0	1
284	1	0	0	0	0	1	1	0	1	1	0	1	2	1	1	0	0	2	0	1	0	0	0	0	0	1	0	2	1	1	1	2	1	0	0	2	1	0	1	1	1	1	1	0	2	0	0	0	1
285	0	1	0	0	0	1	2	1	1	1	0	0	1	1	1	0	1	2	0	1	0	0	0	0	0	1	1	2	2	2	1	1	2	0	1	1	1	0	1	1	1	1	1	0	1	1	0	0	0
286	1	1	0	0	0	1	2	0	0	0	1	0	1	0	0	0	0	1	1	1	1	0	0	0	0	2	0	2	2	1	0	1	1	0	0	2	1	0	0	0	1	0	0	0	0	0	0	0	1
287	1	2	0	0	0	2	1	0	1	1	1	0	0	0	0	0	0	0	0	1	0	0	0	0	0	0	0	2	2	2	1	1	2	1	1	1	1	0	0	0	2	1	1	0	1	2	0	1	2
288	0	1	0	0	0	1	1	0	1	0	1	2	2	2	2	0	0	0	0	2	0	1	1	1	1	1	0	1	1	1	2	1	1	2	1	1	1	0	0	0	0	1	0	0	0	1	0	0	2
289	1	2	0	0	0	0	1	0	1	0	0	0	1	1	0	0	0	0	0	2	0	0	0	0	0	2	0	1	2	2	0	2	2	0	2	0	1	1	0	0	1	2	2	0	2	1	0	0	0
290	0	1	0	0	0	1	1	0	2	1	1	1	1	0	0	1	0	0	0	2	0	2	1	1	1	1	1	2	2	2	0	1	1	0	0	2	1	0	1	1	1	1	0	0	2	0	0	2	2
291	0	2	1	0	0	1	2	1	1	1	0	1	1	0	0	1	0	1	1	1	1	1	0	0	0	2	0	2	1	1	2	1	1	0	1	1	2	0	1	1	1	1	0	0	0	0	0	0	0
292	1	0	0	0	0	1	0	0	2	2	0	1	0	0	0	0	0	0	0	2	0	0	0	0	0	1	1	2	2	2	0	0	0	1	1	1	1	0	1	1	1	1	0	0	2	1	0	0	1
293	0	2	0	0	0	0	1	0	0	0	1	1	0	0	1	0	1	2	2	0	1	0	0	0	0	1	0	2	2	2	0	1	2	0	2	0	2	0	1	1	1	0	0	0	1	0	0	0	0
294	1	2	0	0	0	2	2	0	0	0	1	1	2	1	1	0	0	1	1	1	1	0	0	0	0	2	0	1	1	1	0	0	0	0	0	2	2	0	0	0	1	1	0	0	1	0	0	0	1
295	0	2	0	0	0	0	2	0	2	2	0	0	0	0	0	0	0	1	2	0	2	1	1	1	1	2	0	2	2	2	0	2	2	1	0	2	1	0	1	0	0	1	1	0	0	0	0	0	0
296	0	1	1	0	0	2	2	1	1	1	1	0	0	0	0	0	0	1	1	1	1	0	0	0	0	2	0	2	2	2	1	2	1	0	1	1	1	0	1	1	1	1	1	1	1	2	0	0	1
297	0	0	0	0	0	2	0	0	2	2	0	2	2	0	0	1	0	0	0	2	0	1	0	0	0	0	0	2	2	1	0	1	0	1	0	2	1	1	0	0	1	0	0	0	0	0	0	0	0
298	0	0	0	0	0	2	2	1	1	1	0	0	0	0	0	0	0	0	1	1	1	1	0	0	0	1	1	1	2	2	0	1	1	0	0	1	2	0	0	0	2	0	0	0	0	0	0	0	0
299	0	2	0	0	0	0	2	1	1	1	0	1	1	0	0	1	1	1	1	1	0	0	0	0	0	1	2	2	2	2	1	1	1	0	1	1	2	0	2	2	0	2	2	0	1	1	0	0	0
300	1	1	0	0	0	0	1	0	2	0	0	1	1	0	0	1	1	1	1	1	0	0	0	0	0	1	0	2	2	1	0	0	0	0	0	2	1	0	1	0	1	0	0	0	0	0	0	0	1
301	0	1	0	0	0	1	2	0	1	0	1	1	1	0	0	0	0	0	1	1	1	0	0	0	0	1	0	2	2	2	1	1	0	0	2	0	2	0	0	0	1	0	0	0	0	0	0	0	0
302	0	1	0	0	0	1	1	0	1	1	1	0	0	0	0	0	0	1	1	1	1	0	0	0	0	1	0	2	2	2	0	0	0	0	0	2	2	0	0	0	2	1	1	0	1	1	0	0	0
303	1	0	0	0	0	1	1	0	1	1	1	1	1	0	0	1	0	0	0	2	0	0	0	0	0	0	0	1	1	1	1	0	0	0	0	2	1	0	0	0	1	1	1	0	0	0	0	1	1
304	0	1	0	0	0	1	1	0	2	1	0	0	0	0	0	0	1	1	0	2	0	0	1	0	0	1	0	1	2	2	0	1	0	1	1	2	1	0	0	0	1	1	1	0	1	0	2	0	2
305	1	1	0	0	0	1	0	0	2	2	0	2	2	1	1	0	0	0	0	2	0	0	1	0	0	0	2	2	2	2	1	1	1	0	1	1	0	0	2	2	0	0	0	0	1	1	0	0	0
306	0	2	0	0	0	1	1	0	2	1	1	0	0	0	0	0	0	1	1	0	0	0	0	0	0	1	0	1	2	2	1	2	2	0	2	0	1	0	1	1	1	0	0	1	0	0	0	0	0
307	1	2	0	0	0	0	2	1	1	1	1	1	1	0	0	1	0	0	0	2	0	0	0	0	0	1	0	1	1	2	1	1	2	0	0	2	0	0	1	1	0	0	0	0	0	0	0	0	0
308	0	1	0	0	0	2	1	0	1	1	0	0	0	0	0	0	0	0	0	2	0	0	0	0	0	0	0	1	2	2	0	0	1	0	0	2	2	0	2	2	0	0	0	0	1	0	0	0	0
309	0	0	0	0	0	1	1	1	2	2	0	1	1	0	0	1	0	0	1	1	1	0	0	0	0	2	0	2	2	2	0	1	1	0	0	2	2	0	0	0	2	0	0	1	1	1	0	0	1
310	0	1	0	0	0	2	1	0	2	0	0	0	1	1	1	0	0	1	0	2	0	0	0	0	0	1	0	2	1	1	2	2	2	0	1	1	1	0	0	0	0	0	0	0	0	1	0	0	1
311	0	0	0	0	0	1	2	0	1	0	2	0	0	0	0	0	0	0	1	1	1	1	0	0	0	1	1	2	1	1	1	2	2	0	1	1	1	1	1	1	0	1	1	0	1	0	0	0	1
312	1	1	0	0	0	0	1	0	2	1	0	0	0	0	0	0	1	2	1	1	0	0	0	0	0	0	0	2	2	2	0	1	1	0	0	2	1	0	1	1	1	0	0	0	0	0	0	0	1
313	0	2	0	0	0	0	0	0	2	2	0	0	0	0	0	0	0	1	1	1	0	0	0	0	0	1	0	2	2	2	1	0	0	0	0	2	1	0	0	0	1	0	0	0	0	0	0	0	1
314	1	2	0	0	0	0	2	0	1	0	0	1	2	2	2	0	0	0	0	2	1	2	0	0	0	0	0	2	2	1	1	0	0	0	2	0	1	1	0	0	1	0	0	0	0	0	0	0	1
315	0	2	0	0	0	2	0	0	1	1	1	1	2	1	1	1	0	0	0	2	1	1	1	1	1	2	0	2	2	2	1	0	0	1	0	2	1	1	1	1	0	0	0	0	0	0	0	0	0
316	1	1	0	0	0	1	1	1	2	2	0	0	0	0	0	0	0	0	0	2	0	0	0	0	0	1	0	2	2	2	1	1	1	0	1	1	1	0	0	0	1	0	0	0	0	0	0	0	1
317	0	1	0	0	0	0	0	0	2	2	0	1	2	2	2	0	0	1	0	2	0	1	0	0	0	1	0	1	2	2	0	1	2	0	1	1	2	0	1	1	1	0	0	0	0	0	0	0	0
318	0	1	0	0	0	1	1	0	1	0	1	0	1	1	1	0	0	2	1	1	1	1	1	0	0	1	0	2	2	2	1	1	2	1	2	1	2	0	0	0	1	1	1	0	1	1	0	0	1
319	0	1	0	0	0	1	1	0	1	1	0	1	1	0	0	1	0	1	1	1	1	0	0	0	0	2	0	2	2	2	2	1	0	0	0	2	1	1	0	0	1	1	1	0	1	0	0	0	0
320	0	1	0	0	0	2	1	1	2	1	0	0	1	1	1	0	0	0	0	2	0	0	0	0	0	2	0	2	2	2	0	1	2	0	2	0	1	0	2	2	0	0	0	0	0	0	1	0	2
321	0	2	0	0	0	1	0	0	2	2	0	0	0	0	0	0	0	1	1	1	1	0	1	1	1	0	0	2	2	2	2	2	1	1	1	1	2	0	0	0	2	0	0	0	0	0	0	0	1
322	1	0	1	0	1	1	1	0	2	2	0	0	1	1	1	0	0	1	0	1	0	1	2	1	1	0	0	1	2	2	0	1	1	2	0	2	1	0	0	0	0	1	1	0	1	1	0	0	1
323	0	1	1	0	0	2	0	0	2	0	1	0	1	1	1	0	0	0	0	2	0	0	0	0	0	2	0	1	2	2	0	2	2	0	1	1	1	0	1	0	1	1	1	0	1	1	1	0	1
324	1	1	0	0	0	1	0	0	2	2	0	0	2	2	2	0	0	1	0	1	0	1	0	0	0	0	1	2	1	1	1	1	1	2	1	2	2	0	0	1	1	1	1	0	0	0	0	0	1
325	1	1	0	0	0	1	1	0	1	1	0	0	0	0	0	0	1	1	0	2	0	1	0	0	0	1	0	2	2	2	1	1	1	0	0	2	1	0	0	0	2	0	0	2	0	2	0	0	0
326	1	1	0	0	0	0	1	0	1	1	0	0	0	0	0	0	0	1	0	2	0	0	0	0	0	2	0	2	2	1	1	2	1	1	1	1	1	0	2	2	0	0	0	0	0	0	0	0	0
327	0	0	1	0	1	1	1	0	1	1	0	0	2	2	2	0	0	0	1	1	0	0	0	0	0	1	0	2	2	1	0	1	1	0	0	2	2	0	0	0	1	1	0	0	1	1	0	0	0
328	0	1	0	0	0	1	1	1	2	2	0	0	0	0	0	0	0	0	0	2	0	0	0	0	0	1	0	2	2	1	1	1	1	1	1	1	2	0	0	0	1	1	0	0	1	0	0	0	0
329	0	1	0	0	0	1	0	0	2	2	0	0	0	0	0	0	0	1	1	1	1	0	2	0	0	0	0	1	2	2	1	1	1	0	1	1	2	0	0	0	1	0	0	0	1	1	0	0	0
330	0	2	0	0	0	0	1	0	2	2	0	0	0	0	0	0	0	0	1	1	1	0	1	0	0	0	0	2	2	2	1	2	1	1	0	2	2	0	0	0	2	0	1	0	1	1	0	0	0
331	0	0	0	0	0	2	1	0	2	2	0	0	1	1	1	0	0	1	1	1	1	1	0	0	0	1	0	2	2	2	0	1	1	1	1	1	1	2	0	0	1	0	0	1	1	0	0	0	1
332	0	1	0	0	0	1	0	0	2	1	0	0	0	0	0	0	0	1	0	2	0	1	0	0	0	0	0	2	1	1	1	1	1	2	2	1	2	0	0	0	1	0	0	1	1	0	0	0	1
333	0	2	0	0	0	0	1	0	1	1	1	0	0	0	0	0	1	1	1	1	0	0	0	0	0	2	0	2	2	2	1	1	1	1	0	2	0	1	1	0	0	0	0	1	0	0	0	1	1
334	0	0	0	0	0	2	0	0	1	1	1	1	1	0	0	1	0	0	2	0	1	0	0	0	0	0	0	2	1	2	2	1	1	0	1	1	2	0	2	2	0	0	0	0	0	0	0	0	0
335	0	2	1	0	0	0	2	1	1	1	0	2	2	2	2	0	0	1	1	1	0	1	1	0	0	0	0	2	2	2	1	2	1	1	0	2	1	0	0	0	1	0	0	0	1	1	0	0	1
336	1	2	0	0	0	0	1	0	2	2	0	0	2	2	2	0	0	1	0	1	0	1	1	1	1	1	0	1	2	2	1	1	2	0	1	1	2	0	2	2	0	0	0	0	1	1	0	0	0
337	1	2	0	0	0	1	1	0	2	1	0	1	1	1	1	0	0	1	1	1	1	1	0	0	0	1	0	2	2	1	1	1	0	0	0	2	2	0	1	1	1	1	1	0	1	0	1	0	1
338	0	0	0	0	0	1	0	0	2	1	1	1	1	0	0	0	1	1	0	2	0	0	0	0	0	0	0	1	2	2	0	1	1	1	0	2	2	0	2	2	0	0	0	0	0	0	0	0	0
339	1	1	0	0	0	2	0	0	2	2	0	1	1	0	0	0	0	0	0	2	0	1	0	0	0	2	0	1	2	2	0	1	1	0	1	1	2	0	1	1	1	0	0	0	0	0	0	0	1
340	0	2	0	0	0	1	2	1	1	1	0	0	1	0	0	0	0	1	1	1	1	0	0	0	0	2	0	2	1	1	1	1	1	1	2	0	1	1	0	0	0	0	0	0	1	1	0	0	2
341	1	1	0	0	0	2	2	0	0	0	1	0	0	0	0	0	0	1	1	1	1	0	0	0	0	2	0	1	2	2	1	2	2	0	1	1	1	0	1	1	1	0	0	1	0	0	0	0	0
342	0	1	0	0	0	2	0	0	2	2	0	2	2	0	0	1	0	0	0	2	0	0	0	0	0	1	0	1	2	2	1	0	0	0	0	2	1	1	1	1	0	1	1	0	1	1	0	0	0
343	0	2	0	0	0	0	2	0	1	0	1	0	0	0	0	0	0	1	1	1	1	1	0	0	0	0	0	2	2	2	0	1	1	0	1	1	2	0	2	2	0	0	0	0	0	1	0	0	0
344	1	0	0	0	0	1	1	1	2	1	0	1	1	0	1	0	0	0	0	2	0	0	0	0	0	1	0	1	2	2	0	0	0	0	0	2	2	0	1	1	1	0	0	1	1	0	0	0	0
345	1	1	0	0	0	2	1	0	1	1	1	1	0	0	1	0	0	1	0	1	0	1	1	1	1	1	0	2	2	2	1	2	1	0	1	1	1	0	1	0	0	0	0	0	0	1	0	1	2
346	0	2	0	0	0	0	2	0	1	0	0	0	0	0	0	0	0	1	1	1	1	1	0	0	0	0	0	2	0	0	2	2	1	0	1	1	1	0	0	0	1	0	0	0	0	0	0	0	0
347	0	1	1	1	1	2	1	0	1	1	0	1	0	0	0	0	0	1	1	1	1	1	0	0	0	1	0	2	2	2	2	2	1	1	0	2	1	0	1	1	1	0	0	1	0	0	1	0	2
348	0	1	0	0	0	2	1	0	1	1	0	1	1	1	1	0	0	1	1	1	1	0	1	1	1	1	0	2	1	1	1	0	0	1	0	2	2	0	1	1	1	0	0	0	0	2	1	0	1
349	0	1	0	0	0	1	2	1	1	1	1	0	1	1	1	0	0	0	1	1	1	0	0	0	0	1	0	2	2	1	0	2	2	0	2	0	2	0	1	1	1	2	2	0	2	1	0	0	2
350	1	1	0	0	0	1	0	0	2	2	0	1	2	1	1	1	0	1	0	2	0	0	0	0	0	0	0	1	2	2	0	1	2	0	0	2	1	0	0	0	1	1	0	0	2	1	0	0	1
351	0	2	0	0	0	2	1	0	2	0	0	0	1	1	1	0	0	1	0	2	0	0	0	0	0	2	0	2	2	2	2	1	1	0	1	1	1	0	1	1	1	2	2	0	2	1	0	0	0
352	1	1	0	0	0	2	0	0	2	2	0	0	1	1	1	0	0	1	1	1	1	0	0	0	0	2	0	2	2	2	0	1	2	0	1	1	1	1	1	1	0	0	0	1	0	1	0	0	0
353	0	0	0	0	0	2	0	0	2	0	1	1	2	2	2	0	0	0	0	1	0	0	1	1	1	0	0	2	1	1	2	1	1	0	1	1	2	0	1	0	1	0	0	0	1	1	0	0	1
354	1	1	0	0	0	1	0	0	2	1	1	0	1	1	1	0	0	0	0	2	0	1	0	0	0	1	0	1	2	2	1	0	0	0	0	2	1	0	0	0	1	0	1	0	1	1	0	1	2
355	1	1	0	0	0	1	1	1	2	2	0	0	0	0	0	0	1	2	1	1	1	0	0	0	0	0	0	2	1	1	1	0	0	0	0	2	0	0	1	1	0	0	0	0	0	1	1	0	2
356	0	1	0	0	0	0	1	0	1	1	0	0	0	0	0	0	0	1	0	1	0	0	0	0	0	1	0	2	1	1	1	1	2	1	2	1	1	0	1	0	0	1	1	0	1	0	0	0	1
357	1	1	0	0	0	2	2	0	1	0	2	0	2	2	2	0	0	1	0	2	0	0	0	0	0	1	0	2	1	1	2	2	1	2	1	1	1	0	1	1	0	1	1	0	1	0	0	2	2
358	1	2	0	0	0	0	0	0	2	1	1	0	1	1	1	0	0	1	1	1	0	0	0	0	0	1	0	2	2	2	0	0	0	1	1	1	0	0	1	1	0	0	0	0	1	0	0	1	1
359	0	2	0	0	0	1	1	0	1	0	0	0	0	0	0	0	1	2	1	0	1	0	1	0	0	0	0	1	2	2	1	1	0	2	0	2	1	0	0	0	1	1	0	0	1	1	0	0	2
360	0	1	0	0	0	1	2	0	0	0	2	0	0	0	0	0	0	1	1	1	0	0	1	0	0	0	0	1	2	2	0	2	1	1	0	2	1	0	0	0	0	1	1	0	1	0	0	0	1
361	0	2	0	0	0	0	2	0	0	0	1	0	0	0	0	0	0	1	1	1	1	0	0	0	0	2	0	2	2	2	1	1	0	1	0	2	1	0	0	0	1	0	0	0	0	0	0	0	0
362	1	0	0	0	0	1	2	0	1	1	0	0	0	0	0	0	1	2	1	0	1	0	2	0	0	0	0	2	2	2	0	2	2	0	2	0	1	0	1	1	1	1	1	0	2	1	0	0	0
363	0	2	0	0	0	0	2	1	1	1	1	0	1	1	1	0	0	0	0	2	1	0	0	0	0	2	0	2	2	2	1	1	1	0	0	2	1	0	0	0	2	0	0	1	0	0	1	0	2
364	0	0	0	0	0	1	1	0	2	1	1	2	2	1	1	1	0	1	0	1	0	1	0	0	0	2	0	2	2	2	1	1	2	1	1	1	1	0	0	0	1	0	0	0	1	0	0	1	2
365	0	0	0	0	0	1	1	0	1	1	0	0	1	0	0	0	0	2	1	1	1	0	0	0	0	1	0	2	2	1	0	1	1	0	1	1	0	1	1	1	0	0	0	0	1	1	0	0	1
366	0	2	0	0	0	0	2	1	1	1	1	0	0	0	0	0	0	2	0	0	0	1	0	0	0	0	0	1	1	1	0	1	1	0	1	1	1	0	0	0	1	0	0	0	1	0	1	0	1
367	0	2	0	0	0	1	2	0	1	0	1	0	1	1	1	0	0	1	1	1	0	0	1	0	0	0	0	2	1	1	2	1	1	0	0	1	1	1	1	1	0	1	1	0	1	1	0	0	0
368	0	0	0	0	0	2	0	0	2	2	0	0	1	1	1	0	0	0	1	1	1	0	1	0	0	2	0	1	1	1	1	2	2	0	1	1	1	0	0	0	0	0	0	0	0	0	0	0	2
369	0	1	0	0	0	1	1	0	1	1	0	0	0	0	0	0	0	2	2	0	0	0	1	1	1	1	0	1	2	2	0	2	2	0	1	1	2	0	0	0	1	0	1	0	1	1	0	0	0
370	1	1	0	0	0	1	0	0	2	1	1	0	0	0	0	0	0	0	0	2	0	1	0	0	0	0	0	2	2	1	0	1	1	0	1	1	0	1	1	1	0	0	0	0	0	0	0	2	2
371	1	1	0	0	0	1	1	0	1	1	0	0	1	1	1	0	0	1	1	1	1	0	0	0	0	0	0	2	2	2	1	1	1	2	1	1	0	1	1	1	0	1	1	0	1	1	0	0	0
372	1	0	0	0	0	1	1	1	2	2	0	0	0	0	0	0	0	0	0	2	0	0	0	0	0	1	0	1	2	2	0	1	1	0	1	1	2	0	1	1	1	0	0	0	0	0	0	0	0
373	0	1	0	0	0	1	2	0	1	1	0	0	2	1	1	0	0	0	0	2	1	0	0	0	0	1	0	2	2	1	0	1	1	0	1	1	1	0	0	0	2	1	1	0	1	0	0	0	1
374	0	1	0	0	0	1	1	0	2	0	1	0	0	0	0	0	0	0	0	2	0	0	0	0	0	0	0	2	2	2	1	2	2	0	1	1	0	0	1	1	1	0	0	0	0	0	0	0	1
375	0	1	0	0	0	2	1	0	1	1	0	0	0	0	0	0	0	0	0	1	0	0	0	0	0	2	1	1	1	1	1	2	1	0	1	1	1	0	1	0	1	2	2	0	2	1	1	0	1
376	0	0	1	0	1	1	1	0	1	1	0	0	1	1	1	0	0	0	0	2	0	0	1	0	0	1	0	2	2	1	1	1	1	1	0	2	2	0	1	1	1	0	0	0	2	0	1	0	1
377	0	1	0	0	0	1	2	1	1	1	0	0	1	1	1	0	0	2	1	0	1	1	1	1	1	0	0	1	2	2	1	0	0	0	0	2	1	0	0	0	2	1	0	0	2	0	0	0	0
378	0	1	0	0	0	1	1	0	1	0	1	0	1	1	1	0	0	0	0	2	0	0	0	0	0	1	0	2	1	1	2	1	0	0	1	1	1	1	0	0	1	1	1	0	0	1	1	0	1
379	0	0	0	0	0	1	1	0	1	0	0	1	1	0	0	1	0	1	1	0	1	0	0	0	0	1	0	2	2	1	0	1	1	0	0	2	1	0	0	0	0	1	0	0	1	1	0	0	0
380	0	2	0	0	0	1	0	0	1	1	1	0	0	0	0	0	0	0	1	1	1	0	0	0	0	0	0	2	2	2	2	1	1	0	1	1	1	0	1	0	0	0	0	1	0	1	1	0	1
381	1	1	0	0	0	2	1	0	1	1	2	0	0	0	0	0	0	2	2	0	1	0	0	0	0	0	0	1	1	0	2	1	1	2	1	1	1	0	0	0	2	0	0	1	0	1	0	0	1
382	0	0	0	0	0	2	1	0	1	1	1	1	0	0	1	0	0	2	1	1	1	1	0	0	0	0	0	2	1	1	1	0	0	0	1	1	1	0	0	0	1	0	0	0	0	0	0	0	0
383	0	1	0	0	0	2	2	1	2	1	0	0	0	0	0	0	1	1	0	2	0	1	0	0	0	1	0	2	1	1	1	1	1	0	1	1	1	0	0	0	1	0	0	1	1	0	0	0	0
384	0	1	0	0	0	1	2	0	0	0	0	0	0	0	0	0	0	1	1	1	1	0	0	0	0	1	0	2	2	2	2	1	2	0	0	2	2	0	0	0	2	0	0	0	0	0	0	0	0
385	1	0	0	0	0	1	0	0	2	2	0	0	0	0	0	0	0	0	0	2	0	0	1	1	1	2	0	2	1	1	2	2	2	0	0	2	1	0	2	2	0	0	0	0	1	1	0	0	1
386	0	1	0	0	0	1	2	0	0	0	2	0	0	0	0	0	0	1	1	1	1	1	0	0	0	0	0	2	2	1	1	2	2	0	0	2	2	0	0	0	2	0	1	0	1	1	0	0	0
387	0	1	0	0	0	1	1	0	2	0	1	0	0	0	0	0	0	2	1	0	1	0	0	0	0	0	0	2	2	1	1	2	2	0	2	0	1	0	1	1	1	1	1	0	1	1	0	0	2
388	0	1	0	0	0	1	1	0	1	0	1	0	0	0	0	0	0	0	0	2	1	1	1	1	1	1	0	2	1	1	2	0	0	0	0	2	2	0	1	1	1	1	1	0	1	1	0	0	1
389	0	2	0	0	0	1	0	0	2	1	0	0	1	1	1	0	0	0	0	2	0	1	0	0	0	0	0	2	2	2	0	2	1	1	0	2	2	0	1	1	1	0	0	0	0	0	0	0	1
390	0	1	0	0	0	1	1	0	1	1	1	1	1	1	1	0	0	0	0	2	0	0	0	0	0	0	0	2	2	2	1	1	2	0	1	1	1	0	0	0	2	0	0	0	1	1	0	0	0
391	1	1	0	0	0	1	1	1	2	2	0	0	1	1	1	0	0	1	1	0	1	1	0	0	0	2	0	2	2	2	1	1	1	0	1	1	2	0	0	0	1	0	0	1	0	1	0	0	0
392	0	1	0	0	0	1	2	1	1	1	1	1	1	0	0	1	0	1	0	2	0	0	0	0	0	2	0	2	1	1	2	1	2	1	2	1	2	0	0	0	1	1	1	0	0	0	0	0	1
393	0	1	1	1	1	2	0	0	2	2	0	1	1	1	1	0	0	0	1	1	1	0	0	0	0	1	0	2	1	1	2	2	1	0	0	2	2	0	0	0	2	1	1	0	2	2	0	0	0
394	0	0	0	0	0	2	2	0	1	0	2	1	1	1	2	0	0	2	1	0	1	1	0	0	0	0	0	1	2	2	0	1	1	0	0	2	0	1	0	0	0	0	0	0	0	0	0	0	1
395	0	2	0	0	0	1	0	0	2	1	0	1	1	0	0	1	0	2	2	0	0	0	0	0	0	1	0	2	2	1	0	2	1	0	0	2	1	0	2	2	0	1	1	0	0	2	0	0	0
396	0	1	0	0	0	0	2	0	1	0	1	0	0	0	0	0	0	1	1	1	1	1	1	1	1	0	0	2	2	2	1	0	0	0	1	1	0	0	2	2	0	0	0	0	0	1	0	0	0
397	0	1	0	0	0	1	1	0	1	0	1	0	0	0	0	0	0	1	2	0	1	1	1	0	0	0	0	2	2	2	0	0	0	1	2	1	0	1	1	1	0	0	0	1	1	1	0	0	1
398	1	1	0	0	0	0	1	0	1	1	0	0	1	1	1	0	0	1	0	2	0	0	0	0	0	1	0	2	2	2	0	2	2	0	1	1	2	0	2	2	0	0	0	0	0	0	0	0	0
399	0	0	0	0	0	1	2	0	0	0	1	1	1	0	1	0	0	1	0	1	0	1	0	0	0	0	0	2	2	2	1	1	1	0	1	1	2	0	0	0	1	0	0	0	0	0	0	0	1
400	0	2	0	0	0	2	0	0	2	1	2	0	1	1	1	0	1	2	0	2	0	0	1	0	0	2	0	2	2	2	1	1	1	0	0	2	0	0	2	2	0	0	0	1	0	0	0	0	0
401	1	0	0	0	0	1	2	0	1	0	1	0	1	0	0	0	0	1	0	2	0	1	0	0	0	2	1	2	2	2	0	1	1	0	1	1	1	0	1	1	1	0	0	1	0	0	0	0	1
402	0	2	0	0	0	0	0	0	2	2	0	0	1	1	1	0	0	1	1	1	1	1	0	0	0	0	0	2	2	2	1	1	0	1	0	2	1	1	0	0	1	1	0	0	1	1	1	0	1
403	1	1	0	0	0	2	2	0	0	0	0	2	2	0	0	1	0	0	0	2	0	1	1	1	1	0	0	2	1	1	1	1	0	0	2	0	2	0	0	0	1	1	1	0	1	1	1	0	1
404	1	2	0	0	0	0	1	0	1	1	1	0	0	0	0	0	1	2	1	1	0	0	0	0	0	1	0	0	1	2	1	0	0	0	0	2	2	0	0	0	1	0	0	0	0	0	0	0	0
405	0	1	0	0	0	2	1	0	1	1	1	0	1	1	1	0	0	2	1	1	1	0	0	0	0	0	0	2	1	1	2	1	1	1	0	2	1	0	1	1	1	1	1	0	2	2	0	0	0
406	0	2	0	0	0	0	2	0	0	0	1	1	2	1	1	1	0	1	0	2	0	1	1	1	1	0	0	2	2	1	0	2	2	1	1	0	1	0	0	0	0	1	1	0	2	2	0	0	1
407	0	2	1	0	0	2	2	0	1	0	1	0	0	0	0	0	0	0	0	2	0	1	0	0	0	0	0	2	1	1	1	1	1	1	1	1	2	0	0	0	1	0	0	0	0	1	0	0	1
408	0	0	0	0	0	2	0	0	2	1	0	1	1	0	0	1	0	1	1	1	0	1	0	0	0	2	0	1	1	1	1	1	1	0	1	1	1	0	0	0	1	1	1	0	2	0	0	0	2
409	1	2	0	0	0	0	2	1	1	1	1	0	1	0	0	0	0	1	2	0	1	0	0	0	0	2	0	2	2	2	2	1	1	0	1	1	1	0	2	2	0	1	0	0	1	1	1	0	1
410	1	2	0	0	0	1	2	0	1	1	1	0	0	0	0	0	1	2	1	0	1	0	0	0	0	0	0	2	2	1	0	1	2	1	2	1	1	0	2	2	0	1	1	0	1	1	0	0	2
411	0	1	0	0	0	1	1	1	2	1	0	1	1	1	2	0	0	2	1	1	1	0	0	0	0	0	0	2	2	2	0	1	1	2	2	1	1	0	1	1	0	1	1	0	1	1	0	0	2
412	1	1	0	0	0	1	1	0	2	1	0	0	0	0	0	0	0	0	0	1	0	0	0	0	0	1	0	2	1	0	1	1	1	0	0	2	1	0	1	1	1	0	0	2	0	2	0	0	2
413	1	1	0	0	0	2	1	0	1	1	0	1	1	0	0	0	0	0	0	1	0	0	0	0	0	1	0	2	2	2	1	1	1	0	1	1	1	0	0	0	1	0	0	1	1	1	0	0	0
414	1	1	0	0	0	1	1	0	1	1	1	0	2	1	1	0	0	0	0	2	0	0	0	0	0	1	1	1	1	1	1	2	2	1	1	0	1	0	1	1	1	0	0	0	1	1	0	0	0
415	0	1	0	0	0	2	1	0	2	2	0	1	2	0	0	1	0	0	1	1	1	1	1	1	1	0	0	2	2	1	0	1	2	0	1	1	0	0	2	2	0	1	1	0	1	1	0	0	0
416	1	0	0	0	0	1	1	0	1	1	0	0	1	2	1	0	0	0	0	2	0	1	0	0	0	2	0	2	2	1	0	0	1	0	0	2	1	0	0	0	0	1	1	0	1	0	1	0	2
417	1	2	0	0	0	1	0	0	1	0	1	0	1	1	1	0	0	2	0	1	0	0	1	0	0	1	0	2	2	2	2	0	0	0	0	1	1	0	0	0	2	0	0	0	0	0	0	0	1
418	1	0	0	0	0	2	0	0	2	1	0	0	0	0	0	0	0	2	0	0	0	0	0	0	0	2	2	2	2	2	1	0	0	0	0	2	1	0	0	0	1	1	1	0	0	0	0	0	0
419	0	2	0	0	0	0	1	1	2	1	0	0	0	0	0	0	0	1	0	1	0	0	0	0	0	1	0	1	2	2	0	1	2	0	0	2	1	1	0	0	1	0	0	0	1	0	0	1	0
420	0	1	0	0	0	1	2	1	1	1	1	0	1	1	1	0	0	0	1	1	1	0	1	0	0	0	1	2	2	2	0	0	1	0	0	2	2	0	0	0	2	1	1	0	1	1	0	0	1
421	1	2	0	0	0	1	1	0	2	1	0	0	1	0	1	0	0	0	1	1	1	1	0	0	0	0	1	2	2	2	0	2	1	1	1	1	2	0	2	2	0	0	0	1	0	1	0	0	1
422	0	1	0	0	0	1	0	0	2	1	2	0	0	0	0	0	0	2	1	0	0	0	1	0	0	0	0	2	2	2	2	0	0	0	0	2	2	0	1	1	1	0	0	0	0	0	0	0	1
423	0	0	0	0	0	0	2	0	1	1	1	0	0	0	0	0	1	2	2	0	2	0	0	0	0	1	0	2	2	2	1	1	1	0	1	1	0	1	1	1	0	1	1	0	1	1	0	2	2
424	0	1	1	0	0	2	0	0	2	2	0	0	0	0	0	0	0	1	0	2	0	0	0	0	0	1	0	1	2	2	0	1	0	2	1	1	2	0	2	2	0	0	0	0	0	0	0	0	0
425	0	1	0	0	0	1	1	0	1	0	1	1	2	1	1	0	0	0	0	2	0	0	1	0	0	2	0	2	1	1	2	1	1	0	0	2	1	0	2	2	0	1	0	0	1	0	0	0	1
426	0	2	1	0	0	2	1	1	2	2	0	0	0	0	0	1	0	0	1	1	0	0	0	0	0	0	0	2	2	2	1	1	1	1	1	1	1	1	0	0	1	1	1	0	1	1	0	0	0
427	0	1	0	0	0	2	2	0	2	1	1	0	1	1	1	0	0	1	1	1	1	0	1	0	0	1	0	1	1	1	1	1	1	1	0	2	2	0	0	0	1	2	1	0	1	0	1	0	2
428	0	1	0	0	0	2	1	1	2	2	0	1	1	0	0	1	0	0	1	1	1	1	0	0	0	1	0	2	2	2	1	1	1	1	2	0	1	1	0	0	0	0	0	0	1	1	0	0	1
429	0	2	1	0	0	1	2	1	1	1	1	0	0	0	0	0	1	2	1	0	1	0	2	0	0	0	0	2	2	1	1	2	2	0	1	1	2	0	2	2	0	0	0	0	1	1	0	0	0
430	1	2	0	0	0	1	1	0	1	1	1	0	0	0	0	0	0	0	0	2	0	1	0	0	0	1	0	2	2	2	0	2	1	1	1	0	0	0	0	0	1	0	0	0	0	1	0	1	2
431	1	0	0	0	0	2	0	0	2	2	0	0	0	0	0	0	0	1	1	1	0	0	1	0	0	1	0	2	2	2	1	0	0	0	0	2	1	1	1	1	0	1	1	0	1	0	0	0	0
432	0	2	0	0	0	0	1	0	1	1	1	1	2	1	1	1	0	0	0	1	0	1	1	1	1	0	0	2	2	2	1	2	1	0	0	2	2	0	2	2	0	0	0	0	1	0	0	0	0
433	1	1	0	0	0	1	1	0	1	1	1	0	0	0	0	0	0	0	1	1	1	0	0	0	0	1	0	2	1	2	1	1	1	0	2	0	1	0	0	0	1	1	1	0	1	1	0	0	0
434	0	1	0	0	0	2	1	1	2	2	0	0	1	1	1	0	0	2	0	1	0	0	0	0	0	1	0	2	1	1	2	1	1	0	0	2	1	0	1	1	1	0	0	1	0	1	0	0	1
435	0	2	0	0	0	0	0	0	2	2	0	0	2	2	2	0	0	0	0	2	1	0	0	0	0	2	0	2	2	2	0	1	1	0	1	1	1	0	1	1	1	0	0	1	0	1	0	0	2
436	1	1	0	0	0	1	2	0	0	0	0	1	2	1	1	1	0	0	1	1	1	0	0	0	0	1	0	2	2	2	2	1	1	1	0	2	1	0	0	0	2	0	0	0	0	0	0	0	2
437	0	0	0	0	0	2	1	0	1	1	1	1	1	0	1	0	0	0	0	2	0	1	0	0	0	2	0	2	2	2	1	1	0	2	1	1	2	0	0	0	2	1	0	0	2	1	0	1	1
438	0	2	0	0	0	0	1	1	2	1	0	0	0	0	0	0	0	1	1	1	1	1	1	1	1	1	0	2	1	1	2	1	1	0	1	1	2	0	0	0	2	1	1	0	0	2	0	0	0
439	0	1	0	0	0	2	2	0	2	1	1	0	0	0	0	0	0	0	0	2	0	0	0	0	0	2	0	2	2	2	2	0	0	0	0	2	2	0	0	0	1	0	0	0	1	2	1	1	2
440	0	1	0	0	0	0	1	0	1	1	1	0	1	1	1	0	0	0	1	1	0	0	0	0	0	1	0	2	1	1	2	0	0	0	0	2	1	0	1	1	1	1	0	0	1	0	0	0	1
441	0	1	0	0	0	2	2	0	0	0	1	0	0	0	0	0	0	0	0	2	0	0	0	0	0	1	0	2	1	1	1	1	2	0	0	2	2	0	0	0	1	1	1	0	1	0	0	0	1
442	1	1	0	0	0	1	1	0	2	0	1	0	1	0	1	0	0	0	0	2	0	0	1	0	0	1	0	1	2	2	0	0	1	1	0	2	2	0	0	0	1	0	0	0	0	0	0	1	1
443	0	2	0	0	0	1	1	0	2	2	0	1	1	1	1	0	0	2	2	0	1	0	0	0	0	0	0	2	2	1	0	1	1	0	1	1	1	0	1	0	1	0	0	1	0	0	0	0	1
444	1	1	0	0	0	1	1	0	1	1	1	0	1	1	1	0	0	1	1	1	1	1	1	0	0	0	0	2	2	2	1	1	0	1	1	1	1	1	0	0	1	2	2	0	1	1	0	0	1
445	0	0	0	0	0	1	1	1	2	2	1	0	1	1	1	0	1	2	1	1	1	1	0	0	0	0	0	2	2	2	1	2	1	2	1	1	1	0	1	1	1	1	0	0	1	1	0	0	0
446	0	1	0	0	0	0	1	0	2	2	0	0	0	0	0	0	0	0	1	1	0	0	0	0	0	1	0	0	1	2	1	0	0	0	0	2	1	1	0	0	1	1	0	0	2	1	0	0	0
447	0	2	0	0	0	2	2	1	1	1	1	1	1	0	0	0	0	1	0	1	0	0	0	0	0	2	0	2	2	2	1	1	1	1	0	2	2	0	1	1	1	0	0	0	0	0	0	0	0
448	0	2	0	0	0	1	0	0	2	2	0	0	1	1	1	0	0	2	2	0	1	0	0	0	0	1	0	2	2	2	2	1	1	0	1	1	1	0	2	2	0	0	0	0	1	0	0	0	0
449	1	1	1	1	1	1	1	0	2	0	1	0	0	0	0	0	0	0	0	2	0	0	0	0	0	2	0	2	2	1	0	2	2	0	0	2	2	0	0	0	2	0	0	1	0	0	1	0	2
450	1	1	0	0	0	0	0	0	2	1	1	1	1	1	1	0	0	1	1	1	1	0	0	0	0	0	1	2	2	2	0	1	1	0	0	2	1	0	1	0	1	0	0	0	1	0	1	0	1
451	0	0	1	0	1	1	2	0	1	1	1	0	0	0	0	0	1	2	1	1	1	0	0	0	0	2	0	2	2	2	1	1	2	0	0	2	2	0	1	1	1	0	0	0	1	1	0	0	1
452	1	1	0	0	0	1	1	0	1	0	0	0	1	1	1	0	0	0	0	2	0	0	0	0	0	2	1	2	1	1	1	1	2	0	1	1	1	0	0	0	1	1	1	0	1	0	0	0	1
453	1	0	1	0	1	1	0	0	2	2	0	0	0	0	0	0	0	1	1	1	1	1	1	1	1	1	0	2	2	2	0	1	1	0	0	2	1	0	2	2	0	0	0	0	1	1	0	1	0
454	0	2	0	0	0	0	1	0	0	0	1	0	2	0	0	0	0	0	0	2	0	0	0	0	0	1	0	2	2	2	0	0	1	0	1	2	1	0	1	1	1	1	0	0	2	1	0	0	1
455	0	0	0	0	0	2	0	0	2	2	0	0	1	1	1	0	0	2	1	1	0	0	1	1	1	1	0	2	1	2	1	1	0	1	0	2	0	0	1	1	1	0	0	0	1	0	0	0	0
456	1	1	0	0	0	2	2	0	1	0	1	0	1	0	1	0	0	1	0	2	0	0	0	0	0	1	0	2	2	1	1	1	1	0	0	2	1	1	0	0	0	0	0	0	0	0	0	0	1
457	0	2	0	0	0	0	0	0	2	2	0	0	1	1	1	0	0	1	1	1	1	0	1	1	1	1	0	2	2	2	1	1	0	1	0	2	2	0	1	0	1	0	0	0	1	1	0	0	1
458	1	1	0	0	0	2	1	1	2	1	0	0	0	0	0	0	0	1	0	1	0	0	0	0	0	1	0	1	2	2	1	1	0	1	1	2	2	0	0	0	2	1	1	0	0	0	1	0	2
459	1	1	0	0	0	1	0	0	2	2	0	0	0	0	0	0	0	2	1	0	0	0	0	0	0	2	1	2	2	2	0	0	0	1	0	2	0	0	1	1	0	1	1	0	1	0	0	0	1
460	1	1	0	0	0	0	1	1	2	2	0	0	0	0	0	0	0	2	1	1	0	1	0	0	0	1	0	1	2	2	0	1	2	1	2	1	1	0	1	1	1	1	1	0	0	0	0	0	1
461	0	1	0	0	0	1	2	0	0	0	0	0	1	1	1	0	0	1	1	1	1	1	0	0	0	1	0	2	2	1	0	0	1	1	1	1	2	0	0	0	2	0	0	0	0	0	0	0	0
462	0	2	1	0	0	0	1	0	1	0	1	0	0	0	0	0	0	1	1	1	0	0	0	0	0	1	1	2	2	2	0	2	1	0	1	1	2	0	1	1	1	0	0	0	0	0	0	0	1
463	1	1	0	0	0	1	1	0	1	1	1	0	0	0	0	0	0	1	1	1	1	1	1	0	0	0	0	2	2	2	1	2	1	1	0	2	1	0	2	2	0	0	0	1	0	0	0	0	1
464	0	2	0	0	0	2	2	1	2	2	1	1	1	0	0	1	0	0	1	1	1	0	0	0	0	1	0	1	2	2	0	0	1	1	1	1	1	0	0	0	1	0	0	0	0	0	0	0	1
465	1	2	1	0	0	1	0	0	2	1	0	0	1	1	1	0	0	0	1	1	1	2	0	0	0	0	0	2	2	2	0	2	1	0	2	2	2	0	0	0	2	1	0	0	2	0	0	0	0
466	0	1	0	0	0	2	0	0	2	1	0	1	1	0	0	1	0	0	1	1	0	0	0	0	0	0	0	1	1	2	1	2	1	0	0	2	1	0	0	0	1	0	0	0	1	1	0	0	1
467	0	1	0	0	0	0	1	0	1	0	2	1	2	1	1	1	0	0	0	2	0	0	0	0	0	1	0	1	2	2	1	1	1	0	1	1	0	1	0	0	0	1	1	0	1	1	0	0	0
468	0	1	0	0	0	1	1	0	1	0	2	0	1	1	1	0	0	1	1	1	1	0	0	0	0	2	0	1	1	1	1	2	1	0	1	1	1	0	2	1	0	0	0	0	1	0	0	0	1
469	0	1	0	0	0	1	1	1	2	2	0	1	0	0	1	0	0	0	0	2	1	0	0	0	0	2	0	2	2	2	1	1	1	1	2	0	1	0	2	2	0	0	0	0	0	0	0	0	1
470	1	2	1	0	0	1	2	1	2	1	0	1	1	1	1	0	0	2	2	0	0	1	0	0	0	2	0	2	0	0	2	0	0	1	0	2	1	0	1	1	1	0	0	0	1	0	0	0	2
471	0	0	0	0	0	1	2	1	1	1	1	0	0	0	0	0	0	0	1	1	1	1	0	0	0	0	0	1	1	2	1	1	1	2	2	1	1	2	0	0	1	1	1	0	1	0	1	1	1
472	0	2	0	0	0	1	1	0	0	0	1	0	1	1	1	0	0	2	1	1	1	0	0	0	0	1	0	2	1	2	2	1	1	2	2	1	1	0	1	1	1	0	0	0	1	0	0	0	2
473	1	1	0	0	0	2	0	0	2	1	0	0	1	1	1	0	0	0	0	1	0	1	0	0	0	2	0	1	2	2	0	1	1	0	2	1	1	1	1	1	0	0	0	1	1	0	0	0	1
474	1	2	0	0	0	0	2	0	0	0	1	0	0	0	0	0	0	0	0	2	0	0	1	0	0	1	0	2	2	2	0	1	1	0	1	1	1	0	0	0	1	0	0	0	0	1	0	0	0
475	0	1	0	0	0	1	1	0	0	0	1	0	0	0	0	0	0	0	1	1	1	1	1	0	0	1	0	2	1	2	2	2	2	1	0	2	1	0	0	0	2	1	1	0	1	2	0	1	2
476	1	1	0	0	0	1	0	0	2	2	0	0	0	0	0	0	0	0	1	1	1	0	0	0	0	1	0	1	2	2	0	1	0	1	1	2	1	1	0	0	0	0	0	0	0	0	0	0	0
477	1	0	0	0	0	1	1	0	1	1	1	0	1	1	1	0	0	0	1	1	1	1	0	0	0	2	0	1	1	1	1	1	1	1	0	2	1	0	1	0	1	0	0	1	0	0	0	0	0
478	0	1	0	0	0	2	2	1	1	1	0	0	0	0	0	0	0	0	0	2	0	1	1	1	1	2	0	2	1	0	1	2	2	0	2	0	2	0	1	0	1	0	0	0	1	1	0	0	1
479	0	1	0	0	0	2	0	0	2	1	1	0	1	1	1	0	0	0	0	2	0	1	1	1	1	1	1	2	2	2	1	0	0	2	1	1	1	0	1	0	0	0	0	0	0	1	1	0	1
480	0	0	0	0	0	1	1	0	2	2	0	0	1	1	1	0	0	2	2	0	0	0	0	0	0	0	0	2	2	2	2	0	1	2	1	2	2	0	1	1	1	0	0	0	1	1	0	0	1
481	0	1	0	0	0	1	1	0	2	2	0	0	0	0	0	0	0	1	1	1	1	0	0	0	0	0	0	1	1	1	0	1	1	1	0	2	1	0	2	2	0	0	0	0	0	0	0	0	1
482	0	2	0	0	0	0	1	0	1	0	1	0	0	0	0	0	0	1	0	1	0	1	0	0	0	2	0	2	2	2	1	0	0	1	2	1	1	0	0	0	0	0	0	0	0	0	0	0	2
483	0	1	0	0	0	1	1	0	1	1	1	1	2	1	1	0	0	1	1	1	1	0	1	0	0	0	0	1	2	2	0	1	1	0	1	1	2	0	1	1	1	1	1	0	0	0	0	0	1
484	1	2	0	0	0	0	1	0	1	1	1	1	2	1	1	0	0	1	1	1	1	1	0	0	0	1	0	2	2	2	1	2	2	0	1	1	2	0	0	0	2	1	0	0	1	0	0	0	1
485	0	2	0	0	0	0	1	0	1	1	1	1	2	1	1	0	1	1	0	2	0	0	0	0	0	1	1	1	1	1	1	2	2	0	1	1	2	0	0	0	1	0	0	0	0	0	0	0	0
486	0	2	0	0	0	1	0	0	1	1	1	0	0	0	0	0	0	0	0	2	0	0	0	0	0	1	0	1	1	1	0	1	1	1	1	1	1	1	0	0	1	0	0	0	1	1	0	0	1
487	0	0	0	0	0	2	1	0	2	0	1	0	0	0	0	0	0	0	1	1	0	0	0	0	0	1	0	1	2	2	1	1	1	2	0	2	2	0	0	0	2	0	0	1	1	0	0	0	1
488	0	1	0	0	0	2	2	0	1	0	2	1	1	0	0	0	1	1	0	2	1	2	1	1	1	1	0	2	2	2	2	1	1	0	0	2	2	0	0	0	2	1	0	0	1	1	0	0	1
489	0	1	0	0	0	0	0	0	1	1	0	0	0	0	0	0	0	0	0	2	1	0	1	0	0	2	0	2	2	2	0	1	1	0	1	1	1	0	1	1	1	2	2	0	2	1	0	0	0
490	0	2	0	0	0	2	2	0	0	0	0	1	1	0	0	0	0	0	0	1	0	1	0	0	0	0	0	2	1	1	2	2	1	2	1	1	1	0	1	0	1	0	0	1	1	0	0	0	0
491	0	1	0	0	0	2	1	0	2	1	1	0	1	1	1	0	1	1	0	2	0	0	0	0	0	0	0	1	2	2	1	1	1	1	1	1	2	0	0	0	2	1	1	0	0	2	0	1	2
492	1	1	0	0	0	2	0	0	2	2	0	0	1	0	0	0	0	1	0	1	0	1	1	0	0	1	0	2	2	2	2	2	2	0	0	2	1	0	2	2	0	0	0	0	1	1	0	1	1
493	1	1	0	0	0	1	2	0	0	0	0	1	1	0	0	1	0	2	0	1	0	0	0	0	0	2	0	2	2	2	0	1	1	1	0	2	1	0	1	1	1	0	1	0	1	1	0	0	1
494	1	1	0	0	0	1	0	0	2	1	1	0	1	0	0	0	0	0	1	1	1	1	1	0	0	0	0	2	2	2	0	1	1	0	1	1	2	0	1	0	1	0	0	1	1	1	0	0	2
495	0	1	0	0	0	0	2	1	1	1	0	1	2	0	0	1	0	0	0	2	0	1	1	1	1	2	0	0	2	2	0	2	2	0	1	1	2	1	0	0	0	0	0	0	0	0	0	0	0
496	0	0	0	0	0	0	1	1	2	2	0	1	2	1	1	0	0	0	0	2	0	0	0	0	0	1	0	1	2	2	0	1	1	1	1	1	2	0	0	0	2	1	1	0	1	0	0	0	2
497	0	1	0	0	0	1	0	0	1	1	1	0	1	1	1	0	0	2	1	0	1	0	0	0	0	0	0	1	1	1	0	1	1	2	0	2	1	0	0	0	2	0	0	0	1	1	0	0	1
498	0	0	0	0	0	2	1	1	2	1	0	0	1	1	1	0	0	1	1	1	0	1	1	1	1	1	0	1	2	2	0	2	2	0	1	1	1	0	1	0	1	1	1	0	2	2	0	0	0
499	0	1	0	0	0	0	1	0	0	0	2	1	1	0	0	1	0	0	0	1	0	0	0	0	0	1	0	2	2	2	2	0	0	0	1	1	1	0	0	0	2	1	1	0	0	0	1	0	2
500	1	1	1	0	0	2	2	0	1	1	1	0	1	1	1	0	0	1	1	1	1	0	0	0	0	0	0	2	2	2	1	1	1	1	0	1	1	0	2	2	0	0	0	0	1	0	1	1	2
501	0	1	0	0	0	1	0	0	2	2	0	0	1	0	0	0	0	1	1	1	1	0	0	0	0	1	0	2	2	2	0	1	1	1	2	0	1	0	0	0	1	1	0	0	1	0	0	0	1
502	0	1	0	0	0	1	1	1	2	2	0	1	2	2	2	0	0	1	0	1	0	0	1	1	1	1	0	1	1	1	0	1	0	2	1	1	0	0	2	1	0	0	0	0	0	0	0	0	0
503	0	1	0	0	0	2	1	1	2	2	0	1	2	2	2	0	1	2	0	1	0	0	2	0	0	0	0	2	1	1	2	1	1	1	1	1	1	0	1	0	1	0	0	1	2	0	0	0	1
504	1	0	0	0	0	1	1	0	2	0	1	0	0	0	0	0	0	0	0	2	0	0	0	0	0	0	2	2	2	2	1	0	0	1	0	2	2	0	2	2	0	0	0	0	1	0	0	0	1
505	0	0	0	0	0	1	2	0	1	0	2	0	0	0	0	0	0	0	1	1	1	1	0	0	0	0	0	1	2	2	0	1	1	2	0	2	1	0	2	2	0	0	0	0	0	0	0	0	1
506	1	2	1	0	0	0	2	0	0	0	2	0	1	1	2	0	0	1	1	1	1	1	0	0	0	2	0	1	2	2	0	1	1	0	0	2	1	1	0	0	1	0	0	0	1	0	0	1	1
507	0	1	0	0	0	1	0	0	2	1	2	0	1	1	1	0	0	0	0	2	0	1	0	0	0	0	0	2	1	1	2	2	2	1	0	2	1	0	0	0	1	0	0	0	0	0	0	0	2
508	1	2	1	0	0	1	2	0	0	0	1	0	0	0	0	0	0	0	1	1	1	0	0	0	0	0	1	2	2	2	0	1	1	1	2	0	1	0	2	2	0	1	0	0	1	0	1	0	2
509	0	1	0	0	0	0	1	0	2	1	0	1	1	0	0	1	1	2	1	1	1	1	0	0	0	0	0	2	2	2	1	0	0	0	0	2	1	0	0	0	2	2	1	0	1	0	0	0	0
510	1	2	0	0	0	1	2	0	1	1	0	1	1	0	0	1	0	2	0	1	0	0	0	0	0	1	0	2	2	2	2	0	1	1	1	2	2	0	0	0	2	0	0	0	1	1	0	0	1
511	0	1	0	0	0	1	1	0	1	1	2	0	1	0	0	0	0	1	1	1	1	0	0	0	0	2	0	2	1	1	2	0	1	0	1	2	1	0	0	0	1	0	0	0	0	2	0	0	1
512	0	0	1	0	1	1	1	0	1	1	1	1	0	0	1	0	1	0	1	1	1	0	0	0	0	2	0	1	1	1	1	1	0	1	1	1	1	0	2	1	0	1	1	0	2	0	0	0	2
513	0	2	0	0	0	1	1	0	2	0	0	1	1	0	0	1	0	1	0	2	0	1	0	0	0	0	0	1	2	2	0	1	1	0	0	2	1	0	1	0	1	0	1	0	1	1	0	0	0
514	1	1	0	0	0	2	0	0	2	1	0	0	0	0	0	0	0	0	0	2	0	0	2	0	0	0	0	2	2	2	0	0	0	0	0	2	1	0	0	0	2	0	0	0	0	1	0	1	0
515	0	2	0	0	0	0	2	0	1	1	0	0	0	0	0	0	0	0	0	2	0	0	0	0	0	1	0	1	2	2	1	0	0	0	1	1	2	0	0	1	1	0	0	0	0	1	0	0	0
516	0	0	0	0	0	1	2	1	1	1	1	1	1	0	0	0	0	1	1	1	0	0	1	0	0	1	0	2	2	1	0	1	2	0	1	1	1	1	1	1	0	0	0	0	0	1	1	0	2
517	0	0	0	0	0	2	0	0	2	2	0	2	2	2	2	0	0	1	1	1	1	1	0	0	0	0	0	1	2	2	0	2	2	0	2	0	1	0	1	0	1	0	0	0	0	0	0	0	0
518	1	2	0	0	0	1	2	1	1	1	0	1	2	2	2	0	0	2	1	0	1	1	0	0	0	0	0	1	2	2	1	1	1	2	0	2	2	0	0	1	1	1	1	0	0	1	1	0	2
519	1	1	0	0	0	1	2	1	1	1	1	0	0	0	0	0	0	0	1	1	0	1	0	0	0	1	0	1	2	2	1	1	2	0	0	2	1	1	1	1	0	0	0	0	1	0	0	0	0
520	1	1	0	0	0	1	0	0	2	0	1	0	0	0	0	0	0	1	1	1	0	0	0	0	0	2	0	1	2	2	1	1	0	0	2	0	1	0	0	0	1	1	0	0	2	1	0	0	2
521	1	1	0	0	0	2	2	0	1	1	0	0	2	2	2	0	1	2	2	0	2	1	0	0	0	0	0	2	2	1	1	1	1	0	1	1	1	0	1	1	1	0	0	1	0	1	0	0	0
522	0	1	0	0	0	2	0	0	1	1	1	1	1	0	0	0	0	2	2	0	1	0	0	0	0	0	0	1	2	2	0	0	0	0	0	1	1	0	1	1	1	1	1	0	1	0	0	0	2
523	1	1	1	1	1	1	2	0	0	0	2	1	1	1	2	0	0	0	1	1	1	1	0	0	0	0	0	2	2	2	1	2	1	1	1	1	1	0	0	0	1	0	0	0	1	0	0	0	2
524	0	1	0	0	0	1	1	1	2	2	0	1	1	0	0	1	0	0	0	2	0	0	0	0	0	1	0	2	2	2	0	0	0	1	2	1	1	0	1	1	1	0	0	0	0	0	0	0	1
525	0	1	0	0	0	1	2	0	0	0	1	0	1	1	1	0	0	2	2	0	0	1	1	1	1	1	0	2	2	2	2	0	0	0	1	1	2	0	1	0	1	0	0	1	0	0	0	0	0
526	0	0	1	0	0	2	2	0	1	0	1	0	0	0	0	0	0	1	1	1	1	2	0	0	0	0	0	2	2	2	2	0	0	0	0	2	0	0	2	2	0	1	1	0	1	0	0	0	1
527	1	1	0	0	0	1	1	0	2	1	1	0	1	0	0	0	0	2	1	1	1	0	0	0	0	2	1	2	2	2	0	2	1	1	1	1	1	0	1	1	1	0	0	0	0	1	0	1	1
528	0	1	0	0	0	1	1	0	1	1	0	1	1	0	0	1	0	2	0	2	0	1	1	1	1	2	0	1	2	2	1	2	1	0	1	1	1	0	1	1	0	1	1	0	1	1	0	0	1
529	0	1	0	0	0	1	1	1	2	2	1	0	0	0	0	0	0	2	0	1	1	0	0	0	0	1	0	2	2	2	1	2	2	1	1	0	2	0	0	0	2	0	0	0	0	1	0	0	0
530	0	1	0	0	0	1	1	0	1	1	0	0	1	1	1	0	0	1	1	1	1	0	0	0	0	1	0	1	1	1	0	2	2	0	2	0	2	0	1	0	1	0	0	0	1	1	0	0	0
531	0	1	0	0	0	0	0	0	2	1	0	0	0	0	0	0	0	1	2	0	1	0	0	0	0	1	0	1	2	1	1	1	1	0	0	2	0	0	1	1	1	1	1	0	1	0	0	0	1
532	1	1	0	0	0	0	2	0	0	0	1	0	2	2	2	0	0	1	1	1	1	0	0	0	0	1	0	2	2	1	1	1	1	0	0	1	2	0	0	0	2	0	0	0	0	0	0	0	0
533	0	1	0	0	0	0	2	0	1	1	0	0	0	0	0	0	0	0	0	2	0	0	0	0	0	1	0	2	2	2	1	0	2	1	2	1	2	0	0	0	2	2	2	0	2	1	0	1	2
534	0	1	0	0	0	1	1	0	2	1	0	0	2	2	2	0	0	0	0	2	0	1	0	0	0	0	1	2	2	2	0	1	1	0	0	2	2	0	0	0	1	1	1	0	0	0	0	0	0
535	1	1	0	0	0	1	0	0	2	1	1	0	0	0	0	0	0	0	1	1	1	0	0	0	0	0	0	1	1	1	0	1	1	2	1	2	2	0	0	0	1	1	1	0	1	1	0	0	0
536	1	0	0	0	0	2	2	0	1	0	1	1	1	1	1	0	0	1	1	1	1	0	1	0	0	2	0	1	1	0	1	2	2	0	2	0	1	0	1	1	0	0	0	0	1	0	0	0	0
537	0	2	0	0	0	0	0	0	2	2	0	0	0	0	0	0	0	0	0	2	0	1	0	0	0	1	0	2	1	2	2	1	1	0	0	2	1	0	2	2	0	0	0	1	0	0	1	0	1
538	0	2	0	0	0	1	1	0	1	1	1	0	1	1	1	0	1	2	1	0	1	0	0	0	0	1	0	1	2	2	0	1	1	0	1	1	2	0	1	1	1	0	0	0	0	0	1	1	2
539	0	0	0	0	0	2	2	0	0	0	2	0	0	0	0	0	0	1	0	2	0	0	0	0	0	2	0	1	1	1	1	2	2	0	1	1	1	0	1	1	0	0	0	1	1	0	0	0	1
540	1	2	0	0	0	1	0	0	2	1	0	1	2	1	1	0	0	1	1	1	1	0	1	0	0	1	0	1	2	1	1	0	1	1	1	1	1	1	0	0	1	1	1	0	0	2	0	0	0
541	1	1	0	0	0	2	2	0	1	1	1	0	0	0	0	0	0	1	1	1	0	0	0	0	0	1	0	1	1	0	2	2	2	0	2	0	1	0	0	0	2	0	0	0	0	0	0	0	2
542	1	1	0	0	0	2	1	0	1	1	0	0	0	0	0	0	0	1	1	1	1	1	0	0	0	0	1	2	2	2	0	1	1	0	1	1	2	0	1	1	0	1	1	0	1	1	0	0	1
543	0	2	1	0	0	2	2	0	1	0	0	0	0	0	0	0	0	1	0	1	0	0	1	0	0	0	0	2	2	2	2	1	2	1	2	1	1	0	1	1	0	0	0	0	0	0	0	0	0
544	0	1	0	0	0	1	0	0	2	2	0	1	0	0	1	0	0	2	0	1	0	0	0	0	0	0	0	2	1	2	2	0	0	1	0	2	2	0	1	1	1	1	1	0	1	0	0	0	0
545	0	0	1	0	1	1	1	1	2	1	0	0	1	1	1	0	0	1	1	1	1	1	0	0	0	0	0	2	1	1	2	1	1	1	0	2	1	0	1	0	1	1	0	0	2	0	1	0	2
546	1	1	0	0	0	1	1	1	2	2	0	1	1	1	1	0	0	2	2	0	1	1	0	0	0	0	0	2	2	2	2	1	0	0	1	1	2	0	1	1	1	0	0	0	0	0	0	0	1
547	0	2	0	0	0	0	2	0	1	0	1	1	1	0	0	1	0	0	1	1	1	0	1	0	0	1	0	2	2	2	2	1	1	0	1	1	1	0	0	0	1	0	0	0	2	0	1	0	2
548	0	1	0	0	0	1	1	0	2	0	1	0	0	0	0	0	0	0	0	2	0	0	0	0	0	2	0	1	2	2	0	1	1	2	1	1	2	0	1	1	1	0	0	2	0	2	0	0	0
549	1	0	0	0	0	2	1	0	1	0	1	0	0	0	0	0	0	1	1	1	1	1	1	1	1	0	0	2	2	1	1	1	2	0	0	2	0	0	2	1	0	1	0	0	2	1	0	1	2
550	1	1	0	0	0	1	1	0	2	0	0	0	0	0	0	0	0	0	0	2	0	0	0	0	0	0	0	1	2	2	0	0	0	0	0	2	2	0	0	0	2	0	0	1	1	1	0	0	0
551	0	1	1	0	0	1	0	0	2	2	0	1	2	1	2	0	0	2	1	0	1	0	0	0	0	0	0	2	2	2	0	2	1	1	0	2	0	0	2	2	0	1	1	0	1	1	0	1	0
552	1	0	0	0	0	1	0	0	2	1	0	0	1	0	0	0	0	1	0	1	0	1	0	0	0	1	0	2	2	1	0	0	1	1	1	2	1	0	2	1	0	0	0	0	0	0	0	0	1
553	0	1	0	0	0	1	1	0	1	0	0	0	0	0	0	0	1	1	1	1	1	1	0	0	0	2	0	1	1	1	1	1	0	2	1	1	2	0	1	1	1	0	0	0	0	0	0	0	0
554	0	1	0	0	0	2	1	0	1	1	0	0	1	1	1	0	0	1	1	1	0	0	1	0	0	0	0	2	2	2	0	1	1	0	1	1	1	0	1	1	1	0	0	0	0	0	0	1	1
555	0	2	1	0	0	0	0	0	1	1	1	1	2	1	1	0	0	1	0	1	0	0	0	0	0	2	0	2	2	2	0	0	0	0	0	2	1	0	2	2	0	0	0	0	1	0	0	0	1
556	1	1	0	0	0	1	2	1	1	1	0	1	1	0	1	0	0	1	1	1	1	0	0	0	0	1	0	2	1	1	2	1	1	0	1	1	2	0	0	0	2	1	1	0	0	1	0	0	1
557	1	1	1	0	1	1	2	0	1	1	1	0	0	0	0	0	0	0	0	2	0	0	0	0	0	1	0	1	2	2	0	2	2	0	1	1	1	0	2	2	0	0	0	0	1	1	0	0	1
558	1	2	0	0	0	0	2	0	1	0	1	0	1	0	0	0	0	0	0	2	0	0	0	0	0	1	0	2	2	1	1	2	2	0	2	0	1	0	1	1	1	0	1	0	1	1	0	0	1
559	1	2	0	0	0	0	1	0	1	0	0	1	2	1	1	1	0	0	1	1	1	0	1	1	1	1	0	2	2	1	0	1	2	0	1	1	2	0	1	0	1	0	0	0	0	0	0	0	1
560	1	2	0	0	0	0	0	0	2	1	0	0	0	0	0	0	0	0	1	1	1	0	0	0	0	2	0	1	2	2	1	0	0	0	0	2	2	0	0	0	1	0	0	0	0	0	0	0	1
561	0	2	0	0	0	0	1	0	2	1	1	0	0	0	0	0	0	2	1	0	0	1	0	0	0	0	0	2	2	2	0	1	1	0	1	1	2	0	0	0	2	1	0	0	1	0	0	0	1
562	1	2	0	0	0	1	2	0	1	1	0	0	0	0	0	0	0	1	2	0	1	0	1	0	0	2	0	1	1	1	1	2	2	0	0	2	1	0	1	0	1	1	0	0	2	0	0	0	1
563	1	0	0	0	0	2	0	0	2	1	0	0	0	0	0	0	0	1	0	1	0	1	2	1	1	1	0	1	2	2	0	0	0	0	2	0	1	0	1	0	0	1	1	0	0	2	0	0	1
564	0	2	0	0	0	0	0	0	2	1	1	1	2	2	2	0	0	2	1	0	1	0	0	0	0	1	0	1	2	2	0	1	1	0	1	1	1	0	2	2	0	0	0	0	0	0	0	0	1
565	0	0	0	0	0	1	1	0	0	0	1	0	0	0	0	0	0	1	0	1	0	0	0	0	0	1	0	2	2	2	1	1	1	0	0	2	1	0	2	2	0	0	0	0	0	0	0	0	1
566	1	1	0	0	0	2	1	0	1	1	1	0	0	0	0	0	0	0	1	1	1	0	0	0	0	0	0	2	2	2	0	2	2	0	2	0	1	0	0	0	2	0	0	0	0	0	1	1	2
567	1	2	0	0	0	0	2	1	1	1	1	0	0	0	0	0	0	1	1	1	0	0	0	0	0	0	1	1	1	1	1	0	0	0	0	2	1	0	0	0	0	0	0	0	1	0	0	0	1
568	0	1	1	0	0	2	2	0	0	0	1	1	1	0	1	0	0	1	1	1	1	1	0	0	0	0	0	2	2	2	1	0	1	1	1	1	2	0	1	1	1	1	1	1	1	2	1	0	1
569	1	1	0	0	0	1	2	1	1	1	1	0	1	0	1	0	0	1	2	0	1	0	0	0	0	2	0	0	1	2	1	0	0	0	0	2	0	1	0	0	0	0	0	0	0	0	0	1	0
570	1	1	0	0	0	1	1	0	1	0	1	0	1	1	1	0	0	1	2	0	2	1	0	0	0	0	0	2	2	2	2	2	1	0	0	2	2	0	0	0	2	0	0	0	0	0	1	0	1
571	0	0	0	0	0	2	0	0	2	1	0	0	1	1	1	0	0	1	2	0	1	1	1	1	1	2	0	2	1	1	2	0	0	0	1	1	1	0	1	0	0	0	0	0	0	1	0	1	0
572	0	2	0	0	0	0	1	0	1	0	1	0	1	0	0	0	0	1	1	1	1	0	0	0	0	2	0	2	2	2	2	0	0	1	0	2	1	0	1	1	1	1	0	0	0	1	0	0	0
573	0	2	0	0	0	0	0	0	2	1	0	0	0	0	0	0	0	1	1	1	1	0	1	0	0	1	0	2	2	2	2	1	1	0	0	2	1	0	0	0	1	1	1	1	0	0	0	0	0
574	0	2	1	0	0	0	1	0	1	0	0	1	2	0	0	1	0	0	0	2	0	1	0	0	0	2	0	1	2	2	1	0	0	1	0	2	1	0	0	0	1	1	1	0	2	0	1	0	2
575	0	1	0	0	0	1	1	0	1	0	1	0	0	0	0	0	0	0	0	2	0	1	0	0	0	1	0	1	2	2	0	2	1	1	0	2	1	0	1	1	1	0	0	0	0	0	0	0	0
576	0	2	0	0	0	1	1	0	1	1	0	0	0	0	0	0	0	0	0	1	0	0	0	0	0	1	0	1	1	1	1	1	2	0	0	2	1	0	2	2	0	1	1	0	1	0	0	0	0
577	0	2	0	0	0	2	1	0	1	1	1	0	1	1	1	0	0	0	0	2	0	1	1	0	0	0	0	1	2	2	1	1	1	1	2	0	1	0	0	0	1	0	0	0	0	0	0	0	0
578	0	0	0	0	0	2	2	0	1	0	2	0	0	0	0	0	0	1	1	1	1	0	0	0	0	1	0	2	1	1	1	1	1	0	1	1	0	0	2	1	0	1	1	0	1	1	0	0	1
579	1	1	0	0	0	1	0	0	2	1	1	0	1	1	1	0	0	1	1	1	1	0	1	0	0	1	0	2	1	1	2	2	2	0	0	2	1	0	1	1	0	1	1	0	0	0	0	0	1
580	0	0	0	0	0	1	1	1	2	2	0	1	2	2	2	0	0	1	0	2	0	0	0	0	0	0	0	1	2	2	0	1	1	0	0	2	1	0	0	0	0	0	0	1	1	0	0	0	1
581	1	2	0	0	0	1	1	0	1	1	0	0	0	0	0	0	1	0	1	1	1	1	0	0	0	1	0	1	2	2	0	2	1	2	1	1	1	0	2	2	0	0	0	1	1	1	0	1	1
582	1	2	0	0	0	0	2	0	0	0	2	0	0	0	0	0	0	1	1	1	1	0	0	0	0	1	0	2	2	1	0	1	1	0	0	2	2	0	0	0	2	1	0	0	0	0	0	0	1
583	0	0	0	0	0	0	2	1	1	1	1	1	2	1	1	0	0	2	1	1	1	1	1	1	1	1	0	2	2	1	1	1	1	1	1	1	1	1	0	0	1	1	1	0	0	0	1	0	1
584	0	2	0	0	0	1	2	0	1	1	1	0	1	1	1	0	0	1	1	1	1	0	0	0	0	2	0	2	2	2	1	1	1	1	1	1	2	0	1	1	1	0	0	0	1	0	1	0	1
585	1	1	1	0	0	2	1	0	1	1	1	1	2	2	2	0	0	1	2	0	1	1	0	0	0	0	0	1	1	1	2	1	0	0	0	2	2	0	0	0	1	0	0	0	1	1	0	1	2
586	1	2	0	0	0	0	1	1	2	1	0	0	1	1	1	0	0	1	1	1	1	0	1	0	0	1	0	1	2	2	0	1	0	1	1	2	1	0	1	1	1	0	0	0	0	0	1	0	1
587	1	1	1	1	1	1	1	0	1	1	1	1	2	1	1	0	1	1	1	1	1	1	0	0	0	0	0	1	1	1	0	0	1	1	1	1	2	0	0	0	1	0	0	0	1	0	0	0	1
588	0	2	0	0	0	1	2	0	1	1	1	0	0	0	0	0	0	1	2	0	2	1	0	0	0	0	0	2	2	2	1	1	1	0	0	2	1	0	0	0	1	1	1	0	1	1	0	0	0
589	0	0	0	0	0	2	0	0	2	1	1	0	1	1	1	0	0	1	1	1	1	1	2	1	1	0	0	2	0	0	2	1	1	0	1	1	0	1	1	1	0	0	0	0	1	0	1	1	2
590	0	1	0	0	0	2	1	0	2	2	0	0	1	1	1	0	0	0	0	2	0	0	0	0	0	1	0	2	2	2	1	2	2	0	1	1	1	1	0	0	1	0	0	0	0	0	0	0	0
591	1	2	0	0	0	1	1	1	2	2	0	1	1	0	0	1	0	0	0	2	1	0	0	0	0	1	0	2	1	1	1	2	2	0	2	0	1	0	1	1	1	1	1	0	1	0	0	0	1
592	0	1	0	0	0	2	1	0	2	0	1	0	0	0	0	0	0	1	1	1	0	0	0	0	0	1	0	2	2	2	1	2	1	1	1	1	2	0	1	1	1	1	1	0	1	1	1	0	1
593	1	2	0	0	0	0	2	0	1	0	0	0	2	1	1	0	0	2	1	0	0	1	0	0	0	1	0	2	2	2	2	1	1	2	2	1	0	1	1	1	0	0	0	0	0	0	0	1	1
594	1	2	0	0	0	0	0	0	2	1	1	0	0	0	0	0	0	0	0	2	0	1	0	0	0	1	0	2	2	2	1	0	0	0	0	2	1	0	0	0	0	0	0	0	0	0	0	0	0
595	0	1	0	0	0	2	1	0	1	1	1	0	0	0	0	0	0	0	1	1	1	1	1	1	1	1	0	1	2	2	0	1	1	0	1	1	1	0	0	0	1	1	1	0	1	1	0	0	1
596	1	1	0	0	0	1	1	0	1	0	1	1	0	0	1	0	0	0	0	2	0	0	0	0	0	1	0	2	2	2	1	1	0	2	0	2	1	0	1	1	1	0	0	0	0	0	0	0	1
597	0	2	0	0	0	0	0	0	2	1	1	0	1	1	1	0	0	0	0	2	0	1	1	1	1	1	0	1	1	1	1	2	1	1	0	2	2	0	0	0	1	1	1	0	0	1	0	1	1
598	0	1	1	0	0	1	2	1	1	1	0	0	0	0	0	0	0	1	2	0	1	0	0	0	0	1	0	1	2	2	0	1	2	0	1	1	0	1	1	1	0	1	0	0	1	0	0	0	1
599	1	1	0	0	0	0	2	0	1	0	1	0	0	0	0	0	0	1	1	1	0	1	0	0	0	1	0	1	2	2	0	0	0	0	0	2	1	0	1	0	1	0	0	0	0	0	0	0	0
600	1	1	0	0	0	1	0	0	2	1	1	0	2	0	0	0	0	1	2	0	2	1	0	0	0	1	0	2	2	2	0	2	1	1	1	1	2	0	0	0	2	1	0	0	1	1	0	0	1
601	1	2	0	0	0	0	1	0	2	2	0	0	0	0	0	0	0	0	0	2	0	1	0	0	0	1	0	1	2	1	1	0	0	2	1	1	1	1	0	0	1	0	0	1	0	0	0	0	1
602	0	1	0	0	0	1	1	0	1	1	1	0	1	1	1	0	1	2	1	0	1	1	0	0	0	0	0	2	2	2	0	0	0	0	1	1	0	0	1	1	0	0	0	0	1	0	0	0	1
603	1	1	0	0	0	1	1	0	1	1	1	1	1	0	1	0	0	1	2	0	1	1	2	1	1	1	0	1	1	1	1	2	2	0	2	0	2	0	0	0	2	1	1	0	1	0	1	1	2
604	0	0	0	0	0	1	1	1	2	2	0	0	2	0	0	0	0	2	0	1	0	0	0	0	0	0	0	2	1	1	1	2	1	0	1	1	2	0	1	1	0	0	0	0	0	0	0	0	1
605	1	1	0	0	0	1	1	0	1	0	0	0	0	0	0	0	0	2	1	1	0	1	0	0	0	0	0	2	2	2	2	2	1	1	1	0	1	0	1	1	1	0	0	0	0	0	0	0	0
606	0	1	0	0	0	2	0	0	2	2	0	0	0	0	0	0	1	1	1	1	1	0	1	0	0	0	0	1	2	2	1	0	0	1	2	1	1	0	0	0	2	0	0	0	1	0	1	0	1
607	0	1	0	0	0	2	1	1	2	2	0	1	1	0	0	1	0	2	1	1	1	0	0	0	0	1	0	2	2	2	2	1	1	0	2	0	2	0	1	1	1	1	1	0	0	1	0	0	1
608	0	2	0	0	0	0	2	0	1	0	1	0	0	0	0	0	0	1	2	0	1	0	0	0	0	1	0	2	2	2	1	1	2	0	2	0	2	1	0	0	1	0	0	1	0	0	1	0	1
609	1	1	0	0	0	2	1	0	1	0	1	1	1	0	0	0	0	0	0	2	0	0	0	0	0	2	0	2	2	2	0	2	1	1	1	1	2	0	2	2	0	1	1	0	1	2	0	0	2
610	1	1	1	0	0	1	2	0	1	1	0	0	1	1	1	0	1	2	2	0	1	0	1	0	0	1	0	1	1	1	1	1	1	1	1	1	1	0	0	0	2	0	0	0	1	0	1	1	2
611	0	1	0	0	0	1	1	0	1	0	0	1	2	1	1	0	0	0	0	2	0	0	0	0	0	0	0	2	2	2	1	1	1	1	1	1	1	0	1	1	1	1	1	0	1	0	0	0	1
612	0	1	0	0	0	2	1	0	2	0	1	1	1	0	0	1	0	0	0	2	0	0	0	0	0	1	0	2	2	2	0	2	2	0	2	0	2	0	0	0	1	0	0	0	0	0	0	0	0
613	0	2	1	0	0	1	0	0	1	1	1	1	1	1	1	0	0	2	1	1	1	1	0	0	0	0	0	2	2	2	2	1	1	0	1	1	1	0	0	0	2	1	1	0	1	0	0	0	0
614	0	0	0	0	0	1	2	1	1	1	1	0	1	1	1	0	1	2	0	1	0	0	0	0	0	0	0	1	2	2	1	0	0	1	0	2	1	0	0	0	0	0	0	0	0	1	0	0	1
615	0	0	0	0	0	2	0	0	2	2	0	2	1	1	2	0	0	1	1	1	1	0	2	0	0	0	0	2	2	2	1	2	2	0	0	2	1	1	1	1	0	0	0	0	1	1	0	0	0
616	1	1	0	0	0	1	2	0	1	0	1	0	0	0	0	0	0	1	0	1	0	1	0	0	0	2	0	1	2	2	0	0	0	1	0	2	1	0	1	0	2	1	0	0	1	1	0	0	0
617	0	0	1	0	1	1	2	1	1	1	0	0	1	1	1	0	0	2	1	1	1	0	0	0	0	2	0	1	2	2	0	0	1	0	1	2	1	0	0	0	1	1	1	0	1	1	1	0	2
618	1	0	0	0	0	2	1	0	1	1	1	0	1	1	0	0	0	1	1	1	1	0	0	0	0	1	0	2	2	2	1	1	1	0	0	2	1	1	0	0	0	0	0	0	0	0	0	0	0
619	0	2	0	0	0	0	0	0	2	1	0	1	2	1	1	0	0	0	0	2	0	0	1	0	0	1	1	1	1	1	1	1	1	0	0	2	1	0	1	1	1	0	0	1	0	0	0	0	0
620	1	2	0	0	0	1	0	0	2	2	0	1	1	0	0	0	0	1	1	1	0	0	0	0	0	2	0	1	1	1	1	2	2	0	2	0	1	0	2	1	0	0	0	0	0	1	0	1	2
621	0	0	0	0	0	2	2	0	1	1	0	1	1	0	0	0	0	1	1	1	0	0	0	0	0	1	0	2	2	2	0	2	2	0	1	1	1	0	1	1	1	0	0	1	1	0	0	0	1
622	0	2	0	0	0	1	1	0	1	1	1	0	1	1	1	0	0	0	0	2	0	0	0	0	0	1	0	1	2	2	0	1	1	0	1	1	1	0	1	0	2	0	0	1	0	0	0	1	1
623	0	2	0	0	0	1	2	1	1	1	0	0	0	0	0	0	0	0	0	1	0	0	1	0	0	1	0	1	2	2	0	1	1	0	0	2	0	0	1	1	1	0	0	0	1	1	0	0	1
624	0	2	0	0	0	0	0	0	1	1	1	1	0	0	1	0	0	0	0	1	0	0	0	0	0	1	0	2	2	2	0	0	0	0	1	1	2	0	2	2	0	0	0	0	0	0	0	0	0
625	1	0	0	0	0	2	2	1	1	1	0	0	2	2	2	0	0	1	1	1	1	0	0	0	0	1	0	2	1	1	2	2	2	0	1	1	2	0	0	0	1	0	0	0	0	0	0	1	1
626	1	1	0	0	0	0	2	0	0	0	2	0	1	1	1	0	0	0	0	2	0	1	0	0	0	1	0	1	2	2	0	0	0	1	0	2	1	0	0	0	1	0	0	1	2	0	0	1	1
627	0	0	0	0	0	1	2	0	1	0	2	0	0	0	0	0	0	1	1	1	1	1	0	0	0	0	0	1	2	2	0	1	1	1	1	1	2	0	0	1	1	1	1	0	1	2	0	0	1
628	1	1	0	0	0	1	2	1	1	1	1	0	1	1	1	0	0	2	0	1	0	0	0	0	0	2	0	1	1	1	1	0	0	1	2	1	2	0	0	0	2	1	0	0	2	0	0	0	0
629	1	0	0	0	0	2	2	0	1	1	0	0	2	1	1	0	0	0	0	2	0	1	1	0	0	0	2	2	2	2	1	2	1	0	1	1	1	0	2	2	0	0	0	0	0	0	0	0	1
630	1	0	0	0	0	2	1	0	1	1	1	0	1	1	1	0	0	0	0	2	0	0	0	0	0	0	1	2	2	2	0	1	1	1	1	1	2	0	0	0	1	1	0	0	1	0	1	1	2
631	0	1	0	0	0	1	1	0	1	1	1	2	2	1	1	0	0	0	0	2	0	0	0	0	0	1	0	2	2	2	1	1	2	1	2	1	0	0	1	1	0	0	0	0	0	0	0	0	0
632	0	0	0	0	0	1	1	0	1	1	1	0	1	1	1	0	0	0	0	2	0	1	1	0	0	0	1	2	2	2	1	1	1	1	1	2	1	1	1	1	0	1	1	0	0	0	0	0	1
633	0	1	0	0	0	1	1	1	2	2	0	1	1	1	1	0	0	2	1	0	1	1	1	1	1	1	0	1	2	2	1	1	0	1	0	2	2	0	1	1	1	0	0	0	0	0	0	0	1
634	0	1	0	0	0	1	1	0	1	1	0	0	1	1	1	0	1	2	1	1	0	0	0	0	0	1	0	2	2	2	2	1	1	0	0	2	1	0	0	0	1	0	0	0	1	1	0	0	0
635	1	2	0	0	0	1	1	1	2	2	0	1	1	0	0	0	0	0	1	1	1	1	0	0	0	1	0	2	2	2	1	1	1	0	0	2	2	0	0	0	1	0	0	0	1	0	0	0	0
636	1	1	0	0	0	2	1	0	1	1	0	1	1	0	0	0	0	1	1	1	0	0	0	0	0	0	0	1	1	0	2	0	1	0	0	2	0	1	1	1	0	0	0	0	0	0	0	0	1
637	0	2	0	0	0	0	1	0	1	1	1	0	1	1	1	0	0	2	2	0	1	0	1	0	0	0	0	1	1	1	1	1	1	0	1	1	2	0	1	1	1	0	0	0	0	1	0	1	1
638	0	1	0	0	0	1	1	0	2	1	1	0	1	1	1	0	1	2	2	0	1	1	1	0	0	0	0	0	2	2	0	1	1	2	1	1	2	0	1	1	1	1	0	0	1	0	0	1	1
639	0	2	1	0	1	1	2	0	1	0	1	0	1	0	0	0	0	1	1	1	1	1	1	1	1	0	0	1	2	2	0	1	1	0	1	1	1	0	0	0	1	0	0	0	0	2	0	0	0
640	0	1	0	0	0	2	1	0	2	2	0	1	1	0	0	1	0	2	1	0	1	0	0	0	0	2	0	2	2	2	0	2	2	0	1	1	2	0	1	1	1	1	1	1	0	0	1	0	2
641	0	1	0	0	0	2	1	0	1	0	1	1	2	1	1	1	0	2	1	0	1	1	0	0	0	2	0	2	2	2	0	2	2	0	2	0	1	0	0	0	2	0	0	1	0	0	0	0	1
642	1	1	1	1	1	2	2	0	0	0	0	0	1	0	0	0	0	1	1	1	1	1	1	1	1	1	0	2	1	1	1	1	0	1	1	1	2	0	0	0	2	0	0	0	0	2	0	1	2
643	0	1	0	0	0	1	1	0	1	1	1	0	1	0	0	0	0	1	1	1	0	1	0	0	0	0	0	2	2	2	1	1	0	0	0	2	2	0	1	1	1	0	0	0	0	0	0	0	0
644	1	2	0	0	0	1	2	0	0	0	0	0	0	0	0	0	0	1	0	1	0	0	0	0	0	1	0	2	1	2	2	1	1	0	0	2	2	0	0	0	2	1	0	0	1	0	0	0	1
645	1	2	0	0	0	0	1	1	2	2	0	0	0	0	0	0	0	1	0	2	0	1	1	1	1	1	0	2	2	2	0	0	0	1	1	1	2	0	1	1	1	1	1	0	1	0	0	0	1
646	1	1	0	0	0	1	1	0	1	1	0	1	1	1	1	0	0	2	1	0	1	0	1	0	0	0	0	1	1	1	1	1	0	1	1	1	1	0	2	2	0	1	0	0	2	1	1	1	2
647	1	1	0	0	0	2	1	0	2	1	1	0	1	1	1	0	0	2	1	0	1	0	0	0	0	1	1	2	2	2	0	1	1	0	0	2	1	0	1	0	1	0	0	0	0	0	0	0	1
648	1	2	0	0	0	0	1	0	1	0	1	1	1	1	1	0	0	1	1	1	0	0	0	0	0	1	0	2	2	2	0	1	0	0	1	1	1	0	1	1	1	1	1	0	1	0	0	0	0
649	0	1	0	0	0	1	2	0	0	0	1	1	0	0	1	0	0	2	1	1	0	2	0	0	0	0	0	1	2	2	0	0	1	0	0	2	2	0	2	2	0	0	0	0	0	0	0	0	0
650	0	1	0	0	0	2	1	0	0	0	1	0	0	0	0	0	0	1	1	1	0	0	0	0	0	0	0	1	2	2	0	2	1	1	1	0	1	0	1	1	1	0	0	0	1	1	0	0	1
651	1	0	0	0	0	2	1	0	2	2	0	1	1	0	0	1	0	0	0	2	0	0	0	0	0	0	0	1	2	2	1	2	2	0	1	1	1	0	0	0	1	0	0	0	0	2	0	0	1
652	1	1	0	0	0	2	0	0	2	2	0	0	0	0	0	0	0	1	0	1	0	0	0	0	0	0	0	2	2	2	0	1	0	0	1	1	1	0	0	0	2	0	0	0	1	1	0	0	1
653	0	2	0	0	0	0	2	0	1	0	1	0	1	0	0	0	0	2	1	0	1	1	0	0	0	1	0	1	2	2	0	1	1	0	0	2	1	0	0	0	0	0	0	1	1	0	0	0	0
654	0	0	0	0	0	2	2	1	1	1	1	0	0	0	0	0	0	2	1	1	1	0	0	0	0	2	0	1	2	2	1	2	2	0	1	1	1	0	0	0	1	1	1	0	1	0	1	0	1
655	0	1	0	0	0	2	2	0	0	0	1	0	1	1	0	0	0	1	1	1	1	0	0	0	0	0	0	2	2	2	1	1	1	0	1	1	2	0	0	0	1	0	0	0	1	0	0	0	0
656	1	1	0	0	0	2	2	0	1	0	1	0	1	1	1	0	1	2	1	1	1	1	0	0	0	0	0	2	2	1	0	1	0	1	1	1	0	1	1	1	0	0	0	0	0	1	0	0	0
657	0	1	0	0	0	2	2	1	1	1	1	0	2	1	1	0	0	1	1	1	0	1	1	1	1	1	0	2	2	2	1	0	0	2	1	1	1	0	0	0	2	1	1	0	1	1	0	0	1
658	0	2	0	0	0	1	2	0	1	0	1	1	2	2	2	0	0	0	0	2	0	0	0	0	0	1	0	2	2	2	1	0	0	1	2	1	1	1	0	0	1	2	2	0	2	1	0	0	1
659	1	1	0	0	0	1	2	0	1	0	1	0	0	0	0	0	1	0	1	1	1	0	0	0	0	1	1	1	2	2	0	2	1	0	0	2	1	0	0	0	2	0	0	0	1	1	0	1	1
660	0	1	1	0	1	1	1	0	2	2	0	0	1	1	1	0	0	0	0	2	0	0	1	1	1	2	0	2	1	1	1	1	1	0	0	2	2	0	2	2	1	0	0	0	1	0	0	0	0
661	1	1	0	0	0	0	0	0	2	1	0	0	0	0	0	0	0	0	0	2	0	0	0	0	0	1	0	1	1	1	2	2	2	0	1	1	1	1	0	0	1	0	0	0	0	0	0	1	2
662	0	2	0	0	0	2	1	0	1	0	1	1	2	2	2	0	0	1	1	1	1	0	1	0	0	1	0	2	1	1	2	2	1	1	1	1	1	0	1	1	1	0	0	0	0	0	1	0	1
663	0	0	0	0	0	1	2	0	1	1	1	0	0	0	0	0	0	0	2	0	1	0	0	0	0	2	0	2	2	2	0	2	2	1	0	2	0	0	2	1	0	0	0	0	0	0	0	0	1
664	0	1	1	0	0	1	1	0	1	1	1	0	1	1	1	0	0	1	1	1	1	1	0	0	0	0	1	1	2	2	0	1	1	0	0	2	1	0	1	1	1	1	0	0	0	0	0	0	0
665	1	1	0	0	0	2	1	0	1	1	1	0	1	1	1	0	0	0	0	2	0	0	0	0	0	1	0	2	1	1	1	1	1	0	1	1	2	0	0	0	1	0	0	0	1	1	0	0	1
666	0	2	0	0	0	1	1	0	1	0	0	0	0	0	0	0	0	0	1	1	1	0	0	0	0	1	0	1	2	2	1	1	1	2	2	1	2	0	0	0	2	1	0	0	1	0	1	1	1
667	0	1	0	0	0	1	1	1	2	2	0	0	0	0	0	0	0	0	1	1	1	0	0	0	0	2	0	2	2	1	1	1	1	0	0	2	1	0	0	0	2	0	0	0	1	0	0	1	2
668	0	1	0	0	0	1	1	0	1	1	1	0	1	1	1	0	1	2	1	0	1	0	0	0	0	2	0	2	2	2	0	1	1	1	1	1	1	0	0	0	1	0	0	0	1	1	0	0	1
669	0	0	0	0	0	2	0	0	2	1	0	1	1	0	0	1	0	1	1	1	1	1	0	0	0	1	0	1	2	2	1	1	0	2	1	2	1	0	1	1	0	0	0	0	0	2	0	0	1
670	0	2	0	0	0	0	1	0	0	0	0	1	1	0	0	1	1	2	1	1	0	1	0	0	0	2	0	2	2	2	2	2	1	0	0	2	2	0	0	0	1	0	0	0	1	1	1	0	1
671	0	2	0	0	0	0	1	0	1	1	1	0	1	1	1	0	0	0	0	2	0	0	0	0	0	2	0	2	1	1	1	1	1	0	0	2	1	0	0	0	1	0	0	0	0	0	0	0	0
672	0	0	0	0	0	2	1	0	1	1	1	0	1	1	1	0	0	1	2	0	1	0	1	1	1	2	0	2	1	1	1	0	0	1	0	2	0	0	0	0	0	0	0	0	0	0	0	1	1
673	0	2	1	0	1	1	1	0	2	1	1	1	1	0	0	0	0	1	1	1	0	1	0	0	0	2	0	2	0	0	2	1	1	1	0	2	0	0	0	0	0	0	0	0	0	1	1	0	1
674	0	1	0	0	0	1	1	0	1	1	0	0	1	1	1	0	0	1	0	1	0	0	0	0	0	1	0	2	2	2	2	0	1	1	1	2	1	0	1	1	1	1	1	0	1	1	0	0	1
675	0	1	0	0	0	1	0	0	1	0	0	0	0	0	0	0	0	1	1	1	0	0	0	0	0	1	0	2	2	1	1	1	1	0	2	1	2	0	1	1	1	0	0	0	0	0	1	0	1
676	0	1	0	0	0	1	1	0	1	0	1	1	1	0	0	1	0	1	0	1	0	1	0	0	0	2	0	2	2	1	0	2	1	2	1	2	1	0	1	1	1	0	0	0	0	0	1	0	1
677	1	1	0	0	0	1	1	0	2	1	1	2	2	2	2	0	0	2	0	1	0	0	0	0	0	0	0	1	2	2	1	1	0	2	1	2	1	0	2	1	0	1	0	0	1	0	0	0	0
678	1	1	1	0	0	2	2	0	0	0	2	0	0	0	0	0	0	0	1	1	1	1	1	1	1	0	0	2	2	2	1	0	0	0	0	2	0	1	0	0	0	0	0	0	1	1	0	0	0
679	0	1	0	0	0	2	0	0	1	1	1	0	1	1	1	0	0	1	0	2	0	1	0	0	0	0	0	1	1	1	0	1	0	1	0	2	1	0	0	0	1	1	1	0	1	0	0	0	0
680	0	0	0	0	0	1	2	0	1	1	1	0	0	0	0	0	0	1	0	1	0	1	0	0	0	0	0	2	2	2	0	2	2	0	2	0	0	1	1	1	0	1	1	0	1	0	0	0	0
681	0	0	0	0	0	2	1	1	2	1	0	1	1	0	1	0	0	1	1	1	1	0	0	0	0	1	1	1	2	2	0	1	1	2	2	1	1	0	1	1	1	0	0	0	0	1	0	0	0
682	0	2	0	0	0	0	1	0	1	1	0	0	1	1	1	0	0	0	0	2	0	0	0	0	0	2	0	2	1	0	1	2	2	0	1	1	1	0	1	1	1	0	0	0	0	0	0	0	1
683	0	2	1	0	0	0	1	1	2	2	0	0	1	1	1	0	0	1	1	1	1	1	1	1	1	0	0	2	2	1	1	1	1	0	1	1	2	0	0	0	1	0	0	0	1	0	0	0	0
684	1	2	0	0	0	0	0	0	2	1	0	1	2	1	1	0	0	0	0	2	0	0	0	0	0	1	0	1	2	2	0	1	1	0	1	1	1	0	2	2	0	0	0	0	0	0	0	1	2
685	0	0	1	0	1	1	1	0	2	1	0	0	0	0	0	0	0	0	0	2	0	1	0	0	0	0	0	2	2	1	0	1	1	0	0	2	1	0	0	1	1	1	1	1	0	0	0	0	0
686	1	2	0	0	0	1	1	0	1	0	1	0	0	0	0	0	0	0	0	1	0	0	0	0	0	2	0	2	2	1	1	1	1	0	1	1	1	1	0	0	1	0	0	0	0	0	0	0	1
687	0	1	0	0	0	2	2	1	1	1	1	1	0	0	0	0	0	1	0	2	0	0	1	1	1	1	0	2	2	1	1	2	2	1	0	2	2	0	0	0	1	0	0	0	1	0	0	1	1
688	0	2	0	0	0	1	1	0	0	0	0	1	0	0	1	0	0	2	2	0	0	1	0	0	0	1	0	2	2	2	1	1	1	0	1	1	1	0	1	1	1	1	1	0	1	0	0	0	1
689	1	1	0	0	0	1	2	1	1	1	1	0	1	1	1	0	1	0	1	1	1	0	0	0	0	0	0	1	2	2	1	2	1	1	1	1	2	0	0	0	2	0	0	0	0	0	0	1	1
690	0	1	0	0	0	0	1	0	2	2	0	0	1	0	0	0	1	1	0	2	0	0	1	0	0	1	0	2	1	1	2	1	1	0	0	1	1	0	0	0	2	0	0	0	0	0	1	0	2
691	0	2	0	0	0	0	0	0	2	0	1	0	0	0	0	0	0	1	1	1	1	0	0	0	0	1	0	1	2	2	0	1	1	0	0	2	1	0	0	0	2	0	0	0	0	0	0	0	1
692	0	2	0	0	0	0	1	0	2	2	0	0	0	0	0	0	0	1	1	1	1	0	1	0	0	1	0	1	1	1	2	0	0	1	2	1	2	0	0	0	2	0	0	0	0	0	0	0	1
693	0	2	0	0	0	0	1	0	1	1	0	0	1	1	0	0	0	0	0	2	0	1	0	0	0	2	0	2	2	1	1	0	0	0	0	2	1	0	1	1	1	1	1	0	1	1	0	0	0
694	1	1	0	0	0	1	1	1	2	2	0	0	0	0	0	0	0	0	0	2	0	1	2	1	1	1	0	2	2	2	1	2	1	1	1	1	1	0	1	1	1	0	0	0	0	0	0	0	0
695	0	0	0	0	0	1	1	0	1	0	1	0	0	0	0	0	0	0	0	2	0	1	0	0	0	2	0	1	2	2	0	1	0	2	1	1	1	1	1	1	0	0	0	0	0	0	0	0	0
696	1	1	0	0	0	0	1	0	1	1	1	2	2	0	0	1	0	0	0	2	0	1	0	0	0	2	0	1	2	2	0	1	1	0	0	2	2	0	0	0	1	0	0	0	0	0	1	0	1
697	1	1	1	1	1	1	0	0	2	1	1	1	1	0	0	0	0	0	0	2	0	0	0	0	0	1	0	2	2	1	0	1	1	0	0	2	0	1	0	0	0	1	0	0	1	0	0	0	0
698	0	0	0	0	0	1	1	0	2	2	0	0	1	1	1	0	0	1	1	1	1	0	1	0	0	1	0	1	1	1	1	2	1	1	0	2	1	0	0	0	1	0	0	0	1	0	0	0	2
699	1	0	0	0	0	2	1	0	2	1	0	0	1	0	0	0	0	1	0	0	0	1	1	1	1	1	0	2	2	2	0	1	0	0	0	2	2	0	1	1	1	0	0	0	1	0	0	0	0
700	1	0	0	0	0	1	1	1	2	2	0	0	0	0	0	0	1	1	1	1	0	1	0	0	0	0	0	2	2	2	1	1	1	0	0	2	1	0	1	0	2	0	0	0	1	0	0	1	0
701	0	0	1	0	1	1	1	0	1	0	1	0	0	0	0	0	0	1	0	1	0	0	0	0	0	1	0	2	2	2	2	1	1	0	0	2	1	0	0	0	1	0	0	2	0	0	0	1	2
702	0	0	0	0	0	2	0	0	2	1	0	1	2	2	2	0	0	0	1	1	0	1	0	0	0	1	0	2	2	2	0	1	2	1	2	1	2	0	0	0	1	0	0	0	1	0	0	0	1
703	0	1	0	0	0	0	1	0	2	2	0	1	0	0	1	0	0	0	0	2	0	1	0	0	0	0	0	0	1	1	1	1	2	0	0	2	1	0	1	1	1	0	0	0	2	0	0	0	0
704	0	1	0	0	0	1	2	0	1	1	1	1	2	1	1	0	1	1	0	2	0	0	1	1	1	0	0	2	2	1	1	1	2	0	0	2	2	0	1	0	1	1	1	0	1	1	0	0	1
705	0	1	1	0	0	2	1	0	1	1	0	1	1	0	0	1	0	1	1	1	0	0	0	0	0	1	0	2	1	0	1	0	0	0	0	2	1	0	2	2	0	0	0	1	0	0	1	1	1
706	0	1	0	0	0	1	2	0	0	0	1	0	0	0	0	0	0	0	0	2	0	0	0	0	0	1	0	2	1	1	2	1	1	0	1	1	2	0	1	1	1	1	1	0	1	0	1	0	2
707	1	1	0	0	0	1	2	0	1	0	1	0	1	1	1	0	0	0	0	1	0	0	1	0	0	2	0	1	1	1	0	2	1	0	1	1	0	0	2	2	0	0	0	0	0	0	0	0	0
708	0	1	0	0	0	2	1	0	1	1	0	0	0	0	0	0	1	2	1	1	0	0	0	0	0	1	0	1	2	2	0	1	1	0	1	1	1	1	0	0	1	0	0	0	1	0	0	1	2
709	1	1	0	0	0	0	1	0	1	1	1	1	1	0	0	1	0	1	1	1	1	1	1	1	1	2	0	1	1	1	1	0	0	0	0	2	1	0	0	0	1	0	0	0	0	0	0	0	0
710	0	0	0	0	0	1	1	1	1	1	0	1	1	0	0	0	0	1	1	1	1	0	1	0	0	2	0	2	2	2	0	1	1	1	1	1	1	0	0	0	2	0	0	1	1	1	0	0	1
711	0	2	0	0	0	1	1	0	1	1	0	0	1	0	0	0	0	0	1	1	1	0	2	0	0	0	0	2	2	1	0	1	0	2	1	1	1	1	0	0	1	1	1	0	1	0	0	0	0
712	0	1	0	0	0	1	2	1	2	1	0	1	2	1	1	0	0	2	1	0	1	0	0	0	0	1	0	1	2	2	1	0	0	0	0	2	1	0	0	0	2	1	0	0	0	0	0	0	1
713	0	0	0	0	0	1	2	0	0	0	0	2	2	2	2	0	0	1	2	0	2	0	0	0	0	0	0	1	1	1	1	2	1	1	0	2	1	0	1	1	1	0	0	1	0	0	0	0	1
714	0	1	0	0	0	1	1	0	1	1	1	1	1	0	0	1	0	0	0	2	1	1	0	0	0	0	0	1	2	1	1	0	0	0	1	1	1	1	0	0	1	1	1	0	1	0	0	0	0
715	1	1	1	0	1	1	0	0	2	2	0	0	2	2	2	0	0	1	0	2	0	0	0	0	0	1	0	1	1	1	1	1	1	0	1	1	1	0	1	1	1	1	0	0	1	0	0	0	0
716	1	1	0	0	0	1	1	0	0	0	1	0	2	1	1	0	0	0	0	2	0	0	0	0	0	2	0	1	1	1	1	2	2	0	1	1	2	0	2	2	0	1	0	0	2	0	0	0	1
717	0	1	0	0	0	2	0	0	2	2	0	0	0	0	0	0	0	1	1	1	1	0	1	0	0	0	0	2	2	1	1	1	1	1	1	1	2	0	0	0	1	1	1	1	1	2	0	0	1
718	1	2	0	0	0	1	0	0	2	2	0	0	1	0	0	0	1	1	1	1	1	0	1	0	0	0	0	2	1	1	1	1	1	2	2	1	1	1	0	0	1	0	0	1	0	0	0	0	1
719	1	2	0	0	0	0	2	0	0	0	1	2	2	2	2	0	0	1	0	2	0	0	0	0	0	1	0	2	2	2	0	2	2	0	0	2	1	0	1	0	1	0	0	0	1	1	0	0	1
720	0	1	1	0	0	1	2	0	0	0	2	0	0	0	0	0	0	1	2	0	1	0	0	0	0	2	1	2	2	2	1	2	2	0	0	2	1	0	1	1	1	1	0	0	0	1	0	0	0
721	0	1	0	0	0	1	2	1	1	1	1	0	0	0	0	0	1	2	1	0	1	1	0	0	0	1	0	1	1	1	1	2	2	1	0	2	1	0	0	0	2	1	0	0	1	1	0	1	1
722	0	2	0	0	0	2	1	0	2	2	0	1	2	1	1	1	0	0	0	2	0	0	0	0	0	2	0	1	2	2	0	1	1	1	2	0	1	0	2	2	0	0	0	0	0	0	1	0	1
723	0	0	0	0	0	2	2	0	1	0	2	0	0	0	0	0	0	0	0	2	0	0	0	0	0	1	0	2	2	2	1	1	1	0	0	2	2	0	1	1	0	0	0	0	0	0	0	0	0
724	0	0	0	0	0	2	1	1	2	1	0	0	0	0	0	0	0	0	0	2	0	0	0	0	0	1	0	1	2	2	0	1	2	1	2	1	2	0	0	0	2	0	0	0	1	1	0	0	1
725	1	1	1	0	0	1	2	0	1	0	2	1	1	1	1	0	0	1	1	1	0	0	0	0	0	1	0	2	2	2	2	0	0	1	2	1	1	0	0	0	1	0	0	1	0	1	0	0	1
726	1	1	0	0	0	1	1	0	1	1	0	0	1	1	1	0	1	2	2	0	1	1	1	1	1	1	0	2	2	2	1	1	1	2	0	2	1	0	1	0	2	0	0	0	1	0	0	0	1
727	0	2	0	0	0	0	1	0	1	0	0	1	2	1	2	0	0	1	1	1	1	0	0	0	0	1	0	2	2	2	0	1	1	0	0	2	2	0	0	0	1	0	0	0	0	1	0	0	1
728	1	1	0	0	0	1	1	0	1	1	1	0	0	0	0	0	0	0	0	2	0	0	0	0	0	0	0	2	2	2	0	2	1	0	1	1	1	0	0	0	1	0	0	1	0	0	0	0	1
729	1	2	0	0	0	0	1	0	2	2	0	0	0	0	0	0	1	2	1	0	1	1	0	0	0	0	0	2	2	2	2	0	1	1	1	1	2	0	1	1	0	0	0	0	0	2	0	0	0
730	0	1	0	0	0	0	0	0	2	1	1	0	1	2	1	0	0	1	1	1	1	1	0	0	0	1	0	2	2	2	1	2	2	0	1	1	1	0	2	2	0	0	0	0	1	1	0	0	0
731	0	2	0	0	0	2	1	0	2	1	1	0	0	0	0	0	0	1	1	1	1	1	0	0	0	0	0	2	1	1	2	1	2	0	1	1	2	0	0	0	2	0	0	0	0	0	0	0	2
732	1	2	0	0	0	0	2	0	0	0	0	0	0	0	0	0	0	1	1	1	1	0	0	0	0	1	0	2	2	2	2	0	0	0	0	2	2	0	1	1	1	0	0	0	0	0	0	0	0
733	1	1	0	0	0	1	1	0	1	1	0	0	0	0	0	0	0	1	1	1	1	0	0	0	0	0	0	1	1	1	1	0	0	1	0	2	1	0	0	0	2	0	0	0	2	1	0	2	2
734	0	1	0	0	0	1	0	0	2	1	0	1	0	0	1	0	0	0	0	2	0	0	0	0	0	2	0	2	2	1	0	0	0	0	0	2	2	0	1	1	1	1	1	0	0	0	1	0	1
735	0	0	0	0	0	1	2	0	0	0	0	0	1	1	1	0	0	0	0	2	0	1	0	0	0	1	0	2	1	1	1	1	1	0	1	1	1	0	1	1	1	1	1	0	1	0	0	0	1
736	1	1	0	0	0	1	2	1	1	1	1	0	1	1	1	0	0	0	0	2	0	0	0	0	0	2	0	2	2	2	1	2	2	0	0	2	2	0	1	1	1	1	1	1	1	2	0	0	0
737	0	1	0	0	0	1	1	0	0	0	1	0	0	0	0	0	0	2	1	1	1	0	0	0	0	1	0	2	2	2	0	1	1	1	2	0	2	0	0	0	2	1	0	0	1	0	0	1	2
738	1	2	0	0	0	1	1	0	1	0	0	1	1	0	0	1	0	0	1	1	1	0	1	0	0	1	0	1	2	2	0	1	1	0	1	1	1	0	2	2	0	1	1	1	0	0	0	0	1
739	0	2	0	0	0	0	2	0	0	0	0	1	1	0	0	1	0	1	1	0	1	0	0	0	0	1	0	2	2	2	2	1	2	0	0	2	1	1	0	0	0	1	1	0	1	0	0	0	0
740	1	2	0	0	0	0	0	0	2	2	0	2	1	1	2	0	0	2	0	1	1	1	0	0	0	1	0	1	2	2	1	1	2	0	0	2	2	0	0	0	1	0	0	0	0	0	1	0	2
741	1	2	0	0	0	1	1	0	2	0	0	1	1	0	0	1	0	0	0	2	0	0	1	0	0	0	0	2	2	2	1	0	1	1	1	2	2	0	1	1	0	0	0	0	0	1	0	1	1
742	0	1	0	0	0	0	2	0	0	0	0	0	0	0	0	0	0	0	0	2	0	1	0	0	0	1	0	2	2	1	0	1	1	1	0	2	1	1	0	0	1	0	0	0	0	1	1	0	1
743	0	2	1	0	0	1	1	1	2	1	0	0	0	0	0	0	0	0	0	2	0	1	0	0	0	0	0	2	2	1	1	0	0	1	0	2	1	0	0	1	1	0	0	1	0	1	0	2	2
744	1	1	0	0	0	1	0	0	2	1	2	1	1	0	1	0	0	1	1	1	0	0	1	0	0	0	0	2	1	1	1	0	0	0	0	2	1	0	0	0	1	0	0	0	0	0	0	0	1
745	0	1	0	0	0	1	1	0	1	0	1	1	1	1	1	0	0	1	0	1	0	1	0	0	0	0	0	2	2	2	0	0	1	0	0	2	1	1	0	0	1	1	1	1	1	2	0	0	0
746	0	0	0	0	0	0	1	0	1	1	0	0	1	0	1	0	0	0	0	2	0	0	0	0	0	1	0	1	1	1	0	1	0	1	0	2	0	1	1	0	0	1	1	0	1	0	0	0	1
747	0	1	0	0	0	2	0	0	2	1	2	1	1	0	0	1	0	1	1	1	1	0	0	0	0	0	1	1	1	1	1	0	0	1	2	1	1	0	1	0	1	1	1	0	1	1	0	0	1
748	1	1	0	0	0	1	1	0	1	1	1	1	0	0	1	0	0	1	1	1	0	1	0	0	0	2	1	2	2	2	0	2	1	1	0	2	2	0	0	0	2	0	0	0	0	0	1	0	1
749	0	0	0	0	0	2	0	0	2	1	0	0	1	1	1	0	1	2	2	0	1	0	0	0	0	1	0	2	1	1	2	1	0	1	1	1	1	1	0	0	1	1	0	0	1	0	0	1	2
750	1	1	0	0	0	1	1	0	1	0	1	1	0	0	0	0	0	1	0	1	0	1	0	0	0	2	0	1	2	2	0	1	1	0	1	1	2	0	1	1	1	0	0	0	0	0	0	0	1
751	1	1	0	0	0	1	1	0	1	1	0	0	0	0	0	0	0	1	1	1	1	1	1	0	0	0	0	2	1	2	2	1	1	1	0	2	1	0	0	0	1	0	0	2	0	0	0	0	1
752	1	2	0	0	0	0	2	0	1	1	1	1	2	2	2	0	0	2	1	0	1	0	0	0	0	1	0	1	2	2	1	2	2	0	2	0	1	0	1	1	1	0	0	0	0	0	0	0	1
753	1	2	0	0	0	0	1	1	2	2	0	0	0	0	0	0	0	1	1	1	0	1	0	0	0	1	0	2	2	2	0	1	1	0	1	1	1	1	0	0	0	0	0	0	1	1	1	1	2
754	1	1	0	0	0	0	1	0	1	1	0	1	1	0	0	1	0	0	0	2	0	0	1	0	0	0	0	2	2	2	2	1	0	0	0	2	1	0	1	1	1	0	0	1	2	0	0	0	1
755	0	1	0	0	0	1	1	0	1	1	1	0	0	0	0	0	0	1	1	1	0	0	1	0	0	1	0	1	2	2	0	1	1	1	1	1	2	0	0	0	1	0	0	0	0	0	0	0	1
756	1	2	0	0	0	1	1	0	1	0	1	0	0	0	0	0	0	0	0	2	0	0	0	0	0	2	0	1	2	2	0	0	0	1	0	2	1	0	2	2	0	0	0	1	0	0	0	0	0
757	1	0	0	0	0	2	2	1	1	1	0	0	0	0	0	0	0	0	1	1	1	0	0	0	0	1	0	1	1	1	1	1	1	0	1	1	2	0	0	0	2	1	1	1	0	0	0	0	1
758	0	0	1	0	1	1	1	0	1	1	1	1	1	0	0	1	0	1	1	1	0	0	0	0	0	1	0	2	2	2	1	2	2	0	1	1	1	0	0	0	1	0	0	1	0	1	1	1	2
759	1	1	1	1	1	2	1	0	1	1	1	1	1	1	1	0	1	2	2	0	1	1	1	1	1	1	0	2	2	2	1	1	1	0	0	2	2	0	0	0	2	0	0	0	0	0	0	1	1
760	1	1	0	0	0	2	2	1	1	1	1	0	1	0	0	0	0	0	1	1	1	1	1	1	1	1	0	1	1	0	2	1	1	0	0	2	1	0	0	0	2	0	0	0	0	0	0	0	1
761	1	1	0	0	0	1	1	0	1	0	0	0	0	0	0	0	0	0	0	2	0	1	0	0	0	1	0	2	2	2	2	2	1	0	1	1	2	0	1	1	1	0	0	0	1	0	0	0	0
762	1	1	0	0	0	2	2	0	0	0	2	0	2	1	1	0	0	2	1	0	1	0	0	0	0	1	1	2	2	2	0	1	1	0	0	2	0	0	1	1	0	1	0	0	2	1	0	0	0
763	0	1	0	0	0	1	1	1	2	1	0	0	0	0	0	0	1	2	1	1	0	0	1	0	0	1	0	2	2	2	2	1	1	0	0	1	2	0	0	0	1	0	0	0	0	0	0	0	2
764	0	0	0	0	0	1	1	0	1	1	0	2	1	1	2	0	0	0	0	1	0	1	0	0	0	0	1	1	1	1	1	0	0	0	0	2	1	0	1	0	1	0	0	0	0	0	0	0	0
765	1	1	0	0	0	0	2	0	1	0	1	1	0	0	1	0	1	2	2	0	2	1	0	0	0	0	1	2	2	2	0	1	1	1	2	0	2	0	0	0	2	1	1	0	1	1	0	0	0
766	0	2	0	0	0	1	1	1	2	2	0	0	1	0	0	0	0	1	1	1	1	0	1	0	0	2	0	1	2	2	1	1	1	0	0	2	1	0	2	2	0	0	0	0	1	0	0	0	0
767	0	2	0	0	0	1	2	0	0	0	1	0	1	1	1	0	0	2	2	0	0	0	0	0	0	0	0	1	1	1	1	1	2	0	0	2	1	0	1	0	0	0	1	0	1	1	0	0	0
768	1	1	0	0	0	1	1	0	1	1	1	2	2	2	2	0	0	0	0	2	0	1	1	0	0	0	0	2	2	1	1	1	1	0	0	2	1	0	2	2	0	0	0	0	0	0	1	0	1
769	1	1	0	0	0	2	2	0	0	0	0	1	2	2	2	0	0	2	0	1	0	0	1	0	0	2	0	2	1	1	2	2	1	0	0	2	1	0	0	0	2	0	0	0	0	0	0	0	1
770	0	1	2	0	1	0	1	1	2	2	0	1	1	0	0	1	0	0	1	1	1	0	0	0	0	0	0	1	2	2	0	0	1	1	1	1	2	0	0	0	2	0	0	0	1	1	0	0	1
771	0	1	0	0	0	2	2	1	2	1	0	0	1	1	1	0	0	1	0	2	0	0	1	1	1	2	0	1	2	2	1	1	1	1	1	1	2	0	0	0	1	1	1	0	1	1	0	0	0
772	1	0	0	0	0	1	1	1	2	2	0	0	0	0	0	0	0	2	1	1	1	0	1	0	0	0	0	2	2	1	0	2	1	1	0	2	2	0	0	0	2	1	1	0	1	1	0	1	1
773	1	1	0	0	0	0	1	0	1	1	0	0	1	0	0	0	0	0	1	1	1	0	1	0	0	0	0	2	2	2	0	1	0	1	1	1	1	0	0	0	1	0	0	1	2	0	0	0	0
774	1	1	0	0	0	1	2	1	2	2	1	1	1	1	1	0	0	1	1	1	1	0	0	0	0	0	1	1	2	2	0	1	0	0	1	2	0	0	1	1	0	0	0	0	0	0	0	0	1
775	1	2	0	0	0	1	1	0	1	0	2	1	1	1	1	0	0	0	1	1	1	0	1	0	0	1	0	2	2	1	0	2	2	0	0	2	1	0	0	0	0	0	0	0	1	1	0	1	1
776	0	0	0	0	0	2	1	0	0	0	1	0	0	0	0	0	0	1	1	1	0	0	0	0	0	1	0	1	2	2	0	1	1	0	0	2	2	0	2	2	0	2	2	0	2	1	0	0	1
777	0	2	0	0	0	1	1	0	1	1	1	0	0	0	0	0	1	1	0	2	0	0	0	0	0	1	0	1	2	2	1	1	1	0	0	2	1	0	0	0	2	0	0	0	0	2	1	0	1
778	1	2	0	0	0	0	0	0	1	1	1	0	0	0	0	0	0	0	0	2	0	0	0	0	0	2	0	2	2	2	0	1	1	0	0	2	1	0	1	0	1	0	0	0	0	0	0	0	1
779	1	1	0	0	0	1	0	0	2	0	1	0	0	0	0	0	0	2	0	1	0	0	0	0	0	1	0	2	2	2	0	0	0	0	0	2	1	0	2	2	0	0	0	1	1	0	0	0	2
780	0	0	0	0	0	1	1	1	2	2	0	0	1	1	1	0	0	1	1	1	1	0	0	0	0	1	0	2	2	1	0	1	1	0	1	1	1	0	0	0	2	0	0	0	0	0	0	0	1
781	0	0	0	0	0	1	0	0	1	1	1	1	1	0	0	0	0	1	1	0	0	1	2	1	1	1	0	1	2	2	1	1	1	0	1	1	2	1	0	0	1	0	0	0	0	0	0	0	1
782	0	1	0	0	0	2	0	0	2	2	0	1	1	0	0	0	0	0	0	2	0	0	0	0	0	1	1	2	2	2	0	2	2	1	0	2	0	0	1	1	0	0	0	0	1	0	0	0	0
783	0	2	0	0	0	1	1	0	1	1	1	0	0	0	0	0	0	0	0	2	0	0	0	0	0	0	0	2	1	1	1	1	1	0	1	1	1	0	0	0	2	0	0	0	0	0	1	1	2
784	1	1	0	0	0	0	1	0	2	2	0	1	1	1	1	0	0	1	1	0	1	0	0	0	0	1	0	2	1	1	2	1	1	1	1	1	1	0	2	2	0	0	0	0	1	1	0	0	1
785	1	1	0	0	0	1	2	0	0	0	2	1	1	0	0	1	0	0	0	2	0	0	0	0	0	1	0	2	2	2	2	2	2	0	1	1	0	1	0	0	0	1	0	0	2	0	0	0	1
786	0	2	1	0	0	0	1	1	2	2	0	2	2	1	1	0	0	2	1	0	1	1	1	1	1	2	0	2	2	2	1	1	0	2	1	1	1	0	0	0	2	0	0	0	0	2	0	2	2
787	1	1	0	0	0	1	2	0	1	1	1	0	0	0	0	0	0	0	0	2	0	0	0	0	0	0	1	1	2	2	0	1	1	1	1	2	1	0	0	0	2	0	0	0	0	0	0	0	1
788	1	2	0	0	0	0	1	0	1	1	1	0	0	0	0	0	0	0	0	2	0	1	0	0	0	1	0	2	2	2	0	0	0	0	0	2	1	0	0	0	1	0	0	0	0	0	0	0	1
789	0	0	0	0	0	1	0	0	2	2	0	0	0	0	0	0	0	0	0	2	0	1	1	1	1	1	0	2	2	1	0	2	1	1	1	1	1	0	2	2	0	0	0	1	1	1	0	0	2
790	0	2	0	0	0	0	1	1	2	1	0	0	0	0	0	0	1	2	2	0	1	0	0	0	0	1	0	2	2	2	0	1	0	1	0	2	1	0	2	2	0	1	1	0	1	0	0	0	1
791	1	2	1	0	0	1	1	0	1	1	1	1	2	1	1	0	0	1	0	1	0	1	1	1	1	0	0	1	2	2	1	1	2	0	1	1	2	0	1	1	1	0	0	0	0	0	0	0	0
792	0	1	1	1	1	2	1	0	2	1	1	1	1	0	0	0	0	0	1	1	1	1	1	1	1	1	0	1	2	2	0	0	0	0	0	2	1	0	1	1	1	1	1	0	1	0	0	0	0
793	0	1	0	0	0	1	2	0	0	0	0	0	0	0	0	0	0	0	0	2	0	1	0	0	0	1	0	2	2	2	1	1	2	0	2	0	1	0	2	2	0	0	0	0	0	0	0	0	1
794	0	1	0	0	0	1	2	1	1	1	1	0	0	0	0	0	0	2	0	1	0	0	0	0	0	2	0	2	2	1	0	1	1	1	0	2	2	0	0	1	1	0	0	0	2	1	0	0	0
795	0	1	0	0	0	1	1	0	1	1	1	0	0	0	0	0	0	0	0	2	0	1	1	1	1	1	0	2	2	1	2	1	1	0	1	1	1	0	0	0	1	1	0	0	2	0	0	0	1
796	1	1	0	0	0	1	2	0	1	0	1	1	2	1	1	1	0	2	1	0	0	1	1	1	1	0	0	2	2	2	1	1	1	0	0	2	2	0	0	0	1	1	0	0	1	0	0	0	1
797	1	2	1	0	0	2	1	1	2	1	0	0	0	0	0	0	0	1	0	2	0	0	0	0	0	1	0	0	1	1	1	1	1	0	0	2	1	0	0	0	1	0	0	0	0	0	0	0	1
798	0	2	0	0	0	0	1	0	2	2	0	0	0	0	0	0	0	0	0	2	1	0	1	0	0	2	0	2	2	1	1	1	1	1	0	1	2	0	0	0	1	0	0	0	0	0	0	0	0
799	1	1	0	0	0	1	2	0	0	0	1	0	0	0	0	0	0	0	1	1	1	1	1	1	1	1	0	1	1	2	1	0	0	0	1	1	2	0	0	0	2	0	0	0	2	1	1	0	1
800	0	2	0	0	0	1	0	0	2	2	0	0	0	0	0	0	0	1	1	1	1	0	0	0	0	0	0	1	1	1	1	1	1	0	1	1	0	1	1	1	0	0	0	1	1	0	1	0	1
801	1	1	0	0	0	1	0	0	2	2	0	0	1	0	0	0	0	0	0	2	0	1	0	0	0	0	1	2	2	2	1	2	1	2	1	2	1	0	1	1	1	0	1	0	1	1	0	0	1
802	0	1	0	0	0	1	1	1	2	2	0	1	2	2	2	0	0	1	1	1	0	0	0	0	0	1	0	1	2	2	1	2	2	0	0	2	2	0	2	2	0	0	0	1	0	1	0	0	0
803	0	2	0	0	0	1	0	0	2	1	0	0	1	1	1	0	0	2	2	0	0	0	0	0	0	2	0	2	1	1	2	0	1	1	1	2	1	1	0	0	1	0	0	0	0	0	0	0	0
804	0	1	0	0	0	0	2	1	1	1	0	0	1	1	1	0	0	2	0	1	0	1	0	0	0	1	0	2	2	1	0	0	0	0	0	2	2	0	0	0	2	0	0	0	1	0	0	1	1
805	0	1	0	0	0	0	0	0	2	2	0	0	1	0	0	0	0	1	0	1	0	1	0	0	0	2	0	2	2	2	1	0	0	0	0	2	1	0	1	1	0	0	0	1	0	1	0	0	0
806	0	0	0	0	0	1	2	0	0	0	1	0	1	1	1	0	0	0	0	2	0	0	1	0	0	0	0	2	2	2	1	2	2	0	1	1	2	1	0	0	0	0	0	0	0	1	1	1	2
807	1	1	0	0	0	2	1	0	2	0	0	0	0	0	0	0	0	0	0	2	0	0	1	0	0	1	0	0	1	1	1	0	0	0	1	1	1	0	0	0	1	0	0	0	0	0	0	0	1
808	0	1	1	0	1	1	1	0	2	2	0	1	1	1	1	0	0	1	0	1	0	0	0	0	0	2	0	2	2	1	0	2	1	0	1	1	1	0	0	0	1	1	0	0	1	1	0	0	1
809	0	0	0	0	0	1	1	1	1	1	0	0	0	0	0	0	0	0	0	2	0	0	0	0	0	0	0	1	2	2	0	1	1	0	0	2	2	0	1	1	1	0	0	0	0	0	0	1	1
810	0	2	0	0	0	1	1	0	1	1	0	1	2	1	1	0	0	0	0	2	0	1	1	0	0	1	0	1	2	2	0	1	1	2	1	2	1	1	0	0	1	0	0	2	0	0	0	0	0
811	0	1	0	0	0	2	1	0	0	0	1	1	2	1	1	0	0	1	0	1	0	0	0	0	0	1	0	2	2	2	2	1	1	0	1	1	2	0	2	2	0	0	1	0	1	0	0	0	1
812	0	0	1	0	0	2	1	0	1	1	0	1	2	1	1	1	0	2	2	0	0	1	1	1	1	1	0	1	2	2	0	0	1	0	0	2	0	1	0	0	0	0	0	0	1	1	1	0	2
813	0	1	0	0	0	2	0	0	2	2	0	0	0	0	0	0	0	2	2	0	0	2	0	0	0	0	0	1	1	1	1	2	2	0	1	1	1	1	0	0	1	0	0	0	0	0	0	0	0
814	0	0	0	0	0	1	1	2	2	2	0	1	1	0	0	1	0	1	2	0	2	0	0	0	0	1	0	2	2	2	0	2	2	0	0	2	1	0	1	0	0	0	0	0	1	1	0	0	1
815	1	1	2	0	1	0	2	0	0	0	2	1	1	1	1	0	0	0	0	2	0	0	0	0	0	0	0	2	2	2	0	0	0	0	0	2	1	1	0	0	1	1	1	0	1	0	0	0	0
816	1	1	0	0	0	0	1	0	1	0	0	1	1	1	1	0	0	0	1	1	1	1	0	0	0	2	0	2	1	1	1	1	2	1	1	1	2	0	0	0	2	0	0	0	1	0	0	0	1
817	0	1	0	0	0	1	2	0	1	1	0	0	0	0	0	0	0	2	1	0	1	1	0	0	0	1	0	0	1	1	1	1	1	0	1	1	1	0	0	0	1	0	0	1	0	0	0	0	0
818	1	2	0	0	0	1	1	1	2	2	0	0	0	0	0	0	0	1	1	1	1	1	0	0	0	1	0	2	1	1	1	1	1	2	2	1	2	0	0	0	2	0	0	0	0	0	0	0	0
819	1	1	0	0	0	1	2	1	1	1	0	0	0	0	0	0	0	1	0	1	0	0	0	0	0	2	0	2	2	2	2	1	1	0	0	2	1	0	1	1	1	0	0	1	0	0	0	0	1
820	0	2	0	0	0	1	2	0	0	0	0	0	1	0	0	0	0	1	1	1	0	2	1	1	1	1	0	1	2	2	1	2	2	1	0	2	2	0	2	2	0	1	1	0	0	0	0	1	1
821	1	0	0	0	0	0	0	0	1	0	1	1	2	1	1	1	1	2	1	1	0	1	1	1	1	1	0	2	2	1	1	2	1	0	1	1	2	0	0	0	2	0	0	0	0	0	0	1	1
822	1	1	0	0	0	2	1	0	1	1	1	0	0	0	0	0	1	2	1	1	0	0	0	0	0	1	0	0	2	2	0	1	0	1	1	1	1	0	1	1	1	1	1	0	1	1	0	0	1
823	0	0	0	0	0	2	1	0	2	0	1	0	1	1	1	0	0	2	1	0	1	0	0	0	0	0	0	1	2	1	1	0	0	1	2	1	0	0	0	0	1	0	1	0	1	1	0	0	1
824	1	1	1	1	1	2	1	0	2	2	0	0	2	2	2	0	0	2	1	1	1	1	0	0	0	2	0	1	2	2	1	0	0	0	0	2	1	0	2	2	0	1	1	0	1	0	0	0	0
825	0	2	0	0	0	1	2	1	1	1	1	0	1	0	1	0	0	1	1	1	0	1	1	1	1	1	1	2	2	2	0	1	1	1	1	1	1	0	1	1	1	2	2	0	2	1	0	0	1
826	0	1	0	0	0	1	1	0	1	1	1	1	1	0	0	1	0	1	1	1	1	0	0	0	0	1	0	2	2	2	1	0	1	1	0	2	1	0	1	0	1	0	0	0	1	0	1	0	2
827	1	1	0	0	0	1	1	1	2	2	0	1	2	0	0	1	0	2	2	0	0	0	0	0	0	1	0	1	2	2	1	1	1	0	0	2	1	0	0	0	2	0	0	1	0	0	0	1	0
828	1	1	0	0	0	1	0	0	2	1	1	1	1	1	1	0	0	1	1	1	1	0	0	0	0	2	0	2	1	0	1	1	1	0	1	1	1	0	0	0	1	0	0	0	1	1	0	0	1
829	1	1	1	0	0	2	0	0	2	0	1	0	2	1	1	0	0	0	0	2	0	0	0	0	0	1	0	2	2	2	2	1	1	1	0	2	1	0	1	1	1	0	0	0	0	0	0	0	0
830	1	2	1	0	0	0	0	0	2	2	0	0	0	0	0	0	0	1	1	1	1	0	0	0	0	1	0	1	2	2	1	1	1	0	0	2	1	0	0	0	0	0	0	1	0	0	0	0	1
831	0	1	0	0	0	1	2	0	1	0	1	0	0	0	0	0	0	0	0	2	0	0	0	0	0	1	0	2	2	2	1	1	1	0	0	2	1	1	0	0	1	1	1	0	2	2	0	0	2
832	0	1	0	0	0	1	1	0	1	1	1	1	0	0	0	0	0	0	1	1	1	1	0	0	0	2	0	2	2	2	0	2	2	1	0	2	0	0	0	0	1	0	0	0	0	0	1	0	1
833	1	0	0	0	0	2	1	0	2	1	0	0	1	0	0	0	0	0	1	1	1	0	0	0	0	1	0	2	2	2	0	1	1	0	1	1	1	0	1	0	1	0	0	0	1	0	0	0	1
834	1	1	1	1	1	1	2	0	1	0	1	0	1	1	1	0	0	1	0	1	0	1	0	0	0	1	0	2	2	2	0	1	1	0	1	1	2	0	2	2	0	1	1	0	0	0	0	0	0
835	0	2	0	0	0	0	0	0	2	1	1	0	1	0	0	0	1	0	1	1	1	1	1	0	0	1	0	2	2	2	1	1	2	1	2	1	1	0	1	1	1	1	1	0	1	1	0	0	2
836	1	1	0	0	0	1	0	0	2	2	0	0	0	0	0	0	0	0	0	2	0	0	0	0	0	1	0	2	2	2	0	1	2	0	2	0	1	0	0	0	2	1	1	0	0	0	0	0	0
837	1	1	0	0	0	2	1	2	2	2	0	0	0	0	0	0	0	1	0	2	0	0	0	0	0	0	0	2	2	2	1	0	0	0	1	1	1	0	1	1	1	0	0	0	1	0	0	0	1
838	0	2	0	0	0	0	0	0	2	1	0	0	1	1	1	0	0	1	1	1	1	0	1	0	0	0	0	2	2	1	1	0	1	1	1	2	1	1	0	0	0	0	0	1	1	1	0	0	0
839	0	1	0	0	0	1	1	1	2	1	0	0	0	0	0	0	0	1	2	0	1	1	0	0	0	0	0	1	2	2	1	1	1	0	2	1	1	0	2	2	0	0	0	1	0	0	0	1	0
840	0	1	0	0	0	2	1	0	1	0	0	1	1	0	0	0	0	1	1	1	0	2	0	0	0	0	0	2	2	2	1	1	1	0	0	2	1	0	2	2	0	0	1	0	1	1	0	1	2
841	0	2	0	0	0	0	2	1	1	1	0	0	0	0	0	0	0	1	1	1	1	1	1	1	1	1	1	2	1	1	1	0	0	0	0	2	2	0	0	0	2	0	0	0	0	0	0	0	1
842	1	1	0	0	0	1	2	1	1	1	0	0	2	1	1	0	0	0	0	2	0	1	0	0	0	2	0	2	2	2	2	2	2	0	1	1	1	0	1	1	1	1	1	0	1	1	0	0	0
843	1	1	0	0	0	1	0	0	2	2	0	1	1	0	0	0	0	2	0	2	0	0	0	0	0	2	0	1	2	2	1	1	2	0	0	2	0	0	1	1	1	0	0	0	1	0	1	0	1
844	0	0	0	0	0	2	1	0	2	0	1	0	1	1	1	0	0	0	0	2	0	0	0	0	0	0	0	2	1	1	2	1	1	0	0	2	1	0	0	0	1	0	0	0	1	1	0	0	1
845	0	1	1	0	0	2	1	0	2	0	0	0	1	1	0	0	0	0	1	1	1	1	1	1	1	1	0	1	2	2	0	2	1	2	1	1	0	0	1	1	0	1	1	1	1	2	0	0	1
846	1	1	0	0	0	2	0	0	1	1	1	0	0	0	0	1	0	2	2	0	0	0	0	0	0	0	0	2	2	2	1	1	0	1	1	1	1	0	1	1	1	0	0	0	1	1	0	0	0
847	1	0	0	0	0	1	2	0	1	1	1	0	1	1	1	0	0	1	1	1	0	1	0	0	0	1	0	1	2	2	1	1	2	0	1	1	2	1	0	0	0	0	0	1	0	0	0	2	2
848	0	0	0	0	0	2	1	0	1	1	1	1	1	0	0	0	0	1	1	1	1	0	1	0	0	0	1	2	2	2	1	2	2	0	1	1	2	0	1	1	1	0	0	0	1	0	0	0	0
849	0	1	0	0	0	1	2	0	0	0	0	0	0	0	0	0	0	1	1	1	1	0	0	0	0	1	0	1	2	2	1	0	1	2	1	2	2	0	2	2	0	0	0	0	0	0	0	0	0
850	0	2	0	0	0	1	2	0	1	1	1	0	0	0	0	0	0	1	0	1	0	0	0	0	0	2	0	2	1	1	2	1	1	0	2	1	1	0	0	0	2	0	0	0	1	0	1	0	1
851	0	1	2	0	1	0	0	0	2	1	0	1	2	2	2	0	0	1	0	2	0	1	2	1	1	1	0	2	2	2	0	1	1	2	1	2	0	1	0	0	0	0	0	0	0	0	0	0	1
852	1	2	1	0	0	1	1	1	2	2	0	1	1	0	0	1	0	1	0	1	0	0	2	0	0	1	0	2	2	2	2	2	1	2	1	1	1	0	0	0	1	0	0	0	0	2	0	0	0
853	1	2	0	0	0	1	1	0	1	1	1	1	1	1	1	0	0	0	0	2	0	0	0	0	0	0	0	0	2	2	0	2	2	0	1	1	0	0	1	1	0	2	1	0	1	0	0	0	1
854	0	2	0	0	0	1	1	0	1	1	0	1	1	0	0	0	0	1	1	1	1	0	0	0	0	1	0	2	2	1	1	2	2	0	1	1	1	0	0	0	1	0	0	0	0	2	0	0	2
855	0	0	0	0	0	1	2	0	0	0	2	0	1	1	1	0	0	1	1	1	0	1	0	0	0	0	0	2	2	2	1	2	2	0	0	2	1	0	1	1	1	0	0	0	0	1	1	0	1
856	1	1	0	0	0	0	1	1	2	2	0	0	1	1	1	0	0	0	1	1	1	0	0	0	0	1	0	2	2	2	2	0	1	1	1	1	1	1	0	0	1	1	1	0	0	0	0	0	1
857	1	2	0	0	0	0	0	0	2	2	0	0	1	1	1	0	0	1	1	1	1	0	1	0	0	2	0	2	1	1	2	1	1	0	1	1	1	0	2	2	0	0	0	0	1	1	0	0	2
858	0	1	0	0	0	1	1	0	2	2	0	1	2	1	1	1	0	2	1	0	1	1	0	0	0	1	0	2	2	2	2	0	0	1	0	2	1	0	1	1	1	1	1	0	1	0	0	0	1
859	0	1	0	0	0	1	1	0	1	1	0	0	1	1	2	0	0	1	2	0	1	0	0	0	0	1	0	2	2	2	2	1	1	0	0	2	1	0	0	0	0	0	0	1	0	1	0	0	1
860	0	0	0	0	0	2	1	1	2	2	0	0	0	0	0	0	0	0	0	2	0	0	1	0	0	0	0	2	2	2	0	2	2	0	1	1	2	0	1	1	1	0	0	0	1	1	0	1	1
861	1	0	0	0	0	2	2	0	0	0	0	0	0	0	0	0	0	0	0	2	0	0	0	0	0	1	0	2	2	2	1	2	1	0	1	1	1	0	1	1	1	0	0	0	0	0	0	0	1
862	0	1	0	0	0	2	1	1	2	2	0	0	1	1	1	0	0	1	1	1	0	0	0	0	0	1	0	1	2	2	1	1	1	0	0	2	2	0	1	1	1	0	0	0	1	1	0	0	2
863	1	2	0	0	0	0	2	0	0	0	1	0	1	0	0	0	0	1	1	1	0	1	0	0	0	1	0	1	2	2	1	2	2	0	0	2	1	0	2	2	0	1	1	0	1	1	1	0	2
864	0	2	0	0	0	1	0	0	2	1	0	0	1	1	1	0	0	2	0	2	0	0	0	0	0	2	0	2	2	2	2	1	2	0	0	2	1	0	0	0	2	0	0	0	0	0	0	0	1
865	0	1	0	0	0	1	0	0	2	2	0	0	1	1	1	0	0	0	0	2	0	0	0	0	0	1	0	2	1	2	1	1	0	2	1	1	2	0	0	0	2	0	0	1	0	1	0	0	1
866	0	1	1	1	1	2	2	0	1	0	1	0	0	0	0	0	0	1	0	2	0	1	0	0	0	0	0	1	2	2	1	1	1	0	1	1	1	0	0	0	1	2	2	0	2	1	0	0	0
867	0	2	0	0	0	0	0	0	2	2	0	0	1	0	0	0	0	1	2	0	1	0	0	0	0	0	0	1	2	2	1	0	0	0	0	2	1	0	1	1	1	1	1	0	1	0	0	0	0
868	1	1	0	0	0	1	1	0	1	1	1	0	0	0	0	0	0	1	1	1	0	0	0	0	0	1	0	2	2	2	0	1	1	0	0	2	2	0	1	1	1	1	1	0	1	1	0	0	2
869	0	0	0	0	0	1	1	1	2	1	0	1	0	0	0	0	0	0	0	2	0	0	0	0	0	0	0	1	2	2	1	1	1	1	1	1	2	0	0	0	2	1	1	0	2	2	0	0	1
870	0	1	0	0	0	1	0	0	1	1	1	0	2	2	2	0	0	1	2	0	1	1	1	1	1	2	0	2	2	2	2	1	1	0	1	1	1	2	0	0	1	0	0	1	1	0	0	0	1
871	0	1	0	0	0	2	0	0	2	1	1	0	1	2	1	0	0	2	0	1	0	0	0	0	0	1	0	1	2	2	0	1	2	1	2	1	1	0	0	0	1	0	0	1	0	0	0	1	1
872	1	2	0	0	0	0	2	0	1	1	1	0	0	0	0	0	0	0	0	2	0	0	0	0	0	2	0	1	1	1	1	1	1	1	2	0	1	0	0	0	1	1	1	0	1	1	0	0	0
873	0	2	1	0	1	1	1	1	2	2	0	0	0	0	0	0	0	1	0	2	0	1	0	0	0	1	0	2	0	0	2	1	1	0	1	1	1	0	0	0	1	0	0	0	0	1	0	2	2
874	1	0	0	0	0	1	2	0	0	0	2	0	2	1	1	0	0	0	1	1	0	0	0	0	0	1	0	1	2	2	0	2	2	0	2	0	2	0	0	0	2	0	0	0	0	0	0	0	1
875	0	0	0	0	0	1	2	0	0	0	2	1	0	0	0	0	0	1	1	1	1	1	0	0	0	0	0	2	2	2	2	1	1	0	0	2	2	0	1	0	1	0	0	0	1	1	0	0	1
876	1	1	0	0	0	1	0	0	2	1	0	0	0	0	0	0	0	2	1	0	1	1	0	0	0	0	0	1	2	2	1	1	1	0	0	2	1	0	0	0	2	0	0	1	1	0	0	1	1
877	1	2	1	0	0	1	1	0	1	1	1	0	0	0	0	0	1	2	1	0	1	0	0	0	0	1	0	2	2	1	0	0	0	1	0	2	1	0	0	0	1	1	1	0	1	0	1	1	2
878	0	2	1	0	0	1	1	0	1	1	0	0	1	0	0	0	0	1	1	1	1	1	1	1	1	2	1	2	2	2	1	0	1	1	1	1	1	1	1	1	0	0	0	0	0	0	0	0	1
879	1	0	0	0	0	2	1	1	2	2	0	0	2	2	2	0	0	0	0	2	0	1	0	0	0	0	1	2	2	1	0	1	1	0	0	2	1	0	2	2	0	1	1	0	1	1	0	1	1
880	0	2	0	0	0	0	0	0	2	1	0	0	0	0	0	0	0	2	1	0	1	0	0	0	0	1	0	2	2	2	0	1	1	1	0	1	1	0	2	2	0	1	1	0	0	0	0	0	0
881	0	0	0	0	0	1	1	0	1	1	1	0	0	0	0	0	0	2	2	0	0	1	0	0	0	1	0	2	1	2	2	1	1	2	1	2	2	0	1	1	1	1	1	0	1	2	0	0	0
882	1	2	0	0	0	0	1	0	1	1	0	0	1	1	1	0	0	1	0	1	0	0	0	0	0	0	0	2	2	2	2	2	1	0	2	2	1	0	2	2	0	1	1	0	2	1	0	0	1
883	0	2	1	0	0	2	0	0	2	2	0	1	1	0	0	1	0	2	1	1	1	1	1	1	1	1	0	1	2	2	0	1	1	0	1	1	1	0	1	0	1	1	1	0	1	2	0	1	1
884	0	2	1	0	0	2	1	0	2	0	0	0	0	0	0	0	0	1	0	1	0	0	0	0	0	1	0	1	2	2	0	1	1	0	0	2	1	0	0	0	2	0	0	0	0	1	0	0	0
885	0	0	0	0	0	2	1	1	2	2	0	1	1	0	0	1	0	0	0	2	1	0	0	0	0	1	0	2	2	2	0	1	1	0	0	2	2	0	1	1	1	0	0	0	0	0	0	0	1
886	0	0	0	0	0	1	2	1	1	1	0	0	1	0	0	0	1	0	1	1	1	0	0	0	0	0	0	1	2	2	1	1	2	0	0	2	0	0	1	1	1	0	0	0	0	0	0	0	1
887	1	0	0	0	0	2	0	0	2	2	0	0	1	1	1	0	1	1	0	2	0	0	0	0	0	0	0	2	2	2	0	1	1	0	1	1	1	0	1	1	1	0	0	0	0	0	0	0	1
888	1	0	0	0	0	2	2	0	0	0	1	1	1	0	0	0	0	1	2	0	1	0	0	0	0	2	2	2	2	2	1	1	1	0	1	1	1	0	1	1	1	0	0	0	1	0	0	0	0
889	1	1	0	0	0	1	1	1	2	2	0	0	1	1	1	0	0	0	0	1	0	0	0	0	0	1	0	2	2	2	0	1	1	0	1	1	1	1	1	1	0	0	0	0	1	0	0	0	1
890	0	1	0	0	0	2	1	0	1	0	0	0	0	0	0	0	1	1	0	2	1	0	0	0	0	2	0	2	1	1	2	1	1	0	1	1	1	1	0	0	1	0	0	0	0	0	0	0	0
891	0	1	1	0	0	2	2	1	1	1	1	1	2	2	2	0	0	2	0	2	0	0	1	0	0	1	1	1	2	2	0	1	1	0	2	1	2	0	0	0	2	0	0	0	1	0	0	0	1
892	0	1	0	0	0	1	2	0	0	0	0	0	1	0	1	0	0	1	0	1	0	0	0	0	0	0	0	2	2	2	1	1	1	0	1	1	0	0	1	1	1	0	0	0	1	0	1	1	2
893	0	1	0	0	0	2	1	0	1	1	0	0	0	0	0	1	0	1	1	1	1	1	0	0	0	0	0	1	1	1	0	1	1	0	0	2	2	0	1	1	1	0	0	0	1	1	0	1	0
894	0	1	0	0	0	0	0	0	1	0	1	1	1	0	0	1	0	1	1	1	1	1	0	0	0	1	0	1	2	2	1	2	2	0	2	0	2	0	0	0	1	0	0	0	1	1	0	0	0
895	1	1	1	0	0	1	0	0	2	1	0	0	0	0	0	0	0	0	0	2	0	1	0	0	0	1	0	1	2	2	1	1	1	1	1	1	2	0	0	0	1	0	0	0	0	0	0	0	1
896	0	1	0	0	0	1	2	0	1	0	1	0	1	1	1	0	0	0	1	1	1	0	2	0	0	0	0	2	2	2	0	2	2	0	0	2	2	0	2	2	0	0	0	1	0	0	0	0	0
897	0	1	0	0	0	1	2	0	1	0	1	2	1	1	2	0	0	1	2	0	1	1	1	1	1	2	0	0	2	2	0	2	2	0	2	0	0	1	1	0	0	0	0	0	0	0	0	0	2
898	0	1	0	0	0	1	1	0	1	0	1	0	0	0	0	0	0	1	1	1	1	1	2	1	1	0	0	2	2	2	2	1	1	1	0	2	2	0	0	1	1	1	1	0	2	1	0	0	1
899	0	1	1	0	1	1	1	0	1	1	1	1	1	0	0	1	0	0	1	1	1	1	0	0	0	0	0	2	2	2	0	1	1	0	1	1	0	1	1	1	0	1	0	0	1	1	0	1	1
900	1	1	1	1	1	2	1	0	2	2	0	1	1	1	1	0	0	1	1	1	0	1	0	0	0	1	1	2	2	2	1	0	0	0	0	2	1	0	2	2	0	1	1	0	1	1	0	0	0
901	0	2	0	0	0	1	0	0	2	2	0	0	1	0	0	0	0	1	0	1	0	0	0	0	0	1	0	1	2	2	0	0	0	0	1	1	1	1	0	0	1	0	1	0	1	0	0	1	0
902	1	0	0	0	0	2	1	0	1	0	1	0	0	0	0	0	0	1	1	1	1	0	1	1	1	2	0	2	2	2	1	0	0	0	0	2	2	0	0	1	1	0	0	0	1	0	0	0	1
903	0	2	0	0	0	0	2	0	0	0	1	0	1	1	1	0	0	1	1	1	1	0	1	1	1	0	0	1	1	1	1	2	2	0	1	1	1	0	0	0	1	0	0	0	1	1	0	0	1
904	0	1	0	0	0	1	0	0	2	2	0	0	1	1	1	0	0	0	0	2	0	2	0	0	0	0	0	2	2	1	0	1	1	0	1	1	2	0	0	0	2	0	0	0	0	1	1	0	1
905	1	1	0	0	0	2	1	0	1	1	0	0	1	1	1	0	0	0	0	2	0	2	0	0	0	0	0	2	2	2	0	1	1	0	1	1	2	0	0	0	2	1	1	0	1	0	0	0	0
906	1	1	0	0	0	1	1	0	2	2	0	0	0	0	0	0	0	1	1	0	1	1	0	0	0	0	0	2	2	2	1	0	1	1	1	2	2	0	0	0	1	0	0	0	0	0	0	0	1
907	1	2	0	0	0	0	0	0	2	0	1	2	2	1	1	1	0	1	2	0	1	0	0	0	0	1	0	2	2	2	1	1	2	0	0	2	1	0	1	1	1	0	0	0	1	1	0	0	2
908	0	1	0	0	0	2	1	1	2	2	0	1	1	0	0	1	0	1	0	1	0	0	0	0	0	1	1	1	1	1	1	1	0	1	1	2	2	0	1	1	1	0	0	0	0	0	0	1	2
909	0	2	0	0	0	0	1	1	2	2	0	0	0	0	0	0	0	2	2	0	0	0	1	0	0	0	1	1	1	1	1	1	1	1	1	1	1	0	0	0	2	0	0	0	0	0	1	0	1
910	0	1	0	0	0	1	0	0	2	1	1	0	1	1	1	0	0	0	1	1	1	0	0	0	0	1	0	2	2	2	2	1	2	1	2	1	1	0	0	0	2	0	0	0	0	0	1	0	1
911	0	2	0	0	0	0	1	0	2	0	0	1	1	0	0	1	0	2	2	0	0	0	0	0	0	2	1	1	1	1	1	1	2	0	1	1	2	0	1	1	1	0	0	0	2	0	0	0	2
912	1	2	0	0	0	1	0	0	2	1	0	1	1	0	0	1	0	1	1	1	1	1	0	0	0	0	0	2	1	1	1	2	2	0	1	1	1	0	0	0	1	2	2	0	2	1	1	0	1
913	0	1	0	0	0	2	2	1	2	1	0	0	1	1	1	0	1	2	1	1	0	0	0	0	0	2	0	2	2	1	0	0	0	0	1	1	2	0	1	1	1	0	0	0	0	1	0	0	1
914	0	2	1	0	0	1	1	1	2	2	0	1	1	1	1	0	0	1	0	1	0	0	1	0	0	0	1	2	1	1	1	1	1	0	0	2	0	0	2	1	0	0	0	1	2	0	0	0	1
915	0	2	0	0	0	0	0	0	2	2	0	1	2	1	1	0	0	0	0	2	0	0	0	0	0	1	0	2	1	1	1	2	2	0	0	2	1	0	1	1	1	2	1	0	1	0	1	0	1
916	0	2	0	0	0	1	2	0	1	0	1	0	0	0	0	0	0	0	0	2	0	0	0	0	0	2	0	2	2	2	0	1	1	0	0	2	2	0	2	2	1	0	0	0	1	0	0	0	2
917	1	1	0	0	0	0	1	1	1	1	0	1	2	1	1	0	0	0	0	2	0	1	0	0	0	2	0	0	2	1	0	1	2	0	1	1	0	0	1	1	1	0	1	0	1	1	0	0	0
918	0	0	0	0	0	2	1	0	2	1	0	0	1	1	1	0	0	0	0	2	0	1	0	0	0	0	0	0	2	2	0	0	1	1	1	1	1	1	1	1	0	1	0	0	1	1	0	0	1
919	1	1	0	0	0	1	2	1	2	1	0	0	0	0	0	0	0	1	1	1	1	0	1	0	0	2	0	2	2	2	0	1	0	2	1	1	1	0	0	0	1	0	0	0	1	2	0	1	0
920	0	1	0	0	0	2	1	1	2	1	0	0	0	0	0	0	0	0	1	1	0	0	1	0	0	0	0	2	2	2	2	1	1	0	0	2	1	0	2	2	0	0	0	0	0	1	0	0	0
921	0	2	0	0	0	1	0	0	1	1	1	0	1	1	1	0	1	2	0	1	0	1	2	1	1	1	0	1	2	2	0	1	1	0	1	1	2	0	0	0	2	1	1	0	1	1	0	1	0
922	1	1	0	0	0	0	0	0	2	2	0	0	0	0	0	0	0	1	1	1	1	0	0	0	0	1	0	1	2	2	0	1	1	0	1	1	2	0	0	0	2	0	0	0	0	0	0	0	1
923	0	2	0	0	0	0	1	0	1	0	2	1	1	1	1	0	0	1	0	1	0	0	0	0	0	1	0	1	2	2	0	1	1	0	0	2	1	1	0	0	1	0	0	0	0	0	0	0	0
924	0	0	0	0	0	1	1	0	2	1	0	1	1	0	0	1	0	1	1	1	0	0	1	0	0	1	0	2	2	2	0	1	1	0	0	2	1	0	0	0	1	1	0	0	1	0	0	2	2
925	0	1	0	0	0	0	0	0	2	2	0	0	0	0	0	0	0	0	0	2	0	0	0	0	0	0	0	2	1	1	1	0	0	0	0	2	2	0	0	0	2	0	0	0	0	0	0	0	0
926	0	1	0	0	0	1	1	1	2	1	0	0	0	0	0	0	0	1	1	1	1	0	0	0	0	0	0	1	2	2	0	1	1	0	1	1	1	0	1	1	0	1	1	0	1	1	0	0	0
927	1	1	0	0	0	1	1	0	2	1	0	0	0	0	0	0	1	0	1	1	1	1	0	0	0	1	0	2	2	1	0	2	2	0	0	2	1	0	0	0	2	0	0	0	0	0	1	0	1
928	0	1	1	1	1	2	2	0	0	0	2	1	2	1	1	0	0	0	0	2	0	0	0	0	0	1	0	2	1	0	1	2	2	0	1	1	1	0	2	1	0	1	1	0	1	0	0	0	1
929	1	0	0	0	0	2	1	1	2	1	0	0	0	0	0	0	0	1	0	1	0	1	0	0	0	0	0	1	2	2	1	0	0	0	0	2	2	0	0	0	2	0	0	1	0	1	0	0	1
930	0	2	0	0	0	1	2	1	1	1	0	1	1	1	1	0	0	1	1	1	1	0	0	0	0	0	0	1	2	2	1	2	2	0	1	1	2	0	0	0	1	0	0	0	2	1	0	0	1
931	0	1	0	0	0	2	1	0	1	0	0	0	0	0	0	0	0	2	2	0	0	0	0	0	0	2	0	2	2	2	0	0	1	0	0	2	1	0	1	1	1	0	0	0	1	0	0	0	0
932	1	1	0	0	0	1	2	0	2	2	0	0	1	1	1	0	0	1	1	1	1	0	1	0	0	0	0	2	2	2	1	1	1	1	0	2	1	0	0	0	0	0	0	0	1	0	0	0	1
933	1	0	0	0	0	1	2	1	1	1	0	0	1	1	1	0	0	1	1	1	0	0	0	0	0	1	0	1	2	2	0	2	2	0	0	2	2	0	0	0	1	0	0	0	0	0	0	0	0
934	0	1	0	0	0	2	1	0	1	1	0	1	2	1	1	1	0	1	1	1	1	1	0	0	0	0	0	2	1	2	2	0	1	0	0	2	1	1	0	0	1	0	0	0	1	0	0	1	1
935	0	1	0	0	0	2	1	0	1	0	0	0	0	0	0	0	0	1	1	1	0	0	0	0	0	1	0	1	1	2	1	1	1	0	1	1	1	0	2	2	0	0	0	0	0	0	1	0	2
936	0	1	1	0	0	1	2	0	1	1	0	0	0	0	0	0	0	1	1	1	0	1	0	0	0	0	0	1	1	1	1	0	0	0	0	2	1	0	0	0	2	1	1	0	1	2	0	0	2
937	0	1	0	0	0	0	2	0	0	0	1	0	1	1	1	0	0	0	0	1	0	1	1	1	1	0	0	2	1	1	2	1	1	0	2	1	2	0	1	1	1	0	0	0	1	0	0	1	1
938	1	0	0	0	0	2	1	1	2	2	1	1	1	0	0	0	0	1	0	1	0	1	0	0	0	0	0	2	2	2	1	1	2	0	0	2	2	0	0	0	1	0	0	1	0	0	1	0	2
939	1	2	0	0	0	1	1	1	2	2	0	0	2	1	1	0	1	2	1	1	0	0	0	0	0	1	0	2	1	1	2	1	1	0	1	1	2	0	1	1	1	1	1	0	0	0	0	0	0
940	1	1	0	0	0	0	2	0	1	1	1	0	1	1	2	0	0	2	0	1	0	1	0	0	0	0	0	2	1	1	2	1	1	1	2	0	2	0	1	0	1	0	0	0	0	0	0	0	1
941	1	1	0	0	0	1	1	1	2	2	0	0	0	0	0	0	0	1	1	1	1	1	1	0	0	1	0	2	2	2	0	0	1	1	1	1	1	0	1	1	1	1	0	0	2	1	0	0	0
942	1	1	0	0	0	1	2	1	1	1	0	0	1	1	1	0	0	0	0	2	1	0	1	0	0	2	0	2	2	2	0	1	2	0	1	1	1	0	0	1	1	1	1	0	1	1	0	0	0
943	0	2	0	0	0	1	1	0	1	0	1	0	1	1	1	0	0	0	0	2	0	0	0	0	0	1	0	1	2	2	0	1	1	0	1	1	0	0	1	1	1	0	0	1	2	0	0	0	0
944	0	2	0	0	0	0	2	0	1	0	2	0	2	1	1	0	0	1	2	0	1	1	1	1	1	2	0	1	1	2	1	2	2	0	1	1	1	1	0	0	1	1	1	0	1	0	1	0	1
945	0	0	0	0	0	1	2	0	0	0	1	0	1	0	0	0	0	0	0	2	0	0	0	0	0	2	0	1	2	2	0	1	1	0	1	1	1	0	2	2	0	0	0	1	0	1	0	0	1
946	1	2	0	0	0	0	1	0	1	1	0	1	2	1	1	0	1	1	0	2	0	2	0	0	0	0	1	2	2	2	0	2	2	0	1	1	2	0	0	0	2	0	0	0	0	0	0	0	2
947	0	0	0	0	0	2	1	0	1	1	1	1	2	2	2	0	1	2	2	0	2	1	0	0	0	0	0	2	2	2	1	2	1	0	2	2	1	0	0	0	1	1	1	0	1	2	2	0	2
948	1	1	0	0	0	1	1	0	1	0	1	1	1	1	1	0	1	2	1	1	1	0	0	0	0	1	0	2	2	2	1	1	0	1	1	1	1	0	1	1	1	0	0	0	0	2	0	0	0
949	1	2	0	0	0	0	2	1	1	1	1	1	1	1	2	0	0	1	1	1	0	0	0	0	0	2	0	1	1	1	0	1	0	0	1	1	1	0	1	1	1	1	0	0	1	0	1	1	1
950	0	2	1	0	0	2	2	1	1	1	0	1	1	1	1	0	1	2	1	1	0	1	0	0	0	0	0	1	2	2	0	1	1	0	1	1	2	0	0	0	1	0	0	0	0	0	0	0	1
951	1	1	0	0	0	1	2	0	1	1	1	1	1	1	1	0	0	1	0	1	0	0	1	1	1	1	0	1	2	2	0	0	0	0	1	1	1	0	0	0	1	2	2	0	2	1	0	0	1
952	0	2	0	0	0	0	2	0	1	0	2	1	1	0	0	0	0	0	0	2	0	0	0	0	0	2	0	2	2	2	1	1	1	0	1	1	2	0	1	0	1	1	0	0	1	1	1	0	1
953	0	1	0	0	0	2	1	0	1	1	1	0	0	0	0	0	0	1	0	1	0	1	0	0	0	1	0	2	2	2	1	0	1	1	1	1	0	1	0	0	0	1	1	0	1	1	1	0	1
954	0	1	0	0	0	2	1	0	1	1	1	1	1	0	0	1	1	2	2	0	1	0	0	0	0	2	0	2	2	2	1	0	1	2	1	2	0	0	0	0	0	0	0	0	0	0	0	0	1
955	0	1	0	0	0	1	2	0	2	2	0	0	0	0	0	0	0	2	2	0	0	1	0	0	0	1	0	2	2	2	1	0	0	0	0	2	2	0	1	1	1	0	0	0	0	0	0	0	1
956	1	0	0	0	0	2	1	1	2	1	0	0	0	0	0	0	0	0	1	1	1	1	0	0	0	0	1	2	1	1	1	2	2	0	1	1	2	0	0	0	1	1	0	0	1	0	0	1	2
957	1	1	0	0	0	1	2	1	1	1	1	0	1	0	0	0	0	0	0	1	0	1	0	0	0	1	0	1	2	1	1	2	1	0	1	1	1	0	0	0	1	1	1	0	0	0	1	1	2
958	0	1	0	0	0	1	2	0	0	0	0	0	1	0	0	0	0	0	0	1	0	0	0	0	0	2	0	1	2	2	0	0	0	0	0	2	1	0	0	0	0	0	0	0	0	0	0	0	1
959	1	0	0	0	0	1	1	0	1	1	2	0	1	1	1	0	0	1	1	1	1	1	1	1	1	1	0	1	1	1	1	2	2	0	2	0	1	0	1	1	1	0	0	0	0	0	0	0	0
960	1	1	0	0	0	1	1	0	1	1	0	0	2	2	2	0	0	0	0	2	0	1	0	0	0	1	0	2	2	2	1	1	2	0	1	1	1	1	0	0	0	0	0	0	0	0	1	0	2
961	1	1	1	0	0	2	1	1	2	1	0	0	1	1	1	0	0	0	1	1	1	1	0	0	0	2	1	1	1	1	1	0	0	0	0	2	1	0	1	1	1	0	0	0	0	1	0	0	2
962	0	1	0	0	0	1	2	0	1	0	0	1	1	0	0	0	0	1	1	1	0	0	0	0	0	2	0	1	2	2	1	1	1	1	2	0	2	0	0	0	2	0	0	1	0	0	0	0	1
963	0	1	0	0	0	1	0	0	2	1	0	0	1	1	1	0	0	1	1	1	0	0	0	0	0	1	1	2	1	1	1	1	2	1	1	1	0	1	1	1	0	1	1	1	1	2	0	0	1
964	1	1	0	0	0	1	0	0	1	0	0	0	0	0	0	0	0	1	1	0	1	1	0	0	0	0	0	2	2	2	2	2	2	1	1	0	2	0	0	0	1	0	0	0	0	0	0	0	1
965	1	1	0	0	0	0	1	0	1	1	2	1	0	0	1	0	0	2	2	0	1	0	0	0	0	1	1	2	1	1	1	2	2	0	1	1	1	0	1	0	2	0	0	0	0	0	0	0	0
966	1	1	0	0	0	1	2	0	1	1	0	0	2	1	1	0	0	1	1	1	0	0	0	0	0	0	0	1	2	2	1	2	2	0	1	1	1	1	0	0	1	0	0	1	0	1	0	0	2
967	0	1	0	0	0	1	1	0	1	1	1	0	1	1	1	0	0	1	1	1	1	0	0	0	0	1	0	2	1	1	2	1	1	0	2	1	1	1	0	0	1	0	0	0	0	0	1	0	1
968	1	2	0	0	0	0	2	0	1	0	1	1	2	1	1	1	0	0	0	2	1	1	0	0	0	1	0	2	1	1	2	1	1	0	0	2	1	0	2	2	0	0	0	0	0	0	0	0	1
969	1	2	0	0	0	1	1	0	0	0	1	0	0	0	0	0	0	1	1	1	1	0	0	0	0	0	0	2	2	1	1	1	1	0	0	2	2	0	0	0	2	1	1	0	2	0	0	0	1
970	1	1	0	0	0	1	2	1	1	1	0	1	0	0	1	0	1	1	0	2	1	1	0	0	0	0	1	1	1	1	1	1	1	0	1	1	1	1	0	0	1	2	2	0	2	1	1	1	2
971	0	2	0	0	0	2	2	0	0	0	1	0	1	1	1	0	0	1	0	1	0	0	1	0	0	1	0	2	2	2	1	1	1	0	2	1	0	1	1	1	0	0	0	0	0	0	0	0	2
972	1	1	0	0	0	2	2	0	2	2	0	0	1	1	1	0	0	1	0	2	0	1	0	0	0	2	0	2	2	2	0	1	0	1	0	2	1	0	0	0	1	0	1	0	1	1	1	0	1
973	0	0	0	0	0	1	1	1	2	2	0	0	0	0	0	0	0	0	0	2	0	0	0	0	0	1	0	1	2	2	1	1	1	0	1	1	1	0	1	1	1	0	0	0	1	0	0	0	0
974	1	0	0	0	0	2	2	1	1	1	1	1	1	1	1	0	0	0	0	2	1	1	1	1	1	1	0	1	2	2	1	1	0	1	1	1	2	0	2	2	0	0	0	0	0	0	0	0	2
975	0	2	1	0	0	1	1	0	1	1	1	0	1	1	1	0	0	0	0	1	0	0	1	0	0	1	0	2	2	2	0	2	1	0	0	2	2	0	1	1	1	0	0	0	1	1	0	0	0
976	1	0	0	0	0	2	1	0	1	0	0	1	1	0	0	0	0	1	2	0	1	0	0	0	0	1	0	2	1	1	1	1	1	1	1	1	1	0	0	0	1	0	0	0	0	1	0	0	1
977	0	2	0	0	0	0	0	0	1	1	0	2	1	1	2	0	0	0	0	2	0	0	0	0	0	1	1	2	2	2	0	2	1	1	1	1	2	0	1	1	1	0	0	0	1	2	0	0	1
978	0	0	0	0	0	2	1	1	2	1	0	0	1	1	1	0	0	0	0	2	0	0	1	0	0	1	0	2	2	2	1	1	1	0	0	2	1	0	2	1	0	0	0	0	0	2	0	0	2
979	1	2	0	0	0	0	1	0	1	0	1	0	1	1	1	0	0	1	1	1	0	0	0	0	0	0	0	1	2	2	1	0	0	2	1	1	1	0	0	0	2	0	0	0	0	0	0	0	0
980	0	2	0	0	0	0	1	0	2	1	0	0	1	1	1	0	0	0	0	2	1	0	0	0	0	0	1	2	2	2	1	0	0	0	0	2	0	0	1	1	0	0	0	0	0	0	1	0	1
981	1	1	0	0	0	1	1	1	2	2	0	0	1	1	1	0	1	1	0	2	1	0	0	0	0	0	0	2	1	1	2	0	0	0	0	2	1	0	1	0	1	0	0	0	1	0	1	0	2
982	0	2	1	0	0	1	1	1	2	1	0	0	0	0	0	0	0	0	0	2	0	0	1	0	0	1	0	2	2	2	1	1	2	1	1	1	1	0	1	0	1	0	0	1	0	0	0	2	2
983	0	2	0	0	0	0	2	0	0	0	0	0	0	0	0	0	0	0	0	1	0	0	0	0	0	1	1	2	2	2	0	1	0	1	1	2	2	0	0	0	2	0	0	0	0	0	0	0	0
984	0	1	0	0	0	1	2	0	0	0	2	0	1	1	1	0	0	0	0	2	0	0	0	0	0	1	0	2	2	2	1	0	1	1	1	1	2	0	0	1	1	1	1	0	1	1	0	0	1
985	1	1	1	0	0	2	2	0	0	0	2	0	1	1	1	0	0	2	1	0	1	1	0	0	0	1	0	2	1	1	2	0	0	1	0	2	1	0	0	0	1	0	0	0	0	0	1	0	2
986	1	1	0	0	0	1	2	1	1	1	1	0	1	1	1	0	0	1	0	1	0	0	0	0	0	0	0	1	2	2	1	1	1	0	1	1	1	0	0	0	1	0	0	0	0	0	0	0	1
987	0	2	0	0	0	1	0	0	1	1	1	0	1	1	0	0	0	2	0	1	0	1	0	0	0	2	0	2	2	1	2	1	1	0	2	1	1	1	0	0	1	1	1	0	0	0	0	0	0
988	0	0	0	0	0	1	0	0	2	1	0	0	0	0	0	0	0	0	1	1	1	1	0	0	0	1	0	2	2	1	1	1	1	0	1	1	0	1	0	0	0	0	0	0	0	0	0	0	1
989	1	2	1	0	0	1	2	1	1	1	1	0	1	1	2	0	0	1	1	1	1	0	0	0	0	1	0	2	2	2	0	2	1	0	1	1	1	0	0	0	1	0	0	0	0	0	0	0	0
990	0	0	0	0	0	1	1	1	2	2	0	1	1	1	1	0	0	0	1	1	1	1	1	1	1	1	0	2	2	2	0	1	1	1	2	0	1	0	0	0	1	0	0	0	0	1	0	0	1
991	0	2	0	0	0	1	1	0	1	1	1	0	0	0	0	0	0	1	1	1	1	0	0	0	0	1	0	1	2	2	1	2	2	0	0	2	2	0	0	0	1	1	1	0	1	0	0	0	0
992	0	1	0	0	0	2	2	1	1	1	1	0	0	0	0	1	0	0	0	2	0	1	0	0	0	0	0	1	2	2	1	2	1	1	1	1	0	0	1	1	1	0	0	0	1	1	0	0	2
993	1	1	2	0	1	0	1	0	1	0	1	0	0	0	0	0	0	1	1	1	1	1	1	1	1	0	1	1	2	2	0	0	0	0	0	2	1	0	1	1	1	0	0	0	1	0	0	0	1
994	1	2	0	0	0	2	1	0	1	1	0	0	0	0	0	0	0	0	0	2	0	0	0	0	0	0	0	2	1	1	2	2	1	1	1	1	1	0	0	0	1	0	0	0	0	1	0	0	0
995	0	2	0	0	0	1	1	0	0	0	0	0	1	1	1	0	0	1	1	1	1	0	0	0	0	1	0	2	2	2	2	2	1	0	0	2	0	0	2	2	0	0	0	0	0	0	0	0	1
996	0	0	0	0	0	2	0	0	2	2	0	1	1	0	0	1	0	0	0	2	0	1	0	0	0	2	1	2	2	2	0	1	0	0	1	1	0	1	1	1	0	1	1	0	1	0	0	0	0
997	1	2	1	0	0	1	1	0	1	1	0	0	1	0	1	0	0	1	1	1	1	1	2	1	1	0	0	2	1	1	2	1	1	0	0	2	0	0	2	2	0	1	1	0	0	2	0	0	0
998	0	1	0	0	0	2	1	0	2	1	0	0	0	0	0	0	0	0	0	2	0	0	0	0	0	0	0	2	1	1	1	1	0	1	1	2	1	0	2	2	0	1	1	0	1	0	0	0	1
999	1	1	0	0	0	1	2	0	1	1	0	1	2	1	1	0	0	1	1	1	1	0	0	0	0	2	0	1	2	2	0	0	0	0	0	2	1	0	0	0	1	0	0	1	0	0	0	1	1
1000	1	1	0	0	0	1	1	0	1	1	1	0	1	0	0	0	0	2	1	1	1	0	0	0	0	1	0	2	1	1	2	0	1	0	0	2	1	0	0	0	2	0	0	0	0	0	0	0	1
[truncated: 252 more columns]
