# Supplementary material for: KNN-MDR: a learning approach for improving interactions mapping performances in genome wide association studies
Source: BMC Bioinformatics. 2017 Mar 21;18:184. doi: 10.1186/s12859-017-1599-7 (PMC5361736; doi:10.1186/s12859-017-1599-7)
Supplement: Supplementary file 5 — The data set(s) supporting the results of Table 3. (ZIP 7092 kb) [file 12859_2017_1599_MOESM5_ESM.zip › 000/S60/mkallsimul.dat]

1	1	0	0	0	0	1	2	0	2	0	0	0	1	1	0	0	0	0	2	1	1	1	0	0	0	1	1	0	0	2	1	0	0	0	0	2	2	0	1	1	0	0	1	2	1	2	0	0	0
2	1	0	0	0	0	0	1	0	1	0	1	1	1	0	0	0	0	0	2	0	0	1	0	0	0	1	0	2	2	0	0	1	2	0	1	1	1	0	0	0	0	0	0	2	0	0	0	0	1
3	0	0	1	0	0	2	2	1	2	0	0	0	1	1	0	0	0	2	1	1	1	0	0	0	0	1	1	0	1	1	1	1	2	0	0	2	1	0	2	2	0	0	0	1	0	0	0	0	0
4	1	0	0	0	0	2	1	0	0	0	0	0	2	2	0	0	0	2	0	0	0	0	0	0	0	1	2	0	0	2	1	1	1	2	1	1	1	1	0	0	0	1	1	2	1	1	0	0	0
5	1	0	0	0	0	2	2	1	2	0	0	0	0	0	0	0	0	1	1	1	0	0	1	0	1	0	1	0	1	2	0	0	1	0	1	1	1	0	1	0	2	0	1	2	1	0	0	0	0
6	0	0	0	0	0	1	2	0	2	0	0	0	0	0	0	0	0	1	1	1	0	1	0	0	0	1	1	1	2	0	1	1	1	1	0	2	1	0	1	1	0	0	0	2	1	0	0	1	0
7	0	0	1	0	0	2	1	0	1	0	1	0	0	0	0	0	0	1	1	1	1	1	0	0	0	1	1	1	1	2	0	1	0	0	0	2	1	0	1	0	1	0	0	0	0	0	0	0	0
8	0	0	0	0	0	2	2	0	1	0	1	0	0	0	0	0	0	0	2	0	0	0	1	1	1	0	1	0	1	1	0	2	1	0	1	1	1	1	1	1	0	0	1	1	1	0	0	0	0
9	0	0	0	0	0	2	2	1	1	0	0	0	2	1	1	1	0	2	0	1	1	0	1	0	0	1	2	1	1	1	2	1	1	0	0	2	1	0	0	0	0	0	0	1	0	0	0	0	0
10	0	0	0	0	0	1	2	0	1	0	0	1	2	1	0	0	0	0	2	1	1	0	0	0	1	0	1	0	2	0	0	2	1	0	1	1	1	0	1	1	0	0	0	1	0	0	0	0	0
11	0	0	0	0	0	1	1	0	2	1	0	1	2	0	0	0	0	1	1	1	1	1	1	1	1	0	0	0	1	1	0	0	0	0	0	2	1	2	0	0	1	0	2	2	0	1	0	0	0
12	0	0	0	0	0	0	2	1	1	0	1	1	1	0	0	1	0	2	0	2	1	1	0	0	1	0	1	0	0	1	1	0	0	0	1	2	1	0	1	1	0	0	1	1	1	1	0	0	0
13	0	0	0	0	0	1	1	0	1	0	0	0	0	0	0	0	0	2	1	0	0	0	0	0	0	1	0	2	2	0	0	0	1	0	1	1	2	0	0	1	0	0	0	1	0	0	0	0	0
14	0	0	0	0	0	1	2	0	1	0	1	0	1	0	0	0	0	0	2	0	0	1	0	0	0	2	2	0	0	2	0	0	0	0	0	2	2	0	1	1	1	1	1	2	1	0	0	1	0
15	0	0	0	0	0	2	2	0	1	0	1	1	2	2	0	0	0	0	2	0	0	1	0	0	0	0	2	1	1	2	0	0	1	1	1	1	2	0	1	1	0	0	0	2	0	0	0	0	0
16	1	0	0	0	0	2	2	0	1	0	0	0	2	1	1	1	0	1	1	1	1	1	1	1	1	1	2	0	0	2	0	0	0	0	0	1	2	1	0	0	0	2	2	2	0	1	0	1	0
17	0	0	0	0	0	1	2	1	1	0	0	0	2	0	1	1	0	2	0	0	0	0	0	0	0	1	1	2	2	1	0	1	1	0	1	1	1	0	1	1	0	0	1	1	1	0	1	0	0
18	1	0	0	0	0	1	2	1	2	0	0	1	1	0	0	0	0	1	1	1	1	1	0	0	0	0	1	1	1	1	0	0	1	1	1	1	0	0	0	0	0	0	1	1	1	0	0	0	0
19	1	0	0	0	0	1	2	0	2	0	1	0	2	1	0	0	0	0	2	1	1	1	1	1	1	2	2	0	0	2	0	0	0	1	1	1	1	0	0	0	0	1	1	2	1	1	1	0	0
20	0	0	0	0	0	2	1	1	1	0	0	0	1	1	0	0	0	1	1	1	1	1	0	0	0	0	2	0	0	2	0	0	0	0	0	2	2	0	1	0	1	0	0	2	0	0	0	0	0
21	0	0	0	0	0	1	1	0	2	0	0	0	0	0	0	0	0	1	1	1	1	0	0	0	0	1	2	0	0	2	0	0	0	1	0	2	2	0	0	0	0	0	0	0	0	1	0	2	0
22	1	0	1	0	0	0	2	0	2	0	0	0	0	1	0	0	0	1	1	1	0	0	0	0	0	1	0	2	2	0	0	1	1	0	0	2	1	1	0	0	0	0	0	2	0	1	0	0	0
23	0	0	0	0	0	0	1	0	1	0	0	0	1	0	0	0	0	1	0	0	0	0	0	0	1	1	2	0	0	1	1	0	0	1	0	2	1	0	1	1	0	0	0	1	0	0	0	0	0
24	0	0	0	0	0	1	2	0	1	0	1	0	0	0	0	0	0	1	1	0	0	0	0	0	1	1	2	0	0	0	0	0	1	0	0	2	1	1	1	1	0	0	0	2	0	0	0	1	1
25	1	0	1	0	0	1	2	1	1	0	0	1	1	0	0	0	0	1	1	1	1	0	0	0	0	1	2	0	0	2	0	2	2	0	0	2	1	1	0	0	0	0	0	1	0	0	0	0	1
26	0	0	0	0	0	0	1	0	1	0	1	0	1	0	1	1	1	2	0	1	1	0	0	0	0	0	2	0	0	2	1	1	0	0	0	2	1	0	1	1	0	0	0	1	0	1	0	0	0
27	0	0	0	0	0	2	2	0	1	0	0	0	0	0	0	0	0	0	1	0	0	1	0	0	1	1	1	0	1	1	1	0	1	2	0	2	1	1	0	0	0	0	0	1	0	1	0	0	2
28	0	0	0	0	0	1	1	0	0	0	1	1	1	0	0	0	0	0	2	0	0	0	0	0	1	1	2	0	0	2	1	1	0	1	1	2	2	0	0	0	0	0	1	2	1	1	0	0	0
29	0	0	0	0	0	1	2	1	1	1	0	0	0	0	0	0	0	0	2	0	0	0	0	0	0	1	1	0	1	1	0	1	1	1	1	1	1	0	0	0	0	1	1	1	1	0	0	0	0
30	0	0	0	0	0	1	1	0	2	0	0	1	1	0	0	1	0	0	2	1	1	0	0	0	0	1	1	0	0	1	1	1	1	1	1	1	1	0	1	1	0	0	0	1	0	0	0	0	0
31	1	0	0	0	0	1	2	0	1	0	1	0	1	0	1	1	0	1	1	1	0	0	0	0	0	1	2	0	0	2	0	0	2	0	1	1	1	0	1	1	0	0	1	1	1	1	0	0	1
32	1	0	1	0	0	1	2	0	2	0	0	0	1	1	0	0	0	1	1	1	1	0	0	0	0	1	0	0	1	1	0	2	2	0	2	0	2	1	0	0	0	0	1	2	0	0	0	0	1
33	0	0	0	0	0	0	2	0	0	0	0	0	0	0	0	0	0	1	1	1	0	1	2	1	1	1	1	0	1	1	0	0	0	1	1	1	2	0	0	0	0	0	0	0	0	0	0	0	1
34	0	0	1	0	0	1	2	0	1	0	0	0	0	0	0	0	0	1	2	1	1	0	0	0	1	1	2	0	0	2	0	1	0	0	0	2	1	1	0	0	1	1	1	2	0	1	0	0	0
35	0	0	0	0	0	1	1	0	0	0	0	1	2	1	0	1	0	0	1	0	0	0	0	0	1	2	1	1	1	1	0	0	0	0	0	2	1	1	0	0	0	0	0	1	0	1	0	0	0
36	0	0	0	0	0	1	2	0	2	0	0	0	1	1	0	0	0	1	1	1	0	1	0	0	0	1	1	0	1	1	0	1	1	0	0	2	1	1	0	0	0	0	1	2	1	2	0	1	0
37	0	0	0	0	0	1	2	1	2	0	0	0	1	1	0	0	0	1	1	1	1	0	1	0	0	2	1	1	1	1	0	1	1	0	0	2	1	0	1	1	0	1	1	1	1	0	0	0	0
38	0	0	0	0	0	2	2	0	2	0	0	0	0	0	0	0	0	1	1	0	0	0	0	0	0	0	1	0	1	1	0	1	1	1	1	0	1	0	1	1	0	0	0	0	0	0	0	1	0
39	1	0	0	0	0	0	2	0	1	1	0	0	0	0	0	0	0	0	2	0	0	1	0	0	0	2	2	0	0	2	0	1	1	0	0	2	1	0	1	0	1	2	2	2	1	0	0	0	0
40	0	0	0	0	0	2	1	0	1	0	1	0	1	1	0	0	0	0	2	1	1	0	0	0	1	0	1	0	1	1	0	0	0	1	1	1	1	0	0	0	0	0	0	1	2	1	0	0	0
41	1	0	0	0	0	0	2	1	2	0	0	0	1	0	1	1	0	1	1	1	1	1	0	0	0	0	1	0	0	1	0	1	0	2	1	1	2	0	0	0	1	0	0	2	0	0	0	0	1
42	0	0	0	0	0	2	2	0	2	1	0	1	1	0	0	0	0	0	1	1	1	1	1	0	0	1	0	1	0	0	1	0	2	0	0	2	1	0	2	2	1	0	0	2	0	0	0	0	0
43	1	1	0	0	0	1	1	1	2	0	1	0	1	1	0	0	0	0	2	0	0	0	0	0	0	2	2	0	0	2	1	0	1	0	0	2	1	0	0	0	0	0	1	1	1	0	0	0	1
44	0	0	0	0	0	0	2	0	1	0	0	0	1	0	0	1	1	2	1	0	0	0	0	0	0	1	2	0	0	2	1	2	1	0	1	1	2	0	1	0	1	0	0	0	0	0	0	1	0
45	0	0	0	0	0	2	2	0	2	0	0	2	2	1	0	0	0	0	2	0	0	0	0	0	0	1	2	0	0	1	0	0	1	0	0	2	2	0	0	0	0	2	2	2	0	1	0	0	0
46	0	1	0	0	0	1	1	1	1	0	0	0	2	2	0	0	0	1	1	0	0	0	0	0	0	1	2	0	0	2	1	0	2	0	0	2	1	1	0	0	1	1	1	1	0	0	0	1	0
47	0	0	0	0	0	1	2	1	2	0	0	0	1	1	0	0	0	0	1	1	1	1	1	0	0	0	2	0	0	2	0	1	1	0	1	1	0	0	1	1	0	1	1	2	1	0	0	0	0
48	1	0	0	0	0	1	2	0	2	0	0	1	1	1	0	0	0	0	2	0	0	0	1	0	0	1	1	0	0	1	0	1	1	1	1	2	1	0	1	1	0	0	0	2	0	0	0	0	1
49	0	0	0	0	0	2	2	0	1	0	1	0	0	0	0	0	0	1	1	1	1	0	0	0	0	1	2	0	0	2	2	0	1	0	1	2	0	1	0	0	0	0	0	2	0	0	0	0	0
50	1	0	0	0	0	1	2	0	2	0	0	0	0	0	0	0	0	1	2	1	0	1	1	1	1	1	1	2	2	1	0	0	1	0	1	2	1	0	2	1	1	0	1	1	1	0	0	0	1
51	0	0	0	0	0	1	2	0	2	0	0	0	0	0	0	0	0	0	2	1	1	0	0	0	0	1	2	0	0	2	1	1	2	0	2	0	2	0	1	1	0	0	2	2	1	1	0	0	0
52	0	0	1	0	0	2	2	0	0	0	1	0	0	0	0	0	0	2	0	1	0	1	1	1	1	0	2	0	0	2	0	1	1	0	1	1	1	0	0	0	0	0	0	2	0	0	0	0	0
53	0	0	0	0	0	0	1	0	0	0	1	1	2	1	0	0	0	1	1	1	0	1	1	0	1	1	1	0	1	0	0	2	2	0	1	1	1	0	0	0	0	0	1	1	0	1	0	0	1
54	0	0	0	0	0	0	2	0	2	0	0	1	0	0	0	0	0	2	1	1	1	1	0	0	0	2	1	1	1	1	0	0	1	0	1	1	2	0	0	0	0	0	0	2	0	0	0	0	1
55	0	0	0	0	0	1	1	0	0	0	1	0	1	1	0	0	0	1	1	1	0	0	0	0	0	2	1	0	1	1	1	1	1	0	0	1	1	0	2	2	0	0	0	1	0	1	0	0	0
56	1	0	2	0	1	0	2	0	2	0	0	0	1	1	0	1	0	0	1	0	0	0	0	0	0	0	1	1	1	1	0	0	0	0	0	2	2	0	0	0	0	0	1	2	1	2	0	0	1
57	0	0	0	0	0	0	1	1	1	0	1	0	1	2	0	0	0	1	1	1	1	0	0	0	0	1	1	0	1	1	0	1	2	0	1	1	1	1	0	0	0	0	0	1	0	0	0	0	0
58	1	0	0	0	0	1	1	0	1	0	1	0	2	0	1	1	0	1	1	0	0	1	1	1	1	1	1	1	0	1	2	1	2	0	0	2	1	0	2	1	1	1	1	2	1	1	0	0	1
59	0	0	0	0	0	1	2	1	2	0	0	1	1	1	0	0	0	0	2	0	0	1	1	1	1	1	1	0	0	1	0	1	2	0	2	0	2	0	0	0	0	0	0	0	0	0	0	0	0
60	0	0	1	1	1	1	2	0	1	0	0	0	0	0	0	0	0	0	2	0	0	0	1	1	1	1	1	0	1	1	0	1	1	0	2	1	1	0	0	0	0	0	0	0	0	0	0	0	0
61	0	0	0	0	0	1	2	0	0	0	1	0	0	0	0	0	0	0	1	1	1	0	1	0	0	1	1	0	0	1	1	0	0	1	2	1	1	0	1	1	0	0	0	2	1	1	0	0	0
62	0	0	0	0	0	2	1	0	1	0	1	1	2	2	0	0	0	2	0	1	1	0	0	0	1	1	1	0	1	1	1	0	1	1	1	1	2	0	0	0	0	0	0	2	0	0	0	0	0
63	0	0	0	0	0	2	2	0	0	0	0	0	0	0	0	0	0	2	0	1	1	0	0	0	0	0	1	0	0	1	0	1	0	0	0	2	0	0	0	0	0	0	2	2	1	1	0	0	0
64	0	0	0	0	0	0	2	0	2	0	0	0	1	1	0	0	0	0	1	0	0	1	0	0	0	2	1	1	1	1	0	1	1	1	1	1	2	0	0	0	0	0	0	2	0	1	0	0	0
65	0	0	0	0	0	2	1	0	1	0	1	0	2	2	0	0	0	0	2	0	0	0	0	0	0	1	2	0	0	2	0	1	1	0	1	1	2	0	1	1	0	0	2	2	1	1	0	1	1
66	0	0	0	0	0	1	2	1	1	0	0	1	1	1	0	0	0	1	1	1	1	0	0	0	0	1	0	1	2	0	0	0	1	0	1	1	1	0	0	0	0	0	0	1	0	0	0	0	0
67	0	0	0	0	0	0	1	0	1	0	1	0	2	1	1	1	0	0	2	0	0	0	0	0	1	1	2	0	0	2	1	0	2	1	2	1	0	0	1	1	0	1	1	1	0	0	0	0	0
68	0	0	0	0	0	1	2	1	1	0	0	0	1	1	0	0	0	1	1	1	1	0	0	0	0	1	2	0	0	2	0	1	0	1	1	2	1	0	0	0	0	0	0	1	0	1	0	1	0
69	0	0	0	0	0	1	2	1	2	0	0	0	1	0	0	0	0	1	1	0	0	1	0	0	0	1	0	2	2	1	1	0	1	1	1	2	1	1	0	0	0	0	0	1	0	0	0	0	0
70	1	0	0	0	0	1	2	0	2	0	0	0	1	1	0	0	0	0	2	0	0	1	1	1	1	2	2	0	1	1	0	0	1	1	1	1	2	0	0	0	0	0	0	2	0	0	0	0	0
71	0	0	0	0	0	0	2	0	2	0	0	0	1	0	0	0	0	0	2	0	0	0	0	0	0	1	1	0	0	1	0	2	1	1	0	2	0	0	2	1	1	1	1	1	0	1	0	1	0
72	1	0	0	0	0	2	1	0	1	0	1	0	0	0	0	0	0	2	1	0	0	2	0	0	0	0	2	0	0	1	1	0	0	1	1	1	0	1	1	1	0	0	0	2	0	0	0	0	0
73	0	0	0	0	0	0	1	1	1	0	0	0	0	0	0	0	0	1	1	2	1	1	0	0	0	2	2	2	1	1	1	2	1	0	1	1	1	1	0	0	0	0	0	2	0	1	0	0	1
74	0	0	1	1	1	1	2	0	2	0	0	0	2	1	0	0	0	0	2	1	0	0	0	0	1	2	2	1	1	2	0	0	1	1	0	2	2	0	1	1	1	1	1	2	0	2	0	0	0
75	1	0	0	0	0	1	1	0	1	0	1	0	1	1	0	0	0	1	1	1	1	0	0	0	1	2	1	0	2	0	0	1	1	1	2	0	1	0	1	1	0	0	0	1	1	0	0	0	1
76	1	0	0	0	0	0	2	0	2	0	0	0	1	1	0	0	0	1	1	0	0	1	1	1	1	1	1	1	0	1	1	0	0	0	1	1	2	0	0	0	0	0	0	1	0	0	0	0	1
77	1	0	0	0	0	2	2	0	1	0	0	0	0	0	0	0	0	2	0	1	1	1	0	0	0	2	2	0	0	1	1	1	2	0	0	2	1	0	0	0	0	1	1	2	2	0	0	1	0
78	1	0	0	0	0	0	2	0	1	0	0	1	1	1	0	0	0	1	1	2	1	1	0	0	0	0	1	0	0	1	0	0	1	0	0	2	1	0	2	2	0	0	1	1	1	1	0	0	0
79	0	0	0	0	0	1	2	0	1	0	1	1	2	1	1	1	0	0	2	1	0	1	1	0	1	1	1	0	1	2	0	0	2	1	1	1	2	0	0	0	0	0	0	0	0	0	0	0	0
80	1	0	0	0	0	0	1	0	0	0	0	0	1	2	0	0	0	0	2	1	1	1	0	0	0	1	2	0	0	1	1	1	0	0	0	2	1	1	0	0	0	0	0	1	0	0	0	0	0
81	1	1	0	0	0	1	2	1	1	0	0	0	1	1	0	0	0	0	2	0	0	1	0	0	0	1	2	1	1	2	0	2	2	0	2	0	1	0	1	1	0	1	1	2	0	0	0	0	0
82	0	0	1	0	0	1	2	1	1	0	0	0	0	0	0	0	0	1	2	1	1	0	0	0	0	0	2	0	0	2	2	0	0	2	1	1	2	0	1	1	1	0	0	2	0	0	0	1	0
83	0	0	0	0	0	0	2	0	1	0	1	0	0	0	0	0	0	1	1	1	1	0	0	0	0	0	1	1	1	1	1	1	1	1	0	2	1	0	0	0	0	0	0	2	0	0	0	1	0
84	0	0	0	0	0	2	1	1	1	0	1	1	2	1	0	0	0	2	0	1	0	0	1	0	0	1	1	1	1	1	1	2	1	0	1	1	2	0	0	0	0	0	1	2	1	0	0	0	0
85	1	0	0	0	0	1	1	0	1	0	1	1	1	0	0	0	0	0	2	0	0	0	0	0	0	0	1	1	1	1	0	0	1	2	1	1	2	0	0	0	1	1	1	2	1	1	0	0	1
86	0	0	0	0	0	0	1	1	2	0	0	1	2	1	0	0	0	0	2	0	0	1	1	1	1	1	0	1	1	1	0	0	0	1	0	2	0	1	1	0	1	0	1	2	1	1	0	0	2
87	0	0	0	0	0	2	1	0	0	0	1	0	1	1	0	0	0	0	2	1	1	0	1	1	2	2	1	0	0	1	1	1	2	0	1	1	1	1	0	0	0	0	1	2	1	1	0	0	0
88	1	0	0	0	0	2	2	1	1	0	0	1	1	0	0	0	0	2	0	2	1	1	0	0	0	0	2	0	0	2	0	1	1	0	0	2	2	0	0	0	0	0	0	1	0	1	0	0	0
89	0	0	1	1	1	2	1	1	1	0	1	0	1	1	0	0	0	0	2	0	0	2	0	0	0	0	1	0	1	1	0	0	1	1	1	1	0	1	1	1	0	0	0	0	1	0	0	0	0
90	1	0	0	0	0	0	1	0	0	0	0	0	0	0	0	0	0	1	1	0	0	0	1	0	1	1	1	0	0	1	1	1	1	0	0	2	2	0	1	0	1	0	1	2	1	1	0	0	0
91	1	0	0	0	0	1	2	0	2	0	0	1	2	1	0	0	0	1	2	1	1	0	0	0	0	1	1	0	0	1	1	1	0	1	0	2	2	0	1	1	0	0	0	2	0	0	0	0	1
92	0	0	0	0	0	2	2	0	1	0	1	0	0	0	0	0	0	1	1	0	0	0	0	0	1	1	0	2	2	0	0	1	1	0	1	1	1	0	0	0	0	0	0	1	1	1	0	0	1
93	0	0	0	0	0	2	1	0	1	0	1	0	0	0	0	0	0	1	1	1	0	0	0	0	0	1	1	0	1	1	1	1	1	0	0	2	1	0	2	2	0	0	0	2	0	0	1	0	1
94	1	0	0	0	0	2	2	0	2	0	0	0	1	1	0	0	0	1	1	1	1	1	1	1	1	0	2	1	1	1	2	1	1	0	0	2	0	1	0	0	0	0	1	2	1	0	0	0	0
95	1	0	0	0	0	1	1	0	0	1	2	0	1	1	0	0	0	1	1	0	0	0	0	0	0	1	0	1	1	0	0	0	1	0	0	2	1	0	1	1	0	0	0	2	0	0	0	0	0
96	0	1	0	0	0	1	2	0	2	0	0	0	1	1	0	0	0	0	2	0	0	1	0	0	0	0	1	0	1	0	0	2	1	0	2	0	0	1	1	1	0	0	1	2	0	0	0	0	0
97	0	0	0	0	0	2	1	0	1	0	0	0	1	1	0	0	0	0	2	1	1	0	0	0	0	2	1	0	1	1	0	0	0	0	0	2	1	0	2	2	0	0	0	1	0	0	1	0	0
98	0	0	0	0	0	2	1	0	2	0	0	1	1	0	0	0	0	0	2	0	0	1	0	0	0	0	1	0	0	2	0	0	0	1	0	2	1	0	0	0	0	0	0	0	0	0	0	0	1
99	0	0	0	0	0	2	1	1	1	0	1	0	0	0	0	0	0	2	0	1	1	0	0	0	0	2	0	0	1	0	0	0	0	2	1	2	1	0	1	0	2	0	1	1	1	0	0	0	0
100	0	0	0	0	0	1	2	0	1	0	0	0	0	0	0	0	0	2	0	1	1	0	0	0	0	1	2	0	0	2	0	1	1	0	1	1	2	0	1	0	1	0	0	1	0	0	0	0	0
101	0	1	0	0	0	1	0	0	1	0	0	0	0	0	0	0	0	0	2	0	0	0	0	0	0	1	1	1	2	0	1	0	0	0	0	2	2	1	0	0	0	0	0	2	0	0	0	0	1
102	0	0	0	0	0	2	2	0	2	0	0	0	0	0	0	0	0	1	1	1	1	1	0	0	0	0	1	0	0	2	1	0	0	0	0	2	1	0	2	2	0	0	1	2	0	0	0	0	1
103	0	0	0	0	0	2	1	0	1	0	0	0	2	2	0	0	0	2	0	0	0	1	1	1	1	1	2	1	1	1	2	1	2	0	1	1	1	0	0	0	0	0	1	2	0	0	0	0	0
104	0	0	1	0	0	1	2	0	1	0	0	0	0	0	0	0	0	0	2	0	0	1	0	0	0	1	2	1	1	2	0	1	1	0	2	1	2	0	0	1	0	0	0	2	0	1	0	0	1
105	0	0	0	0	0	1	2	0	2	0	0	1	1	0	0	0	1	2	1	0	0	0	1	0	0	1	2	1	1	2	0	2	2	0	1	1	1	0	0	0	0	0	0	2	0	0	0	0	1
106	0	0	0	0	0	2	2	0	1	0	0	0	1	1	0	0	0	1	1	1	1	0	0	0	0	1	2	0	0	2	1	1	1	1	0	2	0	0	1	1	0	0	1	2	1	1	0	1	0
107	1	0	1	1	1	1	2	0	1	0	0	0	0	0	0	0	0	1	2	1	1	1	0	0	1	0	2	0	1	1	0	2	2	0	1	1	2	0	0	0	0	0	1	1	1	1	0	1	0
108	0	0	0	0	0	1	1	0	1	0	0	0	0	0	0	0	0	2	0	1	1	1	0	0	0	1	1	2	2	1	0	0	0	1	0	2	0	0	2	2	1	0	0	2	0	0	0	0	0
109	1	0	0	0	0	0	0	0	0	0	2	1	1	0	0	0	0	0	1	0	0	1	0	0	0	1	1	1	1	1	1	0	1	1	0	1	0	0	1	1	0	0	0	1	0	0	0	0	1
110	0	0	0	0	0	0	2	1	2	0	0	0	0	0	0	0	0	1	1	0	0	0	0	0	0	1	2	0	0	2	0	1	2	0	1	1	2	0	1	1	0	0	1	1	1	0	0	0	0
111	0	0	0	0	0	1	1	0	1	0	1	1	1	0	0	0	0	0	2	1	1	0	0	0	1	2	1	0	0	1	1	0	1	0	1	1	1	0	0	0	1	0	0	2	0	0	0	0	0
112	0	0	0	0	0	1	2	1	1	0	0	0	0	0	0	0	1	2	1	0	0	0	0	0	1	1	2	1	1	2	0	0	1	1	0	2	1	0	0	0	0	0	0	2	0	0	0	0	0
113	0	0	0	0	0	1	2	0	2	0	0	0	0	0	0	0	0	1	1	0	0	0	0	0	0	1	0	1	1	1	0	1	1	0	1	1	2	0	0	0	0	0	1	2	1	0	0	0	0
114	0	0	0	0	0	2	1	0	1	0	0	0	0	0	0	0	0	0	2	0	0	1	0	0	1	0	1	0	2	0	0	0	0	0	1	1	1	1	0	0	0	1	1	2	1	0	0	0	0
115	1	0	0	0	0	0	2	1	2	0	0	1	2	1	0	1	1	1	1	1	0	1	1	1	1	1	2	1	1	2	1	1	2	0	1	1	1	1	0	0	0	0	0	1	0	1	0	0	1
116	1	0	0	0	0	1	2	0	1	0	1	1	1	1	0	0	0	0	2	0	0	0	0	0	0	1	2	0	0	2	2	0	1	0	0	2	2	0	0	0	0	1	2	2	0	0	0	0	2
117	0	0	0	0	0	0	1	0	2	0	0	1	1	0	0	1	0	2	0	0	0	0	0	0	0	1	1	0	0	2	0	2	2	0	2	0	2	0	1	0	1	0	0	1	0	0	0	1	0
118	0	0	0	0	0	1	1	1	1	0	1	1	2	1	1	1	0	0	2	0	0	0	1	1	1	1	2	1	1	1	2	0	1	0	0	2	1	0	1	1	0	0	1	1	1	0	0	0	1
119	1	0	1	0	0	1	1	1	1	0	1	0	1	1	0	0	0	1	1	0	0	0	0	0	0	2	1	0	1	1	0	1	0	0	0	2	0	1	0	0	0	1	2	2	0	0	1	0	0
120	0	0	1	0	0	2	1	0	1	0	1	0	0	0	0	0	0	1	1	1	0	1	0	0	1	1	1	0	0	1	0	1	1	0	1	1	2	0	0	0	0	0	0	2	0	1	0	0	0
121	1	0	0	0	0	1	1	0	1	0	1	0	1	1	0	0	0	1	1	0	0	1	1	1	1	0	1	1	2	1	0	1	1	2	0	2	0	0	1	1	0	0	0	0	1	1	0	1	0
122	0	0	0	0	0	0	2	0	2	0	0	0	2	1	1	1	0	1	1	1	1	0	1	1	1	1	2	0	0	2	0	0	1	0	0	2	1	0	0	0	0	0	0	0	2	1	0	0	1
123	0	0	1	0	0	1	2	0	1	0	1	2	2	1	0	0	0	1	1	0	0	0	0	0	0	1	1	0	1	1	0	1	1	0	1	1	0	0	0	0	0	0	1	2	1	0	0	0	0
124	1	0	1	0	1	1	2	0	1	0	0	1	2	0	0	0	0	2	0	1	1	1	1	1	1	0	2	0	0	2	1	2	1	0	1	1	1	0	1	1	0	0	1	2	0	0	0	0	1
125	0	0	0	0	0	1	2	0	2	0	0	0	1	1	0	1	0	1	1	1	1	0	0	0	0	2	2	0	0	2	0	0	0	1	0	2	2	0	0	0	0	0	1	2	1	0	0	0	0
126	1	1	0	0	0	1	1	0	1	0	1	1	1	1	0	0	0	0	1	1	1	0	0	0	0	1	1	0	0	1	0	0	1	0	1	2	0	1	1	1	0	1	1	2	1	1	0	0	1
127	1	0	0	0	0	0	2	0	1	0	0	0	0	0	0	0	0	2	0	1	1	1	0	0	0	1	1	0	2	0	0	2	1	0	1	1	2	0	0	0	0	0	0	2	1	0	0	0	0
128	0	0	0	0	0	2	1	0	1	1	0	1	1	0	0	0	0	1	1	0	0	1	0	0	0	1	0	0	1	1	0	0	1	0	1	1	1	0	0	0	0	0	0	0	0	0	0	0	0
129	1	0	0	0	0	1	2	0	2	0	0	0	1	1	0	0	1	1	2	0	0	0	0	0	0	2	2	0	0	2	0	1	2	0	1	1	1	1	0	0	0	0	0	2	0	0	0	0	1
130	1	0	0	0	0	1	2	0	2	0	0	0	1	1	0	0	0	1	1	1	1	1	1	0	1	1	0	1	2	0	0	2	2	0	1	1	1	0	1	0	1	2	2	2	0	0	0	0	0
131	1	0	0	0	0	2	2	0	2	0	0	0	1	1	0	0	0	1	1	1	1	0	0	0	0	1	2	0	0	2	0	2	1	0	1	1	1	0	2	1	1	0	1	2	0	0	0	0	1
132	0	0	0	0	0	1	2	0	2	0	0	1	2	1	0	0	0	0	2	0	0	1	0	0	0	0	2	0	0	2	0	1	1	0	0	2	0	0	0	0	0	0	0	1	0	1	0	0	0
133	1	0	0	0	0	2	2	0	1	0	0	0	2	2	0	1	0	2	0	0	0	0	0	0	0	1	2	0	1	1	0	0	0	0	1	1	1	0	0	0	0	0	1	2	1	1	0	0	0
134	0	0	0	0	0	0	1	0	0	0	1	0	1	1	0	0	0	0	2	0	0	0	1	0	1	1	2	0	0	2	1	0	1	1	1	1	1	0	1	1	0	1	1	2	0	2	0	0	1
135	1	0	0	0	0	1	2	0	2	0	0	0	1	1	0	1	0	1	1	1	1	1	1	0	0	0	1	0	0	1	0	1	1	0	0	2	0	0	1	1	0	0	0	0	0	0	0	0	0
136	0	0	0	0	0	1	2	1	1	0	0	0	0	0	0	0	0	2	1	1	1	0	0	0	0	1	0	0	1	0	0	0	1	1	0	1	1	0	0	0	0	0	0	1	0	0	0	1	1
137	0	0	0	0	0	2	1	0	0	0	0	2	2	2	0	0	0	0	2	0	0	0	0	0	1	1	1	0	0	1	0	0	0	0	1	1	2	0	1	0	1	0	0	2	0	0	0	0	1
138	0	1	1	0	1	1	2	0	2	0	0	0	0	0	0	0	1	0	2	1	1	1	0	0	0	1	2	0	0	2	1	1	0	1	1	1	1	0	0	0	0	0	1	2	0	0	0	0	1
139	0	0	0	0	0	0	1	0	0	0	1	1	2	1	0	0	0	1	1	0	0	0	0	0	0	1	2	1	1	2	0	0	1	0	0	2	2	0	0	0	0	0	0	1	1	1	0	0	0
140	0	0	0	0	0	1	1	0	1	0	1	1	1	0	0	1	0	0	2	1	1	0	0	0	1	1	1	1	1	1	0	0	1	2	1	2	2	0	1	1	0	0	0	2	0	1	0	0	0
141	0	0	0	0	0	1	2	1	2	0	0	0	0	0	0	0	0	1	2	1	1	0	1	0	0	1	2	0	0	2	0	0	2	0	0	2	0	0	0	0	0	0	1	2	2	2	0	1	0
142	0	0	0	0	0	2	2	1	2	0	0	0	0	0	0	0	0	2	0	1	1	0	0	0	1	0	1	0	0	2	0	1	1	0	1	1	1	0	0	0	0	0	1	2	0	1	0	0	0
143	0	0	0	0	0	1	2	0	2	0	0	1	2	1	0	0	0	0	1	0	0	1	0	0	0	1	2	0	0	2	0	2	1	0	0	2	1	0	0	0	0	1	1	2	1	1	0	0	0
144	1	0	0	0	0	2	1	0	1	0	1	1	1	0	0	0	1	1	2	0	0	0	0	0	0	1	1	1	1	1	1	0	0	0	0	2	1	0	2	2	0	0	0	2	1	0	0	0	0
145	0	0	0	0	0	2	1	0	2	0	0	0	1	1	0	0	0	2	0	2	0	1	1	0	0	1	1	1	2	1	0	1	1	2	2	1	1	0	2	2	0	0	0	2	0	1	0	0	0
146	0	0	0	0	0	1	1	0	0	1	1	1	2	1	0	0	0	1	1	1	1	0	0	0	2	1	1	0	0	1	1	0	0	0	0	2	2	0	0	0	0	0	0	2	0	1	0	0	1
147	0	0	0	0	0	1	2	0	2	0	1	0	1	1	0	0	1	0	2	1	1	1	0	0	0	1	2	0	1	1	1	1	1	0	2	1	1	0	1	1	0	0	0	1	0	0	0	0	0
148	0	0	0	0	0	1	2	0	2	0	1	1	2	2	0	0	0	1	1	0	0	0	0	0	0	1	2	0	0	2	0	1	1	1	2	0	2	0	0	0	0	0	0	1	0	0	0	0	0
149	0	0	0	0	0	0	1	0	1	0	1	1	1	1	0	0	0	0	2	0	0	1	1	1	1	1	2	0	0	2	0	1	1	1	1	1	1	0	0	0	0	2	2	2	0	0	0	0	0
150	0	0	0	0	0	0	2	1	2	0	0	1	1	0	0	0	0	0	2	1	1	1	0	0	0	1	1	0	1	1	0	2	2	0	1	1	0	0	0	0	0	0	0	2	1	0	0	1	0
151	0	0	0	0	0	1	2	0	2	0	0	1	1	1	0	0	0	1	1	0	0	1	0	0	0	0	2	1	1	1	1	0	1	0	0	2	1	0	1	1	0	0	0	2	1	1	0	0	1
152	0	0	0	0	0	0	2	0	2	0	1	0	1	0	0	0	0	1	2	0	0	0	1	0	0	2	0	1	2	0	1	0	0	0	2	0	2	0	0	0	0	0	0	0	0	0	0	0	1
153	0	1	1	0	1	1	1	1	1	0	1	0	0	0	0	0	1	1	1	0	0	1	1	0	1	1	1	1	1	1	1	0	2	0	2	0	2	0	0	0	1	1	2	2	1	1	0	0	0
154	0	0	1	0	0	2	2	0	2	0	0	0	0	0	0	0	0	1	2	1	0	0	1	0	0	1	2	0	0	1	0	0	1	1	1	1	2	0	0	0	0	0	0	0	1	1	0	0	0
155	0	0	1	0	0	1	2	0	2	0	0	0	0	0	0	0	0	1	1	1	1	0	0	0	0	0	2	1	1	1	2	0	1	1	0	2	1	0	0	0	0	0	0	2	0	1	0	1	0
156	0	0	0	0	0	2	1	0	1	1	1	0	0	0	0	0	0	1	0	1	1	0	1	0	0	1	1	1	2	0	1	1	0	0	0	2	1	0	1	0	1	1	1	2	1	0	0	0	0
157	1	0	0	0	0	0	1	0	2	0	0	1	1	0	0	1	0	2	0	1	1	1	0	0	0	0	1	0	0	1	0	0	0	0	0	2	1	1	0	0	0	0	1	2	1	1	0	1	0
158	1	0	0	0	0	2	1	0	1	0	1	0	1	1	0	1	0	0	2	0	0	0	0	0	0	1	2	0	0	2	0	0	1	1	0	2	0	0	2	2	1	0	0	1	0	0	0	0	2
159	0	0	0	0	0	2	2	1	2	0	0	0	0	0	0	0	0	0	2	0	0	0	0	0	0	1	2	1	1	1	2	0	0	1	0	2	1	1	0	0	0	0	0	1	0	0	0	0	0
160	0	0	0	0	0	2	1	1	1	0	1	0	0	0	0	0	0	1	1	0	0	0	0	0	0	0	2	0	1	1	1	1	1	2	0	2	2	0	2	2	0	1	1	1	0	0	0	0	1
161	1	0	0	0	0	2	1	0	1	0	1	1	1	0	0	1	0	2	0	2	1	0	0	0	0	1	1	0	2	0	0	2	1	0	0	2	1	0	1	0	1	1	2	2	0	0	0	1	0
162	1	0	0	0	0	1	2	0	2	0	0	0	0	0	0	0	0	1	1	1	1	1	1	0	0	1	0	0	1	1	0	1	1	1	0	2	2	0	2	2	0	0	0	0	0	0	0	0	0
163	1	0	0	0	0	0	2	1	2	0	0	0	0	0	0	0	1	1	2	1	1	0	2	0	0	0	1	1	1	1	0	1	2	1	1	0	0	0	1	1	0	0	0	2	0	0	0	0	0
164	0	0	0	0	0	2	2	0	2	0	0	0	0	0	0	0	0	0	1	0	0	1	1	0	1	0	0	0	0	1	0	1	2	0	1	1	1	0	0	0	0	1	1	1	0	1	0	0	0
165	0	0	0	0	0	1	2	1	1	0	0	0	1	1	0	0	0	0	2	1	1	1	0	0	1	0	2	1	1	2	0	2	1	0	0	2	2	0	0	0	0	0	0	1	0	0	0	0	1
166	0	0	0	0	0	2	2	1	2	0	0	1	2	1	0	0	0	0	1	0	0	0	1	1	1	1	1	1	2	0	1	1	0	0	1	1	1	0	2	2	0	0	0	2	0	0	0	0	0
167	0	0	0	0	0	2	2	0	1	0	1	0	1	1	0	0	0	0	1	0	0	1	0	0	1	0	1	1	1	1	0	0	1	0	0	2	1	0	1	0	1	0	0	2	0	0	1	0	1
168	0	1	0	0	0	1	1	0	0	0	1	1	1	0	0	0	0	1	2	1	1	0	0	0	0	1	2	0	0	2	1	0	1	1	1	2	2	0	0	0	0	0	0	1	0	0	0	1	0
169	0	0	1	0	0	2	1	1	2	0	0	0	1	1	0	0	0	0	1	1	1	0	0	0	0	2	2	0	0	1	1	1	1	1	1	1	1	0	2	2	0	0	0	1	0	0	0	2	0
170	0	1	0	0	0	1	1	0	1	0	1	0	1	1	0	0	0	1	1	1	0	0	0	0	0	0	1	0	1	1	0	0	1	2	0	2	1	1	0	0	0	1	1	2	0	0	0	0	0
171	0	0	0	0	0	1	2	0	1	0	0	0	0	0	0	0	0	2	0	1	0	0	0	0	1	2	1	0	1	1	1	0	0	0	0	2	1	0	1	1	0	1	1	2	1	1	0	1	0
172	0	0	0	0	0	1	2	0	1	0	1	1	1	0	0	1	0	1	1	1	1	1	0	0	0	0	1	0	0	2	0	2	2	0	2	0	2	0	0	0	0	0	0	2	0	0	0	0	1
173	0	0	0	0	0	1	1	0	1	0	0	0	0	0	0	0	0	1	1	1	1	1	1	1	1	1	1	0	0	1	0	2	2	0	1	1	2	0	0	0	1	0	0	1	1	1	0	1	0
174	1	0	0	0	0	2	2	0	2	0	0	0	2	2	0	1	0	2	1	1	1	0	0	0	0	1	2	0	0	1	0	1	2	0	1	1	1	0	2	1	1	0	1	2	0	0	0	0	1
175	0	0	0	0	0	1	1	0	2	1	0	0	1	1	0	1	0	1	1	0	0	0	0	0	0	1	1	0	0	1	0	0	0	0	1	1	1	0	2	2	0	1	1	2	1	1	0	0	0
176	0	0	0	0	0	2	1	0	1	1	0	1	1	0	0	0	0	0	2	1	0	0	0	0	0	1	2	0	0	0	0	1	0	1	0	2	0	1	1	0	1	1	1	2	0	2	0	0	0
177	1	0	0	0	0	0	2	1	2	0	0	0	0	0	0	0	0	2	0	2	1	1	0	0	0	1	0	0	0	1	0	0	1	2	1	1	1	0	0	0	0	1	1	1	0	0	0	0	0
178	0	1	0	0	0	1	2	1	2	0	0	0	1	1	0	0	0	0	2	0	0	0	1	0	0	2	1	2	2	1	2	2	1	0	1	1	1	0	1	0	1	1	1	1	0	0	0	0	0
179	1	0	0	0	0	2	2	0	1	0	1	1	1	0	0	0	0	0	2	1	1	0	0	0	0	1	1	1	1	1	0	1	1	1	1	1	2	0	0	0	0	0	0	2	0	1	0	0	1
180	0	0	0	0	0	2	2	0	1	0	1	0	0	0	0	0	0	2	0	1	1	1	0	0	0	1	1	0	0	1	0	1	0	0	0	2	1	0	0	0	0	0	0	2	0	0	0	0	0
181	0	0	0	0	0	1	1	0	1	0	1	1	2	1	1	1	0	1	1	1	1	1	2	1	1	1	2	0	0	1	0	1	1	2	2	1	1	1	0	0	0	0	0	2	0	0	0	0	0
182	0	0	0	0	0	0	2	1	2	0	0	0	1	1	0	1	0	2	0	1	1	0	0	0	0	2	1	0	1	1	1	1	2	0	1	1	2	0	1	1	0	0	1	1	1	2	0	0	0
183	1	0	0	0	0	1	2	0	1	0	0	0	1	1	0	0	0	1	1	1	1	0	0	0	1	1	2	0	0	2	0	1	1	0	1	1	2	0	0	0	0	1	1	2	0	2	0	0	0
184	1	1	0	0	0	2	1	0	1	0	0	1	2	1	0	1	0	1	1	1	0	1	1	1	1	2	1	1	1	1	0	1	0	1	0	2	0	0	1	1	0	0	1	1	1	0	0	0	1
185	0	0	0	0	0	0	2	0	2	0	0	0	1	1	0	1	0	1	1	1	0	0	0	0	0	1	2	0	0	2	0	1	1	1	0	2	2	0	1	1	0	0	0	2	0	0	0	0	0
186	0	0	0	0	0	2	2	0	1	0	1	0	0	0	0	0	0	1	1	0	0	1	1	1	1	1	2	0	0	2	0	0	1	1	0	2	0	1	0	0	0	0	0	2	0	0	0	0	0
187	0	0	0	0	0	0	0	0	1	0	0	0	0	0	0	0	0	1	1	1	1	0	1	0	0	2	1	0	0	1	0	2	2	0	2	0	1	0	1	1	0	1	1	2	2	0	0	0	0
188	1	0	0	0	0	1	2	0	2	0	0	0	0	0	0	0	1	2	1	1	0	1	0	0	1	0	1	0	2	0	0	1	1	1	1	1	1	0	0	0	0	0	0	0	0	0	0	0	0
189	0	0	0	0	0	1	1	0	1	0	1	0	1	1	0	0	0	0	2	0	0	0	0	0	0	1	1	0	0	1	1	1	2	0	1	1	2	0	0	0	0	0	0	2	0	0	0	1	0
190	0	0	0	0	0	1	1	0	0	1	2	0	0	0	0	0	1	2	0	1	1	0	0	0	0	1	2	0	0	2	0	0	1	1	1	1	1	0	2	1	1	0	1	2	1	1	0	0	0
191	0	0	0	0	0	1	1	1	1	0	1	0	1	1	0	0	0	0	2	0	0	0	0	0	1	0	2	0	0	0	0	0	1	0	1	1	1	0	0	0	0	0	1	1	1	0	0	0	0
192	1	0	0	0	0	1	2	0	2	0	0	1	1	1	0	0	0	1	1	0	0	1	0	0	0	2	1	0	2	0	0	1	1	0	0	2	1	1	0	0	0	0	1	2	1	1	0	1	0
193	0	0	1	0	0	2	0	0	0	0	2	0	0	0	0	0	0	1	1	1	0	0	0	0	1	0	1	1	1	1	0	0	0	1	1	1	1	0	2	1	1	1	2	2	1	1	0	0	0
194	1	1	1	0	0	2	2	1	1	0	0	1	1	0	0	0	0	0	2	1	1	1	0	0	0	1	2	0	0	1	0	0	1	0	0	2	1	1	0	0	1	2	2	2	1	0	0	0	0
195	1	0	0	0	0	1	1	0	0	0	1	1	1	1	0	0	1	1	2	1	1	0	0	0	0	1	1	1	1	1	1	0	1	1	1	1	1	0	2	2	0	0	0	1	0	0	0	0	1
196	0	0	0	0	0	2	1	0	0	0	1	1	1	0	0	0	0	1	1	1	1	1	1	1	1	1	1	1	1	1	1	0	1	1	0	1	1	0	0	0	0	0	0	2	0	0	0	0	1
197	0	0	0	0	0	2	2	1	1	0	0	1	2	1	0	0	0	1	1	1	0	0	0	0	0	1	1	0	1	1	1	1	0	0	1	1	1	0	1	1	0	0	0	2	0	2	0	0	1
198	1	0	1	1	1	2	2	0	1	1	0	0	1	0	0	0	0	0	2	1	1	1	0	0	0	0	2	0	0	2	1	0	2	0	0	2	1	0	0	0	0	0	1	2	0	1	0	0	0
199	0	0	0	0	0	2	2	0	2	0	1	0	0	0	0	0	0	1	1	0	0	0	0	0	0	0	2	0	0	2	0	2	1	0	1	1	1	0	0	0	0	0	0	1	0	0	0	0	1
200	1	0	0	0	0	1	2	0	2	0	1	2	2	0	0	0	0	0	2	0	0	0	1	1	1	1	2	0	0	2	0	1	1	1	0	2	1	0	1	1	1	0	0	1	0	0	0	1	1
201	1	0	0	0	0	2	2	0	1	0	0	1	2	0	0	0	0	0	2	1	0	0	1	0	0	1	0	1	2	0	0	1	1	1	2	0	1	1	0	0	0	2	2	2	0	0	0	0	0
202	1	0	0	0	0	1	1	1	2	0	1	1	1	0	0	0	0	0	1	0	0	0	0	0	0	0	2	0	0	2	0	2	1	1	0	2	1	0	1	1	0	0	2	2	0	1	0	0	1
203	0	0	0	0	0	0	1	0	2	0	0	0	2	1	1	1	0	1	1	2	1	0	0	0	0	0	1	0	0	1	1	0	1	0	1	1	1	0	1	1	0	0	0	1	0	0	0	1	0
204	1	0	0	0	0	1	2	0	1	0	1	0	1	0	0	0	0	0	2	0	0	1	1	1	1	1	1	2	2	1	1	0	0	1	1	1	1	0	1	1	0	0	1	1	0	0	0	2	0
205	1	0	1	1	1	2	1	0	1	0	1	0	0	0	0	0	0	0	2	1	0	0	0	0	1	1	2	1	1	2	0	0	0	0	0	2	1	1	0	0	0	0	1	2	1	0	0	2	0
206	0	0	0	0	0	1	2	0	2	0	0	1	1	0	0	1	0	0	2	0	0	0	0	0	0	1	1	1	1	0	0	1	1	0	2	1	1	0	1	0	1	0	1	1	1	0	0	0	0
207	0	0	0	0	0	1	2	1	1	0	0	1	2	1	0	0	0	0	2	1	1	0	0	0	0	1	1	1	1	1	1	2	2	0	2	0	2	0	1	1	0	0	0	0	0	0	0	0	1
208	0	0	0	0	0	0	2	1	1	0	0	1	1	1	0	0	0	0	2	0	0	1	1	1	1	2	2	2	2	2	0	1	1	1	0	2	2	0	0	0	0	0	0	1	0	0	0	0	0
209	0	0	0	0	0	1	2	0	2	0	0	1	0	0	0	0	0	1	1	1	0	1	0	0	0	2	2	0	0	0	0	0	1	0	0	2	1	0	1	0	1	0	0	0	0	0	0	1	0
210	0	0	0	0	0	0	2	0	2	0	0	0	0	0	0	0	0	1	1	0	0	0	0	0	0	0	2	2	2	2	0	0	2	0	0	2	2	0	0	0	0	0	0	1	0	1	0	1	0
211	0	0	0	0	0	1	1	0	1	0	1	1	2	1	0	1	0	1	1	0	0	0	0	0	1	2	2	1	1	2	0	1	2	0	1	1	2	0	1	1	0	1	1	2	1	1	0	0	2
212	0	0	0	0	0	0	2	0	0	0	0	1	1	0	0	0	0	2	1	1	1	1	0	0	0	1	1	1	1	1	1	1	1	0	1	1	0	1	1	1	0	0	1	2	1	1	0	0	1
213	0	1	0	0	0	2	2	1	1	0	0	0	1	0	1	1	0	0	2	1	1	1	0	0	0	1	1	1	2	1	0	2	1	1	0	2	1	0	1	1	0	1	1	1	0	0	0	0	0
214	0	0	0	0	0	1	1	0	2	1	0	0	1	0	0	0	0	1	1	2	1	0	0	0	0	1	2	0	1	1	0	0	1	0	0	2	0	0	1	1	0	0	1	1	1	0	0	0	1
215	0	1	0	0	0	1	2	0	1	0	0	0	0	0	0	0	0	0	2	0	0	0	1	0	1	0	2	0	0	2	0	2	2	0	0	2	2	0	0	0	0	0	0	1	0	1	0	0	1
216	0	0	0	0	0	2	1	0	2	0	0	0	1	0	0	1	0	2	1	0	0	1	0	0	1	0	2	0	0	1	1	0	1	0	0	2	1	0	1	1	0	0	0	2	0	0	0	0	0
217	0	0	0	0	0	0	1	0	1	0	1	0	1	1	0	0	0	2	0	1	1	0	0	0	0	1	1	0	1	1	0	1	1	0	0	2	2	0	0	0	0	0	0	2	1	0	0	0	1
218	0	0	1	0	0	1	1	1	1	1	1	1	1	0	0	1	0	1	1	0	0	0	0	0	0	1	2	0	0	1	0	1	2	0	1	1	2	0	0	0	0	0	0	1	0	0	1	0	0
219	1	0	0	0	0	0	2	1	2	0	0	0	0	0	0	0	0	1	1	1	1	1	0	0	0	1	1	0	1	0	0	0	0	0	1	1	2	0	1	1	0	0	1	1	0	1	0	0	0
220	0	0	0	0	0	0	2	0	2	0	1	0	0	0	0	0	0	1	1	1	0	0	0	0	1	0	1	2	2	1	1	2	2	0	0	2	1	0	0	0	0	0	0	1	0	1	0	1	0
221	0	1	0	0	0	1	2	0	1	0	0	1	1	0	0	1	1	1	1	1	1	0	1	1	1	1	1	0	2	0	0	1	1	0	0	2	1	0	1	0	1	0	0	2	0	1	0	0	1
222	1	0	0	0	0	0	2	0	1	0	0	2	2	1	0	1	0	0	2	0	0	0	0	0	0	2	1	1	1	1	1	1	1	0	1	1	1	0	0	0	0	0	0	2	0	1	0	0	0
223	0	1	0	0	0	1	2	1	1	0	0	0	1	1	0	0	0	1	1	1	1	0	1	0	0	1	2	0	0	0	0	1	1	0	1	1	2	0	1	1	0	0	0	1	0	0	0	1	0
224	0	0	0	0	0	2	2	1	2	0	0	0	0	0	0	0	0	2	0	1	1	0	0	0	0	1	1	0	1	2	0	0	0	0	0	2	2	0	1	1	0	0	0	2	0	0	0	0	0
225	0	0	0	0	0	0	2	0	2	0	0	0	0	0	0	0	0	2	0	1	1	0	0	0	0	2	2	0	0	2	0	0	2	0	1	1	0	0	2	1	1	0	0	2	0	0	0	0	0
226	0	0	0	0	0	2	1	0	1	0	1	1	1	0	0	0	0	0	2	1	1	1	0	0	0	1	2	0	0	2	0	0	0	0	1	1	0	0	2	2	1	0	0	1	0	0	0	1	0
227	1	0	1	0	0	1	2	0	2	0	0	0	0	0	0	0	0	2	0	1	1	1	1	1	1	2	0	0	0	1	0	1	0	0	0	2	2	0	0	0	0	0	1	2	2	2	0	0	1
228	0	0	1	0	1	1	2	1	1	0	1	0	2	0	1	1	0	0	2	1	0	0	1	0	0	1	1	0	1	1	0	0	1	0	1	1	0	1	1	0	1	1	1	1	0	0	0	0	0
229	1	0	0	0	0	2	2	1	1	0	0	0	0	0	0	0	0	1	1	1	0	1	0	0	0	2	1	0	0	1	0	0	1	0	1	1	1	0	2	2	0	1	2	2	1	1	0	0	0
230	0	0	0	0	0	0	1	1	2	0	0	1	1	0	0	1	0	0	1	0	0	0	0	0	2	1	2	0	0	2	0	1	0	1	0	2	1	0	0	0	0	0	0	1	0	0	0	0	0
231	0	0	0	0	0	1	1	0	0	0	1	0	2	1	0	0	0	0	2	0	0	0	0	0	0	1	1	0	2	0	0	0	1	0	0	2	2	0	0	0	0	0	1	2	1	1	0	0	1
232	1	0	1	0	0	2	1	0	1	0	0	0	0	0	0	0	0	1	1	1	0	0	0	0	0	1	1	0	0	1	1	0	1	0	1	1	1	0	0	0	0	0	0	1	0	0	0	0	0
233	0	0	0	0	0	1	2	0	2	0	0	1	2	2	0	0	0	1	1	0	0	0	0	0	0	1	1	0	2	0	0	0	0	0	0	2	2	0	0	0	0	0	0	1	0	1	0	0	0
234	0	0	0	0	0	2	1	0	0	0	0	1	1	0	0	0	1	1	1	0	0	1	0	0	0	2	1	0	0	2	1	1	1	1	2	0	1	0	1	1	0	0	2	2	1	1	0	0	0
235	0	0	0	0	0	1	2	1	2	0	0	0	1	1	0	0	0	1	1	1	1	2	1	1	1	1	2	0	0	2	0	1	1	1	0	2	1	0	1	1	0	0	1	2	1	1	0	1	0
236	1	0	0	0	0	2	1	0	2	0	0	0	0	0	0	0	1	2	1	0	0	1	1	1	0	1	2	0	0	1	1	0	1	0	1	1	1	0	1	1	0	0	1	2	0	0	0	0	1
237	0	0	0	0	0	1	2	1	2	0	0	0	0	0	0	0	0	0	2	0	0	0	0	0	0	1	2	0	0	2	0	0	1	0	1	1	0	0	2	1	1	0	0	2	0	0	0	0	1
238	0	0	1	0	0	1	1	0	0	0	1	0	1	1	0	0	0	1	1	1	1	2	0	0	0	0	2	0	0	2	0	0	1	0	1	1	1	0	2	2	0	0	1	2	0	1	0	1	0
239	0	0	0	0	0	2	2	1	2	0	0	0	1	1	0	0	0	2	0	1	1	0	0	0	0	1	2	0	0	1	1	1	1	0	1	1	1	1	0	0	0	1	2	2	0	0	0	0	1
240	0	0	1	0	0	0	2	0	1	0	0	0	2	2	0	0	0	0	2	0	0	1	0	0	0	2	1	1	1	1	1	0	0	0	0	2	1	0	1	1	0	0	1	1	1	1	0	0	0
241	1	0	0	0	0	0	2	0	1	0	0	0	0	0	0	0	0	0	2	0	0	0	1	0	0	2	1	0	0	1	0	0	0	1	1	1	1	0	0	0	0	0	0	1	0	0	0	0	0
242	0	0	0	0	0	1	1	0	1	0	0	0	0	0	0	0	0	2	0	1	1	0	0	0	0	1	2	0	0	1	1	1	2	0	1	1	1	1	0	0	0	0	0	1	1	1	0	0	0
243	0	0	0	0	0	1	2	0	2	0	0	0	0	0	0	0	0	0	2	1	1	0	0	0	0	1	2	1	1	1	2	0	2	0	2	0	1	0	1	0	2	0	0	1	0	0	0	0	0
244	0	0	0	0	0	0	2	0	1	0	1	1	1	0	0	0	0	0	2	1	1	0	0	0	0	1	2	0	0	1	1	1	1	1	1	2	1	0	1	1	0	0	0	2	0	0	0	0	0
245	1	0	0	0	0	0	2	1	1	0	0	2	2	0	1	1	0	0	2	0	0	0	1	0	0	1	1	0	2	0	0	1	1	0	1	1	1	0	2	2	0	0	0	2	0	0	0	0	0
246	0	0	0	0	0	2	2	0	2	0	0	0	0	0	0	0	0	2	0	1	0	1	0	0	0	1	2	1	1	2	0	0	0	0	0	2	0	1	0	0	0	0	0	2	0	1	0	0	1
247	0	1	1	0	1	1	1	0	1	0	1	0	0	0	0	0	0	1	2	0	0	1	0	0	0	1	1	2	2	1	0	0	1	0	0	2	1	1	0	0	0	0	1	2	1	1	0	0	1
248	0	0	0	0	0	1	1	0	1	0	1	0	1	1	0	0	0	1	1	1	1	0	0	0	0	1	2	0	1	0	0	2	1	0	1	1	2	0	0	0	0	0	1	2	0	1	0	0	0
249	0	0	0	0	0	0	1	0	1	0	1	0	1	1	0	0	0	1	1	1	0	0	0	0	0	2	2	1	1	1	0	0	0	0	2	0	2	0	1	1	0	1	2	2	1	1	0	1	1
250	0	0	0	0	0	2	2	0	2	0	0	0	0	0	0	0	0	1	1	1	1	1	1	0	0	0	2	0	0	1	1	0	2	0	1	1	2	0	0	0	0	1	1	1	1	0	0	0	0
251	0	0	0	0	0	2	2	0	1	0	0	1	2	1	0	0	0	1	1	1	0	0	0	0	0	0	1	0	2	0	0	1	1	0	0	2	1	0	1	1	0	0	0	0	0	0	0	0	0
252	1	0	0	0	0	1	0	0	0	0	2	0	0	0	0	0	0	0	1	0	0	1	1	0	0	0	1	0	1	1	0	2	1	0	1	1	1	0	1	1	0	0	0	2	1	1	0	0	0
253	0	0	0	0	0	0	1	1	2	0	0	0	0	0	0	0	1	1	1	0	0	0	0	0	0	1	2	1	1	1	1	0	2	0	0	2	1	1	0	0	0	0	0	0	1	0	0	0	0
254	0	0	1	0	0	2	1	1	1	0	1	0	0	0	0	0	0	0	2	0	0	1	0	0	0	2	1	0	1	1	0	0	1	1	0	2	1	0	0	0	0	0	1	2	0	0	0	0	0
255	0	0	0	0	0	1	2	0	1	0	0	1	1	0	0	0	0	0	2	0	0	0	1	0	0	1	1	2	2	1	1	2	2	0	0	2	2	0	2	2	0	2	2	2	0	0	0	0	2
256	0	0	0	0	0	0	2	0	1	0	1	0	1	1	0	0	0	1	1	0	0	0	1	0	0	1	1	1	1	2	0	0	0	1	1	1	2	0	0	0	0	0	1	1	1	1	0	1	0
257	0	0	0	0	0	2	2	1	2	0	0	2	2	1	0	0	0	0	2	0	0	0	2	0	0	0	1	0	1	1	1	1	1	2	1	1	2	0	1	1	0	0	0	1	0	0	0	0	1
258	0	0	0	0	0	1	1	0	0	0	0	1	0	0	0	0	0	1	1	1	1	1	0	0	0	1	0	0	1	0	0	2	2	0	2	0	0	0	2	2	1	0	1	2	1	0	0	0	0
259	0	0	0	0	0	1	2	0	2	0	0	0	0	0	0	0	1	2	1	0	0	0	2	0	0	0	0	1	2	0	1	0	1	2	1	1	0	0	2	1	1	0	0	2	0	0	0	0	0
260	1	0	0	0	0	0	2	0	1	0	0	0	1	1	0	0	0	0	2	1	1	0	1	0	0	1	1	2	2	0	1	1	1	2	0	2	2	0	0	0	1	0	1	2	1	0	0	0	0
261	1	0	1	1	1	1	2	0	2	0	0	1	1	0	0	1	0	2	0	0	0	0	0	0	1	2	1	0	1	1	0	0	2	0	0	2	1	1	0	0	0	0	1	2	1	0	0	2	0
262	0	0	1	0	0	1	2	0	1	0	0	1	2	1	0	0	0	0	2	0	0	0	0	0	0	1	1	0	1	2	0	0	1	0	1	1	2	0	0	0	0	0	1	1	0	1	0	0	0
263	1	0	0	0	0	2	1	0	2	0	0	0	1	1	0	1	0	0	1	2	1	0	0	0	0	1	1	1	2	1	0	1	0	0	1	1	0	1	0	0	0	0	0	1	0	0	0	0	1
264	0	0	0	0	0	1	0	0	0	0	2	0	0	0	0	0	0	2	0	1	1	0	1	1	1	0	0	2	2	0	0	1	2	0	1	1	2	0	0	0	0	0	0	2	0	0	0	0	1
265	0	0	1	1	1	1	2	0	2	0	0	1	2	2	0	0	0	2	0	1	1	1	2	1	1	0	1	1	1	1	1	0	0	0	2	0	1	0	0	1	0	0	0	1	0	0	0	0	1
266	0	0	0	0	0	1	2	0	1	0	0	1	2	1	0	0	0	1	1	1	1	0	0	0	1	0	2	0	0	2	1	1	1	0	0	2	1	0	0	0	0	0	0	0	0	0	0	0	1
267	1	0	1	0	0	1	2	0	2	0	0	1	2	2	0	0	0	1	0	2	2	0	0	0	0	0	2	0	0	2	0	0	2	0	0	2	2	0	0	0	1	2	2	2	0	2	0	0	0
268	0	0	0	0	0	1	2	1	1	0	1	0	0	0	0	0	0	2	0	2	1	1	0	0	0	0	0	2	2	0	0	1	0	1	0	2	1	1	0	0	0	1	1	2	1	0	0	0	2
269	0	0	1	0	0	1	2	0	2	0	0	0	0	0	0	0	0	0	2	0	0	1	0	0	0	0	2	0	0	1	1	0	0	0	0	2	1	0	0	0	0	0	1	2	1	1	0	0	0
270	0	1	0	0	0	1	2	0	1	0	0	0	0	0	0	0	0	0	1	0	0	0	0	0	0	1	1	2	2	1	1	2	1	0	0	2	1	0	0	0	0	1	1	2	1	1	0	0	0
271	0	1	0	0	0	1	2	1	2	0	0	0	0	0	0	0	0	0	2	0	0	0	0	0	0	0	0	1	1	1	0	0	0	0	1	1	1	0	2	2	0	0	1	2	0	0	0	0	0
272	0	0	1	1	1	1	2	0	2	0	1	0	1	1	0	1	0	1	1	1	0	0	0	0	0	0	2	0	0	1	1	0	1	0	1	1	1	0	1	1	0	0	1	2	0	0	0	0	1
273	0	0	0	0	0	1	2	0	2	0	0	0	1	1	0	0	0	0	1	2	1	1	1	1	1	1	1	0	1	1	0	2	1	0	1	1	1	0	1	1	0	0	1	1	1	0	1	0	0
274	0	0	0	0	0	1	1	0	2	0	0	0	0	0	0	0	0	0	1	1	1	0	0	0	0	2	1	2	2	1	0	2	2	0	2	0	1	0	0	1	0	0	1	2	2	2	0	0	1
275	0	0	0	0	0	2	1	0	2	0	0	1	1	1	0	0	0	1	1	1	1	0	1	1	1	1	2	0	0	1	0	2	1	0	1	1	1	1	1	1	0	0	0	1	0	0	0	1	0
276	1	0	0	0	0	1	2	0	1	0	1	1	1	0	0	0	0	2	1	1	1	0	1	1	1	0	2	0	0	2	1	2	1	0	1	1	0	0	0	0	0	0	1	1	1	1	0	0	0
277	0	0	0	0	0	1	1	0	1	0	1	0	0	0	0	0	1	1	2	1	1	0	2	0	0	0	1	2	2	0	1	1	2	0	1	1	1	0	0	0	0	0	1	2	1	1	0	0	0
278	0	0	0	0	0	1	1	0	0	0	0	0	0	0	0	0	0	1	1	1	0	0	0	0	0	1	0	1	1	1	0	2	2	0	2	0	1	0	1	1	0	0	0	1	0	1	0	1	0
279	0	0	0	0	0	1	1	1	1	0	1	0	1	1	0	0	0	1	0	2	2	0	2	0	0	0	1	0	0	1	0	1	2	1	2	1	2	0	0	1	0	0	0	0	0	0	0	0	1
280	0	1	0	0	0	1	1	0	2	0	0	0	1	1	0	0	0	0	2	1	1	0	0	0	0	1	0	1	2	0	0	1	0	1	0	2	2	0	0	0	0	0	1	2	1	1	0	0	0
281	0	0	0	0	0	1	2	0	1	0	0	0	0	0	0	0	0	2	0	1	0	0	0	0	0	1	2	0	0	1	1	0	0	0	2	0	1	0	1	1	0	1	2	2	1	1	0	0	0
282	0	0	0	0	0	2	2	0	1	0	1	2	2	1	0	0	0	0	1	1	1	0	0	0	0	2	2	1	1	1	1	0	0	0	0	2	1	0	1	1	0	0	0	2	0	0	0	1	0
283	1	0	0	0	0	1	1	0	1	1	0	0	0	0	0	0	0	0	1	0	0	0	0	0	0	1	2	0	0	2	0	1	2	0	1	1	1	0	0	0	0	0	0	2	1	1	0	1	1
284	0	0	0	0	0	1	1	0	1	0	0	0	1	0	0	0	0	2	0	2	0	0	1	1	2	2	1	1	1	1	0	0	0	1	0	2	2	0	1	1	0	1	2	2	1	1	0	0	0
285	1	0	0	0	0	1	1	1	2	0	0	0	1	1	0	0	0	0	2	0	0	1	0	0	0	2	1	0	0	2	1	1	1	2	2	1	2	0	0	0	0	1	1	1	1	0	0	1	0
286	0	0	1	1	1	2	2	1	2	0	0	0	2	2	0	1	0	1	1	2	1	0	0	0	1	0	1	2	2	1	1	0	1	0	1	1	2	0	0	1	0	0	0	1	1	1	0	0	0
287	0	0	1	0	0	2	2	0	1	0	0	0	1	1	0	0	1	2	1	0	0	0	0	0	0	1	1	0	0	1	0	0	0	1	2	1	1	0	1	1	0	0	1	2	1	0	0	0	1
288	1	1	0	0	0	2	1	0	1	1	1	0	1	1	0	0	0	1	1	1	0	0	0	0	0	1	2	0	0	1	1	0	1	1	1	1	1	0	2	2	0	0	1	2	0	1	0	0	0
289	0	0	0	0	0	1	1	0	1	0	1	1	2	1	0	0	0	0	2	1	1	0	0	0	1	2	1	2	2	1	1	1	1	0	0	2	2	0	1	1	0	0	1	1	1	0	0	1	0
290	0	0	0	0	0	2	2	0	1	1	0	2	2	1	0	0	0	0	2	0	0	0	0	0	0	2	2	0	0	2	1	1	1	1	1	1	1	0	1	1	0	0	0	2	0	1	0	0	0
291	0	0	0	0	0	2	1	0	1	0	0	0	0	0	0	0	0	2	0	1	1	0	0	0	0	1	1	0	2	0	0	0	0	1	0	2	2	0	2	2	0	0	2	2	1	1	0	0	0
292	0	0	0	0	0	1	1	0	2	0	0	1	1	0	0	0	0	0	2	1	1	1	0	0	0	1	1	0	0	1	0	0	0	0	0	2	1	0	1	0	1	0	1	2	0	0	0	0	0
293	0	0	0	0	0	1	1	0	1	0	1	0	1	1	0	0	0	0	2	0	0	1	1	0	1	0	2	0	0	2	0	0	1	1	0	2	0	0	1	1	0	1	1	2	1	0	0	0	0
294	0	0	0	0	0	2	1	0	1	0	1	0	0	0	0	0	0	1	1	1	0	1	0	0	0	0	2	0	0	1	1	0	0	0	1	1	0	0	2	2	0	0	0	1	0	0	0	0	1
295	0	0	0	0	0	2	1	0	0	0	1	0	0	0	0	0	0	1	1	1	1	0	0	0	0	1	2	0	0	2	2	1	1	1	0	2	2	0	1	1	0	0	0	1	0	1	0	0	1
296	0	1	0	0	0	1	2	1	2	0	0	0	0	0	0	0	0	0	2	1	0	0	0	0	0	2	1	1	1	0	0	1	2	0	0	2	2	0	1	1	0	0	1	2	1	1	0	0	2
297	0	0	0	0	0	1	1	1	1	0	1	1	1	0	0	0	0	1	1	1	1	0	1	0	1	2	2	2	2	1	1	2	2	0	0	2	1	1	0	0	0	0	0	1	0	0	0	0	1
298	1	0	0	0	0	2	1	1	1	0	1	0	0	0	0	0	0	1	1	1	1	0	0	0	1	2	1	1	1	1	0	1	0	0	0	2	2	0	1	1	0	0	1	1	1	0	0	0	0
299	0	0	0	0	0	1	2	0	1	0	1	1	1	0	0	1	0	1	0	1	1	1	0	0	0	0	1	1	2	0	1	1	1	1	2	0	1	0	0	0	0	0	0	0	0	0	0	0	0
300	0	0	0	0	0	0	1	1	1	0	1	0	1	1	0	0	1	1	1	1	0	0	1	0	0	1	2	0	0	2	0	2	1	0	1	1	1	0	0	0	0	0	0	0	0	0	0	1	0
301	0	0	0	0	0	0	2	1	1	1	0	1	1	1	0	0	0	1	1	1	0	1	0	0	0	1	1	0	1	1	0	0	1	1	1	1	1	1	0	0	0	0	0	1	0	0	0	0	0
302	0	0	0	0	0	1	1	0	0	0	0	1	2	1	0	0	0	0	2	1	1	1	0	0	1	0	1	1	1	2	0	1	2	0	0	2	0	1	1	1	0	0	0	0	2	0	0	0	1
303	0	0	0	0	0	1	2	0	2	0	0	0	0	0	0	0	0	2	0	1	1	1	0	0	0	1	1	1	2	0	1	0	0	0	1	1	2	0	1	1	0	0	0	0	0	0	0	1	0
304	1	0	0	0	0	2	2	1	2	0	0	0	0	0	0	0	0	0	2	0	0	1	0	0	0	2	1	0	0	0	0	0	1	1	1	1	2	0	1	1	0	0	0	1	0	0	1	0	0
305	1	0	0	0	0	2	2	0	0	0	0	0	1	1	0	0	1	2	1	0	0	0	1	0	0	0	1	0	0	2	0	1	1	0	0	2	1	1	1	1	0	0	0	2	0	0	0	0	0
306	0	1	0	0	0	1	2	1	2	0	0	1	1	0	0	0	0	1	1	1	0	0	0	0	0	1	2	1	1	1	2	0	0	1	0	2	2	0	0	0	0	0	1	1	1	0	0	0	0
307	1	0	0	0	0	1	2	1	2	0	0	0	0	0	0	0	0	1	1	1	0	1	0	0	0	0	1	0	1	1	0	0	1	0	0	2	1	0	2	1	1	1	1	1	1	0	0	0	0
308	1	0	0	0	0	1	2	0	1	0	0	0	0	1	0	0	0	0	1	0	0	0	0	0	0	2	2	0	0	2	0	0	1	0	1	1	1	0	2	2	0	0	1	2	1	1	0	0	0
309	0	0	0	0	0	1	2	0	2	0	0	1	0	0	0	0	0	0	1	1	1	0	0	0	0	1	2	0	0	2	1	0	2	0	2	0	0	1	1	0	1	0	1	2	0	0	0	0	0
310	0	1	0	0	0	0	2	1	2	0	0	1	1	0	0	0	1	1	2	0	0	0	0	0	0	1	2	0	0	2	0	0	0	1	0	2	2	0	0	0	0	2	2	2	0	1	0	1	0
311	1	0	0	0	0	2	1	0	1	0	1	0	0	0	0	0	0	2	0	1	0	0	1	0	0	1	2	0	0	2	2	0	1	0	0	2	2	0	0	0	0	0	1	1	0	1	0	0	0
312	0	0	0	0	0	0	1	0	1	0	1	1	2	2	0	0	0	0	1	0	0	1	0	0	0	2	1	2	2	2	0	1	1	0	0	1	2	0	0	0	0	0	1	2	1	1	0	1	0
313	0	0	0	0	0	1	2	1	1	0	0	0	0	1	0	0	0	1	1	1	1	0	1	0	1	0	0	2	2	1	1	2	2	0	1	1	1	1	0	0	0	0	0	2	1	0	0	1	1
314	0	0	0	0	0	1	2	0	2	0	0	0	0	0	0	0	0	1	1	0	0	0	0	0	0	1	2	0	0	2	1	0	0	1	1	1	2	0	1	1	0	0	0	1	0	0	0	0	1
315	0	0	0	0	0	0	1	0	0	0	1	0	0	0	0	0	0	0	2	1	1	0	0	0	0	2	2	0	1	0	0	2	1	0	1	1	1	0	1	0	1	1	1	1	0	1	0	0	0
316	0	0	1	0	0	1	1	0	2	0	0	1	2	1	0	0	0	0	2	0	0	0	0	0	0	0	2	0	0	1	0	0	1	1	0	2	1	0	1	1	0	0	0	2	0	1	0	0	1
317	1	0	0	0	0	1	2	1	1	0	0	1	1	1	0	0	1	2	0	1	1	0	1	0	1	2	1	0	1	1	0	0	0	0	0	2	1	0	2	2	0	1	1	1	1	0	0	0	1
318	0	0	0	0	0	1	2	0	2	0	0	1	2	1	0	0	0	0	2	1	1	0	0	0	1	1	0	1	2	0	0	1	1	2	1	1	1	0	0	0	0	1	1	2	0	2	0	0	0
319	1	0	0	0	0	2	1	0	1	0	1	1	1	0	0	0	0	1	1	1	0	0	0	0	0	1	2	0	0	2	1	1	1	1	0	2	0	0	2	2	1	0	0	0	0	0	0	0	0
320	1	0	1	1	1	2	2	0	2	0	0	0	1	0	0	1	0	2	0	1	1	0	0	0	0	1	0	1	0	0	1	1	1	0	1	1	2	0	1	1	0	0	1	1	1	0	0	0	0
321	0	0	0	0	0	1	1	1	1	0	1	0	1	1	0	1	1	2	1	0	0	1	0	0	0	1	2	1	1	1	2	0	0	1	0	2	1	0	0	0	0	0	0	0	0	0	0	0	0
322	0	0	0	0	0	1	2	0	1	0	1	0	0	0	0	0	1	2	1	0	0	0	1	1	2	2	2	1	1	0	1	0	1	1	1	1	1	0	0	0	0	0	0	2	0	1	0	1	0
323	0	0	0	0	0	1	2	0	1	0	1	1	1	0	0	0	1	1	1	0	0	1	0	0	0	1	2	0	0	1	0	0	2	0	0	2	2	0	0	0	0	0	1	2	1	1	0	0	0
324	0	0	0	0	0	2	1	0	1	1	1	1	1	0	0	0	0	1	1	0	0	1	0	0	0	1	1	0	2	0	0	0	1	0	1	1	1	0	0	0	0	2	2	2	0	0	0	0	1
325	1	0	0	0	0	0	2	0	0	0	0	0	0	0	0	0	0	0	2	1	1	1	1	1	1	0	1	1	1	1	1	1	2	0	1	1	0	1	1	1	0	0	0	2	0	0	0	0	0
326	0	0	0	0	0	0	2	1	1	0	0	0	2	2	0	0	0	1	1	1	0	0	0	0	1	0	2	0	0	2	1	2	1	0	0	2	1	1	0	0	0	0	0	2	0	0	0	0	0
327	0	0	0	0	0	2	1	0	1	0	1	0	1	0	0	0	0	0	2	1	1	1	0	0	0	1	0	1	1	0	0	1	1	0	1	1	2	0	1	1	0	1	1	1	1	0	0	0	0
328	1	0	0	0	0	1	2	0	1	0	0	0	0	0	0	0	0	2	0	1	1	1	0	0	0	1	2	1	1	2	0	0	1	2	1	2	1	0	0	0	0	0	0	2	0	0	0	1	1
329	0	0	0	0	0	1	1	0	0	0	1	0	1	1	0	0	0	1	1	1	1	2	0	0	0	0	0	0	0	1	0	2	2	0	0	2	1	0	2	2	0	1	1	2	1	1	0	0	0
330	0	0	0	0	0	1	2	0	2	0	0	0	1	0	0	0	0	1	1	1	0	0	0	0	0	1	2	1	1	1	0	0	0	2	0	2	1	0	1	1	0	0	0	1	0	0	0	0	0
331	0	0	0	0	0	1	2	1	2	0	0	0	0	0	0	0	0	0	1	1	1	0	0	0	0	0	2	0	0	2	0	2	2	0	1	1	1	0	0	0	0	1	2	2	1	1	0	0	0
332	0	0	0	0	0	0	1	0	1	0	1	0	1	1	0	0	0	1	1	1	0	0	0	0	0	1	1	1	1	1	0	2	2	1	0	2	1	0	2	1	1	0	0	0	0	0	0	0	0
333	0	0	1	0	0	1	1	0	0	1	1	1	1	0	0	0	0	1	1	0	0	1	0	0	0	1	2	2	1	1	1	1	1	0	0	2	2	0	1	1	0	0	0	0	0	0	0	0	0
334	0	0	0	0	0	0	1	0	1	0	1	0	1	1	0	0	0	1	1	0	0	0	0	0	0	0	2	0	0	2	0	1	1	1	0	2	2	0	0	0	0	1	2	2	1	1	0	0	1
335	1	0	0	0	0	1	1	0	1	1	2	1	2	2	0	0	0	1	1	1	0	1	0	0	0	0	1	0	0	1	0	1	1	0	0	2	1	0	1	1	0	0	0	2	0	0	0	0	1
336	0	0	0	0	0	1	1	0	1	0	1	1	1	2	0	0	0	2	0	1	1	0	0	0	0	2	1	0	1	2	0	2	1	0	1	1	1	0	0	0	0	0	0	0	0	0	0	0	0
337	0	0	2	0	1	0	2	1	2	0	0	2	2	2	0	0	0	1	0	0	0	1	0	0	1	0	1	0	0	2	1	1	2	0	1	1	2	0	0	0	0	1	1	2	2	0	0	0	0
338	0	0	0	0	0	1	1	0	0	0	1	2	2	0	0	0	0	1	1	2	1	0	0	0	0	1	1	1	2	0	1	0	2	1	1	1	0	0	1	1	0	0	0	1	0	0	0	0	0
339	0	0	2	0	1	0	1	0	1	0	1	0	1	1	0	0	0	0	2	0	0	0	0	0	0	1	2	0	0	1	1	1	0	1	1	2	0	0	2	1	1	0	1	2	1	2	0	0	0
340	1	0	1	1	1	1	1	0	1	0	0	1	1	0	0	1	0	0	2	1	1	0	0	0	0	1	1	1	1	1	1	2	2	0	0	2	0	0	0	0	0	0	0	1	0	0	0	0	0
341	0	0	0	0	0	0	1	0	0	0	1	0	0	1	0	0	0	0	1	1	1	0	0	0	0	2	2	0	1	1	1	1	1	0	1	1	1	0	1	1	0	0	0	0	0	0	0	0	0
342	0	0	1	0	0	1	2	0	1	0	0	0	0	0	0	0	0	2	0	1	1	0	1	0	1	2	2	1	1	0	1	0	0	1	1	1	2	0	0	0	0	1	1	2	1	1	0	0	0
343	0	0	0	0	0	1	1	0	2	0	0	0	1	1	0	0	0	1	1	1	1	1	2	1	1	1	2	1	1	2	0	1	2	0	1	1	2	0	0	0	0	0	0	2	0	0	0	1	0
344	0	0	0	0	0	1	2	0	2	0	0	1	1	0	0	0	0	0	1	0	0	1	0	0	0	0	2	0	0	1	1	1	1	2	1	2	1	0	0	0	0	0	0	2	0	2	0	0	0
345	1	0	0	0	0	1	2	1	2	0	0	1	1	0	0	0	0	1	0	1	1	0	0	0	1	1	2	0	1	1	1	0	1	1	0	2	2	0	0	1	0	0	1	1	1	0	0	1	0
346	0	0	0	0	0	0	2	1	2	0	0	1	1	0	0	1	0	1	1	0	0	0	0	0	0	1	1	1	1	1	0	1	1	0	0	1	0	0	1	1	0	0	1	2	0	2	0	0	0
347	1	0	0	0	0	2	2	1	2	0	0	0	0	0	0	0	0	1	1	0	0	0	0	0	0	1	1	0	1	1	0	2	1	0	1	1	0	0	1	1	0	0	0	1	1	1	0	0	0
348	0	0	0	0	0	0	1	0	1	0	1	0	0	0	0	0	0	1	1	1	1	0	0	0	1	2	1	0	0	1	1	0	1	1	1	1	1	0	0	0	0	0	0	2	0	0	0	0	0
349	0	0	0	0	0	1	2	0	1	0	0	0	0	0	0	0	0	0	2	1	1	0	0	0	0	2	2	2	2	1	1	1	2	0	1	1	2	0	1	1	1	0	0	2	0	0	0	1	0
350	0	0	0	0	0	1	1	1	1	0	1	0	0	0	0	0	1	2	1	1	0	0	0	0	0	0	1	1	1	1	0	1	1	0	1	1	1	0	1	0	1	0	0	2	0	0	0	0	0
351	0	0	0	0	0	1	1	0	1	0	1	1	2	1	0	0	0	1	1	1	0	0	0	0	1	0	2	0	0	2	2	0	0	1	0	2	2	0	1	1	0	0	0	0	0	0	0	1	0
352	0	0	0	0	0	2	2	1	2	0	0	0	0	0	0	0	0	2	0	0	0	1	0	0	0	0	1	1	1	1	1	1	2	0	0	2	1	0	2	2	0	0	0	2	1	1	0	0	1
353	0	0	0	0	0	1	2	0	2	0	0	1	1	0	0	0	0	1	1	0	0	1	0	0	0	1	2	0	0	1	1	1	1	0	0	2	1	0	1	1	0	0	0	1	1	0	0	0	1
354	0	0	0	0	0	1	2	0	0	0	0	0	0	0	0	0	0	0	2	0	0	1	0	0	0	0	1	0	0	1	0	0	0	0	0	2	2	0	2	2	0	0	1	2	1	1	0	1	0
355	0	0	1	1	1	1	2	0	2	0	0	0	1	0	0	0	0	1	1	1	1	0	0	0	1	0	1	0	1	1	0	0	1	0	1	1	2	0	0	0	0	0	0	1	0	1	0	0	0
356	0	0	0	0	0	0	1	0	1	0	1	0	2	0	1	1	0	1	1	1	1	0	1	0	1	0	1	1	2	1	0	1	2	0	2	0	2	0	0	0	0	0	1	2	1	1	0	0	0
357	0	0	0	0	0	0	1	0	1	0	1	1	1	1	0	0	0	0	2	0	0	1	0	0	1	0	0	1	0	0	1	1	2	0	1	1	1	0	2	2	1	0	0	1	0	0	0	0	1
358	1	1	0	0	0	1	1	2	2	0	0	0	1	1	0	0	0	1	1	1	0	1	0	0	0	2	2	2	1	1	1	2	1	0	1	1	1	0	0	0	0	0	0	1	0	0	0	0	0
359	0	1	0	0	0	1	2	0	1	0	0	0	1	1	0	0	0	2	0	1	1	0	0	0	0	2	1	1	1	1	0	1	1	0	0	2	1	0	1	0	1	0	1	2	1	1	0	0	1
360	1	1	0	0	0	1	2	0	2	0	0	0	0	0	0	0	0	0	2	0	0	1	1	1	1	0	2	1	1	2	0	0	1	1	0	2	1	0	1	1	0	0	1	2	1	0	1	0	0
361	0	0	1	0	0	1	1	0	2	0	0	0	1	1	0	0	0	0	2	0	0	0	0	0	0	0	0	1	1	0	0	1	1	1	0	2	2	0	0	0	0	2	2	2	0	0	0	0	0
362	0	0	2	0	1	0	2	0	1	0	0	2	2	0	0	0	0	2	0	2	0	1	0	0	1	0	1	1	1	1	0	1	1	0	0	2	2	0	0	0	0	0	0	1	0	0	0	0	0
363	0	0	0	0	0	0	2	0	2	0	0	1	1	1	0	0	0	0	2	1	0	1	0	0	0	0	2	0	0	2	2	1	1	1	1	2	1	0	0	0	0	0	1	2	1	2	0	2	0
364	0	0	0	0	0	1	2	1	2	0	0	0	1	1	0	1	0	0	1	0	0	0	0	0	0	1	2	1	1	2	0	1	0	1	1	2	1	0	1	1	0	0	1	1	1	1	0	1	0
365	0	0	0	0	0	1	1	0	1	0	0	0	0	0	0	0	0	1	1	0	0	0	0	0	0	1	2	1	1	1	0	2	1	0	0	2	1	0	0	0	0	1	1	2	1	0	0	0	0
366	1	0	1	0	0	0	2	1	2	0	0	1	2	1	0	1	0	1	1	1	0	0	0	0	0	0	2	1	1	2	0	0	2	1	2	1	1	0	0	1	0	0	1	2	1	0	0	0	0
367	0	0	0	0	0	2	1	0	0	0	1	0	0	0	0	0	0	1	1	1	1	0	1	0	1	0	1	0	1	1	1	0	0	0	0	2	1	0	2	2	0	0	1	1	1	0	0	0	1
368	1	0	0	0	0	1	0	0	0	0	2	0	0	0	0	0	0	0	2	1	1	0	0	0	0	2	1	2	2	2	0	2	2	0	0	2	1	0	1	1	0	0	0	2	0	0	0	0	0
369	0	0	0	0	0	1	1	0	0	0	0	0	0	0	0	0	0	1	1	1	1	0	0	0	0	0	2	1	1	1	2	2	2	0	2	0	1	1	0	0	0	0	0	2	1	0	0	2	0
370	0	0	0	0	0	1	1	0	1	0	0	1	2	2	0	0	0	0	2	0	0	0	0	0	0	1	2	0	0	2	0	1	2	0	1	1	2	0	1	1	0	0	1	1	1	1	1	0	0
371	0	0	0	0	0	0	2	1	2	0	0	0	0	0	0	0	0	2	1	0	0	1	0	0	0	0	2	1	1	0	1	1	0	1	0	2	2	0	1	1	0	0	1	2	1	0	0	0	0
372	0	0	0	0	0	2	1	0	1	0	1	1	1	1	0	0	0	0	2	0	0	0	0	0	0	1	2	0	0	2	1	0	1	0	0	2	2	0	0	0	0	0	1	2	1	1	0	1	0
373	0	0	0	0	0	1	1	0	1	0	1	0	0	0	0	0	0	0	1	0	0	0	0	0	2	1	0	1	0	0	1	0	0	0	0	2	1	0	1	0	1	0	0	1	0	1	0	0	0
374	0	0	0	0	0	0	2	0	2	0	0	1	1	0	0	0	0	0	2	1	1	0	0	0	0	1	1	0	1	0	0	1	2	0	1	1	1	0	0	0	0	1	1	2	1	0	0	0	0
375	0	0	0	0	0	1	1	0	1	0	1	0	1	1	0	0	0	1	1	0	0	0	0	0	0	1	2	0	0	2	0	0	0	0	0	1	1	0	0	0	0	0	1	2	0	0	0	0	0
376	0	0	1	0	0	1	2	0	2	0	0	1	1	0	0	0	0	2	0	1	1	0	0	0	0	2	1	0	2	0	0	1	0	1	0	2	2	0	0	0	0	0	0	2	0	2	0	0	0
377	0	0	0	0	0	0	2	1	1	1	0	0	0	0	0	0	0	0	2	1	1	0	0	0	0	1	1	1	2	1	0	1	2	0	1	1	0	0	1	1	0	0	0	2	0	0	0	0	0
378	0	0	1	1	1	1	1	0	0	0	1	1	1	1	0	0	0	2	0	1	0	0	0	0	0	0	2	0	0	2	1	1	2	0	1	1	1	0	1	1	0	0	0	2	1	1	0	0	0
379	0	0	0	0	0	1	1	2	2	0	0	0	1	1	0	0	0	0	2	0	0	1	0	0	0	1	0	1	1	0	1	2	2	0	2	0	0	0	1	1	0	1	1	1	0	0	0	0	1
380	1	0	0	0	0	1	2	0	1	0	0	0	0	0	0	0	0	1	0	1	1	1	0	0	0	0	2	0	0	1	1	1	1	0	0	2	2	0	2	2	0	0	1	2	0	0	0	1	0
381	0	0	0	0	0	1	1	0	1	0	1	0	1	1	0	0	0	0	2	0	0	2	0	0	0	0	2	0	0	1	0	0	1	1	1	2	2	0	2	2	0	0	0	0	0	0	0	0	0
382	0	0	0	0	0	1	2	0	2	0	0	0	0	0	0	0	0	1	1	1	1	0	0	0	1	2	1	1	2	0	1	1	1	0	0	2	2	0	2	2	0	0	0	1	0	1	0	0	0
383	0	0	1	0	1	1	1	1	1	0	1	0	0	0	0	0	0	2	1	1	1	1	1	1	1	1	1	1	1	1	0	0	0	1	0	2	1	0	1	1	0	0	0	1	0	1	0	0	0
384	0	0	0	0	0	1	1	1	1	0	0	0	0	0	0	0	0	1	1	0	0	1	1	1	1	1	2	0	0	2	0	0	1	1	0	2	1	0	0	0	0	0	1	1	1	0	0	0	0
385	0	0	0	0	0	0	1	1	1	0	1	1	2	1	0	0	0	0	2	1	0	1	0	0	0	0	1	1	1	0	0	0	1	0	0	2	1	0	1	1	0	0	0	1	0	0	0	0	2
386	0	0	0	0	0	2	1	1	2	0	1	1	2	1	1	1	0	1	1	1	1	0	1	0	1	2	1	1	1	1	1	0	1	1	1	1	2	0	0	0	0	1	1	2	1	0	0	0	0
387	0	0	1	0	0	1	2	0	2	0	0	1	2	1	0	1	0	2	1	1	1	0	0	0	1	1	1	0	1	1	0	1	1	1	0	2	1	0	0	0	0	2	2	2	0	0	0	0	0
388	1	0	0	0	0	1	1	0	0	1	1	1	1	0	0	1	0	0	2	1	0	1	0	0	0	2	1	2	2	2	0	1	2	0	1	1	1	0	1	1	0	0	1	2	1	1	0	0	1
389	0	0	0	0	0	0	2	0	0	0	0	2	2	1	0	1	0	1	1	1	1	0	1	1	1	1	0	1	1	0	1	0	2	0	0	2	1	0	1	1	0	1	1	2	0	0	0	1	0
390	0	0	0	0	0	0	2	0	1	0	0	0	0	0	0	0	0	1	1	1	1	1	0	0	0	2	2	1	1	1	2	0	2	0	0	2	1	0	0	0	0	1	1	2	1	0	0	0	0
391	0	0	0	0	0	1	2	0	1	0	0	0	1	1	0	1	0	0	2	0	0	1	0	0	0	1	1	1	1	1	1	1	0	2	1	1	2	0	0	0	0	1	1	1	1	0	0	0	0
392	0	0	1	0	0	1	1	0	0	0	0	0	1	1	0	0	0	1	1	1	0	0	1	1	1	1	1	2	2	1	2	1	1	1	1	1	0	0	2	1	1	0	0	2	0	0	0	0	0
393	0	0	0	0	0	0	2	1	2	0	0	1	2	1	0	0	0	0	2	1	1	0	0	0	0	1	2	0	0	2	0	0	1	1	1	1	1	0	2	1	1	1	1	1	1	0	0	0	0
394	0	0	0	0	0	1	1	0	0	0	1	0	0	0	0	0	0	0	2	0	0	0	0	0	0	2	2	0	0	1	1	1	1	0	0	2	1	0	2	2	0	0	0	1	0	1	0	0	0
395	0	0	0	0	0	0	1	0	1	0	1	0	0	0	0	0	1	2	1	0	0	0	0	0	1	2	2	0	1	0	0	1	1	0	0	2	1	1	0	0	0	0	1	1	1	0	0	0	0
396	0	0	0	0	0	0	2	0	2	0	0	0	0	0	0	0	0	2	1	0	0	0	1	1	2	2	2	2	2	1	1	0	0	0	0	1	1	0	1	1	0	0	0	2	0	2	0	0	0
397	0	0	0	0	0	1	1	0	1	1	1	1	1	0	0	0	0	1	1	0	0	0	0	0	0	2	2	0	0	1	1	0	0	1	1	1	1	1	0	0	0	0	0	0	0	1	0	0	0
398	0	0	0	0	0	1	0	0	0	0	2	0	1	1	0	0	0	1	2	0	0	0	2	0	0	0	0	1	1	1	0	1	2	0	1	1	2	0	1	0	1	0	0	0	0	0	0	1	0
399	0	0	0	0	0	0	2	0	1	0	0	1	1	0	1	1	0	0	2	0	0	0	0	0	0	2	1	0	1	1	1	1	1	0	0	2	2	0	1	1	0	2	2	2	1	0	0	0	1
400	0	0	0	0	0	1	1	0	2	1	0	0	2	2	0	0	0	0	2	0	0	0	0	0	0	1	1	1	1	1	1	2	1	0	1	1	1	0	2	2	0	0	0	1	0	0	0	0	0
401	0	0	1	0	1	1	1	0	1	0	1	0	0	0	0	0	0	0	1	1	1	0	0	0	0	1	1	0	0	1	1	0	1	1	2	0	1	0	1	1	0	0	1	2	1	0	0	0	1
402	1	0	0	0	0	1	2	0	0	0	0	1	1	1	0	0	0	1	1	0	0	2	1	1	1	1	2	0	0	1	1	1	1	2	1	1	1	0	1	1	0	0	0	1	0	0	0	0	0
403	1	0	1	1	1	1	2	0	2	0	0	1	1	0	0	0	0	0	1	0	0	0	0	0	0	0	1	1	1	1	0	0	1	1	1	2	2	0	0	0	0	0	1	2	1	1	0	0	0
404	0	0	0	0	0	0	2	0	2	0	0	0	0	0	0	0	0	1	1	1	1	1	0	0	0	0	1	0	0	1	1	0	0	0	0	2	1	0	1	1	0	0	0	1	0	0	0	0	1
405	0	0	0	0	0	0	1	0	0	0	1	0	2	1	0	0	0	1	1	1	1	0	2	0	0	0	1	1	1	1	1	0	1	0	0	2	1	0	2	2	0	0	0	0	0	0	0	0	0
406	0	0	0	0	0	2	1	0	0	0	1	0	1	1	0	0	0	2	0	2	2	0	0	0	0	0	2	0	0	2	0	0	1	1	0	2	2	0	0	0	0	1	1	1	1	1	1	0	0
407	0	0	1	1	1	2	1	0	1	0	1	1	0	0	0	0	0	2	0	1	0	0	0	0	0	1	0	1	2	0	0	0	0	0	2	0	1	0	1	1	0	0	0	1	1	0	0	0	0
408	0	0	0	0	0	0	2	0	1	0	1	1	1	0	0	0	0	2	0	2	1	1	0	0	0	0	2	0	0	2	0	0	1	0	1	1	1	0	0	0	0	0	0	1	0	0	0	0	0
409	0	0	0	0	0	0	2	0	2	0	0	1	1	1	0	0	0	1	1	1	0	0	0	0	0	0	2	1	1	2	0	1	1	1	0	2	1	0	0	0	0	0	0	2	0	0	0	0	0
410	0	1	1	0	1	1	1	0	1	0	1	0	0	0	0	0	0	1	1	1	0	0	0	0	0	1	2	1	1	1	2	1	2	0	2	0	1	0	0	0	0	0	0	2	0	0	0	0	0
411	1	0	0	0	0	2	1	0	2	0	0	1	1	0	0	0	0	0	2	0	0	1	1	1	1	0	1	1	1	1	1	0	0	0	2	0	1	1	0	0	0	0	0	0	0	0	0	0	0
412	1	0	0	0	0	1	1	0	2	0	0	0	1	1	0	0	0	1	1	0	0	0	0	0	0	2	1	0	0	1	0	0	0	2	0	2	2	1	0	0	0	0	0	0	2	0	0	2	0
413	0	0	0	0	0	2	2	0	2	0	0	1	2	2	0	0	0	1	1	0	0	0	1	0	0	1	1	0	0	1	0	1	1	1	2	0	2	0	0	1	0	1	1	2	1	1	0	1	0
414	1	0	0	0	0	1	2	0	2	0	0	0	0	0	0	0	0	0	2	0	0	0	0	0	0	0	2	0	0	1	0	0	0	0	0	2	1	0	0	0	0	0	0	1	0	0	0	0	0
415	0	0	0	0	0	0	1	0	1	0	0	1	2	1	0	1	0	1	2	0	0	0	0	0	0	1	1	2	2	1	1	1	1	0	0	2	1	0	0	0	0	0	0	1	0	0	0	0	0
416	1	1	0	0	0	0	2	0	1	0	0	0	1	1	0	0	0	1	1	1	1	0	0	0	1	1	0	1	2	0	0	1	1	0	0	2	0	0	2	2	1	0	0	1	0	0	0	1	0
417	1	0	0	0	0	1	2	1	2	0	0	0	0	0	0	0	0	0	1	0	0	0	2	0	0	0	0	0	1	1	0	1	0	0	1	1	1	0	2	1	1	0	0	2	0	0	0	0	1
418	0	0	0	0	0	1	1	0	2	0	0	0	1	1	0	0	0	1	1	1	1	1	0	0	0	1	1	0	1	1	0	0	1	2	1	2	1	1	0	0	0	1	1	2	2	0	0	0	0
419	0	1	0	0	0	1	2	0	1	0	0	0	0	0	0	0	0	1	1	1	0	1	0	0	1	0	2	0	0	0	0	1	2	0	0	2	1	0	1	1	0	0	0	2	0	2	0	0	0
420	0	0	0	0	0	2	2	0	2	0	0	0	0	0	0	0	0	2	0	1	1	0	0	0	0	2	1	0	1	0	0	2	2	0	2	0	1	1	0	0	0	2	2	2	1	0	0	0	0
421	1	0	0	0	0	0	2	0	2	0	0	1	1	0	0	0	0	1	1	0	0	1	0	0	0	2	2	0	0	1	1	0	0	0	1	1	1	0	1	1	0	1	1	2	1	1	0	0	0
422	0	0	0	0	0	1	2	1	1	0	0	1	2	1	0	0	1	2	0	1	1	0	0	0	0	1	2	0	0	2	0	0	1	1	1	1	2	0	1	1	0	0	1	1	1	2	0	0	0
423	0	0	0	0	0	1	2	1	1	0	0	0	0	0	0	0	0	0	1	0	0	1	0	0	0	1	2	1	1	1	0	0	0	1	1	1	2	0	2	2	0	1	1	2	1	0	0	0	0
424	1	0	0	0	0	1	2	0	1	0	0	0	2	1	0	0	0	0	1	0	0	1	1	1	1	1	1	1	1	1	0	1	0	2	1	1	1	1	0	0	0	0	1	1	1	2	0	0	0
425	1	0	0	0	0	0	2	0	2	0	0	1	1	0	0	1	0	1	1	1	1	0	0	0	0	1	2	0	0	1	0	0	0	0	0	2	1	0	2	2	0	0	0	1	0	0	0	1	0
426	0	0	0	0	0	1	1	0	1	0	1	0	0	0	0	0	0	0	2	0	0	0	2	0	0	0	2	2	2	1	1	1	2	1	2	1	0	0	0	0	0	0	1	1	1	1	0	0	1
427	1	0	1	1	1	1	2	1	2	0	0	0	0	0	0	0	1	1	2	0	0	0	0	0	0	1	1	1	2	1	0	0	1	1	1	2	0	0	1	1	0	0	0	0	2	0	0	0	0
428	1	0	1	0	0	2	2	0	2	0	0	0	0	0	0	0	0	2	0	1	0	0	0	0	0	2	2	0	0	1	0	1	1	1	0	2	2	0	2	2	1	0	2	2	0	1	0	1	0
429	0	0	0	0	0	1	2	1	2	0	0	0	0	0	0	0	1	2	1	0	0	0	0	0	0	1	2	1	1	0	1	1	2	0	1	1	1	0	2	2	0	0	0	2	0	0	0	1	1
430	1	0	0	0	0	2	1	0	1	0	1	0	0	0	0	0	0	0	1	0	0	1	0	0	0	0	0	0	1	1	0	1	1	0	0	2	2	0	1	1	0	0	0	1	0	1	0	0	0
431	0	1	0	0	0	1	2	0	1	0	1	1	1	0	0	0	0	1	0	1	1	1	0	0	0	2	0	2	2	0	0	2	1	0	1	1	2	0	0	0	0	0	0	0	1	0	0	1	0
432	0	0	0	0	0	1	1	0	1	0	1	0	1	1	0	0	0	1	1	1	1	0	0	0	0	1	0	1	1	0	1	0	0	0	0	2	2	0	1	1	0	0	0	1	0	0	0	0	0
433	0	0	0	0	0	2	2	1	2	0	0	1	1	0	0	0	0	0	2	0	0	0	0	0	0	2	1	0	1	1	1	1	1	0	1	1	1	1	0	0	0	1	1	1	1	0	0	1	0
434	0	0	0	0	0	2	2	0	2	0	0	0	0	0	0	0	0	0	2	1	1	0	0	0	0	1	1	0	1	1	1	0	2	0	0	2	1	0	1	1	0	1	1	2	1	1	0	0	1
435	0	0	0	0	0	2	2	0	2	0	0	2	2	0	0	0	0	0	2	0	0	1	1	1	1	1	1	0	0	1	1	1	1	0	2	1	2	0	1	1	1	0	0	1	0	1	0	0	0
436	1	1	0	0	0	1	1	1	2	0	0	0	0	0	0	0	0	0	2	0	0	0	1	0	0	0	2	2	1	1	1	0	1	1	0	1	1	0	0	0	0	0	0	1	0	0	0	0	0
437	0	0	0	0	0	2	2	1	2	0	0	1	2	1	0	0	0	0	2	0	0	0	0	0	1	0	1	1	1	1	1	0	0	1	0	2	2	0	0	0	0	0	0	1	0	1	1	0	0
438	0	0	0	0	0	2	2	0	2	0	0	0	1	1	0	0	0	1	1	1	1	2	1	1	1	1	2	0	0	2	0	0	0	1	1	1	0	0	0	0	0	0	0	0	1	0	0	0	0
439	0	0	0	0	0	1	2	0	2	0	0	0	0	0	0	0	0	1	1	1	1	0	0	0	0	0	2	1	1	2	0	2	1	0	1	1	0	0	1	1	0	0	0	2	0	2	0	0	0
440	0	1	0	0	0	1	2	0	1	0	0	1	2	1	0	0	0	1	1	1	1	0	0	0	0	2	1	0	1	1	0	1	2	0	0	2	0	0	2	1	1	1	1	1	1	0	0	0	0
441	0	0	1	0	0	1	1	0	1	0	1	1	1	0	0	1	0	1	1	1	0	1	1	0	1	1	0	1	1	1	0	0	1	2	1	2	1	0	2	2	0	0	0	1	0	0	0	0	1
442	0	0	0	0	0	1	1	0	1	0	1	1	1	1	0	0	0	1	1	1	1	1	1	1	1	1	2	0	0	0	0	0	0	1	0	2	1	0	2	2	0	2	2	2	0	1	0	0	0
443	1	0	0	0	0	2	2	0	2	0	0	1	2	1	0	1	0	2	0	0	0	0	0	0	0	2	1	0	0	1	0	0	1	0	1	1	1	0	2	2	0	0	0	1	0	0	0	1	0
444	0	0	0	0	0	1	2	0	2	0	0	0	0	0	0	0	0	1	1	1	0	1	0	0	0	1	2	0	0	1	1	0	0	1	1	1	0	0	1	1	0	0	0	2	1	1	0	0	0
445	0	0	1	1	1	2	1	1	1	0	0	1	1	0	0	0	0	0	2	1	1	0	0	0	0	2	2	0	0	2	1	1	1	0	0	2	2	0	0	0	0	0	0	0	0	0	0	0	1
446	0	0	0	0	0	0	2	0	1	0	1	0	0	0	0	0	0	0	2	0	0	0	1	0	0	1	2	0	0	2	1	1	1	1	1	1	1	0	1	1	0	0	1	1	0	0	0	0	1
447	1	0	0	0	0	1	2	0	1	0	0	0	0	0	0	0	0	0	2	1	1	0	1	0	0	1	2	0	0	1	1	0	1	0	1	1	1	1	0	0	0	0	2	2	1	1	0	1	0
448	1	0	0	0	0	1	1	0	2	0	0	2	2	0	0	0	0	0	2	0	0	1	0	0	0	0	1	1	1	1	0	0	1	1	1	1	1	1	0	0	0	0	0	1	0	0	0	0	0
449	1	0	0	0	0	0	2	0	2	0	1	1	2	2	0	0	0	1	1	2	1	1	1	0	0	0	2	1	1	2	0	1	1	1	0	2	2	0	0	0	0	0	1	2	1	0	0	0	0
450	0	0	0	0	0	0	2	0	0	0	0	1	1	1	0	0	0	0	1	0	0	0	1	0	0	2	2	0	0	0	0	2	2	0	0	2	1	0	0	1	0	0	1	2	0	0	0	0	0
451	1	1	1	0	1	1	2	0	2	0	0	0	1	0	0	1	0	0	2	1	1	1	1	1	1	2	1	0	0	1	0	1	1	1	1	2	1	1	0	0	1	0	0	1	1	0	0	0	1
452	0	0	0	0	0	2	2	0	1	0	1	1	2	1	0	1	0	1	1	1	1	0	0	0	0	2	1	0	1	1	0	0	0	2	1	1	0	0	1	1	0	0	0	2	0	1	0	0	0
453	0	0	0	0	0	2	1	0	1	0	0	0	0	0	0	0	0	0	1	0	0	1	1	0	1	0	1	1	0	1	2	2	2	0	2	0	2	0	1	1	0	0	0	1	0	0	0	0	0
454	1	0	0	0	0	2	2	0	2	0	0	0	1	1	0	0	0	0	1	1	1	0	0	0	0	2	2	1	1	1	1	1	1	0	1	1	1	0	1	1	0	0	0	1	0	0	0	0	0
455	0	0	0	0	0	1	2	0	2	0	0	1	1	0	0	0	0	0	2	0	0	1	0	0	0	1	1	0	1	2	0	1	1	0	0	2	2	0	0	0	0	0	0	1	0	0	0	0	0
456	0	0	1	0	1	1	2	1	2	0	0	2	2	2	0	0	0	1	1	1	0	2	1	1	1	1	0	0	1	0	0	0	1	1	0	2	1	0	0	0	0	0	1	2	0	2	0	1	0
457	0	0	0	0	0	1	2	0	0	0	0	0	1	1	0	0	0	0	2	1	1	0	0	0	0	1	1	1	1	1	0	0	1	2	1	1	2	0	2	2	1	1	1	2	1	0	0	0	0
458	0	1	1	0	1	1	1	0	1	0	1	0	1	1	0	1	0	0	2	0	0	1	0	0	0	1	1	1	2	0	1	0	1	1	1	1	2	0	1	1	0	0	2	2	1	1	0	0	0
459	0	0	0	0	0	1	1	0	0	0	1	0	1	1	0	0	0	1	1	1	1	0	0	0	1	1	1	0	0	2	1	1	0	0	0	2	2	0	1	1	0	0	0	2	0	0	0	0	0
460	0	0	0	0	0	1	1	0	1	0	1	0	0	0	0	0	1	2	0	1	1	0	1	0	1	2	1	0	1	1	0	1	2	0	1	1	1	0	1	1	0	2	2	2	0	0	0	0	0
461	0	0	0	0	0	1	1	0	1	0	1	0	1	0	0	0	0	0	2	1	0	0	0	0	1	0	1	1	0	1	2	0	2	0	0	2	1	0	2	2	0	0	1	1	1	0	0	0	1
462	0	0	1	0	1	1	2	0	1	0	0	0	1	1	0	0	0	0	2	0	0	0	1	0	0	1	2	0	0	1	1	1	1	1	2	0	1	0	2	2	0	0	1	1	0	1	0	0	0
463	1	0	0	0	0	0	2	0	2	0	0	0	1	1	0	1	0	2	0	1	1	0	0	0	0	1	1	0	0	1	1	0	2	0	0	2	2	0	0	0	0	0	0	2	0	0	0	0	0
464	0	0	0	0	0	2	2	1	1	0	0	0	1	1	0	0	0	0	2	0	0	0	0	0	0	2	2	1	1	1	2	0	2	1	1	1	1	0	0	0	0	0	0	0	0	0	1	0	1
465	0	0	0	0	0	0	2	0	1	0	0	0	1	1	0	0	0	2	0	0	0	1	0	0	0	0	1	0	0	1	0	1	1	0	0	2	0	0	0	0	0	0	1	2	0	1	0	0	1
466	1	0	0	0	0	2	1	0	1	1	0	0	1	1	0	0	0	1	1	0	0	0	0	0	0	1	2	0	0	2	1	2	1	1	0	2	1	0	0	0	0	0	1	1	1	2	0	1	0
467	0	0	0	0	0	2	1	0	0	0	0	1	1	0	0	0	0	0	2	0	0	0	2	0	0	0	2	1	1	1	2	0	1	0	0	2	2	0	0	0	0	0	0	2	0	1	0	0	1
468	1	0	0	0	0	2	1	0	1	0	1	2	2	0	1	1	1	2	0	1	1	0	0	0	0	1	2	1	1	1	2	1	1	0	0	2	1	0	1	1	0	0	0	1	0	1	0	0	0
469	0	0	1	0	0	1	2	0	2	0	0	0	0	0	0	0	0	1	1	1	0	1	0	0	0	2	1	2	2	0	1	0	1	0	0	2	2	0	1	1	0	0	2	2	1	1	0	0	0
470	1	0	0	0	0	1	2	0	1	0	0	1	1	0	0	1	1	1	2	0	0	0	0	0	0	1	1	0	0	2	0	0	0	2	1	2	1	0	0	0	0	0	0	1	0	0	0	0	0
471	0	0	0	0	0	0	1	0	0	0	0	0	0	0	0	0	0	2	0	1	1	1	1	0	0	0	0	0	1	1	0	1	2	0	0	2	1	0	0	0	0	0	0	1	0	1	0	0	0
472	1	0	1	0	0	2	1	0	0	0	1	0	1	1	0	0	1	2	0	1	1	0	1	0	0	1	2	0	0	1	1	1	1	0	1	1	0	0	2	2	0	0	1	2	2	2	0	0	1
473	0	0	0	0	0	1	0	0	0	0	2	1	1	0	0	0	0	2	0	0	0	1	0	0	0	0	1	0	1	1	1	0	1	1	1	1	2	0	0	0	0	0	1	2	1	1	0	0	0
474	1	0	0	0	0	0	1	0	1	0	1	0	2	2	0	0	0	1	2	1	1	0	1	0	1	1	2	0	0	1	1	1	1	1	2	0	1	0	2	2	0	0	2	2	1	1	0	0	1
475	0	0	0	0	0	0	2	0	2	0	0	1	2	1	0	0	0	0	2	0	0	0	0	0	0	0	0	1	2	0	1	0	0	2	1	1	2	0	0	0	0	0	1	2	1	1	0	0	0
476	0	0	0	0	0	0	2	1	2	0	0	0	0	0	0	0	0	0	2	0	0	0	0	0	0	1	0	0	1	1	0	1	1	1	1	1	1	0	1	1	0	0	0	0	2	1	0	0	0
477	0	0	0	0	0	2	1	0	2	0	0	1	1	0	0	0	0	0	2	0	0	0	0	0	1	2	1	0	0	1	1	0	1	1	0	2	2	0	0	0	0	2	2	2	0	0	0	0	0
478	0	0	0	0	0	0	1	0	2	0	0	0	0	0	0	0	0	2	0	2	1	1	0	0	0	0	1	1	0	1	2	0	1	1	1	1	2	0	1	1	0	0	1	2	1	0	0	0	0
479	0	0	0	0	0	1	2	1	2	0	0	0	0	0	0	0	0	0	2	1	0	1	1	1	0	1	2	1	1	1	2	0	0	1	0	2	1	0	0	0	0	0	1	2	1	1	0	0	1
480	0	0	0	0	0	0	2	0	2	0	0	1	1	0	0	0	0	0	2	0	0	0	1	0	0	1	1	1	1	1	1	0	0	1	1	1	2	0	0	0	0	0	0	1	0	0	0	1	0
481	1	0	0	0	0	1	2	0	2	0	0	2	2	2	0	0	0	1	1	1	1	1	0	0	0	1	2	0	0	2	0	1	2	0	1	1	2	0	0	0	0	0	1	2	1	1	0	0	0
482	0	0	0	0	0	1	1	0	1	0	1	1	1	0	0	0	0	0	2	0	0	0	0	0	0	0	2	0	0	2	0	1	1	1	1	1	1	0	0	0	0	0	0	0	0	0	0	0	0
483	0	0	0	0	0	1	2	0	2	0	0	1	1	0	0	0	0	1	1	1	0	0	0	0	0	1	1	1	2	0	1	1	1	0	1	1	2	0	0	0	0	0	0	2	0	0	0	0	0
484	0	0	0	0	0	0	2	1	1	0	0	1	1	1	0	0	1	0	2	1	1	1	1	1	1	1	1	0	1	1	0	0	1	1	1	1	1	0	1	1	0	0	0	0	0	0	0	0	0
485	1	0	0	0	0	1	2	1	1	1	0	2	2	1	0	0	0	1	1	1	1	0	1	0	0	1	1	1	1	0	0	1	1	0	0	2	0	0	1	1	0	0	0	1	1	1	0	0	0
486	1	0	0	0	0	1	1	0	2	0	0	0	2	2	0	0	0	2	0	1	0	1	0	0	0	1	0	1	1	0	1	1	2	0	0	2	1	0	0	0	0	1	1	1	1	0	0	0	0
487	0	0	0	0	0	1	1	0	1	0	0	1	2	1	0	0	1	1	1	0	0	0	0	0	0	1	2	0	0	2	0	0	0	1	1	1	1	0	2	2	0	0	1	2	1	1	0	0	0
488	0	0	0	0	0	2	1	0	1	0	1	0	0	0	0	0	0	0	2	0	0	0	0	0	0	1	1	0	1	1	0	0	2	0	0	2	1	1	0	0	0	0	0	0	2	1	0	0	0
489	0	0	0	0	0	1	2	0	0	0	0	0	2	1	0	0	0	0	2	0	0	0	0	0	0	1	1	0	0	0	0	2	2	0	2	0	2	0	0	0	0	0	0	1	0	1	0	0	1
490	0	1	0	0	0	1	2	1	1	0	0	0	0	0	0	0	0	0	2	0	0	0	0	0	0	1	1	0	0	1	0	1	1	0	0	2	1	1	0	0	0	1	1	2	1	1	0	0	0
491	0	0	0	0	0	1	0	0	0	0	2	0	0	0	0	0	0	2	0	1	0	1	0	0	0	0	1	0	0	1	0	2	2	1	0	2	1	0	0	0	0	0	1	2	2	2	0	0	0
492	0	0	0	0	0	2	2	0	2	0	1	0	0	0	0	0	0	0	2	0	0	0	1	0	0	0	1	0	0	1	1	0	1	2	1	2	1	0	0	0	0	0	0	1	0	0	0	0	0
493	0	0	0	0	0	0	2	0	2	0	1	0	0	0	0	0	0	0	2	0	0	0	0	0	0	1	2	2	2	2	0	0	1	0	0	2	2	0	1	1	0	0	1	1	1	0	0	0	0
494	0	0	0	0	0	2	1	0	0	0	0	0	0	0	0	0	0	0	2	0	0	0	0	0	0	2	1	0	1	1	1	0	2	0	2	0	1	0	1	0	1	0	0	2	0	0	0	0	0
495	0	0	0	0	0	2	2	0	1	0	1	0	0	0	0	0	0	0	2	1	0	0	0	0	1	2	1	0	1	2	0	1	0	0	0	2	1	0	0	0	0	0	0	1	0	0	0	1	0
496	1	0	0	0	0	1	2	0	2	0	0	0	2	2	0	1	0	2	0	1	1	0	0	0	0	1	1	0	1	1	0	0	1	0	0	2	2	0	0	0	0	0	0	0	0	0	0	0	0
497	0	0	0	0	0	1	2	1	2	0	0	1	2	1	0	1	0	1	1	1	1	0	0	0	0	2	1	2	2	1	2	1	0	0	1	1	1	0	2	2	0	0	1	1	1	1	0	0	0
498	0	0	0	0	0	2	1	0	1	1	1	0	0	0	0	0	0	2	1	1	1	0	0	0	0	1	2	0	0	2	2	2	1	0	2	0	2	0	2	2	0	0	0	2	0	0	0	1	0
499	0	0	0	0	0	1	2	0	2	0	0	0	0	0	0	0	0	0	2	0	0	0	0	0	0	0	2	0	0	2	1	0	0	0	0	2	2	0	1	1	0	0	0	1	0	0	0	1	0
500	0	0	0	0	0	0	2	0	2	0	0	0	0	0	0	0	0	0	2	1	1	1	2	1	1	0	1	0	1	1	0	0	2	0	1	1	1	0	2	2	0	0	0	1	0	1	0	0	1
501	0	0	0	0	0	2	1	1	1	0	1	0	0	0	0	0	0	1	1	1	1	0	0	0	0	1	2	0	0	2	2	0	1	0	1	1	1	0	1	1	0	0	0	1	0	0	0	0	0
502	0	0	0	0	0	2	0	0	0	0	2	0	2	2	0	1	0	1	1	1	1	2	1	1	1	1	0	1	1	0	1	1	1	2	1	2	1	0	0	0	0	1	1	2	0	0	0	0	1
503	1	1	0	0	0	1	2	0	2	0	0	0	0	0	0	0	0	1	1	0	0	0	0	0	0	1	2	0	0	2	1	0	2	0	0	2	0	0	2	2	1	0	0	2	0	0	0	0	0
504	1	0	0	0	0	1	1	1	1	0	0	0	0	0	0	0	0	2	1	1	1	1	0	0	0	2	2	0	0	2	0	1	2	1	2	1	2	0	0	0	0	0	0	2	0	2	0	1	0
505	0	0	0	0	0	1	1	0	1	0	1	0	0	0	0	0	1	2	1	1	1	1	0	0	0	1	1	0	1	1	0	1	0	1	0	2	1	0	0	0	0	0	1	1	1	0	0	0	0
506	0	0	1	0	0	1	1	1	1	0	0	1	2	1	0	0	0	0	2	0	0	1	0	0	0	1	2	0	1	0	0	0	1	0	0	2	1	0	0	0	0	2	2	2	0	0	0	1	0
507	1	0	0	0	0	2	2	0	1	0	0	0	1	1	0	0	0	1	1	1	0	1	0	0	0	2	2	0	0	2	0	0	0	0	2	0	1	0	1	1	0	0	0	2	0	0	0	0	0
508	0	0	0	0	0	1	1	1	1	0	0	1	1	1	0	0	1	2	0	1	1	0	1	0	0	2	2	0	0	2	1	1	1	0	0	2	1	0	0	0	0	0	0	0	2	1	0	0	0
509	1	0	1	0	0	1	1	0	1	0	1	0	0	0	0	0	0	1	1	1	1	0	0	0	0	0	1	0	1	1	0	2	2	0	1	1	1	0	0	0	0	0	1	2	1	1	0	1	0
510	1	0	0	0	0	1	2	0	2	0	0	1	1	0	0	0	0	1	1	1	0	1	0	0	0	1	1	0	1	1	0	0	2	0	0	2	2	0	0	0	0	0	1	2	0	1	0	0	0
511	0	0	0	0	0	0	1	0	1	0	0	2	2	1	0	0	0	0	2	0	0	0	0	0	1	1	2	0	0	2	0	2	2	0	2	0	1	0	0	0	0	0	0	1	1	1	0	0	0
512	0	0	0	0	0	0	1	0	1	0	1	0	0	0	0	0	0	0	2	0	0	1	0	0	1	0	1	0	1	0	0	0	1	1	2	0	1	0	1	1	0	0	0	0	0	0	0	0	0
513	0	0	0	0	0	2	2	1	2	0	0	0	1	1	0	0	0	0	2	0	0	0	0	0	0	1	1	0	1	0	0	1	1	0	0	2	2	0	0	0	0	0	1	1	1	0	0	0	1
514	0	0	0	0	0	1	2	0	1	0	0	0	0	0	0	0	0	0	2	0	0	1	1	1	1	2	0	1	2	0	0	1	1	0	0	2	1	0	0	0	0	0	0	2	0	0	0	0	0
515	0	0	0	0	0	1	1	0	0	0	1	0	0	0	0	0	1	1	2	0	0	0	0	0	0	2	1	1	1	1	0	0	0	0	0	2	2	0	0	0	0	0	0	2	0	0	0	0	1
516	0	0	0	0	0	2	2	1	2	0	0	0	0	0	0	0	0	0	2	0	0	0	0	0	0	2	2	1	1	2	0	1	2	0	2	0	1	0	1	1	0	0	0	2	0	0	0	0	0
517	1	0	0	0	0	1	2	0	1	0	0	0	1	1	0	0	0	1	1	1	1	0	0	0	1	0	1	0	1	1	0	2	1	0	0	2	1	0	1	1	0	0	1	1	0	0	0	2	0
518	0	0	0	0	0	0	2	0	2	0	0	0	1	2	0	0	0	1	1	0	0	0	0	0	0	2	2	0	0	2	1	1	1	1	1	1	1	0	0	0	0	0	1	2	1	0	0	0	0
519	0	0	0	0	0	2	2	0	1	0	0	1	1	0	0	0	0	1	1	0	0	1	1	1	1	1	2	0	0	1	0	0	1	0	1	1	2	0	0	0	0	0	0	1	0	0	0	0	0
520	0	0	0	0	0	1	2	1	2	0	0	0	0	0	0	0	0	1	0	0	0	1	1	1	0	1	1	1	1	1	0	0	1	0	0	2	1	0	0	0	0	0	1	1	1	0	0	0	2
521	0	0	0	0	0	2	1	0	1	0	1	0	0	0	0	0	0	1	1	0	0	0	0	0	0	1	2	1	1	1	1	0	1	0	0	2	1	0	1	1	0	0	0	2	0	0	0	0	0
522	1	0	0	0	0	2	2	0	2	0	0	0	0	0	0	0	1	1	2	0	0	0	0	0	0	2	2	0	0	0	0	0	0	0	2	0	2	0	1	1	1	0	0	2	1	1	0	0	1
523	0	0	0	0	0	1	2	1	1	0	0	0	0	0	0	0	0	1	1	0	0	1	0	0	0	2	1	0	2	0	0	2	1	0	1	1	0	1	0	0	0	0	1	2	0	1	0	0	0
524	0	0	0	0	0	1	2	0	2	0	0	0	0	0	0	0	0	0	1	0	0	1	0	0	1	0	2	0	0	2	0	0	0	0	0	2	0	0	1	1	0	0	0	2	0	0	0	0	1
525	0	0	0	0	0	1	2	0	0	0	1	1	2	1	0	0	0	0	1	0	0	0	1	0	0	1	1	0	2	0	0	1	1	1	1	1	1	0	0	0	0	2	2	2	0	0	1	0	0
526	1	0	0	0	0	1	2	0	2	0	0	0	0	0	0	0	0	0	2	0	0	1	1	0	0	0	1	0	1	1	0	0	1	0	1	1	2	0	0	1	0	0	0	1	0	0	0	0	0
527	0	0	0	0	0	1	2	0	2	0	0	0	1	1	0	0	0	0	2	0	0	1	1	0	1	1	2	1	1	2	0	0	1	1	1	1	2	0	1	0	1	1	1	1	0	0	0	2	0
528	0	0	0	0	0	0	2	1	2	0	0	1	1	0	0	0	0	0	2	1	0	1	0	0	0	0	2	0	0	1	0	0	1	1	1	1	2	0	1	1	0	0	0	1	0	0	0	1	0
529	0	0	0	0	0	2	1	0	1	0	0	0	1	1	0	1	0	2	1	0	0	0	0	0	0	1	2	0	1	0	0	0	1	0	1	1	2	1	0	0	0	0	1	1	1	1	0	1	0
530	0	0	0	0	0	0	2	1	2	0	0	1	1	0	0	1	0	1	1	0	0	0	0	0	1	1	2	1	1	0	1	0	1	1	0	2	1	0	0	0	0	0	0	1	0	0	0	0	0
531	0	0	0	0	0	0	2	1	2	0	0	0	2	1	0	0	0	1	1	1	1	0	0	0	0	1	2	0	0	1	1	2	2	0	1	1	1	0	1	1	0	0	1	2	2	2	0	0	0
532	0	1	0	0	0	2	2	0	2	0	0	0	1	2	0	0	0	2	0	0	0	0	0	0	0	1	1	0	0	1	0	2	2	0	0	2	1	0	1	1	0	0	1	2	0	1	0	0	1
533	0	0	0	0	0	2	0	0	0	1	1	0	0	0	0	0	1	1	1	1	0	1	1	0	0	0	2	2	1	1	1	0	1	0	0	2	1	0	0	0	0	0	0	2	0	1	0	0	0
534	0	0	0	0	0	1	2	1	2	0	0	0	1	1	0	0	0	1	1	1	1	1	0	0	0	0	0	0	0	0	0	0	1	0	0	2	1	0	1	1	0	0	0	2	1	0	0	1	0
535	1	0	0	0	0	0	2	1	2	0	0	0	0	0	0	0	0	1	0	1	1	0	2	0	0	1	2	0	0	1	1	0	1	0	0	2	1	0	0	0	0	0	1	1	1	0	0	0	1
536	0	0	0	0	0	1	1	1	2	0	0	1	2	2	0	0	0	1	1	1	1	1	0	0	0	1	2	0	1	1	0	0	0	0	0	2	1	0	1	0	1	0	1	2	1	1	0	1	0
537	0	0	1	0	0	2	2	0	2	0	0	1	2	1	0	0	0	1	1	0	0	0	0	0	0	1	2	0	0	2	0	0	1	1	1	1	2	0	0	1	0	0	1	2	1	1	0	1	0
538	0	0	0	0	0	1	1	1	1	0	0	0	0	0	0	0	0	0	2	0	0	0	0	0	1	2	1	0	0	1	0	0	0	0	0	2	1	0	1	0	1	0	1	2	2	2	0	0	1
539	0	0	0	0	0	1	2	0	1	0	0	0	0	0	0	0	0	2	1	1	1	0	0	0	0	1	2	0	0	2	1	1	1	0	0	2	1	0	1	0	1	1	1	2	2	0	0	0	1
540	0	0	1	0	0	2	2	0	0	0	0	0	1	1	0	0	1	2	1	1	0	0	0	0	0	0	0	0	0	1	0	0	0	0	1	1	1	0	2	2	0	0	0	2	0	0	0	0	0
541	0	0	0	0	0	1	2	0	2	0	0	0	1	0	1	1	0	1	1	1	0	1	0	0	0	0	1	1	2	0	1	1	1	2	1	1	2	0	0	0	0	1	1	2	1	0	0	0	1
542	0	0	0	0	0	0	2	0	1	0	1	0	1	1	0	0	1	2	1	0	0	0	0	0	1	1	1	0	1	1	0	1	1	1	2	0	1	0	0	0	0	0	0	1	0	0	0	0	0
543	0	0	0	0	0	1	2	0	1	0	0	0	0	0	0	0	0	0	2	0	0	0	2	0	0	0	1	0	1	1	0	1	1	0	2	1	1	1	0	0	0	1	1	2	1	0	0	0	2
544	0	0	0	0	0	2	1	0	2	0	0	0	0	0	0	0	0	0	1	1	1	1	0	0	0	0	1	0	1	1	0	0	0	1	0	2	1	0	1	1	0	0	1	2	1	0	0	1	0
545	0	0	1	0	1	1	1	0	0	0	0	0	0	0	0	0	0	0	2	0	0	1	1	1	1	0	1	0	2	0	0	1	1	0	0	2	2	0	0	0	0	0	0	0	0	1	0	0	1
546	0	0	0	0	0	0	1	0	1	1	1	0	1	1	0	0	0	0	2	0	0	0	0	0	0	1	0	1	1	1	0	0	1	0	1	1	1	0	1	1	0	1	1	1	1	0	0	0	0
547	1	0	0	0	0	1	2	0	1	0	1	1	2	1	0	0	0	1	2	1	1	0	0	0	0	1	2	0	0	1	1	1	2	0	1	1	1	0	1	1	0	0	0	2	0	0	0	0	0
548	0	0	0	0	0	2	2	0	2	0	0	1	1	0	0	0	1	2	0	1	1	0	0	0	0	1	2	0	0	1	0	1	1	1	1	1	0	1	1	1	0	0	1	1	1	0	0	0	2
549	0	0	0	0	0	0	2	0	1	0	0	0	0	0	0	0	0	0	2	0	0	0	0	0	0	1	1	1	1	1	1	1	1	0	0	2	1	1	0	0	0	1	1	2	0	1	0	0	0
550	0	0	0	0	0	2	2	0	2	0	0	0	1	1	0	0	0	1	1	1	1	1	0	0	0	0	2	0	0	2	1	1	2	0	2	0	1	0	0	0	0	1	1	1	0	1	0	0	0
551	0	0	0	0	0	1	1	0	1	0	1	1	1	0	0	1	0	1	1	2	1	0	1	0	0	1	1	2	2	1	0	0	1	1	1	1	0	0	2	1	1	0	0	1	0	0	0	0	1
552	0	0	0	0	0	2	0	0	0	0	2	1	1	1	0	0	0	2	0	1	1	0	1	0	0	0	1	0	0	2	0	1	1	0	2	2	1	0	1	1	0	0	0	2	0	0	1	0	0
553	0	0	1	0	0	2	1	2	2	0	0	1	2	1	0	1	0	1	0	0	0	1	1	1	1	1	2	2	1	1	1	1	2	0	1	1	1	1	0	0	0	0	1	2	1	1	0	0	1
554	1	1	0	0	0	1	1	0	1	1	1	0	0	0	0	0	0	1	1	1	1	0	0	0	0	1	1	0	1	1	0	1	1	0	0	1	1	1	0	0	0	0	1	1	0	1	0	0	1
555	0	0	0	0	0	1	1	1	1	0	1	0	1	2	0	0	0	1	1	1	1	1	0	0	0	1	2	0	0	1	1	1	2	0	2	0	2	0	0	0	0	0	0	1	0	1	0	1	0
556	1	0	0	0	0	2	1	1	1	1	1	0	0	0	0	0	0	0	1	0	0	0	0	0	0	2	1	1	1	1	0	0	1	0	0	2	1	0	2	2	0	0	0	1	0	1	0	0	0
557	0	0	0	0	0	1	2	0	2	1	0	0	2	1	1	1	0	2	0	2	0	0	1	0	1	2	1	1	1	1	1	0	1	0	0	2	1	0	0	0	0	0	0	2	1	0	0	0	1
558	1	0	0	0	0	0	2	0	2	0	0	0	2	1	0	0	0	1	1	0	0	0	1	0	0	2	0	1	2	0	1	0	1	0	1	1	2	0	0	0	0	0	0	2	1	1	0	0	1
559	0	0	0	0	0	1	1	1	1	1	1	1	1	0	0	1	0	2	0	1	0	0	0	0	0	0	0	2	2	0	0	0	1	1	1	1	1	0	0	0	0	0	0	2	0	0	0	0	0
560	0	0	0	0	0	1	2	1	2	0	0	0	0	0	0	0	1	2	1	0	0	0	0	0	0	0	2	1	1	1	1	0	1	1	0	2	1	0	0	0	0	0	0	2	0	0	0	0	0
561	0	0	0	0	0	2	1	0	1	0	1	0	0	0	0	0	0	0	2	0	0	1	0	0	0	1	2	0	0	2	1	1	1	1	0	2	2	0	1	1	0	0	0	2	0	0	0	0	1
562	0	1	1	0	0	2	2	0	2	0	0	0	0	0	0	0	0	0	2	0	0	0	0	0	1	1	2	0	0	2	0	0	1	0	0	2	1	0	1	1	0	0	0	0	0	0	1	0	1
563	0	0	0	0	0	2	1	0	0	0	1	0	0	0	0	0	0	1	1	1	1	0	0	0	1	0	2	2	1	1	1	0	0	0	0	2	2	0	0	0	0	0	0	1	1	1	0	0	0
564	0	0	0	0	0	0	1	1	1	0	1	0	0	0	0	0	0	1	1	1	1	0	0	0	0	1	2	0	0	1	0	0	0	0	0	2	1	0	1	1	0	0	0	0	0	0	0	1	0
565	0	0	0	0	0	1	1	0	0	0	1	2	2	2	0	0	0	2	0	1	0	1	0	0	0	1	1	0	1	1	0	1	1	0	1	1	1	0	0	0	0	0	0	1	0	1	0	0	0
566	1	1	0	0	0	2	0	0	1	0	1	0	2	2	0	1	0	0	2	0	0	1	0	0	0	2	2	0	0	1	1	0	0	1	1	1	1	0	0	0	0	0	0	1	0	1	0	0	0
567	0	0	0	0	0	2	2	1	2	0	0	0	1	1	0	0	0	1	1	1	0	1	0	0	0	0	1	0	0	1	0	1	1	0	0	1	1	0	0	1	0	2	2	2	0	2	0	1	0
568	1	1	0	0	0	1	1	1	2	0	1	1	0	0	0	0	0	2	1	0	0	0	0	0	0	1	2	0	0	2	0	1	1	0	1	1	1	0	0	0	0	0	1	2	1	2	0	0	0
569	0	0	0	0	0	2	2	0	2	0	0	1	2	1	0	0	0	1	2	0	0	0	0	0	0	0	2	2	2	2	0	0	0	0	0	2	1	0	1	1	0	0	1	2	1	2	0	0	0
570	0	0	0	0	0	1	2	1	2	0	0	1	1	0	0	0	0	0	2	1	1	1	0	0	0	1	2	1	1	0	1	2	1	0	0	2	1	0	1	0	1	0	1	2	1	1	0	0	0
571	1	0	0	0	0	0	2	0	1	0	0	1	2	2	0	0	0	1	1	1	1	0	1	0	1	2	0	0	1	1	0	1	1	0	2	1	1	0	1	1	0	0	1	2	1	1	0	0	0
572	1	0	1	0	0	1	2	0	2	0	0	0	0	0	0	0	0	1	1	1	1	0	1	0	0	0	2	0	0	2	0	2	1	0	0	2	1	0	1	1	1	1	1	2	1	0	0	0	0
573	0	0	0	0	0	2	2	0	1	0	1	1	1	0	0	1	0	1	1	1	1	1	1	1	0	1	2	0	0	2	2	1	1	0	0	2	1	0	0	0	0	0	0	1	0	0	0	1	0
574	1	0	1	1	1	1	1	0	2	0	0	0	0	0	0	0	0	0	2	0	0	0	0	0	0	2	2	0	0	2	1	0	2	0	1	1	1	1	0	0	0	0	1	1	0	1	0	0	0
575	1	0	0	0	0	0	2	0	0	0	0	0	0	0	0	0	0	0	2	0	0	0	0	0	0	0	2	0	0	1	1	1	1	1	1	1	0	0	2	1	1	1	1	2	1	0	0	0	0
576	1	0	0	0	0	1	1	0	0	0	1	0	0	0	0	0	0	2	0	1	1	0	1	1	1	0	1	1	1	1	0	0	0	0	0	2	1	0	0	0	0	0	0	1	1	0	0	0	0
577	0	0	0	0	0	1	1	0	1	0	1	0	0	0	0	0	0	0	2	1	1	0	1	0	0	1	0	0	1	0	0	0	1	0	0	2	1	0	0	0	0	0	0	2	0	0	0	1	0
578	1	0	0	0	0	1	2	1	2	0	0	1	1	0	0	0	0	1	1	1	1	1	1	1	1	1	2	1	1	1	1	2	2	0	2	0	2	0	1	0	1	0	1	2	0	0	0	0	1
579	0	0	0	0	0	1	2	0	1	0	1	0	1	0	1	1	0	2	1	0	0	0	0	0	0	0	1	1	1	0	0	2	1	0	1	1	1	0	1	1	0	0	1	2	0	1	0	0	1
580	1	1	0	0	0	1	2	0	2	0	0	0	1	0	0	0	0	1	1	1	1	0	1	0	0	0	1	1	1	1	0	2	1	0	1	1	1	0	2	1	1	0	1	2	2	2	0	0	0
581	0	0	0	0	0	0	2	1	2	0	0	0	2	2	0	0	0	2	0	0	0	2	0	0	0	0	1	1	0	1	2	1	2	0	1	1	1	0	0	0	0	0	0	0	2	1	0	0	0
582	1	0	0	0	0	0	2	0	2	0	0	0	1	1	0	0	0	0	2	1	1	1	2	1	1	0	1	0	0	1	1	1	1	0	2	1	1	1	0	0	0	1	1	2	1	0	0	0	1
583	0	0	0	0	0	0	2	0	1	0	0	1	2	2	0	0	0	0	2	0	0	0	1	1	1	0	1	0	0	1	1	1	0	0	1	1	1	0	1	1	0	0	0	0	0	1	0	0	1
584	0	0	0	0	0	1	2	0	2	0	1	2	2	1	0	0	0	1	1	1	0	0	0	0	0	2	2	1	1	2	0	0	0	0	2	0	1	0	0	0	0	0	1	2	1	1	0	0	0
585	0	0	0	0	0	1	2	0	2	0	0	1	2	1	0	0	0	2	1	0	0	0	1	0	0	1	2	0	0	1	1	2	1	0	0	2	1	0	0	0	0	0	1	2	1	1	0	0	0
586	1	0	1	0	0	1	2	0	2	0	0	1	1	1	0	0	0	0	2	0	0	0	0	0	1	0	1	0	1	1	1	1	1	0	1	1	1	0	2	2	0	0	0	1	0	0	0	0	1
587	0	0	0	0	0	1	1	0	2	0	0	0	0	0	0	0	0	2	0	0	0	0	0	0	0	0	1	0	0	1	1	0	1	1	1	1	1	0	1	1	0	0	0	1	0	1	0	0	0
588	1	0	0	0	0	1	1	0	1	0	0	0	2	1	0	0	0	0	1	1	1	1	1	0	0	1	2	0	0	2	0	2	1	0	2	0	2	0	1	0	1	0	0	2	0	0	0	0	1
589	0	1	0	0	0	1	1	0	0	0	1	0	1	1	0	0	0	0	2	0	0	0	1	0	0	2	2	0	0	2	1	0	0	1	0	2	1	0	1	0	1	0	1	1	1	0	0	0	1
590	0	0	0	0	0	0	1	0	1	0	1	0	0	0	0	0	0	0	2	0	0	1	0	0	0	1	1	0	0	1	1	0	1	0	1	1	0	0	0	0	0	0	1	1	1	0	0	0	1
591	0	0	0	0	0	1	2	1	1	0	0	0	0	0	0	0	0	2	0	1	0	0	0	0	0	2	2	1	1	1	0	0	1	0	0	2	1	1	0	0	0	0	0	1	0	0	0	0	1
592	0	0	0	0	0	1	1	1	1	0	1	0	2	0	1	1	0	1	1	2	1	1	2	1	1	1	2	0	0	2	2	0	0	0	0	2	1	1	1	1	0	0	1	2	0	0	0	1	0
593	0	0	0	0	0	1	0	0	1	1	1	0	1	1	0	1	0	1	1	1	0	1	0	0	0	1	1	1	1	1	1	0	1	1	1	1	1	0	0	0	0	0	0	2	1	0	0	0	0
594	0	0	0	0	0	2	2	0	2	0	0	0	0	0	0	0	0	1	1	1	1	0	1	0	0	1	2	0	0	1	1	0	0	0	1	2	2	0	1	1	0	0	0	1	0	0	0	0	0
595	0	0	0	0	0	1	2	0	1	0	0	0	0	0	0	0	0	1	1	1	1	0	0	0	0	1	2	0	0	2	1	0	1	1	1	1	1	0	1	1	0	0	0	1	0	0	0	0	1
596	0	0	0	0	0	0	2	1	1	0	0	0	0	0	0	0	0	1	1	1	0	1	2	1	1	1	2	0	1	1	1	1	1	2	0	2	0	0	1	1	0	1	1	2	2	0	0	0	0
597	0	0	0	0	0	1	2	0	1	0	1	1	1	0	0	0	0	0	2	0	0	0	0	0	1	0	1	0	0	1	1	0	0	2	1	2	1	0	1	1	0	0	1	1	1	2	0	0	1
598	0	0	0	0	0	0	2	0	2	0	0	0	0	0	0	0	0	0	2	0	0	1	1	1	1	1	2	0	0	2	0	1	1	0	1	1	1	0	1	1	0	1	1	1	1	1	1	0	1
599	0	0	0	0	0	2	2	0	1	0	0	1	1	0	0	0	0	0	2	0	0	1	0	0	0	1	1	0	0	1	0	0	1	1	0	2	0	1	1	1	0	0	0	2	0	0	0	0	0
600	1	0	1	0	0	1	2	0	2	0	0	1	1	0	0	1	0	0	2	0	0	0	0	0	0	0	0	1	1	0	1	0	1	1	0	2	2	0	0	0	0	0	0	2	0	0	0	0	0
601	0	0	0	0	0	1	2	1	2	0	0	1	2	1	0	0	0	1	1	0	1	1	0	0	0	1	1	2	2	1	0	0	1	1	2	0	2	0	0	0	0	0	0	1	0	1	0	0	0
602	0	0	0	0	0	0	1	0	2	0	0	0	1	1	0	0	0	2	0	1	0	0	0	0	1	1	2	0	0	2	0	0	2	0	2	0	0	0	2	2	0	0	1	2	0	0	0	0	1
603	0	0	1	0	0	1	2	0	0	0	0	0	0	0	0	0	0	1	1	1	1	1	0	0	0	0	1	0	0	1	1	0	0	1	0	2	2	0	1	1	0	1	1	1	0	0	0	0	1
604	0	0	0	0	0	0	1	0	1	0	0	0	1	1	0	0	0	2	0	0	0	0	1	0	0	1	1	0	1	0	0	0	0	0	0	2	2	0	1	1	0	0	0	1	0	1	0	2	0
605	0	0	0	0	0	1	2	1	2	0	0	0	0	0	0	0	0	2	0	2	0	0	0	0	1	2	1	0	1	1	0	1	1	1	2	0	2	0	0	0	0	0	1	1	1	1	0	0	0
606	0	1	0	0	0	1	1	0	1	0	1	0	1	0	0	0	0	0	2	0	0	0	0	0	1	1	0	0	1	0	0	1	1	1	0	2	2	0	0	0	0	0	0	1	0	1	0	0	0
607	0	0	0	0	0	0	2	1	2	0	0	1	2	2	0	0	0	1	1	0	0	2	0	0	0	0	2	0	0	1	1	1	1	0	2	1	2	0	1	1	1	1	1	1	1	0	0	0	0
608	0	0	0	0	0	2	2	0	1	0	0	0	0	0	0	0	0	1	1	1	1	0	0	0	0	0	1	2	2	1	1	0	1	1	0	2	2	0	0	0	0	1	1	2	0	2	0	0	0
609	1	0	0	0	0	0	2	0	1	0	1	1	1	0	0	0	0	1	1	0	0	0	1	0	0	2	1	0	1	2	0	0	1	0	1	1	1	0	1	1	0	0	1	2	2	2	0	0	0
610	1	0	0	0	0	1	2	0	1	0	0	0	0	0	0	0	0	2	0	1	0	0	0	0	0	1	2	0	0	0	0	0	2	0	0	2	1	0	0	0	0	0	2	2	0	1	0	0	1
611	1	0	0	0	0	0	2	0	2	0	0	1	1	0	0	0	0	1	1	1	0	0	0	0	0	2	1	0	0	1	0	0	0	0	0	2	0	0	0	0	0	0	1	2	0	1	0	0	1
612	0	0	0	0	0	2	2	0	2	0	0	0	0	0	0	0	1	2	1	0	0	0	0	0	0	1	2	0	0	2	1	1	2	0	1	1	0	0	0	0	0	2	2	2	0	2	0	0	1
613	0	0	1	0	0	1	2	0	2	0	0	0	0	0	0	0	0	2	0	1	0	0	0	0	0	1	1	0	0	2	0	1	0	1	1	1	1	0	1	1	0	0	0	2	0	2	0	0	1
614	0	1	0	0	0	2	2	0	1	0	0	1	1	0	0	0	0	1	1	1	1	1	1	1	1	1	1	0	2	0	0	0	0	1	0	2	0	0	1	1	0	0	0	1	0	0	0	0	0
615	1	0	1	1	1	2	2	1	2	0	0	1	2	1	0	1	0	0	2	0	0	0	0	0	0	1	2	0	0	2	1	0	0	0	0	2	2	1	0	0	0	0	1	2	0	0	0	0	0
616	1	0	0	0	0	2	2	1	2	0	0	0	2	2	0	0	0	1	1	1	1	1	0	0	0	1	0	1	2	0	0	1	1	0	1	1	1	0	0	0	0	1	1	1	1	0	0	0	0
617	0	0	0	0	0	1	1	0	1	0	1	0	1	1	0	0	0	0	1	0	0	0	0	0	1	0	1	0	2	0	0	1	1	1	1	1	1	0	1	1	0	0	2	2	1	1	0	0	0
618	0	0	0	0	0	1	1	1	1	0	1	1	0	0	0	0	0	1	1	0	0	0	0	0	0	1	1	0	0	2	1	1	0	0	1	1	1	0	1	0	1	0	0	2	0	2	0	0	0
619	0	0	0	0	0	1	1	0	0	0	1	1	1	1	0	0	0	1	1	1	0	0	0	0	1	2	1	1	1	1	1	0	1	0	0	2	1	0	1	0	1	1	1	2	2	0	0	0	0
620	0	0	0	0	0	2	1	1	2	0	1	1	1	1	0	0	0	1	1	1	1	0	0	0	1	0	1	0	1	2	0	0	0	0	0	2	1	0	0	0	0	0	0	2	0	0	0	0	1
621	0	0	0	0	0	1	2	1	2	0	0	1	2	2	0	0	0	0	2	0	0	0	0	0	0	1	1	2	2	1	1	0	0	0	0	2	2	0	0	0	0	0	0	2	0	2	0	0	0
622	0	0	0	0	0	1	2	0	1	0	0	0	1	1	0	0	0	2	0	1	1	1	2	1	1	0	0	0	1	1	0	1	0	0	0	2	1	0	1	1	0	0	0	1	0	0	0	0	0
623	0	0	0	0	0	1	1	1	1	0	1	0	0	0	0	0	0	0	2	0	0	1	0	0	0	1	1	0	0	2	0	1	0	0	1	1	1	0	0	0	0	0	0	1	0	0	0	0	0
624	1	0	0	0	0	1	2	0	1	0	0	0	0	0	0	0	0	0	2	1	1	0	1	0	1	2	2	1	1	2	0	1	1	0	0	1	0	0	2	2	1	0	0	1	0	0	1	0	0
625	0	0	0	0	0	1	2	0	2	0	0	1	1	0	0	0	0	0	2	0	0	0	0	0	0	1	2	0	1	1	0	1	1	0	0	2	1	0	1	0	1	0	0	1	0	0	0	0	0
626	1	0	0	0	0	0	1	1	1	0	1	1	2	1	0	0	0	1	1	1	1	0	1	0	0	1	2	1	1	2	0	1	1	0	0	2	1	0	2	2	1	0	0	1	0	0	0	0	1
627	0	0	0	0	0	0	1	0	0	1	2	0	1	1	0	0	0	0	2	0	0	1	0	0	0	1	1	0	0	1	1	0	0	0	0	2	1	0	0	0	0	1	1	2	0	1	0	0	0
628	1	0	0	0	0	0	2	1	2	0	0	0	2	1	1	1	0	1	1	0	0	0	0	0	0	1	2	1	1	0	1	0	2	0	0	2	2	0	0	0	0	0	0	2	0	0	0	0	1
629	1	0	0	0	0	1	2	1	2	0	0	0	0	0	0	0	0	1	1	1	1	0	0	0	0	0	2	2	1	1	1	1	1	1	0	2	1	1	0	0	0	0	0	1	0	1	0	0	1
630	1	0	0	0	0	1	2	0	2	0	1	0	0	0	0	0	0	1	1	1	1	0	0	0	0	2	2	1	1	2	0	0	1	1	1	1	1	0	1	0	1	0	0	0	0	0	0	0	1
631	0	0	0	0	0	1	2	0	0	0	0	0	1	1	0	1	0	1	1	0	0	1	0	0	0	0	2	0	0	1	0	0	1	1	0	2	1	0	0	0	0	1	1	2	1	1	0	0	1
632	1	0	0	0	0	0	2	0	1	0	1	0	1	1	0	0	0	0	1	0	0	1	0	0	0	1	1	0	2	0	0	1	1	1	1	1	2	0	1	1	0	0	0	2	0	0	0	0	0
633	0	0	0	0	0	1	2	0	2	0	0	0	1	0	0	0	0	1	1	1	0	1	0	0	0	0	2	1	1	1	1	1	1	0	0	2	1	0	1	1	0	1	1	2	0	0	0	1	1
634	1	0	0	0	0	1	2	0	2	0	0	0	1	0	0	0	0	0	1	0	0	0	0	0	0	0	1	0	1	1	0	1	1	0	1	1	1	0	0	0	0	0	1	2	1	2	0	1	0
635	1	0	1	0	0	1	2	0	1	0	0	0	2	1	0	0	0	1	1	0	0	1	0	0	0	0	2	0	0	1	1	1	0	1	0	2	1	0	1	1	0	0	0	1	0	1	0	0	1
636	0	0	0	0	0	1	2	0	1	0	0	1	2	2	0	0	0	1	1	1	0	0	0	0	1	0	1	0	0	2	0	0	1	0	1	1	1	1	1	1	0	1	1	1	0	0	0	0	1
637	0	0	0	0	0	1	2	0	1	0	0	1	1	0	0	0	0	1	1	1	1	0	0	0	0	0	2	0	0	2	1	0	1	1	0	2	1	0	0	0	0	0	1	1	1	2	0	0	1
638	0	0	0	0	0	2	2	1	2	0	0	1	1	0	0	0	0	1	2	1	0	0	0	0	0	2	1	1	0	1	2	1	0	1	0	2	2	0	0	0	0	1	1	1	1	1	0	1	0
639	0	0	0	0	0	1	2	0	1	0	1	0	0	0	0	0	0	1	1	1	0	0	0	0	0	1	1	0	0	1	0	1	0	2	1	1	2	0	0	0	0	0	0	1	1	1	0	1	0
640	1	0	0	0	0	2	2	0	1	0	0	0	1	1	0	0	0	0	2	0	0	1	1	1	1	2	2	1	1	1	2	0	1	0	1	1	1	0	1	1	0	1	2	2	0	0	0	1	0
641	1	0	0	0	0	0	1	0	2	0	0	0	1	1	0	0	0	1	1	0	0	0	0	0	0	1	1	1	1	1	1	0	2	0	1	1	1	1	0	0	0	0	0	2	0	0	0	0	0
642	0	0	0	0	0	1	2	1	2	0	0	0	1	1	0	0	0	0	2	0	0	1	1	0	1	1	2	0	0	1	0	0	1	0	1	1	1	0	0	0	0	0	0	2	0	0	0	0	0
643	0	0	0	0	0	1	1	0	0	0	1	0	0	0	0	0	0	1	1	1	1	1	0	0	0	0	2	1	1	2	0	1	2	0	0	2	1	0	0	0	0	0	0	1	0	0	0	0	0
644	0	0	0	0	0	2	1	1	2	0	0	0	1	1	0	0	0	2	0	1	1	1	1	0	1	0	2	0	0	2	1	1	1	0	2	1	1	0	1	1	0	0	0	0	0	0	0	0	0
645	0	0	1	0	0	0	2	0	1	0	0	1	2	0	0	0	0	1	1	2	1	1	2	1	1	0	2	0	0	2	0	0	0	1	0	2	0	0	0	0	0	0	1	1	1	2	0	0	0
646	0	0	0	0	0	0	2	0	1	0	0	0	1	0	0	0	0	1	1	1	0	0	0	0	0	2	1	1	2	1	0	1	1	2	1	1	2	0	1	1	0	0	0	2	0	0	0	0	0
647	1	0	0	0	0	0	2	0	2	0	0	1	1	0	0	0	0	2	0	1	1	0	1	0	0	1	2	0	0	2	1	0	1	0	0	2	1	0	0	0	0	1	2	2	1	1	0	0	0
648	1	0	0	0	0	1	1	0	0	0	1	1	1	1	0	0	0	2	0	1	1	1	2	1	1	0	2	0	0	1	1	1	1	1	1	1	1	0	0	0	0	0	0	2	0	0	0	0	0
649	0	0	0	0	0	1	1	0	0	0	0	0	0	0	0	0	0	2	1	0	0	1	0	0	0	1	2	2	2	1	1	2	1	0	1	1	1	1	0	0	0	0	0	2	0	0	0	0	0
650	0	0	0	0	0	1	2	0	2	0	0	0	1	1	0	0	0	1	1	1	1	0	0	0	0	0	2	0	0	2	0	0	2	0	0	2	1	1	0	0	0	0	1	2	1	1	0	0	0
651	0	0	1	0	0	1	1	0	1	0	1	1	1	0	0	1	0	0	2	0	0	0	1	1	1	1	2	1	1	1	0	0	1	0	1	1	2	0	1	1	0	0	0	2	0	0	0	1	0
652	0	0	0	0	0	2	1	1	1	0	1	1	1	0	0	0	1	2	0	1	1	1	0	0	1	1	1	2	2	1	1	0	0	0	0	2	1	0	0	0	0	0	1	2	1	2	0	1	0
653	0	1	0	0	0	1	2	1	1	0	0	1	1	1	0	0	0	0	2	1	1	0	1	1	1	0	1	0	0	0	0	1	0	1	1	2	2	0	1	1	0	0	0	2	0	0	0	0	0
654	0	0	0	0	0	0	2	0	1	0	0	1	2	2	0	0	0	0	2	1	1	0	1	0	0	0	2	0	0	2	0	0	0	0	0	2	1	0	0	0	0	0	0	2	1	1	0	0	0
655	1	0	0	0	0	0	2	0	0	0	0	1	1	0	0	1	1	2	1	0	0	0	2	0	0	0	0	1	1	0	1	0	1	0	0	2	2	0	1	1	0	0	0	2	0	0	0	0	0
656	0	0	0	0	0	0	2	1	2	0	0	1	1	2	0	0	0	1	1	1	1	1	0	0	0	1	2	1	1	2	0	0	1	0	1	1	1	1	0	0	0	0	1	1	1	1	0	0	0
657	1	0	0	0	0	1	2	0	2	0	0	1	1	1	0	0	0	0	2	0	0	0	0	0	0	1	1	1	1	1	0	0	1	1	1	2	0	0	1	1	0	0	1	2	1	0	0	0	0
658	0	1	0	0	0	2	2	0	2	0	0	0	0	0	0	0	0	0	1	1	1	0	0	0	0	0	1	1	1	1	0	0	1	1	1	1	0	0	2	2	1	2	2	2	0	0	0	2	0
659	0	0	0	0	0	2	1	0	0	0	1	0	0	0	0	0	0	1	1	1	1	0	1	0	0	0	2	1	1	1	0	0	1	0	1	1	0	1	1	0	1	0	1	1	0	0	0	0	0
660	0	0	0	0	0	1	1	0	0	0	1	0	1	1	0	0	0	0	1	1	1	0	0	0	1	1	1	0	0	1	0	0	0	0	0	1	1	1	0	0	0	1	1	1	0	0	0	1	0
661	0	0	0	0	0	1	1	2	2	0	0	0	0	0	0	0	0	2	0	2	2	1	1	1	1	2	1	0	1	1	0	0	1	1	1	1	1	0	1	1	0	0	1	2	2	2	0	0	0
662	0	0	0	0	0	1	2	0	2	0	0	1	2	1	0	1	1	1	1	1	0	0	0	0	0	1	2	0	0	2	1	1	1	2	1	2	0	0	1	1	0	1	1	1	1	0	0	0	1
663	0	0	0	0	0	2	2	0	2	0	0	1	1	0	0	0	0	2	0	0	0	0	0	0	0	1	2	0	0	2	1	0	1	1	1	1	1	1	0	0	0	0	0	2	0	0	0	0	0
664	1	0	0	0	0	1	2	1	2	0	0	0	0	0	0	0	0	1	1	0	0	0	2	0	0	0	2	1	1	1	2	1	1	1	1	1	1	1	0	0	0	0	0	2	0	0	0	0	0
665	1	0	0	0	0	2	2	0	2	0	0	0	2	2	0	0	0	1	1	0	0	0	1	0	1	2	0	1	2	0	0	0	0	1	1	1	1	2	0	0	1	1	1	2	2	0	0	0	0
666	0	1	0	0	0	1	2	1	2	0	0	0	1	1	0	0	0	1	1	0	0	0	0	0	0	2	1	1	1	1	1	1	1	0	1	1	1	0	2	2	1	0	0	2	0	0	0	0	0
667	0	0	0	0	0	1	0	0	0	0	2	1	0	0	0	0	0	0	1	0	0	0	1	0	0	1	2	0	0	2	0	0	1	0	1	1	1	1	0	0	0	0	0	2	1	1	0	1	0
668	0	0	0	0	0	2	1	0	1	0	1	0	1	1	0	0	1	2	0	2	1	0	1	1	1	0	2	0	1	0	0	1	1	2	0	2	2	0	0	0	0	0	0	1	0	0	0	0	1
669	0	0	0	0	0	2	2	0	2	0	0	0	1	0	0	1	0	1	1	0	0	1	0	0	0	1	0	1	1	1	0	0	0	1	0	2	1	0	0	0	0	1	1	2	1	0	0	0	0
670	0	0	1	0	0	2	2	0	2	0	1	1	2	1	0	1	0	0	2	0	0	0	0	0	0	0	2	0	0	1	1	0	0	0	0	2	2	0	0	0	1	0	0	1	0	0	0	0	0
671	0	0	0	0	0	1	1	0	1	0	1	0	0	0	0	0	0	2	0	1	1	0	0	0	0	1	1	2	2	1	1	1	1	2	0	2	1	0	2	2	0	1	1	2	1	0	0	0	1
672	1	0	0	0	0	1	2	0	2	0	0	0	0	0	0	0	0	1	1	1	0	2	1	1	1	1	2	1	1	1	2	0	1	1	1	2	2	0	1	1	0	0	1	1	1	1	0	0	0
673	0	0	1	1	1	1	2	0	2	0	0	0	0	0	0	0	0	0	2	1	1	0	0	0	0	2	2	0	0	2	0	1	1	0	1	1	0	0	0	0	0	0	0	1	0	0	0	0	0
674	1	0	0	0	0	1	2	0	2	0	0	0	0	0	0	0	1	1	1	1	0	0	0	0	0	2	2	0	0	2	1	1	1	0	0	2	0	0	2	1	1	0	1	2	0	1	0	0	0
675	1	0	0	0	0	2	0	0	0	1	1	1	1	0	0	0	0	2	0	1	0	1	0	0	0	0	2	0	0	2	0	1	1	0	0	2	1	0	1	1	0	0	0	1	0	0	1	0	1
676	1	0	0	0	0	1	1	1	1	1	1	0	1	0	0	0	0	1	2	1	1	0	0	0	0	1	1	1	2	1	0	1	1	0	0	2	2	0	0	0	0	0	0	1	0	0	0	0	0
677	0	1	0	0	0	1	1	0	1	0	1	0	0	0	0	0	0	0	2	0	0	0	0	0	0	1	1	0	0	1	1	1	2	0	1	1	1	0	0	0	0	1	1	2	2	0	0	1	0
678	1	0	0	0	0	1	1	1	1	0	1	1	1	0	0	0	1	2	1	1	0	0	0	0	0	1	1	1	1	1	0	1	1	0	2	1	1	0	1	0	1	0	0	1	0	1	0	0	0
679	1	0	0	0	0	0	0	0	0	0	1	0	0	0	0	0	0	1	1	1	1	1	0	0	0	1	2	0	1	1	0	1	2	0	1	1	1	0	1	0	1	0	1	2	0	0	0	0	0
680	0	0	0	0	0	2	2	0	1	0	1	0	0	0	0	0	0	0	2	0	0	1	1	1	0	0	0	0	1	1	0	2	1	0	0	2	1	0	0	0	0	0	1	2	0	0	0	0	0
681	0	1	0	0	0	1	2	1	2	0	0	1	1	1	0	0	0	0	1	1	1	0	0	0	0	1	2	1	1	0	1	0	1	0	1	1	2	0	1	1	0	0	0	1	0	0	0	0	1
682	0	0	0	0	0	0	2	0	1	0	1	0	2	1	1	1	0	2	1	0	0	0	0	0	0	2	2	0	0	2	0	1	1	0	0	2	0	0	2	2	0	0	0	1	0	1	0	0	0
683	0	0	0	0	0	2	2	0	0	0	0	0	1	1	0	0	0	2	0	1	1	0	0	0	0	1	2	0	0	2	1	1	1	0	0	2	2	0	0	0	0	0	0	1	0	0	0	0	2
684	1	0	0	0	0	0	2	1	2	0	0	1	1	0	0	0	0	0	2	0	0	0	0	0	0	1	1	0	2	0	0	1	1	0	2	1	1	0	1	1	0	0	0	1	0	1	0	1	0
685	1	0	0	0	0	2	1	0	1	0	1	0	0	0	0	0	0	1	1	1	0	0	0	0	1	2	0	0	0	1	0	0	1	0	1	1	1	0	2	1	1	1	1	1	0	0	0	0	1
686	1	0	0	0	0	1	2	0	2	0	0	0	1	1	0	0	0	1	2	0	0	0	1	0	0	1	1	2	2	0	1	2	2	0	0	2	0	0	0	0	0	2	2	2	0	0	0	0	0
687	1	1	0	0	0	2	2	1	2	0	0	0	0	0	0	0	0	0	2	0	0	1	0	0	0	0	1	1	1	1	0	1	1	1	1	2	1	0	0	0	0	1	1	1	0	1	0	0	0
688	0	0	0	0	0	1	2	1	1	1	0	0	0	0	0	0	0	2	0	1	0	1	1	1	1	1	1	0	1	2	0	1	1	1	0	2	1	0	1	1	0	2	2	2	0	0	0	0	1
689	1	0	0	0	0	2	1	0	0	0	1	0	1	0	0	0	0	0	2	0	0	1	0	0	0	1	2	0	0	1	1	0	1	1	0	2	1	0	2	2	0	0	1	2	1	0	0	0	1
690	1	0	0	0	0	2	1	0	1	0	0	0	0	0	0	0	0	0	2	1	1	1	0	0	0	1	1	0	0	1	0	0	2	1	1	1	2	0	0	0	0	0	0	2	0	0	0	0	0
691	1	0	0	0	0	0	2	0	2	0	0	1	2	1	0	0	0	2	0	2	1	0	0	0	0	0	1	0	1	1	0	1	1	0	1	1	2	0	1	1	0	0	1	2	1	1	0	0	0
692	1	0	0	0	0	1	1	0	1	0	1	2	2	1	0	0	0	2	0	1	1	0	0	0	0	0	2	0	0	2	0	0	1	2	2	1	2	0	0	0	0	1	1	2	1	0	0	0	1
693	0	0	0	0	0	0	2	0	1	0	1	2	2	1	0	0	0	1	1	1	1	0	1	0	0	2	1	0	0	1	0	0	0	2	1	1	1	0	1	0	1	0	0	0	0	0	0	0	0
694	1	0	0	0	0	1	2	1	1	0	0	0	1	1	0	0	1	2	0	2	1	0	0	0	1	0	2	0	1	0	0	1	0	2	1	1	1	0	1	0	1	0	1	1	1	0	0	0	1
695	1	0	0	0	0	2	2	0	1	0	0	0	1	1	0	0	0	1	2	0	0	0	0	0	0	1	2	1	1	0	1	1	1	0	2	2	1	0	1	0	1	0	1	2	1	2	0	1	0
696	0	1	0	0	0	2	2	0	2	0	0	1	1	1	0	0	0	0	1	0	0	0	0	0	0	1	2	0	0	2	0	1	0	0	1	1	2	0	2	2	0	0	1	1	0	1	0	0	1
697	1	0	0	0	0	0	1	1	1	0	1	1	1	0	0	0	0	2	0	2	0	0	0	0	0	1	0	0	0	1	0	1	1	0	1	1	1	0	2	2	0	0	1	2	1	0	0	0	0
698	0	0	0	0	0	2	1	0	1	0	1	1	1	1	0	0	0	0	1	0	0	0	0	0	0	1	2	0	0	0	0	0	1	1	1	1	1	0	0	0	0	1	1	2	0	0	0	0	1
699	0	0	0	0	0	2	0	0	1	0	0	1	1	0	0	0	1	1	1	1	1	1	1	0	1	0	2	0	0	0	0	0	0	0	0	2	2	0	0	0	0	0	0	1	0	0	0	0	0
700	0	0	0	0	0	1	1	0	1	0	0	0	0	0	0	0	1	1	2	0	0	0	1	0	1	0	1	1	1	1	1	2	1	0	2	0	1	1	0	0	0	0	1	1	1	0	0	1	0
701	1	0	0	0	0	1	1	1	2	0	0	0	0	0	0	0	0	2	0	1	0	0	0	0	0	1	2	0	0	2	0	1	2	1	1	0	1	0	1	1	0	0	1	2	1	0	0	0	1
702	1	0	0	0	0	1	1	0	1	0	1	0	1	0	0	0	0	1	1	1	1	0	2	0	0	1	2	1	1	2	1	0	0	0	1	1	2	0	0	0	0	0	0	2	0	0	0	0	0
703	0	0	0	0	0	0	2	1	2	0	0	0	0	0	0	0	0	1	1	1	1	1	0	0	0	0	0	0	1	0	0	0	1	0	1	1	0	0	1	1	0	1	1	2	1	0	0	0	1
704	0	0	1	0	0	2	2	1	1	0	0	0	0	0	0	0	0	1	1	1	0	0	1	0	1	0	2	1	1	1	1	0	0	2	1	1	1	0	0	0	0	0	0	2	0	0	0	0	0
705	0	0	1	0	0	1	2	1	2	0	0	1	1	0	0	0	0	2	0	2	2	0	0	0	0	1	1	1	1	1	0	1	1	1	1	2	1	0	1	1	0	0	0	2	0	0	0	0	1
706	0	0	0	0	0	0	2	0	2	0	0	0	0	0	0	0	0	2	0	1	0	0	0	0	0	1	2	0	0	2	1	1	1	0	2	1	1	0	0	0	0	0	0	0	1	1	0	0	1
707	0	0	0	0	0	1	2	1	1	0	0	0	0	0	0	0	0	2	0	0	0	1	0	0	0	0	2	1	1	1	0	1	1	0	1	1	1	0	0	0	0	0	2	2	1	1	0	1	0
708	1	0	0	0	0	2	2	0	0	0	0	0	0	0	0	0	0	1	1	0	0	0	0	0	0	2	0	1	2	0	0	1	1	1	1	2	0	0	1	1	0	1	1	1	1	0	0	1	0
709	0	0	0	0	0	2	2	0	1	0	1	1	2	1	0	0	0	0	2	1	1	0	0	0	1	0	1	1	1	1	1	0	1	1	1	1	1	0	1	1	0	0	0	2	0	0	0	0	0
710	0	0	0	0	0	1	2	0	1	0	0	0	0	0	0	0	0	1	1	2	1	0	0	0	0	1	1	0	0	1	0	1	1	0	1	1	1	0	1	1	0	0	0	1	0	0	0	0	0
711	0	0	0	0	0	1	2	0	2	0	0	1	1	0	0	1	0	1	0	1	1	1	0	0	0	2	2	0	0	2	0	1	1	0	0	2	0	1	0	0	0	1	1	1	1	0	0	0	0
712	0	0	0	0	0	1	1	0	0	1	2	1	1	0	0	1	0	0	2	0	0	1	0	0	0	0	2	1	1	2	0	1	1	0	0	2	1	0	0	0	0	1	2	2	0	0	0	0	1
713	1	0	0	0	0	1	1	0	1	0	0	0	2	2	0	0	0	0	2	0	0	0	0	0	0	1	1	0	0	2	0	1	1	1	1	2	1	0	0	0	0	0	1	1	0	1	0	0	0
714	0	0	0	0	0	2	2	1	2	0	0	0	0	0	0	0	0	1	1	0	0	0	0	0	0	1	2	1	1	1	1	0	1	0	1	1	2	0	0	0	0	1	1	2	0	0	0	1	0
715	1	0	0	0	0	1	2	0	2	0	0	0	1	1	0	0	0	2	1	1	1	0	0	0	0	1	1	0	0	1	1	0	0	0	1	1	2	0	1	1	0	0	0	0	1	1	0	0	0
716	0	0	0	0	0	0	2	0	0	0	0	0	1	1	0	0	0	0	2	0	0	2	0	0	0	0	1	0	1	1	0	1	1	1	1	1	1	0	1	1	0	1	1	2	2	0	0	0	1
717	1	0	0	0	0	1	2	0	1	0	0	0	1	1	0	0	0	0	2	0	0	1	0	0	1	1	2	0	0	2	0	0	1	1	1	1	1	0	2	2	1	0	0	2	1	1	0	0	0
718	0	0	0	0	0	1	1	0	1	0	1	0	1	1	0	0	0	1	1	1	0	0	0	0	0	1	2	0	0	2	1	2	2	0	0	2	1	0	1	1	0	0	0	1	0	0	0	0	0
719	1	0	0	0	0	1	1	0	0	1	1	0	0	0	0	0	0	0	2	0	0	0	1	1	1	0	2	0	0	2	1	0	1	1	1	1	1	0	0	0	0	0	0	2	0	2	0	0	0
720	0	0	1	0	0	2	1	0	0	1	1	1	1	1	0	0	0	1	1	1	0	0	0	0	0	0	2	0	0	2	1	0	1	0	0	2	1	0	1	1	0	0	1	2	1	1	0	0	0
721	0	0	0	0	0	2	2	0	1	0	0	1	1	0	0	1	1	1	1	1	0	1	2	1	1	0	2	0	0	1	1	1	1	2	1	1	0	1	0	0	0	0	1	2	0	0	0	0	0
722	0	0	0	0	0	2	2	0	0	0	0	0	0	0	0	0	0	0	1	0	0	0	0	0	0	2	2	1	1	1	2	2	1	0	1	1	0	1	1	1	0	0	1	1	1	1	0	0	0
723	0	0	0	0	0	1	2	0	2	0	0	0	1	0	1	1	0	0	2	0	0	1	0	0	0	0	2	0	0	2	2	1	1	1	0	2	1	0	2	2	0	0	1	2	2	0	0	0	0
724	0	0	0	0	0	1	1	1	2	0	0	1	1	0	0	1	0	2	0	1	1	1	0	0	0	1	0	1	2	0	1	2	1	0	2	0	2	0	0	1	0	0	1	1	1	0	0	1	0
725	0	0	0	0	0	2	1	0	2	0	0	0	0	0	0	0	0	1	1	0	0	0	0	0	0	1	1	0	1	1	0	1	2	0	0	2	2	0	0	0	0	0	0	0	0	0	0	0	0
726	0	0	1	1	1	2	1	1	2	0	0	0	1	1	0	0	0	1	1	0	0	0	0	0	0	1	1	0	1	2	0	1	1	0	1	1	1	0	0	0	0	0	1	2	0	0	0	0	0
727	0	0	0	0	0	1	2	1	2	0	0	1	1	0	0	0	0	2	1	0	0	0	0	0	0	2	2	1	1	2	0	0	0	0	1	1	1	0	1	1	1	0	1	1	1	2	0	0	1
728	0	0	0	0	0	0	2	0	2	0	0	0	0	0	0	0	0	1	1	1	1	0	0	0	0	1	2	0	0	1	1	0	1	1	2	0	1	0	0	0	0	0	1	2	1	1	0	0	0
729	0	0	0	0	0	1	1	0	0	0	1	0	0	0	0	0	0	1	1	0	0	1	0	0	1	0	1	1	2	1	0	0	0	1	1	1	1	0	1	1	0	0	0	2	0	0	0	1	0
730	0	0	0	0	0	1	2	1	2	0	0	0	0	0	0	0	0	0	2	1	0	0	0	0	0	1	2	0	0	2	0	1	1	0	0	2	1	0	0	0	0	0	0	2	0	0	0	0	0
731	0	0	0	0	0	1	1	0	1	0	0	0	1	1	0	0	1	2	1	1	0	0	0	0	0	1	1	0	1	1	1	1	1	0	2	1	1	0	0	0	0	0	1	2	1	1	0	0	0
732	0	0	0	0	0	1	2	0	2	0	0	0	0	0	0	0	0	0	2	0	0	0	1	0	0	2	1	2	2	1	1	0	0	0	0	2	0	0	2	1	1	0	0	1	0	1	0	0	0
733	0	0	0	0	0	0	2	0	2	0	0	0	0	0	0	0	0	1	1	1	1	0	0	0	0	2	1	0	1	1	0	0	1	0	1	1	1	2	0	0	1	0	0	0	2	0	0	0	0
734	0	0	0	0	0	1	2	1	2	0	0	0	0	0	0	0	0	1	1	1	1	1	0	0	0	1	2	0	0	1	1	0	1	1	1	1	1	0	0	0	0	1	1	2	1	1	0	0	0
735	0	0	0	0	0	2	2	0	1	0	0	1	1	0	0	0	1	0	2	1	1	0	0	0	0	1	1	1	1	1	1	1	2	0	1	1	2	0	0	0	0	0	0	1	0	0	0	0	0
736	0	0	0	0	0	1	2	0	2	0	0	0	2	0	1	1	0	0	1	0	0	1	0	0	0	2	1	0	1	1	1	1	1	1	0	2	1	0	1	1	0	1	1	1	0	1	0	0	0
737	0	0	0	0	0	0	0	0	0	0	2	0	0	0	0	0	0	2	0	2	0	0	0	0	0	1	1	0	0	2	0	1	1	0	0	2	0	0	1	1	0	0	1	1	1	0	0	0	0
738	1	0	0	0	0	0	1	0	1	0	0	0	0	0	0	0	1	0	2	1	1	1	0	0	0	0	0	1	0	0	1	2	1	1	0	2	1	1	0	0	0	1	1	1	0	0	0	0	1
739	0	0	0	0	0	1	1	0	1	0	1	0	1	1	0	0	0	1	1	1	0	1	0	0	0	0	1	1	1	1	1	0	0	0	0	2	1	0	0	0	0	0	0	2	0	0	0	1	0
740	0	0	0	0	0	0	2	0	1	0	1	0	0	0	0	0	0	0	2	0	0	1	0	0	0	0	2	0	0	2	0	1	2	0	1	1	2	0	0	0	0	0	0	1	0	0	0	0	0
741	1	1	0	0	0	1	2	0	1	0	1	1	0	0	0	0	0	1	1	1	0	0	0	0	0	1	1	2	2	1	1	1	1	0	0	1	1	1	0	0	0	1	1	2	1	1	0	1	0
742	0	0	0	0	0	1	1	0	0	0	2	0	1	1	0	0	0	0	2	0	0	1	1	0	1	1	1	1	1	1	0	1	1	0	1	1	2	0	1	1	1	0	0	1	0	1	0	0	2
743	0	0	0	0	0	1	1	0	1	0	1	0	0	0	0	0	0	0	2	0	0	1	0	0	0	1	0	1	2	0	0	0	0	0	0	2	0	0	1	1	0	0	0	1	0	1	0	0	0
744	0	1	0	0	0	1	1	0	2	0	0	1	1	0	0	0	0	2	0	1	1	0	0	0	0	0	1	1	0	1	2	0	1	0	1	1	2	0	0	0	0	0	0	1	0	0	0	0	0
745	1	1	0	0	0	1	0	0	1	1	1	0	0	0	0	0	0	2	0	1	1	1	0	0	0	1	2	0	0	2	2	1	1	0	1	1	2	0	1	1	0	0	0	1	0	0	0	0	0
746	1	0	0	0	0	0	2	0	2	0	0	0	0	0	0	0	0	1	1	1	0	1	0	0	0	0	1	1	1	0	0	0	1	1	1	1	1	0	1	1	0	0	1	2	1	2	0	0	0
747	0	0	0	0	0	1	2	0	2	0	1	0	0	0	0	0	0	0	1	0	0	1	1	1	1	1	0	1	2	0	0	2	1	0	1	1	2	0	0	0	1	0	1	1	1	2	0	0	0
748	0	0	0	0	0	1	1	0	1	1	1	0	1	1	0	0	0	2	0	1	1	0	0	0	0	0	1	1	1	1	1	0	1	1	1	2	1	1	0	0	0	0	1	1	1	0	0	0	0
749	0	0	0	0	0	1	1	0	2	0	0	0	1	1	0	0	0	1	1	1	1	1	1	0	0	1	1	1	1	1	1	1	1	0	0	2	0	1	0	0	0	1	1	1	1	0	0	1	0
750	1	0	0	0	0	2	1	1	1	0	0	0	0	0	0	0	0	1	1	0	0	2	1	1	1	1	1	1	1	1	1	1	0	2	1	1	0	0	1	1	0	0	0	0	0	0	0	1	0
751	1	1	0	0	0	1	2	1	2	0	0	0	0	0	0	0	0	1	2	1	1	0	1	0	0	1	1	0	1	1	0	0	2	0	0	2	2	0	1	1	0	0	1	1	1	0	0	0	1
752	0	0	0	0	0	1	1	0	2	0	0	1	1	0	0	0	0	1	1	1	0	1	1	0	1	1	2	0	0	2	1	1	2	0	1	1	1	0	2	2	0	0	0	2	1	0	0	0	0
753	0	0	0	0	0	2	1	0	1	0	1	1	1	0	0	0	0	0	1	0	0	0	0	0	1	1	2	0	0	2	0	0	1	0	1	1	2	0	0	0	0	0	2	2	1	1	0	0	0
754	0	0	0	0	0	0	0	0	1	0	1	0	0	0	0	0	0	1	1	0	0	0	0	0	1	0	2	0	0	2	0	0	0	0	1	1	1	1	0	0	1	0	0	2	0	0	0	0	0
755	1	0	0	0	0	1	2	0	2	0	0	1	2	1	0	0	0	1	1	0	0	0	0	0	0	1	1	1	1	1	0	1	1	1	1	1	1	0	2	2	1	0	1	1	1	0	0	0	0
756	0	0	0	0	0	2	2	0	1	0	0	0	1	1	0	0	0	0	1	0	0	0	1	0	0	0	0	1	2	0	0	0	0	0	0	1	2	0	0	0	0	1	1	2	1	0	0	0	0
757	0	0	2	0	1	0	1	1	1	0	1	1	1	0	0	0	0	1	1	1	1	0	0	0	0	1	0	0	0	0	0	1	1	1	2	0	1	0	0	0	0	0	0	1	0	1	0	0	0
758	1	0	0	0	0	2	2	0	2	0	0	0	0	0	0	0	0	1	1	1	1	0	0	0	0	0	1	0	0	1	0	0	1	0	1	1	2	0	0	0	0	1	1	1	0	0	0	0	0
759	1	0	0	0	0	1	1	0	1	0	0	0	1	1	0	0	0	1	1	0	0	1	0	0	1	0	2	1	1	1	1	1	0	0	1	1	1	0	1	1	0	0	0	0	0	1	0	0	0
760	1	0	0	0	0	0	2	0	2	0	0	0	0	0	0	0	0	0	2	0	0	1	0	0	0	2	1	1	2	0	1	1	1	0	1	1	1	0	1	0	1	0	0	1	0	0	0	0	1
761	1	0	0	0	0	1	2	1	2	0	0	0	0	0	0	0	0	0	1	0	0	0	0	0	0	1	1	0	1	1	0	1	0	1	1	1	2	0	0	0	1	1	1	2	1	0	0	0	0
762	1	0	0	0	0	1	1	0	1	0	1	0	0	0	0	0	0	2	1	1	1	1	0	0	0	1	2	0	0	2	0	1	0	1	1	2	1	0	1	1	1	0	0	0	0	0	0	0	0
763	0	0	0	0	0	1	2	0	1	0	1	0	0	0	0	0	0	0	2	0	0	0	0	0	1	2	2	2	2	1	1	0	1	0	0	2	1	0	1	1	0	0	1	2	2	2	0	1	0
764	0	0	1	0	0	1	2	1	1	0	0	1	1	0	0	1	0	0	2	1	1	0	0	0	0	1	2	0	0	2	0	1	1	1	0	2	2	0	1	1	0	0	2	2	0	1	0	0	0
765	0	0	0	0	0	1	2	1	1	0	0	0	0	0	0	0	0	1	1	0	0	0	0	0	0	2	1	0	0	1	1	1	2	0	1	1	2	0	0	0	0	0	0	1	0	0	0	0	0
766	0	0	0	0	0	2	1	0	1	0	0	1	1	0	0	1	0	1	1	1	1	0	0	0	1	1	2	0	0	2	0	1	2	1	1	0	1	1	0	0	0	0	1	1	1	1	0	0	0
767	1	0	0	0	0	1	1	0	1	0	1	0	1	1	0	0	0	2	0	1	1	1	0	0	0	2	2	1	1	1	2	0	0	0	0	2	1	0	1	0	1	1	1	1	1	0	0	0	0
768	0	0	0	0	0	2	2	0	1	0	1	0	0	0	0	0	0	2	0	0	0	0	0	0	0	1	1	0	0	1	1	2	2	0	0	2	1	0	0	0	0	1	1	2	1	0	0	0	1
769	0	0	0	0	0	2	1	0	1	1	0	0	1	0	0	0	0	0	2	0	0	0	0	0	1	2	2	0	0	2	1	0	2	0	0	2	2	0	1	1	0	0	1	1	1	2	0	0	1
770	0	0	0	0	0	2	2	1	1	0	0	0	2	2	0	0	0	0	1	0	0	0	0	0	0	1	2	0	0	2	0	1	1	0	0	2	2	0	0	0	0	1	1	2	1	0	0	1	0
771	0	0	0	0	0	0	1	1	2	0	0	0	1	1	0	0	0	1	2	1	1	0	0	0	0	0	1	1	1	1	1	0	1	1	2	0	1	0	0	0	0	1	1	2	1	0	0	1	0
772	0	0	0	0	0	2	2	0	1	0	0	1	1	0	0	0	0	1	1	0	0	0	1	0	0	1	2	1	1	2	0	1	1	2	0	2	1	2	0	0	1	1	1	1	0	1	0	0	1
773	1	0	0	0	0	0	2	0	2	0	0	0	1	0	1	1	0	0	2	0	0	1	2	1	1	1	2	0	0	2	1	0	1	0	0	2	1	0	1	1	1	0	1	1	1	0	0	0	1
774	0	0	0	0	0	1	2	0	1	0	0	0	1	1	0	0	0	0	2	0	0	0	0	0	0	1	1	1	1	1	1	0	1	1	0	2	2	1	0	0	0	0	2	2	0	1	0	0	0
775	0	0	0	0	0	1	1	1	1	0	0	0	1	1	0	0	0	1	0	1	1	1	0	0	0	0	1	0	2	0	0	2	1	0	0	2	1	0	0	0	1	1	1	1	1	0	0	0	0
776	1	0	0	0	0	1	1	0	1	0	1	1	1	0	0	0	0	0	2	0	0	1	1	1	1	2	2	0	0	2	0	0	0	0	0	2	2	0	0	0	0	0	1	2	0	0	0	0	1
777	0	0	0	0	0	1	1	0	1	0	1	1	1	1	0	0	0	2	0	0	0	1	0	0	0	0	0	0	1	1	0	1	1	0	0	2	0	0	2	2	0	0	2	2	1	1	0	0	0
778	0	0	0	0	0	2	2	0	2	0	0	1	1	0	0	0	0	2	0	1	1	1	0	0	0	0	0	0	0	1	0	1	2	0	1	1	1	1	0	0	0	0	1	1	1	0	0	0	0
779	0	0	0	0	0	1	1	0	1	0	1	0	2	2	0	1	0	1	2	1	1	0	0	0	0	1	1	0	0	2	1	0	1	1	1	1	1	0	1	0	1	1	1	2	1	1	1	0	0
780	0	0	0	0	0	0	1	0	2	0	0	0	2	1	1	1	0	1	1	1	0	1	0	0	0	1	1	2	2	1	0	1	1	0	0	2	1	1	1	1	0	1	1	2	1	0	0	0	0
781	0	0	1	0	0	1	1	0	2	0	0	0	0	0	0	0	0	0	2	0	0	0	1	1	1	1	1	1	0	1	1	1	0	0	1	1	0	0	1	1	0	0	0	1	0	0	0	0	0
782	0	0	0	0	0	1	1	0	0	0	1	0	0	0	0	0	0	1	1	2	1	0	0	0	0	0	1	1	1	1	0	0	1	1	0	2	1	0	0	0	0	0	0	2	0	0	0	0	0
783	0	0	0	0	0	1	2	1	1	0	1	0	0	0	0	0	0	0	2	0	0	1	1	0	0	0	2	1	1	0	1	1	2	0	2	0	1	1	0	0	0	0	0	2	1	0	0	0	1
784	0	0	0	0	0	1	2	0	2	0	0	0	0	0	0	0	0	0	2	1	1	1	0	0	0	1	2	1	1	2	0	1	0	0	0	2	1	1	0	0	0	0	1	2	1	1	0	0	0
785	0	0	0	0	0	1	1	2	2	0	0	1	1	0	0	1	0	1	1	1	1	0	0	0	0	2	2	0	0	2	2	1	0	1	0	2	1	0	0	0	0	0	1	2	1	1	0	1	0
786	1	0	1	0	0	2	1	0	1	0	1	0	1	1	0	0	0	2	0	1	1	0	0	0	0	2	2	0	0	1	0	2	1	0	1	1	1	1	0	0	0	0	1	1	1	0	0	0	1
787	1	0	0	0	0	1	2	1	1	0	0	0	0	0	0	0	1	2	0	2	1	0	0	0	1	1	2	0	0	1	1	0	0	0	1	1	2	0	0	0	0	0	0	0	0	0	0	0	0
788	0	0	1	0	0	2	2	0	2	0	0	0	0	0	0	0	0	0	2	0	0	0	1	0	0	1	2	1	1	1	2	1	1	1	1	1	1	0	1	1	0	0	0	1	0	0	0	2	0
789	0	0	0	0	0	2	2	0	2	0	0	0	1	1	0	0	0	1	2	1	1	1	0	0	0	1	1	0	1	1	0	0	1	0	1	1	1	0	1	0	1	0	0	1	1	1	0	0	0
790	0	0	0	0	0	2	2	0	2	0	0	1	1	0	0	0	0	1	1	2	1	1	0	0	0	0	2	0	1	1	0	0	1	0	0	2	1	0	1	1	0	0	0	2	0	0	0	0	0
791	1	1	0	0	0	1	2	1	1	0	0	0	1	1	0	0	0	1	1	1	0	0	0	0	0	2	1	0	0	1	1	1	1	1	1	0	1	1	0	0	0	1	2	2	1	1	0	0	0
792	1	0	0	0	0	2	2	0	1	0	0	1	2	1	0	1	0	1	1	1	1	1	0	0	1	1	0	0	1	0	0	1	2	0	1	1	1	0	1	1	0	1	1	2	1	0	0	0	0
793	0	0	0	0	0	2	1	0	1	0	1	0	2	1	1	1	0	1	1	0	0	1	0	0	1	0	2	1	1	1	2	2	2	0	0	2	1	0	2	2	0	1	1	1	1	0	0	0	0
794	0	0	0	0	0	1	1	0	1	0	1	0	0	0	0	0	0	2	0	1	1	1	1	1	1	0	2	0	0	1	0	0	0	1	1	1	2	0	2	2	0	0	0	2	0	1	0	0	0
795	0	0	0	0	0	1	2	0	2	0	0	0	0	0	0	0	0	1	1	0	0	1	0	0	0	0	2	0	0	2	1	2	1	0	1	1	0	1	1	0	1	1	1	2	2	0	0	0	0
796	0	0	0	0	0	2	2	1	2	0	0	0	2	2	0	1	0	1	0	1	1	0	1	0	0	0	1	0	1	1	0	1	1	0	0	2	2	0	0	0	1	0	1	1	1	1	0	0	1
797	0	0	0	0	0	1	2	0	2	0	0	1	1	2	0	0	0	0	1	1	1	0	0	0	0	1	2	0	0	2	2	1	1	1	1	1	1	0	1	1	1	1	1	1	0	1	0	0	0
798	0	0	0	0	0	0	2	0	2	0	0	0	1	1	0	1	0	0	2	0	0	1	0	0	0	2	1	0	1	1	1	2	1	0	1	1	1	0	1	1	0	0	0	1	0	0	0	0	0
799	1	0	0	0	0	0	2	1	2	0	0	0	0	0	0	0	1	1	1	1	1	1	0	0	1	0	1	0	1	1	0	0	2	1	1	1	1	1	0	0	0	0	1	2	1	0	0	0	0
800	0	0	0	0	0	0	1	0	1	1	1	1	1	0	0	0	0	0	1	0	0	0	0	0	0	1	2	1	1	1	2	0	0	1	0	2	2	0	0	0	0	0	1	2	1	2	0	0	0
801	1	0	0	0	0	2	1	0	2	0	0	0	0	0	0	0	0	0	2	0	0	0	1	0	0	2	2	0	0	2	0	1	1	0	1	1	1	1	0	0	1	1	1	1	0	0	0	0	0
802	0	0	0	0	0	1	2	1	2	0	0	0	0	0	0	0	0	1	1	1	1	0	0	0	1	0	2	1	1	2	0	0	1	0	1	1	2	0	0	0	0	0	1	2	1	0	0	0	0
803	0	0	0	0	0	1	2	1	2	0	0	1	2	1	0	0	0	0	1	0	0	0	0	0	0	1	1	0	0	1	1	0	0	0	0	2	1	0	1	1	0	0	0	2	0	0	0	0	0
804	0	0	0	0	0	1	2	0	2	0	0	0	2	2	0	1	0	0	2	1	0	0	1	0	1	2	2	1	1	2	0	1	0	1	0	2	0	1	1	1	0	0	0	1	0	1	0	0	1
805	0	0	1	0	0	1	0	0	0	1	1	1	1	1	0	0	0	1	1	1	1	1	0	0	0	0	1	1	1	1	1	0	0	0	0	2	2	0	2	2	0	0	0	2	0	1	0	0	1
806	1	0	0	0	0	0	1	0	0	0	0	0	1	0	1	1	0	1	1	1	0	0	0	0	2	1	2	0	0	2	0	1	2	0	1	1	2	0	0	0	0	0	1	1	1	0	0	0	0
807	0	0	0	0	0	2	2	0	2	0	0	1	1	0	0	0	0	2	0	1	1	0	0	0	0	2	2	0	0	2	1	1	0	0	0	2	2	0	1	1	0	1	1	2	0	1	0	0	0
808	0	0	0	0	0	0	1	1	1	0	1	0	1	1	0	0	0	2	0	1	0	0	0	0	0	1	2	0	1	1	0	0	1	0	0	2	0	1	0	0	0	0	0	2	0	0	0	0	0
809	0	0	1	1	1	2	1	0	2	0	0	1	0	0	0	0	0	1	1	1	1	0	1	1	1	0	2	0	0	2	1	0	0	0	0	2	0	1	1	1	0	1	2	2	1	1	0	0	0
810	0	0	0	0	0	1	1	0	1	0	1	0	1	1	0	0	0	0	2	0	0	1	0	0	0	1	1	1	2	1	0	0	0	0	0	2	1	0	0	1	0	0	0	1	0	0	0	0	0
811	0	0	0	0	0	0	2	0	1	0	1	0	1	1	0	1	1	2	1	0	0	1	0	0	0	0	2	1	1	1	2	0	1	0	0	2	1	0	1	1	0	0	0	1	0	0	0	0	0
812	0	0	0	0	0	1	2	1	2	0	0	1	0	0	0	0	0	1	1	0	0	0	0	0	1	1	2	0	0	2	0	0	2	1	2	1	2	0	0	0	0	0	1	2	0	1	0	0	0
813	1	0	0	0	0	1	1	1	1	0	1	1	2	1	0	0	0	0	2	0	0	0	0	0	0	2	1	0	1	1	0	0	1	0	1	1	0	0	1	1	0	0	0	1	0	0	0	1	0
814	0	0	0	0	0	1	2	0	2	0	0	1	1	0	0	0	0	0	2	0	0	1	1	1	1	1	1	0	1	1	0	2	1	0	1	1	2	0	0	0	0	0	0	2	0	0	0	0	0
815	0	0	0	0	0	0	2	1	1	0	0	1	1	0	0	0	0	0	1	0	0	0	0	0	1	1	0	1	2	0	1	0	2	0	0	2	2	0	0	0	0	0	0	0	0	0	0	0	0
816	0	0	0	0	0	1	2	0	2	0	0	1	1	0	0	0	0	1	1	1	1	1	0	0	0	0	1	0	1	1	0	0	1	1	1	2	2	0	0	0	0	0	1	1	0	1	0	0	1
817	0	0	0	0	0	1	2	0	2	0	0	0	0	0	0	0	1	2	0	1	1	0	0	0	1	0	2	0	0	2	2	0	0	1	0	2	1	0	1	0	1	1	1	2	1	0	0	0	1
818	0	0	0	0	0	1	1	0	1	0	0	1	1	0	0	0	0	0	2	0	0	0	0	0	0	1	2	0	0	1	0	2	1	0	0	2	1	0	2	1	1	1	1	2	1	0	0	0	0
819	0	0	0	0	0	1	2	1	2	0	0	0	0	0	0	0	1	0	2	1	1	1	0	0	0	0	2	0	0	1	1	1	0	1	0	2	2	0	1	1	0	0	0	2	0	0	0	0	0
820	0	0	0	0	0	1	2	0	1	0	0	0	0	0	0	0	1	2	0	2	2	1	1	0	1	0	1	1	1	1	1	1	1	1	0	2	1	0	0	0	0	0	0	1	0	0	0	0	0
821	1	0	0	0	0	2	1	0	1	0	1	0	0	0	0	0	1	2	1	0	0	1	0	0	0	0	2	0	0	2	0	0	0	0	0	2	1	0	2	2	0	1	1	2	0	1	0	0	1
822	0	0	0	0	0	2	2	0	1	0	0	1	1	0	0	0	0	0	2	0	0	0	0	0	1	2	1	0	1	1	0	2	2	0	2	0	2	0	0	0	0	0	1	2	0	1	0	1	0
823	0	0	0	0	0	0	0	0	1	1	1	0	1	1	0	0	1	2	1	0	0	1	1	1	0	1	2	0	0	2	0	0	1	2	2	1	2	0	1	1	1	0	1	1	1	2	0	0	1
824	1	0	1	0	1	1	2	0	2	0	0	1	2	1	0	0	0	1	1	1	0	0	2	0	0	1	2	0	0	1	0	0	1	0	1	1	1	0	1	1	0	1	1	2	0	2	0	0	0
825	0	0	1	1	1	1	0	0	0	0	1	1	1	1	0	0	0	0	1	1	1	0	0	0	0	1	2	1	1	2	0	1	1	0	0	1	1	0	0	0	0	0	0	0	2	0	0	0	1
826	0	0	0	0	0	1	1	0	1	0	1	0	0	0	0	0	1	2	1	0	0	0	1	0	0	1	2	0	0	2	1	1	1	0	2	1	1	0	1	1	0	1	1	2	0	0	0	0	0
827	0	0	0	0	0	0	1	0	1	0	1	0	2	2	0	0	0	0	2	0	0	1	1	1	0	0	2	0	0	1	1	1	1	1	2	0	1	1	0	0	0	0	1	2	1	1	1	0	1
828	0	0	0	0	0	1	1	0	1	1	2	0	0	0	0	0	0	0	2	0	0	0	0	0	0	0	2	0	0	2	0	1	2	0	1	1	2	0	1	1	0	1	1	2	2	0	0	0	1
829	0	0	0	0	0	1	2	0	1	0	0	1	1	1	0	0	0	1	1	2	1	0	0	0	0	2	1	0	0	1	1	0	1	1	2	0	2	0	0	0	1	0	0	2	0	0	0	1	0
830	0	0	0	0	0	2	1	0	1	0	0	1	1	2	0	0	1	2	1	0	0	1	0	0	1	1	2	0	0	2	1	0	0	2	1	2	1	1	0	0	0	0	0	1	0	1	0	1	1
831	0	0	0	0	0	0	1	0	1	0	1	0	1	1	0	0	0	2	0	1	1	1	0	0	1	0	2	1	1	2	1	1	1	1	1	2	1	0	0	0	0	0	1	2	1	0	0	0	1
832	0	0	0	0	0	0	2	0	2	0	0	0	1	0	0	0	0	0	2	0	0	1	0	0	0	0	1	0	1	1	0	0	0	0	0	2	1	0	1	0	1	0	0	2	1	1	0	0	0
833	0	0	1	0	0	0	2	0	1	0	0	1	1	1	0	0	0	0	2	0	0	0	0	0	1	1	0	1	2	0	0	0	0	0	2	0	2	0	0	0	0	0	0	0	0	0	0	0	1
834	0	0	0	0	0	0	1	1	1	0	1	1	1	0	0	0	0	1	1	2	1	0	1	0	0	1	1	0	1	1	0	0	1	0	1	1	1	0	0	0	0	0	0	0	0	0	0	0	0
835	1	0	0	0	0	1	2	0	2	0	0	0	1	1	0	0	0	0	2	0	0	0	0	0	0	1	2	1	1	1	2	1	2	0	1	1	1	0	1	0	1	0	0	1	0	0	0	0	1
836	0	0	0	0	0	1	2	0	1	0	0	0	1	1	0	0	0	1	1	1	1	0	1	0	0	2	1	0	0	1	0	2	2	0	0	2	2	0	0	0	0	0	1	1	0	0	0	0	0
837	1	0	0	0	0	0	2	0	1	0	0	1	1	0	0	0	0	1	1	1	1	0	0	0	1	1	2	0	0	2	0	0	0	0	1	2	2	0	1	1	0	0	0	1	0	0	0	0	0
838	1	0	0	0	0	2	1	0	1	0	0	0	0	0	0	0	0	0	2	0	0	0	0	0	0	1	2	0	0	2	0	0	0	0	1	1	2	0	1	0	1	0	0	1	0	1	0	0	0
839	1	0	0	0	0	0	1	0	1	1	0	1	1	0	0	0	0	0	2	1	1	1	2	1	1	0	2	1	1	2	1	0	1	2	0	2	1	0	0	0	0	0	0	2	0	0	0	0	0
840	1	0	0	0	0	2	1	0	1	0	1	0	1	1	0	0	0	1	1	0	0	1	0	0	0	2	1	0	1	1	0	0	2	0	2	0	1	0	1	1	0	0	0	1	0	0	0	0	0
841	0	0	0	0	0	1	1	0	1	0	1	0	0	0	0	0	0	0	2	0	0	1	2	1	1	1	2	1	1	2	0	0	0	1	0	2	1	0	1	1	0	0	1	2	1	1	0	0	0
842	1	0	0	0	0	1	2	0	2	0	0	1	2	1	0	1	0	0	2	0	0	0	0	0	0	0	1	1	1	1	0	1	2	1	2	1	2	0	0	0	0	1	1	1	1	1	0	0	0
843	0	0	0	0	0	1	2	1	2	0	0	0	1	0	0	0	0	1	1	1	1	0	1	1	1	1	2	0	0	2	0	0	0	0	1	1	1	0	1	1	0	2	2	2	1	0	0	0	1
844	1	0	0	0	0	1	2	1	2	0	0	0	1	1	0	0	0	2	0	0	0	0	0	0	0	1	0	0	1	1	0	1	1	1	0	2	1	1	0	0	0	0	1	1	0	1	0	0	0
845	0	0	0	0	0	2	1	0	1	0	1	0	0	0	0	0	1	1	1	0	0	1	1	1	1	1	1	0	0	2	1	1	1	0	0	2	2	0	0	0	1	1	1	2	1	0	0	0	1
846	1	1	0	0	0	0	2	1	2	0	0	0	1	1	0	0	0	1	1	1	0	0	0	0	0	2	1	0	1	1	0	0	2	0	0	2	0	0	1	1	0	2	2	2	0	0	0	0	1
847	1	0	0	0	0	1	2	1	2	0	0	0	1	1	0	0	0	2	0	1	0	0	0	0	0	1	2	0	0	2	0	1	2	0	1	1	1	0	0	0	0	0	1	2	1	1	0	0	0
848	0	0	1	1	1	1	1	0	1	0	1	0	2	1	1	1	0	1	1	0	0	0	0	0	0	0	1	1	2	1	0	1	1	1	2	0	0	0	2	2	0	0	1	1	1	0	0	0	0
849	0	0	0	0	0	2	1	0	1	0	0	0	0	0	0	0	0	0	2	0	0	1	1	1	1	1	2	1	1	2	0	1	0	0	1	1	1	0	1	1	0	0	1	2	1	1	0	0	0
850	0	0	0	0	0	0	2	1	2	0	0	0	1	1	0	0	0	2	0	1	0	0	1	0	0	1	2	0	0	2	0	0	1	1	1	1	2	0	0	1	0	0	1	2	0	0	0	0	0
851	0	0	0	0	0	1	2	0	1	0	0	1	1	0	0	0	0	2	0	1	1	0	0	0	0	1	0	2	2	0	0	2	2	0	0	2	1	0	0	0	0	0	0	1	0	0	0	0	0
852	1	0	0	0	0	2	2	0	1	0	0	1	1	0	0	0	0	1	1	0	0	0	0	0	1	2	2	2	2	1	1	0	0	0	0	2	1	0	0	0	0	1	1	2	1	0	0	1	0
853	0	0	1	0	0	2	1	0	1	0	1	0	0	0	0	0	0	1	2	0	0	0	1	1	2	2	2	0	0	1	0	1	1	1	1	1	0	1	1	1	0	0	0	1	0	0	0	2	0
854	0	0	0	0	0	1	2	0	1	0	0	0	0	0	0	0	0	0	2	0	0	0	1	0	0	0	0	0	1	1	0	0	1	2	0	2	2	0	0	0	0	0	1	2	1	1	0	0	0
855	0	0	0	0	0	0	1	1	2	0	0	2	2	1	0	0	0	0	2	0	0	0	0	0	0	1	1	0	0	1	0	1	0	0	0	2	0	1	1	1	0	0	0	0	0	0	1	0	0
856	0	0	0	0	0	1	2	0	2	0	0	1	1	0	0	0	0	1	1	1	1	0	2	0	0	0	1	2	2	1	1	1	2	0	2	0	2	0	1	1	0	0	1	2	1	0	0	0	0
857	0	0	0	0	0	2	2	0	1	0	1	0	0	0	0	0	0	1	2	0	0	0	0	0	0	1	1	1	2	1	0	0	1	0	0	2	1	0	1	1	0	0	0	1	0	1	0	0	0
858	0	1	1	0	1	1	2	0	0	0	0	0	0	0	0	0	0	1	1	1	1	0	1	0	0	1	2	1	1	1	1	0	0	0	0	2	2	0	2	2	0	0	0	0	0	0	0	1	0
859	0	0	0	0	0	0	1	0	0	0	1	0	1	1	0	0	0	0	2	1	1	1	0	0	0	1	1	1	1	1	0	2	1	0	1	1	1	0	1	1	0	0	0	1	2	1	0	0	0
860	1	0	0	0	0	2	1	0	0	0	2	1	2	1	0	1	0	1	2	1	1	0	0	0	0	2	1	0	1	2	0	1	1	0	0	2	1	0	0	0	0	0	1	2	1	1	0	1	0
861	0	0	0	0	0	1	2	1	2	0	0	0	1	1	0	0	0	0	2	1	1	0	0	0	0	2	1	1	2	0	1	1	1	0	1	1	0	0	0	0	0	0	0	2	0	2	0	0	0
862	0	0	0	0	0	1	2	0	2	0	0	0	0	0	0	0	0	1	1	1	0	0	1	0	0	1	1	0	0	2	1	0	1	0	1	1	0	1	0	0	0	0	1	2	0	0	0	0	1
863	0	0	0	0	0	2	0	0	1	0	0	1	1	0	0	0	0	0	2	1	1	0	0	0	0	1	2	1	1	2	0	1	1	0	0	2	2	0	0	0	0	0	1	2	1	0	0	1	0
864	1	1	0	0	0	1	1	0	1	0	1	1	2	1	0	0	0	1	1	1	0	0	1	1	2	2	1	1	2	1	0	1	1	0	1	1	1	0	0	0	0	1	1	2	1	1	0	0	0
865	0	0	0	0	0	0	1	0	1	0	1	0	1	1	0	0	0	0	2	1	1	0	0	0	0	1	1	1	1	1	0	0	1	1	1	2	0	0	1	1	0	0	0	0	2	0	0	0	1
866	0	1	1	0	1	1	2	1	2	0	0	0	2	1	1	1	0	1	1	1	0	1	0	0	0	1	1	1	1	1	0	0	1	0	1	1	2	0	1	1	0	1	1	1	1	0	0	0	0
867	1	0	0	0	0	0	1	1	1	0	0	2	2	1	0	0	0	0	1	0	0	0	2	0	0	1	0	0	0	1	0	1	1	1	1	1	1	1	0	0	0	0	0	1	0	0	0	0	1
868	0	0	0	0	0	1	1	0	0	0	0	0	2	2	0	1	0	0	1	0	0	0	1	1	1	0	2	0	0	1	1	1	1	0	0	1	1	0	1	1	0	0	0	1	0	0	0	0	0
869	1	0	0	0	0	2	2	0	1	0	0	0	0	0	0	0	0	1	1	0	0	0	0	0	0	0	2	0	0	2	0	0	2	0	2	0	1	0	0	0	0	2	2	2	0	2	0	0	0
870	0	0	0	0	0	1	2	1	2	0	0	1	2	2	0	0	0	1	2	1	1	0	0	0	1	2	2	0	0	2	0	1	2	0	1	1	1	0	1	0	1	0	0	2	0	0	0	0	1
871	0	0	1	0	0	1	2	1	2	0	0	0	0	0	0	0	0	1	1	1	1	0	1	1	1	1	1	0	0	1	0	0	0	0	0	2	2	0	0	0	0	0	0	1	0	0	0	0	0
872	0	0	0	0	0	2	2	0	1	0	1	0	0	0	0	0	0	1	1	0	1	0	0	0	0	1	1	1	1	1	0	0	1	0	1	1	0	0	2	1	1	0	0	1	0	0	0	1	0
873	0	0	0	0	0	1	1	0	1	0	0	0	0	0	0	0	0	2	0	1	1	0	0	0	0	0	1	0	0	2	0	2	2	0	1	1	2	0	0	1	0	1	2	2	0	0	0	0	0
874	1	0	0	0	0	2	2	0	2	0	0	1	1	1	0	0	0	1	1	1	1	0	0	0	0	1	2	0	0	2	1	1	2	0	1	1	2	0	1	1	0	1	1	1	0	0	0	1	0
875	1	0	0	0	0	2	2	0	2	0	0	0	0	0	0	0	0	1	1	0	0	0	0	0	0	1	1	0	2	0	0	1	0	1	0	2	2	0	0	0	0	0	1	1	0	1	0	0	0
876	1	1	0	0	0	1	2	0	1	0	0	0	0	0	0	0	0	2	0	1	1	0	0	0	0	1	0	1	2	0	1	0	1	1	0	1	2	0	1	1	1	0	1	1	1	1	0	1	0
877	1	0	0	0	0	1	2	0	0	0	0	0	1	1	0	0	0	0	2	0	0	0	0	0	0	1	1	2	2	0	1	1	1	1	1	1	1	1	0	0	0	0	0	2	0	0	0	0	0
878	0	0	1	0	1	1	2	0	2	0	0	0	0	0	0	0	0	1	1	0	0	1	1	0	0	1	1	0	0	1	0	1	1	0	1	1	1	0	0	0	0	0	0	2	1	0	0	0	1
879	0	0	0	0	0	0	1	0	2	0	0	1	2	1	0	0	0	1	1	0	0	0	0	0	1	1	1	0	2	0	0	1	1	1	1	0	1	0	2	2	0	0	0	1	1	0	1	0	0
880	0	0	1	0	0	1	2	0	1	0	0	0	1	1	0	0	0	0	2	0	0	1	0	0	0	1	2	0	0	1	0	0	1	1	2	0	1	0	1	1	0	0	0	1	0	0	0	0	1
881	0	0	0	0	0	0	1	0	1	0	1	1	2	2	0	0	0	0	2	0	0	0	0	0	1	1	2	0	0	2	0	0	2	0	0	2	1	0	1	1	0	0	0	1	0	0	0	0	0
882	1	0	0	0	0	1	1	0	1	0	0	0	0	0	0	0	0	0	2	0	0	0	0	0	0	2	1	0	0	1	1	0	0	0	0	2	1	0	2	2	0	1	1	2	1	0	0	0	0
883	0	0	0	0	0	1	2	0	2	0	0	0	1	1	0	0	0	2	0	1	0	0	1	0	1	0	2	0	0	2	0	1	1	1	1	1	1	0	1	1	0	0	1	2	2	2	0	0	0
884	0	1	0	0	0	1	2	0	1	0	1	0	1	0	0	0	0	1	1	1	1	0	1	0	0	0	2	0	0	2	0	1	0	0	0	2	1	0	2	2	1	0	0	1	0	0	0	0	0
885	0	0	1	0	0	1	1	0	0	0	1	1	2	1	0	1	0	0	1	0	0	0	0	0	0	1	2	0	0	1	1	1	2	0	1	1	1	0	1	1	0	0	1	1	1	1	0	0	0
886	1	0	0	0	0	0	2	0	2	0	0	0	0	0	0	0	0	1	1	1	0	0	0	0	0	1	1	0	2	0	0	1	1	0	0	2	1	0	1	1	0	0	0	1	0	1	0	0	1
887	1	0	0	0	0	0	1	0	1	0	1	0	0	0	0	0	0	2	0	2	2	1	1	1	0	0	0	0	0	1	0	0	2	1	2	1	1	0	1	1	0	0	0	2	0	2	0	0	0
888	0	0	0	0	0	0	2	0	2	0	0	2	2	1	0	1	0	2	0	1	1	0	0	0	0	0	0	1	1	1	0	0	2	1	1	1	1	0	1	1	0	0	0	2	1	1	0	1	0
889	1	0	0	0	0	2	2	0	2	0	0	0	1	1	0	0	0	0	2	0	0	0	0	0	0	1	0	1	1	0	1	0	1	0	1	1	1	0	1	1	0	0	0	1	1	1	0	0	0
890	0	0	0	0	0	2	1	0	1	0	0	0	1	1	0	0	1	2	0	1	1	2	1	1	1	1	1	0	0	1	0	1	1	1	0	2	0	0	2	2	0	0	1	2	1	1	0	2	0
891	0	0	0	0	0	2	2	0	1	0	0	0	1	1	0	0	0	2	0	1	1	0	0	0	0	2	0	0	0	1	0	0	1	2	1	2	1	0	1	0	1	0	1	2	1	2	0	0	0
892	0	0	0	0	0	0	2	0	2	0	0	0	0	0	0	0	0	0	1	0	0	1	1	1	1	0	2	0	0	2	1	0	1	1	1	1	2	0	1	1	0	0	0	1	0	0	0	0	1
893	1	0	1	0	0	0	1	0	0	0	1	0	0	0	0	0	0	1	1	1	1	0	0	0	0	1	2	0	0	2	1	0	0	0	0	2	0	0	1	1	0	1	1	1	0	0	0	1	0
894	0	0	0	0	0	0	2	1	2	0	0	1	1	1	0	0	0	2	0	1	0	1	1	0	1	1	1	0	0	1	1	1	1	0	0	2	1	0	1	1	0	0	1	2	0	1	0	0	0
895	0	0	0	0	0	2	1	0	0	0	0	0	0	0	0	0	0	1	1	0	0	1	0	0	0	0	1	0	0	1	0	0	0	0	2	0	2	0	0	0	0	0	1	1	1	2	0	0	0
896	0	0	0	0	0	1	2	0	2	0	0	1	1	0	0	0	0	1	1	0	0	0	1	1	1	1	2	0	1	0	0	1	1	0	0	2	2	0	1	1	1	0	0	1	0	0	0	0	1
897	0	0	0	0	0	2	1	0	2	0	0	0	1	1	0	0	1	1	2	0	0	0	0	0	0	1	1	1	1	2	0	1	0	0	0	2	1	0	0	0	0	0	0	2	0	0	0	0	0
898	0	0	0	0	0	2	0	0	0	0	1	1	1	0	0	0	0	1	2	0	0	1	1	1	1	1	1	0	1	2	0	0	2	1	2	1	1	1	0	0	0	1	1	2	0	2	0	0	2
899	0	0	0	0	0	0	2	0	1	0	0	0	0	0	0	0	0	0	2	0	0	1	0	0	0	0	2	1	1	1	2	1	1	1	1	2	2	0	1	1	1	0	0	1	0	0	0	0	0
900	1	1	0	0	0	0	1	0	2	0	0	0	0	0	0	0	0	2	0	1	1	0	0	0	0	1	0	1	1	1	0	1	2	0	1	1	1	0	0	0	0	2	2	2	1	0	0	0	0
901	0	0	0	0	0	0	2	0	1	0	0	0	0	0	0	0	0	0	2	0	0	1	1	1	1	1	0	0	0	1	0	0	0	1	0	2	2	0	0	0	0	0	1	2	1	2	0	1	0
902	0	0	0	0	0	2	1	0	0	1	1	1	1	0	0	0	0	2	0	1	1	0	0	0	0	1	2	0	0	2	2	0	1	1	1	1	1	0	1	1	0	0	0	1	0	0	0	0	1
903	0	1	0	0	0	1	1	0	1	0	1	0	0	0	0	0	0	0	2	0	0	1	0	0	0	1	2	0	0	2	1	0	0	0	1	1	2	1	0	0	0	1	1	2	0	1	0	0	1
904	0	0	1	1	1	2	2	1	2	0	0	0	0	0	0	0	0	1	1	1	0	0	0	0	0	0	1	0	1	1	1	1	1	2	2	1	1	0	0	0	0	1	1	2	1	1	0	0	0
905	0	0	0	0	0	0	2	0	2	0	1	0	0	0	0	0	0	1	1	1	0	1	0	0	0	1	2	0	0	2	2	1	1	1	1	0	2	0	1	1	0	0	0	2	0	0	0	0	0
906	1	0	1	0	0	2	1	0	0	0	0	0	1	1	0	0	1	1	2	1	1	1	0	0	0	0	1	1	2	1	0	1	1	0	0	2	1	0	0	0	0	0	1	1	1	2	0	0	1
907	1	0	0	0	0	1	2	1	2	0	0	0	0	0	0	0	0	0	2	0	0	1	1	1	1	1	1	0	2	0	0	1	1	0	1	1	2	0	0	0	0	0	1	2	2	0	0	0	0
908	1	0	1	0	0	2	1	0	1	0	1	0	0	0	0	0	0	0	2	0	0	0	1	0	1	0	2	0	0	2	1	1	1	0	0	2	1	0	1	1	0	0	1	1	1	2	0	0	1
909	0	0	0	0	0	0	1	1	1	1	1	0	0	0	0	0	0	1	1	0	0	1	0	0	1	0	1	0	1	2	0	1	1	2	2	1	2	0	0	0	0	0	1	1	0	1	0	1	0
910	0	0	0	0	0	1	2	1	1	0	0	0	1	0	1	1	0	0	2	0	0	0	0	0	0	1	0	2	2	1	1	0	0	0	0	2	1	1	0	0	0	0	0	2	0	0	0	0	0
911	0	0	0	0	0	1	2	1	1	0	0	1	1	0	0	0	0	1	1	1	1	0	0	0	1	0	0	1	1	0	0	0	0	0	0	1	1	0	1	1	0	0	0	1	0	0	0	0	0
912	0	1	0	0	0	2	1	1	2	0	0	1	1	0	1	1	0	1	1	0	0	1	0	0	0	1	1	0	0	1	1	0	1	2	1	2	0	0	1	1	0	0	1	2	1	1	0	0	0
913	1	1	0	0	0	1	1	0	1	0	0	0	0	0	0	0	0	1	1	1	1	0	1	0	0	1	2	0	0	2	0	1	1	2	1	1	1	0	2	2	0	0	1	2	1	2	0	0	0
914	1	0	0	0	0	2	2	0	1	0	0	1	1	0	0	0	0	1	1	1	1	0	1	0	0	1	2	0	0	2	0	1	2	0	2	0	1	0	2	2	1	1	1	2	1	0	0	1	0
915	0	0	0	0	0	1	2	1	2	0	0	0	1	0	0	0	0	2	1	0	0	0	0	0	0	1	2	0	0	1	1	0	1	0	0	2	1	0	0	0	0	0	0	2	0	0	0	0	1
916	0	0	0	0	0	1	2	0	2	0	0	0	1	1	0	0	0	1	1	1	0	0	0	0	1	0	2	0	0	2	1	0	1	1	1	1	2	0	0	0	0	0	0	0	0	0	0	0	0
917	0	0	0	0	0	1	2	0	1	0	0	0	0	0	0	0	0	2	0	1	0	1	0	0	0	0	0	0	1	1	0	2	1	0	1	1	2	0	0	0	0	0	0	1	0	1	0	1	0
918	0	0	1	1	1	2	2	0	1	0	0	0	2	1	0	0	1	0	2	1	1	1	1	1	1	1	2	0	0	1	0	0	1	1	1	1	2	1	0	0	0	0	1	2	1	0	0	0	0
919	0	0	0	0	0	1	2	0	1	0	0	0	1	1	0	1	0	0	2	0	0	0	0	0	0	0	2	0	0	2	0	0	0	0	0	1	1	0	0	0	0	0	1	2	0	0	0	0	0
920	0	0	0	0	0	2	2	1	2	0	0	0	1	1	0	0	0	2	0	2	1	0	0	0	0	0	2	0	0	2	1	0	2	0	0	2	1	0	0	0	0	0	0	2	0	0	0	0	0
921	1	0	0	0	0	2	2	1	2	0	0	1	2	2	0	0	0	0	2	0	0	0	0	0	1	1	2	1	1	1	0	1	1	1	0	2	1	0	0	1	0	0	0	1	0	0	0	1	0
922	1	1	1	0	0	2	2	0	2	0	0	0	0	0	0	0	0	1	1	1	1	0	1	0	0	1	2	2	2	1	1	0	0	0	2	0	1	0	0	0	0	0	0	1	0	1	0	0	1
923	0	0	0	0	0	1	1	1	1	0	1	0	1	1	0	1	0	2	0	2	1	0	0	0	0	2	2	1	1	1	2	0	1	1	1	1	1	1	0	0	0	2	2	2	0	0	0	0	0
924	0	0	0	0	0	2	1	1	2	0	0	0	1	1	0	1	0	0	2	0	0	0	1	0	0	2	2	0	0	2	0	1	1	0	0	2	1	0	0	0	0	0	0	1	0	0	0	0	0
925	0	0	0	0	0	2	1	0	1	0	1	0	1	1	0	0	0	1	1	0	0	0	0	0	1	0	2	0	0	2	0	1	2	1	2	1	2	0	1	1	1	0	1	1	1	0	0	0	1
926	0	0	0	0	0	2	2	0	2	0	0	1	2	1	0	1	0	0	1	0	0	0	0	0	0	1	2	0	0	1	0	0	0	0	0	2	1	0	0	0	0	0	1	1	1	0	0	0	2
927	0	0	0	0	0	0	1	0	2	0	0	1	1	0	0	0	0	2	0	1	0	0	0	0	0	1	2	0	0	1	0	1	1	1	0	2	2	0	0	0	0	0	0	1	0	1	0	0	0
928	0	0	0	0	0	0	2	0	2	0	0	1	1	0	0	0	0	1	1	1	1	0	2	0	0	0	0	0	1	0	0	0	0	1	2	1	1	0	1	0	1	1	1	1	1	0	0	0	0
929	1	1	0	0	0	1	2	0	1	0	0	0	0	0	0	0	0	2	0	1	1	0	0	0	0	1	2	0	0	2	0	1	0	2	1	1	1	0	2	2	0	0	1	2	0	1	0	0	0
930	0	0	1	0	0	1	2	0	1	0	0	0	1	0	1	1	0	1	1	2	1	0	0	0	0	0	0	1	1	1	0	0	1	1	1	2	0	0	2	1	1	2	2	2	0	0	0	0	0
931	0	0	0	0	0	1	1	0	1	0	1	0	1	0	0	0	0	1	1	1	1	1	0	0	0	2	1	0	0	1	0	1	1	0	1	1	2	0	0	0	0	0	0	2	1	1	0	0	1
932	0	0	0	0	0	2	2	0	2	0	0	0	1	2	0	0	0	1	1	1	1	1	0	0	1	0	1	0	2	0	0	1	2	0	1	1	1	0	2	1	1	0	0	1	1	0	0	0	0
933	0	0	0	0	0	1	2	0	1	0	0	1	1	0	0	0	0	0	2	0	0	0	0	0	0	1	2	0	0	1	0	1	1	0	0	2	1	0	1	0	1	0	0	1	0	1	0	0	0
934	1	0	0	0	0	2	2	0	1	1	0	2	2	2	0	0	0	1	1	1	1	0	0	0	0	1	2	0	0	2	0	1	0	0	1	1	2	0	0	0	0	0	2	2	0	1	0	1	0
935	0	0	0	0	0	0	1	0	1	0	1	0	0	0	0	0	0	0	2	0	0	0	0	0	0	0	1	0	1	1	0	0	1	1	1	1	2	0	0	0	0	1	1	2	0	1	0	0	0
936	1	0	0	0	0	0	2	0	2	0	0	0	0	0	0	0	0	0	2	0	0	0	1	0	1	2	0	0	1	0	0	0	1	0	0	2	1	0	0	0	1	0	1	2	0	1	0	0	0
937	0	1	1	0	1	1	2	0	0	0	0	1	1	0	0	1	0	2	0	1	0	1	1	1	1	2	2	0	0	2	1	1	2	1	1	0	1	0	0	0	0	0	0	2	0	0	0	0	0
938	0	1	0	0	0	1	2	0	2	0	0	1	1	0	0	0	0	2	0	1	1	1	0	0	0	1	0	2	2	0	0	1	1	0	0	2	1	1	0	0	0	0	0	1	1	0	0	0	1
939	1	0	0	0	0	1	2	0	2	0	0	0	0	0	0	0	0	0	1	0	0	0	0	0	0	1	1	0	0	1	1	1	1	0	0	1	2	0	0	0	0	0	0	1	0	1	0	1	0
940	1	0	0	0	0	0	1	0	1	0	1	0	0	0	0	0	0	1	1	0	0	0	0	0	0	2	0	0	1	0	0	1	1	1	1	1	1	1	1	1	0	1	1	1	0	0	0	0	0
941	0	1	0	0	0	1	2	1	1	1	0	0	0	0	0	0	0	1	1	1	1	1	1	1	1	0	2	0	0	2	0	0	1	2	1	2	1	0	0	0	0	0	0	1	0	1	0	0	1
942	0	0	0	0	0	0	2	1	1	1	0	0	0	0	0	0	0	0	1	1	1	1	0	0	0	0	2	0	0	2	0	0	1	0	1	2	1	0	1	1	0	0	0	2	0	0	0	0	1
943	0	0	0	0	0	2	2	1	2	0	0	0	0	0	0	0	0	0	2	0	0	0	0	0	0	1	2	0	0	2	0	0	1	1	1	1	1	1	1	1	0	2	2	2	0	0	0	0	0
944	0	0	0	0	0	1	2	0	1	0	0	0	1	1	0	0	0	1	1	1	0	1	1	1	0	1	2	0	0	2	0	1	1	0	0	2	2	0	1	1	0	0	0	0	1	1	0	0	0
945	1	0	0	0	0	1	1	0	1	0	1	1	1	0	0	0	0	1	1	1	1	0	1	1	2	2	1	0	1	1	0	0	0	0	0	2	2	0	0	0	0	1	1	2	0	2	0	0	0
946	1	0	0	0	0	0	2	0	2	0	0	0	1	1	0	0	0	1	1	1	0	0	0	0	0	0	2	0	0	2	0	1	0	0	1	1	2	0	1	1	0	0	0	1	2	1	0	0	0
947	0	0	0	0	0	2	2	0	1	0	1	0	1	1	0	0	0	0	1	1	1	0	0	0	0	1	2	1	1	2	0	1	2	1	1	0	2	0	0	0	0	0	0	1	2	1	0	0	0
948	1	0	0	0	0	2	1	0	1	0	1	0	1	1	0	0	0	0	1	1	1	0	1	0	0	2	0	0	0	1	0	0	0	0	0	2	2	0	0	0	0	0	0	2	0	1	0	0	0
949	1	0	0	0	0	1	2	0	1	0	1	0	1	1	0	0	0	0	2	0	0	1	0	0	0	2	2	0	0	0	0	0	1	1	1	2	2	0	1	1	0	0	0	2	0	0	0	0	0
950	0	0	0	0	0	0	2	0	2	0	0	0	0	0	0	0	0	1	1	2	1	1	1	0	0	0	1	0	1	1	0	0	1	2	1	2	1	0	1	1	0	0	0	1	0	0	0	0	0
951	1	0	0	0	0	1	2	0	2	0	1	0	1	1	0	0	0	0	2	0	0	0	1	1	1	0	2	1	1	2	0	0	1	1	0	2	1	0	0	0	0	1	1	2	2	0	0	0	0
952	0	0	0	0	0	1	2	0	2	0	0	0	0	0	0	0	0	0	2	1	1	0	1	0	0	1	0	1	2	0	1	0	1	1	0	2	1	0	1	1	0	0	0	2	0	1	0	0	0
953	1	0	0	0	0	1	2	0	1	0	0	0	0	0	0	0	0	1	1	1	1	1	0	0	0	1	2	2	1	1	1	0	1	1	1	1	2	0	0	0	0	0	0	0	0	0	0	0	0
954	0	0	1	0	0	2	2	0	2	0	0	0	1	1	0	0	0	1	1	0	0	0	0	0	0	1	1	1	1	1	1	1	1	0	0	2	1	0	1	0	1	2	2	2	0	0	0	0	0
955	0	0	0	0	0	1	1	0	1	0	1	1	2	2	0	0	0	0	2	0	0	0	0	0	0	1	1	1	1	1	0	0	1	0	0	2	2	0	1	0	1	0	0	1	0	0	0	0	0
956	0	0	0	0	0	1	2	0	1	0	0	0	0	0	0	0	0	0	2	0	0	1	0	0	0	1	2	0	0	2	1	0	1	0	1	1	1	0	0	0	0	0	0	2	0	2	0	0	0
957	1	0	0	0	0	2	2	0	1	0	1	0	0	0	0	0	0	2	1	0	0	1	0	0	0	0	1	1	0	1	1	0	0	0	2	0	2	0	2	2	0	0	0	2	0	0	0	0	2
958	0	0	0	0	0	1	1	0	1	0	0	0	1	1	0	0	0	1	2	1	0	0	0	0	0	2	2	0	1	1	0	0	1	0	1	1	1	0	0	0	0	0	1	2	1	0	0	0	0
959	0	0	0	0	0	0	2	0	2	0	0	0	0	0	0	0	0	0	2	0	0	0	0	0	0	1	2	0	0	2	0	1	1	1	1	0	2	0	0	0	0	0	1	2	1	0	0	1	0
960	0	0	0	0	0	1	2	1	1	0	0	2	2	1	0	0	0	0	1	1	1	1	0	0	0	0	1	0	0	1	0	0	1	0	0	2	0	1	1	1	0	0	1	2	0	0	0	0	0
961	0	0	0	0	0	1	1	0	0	0	1	1	1	0	0	1	0	1	1	1	1	1	0	0	0	1	2	1	1	2	0	0	1	1	1	1	1	0	1	1	0	1	1	1	1	0	0	0	1
962	1	0	0	0	0	1	2	0	1	0	1	0	1	0	1	1	0	1	1	1	0	1	0	0	0	1	1	1	1	1	1	1	1	1	1	1	1	0	0	0	0	0	1	2	1	1	0	0	0
963	0	0	0	0	0	0	2	1	2	0	0	0	0	0	0	0	0	1	1	2	1	1	1	1	1	1	2	1	1	2	0	1	1	1	2	0	1	1	0	0	0	0	0	1	0	0	0	0	0
964	0	0	0	0	0	0	1	1	2	0	0	0	0	0	0	0	0	1	1	1	1	0	1	1	1	1	2	0	0	2	2	2	1	0	0	2	0	0	1	1	0	0	0	0	1	1	0	0	1
965	1	0	0	0	0	1	2	0	2	0	0	0	1	1	0	0	0	1	1	1	1	0	0	0	0	1	1	0	2	0	0	0	2	0	0	2	1	0	1	0	1	1	1	2	1	0	0	0	0
966	0	0	1	0	0	1	2	0	1	0	1	1	1	0	0	0	0	1	1	1	1	0	1	0	0	0	1	1	1	0	0	0	2	0	0	2	2	0	1	1	0	0	1	2	1	0	0	0	0
967	0	0	0	0	0	1	2	0	1	0	1	1	1	1	0	0	0	0	2	0	0	1	0	0	0	2	1	0	0	1	1	0	1	0	0	2	1	1	0	0	0	0	1	2	0	0	1	0	0
968	0	1	0	0	0	0	1	0	1	0	1	0	1	1	0	0	0	1	1	0	0	0	0	0	0	1	1	0	0	2	0	1	1	1	1	1	1	0	1	1	0	0	1	1	0	1	0	1	0
969	0	0	0	0	0	1	2	1	1	0	0	0	0	0	0	0	0	0	1	0	0	0	1	0	0	1	2	1	1	2	0	0	1	0	1	1	1	0	2	2	0	0	0	1	1	1	1	0	0
970	1	0	0	0	0	0	2	0	1	0	0	1	1	0	0	0	0	0	1	0	0	0	0	0	0	1	1	2	2	1	2	1	2	1	1	0	2	0	1	1	0	0	2	2	1	1	0	0	0
971	0	0	0	0	0	2	1	1	1	0	0	0	2	2	0	0	0	0	2	1	1	0	0	0	1	1	2	0	0	2	1	0	0	1	0	2	1	0	1	1	0	1	1	2	1	0	1	0	1
972	0	0	0	0	0	1	2	0	0	0	0	1	1	0	0	1	0	1	1	1	1	0	0	0	0	2	2	0	0	2	1	1	1	0	0	2	1	1	0	0	0	0	1	2	1	1	0	0	0
973	0	0	0	0	0	2	1	1	2	0	0	0	1	0	0	1	0	1	1	0	0	0	0	0	0	1	1	0	1	0	0	0	0	0	0	2	2	0	2	2	0	2	2	2	0	1	0	1	0
974	0	0	0	0	0	1	2	1	2	0	0	0	1	1	0	0	0	0	2	1	1	0	0	0	0	1	1	0	0	1	0	0	0	2	1	1	1	0	1	1	1	0	1	2	1	1	0	0	1
975	0	0	0	0	0	2	1	0	1	1	2	0	2	2	0	0	0	0	2	0	0	0	0	0	0	0	2	0	0	2	1	0	2	1	2	1	2	0	1	1	0	1	1	2	0	1	0	0	1
976	1	0	0	0	0	1	2	0	1	0	1	0	0	0	0	0	0	2	0	1	1	0	1	0	0	1	2	0	0	2	1	0	1	1	1	1	1	0	1	1	0	0	0	2	1	1	0	0	0
977	1	0	0	0	0	1	2	1	2	0	0	1	1	0	0	0	0	0	2	0	0	2	1	1	1	1	2	0	0	2	0	0	0	1	0	2	1	0	0	0	0	0	0	2	1	0	0	0	1
978	0	0	0	0	0	0	2	0	2	0	0	1	1	0	0	0	0	2	0	2	1	0	0	0	0	0	1	1	1	1	1	1	1	0	1	1	1	0	0	0	0	0	2	2	0	1	0	2	0
979	1	0	0	0	0	2	2	1	1	0	0	1	2	1	0	0	0	0	1	0	0	1	0	0	1	0	1	0	0	0	0	0	0	1	0	2	1	0	2	2	0	0	1	1	1	1	0	0	0
980	0	0	0	0	0	1	1	0	0	0	1	0	0	0	0	0	1	1	1	1	1	0	0	0	0	1	1	0	1	1	0	2	1	0	0	2	2	0	0	0	0	0	0	1	0	0	0	0	0
981	0	0	0	0	0	1	2	0	1	0	0	0	1	1	0	0	0	1	1	0	0	0	1	0	1	2	2	1	1	1	2	1	1	0	2	1	2	0	0	0	0	1	2	2	1	1	0	0	0
982	1	0	0	0	0	2	2	1	1	0	0	1	1	1	0	0	0	1	1	1	1	0	0	0	0	2	1	0	0	1	0	2	1	0	1	1	2	0	2	2	0	0	0	2	0	1	0	0	0
983	1	0	0	0	0	1	2	1	2	0	0	0	0	0	0	0	0	1	1	1	0	0	0	0	1	1	2	0	1	1	0	1	2	0	2	0	1	0	1	1	0	0	0	1	0	0	0	1	0
984	1	0	0	0	0	1	2	0	1	0	0	0	0	0	0	0	0	0	1	1	1	1	1	1	0	0	2	0	0	2	0	1	1	1	1	2	0	0	1	1	0	0	1	2	1	1	0	0	1
985	1	0	0	0	0	2	2	0	1	0	0	0	2	0	1	1	0	2	0	1	1	1	0	0	0	0	2	2	2	2	0	0	1	1	1	1	2	0	1	1	0	0	0	2	0	0	0	0	0
986	1	0	0	0	0	2	1	0	0	1	1	0	0	0	0	0	0	1	1	1	0	1	0	0	0	1	1	0	1	1	1	1	1	1	0	2	1	0	2	2	0	1	1	1	0	0	0	0	0
987	0	0	0	0	0	0	2	0	2	0	0	0	1	1	0	0	0	0	1	2	1	0	1	0	0	1	1	0	1	1	0	0	1	1	1	1	1	0	0	0	0	0	0	2	1	1	0	0	0
988	0	0	0	0	0	1	1	0	0	0	0	0	0	0	0	0	0	1	1	1	0	0	0	0	0	1	1	1	1	1	1	0	0	0	0	2	1	0	0	0	0	0	0	2	0	0	0	1	1
989	0	0	0	0	0	1	0	0	1	0	1	1	1	1	0	0	0	1	1	1	0	0	0	0	1	1	1	0	1	1	0	0	1	0	0	2	2	0	0	0	0	0	1	2	0	0	0	2	0
990	1	0	0	0	0	0	1	1	1	0	0	1	1	1	0	0	0	2	0	2	2	0	0	0	0	1	1	0	0	1	0	0	1	0	0	2	1	0	1	0	1	0	0	1	0	0	0	0	0
991	0	0	0	0	0	1	2	0	1	0	0	0	1	1	0	0	0	1	1	1	1	1	0	0	0	0	1	0	1	1	0	0	1	2	1	2	1	0	2	2	0	0	0	1	0	0	0	0	2
992	0	0	0	0	0	2	2	0	1	0	1	1	2	2	0	0	0	0	2	1	1	0	1	1	1	1	0	1	1	0	0	0	1	0	1	1	2	0	0	0	1	0	0	2	1	1	0	0	0
993	1	0	0	0	0	1	2	1	2	0	0	0	0	0	0	0	0	2	0	1	0	0	0	0	0	1	2	0	0	2	2	2	2	0	0	2	1	1	1	1	0	0	0	2	0	0	0	0	0
994	0	0	0	0	0	2	2	0	2	0	0	0	1	1	0	0	0	1	1	1	0	1	1	1	1	1	2	0	0	1	0	0	0	0	1	1	2	0	1	1	0	0	0	2	0	0	0	0	0
995	0	0	0	0	0	2	2	0	2	0	0	0	0	0	0	0	1	0	2	1	1	0	0	0	0	1	2	0	0	2	0	1	1	0	1	1	0	0	1	1	0	0	0	1	0	1	0	0	1
996	0	0	0	0	0	0	2	1	2	0	0	1	1	0	0	0	0	1	1	0	0	0	0	0	1	1	0	1	2	0	1	1	2	0	0	2	0	1	1	1	0	1	1	2	1	0	0	0	0
997	0	0	0	0	0	2	1	0	1	0	1	0	0	0	0	0	0	0	2	0	0	0	0	0	0	1	2	0	1	1	1	0	1	0	1	1	1	1	0	0	0	0	0	0	2	1	0	0	0
998	0	1	0	0	0	2	2	0	2	0	0	0	0	0	0	0	0	1	0	1	1	0	0	0	0	1	1	0	0	1	1	1	1	1	1	0	1	0	2	2	0	0	0	1	0	1	0	0	0
999	0	0	0	0	0	1	2	0	2	0	0	0	0	0	0	0	0	0	1	0	0	0	1	0	0	1	2	1	1	2	0	0	1	0	1	1	2	0	0	0	0	0	0	0	0	0	0	0	0
1000	1	0	0	0	0	2	1	0	1	0	1	0	0	0	0	0	0	2	0	1	1	0	1	0	0	1	1	0	1	1	0	1	1	0	0	2	2	0	0	0	0	0	0	0	0	0	0	0	0
[truncated: 252 more columns]
