# Supplementary material for: KNN-MDR: a learning approach for improving interactions mapping performances in genome wide association studies
Source: BMC Bioinformatics. 2017 Mar 21;18:184. doi: 10.1186/s12859-017-1599-7 (PMC5361736; doi:10.1186/s12859-017-1599-7)
Supplement: Supplementary file 5 — The data set(s) supporting the results of Table 3. (ZIP 7092 kb) [file 12859_2017_1599_MOESM5_ESM.zip › 000/S61/mkallsimul.dat]

1	0	0	2	0	0	0	1	1	1	1	1	1	1	1	1	0	0	1	0	1	0	0	0	2	0	1	0	0	0	2	0	0	1	0	1	1	2	0	1	1	0	0	0	2	0	0	0	1	2
2	0	0	2	0	1	1	1	1	1	1	1	1	2	2	2	0	0	0	2	0	2	0	1	1	1	2	0	0	1	1	1	0	1	0	1	1	2	0	1	1	0	0	0	1	1	0	0	0	1
3	0	0	2	0	0	0	1	0	1	0	2	0	0	0	0	0	0	0	2	0	2	0	1	1	1	1	0	0	2	0	0	0	1	1	0	2	2	0	2	0	0	0	0	1	0	0	0	0	0
4	1	1	1	0	0	0	2	0	1	0	0	1	1	1	1	0	0	0	2	0	2	0	1	1	1	1	0	1	1	1	1	1	2	1	0	2	1	0	0	2	0	1	1	2	1	1	0	0	0
5	0	1	2	1	0	0	1	0	0	0	1	0	0	0	0	0	0	1	1	0	2	0	1	1	1	0	0	2	2	2	0	1	2	0	1	1	2	0	1	1	0	0	0	2	1	1	0	0	1
6	1	2	0	0	0	0	1	0	1	1	0	1	1	1	1	0	0	0	2	1	2	0	1	1	1	0	1	0	0	1	0	1	1	0	0	1	2	0	0	2	1	0	0	0	0	0	0	1	0
7	0	1	2	1	0	0	2	1	2	1	0	0	1	1	1	1	0	0	2	0	2	0	1	1	1	2	0	0	0	2	2	0	2	1	0	2	2	0	1	1	0	0	0	2	0	1	1	0	1
8	0	2	0	0	0	0	1	0	1	1	0	1	1	0	0	0	0	2	1	0	2	1	0	2	0	1	1	2	2	1	1	1	1	1	1	1	1	0	1	1	0	0	0	2	0	0	0	0	1
9	0	0	2	0	0	0	1	0	1	1	2	1	0	0	0	0	0	1	1	0	2	0	0	2	0	1	0	1	1	2	0	0	2	1	1	1	1	0	0	1	0	0	0	2	0	0	1	1	2
10	0	1	2	1	0	0	2	0	2	1	0	0	1	1	1	0	0	1	1	0	2	0	0	2	0	1	0	0	0	2	1	0	1	1	0	2	2	0	1	1	0	1	0	1	0	0	1	0	1
11	1	1	1	0	0	0	2	0	0	0	0	1	1	1	1	0	0	1	1	2	1	0	1	1	0	1	0	0	0	2	1	0	1	1	1	2	2	0	0	2	0	1	0	1	0	1	0	0	0
12	0	1	1	0	0	0	2	1	2	1	0	0	0	0	0	0	0	1	1	1	1	0	0	2	1	0	0	2	2	2	0	2	2	0	2	0	0	1	0	0	0	1	0	1	1	0	1	0	1
13	0	1	1	1	0	0	1	0	0	0	2	0	0	0	0	0	0	1	1	0	2	0	1	1	1	0	1	0	0	1	1	2	1	0	1	1	1	0	1	1	0	0	0	2	1	0	2	0	2
14	0	1	1	0	0	0	2	0	1	0	0	0	1	1	1	1	0	1	1	0	2	0	0	2	0	1	0	0	1	1	0	0	1	1	0	2	1	0	0	1	0	0	0	2	0	0	0	0	0
15	0	0	2	0	0	0	1	0	0	0	0	0	1	1	1	0	0	1	1	1	2	1	0	2	0	0	0	2	2	1	1	0	1	1	0	2	2	0	1	1	0	0	0	2	0	0	0	0	1
16	1	2	0	1	0	0	1	1	2	2	0	1	2	1	2	1	0	0	2	1	2	1	0	2	0	2	0	1	1	1	1	1	1	0	0	2	1	0	1	2	1	0	0	1	0	0	1	0	1
17	0	1	1	0	0	0	2	0	2	1	1	0	0	0	0	0	0	0	2	0	2	0	0	2	0	0	0	1	1	1	0	1	2	1	1	0	2	0	0	2	0	0	0	1	0	0	1	1	2
18	1	2	0	0	0	0	2	0	1	0	0	0	2	1	1	1	0	2	0	2	0	0	1	1	1	0	0	1	1	0	1	2	2	0	2	0	2	0	1	1	1	1	1	2	1	1	0	0	0
19	0	2	1	0	1	1	1	0	0	0	0	1	2	1	1	0	0	0	2	0	1	0	1	1	0	2	0	0	1	1	0	1	2	1	0	2	1	0	2	0	0	1	0	1	0	0	0	0	1
20	1	1	1	1	0	0	2	0	2	0	1	1	1	1	2	1	0	1	1	1	1	0	0	2	1	0	0	0	0	1	0	0	1	1	1	1	2	0	1	1	0	1	1	2	1	0	0	0	1
21	0	1	1	0	0	0	0	0	1	1	1	0	1	1	1	0	1	1	2	0	1	0	1	1	1	1	0	0	0	2	0	0	0	0	0	2	2	0	1	1	0	1	1	2	2	0	0	0	2
22	0	1	1	0	0	0	1	0	1	1	1	1	1	1	1	0	0	1	1	0	1	0	0	2	0	0	0	1	2	0	1	0	1	0	1	1	1	0	1	1	0	1	1	2	0	0	0	0	0
23	1	1	1	1	0	0	0	0	0	0	2	0	0	0	0	0	0	1	2	1	2	1	0	2	0	1	0	0	0	2	1	2	1	0	0	2	0	0	2	1	1	0	0	0	1	0	1	1	2
24	0	0	2	1	0	0	2	0	2	2	0	0	0	0	0	0	0	2	0	1	1	1	0	2	0	0	0	0	0	1	1	1	1	1	0	2	1	0	2	0	0	0	0	2	1	0	0	0	0
25	1	2	1	0	0	0	2	0	2	1	1	1	1	0	0	0	0	0	2	0	2	1	0	2	0	0	0	0	1	0	0	0	0	0	0	2	0	0	1	0	0	1	1	2	1	1	0	0	0
26	0	0	2	0	0	0	1	0	1	1	1	1	1	0	0	0	0	1	1	0	1	1	0	2	0	2	0	1	1	0	0	2	1	0	0	2	1	1	0	1	0	0	0	1	0	0	0	2	2
27	0	0	2	0	0	0	1	0	2	1	0	0	0	0	0	0	1	1	1	0	2	0	0	2	0	1	0	1	1	1	0	0	0	0	0	2	1	1	0	1	0	1	0	1	1	0	0	1	0
28	0	1	2	0	0	0	2	0	2	1	1	0	1	1	1	0	0	2	0	1	2	0	0	2	1	0	0	1	1	1	1	1	1	0	1	1	1	0	2	1	1	2	1	2	1	0	0	0	0
29	0	2	1	0	0	0	1	0	1	1	1	1	1	0	0	0	0	2	0	1	1	0	1	1	1	2	0	1	2	0	1	0	2	2	1	1	1	0	2	1	1	1	1	2	0	0	0	0	0
30	1	0	2	0	1	1	2	0	2	0	1	2	2	2	2	0	0	1	1	1	1	0	0	2	0	1	0	1	1	1	2	2	1	0	1	1	1	1	0	0	0	1	1	2	1	0	0	0	0
31	1	1	1	0	0	0	1	1	1	1	1	0	1	1	1	0	0	0	2	0	2	0	1	1	1	1	0	0	1	1	0	0	2	0	0	2	0	1	1	0	0	0	0	2	0	0	0	0	1
32	0	1	2	1	0	0	2	1	2	2	0	0	1	1	1	0	1	2	1	0	1	0	1	1	0	0	0	1	2	1	0	2	2	0	2	0	1	0	1	2	1	0	0	2	0	0	1	0	1
33	0	2	1	0	1	1	2	0	1	1	1	0	1	1	1	0	0	1	1	0	2	0	0	2	0	1	0	0	0	2	1	1	2	1	1	0	1	0	0	1	0	1	1	1	1	2	0	0	1
34	0	1	1	1	0	0	1	0	1	1	1	1	0	0	0	0	1	2	1	0	1	0	0	2	1	1	0	1	2	0	1	1	1	1	0	2	2	0	2	0	0	1	1	2	1	1	0	0	1
35	0	1	1	0	0	0	2	1	1	1	0	1	1	0	0	0	0	1	1	1	1	0	0	2	0	0	0	2	2	1	2	0	1	0	0	2	1	0	1	1	0	0	0	0	0	1	0	0	1
36	0	0	2	0	0	0	2	1	2	1	0	0	1	0	0	1	0	0	1	0	1	0	2	0	0	1	0	0	0	1	0	1	1	0	0	2	2	0	1	1	0	0	0	1	0	0	0	0	0
37	0	2	1	1	0	0	1	0	0	0	2	1	1	0	0	0	0	0	1	0	1	0	1	1	1	1	0	1	1	2	0	0	0	0	0	2	0	0	1	1	0	0	1	2	1	0	0	0	1
38	0	0	2	1	0	0	1	0	0	0	0	1	1	0	0	0	0	0	1	0	1	0	1	1	1	1	0	0	1	0	0	0	2	1	1	2	1	0	2	0	0	0	0	2	0	0	0	0	0
39	0	1	1	0	0	1	1	2	2	2	0	1	1	1	1	0	0	1	1	1	1	0	0	2	0	1	0	0	1	1	0	0	0	0	0	2	1	0	0	1	0	0	0	1	0	0	0	0	0
40	0	2	1	0	1	1	1	0	1	1	1	1	2	1	1	0	0	0	2	0	2	0	0	2	0	1	0	0	1	1	0	0	2	1	1	1	1	0	2	1	1	0	0	2	0	1	0	0	0
41	0	1	1	1	0	0	1	0	2	2	0	0	0	0	0	0	1	2	1	0	2	0	1	1	1	1	0	0	0	2	0	1	2	0	0	2	1	0	2	0	1	0	0	0	0	1	0	1	2
42	0	2	1	0	0	0	1	1	1	1	1	0	1	1	1	0	0	2	0	1	1	0	0	2	1	0	0	0	0	1	1	0	1	1	1	1	1	0	0	1	0	0	0	2	0	0	0	1	1
43	1	0	2	1	0	0	2	0	2	0	1	0	0	0	0	0	0	2	0	1	1	0	0	2	0	0	0	2	2	1	2	1	1	2	1	2	0	1	0	0	0	1	1	2	1	1	0	0	1
44	0	1	2	0	0	0	0	0	0	0	2	0	0	0	0	0	0	1	2	1	2	1	0	2	0	0	0	2	2	1	1	0	1	1	2	0	1	1	0	1	0	1	0	0	2	0	0	1	1
45	0	0	2	2	1	1	1	0	1	1	1	0	0	0	0	0	0	0	2	0	2	0	0	2	1	0	0	0	1	0	0	0	2	1	1	2	1	0	1	1	0	0	0	2	0	1	0	0	2
46	0	2	1	1	0	0	2	0	2	0	1	0	1	1	1	0	0	1	1	1	1	0	1	1	1	2	0	0	0	2	0	1	2	0	1	1	0	0	2	1	1	0	0	1	0	0	0	0	0
47	0	0	2	0	0	0	2	1	2	2	0	0	0	0	0	0	0	0	2	1	2	0	1	1	0	1	0	0	1	1	0	0	1	1	0	2	1	0	1	2	1	1	1	1	1	1	0	0	0
48	0	1	1	0	1	1	2	1	2	2	0	0	1	1	1	0	0	1	2	1	2	0	0	2	0	1	0	0	1	1	0	1	2	0	2	0	1	1	0	1	0	1	1	1	1	0	0	0	1
49	0	0	2	0	1	1	2	1	2	2	0	1	1	0	1	1	0	0	2	0	2	0	0	2	0	1	0	0	0	2	1	0	2	1	1	1	1	0	0	0	0	1	1	1	1	2	0	0	1
50	0	2	1	0	1	1	2	0	1	1	0	1	1	0	0	0	0	1	1	1	2	0	1	1	1	1	0	1	1	2	0	0	2	1	1	1	1	0	0	0	0	2	2	2	0	1	0	0	1
51	0	2	2	0	0	0	1	0	1	0	1	0	1	1	1	0	0	1	1	1	1	0	0	2	0	1	0	0	0	2	0	0	1	1	0	2	1	0	0	2	0	0	0	2	0	1	0	0	0
52	1	0	2	1	1	1	2	1	2	1	0	1	1	0	0	0	0	2	0	1	2	0	0	2	0	0	0	0	0	1	1	1	1	1	2	0	0	1	0	0	0	1	1	2	0	0	0	1	2
53	1	1	2	0	0	0	1	0	1	1	0	0	2	1	1	1	0	1	1	1	1	0	1	1	1	2	0	1	2	1	0	0	2	1	1	1	1	0	0	0	0	1	1	2	1	2	0	0	1
54	0	1	1	0	1	1	2	0	1	1	0	0	0	0	0	0	1	2	1	0	1	0	0	2	0	2	0	0	0	1	0	1	1	0	0	2	1	0	2	0	0	1	1	1	1	1	0	1	1
55	0	2	1	0	0	0	2	0	2	1	1	0	2	2	2	0	0	1	1	1	2	0	2	0	1	0	0	0	1	1	0	0	2	0	2	0	1	0	0	1	0	0	0	1	0	0	0	0	1
56	0	1	1	0	0	0	2	0	2	2	0	1	1	0	0	0	0	2	0	0	0	0	0	2	0	1	0	0	0	1	0	0	1	1	1	1	0	0	1	0	0	1	1	2	1	0	1	0	1
57	0	0	2	0	0	0	2	1	2	1	0	0	1	0	0	1	0	1	1	0	1	0	0	2	0	0	0	0	0	2	0	2	1	0	1	1	1	0	1	2	1	0	0	2	1	0	0	2	2
58	0	1	2	0	0	0	2	0	2	2	0	0	0	0	0	0	0	2	0	1	1	0	1	1	0	1	0	0	1	1	0	0	2	1	2	1	1	0	0	1	0	0	0	2	0	1	0	0	1
59	0	0	2	0	0	0	1	0	0	0	1	0	1	1	1	0	0	0	2	0	2	0	0	2	0	0	0	0	0	2	0	1	1	1	0	2	2	0	1	0	0	0	0	1	0	1	0	0	1
60	0	0	2	1	1	1	2	1	1	1	0	0	1	1	1	0	0	2	0	1	1	0	0	2	0	1	0	0	1	1	0	0	0	1	0	2	1	0	0	0	0	0	0	1	0	0	0	0	0
61	0	1	1	0	0	0	2	1	1	1	1	0	0	0	0	0	0	0	2	0	2	0	0	2	0	0	0	0	2	0	0	2	2	0	0	2	1	0	1	1	0	0	0	2	0	0	1	0	1
62	0	0	2	0	2	2	1	0	1	1	1	0	0	0	0	0	0	1	1	1	2	0	0	2	1	0	0	0	0	2	2	1	1	1	1	1	1	1	0	1	0	1	1	2	1	1	1	0	2
63	1	1	2	1	1	1	1	0	1	1	1	2	2	2	2	0	0	0	2	1	2	0	0	2	0	0	0	1	0	0	1	1	1	0	0	2	1	0	0	2	0	0	0	0	0	0	1	1	2
64	0	1	1	0	1	1	2	0	2	1	1	0	0	0	0	0	0	2	0	2	0	0	0	2	0	0	0	2	1	1	1	1	1	1	1	1	2	0	2	0	0	0	0	2	0	1	1	0	1
65	0	0	1	0	0	0	2	1	1	1	0	2	2	1	1	0	0	1	1	1	2	0	1	1	1	1	0	0	0	2	1	0	1	0	1	1	1	1	0	1	0	0	0	1	0	0	0	0	1
66	0	1	1	1	0	0	2	1	2	2	0	2	2	0	0	0	0	1	1	1	2	0	1	1	2	2	0	0	0	1	0	1	1	0	1	1	2	0	1	1	0	1	1	2	0	0	0	0	0
67	0	2	1	0	0	0	1	0	0	0	0	0	1	1	1	0	1	1	2	0	1	0	0	2	0	1	0	1	1	1	1	0	1	0	1	1	2	0	0	2	0	0	0	0	1	0	0	1	1
68	0	1	1	0	1	1	2	0	1	1	1	0	1	1	1	0	0	0	2	0	2	0	0	2	0	1	0	0	1	1	1	0	2	2	0	2	1	1	1	0	0	1	1	2	0	0	0	0	1
69	0	1	2	0	0	0	1	0	2	2	0	0	0	0	0	0	0	0	2	0	2	0	0	2	1	2	0	0	0	2	0	0	0	0	0	2	0	0	2	1	1	0	0	2	0	0	0	0	0
70	0	2	1	1	0	0	0	0	0	0	2	1	1	1	1	0	0	2	0	1	2	0	0	2	0	2	0	0	0	2	0	1	1	0	1	1	1	0	1	1	0	1	0	1	0	0	1	0	1
71	0	0	2	0	1	1	1	1	1	1	1	0	0	0	0	0	0	1	1	1	1	0	0	2	0	1	0	0	0	2	1	1	1	0	0	2	1	0	0	2	0	1	1	2	1	0	1	1	2
72	0	2	0	0	0	0	2	0	1	1	0	0	0	0	0	0	0	0	2	0	2	0	0	2	0	0	0	0	0	1	1	0	0	0	0	2	1	0	1	2	1	0	0	2	0	1	0	0	0
73	0	0	2	0	1	1	2	0	1	1	0	0	1	1	1	0	0	0	2	0	2	1	0	2	0	2	0	2	2	2	0	0	1	1	0	2	2	0	0	2	1	0	0	1	0	0	0	1	0
74	0	1	1	0	1	1	2	0	1	0	1	1	1	0	0	0	0	1	1	1	1	0	1	1	1	0	0	0	1	1	0	2	2	0	1	1	1	0	0	2	0	0	0	2	0	0	0	0	1
75	0	1	1	1	0	0	2	0	1	0	0	0	1	1	1	1	0	1	1	0	0	0	0	2	0	1	0	0	0	2	0	2	1	0	0	2	1	0	1	1	0	0	0	1	1	0	0	0	0
76	0	1	1	1	0	0	2	1	2	2	0	1	2	1	1	0	1	2	1	0	1	0	1	1	1	2	0	0	0	1	0	2	2	0	0	2	1	0	1	1	0	0	0	0	0	0	1	1	2
77	0	1	2	2	0	0	2	0	2	2	0	0	1	1	1	0	1	2	1	0	1	0	0	2	0	2	0	0	0	2	0	0	0	0	2	0	1	0	0	1	0	1	1	1	0	0	0	0	1
78	0	1	1	0	1	1	2	0	2	1	0	1	1	0	0	0	0	1	1	1	2	0	0	2	0	0	1	0	0	0	0	1	2	0	1	1	2	0	0	1	0	0	0	2	1	0	0	1	2
79	0	2	0	0	0	0	1	1	2	2	0	1	1	0	0	0	1	1	2	1	2	0	0	2	0	1	0	0	0	2	0	0	2	0	0	2	2	0	1	1	0	0	0	2	0	0	0	0	1
80	0	0	2	2	1	1	1	0	1	1	1	0	0	0	0	0	0	0	1	0	2	0	0	2	0	1	0	0	0	2	0	1	2	0	2	0	1	0	1	1	0	0	0	1	0	0	0	1	1
81	0	1	1	1	0	0	2	0	0	0	0	0	1	1	1	1	0	1	1	1	2	0	1	2	0	0	0	2	2	2	0	1	0	0	1	1	0	0	2	0	0	1	1	2	1	0	1	0	1
82	0	1	1	0	0	0	2	0	1	0	0	0	0	0	0	0	1	2	1	0	1	1	1	1	0	0	0	0	1	1	0	2	2	0	0	2	2	0	1	1	1	0	0	2	1	0	0	0	1
83	0	1	2	1	0	0	1	1	2	2	0	1	2	1	1	0	0	2	0	2	1	0	1	1	0	1	0	0	0	2	0	0	1	0	1	1	2	0	2	0	0	1	1	2	1	1	0	0	1
84	0	1	2	0	0	0	2	0	1	0	1	0	0	0	0	0	0	0	2	1	2	0	0	2	0	1	0	1	1	1	0	0	1	0	1	1	2	0	0	2	0	0	0	2	0	0	1	0	1
85	0	2	0	0	0	0	1	1	1	1	0	1	2	0	0	0	0	1	1	1	1	0	1	1	0	1	0	0	0	2	2	0	1	0	0	2	2	0	0	1	0	1	0	1	1	0	0	0	1
86	0	1	1	1	1	1	2	1	2	2	0	1	1	0	0	0	0	2	0	1	0	0	1	1	1	1	0	1	1	1	0	1	1	0	1	1	1	0	1	2	1	0	0	1	0	0	0	1	1
87	0	1	1	1	0	0	2	0	2	2	0	0	2	2	2	0	0	0	2	0	2	0	0	2	0	1	0	0	0	1	1	1	2	1	1	0	1	1	1	0	0	0	0	2	1	0	0	0	0
88	0	1	2	0	0	0	2	0	2	2	0	0	1	1	1	0	0	0	2	1	2	0	0	2	0	0	0	0	0	1	0	0	1	1	1	1	2	0	0	2	0	0	0	1	0	0	1	0	2
89	0	1	0	0	0	0	0	0	0	0	2	0	0	0	0	0	0	1	1	1	1	0	0	2	0	1	0	0	2	0	0	2	2	0	0	2	1	0	0	2	0	0	0	2	0	0	0	0	1
90	0	2	1	0	0	0	2	0	1	1	0	0	1	1	1	0	0	0	2	0	2	0	0	2	0	2	0	0	0	1	1	1	2	0	1	1	1	0	2	0	0	0	0	1	1	0	0	0	0
91	1	1	1	1	0	0	2	1	2	2	0	0	1	1	1	0	0	0	1	1	2	0	0	2	1	2	0	0	1	1	0	1	2	1	0	2	0	0	0	0	0	0	0	2	0	0	0	0	1
92	1	1	1	0	0	0	2	1	1	1	0	1	1	0	1	1	0	0	2	1	2	0	1	1	0	1	0	0	1	1	0	1	2	0	1	1	2	0	0	2	0	1	0	0	0	0	0	0	0
93	0	0	2	0	1	1	1	0	1	1	0	0	0	0	0	0	0	2	0	2	1	0	1	1	1	1	0	0	1	1	0	0	2	0	0	2	1	0	1	1	0	0	0	2	0	1	1	0	1
94	0	0	1	0	0	0	2	0	2	0	1	1	1	0	0	0	0	1	1	1	1	0	0	2	0	0	0	1	1	0	1	0	1	0	1	1	1	0	0	1	0	1	1	1	1	2	0	0	1
95	0	2	0	1	0	0	1	1	1	1	0	1	1	1	2	1	0	1	1	1	2	0	0	2	0	1	0	1	1	2	0	0	2	1	2	1	2	0	2	0	0	0	0	2	1	0	0	0	0
96	0	0	2	1	1	1	2	0	2	2	0	0	0	0	0	0	0	1	1	1	2	0	0	2	0	0	0	0	1	1	0	0	1	0	1	1	2	0	0	1	0	0	0	1	1	0	0	0	1
97	0	2	0	0	0	0	1	0	0	0	2	1	1	1	1	0	0	1	1	0	1	0	0	2	0	0	0	1	1	2	0	1	2	1	2	1	2	0	1	1	0	1	1	2	1	0	0	1	2
98	0	2	1	0	1	1	2	0	1	0	1	1	1	1	1	0	0	1	1	0	0	0	0	2	0	1	0	1	2	0	0	0	2	1	1	1	1	1	0	1	0	0	0	2	0	0	0	0	1
99	1	1	1	0	0	0	2	1	2	2	0	0	1	1	1	0	0	1	1	1	1	0	0	2	0	1	0	0	1	1	0	1	2	0	0	2	1	0	2	0	0	0	0	2	0	2	0	0	0
100	1	1	2	1	0	0	1	0	1	1	1	0	0	0	0	0	0	1	1	1	2	0	0	2	0	2	0	1	1	2	0	1	0	0	1	1	2	0	0	2	1	0	0	1	0	0	0	0	0
101	0	1	2	0	0	0	2	0	2	1	0	0	1	1	1	0	0	1	1	1	2	0	0	2	1	2	0	1	1	2	0	1	1	0	0	2	1	0	0	2	0	0	0	1	1	0	0	1	1
102	0	2	1	0	0	0	2	1	2	1	0	0	0	0	0	0	0	0	1	0	2	0	0	2	0	1	0	1	1	1	1	0	2	1	1	1	2	0	1	1	0	0	0	1	1	1	0	0	2
103	0	0	2	1	1	1	0	0	0	0	2	0	0	0	0	0	0	2	0	1	0	0	1	1	1	1	0	1	1	1	2	2	1	0	0	2	2	0	1	1	1	0	0	2	1	1	0	0	0
104	0	2	0	0	0	0	1	0	1	1	1	0	0	0	0	0	1	2	1	0	1	0	0	2	0	0	0	1	1	1	0	1	1	1	2	0	1	0	2	0	0	1	1	2	1	1	0	0	0
105	0	1	1	0	0	0	1	0	1	0	1	0	2	1	1	0	0	1	1	1	1	0	0	2	0	1	0	0	0	2	1	0	1	1	0	2	2	0	2	1	0	0	0	2	0	0	1	0	1
106	0	1	1	0	1	1	2	1	2	1	0	0	1	1	1	0	0	1	1	1	2	0	0	2	0	1	0	1	1	1	0	1	2	0	0	2	2	1	0	1	0	0	0	2	0	0	0	2	2
107	0	0	2	0	1	1	1	1	1	1	0	0	0	0	0	0	1	1	1	1	1	0	0	2	0	2	0	0	1	1	0	1	1	0	1	1	2	0	1	1	0	1	0	0	0	0	1	0	1
108	0	1	1	0	1	1	1	0	1	0	2	0	0	0	0	0	0	0	2	1	2	2	0	2	0	1	0	2	2	1	2	2	2	0	0	2	2	0	0	1	0	0	0	0	0	0	0	0	0
109	0	2	1	0	0	0	2	0	2	1	0	0	0	0	0	0	0	0	2	1	2	0	0	2	1	0	0	0	0	2	0	0	2	0	0	2	1	0	1	1	0	1	1	2	1	1	1	0	1
110	1	1	1	1	0	1	1	0	1	1	1	1	2	1	1	0	0	0	2	0	2	0	0	2	0	2	0	1	1	1	0	1	2	1	2	1	1	0	0	2	0	0	0	1	0	0	0	1	1
111	0	2	0	0	0	0	2	0	1	0	0	2	1	1	2	1	0	0	2	1	2	0	0	2	0	1	0	1	1	1	1	0	1	0	1	1	1	0	0	2	1	0	0	0	0	0	0	0	0
112	1	0	2	0	0	0	1	0	1	0	2	0	1	1	1	0	0	1	1	1	2	0	1	1	1	1	0	2	2	0	0	1	2	1	1	0	1	0	2	1	1	0	0	2	0	0	0	0	2
113	0	1	1	1	0	0	0	0	0	0	2	1	0	0	1	1	0	0	2	0	2	0	0	2	0	0	0	1	1	1	2	0	0	0	0	2	2	0	0	1	0	0	0	0	2	1	0	0	0
114	0	2	1	0	0	0	2	0	2	1	0	1	1	0	0	0	1	0	2	1	2	0	1	1	0	1	0	0	0	2	1	1	2	2	2	1	2	0	0	2	0	0	0	2	0	0	1	0	1
115	0	1	1	0	0	0	1	0	0	0	1	0	0	0	0	0	0	2	0	1	2	1	0	2	0	2	0	0	0	2	1	0	2	1	1	1	1	0	0	0	0	0	0	2	0	0	0	0	0
116	0	1	1	0	0	0	2	0	2	2	0	0	0	0	0	0	0	1	1	1	2	0	1	1	1	1	0	1	1	2	0	1	1	0	0	2	1	0	1	1	0	0	0	2	1	0	0	0	1
117	0	1	1	0	0	0	1	0	1	0	2	0	1	1	2	0	1	2	1	1	1	0	0	2	0	1	0	1	1	1	0	0	0	1	0	2	1	1	0	0	0	0	0	0	0	0	0	0	1
118	0	1	2	1	0	0	1	0	0	0	0	1	0	0	1	1	0	1	1	1	1	1	1	1	0	0	0	0	0	2	0	0	1	0	0	2	1	0	0	2	0	0	0	1	0	0	1	0	1
119	0	1	0	0	0	0	2	0	2	1	0	0	1	1	1	0	0	1	1	1	2	0	0	2	0	0	0	1	2	0	0	0	1	1	1	1	1	0	0	2	0	1	1	2	0	0	1	1	2
120	0	1	1	0	0	1	2	0	2	2	0	0	0	0	0	0	0	0	2	0	2	0	1	1	1	1	0	0	0	1	0	0	1	0	1	1	1	1	0	0	0	0	0	2	0	0	0	1	1
121	0	2	1	0	1	1	2	0	2	2	0	0	0	0	0	0	0	1	1	1	2	0	1	1	0	0	1	0	1	2	0	0	1	0	0	2	1	0	0	2	0	2	1	2	1	0	0	0	0
122	0	1	1	1	0	0	2	0	2	0	1	0	1	0	0	1	0	0	2	0	2	0	0	2	0	1	1	0	0	1	0	0	2	1	1	1	1	1	0	0	0	0	0	1	1	0	0	0	2
123	0	1	1	0	1	2	1	0	0	0	1	0	0	0	0	0	1	2	0	2	1	0	0	2	0	1	0	0	0	2	1	0	0	1	0	2	1	0	2	0	0	0	0	2	0	0	0	0	0
124	0	2	1	0	0	0	2	0	2	1	1	0	0	0	0	0	0	0	2	0	2	0	0	2	0	1	0	0	1	0	0	1	2	0	0	2	2	0	0	1	0	1	0	1	2	1	0	2	2
125	1	1	1	0	0	0	2	0	2	0	1	0	1	0	0	1	0	1	1	2	1	0	0	2	1	2	0	0	1	1	1	1	2	0	0	2	1	0	2	0	0	0	0	2	0	0	1	0	1
126	0	2	0	0	0	0	1	0	1	1	1	1	1	1	1	0	0	1	1	0	1	1	1	1	1	1	0	2	2	1	1	0	2	2	0	2	1	0	1	1	0	1	0	1	0	1	0	0	1
127	1	1	2	1	0	0	1	0	1	1	1	1	1	1	1	0	0	1	1	0	1	0	0	2	0	1	0	2	2	0	0	1	1	1	1	2	1	0	1	1	0	0	0	2	0	0	0	0	0
128	0	2	1	1	0	0	2	0	1	1	1	1	0	0	0	0	0	1	1	0	1	0	0	2	0	1	0	0	0	2	0	1	2	0	0	2	2	0	0	1	0	1	1	2	2	0	0	0	2
129	1	0	2	0	0	0	1	0	1	0	2	1	0	0	1	1	0	1	1	1	1	0	0	2	0	1	0	0	1	0	0	1	1	1	2	0	2	0	1	1	0	0	0	1	0	0	0	0	1
130	0	2	1	0	0	1	2	0	1	0	0	0	0	0	0	0	0	1	2	1	2	0	1	1	0	2	1	1	1	1	0	1	1	0	0	2	1	0	0	1	0	0	0	1	0	0	1	0	1
131	0	1	1	1	0	0	1	0	1	1	1	0	1	1	1	1	0	0	2	0	2	1	0	2	0	2	0	1	2	0	0	1	2	0	1	1	1	0	2	0	1	2	2	2	1	1	0	0	0
132	0	0	2	0	0	0	1	0	1	0	2	0	1	1	1	0	0	1	1	1	1	0	1	1	1	2	0	0	0	2	1	1	1	1	1	1	0	0	1	0	0	1	1	2	1	1	1	1	2
133	1	1	2	1	0	0	1	0	2	2	0	1	1	0	0	0	0	1	1	0	1	0	0	2	0	1	0	0	1	1	0	0	2	0	1	1	0	0	2	0	1	1	1	2	1	1	0	0	1
134	0	2	1	0	0	0	2	1	1	1	1	1	2	2	2	0	0	1	1	2	1	0	1	1	0	1	0	1	2	0	0	1	1	0	2	1	2	0	1	1	0	0	0	0	1	0	0	0	1
135	1	0	2	1	0	0	2	1	2	1	0	0	1	2	1	0	0	0	2	0	2	0	1	1	1	1	0	1	1	1	1	2	1	0	0	2	0	0	1	1	0	0	0	1	0	0	0	0	0
136	0	0	1	0	0	0	2	1	2	1	0	0	0	0	0	0	1	2	0	2	1	0	0	2	0	1	0	0	0	2	1	0	1	0	1	1	1	0	1	1	0	0	0	2	1	1	0	0	2
137	0	1	1	0	0	0	1	0	1	1	0	1	1	0	0	0	0	1	1	0	0	0	0	2	0	1	0	0	0	1	0	1	2	1	1	0	1	0	1	1	0	0	0	2	0	1	0	0	1
138	0	0	1	0	0	0	1	0	2	2	0	1	1	0	0	0	0	0	2	0	2	1	0	2	0	2	0	1	1	2	0	0	1	1	0	2	1	0	0	1	0	1	0	0	0	0	0	0	0
139	0	1	1	1	0	0	2	0	1	1	0	0	1	0	0	0	0	2	0	1	1	0	0	2	0	1	0	0	1	1	0	1	2	1	0	2	2	0	0	2	0	0	0	0	0	0	0	0	1
140	0	2	0	0	0	0	1	0	1	1	1	0	1	1	1	0	0	1	1	0	2	0	0	2	0	1	0	0	0	1	1	0	1	0	1	2	1	0	1	1	0	0	0	2	1	1	1	0	1
141	0	2	0	0	0	0	2	1	2	2	0	0	1	1	1	0	0	2	0	0	1	0	0	2	0	1	0	0	0	1	1	0	1	0	1	2	1	0	1	1	1	1	0	1	0	0	0	0	1
142	0	1	1	1	0	0	1	0	2	2	0	1	2	1	1	0	0	0	1	2	1	0	0	2	0	0	0	1	1	2	0	2	2	0	2	0	1	0	1	1	0	1	1	2	1	2	0	1	1
143	1	0	2	0	1	1	2	0	1	1	0	0	1	1	1	0	0	2	0	1	0	0	1	1	2	2	0	1	1	2	0	0	1	1	1	1	1	0	0	0	0	1	1	1	1	0	0	0	0
144	0	0	2	1	0	0	1	0	2	1	0	1	1	0	1	1	1	2	1	1	1	0	1	1	1	2	1	0	0	1	1	1	1	0	0	2	1	0	0	1	0	0	0	2	0	0	1	0	1
145	0	1	1	0	0	0	2	0	2	1	1	1	1	0	0	0	0	0	2	0	2	0	0	2	0	1	0	0	0	1	0	1	1	1	1	2	1	1	0	1	0	0	0	2	0	0	0	0	1
146	0	2	0	0	0	0	2	0	1	0	1	0	0	0	0	0	0	0	2	0	2	1	0	2	0	2	0	0	0	2	0	2	1	0	1	1	1	0	2	0	1	0	0	2	0	1	0	1	2
147	0	1	2	1	0	0	2	0	0	0	0	0	0	0	0	0	0	1	1	0	1	0	1	1	1	1	0	0	1	1	0	0	2	2	1	1	1	1	0	1	0	0	0	1	0	1	0	0	1
148	0	1	2	1	0	0	2	1	2	2	0	1	1	0	0	0	0	1	1	2	1	0	0	2	0	1	1	0	0	1	0	0	0	0	0	2	2	0	0	2	0	0	0	2	0	1	0	0	0
149	0	0	2	0	2	2	2	0	2	2	0	1	2	2	2	0	0	1	1	0	1	1	0	2	0	0	0	0	0	1	1	0	0	1	1	1	1	0	1	1	1	0	0	0	0	0	0	0	0
150	1	1	2	1	0	0	2	1	2	1	0	0	1	0	1	1	0	2	0	1	1	0	1	1	1	1	0	0	1	1	1	0	2	0	0	2	2	0	0	2	0	0	0	2	0	0	0	0	1
151	0	1	2	0	0	0	2	0	1	0	0	0	0	0	0	0	0	0	2	1	2	0	1	1	0	2	0	0	0	0	0	0	2	1	1	1	2	0	1	1	0	0	0	2	0	0	1	0	2
152	0	0	2	1	0	0	1	0	2	2	0	0	2	2	2	0	0	2	0	1	0	0	1	1	0	0	0	2	2	2	0	2	2	0	0	2	1	0	2	0	1	1	0	1	1	1	2	0	2
153	0	2	1	1	0	0	1	0	1	1	1	0	0	0	0	0	0	0	2	1	2	0	0	2	1	1	0	1	1	2	0	1	2	1	2	1	2	0	1	2	1	0	0	2	0	0	0	0	1
154	0	1	1	1	0	0	1	1	1	1	1	1	1	1	2	1	0	2	0	1	0	0	1	1	0	0	0	1	1	1	0	0	0	1	2	1	1	0	0	1	0	0	0	2	1	0	0	0	0
155	1	1	2	0	0	0	2	1	1	1	1	0	1	0	0	0	0	1	1	0	2	0	1	1	0	1	0	0	0	2	0	1	1	0	1	1	1	0	1	1	1	0	0	2	0	0	1	0	1
156	0	0	2	0	0	0	2	0	1	1	0	0	1	1	1	0	0	0	2	1	2	1	0	2	0	0	0	0	0	1	1	0	0	0	0	2	2	0	0	2	1	0	0	2	0	0	0	1	2
157	0	1	1	0	0	0	1	0	0	0	1	0	0	0	0	0	0	2	0	1	1	0	0	2	0	1	0	0	1	1	0	1	1	0	1	1	2	0	1	1	1	0	0	1	0	0	0	1	1
158	0	1	2	0	1	1	2	0	2	2	0	1	2	1	2	1	0	2	0	0	1	0	0	2	0	0	1	1	1	1	0	2	2	0	0	2	1	0	0	0	0	0	0	2	0	0	0	0	2
159	0	1	1	0	1	2	2	0	2	1	1	1	1	0	0	0	0	1	2	0	2	1	0	2	0	2	0	0	1	1	0	0	2	1	0	2	2	0	2	0	1	0	0	1	0	0	0	0	1
160	0	1	1	0	1	1	0	0	1	1	1	0	0	0	0	0	0	2	0	1	1	0	0	2	0	0	0	1	1	1	1	1	2	0	1	1	2	0	1	1	0	1	0	1	0	0	1	0	2
161	0	1	1	1	0	0	2	1	2	2	0	1	1	0	0	0	0	1	1	1	1	0	0	2	1	2	0	0	2	0	0	2	2	0	2	0	2	0	0	2	0	0	1	1	0	1	0	0	1
162	0	0	2	0	1	1	2	0	1	0	0	1	0	0	1	1	0	0	2	0	2	0	0	2	0	1	0	0	1	1	1	0	1	1	1	1	2	0	1	1	0	2	2	2	1	1	0	0	1
163	0	0	2	0	1	1	2	0	1	0	0	0	1	1	1	0	0	2	0	1	2	0	0	2	1	1	0	1	1	1	1	1	2	0	1	1	2	0	1	1	0	0	0	2	0	0	0	0	1
164	0	0	2	0	0	0	2	0	2	1	0	0	0	0	0	0	0	1	1	1	1	0	1	1	1	1	0	0	1	1	0	1	1	2	0	2	1	0	0	2	0	1	1	1	1	1	0	1	1
165	0	2	0	1	0	0	2	1	2	1	0	1	2	2	2	0	0	0	2	0	2	1	0	2	0	1	0	0	0	1	1	0	1	1	1	1	2	0	1	1	1	0	0	2	0	1	0	0	1
166	0	0	2	0	0	0	2	0	1	1	0	0	0	0	0	0	0	1	1	1	1	0	1	1	0	1	0	0	0	2	2	0	2	1	1	1	1	0	1	1	0	0	0	2	0	2	0	0	0
167	0	0	1	0	0	0	2	0	2	2	0	0	1	1	1	0	0	2	0	1	2	0	0	2	0	2	0	2	2	1	1	1	2	0	1	1	1	0	2	0	1	1	1	2	0	0	0	1	0
168	0	2	0	0	0	0	2	1	1	1	1	0	0	0	0	0	0	1	0	2	1	0	0	2	0	1	0	1	1	1	1	2	1	1	0	2	1	0	2	1	1	0	0	2	1	0	0	0	1
169	0	1	1	0	0	0	2	1	2	1	0	0	0	0	0	0	0	2	0	1	0	1	0	2	0	1	0	1	1	1	1	0	2	1	1	1	1	1	0	1	0	0	0	1	1	0	0	0	0
170	0	1	1	0	1	1	1	0	1	1	1	0	1	0	0	0	0	0	2	1	2	0	1	1	0	2	0	1	1	0	0	0	1	1	0	1	1	0	2	0	0	0	0	1	0	1	0	0	2
171	0	1	2	0	1	1	2	0	2	1	1	1	1	1	1	0	0	2	0	0	0	0	0	2	0	1	1	1	1	0	1	0	1	0	1	1	1	0	1	1	0	0	0	1	0	0	0	0	1
172	0	1	1	0	0	0	2	0	2	2	0	1	1	1	1	0	0	0	2	0	2	0	0	2	0	1	0	0	0	2	1	1	1	2	1	2	1	0	1	2	1	0	0	1	0	0	0	0	1
173	0	1	1	0	0	0	1	1	2	2	0	0	2	2	2	1	0	1	1	0	1	0	0	2	1	0	0	1	2	0	1	0	1	0	1	1	2	0	0	2	1	0	0	2	0	0	0	0	0
174	0	0	2	0	0	0	1	1	1	1	1	1	2	1	1	1	0	0	2	1	2	0	0	2	1	1	0	0	0	2	1	0	2	0	0	2	2	1	0	1	0	0	0	1	0	0	0	0	1
175	0	2	2	0	1	1	0	0	1	1	1	1	2	2	2	0	0	0	2	0	1	0	1	1	1	1	0	0	0	1	1	2	1	0	0	2	1	0	2	0	0	0	0	1	0	0	1	0	1
176	0	1	1	1	0	0	2	0	2	2	0	1	2	1	1	0	0	0	1	2	1	0	0	2	0	1	0	0	0	2	0	1	0	0	1	1	0	0	2	1	1	0	0	2	1	0	0	0	0
177	0	0	2	0	2	2	2	0	2	2	0	1	0	0	1	1	0	0	2	0	2	0	0	2	0	2	2	1	1	0	1	1	1	1	1	1	2	0	2	0	0	0	0	2	0	0	0	0	0
178	0	0	2	1	0	0	2	0	2	1	1	0	1	1	1	0	1	1	1	1	2	0	1	1	1	0	0	0	0	1	0	0	2	2	1	1	2	0	0	2	0	1	1	2	1	2	0	0	0
179	0	2	0	1	0	0	2	0	1	1	0	1	0	0	1	1	0	1	1	1	2	0	0	2	1	2	0	1	1	2	0	1	0	0	1	1	1	0	0	0	0	0	0	2	0	1	1	0	2
180	0	1	1	1	0	0	0	0	0	0	2	1	1	0	0	0	0	1	2	1	2	0	0	2	0	1	0	0	0	1	1	0	1	0	1	1	1	0	1	1	0	0	0	0	0	1	0	0	2
181	0	1	2	1	0	0	1	0	1	0	1	0	1	1	2	0	0	1	1	1	1	0	2	0	0	0	0	0	0	1	0	1	1	2	1	1	1	0	0	1	0	1	1	2	0	0	0	0	0
182	0	1	2	0	0	0	1	0	0	0	0	0	1	1	1	0	0	2	0	0	0	0	0	2	0	0	0	1	1	1	2	1	2	0	2	2	2	0	1	1	1	1	0	1	2	1	1	0	1
183	0	1	1	0	0	0	1	1	2	2	0	0	1	1	1	0	0	2	0	1	2	1	0	2	0	1	0	1	1	1	2	0	0	1	1	1	2	0	0	2	0	0	0	2	0	1	0	0	0
184	0	0	2	0	1	1	0	0	0	0	2	0	0	0	0	0	0	1	2	0	2	0	0	2	0	0	0	0	0	1	0	1	1	1	1	1	2	0	0	2	0	1	0	1	0	1	0	0	0
185	1	1	1	1	0	0	1	0	1	1	1	0	2	2	2	1	0	1	1	1	1	0	0	2	0	1	0	0	0	2	1	0	0	0	0	2	2	0	1	1	0	1	1	1	1	0	0	0	0
186	0	1	1	1	0	0	0	0	0	0	2	0	1	1	1	0	0	0	2	1	1	0	0	2	0	1	0	0	0	0	0	0	2	1	2	1	1	0	1	1	0	2	2	2	1	1	0	0	0
187	0	1	1	1	0	0	2	0	2	2	0	0	0	0	0	0	0	0	2	0	2	0	2	0	0	0	0	0	1	1	0	0	0	0	0	2	1	0	0	1	0	0	0	1	0	0	0	0	1
188	0	2	0	1	0	0	2	0	2	1	1	2	1	1	2	1	0	0	2	0	2	0	0	2	0	1	0	0	0	1	1	1	1	1	1	1	1	0	1	1	0	0	0	2	0	1	1	0	1
189	0	1	1	0	0	0	1	1	1	1	1	0	1	0	0	0	0	1	1	1	1	0	0	2	1	0	0	0	0	1	0	1	0	0	0	2	2	0	1	1	0	1	0	0	1	1	0	0	1
190	0	0	2	0	1	1	2	0	2	2	0	0	0	0	0	0	0	2	0	1	0	0	1	1	0	1	1	0	0	1	0	2	2	0	1	1	2	0	2	0	1	0	0	1	0	0	0	0	1
191	1	1	2	1	0	0	2	1	1	1	0	1	1	1	1	0	1	2	1	1	1	1	0	2	0	1	0	1	1	2	0	1	2	0	1	1	0	0	1	1	0	0	0	2	0	0	0	0	1
192	0	2	0	0	0	0	1	0	0	0	2	1	0	0	1	1	0	1	1	1	1	0	0	2	0	2	0	0	1	1	0	0	0	0	0	2	2	0	2	0	0	0	0	2	0	1	0	0	1
193	0	0	2	0	1	1	2	1	2	2	0	1	1	0	0	0	0	1	1	1	2	0	0	2	1	0	0	0	0	2	2	0	1	1	1	1	1	0	0	1	0	1	0	0	1	1	1	1	2
194	1	0	2	1	1	1	1	0	1	0	1	0	1	1	1	0	0	0	2	0	2	0	0	2	0	1	0	1	1	1	1	1	1	0	0	2	1	0	1	1	0	0	0	1	0	0	0	1	2
195	1	1	1	0	1	1	2	0	2	1	1	0	1	1	1	0	0	1	1	1	1	0	1	1	0	1	0	2	2	0	0	0	0	0	1	1	1	0	0	1	0	0	0	2	0	0	0	0	0
196	0	2	0	0	0	0	1	0	2	1	0	0	0	0	0	0	0	0	2	0	2	0	0	2	0	1	0	1	1	2	0	0	0	0	0	2	1	0	0	2	0	0	1	2	1	1	0	0	1
197	0	2	1	0	0	0	2	0	1	0	0	0	0	0	0	0	0	2	0	1	1	0	0	2	1	2	0	0	0	1	0	1	0	0	1	1	1	0	0	1	0	0	0	2	1	0	0	0	2
198	1	1	1	1	0	0	0	0	1	1	1	0	0	0	0	0	0	2	0	1	0	0	0	2	0	0	1	0	1	0	0	1	1	0	0	2	1	0	0	1	0	1	1	2	0	0	0	0	0
199	0	1	2	0	0	0	2	0	2	2	0	0	0	0	0	0	0	0	1	1	1	0	0	2	1	0	0	0	0	1	0	1	2	0	2	2	1	1	0	1	1	0	0	2	0	1	1	0	1
200	0	1	1	0	0	0	2	0	2	1	0	0	2	1	1	0	0	0	1	0	1	0	1	1	1	1	0	1	1	1	1	1	1	0	1	1	0	0	2	1	1	0	0	1	0	1	0	0	0
201	0	1	1	1	0	0	2	0	2	1	1	1	1	1	2	1	0	1	1	1	2	0	0	2	1	0	0	1	0	1	1	1	1	0	0	2	1	0	2	0	0	0	0	0	2	1	0	0	0
202	0	0	2	0	0	0	1	0	2	1	0	1	1	1	2	1	0	1	1	1	1	0	1	1	1	1	0	1	2	0	1	1	1	0	1	1	2	0	0	2	0	0	0	2	1	0	0	0	0
203	1	1	1	0	1	1	1	1	2	2	0	0	1	1	1	0	0	2	1	0	1	1	0	2	0	1	0	0	0	1	0	1	1	0	0	2	2	0	1	2	1	1	0	1	0	0	0	0	1
204	0	1	2	0	0	0	2	1	2	1	0	0	0	0	0	0	0	0	2	1	1	0	0	2	0	0	0	0	1	1	1	1	2	2	1	1	1	0	1	0	0	0	0	1	0	0	1	0	2
205	0	1	1	0	0	0	2	0	2	2	0	1	1	1	1	0	0	0	2	1	2	0	1	1	1	1	0	0	1	1	0	1	1	2	1	1	1	0	1	1	0	0	0	2	0	1	1	1	1
206	1	1	2	0	0	0	2	0	0	0	0	0	0	0	0	0	0	1	2	0	2	0	0	2	0	1	0	0	1	1	0	0	1	1	0	2	2	0	1	1	0	0	0	2	0	0	0	0	1
207	0	1	2	1	0	0	1	0	1	0	1	0	1	1	1	0	0	1	0	1	2	0	0	2	0	1	0	2	1	1	1	0	1	1	0	2	2	0	1	1	0	0	0	2	0	0	0	0	0
208	0	1	1	0	0	1	2	0	2	2	0	0	0	0	0	0	0	1	1	2	1	0	0	2	0	2	0	1	1	1	0	1	2	1	0	2	1	0	0	0	0	0	0	1	0	0	0	1	2
209	1	1	1	0	1	1	2	1	1	1	1	0	1	1	1	0	0	0	1	0	2	0	1	1	0	2	0	0	0	1	0	1	0	0	0	2	1	0	1	1	0	1	1	2	0	0	0	0	0
210	0	0	2	1	0	0	1	0	1	1	1	0	0	0	0	0	0	0	1	0	1	0	0	2	1	2	0	1	1	0	1	1	2	2	1	2	2	0	0	2	0	0	0	2	0	0	0	0	0
211	0	0	2	0	1	1	2	0	2	2	0	0	0	0	0	0	0	0	1	0	2	0	1	2	0	0	0	0	1	1	0	1	1	2	1	1	1	1	1	0	0	1	1	2	1	0	0	0	2
212	0	1	1	0	0	0	1	0	2	2	0	0	2	0	0	1	0	0	2	0	2	0	0	2	0	1	0	0	0	2	0	0	1	0	2	0	2	0	0	2	1	0	0	1	0	0	0	0	2
213	1	0	2	0	0	0	2	1	1	1	0	0	1	0	0	0	0	0	2	0	2	1	0	2	0	2	0	1	0	1	1	2	2	0	1	1	0	0	1	0	0	1	0	0	0	0	1	0	2
214	0	1	2	0	0	0	2	1	2	1	0	0	0	0	0	0	1	2	1	1	1	0	1	1	1	1	0	0	1	1	0	0	1	1	0	2	2	0	2	0	1	0	0	1	0	0	0	2	2
215	0	1	1	0	1	1	2	0	1	0	0	0	1	1	1	0	0	1	1	1	1	1	0	2	0	2	1	0	1	0	0	1	0	0	1	1	1	0	1	1	0	1	1	2	1	1	1	0	1
216	0	1	1	0	0	0	1	0	2	2	0	0	2	1	1	0	0	1	1	1	2	0	0	2	0	1	0	1	1	1	1	1	2	1	0	2	2	0	0	1	0	0	0	2	0	0	0	0	0
217	0	1	2	1	1	1	2	0	0	0	0	0	0	0	0	0	0	2	0	1	1	0	0	2	0	2	0	0	0	1	1	1	1	0	0	1	1	1	0	1	0	0	0	2	1	1	0	0	1
218	0	2	1	0	0	0	2	0	2	2	0	1	1	0	0	0	0	0	2	1	2	0	0	2	0	1	0	0	1	0	0	0	1	1	0	2	1	0	1	1	0	0	0	1	0	0	0	0	1
219	0	0	2	0	0	0	2	0	1	1	1	0	1	1	1	0	0	0	2	0	2	0	0	2	1	0	0	0	1	0	0	0	1	0	0	2	2	0	0	2	0	0	0	2	0	0	0	0	0
220	0	2	1	0	0	0	2	0	1	1	0	1	0	0	1	1	0	0	1	0	1	0	1	1	1	1	0	1	1	1	0	0	2	0	1	1	1	0	0	2	0	0	0	2	0	0	0	0	2
221	1	2	0	0	0	0	1	1	2	2	0	1	2	1	1	0	0	2	0	1	1	0	1	1	1	1	0	0	0	2	0	0	2	0	0	2	2	0	0	2	0	0	0	0	0	0	0	0	1
222	1	0	2	1	0	0	2	0	2	1	1	0	0	0	0	0	0	0	2	1	2	0	0	2	0	1	0	0	0	2	1	1	2	0	0	2	2	0	1	2	1	1	1	2	0	0	0	1	1
223	0	2	1	0	0	0	2	0	2	2	0	0	2	2	2	0	0	1	1	1	2	1	0	2	0	0	0	0	1	1	0	1	2	0	1	1	1	1	0	1	0	1	1	1	1	1	0	0	1
224	0	2	0	0	0	0	2	0	1	1	0	1	2	1	1	0	0	0	2	0	2	0	0	2	1	0	0	0	0	1	1	1	1	0	0	2	0	1	1	0	0	1	1	2	1	1	0	0	0
225	1	1	1	0	1	1	2	0	2	1	1	1	2	2	2	0	0	2	0	2	0	0	0	2	0	1	0	0	1	1	1	0	2	0	0	2	2	0	1	2	1	0	0	2	0	1	0	1	2
226	0	1	1	0	0	0	2	0	2	2	0	0	1	1	1	0	0	1	1	1	2	0	0	2	0	0	0	1	1	0	1	0	2	0	0	2	1	0	0	2	0	0	0	2	0	0	0	0	0
227	1	2	0	1	0	0	2	0	2	2	0	1	0	0	1	1	0	1	1	1	1	0	0	2	0	2	0	0	1	1	0	0	0	0	0	2	1	0	0	1	0	2	2	2	1	1	0	0	1
228	0	0	1	0	0	0	1	0	0	0	1	0	1	1	1	0	1	2	0	1	1	0	0	2	0	0	0	0	0	1	0	1	1	0	0	2	2	0	0	2	0	0	0	2	0	2	0	1	1
229	0	1	1	0	0	0	1	0	0	0	1	0	0	0	0	0	0	0	1	0	1	0	1	1	1	0	0	0	1	0	0	1	1	1	1	1	1	0	1	1	0	0	0	2	0	1	0	0	0
230	1	1	2	1	0	0	2	1	2	2	0	0	0	0	0	0	0	0	2	0	2	0	0	2	0	0	0	0	0	2	1	1	1	2	1	2	1	0	1	1	1	2	2	2	0	1	0	0	1
231	0	2	0	0	0	0	1	0	0	0	2	1	0	0	1	1	0	1	1	1	1	0	0	2	0	2	1	0	0	0	0	1	1	2	0	2	1	0	1	1	0	1	1	2	2	2	0	0	1
232	0	1	1	0	0	0	2	0	1	1	1	0	1	0	0	0	0	1	1	2	1	0	1	1	0	1	0	0	1	1	0	0	0	0	0	2	1	0	1	1	0	0	0	1	0	1	0	0	2
233	0	0	2	1	0	0	2	0	2	1	0	0	0	0	0	0	0	1	1	0	1	0	0	2	0	1	0	0	0	2	0	1	2	0	1	1	2	0	1	1	0	0	0	2	0	0	0	1	0
234	0	1	1	0	0	1	2	0	2	1	1	0	0	0	0	0	0	1	1	1	1	1	0	2	0	2	0	0	0	1	0	1	2	1	0	2	1	0	0	1	0	1	1	2	1	2	0	0	1
235	0	2	0	1	0	0	2	1	2	1	0	1	0	0	1	1	0	0	2	1	2	0	2	0	0	0	0	0	0	2	1	0	0	0	0	2	1	0	0	2	0	0	0	2	1	1	0	0	1
236	0	2	1	1	0	0	2	1	2	1	0	0	1	1	1	0	0	1	1	0	2	0	2	0	0	0	0	0	0	1	0	0	2	2	1	1	1	1	0	1	0	1	1	2	1	0	0	0	1
237	0	0	2	0	0	0	1	0	1	0	1	0	0	0	0	0	0	1	1	1	1	0	0	2	0	0	1	0	1	0	0	1	2	0	1	1	1	0	0	1	0	0	0	2	0	0	0	1	1
238	1	2	1	0	0	0	1	0	2	2	0	1	1	0	0	0	0	0	1	0	1	0	0	2	0	0	0	1	1	1	1	0	2	0	0	2	0	0	2	0	1	0	0	2	0	0	0	1	1
239	0	1	2	1	0	0	2	0	2	1	1	1	1	0	0	0	0	1	1	1	2	0	1	1	0	1	0	0	0	1	0	0	1	1	1	2	2	0	0	2	0	0	0	1	0	1	0	0	1
240	0	1	1	1	0	0	2	1	1	1	1	1	1	0	0	0	1	2	0	2	2	0	1	1	1	0	0	0	0	2	0	1	1	0	1	1	1	0	2	0	0	0	0	2	0	0	0	1	2
241	0	2	0	0	0	0	1	0	1	1	1	1	1	0	0	0	1	1	2	0	1	0	1	1	0	1	0	0	0	2	1	0	0	0	0	2	1	1	0	1	0	0	0	0	1	0	0	0	0
242	0	1	2	0	0	0	1	2	2	2	0	1	1	1	1	0	0	0	2	0	2	0	0	2	0	0	0	0	0	1	0	0	1	2	1	1	1	0	0	1	0	1	1	2	1	0	0	1	1
243	0	1	1	0	1	2	2	0	1	0	1	0	1	0	0	0	1	2	1	0	1	1	0	2	0	2	0	0	1	1	0	0	1	1	0	2	2	0	1	1	0	0	0	2	1	0	0	1	1
244	1	0	2	0	1	1	1	1	1	1	0	1	1	0	0	0	0	1	1	1	2	0	2	0	0	0	0	0	0	2	1	0	2	1	1	1	1	0	1	2	1	1	1	1	0	1	0	0	2
245	1	1	1	1	0	0	2	0	2	2	0	0	2	2	2	0	0	2	0	1	1	0	0	2	0	0	0	0	0	2	0	0	1	1	0	2	1	0	0	2	0	0	0	2	1	1	0	0	1
246	1	1	1	0	0	0	2	0	2	1	0	1	0	0	1	1	0	1	1	1	1	0	0	2	0	1	0	0	0	1	0	0	1	1	0	2	1	0	1	1	0	0	0	2	0	1	0	2	2
247	0	2	1	0	0	0	2	0	1	0	1	1	1	1	2	1	0	1	1	0	2	1	0	2	0	2	0	0	0	2	0	1	1	0	0	2	2	0	0	2	0	0	0	2	0	0	0	0	0
248	1	1	1	1	0	0	2	0	1	1	1	1	2	2	2	0	0	1	1	0	1	0	0	2	0	0	0	0	0	2	1	1	2	0	0	2	1	0	1	1	0	1	1	2	1	2	0	1	1
249	0	2	1	0	0	0	2	0	1	0	0	0	0	0	0	0	0	0	2	0	2	0	0	2	0	0	0	0	0	1	1	0	1	0	0	2	2	0	0	1	0	0	0	1	0	0	0	0	1
250	0	1	1	0	0	0	1	0	1	1	1	0	1	1	1	0	0	1	2	1	2	0	0	2	2	1	0	0	1	1	0	0	1	0	1	1	0	1	1	0	0	0	0	1	1	0	0	0	0
251	0	0	2	0	1	1	2	1	2	1	0	0	0	0	0	0	0	1	1	0	0	0	0	2	0	0	0	0	0	2	0	1	2	2	1	2	1	0	1	1	0	0	0	1	1	1	0	0	1
252	0	1	2	0	1	1	2	1	2	1	0	0	0	0	0	0	0	0	2	0	2	0	0	2	0	2	0	1	2	0	1	1	2	2	1	2	1	0	1	1	0	2	2	2	1	1	1	0	2
253	0	0	2	0	1	1	1	0	1	0	2	0	1	1	1	0	0	2	0	1	2	0	1	1	0	1	0	0	0	2	1	0	1	1	1	1	1	0	0	0	0	1	0	0	1	1	0	0	0
254	0	1	2	0	0	0	2	1	2	1	0	0	2	2	2	1	0	0	1	0	1	0	0	2	1	0	0	0	0	2	0	0	1	0	1	1	1	0	1	2	1	0	0	2	0	0	1	1	2
255	0	1	1	0	0	0	2	1	2	2	0	0	0	0	0	0	0	1	1	1	1	0	0	2	0	1	0	0	0	1	1	1	2	0	0	2	0	0	2	1	1	0	0	0	2	1	1	0	1
256	0	0	1	0	0	0	2	0	2	1	1	0	0	0	0	0	0	0	2	1	2	0	1	1	0	1	0	1	1	1	1	2	2	0	1	1	2	0	1	1	0	2	1	2	1	0	0	0	0
257	0	1	1	1	0	0	1	1	2	2	0	0	2	2	2	1	0	1	1	1	2	0	1	1	1	1	0	0	0	1	0	0	1	0	1	1	1	0	1	1	0	1	1	1	1	0	0	0	0
258	0	1	1	1	0	1	2	0	2	2	0	1	1	0	0	0	0	0	2	0	2	0	0	2	0	2	0	0	0	2	1	2	1	0	0	2	2	0	0	2	0	0	0	1	0	0	0	0	1
259	0	1	1	0	0	0	2	1	2	2	0	0	1	1	1	0	1	2	0	1	1	0	0	2	0	0	0	0	1	1	1	0	2	1	1	1	2	0	1	1	0	0	0	2	2	0	0	0	1
260	0	1	2	2	0	0	2	1	2	1	0	0	1	1	1	0	0	1	1	1	2	0	1	1	1	2	1	1	1	1	0	0	1	1	1	1	2	0	0	2	1	0	0	0	0	0	1	1	2
261	0	1	1	0	0	0	1	0	1	0	2	0	0	0	0	0	0	1	1	1	2	0	1	1	1	1	0	1	1	1	0	1	2	0	1	1	1	0	0	0	0	0	0	1	0	0	0	0	0
262	0	0	2	0	1	1	2	0	2	1	0	1	1	1	1	0	1	2	1	0	1	0	0	2	0	1	0	0	1	2	0	0	1	1	1	1	2	0	0	1	0	0	0	2	0	0	0	0	1
263	0	0	2	0	0	0	2	0	2	2	0	0	1	1	1	0	0	1	1	0	2	0	1	1	1	2	0	1	2	0	1	0	2	1	1	1	1	0	2	1	1	0	0	2	0	1	0	0	0
264	0	1	2	1	0	0	2	0	2	1	1	0	1	1	1	0	0	1	1	1	1	0	0	2	0	0	0	0	0	2	0	1	2	0	1	1	1	0	1	1	0	0	0	1	1	0	0	0	0
265	1	1	1	0	0	0	2	1	1	1	0	0	0	0	0	0	0	0	2	0	2	0	0	2	0	1	0	1	2	0	0	1	2	0	0	2	1	0	1	1	0	0	0	1	0	0	0	0	0
266	0	2	1	0	1	1	0	0	0	0	2	0	0	0	0	0	1	2	1	1	1	0	0	2	1	0	0	0	0	1	0	0	1	1	0	2	2	0	0	1	0	0	0	1	0	1	0	0	0
267	0	1	1	0	0	0	2	0	1	0	1	0	1	1	1	0	0	0	2	0	2	0	2	0	0	0	0	0	0	0	0	1	2	0	0	2	0	0	1	1	0	0	0	1	1	0	0	0	0
268	0	2	0	0	0	0	1	0	1	0	1	0	0	0	0	0	0	1	1	1	2	0	1	1	1	2	0	2	2	1	1	1	1	1	1	1	1	0	0	1	0	1	0	0	1	1	0	1	2
269	0	1	2	1	0	0	2	1	1	1	0	0	0	0	0	0	0	1	1	1	2	0	0	2	0	1	0	0	1	1	0	0	2	0	2	0	2	0	1	1	0	1	1	1	1	2	0	1	2
270	1	1	1	0	0	0	2	0	2	1	0	1	1	0	0	0	0	2	0	1	1	0	0	2	1	1	0	0	0	2	0	0	2	0	0	2	1	0	0	0	0	0	0	2	1	1	1	0	1
271	0	1	2	0	1	1	2	0	1	1	1	0	1	1	1	0	0	1	2	0	2	0	0	2	0	0	0	0	0	1	0	0	0	0	0	2	1	1	0	1	0	1	1	2	1	1	0	0	1
272	0	1	1	1	0	0	1	0	1	0	1	0	0	0	0	0	0	2	1	1	2	0	0	2	0	1	1	1	1	0	0	0	0	0	2	0	1	0	2	0	0	0	0	2	0	0	0	0	1
273	1	2	0	0	0	0	1	0	1	1	0	0	0	0	0	0	0	0	2	1	2	0	1	1	1	1	1	0	1	0	0	1	1	0	0	2	0	0	1	0	0	0	0	2	0	0	0	0	0
274	0	1	1	1	1	1	1	1	1	1	1	1	0	0	1	1	0	0	2	1	2	0	1	1	1	2	0	1	1	1	1	0	0	1	1	1	2	0	2	0	0	2	2	2	1	1	0	0	0
275	0	2	1	1	0	0	2	1	2	2	0	0	1	0	0	0	0	0	2	0	2	0	0	2	0	2	0	0	0	2	1	0	1	1	0	2	1	1	0	1	0	1	1	1	0	0	0	0	1
276	1	1	2	1	0	0	2	0	2	2	0	0	0	0	0	0	0	2	0	1	0	0	0	2	0	0	0	1	2	0	1	0	1	1	1	1	1	0	1	1	0	0	0	2	0	0	0	0	0
277	0	2	0	1	0	0	1	1	1	1	1	0	0	0	0	0	0	0	2	0	2	0	1	1	0	0	0	2	2	0	0	0	2	1	0	2	0	0	2	0	0	1	1	2	0	0	0	0	0
278	1	0	2	1	1	1	2	1	2	2	0	0	1	1	1	0	0	2	0	0	1	0	0	2	0	0	0	0	0	2	0	0	2	0	0	2	2	0	1	1	0	0	0	2	0	0	0	0	2
279	0	1	2	1	0	0	2	0	1	1	1	0	1	1	1	0	0	0	2	1	2	0	0	2	1	1	1	0	1	2	0	2	2	0	1	1	2	0	1	1	0	0	0	2	1	0	1	0	1
280	0	1	1	0	0	0	1	0	1	1	0	2	2	2	2	0	0	1	1	1	1	0	2	0	0	1	0	0	0	1	0	0	1	1	1	1	2	0	1	1	0	0	0	2	0	0	0	1	2
281	1	2	1	0	0	0	1	0	0	0	2	1	1	1	1	0	0	2	1	1	2	0	0	2	0	1	0	0	0	2	1	1	1	0	0	2	0	1	1	1	1	0	0	2	0	0	0	1	1
282	0	1	1	0	1	2	0	0	1	1	1	1	1	0	0	0	0	0	2	1	2	0	0	2	0	1	0	0	0	1	0	0	2	1	1	1	2	0	0	2	0	0	0	2	1	1	0	0	1
283	0	0	2	1	0	0	2	0	1	1	0	2	2	1	1	0	0	1	1	0	2	0	0	2	0	0	0	1	0	1	1	2	1	0	1	1	2	0	0	2	1	1	1	2	1	1	0	0	0
284	0	1	1	1	0	0	1	0	1	0	1	0	2	2	2	0	0	1	1	1	2	0	0	2	0	0	1	0	1	2	0	0	0	0	2	0	1	0	1	1	0	0	0	1	0	0	0	0	1
285	0	1	2	1	0	0	2	0	1	0	0	2	1	1	2	1	0	1	1	0	0	0	0	2	0	1	0	0	1	2	0	1	2	1	0	2	2	0	0	1	0	0	0	2	1	0	0	0	0
286	0	0	2	1	0	0	2	0	2	0	1	1	1	0	0	0	0	1	1	1	2	2	0	2	0	1	1	0	1	0	0	1	2	0	0	2	0	0	0	1	0	0	0	1	0	0	1	0	1
287	0	1	2	0	1	1	1	1	1	1	1	0	0	0	0	0	0	1	1	1	2	0	0	2	0	1	0	1	1	2	0	1	2	0	0	2	1	0	0	2	0	0	0	1	0	0	0	0	0
288	0	1	1	1	0	0	2	0	1	1	1	0	0	0	0	0	0	0	2	0	2	0	0	2	1	0	0	0	0	2	0	0	2	0	0	2	1	0	0	0	0	0	0	2	0	0	0	0	1
289	0	1	1	0	0	0	2	0	2	2	0	0	0	0	0	0	0	0	1	1	1	0	0	2	0	0	0	0	1	0	0	1	1	2	1	2	1	0	0	1	0	0	0	2	1	1	1	1	2
290	0	0	2	1	0	0	2	0	2	2	0	0	2	0	0	1	0	2	0	1	1	0	2	0	0	0	0	1	1	1	1	1	1	1	1	2	2	0	0	1	0	1	1	2	1	1	1	0	1
291	1	1	1	0	1	1	2	1	2	1	0	0	2	2	2	1	0	2	0	1	1	1	0	2	0	2	0	0	0	2	1	0	0	0	0	2	1	0	1	1	1	2	2	2	1	1	0	0	0
292	1	1	2	0	1	1	2	0	0	0	0	2	2	2	2	0	0	2	0	1	0	0	0	2	0	1	0	0	0	2	0	0	1	0	1	1	1	0	0	2	0	0	0	1	0	1	0	0	0
293	0	2	0	0	0	0	2	0	2	2	0	0	0	0	0	0	0	1	1	0	1	0	0	2	0	1	0	0	1	0	0	0	2	0	0	2	1	1	0	1	0	0	0	2	0	0	0	1	2
294	0	1	2	1	0	0	2	0	1	0	1	0	0	0	0	0	0	2	0	2	0	0	0	2	0	1	0	0	0	2	0	2	2	0	1	1	1	0	1	0	0	0	0	2	0	1	1	1	2
295	0	0	2	0	0	1	2	1	2	2	0	0	0	0	0	0	0	1	1	1	1	0	0	2	0	1	0	0	1	1	0	0	1	0	0	2	2	0	0	2	0	0	0	0	0	0	1	0	1
296	0	0	2	0	0	0	2	0	2	2	0	0	0	0	0	0	0	1	1	0	1	0	0	2	0	2	0	0	0	2	1	1	2	0	0	2	2	0	1	1	0	1	1	2	1	1	0	0	0
297	0	0	2	0	0	0	2	0	2	2	0	0	1	2	1	0	0	1	1	1	1	0	1	1	1	0	0	2	2	2	0	0	0	0	0	2	2	0	0	2	0	0	0	1	1	0	1	0	2
298	0	0	2	0	0	0	2	0	2	1	1	1	2	2	2	0	0	1	2	1	2	0	0	2	1	2	0	0	0	2	1	1	2	0	0	2	1	0	2	0	0	0	0	2	0	0	0	0	0
299	0	2	0	0	0	0	2	0	2	2	0	1	1	0	0	0	0	0	1	1	2	0	1	1	1	0	0	0	1	1	1	2	2	1	0	2	1	0	1	1	1	0	0	2	0	1	0	0	0
300	1	1	1	1	0	0	2	1	2	1	0	2	2	2	2	0	0	2	0	1	1	0	0	2	1	0	0	0	0	2	1	0	2	1	2	1	1	0	2	0	1	0	0	2	0	0	1	1	2
301	1	2	0	0	0	0	1	1	2	2	1	1	2	0	0	0	0	1	1	1	1	0	0	2	0	1	0	0	0	2	0	1	2	0	0	2	2	0	0	1	0	1	1	2	1	1	0	0	1
302	0	1	2	0	0	0	2	0	2	2	0	0	0	0	0	0	0	2	0	2	0	0	0	2	0	0	0	0	0	2	0	0	2	1	1	1	2	0	0	2	0	0	0	2	0	0	1	0	1
303	1	0	2	0	1	1	1	0	2	1	0	1	1	1	1	0	0	1	1	1	2	1	0	2	0	2	0	0	2	0	0	0	1	0	1	1	1	0	2	0	1	0	0	2	1	0	1	0	2
304	0	0	2	1	0	0	2	0	1	0	1	0	0	0	0	0	0	1	1	1	2	0	0	2	0	1	0	0	0	1	0	1	1	0	0	2	0	0	1	0	0	0	0	1	0	0	0	0	1
305	0	1	1	0	0	0	1	0	2	2	0	0	1	1	0	0	0	0	2	0	2	0	0	2	0	1	0	1	1	1	0	1	1	1	0	2	2	0	1	1	0	0	0	1	0	0	0	0	0
306	0	1	2	0	1	1	2	1	1	1	0	1	1	0	0	0	0	0	1	0	1	0	1	2	0	0	0	1	1	1	1	0	2	1	2	1	1	0	1	2	1	1	1	1	0	0	0	0	1
307	0	1	1	0	0	0	1	0	1	0	1	0	1	1	1	1	0	2	0	1	1	0	0	2	0	0	0	0	2	0	0	2	2	0	1	1	2	0	0	1	0	0	0	2	1	1	0	0	1
308	0	0	2	1	0	0	2	1	1	1	0	0	1	1	1	0	1	0	2	1	2	0	0	2	0	1	0	1	2	0	1	0	1	0	1	1	1	1	0	1	0	0	0	2	0	1	1	0	1
309	0	1	1	0	1	1	1	1	1	1	1	0	0	0	0	0	0	2	0	1	2	1	0	2	0	0	0	0	0	2	0	1	0	0	0	2	2	0	2	1	0	0	0	1	0	0	1	0	1
310	1	2	0	0	0	0	2	1	2	1	0	0	1	1	1	0	0	0	2	0	2	0	0	2	1	1	0	0	0	2	0	0	1	0	0	2	2	0	1	1	1	0	0	2	0	0	0	0	0
311	0	0	2	1	1	1	1	1	1	1	1	1	1	0	0	0	0	1	1	1	2	1	1	1	0	1	0	0	0	2	0	1	1	0	1	1	1	1	0	1	1	0	0	2	1	0	1	0	1
312	0	0	2	0	0	0	2	0	2	1	1	0	1	1	1	0	0	0	1	0	1	0	1	1	0	1	0	2	2	1	1	0	2	1	1	1	1	0	1	1	0	0	0	0	1	0	0	0	1
313	0	1	1	1	0	0	1	1	1	1	1	1	1	1	2	1	0	1	1	1	1	0	0	2	0	1	0	0	0	2	0	0	2	0	1	1	1	1	0	1	0	1	0	1	0	1	0	0	1
314	1	1	1	1	0	0	2	0	2	2	0	0	1	1	1	0	0	1	1	2	1	0	1	1	0	0	0	1	1	1	1	0	1	0	0	2	1	0	0	1	0	0	0	0	0	0	0	0	1
315	0	1	2	0	1	1	2	0	1	0	0	0	1	0	0	0	1	2	1	0	1	0	0	2	0	1	0	2	2	2	0	1	0	0	0	2	2	0	0	2	0	1	1	2	0	2	0	0	1
316	1	1	1	1	0	0	1	0	1	1	2	0	0	0	0	0	0	0	1	1	1	0	0	2	0	2	0	1	2	0	1	0	1	0	1	1	1	0	2	0	0	0	0	1	0	0	1	0	1
317	1	1	1	0	0	0	0	0	0	0	1	2	2	1	1	0	0	0	2	1	2	0	0	2	0	2	0	0	1	0	0	1	2	1	0	2	1	0	1	2	1	0	0	2	1	0	0	0	0
318	0	1	1	0	1	1	2	0	2	1	0	0	0	0	0	0	0	0	2	0	2	1	0	2	1	1	0	2	2	1	1	2	2	0	2	0	1	1	0	1	1	1	0	1	0	0	1	0	1
319	0	1	2	0	0	0	1	0	2	2	0	1	2	1	1	0	0	1	2	0	2	0	0	2	0	1	0	0	0	1	1	2	1	1	0	2	0	0	2	1	1	0	0	2	0	0	1	0	1
320	0	1	1	1	1	1	2	0	1	0	0	0	1	2	1	0	0	1	1	0	1	0	1	1	0	1	0	0	0	1	0	0	0	0	0	2	2	0	1	1	0	0	0	0	0	0	0	0	2
321	0	1	1	0	0	0	2	0	1	1	0	0	0	0	0	0	0	0	2	0	2	0	0	2	0	0	0	1	1	2	0	1	1	0	1	1	2	0	2	0	0	0	0	2	0	0	1	0	1
322	0	0	2	0	1	1	2	0	1	0	0	0	0	0	0	0	0	1	0	2	1	0	1	1	0	0	0	0	0	1	1	1	1	0	0	2	1	0	2	1	1	0	0	2	0	0	1	0	2
323	0	0	2	0	0	0	2	0	1	1	0	0	0	0	0	0	0	1	1	2	1	0	0	2	1	0	0	1	1	1	0	0	1	1	0	2	1	0	0	2	0	2	2	2	1	1	0	0	0
324	0	1	2	1	0	0	2	0	1	0	1	0	1	0	0	0	0	0	2	0	2	0	0	2	0	1	0	0	0	2	0	1	0	0	1	1	1	0	2	1	1	0	0	2	0	0	0	0	0
325	0	1	2	0	0	0	0	0	0	0	2	0	0	0	0	0	0	0	2	0	2	0	0	2	1	0	0	0	1	0	0	1	2	0	1	1	1	1	0	1	0	0	0	1	0	0	0	1	1
326	0	1	2	1	0	0	1	0	1	1	0	0	0	0	0	0	0	0	1	0	2	0	0	2	0	0	0	0	0	2	0	2	2	0	1	1	2	0	0	2	0	1	1	2	0	0	0	0	0
327	0	1	1	0	0	0	2	0	1	1	0	0	1	1	1	0	0	1	1	0	2	0	0	2	0	0	0	1	2	0	0	2	1	0	0	2	1	0	0	1	0	0	0	1	1	0	0	1	1
328	0	1	2	0	0	0	2	0	1	1	1	0	0	0	0	0	0	2	0	1	0	0	0	2	0	1	0	1	1	1	1	1	2	1	2	1	0	0	1	0	0	1	0	1	0	0	0	0	1
329	0	1	1	1	0	0	2	0	2	1	0	1	1	1	1	0	1	2	1	0	1	0	0	2	0	0	0	0	0	1	1	1	2	1	1	0	1	0	0	1	0	1	0	1	0	0	0	0	1
330	1	2	1	0	0	0	2	0	2	1	2	0	1	1	1	0	0	1	1	1	2	0	0	2	0	0	0	1	1	1	1	1	1	0	0	2	1	0	0	1	0	1	0	1	0	1	0	0	0
331	0	1	1	0	0	0	2	0	1	1	1	0	0	0	0	0	0	0	2	0	2	0	1	1	0	2	0	0	1	1	1	0	1	0	1	1	2	0	0	2	0	0	0	1	0	0	0	0	0
332	0	2	0	0	0	0	2	0	2	2	0	0	1	1	1	0	0	2	0	1	1	0	2	0	0	0	0	0	0	1	0	1	2	1	0	2	1	0	0	1	0	0	0	2	0	2	0	0	1
333	1	1	1	0	0	0	2	0	1	1	0	0	0	0	0	0	0	2	0	1	2	0	0	2	0	0	0	0	0	2	2	0	1	1	0	2	1	0	2	0	0	0	0	2	0	2	0	1	2
334	0	2	1	0	1	1	2	0	2	1	0	0	1	0	0	1	1	1	2	1	2	0	0	2	0	1	0	0	1	1	0	0	0	0	0	2	1	0	1	2	1	0	0	2	1	1	0	0	1
335	0	0	2	0	0	0	2	1	1	1	0	0	0	0	0	0	0	1	1	1	1	0	0	2	0	1	0	1	1	1	1	1	2	0	1	1	1	0	0	1	0	0	0	2	0	0	0	0	0
336	0	0	1	0	0	0	2	0	2	1	0	0	1	1	1	1	0	1	1	1	1	0	0	2	0	2	0	0	0	1	0	1	2	0	1	1	1	0	2	0	0	0	0	1	0	0	0	0	2
337	0	1	1	0	0	0	2	0	2	1	1	0	2	2	2	0	0	0	2	1	2	0	0	2	1	2	1	0	0	1	1	2	2	0	0	2	2	0	1	1	0	1	1	2	1	0	0	0	2
338	0	2	0	0	0	0	2	0	2	2	0	1	2	1	1	0	0	0	2	0	2	0	1	1	1	2	0	1	1	1	0	0	0	0	0	1	2	0	1	1	0	1	1	2	0	0	0	1	1
339	0	1	1	0	0	0	2	0	1	0	0	1	0	0	1	1	0	1	1	1	1	0	0	2	0	1	0	0	0	1	1	2	1	0	0	2	1	2	0	1	1	0	0	2	0	1	0	0	1
340	0	1	2	0	0	0	2	0	1	0	0	1	0	0	1	1	0	2	0	1	1	0	1	1	0	0	0	0	0	1	0	2	2	0	2	0	1	0	1	1	0	1	1	1	1	1	0	0	2
341	0	1	1	1	0	0	1	0	1	0	1	1	0	0	0	0	0	1	2	1	2	0	0	2	0	1	0	0	0	1	1	1	1	2	1	1	1	0	1	1	0	0	0	1	0	1	0	0	1
342	1	0	2	0	2	2	1	0	1	1	1	0	0	0	0	0	0	0	2	0	2	0	0	2	0	1	0	1	1	1	1	2	2	0	2	0	1	0	2	1	1	0	0	2	0	1	0	0	0
343	0	1	1	1	0	0	2	0	0	0	0	1	0	0	1	1	0	1	1	1	2	0	0	2	0	1	0	1	1	1	0	0	1	1	1	1	2	0	1	0	0	1	1	1	1	2	0	0	1
344	0	1	2	1	0	0	0	0	0	0	2	1	1	0	0	0	0	1	1	0	2	0	0	2	1	0	0	1	1	1	1	1	1	0	0	2	1	0	1	0	0	0	0	1	0	0	0	0	1
345	0	1	2	0	0	0	1	0	1	0	1	0	0	0	0	0	0	0	2	1	2	0	0	2	0	0	0	1	0	1	1	1	1	0	0	2	1	0	1	1	0	0	0	2	0	0	0	0	1
346	0	0	2	0	2	2	1	0	0	0	1	0	1	1	1	0	0	0	2	0	2	0	0	2	0	1	0	0	0	2	0	0	0	1	2	1	1	0	2	0	0	1	0	0	1	1	0	1	1
347	0	0	2	0	0	0	2	0	2	2	0	0	1	0	0	1	0	2	0	2	0	0	1	1	0	0	0	1	1	1	1	0	1	0	0	2	0	0	1	0	0	0	0	2	0	1	1	0	2
348	0	1	1	1	0	0	1	0	2	2	0	0	0	0	0	0	0	1	1	0	1	0	0	2	1	1	0	0	1	1	1	1	2	1	2	1	1	0	1	1	0	1	1	2	1	1	0	0	0
349	0	0	2	0	1	1	2	0	1	0	0	0	0	0	0	0	0	1	1	1	1	0	1	1	1	1	0	0	0	2	0	1	2	0	1	1	2	0	1	1	0	0	0	2	0	0	0	0	1
350	1	1	1	0	1	1	2	0	1	1	1	1	1	0	1	1	0	1	1	1	2	0	1	1	1	2	0	0	0	2	2	1	1	2	1	1	0	1	1	1	1	0	0	0	0	0	1	0	1
351	0	2	2	1	0	0	2	0	1	0	0	0	0	0	0	0	0	1	0	1	0	0	1	1	1	1	0	0	0	2	0	0	1	1	1	1	1	0	1	1	0	1	0	1	1	0	0	1	0
352	0	2	1	1	0	0	2	0	0	0	0	1	1	1	1	0	0	0	2	1	2	0	1	1	1	0	0	0	0	1	1	0	1	1	1	1	2	0	0	2	0	0	0	0	1	0	0	0	2
353	0	1	1	0	1	1	1	2	2	2	0	0	1	1	1	0	0	1	2	1	2	0	1	1	1	1	0	1	2	0	1	0	1	0	1	1	1	0	0	1	0	0	0	0	0	0	0	0	2
354	0	0	1	0	0	0	2	0	2	1	1	0	0	0	0	0	0	1	1	0	1	0	0	2	0	2	0	1	1	1	2	0	1	0	1	1	1	0	2	0	0	0	0	1	0	0	0	0	0
355	0	1	1	1	0	0	2	1	1	1	0	0	1	1	1	0	0	0	2	0	2	0	0	2	0	1	0	0	0	2	0	2	2	0	0	2	1	0	0	0	0	0	0	2	0	0	0	0	1
356	0	2	0	0	1	1	2	0	2	0	0	1	2	2	2	0	0	0	2	0	2	0	0	2	0	0	0	0	0	1	0	0	2	1	0	2	1	0	2	1	1	0	0	2	1	0	0	0	0
357	0	0	2	0	1	1	2	0	2	2	0	0	0	0	0	0	0	1	1	2	1	1	1	1	0	1	0	0	0	1	1	0	1	0	0	2	1	1	0	0	0	0	1	1	0	1	0	0	1
358	0	2	1	0	0	0	2	0	1	0	0	0	1	0	0	1	0	0	2	1	1	0	1	1	0	1	0	1	1	2	0	0	2	1	1	1	2	0	2	0	0	0	0	1	1	0	0	0	0
359	0	1	1	0	1	1	1	0	1	1	0	0	1	1	1	0	0	0	1	0	2	0	0	2	0	1	1	0	0	1	0	0	1	1	0	2	0	0	2	1	1	0	0	2	0	2	0	0	1
360	1	2	1	1	0	0	1	0	1	0	1	1	2	1	1	0	0	0	2	0	2	0	0	2	0	0	1	1	1	0	0	0	1	0	1	1	2	0	0	2	0	0	0	0	0	0	0	0	0
361	0	0	2	0	0	0	2	0	1	1	0	1	2	1	1	0	1	2	1	1	1	0	0	2	2	1	0	2	2	0	0	0	2	1	1	2	1	0	0	2	0	1	0	1	0	0	0	0	0
362	0	1	1	0	0	0	2	0	2	0	1	0	2	1	1	1	0	1	1	2	1	0	0	2	0	2	1	0	0	1	0	0	0	0	0	2	1	1	0	0	0	1	1	2	1	1	2	0	2
363	1	2	1	0	0	0	2	0	1	0	0	1	1	0	0	0	0	0	2	1	2	0	0	2	0	1	0	0	0	2	2	0	1	1	1	1	1	0	1	2	1	0	0	2	0	0	1	0	1
364	0	1	1	0	0	0	1	0	1	0	2	0	2	1	1	1	0	1	1	0	0	0	0	2	0	1	0	0	1	1	0	1	2	0	1	1	1	0	1	1	0	0	0	2	1	0	0	0	2
365	0	2	0	0	0	0	2	0	2	1	0	1	1	1	1	0	0	1	1	0	2	0	1	1	1	2	0	0	0	1	0	1	2	0	1	1	2	0	1	1	0	1	1	1	1	1	0	0	0
366	0	1	1	0	1	1	1	0	1	1	0	1	1	0	0	0	0	1	1	1	1	0	0	2	0	1	0	1	1	2	0	1	2	1	0	2	1	0	1	2	1	0	0	2	1	0	0	0	1
367	0	1	1	0	0	0	2	0	2	0	0	0	0	0	0	0	0	0	2	0	2	0	1	1	1	1	0	0	1	1	0	0	2	1	1	1	1	0	1	1	1	0	0	2	0	1	0	0	0
368	0	1	1	0	1	1	2	0	2	0	0	1	1	0	0	0	0	1	2	1	2	0	1	1	1	1	0	1	2	0	0	0	2	0	0	2	2	0	0	2	0	0	0	2	1	0	0	0	0
369	0	1	1	0	0	1	1	0	1	0	2	0	0	0	0	0	0	1	1	1	1	1	0	2	0	1	0	1	1	2	0	1	1	0	0	2	2	0	0	2	0	0	0	2	0	2	0	0	0
370	0	1	1	0	0	0	2	1	2	2	0	0	2	2	2	0	0	0	1	1	2	1	0	2	0	0	0	0	0	2	0	0	1	1	0	2	0	1	0	0	0	0	0	1	0	0	0	0	2
371	0	0	2	0	1	1	2	0	1	0	0	1	0	0	1	1	0	0	2	1	2	0	0	2	0	0	0	1	0	0	1	2	2	0	0	2	2	0	1	1	0	1	0	0	0	1	1	0	1
372	0	1	1	0	1	1	2	0	1	0	0	0	0	0	0	0	0	0	1	0	2	0	0	2	0	0	0	1	1	1	1	0	2	0	0	2	1	0	1	0	0	0	0	2	2	0	1	1	2
373	0	1	1	0	1	1	1	0	1	1	0	1	2	1	1	0	0	2	0	2	0	0	0	2	1	0	0	2	2	1	2	1	2	0	1	1	1	0	0	2	0	1	1	1	1	1	0	0	0
374	1	0	2	0	0	0	1	0	1	1	2	0	2	2	2	0	0	0	2	1	2	0	0	2	0	0	0	0	0	1	0	2	2	1	0	2	1	0	2	1	1	0	0	1	0	0	0	0	0
375	0	2	0	0	0	0	2	0	1	1	1	0	0	0	0	0	0	1	1	1	2	1	0	2	0	0	0	0	0	2	1	1	2	2	1	1	2	0	0	2	1	0	0	2	0	0	0	0	1
376	0	1	1	0	0	0	1	0	1	1	0	0	0	0	0	0	0	1	1	0	2	0	0	2	0	1	0	1	1	1	1	0	1	1	0	2	2	0	2	0	1	0	0	2	1	0	0	1	1
377	0	0	2	0	0	0	2	1	2	1	0	0	0	0	0	0	0	0	2	1	2	0	0	2	0	1	1	0	1	0	0	1	1	0	0	2	1	0	1	2	1	0	0	2	1	1	0	0	0
378	1	0	2	0	1	1	2	0	1	1	1	0	0	0	0	0	0	2	0	1	1	0	0	2	0	0	0	2	2	1	1	0	1	1	0	2	1	0	1	1	0	0	0	2	1	0	0	0	1
379	0	1	2	0	0	0	2	0	2	2	0	1	0	0	1	1	0	2	0	1	0	0	0	2	0	2	0	0	0	2	0	0	2	0	1	1	1	0	2	0	0	0	0	2	1	1	0	1	2
380	1	1	1	0	0	0	2	1	1	1	1	0	1	1	1	0	0	0	2	1	2	0	0	2	0	2	0	0	0	1	0	1	2	0	1	1	2	0	0	2	0	0	0	2	1	1	0	1	1
381	0	2	0	1	0	0	2	1	2	2	0	1	1	0	0	0	0	0	2	1	2	0	0	2	1	1	0	0	0	1	1	0	1	0	1	1	1	0	1	1	0	1	1	1	1	1	0	0	2
382	0	2	0	0	0	0	1	0	1	0	1	0	1	1	1	0	0	1	1	1	1	0	0	2	0	0	0	1	1	1	2	1	1	1	1	1	0	1	1	0	0	1	0	0	1	1	0	0	1
383	0	1	1	0	1	1	2	1	2	1	0	0	0	0	0	0	0	1	1	1	1	0	1	1	1	2	0	0	0	1	1	0	2	0	2	0	2	0	1	1	0	0	0	2	0	0	0	0	1
384	1	2	0	0	0	0	2	1	2	2	0	1	1	0	0	0	0	0	2	1	2	0	0	2	0	0	0	2	2	1	1	0	2	1	2	1	2	0	2	0	0	0	0	2	0	0	0	0	0
385	0	1	1	0	1	1	1	0	1	1	2	1	2	1	1	0	0	1	1	1	1	1	0	2	0	2	0	0	0	1	0	2	1	0	1	1	1	0	1	2	1	1	1	1	1	2	0	0	1
386	1	0	2	0	0	0	1	1	1	1	1	0	2	2	2	1	0	1	1	0	1	0	0	2	0	1	0	0	1	1	0	0	1	0	1	1	0	1	1	1	1	2	2	2	1	1	1	0	2
387	0	1	2	1	0	0	2	0	2	1	2	0	0	0	0	0	0	1	1	1	1	0	0	2	0	1	0	0	0	2	1	1	2	0	2	0	1	1	0	0	0	1	0	0	1	1	0	0	0
388	1	0	2	0	0	0	1	1	1	1	1	1	1	0	0	0	0	1	1	0	2	0	0	2	0	1	0	0	0	1	1	1	2	0	1	1	0	1	0	0	0	0	0	1	0	0	0	0	1
389	0	2	1	1	0	0	2	0	2	0	1	0	1	1	1	0	0	0	1	1	1	0	0	2	0	2	0	0	0	1	1	1	2	1	2	1	0	0	2	0	1	0	0	2	1	1	0	1	1
390	0	2	1	0	0	0	2	0	1	0	0	1	1	0	0	0	0	2	0	1	2	1	0	2	0	0	0	0	0	2	1	1	2	0	1	1	1	0	0	2	0	1	0	1	0	0	0	0	0
391	1	0	1	0	0	0	2	0	2	2	0	1	2	1	1	0	0	2	0	0	0	0	0	2	0	1	1	2	2	1	1	1	2	0	1	1	1	0	1	2	1	1	0	1	0	0	0	0	0
392	1	2	1	0	0	0	2	0	2	2	0	0	0	0	0	0	0	0	2	0	2	0	0	2	0	1	1	0	0	1	1	2	2	0	0	2	2	0	0	2	0	1	1	2	1	1	0	0	0
393	0	2	1	0	0	0	2	0	1	1	0	0	1	2	1	0	0	1	0	0	0	2	0	2	0	1	0	1	0	0	1	0	1	0	0	2	1	1	0	1	0	0	0	1	0	0	0	0	0
394	0	1	2	1	0	0	1	0	1	1	2	2	2	0	0	1	0	0	2	0	2	1	0	2	0	1	0	0	0	1	0	1	1	1	1	2	0	0	1	0	0	0	0	2	1	1	0	0	1
395	1	0	2	1	0	0	2	0	1	1	1	1	1	0	0	0	0	1	1	0	1	0	0	2	0	1	0	0	0	2	0	1	1	0	0	2	2	0	1	1	0	0	0	1	0	0	0	0	0
396	1	0	2	1	0	0	2	1	1	1	0	0	0	0	0	0	0	0	2	0	2	0	0	2	0	1	0	1	1	2	0	0	0	0	1	1	1	0	1	2	1	1	0	1	0	0	0	0	1
397	0	2	1	0	0	0	2	1	2	1	0	1	2	2	2	0	0	0	2	0	2	0	1	1	1	1	0	1	1	1	0	0	0	0	0	2	0	0	1	1	0	1	1	2	0	0	0	0	0
398	0	1	1	0	0	0	2	1	1	1	0	0	0	0	0	0	0	1	1	1	1	0	0	2	0	1	0	0	0	1	1	2	2	0	1	1	2	0	0	1	0	0	0	1	1	1	0	0	0
399	0	1	1	1	1	1	1	0	0	0	0	1	1	0	0	0	0	1	1	1	2	0	0	2	0	1	0	2	1	1	1	1	1	1	2	0	2	0	0	2	0	0	0	1	0	1	0	1	2
400	0	1	1	0	0	1	1	0	1	1	1	0	1	1	1	0	0	0	2	0	2	0	0	2	0	0	0	1	2	0	0	0	1	1	1	1	1	0	1	1	0	1	1	2	1	1	0	0	0
401	0	1	2	0	1	1	1	0	1	1	0	0	0	0	0	0	0	0	1	0	1	0	0	2	0	1	0	1	0	1	2	0	2	1	2	1	1	0	0	0	0	0	0	1	0	0	1	1	2
402	0	2	1	0	0	0	2	0	1	0	1	0	1	1	1	0	0	1	1	0	2	0	2	0	0	0	0	1	1	1	0	0	2	0	1	1	1	0	1	1	0	0	0	1	0	1	0	1	2
403	0	0	2	1	1	1	2	1	1	1	0	1	2	2	2	0	0	0	1	0	1	0	0	2	0	0	0	0	0	2	0	1	1	2	1	2	1	0	1	1	0	0	0	2	0	1	0	0	1
404	0	1	1	0	0	0	2	0	1	1	0	0	1	1	1	0	0	0	2	1	2	1	0	2	0	1	0	0	1	1	0	0	1	0	1	1	1	1	1	0	0	0	0	2	2	0	0	0	0
405	0	0	2	1	0	0	1	1	2	2	1	0	0	0	0	0	0	2	1	0	1	0	1	1	2	2	0	0	0	2	2	0	1	1	1	1	2	0	1	1	0	1	0	1	0	0	0	0	1
406	1	1	1	1	0	0	2	0	2	1	0	0	0	0	0	0	0	1	1	1	2	0	0	2	0	1	0	0	0	2	0	0	2	2	1	1	1	0	0	2	0	0	0	1	0	1	0	0	0
407	0	1	1	1	0	0	2	1	1	1	1	0	1	1	1	0	0	1	1	1	1	0	1	1	0	2	1	1	1	1	0	1	1	0	0	2	2	0	0	1	0	0	0	2	0	1	0	0	1
408	0	1	1	0	0	0	2	0	1	0	0	1	0	0	1	1	0	1	1	0	2	0	0	2	0	0	0	1	1	1	0	0	1	0	1	1	2	0	0	1	0	1	1	2	1	2	0	0	1
409	0	1	2	1	0	0	2	0	1	1	0	1	2	1	1	1	0	2	0	1	2	0	0	2	0	1	0	0	1	1	0	0	0	0	0	2	1	0	0	0	0	0	0	1	1	0	0	0	1
410	0	1	2	0	0	0	1	0	1	0	1	0	0	0	0	0	0	0	1	1	1	0	0	2	1	0	0	0	0	2	2	1	2	0	1	1	1	0	1	1	0	1	1	2	1	2	0	0	1
411	0	2	0	0	0	0	2	0	2	2	0	0	1	0	0	0	0	0	2	1	2	0	0	2	0	2	0	0	0	1	0	1	2	0	1	1	1	0	1	0	0	0	0	2	0	0	1	0	1
412	0	2	1	1	0	0	1	0	1	1	1	0	1	1	1	0	1	1	1	1	2	0	1	1	1	2	0	0	0	2	0	0	2	2	0	2	1	0	1	1	0	1	1	2	0	0	0	0	0
413	0	0	2	1	1	1	2	0	0	0	1	0	1	1	2	0	0	2	0	2	0	0	0	2	1	0	0	1	1	2	0	1	2	0	1	1	2	0	1	1	0	0	0	0	0	0	0	1	1
414	0	1	1	0	0	0	1	0	1	0	1	2	1	1	2	1	0	0	2	0	2	0	0	2	0	2	0	0	0	1	1	1	1	0	1	1	1	0	0	1	0	1	1	2	1	1	0	0	1
415	1	0	2	0	1	1	2	0	2	1	1	0	0	0	0	0	0	1	1	0	2	0	0	2	0	1	0	0	0	1	1	1	2	0	1	1	1	0	1	2	1	0	0	1	0	1	0	0	1
416	0	1	2	0	1	1	2	0	2	2	0	0	0	0	0	0	0	0	2	1	1	0	0	2	0	1	0	0	1	1	0	1	1	1	0	2	1	0	1	1	1	0	0	0	0	0	0	0	2
417	1	1	1	1	0	0	2	0	1	1	1	0	0	0	0	0	0	0	1	0	1	0	0	2	0	1	0	0	0	2	1	0	2	1	1	1	1	0	0	0	0	0	0	2	1	0	0	0	2
418	0	1	1	0	0	0	2	0	2	1	0	2	1	1	2	1	0	0	2	0	1	1	0	2	0	2	0	0	0	2	0	0	1	0	0	2	2	0	2	0	0	0	0	2	2	0	0	0	1
419	0	2	1	0	0	0	1	0	1	1	1	1	1	0	0	0	0	2	0	1	0	0	0	2	0	0	0	0	0	2	1	1	1	2	0	2	1	0	0	0	0	0	0	1	0	0	0	0	1
420	0	2	1	0	0	0	2	0	2	1	1	0	0	0	0	0	0	0	2	0	2	0	0	2	0	1	0	1	2	0	0	0	1	0	1	1	1	0	0	2	0	1	1	1	0	0	0	0	1
421	0	2	1	0	0	0	2	0	2	1	0	0	0	0	0	0	0	2	0	1	2	2	0	2	0	1	0	0	0	2	1	2	1	0	0	2	2	0	0	1	0	1	1	2	1	2	0	0	0
422	0	2	0	1	0	0	2	0	1	0	0	0	0	0	0	0	0	0	2	0	2	0	1	1	1	1	0	0	0	1	1	1	1	0	1	1	1	2	0	1	1	2	2	2	1	1	0	0	1
423	0	0	2	2	1	1	2	0	0	0	0	0	1	1	1	0	0	2	0	1	0	0	0	2	0	0	1	0	0	0	0	1	1	2	1	2	0	1	1	1	1	1	1	2	1	0	0	0	1
424	0	0	2	0	2	2	2	1	1	1	1	1	0	0	1	1	0	0	2	0	2	0	0	2	0	0	0	0	0	1	1	1	1	1	0	2	1	0	1	1	0	0	0	2	1	1	0	0	1
425	0	1	1	0	0	0	2	0	1	1	0	0	0	0	0	0	0	1	2	1	2	0	0	2	0	1	0	0	1	1	1	1	2	0	1	1	1	0	2	1	1	0	0	2	0	0	1	0	1
426	0	0	1	0	0	0	2	0	2	2	0	0	0	0	0	0	0	0	2	0	2	0	0	2	0	1	1	2	2	1	1	1	2	0	1	1	1	0	1	2	1	0	0	2	0	0	0	0	1
427	0	1	1	0	0	1	2	1	2	1	0	0	1	1	1	0	0	0	2	0	2	1	0	2	0	1	1	0	0	0	0	0	1	1	1	1	1	0	0	2	0	0	0	1	0	1	1	0	2
428	1	2	0	1	0	0	1	0	1	0	1	0	0	0	0	0	0	1	1	1	1	0	0	2	0	1	0	2	1	1	1	1	0	0	0	2	1	0	1	1	0	0	0	2	1	0	0	0	2
429	0	1	1	0	1	1	1	0	0	0	1	0	0	0	0	0	0	1	1	1	2	0	0	2	0	2	0	0	1	1	0	1	1	0	0	2	1	0	1	1	0	1	1	2	1	1	0	0	1
430	0	1	1	0	0	0	1	0	1	0	1	1	1	1	2	1	0	2	0	1	0	0	1	1	0	0	0	0	0	1	1	0	1	1	2	0	2	0	1	1	0	0	1	2	1	1	0	2	2
431	0	1	1	0	1	1	2	0	2	2	0	0	0	0	0	0	0	1	1	1	2	0	1	1	1	0	1	0	0	1	1	0	2	0	0	2	2	0	2	0	0	1	1	2	2	2	0	1	0
432	0	2	1	0	0	0	1	0	1	0	2	0	0	0	0	0	0	1	1	2	1	0	1	1	1	2	0	0	0	2	0	0	1	0	0	2	2	0	1	0	0	1	1	2	0	0	0	1	1
433	0	0	2	1	0	0	2	1	2	2	0	0	1	1	1	0	0	1	1	0	2	0	0	2	1	2	0	1	2	0	1	0	0	0	0	2	2	0	1	1	0	0	0	1	0	0	0	1	2
434	0	1	1	0	0	0	2	0	2	1	0	0	1	1	1	0	1	1	1	1	2	0	0	2	0	0	0	1	1	1	2	0	2	1	1	1	1	0	1	2	1	1	1	2	0	0	0	0	2
435	0	0	2	0	0	0	1	0	2	2	0	1	1	0	0	0	0	1	1	0	1	0	0	2	0	1	0	0	0	2	0	2	1	0	1	1	1	0	2	0	0	1	1	2	0	0	1	0	1
436	0	1	2	0	0	0	1	0	0	0	1	0	0	0	0	0	0	1	1	0	1	0	0	2	0	1	0	0	0	2	0	0	1	1	0	2	2	0	0	2	0	0	0	1	0	0	0	0	2
437	0	1	1	1	0	0	1	0	2	2	0	0	2	1	1	1	0	1	1	1	2	0	0	2	0	1	0	0	1	1	1	0	0	1	0	2	1	0	1	1	0	1	0	0	1	1	0	0	0
438	1	2	1	0	0	0	2	0	2	2	0	0	0	0	0	0	0	0	2	1	2	0	0	2	0	0	0	0	1	1	0	0	1	1	1	2	1	0	0	1	0	0	0	1	0	0	0	0	1
439	0	0	2	0	1	1	0	0	1	1	0	0	0	0	0	0	0	1	2	1	2	0	0	2	1	1	0	1	2	0	1	0	1	0	0	2	2	0	0	2	0	1	1	2	1	2	0	0	1
440	1	0	2	0	0	0	1	0	1	1	1	0	1	1	1	0	0	1	1	1	1	0	0	2	0	1	0	0	0	2	1	1	2	0	1	1	2	0	0	2	0	1	1	1	0	0	0	0	2
441	0	1	1	0	0	0	1	0	0	0	1	0	2	0	0	1	0	1	1	1	2	0	0	2	0	1	0	0	1	1	0	2	2	0	2	0	2	0	1	1	0	0	0	0	0	1	0	0	1
442	0	0	2	0	2	2	0	0	1	1	1	0	0	0	0	0	0	0	2	0	2	0	0	2	0	1	1	0	0	1	1	0	1	0	1	1	1	1	1	0	0	0	0	2	0	0	0	1	1
443	0	0	2	0	0	0	2	0	1	0	0	0	1	1	2	0	0	0	1	0	2	0	0	2	0	0	0	0	2	0	0	0	0	0	0	2	1	0	1	1	0	1	1	1	1	0	0	2	2
444	0	1	1	0	0	0	2	0	1	1	1	2	2	0	0	0	0	1	1	1	1	0	0	2	1	1	0	1	0	1	1	0	2	1	1	1	1	0	1	2	1	0	0	1	0	1	0	0	0
445	1	1	1	1	0	0	1	0	1	1	1	1	2	0	0	0	0	0	2	0	2	0	1	1	0	1	0	2	2	1	1	0	1	1	0	1	1	0	1	1	0	0	0	2	0	0	0	0	1
446	0	2	0	0	0	0	2	1	1	1	0	0	1	1	1	0	1	2	0	2	2	0	0	2	1	2	0	0	1	0	0	0	0	1	0	2	1	0	2	0	0	1	0	0	0	1	1	0	1
447	1	0	2	0	0	0	1	0	1	0	2	0	0	0	0	0	0	1	1	0	2	0	0	2	0	1	1	0	0	1	1	0	2	1	2	1	1	1	0	1	0	0	0	2	0	0	0	0	1
448	0	1	1	1	0	0	2	0	0	0	0	1	1	0	0	0	0	2	0	2	1	0	0	2	1	1	0	0	0	1	0	0	0	0	0	2	2	0	1	1	0	0	0	1	1	0	0	0	1
449	0	1	1	0	0	0	2	1	2	1	0	0	2	1	1	0	0	0	2	0	2	0	0	2	0	0	0	0	1	1	0	0	2	0	0	2	1	0	1	1	0	1	1	2	0	0	0	1	1
450	0	2	1	1	0	0	1	0	1	0	1	0	0	0	0	0	0	1	1	1	2	0	1	1	0	0	0	0	1	1	0	2	1	0	0	2	2	0	0	2	0	0	0	2	0	0	0	0	1
451	0	0	2	1	0	0	0	0	1	1	0	1	1	0	0	0	0	0	2	0	2	0	1	1	0	1	0	0	0	1	1	1	1	0	0	2	1	0	2	0	0	0	0	0	2	1	0	1	2
452	0	2	1	0	0	0	2	0	2	1	1	0	1	1	1	0	0	0	2	0	2	0	1	1	1	1	1	0	0	1	0	0	0	0	1	1	2	0	0	2	0	0	0	2	0	0	1	0	1
453	0	0	2	0	0	0	2	1	2	2	0	0	1	1	1	0	0	0	2	0	2	0	0	2	0	1	0	1	1	1	0	0	2	0	0	2	0	0	2	0	1	0	0	1	1	0	0	1	1
454	1	2	1	0	0	1	1	0	1	0	1	1	0	0	1	1	0	0	1	0	1	0	1	1	0	0	0	0	0	1	0	0	1	1	0	2	2	0	1	1	0	1	1	1	0	0	0	0	1
455	0	1	1	1	0	0	2	1	2	2	0	1	2	2	2	0	0	1	1	1	2	0	0	2	0	0	0	0	0	2	0	0	1	1	0	2	1	0	0	1	0	1	1	2	1	0	0	0	0
456	0	2	2	0	0	0	2	0	2	2	0	0	0	0	0	0	0	1	1	1	2	0	0	2	0	0	0	0	0	2	0	0	0	1	0	2	1	0	0	2	0	0	1	2	1	1	0	0	1
457	0	2	0	0	0	0	1	0	1	1	0	0	2	0	0	1	0	1	0	1	0	0	0	2	0	2	0	1	1	1	1	1	1	1	2	0	0	0	1	0	0	0	0	2	0	0	0	0	1
458	1	1	1	0	1	1	1	0	0	0	0	0	1	1	1	0	1	1	2	1	2	0	0	2	0	2	0	2	2	0	1	1	0	0	0	2	2	0	1	1	0	0	0	0	0	0	0	1	2
459	0	1	2	0	1	1	2	0	0	0	0	0	0	0	0	0	0	1	1	1	2	0	0	2	0	1	0	0	2	0	0	1	1	1	0	2	1	0	0	1	0	1	1	1	1	1	0	0	1
460	1	2	1	1	0	0	2	0	1	0	1	0	1	0	0	1	0	0	2	1	2	0	0	2	0	0	0	0	0	1	0	0	1	0	1	1	2	0	1	1	0	1	0	1	0	1	1	0	1
461	0	1	2	1	1	1	2	0	2	1	0	1	1	0	0	0	0	2	0	1	0	0	0	2	0	2	0	1	1	2	0	0	1	1	0	2	2	0	1	2	1	1	1	2	0	0	0	0	1
462	0	1	1	0	1	1	1	0	1	1	1	0	1	1	1	0	0	2	1	0	2	0	0	2	1	1	0	1	0	1	1	0	1	0	1	1	2	0	1	1	0	0	0	2	0	0	1	0	1
463	1	0	2	2	1	1	1	0	1	0	1	1	1	0	0	0	0	1	1	1	2	0	0	2	1	1	0	0	0	2	2	1	1	1	2	0	1	0	0	1	0	1	1	2	1	1	0	0	0
464	0	1	1	0	0	0	0	0	1	1	0	0	0	0	0	0	0	1	1	1	1	0	1	1	2	2	0	0	0	1	0	0	0	0	1	1	1	0	1	1	0	1	1	2	1	0	0	0	0
465	0	0	2	0	0	1	1	0	0	0	1	1	1	0	0	0	0	1	1	1	1	0	0	2	0	1	0	0	1	1	0	1	1	0	2	1	1	0	0	1	0	1	1	2	0	0	0	1	1
466	0	2	0	0	1	1	2	0	2	1	1	0	0	0	0	0	0	1	1	0	1	0	2	0	1	0	0	0	1	1	0	0	2	1	1	1	0	0	2	0	1	0	0	1	0	0	0	0	1
467	0	1	2	1	0	0	1	0	0	0	2	0	1	0	1	1	0	0	1	0	1	0	0	2	0	1	0	1	1	2	0	1	1	0	2	1	2	0	1	1	0	1	0	0	0	0	1	0	2
468	0	1	1	0	0	0	2	1	1	1	0	0	0	0	0	0	1	2	1	0	1	0	1	1	1	1	0	1	1	2	0	1	1	1	1	1	2	0	2	0	0	0	0	2	0	0	0	0	1
469	0	2	1	1	0	0	2	1	2	2	0	0	1	1	1	0	0	1	1	1	1	0	0	2	0	1	0	2	2	2	0	0	2	0	2	0	1	0	1	1	0	0	0	1	0	0	0	0	1
470	0	1	1	1	0	0	1	0	1	1	0	1	1	1	1	0	0	1	1	1	1	0	1	2	0	0	0	0	1	0	0	0	2	1	1	1	1	0	0	1	0	0	0	2	0	0	0	0	1
471	0	1	1	0	0	0	1	0	1	0	1	0	0	0	0	0	0	2	0	1	0	0	0	2	0	2	0	1	1	0	1	1	1	0	0	2	2	0	2	1	0	1	1	1	1	0	0	0	1
472	0	1	1	0	0	1	0	0	0	0	1	0	0	0	0	0	0	0	2	0	2	0	0	2	0	0	0	1	2	0	0	0	1	2	2	1	2	0	0	1	0	0	0	1	0	1	0	0	0
473	1	0	1	0	0	0	1	0	1	1	1	0	0	0	0	0	0	2	0	2	0	0	2	0	0	0	0	1	1	1	2	1	1	0	0	2	1	0	1	1	0	1	1	2	0	2	0	0	1
474	0	0	2	0	1	1	2	0	2	2	0	0	0	0	0	0	0	0	2	0	2	0	1	1	0	0	1	0	0	0	0	0	1	0	0	2	2	0	0	1	0	0	0	2	1	1	0	0	0
475	0	0	2	0	1	1	2	0	2	2	0	0	1	1	1	0	0	1	1	0	2	0	0	2	0	1	0	1	1	1	0	1	2	2	1	1	1	0	0	2	0	0	0	2	0	2	0	0	1
476	0	1	2	1	0	0	2	0	2	1	0	0	1	1	0	0	0	1	2	1	2	0	1	1	0	1	0	0	0	2	0	2	2	0	0	2	0	0	2	0	0	1	1	1	1	1	0	0	1
477	0	1	1	0	0	0	1	0	1	1	1	1	1	1	1	0	0	2	0	1	2	0	1	1	0	0	0	2	2	1	1	0	1	1	1	1	1	0	1	1	1	0	0	2	0	1	0	0	1
478	0	1	1	0	0	0	1	0	0	0	1	0	0	0	0	0	0	1	1	1	1	0	0	2	1	1	0	1	1	1	1	2	1	0	1	1	2	0	1	1	0	0	0	2	1	1	0	1	0
479	0	1	1	0	0	1	2	1	2	1	0	0	0	0	0	0	0	1	1	1	1	0	0	2	0	1	0	1	2	1	0	0	0	0	0	2	0	0	1	1	0	0	0	2	0	1	0	0	0
480	1	0	2	1	0	0	2	0	2	2	0	0	1	1	1	1	0	2	0	2	0	0	0	2	0	1	0	0	0	2	0	1	2	0	1	1	2	0	0	2	0	1	1	2	2	2	0	0	0
481	0	0	2	1	0	0	2	0	2	1	0	1	1	0	0	0	0	2	0	1	1	0	1	1	0	1	0	0	0	1	1	2	2	0	2	0	1	0	2	1	1	0	0	2	1	1	0	0	1
482	1	1	1	1	0	1	2	1	2	1	0	0	1	1	1	0	0	0	2	0	2	0	0	2	0	1	0	0	1	1	0	0	1	1	1	1	2	0	0	1	0	1	1	2	1	2	0	0	2
483	1	1	1	0	0	0	2	1	1	1	0	0	0	0	0	0	0	1	1	1	1	0	0	2	0	1	0	1	2	0	1	0	1	2	2	1	1	0	1	2	1	0	0	2	0	0	0	0	0
484	0	1	2	1	0	0	2	1	2	2	0	0	1	1	1	0	0	0	1	0	1	0	1	1	1	1	0	2	2	1	1	2	1	1	0	2	1	0	1	2	1	0	0	1	0	1	0	0	0
485	0	1	2	1	0	0	1	1	1	1	1	0	0	0	0	0	0	0	2	1	2	0	0	2	0	2	0	0	0	2	1	1	1	2	1	2	1	1	0	0	0	0	0	2	0	0	0	0	1
486	0	1	1	0	0	1	2	0	1	0	0	1	1	0	0	0	0	2	1	0	2	0	0	2	0	0	0	1	1	1	1	2	1	0	0	2	2	0	0	2	0	1	1	2	1	0	0	0	1
487	0	1	1	1	0	1	2	1	1	1	1	2	1	1	2	1	0	0	1	0	1	0	1	1	0	2	0	0	1	1	0	0	0	0	0	2	1	0	2	0	0	1	1	1	1	2	1	1	1
488	0	1	0	0	0	0	1	0	1	0	1	0	0	0	0	0	0	1	0	2	1	0	0	2	0	1	0	0	0	2	0	2	2	0	2	0	1	1	1	0	0	0	0	2	0	0	0	0	1
489	0	0	2	0	1	1	2	0	0	0	0	0	0	0	0	0	0	0	2	0	2	0	0	2	0	0	1	1	1	1	0	1	2	1	1	0	2	0	0	1	0	1	0	1	0	1	0	1	0
490	0	1	1	0	0	0	2	1	2	1	0	0	0	0	0	0	0	0	1	0	1	0	1	1	0	2	0	1	0	1	2	0	1	0	1	1	2	0	2	1	0	0	0	2	0	2	0	1	0
491	0	2	1	0	0	0	2	1	1	1	0	0	0	0	0	0	0	0	2	0	2	0	1	2	0	0	0	1	1	1	1	0	0	0	1	1	2	0	0	1	0	0	0	2	0	2	0	0	1
492	0	1	2	0	1	1	1	1	1	1	0	0	0	0	0	0	0	1	1	1	2	0	0	2	0	1	0	0	2	0	0	1	2	0	0	2	1	0	1	1	0	0	0	2	0	1	0	0	1
493	1	0	1	0	0	0	2	0	2	2	0	0	1	1	1	0	0	0	2	1	2	0	0	2	0	1	0	2	2	0	1	1	2	1	0	2	1	0	1	2	1	0	0	2	1	0	0	0	1
494	1	0	2	1	0	0	1	0	1	0	1	1	1	1	2	1	0	1	1	1	2	0	0	2	0	1	0	0	0	0	0	2	2	0	2	0	2	0	1	1	0	0	0	2	0	2	0	0	0
495	0	1	2	1	0	0	1	0	0	0	2	0	1	1	1	0	0	0	2	0	2	1	1	1	0	1	1	0	0	1	0	0	1	0	1	1	0	1	1	0	0	1	1	1	1	0	0	0	2
496	0	0	2	0	1	1	1	1	1	1	0	0	0	0	0	0	0	1	1	0	2	0	0	2	0	1	0	0	1	1	0	2	1	0	0	2	1	0	1	1	1	0	0	2	0	0	0	1	1
497	0	2	0	0	0	0	1	0	1	1	1	1	2	1	1	0	0	0	2	1	2	0	1	1	1	2	0	0	1	1	0	0	1	0	1	1	2	0	1	1	0	0	0	1	0	0	1	0	1
498	0	2	0	0	0	0	2	0	2	1	1	1	0	0	1	1	0	2	0	1	1	0	1	1	1	2	0	1	1	1	2	0	0	0	2	0	2	0	1	1	0	1	1	2	2	2	0	0	1
499	0	2	1	0	0	0	1	0	1	1	1	0	0	0	0	0	0	0	2	1	2	0	0	2	0	1	0	0	1	1	0	1	2	0	2	0	1	0	1	1	0	2	2	2	1	1	0	0	0
500	1	1	1	0	1	1	1	0	1	0	2	0	0	0	0	0	0	1	1	1	1	0	0	2	0	0	0	1	2	0	1	0	0	0	0	2	1	0	0	0	0	0	0	2	1	0	0	0	0
501	0	2	1	2	0	0	2	0	1	1	0	0	2	0	0	1	0	1	0	2	1	0	2	0	1	0	0	0	0	2	0	0	1	0	1	1	2	0	0	2	0	1	1	2	1	1	0	0	0
502	0	1	1	0	0	0	2	0	0	0	0	0	0	0	0	0	0	0	2	0	2	0	0	2	1	1	0	0	0	1	1	0	0	0	1	1	1	0	0	1	0	1	1	1	1	1	1	0	1
503	0	2	1	0	1	1	2	1	2	1	0	0	1	1	1	0	0	0	2	0	2	0	0	2	0	0	0	1	2	0	0	1	2	0	1	1	2	0	0	1	0	1	1	2	2	2	0	2	2
504	0	0	2	0	0	0	1	0	0	0	2	1	1	0	0	0	0	1	1	0	2	0	0	2	1	0	0	1	1	1	1	0	1	1	0	1	1	0	0	1	0	1	1	1	1	1	0	0	1
505	1	0	2	0	0	0	2	0	1	0	1	1	0	0	1	1	0	0	2	1	2	1	0	2	0	2	0	0	0	2	0	1	2	0	1	1	0	1	1	0	0	0	0	1	0	1	1	0	1
506	0	2	0	0	0	0	1	0	1	0	1	1	2	1	1	0	0	0	1	1	1	0	1	1	1	1	0	1	1	1	1	0	0	0	0	2	1	0	1	2	2	0	0	1	0	1	0	0	1
507	0	2	0	0	0	0	1	1	1	1	1	0	0	0	0	0	0	2	0	1	1	0	1	1	1	1	0	1	1	1	0	1	2	0	0	2	1	1	0	0	0	0	0	1	0	0	0	0	1
508	0	2	1	0	0	0	1	0	0	0	0	0	1	1	1	0	0	0	2	0	2	1	0	2	0	2	0	1	1	2	1	0	2	1	1	1	0	0	0	0	0	1	1	1	1	1	0	0	1
509	0	0	2	0	2	2	1	1	2	2	1	0	1	1	1	0	0	1	1	0	1	0	0	2	0	2	0	1	1	1	1	0	2	2	1	1	2	0	1	1	0	0	0	2	0	0	0	0	2
510	0	2	1	0	0	0	2	1	2	2	0	1	1	0	0	0	0	1	2	1	2	0	0	2	1	2	0	0	0	2	0	1	2	1	1	1	2	0	1	1	0	0	0	1	0	0	0	0	2
511	1	1	1	1	0	0	2	0	1	1	1	1	1	0	0	0	0	0	2	0	2	0	1	1	1	1	0	0	0	1	0	1	1	0	1	1	2	0	1	1	0	0	0	2	0	1	0	0	0
512	0	1	2	1	0	0	2	0	1	0	1	0	0	0	0	0	0	0	2	0	2	0	0	2	1	0	0	0	0	1	0	0	2	1	0	2	2	0	2	0	1	0	0	2	0	0	0	0	1
513	0	2	1	2	0	0	1	1	1	1	1	0	1	1	1	0	0	2	0	1	2	0	0	2	1	0	0	0	0	1	0	1	1	0	0	2	0	1	1	0	0	0	0	2	0	0	0	0	0
514	1	1	1	0	1	1	2	1	2	1	0	2	2	1	1	0	0	1	1	1	1	0	0	2	1	2	0	0	0	2	0	1	1	1	1	1	1	0	1	2	1	0	0	1	0	0	0	2	2
515	1	2	1	0	0	0	2	0	1	0	1	1	1	1	1	0	0	2	1	0	2	0	0	2	0	2	0	0	2	0	0	0	2	2	0	2	2	0	1	1	0	0	0	0	1	0	0	1	1
516	0	2	0	1	0	0	1	1	1	1	1	0	0	0	0	0	0	0	2	0	2	0	0	2	0	1	0	2	2	1	1	1	1	0	0	2	2	0	1	1	0	1	1	1	1	1	0	0	1
517	0	2	0	0	0	0	2	1	2	1	0	1	1	1	2	1	1	2	0	2	1	0	1	1	1	1	0	1	1	1	2	0	1	0	1	1	1	0	1	1	0	0	0	2	1	1	0	0	0
518	1	2	0	1	0	0	2	0	1	1	1	0	1	1	1	0	0	0	2	0	1	0	1	1	0	1	0	0	0	0	0	1	2	0	0	2	1	0	0	2	0	1	1	2	1	1	0	0	1
519	0	0	2	1	1	1	2	0	2	1	1	0	1	0	0	0	0	1	1	0	1	0	0	2	0	1	0	0	0	2	0	1	2	2	2	1	2	0	0	2	0	1	1	1	0	0	0	0	2
520	1	0	2	0	0	0	1	2	2	2	0	0	1	1	1	0	0	1	1	1	2	0	2	0	1	0	0	1	1	1	0	0	1	1	0	2	2	0	1	1	0	1	1	1	1	0	0	0	0
521	1	1	1	0	1	1	1	0	1	1	1	1	2	2	2	0	0	1	2	1	2	1	0	2	0	2	0	0	0	1	1	1	2	2	1	2	1	0	2	0	0	1	1	1	1	1	0	1	1
522	0	2	0	0	0	0	1	0	2	2	0	0	0	0	0	0	0	1	1	0	1	0	0	2	1	1	0	0	1	0	0	1	1	0	2	1	2	0	0	2	0	0	0	1	1	0	1	0	2
523	0	0	2	0	0	0	1	0	1	1	1	1	2	1	1	0	0	0	1	0	2	0	0	2	1	0	0	2	2	1	1	1	2	1	0	2	1	0	0	1	0	0	0	2	0	0	0	0	0
524	0	1	2	1	0	0	2	0	2	1	1	0	0	0	0	0	0	1	1	1	1	0	1	1	0	1	0	1	1	1	1	1	1	1	0	2	2	0	0	1	0	0	0	1	0	0	0	0	2
525	0	1	1	0	0	0	1	0	1	0	2	0	0	0	0	0	0	1	1	1	1	0	0	2	0	1	0	1	2	0	1	2	2	0	0	2	2	0	0	2	0	0	0	2	1	0	0	0	0
526	1	1	2	0	0	0	1	0	2	1	0	0	0	0	0	0	0	1	0	2	1	0	1	1	1	1	0	0	1	1	0	1	1	1	1	1	1	0	2	1	1	0	0	2	0	1	0	0	0
527	0	2	0	0	0	0	2	0	2	2	0	0	0	0	0	0	0	2	0	2	0	0	0	2	0	2	0	0	0	2	0	1	1	1	1	1	1	0	2	0	1	0	0	2	0	0	0	0	0
528	0	1	0	0	0	0	1	0	0	0	1	0	2	2	2	0	0	2	0	1	1	0	0	2	0	0	0	1	1	2	0	1	2	2	2	1	1	0	0	2	1	1	1	1	1	1	1	0	1
529	0	0	2	0	1	1	1	0	1	1	0	0	1	1	1	0	0	2	0	0	1	0	0	2	0	0	0	0	1	1	0	0	0	0	0	2	1	0	2	1	1	0	0	2	0	0	0	0	2
530	0	2	1	1	0	0	2	1	2	1	0	1	1	1	1	0	0	1	1	1	1	0	0	2	0	2	0	0	0	2	2	1	2	1	0	2	2	0	1	2	1	0	0	2	0	0	0	0	1
531	0	1	2	1	0	0	1	0	1	1	0	1	2	1	1	0	0	0	2	0	2	0	1	1	1	1	0	0	0	1	0	1	2	0	1	1	1	0	2	1	1	1	1	2	1	0	0	0	0
532	0	2	0	0	0	0	2	0	2	0	1	0	1	2	1	0	0	0	2	0	2	0	0	2	0	1	0	0	0	0	0	0	2	1	0	2	2	0	0	1	0	0	0	2	0	0	0	0	1
533	1	1	1	0	1	1	2	0	2	2	0	2	1	1	2	1	0	0	2	0	2	0	0	2	0	0	0	1	1	1	0	1	1	1	0	2	2	0	1	1	0	1	1	2	1	1	0	2	2
534	0	2	0	0	0	0	1	0	0	0	1	1	2	0	0	0	0	1	1	0	1	0	1	1	1	1	0	0	0	2	0	0	1	1	2	0	1	0	0	0	0	0	0	2	0	2	0	0	2
535	0	1	1	0	0	0	2	0	1	0	1	0	0	0	0	0	0	0	2	1	1	0	0	2	0	1	0	0	0	2	0	0	2	1	2	1	1	1	0	1	0	1	0	1	0	0	0	0	2
536	0	0	2	0	2	2	2	0	1	1	1	0	1	1	1	0	0	1	1	1	1	0	1	1	0	0	0	0	0	2	0	1	1	1	2	0	0	0	2	0	1	0	0	1	1	0	0	0	1
537	1	1	2	1	0	0	2	0	2	1	0	0	0	0	0	0	0	1	1	0	1	0	0	2	0	2	0	1	1	1	2	2	2	0	1	1	1	1	0	1	0	0	0	2	0	1	1	0	1
538	0	0	2	0	2	2	2	0	2	2	0	0	1	0	0	0	0	0	2	0	2	0	0	2	0	0	0	0	1	0	0	0	0	0	1	1	1	0	0	2	0	1	0	1	0	1	0	0	1
539	0	0	2	0	0	0	2	0	2	1	1	0	0	0	0	0	0	0	2	0	2	0	0	2	1	1	0	0	0	2	0	1	2	1	0	2	1	1	0	1	0	0	0	1	0	0	1	0	1
540	1	1	2	1	0	0	1	0	1	1	0	0	0	0	0	0	0	2	1	0	2	0	1	1	1	0	0	0	1	1	0	0	0	0	0	2	1	1	0	1	0	1	0	1	1	0	0	0	0
541	0	0	2	1	1	1	2	0	1	1	1	0	0	0	0	0	0	2	0	0	0	0	1	1	0	0	0	0	0	0	0	0	2	2	1	1	1	0	0	1	0	0	0	2	0	0	0	1	1
542	1	1	1	1	1	1	2	0	2	1	0	0	1	0	0	0	0	1	1	1	1	0	0	2	0	1	0	0	0	1	0	1	2	0	0	2	1	0	0	1	0	1	0	1	0	0	0	0	1
543	0	1	2	0	1	1	2	0	2	1	1	0	0	0	0	0	0	1	1	1	2	0	1	1	1	1	0	0	1	1	1	0	1	0	0	2	1	0	1	2	1	0	0	1	0	0	0	0	1
544	0	0	2	0	0	0	2	0	2	2	0	0	0	0	0	0	0	0	2	1	2	1	0	2	0	0	0	0	0	1	1	0	2	0	2	0	1	0	0	2	1	0	0	1	0	0	0	0	0
545	0	0	2	0	1	1	1	1	1	1	0	1	1	0	0	0	0	0	1	0	2	0	0	2	0	1	0	1	1	0	0	0	2	1	1	1	1	0	0	2	0	0	0	1	0	0	0	1	1
546	0	2	0	0	0	0	2	0	1	1	0	0	1	2	1	0	0	1	1	1	2	0	1	1	1	1	0	0	0	2	1	1	1	0	0	2	2	0	0	1	0	0	0	1	0	0	0	0	1
547	0	1	2	1	0	0	2	0	2	2	0	0	0	0	0	0	0	0	2	1	2	0	0	2	1	0	0	0	1	1	0	0	2	0	0	2	1	0	1	1	0	0	0	2	0	0	0	0	1
548	0	1	2	0	0	0	1	0	1	1	1	1	1	0	1	1	0	0	2	1	2	0	0	2	0	1	0	0	0	1	0	0	2	1	1	1	2	0	0	2	0	0	0	2	1	0	0	0	0
549	0	2	0	0	0	0	2	1	1	1	0	0	0	0	0	0	0	0	2	0	2	0	0	2	0	0	1	0	0	1	0	0	1	1	0	2	1	0	0	2	0	0	0	0	0	0	1	1	2
550	0	1	1	1	0	0	2	0	1	1	1	1	2	2	2	0	0	2	0	0	1	0	1	1	1	0	0	1	1	2	0	1	2	1	0	2	1	0	1	1	0	1	0	1	1	0	0	0	0
551	0	0	2	0	0	1	2	0	1	0	1	1	0	0	1	1	0	0	2	0	2	2	0	2	0	1	0	0	0	1	1	0	0	0	0	1	1	0	0	0	0	0	0	1	0	0	0	0	0
552	0	2	0	0	0	0	1	0	1	1	1	0	0	0	0	0	1	2	1	1	1	0	0	2	0	1	0	0	0	2	2	1	2	0	0	2	1	0	0	0	0	1	1	1	1	0	0	0	1
553	0	2	1	2	0	0	2	0	1	0	1	0	0	0	0	0	0	1	1	1	2	1	1	1	1	1	0	0	0	1	1	0	0	0	0	2	1	0	1	2	1	1	1	1	1	0	1	1	2
554	0	2	0	0	0	0	0	0	0	0	1	1	1	0	0	0	0	1	1	0	1	0	0	2	0	1	0	0	0	2	0	2	2	0	1	1	2	0	0	2	0	1	1	1	1	2	0	0	1
555	0	1	2	0	0	0	2	0	2	1	2	0	0	0	0	0	0	1	0	1	2	0	0	2	0	2	0	1	1	1	1	1	1	0	0	2	2	0	0	2	0	0	0	0	0	0	0	1	2
556	1	2	1	0	0	0	1	1	1	1	1	0	1	2	1	0	0	1	1	2	1	0	0	2	1	0	0	0	1	1	1	0	1	1	1	1	2	0	0	2	0	1	0	1	0	0	0	0	0
557	1	0	2	1	0	0	1	0	1	0	1	0	1	1	1	0	0	0	2	0	2	1	0	2	0	1	0	0	1	0	0	2	2	1	0	2	1	1	1	0	0	1	1	2	2	2	0	1	0
558	0	2	1	0	0	0	1	0	0	0	1	0	0	0	0	0	0	2	0	1	1	0	0	2	0	1	0	0	0	1	0	0	2	1	2	1	2	0	1	1	0	0	0	1	0	0	0	0	0
559	0	0	2	1	1	1	1	0	1	0	1	0	0	0	0	0	0	0	2	1	2	0	1	1	0	1	0	1	0	1	1	2	1	0	1	1	2	0	0	2	0	1	1	2	1	1	0	0	0
560	0	2	2	0	1	1	2	1	2	2	0	1	2	1	1	0	0	0	2	0	2	1	0	2	1	1	0	0	0	2	2	0	1	1	1	1	1	0	1	1	0	1	1	2	1	1	1	0	1
561	0	1	2	0	0	0	2	0	2	2	0	0	2	1	1	1	0	0	1	0	2	0	0	2	1	1	0	1	1	1	1	0	0	0	0	2	0	0	1	1	0	1	1	1	1	2	0	0	0
562	0	1	2	0	0	0	2	0	1	0	1	0	0	0	0	0	0	1	1	1	1	0	0	2	0	0	0	0	1	1	0	2	2	0	0	2	1	0	1	1	0	0	0	2	0	0	0	0	0
563	0	0	2	1	0	0	1	0	0	0	0	1	2	2	2	0	0	0	2	1	2	0	1	1	1	1	0	0	0	1	1	0	1	0	0	2	2	0	0	2	0	0	0	2	0	0	0	0	1
564	1	1	1	1	0	0	2	0	2	2	0	0	1	1	1	0	0	1	1	0	2	0	0	2	0	1	0	0	0	2	1	0	0	0	1	1	1	0	1	1	0	0	0	2	1	0	0	0	1
565	0	0	2	0	2	2	2	1	1	1	0	0	0	0	0	0	0	1	1	1	2	0	0	2	0	2	0	1	1	0	0	0	1	2	1	1	0	1	1	0	0	0	0	1	0	0	0	0	0
566	0	2	0	0	0	0	2	0	1	1	0	1	2	1	1	0	0	2	0	0	1	0	1	1	0	2	0	0	0	2	0	1	2	0	1	1	1	0	1	1	1	0	0	1	1	0	0	0	1
567	1	2	0	0	0	0	2	1	2	2	0	0	0	0	0	0	0	1	1	0	1	2	0	2	0	1	0	0	0	1	0	0	1	2	2	1	0	1	1	1	1	0	0	2	0	0	0	0	1
568	0	1	2	0	0	0	2	0	2	0	1	0	0	0	0	0	0	0	2	0	2	0	0	2	0	0	0	1	1	1	1	1	1	0	0	2	2	0	1	2	1	1	1	1	1	0	0	0	0
569	1	1	1	0	0	0	2	0	2	1	0	0	2	2	2	1	0	2	0	1	2	0	0	2	1	2	0	0	0	2	0	1	2	1	0	2	1	0	1	1	1	2	2	2	1	1	0	0	0
570	0	1	1	0	0	1	2	0	2	1	0	0	0	0	0	0	0	0	2	1	2	0	0	2	0	1	1	0	0	1	1	1	2	1	1	0	1	0	1	1	0	0	0	2	0	0	0	0	0
571	0	2	0	0	0	0	2	1	1	1	0	0	0	0	0	0	1	2	0	1	1	0	1	1	0	2	0	2	2	0	0	1	2	1	0	2	1	0	0	2	0	0	0	1	0	0	0	0	0
572	0	2	0	0	0	0	2	0	1	0	1	1	2	2	2	0	0	1	1	2	1	1	1	1	0	1	0	0	1	1	0	0	2	0	2	0	2	0	1	1	0	2	1	2	1	0	0	0	1
573	0	2	1	0	0	0	2	0	1	0	1	0	1	1	1	0	0	1	1	1	1	0	1	1	0	0	0	0	0	2	1	1	1	1	1	1	0	0	2	0	1	0	0	2	0	0	0	0	2
574	0	2	0	0	0	0	2	0	2	1	0	1	2	1	1	0	0	1	1	0	1	0	1	1	1	1	0	0	1	1	0	2	1	0	0	2	2	0	0	2	0	0	0	2	0	0	1	0	2
575	0	2	0	0	0	0	2	0	2	1	1	0	1	1	1	0	0	1	1	1	1	0	0	2	1	0	0	0	2	0	0	0	0	0	1	1	0	1	1	0	0	1	0	1	1	0	0	0	0
576	0	1	1	0	0	0	2	0	1	1	1	0	1	1	1	0	0	0	1	1	2	0	0	2	0	1	0	1	1	1	1	0	2	0	0	2	0	1	0	0	0	0	0	2	1	0	0	1	1
577	0	2	0	0	0	0	2	0	1	1	1	0	1	1	1	0	0	1	1	1	1	0	1	2	0	0	0	1	1	0	0	2	1	0	1	1	1	0	1	1	0	0	0	0	0	0	0	0	0
578	0	1	1	0	0	0	1	0	1	1	0	0	1	1	1	0	0	2	1	0	2	0	0	2	0	2	0	0	0	2	1	1	2	0	1	1	1	0	0	1	0	0	0	2	0	0	0	0	1
579	0	1	1	0	0	0	1	0	0	0	0	0	0	0	0	0	0	1	1	0	1	0	0	2	0	0	0	1	1	1	2	0	2	1	1	1	1	0	2	0	0	1	1	2	0	0	0	0	2
580	0	0	2	0	0	0	2	0	2	2	0	1	1	0	0	0	0	1	1	2	1	0	2	0	0	0	0	2	2	0	0	1	2	2	1	2	2	0	0	2	0	0	0	1	1	0	0	0	1
581	0	1	2	1	1	1	2	0	1	0	0	0	0	0	0	0	0	0	2	1	2	0	2	0	0	1	0	0	0	2	1	1	2	0	0	2	1	0	0	2	0	0	0	2	0	2	0	0	1
582	0	0	2	0	0	0	2	0	1	1	0	0	2	2	2	0	1	1	2	1	2	0	0	2	1	0	0	1	1	2	0	0	1	1	2	0	1	0	0	1	0	0	0	2	0	0	0	0	0
583	1	1	1	1	0	0	2	1	1	1	0	0	0	0	0	0	0	1	1	1	2	0	0	2	0	0	0	0	0	2	1	1	1	1	2	0	2	0	0	1	0	1	1	2	1	2	0	0	0
584	0	1	1	1	0	0	2	0	2	2	0	0	0	0	0	0	0	1	1	0	2	0	1	1	0	1	0	0	0	2	1	0	0	0	0	2	1	0	2	0	0	0	0	1	0	0	0	0	1
585	0	2	1	1	0	0	2	0	1	0	0	1	1	0	0	0	0	2	0	2	1	0	0	2	0	0	0	0	1	2	0	1	1	0	1	1	1	0	0	1	0	0	0	1	0	0	0	0	0
586	0	1	1	0	0	0	2	1	1	1	0	0	1	1	1	0	0	1	1	1	2	0	0	2	0	0	0	1	1	1	2	0	0	0	0	2	2	0	1	1	0	0	0	2	0	2	0	0	1
587	0	1	1	1	0	0	2	0	1	1	0	0	1	1	1	0	0	1	1	0	1	0	1	1	0	2	0	0	0	1	0	0	1	0	1	1	1	1	0	1	0	0	0	2	0	0	0	0	0
588	0	0	2	1	0	0	0	0	0	0	1	0	2	2	2	0	0	1	0	0	0	0	0	2	0	1	0	0	1	1	0	0	2	1	2	1	1	0	1	2	1	0	0	1	0	1	0	0	0
589	0	1	2	0	1	1	2	0	2	1	0	1	1	0	0	0	0	1	1	0	1	0	1	1	1	1	0	0	0	1	0	0	0	0	0	2	1	1	1	0	0	1	0	1	0	0	0	0	0
590	1	1	2	1	0	0	2	0	2	0	0	0	1	0	0	1	0	1	1	1	1	0	0	2	0	0	0	0	0	2	0	0	0	0	0	2	1	0	1	1	0	1	1	2	0	0	1	0	2
591	0	2	0	0	0	0	2	1	2	2	0	0	2	2	2	1	0	0	1	0	2	0	0	2	0	1	0	1	1	2	0	1	2	0	0	2	1	0	2	0	0	0	0	1	0	0	0	1	1
592	1	1	1	0	0	0	1	0	1	1	1	0	0	0	0	0	0	0	2	0	2	0	0	2	0	1	0	1	1	0	1	1	1	0	0	2	1	0	1	1	0	1	1	1	1	1	0	0	0
593	0	2	1	1	0	0	2	1	2	1	0	0	0	0	0	0	1	0	2	1	2	0	1	1	0	2	0	0	0	2	0	2	1	0	0	2	1	0	1	1	0	0	0	2	1	0	1	0	2
594	0	1	1	0	1	1	2	1	2	2	0	0	1	1	1	1	0	1	1	0	1	0	0	2	0	1	0	0	1	1	0	2	1	0	0	2	2	0	0	2	0	0	0	2	0	0	0	0	1
595	0	1	1	0	0	0	1	2	2	2	0	0	1	1	1	1	0	2	0	0	1	1	1	1	0	0	0	0	0	1	0	2	1	0	0	2	1	0	1	2	1	0	0	1	0	0	0	2	2
596	0	0	2	0	1	1	2	1	1	1	0	0	0	0	0	0	0	1	1	1	2	0	0	2	0	0	0	0	1	1	0	2	1	0	0	2	1	0	0	0	0	1	0	1	0	1	0	2	2
597	0	1	2	1	0	0	2	0	1	1	0	1	1	1	1	0	0	1	1	1	2	0	0	2	0	1	0	1	1	1	2	0	2	1	1	1	2	0	0	2	0	0	0	1	0	0	0	0	2
598	1	0	2	1	0	0	1	0	1	1	1	1	1	1	1	0	0	1	1	1	1	0	0	2	1	1	0	0	1	1	0	1	2	2	2	1	2	0	0	2	0	0	1	2	1	0	0	0	1
599	1	1	1	1	0	0	2	0	2	2	0	0	1	1	1	0	0	1	1	1	1	0	0	2	0	1	0	0	0	1	0	1	2	0	0	2	1	0	1	1	0	1	0	0	1	1	0	0	2
600	0	2	0	0	0	0	2	0	2	2	0	1	1	0	0	0	0	0	2	0	2	0	0	2	0	1	0	0	1	2	0	1	1	0	0	2	2	0	0	1	0	0	0	2	0	0	0	0	0
601	0	1	1	0	1	1	0	0	0	0	1	1	2	1	1	1	0	2	0	2	0	0	1	1	0	0	0	0	0	2	1	1	1	0	0	2	2	0	1	1	0	0	0	1	0	0	0	0	1
602	1	1	2	2	0	0	2	0	1	0	0	0	0	0	0	0	0	0	2	0	2	0	0	2	0	2	0	1	0	1	1	0	1	0	1	1	2	0	0	2	1	0	0	0	0	0	0	0	0
603	0	0	2	0	0	0	1	0	1	1	1	0	0	0	0	0	0	2	0	1	2	0	0	2	0	0	0	0	0	1	0	1	1	1	1	1	2	0	2	1	0	0	0	1	0	0	0	1	2
604	0	2	0	0	0	0	2	0	1	1	1	0	1	0	0	0	0	0	2	0	2	0	0	2	0	0	0	0	2	0	0	0	1	1	0	2	2	1	0	0	0	0	0	0	0	1	2	0	2
605	0	1	1	0	1	1	2	0	1	1	0	0	1	0	0	0	0	0	2	0	1	0	0	2	0	1	0	0	0	2	0	1	1	0	0	2	1	0	1	1	0	1	1	2	1	1	0	0	0
606	0	2	0	0	0	0	1	0	1	1	2	0	0	0	0	0	0	0	2	0	2	0	0	2	0	0	1	1	1	1	0	2	2	0	0	2	1	0	1	0	0	0	0	1	0	1	0	0	2
607	0	1	1	0	0	0	2	0	2	1	0	1	1	0	0	0	0	0	2	1	2	0	1	1	0	0	0	1	1	1	1	0	0	0	0	2	1	0	0	1	0	0	0	1	0	0	0	0	0
608	1	1	1	0	0	0	1	0	1	1	1	1	1	1	1	0	1	2	1	1	1	0	1	1	1	1	0	1	1	1	0	0	1	1	0	2	0	0	1	0	0	0	0	2	0	0	0	0	0
609	0	1	2	1	0	0	1	0	1	1	0	1	1	0	0	0	0	1	1	1	2	0	0	2	0	0	1	0	0	0	0	0	2	0	0	2	1	0	0	0	0	1	1	1	1	1	0	0	1
610	0	2	2	0	0	0	1	1	1	1	1	0	1	1	1	0	0	0	2	0	2	0	0	2	0	0	0	1	2	0	1	1	1	0	0	2	2	0	0	1	0	0	0	2	1	0	1	0	2
611	1	0	2	1	0	0	2	0	2	1	1	0	0	0	0	0	0	1	1	0	1	0	0	2	0	2	1	1	1	1	0	0	2	1	1	1	1	0	0	1	0	1	1	1	1	0	0	0	2
612	0	2	0	0	0	0	2	0	1	0	0	1	1	0	0	0	0	1	1	1	2	0	0	2	0	2	0	0	2	0	0	1	2	0	1	1	0	1	1	0	0	2	2	2	1	1	0	0	1
613	0	2	1	0	1	1	1	1	1	1	1	0	0	0	0	0	0	1	1	0	2	0	0	2	0	1	0	1	1	1	1	0	1	1	0	1	1	0	1	2	1	0	0	1	0	1	0	0	0
614	0	0	2	1	1	1	2	0	1	0	0	1	2	1	1	0	0	1	1	1	2	0	1	1	0	1	0	0	1	1	0	0	2	1	0	2	0	0	2	0	0	0	0	1	0	0	0	0	1
615	0	1	1	1	0	0	2	1	2	1	0	1	1	0	0	0	0	0	2	0	2	0	1	1	0	1	0	0	0	2	0	2	1	0	0	2	2	0	1	1	1	0	0	2	0	0	0	0	0
616	0	1	1	0	0	0	2	0	1	1	0	0	1	1	1	0	0	0	2	1	2	0	0	2	0	2	0	0	0	2	1	0	1	1	1	1	1	0	1	1	0	2	2	2	1	1	1	1	1
617	0	0	2	0	1	1	2	1	1	1	0	0	0	0	0	0	0	0	2	0	2	0	0	2	2	1	0	0	0	2	0	1	1	0	0	2	1	0	0	2	0	1	1	2	1	1	0	0	2
618	0	1	1	0	0	0	2	0	2	0	1	0	0	0	0	0	0	0	2	0	2	0	0	2	0	2	0	1	1	1	1	0	1	1	0	2	1	1	0	1	0	0	1	2	1	0	0	1	2
619	0	1	2	0	0	0	1	0	1	1	1	2	2	1	1	0	0	1	1	1	1	0	0	2	0	0	0	0	0	1	1	0	1	1	0	2	2	0	1	1	0	0	0	1	0	0	0	0	0
620	0	1	1	1	0	0	2	0	1	1	0	0	1	1	1	1	0	0	2	1	2	0	0	2	0	1	0	0	0	2	0	0	0	0	0	2	2	0	2	0	0	0	0	2	1	0	0	0	2
621	0	2	0	1	0	0	1	1	1	1	0	1	1	1	1	0	0	0	2	1	1	0	0	2	0	2	0	2	2	1	1	1	0	0	1	1	0	0	2	0	0	0	0	2	0	2	0	0	1
622	0	0	2	0	0	0	1	0	0	0	0	1	1	1	1	0	0	1	1	1	1	0	0	2	0	1	0	1	1	2	0	0	0	0	1	1	1	1	0	0	0	1	0	1	0	0	0	0	0
623	0	2	1	0	0	0	2	0	1	1	0	0	0	0	0	0	0	2	0	1	1	0	0	2	0	1	0	0	1	0	0	1	2	1	0	2	1	0	0	2	0	0	0	1	0	1	0	0	1
624	0	1	2	0	0	0	2	0	2	2	0	0	0	0	0	0	0	1	1	1	1	0	0	2	0	1	0	0	1	1	1	0	0	0	0	2	1	0	1	1	0	0	0	2	0	0	0	0	0
625	0	2	0	0	0	0	2	0	2	2	0	1	1	0	0	0	1	0	2	1	2	0	1	1	0	1	0	0	0	1	1	0	2	0	2	0	1	0	0	0	0	1	0	0	0	0	1	0	1
626	0	2	0	0	1	1	2	1	1	1	0	0	1	1	0	0	0	0	1	0	2	0	0	2	0	0	0	1	1	1	1	0	1	1	0	2	1	0	1	2	1	1	1	2	1	2	0	1	1
627	0	2	0	0	0	0	0	0	0	0	2	0	0	0	0	0	0	0	2	1	2	0	0	2	0	1	1	0	0	1	1	0	1	1	1	1	1	0	0	2	0	0	0	2	0	0	0	0	1
628	0	0	2	0	0	0	1	0	1	1	1	0	1	2	1	0	1	1	1	1	1	0	0	2	0	2	1	1	1	1	0	1	1	0	0	2	2	0	1	1	0	1	1	1	1	1	0	1	1
629	0	1	1	0	0	0	2	0	1	1	0	1	1	0	1	1	0	1	1	1	2	0	1	1	1	0	0	2	2	0	0	2	2	0	2	0	1	0	0	1	0	0	0	0	0	0	0	0	0
630	0	2	0	0	0	0	2	0	1	0	1	0	1	1	1	0	0	1	2	1	2	0	0	2	0	1	0	0	1	1	0	2	2	0	2	0	1	0	0	0	0	1	1	1	1	0	0	0	0
631	0	2	1	0	0	0	1	0	1	1	0	2	2	0	0	1	0	2	0	1	0	0	0	2	0	2	0	0	0	2	1	2	2	0	2	0	1	0	1	2	1	1	0	1	0	0	0	0	1
632	0	1	1	0	0	0	1	0	1	1	0	0	1	1	1	1	0	2	0	0	0	0	1	1	0	2	1	0	0	1	0	0	1	1	1	1	2	0	0	2	0	0	0	2	0	0	0	0	1
633	0	2	0	1	0	0	2	1	1	1	0	0	0	0	0	0	0	0	1	0	2	0	0	2	0	1	0	1	1	1	1	2	1	0	2	0	1	0	2	0	0	1	0	1	0	0	0	0	1
634	0	1	0	0	0	0	2	0	1	0	0	1	1	0	0	0	0	2	0	1	1	0	0	2	0	1	0	0	0	2	0	0	2	0	0	2	0	1	1	0	0	0	0	2	0	0	0	1	1
635	0	2	1	0	0	0	2	0	0	0	0	1	2	2	2	0	0	0	2	0	2	0	1	1	1	0	0	2	1	1	1	0	1	1	1	1	1	0	0	2	0	0	0	2	0	0	0	0	0
636	0	1	2	1	0	0	1	0	1	1	0	0	0	0	0	0	0	1	1	1	1	0	1	1	1	0	0	1	1	2	0	0	1	1	1	1	1	0	0	2	0	1	1	2	1	1	0	0	0
637	0	2	1	0	0	0	2	0	0	0	1	1	2	2	2	0	0	1	1	1	1	0	0	2	0	2	0	0	1	2	0	0	1	1	0	2	0	1	1	0	0	0	0	1	1	0	0	0	0
638	0	1	0	1	0	0	2	1	1	1	0	0	0	0	0	0	0	0	2	0	2	0	0	2	0	1	1	2	2	1	1	1	1	0	0	2	2	0	0	2	0	0	0	1	1	1	0	0	0
639	0	1	1	1	1	1	2	1	2	1	0	0	1	1	1	1	0	2	0	1	0	0	0	2	0	1	0	0	0	2	0	1	2	0	1	1	1	0	0	0	0	1	0	1	0	0	0	0	0
640	0	0	2	0	1	1	1	0	0	0	0	1	1	0	0	0	0	1	1	1	2	0	1	1	1	1	0	0	0	1	1	0	1	1	0	2	2	0	0	2	0	1	1	2	1	0	0	0	1
641	0	1	1	0	1	1	2	0	1	1	0	1	0	0	1	1	0	0	2	1	2	0	1	1	0	0	0	0	0	1	0	1	0	0	1	1	1	0	1	1	0	0	0	2	0	0	0	0	1
642	1	0	2	0	1	1	2	0	1	0	0	0	2	2	2	0	0	0	2	1	2	0	0	2	0	1	0	1	0	1	1	1	1	0	1	1	2	0	0	2	1	1	1	2	0	0	0	0	1
643	0	1	1	1	0	0	2	0	2	1	1	2	2	0	0	0	0	1	2	0	2	1	0	2	0	0	0	2	2	0	1	1	1	2	1	1	2	0	0	2	0	1	0	1	0	0	0	0	2
644	0	1	2	1	0	0	0	0	1	1	1	0	0	0	0	0	0	0	2	0	2	0	0	2	0	1	0	1	1	0	0	1	2	0	0	2	1	1	0	1	0	1	0	1	0	0	0	1	1
645	0	0	2	1	0	0	1	0	0	0	0	1	1	0	0	1	0	1	1	0	2	0	0	2	0	1	0	0	0	1	0	0	0	0	0	2	1	0	2	0	0	0	0	1	0	1	0	1	0
646	0	1	2	0	0	0	1	0	2	1	0	0	1	0	1	1	0	1	1	0	0	0	0	2	0	0	0	0	0	2	1	1	2	0	2	0	2	0	1	1	0	0	0	2	1	0	0	0	0
647	0	2	1	1	0	0	1	0	1	1	1	1	1	0	0	0	0	1	1	0	2	0	1	1	1	2	0	1	1	2	0	0	0	0	0	2	2	0	0	2	0	0	0	1	0	0	0	0	2
648	0	2	1	1	0	0	2	0	2	0	0	0	1	1	1	0	0	2	1	0	1	0	1	1	1	2	0	0	0	1	0	0	1	1	0	2	1	0	1	1	0	0	0	2	0	0	1	1	2
649	0	1	1	1	0	0	1	0	1	1	1	0	1	1	1	0	1	1	1	1	1	0	0	2	0	2	1	1	1	1	0	1	1	0	0	2	2	0	0	2	0	1	1	2	0	0	0	0	1
650	0	2	1	2	0	0	2	0	1	1	1	0	0	0	0	0	0	2	0	1	1	0	0	2	0	2	0	0	1	1	1	1	1	0	0	2	1	1	1	0	0	1	1	2	2	2	0	0	2
651	1	1	2	1	0	0	2	0	1	0	1	1	0	0	1	1	1	2	0	1	1	0	0	2	1	0	0	0	0	1	1	1	1	1	1	2	1	1	0	1	0	0	0	2	0	0	0	0	1
652	0	1	2	1	0	0	2	0	2	0	1	0	0	0	0	0	0	1	1	1	2	0	1	1	1	1	0	1	1	1	0	0	1	1	0	2	1	0	0	1	0	0	0	2	0	0	0	0	1
653	0	2	0	0	1	1	1	0	1	1	0	0	0	0	0	0	0	0	2	0	2	0	1	1	1	1	0	2	2	1	1	1	2	0	0	2	2	0	1	1	0	0	0	1	1	0	0	0	0
654	0	0	2	0	1	1	2	1	2	2	0	0	0	0	0	0	0	2	0	0	1	0	0	2	1	1	0	0	1	1	1	1	2	0	1	1	1	0	2	1	1	0	0	2	0	0	0	0	0
655	0	1	1	0	0	0	0	0	0	0	1	0	0	0	0	0	0	1	2	1	2	0	1	1	1	1	0	0	1	1	0	0	0	0	2	0	1	0	2	0	0	1	0	1	0	0	0	1	2
656	0	2	0	0	0	0	2	0	2	2	0	0	1	1	1	0	0	1	1	1	1	0	0	2	0	0	0	0	0	0	0	0	1	1	0	2	2	0	0	1	0	0	0	2	1	1	0	1	0
657	0	0	2	1	0	0	2	0	2	2	0	0	1	1	1	0	0	0	1	1	2	0	0	2	0	2	0	1	1	1	1	0	0	0	1	1	1	0	0	1	0	2	2	2	1	1	0	0	0
658	0	2	0	1	0	0	2	0	2	1	0	0	0	0	0	0	0	1	1	2	1	0	0	2	0	0	0	1	2	0	0	0	1	1	1	1	2	0	0	2	0	0	0	1	0	0	0	0	0
659	0	0	2	0	1	1	2	0	0	0	0	1	0	0	0	0	0	2	0	1	1	0	1	1	1	1	0	0	0	1	0	2	1	0	1	1	0	1	1	1	1	1	1	2	1	1	0	0	1
660	0	0	2	0	0	0	1	0	1	1	0	2	2	0	0	0	0	0	2	0	2	0	1	1	1	0	0	1	1	2	0	1	1	1	0	2	1	1	0	1	0	0	0	2	0	0	0	0	1
661	0	1	1	0	0	0	2	0	2	1	0	1	2	1	1	0	0	0	2	0	2	0	0	2	0	2	0	0	0	1	1	1	0	0	0	2	1	1	0	0	0	0	0	2	0	2	0	0	0
662	0	0	2	0	1	1	1	0	0	0	1	1	0	0	1	1	0	2	0	2	0	0	1	1	0	0	0	0	2	0	0	0	0	0	2	0	1	0	1	2	1	0	0	1	0	0	0	0	0
663	1	2	0	1	0	0	2	0	2	1	0	0	1	1	1	0	0	0	1	0	2	0	1	1	1	2	0	1	1	1	2	0	1	0	1	1	1	0	2	1	1	0	0	1	0	0	0	0	0
664	1	1	1	1	0	0	1	0	1	1	1	0	0	0	0	0	0	0	2	0	2	0	0	2	0	1	0	1	1	1	2	0	2	0	0	2	2	0	1	1	0	0	0	1	0	0	0	2	2
665	0	1	1	0	0	0	1	0	1	1	1	0	0	0	0	0	0	1	1	0	2	0	0	2	0	1	0	0	0	1	0	1	2	0	0	2	1	0	0	2	1	0	0	2	0	0	0	0	1
666	0	2	0	0	0	0	2	0	1	1	0	0	2	2	2	0	0	1	1	2	1	0	0	2	1	1	0	0	0	1	0	0	1	0	0	2	2	0	0	2	0	0	0	1	0	0	0	0	0
667	1	2	0	1	0	0	1	0	1	1	1	0	0	0	0	0	0	1	0	2	1	2	0	2	0	1	0	1	1	1	2	0	2	1	1	1	1	0	1	1	0	0	0	2	0	0	0	0	1
668	0	2	0	0	0	0	2	1	2	1	0	0	0	0	0	0	0	0	1	0	1	0	0	2	0	1	0	1	1	1	2	1	1	1	2	0	1	0	0	1	0	0	0	2	0	2	0	0	1
669	1	1	1	0	0	0	2	1	1	1	0	0	2	2	2	1	0	2	0	1	2	0	0	2	0	2	0	1	1	1	1	0	2	1	1	1	1	0	0	1	0	0	0	1	0	0	0	0	0
670	0	1	1	0	1	1	2	1	2	2	0	1	1	0	0	0	0	1	1	0	1	0	1	2	0	0	0	1	1	1	2	0	0	1	0	2	1	1	0	1	0	0	0	2	0	0	0	0	1
671	0	1	1	0	1	1	1	0	0	0	0	0	0	0	0	0	0	2	0	1	2	0	0	2	0	1	0	2	2	1	1	0	1	1	0	2	2	0	0	1	0	0	0	2	0	1	0	1	1
672	0	0	2	0	0	0	2	1	1	1	0	0	0	0	0	0	0	1	2	1	2	0	0	2	0	2	0	0	0	1	0	1	1	1	1	1	1	1	0	0	0	0	0	2	0	2	0	0	1
673	0	1	2	0	0	0	1	0	1	0	2	0	0	0	0	0	0	0	2	1	2	0	0	2	0	1	0	0	0	2	0	0	2	1	2	1	0	1	0	0	0	0	0	1	0	1	0	0	0
674	0	0	2	0	1	1	2	0	2	2	0	1	1	1	1	0	0	0	2	0	2	0	0	2	0	0	0	0	1	0	0	1	1	1	0	2	2	0	1	0	0	1	1	2	1	1	0	0	1
675	0	1	2	1	0	0	2	1	2	2	0	1	1	1	1	0	0	1	1	0	2	0	0	2	1	0	0	1	1	1	1	1	1	0	1	1	0	0	1	1	0	1	1	2	0	0	0	0	0
676	0	1	2	0	1	1	2	0	2	0	1	0	0	0	0	0	0	1	0	0	0	0	0	2	0	0	0	1	2	0	1	1	1	0	0	2	2	0	0	2	1	1	0	1	0	1	0	0	1
677	0	1	2	0	0	0	2	0	2	1	0	0	0	0	0	0	0	0	2	0	1	0	0	2	1	1	0	0	0	1	1	0	2	1	0	2	1	0	0	2	0	0	0	1	0	0	0	0	0
678	0	1	2	1	0	0	1	1	2	2	0	0	0	0	0	0	0	1	1	0	2	0	0	2	1	0	1	0	0	1	0	1	2	0	1	1	2	0	2	1	0	0	0	2	0	0	0	0	0
679	0	1	1	0	1	1	2	1	2	1	0	0	0	0	0	0	0	0	2	0	2	0	0	2	0	2	0	1	1	1	1	0	2	0	1	1	2	0	1	1	0	1	1	2	1	1	0	0	1
680	1	2	1	0	0	0	1	1	1	1	1	1	1	0	0	0	0	2	0	1	1	0	0	2	0	0	0	1	2	0	0	1	1	0	1	1	2	0	0	2	0	0	0	2	0	1	0	0	2
681	0	0	2	0	0	0	1	1	2	2	1	1	1	1	1	0	0	0	1	0	1	0	0	2	0	1	0	0	1	0	0	1	1	1	1	1	1	0	0	2	0	0	0	0	0	1	0	0	0
682	1	1	1	0	1	1	2	1	2	2	0	0	1	1	0	0	1	0	2	1	2	0	1	1	1	0	0	0	0	2	0	0	1	2	1	1	1	0	0	2	0	0	0	1	0	0	0	0	0
683	0	1	1	1	0	0	2	1	1	1	0	0	1	0	0	1	0	2	0	1	1	0	0	2	0	1	0	0	0	2	0	0	2	2	1	2	1	0	1	2	2	0	0	1	0	1	0	0	1
684	1	2	0	1	0	0	2	1	2	1	0	0	1	1	1	0	0	0	1	1	1	0	1	1	1	1	0	1	1	1	1	0	1	1	1	1	2	1	0	1	0	0	0	2	0	0	0	0	0
685	0	0	2	0	0	0	2	0	2	1	0	1	0	0	1	1	0	1	1	1	1	1	0	2	0	1	1	0	1	2	0	1	0	0	0	2	1	0	1	2	1	0	0	2	0	0	0	0	0
686	0	1	1	0	1	1	1	0	1	1	1	0	1	1	1	0	0	0	2	0	2	0	0	2	0	1	0	2	1	1	1	1	1	0	0	2	1	0	2	1	1	0	0	1	0	1	0	2	2
687	0	1	2	1	0	0	2	0	2	1	0	1	2	2	2	0	0	1	2	1	2	0	0	2	1	2	1	1	1	0	1	0	0	0	0	2	1	0	1	1	0	1	0	1	0	0	1	0	2
688	0	2	1	0	0	0	2	1	1	1	0	0	0	0	0	0	0	1	1	1	1	0	0	2	0	1	0	2	2	0	1	2	1	0	1	1	1	0	1	1	0	2	2	2	1	1	1	0	2
689	0	2	0	1	0	0	2	1	1	1	0	0	0	0	0	0	0	0	2	0	2	0	0	2	0	0	0	0	0	2	0	1	1	1	1	1	2	0	1	1	0	0	0	1	0	0	0	0	0
690	0	1	1	0	0	0	2	0	2	1	0	1	2	2	2	0	0	0	2	0	2	1	0	2	0	1	1	1	1	0	0	0	0	0	0	2	1	0	0	1	0	0	0	2	1	0	0	0	2
691	0	1	2	0	0	0	2	0	0	0	0	1	1	0	0	0	0	1	1	0	2	0	0	2	1	1	0	1	1	1	0	1	2	0	1	1	2	0	0	1	0	0	0	1	0	0	0	1	1
692	1	1	2	0	0	0	2	1	2	2	0	0	1	0	0	0	0	1	0	1	0	0	0	2	0	0	0	0	2	0	0	0	1	1	2	0	0	1	1	0	0	0	0	0	1	0	1	0	1
693	0	0	2	0	1	1	2	0	1	1	1	0	0	0	0	0	0	0	2	1	2	0	1	1	0	2	0	0	1	1	0	2	2	0	2	0	1	0	1	1	0	0	0	2	0	0	1	0	1
694	1	1	2	0	1	1	2	0	1	0	1	0	0	0	0	0	0	0	1	0	1	0	0	2	0	0	0	0	1	1	0	1	1	0	0	2	1	0	1	1	0	0	0	2	1	1	0	0	0
695	0	0	2	1	0	0	2	0	1	1	0	0	0	0	0	0	0	1	1	0	1	0	0	2	1	2	1	0	0	1	1	0	0	0	0	2	2	0	1	1	0	0	0	2	1	0	1	0	2
696	1	2	1	1	0	0	2	0	2	1	1	0	0	0	0	0	0	1	1	1	1	0	1	1	1	1	0	0	0	2	0	2	1	0	1	1	1	1	0	1	0	0	0	1	0	0	0	0	2
697	0	1	0	0	0	0	2	0	2	2	0	1	1	0	0	0	0	2	0	1	2	0	1	1	1	1	0	0	0	1	0	1	2	0	2	2	1	0	1	2	1	1	1	2	0	0	0	0	1
698	1	1	1	1	0	0	1	0	1	1	1	1	2	2	2	0	0	0	2	0	2	0	0	2	0	1	0	1	1	1	0	0	1	1	0	2	1	1	0	1	0	0	0	1	0	1	0	0	1
699	0	0	2	0	1	1	1	0	1	0	2	0	1	1	1	0	0	1	1	1	2	0	0	2	0	1	0	0	0	2	0	1	1	0	1	1	1	1	0	1	0	0	0	1	0	1	0	1	2
700	0	2	0	0	0	0	2	0	2	2	0	0	1	1	1	0	0	0	2	0	2	0	0	2	0	0	0	0	1	1	0	0	0	1	0	2	1	0	0	2	0	0	0	1	0	0	1	0	1
701	0	1	1	1	0	0	2	0	1	0	1	0	0	0	0	0	0	1	1	0	0	0	0	2	0	1	0	1	1	2	0	1	1	0	1	1	1	0	1	1	0	0	0	2	0	1	1	1	2
702	0	2	0	0	0	0	2	0	2	1	0	2	2	1	1	0	0	0	2	0	2	0	1	1	0	0	0	1	1	0	1	0	2	0	1	1	1	1	0	1	0	1	1	2	1	0	0	0	0
703	0	0	2	0	0	1	2	0	1	1	0	1	1	1	2	1	0	1	1	1	1	0	0	2	0	2	0	1	1	1	0	1	2	1	1	0	0	0	2	1	1	0	0	1	0	1	0	0	0
704	0	2	2	0	0	0	2	0	1	0	0	0	1	1	1	1	0	0	2	0	2	0	0	2	0	1	0	1	1	0	1	0	1	0	1	1	1	0	0	0	0	0	0	2	0	1	2	0	2
705	0	1	2	1	0	0	1	0	1	1	0	0	1	1	1	1	0	2	0	1	0	0	0	2	0	1	0	0	0	1	1	1	0	0	1	1	1	1	0	1	0	0	1	2	1	0	0	0	1
706	1	2	1	0	0	0	2	1	1	1	0	1	2	2	2	0	0	2	0	1	1	0	1	1	0	2	0	1	1	1	0	0	2	0	2	0	1	0	0	1	0	1	0	1	0	1	0	0	1
707	0	0	2	0	0	0	0	0	1	1	0	0	0	0	0	0	0	0	2	0	1	0	1	1	1	1	0	1	1	1	0	0	2	0	0	2	1	0	1	2	1	0	0	2	0	1	0	1	1
708	0	1	1	1	0	0	2	0	0	0	0	0	0	0	0	0	0	1	1	0	2	0	0	2	0	1	0	0	0	1	0	0	2	2	1	2	2	0	0	2	0	1	1	2	2	0	0	0	1
709	0	1	1	1	0	0	2	0	2	1	1	0	0	0	0	0	0	0	2	0	2	0	0	2	0	1	0	0	1	0	0	1	2	0	0	2	2	0	1	1	1	1	1	2	1	0	0	0	1
710	1	0	2	0	0	0	1	0	1	0	2	0	1	1	1	0	0	1	1	0	2	0	0	2	0	1	0	0	1	1	0	2	1	0	0	2	2	0	0	2	0	1	0	1	0	1	0	0	1
711	0	1	2	1	0	0	1	1	1	1	0	0	0	0	0	0	0	1	1	1	2	0	1	1	0	1	0	0	1	1	1	1	1	1	0	2	2	0	1	1	1	0	0	2	2	0	0	0	1
712	1	0	1	0	0	0	2	0	1	0	0	0	1	1	1	0	0	1	1	1	1	0	0	2	0	1	0	0	0	1	1	0	0	0	0	2	2	0	0	1	0	1	1	2	1	1	0	0	1
713	0	1	1	0	1	1	1	0	2	1	0	0	0	0	0	0	0	2	1	0	2	0	0	2	0	1	1	0	0	0	0	2	2	1	0	2	1	1	0	0	0	1	1	2	1	1	0	0	1
714	0	1	2	0	0	0	1	0	1	1	1	0	1	1	1	0	0	2	0	1	1	0	1	1	1	1	0	0	0	2	0	1	2	2	1	1	2	0	2	0	0	0	1	1	1	0	0	0	0
715	0	1	2	0	0	0	2	0	1	1	0	0	1	1	1	1	0	2	0	2	1	0	1	1	1	1	0	0	1	1	0	2	2	0	1	1	1	1	0	1	0	1	1	1	0	1	1	1	1
716	0	2	1	0	0	1	1	0	1	1	1	0	2	1	1	1	0	1	1	1	1	0	0	2	0	0	0	0	0	2	0	1	1	0	1	1	0	0	1	1	0	1	1	2	1	1	0	0	0
717	0	2	0	0	0	0	2	1	2	2	0	0	0	0	0	0	0	1	1	0	2	0	1	1	0	1	0	1	1	2	0	0	2	2	0	2	1	0	0	1	0	0	0	0	0	1	0	0	0
718	0	2	0	0	0	0	1	0	0	0	2	0	0	0	0	0	0	0	1	0	1	0	0	2	0	2	0	0	0	2	1	0	1	0	1	1	1	0	0	2	0	0	0	2	1	0	0	1	2
719	0	2	0	0	0	0	1	0	1	0	1	0	0	0	0	0	0	1	1	1	1	0	1	1	0	2	0	2	2	0	1	1	2	0	1	1	1	1	1	0	0	0	0	1	0	0	0	0	1
720	0	1	1	0	0	0	2	1	2	1	0	0	0	0	0	0	0	1	1	1	1	0	0	2	0	1	0	1	2	0	1	0	1	0	0	2	1	0	1	2	1	0	0	2	1	0	0	0	0
721	0	1	2	1	0	0	2	1	2	2	0	2	2	0	0	0	0	0	1	0	2	0	0	2	0	2	0	0	0	1	1	0	2	1	1	1	2	0	1	1	1	1	1	1	1	1	1	1	2
722	0	0	2	1	0	0	2	0	2	1	0	0	0	0	0	0	0	1	1	1	2	0	0	2	0	1	0	2	2	1	1	2	2	0	1	1	1	0	2	0	1	1	1	2	1	1	1	0	1
723	0	2	0	0	0	0	2	1	2	2	0	1	2	1	1	0	0	1	1	1	1	0	0	2	0	1	1	0	1	0	0	1	2	1	0	2	1	0	0	1	0	1	1	2	0	0	0	0	0
724	0	0	2	0	0	0	2	0	2	0	1	0	0	0	0	0	1	2	0	1	1	0	1	1	0	0	0	0	0	1	0	0	2	1	1	1	1	0	0	1	0	1	0	1	0	0	0	0	0
725	0	1	1	0	0	0	1	1	1	1	1	0	0	0	0	0	0	1	1	0	1	0	0	2	0	1	0	0	0	2	0	0	1	0	0	2	1	0	0	2	0	0	0	1	0	1	0	0	0
726	1	2	1	0	0	0	2	1	2	1	0	0	0	0	0	0	0	0	2	0	2	0	1	1	0	2	0	0	0	1	0	1	1	1	1	2	2	0	1	1	0	0	0	2	0	1	0	0	0
727	0	2	1	0	0	0	1	0	1	0	1	0	1	1	1	0	0	1	1	0	1	0	0	2	0	2	0	0	0	2	1	0	1	0	1	1	2	0	1	1	0	0	0	1	0	0	0	1	1
728	0	0	2	0	1	1	1	1	2	2	1	0	2	1	1	0	0	0	2	1	2	0	1	1	1	1	0	0	1	1	0	1	2	1	0	2	1	0	1	1	0	0	0	1	0	0	0	0	1
729	1	2	0	0	1	1	1	1	1	1	0	0	1	1	1	0	0	0	2	0	2	0	0	2	0	0	0	0	0	2	1	0	0	0	0	2	2	0	1	1	0	1	1	2	1	0	0	0	1
730	0	0	2	0	0	0	2	0	1	1	0	1	1	0	0	0	0	0	2	0	2	0	0	2	0	1	0	0	1	1	1	1	1	2	1	1	2	0	1	0	0	2	2	2	1	1	0	0	1
731	0	1	1	0	0	0	2	0	2	1	0	0	2	1	1	0	0	1	0	0	0	0	0	2	0	0	0	1	2	0	1	1	1	0	0	2	1	1	0	1	0	0	0	0	0	0	0	0	2
732	0	2	0	1	0	0	2	0	2	1	1	0	0	0	0	0	1	0	2	1	2	0	0	2	0	0	0	0	1	1	0	1	1	1	1	1	1	0	1	2	1	0	0	1	1	0	0	0	0
733	0	1	1	1	0	0	2	0	2	0	0	0	1	1	1	0	0	1	1	1	1	0	0	2	1	0	0	0	0	2	2	0	2	2	1	1	0	0	1	1	0	0	0	1	1	0	0	0	1
734	0	2	0	0	0	0	2	0	1	0	1	0	1	1	1	0	0	1	2	0	2	1	0	2	0	1	0	1	2	1	0	0	0	0	0	2	1	0	2	0	0	1	1	2	2	2	0	0	1
735	0	1	1	1	0	0	1	2	2	2	0	0	1	1	1	1	1	2	0	1	1	0	0	2	0	0	0	2	1	1	1	1	2	1	0	2	1	0	0	2	0	0	0	2	0	2	0	1	0
736	0	2	2	0	1	1	1	0	1	1	2	1	1	0	0	0	1	1	1	1	1	0	0	2	0	2	0	0	0	2	1	0	1	1	1	1	1	1	0	1	0	1	1	2	0	0	0	0	1
737	0	0	2	0	1	1	2	1	2	2	0	0	0	0	0	0	0	1	1	0	1	0	0	2	0	1	0	0	0	2	1	0	2	0	0	2	2	0	0	2	0	1	1	1	1	1	0	0	0
738	1	2	0	0	0	0	1	0	1	1	1	1	1	0	0	1	0	1	1	1	2	1	0	2	0	0	0	2	2	2	0	0	2	1	1	1	1	0	1	1	0	2	1	2	1	0	0	0	1
739	0	0	2	1	1	1	2	0	2	2	0	0	1	1	1	0	1	0	2	1	2	0	0	2	0	1	0	0	0	2	0	1	1	0	2	1	1	0	2	0	0	0	0	1	1	0	0	0	1
740	0	1	2	1	0	0	2	0	2	2	0	1	2	1	1	1	0	1	1	1	2	0	0	2	0	1	0	0	1	1	0	0	1	1	0	2	0	0	1	1	0	0	0	1	0	0	0	0	1
741	0	1	2	0	0	0	2	0	2	1	0	0	1	0	0	1	1	2	0	1	1	0	0	2	0	2	0	0	0	2	0	1	1	0	0	2	1	0	2	0	0	0	0	1	1	0	0	0	0
742	1	0	2	1	0	0	2	1	2	2	0	0	0	0	0	0	0	1	1	1	2	0	0	2	0	1	1	0	0	1	0	1	2	0	0	2	1	0	2	0	1	0	0	2	0	2	0	1	2
743	0	0	2	0	0	0	1	0	1	1	0	0	1	1	0	0	0	1	1	1	2	0	1	1	1	1	1	0	0	1	1	0	1	0	1	1	2	0	0	1	0	0	0	1	0	0	1	0	1
744	0	1	1	1	0	0	1	0	1	1	1	0	0	0	0	0	0	0	2	0	2	0	1	1	0	1	0	0	0	2	0	0	0	0	0	2	1	1	0	1	0	1	0	1	1	0	0	0	2
745	0	1	1	1	0	0	2	0	1	0	1	1	1	0	0	0	0	1	0	0	0	0	0	2	0	1	0	0	0	2	0	2	1	0	0	2	2	0	0	2	0	0	1	2	1	1	0	0	2
746	0	1	2	1	0	0	2	0	2	1	0	1	1	0	0	0	0	1	1	0	1	0	0	2	0	0	0	0	0	2	0	1	2	0	1	1	1	0	1	2	1	1	1	2	1	1	1	1	2
747	1	1	1	1	0	0	1	1	2	2	0	1	1	1	1	0	0	0	2	0	2	0	0	2	0	1	0	1	2	0	1	0	1	1	0	1	1	0	1	1	0	0	0	2	0	0	0	0	0
748	0	2	0	0	0	0	2	1	2	2	0	1	0	0	1	1	0	0	2	1	2	0	0	2	0	0	1	1	1	1	0	0	2	0	0	2	2	0	1	2	1	0	0	2	1	0	0	0	0
749	0	1	1	0	0	0	1	0	0	0	1	2	2	0	0	1	0	1	1	1	1	0	1	1	1	2	0	1	1	1	1	0	2	1	1	1	1	0	1	1	0	0	1	2	1	0	0	0	1
750	0	1	1	0	1	1	0	0	0	0	2	0	0	0	0	0	0	0	1	0	2	0	0	2	0	0	0	0	1	1	0	2	1	0	2	0	1	0	0	1	0	0	0	2	0	0	0	0	1
751	0	2	0	1	0	0	0	0	1	1	1	1	2	1	1	0	1	2	1	0	1	0	0	2	0	0	0	1	1	2	0	1	0	0	0	2	1	0	1	1	0	0	0	2	0	0	0	0	0
752	1	1	1	1	1	1	2	0	2	1	1	0	1	0	0	0	0	0	1	0	2	0	0	2	0	1	0	0	0	2	0	1	1	1	0	2	0	0	2	0	0	0	0	2	0	1	0	0	2
753	0	2	0	0	0	0	2	0	1	1	0	0	0	0	0	0	0	2	0	1	2	0	0	2	0	1	1	0	0	1	1	0	0	0	0	2	1	0	1	1	0	0	0	1	0	0	0	0	0
754	0	2	2	0	1	1	2	0	1	0	1	0	0	0	0	0	0	0	2	0	2	0	0	2	1	0	0	1	2	0	0	2	2	0	1	1	1	0	2	0	0	0	0	1	0	0	0	0	0
755	0	1	1	1	0	0	2	0	1	0	0	1	2	1	1	1	0	0	1	0	2	0	0	2	0	1	0	1	1	1	1	1	2	0	0	2	2	0	1	1	0	1	1	1	1	2	0	0	0
756	0	2	0	1	0	0	2	0	1	1	0	0	1	1	1	0	0	2	0	1	1	0	0	2	0	1	0	0	0	2	0	0	2	1	1	1	1	0	0	0	0	0	0	2	0	2	0	0	1
757	0	1	2	0	0	0	1	0	0	0	1	0	0	0	0	0	0	1	1	1	1	0	0	2	1	0	0	1	2	0	1	2	2	0	1	1	1	0	2	0	0	0	0	2	0	0	1	0	1
758	0	1	2	0	1	1	1	1	2	2	1	0	0	0	0	0	0	1	1	0	2	0	0	2	1	1	0	1	1	1	1	1	2	0	1	1	2	0	0	2	0	0	0	1	0	1	0	1	1
759	1	0	2	1	1	1	2	0	1	1	0	1	2	2	2	0	0	1	1	1	1	0	1	1	0	2	1	1	1	1	0	1	1	1	1	2	2	0	0	2	0	1	1	2	0	0	0	0	0
760	0	0	2	2	1	1	1	0	1	0	1	0	1	1	1	0	0	0	2	0	2	0	1	1	1	2	0	1	1	1	2	0	1	2	1	1	2	0	0	1	0	0	0	2	0	0	0	0	1
761	0	1	2	1	0	0	2	0	2	0	0	0	2	2	2	0	0	1	0	1	0	0	0	2	1	1	0	0	1	0	0	0	1	2	2	1	1	0	0	1	0	0	0	1	1	0	0	0	1
762	0	1	1	0	0	0	1	0	1	0	1	1	0	0	0	0	0	2	1	0	2	0	0	2	0	1	0	0	1	0	0	0	1	1	0	2	1	0	1	1	0	2	2	2	1	1	1	0	1
763	0	1	2	0	0	0	2	1	2	1	0	1	2	2	2	0	0	1	1	1	0	0	0	2	0	1	0	1	1	2	0	2	2	0	2	0	1	0	2	0	0	1	0	0	2	0	1	1	2
764	0	0	2	0	0	0	1	1	1	1	0	1	2	0	0	0	0	1	1	1	1	0	0	2	0	1	0	0	1	0	0	0	0	0	0	2	1	0	1	1	0	0	0	1	0	0	0	1	1
765	0	2	0	1	0	0	1	0	0	0	1	0	2	1	1	0	0	1	1	1	1	0	0	2	0	0	0	1	1	1	1	2	2	0	0	2	1	2	0	1	1	1	1	2	0	0	0	0	0
766	0	0	2	1	1	1	1	1	2	2	0	0	1	1	1	0	0	1	1	0	2	0	0	2	0	1	0	1	2	0	1	0	1	0	2	0	0	1	1	0	0	0	0	2	0	0	0	0	1
767	0	1	1	0	0	0	1	1	2	2	0	1	1	0	0	1	0	0	1	1	1	0	0	2	0	0	0	0	1	0	0	0	0	0	0	2	1	0	0	1	0	0	0	2	0	0	0	1	2
768	0	2	1	0	0	0	1	0	0	0	0	0	1	0	0	0	0	1	1	0	2	0	0	2	0	1	0	1	1	1	1	0	1	1	1	1	1	0	0	1	0	0	0	1	1	1	0	0	1
769	0	2	1	0	0	0	2	0	2	1	0	0	0	0	0	0	0	0	2	0	2	1	1	1	0	0	0	0	0	1	1	2	2	0	1	1	2	0	1	0	0	0	0	1	0	0	0	0	0
770	0	1	2	1	0	0	1	0	0	0	0	0	0	0	0	0	0	1	1	0	1	0	0	2	0	1	0	0	0	1	1	0	0	1	0	2	2	0	1	1	0	0	0	0	0	0	0	0	1
771	0	2	0	0	0	0	1	0	1	1	1	1	1	0	0	0	0	1	1	2	1	1	0	2	0	1	0	1	1	1	1	0	2	2	1	1	2	0	0	2	0	0	0	0	0	0	0	0	0
772	1	0	2	2	1	1	1	0	1	1	2	2	2	0	0	0	0	1	1	0	1	0	0	2	0	1	0	2	2	2	0	1	1	2	1	1	1	0	1	1	0	2	2	2	1	1	0	0	1
773	0	0	2	0	1	1	2	0	2	2	0	0	1	1	1	0	1	2	1	0	1	0	2	0	0	0	0	0	0	2	0	0	1	1	1	1	1	0	0	0	0	0	0	0	0	0	0	0	2
774	1	1	2	1	0	0	1	0	0	0	0	0	0	0	0	0	0	0	2	0	2	0	1	1	1	1	0	0	0	2	0	0	2	1	1	1	2	0	0	1	0	0	0	2	0	1	0	0	0
775	1	2	2	0	1	1	1	0	1	1	1	0	2	1	1	0	0	0	2	1	2	0	0	2	0	1	0	0	0	2	0	0	2	2	0	2	2	0	0	1	0	0	0	2	1	1	0	0	0
776	0	2	1	2	0	0	2	0	2	1	1	0	1	0	0	0	0	2	0	1	0	0	0	2	0	0	0	1	1	1	1	1	1	1	1	1	2	0	0	1	0	0	0	2	0	2	0	0	1
777	1	1	1	0	0	0	1	0	0	0	0	0	1	1	1	0	0	1	1	1	2	0	0	2	0	2	0	0	0	0	0	2	2	0	1	1	0	1	0	0	0	1	1	2	1	2	1	1	2
778	0	1	1	0	0	0	0	0	1	1	1	0	1	1	1	0	0	1	1	1	2	0	1	1	1	1	0	0	0	1	0	1	2	1	1	0	1	0	0	1	0	0	0	2	0	0	0	0	1
779	0	2	1	0	0	0	1	0	1	1	1	1	1	0	0	0	0	1	1	1	0	0	0	2	0	0	1	1	1	2	0	0	1	1	1	1	1	0	1	1	0	1	1	2	0	0	1	0	1
780	1	0	2	0	0	0	2	0	2	0	1	0	1	1	1	0	0	1	1	1	1	0	0	2	0	0	0	1	1	2	0	1	1	0	2	1	2	0	0	2	0	1	0	1	1	0	0	0	1
781	1	0	2	0	2	2	2	0	2	1	1	0	0	0	0	0	0	1	1	1	1	0	0	2	0	0	0	1	1	2	0	0	0	1	0	2	2	0	2	0	0	0	0	2	0	0	0	0	0
782	0	0	2	1	0	0	2	1	2	2	0	0	1	1	1	0	0	1	0	1	2	0	1	1	0	0	0	2	2	1	1	0	1	1	0	2	0	0	1	0	0	0	0	2	1	0	0	0	1
783	0	1	1	1	0	0	2	1	2	2	0	1	1	1	1	0	1	2	1	0	1	0	0	2	1	2	0	1	2	0	1	0	1	1	1	1	1	0	1	1	0	0	0	2	1	0	0	1	2
784	0	0	2	0	0	0	1	0	0	0	0	0	1	1	1	0	0	0	2	1	2	0	0	2	0	1	0	0	0	2	0	0	1	1	0	2	2	0	1	1	0	0	0	0	0	0	0	0	0
785	0	2	1	0	0	0	1	1	1	1	1	0	1	1	1	0	0	0	2	1	2	0	0	2	0	1	0	0	0	2	0	0	2	0	0	2	1	0	0	2	0	0	0	1	0	0	0	0	0
786	1	2	1	0	0	0	2	1	1	1	0	0	2	1	1	0	0	1	1	1	1	0	1	1	1	1	0	1	1	2	0	1	2	0	1	1	1	0	1	1	0	1	1	1	1	1	0	0	1
787	0	1	2	1	0	0	2	0	1	0	1	1	1	0	0	0	0	0	2	1	2	0	0	2	0	1	0	2	1	1	1	2	1	0	1	1	2	0	0	2	0	0	0	1	0	1	1	0	2
788	0	2	1	0	0	0	1	0	0	0	1	1	2	2	2	0	0	0	2	0	2	0	0	2	0	2	1	0	0	1	0	1	1	0	0	2	0	0	1	1	0	0	0	2	0	1	0	0	1
789	1	1	1	1	0	0	2	1	2	1	0	0	0	0	0	0	0	0	2	0	2	0	0	2	0	1	0	0	0	1	1	1	1	0	0	1	1	0	0	1	0	0	0	1	1	0	0	0	0
790	0	1	2	1	0	0	1	1	2	2	1	1	1	1	1	0	0	1	1	1	1	0	0	2	0	1	0	1	1	0	1	2	2	0	2	0	2	0	0	2	0	1	0	1	0	0	0	0	1
791	0	1	2	0	0	0	1	0	0	0	0	1	2	2	2	0	0	0	2	1	2	0	0	2	0	2	0	0	0	2	0	2	2	0	0	2	2	0	0	2	0	0	0	1	1	1	0	0	1
792	0	1	1	0	0	0	1	2	2	2	0	0	1	1	2	0	0	1	1	1	1	0	1	1	0	1	0	0	1	1	1	1	1	0	1	1	1	0	0	0	0	1	0	1	1	0	0	1	0
793	0	0	2	0	2	2	1	0	1	1	0	1	2	1	1	1	0	2	0	1	0	0	0	2	1	2	0	1	0	1	1	1	1	0	0	2	0	0	1	1	0	0	0	2	1	0	0	0	2
794	1	2	1	0	1	1	2	0	2	1	0	1	0	0	1	1	0	0	2	0	2	0	1	1	0	1	0	0	0	2	0	0	1	0	1	1	1	0	2	0	0	0	0	2	1	1	0	0	0
795	0	1	1	0	0	0	2	0	0	0	0	0	0	0	0	0	0	0	2	1	2	0	0	2	0	1	0	2	2	1	1	1	1	2	1	1	1	0	1	1	0	0	0	1	0	0	0	0	0
796	1	2	0	0	0	0	1	1	2	2	0	0	1	1	1	0	0	1	2	1	2	0	0	2	0	0	0	0	0	2	1	0	1	0	0	2	2	0	0	2	0	1	1	2	0	2	1	0	2
797	0	1	2	1	0	0	1	1	1	1	0	0	1	1	1	0	0	2	0	1	2	0	0	2	0	2	0	2	2	1	0	0	2	1	1	1	2	0	0	2	0	1	0	1	0	0	1	0	1
798	0	1	2	0	1	1	1	1	2	2	0	1	1	0	0	0	0	0	2	1	2	0	1	1	1	2	0	0	0	1	1	0	1	1	1	1	2	0	0	2	0	0	0	1	1	0	0	0	0
799	1	1	1	0	0	0	2	0	2	2	0	1	0	0	0	0	0	0	1	2	1	0	0	2	0	0	0	1	1	1	2	1	1	0	0	2	0	0	1	0	0	0	0	1	0	0	0	0	1
800	0	2	1	0	0	0	2	1	1	1	0	0	0	0	0	0	1	1	1	0	2	0	0	2	0	1	0	0	1	1	1	0	0	1	0	2	2	0	1	1	0	1	1	2	0	0	0	0	2
801	0	1	2	1	0	0	2	1	2	1	0	1	1	0	0	0	0	1	2	1	2	0	0	2	1	0	0	1	2	0	1	0	2	1	1	1	0	0	1	1	0	1	0	0	2	0	0	1	1
802	0	0	2	0	2	2	1	1	1	1	1	0	0	0	0	0	0	0	2	0	2	0	1	1	1	1	0	1	2	0	0	0	2	2	1	1	1	0	1	0	0	0	0	1	0	0	0	0	0
803	0	1	1	0	0	0	2	0	1	1	0	0	1	1	1	0	0	1	1	1	2	0	0	2	1	2	0	2	2	1	1	0	0	0	0	1	2	0	1	1	0	2	2	2	1	1	0	1	2
804	0	1	1	0	0	0	2	1	2	2	0	0	0	0	0	0	0	0	2	0	2	0	0	2	0	1	0	0	0	2	2	0	1	0	0	2	1	0	1	2	1	0	0	1	0	0	0	1	1
805	0	2	0	0	0	0	2	0	2	1	0	0	0	0	0	0	0	2	0	2	0	1	0	2	0	0	0	0	0	1	1	0	1	0	1	1	2	0	1	1	0	0	0	1	0	0	0	0	1
806	1	1	1	0	0	0	2	0	2	1	1	1	1	0	0	1	0	1	1	0	0	1	1	1	0	1	1	1	1	0	0	0	1	1	0	2	2	0	0	2	0	0	0	2	1	1	0	1	1
807	0	2	1	1	0	0	1	0	2	2	0	0	0	0	0	0	0	2	1	0	1	0	0	2	0	1	0	2	2	1	1	1	2	2	2	1	1	0	0	1	0	1	0	1	0	1	0	2	2
808	0	1	2	0	1	1	2	0	2	1	1	0	0	0	0	0	0	1	2	1	2	0	1	1	2	2	0	1	1	2	0	0	2	2	1	1	1	0	0	2	0	0	0	2	1	1	0	2	2
809	0	1	1	1	0	0	2	0	2	0	0	1	1	1	1	0	0	1	1	0	2	0	1	1	1	1	0	1	1	1	0	0	0	0	0	2	1	0	0	1	0	0	0	2	0	1	0	0	2
810	0	1	1	0	0	0	1	0	1	0	1	0	0	0	0	0	0	1	1	1	1	0	1	1	1	2	0	0	0	2	1	1	1	2	1	1	0	1	0	0	0	0	0	2	1	1	0	0	0
811	1	1	1	1	0	0	2	1	2	1	0	0	0	0	0	0	0	0	2	0	2	0	0	2	0	0	0	1	1	1	2	1	2	0	2	2	2	0	2	0	0	0	0	2	1	0	0	0	1
812	0	1	2	1	1	1	2	1	2	2	0	0	0	0	0	0	0	1	1	1	1	0	1	1	0	0	0	0	0	1	0	0	0	0	0	2	1	0	0	1	0	1	1	1	1	1	0	0	1
813	0	1	0	0	0	0	2	1	2	1	0	0	0	0	0	0	0	0	1	0	1	0	1	1	1	2	0	0	0	1	0	0	2	1	0	2	2	0	0	2	0	0	0	2	0	0	0	0	1
814	1	0	1	0	0	0	1	1	2	2	1	0	1	1	1	0	0	0	2	0	2	0	1	1	0	1	0	1	2	0	1	1	1	1	0	2	0	0	1	0	0	0	0	2	0	0	0	0	0
815	0	2	0	0	0	0	2	0	2	0	1	0	0	0	0	0	0	0	2	0	2	0	0	2	0	0	0	1	1	1	1	0	0	1	0	2	1	1	0	1	0	1	0	1	0	0	1	0	1
816	0	0	2	1	0	0	2	0	1	0	1	1	2	2	2	0	0	0	2	1	2	0	0	2	0	0	0	2	2	0	0	0	1	0	1	1	1	0	0	1	0	2	1	2	1	0	0	0	1
817	0	1	1	0	0	0	1	0	1	1	1	1	2	1	1	0	0	1	1	0	2	0	1	1	0	2	0	0	0	2	1	2	2	0	2	0	1	0	0	1	0	1	1	1	1	1	0	0	1
818	0	0	2	0	1	1	1	1	1	1	0	1	1	0	0	0	0	0	2	0	1	0	1	2	0	0	0	2	2	2	0	2	1	0	1	1	2	0	0	1	0	0	0	2	0	1	0	0	1
819	1	0	2	0	2	2	1	0	0	0	1	1	1	0	0	0	1	2	0	2	1	1	0	2	1	1	0	0	0	1	1	0	0	0	0	2	2	0	0	2	0	0	0	2	1	1	0	0	1
820	1	1	1	0	0	0	1	0	2	2	0	0	0	0	0	0	0	0	2	0	2	0	1	1	1	1	0	1	1	2	0	1	2	0	1	1	2	0	0	1	0	0	1	2	1	1	0	0	0
821	0	2	0	0	0	0	2	0	2	1	0	2	2	1	1	0	0	0	2	0	2	0	0	2	0	1	0	0	1	1	0	0	1	0	1	1	1	0	1	1	0	1	1	2	0	0	0	0	2
822	0	0	2	0	1	1	1	0	0	0	1	0	0	0	0	0	0	2	0	1	1	0	0	2	0	0	0	0	1	1	0	0	1	1	1	1	2	0	0	2	0	0	0	2	0	0	0	0	1
823	0	1	1	1	0	0	2	1	1	1	0	0	0	0	0	0	0	0	2	1	2	0	0	2	0	1	0	0	0	2	1	2	2	0	2	0	0	0	1	0	0	1	1	2	2	0	0	0	2
824	0	0	2	0	1	1	1	0	1	1	1	0	0	0	0	0	0	0	1	0	2	0	1	1	1	1	0	0	1	1	0	2	1	0	0	2	2	0	1	1	0	0	0	2	0	0	0	0	1
825	0	0	1	0	0	0	2	0	1	1	1	0	0	0	0	0	1	1	2	0	1	0	0	2	1	2	1	1	1	1	0	1	2	1	1	0	1	1	0	1	0	0	0	0	0	0	0	0	1
826	0	1	1	1	0	0	2	0	2	0	1	0	0	0	0	0	0	2	0	0	1	0	1	1	2	2	1	1	1	1	0	1	1	1	2	0	1	0	2	0	1	0	0	2	0	0	0	0	0
827	0	0	2	0	0	0	2	0	2	2	0	1	1	0	0	0	0	1	1	1	2	0	1	1	0	1	0	1	2	0	1	1	2	1	1	1	1	1	0	1	1	1	0	1	0	0	0	0	0
828	0	1	1	0	0	0	2	1	2	1	0	1	1	0	0	0	0	1	1	1	2	0	1	1	0	1	0	0	0	2	0	0	0	0	0	2	1	0	2	0	0	0	0	2	0	0	1	1	1
829	0	0	2	1	0	0	2	1	1	1	0	1	1	0	0	0	1	2	0	1	1	0	0	2	0	0	0	0	0	2	2	1	0	0	0	2	0	0	2	1	1	0	0	1	0	1	0	1	0
830	0	1	1	0	0	0	1	0	0	0	0	1	2	1	1	0	1	2	1	0	1	0	1	1	1	1	0	0	1	1	0	1	2	0	2	2	2	0	2	0	0	0	0	2	1	0	0	0	1
831	0	1	1	0	0	0	2	0	1	1	0	0	1	1	1	0	0	1	0	1	0	0	0	2	0	2	0	1	1	1	1	2	1	0	0	2	1	0	1	1	0	1	1	1	1	1	0	0	0
832	0	1	1	0	1	1	1	0	1	1	1	1	1	1	2	1	0	0	1	0	1	0	0	2	0	1	0	0	0	2	0	1	0	0	0	2	0	0	2	0	1	0	0	1	0	1	0	0	1
833	0	1	1	0	0	0	2	1	2	2	0	0	1	1	0	0	0	2	0	0	0	0	0	2	0	1	0	0	1	1	0	1	1	1	1	1	1	0	2	1	1	1	1	2	1	2	0	1	2
834	0	1	1	0	0	0	1	0	1	1	1	1	1	1	1	0	0	0	2	1	2	0	1	1	0	1	0	0	1	0	0	1	1	0	0	2	2	0	0	2	0	1	1	2	0	0	0	1	1
835	0	2	0	1	0	0	1	0	2	2	0	0	0	0	0	0	0	1	1	1	2	0	1	1	0	1	0	0	1	1	0	0	1	1	0	2	0	1	0	0	0	0	0	2	1	0	0	0	1
836	0	1	2	1	0	0	2	1	2	2	0	1	1	0	1	1	0	1	1	1	1	0	0	2	0	0	0	0	0	2	0	0	1	2	1	1	1	0	1	1	0	1	1	2	1	0	0	0	1
837	0	1	1	0	1	1	2	0	2	2	0	0	0	0	0	0	0	0	1	1	1	0	2	0	1	1	0	1	2	1	0	1	1	1	1	1	1	0	1	1	0	0	0	1	1	0	0	0	2
838	0	1	1	0	0	1	2	0	2	1	0	0	0	0	0	0	0	0	2	1	2	0	0	2	0	0	0	0	2	0	0	0	2	0	1	1	0	1	0	0	0	0	0	2	1	1	0	2	2
839	0	2	1	2	0	0	2	0	2	2	0	0	1	0	1	1	0	0	2	0	2	0	0	2	0	0	0	0	0	0	0	0	2	0	1	1	1	0	2	0	1	0	0	1	0	0	0	0	1
840	0	0	2	0	0	0	1	0	1	1	1	0	0	0	0	0	0	0	2	0	2	0	0	2	0	0	0	0	0	0	0	2	2	0	1	1	1	0	1	2	1	0	0	1	0	0	0	0	2
841	0	2	1	0	0	0	1	0	1	1	1	1	2	1	1	0	0	2	0	0	1	0	0	2	0	0	0	1	1	1	0	1	1	1	0	2	0	0	2	0	1	2	2	2	1	1	0	0	0
842	0	1	1	0	0	0	1	0	1	1	2	0	1	1	1	0	0	1	1	0	1	0	1	1	1	1	1	1	1	1	0	1	1	1	1	1	1	0	1	1	0	0	0	2	0	0	1	0	1
843	0	0	2	0	1	1	2	0	1	1	0	0	1	2	1	0	0	0	2	1	2	0	0	2	0	0	0	0	1	1	0	0	1	1	1	2	0	0	0	0	0	0	0	1	0	0	0	0	0
844	0	1	2	1	0	0	2	0	1	0	1	1	1	0	0	0	0	1	2	1	2	0	1	1	1	0	0	1	1	0	0	0	0	0	0	2	0	0	1	1	0	0	0	1	0	0	0	0	1
845	0	1	2	0	1	1	2	0	0	0	0	0	2	1	1	1	0	0	1	0	2	0	1	1	0	1	0	0	2	0	0	0	2	0	0	2	2	0	1	1	1	0	0	1	0	1	0	0	1
846	0	2	0	0	0	0	2	0	2	2	0	2	2	1	1	0	0	1	1	0	0	1	0	2	0	0	0	0	0	2	1	0	1	1	1	1	1	0	0	2	0	0	0	2	0	0	0	1	0
847	0	0	2	1	0	0	1	0	1	1	0	0	1	1	0	0	0	1	0	0	0	0	2	0	0	1	0	2	2	1	2	0	1	0	1	1	1	0	2	1	1	0	0	0	1	0	0	0	1
848	1	2	1	0	0	0	2	0	1	1	1	0	0	0	0	0	0	0	1	0	1	0	0	2	0	1	0	0	1	1	0	1	1	1	2	0	1	0	0	1	0	0	0	1	0	1	0	0	1
849	1	0	2	0	0	0	1	0	0	0	2	1	1	0	0	0	0	2	0	0	0	0	0	2	0	1	0	1	1	0	0	2	1	1	0	2	1	0	0	1	0	0	0	2	0	1	0	0	0
850	1	1	2	2	0	0	2	0	1	0	0	0	0	0	0	0	0	1	1	1	2	0	1	1	1	0	0	0	1	1	0	1	1	1	1	1	2	0	1	1	1	1	1	2	1	0	0	0	0
851	1	1	1	1	0	1	0	0	0	0	2	2	2	0	0	0	1	2	1	1	1	0	1	1	1	1	1	0	0	1	0	0	2	1	1	1	1	0	1	2	1	0	0	1	1	0	1	0	2
852	0	1	1	0	1	1	0	0	0	0	2	0	1	0	0	1	0	1	1	0	1	0	1	1	1	0	0	1	1	2	0	0	2	2	1	2	2	0	0	2	1	0	0	1	0	0	0	0	0
853	0	0	2	0	1	1	1	0	1	1	0	0	1	1	1	0	1	1	1	1	1	0	0	2	1	1	0	0	0	0	0	0	1	1	1	1	1	0	2	0	0	1	1	2	1	1	0	0	1
854	0	2	0	0	0	0	2	0	1	1	0	0	1	1	1	0	0	0	1	0	1	0	0	2	0	1	0	0	1	0	0	0	1	1	1	1	0	0	1	1	0	1	1	2	1	1	0	0	1
855	0	2	0	0	0	0	2	0	2	2	0	1	1	0	0	0	0	2	0	1	0	0	0	2	0	0	0	0	0	1	1	0	1	1	1	1	1	0	1	1	0	0	0	1	0	0	0	0	0
856	0	0	2	0	0	1	2	1	2	2	0	1	1	0	0	0	1	1	1	1	1	1	1	1	0	0	0	0	0	1	1	0	0	1	0	2	2	0	1	1	0	0	0	1	1	0	0	1	2
857	0	2	1	0	0	0	2	0	2	1	0	2	1	1	2	1	0	1	1	1	2	0	1	1	1	1	0	0	0	2	0	1	1	0	0	1	0	0	2	0	1	1	1	2	1	1	0	1	2
858	0	1	1	1	0	0	1	0	1	0	2	0	0	0	0	0	0	2	1	1	2	0	0	2	0	1	0	1	2	1	0	0	2	2	1	2	1	1	0	1	0	0	0	1	1	0	0	0	1
859	0	0	2	1	0	0	1	0	1	1	1	1	0	0	0	0	0	0	2	0	2	0	0	2	0	1	0	2	1	1	1	2	2	0	0	2	0	0	1	1	0	0	0	2	0	0	0	1	2
860	0	2	1	2	0	0	2	0	1	0	0	0	0	0	0	0	0	0	2	1	2	0	0	2	0	1	0	0	0	2	0	0	1	1	0	2	1	0	2	0	1	1	0	1	0	0	0	0	0
861	1	1	1	0	0	0	2	1	2	2	0	0	0	0	0	0	0	0	2	1	2	0	1	1	1	2	0	1	1	1	1	0	2	1	1	2	1	1	0	1	0	1	1	2	1	1	1	0	1
862	1	1	1	0	0	0	2	0	1	1	0	0	1	0	0	0	1	2	0	1	1	0	0	2	1	1	0	0	1	1	0	0	1	1	0	2	2	0	0	2	0	1	1	2	2	0	0	0	0
863	0	1	2	1	0	0	1	0	2	2	0	1	2	1	1	1	0	1	1	1	1	0	0	2	0	0	0	1	1	1	1	1	2	0	1	1	2	0	0	2	0	1	1	2	0	0	0	0	1
864	0	1	2	2	0	0	1	1	2	2	1	1	1	0	0	0	1	1	1	1	2	1	0	2	0	1	0	1	1	1	1	0	2	0	0	2	1	0	2	0	0	1	1	2	1	0	0	0	0
865	0	1	1	1	0	0	2	0	2	1	1	0	0	0	0	0	0	1	1	0	1	0	0	2	0	2	0	1	1	1	1	1	1	0	0	2	2	0	0	1	0	0	0	1	0	0	0	0	0
866	0	1	1	0	0	0	1	0	1	0	1	1	2	1	1	1	0	0	2	1	2	1	0	2	0	1	0	1	1	1	1	2	1	0	0	2	1	0	1	1	0	0	0	2	0	0	0	0	0
867	0	2	1	1	0	0	2	0	1	0	1	1	2	1	1	1	0	1	1	0	2	0	0	2	0	1	0	0	0	2	0	0	1	0	1	2	2	0	1	1	1	0	0	1	0	1	1	0	2
868	1	1	2	0	1	1	2	0	2	2	0	0	0	0	0	0	0	1	1	1	1	0	0	2	0	0	0	1	1	1	0	0	0	1	0	2	1	1	0	1	0	0	0	1	0	0	0	0	1
869	1	2	1	0	0	1	1	0	0	0	1	0	0	0	0	0	0	0	2	0	2	0	1	1	0	1	0	0	0	2	0	1	2	0	2	0	1	0	0	1	0	0	0	2	0	0	0	0	0
870	0	2	0	0	0	0	2	1	2	2	0	0	0	0	0	0	0	1	1	0	1	0	0	2	0	2	0	0	0	2	1	0	0	0	1	1	2	0	0	1	0	0	0	2	0	2	0	0	0
871	0	1	1	1	0	0	2	0	1	0	0	0	1	1	1	0	0	2	0	1	2	0	0	2	0	0	0	0	1	1	0	1	2	1	0	2	1	0	1	1	0	0	0	1	0	0	1	0	1
872	0	1	1	0	1	1	2	0	2	0	1	1	1	1	1	0	0	2	0	0	1	0	0	2	0	1	0	1	1	2	0	0	2	0	0	2	1	0	0	1	0	0	0	1	0	0	1	0	2
873	0	2	0	0	0	0	1	1	1	1	0	0	1	1	1	0	0	0	2	0	2	0	0	2	0	1	0	0	0	2	1	0	2	1	1	1	2	0	1	0	0	0	0	2	2	0	0	0	0
874	0	2	1	0	0	0	2	0	2	2	0	0	0	0	0	0	0	1	1	1	2	0	1	1	2	2	0	0	0	1	1	2	1	0	0	2	1	0	0	1	0	1	1	1	1	1	0	0	0
875	0	2	1	0	0	0	2	0	1	1	0	0	0	0	0	0	0	1	1	1	1	0	0	2	1	1	0	0	0	1	1	0	2	0	1	1	2	1	0	1	0	1	1	2	1	1	0	0	0
876	0	0	2	1	1	1	2	0	2	2	0	0	0	0	0	0	0	2	0	1	1	0	0	2	0	1	0	1	2	1	0	1	2	0	1	1	1	0	0	1	0	1	0	1	0	1	0	0	1
877	0	1	1	1	0	0	2	1	2	2	0	1	2	1	1	1	0	1	1	0	2	0	0	2	0	1	0	0	1	1	0	1	1	0	1	1	1	0	1	1	0	0	0	2	0	1	0	0	1
878	0	1	1	0	0	0	2	0	2	2	0	0	1	0	0	0	0	2	0	1	0	0	1	1	1	0	1	1	1	1	0	2	2	0	1	1	2	0	0	1	0	1	1	2	0	0	0	0	1
879	0	1	1	0	0	0	1	0	1	1	2	1	1	0	0	0	1	2	1	1	1	0	1	1	0	1	0	0	0	1	1	0	2	1	2	1	1	0	1	1	0	0	0	2	2	0	0	0	0
880	0	1	1	0	0	0	2	0	1	0	0	0	1	1	1	0	0	0	2	1	2	1	1	1	1	1	0	0	0	1	0	0	2	1	1	1	2	0	0	2	0	1	1	2	0	0	0	0	0
881	0	1	2	1	0	0	1	0	0	0	1	0	0	0	0	0	0	0	2	0	2	0	0	2	1	0	0	0	1	1	1	0	1	1	1	1	2	0	1	1	0	1	0	1	0	0	0	0	1
882	0	2	1	0	0	0	2	0	2	2	0	0	1	1	1	0	0	0	2	0	2	0	0	2	0	2	0	0	0	2	0	1	2	1	1	0	1	0	2	0	0	0	0	2	0	1	0	1	1
883	0	0	2	1	0	0	2	0	2	1	0	1	1	0	0	0	0	1	1	0	2	0	0	2	0	2	0	1	1	2	0	0	2	2	1	1	2	0	1	1	1	0	0	1	1	0	0	1	1
884	1	2	1	0	0	1	2	0	2	2	0	0	0	0	0	0	0	2	0	2	0	0	0	2	0	1	0	0	0	1	0	0	1	0	1	1	2	0	0	2	0	0	0	1	1	1	0	0	1
885	0	1	2	1	0	0	2	0	2	0	1	1	1	0	0	0	0	0	2	0	2	0	0	2	0	1	1	2	2	1	1	0	2	0	0	2	1	0	1	1	0	0	0	2	0	0	0	0	1
886	0	1	1	1	0	0	2	0	1	1	1	1	1	0	0	0	0	1	1	0	1	0	0	2	1	1	0	1	1	1	1	1	2	1	2	1	1	0	0	1	0	0	0	1	0	1	0	0	1
887	0	1	1	1	0	0	2	0	0	0	0	0	1	1	1	0	0	2	0	1	2	0	0	2	1	1	0	1	0	0	1	1	1	0	0	2	1	0	0	2	0	0	0	2	1	0	1	0	1
888	0	1	0	0	0	0	2	0	0	0	1	2	2	0	0	1	0	0	2	0	2	0	1	1	0	1	0	1	1	1	2	0	2	2	1	2	1	0	0	2	0	1	1	2	1	0	0	1	0
889	0	1	2	1	0	0	2	0	2	1	0	0	1	1	2	0	1	1	2	1	2	0	0	2	0	2	0	1	1	2	0	1	1	2	1	1	2	0	0	2	0	0	0	1	0	0	0	1	2
890	0	1	1	0	0	0	1	0	0	0	0	2	2	2	2	0	0	2	0	1	0	0	0	2	0	1	0	0	0	1	1	0	0	0	0	2	1	1	1	0	0	1	1	1	1	1	0	2	2
891	1	1	1	1	1	1	1	0	1	1	0	0	0	0	0	0	0	1	1	1	1	0	0	2	0	1	0	0	0	1	1	1	2	0	0	2	1	0	0	2	0	0	0	0	0	0	0	0	1
892	0	2	1	2	0	0	1	0	0	0	0	1	2	1	1	0	0	1	1	1	1	0	1	1	1	1	0	1	2	0	1	1	2	1	0	2	1	0	0	2	0	0	0	1	0	0	0	0	1
893	1	0	2	0	0	0	2	0	1	1	0	1	1	1	1	0	0	0	2	0	2	0	0	2	0	2	0	1	1	2	0	2	2	0	1	1	1	0	0	2	0	0	0	2	0	0	0	0	0
894	0	1	1	0	0	0	2	0	2	2	0	0	0	0	0	0	0	1	0	1	2	0	1	1	1	0	1	1	1	1	0	0	1	0	0	2	1	0	1	0	0	0	0	1	0	0	0	1	1
895	0	1	2	0	1	1	2	0	2	2	0	0	1	1	1	0	0	1	1	2	1	1	0	2	0	1	0	0	0	1	0	0	1	0	1	1	2	0	2	0	0	2	2	2	1	1	0	0	1
896	0	1	1	0	1	1	2	1	2	1	0	1	1	0	0	0	0	2	0	2	1	0	0	2	0	0	0	0	0	2	0	0	2	2	0	2	1	0	0	2	0	0	0	2	0	0	0	0	1
897	0	0	2	0	0	0	1	0	1	1	1	2	2	1	1	0	0	0	1	1	2	0	1	1	0	1	0	1	1	1	1	0	2	2	1	2	2	0	0	2	0	1	1	1	1	0	0	0	1
898	0	2	0	0	0	0	1	0	1	1	1	0	0	0	0	0	0	0	2	1	2	0	1	1	0	1	0	1	2	0	0	0	2	2	1	1	1	0	1	2	1	0	0	1	1	1	0	0	1
899	0	1	1	1	0	0	2	0	2	2	0	0	0	0	0	0	0	0	1	1	1	0	0	2	0	1	0	1	2	0	1	0	2	0	0	2	2	0	0	2	0	0	0	2	0	0	0	0	0
900	0	0	2	0	0	0	2	1	2	2	0	0	1	1	0	0	0	0	2	0	2	0	0	2	0	0	0	0	1	1	0	1	1	0	1	1	1	0	1	0	0	0	0	2	1	1	0	0	1
901	0	0	2	1	1	1	1	0	1	1	0	1	1	1	1	0	0	1	1	1	1	0	0	2	0	2	0	0	1	1	0	2	1	0	1	1	2	0	1	1	0	0	0	2	0	0	1	0	1
902	0	2	1	2	0	0	1	0	0	0	1	1	2	1	1	0	0	1	2	1	2	0	1	1	1	1	0	1	1	2	0	0	1	0	0	2	2	0	0	1	0	1	0	1	2	1	1	1	2
903	1	0	2	1	1	1	2	1	2	1	0	0	0	0	0	0	0	0	2	0	2	0	2	0	1	0	0	2	2	0	0	2	2	0	0	2	1	0	0	2	0	1	0	1	0	1	0	1	2
904	1	0	2	0	0	0	1	0	0	0	1	0	0	0	0	0	0	0	2	0	2	0	0	2	1	0	0	1	1	1	2	1	2	0	1	1	1	0	1	1	0	0	0	1	0	0	0	0	1
905	0	1	1	0	0	0	2	0	2	1	0	1	0	0	1	1	0	1	1	1	1	0	0	2	2	1	0	0	0	2	0	0	2	0	0	2	1	0	0	2	0	1	1	1	1	1	0	0	0
906	0	2	0	0	0	0	2	0	2	2	0	0	0	0	0	0	0	2	0	1	1	0	0	2	0	2	0	0	1	0	0	0	0	0	2	0	2	0	1	1	0	0	0	1	0	0	0	0	0
907	0	1	1	1	0	0	1	0	1	1	1	0	0	0	0	0	0	1	1	1	1	0	0	2	0	1	0	0	0	1	0	1	1	1	0	2	1	1	0	1	1	1	0	1	1	1	0	0	1
908	0	2	1	1	0	0	2	1	2	2	0	1	1	0	0	0	0	0	2	0	2	1	1	1	1	1	0	1	1	2	1	0	1	1	0	2	1	1	0	0	0	0	0	1	0	0	0	0	0
909	1	1	1	0	1	1	2	0	1	0	1	0	1	1	1	0	0	2	0	2	0	0	0	2	0	1	0	0	1	1	0	0	1	0	1	1	0	0	1	1	0	0	0	2	0	0	0	0	1
910	0	1	1	0	1	1	2	0	0	0	0	0	0	0	0	0	0	1	2	1	2	1	0	2	0	2	0	1	1	1	1	1	0	0	1	1	1	1	0	1	0	0	0	2	0	0	0	0	1
911	0	1	2	0	1	1	2	1	1	1	0	0	1	1	1	0	0	1	1	1	1	0	1	1	1	1	0	1	1	1	1	2	2	0	2	0	2	0	0	2	0	1	1	2	1	1	0	0	0
912	0	0	2	1	0	0	1	0	1	1	0	0	0	0	0	0	0	1	1	2	1	0	1	1	1	1	1	1	1	0	0	2	1	1	0	2	1	0	1	1	0	1	1	2	1	0	0	0	1
913	0	2	0	0	0	0	1	0	0	0	2	0	0	0	0	0	0	2	0	0	1	0	0	2	0	1	0	0	0	1	0	0	0	1	1	1	2	0	0	1	0	0	0	2	1	0	0	0	1
914	0	0	2	1	1	1	2	0	2	2	0	1	2	2	2	0	0	1	1	1	2	0	1	1	1	1	1	1	1	1	0	2	1	0	0	2	1	0	1	1	0	1	1	2	0	0	0	0	1
915	0	0	2	1	0	0	1	0	1	1	1	0	1	0	0	0	0	1	1	0	1	0	1	1	1	1	0	2	2	0	0	0	2	0	0	2	1	0	0	2	0	0	0	2	1	0	0	0	1
916	0	1	2	1	1	1	1	0	1	1	1	1	1	1	1	0	0	0	1	0	2	1	0	2	1	1	0	0	0	2	0	0	2	0	1	1	1	0	0	2	0	1	0	1	0	1	0	0	1
917	0	2	2	1	0	0	2	0	1	1	0	0	0	0	0	0	0	0	2	0	2	0	0	2	0	1	0	0	1	1	0	1	2	0	1	1	2	0	2	0	0	0	0	1	0	0	0	0	0
918	0	1	1	1	0	0	2	0	1	0	0	0	1	1	1	0	0	2	0	1	0	0	0	2	0	1	0	0	0	2	0	2	2	0	0	2	2	0	1	1	0	2	2	2	1	1	0	0	0
919	1	1	1	0	0	0	2	0	2	2	0	0	0	0	0	0	0	1	1	1	1	0	0	2	0	1	0	0	0	2	0	2	2	0	2	0	2	0	0	2	0	0	0	2	0	0	0	0	2
920	0	1	1	1	0	0	1	0	1	1	1	0	0	0	0	0	0	1	1	1	2	1	1	1	1	1	0	0	0	2	1	1	1	0	1	1	1	0	2	1	1	0	0	1	0	0	0	0	1
921	0	0	2	0	1	1	2	0	2	0	1	1	1	0	0	0	0	1	1	1	2	0	0	2	1	0	0	0	1	1	0	0	1	1	0	2	1	0	0	0	0	1	1	2	1	0	0	0	2
922	0	2	1	0	0	0	1	0	1	0	1	0	0	0	0	0	0	0	2	1	2	0	0	2	0	0	0	0	0	0	0	1	2	0	2	2	1	0	1	2	1	1	0	1	0	0	0	0	1
923	0	1	1	0	1	1	1	0	1	0	1	1	2	1	1	1	0	0	1	0	1	1	1	1	0	1	0	0	1	0	0	2	1	0	0	2	1	1	0	0	0	0	0	2	0	1	0	0	0
924	0	2	0	0	0	0	2	0	1	1	1	1	0	0	1	1	0	1	1	1	2	0	1	1	1	1	0	0	0	2	0	0	2	2	1	2	2	0	2	1	0	0	0	2	0	0	1	0	1
925	0	1	2	0	1	1	2	0	2	1	2	2	2	0	0	0	0	0	1	0	1	0	0	2	0	2	0	0	1	1	0	0	1	0	2	0	1	0	1	2	1	0	0	1	0	1	0	0	0
926	0	0	2	1	1	1	2	1	2	1	0	1	2	2	2	0	0	2	0	0	0	0	0	2	0	0	0	1	1	1	1	0	1	1	2	0	1	0	1	1	0	1	1	2	1	1	1	0	2
927	0	1	2	0	0	0	1	1	2	2	0	0	1	1	1	0	1	2	1	1	1	0	0	2	0	2	0	2	2	0	0	0	2	1	1	1	1	1	0	1	0	0	0	2	1	1	1	1	2
928	0	1	2	1	1	1	2	0	2	1	0	0	0	0	0	0	0	1	1	1	1	0	0	2	0	0	0	2	2	1	2	0	1	0	2	0	2	0	0	1	0	0	0	2	1	1	1	0	1
929	0	1	1	0	0	0	2	0	1	1	0	0	2	1	1	0	1	2	1	1	1	0	2	0	0	0	0	1	1	1	1	0	0	0	0	2	1	0	2	0	0	0	0	1	1	0	0	0	1
930	0	1	1	1	0	0	1	1	2	2	1	0	2	1	1	0	0	0	2	1	2	0	0	2	0	1	0	0	0	1	1	1	2	2	1	2	2	0	2	0	0	0	0	1	0	1	0	0	1
931	0	1	0	0	0	0	1	0	1	1	0	0	0	0	0	0	0	1	1	1	2	0	0	2	0	1	0	1	1	2	0	2	1	0	1	1	1	0	0	1	0	0	0	1	0	0	0	0	1
932	0	2	0	0	0	0	1	0	1	1	0	0	1	0	0	0	0	1	1	0	0	0	0	2	0	1	0	1	1	1	0	2	1	0	0	2	1	0	1	1	0	1	1	2	1	0	1	0	2
933	0	1	1	0	0	0	0	0	1	1	0	0	0	0	0	0	0	1	2	1	2	0	0	2	0	1	0	0	1	0	0	0	2	2	1	2	2	0	2	0	1	2	2	2	1	1	0	0	1
934	0	0	2	0	1	1	1	1	2	2	1	0	2	1	1	1	0	0	2	0	2	0	0	2	0	1	0	0	0	2	1	1	1	1	1	2	1	0	1	2	2	1	0	0	0	0	1	0	2
935	0	0	2	0	0	0	1	0	2	2	0	0	0	0	0	0	0	0	2	1	2	0	1	1	1	2	0	0	1	1	1	0	2	1	2	1	1	0	0	2	0	0	0	1	1	1	0	0	0
936	1	2	0	0	0	0	1	0	1	1	0	0	1	1	1	0	0	1	1	1	1	0	0	2	0	1	0	0	1	1	0	2	1	0	2	0	1	0	0	1	0	1	0	0	2	0	0	0	1
937	0	1	1	0	0	0	1	0	0	0	0	0	1	1	1	0	0	1	0	2	1	0	0	2	1	0	0	1	2	0	1	1	2	0	2	0	1	0	2	0	0	1	1	2	0	0	0	0	1
938	0	1	2	1	0	0	1	0	0	0	2	1	1	0	0	0	0	1	1	0	2	0	0	2	0	1	0	0	0	2	0	1	2	0	1	1	2	0	0	2	0	0	0	1	0	0	0	0	2
939	0	0	2	0	0	0	2	1	2	1	0	0	1	1	1	0	0	0	2	0	2	1	0	2	0	1	0	0	1	0	0	0	0	0	0	2	1	0	1	1	0	0	0	1	0	1	0	0	2
940	0	2	0	0	0	0	1	0	1	1	2	0	0	0	0	0	0	2	1	1	2	0	0	2	0	1	0	0	0	1	0	1	2	2	2	1	1	0	1	1	0	0	0	2	1	0	0	0	1
941	0	1	2	1	0	0	2	1	2	2	0	0	2	0	0	1	0	0	1	0	1	0	0	2	0	1	0	1	1	1	1	1	1	0	0	2	2	0	1	2	1	0	0	2	0	0	0	0	0
942	0	1	1	0	0	0	2	1	2	1	0	1	1	0	0	0	0	0	1	0	2	0	0	2	0	1	0	0	0	2	0	1	2	1	2	1	1	0	1	2	1	0	0	2	0	0	0	0	1
943	0	1	2	1	0	0	1	0	0	0	1	0	0	0	0	0	1	2	0	2	1	0	0	2	0	1	0	0	1	1	0	0	1	2	1	1	1	0	0	2	0	0	0	2	0	1	0	0	1
944	0	2	1	0	0	1	1	1	1	1	1	1	1	1	1	0	0	1	0	0	0	1	0	2	0	2	0	0	1	1	0	0	1	1	1	1	0	0	1	1	0	0	0	2	2	0	0	1	2
945	0	0	2	1	1	1	2	0	2	2	0	0	0	0	0	0	0	1	1	1	2	0	0	2	0	1	0	0	1	1	0	1	1	0	0	2	1	0	0	2	0	0	0	0	0	0	0	0	1
946	0	0	2	0	1	1	1	0	1	1	1	0	1	1	1	0	0	0	2	0	2	0	0	2	0	1	0	1	1	1	2	0	1	1	1	1	1	0	0	0	0	0	0	2	1	1	0	0	0
947	0	2	1	1	0	0	2	1	1	1	0	0	1	1	2	0	0	2	0	0	0	0	1	1	1	1	0	1	1	1	2	1	1	0	0	2	1	0	2	0	0	0	0	0	0	0	1	0	2
948	1	0	2	0	2	2	2	1	2	2	0	1	1	0	0	0	0	1	1	1	1	0	0	2	0	1	1	1	1	1	0	1	2	0	1	1	1	0	0	0	0	0	0	1	1	1	0	0	0
949	0	0	2	1	0	0	1	0	1	0	1	0	1	1	1	0	0	1	1	1	2	0	0	2	0	0	1	1	1	1	0	0	1	0	1	1	2	0	0	2	0	0	0	2	0	1	1	0	2
950	0	1	1	0	0	1	2	0	1	0	0	1	2	2	2	0	0	1	1	1	2	0	0	2	0	2	0	0	1	1	1	0	0	0	0	2	2	0	1	1	0	0	0	0	0	0	1	0	2
951	0	1	2	1	1	1	2	1	2	2	0	0	1	1	1	0	0	1	1	2	1	1	0	2	0	0	0	1	1	1	0	0	2	0	0	2	1	0	0	1	0	0	0	1	0	0	0	0	0
952	0	0	1	0	0	0	2	0	2	2	0	1	1	0	0	0	0	0	2	0	2	0	1	1	0	0	0	0	1	1	1	0	1	0	2	0	1	1	0	1	0	2	2	2	1	1	0	1	2
953	1	1	1	0	0	0	2	1	2	1	0	0	1	1	1	1	0	1	1	1	1	1	0	2	0	2	0	0	1	0	0	0	0	0	0	2	0	0	2	0	1	0	0	1	1	1	0	0	2
954	0	0	2	0	0	1	1	0	2	1	0	1	1	0	0	0	0	0	2	1	2	0	0	2	0	0	0	2	2	1	1	1	1	0	1	1	1	0	0	0	0	0	0	1	0	0	0	0	0
955	0	1	1	0	0	0	2	1	2	2	0	1	1	0	0	0	0	0	2	0	2	0	0	2	0	1	0	1	2	0	0	1	2	1	2	1	1	1	0	1	0	0	0	2	0	2	0	0	0
956	0	0	2	0	0	0	2	0	2	1	1	0	0	0	0	0	0	1	1	0	1	1	0	2	0	1	0	1	1	1	1	2	2	0	1	1	1	0	1	2	1	1	1	2	1	0	0	0	0
957	0	1	2	1	0	0	2	0	2	1	1	1	0	0	0	0	0	2	1	0	2	0	1	1	1	1	1	1	1	0	1	0	1	0	0	2	1	1	0	0	0	0	0	0	0	0	0	0	0
958	0	1	2	1	0	0	2	0	2	2	0	0	0	0	0	0	0	1	1	1	1	0	0	2	0	0	0	0	0	2	0	1	2	0	1	1	1	0	1	2	1	1	0	0	1	1	0	1	0
959	0	1	1	0	1	1	0	0	0	0	2	0	0	0	0	0	0	1	1	0	2	0	1	1	1	2	0	1	2	0	1	0	1	0	1	1	1	0	0	1	0	0	0	2	0	0	0	0	0
960	0	0	2	2	1	1	1	1	1	1	1	1	2	1	1	0	0	1	1	0	1	1	0	2	0	1	0	0	0	1	1	1	2	1	1	0	2	0	1	1	0	0	0	2	0	1	0	0	1
961	0	1	1	0	0	1	1	0	0	0	2	0	1	1	1	0	0	1	1	1	2	0	0	2	1	0	0	1	1	1	0	0	1	0	1	2	1	0	2	0	0	1	1	1	1	2	1	1	2
962	1	1	2	1	0	0	2	0	2	2	0	0	0	0	0	0	0	1	1	1	2	0	0	2	0	2	0	1	1	1	2	0	1	1	0	2	2	0	1	2	1	1	1	2	1	1	0	0	1
963	1	1	2	0	0	0	1	0	0	0	0	0	1	1	1	0	0	1	1	1	2	0	0	2	0	1	0	2	2	0	0	2	2	0	2	0	1	0	0	1	0	0	0	2	0	0	0	1	1
964	0	2	0	1	0	0	0	0	0	0	2	0	0	0	0	0	0	1	1	1	1	0	0	2	0	1	0	0	1	1	0	0	1	0	1	2	2	0	0	2	0	1	1	2	1	0	0	1	0
965	1	1	1	0	0	0	2	1	1	1	0	1	1	0	0	0	0	0	2	1	2	0	0	2	1	1	0	0	1	1	1	1	1	1	2	0	1	0	1	2	1	0	0	1	0	0	0	0	1
966	0	2	1	1	0	0	1	1	1	1	0	0	1	1	1	0	0	1	1	0	0	0	0	2	0	1	0	0	1	1	0	0	1	1	0	2	2	0	0	2	0	0	0	2	0	0	0	1	1
967	1	0	1	0	0	0	1	0	1	1	1	1	2	1	1	1	0	1	1	1	2	0	0	2	1	0	0	0	0	2	2	0	1	0	1	1	2	1	0	0	0	0	0	1	1	0	0	1	1
968	0	1	1	0	0	0	2	1	2	2	0	1	1	0	1	1	0	0	2	0	2	0	0	2	0	1	0	0	0	1	1	0	1	0	1	1	1	0	1	1	0	1	0	0	0	0	0	0	0
969	0	1	1	0	0	0	2	0	1	0	0	1	1	0	0	0	0	0	2	0	2	0	0	2	0	0	0	0	0	1	1	1	1	0	1	1	2	0	1	1	1	0	0	2	0	2	1	0	1
970	0	1	1	0	1	1	2	0	2	2	0	0	1	1	1	0	0	1	1	0	1	1	0	2	0	1	0	0	0	1	0	0	1	1	1	2	1	0	1	2	1	0	0	2	0	0	0	0	0
971	0	2	1	2	0	0	2	1	2	1	0	2	2	1	1	0	0	2	1	0	1	0	1	1	1	1	0	0	1	1	0	0	1	1	1	1	1	0	1	2	1	1	1	1	1	0	0	0	1
972	0	0	2	1	0	0	2	0	1	0	0	0	0	0	0	0	0	0	2	0	2	0	0	2	0	0	1	0	0	1	0	0	2	2	1	1	1	1	0	1	1	0	0	2	0	0	0	0	1
973	0	2	1	1	0	0	1	0	2	1	0	0	2	2	2	0	0	1	1	1	2	0	1	1	1	1	0	0	0	1	1	1	1	0	1	1	1	0	0	1	0	1	0	1	0	1	0	0	0
974	1	1	2	1	1	1	2	0	1	0	0	0	0	0	0	0	0	1	2	0	2	0	0	2	0	1	0	0	0	1	1	0	1	1	1	1	1	0	0	0	0	0	0	0	0	0	0	0	0
975	1	0	2	0	1	1	1	0	1	0	1	0	0	0	0	0	0	1	2	1	2	0	0	2	0	2	0	2	2	1	1	0	2	2	0	2	1	1	0	0	0	2	1	2	1	0	0	0	1
976	0	0	2	0	0	0	2	1	2	1	0	0	0	0	0	0	0	1	1	1	1	0	0	2	0	0	0	0	0	2	0	0	1	1	0	2	0	0	1	1	0	0	0	2	0	0	0	0	0
977	1	0	2	1	0	0	1	1	1	1	1	0	0	0	0	0	0	1	1	1	1	0	0	2	0	0	0	0	0	2	1	0	2	1	0	2	1	0	0	2	0	0	0	2	2	0	0	1	1
978	0	0	2	0	0	0	2	0	2	2	0	0	1	1	1	0	0	0	1	1	2	0	1	1	0	1	2	1	1	0	1	0	0	0	0	2	2	0	0	2	0	0	0	1	0	0	0	0	0
979	0	2	0	0	0	0	2	1	2	1	0	1	2	1	1	0	0	0	1	0	1	0	0	2	0	1	0	0	0	2	0	1	2	0	2	0	1	0	0	1	0	2	2	2	0	1	0	0	0
980	0	1	1	0	1	1	1	0	1	1	0	0	0	0	0	0	0	1	1	1	1	0	2	0	0	0	0	0	0	2	1	0	1	1	0	2	1	0	0	1	0	1	1	2	1	1	0	0	1
981	0	1	2	2	0	0	1	0	0	0	1	0	2	2	2	0	0	0	2	0	2	0	1	1	1	1	0	0	0	1	0	2	2	0	2	0	0	0	1	1	0	1	1	1	1	0	0	0	0
982	0	1	2	1	1	1	2	0	2	1	0	0	1	1	1	0	0	0	2	0	2	0	0	2	0	1	0	1	2	0	0	2	1	1	0	2	2	0	0	1	0	0	0	2	1	0	0	0	1
983	0	1	1	0	0	0	1	0	1	1	0	0	0	0	0	0	0	1	1	0	1	0	0	2	0	2	0	0	0	1	0	0	2	0	0	2	2	0	1	1	0	0	0	2	0	1	0	0	0
984	0	1	1	0	0	1	2	0	1	1	0	1	2	1	1	0	0	1	1	1	2	0	1	1	0	2	0	0	0	1	1	0	2	2	0	2	1	0	1	1	0	0	0	2	0	2	1	1	1
985	0	2	0	0	0	0	2	0	2	0	1	0	1	1	1	1	0	1	1	0	1	1	1	1	0	0	0	0	1	1	1	0	2	2	1	1	2	0	0	2	1	0	0	1	0	0	0	0	0
986	0	0	2	0	1	1	2	0	2	1	1	1	0	0	1	1	0	0	2	0	2	0	1	1	0	0	0	0	0	2	0	0	2	1	1	1	1	0	0	2	0	1	0	1	0	0	0	0	0
987	0	2	0	0	0	0	2	1	2	1	0	0	1	1	1	0	0	0	2	0	2	0	0	2	1	1	0	0	0	2	0	0	2	0	1	1	1	0	0	1	0	0	0	1	0	0	0	0	1
988	0	2	1	0	0	0	2	0	2	1	0	0	0	0	0	0	0	1	1	1	2	0	0	2	1	0	0	0	0	2	0	0	1	1	0	2	2	0	0	2	0	0	0	2	0	0	0	0	1
989	0	1	1	0	1	2	1	0	1	1	1	1	1	0	0	0	0	0	2	0	2	1	0	2	0	0	0	0	0	2	0	0	2	2	1	1	1	0	0	2	0	1	0	1	0	0	0	1	2
990	1	2	0	0	0	0	2	1	1	1	0	0	0	0	0	0	0	1	1	1	1	0	0	2	0	2	1	0	0	1	1	0	1	0	1	1	1	0	0	1	0	1	0	0	1	1	0	0	2
991	1	1	1	0	0	0	2	1	2	1	0	0	0	0	0	0	0	2	0	1	1	0	0	2	0	0	0	0	0	1	1	0	2	2	1	1	1	0	0	2	0	0	0	1	0	0	0	2	2
992	1	0	2	1	0	0	2	0	2	1	1	0	1	0	0	1	0	0	2	0	2	0	0	2	0	0	0	0	0	2	0	0	2	2	1	2	1	0	2	1	1	1	0	0	1	1	0	0	0
993	0	0	2	1	0	0	1	0	2	2	0	0	1	1	1	0	0	1	1	1	2	0	1	1	1	0	0	1	1	2	0	0	0	0	0	2	1	0	0	1	0	0	0	1	0	0	0	0	0
994	0	0	2	0	0	0	2	0	2	2	0	0	1	1	1	0	0	2	0	1	2	0	0	2	0	0	1	0	0	1	0	1	2	1	1	0	1	1	0	1	0	0	0	1	0	0	0	0	1
995	0	1	1	1	0	0	2	0	2	2	0	1	0	0	1	1	0	1	1	1	1	0	1	1	1	1	1	0	1	0	0	0	1	0	1	1	1	0	1	1	0	0	0	1	0	1	0	0	1
996	0	0	2	0	0	0	2	0	2	2	0	0	1	1	1	0	0	1	1	1	1	0	0	2	0	2	0	1	2	0	0	0	2	0	1	1	1	0	1	2	1	0	0	1	1	0	0	0	0
997	0	0	2	2	1	1	1	0	1	1	0	0	1	1	1	0	1	2	0	2	1	0	0	2	0	0	0	2	2	0	0	1	1	0	0	2	1	0	0	1	0	1	1	1	1	0	0	0	1
998	0	1	1	0	0	0	1	1	1	1	0	0	1	1	1	0	0	0	1	2	1	0	0	2	0	2	0	1	1	1	1	1	2	0	2	0	1	0	1	1	0	0	0	1	1	0	0	1	1
999	0	1	1	1	0	0	2	1	1	1	0	1	1	0	0	0	0	0	2	0	2	0	0	2	1	1	0	0	0	2	2	0	2	0	0	2	1	0	1	1	0	1	0	0	2	0	0	0	0
1000	0	2	1	0	1	1	1	1	2	2	0	1	1	0	0	0	0	1	2	1	2	0	0	2	0	1	0	1	1	1	1	1	1	0	1	1	2	0	0	2	0	0	0	2	0	2	0	0	0
[truncated: 252 more columns]
