# Supplementary material for: KNN-MDR: a learning approach for improving interactions mapping performances in genome wide association studies
Source: BMC Bioinformatics. 2017 Mar 21;18:184. doi: 10.1186/s12859-017-1599-7 (PMC5361736; doi:10.1186/s12859-017-1599-7)
Supplement: Supplementary file 5 — The data set(s) supporting the results of Table 3. (ZIP 7092 kb) [file 12859_2017_1599_MOESM5_ESM.zip › 000/S62/mkallsimul.dat]

1	0	0	2	0	0	0	0	0	2	0	0	1	2	2	2	0	0	1	2	2	1	0	1	0	0	0	0	2	2	1	0	1	1	1	1	1	1	1	1	2	0	0	0	1	0	1	0	0	1
2	0	0	1	0	0	0	1	0	2	0	0	0	1	0	0	0	0	1	1	2	0	0	0	0	0	0	0	1	1	0	0	1	2	0	1	1	2	0	1	1	1	0	0	2	0	1	0	1	1
3	0	0	2	0	0	0	2	1	1	1	1	1	2	2	2	0	0	1	1	1	1	0	0	0	0	0	0	1	1	2	0	0	1	2	0	2	2	0	0	2	2	0	1	2	1	0	0	0	1
4	0	0	1	0	0	0	2	0	1	0	1	0	0	0	0	0	0	0	0	0	1	0	1	0	0	1	0	1	1	1	1	1	1	1	1	1	1	0	0	2	2	0	0	1	0	0	0	0	0
5	0	0	2	0	0	0	0	0	2	0	0	1	0	0	0	0	0	0	1	2	0	0	1	0	0	1	0	0	0	2	2	2	2	0	2	0	2	0	0	2	2	0	0	0	1	0	0	1	1
6	0	0	2	0	0	0	1	0	1	0	1	2	2	2	2	0	0	0	1	1	1	1	0	0	0	0	0	0	1	1	1	0	2	2	0	2	2	0	0	2	2	0	0	1	0	1	0	0	1
7	0	0	2	0	0	0	2	1	1	0	1	1	1	0	0	0	0	1	2	2	0	2	1	1	1	1	0	0	0	1	0	0	0	1	0	2	1	0	0	2	2	2	2	2	1	0	0	0	1
8	0	0	2	0	0	1	0	0	2	0	0	1	2	1	1	0	0	0	0	0	0	1	0	0	0	0	0	0	0	2	1	0	0	0	1	1	2	0	0	2	2	0	1	2	1	0	0	0	1
9	0	0	1	1	1	1	0	0	2	0	0	0	1	1	1	0	0	0	1	1	0	0	0	0	0	0	1	1	1	1	0	0	0	2	0	2	1	0	1	1	1	0	1	2	1	0	0	0	0
10	0	0	0	0	0	0	2	0	2	0	1	2	2	1	1	0	0	0	0	0	1	0	0	0	0	1	0	1	1	1	0	1	1	1	1	1	1	0	0	1	1	0	0	2	0	1	0	0	2
11	0	0	2	0	0	0	1	0	1	0	1	0	0	0	0	0	0	0	2	1	1	0	0	0	0	0	0	1	1	0	0	1	1	1	0	2	2	0	1	1	1	1	1	1	2	0	0	0	1
12	1	0	2	0	0	2	1	0	2	0	1	1	1	1	1	0	0	0	2	1	1	1	1	1	1	1	0	0	0	2	1	0	0	2	0	2	1	0	1	2	1	2	2	2	0	0	0	1	1
13	0	0	1	0	0	1	2	0	2	0	1	0	0	0	0	0	0	0	1	1	1	0	0	0	0	1	0	0	0	2	0	1	1	1	1	1	2	0	0	1	1	1	1	2	0	0	0	0	2
14	0	0	1	0	0	0	2	1	2	0	1	0	0	0	0	0	0	0	0	0	0	0	0	0	0	0	0	0	1	2	0	0	1	2	1	2	1	0	0	1	1	1	1	2	0	1	0	1	0
15	0	0	2	0	0	1	0	0	2	0	0	0	0	0	0	0	0	1	1	2	0	0	0	0	0	0	0	0	2	0	0	1	1	1	1	1	0	0	1	0	0	0	0	1	0	1	0	0	0
16	0	0	2	0	0	0	0	0	1	0	1	0	0	0	0	0	0	1	1	1	1	0	0	0	0	1	0	0	1	1	0	0	0	1	2	1	1	1	0	1	1	0	0	2	0	1	0	0	1
17	1	0	0	0	0	0	2	0	0	1	2	1	1	0	0	0	0	0	2	1	1	2	1	1	1	1	1	0	0	1	1	0	2	1	0	2	0	0	2	0	0	1	1	2	1	0	0	0	0
18	0	0	0	0	0	0	1	0	1	0	1	0	1	0	0	0	0	1	1	1	0	0	0	0	0	1	0	0	1	1	0	2	2	1	0	2	1	0	1	0	0	0	0	0	0	1	0	1	2
19	1	0	2	0	0	1	1	0	1	0	0	0	1	0	0	1	0	0	2	2	0	0	0	0	0	0	0	1	1	1	0	0	1	2	0	2	1	0	0	2	2	0	1	2	1	1	0	0	1
20	0	1	1	0	0	0	1	0	1	0	2	0	2	2	2	0	0	1	2	2	0	0	0	0	0	1	0	1	1	1	2	1	1	1	1	1	1	0	0	1	1	0	0	0	1	0	0	0	2
21	0	0	1	0	0	0	1	1	2	0	0	1	0	0	0	0	0	0	2	2	0	0	0	0	0	0	0	2	2	1	0	0	0	2	0	2	2	0	1	1	1	0	0	1	0	0	0	0	0
22	0	1	1	0	0	0	0	0	2	0	0	1	1	1	1	0	0	0	1	1	0	0	1	0	0	0	0	0	1	2	0	1	1	1	1	1	1	1	1	2	0	0	0	1	0	1	0	0	1
23	0	0	0	0	0	0	1	0	0	0	1	0	0	0	0	0	0	0	1	1	1	0	1	0	0	0	0	1	1	1	1	0	0	2	0	2	1	1	1	1	0	0	0	1	1	1	0	0	0
24	0	0	0	0	0	1	0	0	2	0	1	0	1	1	1	0	0	0	1	2	0	1	1	1	1	1	0	0	1	1	0	0	1	2	0	2	2	0	1	1	1	1	2	2	0	1	0	0	1
25	0	0	1	1	1	1	2	0	1	0	0	0	0	0	0	0	0	0	2	2	0	1	1	1	1	1	0	0	0	0	0	1	2	1	1	1	1	0	1	2	1	0	0	1	1	0	0	0	0
26	0	0	1	0	0	0	0	0	2	0	0	2	2	1	1	0	0	0	1	1	1	1	1	1	1	1	0	0	1	1	1	2	2	0	1	1	0	0	1	0	0	0	0	1	0	1	1	0	0
27	0	0	0	0	0	0	0	0	2	0	0	0	2	2	2	1	0	1	2	2	0	1	0	0	0	0	0	0	0	2	0	0	1	2	0	2	0	2	0	0	0	1	1	1	0	1	0	0	1
28	0	0	1	0	0	0	0	0	2	0	0	0	0	0	0	0	0	0	2	1	1	0	0	0	0	0	0	0	0	2	0	1	1	1	1	1	1	0	0	1	1	0	0	0	2	2	0	0	2
29	0	0	2	0	0	0	0	0	2	0	0	0	1	1	0	0	0	0	2	1	1	0	0	0	0	0	0	1	1	1	0	1	0	0	1	1	1	0	0	1	1	1	1	2	1	0	0	0	1
30	0	0	1	0	0	0	0	0	2	0	0	0	1	1	1	0	0	0	0	0	0	0	0	0	0	0	0	0	0	0	0	1	1	2	0	2	2	0	1	1	1	0	0	2	0	1	0	2	2
31	0	0	1	0	0	0	0	0	2	0	1	1	0	0	0	0	0	0	1	1	1	0	0	0	0	0	0	1	1	1	1	1	1	1	0	2	2	0	2	0	0	0	0	2	1	0	0	1	2
32	0	0	1	0	0	0	2	1	2	0	0	0	0	0	0	0	0	1	1	1	1	0	0	0	0	1	0	0	0	2	0	1	1	2	1	2	1	0	0	2	2	0	0	2	0	0	0	0	1
33	0	0	2	0	0	0	2	0	0	0	0	1	1	0	0	0	0	1	2	2	0	0	0	0	0	0	0	1	1	1	1	2	2	1	1	1	1	0	1	0	0	0	2	2	1	1	0	0	0
34	0	0	1	0	1	0	1	0	1	0	1	0	1	1	1	1	0	1	1	0	1	1	1	1	1	0	0	1	1	1	0	1	1	1	0	2	2	0	1	2	1	0	0	1	0	0	0	0	0
35	0	0	1	0	0	0	2	0	1	0	2	1	2	1	1	1	0	0	1	2	0	0	0	0	0	0	0	2	2	0	0	2	2	0	1	1	0	2	0	0	0	1	1	2	2	0	0	0	1
36	0	0	1	0	0	0	2	0	0	0	2	1	1	1	1	0	0	0	2	1	1	1	1	1	1	1	0	1	1	2	0	2	2	1	1	1	2	0	0	2	2	0	0	1	2	1	0	0	1
37	0	1	2	0	0	0	1	1	2	0	0	1	2	2	2	0	0	2	1	1	0	1	1	1	1	1	0	0	1	1	0	2	2	2	0	2	1	1	0	2	2	0	0	1	0	1	0	1	2
38	0	0	1	0	0	0	0	0	2	0	0	0	1	1	1	0	0	1	2	2	0	0	1	1	1	1	0	0	0	2	0	1	1	1	1	1	2	0	0	2	2	0	1	2	1	1	1	0	0
39	1	0	0	0	0	0	0	0	2	0	0	1	2	1	1	0	0	1	2	2	0	1	0	0	0	0	0	1	2	1	0	1	1	1	1	1	1	1	0	1	1	0	0	1	0	1	0	0	0
40	0	0	1	0	0	0	1	1	2	0	0	0	0	0	0	0	0	1	2	2	0	0	0	0	0	0	0	0	1	2	0	0	1	2	1	2	1	0	0	1	1	0	1	1	1	0	0	1	1
41	0	0	2	0	0	0	1	1	2	0	0	0	1	1	1	0	0	0	1	1	0	0	0	0	0	0	0	0	0	1	1	1	2	0	2	1	2	0	1	1	1	1	1	2	2	1	0	2	2
42	0	1	2	0	0	0	2	0	0	0	2	1	1	0	0	1	0	2	2	2	0	0	1	0	0	0	0	0	0	2	1	0	1	2	0	2	0	1	1	0	0	0	1	2	0	1	0	0	1
43	0	0	1	0	0	1	2	0	0	0	0	0	1	0	0	1	0	1	2	2	0	0	0	0	0	0	0	2	2	1	0	1	1	1	0	2	1	1	0	1	1	0	0	2	0	0	0	0	0
44	1	0	1	0	0	0	2	0	0	0	1	0	1	2	1	0	1	1	1	2	0	1	0	0	0	0	0	1	1	1	1	2	2	0	1	1	2	0	0	2	2	0	1	2	0	1	0	0	1
45	0	0	1	0	0	0	0	0	2	0	0	0	1	1	1	0	0	1	2	2	0	1	0	0	0	0	0	2	2	2	0	1	1	1	1	1	1	0	1	1	1	1	1	2	0	1	0	1	0
46	0	0	1	1	1	2	1	1	2	0	0	0	1	1	0	0	0	0	1	1	1	0	0	0	0	0	0	0	0	2	1	1	2	2	1	2	2	0	1	0	0	2	2	2	0	0	0	0	1
47	0	0	1	0	0	0	2	0	1	0	2	0	0	0	0	0	0	1	2	2	0	1	0	0	0	0	0	1	1	2	0	0	0	2	0	2	0	1	1	0	0	0	0	2	0	0	0	0	0
48	1	0	1	0	0	0	0	0	2	0	0	1	1	0	0	0	0	0	2	1	1	1	0	0	0	0	0	0	0	2	0	1	1	2	0	2	1	0	0	1	1	1	1	2	1	0	0	0	1
49	0	0	1	0	0	1	1	0	1	0	0	0	0	0	0	0	0	0	2	1	1	0	0	0	0	0	0	0	0	2	0	1	2	2	1	2	1	1	0	1	1	0	0	1	0	0	0	0	0
50	0	0	2	0	0	0	1	0	2	0	0	0	1	0	0	1	0	0	0	0	0	1	0	0	0	0	0	1	1	1	0	1	1	1	0	2	2	0	2	0	0	1	1	2	1	0	0	0	1
51	0	0	1	0	1	0	1	0	1	0	0	1	2	2	2	0	0	1	0	0	2	0	1	0	0	0	1	0	0	1	0	0	2	0	2	1	2	0	0	2	2	0	0	0	2	1	0	0	2
52	0	0	2	0	0	1	1	0	1	0	1	0	1	1	1	0	0	1	1	1	0	0	0	0	0	1	0	0	0	2	0	2	2	0	1	1	1	0	1	1	1	0	1	2	1	0	0	0	0
53	0	0	2	0	0	0	2	0	1	1	1	1	1	0	0	0	0	0	1	1	0	0	0	0	0	0	0	1	2	0	0	0	1	1	1	1	2	0	1	1	1	1	1	2	1	0	0	0	0
54	0	0	2	0	0	0	1	0	1	0	0	0	2	2	2	1	0	1	1	1	0	1	0	0	0	0	0	0	2	0	0	1	1	0	1	1	2	0	0	1	1	0	0	1	0	0	0	0	0
55	0	0	1	0	0	1	2	0	0	1	2	2	2	0	0	0	0	1	0	0	0	0	0	0	0	1	0	1	2	1	0	1	1	2	1	2	2	0	1	1	1	0	1	2	1	0	0	0	0
56	0	0	2	0	0	1	0	0	2	0	1	0	1	0	1	1	0	2	1	1	1	0	0	0	0	0	0	0	0	2	0	1	1	2	0	2	1	0	0	1	1	0	1	1	1	1	0	0	1
57	0	0	2	0	0	0	1	0	1	0	0	0	1	1	1	0	0	1	0	0	0	0	0	0	0	1	0	0	0	1	1	0	1	1	0	2	2	0	0	2	2	0	0	2	1	1	0	0	2
58	0	0	1	1	1	1	0	0	2	0	0	1	1	0	0	0	0	0	1	1	1	0	0	0	0	1	1	1	1	1	0	1	1	2	0	2	2	0	1	1	1	0	1	1	1	1	0	1	2
59	0	0	1	0	0	0	2	0	0	0	0	0	0	0	0	0	1	2	1	1	1	1	0	0	0	0	1	1	1	1	0	1	2	1	1	1	1	1	0	0	0	1	2	2	0	1	0	0	2
60	0	0	2	0	0	0	1	0	1	1	1	0	0	0	0	0	0	0	1	1	1	0	0	0	0	0	0	1	1	1	0	0	0	2	0	2	1	0	0	2	2	1	1	1	1	0	0	0	1
61	0	0	0	0	1	0	2	0	0	0	1	0	0	0	0	0	0	1	1	1	0	1	0	0	0	0	0	1	1	0	0	1	1	1	2	1	1	1	0	0	0	0	0	1	1	1	0	1	1
62	0	0	2	0	0	0	1	1	2	0	0	0	1	1	1	0	0	1	2	2	0	1	1	1	1	0	1	1	1	1	0	2	2	0	1	0	1	0	2	1	0	1	1	1	1	1	0	0	1
63	0	0	1	1	1	1	1	0	1	0	1	1	2	1	1	1	0	1	0	0	0	0	1	0	0	0	0	1	2	0	0	0	1	1	0	2	1	0	0	2	2	0	1	1	1	0	0	0	0
64	0	0	0	0	0	0	2	1	1	0	0	1	2	1	2	1	0	0	0	0	0	1	0	0	0	0	0	1	1	1	0	1	2	1	1	1	2	0	1	1	1	0	0	0	0	1	0	0	2
65	0	0	2	0	0	0	2	0	1	0	1	0	0	0	0	0	0	0	1	1	0	0	0	0	0	0	0	0	0	2	0	1	1	1	0	2	1	0	0	0	0	1	1	1	1	1	0	0	0
66	0	0	1	0	0	0	0	0	2	0	0	0	1	1	1	0	0	0	2	2	0	0	0	0	0	0	0	0	0	1	0	0	1	1	0	2	0	1	0	0	0	0	1	1	1	2	0	0	0
67	0	0	2	0	0	0	0	0	2	0	0	0	1	1	1	1	0	0	2	1	1	0	0	0	0	0	0	0	1	1	1	1	1	1	0	2	1	0	1	1	1	0	0	2	0	1	0	0	0
68	0	0	1	0	0	0	2	0	0	0	0	0	1	1	1	0	0	0	1	2	0	0	0	0	0	0	0	0	0	2	0	1	2	2	0	2	1	0	1	1	1	1	1	2	0	0	0	0	2
69	0	0	2	0	0	1	2	1	1	0	0	0	0	0	0	0	0	0	1	1	0	1	0	0	0	0	0	1	1	1	0	1	1	1	1	1	1	1	0	1	1	0	1	1	0	1	0	1	0
70	0	0	1	0	0	0	0	0	2	0	0	0	0	0	0	0	1	2	1	1	1	1	1	1	1	1	0	0	1	1	0	1	1	2	0	2	2	1	0	1	1	0	0	2	0	2	0	0	1
71	0	0	1	0	0	0	2	1	1	0	0	0	0	0	0	0	0	0	2	2	0	1	0	0	0	0	0	0	1	1	0	1	1	1	1	1	1	0	1	1	1	0	1	2	1	0	1	0	1
72	0	0	1	0	0	0	0	0	2	0	0	1	2	1	1	0	0	0	2	2	0	0	0	0	0	1	0	0	1	1	0	1	1	2	0	2	1	0	2	0	0	0	0	1	0	1	0	0	2
73	0	0	1	0	0	0	2	1	1	0	1	1	2	1	1	0	0	0	1	1	1	0	0	0	0	0	0	0	1	1	0	1	1	2	0	2	1	0	1	2	1	0	0	1	0	1	0	0	0
74	0	0	1	0	0	0	1	0	2	0	1	0	0	0	0	0	0	1	2	2	0	1	0	0	0	0	0	0	0	1	1	2	2	1	1	1	0	0	1	0	0	0	0	2	0	0	0	0	0
75	0	0	2	0	0	0	1	0	1	0	1	0	0	0	0	0	0	0	1	1	1	0	0	0	0	0	0	0	1	0	0	1	1	2	1	2	1	0	0	1	1	0	0	2	2	1	0	0	0
76	0	0	1	0	0	0	2	0	0	0	2	0	1	1	2	0	0	0	1	2	0	0	0	0	0	1	0	0	0	2	1	2	2	1	0	2	1	0	2	1	0	0	0	1	0	0	0	1	0
77	0	0	0	0	0	0	1	0	2	0	0	0	1	0	0	1	0	2	2	2	0	0	0	0	0	1	0	0	1	1	0	1	1	0	2	0	1	0	1	2	1	0	0	2	0	1	0	0	0
78	0	1	1	0	0	1	2	0	0	0	0	1	0	0	1	1	0	0	0	0	1	1	0	0	0	0	0	1	2	0	1	1	0	0	1	1	1	0	0	1	1	0	1	2	1	0	0	0	1
79	0	0	0	0	0	0	1	1	2	0	0	1	2	1	1	0	0	0	2	2	0	0	2	0	0	1	0	0	1	1	1	0	1	1	1	1	0	1	0	0	0	0	1	1	1	1	0	0	0
80	0	0	1	0	0	0	1	1	2	0	0	0	1	1	1	1	0	1	2	2	0	1	0	0	0	0	0	0	0	2	1	1	1	1	0	2	1	1	0	0	0	1	1	2	1	0	0	0	1
81	0	0	2	0	0	1	1	0	1	0	0	1	1	0	0	0	0	0	2	2	0	0	1	0	0	0	0	0	0	2	1	1	1	2	0	2	1	0	0	2	2	0	2	2	2	1	0	0	0
82	0	1	0	0	0	0	1	0	1	0	1	0	0	0	0	0	0	2	1	1	0	0	0	0	0	1	0	0	0	2	0	2	2	2	0	2	2	1	0	2	1	0	1	2	1	0	0	0	0
83	0	0	2	0	0	0	0	0	2	0	0	0	0	0	0	0	1	2	2	2	0	0	0	0	0	0	0	1	1	1	1	1	1	0	2	0	2	0	0	2	2	1	1	2	1	0	0	0	1
84	0	0	1	0	0	0	1	0	1	0	0	1	0	0	1	1	0	1	2	2	0	1	1	1	1	1	0	0	0	1	1	1	2	1	1	1	2	0	0	2	2	0	0	1	0	1	0	0	1
85	0	0	1	0	0	0	0	0	2	0	0	0	0	0	0	0	0	1	1	1	0	0	0	0	0	0	0	1	1	1	1	1	1	1	1	1	1	1	1	1	0	1	1	2	1	1	0	0	0
86	0	0	2	0	0	0	1	0	2	1	0	0	0	0	0	0	0	0	2	1	1	0	0	0	0	1	0	0	0	1	0	1	0	2	0	2	2	0	1	1	1	1	1	2	1	0	0	2	2
87	0	0	1	0	0	0	1	0	1	0	1	0	1	0	0	1	1	1	2	2	1	1	0	0	0	0	0	1	1	1	0	2	2	0	1	0	2	1	0	1	1	0	0	1	0	1	0	0	1
88	0	0	2	0	0	1	0	0	2	0	0	0	0	0	0	0	0	1	2	2	1	0	0	0	0	0	0	1	1	1	0	1	0	2	0	2	1	1	1	1	0	0	0	2	0	0	0	0	1
89	0	0	2	0	0	2	0	0	2	0	0	0	1	1	1	0	0	0	1	2	0	1	0	0	0	0	0	0	0	0	0	1	1	2	0	2	1	0	0	2	2	0	0	0	0	1	0	0	1
90	0	0	1	0	0	0	1	0	1	0	1	0	1	1	1	0	0	0	1	1	0	0	0	0	0	0	0	1	1	1	0	1	1	0	1	1	1	0	0	1	1	0	1	2	0	0	0	1	2
91	1	0	1	0	0	1	1	0	2	0	0	0	0	0	0	0	1	2	0	0	2	0	0	0	0	1	0	0	0	1	1	1	1	2	0	2	1	0	1	1	1	0	1	1	1	0	0	1	0
92	1	0	1	0	0	0	0	0	1	0	0	0	0	0	0	0	0	0	2	2	0	0	0	0	0	1	0	1	0	0	1	2	2	0	1	1	2	0	0	2	2	0	0	1	0	1	0	0	1
93	0	0	2	0	0	0	2	1	1	0	1	0	0	0	0	0	0	1	2	2	0	0	1	0	0	0	0	1	2	0	0	1	1	2	2	0	2	0	1	1	1	2	2	2	1	0	0	1	1
94	0	0	2	0	0	1	1	0	1	1	2	1	2	2	2	0	0	0	1	1	1	2	1	1	1	1	0	0	0	2	2	0	1	1	0	2	1	1	0	0	0	0	1	1	1	1	0	0	1
95	0	0	0	0	0	0	1	0	1	0	1	0	0	0	0	0	1	1	0	0	1	1	0	0	0	0	0	1	0	0	1	1	1	2	0	2	2	0	1	0	0	0	0	2	0	1	0	0	1
96	0	1	1	0	0	0	1	0	1	0	0	0	1	0	0	0	0	1	1	1	0	0	0	0	0	1	0	0	1	1	0	1	1	1	1	1	2	0	1	1	1	0	0	1	0	0	1	0	1
97	0	0	2	0	0	0	0	0	2	0	0	0	0	0	0	0	0	0	2	2	0	0	0	0	0	0	0	0	0	1	0	1	2	1	2	1	1	1	1	1	1	0	1	1	1	1	0	1	2
98	0	0	2	0	0	0	1	0	0	1	2	0	0	0	0	0	0	0	0	0	0	0	1	0	0	0	0	1	1	1	0	1	1	2	0	2	1	0	0	2	2	0	0	1	0	0	0	0	0
99	0	0	1	0	0	0	2	1	2	0	0	0	0	0	0	0	0	0	1	1	0	1	1	1	1	0	0	1	1	0	1	1	1	1	0	2	1	0	1	1	1	0	0	2	0	1	0	0	1
100	0	0	1	0	0	0	1	2	2	0	0	1	1	1	1	0	1	1	0	0	1	1	1	0	0	0	0	0	1	1	1	0	0	1	0	2	1	0	1	1	1	1	1	1	1	1	0	0	0
101	0	0	2	0	0	0	0	0	2	0	0	0	2	1	1	0	0	0	0	0	0	1	0	0	0	0	0	0	0	2	0	2	2	1	0	2	1	0	2	1	0	1	1	2	1	0	0	0	1
102	0	0	1	0	0	0	0	0	2	0	0	0	1	1	1	0	0	0	2	2	0	1	0	0	0	0	0	0	0	2	1	0	0	1	2	0	1	1	0	1	1	0	0	2	2	1	0	0	1
103	0	0	1	0	0	0	1	1	2	0	0	0	2	2	2	1	0	0	1	1	0	0	0	0	0	0	0	0	0	2	0	2	2	1	2	0	1	0	1	1	1	0	0	2	0	2	0	1	1
104	0	0	1	0	0	0	2	0	1	0	0	0	2	2	2	1	0	0	2	2	0	1	1	1	1	1	0	0	0	1	0	1	1	2	0	2	1	0	1	2	1	0	0	0	0	1	0	1	1
105	0	0	2	0	0	1	1	0	1	0	1	0	1	1	1	0	1	0	2	1	1	0	0	0	0	0	0	1	1	1	1	1	2	2	0	2	0	1	1	0	0	0	0	2	0	2	0	0	0
106	1	0	2	0	0	0	1	0	1	0	0	0	0	0	0	0	0	0	2	2	0	1	1	1	1	1	1	0	0	1	0	0	0	2	0	2	1	0	0	2	2	0	0	2	0	1	0	0	0
107	1	0	2	0	0	0	2	1	1	0	1	0	0	0	0	0	0	0	1	2	0	1	0	0	0	0	0	0	0	1	1	1	1	1	0	2	0	0	1	0	0	0	0	1	0	1	0	0	0
108	0	0	1	1	1	1	2	1	1	1	1	0	1	1	1	0	0	0	2	2	0	1	0	0	0	0	0	0	1	1	1	0	1	1	1	1	1	0	0	2	2	0	0	1	0	1	0	1	2
109	0	0	2	0	0	1	1	0	1	0	1	0	2	1	1	0	0	1	1	2	0	0	0	0	0	0	0	1	1	1	0	2	1	2	0	2	1	1	0	1	1	0	1	2	0	0	0	1	0
110	0	0	1	0	0	0	0	0	2	0	0	0	0	0	0	0	0	0	2	1	1	0	0	0	0	0	0	0	1	1	0	2	2	1	0	2	1	1	1	1	0	0	0	2	0	2	0	0	2
111	0	0	2	0	0	0	0	0	2	0	0	0	1	1	1	0	0	0	1	1	0	0	0	0	0	0	0	0	2	0	0	0	1	1	1	1	1	0	0	2	2	1	1	1	1	0	0	1	1
112	0	0	0	0	0	1	1	0	1	0	1	0	1	1	1	0	0	0	0	0	1	1	1	1	1	2	0	1	1	1	0	2	2	2	0	2	1	0	1	1	1	0	0	2	0	1	0	0	1
113	0	0	0	0	0	0	0	0	2	0	1	0	1	0	0	0	0	1	1	1	1	0	0	0	0	0	0	0	0	2	1	1	2	1	1	1	2	0	1	1	1	0	1	1	1	1	0	0	0
114	1	0	1	0	0	0	2	0	0	0	0	0	0	0	0	0	0	0	1	1	0	2	1	1	1	1	0	0	0	2	1	1	1	1	1	1	2	1	0	2	1	0	1	2	1	1	0	1	1
115	0	0	1	0	0	0	0	0	2	0	0	1	0	0	0	0	0	0	0	1	1	1	1	1	1	1	0	0	1	1	0	1	1	2	0	2	1	0	1	1	1	1	2	2	0	1	0	0	0
116	0	0	1	0	0	1	1	1	2	0	0	0	1	1	1	0	0	2	1	1	1	0	0	0	0	0	0	0	0	1	0	1	1	1	1	1	1	0	1	1	1	1	1	1	1	0	0	0	2
117	0	1	1	0	0	1	1	1	2	0	0	0	0	0	0	0	0	1	1	1	0	0	0	0	0	0	0	1	2	1	0	1	1	1	0	2	0	0	1	0	0	0	0	1	0	0	0	0	1
118	0	0	1	0	0	0	1	0	1	0	1	1	1	0	0	0	0	1	1	1	0	1	1	1	1	1	0	0	1	1	1	0	0	1	0	2	2	0	1	1	1	0	0	2	0	2	0	0	0
119	0	0	0	0	0	1	1	0	1	1	1	0	1	1	1	1	0	1	0	1	1	0	0	0	0	0	0	2	2	0	1	1	1	1	1	1	1	1	0	0	0	1	1	1	2	0	0	0	1
120	0	0	2	0	0	1	0	0	1	0	1	1	1	0	0	0	0	1	1	1	0	0	0	0	0	0	0	0	0	2	0	2	2	0	2	0	1	0	1	0	0	2	2	2	1	0	0	1	1
121	0	0	1	0	0	0	0	0	2	0	0	0	0	0	0	0	1	2	2	2	0	0	1	0	0	0	0	1	0	0	1	1	1	0	2	0	1	0	0	1	1	0	1	2	2	2	0	0	2
122	0	0	2	0	0	2	1	0	2	0	0	1	1	1	1	0	1	1	0	0	1	0	0	0	0	0	0	0	0	1	1	1	1	1	1	1	0	1	0	1	1	1	1	1	2	0	0	0	1
123	0	0	0	0	1	0	1	1	2	0	0	0	1	0	0	0	0	0	1	2	0	0	1	0	0	0	1	1	1	2	0	1	2	0	0	2	2	0	0	2	2	0	0	1	0	0	0	0	0
124	0	0	1	0	0	0	1	0	0	0	0	0	0	0	0	0	0	0	1	1	0	0	0	0	0	0	0	0	0	2	1	1	0	0	1	1	1	0	0	2	2	0	0	0	0	1	0	0	1
125	0	0	1	0	0	1	0	0	2	0	0	0	1	1	1	1	0	0	2	2	0	0	0	0	0	0	0	0	0	2	1	1	1	0	0	1	1	1	0	2	2	1	1	1	1	1	0	0	1
126	0	0	0	0	0	1	1	0	2	0	0	1	1	1	1	0	0	0	1	1	0	1	0	0	0	0	0	0	0	1	0	1	1	1	0	1	2	0	1	1	1	0	0	2	0	1	0	0	2
127	0	1	2	0	0	1	2	0	1	0	1	1	1	0	1	1	0	2	2	2	0	0	0	0	0	1	0	0	0	2	2	1	1	1	0	2	2	0	0	2	2	2	2	2	0	1	0	0	1
128	0	0	2	0	0	1	0	0	2	0	0	1	1	0	0	0	0	0	1	1	0	2	1	1	1	1	0	1	1	1	1	2	2	1	1	1	1	0	0	1	1	2	2	2	0	1	0	0	1
129	0	1	2	0	1	0	2	0	1	0	0	0	0	0	0	0	0	0	2	1	1	0	0	0	0	1	0	0	0	1	1	2	2	0	2	0	1	0	0	1	1	1	1	1	1	1	0	0	1
130	1	0	2	0	0	0	1	0	1	0	1	0	1	1	1	0	0	0	0	0	1	1	0	0	0	0	0	1	0	1	2	1	1	1	1	1	1	1	1	0	0	0	1	2	0	1	0	2	2
131	0	0	2	0	0	0	2	0	1	1	1	0	0	0	0	0	0	0	2	1	1	1	0	0	0	0	1	1	1	1	0	0	1	2	1	2	2	0	1	0	0	0	1	1	1	1	0	1	1
132	0	0	2	0	0	0	1	0	2	0	0	1	1	0	0	0	0	1	2	2	0	1	0	0	0	0	0	0	0	2	0	1	1	1	0	2	1	0	0	2	2	0	2	2	2	1	0	1	2
133	0	0	2	0	0	0	2	1	1	0	1	0	0	0	0	0	0	0	1	1	1	0	1	0	0	0	0	0	0	2	1	1	1	2	0	2	0	1	0	0	0	0	0	2	1	0	0	1	2
134	1	0	1	0	0	1	0	0	2	0	0	0	1	1	2	0	0	1	1	1	0	0	1	0	0	0	0	0	2	0	0	1	1	1	1	1	2	1	0	2	1	0	1	1	1	0	0	0	0
135	0	0	2	0	0	0	1	1	2	0	0	0	0	0	0	0	0	1	2	2	0	1	0	0	0	0	0	0	0	2	0	0	0	2	0	2	2	0	2	0	0	0	0	2	0	1	0	0	1
136	0	0	2	0	0	1	0	0	2	0	0	1	0	0	1	1	0	0	0	0	1	0	0	0	0	0	0	0	1	0	0	1	1	2	2	1	2	0	0	1	1	0	0	2	0	1	0	0	1
137	0	0	0	0	0	0	2	1	2	0	0	0	1	1	1	0	0	1	1	1	0	0	0	0	0	0	0	0	1	0	0	1	1	2	0	2	1	0	2	0	0	0	0	2	0	1	0	0	1
138	0	0	2	0	0	1	1	1	2	0	0	1	1	0	0	0	0	1	2	2	0	1	0	0	0	0	0	1	1	2	0	2	2	0	1	1	1	1	0	1	1	0	1	2	1	1	0	0	1
139	0	0	1	0	0	0	0	0	2	0	0	1	1	1	1	0	0	0	2	1	1	0	0	0	0	0	1	0	1	0	0	0	0	0	1	1	1	0	0	1	1	0	1	2	1	1	0	2	2
140	0	0	1	0	0	0	0	0	2	0	0	0	0	0	0	0	0	1	1	1	1	0	1	1	1	2	0	0	1	1	0	1	2	2	0	2	1	0	0	1	1	0	1	1	1	0	0	0	1
141	0	0	1	0	0	0	1	0	1	0	1	1	1	1	1	0	0	1	2	2	0	0	1	0	0	1	0	1	1	1	1	1	1	0	1	1	1	0	1	2	1	0	2	2	1	1	0	0	1
142	0	0	2	0	0	0	0	0	2	0	0	0	2	1	1	1	1	1	1	1	0	1	0	0	0	0	0	0	0	1	0	1	1	2	0	2	2	0	0	2	2	0	1	2	1	1	0	0	0
143	0	0	0	0	0	0	1	0	0	0	1	1	1	0	0	0	0	0	2	2	0	0	0	0	0	0	0	0	0	1	0	1	1	2	0	2	1	0	0	1	1	0	1	2	1	1	0	1	2
144	0	0	2	0	0	0	1	0	1	0	1	1	1	0	0	0	0	1	1	1	1	1	1	1	1	1	0	0	0	2	0	0	0	2	0	1	0	0	2	0	0	0	0	1	0	1	0	0	1
145	0	0	2	0	0	1	1	1	2	0	1	0	0	0	0	0	0	1	1	1	1	0	1	0	0	1	0	0	0	2	1	1	1	2	0	2	1	1	1	1	1	0	0	1	0	1	0	0	2
146	0	0	1	0	0	1	1	0	1	1	1	0	0	0	0	0	0	0	0	1	0	1	0	0	0	0	0	0	1	1	0	2	2	1	0	2	1	0	0	1	1	0	0	1	1	1	0	0	1
147	0	0	1	0	0	0	2	0	0	0	1	0	0	0	0	0	0	0	1	1	0	0	1	0	0	0	0	1	1	0	0	1	2	1	1	1	0	1	1	0	0	0	0	2	0	0	0	0	1
148	0	0	1	0	0	1	2	0	0	0	1	0	1	1	1	0	1	1	1	1	0	0	0	0	0	0	1	1	1	1	0	2	2	2	0	2	2	0	0	2	2	0	1	2	1	0	0	2	2
149	0	0	2	0	0	0	2	0	0	0	1	0	0	0	0	0	0	1	0	1	1	0	0	0	0	0	1	0	1	2	0	1	1	2	0	2	2	0	0	2	2	0	1	2	1	1	0	0	1
150	0	0	2	0	0	0	0	0	2	0	2	0	0	0	0	0	0	0	1	1	1	0	0	0	0	0	0	1	1	1	0	2	2	0	1	1	1	0	1	1	1	1	1	2	2	0	0	0	0
151	0	1	1	0	0	0	1	0	2	0	0	0	1	1	1	0	0	0	1	1	0	1	0	0	0	0	0	1	1	1	0	1	2	2	0	2	2	1	0	1	1	0	1	1	1	0	0	0	2
152	0	0	0	0	0	0	1	0	1	0	1	0	1	1	1	0	0	1	1	2	0	0	0	0	0	0	1	0	0	1	1	2	2	0	1	1	1	0	2	0	0	0	0	2	0	2	0	0	1
153	0	0	1	0	0	1	2	0	1	0	2	0	0	0	0	0	0	0	2	2	0	0	1	0	0	1	0	0	1	1	0	0	2	0	2	1	0	1	0	0	0	0	1	2	1	1	0	0	0
154	0	0	1	0	0	0	0	0	2	0	0	0	0	0	0	0	0	1	2	1	1	0	0	0	0	0	0	1	1	1	1	1	1	2	0	2	0	0	1	1	0	2	2	2	0	0	0	0	1
155	1	1	1	0	0	1	1	1	2	0	1	0	2	2	2	1	0	1	0	0	1	1	0	0	0	1	0	0	1	1	1	1	1	1	1	1	1	0	1	1	1	0	0	2	0	0	0	0	1
156	0	0	1	0	0	0	2	0	2	0	1	0	0	0	0	0	0	1	1	1	0	0	0	0	0	0	0	0	0	2	0	1	2	0	1	1	2	0	0	1	1	0	0	0	1	0	1	0	0
157	0	0	2	0	0	0	0	0	2	0	0	0	0	0	0	0	0	1	1	1	1	1	0	0	0	0	0	0	0	1	0	0	1	2	0	2	1	0	0	1	1	0	0	2	0	0	0	0	0
158	0	1	1	0	0	0	2	1	1	0	1	0	1	1	1	0	0	2	1	1	1	0	0	0	0	0	0	1	1	1	0	1	1	0	1	1	2	0	1	1	1	0	0	1	0	0	0	0	2
159	0	0	1	0	0	0	1	0	1	0	1	1	0	0	0	0	0	1	2	2	1	0	0	0	0	0	0	0	0	1	0	1	2	2	0	2	2	0	0	2	2	0	1	1	1	1	0	0	0
160	0	0	2	0	0	0	1	0	1	0	0	0	0	0	0	0	0	0	1	1	0	0	1	0	0	0	0	0	0	2	1	1	0	2	0	2	2	0	1	1	1	0	1	2	0	0	0	1	2
161	0	0	1	0	0	0	2	0	1	0	1	0	0	0	0	0	0	0	1	1	0	0	0	0	0	0	0	0	0	1	0	0	0	2	1	1	1	0	0	1	0	0	0	1	0	0	0	0	0
162	0	0	1	0	0	0	2	0	2	0	1	0	0	0	0	0	0	1	1	1	0	0	1	0	0	0	0	2	2	1	1	0	0	2	0	2	1	0	2	0	0	0	0	0	0	1	0	0	1
163	0	0	1	0	0	0	0	0	2	0	0	0	0	0	0	0	0	0	0	0	0	1	0	0	0	0	0	0	0	1	0	2	2	2	0	2	1	0	2	0	0	0	0	1	0	1	0	0	2
164	0	0	0	0	0	0	1	0	1	0	1	1	1	0	0	0	0	0	1	1	1	2	0	0	0	0	0	0	1	1	0	0	0	1	2	1	2	0	1	1	1	0	1	2	0	1	1	0	0
165	0	1	1	0	0	1	0	0	1	0	0	1	1	0	0	0	0	0	2	1	1	0	0	0	0	0	0	0	1	1	1	2	2	1	0	2	2	0	0	2	2	0	0	2	0	1	0	0	1
166	0	0	1	0	0	0	2	0	0	0	1	0	1	1	1	0	0	0	1	2	0	0	1	0	0	0	1	0	0	1	1	0	1	1	1	1	1	0	1	0	0	0	1	2	1	1	0	0	0
167	1	0	2	0	0	0	1	0	1	0	1	0	0	0	0	0	0	2	2	2	0	0	0	0	0	1	0	1	1	2	0	2	2	1	1	2	2	0	1	1	1	1	1	2	1	0	0	0	0
168	1	0	2	0	0	1	0	0	2	0	0	1	0	0	1	1	0	0	1	1	0	0	1	0	0	0	0	0	0	2	0	2	2	0	1	1	2	0	1	1	1	0	0	0	0	0	0	0	0
169	0	0	1	0	0	0	1	0	1	0	1	0	2	1	1	0	0	2	1	1	0	0	0	0	0	0	0	0	0	1	0	1	1	1	1	1	1	1	0	1	1	0	1	1	1	1	0	0	1
170	0	0	1	0	0	0	1	0	1	0	1	0	1	1	1	0	0	0	1	1	1	1	1	1	1	1	0	1	2	0	1	1	1	1	2	1	0	0	1	1	0	0	1	2	2	2	0	0	1
171	0	1	2	0	0	1	1	0	2	0	1	0	1	1	1	0	0	0	1	2	0	1	0	0	0	0	1	0	0	1	0	1	1	2	0	2	1	0	1	1	1	0	1	1	1	1	0	1	1
172	0	0	1	0	0	0	1	0	1	0	1	0	0	0	0	0	0	1	0	0	1	1	1	1	1	1	0	1	1	2	0	1	1	0	2	1	1	0	0	1	1	1	1	2	2	0	0	0	1
173	1	0	1	0	0	1	2	0	0	0	1	0	0	0	0	0	0	0	1	0	1	1	0	0	0	0	0	0	0	1	1	0	1	2	0	2	2	0	1	1	1	0	1	1	1	0	0	0	1
174	0	0	1	0	0	0	2	0	0	0	0	1	1	0	1	1	0	0	1	1	0	0	0	0	0	0	0	0	0	2	1	1	1	0	1	1	1	0	1	2	1	0	1	1	1	0	0	0	0
175	0	0	1	0	0	0	2	1	1	0	1	0	1	1	1	0	0	0	0	0	1	1	0	0	0	0	0	0	0	2	0	2	2	0	1	1	2	0	0	2	2	0	0	2	0	2	0	0	0
176	0	0	1	0	0	1	1	1	2	0	0	0	1	1	1	0	0	0	0	0	0	0	0	0	0	0	0	0	0	1	1	1	1	1	1	1	1	1	0	2	1	2	2	2	1	0	0	0	0
177	0	0	1	0	0	1	0	0	1	0	0	1	0	0	0	0	0	0	2	2	0	0	0	0	0	0	0	0	0	2	0	1	1	2	0	2	2	0	2	0	0	0	0	2	1	0	0	0	0
178	0	0	1	0	0	0	1	0	1	0	1	0	1	0	1	1	1	2	1	1	1	1	0	0	0	0	0	1	1	1	0	1	1	1	1	1	1	0	0	2	2	1	1	2	1	0	0	2	2
179	0	0	0	0	0	0	2	0	1	0	0	0	0	0	0	0	0	0	1	2	0	1	1	1	1	1	0	0	0	1	0	0	0	2	0	2	1	0	0	2	2	0	0	1	0	1	0	0	1
180	0	0	1	0	0	0	1	1	2	0	0	0	0	0	0	0	0	0	0	0	0	1	1	1	1	1	0	0	1	0	0	1	2	1	1	1	1	1	1	1	1	1	1	1	0	2	0	1	1
181	0	0	1	0	0	1	1	1	2	0	0	0	0	0	0	0	0	0	2	2	0	0	0	0	0	0	0	1	1	2	0	2	2	0	1	1	1	1	0	1	1	0	1	1	1	2	0	0	0
182	0	0	2	0	0	1	0	0	2	0	0	1	1	1	1	0	0	1	2	2	0	0	0	0	0	1	0	2	2	1	1	1	1	2	0	2	1	0	0	1	0	1	1	2	0	0	0	1	1
183	0	0	0	0	0	0	2	0	0	0	1	0	0	0	0	0	0	1	1	1	0	0	1	0	0	1	0	0	0	2	2	1	1	1	1	1	2	0	1	1	1	0	0	1	0	1	0	0	1
184	0	0	0	0	0	1	2	0	2	0	0	0	0	0	0	0	0	0	2	1	1	0	0	0	0	0	0	0	0	1	0	1	1	1	1	1	2	0	1	1	1	0	1	2	1	1	0	0	0
185	0	0	1	0	0	0	1	0	1	0	1	0	0	0	0	0	1	1	0	0	1	0	0	0	0	0	0	0	1	1	0	2	1	1	0	2	2	1	0	0	0	0	0	2	0	2	0	0	1
186	0	0	1	0	0	0	1	0	1	0	1	1	2	2	2	0	0	1	1	1	0	0	1	0	0	1	0	1	2	0	0	0	1	2	0	2	1	1	0	1	1	2	2	2	1	0	0	0	1
187	0	0	1	1	1	2	1	0	1	0	0	0	0	0	0	0	1	2	1	1	0	0	0	0	0	0	0	0	0	1	0	0	1	2	1	2	1	0	0	2	2	0	0	1	1	0	0	0	0
188	0	0	1	0	0	0	1	1	2	0	0	0	0	0	0	0	0	1	1	0	1	2	0	0	0	0	0	1	1	1	0	1	0	0	0	2	1	0	0	1	1	0	1	2	1	0	0	0	1
189	1	0	1	0	0	0	1	0	1	1	1	1	1	1	1	0	0	0	1	2	0	1	1	1	1	0	0	0	2	0	0	1	2	2	0	2	1	0	1	2	1	0	0	1	1	1	0	0	1
190	0	0	1	0	0	0	1	1	2	0	0	0	0	0	0	0	0	0	1	1	0	0	1	0	0	0	0	1	1	2	0	1	1	1	1	1	1	0	1	1	1	0	1	1	1	1	0	1	2
191	0	0	2	0	0	1	1	1	2	0	0	0	1	2	1	0	0	1	0	0	1	0	0	0	0	0	0	1	1	1	1	0	0	1	1	1	1	0	1	1	1	0	0	0	1	0	0	0	0
192	0	0	1	0	0	0	2	0	1	0	0	1	2	1	1	0	0	1	1	2	0	0	1	1	1	2	0	0	1	1	0	1	2	2	0	2	0	0	1	0	0	0	1	1	1	0	0	0	0
193	0	1	1	0	0	0	1	0	1	0	1	1	1	0	0	0	1	1	1	1	0	1	0	0	0	0	1	1	1	1	0	1	2	1	1	1	0	2	0	0	0	0	0	2	0	0	0	0	1
194	0	0	2	0	0	0	1	0	1	0	0	0	0	0	0	0	0	1	2	2	0	1	0	0	0	0	1	0	0	1	1	1	1	1	0	2	0	1	1	0	0	0	0	0	0	1	0	0	0
195	0	0	1	0	0	0	0	0	2	0	1	0	0	0	0	0	0	1	1	1	0	0	1	0	0	0	1	1	1	2	0	1	2	1	1	1	1	1	1	2	0	0	1	2	1	1	0	1	2
196	0	0	1	0	0	0	1	0	2	0	0	1	2	1	1	1	0	0	1	0	1	1	0	0	0	0	0	1	1	1	0	2	2	1	0	2	0	1	1	0	0	1	1	1	1	1	0	0	1
197	0	0	2	0	0	0	2	1	2	0	1	2	2	1	1	0	0	1	1	1	0	1	0	0	0	0	0	1	1	1	0	2	2	0	2	0	1	1	1	0	0	0	0	1	0	0	0	0	1
198	0	0	2	0	0	0	2	0	0	0	1	0	0	0	0	0	0	2	1	1	0	0	1	0	0	0	0	1	2	0	1	1	1	1	1	1	1	0	1	1	1	1	1	2	0	0	0	0	1
199	0	0	1	0	0	0	2	0	1	0	1	0	0	0	0	0	0	1	2	2	0	0	0	0	0	0	0	0	1	1	0	1	1	1	1	1	1	1	0	1	1	1	1	1	1	1	0	0	2
200	0	0	2	0	0	0	1	0	1	0	1	2	2	1	1	0	0	1	1	1	0	0	1	0	0	1	0	1	1	2	0	0	0	2	0	2	1	0	1	2	1	0	0	0	2	0	0	1	1
201	0	0	1	0	0	0	0	0	1	0	0	0	0	0	0	0	0	2	1	1	1	0	0	0	0	1	0	0	0	2	1	2	2	1	0	2	2	0	1	2	1	0	1	1	1	2	0	0	2
202	0	0	2	0	0	0	0	0	2	0	0	0	0	0	0	0	0	0	2	2	0	1	1	0	0	0	0	0	0	2	1	2	2	1	1	1	1	0	0	1	1	0	1	1	1	1	0	0	1
203	0	0	1	0	0	0	1	0	1	0	0	1	2	1	1	0	0	1	2	2	0	0	0	0	0	0	0	1	0	0	1	1	1	1	1	1	0	0	1	1	1	0	1	1	0	1	0	0	1
204	0	1	2	0	1	0	1	1	2	0	0	0	1	1	1	0	0	0	1	1	1	1	1	1	1	1	0	1	2	0	1	2	2	2	1	1	0	0	2	0	0	1	1	2	1	0	0	0	1
205	0	1	1	0	0	0	1	1	1	1	0	1	2	1	1	0	0	0	1	1	1	1	1	0	0	0	0	1	2	1	0	1	1	1	0	2	2	0	0	1	1	0	0	1	1	1	0	0	0
206	0	0	2	0	0	0	1	1	2	0	0	0	0	0	0	0	0	0	0	0	0	2	1	1	1	1	0	1	1	2	0	1	2	2	1	2	1	0	1	2	1	0	0	1	1	2	0	0	0
207	0	0	1	0	0	0	1	0	1	0	2	1	1	1	1	0	0	1	2	2	0	0	0	0	0	2	0	0	0	2	0	2	2	1	2	2	2	1	0	2	1	1	1	1	0	1	0	0	1
208	0	0	2	0	0	0	2	1	1	0	1	0	0	0	0	0	0	0	2	2	0	1	2	1	1	1	0	0	1	1	0	1	2	2	0	2	1	0	2	0	0	0	0	0	1	0	0	0	0
209	0	0	0	0	0	0	1	0	2	0	0	0	1	1	1	0	0	1	2	2	0	1	1	1	1	1	0	1	1	1	1	2	2	0	1	1	1	0	1	1	1	0	1	2	1	1	0	0	0
210	0	0	0	0	0	0	1	1	2	0	0	0	0	0	0	0	0	1	2	2	0	0	1	1	1	2	1	1	1	1	0	1	1	1	0	2	1	0	0	2	2	0	1	1	0	1	0	0	0
211	0	0	2	0	0	0	1	0	2	0	0	0	1	0	0	1	0	1	2	2	0	2	0	0	0	0	0	1	1	1	1	1	2	2	0	2	2	0	0	2	2	0	1	1	1	0	0	0	1
212	0	1	1	0	0	1	1	0	1	1	1	1	1	0	0	0	1	2	1	1	1	1	0	0	0	0	0	0	1	1	0	1	1	0	2	0	2	0	0	2	2	0	1	2	2	1	0	0	2
213	0	0	1	0	0	0	0	0	2	0	0	2	2	1	1	0	0	0	0	1	0	1	1	1	1	1	0	2	2	1	1	1	1	2	0	2	1	0	0	1	1	0	0	1	0	1	0	0	1
214	0	0	1	0	0	0	1	0	1	0	0	0	1	1	1	0	0	0	0	0	0	1	1	1	1	1	1	0	1	2	0	1	1	0	1	1	2	0	0	2	2	0	1	2	1	1	0	0	1
215	0	0	0	0	0	1	1	1	2	0	0	1	1	0	0	0	0	0	2	1	1	0	0	0	0	0	0	0	1	1	0	1	1	0	2	1	2	0	2	0	0	0	1	2	1	0	0	0	1
216	1	0	2	0	0	0	1	0	1	0	0	0	0	0	0	0	0	1	0	1	0	0	0	0	0	0	1	1	1	1	0	0	0	2	0	2	2	0	0	1	1	0	1	1	1	1	0	0	1
217	0	0	0	0	0	0	2	0	0	0	1	1	2	1	1	0	0	0	0	0	0	0	0	0	0	0	0	0	1	2	0	1	2	1	1	1	1	0	0	2	2	1	1	2	1	0	0	0	2
218	0	0	1	0	0	0	2	0	0	0	0	1	0	0	1	1	0	0	2	2	0	1	0	0	0	0	0	0	1	1	0	2	2	2	1	1	1	1	0	1	1	1	1	2	1	0	0	0	0
219	0	0	1	1	1	2	1	0	1	0	1	0	0	0	0	0	0	0	2	2	0	0	0	0	0	0	0	1	1	2	0	2	2	1	1	1	2	0	0	2	2	0	1	1	1	1	0	0	1
220	0	0	2	0	0	0	2	0	0	0	2	0	0	0	0	0	0	1	2	2	0	1	0	0	0	0	0	0	0	1	0	1	1	2	0	2	1	0	1	0	0	2	2	2	1	0	0	0	0
221	0	0	1	0	0	0	1	0	1	0	1	0	1	1	1	0	1	2	0	0	2	0	1	0	0	0	1	0	1	0	0	1	2	1	1	1	2	0	1	1	1	1	1	2	0	0	0	0	0
222	1	0	1	0	0	0	0	0	1	0	1	0	1	1	1	0	0	0	0	1	0	1	0	0	0	0	0	0	1	1	0	2	2	0	1	1	1	0	0	1	1	0	0	1	1	0	0	1	2
223	0	0	1	0	0	1	1	1	2	0	0	0	0	0	0	0	0	1	1	1	1	0	0	0	0	1	1	1	1	2	0	1	2	1	1	1	0	0	1	0	0	0	1	2	1	0	0	0	1
224	0	0	2	0	0	1	1	1	2	0	0	1	2	2	2	0	0	2	1	1	0	0	0	0	0	0	1	1	1	0	0	2	2	0	1	1	2	0	1	1	1	0	0	2	0	0	0	0	2
225	0	0	2	0	0	2	0	0	1	0	1	0	1	1	1	0	0	0	2	2	0	0	0	0	0	0	0	1	1	1	0	0	1	1	0	2	2	1	0	1	1	0	0	2	0	2	0	0	0
226	0	0	2	0	0	0	0	0	2	0	0	0	0	0	0	0	0	0	1	1	1	0	0	0	0	1	1	2	2	1	1	2	2	1	0	2	2	0	1	1	1	0	0	0	0	1	0	0	1
227	0	0	0	0	0	0	1	1	2	0	0	0	1	1	1	0	0	1	1	1	1	1	0	0	0	0	0	0	1	1	1	1	1	2	0	2	2	0	0	1	1	0	2	2	2	1	0	0	0
228	0	0	2	0	0	1	1	1	2	0	0	0	0	0	0	0	1	2	0	0	2	1	0	0	0	0	0	0	1	0	0	1	1	2	0	2	1	1	0	1	1	0	0	1	1	1	0	0	1
229	0	0	1	0	0	0	1	0	1	1	1	0	2	2	2	1	0	1	2	2	0	1	0	0	0	1	0	1	1	2	0	1	1	2	1	2	0	1	1	0	0	1	1	1	1	1	0	0	1
230	0	0	2	0	0	0	1	0	2	0	0	1	2	2	2	0	0	0	1	2	0	0	0	0	0	0	0	0	0	1	0	1	1	1	0	2	1	1	0	1	1	1	1	2	2	0	0	0	0
231	0	0	1	0	0	0	1	1	2	0	0	1	1	1	1	0	0	0	1	1	1	1	0	0	0	0	0	0	1	1	1	1	2	2	0	2	1	0	1	1	1	0	1	1	1	1	0	0	1
232	0	0	2	0	0	0	0	0	2	0	0	0	0	0	0	0	0	0	1	1	1	0	0	0	0	1	0	1	1	2	0	0	2	0	2	1	1	0	0	2	2	2	2	2	1	0	0	0	2
233	0	0	2	0	0	0	1	0	1	1	1	0	1	1	1	1	0	0	2	2	0	0	1	0	0	0	0	1	2	0	0	1	2	2	0	2	1	0	1	2	1	0	0	1	0	1	0	1	1
234	0	0	2	0	0	0	1	0	0	1	2	0	2	1	1	1	0	0	2	1	1	1	0	0	0	1	0	1	1	1	2	2	2	1	1	1	1	1	1	1	0	0	0	0	0	0	0	1	1
235	0	0	2	0	0	0	1	0	2	0	1	0	0	0	0	0	0	1	1	0	0	0	0	0	0	1	0	1	2	0	1	1	1	1	0	2	1	0	1	1	1	0	0	1	0	1	0	0	0
236	0	0	0	0	0	0	1	0	1	0	0	1	1	0	0	0	0	0	2	1	1	0	0	0	0	1	0	0	0	2	0	1	1	0	2	0	1	0	2	0	0	0	1	2	1	1	0	0	0
237	0	0	1	0	0	0	1	0	1	0	0	0	0	0	0	0	0	0	1	2	0	0	0	0	0	0	0	2	2	1	1	2	2	1	1	1	1	1	0	1	1	0	0	2	0	2	0	0	1
238	0	0	0	0	0	0	1	0	1	0	0	0	1	1	1	0	0	1	0	0	2	0	0	0	0	0	0	0	0	2	0	0	0	2	0	2	2	0	0	2	2	0	1	1	1	2	0	0	2
239	0	0	0	0	0	0	2	0	0	0	0	1	2	2	2	0	0	0	1	1	0	0	0	0	0	0	0	0	0	1	1	1	2	2	0	2	1	0	1	1	1	0	0	2	0	1	0	0	1
240	0	0	2	0	0	0	1	0	2	1	0	0	0	0	0	0	0	1	1	1	0	0	0	0	0	0	0	2	2	0	1	1	2	1	0	2	2	0	2	1	1	0	0	2	1	1	0	0	2
241	0	0	2	0	0	0	0	0	2	0	0	0	0	0	0	0	0	0	0	0	1	1	0	0	0	0	0	2	1	1	1	1	1	1	0	2	1	0	2	0	0	0	1	1	1	1	0	0	0
242	0	0	2	0	0	0	2	0	0	0	0	1	1	1	2	1	0	0	1	1	1	1	1	1	1	1	0	0	0	2	1	1	1	2	1	1	2	1	0	1	1	1	1	2	1	0	0	0	1
243	0	0	1	0	0	0	1	0	1	1	1	0	1	0	0	0	0	2	1	1	1	0	1	0	0	0	0	0	0	2	1	1	1	1	0	2	2	0	0	2	2	0	0	1	0	0	0	1	2
244	0	0	1	0	0	0	1	1	2	0	0	1	2	1	1	1	0	1	2	2	0	1	0	0	0	0	0	0	0	2	0	1	1	1	1	1	1	0	1	1	1	0	0	2	1	0	0	0	1
245	0	0	0	0	0	0	1	0	1	0	1	2	2	2	2	0	0	1	1	0	1	1	0	0	0	0	0	1	1	0	1	0	0	2	0	2	1	1	0	1	1	0	1	2	1	0	0	0	1
246	0	0	2	0	0	0	1	1	2	0	0	1	1	0	0	0	0	1	2	1	1	0	0	0	0	1	0	0	0	2	0	2	2	2	0	2	2	0	0	2	2	0	1	1	1	1	0	0	1
247	0	0	2	0	0	0	1	1	2	0	0	0	2	0	0	1	0	1	0	1	0	1	0	0	0	0	0	0	1	1	0	0	1	1	1	1	2	0	1	1	1	2	2	2	1	0	0	1	2
248	0	0	0	0	0	0	1	1	2	0	0	0	1	0	0	0	0	0	1	1	1	0	1	0	0	0	0	0	1	1	0	2	2	2	0	2	2	0	0	2	2	2	2	2	0	1	0	0	0
249	0	0	1	0	0	0	1	0	1	0	1	0	0	0	0	0	0	0	1	1	0	0	0	0	0	1	0	1	1	1	1	1	1	1	1	1	2	0	0	1	1	1	1	1	1	1	0	0	0
250	0	0	1	0	0	0	0	0	2	0	0	1	1	0	0	1	1	1	1	2	0	0	2	0	0	0	0	0	0	1	1	0	2	1	0	2	1	1	1	1	0	0	0	2	1	2	0	0	1
251	0	0	0	0	0	0	2	0	1	0	2	0	0	0	0	0	0	1	2	2	0	1	0	0	0	0	0	0	0	1	0	1	1	2	2	1	1	0	0	1	1	0	1	2	1	0	0	0	1
252	0	0	2	0	0	0	2	0	1	0	1	0	0	0	0	0	0	0	1	1	0	1	1	1	1	1	0	0	0	2	0	1	1	1	1	1	0	1	1	0	0	0	0	1	0	1	0	1	2
253	0	0	1	0	0	1	1	0	0	0	1	0	0	0	0	0	0	0	0	0	1	0	0	0	0	0	0	0	0	1	0	1	2	2	0	2	1	0	0	2	2	0	0	2	0	1	0	0	2
254	0	0	2	0	0	0	2	1	1	0	0	1	1	0	0	0	1	1	1	1	0	1	1	1	1	1	0	1	2	1	0	2	2	1	0	2	1	0	0	2	2	0	1	2	0	1	0	0	2
255	0	0	2	0	0	0	2	1	1	0	1	0	2	2	2	1	0	0	1	0	1	0	0	0	0	0	0	0	0	2	1	0	0	1	1	1	1	0	2	0	0	0	1	1	1	1	0	0	1
256	0	0	0	0	0	0	2	1	1	0	0	1	1	0	1	1	0	0	1	1	0	0	0	0	0	1	0	0	2	0	0	1	1	0	2	0	2	0	1	1	1	0	0	1	0	1	0	1	2
257	0	1	1	0	0	0	1	1	2	0	0	0	1	1	1	0	0	1	1	2	0	0	0	0	0	1	0	1	1	2	0	1	1	2	0	2	0	0	1	1	1	0	0	1	0	0	0	0	1
258	0	0	0	0	0	0	2	1	1	0	0	0	1	1	2	0	1	1	1	1	0	0	0	0	0	1	0	0	1	1	0	1	1	1	1	1	2	0	0	2	2	0	0	0	0	1	0	1	1
259	0	0	1	0	0	0	1	0	1	0	1	0	0	0	0	0	0	0	1	1	1	0	0	0	0	1	0	0	0	1	0	1	1	1	1	1	2	1	0	2	1	0	0	1	0	1	0	0	1
260	0	0	0	0	0	0	1	0	2	0	0	0	0	0	0	0	0	0	0	1	1	0	0	0	0	0	0	0	1	1	0	1	1	2	0	2	2	0	0	2	2	0	0	0	1	0	0	1	2
261	0	0	1	0	0	0	2	0	0	0	0	0	2	0	0	1	0	0	1	1	1	0	0	0	0	0	0	0	0	2	1	2	2	0	2	0	2	1	0	2	1	0	0	2	0	1	0	0	0
262	0	0	0	0	0	0	1	1	2	0	0	1	2	1	1	0	0	0	1	1	0	0	0	0	0	0	0	1	1	1	1	1	1	2	0	2	2	0	1	1	1	0	1	2	1	1	0	0	0
263	0	1	2	0	0	1	1	0	2	0	0	0	1	1	1	0	0	0	2	2	0	1	0	0	0	0	1	0	0	0	0	1	2	2	0	2	2	0	1	1	1	0	0	1	0	0	0	0	2
264	0	0	0	0	0	0	0	0	2	0	0	1	2	1	1	1	0	0	0	0	1	0	0	0	0	1	0	0	1	0	0	2	2	1	2	0	2	0	0	2	2	0	0	1	0	0	0	2	2
265	1	0	2	0	0	1	1	0	1	0	0	0	0	0	0	0	0	0	1	0	1	2	0	0	0	0	0	0	0	1	0	2	2	0	1	0	1	0	0	2	2	0	0	1	2	1	0	0	0
266	0	0	2	0	0	0	0	0	2	0	0	1	1	0	0	0	0	0	2	2	0	1	0	0	0	0	0	1	1	2	0	1	1	2	1	1	1	1	0	1	1	0	0	1	0	0	1	0	1
267	0	0	2	0	0	2	2	0	0	0	1	0	0	0	0	0	1	1	2	2	1	1	0	0	0	0	0	0	0	2	0	1	2	0	2	1	1	2	0	0	0	0	0	0	2	1	0	0	0
268	0	0	1	0	1	0	2	0	0	0	0	0	1	0	0	0	0	0	1	1	0	0	0	0	0	0	0	2	2	0	0	1	2	0	0	2	1	0	0	1	1	1	1	2	1	0	0	0	0
269	0	0	2	0	0	0	2	0	1	0	1	0	1	1	1	0	0	2	1	1	1	0	1	0	0	0	0	1	1	0	1	1	1	1	1	1	1	2	0	0	0	1	1	1	0	1	0	0	0
270	0	0	1	0	1	0	1	0	2	0	0	1	0	0	1	1	0	1	0	0	1	0	0	0	0	0	0	0	0	2	1	2	2	2	0	2	1	1	1	1	1	0	0	1	0	1	0	1	0
271	0	0	2	0	0	0	2	0	0	0	2	0	1	0	0	0	0	1	1	0	1	0	0	0	0	0	0	1	1	1	1	1	1	1	1	1	2	0	1	1	1	1	1	2	1	0	0	0	2
272	1	0	1	0	0	0	1	0	2	0	1	0	0	0	0	0	0	0	2	2	0	0	0	0	0	0	0	0	0	2	0	2	2	0	2	0	2	0	0	2	2	0	1	2	1	0	0	0	1
273	0	0	0	0	0	0	1	1	2	0	0	0	0	0	0	0	0	1	1	1	1	0	0	0	0	0	0	0	0	1	1	1	2	1	1	1	2	1	0	1	1	0	1	2	1	2	0	0	0
274	0	1	1	0	0	1	2	0	0	0	0	0	0	0	0	0	0	0	1	1	0	1	0	0	0	0	0	1	1	1	1	0	1	1	1	1	1	0	1	1	1	0	1	2	1	0	0	1	1
275	0	1	2	0	1	0	1	0	1	0	1	0	2	1	1	0	0	1	1	1	0	1	1	1	1	0	0	1	1	1	1	1	1	1	1	1	2	0	0	1	1	0	2	2	2	0	0	0	0
276	0	0	2	0	0	1	1	0	1	0	0	1	2	1	1	0	0	0	1	1	1	0	0	0	0	0	1	1	1	1	0	1	1	1	0	2	1	0	0	1	1	0	1	1	1	1	0	0	2
277	0	0	2	0	0	0	0	0	2	0	0	0	0	0	0	0	0	1	2	2	0	0	0	0	0	0	0	1	1	1	0	1	1	2	0	2	1	1	0	1	1	0	1	1	1	0	0	0	1
278	0	0	1	0	0	1	2	1	2	0	0	0	0	0	0	0	1	2	1	1	1	1	0	0	0	0	0	0	1	0	0	1	1	2	0	2	1	0	1	1	1	0	0	1	0	1	0	1	1
279	0	0	2	0	0	0	2	0	1	0	0	0	0	0	0	0	0	0	2	2	0	0	0	0	0	0	0	0	0	2	0	1	1	0	0	1	2	0	0	2	2	0	0	1	0	1	0	0	0
280	0	0	1	0	0	0	1	1	2	0	1	0	0	0	0	0	0	0	0	0	1	0	0	0	0	1	0	1	1	1	1	1	2	1	1	1	2	0	0	1	1	1	1	2	1	0	0	0	1
281	0	0	1	0	0	0	0	0	2	0	1	1	1	1	1	0	0	1	1	1	0	1	0	0	0	0	0	0	0	1	0	1	1	2	0	2	1	0	0	1	1	0	1	1	1	1	0	0	0
282	0	0	1	1	1	1	1	0	2	0	0	0	0	0	0	0	0	1	2	2	0	1	0	0	0	1	0	1	1	1	2	1	1	2	0	2	2	0	1	1	1	0	1	2	0	1	0	0	1
283	0	0	2	0	0	1	2	0	0	1	2	1	2	1	1	0	0	1	1	1	0	1	1	1	1	1	0	0	0	1	0	1	2	1	0	2	1	1	1	1	0	0	0	2	0	0	0	0	1
284	0	0	0	0	0	0	2	0	0	0	0	0	0	0	0	0	0	0	1	1	0	1	1	1	1	1	0	1	2	0	1	1	1	0	2	0	0	0	1	0	0	1	1	2	1	0	0	0	1
285	0	0	1	0	0	0	1	1	2	0	0	0	0	0	0	0	0	0	1	1	0	0	1	0	0	0	0	1	1	2	0	2	2	1	1	1	1	0	1	1	1	0	0	1	0	1	0	1	0
286	0	0	1	1	1	1	1	1	2	0	0	1	1	1	1	0	0	0	1	1	0	0	0	0	0	0	0	0	0	2	0	0	2	0	2	1	1	0	0	2	2	0	1	1	1	2	0	0	0
287	0	0	1	0	0	0	0	0	2	0	0	1	2	2	2	0	0	1	1	0	0	0	0	0	0	0	0	0	0	2	0	2	2	2	0	2	1	1	0	1	1	0	0	1	0	0	0	0	1
288	0	1	2	0	0	1	1	0	2	0	0	1	1	1	1	0	0	1	0	0	2	0	1	0	0	0	0	0	0	1	0	0	0	1	1	1	2	0	1	1	1	0	0	1	1	0	0	0	1
289	0	0	0	0	0	0	1	0	1	0	1	1	2	1	1	0	0	2	0	0	0	1	1	1	1	1	0	1	1	1	1	0	0	2	0	1	1	0	2	0	0	0	1	2	1	1	0	0	1
290	0	0	1	0	0	0	1	0	2	1	1	0	0	0	0	0	0	1	0	0	0	1	0	0	0	0	0	1	2	0	1	1	2	2	1	2	1	0	1	0	0	0	1	2	2	2	0	0	2
291	0	0	2	0	0	0	1	0	0	1	2	2	2	2	2	0	0	1	1	1	0	0	0	0	0	0	0	0	0	1	1	2	2	0	1	1	2	0	0	2	2	0	0	2	1	1	0	0	1
292	1	0	2	0	0	0	2	0	2	0	0	0	1	1	1	0	0	1	1	1	0	0	1	0	0	0	0	1	1	2	0	1	2	1	2	1	0	1	1	0	0	0	1	2	1	0	0	0	1
293	0	0	1	0	0	1	0	0	2	0	0	0	0	0	0	0	1	0	2	1	1	0	1	0	0	0	0	1	1	2	0	2	2	1	1	1	1	0	2	0	0	0	0	0	0	0	0	0	1
294	0	0	1	0	0	0	1	0	1	0	1	0	1	0	0	0	0	0	1	2	0	0	0	0	0	0	0	0	0	1	0	1	1	1	1	1	1	0	2	1	0	0	1	1	1	1	0	0	1
295	0	0	0	0	0	0	2	0	0	0	1	0	0	0	0	0	0	0	2	2	0	0	0	0	0	0	0	0	1	1	0	1	1	2	0	2	1	1	1	1	0	0	0	0	0	1	0	1	1
296	0	0	0	0	0	0	1	0	1	0	0	1	0	0	1	1	0	1	0	1	1	1	0	0	0	0	0	0	0	1	0	1	1	2	0	2	1	0	0	2	2	0	1	1	1	0	0	0	0
297	0	0	1	0	0	0	1	0	1	0	1	0	0	0	0	0	0	0	0	1	0	0	0	0	0	0	0	0	1	1	0	1	1	1	0	2	0	0	1	0	0	1	1	2	1	0	0	1	0
298	0	0	0	0	0	0	2	1	1	0	0	1	0	0	0	0	0	0	1	1	1	0	1	0	0	0	0	0	0	1	1	1	1	1	1	1	2	0	1	0	0	0	0	1	1	0	0	2	2
299	0	0	2	0	0	0	1	0	1	0	1	1	1	0	0	0	0	1	1	1	0	0	0	0	0	0	0	1	1	1	1	2	2	0	2	0	1	0	0	0	0	0	1	2	1	2	0	0	0
300	0	0	1	0	0	0	1	1	2	0	0	0	1	1	1	0	0	0	1	2	0	0	0	0	0	1	0	0	0	2	1	0	1	1	1	1	2	1	0	0	0	0	0	2	0	2	0	0	1
301	0	0	2	0	0	0	2	0	0	0	1	0	0	0	0	0	0	1	0	0	0	0	0	0	0	1	0	0	1	1	0	1	1	1	0	2	1	0	0	1	1	0	0	2	1	0	0	0	1
302	0	1	0	0	0	0	2	0	0	0	0	0	1	1	1	0	0	1	2	2	0	0	0	0	0	0	0	0	2	0	0	0	2	1	0	2	1	0	2	0	0	0	0	2	0	2	0	0	1
303	0	0	1	0	0	0	2	0	1	0	0	1	1	0	0	0	0	0	2	1	1	1	0	0	0	0	0	0	0	1	0	0	0	1	1	1	2	1	0	1	1	0	0	1	0	1	0	0	1
304	1	0	2	0	0	0	1	0	1	0	0	0	1	1	1	0	0	1	1	1	0	0	1	0	0	0	0	0	0	1	0	1	1	0	2	0	1	0	0	0	0	1	1	1	2	0	0	0	0
305	1	0	1	0	0	0	0	0	2	0	0	1	1	1	2	1	1	1	1	1	0	0	1	0	0	0	0	1	1	1	0	0	0	2	0	2	1	1	0	1	1	0	0	1	0	1	0	0	1
306	0	0	1	1	1	1	2	0	1	0	0	0	0	0	0	0	0	1	0	0	0	1	0	0	0	0	0	0	0	1	0	1	2	1	0	2	2	0	0	2	2	0	0	1	0	1	0	0	1
307	0	0	0	0	0	0	1	0	1	0	0	1	0	0	0	0	0	0	0	0	0	1	0	0	0	0	1	1	1	1	0	1	1	1	0	2	0	0	1	0	0	0	0	2	1	1	0	0	2
308	0	0	1	0	0	0	1	1	2	0	0	0	0	0	0	0	0	1	1	1	0	1	0	0	0	0	0	0	0	1	0	1	2	2	0	2	1	0	0	1	1	0	2	2	2	0	0	1	2
309	0	0	1	0	0	0	1	0	0	0	1	0	1	0	0	1	0	0	1	1	0	0	0	0	0	0	0	0	0	2	1	2	2	1	1	1	1	0	0	1	1	1	1	2	0	1	0	0	1
310	0	0	2	0	0	0	0	0	2	0	1	0	1	1	1	0	0	0	1	1	1	0	1	1	1	1	0	0	0	2	0	1	1	1	1	1	0	0	2	0	0	1	1	2	1	0	0	0	1
311	0	0	2	0	0	1	0	0	2	0	0	0	0	0	0	0	0	1	1	1	1	1	1	1	1	1	0	0	1	1	0	2	2	1	1	1	2	0	0	2	2	1	1	1	2	0	0	0	1
312	0	0	1	0	0	0	2	1	1	0	0	0	0	0	0	0	0	0	2	2	0	0	0	0	0	0	0	1	1	1	0	1	1	1	1	1	2	0	2	0	0	0	0	2	0	1	0	0	1
313	0	0	2	0	0	0	1	0	1	0	0	1	1	1	1	0	0	0	1	1	1	0	0	0	0	1	0	0	0	2	1	0	0	2	0	2	1	0	1	0	0	0	0	2	0	0	0	0	0
314	1	0	0	0	0	0	2	1	1	0	0	0	1	1	1	0	0	0	0	1	1	1	2	1	1	1	0	0	0	2	0	0	0	2	0	2	1	1	1	1	1	0	1	1	1	1	0	0	0
315	0	0	0	0	0	0	1	0	1	0	0	0	1	1	1	0	0	0	1	1	1	1	0	0	0	0	0	2	1	1	1	1	1	2	1	1	0	0	1	0	0	0	0	2	1	2	0	0	1
316	0	0	1	0	0	0	2	0	1	0	1	0	1	1	1	0	0	1	0	0	1	0	0	0	0	0	0	0	0	0	0	1	1	1	1	1	1	0	1	1	1	0	1	2	1	0	0	0	1
317	0	0	2	0	0	0	0	0	1	0	1	0	0	0	0	0	0	1	1	1	0	0	0	0	0	0	0	0	0	2	0	2	2	0	1	0	2	0	0	2	2	0	0	1	0	0	0	1	1
318	0	0	2	0	0	0	1	0	2	0	0	0	0	0	0	0	0	0	2	2	0	1	1	1	1	1	0	0	0	2	0	2	2	0	2	0	2	0	0	2	2	0	1	2	1	0	0	0	1
319	0	0	2	0	0	0	2	0	0	0	1	1	2	2	2	0	0	1	0	0	1	1	0	0	0	0	0	1	1	1	2	2	2	1	1	1	2	0	1	1	1	1	1	2	1	0	0	0	0
320	0	0	2	0	0	0	2	0	1	0	1	0	1	1	1	0	0	1	1	2	0	0	0	0	0	1	0	0	0	1	0	0	1	2	1	2	1	0	0	2	2	0	1	2	1	1	0	0	1
321	0	0	1	0	0	0	1	0	1	0	0	1	1	1	1	0	1	2	1	1	0	0	1	0	0	0	0	1	2	0	1	0	1	1	0	2	2	0	0	2	2	0	0	2	0	0	0	0	0
322	0	0	1	0	0	0	1	0	1	0	0	1	1	0	0	0	0	0	1	1	1	1	0	0	0	1	0	0	0	2	0	1	1	2	0	2	2	1	0	1	1	0	1	2	2	1	0	0	1
323	0	0	1	0	0	0	2	0	2	0	1	0	1	1	1	0	0	2	1	1	1	1	1	1	1	1	0	0	0	0	0	1	1	2	0	2	1	0	0	2	2	2	2	2	1	0	0	0	0
324	0	0	0	0	0	0	1	0	2	0	0	0	0	0	0	0	0	0	0	0	1	0	0	0	0	0	1	0	0	1	1	1	2	1	1	1	1	0	2	0	0	1	1	1	0	2	0	1	1
325	0	0	1	1	1	1	2	1	1	0	1	0	0	0	0	0	0	0	1	1	1	0	0	0	0	1	0	0	0	1	1	1	1	1	1	1	1	1	1	2	0	0	0	1	0	0	0	0	1
326	0	0	0	0	0	0	2	0	0	0	2	0	0	0	0	0	0	0	1	1	0	0	0	0	0	0	0	0	0	1	1	0	1	2	0	2	1	0	1	1	1	0	1	2	1	0	0	0	1
327	0	0	1	0	0	1	1	0	1	0	1	0	0	0	0	0	0	0	1	2	0	0	0	0	0	0	0	1	2	0	0	0	0	2	0	2	1	0	1	1	1	0	0	2	0	1	0	1	0
328	0	0	2	0	0	1	1	0	1	0	0	0	0	0	0	0	0	0	1	0	1	0	0	0	0	0	0	0	0	2	0	1	1	1	2	1	2	0	1	1	1	2	2	2	0	1	0	0	1
329	0	0	0	0	0	0	2	1	2	0	0	1	1	0	0	0	0	1	1	1	0	0	1	0	0	1	0	0	0	2	0	1	1	1	0	2	1	0	1	1	1	1	1	2	2	0	0	0	1
330	0	0	2	0	0	0	1	1	2	0	0	0	0	0	0	0	0	1	0	0	1	0	0	0	0	0	0	0	0	1	1	1	1	1	0	2	1	0	2	0	0	0	0	1	0	0	0	0	0
331	0	0	2	0	0	0	0	0	2	0	0	0	0	0	0	0	0	0	1	1	1	1	1	1	1	1	0	1	1	1	0	1	1	2	2	1	1	0	2	0	0	0	1	2	1	1	0	0	1
332	0	0	0	0	0	0	1	0	1	0	2	1	2	2	2	0	0	0	2	1	1	1	1	1	1	0	0	1	1	2	0	0	0	2	0	2	1	0	0	1	1	0	0	0	0	0	0	0	1
333	1	0	2	0	0	1	0	0	2	0	0	0	0	0	0	0	0	0	2	1	1	1	0	0	0	0	0	0	0	2	1	2	2	1	0	2	1	0	0	0	0	0	1	2	0	1	0	0	1
334	0	0	2	0	0	1	0	0	2	0	0	1	2	1	2	1	1	1	2	2	1	1	0	0	0	0	1	0	0	1	0	1	1	1	1	1	2	0	1	1	1	0	0	1	0	0	0	0	1
335	0	0	1	0	0	0	1	1	2	0	1	0	1	1	1	1	0	1	2	2	0	0	0	0	0	1	0	2	2	1	0	0	0	1	1	1	0	1	1	0	0	0	0	2	0	1	0	0	0
336	0	0	1	0	0	0	1	0	1	0	0	0	0	0	0	0	0	0	2	2	0	0	0	0	0	1	0	0	0	1	1	2	2	2	0	2	0	1	1	0	0	1	1	2	2	1	0	1	1
337	0	0	2	0	0	0	2	0	1	0	1	0	0	0	0	0	1	2	1	1	0	0	0	0	0	0	0	0	1	1	0	1	1	0	1	1	1	0	1	1	1	0	0	1	0	1	0	0	0
338	0	0	1	0	0	0	0	0	2	0	1	0	1	1	1	0	0	1	2	2	0	0	0	0	0	0	0	0	0	1	0	1	1	1	1	1	1	1	0	0	0	0	0	1	0	1	0	0	0
339	0	0	2	0	0	0	2	0	1	0	0	0	0	0	0	0	0	0	2	1	1	0	0	0	0	1	0	1	1	0	1	1	1	1	1	1	2	0	0	1	1	0	2	2	2	1	0	0	1
340	0	0	1	0	0	0	2	0	1	0	0	0	0	0	0	0	0	0	2	2	0	0	0	0	0	1	0	0	0	1	0	2	2	0	1	1	1	0	1	0	0	0	0	1	0	1	0	0	0
341	0	0	0	0	0	0	0	0	2	0	0	0	1	1	1	0	0	1	2	2	0	1	1	1	1	1	0	0	1	1	1	0	1	1	1	1	2	0	0	1	1	1	1	2	1	0	0	0	1
342	0	0	1	0	0	0	2	1	1	1	1	0	1	2	1	0	0	0	1	2	0	0	0	0	0	0	0	0	0	1	0	0	1	1	1	1	0	0	1	0	0	0	1	2	1	0	0	0	1
343	0	0	1	0	0	0	1	0	2	0	0	0	0	0	0	0	0	0	2	2	1	1	0	0	0	0	0	1	1	1	1	1	1	1	1	1	2	0	0	1	1	1	1	2	0	1	0	0	0
344	0	0	2	0	0	1	0	0	2	0	1	0	0	0	0	0	0	2	2	2	0	1	0	0	0	0	0	1	2	0	1	0	0	1	0	2	2	0	0	2	2	0	1	1	1	1	0	0	1
345	0	0	0	0	0	0	2	1	1	0	0	0	0	0	0	0	0	1	0	0	1	0	0	0	0	0	1	0	0	1	1	1	0	2	0	2	0	0	1	0	0	0	0	2	0	1	0	0	2
346	0	0	0	0	0	0	1	0	1	0	1	1	1	0	0	0	0	0	1	1	0	1	1	1	1	0	1	1	1	1	0	1	1	0	2	0	1	0	1	0	0	0	0	1	0	0	0	0	0
347	0	0	0	0	0	0	1	0	1	0	0	0	1	1	1	0	0	0	1	2	0	1	0	0	0	0	0	0	0	2	2	1	1	1	1	1	2	0	0	1	1	0	0	1	0	0	0	0	0
348	0	0	0	0	0	0	0	0	2	0	0	1	2	1	1	0	1	1	0	0	1	2	1	1	1	1	0	0	0	1	0	1	1	1	0	2	1	0	0	2	2	0	0	0	0	1	0	0	0
349	0	0	2	0	0	0	0	0	2	0	0	0	1	1	1	0	0	1	1	1	0	0	0	0	0	0	0	0	0	0	0	2	2	1	1	1	2	0	0	2	2	0	1	2	1	0	0	0	2
350	0	0	1	0	0	0	1	0	1	0	0	0	0	0	0	0	0	1	1	1	0	0	1	1	1	1	0	1	0	1	1	0	0	1	0	2	2	0	1	1	1	1	1	1	1	1	0	0	1
351	0	0	1	0	0	0	0	0	2	0	1	0	2	2	2	1	0	1	1	2	0	1	0	0	0	0	0	0	2	0	0	1	1	2	0	2	1	1	0	0	0	0	1	2	0	0	0	0	1
352	0	0	1	0	0	0	2	0	0	0	0	0	1	1	1	0	0	0	1	1	1	1	0	0	0	0	0	1	2	0	1	1	1	2	0	2	1	0	1	1	1	0	0	1	0	1	0	0	2
353	0	0	1	0	0	0	2	0	0	0	2	1	1	0	0	0	1	2	1	1	1	1	0	0	0	0	0	1	1	1	2	0	0	2	0	2	0	1	1	0	0	0	0	0	0	1	0	0	2
354	0	0	2	0	0	0	0	0	2	0	0	1	2	1	1	0	0	1	1	1	1	0	0	0	0	0	0	0	0	2	0	2	2	0	1	1	2	0	2	0	0	1	1	1	2	0	0	1	2
355	0	1	1	0	0	0	0	0	2	0	0	0	0	0	0	0	0	0	2	2	0	0	0	0	0	0	0	0	0	2	0	0	0	2	0	2	2	0	1	0	0	0	2	2	1	1	0	0	0
356	0	0	1	0	0	0	1	0	1	0	1	0	1	1	1	0	0	0	2	2	0	2	0	0	0	0	0	0	0	2	1	1	1	1	0	2	2	0	0	1	1	0	0	2	0	0	0	0	1
357	0	0	1	0	0	0	1	1	2	0	0	1	1	0	0	0	0	0	2	2	1	0	0	0	0	0	0	0	0	2	0	1	1	1	0	2	1	0	1	2	1	0	0	1	1	1	0	1	2
358	0	0	1	0	0	0	2	0	1	0	1	1	1	1	1	0	0	1	0	0	1	0	0	0	0	1	0	0	2	0	0	1	1	1	1	1	1	0	1	1	1	0	0	0	0	1	0	0	1
359	0	0	1	0	0	0	1	0	1	0	0	1	2	2	2	0	0	0	1	1	1	0	1	1	1	2	0	0	0	1	0	0	1	1	1	1	1	0	1	1	1	0	2	2	2	0	0	0	1
360	0	0	2	0	0	1	0	0	2	0	0	1	1	0	0	0	0	0	1	2	0	0	1	1	1	1	0	0	0	1	0	1	1	0	1	1	1	0	1	0	0	0	1	1	1	1	0	1	2
361	0	0	1	0	0	1	1	0	0	0	0	2	2	1	1	0	0	1	1	1	0	1	0	0	0	0	0	1	1	2	0	1	1	1	1	1	1	0	1	1	1	0	0	1	0	1	0	1	2
362	0	0	0	0	0	0	1	0	1	1	1	0	0	0	0	0	0	1	1	2	0	0	0	0	0	0	0	0	0	2	0	1	2	1	1	1	1	0	0	1	1	0	0	1	0	1	0	0	0
363	0	0	2	0	0	0	0	0	2	0	1	1	2	1	1	0	0	1	1	0	1	0	0	0	0	1	0	0	0	1	0	0	1	1	1	1	1	0	1	2	1	0	1	1	1	1	0	0	0
364	0	0	1	0	0	0	1	1	2	0	0	0	0	0	0	0	0	0	1	1	0	0	1	0	0	0	0	0	0	2	0	2	2	0	1	0	1	0	2	0	0	0	0	1	0	0	0	0	0
365	1	0	1	0	0	0	1	1	2	0	0	0	1	1	1	0	0	0	0	1	1	1	1	1	1	1	0	0	0	1	1	0	1	2	0	2	1	0	2	0	0	0	0	2	1	1	0	0	0
366	0	1	1	0	0	1	0	0	2	0	0	0	1	0	0	0	0	0	0	1	1	0	0	0	0	0	0	2	2	1	1	2	2	2	0	2	1	0	1	1	1	0	0	2	1	0	0	1	2
367	1	0	2	0	0	0	0	0	1	0	1	0	0	0	0	0	0	0	0	1	1	0	0	0	0	0	0	1	1	2	0	1	0	0	1	1	1	0	1	0	0	0	0	1	0	1	0	0	0
368	0	0	1	0	0	0	1	1	2	0	0	1	1	0	0	0	0	0	1	1	1	0	0	0	0	2	0	0	1	0	0	2	2	0	2	0	2	0	2	0	0	0	1	1	1	1	0	0	1
369	0	0	2	0	0	0	1	0	2	0	1	1	1	1	1	0	0	0	2	2	0	0	0	0	0	0	0	0	1	0	0	1	2	1	0	2	1	0	0	0	0	0	2	2	1	1	0	0	1
370	0	0	0	0	0	0	1	1	1	1	0	1	1	1	1	0	0	2	2	2	0	0	0	0	0	0	0	0	1	1	0	1	1	2	0	2	1	0	2	1	0	0	0	2	0	2	0	0	0
371	0	0	2	0	0	0	1	0	1	1	1	0	1	0	0	0	0	1	1	1	0	0	0	0	0	0	2	1	1	0	1	1	1	2	0	2	1	0	2	0	0	2	2	2	1	0	0	0	1
372	0	0	2	0	0	0	2	1	1	0	0	2	2	1	1	0	0	1	2	2	0	0	0	0	0	0	0	1	1	1	0	0	1	0	1	2	0	0	1	1	1	0	0	2	0	0	0	0	1
373	0	0	1	0	0	0	1	0	1	0	0	1	2	1	1	0	1	1	0	0	1	0	0	0	0	0	0	0	1	0	0	2	2	1	2	2	1	1	0	0	0	0	0	1	0	0	0	0	0
374	0	0	2	0	0	0	2	1	1	0	0	1	1	0	0	0	0	1	1	1	0	1	0	0	0	0	0	1	1	1	1	0	0	1	2	0	1	0	0	1	1	0	1	2	1	0	1	0	1
375	0	0	2	0	0	0	1	1	2	0	0	1	2	1	1	0	0	0	0	0	1	0	1	1	1	1	0	1	0	0	1	2	2	0	1	1	1	1	0	0	0	0	1	2	1	0	0	1	1
376	0	0	0	0	0	0	0	0	2	0	0	1	1	0	0	0	0	0	2	2	0	0	0	0	0	1	0	0	0	1	0	1	1	1	1	1	1	0	0	2	2	0	1	2	1	1	0	0	1
377	0	0	1	1	1	1	1	0	1	0	0	0	0	0	0	0	0	1	2	2	0	0	0	0	0	0	0	1	1	0	1	1	1	2	0	2	1	1	0	1	1	0	1	1	1	1	0	0	0
378	0	0	2	0	0	0	0	0	2	0	0	0	2	1	1	1	0	0	1	2	0	0	0	0	0	0	0	0	0	1	0	1	1	1	1	1	1	0	0	1	1	0	0	0	0	0	1	0	0
379	0	0	2	0	0	0	0	0	1	0	1	0	1	1	1	0	0	1	0	0	1	0	1	0	0	1	0	2	2	2	0	2	2	2	0	2	1	0	0	1	1	0	0	2	0	1	0	0	1
380	0	0	1	0	0	1	1	1	2	0	0	0	0	0	0	0	0	1	1	1	1	2	0	0	0	0	0	1	1	1	0	1	1	1	1	1	1	0	1	1	1	0	0	2	0	2	0	0	1
381	0	0	0	0	0	0	1	0	2	0	0	1	1	0	0	0	0	0	2	2	1	0	0	0	0	1	0	0	1	1	0	1	1	1	1	1	2	0	1	1	1	1	1	2	1	1	0	0	1
382	0	0	2	0	0	1	1	0	1	0	1	0	0	0	0	0	1	1	0	0	1	0	0	0	0	0	0	0	1	1	0	2	2	0	2	0	1	1	0	1	1	0	0	1	0	0	0	0	1
383	0	0	1	0	1	0	0	0	2	0	0	1	1	0	0	0	0	0	2	2	0	0	0	0	0	0	0	1	1	1	0	1	1	1	0	2	1	0	2	0	0	2	2	2	1	0	0	0	1
384	0	0	2	0	0	0	0	0	2	0	0	0	0	0	0	0	0	0	2	1	1	0	0	0	0	0	0	1	1	1	2	2	2	0	2	0	2	0	0	2	2	0	0	1	0	1	0	1	0
385	0	0	0	0	0	0	1	0	1	0	1	0	0	0	0	0	0	2	1	1	1	0	0	0	0	0	0	0	1	0	0	0	1	1	1	1	1	1	0	1	1	1	1	1	1	0	0	0	1
386	0	0	0	0	0	1	1	0	1	0	1	1	1	0	0	0	1	1	1	1	0	0	0	0	0	0	0	1	1	1	1	1	1	2	0	2	2	0	1	1	1	0	1	2	0	0	0	0	1
387	0	0	2	0	0	2	2	0	1	0	0	0	0	0	0	0	0	0	1	1	1	1	0	0	0	0	0	0	0	2	0	0	1	2	0	2	2	0	1	1	1	1	1	2	2	1	0	0	0
388	0	0	1	0	0	0	1	0	0	0	0	1	1	1	1	0	0	0	1	1	0	0	1	0	0	0	0	1	2	0	1	0	0	2	0	2	1	0	2	0	0	0	0	2	1	0	0	0	0
389	0	0	1	0	0	0	1	0	1	0	1	0	1	0	0	1	0	0	0	1	1	0	0	0	0	0	0	1	2	0	0	1	1	2	0	2	1	0	1	2	1	0	0	0	0	1	0	0	0
390	0	0	1	0	0	0	0	0	2	0	0	0	0	0	0	0	0	0	1	1	0	0	0	0	0	0	0	1	1	2	0	2	2	1	1	1	1	0	1	1	1	0	1	2	1	0	0	0	1
391	0	0	0	0	0	0	2	1	1	1	1	1	2	2	2	0	0	0	0	1	0	0	0	0	0	0	0	0	0	2	1	0	1	2	0	2	1	1	0	1	1	0	1	2	2	0	0	0	1
392	0	0	2	0	0	0	1	1	2	0	0	0	1	1	1	0	0	0	1	1	1	0	0	0	0	0	0	0	1	2	0	2	2	2	0	2	2	0	0	2	2	0	0	0	1	1	0	0	2
393	1	0	1	0	0	0	1	0	2	0	0	1	2	2	2	0	0	0	2	2	0	0	0	0	0	0	0	0	1	1	0	1	1	1	1	1	2	0	1	1	1	0	0	2	0	1	0	1	1
394	1	0	1	0	0	0	0	0	2	0	1	1	1	0	0	0	0	0	1	1	1	0	0	0	0	0	1	0	0	1	0	1	1	1	0	2	1	1	0	1	1	0	0	2	0	2	0	0	0
395	0	0	1	0	0	0	2	0	0	1	2	1	2	2	2	0	0	1	1	1	0	2	1	1	1	1	0	0	1	2	0	0	0	2	0	2	1	0	1	1	1	0	0	0	0	0	0	0	0
396	0	0	1	0	0	0	1	0	1	0	1	1	1	0	0	0	0	1	0	0	0	0	0	0	0	0	0	0	1	0	0	1	1	1	0	2	1	0	0	2	2	0	1	1	1	1	0	0	2
397	0	0	0	0	0	0	1	0	0	0	1	1	1	0	0	0	0	0	0	1	1	0	0	0	0	1	1	0	0	1	1	1	1	0	1	1	1	0	2	0	0	1	1	1	1	1	0	0	1
398	0	0	2	0	0	2	1	1	2	0	0	0	0	0	0	0	0	0	2	1	1	0	1	0	0	0	0	2	1	1	1	1	1	2	0	2	1	1	0	1	1	0	1	2	1	1	0	0	1
399	1	0	2	0	1	0	0	0	2	0	0	1	1	0	0	0	0	1	1	0	0	0	0	0	0	0	0	0	1	1	0	1	1	1	0	2	1	1	1	1	1	0	0	1	0	1	0	0	1
400	0	0	0	0	0	0	1	0	2	0	0	0	1	1	1	1	0	0	1	1	1	0	0	0	0	0	0	1	1	2	0	2	1	1	0	2	1	1	0	1	1	0	0	1	0	0	0	0	1
401	0	1	1	0	0	1	2	0	1	0	1	0	1	1	0	0	0	2	1	1	1	0	1	0	0	0	1	0	0	0	0	1	2	2	0	2	2	0	1	1	1	0	0	1	0	0	0	1	1
402	0	0	1	0	0	0	1	0	1	1	2	0	1	1	1	0	0	0	1	1	0	1	0	0	0	0	0	0	0	2	0	1	1	1	1	1	1	1	1	1	1	0	1	1	1	0	0	0	0
403	0	0	1	0	0	0	0	0	2	0	0	0	0	0	0	0	0	0	1	1	0	1	0	0	0	0	0	0	0	2	0	2	2	1	1	1	1	0	0	0	0	0	0	2	0	1	0	0	1
404	0	0	1	0	0	0	1	0	1	0	1	0	0	0	0	0	0	0	1	1	1	0	0	0	0	1	0	1	1	1	2	2	2	2	0	2	1	0	2	0	0	0	2	2	2	1	0	1	1
405	0	0	1	0	0	1	0	0	2	0	1	1	1	0	0	0	0	0	0	0	0	0	0	0	0	1	0	0	0	2	0	1	2	1	1	1	2	0	0	2	2	0	0	0	0	1	0	0	2
406	0	0	1	0	0	0	2	1	1	0	1	1	2	1	1	1	0	1	0	0	2	0	0	0	0	1	0	0	1	1	0	0	0	1	1	1	1	0	1	1	1	0	1	2	1	1	0	0	1
407	0	0	1	0	0	0	1	1	2	0	0	0	0	0	0	0	0	0	0	0	0	0	2	0	0	0	0	1	1	1	2	2	2	0	1	1	0	0	1	0	0	0	0	1	0	1	0	0	1
408	0	1	1	0	0	1	1	1	2	0	0	0	0	0	0	0	0	1	2	2	0	1	0	0	0	0	0	1	1	2	0	1	1	2	0	2	2	1	0	2	1	0	1	1	1	0	0	0	0
409	0	0	1	0	0	0	2	0	1	0	0	1	1	0	0	0	0	0	1	1	1	0	0	0	0	0	0	0	0	1	0	2	2	0	0	2	1	1	0	1	1	0	0	1	1	2	0	0	0
410	0	0	1	0	0	0	1	0	1	0	1	0	1	1	1	0	0	2	1	1	1	1	1	1	1	1	0	0	0	1	0	1	2	2	0	2	0	1	0	0	0	0	0	1	0	1	0	0	1
411	0	0	1	0	0	0	1	1	2	0	0	1	1	0	0	0	0	0	0	0	0	0	0	0	0	2	0	0	0	2	0	0	0	0	1	1	1	0	1	1	1	0	0	1	1	1	0	0	0
412	0	0	2	0	0	0	0	0	2	0	0	0	1	0	1	1	0	1	2	2	0	0	1	0	0	1	0	0	0	2	0	0	1	1	0	2	0	1	0	1	1	1	1	2	0	1	0	1	0
413	1	0	1	0	0	1	2	0	0	0	1	0	1	0	0	0	0	0	2	2	0	0	0	0	0	0	0	0	1	1	0	2	2	0	1	1	0	0	1	1	0	1	1	2	1	0	0	0	1
414	0	0	0	0	0	0	2	1	1	0	0	1	1	0	1	1	0	1	1	1	1	0	0	0	0	0	0	2	2	2	0	1	1	1	1	1	2	0	0	2	2	0	0	2	1	1	0	0	0
415	0	0	1	0	0	0	2	0	1	0	0	1	2	1	1	0	0	0	2	2	0	1	2	1	1	1	0	0	0	1	0	1	1	1	1	1	2	0	1	1	1	0	0	0	2	0	0	0	1
416	1	0	2	0	0	0	0	0	2	0	0	1	1	0	0	0	0	1	1	1	0	0	0	0	0	0	0	2	2	1	1	0	1	1	1	1	1	1	0	1	1	0	0	1	2	1	0	0	2
417	0	0	1	1	1	1	2	0	1	0	1	1	1	0	0	0	0	0	0	1	0	0	0	0	0	0	0	1	1	2	0	1	2	1	1	1	1	0	1	1	1	0	0	1	0	0	0	0	1
418	0	0	2	0	0	0	1	1	2	0	0	0	0	0	0	0	0	0	2	1	1	1	0	0	0	0	0	1	1	1	1	2	2	1	2	2	1	1	0	1	1	0	0	1	1	1	0	0	1
419	0	0	1	0	0	0	1	1	2	0	0	0	1	1	1	0	0	0	1	1	1	1	1	1	1	1	1	1	1	1	0	0	1	1	1	1	2	0	1	1	1	1	1	2	0	1	0	0	1
420	0	0	2	0	0	0	1	1	2	0	0	1	1	0	0	0	0	0	2	2	0	0	0	0	0	0	0	1	1	0	1	1	1	2	1	1	1	1	1	1	1	0	0	2	0	1	0	0	2
421	0	0	1	0	0	1	1	1	2	0	0	0	0	0	0	0	1	1	2	2	1	2	1	1	1	1	0	0	0	2	0	2	2	1	0	2	1	1	1	1	0	0	0	0	1	0	0	0	1
422	0	0	1	0	0	0	1	1	2	0	0	0	1	1	1	0	0	0	0	1	0	0	0	0	0	0	0	0	0	2	1	2	2	0	2	0	1	0	1	1	1	0	1	2	1	1	0	1	1
423	0	0	2	0	0	0	1	1	1	1	0	0	0	0	0	0	0	1	2	2	0	1	0	0	0	0	0	1	1	1	2	2	2	2	0	2	1	0	0	1	1	0	1	1	1	2	0	0	1
424	0	0	1	0	0	1	2	0	1	0	1	0	0	0	0	0	1	1	1	2	0	0	1	0	0	0	0	0	0	2	0	2	2	1	1	1	1	1	1	1	0	1	1	2	1	0	0	0	0
425	0	0	2	0	0	0	1	0	1	0	1	0	0	0	0	0	0	1	1	1	1	0	0	0	0	0	0	0	0	1	0	1	1	2	0	2	1	1	0	1	1	0	0	0	0	0	0	0	1
426	0	0	1	0	0	0	1	0	1	1	1	1	1	1	1	0	0	1	1	1	0	1	0	0	0	0	0	0	0	1	0	1	1	2	0	2	1	0	2	0	0	0	0	2	1	0	0	1	0
427	0	0	2	0	0	0	1	0	2	0	0	0	2	2	2	0	0	1	1	1	0	0	1	0	0	0	1	1	1	2	0	0	1	1	0	2	2	0	2	0	0	0	0	1	0	1	0	0	1
428	0	0	1	0	0	0	0	0	2	0	1	0	0	0	0	0	0	0	0	0	0	0	0	0	0	0	0	1	2	0	1	1	1	0	2	0	2	0	1	1	1	0	1	2	1	0	0	0	2
429	0	0	1	0	0	0	1	1	2	0	0	0	0	0	0	0	0	0	2	2	0	0	0	0	0	0	0	1	1	1	2	1	1	2	0	2	1	0	2	0	0	0	1	2	1	0	0	0	0
430	0	0	0	0	0	0	2	0	0	0	1	1	1	0	0	0	0	0	2	2	0	1	0	0	0	0	1	0	0	1	0	1	1	2	0	2	1	0	2	1	0	0	0	1	0	1	0	0	2
431	0	0	1	0	0	0	1	0	2	0	0	0	0	0	0	0	0	1	2	1	1	0	0	0	0	0	0	0	0	2	1	1	1	1	1	1	2	1	0	0	0	2	2	2	0	1	0	1	1
432	1	0	2	0	0	0	1	0	1	0	0	2	2	0	0	1	0	1	2	2	0	0	0	0	0	0	1	1	1	1	0	2	2	0	1	0	2	0	1	1	1	0	0	0	1	0	0	0	1
433	0	0	0	0	0	0	1	0	2	0	0	1	1	0	0	0	0	0	2	2	0	0	0	0	0	0	0	0	1	0	0	2	2	2	0	2	1	0	0	0	0	1	1	2	0	0	0	0	0
434	0	0	1	0	0	0	0	0	2	0	0	0	0	0	0	0	0	0	1	1	0	0	1	0	0	0	0	1	0	1	1	0	1	1	0	2	2	0	1	1	1	0	0	1	0	0	0	0	0
435	0	0	0	0	0	0	1	0	1	0	1	0	0	0	0	0	0	1	0	1	0	0	0	0	0	0	0	0	0	0	0	1	1	0	1	1	1	0	1	1	1	0	0	1	2	1	0	0	2
436	1	0	0	0	0	1	1	0	1	0	1	0	0	0	0	0	0	1	0	0	1	1	0	0	0	0	0	0	0	2	1	2	2	1	0	2	1	0	1	1	1	0	0	1	0	0	0	0	1
437	0	1	1	0	0	1	1	0	2	0	0	1	2	2	2	0	0	1	0	0	2	0	1	0	0	0	0	0	1	1	0	1	1	2	0	2	2	0	0	1	1	0	0	1	0	0	0	0	0
438	0	0	1	0	0	1	2	1	1	0	0	0	0	0	0	0	0	0	2	1	1	0	0	0	0	0	0	0	0	2	1	2	2	1	1	1	1	0	0	2	2	0	1	1	1	0	0	0	0
439	0	0	1	0	0	1	1	0	2	0	0	0	1	0	0	0	0	0	1	1	0	0	0	0	0	0	1	0	0	1	0	1	1	2	1	2	1	0	0	2	2	0	0	2	0	2	0	0	0
440	0	0	2	0	0	0	1	1	2	0	0	1	2	1	1	1	1	1	1	2	0	1	1	0	0	0	0	0	0	2	0	1	1	1	2	1	0	0	2	1	0	0	0	2	0	0	0	0	1
441	0	1	2	0	0	1	1	1	2	0	0	1	0	0	0	0	0	1	2	2	0	1	1	1	1	1	0	0	0	2	1	2	2	1	1	1	1	0	1	1	1	2	2	2	0	0	0	0	0
442	0	0	1	0	0	0	0	0	2	0	0	0	1	1	1	0	0	0	2	1	1	0	0	0	0	0	0	0	0	0	0	1	1	2	0	2	2	0	1	1	1	0	0	1	1	1	0	1	2
443	0	0	1	0	0	0	1	0	1	0	2	0	1	1	1	0	0	0	0	0	1	0	0	0	0	0	0	0	0	2	0	0	1	2	1	2	1	0	0	1	1	0	0	2	0	1	1	0	0
444	1	0	2	0	0	0	1	1	2	0	0	0	0	0	0	0	0	1	2	2	0	1	0	0	0	0	0	0	0	1	0	1	2	1	1	1	2	0	0	2	2	0	0	0	1	0	0	0	0
445	0	0	1	0	0	0	1	1	2	0	0	0	2	1	1	0	0	0	2	2	0	0	1	0	0	0	1	1	1	1	0	1	2	1	0	2	2	0	1	0	0	1	1	2	1	1	0	0	2
446	0	0	1	0	0	0	2	1	1	0	1	1	1	1	1	0	0	0	2	1	1	0	0	0	0	1	0	1	1	2	0	0	1	2	0	2	0	0	1	0	0	2	2	2	0	0	0	0	1
447	0	0	2	0	0	1	0	0	2	0	0	0	1	0	0	0	0	1	1	1	0	1	0	0	0	0	0	1	2	1	0	1	2	1	2	1	1	0	1	1	1	1	1	2	1	0	0	1	0
448	0	0	2	0	0	0	1	0	1	0	1	1	2	1	1	0	0	1	1	1	0	0	0	0	0	0	0	0	1	0	0	1	1	1	1	1	1	0	1	2	1	0	0	1	0	0	0	0	2
449	0	0	2	0	0	0	1	1	2	0	0	1	2	1	1	0	0	0	2	2	0	0	0	0	0	1	0	0	0	2	0	0	0	1	0	2	1	0	1	1	1	0	1	2	1	0	0	0	1
450	0	0	0	0	0	0	2	0	2	0	1	0	1	1	1	0	0	0	1	1	0	0	1	0	0	0	0	0	0	2	1	0	0	1	1	1	1	0	0	0	0	1	1	1	1	1	0	0	0
451	0	0	0	0	0	0	0	0	2	0	0	0	0	0	0	0	0	0	2	2	0	0	0	0	0	0	0	0	0	2	0	2	2	1	1	1	1	1	1	1	1	0	0	0	1	0	0	0	2
452	0	0	2	0	1	0	1	1	2	0	0	0	0	0	0	0	1	0	2	1	1	1	0	0	0	1	0	0	0	2	0	1	1	1	1	1	2	0	0	2	2	0	0	1	1	1	0	0	1
453	0	0	1	0	1	0	0	0	2	0	0	1	1	0	0	0	0	1	2	2	0	1	1	1	1	1	0	0	0	2	1	1	1	1	1	1	2	0	0	2	2	1	1	2	2	1	0	0	1
454	0	0	0	0	0	0	2	1	2	0	0	1	1	0	0	0	0	1	2	2	0	0	0	0	0	0	0	0	0	1	1	0	0	2	0	2	2	0	0	2	2	0	0	1	0	1	0	1	1
455	0	1	1	0	0	1	2	1	1	0	0	0	0	0	0	0	0	0	2	2	0	0	0	0	0	1	0	0	0	1	0	1	0	2	0	2	1	0	1	0	0	0	1	2	1	1	0	0	1
456	0	0	1	0	0	0	1	0	1	0	1	0	2	1	1	1	0	1	2	2	0	1	0	0	0	0	0	1	1	1	0	1	1	1	0	2	1	0	0	0	0	0	1	1	1	2	0	0	0
457	0	0	2	0	0	0	0	0	2	0	0	1	2	1	2	1	0	0	1	1	1	0	2	0	0	0	0	1	2	0	1	2	2	1	1	1	2	0	0	2	2	0	0	1	1	1	0	0	2
458	0	0	1	0	0	1	1	0	2	0	0	0	0	0	0	0	0	1	1	1	1	0	0	0	0	1	0	0	0	2	0	1	1	2	0	2	1	0	0	2	2	0	1	2	1	1	0	0	0
459	0	0	2	0	0	0	0	0	2	0	0	0	0	0	0	0	0	1	0	0	0	1	0	0	0	0	0	0	0	2	0	1	1	1	0	2	1	1	0	2	2	1	1	2	1	0	0	0	1
460	0	0	1	0	0	0	1	0	1	0	1	0	1	1	1	0	1	1	0	0	1	1	1	1	1	1	0	0	0	2	2	0	1	2	1	2	1	0	0	1	1	0	0	2	0	0	0	0	1
461	0	0	1	0	0	1	1	0	2	0	0	1	1	1	2	1	0	0	2	2	0	0	0	0	0	0	1	1	1	1	0	1	1	0	1	1	2	0	1	1	1	1	1	1	1	1	0	0	0
462	1	0	0	0	1	0	2	0	2	0	1	0	1	1	1	0	0	2	1	1	1	0	0	0	0	0	0	0	1	0	0	1	1	2	0	2	1	1	0	1	1	0	0	2	0	0	0	0	1
463	0	0	1	0	0	0	1	0	1	0	1	2	2	0	0	1	0	0	1	1	1	0	1	0	0	0	0	0	0	2	1	0	0	2	0	2	2	0	0	2	2	0	2	2	1	1	1	0	1
464	1	0	2	0	0	1	0	0	2	0	0	1	0	0	1	1	0	0	0	0	0	1	0	0	0	0	0	0	1	0	0	1	1	1	1	1	0	0	1	0	0	0	1	1	1	1	0	0	1
465	0	0	1	0	0	0	2	1	1	0	0	0	0	0	0	0	0	1	1	0	0	1	0	0	0	0	0	0	0	2	0	1	2	1	1	1	1	0	2	0	0	0	1	1	1	1	0	0	1
466	0	0	1	0	0	0	1	0	2	0	0	0	0	0	0	0	0	0	2	2	0	0	1	0	0	0	0	0	1	1	0	1	1	2	0	2	0	0	1	0	0	0	0	1	0	1	0	0	0
467	0	0	2	0	0	1	2	1	1	1	1	0	2	1	1	0	0	1	2	1	1	0	1	0	0	0	1	0	0	1	0	1	1	1	1	1	2	0	2	0	0	0	1	2	1	0	0	0	1
468	0	0	0	0	0	0	1	0	2	1	0	0	1	1	1	0	0	1	1	1	1	1	0	0	0	0	0	0	0	0	0	2	2	0	1	1	2	0	0	2	2	2	2	2	0	0	0	0	1
469	0	0	0	0	0	0	0	0	2	0	0	1	1	1	1	0	1	1	0	0	1	0	0	0	0	1	0	1	1	1	1	1	2	2	0	2	2	0	1	2	1	1	1	2	0	1	0	0	1
470	0	0	0	0	0	0	0	0	2	0	1	0	0	0	0	0	0	0	1	1	0	1	1	1	1	2	0	0	0	2	1	0	1	2	1	2	2	0	2	0	0	1	1	1	1	1	0	0	0
471	1	0	1	0	0	1	2	0	1	0	0	0	1	1	1	0	1	0	2	1	1	0	0	0	0	0	0	0	0	2	0	1	1	2	1	1	0	0	1	0	0	1	1	2	0	0	0	0	1
472	0	0	2	0	0	0	1	1	2	0	0	0	1	1	1	0	0	0	2	1	1	1	1	1	1	1	0	2	2	2	0	1	2	1	2	1	1	1	0	1	1	0	1	2	0	0	0	0	1
473	0	0	0	0	0	1	2	1	2	0	0	0	0	0	0	0	0	0	0	1	1	0	0	0	0	0	0	1	1	1	1	1	1	1	1	1	1	0	2	0	0	0	1	2	0	0	0	2	2
474	1	0	2	0	0	0	0	0	2	0	0	0	0	0	0	0	0	0	0	0	1	0	1	0	0	0	0	0	1	1	1	1	1	1	1	1	1	0	0	1	1	1	1	2	0	0	0	0	2
475	0	0	1	0	0	0	0	0	1	0	1	0	0	0	0	0	0	2	1	1	1	1	0	0	0	0	0	0	0	2	2	2	2	0	2	0	2	0	0	2	2	2	2	2	0	0	0	0	2
476	0	0	1	0	0	1	1	0	0	0	1	0	2	1	1	1	0	0	2	1	1	0	1	0	0	0	0	0	0	2	1	1	1	2	0	2	2	0	0	1	1	0	0	1	0	0	0	0	2
477	0	0	0	0	0	0	1	0	1	0	1	0	0	0	0	0	0	0	2	2	0	1	0	0	0	0	0	1	1	1	0	1	1	1	0	2	1	0	1	1	1	0	0	2	0	1	0	0	0
478	0	0	2	0	0	0	1	0	2	1	0	1	2	1	1	0	0	1	1	1	0	1	0	0	0	0	0	1	1	1	0	1	1	1	0	2	1	0	1	1	1	1	1	2	1	0	0	1	0
479	0	0	1	0	0	1	1	1	1	1	0	0	1	1	1	0	0	1	1	1	1	0	0	0	0	0	0	1	1	1	1	1	1	2	0	2	2	0	0	2	1	0	1	2	1	0	0	0	1
480	0	0	1	0	0	1	2	0	0	0	0	1	1	0	0	0	0	0	1	1	0	0	0	0	0	0	0	0	0	1	1	1	2	1	2	1	1	0	0	1	1	1	2	2	1	0	0	1	2
481	0	0	0	0	0	0	1	0	1	1	1	0	1	1	1	0	0	2	1	1	0	0	0	0	0	0	0	0	0	2	2	1	1	2	0	2	1	0	1	0	0	1	1	2	1	0	0	0	1
482	0	0	1	0	0	0	0	0	2	0	0	0	0	0	0	0	0	2	1	1	1	1	0	0	0	0	0	1	1	1	0	1	1	2	0	2	1	0	1	1	1	0	1	2	1	1	0	0	0
483	0	0	2	0	0	0	2	1	1	0	0	1	1	1	2	1	0	0	2	2	0	1	1	0	0	0	0	0	1	1	0	1	2	1	1	1	2	0	2	0	0	0	0	2	0	1	0	1	2
484	0	0	1	0	0	0	1	0	2	0	1	0	0	0	0	0	0	0	0	0	0	0	1	0	0	0	0	0	1	1	0	2	2	1	2	2	2	0	1	1	1	0	0	2	0	2	1	0	0
485	0	0	2	0	0	1	1	1	2	0	0	0	0	0	0	0	0	0	0	1	1	1	0	0	0	0	0	0	1	1	1	1	1	0	1	1	1	0	0	1	1	0	0	2	0	1	0	0	0
486	0	0	2	0	0	1	1	0	1	0	0	0	0	0	0	0	1	1	1	1	0	1	1	1	1	1	0	0	1	1	0	0	0	1	0	2	2	1	0	2	1	0	0	1	0	1	0	0	2
487	0	0	0	0	0	0	1	1	2	0	0	0	0	0	0	0	0	1	1	1	1	1	0	0	0	0	0	0	1	1	1	1	1	2	0	2	0	1	0	0	0	0	0	1	2	1	0	0	1
488	0	0	1	0	0	1	2	1	1	0	0	1	1	0	0	0	0	1	2	2	0	0	0	0	0	0	0	2	2	1	0	1	1	1	1	1	2	0	0	1	1	0	0	1	0	0	0	0	1
489	0	0	2	0	0	0	1	0	1	0	1	0	0	0	0	0	0	0	1	1	0	0	0	0	0	0	0	0	0	1	1	0	0	2	0	2	2	0	1	1	1	0	0	1	1	1	0	0	1
490	0	0	1	0	0	0	2	0	1	1	1	0	1	1	1	0	0	1	2	2	0	1	0	0	0	1	1	1	1	1	0	1	1	1	0	2	1	0	1	1	1	0	1	2	1	0	0	0	1
491	1	0	0	0	0	0	1	0	1	0	1	0	1	1	1	0	0	2	1	1	1	1	1	1	1	1	1	1	1	1	0	1	1	0	1	1	2	0	0	2	2	0	0	1	0	1	0	0	0
492	1	0	0	0	0	0	2	0	0	0	0	0	0	0	0	0	0	0	0	0	1	0	0	0	0	0	0	0	1	1	0	1	1	0	1	1	1	0	0	2	2	0	2	2	2	1	0	0	0
493	0	0	2	0	0	0	0	0	2	0	0	0	0	0	0	0	0	1	2	2	0	0	0	0	0	0	1	0	1	2	0	1	1	1	1	1	1	0	1	2	1	1	1	1	1	0	0	0	0
494	0	0	0	0	0	0	2	0	0	0	1	0	0	0	0	0	0	0	1	1	1	1	0	0	0	0	0	1	1	2	0	0	0	2	0	2	2	0	0	2	2	0	0	1	0	1	0	0	1
495	0	0	1	0	0	0	2	0	1	0	2	0	1	1	1	0	0	0	0	0	1	1	1	1	1	1	0	0	0	2	0	1	2	2	0	2	0	0	2	1	0	0	0	1	0	1	0	0	1
496	0	0	1	0	0	0	1	0	1	0	0	0	2	1	1	1	0	0	1	1	1	0	1	0	0	0	0	0	0	1	0	0	1	1	1	1	1	0	0	2	2	0	1	1	1	1	0	0	1
497	0	0	1	0	0	0	1	0	2	0	1	0	0	0	0	0	0	0	0	0	1	0	1	0	0	0	1	0	0	0	0	1	1	0	1	1	2	1	0	1	1	0	0	2	2	1	0	0	1
498	0	0	1	1	1	1	0	0	2	0	0	1	1	0	0	0	0	0	1	1	1	0	0	0	0	1	0	1	1	1	2	2	2	1	1	1	1	1	0	1	1	0	1	1	0	0	0	0	1
499	0	0	2	0	0	0	2	0	1	0	0	0	0	0	0	0	0	0	1	1	0	0	0	0	0	0	0	1	2	0	0	2	2	1	1	1	1	0	1	0	0	1	1	1	1	0	0	0	2
500	0	0	2	0	0	0	0	0	2	0	0	0	0	0	0	0	0	0	2	1	1	1	0	0	0	0	0	0	1	1	0	0	0	0	1	1	1	0	0	2	2	0	0	0	2	1	0	0	0
501	1	0	1	0	1	0	2	0	1	0	1	0	1	0	0	0	0	2	1	1	1	2	0	0	0	0	0	0	0	2	0	1	1	1	0	2	2	0	0	2	2	0	1	2	1	2	0	1	1
502	0	0	0	0	0	0	2	0	1	0	2	1	1	1	1	0	0	1	2	2	0	0	0	0	0	0	0	0	0	1	0	2	2	0	1	1	2	0	0	2	2	0	0	1	0	1	0	0	2
503	0	0	1	0	0	0	0	0	2	0	1	0	1	1	1	0	0	1	1	1	0	1	0	0	0	0	0	0	0	2	0	0	0	2	0	2	2	0	1	1	1	0	1	1	1	2	0	0	0
504	0	0	1	0	0	0	1	0	1	0	0	0	0	0	0	0	0	0	1	0	1	0	0	0	0	0	0	0	0	2	0	1	1	1	1	1	1	1	1	1	1	0	2	2	2	1	0	0	1
505	0	0	2	0	0	2	2	1	1	0	0	1	1	0	0	0	0	0	0	0	1	1	0	0	0	0	0	0	0	2	1	1	1	2	1	2	1	0	0	1	1	0	0	2	0	0	0	0	2
506	0	0	2	0	0	0	0	0	2	0	0	1	2	1	1	0	0	0	2	2	0	0	1	0	0	0	0	0	2	0	0	0	1	2	1	2	1	0	0	2	2	0	1	1	1	1	0	0	1
507	0	0	0	0	0	0	1	0	2	0	0	2	2	1	1	0	0	2	1	1	1	0	0	0	0	1	0	1	1	0	1	1	2	1	1	1	1	0	1	1	1	0	0	1	0	0	0	0	0
508	0	0	1	0	0	0	0	0	2	0	1	1	1	0	0	0	0	1	1	1	0	2	1	1	1	1	0	0	0	2	0	0	0	2	0	2	1	0	1	2	1	0	2	2	2	0	0	0	2
509	0	0	2	0	0	0	2	0	1	0	0	1	1	0	0	0	0	1	0	0	2	0	0	0	0	0	0	1	2	0	0	2	2	2	0	2	2	0	0	2	2	0	1	2	0	0	1	0	0
510	0	0	1	0	0	0	2	1	1	0	0	0	0	0	0	0	1	1	1	2	0	0	1	0	0	0	0	1	2	0	1	1	1	1	0	2	1	0	1	2	1	0	1	1	1	1	0	0	0
511	0	0	1	0	0	0	1	0	2	0	0	1	1	1	1	0	0	0	2	1	1	0	1	0	0	0	0	1	1	1	1	1	1	1	1	1	1	1	0	1	1	0	0	1	1	1	0	0	0
512	0	0	1	0	0	0	0	0	2	0	0	0	0	0	0	0	0	1	2	2	0	0	0	0	0	0	0	1	1	1	2	1	2	2	1	2	1	0	1	2	2	0	0	0	0	1	0	0	0
513	0	0	2	0	0	1	1	0	1	0	0	1	1	0	0	1	0	0	2	2	0	1	0	0	0	0	0	0	0	2	1	0	2	0	2	1	1	1	0	1	1	1	1	2	1	0	0	0	1
514	1	0	2	0	0	0	1	0	1	0	1	0	1	1	1	0	0	1	1	1	0	1	0	0	0	0	0	1	2	0	0	1	1	1	0	2	1	0	0	1	1	0	0	2	0	0	0	0	1
515	0	0	1	0	0	0	2	1	1	0	1	0	0	0	0	0	0	1	0	0	1	1	0	0	0	0	0	0	0	1	1	0	0	0	1	1	2	0	2	0	0	1	1	1	0	2	0	0	1
516	1	0	2	0	0	0	1	0	1	0	0	0	1	1	1	1	0	0	2	1	1	1	2	1	1	1	0	0	0	2	1	1	1	2	0	2	0	1	1	0	0	0	0	1	0	1	0	1	2
517	0	0	1	0	0	0	2	1	2	0	0	0	1	1	1	0	0	0	0	0	1	1	0	0	0	0	0	0	0	1	0	1	1	1	1	1	1	0	1	1	1	0	0	0	0	1	0	1	0
518	0	0	1	0	0	0	0	0	2	0	0	0	0	0	0	0	0	1	2	2	0	0	0	0	0	0	0	0	2	0	0	1	2	0	2	1	2	0	1	0	0	0	1	2	1	0	0	0	0
519	0	0	2	0	0	0	2	1	1	0	0	1	1	0	0	1	0	0	1	1	1	0	0	0	0	0	0	1	1	1	0	1	1	1	2	1	2	1	0	1	1	2	2	2	1	0	0	0	0
520	0	0	1	0	0	0	1	0	2	0	0	1	0	0	0	0	0	1	0	0	0	0	0	0	0	1	0	0	1	1	1	2	2	0	2	0	1	1	0	1	1	0	2	2	2	0	0	0	1
521	0	0	0	0	0	0	2	0	0	0	2	0	0	0	0	0	0	0	1	1	0	0	1	0	0	0	0	1	2	0	1	0	0	1	0	2	1	0	1	2	1	0	0	1	0	0	0	0	1
522	0	0	0	0	0	0	1	0	1	0	0	0	1	1	1	0	0	0	1	1	1	1	1	1	1	1	0	0	0	2	0	1	2	1	1	1	1	0	2	0	0	0	1	2	1	1	0	0	0
523	0	1	1	0	0	0	2	0	1	1	1	1	2	1	1	1	0	0	2	2	0	0	0	0	0	0	0	0	0	2	1	0	1	2	0	2	1	0	1	1	1	2	2	2	1	0	0	0	1
524	0	0	1	0	0	1	2	0	1	0	1	0	0	0	0	0	0	2	2	2	0	0	1	0	0	0	0	1	1	1	1	1	1	1	0	2	1	0	1	2	1	0	1	2	1	0	0	0	1
525	0	0	2	0	0	1	0	0	2	0	1	0	1	1	1	0	0	0	2	1	1	1	0	0	0	1	2	1	1	0	1	0	0	2	0	2	2	0	0	1	1	0	1	2	2	2	0	0	0
526	0	0	1	0	0	0	1	0	2	0	0	1	1	1	1	0	0	1	2	2	0	0	0	0	0	0	0	1	1	2	0	1	2	2	0	2	1	0	1	1	1	0	0	2	0	0	0	1	2
527	0	0	2	0	0	0	2	0	1	0	0	0	1	1	1	0	0	1	0	1	0	1	1	1	1	1	0	0	1	1	0	1	1	2	1	2	1	1	0	0	0	0	1	2	0	1	0	1	1
528	0	1	1	0	0	0	1	0	1	0	0	0	1	1	1	0	0	1	1	1	0	1	0	0	0	0	1	1	1	0	0	0	1	2	0	2	2	0	2	0	0	0	0	0	1	0	0	0	1
529	0	0	1	0	0	0	0	0	2	0	1	0	0	0	0	0	0	0	1	1	0	0	0	0	0	0	0	0	1	1	0	0	1	1	0	2	2	0	1	1	1	0	0	2	0	2	0	0	1
530	0	0	1	0	0	0	0	0	2	0	0	0	0	0	0	0	0	1	2	2	0	1	0	0	0	0	0	1	1	1	0	1	1	1	1	1	2	0	0	2	2	0	1	1	1	0	0	0	2
531	0	0	0	0	0	0	0	0	1	0	0	1	1	0	0	0	0	1	1	1	0	1	0	0	0	0	0	0	0	2	1	1	2	1	1	1	2	0	1	1	1	0	1	1	1	0	0	0	0
532	0	0	2	0	0	0	2	0	0	0	2	1	0	0	0	0	0	1	1	1	0	0	0	0	0	0	0	1	1	1	2	0	2	2	0	2	1	0	0	1	1	0	1	1	1	1	0	0	1
533	0	0	0	0	0	0	1	0	1	1	1	1	2	1	1	0	0	0	1	1	0	0	1	0	0	0	0	1	1	1	2	1	2	0	0	2	1	0	0	1	1	0	0	1	0	1	0	0	1
534	0	0	2	0	0	1	1	0	1	0	1	0	0	0	0	0	0	1	2	2	0	0	0	0	0	0	0	1	1	1	0	1	2	0	2	1	1	1	1	0	0	2	2	2	0	0	0	0	1
535	0	0	1	0	1	0	1	0	2	0	0	0	0	0	0	0	0	0	1	1	0	1	1	1	1	1	0	0	0	2	0	1	1	1	1	1	2	1	0	1	1	0	0	1	1	1	0	0	1
536	0	1	2	0	1	0	0	0	1	0	1	0	0	0	0	0	0	1	2	2	0	1	0	0	0	0	1	0	0	0	0	1	1	1	1	1	1	0	2	0	0	0	1	2	0	0	0	0	1
537	0	0	2	0	0	0	1	1	1	1	0	1	0	0	0	0	0	1	1	1	0	0	0	0	0	0	0	2	2	0	0	1	1	2	1	1	1	0	2	0	0	0	0	2	0	1	0	0	2
538	0	0	2	0	0	0	0	0	2	0	0	0	0	0	0	0	0	0	0	0	1	0	0	0	0	0	0	0	0	2	0	1	1	1	1	1	2	1	0	2	1	0	0	2	0	2	0	2	2
539	0	0	2	0	0	0	1	1	2	0	0	1	1	0	0	0	0	0	2	2	0	2	0	0	0	0	0	0	0	2	0	0	2	1	0	2	2	0	1	1	1	0	0	2	0	0	0	0	0
540	0	0	1	0	0	0	2	0	0	0	1	0	0	0	0	0	0	0	0	1	0	1	0	0	0	0	0	0	1	2	0	0	1	1	1	1	2	0	0	2	2	1	1	1	1	0	0	1	1
541	0	0	2	0	0	0	2	0	1	0	0	0	2	2	2	0	1	1	0	0	1	0	0	0	0	0	0	2	2	1	0	0	0	2	0	2	1	0	2	1	0	0	0	2	0	0	0	0	0
542	0	0	1	0	0	1	0	0	1	0	0	0	0	0	0	0	0	0	2	1	1	0	0	0	0	0	0	0	2	0	0	2	2	0	1	1	2	0	0	2	2	0	1	2	1	0	1	0	1
543	0	0	1	0	0	0	2	1	1	0	0	1	1	0	0	0	1	0	2	1	1	0	0	0	0	1	0	0	0	1	0	2	2	2	0	2	1	0	0	2	2	1	1	1	1	0	0	0	2
544	0	0	2	0	0	1	2	0	1	0	0	1	1	0	1	1	0	0	0	0	1	0	1	1	1	1	0	0	0	1	1	2	2	0	1	1	2	0	0	2	2	0	1	2	1	1	0	0	0
545	0	0	1	0	0	0	2	1	1	0	0	1	2	1	1	0	0	1	1	1	0	0	0	0	0	0	0	1	1	1	1	1	2	1	0	2	1	0	2	0	0	0	0	0	0	1	0	1	0
546	0	0	1	0	0	1	0	0	2	0	0	2	2	1	1	0	0	0	0	0	0	0	0	0	0	0	0	1	1	1	1	1	1	2	0	2	1	0	1	1	1	0	0	2	1	1	0	1	2
547	0	0	1	0	0	1	0	0	1	0	1	0	1	1	1	0	0	0	0	0	0	1	0	0	0	0	0	0	1	1	0	1	1	2	0	2	2	0	1	1	1	0	0	1	0	1	0	0	0
548	0	0	2	0	0	1	2	0	0	0	0	1	1	0	0	0	0	0	1	1	0	1	2	1	1	1	0	0	0	1	1	1	2	1	2	1	2	0	0	2	2	0	0	1	0	0	0	0	2
549	0	0	2	0	0	0	1	0	2	0	1	1	1	1	1	0	0	0	1	1	0	0	0	0	0	0	0	1	1	1	1	2	2	0	2	0	2	0	0	1	1	0	0	2	1	1	0	0	1
550	0	0	1	0	1	0	1	0	2	0	1	0	0	0	0	0	0	1	0	0	1	0	0	0	0	0	0	1	1	1	0	2	2	1	0	2	1	0	0	1	0	1	1	2	1	0	0	0	0
551	0	0	1	0	0	1	0	0	2	0	0	1	2	1	1	0	0	2	2	2	0	0	1	0	0	0	0	0	0	2	0	0	0	1	2	0	1	0	1	1	1	0	0	2	0	0	0	1	2
552	0	0	2	0	0	0	2	1	1	1	1	0	0	0	0	0	0	1	1	1	0	0	0	0	0	0	0	1	1	1	0	0	2	0	1	2	1	0	0	2	2	1	1	2	1	0	0	0	1
553	0	0	2	0	0	1	1	0	1	0	1	1	1	0	0	0	0	0	2	2	0	1	0	0	0	0	1	0	0	1	0	1	1	1	1	1	2	0	1	1	1	0	0	1	1	2	0	0	1
554	0	0	2	0	0	1	1	0	1	0	1	0	0	0	0	0	0	1	1	1	1	0	0	0	0	0	0	1	1	1	0	2	2	2	0	2	1	1	1	1	1	0	0	0	1	0	0	0	1
555	0	0	1	0	0	1	1	0	1	0	2	0	0	0	0	0	0	0	0	0	1	1	0	0	0	0	0	0	2	0	0	1	1	1	1	1	0	0	2	0	0	0	0	2	0	1	0	0	1
556	0	0	0	0	0	0	0	0	2	0	0	0	0	0	0	0	0	1	1	1	1	1	1	1	1	1	0	0	1	1	0	0	0	2	0	2	1	0	2	0	0	0	0	0	1	0	0	0	1
557	0	1	1	0	0	1	2	0	0	0	0	0	0	0	0	0	0	0	2	2	0	1	0	0	0	0	0	0	0	2	0	0	0	1	2	1	1	0	2	0	0	0	1	2	1	0	0	0	1
558	1	1	1	0	0	0	1	0	2	1	0	0	2	2	2	0	0	0	2	1	1	0	0	0	0	0	0	0	0	2	0	1	1	1	1	1	0	0	2	1	0	0	0	1	0	1	0	0	1
559	0	0	1	0	0	0	2	1	1	0	0	0	0	0	0	0	0	0	1	1	0	0	0	0	0	1	0	1	1	0	1	1	1	0	1	1	1	0	0	2	2	0	1	2	1	0	0	1	2
560	0	0	1	1	1	1	1	1	2	0	0	0	1	1	1	1	0	0	0	0	0	0	2	0	0	0	0	2	2	2	0	1	2	1	1	1	2	0	0	2	2	2	2	2	1	0	0	0	0
561	0	0	1	0	0	0	1	1	2	0	0	0	0	0	0	0	0	0	0	0	1	0	1	0	0	0	0	1	2	0	0	1	1	0	2	0	1	0	2	0	0	0	1	2	0	0	0	0	1
562	0	0	0	0	0	0	0	0	2	0	0	0	1	1	1	0	1	1	1	1	0	0	0	0	0	0	0	0	0	2	0	2	2	2	0	2	1	0	2	0	0	0	0	2	0	0	0	0	0
563	0	0	0	0	0	0	1	0	1	0	1	1	0	0	0	0	0	1	0	0	1	0	1	0	0	0	0	0	0	0	0	1	1	2	2	1	1	0	0	2	2	1	1	2	1	0	0	0	1
564	0	0	2	0	0	0	2	0	1	0	1	1	2	2	2	0	0	0	2	2	0	1	2	1	1	1	0	1	1	1	0	0	0	2	0	2	1	0	1	1	1	0	0	1	1	0	1	0	0
565	0	0	2	0	0	2	2	0	1	0	0	0	0	0	0	0	0	1	2	2	0	0	0	0	0	0	0	1	2	0	0	1	1	1	0	2	2	0	1	1	1	2	2	2	0	0	0	0	1
566	0	0	2	0	1	0	2	0	0	0	1	0	0	0	0	0	0	0	2	1	1	0	0	0	0	0	0	0	0	1	0	1	2	2	0	2	2	0	0	2	2	0	1	2	1	1	0	0	0
567	0	0	2	0	0	0	2	1	1	0	0	0	1	2	1	0	0	0	1	1	0	1	0	0	0	0	0	0	1	1	1	2	2	1	1	2	2	1	0	0	0	0	1	2	1	0	0	0	2
568	1	0	2	0	0	0	2	0	0	0	2	1	1	0	0	0	0	1	1	1	1	0	0	0	0	0	0	1	1	2	0	0	1	1	1	1	0	1	0	0	0	2	2	2	1	0	0	0	1
569	0	0	0	0	0	0	1	0	1	1	1	0	2	1	1	1	0	0	0	0	1	0	0	0	0	1	0	0	0	1	0	1	1	2	0	2	1	0	0	1	1	0	1	2	1	0	0	1	1
570	0	0	2	0	0	1	2	0	1	0	2	0	0	0	0	0	0	0	1	1	0	1	1	1	1	1	0	0	0	1	1	0	0	2	0	2	2	0	2	0	0	0	1	1	1	1	0	0	2
571	0	0	1	0	0	0	1	0	1	0	1	0	0	0	0	0	0	0	0	0	1	1	1	1	1	1	0	0	0	1	0	0	1	1	1	1	1	0	2	0	0	0	1	2	1	2	0	0	1
572	0	0	1	0	0	0	0	0	2	0	0	1	1	1	2	1	0	0	1	1	0	1	0	0	0	0	0	0	0	2	1	2	2	1	0	2	2	0	0	2	2	0	0	2	1	2	0	0	0
573	0	0	1	0	0	0	1	0	1	0	0	0	1	1	1	0	0	0	2	2	0	0	0	0	0	0	0	0	0	1	0	1	1	2	0	2	2	0	1	1	1	0	1	1	1	1	1	0	0
574	0	0	1	0	0	1	2	0	1	0	0	1	2	1	1	0	0	1	1	1	0	1	1	1	1	1	0	1	1	2	0	1	1	2	0	2	1	0	1	2	1	0	1	2	1	2	0	1	1
575	1	0	0	0	1	0	1	0	1	0	1	0	0	0	0	0	0	0	1	2	0	1	0	0	0	0	0	0	0	2	0	2	2	0	1	0	1	0	1	1	1	0	0	1	0	1	0	1	1
576	1	0	0	0	0	0	2	1	1	0	1	0	0	0	0	0	1	1	2	2	1	1	1	0	0	0	0	0	0	1	0	1	2	2	0	2	2	0	0	2	2	0	1	1	1	2	0	0	0
577	0	0	0	0	0	0	2	0	1	0	0	0	0	0	0	0	0	1	2	2	0	0	1	0	0	0	0	0	1	1	1	0	0	0	1	1	1	0	1	1	1	0	0	0	1	0	0	0	1
578	0	0	1	0	0	0	1	1	2	0	0	0	1	1	1	0	0	2	0	0	0	0	0	0	0	0	0	0	0	2	1	0	1	1	1	1	1	1	1	1	0	0	0	2	0	1	0	0	1
579	0	1	2	0	1	0	1	0	2	1	0	0	0	0	0	0	0	1	2	1	1	0	0	0	0	1	0	1	1	2	0	1	1	1	0	2	2	0	1	1	1	0	1	2	1	0	0	0	2
580	0	0	1	0	0	0	2	1	1	0	0	0	1	1	1	0	0	1	1	1	0	1	0	0	0	0	0	1	1	1	1	0	1	1	1	1	1	0	2	0	0	0	1	2	0	0	0	0	1
581	0	1	1	0	0	1	1	0	1	0	0	1	1	0	0	0	0	0	2	2	0	1	0	0	0	0	0	0	0	2	0	1	1	0	2	0	0	1	0	1	1	0	1	2	1	0	0	0	0
582	0	0	1	0	0	0	1	0	1	0	1	1	1	0	0	0	0	1	0	1	1	0	0	0	0	0	0	1	1	2	0	1	1	2	0	2	2	0	0	2	2	0	0	2	0	1	0	1	1
583	0	0	0	0	0	0	2	0	0	0	2	1	1	1	1	0	0	0	1	2	0	0	0	0	0	0	0	0	1	1	0	1	1	2	0	2	1	0	0	2	2	1	1	2	1	0	0	1	0
584	0	0	1	0	0	0	0	0	2	0	0	0	1	1	1	0	0	1	1	1	1	0	0	0	0	0	0	0	0	2	0	0	0	2	0	2	1	0	2	0	0	0	0	2	1	0	0	0	1
585	0	0	1	0	0	0	1	1	2	0	0	0	0	0	0	0	0	1	1	2	0	0	0	0	0	0	0	1	0	0	1	2	2	0	1	1	1	1	0	1	1	0	0	2	0	2	0	0	1
586	1	0	1	0	0	0	0	0	2	0	0	0	0	0	0	0	0	0	0	1	0	0	0	0	0	1	0	1	1	1	0	1	1	2	0	2	1	0	1	1	1	0	0	2	0	1	0	0	2
587	0	0	1	0	0	0	1	0	1	1	2	2	1	1	2	1	0	2	2	2	0	0	1	0	0	1	0	1	0	1	2	1	1	1	0	2	1	1	0	1	1	0	1	1	1	0	0	0	1
588	0	0	0	0	0	0	0	0	2	0	1	1	2	1	1	1	0	1	1	1	0	1	1	1	1	1	0	1	1	0	1	0	1	1	1	1	1	1	1	0	0	0	0	1	0	1	0	0	1
589	0	0	1	0	0	1	1	1	2	0	0	2	2	1	1	0	0	0	2	2	0	0	0	0	0	0	0	0	0	1	1	2	2	2	0	2	1	0	0	1	1	0	0	1	0	1	0	0	0
590	0	0	2	0	0	1	1	0	1	0	0	0	2	1	1	1	0	1	0	1	1	1	0	0	0	0	0	0	0	1	1	2	2	2	0	2	0	0	2	1	0	1	1	1	1	1	0	1	2
591	1	1	1	0	0	0	2	0	1	0	0	0	0	0	0	0	1	2	2	2	0	1	0	0	0	0	0	0	0	1	1	2	2	0	1	1	2	0	0	1	1	1	1	2	2	0	0	0	0
592	0	0	0	0	0	0	1	0	1	0	0	1	1	0	0	0	0	0	1	1	1	1	0	0	0	0	0	0	0	1	0	0	0	2	0	1	0	0	2	0	0	0	1	2	0	0	0	0	2
593	0	0	1	0	0	0	2	0	1	0	1	1	1	1	1	0	0	1	1	2	0	0	2	0	0	0	0	0	0	2	0	1	1	1	0	2	2	1	0	1	1	0	1	1	1	1	0	0	0
594	0	0	1	0	0	0	2	0	1	0	1	1	2	2	2	0	0	0	0	0	0	1	0	0	0	0	0	0	0	2	0	2	2	0	2	0	1	0	0	2	2	0	0	1	0	0	0	0	1
595	0	0	2	0	0	0	1	0	2	1	1	1	2	1	2	1	0	0	2	2	0	0	0	0	0	0	0	0	0	2	0	1	1	0	1	1	0	2	0	0	0	0	0	0	0	1	0	1	1
596	0	0	2	0	0	1	0	0	2	0	0	0	0	0	0	0	0	0	2	2	0	1	1	1	1	1	0	0	0	2	0	0	0	1	2	0	1	0	0	1	1	0	0	2	1	1	0	0	1
597	0	0	0	0	0	0	1	0	2	1	0	1	2	1	1	0	0	0	0	0	1	0	1	0	0	1	0	0	0	1	1	2	2	1	1	2	1	0	0	1	1	1	1	1	1	0	0	0	0
598	1	0	1	0	0	0	0	0	2	0	0	0	1	1	1	0	0	0	0	0	0	0	0	0	0	0	0	0	0	1	0	0	1	0	1	2	2	0	2	0	0	0	1	2	1	1	0	0	0
599	1	0	1	1	1	1	1	1	2	0	0	1	1	0	0	0	0	1	1	1	1	0	1	0	0	0	0	1	2	1	0	1	1	2	0	2	1	0	1	1	1	1	2	2	0	1	0	0	0
600	0	0	2	0	1	0	2	1	1	0	1	0	1	1	1	0	0	1	2	2	0	1	0	0	0	0	0	2	2	2	0	2	2	1	1	1	2	0	0	2	2	0	1	2	2	0	0	0	0
601	0	0	0	0	0	0	1	0	0	0	0	0	0	0	0	0	0	1	1	1	0	0	0	0	0	0	0	1	0	1	2	2	2	0	2	0	1	0	1	1	1	0	0	1	0	0	0	1	1
602	0	0	1	0	0	0	1	0	2	0	0	0	1	1	1	0	0	1	1	1	0	0	0	0	0	1	0	0	1	1	0	1	1	1	0	2	1	0	1	0	0	1	1	2	1	0	1	0	0
603	0	0	2	0	0	2	2	0	1	0	1	1	1	1	1	0	0	2	1	1	1	0	1	0	0	0	0	1	1	1	0	2	2	1	1	1	2	0	1	1	1	0	1	2	1	0	0	0	1
604	0	0	0	0	0	0	1	0	0	1	1	1	0	0	1	1	1	2	1	1	1	0	0	0	0	0	0	0	0	1	0	2	2	0	1	1	1	1	1	1	0	0	1	1	1	0	0	0	0
605	0	0	0	0	1	0	1	0	1	0	1	1	1	1	1	0	0	0	2	2	0	0	0	0	0	0	0	0	0	1	1	2	2	0	2	0	1	0	0	1	1	0	0	2	1	2	0	0	0
606	0	0	1	0	0	0	1	0	2	0	1	0	2	2	2	0	0	1	1	1	0	1	1	1	1	2	0	1	1	1	1	0	1	1	1	1	1	0	0	2	2	0	0	1	0	1	0	0	1
607	0	0	0	0	0	0	2	0	0	0	1	0	1	1	1	0	1	2	0	0	2	1	1	0	0	0	0	0	0	2	0	1	2	2	0	2	1	0	1	1	1	0	0	1	0	1	0	0	1
608	0	0	0	0	0	0	1	1	2	0	0	1	1	0	0	0	0	1	2	2	0	0	0	0	0	0	0	1	2	1	0	1	1	2	0	2	2	0	1	1	1	0	0	2	1	2	0	0	1
609	1	0	1	0	0	0	2	0	0	0	0	0	1	1	1	0	0	1	0	0	2	0	0	0	0	0	0	0	2	0	0	0	1	2	1	2	1	0	2	0	0	0	1	2	0	0	0	0	2
610	0	1	1	0	0	1	1	0	1	0	0	0	0	0	0	0	0	1	1	1	0	0	0	0	0	0	0	1	2	0	0	2	2	0	1	1	2	0	1	1	1	0	0	1	0	0	0	0	1
611	0	0	0	0	0	0	0	0	2	0	0	0	0	0	0	0	0	0	2	1	1	0	0	0	0	1	0	1	1	1	1	1	2	1	1	1	0	0	1	0	0	0	0	1	1	1	0	0	1
612	0	0	1	0	0	0	2	0	0	0	1	0	0	0	0	0	0	0	2	2	0	1	0	0	0	0	0	1	2	0	1	1	1	1	0	2	0	1	0	1	1	1	1	2	1	0	0	1	1
613	0	0	2	0	0	0	1	0	1	0	0	0	0	0	0	0	0	0	1	2	0	0	0	0	0	0	0	0	0	2	0	1	1	1	1	1	2	0	0	1	1	0	0	2	0	0	0	2	2
614	0	0	2	0	0	1	0	0	2	0	0	0	0	0	0	0	0	0	2	2	0	1	1	1	1	0	0	1	2	0	1	0	0	2	0	2	1	1	0	1	1	1	1	2	0	0	0	0	0
615	0	0	1	1	1	1	1	0	2	0	0	0	0	0	0	0	0	0	0	1	0	0	0	0	0	1	0	0	1	1	0	1	1	2	0	2	2	0	1	1	1	0	2	2	2	1	0	0	0
616	0	1	1	0	0	1	2	0	0	0	0	0	1	1	1	0	1	1	0	0	1	0	2	0	0	0	0	0	0	1	0	2	2	2	0	2	0	1	0	0	0	0	0	1	0	0	0	0	2
617	0	0	0	0	0	0	1	1	2	0	0	0	0	0	0	0	0	0	2	1	1	0	0	0	0	0	0	1	2	1	0	1	2	1	0	2	1	0	1	1	1	0	0	2	0	1	0	0	0
618	1	0	1	0	0	0	1	0	1	0	1	0	0	0	0	0	0	1	0	0	2	0	0	0	0	0	0	1	0	0	1	1	2	1	1	1	1	1	0	1	1	0	0	1	1	1	0	1	1
619	0	0	1	0	0	0	1	1	2	0	0	0	0	0	0	0	0	1	2	2	0	0	2	0	0	1	1	1	1	1	0	1	1	1	1	1	1	0	0	1	1	0	0	1	0	1	0	0	0
620	1	1	1	0	0	0	1	1	2	0	0	1	2	2	2	0	0	1	2	2	0	1	0	0	0	0	0	0	0	2	1	1	1	1	1	1	1	0	0	2	2	0	0	2	1	1	0	1	0
621	0	0	2	0	0	0	1	0	1	0	1	0	0	0	0	0	0	0	1	2	0	1	0	0	0	0	0	0	0	2	0	1	1	1	1	1	1	1	1	2	0	0	0	0	2	0	0	0	1
622	0	0	1	1	1	1	2	0	0	0	1	0	0	0	0	0	0	2	1	1	0	0	0	0	0	0	0	1	1	1	1	1	2	0	2	1	1	0	1	2	1	0	1	1	0	1	0	0	0
623	0	0	0	0	0	0	1	0	0	0	1	0	1	1	1	0	0	0	1	1	1	0	0	0	0	0	0	0	0	1	0	1	1	0	1	1	2	0	1	1	1	2	2	2	1	0	0	0	1
624	0	0	1	0	0	0	2	1	1	0	0	1	1	0	0	0	0	0	2	2	0	0	0	0	0	0	0	0	0	2	0	1	1	1	1	1	1	0	1	1	1	0	0	2	0	2	0	0	0
625	0	0	1	0	0	1	1	0	1	0	1	0	0	0	0	0	0	2	1	1	1	0	0	0	0	0	0	1	1	1	0	2	2	0	1	0	1	1	1	2	0	0	0	1	0	0	0	0	1
626	0	0	2	0	0	0	2	1	1	0	1	2	2	0	0	1	0	1	1	1	1	0	0	0	0	1	0	0	0	2	0	1	1	2	0	2	2	0	1	1	1	0	0	1	0	1	0	0	1
627	0	0	2	0	0	0	2	1	1	0	1	1	0	0	1	1	0	0	1	1	0	0	0	0	0	0	0	1	2	0	0	1	1	1	0	2	2	0	0	1	1	0	0	2	1	0	0	0	0
628	0	0	1	0	0	0	1	0	1	1	1	1	1	0	0	0	0	1	0	1	1	0	0	0	0	1	0	1	0	1	2	1	1	1	1	1	1	0	1	0	0	0	0	1	0	0	0	0	2
629	0	0	2	0	0	0	1	1	2	0	0	1	1	0	0	0	0	1	1	1	0	0	0	0	0	1	0	0	0	1	0	2	2	0	1	1	2	0	1	0	0	0	0	2	0	1	0	0	1
630	0	0	1	0	0	0	1	0	2	0	1	0	0	0	0	0	0	1	1	1	0	0	1	0	0	1	0	1	1	1	1	1	1	2	0	2	1	0	1	1	1	0	0	2	1	1	0	0	0
631	0	0	1	0	0	0	1	0	2	0	0	1	1	0	0	0	0	2	2	2	0	1	0	0	0	0	0	0	2	0	0	2	2	1	1	2	2	0	1	1	1	1	1	1	0	1	0	1	2
632	0	0	2	0	0	0	0	0	2	0	0	1	2	2	2	0	0	0	1	1	1	1	0	0	0	0	0	0	0	2	0	1	1	2	0	2	1	0	2	0	0	0	1	2	1	0	0	0	1
633	0	1	1	0	0	0	1	0	2	0	0	1	2	1	1	1	0	0	2	2	0	0	0	0	0	0	0	1	1	1	1	0	1	1	0	2	1	1	0	1	1	1	1	2	0	1	0	0	2
634	0	0	1	0	0	0	2	0	1	0	0	1	2	1	1	1	0	0	1	1	1	0	1	0	0	1	0	0	0	1	0	1	2	2	1	2	1	0	2	0	0	0	1	2	2	0	0	1	2
635	0	0	2	0	0	0	1	1	2	0	0	0	0	0	0	0	0	0	1	0	1	1	1	1	1	1	0	0	0	2	1	0	0	1	0	2	2	0	1	1	1	0	0	1	0	1	0	0	0
636	0	0	0	0	0	0	2	1	1	0	1	1	1	1	2	1	1	1	1	1	0	0	0	0	0	0	0	0	0	1	1	1	1	2	1	2	0	1	1	0	0	0	0	1	0	1	0	0	1
637	0	0	2	0	0	0	1	1	2	0	0	0	1	1	1	0	0	1	2	2	0	1	0	0	0	0	0	0	0	1	1	2	2	0	0	2	2	0	1	0	0	0	0	0	2	0	0	0	1
638	0	0	2	0	0	2	1	1	2	0	0	0	0	0	0	0	0	1	1	1	0	1	0	0	0	0	0	1	1	1	1	1	2	2	0	2	2	0	0	1	1	0	0	2	0	2	0	0	1
639	0	0	0	0	0	0	1	0	1	0	0	1	1	0	0	0	0	2	1	1	0	0	0	0	0	1	0	0	0	2	0	1	1	2	0	2	0	0	1	1	1	0	1	1	1	0	0	0	1
640	0	0	1	0	0	0	1	0	0	1	2	0	1	1	1	0	0	1	0	0	1	1	0	0	0	0	0	1	1	2	0	0	0	2	0	2	2	0	1	1	1	0	1	1	1	0	0	1	1
641	0	0	1	0	0	0	1	0	1	0	0	0	0	0	0	0	0	1	1	1	1	0	0	0	0	1	0	0	0	2	1	0	0	2	0	2	1	1	0	1	1	0	0	2	0	1	0	0	1
642	0	0	2	0	1	0	1	0	1	0	0	0	1	1	1	0	0	1	0	0	1	1	0	0	0	0	0	1	0	0	1	0	0	2	1	1	0	0	1	1	1	0	0	1	0	1	0	0	1
643	1	1	1	0	0	1	2	1	1	0	0	0	1	0	0	1	0	0	2	2	0	0	0	0	0	0	0	0	1	1	1	2	2	2	0	2	1	0	1	1	1	0	0	2	0	1	0	1	1
644	0	0	2	0	0	1	1	1	2	0	0	0	0	0	0	0	0	2	1	1	1	0	0	0	0	0	1	0	0	0	0	1	1	2	0	2	1	0	2	0	0	1	1	1	0	1	0	0	0
645	0	0	2	0	0	0	2	0	1	0	1	1	2	2	2	0	0	0	2	2	0	0	0	0	0	0	0	0	2	0	0	1	1	1	0	2	2	0	2	0	0	0	1	2	1	1	0	0	2
646	0	0	2	0	0	0	2	1	1	0	0	1	1	0	0	0	0	1	2	2	0	1	0	0	0	0	0	0	0	2	0	1	2	2	0	2	0	0	1	0	0	0	0	1	0	0	0	0	0
647	0	0	2	0	0	1	1	0	2	1	1	0	0	0	0	0	0	0	1	1	1	0	1	0	0	0	0	0	1	1	0	2	2	0	1	1	2	1	0	1	1	0	1	2	1	0	0	0	0
648	0	0	2	0	0	0	1	1	2	0	0	0	2	2	2	0	0	0	1	1	0	0	0	0	0	0	0	0	0	2	2	1	1	2	2	0	1	0	0	0	0	0	1	2	1	0	0	0	1
649	0	0	1	0	0	0	1	1	1	1	0	1	2	1	1	1	0	0	1	1	0	0	0	0	0	0	0	0	0	2	0	2	2	0	1	0	2	1	0	1	1	1	1	1	0	1	0	0	1
650	0	1	0	0	0	0	1	0	2	0	0	0	0	0	0	0	0	0	2	2	0	0	0	0	0	0	1	0	0	0	0	1	1	2	0	2	1	0	2	0	0	0	1	1	1	0	0	0	0
651	1	0	0	0	0	0	1	0	1	0	1	0	0	0	0	0	0	2	0	0	0	0	0	0	0	0	0	0	1	1	0	2	2	2	0	2	2	0	0	1	1	0	1	2	1	0	0	0	1
652	1	1	1	0	0	0	1	0	1	0	0	0	0	0	0	0	0	0	1	1	0	1	0	0	0	0	0	1	1	0	0	1	1	2	0	2	1	0	1	2	1	0	0	1	1	1	0	1	2
653	0	0	2	0	0	1	1	0	1	0	0	1	2	2	2	0	0	0	0	0	1	0	0	0	0	0	0	0	0	2	0	0	0	1	1	1	1	0	2	0	0	0	1	2	2	1	0	0	0
654	0	0	2	0	0	0	0	0	2	0	0	0	1	1	1	0	0	1	1	1	1	0	0	0	0	0	0	0	1	1	0	1	1	1	0	1	2	0	0	1	1	0	0	2	1	1	0	0	0
655	0	0	1	0	0	0	0	0	2	0	0	1	1	0	0	0	0	1	1	1	1	0	0	0	0	0	0	0	1	1	0	1	1	0	0	1	2	0	1	1	1	1	2	2	0	1	1	0	1
656	0	0	1	0	0	0	2	1	2	0	1	0	1	1	1	0	0	0	1	1	1	1	0	0	0	0	0	0	0	2	0	2	2	0	1	1	1	0	1	1	1	0	1	1	1	0	0	1	2
657	0	0	2	0	0	0	1	1	2	0	1	2	2	1	1	0	0	0	0	1	1	0	0	0	0	0	0	1	2	0	1	1	2	2	0	2	1	0	0	2	2	0	0	2	0	0	0	0	0
658	1	0	1	0	0	0	1	1	2	0	0	0	0	0	0	0	0	0	1	1	0	1	0	0	0	0	0	1	1	1	1	1	2	1	1	1	1	0	2	0	0	2	2	2	0	0	0	0	0
659	0	0	2	0	0	0	1	1	2	0	0	0	1	0	0	0	0	0	1	1	0	0	0	0	0	0	0	0	0	2	0	0	0	1	0	2	1	0	0	2	2	2	2	2	0	1	0	0	1
660	0	1	1	0	0	0	1	0	1	0	0	0	1	0	0	1	0	1	2	2	0	1	0	0	0	0	0	1	1	1	2	1	1	0	1	1	2	0	0	2	2	0	0	2	0	1	0	0	2
661	0	0	0	0	0	0	2	1	1	0	0	0	2	1	1	1	0	0	1	1	1	1	1	1	1	1	0	0	2	0	0	0	1	2	0	2	1	1	1	1	1	0	0	2	1	0	0	0	1
662	1	0	1	0	1	0	0	0	2	0	1	0	0	0	0	0	0	0	1	1	1	0	0	0	0	1	1	1	1	0	1	2	2	0	1	1	1	0	0	0	0	1	1	2	0	1	0	0	0
663	0	0	1	0	0	0	1	1	2	0	0	1	1	0	0	0	1	1	2	2	1	0	0	0	0	0	0	1	1	1	1	1	1	0	1	1	2	0	1	1	1	0	0	1	0	0	0	1	0
664	0	0	1	0	0	0	2	1	1	0	0	0	0	0	0	0	0	0	1	1	0	1	1	1	1	1	0	0	1	0	0	1	1	2	0	2	2	0	0	2	2	0	0	2	0	1	0	1	0
665	0	0	1	0	0	1	2	1	1	0	0	1	1	0	0	0	0	1	2	1	1	0	1	1	1	2	0	0	1	1	0	1	1	1	1	1	0	1	1	0	0	1	1	1	0	1	0	0	2
666	1	1	2	0	1	0	0	0	2	0	0	0	0	0	0	0	0	1	1	1	1	0	0	0	0	0	0	0	0	1	0	0	0	1	0	2	1	0	1	2	1	0	0	2	1	1	0	0	2
667	0	0	1	0	0	0	2	1	1	0	1	0	0	0	0	0	0	1	0	0	1	0	0	0	0	0	0	0	0	1	1	1	1	2	0	2	1	0	2	0	0	0	0	0	0	1	0	0	2
668	0	0	1	0	0	0	1	0	2	0	1	0	2	1	1	0	0	0	1	1	1	0	0	0	0	1	0	1	0	1	2	0	1	1	0	2	1	0	1	1	1	0	0	2	0	1	0	0	0
669	0	0	2	0	0	0	1	0	1	0	1	0	1	1	1	0	0	0	2	2	0	1	1	1	1	1	0	1	0	1	2	1	2	2	0	2	1	0	2	0	0	1	1	1	0	1	0	0	2
670	0	0	2	0	0	1	1	2	2	0	0	0	0	0	0	0	0	1	0	0	1	0	0	0	0	1	0	1	1	1	0	1	1	1	1	1	1	0	1	1	1	0	1	1	1	0	0	0	2
671	0	0	0	0	0	0	1	0	2	0	0	0	1	1	1	0	0	0	1	1	1	0	1	0	0	0	0	0	0	1	0	1	1	2	0	2	1	1	1	1	0	1	2	2	1	0	0	0	1
672	0	0	0	0	0	0	1	0	2	0	0	0	1	1	2	0	0	0	0	0	0	0	1	0	0	0	0	0	1	1	0	0	0	2	0	2	1	0	1	0	0	0	1	2	1	1	0	0	2
673	0	0	2	0	0	0	1	0	1	0	0	1	0	0	1	1	0	0	1	1	0	1	1	1	1	0	0	1	1	1	0	0	1	0	1	2	2	0	1	1	1	1	1	1	1	1	0	0	2
674	0	0	2	0	0	2	1	0	1	0	2	1	1	0	0	0	0	2	1	1	1	0	0	0	0	0	0	2	2	2	0	1	1	2	0	2	1	0	0	1	1	0	0	1	1	0	0	0	2
675	0	0	0	0	0	0	1	0	2	0	1	0	0	0	0	0	0	0	1	1	1	1	0	0	0	1	0	0	0	1	1	1	1	0	2	0	1	0	0	2	2	0	1	1	0	1	0	0	0
676	0	0	1	0	0	0	2	1	1	0	0	1	2	1	1	1	1	2	1	1	1	0	1	0	0	1	0	0	1	1	0	0	0	1	2	0	0	0	1	1	0	0	2	2	2	1	0	0	1
677	0	0	2	0	0	0	2	0	0	0	0	0	1	1	1	0	0	1	1	1	0	1	0	0	0	0	0	1	1	2	0	1	1	1	0	2	1	0	0	1	1	0	1	2	1	0	0	2	2
678	0	0	1	0	0	0	2	1	1	0	0	0	1	0	0	0	0	1	1	1	0	0	1	0	0	0	0	1	1	2	0	1	1	1	0	2	2	0	0	2	2	0	1	2	2	0	0	0	1
679	0	0	1	0	0	1	1	0	1	0	1	1	1	1	1	0	0	1	2	2	0	1	0	0	0	0	0	1	1	1	1	0	1	1	1	1	2	0	0	2	2	0	1	1	1	2	0	0	0
680	0	0	1	0	0	0	1	0	1	0	1	0	2	2	2	0	0	0	0	0	1	0	0	0	0	0	0	1	1	1	1	2	2	1	0	2	1	1	0	1	1	0	0	0	0	1	0	0	1
681	0	0	2	0	0	0	0	0	2	0	0	0	0	0	0	0	0	1	1	2	0	1	1	1	1	0	0	1	1	1	2	2	2	1	1	2	1	1	0	1	1	1	1	1	2	0	0	0	1
682	0	0	1	0	0	0	2	0	0	0	1	0	0	0	0	0	0	1	0	0	0	1	1	1	1	2	1	0	1	2	0	2	2	1	1	1	2	0	2	0	0	1	1	1	0	1	0	0	1
683	0	0	1	0	0	0	1	1	2	0	0	0	0	0	0	0	0	0	2	2	0	0	1	0	0	0	0	0	0	2	1	1	1	2	1	2	1	0	1	1	1	0	0	0	1	0	0	1	2
684	0	0	1	0	0	0	1	1	2	0	0	0	0	0	0	0	0	0	0	0	0	0	0	0	0	0	0	0	1	1	0	2	2	1	2	0	1	0	1	1	1	0	0	1	0	0	0	1	2
685	0	0	1	0	0	0	2	0	1	0	1	0	0	0	0	0	0	0	1	1	0	0	0	0	0	0	0	1	1	1	1	2	2	1	0	2	1	2	0	0	0	0	0	2	0	1	0	1	1
686	0	0	1	0	1	0	1	0	2	0	0	0	0	0	0	0	0	0	1	1	0	0	0	0	0	0	0	0	2	0	0	0	0	2	0	2	1	0	0	1	1	0	0	0	0	0	0	0	0
687	0	0	2	0	0	0	1	0	2	0	0	1	2	1	1	0	0	2	1	1	1	0	0	0	0	0	0	0	1	1	0	2	2	1	0	2	1	0	2	0	0	0	0	1	0	1	0	0	0
688	0	0	2	0	0	0	1	0	1	0	0	0	1	1	1	0	0	0	2	2	0	0	0	0	0	0	0	0	0	1	0	2	2	0	1	1	2	0	1	1	1	0	0	2	0	2	0	0	1
689	0	0	1	0	0	1	1	0	1	0	1	0	0	0	0	0	0	0	1	0	1	0	0	0	0	0	0	0	0	2	1	2	2	1	2	2	1	0	0	1	1	0	1	2	1	0	0	1	1
690	0	0	2	0	0	0	0	0	1	0	0	0	0	0	0	0	0	1	0	0	1	0	0	0	0	0	0	0	0	1	1	1	2	2	1	2	1	1	0	1	1	0	1	2	1	1	0	0	2
691	0	0	2	0	0	0	1	0	1	0	0	0	1	1	1	0	0	1	0	1	1	1	1	1	1	1	1	0	0	0	0	1	1	1	0	2	2	0	2	1	1	0	0	2	0	1	0	0	2
692	0	0	2	0	0	0	1	0	0	0	0	0	1	1	1	0	0	2	1	1	0	0	0	0	0	1	0	1	2	0	1	2	2	1	1	1	2	0	1	0	0	1	1	2	1	1	0	0	0
693	0	0	2	0	0	1	1	0	2	0	1	1	1	0	0	0	0	1	2	2	0	0	0	0	0	0	0	0	2	0	0	2	1	1	0	2	0	0	1	0	0	0	0	2	0	1	0	0	1
694	0	0	0	0	0	0	2	0	1	0	1	0	1	1	1	0	0	0	1	1	0	1	1	1	1	1	0	1	2	1	0	1	1	0	1	1	2	0	0	2	2	0	1	2	1	0	0	0	0
695	0	0	2	0	0	1	2	0	1	0	1	1	2	1	1	0	0	0	1	1	0	1	0	0	0	0	0	0	1	1	0	0	0	2	0	2	1	1	0	1	1	1	1	1	1	1	0	0	0
696	0	0	1	0	0	0	0	0	2	0	2	0	1	1	1	1	0	1	1	1	0	1	0	0	0	0	0	0	1	1	0	1	1	0	1	1	1	1	0	1	1	0	0	2	0	1	0	0	2
697	0	0	2	0	0	1	1	0	1	0	0	1	1	1	1	0	0	1	1	1	1	1	0	0	0	0	0	1	0	1	2	2	2	0	2	0	2	0	1	1	1	0	0	0	0	0	0	0	1
698	0	0	1	0	0	1	2	1	1	0	0	0	0	0	0	0	0	1	1	1	1	0	1	0	0	0	0	0	1	2	0	1	1	1	0	2	1	0	1	1	1	0	0	0	2	0	0	0	1
699	1	0	1	0	0	0	1	0	1	0	0	0	1	1	1	0	0	1	0	0	0	0	1	0	0	0	0	1	1	1	2	2	2	2	0	2	2	0	1	1	1	0	0	1	0	1	0	0	0
700	0	0	1	0	0	0	0	0	2	0	1	0	1	0	0	1	0	2	1	1	1	1	0	0	0	1	0	0	2	0	0	1	1	1	0	2	2	0	0	1	1	0	0	1	0	0	0	2	2
701	0	0	1	0	0	0	1	1	2	0	1	0	1	1	1	1	0	2	1	1	1	0	0	0	0	1	0	1	2	0	0	2	2	1	0	2	2	0	2	0	0	0	0	1	2	1	1	0	1
702	0	0	1	0	0	1	2	1	1	0	0	0	2	2	2	1	0	1	2	2	0	0	0	0	0	0	0	0	0	2	0	1	2	2	1	2	2	0	0	2	2	0	0	2	0	2	1	0	0
703	0	0	1	0	0	0	1	0	1	0	0	1	2	1	1	0	0	0	1	1	0	0	0	0	0	0	0	1	2	0	1	2	2	1	1	1	1	0	0	0	0	0	1	2	1	0	0	0	1
704	0	0	1	0	0	0	1	1	2	0	0	0	1	1	1	0	0	1	1	1	0	0	0	0	0	0	0	2	2	0	0	1	2	0	2	0	2	0	2	0	0	0	0	1	1	0	0	0	0
705	0	0	2	0	0	0	0	0	2	0	0	0	0	0	0	0	0	1	1	0	1	0	0	0	0	0	0	0	0	2	0	2	2	0	1	1	2	0	0	2	2	0	1	1	1	0	0	0	0
706	0	0	1	0	0	0	0	0	2	0	1	1	0	0	0	0	0	1	2	2	0	0	0	0	0	0	1	0	0	1	0	0	0	2	0	2	1	0	0	2	2	0	0	2	0	0	0	1	1
707	0	0	1	0	0	1	1	1	2	0	0	0	0	0	0	0	0	0	2	2	1	0	1	0	0	0	1	0	0	1	0	2	2	2	0	2	2	0	0	2	2	1	1	2	1	0	0	0	1
708	0	0	1	0	0	0	0	0	2	0	0	0	0	0	0	0	0	1	1	1	0	0	0	0	0	0	2	1	1	0	1	0	0	2	0	2	2	0	0	1	1	0	1	1	1	1	0	0	0
709	0	0	2	0	0	0	1	1	2	0	0	1	2	1	1	1	0	0	2	2	0	0	0	0	0	0	0	0	1	1	0	1	1	2	0	2	2	0	1	0	0	0	1	2	1	0	0	0	0
710	0	0	1	0	0	0	2	0	1	0	0	0	1	1	1	0	0	0	1	1	0	1	0	0	0	0	0	1	1	1	1	1	1	2	0	2	1	1	1	1	0	0	0	2	0	1	0	0	1
711	0	0	2	0	0	0	0	0	2	0	0	1	1	0	0	1	1	0	2	1	1	0	0	0	0	0	0	0	0	1	0	0	1	1	0	2	1	0	0	1	1	0	1	1	1	1	0	0	0
712	0	1	0	0	0	0	2	0	1	0	1	1	2	1	1	0	0	0	1	1	0	0	1	1	1	2	0	0	0	1	0	0	0	0	1	1	2	0	1	1	1	0	1	2	0	1	0	2	2
713	0	0	0	0	0	0	2	0	0	0	0	0	0	0	0	0	0	1	0	0	2	0	0	0	0	0	0	0	1	1	0	1	1	2	0	2	0	0	2	1	0	0	0	2	0	1	0	0	0
714	0	1	2	0	0	1	0	0	2	0	0	1	2	1	1	1	0	1	2	2	0	0	0	0	0	0	0	0	0	1	1	0	0	2	0	2	1	0	0	1	1	0	1	2	0	1	0	0	0
715	0	0	2	0	0	1	2	0	0	0	2	0	1	1	1	0	0	0	1	1	1	0	0	0	0	1	1	0	1	2	0	0	0	1	2	1	1	0	1	1	1	2	2	2	0	0	0	0	1
716	0	1	1	0	0	0	2	0	0	0	1	1	1	0	0	0	0	0	1	1	0	2	0	0	0	0	0	2	2	1	0	1	2	1	1	1	1	0	0	1	1	0	0	0	0	0	0	0	1
717	0	0	0	0	0	0	1	0	0	1	1	0	0	0	0	0	0	1	2	1	1	0	2	0	0	0	0	0	1	1	1	1	1	2	0	2	1	1	0	1	1	1	1	2	1	0	0	1	1
718	0	0	0	0	0	0	0	0	2	0	0	0	0	0	0	0	0	1	0	0	1	1	0	0	0	1	0	2	2	2	0	1	1	2	0	2	1	0	1	1	1	0	0	2	2	1	0	0	0
719	0	1	2	0	1	0	0	0	2	0	0	0	1	1	1	0	0	0	1	1	1	0	0	0	0	0	0	0	1	0	0	2	2	1	0	2	2	0	0	2	2	0	0	2	0	0	0	0	1
720	0	0	1	1	1	1	2	1	1	0	0	0	0	0	0	0	0	0	1	1	1	0	0	0	0	0	0	0	1	1	1	2	2	0	1	1	1	1	0	1	1	0	0	1	1	1	0	0	1
721	0	0	2	0	0	1	1	0	1	0	0	0	0	0	0	0	0	1	1	1	1	0	0	0	0	1	0	1	1	2	0	1	2	1	1	1	2	0	1	1	1	0	1	2	1	2	0	0	0
722	0	0	2	0	0	0	1	0	0	0	1	1	1	0	0	0	0	0	0	1	0	1	1	1	1	1	0	1	0	0	1	1	2	1	0	2	1	0	0	2	2	0	0	2	1	1	0	1	1
723	0	0	2	0	0	0	1	0	2	0	0	0	1	0	0	0	0	1	1	1	0	1	0	0	0	0	0	1	1	0	0	2	2	1	0	2	1	1	0	0	0	1	1	2	2	0	0	0	1
724	0	0	0	0	0	0	0	0	2	0	0	0	0	0	0	0	0	2	2	2	0	0	0	0	0	1	0	0	1	1	0	1	1	1	0	2	1	0	2	1	0	0	1	2	1	0	0	0	0
725	0	0	1	0	0	0	1	0	1	1	1	0	1	1	1	0	0	0	1	1	0	1	0	0	0	0	0	0	0	2	0	1	1	0	2	0	1	0	1	2	2	0	1	1	1	1	0	1	1
726	0	0	1	1	1	1	1	0	1	1	1	1	1	1	1	0	0	1	2	2	1	1	0	0	0	0	0	1	0	1	1	1	2	2	1	2	2	0	0	2	2	0	0	1	0	0	0	0	0
727	0	0	0	0	0	0	2	1	1	0	0	0	0	0	0	0	0	0	1	1	1	1	0	0	0	0	0	1	1	1	1	1	1	1	1	1	2	0	0	2	2	1	1	2	0	1	0	0	1
728	0	0	0	0	0	0	1	0	2	0	1	0	1	1	1	0	0	1	2	2	0	1	0	0	0	0	0	0	0	2	1	2	2	1	1	1	1	0	0	2	2	1	1	2	1	0	0	0	0
729	0	0	2	0	0	1	2	0	0	0	1	1	0	0	1	1	0	1	1	1	0	0	0	0	0	0	0	0	0	2	0	2	2	0	2	0	1	0	0	2	2	0	0	0	2	2	0	0	1
730	0	0	2	0	0	0	2	1	1	0	0	0	0	0	0	0	0	0	0	0	0	1	0	0	0	0	0	1	1	1	1	0	1	1	0	2	1	0	1	1	1	2	2	2	0	1	0	0	1
731	0	0	1	0	0	0	1	1	2	0	0	0	2	1	1	1	0	0	2	1	1	1	0	0	0	0	0	2	2	2	0	0	1	2	0	2	1	0	1	1	1	0	0	1	0	0	0	0	1
732	0	0	2	0	0	0	2	0	1	0	0	1	1	1	1	0	0	1	0	0	2	1	0	0	0	0	0	0	1	1	0	1	2	2	1	2	1	0	0	2	2	1	1	2	1	0	0	1	2
733	0	0	1	0	0	0	1	0	1	0	0	0	1	0	0	1	0	1	1	1	0	0	0	0	0	0	0	0	0	2	1	2	2	0	2	0	1	0	0	2	2	0	0	2	0	0	0	1	2
734	0	1	1	0	0	1	2	0	1	0	1	1	1	0	0	0	1	2	1	1	1	2	0	0	0	0	0	0	2	0	0	1	1	1	1	1	2	0	2	0	0	0	0	1	0	1	0	0	0
735	0	1	1	0	0	0	1	1	2	0	0	1	2	1	1	0	0	1	1	1	0	1	1	1	1	1	0	1	1	1	1	1	1	0	1	1	1	1	0	1	1	0	0	1	0	1	0	0	0
736	0	0	1	0	0	0	2	1	1	0	0	0	1	1	1	0	0	1	0	0	1	0	0	0	0	1	0	1	2	0	1	1	1	2	0	2	1	0	2	1	0	0	0	0	1	0	0	0	1
737	0	0	1	0	0	0	1	0	2	0	0	0	0	0	0	0	0	0	2	1	1	0	0	0	0	1	0	0	1	1	1	0	1	2	0	2	1	0	2	0	0	0	0	2	2	1	0	0	1
738	0	0	1	0	0	0	1	0	1	0	0	0	2	0	0	1	0	1	2	2	0	0	0	0	0	0	0	0	0	1	1	0	0	2	0	2	2	0	0	1	1	0	0	1	0	1	0	0	0
739	0	0	1	0	0	0	0	0	2	0	0	2	1	1	2	1	0	1	1	0	0	0	0	0	0	0	0	0	1	1	0	1	1	2	1	2	2	0	0	1	1	0	0	1	0	0	0	0	1
740	1	0	1	0	0	0	1	0	1	0	0	1	1	1	1	0	0	1	2	2	0	0	0	0	0	0	0	0	1	1	0	1	1	1	0	2	1	0	1	2	1	0	1	2	1	1	1	0	0
741	1	0	2	0	0	0	2	1	1	0	0	1	1	1	1	0	0	1	1	2	0	0	0	0	0	0	1	0	0	1	1	1	2	0	2	0	1	0	0	1	1	0	0	1	0	1	0	1	2
742	0	0	1	0	0	0	1	1	2	0	0	1	2	2	2	0	0	1	1	1	1	0	0	0	0	0	0	0	0	2	2	1	1	1	1	1	0	0	1	1	1	0	0	1	0	0	0	0	1
743	0	0	2	0	0	0	1	0	1	0	1	0	0	0	0	0	0	1	0	1	1	0	0	0	0	0	0	1	1	1	1	1	1	2	0	2	1	0	1	1	1	0	0	0	0	0	0	0	1
744	0	0	2	0	0	0	0	0	2	0	0	0	0	0	0	0	0	1	1	1	0	0	0	0	0	0	0	1	1	1	0	0	0	1	1	1	1	0	0	1	1	0	0	0	2	1	0	0	2
745	0	0	1	0	0	1	2	1	1	0	0	0	0	0	0	0	0	0	1	1	1	0	0	0	0	0	0	2	1	1	1	1	1	0	2	0	1	0	2	0	0	0	0	2	0	0	0	0	2
746	0	0	2	0	0	0	1	0	2	0	0	0	0	0	0	0	0	2	2	2	0	0	0	0	0	1	0	0	0	2	0	2	2	0	1	1	1	0	2	0	0	0	0	2	2	1	0	1	0
747	0	1	2	0	0	0	2	0	2	0	0	1	2	1	1	0	0	1	1	1	0	0	0	0	0	0	1	1	1	0	1	0	0	2	0	2	1	1	0	0	0	1	1	2	0	0	0	0	1
748	1	0	2	0	0	1	1	1	1	1	0	1	2	2	2	0	0	0	1	1	0	0	0	0	0	0	1	0	0	0	0	1	2	1	1	1	1	1	0	1	1	0	0	1	0	1	0	0	2
749	1	0	2	0	0	0	0	0	2	0	0	1	1	0	0	0	0	0	2	2	0	0	0	0	0	0	0	0	0	2	1	1	1	2	0	2	2	0	2	0	0	0	0	1	0	1	0	0	0
750	1	0	0	0	0	0	1	1	2	0	1	1	0	0	1	1	1	2	2	2	0	0	0	0	0	0	0	0	0	1	0	1	1	1	0	2	1	1	0	0	0	0	0	2	0	0	0	0	1
751	0	0	1	0	0	1	2	0	1	0	1	0	1	1	1	0	0	1	2	2	0	0	0	0	0	0	0	1	1	1	0	1	1	0	1	1	1	1	0	1	1	0	0	1	0	1	0	0	0
752	0	0	1	0	0	0	0	0	1	0	1	1	1	0	0	0	0	0	1	1	0	0	0	0	0	0	0	1	1	1	1	0	0	2	0	2	1	1	0	1	1	0	0	2	0	1	0	0	0
753	0	0	2	0	0	1	1	1	2	0	0	0	2	1	1	0	0	1	1	2	0	1	1	1	1	1	0	0	1	0	0	1	1	0	2	0	1	0	1	1	1	0	2	2	1	1	0	0	0
754	0	0	2	0	0	0	1	0	1	0	1	1	2	1	1	0	0	0	2	2	0	1	1	0	0	0	0	1	1	1	1	1	1	1	1	1	1	0	1	1	1	0	0	1	0	0	0	0	2
755	0	0	1	0	0	0	2	0	0	0	1	1	0	0	1	1	0	1	2	0	1	0	1	0	0	0	0	1	1	1	1	2	2	0	2	0	1	0	2	0	0	0	0	1	2	1	0	0	1
756	0	0	1	0	0	0	0	0	1	0	0	0	0	0	0	0	0	1	0	0	2	1	0	0	0	0	0	0	1	1	0	1	2	1	1	1	2	0	1	1	1	0	0	2	1	1	0	0	0
757	0	0	1	0	0	0	1	0	1	0	1	0	1	0	0	0	0	0	1	1	0	0	0	0	0	0	0	0	0	2	1	1	1	0	1	1	2	0	0	2	2	0	0	1	0	0	0	0	0
758	0	0	1	0	0	1	2	1	1	0	1	0	0	0	0	0	0	1	1	1	0	0	2	0	0	0	0	0	0	2	0	1	2	1	1	1	2	0	0	1	1	0	2	2	2	1	0	0	0
759	0	0	2	0	0	0	0	0	2	0	0	1	1	0	0	0	0	1	1	0	1	0	1	0	0	0	0	1	1	1	0	1	1	1	1	1	1	0	0	1	1	0	0	1	0	0	0	0	1
760	0	0	2	0	0	1	2	0	0	0	2	0	1	1	1	0	0	0	1	1	1	1	2	1	1	1	0	0	0	2	0	0	1	1	1	1	1	0	1	0	0	0	1	1	1	1	0	0	0
761	0	0	2	0	0	0	2	0	1	0	0	0	1	1	1	0	0	0	0	0	0	1	1	1	1	1	0	2	2	2	0	2	2	1	2	2	1	0	0	2	2	0	0	1	0	0	0	0	0
762	0	0	2	0	0	0	2	0	0	0	1	0	0	0	0	0	0	1	1	1	0	0	0	0	0	1	0	0	0	2	1	2	2	0	2	0	2	0	0	2	2	1	1	1	0	1	0	0	0
763	0	0	1	0	0	1	1	0	1	0	1	0	0	0	0	0	0	0	1	1	0	0	1	0	0	0	0	1	2	0	1	1	1	0	2	0	2	0	2	0	0	0	0	0	0	1	0	0	1
764	0	0	2	0	0	1	2	0	1	0	0	2	1	1	2	1	0	1	2	2	0	0	0	0	0	0	0	1	2	0	0	0	0	2	0	2	1	1	0	1	1	0	0	2	0	0	0	0	1
765	0	0	0	0	0	0	1	1	2	0	0	1	2	1	1	1	0	1	1	1	1	0	0	0	0	0	0	1	1	1	2	1	1	1	1	1	1	0	0	1	1	0	1	1	1	2	0	1	1
766	0	0	1	0	0	0	1	0	1	0	1	0	0	0	0	0	0	0	2	2	0	0	1	0	0	0	0	0	0	2	1	1	1	2	0	2	1	1	1	1	0	0	1	1	1	1	0	0	1
767	1	0	2	0	0	0	1	0	0	0	0	0	0	0	0	0	0	1	0	1	0	0	0	0	0	0	0	0	2	0	0	1	1	2	0	2	1	0	1	1	1	1	1	1	1	1	0	0	0
768	0	0	2	0	0	0	2	0	1	0	1	0	1	1	1	0	0	2	2	2	0	0	0	0	0	0	0	0	0	2	0	2	2	0	1	1	1	0	0	2	2	0	1	2	1	0	0	0	0
769	1	0	1	0	0	0	2	1	2	0	1	0	0	0	0	0	0	0	1	1	1	0	0	0	0	0	0	0	1	0	0	1	1	1	1	1	1	0	0	1	1	0	0	1	0	0	0	0	1
770	0	0	2	0	0	0	0	0	2	0	0	0	1	1	1	0	0	0	1	1	1	0	0	0	0	0	0	0	0	0	0	2	2	1	2	2	1	0	0	2	2	0	1	2	0	1	0	0	1
771	0	0	1	0	0	0	1	0	2	0	0	0	0	0	0	0	0	0	1	1	0	0	0	0	0	0	0	2	2	2	0	1	1	1	0	2	1	1	0	1	1	1	1	1	0	1	0	1	1
772	1	0	1	0	0	0	1	1	2	0	1	0	1	1	1	0	0	0	1	1	1	0	0	0	0	0	0	0	0	1	1	2	2	0	2	0	2	0	0	2	2	0	0	0	0	1	0	0	0
773	0	0	0	0	0	0	2	0	0	0	2	1	2	1	1	0	0	0	1	1	1	0	0	0	0	0	1	1	1	0	1	2	2	0	1	1	1	0	0	0	0	0	1	1	1	1	0	0	1
774	0	0	1	0	0	0	2	0	0	0	2	0	0	0	0	0	0	0	2	2	0	1	1	1	1	1	0	0	0	2	1	1	1	0	2	0	1	0	1	1	1	0	0	0	0	1	0	0	0
775	0	0	1	0	0	0	2	0	1	0	1	0	1	0	0	0	0	0	0	0	1	0	0	0	0	0	0	0	0	2	0	1	1	1	0	2	1	0	0	1	1	1	1	2	1	0	0	0	0
776	0	0	1	0	0	0	2	0	0	0	1	0	0	0	0	0	0	0	2	1	0	0	0	0	0	0	0	0	1	1	1	1	2	1	1	1	2	0	2	0	0	0	1	2	0	0	0	0	0
777	0	0	1	0	0	0	1	0	2	1	0	1	2	2	2	0	0	1	1	1	0	0	0	0	0	0	0	0	0	2	1	0	0	2	1	1	1	0	2	0	0	1	1	2	1	0	0	0	1
778	0	0	2	0	0	0	0	0	2	0	0	1	1	0	0	0	0	2	1	1	1	0	0	0	0	0	0	0	0	2	0	2	2	0	1	1	2	0	1	1	1	0	0	1	1	1	0	1	1
779	0	0	0	0	0	0	2	1	1	0	0	0	1	1	1	0	0	1	2	2	0	0	0	0	0	0	0	0	0	1	1	1	2	1	1	1	1	0	1	2	2	0	1	2	1	1	0	0	0
780	0	1	1	0	0	1	1	0	1	1	1	0	0	0	0	0	0	1	0	1	0	1	0	0	0	0	0	0	0	1	0	0	0	2	0	2	1	1	0	0	0	0	1	1	0	0	0	0	1
781	0	0	1	0	0	1	2	1	1	0	0	0	1	1	1	0	0	0	1	1	0	1	0	0	0	0	0	0	0	1	1	1	2	0	1	1	0	0	1	1	1	0	0	2	1	0	0	1	1
782	0	0	2	0	0	0	1	0	1	0	0	0	1	1	1	0	0	0	2	2	0	0	0	0	0	1	0	0	2	0	0	1	1	1	1	1	1	0	1	0	0	1	1	2	1	0	0	0	0
783	0	0	1	0	0	1	2	1	1	0	1	0	0	0	0	0	0	0	2	1	0	0	0	0	0	0	0	0	0	1	1	2	2	2	0	2	1	0	0	1	1	0	1	2	1	0	0	0	1
784	0	0	1	0	0	0	2	1	1	0	0	0	2	1	1	0	0	1	1	1	0	0	1	1	1	1	0	0	0	1	0	2	2	2	1	1	0	0	1	1	1	0	0	2	1	1	0	0	1
785	0	1	2	0	0	1	2	0	0	0	0	1	1	0	0	0	0	1	1	2	0	1	1	1	1	1	0	0	1	1	1	2	2	0	2	0	2	0	0	1	1	0	0	1	2	1	0	1	2
786	0	0	1	0	0	0	2	0	2	0	1	1	1	0	0	0	0	1	2	2	0	0	0	0	0	0	0	0	1	1	1	1	1	1	0	2	1	0	0	1	1	0	1	2	1	0	0	0	1
787	0	0	0	0	0	0	0	0	2	0	0	0	0	0	0	0	0	0	0	0	0	0	0	0	0	0	0	0	1	1	0	0	0	1	1	1	1	0	1	1	1	0	0	2	1	0	0	0	1
788	0	1	2	0	0	1	2	0	0	0	0	0	1	1	1	0	0	0	2	2	0	1	0	0	0	1	0	0	0	2	1	1	1	2	0	2	0	0	1	1	0	1	1	2	0	0	0	0	1
789	0	0	1	0	0	0	1	1	2	0	0	0	1	0	0	1	1	1	0	0	1	0	0	0	0	0	0	0	1	1	0	1	1	1	1	1	1	0	0	1	1	0	1	2	1	0	0	0	2
790	0	0	2	0	0	1	2	1	1	0	0	0	0	0	0	0	0	0	2	1	1	0	0	0	0	1	0	1	1	1	1	1	1	1	1	1	0	0	1	1	1	0	0	0	0	0	0	0	0
791	0	0	1	0	0	0	0	0	2	0	1	1	1	0	0	0	0	1	2	2	0	0	0	0	0	0	0	1	1	1	0	2	2	0	1	0	2	0	2	0	0	0	1	2	1	0	0	0	1
792	0	0	2	0	0	1	0	0	2	0	1	0	0	0	0	0	0	1	1	0	1	2	1	1	1	1	0	0	1	0	0	1	1	2	0	2	1	0	0	1	1	0	1	1	1	2	0	0	1
793	1	0	0	0	0	0	1	0	1	0	2	1	1	1	1	0	0	1	2	2	1	1	0	0	0	0	0	0	1	1	0	2	2	2	0	2	0	0	1	0	0	0	0	1	0	1	0	0	0
794	0	0	1	0	1	0	0	0	1	0	0	0	1	1	1	0	0	1	2	2	0	1	0	0	0	0	0	0	2	0	0	0	1	1	0	2	2	0	1	1	1	0	0	2	0	0	0	0	0
795	0	0	1	1	1	1	0	0	1	0	0	1	2	1	1	0	0	2	2	2	0	0	1	0	0	0	0	0	1	1	0	1	1	1	1	1	2	0	1	0	0	0	1	2	1	0	0	0	0
796	0	0	2	0	0	0	1	0	1	0	1	0	0	0	0	0	0	0	2	2	0	0	0	0	0	0	0	0	0	2	1	1	2	1	1	1	1	1	1	1	0	1	2	2	0	1	0	0	2
797	0	1	2	0	1	0	1	1	2	0	0	1	2	2	2	0	0	1	0	0	1	0	0	0	0	1	0	0	0	2	0	1	2	2	1	2	0	0	1	0	0	0	1	1	1	1	0	0	1
798	0	0	2	0	0	0	1	0	1	0	1	1	1	0	0	0	0	0	1	1	0	0	0	0	0	0	0	0	1	1	1	2	2	0	1	1	2	0	2	0	0	0	0	2	0	0	0	0	1
799	0	0	2	0	0	0	1	0	1	0	0	0	0	0	0	0	0	0	1	1	0	0	1	0	0	0	0	1	1	2	1	0	0	1	1	1	1	0	0	2	2	0	0	0	1	0	0	0	1
800	0	0	1	0	0	1	1	0	1	0	0	0	1	1	1	0	0	0	2	2	0	1	0	0	0	0	0	0	0	1	0	0	0	2	0	2	1	0	0	2	2	0	0	2	0	0	0	0	1
801	0	0	1	0	0	0	1	0	1	0	0	0	1	1	1	0	0	1	1	1	0	0	1	1	1	1	0	0	0	2	0	2	2	0	2	0	2	0	1	1	1	0	0	1	0	0	0	1	2
802	0	0	0	0	0	0	1	1	2	0	0	1	2	1	1	0	0	0	0	0	0	0	0	0	0	1	0	0	0	2	0	1	1	0	2	0	2	0	0	1	1	0	0	1	0	1	0	1	0
803	0	0	1	0	0	0	2	0	0	0	1	1	1	0	0	0	0	1	1	1	0	1	0	0	0	0	0	0	0	2	0	0	0	2	0	2	2	0	2	0	0	0	1	2	1	1	1	0	1
804	0	0	2	0	0	1	1	0	1	0	1	0	0	0	0	0	0	1	2	2	1	1	0	0	0	0	0	0	0	1	1	2	2	0	2	0	0	0	2	1	0	0	0	2	0	0	0	0	1
805	0	0	1	0	0	0	1	0	0	0	1	0	0	0	0	0	0	1	0	0	0	1	1	1	1	1	0	0	0	2	1	1	1	2	0	2	2	0	0	2	2	1	1	1	1	1	0	0	0
806	0	0	2	0	0	0	1	1	2	0	0	0	1	0	0	0	1	2	1	1	0	1	0	0	0	0	0	0	0	2	1	0	1	1	1	1	1	0	2	0	0	0	0	2	0	1	0	0	0
807	0	0	0	0	0	0	0	0	2	0	0	1	0	0	1	1	0	0	1	1	0	0	1	1	1	2	1	0	0	0	0	2	2	0	1	1	1	0	0	2	2	2	2	2	1	0	0	0	2
808	0	0	2	0	0	1	1	0	1	1	2	0	1	1	1	0	0	1	1	2	0	0	0	0	0	0	0	0	0	1	1	0	1	2	0	2	1	0	0	1	1	0	0	1	2	1	0	0	1
809	0	0	0	0	0	0	2	0	2	0	0	0	0	0	0	0	0	0	0	1	0	1	2	1	1	1	0	1	2	1	0	1	2	1	0	2	1	1	0	1	1	0	1	1	1	1	0	0	0
810	0	0	2	0	0	0	2	0	0	0	0	1	0	0	1	1	0	1	1	1	0	1	0	0	0	0	0	0	0	2	0	1	1	1	1	1	1	0	0	1	1	0	0	1	0	0	0	0	0
811	0	0	1	0	0	0	1	1	1	1	0	0	0	0	0	0	0	1	1	2	0	0	0	0	0	0	1	1	1	1	0	1	1	0	0	1	1	1	0	1	1	0	1	1	1	1	1	0	0
812	1	0	1	0	1	0	2	0	1	0	1	0	0	0	0	0	1	2	1	1	0	0	0	0	0	0	0	0	1	1	0	2	2	0	1	1	0	2	0	0	0	0	0	1	0	0	0	0	1
813	0	0	1	0	0	0	1	0	1	0	1	0	1	1	1	0	0	0	2	2	0	0	1	0	0	0	1	0	0	0	0	1	1	1	1	1	2	1	0	2	1	0	0	1	0	0	0	0	1
814	1	0	1	0	0	0	1	0	0	0	1	1	1	1	1	0	0	2	2	2	0	2	0	0	0	0	0	0	1	1	1	0	0	1	0	2	1	0	0	1	1	1	1	1	0	1	0	0	1
815	0	0	1	0	0	0	0	0	2	0	0	0	0	0	0	0	0	0	2	2	0	0	0	0	0	0	0	2	2	1	0	2	2	2	0	2	1	0	1	1	1	1	1	1	1	0	0	0	1
816	0	0	1	0	0	0	2	0	1	1	1	0	1	1	1	0	0	1	2	2	0	0	0	0	0	0	0	0	1	0	0	1	1	0	1	1	2	0	1	2	1	1	1	2	1	0	0	0	1
817	0	0	1	0	0	0	2	1	1	0	0	0	0	0	0	0	0	1	2	2	0	0	1	0	0	0	0	1	1	2	0	1	1	2	0	2	1	0	2	0	0	1	1	2	1	0	0	1	2
818	0	0	1	0	0	0	2	1	1	0	0	0	0	0	0	0	0	1	1	1	0	1	0	0	0	0	0	0	1	1	0	1	1	2	0	2	2	0	0	2	1	0	1	2	0	1	0	0	0
819	1	0	1	0	0	0	1	1	2	0	0	0	0	0	0	0	0	1	1	1	1	0	2	0	0	1	0	0	0	1	0	1	1	1	0	2	2	0	1	1	1	0	0	0	0	1	0	0	2
820	0	0	0	0	0	0	2	0	0	0	1	0	0	0	0	0	0	1	0	0	2	0	0	0	0	0	0	1	1	1	0	0	0	1	1	1	1	1	1	1	0	0	1	2	0	1	0	0	0
821	0	0	1	0	0	0	2	0	1	0	1	0	0	0	0	0	0	0	1	1	0	0	0	0	0	0	1	0	0	0	0	1	1	1	0	2	1	0	0	1	1	1	1	2	0	1	1	0	0
822	0	0	1	0	0	0	2	1	1	0	0	0	0	0	0	0	0	0	1	2	0	1	0	0	0	1	0	0	0	1	0	2	2	0	1	1	0	0	1	0	0	1	1	1	0	1	0	0	1
823	0	0	1	0	0	0	0	0	2	0	0	1	1	0	0	0	0	1	1	1	0	0	0	0	0	1	0	0	0	2	0	0	0	2	1	1	2	0	0	2	2	0	0	1	0	1	0	0	0
824	0	0	0	0	0	0	2	0	1	0	1	0	1	1	1	0	0	0	2	2	1	1	0	0	0	0	0	0	0	2	0	1	2	1	0	2	1	0	1	1	1	0	0	1	1	1	0	0	1
825	0	0	1	0	0	0	1	0	2	0	0	0	0	0	0	0	0	2	2	2	0	0	2	0	0	0	0	1	0	0	1	2	2	2	0	2	2	0	0	1	1	0	1	2	1	0	0	0	0
826	0	0	1	0	0	0	2	1	1	0	0	1	2	1	1	0	0	1	1	1	1	0	1	0	0	0	0	0	0	1	0	1	1	1	1	1	2	0	0	2	2	0	0	1	1	0	0	0	0
827	0	0	1	1	1	2	0	0	2	0	0	0	1	1	1	0	0	0	2	2	0	0	0	0	0	1	0	1	1	0	1	2	2	1	0	2	1	0	1	1	1	0	0	0	0	0	0	0	1
828	0	0	1	0	0	0	1	0	2	0	0	0	0	0	0	0	0	1	1	2	0	0	0	0	0	0	0	0	0	1	0	0	1	1	1	1	1	0	1	1	1	0	0	1	0	0	0	0	1
829	0	0	2	0	0	0	2	0	2	0	0	1	1	1	1	0	0	1	1	1	0	0	0	0	0	0	0	1	2	1	0	1	1	1	0	2	1	0	0	2	2	1	1	2	0	1	0	0	1
830	0	0	1	0	0	0	2	0	1	0	1	0	0	0	0	0	1	1	1	2	0	0	0	0	0	0	0	2	2	0	0	2	2	0	1	0	1	0	0	2	2	0	0	2	0	1	0	0	1
831	0	0	1	0	0	0	1	0	1	1	1	0	1	1	1	0	0	0	1	1	1	0	0	0	0	0	1	1	1	0	1	2	2	2	0	2	1	0	0	2	2	1	1	1	0	1	0	0	1
832	0	0	1	0	0	0	2	0	1	0	1	0	0	0	0	0	0	2	1	1	1	0	0	0	0	0	1	0	0	1	1	1	1	1	0	2	0	1	0	0	0	0	0	1	0	0	0	0	0
833	0	0	1	0	0	0	1	0	1	0	0	0	0	0	0	0	1	1	1	2	0	0	0	0	0	1	0	1	2	0	1	0	2	0	1	2	1	0	1	1	1	1	1	1	1	1	0	0	1
834	0	0	1	0	0	0	0	0	2	0	0	0	0	0	0	0	0	1	2	2	0	0	0	0	0	1	0	1	1	1	1	0	0	0	1	1	0	1	1	0	0	0	2	2	1	1	0	0	2
835	0	0	1	0	0	0	1	0	1	0	1	0	0	0	0	0	0	1	2	2	0	1	0	0	0	0	0	0	0	1	1	2	2	0	2	0	2	0	0	2	2	2	2	2	1	0	0	0	1
836	0	0	2	0	0	0	2	1	1	0	1	0	0	0	0	0	0	1	0	0	0	1	0	0	0	0	0	0	0	2	1	1	1	2	0	2	1	0	1	2	1	0	0	0	0	0	0	0	2
837	0	0	2	0	0	0	1	0	2	0	0	0	1	0	0	0	0	0	2	2	0	0	0	0	0	0	1	1	1	1	0	0	0	2	0	2	1	0	2	0	0	0	0	2	0	1	0	0	1
838	0	0	2	0	0	1	1	0	2	0	0	0	0	0	0	0	0	0	1	1	0	1	0	0	0	1	0	1	2	0	1	0	1	2	0	2	2	1	0	1	1	1	1	1	1	0	0	0	1
839	0	0	2	0	0	0	0	0	2	0	1	0	1	1	1	0	0	0	0	1	1	1	0	0	0	0	0	0	0	2	1	0	1	2	0	2	1	0	2	1	0	0	0	2	0	1	0	0	2
840	0	0	2	0	0	0	1	0	0	0	1	0	0	0	0	0	0	1	0	1	1	1	0	0	0	0	0	1	0	1	1	0	0	1	0	2	1	1	0	1	1	0	0	0	1	0	0	0	2
841	1	0	0	0	0	0	2	1	1	0	1	0	0	0	0	0	0	1	2	1	1	0	0	0	0	0	0	2	2	1	1	1	1	2	1	2	2	0	1	1	1	1	1	1	1	1	0	0	0
842	0	0	2	0	0	1	2	1	1	0	0	1	1	0	0	0	0	0	1	1	0	0	0	0	0	0	0	0	1	1	0	1	1	0	2	0	1	0	2	0	0	0	1	2	0	1	0	0	0
843	0	0	1	0	0	1	1	0	2	0	1	0	1	1	1	0	0	1	2	2	0	1	0	0	0	0	0	1	1	1	1	2	2	1	1	1	2	0	0	2	2	0	1	2	1	0	0	0	0
844	0	0	1	0	0	1	2	0	1	0	1	0	1	0	0	0	0	2	0	0	0	0	0	0	0	0	0	0	0	2	2	1	1	0	2	0	2	0	0	2	2	0	1	2	0	1	0	0	1
845	0	1	2	0	1	0	0	0	1	0	1	0	1	1	2	0	0	1	0	0	1	1	0	0	0	0	0	0	1	1	0	1	1	1	1	1	1	0	2	0	0	0	0	1	1	1	0	2	2
846	0	0	1	0	0	0	2	0	0	0	1	1	1	1	1	0	0	0	2	2	0	1	1	1	1	0	0	0	1	1	0	0	1	2	0	2	1	0	0	1	1	0	0	0	2	1	0	0	0
847	0	1	1	0	0	0	1	0	1	0	1	0	0	0	0	0	1	1	1	1	0	0	1	0	0	1	0	0	0	1	0	1	0	0	1	1	0	1	0	1	1	1	1	2	1	0	0	0	1
848	0	0	2	0	0	0	1	0	1	0	0	1	0	0	1	1	0	0	1	1	0	1	1	1	1	2	0	0	0	2	1	0	1	1	0	2	1	0	1	1	1	0	1	2	0	0	0	0	0
849	0	0	2	0	0	2	1	0	1	0	2	1	1	0	0	0	0	1	2	2	0	1	1	1	1	1	0	1	2	0	0	2	2	0	0	2	2	0	1	1	1	0	1	1	1	1	0	0	1
850	0	0	2	0	0	0	2	1	1	0	1	0	1	0	1	1	0	0	0	1	1	0	0	0	0	0	0	0	1	1	0	0	0	2	0	1	2	0	0	2	2	0	2	2	1	1	0	0	0
851	0	0	2	0	0	0	2	1	1	0	1	1	1	0	0	0	0	1	1	2	0	0	0	0	0	0	0	0	0	2	0	1	2	1	1	1	1	0	0	0	0	0	0	1	0	0	0	0	1
852	0	0	2	0	0	1	0	0	2	0	1	1	1	1	1	0	0	0	1	1	1	1	0	0	0	0	0	1	1	1	1	1	1	0	2	0	1	0	0	2	2	1	1	2	1	0	0	0	1
853	0	0	0	0	0	0	1	0	1	0	0	1	1	0	0	0	0	0	1	1	1	0	0	0	0	0	0	0	0	2	1	0	0	1	0	2	2	0	0	2	2	0	0	2	1	0	0	2	2
854	0	0	1	0	0	0	2	1	1	0	0	0	0	0	0	0	0	0	2	2	0	0	1	1	1	2	0	0	0	2	0	0	1	2	1	2	1	0	1	1	1	1	1	1	1	0	0	0	1
855	0	0	1	0	0	0	2	1	1	0	1	0	0	0	0	0	0	0	1	1	0	1	0	0	0	0	0	0	1	1	0	0	1	2	0	2	2	0	1	1	1	0	1	2	2	2	0	0	1
856	0	0	1	0	0	0	2	1	1	0	1	0	2	2	2	1	0	0	1	1	0	0	0	0	0	0	0	1	0	0	1	1	2	1	1	1	1	0	0	1	1	1	1	2	0	0	0	0	2
857	0	0	2	0	0	0	2	1	1	0	0	0	0	0	0	0	0	1	1	1	1	0	0	0	0	1	0	0	1	0	0	2	1	1	0	2	2	0	0	2	2	0	0	2	0	1	0	1	1
858	0	0	0	0	0	0	1	1	2	0	0	0	0	0	0	0	0	1	2	2	0	0	0	0	0	0	0	1	1	2	0	1	1	2	0	2	2	0	1	1	1	0	0	2	1	0	0	0	2
859	0	0	1	0	0	0	2	1	1	0	1	0	1	1	1	0	0	1	1	1	0	0	0	0	0	0	0	1	1	1	2	0	1	1	0	2	2	0	0	2	2	0	1	2	0	0	0	0	1
860	0	0	2	0	0	0	2	0	0	0	0	1	1	0	0	0	0	0	2	1	1	1	1	0	0	0	0	0	0	1	0	2	2	0	1	1	1	0	0	2	2	0	0	2	0	2	0	1	1
861	0	0	1	0	0	1	2	0	1	1	1	1	2	1	1	0	0	1	1	1	1	1	0	0	0	0	0	2	2	1	1	1	2	1	1	1	2	0	0	2	2	0	0	1	0	0	0	1	2
862	0	0	0	0	0	0	1	0	1	0	2	0	0	0	0	0	0	1	0	0	0	1	0	0	0	0	0	0	0	2	1	1	1	1	1	1	2	0	1	1	1	0	0	0	0	1	0	0	1
863	0	0	1	0	0	0	2	1	1	0	1	0	1	1	1	0	0	1	0	0	1	0	0	0	0	1	0	0	0	2	0	1	1	1	1	1	2	0	0	2	2	0	1	1	1	1	0	1	1
864	0	0	1	0	0	0	2	1	1	0	1	0	0	0	0	0	0	0	2	2	0	0	0	0	0	0	0	0	0	1	1	1	1	1	0	2	2	0	0	2	2	0	0	1	0	0	0	0	0
865	0	0	1	0	0	0	2	0	1	0	1	1	2	1	1	0	0	1	0	1	0	1	0	0	0	1	0	0	0	2	1	2	2	0	2	0	1	1	1	1	1	0	0	2	1	0	0	0	1
866	0	0	1	0	0	0	1	0	2	0	0	1	2	0	0	0	0	0	1	1	0	0	0	0	0	0	0	1	1	1	2	0	1	1	0	2	2	0	0	2	1	0	1	1	1	1	0	0	1
867	0	0	1	0	0	0	1	0	1	0	1	0	1	1	1	0	0	1	1	1	1	0	1	0	0	0	0	0	1	1	0	0	0	1	1	1	1	0	0	1	1	0	1	2	1	0	0	0	0
868	0	0	1	0	0	0	1	0	1	0	1	0	1	1	1	0	0	0	1	2	0	1	1	1	1	1	0	1	2	1	0	1	1	2	0	2	0	0	2	0	0	0	2	2	1	1	0	0	0
869	0	0	2	0	0	0	1	0	2	0	0	1	2	1	1	0	0	1	0	0	0	1	0	0	0	0	0	0	0	1	1	2	1	1	0	2	1	0	1	1	1	2	2	2	1	0	0	0	1
870	0	0	1	1	1	1	1	0	1	0	2	0	0	0	0	0	0	2	2	2	0	1	1	1	1	1	0	1	2	0	1	1	1	2	2	1	2	0	2	0	0	0	1	2	1	0	0	0	0
871	0	0	1	0	0	0	0	0	2	0	0	1	1	0	0	0	0	1	1	2	0	1	0	0	0	0	0	1	2	0	1	1	1	0	2	1	2	0	0	2	2	0	0	2	0	0	0	0	0
872	0	0	1	0	0	0	0	0	2	0	0	0	0	0	0	0	0	0	2	1	0	0	0	0	0	0	0	0	0	2	0	1	0	2	0	2	1	0	1	1	1	1	1	2	1	0	0	0	1
873	0	0	2	0	0	1	1	1	2	0	1	0	1	1	1	0	0	1	1	1	1	0	0	0	0	0	0	0	0	2	0	1	1	2	0	2	1	0	1	0	0	0	0	2	0	0	0	0	1
874	0	0	1	0	0	0	1	1	2	0	0	0	0	0	0	0	0	0	1	1	1	1	1	1	1	2	0	0	0	1	0	1	0	0	0	2	0	0	1	0	0	0	0	2	1	0	0	0	1
875	0	0	2	0	0	2	2	0	0	0	0	1	0	0	1	1	0	1	2	2	0	0	0	0	0	0	0	1	2	0	1	1	2	1	1	1	0	1	1	0	0	0	1	1	1	0	0	0	1
876	0	0	1	0	0	0	2	0	1	1	1	0	1	1	1	0	0	0	2	2	0	1	0	0	0	0	0	1	1	1	1	1	1	2	0	2	1	0	0	1	1	2	2	2	1	0	0	1	2
877	0	0	2	0	0	0	1	0	1	1	2	0	0	0	0	0	0	1	1	1	1	0	0	0	0	0	0	0	0	2	1	2	2	1	1	1	2	0	1	1	1	0	0	2	0	1	0	0	1
878	1	0	0	0	0	0	1	1	2	0	0	0	1	1	1	0	0	0	0	0	0	0	0	0	0	0	0	0	0	2	0	1	1	1	1	1	1	0	1	1	1	1	1	1	0	1	0	0	1
879	0	0	0	0	0	0	0	0	2	0	0	1	1	1	1	0	0	1	2	0	1	0	0	0	0	0	0	1	1	1	1	0	0	2	0	2	0	1	1	0	0	1	1	2	0	0	0	0	1
880	0	0	1	1	1	1	2	0	0	1	2	0	0	0	0	0	0	1	1	1	0	0	0	0	0	1	0	0	2	0	0	0	0	1	0	2	1	1	0	1	1	0	0	0	0	1	0	0	0
881	0	0	0	0	0	0	0	0	2	0	1	0	0	0	0	0	0	1	2	2	0	0	0	0	0	0	0	1	1	1	0	0	1	2	1	2	1	0	0	1	1	1	1	2	1	0	0	0	1
882	0	1	2	0	0	0	0	0	2	0	0	1	0	0	0	0	0	0	1	1	0	1	0	0	0	0	0	0	1	1	0	1	1	1	1	1	1	0	0	2	2	0	1	1	1	1	0	0	1
883	0	0	1	0	0	0	1	1	2	0	0	0	0	0	0	0	0	0	1	1	0	0	0	0	0	0	0	1	1	2	0	1	1	0	2	0	2	0	2	0	0	1	1	2	2	0	0	0	1
884	0	0	2	0	0	0	2	0	1	0	0	0	0	0	0	0	0	2	2	2	0	0	2	0	0	0	0	1	1	0	0	1	1	1	0	2	1	0	0	1	1	1	1	2	1	0	0	0	1
885	0	0	2	0	0	2	0	0	2	0	0	1	2	1	1	1	0	0	1	1	0	0	0	0	0	0	0	0	1	0	0	1	1	2	0	2	0	1	0	0	0	1	1	2	1	0	0	1	1
886	0	0	2	0	0	0	2	1	1	0	0	0	1	0	0	1	0	0	1	1	1	1	0	0	0	0	0	1	1	1	0	0	1	1	1	1	2	0	1	1	1	0	1	1	1	1	0	0	0
887	0	0	2	0	0	0	1	1	2	0	0	1	2	2	2	0	0	2	2	1	1	0	0	0	0	0	0	0	0	2	0	2	2	0	1	1	1	0	2	0	0	0	0	2	0	1	0	0	1
888	0	1	1	0	0	0	1	0	1	0	1	0	1	1	1	0	0	0	2	2	0	0	0	0	0	0	0	0	1	1	0	0	0	1	2	0	2	0	1	1	1	0	1	2	0	1	0	0	1
889	0	0	2	0	0	0	1	1	2	0	0	0	0	0	0	0	0	1	2	2	0	0	0	0	0	0	1	0	1	2	0	1	1	2	2	0	2	0	0	2	2	0	0	1	0	0	0	0	0
890	0	0	2	0	0	0	1	0	2	0	0	1	2	1	1	0	0	0	2	2	0	0	0	0	0	0	0	1	2	0	0	0	1	2	1	2	0	0	1	1	1	0	0	2	0	0	0	0	0
891	0	0	2	0	0	0	1	0	1	1	1	1	1	0	0	1	0	0	2	2	0	2	0	0	0	0	1	1	1	1	0	1	1	1	1	1	1	0	1	1	1	0	1	2	1	0	0	0	1
892	0	0	2	0	0	0	1	0	1	1	1	1	2	1	1	0	0	1	1	1	0	0	0	0	0	1	0	0	0	1	1	1	2	0	2	0	1	0	0	1	1	0	0	0	2	0	0	0	0
893	0	0	1	0	0	0	1	0	1	0	1	1	1	0	0	0	0	0	1	1	1	1	0	0	0	0	0	0	0	2	0	0	0	2	0	2	1	0	0	2	2	0	0	2	1	1	0	0	1
894	0	0	2	0	0	0	2	0	0	0	0	1	1	0	0	0	0	1	0	0	2	0	0	0	0	0	0	1	2	0	0	2	1	2	0	2	2	0	0	2	2	0	1	2	1	1	0	0	1
895	0	0	1	0	0	0	2	0	1	0	0	0	0	0	0	0	0	0	2	2	0	1	1	1	1	1	0	0	1	1	0	2	2	0	2	0	2	0	0	2	2	0	0	1	1	2	0	0	2
896	0	0	2	0	0	0	1	2	2	0	0	1	1	0	0	0	0	0	0	1	1	0	0	0	0	1	0	0	0	2	0	2	2	1	1	1	1	0	0	2	2	0	1	1	1	0	0	0	0
897	0	0	1	0	0	0	1	0	1	0	1	1	1	0	0	0	0	0	1	1	1	0	0	0	0	0	0	0	2	0	0	2	2	2	0	2	2	0	0	1	1	1	1	2	0	0	0	0	0
898	0	0	2	0	0	0	1	0	1	1	2	0	2	1	1	0	0	2	1	1	1	1	0	0	0	0	0	0	0	1	1	2	2	0	2	0	0	1	0	0	0	0	0	1	0	0	0	2	2
899	0	0	1	0	1	0	1	0	0	0	1	1	2	2	2	0	0	1	2	2	0	0	0	0	0	0	0	0	0	1	0	0	1	1	1	1	2	0	1	1	1	0	0	1	0	1	0	0	0
900	0	0	1	0	0	0	2	0	0	0	2	0	0	0	0	0	1	2	0	0	2	0	0	0	0	0	0	1	2	0	0	2	2	0	1	0	2	0	0	2	2	0	0	1	0	1	0	0	0
901	0	0	2	0	0	0	2	1	1	0	0	0	1	1	1	0	0	1	1	1	0	0	0	0	0	1	0	1	1	1	0	1	1	2	2	1	1	0	1	1	1	1	1	2	0	1	0	0	0
902	0	1	2	0	0	0	0	0	2	0	0	0	0	0	0	0	0	1	2	2	0	1	0	0	0	0	0	2	2	1	0	2	2	1	1	1	2	0	1	1	1	1	1	2	2	0	0	1	2
903	0	0	0	0	0	0	1	0	2	0	0	1	1	0	0	0	0	0	1	0	1	0	0	0	0	0	0	1	1	2	0	2	2	2	0	2	2	0	0	2	2	0	0	2	0	1	0	0	1
904	1	0	2	0	0	1	1	1	2	0	0	0	0	0	0	0	0	2	1	1	1	0	0	0	0	0	0	1	1	1	0	0	0	1	1	1	1	0	0	1	1	2	2	2	1	0	0	0	1
905	1	0	0	0	0	0	1	0	1	0	0	0	0	0	0	0	0	2	1	1	0	1	0	0	0	0	0	1	2	0	1	1	1	2	1	1	2	1	0	1	1	0	0	2	1	1	0	0	1
906	0	0	1	0	0	0	1	0	0	0	1	0	2	2	2	1	0	0	1	1	1	0	1	0	0	1	0	0	1	1	0	0	1	2	0	2	2	0	1	1	1	0	0	1	1	1	0	1	2
907	0	0	0	0	0	0	0	0	2	0	0	1	2	1	1	0	0	0	2	2	0	0	2	0	0	0	0	1	1	1	2	2	2	1	0	2	2	1	0	1	1	0	0	2	0	0	0	0	0
908	0	0	1	0	0	0	2	0	2	0	0	1	2	1	1	0	0	0	1	1	1	1	1	0	0	0	0	1	1	1	1	1	2	1	0	2	1	0	0	2	2	1	1	1	1	1	0	0	0
909	0	0	1	0	0	0	0	0	2	0	0	0	0	0	0	0	0	0	2	2	0	0	0	0	0	0	0	0	1	1	0	1	1	1	1	1	2	0	1	1	1	0	0	1	0	0	0	0	0
910	0	0	1	1	1	1	0	0	1	0	1	1	2	1	1	0	0	0	1	1	0	0	0	0	0	0	0	0	0	2	1	1	2	1	0	2	1	1	0	1	1	0	0	1	0	0	0	0	2
911	0	0	1	1	1	1	2	0	0	0	0	0	1	1	1	0	0	0	1	1	1	2	1	1	1	1	2	1	1	0	1	2	2	1	0	2	1	0	2	0	0	1	1	2	0	0	0	0	0
912	0	0	2	0	0	0	0	0	1	0	1	0	0	0	0	0	0	2	2	1	1	0	0	0	0	0	0	0	0	1	0	2	2	1	1	1	1	0	1	1	1	0	0	2	0	2	0	1	0
913	0	0	1	0	0	0	1	0	2	1	0	0	1	0	0	0	0	0	1	1	0	0	2	0	0	0	0	0	1	2	0	2	2	0	1	1	2	0	1	1	1	1	1	2	0	0	0	0	1
914	0	0	2	0	0	0	2	0	1	0	0	0	1	0	0	0	0	0	1	1	0	1	1	1	1	1	0	1	1	2	1	1	1	1	0	2	2	0	0	1	1	0	0	2	1	0	0	0	2
915	0	0	1	0	0	0	1	1	2	0	0	0	1	1	1	0	0	0	2	2	0	1	0	0	0	0	2	1	1	0	1	0	0	0	1	1	2	0	1	1	1	0	0	1	0	1	0	0	1
916	1	0	1	0	0	0	1	0	1	0	1	0	0	0	0	0	0	0	1	1	0	1	0	0	0	0	0	1	1	1	1	0	1	2	0	2	1	1	0	1	1	0	0	2	0	1	0	2	2
917	0	0	0	0	0	1	1	0	2	0	0	1	2	1	1	0	0	0	2	2	0	0	0	0	0	0	0	0	2	0	0	1	1	1	1	1	2	0	0	1	1	0	0	0	0	1	0	0	1
918	0	1	2	0	0	0	1	0	1	0	1	2	2	0	0	0	0	0	1	1	0	1	0	0	0	0	0	0	0	1	1	1	2	2	0	2	2	1	0	1	1	0	0	1	0	1	0	0	0
919	0	0	1	0	0	1	1	0	2	0	0	0	1	1	1	0	0	0	1	1	1	0	0	0	0	0	0	1	2	0	1	2	2	1	1	1	1	0	2	1	0	0	0	2	0	1	0	0	1
920	0	0	2	0	0	0	2	0	1	0	0	0	1	1	1	0	0	0	1	1	0	0	0	0	0	0	0	0	0	2	1	1	1	1	0	2	2	0	0	2	2	0	1	2	2	1	0	0	0
921	0	0	1	0	0	0	1	1	2	0	0	1	1	0	1	1	0	1	2	2	0	0	0	0	0	1	0	0	0	2	1	2	2	0	1	1	2	0	1	1	1	0	1	1	1	0	0	0	1
922	0	0	0	0	0	0	1	0	2	0	1	0	0	0	0	0	0	0	2	2	0	0	0	0	0	0	1	0	1	0	0	0	1	1	1	1	2	0	0	1	1	0	0	2	0	1	0	1	2
923	1	0	0	0	0	0	2	1	1	0	1	0	0	0	0	0	0	0	1	1	0	1	0	0	0	0	1	0	0	1	0	1	2	1	0	2	2	0	1	1	1	0	0	2	1	1	0	0	2
924	0	0	1	0	0	0	2	1	1	0	0	1	2	1	1	1	0	1	2	2	1	0	0	0	0	0	0	0	1	1	0	1	1	1	1	1	1	1	0	2	2	0	0	1	0	0	0	0	1
925	0	0	2	0	0	0	0	0	2	0	0	0	0	0	0	0	0	2	2	2	0	0	0	0	0	0	0	0	0	2	0	0	0	2	0	1	2	0	1	1	1	0	1	2	1	0	0	1	1
926	0	0	1	1	1	1	1	0	1	1	1	1	2	1	1	0	0	1	0	0	1	0	1	0	0	0	0	1	2	0	0	1	1	2	0	2	1	0	1	1	1	0	1	1	1	0	0	0	1
927	0	0	1	1	1	1	0	0	2	0	1	2	2	1	1	0	0	0	1	1	1	0	0	0	0	0	0	0	0	0	0	2	2	2	0	2	2	0	0	2	2	0	0	1	0	1	0	0	2
928	0	0	2	0	0	0	2	1	2	0	0	0	0	0	0	0	0	1	2	2	0	0	1	1	1	1	0	0	1	1	1	1	2	1	1	1	1	0	1	2	1	0	0	2	0	0	0	0	2
929	0	0	2	0	0	0	2	0	0	0	2	1	0	0	0	0	0	0	1	1	1	0	0	0	0	0	0	0	0	2	0	2	2	2	0	2	1	0	1	1	1	0	0	2	0	0	0	1	2
930	1	0	1	0	0	1	0	0	2	0	0	1	1	0	0	0	0	0	0	0	1	0	0	0	0	0	0	0	0	2	1	1	1	1	1	1	1	1	0	1	1	0	0	0	0	1	0	0	2
931	0	0	0	0	0	0	1	0	1	0	1	0	1	1	1	0	0	0	0	0	1	1	0	0	0	0	0	0	0	2	2	1	1	1	1	1	1	0	0	1	1	0	0	2	0	1	0	0	1
932	0	0	2	0	0	1	2	1	1	0	0	0	0	0	0	0	0	2	1	1	1	0	2	0	0	1	0	1	1	2	1	2	2	1	1	1	1	0	0	1	1	0	0	1	0	0	0	0	0
933	0	1	1	0	0	0	0	0	2	0	1	1	1	0	0	0	0	0	1	1	1	1	1	1	1	1	0	1	1	1	2	0	0	2	1	1	2	0	0	2	2	2	2	2	0	1	0	0	0
934	0	0	2	0	1	0	1	0	1	0	0	1	1	0	0	0	0	0	1	1	1	1	1	0	0	0	0	0	1	1	0	1	1	0	2	0	2	0	1	1	1	1	1	2	0	0	0	0	1
935	0	0	0	0	0	0	1	1	2	0	0	1	2	1	1	1	0	0	0	1	1	0	1	0	0	1	0	0	0	2	2	1	1	0	1	1	1	0	1	1	1	0	0	2	0	0	0	0	1
936	0	0	2	0	0	2	2	1	2	0	0	0	2	2	2	0	0	0	0	0	1	0	0	0	0	0	0	1	1	1	1	2	2	2	1	1	1	0	1	1	1	0	0	1	0	1	0	0	0
937	0	0	2	0	0	1	1	0	1	0	0	0	0	0	0	0	1	1	0	0	1	0	0	0	0	0	0	1	0	1	1	1	1	2	2	0	1	0	1	1	1	0	2	2	2	1	0	0	0
938	0	0	1	0	0	0	1	1	2	0	0	0	0	0	0	0	0	0	1	1	1	0	0	0	0	1	0	1	0	1	1	0	0	2	0	2	0	1	0	0	0	1	1	2	0	1	0	1	2
939	0	0	1	0	0	0	0	0	2	0	0	1	2	1	1	0	0	2	1	1	1	0	1	0	0	1	0	1	1	1	1	0	0	1	0	2	2	0	1	1	1	0	1	2	1	0	0	0	1
940	0	0	1	0	0	0	1	1	2	0	0	0	0	0	0	0	0	1	2	2	0	1	0	0	0	0	0	0	0	1	0	1	1	1	0	2	1	0	0	1	1	0	1	1	1	1	0	1	2
941	0	0	0	0	1	0	1	1	2	0	0	0	0	0	0	0	0	1	0	0	1	0	0	0	0	0	0	0	0	2	1	0	2	0	1	2	2	0	1	1	1	0	0	2	0	1	0	0	0
942	0	0	1	0	0	0	1	0	2	0	1	2	1	1	2	1	0	1	1	2	0	0	1	0	0	0	0	0	0	2	1	2	2	1	1	1	2	1	0	0	0	0	2	2	2	0	0	0	0
943	0	0	2	0	0	1	1	1	2	0	0	1	1	1	1	0	0	0	2	2	0	0	0	0	0	1	0	1	0	1	2	1	1	1	1	1	1	0	0	2	2	0	0	2	1	2	0	0	1
944	0	0	2	0	0	1	0	0	1	0	1	0	0	0	0	0	0	1	2	0	1	0	0	0	0	0	0	1	2	1	0	2	2	1	1	1	1	0	2	0	0	0	1	2	1	0	0	0	0
945	0	0	0	0	0	0	1	0	1	1	1	0	0	0	0	0	0	0	1	1	0	0	0	0	0	0	0	0	0	1	1	1	1	2	0	2	2	1	0	2	1	0	1	1	1	0	0	0	0
946	0	0	2	0	0	1	1	0	1	0	1	1	2	1	1	0	0	1	1	1	0	1	0	0	0	0	0	0	1	1	0	0	0	1	2	1	1	0	0	1	1	0	0	0	0	0	0	0	0
947	0	0	1	0	0	0	2	1	1	0	0	0	1	1	1	0	0	0	0	0	0	0	0	0	0	0	0	1	1	1	0	1	2	2	0	2	1	0	1	2	1	0	0	1	0	1	0	0	1
948	0	0	1	0	0	1	2	0	0	0	1	0	0	0	0	0	0	0	1	1	0	0	0	0	0	2	0	1	1	2	0	0	1	2	1	2	1	0	2	0	0	0	0	2	0	1	0	0	0
949	0	0	1	0	0	0	2	0	0	0	1	0	2	1	1	1	0	1	2	2	0	0	0	0	0	0	0	0	1	0	0	2	2	0	2	0	2	0	0	2	2	0	1	2	0	1	0	0	2
950	0	0	2	0	0	0	2	1	1	0	0	1	1	0	0	0	0	1	1	1	0	0	0	0	0	0	0	2	2	2	0	1	2	0	2	0	1	0	1	2	2	0	1	1	1	1	0	0	0
951	0	0	2	0	0	2	1	1	2	0	0	0	0	0	0	0	0	0	0	0	1	0	0	0	0	1	0	1	1	2	1	1	2	1	1	1	0	0	2	0	0	0	0	2	0	0	0	0	0
952	0	1	1	0	0	1	2	0	1	1	1	1	1	1	1	0	0	1	1	1	0	0	0	0	0	1	0	0	1	1	1	2	2	0	1	1	1	0	1	1	1	0	0	1	1	2	0	2	2
953	0	0	1	0	0	0	2	0	1	0	1	0	0	0	0	0	0	0	2	2	0	0	0	0	0	0	0	0	0	1	1	1	2	2	0	2	2	0	1	1	1	0	1	2	1	2	0	0	1
954	0	0	2	0	1	0	2	0	0	0	1	0	1	1	1	0	0	2	2	2	0	1	0	0	0	0	0	0	0	2	1	1	1	1	1	1	1	0	1	1	1	0	1	2	1	0	0	0	1
955	0	0	0	0	0	0	1	0	2	0	0	0	1	0	0	1	0	0	1	2	0	0	0	0	0	0	0	0	1	1	0	2	2	0	1	1	1	0	0	2	2	0	0	2	0	1	0	0	1
956	0	0	2	0	0	0	1	0	0	0	1	0	0	0	0	0	0	2	2	2	0	0	0	0	0	0	0	1	2	1	0	2	2	1	1	1	1	0	2	0	0	1	1	2	1	0	0	0	0
957	0	0	1	0	0	0	2	0	1	0	2	0	1	1	1	0	0	0	1	1	1	0	0	0	0	0	0	0	1	1	0	0	0	2	1	1	0	1	0	0	0	0	0	1	0	1	0	0	2
958	0	1	1	0	0	1	0	0	2	0	0	1	2	1	1	0	0	1	0	0	0	0	0	0	0	0	0	0	0	2	1	1	2	2	1	2	1	0	0	2	2	1	2	2	1	0	0	1	1
959	0	0	0	0	0	0	0	0	1	0	1	0	0	0	0	0	0	1	1	2	0	1	0	0	0	0	0	1	1	1	1	0	1	2	0	2	1	0	2	0	0	0	0	1	0	0	0	0	1
960	0	0	2	0	0	1	1	1	2	0	0	0	0	0	0	0	0	1	0	0	1	1	0	0	0	0	0	1	1	1	1	1	1	1	1	1	2	0	0	1	1	0	1	2	1	0	0	1	2
961	0	0	2	0	0	0	2	1	1	0	0	0	1	1	1	0	0	1	2	2	0	1	0	0	0	0	0	1	1	1	1	1	1	0	1	1	1	0	0	2	2	0	0	0	0	1	0	1	1
962	0	0	0	0	0	0	0	0	2	0	0	0	1	1	1	0	0	0	2	2	0	0	0	0	0	0	0	0	0	1	0	1	1	2	0	2	1	0	0	1	1	0	1	2	1	1	0	0	0
963	0	0	2	0	0	0	2	0	1	0	0	0	0	0	0	0	0	1	1	1	1	2	1	1	1	1	0	1	1	1	1	1	1	0	2	0	1	0	2	0	0	0	0	2	0	1	0	0	0
964	0	0	1	0	0	0	1	0	2	0	0	0	0	0	0	0	0	1	2	2	0	0	1	0	0	1	1	1	1	0	0	1	1	1	0	2	1	0	1	2	1	0	1	2	1	1	0	0	2
965	0	0	2	0	0	0	2	0	1	0	0	0	1	1	1	0	0	1	2	2	0	0	0	0	0	1	0	2	2	0	0	0	0	2	0	2	2	0	0	2	2	1	1	2	0	0	0	0	0
966	0	0	2	0	0	0	1	1	2	0	0	1	1	1	1	0	0	0	1	1	1	1	1	1	1	0	0	1	1	2	0	0	1	1	1	1	0	1	1	0	0	0	0	1	0	0	0	0	1
967	1	0	1	0	0	0	1	0	1	0	0	0	0	0	0	0	0	0	0	0	1	1	0	0	0	0	0	1	1	1	2	1	1	0	2	0	2	0	0	2	2	0	0	1	0	0	0	1	1
968	0	0	1	0	0	0	1	0	1	0	0	0	2	2	2	0	0	2	2	2	0	1	0	0	0	0	1	0	0	1	1	2	2	2	0	2	1	0	0	0	0	0	0	1	1	0	0	0	1
969	0	0	0	0	0	0	0	0	2	0	0	1	2	1	1	1	0	2	2	2	0	0	0	0	0	0	0	0	0	2	1	0	0	1	0	2	0	0	2	1	0	0	0	1	0	1	0	0	1
970	0	0	1	0	0	0	1	0	2	0	0	0	0	0	0	0	0	0	2	2	0	0	0	0	0	1	0	0	0	1	1	1	1	1	0	1	1	0	0	2	2	0	1	2	1	0	0	0	0
971	0	0	2	0	0	0	2	1	2	0	1	0	0	0	0	0	0	1	2	2	0	0	0	0	0	0	0	1	2	0	0	1	1	1	1	1	2	0	0	1	1	0	1	1	1	1	0	0	1
972	0	0	1	0	0	0	1	0	1	0	1	0	1	1	0	0	0	1	1	2	0	1	1	0	0	0	0	0	0	2	2	0	1	2	0	2	2	0	1	1	1	0	0	0	0	1	0	0	1
973	0	0	2	0	0	2	2	1	1	1	1	2	2	2	2	0	0	1	0	0	1	0	0	0	0	0	0	2	2	0	0	0	1	1	1	1	2	0	0	2	2	0	0	0	1	0	0	0	0
974	0	0	2	0	0	0	1	1	2	0	0	0	1	0	0	0	0	2	1	1	0	1	1	0	0	0	0	1	1	1	2	1	1	2	0	2	1	0	2	0	0	1	1	2	1	0	0	0	1
975	0	1	0	0	0	0	2	0	0	0	1	0	0	0	0	0	1	2	1	1	0	0	0	0	0	0	0	0	0	2	1	2	2	0	1	1	0	0	1	0	0	0	1	1	1	1	0	1	0
976	0	0	0	0	0	0	1	0	2	0	1	0	2	0	0	1	0	0	1	1	1	1	0	0	0	0	0	1	1	2	0	1	2	1	1	1	2	1	0	1	1	0	0	1	0	0	0	0	0
977	1	0	2	0	0	0	0	0	2	0	1	0	1	1	1	0	0	1	2	2	0	0	0	0	0	1	0	0	0	1	1	1	2	1	1	1	1	0	1	2	1	0	1	2	1	0	0	1	1
978	0	0	1	0	0	0	0	0	2	0	0	0	0	0	0	0	0	0	0	0	0	0	0	0	0	1	0	1	1	2	0	2	2	2	0	2	1	1	0	1	1	0	0	2	0	0	0	0	1
979	0	0	2	0	0	0	2	0	0	1	2	0	1	1	1	1	0	1	0	1	1	0	0	0	0	0	0	0	0	2	0	1	1	0	1	1	1	1	0	1	1	0	0	1	0	0	0	1	1
980	0	1	1	0	0	0	1	0	1	0	0	1	2	1	2	1	0	1	2	2	0	0	0	0	0	0	0	0	0	2	0	1	1	2	2	0	1	0	1	1	1	0	1	2	2	2	0	0	0
981	0	0	2	0	0	0	1	0	1	0	0	0	1	0	0	1	0	1	2	2	0	0	0	0	0	1	0	1	1	0	1	0	0	2	0	2	1	0	2	1	0	0	0	1	0	1	0	1	0
982	0	0	0	0	0	0	1	0	1	0	0	1	2	1	1	1	0	0	1	1	0	1	0	0	0	0	0	0	1	1	1	2	2	0	1	1	2	0	1	1	1	0	0	1	0	0	0	0	2
983	0	0	1	0	0	0	0	0	2	0	1	1	1	0	0	0	0	0	1	1	1	0	0	0	0	1	0	1	1	1	2	1	1	1	2	1	1	0	2	0	0	0	1	2	1	0	0	1	0
984	0	0	1	0	0	0	0	0	2	0	0	0	2	1	1	1	1	2	0	0	2	1	0	0	0	0	1	2	2	1	1	1	2	1	1	1	1	0	1	0	0	1	1	2	2	1	0	0	0
985	0	0	0	0	0	0	1	1	2	0	0	0	0	0	0	0	0	0	1	1	1	0	0	0	0	0	0	0	1	2	0	1	1	0	1	1	2	0	0	2	2	1	1	2	1	0	0	1	2
986	0	0	1	1	1	2	1	0	1	0	0	0	1	0	0	0	0	0	1	1	1	0	0	0	0	0	0	1	2	0	1	1	1	1	0	2	0	0	2	0	0	0	1	2	0	1	0	0	0
987	0	0	2	0	0	0	1	0	1	0	1	1	1	1	1	0	0	0	2	1	1	0	0	0	0	0	0	0	0	1	0	1	1	0	2	1	0	1	0	1	1	0	0	1	0	1	0	0	1
988	1	0	2	0	0	0	2	0	1	0	0	0	1	1	2	0	0	0	2	2	0	0	1	1	1	1	0	0	0	1	0	1	1	1	1	1	2	0	1	1	1	0	0	1	0	0	0	0	0
989	1	0	2	0	0	0	0	0	2	0	0	0	0	0	0	0	0	2	1	1	0	0	0	0	0	0	0	0	1	1	0	2	2	0	1	1	1	1	1	1	1	2	2	2	1	0	0	0	1
990	0	1	0	0	0	0	0	0	2	0	0	1	2	1	2	1	0	0	1	1	0	1	0	0	0	0	0	0	0	1	0	1	0	0	0	2	0	2	0	0	0	0	0	2	0	0	0	0	1
991	1	1	2	0	0	1	1	0	1	0	0	0	0	0	0	0	0	0	1	1	0	1	0	0	0	0	0	0	1	1	1	1	1	1	2	1	1	0	0	0	0	1	1	1	1	1	0	0	2
992	1	0	0	0	0	0	0	0	2	0	0	1	2	1	1	0	0	0	0	0	1	0	0	0	0	0	0	1	1	1	1	1	1	2	0	2	1	0	0	1	1	0	0	0	2	0	0	0	0
993	0	0	2	0	0	0	1	1	2	0	0	0	0	0	0	0	1	1	1	1	0	0	1	0	0	1	0	1	1	1	0	1	1	1	1	1	1	0	2	0	0	1	1	2	1	0	0	2	2
994	0	0	1	0	0	0	0	0	2	0	0	0	1	1	1	0	0	1	1	1	1	0	0	0	0	0	0	1	1	2	0	2	2	1	1	1	1	0	1	1	1	0	0	1	0	0	0	0	1
995	0	0	1	0	0	0	1	0	1	0	1	0	0	0	0	0	0	0	1	1	0	0	0	0	0	0	0	0	1	1	0	2	1	2	0	2	0	0	1	0	0	1	1	2	1	0	0	0	1
996	0	0	2	0	0	1	1	0	2	0	1	1	1	0	0	0	0	1	1	2	0	0	0	0	0	0	0	0	1	1	0	1	1	2	0	2	1	0	2	0	0	0	1	1	0	1	0	1	2
997	0	0	1	0	0	1	2	0	1	0	2	1	2	1	1	1	1	1	1	1	0	0	0	0	0	0	0	1	1	1	0	1	1	1	1	1	1	1	0	1	1	0	1	2	0	1	0	1	2
998	0	0	1	0	0	0	0	0	2	0	0	0	2	2	2	0	0	0	1	1	1	1	1	1	1	1	0	0	1	1	0	1	2	0	2	0	1	0	1	1	1	0	0	2	0	0	0	0	1
999	0	0	1	0	0	0	2	1	2	0	0	0	1	1	1	0	0	0	0	0	1	0	0	0	0	0	0	0	0	2	1	0	0	1	1	1	0	0	2	0	0	1	1	2	1	0	0	0	0
1000	0	0	2	0	0	0	1	1	2	0	0	1	1	0	0	0	0	0	1	1	0	0	0	0	0	0	0	0	0	0	0	2	2	1	1	1	2	0	1	2	1	1	1	2	1	0	0	0	0
[truncated: 252 more columns]
