# Supplementary material for: KNN-MDR: a learning approach for improving interactions mapping performances in genome wide association studies
Source: BMC Bioinformatics. 2017 Mar 21;18:184. doi: 10.1186/s12859-017-1599-7 (PMC5361736; doi:10.1186/s12859-017-1599-7)
Supplement: Supplementary file 5 — The data set(s) supporting the results of Table 3. (ZIP 7092 kb) [file 12859_2017_1599_MOESM5_ESM.zip › 000/S63/mkallsimul.dat]

1	1	1	0	0	0	1	0	1	2	0	0	0	0	0	0	0	0	0	1	1	2	0	1	1	0	0	0	0	0	1	1	0	2	0	0	2	1	0	1	1	0	0	0	2	0	0	0	1	0
2	1	1	0	0	1	1	1	1	1	0	0	0	1	1	1	0	0	0	1	1	2	0	2	2	0	0	0	0	1	2	0	1	0	2	1	2	1	0	2	2	1	1	0	1	0	0	0	0	0
3	1	1	0	0	1	1	1	1	2	0	0	0	1	0	1	0	0	1	0	2	2	0	2	2	0	1	0	1	1	0	1	2	1	0	0	1	1	2	0	0	0	0	0	0	0	0	0	0	1
4	0	0	0	0	1	1	2	2	1	1	1	1	1	1	1	0	0	1	1	1	1	0	2	2	0	0	0	1	1	2	1	1	2	0	0	1	2	1	0	0	0	1	0	0	0	0	0	0	0
5	1	1	0	0	0	0	0	0	2	0	0	0	1	0	0	1	0	1	0	2	2	0	1	1	0	1	0	0	1	2	1	0	2	0	0	2	1	0	1	1	0	0	0	2	0	2	0	0	1
6	1	2	0	0	0	0	0	2	2	0	1	0	0	0	0	0	0	1	1	0	1	0	2	2	0	0	0	1	1	2	1	1	1	2	0	2	1	0	1	1	0	0	0	2	1	0	0	0	1
7	1	0	0	0	1	1	0	0	2	0	2	0	1	0	1	0	0	0	0	2	2	0	1	1	0	0	0	1	1	0	1	0	0	2	0	1	1	0	2	2	1	0	0	2	1	1	0	1	0
8	0	2	0	0	0	0	2	2	1	0	1	0	0	0	0	0	0	2	1	1	2	0	2	1	1	2	0	0	1	2	1	2	2	0	0	1	0	0	1	1	0	1	1	1	1	0	0	2	0
9	1	0	0	0	1	1	0	1	2	0	0	1	1	1	1	0	1	1	2	0	1	0	2	2	0	0	0	0	0	2	2	1	2	0	0	0	1	0	2	2	0	0	1	2	2	0	0	0	0
10	1	0	0	0	0	0	2	2	1	0	0	0	0	0	0	0	0	1	0	2	2	1	2	2	0	0	0	0	1	2	0	1	2	1	1	1	2	0	0	0	0	1	1	2	0	0	0	1	0
11	1	1	1	0	1	1	2	2	0	1	2	0	0	0	0	0	0	2	0	2	2	0	1	1	1	1	1	0	0	2	0	1	0	1	1	2	1	0	2	1	1	0	0	1	0	0	0	0	0
12	1	2	1	0	0	0	1	1	0	1	2	0	0	0	0	0	0	1	1	1	2	0	2	2	0	0	0	0	0	2	1	1	0	2	1	2	2	0	0	0	0	1	0	0	0	0	1	0	0
13	1	2	0	0	0	0	1	2	1	0	0	1	1	1	2	0	0	0	0	2	2	0	2	2	0	1	0	2	2	0	2	1	2	0	0	0	0	0	2	2	0	1	1	1	1	0	0	0	0
14	1	1	0	0	0	0	2	2	1	0	1	0	1	0	1	0	0	1	2	0	2	0	2	2	0	1	0	0	0	1	2	0	1	2	2	2	2	0	0	0	0	0	0	2	0	0	0	1	1
15	1	1	0	0	0	0	0	0	2	0	1	0	0	0	0	0	1	1	1	1	1	2	0	1	1	1	0	1	2	2	0	0	2	1	0	1	1	0	0	0	0	1	0	0	0	0	0	0	0
16	1	0	1	0	1	1	2	2	0	0	0	0	1	0	0	1	0	0	1	1	1	1	2	2	0	0	1	1	1	2	0	0	2	2	0	2	0	0	2	1	1	1	1	2	0	1	0	1	0
17	1	1	0	0	0	0	2	2	1	0	0	0	0	0	0	0	0	1	0	2	2	1	2	2	0	0	0	0	0	2	1	1	2	1	0	2	1	1	0	0	0	1	0	1	0	0	0	1	0
18	1	1	0	0	1	1	0	0	2	0	0	2	2	2	2	0	0	0	1	1	1	0	2	2	0	1	0	0	1	2	0	1	0	2	0	2	1	0	1	1	0	0	0	2	0	1	0	0	0
19	1	1	0	0	1	1	0	0	2	0	0	0	0	0	0	0	0	0	0	1	1	0	2	2	0	2	0	1	1	2	1	0	0	1	1	1	1	0	1	1	0	1	1	2	0	0	0	0	0
20	1	2	0	0	0	0	1	1	2	0	0	0	1	0	0	0	0	0	1	1	1	0	2	2	0	0	0	1	1	2	2	0	1	1	0	2	0	0	2	2	0	0	0	1	0	0	0	0	0
21	1	0	0	0	0	0	1	2	1	0	0	1	1	1	1	0	0	0	1	1	2	0	2	2	0	0	0	0	0	2	0	1	1	1	0	1	1	0	0	0	0	0	0	1	0	1	0	0	0
22	1	2	0	0	0	0	1	2	2	0	0	0	0	0	0	0	0	1	0	0	0	1	2	2	0	0	0	1	2	2	1	0	1	2	1	2	0	0	2	1	1	0	0	2	0	0	0	0	1
23	1	2	0	0	0	0	1	1	1	0	0	1	1	1	1	0	0	2	1	1	2	1	2	2	0	0	0	0	0	1	1	2	2	0	0	0	2	1	0	0	1	0	1	1	1	0	0	0	0
24	1	1	0	0	0	0	1	1	1	0	1	0	2	1	1	0	1	1	2	0	1	0	2	2	0	0	0	0	1	2	1	0	1	0	0	2	1	0	1	1	0	0	1	1	1	0	0	0	0
25	1	1	0	0	0	0	2	2	1	0	0	0	0	0	0	0	0	0	0	2	2	0	2	2	0	1	0	1	2	2	1	1	1	0	0	1	2	0	0	0	0	2	2	2	1	1	0	0	0
26	1	0	0	0	0	0	1	1	1	1	2	1	1	1	1	0	0	1	0	2	2	0	2	2	0	0	0	1	1	1	1	0	0	2	0	2	1	0	0	0	0	0	0	2	0	0	0	0	0
27	1	1	0	0	1	1	1	1	0	0	1	0	0	0	0	1	0	0	0	1	0	0	2	2	0	0	0	2	2	1	1	0	1	2	0	2	1	0	1	1	0	1	1	2	1	2	0	0	0
28	1	1	1	1	0	1	1	2	2	1	1	0	1	0	1	0	0	0	1	1	1	0	2	2	0	0	0	1	1	1	1	1	2	2	1	2	0	0	2	2	1	0	0	2	1	0	0	0	0
29	0	1	0	0	0	0	1	2	1	0	1	0	0	0	0	0	0	1	0	1	1	0	1	1	0	0	0	0	0	1	1	1	2	0	0	0	1	0	0	0	0	1	2	2	1	1	0	0	0
30	1	2	0	0	0	0	1	1	2	0	0	0	0	0	0	0	0	0	0	2	2	1	2	2	0	1	0	0	1	2	0	1	1	1	1	2	1	0	0	0	1	0	0	0	2	1	0	0	0
31	0	1	0	0	0	0	1	1	2	0	0	0	1	0	0	0	0	0	1	1	2	1	1	1	0	1	0	0	1	2	0	1	2	0	0	0	1	0	1	0	1	0	1	2	1	0	0	0	1
32	1	0	0	0	0	0	2	2	1	0	1	0	0	0	0	0	0	0	1	0	1	1	2	2	0	1	0	1	2	1	1	1	1	1	0	2	2	0	1	1	0	1	0	0	1	1	0	2	0
33	0	1	0	0	0	0	2	2	1	0	0	0	0	0	0	0	0	0	0	2	2	0	1	1	0	0	0	0	0	1	0	0	0	1	0	1	1	1	1	1	0	1	1	2	1	1	0	0	0
34	1	1	0	0	1	1	1	2	2	0	0	1	2	1	1	0	0	1	0	2	2	0	2	2	0	0	0	0	0	2	1	0	1	0	0	2	2	0	1	1	0	2	2	2	1	1	1	0	0
35	1	2	0	0	0	0	2	2	1	0	1	1	1	1	1	0	0	0	1	1	2	1	0	0	1	1	0	0	0	2	2	0	1	0	0	2	1	0	0	0	0	0	0	2	0	1	0	0	0
36	1	1	0	0	1	1	1	1	1	0	1	0	1	0	0	0	0	1	0	2	2	1	1	1	0	1	0	0	1	2	1	0	0	1	0	1	2	0	1	1	0	0	1	2	0	1	0	0	1
37	0	1	0	0	0	0	0	0	2	0	0	1	2	1	1	0	0	1	0	2	2	0	2	2	0	1	0	0	0	2	2	1	1	1	1	2	1	0	0	0	0	0	1	1	1	0	0	0	1
38	1	1	0	0	0	0	1	2	1	0	0	0	1	0	1	0	0	1	1	0	0	1	2	2	0	1	0	1	1	0	1	1	1	1	0	1	2	0	0	0	0	1	1	2	0	2	0	0	1
39	1	2	0	0	0	0	1	1	1	0	0	0	1	0	0	1	0	1	0	2	2	1	2	2	0	1	0	0	0	2	1	0	1	1	0	2	1	0	0	0	0	0	0	2	0	1	0	0	1
40	1	1	0	0	0	0	0	0	2	0	0	0	1	0	0	1	0	1	1	0	0	0	2	2	0	0	0	0	2	2	0	0	1	1	0	2	2	0	0	0	0	0	1	1	0	0	0	0	0
41	1	2	0	0	0	0	1	1	2	0	0	0	0	0	0	0	1	0	1	1	2	1	2	2	0	0	0	0	0	1	1	2	2	0	0	0	1	0	1	1	0	0	0	2	0	0	0	0	0
42	1	2	0	0	1	1	2	2	1	0	1	0	1	0	0	0	0	0	1	1	2	1	1	1	1	1	1	1	1	2	0	1	1	1	0	2	1	0	0	0	0	0	1	2	1	1	1	0	0
43	1	2	0	0	0	0	2	2	1	0	1	0	0	0	0	0	0	0	1	1	1	0	1	1	0	0	1	1	1	2	0	1	1	1	0	1	1	0	0	0	0	0	0	0	0	0	0	1	1
44	1	1	1	0	0	0	1	1	2	0	0	1	2	1	1	1	0	2	0	2	2	0	2	2	0	0	0	0	0	1	0	1	1	1	1	1	2	0	0	1	0	0	1	1	1	1	0	0	0
45	1	1	1	0	0	0	0	1	2	0	1	1	1	1	1	0	0	0	0	1	1	0	2	2	0	0	0	0	1	2	1	1	1	1	1	1	2	0	0	0	0	0	2	2	1	0	0	0	0
46	1	1	0	0	0	0	1	2	1	0	1	1	1	1	1	0	0	0	1	0	0	0	2	2	0	1	0	0	0	2	1	0	2	2	0	2	1	0	1	1	0	0	1	2	0	2	0	0	0
47	1	0	0	0	1	1	2	2	1	0	1	1	0	0	0	0	0	1	1	1	1	0	2	2	0	0	0	0	1	2	0	1	2	1	0	2	1	0	2	2	0	0	0	2	1	0	0	0	1
48	1	1	0	0	0	0	2	2	1	0	2	0	0	0	0	0	0	1	2	0	1	0	2	2	0	0	0	0	1	2	0	1	1	0	0	1	1	0	0	0	0	0	1	2	0	1	0	0	1
49	1	0	0	0	0	0	2	2	2	0	1	0	0	0	0	0	1	0	1	1	2	0	2	2	0	1	0	0	0	1	1	0	2	0	0	2	1	0	2	2	0	2	2	2	1	1	0	0	0
50	1	1	0	0	0	0	1	2	1	0	1	0	1	1	1	0	0	2	1	1	2	0	1	1	0	0	0	0	0	2	1	1	1	0	0	1	1	0	1	1	0	1	1	2	1	0	0	1	0
51	1	1	0	0	0	0	2	2	1	0	1	0	1	1	1	0	1	2	1	1	1	1	2	2	0	0	0	0	1	2	0	2	2	0	0	1	1	0	1	1	0	0	1	1	1	0	0	0	1
52	1	2	0	0	0	0	0	0	2	0	0	1	1	1	1	0	1	1	0	1	1	0	1	2	0	0	0	0	0	1	0	2	1	2	1	2	1	0	0	0	0	0	0	1	0	1	0	0	0
53	1	1	0	0	1	1	1	2	0	0	1	0	0	0	0	0	0	2	0	1	1	0	2	2	0	0	0	0	0	2	0	0	1	0	0	1	1	0	2	2	0	0	0	1	1	1	0	0	0
54	1	1	0	0	0	0	0	1	1	0	1	0	0	0	0	0	0	0	1	1	2	1	1	1	1	1	0	0	0	2	2	1	2	1	0	2	1	1	0	0	1	1	0	1	0	1	0	0	0
55	1	1	0	0	0	0	0	1	2	0	0	0	0	0	0	0	0	1	0	2	2	1	2	2	0	0	0	0	1	2	0	0	1	1	1	2	1	1	0	0	0	0	0	1	0	0	0	1	0
56	1	1	0	0	0	0	0	1	2	0	0	1	2	1	1	1	0	1	0	1	1	1	0	1	0	0	0	1	1	1	2	0	0	2	0	1	1	0	1	1	0	0	0	1	0	1	0	0	0
57	1	1	0	0	0	0	0	1	2	0	0	0	0	0	0	0	0	0	1	1	1	0	2	2	0	0	0	0	0	1	0	2	2	0	0	1	2	0	1	1	0	0	0	2	0	0	0	0	1
58	1	1	0	0	0	0	1	2	2	0	0	1	1	1	1	0	0	0	1	1	2	0	1	1	0	1	1	0	1	2	0	1	1	2	1	1	1	0	1	0	1	0	0	2	0	0	0	0	0
59	1	2	1	0	0	0	1	2	2	0	0	1	1	0	0	0	0	1	0	2	1	1	2	2	0	0	0	0	1	2	0	0	1	0	0	1	2	0	0	1	0	1	0	1	0	0	0	0	0
60	1	2	0	0	0	0	0	0	2	0	0	1	1	1	1	0	0	1	1	0	1	1	2	2	0	0	0	1	1	2	1	1	0	1	0	1	1	0	0	0	0	0	0	2	0	0	0	1	0
61	1	1	0	0	0	0	2	2	1	0	0	0	0	0	0	0	0	1	0	2	2	0	1	1	1	1	0	0	0	2	1	1	1	1	0	2	1	0	0	0	0	0	1	2	1	1	0	0	0
62	1	1	0	0	1	1	1	1	1	0	1	2	2	1	1	0	0	0	2	0	1	1	2	2	0	0	0	1	1	2	1	0	1	2	0	2	2	0	0	0	0	0	0	1	0	0	0	0	0
63	1	1	1	1	0	1	1	2	2	0	0	0	0	0	0	0	0	0	2	0	0	0	2	2	0	0	0	1	1	0	2	1	0	1	1	2	2	0	1	1	0	0	0	1	0	0	0	0	0
64	1	1	0	0	0	0	1	2	2	0	0	0	1	0	0	1	0	1	1	1	2	0	2	2	0	1	0	0	0	1	1	0	2	0	0	2	1	1	1	1	0	1	0	0	2	0	0	1	0
65	1	2	0	0	0	0	1	2	1	0	0	1	2	2	2	0	1	0	1	1	2	0	1	1	0	0	0	0	0	1	2	2	2	0	0	0	2	0	1	1	1	0	1	2	1	0	0	0	1
66	1	1	0	0	1	1	1	1	1	0	0	0	1	0	0	0	0	0	0	1	1	1	1	1	1	1	0	2	2	1	2	1	1	2	0	2	2	0	1	1	0	0	0	1	0	0	0	0	0
67	1	1	1	0	0	0	1	1	2	0	0	0	1	0	0	0	0	1	1	1	1	0	2	2	0	0	0	1	2	2	1	1	1	1	0	1	1	0	1	1	0	2	2	2	0	1	0	0	0
68	1	2	0	0	0	0	1	2	2	0	0	0	0	0	0	0	0	1	0	2	2	0	2	2	0	0	0	0	0	1	2	0	1	1	0	1	2	0	0	0	0	1	1	2	2	2	0	0	0
69	1	2	0	0	0	0	1	1	1	0	1	1	1	1	1	0	0	0	1	0	0	1	2	2	0	0	0	0	0	1	0	0	0	2	0	2	0	0	2	2	1	0	0	2	0	0	0	0	0
70	1	0	0	0	1	1	2	2	0	0	1	1	1	1	1	0	0	0	0	2	2	0	1	1	0	0	0	1	2	1	1	1	1	1	0	2	0	0	2	1	1	0	1	2	1	0	0	0	0
71	1	0	0	0	1	1	0	0	2	0	0	0	0	0	0	0	0	1	1	0	0	0	2	2	0	0	0	0	0	2	2	1	1	1	0	2	0	1	1	1	0	0	0	2	0	0	0	0	0
72	1	0	1	0	0	0	2	2	1	0	1	0	0	0	0	0	1	0	1	1	2	1	2	2	0	0	0	1	1	2	2	1	1	0	0	1	2	0	0	0	0	1	1	2	2	0	0	1	0
73	1	1	0	0	0	0	1	1	1	0	0	1	2	2	2	0	0	1	0	2	2	1	1	1	0	1	0	1	1	2	0	1	2	2	1	2	1	1	0	0	0	0	0	2	0	1	0	0	1
74	0	0	0	0	1	1	1	1	0	0	1	0	1	0	1	0	0	1	1	1	2	0	2	2	0	0	0	0	0	1	0	0	1	0	0	2	1	0	1	1	0	0	0	2	0	2	0	0	1
75	1	0	0	0	0	0	1	1	2	0	0	0	1	0	0	0	0	0	1	1	2	0	1	1	0	0	1	0	0	1	0	1	1	1	0	2	1	0	0	0	1	1	1	1	0	0	0	1	1
76	1	1	0	0	1	1	1	1	2	1	0	1	2	1	1	0	0	1	1	1	2	1	2	2	0	0	0	0	1	2	1	0	0	2	0	2	1	0	1	1	0	2	1	2	1	0	0	0	0
77	1	2	0	0	0	0	2	2	1	0	0	0	1	1	1	0	0	1	1	1	1	0	2	2	0	0	0	1	2	2	0	1	1	1	0	2	0	1	1	1	0	0	1	2	1	0	0	0	0
78	1	0	0	0	0	0	2	2	0	0	0	1	1	1	1	0	0	1	0	1	1	0	1	1	0	1	0	1	1	2	2	2	2	0	0	1	1	0	0	0	0	0	1	2	0	1	0	0	0
79	1	2	0	0	0	0	1	1	2	0	0	0	0	0	0	0	0	0	0	2	2	0	2	2	0	0	0	0	1	2	0	1	2	0	0	0	2	0	0	0	0	0	0	2	0	0	0	0	0
80	1	2	0	0	0	0	1	2	1	0	0	1	1	2	1	0	0	0	1	1	2	1	0	1	0	0	1	0	0	2	0	0	0	1	1	2	1	1	0	0	0	0	0	2	0	0	0	0	0
81	0	2	0	0	0	0	2	2	0	0	1	0	0	0	0	0	0	0	1	1	1	1	2	2	0	0	0	1	2	1	1	1	1	2	1	2	0	1	1	1	0	0	0	1	1	0	0	0	1
82	1	1	0	0	0	0	1	2	2	0	0	0	0	0	0	0	0	2	0	2	2	0	2	2	0	1	0	0	1	2	0	0	1	1	0	2	1	0	1	0	1	1	1	2	1	0	0	0	0
83	1	1	0	0	1	1	0	0	2	0	0	0	0	0	0	0	0	1	1	1	1	1	2	2	0	0	0	1	1	1	2	0	1	0	0	2	2	0	0	1	0	1	1	1	1	0	0	0	0
84	1	1	0	0	0	0	1	1	2	0	0	1	2	2	2	0	0	0	1	1	1	0	1	2	0	0	0	0	1	2	0	0	1	2	0	2	1	0	1	1	0	0	1	1	0	1	0	1	0
85	1	1	0	0	0	0	2	2	1	0	1	0	0	0	0	0	0	1	0	2	2	0	2	2	0	0	0	0	1	2	1	0	1	1	1	1	2	0	1	0	1	0	1	2	0	0	0	0	0
86	1	1	0	0	0	0	2	2	2	0	0	0	0	0	0	0	0	0	2	0	1	1	0	1	0	1	0	0	1	2	0	0	1	0	0	1	0	1	0	0	0	0	1	1	1	0	0	0	0
87	1	1	0	0	1	1	0	0	2	0	0	0	1	0	0	0	0	0	0	2	2	1	1	1	1	1	0	1	1	1	1	1	2	0	0	0	1	1	1	1	1	1	2	2	0	0	0	0	0
88	1	2	0	0	0	0	0	1	2	0	0	0	0	0	0	0	0	0	1	1	2	0	1	1	0	0	0	1	2	1	1	0	0	2	0	2	1	0	1	1	0	2	2	2	1	1	0	0	0
89	1	0	1	0	0	0	1	2	2	0	0	1	1	1	1	0	0	0	2	0	0	0	2	2	0	0	0	1	2	2	1	1	1	1	0	2	1	0	0	0	0	0	1	2	2	0	0	0	0
90	0	1	0	0	0	0	0	0	2	0	0	1	1	1	1	0	1	2	2	0	2	0	2	2	0	0	0	1	1	0	2	1	1	1	1	1	1	0	1	1	0	0	0	1	0	1	0	0	1
91	1	2	0	0	0	0	2	2	1	0	0	0	0	0	0	0	0	0	0	1	1	1	2	2	0	0	0	0	1	2	0	0	0	2	0	2	1	0	0	0	0	0	2	2	0	0	0	0	0
92	1	0	0	0	0	0	1	1	2	0	0	0	0	1	1	0	0	1	1	1	1	1	0	0	1	1	0	0	0	1	0	1	0	2	1	2	2	0	0	0	0	0	0	2	0	0	0	0	0
93	1	1	1	0	0	0	1	1	2	0	0	1	1	1	1	0	0	1	2	0	0	1	2	2	0	0	0	0	0	2	1	0	0	2	0	2	1	0	2	2	0	0	0	2	0	1	0	0	0
94	1	1	0	0	0	0	1	2	2	0	0	0	0	0	0	0	0	0	1	0	2	0	2	2	0	1	0	0	0	2	1	0	2	1	0	1	2	0	0	0	0	0	0	1	1	0	0	0	0
95	1	1	0	0	0	0	1	2	1	0	1	1	1	1	1	0	0	0	1	1	1	0	2	1	1	2	1	0	0	1	1	0	1	2	1	2	1	1	0	0	0	0	0	2	0	0	1	0	0
96	1	2	0	0	0	0	0	0	2	0	0	0	1	1	0	0	0	0	0	2	2	0	2	2	0	0	1	0	0	2	0	2	2	0	0	1	1	0	1	0	1	1	1	2	1	0	0	0	0
97	1	0	0	0	0	0	0	0	2	0	0	1	2	2	2	0	0	1	0	2	2	1	1	1	1	1	0	1	1	2	0	1	1	2	0	2	2	1	0	0	0	0	0	1	0	0	0	0	0
98	1	1	0	0	0	0	2	2	1	0	1	0	0	0	0	0	0	0	1	1	1	1	0	1	0	0	0	0	1	2	0	1	1	1	0	2	1	0	2	1	1	0	0	0	0	0	0	0	0
99	1	0	0	0	0	0	2	2	1	0	0	0	0	0	0	0	0	0	0	2	2	0	2	2	0	1	0	0	0	2	1	0	2	1	0	2	2	0	2	2	0	0	0	0	0	0	0	0	1
100	1	2	0	0	0	0	0	0	2	0	0	0	0	0	0	0	0	0	0	1	1	1	2	2	0	0	0	0	0	2	1	0	1	1	0	1	2	0	1	1	1	0	0	1	0	0	0	0	0
101	1	0	0	0	1	1	0	0	2	0	0	1	1	0	0	0	0	2	0	1	1	0	1	2	0	0	0	1	0	1	2	0	2	1	0	2	1	1	0	0	0	0	0	2	0	0	0	1	0
102	1	2	0	0	0	0	2	2	1	0	0	0	1	2	2	0	0	1	0	2	2	0	2	2	0	0	0	1	1	1	2	1	1	1	0	2	0	0	1	1	0	1	1	2	0	0	0	0	0
103	0	2	0	0	0	0	1	1	1	0	0	0	1	0	0	1	0	0	1	1	1	0	2	2	0	1	0	0	0	2	0	1	1	2	0	2	2	0	0	0	0	0	0	2	0	2	0	1	0
104	1	0	0	0	2	2	2	2	0	0	0	0	0	0	0	0	0	1	0	1	1	0	2	2	0	0	0	0	0	2	0	1	0	2	1	2	1	0	2	1	1	1	1	1	1	0	0	0	2
105	1	1	0	0	0	0	2	2	0	0	0	1	1	1	2	0	0	0	1	1	2	0	1	1	0	0	0	1	0	1	1	0	0	2	0	2	1	0	0	0	0	0	0	2	0	1	0	0	0
106	1	2	1	0	0	0	2	2	0	0	2	0	0	0	0	0	0	1	1	1	1	0	2	2	0	0	0	0	0	2	2	2	1	0	0	0	1	0	0	0	0	0	0	2	1	1	0	0	1
107	1	2	1	0	0	0	1	1	2	0	0	1	2	2	2	0	0	0	1	1	2	0	2	2	0	0	0	1	0	1	2	0	1	0	0	0	2	0	0	0	0	0	1	2	1	0	0	0	0
108	1	2	1	0	0	0	2	2	0	0	0	0	2	1	2	0	0	0	1	0	0	1	1	1	1	1	0	2	2	2	0	1	2	1	1	1	1	0	0	0	0	0	0	1	0	0	0	0	0
109	1	1	0	0	0	0	0	1	2	0	0	0	0	0	0	0	0	1	2	0	1	1	1	2	0	0	0	0	1	2	1	0	1	0	0	0	2	0	1	1	0	0	1	1	1	0	0	0	0
110	1	0	0	0	1	1	0	1	2	0	0	0	0	0	0	0	0	2	0	2	2	0	2	2	0	0	0	0	1	2	0	1	0	1	0	1	2	0	1	1	0	0	1	2	0	1	0	0	0
111	1	1	0	0	0	0	1	1	2	0	0	0	0	0	0	1	0	0	1	1	1	0	2	2	0	0	0	0	0	1	0	0	1	2	1	2	1	1	0	0	0	1	0	1	2	1	0	1	0
112	1	1	0	0	1	1	2	2	0	0	1	0	1	0	0	1	0	1	1	1	1	1	0	1	0	1	0	0	1	2	1	0	1	1	1	2	2	0	0	0	0	0	1	2	0	1	0	0	0
113	1	0	0	0	1	1	0	0	2	0	0	1	2	1	1	1	0	1	1	1	2	0	2	1	1	2	0	1	2	1	1	0	1	1	0	2	1	0	0	0	0	0	0	2	0	1	0	1	0
114	1	0	0	0	0	0	1	1	1	0	0	0	1	0	0	1	1	1	0	2	2	0	2	2	0	0	0	0	1	2	1	1	2	0	0	2	2	0	0	0	0	0	1	2	0	0	0	0	0
115	1	0	0	0	1	1	1	1	1	0	1	0	0	0	0	0	0	0	1	0	0	0	2	2	0	0	0	0	0	2	1	1	1	2	0	2	2	0	1	1	0	0	0	2	0	0	0	0	0
116	1	1	0	0	0	0	0	1	2	0	0	0	1	1	1	0	0	0	1	1	1	0	2	2	0	0	0	0	0	1	1	0	0	1	1	1	2	0	0	0	0	1	1	1	1	0	0	0	1
117	1	1	0	0	0	0	2	2	2	0	1	0	0	0	0	0	0	0	0	1	1	1	2	2	0	0	1	0	1	2	0	1	2	0	0	1	1	0	1	0	1	0	0	1	0	0	0	0	0
118	1	1	1	0	0	0	1	2	2	0	0	1	1	1	1	0	1	1	0	2	2	0	2	2	0	0	0	1	1	2	2	2	2	1	0	2	2	0	0	0	0	0	1	2	0	2	0	0	0
119	1	0	0	0	0	0	0	1	2	0	1	1	2	2	2	0	0	2	0	2	2	1	2	2	0	0	0	0	0	1	0	0	0	2	1	2	1	0	1	1	0	0	0	1	1	0	0	0	0
120	0	2	0	0	0	0	1	1	0	1	1	0	2	1	1	0	0	0	0	0	0	0	2	2	0	1	0	0	0	1	1	2	2	2	1	2	1	0	0	0	0	1	1	2	1	0	0	0	0
121	1	0	1	0	0	0	0	0	2	0	1	1	1	1	1	0	0	0	1	1	2	0	1	1	0	0	0	1	1	2	1	2	2	0	0	0	0	0	1	1	0	0	0	1	1	1	0	0	0
122	0	1	0	0	1	1	0	0	1	0	0	0	0	0	0	0	0	1	0	2	2	0	1	1	0	0	0	1	2	2	0	2	1	2	1	2	1	0	0	0	0	0	1	2	1	1	0	1	0
123	1	2	0	0	0	0	0	1	1	0	1	0	1	1	0	0	0	0	0	2	2	0	2	2	0	0	0	0	1	2	0	1	0	1	0	1	1	0	2	2	0	1	0	1	0	1	0	1	1
124	1	2	0	0	0	0	0	0	2	0	0	0	0	0	0	0	1	1	0	2	2	0	2	2	0	1	0	0	0	2	1	1	1	1	0	2	2	0	0	0	0	0	1	2	2	0	0	0	0
125	1	0	0	0	1	1	1	1	2	0	1	0	1	0	0	1	0	0	0	2	1	1	2	2	0	0	2	1	1	2	1	1	2	0	0	2	1	0	1	1	0	0	0	2	0	0	0	0	0
126	1	2	0	0	0	0	1	1	2	0	1	0	0	0	0	0	0	1	0	2	2	0	2	2	0	0	1	1	1	2	0	1	1	2	1	2	2	0	0	0	0	0	2	2	1	0	0	0	0
127	1	1	0	0	1	1	0	1	1	0	1	0	1	0	0	1	0	0	0	0	0	0	2	2	0	0	0	0	0	1	0	0	1	2	1	2	0	1	1	1	0	1	1	1	1	0	0	0	0
128	1	0	0	0	0	0	1	1	1	0	1	1	2	1	1	0	0	1	0	2	2	1	2	2	0	1	0	1	2	2	0	1	2	2	0	2	1	1	0	0	0	1	1	2	1	0	0	0	1
129	1	0	0	0	1	1	1	2	1	0	0	0	1	0	0	1	0	1	0	2	2	0	2	2	0	0	0	0	0	2	1	1	0	2	1	2	2	0	0	0	0	0	0	1	1	0	0	1	0
130	1	0	0	0	0	0	1	1	2	0	0	1	2	1	1	0	0	1	0	2	2	1	1	1	0	0	0	1	1	2	2	1	0	1	1	2	2	0	0	0	0	0	1	1	1	0	0	0	0
131	1	1	0	0	0	0	2	2	0	0	1	1	1	1	1	0	0	0	1	1	2	1	2	2	0	0	1	0	0	2	0	0	1	0	0	2	2	0	0	0	0	0	0	2	0	2	0	0	1
132	1	2	0	0	0	0	1	2	2	0	1	0	0	0	0	0	0	0	1	1	2	0	2	1	1	2	0	0	1	2	1	0	2	1	0	2	1	1	0	0	1	0	0	2	0	2	0	1	0
133	1	1	0	0	0	0	0	0	2	0	0	1	2	1	1	1	0	1	1	1	2	1	1	1	0	1	0	1	1	2	1	0	0	2	0	2	1	0	2	2	0	0	0	2	0	0	0	0	1
134	1	1	0	0	0	0	1	1	1	0	1	0	0	0	0	0	0	1	0	2	1	1	0	0	1	1	0	0	0	2	0	0	1	2	0	2	1	1	1	1	1	0	1	2	1	0	0	0	1
135	1	0	0	0	1	1	2	2	1	1	1	0	2	2	2	0	0	0	1	1	1	0	1	2	0	1	0	0	0	2	1	1	1	2	1	2	2	0	0	1	0	0	0	2	0	1	1	0	0
136	1	1	0	0	1	1	2	2	0	0	2	1	1	1	1	0	0	0	1	0	1	0	2	2	0	0	0	0	1	2	1	1	0	1	0	1	1	0	0	0	0	1	0	0	1	1	0	0	0
137	1	1	0	0	0	0	1	1	1	0	1	0	0	0	0	0	0	1	2	0	1	0	1	1	0	0	0	0	1	2	1	0	0	2	0	2	1	0	0	0	0	0	1	2	1	0	0	1	0
138	0	2	0	0	0	0	1	2	1	0	0	0	0	0	0	0	0	1	0	1	1	1	1	1	1	2	0	0	0	1	2	0	0	2	1	2	2	1	0	0	0	0	0	2	0	1	0	0	0
139	1	1	0	0	0	0	0	0	2	0	0	0	0	0	0	0	0	2	2	0	0	0	0	1	0	0	0	1	2	2	1	0	1	1	1	1	2	0	1	1	0	0	0	1	0	0	0	0	0
140	1	2	0	0	0	0	0	1	2	0	0	0	0	0	0	0	0	1	0	2	2	1	2	2	0	0	0	0	0	2	1	1	1	2	1	2	2	0	0	0	0	1	1	1	0	0	0	0	0
141	1	1	0	0	0	1	0	1	1	0	1	1	1	1	1	0	0	1	0	2	2	0	2	2	0	0	0	1	1	2	2	1	1	2	1	2	1	0	1	1	0	0	0	2	0	0	0	0	1
142	1	1	0	0	0	0	1	1	1	1	1	1	1	1	1	0	0	0	1	1	1	1	2	2	0	0	1	0	0	1	1	0	0	0	0	1	0	1	1	1	0	0	0	0	0	0	0	0	0
143	1	2	1	0	0	0	2	2	1	0	0	1	1	1	1	0	0	1	1	1	1	0	2	2	0	1	0	0	1	2	1	2	1	2	1	2	1	0	0	0	0	0	0	0	0	0	0	0	0
144	1	1	0	0	0	0	0	0	2	0	1	1	1	1	1	0	1	1	1	1	1	0	2	2	0	0	0	0	0	1	2	0	1	0	0	2	1	1	1	0	1	1	1	2	0	0	0	0	0
145	1	0	0	0	1	1	1	2	2	0	0	0	0	0	0	0	0	0	1	1	2	0	1	1	1	2	0	2	2	1	1	1	1	1	0	2	1	1	1	1	0	1	0	1	0	0	0	0	1
146	0	1	0	0	0	0	1	2	2	0	0	1	1	1	1	0	0	0	0	1	1	1	2	2	0	0	0	1	1	2	0	2	1	1	0	0	1	1	1	1	0	0	0	2	0	0	0	0	0
147	1	2	0	0	1	1	2	2	0	0	1	0	1	1	1	0	0	2	0	2	2	1	2	2	0	0	0	0	0	2	2	1	1	1	0	2	1	0	1	1	0	1	1	2	1	1	0	0	0
148	1	0	0	0	2	2	1	1	1	0	1	0	1	0	0	1	0	0	0	1	1	1	1	1	1	1	1	0	0	1	0	0	1	0	0	1	2	0	0	0	0	1	1	1	1	1	0	0	1
149	1	1	0	0	0	0	2	2	0	0	2	0	0	0	0	0	0	0	0	1	1	1	2	2	0	0	0	0	2	2	0	1	1	1	1	1	0	2	0	0	0	0	2	2	0	0	0	0	1
150	1	0	0	0	1	1	0	1	2	0	0	0	0	0	0	0	0	0	1	1	2	0	2	2	0	0	0	0	1	2	0	1	2	1	1	1	1	0	2	2	0	0	0	2	0	0	0	0	0
151	1	1	1	0	0	0	2	2	1	0	2	0	2	1	1	0	0	1	0	2	2	0	2	2	0	0	0	2	2	1	2	0	2	2	0	2	2	0	0	0	0	0	1	2	0	1	0	0	1
152	1	2	1	0	0	0	2	2	1	0	0	1	2	1	1	0	0	0	2	0	0	0	2	2	0	0	0	0	1	2	0	0	0	2	2	2	1	1	0	0	0	0	0	2	0	2	0	0	0
153	0	1	0	0	1	1	1	2	1	0	0	0	0	0	0	0	0	1	1	1	1	1	2	2	0	0	1	0	0	1	1	0	0	2	0	2	2	0	1	1	1	0	1	2	0	1	0	0	0
154	1	2	0	0	0	0	2	2	1	0	0	1	2	0	0	0	0	2	1	1	1	0	1	1	0	0	0	1	1	2	2	0	1	2	1	2	2	1	0	0	0	1	1	1	0	1	0	1	0
155	1	1	0	0	0	0	2	2	2	0	1	0	0	0	0	0	0	0	1	0	1	0	2	2	0	0	0	1	1	1	1	2	1	2	1	2	0	0	1	0	1	2	2	2	1	1	0	0	0
156	1	1	1	0	0	0	2	2	0	0	0	1	1	1	1	0	0	2	2	0	0	0	2	2	0	1	0	0	0	1	0	2	1	2	1	2	1	0	2	2	0	0	0	2	0	0	0	1	0
157	1	0	0	0	2	2	2	2	1	0	0	1	1	1	1	0	0	0	0	2	2	0	0	0	0	1	1	2	2	2	1	1	1	1	0	2	1	0	0	0	0	1	1	2	1	2	0	1	0
158	1	0	1	0	0	0	0	1	2	0	1	0	2	1	1	0	0	0	1	1	1	0	2	2	0	0	0	0	1	2	0	0	1	2	0	2	1	0	1	1	0	0	0	1	0	1	0	0	0
159	1	2	0	0	0	0	1	2	0	0	1	0	1	0	0	1	0	1	0	2	1	0	2	2	0	0	0	0	0	1	2	1	1	0	0	1	1	0	1	1	0	0	0	0	1	0	0	0	0
160	0	1	0	0	1	1	1	1	0	1	2	0	0	0	0	0	0	0	0	2	2	0	2	2	0	0	0	0	1	2	0	1	1	0	0	1	2	1	0	0	0	0	0	1	0	1	0	1	0
161	1	2	0	0	1	1	2	2	1	0	0	0	0	0	0	0	0	0	0	1	0	0	1	1	0	0	0	0	1	2	1	1	1	1	1	1	1	0	0	0	0	0	0	1	0	0	0	0	0
162	1	1	0	0	0	0	2	2	1	0	0	0	0	0	0	1	0	1	2	0	1	0	1	1	1	1	1	0	1	2	0	0	0	2	1	2	1	0	0	0	0	1	1	2	1	2	0	1	0
163	1	1	2	0	0	0	1	1	1	1	2	0	0	0	0	0	0	0	0	1	0	1	2	2	0	0	0	0	0	1	1	0	1	0	0	1	1	1	0	0	0	0	0	1	0	0	0	0	1
164	1	0	0	0	1	1	1	1	0	1	2	0	1	1	1	0	1	2	1	1	2	0	2	2	0	0	0	1	1	2	0	0	0	1	1	2	0	0	2	2	1	1	1	2	2	0	0	0	1
165	1	1	0	0	0	0	2	2	0	0	1	0	2	1	2	0	0	1	0	2	2	0	2	2	0	0	0	1	1	0	1	1	2	1	1	1	1	0	1	1	0	0	2	2	0	0	0	0	0
166	1	1	0	0	0	0	1	1	1	0	1	0	0	0	0	0	0	0	1	1	2	0	2	2	0	0	0	1	1	0	2	0	0	2	1	2	1	1	1	1	0	0	0	1	0	0	0	0	0
167	1	2	0	0	0	0	1	1	2	0	0	1	1	1	1	0	0	0	0	1	1	1	2	2	0	0	0	1	1	1	1	1	2	0	0	1	1	0	1	1	0	0	0	2	0	2	0	0	0
168	1	1	0	0	0	0	0	0	2	0	0	1	2	2	2	0	0	0	0	2	2	1	1	1	0	0	0	0	0	1	0	0	1	2	0	2	2	0	1	1	0	1	1	1	1	2	0	0	0
169	1	1	0	0	0	0	2	2	1	0	0	0	1	0	0	0	0	0	0	2	2	1	0	1	1	1	0	0	0	2	0	0	0	2	2	2	1	0	2	2	0	0	0	2	0	0	0	0	0
170	1	1	1	0	0	0	1	1	1	0	0	0	2	0	0	1	0	0	1	1	1	0	1	1	0	0	1	0	0	1	1	0	1	1	1	1	1	1	1	0	1	0	0	2	0	0	0	0	0
171	0	0	0	0	1	1	1	1	1	0	1	0	0	0	0	0	0	1	0	1	1	1	2	2	0	0	0	1	1	2	1	0	1	2	0	2	1	0	2	2	0	0	0	1	0	0	0	0	0
172	1	1	0	0	0	0	2	2	1	0	0	0	2	0	0	1	0	0	2	0	0	0	2	2	0	0	0	1	1	2	1	0	1	2	0	2	1	1	0	0	0	1	1	2	1	1	0	0	0
173	1	1	0	0	0	0	1	1	2	0	0	1	1	1	1	0	0	1	0	2	2	0	2	2	0	1	0	0	0	2	2	1	2	0	0	0	1	1	1	1	1	1	0	0	0	1	0	0	1
174	1	1	0	0	1	1	0	1	2	0	0	0	1	2	2	0	0	0	0	2	2	0	2	2	0	0	0	1	1	2	1	0	1	2	1	1	0	1	1	1	0	0	1	2	0	2	0	0	0
175	0	2	0	0	0	0	2	2	1	0	0	0	1	0	1	0	0	1	0	1	2	0	0	2	0	0	0	0	1	2	1	0	1	1	0	1	2	0	0	0	0	1	1	1	0	0	0	0	0
176	1	2	0	0	0	0	1	1	1	0	0	1	0	0	0	0	0	0	0	2	2	0	2	2	0	0	0	0	0	2	1	0	1	1	0	2	2	0	0	0	0	1	1	2	1	2	0	0	0
177	1	0	0	0	0	0	2	2	1	0	0	1	1	1	1	0	0	0	0	2	2	0	2	2	0	1	0	0	0	1	0	2	1	0	0	1	2	1	0	0	0	1	1	2	2	2	0	0	0
178	1	1	0	0	0	0	2	2	1	1	1	0	0	0	0	0	0	1	1	1	1	0	0	1	0	0	1	1	1	1	1	1	1	2	0	2	1	0	1	1	0	2	1	2	1	0	0	0	0
179	1	2	0	0	0	0	1	1	2	0	0	1	1	1	1	0	1	1	1	1	1	0	2	2	0	2	0	0	0	1	0	0	2	1	0	2	1	1	1	0	1	2	2	2	1	1	0	1	1
180	1	1	1	0	0	0	1	2	1	0	1	1	1	1	1	0	0	2	1	1	2	1	2	2	0	0	0	0	0	2	2	0	1	0	0	1	1	1	0	0	0	0	1	1	1	0	0	0	1
181	1	0	1	0	0	0	2	2	1	0	1	0	1	0	0	1	0	0	1	0	1	1	1	2	0	0	0	0	0	2	1	0	0	2	0	2	2	0	0	0	0	1	0	1	0	0	0	0	1
182	1	1	0	0	0	0	1	1	1	0	0	1	1	1	1	0	0	1	0	2	2	1	1	1	1	2	0	0	2	2	0	0	2	1	0	1	2	0	2	2	0	1	1	2	0	0	0	0	1
183	1	0	0	0	1	1	1	1	1	0	0	0	1	0	1	0	0	0	0	2	2	0	2	2	0	0	0	1	1	2	0	0	1	0	0	1	2	0	1	1	1	1	0	0	0	0	0	0	0
184	1	1	0	0	0	0	0	1	2	0	0	1	2	2	2	0	0	2	1	1	2	1	2	2	0	0	0	0	1	2	0	1	1	1	1	1	2	0	2	2	0	1	1	2	1	0	0	0	1
185	1	1	0	0	0	0	1	2	2	0	0	1	1	1	1	0	0	1	1	1	2	0	2	2	0	0	0	0	1	2	0	0	0	2	0	2	2	0	0	0	0	0	0	2	0	0	0	0	0
186	1	2	0	0	0	0	0	1	2	0	1	0	0	0	0	0	0	0	0	1	1	0	2	2	0	0	0	1	1	2	2	1	0	2	0	2	2	1	0	0	0	0	0	1	0	0	0	0	0
187	1	1	0	0	0	0	0	0	2	0	1	0	0	0	0	0	0	0	0	1	1	1	1	1	1	0	0	0	0	1	1	2	1	1	0	1	1	0	1	1	0	0	0	1	0	0	0	0	0
188	0	0	0	0	1	1	1	2	2	0	0	0	1	0	0	1	1	1	1	0	1	0	2	2	0	0	0	0	0	2	1	2	2	0	0	1	1	0	0	0	0	0	2	2	0	0	0	0	1
189	1	1	0	0	0	0	1	2	1	0	0	0	0	0	0	0	0	1	1	1	2	0	2	2	0	0	0	1	1	2	0	1	1	1	0	2	1	0	2	1	1	0	1	2	0	1	0	1	0
190	0	2	0	0	0	0	1	1	1	0	1	0	1	1	1	0	0	1	1	1	1	1	1	1	1	1	0	1	1	1	1	2	1	1	0	1	2	0	0	0	0	0	0	1	0	0	0	0	1
191	0	2	0	0	0	0	1	1	1	0	1	0	0	0	0	0	0	1	0	2	2	1	2	2	0	0	0	0	0	1	1	0	1	0	0	1	1	0	1	1	0	0	0	2	0	1	0	0	0
192	1	0	0	0	0	0	2	2	1	0	0	2	1	1	1	0	0	0	1	1	2	0	2	2	0	0	0	1	1	2	0	0	2	0	0	1	2	0	1	1	0	0	1	1	1	0	0	0	0
193	1	0	0	0	0	0	2	2	0	0	0	0	1	0	0	1	0	0	0	2	2	0	2	2	0	1	0	0	0	2	0	0	1	0	0	2	1	0	2	2	0	0	0	0	2	1	0	0	1
194	1	2	0	0	0	0	2	2	1	0	0	0	0	0	0	0	1	2	0	2	1	0	1	1	0	0	0	0	0	2	2	0	0	2	0	1	2	0	0	0	0	0	0	1	0	0	0	0	0
195	1	1	0	0	0	0	1	1	2	0	0	0	0	0	0	0	0	0	0	1	1	1	2	2	0	0	0	0	0	1	1	1	1	1	0	1	2	0	2	2	0	0	2	2	0	2	0	0	1
196	1	1	0	0	0	0	2	2	1	0	1	0	0	0	0	0	1	1	1	0	1	0	1	1	1	1	0	0	2	2	0	0	2	1	0	2	1	1	1	0	2	1	0	1	2	1	0	1	0
197	1	1	0	0	0	0	1	1	1	1	0	0	0	0	0	0	0	2	1	1	2	1	2	2	0	0	0	0	1	1	1	1	1	1	0	2	2	0	2	2	0	0	1	2	1	0	0	1	0
198	1	1	1	0	0	0	0	1	1	0	1	0	2	1	1	0	0	1	0	2	2	1	0	1	1	1	0	0	0	2	2	0	1	0	0	1	1	0	0	0	0	0	0	2	0	1	0	0	0
199	1	2	0	0	0	0	2	2	1	0	0	0	0	0	0	0	0	2	0	2	2	2	2	2	0	0	0	0	0	1	0	1	1	2	0	2	1	0	2	2	0	0	0	1	0	1	0	0	0
200	1	1	0	0	1	1	1	2	2	0	0	1	2	1	1	0	0	0	0	1	0	1	0	1	1	1	0	1	1	2	1	2	1	0	0	1	1	0	1	1	0	0	0	1	0	1	0	0	1
201	1	2	0	0	0	0	1	1	0	0	1	0	0	0	0	1	0	1	0	2	2	1	0	1	0	0	0	0	0	1	1	2	1	1	0	0	0	0	1	1	0	0	1	2	0	1	0	0	1
202	1	0	0	0	1	1	2	2	1	0	0	2	2	1	1	0	0	1	1	0	2	0	2	2	0	0	0	2	2	2	0	2	2	0	0	0	2	0	1	1	0	0	2	2	0	2	0	0	0
203	1	1	0	0	0	0	1	1	2	0	0	0	1	0	0	1	0	0	1	1	2	1	1	1	1	1	0	0	0	2	0	2	2	1	1	2	1	1	0	0	0	1	1	2	1	1	0	1	0
204	1	2	1	0	0	0	2	2	0	0	1	0	0	0	0	0	0	0	1	1	1	1	2	2	0	0	0	0	0	1	0	0	2	1	0	1	1	0	0	0	0	0	0	1	0	0	0	0	1
205	1	0	0	0	2	2	0	0	1	0	0	0	1	0	0	1	0	2	0	2	2	0	1	1	0	1	0	1	2	2	1	2	1	2	1	2	2	0	0	0	0	0	0	0	0	0	0	0	1
206	1	1	0	0	1	1	1	2	1	0	1	0	1	0	0	1	0	1	0	2	2	1	2	2	0	0	0	1	1	2	2	1	0	1	0	1	1	0	2	2	0	0	2	2	0	2	0	0	0
207	1	1	0	0	0	0	1	1	2	0	0	1	1	0	0	0	0	1	1	1	1	0	0	0	0	0	0	0	0	2	2	1	2	0	0	1	2	0	0	0	0	0	1	2	1	0	0	1	0
208	1	2	0	0	0	0	1	1	2	0	0	1	1	1	1	0	0	1	0	2	2	1	2	2	0	0	0	2	2	1	1	0	0	2	0	1	2	1	0	0	0	0	0	0	0	1	0	0	0
209	1	0	1	0	0	0	0	0	2	0	0	1	1	1	1	0	0	1	1	1	1	0	2	2	0	0	0	0	0	2	0	1	1	2	0	2	1	0	0	0	0	2	2	2	0	1	0	1	0
210	0	2	1	0	0	0	1	1	2	0	0	2	1	1	1	0	0	1	1	1	1	0	0	0	0	0	1	0	0	1	1	1	1	1	0	1	1	0	0	0	0	0	1	2	2	0	0	1	0
211	1	0	0	0	0	0	1	1	1	1	1	1	1	1	1	0	0	0	0	1	1	0	1	1	0	0	0	0	0	2	2	0	2	1	0	2	1	0	2	2	1	0	1	2	1	0	0	0	0
212	1	2	0	0	0	0	1	1	2	0	0	1	1	1	1	0	0	1	1	1	1	0	2	2	0	0	0	0	0	2	1	0	1	0	0	1	2	0	0	0	0	0	2	2	1	1	0	0	0
213	1	2	0	0	0	0	2	2	1	0	2	0	1	0	1	0	0	0	0	2	2	0	2	2	0	2	0	0	1	2	0	0	1	2	1	2	2	0	1	1	0	1	1	2	1	2	0	0	1
214	1	1	0	0	0	0	2	2	1	0	0	1	1	1	1	0	0	1	0	2	2	1	2	2	0	0	0	0	0	2	1	0	0	1	0	1	2	0	0	0	0	1	1	2	1	1	0	0	0
215	1	2	0	0	0	0	0	0	2	0	0	1	1	1	2	0	0	2	1	1	2	0	2	2	0	1	0	0	0	1	1	0	2	1	0	2	2	0	0	1	0	0	1	2	1	1	0	0	0
216	0	0	1	0	0	0	2	2	0	0	1	1	1	1	1	0	0	0	0	2	2	0	2	2	0	0	0	1	1	2	1	0	1	0	0	2	1	0	1	1	0	0	2	2	1	0	0	0	1
217	1	1	0	0	0	0	2	2	1	0	1	0	0	0	0	0	0	1	1	0	1	0	2	2	0	0	0	0	0	2	2	2	2	0	0	1	2	0	2	2	0	0	0	0	0	0	0	0	1
218	1	1	0	0	0	0	2	2	0	0	1	0	0	0	0	0	0	0	1	1	1	0	2	2	0	0	0	0	1	2	1	2	1	1	0	0	2	0	1	1	0	0	1	1	1	1	0	0	0
219	1	1	0	0	0	0	2	2	1	0	1	1	1	1	1	0	0	1	1	1	2	0	2	2	0	0	0	0	0	1	2	2	2	2	1	2	2	0	1	0	1	1	1	1	1	0	0	0	0
220	1	1	0	0	0	0	1	2	1	0	0	0	1	0	0	0	0	1	1	1	2	0	0	0	0	1	0	0	1	2	0	0	0	2	1	2	0	0	2	2	0	0	1	2	0	0	0	0	0
221	0	1	0	0	1	1	1	1	1	0	0	1	1	1	1	0	0	0	2	0	1	1	1	1	1	1	0	0	0	2	1	1	2	1	0	2	1	0	0	0	0	0	1	1	1	0	0	0	0
222	1	1	0	0	0	0	1	1	0	1	2	1	1	1	1	0	0	0	0	2	2	1	2	2	0	0	0	0	1	2	0	0	1	1	0	1	1	1	1	0	2	0	0	1	0	0	0	1	0
223	1	1	1	0	0	0	1	1	2	0	0	0	0	0	0	0	0	1	1	1	2	0	2	2	0	0	0	1	1	1	1	0	1	2	1	2	0	1	0	0	0	0	1	2	1	0	0	0	0
224	1	0	0	0	1	1	2	2	0	0	1	0	2	2	2	0	0	0	1	1	2	1	2	2	0	0	0	0	0	1	0	0	0	1	0	1	2	0	0	0	0	1	1	2	1	0	0	0	2
225	0	2	1	1	0	1	1	2	2	0	0	0	0	0	0	0	0	1	1	1	1	0	1	1	0	1	0	0	0	2	0	2	1	1	0	1	1	0	0	0	0	0	0	1	0	0	0	0	0
226	1	0	0	0	0	0	0	1	2	0	1	0	2	0	0	1	0	0	0	1	1	0	2	2	0	1	0	0	0	2	1	1	1	0	0	2	2	0	1	1	0	0	0	2	0	0	0	0	0
227	1	1	0	0	1	1	0	1	2	0	0	0	0	0	0	0	0	0	1	0	0	1	2	2	0	0	0	0	0	1	0	1	1	1	0	2	2	1	0	0	0	0	1	2	1	0	0	0	1
228	0	2	1	0	0	0	1	1	2	0	0	1	1	1	1	0	0	0	0	2	2	1	2	2	0	0	0	0	0	2	1	0	0	1	1	1	0	0	1	1	0	0	0	1	0	0	0	0	0
229	1	1	0	0	0	0	1	2	2	0	0	0	0	0	0	0	0	0	0	2	2	0	2	2	0	0	0	0	0	2	2	2	1	2	1	2	1	0	1	1	0	0	1	2	1	0	1	0	0
230	1	1	0	0	0	0	1	1	1	0	0	1	2	2	2	0	0	1	0	2	2	0	1	1	0	1	0	0	1	1	0	0	0	2	1	2	0	0	1	1	0	1	0	0	1	1	0	0	0
231	1	2	0	0	0	0	2	2	1	0	1	0	2	1	1	0	0	0	0	1	1	2	0	1	1	1	0	0	1	2	1	1	1	2	1	1	1	0	0	0	0	1	1	2	1	0	0	1	0
232	1	1	0	0	1	1	1	1	2	0	0	1	2	1	1	0	0	0	1	1	2	1	2	2	0	0	0	0	0	1	0	1	0	2	1	2	1	0	2	2	0	0	0	2	0	0	1	0	0
233	1	1	0	0	0	0	1	1	1	0	1	0	0	0	0	0	0	0	1	1	2	0	2	2	0	1	0	0	2	2	0	1	2	1	1	1	1	1	0	0	0	0	1	1	0	0	0	1	1
234	1	2	1	0	0	0	1	2	2	0	0	0	1	0	0	0	0	0	0	2	2	0	1	2	0	0	0	1	1	1	2	1	1	2	0	2	2	0	0	0	0	1	2	2	0	0	0	1	0
235	1	0	0	0	1	1	0	0	2	0	0	1	2	1	1	1	0	1	1	1	1	1	1	2	0	0	0	0	0	2	2	0	0	2	0	2	1	0	1	1	0	0	0	1	0	0	0	1	0
236	1	1	0	0	1	1	2	2	0	0	2	0	0	0	0	0	0	0	1	0	0	0	1	1	0	1	1	1	1	1	1	0	0	1	1	1	1	0	0	0	0	1	2	2	1	1	0	0	1
237	1	1	0	0	0	0	2	2	1	0	1	0	0	0	0	0	1	1	1	0	1	0	2	2	0	0	0	2	1	2	1	0	0	2	2	2	0	1	0	0	0	1	1	1	1	0	0	1	0
238	1	0	0	0	0	0	0	0	2	0	0	0	1	0	0	0	0	2	1	1	2	0	2	2	0	1	0	0	0	2	1	1	2	0	0	1	1	1	0	0	0	0	1	2	0	1	0	1	0
239	1	2	0	0	0	0	0	1	2	0	0	1	2	1	1	1	0	0	0	2	2	0	2	2	0	1	0	2	2	1	1	2	2	0	0	1	1	0	1	1	0	0	0	1	0	0	0	0	1
240	1	1	0	0	0	0	0	0	2	0	0	1	1	1	1	0	0	0	0	2	2	1	2	2	0	0	0	1	2	2	0	0	0	2	0	2	1	1	0	0	0	0	2	2	0	1	0	0	1
241	1	0	0	0	0	0	2	2	1	0	0	0	0	0	0	0	0	0	1	1	2	0	2	2	0	0	0	1	1	2	2	0	0	2	0	2	2	0	0	0	0	0	2	2	0	0	0	0	0
242	1	0	0	0	0	0	1	2	1	0	0	0	1	0	0	0	1	2	2	0	2	0	2	2	0	0	1	1	1	2	1	1	2	1	1	1	1	0	1	1	0	0	1	2	1	0	0	0	0
243	1	2	0	0	0	0	1	1	1	0	1	0	1	0	0	1	0	1	0	2	1	0	2	2	0	0	0	0	1	2	0	2	2	0	0	1	1	0	1	1	0	0	0	2	0	0	0	1	0
244	1	2	0	0	0	0	1	2	2	0	0	1	1	1	1	0	0	1	0	1	1	0	1	2	0	0	0	0	1	2	0	0	0	2	2	2	2	0	0	0	0	0	1	2	1	0	0	0	0
245	1	2	0	0	0	0	1	1	2	0	0	0	0	0	0	0	0	1	0	2	2	0	1	2	0	0	0	0	0	2	0	1	0	1	1	2	1	1	0	0	0	1	1	2	2	2	0	0	0
246	1	1	1	0	0	0	0	1	2	0	1	0	1	0	0	0	0	1	1	1	1	0	1	1	0	1	0	0	0	2	0	0	1	1	0	2	1	1	0	0	0	1	1	2	1	0	0	1	0
247	1	0	0	0	1	1	1	1	1	0	0	0	0	0	0	0	0	0	1	1	2	1	2	2	0	0	0	1	2	1	1	1	1	1	1	1	2	0	2	2	0	1	0	1	0	0	1	0	0
248	1	2	0	0	0	0	0	0	2	0	0	1	1	1	1	0	0	0	1	1	1	0	2	2	0	0	0	0	0	2	1	2	1	2	1	2	2	0	1	1	1	0	1	2	2	0	0	1	0
249	1	0	0	0	1	1	1	1	1	0	1	1	2	1	1	0	1	1	0	1	1	1	2	2	0	0	0	1	1	2	2	0	1	1	0	1	0	0	1	1	0	0	0	1	0	0	0	0	1
250	1	1	0	0	1	1	2	2	0	0	0	0	1	0	0	1	0	0	0	1	1	0	2	2	0	0	0	2	2	1	1	1	1	1	1	1	1	0	1	0	1	1	1	2	1	1	0	0	2
251	1	2	0	0	0	0	1	1	2	0	0	0	0	0	0	0	0	0	0	1	1	1	2	2	0	0	0	1	0	1	1	0	1	0	0	1	1	1	1	1	0	0	1	2	1	0	0	1	1
252	1	2	0	0	0	0	0	1	2	0	0	1	1	1	1	0	1	0	1	1	2	0	2	2	0	1	0	0	1	2	0	2	1	1	0	0	0	0	1	1	0	1	1	2	1	0	0	2	0
253	1	1	0	0	0	0	0	1	2	0	1	0	0	0	0	0	1	1	1	1	1	1	2	2	0	0	0	0	0	2	1	1	2	2	1	2	1	0	0	0	0	0	0	2	0	2	0	1	0
254	1	0	0	0	0	0	2	2	1	0	2	1	2	1	1	1	0	1	0	2	1	0	2	1	1	2	0	0	1	2	0	1	1	0	0	1	2	0	1	1	0	0	0	2	0	0	0	0	1
255	1	0	0	0	0	0	2	2	2	0	0	0	1	1	1	0	0	1	0	2	2	0	2	2	0	2	0	0	0	1	0	1	1	2	0	2	1	0	0	0	0	0	0	1	0	0	0	0	1
256	1	1	0	0	0	0	2	2	1	0	0	1	1	1	1	0	0	0	0	2	2	0	2	2	0	0	0	1	1	2	1	0	0	2	1	2	1	0	1	1	0	0	1	1	0	0	0	0	0
257	1	2	1	0	0	0	1	1	2	0	1	0	0	0	0	0	0	1	0	2	2	0	2	2	0	0	0	1	2	2	1	1	1	2	2	2	1	0	0	0	0	0	1	2	1	0	0	0	0
258	1	2	0	0	0	0	2	2	1	0	1	0	2	1	1	1	0	0	1	1	2	1	2	2	0	0	0	1	2	2	1	0	0	2	0	2	1	0	0	0	0	0	0	2	0	0	0	0	1
259	1	1	0	0	0	0	1	2	1	0	1	0	0	0	0	0	0	0	1	0	1	1	2	2	0	0	0	0	1	1	0	1	2	0	0	2	2	0	1	1	1	0	0	2	0	0	0	0	0
260	1	1	0	0	0	0	1	1	1	1	1	1	1	1	1	0	0	0	0	0	0	0	2	2	0	1	0	0	0	1	2	2	2	0	0	0	1	1	0	0	0	0	0	0	0	0	0	2	0
261	1	1	0	0	0	0	2	2	0	0	1	0	1	0	0	1	0	0	1	1	1	1	2	2	0	0	0	0	1	2	0	0	0	2	0	2	2	0	0	1	0	2	1	2	1	0	0	0	1
262	1	1	0	0	1	1	1	1	1	0	0	0	0	0	0	0	0	0	1	1	1	1	0	0	1	1	0	0	0	2	0	1	1	2	1	2	2	0	1	1	0	0	0	0	0	0	0	0	0
263	1	0	1	0	1	1	1	1	1	0	1	0	0	0	0	0	0	0	1	1	2	1	2	2	0	0	1	0	1	2	0	0	1	0	0	0	1	1	0	1	0	1	1	2	1	0	0	1	0
264	1	2	0	0	0	0	2	2	1	0	1	1	1	1	1	0	0	0	1	1	2	0	1	1	0	0	0	0	0	1	1	0	1	1	0	2	1	0	0	0	0	1	1	2	1	1	0	0	0
265	1	1	0	0	0	0	2	2	1	0	1	1	2	1	1	0	0	0	1	0	0	1	0	1	1	1	0	0	0	2	0	2	1	2	1	2	1	1	0	0	0	0	0	1	0	0	0	1	0
266	0	1	0	0	0	0	2	2	2	0	0	2	1	1	1	0	0	1	1	1	1	0	2	2	0	0	0	0	1	2	0	1	1	2	0	2	2	0	2	2	0	0	1	1	1	0	0	0	1
267	1	2	0	0	0	0	2	2	0	0	1	0	0	0	0	0	0	2	1	1	2	0	2	2	0	1	0	1	1	1	1	0	1	2	1	2	2	0	2	2	0	0	1	2	1	0	0	0	0
268	0	1	0	0	0	0	2	2	1	0	0	1	1	1	1	0	0	2	1	1	2	0	2	2	0	1	0	0	0	1	0	0	1	1	1	1	1	0	0	0	0	1	1	2	0	1	0	0	0
269	1	2	1	0	0	0	1	1	2	0	1	2	2	2	2	0	0	1	0	2	2	0	2	2	0	0	0	0	1	2	0	0	1	1	0	2	2	0	0	0	0	0	1	2	0	1	0	0	1
270	0	2	0	0	0	0	2	2	0	0	0	0	0	0	0	0	0	0	1	1	1	1	2	2	0	0	0	0	0	1	1	1	2	2	1	2	1	0	0	0	0	0	0	2	0	0	0	0	0
271	1	1	0	0	0	0	2	2	1	0	0	0	1	0	0	1	0	1	0	1	1	0	2	2	0	0	0	0	1	2	1	0	1	0	0	2	1	0	1	1	0	0	0	1	0	1	0	0	0
272	0	0	0	0	0	0	0	1	1	0	1	0	0	0	0	0	0	0	0	1	1	0	2	2	0	1	0	2	2	1	2	1	0	1	0	2	2	1	0	0	0	0	1	2	2	0	0	1	0
273	1	2	0	0	0	0	1	1	1	0	0	1	1	1	1	0	0	0	1	1	2	0	2	2	0	0	0	0	0	1	0	0	1	1	0	2	1	0	0	0	0	1	1	1	1	1	0	0	0
274	1	1	0	0	0	0	1	1	1	0	1	1	2	1	1	0	0	1	0	2	2	0	2	2	0	1	0	0	0	1	0	0	0	1	1	1	2	1	0	0	0	0	0	1	0	0	0	0	0
275	1	2	1	0	1	1	1	1	1	0	1	1	1	1	1	0	1	1	1	1	1	0	1	1	1	1	0	1	1	1	1	0	0	1	0	1	1	1	0	0	0	1	1	1	1	1	0	0	0
276	1	1	0	0	0	0	0	1	2	0	1	0	0	0	0	0	0	1	1	1	1	0	2	2	0	0	0	0	1	2	1	0	1	2	0	2	1	0	0	0	0	0	0	2	0	0	0	0	0
277	0	2	0	0	0	0	2	2	1	0	1	0	0	0	0	0	0	0	1	1	2	1	1	1	1	1	0	0	0	2	1	1	0	2	1	2	1	0	2	1	1	0	0	1	0	1	0	0	1
278	0	2	0	0	0	0	2	2	1	0	0	1	1	1	1	0	0	1	0	2	2	1	1	1	1	1	0	0	1	2	0	1	0	1	0	1	2	0	2	2	1	0	0	2	1	0	0	0	0
279	1	0	0	0	0	0	0	1	2	0	0	0	0	0	0	0	1	2	1	1	2	1	2	2	0	0	0	1	1	1	0	1	0	2	0	2	0	0	1	1	0	1	1	2	1	1	0	0	0
280	1	0	0	0	0	0	1	1	2	0	0	0	1	1	1	0	0	0	1	1	2	0	2	2	0	0	0	0	2	2	0	1	1	0	0	0	2	0	1	1	0	0	1	2	0	1	0	1	0
281	1	1	0	0	0	0	0	0	2	0	0	1	2	1	1	1	0	0	1	1	1	1	2	2	0	0	0	1	1	1	1	0	1	1	0	1	1	0	1	0	1	1	1	1	0	0	0	0	0
282	1	1	0	0	1	1	2	2	1	0	0	0	0	0	0	0	1	1	2	0	1	0	2	2	0	1	0	0	0	1	2	0	1	1	1	1	1	0	2	2	0	1	1	2	2	2	0	0	0
283	1	1	0	0	0	0	2	2	2	0	1	0	1	0	0	1	0	1	0	2	2	0	2	2	0	0	0	0	0	2	1	1	1	1	1	2	2	0	0	0	0	0	0	1	1	1	0	0	0
284	1	1	0	0	0	0	1	2	1	0	0	0	0	0	0	0	0	1	1	1	1	0	2	2	0	0	0	0	2	2	0	0	0	2	2	2	1	0	2	2	0	0	0	2	0	0	0	1	0
285	1	0	0	0	0	0	2	2	0	0	1	0	0	0	0	1	0	0	1	0	1	0	2	2	0	0	0	0	1	2	0	1	1	2	0	2	0	0	1	1	0	0	2	2	0	1	0	0	0
286	1	1	0	0	0	0	1	2	1	0	0	0	1	0	0	1	0	0	1	1	1	1	2	2	0	0	0	1	1	2	1	0	1	0	0	2	1	0	2	2	0	1	1	2	1	1	0	0	2
287	0	1	0	0	1	1	1	1	2	0	0	0	1	0	0	0	0	0	2	0	1	0	2	2	0	0	0	1	2	2	1	0	1	1	0	1	1	1	0	0	0	0	0	2	0	2	0	0	0
288	1	0	0	0	1	1	2	2	1	0	0	1	1	1	1	0	0	0	1	1	2	0	2	2	0	1	0	1	1	2	2	0	0	0	0	1	1	0	0	0	0	0	0	1	0	0	0	1	0
289	1	1	0	0	0	0	1	1	1	1	1	0	1	1	1	0	0	0	0	2	2	0	2	2	0	1	0	0	1	2	0	1	2	0	0	1	2	0	0	0	0	0	0	1	0	0	0	0	0
290	1	1	0	0	0	0	2	2	0	0	0	0	1	0	1	0	0	1	0	2	2	0	2	2	0	0	0	1	1	2	0	2	2	2	1	2	2	1	0	0	0	1	1	1	1	0	0	0	0
291	1	2	0	0	0	0	1	1	1	1	1	1	1	1	1	0	0	0	1	1	2	0	1	2	0	0	0	1	1	1	0	2	1	1	0	1	1	0	0	0	0	0	0	1	0	1	0	1	0
292	1	1	0	0	0	0	0	0	2	0	2	0	0	0	0	0	0	0	1	0	1	1	2	2	0	0	0	0	1	1	0	0	1	2	0	2	0	1	1	1	0	1	1	1	0	0	0	1	0
293	1	1	0	0	0	0	1	1	2	0	0	0	0	0	0	0	0	0	1	1	2	0	2	2	0	0	0	1	0	1	1	0	1	1	0	2	0	0	1	1	0	0	0	1	0	0	0	0	0
294	1	2	0	0	0	0	1	1	1	0	0	0	1	0	0	1	0	1	1	1	2	1	1	1	1	1	0	1	1	1	2	0	1	0	0	2	1	1	0	0	0	0	0	2	0	0	0	0	0
295	1	0	0	0	1	1	1	1	2	0	0	1	1	1	1	0	0	1	0	1	1	0	2	2	0	0	0	0	1	2	1	0	0	2	2	2	2	0	0	0	0	2	1	2	1	0	0	1	0
296	1	2	0	0	0	0	0	0	2	0	0	0	0	0	0	0	0	1	0	2	1	0	2	2	0	1	0	0	2	2	0	1	1	0	0	1	1	0	0	0	1	0	0	2	0	0	0	0	0
297	0	2	0	0	0	0	1	1	2	1	0	0	0	0	0	0	0	1	2	0	1	1	1	1	1	1	0	1	2	1	1	0	0	2	2	2	2	1	0	0	0	1	1	2	1	2	1	0	0
298	1	0	0	0	1	1	0	0	2	0	0	0	1	0	0	1	0	0	0	2	2	0	2	2	0	1	0	0	1	2	0	0	0	2	0	2	1	0	0	0	0	0	1	2	1	1	0	0	0
299	0	0	0	0	0	0	1	1	1	1	2	0	0	0	0	0	0	1	0	2	2	0	0	1	0	0	0	0	0	2	1	0	2	0	0	1	1	0	0	0	0	0	0	1	1	1	0	1	0
300	1	2	0	0	0	0	2	2	1	0	0	0	1	1	1	0	0	0	1	1	2	0	2	2	0	0	0	0	0	1	2	1	0	2	1	2	2	0	1	1	0	0	1	2	1	0	0	0	0
301	1	1	0	0	0	0	0	0	2	0	2	1	1	1	1	0	0	0	2	0	1	0	2	2	0	0	0	0	1	2	0	0	0	1	1	1	2	0	0	0	0	0	0	1	0	0	0	0	1
302	1	1	0	0	0	0	1	1	2	0	0	1	1	1	1	0	0	0	0	1	1	0	2	2	0	0	0	0	2	2	0	0	1	0	0	2	2	0	0	0	0	0	2	2	0	0	0	0	0
303	1	0	0	0	1	1	1	1	1	0	1	0	0	0	0	0	0	1	0	2	2	0	2	2	0	0	0	0	0	2	1	2	1	1	0	1	2	0	2	2	1	0	1	2	1	0	0	0	1
304	1	1	1	1	0	1	0	0	2	0	0	1	0	0	0	0	0	0	1	1	2	0	2	2	0	0	0	1	1	2	1	0	1	1	0	2	0	0	1	0	1	0	1	2	2	0	0	0	2
305	1	1	0	0	0	0	1	1	0	0	1	0	1	0	0	1	0	0	1	1	2	1	2	2	0	0	0	0	0	2	2	2	2	0	0	0	1	0	0	0	0	2	1	2	1	0	0	0	0
306	1	2	1	0	0	0	0	1	2	0	0	1	2	1	1	0	0	0	1	1	2	1	0	1	1	1	0	1	1	2	2	1	1	2	0	2	1	0	2	2	0	0	1	2	1	0	0	0	0
307	1	2	0	0	0	0	1	1	2	0	0	0	2	0	0	1	0	0	0	2	2	0	1	1	0	0	0	0	1	2	0	0	1	1	1	2	1	1	0	0	0	0	0	1	0	0	0	0	1
308	1	1	0	0	0	0	0	0	2	0	0	0	0	0	0	0	0	0	1	0	1	0	1	1	0	0	0	1	1	1	1	0	0	1	0	2	1	1	0	0	0	0	0	2	0	0	0	0	1
309	1	1	0	0	1	1	1	2	1	0	1	0	0	0	0	0	1	1	1	1	1	0	2	2	0	0	0	1	2	2	1	0	0	2	0	2	2	0	0	0	0	1	0	1	0	0	0	0	0
310	1	1	0	0	0	0	2	2	2	0	1	0	1	1	1	0	0	0	0	2	2	0	2	2	0	0	0	0	0	1	2	1	1	1	0	2	1	0	1	1	0	0	0	2	0	0	0	0	1
311	1	1	1	0	0	0	2	2	0	1	2	0	0	0	0	0	0	0	0	2	2	1	0	1	1	1	0	0	1	2	0	0	1	2	1	1	1	1	0	0	1	2	1	2	1	0	0	0	0
312	1	1	0	0	0	0	2	2	0	0	2	0	0	0	0	0	0	1	1	0	0	1	2	2	0	0	0	1	1	1	1	0	1	1	0	2	2	0	0	0	0	0	0	1	1	1	0	0	1
313	1	1	0	0	0	0	1	1	1	0	1	1	1	1	1	0	1	1	0	2	2	0	2	2	0	0	0	1	1	2	2	1	1	1	0	2	1	1	0	0	0	0	0	2	0	0	0	0	1
314	1	1	0	0	0	0	0	1	2	0	0	1	1	1	1	0	0	0	1	1	2	0	2	2	0	0	0	0	1	2	1	0	1	1	0	2	1	1	0	0	0	0	0	2	0	0	0	0	1
315	1	2	0	0	0	0	0	0	2	0	0	0	0	0	0	0	0	0	0	2	2	0	1	1	0	0	0	1	1	1	2	1	1	2	1	1	2	0	0	0	0	1	1	2	1	2	0	0	0
316	1	1	0	0	0	0	1	1	2	0	0	0	1	0	0	0	0	0	1	1	2	1	2	2	0	0	0	0	1	2	0	0	1	1	0	2	1	1	0	0	0	1	1	1	0	0	0	0	0
317	1	1	0	0	0	0	0	0	2	0	0	0	0	0	0	0	0	1	1	0	0	0	2	2	0	0	0	0	2	2	0	1	1	1	0	2	2	0	0	0	0	0	0	1	0	0	0	0	0
318	1	1	0	0	1	1	2	2	0	0	1	0	0	0	0	0	0	0	1	0	1	0	2	2	0	0	0	1	2	2	1	1	1	1	0	2	2	0	0	0	0	0	0	2	0	1	0	0	0
319	1	1	0	0	0	1	0	1	2	0	1	1	1	1	1	0	0	0	0	2	2	1	1	1	1	1	0	1	0	0	2	1	2	1	1	1	1	0	2	2	0	0	0	0	0	0	0	1	0
320	0	1	0	0	0	0	2	2	0	0	0	0	1	0	0	1	0	0	0	2	2	0	1	1	1	1	0	0	0	2	1	0	1	2	0	2	1	0	2	2	0	0	0	0	0	0	1	0	1
321	1	2	1	0	0	0	0	0	2	0	0	0	1	0	0	1	0	0	1	1	2	0	2	2	0	0	0	0	0	2	0	0	0	1	1	2	2	1	0	0	0	0	0	2	0	0	0	0	0
322	1	2	0	0	0	0	1	2	1	0	1	1	1	0	0	0	0	1	1	1	1	1	2	2	0	1	0	0	1	2	0	0	1	0	0	1	2	0	1	1	0	0	0	1	1	1	0	0	1
323	1	0	0	0	1	1	0	0	2	0	1	1	1	1	1	0	0	0	0	2	2	0	2	2	0	0	0	0	0	2	0	1	1	1	1	2	1	0	1	1	0	0	2	2	0	2	0	0	0
324	1	1	0	0	1	1	1	2	2	0	0	0	1	0	0	0	0	1	0	2	2	0	2	2	0	1	0	2	2	1	2	0	1	1	1	1	1	0	1	0	1	0	2	2	0	0	0	0	0
325	0	2	0	0	0	0	1	2	1	0	1	1	2	2	2	0	0	0	1	1	2	0	0	2	0	0	0	0	1	2	1	0	1	1	0	1	2	0	1	1	0	1	0	0	0	0	0	0	0
326	0	2	1	0	0	0	0	0	2	0	0	1	0	0	0	0	0	1	1	1	1	0	1	1	0	0	0	1	2	2	0	1	1	1	0	2	2	0	1	1	0	2	2	2	0	1	0	0	0
327	1	1	0	0	0	0	1	1	1	0	0	1	1	1	1	0	0	1	0	2	2	0	2	2	0	1	0	0	0	1	0	0	0	1	0	2	1	0	0	0	0	0	0	1	0	1	0	1	1
328	1	1	0	0	0	0	1	2	1	0	0	0	0	0	0	0	0	1	2	0	1	1	2	2	0	0	0	1	1	2	1	0	1	1	0	2	0	1	1	1	0	0	0	2	0	0	0	0	1
329	1	1	0	0	0	0	1	1	2	0	0	0	1	0	0	1	0	1	1	1	2	1	2	2	0	0	0	2	2	2	1	0	0	1	0	1	2	0	0	1	0	0	1	2	1	0	0	0	0
330	1	1	0	0	1	1	2	2	0	0	1	0	0	0	0	0	0	0	0	2	2	0	2	2	0	0	0	2	2	1	2	0	0	2	1	2	1	0	2	2	0	1	1	1	1	0	0	0	1
331	1	1	0	0	0	0	1	1	1	0	1	0	0	0	0	0	0	1	1	1	1	0	1	1	0	0	0	0	1	2	1	1	1	2	0	2	2	0	2	2	0	0	0	2	0	0	0	0	1
332	1	1	1	0	1	1	1	2	2	0	1	0	0	1	1	0	0	1	1	1	2	0	2	2	0	0	0	0	0	2	2	1	1	0	0	1	0	1	0	0	0	0	0	1	0	0	0	0	0
333	1	1	0	0	0	0	0	0	2	0	0	1	2	2	2	0	0	1	0	2	2	0	2	2	0	0	0	1	1	2	2	1	2	0	0	0	1	0	0	0	0	0	1	2	0	0	0	0	0
334	1	0	1	0	0	0	2	2	0	0	1	1	1	1	1	0	0	0	0	2	2	0	2	2	0	0	0	1	1	2	2	0	1	0	0	0	1	0	1	1	0	1	1	1	1	1	0	0	0
335	1	0	0	0	2	2	2	2	0	0	2	1	2	1	1	1	1	2	1	1	1	1	0	1	1	1	0	0	0	1	0	2	2	0	0	1	1	0	2	2	0	0	0	1	0	0	0	0	0
336	1	1	0	0	0	0	2	2	1	0	0	0	2	1	2	0	0	0	0	1	1	1	2	2	0	0	0	1	1	2	0	0	0	1	0	1	0	0	1	1	0	0	1	2	1	0	0	0	0
337	1	1	0	0	1	1	1	1	1	0	1	0	1	0	0	0	0	0	1	0	1	0	2	2	0	0	0	0	1	2	0	0	2	0	0	1	2	0	0	1	0	1	0	0	0	0	0	1	0
338	1	1	0	0	1	1	0	0	2	0	0	0	1	1	1	0	0	0	1	1	2	1	1	1	1	1	0	1	1	2	1	1	0	1	0	2	2	0	1	1	0	1	1	2	0	0	0	0	1
339	1	1	0	0	0	0	0	0	2	0	0	0	2	1	2	0	0	1	0	2	1	0	1	1	1	1	0	1	1	2	1	0	0	1	1	2	2	0	0	0	0	1	0	1	0	0	0	0	0
340	1	0	0	0	1	1	1	0	2	0	1	0	0	0	0	0	0	0	1	0	1	0	2	2	0	0	0	0	0	2	1	1	2	1	0	1	2	0	0	0	0	0	2	2	0	0	0	0	1
341	1	2	0	0	0	0	1	1	0	1	1	0	2	1	1	1	0	0	1	1	2	0	2	2	0	0	0	0	0	1	0	0	1	1	0	1	2	1	0	0	1	1	0	1	2	1	0	0	1
342	1	1	0	0	0	0	0	0	2	0	0	1	1	1	1	0	0	0	1	1	1	1	2	2	0	0	1	0	0	1	1	1	0	2	1	2	2	0	0	1	0	0	1	2	1	0	0	0	0
343	1	2	0	0	0	0	0	1	2	0	1	1	1	1	1	0	0	0	1	1	2	0	1	1	0	0	0	1	1	0	1	0	1	1	0	2	1	0	0	0	0	0	0	1	0	0	0	0	0
344	1	1	0	0	0	0	2	2	1	0	1	1	1	1	1	0	0	0	1	1	1	0	2	2	0	0	0	0	0	1	0	1	2	1	1	1	1	0	0	0	0	0	1	1	1	0	0	1	0
345	0	2	1	0	0	0	1	1	1	0	1	1	1	1	1	0	0	1	0	1	1	0	2	2	0	0	0	0	0	1	1	1	1	0	0	1	0	0	2	2	0	1	1	2	0	0	0	1	0
346	0	2	0	0	0	0	1	1	2	0	0	0	0	0	0	0	0	1	1	1	2	0	2	2	0	0	0	1	1	2	1	0	1	1	0	2	2	0	0	0	0	0	0	1	0	0	0	0	1
347	1	0	0	0	0	0	2	2	1	0	1	0	0	0	0	1	1	1	1	1	1	0	1	2	0	0	0	0	0	2	1	1	1	0	0	1	2	0	1	1	0	0	2	2	0	2	0	0	0
348	1	2	1	0	0	0	1	1	1	0	0	1	1	1	1	0	0	0	1	0	0	0	2	2	0	1	1	1	1	2	1	0	1	1	0	2	2	0	0	0	0	0	0	2	0	0	1	0	0
349	1	1	0	0	0	0	1	2	1	0	1	0	0	0	0	0	1	2	2	0	2	0	2	2	0	0	0	2	2	1	2	0	1	1	0	2	2	0	0	0	0	0	0	1	0	0	0	0	0
350	1	0	0	0	0	0	1	1	2	0	0	1	2	2	2	0	0	1	0	2	2	0	2	2	0	0	1	1	1	2	0	2	1	0	0	0	2	0	2	2	0	0	1	2	2	0	0	0	1
351	1	0	0	0	1	1	2	2	0	0	0	0	1	0	1	0	0	2	1	1	2	1	2	2	0	0	0	0	1	2	1	1	2	0	0	2	1	0	1	1	0	1	1	2	0	0	0	0	0
352	1	2	0	0	1	1	1	2	1	0	0	1	1	1	1	0	0	1	1	1	1	0	2	2	0	0	0	1	2	2	0	1	1	2	2	2	1	0	1	1	0	0	2	2	0	0	0	0	0
353	1	0	0	0	1	1	1	1	1	0	0	0	0	0	0	0	0	0	0	2	2	0	2	2	0	0	1	1	1	2	0	0	1	1	0	1	2	1	0	0	1	1	1	2	1	2	0	0	0
354	1	2	0	0	0	0	1	2	2	0	0	2	2	2	2	0	0	1	1	0	0	0	1	1	0	0	0	0	1	2	0	2	1	2	1	2	1	1	0	0	0	1	1	2	1	1	0	0	0
355	1	1	1	0	0	0	1	1	1	0	0	1	1	1	1	0	0	0	0	2	2	0	2	2	0	0	0	1	1	2	0	1	1	1	0	2	2	0	0	0	0	0	0	1	0	0	0	0	0
356	1	1	0	0	1	1	2	2	0	0	0	1	1	1	1	0	0	0	1	1	1	1	1	2	0	0	0	1	2	2	1	0	0	1	1	1	1	0	0	0	0	1	1	1	0	1	0	0	0
357	1	0	0	0	1	1	1	2	2	0	0	1	1	1	1	0	0	1	1	1	2	1	0	0	1	1	0	0	1	2	1	1	1	2	1	2	2	0	0	0	0	0	1	2	0	2	0	0	1
358	1	2	1	0	0	0	1	1	1	0	1	1	1	1	1	0	0	0	0	2	2	0	2	2	0	0	0	0	0	2	1	2	2	1	0	2	2	0	2	2	0	1	1	1	1	1	1	0	0
359	0	2	1	0	1	1	2	2	1	0	0	1	1	0	0	0	0	0	1	0	1	1	2	2	0	1	0	0	0	2	0	1	1	2	1	2	1	1	0	0	0	0	0	2	0	0	0	0	0
360	1	2	1	0	0	0	2	2	0	0	2	1	2	1	1	0	0	1	1	1	1	0	2	2	0	0	0	2	1	2	1	2	1	2	1	2	1	1	0	0	0	0	0	1	0	0	0	0	0
361	1	1	1	0	0	0	0	1	2	0	0	0	0	0	0	0	0	1	0	2	2	1	2	2	0	1	0	0	2	2	0	1	2	1	0	1	1	1	0	0	1	0	1	2	1	0	0	1	0
362	0	1	0	0	0	0	1	1	2	0	0	0	0	0	0	0	0	0	2	0	2	0	2	2	0	0	0	1	1	1	1	2	1	0	0	1	1	0	2	2	1	2	2	2	1	1	1	0	0
363	1	1	0	0	0	0	1	1	1	0	0	1	1	1	1	0	0	0	0	2	2	0	2	2	0	0	0	1	2	2	0	2	2	0	0	0	2	0	0	0	0	1	1	2	0	2	0	0	1
364	1	0	1	0	0	0	1	1	1	1	1	0	1	1	1	0	1	1	0	2	2	1	1	1	1	1	0	0	0	1	0	1	2	1	0	2	2	0	1	1	0	0	0	2	0	1	0	0	1
365	1	1	0	0	0	0	1	2	0	0	1	1	1	1	2	0	0	0	1	1	1	1	2	2	0	0	0	0	1	2	0	0	1	1	0	1	1	0	0	0	0	1	2	2	1	1	0	0	0
366	1	0	1	0	0	0	0	0	2	0	0	0	0	0	0	0	0	1	0	2	1	0	2	2	0	1	0	1	0	0	2	1	1	2	0	2	1	0	0	0	0	1	1	2	0	0	0	1	0
367	0	2	1	0	0	0	1	2	2	0	0	1	1	1	1	0	0	0	1	1	2	1	2	2	0	0	0	0	0	2	1	0	1	0	0	2	1	0	2	2	0	0	0	2	0	1	0	0	0
368	1	2	0	0	0	0	0	1	2	0	1	0	0	0	0	0	0	0	0	2	2	1	2	2	0	0	0	0	0	2	0	2	1	2	1	2	1	1	0	0	0	0	1	2	1	1	0	1	0
369	0	1	0	0	0	0	2	2	1	0	1	0	0	0	0	0	0	1	2	0	2	0	2	2	0	0	0	0	2	2	0	1	2	0	0	0	2	0	0	0	0	0	0	2	0	0	0	0	0
370	1	0	0	0	0	0	0	0	1	0	0	1	1	1	1	0	0	0	0	2	2	1	2	2	0	0	0	2	2	1	2	0	0	2	0	2	1	0	2	2	1	0	2	2	0	0	0	0	1
371	1	1	0	0	0	0	1	0	2	0	1	0	0	0	0	0	0	1	1	1	2	0	2	2	0	0	0	0	0	1	2	1	1	1	0	2	2	0	1	1	0	1	1	2	1	1	0	0	1
372	1	1	0	0	0	0	0	1	1	0	1	0	0	0	0	0	0	0	0	2	2	0	2	2	0	1	0	0	0	1	0	1	1	1	0	2	1	0	0	0	0	1	2	2	0	0	0	0	0
373	1	0	0	0	0	0	1	1	1	0	0	0	0	0	0	1	0	1	0	2	2	0	0	1	0	0	0	2	2	2	1	1	2	0	0	2	0	0	2	1	1	0	0	2	0	0	0	0	0
374	1	1	0	0	0	0	0	0	2	0	0	0	0	0	0	0	0	0	1	1	1	0	2	2	0	0	0	0	1	2	0	1	1	2	1	2	1	1	1	0	2	0	1	2	0	0	0	0	0
375	0	2	0	0	0	0	0	2	2	0	1	0	0	0	0	0	0	1	0	2	2	0	2	2	0	0	0	2	2	2	2	0	0	1	1	1	2	0	1	1	1	0	0	2	0	0	0	0	0
376	1	1	0	0	0	0	1	1	1	0	1	0	1	0	1	0	0	0	0	1	1	0	2	2	0	0	0	0	0	2	0	0	0	1	1	1	1	0	0	0	0	0	0	2	1	1	0	0	0
377	1	1	0	0	0	0	1	2	0	0	1	0	0	0	0	0	0	0	2	0	0	0	1	1	0	0	0	1	1	2	1	2	2	1	0	2	2	0	2	2	1	0	1	2	1	0	0	0	0
378	0	0	0	0	1	1	2	2	1	0	0	1	1	1	1	0	0	2	1	1	2	1	1	1	1	1	0	1	2	2	1	0	0	1	0	1	1	0	1	1	0	1	1	2	0	0	0	0	0
379	1	2	0	0	0	0	0	1	1	0	1	0	0	0	0	0	0	1	0	2	2	1	1	1	1	0	0	1	1	2	2	1	2	1	1	1	1	1	0	0	0	0	0	2	0	0	0	0	0
380	1	0	0	0	1	1	1	2	2	0	0	0	0	0	0	0	1	2	2	0	2	1	0	1	0	0	1	1	1	2	0	1	2	0	0	2	2	0	1	1	0	1	0	1	0	0	0	0	1
381	0	2	0	0	0	0	2	2	0	0	0	1	2	1	1	0	0	1	0	2	2	0	2	2	0	0	0	0	0	2	0	0	2	1	0	2	2	0	0	1	0	0	0	1	0	0	0	0	0
382	1	1	0	0	1	1	0	0	2	0	1	1	1	1	1	0	0	0	2	0	0	1	2	2	0	0	0	0	0	1	0	0	0	2	1	2	1	0	1	1	0	0	0	1	0	1	0	0	0
383	1	1	0	0	0	0	1	1	2	0	0	0	1	0	0	1	0	0	1	1	2	1	2	2	0	0	0	0	0	1	2	1	2	0	0	1	1	0	0	0	0	0	0	2	0	1	0	0	0
384	1	0	0	0	0	1	0	0	2	0	0	1	1	1	1	0	0	0	0	2	2	0	2	1	1	2	0	0	0	2	0	0	1	2	0	2	2	0	2	2	0	0	0	2	1	1	0	0	1
385	1	1	0	0	0	0	1	2	1	0	1	0	1	0	0	1	0	0	2	0	0	1	2	2	0	1	0	1	1	1	1	0	0	2	0	1	1	0	1	1	0	1	1	2	0	0	0	0	0
386	1	2	0	0	0	0	2	2	1	0	1	0	1	0	1	0	0	1	1	1	1	0	2	1	1	2	0	0	1	2	0	1	1	0	0	1	1	0	0	0	0	1	0	0	0	0	0	2	0
387	0	1	0	0	0	0	1	2	1	0	0	0	0	0	0	0	0	2	1	1	1	0	2	2	0	0	0	0	0	1	1	1	1	0	0	1	1	0	0	0	0	1	1	2	1	2	0	0	0
388	1	0	0	0	0	0	1	1	1	1	0	0	0	0	0	0	0	0	1	1	1	0	2	2	0	0	0	0	0	1	0	2	1	0	0	0	1	0	0	0	0	0	1	1	1	0	0	1	0
389	1	2	0	0	0	0	2	2	1	0	1	0	0	0	0	0	0	1	0	2	2	0	2	2	0	0	0	1	1	1	2	1	1	2	2	2	1	1	0	0	0	1	1	1	1	2	0	0	1
390	1	0	1	0	0	0	1	2	0	0	1	0	0	0	0	0	0	0	1	1	1	1	2	2	0	1	0	1	2	2	1	1	1	2	1	2	2	0	1	1	0	1	2	2	0	0	0	0	0
391	1	1	0	0	0	0	0	2	2	0	1	1	1	1	1	0	0	1	0	2	2	0	2	2	0	1	1	1	1	2	0	2	1	1	0	2	1	1	0	0	0	2	2	2	1	1	0	0	0
392	1	2	0	0	0	0	0	0	1	0	0	0	1	1	1	0	0	0	0	2	2	0	2	2	0	0	1	1	1	2	1	1	1	2	1	2	1	0	0	0	0	0	0	1	0	0	0	0	0
393	0	1	0	0	0	0	0	1	2	0	0	0	0	0	0	0	0	1	0	2	2	1	2	2	0	0	0	0	0	2	1	0	2	0	0	2	1	0	0	0	0	0	1	2	1	0	0	0	0
394	1	0	0	0	1	1	2	2	1	0	1	0	1	0	0	1	0	0	0	2	2	1	2	2	0	1	0	0	0	2	1	1	2	2	0	2	1	0	0	0	0	0	0	1	0	0	0	0	1
395	1	2	1	0	0	0	0	0	2	0	0	0	0	0	0	0	0	1	0	2	2	0	1	2	0	0	0	0	0	1	1	0	1	2	0	2	1	0	2	2	0	0	1	2	1	1	0	1	0
396	1	2	0	0	1	1	0	0	2	0	0	0	1	0	1	0	0	0	2	0	0	0	1	1	0	0	0	1	1	2	0	1	1	0	0	1	1	1	0	0	0	0	1	2	0	0	0	0	1
397	1	1	1	1	1	2	1	1	2	0	0	0	1	0	0	1	0	1	0	2	2	1	2	2	0	0	0	0	0	1	1	1	1	1	0	2	1	0	0	0	0	1	1	1	1	1	0	0	0
398	1	2	0	0	0	0	2	2	1	0	0	0	0	0	0	0	0	0	0	2	2	1	1	1	0	0	0	0	2	2	0	0	1	2	2	2	2	0	0	0	0	0	0	2	0	0	0	0	0
399	1	1	0	0	1	1	1	1	1	0	1	0	2	1	1	0	0	0	1	1	1	1	2	2	0	1	0	1	1	2	1	0	1	1	0	1	2	0	0	0	0	0	1	1	1	0	0	0	0
400	1	2	0	0	0	0	1	1	2	0	0	0	0	0	0	0	0	0	0	2	2	1	1	1	1	0	0	0	0	1	0	1	2	0	0	1	1	1	0	0	0	0	0	1	0	0	0	0	0
401	1	0	0	0	2	2	1	1	0	1	1	0	1	0	0	1	0	1	0	1	1	0	2	2	0	1	0	0	0	2	1	1	2	0	0	2	1	0	2	2	1	0	0	0	0	0	0	1	0
402	1	0	0	0	0	0	0	0	2	0	0	0	0	0	0	0	0	2	1	1	2	1	2	2	0	0	0	0	0	2	1	2	2	2	1	2	2	1	0	0	0	1	1	1	1	0	0	0	0
403	1	1	0	0	0	0	0	0	2	0	0	0	1	0	0	1	0	0	1	1	2	0	1	1	0	0	0	1	1	2	2	0	0	2	1	2	1	0	1	0	1	0	0	1	0	0	0	0	0
404	1	2	0	0	0	0	0	1	1	0	1	0	1	0	0	0	0	0	0	2	2	0	2	2	0	0	0	0	0	1	2	0	1	1	1	2	1	0	1	1	0	0	0	2	0	0	0	0	0
405	1	1	0	0	0	0	0	1	2	0	0	1	1	1	1	0	0	1	0	0	0	0	1	1	0	0	0	0	0	1	1	0	2	1	0	1	2	0	0	0	0	1	1	1	1	0	0	0	1
406	1	1	0	0	0	0	2	2	1	0	0	0	0	0	0	0	0	0	1	1	2	0	2	2	0	0	0	1	1	2	2	0	0	1	0	1	1	0	2	2	1	0	0	2	0	1	0	0	1
407	1	1	0	0	0	0	2	2	1	0	1	0	1	0	0	0	0	1	0	1	2	0	2	2	0	0	0	1	1	1	2	0	1	0	0	2	1	0	1	1	0	1	0	1	0	0	0	1	0
408	1	1	0	0	0	0	2	2	1	0	1	0	0	0	0	0	0	1	2	0	1	0	2	2	0	0	0	1	1	2	2	1	1	1	0	2	2	0	2	2	0	0	1	2	1	0	0	0	1
409	1	0	0	0	0	0	1	2	0	0	1	0	0	0	0	0	0	1	1	1	2	0	2	2	0	1	0	0	0	2	0	2	1	1	0	1	2	1	0	0	0	0	1	2	0	0	0	1	0
410	1	1	0	0	0	0	2	2	1	0	1	1	1	0	0	0	0	2	1	1	1	0	1	1	0	0	0	0	0	2	1	0	1	1	0	1	2	0	1	1	0	0	1	1	1	0	0	0	1
411	1	1	0	0	1	1	1	2	1	0	1	0	0	0	0	0	0	0	1	0	0	0	2	2	0	1	0	0	0	2	0	1	0	1	0	2	1	1	0	0	0	0	0	2	0	1	0	0	2
412	0	0	0	0	2	2	1	1	1	1	1	1	2	1	1	0	0	1	1	1	1	1	1	1	1	1	0	0	0	1	1	0	0	2	2	2	2	0	0	0	0	0	0	2	0	1	0	0	0
413	1	2	1	0	0	0	1	1	2	0	0	2	2	2	2	0	0	0	1	1	1	0	1	1	0	1	0	0	0	1	1	1	2	0	0	0	2	0	0	0	0	0	0	2	0	1	0	0	0
414	1	1	0	0	0	0	2	2	1	0	0	0	0	0	0	0	0	1	1	1	1	1	1	1	1	1	0	1	1	2	1	0	1	2	0	2	0	0	1	1	0	0	0	1	0	1	0	0	0
415	1	1	0	0	0	0	2	2	0	0	1	0	1	0	0	1	0	0	0	1	1	0	1	1	0	1	0	1	1	0	1	2	2	0	0	0	1	0	0	0	0	0	1	2	2	0	0	0	0
416	1	0	0	0	2	2	0	1	2	0	0	0	1	0	0	1	1	0	1	1	2	1	1	1	1	1	0	0	0	2	1	0	1	0	0	2	1	0	0	0	1	2	2	2	1	1	0	0	1
417	1	2	1	0	0	0	1	2	1	0	0	0	1	0	1	0	0	0	1	1	1	0	2	2	0	1	0	0	0	2	1	2	1	0	0	0	1	1	0	0	0	0	0	1	0	1	0	0	0
418	1	1	0	0	0	0	2	2	0	0	1	0	0	0	0	1	0	1	2	0	1	0	2	2	0	0	0	0	0	1	0	2	2	1	1	2	2	0	1	1	0	0	0	0	0	0	0	0	0
419	1	1	0	0	0	0	0	0	2	0	0	0	1	0	0	1	0	0	0	1	1	0	1	1	0	0	0	1	1	2	2	1	1	1	1	1	1	0	2	2	0	1	1	1	1	1	0	0	0
420	1	0	0	0	1	1	1	1	1	0	0	0	0	0	0	0	0	0	2	0	1	0	1	1	0	0	1	0	1	2	0	0	1	1	1	2	2	0	1	1	0	0	1	1	1	0	0	0	0
421	1	1	1	1	0	1	2	2	1	0	0	0	1	1	1	0	0	0	0	2	2	0	2	2	0	1	1	1	1	2	0	0	1	1	0	2	1	0	0	0	0	0	1	2	1	0	0	0	0
422	1	1	0	0	0	0	2	2	0	0	2	0	1	1	1	0	0	1	0	2	2	0	2	2	0	0	0	0	1	2	0	0	1	1	1	2	1	0	2	2	0	1	1	1	1	0	0	0	1
423	1	2	0	0	0	0	1	1	1	0	0	0	0	0	0	0	0	0	0	2	2	0	2	2	0	0	0	1	1	2	2	1	1	1	0	2	1	1	0	0	0	0	0	1	0	0	0	0	0
424	0	1	0	0	0	0	1	1	1	0	0	1	0	0	0	0	0	1	0	2	2	0	2	2	0	0	0	1	1	1	0	2	1	0	0	0	1	0	0	0	0	0	0	2	1	0	0	0	0
425	1	2	0	0	0	0	0	0	2	0	0	1	1	1	1	0	0	1	2	0	1	0	2	2	0	0	0	1	1	2	1	0	0	1	0	1	1	0	0	0	0	1	1	2	2	2	0	0	0
426	1	1	0	0	0	0	2	2	1	0	0	0	0	0	0	0	0	0	0	2	2	0	2	2	0	0	0	0	0	2	1	2	2	0	0	1	1	0	2	1	1	1	1	1	0	0	0	0	0
427	0	1	0	0	0	0	1	2	1	0	0	1	1	1	1	0	0	1	0	1	1	1	1	2	0	0	1	0	0	2	0	1	2	1	0	2	1	1	0	0	0	0	0	1	0	0	0	0	0
428	1	1	0	0	0	0	2	2	1	0	1	1	2	1	1	0	0	1	1	1	2	1	1	1	1	1	0	1	1	1	2	1	1	1	1	1	1	1	0	0	0	0	0	1	0	0	0	0	0
429	1	1	0	0	1	1	1	2	1	0	0	1	1	1	1	0	0	0	1	1	1	1	2	2	0	0	0	0	0	2	1	0	1	2	0	1	1	1	0	0	0	0	0	1	0	1	0	0	0
430	1	1	0	0	1	1	1	1	1	0	0	0	1	0	0	0	0	1	1	1	2	0	2	2	0	1	0	1	1	2	1	0	1	0	0	2	1	0	1	1	0	0	0	2	0	0	0	0	1
431	1	2	0	0	0	0	1	2	1	0	1	0	0	0	0	0	0	0	1	1	2	1	0	1	1	1	0	1	1	1	2	0	0	2	0	2	0	0	1	1	0	0	0	2	0	0	0	0	0
432	1	1	0	0	1	1	1	1	1	0	2	0	1	1	1	0	0	1	2	0	1	1	0	1	1	1	0	0	0	2	0	1	1	1	0	2	0	1	0	0	0	0	0	2	0	2	0	0	0
433	1	1	0	0	0	0	2	2	0	0	2	1	1	1	1	0	0	0	1	1	1	1	0	1	0	1	0	1	1	2	1	0	1	0	0	1	1	0	2	2	0	0	0	0	2	1	0	0	0
434	1	2	0	0	0	0	1	1	2	0	0	0	1	0	0	0	0	0	0	1	1	1	2	2	0	0	0	1	1	0	2	0	0	2	1	2	2	0	0	0	0	1	1	1	1	0	0	0	1
435	1	0	0	0	0	0	1	1	0	1	1	1	2	2	2	0	0	1	1	1	1	0	1	2	0	0	0	0	0	2	1	1	1	0	0	1	1	0	2	1	1	0	0	1	1	1	0	0	0
436	1	1	0	0	1	1	1	2	0	0	1	0	1	0	0	1	1	1	1	1	1	0	1	1	0	0	0	1	1	1	1	0	2	1	0	2	1	0	2	2	0	0	0	2	0	0	0	0	0
437	1	2	1	1	0	1	1	2	1	0	0	0	1	0	0	0	0	0	1	0	1	0	2	2	0	0	0	1	2	1	1	1	2	1	1	1	1	1	0	0	0	1	0	1	0	0	0	0	0
438	1	0	0	0	0	1	1	1	2	0	0	1	2	2	2	0	0	1	1	1	1	1	2	2	0	0	0	0	0	2	2	1	1	0	0	1	1	0	1	1	0	0	1	1	1	0	0	2	0
439	1	1	0	0	0	0	0	2	2	0	1	0	1	1	1	0	0	1	1	0	0	0	0	2	0	0	0	1	0	0	2	0	0	2	0	2	1	0	2	2	1	0	2	2	0	0	0	1	0
440	1	0	0	0	0	0	1	1	2	0	0	1	2	1	1	0	0	0	0	1	0	1	2	2	0	0	0	1	1	2	0	0	1	1	0	2	0	0	1	1	0	0	0	1	0	1	0	1	0
441	1	1	0	0	0	0	1	2	1	0	0	1	2	1	1	1	0	1	0	2	2	0	2	2	0	0	0	1	1	2	0	0	0	2	0	2	2	0	0	0	0	1	1	1	0	1	0	0	0
442	0	1	0	0	1	1	1	2	2	0	0	0	1	1	1	0	0	1	0	1	1	1	1	2	0	0	0	1	1	2	2	0	0	2	0	2	1	1	0	0	0	1	1	2	0	1	0	2	0
443	0	2	0	0	0	0	1	1	1	0	1	0	1	0	0	1	0	0	0	1	1	0	2	2	0	0	0	1	0	0	2	1	1	2	0	2	2	0	2	2	0	0	2	2	0	2	0	0	0
444	1	1	0	0	0	0	2	2	0	0	0	2	2	1	1	0	0	1	2	0	2	0	1	1	0	0	0	0	0	2	0	0	1	0	0	2	0	0	2	1	1	0	1	1	1	0	0	0	0
445	1	1	0	0	0	0	1	1	1	0	1	0	1	0	0	1	1	1	1	1	1	1	2	2	0	0	0	1	1	1	1	0	2	0	0	1	2	0	0	0	0	1	0	0	1	1	0	0	0
446	1	1	0	0	0	0	0	0	2	0	0	0	0	0	0	0	1	1	1	1	1	0	2	2	0	0	0	0	1	2	0	0	1	1	0	1	1	0	0	0	0	1	1	1	1	0	0	1	0
447	0	2	1	0	0	0	1	1	1	0	0	0	0	0	0	0	0	1	1	1	2	0	2	2	0	0	0	1	2	2	1	2	2	0	0	0	2	0	0	1	0	0	0	2	0	0	0	0	0
448	1	1	0	0	0	0	1	1	1	1	1	0	0	0	0	0	0	1	1	1	1	0	2	2	0	0	0	0	0	1	1	1	0	2	1	2	2	0	0	0	0	0	1	1	0	1	0	0	1
449	1	1	0	0	0	0	2	2	0	0	1	1	1	1	1	0	0	1	0	2	2	1	2	2	0	0	0	0	0	1	2	0	1	2	0	1	1	1	0	0	0	1	1	1	1	0	0	0	0
450	1	2	0	0	0	0	0	1	2	0	0	1	1	0	0	0	0	1	0	2	1	1	2	2	0	0	0	1	1	1	1	1	1	0	0	1	2	1	0	0	0	0	0	1	0	0	0	1	0
451	0	1	0	0	0	1	0	1	1	0	1	0	1	0	0	0	0	0	0	2	2	0	2	2	0	0	0	0	0	2	0	2	1	1	0	2	1	0	1	1	0	1	1	1	1	2	0	1	0
452	1	1	0	0	0	0	2	2	0	0	1	0	0	0	0	0	0	1	1	1	1	0	1	1	0	0	0	0	1	2	0	2	2	1	1	2	0	0	1	1	0	0	0	0	0	0	0	0	0
453	1	1	0	0	0	0	2	2	1	1	1	0	0	0	0	0	0	1	0	1	1	0	1	2	0	0	1	1	1	2	0	0	1	2	1	2	2	0	0	0	0	0	0	2	0	0	0	2	0
454	1	0	1	0	1	1	1	1	2	0	0	0	1	0	1	0	0	0	1	1	2	1	2	2	0	0	0	0	0	2	1	0	1	1	0	2	1	0	0	0	1	1	1	2	0	1	0	0	0
455	1	1	0	0	0	0	1	1	1	0	1	0	1	0	0	1	0	1	0	2	2	0	1	1	0	1	0	1	1	1	1	0	0	2	1	2	0	1	1	1	0	0	0	2	0	0	0	0	0
456	1	2	0	0	0	0	1	1	1	0	0	1	1	1	1	0	0	0	0	2	2	0	2	2	0	0	0	0	0	1	0	1	2	2	0	2	2	0	0	0	0	0	1	1	0	1	0	0	1
457	1	2	0	0	0	0	1	1	1	0	1	1	2	1	1	1	0	2	1	1	2	0	2	2	0	0	0	1	2	2	1	0	0	1	0	1	1	0	0	0	0	0	0	1	0	0	0	0	0
458	1	1	0	0	0	0	1	1	1	0	1	1	1	1	1	0	0	1	2	0	2	0	2	2	0	0	0	0	0	2	1	0	1	0	0	1	1	0	2	2	0	1	2	2	1	1	0	0	0
459	1	0	0	0	1	1	0	1	1	0	1	0	1	0	0	0	0	1	1	1	2	0	2	2	0	0	0	1	2	2	1	0	0	2	0	2	1	0	1	1	0	1	0	0	0	0	0	0	0
460	1	2	0	0	0	0	1	1	1	1	1	2	2	2	2	0	0	1	0	2	2	1	2	2	0	0	0	0	0	2	0	0	0	1	0	1	1	1	1	1	0	1	0	1	0	1	0	0	0
461	1	2	1	0	0	0	0	2	2	0	1	0	0	0	0	0	0	0	1	1	2	2	1	1	1	1	1	0	1	2	0	1	1	1	0	2	0	1	1	1	0	0	1	2	1	0	0	0	0
462	0	1	0	0	0	0	2	2	1	0	1	1	1	1	1	0	0	1	0	2	2	1	1	1	1	1	0	0	2	2	0	0	0	2	2	2	2	0	0	0	0	0	1	2	1	0	0	0	0
463	1	0	0	0	0	0	1	1	1	0	2	1	1	1	1	0	0	0	1	1	2	0	2	2	0	0	0	1	1	1	1	2	2	1	1	2	1	1	0	0	0	0	0	2	1	1	0	0	1
464	1	2	0	0	0	0	0	0	2	0	0	0	0	0	0	0	0	2	0	1	1	1	2	2	0	0	0	1	1	2	1	0	1	1	0	1	0	0	1	1	0	0	0	1	0	0	0	0	0
465	1	2	1	0	0	0	1	2	2	0	0	1	2	1	1	1	0	0	0	1	1	0	2	2	0	0	0	0	1	2	0	1	2	1	0	1	0	1	1	1	0	1	1	1	1	0	0	0	1
466	1	2	0	0	0	0	1	1	2	0	0	0	0	0	0	0	0	1	0	2	2	0	1	1	0	1	0	0	0	2	2	2	2	1	0	2	1	0	1	1	0	0	0	2	0	0	0	0	1
467	1	2	0	0	0	0	2	2	1	0	1	1	2	1	1	1	0	1	0	2	2	0	2	2	0	0	1	1	1	2	0	0	0	2	0	2	2	0	0	0	0	0	1	1	1	0	0	0	0
468	0	2	1	0	0	0	0	0	2	0	0	0	0	0	0	0	0	0	1	1	2	1	2	2	0	0	0	0	1	2	0	1	0	2	1	2	1	0	0	0	0	0	0	2	0	1	0	1	0
469	1	2	0	0	0	0	2	2	1	0	0	1	1	1	1	0	1	1	2	0	1	0	2	2	0	0	0	0	0	2	1	1	1	2	2	2	1	0	1	1	0	0	0	2	0	0	0	0	1
470	1	2	0	0	0	0	1	2	1	0	1	1	1	1	1	0	0	0	1	1	1	1	2	2	0	0	0	0	2	2	0	0	2	1	0	2	1	0	2	2	0	1	1	2	1	0	0	1	0
471	1	1	0	0	0	0	1	1	1	1	1	1	1	1	1	0	0	2	1	1	2	1	1	1	1	1	0	1	2	2	0	0	0	2	0	2	2	0	0	0	0	0	0	2	1	0	0	1	0
472	1	1	0	0	0	0	0	1	2	0	0	0	1	0	0	1	0	0	0	1	1	1	2	2	0	0	0	1	1	2	1	0	0	2	2	2	1	0	0	0	0	1	0	1	0	0	0	1	0
473	1	1	0	0	0	0	0	0	2	0	0	1	1	1	1	0	1	1	0	2	2	0	2	2	0	0	0	0	1	2	0	0	0	1	1	1	1	1	0	0	0	0	0	1	0	1	0	0	1
474	1	2	1	0	0	0	1	1	1	0	1	1	1	0	0	0	0	0	1	1	2	0	2	2	0	0	0	0	0	2	0	0	1	1	0	1	1	0	0	0	0	1	0	0	0	0	1	0	0
475	1	2	0	0	0	0	2	2	1	0	0	0	1	1	1	0	0	0	1	0	0	0	2	2	0	0	0	0	0	2	0	0	1	1	0	2	2	0	1	1	0	1	1	2	1	2	0	1	0
476	1	1	0	0	1	1	2	2	1	0	1	1	2	0	0	0	0	0	1	0	1	0	0	2	0	0	0	0	0	2	0	1	0	2	2	2	1	1	0	0	0	0	1	2	0	1	0	0	0
477	0	1	0	0	1	1	1	2	2	0	0	0	1	0	0	1	0	0	0	1	1	0	1	2	0	0	0	0	1	2	0	0	1	2	0	2	1	1	0	0	0	0	0	2	0	0	0	0	0
478	1	2	1	0	0	0	0	0	2	0	1	1	1	1	1	0	0	0	1	1	2	1	1	2	0	0	0	0	0	1	0	0	1	0	0	2	1	0	1	1	0	0	1	2	1	0	0	1	1
479	1	2	0	0	0	0	1	1	1	0	0	1	2	2	2	0	0	1	1	1	2	0	2	2	0	0	0	1	1	1	2	0	0	2	1	2	2	0	0	0	0	0	1	1	0	1	0	0	1
480	1	1	0	0	0	0	0	1	2	0	1	1	1	2	1	0	0	0	1	1	2	0	2	2	0	0	0	1	2	2	1	1	1	0	0	1	1	0	0	0	0	0	0	0	0	0	0	0	1
481	1	2	0	0	0	0	0	0	2	0	0	0	1	1	0	0	0	0	1	1	2	1	2	2	0	0	0	0	1	2	0	1	1	1	1	1	1	0	1	0	1	0	1	1	1	0	0	0	0
482	1	2	1	0	0	0	2	2	1	0	0	0	1	0	0	1	0	1	2	0	1	0	1	2	0	0	1	0	0	2	0	0	2	1	0	2	2	0	2	2	1	0	1	1	1	0	0	1	0
483	1	0	0	0	2	2	1	1	2	0	0	0	0	0	0	0	0	0	2	0	2	0	1	1	0	0	0	0	1	2	0	0	1	2	0	2	1	0	1	0	1	0	0	2	0	1	0	0	0
484	1	2	0	0	0	0	0	0	2	0	0	1	1	1	1	0	0	0	0	2	2	0	1	1	0	1	0	0	0	2	2	0	1	2	1	2	2	0	0	0	0	0	0	0	0	1	0	0	0
485	1	2	1	0	0	0	1	1	2	0	0	1	1	1	2	0	0	0	1	1	2	0	2	2	0	0	0	0	0	2	1	1	1	1	0	2	0	1	1	1	0	0	2	2	0	0	0	1	1
486	1	2	1	0	0	0	0	1	2	0	1	0	1	0	0	1	0	2	2	0	0	0	2	2	0	0	0	1	2	1	1	1	1	2	1	2	0	0	1	1	0	1	1	1	0	0	0	0	1
487	1	2	1	0	1	1	1	1	1	0	1	0	0	0	0	0	0	0	1	1	2	0	2	1	1	2	0	1	1	2	1	0	1	1	0	2	1	1	0	0	0	0	0	1	0	0	0	0	0
488	1	1	0	0	1	1	1	1	2	0	0	0	1	0	1	0	1	1	1	1	1	0	2	2	0	0	0	2	1	2	1	2	2	1	0	2	0	0	2	2	1	0	0	0	0	0	0	0	1
489	1	1	0	0	0	0	1	1	1	0	0	0	0	0	0	0	0	0	0	2	2	1	2	2	0	0	0	1	1	2	2	1	1	1	1	1	1	0	0	0	0	1	1	2	1	1	0	0	1
490	1	1	0	0	0	0	0	1	1	0	1	1	2	2	2	0	0	0	0	1	1	0	2	2	0	1	0	1	1	1	2	2	2	2	1	2	1	1	0	1	0	0	0	1	0	0	0	0	0
491	1	2	0	0	0	0	2	2	1	0	1	0	1	0	0	1	0	0	1	0	1	0	2	2	0	0	0	0	2	2	0	0	1	1	1	2	0	1	1	1	0	0	1	1	1	0	0	0	0
492	1	2	0	0	0	0	1	2	1	0	0	1	2	2	2	0	0	1	0	2	2	0	2	2	0	0	0	0	0	2	1	1	1	2	0	2	0	1	1	1	0	0	0	2	0	0	0	0	1
493	1	2	0	0	0	0	1	0	2	0	1	0	2	0	0	1	0	2	1	1	2	1	2	2	0	0	1	2	2	2	1	1	1	0	0	1	1	1	0	0	1	1	0	1	0	0	0	0	0
494	1	0	0	0	1	1	0	0	2	0	1	0	0	0	0	0	0	0	1	1	2	0	2	2	0	0	0	1	1	2	0	1	1	1	0	2	1	0	2	2	0	0	0	1	0	0	1	0	1
495	1	2	1	0	0	0	1	1	1	0	0	0	1	0	0	1	0	0	0	2	2	1	2	2	0	0	0	0	0	2	1	0	0	2	1	1	1	0	0	0	0	0	0	1	0	0	0	0	1
496	1	1	0	0	0	0	1	1	2	0	0	0	0	0	0	0	0	1	1	1	2	1	2	2	0	0	0	0	1	2	0	2	2	1	0	2	1	0	1	1	0	1	1	1	1	0	0	0	0
497	1	0	0	0	1	1	1	1	2	0	0	0	1	1	1	0	0	0	0	2	2	1	1	1	0	1	0	1	1	0	1	1	2	2	0	2	1	1	0	0	0	0	0	2	0	0	0	0	1
498	0	1	0	0	1	1	0	0	2	0	0	1	1	1	1	0	0	0	0	1	1	0	2	2	0	0	0	1	2	2	0	0	1	1	1	1	1	1	0	0	0	0	0	1	0	0	0	0	0
499	1	0	0	0	0	0	2	2	1	0	0	1	2	1	1	1	1	1	1	1	1	0	2	2	0	0	0	0	0	2	0	0	1	1	0	2	1	0	2	2	0	0	1	1	1	0	0	0	0
500	1	1	0	0	0	0	2	2	1	0	0	0	1	0	1	0	0	1	1	1	1	0	1	1	0	0	0	0	1	2	0	0	0	2	1	2	1	1	0	0	0	0	0	1	0	0	0	0	0
501	1	2	0	0	0	0	2	2	1	0	0	0	1	0	1	0	0	1	1	1	1	1	2	2	0	0	0	1	1	1	2	0	1	0	0	1	0	1	1	1	0	0	0	1	0	1	0	1	0
502	1	1	0	0	1	1	1	1	2	0	0	1	2	2	2	0	0	1	0	1	1	0	2	2	0	0	1	1	1	1	1	0	0	1	1	1	2	0	0	1	0	0	1	1	1	0	0	0	1
503	1	0	0	0	2	2	1	1	2	0	0	0	1	0	0	1	0	1	1	1	2	1	2	2	0	0	0	1	0	0	2	0	0	2	1	2	2	0	1	1	0	0	0	2	0	0	0	0	0
504	1	0	0	0	0	0	1	1	1	1	1	0	0	0	0	0	0	1	0	0	0	1	2	2	0	0	0	0	1	2	0	0	2	1	0	1	1	1	1	1	0	0	1	2	1	1	0	0	0
505	0	2	0	0	0	0	1	2	2	0	0	0	1	0	0	1	0	0	0	2	2	0	2	2	0	0	0	0	0	1	2	0	2	1	0	2	1	1	0	0	0	0	1	2	1	0	0	1	0
506	1	2	0	0	0	0	1	1	1	0	0	0	0	0	0	0	0	1	1	1	1	1	2	2	0	0	0	2	2	1	1	0	0	1	1	2	2	0	0	0	0	0	1	1	1	0	0	0	0
507	1	1	0	0	0	0	1	1	1	0	1	0	1	0	0	1	0	0	1	1	2	0	2	2	0	0	0	0	1	2	0	2	1	1	0	2	2	0	0	0	0	1	0	1	1	1	0	1	0
508	0	2	0	0	0	0	0	0	2	0	0	0	0	0	0	0	0	0	1	1	2	1	2	2	0	0	0	1	1	1	1	0	0	2	2	2	1	1	0	0	0	0	0	2	0	0	0	0	0
509	1	2	0	0	0	0	2	2	0	0	0	1	1	1	1	0	0	1	1	1	1	0	2	2	0	0	0	0	0	2	0	1	0	2	0	2	1	1	0	0	0	1	1	2	1	0	0	0	0
510	1	2	1	0	0	0	1	1	1	0	1	0	0	0	0	0	0	1	1	0	0	1	2	2	0	1	0	1	2	1	1	1	1	1	1	1	2	0	0	0	0	1	0	0	0	1	0	0	0
511	0	0	0	0	1	1	1	1	2	0	0	0	1	0	0	1	0	1	0	2	2	0	1	1	0	0	0	0	0	2	2	0	0	2	1	2	2	0	0	0	0	0	0	1	0	0	0	1	0
512	1	1	0	0	1	1	1	1	1	0	0	1	1	1	1	0	0	0	1	1	1	1	2	2	0	0	0	0	0	2	1	0	2	1	0	2	2	0	0	1	0	0	0	2	0	2	0	0	0
513	1	1	0	0	0	0	2	2	1	0	0	0	1	0	1	0	0	0	1	1	2	0	2	2	0	0	1	0	0	1	1	1	2	2	1	2	2	0	0	0	0	0	0	2	0	0	0	0	0
514	1	1	0	0	1	1	1	2	1	0	1	0	2	1	1	1	0	1	0	1	1	1	1	2	0	0	0	2	2	2	0	1	1	1	0	2	1	0	0	0	1	0	1	2	1	0	0	0	0
515	1	2	0	0	0	0	1	2	2	0	0	0	0	0	0	0	0	1	1	1	2	0	2	2	0	0	0	0	1	2	1	2	1	2	1	2	1	0	1	1	0	1	0	0	0	0	0	1	0
516	1	0	0	0	2	2	2	2	1	0	0	0	0	0	0	0	0	0	0	2	2	2	2	2	0	0	0	2	2	1	2	1	2	1	0	2	1	0	0	0	0	0	1	2	1	0	0	0	0
517	1	2	0	0	0	0	1	2	1	0	1	0	0	0	0	0	0	1	0	1	1	1	2	2	0	1	0	1	1	2	2	1	1	1	0	2	1	1	1	1	0	0	1	2	1	0	0	0	1
518	1	1	0	0	1	1	0	1	1	0	1	0	2	0	0	1	0	0	0	1	1	0	1	1	1	1	0	0	0	2	0	0	2	0	0	1	0	0	2	2	1	0	1	2	2	0	0	0	1
519	1	0	0	0	0	0	0	1	2	0	0	1	1	1	1	0	0	0	0	2	2	0	2	2	0	0	1	0	0	1	0	0	1	1	0	2	2	0	0	0	0	1	1	2	0	0	0	0	0
520	1	2	0	0	0	0	0	1	1	0	1	1	2	2	2	0	0	0	1	1	2	1	2	2	0	0	0	0	1	2	0	0	1	0	0	2	1	0	2	2	1	0	0	1	0	0	0	0	0
521	0	0	0	0	1	1	2	2	1	0	1	0	0	0	0	0	0	0	0	2	2	1	2	2	0	0	0	1	1	2	0	1	2	0	0	2	1	0	1	1	0	0	0	2	1	1	0	1	0
522	0	1	0	0	0	0	0	1	2	0	1	1	2	1	1	0	0	0	1	0	0	0	2	2	0	0	0	0	2	2	0	1	2	1	0	2	2	1	0	0	0	0	0	2	0	2	0	1	0
523	1	0	0	0	1	1	2	2	0	0	0	0	2	0	0	1	1	1	0	1	1	0	2	2	0	0	1	1	1	2	0	1	2	1	0	1	0	0	2	1	1	0	1	2	1	0	0	0	1
524	0	0	0	0	0	0	2	2	1	0	0	1	2	1	1	0	1	1	1	0	1	2	0	1	1	1	0	1	1	2	1	0	1	0	0	1	2	0	0	0	0	0	1	1	1	0	0	0	0
525	0	2	0	0	0	0	1	1	2	0	0	0	0	0	0	0	0	0	0	2	2	1	1	1	1	1	0	1	1	2	2	0	1	0	0	1	1	1	0	0	0	0	0	1	1	1	0	0	1
526	0	1	0	0	0	0	1	2	2	0	0	0	1	0	0	1	0	0	1	1	2	0	2	2	0	0	0	0	0	2	1	0	0	2	1	2	1	1	0	0	0	1	1	2	1	0	0	0	0
527	1	0	0	0	1	1	0	1	2	0	0	0	0	0	0	0	0	1	0	2	2	1	1	1	1	1	0	0	1	2	0	1	1	0	0	0	1	0	1	0	1	0	0	2	0	1	0	0	0
528	0	2	1	0	0	0	0	1	2	0	0	0	1	1	1	0	0	2	1	1	2	1	1	1	1	1	0	0	1	2	0	0	1	1	0	2	2	0	1	1	0	0	0	2	0	0	0	0	2
529	1	1	0	0	0	0	1	2	0	0	1	0	2	1	1	1	0	0	0	1	1	1	2	2	0	0	0	0	0	2	0	2	1	2	1	2	1	0	0	0	0	0	0	2	1	0	0	0	0
530	1	0	0	0	1	1	1	1	1	0	1	0	0	0	0	0	0	1	0	2	2	0	2	2	0	1	1	2	2	2	1	0	2	0	0	2	2	0	0	1	0	0	0	2	1	1	0	0	0
531	1	0	0	0	0	0	1	0	2	0	1	0	0	0	0	0	0	0	2	0	1	0	2	2	0	0	0	0	1	2	0	2	2	0	0	0	1	0	2	1	1	1	1	1	1	0	0	0	0
532	0	1	0	0	0	0	2	2	0	0	0	0	0	0	0	0	0	0	2	0	0	0	2	2	0	0	0	1	1	2	0	0	0	1	1	1	1	0	1	1	0	1	0	1	0	0	0	0	0
533	1	2	0	0	0	0	1	1	0	0	0	0	0	0	0	0	0	1	0	2	1	1	2	2	0	0	0	1	2	2	1	0	0	1	1	1	1	1	1	1	0	0	1	1	1	1	0	0	1
534	1	2	0	0	0	0	0	0	2	0	0	0	0	0	0	0	0	0	0	1	1	0	2	2	0	1	0	0	1	2	1	2	2	0	0	1	2	0	0	0	0	0	1	2	0	2	0	0	0
535	1	2	0	0	0	0	1	1	2	0	0	1	1	1	2	0	0	1	0	2	2	0	2	2	0	0	0	0	0	2	1	1	1	0	0	1	1	0	0	0	0	1	1	1	1	0	0	1	0
536	1	1	0	0	1	1	1	1	1	0	1	0	1	0	1	0	0	0	2	0	1	1	2	2	0	0	1	0	1	2	0	1	2	0	0	0	2	0	0	0	0	1	1	1	1	1	0	0	0
537	1	2	1	0	0	0	1	1	2	0	0	0	1	0	0	0	0	0	2	0	1	0	1	1	1	1	0	1	1	0	1	0	1	0	0	1	1	0	0	0	0	0	1	2	0	0	0	0	0
538	1	1	0	0	1	1	2	2	1	0	1	0	1	0	0	0	0	1	1	0	0	0	2	2	0	0	0	0	0	2	1	1	1	0	0	1	2	0	2	2	0	0	0	1	0	0	0	0	0
539	1	2	0	0	0	0	1	1	1	0	1	0	1	0	0	0	0	1	0	2	2	0	2	2	0	0	0	0	1	2	0	0	1	2	2	2	2	0	0	0	0	1	1	1	1	2	0	0	0
540	0	1	0	0	0	0	1	2	2	1	1	0	0	0	0	0	0	0	1	1	2	1	2	2	0	0	0	0	0	2	0	0	1	2	1	1	1	0	0	0	0	0	0	1	0	0	1	0	1
541	1	0	0	0	0	0	1	1	1	0	0	0	0	0	0	0	0	1	2	0	2	0	1	2	0	1	0	0	0	2	0	0	1	1	0	2	1	0	0	0	0	0	0	1	0	1	0	0	0
542	1	1	0	0	1	1	0	0	2	0	0	0	1	0	0	1	1	1	1	0	1	0	2	2	0	0	0	0	0	2	0	0	1	2	2	2	1	0	1	1	0	0	0	0	0	0	0	0	0
543	0	2	0	0	0	0	2	2	1	0	0	0	1	0	0	1	0	1	0	2	2	0	2	2	0	0	0	2	2	1	1	2	1	1	0	1	1	0	0	0	0	1	0	1	0	0	0	0	0
544	1	1	1	0	0	0	1	1	2	0	0	0	2	1	1	1	1	2	2	0	2	0	2	2	0	1	0	0	0	1	2	1	2	1	1	1	1	1	0	0	0	0	1	2	1	0	0	0	0
545	1	1	1	1	0	1	2	2	2	0	1	1	2	1	1	0	0	1	0	2	2	0	1	1	1	2	0	0	0	1	1	1	2	0	0	0	0	0	2	1	1	0	0	1	0	1	0	0	0
546	1	2	0	0	0	0	2	2	1	0	0	0	0	0	0	0	0	2	1	1	1	0	2	2	0	0	0	0	0	1	0	2	2	0	0	1	1	0	0	0	0	0	2	2	0	0	0	0	0
547	1	1	0	0	0	0	0	0	2	0	1	0	0	0	0	0	0	1	0	2	2	1	2	2	0	0	0	1	0	0	2	0	0	1	0	2	1	1	0	0	0	0	0	2	0	0	0	0	2
548	0	2	0	0	0	0	1	1	1	1	1	0	0	0	0	0	0	0	1	1	1	0	2	2	0	0	0	1	1	2	2	0	1	1	1	1	2	0	0	0	0	0	0	1	0	0	0	0	0
549	1	1	0	0	1	1	0	1	2	0	1	1	1	1	1	0	0	1	1	1	1	0	2	2	0	0	0	0	0	1	2	0	2	1	0	2	2	0	0	0	0	0	0	1	0	0	0	0	1
550	1	0	0	0	0	0	2	2	1	0	1	2	2	1	1	0	0	0	1	1	2	0	1	1	0	0	0	1	1	1	2	1	0	2	1	2	1	0	0	0	0	0	0	1	0	0	0	0	0
551	1	1	0	0	0	0	0	0	2	0	1	0	0	0	0	1	0	0	0	1	1	1	2	2	0	0	0	0	0	1	1	0	0	2	1	2	2	0	2	2	0	1	1	2	1	2	0	1	0
552	1	1	0	0	0	0	1	1	2	0	1	2	2	2	2	0	0	0	0	1	1	1	1	1	1	1	0	1	2	2	1	1	1	1	1	1	2	0	0	0	0	0	0	2	0	1	0	0	0
553	1	1	0	0	0	0	1	1	1	0	0	1	2	1	1	1	0	1	2	0	2	1	2	2	0	0	0	2	2	1	2	2	2	2	1	2	1	0	0	0	0	1	1	2	1	2	0	0	0
554	1	1	0	0	1	1	1	2	2	0	0	0	0	0	0	0	0	1	1	1	2	1	2	2	0	0	0	0	0	2	1	0	0	2	1	1	0	0	2	2	0	0	0	2	0	0	0	0	0
555	1	2	0	0	0	0	1	2	1	0	1	1	1	0	0	0	0	0	0	2	2	0	2	2	0	0	0	0	0	2	1	0	0	2	1	2	1	0	1	0	1	0	0	1	0	1	0	0	0
556	1	2	1	0	0	0	1	1	0	0	0	1	2	2	2	0	0	1	0	2	2	0	2	2	0	0	0	0	0	1	0	0	1	2	0	2	0	0	1	1	0	1	1	2	1	0	0	0	0
557	1	0	0	0	1	1	2	2	1	0	0	0	1	0	0	1	0	1	2	0	2	1	2	2	0	0	0	0	0	2	0	0	2	1	0	2	1	1	0	0	0	1	1	1	0	1	0	0	1
558	0	1	0	0	0	0	1	1	2	0	0	1	1	1	1	0	0	1	1	0	0	1	2	2	0	1	0	0	0	2	1	1	1	2	1	2	1	1	1	1	1	1	1	2	0	0	0	0	0
559	1	0	0	0	1	1	2	2	0	0	0	0	0	0	0	0	0	0	2	0	1	1	2	2	0	0	0	0	1	2	1	1	0	1	0	1	1	0	1	1	0	0	1	1	1	0	0	0	1
560	1	2	0	0	1	1	1	1	2	0	1	0	0	0	0	0	0	1	1	1	2	1	1	1	0	0	1	0	0	2	1	2	2	0	0	1	1	0	0	0	0	0	0	1	0	0	0	0	0
561	1	1	0	0	1	1	2	2	0	0	1	1	1	0	0	0	0	0	1	1	2	0	1	1	0	1	0	0	2	2	0	0	0	2	0	2	2	0	0	0	0	0	1	2	1	0	0	0	1
562	0	2	0	0	0	0	1	1	2	0	0	0	0	0	0	0	0	1	0	2	2	0	2	2	0	0	1	0	0	2	0	1	1	1	1	1	2	0	2	2	0	1	1	1	1	0	0	1	1
563	1	1	0	0	1	1	1	1	2	0	0	0	0	0	0	0	0	0	0	2	2	1	1	2	0	0	0	1	2	1	1	1	0	2	1	2	1	0	1	1	0	1	1	2	1	0	0	0	0
564	1	0	0	0	1	1	0	0	2	0	0	0	1	0	0	1	0	1	1	1	2	1	1	2	0	0	0	0	1	2	0	1	2	0	0	1	1	1	0	0	0	0	0	0	0	0	0	1	0
565	0	1	0	0	1	1	1	2	1	0	1	1	1	1	1	0	0	0	1	1	2	0	2	2	0	0	0	0	0	1	2	0	1	2	2	2	1	0	0	0	0	0	0	1	0	0	0	0	1
566	1	0	1	0	0	0	2	2	0	0	2	2	2	2	2	0	0	1	1	1	1	0	2	2	0	0	1	0	0	2	1	1	1	0	0	0	1	0	1	0	1	0	0	1	0	1	0	0	0
567	1	1	0	0	0	0	1	1	1	0	2	0	1	1	1	0	0	1	0	2	2	0	1	1	0	0	0	1	1	2	2	1	1	1	0	2	1	0	0	0	0	1	0	0	0	0	0	0	0
568	1	2	0	0	0	0	1	1	1	0	0	0	0	0	0	0	0	0	1	1	2	0	2	2	0	0	0	1	1	2	2	1	1	1	0	1	2	1	0	0	0	0	0	2	0	0	0	0	0
569	1	2	0	0	0	0	1	1	1	0	1	2	2	2	2	0	0	1	1	1	2	0	2	2	0	1	0	0	0	2	0	1	1	0	0	1	1	1	0	0	0	1	1	1	1	0	0	0	0
570	1	2	1	0	0	0	2	2	1	0	1	0	0	0	0	0	1	1	0	2	2	1	1	2	0	0	0	0	1	2	0	0	1	1	1	2	1	0	0	0	0	0	0	2	0	0	0	0	0
571	1	1	0	0	0	0	1	2	1	0	0	0	2	1	2	0	0	1	0	2	2	0	2	2	0	0	0	0	0	1	0	0	1	1	1	2	1	0	1	1	0	0	0	2	1	1	0	0	0
572	1	2	1	0	0	0	2	2	2	0	0	1	2	2	2	0	0	0	1	1	2	0	2	2	0	0	0	1	2	1	1	1	1	1	0	2	2	1	0	0	0	1	1	2	1	0	0	0	0
573	1	1	2	0	0	0	2	2	0	0	1	0	0	0	0	0	0	0	0	2	2	1	1	1	1	1	0	1	1	0	1	1	2	2	0	2	2	0	0	0	0	0	0	2	0	0	0	0	0
574	1	1	0	0	0	0	1	1	2	0	1	2	2	1	1	0	0	0	2	0	0	0	2	2	0	0	0	0	1	2	0	0	0	1	1	1	0	0	2	1	1	1	0	0	0	0	0	0	0
575	1	1	0	0	0	0	1	1	1	0	0	1	1	1	1	0	0	0	1	1	2	0	2	2	0	0	0	0	0	1	2	1	1	1	0	1	2	0	0	0	0	2	2	2	1	1	0	0	0
576	1	1	0	0	0	0	2	2	1	0	1	0	1	0	0	1	0	1	1	1	2	0	2	2	0	0	0	0	1	2	1	0	1	0	0	1	2	0	0	0	0	0	0	1	0	0	0	0	0
577	1	1	0	0	0	0	1	1	1	0	0	0	1	0	0	1	0	0	1	1	2	1	2	2	0	0	0	0	1	2	1	2	2	0	0	1	1	0	0	0	0	0	1	1	0	1	0	0	0
578	0	0	0	0	1	1	1	1	1	0	1	0	0	0	0	0	0	1	1	1	1	0	1	1	0	1	0	0	0	2	1	0	1	1	0	1	1	0	1	1	0	0	1	2	1	1	0	0	0
579	1	1	0	0	0	0	0	0	2	0	1	1	1	1	1	0	0	0	1	1	1	0	2	2	0	0	0	1	1	2	0	1	2	1	0	2	1	0	0	0	0	1	1	1	1	1	0	1	0
580	1	1	0	0	0	0	2	2	1	0	1	0	0	0	0	0	0	0	0	2	2	1	2	2	0	0	0	2	2	1	2	1	1	1	0	2	1	1	1	1	1	0	2	2	0	1	0	0	0
581	1	1	0	0	0	0	0	1	1	0	1	0	2	1	2	0	0	1	0	1	1	1	0	1	0	0	0	0	0	2	0	2	1	1	0	0	2	0	0	0	0	0	0	1	0	1	0	0	0
582	1	1	0	0	0	0	1	1	1	0	1	0	1	0	0	1	1	1	0	2	2	0	2	2	0	0	0	0	0	2	1	2	1	2	1	2	1	0	2	2	0	0	0	1	0	0	0	0	0
583	1	1	0	0	0	0	2	2	1	0	0	1	2	2	2	0	0	1	1	0	0	0	2	2	0	0	0	1	2	2	1	0	0	2	1	2	1	0	0	0	0	0	0	2	0	0	0	0	0
584	1	1	0	0	0	0	0	1	1	0	0	1	1	1	1	0	0	0	0	2	1	0	2	2	0	0	0	1	1	2	2	0	1	1	0	2	2	0	2	2	0	0	0	0	0	0	0	0	0
585	1	0	0	0	0	0	1	2	1	0	0	1	1	0	0	0	0	1	0	1	1	0	2	2	0	0	0	1	1	2	0	0	1	0	0	2	2	0	0	0	0	0	0	2	0	0	0	0	1
586	1	2	0	0	0	0	0	0	1	0	0	1	1	1	1	0	0	1	0	1	1	1	2	2	0	0	0	1	1	2	1	0	0	2	2	2	1	0	1	1	0	0	0	2	0	0	0	0	0
587	1	1	0	0	0	0	1	1	2	0	0	1	1	1	1	0	0	0	0	1	1	0	1	2	0	0	0	2	2	2	1	0	0	0	0	1	2	0	0	0	0	0	1	2	0	1	0	0	1
588	1	2	0	0	0	0	1	1	2	0	0	0	0	0	0	0	0	1	1	1	2	0	1	2	0	0	0	1	2	2	0	0	1	1	0	2	0	1	1	1	0	0	0	1	0	0	0	0	0
589	1	2	0	0	0	0	2	2	2	0	0	0	1	0	0	1	0	1	1	1	2	1	1	2	0	0	0	0	1	2	0	0	1	2	0	2	2	1	0	0	1	1	1	1	1	0	0	0	0
590	1	1	0	0	0	0	1	1	1	1	1	1	1	1	1	0	1	2	1	1	2	1	2	2	0	0	0	2	2	2	2	0	1	1	0	2	0	0	2	2	1	1	1	2	0	0	0	0	0
591	1	0	0	0	0	0	1	1	2	0	1	0	0	0	0	0	0	0	0	2	2	1	1	1	1	1	0	1	1	2	1	1	1	1	0	2	1	0	2	2	0	0	1	1	0	0	0	0	0
592	1	2	0	0	0	0	1	2	2	0	0	0	0	0	0	0	0	0	1	1	2	0	2	2	0	0	0	0	1	2	0	0	0	2	2	2	2	0	0	0	0	0	2	2	1	1	0	0	0
593	0	0	0	0	1	1	0	0	2	0	1	1	2	1	1	1	0	0	2	0	0	0	2	2	0	0	0	2	2	2	1	1	1	0	0	2	1	1	0	0	0	1	1	2	1	2	0	0	2
594	1	0	1	0	0	0	1	1	1	0	1	0	1	1	1	0	0	0	0	1	1	0	2	2	0	0	0	2	1	2	1	0	0	2	0	2	0	0	1	1	0	0	0	2	0	1	0	1	0
595	1	2	0	0	0	0	2	2	1	0	0	1	2	1	1	1	0	0	1	1	2	0	2	2	0	0	0	0	0	2	0	0	0	2	0	2	2	0	0	0	0	0	0	1	0	0	1	0	0
596	1	1	1	0	0	0	1	2	1	0	0	2	2	2	2	0	0	2	2	0	0	0	2	2	0	0	0	0	1	1	0	1	1	0	0	1	0	0	2	2	1	1	1	2	1	0	0	0	0
597	1	2	0	0	0	0	2	2	1	1	1	1	2	2	2	0	0	1	0	2	2	0	2	2	0	0	1	0	1	2	0	0	1	2	0	2	1	0	1	0	1	0	1	2	0	2	0	0	0
598	1	0	0	0	0	0	2	2	2	0	1	0	1	0	0	0	0	0	1	1	2	0	2	2	0	0	0	1	2	2	0	2	2	0	0	1	2	0	1	1	0	0	0	2	0	0	0	1	0
599	1	0	0	0	1	1	1	1	2	0	0	1	2	2	2	0	1	1	1	0	1	0	2	2	0	1	0	0	0	2	1	1	1	1	0	2	2	0	2	2	0	0	0	2	0	0	0	0	0
600	1	0	1	0	0	0	0	1	1	0	0	0	0	0	0	0	1	1	0	2	2	0	2	2	0	1	0	0	0	2	0	0	0	1	1	2	1	0	0	0	0	0	0	0	0	0	0	0	1
601	1	1	0	0	1	1	1	2	2	0	1	1	2	2	2	0	0	0	0	1	1	0	2	2	0	0	0	0	0	2	0	0	1	2	0	2	2	0	1	1	0	0	1	2	1	0	0	0	0
602	1	1	0	0	0	0	2	2	1	0	1	0	0	0	0	0	0	1	1	1	1	1	1	1	1	2	0	0	0	1	1	0	2	1	0	2	0	0	2	1	1	0	2	2	1	1	0	0	0
603	1	1	0	0	1	1	1	1	1	0	1	1	1	1	1	0	0	0	1	0	1	1	2	2	0	0	0	0	0	1	1	1	2	0	0	2	2	0	1	1	0	1	1	1	1	1	0	0	1
604	1	2	0	0	0	0	2	2	0	0	0	0	0	0	0	0	0	0	0	2	2	0	2	2	0	0	0	0	2	2	0	1	1	2	0	2	2	0	0	0	0	0	0	1	0	0	0	0	0
605	0	2	0	0	0	0	1	1	2	0	0	0	1	0	0	0	0	0	0	2	2	0	2	2	0	1	0	0	0	2	1	2	1	2	1	2	2	0	1	1	0	0	1	2	1	1	0	0	1
606	1	1	0	0	0	0	1	2	2	0	0	1	2	1	2	0	0	0	0	2	2	1	2	2	0	0	0	1	1	2	1	1	1	0	0	1	0	0	1	1	0	1	1	2	1	2	0	1	0
607	0	2	0	0	0	0	2	2	1	0	1	1	1	1	1	0	0	1	0	2	2	1	2	2	0	1	0	0	0	1	1	1	1	0	0	1	2	0	0	0	0	0	1	2	0	2	0	0	0
608	1	2	0	0	0	0	0	0	2	0	0	0	2	2	2	0	0	0	0	2	2	0	2	2	0	0	0	0	0	2	1	1	2	0	0	1	0	1	0	0	0	0	0	2	0	0	0	0	0
609	1	1	0	0	0	0	1	2	1	0	1	0	1	1	1	0	0	0	1	1	2	0	2	2	0	0	0	2	2	2	2	1	0	2	1	2	1	0	1	1	0	0	1	1	1	0	0	0	1
610	1	2	0	0	0	0	2	2	1	0	2	0	0	0	0	0	0	1	0	2	2	0	2	2	0	0	0	1	2	2	1	2	1	2	1	2	1	1	0	0	0	0	0	2	0	0	0	0	0
611	1	1	1	0	0	0	1	2	2	0	0	0	1	0	0	1	0	0	2	0	0	0	2	2	0	0	0	1	1	2	1	0	2	1	0	2	1	0	2	2	0	1	1	1	1	0	0	1	0
612	1	1	0	0	1	1	2	2	1	0	1	0	1	0	1	0	0	1	2	0	1	1	2	2	0	0	0	0	0	1	0	1	1	1	0	2	2	0	0	0	0	0	1	1	0	0	0	1	0
613	1	1	0	0	0	0	1	2	1	0	0	0	1	0	0	1	0	1	1	1	2	0	1	1	0	1	0	0	0	2	0	0	2	0	0	1	1	0	0	0	0	0	2	2	0	2	0	0	1
614	0	2	0	0	0	0	1	2	1	0	0	0	1	1	0	0	0	0	1	1	2	1	1	2	0	0	0	0	1	2	1	0	0	1	0	1	2	0	1	1	0	0	0	2	0	0	0	0	0
615	1	1	0	0	0	0	2	2	1	0	0	0	0	0	0	1	0	1	0	1	1	1	1	1	1	1	0	1	1	2	2	0	1	1	0	2	1	1	0	0	0	0	0	0	0	0	0	0	1
616	1	1	0	0	0	0	0	1	2	0	0	1	2	2	2	0	0	1	0	2	2	0	2	2	0	0	0	0	0	2	0	1	1	1	1	1	1	0	2	2	0	1	1	1	0	0	0	0	0
617	1	1	0	0	0	0	2	2	1	0	1	0	2	1	1	0	0	2	0	2	2	1	1	1	0	0	0	1	2	2	1	1	1	0	0	1	1	0	1	1	0	2	1	2	1	0	0	0	1
618	1	1	1	0	0	0	0	1	2	0	0	0	0	0	0	0	0	0	0	2	2	0	2	2	0	1	0	2	2	2	1	0	0	2	1	2	1	0	1	1	0	1	1	2	1	1	0	0	0
619	1	1	0	0	0	0	2	2	1	0	1	1	1	1	1	0	0	2	0	2	2	0	2	2	0	1	0	0	0	2	2	0	1	2	1	2	2	0	1	1	0	0	0	1	0	0	0	0	1
620	1	1	0	0	0	0	2	2	1	0	0	0	1	0	0	1	0	1	1	1	1	0	1	1	0	1	0	0	2	2	0	0	1	2	1	1	1	0	0	0	0	1	1	2	0	0	0	0	0
621	0	2	0	0	0	0	1	1	2	0	0	0	1	1	1	0	0	1	0	2	2	1	1	1	1	1	0	0	2	2	0	0	1	0	0	1	1	0	1	1	0	1	1	2	1	1	0	0	1
622	1	1	0	0	1	1	1	1	2	0	0	1	1	0	0	0	0	0	1	1	1	0	2	2	0	1	1	1	1	2	0	0	1	2	1	2	0	2	0	0	0	0	1	2	1	1	0	0	0
623	1	1	0	0	0	0	0	0	2	0	0	0	0	0	0	0	0	1	1	1	1	0	2	2	0	0	0	1	1	1	1	0	1	1	0	1	2	0	1	0	1	0	0	2	0	0	0	0	1
624	1	1	0	0	0	0	1	1	2	0	0	0	1	0	1	0	0	1	0	2	2	1	1	2	0	0	0	0	0	2	0	0	0	2	0	2	1	1	1	1	1	0	1	1	0	0	0	0	0
625	0	0	0	0	1	1	1	2	1	0	1	0	1	0	0	0	0	1	1	0	0	0	2	2	0	0	0	0	0	1	1	1	0	2	1	2	1	0	1	1	0	0	0	0	1	0	0	0	0
626	1	1	0	0	0	0	1	2	2	0	0	1	1	1	1	0	0	1	1	1	2	1	2	2	0	0	0	0	0	2	1	1	1	1	0	2	2	0	1	1	0	1	1	1	1	1	0	0	1
627	1	2	0	0	0	0	1	1	1	0	1	0	1	0	0	0	0	1	0	1	1	0	2	2	0	0	0	0	0	1	2	1	1	1	0	1	1	1	0	0	0	1	0	1	0	0	0	0	0
628	1	1	0	0	1	1	1	1	1	0	0	0	0	0	0	0	0	0	0	1	1	1	1	1	1	1	0	1	1	1	1	2	2	0	0	1	1	0	0	0	0	0	1	2	0	1	1	0	0
629	1	0	0	0	1	1	2	2	1	0	0	0	1	0	0	0	1	2	0	1	1	1	2	2	0	0	0	1	1	2	2	0	0	2	0	2	1	0	1	1	0	1	1	1	1	1	0	1	0
630	1	1	0	0	0	0	0	0	2	0	0	2	1	1	1	0	0	0	1	1	1	0	2	2	0	0	1	1	1	2	1	0	1	0	0	2	2	0	0	0	0	0	0	1	0	0	0	1	0
631	1	2	0	0	0	0	1	1	1	0	0	0	0	0	0	0	0	1	0	2	2	0	2	2	0	0	0	1	1	2	0	2	1	1	0	1	1	0	0	0	0	0	0	1	0	0	0	0	0
632	1	0	0	0	1	1	0	1	1	0	1	1	2	1	1	1	0	1	1	1	2	0	2	2	0	0	0	1	1	2	0	0	1	1	0	1	1	0	0	0	0	0	1	1	0	0	0	0	1
633	1	0	0	0	0	0	2	2	0	0	0	1	2	1	1	1	0	1	1	1	1	1	2	2	0	0	0	1	1	1	1	1	2	1	1	1	1	0	2	2	0	0	0	1	0	1	0	0	0
634	1	1	0	0	1	1	0	1	2	0	0	0	1	1	1	0	0	1	0	1	1	1	1	1	1	0	0	0	0	1	1	0	2	1	0	2	1	0	0	0	0	0	1	2	0	0	0	0	0
635	1	1	0	0	0	0	0	1	2	0	0	1	2	2	2	0	1	2	0	2	1	0	2	2	0	0	0	1	1	1	1	1	1	2	0	2	1	0	1	1	0	0	1	2	1	0	0	0	0
636	1	2	0	0	0	0	1	1	2	0	0	0	0	0	0	0	0	0	2	0	0	0	2	2	0	0	0	0	1	1	1	1	1	1	0	1	2	0	0	0	0	0	1	1	1	0	0	1	0
637	1	1	1	0	0	0	2	2	0	1	2	0	0	0	0	0	0	0	1	0	1	1	1	1	0	1	0	0	1	2	0	0	0	2	1	2	2	0	1	1	0	0	0	2	0	0	0	0	0
638	1	1	0	0	0	0	0	0	2	0	0	0	1	1	1	0	0	1	1	1	1	1	1	2	0	0	0	0	0	1	1	0	0	0	0	1	2	0	1	1	0	0	0	2	0	2	0	0	0
639	0	2	0	0	0	0	2	2	1	0	0	1	2	1	1	0	0	1	2	0	0	0	1	1	0	0	0	0	0	2	1	0	2	0	0	1	2	0	0	0	0	1	0	0	0	0	0	0	1
640	1	2	0	0	0	0	1	1	2	0	0	0	0	0	0	0	0	0	1	1	1	0	0	0	0	0	0	0	0	2	0	0	0	1	0	1	2	0	0	0	0	0	0	1	0	1	0	0	0
641	1	0	0	0	0	0	2	2	1	0	0	0	0	0	0	0	0	0	1	1	2	1	1	1	1	1	0	0	0	2	1	1	0	2	0	2	1	0	2	2	0	1	1	2	1	2	0	1	0
642	1	2	0	0	0	0	1	1	2	0	0	1	2	2	2	0	0	0	1	1	2	0	2	2	0	0	0	1	1	1	1	0	0	2	0	2	0	2	0	0	0	0	0	1	0	0	0	0	0
643	1	1	0	0	0	0	1	1	2	0	0	0	0	0	0	0	0	0	1	0	1	1	2	2	0	0	0	0	1	2	0	0	1	1	1	2	0	0	1	1	0	1	0	1	0	0	0	0	0
644	1	0	0	0	0	0	1	2	1	0	0	0	0	0	0	0	0	0	0	1	1	0	2	2	0	0	0	1	1	0	2	0	0	2	2	2	2	0	1	1	0	0	0	0	0	0	0	0	0
645	1	2	1	0	0	0	1	2	1	0	1	0	1	0	1	0	0	0	2	0	0	0	1	2	0	0	0	0	1	2	0	1	1	1	0	1	1	0	0	0	0	1	1	2	1	0	0	0	0
646	1	1	0	0	0	0	1	1	2	0	0	2	2	2	2	0	0	0	0	1	1	1	2	2	0	0	0	0	0	1	0	0	2	1	0	2	0	0	1	1	0	0	0	2	0	1	0	1	0
647	1	1	0	0	1	1	1	1	1	0	0	0	0	0	0	0	0	2	1	1	2	1	0	1	0	1	0	0	1	2	0	0	0	1	1	1	2	0	1	1	0	1	1	2	1	0	0	0	0
648	1	1	0	0	1	1	1	1	0	1	1	1	1	1	1	0	0	0	0	2	1	0	2	2	0	0	0	1	1	2	1	0	2	0	0	1	1	0	0	0	0	0	1	2	1	0	0	0	0
649	0	1	0	0	0	0	1	2	1	0	1	1	1	1	1	0	0	1	0	2	2	0	2	2	0	0	1	0	0	2	0	0	1	0	0	2	1	0	1	0	1	0	0	1	0	0	0	1	0
650	1	0	0	0	0	0	1	1	2	0	0	0	1	1	1	0	0	2	0	2	2	0	2	2	0	0	0	1	1	1	1	1	1	2	1	2	2	0	1	1	0	1	2	2	1	1	0	0	1
651	1	1	0	0	1	1	2	2	0	0	2	0	1	2	2	0	0	0	0	2	2	1	2	2	0	0	0	1	1	2	2	1	1	0	0	1	1	0	0	0	0	0	0	1	0	1	0	0	0
652	1	0	0	0	1	1	2	2	1	0	1	0	2	2	2	0	0	0	1	0	1	0	2	2	0	1	0	0	0	2	1	1	2	1	1	1	2	1	0	0	0	1	1	1	1	1	0	0	0
653	1	2	0	0	1	1	1	1	1	0	0	0	1	0	0	1	1	2	2	0	2	0	2	2	0	0	0	0	0	2	0	1	1	1	0	2	2	0	1	1	0	1	1	1	1	1	0	0	0
654	1	2	0	0	0	0	1	1	0	1	2	0	0	0	0	0	0	1	1	1	1	1	2	2	0	0	0	0	0	1	2	0	1	1	0	2	2	0	1	1	0	0	0	1	0	0	0	1	0
655	1	1	0	0	0	0	2	2	1	0	1	1	2	0	0	0	0	1	0	1	1	0	2	2	0	0	0	0	1	2	0	2	1	2	0	2	1	0	2	2	0	0	1	1	1	0	0	0	0
656	1	2	0	0	0	0	1	2	1	0	1	2	2	1	1	0	0	0	1	1	2	1	1	1	1	1	0	0	0	2	1	1	2	1	0	2	1	0	1	1	0	1	1	2	0	0	0	0	0
657	1	1	0	0	1	1	2	2	1	0	1	0	0	1	1	0	0	0	0	2	2	0	2	2	0	0	0	0	0	2	1	1	1	1	1	2	2	0	0	0	0	0	1	1	1	0	0	1	0
658	0	2	0	0	0	0	1	1	2	0	0	1	1	1	1	0	0	1	1	1	2	0	2	2	0	0	0	0	0	1	0	0	0	2	0	1	2	0	1	1	0	0	1	1	1	0	0	1	0
659	0	0	0	0	0	0	2	2	0	0	0	0	1	1	1	0	0	0	0	2	2	0	1	1	0	0	1	1	1	2	0	0	1	1	0	1	1	0	2	1	1	0	0	1	0	1	0	1	0
660	1	1	0	0	0	0	2	2	1	0	0	2	2	2	2	0	1	1	1	1	1	2	2	2	0	0	0	0	1	1	0	2	2	0	0	1	1	0	1	0	1	0	0	2	0	0	0	0	1
661	1	1	1	0	1	1	0	0	2	0	0	1	2	1	1	0	0	1	0	2	2	0	2	2	0	0	0	1	2	2	1	0	2	0	0	2	1	0	0	0	0	1	1	2	2	2	0	0	1
662	0	0	0	0	1	1	1	2	2	0	0	0	0	0	0	0	0	1	1	1	1	1	2	2	0	0	0	1	2	2	1	1	0	1	0	1	1	0	0	0	0	1	1	1	1	1	0	0	0
663	1	2	0	0	0	0	0	0	2	0	0	0	1	0	1	0	0	1	1	1	2	0	2	2	0	0	0	1	1	1	1	0	1	2	0	2	1	0	0	0	0	0	1	1	0	0	0	0	0
664	1	1	0	0	0	0	1	1	2	0	0	1	1	1	1	0	0	0	0	1	1	0	2	2	0	0	0	0	0	2	0	2	2	1	1	2	1	0	0	0	0	0	0	2	1	1	0	0	0
665	1	0	0	0	0	0	0	0	2	0	0	2	2	1	1	0	0	1	1	0	2	0	2	2	0	0	0	1	2	1	1	1	1	0	0	1	1	0	1	1	0	1	1	2	0	2	0	0	0
666	1	0	0	0	1	1	2	2	1	0	1	0	1	0	0	1	0	1	0	2	2	0	2	2	0	0	0	0	0	2	1	0	1	2	0	1	0	1	1	1	0	0	1	2	2	0	0	0	0
667	0	2	1	0	0	0	1	1	1	0	0	0	0	0	0	0	1	0	1	1	2	1	2	2	0	0	0	0	2	2	0	0	0	2	1	2	1	0	0	0	0	0	0	1	0	0	0	0	0
668	1	2	0	0	0	0	0	0	2	0	0	0	0	0	0	1	0	0	0	1	1	0	1	1	0	1	0	1	0	1	2	0	0	1	0	1	2	0	0	0	0	0	0	1	0	0	0	0	0
669	1	1	0	0	0	0	1	1	2	0	0	1	1	1	1	0	0	1	0	2	2	0	2	2	0	0	0	0	0	1	0	1	1	2	0	2	2	0	0	0	0	1	1	2	1	0	0	0	0
670	0	2	0	0	0	0	0	0	2	0	0	0	0	0	0	0	0	0	1	0	1	0	1	1	0	0	0	0	0	2	0	0	0	1	1	1	1	0	0	0	0	0	0	2	1	1	0	0	1
671	1	1	0	0	0	0	2	2	2	0	0	1	1	1	1	0	0	0	1	1	2	0	1	1	0	0	0	0	1	2	0	1	1	2	0	2	0	1	1	1	0	0	0	2	0	0	0	0	1
672	1	2	0	0	0	0	1	1	2	0	0	0	0	0	0	0	0	1	0	2	2	0	1	1	0	0	0	0	0	2	0	0	2	1	0	1	2	0	0	0	0	0	0	0	0	0	0	0	0
673	1	0	0	0	0	0	1	1	1	0	0	1	1	1	1	0	0	1	0	1	1	1	0	1	1	1	0	0	0	2	0	0	1	1	0	1	2	0	2	2	0	0	1	1	1	0	0	0	0
674	1	2	0	0	0	0	1	1	1	0	1	1	1	1	1	0	1	1	0	2	2	0	2	2	0	0	0	1	1	2	1	0	1	1	0	2	2	1	0	0	0	0	0	1	0	0	0	1	0
675	1	2	0	0	0	0	1	1	2	0	0	0	0	0	0	0	0	1	1	1	2	1	1	1	1	1	1	1	1	2	0	0	1	2	1	1	2	0	2	2	0	0	0	1	0	0	0	0	0
676	1	1	0	0	1	1	2	2	0	0	0	1	1	0	0	0	0	0	0	1	1	0	1	2	0	0	1	0	0	2	0	2	2	0	0	0	1	0	0	0	0	1	0	0	0	0	0	1	1
677	1	1	0	0	0	0	0	1	2	0	0	0	1	1	1	0	0	0	0	2	2	0	2	2	0	0	0	0	0	1	0	2	1	1	0	2	0	0	1	0	1	0	0	1	0	0	0	0	0
678	1	0	0	0	1	1	1	1	2	0	0	0	2	1	2	0	0	1	0	2	2	0	2	2	0	0	0	1	1	1	2	1	1	0	0	1	0	1	0	0	0	2	2	2	1	1	0	0	1
679	1	1	0	0	1	1	1	1	1	0	0	0	1	0	1	0	0	0	0	2	2	0	2	2	0	0	0	0	0	1	0	1	1	1	0	2	1	0	1	1	0	0	1	2	1	0	0	1	0
680	1	0	0	0	0	0	2	2	2	0	0	0	0	0	0	0	0	0	0	1	1	0	2	2	0	0	0	0	0	1	0	1	1	1	0	2	0	0	1	1	0	0	0	1	0	1	0	1	0
681	1	0	0	0	0	0	0	0	2	0	0	1	2	1	1	0	0	1	0	2	2	0	1	1	0	0	0	1	2	1	1	0	2	2	0	2	1	0	1	1	0	0	1	2	0	1	0	0	0
682	1	0	0	0	1	1	1	2	1	0	0	1	1	1	1	0	0	2	0	2	2	1	2	2	0	0	0	1	2	1	1	0	1	1	0	2	1	0	1	1	0	1	1	1	1	2	0	0	0
683	1	1	1	0	1	1	2	2	1	0	0	1	1	1	1	0	0	1	1	0	0	1	1	1	1	1	0	0	0	1	0	1	1	0	0	1	2	0	1	1	0	0	0	1	0	1	0	0	1
684	1	1	0	0	0	0	1	1	1	0	0	2	2	1	1	0	0	1	2	0	2	1	2	2	0	1	0	1	1	2	2	2	2	0	0	1	1	0	2	2	0	1	0	0	0	0	0	0	0
685	1	1	0	0	0	0	2	2	1	0	1	0	0	0	0	0	0	1	1	1	2	1	1	1	1	1	0	0	1	2	1	1	1	1	0	2	1	0	0	0	0	0	0	1	0	0	0	0	1
686	1	1	0	0	0	0	0	0	2	0	0	1	1	0	0	0	0	1	0	1	1	0	2	2	0	1	0	0	0	1	1	1	2	0	0	0	2	0	1	1	0	1	1	2	1	0	0	0	0
687	1	1	1	1	0	1	0	1	1	0	0	0	1	0	0	1	0	1	0	2	2	1	2	2	0	0	0	1	2	1	1	1	1	1	1	1	1	0	1	1	0	2	2	2	1	1	0	0	0
688	1	1	0	0	0	0	1	2	2	0	0	0	1	0	0	0	0	1	1	0	0	0	2	2	0	0	0	0	1	2	0	1	2	1	0	2	2	1	0	0	0	1	1	1	1	2	1	0	0
689	1	2	0	0	0	0	1	1	1	0	0	0	0	0	0	0	0	1	1	1	2	0	2	2	0	0	0	1	2	2	0	0	0	2	1	2	1	0	1	0	1	0	0	1	1	1	0	0	1
690	1	0	0	0	1	1	2	2	0	0	1	0	1	1	1	0	0	2	1	1	2	0	1	1	0	0	0	0	0	1	0	1	1	2	1	1	2	0	0	0	0	1	2	2	0	0	0	0	2
691	1	1	1	1	0	1	2	2	1	0	0	0	0	0	0	0	0	1	1	1	2	1	2	2	0	0	0	0	0	1	2	2	1	2	1	2	0	0	1	1	0	0	0	2	1	0	0	0	1
692	1	2	1	0	0	0	2	2	0	0	1	0	0	0	0	0	0	1	1	1	1	0	1	1	0	0	0	1	1	2	1	0	1	1	0	2	1	1	0	1	0	0	0	1	0	1	0	0	0
693	1	2	0	0	0	0	1	1	1	0	2	0	1	0	0	1	0	0	0	1	1	0	2	2	0	0	0	0	0	1	1	0	0	2	0	2	2	0	2	2	0	1	1	2	0	2	0	0	1
694	1	2	0	0	0	0	0	0	2	0	0	1	2	1	1	0	0	0	1	1	2	0	2	2	0	0	0	0	1	2	0	0	0	2	0	2	1	1	0	0	0	0	1	2	2	0	0	0	0
695	1	0	0	0	1	1	1	2	1	0	0	0	0	0	0	0	0	1	2	0	0	0	1	1	0	0	0	0	0	1	0	1	2	0	0	2	1	1	0	0	1	1	1	2	1	1	0	0	1
696	1	0	0	0	0	0	2	2	0	0	1	0	0	0	0	0	0	0	1	0	1	0	2	2	0	0	0	2	2	0	2	0	1	2	1	1	0	0	2	1	1	1	0	0	2	0	0	0	1
697	1	1	0	0	0	0	2	2	0	0	2	1	2	1	1	0	0	0	1	1	2	0	2	2	0	0	0	0	0	1	2	1	2	0	0	2	2	0	2	2	1	0	0	1	0	0	0	0	1
698	1	2	1	0	0	0	1	1	1	1	2	1	1	0	0	0	0	1	0	2	2	0	2	2	0	1	0	1	1	0	1	0	0	2	0	2	2	0	1	0	1	0	0	1	0	1	0	0	0
699	1	1	0	0	0	0	1	2	2	0	0	0	1	0	1	0	0	0	0	1	1	0	0	0	0	0	0	0	0	2	1	0	1	0	0	1	0	0	1	1	0	0	1	2	0	2	0	1	0
700	1	1	0	0	0	0	0	0	2	0	2	0	0	0	0	0	0	1	0	2	2	0	1	1	0	0	0	0	0	1	1	1	1	2	2	2	2	0	0	0	0	1	0	1	1	1	0	0	1
701	1	2	0	0	0	0	2	2	1	0	1	0	0	0	0	0	0	1	0	2	2	0	2	2	0	1	0	1	1	1	1	1	1	1	1	1	1	1	1	0	1	0	2	2	0	0	0	0	1
702	1	0	0	0	2	2	0	1	1	0	1	0	0	0	0	0	0	2	1	1	2	0	2	2	0	0	0	1	1	1	1	1	1	1	0	2	1	0	1	1	0	1	1	2	1	1	0	0	0
703	1	1	1	1	0	1	1	1	2	0	0	0	1	0	1	0	1	1	0	2	2	1	2	2	0	0	0	1	1	0	2	2	2	0	0	1	0	0	2	1	1	0	0	2	0	0	0	0	0
704	1	1	0	0	0	0	0	0	2	0	0	0	1	1	1	0	0	0	0	1	1	1	2	2	0	0	0	1	2	2	1	0	1	0	0	1	1	0	0	0	1	0	1	2	1	0	0	0	0
705	1	1	1	1	1	2	1	1	2	0	0	0	1	0	0	0	0	0	1	1	2	0	1	1	0	0	0	0	1	2	0	1	1	0	0	1	1	0	0	0	0	0	0	0	0	0	0	0	0
706	1	0	0	0	0	0	0	1	2	0	0	0	0	0	0	0	0	1	0	2	2	0	2	2	0	0	0	1	1	1	1	0	1	2	1	2	1	0	1	1	0	0	0	1	0	1	0	0	1
707	1	0	0	0	1	1	0	1	2	0	0	1	1	0	0	0	0	0	1	0	1	1	2	2	0	0	0	0	2	2	0	0	0	2	0	2	1	0	1	1	0	0	0	1	0	1	0	0	2
708	1	2	1	0	0	0	0	0	2	0	0	1	0	0	0	0	0	2	1	1	2	1	2	2	0	1	0	0	0	2	1	0	1	2	1	2	1	0	1	1	0	0	0	0	0	0	0	0	1
709	1	0	0	0	0	0	2	2	1	0	1	0	1	0	0	0	0	0	1	1	1	0	2	2	0	1	0	0	1	2	1	0	1	1	0	1	1	0	2	2	1	1	1	2	0	0	0	0	0
710	1	1	0	0	0	0	1	2	1	0	1	1	2	1	1	1	0	0	1	1	2	0	1	1	0	0	0	0	1	2	1	0	0	1	1	1	1	0	0	0	0	1	1	1	0	0	0	0	0
711	0	1	0	0	0	0	1	2	2	0	0	1	1	1	1	0	0	1	0	2	2	0	2	2	0	0	0	1	2	1	1	0	2	2	0	2	2	0	1	1	0	1	0	0	0	0	0	0	1
712	1	1	0	0	0	0	0	0	2	0	0	0	1	0	0	1	0	0	0	1	1	0	2	2	0	0	0	0	0	1	0	1	0	2	1	2	2	0	1	1	0	0	0	2	0	0	0	0	0
713	1	1	0	0	1	1	1	1	2	0	0	0	0	0	0	0	0	1	0	2	2	0	2	2	0	0	0	0	0	2	1	2	1	1	0	1	1	0	0	0	0	1	1	2	0	0	0	0	0
714	1	1	0	0	0	0	1	1	1	0	0	1	1	0	0	0	0	0	0	1	1	1	2	2	0	0	0	0	0	2	0	0	0	2	2	2	1	0	0	0	1	0	0	1	0	1	0	0	0
715	1	2	0	0	0	0	1	1	0	1	1	0	1	0	0	1	0	1	0	2	2	1	1	2	0	0	0	0	0	1	1	0	1	2	2	2	0	0	1	1	0	0	1	2	1	0	0	0	1
716	1	2	0	0	0	0	1	2	0	0	1	0	1	0	0	0	0	1	1	1	1	1	2	2	0	1	0	1	2	2	0	0	1	1	0	2	0	0	1	1	0	0	1	2	1	1	0	0	1
717	1	0	0	0	0	0	1	2	1	0	1	1	1	1	1	0	0	0	0	2	2	1	1	1	1	1	0	0	0	2	1	0	0	2	0	2	1	1	0	0	0	0	0	2	0	0	0	0	0
718	1	1	0	0	0	0	1	1	1	0	1	0	1	1	0	0	0	0	0	2	2	0	2	2	0	0	0	2	2	1	1	0	1	2	0	2	1	0	1	1	0	0	1	1	0	0	0	0	0
719	1	0	0	0	1	1	0	1	2	0	1	0	0	0	0	0	0	2	0	2	2	0	2	2	0	1	0	2	2	1	2	2	2	0	0	1	1	0	1	1	0	0	1	2	1	0	0	0	1
720	1	1	0	0	0	0	0	0	1	0	1	1	1	1	1	0	0	1	0	2	2	1	2	2	0	0	0	2	2	2	2	1	2	2	0	2	1	1	1	0	2	0	1	2	0	1	0	1	1
721	1	2	0	0	0	0	1	2	2	0	0	0	0	0	0	0	0	2	0	2	2	1	2	2	0	0	0	0	0	2	0	0	1	1	0	2	1	0	0	0	0	0	0	1	0	0	0	0	0
722	1	2	1	0	1	1	2	2	1	0	0	1	1	1	1	0	0	1	0	1	1	1	2	2	0	0	1	0	0	2	1	2	1	1	0	2	1	0	1	0	1	0	0	2	0	1	0	0	0
723	1	2	0	0	0	0	1	1	1	1	2	0	0	0	0	0	0	1	1	1	2	0	2	2	0	1	0	0	0	2	1	0	1	1	1	2	0	0	2	1	1	0	0	2	1	0	0	0	0
724	1	0	0	0	0	0	1	2	1	0	0	1	1	0	0	0	0	0	1	0	2	0	2	2	0	0	0	1	1	1	1	0	0	2	0	2	1	0	0	0	0	0	2	2	0	1	0	0	2
725	1	0	0	0	0	0	2	2	1	0	0	0	1	1	1	0	0	1	0	0	0	0	1	1	1	1	0	0	0	2	0	0	1	1	1	2	1	0	2	2	0	0	0	2	0	2	0	0	0
726	1	1	0	0	0	0	1	1	1	1	0	0	1	0	0	0	1	1	1	1	1	0	2	2	0	1	0	0	1	1	0	1	0	1	0	1	2	1	0	0	1	0	0	1	0	0	0	0	0
727	1	2	1	1	0	1	2	2	1	0	0	0	0	0	0	0	0	1	1	1	1	1	0	0	1	1	0	0	1	2	0	1	1	2	1	2	1	0	1	1	0	0	0	1	0	0	0	0	0
728	0	0	0	0	1	1	2	2	0	0	0	1	1	1	1	0	1	1	1	1	1	0	1	1	1	1	0	0	1	2	0	1	0	2	0	2	1	0	1	1	0	0	1	1	1	0	0	0	0
729	1	1	0	0	0	0	1	2	2	0	0	0	0	0	0	0	0	0	0	1	1	0	2	2	0	0	0	2	2	2	0	0	2	0	0	1	2	0	0	0	0	2	1	2	1	0	0	0	0
730	0	2	1	1	0	1	0	0	2	0	0	1	2	1	1	0	0	0	1	1	1	1	2	2	0	0	0	0	1	2	0	0	2	1	0	1	1	0	0	0	0	0	0	1	0	1	0	0	1
731	1	2	0	0	0	0	1	2	2	0	0	0	0	0	0	0	0	2	1	1	2	1	2	2	0	0	0	0	0	1	0	0	0	2	1	2	2	0	0	1	0	0	0	2	0	0	0	0	1
732	1	1	0	0	0	0	1	2	1	0	1	0	1	0	0	1	0	1	2	0	1	1	1	1	0	1	0	0	1	2	0	1	2	1	0	1	1	1	1	1	0	0	0	2	0	0	0	0	0
733	1	0	0	0	1	1	2	2	2	0	0	1	2	2	2	0	0	0	1	1	2	1	2	2	0	1	0	1	1	1	2	1	1	1	0	2	2	0	0	0	0	0	0	2	0	0	0	0	0
734	1	2	0	0	0	0	0	0	2	0	0	0	0	0	0	0	0	2	0	2	2	0	1	1	0	0	0	2	2	2	0	1	2	1	1	1	1	0	1	1	0	0	0	1	0	1	0	0	1
735	1	0	0	0	1	1	1	2	1	0	0	0	0	0	0	0	0	0	1	1	1	1	1	1	1	1	0	0	0	2	0	2	1	1	0	1	2	0	1	1	0	0	0	2	0	0	0	0	0
736	1	0	0	0	0	0	1	2	1	0	0	0	1	1	1	0	0	1	1	0	0	1	1	2	0	0	0	0	1	1	0	1	1	1	0	2	1	0	0	0	0	1	0	0	0	0	0	0	0
737	1	0	1	0	0	0	0	1	1	0	1	0	0	0	0	0	0	0	0	2	2	0	2	2	0	0	0	1	0	1	2	2	2	0	0	1	2	0	0	0	0	0	0	1	0	0	0	2	0
738	1	2	1	0	0	0	0	1	2	0	0	1	1	0	0	0	1	2	0	2	1	0	2	2	0	0	0	1	2	2	1	1	1	1	0	2	2	0	1	1	0	1	1	2	2	0	0	1	0
739	1	1	0	0	0	0	1	2	0	0	1	2	2	2	2	0	0	0	1	1	2	0	1	1	0	0	1	0	0	2	0	1	1	1	1	1	1	0	2	2	0	1	1	1	1	0	0	0	0
740	1	2	1	0	0	0	1	2	2	0	0	0	0	0	0	0	0	1	1	1	2	1	2	2	0	0	0	1	1	2	1	1	0	1	0	1	1	0	1	1	0	1	2	2	1	1	0	0	1
741	1	1	0	0	0	0	1	1	0	1	1	0	0	0	0	0	1	0	1	1	2	1	1	1	0	0	0	0	0	2	1	1	2	0	0	1	2	0	2	2	1	0	0	0	0	0	1	0	0
742	1	1	0	0	0	0	2	2	1	0	1	0	1	0	0	1	0	2	1	1	2	1	0	0	1	1	0	0	0	1	0	2	1	0	0	1	1	0	1	1	0	0	0	1	0	1	0	0	1
743	1	1	1	0	0	0	2	2	0	0	2	0	0	0	0	0	0	0	1	1	1	0	2	2	0	0	0	0	1	2	0	1	1	0	0	0	1	0	0	0	0	0	0	2	0	0	0	0	1
744	1	2	0	0	0	0	0	1	2	0	0	1	1	1	1	0	0	1	0	2	1	1	2	2	0	0	0	0	1	2	1	0	0	2	0	2	2	0	0	0	0	0	1	2	1	1	0	0	0
745	1	1	0	0	0	0	1	2	2	0	1	1	2	2	2	0	0	1	0	2	2	1	2	2	0	0	0	0	0	1	1	1	0	1	0	1	2	1	0	0	1	1	1	1	0	1	0	0	0
746	1	1	0	0	0	0	1	1	2	0	0	0	0	0	0	0	0	1	1	1	2	0	1	1	0	0	0	0	1	2	0	0	1	1	0	2	2	1	0	0	1	0	1	1	1	0	0	0	0
747	0	2	0	0	0	0	0	1	1	0	1	0	1	0	0	1	0	0	1	1	2	1	2	2	0	0	0	1	2	1	1	0	1	0	0	1	0	0	1	1	0	0	0	1	0	0	0	0	0
748	1	1	0	0	1	1	2	2	0	0	0	0	2	1	1	0	0	1	0	2	2	0	1	1	0	1	0	0	0	2	1	1	1	2	0	2	1	0	1	1	0	0	0	1	0	0	0	0	0
749	1	0	0	0	0	0	2	2	0	0	0	0	0	0	0	0	0	1	1	1	2	1	1	2	0	0	0	0	0	1	1	1	1	1	0	2	1	0	1	1	0	0	0	2	0	0	0	0	0
750	1	2	0	0	0	0	1	2	1	0	0	0	1	0	0	1	0	0	0	1	0	1	2	2	0	0	0	0	0	2	0	0	0	2	2	2	2	0	2	2	0	0	0	2	0	0	0	0	0
751	1	1	0	0	0	0	0	0	2	0	1	1	1	1	1	0	0	1	1	1	2	1	1	1	1	1	0	0	0	2	0	2	2	0	0	1	2	0	0	0	0	1	1	2	0	0	0	0	0
752	0	0	0	0	0	0	1	2	1	0	0	0	0	0	0	0	1	1	0	1	1	0	2	2	0	0	0	0	0	2	0	1	1	1	0	1	0	0	1	1	0	1	1	2	0	0	0	0	0
753	1	0	0	0	0	0	0	1	2	0	0	1	1	1	1	0	0	0	2	0	0	0	2	2	0	0	0	1	1	1	2	0	0	2	0	2	1	0	2	2	1	0	1	1	0	0	0	1	0
754	1	2	0	0	0	0	2	2	1	0	0	1	1	1	1	0	0	1	0	2	2	0	1	1	0	1	0	0	1	2	1	1	1	2	0	2	2	0	0	0	0	0	2	2	0	0	0	0	0
755	1	2	0	0	0	0	2	2	1	0	1	0	0	0	0	0	0	1	1	0	0	0	2	2	0	0	0	2	2	0	2	0	0	1	1	2	1	0	2	2	0	0	0	0	0	0	0	1	0
756	1	1	0	0	0	0	1	1	2	0	0	2	2	1	1	0	1	1	0	1	1	1	1	1	1	0	0	0	2	2	0	0	2	2	0	2	2	0	0	0	0	0	2	2	0	2	0	0	0
757	1	0	0	0	0	0	1	2	2	0	0	0	0	0	0	0	0	2	1	1	1	0	1	1	0	1	0	0	0	2	0	0	0	2	2	2	1	1	0	1	0	0	0	0	1	0	0	0	0
758	1	1	0	0	0	0	1	2	2	0	0	0	0	0	0	0	0	1	0	2	2	0	2	2	0	1	1	0	0	2	1	0	2	1	0	2	1	0	1	0	1	1	1	1	1	1	0	0	0
759	1	1	0	0	0	0	1	1	2	0	0	0	0	0	0	0	0	0	0	1	0	0	2	2	0	1	0	2	2	1	2	0	1	0	0	1	1	0	1	1	0	1	1	2	1	0	0	0	0
760	1	2	0	0	0	0	2	2	0	0	1	1	2	0	0	0	0	0	1	1	2	1	0	0	1	1	0	0	0	1	1	0	0	1	0	2	1	0	1	0	1	0	1	1	1	0	0	0	1
761	1	1	0	0	0	0	1	1	1	0	1	0	0	0	0	0	0	2	1	1	2	1	2	2	0	0	0	1	0	1	2	0	1	1	0	2	1	0	1	1	0	0	0	2	0	1	0	0	0
762	1	2	0	0	0	0	1	1	1	0	0	0	0	0	0	0	0	1	2	0	1	1	1	1	1	1	0	0	0	1	0	1	1	1	0	1	1	0	2	1	1	1	0	1	0	0	0	0	1
763	1	1	0	0	0	0	0	0	2	0	0	1	1	1	1	0	0	1	1	1	2	0	2	2	0	0	0	0	0	2	2	2	1	2	1	2	1	0	1	1	0	0	0	2	0	1	0	0	0
764	0	1	1	0	0	0	1	1	1	0	0	0	0	0	0	0	0	0	0	2	2	0	2	2	0	0	0	1	1	1	1	0	1	1	0	1	1	0	1	1	0	0	0	0	0	0	0	0	1
765	1	1	0	0	0	0	2	2	0	0	0	1	2	1	1	1	0	0	1	1	2	0	2	2	0	1	0	0	1	2	0	0	1	2	0	1	1	0	1	1	0	0	0	2	1	1	1	0	0
766	1	2	1	0	0	0	0	0	2	0	0	1	1	1	1	0	1	1	0	2	2	0	2	2	0	0	0	1	1	2	1	2	1	1	0	0	1	0	0	0	0	1	1	2	1	1	0	0	0
767	1	0	0	0	1	1	0	1	2	0	0	0	1	2	2	0	0	0	0	2	2	0	1	2	0	0	0	0	1	2	0	1	1	0	0	1	1	0	0	0	0	0	0	2	0	0	0	0	0
768	1	1	0	0	1	1	1	1	2	0	0	1	1	0	0	0	0	2	0	2	2	1	2	2	0	0	0	1	1	1	1	1	2	2	1	2	1	0	1	1	0	0	2	2	0	0	0	0	1
769	0	2	1	0	0	0	2	2	1	1	1	0	0	0	0	0	0	1	1	1	2	1	0	1	0	1	0	0	0	2	0	1	1	1	0	2	1	0	2	2	0	0	0	0	0	0	0	0	0
770	1	1	0	0	0	0	2	2	1	0	0	1	1	1	1	0	0	0	0	2	2	1	2	2	0	0	0	0	0	2	0	2	2	1	0	2	2	0	0	0	0	0	1	2	1	1	0	0	1
771	1	1	0	0	0	0	0	0	1	0	1	1	1	1	1	0	0	1	1	1	2	0	2	2	0	0	0	1	0	0	2	0	1	1	0	1	1	0	1	0	1	0	1	2	0	1	0	0	1
772	0	2	1	0	0	0	2	2	1	0	0	0	0	0	0	0	0	1	1	0	2	1	2	2	0	0	0	0	0	1	1	1	1	0	0	1	2	0	1	1	0	1	1	1	1	1	0	0	1
773	1	0	0	0	1	1	2	2	0	0	0	0	0	0	0	0	0	0	0	1	1	1	2	2	0	0	0	0	0	2	1	1	1	1	0	1	1	0	1	1	0	0	0	2	1	1	0	0	0
774	1	1	0	0	0	0	0	0	2	0	0	0	1	0	0	0	0	1	1	1	1	0	2	2	0	0	1	1	1	2	1	1	2	1	0	2	2	0	0	0	0	0	0	2	0	0	0	0	0
775	1	1	1	0	0	0	1	1	1	1	2	0	1	2	2	0	1	2	1	1	2	0	1	1	0	0	0	0	0	2	0	2	2	2	1	2	1	0	1	1	0	1	0	1	0	0	0	0	0
776	1	2	0	0	0	0	1	1	2	0	1	0	0	0	0	0	0	0	1	0	0	0	2	2	0	1	0	2	2	1	2	1	0	1	0	2	2	0	0	0	0	0	1	2	0	1	0	0	0
777	0	1	1	1	0	1	2	2	0	0	0	0	0	0	0	0	0	1	1	1	1	0	1	1	0	1	0	2	2	2	1	0	1	2	0	2	0	0	1	1	0	0	0	2	0	1	0	0	0
778	1	1	0	0	1	1	2	2	1	0	1	0	0	0	0	0	0	0	0	1	0	0	2	2	0	0	0	0	0	2	1	0	0	2	1	2	1	1	0	0	0	0	0	1	0	0	0	0	0
779	1	1	0	0	0	0	2	2	1	0	1	0	1	0	0	1	0	2	0	2	2	0	2	2	0	1	0	0	1	2	1	0	1	1	0	2	1	1	1	1	0	0	0	1	0	0	0	0	0
780	0	1	0	0	0	0	0	0	1	0	1	1	1	1	1	0	1	1	0	2	2	0	2	2	0	0	0	0	0	1	1	1	0	2	0	2	1	0	1	1	0	0	0	2	1	1	0	0	1
781	1	0	0	0	1	1	1	2	2	0	0	1	2	1	1	0	0	1	0	2	2	1	2	2	0	0	0	0	2	2	0	0	0	1	1	1	2	0	0	0	0	0	0	2	1	1	0	0	0
782	1	1	0	0	0	0	0	1	2	0	0	1	1	1	1	0	0	0	0	1	1	0	2	2	0	1	1	0	1	2	0	0	2	1	0	1	1	1	0	0	0	1	1	2	1	1	0	0	0
783	1	1	0	0	0	0	2	2	1	0	1	1	1	0	0	0	0	0	2	0	1	0	1	1	0	0	0	0	0	2	1	1	1	2	0	2	1	0	2	2	0	1	1	1	0	0	0	0	0
784	0	1	0	0	0	0	0	0	2	0	0	0	1	1	1	0	0	2	0	2	2	1	1	2	0	0	1	0	0	2	0	1	0	2	0	2	2	0	0	0	0	0	1	1	1	0	0	0	0
785	1	0	0	0	1	1	2	2	1	0	0	0	1	0	1	0	0	0	2	0	1	0	0	2	0	0	0	0	0	2	0	0	2	2	0	2	1	0	1	1	0	0	1	2	1	0	0	0	1
786	1	2	0	0	0	0	2	2	1	0	1	0	0	0	0	0	0	1	0	2	2	1	2	2	0	1	0	0	0	2	0	1	1	1	0	1	2	0	0	0	0	0	0	2	0	1	0	0	0
787	1	2	0	0	0	0	1	1	0	1	2	0	0	0	0	0	1	1	1	1	1	0	2	2	0	0	0	2	2	1	2	0	1	1	1	1	2	0	0	0	0	0	0	2	0	0	0	2	0
788	1	1	0	0	0	0	2	2	0	0	1	0	0	0	0	0	1	2	1	1	2	0	2	2	0	0	0	0	0	2	0	0	0	2	2	2	1	0	0	0	0	1	1	2	1	0	0	0	1
789	1	2	0	0	0	0	1	1	2	0	0	0	0	0	0	0	0	2	0	2	2	0	2	2	0	0	0	0	1	2	0	1	1	1	0	2	1	1	1	1	0	0	1	1	1	0	0	0	0
790	1	0	0	0	2	2	1	1	2	0	0	0	0	0	0	0	1	0	1	1	2	0	2	2	0	0	0	0	0	1	0	1	1	2	0	2	2	0	1	1	1	0	0	0	0	1	1	0	1
791	1	1	0	0	0	0	1	1	2	0	0	1	1	1	1	0	1	0	1	1	2	0	2	2	0	0	0	1	0	1	1	1	2	2	0	2	2	0	1	1	0	0	0	0	0	1	0	0	0
792	1	1	0	0	0	0	1	1	1	0	0	1	1	1	1	0	0	1	2	0	1	1	1	1	0	0	0	0	0	2	1	1	2	0	0	0	1	0	2	2	0	1	0	1	0	0	0	0	0
793	1	2	0	0	0	0	2	2	2	0	0	0	0	0	0	0	0	0	0	2	2	1	1	1	0	0	0	0	0	2	0	0	1	2	2	2	2	1	0	0	0	0	0	1	0	0	0	0	0
794	1	1	0	0	0	0	1	2	2	0	0	0	0	0	0	0	0	1	0	2	2	0	2	2	0	1	0	1	1	1	0	0	1	2	0	1	2	0	0	1	0	0	1	2	2	0	0	0	2
795	1	1	2	0	0	0	1	1	2	0	0	0	0	0	0	0	0	0	2	0	0	0	2	2	0	0	0	1	1	2	2	2	2	1	1	2	1	0	2	2	0	0	0	1	0	0	0	0	1
796	1	1	0	0	0	0	1	1	2	0	0	0	0	0	0	0	0	1	0	2	2	0	2	2	0	0	0	1	1	2	0	1	0	2	2	2	2	0	2	2	1	0	1	2	1	0	0	0	0
797	1	1	0	0	0	0	1	2	2	0	0	1	2	1	1	0	0	0	2	0	2	1	1	1	1	1	0	0	0	1	0	0	0	1	0	2	1	0	1	1	0	0	0	1	1	0	0	1	1
798	1	1	1	0	0	0	1	2	1	0	1	0	0	0	0	0	0	1	1	0	2	1	2	2	0	0	0	0	0	1	0	0	0	2	1	2	1	0	0	0	0	0	0	2	0	0	0	0	0
799	1	0	0	0	0	0	0	0	2	0	0	0	0	0	0	0	0	0	0	2	2	0	2	2	0	0	0	0	0	1	1	1	2	0	0	1	2	0	0	0	0	1	1	2	0	0	0	0	0
800	1	0	0	0	1	1	1	1	1	0	1	0	1	0	0	0	0	1	0	0	0	1	2	2	0	0	0	0	0	1	0	0	1	0	0	1	0	0	2	2	0	0	0	2	0	1	0	0	0
801	1	1	0	0	0	0	1	1	1	0	0	0	1	0	0	0	0	2	1	1	2	0	2	2	0	1	0	1	1	2	1	2	1	1	0	0	1	1	0	0	0	0	0	1	0	0	0	0	0
802	1	1	0	0	0	0	2	2	1	0	0	1	2	2	2	0	0	1	1	1	2	0	2	2	0	0	0	0	1	2	0	0	0	2	0	2	1	0	1	1	0	0	1	2	0	2	0	0	0
803	1	2	0	0	1	1	2	2	0	0	0	1	2	1	2	0	0	1	1	1	2	1	1	1	1	1	1	1	1	2	0	1	0	2	0	2	2	0	1	1	0	1	1	1	1	1	0	0	0
804	1	0	0	0	0	0	1	2	1	0	1	0	1	0	0	1	0	2	1	1	2	1	2	2	0	0	0	0	1	2	1	0	0	2	0	2	1	0	0	0	0	0	1	2	1	0	0	0	0
805	1	1	0	0	0	0	0	0	2	0	0	0	1	0	0	1	0	0	1	1	2	0	1	1	0	0	1	1	1	2	0	1	0	2	1	2	2	0	1	1	0	0	0	2	0	1	0	0	1
806	1	2	0	0	0	0	2	2	1	1	1	1	1	1	1	0	0	0	2	0	0	0	2	2	0	0	0	0	0	2	0	1	1	1	0	2	0	0	2	1	1	1	0	1	0	1	0	1	0
807	1	1	0	0	0	0	1	1	2	0	1	0	0	0	0	0	0	0	0	1	1	0	2	2	0	1	0	0	1	2	1	1	0	1	1	2	1	0	0	0	0	1	1	2	1	2	0	0	1
808	0	1	0	0	0	0	0	0	2	0	0	0	1	0	1	0	0	1	0	2	2	0	2	2	0	0	0	0	1	2	0	1	1	0	0	1	2	0	1	0	1	0	0	1	0	0	0	0	0
809	1	2	0	0	0	0	1	1	1	0	1	1	2	1	1	0	0	1	1	1	1	0	1	1	0	1	0	0	0	2	1	0	0	2	0	2	1	0	1	1	0	0	0	2	0	0	1	0	0
810	1	1	0	0	0	0	2	2	1	0	1	1	2	1	1	1	0	1	0	2	2	0	2	2	0	0	0	1	1	1	2	1	1	1	0	2	0	0	1	0	1	1	1	2	0	1	0	0	1
811	1	1	0	0	0	0	1	1	1	0	0	2	2	1	1	0	0	0	0	2	2	1	1	1	1	2	0	1	1	2	1	0	0	1	1	1	1	0	0	0	0	0	1	2	0	2	0	0	0
812	1	2	0	0	0	0	1	1	2	0	0	0	1	0	0	1	0	0	1	1	2	0	2	2	0	0	0	1	1	2	2	0	1	2	1	1	1	1	0	0	0	0	0	1	0	0	0	0	1
813	1	1	0	0	0	0	0	0	2	0	0	0	0	0	0	0	0	1	2	0	1	0	2	2	0	0	0	0	0	2	2	1	1	0	0	1	0	0	1	1	0	1	0	1	0	0	0	0	1
814	1	0	0	0	0	1	1	1	1	0	1	1	2	1	1	0	1	2	1	1	1	1	1	1	1	1	0	2	2	1	1	2	2	0	0	1	1	0	0	0	0	0	1	2	1	0	0	0	0
815	1	2	0	0	1	1	2	2	1	0	2	1	1	1	1	0	0	0	1	0	1	0	2	2	0	1	0	0	0	2	0	0	2	0	0	2	1	0	0	0	0	1	1	2	1	0	0	0	0
816	1	1	0	0	1	1	2	2	1	0	0	0	0	0	0	0	0	1	1	1	1	0	2	2	0	0	0	0	0	2	2	0	1	1	0	1	0	2	0	0	0	0	0	1	0	0	0	0	0
817	0	1	1	1	0	1	1	1	2	0	0	1	2	1	1	0	0	0	0	2	2	1	1	2	0	0	0	0	0	1	2	0	2	1	0	2	1	0	0	0	0	1	1	1	1	0	0	0	1
818	1	1	0	0	0	0	1	1	2	0	0	0	2	0	0	1	0	1	2	0	1	0	1	1	0	0	1	0	1	2	0	0	1	0	0	1	1	0	0	0	0	0	1	2	2	0	0	0	0
819	0	1	0	0	0	0	0	0	2	0	0	0	1	0	0	1	0	0	1	0	1	1	2	2	0	0	0	0	0	2	2	0	1	1	0	2	1	0	0	0	0	0	1	1	1	0	0	0	0
820	0	0	1	0	0	0	2	2	0	0	2	1	2	2	2	0	0	1	0	1	1	2	1	1	1	1	0	0	0	2	2	0	1	1	0	2	1	0	1	0	1	0	1	1	0	0	0	1	0
821	1	1	0	0	0	0	2	2	1	0	0	0	0	0	0	0	0	2	1	1	1	0	1	1	0	1	0	0	0	1	1	0	1	2	0	1	1	0	2	2	1	1	0	0	1	1	0	0	0
822	1	2	0	0	0	0	1	1	1	0	0	0	0	0	0	0	0	1	1	1	2	0	2	2	0	1	0	1	1	2	2	0	1	2	1	2	1	0	1	0	1	0	0	0	0	0	0	0	0
823	1	2	0	0	0	0	2	2	0	1	2	0	0	0	0	0	1	1	1	1	1	0	2	2	0	0	0	0	0	2	0	1	1	1	0	2	2	0	1	1	0	1	0	1	0	0	0	0	0
824	1	0	0	0	0	0	2	2	1	0	0	0	0	0	0	0	0	0	0	2	2	1	1	2	0	0	0	1	0	1	2	0	0	1	0	1	1	1	1	1	0	1	0	1	0	0	0	0	0
825	1	1	0	0	0	0	1	2	1	0	1	0	1	0	1	0	0	0	1	1	1	0	2	2	0	0	0	2	2	2	1	0	1	1	0	2	2	0	0	0	0	0	0	1	0	0	0	0	0
826	1	1	0	0	1	1	1	1	1	1	1	1	1	1	1	0	0	1	0	2	2	1	2	2	0	0	0	2	1	2	1	1	1	0	0	1	2	0	0	1	0	0	2	2	1	1	0	0	0
827	1	0	0	0	2	2	0	2	2	0	1	1	1	1	1	0	0	0	1	1	1	0	2	2	0	0	0	1	1	1	2	0	2	1	0	1	1	0	2	1	1	0	1	2	0	2	0	0	0
828	1	1	0	0	1	1	2	2	1	0	0	0	1	1	1	0	0	0	1	1	2	1	2	2	0	0	0	0	2	2	0	2	1	2	1	2	1	1	1	0	2	1	1	2	1	1	0	0	0
829	1	1	0	0	1	1	1	2	2	0	0	0	0	0	0	0	0	0	0	1	1	1	2	2	0	0	0	0	0	2	0	0	1	0	0	0	2	0	0	0	0	1	1	2	0	0	0	0	1
830	1	2	1	0	0	0	1	1	1	1	1	0	0	0	0	0	0	0	1	1	2	1	1	1	1	1	0	0	0	1	2	2	2	0	0	1	1	0	1	1	0	0	0	1	0	0	0	0	1
831	1	1	1	0	0	0	1	1	1	0	0	0	0	0	0	0	0	0	1	1	2	0	2	2	0	0	0	0	0	2	0	0	1	1	0	2	2	0	0	0	0	0	1	1	1	0	0	0	1
832	1	1	0	0	1	1	1	2	2	1	1	0	0	0	0	1	1	1	0	2	2	1	2	2	0	0	0	1	1	2	0	1	2	0	0	0	1	0	0	0	0	1	1	1	1	0	0	0	0
833	1	0	0	0	0	0	1	1	2	0	0	0	1	0	0	1	0	1	1	1	2	1	2	2	0	0	0	1	1	1	1	1	0	2	1	2	2	0	0	0	0	0	1	2	1	1	0	0	1
834	0	2	0	0	0	0	1	1	2	0	0	0	0	0	0	0	0	0	0	1	1	1	1	1	1	1	0	1	1	2	2	1	1	2	2	2	1	0	2	2	1	0	2	2	0	0	0	0	1
835	1	1	0	0	0	0	2	2	0	1	2	1	1	0	0	0	0	0	0	2	2	0	2	2	0	0	0	0	0	2	0	1	1	2	1	2	2	1	0	0	0	1	0	1	0	0	0	1	1
836	1	0	0	0	1	1	0	0	2	0	0	1	1	0	0	0	0	0	0	1	1	1	2	2	0	0	0	0	0	1	1	0	0	1	1	2	2	0	2	2	0	1	1	2	0	0	0	0	0
837	1	2	0	0	0	0	1	2	1	0	0	0	0	0	0	0	0	2	1	1	2	0	2	2	0	0	0	1	1	2	0	2	1	1	0	2	1	0	1	1	0	0	0	1	0	0	0	0	1
838	1	1	0	0	1	1	1	2	2	0	0	0	2	1	1	1	0	1	0	2	2	1	1	1	1	1	0	0	0	2	1	0	0	2	1	2	1	0	1	1	0	0	0	1	1	1	0	0	0
839	1	1	0	0	1	1	1	1	2	0	0	0	0	0	0	0	0	1	2	0	2	1	2	2	0	0	0	1	1	2	1	2	1	0	0	1	1	0	1	1	0	1	1	1	1	0	0	0	0
840	1	0	0	0	0	0	0	1	2	0	0	0	1	0	0	1	0	0	0	2	2	0	2	2	0	0	0	0	0	1	1	1	2	1	0	2	0	0	2	2	0	0	0	2	0	0	0	0	1
841	1	2	0	0	0	0	1	1	1	0	1	1	2	1	1	0	0	0	0	2	2	0	2	2	0	0	0	0	1	2	0	0	1	2	1	2	2	1	0	0	1	0	0	2	0	0	0	0	0
842	1	2	0	0	0	0	1	1	2	0	0	1	1	1	1	0	0	2	1	1	2	1	1	1	1	2	0	0	0	2	1	2	2	0	0	1	2	0	0	0	0	0	1	2	2	0	0	0	0
843	1	2	1	0	1	1	0	0	2	0	0	0	0	0	0	0	0	0	1	1	2	1	2	2	0	0	0	0	1	2	0	1	0	2	1	2	2	0	1	1	0	1	1	1	1	0	0	0	0
844	1	2	1	0	0	0	2	2	0	0	0	1	1	1	1	0	0	0	1	1	2	2	0	1	1	1	0	1	2	1	1	0	1	1	1	1	1	0	2	1	1	0	0	1	0	1	0	0	0
845	1	1	0	0	0	0	1	1	1	0	1	0	0	0	0	0	0	0	0	2	2	1	1	1	1	1	0	1	0	1	2	1	2	2	1	2	1	0	1	0	1	1	1	1	1	0	0	0	0
846	0	0	0	0	0	0	1	1	2	0	0	0	0	1	1	0	0	0	0	1	1	1	2	2	0	0	0	0	0	2	0	0	2	1	0	1	2	1	0	0	1	1	1	1	1	0	0	0	0
847	1	1	0	0	0	0	1	1	1	0	0	0	0	0	0	0	0	1	0	2	1	0	1	1	0	0	0	0	1	2	0	0	0	1	0	1	1	1	0	0	1	1	0	0	1	1	0	0	0
848	1	0	0	0	1	1	0	1	2	0	1	2	2	1	1	0	0	2	1	1	1	1	1	1	1	1	0	1	1	2	0	1	1	1	1	1	2	1	0	0	0	0	0	2	0	0	0	1	0
849	1	1	0	0	0	0	2	2	0	0	2	0	1	0	0	0	1	1	0	2	2	0	1	1	0	0	0	0	0	1	1	1	1	1	0	2	1	0	1	1	0	0	1	2	1	0	0	0	0
850	1	2	0	0	0	0	2	2	0	0	1	0	1	0	0	0	0	0	0	1	1	0	2	2	0	0	0	0	0	2	1	2	1	1	0	1	1	1	0	0	0	0	0	2	0	0	0	0	0
851	1	1	1	0	0	0	1	2	2	0	0	1	2	1	1	1	0	2	1	1	2	0	2	2	0	0	0	0	2	2	0	0	1	1	0	2	2	0	1	1	0	0	0	1	0	0	0	0	2
852	1	0	0	0	0	0	0	1	2	0	0	1	2	1	1	0	0	0	1	1	2	0	2	2	0	0	0	1	1	1	0	0	1	1	0	2	1	0	1	1	0	0	0	1	0	0	0	1	0
853	1	0	0	0	1	1	1	1	1	0	1	1	2	1	1	0	0	1	0	2	2	1	2	2	0	0	0	1	1	0	1	0	0	1	0	1	2	0	0	0	0	1	1	1	1	2	0	0	1
854	1	0	1	0	1	1	1	1	2	0	0	0	0	0	0	0	0	0	0	1	1	0	2	2	0	0	1	1	1	2	0	0	1	1	0	2	1	0	2	2	0	0	0	1	0	0	0	0	0
855	1	1	0	0	0	0	0	0	2	0	0	0	0	0	0	0	0	1	1	1	2	0	0	1	0	0	0	2	2	2	2	1	0	2	0	2	2	0	0	0	0	1	2	2	1	1	0	0	0
856	1	1	0	0	0	0	0	0	2	0	2	0	0	1	1	0	0	0	2	0	1	0	2	2	0	1	0	0	1	2	0	0	0	1	0	1	1	0	1	0	1	0	0	1	0	1	0	0	0
857	1	2	0	0	0	0	2	2	0	1	2	0	1	0	0	1	0	0	0	1	1	0	1	1	0	0	0	0	0	2	0	1	0	1	0	1	2	1	0	0	1	2	1	2	1	0	0	0	0
858	1	0	0	0	0	0	2	2	1	0	2	0	0	0	0	0	0	0	1	1	2	1	2	2	0	1	0	0	0	1	2	0	1	1	0	2	1	0	1	1	0	1	1	1	0	0	0	1	0
859	1	2	0	0	0	0	2	2	1	0	1	0	1	0	0	1	0	1	0	0	0	0	2	2	0	0	0	0	0	2	2	1	2	2	1	2	1	0	0	0	0	1	0	0	0	0	0	0	0
860	1	2	0	0	1	1	2	2	2	0	1	0	0	0	0	0	0	1	1	0	0	1	2	2	0	0	1	1	1	2	0	0	1	2	2	2	1	0	2	2	0	0	0	2	0	0	0	0	1
861	1	1	0	0	1	1	2	2	1	0	0	0	1	0	0	0	1	1	1	1	1	0	1	2	0	1	0	0	0	2	1	1	1	1	0	2	1	0	2	2	1	1	1	1	1	1	0	0	0
862	1	1	0	0	0	0	1	1	0	1	2	1	1	1	1	0	0	1	1	0	2	0	2	2	0	0	0	0	0	2	2	1	1	0	0	1	1	0	1	1	0	0	1	2	1	0	0	0	1
863	1	1	1	0	0	0	1	2	0	0	1	0	1	0	0	1	0	0	1	1	2	1	2	2	0	0	0	0	0	2	0	0	1	1	1	1	1	0	1	1	0	0	0	0	1	0	0	0	0
864	1	2	1	0	0	0	0	0	2	0	0	0	2	0	0	1	0	1	1	1	2	0	2	2	0	1	0	1	1	1	1	0	0	1	0	1	1	0	0	0	0	0	0	0	0	0	0	0	0
865	1	0	0	0	0	0	0	1	2	0	0	0	0	0	0	0	0	0	0	1	1	0	2	2	0	0	1	0	1	2	0	1	0	2	1	2	1	1	0	0	0	0	1	2	1	0	0	0	0
866	1	1	0	0	0	0	2	2	1	0	1	2	2	2	2	0	0	0	1	1	2	0	2	2	0	0	0	0	1	2	0	0	1	1	0	1	2	0	0	1	0	2	2	2	0	1	0	0	0
867	1	2	0	0	1	1	1	1	1	1	1	0	2	0	0	1	0	2	2	0	0	1	2	2	0	0	0	2	2	2	0	0	1	0	0	0	1	0	1	1	0	0	0	1	0	1	0	1	0
868	1	2	0	0	0	0	2	2	1	0	0	0	0	0	0	0	0	1	1	1	1	1	2	2	0	0	0	1	1	2	2	0	1	2	2	2	0	1	0	0	0	1	2	2	1	1	0	0	1
869	0	1	0	0	0	0	0	0	2	0	0	0	0	0	0	0	0	0	0	1	1	0	1	1	0	0	0	0	0	2	1	2	1	1	0	1	1	0	2	2	1	1	1	1	1	0	0	0	0
870	1	2	1	0	0	0	0	1	2	0	0	1	2	1	1	0	0	0	2	0	2	1	2	2	0	0	0	1	1	1	1	1	1	0	0	1	2	0	0	0	0	0	0	2	0	0	0	0	1
871	1	1	0	0	0	0	2	2	0	0	1	0	1	0	0	0	0	0	0	1	1	0	1	1	0	1	0	1	0	1	1	2	1	2	1	2	1	1	0	0	0	1	1	1	0	0	0	0	0
872	1	1	0	0	0	0	1	2	2	0	0	1	1	1	1	0	0	0	1	1	2	0	0	1	0	0	0	1	2	2	1	0	0	2	0	2	1	1	1	1	1	0	0	2	0	0	0	0	1
873	1	0	0	0	0	0	1	1	1	0	1	1	1	1	1	0	0	0	1	1	2	1	1	1	1	1	0	0	2	2	0	1	1	0	0	1	0	2	0	0	0	0	0	2	0	0	0	0	0
874	1	1	0	0	1	1	1	1	1	0	0	0	1	0	0	0	0	0	1	1	2	1	1	2	0	0	0	0	0	2	0	1	2	0	0	0	0	1	1	1	0	1	1	2	1	1	0	1	0
875	1	1	0	0	0	0	1	1	2	0	0	0	1	0	0	1	0	0	1	1	2	0	1	1	0	1	0	0	0	1	1	1	2	2	1	2	2	0	0	0	0	1	1	1	1	0	0	0	0
876	1	0	0	0	1	1	1	1	1	0	1	1	1	0	0	0	0	0	1	1	1	0	1	2	0	0	0	0	0	2	0	0	1	1	1	1	1	0	2	2	1	0	0	2	0	2	0	0	1
877	1	1	0	0	0	0	2	2	1	0	1	1	0	0	0	0	0	0	0	2	2	1	1	2	0	0	0	0	0	2	1	1	1	2	0	2	2	0	1	1	0	0	2	2	1	1	0	0	0
878	1	1	0	0	0	0	1	2	1	0	1	0	0	0	0	0	0	0	0	2	2	1	2	2	0	0	0	1	1	1	1	0	0	2	0	2	1	0	2	1	1	1	1	1	0	1	0	1	0
879	1	1	0	0	1	1	0	1	2	0	1	0	1	0	1	0	0	0	1	1	1	0	1	1	0	0	0	0	1	2	0	1	1	1	0	1	0	0	2	2	0	2	2	2	0	1	0	0	0
880	1	0	0	0	1	1	0	0	2	0	0	0	0	0	0	0	0	0	1	1	1	0	2	2	0	0	0	0	0	2	0	0	1	0	0	1	1	0	1	1	0	1	1	2	0	0	0	0	0
881	1	1	0	0	0	0	1	2	2	0	0	0	0	0	0	0	0	0	0	1	1	1	2	2	0	0	0	0	0	2	0	0	1	2	1	2	1	0	0	0	0	1	0	0	0	0	0	0	0
882	0	1	0	0	0	0	2	2	0	0	1	0	1	0	1	0	0	0	0	1	1	0	2	2	0	0	0	0	0	2	0	1	1	0	0	0	1	0	1	1	0	0	2	2	0	2	0	0	0
883	1	1	0	0	0	0	2	2	0	1	2	1	1	1	1	0	0	1	1	1	2	0	2	2	0	1	0	0	2	2	0	1	1	2	0	2	2	0	0	0	0	0	0	0	0	1	0	0	0
884	1	1	0	0	1	1	2	2	0	0	0	0	2	1	1	0	0	0	1	1	1	0	1	1	0	1	0	0	0	2	2	2	1	0	0	1	2	0	0	0	0	0	0	1	1	1	0	1	0
885	1	2	0	0	0	0	1	1	1	0	0	1	1	1	1	0	0	0	1	1	2	0	2	2	0	0	0	0	0	2	0	2	2	1	0	2	1	0	0	0	1	0	0	1	0	1	0	0	0
886	1	1	0	0	1	1	1	1	2	0	0	0	0	0	0	0	1	2	0	1	1	0	2	2	0	0	1	1	1	2	0	1	1	2	1	2	2	0	1	1	1	0	0	2	0	1	0	0	0
887	1	2	0	0	0	0	1	1	2	0	0	0	1	0	0	1	0	1	0	2	2	0	2	2	0	1	0	0	0	1	0	2	1	1	0	1	0	0	2	1	1	0	0	1	0	1	0	0	0
888	1	1	0	0	0	0	0	1	2	0	0	0	1	1	1	0	0	0	0	1	1	1	2	2	0	0	1	1	1	2	0	1	0	2	0	2	2	0	0	0	0	2	2	2	1	1	0	0	0
889	0	2	1	0	0	0	0	0	2	0	1	1	0	0	0	0	0	0	1	1	2	1	2	2	0	0	0	0	1	1	0	1	1	1	1	2	1	0	1	0	1	0	0	1	0	0	0	0	0
890	1	0	0	0	0	0	2	2	1	0	1	1	2	1	1	0	0	0	1	1	1	0	2	2	0	0	0	1	1	2	2	1	0	2	1	2	1	2	0	0	0	1	1	1	0	0	0	0	0
891	0	1	0	0	0	0	1	2	1	0	0	1	1	1	1	0	0	0	0	1	1	0	2	2	0	0	1	1	1	2	0	2	1	1	0	2	1	1	0	0	0	1	1	1	1	0	0	0	1
892	1	1	0	0	0	0	1	1	2	0	0	0	0	0	0	0	0	1	1	1	2	0	2	2	0	1	1	0	1	2	0	0	1	2	1	2	2	0	0	0	1	0	1	1	1	0	0	0	1
893	0	1	0	0	0	0	1	2	2	0	0	0	0	1	1	0	0	1	0	2	2	0	2	1	1	2	0	0	0	2	0	0	0	2	1	2	1	0	1	1	0	0	0	2	0	1	0	0	0
894	0	2	0	0	0	0	1	1	1	0	1	0	1	0	0	1	0	0	1	1	2	0	1	1	0	0	0	1	2	2	1	0	1	2	0	2	2	0	0	0	0	0	1	1	0	0	0	0	0
895	1	1	0	0	0	0	2	2	0	0	0	1	2	1	1	0	0	0	1	1	2	1	2	2	0	0	0	1	1	2	1	1	2	1	1	1	1	0	1	1	0	0	0	2	0	0	0	0	1
896	1	1	1	1	0	1	1	2	2	0	0	0	1	0	0	0	0	0	1	1	2	0	2	2	0	0	0	0	0	1	1	2	1	2	1	2	2	0	1	1	0	1	0	0	0	1	0	0	0
897	1	0	0	0	0	0	1	2	2	0	0	0	0	0	0	0	1	1	0	1	1	1	2	2	0	0	0	0	0	2	1	0	2	1	0	2	2	0	0	0	0	0	0	1	0	0	0	0	1
898	1	1	0	0	0	0	1	1	1	1	1	0	0	0	0	0	0	2	1	1	1	0	2	2	0	0	0	0	0	2	1	0	2	1	0	2	1	1	0	0	0	0	1	2	1	1	0	0	0
899	1	0	0	0	1	1	0	0	2	0	0	1	1	1	1	0	0	2	0	2	2	0	2	2	0	0	0	1	1	2	1	1	1	0	0	1	2	0	0	1	0	0	0	2	0	0	0	0	0
900	1	1	0	0	0	0	1	1	2	0	0	1	2	1	1	0	0	0	2	0	2	0	1	1	0	1	0	0	1	2	0	0	0	2	0	2	2	0	1	1	0	1	0	1	0	0	0	1	0
901	1	1	0	0	0	0	1	1	2	0	0	0	1	0	1	0	0	0	0	2	2	1	2	2	0	0	0	0	0	1	0	1	1	2	0	2	1	1	0	0	0	1	0	1	0	0	0	1	0
902	1	2	0	0	0	0	2	2	1	0	0	0	0	0	0	0	0	0	0	1	1	0	2	2	0	0	0	0	0	2	1	0	0	2	0	2	2	0	2	2	0	0	0	2	0	0	0	0	0
903	1	1	0	0	1	1	2	2	1	0	0	0	0	0	0	0	0	0	1	1	2	1	2	2	0	0	0	0	0	1	0	1	1	1	0	2	2	0	1	1	0	1	1	1	0	0	0	2	0
904	0	0	0	0	0	0	1	2	2	0	0	0	0	0	0	0	0	1	0	2	1	0	2	2	0	0	0	0	0	2	0	1	1	1	1	1	2	0	2	2	0	1	1	2	1	0	0	0	0
905	1	0	0	0	1	1	1	1	1	0	0	0	1	0	0	1	0	0	1	1	1	0	2	2	0	0	0	1	2	1	1	0	1	0	0	1	0	1	1	1	0	0	0	2	0	0	0	0	0
906	1	1	0	0	0	0	0	0	2	0	0	0	1	0	1	0	0	0	1	0	0	1	2	2	0	0	0	1	1	2	2	0	2	0	0	1	2	0	1	1	0	0	2	2	1	0	0	0	0
907	1	0	0	0	1	1	1	1	2	0	0	0	1	0	0	1	0	0	0	1	0	0	2	2	0	0	0	1	1	1	1	0	1	0	0	1	1	0	1	0	1	0	0	2	0	0	0	1	0
908	0	1	1	0	0	0	0	1	1	0	1	0	0	0	0	0	0	1	1	1	2	1	2	2	0	0	0	0	0	1	1	1	2	0	0	1	1	0	1	1	0	0	0	1	1	0	0	0	0
909	1	1	0	0	0	0	0	0	2	0	0	1	1	1	1	0	0	1	1	1	2	0	2	2	0	0	0	1	1	1	1	2	1	2	0	2	1	0	0	0	0	0	0	1	0	0	0	0	0
910	1	1	0	0	0	0	1	1	0	1	2	1	2	2	2	0	0	1	1	1	1	0	2	2	0	0	0	0	1	2	0	1	0	1	0	2	2	0	0	1	0	0	2	2	1	0	0	0	0
911	1	1	0	0	1	1	2	2	0	0	2	0	0	0	0	0	0	0	1	0	1	0	0	0	0	0	0	0	1	2	0	0	0	2	0	2	2	0	0	0	0	0	0	0	0	0	0	0	0
912	1	0	0	0	1	1	1	1	1	0	0	0	2	1	1	1	1	2	1	1	2	1	1	2	0	0	0	0	2	2	0	2	1	0	0	1	2	0	0	0	0	0	0	1	0	0	0	0	0
913	1	1	0	0	0	0	1	1	2	0	0	0	1	2	2	0	0	1	0	2	2	1	2	2	0	0	0	0	0	1	0	1	1	1	0	2	1	0	1	1	0	0	0	2	0	0	0	1	0
914	1	0	1	0	0	0	2	2	0	0	1	0	2	1	2	0	0	0	0	2	1	1	1	1	1	1	1	1	1	2	0	0	1	0	0	2	0	0	2	1	1	1	1	2	1	1	0	0	0
915	1	2	0	0	0	0	1	2	1	0	0	0	1	0	0	0	0	0	1	1	2	1	2	2	0	0	0	0	0	1	2	0	1	2	2	2	2	0	0	0	0	1	1	2	1	0	0	1	0
916	0	1	0	0	0	0	1	1	1	0	0	0	0	0	0	0	0	1	0	2	2	0	2	2	0	0	1	1	1	2	0	0	0	1	0	2	1	0	2	1	1	0	0	1	0	0	0	1	0
917	1	1	0	0	1	1	0	1	2	0	0	0	0	0	0	0	1	1	0	2	2	0	2	2	0	0	0	0	0	2	0	2	1	2	1	2	1	0	0	0	0	0	0	2	0	0	0	1	1
918	1	1	0	0	0	0	1	2	2	1	1	0	0	0	0	0	0	1	0	2	2	0	1	1	0	0	0	1	1	2	2	0	1	1	0	2	2	0	1	1	0	0	0	2	0	0	0	0	1
919	1	0	0	0	0	0	0	0	2	0	1	1	1	1	1	0	0	0	0	1	1	2	0	1	1	1	0	0	1	2	0	1	1	1	0	2	2	0	0	0	0	1	0	1	0	0	0	0	0
920	1	1	0	0	0	0	2	2	0	0	1	0	0	0	0	0	1	1	1	0	1	1	0	1	1	1	0	0	0	2	0	0	1	1	1	1	1	0	0	0	0	1	1	2	1	2	0	1	0
921	1	1	0	0	0	0	2	2	1	0	0	0	0	0	0	0	0	0	0	0	0	0	2	2	0	0	0	0	0	2	0	0	0	2	0	2	0	0	1	1	0	1	0	1	0	1	0	0	0
922	1	0	0	0	0	0	1	1	2	0	1	1	1	1	1	0	0	0	0	2	2	1	2	2	0	0	0	0	1	2	0	0	1	2	0	2	1	0	1	1	0	0	2	2	0	2	0	0	0
923	1	2	0	0	0	0	2	2	0	0	2	0	0	0	0	0	0	0	1	1	1	0	2	2	0	0	1	1	1	1	1	0	1	1	0	2	1	0	2	2	0	0	0	0	0	0	0	0	0
924	1	2	0	0	0	0	1	1	1	0	1	1	1	1	1	0	0	1	0	2	2	1	1	2	0	0	0	0	0	2	2	0	0	2	1	2	0	1	0	0	0	0	2	2	0	0	0	0	1
925	1	2	0	0	0	0	0	0	2	0	0	1	1	1	1	0	0	1	0	1	1	0	1	1	0	1	1	1	1	2	0	0	0	1	0	1	1	1	0	0	0	0	0	0	0	0	0	0	1
926	1	2	0	0	0	0	1	1	1	0	1	0	0	0	0	0	0	1	0	2	2	0	2	2	0	1	0	0	0	2	2	2	1	2	0	2	2	1	0	0	0	1	0	0	1	1	0	0	0
927	0	1	0	0	1	1	2	2	1	0	0	0	0	0	0	0	0	1	0	1	1	0	2	2	0	1	0	0	1	2	1	0	1	1	1	1	1	0	0	0	0	2	2	2	1	1	0	0	0
928	1	1	0	0	0	0	1	2	2	0	1	0	0	0	0	0	1	2	2	0	2	1	1	1	1	1	0	1	1	1	2	1	2	1	0	2	2	0	2	2	0	0	1	2	1	0	0	0	1
929	1	1	0	0	0	0	1	1	2	0	0	1	1	1	1	0	0	0	0	2	2	0	2	2	0	0	0	0	0	1	0	2	2	0	0	1	1	0	1	0	1	0	0	2	1	1	0	0	0
930	1	1	0	0	0	0	1	1	1	0	1	0	0	0	0	0	0	1	0	2	2	1	2	2	0	0	0	1	1	2	2	1	1	1	0	2	1	1	0	0	0	0	2	2	0	0	0	0	1
931	1	1	1	1	0	1	1	1	2	0	0	0	0	0	0	0	0	1	2	0	1	0	2	2	0	0	0	0	1	2	0	0	1	2	2	2	1	0	1	0	1	0	1	1	1	0	0	1	0
932	1	1	0	0	0	0	0	0	2	0	2	0	1	0	0	1	0	1	2	0	1	0	2	2	0	1	0	0	1	2	0	1	1	0	0	1	1	1	0	0	0	0	0	1	0	0	0	0	0
933	1	2	0	0	0	0	0	0	2	0	0	0	0	0	0	0	0	1	1	0	0	0	2	2	0	0	0	1	1	2	1	0	1	0	0	2	1	1	0	0	0	0	0	2	0	0	0	0	0
934	1	1	0	0	0	0	1	2	1	0	0	0	0	0	0	0	0	1	1	0	1	0	2	2	0	1	0	0	1	2	0	1	1	2	0	2	1	0	0	0	0	0	0	0	0	0	0	0	1
935	1	0	0	0	0	0	2	2	2	0	0	0	0	0	0	0	0	0	1	1	2	1	2	2	0	0	0	0	0	2	1	0	1	1	0	2	1	1	1	1	0	1	1	1	1	1	0	0	0
936	1	0	0	0	2	2	2	2	0	0	2	0	1	0	0	1	0	0	0	1	0	0	1	1	0	1	0	1	1	2	1	1	1	1	0	2	1	0	0	0	0	1	0	1	0	0	0	0	0
937	1	1	1	0	0	0	1	1	1	1	1	1	1	0	0	0	0	1	1	1	2	1	2	2	0	0	0	1	1	1	1	0	1	0	0	0	0	1	1	1	0	1	0	1	0	0	0	0	0
938	1	1	0	0	0	0	1	1	2	0	0	0	1	0	0	1	0	1	0	1	1	0	2	2	0	1	0	1	1	2	2	0	1	1	0	2	2	0	0	0	0	0	1	2	1	1	0	0	0
939	1	1	0	0	0	0	0	0	2	0	0	1	1	1	1	0	0	1	0	2	2	0	2	2	0	0	0	1	1	1	2	1	0	2	0	2	1	0	1	1	0	0	1	1	1	0	0	0	1
940	1	1	1	1	0	1	1	1	2	0	0	0	0	0	0	0	0	1	1	1	2	0	0	0	0	1	0	0	0	2	1	1	1	2	2	2	2	0	1	1	1	1	1	2	1	1	0	0	1
941	1	2	0	0	0	0	2	2	1	0	1	0	0	0	0	0	0	1	1	1	2	0	2	2	0	0	0	1	1	2	0	1	0	1	1	2	0	0	1	1	0	0	1	2	1	0	0	0	0
942	1	0	0	0	1	1	2	2	1	0	0	1	2	2	2	0	1	2	0	1	1	1	1	1	0	0	0	0	0	2	0	1	1	0	0	1	1	0	0	0	0	0	0	2	0	0	0	0	0
943	0	2	1	0	0	0	1	2	2	0	0	0	0	0	0	0	0	0	0	2	2	1	2	2	0	0	0	0	1	2	0	1	1	0	0	1	2	0	0	1	0	1	1	1	1	1	0	0	0
944	1	0	0	0	1	1	2	2	0	0	0	0	1	0	0	1	0	0	0	1	1	1	1	2	0	0	0	1	2	2	0	0	2	1	0	2	1	1	0	0	0	0	0	1	0	0	0	0	0
945	1	2	0	0	0	0	2	2	1	0	1	0	0	0	0	0	0	1	1	1	1	0	1	1	0	0	0	0	0	2	0	2	2	2	1	2	2	0	0	0	0	0	1	1	1	0	0	0	0
946	1	0	1	0	1	1	2	2	2	0	0	0	1	0	0	1	0	0	0	1	0	0	2	2	0	1	0	0	0	2	2	0	2	0	0	2	0	0	1	1	0	0	1	2	0	1	0	0	1
947	1	2	0	0	0	0	1	1	1	1	1	0	1	0	0	1	1	0	1	1	2	0	2	2	0	0	0	0	0	2	0	0	0	2	0	2	0	0	1	1	0	0	2	2	0	0	0	0	0
948	1	1	0	0	1	1	2	2	1	1	1	0	1	0	0	1	1	2	0	1	1	0	2	2	0	0	0	0	0	2	0	0	1	2	1	2	2	0	0	0	0	0	1	2	1	0	0	1	0
949	1	2	0	0	0	0	0	0	2	0	0	1	1	1	1	0	0	0	0	2	2	0	0	2	0	0	0	1	2	2	1	1	0	1	0	1	0	0	2	2	1	1	1	2	0	0	0	0	0
950	1	0	0	0	0	0	1	2	0	0	1	0	0	0	0	0	0	0	1	1	2	1	2	2	0	0	0	0	2	2	0	1	1	1	1	1	2	0	1	1	0	1	1	2	1	0	0	0	0
951	1	1	0	0	0	0	1	1	2	0	0	1	0	0	0	0	0	0	0	1	1	0	2	2	0	1	0	0	0	1	1	0	1	1	0	2	1	0	1	1	0	0	1	2	0	1	0	0	1
952	1	1	0	0	0	0	2	2	0	0	1	0	0	0	0	0	0	1	1	1	2	0	2	2	0	0	0	1	1	1	1	2	2	0	0	1	0	1	0	0	0	0	0	1	0	1	0	0	1
953	0	1	0	0	0	0	0	0	1	0	1	0	0	0	0	0	0	0	1	1	1	0	2	2	0	0	0	0	0	2	1	0	0	2	2	2	1	0	0	0	0	1	1	2	1	1	1	0	0
954	1	1	0	0	0	0	0	0	2	0	0	0	0	0	0	0	0	0	0	1	1	1	2	2	0	0	0	2	2	2	2	1	1	1	1	1	2	0	0	0	0	0	1	2	1	0	0	0	0
955	1	0	0	0	0	0	1	1	2	0	0	0	1	0	0	0	0	0	0	1	0	1	2	2	0	0	0	0	2	2	0	1	1	2	0	2	2	0	1	1	0	0	0	0	0	0	0	0	1
956	1	2	0	0	0	0	2	2	1	0	1	0	1	0	0	1	0	0	2	0	0	0	2	2	0	0	0	2	2	2	2	0	0	1	0	2	0	0	1	1	0	2	2	2	0	1	0	1	0
957	1	1	0	0	1	1	1	2	2	0	0	0	0	0	0	0	0	1	0	2	2	1	2	2	0	0	0	0	0	1	0	0	0	1	0	2	2	0	1	1	0	0	1	2	1	0	0	0	0
958	1	1	0	0	0	0	1	1	1	0	1	1	1	1	1	0	0	0	1	1	2	0	2	2	0	0	0	2	2	1	1	2	2	0	0	0	1	0	0	0	0	1	1	2	0	0	0	0	0
959	1	1	0	0	0	0	1	1	1	0	0	1	1	1	1	0	0	0	1	1	2	0	0	0	0	0	0	0	0	2	0	1	2	0	0	0	1	0	1	1	0	0	0	1	0	0	0	0	0
960	1	2	1	0	0	0	1	2	1	0	1	1	2	1	1	0	0	1	0	2	2	0	2	2	0	0	0	0	0	2	1	0	1	1	0	2	0	1	0	0	0	1	1	1	1	0	0	1	0
961	1	2	0	0	0	0	0	1	2	0	0	0	0	0	0	0	0	1	2	0	2	1	2	2	0	0	0	1	2	2	0	0	0	2	1	2	1	0	1	0	1	0	0	2	0	0	0	0	0
962	1	1	1	0	0	0	2	2	0	0	0	0	0	0	0	0	0	1	1	1	1	0	1	2	0	0	0	0	1	2	0	0	1	1	1	2	2	0	0	0	0	1	0	0	1	1	0	1	0
963	1	1	0	0	0	0	1	2	2	0	0	0	0	0	0	0	0	1	0	2	2	0	2	2	0	0	0	0	0	2	0	1	2	1	0	1	1	0	1	1	0	1	1	2	1	2	0	0	1
964	1	1	0	0	0	0	0	1	2	0	0	0	1	0	0	0	0	2	0	2	2	1	0	0	1	1	0	0	0	2	1	0	2	1	0	2	1	0	1	1	0	0	0	1	0	0	0	0	2
965	1	1	0	0	1	1	1	2	0	0	1	0	0	1	1	0	0	1	2	0	2	0	1	1	0	0	0	0	1	2	0	2	2	1	0	2	1	0	2	2	0	0	1	1	1	1	1	0	1
966	1	2	1	0	0	0	2	2	2	0	1	0	0	0	0	0	0	1	2	0	1	0	2	2	0	0	0	1	1	2	1	1	2	0	0	2	2	0	0	0	0	0	0	1	0	0	0	0	0
967	1	0	0	0	0	0	1	2	2	0	0	0	0	0	0	0	0	0	1	1	2	1	2	2	0	0	0	1	1	2	2	0	1	0	0	1	1	0	0	0	0	0	0	0	0	0	0	0	1
968	0	0	0	0	0	0	1	1	1	0	0	0	0	0	0	0	1	2	0	2	1	1	1	1	0	1	0	0	0	2	0	1	0	2	0	2	1	0	2	2	0	1	1	2	1	1	0	0	1
969	1	2	0	0	0	0	1	1	1	0	2	0	2	1	1	1	0	1	1	1	1	1	1	1	1	1	0	1	2	1	1	0	0	2	0	2	1	0	0	0	0	1	2	2	0	0	0	0	1
970	1	1	0	0	1	1	1	2	2	0	0	0	0	0	0	0	0	0	1	1	2	0	2	2	0	2	0	0	1	2	0	2	1	2	1	2	2	0	0	1	0	1	1	1	1	1	0	0	0
971	1	1	0	0	0	0	1	1	1	1	1	0	1	1	1	0	0	1	0	2	1	1	1	2	0	0	0	0	0	2	0	0	1	0	0	1	2	0	1	0	1	0	0	2	0	0	0	1	0
972	1	0	0	0	0	0	1	2	2	0	0	0	2	0	0	1	0	0	0	1	1	0	2	2	0	0	0	0	0	2	2	0	0	2	0	2	2	1	0	0	0	0	0	1	0	0	0	0	1
973	0	1	0	0	0	0	1	1	2	0	0	0	0	0	0	0	0	0	0	1	1	0	1	1	0	0	0	0	0	2	1	1	1	2	0	2	0	0	1	1	0	2	1	2	1	0	0	0	0
974	1	1	0	0	0	0	1	1	2	0	0	1	2	1	1	0	0	2	1	1	2	1	1	1	0	0	0	1	1	2	1	0	2	0	0	1	2	0	1	1	0	0	0	1	0	0	0	2	0
975	1	2	0	0	0	0	2	2	0	0	0	0	0	0	0	0	0	0	0	2	2	0	2	2	0	0	0	1	2	2	1	1	1	1	0	2	1	0	0	0	0	0	1	2	0	2	1	0	0
976	1	2	0	0	0	0	2	2	1	0	1	0	1	0	1	0	0	1	1	1	1	0	2	2	0	0	1	0	0	2	0	1	2	1	0	2	2	0	0	1	0	1	1	1	1	1	0	0	1
977	1	1	0	0	0	0	0	0	2	0	0	0	1	0	0	1	0	0	1	1	1	0	2	2	0	0	0	0	1	2	1	1	2	1	0	2	1	1	0	0	0	0	0	2	0	1	0	0	0
978	1	1	0	0	1	1	1	1	2	0	0	0	0	0	0	0	1	1	1	1	1	0	1	1	1	1	0	1	1	1	1	0	1	0	0	1	1	0	0	0	0	0	0	2	0	1	0	0	0
979	1	1	0	0	1	1	1	2	2	0	0	0	0	0	0	0	0	0	0	1	1	1	2	2	0	0	0	0	0	2	2	1	1	2	2	2	2	0	1	1	0	1	1	1	0	0	0	0	0
980	1	2	1	0	0	0	1	1	2	0	0	1	2	1	1	0	0	1	0	2	2	0	2	2	0	0	0	0	1	2	1	2	1	2	1	2	1	0	2	2	0	0	0	2	1	0	0	0	0
981	1	1	0	0	0	0	1	2	0	0	1	0	0	0	0	0	0	1	0	2	2	1	2	2	0	1	0	0	1	2	0	1	1	0	0	0	2	0	1	1	0	0	1	2	0	1	0	0	1
982	1	1	1	1	0	1	1	1	1	0	0	0	0	0	0	0	0	0	1	0	1	0	1	1	1	1	0	0	0	1	2	0	1	1	0	2	1	0	2	2	0	1	1	1	1	0	0	0	0
983	1	2	0	0	0	0	2	2	1	0	0	0	1	0	1	0	0	1	2	0	0	1	2	2	0	0	0	0	0	2	0	0	1	1	0	2	1	0	1	0	1	0	0	1	0	0	0	2	0
984	1	0	0	0	0	0	1	1	2	1	0	0	1	1	1	0	0	0	1	1	2	0	2	2	0	0	0	0	1	2	0	1	1	1	0	2	1	1	0	0	0	0	0	2	0	1	0	0	1
985	1	1	0	0	1	1	1	1	1	0	1	1	1	0	0	0	1	1	0	2	2	0	1	2	0	0	0	1	2	2	0	1	1	0	0	1	1	0	1	1	0	0	1	1	1	0	0	1	0
986	1	2	1	0	0	0	1	1	2	0	0	1	1	1	1	0	0	1	2	0	1	0	2	2	0	0	0	0	0	2	0	0	0	1	0	2	1	0	1	1	0	1	1	2	1	0	0	0	1
987	0	1	0	0	0	0	2	2	0	0	1	2	2	1	1	0	0	0	0	2	2	1	2	2	0	0	0	0	0	2	2	0	0	2	0	2	2	0	0	0	0	0	0	2	0	0	0	0	0
988	1	1	0	0	0	0	0	0	2	0	0	1	1	1	1	0	0	1	0	1	1	0	2	2	0	1	0	0	0	2	1	0	1	2	0	1	1	1	1	1	0	0	0	2	1	0	0	0	0
989	1	1	0	0	1	1	0	0	2	0	0	1	1	1	1	0	1	1	1	1	1	0	2	2	0	1	0	1	2	1	1	1	0	1	0	2	1	0	0	0	0	0	0	1	0	0	0	0	0
990	1	0	0	0	1	1	2	2	1	0	1	0	0	0	0	0	1	1	0	2	2	1	2	2	0	0	0	1	2	2	0	0	0	1	0	1	1	1	0	0	0	0	2	2	0	0	0	0	0
991	1	1	0	0	0	0	2	2	2	0	0	1	2	1	1	0	0	1	1	1	2	0	2	2	0	0	0	0	0	2	1	2	2	0	0	1	2	0	0	0	0	0	0	2	0	1	0	1	0
992	1	2	1	0	0	0	0	1	2	0	0	0	1	0	0	0	1	1	0	1	1	0	2	2	0	0	0	0	0	2	0	0	2	1	0	2	1	0	1	1	0	1	1	2	1	2	0	1	0
993	1	1	0	0	0	0	1	2	1	0	1	1	1	1	1	0	0	0	1	1	1	0	1	1	0	0	1	1	1	2	0	0	1	2	1	2	2	0	0	0	0	1	1	2	1	1	0	0	1
994	1	2	0	0	0	0	0	1	2	0	0	0	1	0	0	0	0	0	0	1	1	0	2	2	0	0	0	0	0	2	1	1	1	1	0	2	2	0	1	1	0	0	0	1	0	0	0	0	0
995	1	2	0	0	0	0	1	1	1	0	1	0	0	0	0	0	0	1	1	1	1	0	2	2	0	0	1	0	1	2	0	0	1	2	0	2	2	0	0	0	0	0	2	2	0	2	0	1	0
996	1	2	1	0	0	0	0	0	2	0	1	0	1	0	0	1	0	2	1	1	1	0	1	1	0	0	0	1	1	1	2	1	2	1	0	1	1	0	0	0	0	0	1	2	1	0	0	0	0
997	1	1	0	0	0	0	1	2	2	0	0	0	1	1	1	0	0	1	0	1	1	0	2	2	0	0	0	0	0	2	0	0	2	1	0	2	1	0	2	2	0	2	2	2	1	1	0	0	1
998	1	2	0	0	0	0	1	1	2	0	0	2	2	1	1	0	0	0	1	1	1	1	2	2	0	1	0	0	0	2	1	1	0	2	2	2	1	0	1	0	1	0	0	0	0	0	0	0	0
999	1	2	0	0	0	0	1	1	1	0	1	0	1	0	1	0	0	0	0	2	2	0	2	2	0	0	0	0	0	1	0	1	1	0	0	1	1	0	0	0	0	0	1	2	2	0	0	0	0
1000	1	2	0	0	0	0	1	1	2	0	0	0	0	0	0	0	0	1	0	1	1	0	1	1	0	1	0	1	1	2	1	1	1	1	0	2	0	0	1	1	0	0	0	2	0	0	0	0	0
[truncated: 252 more columns]
