# Supplementary material for: KNN-MDR: a learning approach for improving interactions mapping performances in genome wide association studies
Source: BMC Bioinformatics. 2017 Mar 21;18:184. doi: 10.1186/s12859-017-1599-7 (PMC5361736; doi:10.1186/s12859-017-1599-7)
Supplement: Supplementary file 5 — The data set(s) supporting the results of Table 3. (ZIP 7092 kb) [file 12859_2017_1599_MOESM5_ESM.zip › 000/S64/mkallsimul.dat]

1	0	0	1	0	0	2	2	2	1	0	0	0	0	0	0	0	0	1	0	2	0	1	1	1	1	1	0	2	0	2	0	2	2	0	1	1	0	0	0	0	1	0	1	2	2	0	0	1	1
2	1	0	2	0	0	1	1	1	0	0	0	0	2	0	0	0	0	0	1	1	0	0	1	0	0	0	0	1	2	1	0	1	1	0	2	0	1	0	0	0	1	0	0	1	0	0	0	0	1
3	0	0	2	0	0	1	1	1	0	0	0	0	1	0	0	0	0	1	0	2	0	0	0	0	0	0	0	2	0	2	0	1	1	1	0	2	1	0	0	0	0	0	1	2	0	0	0	0	1
4	0	0	1	0	0	1	0	0	1	0	1	0	0	0	0	0	0	0	0	2	0	1	0	0	0	0	0	2	0	1	1	0	0	2	0	2	1	1	0	0	1	0	0	1	0	0	0	0	1
5	0	0	1	0	0	1	2	2	1	0	1	0	1	0	0	0	0	0	1	1	1	1	0	0	0	0	0	0	1	1	0	1	2	0	0	2	1	0	0	0	2	0	1	2	1	0	0	0	2
6	1	0	2	0	0	1	2	2	0	0	1	0	0	0	0	0	0	0	1	1	0	0	0	0	0	0	0	2	1	1	0	2	1	1	1	1	2	0	1	1	0	0	0	2	0	0	0	0	0
7	1	1	2	0	0	1	2	2	1	0	1	0	2	0	0	0	0	0	1	0	1	0	0	0	0	1	0	2	2	2	0	1	1	2	0	2	0	0	0	0	1	0	0	1	1	0	0	1	1
8	0	0	2	0	0	2	0	1	2	0	0	0	0	0	0	0	0	0	1	1	1	1	0	0	0	0	0	2	0	1	1	1	1	1	1	1	2	0	2	1	0	0	0	2	0	1	0	0	1
9	1	0	2	0	0	2	2	2	0	0	1	0	0	0	0	0	0	1	0	2	0	1	0	0	0	0	0	2	0	2	2	2	1	1	1	2	1	0	1	1	1	0	0	2	0	0	0	1	1
10	0	0	2	0	0	1	1	1	1	1	0	0	0	0	0	0	0	0	0	1	0	1	0	0	0	0	0	1	1	1	0	1	1	0	2	1	1	1	0	0	0	0	0	2	0	0	0	0	1
11	1	0	1	0	0	0	1	1	1	0	0	1	1	0	0	0	0	0	1	0	1	0	1	0	0	1	1	2	1	1	0	1	2	1	2	1	2	0	2	1	0	0	0	2	0	0	1	0	1
12	1	0	0	0	0	1	2	2	0	0	2	0	0	0	0	0	0	0	1	1	1	0	1	0	0	0	0	2	0	2	1	2	2	0	1	2	2	0	2	2	0	0	1	2	1	1	0	0	1
13	0	1	2	0	0	1	2	2	1	0	1	1	1	0	0	0	1	1	1	1	0	1	1	1	1	1	0	2	1	1	1	1	1	1	1	1	1	0	1	1	1	2	0	2	1	1	0	0	1
14	1	0	1	0	0	0	1	1	1	0	0	1	1	0	0	0	0	1	1	0	0	0	1	0	0	1	0	1	1	1	0	2	2	0	2	0	1	0	1	1	1	0	1	1	1	1	0	1	1
15	1	0	1	0	0	0	1	1	1	1	0	0	0	0	0	0	0	1	0	2	0	1	1	1	1	1	0	1	0	1	0	1	1	1	1	1	2	1	1	0	0	0	0	2	0	0	0	0	1
16	0	0	1	0	0	0	1	1	1	0	1	0	0	0	0	0	0	0	0	2	0	1	1	0	0	0	0	2	0	1	1	1	1	0	2	0	0	0	0	0	2	1	1	2	0	0	0	1	1
17	1	0	2	0	0	2	2	2	1	0	0	0	0	0	0	0	0	0	0	1	0	1	1	1	1	1	0	2	1	1	2	1	0	2	0	2	2	0	2	2	0	1	0	2	0	0	0	0	0
18	1	0	1	0	0	1	2	2	1	0	0	0	0	0	0	0	0	1	0	2	0	0	1	0	0	0	0	2	2	2	0	0	0	1	0	2	0	0	1	1	0	1	0	2	1	0	0	0	1
19	1	0	1	0	0	1	1	2	1	0	0	0	1	1	0	0	0	1	1	1	0	0	0	0	0	0	0	2	0	1	1	0	1	2	1	2	1	0	1	1	1	0	0	2	0	1	0	0	1
20	1	0	0	0	0	0	1	1	1	0	1	0	2	0	0	0	0	1	0	0	0	0	0	0	0	0	0	2	0	2	1	0	0	1	2	2	1	1	0	0	0	2	0	2	0	0	0	1	2
21	1	0	2	0	0	0	2	2	0	0	1	0	1	0	0	0	0	1	1	1	0	0	0	0	0	0	0	0	1	0	0	2	1	2	0	2	1	0	0	0	2	0	1	2	1	2	0	0	1
22	1	0	1	0	0	2	0	0	2	0	0	0	0	0	0	0	0	0	1	1	1	0	1	0	0	0	0	2	0	2	1	0	1	1	1	2	1	0	0	0	2	1	0	2	1	2	0	1	2
23	1	0	0	0	0	0	2	2	1	0	0	0	0	0	0	0	0	0	0	1	0	0	1	1	1	2	0	2	2	1	1	0	0	2	0	2	2	0	0	0	1	0	0	1	1	1	1	0	1
24	0	0	1	0	0	1	1	2	1	0	0	0	1	0	0	0	0	1	1	1	0	0	0	0	0	0	0	2	0	2	2	0	1	1	0	2	2	0	1	1	1	0	0	0	0	0	1	0	1
25	1	0	1	0	0	1	1	1	1	0	0	0	1	0	0	0	0	0	0	2	0	0	0	0	0	0	0	2	1	1	1	1	1	2	0	2	0	0	0	0	2	0	0	1	0	1	0	1	1
26	1	0	1	0	0	1	1	1	1	0	0	0	1	1	1	0	0	0	0	1	0	0	1	0	0	0	0	2	1	1	2	1	1	1	1	1	0	0	0	0	1	0	0	2	0	0	0	0	0
27	1	0	0	0	0	1	2	2	0	0	1	0	0	0	0	0	0	1	2	0	0	1	0	0	0	0	0	2	1	2	0	1	1	1	0	2	0	0	0	0	2	0	0	1	0	1	0	0	1
28	1	0	2	0	0	2	1	1	1	1	1	1	1	0	0	0	0	0	1	1	1	1	0	0	0	0	0	2	2	2	0	0	0	1	1	2	1	0	0	0	1	0	0	0	0	0	0	0	1
29	0	1	2	0	0	1	0	2	0	0	1	0	0	0	0	0	1	1	1	0	1	1	0	0	0	0	0	2	0	2	0	2	2	1	1	1	1	0	0	0	2	1	0	1	1	0	1	0	1
30	1	0	2	0	0	1	1	1	1	0	0	0	0	0	0	0	0	1	1	1	1	1	1	1	1	1	0	2	0	2	0	1	1	1	1	1	0	0	0	0	1	1	0	2	1	1	0	0	1
31	1	0	2	0	0	2	1	1	2	0	0	1	1	0	0	0	0	0	1	1	1	0	0	0	0	0	1	1	0	0	0	2	1	2	0	2	1	0	0	0	0	0	1	2	0	0	0	0	0
32	0	1	2	0	0	2	1	2	0	0	0	0	1	1	0	0	0	1	0	1	0	1	1	1	1	1	0	2	0	2	0	1	1	1	2	1	2	0	1	1	1	0	1	2	2	0	0	0	1
33	1	0	2	0	0	1	1	2	0	0	0	1	1	0	0	0	0	1	1	1	1	0	0	0	0	0	1	2	0	1	1	1	1	2	0	2	2	1	1	1	0	0	1	2	1	0	0	0	1
34	0	0	1	0	0	1	1	1	1	0	0	0	2	1	1	1	0	0	1	1	1	0	0	0	0	1	0	2	1	1	1	2	2	0	1	1	0	0	0	0	2	0	0	0	0	0	0	1	1
35	1	1	2	0	0	1	1	1	1	0	0	1	2	0	0	1	0	2	1	1	1	0	1	1	1	1	0	1	1	1	1	0	0	2	0	2	1	1	0	0	0	0	0	1	2	1	0	0	2
36	0	0	0	0	0	0	1	1	1	0	0	0	1	0	0	1	1	1	1	1	0	0	0	0	0	0	0	2	0	1	2	0	1	2	1	2	0	0	0	0	2	2	0	2	1	0	1	0	2
37	1	0	1	0	0	1	2	2	0	0	0	0	0	0	0	0	0	1	1	1	1	0	0	0	0	0	0	1	0	1	0	0	1	2	1	2	2	0	1	1	0	0	1	2	2	1	0	0	0
38	0	0	0	0	0	0	1	1	1	0	0	0	0	0	0	0	0	1	0	1	0	0	0	0	0	1	0	1	0	1	0	1	1	2	0	2	0	0	0	0	2	1	0	1	1	0	1	0	1
39	1	0	2	0	0	0	0	1	0	0	0	0	1	0	0	0	0	0	0	2	0	1	0	0	0	0	0	2	0	2	1	1	1	2	0	2	0	0	0	0	2	0	0	2	0	0	0	0	0
40	0	0	1	0	0	1	2	2	0	1	1	1	1	0	0	0	0	0	1	1	1	1	0	0	0	0	0	2	0	2	1	1	0	2	1	2	2	0	1	1	1	0	1	2	1	1	0	0	1
41	1	0	2	0	0	1	1	2	0	0	0	1	1	0	0	0	0	0	0	1	0	0	0	0	0	1	0	2	1	2	0	1	1	2	0	2	2	1	1	1	0	0	1	2	1	0	1	0	1
42	1	0	1	0	0	0	2	2	1	0	0	0	2	0	0	1	0	0	0	1	0	0	0	0	0	0	0	1	2	1	0	1	0	1	1	1	2	0	1	1	0	0	1	2	1	2	0	0	1
43	1	0	2	0	0	2	2	2	0	0	0	1	1	0	0	0	1	1	1	1	0	0	0	0	0	0	1	2	2	1	1	1	1	0	1	1	0	0	0	0	2	0	0	1	1	0	0	1	0
44	1	1	2	0	0	2	2	2	0	0	1	1	2	0	0	0	0	0	1	1	1	0	0	0	0	0	1	2	2	1	1	2	2	0	1	1	1	0	0	0	2	1	0	2	1	0	0	0	1
45	1	0	1	0	0	1	2	2	0	0	0	1	2	0	0	0	0	1	1	1	1	0	0	0	0	0	0	2	1	2	0	1	1	1	0	2	1	0	0	0	0	0	2	2	1	1	0	1	1
46	1	0	2	0	0	2	2	2	0	0	1	0	1	0	0	1	0	1	0	2	1	1	0	0	0	0	0	2	0	1	1	2	1	2	0	2	1	0	0	0	0	0	0	2	0	0	0	0	1
47	1	0	1	1	1	1	1	1	1	0	0	1	1	0	0	0	0	1	1	1	0	0	0	0	0	1	0	2	0	2	0	1	1	1	1	2	1	0	2	2	0	1	0	2	1	0	0	0	0
48	1	0	1	0	0	1	2	2	1	0	0	0	0	0	0	0	0	1	0	2	0	1	0	0	0	0	0	2	1	1	1	1	1	2	0	2	0	0	0	0	2	2	0	2	1	1	0	0	0
49	1	1	2	0	0	1	0	1	1	0	0	2	1	0	0	0	0	1	1	1	0	0	0	0	0	0	0	2	0	1	0	1	2	1	1	2	2	0	2	2	0	0	1	1	1	2	0	0	2
50	1	0	1	0	0	1	0	1	1	0	0	1	1	0	0	0	0	0	0	2	0	1	0	0	0	0	0	0	2	0	0	1	1	1	0	2	2	0	0	0	0	0	0	1	0	0	0	0	1
51	0	0	2	0	0	1	2	2	0	0	1	1	1	1	1	0	0	0	1	1	1	0	0	0	0	0	0	1	2	0	1	2	2	2	0	2	2	0	2	1	0	0	0	1	0	0	1	0	1
52	1	0	1	0	0	1	2	2	2	0	0	0	0	0	0	1	0	0	0	2	0	0	1	0	0	0	0	2	0	1	1	0	0	2	1	1	1	0	0	0	2	0	0	1	0	0	1	0	1
53	1	0	2	0	0	1	0	0	2	0	0	0	0	0	0	0	0	1	1	1	0	1	1	1	1	1	0	0	2	0	0	0	0	2	0	2	1	0	0	0	0	0	0	2	1	1	0	0	1
54	0	0	2	0	0	2	2	2	0	0	0	1	0	0	0	0	0	0	1	1	1	1	1	0	0	1	0	2	1	1	1	1	0	2	0	2	1	0	1	1	1	0	1	1	1	2	0	0	1
55	0	0	2	0	0	2	2	2	0	0	1	2	2	0	0	0	0	0	2	0	1	1	0	0	0	0	0	2	1	1	1	1	0	1	1	1	0	0	0	0	1	0	0	1	0	0	0	0	0
56	1	0	2	0	0	2	2	2	1	0	1	0	0	0	0	0	0	0	2	0	1	2	1	1	1	1	0	2	1	1	1	0	1	1	1	2	0	0	0	0	1	1	0	2	0	0	0	1	2
57	1	0	2	0	0	2	2	2	0	0	2	1	2	0	0	0	0	0	0	1	0	1	0	0	0	0	0	1	1	1	0	2	1	0	1	1	2	0	1	1	0	1	0	1	0	0	0	1	2
58	1	0	0	0	0	1	1	1	1	0	0	1	0	0	0	0	0	1	1	0	1	0	0	0	0	0	0	2	0	2	0	1	0	1	1	1	2	0	1	1	0	0	0	2	0	0	0	1	1
59	0	0	2	0	0	1	0	0	1	0	0	1	1	0	0	0	0	0	1	1	1	0	0	0	0	0	1	2	1	1	0	1	1	1	1	1	2	0	1	0	2	0	0	1	0	0	0	0	1
60	1	0	2	0	0	2	0	0	2	0	0	1	1	0	0	0	0	0	1	1	1	0	1	0	0	1	1	2	1	1	0	0	1	2	1	2	0	0	0	1	1	0	0	0	1	0	1	0	2
61	1	0	2	0	0	1	0	1	1	0	0	1	1	0	0	0	0	0	0	1	0	0	0	0	0	0	1	2	1	0	1	2	2	0	1	2	1	0	0	0	2	0	0	1	1	1	0	0	0
62	1	0	2	0	0	1	1	1	1	0	0	0	2	0	0	1	0	1	1	0	1	0	0	0	0	0	0	1	2	0	1	0	0	2	1	1	1	0	1	1	1	0	1	2	1	1	0	0	0
63	1	0	1	0	0	0	1	2	0	0	0	0	1	0	0	0	0	1	1	0	0	0	0	0	0	1	0	2	1	1	1	0	0	2	0	2	2	0	2	2	0	2	0	2	1	0	0	1	1
64	1	0	1	0	0	1	0	0	2	0	0	0	1	0	0	0	0	0	0	2	0	1	0	0	0	0	0	2	1	2	0	2	1	0	0	2	2	0	1	1	0	0	1	1	1	1	0	0	2
65	1	0	1	0	0	2	2	2	0	0	1	0	2	0	0	1	0	0	0	2	0	0	0	0	0	0	0	1	1	1	0	1	2	1	1	2	2	0	1	1	1	0	0	2	0	0	0	0	1
66	1	0	1	0	0	1	1	2	0	0	1	0	1	0	0	0	0	1	1	1	1	0	0	0	0	0	0	2	1	1	2	2	1	2	0	2	0	0	0	1	1	1	0	2	1	0	0	1	0
67	0	0	1	0	0	1	1	1	2	0	0	0	1	0	0	0	0	1	1	1	1	0	0	0	0	1	0	2	0	2	1	1	1	1	1	1	1	0	0	0	1	0	1	2	1	1	0	0	1
68	1	0	1	0	0	1	2	2	0	0	1	0	0	0	0	0	0	1	0	2	0	1	0	0	0	0	0	1	1	1	1	2	1	1	2	2	1	1	0	0	1	0	0	1	0	0	0	0	0
69	1	0	1	0	0	1	2	2	0	0	1	1	1	0	0	0	1	1	0	1	0	1	0	0	0	0	0	2	1	1	1	0	2	0	2	2	2	0	1	1	0	0	0	2	0	0	0	1	1
70	1	0	0	0	0	0	0	0	2	0	0	1	1	0	0	0	0	2	0	1	0	0	0	0	0	0	1	2	0	1	0	1	1	2	0	2	1	1	0	0	1	0	0	2	1	1	0	0	2
71	1	0	2	0	0	2	1	2	0	0	1	0	1	0	0	0	1	1	1	1	0	0	1	0	0	1	0	2	0	1	0	1	1	1	0	2	0	0	1	1	1	1	0	1	1	1	0	0	0
72	1	0	2	0	0	2	2	2	0	0	0	0	1	0	0	1	0	1	2	0	1	1	1	1	1	1	0	2	1	1	1	1	1	0	2	1	2	0	0	0	1	0	0	0	0	0	0	0	1
73	0	0	1	0	0	1	1	1	1	0	0	0	1	0	0	0	0	1	1	1	0	1	0	0	0	0	0	1	2	0	1	0	0	2	0	2	2	0	0	0	1	0	0	1	0	0	0	0	1
74	0	0	1	0	0	1	0	0	2	0	0	1	1	0	0	0	0	1	0	2	0	0	0	0	0	0	0	1	2	0	0	1	1	1	1	2	2	0	0	1	1	0	0	2	0	0	0	0	1
75	1	0	1	0	0	1	2	2	0	0	0	0	2	0	0	0	0	0	0	2	0	0	0	0	0	0	0	0	1	0	0	2	2	0	2	1	2	0	1	1	1	2	0	2	1	0	0	1	2
76	1	0	1	0	0	1	0	0	2	0	0	0	1	0	0	0	0	0	0	1	0	1	0	0	0	0	0	1	1	1	1	1	1	1	0	2	1	1	0	0	0	0	2	2	2	1	1	0	1
77	0	0	2	0	0	2	1	2	0	0	0	1	1	0	0	0	0	1	0	1	0	0	0	0	0	0	0	2	1	1	0	0	0	2	0	2	0	0	0	0	2	1	0	1	1	0	0	0	0
78	1	0	2	0	0	2	2	2	0	0	0	1	1	0	0	0	0	1	0	2	0	1	0	0	0	0	0	2	0	2	0	1	0	1	1	1	1	0	1	1	1	0	1	1	1	0	0	0	1
79	1	1	2	0	1	1	1	2	0	0	0	0	0	0	0	0	0	0	1	1	1	1	0	0	0	0	0	1	1	1	0	1	0	1	1	1	1	0	1	0	1	0	1	1	1	1	0	0	1
80	1	0	1	0	0	1	2	2	0	0	1	1	1	0	0	0	0	1	1	1	0	1	1	1	1	1	0	2	1	2	0	1	1	1	0	2	2	0	1	1	1	0	0	1	0	0	0	0	1
81	1	0	1	0	0	1	2	2	0	0	1	0	1	0	0	0	0	1	1	1	0	0	0	0	0	0	0	1	1	0	0	2	2	1	0	2	0	0	0	0	1	0	1	2	1	1	0	0	1
82	1	0	1	0	0	1	1	2	0	0	0	0	2	0	0	1	0	1	0	2	0	0	1	0	0	0	0	2	1	0	1	1	1	1	1	1	1	1	1	1	0	0	0	1	0	1	0	0	1
83	1	0	0	0	0	0	1	1	1	0	0	0	1	0	0	1	0	1	1	1	0	0	1	1	1	2	0	1	1	1	0	1	2	0	0	2	1	1	0	0	1	0	0	0	1	0	0	1	2
84	0	1	2	0	1	1	1	1	1	0	1	0	0	0	0	0	0	1	1	1	0	0	0	0	0	0	0	2	0	2	0	1	1	0	0	2	1	1	0	0	1	1	0	2	1	1	0	0	1
85	0	1	1	0	0	1	1	1	1	0	1	0	0	0	0	0	0	0	1	1	1	0	0	0	0	1	0	2	0	2	0	1	0	2	0	2	1	0	1	1	1	0	0	1	0	0	0	0	0
86	1	0	2	0	0	2	2	2	0	0	0	0	1	0	0	1	0	0	0	1	0	0	0	0	0	0	0	2	0	2	1	1	0	2	2	1	2	1	0	0	1	0	0	1	1	0	0	0	1
87	1	0	2	0	0	2	1	1	1	0	0	1	1	0	0	0	0	0	0	1	0	0	0	0	0	0	0	2	0	2	0	1	1	1	1	1	1	0	0	0	0	0	0	2	1	1	0	0	2
88	1	0	2	0	0	2	0	0	1	0	0	1	1	0	0	0	0	1	1	1	0	0	0	0	0	1	0	0	2	0	0	0	0	2	0	2	2	0	1	1	1	0	1	2	1	1	0	0	0
89	1	0	1	0	0	0	0	0	2	0	0	1	1	0	0	0	0	0	1	1	0	1	0	0	0	0	1	2	1	0	0	1	1	2	2	1	2	0	1	0	0	1	1	2	1	1	0	0	2
90	1	1	2	0	1	1	2	2	1	0	0	0	0	0	0	0	0	1	0	1	0	1	1	1	1	1	1	1	0	0	0	2	1	0	1	1	2	0	0	0	0	1	0	2	1	2	0	0	0
91	1	0	1	0	0	1	2	2	1	0	0	0	1	0	0	0	0	2	1	1	1	1	0	0	0	0	0	1	0	1	0	2	2	1	2	1	0	0	0	0	2	0	1	2	0	0	0	0	1
92	1	0	1	0	0	1	1	2	0	0	0	0	1	0	0	1	1	2	0	2	0	0	1	0	0	0	1	2	2	1	1	1	1	1	0	2	1	0	0	0	2	0	0	1	1	1	0	0	0
93	0	0	1	0	0	1	2	2	0	0	1	0	0	0	0	0	0	1	0	2	0	1	0	0	0	0	0	2	0	2	0	1	1	1	1	1	2	0	2	1	0	0	0	1	0	1	2	0	2
94	1	0	0	0	0	0	2	2	1	0	0	0	0	0	0	0	0	0	1	0	1	1	1	1	1	1	0	2	0	1	1	1	1	1	1	2	1	0	1	1	1	1	0	2	1	1	2	0	2
95	1	1	2	0	0	2	2	2	0	0	1	0	0	0	0	0	0	1	0	2	0	1	0	0	0	0	1	1	0	0	0	1	1	1	1	1	1	0	0	0	1	1	0	1	1	0	0	0	2
96	0	0	1	0	0	1	1	1	1	0	0	0	0	0	0	0	0	2	0	2	0	0	0	0	0	0	0	1	1	1	0	1	1	1	1	1	2	0	1	1	0	1	1	2	1	1	1	0	2
97	0	0	2	0	0	2	1	1	1	0	0	1	1	0	0	0	0	1	1	1	0	1	0	0	0	0	0	2	0	2	0	0	0	1	2	2	1	0	0	0	2	0	0	1	0	0	0	0	1
98	1	0	2	0	0	2	1	1	0	0	1	0	1	0	0	0	0	2	1	1	1	1	0	0	0	0	0	2	1	1	1	2	1	0	1	1	0	0	0	0	2	0	1	2	1	0	0	1	1
99	1	1	1	0	0	1	1	2	0	0	0	1	1	0	0	0	0	0	0	2	0	0	0	0	0	0	0	2	1	1	2	2	1	0	1	1	0	0	1	1	1	0	1	2	0	2	0	0	0
100	0	0	1	0	0	1	0	1	1	0	1	0	1	0	0	0	0	0	1	1	1	0	0	0	0	0	0	2	0	1	0	0	1	1	0	2	1	0	1	1	1	1	0	1	1	0	0	0	1
101	0	1	2	0	1	1	0	0	1	0	1	1	1	0	0	0	0	1	0	2	0	1	0	0	0	0	0	2	0	2	1	0	1	1	0	2	1	0	1	1	1	0	0	2	1	0	0	0	0
102	1	0	0	0	0	1	1	1	1	0	0	0	1	1	1	0	0	0	0	1	0	0	0	0	0	0	0	2	1	1	2	1	2	1	0	2	0	0	1	0	1	0	0	2	0	0	0	1	0
103	1	0	0	0	0	1	1	2	0	0	1	1	2	0	0	0	0	0	1	1	1	2	0	0	0	0	0	2	0	1	1	2	2	0	1	1	1	0	0	0	1	0	1	2	1	2	0	0	1
104	1	0	2	0	0	2	0	0	1	0	0	0	1	0	0	0	0	1	1	1	0	0	0	0	0	0	0	1	1	1	1	1	0	2	1	2	2	0	0	1	1	0	1	1	1	1	0	0	1
105	0	0	1	1	1	1	0	1	1	0	0	0	2	0	0	0	0	1	0	2	0	0	1	0	0	0	0	2	1	1	0	2	2	0	2	0	1	0	0	0	1	0	0	0	1	1	0	0	0
106	1	0	2	0	0	1	1	1	1	0	0	0	2	0	0	0	0	1	0	2	0	1	0	0	0	1	0	1	0	1	0	1	2	2	0	2	2	0	0	0	1	0	1	2	1	0	0	0	0
107	1	0	0	0	0	0	2	2	0	0	0	0	1	0	0	0	0	0	1	0	0	1	0	0	0	0	0	1	1	1	0	0	0	2	0	2	2	1	0	0	1	0	0	2	0	0	0	0	0
108	0	0	1	0	0	2	1	2	1	0	0	0	1	0	0	0	0	0	0	1	0	1	1	0	0	0	1	2	1	1	0	0	0	2	0	2	1	0	0	0	2	0	1	2	1	1	0	0	0
109	1	0	2	0	0	2	1	1	1	0	1	1	2	0	0	0	0	0	1	0	1	0	1	1	1	1	0	1	1	1	0	2	2	1	1	1	0	0	0	0	2	0	0	2	0	0	1	0	1
110	1	0	1	0	0	1	2	2	1	0	1	1	1	0	0	0	0	0	1	0	1	0	0	0	0	0	0	2	1	2	0	1	1	1	1	1	0	0	1	1	1	0	1	2	1	0	0	0	0
111	1	0	1	0	0	0	1	1	1	0	0	0	1	0	0	1	0	0	1	0	1	0	0	0	0	1	0	1	1	1	0	0	0	2	0	2	1	0	0	0	1	0	0	1	0	0	0	0	1
112	1	0	2	0	0	2	0	0	2	0	0	1	2	0	0	0	0	0	0	2	0	0	0	0	0	0	0	2	0	1	1	2	2	0	2	0	2	0	1	1	1	0	0	2	0	1	0	1	1
113	0	0	2	0	0	2	2	2	0	0	0	0	0	0	0	1	0	0	0	2	0	0	0	0	0	0	0	1	1	1	0	2	2	1	1	1	0	0	0	0	2	2	0	2	0	0	0	0	2
114	1	0	2	0	0	1	1	1	1	0	0	0	1	0	0	0	0	2	0	1	0	0	0	0	0	0	1	2	0	1	1	1	1	1	1	1	1	1	0	0	0	0	0	2	0	0	0	1	2
115	1	0	0	0	0	1	1	2	0	0	1	0	2	0	0	1	0	0	1	1	1	2	0	0	0	0	0	2	1	1	2	1	0	1	1	1	2	0	2	2	1	0	2	2	1	1	0	0	1
116	1	0	0	0	0	1	1	1	2	0	0	1	1	0	0	0	0	1	1	0	0	1	0	0	0	0	0	2	2	1	0	1	1	1	0	2	2	0	1	1	1	0	0	2	0	1	0	0	1
117	1	0	1	0	0	1	0	0	2	0	0	0	0	0	0	0	0	0	1	1	1	0	0	0	0	1	0	2	1	1	0	2	2	2	0	2	1	0	1	1	1	0	2	2	2	1	0	0	0
118	1	0	1	0	0	0	1	2	0	0	1	0	0	0	0	0	0	0	1	1	1	1	0	0	0	0	0	2	0	1	1	1	1	1	0	2	1	0	1	1	1	0	0	0	0	1	0	0	0
119	1	0	1	0	0	1	1	1	1	1	1	1	1	0	0	0	0	0	0	1	0	0	0	0	0	0	0	1	1	1	0	1	0	2	2	1	1	0	0	0	0	0	0	2	0	2	0	0	1
120	1	0	1	1	1	2	0	0	2	0	0	1	2	0	0	0	0	1	0	2	0	0	0	0	0	0	0	2	1	1	0	1	1	1	1	1	1	0	1	1	1	0	1	1	1	1	0	0	1
121	0	0	1	0	0	2	2	2	1	0	1	0	1	0	0	0	0	0	1	1	1	1	1	1	1	1	1	2	2	1	1	0	1	0	1	2	1	1	0	0	1	0	1	2	2	1	0	0	2
122	0	0	1	0	0	0	1	2	0	0	1	0	0	0	0	0	0	1	1	1	0	1	0	0	0	0	0	2	1	1	2	2	2	0	1	1	2	0	1	1	1	0	0	2	1	1	0	0	0
123	1	1	1	0	0	0	1	1	0	0	0	0	0	0	0	0	0	0	1	1	0	0	0	0	0	0	0	2	0	1	0	1	1	1	0	2	1	0	1	1	1	0	1	1	1	1	0	0	0
124	0	0	1	0	0	0	0	0	2	0	0	1	2	0	0	0	0	1	1	1	1	1	0	0	0	0	1	2	0	1	0	1	0	2	1	2	2	0	1	1	1	0	0	2	0	0	0	0	0
125	1	1	1	0	0	1	1	1	0	0	1	1	2	0	0	0	0	0	0	2	0	0	0	0	0	0	0	2	2	0	0	1	1	1	0	2	1	0	0	0	2	0	1	2	1	0	0	1	1
126	1	0	0	0	0	0	1	1	1	0	0	1	2	0	0	0	0	1	1	1	0	0	0	0	0	0	0	1	2	0	0	2	1	0	1	1	2	0	1	0	0	0	0	2	0	1	0	1	0
127	1	0	1	0	0	1	2	2	0	0	2	1	1	0	0	0	0	1	1	1	1	0	0	0	0	0	0	2	0	1	0	0	0	2	0	2	2	1	1	0	0	0	2	2	2	1	0	0	1
128	0	0	2	0	0	0	1	2	0	0	0	1	1	0	0	0	0	1	0	2	0	1	0	0	0	0	1	2	1	2	0	1	1	1	0	2	1	0	1	0	1	0	0	0	0	0	0	0	1
129	1	0	1	0	0	1	0	1	1	0	0	0	0	0	0	0	0	0	1	1	1	0	0	0	0	0	0	2	0	2	1	2	2	2	0	2	2	0	1	1	1	0	0	2	0	0	0	0	0
130	1	0	2	0	0	2	1	2	0	0	1	0	0	0	0	0	0	1	0	2	0	0	0	0	0	0	0	2	1	1	2	2	1	1	1	1	1	0	2	2	0	0	0	1	1	1	1	0	1
131	0	0	2	0	0	2	0	1	2	0	0	1	1	0	0	0	0	0	0	1	0	0	1	0	0	0	0	1	1	1	0	2	2	1	0	2	1	0	0	0	2	0	1	2	1	0	2	0	2
132	1	0	0	0	0	0	0	0	2	0	0	0	1	0	0	0	0	0	1	1	0	0	0	0	0	0	1	2	0	1	1	1	1	1	1	2	1	0	1	1	1	0	0	1	1	0	0	0	1
133	1	0	0	0	0	0	1	1	1	0	0	0	0	0	0	0	0	1	1	1	1	0	0	0	0	0	0	1	2	1	0	0	2	0	2	2	1	0	0	0	1	2	0	2	1	0	1	0	1
134	1	0	2	0	0	2	2	2	1	0	1	0	0	0	0	0	0	1	1	0	1	1	0	0	0	0	0	2	0	0	0	1	0	1	1	1	0	0	0	0	2	0	0	2	0	0	0	0	0
135	1	0	1	0	0	1	2	2	0	0	0	0	1	0	0	0	0	0	0	1	0	1	0	0	0	1	0	2	0	2	2	2	2	0	1	1	0	0	0	0	2	0	1	2	2	1	0	0	1
136	1	0	1	0	0	2	0	0	2	0	0	1	2	0	0	1	0	1	1	1	0	0	1	0	0	0	0	1	0	1	0	2	2	2	0	2	1	0	1	0	1	0	1	2	1	1	0	0	1
137	0	0	1	0	0	1	1	1	1	0	0	2	2	1	1	0	0	0	2	0	0	0	0	0	0	0	1	2	1	0	0	1	1	1	0	2	0	0	1	1	1	0	0	1	1	0	0	0	1
138	0	0	1	0	0	1	0	1	1	0	0	0	0	0	0	0	0	1	0	1	0	0	0	0	0	0	0	2	1	2	0	1	1	0	2	1	1	2	0	0	1	0	0	2	1	1	0	1	2
139	1	0	1	0	0	1	2	2	0	0	0	0	1	0	0	0	1	2	0	2	0	0	1	0	0	0	0	0	1	0	0	1	1	1	1	1	1	0	1	1	1	0	0	2	0	0	0	0	0
140	1	0	0	0	0	0	1	1	1	0	0	0	0	0	0	0	0	0	1	1	0	1	0	0	0	0	0	2	1	1	1	1	1	1	1	0	1	0	0	0	1	0	0	1	0	0	0	0	0
141	0	0	1	0	0	1	1	1	1	0	0	0	1	0	0	1	0	0	0	2	0	0	0	0	0	0	0	2	0	1	1	1	1	1	1	1	2	0	2	2	0	0	1	2	0	2	0	0	0
142	1	0	2	0	0	1	2	2	0	0	1	1	2	0	0	1	0	0	1	1	0	0	0	0	0	0	0	1	0	1	1	1	1	1	2	1	0	0	0	1	1	0	1	1	1	1	2	0	2
143	1	0	1	0	0	1	1	2	0	0	1	0	0	0	0	0	0	1	1	1	1	0	0	0	0	1	0	2	0	2	1	2	2	0	2	0	1	0	1	0	1	0	0	2	0	0	0	1	2
144	1	0	1	0	1	0	2	2	0	0	0	0	0	0	0	0	0	1	1	1	0	0	0	0	0	0	0	2	0	2	0	2	1	0	1	1	2	0	2	2	0	0	0	1	0	0	0	0	0
145	0	0	1	0	0	1	1	2	0	0	0	0	0	0	0	0	1	1	1	0	1	0	0	0	0	1	0	1	0	1	1	1	1	2	0	2	1	0	1	0	1	0	0	0	1	0	0	0	1
146	0	0	1	0	0	1	0	1	1	0	0	1	1	0	0	0	0	1	0	2	0	0	0	0	0	0	0	1	0	1	1	2	1	0	1	1	0	0	0	0	1	0	0	1	0	1	0	0	0
147	1	0	2	0	0	1	1	1	1	0	0	1	1	0	0	0	0	0	1	1	1	0	0	0	0	1	1	2	0	1	1	0	0	1	1	1	1	1	0	0	0	0	0	0	1	0	0	0	0
148	1	0	0	0	0	0	1	1	1	0	0	1	1	0	0	0	0	0	0	2	0	0	0	0	0	0	0	1	1	1	1	0	0	2	0	2	1	0	1	1	1	0	0	2	0	0	0	0	0
149	0	0	0	0	0	0	1	1	0	0	1	1	1	0	0	0	0	0	2	0	0	0	1	0	0	0	0	1	2	1	0	1	1	1	1	1	1	0	1	1	1	0	0	2	0	0	0	0	0
150	1	0	1	0	0	0	2	2	0	0	1	0	0	0	0	0	0	0	0	1	0	1	0	0	0	0	0	2	2	2	0	1	1	2	0	2	2	0	2	2	0	0	1	1	1	1	0	0	1
151	1	0	1	0	0	1	1	1	1	0	0	0	0	0	0	0	0	1	0	2	0	0	1	0	0	1	0	1	0	1	1	2	2	0	1	1	2	0	1	1	0	0	1	2	0	2	0	0	1
152	1	0	1	0	0	0	0	0	2	0	0	0	2	0	0	1	0	0	1	1	1	0	0	0	0	0	0	1	0	1	0	2	1	2	0	2	2	1	1	1	0	0	0	1	0	0	0	0	1
153	1	0	0	0	0	0	1	1	1	0	0	0	1	0	0	1	1	2	1	1	1	0	0	0	0	0	0	2	0	1	1	1	0	1	1	1	2	0	0	0	1	0	0	0	0	0	0	1	2
154	1	0	0	0	0	0	1	1	1	0	1	0	0	0	0	0	0	1	2	0	1	2	0	0	0	0	0	1	1	1	0	1	1	0	1	1	1	0	2	2	0	0	0	2	0	1	0	0	0
155	1	0	1	0	0	1	1	1	1	0	0	0	1	0	0	1	0	1	0	2	0	0	0	0	0	0	0	1	1	1	0	1	0	2	0	2	2	0	0	0	1	0	0	2	0	0	1	0	1
156	0	0	2	0	0	2	0	0	1	0	0	0	1	0	0	0	0	0	0	2	0	0	0	0	0	0	0	2	0	1	0	0	0	2	0	2	0	0	0	0	2	0	1	2	1	0	0	0	1
157	1	0	1	0	0	1	2	2	0	0	1	0	0	0	0	0	0	2	0	1	0	0	0	0	0	0	0	2	0	2	1	2	1	0	1	1	1	0	0	0	2	0	0	1	0	0	0	1	0
158	1	0	1	0	0	1	1	2	0	0	0	1	1	0	0	0	0	0	1	1	0	1	1	1	1	1	0	2	0	2	1	2	1	0	1	1	1	0	1	1	1	0	0	2	0	0	0	0	1
159	1	0	2	0	0	2	0	1	1	0	0	0	0	0	0	0	0	2	1	1	1	0	0	0	0	1	0	1	1	1	0	1	0	2	1	2	1	0	0	0	1	2	0	2	0	0	0	0	0
160	1	0	1	0	0	1	2	2	1	0	0	0	0	0	0	0	0	0	0	1	0	0	0	0	0	0	0	2	2	1	0	1	1	1	0	2	1	0	1	1	1	0	1	2	1	0	0	0	0
161	1	1	2	0	0	1	1	2	0	0	0	0	0	0	0	0	0	2	1	1	1	1	0	0	0	0	0	2	0	2	2	0	0	1	2	2	1	0	0	0	1	2	0	2	1	0	0	0	1
162	1	0	0	0	0	1	1	2	0	0	1	0	1	0	0	0	0	0	0	1	0	2	1	1	1	1	0	2	1	1	1	1	1	1	0	2	2	0	2	1	0	0	0	1	0	0	0	2	2
163	1	0	0	0	0	0	1	1	0	0	0	0	0	0	0	0	0	0	0	2	0	0	0	0	0	0	0	1	0	1	0	0	0	1	0	2	0	0	0	0	1	1	0	1	1	0	0	1	1
164	1	0	1	0	0	1	1	1	1	0	0	1	0	0	0	0	0	0	0	0	0	1	1	1	1	1	0	1	0	1	0	2	2	1	1	1	2	0	1	0	2	0	1	2	1	0	1	0	1
165	0	0	1	0	0	1	0	1	1	0	0	0	0	0	0	0	0	0	0	2	0	0	0	0	0	0	0	1	1	0	0	1	1	2	1	1	1	0	1	0	1	0	0	1	0	0	0	0	1
166	0	0	0	0	0	0	1	2	0	0	1	1	1	0	0	0	0	0	1	1	1	1	0	0	0	1	0	2	2	0	0	1	1	1	1	2	0	0	1	0	1	0	0	2	0	0	0	0	1
167	1	0	1	0	0	0	1	1	1	1	0	1	1	0	0	0	1	1	1	1	0	0	0	0	0	0	0	2	0	2	0	1	1	0	1	1	1	0	1	1	1	0	0	2	0	1	0	0	0
168	1	0	2	0	0	1	1	1	1	0	0	0	0	0	0	0	0	1	0	2	0	1	0	0	0	0	0	2	0	1	0	1	0	2	0	2	0	0	0	0	1	0	1	1	1	0	0	0	1
169	0	0	1	0	0	1	2	2	0	0	1	0	0	0	0	0	0	0	1	1	1	0	0	0	0	0	0	2	0	2	2	2	1	0	1	1	1	0	2	2	0	0	0	1	0	0	0	0	2
170	1	0	1	0	0	0	2	2	2	0	0	0	0	0	0	0	0	0	1	1	1	1	0	0	0	0	0	2	0	2	0	1	1	2	0	2	2	0	1	0	1	1	0	1	1	0	0	0	1
171	1	0	2	0	0	2	1	2	1	0	0	1	1	0	0	0	0	0	1	1	1	0	0	0	0	0	0	2	1	1	1	2	1	0	1	1	0	0	0	0	2	0	0	2	1	1	0	0	0
172	0	0	1	0	0	1	1	2	0	0	1	0	0	0	0	0	0	0	1	1	1	0	0	0	0	0	0	1	1	1	0	0	0	2	0	2	1	0	0	0	0	0	0	2	0	1	0	2	2
173	1	0	2	0	0	1	0	1	2	0	0	0	0	0	0	1	0	0	0	2	0	1	0	0	0	0	0	2	1	1	0	1	1	1	0	2	2	0	2	2	0	0	0	2	1	1	0	0	0
174	0	0	1	0	0	1	0	0	2	0	0	1	1	0	0	0	0	1	0	2	0	0	0	0	0	0	0	0	2	0	0	1	0	1	1	1	1	0	1	1	1	0	0	2	0	1	0	0	1
175	1	0	1	0	0	1	1	2	0	0	0	1	1	0	0	0	0	1	2	0	1	1	0	0	0	0	0	2	1	2	0	0	1	2	1	2	1	1	1	1	0	0	0	1	0	1	0	0	1
176	0	0	0	0	0	1	2	2	1	0	0	0	0	0	0	0	0	1	0	1	0	0	2	0	0	1	0	2	0	1	1	1	1	0	1	1	1	1	0	0	1	0	0	1	1	0	0	0	0
177	1	0	1	0	0	2	2	2	0	0	1	0	1	0	0	1	0	0	0	2	0	0	0	0	0	0	0	0	2	0	0	0	1	1	1	2	1	0	2	2	0	2	0	2	0	0	0	0	0
178	0	0	1	0	0	1	1	1	1	1	0	0	0	0	0	0	0	0	0	2	0	0	0	0	0	0	0	2	1	2	0	1	0	2	2	1	2	0	1	0	0	0	0	2	0	2	0	0	1
179	1	0	1	0	0	1	2	2	0	0	0	0	0	0	0	0	0	0	1	1	1	0	1	0	0	0	0	2	0	2	0	1	0	2	0	2	0	0	0	1	1	2	0	2	1	1	0	0	1
180	0	0	1	0	0	2	2	2	0	0	0	0	0	0	0	0	0	0	0	2	1	1	0	0	0	0	0	2	1	1	2	1	1	2	0	2	2	0	0	1	1	0	0	2	0	0	0	0	1
181	1	0	2	0	0	2	2	2	0	0	1	0	0	0	0	0	0	1	0	2	0	0	0	0	0	1	0	1	0	1	0	1	0	1	1	1	2	1	0	0	0	0	0	1	0	0	0	0	1
182	1	0	1	0	0	0	0	0	2	0	0	0	1	0	0	0	0	0	0	1	0	1	1	0	0	0	0	2	0	1	1	1	1	1	1	1	2	0	1	1	1	0	1	2	1	2	0	1	1
183	1	0	2	0	0	1	2	2	0	0	0	0	0	0	0	0	0	0	1	1	0	1	1	0	0	0	0	2	1	2	0	0	0	2	0	2	2	1	0	0	0	1	0	2	0	0	0	0	0
184	1	0	1	0	0	2	2	2	0	0	0	0	0	0	0	0	0	0	1	0	1	1	0	0	0	0	0	1	1	1	0	0	1	1	1	2	1	0	1	0	1	0	0	2	1	1	0	0	0
185	1	0	2	0	0	2	1	1	1	0	0	0	0	0	0	0	0	0	1	1	1	1	1	1	1	1	0	2	0	2	1	2	2	1	0	2	2	0	1	1	0	0	1	2	1	2	1	1	1
186	1	1	2	0	1	1	1	2	1	0	0	1	1	0	0	0	0	2	1	1	1	0	0	0	0	1	0	2	0	2	1	1	1	1	0	2	0	0	0	0	2	0	0	2	2	0	0	0	1
187	0	0	1	0	0	1	1	1	1	0	1	0	0	0	0	0	0	2	1	1	1	0	0	0	0	1	0	0	1	1	0	2	2	1	1	1	1	1	0	0	0	0	0	2	0	0	1	0	1
188	1	0	2	0	0	1	1	1	1	0	0	1	1	0	0	0	0	0	1	1	1	1	1	1	1	1	0	2	1	1	2	1	1	0	1	2	1	0	0	0	1	0	0	0	1	0	0	0	1
189	1	0	0	0	0	1	1	1	1	0	0	0	0	0	0	0	0	1	0	2	0	0	2	0	0	0	0	2	0	2	0	1	1	0	0	2	2	0	1	1	1	0	1	2	1	1	0	0	2
190	1	0	1	0	0	1	2	2	1	0	0	1	2	0	0	0	0	0	1	1	0	0	0	0	0	0	0	1	2	0	0	1	1	2	2	1	1	1	0	0	1	0	0	1	1	0	0	0	1
191	1	1	2	0	0	1	2	2	0	0	2	0	0	0	0	0	0	0	1	0	1	0	0	0	0	0	0	1	1	0	0	2	1	2	0	2	1	1	0	0	1	0	0	2	0	0	0	1	1
192	1	0	1	0	0	1	2	2	0	0	0	1	1	0	0	0	0	0	1	1	1	0	0	0	0	0	0	2	1	1	1	1	1	2	0	2	0	0	0	0	1	0	0	1	0	1	0	1	2
193	0	0	2	0	0	1	0	1	0	0	1	1	2	0	0	0	1	1	0	2	1	1	0	0	0	0	0	1	1	1	0	1	0	1	1	1	1	0	0	0	0	1	0	2	1	1	0	0	1
194	1	0	2	0	0	1	2	2	0	0	1	1	1	0	0	0	0	2	1	1	1	0	0	0	0	0	0	2	0	2	1	1	1	1	1	1	2	0	1	0	1	0	0	1	0	0	0	0	0
195	0	0	1	0	0	1	0	1	0	0	0	2	2	1	1	0	0	1	1	1	0	0	1	0	0	0	0	1	2	1	0	0	0	1	1	1	1	2	0	0	1	0	0	1	0	0	0	0	0
196	1	0	2	0	0	2	0	0	2	0	0	1	1	0	0	0	0	1	0	1	0	1	0	0	0	1	0	1	1	0	0	1	1	2	1	2	0	0	0	0	2	0	0	2	0	0	0	0	0
197	1	1	1	0	0	1	0	0	2	0	0	0	0	0	0	0	0	1	0	2	0	0	0	0	0	1	0	1	1	1	0	0	0	2	0	2	1	0	0	0	0	1	0	2	1	2	0	0	1
198	1	0	0	0	0	0	1	1	1	0	0	0	0	0	0	1	0	0	0	2	0	0	1	1	1	2	0	1	2	0	1	0	0	2	0	2	1	0	0	0	2	0	1	1	1	0	0	0	0
199	1	0	0	0	0	0	1	1	2	0	0	0	1	0	0	1	0	2	1	1	1	1	0	0	0	0	0	2	0	0	0	1	1	1	1	1	1	1	1	1	0	0	1	2	1	1	0	0	0
200	1	0	1	0	1	1	0	0	1	0	0	0	1	0	0	0	0	0	0	2	0	1	1	0	0	0	1	2	0	1	1	1	1	0	1	1	1	0	1	1	1	0	0	1	1	0	0	0	1
201	1	0	0	0	0	1	2	2	0	0	1	0	0	0	0	0	0	0	1	1	1	0	0	0	0	0	1	2	1	1	0	1	0	2	0	2	1	1	0	0	1	2	0	2	0	0	0	0	0
202	0	1	1	0	0	0	2	2	0	0	1	0	1	0	0	1	0	1	1	1	1	0	0	0	0	0	1	1	1	0	0	2	2	0	1	1	2	0	1	1	1	1	0	1	1	0	0	0	1
203	1	0	0	0	0	0	1	2	0	0	0	0	1	0	0	0	0	0	0	0	0	1	0	0	0	0	0	1	0	1	0	1	2	0	2	1	0	0	0	0	2	0	0	1	0	0	0	0	2
204	0	0	2	0	0	2	1	1	1	0	0	0	1	0	0	1	0	1	1	1	1	1	0	0	0	0	0	0	1	1	0	1	2	1	2	2	1	1	0	0	1	0	0	1	0	0	1	0	2
205	1	0	1	1	1	2	1	1	1	0	1	1	2	0	0	0	0	0	1	1	1	1	1	1	1	0	0	1	2	0	1	1	0	1	1	1	1	0	1	1	1	1	0	1	1	0	0	0	0
206	1	0	0	0	0	0	0	0	2	0	0	0	1	1	0	0	0	1	1	1	1	0	0	0	0	0	0	1	1	1	0	1	1	1	2	1	1	0	0	0	2	1	0	2	2	0	0	0	2
207	1	0	1	0	0	1	1	2	0	0	0	0	2	0	0	0	0	0	2	0	1	0	0	0	0	1	0	2	1	1	2	1	1	1	0	2	1	0	1	1	1	0	0	2	0	0	0	0	0
208	1	0	2	0	0	2	1	1	1	0	1	0	0	0	0	0	0	0	0	1	0	0	0	0	0	0	0	2	0	1	1	1	0	2	0	2	2	0	2	2	0	0	0	2	1	1	0	0	1
209	0	0	2	0	0	1	1	2	0	0	0	0	1	0	0	0	0	1	1	1	1	0	0	0	0	0	1	1	0	0	0	1	1	0	1	1	2	0	1	0	0	0	0	2	0	1	0	0	0
210	1	0	1	0	0	1	1	1	1	0	0	0	0	0	0	0	0	0	0	2	0	0	0	0	0	0	0	2	0	1	1	2	2	2	0	2	1	1	0	0	0	0	0	1	2	1	0	0	0
211	1	0	2	0	0	2	2	2	1	0	0	0	0	0	0	0	0	0	1	0	1	0	0	0	0	0	0	2	1	1	1	1	1	1	1	1	1	0	0	0	1	0	0	1	2	1	0	1	1
212	0	0	0	0	0	1	1	0	1	0	0	0	0	0	0	0	0	2	0	2	0	0	0	0	0	0	0	2	1	2	0	1	1	1	0	2	0	0	0	0	2	1	0	2	1	0	1	0	2
213	1	0	1	0	0	1	0	1	1	0	1	0	0	0	0	0	1	1	1	1	0	0	1	0	0	1	0	2	1	1	0	0	0	2	0	2	2	0	1	1	1	0	0	0	1	1	0	0	1
214	0	0	1	0	0	2	2	2	1	0	1	2	2	1	1	0	0	0	0	1	0	1	0	0	0	0	0	2	0	1	0	0	0	2	0	2	1	0	0	0	2	0	0	2	0	0	0	1	1
215	0	0	2	0	0	2	1	1	1	0	0	1	2	0	0	0	0	0	0	2	0	1	0	0	0	1	0	2	0	1	1	1	0	2	0	2	2	0	1	1	1	0	0	2	0	0	0	1	0
216	1	0	0	0	0	1	2	2	1	0	0	1	1	0	0	0	0	0	1	1	1	0	0	0	0	0	0	1	0	1	0	2	1	2	1	1	2	1	1	1	0	1	0	2	2	0	0	0	0
217	0	0	1	0	0	2	1	1	1	0	1	1	1	0	0	0	0	0	0	1	0	0	1	1	1	1	0	1	1	1	0	2	2	0	1	1	1	0	0	0	2	2	0	2	1	1	0	1	1
218	1	0	1	0	0	2	1	2	0	0	1	0	0	0	0	0	0	2	1	1	1	0	0	0	0	0	1	2	1	0	1	1	1	2	0	2	1	0	0	0	1	0	0	1	0	1	0	0	1
219	1	1	2	0	1	1	1	1	1	0	1	1	1	0	0	0	0	0	0	2	0	0	0	0	0	0	0	2	1	1	1	2	2	0	1	1	1	0	1	1	1	0	0	2	0	1	0	0	1
220	0	0	1	0	0	1	1	1	1	0	1	1	1	0	0	0	0	0	1	1	1	0	1	0	0	0	0	2	1	1	2	1	1	1	0	2	2	0	2	1	0	1	0	2	1	0	0	2	2
221	0	0	1	0	0	2	1	2	0	0	0	0	0	0	0	0	0	2	1	1	1	1	0	0	0	0	0	2	0	2	1	2	2	0	1	1	1	0	0	0	2	0	1	1	1	0	0	0	1
222	0	0	1	0	0	1	0	0	1	0	0	0	2	1	1	1	1	0	1	1	1	0	0	0	0	0	0	0	1	0	0	1	1	2	0	2	0	0	0	0	2	0	0	0	0	0	1	1	2
223	0	0	0	0	0	0	1	2	0	0	1	0	1	0	0	1	0	1	0	2	0	0	0	0	0	0	0	2	0	1	1	1	1	2	0	2	2	0	2	1	0	0	1	2	1	2	1	0	1
224	1	0	2	0	0	2	2	2	0	0	1	0	1	0	0	0	0	1	0	2	0	0	0	0	0	0	0	2	0	2	0	2	1	1	0	2	2	1	0	0	1	0	0	2	0	0	0	0	1
225	1	0	1	0	0	1	0	0	2	0	0	0	0	0	0	0	0	1	1	1	0	1	0	0	0	0	0	1	0	1	1	1	1	1	1	1	2	0	0	0	1	0	0	2	0	2	0	0	1
226	1	0	1	0	0	1	2	2	1	0	0	0	2	0	0	1	1	2	1	1	1	0	0	0	0	0	0	1	2	1	0	0	0	2	0	2	0	0	0	0	1	1	0	2	1	0	1	0	1
227	0	0	1	0	0	0	2	2	0	0	0	0	1	0	0	0	0	0	2	0	0	0	0	0	0	0	0	2	0	2	0	1	0	1	1	1	1	0	1	1	1	0	0	1	1	0	0	0	0
228	1	0	2	0	0	1	1	2	1	0	0	0	1	0	0	1	0	1	0	2	0	1	2	1	1	1	0	2	0	1	0	1	1	0	2	2	2	0	2	2	0	0	0	2	1	1	0	0	1
229	1	0	2	0	0	1	1	1	1	0	0	0	1	0	0	0	0	0	1	1	0	0	0	0	0	1	0	1	0	0	1	1	1	1	1	1	1	0	0	0	1	1	0	1	0	0	0	0	1
230	1	1	2	0	1	1	0	0	2	0	0	0	0	0	0	0	0	1	1	1	1	1	2	1	1	1	0	1	1	1	0	1	1	1	1	1	2	0	1	1	1	0	0	2	0	1	0	0	1
231	1	0	1	0	0	1	2	2	0	0	1	0	0	0	0	0	0	1	0	2	0	1	0	0	0	0	0	1	2	1	0	0	0	2	0	2	1	0	0	0	0	0	0	1	0	0	0	0	1
232	1	0	2	0	0	1	1	1	0	1	2	1	1	1	1	0	0	2	1	1	1	0	0	0	0	0	0	2	1	1	1	2	2	1	1	1	0	0	0	0	1	0	0	1	0	0	0	0	0
233	1	0	2	0	0	2	1	2	0	0	0	1	1	0	0	0	0	0	0	2	0	1	1	1	1	1	0	2	0	2	1	1	1	2	0	2	1	0	0	0	1	0	0	1	0	0	0	0	0
234	1	0	1	0	0	1	0	1	0	0	0	0	0	0	0	0	0	1	1	1	0	0	2	0	0	0	0	0	2	0	0	0	0	2	0	2	1	0	0	0	1	1	0	1	0	0	1	0	2
235	1	0	2	0	0	1	1	1	2	0	0	0	0	0	0	0	0	1	0	2	0	0	0	0	0	0	0	2	2	0	0	0	1	1	1	2	1	0	1	1	1	0	0	1	1	0	0	1	1
236	1	0	1	0	0	2	1	1	0	0	1	0	0	0	0	0	0	1	0	2	0	1	0	0	0	0	1	2	1	0	1	1	1	2	0	2	1	0	1	0	1	1	0	2	1	1	0	1	0
237	1	0	0	0	0	1	2	2	0	0	0	1	1	0	0	0	0	1	1	1	0	0	1	1	1	1	0	2	0	2	0	1	1	1	1	1	1	0	1	1	1	0	0	1	0	0	1	0	1
238	1	0	1	0	0	0	2	2	0	0	2	0	0	0	0	0	0	1	0	1	0	0	0	0	0	0	0	1	1	0	0	0	0	2	0	2	0	0	0	0	2	0	1	1	1	1	1	0	1
239	1	1	1	0	0	1	1	1	0	0	0	0	0	0	0	0	0	0	0	2	0	0	0	0	0	1	0	2	1	1	0	2	1	0	1	1	0	0	1	1	1	0	0	2	0	0	0	0	2
240	1	0	2	0	0	2	1	1	1	1	0	0	0	0	0	0	0	1	2	0	1	0	1	0	0	0	0	2	0	2	1	0	0	2	0	2	0	0	0	0	2	0	2	2	2	1	0	0	0
241	1	0	1	0	0	1	1	1	1	0	0	0	1	0	0	0	0	0	2	0	1	1	0	0	0	0	0	2	1	1	2	2	1	2	0	2	1	0	0	0	2	0	0	1	0	0	1	0	1
242	1	0	1	0	0	0	2	2	1	0	0	1	1	0	0	0	0	0	2	0	0	0	0	0	0	0	0	1	1	1	1	1	1	1	1	1	1	0	1	1	1	0	0	2	0	0	0	0	1
243	1	0	2	0	0	1	1	1	1	0	0	0	2	0	0	0	0	0	0	1	0	0	0	0	0	0	0	2	0	1	1	1	1	0	2	0	1	0	0	0	1	1	0	2	1	1	0	1	1
244	0	0	1	0	0	2	1	1	1	0	0	0	0	0	0	0	0	1	0	2	0	0	0	0	0	0	0	2	0	2	0	1	1	1	0	2	1	0	1	1	1	0	0	1	1	0	1	0	1
245	1	0	2	0	0	1	2	2	0	0	2	0	1	0	0	1	0	1	0	2	1	0	0	0	0	1	0	1	1	1	0	0	0	2	0	2	0	0	0	0	1	1	0	2	0	0	0	1	2
246	0	0	1	0	0	2	0	0	2	0	0	0	0	0	0	0	0	0	1	1	1	1	2	1	1	1	0	1	1	1	0	1	2	1	1	2	1	0	2	2	0	0	0	1	0	1	0	0	0
247	1	0	2	0	0	1	2	2	0	0	0	1	1	0	0	0	0	1	1	1	0	0	0	0	0	0	0	2	1	1	2	1	1	2	0	2	2	1	1	1	0	2	0	2	1	1	0	0	0
248	1	0	1	0	0	2	0	1	1	0	0	1	1	1	1	0	0	1	1	0	1	2	1	1	1	1	0	2	0	2	1	1	1	1	0	2	1	0	0	0	2	0	1	2	2	1	0	0	1
249	1	0	2	0	0	2	1	1	1	0	0	1	2	0	0	0	0	1	1	1	0	0	0	0	0	0	0	2	0	1	1	1	1	2	0	2	1	0	1	0	1	2	0	2	0	0	0	0	2
250	1	0	0	0	0	0	1	1	1	1	0	1	2	0	0	1	0	1	1	1	1	1	0	0	0	0	0	2	0	1	0	2	1	1	1	1	2	0	1	0	0	0	0	1	0	1	0	0	0
251	1	0	2	0	0	2	1	1	1	0	0	0	2	0	0	1	0	0	2	0	1	1	1	1	1	1	0	2	0	1	1	1	1	1	0	2	1	0	0	0	1	0	1	2	1	2	0	0	2
252	0	0	0	0	1	1	2	2	0	0	1	0	0	0	0	0	0	2	1	1	1	0	1	0	0	1	0	2	1	2	0	1	1	2	0	2	2	0	0	0	1	0	1	2	1	0	0	0	1
253	1	0	1	0	0	2	1	1	1	0	0	1	1	1	1	0	0	1	1	1	0	0	1	0	0	1	0	1	2	1	0	1	1	0	0	2	1	0	0	0	0	1	0	2	0	0	0	0	0
254	1	0	1	0	0	2	0	2	0	0	1	1	1	0	0	0	0	0	2	0	1	0	0	0	0	0	0	2	1	1	2	1	0	2	0	2	1	0	0	0	2	0	0	2	0	0	0	0	2
255	0	0	0	0	0	0	1	1	1	0	0	1	1	0	0	0	0	1	0	1	0	1	1	0	0	1	0	2	0	2	0	2	1	2	0	2	2	0	1	1	0	0	0	2	1	1	0	0	2
256	1	0	1	0	0	1	1	2	0	0	1	1	2	0	0	0	1	1	1	0	1	0	1	0	0	0	0	2	1	2	0	1	1	1	0	2	0	0	0	0	2	0	0	2	0	0	0	0	1
257	1	0	1	0	0	1	2	2	1	0	0	0	1	0	0	1	0	1	2	0	1	0	2	0	0	1	0	2	0	2	0	2	1	0	1	1	1	1	0	0	1	0	1	2	2	2	0	1	0
258	1	0	2	0	0	2	2	2	0	0	0	0	1	0	0	0	0	2	0	2	0	0	1	0	0	0	0	1	2	0	0	1	1	2	0	2	2	0	1	1	0	0	1	2	0	1	0	0	1
259	0	0	2	0	0	2	1	1	1	0	0	0	0	0	0	0	0	1	0	2	0	0	0	0	0	0	1	2	1	1	0	1	0	2	1	2	1	0	0	0	1	0	0	1	0	0	1	0	1
260	1	0	1	0	0	1	1	1	1	0	0	0	1	0	0	1	0	1	0	2	0	0	1	0	0	0	0	2	1	1	1	2	2	1	2	1	0	0	0	0	2	0	0	0	1	0	0	0	1
261	1	0	1	0	0	1	2	2	0	0	1	0	1	0	0	0	0	1	1	1	0	1	0	0	0	0	0	2	0	1	1	0	0	1	1	1	1	0	1	1	1	0	0	1	0	0	0	0	0
262	0	0	2	0	0	2	2	2	0	0	1	1	2	0	0	0	0	0	0	1	0	1	1	1	1	1	0	1	1	1	0	0	0	2	0	1	0	0	0	0	2	0	2	2	2	1	0	0	0
263	1	0	2	0	0	2	2	2	1	0	1	0	0	0	0	0	0	0	0	2	0	0	0	0	0	1	0	2	0	2	1	1	1	1	0	2	2	0	0	0	1	0	0	2	0	0	1	0	1
264	1	0	1	0	0	1	1	1	1	0	0	1	1	1	1	0	0	1	0	2	1	1	0	0	0	0	0	2	0	2	1	1	1	2	0	2	2	0	2	2	1	1	0	1	0	0	0	0	0
265	1	1	2	0	1	1	2	2	1	0	0	1	1	0	0	0	0	0	0	1	0	0	0	0	0	1	0	2	0	0	0	1	1	0	2	1	0	0	1	1	1	0	0	1	0	1	1	1	2
266	1	0	2	0	0	2	0	1	1	0	0	0	1	0	0	1	0	1	0	2	0	0	0	0	0	0	0	2	0	2	1	1	1	0	1	1	0	0	0	1	1	0	1	2	1	0	0	0	0
267	0	1	1	0	0	1	1	1	1	0	0	0	1	0	0	0	1	1	0	2	0	0	0	0	0	0	0	1	1	0	0	1	1	1	1	1	1	0	2	2	0	0	0	1	0	0	0	0	1
268	1	0	2	0	0	2	1	2	0	1	0	0	0	0	0	0	0	0	1	1	0	1	1	1	1	1	0	1	2	1	0	0	0	2	0	2	1	0	0	0	1	0	0	1	0	0	0	0	1
269	1	0	1	0	0	2	1	1	0	0	0	0	0	0	0	0	1	1	0	2	0	0	1	0	0	0	0	1	0	1	1	1	0	1	1	1	1	0	1	1	1	1	0	2	1	0	0	0	0
270	0	0	0	0	0	0	1	2	0	0	0	0	1	0	0	1	0	1	0	2	0	1	0	0	0	0	0	2	0	1	0	0	0	2	0	2	0	0	0	0	2	0	0	2	0	1	0	0	1
271	1	0	2	0	0	2	1	1	1	0	0	0	0	0	0	0	0	0	1	1	1	0	0	0	0	0	0	1	1	1	0	1	1	0	1	1	0	0	0	1	1	0	0	1	0	0	0	0	1
272	1	0	2	0	0	2	1	1	0	0	0	0	1	1	1	0	0	0	1	1	1	0	0	0	0	0	0	2	0	0	0	2	1	2	0	2	2	0	0	0	1	0	1	1	1	0	0	1	1
273	1	0	2	0	0	2	1	2	1	0	0	0	2	0	0	1	0	0	0	1	0	0	0	0	0	0	0	2	1	0	1	0	0	1	2	2	1	0	0	0	1	2	0	2	1	1	0	1	1
274	1	1	1	0	0	1	2	2	1	0	1	0	1	0	0	0	0	0	0	2	0	1	0	0	0	0	0	2	1	1	1	0	0	2	0	1	2	0	1	0	0	0	0	0	0	0	0	0	1
275	1	0	0	0	0	0	2	2	0	0	1	1	1	0	0	0	0	0	0	2	1	0	0	0	0	0	0	2	1	1	0	1	0	2	0	2	2	0	2	1	0	0	0	2	0	0	0	0	2
276	0	0	1	0	0	0	0	1	1	0	1	1	1	1	1	0	0	1	1	1	1	1	0	0	0	0	0	1	1	1	0	0	0	2	0	2	2	0	1	1	0	1	0	2	1	1	0	0	1
277	1	0	1	0	0	1	0	0	2	0	0	1	1	0	0	0	0	1	0	2	0	1	0	0	0	0	0	1	0	1	0	1	0	1	1	1	0	0	0	0	2	0	1	2	1	2	0	0	1
278	1	0	2	0	0	1	2	2	0	0	1	0	0	0	0	0	0	1	1	1	1	1	0	0	0	0	0	1	1	1	0	0	1	2	1	2	1	1	1	1	0	0	0	1	0	0	0	0	0
279	0	0	2	0	0	2	1	1	0	0	0	0	0	0	0	0	0	0	1	1	1	0	0	0	0	0	0	1	2	1	0	1	1	1	1	1	0	1	0	0	1	0	0	0	0	0	1	0	1
280	0	0	2	0	0	1	0	1	1	0	1	1	1	0	0	0	0	0	1	1	1	0	0	0	0	0	0	1	2	1	0	2	2	0	1	1	1	0	0	0	1	0	2	2	2	1	0	1	1
281	1	0	0	0	0	1	1	1	1	0	1	0	0	0	0	0	0	0	0	2	0	0	0	0	0	0	0	1	1	1	0	2	2	0	2	1	2	0	2	2	0	0	0	1	0	0	0	1	1
282	1	0	1	0	0	0	0	1	1	0	0	0	0	0	0	0	0	0	0	2	1	1	0	0	0	0	0	2	1	1	1	1	1	1	0	2	2	0	2	2	0	0	2	2	2	1	0	0	1
283	1	0	2	0	0	2	1	1	1	0	1	0	0	0	0	0	0	0	1	0	1	1	0	0	0	0	0	2	0	2	1	0	1	1	1	2	0	0	0	0	1	0	0	1	0	0	0	1	1
284	1	0	1	0	0	1	2	2	0	0	0	0	1	1	0	0	0	0	0	1	0	0	0	0	0	0	1	2	1	0	1	2	1	1	1	1	1	0	0	0	2	0	0	2	0	0	0	0	0
285	1	0	1	0	0	1	0	1	1	0	0	1	2	1	1	0	0	1	1	1	1	0	0	0	0	0	0	1	1	1	0	2	2	0	2	0	0	0	0	0	1	0	1	2	1	1	0	0	1
286	1	1	1	0	0	2	1	1	1	0	0	1	2	0	0	0	0	1	0	2	0	1	0	0	0	0	0	2	1	1	1	0	0	2	0	1	1	0	0	0	2	0	0	2	0	0	0	0	0
287	1	0	2	0	0	2	1	2	0	0	1	0	0	0	0	0	0	1	2	0	2	1	2	1	1	1	0	1	2	0	1	1	1	2	0	2	2	1	0	0	0	1	0	1	0	0	0	0	1
288	0	0	2	0	0	2	2	2	0	0	2	0	0	0	0	0	0	2	1	1	1	0	0	0	0	0	0	1	1	1	0	0	0	1	1	1	0	0	0	0	1	0	0	1	1	1	0	0	1
289	1	0	1	0	0	2	2	2	1	0	1	0	0	0	0	0	0	0	0	1	0	1	1	0	0	0	0	2	1	2	1	2	1	0	1	1	1	2	0	0	1	0	1	2	1	0	0	0	0
290	1	0	1	0	0	1	2	2	0	0	1	0	0	0	0	0	0	1	0	2	0	2	0	0	0	0	0	2	1	1	1	2	2	1	0	2	2	0	1	1	1	0	0	1	0	0	0	0	1
291	1	0	2	0	1	1	0	1	1	0	0	0	2	0	0	0	0	0	2	0	0	1	0	0	0	0	1	1	0	0	0	0	0	1	1	1	2	0	1	1	1	0	1	1	1	1	0	0	1
292	1	0	1	1	1	2	1	1	1	0	1	0	0	0	0	0	0	1	0	2	1	0	0	0	0	0	0	2	0	2	0	1	1	0	2	0	1	1	0	0	1	0	0	1	0	0	0	1	0
293	0	0	0	0	0	0	0	0	2	0	0	1	2	1	1	0	0	1	1	1	1	2	0	0	0	0	0	2	1	1	2	2	2	1	1	1	1	0	2	2	0	0	0	2	1	1	0	0	1
294	1	0	1	0	0	1	1	2	1	0	0	0	0	0	0	0	0	1	0	2	0	0	0	0	0	0	0	1	2	0	1	0	0	1	1	1	2	0	1	0	0	0	0	0	2	1	0	1	1
295	1	0	1	0	0	1	2	2	0	0	1	0	1	0	0	1	0	1	1	1	0	0	0	0	0	0	0	2	0	2	1	1	1	2	0	2	0	0	0	0	2	0	0	0	2	1	0	0	1
296	1	0	1	0	0	1	1	1	1	0	0	0	0	0	0	0	0	1	0	2	0	0	1	0	0	0	0	2	0	1	1	0	0	2	1	1	1	0	2	2	0	0	1	1	0	0	1	0	1
297	1	0	1	1	1	1	0	1	1	0	1	0	1	0	0	0	0	0	1	0	1	0	1	0	0	1	0	1	1	1	0	0	0	2	0	2	2	0	0	0	1	0	0	1	0	0	0	0	0
298	0	0	1	0	0	1	2	2	0	0	2	0	2	1	1	1	0	1	0	2	1	0	0	0	0	0	0	2	1	1	1	2	2	1	0	2	1	0	0	0	0	0	0	0	1	0	0	0	1
299	0	1	1	0	0	1	0	1	1	0	0	0	1	0	0	1	0	1	0	2	1	0	0	0	0	0	0	1	1	1	0	2	2	0	2	0	1	0	1	0	1	0	1	1	1	1	1	0	2
300	1	0	1	0	0	2	1	1	1	0	0	1	0	0	0	0	0	0	0	2	0	0	1	1	1	2	0	1	1	1	0	0	0	0	1	1	2	0	1	1	1	0	0	2	0	1	0	0	2
301	1	0	1	0	0	1	1	2	0	0	1	0	2	0	0	0	0	0	1	1	1	0	0	0	0	0	0	2	0	2	0	0	0	2	0	2	0	0	0	0	2	0	1	1	0	0	0	0	0
302	1	0	1	0	0	1	1	1	1	0	0	0	0	0	0	0	0	0	1	1	1	0	1	1	1	1	0	1	1	0	0	1	1	1	2	1	1	0	1	1	1	1	0	1	1	0	0	0	1
303	1	0	1	0	0	1	0	0	1	0	1	1	2	1	1	0	0	1	1	1	0	1	0	0	0	0	0	1	2	0	0	2	2	1	2	1	2	0	2	2	0	0	0	2	0	0	1	0	1
304	1	0	2	0	0	0	1	2	0	0	1	1	1	0	0	0	0	1	1	1	0	1	0	0	0	0	0	2	0	2	1	1	1	1	1	1	2	0	1	0	0	0	0	2	1	1	0	0	0
305	1	0	2	0	0	2	1	1	1	0	0	0	0	0	0	0	0	1	1	1	0	0	0	0	0	1	0	2	1	1	0	1	1	2	0	2	1	0	0	0	1	0	0	2	0	0	0	0	1
306	1	0	1	0	0	1	1	1	1	0	1	0	0	0	0	0	0	0	0	1	0	0	0	0	0	0	0	2	1	1	0	0	0	2	0	2	0	0	0	0	2	1	0	2	0	1	0	0	0
307	1	0	1	0	0	2	1	1	1	0	1	0	0	0	0	0	0	1	0	1	0	1	1	1	1	1	0	1	1	1	0	1	0	1	1	1	1	0	0	0	0	0	0	2	1	1	0	0	1
308	1	0	1	0	0	1	0	1	1	0	0	1	1	0	0	0	0	2	1	1	1	1	1	1	1	0	0	2	0	2	0	1	1	2	0	2	0	0	0	0	1	1	0	1	1	1	0	1	2
309	0	1	2	0	0	1	2	2	0	0	0	0	0	0	0	0	0	0	2	0	1	0	0	0	0	0	0	2	0	2	1	2	1	1	1	2	1	0	1	1	1	0	0	2	0	0	0	0	2
310	1	0	1	0	0	0	2	2	0	0	0	0	0	0	0	0	1	2	0	2	0	0	0	0	0	1	0	2	1	1	1	1	1	1	0	2	1	0	0	0	1	0	1	1	1	1	0	0	1
311	1	0	2	0	0	1	1	2	1	0	0	0	0	0	0	0	0	0	0	2	0	0	0	0	0	0	1	2	0	1	0	2	1	1	1	1	1	0	0	0	1	0	1	2	1	1	0	0	0
312	1	0	0	0	0	0	2	2	1	0	1	1	1	0	0	0	0	1	1	0	1	0	0	0	0	0	0	1	1	1	0	1	1	2	0	2	1	0	1	1	1	0	0	0	0	0	0	1	1
313	1	0	0	0	0	0	0	0	2	0	0	0	2	0	0	1	0	1	1	0	0	2	1	1	1	1	0	2	0	2	1	1	1	1	1	1	2	0	1	1	1	1	0	1	2	0	0	0	1
314	1	0	0	0	0	0	0	0	2	0	0	1	1	0	0	0	0	0	1	1	1	0	0	0	0	1	0	2	1	1	1	0	0	2	0	2	1	0	0	0	2	0	1	1	1	0	0	0	0
315	1	0	1	0	0	1	0	0	2	0	0	2	2	1	1	0	0	0	1	1	1	1	1	1	1	0	0	2	1	2	0	1	1	1	1	1	1	1	0	0	0	0	0	2	1	0	0	0	2
316	1	0	1	0	0	1	1	1	1	0	0	0	1	0	0	1	0	1	2	0	1	0	0	0	0	0	0	2	0	1	1	1	1	1	0	2	2	0	1	1	1	0	0	2	0	0	0	1	2
317	1	0	1	0	0	1	1	1	2	0	0	0	0	0	0	0	0	0	1	1	1	0	0	0	0	0	0	2	2	1	1	1	0	2	0	2	1	0	1	1	1	1	0	1	1	0	0	1	2
318	1	0	2	0	0	2	1	2	1	0	0	1	2	0	0	1	0	0	1	1	1	0	1	0	0	0	0	2	0	1	0	2	2	1	1	2	2	1	0	0	1	0	0	1	1	1	0	0	0
319	0	0	2	0	0	2	1	1	2	0	0	0	1	0	0	0	0	2	1	1	1	0	0	0	0	0	1	2	1	2	0	1	1	2	0	2	2	0	1	1	1	0	0	2	0	1	0	0	1
320	0	0	1	0	0	2	2	2	0	0	0	0	1	1	0	0	0	0	1	1	1	0	0	0	0	0	0	2	0	1	1	1	0	2	1	2	1	0	0	0	2	0	1	1	1	0	1	0	1
321	1	0	1	0	0	0	1	1	1	0	0	0	1	0	0	0	0	1	0	2	0	0	0	0	0	0	0	2	1	2	1	0	0	2	1	1	0	0	0	0	2	0	2	2	1	1	0	0	0
322	1	0	2	0	0	0	0	1	1	0	1	0	0	0	0	0	0	1	1	1	0	0	0	0	0	0	0	2	0	2	0	2	2	2	0	2	0	0	1	1	0	0	1	2	1	1	0	0	0
323	1	1	2	0	0	1	2	2	0	0	0	0	0	0	0	0	0	1	0	2	0	1	0	0	0	1	1	2	1	0	1	2	1	0	1	1	2	0	1	1	1	2	0	2	1	1	0	0	1
324	1	0	1	0	0	2	1	1	1	0	0	1	2	0	0	0	0	1	2	0	1	0	0	0	0	0	0	1	0	1	1	1	1	0	1	1	2	0	2	2	0	0	0	1	0	0	0	0	1
325	1	0	2	0	0	2	2	2	0	0	0	1	1	1	1	0	0	1	0	2	0	0	0	0	0	0	0	1	1	1	0	0	0	2	0	2	2	0	1	1	0	0	1	2	1	1	0	0	1
326	1	1	2	0	0	2	0	1	1	0	0	1	1	0	0	0	0	1	0	2	0	0	0	0	0	0	0	2	0	1	0	2	2	1	1	1	2	0	0	0	2	0	0	0	2	1	0	0	1
327	0	0	2	0	0	2	1	1	1	0	0	0	1	0	0	0	0	0	1	1	1	0	0	0	0	0	0	2	0	1	0	0	0	1	0	2	2	0	2	2	0	2	0	2	0	0	0	0	0
328	1	0	2	0	0	2	2	2	0	0	0	0	0	0	0	0	0	1	1	1	0	0	1	0	0	0	0	1	1	1	0	0	0	2	0	2	0	0	0	0	1	1	0	1	1	0	0	0	2
329	1	0	1	0	0	2	1	2	0	0	0	1	1	0	0	0	0	0	0	1	0	1	0	0	0	0	0	2	0	2	0	0	0	1	1	1	1	0	1	1	1	0	0	2	0	0	0	0	0
330	1	0	1	0	0	1	1	1	1	0	0	0	0	0	0	0	0	0	1	0	1	0	0	0	0	1	0	2	0	1	0	1	1	1	0	2	2	1	0	0	0	0	0	2	1	0	0	1	1
331	1	0	2	0	0	2	1	2	0	0	0	1	2	0	0	0	0	1	0	0	0	0	0	0	0	0	0	2	0	2	0	2	1	2	0	2	2	0	1	1	0	0	0	2	0	1	0	1	2
332	1	0	2	0	0	1	0	2	0	0	1	1	2	0	0	1	0	1	1	1	0	0	1	0	0	1	0	2	0	1	0	2	2	1	1	1	1	0	1	1	1	0	0	1	0	1	0	0	1
333	1	0	2	0	0	1	1	1	0	0	0	1	1	0	0	0	0	1	2	0	2	1	0	0	0	0	1	2	1	1	0	0	0	2	0	2	1	1	0	0	1	0	0	2	0	0	0	0	0
334	1	0	1	0	0	1	2	2	0	0	2	1	2	0	0	0	0	0	0	2	0	0	0	0	0	0	0	2	1	2	0	0	0	2	0	2	1	0	1	1	1	1	0	1	1	0	0	0	0
335	1	0	2	0	0	2	0	1	0	0	1	1	1	0	0	0	0	0	1	1	1	0	0	0	0	0	0	2	0	2	0	1	1	1	1	1	2	0	1	1	1	0	0	2	0	1	0	0	1
336	1	0	0	0	0	1	0	0	1	0	0	1	1	0	0	0	0	0	1	1	1	1	1	1	1	1	0	1	0	1	0	0	0	1	0	2	2	0	1	0	0	0	0	2	0	0	0	0	0
337	1	0	2	0	0	1	1	2	0	0	0	1	2	0	0	0	0	0	0	1	0	1	0	0	0	0	0	2	2	1	0	2	1	2	1	1	1	0	1	1	1	0	0	1	1	0	0	1	1
338	1	0	1	0	0	1	2	2	1	0	1	0	2	0	0	1	0	2	2	0	0	1	0	0	0	1	0	2	1	0	1	2	1	0	1	1	1	1	0	0	1	0	0	1	0	0	1	0	1
339	1	0	2	0	0	1	0	0	2	0	0	0	0	0	0	0	0	1	0	2	1	1	0	0	0	0	0	2	0	2	0	0	0	2	0	2	0	0	0	1	1	0	1	2	1	2	0	0	0
340	1	1	1	0	0	1	1	1	1	0	0	0	2	0	0	0	0	1	1	1	0	0	0	0	0	1	0	2	1	2	0	2	2	0	1	1	1	0	0	0	1	0	0	1	0	0	0	0	0
341	1	0	2	0	0	2	1	1	1	1	0	0	0	0	0	0	0	1	2	0	1	2	1	1	1	1	0	1	1	1	0	2	2	1	1	1	1	0	0	0	2	0	0	2	0	1	0	1	2
342	0	0	1	0	0	0	2	2	1	0	0	1	1	0	0	0	0	1	0	2	0	0	0	0	0	0	0	2	0	2	2	1	0	2	1	2	2	0	0	0	1	1	0	1	0	1	0	0	1
343	1	0	2	0	0	2	1	1	1	0	1	1	1	0	0	0	0	2	1	1	1	0	0	0	0	0	0	2	1	1	2	0	0	2	0	2	2	0	1	0	1	0	1	1	1	0	0	0	0
344	1	0	1	0	0	0	0	1	0	0	0	1	2	0	0	0	0	1	0	0	0	1	1	1	1	1	0	0	1	0	0	1	1	0	2	1	0	0	0	1	1	0	0	2	0	0	0	0	0
345	0	0	0	0	0	0	2	2	0	0	0	0	1	0	0	0	0	0	1	1	0	1	0	0	0	0	0	2	0	2	0	1	1	1	1	0	2	0	2	1	0	0	1	2	1	0	0	0	0
346	1	0	2	0	0	1	2	2	0	0	2	0	0	0	0	0	0	1	1	1	0	1	0	0	0	0	0	2	0	2	2	2	2	0	1	1	2	0	1	0	1	1	0	1	1	0	0	0	1
347	1	0	2	0	0	2	1	1	1	1	2	0	0	0	0	0	0	1	0	2	0	1	1	1	1	1	0	1	2	0	0	2	2	0	2	0	1	0	0	0	2	0	1	2	1	0	0	0	1
348	1	0	1	0	0	0	2	2	0	0	1	0	0	0	0	0	0	1	0	1	0	0	0	0	0	0	0	2	0	2	0	1	1	1	1	1	1	1	0	0	1	0	1	1	1	0	0	0	1
349	1	0	1	0	0	1	1	1	1	0	1	1	2	1	1	0	1	1	1	1	0	0	0	0	0	0	0	2	1	1	1	0	0	1	1	2	0	0	0	0	2	0	1	2	1	1	0	0	0
350	1	0	2	0	0	2	0	0	2	0	0	1	1	0	0	0	0	0	0	1	0	1	0	0	0	0	0	2	1	2	0	1	0	1	1	1	1	0	1	1	1	0	0	1	0	0	1	0	1
351	1	0	0	0	0	1	1	1	0	0	0	0	1	0	0	0	0	0	1	1	1	0	0	0	0	1	0	2	1	1	1	1	2	0	1	2	1	0	0	0	1	0	0	0	0	0	0	0	1
352	0	0	1	0	0	2	1	2	0	0	0	1	2	0	0	0	0	2	1	1	1	0	1	0	0	0	0	1	1	1	0	0	1	1	1	2	1	0	2	2	0	1	1	2	1	1	1	0	2
353	1	1	1	0	0	1	1	1	1	0	0	1	2	0	0	0	0	1	0	2	0	0	0	0	0	0	0	2	0	2	0	1	2	1	2	2	2	0	2	2	0	0	2	2	1	1	0	0	1
354	0	0	2	0	0	2	1	1	1	0	0	1	1	0	0	0	0	0	0	2	0	1	1	1	1	1	0	2	1	1	0	1	1	2	1	2	1	0	1	1	1	0	1	1	1	0	0	0	0
355	1	0	1	0	0	2	1	1	1	0	0	1	2	0	0	0	0	1	0	2	0	0	0	0	0	0	0	0	2	0	0	1	1	1	1	1	2	0	1	1	1	2	0	2	1	0	0	1	1
356	1	0	2	0	0	1	1	1	1	0	1	1	1	0	0	0	0	2	1	1	1	1	1	0	0	0	0	1	0	1	0	2	1	0	1	1	0	1	0	0	1	0	0	1	1	0	0	0	2
357	1	0	2	0	0	1	0	0	2	0	0	1	1	0	0	0	0	1	1	1	0	0	0	0	0	0	0	1	1	1	0	1	1	1	0	2	1	0	0	0	0	0	0	0	0	0	0	0	1
358	1	0	2	0	0	2	1	1	2	0	0	0	0	0	0	0	0	1	0	2	1	1	1	0	0	0	1	2	0	1	0	1	1	0	1	1	0	0	1	0	1	0	0	2	0	0	0	0	0
359	1	0	1	0	0	1	1	1	1	0	0	0	0	0	0	0	0	0	0	1	0	1	1	1	1	1	0	2	1	1	1	1	1	2	0	2	2	0	2	2	0	1	0	2	1	0	0	0	1
360	1	0	1	0	0	0	1	1	0	1	1	0	1	0	0	1	0	0	0	1	0	0	0	0	0	1	0	2	0	2	2	2	2	0	2	0	1	0	0	0	0	1	0	2	2	1	0	0	0
361	1	0	1	0	0	1	1	2	0	0	0	1	1	0	0	0	0	2	1	1	1	1	0	0	0	0	0	2	1	1	0	1	2	0	0	2	2	0	1	1	0	0	0	2	0	1	0	0	2
362	1	0	2	0	0	1	1	1	1	0	0	1	2	0	0	0	0	1	0	2	0	0	1	0	0	0	0	2	0	2	0	1	0	1	1	1	0	0	0	0	2	0	1	2	0	0	0	1	2
363	1	0	0	0	0	0	1	1	1	0	0	0	2	0	0	1	0	1	1	0	1	0	0	0	0	0	0	2	0	2	1	0	0	2	0	2	2	0	1	1	0	0	0	2	0	0	0	0	1
364	1	0	2	0	0	1	2	2	0	0	1	0	1	0	0	0	0	0	1	1	0	0	0	0	0	0	0	2	1	0	1	2	1	1	0	2	2	0	2	2	0	0	0	1	0	1	0	0	0
365	1	0	1	0	0	1	2	2	0	0	0	0	0	0	0	0	0	1	1	1	1	0	1	0	0	0	0	2	1	2	0	0	0	2	0	2	1	0	0	0	1	0	0	2	0	0	0	0	1
366	1	0	2	0	0	1	1	1	1	0	0	0	0	0	0	0	0	0	1	1	1	0	0	0	0	0	0	1	1	1	0	1	1	1	0	2	0	0	1	1	1	2	0	2	1	1	0	0	0
367	1	0	0	0	0	1	0	0	1	0	0	0	0	0	0	0	0	0	1	1	1	0	0	0	0	0	0	1	1	1	1	1	1	2	1	2	0	0	1	1	0	0	1	1	1	1	0	0	0
368	0	0	1	0	0	1	1	2	0	0	0	0	1	0	0	0	0	1	2	0	1	0	0	0	0	0	0	1	2	1	0	2	2	1	1	1	1	0	1	1	1	0	0	0	0	1	0	0	0
369	1	0	2	0	0	1	0	1	1	0	0	0	0	0	0	0	0	1	2	0	1	0	0	0	0	0	0	2	1	1	0	2	2	1	1	2	2	0	1	1	1	0	0	0	1	0	0	0	0
370	1	0	1	0	0	1	1	2	0	0	0	1	1	0	0	0	0	1	0	2	0	0	0	0	0	0	0	1	0	1	0	1	0	2	0	2	1	0	0	0	2	0	0	2	0	0	1	0	1
371	1	0	0	0	0	0	2	2	0	0	0	0	1	0	0	0	0	1	2	0	1	0	1	0	0	1	0	2	1	1	2	1	1	1	1	1	2	0	0	0	1	1	0	2	1	0	0	0	0
372	0	0	1	0	0	1	1	1	0	0	1	0	1	0	0	0	0	1	1	1	1	0	0	0	0	2	0	2	0	2	0	2	2	1	2	1	1	0	1	1	1	0	0	2	0	0	0	0	0
373	1	0	2	0	0	0	1	2	0	0	1	0	0	0	0	0	0	0	1	0	1	0	0	0	0	0	0	0	1	0	0	1	1	1	1	2	1	0	2	2	0	0	0	2	0	0	0	0	0
374	1	0	2	0	0	2	1	2	0	0	0	0	0	0	0	0	0	2	1	1	1	0	0	0	0	0	0	1	1	1	0	2	2	2	0	2	2	0	0	0	1	0	0	1	0	0	0	0	1
375	1	0	1	0	0	2	2	2	1	0	0	0	0	0	0	0	0	1	0	0	0	0	1	0	0	0	0	1	1	1	1	1	1	0	1	1	0	0	0	0	1	0	1	1	1	2	0	0	1
376	1	0	2	0	0	1	2	2	0	0	0	1	2	0	0	0	0	0	0	1	0	1	0	0	0	1	0	2	1	1	1	1	1	0	2	1	1	0	0	0	1	0	0	1	0	0	0	0	0
377	1	0	2	0	0	2	1	1	1	0	0	1	1	0	0	0	0	1	0	1	0	1	0	0	0	0	0	2	1	2	0	1	1	1	0	2	1	0	1	1	1	0	0	0	0	0	1	0	1
378	1	0	2	0	0	1	1	1	1	0	1	0	1	0	0	0	0	0	0	2	0	1	0	0	0	0	0	0	2	0	0	1	2	0	0	2	0	0	1	1	1	0	0	2	2	0	0	1	1
379	1	0	2	0	0	2	1	2	0	1	0	0	0	0	0	0	0	0	2	0	1	0	0	0	0	0	0	2	0	1	1	2	2	1	1	2	1	1	0	0	1	1	0	2	0	0	0	0	1
380	1	0	2	0	0	2	1	1	1	0	0	0	1	0	0	0	0	1	1	1	1	0	1	1	1	1	0	2	0	2	1	1	1	0	1	1	0	0	0	0	2	0	0	2	0	0	0	0	0
381	0	0	2	0	0	1	2	2	1	0	1	0	1	0	0	0	0	1	1	1	1	1	0	0	0	0	0	1	1	1	1	1	1	2	1	2	1	0	1	1	1	0	1	2	1	0	0	2	2
382	1	0	2	0	0	1	1	1	1	0	0	0	0	0	0	0	0	0	1	1	1	2	1	1	1	1	0	1	2	0	0	0	0	2	0	2	1	0	1	0	1	0	0	1	0	0	0	0	1
383	0	0	1	1	1	2	1	2	0	0	1	1	2	1	1	0	0	2	0	2	0	0	0	0	0	0	0	2	1	1	1	1	0	2	1	2	2	0	2	2	0	0	0	1	0	0	0	0	0
384	1	0	1	0	0	1	2	2	0	0	0	0	0	0	0	1	0	0	0	1	0	0	0	0	0	0	0	2	2	1	1	1	2	0	0	2	2	1	0	0	1	0	0	1	0	0	0	0	0
385	1	1	1	0	0	1	1	1	0	1	2	0	0	0	0	0	0	0	1	1	1	0	0	0	0	0	0	1	2	1	0	0	0	2	0	2	1	2	0	0	1	0	1	1	1	2	1	0	1
386	0	0	1	0	0	1	1	2	0	0	0	0	0	0	0	0	0	1	1	1	1	1	0	0	0	0	1	2	1	1	0	1	1	2	2	1	1	0	0	0	2	0	0	1	1	0	0	0	0
387	1	1	2	0	0	1	1	2	1	0	0	0	1	1	1	0	0	0	0	1	0	1	0	0	0	0	0	2	0	2	0	2	1	0	1	1	1	0	1	1	1	1	0	2	1	0	0	0	1
388	1	0	1	0	0	0	1	2	0	0	0	0	1	0	0	0	0	0	0	2	0	0	0	0	0	0	0	2	1	1	0	0	0	2	0	2	1	0	1	1	1	0	1	2	1	1	0	0	1
389	0	0	2	0	0	2	1	1	2	0	0	0	0	0	0	0	0	0	1	1	0	1	1	1	1	1	0	2	0	1	1	1	1	2	0	2	1	0	2	2	0	0	0	0	0	0	0	0	2
390	1	1	1	0	0	2	1	2	0	0	1	1	1	0	0	0	0	1	2	0	1	0	0	0	0	0	0	2	0	1	0	1	1	1	0	2	1	0	0	0	0	0	0	1	0	0	0	1	2
391	1	0	1	0	0	1	1	1	2	0	0	0	0	0	0	0	0	1	1	1	0	0	0	0	0	1	0	2	0	2	2	1	1	1	1	1	2	1	0	0	0	0	1	2	1	0	1	1	2
392	1	0	0	0	0	0	0	0	2	0	0	0	0	0	0	0	0	0	0	1	0	1	1	1	1	1	1	2	1	1	0	1	2	2	0	2	2	0	1	1	0	0	0	2	1	0	0	0	2
393	0	0	1	0	0	1	1	1	1	1	1	1	2	0	0	0	0	0	1	1	1	0	0	0	0	1	0	2	1	1	1	2	2	0	1	1	1	0	0	0	2	1	0	1	2	0	0	1	1
394	1	0	2	0	0	1	2	2	1	0	1	0	0	0	0	0	0	0	0	2	0	1	1	1	1	1	0	2	0	1	0	1	1	2	0	2	1	0	1	1	1	0	1	2	1	0	0	0	0
395	0	0	1	0	0	0	2	2	0	0	2	1	1	0	0	0	0	2	1	1	1	1	1	1	1	1	0	1	1	1	0	2	1	1	0	2	2	0	0	0	0	0	0	2	0	0	0	0	0
396	1	0	2	0	0	1	0	0	1	0	1	1	2	0	0	0	0	1	1	1	1	0	0	0	0	1	0	1	1	1	0	1	1	1	1	1	0	0	0	0	2	0	0	1	0	0	0	0	0
397	1	0	1	0	0	2	1	1	0	0	0	0	1	0	0	1	0	0	0	2	0	1	0	0	0	0	0	1	0	0	1	0	0	1	2	2	1	0	0	0	1	1	0	2	0	1	1	0	1
398	1	0	1	0	0	1	2	2	0	0	1	1	1	0	0	0	0	1	0	2	0	1	1	1	1	1	0	1	1	1	1	1	0	2	0	2	2	0	1	1	1	0	0	2	0	0	1	0	1
399	1	0	1	0	0	2	1	1	1	0	0	1	2	0	0	0	0	0	0	1	0	0	0	0	0	0	0	2	0	2	0	1	0	2	0	2	2	0	0	1	1	0	1	2	1	0	0	0	0
400	1	0	1	1	1	1	0	1	1	0	1	1	1	0	0	0	0	0	2	0	0	1	0	0	0	0	0	2	1	1	1	1	1	1	1	1	1	0	1	1	1	0	0	1	0	0	0	0	1
401	1	0	0	0	0	0	1	1	1	0	0	1	1	0	0	0	0	1	1	0	0	1	0	0	0	0	0	1	0	1	0	2	1	1	1	1	1	0	0	0	2	0	0	2	0	0	0	0	2
402	0	0	2	0	0	2	2	2	0	0	1	0	1	0	0	0	0	0	0	1	0	1	0	0	0	0	0	1	2	0	0	0	0	2	0	2	1	0	0	0	2	1	0	2	1	0	0	1	1
403	0	0	2	0	0	1	1	2	1	0	0	1	2	0	0	0	0	0	0	2	0	1	0	0	0	0	0	2	0	2	0	2	1	2	0	2	2	0	1	1	0	0	0	2	0	0	0	0	1
404	1	1	1	0	0	1	2	2	0	0	1	0	0	0	0	0	1	2	1	1	1	0	0	0	0	1	0	1	0	1	0	1	1	1	0	2	1	0	0	0	1	0	0	2	0	0	0	0	1
405	1	0	0	0	0	1	0	0	2	0	0	0	0	0	0	0	0	2	0	2	0	1	0	0	0	0	0	2	2	1	1	0	1	0	1	2	0	0	0	0	1	0	0	2	0	0	0	0	2
406	1	0	1	0	0	1	1	1	1	0	1	0	0	0	0	0	0	0	0	1	0	0	1	1	1	1	1	2	2	1	1	2	1	0	0	2	1	0	0	0	2	0	0	1	0	0	0	0	1
407	1	0	0	0	0	0	2	2	0	0	0	0	0	0	0	0	1	2	1	1	1	1	1	1	1	1	0	2	0	1	1	0	0	1	0	2	1	0	0	0	2	0	0	1	0	0	1	1	2
408	1	1	1	0	0	2	2	2	0	0	2	0	1	0	0	0	0	1	1	1	1	1	0	0	0	0	0	2	1	1	1	0	0	2	0	2	2	0	2	2	1	0	1	2	2	2	0	0	1
409	1	0	1	0	0	0	0	0	1	0	1	1	1	0	0	0	1	2	0	1	0	0	0	0	0	1	0	1	0	1	0	2	1	2	0	2	1	0	1	1	1	0	0	0	1	0	0	0	1
410	1	0	1	0	0	1	1	0	1	0	0	0	2	1	1	1	0	1	2	0	1	1	1	1	1	1	0	2	0	2	1	1	1	2	0	2	2	0	1	1	1	0	1	2	2	2	0	0	2
411	1	0	0	0	1	1	2	2	0	0	1	0	0	0	0	0	0	0	0	2	0	1	1	0	0	0	0	2	0	2	1	1	1	1	1	2	1	0	0	0	1	0	1	2	0	1	0	0	0
412	1	1	1	0	0	2	2	2	0	0	1	0	2	0	0	1	0	1	2	0	1	1	1	1	1	1	1	2	0	1	0	1	1	2	0	2	1	0	1	1	1	1	0	2	1	1	0	0	1
413	1	0	1	0	1	1	1	1	2	0	0	0	1	0	0	0	1	1	2	0	1	0	0	0	0	1	1	2	1	2	0	0	0	2	0	2	0	0	0	0	1	0	0	2	0	1	0	1	1
414	1	0	2	0	0	2	1	1	1	0	0	0	0	0	0	0	0	0	0	1	0	1	0	0	0	1	0	1	0	1	1	2	2	0	2	0	1	0	0	0	2	1	0	2	2	1	0	0	0
415	1	0	2	0	0	2	1	1	1	0	0	0	2	0	0	0	0	1	1	1	1	0	1	0	0	0	0	2	1	1	2	2	2	0	1	1	1	0	0	0	1	0	0	2	1	1	0	0	1
416	0	0	1	0	0	1	1	1	0	1	1	0	0	0	0	0	0	1	0	2	0	1	0	0	0	1	0	2	0	1	0	1	1	1	0	2	2	1	1	1	0	0	1	2	1	1	0	0	0
417	0	1	1	0	0	2	1	2	0	0	0	0	1	0	0	1	0	0	1	1	1	1	0	0	0	0	0	2	0	2	0	1	1	2	1	2	1	1	0	0	1	0	0	1	0	0	0	0	1
418	0	0	1	0	0	1	0	1	0	0	0	0	1	0	0	0	0	1	2	0	0	0	0	0	0	0	0	2	0	1	1	1	1	2	0	2	2	0	1	1	1	2	0	2	1	1	0	0	1
419	0	0	1	0	0	1	1	1	1	0	0	1	1	0	0	0	0	0	0	1	0	1	0	0	0	0	0	0	1	0	0	1	1	1	0	2	2	0	2	2	0	0	2	2	1	1	0	1	1
420	1	1	1	0	0	1	1	1	1	0	1	1	2	0	0	0	0	1	0	2	0	1	0	0	0	0	0	1	1	1	0	0	0	2	0	2	0	0	0	1	1	1	0	2	0	2	0	0	0
421	1	0	1	0	0	2	1	1	0	1	1	0	0	0	0	0	0	0	1	1	1	1	0	0	0	0	0	2	0	1	2	2	2	2	0	2	1	0	0	0	2	0	1	1	1	0	1	0	1
422	1	0	1	0	0	1	2	2	0	0	0	0	0	0	0	0	0	0	0	2	0	1	0	0	0	0	0	2	1	0	0	1	1	1	0	2	1	0	0	0	2	1	0	1	1	0	0	0	0
423	0	0	2	0	0	2	1	1	1	0	0	0	1	0	0	1	0	1	1	1	1	0	0	0	0	0	0	2	0	1	1	1	1	1	1	1	2	0	1	1	1	0	1	2	1	1	0	0	1
424	1	0	2	0	0	1	2	2	1	0	0	0	0	0	0	0	0	0	0	2	0	0	0	0	0	0	0	2	0	2	0	2	2	2	0	2	0	0	0	0	2	0	0	2	2	0	0	1	1
425	1	0	2	0	0	1	2	2	0	0	1	0	0	0	0	0	0	1	1	1	0	1	0	0	0	0	0	2	1	2	0	1	2	1	1	2	2	0	1	1	1	0	1	1	1	1	0	0	1
426	1	0	2	0	0	1	2	2	0	0	0	0	1	0	0	0	0	1	1	1	1	2	0	0	0	0	0	2	0	2	2	0	1	0	1	2	2	0	1	0	2	0	2	2	2	1	0	0	1
427	1	0	2	0	0	0	1	1	1	1	1	0	1	0	0	0	0	1	1	1	1	0	1	1	1	1	0	2	0	2	1	1	2	1	0	2	2	0	1	1	1	0	0	1	0	0	0	0	0
428	1	0	2	0	0	1	1	1	1	0	0	0	0	0	0	0	0	1	1	0	1	0	0	0	0	0	0	2	0	2	1	1	2	1	2	1	2	0	0	0	1	0	0	2	1	1	1	0	1
429	1	0	0	0	0	0	1	2	0	0	0	0	1	0	0	1	0	0	0	1	0	1	0	0	0	0	0	2	0	2	0	2	1	2	0	2	0	0	0	0	2	0	0	1	0	0	0	0	0
430	1	0	1	0	0	1	1	2	0	0	0	1	1	0	0	0	0	0	1	1	1	0	0	0	0	0	0	2	1	1	1	1	2	1	2	1	2	0	1	1	0	2	0	2	1	0	0	0	1
431	0	1	1	0	0	2	0	1	1	0	0	1	2	0	0	0	0	1	2	0	1	1	0	0	0	0	0	2	0	1	1	1	2	2	0	2	2	0	1	1	0	0	0	1	0	1	0	1	1
432	1	0	0	0	0	0	0	1	1	0	0	1	2	1	1	0	0	0	1	1	1	1	0	0	0	0	0	2	0	2	1	0	0	2	0	2	1	0	1	1	1	0	0	2	2	0	0	0	0
433	1	0	1	0	0	1	1	1	1	0	0	0	0	0	0	0	0	1	2	0	2	1	0	0	0	0	0	2	2	1	1	1	1	1	1	1	2	0	1	1	1	0	2	2	2	1	0	0	1
434	0	0	0	0	0	0	2	2	0	0	0	0	0	0	0	0	0	0	1	0	1	0	0	0	0	0	0	0	2	0	0	0	0	2	0	2	1	0	1	1	1	0	0	1	0	0	0	0	1
435	1	0	2	0	0	2	2	2	0	1	1	0	1	0	0	0	1	0	1	1	1	0	2	0	0	0	0	1	0	1	0	1	1	0	1	1	1	0	1	1	1	0	1	1	0	0	1	0	1
436	1	0	0	0	0	0	0	0	2	0	0	0	2	0	0	0	1	1	1	1	0	1	1	1	1	1	0	2	1	1	1	2	1	1	0	2	0	0	0	0	2	1	0	2	1	0	0	2	2
437	1	0	1	0	0	1	2	2	1	0	0	0	0	0	0	0	0	1	0	2	0	0	0	0	0	0	0	2	0	1	1	0	0	1	1	2	1	1	0	0	1	0	1	2	2	1	0	0	1
438	1	0	0	0	0	1	2	2	0	0	0	0	1	0	0	0	0	0	1	1	0	0	0	0	0	0	0	2	1	2	0	1	1	2	0	2	1	0	0	0	2	0	1	1	1	2	0	0	0
439	1	0	1	0	0	1	2	2	1	0	0	0	0	0	0	0	0	0	1	1	1	1	1	0	0	1	0	2	1	0	1	2	2	1	1	1	0	0	1	1	1	0	1	1	1	1	0	0	1
440	0	0	2	0	0	1	1	1	0	1	1	0	0	0	0	0	0	0	1	1	0	0	0	0	0	0	0	2	0	1	1	1	1	2	0	2	1	1	0	0	1	0	0	2	0	0	1	1	2
441	1	0	0	0	0	0	2	2	0	0	1	1	1	0	0	0	0	0	1	1	1	0	1	1	1	2	0	1	1	1	0	1	1	1	1	2	1	1	0	0	1	1	0	2	1	0	0	0	0
442	1	0	2	0	0	2	1	2	0	0	0	0	0	0	0	0	0	0	1	0	1	1	0	0	0	0	0	1	1	1	0	0	0	2	0	2	1	1	1	1	0	0	1	2	1	0	0	0	0
443	1	0	2	0	0	1	1	1	0	1	2	1	2	0	0	0	0	0	1	1	1	1	0	0	0	0	0	1	0	1	0	1	1	1	1	2	0	0	0	0	2	0	0	1	1	1	0	0	2
444	0	0	1	0	0	1	1	2	0	0	0	0	0	0	0	0	0	2	0	2	0	0	0	0	0	0	0	2	1	1	0	1	1	0	2	1	2	0	1	1	1	0	0	0	0	0	0	2	2
445	1	0	0	0	0	0	1	1	1	0	1	0	0	0	0	0	0	0	0	0	0	1	1	1	1	0	0	2	1	1	2	0	0	2	0	2	1	0	0	0	1	0	2	2	1	1	1	1	2
446	0	0	1	0	0	1	1	1	1	0	0	0	0	0	0	0	0	0	1	1	1	0	0	0	0	0	0	1	0	1	1	0	0	2	0	2	2	0	1	1	0	0	0	2	0	0	0	1	1
447	1	0	1	0	0	1	1	2	0	0	0	0	1	0	0	1	0	0	0	2	0	0	0	0	0	0	0	2	0	2	0	1	1	1	0	2	1	0	0	0	0	0	0	0	0	0	0	0	0
448	1	0	2	0	0	1	1	1	1	0	0	1	1	0	0	0	0	1	1	1	1	1	1	0	0	0	0	1	0	1	0	1	1	2	0	2	1	0	1	1	1	0	0	1	2	1	0	0	2
449	1	0	2	0	0	2	0	0	1	0	1	1	2	0	0	0	0	1	0	2	0	0	0	0	0	1	1	2	1	0	0	1	1	1	0	2	1	0	2	2	0	0	1	1	1	2	0	0	1
450	1	0	0	0	0	1	2	2	0	0	0	1	0	0	0	0	0	1	1	0	0	0	0	0	0	0	0	2	0	2	1	0	0	1	1	2	1	0	0	0	2	0	0	2	2	0	0	0	1
451	1	0	2	0	0	2	2	2	1	0	0	0	0	0	0	0	0	1	1	0	1	0	0	0	0	0	0	2	0	2	0	2	2	1	1	1	1	0	0	0	2	0	1	2	0	2	0	1	0
452	1	0	0	0	0	0	1	2	0	0	1	0	1	0	0	0	0	2	2	0	0	0	0	0	0	0	0	1	1	1	1	1	1	1	1	2	2	0	2	2	0	1	0	2	1	1	0	0	1
453	0	0	1	0	0	2	0	0	2	0	0	0	0	0	0	0	1	1	1	0	1	1	0	0	0	0	0	2	0	2	0	1	1	0	0	2	1	0	0	0	2	0	0	2	0	0	0	1	1
454	1	0	2	0	0	1	2	2	0	0	1	0	0	0	0	0	0	1	1	0	0	0	0	0	0	1	0	1	1	0	0	0	1	1	0	2	1	0	2	2	0	0	0	1	0	1	0	0	0
455	0	0	1	0	0	1	2	2	0	0	0	1	1	0	0	0	0	0	0	2	0	0	1	1	1	2	0	2	0	2	0	1	1	1	1	2	2	0	2	2	0	1	0	2	2	0	0	0	1
456	1	0	2	0	0	2	0	0	2	0	0	1	1	0	0	0	0	1	0	2	0	0	0	0	0	1	0	1	0	1	0	1	1	1	1	1	2	0	0	0	0	0	1	2	0	2	0	0	0
457	0	0	1	0	0	2	1	1	1	0	0	0	0	0	0	0	1	2	0	2	0	0	0	0	0	0	0	1	1	1	0	2	1	2	0	2	0	0	1	1	0	0	0	0	0	0	1	0	1
458	0	1	1	0	0	1	1	1	1	0	0	1	1	0	0	0	0	0	1	0	0	1	0	0	0	0	0	2	0	0	0	0	0	2	0	2	1	0	1	1	1	1	0	1	1	0	0	0	0
459	1	0	1	0	0	1	1	1	2	0	0	0	0	0	0	0	0	0	1	1	1	1	0	0	0	0	0	1	0	1	0	0	0	2	0	2	1	0	1	0	1	0	1	2	2	0	0	0	0
460	1	0	2	0	0	2	1	2	1	0	0	0	0	0	0	0	0	0	0	2	1	0	0	0	0	1	0	1	0	1	1	0	1	2	1	2	1	0	2	2	0	0	0	2	0	1	0	0	1
461	1	0	1	0	0	2	1	1	1	0	0	0	1	0	0	1	0	0	1	1	1	1	0	0	0	0	0	2	1	1	1	0	0	2	0	2	1	0	0	0	1	0	1	2	2	0	1	0	2
462	0	0	1	1	1	2	1	0	1	0	0	0	0	0	0	0	0	1	0	1	0	0	0	0	0	0	0	2	2	1	1	2	2	0	2	1	0	0	0	0	1	0	0	1	0	0	0	0	0
463	0	0	1	0	0	1	2	2	1	0	1	0	1	0	0	0	0	0	1	1	1	1	0	0	0	0	0	2	1	1	1	1	1	2	0	2	1	0	1	0	1	0	0	1	0	0	0	0	1
464	0	0	2	0	0	1	0	1	1	0	0	0	1	0	0	0	0	0	1	1	1	1	2	1	1	1	1	1	1	2	0	1	1	2	0	2	0	0	0	1	1	0	0	2	0	0	0	0	2
465	1	0	1	1	1	2	1	2	1	0	0	1	1	0	0	0	0	0	0	2	0	0	1	0	0	0	0	1	1	1	0	1	0	1	1	1	0	0	1	1	1	0	0	1	0	0	1	1	2
466	1	0	1	0	0	0	1	1	1	0	0	1	1	0	0	0	0	1	1	0	0	0	0	0	0	1	0	1	0	1	1	2	1	1	1	1	2	0	1	1	1	0	0	1	0	0	0	0	0
467	1	0	0	0	0	0	1	2	0	0	1	0	0	0	0	0	0	1	0	2	0	1	1	0	0	1	0	1	1	2	0	2	1	1	1	1	0	0	0	0	2	0	1	1	1	1	0	0	0
468	1	0	1	0	0	2	0	0	2	0	0	0	0	0	0	0	0	1	1	1	1	0	1	1	1	2	0	1	1	1	0	1	0	2	1	2	0	0	0	0	2	0	0	1	1	0	0	0	1
469	1	0	0	0	0	1	0	0	1	0	0	1	2	0	0	0	0	1	1	1	1	0	0	0	0	0	0	0	2	0	0	2	2	0	1	1	0	0	0	0	2	0	1	2	1	1	0	0	1
470	1	1	1	0	0	0	1	1	1	0	0	0	0	0	0	0	0	0	1	1	1	0	0	0	0	1	0	1	1	1	1	1	1	1	1	1	0	0	0	0	2	0	1	1	1	0	0	1	1
471	1	0	1	0	0	1	2	2	0	0	1	0	1	0	0	0	0	1	1	1	0	0	1	0	0	0	0	2	0	2	0	0	0	2	0	2	2	0	1	1	0	0	0	1	1	1	0	0	0
472	1	0	2	0	0	2	1	1	0	0	1	0	0	0	0	0	0	2	0	2	0	0	0	0	0	1	0	1	1	0	0	1	2	1	1	2	2	0	1	1	1	0	2	2	1	1	0	0	0
473	1	0	1	0	0	1	1	1	0	0	0	1	1	0	0	0	0	1	0	1	0	0	0	0	0	0	0	2	1	0	1	1	1	1	0	2	1	0	1	1	1	0	0	0	0	0	1	0	1
474	0	0	2	0	0	2	2	2	1	0	1	1	2	0	0	0	0	1	1	1	1	0	1	0	0	1	0	2	2	0	1	1	0	1	1	1	0	0	0	0	2	1	0	1	0	1	0	0	0
475	1	0	1	0	0	1	2	2	1	0	0	0	1	0	0	1	0	1	2	0	1	0	0	0	0	0	0	2	1	1	1	1	1	2	0	2	1	0	0	0	1	1	0	2	2	0	0	0	1
476	1	0	1	0	0	2	0	0	1	0	0	1	2	0	0	0	0	0	0	2	0	0	0	0	0	1	0	2	0	1	0	2	1	0	1	1	1	0	1	1	1	0	0	1	0	0	0	0	0
477	1	0	1	0	0	1	1	2	0	0	1	1	1	0	0	0	0	0	1	1	1	1	1	1	1	1	0	1	2	0	0	0	0	1	0	2	1	0	0	0	1	0	0	2	0	0	0	0	1
478	1	0	1	0	0	1	1	1	1	0	1	0	1	0	0	1	0	0	0	2	0	2	0	0	0	0	0	2	1	1	0	2	1	0	1	1	1	1	0	0	0	0	0	0	0	0	0	1	1
479	1	0	0	0	0	1	1	2	0	0	0	0	0	0	0	0	0	0	0	1	0	0	0	0	0	0	0	2	1	1	1	1	1	0	0	2	0	0	1	1	0	0	1	2	2	0	0	0	1
480	1	0	1	0	0	1	1	1	1	1	0	0	0	0	0	0	0	1	0	1	0	1	0	0	0	0	1	2	1	2	0	1	0	2	0	2	1	0	0	0	2	0	0	1	0	0	0	0	2
481	1	0	1	0	0	1	0	1	0	0	0	0	0	0	0	0	0	0	1	1	1	0	0	0	0	0	2	2	1	0	1	1	0	2	0	2	2	0	1	1	1	0	1	1	1	1	0	0	0
482	0	0	2	0	0	1	2	2	0	0	0	1	1	0	0	0	0	0	1	0	0	2	0	0	0	0	0	2	1	1	2	1	1	1	1	1	2	0	1	1	1	0	1	2	1	0	0	0	1
483	1	0	2	0	0	2	1	2	0	1	0	1	2	0	0	0	0	0	1	1	1	1	1	0	0	1	0	1	1	1	0	1	1	0	1	1	1	1	0	0	1	0	0	0	0	0	0	0	0
484	1	0	1	0	0	1	1	1	2	0	0	0	1	0	0	1	0	0	1	1	0	0	0	0	0	0	0	2	2	2	0	1	2	1	0	2	1	0	1	0	1	0	0	2	0	0	0	0	1
485	1	0	2	0	0	2	2	2	0	0	0	0	2	1	1	1	0	0	1	1	0	0	0	0	0	0	0	2	0	1	1	1	1	0	1	1	2	0	1	1	1	0	1	1	1	1	1	0	1
486	1	0	2	0	0	2	2	2	0	0	1	0	0	0	0	0	0	0	0	2	0	0	0	0	0	0	0	2	0	2	0	0	1	0	1	2	1	0	0	0	1	0	2	2	1	1	0	0	1
487	1	0	2	0	0	2	2	2	0	0	0	0	1	0	0	0	0	1	0	2	1	0	0	0	0	0	0	2	1	1	1	1	1	1	1	1	0	0	0	0	2	0	0	2	0	2	0	0	0
488	0	0	2	0	1	1	1	1	1	0	0	1	1	0	0	0	0	1	1	1	1	0	0	0	0	0	0	2	1	1	1	2	1	2	0	2	1	0	0	0	2	0	0	1	0	0	0	0	1
489	1	0	1	0	0	2	0	1	1	0	1	0	1	0	0	0	0	0	1	1	1	0	0	0	0	0	0	2	1	1	0	2	2	0	1	1	1	0	1	1	1	0	0	1	1	0	0	1	1
490	1	1	1	0	0	2	2	2	0	0	1	1	2	0	0	0	0	0	0	1	0	0	0	0	0	0	1	2	1	1	0	2	1	1	1	2	0	0	0	0	1	0	1	2	1	0	0	0	1
491	1	0	2	0	0	2	2	2	0	0	0	0	2	0	0	1	1	1	1	1	0	0	0	0	0	0	0	0	1	0	0	0	0	2	0	2	2	0	1	1	0	0	0	1	0	0	2	0	2
492	1	0	0	0	0	0	1	1	1	0	0	1	1	0	0	0	0	0	2	0	0	0	0	0	0	0	0	2	0	1	0	2	1	0	1	1	2	1	1	1	0	1	0	1	0	0	0	0	0
493	1	0	2	0	0	1	1	2	0	0	0	1	2	0	0	0	0	1	1	1	1	1	1	0	0	1	0	1	2	0	1	2	2	1	2	1	1	0	1	1	1	0	0	1	0	1	0	0	0
494	1	0	1	0	0	1	2	2	0	0	0	0	0	0	0	0	0	0	1	1	1	0	1	0	0	0	0	2	1	1	1	0	0	1	0	2	1	0	0	0	2	0	1	1	1	2	0	0	0
495	1	1	2	0	0	1	2	2	0	0	0	1	1	0	0	0	0	0	1	1	1	1	1	1	1	1	0	1	1	1	1	2	1	1	0	2	2	0	1	1	1	1	0	2	1	1	0	0	1
496	1	0	1	0	0	2	1	2	1	0	0	0	2	0	0	0	1	1	1	0	1	0	0	0	0	0	0	2	0	0	0	1	2	0	1	2	1	0	1	1	1	1	1	2	1	1	0	0	0
497	1	0	0	0	0	0	1	1	0	0	1	1	2	0	0	0	1	1	1	0	1	0	0	0	0	0	0	1	1	0	0	1	1	1	1	1	2	0	1	1	0	0	1	1	1	1	0	1	0
498	1	0	1	0	0	1	2	2	1	0	1	1	1	0	0	0	0	1	1	0	1	0	0	0	0	0	1	2	0	1	0	1	0	2	0	2	2	0	2	1	0	0	1	2	0	0	0	0	0
499	0	0	2	0	1	1	1	2	1	0	0	0	0	0	0	0	0	1	1	1	0	0	0	0	0	0	0	2	0	1	0	1	0	1	1	1	0	0	0	0	2	0	0	0	2	1	0	0	1
500	1	0	1	0	0	0	1	2	1	0	0	0	1	0	0	1	0	0	2	0	0	0	0	0	0	0	0	1	1	1	0	1	1	1	0	2	2	0	0	0	1	0	0	2	0	0	0	0	2
501	0	0	2	0	0	1	2	2	1	0	1	0	0	0	0	0	0	0	1	1	1	1	0	0	0	0	0	2	1	1	0	0	0	2	0	2	2	0	0	0	0	2	0	2	0	2	1	0	2
502	1	1	2	0	0	1	2	2	0	0	1	1	2	0	0	0	0	1	0	2	0	0	0	0	0	0	0	1	2	0	1	0	1	1	1	2	1	0	0	0	2	0	1	1	0	0	0	1	2
503	0	0	1	0	1	0	1	2	0	0	1	1	2	1	1	0	0	0	0	2	0	0	0	0	0	1	0	2	0	1	0	1	1	1	1	1	2	0	2	2	0	0	0	2	0	0	0	0	0
504	1	0	2	0	0	1	1	2	0	0	0	0	1	0	0	0	0	1	0	1	0	0	2	0	0	1	0	2	0	1	1	1	1	0	1	1	1	0	1	1	1	0	0	1	1	0	0	0	1
505	1	0	1	0	0	0	2	2	0	0	0	1	1	1	1	0	0	1	0	1	0	1	1	1	1	1	0	2	0	2	0	0	1	0	1	2	0	0	1	1	0	0	1	2	1	0	0	0	1
506	1	0	1	0	0	0	1	2	1	0	0	0	0	0	0	0	0	0	2	0	1	0	0	0	0	1	0	2	1	1	1	1	1	1	1	1	0	0	1	0	1	0	0	1	0	0	0	1	2
507	1	0	2	0	0	1	2	2	1	0	0	0	1	0	0	0	0	0	0	1	0	0	0	0	0	0	0	2	0	2	1	1	1	1	1	1	1	0	0	0	2	1	0	1	0	1	0	0	1
508	1	0	1	0	0	1	0	1	1	0	0	0	1	0	0	0	0	1	1	0	0	0	0	0	0	0	0	2	1	0	0	2	2	0	1	1	2	0	1	1	1	1	0	1	1	0	0	0	1
509	1	0	1	0	0	1	0	1	1	0	0	0	1	0	0	0	0	1	1	1	1	0	1	1	1	1	0	2	1	1	0	2	2	0	1	1	1	0	1	1	1	0	0	2	0	0	0	0	1
510	0	0	2	0	0	1	2	2	0	1	1	0	0	0	0	0	0	1	1	1	1	1	1	1	1	2	0	1	0	2	1	1	1	0	1	1	2	0	1	1	1	1	0	2	0	2	0	0	1
511	1	0	1	0	1	1	1	1	1	0	0	1	1	0	0	0	0	0	2	0	0	1	0	0	0	0	0	1	2	1	0	1	1	1	1	1	1	0	0	0	1	0	0	1	0	0	0	0	1
512	1	0	1	0	0	2	2	2	1	0	1	0	0	0	0	0	0	1	0	2	0	0	1	0	0	1	0	2	0	2	0	1	1	1	1	2	1	1	0	0	1	0	0	0	0	0	0	0	1
513	0	0	2	0	0	1	1	1	1	0	1	2	2	0	0	0	0	1	0	2	0	0	0	0	0	0	0	2	0	2	1	2	2	1	1	1	0	0	0	0	2	1	1	2	1	1	0	0	2
514	1	0	1	0	0	1	0	1	1	0	0	1	2	0	0	1	0	0	0	2	0	0	0	0	0	0	0	2	1	0	1	1	1	0	2	1	0	0	0	0	2	0	0	1	0	1	1	0	2
515	1	0	1	0	0	1	2	2	0	0	0	0	0	0	0	0	0	0	0	2	0	0	0	0	0	0	0	2	0	1	0	2	1	2	0	2	2	0	0	0	1	0	2	2	2	1	0	0	1
516	1	0	2	0	1	1	0	0	2	0	0	1	2	0	0	0	0	0	2	0	1	2	1	1	1	1	0	2	1	1	1	1	2	1	1	2	2	0	2	2	0	0	0	0	0	0	1	1	2
517	1	0	0	0	0	1	2	2	1	0	1	0	0	0	0	0	1	1	1	1	0	0	0	0	0	0	0	2	0	2	1	0	0	1	2	2	0	0	0	0	1	0	1	2	1	1	0	0	1
518	1	0	0	0	0	1	1	2	0	0	1	1	2	0	0	1	0	0	1	1	0	0	0	0	0	1	0	0	2	0	0	1	1	1	2	1	1	0	1	1	1	0	1	2	1	1	0	0	0
519	1	0	1	0	0	1	1	1	1	0	0	0	0	0	0	0	0	0	1	1	0	0	0	0	0	0	0	2	0	2	1	1	2	1	1	2	1	0	0	0	1	0	0	1	0	0	0	0	1
520	1	0	1	0	0	0	1	1	0	0	0	0	0	0	0	0	0	1	0	1	0	1	0	0	0	0	0	2	0	2	0	1	1	1	1	1	1	0	0	0	2	0	0	1	0	0	1	1	2
521	1	0	1	0	0	1	1	1	1	0	1	0	0	0	0	0	0	1	1	1	0	0	0	0	0	0	0	2	1	1	2	1	0	2	1	2	1	0	1	1	1	0	1	1	0	0	0	1	0
522	1	0	1	0	0	1	1	2	0	0	0	1	1	0	0	0	0	0	1	1	1	1	1	1	1	1	0	2	1	2	0	2	1	1	0	2	1	0	0	0	2	0	0	0	0	0	0	0	0
523	0	0	0	0	0	0	0	0	2	0	0	0	1	0	0	1	0	1	1	1	0	0	0	0	0	0	0	2	0	1	0	2	2	0	1	1	1	0	1	1	1	1	0	2	2	0	0	0	2
524	1	1	1	0	0	1	0	1	0	0	0	0	1	0	0	0	0	1	1	1	0	0	0	0	0	1	0	2	1	1	0	2	1	1	0	2	0	1	0	0	1	0	0	1	0	0	0	0	0
525	1	0	1	0	0	0	0	1	1	0	0	0	0	0	0	0	0	2	1	1	1	1	0	0	0	0	0	2	1	1	0	1	1	2	0	2	1	0	2	2	0	0	0	2	0	0	0	0	1
526	0	0	0	0	0	1	2	2	0	0	1	0	0	0	0	0	0	0	1	1	1	0	0	0	0	1	0	2	0	2	0	1	1	2	0	2	1	0	0	0	2	1	0	2	1	0	0	0	0
527	1	0	1	0	0	1	2	2	0	0	0	1	2	0	0	0	0	1	1	1	1	0	0	0	0	0	0	1	1	1	1	2	2	1	1	1	2	0	2	2	0	0	1	2	2	2	1	0	2
528	1	0	2	0	0	2	1	1	1	0	0	1	1	0	0	0	0	0	0	1	0	0	0	0	0	0	0	2	1	1	2	1	1	1	1	2	1	0	1	1	1	0	1	2	1	0	0	1	1
529	0	1	1	0	0	0	0	0	1	0	0	1	1	0	0	0	0	0	0	2	0	0	0	0	0	0	0	2	0	1	1	2	1	0	0	2	1	0	0	0	1	2	0	2	1	1	0	0	1
530	1	0	1	0	0	1	0	0	1	0	1	0	1	0	0	0	0	0	0	2	0	1	0	0	0	0	0	1	1	1	0	0	1	2	1	2	2	0	2	2	0	2	0	2	0	0	0	2	2
531	0	0	2	0	0	2	1	1	0	1	1	0	2	1	1	1	0	1	1	0	0	1	0	0	0	0	1	2	1	0	1	1	1	1	1	2	2	0	2	1	0	1	0	2	1	1	0	0	0
532	0	0	0	0	0	0	1	2	0	0	1	0	0	0	0	0	0	0	1	1	1	1	0	0	0	1	0	1	1	0	0	1	1	1	0	2	2	0	2	2	0	0	0	2	0	0	0	1	2
533	1	0	2	0	0	1	2	2	0	0	1	1	1	0	0	0	0	2	0	2	0	0	1	0	0	0	0	2	0	1	1	1	2	1	1	2	1	0	1	1	1	0	0	2	0	0	1	1	1
534	1	0	2	0	0	1	2	2	0	0	1	1	1	0	0	0	0	2	2	0	0	0	0	0	0	0	0	0	2	0	0	0	0	2	0	2	0	0	0	0	2	0	1	1	0	0	0	1	2
535	1	0	1	0	0	1	1	1	1	1	1	0	0	0	0	0	0	0	1	1	1	1	0	0	0	0	0	1	1	1	1	2	2	2	0	2	1	0	0	0	2	0	0	2	0	0	0	0	0
536	1	0	2	0	0	1	0	0	2	0	0	0	0	0	0	0	0	1	1	1	0	1	1	1	1	1	0	1	1	1	0	1	1	2	0	2	0	0	0	0	1	0	1	1	1	0	0	0	1
537	1	0	1	0	0	2	1	1	1	0	0	1	1	0	0	0	0	0	0	1	0	1	1	1	1	1	0	2	0	2	0	1	1	0	2	0	1	1	0	0	1	0	0	1	1	1	0	0	1
538	1	0	2	0	0	1	1	2	0	1	0	0	0	0	0	0	0	0	1	1	1	0	0	0	0	0	0	2	1	2	0	2	1	0	0	2	2	0	2	2	0	0	0	1	0	0	0	0	1
539	1	1	1	0	0	0	1	2	0	0	0	0	1	0	0	0	0	0	0	0	0	1	0	0	0	0	0	1	1	1	0	2	1	2	1	1	1	0	2	2	0	0	0	1	0	0	0	0	0
540	1	1	1	0	0	1	1	1	1	1	0	0	0	0	0	0	1	1	1	1	0	0	0	0	0	1	0	2	1	1	1	1	0	2	0	2	1	1	0	0	1	0	0	1	0	0	0	1	1
541	1	0	1	0	0	1	2	2	0	0	1	1	2	0	0	0	0	2	1	1	1	1	1	1	1	1	0	2	0	2	0	0	0	2	0	2	2	0	2	2	0	0	0	2	0	0	0	0	0
542	1	0	1	0	0	1	1	1	1	1	2	0	0	0	0	0	0	1	0	2	0	0	1	1	1	1	0	1	1	1	0	1	0	2	0	2	1	0	0	0	2	0	1	2	1	0	0	0	1
543	0	0	2	0	0	1	1	1	1	0	0	0	1	0	0	0	1	2	1	1	1	0	1	1	1	1	0	2	0	2	1	1	1	0	1	1	2	1	1	1	0	0	1	1	1	1	0	0	0
544	0	1	1	0	0	0	1	1	0	0	0	2	2	1	1	0	1	2	0	2	0	1	0	0	0	0	0	2	1	1	1	1	1	1	0	2	2	0	1	1	1	0	0	1	0	0	0	0	0
545	1	0	0	0	1	1	0	0	2	0	0	1	2	1	1	0	0	0	1	1	1	0	0	0	0	0	0	2	0	2	0	2	2	0	2	1	1	0	2	2	0	0	0	2	1	1	0	0	2
546	0	0	2	0	0	2	1	1	1	0	0	1	1	0	0	0	0	2	1	1	1	0	0	0	0	0	0	2	1	2	0	1	1	2	0	2	2	0	2	2	0	0	0	1	2	1	1	0	1
547	1	1	1	0	0	1	1	1	1	0	0	1	1	0	0	0	0	0	0	1	0	0	0	0	0	0	1	2	1	0	1	0	0	2	0	2	1	1	0	0	0	0	0	2	0	0	0	0	0
548	1	1	1	0	0	1	1	1	1	0	0	0	1	0	0	1	0	2	0	2	0	1	0	0	0	0	0	1	0	1	1	0	0	2	0	2	1	0	1	0	1	0	0	1	0	0	0	0	0
549	1	0	0	0	0	1	1	1	1	1	1	0	0	0	0	0	0	0	0	2	0	1	2	1	1	1	1	2	1	0	0	1	1	1	0	2	1	0	1	1	1	0	1	2	0	0	0	1	1
550	0	0	2	0	0	0	2	2	0	0	1	1	1	0	0	0	0	0	1	1	1	0	0	0	0	0	0	1	1	1	0	2	2	2	0	2	0	0	0	0	1	0	0	1	0	1	0	0	0
551	1	0	1	0	0	1	1	1	1	0	0	0	0	0	0	0	0	1	0	2	0	0	0	0	0	1	0	2	0	1	1	2	2	0	2	0	1	0	2	2	0	0	0	1	1	1	0	0	0
552	1	0	1	0	0	1	1	1	0	0	1	0	0	0	0	0	0	0	0	2	0	1	1	0	0	0	0	2	1	2	0	2	1	2	0	2	0	0	0	0	1	0	0	2	1	1	0	0	2
553	1	0	1	0	0	1	1	2	0	0	0	1	1	0	0	0	0	0	0	2	0	1	0	0	0	0	0	1	1	1	0	0	0	2	0	2	0	0	0	0	2	0	1	1	1	0	0	0	2
554	1	0	1	0	0	1	1	1	0	1	1	1	1	0	0	0	0	2	1	1	1	1	1	1	1	1	0	2	0	2	0	2	2	0	2	0	2	0	0	0	1	2	0	2	1	0	1	0	2
555	0	0	0	0	0	0	0	1	1	0	0	0	0	0	0	0	0	2	0	2	0	0	0	0	0	0	0	2	0	1	1	2	1	1	0	2	0	0	0	0	2	0	1	2	1	1	1	1	2
556	0	0	0	0	0	0	1	2	0	0	0	0	0	0	0	0	0	1	0	2	0	0	0	0	0	0	0	2	0	2	1	2	2	0	1	1	2	0	0	0	0	0	0	1	0	0	0	0	0
557	0	0	2	0	0	2	1	1	1	0	1	0	0	0	0	0	0	0	0	2	0	0	1	0	0	0	1	2	0	1	1	0	0	0	1	1	1	0	0	0	1	0	1	2	1	1	0	0	0
558	1	0	2	0	0	0	1	2	0	0	1	0	0	0	0	0	1	2	0	1	0	0	1	0	0	1	0	1	0	1	1	2	2	2	0	2	0	0	0	0	1	0	1	2	1	0	0	0	0
559	1	0	0	0	0	1	1	2	1	0	0	0	0	0	0	0	0	2	1	1	1	1	0	0	0	0	0	2	0	2	0	1	1	0	1	1	1	0	1	1	1	1	0	1	2	0	0	1	2
560	1	0	2	0	0	2	0	0	1	0	0	0	0	0	0	0	0	0	0	1	0	0	0	0	0	0	0	2	0	2	0	1	1	2	0	2	2	1	0	0	1	0	1	2	1	1	0	2	2
561	1	0	2	0	0	2	1	1	1	0	1	0	0	0	0	0	0	1	1	0	0	0	0	0	0	0	0	2	0	2	0	1	1	1	0	2	2	0	1	1	1	0	0	2	0	2	0	1	1
562	1	1	2	0	1	1	2	2	0	0	0	0	1	0	0	1	0	1	0	2	0	2	1	1	1	1	0	1	2	0	1	1	1	1	0	2	2	0	1	1	1	1	0	2	0	0	0	0	1
563	1	0	0	0	0	0	2	2	1	0	0	0	0	0	0	0	0	0	1	1	0	0	0	0	0	0	0	1	1	1	0	2	2	0	2	0	1	0	0	0	2	0	0	2	0	2	1	1	2
564	0	0	1	0	0	1	2	2	1	0	1	0	0	0	0	0	0	0	2	0	0	0	1	0	0	1	0	2	1	1	2	0	1	1	1	2	1	0	1	1	1	1	0	2	1	1	0	0	0
565	1	0	2	0	0	2	0	0	2	0	0	0	1	0	0	0	0	1	0	1	1	0	0	0	0	0	0	1	1	1	0	2	1	0	1	1	1	0	1	1	1	0	0	2	1	1	1	0	1
566	1	0	1	0	0	1	1	1	0	0	1	1	1	0	0	0	0	0	0	1	0	0	1	0	0	0	0	1	1	0	0	0	1	2	1	2	1	0	1	1	1	1	0	2	2	1	0	0	0
567	1	0	2	0	0	1	1	1	1	0	0	0	0	0	0	0	0	1	0	1	1	0	1	1	1	2	0	2	0	2	1	0	0	2	0	2	2	0	1	1	1	1	0	1	1	0	0	1	2
568	1	0	2	0	0	2	0	0	1	0	1	1	1	0	0	0	0	1	0	2	0	0	0	0	0	1	0	1	2	0	0	2	1	0	1	1	0	0	0	0	2	1	0	1	2	0	0	0	2
569	0	0	2	0	0	2	2	2	0	0	1	1	1	0	0	0	0	0	0	1	0	0	0	0	0	0	0	2	2	2	0	1	0	1	1	1	1	0	1	1	1	0	1	1	1	1	0	0	1
570	1	0	1	0	0	2	2	2	0	0	2	1	1	0	0	0	0	0	2	0	1	0	0	0	0	0	0	0	2	0	0	2	1	0	1	1	1	1	1	1	0	0	1	2	1	2	1	0	1
571	1	0	1	0	0	1	2	2	0	0	0	0	1	0	0	1	0	1	1	1	0	0	0	0	0	0	0	1	1	1	1	1	1	1	1	2	1	0	1	1	1	0	0	2	0	0	0	0	0
572	0	0	1	0	0	0	1	2	0	0	0	2	2	1	1	0	0	0	1	1	1	0	0	0	0	1	0	2	0	1	0	2	1	0	1	1	1	0	0	0	2	1	0	1	1	0	0	0	1
573	1	0	0	0	0	0	2	2	0	1	1	0	0	0	0	0	0	1	0	0	0	0	0	0	0	0	0	2	1	0	0	0	1	1	0	2	2	1	0	0	0	0	1	2	1	0	0	0	1
574	1	0	0	0	0	0	1	1	0	0	0	1	1	1	1	0	0	0	1	1	0	0	0	0	0	1	0	2	0	2	1	1	1	1	1	1	1	0	1	1	1	0	1	1	1	2	0	0	1
575	1	0	1	1	1	1	1	1	1	0	0	1	2	0	0	1	0	0	1	1	1	1	0	0	0	0	0	2	0	1	1	2	2	0	2	0	1	0	0	0	1	0	1	1	1	0	0	0	2
576	0	0	1	0	0	1	0	1	1	0	0	0	1	0	0	0	0	0	1	1	1	0	0	0	0	0	0	2	1	0	0	0	0	2	0	2	1	0	1	1	1	0	0	2	0	0	1	0	1
577	1	0	1	0	0	1	1	2	0	0	0	1	1	0	0	0	0	0	1	1	1	1	0	0	0	0	0	2	0	2	1	2	1	1	0	2	0	1	0	0	1	0	0	0	1	0	0	1	1
578	1	0	1	0	0	1	0	0	2	0	0	0	0	0	0	0	0	0	1	0	1	1	0	0	0	0	0	2	1	1	1	2	2	0	1	1	2	0	2	2	0	0	0	1	1	0	1	1	2
579	1	0	1	0	0	1	2	2	0	0	0	0	0	0	0	0	0	0	1	1	1	0	0	0	0	1	0	1	2	1	0	1	1	2	0	2	2	0	1	1	0	0	1	1	1	1	1	1	1
580	0	0	2	0	0	1	0	0	2	0	0	1	1	0	0	0	0	0	0	2	0	0	1	0	0	0	0	1	1	1	1	2	1	0	1	1	0	0	1	1	1	0	0	1	0	0	1	0	1
581	1	0	0	0	0	0	1	1	1	0	0	0	0	0	0	0	0	0	0	2	0	0	0	0	0	0	0	2	1	1	1	1	1	1	0	2	1	0	1	1	1	1	0	1	1	0	1	1	2
582	1	0	1	0	0	1	2	2	0	0	1	0	0	0	0	0	0	0	1	1	1	1	0	0	0	0	1	2	0	1	0	1	1	0	1	1	2	0	1	1	1	0	0	2	0	0	0	0	0
583	0	0	0	0	0	0	1	1	1	1	0	0	0	0	0	0	0	2	1	1	1	1	2	1	1	1	0	2	1	1	1	1	1	0	2	1	0	0	0	0	2	0	1	2	1	0	0	0	1
584	0	0	2	0	0	2	1	0	1	0	0	0	2	0	0	1	0	0	1	1	1	1	0	0	0	1	0	2	0	2	0	1	0	2	0	2	1	0	0	0	1	0	0	2	0	0	0	0	0
585	1	0	2	0	0	1	1	1	1	0	0	0	1	0	0	0	0	1	0	1	0	1	0	0	0	0	1	2	1	0	0	1	2	2	0	2	1	1	1	1	0	0	2	2	2	1	1	1	2
586	1	0	1	0	0	1	2	2	0	0	0	0	0	0	0	0	0	1	1	0	0	1	0	0	0	0	0	1	1	1	0	1	1	1	1	1	2	0	0	0	0	0	1	2	1	1	0	0	0
587	1	0	0	0	0	1	0	0	2	0	0	1	1	0	0	0	0	0	1	1	0	0	0	0	0	0	0	2	0	1	1	2	2	0	1	1	1	0	1	1	1	0	0	2	2	0	1	1	2
588	0	0	1	0	0	1	1	2	0	0	1	1	2	0	0	0	0	0	0	2	0	0	0	0	0	0	0	1	2	0	1	2	1	1	1	1	2	0	1	1	1	0	1	1	1	1	0	0	1
589	1	0	1	0	0	0	1	1	1	0	1	0	1	0	0	0	0	0	0	2	0	0	0	0	0	0	0	2	1	1	2	1	1	2	0	2	0	0	1	1	1	0	0	2	0	0	0	0	1
590	0	0	1	0	0	1	1	2	0	1	0	0	0	0	0	0	1	1	0	2	0	1	0	0	0	0	0	2	2	0	0	2	2	2	0	2	1	0	0	0	1	0	0	2	0	0	0	0	1
591	1	0	1	0	0	2	1	1	1	0	0	0	0	0	0	0	0	2	1	1	1	0	0	0	0	0	1	2	1	0	1	1	2	2	0	2	0	0	0	0	2	0	1	2	1	1	0	1	0
592	1	0	2	0	0	2	2	2	0	0	0	0	2	1	1	1	0	1	1	1	0	1	0	0	0	0	0	2	0	2	0	1	1	1	1	1	2	0	1	1	1	0	0	2	0	0	0	1	1
593	1	1	2	0	0	1	1	1	2	0	0	0	0	0	0	0	0	1	0	2	0	0	0	0	0	1	0	1	0	1	0	1	1	1	1	1	1	0	0	0	2	0	0	1	1	0	0	0	1
594	1	0	1	0	0	2	0	1	0	0	0	0	2	0	0	0	0	1	0	1	1	0	0	0	0	1	0	2	0	2	0	0	0	1	0	2	2	0	0	0	0	0	1	1	0	0	0	0	0
595	1	0	0	0	0	1	1	1	2	0	0	0	2	0	0	0	0	0	0	1	0	1	0	0	0	0	0	1	1	0	0	0	1	0	1	2	0	0	0	0	2	0	0	2	0	0	0	0	0
596	1	0	2	0	0	1	1	2	0	0	0	1	2	0	0	0	0	0	1	1	1	1	1	0	0	1	0	2	0	2	2	1	2	1	2	1	2	0	1	1	0	1	0	2	1	0	0	1	0
597	0	0	1	0	1	0	1	1	1	0	0	0	1	0	0	0	0	1	2	0	2	0	0	0	0	0	0	2	0	2	0	0	0	1	2	2	1	0	1	1	1	0	0	2	0	2	0	0	2
598	1	1	1	0	0	1	2	2	0	0	0	1	2	0	0	1	0	1	1	0	1	0	0	0	0	1	0	2	0	2	1	1	1	0	2	2	2	0	1	1	1	1	0	1	0	1	0	0	0
599	1	0	0	0	0	0	1	1	1	0	0	1	2	0	0	0	1	1	1	1	0	0	2	0	0	1	0	1	0	1	0	2	1	2	1	1	0	0	0	0	1	0	0	2	0	0	0	0	0
600	0	0	1	0	0	1	1	2	1	0	0	0	0	0	0	0	0	1	0	2	0	0	0	0	0	0	0	2	1	1	2	1	1	1	1	1	2	0	1	1	1	0	0	0	1	0	1	0	1
601	1	0	0	0	0	0	2	2	0	0	2	1	1	0	0	0	0	0	1	1	1	0	0	0	0	0	0	2	0	1	0	0	0	2	0	2	0	0	1	0	1	1	0	1	0	1	0	0	2
602	1	0	2	0	0	0	1	1	2	0	0	1	2	0	0	1	0	1	1	1	1	1	0	0	0	0	0	2	0	2	1	1	1	0	2	2	2	0	1	1	0	0	0	2	1	1	0	0	1
603	1	1	2	0	0	1	2	2	0	0	1	1	1	1	1	0	0	1	0	2	0	0	0	0	0	1	0	2	1	2	0	0	1	1	0	2	2	0	1	1	0	0	1	2	2	2	0	0	0
604	1	0	2	0	0	0	1	1	1	0	0	0	0	0	0	0	0	1	0	2	0	1	1	1	1	2	0	1	1	1	0	0	0	0	1	1	1	0	1	1	1	0	0	2	0	0	0	0	0
605	0	0	2	0	0	2	2	2	0	0	0	0	1	1	0	0	0	0	1	1	1	0	0	0	0	0	0	2	2	1	2	1	1	2	0	2	2	0	1	1	1	0	0	1	0	0	0	0	1
606	1	0	1	0	0	1	1	2	0	0	0	0	1	0	0	0	0	0	1	1	0	0	0	0	0	0	0	2	0	2	1	1	1	2	0	2	2	1	1	0	0	1	0	1	0	1	0	0	1
607	0	1	1	0	0	1	2	2	0	0	1	0	0	0	0	0	0	0	1	1	1	0	0	0	0	0	0	2	1	1	2	1	1	2	1	2	2	0	2	2	0	0	1	2	1	1	0	0	1
608	1	0	1	0	0	1	2	2	1	0	1	0	1	0	0	1	0	1	0	2	0	1	0	0	0	0	0	2	0	2	0	1	1	2	0	2	1	0	1	1	1	0	0	1	0	1	0	0	0
609	1	1	1	0	0	1	1	1	1	0	1	2	2	0	0	0	0	0	1	1	1	0	0	0	0	0	0	2	0	1	1	2	1	2	1	1	2	0	1	1	0	0	0	0	1	0	0	0	0
610	1	0	1	0	0	1	1	2	0	0	0	0	0	0	0	0	1	1	1	1	0	0	0	0	0	0	0	2	2	2	0	1	2	1	0	2	1	0	2	2	0	0	0	1	0	0	0	1	1
611	0	0	0	0	1	1	1	1	1	0	0	1	2	0	0	0	0	0	1	1	0	1	0	0	0	1	0	1	0	1	1	2	2	1	1	2	2	0	1	1	0	0	0	2	0	1	0	0	0
612	0	0	2	0	0	1	2	2	0	0	0	1	1	0	0	0	0	1	0	2	0	0	0	0	0	1	0	2	0	2	1	0	1	1	0	2	1	0	0	0	2	0	1	2	1	0	0	1	2
613	1	0	2	0	0	1	2	2	0	0	0	1	1	0	0	0	0	0	1	1	1	0	0	0	0	0	0	2	0	2	0	1	2	1	1	2	2	0	2	1	0	0	0	2	1	1	1	0	1
614	1	0	2	0	0	2	1	2	0	0	1	0	0	0	0	0	1	0	1	1	1	1	0	0	0	0	0	2	1	1	1	1	0	1	1	1	1	0	0	0	1	1	0	2	1	1	0	0	0
615	0	0	1	0	0	2	2	2	0	0	2	0	0	0	0	0	0	1	1	1	1	1	0	0	0	0	0	2	1	2	1	0	0	2	0	2	1	0	0	0	1	0	1	1	1	2	0	0	1
616	1	0	1	0	0	1	1	2	1	0	0	0	0	0	0	0	0	0	1	1	1	0	0	0	0	0	0	2	1	2	1	0	1	2	1	2	1	0	0	0	1	0	0	2	0	0	0	0	1
617	1	1	1	0	0	1	2	2	0	0	1	1	1	0	0	0	0	0	0	2	0	0	1	0	0	0	1	2	0	1	1	1	1	2	0	2	2	0	1	1	0	0	1	2	1	1	0	0	2
618	1	0	2	0	0	1	2	2	0	0	1	0	0	0	0	0	0	0	1	1	0	0	0	0	0	0	0	2	1	1	2	0	0	1	2	2	1	0	0	0	0	0	0	1	0	0	1	0	1
619	1	0	2	0	0	0	1	1	1	1	2	0	0	0	0	0	0	1	1	1	1	1	0	0	0	0	0	1	1	1	1	0	0	2	0	2	1	0	2	2	0	0	1	1	1	0	0	1	2
620	0	0	2	0	0	2	2	2	0	0	0	1	2	0	0	0	1	1	1	1	0	0	0	0	0	1	0	2	1	1	2	2	2	0	2	0	0	0	0	0	2	0	1	2	2	0	0	1	2
621	1	0	2	0	0	0	2	2	1	0	0	0	0	0	0	0	0	1	1	1	0	1	0	0	0	0	1	2	0	1	0	1	0	2	0	2	1	1	0	0	0	0	0	1	1	0	0	1	1
622	1	0	2	0	0	2	1	1	1	1	1	0	1	0	0	0	0	1	0	2	0	0	1	0	0	0	0	0	1	0	0	0	0	2	0	2	2	1	1	1	0	1	0	2	0	0	0	1	2
623	0	0	2	0	0	1	1	1	1	0	0	2	2	0	0	0	0	0	1	1	1	1	0	0	0	0	0	1	1	1	0	0	0	2	0	2	1	0	1	0	1	0	1	1	1	1	0	0	2
624	1	0	2	0	0	2	2	2	0	0	1	0	1	0	0	1	0	0	0	2	0	0	2	0	0	1	0	2	1	1	0	1	1	2	0	2	2	1	1	1	0	1	0	2	1	0	0	0	0
625	1	0	0	0	0	0	1	1	1	0	0	0	0	0	0	0	0	1	0	2	1	0	0	0	0	0	0	2	0	2	0	0	0	2	0	2	2	0	2	2	0	0	1	1	1	1	0	0	1
626	1	0	2	0	0	2	2	2	0	0	2	1	1	0	0	0	0	0	1	1	1	0	0	0	0	1	0	2	1	2	0	1	1	2	0	2	2	1	0	0	0	0	0	1	0	0	0	0	1
627	0	0	1	1	1	1	1	1	1	0	0	1	1	0	0	0	0	0	1	1	1	1	0	0	0	0	0	1	0	1	0	0	0	2	1	1	2	0	1	0	0	2	0	2	0	0	0	0	1
628	1	0	2	0	0	1	1	1	1	0	0	0	1	0	0	0	0	0	0	1	0	0	0	0	0	0	0	2	0	2	0	2	1	0	0	2	1	0	0	0	2	0	1	2	2	0	0	0	1
629	1	0	2	0	0	2	2	2	1	0	0	0	0	0	0	0	0	1	1	1	1	0	0	0	0	0	0	2	1	1	1	0	0	0	1	1	0	0	0	0	2	0	1	2	1	1	0	0	0
630	1	0	0	0	0	0	1	1	1	0	0	0	0	0	0	0	0	0	0	2	0	1	0	0	0	0	0	0	1	0	0	1	2	1	2	1	2	0	2	2	0	2	0	2	1	1	0	0	1
631	1	0	1	0	0	2	1	2	0	0	0	0	1	0	0	0	0	0	0	1	0	1	0	0	0	0	0	2	0	1	0	2	2	2	0	2	2	0	1	1	1	2	0	2	0	2	0	0	2
632	1	0	2	0	0	2	2	2	0	0	1	0	1	0	0	0	0	0	0	2	0	0	0	0	0	0	0	2	0	2	1	2	2	1	0	2	1	1	0	0	1	0	2	2	2	1	0	0	0
633	1	0	2	0	0	0	1	1	2	0	0	0	0	0	0	0	0	0	1	1	1	0	0	0	0	0	0	2	1	1	1	0	0	2	0	2	0	0	0	0	2	0	0	2	0	0	0	0	0
634	1	0	1	0	0	1	2	2	0	0	2	0	1	0	0	0	0	0	1	1	1	1	0	0	0	0	0	1	0	1	0	1	1	2	0	2	2	0	1	1	1	0	0	0	0	0	0	0	1
635	1	0	2	0	0	1	1	1	1	0	0	1	2	0	0	1	1	2	2	0	2	1	0	0	0	0	0	2	1	1	1	1	2	1	1	2	2	0	1	1	1	0	0	2	0	0	1	0	2
636	0	1	2	0	0	1	1	1	1	0	0	1	1	0	0	0	0	0	0	1	0	0	0	0	0	0	0	2	2	0	0	1	0	1	1	1	2	0	2	2	0	0	0	1	0	0	0	0	0
637	1	0	1	0	0	1	1	1	0	0	1	1	1	0	0	0	0	1	0	1	0	0	0	0	0	0	0	2	1	1	0	1	1	0	1	1	0	0	0	0	2	1	0	2	1	1	0	0	1
638	1	0	2	0	0	2	1	2	0	0	0	0	0	0	0	0	1	1	0	2	0	0	0	0	0	0	0	0	1	0	0	2	2	0	1	1	0	0	1	0	1	0	0	2	0	0	0	0	0
639	1	0	2	0	0	2	0	0	2	0	0	0	0	0	0	0	0	1	0	1	0	1	0	0	0	0	0	1	0	1	0	1	1	1	1	1	2	0	1	1	1	0	0	1	1	0	0	0	0
640	1	0	2	0	0	2	0	1	1	0	0	0	0	0	0	0	0	1	1	1	0	0	0	0	0	0	0	1	2	1	0	1	1	0	2	1	1	0	0	0	2	0	0	1	0	0	1	0	2
641	1	0	2	0	1	1	1	1	1	0	0	0	1	0	0	0	1	1	1	0	1	1	2	1	1	1	0	2	0	2	1	0	1	2	1	2	2	0	1	1	1	0	0	2	0	2	0	0	1
642	1	0	1	0	0	2	0	1	1	0	0	1	2	0	0	0	0	0	0	2	0	0	0	0	0	0	1	1	1	0	0	2	2	1	1	1	0	0	0	0	2	0	0	2	0	0	0	0	0
643	1	0	0	0	0	1	1	1	1	0	0	0	0	0	0	1	0	1	0	1	0	0	0	0	0	0	0	2	1	1	1	1	1	1	0	2	1	0	0	0	1	0	0	1	0	1	0	0	2
644	1	0	1	0	0	2	1	1	0	1	1	0	0	0	0	0	0	0	1	1	1	0	0	0	0	0	0	2	0	1	1	0	0	2	0	2	2	0	2	2	0	0	0	2	0	0	0	0	1
645	1	0	2	0	0	2	0	0	2	0	0	0	2	0	0	0	0	0	1	1	1	1	1	1	1	0	0	2	0	2	1	2	2	0	2	0	1	0	0	0	1	0	0	1	0	0	0	0	0
646	1	0	0	0	0	0	2	2	0	0	0	0	0	0	0	0	1	2	0	2	0	1	1	0	0	1	0	2	1	1	2	1	1	1	0	2	2	0	1	1	1	0	1	2	1	0	0	0	1
647	1	0	2	0	0	2	1	1	1	0	1	0	1	0	0	1	0	0	0	1	0	0	1	0	0	0	0	1	1	1	0	1	1	2	0	2	1	0	0	0	1	0	0	2	0	1	0	0	2
648	0	1	2	0	0	1	2	2	0	0	1	0	1	0	0	1	0	1	2	0	1	1	1	1	1	1	0	2	2	0	1	1	1	2	2	1	0	0	0	0	1	0	0	2	1	1	0	0	0
649	1	0	2	0	0	1	1	1	1	0	1	0	1	0	0	0	0	1	0	0	0	1	0	0	0	0	0	1	1	1	0	1	1	1	1	1	2	0	2	2	0	1	0	2	1	1	0	1	1
650	0	0	1	0	0	2	0	0	2	0	0	0	0	0	0	0	0	1	1	1	0	0	1	0	0	0	0	2	1	1	1	0	0	1	2	2	2	0	2	1	0	0	0	2	1	1	0	0	0
651	1	0	2	0	0	1	2	2	0	0	0	1	2	0	0	0	0	0	1	1	1	1	0	0	0	0	0	2	0	2	0	1	1	1	0	2	1	1	0	0	1	1	0	2	0	1	0	0	0
652	0	0	1	0	0	1	1	1	1	0	1	1	2	0	0	0	0	1	1	1	0	1	0	0	0	0	1	2	0	1	1	0	1	0	1	2	1	0	0	0	0	0	0	1	0	1	0	0	0
653	1	0	1	0	1	0	1	1	1	0	0	0	0	0	0	0	0	0	1	1	1	0	0	0	0	1	0	1	1	1	0	1	1	1	1	2	2	0	1	1	1	0	2	2	2	1	1	0	1
654	1	1	2	0	0	1	1	1	1	0	0	1	2	0	0	0	0	1	1	1	0	1	0	0	0	0	0	2	0	2	2	1	1	0	1	1	2	0	1	1	1	0	0	1	0	1	0	0	0
655	1	0	1	0	0	1	2	2	0	1	0	0	0	0	0	0	0	0	0	1	0	0	1	0	0	0	0	2	0	2	0	0	1	0	1	2	0	0	0	0	1	0	0	2	1	0	0	0	0
656	0	0	2	0	0	1	1	2	1	0	0	0	0	0	0	0	0	0	1	1	0	0	1	0	0	0	0	2	0	1	1	1	1	1	1	2	1	0	1	1	1	1	0	1	0	1	0	0	1
657	1	1	0	0	0	1	0	1	1	0	0	0	0	0	0	0	0	0	0	2	0	0	0	0	0	1	0	2	1	1	1	1	1	1	1	2	0	0	0	0	2	0	0	2	1	1	0	0	1
658	0	0	1	0	0	1	1	2	0	0	1	0	1	1	0	0	0	1	2	0	2	1	0	0	0	0	1	2	0	1	0	1	0	2	0	2	2	0	1	1	1	0	0	1	0	1	1	0	1
659	1	0	2	0	0	1	2	2	0	0	1	0	0	0	0	0	0	1	2	0	0	1	1	1	1	1	0	2	0	2	0	0	0	2	0	2	2	0	1	1	0	1	0	2	2	0	0	0	0
660	1	0	0	0	0	0	0	1	1	0	0	0	0	0	0	1	0	0	0	0	0	0	0	0	0	1	0	2	1	0	1	1	1	1	2	1	2	0	1	1	0	0	0	0	2	1	1	0	1
661	0	0	0	0	0	0	2	2	0	0	1	1	1	0	0	0	0	0	0	2	0	0	1	0	0	0	0	2	1	1	0	2	1	1	1	1	1	0	1	1	1	1	0	2	2	0	0	0	1
662	1	0	2	0	0	1	0	0	2	0	0	0	0	0	0	0	0	0	0	1	0	0	1	1	1	1	0	2	0	1	2	1	1	1	0	2	2	0	1	1	1	0	0	1	1	0	0	0	1
663	0	0	1	0	0	0	1	2	0	0	0	1	1	0	0	0	0	0	1	1	1	0	1	0	0	0	0	1	0	1	0	0	0	2	0	2	0	0	1	1	1	0	0	2	0	0	0	1	1
664	1	0	2	0	0	1	0	0	1	0	0	1	2	0	0	0	0	1	0	0	0	1	0	0	0	0	0	2	1	1	0	0	1	2	1	2	2	1	1	1	0	0	1	1	0	0	0	0	1
665	1	0	1	0	1	0	1	1	0	0	0	0	0	0	0	0	0	1	0	1	0	0	1	0	0	0	0	2	1	1	1	2	2	0	2	0	1	0	1	0	1	0	0	0	1	0	0	1	0
666	1	0	0	0	0	0	1	1	0	0	0	0	0	0	0	0	0	2	1	1	1	0	0	0	0	0	0	2	0	2	0	0	0	1	1	1	2	0	1	1	0	0	2	2	2	1	0	0	1
667	0	0	1	0	0	2	1	2	1	0	0	0	1	0	0	0	0	0	0	1	0	0	0	0	0	0	0	2	1	2	0	2	2	1	0	2	1	0	0	0	2	0	0	1	0	0	0	0	1
668	1	0	1	0	0	0	2	2	0	0	0	0	1	0	0	1	0	2	1	1	1	0	0	0	0	0	0	2	1	2	0	1	1	2	0	2	2	1	1	1	0	0	0	0	0	0	0	1	1
669	1	0	1	0	0	1	1	2	0	0	1	1	2	0	0	0	0	1	0	2	0	0	0	0	0	0	0	2	1	2	0	1	1	0	0	2	1	0	0	0	1	1	0	2	1	0	1	0	1
670	1	0	2	0	0	2	1	1	1	0	0	0	1	0	0	0	0	0	1	1	1	1	1	0	0	1	0	2	0	2	1	1	1	1	0	2	1	1	1	1	0	0	0	2	0	0	1	0	1
671	1	0	2	0	0	2	0	0	2	0	0	1	2	0	0	0	0	2	1	1	1	1	0	0	0	0	0	2	0	1	0	0	0	2	0	2	2	1	0	0	1	1	0	2	1	0	0	0	1
672	1	0	0	0	0	1	0	2	0	0	1	0	1	0	0	1	0	0	0	2	0	0	0	0	0	0	0	1	2	1	0	1	0	1	1	1	2	1	1	1	0	0	0	2	0	0	0	0	1
673	1	0	2	0	0	1	1	1	1	0	0	1	1	0	0	0	0	0	1	1	0	1	0	0	0	0	0	1	0	1	0	1	1	1	0	2	1	0	0	0	0	0	0	2	0	0	0	1	1
674	1	1	2	0	0	1	1	1	1	0	1	2	2	0	0	0	1	1	1	1	0	0	0	0	0	0	0	2	1	2	0	1	0	2	0	2	1	1	0	0	1	0	1	2	1	0	1	0	1
675	1	0	1	0	0	1	2	2	0	0	1	0	1	0	0	0	0	1	2	0	0	0	0	0	0	1	1	2	2	1	1	0	0	2	0	2	2	0	1	1	1	0	1	2	0	2	0	0	1
676	1	1	1	0	0	1	2	2	0	0	1	0	1	0	0	1	0	0	0	2	0	0	0	0	0	0	0	2	0	2	1	0	0	2	0	2	1	1	0	0	0	0	2	2	2	1	0	0	1
677	0	0	1	0	0	2	0	0	2	0	0	0	0	0	0	0	0	0	1	1	1	0	1	0	0	0	0	1	1	0	0	1	1	1	0	2	2	0	2	1	0	0	0	0	1	0	0	0	1
678	0	0	1	0	0	1	0	1	1	0	0	0	1	0	0	0	0	1	0	2	0	0	0	0	0	0	0	2	0	1	1	1	0	2	0	2	1	0	0	0	2	0	0	2	0	0	0	0	0
679	0	1	1	0	0	1	1	1	1	0	1	0	0	0	0	0	0	1	1	0	1	1	1	0	0	1	0	2	1	1	1	1	1	0	2	1	2	0	2	2	1	0	1	2	1	1	0	0	2
680	1	0	0	0	0	1	0	0	2	0	0	0	0	0	0	0	0	0	0	1	0	0	0	0	0	0	0	1	0	1	1	1	1	2	0	2	2	0	0	0	0	0	1	2	0	0	0	0	0
681	1	0	1	0	0	1	0	0	2	0	0	1	2	0	0	1	0	0	1	1	1	1	0	0	0	0	0	1	2	0	0	1	1	0	1	1	1	0	1	1	1	1	0	2	0	0	1	0	1
682	1	0	2	0	0	1	1	1	1	1	1	0	0	0	0	0	0	2	1	1	1	0	0	0	0	1	0	2	2	1	2	0	0	2	0	2	1	0	0	0	2	0	0	2	0	0	0	0	2
683	0	0	1	0	0	1	2	2	0	0	1	0	1	0	0	1	0	0	1	1	1	0	0	0	0	0	0	2	0	1	1	1	1	1	1	2	0	0	0	0	1	0	0	1	1	0	0	0	0
684	1	0	1	0	0	0	1	2	1	0	0	1	1	1	1	0	0	0	0	2	0	0	0	0	0	0	0	2	1	1	1	1	1	1	1	1	2	0	0	0	1	0	0	2	0	0	0	0	2
685	1	0	1	0	0	2	1	1	1	0	0	0	1	0	0	0	0	0	0	2	0	1	0	0	0	0	0	1	1	1	0	1	1	2	0	2	0	1	0	0	1	0	0	2	0	1	0	0	0
686	0	0	0	0	0	0	2	2	0	0	1	1	1	0	0	0	0	0	0	2	0	1	1	0	0	1	1	2	0	1	1	1	1	1	1	2	1	0	0	0	1	1	1	2	1	1	0	2	2
687	1	0	0	0	0	0	1	1	1	1	0	1	2	0	0	1	0	1	1	1	0	1	0	0	0	0	0	2	0	1	1	1	1	1	1	1	1	0	0	0	0	0	1	2	1	2	0	0	1
688	0	0	2	0	0	2	0	1	1	0	1	1	2	0	0	1	0	0	0	2	0	2	1	1	1	1	0	2	1	1	1	2	1	0	1	1	1	0	1	1	1	0	1	2	0	0	0	0	1
689	1	1	1	0	0	1	2	2	1	0	1	0	0	0	0	0	0	1	0	2	0	0	0	0	0	0	0	1	1	1	0	1	1	1	0	2	1	0	1	1	1	1	0	2	0	1	0	0	1
690	0	0	2	0	0	1	1	1	1	0	1	1	2	0	0	0	0	0	2	0	1	0	0	0	0	0	0	2	0	1	0	1	1	2	0	2	2	0	0	0	1	0	0	2	0	1	0	0	0
691	0	0	2	0	0	2	1	1	1	0	0	1	1	0	0	0	0	2	0	2	0	0	0	0	0	0	1	2	0	1	0	1	1	2	0	2	2	0	1	1	1	0	0	1	0	0	0	0	1
692	1	0	1	0	0	1	1	2	0	0	0	0	2	0	0	1	0	0	0	2	0	0	0	0	0	0	0	2	1	2	0	1	1	0	1	1	0	0	1	1	1	0	0	1	1	0	0	0	0
693	0	1	1	0	0	2	1	1	0	0	0	0	0	0	0	0	0	1	0	1	0	0	1	0	0	0	0	1	1	0	0	0	0	2	0	2	1	1	0	0	0	0	0	1	0	0	0	0	1
694	0	0	0	0	0	0	0	1	1	0	0	0	1	0	0	0	0	0	1	1	1	0	0	0	0	0	0	1	1	1	0	2	2	0	2	0	0	0	0	0	1	0	0	1	1	0	0	0	0
695	1	0	1	0	0	1	1	2	0	0	0	0	0	0	0	0	1	1	1	1	0	0	0	0	0	0	1	2	2	1	1	1	2	0	1	2	1	0	2	2	0	0	0	1	1	0	0	1	2
696	0	0	0	0	0	1	2	2	1	0	0	0	1	0	0	0	0	1	0	2	0	0	0	0	0	0	0	0	2	0	0	2	1	1	2	2	2	0	1	0	1	0	1	1	0	0	0	0	1
697	1	0	1	0	0	2	0	1	1	0	0	0	0	0	0	0	0	1	1	1	0	0	1	1	1	2	0	2	0	2	0	2	2	1	1	1	1	1	0	0	1	0	0	2	0	0	0	0	1
698	1	0	0	0	0	1	2	2	0	0	0	0	1	0	0	0	0	1	0	2	0	0	0	0	0	0	0	1	1	1	1	1	0	2	0	2	0	0	0	0	2	0	0	2	0	0	1	1	1
699	1	0	0	0	0	1	1	1	1	0	1	0	2	0	0	1	0	0	1	1	0	0	1	0	0	0	0	2	1	2	0	0	2	0	2	2	0	0	0	0	1	0	1	2	0	1	0	1	2
700	1	0	1	0	0	1	1	2	0	0	1	0	0	0	0	0	0	0	0	2	0	1	2	1	1	1	0	2	1	1	1	1	1	1	1	1	0	0	1	1	1	0	1	2	2	2	0	1	2
701	1	0	0	0	0	0	1	1	0	0	0	0	1	0	0	0	0	0	1	1	0	0	0	0	0	1	0	2	0	2	0	1	1	2	0	2	2	0	1	1	0	0	0	1	0	0	0	0	0
702	0	0	2	0	0	2	0	1	1	0	1	0	0	0	0	0	0	0	0	2	0	0	0	0	0	0	0	2	0	1	1	2	1	0	0	2	2	0	1	1	0	1	0	2	1	0	0	0	1
703	1	0	1	0	0	1	0	0	1	0	0	0	1	0	0	0	0	2	1	1	1	1	0	0	0	0	0	2	1	2	0	1	1	1	1	1	2	1	1	1	0	0	0	0	0	0	0	0	1
704	1	0	0	0	0	0	0	1	1	0	1	0	0	0	0	0	0	1	1	1	0	1	1	0	0	0	0	1	1	1	0	1	1	0	0	1	2	0	0	0	1	0	0	2	0	1	1	0	2
705	1	0	1	0	0	2	0	0	2	0	0	0	1	0	0	1	0	1	2	0	2	0	0	0	0	1	0	1	1	1	0	2	2	0	1	2	0	0	0	0	1	0	0	1	0	1	0	0	0
706	1	0	1	0	0	0	0	0	2	0	0	1	1	0	0	0	0	0	1	1	1	0	0	0	0	0	0	1	1	1	0	1	1	2	0	2	2	0	1	1	1	0	0	1	0	0	0	0	1
707	1	0	0	0	0	0	0	1	1	0	0	1	1	0	0	0	0	0	0	2	0	1	0	0	0	0	0	2	0	2	0	1	0	2	0	2	1	0	0	0	0	0	0	1	0	1	0	0	1
708	1	0	1	0	0	2	1	2	0	0	1	1	1	0	0	0	0	0	0	1	0	0	1	0	0	1	0	2	1	2	0	1	1	1	1	2	2	1	1	0	0	1	0	1	1	1	0	0	0
709	1	1	2	0	0	1	1	1	1	0	0	1	2	0	0	0	0	0	0	2	0	0	2	0	0	1	1	2	1	1	0	0	0	2	0	2	2	0	2	2	0	0	1	1	1	1	0	0	1
710	1	0	2	0	0	1	2	2	0	0	0	0	2	0	0	1	0	0	1	1	1	2	1	1	1	1	0	2	1	2	0	0	1	1	0	2	0	1	0	0	1	1	0	1	1	0	0	0	1
711	0	0	2	0	0	1	2	2	1	0	1	0	0	0	0	0	0	1	1	1	1	0	0	0	0	0	0	2	1	2	0	0	1	1	0	2	2	0	2	2	0	0	0	1	0	1	0	0	0
712	1	0	1	0	0	1	0	1	1	0	0	1	1	0	0	0	0	1	0	2	0	0	0	0	0	0	0	1	1	1	1	0	0	2	0	2	1	0	1	1	1	0	1	1	1	2	0	1	0
713	1	0	2	0	0	2	0	0	1	0	1	1	1	0	0	0	0	0	0	1	0	0	1	0	0	1	0	2	1	2	0	1	2	1	1	2	1	0	0	0	2	1	0	2	1	0	0	0	1
714	1	0	2	0	0	2	0	1	1	0	0	1	1	0	0	0	0	1	0	2	0	0	0	0	0	0	0	1	1	1	0	0	1	1	1	2	2	0	1	1	0	0	0	2	0	1	0	0	0
715	1	0	1	0	0	0	2	2	0	0	2	1	1	0	0	0	0	1	0	2	0	0	0	0	0	1	0	2	0	1	0	1	1	0	1	1	0	0	0	0	2	2	0	2	1	1	1	0	2
716	1	0	2	0	0	1	1	2	0	0	0	1	1	0	0	0	0	1	0	2	0	0	0	0	0	0	0	1	1	2	0	1	1	2	2	1	1	0	1	1	1	1	0	2	0	0	0	0	1
717	1	0	0	0	0	1	2	2	0	0	0	0	1	0	0	0	0	1	1	1	1	0	0	0	0	1	0	1	1	1	0	0	1	1	1	2	2	0	1	1	1	0	0	1	0	0	0	0	1
718	1	1	2	0	0	1	2	2	0	0	0	0	1	0	0	0	0	1	1	1	1	1	0	0	0	0	0	2	1	1	1	2	2	1	1	1	0	0	0	0	2	0	1	1	1	2	0	0	0
719	1	0	1	0	0	1	2	2	0	0	0	1	2	0	0	0	1	1	1	1	0	0	0	0	0	0	1	1	0	0	0	1	0	1	1	1	0	0	0	0	2	0	1	2	1	1	1	0	2
720	1	0	0	0	0	1	2	2	0	0	0	0	2	0	0	0	0	0	2	0	0	0	0	0	0	0	0	2	1	2	0	2	1	1	1	2	1	0	2	2	0	0	1	2	1	1	0	0	2
721	1	0	2	0	0	1	1	1	1	1	0	0	0	0	0	0	0	0	0	2	0	0	0	0	0	0	0	2	1	2	0	1	1	2	0	2	1	0	1	1	1	0	0	1	0	0	0	0	1
722	1	0	1	0	0	0	1	1	1	0	0	1	2	0	0	0	0	0	1	1	1	1	1	1	1	1	0	1	1	1	1	2	2	1	0	2	1	0	0	0	2	2	0	2	0	2	2	0	2
723	0	0	1	0	0	0	1	1	1	0	0	0	0	0	0	0	0	0	1	1	0	1	0	0	0	0	0	2	0	1	1	1	1	0	1	1	1	2	0	0	1	0	0	2	0	1	0	0	0
724	1	0	1	0	0	1	1	1	2	0	0	1	2	0	0	0	0	0	0	1	0	0	0	0	0	0	0	1	0	1	1	1	1	1	1	1	0	0	0	0	1	0	0	2	0	0	0	0	1
725	1	0	2	0	0	1	2	2	0	0	1	0	0	0	0	0	0	2	1	1	1	0	0	0	0	0	0	0	2	0	0	2	1	2	0	2	1	2	0	0	1	0	0	2	0	1	0	0	1
726	1	0	2	0	0	1	1	1	1	0	1	0	1	0	0	0	0	0	2	0	1	0	0	0	0	0	0	1	1	1	0	1	1	1	1	1	1	0	0	0	0	0	0	2	0	0	0	0	0
727	1	0	1	0	0	1	1	1	1	0	0	1	1	0	0	0	1	0	1	1	1	1	0	0	0	0	0	2	0	1	0	1	1	1	1	1	0	1	0	0	1	0	1	2	1	1	0	0	0
728	1	1	1	0	0	1	2	2	0	0	1	0	0	0	0	0	0	1	0	1	0	0	0	0	0	0	0	2	1	1	0	1	0	1	1	1	1	0	0	0	1	0	0	1	1	1	0	0	2
729	0	0	1	0	0	1	1	1	1	0	0	0	0	0	0	0	0	0	0	1	0	0	0	0	0	1	1	2	0	1	1	2	2	1	1	2	2	1	1	1	0	0	0	1	1	1	0	0	0
730	1	0	2	0	0	0	2	2	0	0	1	0	0	0	0	0	0	0	1	1	1	1	0	0	0	0	0	2	0	1	1	2	1	2	0	2	2	0	1	1	0	1	0	2	0	0	1	1	2
731	1	0	1	0	0	0	0	0	2	0	0	1	1	0	0	0	0	0	1	1	1	1	0	0	0	0	0	2	0	1	1	0	1	1	0	2	0	0	0	0	2	0	0	1	0	0	0	1	0
732	0	0	1	0	0	1	1	1	1	1	2	2	2	1	1	0	0	0	0	1	0	0	1	0	0	0	0	2	1	2	0	1	1	2	2	1	2	0	0	0	1	0	0	2	0	0	0	0	1
733	1	0	2	0	0	1	0	0	2	0	0	0	0	0	0	0	0	0	0	1	0	0	1	0	0	0	0	1	1	1	0	2	2	1	0	2	1	0	2	2	0	0	0	2	0	0	1	1	1
734	1	0	1	0	0	1	2	2	0	1	1	1	1	0	0	0	0	2	1	1	1	1	2	1	1	1	0	2	1	2	0	2	2	1	0	2	1	0	0	0	1	0	0	2	0	0	1	1	2
735	1	0	1	0	0	1	0	1	1	0	0	0	1	0	0	0	0	1	1	1	1	0	0	0	0	0	0	2	0	2	0	1	1	0	1	1	0	0	0	0	2	0	0	0	1	1	0	0	1
736	1	0	2	0	0	1	1	1	1	0	1	0	1	0	0	0	0	0	1	1	1	0	0	0	0	1	0	2	2	0	0	2	2	0	2	0	0	0	0	0	2	1	0	2	1	0	0	0	0
737	1	0	1	0	0	1	1	1	0	1	2	0	0	0	0	0	0	1	1	1	1	0	0	0	0	0	0	2	0	1	1	1	0	2	2	1	0	0	1	1	1	0	1	2	1	0	0	0	1
738	1	0	0	0	0	0	1	2	0	1	0	1	1	0	0	0	0	0	1	1	0	0	1	0	0	0	0	1	2	0	1	1	1	1	1	2	2	0	1	0	1	0	0	2	2	0	1	1	2
739	0	0	2	0	0	1	0	1	1	0	1	0	1	0	0	0	0	1	1	1	0	0	1	0	0	0	0	2	0	2	1	1	1	1	0	2	2	0	0	0	0	0	0	1	0	0	0	0	1
740	1	0	2	0	0	2	2	2	0	0	1	0	1	0	0	0	0	1	0	2	0	1	1	0	0	0	0	1	2	1	0	1	0	2	2	1	1	0	0	0	2	1	0	2	1	0	1	0	1
741	1	0	0	0	0	1	1	1	1	0	0	1	1	0	0	0	0	1	0	2	0	0	0	0	0	0	0	1	0	1	0	2	2	1	0	2	2	0	2	2	1	1	0	1	1	0	0	0	1
742	1	0	2	0	0	0	2	2	0	0	1	1	2	0	0	0	0	0	1	1	1	1	0	0	0	0	0	2	0	2	1	1	0	2	0	2	2	0	2	1	0	0	1	2	1	0	1	0	1
743	1	0	2	0	0	1	1	2	0	0	0	0	0	0	0	0	0	1	1	1	0	0	0	0	0	0	0	2	0	1	0	0	1	0	1	2	2	0	1	1	0	0	0	0	0	0	1	0	1
744	1	0	1	0	0	1	1	1	1	0	0	1	1	0	0	0	0	0	0	1	0	0	0	0	0	0	0	2	1	1	1	1	2	1	2	2	2	0	1	1	1	2	0	2	1	1	1	0	1
745	1	1	1	0	0	1	0	0	2	0	0	0	2	0	0	1	0	0	1	0	0	1	1	1	1	1	0	2	0	1	0	1	1	1	1	1	2	0	2	2	0	0	0	2	0	0	0	0	1
746	0	0	2	0	0	2	1	2	0	0	0	0	2	0	0	0	0	1	0	2	1	0	1	0	0	0	1	2	1	2	0	1	1	1	1	1	1	0	0	0	2	0	1	1	1	2	0	0	1
747	0	0	2	0	0	2	1	2	0	1	0	0	0	0	0	0	1	0	1	1	1	1	1	0	0	0	0	1	1	1	0	0	0	1	0	2	2	0	2	1	0	0	0	2	0	1	1	0	1
748	1	0	0	0	1	1	1	1	1	0	0	0	0	0	0	0	0	1	0	2	0	0	0	0	0	0	0	2	0	1	0	1	0	2	0	2	2	0	0	0	1	0	0	2	1	1	0	0	1
749	1	0	0	0	0	0	1	1	1	0	1	1	1	0	0	0	0	0	1	1	1	1	0	0	0	0	0	1	2	1	0	0	1	1	0	2	1	0	0	0	2	1	0	1	1	1	0	0	0
750	1	0	2	0	0	2	0	1	1	0	1	0	1	0	0	0	0	1	1	1	1	1	1	1	1	1	0	2	1	1	1	2	1	1	1	1	1	0	1	1	1	1	0	2	0	2	0	0	1
751	1	0	2	0	0	2	0	0	2	0	0	1	1	0	0	0	0	1	1	0	1	0	0	0	0	0	0	2	1	1	0	2	2	2	0	2	0	0	0	0	2	0	1	1	1	1	0	0	1
752	1	0	2	0	0	2	1	2	0	0	0	1	2	0	0	0	0	0	0	2	0	0	0	0	0	0	0	1	0	1	0	1	0	1	1	1	1	0	0	0	2	0	1	1	0	0	0	0	2
753	1	0	2	0	0	1	2	2	0	0	1	0	0	0	0	0	0	1	0	1	0	1	1	0	0	1	0	2	2	1	0	1	0	1	1	1	1	0	0	0	2	1	0	2	2	0	0	0	1
754	1	0	1	0	0	1	1	2	0	0	1	1	1	0	0	0	0	0	0	2	1	0	0	0	0	0	0	2	1	2	0	2	2	1	0	2	1	1	0	0	1	0	0	2	0	2	0	0	2
755	0	0	2	0	0	2	1	2	0	0	0	0	1	0	0	0	1	1	0	2	1	1	0	0	0	1	0	2	2	1	1	0	0	2	0	2	1	0	1	1	1	0	1	2	1	0	0	1	1
756	1	0	2	0	0	2	2	2	2	0	0	0	1	0	0	0	0	0	0	2	0	0	0	0	0	1	0	0	1	0	0	0	0	2	0	2	2	0	1	1	1	0	0	2	0	0	0	1	0
757	1	0	1	0	0	1	0	0	2	0	0	0	0	0	0	0	0	0	1	1	1	1	0	0	0	0	0	1	1	1	0	2	1	1	1	1	1	0	0	0	1	0	0	1	1	0	0	0	0
758	0	0	1	0	0	1	2	2	0	0	1	1	1	0	0	0	0	1	0	2	0	1	1	1	1	1	0	1	0	1	1	1	1	2	2	1	1	0	0	0	1	0	0	2	0	1	0	0	2
759	0	0	1	0	0	2	0	0	1	0	0	0	1	0	0	0	0	0	0	1	0	1	1	0	0	0	0	2	0	2	0	0	0	0	1	1	1	1	0	0	0	0	0	1	0	0	0	1	1
760	1	0	0	0	0	1	0	1	1	0	1	0	1	0	0	0	0	0	0	2	0	1	0	0	0	0	0	2	0	2	1	2	2	1	1	1	1	0	1	1	1	0	0	1	1	0	0	0	1
761	0	0	2	0	0	2	2	2	0	0	1	0	0	0	0	0	0	0	2	0	0	0	0	0	0	0	0	1	1	1	0	1	1	2	1	2	1	1	0	0	0	0	0	1	0	1	0	0	2
762	1	1	2	0	1	1	2	2	0	0	0	1	1	0	0	0	0	1	1	0	0	0	0	0	0	0	0	1	1	1	0	1	1	1	0	2	2	1	1	1	0	0	0	2	1	0	0	0	0
763	1	0	1	0	0	1	2	2	0	0	0	2	2	1	1	0	0	0	1	1	0	0	1	0	0	0	0	2	0	1	0	1	1	1	1	1	0	0	0	0	1	0	0	2	0	0	0	0	0
764	1	0	1	0	0	1	2	2	0	0	0	0	0	0	0	0	0	0	0	1	0	0	0	0	0	0	0	2	0	1	0	1	1	2	0	2	1	0	0	0	2	0	0	2	0	0	0	1	2
765	1	0	2	0	0	2	1	1	0	0	0	0	0	0	0	0	0	1	1	1	1	0	0	0	0	1	0	1	1	1	0	0	0	0	1	1	1	1	1	1	0	1	0	1	1	0	0	0	0
766	1	0	1	0	0	1	1	1	2	0	0	0	1	0	0	0	0	0	1	1	0	0	0	0	0	1	0	2	0	2	0	2	2	0	2	0	1	0	0	0	1	0	0	2	1	1	0	0	1
767	1	0	1	0	0	0	1	1	1	0	0	0	1	0	0	0	0	1	1	1	0	0	0	0	0	0	0	2	1	1	0	1	2	1	1	2	1	0	0	0	0	0	1	2	0	0	0	0	1
768	1	0	1	0	0	2	1	1	2	0	0	0	0	0	0	0	1	1	1	1	0	1	2	1	1	1	0	1	2	1	0	0	1	1	1	2	1	0	0	0	0	1	1	2	0	0	0	1	2
769	1	0	2	0	0	1	2	2	0	0	0	0	0	0	0	0	0	0	0	2	0	0	1	0	0	0	0	1	1	0	0	1	1	1	1	1	2	1	1	0	0	1	0	1	0	0	1	0	1
770	1	0	1	1	1	2	0	0	1	0	0	0	1	0	0	1	1	0	1	1	1	0	0	0	0	0	0	1	1	1	0	1	1	1	0	2	2	0	1	1	1	1	0	1	0	1	0	0	1
771	0	0	0	0	0	0	1	2	0	0	0	1	1	0	0	0	1	2	2	0	2	0	1	0	0	1	0	2	0	2	0	1	1	2	0	2	0	0	0	0	2	1	0	2	2	1	0	0	1
772	0	0	2	0	0	1	2	2	0	1	1	0	0	0	0	0	0	0	1	1	1	0	0	0	0	0	0	2	0	1	1	2	1	0	1	1	1	0	0	0	1	0	0	1	0	1	0	1	1
773	1	0	0	0	0	0	1	1	1	0	0	0	0	0	0	0	0	0	1	1	1	0	0	0	0	1	0	2	2	1	0	0	1	1	1	2	1	0	0	0	2	0	0	2	2	0	0	0	1
774	1	0	1	0	0	1	1	1	1	0	0	0	0	0	0	0	0	0	2	0	0	1	1	0	0	0	0	2	0	2	2	0	0	2	0	2	2	0	2	1	0	0	1	1	1	0	0	0	0
775	1	0	2	0	0	0	1	2	1	0	0	0	1	0	0	0	0	1	1	0	1	0	0	0	0	0	0	1	0	1	0	1	1	2	0	2	1	0	0	0	1	0	0	2	1	1	0	0	1
776	1	0	1	0	1	1	1	1	1	1	0	0	1	0	0	0	0	0	0	1	0	1	0	0	0	0	0	2	0	1	1	1	2	1	2	2	2	0	0	1	1	1	0	1	1	1	0	0	1
777	1	0	1	0	0	1	1	1	0	0	0	1	1	0	0	0	0	1	1	1	1	1	0	0	0	1	0	1	1	1	0	2	2	0	2	0	1	0	0	0	1	0	0	2	0	0	0	1	2
778	1	0	1	0	0	0	0	1	0	0	0	1	1	0	0	0	0	0	1	1	1	0	0	0	0	0	0	2	0	2	0	2	2	0	2	0	1	0	2	2	0	0	0	0	1	1	0	0	1
779	1	0	0	0	0	1	1	1	2	0	0	1	1	0	0	0	0	0	0	2	0	0	0	0	0	2	0	2	2	2	0	0	0	2	0	2	2	0	2	2	0	0	1	1	1	1	1	0	2
780	1	0	1	0	0	2	2	2	0	0	2	0	1	0	0	0	0	0	1	1	1	1	0	0	0	0	0	1	1	1	1	0	1	1	1	2	1	1	0	0	1	0	0	2	0	1	1	1	1
781	1	0	1	0	0	1	1	1	1	0	0	0	1	0	0	1	0	2	0	2	0	1	0	0	0	0	0	2	0	2	1	1	2	0	2	1	1	0	0	0	2	1	0	1	0	1	0	0	1
782	1	0	0	0	0	0	2	2	0	0	1	2	2	1	1	0	0	0	1	1	1	0	0	0	0	0	0	1	2	0	1	1	2	1	1	2	1	0	0	0	2	0	0	0	0	0	0	0	1
783	0	0	1	0	0	0	2	2	0	0	1	0	0	0	0	0	0	1	1	1	0	0	1	0	0	0	0	1	1	1	0	0	0	2	0	2	0	0	0	0	1	0	0	2	0	0	0	2	2
784	1	0	2	0	0	2	0	0	1	0	0	1	1	0	0	0	0	0	1	1	1	1	0	0	0	0	0	2	0	2	0	1	2	1	1	2	2	0	1	1	1	0	0	2	0	0	1	1	2
785	1	0	2	0	0	2	1	1	1	0	1	0	0	0	0	0	0	2	1	1	1	0	0	0	0	0	0	2	1	1	0	1	0	2	0	2	1	1	0	0	0	0	2	2	2	1	0	1	2
786	1	0	0	0	0	0	1	1	1	0	0	0	0	0	0	0	1	2	0	1	0	1	0	0	0	0	0	1	1	0	0	1	1	2	1	1	0	0	1	1	1	1	0	2	0	2	0	0	1
787	1	0	1	0	0	0	2	2	0	0	0	0	1	0	0	0	0	1	0	2	0	0	0	0	0	0	0	1	0	0	1	0	0	1	0	2	2	0	0	0	1	0	1	2	1	0	0	0	0
788	1	0	2	0	0	1	1	1	0	1	2	0	0	0	0	0	0	0	0	1	0	1	0	0	0	0	0	2	0	2	0	2	2	0	1	1	1	0	2	2	0	0	1	2	1	1	0	1	2
789	1	0	0	0	0	1	1	1	1	1	0	1	1	0	0	0	1	1	1	1	0	1	1	1	1	1	1	1	0	0	0	1	1	0	2	2	1	0	0	0	2	0	0	2	0	0	0	0	2
790	0	0	1	0	0	0	2	2	0	0	0	0	0	0	0	0	0	0	0	1	0	1	0	0	0	0	0	1	0	1	1	2	2	1	1	1	1	0	0	0	0	2	0	2	1	0	1	0	1
791	1	0	0	0	0	0	0	1	1	0	0	1	1	0	0	0	0	1	2	0	1	0	0	0	0	0	0	1	0	2	1	1	1	2	1	2	1	1	0	0	1	0	0	1	0	0	0	0	1
792	1	0	1	1	1	2	2	2	0	0	1	0	0	0	0	0	0	0	0	1	0	0	0	0	0	0	1	2	0	1	0	1	0	1	1	1	2	0	0	0	0	0	0	2	1	0	0	0	0
793	1	0	2	0	0	2	0	0	2	0	0	1	1	0	0	0	0	0	0	1	0	0	0	0	0	0	0	2	0	2	0	0	0	2	0	2	0	0	0	0	2	0	0	2	0	0	1	0	1
794	1	0	1	0	0	1	1	1	2	0	0	0	2	0	0	0	0	1	0	2	0	1	0	0	0	0	0	2	0	2	0	2	2	0	2	0	1	0	0	0	1	0	0	2	1	1	0	0	1
795	1	0	1	0	0	1	1	1	0	0	0	1	1	0	0	0	0	0	1	1	1	1	0	0	0	1	0	2	0	2	2	1	1	2	0	2	1	0	1	1	1	0	0	2	1	0	0	0	1
796	0	0	1	0	0	1	1	1	1	0	0	0	0	0	0	0	0	1	0	2	0	1	2	1	1	1	0	1	2	0	1	0	0	2	0	2	1	0	0	0	2	0	0	2	0	2	0	0	1
797	1	0	2	0	0	2	1	1	0	0	0	0	1	0	0	1	0	0	1	1	1	1	0	0	0	0	0	2	0	2	0	1	1	0	2	1	0	0	0	0	1	1	0	1	1	0	0	0	0
798	1	0	2	0	0	1	1	1	1	0	1	1	2	0	0	1	0	0	0	1	0	0	0	0	0	0	0	2	0	2	2	0	0	2	0	2	2	1	0	0	0	0	1	1	1	1	0	0	1
799	1	0	2	0	0	2	1	2	0	0	0	0	1	0	0	1	0	1	1	1	0	1	0	0	0	0	0	1	0	1	1	1	1	2	0	2	1	1	1	1	0	0	1	1	1	2	0	0	0
800	0	0	0	0	0	1	1	1	1	0	1	1	2	0	0	0	0	0	1	1	1	1	0	0	0	0	0	0	2	0	0	1	1	2	0	2	2	0	0	0	1	0	0	1	0	1	0	1	2
801	1	0	0	0	0	1	0	1	0	0	0	2	2	0	0	0	0	0	1	0	0	0	0	0	0	0	0	2	0	1	1	1	0	1	1	1	1	0	0	0	2	0	0	2	1	1	0	0	1
802	0	0	1	0	0	1	2	2	0	1	1	0	0	0	0	0	0	0	2	0	0	2	1	1	1	1	0	2	0	2	0	2	2	0	1	1	1	0	0	0	0	0	1	2	1	1	0	1	1
803	0	0	0	0	0	0	2	2	0	0	2	0	1	0	0	1	0	0	1	1	1	1	0	0	0	0	0	2	0	2	2	1	1	1	0	2	2	0	2	2	0	0	0	1	1	0	0	0	1
804	1	1	1	0	0	0	0	0	2	0	0	0	1	0	0	0	0	2	0	2	0	1	0	0	0	0	0	1	1	0	0	0	0	2	0	2	1	0	1	1	1	0	1	2	1	1	0	0	1
805	1	0	2	0	0	1	2	2	0	0	0	0	0	0	0	0	1	2	0	2	0	0	0	0	0	0	0	0	1	0	0	1	1	0	0	2	0	0	1	1	1	0	0	1	1	0	0	0	0
806	1	0	1	1	1	1	1	1	2	0	0	0	1	0	0	0	0	0	1	1	0	0	1	0	0	1	0	2	0	2	0	1	1	1	0	2	0	0	1	1	0	0	0	2	0	1	0	1	1
807	0	0	1	0	0	1	2	2	0	0	0	1	1	0	0	0	1	2	2	0	2	1	1	1	1	1	0	2	1	0	0	2	1	1	1	1	2	0	1	1	1	0	1	2	1	0	0	1	1
808	1	0	0	0	0	0	0	1	0	0	0	0	0	0	0	0	0	0	0	2	0	2	0	0	0	0	0	2	0	2	1	2	1	1	1	1	0	0	1	0	1	0	0	0	0	0	0	0	1
809	1	0	2	0	0	2	2	2	0	0	1	0	1	0	0	0	0	1	0	2	0	0	0	0	0	0	0	2	0	1	1	1	1	1	1	1	2	0	1	0	0	0	0	0	0	0	0	0	1
810	1	0	0	0	0	0	1	2	1	0	0	0	1	0	0	1	0	0	0	2	0	0	0	0	0	0	0	2	0	2	1	2	2	2	0	2	1	0	0	0	2	1	0	2	2	0	1	0	1
811	0	0	2	0	0	0	1	1	0	0	0	0	0	0	0	0	0	0	0	1	0	0	0	0	0	0	0	1	0	1	0	1	0	1	1	1	1	0	1	1	1	0	0	1	0	0	0	0	0
812	0	0	1	0	0	1	1	1	1	0	0	0	2	1	1	1	0	1	0	2	0	0	1	0	0	0	0	2	0	1	1	1	1	1	1	1	0	0	0	0	2	0	1	2	1	1	0	0	1
813	1	0	2	0	0	2	1	1	1	0	1	0	0	0	0	0	0	0	0	2	1	1	2	1	1	1	0	1	1	0	0	1	1	1	1	2	1	0	1	1	1	0	1	2	1	1	0	2	2
814	1	0	1	0	0	2	1	2	0	0	0	2	2	0	0	0	0	0	1	1	0	0	0	0	0	0	0	1	1	2	0	2	1	1	0	2	2	0	1	1	1	0	0	2	0	0	0	1	0
815	0	0	2	0	0	1	2	2	0	0	1	0	0	0	0	0	0	0	1	0	1	1	0	0	0	0	0	2	1	1	1	1	1	2	0	2	1	0	0	0	2	0	0	0	1	1	1	0	2
816	0	1	1	0	0	0	1	2	0	0	0	0	1	0	0	1	0	0	1	1	1	0	0	0	0	0	0	0	1	1	0	1	0	1	1	1	1	0	0	0	1	1	0	2	1	2	0	0	1
817	1	0	1	0	0	0	1	1	1	0	0	0	1	0	0	0	0	1	0	2	0	0	0	0	0	0	0	2	0	2	1	1	1	0	2	0	1	0	1	1	1	0	0	1	0	0	0	0	1
818	1	0	0	0	0	0	1	1	2	0	0	2	2	0	0	0	0	0	0	1	0	0	0	0	0	0	0	2	1	1	0	2	1	0	1	1	1	0	0	0	2	1	1	2	1	1	0	0	1
819	1	0	1	0	0	1	1	2	1	0	0	0	1	0	0	1	0	1	0	2	1	0	1	0	0	0	0	2	1	1	1	0	1	1	0	2	2	0	2	2	0	0	1	2	0	0	0	0	0
820	1	1	1	0	0	0	2	2	0	0	2	0	1	0	0	1	0	1	0	2	0	1	0	0	0	0	0	0	1	0	0	1	1	2	0	2	2	0	0	0	2	0	0	1	0	0	0	0	0
821	0	0	1	0	0	1	0	1	1	0	0	0	0	0	0	0	0	0	0	2	0	1	1	1	1	0	0	2	0	1	1	1	1	0	2	1	1	0	1	1	1	0	1	1	0	0	0	0	1
822	1	0	1	0	0	1	1	1	1	0	1	0	1	0	0	1	0	2	2	0	0	2	1	1	1	1	0	2	0	1	1	0	0	2	0	2	1	0	0	0	2	0	0	2	1	1	0	0	2
823	0	0	1	0	0	1	2	2	0	0	0	1	1	0	0	0	0	1	0	2	1	1	0	0	0	0	1	2	0	1	0	1	1	1	1	2	0	0	0	0	1	0	0	0	0	0	0	0	1
824	1	0	1	0	0	1	2	2	0	0	1	0	2	0	0	0	0	0	2	0	1	0	0	0	0	1	0	1	0	1	0	1	1	1	1	2	0	0	0	1	1	0	0	1	0	0	0	0	0
825	0	0	2	0	0	1	2	2	1	0	0	1	1	0	0	0	0	0	1	1	1	0	0	0	0	0	0	2	1	1	1	1	0	2	2	1	0	0	0	1	1	0	0	2	0	2	1	0	1
826	1	0	2	0	0	2	2	2	0	0	0	1	2	0	0	0	0	0	0	2	0	0	1	1	1	1	1	2	0	1	1	1	1	1	1	2	1	0	0	0	2	0	1	1	1	2	0	0	0
827	1	0	2	0	0	2	1	1	0	0	0	0	0	0	0	0	1	1	1	0	1	1	1	1	1	1	0	2	0	2	0	1	0	2	0	2	1	1	0	0	0	0	0	1	0	0	0	0	0
828	0	0	1	0	0	1	0	0	2	0	0	0	0	0	0	0	0	1	0	2	0	0	1	1	1	2	0	2	1	1	2	1	1	1	1	1	2	1	0	0	1	0	1	1	1	2	0	1	1
829	1	0	1	1	1	2	1	1	2	0	0	0	1	0	0	0	0	1	1	1	1	1	1	1	1	0	0	2	0	2	0	2	2	2	0	2	1	0	0	0	1	0	0	2	0	0	0	0	0
830	0	0	1	0	0	0	1	2	0	0	0	0	1	0	0	0	0	0	0	1	0	1	0	0	0	0	0	2	0	1	1	0	0	2	0	2	2	0	1	1	1	0	1	2	1	0	0	0	2
831	1	0	1	1	1	2	0	1	1	0	0	0	2	0	0	1	0	1	0	2	0	0	0	0	0	0	0	1	1	1	0	1	1	2	2	1	1	0	1	0	1	0	0	2	0	0	0	0	2
832	1	0	2	0	0	2	0	1	1	0	0	0	1	0	0	0	0	1	2	0	1	0	0	0	0	0	0	2	0	2	0	1	1	2	1	2	1	1	0	0	0	0	1	2	0	1	1	0	1
833	1	0	1	0	0	2	2	2	0	0	0	1	2	0	0	0	0	1	0	2	0	0	0	0	0	0	0	2	0	1	1	2	1	2	0	2	1	0	0	0	2	0	2	2	2	1	0	0	0
834	1	0	2	0	0	1	2	2	0	0	0	0	1	0	0	0	0	2	1	1	1	0	1	0	0	0	0	2	1	1	0	2	1	0	1	1	1	0	1	1	1	1	0	1	1	0	1	0	2
835	1	0	1	0	0	0	2	2	0	0	2	1	1	0	0	0	0	0	0	2	0	1	0	0	0	0	0	2	0	2	0	0	0	1	1	1	1	0	1	0	1	0	1	1	1	0	0	0	0
836	1	0	0	0	0	1	0	0	2	0	0	0	1	0	0	0	0	0	0	2	0	1	0	0	0	0	0	2	1	1	0	2	1	0	1	1	1	0	2	2	0	0	0	0	0	0	0	0	0
837	1	0	0	0	0	0	1	2	0	0	0	0	1	1	1	0	0	1	1	1	0	0	0	0	0	1	0	2	0	1	2	0	1	1	1	2	0	0	0	0	1	0	0	1	0	0	0	0	0
838	1	0	0	0	0	0	1	1	2	0	0	1	1	0	0	0	1	1	0	2	1	0	0	0	0	0	1	2	1	0	0	2	1	0	1	1	2	0	2	2	0	0	1	2	1	2	0	0	0
839	0	0	1	0	0	0	1	1	1	0	1	0	1	0	0	1	0	0	0	2	0	0	0	0	0	0	0	1	2	0	0	2	2	0	2	1	0	0	0	0	1	1	0	1	1	0	0	0	1
840	1	0	2	0	0	2	2	2	0	1	0	0	0	0	0	0	0	2	1	1	1	0	0	0	0	0	0	2	0	2	1	1	0	1	1	1	1	0	0	0	1	0	0	2	1	1	0	0	0
841	0	1	2	0	0	1	2	2	0	0	0	1	2	1	1	0	0	0	0	2	0	0	0	0	0	0	0	2	0	1	1	1	1	1	1	1	1	1	0	0	1	0	1	2	1	1	1	0	2
842	0	1	1	0	0	1	0	1	1	0	1	0	1	0	0	1	0	0	1	1	1	0	1	0	0	1	0	0	1	0	0	2	2	0	2	0	1	0	0	0	2	1	0	2	1	1	0	0	2
843	1	0	2	0	0	2	1	1	2	0	0	0	2	1	1	1	0	0	0	2	0	0	1	0	0	0	0	2	2	0	0	2	2	0	1	1	0	0	0	0	2	0	1	2	1	0	0	0	1
844	1	0	1	0	0	0	2	2	0	0	2	0	1	0	0	0	0	1	0	2	0	1	0	0	0	0	0	2	0	1	0	1	0	1	1	1	1	1	0	0	0	0	0	0	2	0	1	0	1
845	0	0	1	0	0	1	1	1	0	0	1	1	1	0	0	0	0	1	2	0	2	1	0	0	0	0	0	1	1	1	1	0	0	2	0	2	2	1	0	0	1	0	0	1	0	0	0	0	0
846	1	0	2	0	0	1	1	2	0	0	0	0	0	0	0	1	0	0	0	2	0	1	0	0	0	0	1	2	0	1	0	0	0	1	2	2	1	0	0	0	2	0	1	2	2	1	0	0	1
847	1	0	0	0	0	0	2	2	0	0	1	0	1	0	0	0	0	0	1	1	1	0	0	0	0	0	0	2	2	0	1	1	1	1	1	1	1	0	1	0	1	0	0	2	1	1	1	0	1
848	0	0	2	0	0	1	0	1	1	0	1	0	2	1	1	1	0	1	0	2	0	1	0	0	0	0	0	2	1	1	2	1	1	1	0	2	0	0	0	0	2	0	0	1	1	1	0	2	2
849	1	0	1	0	0	0	2	2	0	0	0	1	2	0	0	0	0	0	1	1	1	1	0	0	0	0	0	2	0	1	1	1	0	1	1	1	2	0	2	2	1	0	0	2	1	1	0	0	0
850	1	0	1	0	0	1	0	0	1	0	0	1	1	0	0	0	0	0	1	1	1	1	1	0	0	0	2	2	1	0	1	2	1	1	1	2	0	0	1	1	1	1	0	1	1	0	0	0	2
851	1	1	2	0	0	1	1	2	0	0	1	1	1	0	0	0	1	1	1	1	0	0	0	0	0	0	0	1	0	1	0	0	0	2	0	2	1	0	1	1	1	0	0	2	0	0	0	0	1
852	1	0	1	0	0	1	1	1	1	0	1	0	1	0	0	0	0	0	1	1	1	0	0	0	0	0	0	2	0	2	1	0	0	2	0	2	1	0	1	1	1	0	0	2	0	0	0	1	1
853	0	0	0	0	0	1	2	2	0	0	0	0	0	0	0	0	0	1	0	1	0	0	0	0	0	0	0	1	1	1	0	0	0	1	2	2	1	0	1	1	1	0	1	2	1	0	0	0	1
854	1	0	2	0	0	2	0	1	0	0	1	1	2	0	0	0	0	0	0	1	0	0	0	0	0	0	0	2	0	2	0	1	1	0	1	1	1	0	0	0	2	1	0	1	1	0	0	0	1
855	1	0	1	0	0	1	2	2	0	0	0	1	1	0	0	0	0	1	0	1	0	0	0	0	0	0	0	2	0	1	1	2	2	1	1	1	2	0	1	1	1	2	0	2	1	1	0	0	2
856	1	0	0	0	0	0	0	1	1	0	0	0	1	0	0	1	0	2	1	1	1	1	2	1	1	1	0	1	1	1	0	1	1	1	1	1	0	0	0	0	1	0	0	0	2	0	0	0	1
857	1	0	1	0	0	1	1	1	2	0	0	0	1	0	0	0	0	1	0	2	0	0	0	0	0	0	0	2	1	1	1	2	2	1	0	2	1	0	0	0	2	1	0	1	0	0	1	0	1
858	1	0	2	0	0	1	2	2	0	0	0	1	2	0	0	0	1	1	2	0	1	1	1	1	1	0	0	2	1	2	0	0	1	1	0	2	2	0	1	1	0	0	0	0	0	0	0	1	1
859	1	0	1	0	0	1	1	1	1	0	0	2	2	0	0	0	0	1	0	2	0	0	0	0	0	0	0	2	0	1	1	1	1	2	0	2	1	0	0	0	1	0	2	2	2	1	0	0	1
860	0	1	1	0	0	1	0	0	1	0	1	0	0	0	0	0	0	0	2	0	0	0	0	0	0	1	0	1	2	1	0	1	1	2	0	2	1	0	0	0	1	0	0	2	0	0	0	0	2
861	1	0	0	0	0	0	0	0	1	0	0	0	0	0	0	0	0	0	0	2	0	1	0	0	0	0	0	2	0	2	1	0	1	0	1	2	2	0	1	1	1	0	0	1	0	0	0	0	1
862	1	0	1	0	0	1	2	2	1	0	0	0	0	0	0	0	0	1	0	2	0	0	0	0	0	0	0	2	0	2	1	1	1	1	0	2	2	1	1	1	0	0	1	2	1	0	1	0	2
863	1	0	0	0	0	1	1	1	1	0	0	0	1	0	0	0	0	2	1	1	1	0	0	0	0	0	0	2	0	2	0	1	1	1	0	2	2	0	1	1	1	0	0	0	0	0	0	0	1
864	1	0	2	0	0	2	2	2	0	0	1	1	1	0	0	0	1	2	1	1	1	0	0	0	0	0	0	2	0	1	1	1	1	1	1	0	2	1	1	1	0	0	1	1	1	1	0	0	1
865	1	0	1	0	0	1	2	2	0	0	0	0	0	0	0	0	0	0	0	2	0	0	0	0	0	0	0	2	0	2	0	1	0	2	0	2	1	0	1	1	1	0	0	1	0	0	0	0	1
866	1	0	1	0	0	1	2	2	0	0	1	0	0	0	0	0	0	1	1	0	1	0	1	0	0	0	0	2	1	1	2	0	1	1	1	2	2	0	1	1	1	0	0	1	0	0	0	1	1
867	1	0	1	0	0	1	1	2	0	0	0	0	2	0	0	0	0	0	0	2	0	0	0	0	0	0	1	2	1	1	0	0	1	1	0	2	1	0	0	0	2	0	0	1	0	0	0	0	0
868	1	0	2	0	0	2	0	0	2	0	0	1	1	0	0	0	0	0	0	2	1	0	1	1	1	1	0	1	0	1	1	1	0	1	1	1	1	0	0	0	2	0	0	1	0	0	1	0	1
869	1	0	2	0	0	2	2	2	1	0	1	0	1	0	0	1	1	1	1	1	0	0	1	0	0	0	0	2	0	2	1	1	1	1	1	1	0	0	0	0	2	0	0	1	0	0	1	0	1
870	1	0	1	0	0	1	2	2	0	0	0	1	1	0	0	0	0	1	0	0	0	1	0	0	0	0	0	2	0	2	1	1	1	0	2	2	2	0	2	2	0	0	1	2	1	1	0	0	1
871	1	0	1	0	0	1	1	1	0	1	1	0	0	0	0	0	0	0	0	2	0	0	0	0	0	2	0	2	0	2	1	2	2	0	1	2	0	0	1	1	1	0	1	2	1	1	0	0	0
872	1	0	1	0	0	1	0	0	2	0	0	0	0	0	0	0	0	0	1	1	1	0	1	0	0	0	0	2	1	1	0	1	1	1	0	2	2	0	2	2	0	1	0	1	0	1	0	0	2
873	1	0	2	0	0	2	0	1	2	0	0	0	0	0	0	0	0	1	1	0	0	1	0	0	0	0	0	2	2	0	0	1	1	0	1	1	1	0	0	0	2	0	1	2	2	0	0	0	0
874	1	0	2	0	0	0	1	2	0	0	1	1	1	0	0	0	0	1	2	0	1	1	0	0	0	0	0	2	0	2	1	1	2	1	2	1	0	0	1	1	1	0	1	2	2	1	0	0	0
875	1	0	2	0	0	2	1	1	0	1	2	1	1	0	0	0	0	0	1	1	1	2	1	1	1	1	0	1	1	1	0	1	0	1	1	1	1	2	0	0	1	0	0	1	1	0	0	0	0
876	0	0	0	0	0	0	1	2	0	0	1	1	1	0	0	0	0	1	1	1	0	1	1	1	1	1	0	2	0	2	1	1	0	2	0	2	1	1	0	0	0	0	0	1	0	0	0	1	1
877	0	1	1	0	0	2	0	0	2	0	0	0	0	0	0	0	0	0	0	1	0	1	1	0	0	0	0	2	1	0	1	1	1	2	1	1	2	0	0	0	1	0	0	1	0	0	0	0	1
878	1	0	1	0	0	2	2	2	0	0	1	0	0	0	0	0	0	1	0	2	0	2	1	1	1	1	0	2	2	1	0	1	1	2	2	1	1	0	0	0	0	0	0	1	1	1	0	0	0
879	1	0	2	0	0	2	2	2	0	0	0	1	1	0	0	0	1	1	1	1	0	1	0	0	0	0	0	1	1	1	1	0	0	1	0	2	1	1	0	0	0	0	0	2	1	1	0	1	1
880	0	0	2	0	0	1	1	2	0	0	0	1	1	0	0	0	0	0	1	1	1	0	1	0	0	1	0	2	0	1	1	0	0	2	0	2	2	0	0	0	1	0	1	2	1	0	0	0	0
881	1	0	2	0	0	1	1	1	2	0	0	0	1	0	0	0	0	0	0	2	0	0	0	0	0	0	0	0	1	0	0	1	0	1	1	1	1	0	0	0	2	0	0	2	1	1	1	0	1
882	1	1	1	0	0	1	2	2	0	0	0	0	1	0	0	0	0	1	1	1	0	1	0	0	0	0	0	2	1	1	0	1	1	0	2	1	1	0	2	2	0	1	0	1	0	0	0	1	2
883	1	0	1	0	0	2	2	2	0	0	1	0	1	0	0	0	0	0	1	1	1	1	0	0	0	1	0	2	1	1	1	1	1	1	1	1	1	1	0	0	1	0	1	1	1	1	0	0	1
884	0	0	1	0	0	1	1	1	1	0	0	0	0	0	0	0	0	0	0	1	0	1	1	1	1	1	0	1	1	1	0	2	2	0	1	1	1	0	0	0	1	0	0	2	0	0	0	0	0
885	0	0	2	0	0	2	1	1	1	0	0	1	2	0	0	0	0	0	0	2	0	0	2	0	0	0	0	1	2	0	1	2	2	0	1	1	1	0	1	1	1	0	1	2	1	1	0	0	2
886	0	1	1	0	0	2	2	2	0	0	0	1	1	0	0	0	0	2	1	1	1	0	0	0	0	0	0	2	1	1	1	1	1	2	0	2	1	0	1	1	1	0	0	1	0	0	0	0	1
887	0	0	2	0	0	2	0	0	2	0	0	0	0	0	0	0	1	1	0	1	0	0	1	0	0	0	0	2	0	2	1	0	0	2	0	2	2	0	1	1	0	1	0	2	1	1	0	0	1
888	0	0	1	0	0	1	1	2	0	0	0	0	0	0	0	0	0	1	1	0	1	0	0	0	0	0	0	1	0	1	0	2	1	0	1	1	1	0	1	1	1	2	0	2	0	0	0	0	0
889	1	0	0	0	0	1	1	2	0	0	0	1	1	0	0	0	0	1	1	1	0	0	0	0	0	0	0	2	0	2	0	0	1	1	1	2	2	0	2	2	0	0	0	1	0	0	0	0	0
890	1	0	1	0	0	2	0	0	2	0	0	0	2	0	0	1	0	0	1	0	1	0	0	0	0	0	0	0	1	1	0	1	1	1	1	1	1	0	0	0	2	0	1	2	1	0	0	0	1
891	1	1	1	0	0	1	1	1	1	0	1	0	0	0	0	1	0	0	1	1	1	1	0	0	0	0	0	2	1	1	1	1	1	2	0	2	2	0	2	2	0	0	0	2	0	0	0	0	0
892	1	0	1	0	0	0	2	2	1	0	0	0	1	0	0	0	0	0	0	1	0	1	0	0	0	0	0	1	0	2	1	2	1	1	0	2	1	0	1	1	1	0	0	2	1	1	0	0	2
893	1	0	2	0	0	2	0	0	2	0	0	1	2	1	1	0	0	0	1	1	1	1	1	1	1	1	0	2	1	1	1	0	0	2	0	2	2	0	1	1	1	0	1	1	1	2	0	0	0
894	1	0	1	0	0	1	1	1	1	0	1	0	0	0	0	0	0	1	0	1	0	1	0	0	0	0	0	2	0	2	1	2	2	0	1	1	1	1	0	0	1	0	1	1	1	2	0	0	1
895	0	0	1	0	0	0	1	0	1	0	0	0	1	0	0	0	0	0	0	2	0	1	1	0	0	0	0	2	0	2	0	2	1	1	1	1	2	0	1	1	0	0	1	2	1	1	1	0	2
896	0	1	1	0	0	1	1	2	0	0	1	0	2	0	0	0	0	2	0	2	0	0	0	0	0	0	0	1	2	1	0	0	0	0	1	1	2	0	1	1	0	0	1	2	0	0	0	0	0
897	0	0	1	0	0	2	2	2	0	0	1	2	2	0	0	0	0	0	2	0	1	1	0	0	0	0	0	2	0	1	1	1	1	2	1	2	0	0	0	0	2	1	0	2	2	0	0	0	0
898	1	0	2	0	0	2	2	2	0	0	0	1	1	1	1	0	0	0	0	1	0	0	0	0	0	0	0	2	1	1	1	2	2	0	2	0	1	0	0	0	2	0	0	2	1	1	0	0	1
899	1	0	1	0	0	0	2	2	1	0	1	0	1	0	0	0	0	0	1	1	1	0	0	0	0	0	0	2	1	1	1	0	0	1	1	1	1	0	0	0	1	0	0	1	0	0	0	0	0
900	1	0	1	0	0	1	2	2	0	0	0	1	1	1	1	0	0	0	1	0	1	0	1	0	0	0	0	2	0	2	0	2	1	1	1	2	1	0	1	1	1	0	0	2	0	0	0	0	1
901	1	0	1	0	0	1	0	0	1	0	0	0	1	0	0	0	0	1	0	2	0	1	0	0	0	0	0	1	2	0	1	1	2	1	0	2	2	0	1	1	0	0	1	2	2	2	0	0	1
902	0	0	2	0	0	2	1	2	0	0	1	0	1	0	0	0	0	1	0	2	0	0	0	0	0	0	0	2	2	1	0	2	2	2	0	2	2	1	1	1	0	0	0	2	0	0	0	0	1
903	0	0	1	0	0	2	1	1	0	0	1	0	1	0	0	1	0	0	0	1	0	1	1	1	1	1	1	2	1	1	0	2	1	0	1	1	2	0	1	1	1	0	0	0	0	0	0	0	0
904	1	0	0	0	1	1	2	2	1	0	0	0	0	0	0	1	0	1	2	0	2	0	0	0	0	0	0	1	0	1	0	1	1	0	1	1	2	1	1	0	0	0	0	0	0	0	0	0	2
905	1	0	1	0	0	1	2	2	0	0	1	0	0	0	0	0	0	1	0	2	0	0	0	0	0	0	1	1	0	0	0	1	1	1	0	2	2	1	1	1	0	0	0	2	0	1	0	0	0
906	0	0	1	0	0	1	2	2	0	0	1	0	0	0	0	0	0	1	0	2	0	0	0	0	0	0	0	2	0	2	0	0	0	2	0	2	1	0	1	1	1	0	0	1	0	0	0	0	2
907	1	0	2	0	0	1	1	0	1	0	0	1	2	0	0	0	0	1	1	1	0	1	0	0	0	0	0	1	0	1	0	1	1	1	1	2	2	1	1	0	0	0	0	2	0	0	1	0	1
908	0	0	1	0	0	0	1	1	1	0	1	0	0	0	0	0	0	1	1	1	0	1	0	0	0	0	0	2	1	1	0	2	2	0	2	0	2	0	2	1	0	1	0	1	0	1	0	0	0
909	0	0	2	0	0	1	2	2	0	0	0	0	0	0	0	0	0	1	0	2	0	1	0	0	0	0	0	2	0	2	1	1	1	1	0	2	1	0	0	0	2	0	0	2	0	0	0	0	1
910	1	0	1	0	0	1	2	2	0	0	1	0	1	0	0	0	0	0	0	2	0	1	1	0	0	1	0	1	1	0	0	0	1	2	1	2	1	1	0	0	1	1	0	1	1	0	0	0	1
911	1	0	2	0	0	1	1	1	1	0	1	1	2	0	0	0	1	1	0	2	1	0	0	0	0	1	0	2	0	1	1	2	2	0	2	0	0	0	0	0	1	0	1	2	1	0	0	0	0
912	1	0	1	0	0	1	1	2	0	0	0	0	1	0	0	0	0	0	1	1	1	1	0	0	0	0	1	2	1	0	1	2	2	0	1	1	1	0	1	1	1	0	0	2	1	1	0	0	2
913	1	0	1	0	0	2	2	2	0	0	0	1	1	0	0	0	1	0	1	1	1	0	0	0	0	0	0	2	0	1	0	2	2	0	2	0	2	0	2	1	0	0	0	1	1	1	0	0	1
914	0	0	1	0	0	1	2	2	0	0	1	0	0	0	0	1	1	2	1	1	1	0	0	0	0	2	0	1	2	0	0	0	1	1	0	2	1	0	1	0	1	0	0	2	1	1	0	0	0
915	1	0	1	0	0	1	0	0	2	0	0	0	0	0	0	0	0	1	1	1	1	0	0	0	0	0	0	0	2	0	0	1	1	0	2	0	2	0	2	2	0	0	0	1	0	0	0	0	1
916	1	0	1	0	0	1	1	2	0	0	1	0	1	0	0	0	0	0	0	2	0	1	1	0	0	0	0	1	0	1	0	2	2	1	1	1	2	0	0	0	0	1	0	1	1	0	0	0	0
917	1	0	1	0	0	0	2	2	0	1	0	0	1	0	0	0	1	1	0	2	0	0	0	0	0	0	0	1	1	1	1	1	1	1	0	2	1	0	2	2	0	0	0	2	0	0	1	0	1
918	1	0	1	0	0	1	1	1	1	0	0	1	1	0	0	0	0	0	0	2	0	0	0	0	0	0	0	1	1	1	0	1	1	1	1	1	2	0	2	1	0	0	1	1	0	0	0	0	1
919	1	0	1	0	0	0	1	1	1	0	1	0	0	0	0	0	0	0	0	1	0	0	0	0	0	0	0	2	0	1	0	0	0	1	0	2	1	0	0	0	0	0	0	1	0	0	0	0	0
920	1	0	2	0	0	1	0	1	1	0	0	1	1	0	0	0	0	0	2	0	1	2	1	1	1	1	0	1	2	0	1	0	0	2	0	2	2	0	2	1	0	0	0	2	1	1	0	0	0
921	1	0	2	0	0	1	0	0	2	0	0	0	0	0	0	0	0	0	2	0	1	1	0	0	0	0	0	2	1	2	0	1	1	2	0	2	1	0	0	0	2	0	0	0	1	1	0	0	0
922	0	0	1	0	0	1	2	2	0	0	2	0	0	0	0	0	0	0	0	1	0	0	1	0	0	0	0	1	2	0	1	0	0	2	0	2	1	0	1	1	1	2	0	2	0	0	0	0	2
923	1	0	1	0	0	0	2	2	0	0	1	0	0	0	0	0	0	0	1	1	1	1	0	0	0	0	0	2	0	2	0	0	0	2	0	2	0	0	0	0	1	0	0	2	0	0	0	0	0
924	0	0	1	0	0	1	1	1	1	1	1	0	0	0	0	0	0	1	0	2	0	0	0	0	0	0	0	2	2	1	1	2	1	0	1	1	2	0	2	1	0	1	0	2	1	1	0	0	1
925	0	0	0	0	0	0	2	2	1	0	0	1	1	0	0	0	0	1	0	2	0	1	0	0	0	0	1	2	1	1	0	1	1	1	0	2	2	0	1	1	1	2	0	2	1	0	0	0	1
926	1	0	0	0	0	0	1	1	1	0	0	1	2	0	0	0	1	1	1	0	1	0	0	0	0	0	0	2	0	2	1	2	1	2	0	2	1	0	1	1	1	0	0	0	2	1	0	1	2
927	1	0	2	0	0	2	2	2	0	0	0	1	2	0	0	0	0	1	0	2	0	1	0	0	0	0	0	2	1	0	1	2	2	0	1	1	0	0	0	0	2	0	0	2	0	0	0	1	1
928	1	0	2	0	0	2	1	1	1	0	0	0	1	0	0	0	0	0	1	1	1	0	0	0	0	0	0	2	1	1	1	1	2	1	2	2	2	0	0	0	0	0	1	2	1	1	0	1	1
929	0	0	1	0	0	1	2	2	0	0	1	0	1	0	0	0	0	0	0	2	0	0	0	0	0	1	0	1	0	1	0	1	1	1	1	2	1	0	0	0	1	0	0	0	1	0	0	0	0
930	1	0	0	0	0	0	0	0	2	0	0	1	1	0	0	0	0	1	1	1	0	0	1	0	0	0	1	2	1	1	0	1	1	2	0	2	2	0	1	1	0	2	0	2	0	2	0	0	1
931	1	0	1	0	0	1	2	2	0	0	1	0	1	0	0	0	0	1	2	0	0	0	0	0	0	0	0	2	1	0	1	1	1	1	0	2	1	0	1	0	1	1	0	2	2	0	0	0	1
932	1	0	0	0	1	1	2	2	0	0	0	0	1	0	0	0	0	1	0	2	0	0	0	0	0	0	0	2	0	2	0	0	0	2	0	2	0	0	0	0	1	0	0	2	0	0	0	0	1
933	1	0	2	0	0	2	0	0	2	0	0	1	2	0	0	1	0	0	1	1	1	0	0	0	0	1	0	2	1	2	0	1	2	0	0	2	1	0	1	1	1	0	1	2	0	0	0	0	2
934	1	0	1	0	0	1	1	2	0	1	0	0	1	0	0	0	0	1	1	1	1	1	0	0	0	1	0	2	0	2	0	0	0	2	0	2	1	0	0	0	1	0	0	2	1	1	0	1	0
935	0	0	1	0	0	0	1	1	0	0	0	1	1	0	0	0	0	0	1	1	1	0	0	0	0	0	0	2	0	2	0	2	1	0	0	2	2	0	1	1	0	0	0	1	0	0	0	0	0
936	1	0	1	0	0	0	2	2	0	0	1	1	1	0	0	0	1	1	2	0	1	0	0	0	0	1	0	1	2	1	0	0	0	2	0	2	1	0	0	0	1	0	0	2	0	1	0	0	0
937	1	0	2	0	0	2	0	0	2	0	0	1	2	0	0	1	0	0	0	1	0	0	0	0	0	1	0	0	2	0	0	2	1	2	0	2	0	0	0	1	1	0	0	1	1	0	0	0	0
938	1	0	2	0	0	2	1	2	1	0	0	0	1	0	0	1	1	1	0	2	1	1	0	0	0	0	0	1	1	1	1	1	1	2	0	2	1	0	0	0	2	0	0	2	1	1	0	1	2
939	1	0	0	0	0	0	1	2	0	0	0	0	1	0	0	0	1	1	1	0	1	1	0	0	0	0	0	2	2	1	0	0	0	2	0	2	1	0	0	0	0	0	0	0	0	0	1	1	2
940	1	0	0	0	0	1	2	2	0	0	0	1	1	0	0	0	0	2	1	1	1	1	0	0	0	0	0	1	1	1	0	2	2	0	2	0	0	0	0	0	2	2	0	2	0	0	0	0	1
941	1	0	1	0	0	2	1	1	1	0	0	0	2	0	0	0	0	1	0	2	0	1	0	0	0	0	0	2	0	1	1	1	1	0	2	0	0	0	0	0	2	1	0	2	1	1	1	0	1
942	0	0	1	0	0	1	1	1	1	0	0	0	0	0	0	0	0	0	1	1	1	0	0	0	0	0	0	2	1	1	1	1	1	1	1	1	0	0	0	0	1	0	0	2	0	1	0	1	2
943	1	0	2	0	0	2	1	2	0	0	0	1	2	1	1	0	0	1	1	1	1	0	0	0	0	0	0	2	1	1	2	1	1	1	1	0	1	0	1	0	1	0	0	1	0	0	0	0	0
944	1	0	1	0	0	0	0	0	2	0	0	0	1	0	0	0	0	0	1	1	0	1	0	0	0	0	0	2	1	1	1	1	1	0	1	1	2	1	1	1	0	0	0	2	0	0	0	0	2
945	1	0	1	0	0	1	0	0	2	0	0	0	1	0	0	0	0	0	1	1	1	1	0	0	0	0	0	1	0	1	0	1	2	1	0	2	1	0	1	1	1	0	0	2	0	1	0	0	0
946	1	0	2	0	0	1	2	2	0	0	1	0	1	0	0	0	0	1	0	1	0	0	0	0	0	0	0	1	0	2	1	2	2	2	0	2	0	0	0	0	1	0	0	2	1	0	0	1	2
947	1	0	2	0	0	2	2	2	2	0	0	0	0	0	0	0	0	0	0	2	0	0	1	0	0	0	0	1	2	0	1	1	1	1	1	2	0	0	0	0	1	0	1	2	1	1	0	0	1
948	1	0	2	0	0	2	1	2	0	0	0	0	0	0	0	0	0	0	0	2	0	0	0	0	0	1	0	1	1	1	0	1	1	2	0	2	1	2	0	0	1	0	0	1	0	0	0	1	1
949	0	0	0	0	0	0	0	0	2	0	0	1	1	0	0	0	0	1	1	0	1	0	0	0	0	0	0	1	1	1	0	2	2	1	1	1	1	0	0	0	1	0	1	1	1	1	0	0	0
950	1	0	1	1	1	1	1	1	1	1	1	0	0	0	0	0	0	0	0	1	0	0	0	0	0	1	0	2	2	1	1	0	0	2	0	2	0	0	0	0	2	1	0	1	1	0	0	0	0
951	1	0	2	0	0	1	2	2	0	0	0	1	1	0	0	0	0	0	1	1	1	1	0	0	0	0	0	1	0	1	1	0	1	1	1	2	2	1	1	1	0	1	0	2	1	2	0	1	1
952	1	0	1	1	1	1	1	1	1	0	0	0	0	0	0	0	0	0	1	1	1	0	1	1	1	1	0	2	1	2	0	0	0	2	0	2	1	1	0	0	0	0	0	2	1	1	0	0	0
953	1	0	1	0	1	0	2	2	0	0	1	0	2	0	0	0	0	0	0	2	0	0	1	0	0	0	0	1	1	1	0	1	1	2	1	2	1	0	1	1	1	0	1	1	1	0	0	0	1
954	1	0	1	1	1	1	1	1	1	0	0	2	2	1	1	0	0	2	1	1	1	1	0	0	0	0	0	2	0	2	2	2	2	0	1	1	1	0	1	1	1	1	0	1	1	0	0	0	1
955	1	0	1	0	1	0	1	2	0	0	0	0	0	0	0	0	0	0	0	1	0	1	0	0	0	1	0	1	0	1	0	0	0	1	0	2	1	0	1	1	1	0	0	2	0	1	0	0	1
956	1	0	2	0	0	1	2	2	0	0	1	1	2	0	0	0	0	1	1	1	1	1	0	0	0	0	0	2	1	0	1	1	2	0	0	2	1	0	0	0	2	1	0	1	0	1	0	0	1
957	1	0	1	0	1	1	1	2	0	0	1	1	2	0	0	0	0	1	1	0	0	1	0	0	0	0	0	1	1	1	0	2	2	2	0	2	2	0	1	1	1	1	0	1	1	0	0	0	1
958	1	0	2	0	0	1	0	0	2	0	0	0	0	0	0	0	0	1	1	1	0	1	1	1	1	1	0	2	1	1	0	0	0	2	0	2	2	0	2	1	0	1	1	2	1	1	1	1	2
959	1	0	2	0	0	1	2	2	0	0	1	2	1	0	0	0	0	0	1	1	0	0	1	0	0	0	0	1	0	1	1	1	1	1	0	2	1	0	1	1	1	0	0	2	0	0	0	0	1
960	1	0	1	0	0	1	1	1	1	0	1	0	0	0	0	0	0	1	1	1	1	2	0	0	0	0	0	2	2	2	0	1	1	1	1	1	1	1	0	0	0	1	0	2	2	0	0	0	1
961	1	0	1	0	0	1	1	1	1	0	0	0	0	0	0	0	0	0	0	2	0	0	0	0	0	0	1	2	0	1	1	1	1	2	0	2	1	0	0	0	0	0	0	1	0	0	0	1	1
962	1	0	0	0	0	0	2	2	0	0	1	0	0	0	0	0	0	0	0	2	0	0	0	0	0	0	0	2	0	1	1	1	1	2	0	2	2	1	0	0	0	0	1	2	0	0	0	0	1
963	1	0	2	0	0	1	1	2	0	0	1	0	1	0	0	0	0	0	0	1	0	1	1	0	0	0	0	2	1	1	1	2	1	0	1	1	0	0	0	0	2	0	0	2	0	0	0	1	1
964	1	0	0	0	0	0	1	2	0	0	1	1	1	0	0	0	0	0	2	0	1	0	0	0	0	1	0	2	1	1	0	2	2	0	1	1	0	0	1	1	0	0	1	1	1	0	0	1	0
965	1	0	1	0	0	2	2	2	0	0	0	0	1	0	0	0	0	1	1	1	1	0	1	0	0	0	0	2	0	2	1	1	2	1	0	2	1	0	0	0	1	0	0	1	0	1	0	0	0
966	1	0	0	0	0	0	1	2	0	0	0	1	1	0	0	0	1	0	1	1	1	2	0	0	0	0	0	2	1	2	0	1	1	1	0	2	1	0	0	0	1	2	0	2	0	0	0	0	0
967	1	0	1	0	0	1	1	1	1	1	2	1	1	0	0	0	0	2	2	0	0	1	0	0	0	0	0	1	1	1	1	2	1	1	0	2	0	0	0	0	1	0	0	2	0	1	0	0	0
968	1	0	0	0	0	0	1	1	2	0	0	0	0	0	0	0	0	1	0	2	0	0	0	0	0	1	0	2	0	2	0	0	0	2	0	1	2	0	0	1	1	2	0	2	1	0	0	0	1
969	1	0	2	0	0	2	1	2	1	0	0	0	0	0	0	0	0	1	1	0	1	0	0	0	0	0	0	2	0	2	1	2	1	2	0	2	2	0	2	2	0	0	1	2	2	0	0	0	1
970	1	0	2	0	0	1	1	1	1	0	0	0	0	0	0	1	0	0	1	1	1	1	0	0	0	0	0	2	0	2	0	2	1	1	0	2	1	0	0	0	1	0	0	2	0	0	0	0	0
971	0	0	1	0	0	1	1	2	0	0	1	1	2	0	0	0	0	0	0	1	0	1	0	0	0	0	1	2	1	1	0	0	0	2	0	2	0	0	0	1	1	0	0	0	0	0	1	1	2
972	1	0	2	0	0	2	0	0	2	0	0	0	0	0	0	0	0	1	1	1	1	1	2	1	1	1	0	2	0	2	0	1	2	1	2	1	1	0	0	0	2	0	1	2	0	2	0	0	1
973	1	0	1	0	0	2	1	1	1	0	0	0	0	0	0	0	0	0	1	1	1	0	1	0	0	1	0	2	0	2	0	2	2	0	1	1	2	0	0	0	1	1	0	2	0	2	0	0	0
974	1	0	1	0	0	2	1	1	1	0	1	1	1	0	0	0	0	0	2	0	1	1	0	0	0	0	0	2	0	1	0	0	0	1	1	2	2	0	0	0	1	0	0	1	1	0	1	1	2
975	1	0	1	0	0	1	1	1	1	0	0	0	0	0	0	0	1	1	0	1	0	1	0	0	0	0	0	1	1	1	0	0	0	2	0	2	1	0	0	0	0	0	1	2	1	1	0	0	0
976	1	0	2	0	0	1	0	1	1	0	0	0	0	0	0	0	0	2	1	1	1	0	0	0	0	1	1	2	0	1	1	2	1	0	1	1	0	0	0	1	1	0	1	1	1	1	0	0	0
977	1	0	1	0	0	2	2	2	0	0	1	0	0	0	0	0	0	0	1	1	0	1	1	1	1	2	0	1	0	1	0	0	0	1	0	2	1	0	0	0	1	0	0	2	2	0	0	0	0
978	1	1	2	0	0	1	1	1	1	0	1	0	1	0	0	1	0	1	1	1	1	0	0	0	0	0	0	1	1	1	0	2	2	0	2	0	1	0	0	0	2	0	0	2	0	1	0	0	0
979	1	0	2	0	1	1	2	2	1	0	1	0	0	0	0	0	0	0	0	1	0	0	0	0	0	0	0	2	0	2	0	1	1	2	1	2	0	0	0	1	1	0	0	2	1	0	0	0	0
980	1	0	1	0	0	1	2	2	0	0	1	1	2	0	0	0	0	0	1	1	1	0	0	0	0	0	0	1	1	1	0	1	0	1	1	1	1	0	2	2	0	0	0	2	0	0	0	0	1
981	1	0	1	0	0	1	2	2	0	0	0	0	1	0	0	0	0	1	1	1	1	1	0	0	0	1	0	2	0	2	0	1	0	1	1	1	0	0	1	1	1	0	0	0	0	0	0	0	0
982	1	1	1	0	0	2	0	0	2	0	0	0	1	0	0	0	0	0	1	0	1	0	1	0	0	0	1	2	1	1	0	1	1	0	1	1	2	0	1	1	1	0	1	2	1	0	0	0	1
983	1	0	0	0	0	1	1	1	1	0	0	2	1	0	0	0	0	1	1	1	1	0	0	0	0	0	0	2	0	2	0	1	1	2	2	1	1	0	2	2	0	2	0	2	0	2	0	1	1
984	1	0	2	0	0	2	1	1	0	0	1	1	0	0	0	0	0	0	0	2	0	0	1	1	1	2	0	2	1	1	2	1	1	1	0	2	2	0	1	1	1	1	0	2	1	0	0	0	2
985	1	0	1	0	0	1	1	1	0	0	1	1	2	0	0	1	0	0	0	1	0	0	0	0	0	0	0	1	1	1	0	1	1	0	2	1	1	0	1	1	1	0	0	1	0	0	0	0	1
986	1	0	2	0	0	1	1	1	1	0	0	1	2	0	0	1	0	0	0	2	0	1	1	1	1	1	0	2	1	1	2	2	1	1	0	2	1	0	0	0	1	0	0	2	0	0	0	0	1
987	1	0	0	0	0	0	1	1	0	1	2	1	1	0	0	0	0	1	1	1	1	0	0	0	0	1	0	0	1	0	0	1	1	1	2	1	2	0	2	1	0	1	0	1	1	1	0	0	1
988	1	0	2	0	0	2	1	1	1	1	1	1	0	0	0	0	0	0	2	0	0	0	0	0	0	0	0	1	2	0	0	2	2	0	1	1	1	0	0	0	1	0	1	2	1	0	1	0	1
989	1	0	1	0	0	1	2	2	0	0	1	0	1	0	0	0	0	2	0	2	0	0	0	0	0	0	0	2	1	1	1	1	1	2	1	2	2	1	0	0	0	0	0	1	0	0	0	1	0
990	1	0	0	0	0	0	1	2	0	0	0	1	2	0	0	0	0	0	0	2	0	0	1	0	0	1	0	2	0	1	1	2	1	0	0	2	1	0	2	2	0	0	1	1	0	0	0	0	0
991	1	0	1	0	0	0	1	1	1	0	0	1	1	0	0	0	0	0	2	0	0	1	1	0	0	1	0	1	2	1	0	1	1	2	0	2	2	0	0	0	1	0	1	2	2	1	0	0	1
992	0	0	2	0	0	0	2	2	0	0	1	1	1	0	0	0	1	2	0	2	0	1	0	0	0	0	0	1	0	1	0	2	2	1	1	1	2	0	2	2	0	0	1	2	1	1	0	0	2
993	1	0	2	0	0	2	0	0	2	0	0	0	0	0	0	1	0	0	0	2	0	0	0	0	0	0	0	1	0	0	1	0	0	1	1	1	2	0	1	1	0	0	0	1	0	0	0	1	1
994	1	0	1	1	1	1	1	2	0	0	1	0	0	0	0	0	0	1	0	2	0	1	2	1	1	1	0	2	0	2	1	1	1	1	1	1	1	0	1	1	1	1	0	1	0	1	0	1	0
995	1	0	1	0	0	1	1	2	0	0	1	0	2	0	0	1	0	1	0	2	0	0	1	1	1	1	0	1	2	0	0	1	1	1	1	1	2	0	1	1	0	0	0	1	0	1	0	0	2
996	1	0	2	0	0	1	0	1	1	0	1	1	1	0	0	0	0	0	0	2	0	0	0	0	0	0	1	2	0	1	0	1	2	1	0	2	2	0	2	1	0	0	1	2	1	2	1	1	1
997	0	0	1	0	0	0	1	1	1	0	0	1	2	0	0	0	0	0	0	2	0	0	0	0	0	0	0	2	0	1	0	1	1	2	0	2	2	0	2	2	0	1	0	1	1	0	0	0	0
998	1	0	2	0	0	1	0	0	2	0	0	0	0	0	0	0	0	0	1	1	0	0	0	0	0	0	0	1	1	1	0	0	0	2	0	2	1	0	0	0	1	0	0	1	0	0	0	0	1
999	1	0	1	0	0	1	1	1	1	0	0	0	1	0	0	1	0	0	0	2	0	0	0	0	0	0	0	2	0	1	0	1	1	1	0	2	1	0	1	1	1	0	0	2	0	0	0	0	1
1000	1	0	2	0	0	2	2	2	0	0	1	0	0	0	0	0	0	2	1	1	1	1	0	0	0	0	0	2	2	2	0	2	1	2	0	2	0	0	1	1	1	0	0	0	1	1	1	1	2
[truncated: 252 more columns]
