# Supplementary material for: KNN-MDR: a learning approach for improving interactions mapping performances in genome wide association studies
Source: BMC Bioinformatics. 2017 Mar 21;18:184. doi: 10.1186/s12859-017-1599-7 (PMC5361736; doi:10.1186/s12859-017-1599-7)
Supplement: Supplementary file 5 — The data set(s) supporting the results of Table 3. (ZIP 7092 kb) [file 12859_2017_1599_MOESM5_ESM.zip › 000/S65/mkallsimul.dat]

1	0	1	0	0	0	1	2	1	0	0	1	0	2	1	0	0	0	0	2	1	2	0	0	0	0	2	1	2	2	2	0	2	2	0	0	2	1	0	0	1	1	0	0	0	1	1	0	0	2
2	0	2	0	0	0	0	1	2	0	0	1	1	2	1	1	0	0	1	2	1	2	0	0	0	0	1	1	1	2	2	0	1	1	0	0	1	1	0	0	2	2	0	0	2	0	1	0	2	0
3	1	0	0	0	0	2	2	2	0	0	0	1	1	1	0	0	2	1	1	1	1	1	1	1	1	1	2	1	2	2	1	1	1	0	0	1	1	1	0	1	1	0	0	1	0	1	1	1	1
4	1	2	0	0	0	0	2	2	1	0	0	0	2	1	0	1	2	0	1	0	1	0	1	0	0	0	2	1	2	2	0	1	1	0	0	1	1	0	1	1	1	0	0	1	0	0	2	0	2
5	1	2	0	0	0	1	2	0	2	0	0	1	1	1	0	0	1	0	2	0	2	0	0	0	0	0	1	2	2	1	1	1	0	1	1	2	1	0	1	1	1	0	0	0	0	0	0	2	0
6	1	2	0	0	0	1	1	2	0	1	1	0	0	0	0	0	2	1	1	0	2	1	0	0	0	1	1	2	2	2	0	0	0	0	1	2	1	1	1	1	0	0	0	2	0	1	0	1	1
7	1	1	0	0	0	1	1	2	0	0	0	0	0	0	0	0	0	2	0	1	1	0	0	0	0	1	0	2	1	1	2	1	0	1	0	1	0	0	0	1	1	0	0	1	0	0	0	1	1
8	0	1	0	0	0	2	1	2	0	0	0	0	0	0	0	0	1	2	0	1	0	0	1	0	0	1	2	2	2	2	0	2	2	0	0	1	1	0	0	2	1	1	1	2	1	1	0	0	2
9	0	1	0	0	0	0	2	0	2	0	0	1	1	1	0	0	2	0	2	1	2	1	0	0	0	2	1	1	2	2	0	1	1	2	1	2	1	1	1	0	0	0	0	1	0	0	0	1	1
10	1	1	0	0	0	2	1	1	2	0	0	0	0	0	0	0	0	2	0	1	0	1	0	0	1	0	1	2	1	1	2	1	1	0	0	1	1	0	0	2	2	0	0	0	0	1	0	2	0
11	1	1	1	0	1	1	2	1	1	0	1	0	0	0	0	0	0	0	2	1	2	1	1	1	1	1	2	2	1	1	1	1	2	0	0	2	0	1	0	1	1	0	0	0	0	0	0	2	0
12	1	1	1	0	0	2	2	1	0	0	0	0	0	0	0	0	0	2	0	1	1	0	0	0	0	1	1	1	2	2	1	2	1	2	0	2	1	0	1	0	0	1	1	2	1	1	1	0	1
13	1	2	0	0	0	1	2	2	1	0	1	1	2	1	0	0	1	0	1	0	2	0	1	0	0	0	2	2	2	2	2	2	2	0	0	1	2	0	0	1	1	0	0	1	0	0	0	1	1
14	1	0	0	0	0	2	2	2	0	0	0	0	1	0	0	1	0	0	2	0	2	0	0	0	1	2	2	2	2	2	1	1	1	1	1	2	0	0	0	0	0	0	0	0	0	0	0	1	1
15	1	1	0	0	0	1	1	1	1	0	1	1	1	0	0	0	1	0	2	1	2	0	1	0	0	0	2	2	2	2	1	1	1	0	0	2	2	1	0	1	1	0	1	1	1	0	0	1	0
16	0	2	1	0	0	1	1	2	0	0	1	0	1	0	0	1	2	2	0	2	2	0	0	0	1	1	1	2	1	1	2	1	1	1	1	2	0	0	1	0	0	0	0	2	0	1	0	2	0
17	0	1	0	0	0	2	1	1	1	1	1	0	1	0	0	0	2	1	1	1	2	1	0	0	0	0	2	2	2	2	0	1	2	1	0	2	2	0	0	2	2	0	0	1	0	0	0	2	1
18	1	1	1	0	0	1	1	2	0	0	1	0	0	0	0	0	2	1	1	1	2	1	0	0	0	1	2	2	2	1	1	1	0	0	0	1	1	0	0	1	1	1	1	1	1	0	0	1	1
19	1	1	0	0	0	1	2	0	2	0	0	1	2	1	0	0	1	0	1	1	2	0	0	0	0	1	1	1	1	1	1	2	2	0	0	1	1	0	0	2	2	0	0	2	0	1	0	1	1
20	1	1	0	0	0	1	2	1	1	0	0	2	2	2	0	0	0	2	0	1	0	0	0	0	0	1	1	2	2	2	0	1	1	2	0	1	2	0	0	1	1	0	0	2	0	1	0	1	1
21	1	1	0	0	0	1	2	1	0	0	1	0	0	0	0	0	0	0	2	0	1	0	1	0	1	2	2	2	1	1	1	0	0	1	2	2	1	0	0	1	1	1	1	2	0	0	0	2	0
22	1	0	0	0	0	1	2	2	0	0	0	0	1	1	0	0	1	1	1	1	1	0	0	0	0	2	2	2	2	2	0	2	2	0	0	1	0	1	1	0	0	0	0	1	0	0	0	1	1
23	1	1	0	0	0	0	2	1	1	0	0	0	0	0	0	0	0	0	1	1	2	0	1	0	1	2	1	2	2	2	0	0	0	0	0	2	2	0	0	2	2	0	1	2	0	1	0	1	0
24	1	0	0	0	0	2	2	1	1	0	0	0	0	0	0	0	1	1	2	0	2	1	0	0	0	1	0	1	1	1	1	1	1	0	0	2	2	1	0	1	1	1	1	2	1	0	1	1	1
25	1	1	0	0	0	1	2	1	0	0	0	1	1	1	0	0	2	1	1	1	1	0	0	0	0	1	2	2	1	1	1	2	2	0	0	1	2	1	0	0	0	0	0	0	0	0	0	1	1
26	1	1	0	0	0	1	2	2	1	0	0	1	1	1	0	0	1	0	2	1	2	0	0	0	0	0	2	2	2	2	0	0	0	0	0	1	1	0	0	2	2	0	0	2	0	1	0	2	0
27	0	1	1	0	0	1	2	1	2	0	0	0	0	0	0	0	1	2	0	1	1	1	0	0	0	1	2	2	2	2	1	1	1	0	0	2	0	0	0	1	0	0	1	2	1	0	0	1	1
28	0	1	0	0	0	0	1	2	0	0	1	0	0	0	0	0	2	0	2	1	1	0	1	0	0	0	2	2	2	1	1	0	0	0	0	1	1	0	0	1	1	0	0	2	0	1	0	2	0
29	0	1	0	0	0	1	1	1	0	0	1	1	1	1	0	0	1	2	1	0	1	1	1	1	1	1	2	2	2	2	2	1	1	0	0	1	1	0	0	1	1	1	1	1	1	0	0	2	0
30	1	2	0	0	0	2	1	2	0	0	1	0	0	0	0	0	1	1	1	1	2	0	0	0	1	1	2	2	2	2	1	1	1	0	0	2	2	0	0	2	2	1	2	2	1	1	0	2	0
31	1	2	0	0	0	0	1	2	0	0	1	0	0	0	0	0	0	1	1	1	2	0	0	0	0	2	1	2	2	1	1	0	0	0	0	2	1	0	0	2	1	1	1	2	0	2	0	0	1
32	1	0	0	0	0	1	2	2	0	0	0	0	1	1	0	0	1	0	2	1	2	1	0	0	0	1	1	2	2	2	0	1	1	1	2	2	0	1	1	0	0	1	1	2	1	1	0	1	1
33	0	0	0	0	0	1	2	1	2	0	0	0	1	0	0	1	1	2	0	0	0	0	0	0	0	0	1	1	2	2	0	1	1	0	0	1	2	0	0	2	1	0	1	2	0	0	0	2	0
34	1	1	0	0	0	0	0	2	0	0	1	1	1	1	0	0	1	0	2	0	2	0	0	0	1	0	0	0	2	1	0	0	0	0	0	1	0	0	1	0	0	2	2	2	0	2	0	2	1
35	0	1	0	0	0	0	1	2	0	0	1	0	0	0	0	0	2	0	2	0	2	1	0	0	0	2	1	1	2	2	0	1	0	1	0	1	1	0	0	1	1	0	0	2	0	0	0	0	2
36	1	1	0	0	0	0	1	1	1	0	0	0	1	0	0	1	1	1	1	0	1	1	1	1	1	2	2	2	2	2	0	2	1	1	0	2	1	0	0	1	1	0	0	2	0	0	0	2	0
37	0	1	0	0	0	2	2	1	1	0	1	0	0	0	0	0	1	1	1	1	1	0	0	0	0	1	0	1	1	1	1	0	0	0	0	2	1	1	0	1	1	0	0	2	0	1	0	1	1
38	1	0	0	0	0	1	2	1	1	0	0	0	1	0	1	0	2	0	2	0	2	0	0	0	0	1	2	2	2	2	1	2	1	1	2	2	2	0	0	1	1	0	1	2	1	1	0	0	1
39	0	1	0	0	0	0	1	2	0	0	1	1	2	2	0	0	1	1	1	1	1	0	0	0	0	2	2	2	2	2	2	2	1	0	0	2	0	1	0	1	1	0	0	2	0	0	0	1	1
40	1	2	0	0	0	1	1	2	0	0	0	1	1	1	0	0	2	1	1	0	2	0	0	0	0	2	2	2	2	2	1	1	1	1	1	2	2	0	0	2	1	0	1	1	0	0	0	2	1
41	1	2	0	0	0	1	2	1	1	0	1	1	1	1	0	0	1	1	1	0	2	0	0	0	0	1	2	2	2	2	1	2	2	0	0	2	1	0	0	2	2	0	0	2	0	0	0	2	0
42	0	1	0	0	0	1	2	2	0	0	0	0	0	0	0	0	2	0	2	0	2	0	0	0	0	0	1	1	2	2	1	0	0	0	0	2	0	0	0	0	0	0	0	1	0	0	0	1	1
43	1	0	0	0	0	2	0	1	1	0	1	1	0	0	0	0	0	1	1	1	1	0	0	0	0	0	1	2	1	1	2	0	0	0	0	2	1	1	1	1	0	0	0	0	0	0	0	2	0
44	1	2	0	0	0	1	2	1	2	0	0	0	1	0	0	0	0	1	0	1	2	1	0	0	0	0	2	2	2	2	2	1	1	0	0	1	1	0	0	2	2	0	1	1	1	0	0	2	0
45	1	1	0	0	0	1	2	1	1	0	1	1	2	1	0	0	1	1	2	0	2	0	0	0	0	1	2	2	2	2	1	1	1	0	0	2	1	0	0	0	0	0	0	1	0	0	0	1	1
46	0	1	0	0	0	1	2	1	1	0	0	0	0	0	0	0	1	1	1	1	2	0	0	0	0	1	1	2	2	2	0	1	1	0	0	2	2	0	0	1	1	0	0	2	0	0	0	2	0
47	1	2	0	0	0	0	2	2	0	0	1	2	2	1	1	0	2	2	0	1	2	1	1	1	1	1	0	1	1	1	1	1	1	1	0	1	1	0	0	1	0	0	1	1	1	2	0	2	0
48	0	1	0	0	0	1	1	2	0	0	1	1	1	1	0	0	1	1	2	0	2	1	1	1	1	0	2	2	1	1	2	1	1	0	0	1	1	0	0	0	0	0	1	2	2	0	0	2	1
49	0	1	0	0	0	2	2	2	0	0	0	0	1	0	0	1	1	1	1	1	1	0	0	0	0	2	1	1	1	1	0	1	2	0	0	2	1	1	0	1	1	1	1	2	1	0	0	2	1
50	1	2	0	0	0	1	2	1	1	0	0	1	1	1	0	0	2	1	1	1	1	0	2	0	0	0	1	2	1	1	2	2	1	1	0	2	2	0	0	2	2	0	0	2	0	0	0	2	0
51	1	0	0	0	0	1	1	2	0	0	0	0	0	0	0	0	1	0	2	1	2	1	0	0	0	0	2	2	2	2	2	0	0	0	0	2	1	0	0	1	1	1	1	1	0	0	1	1	1
52	1	2	0	0	0	1	2	1	1	0	0	0	0	0	0	0	1	1	1	1	1	0	0	0	0	2	1	2	2	2	0	1	1	0	0	2	1	0	0	0	0	0	0	0	0	1	0	2	0
53	1	0	0	0	0	1	2	2	1	0	1	0	0	0	0	0	1	1	1	0	1	0	0	0	0	0	1	2	1	1	2	1	0	1	0	1	1	0	0	2	2	0	0	0	0	0	1	0	1
54	1	2	0	0	0	1	2	2	1	0	0	0	0	0	0	0	1	1	1	2	1	0	0	0	0	1	1	1	1	1	0	1	0	0	0	1	1	0	0	1	1	0	0	1	0	0	0	2	0
55	1	1	1	1	1	2	2	1	1	0	0	1	1	1	0	0	1	1	1	1	1	1	0	0	1	0	2	2	2	2	2	1	0	1	1	1	1	0	0	1	1	0	2	2	1	1	1	0	2
56	1	1	0	0	0	2	2	2	0	1	1	1	1	1	0	0	1	0	2	0	2	0	0	0	0	1	2	2	2	2	1	1	1	0	0	2	1	0	1	1	1	0	0	1	0	1	1	1	2
57	1	0	0	0	0	1	1	1	1	1	1	0	1	1	0	0	1	1	1	0	1	0	0	0	1	2	1	1	2	2	0	2	2	0	0	2	1	0	0	2	2	0	1	1	1	2	1	1	1
58	1	1	0	0	0	1	2	2	0	0	0	0	0	0	0	0	2	1	2	1	2	1	0	0	0	0	2	2	2	2	0	0	1	2	0	2	0	0	0	1	0	0	0	1	0	0	0	1	1
59	1	1	0	0	0	1	1	2	0	0	2	1	2	1	0	0	0	0	1	1	1	0	0	0	0	1	1	2	2	2	1	1	1	1	1	2	1	0	0	1	1	0	0	2	0	0	0	2	1
60	0	1	0	0	0	1	2	1	1	0	0	1	1	2	0	0	1	0	2	0	2	1	1	1	1	0	1	2	2	2	0	0	1	1	0	2	1	1	0	1	1	0	1	2	2	2	0	0	1
61	1	1	0	0	0	0	0	2	1	0	0	1	0	0	0	0	1	0	2	1	2	0	0	0	1	2	0	1	2	2	0	1	1	0	0	1	2	0	0	2	2	1	1	1	1	0	1	1	1
62	0	2	0	0	0	0	2	1	1	0	1	1	1	0	0	0	0	0	2	0	2	0	0	0	0	1	2	2	2	2	1	1	2	1	0	2	1	0	0	1	1	0	0	2	0	0	1	0	2
63	1	2	0	0	0	0	2	2	0	0	1	0	1	0	0	0	2	1	1	1	2	1	0	0	0	2	1	1	2	2	0	1	0	1	1	1	1	0	0	1	1	0	0	2	0	1	0	2	0
64	1	1	0	0	0	1	2	2	0	0	0	0	0	0	0	0	1	1	1	0	1	0	0	0	0	1	2	2	2	2	1	1	1	0	0	2	2	0	0	1	1	1	2	2	1	1	1	0	2
65	1	2	0	0	0	0	1	2	0	0	1	0	0	0	0	0	1	2	0	2	1	1	0	0	0	0	0	2	1	1	1	1	2	1	0	1	0	0	0	1	1	0	0	2	1	1	0	2	0
66	1	1	0	0	0	2	1	1	1	0	0	1	2	2	0	0	2	0	2	0	2	1	1	0	0	0	1	2	2	2	0	2	1	1	0	2	1	0	0	0	0	0	0	1	1	1	0	1	1
67	0	2	0	0	0	1	2	2	1	0	0	0	0	0	0	0	1	1	1	1	1	0	1	0	1	2	1	1	1	1	0	0	0	0	0	2	2	0	0	2	2	0	0	2	0	1	0	2	1
68	1	2	0	0	0	0	1	1	2	0	0	0	1	0	0	1	1	1	1	1	1	1	0	0	0	0	1	1	1	1	2	0	0	1	1	1	1	1	1	2	0	0	1	2	1	0	0	2	0
69	1	1	0	0	0	2	2	2	0	0	1	1	1	1	0	0	1	0	2	1	2	1	0	0	0	0	2	2	2	2	2	1	0	1	0	1	1	0	0	2	2	0	1	1	1	0	0	2	0
70	0	0	0	0	0	1	2	0	1	0	1	1	1	1	0	0	0	1	0	0	0	0	1	0	0	2	2	2	1	1	1	1	0	1	2	2	2	0	0	1	1	0	0	2	1	1	0	2	0
71	1	0	0	0	0	2	2	1	1	0	0	0	0	0	0	0	0	2	0	1	0	0	0	0	0	2	2	2	2	2	1	1	1	1	1	2	1	0	0	1	1	0	0	2	0	0	0	0	1
72	1	1	0	0	0	2	2	1	0	0	1	0	2	0	0	1	1	2	0	0	1	0	1	1	2	2	0	1	2	2	0	2	1	0	0	1	0	0	0	0	0	0	0	2	0	1	0	2	1
73	0	1	0	0	0	1	1	0	2	0	0	0	0	0	0	0	0	0	2	0	2	0	0	0	0	1	2	2	2	2	1	1	1	0	0	1	0	0	0	0	0	0	0	2	0	0	0	2	0
74	0	2	0	0	0	1	2	1	1	0	0	0	1	0	0	0	1	0	2	1	2	0	0	0	0	1	2	2	2	2	2	0	0	0	0	2	1	0	0	1	0	0	0	2	0	2	1	1	1
75	1	1	0	0	0	1	1	1	1	1	2	0	1	0	0	1	2	1	1	1	2	0	0	0	0	1	2	2	2	2	0	0	0	1	1	2	1	1	1	1	0	1	1	2	1	1	0	1	1
76	1	1	0	0	0	0	2	1	0	0	0	0	0	0	0	0	2	0	2	0	2	1	0	0	0	1	2	2	2	2	1	1	1	0	0	2	1	0	0	1	1	0	1	2	0	1	0	1	0
77	1	0	0	0	0	2	2	1	1	0	1	1	2	2	0	0	2	0	2	0	2	0	2	0	0	0	1	2	1	1	1	2	1	1	0	1	1	0	1	1	1	2	2	2	0	0	0	2	0
78	1	0	0	0	0	1	2	1	1	0	0	0	0	1	0	0	0	1	1	1	1	1	0	0	0	0	1	1	2	2	0	2	2	0	0	1	0	0	0	1	1	0	1	2	1	2	0	1	1
79	1	1	0	0	0	2	1	1	1	1	1	0	0	0	0	0	0	0	1	1	2	0	0	0	0	1	1	0	2	2	0	2	2	0	0	1	1	0	0	2	2	0	1	1	0	0	0	2	1
80	1	2	0	0	0	1	1	2	0	0	1	0	1	0	0	0	2	2	1	0	2	0	0	0	0	1	1	1	2	2	0	2	1	1	0	2	0	0	1	0	0	0	1	2	0	2	0	1	1
81	1	1	1	1	1	1	2	2	1	0	0	1	1	1	0	0	1	2	0	1	1	0	0	0	0	1	2	2	2	2	1	0	0	1	1	2	2	0	0	1	1	0	1	2	1	1	0	2	1
82	1	0	0	0	0	2	2	2	0	0	0	0	0	0	0	0	0	0	2	0	1	0	0	0	0	0	1	2	1	1	1	1	1	1	1	2	1	0	0	1	1	0	1	2	1	1	0	2	0
83	0	1	0	0	0	1	0	2	0	1	2	0	1	0	0	1	1	1	1	1	1	2	1	1	1	1	2	2	2	2	1	1	1	0	0	2	1	1	0	1	1	1	1	1	1	0	0	2	1
84	1	2	0	0	0	0	2	0	2	0	0	2	2	1	1	0	1	1	1	1	1	0	1	0	0	1	2	2	2	2	1	1	1	0	1	2	1	0	0	1	1	0	0	2	0	0	0	2	1
85	1	1	0	0	0	1	1	1	1	0	0	0	0	0	0	0	2	0	2	0	2	1	0	0	0	1	1	1	1	1	2	1	1	0	0	2	2	0	0	2	2	0	0	1	0	0	0	1	0
86	1	2	0	0	0	0	2	0	1	0	2	1	1	1	0	0	1	1	1	0	1	0	1	0	0	0	0	1	1	1	1	2	2	0	0	1	0	1	0	0	0	0	1	1	1	0	0	0	2
87	1	2	1	0	0	1	2	1	1	0	1	0	0	1	0	0	1	1	1	1	2	0	0	0	0	0	2	2	2	2	0	2	2	0	0	2	1	0	0	0	0	0	0	2	1	1	0	2	0
88	0	2	0	0	0	1	1	2	0	0	1	0	0	0	0	0	2	0	2	0	2	0	0	0	0	1	2	2	2	2	1	1	2	0	1	2	0	0	0	0	0	0	0	2	0	0	0	1	1
89	1	1	0	0	0	1	1	2	0	0	1	1	2	1	0	1	2	1	1	0	2	0	2	0	0	0	2	2	2	2	0	1	1	0	0	1	2	0	0	0	0	0	0	2	0	0	0	2	1
90	1	0	0	0	0	1	2	0	1	0	0	0	1	0	0	1	1	1	1	1	1	0	0	0	0	1	1	2	2	1	2	1	1	0	0	2	1	0	0	2	2	0	0	2	0	0	0	0	1
91	0	1	0	0	0	2	2	1	1	0	1	0	0	0	0	0	2	0	2	0	2	0	0	0	1	0	2	2	2	2	0	1	0	1	1	1	1	0	0	0	0	1	1	1	0	0	0	1	1
92	0	2	0	0	0	0	1	1	1	0	1	0	0	0	0	0	2	1	1	1	1	1	0	0	0	0	1	1	2	2	1	1	1	0	0	1	1	1	0	1	1	1	1	1	1	0	0	2	0
93	1	0	0	0	0	1	2	1	0	0	0	0	0	0	0	0	0	1	0	0	0	0	0	0	0	0	1	2	2	1	1	1	0	1	0	2	1	1	1	0	0	2	2	2	0	1	0	2	0
94	1	1	0	0	0	1	0	2	0	1	2	0	0	0	0	0	2	0	1	0	2	0	0	0	1	1	1	1	2	2	0	2	1	1	0	1	1	1	0	1	1	0	1	2	2	0	0	1	1
95	1	0	0	0	0	0	2	2	0	0	1	1	1	1	0	0	0	1	1	1	1	0	0	0	0	1	2	2	2	2	2	1	1	2	0	1	1	0	1	1	1	0	0	1	0	1	0	2	0
96	0	1	0	0	0	1	1	1	2	0	0	0	1	1	0	0	1	1	1	1	2	0	0	0	0	1	2	2	2	2	0	0	0	0	0	2	1	1	0	0	0	0	0	0	0	0	0	2	1
97	1	1	0	0	0	0	2	2	0	0	1	0	1	0	0	0	0	1	1	0	0	1	2	1	1	1	0	1	1	0	2	1	1	0	0	1	1	1	0	0	0	0	1	1	0	0	1	0	2
98	1	2	0	0	0	0	2	1	1	0	1	1	2	0	1	0	2	2	0	1	1	0	0	0	0	0	2	2	2	2	0	2	1	1	0	2	1	0	0	1	1	1	1	1	1	0	1	0	1
99	0	1	0	0	0	2	2	1	0	0	0	0	1	0	0	0	1	0	2	0	2	0	0	0	0	1	2	1	2	2	1	0	0	0	0	1	0	0	0	0	0	0	0	1	0	0	0	2	0
100	0	1	0	0	0	2	2	2	1	0	0	0	1	0	0	1	1	0	2	1	2	1	0	0	0	0	1	1	1	1	2	1	1	1	2	2	1	0	0	2	1	0	1	2	2	2	0	0	0
101	0	1	0	0	0	1	2	2	0	0	0	1	1	1	0	0	2	1	1	0	2	0	0	0	1	0	0	1	1	0	1	1	2	0	0	1	1	0	0	2	1	1	2	2	1	1	0	1	0
102	1	2	0	0	0	0	1	1	1	1	1	0	0	0	0	0	1	1	1	1	2	0	0	0	1	2	2	2	2	2	0	2	2	0	0	2	1	0	0	2	2	0	1	2	1	2	0	2	1
103	1	2	1	0	0	0	1	1	0	1	1	1	1	1	0	0	1	1	1	1	2	1	1	0	0	0	0	1	1	0	2	2	1	0	0	1	1	0	0	1	1	0	1	2	1	1	0	0	2
104	0	0	0	0	0	2	1	2	0	0	1	1	2	1	0	0	1	0	2	0	2	0	0	0	0	1	1	1	2	2	1	1	1	0	0	2	1	0	0	1	1	1	1	1	1	0	0	1	0
105	1	1	1	0	0	2	1	1	1	0	1	0	1	0	0	0	2	0	1	0	1	0	0	0	0	1	1	2	2	2	0	2	2	0	0	2	0	0	0	0	0	0	1	1	1	1	0	2	0
106	1	1	0	0	0	1	1	2	0	0	1	1	2	1	0	0	0	2	0	1	1	0	0	0	1	0	1	2	0	0	2	0	0	2	1	2	1	1	0	1	1	0	0	2	0	1	0	2	0
107	1	2	0	0	0	0	2	0	2	0	0	1	1	1	0	0	2	2	1	1	2	1	0	0	1	0	2	2	2	2	1	2	2	0	0	1	2	0	0	1	1	0	0	2	1	1	0	1	1
108	0	1	0	0	0	0	2	2	0	0	1	1	2	1	0	0	0	0	2	1	2	1	2	1	1	1	2	2	1	1	1	2	1	0	0	2	2	0	0	2	2	0	1	2	1	0	1	1	1
109	1	0	0	0	0	1	2	2	0	0	0	0	0	0	0	0	1	1	1	1	1	0	0	0	0	1	2	2	2	2	2	0	0	0	0	2	2	0	0	1	1	0	1	1	1	1	1	1	1
110	0	2	0	0	0	0	1	2	0	0	1	1	1	0	1	0	0	2	1	0	2	1	0	0	0	1	2	2	2	2	1	0	0	1	0	2	1	1	0	1	1	1	1	1	0	0	1	1	1
111	0	1	0	0	0	0	1	2	0	0	1	0	0	0	0	0	2	0	2	0	2	1	1	1	1	1	0	1	1	1	1	2	1	1	1	2	2	1	0	0	0	0	0	2	0	0	0	0	2
112	1	1	0	0	0	1	1	2	0	0	1	0	1	0	0	0	2	0	2	0	2	0	0	0	1	2	0	1	1	1	1	2	2	0	0	2	2	0	0	1	1	0	1	2	1	1	0	1	1
113	1	1	0	0	0	1	2	1	1	0	0	1	1	1	0	0	0	2	0	1	0	0	0	0	0	1	2	2	2	2	1	2	1	2	0	2	0	0	1	0	0	0	1	2	1	0	0	1	1
114	1	1	0	0	0	0	1	2	0	0	1	0	1	0	0	1	0	2	0	1	0	1	1	1	1	2	2	2	2	2	0	1	1	0	0	1	1	0	0	0	0	1	1	1	1	0	0	1	0
115	0	0	1	0	1	1	1	1	1	1	1	0	0	0	0	0	1	1	1	2	1	1	0	0	0	1	2	2	2	2	1	2	2	0	1	1	1	0	0	0	0	0	1	2	0	1	0	1	1
116	0	0	0	0	0	2	2	2	0	0	0	0	0	0	0	0	1	2	0	1	1	0	0	0	0	1	2	2	2	2	1	1	1	0	0	0	0	0	0	1	0	0	0	1	0	0	0	1	2
117	1	1	0	0	0	2	2	0	2	0	0	0	1	0	0	0	0	1	2	0	2	0	1	0	0	1	1	1	1	1	1	2	2	0	0	0	2	1	1	2	1	0	0	0	1	0	0	2	0
118	1	1	1	0	0	2	1	1	1	0	0	0	0	0	0	0	1	2	0	1	1	0	0	0	1	0	1	1	2	2	0	1	0	1	0	1	2	0	0	2	2	0	1	1	1	0	0	2	1
119	0	2	0	0	0	0	2	1	1	0	1	1	1	1	0	0	1	1	1	0	1	0	0	0	1	0	0	1	2	2	0	0	0	0	0	1	1	0	0	2	2	0	0	2	1	1	0	1	1
120	1	2	0	0	0	0	1	2	0	0	1	1	1	1	0	0	1	2	0	2	1	0	1	1	1	1	1	1	2	2	1	0	0	0	0	1	1	0	0	1	0	0	0	2	0	0	0	2	0
121	1	1	1	1	1	2	2	1	0	0	1	1	2	1	0	0	0	1	1	0	1	1	0	0	0	1	1	1	1	1	0	0	0	0	0	2	1	0	0	2	2	0	0	1	0	0	0	2	0
122	1	2	0	0	0	1	1	2	0	0	1	1	1	0	0	0	0	1	1	1	1	0	0	0	0	2	2	0	1	1	1	1	1	1	0	2	1	0	0	1	1	0	0	1	0	0	0	2	0
123	1	1	1	0	0	2	1	2	0	0	1	1	1	0	1	0	1	1	1	1	1	0	0	0	0	2	2	2	2	2	0	1	1	1	1	2	1	0	0	0	0	0	1	2	0	0	0	1	0
124	1	1	0	0	0	2	1	0	2	0	0	0	2	1	0	1	0	0	2	0	2	1	0	0	0	2	1	1	2	2	1	1	1	1	1	2	1	1	0	1	1	0	0	1	0	0	0	2	0
125	0	0	1	0	1	1	2	2	0	0	0	0	2	1	0	0	2	0	2	0	2	0	0	0	0	1	1	2	2	2	0	1	1	0	0	2	1	1	0	0	0	0	0	2	0	1	0	2	1
126	0	2	0	0	0	1	2	0	2	0	0	1	1	1	0	0	1	2	0	2	1	0	0	0	1	1	1	1	2	2	0	0	1	0	0	2	1	0	0	2	1	0	0	1	0	0	0	1	1
127	0	2	0	0	0	2	1	2	0	0	1	0	0	0	0	0	0	2	0	2	0	0	0	0	1	0	1	1	2	2	0	0	0	1	1	2	0	0	0	1	0	0	0	1	0	0	0	2	0
128	1	2	1	0	0	1	2	0	2	0	0	0	0	0	0	0	1	2	0	1	1	0	1	0	1	1	1	2	2	2	1	0	0	1	0	2	2	0	0	1	1	1	1	1	1	0	1	0	1
129	1	0	0	0	0	2	1	0	2	0	0	0	2	0	0	1	0	2	0	1	0	0	1	0	1	2	2	2	2	2	1	0	1	2	0	2	1	0	1	1	1	0	1	2	0	2	0	2	0
130	1	1	1	1	1	1	1	1	0	1	2	0	0	0	0	0	2	0	2	1	1	0	1	0	1	0	2	2	2	1	1	1	1	1	0	2	2	1	0	1	1	0	2	2	1	1	0	2	1
131	1	2	0	0	0	2	2	2	0	0	0	0	0	0	0	0	0	1	1	1	2	1	0	0	1	0	1	2	2	1	1	1	1	0	0	2	1	1	1	1	0	0	0	0	0	1	0	2	0
132	0	1	0	0	0	1	1	2	0	0	0	0	0	0	0	0	2	1	1	1	1	0	1	0	0	1	1	1	2	2	0	1	1	1	1	2	2	0	0	1	1	0	1	2	1	1	1	0	1
133	1	2	1	0	0	1	2	1	2	0	0	0	0	0	0	0	2	0	2	0	2	0	0	0	0	1	0	1	2	2	1	1	1	1	1	2	1	0	0	1	0	1	1	1	1	0	1	0	1
134	1	1	0	0	0	1	2	2	0	0	0	1	2	2	0	0	1	0	2	1	2	1	0	0	0	0	1	2	1	1	1	1	0	1	1	1	1	0	0	2	1	0	0	2	0	0	0	2	1
135	1	0	0	0	0	2	1	2	0	0	1	0	0	0	0	0	2	0	2	0	2	0	1	0	0	0	1	1	2	2	1	1	0	1	2	2	0	0	0	1	1	0	1	2	1	0	0	1	1
136	1	2	0	0	0	1	2	0	1	0	0	1	1	0	1	0	1	0	2	0	2	2	0	0	0	0	2	2	2	2	2	1	1	0	0	2	2	0	0	1	1	0	0	2	0	1	0	2	0
137	0	2	0	0	0	0	2	1	1	0	1	1	1	2	0	0	2	2	0	1	1	1	0	0	0	1	1	2	2	2	1	2	1	0	0	2	2	0	0	2	2	1	1	2	1	0	0	1	1
138	1	1	0	0	0	2	2	0	1	0	0	0	1	0	0	1	0	0	2	0	2	0	0	0	0	1	1	1	2	2	0	1	1	0	0	2	1	0	0	2	2	0	0	2	0	0	1	0	2
139	0	2	0	0	0	1	1	2	0	0	0	2	2	1	1	0	2	0	2	0	2	0	0	0	1	1	0	1	2	2	0	1	0	0	0	1	0	0	0	1	1	0	0	2	0	1	0	2	0
140	0	1	0	0	0	2	1	1	1	0	0	0	0	0	0	0	1	2	0	1	2	0	0	0	1	2	1	2	1	1	2	1	2	0	0	2	2	0	0	1	1	0	1	2	0	1	0	1	0
141	0	0	0	0	0	2	2	1	1	0	0	1	1	1	0	0	0	2	0	1	0	1	0	0	0	0	2	2	2	2	0	1	1	0	0	2	1	0	0	0	0	1	2	2	1	1	1	1	1
142	1	1	0	0	0	1	2	1	1	0	0	0	0	0	0	0	2	1	1	1	1	0	0	0	0	2	2	2	2	2	1	0	0	0	0	2	1	0	0	1	1	0	0	1	0	1	0	1	1
143	1	0	0	0	0	1	2	1	0	0	1	1	2	1	0	1	1	1	1	1	2	0	0	0	1	0	2	2	2	2	0	1	1	1	1	2	2	0	0	2	2	0	0	2	0	0	0	2	0
144	1	1	0	0	0	2	2	2	0	0	0	1	1	1	0	0	1	1	1	1	1	0	0	0	0	0	1	2	2	1	0	1	1	0	0	2	2	0	0	0	0	0	0	2	0	0	0	2	1
145	0	2	0	0	0	0	2	0	2	0	0	0	0	0	0	0	0	1	1	1	2	0	0	0	0	2	1	2	1	1	1	1	1	1	1	2	1	1	0	1	1	0	1	2	1	0	0	1	1
146	1	1	0	0	0	2	2	2	0	0	0	0	1	0	0	1	0	2	0	2	0	0	1	1	1	0	1	1	2	2	0	1	1	1	1	2	2	0	0	1	1	1	1	1	1	0	0	1	1
147	1	1	0	0	0	1	0	1	1	0	1	1	1	1	0	0	2	0	2	0	2	0	0	0	0	0	1	1	2	2	0	1	1	0	0	2	2	1	1	2	1	0	1	1	1	1	0	2	1
148	1	2	0	0	0	1	2	0	2	0	0	0	1	0	0	1	2	0	2	0	2	1	0	0	0	2	1	1	2	2	1	1	0	0	1	2	1	0	0	1	1	0	0	0	0	0	0	0	2
149	0	2	0	0	0	0	2	1	1	0	0	0	0	0	0	0	1	1	1	1	1	1	1	1	1	1	2	2	2	2	1	1	0	1	1	2	2	0	0	1	1	0	1	1	1	2	0	1	1
150	1	1	0	0	0	1	2	2	0	0	0	1	1	1	0	0	1	1	1	1	2	0	0	0	0	1	2	2	2	1	1	2	2	0	1	2	1	0	0	1	1	1	1	1	1	1	1	1	2
151	0	1	0	0	0	1	2	2	0	0	0	0	0	1	0	0	1	1	1	1	1	1	0	0	0	2	2	2	2	2	0	1	1	1	1	2	0	1	0	1	1	0	0	1	0	0	1	1	1
152	0	0	0	0	0	2	2	1	1	0	0	0	1	0	0	1	2	0	2	1	1	0	2	0	0	1	1	2	2	2	2	2	2	0	1	2	2	0	0	2	2	0	1	2	1	2	0	1	1
153	1	1	0	0	0	2	0	2	0	1	2	0	0	0	0	0	1	1	1	1	1	0	0	0	0	1	1	2	2	2	0	0	0	0	0	2	0	0	0	0	0	1	2	2	0	0	1	1	1
154	1	1	0	0	0	2	1	2	0	0	1	1	1	1	0	0	2	1	2	0	1	1	0	0	0	1	1	1	2	2	0	1	1	2	1	1	2	1	1	2	1	0	0	0	0	0	0	0	2
155	0	1	0	0	0	0	2	0	2	0	0	0	0	0	0	0	1	1	1	2	1	1	1	1	1	1	1	1	2	2	0	1	2	0	0	2	1	0	0	1	1	0	0	1	0	0	0	2	1
156	0	1	0	0	0	1	1	1	1	0	0	0	0	0	0	0	0	2	0	0	1	0	0	0	2	1	1	2	2	2	1	1	2	0	1	2	2	0	0	1	1	0	0	0	2	1	0	1	0
157	0	0	0	0	0	1	2	1	1	0	0	0	1	0	0	0	0	2	0	1	1	1	1	1	1	0	1	1	2	2	0	1	1	2	1	1	0	1	1	0	0	0	1	2	1	1	1	1	1
158	0	2	0	0	0	0	2	0	1	0	0	1	1	0	0	0	1	0	2	1	2	0	0	0	1	2	1	1	2	2	0	2	2	0	0	2	2	0	0	2	2	0	0	1	0	1	0	1	1
159	1	1	1	1	1	2	1	1	1	0	1	1	2	2	0	0	1	2	0	1	2	0	0	0	0	1	1	0	2	2	0	2	2	0	0	1	1	0	1	1	1	1	2	2	1	1	0	1	0
160	0	1	0	0	0	1	2	1	1	0	0	0	0	0	0	1	0	0	2	0	2	0	1	0	0	1	1	1	2	2	1	0	0	2	1	2	1	0	0	0	0	0	0	2	0	0	0	2	0
161	0	1	0	0	0	2	1	2	0	0	1	1	1	1	0	0	0	2	0	2	0	1	0	0	0	0	0	2	2	2	1	1	2	0	0	2	2	0	0	0	0	0	0	1	2	1	0	2	0
162	1	1	0	0	0	1	2	1	1	0	0	1	1	1	0	0	0	1	1	2	1	1	0	0	0	2	1	2	2	2	0	2	2	0	0	0	1	0	0	0	0	1	2	2	0	0	0	0	1
163	1	2	0	0	0	0	2	2	0	0	0	0	0	0	0	0	0	2	0	1	2	0	1	0	0	2	2	2	2	2	0	2	2	0	1	1	0	0	0	0	0	0	0	2	0	1	0	1	0
164	0	0	0	0	0	1	1	1	0	0	1	0	1	0	0	1	0	2	0	1	0	0	0	0	0	1	1	2	2	2	0	0	2	1	0	2	1	0	0	1	0	0	0	1	0	0	1	0	2
165	1	1	0	0	0	1	2	1	0	0	0	0	2	0	1	1	2	1	1	0	2	0	0	0	0	1	1	1	1	2	1	2	1	0	0	1	0	0	0	0	0	0	0	2	0	2	0	0	1
166	1	1	0	0	0	1	0	1	1	1	1	1	1	1	0	0	0	2	0	1	2	0	0	0	0	1	1	2	2	2	2	1	1	0	0	1	1	0	0	1	1	1	1	1	1	0	0	0	1
167	1	1	0	0	0	1	2	2	0	0	0	0	2	1	0	0	0	0	2	1	2	1	1	1	1	1	1	2	1	1	2	1	1	1	1	2	1	1	1	0	0	0	1	1	1	1	0	2	0
168	0	0	0	0	0	1	2	2	0	0	1	1	1	0	1	0	2	0	1	0	1	0	0	0	0	1	2	2	2	2	0	0	0	0	0	2	1	0	0	2	2	0	1	2	0	1	0	1	0
169	1	0	0	0	0	1	2	1	2	0	0	1	2	1	0	0	1	0	2	0	2	1	0	0	0	1	1	1	2	2	0	0	0	0	0	1	1	0	1	1	1	1	1	1	0	0	0	1	1
170	0	0	0	0	0	1	1	2	0	0	1	0	0	0	0	0	0	1	1	0	0	0	0	0	1	1	2	2	2	2	1	0	1	0	0	2	1	1	0	1	1	0	0	1	0	0	0	2	0
171	0	1	0	0	0	2	2	1	1	0	1	0	0	0	0	0	0	0	1	1	1	0	0	0	1	0	2	2	2	2	0	0	1	1	0	2	1	0	0	2	2	0	1	1	0	0	0	2	0
172	0	1	0	0	0	0	1	2	1	0	1	0	0	0	0	0	2	2	1	0	2	1	1	1	1	1	0	1	2	2	0	1	0	1	0	2	1	0	0	2	2	0	0	1	0	1	1	1	2
173	1	1	0	0	0	2	2	2	0	0	0	2	2	2	0	0	1	1	1	1	1	0	0	0	0	0	2	2	2	1	0	0	0	0	0	2	1	0	0	1	1	0	1	2	1	2	0	0	1
174	1	1	0	0	0	1	1	2	0	0	1	0	1	1	0	0	1	1	1	1	2	0	0	0	0	2	1	0	1	2	1	2	2	0	0	2	2	0	0	2	2	0	0	0	0	0	0	1	1
175	1	2	0	0	0	0	2	1	1	0	0	1	1	1	0	0	0	1	0	1	2	0	1	0	0	2	1	2	2	1	1	1	0	0	0	1	2	0	0	1	1	1	1	2	0	0	1	1	1
176	0	1	0	0	0	1	2	1	1	0	0	0	1	1	0	0	0	2	0	1	1	0	0	0	0	2	2	2	2	2	1	2	2	0	1	1	2	0	0	2	2	0	0	1	0	0	0	1	0
177	1	1	0	0	0	1	1	2	1	0	0	0	0	0	0	0	1	0	2	0	1	0	0	0	0	0	1	2	1	1	1	2	1	0	0	1	2	0	0	2	2	2	2	2	0	1	0	1	0
178	0	0	0	0	0	2	2	2	1	0	1	0	1	0	0	1	2	0	1	0	1	0	0	0	0	0	2	2	2	2	2	1	1	1	1	2	1	1	0	0	0	0	0	0	0	0	0	1	1
179	1	2	0	0	0	0	2	0	2	0	0	1	1	0	0	0	1	0	2	0	2	1	2	1	1	0	1	1	1	1	1	1	0	0	1	2	2	0	0	0	0	0	1	1	0	0	0	1	0
180	1	2	0	0	0	0	1	1	1	0	0	1	2	2	0	0	0	2	0	1	1	1	1	0	0	0	2	2	2	2	2	1	1	0	0	1	1	0	0	2	2	1	2	2	1	1	0	0	2
181	1	1	0	0	0	0	2	0	2	0	0	0	0	0	0	0	2	0	1	0	1	1	2	1	1	0	1	2	2	2	0	1	1	0	0	2	1	0	0	1	1	0	1	2	1	0	0	0	2
182	1	2	0	0	0	2	1	2	0	0	0	1	1	1	0	0	2	1	1	1	1	0	0	0	0	2	2	2	2	2	1	1	1	2	0	1	2	0	0	0	0	1	1	2	1	0	0	2	0
183	1	1	0	0	0	1	2	2	1	0	0	0	0	0	0	0	2	1	1	1	1	0	0	0	0	1	1	1	2	2	1	2	2	0	0	1	2	0	0	1	1	0	1	2	0	2	0	2	1
184	0	1	0	0	0	0	1	1	1	0	0	0	1	1	0	0	1	1	1	1	1	1	0	0	0	0	2	2	2	2	0	1	1	1	1	2	2	0	0	2	2	0	0	2	0	1	0	2	1
185	1	0	0	0	0	1	0	2	0	0	1	0	0	0	0	0	2	1	1	0	2	1	1	1	1	1	2	1	2	2	0	1	1	1	1	1	1	0	0	0	0	1	1	1	1	0	0	1	2
186	1	2	0	0	0	1	2	1	2	0	0	1	1	1	0	0	2	2	1	1	2	0	1	1	1	1	2	2	1	2	1	1	2	0	0	2	1	0	1	1	1	0	1	2	1	1	0	1	1
187	0	2	0	0	0	1	1	1	1	0	0	0	0	0	0	0	1	1	1	0	1	1	1	0	0	0	1	1	1	1	0	0	0	1	0	2	1	0	0	2	1	0	0	1	0	0	0	1	1
188	0	1	0	0	0	1	2	0	2	0	0	0	0	0	0	0	2	1	2	1	2	0	0	0	1	2	0	2	1	1	1	2	2	1	0	2	1	0	1	0	0	0	1	2	0	1	0	2	1
189	1	1	0	0	0	2	2	1	1	0	0	1	1	1	0	0	2	1	2	1	2	0	0	0	0	1	0	1	2	2	0	2	2	0	0	2	1	0	0	0	0	0	0	0	1	0	0	1	1
190	0	1	0	0	0	1	2	1	1	0	0	0	0	0	0	0	1	0	1	2	1	0	0	0	0	1	0	1	1	1	1	2	2	0	0	1	1	1	0	1	1	0	0	1	0	0	0	0	2
191	1	2	0	0	0	0	2	2	1	0	1	0	1	0	0	1	1	1	0	2	1	0	0	0	0	1	2	2	2	2	1	0	0	0	0	2	2	0	0	1	1	0	1	1	1	0	0	0	2
192	1	2	0	0	0	0	2	1	1	0	1	1	2	2	0	0	1	2	1	1	1	1	1	1	1	1	2	2	1	1	1	1	1	0	0	2	1	0	0	0	0	0	0	2	0	0	0	1	1
193	1	1	0	0	0	0	0	2	0	0	2	0	0	0	0	0	1	2	0	0	1	0	0	0	0	1	1	1	2	2	0	1	1	0	0	2	1	1	0	1	1	0	0	0	0	0	0	2	0
194	1	1	0	0	0	1	1	2	0	0	1	1	1	1	0	0	1	2	0	1	1	0	0	0	0	0	1	1	2	2	1	1	1	0	0	2	0	0	0	0	0	1	1	2	2	0	0	2	1
195	0	2	0	0	0	0	1	1	1	0	1	0	0	0	0	0	1	1	1	1	1	0	0	0	0	1	2	2	2	2	1	1	1	0	0	1	1	0	0	1	1	0	0	0	1	1	0	2	1
196	1	1	0	0	0	1	2	0	1	0	1	1	1	1	0	0	1	0	1	0	2	0	0	0	0	1	1	0	2	2	0	2	2	0	0	1	1	0	0	2	1	0	1	2	1	2	0	1	1
197	1	1	0	0	0	2	2	2	0	0	0	1	1	0	0	0	1	2	0	1	1	0	0	0	1	0	2	2	2	1	0	0	0	0	0	2	1	0	0	0	0	1	1	1	1	0	0	2	0
198	0	2	1	0	0	2	2	2	1	0	0	0	0	0	0	0	1	0	1	0	1	0	0	0	0	0	1	1	2	2	1	1	0	1	0	2	2	0	0	1	1	0	0	2	0	0	1	1	1
199	1	1	1	0	0	2	2	2	0	0	0	0	2	1	0	0	1	0	2	0	2	0	1	1	1	1	2	2	2	2	0	1	1	0	1	1	2	0	0	1	1	0	0	1	1	1	0	1	2
200	0	2	0	0	0	2	1	1	2	0	0	0	0	0	0	0	0	1	1	0	0	1	0	0	0	2	1	2	1	1	2	2	2	0	0	0	2	0	0	1	1	0	1	2	1	1	0	1	1
201	1	1	1	0	0	2	1	1	1	1	1	0	1	0	0	0	2	1	1	1	1	1	2	1	1	1	1	1	2	2	0	0	0	0	0	2	1	1	0	2	2	1	1	2	0	1	0	1	1
202	1	0	0	0	0	2	2	2	0	0	0	0	1	0	0	1	2	0	2	0	2	1	0	0	0	0	1	2	2	2	1	1	1	1	1	1	2	1	0	1	1	0	2	2	1	1	0	2	0
203	1	2	0	0	0	1	2	0	1	0	1	0	1	1	0	0	1	1	1	0	1	0	0	0	0	0	2	1	2	2	0	2	1	1	0	2	1	1	0	1	1	2	2	2	0	1	0	2	1
204	0	0	0	0	0	2	2	1	1	0	0	0	0	0	0	0	0	0	2	1	2	1	0	0	1	0	2	2	2	2	1	1	1	0	0	1	1	1	0	1	1	0	0	2	0	0	1	0	2
205	0	1	1	0	0	1	1	2	0	0	2	0	1	0	0	1	1	0	2	0	2	0	0	0	0	0	1	1	1	1	0	1	1	0	0	2	1	0	0	1	1	1	1	2	2	0	0	2	0
206	1	1	0	0	0	0	0	2	0	0	2	0	0	0	0	0	2	1	2	1	2	0	1	1	1	1	1	2	2	1	0	2	1	0	0	1	1	1	0	0	0	0	0	2	0	0	0	1	1
207	1	0	0	0	0	2	1	0	2	0	0	1	2	2	0	0	1	1	1	1	1	0	1	0	0	1	1	1	1	1	1	0	0	0	1	2	1	0	1	1	1	0	1	1	1	0	0	2	0
208	1	1	0	0	0	1	2	0	1	0	0	0	2	1	0	0	1	1	1	1	1	0	0	0	0	2	1	1	1	1	2	0	0	0	1	2	1	0	1	1	1	0	0	1	0	1	0	2	1
209	1	0	0	0	0	1	0	2	0	0	2	1	1	1	0	0	1	0	1	2	1	0	0	0	0	1	2	2	2	2	1	1	1	0	0	1	1	2	0	0	0	1	1	2	1	0	0	2	1
210	1	1	0	0	0	2	2	1	0	0	0	0	0	0	0	0	1	1	1	1	1	0	0	0	1	2	1	2	2	2	1	1	1	0	0	1	1	0	0	1	1	0	1	2	1	1	0	2	0
211	1	2	1	0	0	2	2	2	0	1	1	0	0	0	0	0	1	1	0	2	1	0	0	0	0	1	1	1	1	1	1	0	0	0	0	1	2	0	0	2	2	0	0	2	0	0	0	1	1
212	0	1	0	0	0	2	2	1	0	0	1	1	1	0	0	0	1	0	2	0	2	1	0	0	0	0	1	0	2	2	0	1	1	0	0	2	1	0	0	0	0	1	1	2	2	0	0	0	1
213	1	0	0	0	0	2	2	1	1	0	1	1	1	1	0	0	1	0	2	1	2	1	0	0	0	0	1	1	1	2	1	1	0	1	1	1	1	1	0	1	1	0	0	0	0	0	1	1	1
214	1	2	0	0	0	2	2	2	0	0	0	1	2	2	0	0	1	1	0	2	1	1	0	0	0	2	0	1	1	1	1	0	0	0	1	2	1	0	0	0	0	0	0	2	0	0	0	1	1
215	0	1	0	0	0	1	1	1	0	1	1	0	2	1	0	0	1	1	1	0	2	0	0	0	0	2	0	2	1	1	1	1	1	0	0	1	1	0	1	1	1	0	1	2	1	0	0	2	1
216	0	0	1	0	1	1	2	2	0	0	0	0	0	0	0	0	1	1	1	2	1	0	0	0	0	1	1	2	2	2	0	0	0	0	0	1	1	0	0	0	0	0	1	2	1	0	0	1	0
217	0	2	0	0	0	0	2	1	0	0	0	0	1	0	0	0	0	1	1	0	0	0	0	0	0	1	1	2	2	1	1	2	2	0	0	0	2	0	0	2	2	2	2	2	0	0	0	2	1
218	0	2	0	0	0	0	2	1	0	0	0	0	2	1	0	1	0	0	2	0	2	0	0	0	0	2	2	2	2	2	1	2	2	0	0	1	1	0	0	2	2	1	1	2	2	0	1	0	2
219	0	0	0	0	0	2	2	1	1	0	1	0	1	0	0	0	2	0	2	0	2	1	0	0	0	0	1	1	1	1	1	2	2	0	0	1	2	0	0	2	2	0	0	1	0	0	0	0	1
220	0	1	0	0	0	1	2	1	1	0	1	1	0	0	0	0	1	2	0	1	0	0	0	0	0	1	2	2	2	2	0	1	1	0	0	1	2	0	0	1	1	1	1	2	0	0	0	1	1
221	1	1	0	0	0	0	1	2	0	0	1	0	1	0	0	0	0	1	1	0	1	0	0	0	1	1	2	2	2	2	2	2	2	0	1	1	1	1	0	1	1	0	1	1	1	2	0	2	0
222	1	2	1	0	0	1	0	2	0	0	2	0	0	0	0	0	0	0	1	1	1	0	0	0	1	1	1	1	2	2	0	0	1	1	0	2	0	1	1	0	0	0	1	1	1	2	1	0	2
223	1	1	0	0	0	1	1	2	0	0	1	0	2	1	0	0	2	0	2	0	2	1	0	0	0	2	1	1	2	2	0	1	2	0	0	2	1	0	0	0	0	0	0	2	0	1	0	2	0
224	0	0	0	0	0	1	2	2	0	0	0	1	1	1	0	0	2	2	1	1	2	0	1	0	0	1	2	2	2	2	0	1	1	2	0	1	2	0	0	2	2	0	0	2	0	0	1	1	1
225	1	2	0	0	0	0	0	2	1	0	0	0	0	0	0	0	2	0	2	0	2	0	0	0	0	1	2	2	2	2	0	2	2	0	0	2	2	0	0	1	1	0	0	2	0	0	0	2	0
226	0	0	0	0	0	2	2	2	0	0	1	0	1	0	0	1	2	2	0	1	2	0	0	0	0	1	1	2	2	2	2	1	0	0	0	1	2	0	0	2	2	1	1	2	0	2	0	2	0
227	0	1	0	0	0	1	0	2	1	0	0	0	1	0	0	1	0	2	1	0	1	0	0	0	1	0	2	2	2	2	0	1	1	1	0	2	2	0	0	2	2	1	1	1	0	0	1	0	2
228	1	1	0	0	0	2	2	0	2	0	0	0	1	0	0	1	0	1	1	1	1	0	0	0	0	1	2	2	2	2	1	1	0	1	2	2	2	0	0	2	2	0	1	2	1	1	0	1	0
229	1	0	0	0	0	2	2	0	2	0	0	0	1	0	0	1	2	1	1	0	2	0	0	0	0	1	0	1	2	2	0	1	0	0	0	1	1	0	0	0	0	0	0	2	0	0	1	0	1
230	0	0	0	0	0	1	2	1	1	0	1	0	1	0	0	0	1	1	1	1	1	0	1	0	1	0	0	2	1	1	2	0	1	0	0	2	2	0	0	2	2	0	0	0	0	1	0	2	0
231	0	1	0	0	0	1	2	1	1	0	0	0	1	1	0	0	0	0	2	0	1	0	0	0	0	1	1	1	1	1	2	1	1	0	0	2	2	0	0	2	2	0	0	1	0	0	1	1	1
232	1	1	0	0	0	2	2	2	1	0	1	1	2	1	0	0	2	0	2	0	2	0	0	0	0	1	1	2	2	2	2	1	1	0	0	1	1	0	0	2	1	0	0	0	0	0	0	1	1
233	1	0	0	0	0	2	1	2	0	0	0	0	1	0	0	1	1	1	1	0	1	0	0	0	0	0	2	2	2	2	0	0	0	0	1	2	1	0	0	0	0	0	1	1	1	0	1	2	1
234	0	1	0	0	0	1	2	1	1	0	1	0	1	1	0	0	1	0	1	0	2	0	0	0	0	1	1	1	2	2	1	2	2	0	0	1	1	0	0	2	2	0	0	2	0	1	0	2	0
235	1	0	0	0	0	1	1	2	0	0	2	1	2	1	0	1	1	1	1	0	1	0	0	0	0	1	1	1	2	2	0	0	0	1	0	2	2	0	0	1	1	1	1	1	1	1	0	2	1
236	0	1	0	0	0	1	1	1	1	0	1	0	0	0	0	0	1	1	1	2	1	1	1	1	1	0	0	1	1	1	1	0	0	0	0	1	2	0	0	2	2	1	1	2	1	0	0	1	1
237	1	1	0	0	0	1	2	1	1	0	0	0	1	0	0	1	2	1	1	1	1	0	1	0	0	2	1	1	2	2	0	1	1	1	0	1	1	0	0	2	1	0	0	2	1	1	0	2	0
238	1	0	0	0	0	2	2	0	1	0	1	1	1	1	0	0	1	1	1	1	0	1	1	1	1	2	2	2	2	2	1	1	1	0	0	1	0	0	0	1	0	0	1	2	0	2	0	1	1
239	0	0	0	0	0	2	0	2	0	1	2	1	1	1	0	0	2	0	2	0	2	0	0	0	0	2	1	2	1	1	2	1	1	0	0	2	1	0	1	1	1	1	1	1	1	0	0	1	0
240	0	1	0	0	0	1	2	0	1	0	0	0	1	0	0	0	1	1	1	0	2	0	0	0	1	0	1	1	2	1	1	1	2	1	0	2	0	0	0	0	0	0	0	2	0	1	0	1	1
241	1	1	0	0	0	1	1	1	1	0	1	0	0	0	0	0	1	1	1	1	1	0	0	0	0	2	1	2	1	1	2	1	0	1	2	2	2	0	0	1	1	0	2	2	1	1	0	1	0
242	0	2	0	0	0	0	1	2	1	0	1	0	0	0	0	0	1	1	1	2	1	0	0	0	0	1	1	1	2	2	0	1	2	1	0	2	1	1	1	1	0	0	0	1	0	0	1	0	2
243	1	0	0	0	0	1	1	1	1	0	1	0	1	0	0	0	2	1	1	0	2	1	0	0	0	0	1	1	2	2	1	1	0	1	2	2	1	0	0	1	1	1	1	1	1	0	1	0	1
244	0	0	0	0	0	1	1	2	1	0	1	0	1	0	0	0	2	1	1	1	2	0	0	0	0	1	0	1	1	1	1	0	0	0	0	1	1	0	1	1	1	0	2	2	1	1	0	1	1
245	0	2	0	0	0	0	2	2	1	0	1	0	1	0	0	1	1	1	1	1	2	1	1	1	1	1	2	1	2	2	0	0	0	0	0	1	1	0	0	1	1	0	0	1	0	0	0	2	1
246	0	2	0	0	0	1	2	1	0	0	0	1	2	2	0	0	0	1	1	0	0	0	0	0	0	1	2	2	2	2	0	2	2	0	0	1	1	0	0	1	1	0	0	2	0	1	0	1	0
247	0	0	0	0	0	1	2	1	1	0	1	0	0	0	0	0	2	1	2	0	1	0	1	0	0	1	1	2	1	2	2	1	2	0	0	1	2	0	0	1	1	1	1	2	1	1	0	0	2
248	0	2	0	0	0	1	2	1	0	0	0	0	1	1	0	0	2	0	1	0	2	0	0	0	0	1	1	1	2	2	0	1	2	1	0	1	2	0	0	1	1	0	0	2	0	0	0	2	0
249	0	2	0	0	0	0	2	1	1	0	0	0	1	0	0	0	1	1	1	0	2	1	1	1	0	1	2	2	2	2	0	1	0	2	2	2	1	0	0	2	2	0	0	2	0	0	0	1	1
250	1	2	0	0	0	1	2	2	1	0	0	1	2	2	0	0	1	1	2	1	2	0	0	0	0	2	1	2	2	2	2	1	1	0	0	2	1	0	0	2	2	0	0	0	0	0	1	0	2
251	0	1	0	0	0	2	1	1	0	0	2	1	1	1	0	0	1	1	1	0	1	1	1	1	1	1	1	2	2	2	0	2	2	0	0	0	1	0	1	1	1	0	1	2	1	1	0	1	2
252	1	2	0	0	0	0	2	1	0	0	0	0	0	0	0	0	1	1	1	1	2	1	1	1	1	1	0	1	2	2	0	1	1	0	0	2	1	0	0	1	0	0	0	1	0	0	0	0	2
253	0	1	0	0	0	1	2	2	0	0	1	0	0	0	0	0	2	0	1	0	1	0	0	0	0	2	1	1	2	2	1	2	1	1	0	2	1	1	0	2	2	1	1	1	0	0	0	2	0
254	1	1	0	0	0	2	2	1	0	0	1	2	2	1	1	0	2	2	1	0	2	0	1	0	0	1	1	1	2	2	0	0	0	0	0	2	1	0	1	1	1	0	0	2	0	1	1	0	1
255	0	0	0	0	0	1	1	2	0	0	1	0	1	1	0	0	2	0	2	0	2	0	0	0	0	1	1	2	1	1	2	1	1	0	0	1	1	0	0	0	0	1	1	2	0	1	0	2	1
256	1	1	0	0	0	1	1	1	0	1	1	0	0	0	0	0	1	1	1	0	2	1	1	1	1	1	0	1	1	0	2	1	1	2	0	1	1	0	0	2	1	0	0	2	0	0	0	1	1
257	1	1	0	0	0	2	1	1	1	0	1	1	2	2	0	0	1	0	2	1	2	0	0	0	0	2	2	2	2	2	0	1	2	0	0	2	1	1	1	1	0	1	1	2	1	1	0	0	2
258	0	1	0	0	0	2	2	1	1	0	1	0	0	0	0	0	0	0	2	1	2	0	1	1	1	0	2	2	2	2	0	1	1	0	0	2	2	0	0	2	2	0	2	2	1	1	0	1	1
259	0	1	0	0	0	1	1	1	1	0	0	0	0	0	0	0	2	0	2	0	2	0	1	1	1	0	2	2	2	2	0	1	1	1	1	2	1	0	0	1	1	0	1	2	1	0	1	1	1
260	1	2	1	0	0	1	2	2	0	0	0	1	2	1	0	0	1	1	1	1	2	1	0	0	0	1	2	2	2	1	0	1	1	0	0	1	1	0	0	1	1	0	0	2	0	0	0	1	1
261	1	0	0	0	0	1	2	1	1	0	0	0	0	0	0	0	0	1	1	1	1	1	1	1	1	0	2	2	2	1	1	0	0	0	0	2	2	0	0	1	1	0	0	2	0	0	1	1	2
262	1	0	0	0	0	2	1	2	0	0	1	1	1	1	0	0	1	0	1	0	2	1	0	0	0	1	2	2	2	2	0	2	1	2	0	2	2	0	0	2	2	1	1	2	1	0	0	1	1
263	0	2	0	0	0	1	2	2	0	0	0	0	2	2	0	0	1	1	1	1	1	0	1	0	0	1	2	2	2	2	1	1	0	1	0	2	1	0	0	1	1	0	0	2	1	1	0	2	0
264	1	1	0	0	0	1	1	1	1	0	1	1	1	1	0	0	2	2	0	2	0	0	1	0	0	1	2	2	2	2	2	0	0	1	1	2	2	0	0	1	1	1	2	2	1	1	1	1	1
265	1	0	0	0	0	2	2	0	1	0	1	0	1	1	0	0	0	1	1	2	1	1	0	0	0	1	0	2	2	2	1	1	1	0	0	2	2	0	0	1	1	1	1	2	1	1	0	1	2
266	0	1	1	0	0	2	1	1	1	0	1	0	0	0	0	0	0	1	0	1	0	0	0	0	0	1	2	2	2	2	1	1	0	1	0	2	1	0	0	1	1	0	0	2	1	1	0	1	2
267	1	1	0	0	0	1	1	2	1	0	0	2	2	2	0	0	1	2	0	0	0	2	1	1	1	1	2	2	2	2	1	2	2	0	0	2	1	0	0	0	0	0	0	1	0	0	0	1	1
268	0	1	0	0	0	0	2	0	1	0	1	0	1	0	0	0	2	0	2	0	2	0	0	0	0	1	2	2	2	2	0	0	1	1	0	2	2	0	0	2	2	1	1	2	2	0	0	1	1
269	1	0	0	0	0	2	2	2	0	0	0	1	1	1	0	0	1	0	2	1	2	0	0	0	0	2	1	2	2	1	1	1	2	1	0	2	1	0	0	2	2	0	0	1	0	0	0	1	1
270	0	2	0	0	0	1	2	1	1	0	0	0	0	0	0	0	0	0	2	1	2	0	2	0	0	0	2	2	1	1	2	2	2	0	0	2	2	1	1	2	1	0	0	1	0	0	0	1	0
271	1	1	0	0	0	1	1	2	0	0	1	0	1	0	0	1	1	1	1	1	1	1	0	0	0	1	2	2	2	2	1	2	2	0	0	1	2	1	0	1	1	0	0	1	0	0	0	2	0
272	0	1	0	0	0	2	2	2	1	0	0	0	0	0	0	0	0	1	1	1	1	0	1	0	0	1	1	0	2	2	0	1	1	1	1	2	1	0	0	2	2	0	2	2	1	1	0	1	1
273	1	2	0	0	0	1	2	2	1	0	1	0	0	0	0	0	2	2	1	1	2	0	1	0	0	0	2	2	2	2	0	2	1	1	0	2	2	0	0	1	1	0	1	1	1	1	0	2	1
274	0	2	0	0	0	0	1	1	0	0	2	0	1	0	0	0	0	1	1	1	2	0	0	0	0	1	0	1	1	1	1	1	1	1	1	1	2	0	0	1	1	1	1	2	1	0	0	2	1
275	0	0	0	0	0	2	2	2	0	0	0	0	1	0	0	1	1	0	2	1	2	1	1	1	1	1	0	0	1	2	1	2	2	0	0	2	2	0	0	1	1	1	1	2	1	0	0	2	0
276	1	2	1	0	0	1	1	2	0	0	1	0	0	0	0	0	0	1	2	0	2	0	1	0	0	1	1	1	2	2	0	0	0	0	0	1	0	0	0	1	0	0	0	1	0	0	0	1	0
277	0	0	0	0	0	1	2	0	2	0	0	1	2	2	0	0	1	2	0	2	1	0	0	0	0	0	2	2	2	2	0	2	2	0	1	1	2	0	0	1	1	0	1	1	1	2	0	1	1
278	1	2	0	0	0	0	2	2	0	0	0	1	1	1	0	0	2	2	1	1	2	2	1	1	1	1	2	2	1	1	2	1	1	0	0	2	0	0	0	1	1	0	0	2	1	0	1	0	2
279	0	1	0	0	0	2	2	0	2	0	0	2	2	2	0	0	1	0	2	0	2	1	0	0	0	0	1	1	2	2	1	1	1	0	0	1	1	0	0	2	1	0	0	1	0	1	1	1	1
280	1	0	0	0	0	2	2	0	2	0	0	0	0	0	0	0	0	0	2	0	1	0	0	0	1	1	2	2	2	2	1	2	2	0	1	1	2	0	0	2	2	0	0	0	0	0	0	1	2
281	1	1	1	0	0	2	2	1	1	0	1	1	1	1	0	0	0	1	2	1	2	0	0	0	1	1	0	2	1	2	2	1	1	0	0	1	1	1	0	1	1	0	0	1	0	0	0	2	0
282	1	0	1	0	0	2	2	0	2	0	0	0	0	0	0	0	2	1	2	1	2	1	0	0	0	1	1	1	1	1	0	0	0	0	0	1	1	0	0	1	1	0	0	2	0	0	0	1	1
283	0	1	0	0	0	1	2	1	1	0	0	0	1	0	0	0	2	0	1	0	1	0	0	0	1	0	1	1	1	2	1	0	0	0	0	2	1	1	0	1	1	0	0	1	1	1	1	1	1
284	1	1	0	0	0	1	2	2	2	0	0	0	0	0	0	0	2	0	2	1	2	0	0	0	0	1	1	1	2	2	1	1	1	2	2	2	2	0	0	1	1	1	1	2	0	1	0	2	1
285	1	1	0	0	0	2	2	1	0	0	1	0	0	0	0	0	2	1	1	1	2	1	0	0	0	0	2	2	2	2	0	0	0	0	0	2	1	0	0	0	0	1	2	2	1	1	0	1	1
286	1	1	0	0	0	1	2	1	0	0	0	1	2	1	0	0	2	0	2	0	2	1	1	1	1	2	1	2	1	1	1	1	1	1	2	2	1	0	0	0	0	0	0	1	0	1	0	0	2
287	1	1	0	0	0	2	2	0	2	0	0	0	0	0	0	1	1	1	1	0	1	0	0	0	1	0	1	1	2	2	0	0	0	0	0	2	2	0	0	1	1	0	0	1	0	0	0	1	1
288	0	2	0	0	0	1	2	2	0	0	0	2	1	1	0	0	1	1	1	1	2	0	0	0	1	2	1	1	2	2	1	2	2	0	0	1	1	0	0	0	0	0	0	1	0	1	0	1	0
289	1	1	0	0	0	0	1	1	0	1	2	0	0	0	0	0	0	0	2	0	1	1	0	0	0	2	2	2	2	2	1	1	1	0	0	2	1	0	0	0	0	0	0	0	1	0	0	2	1
290	1	2	0	0	0	0	2	1	0	0	0	0	1	1	0	0	1	2	0	1	1	1	1	0	0	0	1	0	2	2	0	2	1	0	0	2	1	0	0	2	2	0	0	1	0	0	0	2	0
291	0	0	0	0	0	2	2	0	1	0	1	1	2	2	0	0	1	1	1	0	2	1	0	0	0	0	2	2	2	1	0	2	2	0	0	2	1	0	0	1	1	0	0	1	1	0	1	1	1
292	1	1	0	0	0	1	1	2	0	0	2	0	1	0	0	1	1	1	1	1	2	0	0	0	0	1	1	2	2	1	1	1	1	1	1	1	1	0	0	0	0	0	0	0	1	1	0	1	0
293	0	1	0	0	0	1	2	1	1	0	0	0	0	0	0	0	1	1	1	0	2	0	1	0	1	0	2	2	2	2	2	2	2	0	0	1	1	0	0	1	1	0	0	0	0	0	0	2	0
294	0	2	0	0	0	0	2	2	0	1	1	1	2	1	0	0	2	0	2	1	1	1	0	0	0	2	0	2	1	2	2	1	1	1	2	2	1	0	0	1	1	1	1	2	1	1	0	1	0
295	1	0	0	0	0	2	2	0	2	0	0	1	1	1	0	0	0	0	2	0	2	0	0	0	0	1	1	1	2	2	1	1	1	0	1	2	1	1	0	0	0	0	0	1	0	0	0	1	1
296	0	2	0	0	0	0	1	2	0	0	1	1	2	1	0	1	0	1	1	0	1	0	1	0	0	1	2	2	2	2	0	0	1	1	0	2	1	0	1	0	0	0	0	0	0	0	0	0	2
297	1	0	0	0	0	2	2	0	2	0	0	0	0	0	0	0	2	0	2	0	2	1	0	0	0	0	1	2	2	2	0	1	1	1	0	2	0	0	0	0	0	0	1	1	1	1	0	2	0
298	0	1	0	0	0	2	1	2	0	0	2	0	0	0	0	0	1	0	2	1	2	0	0	0	0	2	2	2	2	2	0	1	1	0	1	1	1	0	1	0	0	0	0	0	1	1	0	1	0
299	0	2	0	0	0	1	2	2	1	0	0	0	1	0	0	0	2	0	1	0	1	0	0	0	1	0	1	1	2	2	0	1	1	0	0	1	1	1	0	1	1	0	0	2	1	1	0	2	1
300	1	2	0	0	0	1	2	2	0	0	0	1	1	1	0	0	2	2	0	2	0	0	0	0	0	1	2	2	2	2	1	2	1	1	2	2	1	0	0	1	1	1	1	1	1	0	0	1	0
301	0	1	0	0	0	1	1	1	1	0	1	0	1	1	0	0	1	1	1	0	1	0	0	0	0	1	2	2	2	2	1	1	1	0	0	2	1	0	1	1	1	0	0	2	0	0	0	2	0
302	1	1	0	0	0	2	2	2	0	0	0	0	0	0	0	0	2	0	2	1	2	1	1	0	0	1	0	1	2	2	1	2	1	1	0	1	1	0	1	1	1	1	1	2	0	2	0	1	2
303	1	1	0	0	0	0	2	1	0	0	0	0	0	0	0	0	0	1	0	1	2	0	0	0	1	2	1	2	2	2	0	2	1	1	0	2	2	0	0	1	1	0	1	1	1	0	0	2	0
304	1	1	0	0	0	1	1	1	1	0	0	1	1	1	0	0	1	1	2	0	2	1	0	0	0	1	1	1	2	2	0	1	0	2	1	1	1	0	0	0	0	0	0	1	0	1	0	2	0
305	1	1	0	0	0	1	2	2	1	0	0	1	1	1	0	0	1	0	2	1	2	1	1	1	1	1	2	2	2	2	0	0	2	1	0	2	2	0	0	1	1	0	0	2	1	1	0	2	0
306	0	0	0	0	0	2	1	1	1	0	0	0	1	1	0	0	2	0	2	0	2	0	2	0	0	0	1	2	1	1	1	1	1	0	1	1	1	0	0	2	1	0	1	1	1	0	0	2	1
307	1	0	0	0	0	2	2	1	1	1	0	0	2	1	0	1	1	0	2	0	2	0	0	0	1	1	1	2	2	2	0	1	1	0	0	2	2	1	0	1	1	0	1	2	1	0	0	2	0
308	0	1	0	0	0	1	2	1	1	0	1	0	2	1	0	0	0	1	1	0	1	0	0	0	2	1	2	2	2	2	2	0	0	0	0	2	2	0	0	1	1	1	1	1	0	0	1	0	2
309	1	0	0	0	0	1	2	2	1	0	1	0	1	1	0	0	1	1	1	0	2	2	1	1	1	1	1	2	1	1	2	0	1	0	0	2	2	0	0	1	1	0	1	2	0	0	0	0	1
310	1	0	0	0	0	1	2	1	1	0	1	0	1	0	0	1	0	1	2	1	2	0	0	0	0	1	1	2	2	1	1	1	2	1	0	1	2	0	0	1	1	0	1	2	0	2	1	0	1
311	1	2	0	0	0	2	2	1	1	0	1	0	0	0	0	0	2	0	2	0	2	1	0	0	0	0	1	2	1	1	2	2	1	0	0	1	1	0	0	2	2	0	0	1	0	0	0	1	1
312	1	0	0	0	0	2	2	1	2	0	0	0	1	0	0	1	2	0	2	0	2	1	1	1	1	1	2	2	2	2	0	1	1	0	0	2	2	0	0	2	2	0	0	1	0	1	1	0	2
313	0	0	1	0	1	1	1	1	1	1	1	2	2	2	0	0	1	0	2	0	2	0	0	0	0	1	2	2	2	1	1	0	0	0	0	1	2	0	0	1	1	0	0	2	0	1	0	1	0
314	1	0	0	0	0	2	2	0	2	0	0	1	1	1	0	0	1	2	0	1	1	0	0	0	1	2	2	2	2	2	0	1	1	0	0	2	2	0	0	2	2	0	0	2	0	0	0	2	1
315	1	2	0	0	0	2	2	0	1	0	1	0	0	0	0	0	2	1	1	0	2	0	0	0	1	0	1	1	2	2	0	2	2	0	1	1	1	1	0	0	0	0	1	1	1	0	0	1	1
316	1	2	0	0	0	1	1	2	0	0	1	1	1	1	0	0	2	0	1	0	2	0	0	0	0	2	1	1	2	2	1	1	1	0	0	1	1	1	1	2	1	0	0	0	2	0	0	2	0
317	1	1	0	0	0	2	2	0	2	0	0	1	2	2	0	0	1	0	1	1	1	0	0	0	0	2	1	2	1	1	2	1	1	0	0	2	2	1	1	2	1	0	0	1	0	0	0	1	1
318	1	0	0	0	0	2	2	2	0	0	0	0	1	0	0	1	1	0	2	0	2	0	1	1	1	1	1	1	2	2	0	1	1	0	0	1	1	0	0	0	0	2	2	2	0	0	0	0	2
319	1	2	0	0	0	0	1	2	0	0	0	0	2	0	0	1	1	1	1	1	1	0	2	0	0	1	0	1	2	2	0	1	1	0	0	2	1	0	0	2	1	0	0	1	0	0	0	1	1
320	0	1	0	0	0	0	2	2	0	0	0	0	0	0	0	1	1	1	0	1	0	0	0	0	0	2	2	2	2	2	1	1	1	0	0	1	0	1	0	1	1	0	0	1	0	0	1	2	1
321	1	0	0	0	0	1	2	2	0	0	0	0	0	0	0	0	1	2	0	1	0	0	1	0	0	0	0	2	2	2	1	1	2	1	0	1	1	0	1	0	0	0	1	1	1	0	0	1	1
322	1	2	0	0	0	0	1	2	0	0	2	0	1	1	0	0	1	0	2	0	2	0	0	0	0	1	2	2	2	2	0	0	1	1	0	2	2	1	0	1	1	0	1	1	1	0	0	1	1
323	1	1	1	0	1	1	2	0	1	0	1	0	0	0	0	0	1	1	1	1	1	0	0	0	0	1	2	0	1	1	1	0	0	1	1	2	2	0	0	0	0	0	0	0	0	0	0	2	0
324	1	1	1	0	0	2	1	1	1	0	0	0	0	0	0	0	0	2	0	1	0	0	0	0	1	0	1	2	1	1	1	0	0	0	1	2	2	0	1	1	1	0	1	2	0	0	0	1	1
325	0	1	0	0	0	1	2	1	1	0	0	1	0	0	0	0	0	0	2	0	2	0	1	0	1	0	1	1	2	2	0	2	1	1	1	2	2	0	0	2	2	0	0	2	1	1	0	2	0
326	0	1	0	0	0	1	1	2	0	0	1	0	0	0	0	0	2	1	1	0	2	1	0	0	0	0	2	2	2	2	1	0	0	0	0	2	1	1	0	1	1	0	0	2	0	0	1	0	2
327	1	1	0	0	0	0	2	1	1	0	0	0	0	0	0	0	1	1	1	1	2	0	0	0	0	0	2	2	2	2	0	2	1	1	2	2	1	0	1	1	1	1	1	2	0	0	0	1	1
328	1	1	0	0	0	1	2	0	1	0	0	0	0	0	0	0	1	1	1	1	2	0	0	0	0	1	1	1	2	1	1	0	0	1	1	2	2	0	0	2	2	1	1	2	0	0	0	0	1
329	1	0	0	0	0	2	1	1	0	0	1	0	0	0	0	0	2	1	2	1	2	0	0	0	0	1	2	2	2	2	0	1	1	1	0	2	0	0	0	0	0	0	0	2	0	1	0	0	2
330	1	2	0	0	0	0	2	2	0	0	0	0	0	0	0	0	2	0	2	0	2	0	2	0	0	1	2	2	2	2	0	2	1	1	0	1	1	0	0	1	1	1	1	1	0	0	0	0	2
331	1	2	0	0	0	1	2	2	1	0	1	1	1	1	0	0	2	2	0	2	1	0	1	0	0	1	1	1	2	2	0	0	0	2	1	2	2	0	0	2	2	1	1	2	0	2	0	2	0
332	1	0	0	0	0	2	1	1	1	0	1	0	0	0	0	1	0	2	0	1	2	0	0	0	0	1	2	2	2	2	0	0	0	0	0	1	1	0	0	1	1	0	0	1	0	0	1	0	2
333	0	0	0	0	0	1	1	2	0	0	2	0	1	1	0	0	1	2	1	0	1	0	0	0	1	2	0	1	2	2	0	1	1	0	0	2	1	0	0	0	0	0	1	2	0	0	0	2	0
334	1	2	0	0	0	1	2	2	1	0	0	0	0	0	0	0	1	0	2	0	1	0	0	0	0	0	2	1	2	2	1	2	1	0	0	2	1	0	0	1	1	1	1	2	0	0	0	0	2
335	0	0	0	0	0	2	2	1	1	0	0	1	1	1	0	0	1	0	2	0	2	0	0	0	0	1	2	2	2	2	0	0	0	1	2	2	1	1	0	1	1	1	1	2	0	1	0	0	2
336	0	2	0	0	0	1	2	2	0	0	1	0	1	0	0	0	1	2	0	1	2	0	2	0	0	1	1	1	2	2	1	1	2	0	0	2	1	0	0	1	0	0	0	1	0	0	0	1	1
337	0	1	0	0	0	1	2	0	2	0	0	1	1	1	0	0	2	1	1	1	2	0	0	0	1	0	1	1	2	2	0	0	1	2	0	2	2	0	0	2	2	0	0	1	1	0	0	2	1
338	1	1	0	0	0	0	2	1	1	0	0	0	1	0	0	0	1	0	2	1	2	0	0	0	0	2	2	2	2	2	1	1	1	0	0	1	2	0	0	0	0	0	1	2	2	0	0	2	0
339	0	1	0	0	0	1	1	1	1	0	1	0	0	0	0	0	2	1	1	0	2	0	0	0	2	1	2	2	2	2	0	0	2	1	0	2	2	0	0	1	1	1	1	1	1	0	0	2	1
340	1	0	0	0	0	1	1	1	1	0	0	1	2	2	0	0	1	1	1	1	2	0	0	0	0	0	2	2	2	2	1	2	2	0	0	0	1	0	0	1	1	1	1	1	1	0	0	2	0
341	0	1	0	0	0	1	1	1	1	0	1	0	0	0	0	0	1	1	1	1	0	0	1	0	0	2	1	1	2	2	1	1	1	0	0	2	0	0	0	0	0	0	0	1	0	0	1	1	1
342	0	1	0	0	0	2	2	2	1	0	1	0	0	0	0	0	1	1	1	1	1	0	0	0	0	1	2	2	2	2	1	1	1	0	0	2	2	0	0	0	0	0	0	0	0	0	0	1	1
343	0	2	0	0	0	0	2	1	1	0	0	0	1	0	0	0	1	2	0	0	1	0	1	0	1	0	1	2	1	1	2	2	1	1	1	2	1	1	0	1	1	0	0	2	1	1	0	2	1
344	1	1	0	0	0	1	2	1	1	0	0	1	2	2	0	0	0	0	2	0	2	0	0	0	0	0	2	2	2	2	0	1	0	1	0	2	1	0	0	0	0	1	1	1	0	0	0	1	1
345	1	2	0	0	0	0	1	2	0	0	1	0	1	1	0	0	0	0	1	1	2	1	0	0	0	1	1	1	1	1	2	1	2	0	0	2	1	0	0	1	1	0	0	1	0	1	1	2	1
346	1	1	0	0	0	1	2	1	1	0	1	0	0	0	0	0	1	1	1	1	2	1	0	0	0	0	1	1	2	2	0	1	0	1	2	2	2	0	0	2	2	2	2	2	1	0	0	2	0
347	1	2	0	0	0	1	0	2	0	0	2	0	1	0	0	1	1	1	1	0	2	0	0	0	0	1	1	1	2	2	0	1	1	2	0	1	1	0	1	1	1	0	0	2	0	0	0	2	0
348	1	0	1	0	1	1	2	2	0	0	0	0	2	0	0	1	2	0	2	1	1	0	0	0	0	1	1	1	2	2	0	1	1	0	0	1	1	0	0	1	1	1	1	1	0	0	0	2	0
349	1	0	0	0	0	1	2	2	0	0	1	1	0	0	0	0	0	2	0	1	0	1	0	0	1	1	2	2	2	2	1	0	0	0	1	2	1	0	1	1	1	0	1	2	1	0	0	1	1
350	1	0	0	0	0	1	2	0	2	0	0	0	1	1	0	0	2	0	2	0	2	0	0	0	0	1	2	2	2	2	1	0	0	0	0	1	0	1	0	0	0	0	1	1	0	1	0	2	2
351	0	0	0	0	0	1	2	2	0	0	0	0	0	0	0	0	2	1	1	0	2	0	0	0	0	1	1	0	2	2	0	1	1	0	0	2	1	0	1	1	1	0	0	2	0	1	0	2	2
352	1	1	0	0	0	1	2	2	0	0	0	0	1	0	0	0	1	0	1	0	2	0	0	0	0	2	1	1	2	2	0	2	2	0	1	2	2	0	0	2	2	0	0	2	0	0	0	1	0
353	1	0	0	0	0	2	2	2	1	0	0	1	1	1	0	0	2	0	2	0	2	0	2	0	0	0	0	2	1	1	1	1	1	1	1	2	0	1	0	1	1	0	0	0	0	0	0	2	0
354	0	1	0	0	0	1	2	0	2	0	0	1	1	1	0	0	1	0	2	0	2	0	0	0	0	0	1	1	2	2	1	1	1	0	0	1	2	0	0	1	1	0	0	0	0	1	0	2	0
355	1	0	0	0	0	1	2	0	2	0	0	0	0	0	0	0	1	1	1	2	1	1	1	1	1	0	2	2	2	2	1	0	0	0	0	1	2	0	0	2	2	1	1	2	1	0	0	1	2
356	1	1	0	0	0	1	2	1	2	0	0	0	0	0	0	0	2	0	1	0	1	0	1	1	1	0	2	2	2	2	1	2	1	1	2	2	2	0	0	1	1	1	1	2	0	1	0	2	0
357	1	2	0	0	0	2	2	2	0	0	1	1	2	2	0	0	1	1	0	2	1	0	0	0	0	2	2	2	2	2	1	1	1	0	0	2	1	0	0	2	1	0	0	2	0	1	0	2	0
358	1	1	0	0	0	0	2	0	1	0	1	0	0	0	0	0	0	0	1	0	2	1	0	0	0	1	2	2	2	2	2	2	2	0	0	0	1	0	0	2	1	1	1	1	1	0	0	1	1
359	1	2	0	0	0	1	0	2	0	1	2	0	0	0	0	0	1	1	1	1	2	1	0	0	0	0	1	2	2	2	1	1	0	0	1	2	1	0	0	0	0	1	1	2	0	2	0	2	1
360	1	1	0	0	0	0	1	1	1	0	1	1	2	1	0	0	1	1	1	0	1	1	0	0	0	2	2	2	2	2	1	1	1	1	0	1	2	0	0	0	0	0	0	1	0	0	0	1	1
361	1	0	0	0	0	1	2	2	0	0	0	0	1	1	0	0	0	2	0	1	0	1	1	0	0	0	2	2	2	2	1	1	1	0	0	2	1	0	1	1	1	0	0	2	0	1	0	2	0
362	1	1	0	0	0	2	2	1	1	0	0	0	0	0	0	0	2	1	1	1	1	0	2	0	0	1	1	2	2	2	1	1	1	2	0	1	1	0	0	1	0	1	1	2	1	1	0	2	0
363	1	2	0	0	0	2	2	0	1	0	1	1	1	1	0	0	2	0	1	0	1	1	0	0	1	0	1	2	1	1	1	1	1	1	0	2	2	0	0	0	0	0	1	2	0	0	0	1	1
364	0	1	0	0	0	1	2	1	1	0	1	0	0	0	0	0	1	0	2	0	2	0	0	0	0	1	2	2	2	2	0	0	0	0	0	1	1	0	0	0	0	0	1	2	1	1	0	1	1
365	1	1	0	0	0	2	2	2	0	0	1	1	1	1	0	0	0	1	1	1	1	0	2	0	0	0	2	2	2	2	1	1	1	0	0	1	1	0	0	2	2	0	1	2	1	0	0	2	0
366	1	0	0	0	0	2	2	1	1	0	0	0	0	0	0	0	2	1	2	1	2	0	0	0	0	2	1	2	2	2	0	2	2	0	0	1	2	0	0	2	2	2	2	2	0	0	0	0	2
367	0	2	0	0	0	0	2	1	1	0	0	0	1	0	0	1	2	0	2	1	2	0	1	0	0	1	1	1	2	1	1	0	0	1	1	1	1	0	0	2	1	0	0	1	0	1	0	1	0
368	0	1	0	0	0	2	2	1	1	0	0	0	0	0	0	0	0	0	2	1	2	0	0	0	0	1	0	2	2	2	1	0	1	1	0	2	2	0	1	1	1	0	0	0	0	0	0	2	1
369	1	1	1	1	1	2	2	1	1	0	0	1	1	0	0	0	1	0	1	0	2	0	0	0	0	1	1	1	2	2	1	1	1	1	1	2	1	1	0	1	1	0	0	0	1	1	0	2	0
370	0	2	0	0	0	0	1	2	0	0	1	0	0	0	0	0	0	1	1	1	2	1	1	0	1	0	1	2	0	0	2	2	2	0	0	2	2	0	0	1	1	0	0	0	2	0	1	1	1
371	1	2	0	0	0	0	1	1	1	0	1	1	1	1	0	0	2	0	1	0	2	0	0	0	0	1	2	2	2	2	2	2	1	0	0	1	0	1	0	0	0	1	1	2	1	0	0	2	0
372	0	1	0	0	0	1	2	2	0	0	0	1	1	0	1	0	2	2	0	1	2	1	0	0	0	0	1	1	2	2	0	2	2	0	1	1	1	1	0	1	1	0	0	1	1	1	0	0	2
373	0	1	0	0	0	1	1	0	2	0	0	0	0	0	0	0	2	0	2	0	2	0	0	0	0	1	1	2	0	0	2	1	2	0	0	2	1	0	0	1	1	0	0	2	0	0	1	0	2
374	1	2	1	0	0	2	2	1	2	0	0	0	0	1	0	0	1	1	1	0	1	1	2	1	1	0	2	2	2	2	1	0	0	0	0	2	1	1	0	1	1	0	1	2	0	2	0	2	1
375	1	0	0	0	0	2	2	2	0	0	0	1	1	1	0	0	1	0	2	0	2	0	0	0	0	1	2	2	2	2	1	0	0	0	0	2	2	0	0	1	1	1	1	2	1	1	0	2	0
376	1	1	0	0	0	1	2	1	1	0	0	0	2	0	0	1	1	0	1	1	2	0	0	0	1	1	1	1	2	1	1	1	2	0	1	2	1	0	0	1	1	0	0	1	0	1	0	2	0
377	0	1	0	0	0	1	2	2	0	0	0	0	0	0	0	0	1	1	1	1	1	1	1	0	1	1	0	1	2	2	0	1	1	1	1	1	2	0	0	2	2	0	0	2	0	0	0	2	1
378	1	1	0	0	0	2	1	1	0	0	1	0	1	0	0	1	0	2	1	0	2	0	0	0	0	0	1	1	2	2	1	0	1	1	0	2	2	0	0	1	1	0	0	2	1	1	0	0	2
379	1	1	0	0	0	2	2	2	0	0	0	1	1	1	0	0	1	1	1	0	1	0	1	1	1	1	2	2	2	2	1	2	2	0	0	0	1	0	0	2	2	0	0	1	0	1	0	2	1
380	1	0	1	0	1	1	2	2	1	0	0	0	0	0	0	0	0	1	1	1	2	0	1	0	0	2	2	2	2	2	0	0	2	1	0	2	0	1	0	0	0	0	1	1	1	0	0	1	1
381	0	1	0	0	0	1	2	2	0	0	0	1	1	1	0	0	1	1	1	1	1	0	0	0	0	0	1	1	2	2	0	2	2	0	0	1	1	0	0	2	2	0	0	1	0	0	0	2	0
382	0	0	0	0	0	1	1	1	1	0	0	1	1	1	0	0	1	1	1	1	2	0	0	0	0	1	0	1	1	1	1	1	1	0	0	1	1	1	1	1	0	0	0	1	0	0	0	1	1
383	1	2	0	0	0	0	2	2	1	0	0	0	0	0	0	0	0	0	2	0	2	0	1	0	1	1	1	2	2	2	2	0	0	0	0	2	2	0	0	1	1	0	1	2	1	2	0	0	1
384	0	2	1	1	1	1	1	1	1	0	0	1	2	1	0	0	2	0	2	0	2	0	1	0	0	1	1	1	2	2	1	1	1	0	0	2	2	0	0	2	2	0	0	1	0	0	0	2	0
385	1	2	0	0	0	0	1	1	1	0	1	0	0	0	0	0	1	0	2	1	2	1	0	0	0	1	1	1	2	2	0	0	0	1	1	2	0	0	0	1	1	0	1	1	1	1	0	0	2
386	0	1	0	0	0	2	2	1	2	0	0	0	1	0	1	0	1	0	1	1	2	0	1	0	0	0	1	2	2	2	0	2	1	1	1	2	1	0	0	0	0	1	1	2	1	0	0	1	1
387	0	0	0	0	0	2	1	1	0	0	0	1	2	2	0	0	0	0	2	0	2	0	0	0	0	1	0	1	2	2	0	2	2	1	0	2	1	1	1	2	0	0	0	1	0	0	1	1	1
388	1	2	0	0	0	1	2	2	0	0	0	1	2	2	0	0	0	0	2	1	2	1	0	0	0	0	1	1	2	2	1	2	2	0	0	1	1	1	0	1	1	0	1	2	1	1	0	0	2
389	0	2	0	0	0	0	2	1	1	0	0	0	1	0	0	1	0	1	1	0	1	1	1	1	0	0	1	2	2	1	0	2	1	1	0	2	2	0	0	2	2	1	1	1	0	1	0	1	1
390	0	0	0	0	0	1	1	1	1	0	1	0	0	0	0	0	1	1	1	1	2	1	0	0	0	0	2	2	2	2	1	1	1	0	1	1	1	0	0	0	0	0	0	1	0	1	0	1	1
391	1	1	0	0	0	0	1	1	1	0	0	0	0	0	0	0	0	1	1	0	1	1	0	0	1	1	2	2	2	1	0	0	0	1	2	2	1	1	0	0	0	0	1	2	1	1	0	2	0
392	0	2	0	0	0	0	2	2	0	0	1	0	2	1	0	1	1	0	2	0	2	0	1	0	0	2	2	2	2	2	1	0	0	0	0	2	1	0	1	1	1	0	1	2	1	0	0	0	2
393	0	1	0	0	0	1	1	1	0	0	0	1	1	1	0	0	1	0	2	0	2	0	0	0	1	0	1	2	1	1	1	2	1	0	1	2	1	0	0	1	1	0	0	1	0	0	0	0	1
394	0	1	0	0	0	1	2	0	2	0	0	0	1	0	0	0	2	0	2	0	2	0	0	0	0	2	1	1	2	2	1	2	1	0	0	2	2	1	0	1	1	1	1	2	1	0	0	1	1
395	1	1	1	1	1	2	1	2	0	0	1	0	1	0	0	0	1	1	1	0	1	1	0	0	0	2	1	1	1	1	1	1	1	1	1	1	1	1	0	1	1	2	2	2	0	0	1	1	1
396	1	0	0	0	0	1	2	1	1	0	1	0	0	0	0	0	1	0	2	1	2	1	0	0	0	2	2	2	2	2	0	0	0	1	1	2	1	0	0	1	1	0	1	1	0	0	0	2	0
397	1	0	0	0	0	0	2	0	2	0	0	0	1	1	0	0	2	0	2	0	2	0	0	0	0	0	1	1	1	1	1	0	0	0	0	1	1	0	0	1	1	0	0	2	0	0	0	2	0
398	0	2	0	0	0	0	2	2	0	0	1	0	0	0	0	0	1	2	0	0	1	0	0	0	0	0	1	2	2	2	0	1	1	0	0	2	1	1	0	1	1	0	0	1	1	1	1	1	1
399	0	1	0	0	0	2	2	2	0	0	0	0	0	0	0	0	1	0	2	0	2	0	0	0	0	2	1	2	1	1	2	1	0	1	1	2	1	0	1	1	1	0	1	2	0	0	0	1	1
400	1	2	0	0	0	1	2	1	1	0	1	0	1	1	0	0	2	1	2	0	1	1	0	0	0	1	2	2	2	2	2	0	0	1	1	2	2	1	1	2	1	0	1	1	1	1	0	2	0
401	1	0	0	0	0	2	2	0	2	0	0	0	2	0	0	1	1	2	0	1	1	1	1	0	0	0	2	2	2	1	0	2	1	1	0	1	2	1	1	2	1	0	1	2	1	1	0	2	0
402	0	1	0	0	0	1	2	1	1	0	0	0	1	0	0	0	1	2	0	1	1	0	0	0	0	2	1	1	1	1	0	1	0	2	1	1	2	0	0	1	1	0	0	0	0	0	0	0	2
403	0	2	0	0	0	0	2	1	2	0	0	0	0	0	0	0	0	0	1	0	2	0	1	0	0	0	1	1	2	2	0	2	1	1	0	1	1	0	0	0	0	0	1	2	1	0	0	2	0
404	1	1	0	0	0	2	1	1	1	0	1	0	0	0	0	0	0	2	0	1	1	1	1	1	1	1	1	2	2	2	0	2	2	0	0	1	2	0	0	1	1	0	0	1	0	1	0	2	0
405	0	1	0	0	0	1	1	2	0	0	1	1	2	1	1	0	0	0	2	1	2	0	0	0	0	1	1	1	1	1	0	1	1	2	0	1	2	0	0	1	1	1	1	2	0	0	0	2	1
406	0	0	0	0	0	2	0	2	1	0	0	0	0	0	0	0	1	0	2	0	2	0	0	0	0	1	2	2	1	1	2	1	1	0	0	2	1	0	0	1	1	0	1	2	1	1	1	0	2
407	1	2	1	0	0	1	2	1	2	0	0	0	0	0	0	0	1	1	1	1	1	0	0	0	0	0	1	2	2	2	0	2	1	0	0	2	2	0	0	2	2	0	1	2	1	2	0	2	0
408	1	0	0	0	0	2	1	1	1	0	0	0	0	0	0	0	1	1	1	1	1	0	1	0	0	2	2	2	2	2	2	1	1	0	0	1	1	0	0	1	1	0	0	0	0	1	0	1	0
409	1	1	0	0	0	2	2	0	2	0	0	1	1	1	0	0	1	0	1	1	1	0	0	0	0	1	2	2	2	1	0	0	0	0	1	2	1	1	0	1	1	1	1	1	1	0	1	0	2
410	0	0	0	0	0	1	2	1	1	0	0	1	2	1	0	0	1	1	1	1	2	1	0	0	0	1	1	1	2	2	0	1	1	1	1	1	0	1	0	0	0	1	1	2	1	0	0	1	1
411	1	1	0	0	0	1	1	1	1	1	1	0	0	0	0	0	0	2	0	1	0	0	0	0	0	1	1	1	2	2	0	1	1	0	0	2	0	0	1	1	0	1	1	1	0	1	1	0	2
412	1	2	0	0	0	0	2	1	1	0	0	1	1	0	1	0	1	0	1	2	1	1	0	0	0	0	2	2	2	1	0	2	2	1	1	2	1	0	0	0	0	0	0	1	0	0	0	2	0
413	1	0	0	0	0	1	2	2	0	0	0	0	1	0	0	0	1	0	1	0	1	0	0	0	0	2	1	2	2	2	0	1	1	0	0	2	1	0	0	1	1	0	0	2	0	0	1	1	1
414	1	2	0	0	0	0	1	1	1	1	1	1	1	1	0	0	1	1	1	1	2	1	0	0	0	1	2	1	2	2	0	2	1	1	0	1	1	0	0	2	2	1	1	1	1	0	0	1	1
415	1	1	0	0	0	1	1	1	1	0	1	0	1	1	0	0	1	1	1	0	2	0	1	0	0	1	1	1	1	1	1	1	1	1	1	1	1	0	0	1	1	1	1	1	0	0	0	1	1
416	1	2	0	0	0	0	1	1	1	1	0	1	2	1	1	0	1	2	0	2	1	0	0	0	0	0	1	1	1	1	1	1	1	1	1	1	1	0	0	0	0	0	1	2	1	0	0	1	1
417	0	2	0	0	0	1	2	1	1	0	0	0	0	0	0	0	2	0	2	0	2	1	2	1	1	0	2	2	2	2	0	2	1	0	1	2	1	1	1	2	1	0	1	2	1	2	0	0	2
418	0	0	1	0	1	1	1	1	1	0	1	1	0	0	0	0	2	2	1	1	1	1	0	0	0	0	1	1	2	2	1	2	1	2	0	2	1	0	0	0	0	1	1	2	0	2	0	1	1
419	1	0	0	0	0	1	1	2	0	0	1	0	1	0	0	1	0	2	0	1	1	1	1	1	1	0	0	0	2	1	0	1	0	0	1	2	1	0	0	1	0	0	0	0	1	1	0	2	1
420	0	1	0	0	0	0	2	0	2	0	0	1	1	1	0	0	1	1	1	1	2	1	0	0	0	1	2	1	2	2	0	1	1	0	0	1	2	0	0	2	2	0	0	0	0	0	0	2	1
421	1	2	0	0	0	0	2	1	1	0	0	1	1	1	0	0	0	1	1	0	0	0	0	0	0	1	2	2	2	2	1	2	1	0	0	1	1	0	0	0	0	0	0	0	1	1	0	2	0
422	1	1	0	0	0	1	2	1	1	0	0	1	1	1	0	0	1	1	0	2	1	0	1	1	1	1	2	2	2	2	0	0	1	1	0	2	1	0	0	0	0	0	0	2	0	1	0	1	1
423	1	2	0	0	0	1	1	2	0	0	0	0	0	0	0	0	1	0	2	0	2	0	0	0	0	1	1	1	2	2	1	2	2	0	0	1	2	1	0	0	0	0	1	2	0	0	0	1	0
424	1	1	0	0	0	1	2	1	1	0	0	2	2	2	0	0	2	2	0	1	2	0	0	0	0	0	1	2	1	0	1	1	1	0	1	1	0	1	1	0	0	0	0	1	0	0	0	2	0
425	1	2	1	0	0	1	2	2	0	1	1	0	1	0	0	1	0	1	1	1	1	1	0	0	0	2	1	1	2	2	1	1	0	0	0	1	0	0	0	0	0	0	0	1	0	0	0	1	1
426	0	1	1	0	0	2	2	1	1	0	1	1	1	1	0	0	2	0	2	0	2	0	0	0	0	1	1	1	1	1	1	1	1	0	0	1	1	0	0	0	0	0	0	1	0	0	1	1	1
427	1	1	0	0	0	2	2	2	0	0	0	0	2	0	0	1	0	1	1	0	0	1	0	0	0	0	1	1	2	2	0	0	0	0	0	2	1	0	1	1	1	0	0	2	1	1	0	2	0
428	1	0	0	0	0	1	2	1	0	0	1	1	2	1	0	0	0	1	1	1	1	0	1	0	1	2	1	1	2	2	1	1	1	0	0	2	1	0	0	2	2	0	1	2	1	1	0	1	1
429	0	1	0	0	0	1	1	2	0	0	1	1	1	1	0	0	1	0	2	0	2	0	1	0	1	1	1	2	2	2	2	0	0	1	0	2	1	1	0	1	1	0	1	2	1	0	1	0	2
430	1	0	0	0	0	2	2	2	0	0	0	0	0	0	0	0	2	2	0	2	0	0	0	0	0	1	1	1	1	1	0	2	1	1	0	2	1	0	0	2	2	0	0	0	0	0	1	0	1
431	1	2	1	0	0	2	2	1	2	0	0	1	2	2	0	0	1	2	0	1	1	0	1	0	0	1	2	2	2	1	0	1	1	0	0	1	1	0	0	1	1	0	0	0	0	0	0	1	1
432	0	2	0	0	0	1	2	1	2	0	0	0	0	0	0	0	1	1	1	1	2	1	0	0	0	0	1	2	1	1	2	1	2	1	0	1	1	0	0	2	2	0	0	1	0	0	0	2	1
433	1	0	0	0	0	2	1	0	2	0	0	0	0	0	0	0	2	1	1	0	2	1	0	0	1	0	1	1	2	2	1	1	0	1	1	2	0	1	0	0	0	0	0	2	0	0	0	1	1
434	1	1	0	0	0	0	2	1	1	0	0	0	0	0	0	1	1	0	2	1	2	1	0	0	0	1	1	2	2	2	0	1	1	0	0	2	1	0	0	0	0	0	1	2	1	0	0	1	0
435	1	1	0	0	0	1	1	1	1	0	1	0	1	0	0	1	2	2	0	2	0	0	0	0	0	1	1	2	2	2	1	0	1	0	0	2	2	0	1	1	1	0	1	2	0	0	0	1	1
436	1	2	0	0	0	0	1	1	0	0	0	0	1	0	0	1	1	1	1	1	2	1	0	0	0	1	1	1	2	2	1	2	2	0	0	1	0	0	0	1	1	0	0	2	1	1	0	1	1
437	1	0	0	0	0	1	2	2	0	0	0	0	1	0	1	0	1	1	1	1	1	0	0	0	0	0	1	2	1	1	2	0	0	0	0	2	2	0	0	2	2	0	0	1	0	0	1	1	1
438	1	2	0	0	0	1	2	1	1	0	1	0	0	0	0	0	0	0	2	1	2	0	1	0	1	0	1	1	1	2	1	0	0	0	0	2	0	1	0	0	0	0	2	2	1	1	1	1	1
439	1	1	0	0	0	1	2	1	1	0	0	2	2	1	1	0	0	2	0	1	0	0	1	1	2	2	2	2	2	2	2	1	0	2	1	1	1	0	0	0	0	0	1	1	1	0	1	0	1
440	0	1	0	0	0	1	2	1	1	0	0	0	1	0	0	0	1	0	2	1	2	1	2	1	1	0	1	2	2	2	2	1	1	0	1	2	1	0	0	1	1	0	1	1	1	0	0	0	2
441	0	0	0	0	0	1	2	0	1	0	2	0	0	0	0	0	0	0	2	1	2	0	1	0	0	0	2	2	2	2	1	1	0	1	1	1	1	1	0	1	1	0	0	2	1	1	0	2	1
442	1	1	0	0	0	1	2	1	1	0	0	0	0	0	0	0	1	1	1	1	1	0	1	0	0	1	2	2	2	2	0	1	0	2	1	1	1	0	0	0	0	0	1	2	1	0	2	0	2
443	1	1	0	0	0	1	1	2	0	0	1	1	1	1	0	0	1	0	2	0	2	1	0	0	0	0	1	1	2	2	1	1	0	0	1	2	2	0	1	1	1	0	0	1	0	0	0	2	0
444	1	1	0	0	0	0	1	2	0	0	1	0	1	1	0	0	2	0	2	0	2	1	0	0	0	1	2	2	2	2	1	1	1	0	1	1	0	0	0	1	1	0	0	2	1	1	1	0	2
445	1	0	0	0	0	2	2	0	1	0	1	0	0	0	0	0	2	1	1	1	2	0	1	0	0	0	1	1	2	2	0	0	1	0	0	2	2	0	0	1	1	0	0	0	2	1	0	1	1
446	1	1	1	1	1	1	2	1	1	0	0	0	0	0	0	0	2	0	1	0	1	1	0	0	0	1	1	1	2	2	1	2	2	0	0	1	2	0	0	1	1	0	1	2	0	1	0	1	1
447	1	0	0	0	0	1	2	1	1	0	0	2	2	2	0	0	2	1	2	1	2	0	0	0	0	0	1	1	2	2	0	1	1	0	0	2	1	0	1	1	1	1	1	2	0	1	0	0	1
448	1	1	2	0	1	0	2	2	0	0	1	0	1	1	0	0	2	2	0	1	2	0	0	0	1	1	1	2	1	0	1	0	0	0	0	2	1	1	0	0	0	1	1	2	1	0	0	0	1
449	1	2	0	0	0	0	2	0	1	0	1	1	2	1	0	1	0	0	2	1	2	0	0	0	0	2	1	2	2	2	1	2	2	1	1	2	2	0	0	2	1	0	0	1	0	0	0	1	0
450	1	2	0	0	0	0	2	2	0	0	0	2	2	2	0	0	1	1	1	1	0	0	0	0	1	0	2	2	2	2	1	2	1	1	0	2	1	0	0	1	0	0	0	2	0	1	0	2	0
451	0	1	0	0	0	2	2	2	0	0	0	0	2	1	0	0	1	2	1	1	1	0	1	0	0	1	2	2	2	2	2	1	0	2	1	1	1	0	0	1	1	0	0	1	1	0	0	1	1
452	0	1	0	0	0	1	2	2	0	1	1	0	0	0	0	0	2	1	1	0	2	0	0	0	0	1	2	2	2	2	2	2	2	0	0	1	2	0	0	1	1	1	1	1	0	1	0	1	1
453	0	0	0	0	0	2	1	2	1	0	0	1	2	1	0	0	2	0	1	0	1	0	1	0	0	1	1	1	2	2	0	0	0	0	0	2	1	1	0	2	2	0	0	2	0	0	0	2	1
454	0	1	0	0	0	1	1	1	1	0	0	0	0	0	0	0	1	0	1	0	2	0	0	0	0	1	0	1	2	2	1	1	1	1	0	1	0	1	0	0	0	0	1	2	1	1	0	1	1
455	0	0	0	0	0	2	2	2	0	0	0	0	1	0	0	0	2	0	2	1	2	0	0	0	1	1	1	2	2	2	0	1	2	0	0	1	1	0	0	1	1	0	1	1	0	1	0	2	0
456	1	1	0	0	0	1	2	0	2	0	0	0	2	1	0	0	1	0	2	0	2	0	0	0	0	2	2	2	2	2	0	1	0	0	0	2	2	0	0	1	1	0	1	2	1	0	0	0	2
457	0	2	0	0	0	1	2	1	1	0	0	0	0	0	0	0	1	1	1	1	1	1	0	0	0	1	2	2	2	2	0	2	1	0	0	2	1	0	0	0	0	0	1	2	0	1	0	2	0
458	0	1	0	0	0	2	2	0	1	0	1	1	2	1	1	0	1	2	0	0	1	0	1	0	0	1	2	2	2	2	0	1	0	1	1	2	2	0	0	0	0	0	0	0	0	0	0	1	2
459	0	0	0	0	0	1	2	2	0	0	1	2	2	2	0	0	1	0	2	0	2	0	0	0	0	2	1	2	1	1	1	2	1	1	1	2	0	1	0	0	0	1	1	2	0	2	0	2	0
460	0	2	1	0	0	0	2	2	0	0	0	1	1	1	0	0	1	1	1	0	1	1	0	0	0	0	1	1	2	2	1	1	1	0	0	1	1	0	0	2	1	0	1	1	1	0	0	2	0
461	1	1	0	0	0	0	2	2	0	0	0	0	1	0	0	1	2	0	2	0	2	0	0	0	0	1	2	2	2	2	0	0	1	1	0	2	1	0	0	1	1	1	1	2	2	0	0	2	0
462	1	0	0	0	0	2	1	1	1	0	1	1	1	2	0	0	2	0	2	1	1	0	1	1	1	1	2	2	2	2	1	1	0	0	1	2	1	0	0	0	0	0	0	1	0	0	0	0	2
463	1	0	0	0	0	1	2	2	0	0	0	1	1	1	0	0	1	0	2	1	2	0	0	0	0	1	1	1	2	2	1	1	1	1	1	2	2	0	0	0	0	0	0	2	0	0	1	1	1
464	0	1	0	0	0	0	2	1	1	0	0	0	0	0	0	0	1	0	1	0	1	1	0	0	0	2	0	1	2	2	1	2	2	0	0	0	1	1	0	0	0	0	1	2	1	0	0	1	1
465	1	2	1	0	0	1	2	1	1	1	0	0	0	0	0	0	1	2	1	0	1	0	0	0	0	1	0	2	1	1	1	0	1	0	0	2	2	0	0	2	2	1	1	2	1	0	0	2	0
466	0	1	0	0	0	1	2	2	0	0	1	0	0	0	0	0	2	2	1	1	2	0	0	0	1	0	2	2	2	2	0	1	1	0	0	2	1	0	0	0	0	0	0	0	0	0	1	0	2
467	1	1	0	0	0	1	1	1	1	0	0	1	2	2	0	0	1	2	0	1	1	0	0	0	0	0	1	1	2	2	0	1	0	0	0	2	2	0	0	1	1	0	0	2	0	1	0	1	1
468	1	1	0	0	0	1	2	2	1	0	0	1	1	1	0	0	0	2	0	1	1	0	0	0	0	1	2	2	2	2	0	1	1	1	1	1	1	0	0	0	0	0	0	0	0	0	0	2	1
469	1	0	0	0	0	1	2	0	1	0	1	0	1	0	0	0	1	2	0	2	1	0	0	0	0	2	2	2	2	2	0	1	1	1	1	1	2	0	0	1	1	0	0	2	0	0	0	2	0
470	0	0	0	0	0	1	2	2	1	0	1	1	1	1	0	0	1	1	1	2	1	0	1	0	0	1	1	1	1	1	0	1	1	0	1	1	1	0	0	0	0	1	2	2	1	1	0	2	0
471	1	1	0	0	0	1	2	1	1	0	0	1	1	1	0	0	1	1	1	1	2	0	0	0	0	0	0	1	2	2	0	2	2	0	0	2	0	0	0	0	0	0	0	2	0	0	0	1	1
472	1	1	0	0	0	1	2	0	1	0	1	0	0	0	0	0	1	2	0	2	1	0	1	0	0	1	1	2	2	2	0	2	2	0	1	1	1	0	0	1	1	1	1	1	0	0	1	0	2
473	0	0	0	0	0	1	2	1	0	0	1	2	2	2	0	0	1	0	2	0	2	1	0	0	0	0	2	1	2	2	1	0	0	0	0	1	0	0	0	0	0	1	1	1	0	0	1	0	2
474	1	0	0	0	0	2	0	2	0	0	2	0	0	0	0	0	1	2	1	0	1	0	1	0	0	1	2	2	2	2	1	0	0	0	0	2	2	0	0	2	1	1	1	2	1	0	0	1	1
475	1	2	0	0	0	0	2	1	1	0	0	1	1	1	0	0	0	1	1	1	2	1	0	0	0	2	2	2	2	2	2	2	2	0	1	2	2	1	0	1	1	0	0	0	0	0	0	2	1
476	1	1	0	0	0	1	1	2	0	0	0	0	1	0	0	1	1	0	1	0	2	1	1	1	1	0	2	2	2	2	0	0	0	0	0	1	1	0	0	1	1	0	0	1	1	1	1	2	1
477	0	2	0	0	0	1	2	2	0	0	1	0	1	0	0	0	1	2	0	0	1	1	2	1	1	1	1	1	2	2	1	0	0	0	0	1	2	0	0	2	2	0	0	1	0	0	0	2	0
478	1	1	0	0	0	1	1	1	1	0	1	0	1	0	0	1	1	2	0	1	1	0	1	0	0	1	1	2	2	1	2	1	0	0	0	1	1	0	0	0	0	0	0	2	0	1	0	0	2
479	0	1	1	0	0	1	2	1	0	0	1	0	1	1	0	0	2	0	2	0	2	1	1	0	0	1	1	2	2	2	1	1	1	0	0	2	2	0	0	2	2	0	0	2	0	2	0	2	0
480	1	1	0	0	0	0	2	2	0	0	0	0	0	0	0	0	2	0	2	0	2	1	0	0	0	0	2	2	2	2	1	0	0	0	0	2	0	1	0	1	1	0	1	2	2	2	0	2	1
481	1	1	0	0	0	0	2	2	0	0	0	0	1	0	0	0	1	2	0	2	1	0	1	0	0	2	2	2	2	2	1	0	0	0	0	2	1	1	0	0	0	1	1	2	0	1	0	2	0
482	0	2	0	0	0	1	1	2	0	1	1	1	2	1	0	0	0	1	1	1	2	0	1	1	1	0	1	1	2	2	0	1	1	2	0	1	1	1	0	1	1	0	1	1	1	1	0	2	0
483	0	0	0	0	0	2	2	2	2	0	0	0	0	0	0	0	1	2	0	1	1	0	0	0	0	1	1	1	2	2	0	2	2	0	1	2	2	0	0	2	2	0	0	1	0	0	0	1	1
484	1	0	0	0	0	1	2	2	0	0	1	0	1	1	0	0	1	0	1	1	1	1	0	0	0	1	2	2	2	2	0	2	2	0	0	2	1	0	0	1	0	0	0	1	0	0	0	1	1
485	0	2	1	0	0	0	2	2	0	0	0	0	1	1	0	0	1	2	1	0	2	0	0	0	1	2	1	2	2	2	0	1	0	1	1	1	1	0	0	2	1	2	2	2	0	2	0	1	1
486	1	2	0	0	0	1	2	1	0	0	0	0	0	0	0	0	0	1	1	1	1	1	1	1	1	0	1	2	2	2	0	1	2	0	0	2	1	0	0	1	1	0	1	2	2	0	0	1	1
487	0	2	0	0	0	0	1	2	0	0	1	0	1	0	0	1	0	1	1	1	1	1	1	1	0	1	2	2	2	1	0	1	1	1	1	2	2	0	0	2	1	0	0	2	0	0	0	1	2
488	1	2	0	0	0	0	1	2	0	0	1	0	1	0	0	0	1	0	2	0	2	0	0	0	0	2	0	1	2	2	0	2	2	0	0	1	2	0	0	1	1	0	1	1	1	0	0	1	1
489	1	2	0	0	0	1	2	0	2	0	0	0	0	0	0	0	0	1	1	1	2	0	0	0	0	0	1	2	2	1	2	2	1	1	0	2	1	1	0	1	1	0	1	2	0	2	0	1	1
490	0	1	0	0	0	1	1	1	1	0	0	0	1	1	0	0	1	1	1	1	1	0	0	0	0	1	0	2	1	2	2	1	1	1	1	2	2	1	0	1	1	1	1	1	0	0	0	1	0
491	0	1	0	0	0	1	0	1	1	0	1	0	2	0	0	1	2	0	2	0	2	0	0	0	0	1	1	1	2	2	0	2	1	2	0	2	1	0	0	0	0	2	2	2	1	0	0	2	1
492	1	1	0	0	0	1	2	2	1	0	1	0	0	0	0	0	1	0	2	0	1	0	0	0	0	2	1	2	2	2	0	1	1	0	0	1	1	0	0	0	0	1	1	1	1	0	0	2	1
493	0	1	0	0	0	0	1	2	0	0	1	1	1	1	0	0	0	1	1	1	2	1	1	1	1	1	2	2	1	1	1	2	1	0	0	2	1	0	0	1	1	2	2	2	0	1	0	2	1
494	0	1	0	0	0	2	1	1	2	0	0	1	2	2	0	0	0	1	1	0	1	0	0	0	1	1	2	2	2	2	0	2	2	0	1	2	2	0	0	1	1	0	0	1	0	0	0	0	2
495	0	2	0	0	0	0	2	1	0	0	0	0	1	0	0	1	1	0	2	1	2	2	1	1	1	1	1	2	2	2	0	2	2	0	0	1	1	0	0	1	1	0	1	2	1	0	0	0	2
496	0	1	0	0	0	2	2	2	0	0	1	0	1	1	0	0	1	2	0	1	0	1	0	0	0	1	1	2	2	2	1	0	0	0	0	2	2	0	0	1	1	1	1	1	0	1	0	2	1
497	1	0	0	0	0	2	1	1	1	0	1	1	1	1	0	0	2	2	0	2	2	0	1	0	0	1	1	2	2	2	0	2	1	1	0	2	1	0	1	1	1	1	1	2	1	1	0	1	1
498	1	1	0	0	0	2	2	2	1	0	1	1	1	1	0	0	1	2	0	1	1	0	0	0	0	0	2	2	2	1	0	2	2	1	0	2	1	0	0	0	0	0	0	1	1	1	2	0	2
499	1	2	0	0	0	0	2	1	0	0	0	0	0	0	0	0	1	1	1	1	1	0	0	0	0	1	2	2	2	2	2	1	1	1	0	1	1	0	0	2	2	0	0	2	1	0	0	1	1
500	0	0	0	0	0	2	2	0	2	0	0	0	1	0	0	1	1	1	1	1	2	1	0	0	0	0	2	2	2	2	1	2	1	1	0	2	1	1	1	2	1	1	2	2	1	1	0	2	0
501	0	1	0	0	0	1	1	2	0	1	1	0	0	0	0	0	2	0	2	0	2	0	1	0	0	2	2	2	2	2	0	1	1	0	0	2	2	0	0	1	1	1	1	2	0	1	0	2	1
502	0	2	0	0	0	1	2	2	0	0	0	1	1	1	0	0	1	0	1	0	2	0	0	0	0	1	2	2	2	1	0	1	1	1	1	2	2	0	0	2	1	0	0	1	2	1	0	2	0
503	0	2	0	0	0	0	2	2	0	0	0	0	0	0	0	0	1	0	1	1	2	0	0	0	0	1	2	2	2	2	1	1	1	0	0	1	1	0	0	2	2	1	1	1	1	0	0	2	1
504	1	2	0	0	0	0	2	1	1	0	0	0	0	0	0	0	1	2	0	1	1	1	0	0	0	2	0	1	2	2	0	0	0	2	1	2	2	0	0	1	1	1	1	2	1	0	0	1	1
505	1	1	0	0	0	0	1	2	0	0	2	0	2	1	0	0	1	0	2	0	2	1	0	0	0	2	1	2	2	1	1	0	0	0	0	1	2	0	0	1	1	1	1	2	2	0	0	1	1
506	1	2	0	0	0	0	2	2	0	0	0	0	2	0	0	1	1	0	2	0	2	0	0	0	0	0	2	2	2	2	0	2	2	0	0	0	1	1	0	1	1	0	1	2	1	2	1	1	1
507	1	0	0	0	0	1	2	2	0	0	0	2	2	1	1	0	1	1	1	1	2	1	1	1	1	1	1	2	2	2	0	1	0	1	0	2	1	0	0	1	1	0	0	1	0	0	0	2	0
508	1	1	0	0	0	2	0	2	0	0	2	1	1	1	0	0	2	1	1	1	2	1	0	0	0	0	2	2	2	2	1	1	1	0	0	1	1	0	0	1	1	0	0	2	0	1	0	1	1
509	0	2	0	0	0	1	1	1	0	0	1	0	0	0	0	0	1	0	2	0	2	1	0	0	0	0	2	2	2	2	1	1	1	1	1	1	2	0	0	2	2	1	1	2	0	0	1	1	1
510	1	0	0	0	0	1	2	2	0	0	0	0	0	0	0	0	0	2	1	0	1	0	0	0	0	1	1	1	2	2	0	2	1	1	0	2	1	0	0	1	1	0	0	2	0	0	0	2	0
511	0	1	0	0	0	0	1	2	0	0	1	0	1	1	0	0	1	1	1	1	1	0	0	0	1	2	1	2	2	2	1	1	1	0	0	2	1	0	1	1	1	0	1	2	1	2	1	0	2
512	1	1	0	0	0	2	1	1	1	0	0	0	1	0	0	1	0	2	0	1	2	0	0	0	0	2	1	2	1	1	2	2	1	0	0	2	1	0	0	1	1	2	2	2	0	0	0	1	0
513	0	0	0	0	0	1	2	1	1	0	0	0	1	0	0	1	2	0	1	0	1	1	0	0	1	0	1	1	1	1	1	1	0	0	1	2	0	1	0	0	0	0	1	1	1	0	0	2	1
514	1	1	1	0	1	1	1	2	0	0	1	0	0	0	0	0	1	1	1	1	2	0	1	0	0	1	1	1	2	2	0	2	1	0	0	1	2	0	0	1	1	0	0	2	0	0	0	1	1
515	1	0	0	0	0	1	2	1	1	0	0	0	1	1	0	0	2	1	1	1	1	0	0	0	0	0	0	0	1	2	1	1	0	0	0	1	2	0	0	1	1	0	0	1	0	0	0	1	1
516	0	1	0	0	0	2	1	1	0	0	0	0	0	0	0	0	1	1	1	0	1	1	0	0	0	2	0	2	0	0	2	1	1	0	0	2	1	0	1	1	1	0	0	1	0	0	1	0	2
517	1	2	0	0	0	1	1	2	0	0	2	0	1	0	0	1	2	0	2	0	2	0	0	0	1	0	1	1	1	1	2	1	1	2	1	1	1	0	0	1	1	0	0	1	0	0	0	1	1
518	0	0	0	0	0	1	2	2	0	0	0	0	0	0	0	0	0	0	1	0	2	0	0	0	0	1	2	2	2	2	0	0	0	0	0	2	2	0	0	1	1	0	0	0	0	0	0	1	2
519	1	1	0	0	0	2	2	1	1	0	0	0	2	0	1	1	0	0	2	0	2	0	0	0	0	1	2	2	2	2	0	2	1	0	0	1	0	0	0	1	1	0	0	1	0	0	0	1	1
520	1	0	0	0	0	2	1	2	0	0	1	0	1	0	0	1	1	1	1	1	2	0	0	0	0	2	2	2	2	2	2	2	2	0	0	1	1	0	0	0	0	0	0	2	0	0	0	0	2
521	1	1	0	0	0	1	2	1	0	0	1	1	1	1	0	0	0	2	0	1	2	0	2	0	0	1	1	1	2	2	0	2	2	0	0	1	2	0	0	1	1	0	0	1	0	0	1	1	1
522	1	2	1	0	0	2	2	2	1	0	1	0	0	0	0	0	1	1	1	1	0	1	0	0	0	0	1	1	2	2	0	2	2	0	0	1	2	0	0	2	2	0	1	2	0	1	0	2	0
523	0	1	0	0	0	1	2	0	2	0	0	0	2	0	0	1	1	1	2	1	2	1	0	0	1	0	1	1	2	2	0	2	1	1	0	1	2	0	0	2	2	0	0	1	0	0	0	0	2
524	1	0	0	0	0	1	2	0	2	0	0	0	0	0	0	0	1	1	1	1	2	0	0	0	0	1	1	1	2	2	1	2	1	0	0	1	2	0	0	1	1	0	0	1	0	0	1	0	2
525	0	0	0	0	0	1	2	2	0	0	1	0	1	1	0	0	2	0	2	0	2	0	0	0	0	1	2	2	2	2	1	1	1	0	0	2	1	1	1	1	0	0	1	2	1	2	0	0	2
526	0	0	1	0	1	1	2	2	0	0	1	0	0	0	0	0	1	2	0	0	0	0	1	0	0	1	2	2	2	2	0	2	2	0	0	1	1	0	0	0	0	0	0	2	0	0	0	1	1
527	0	2	0	0	0	0	1	1	1	0	0	1	1	1	0	0	1	2	1	1	1	1	0	0	0	0	2	2	2	2	1	2	2	0	0	2	1	0	0	0	0	0	1	2	1	1	0	1	1
528	1	2	0	0	0	0	2	1	1	0	1	0	0	0	0	0	0	1	0	0	0	0	1	0	0	1	1	2	2	1	1	1	1	2	0	1	1	0	0	2	2	1	1	2	0	2	0	1	0
529	1	1	0	0	0	2	1	2	0	0	1	0	0	0	0	1	1	0	1	0	2	0	1	1	1	1	2	2	2	2	1	1	0	1	0	2	2	0	0	2	2	2	2	2	0	1	0	2	1
530	1	1	0	0	0	1	1	1	1	1	0	0	1	0	0	1	1	1	1	0	2	1	0	0	0	1	1	1	2	2	1	0	0	0	0	2	0	0	0	0	0	0	1	1	1	0	1	1	2
531	1	1	0	0	0	2	2	1	1	0	0	0	1	2	0	0	1	0	2	0	2	0	0	0	0	1	2	2	2	1	0	1	0	2	1	1	1	0	1	1	1	0	1	2	1	2	1	0	1
532	1	1	0	0	0	1	2	2	0	0	1	1	1	1	0	0	0	1	1	0	0	0	0	0	1	1	1	1	2	2	0	1	1	1	1	1	1	0	0	1	1	1	1	2	2	0	0	1	1
533	1	1	0	0	0	2	2	1	1	0	1	0	0	0	0	0	0	1	0	1	0	0	0	0	0	1	1	1	2	2	1	1	1	1	0	1	2	0	0	2	2	0	0	1	0	0	0	2	0
534	0	2	0	0	0	0	1	2	0	0	1	0	0	0	0	1	0	2	0	0	1	1	0	0	1	0	0	1	1	1	1	1	1	0	0	2	1	1	0	1	1	0	0	2	0	0	0	2	0
535	1	2	0	0	0	1	2	2	0	0	0	0	1	0	0	0	0	0	1	1	1	0	1	0	0	1	1	1	2	2	1	0	0	0	0	1	2	0	0	1	1	0	0	1	0	0	0	1	0
536	1	0	0	0	0	1	2	2	0	0	0	1	2	2	0	0	1	1	1	2	1	0	0	0	0	1	2	2	2	2	1	2	2	0	0	2	2	0	0	0	0	0	1	2	1	2	0	0	2
537	0	0	0	0	0	1	2	2	0	0	1	1	1	1	0	0	1	0	2	0	2	0	0	0	0	1	2	2	2	1	1	1	1	0	0	1	1	0	0	0	0	0	0	2	0	2	0	0	2
538	0	1	0	0	0	1	1	1	2	0	0	0	1	1	0	0	1	2	0	1	1	0	0	0	0	1	2	2	1	1	1	1	1	1	1	2	1	0	0	1	1	0	1	2	1	1	1	0	2
539	1	1	0	0	0	2	0	1	1	0	1	0	1	0	0	1	1	1	1	1	1	0	1	0	1	2	1	1	1	1	2	1	1	1	0	2	0	1	0	0	0	0	0	1	0	1	0	1	1
540	0	0	0	0	0	2	2	2	0	0	0	0	1	0	0	1	1	0	1	0	2	0	1	0	0	2	2	2	2	2	2	1	1	0	0	2	2	0	0	0	0	1	1	1	0	0	0	2	0
541	1	1	0	0	0	1	2	0	2	0	0	1	1	1	0	0	1	2	0	1	1	1	0	0	0	0	0	1	2	2	0	1	0	2	2	2	2	0	0	1	1	0	1	2	1	1	1	0	1
542	1	1	0	0	0	1	2	0	2	0	0	1	1	1	0	0	2	2	1	0	2	0	2	0	0	0	2	2	2	2	0	0	0	0	0	1	1	0	0	2	2	0	1	1	1	0	0	1	1
543	1	2	0	0	0	1	1	2	0	0	0	0	0	0	0	0	0	2	0	1	0	0	0	0	0	0	2	2	2	2	0	2	2	0	0	2	1	1	0	1	1	0	0	1	0	0	0	2	0
544	1	0	0	0	0	1	2	2	0	0	0	0	1	0	0	0	1	1	2	1	2	1	0	0	0	1	1	2	1	1	2	2	1	1	2	2	1	0	0	1	1	0	0	1	0	0	0	0	2
545	1	1	0	0	0	1	2	2	0	0	0	0	0	0	0	0	1	2	0	0	0	2	0	0	0	0	2	2	2	2	0	1	1	1	1	2	2	0	0	2	2	0	1	2	1	0	1	0	2
546	1	2	0	0	0	0	1	2	1	0	0	0	0	0	0	0	0	0	2	1	2	0	0	0	0	1	1	1	2	2	0	0	1	0	0	2	2	0	0	1	1	0	1	2	1	0	1	0	2
547	0	1	0	0	0	2	2	0	1	0	1	1	1	1	0	0	1	2	0	1	2	0	0	0	0	1	2	2	2	1	0	2	2	0	0	1	1	0	0	1	1	1	1	2	1	1	0	1	1
548	1	2	1	1	1	1	2	2	0	0	1	1	2	1	0	1	1	1	1	0	1	0	1	1	1	0	2	2	2	2	0	1	1	0	0	2	2	0	0	1	1	0	0	2	0	0	0	1	1
549	1	1	0	0	0	2	1	2	0	0	1	1	2	1	0	0	2	1	1	0	2	0	0	0	0	1	1	2	1	1	2	1	2	0	0	2	0	0	0	1	1	0	0	1	0	0	0	2	1
550	1	2	0	0	0	1	2	0	2	0	0	0	1	0	0	0	1	1	1	1	1	0	0	0	0	0	1	1	1	1	1	0	1	0	0	2	1	0	0	2	1	0	0	2	0	0	0	1	1
551	0	1	0	0	0	2	2	2	0	0	0	0	1	1	0	0	0	2	0	1	2	0	1	1	2	2	2	2	2	2	0	0	0	1	1	2	1	0	0	0	0	1	1	2	1	0	0	2	0
552	1	2	1	0	0	0	2	2	1	0	0	0	2	1	0	0	2	1	1	0	2	1	0	0	0	1	1	2	2	2	2	1	1	0	0	1	2	0	0	2	2	0	0	2	0	0	0	2	0
553	1	1	0	0	0	0	2	2	0	0	1	1	1	1	0	0	2	0	2	1	1	0	1	0	0	2	1	2	2	2	0	0	0	0	0	2	2	0	0	2	2	0	0	2	0	2	1	0	1
554	1	1	0	0	0	1	2	2	0	0	0	0	0	0	0	0	1	0	2	1	2	0	0	0	0	2	2	2	2	2	2	1	1	1	0	2	1	0	0	0	0	0	1	2	1	0	0	2	0
555	0	1	0	0	0	1	2	2	0	0	0	1	1	1	0	0	2	0	2	0	2	0	0	0	0	1	0	2	1	2	2	2	1	0	0	1	2	1	0	1	1	0	0	1	1	0	0	2	1
556	1	2	0	0	0	0	1	2	0	0	1	0	0	0	0	0	2	2	0	1	2	0	0	0	0	0	1	2	1	1	2	1	1	0	0	2	2	0	0	2	2	0	0	2	1	0	0	1	1
557	1	1	0	0	0	1	2	1	1	0	0	0	1	0	0	1	1	1	2	1	2	0	1	0	0	1	1	2	0	0	2	1	1	0	0	2	1	0	0	1	1	0	1	2	1	0	0	1	1
558	1	2	0	0	0	1	1	2	0	0	1	0	1	1	0	0	0	1	2	0	2	1	0	0	0	2	1	1	2	2	0	2	1	0	0	1	0	0	0	0	0	0	0	1	0	1	0	2	0
559	0	2	0	0	0	0	2	2	1	0	0	1	2	1	0	0	1	1	1	0	2	0	0	0	0	1	1	1	2	2	1	1	1	0	0	2	1	0	0	1	1	0	0	1	0	1	0	1	0
560	0	2	0	0	0	1	2	2	1	0	0	0	0	0	0	0	2	0	2	0	2	0	0	0	0	1	1	2	2	1	0	2	1	0	0	2	1	0	1	1	1	1	1	1	0	0	0	2	0
561	1	1	0	0	0	1	2	0	2	0	0	1	2	1	0	1	0	2	0	1	2	0	1	1	1	1	1	1	2	2	1	0	0	1	1	2	1	0	0	0	0	0	1	1	1	0	1	1	1
562	1	0	0	0	0	2	2	0	2	0	0	0	0	1	0	0	2	0	2	1	1	1	0	0	0	0	2	2	2	2	1	1	1	2	2	2	2	0	0	1	1	0	0	1	0	0	0	2	0
563	1	1	0	0	0	2	2	1	1	0	0	1	1	1	0	0	1	1	1	0	2	0	1	0	0	1	0	1	1	1	1	1	0	0	1	2	2	0	0	2	2	0	0	1	0	0	0	1	1
564	0	2	0	0	0	1	1	1	2	0	0	0	2	0	0	1	2	2	1	1	2	0	1	0	0	1	1	2	2	1	1	1	0	0	0	1	1	1	0	1	1	0	0	2	0	2	0	1	1
565	1	1	0	0	0	1	2	1	1	0	0	1	0	0	0	0	1	1	2	0	2	1	0	0	0	1	0	1	2	2	0	1	1	0	0	2	1	0	0	2	1	0	0	2	0	0	0	1	1
566	0	2	1	0	0	1	2	2	0	0	0	0	0	0	0	0	1	1	1	1	2	1	0	0	0	1	0	2	1	1	2	1	1	0	0	1	1	1	0	0	0	1	1	1	1	0	0	2	1
567	1	2	0	0	0	0	1	2	1	0	1	0	1	0	0	0	0	2	0	1	1	2	0	0	0	0	0	2	1	1	2	1	0	0	1	2	1	1	1	0	0	0	0	2	0	0	0	1	1
568	0	2	0	0	0	2	1	2	0	0	1	0	0	0	0	0	2	0	2	1	2	0	0	0	1	2	0	2	2	2	1	1	1	0	0	2	1	0	0	1	1	0	0	0	0	0	0	2	1
569	1	1	0	0	0	1	2	0	2	0	0	0	0	0	0	0	0	2	0	1	1	0	0	0	0	1	2	2	2	2	1	1	1	0	0	2	0	0	0	0	0	1	1	2	1	0	0	2	1
570	0	1	1	0	0	1	2	1	1	0	0	1	1	1	0	0	1	0	2	0	2	1	0	0	0	2	1	2	1	1	2	1	1	2	1	2	1	0	0	2	2	0	1	2	0	0	0	1	1
571	1	0	0	0	0	2	1	2	0	0	1	0	1	0	0	0	0	1	1	1	2	1	1	0	0	1	2	2	2	2	0	1	0	0	0	2	1	1	0	2	2	0	0	2	1	1	0	1	1
572	0	1	0	0	0	1	1	1	1	0	1	0	1	0	0	0	1	0	2	0	2	0	0	0	0	0	1	2	2	2	1	2	2	0	1	2	1	1	1	1	0	0	0	2	0	0	0	1	1
573	1	0	0	0	0	1	1	2	0	0	1	0	0	0	0	0	1	2	0	1	1	0	0	0	0	1	1	2	0	0	2	1	0	0	1	2	2	0	0	1	1	1	1	2	0	0	0	1	0
574	1	1	0	0	0	1	2	1	0	0	0	0	0	0	0	0	1	2	0	0	1	0	0	0	0	0	2	2	2	1	1	2	2	0	0	0	1	1	0	0	0	0	1	2	0	0	0	1	1
575	1	1	1	0	0	2	2	1	1	1	0	1	1	1	0	0	1	1	1	0	1	0	0	0	0	0	0	1	1	1	1	2	1	0	0	1	1	0	0	2	2	0	0	1	0	0	0	0	1
576	1	1	0	0	0	2	2	1	1	0	0	0	2	1	0	0	1	1	1	1	1	1	1	0	0	1	1	2	1	1	1	1	2	1	0	2	1	0	0	0	0	0	0	1	0	0	0	2	0
577	1	1	0	0	0	0	2	1	0	0	1	1	1	1	0	0	1	1	1	0	1	0	0	0	0	1	2	2	2	2	0	2	2	0	0	2	2	0	0	2	2	0	0	2	0	0	0	1	0
578	1	0	0	0	0	2	2	2	0	1	1	0	0	0	0	0	2	1	1	0	2	1	1	1	1	1	1	1	2	2	1	1	1	1	1	1	1	0	0	2	1	0	0	2	0	1	0	2	1
579	1	1	0	0	0	2	1	2	0	0	0	1	1	1	0	0	2	0	2	0	2	1	0	0	0	0	2	2	2	1	1	2	1	1	1	1	1	0	0	1	1	0	2	2	1	1	0	2	2
580	0	1	0	0	0	0	1	2	0	1	1	1	1	1	0	0	0	2	0	1	1	1	0	0	0	2	1	1	1	1	1	2	2	0	0	2	2	0	0	1	1	0	0	1	1	1	1	1	1
581	0	1	0	0	0	2	2	2	1	0	0	0	1	0	0	0	0	0	1	1	1	0	0	0	0	2	1	2	2	1	0	1	1	1	1	2	1	0	0	2	1	0	0	2	0	0	0	1	1
582	1	0	0	0	0	1	2	2	0	0	0	0	0	0	0	0	1	1	1	2	1	0	0	0	1	1	0	1	1	1	1	1	1	0	0	2	1	1	1	1	0	0	1	1	1	1	0	1	1
583	1	1	0	0	0	1	2	1	1	0	0	0	0	0	0	1	2	0	2	0	2	0	0	0	0	0	2	2	2	2	2	1	1	0	0	2	1	0	0	1	1	0	1	2	1	0	0	2	0
584	1	2	0	0	0	0	2	2	0	1	1	0	1	0	0	1	1	1	1	0	1	0	0	0	0	0	1	0	2	2	0	1	1	0	1	2	1	0	0	2	2	0	0	2	1	1	0	2	1
585	0	1	0	0	0	1	1	2	0	0	1	1	1	1	0	0	2	0	1	0	1	1	1	0	0	1	2	2	2	2	2	1	1	0	0	2	2	0	0	2	2	0	0	1	0	0	0	2	1
586	1	2	1	0	0	1	2	2	1	0	0	1	2	1	0	0	2	0	2	0	2	1	0	0	0	1	1	1	1	1	0	2	2	0	0	2	1	0	1	1	1	1	1	2	0	1	0	1	1
587	1	1	0	0	0	0	2	1	1	0	0	0	0	0	0	1	1	2	1	0	1	1	0	0	0	1	1	2	1	1	2	1	1	0	0	2	1	1	0	0	0	0	1	1	1	0	0	2	0
588	0	1	0	0	0	1	2	0	2	0	0	0	0	0	0	0	1	1	1	1	1	0	0	0	0	1	1	1	2	2	1	0	1	1	0	2	2	0	0	1	1	0	0	1	1	1	0	1	0
589	1	1	0	0	0	2	2	2	0	1	1	0	0	0	0	0	0	1	0	0	0	0	0	0	0	1	2	2	2	2	0	2	2	0	0	1	2	0	0	1	1	0	0	2	0	1	0	1	1
590	1	1	0	0	0	2	1	1	1	0	0	0	0	0	0	0	1	1	1	0	1	0	0	0	0	2	0	1	2	2	0	1	0	1	1	1	1	1	1	0	0	0	0	1	1	0	0	2	0
591	0	1	1	0	0	2	2	0	2	0	0	0	1	0	0	0	1	2	1	0	1	0	0	0	0	1	1	1	1	1	0	1	1	2	1	2	1	1	1	1	0	0	0	0	0	0	1	0	2
592	1	1	1	0	1	1	2	1	1	0	1	0	0	0	0	0	0	2	1	0	2	0	0	0	0	0	1	2	2	2	0	0	0	0	0	1	1	0	1	1	1	0	0	1	1	1	1	0	2
593	1	1	0	0	0	1	2	1	0	0	0	2	2	2	0	0	1	0	2	0	2	0	0	0	0	2	1	1	2	2	1	1	1	1	1	1	1	0	0	1	1	1	1	2	0	1	0	1	0
594	1	2	0	0	0	1	1	1	1	0	1	0	2	0	0	1	0	0	1	0	2	1	1	1	1	1	2	2	2	2	1	0	0	0	0	1	1	1	0	1	1	0	1	1	1	0	0	1	1
595	1	1	0	0	0	2	2	0	1	0	1	1	1	1	0	0	1	1	1	0	2	0	0	0	0	1	2	2	2	2	2	2	1	1	1	2	1	1	1	2	0	0	0	2	0	0	0	1	1
596	0	1	0	0	0	1	2	1	1	0	0	1	1	1	0	0	2	1	1	1	2	0	0	0	0	1	1	1	1	1	0	1	1	2	2	2	1	0	1	1	1	0	0	1	0	0	0	2	0
597	1	1	0	0	0	1	2	2	0	0	0	0	1	0	0	0	1	0	2	0	2	0	0	0	0	1	2	2	2	2	1	2	1	2	0	1	1	1	0	1	1	0	0	2	0	1	0	1	0
598	1	0	0	0	0	2	1	1	1	0	1	0	0	0	0	0	0	2	0	1	0	0	1	1	1	0	1	1	1	1	2	2	1	1	1	1	1	0	0	0	0	0	0	1	0	0	0	2	0
599	1	2	0	0	0	1	2	1	0	0	1	0	1	0	0	1	2	0	2	0	2	1	1	0	1	1	1	2	2	2	0	1	1	1	1	1	2	0	0	1	1	2	2	2	1	0	0	2	0
600	1	1	0	0	0	1	2	2	0	0	1	1	1	1	0	0	1	0	2	1	2	0	0	0	0	0	1	1	1	1	2	1	1	0	0	1	0	1	1	0	0	0	0	2	0	0	0	1	1
601	0	0	0	0	0	2	1	1	1	1	1	0	0	0	0	0	1	0	2	0	2	0	0	0	0	1	1	1	1	1	1	1	1	1	1	1	0	1	0	0	0	0	0	2	0	0	0	1	0
602	1	1	0	0	0	1	1	1	0	1	2	0	0	0	0	0	1	1	1	1	1	1	0	0	0	2	2	2	2	2	0	1	1	0	0	2	2	0	0	2	2	1	2	2	1	1	1	0	2
603	0	1	1	1	1	1	1	2	0	0	1	1	1	1	0	0	1	1	1	0	2	0	1	0	1	2	1	2	2	1	0	0	1	0	0	2	1	0	0	2	2	0	0	0	0	0	0	1	1
604	0	1	0	0	0	1	2	2	0	0	0	0	0	0	0	0	1	1	1	0	2	0	0	0	0	1	1	2	2	2	0	1	2	0	1	2	1	0	1	1	1	2	2	2	0	0	1	1	1
605	1	1	0	0	0	1	2	2	1	0	0	0	1	0	0	1	2	2	1	1	2	1	0	0	0	0	2	1	2	2	1	1	0	1	0	1	1	0	0	1	1	0	0	1	0	0	0	2	0
606	1	1	0	0	0	2	2	1	0	0	1	1	2	1	0	0	0	0	2	1	2	1	0	0	0	0	2	2	1	1	2	1	1	1	2	2	2	0	0	2	2	1	1	2	1	1	0	2	0
607	0	1	0	0	0	2	2	2	0	0	1	0	0	0	0	0	1	1	1	1	1	0	1	0	0	2	2	2	2	1	1	1	0	0	1	2	1	0	0	1	1	0	0	1	0	1	0	0	2
608	0	2	0	0	0	0	2	1	1	0	0	2	2	2	0	0	1	1	1	0	2	0	0	0	0	2	1	1	2	2	1	1	1	0	0	1	2	0	0	1	1	0	1	2	1	1	1	1	1
609	1	2	0	0	0	0	2	2	0	0	0	1	1	1	0	0	2	1	1	1	2	0	0	0	1	1	2	2	2	2	0	1	1	0	0	2	1	0	1	0	0	0	1	2	1	0	0	0	2
610	0	2	0	0	0	1	2	1	1	0	0	1	1	0	1	0	2	1	2	0	1	1	0	0	0	0	1	1	2	2	1	2	2	0	1	2	2	1	0	1	1	0	0	1	0	0	0	2	0
611	1	1	0	0	0	1	2	2	0	1	1	0	0	0	0	0	0	0	2	0	1	1	0	0	0	0	2	2	2	1	0	1	1	0	0	1	2	0	0	2	2	0	0	1	0	1	0	2	0
612	0	1	0	0	0	1	2	0	2	0	0	0	0	0	0	0	1	2	1	0	2	0	0	0	1	2	2	2	2	2	1	1	1	0	0	1	2	0	0	0	0	0	0	0	0	0	0	1	0
613	1	2	0	0	0	1	2	2	0	0	0	2	1	1	0	0	2	0	2	1	2	1	0	0	0	2	1	1	2	1	1	1	1	0	0	1	2	0	0	2	2	0	0	2	0	1	0	1	1
614	1	2	0	0	0	0	2	1	1	0	0	1	2	1	0	0	1	1	1	1	1	1	0	0	0	2	1	0	2	2	0	1	2	0	0	2	1	0	1	1	1	0	0	2	0	0	0	0	2
615	0	0	0	0	0	1	2	2	0	0	0	0	1	0	0	1	1	1	1	0	1	0	0	0	0	2	1	1	2	2	0	1	1	0	1	2	0	0	0	0	0	0	0	2	0	1	0	1	1
616	1	1	0	0	0	0	2	0	2	0	0	1	2	1	1	0	2	0	1	0	1	1	0	0	0	2	2	2	1	1	1	2	1	1	0	1	1	0	0	0	0	0	0	2	0	0	0	0	2
617	0	2	0	0	0	2	2	1	0	0	0	1	1	1	0	0	0	0	2	0	2	0	0	0	0	0	2	2	2	2	0	1	0	1	1	1	2	0	0	1	1	1	1	1	1	0	0	2	2
618	0	0	0	0	0	1	2	2	0	0	0	0	0	0	0	0	2	2	1	0	1	0	1	0	0	1	2	2	2	2	0	0	0	0	0	2	1	0	0	1	1	1	1	1	0	0	0	1	1
619	1	1	0	0	0	1	2	2	0	0	0	1	1	1	0	0	1	0	1	1	1	0	0	0	0	1	2	2	2	2	2	0	0	0	0	2	2	1	0	1	1	0	0	1	2	1	1	1	1
620	0	1	0	0	0	0	2	2	0	0	0	0	0	0	0	0	1	0	1	0	1	0	0	0	0	2	2	2	2	2	1	1	1	0	1	2	0	1	1	0	0	0	0	2	0	1	0	0	1
621	1	1	0	0	0	1	1	1	0	0	1	0	0	0	0	0	0	0	2	0	2	1	1	1	1	1	2	2	2	1	0	0	1	1	0	2	2	0	0	1	1	0	0	1	0	0	0	2	0
622	1	0	0	0	0	2	2	1	1	0	0	0	0	0	0	0	2	0	2	0	2	0	0	0	0	2	2	1	2	2	1	1	1	0	0	2	2	0	0	2	2	0	0	0	0	0	0	2	0
623	1	1	0	0	0	1	2	0	1	0	1	1	1	1	0	0	0	1	1	0	0	0	2	0	0	0	1	1	2	2	0	2	2	0	0	0	1	0	0	1	1	0	1	2	1	0	0	2	0
624	0	0	0	0	0	2	1	1	1	0	0	0	0	0	0	0	1	1	1	1	2	1	0	0	0	0	1	2	2	1	1	1	1	0	0	2	1	1	0	1	1	0	0	1	0	0	0	1	1
625	0	1	0	0	0	0	2	1	1	0	1	1	1	1	0	0	2	1	1	1	1	1	2	1	1	1	2	2	2	2	1	0	0	1	1	2	1	0	0	2	2	1	1	1	1	0	0	1	1
626	1	1	0	0	0	1	1	2	0	0	0	0	2	0	0	1	1	1	1	0	1	1	0	0	0	1	2	2	2	2	0	1	1	1	1	2	1	0	0	1	1	0	0	1	0	1	0	2	0
627	0	0	0	0	0	2	2	2	0	0	0	1	1	1	0	0	1	1	1	1	2	1	0	0	0	1	0	0	1	2	1	1	2	1	0	2	1	1	0	1	1	0	1	1	1	0	0	0	2
628	1	1	0	0	0	1	1	1	1	0	0	1	1	1	0	0	0	0	2	0	2	0	0	0	0	1	1	2	2	1	1	1	2	0	0	2	1	0	1	1	1	0	0	2	0	1	0	2	0
629	0	1	0	0	0	2	2	1	1	0	0	1	2	2	0	0	1	0	2	0	2	1	0	0	0	0	2	2	2	2	2	1	0	1	1	2	1	0	0	1	0	1	1	2	0	1	0	2	0
630	0	1	0	0	0	2	2	2	1	0	1	0	0	0	0	0	2	0	2	0	2	0	0	0	0	2	2	2	1	1	2	2	1	1	0	1	2	1	0	0	0	0	0	2	0	0	1	1	1
631	1	1	1	0	0	2	1	2	0	0	1	0	0	0	0	0	1	0	2	1	2	0	0	0	0	1	2	2	2	2	2	2	2	0	0	2	1	0	0	1	1	0	1	2	1	1	0	1	1
632	1	2	0	0	0	1	1	2	0	0	1	0	0	0	0	0	0	1	1	2	1	1	2	1	1	1	1	2	1	1	2	1	1	0	0	2	1	0	0	0	0	0	2	2	1	1	1	1	1
633	1	2	0	0	0	0	1	1	0	0	1	1	1	1	0	0	1	1	1	1	2	0	0	0	0	2	2	2	2	2	1	0	1	1	0	2	0	2	0	0	0	1	1	2	1	0	0	1	0
634	0	1	0	0	0	1	1	0	2	0	0	0	1	0	0	0	1	0	2	0	2	1	1	1	1	1	1	1	2	2	0	2	1	1	1	2	2	0	0	1	1	2	2	2	0	1	0	0	1
635	1	2	0	0	0	1	1	2	0	0	1	1	1	1	0	0	2	1	1	1	1	1	0	0	0	1	2	2	2	2	0	2	2	0	0	1	1	0	0	0	0	0	0	2	0	0	1	0	1
636	0	2	0	0	0	0	2	2	0	0	0	1	1	1	0	0	0	2	0	1	2	0	0	0	1	1	1	1	2	2	0	1	0	1	0	2	1	0	0	2	2	1	1	1	1	0	0	1	1
637	0	2	0	0	0	0	2	2	1	0	1	1	1	1	0	0	1	0	2	1	2	0	0	0	0	0	0	0	1	2	1	2	2	0	0	0	1	0	0	0	0	0	0	2	0	1	0	2	0
638	1	1	0	0	0	1	2	1	1	0	0	1	1	1	0	0	2	1	2	1	2	0	1	0	0	1	0	1	2	2	0	1	1	1	1	1	1	0	0	1	1	0	0	0	1	1	0	2	1
639	0	1	0	0	0	2	1	2	0	0	1	0	1	1	0	0	0	0	2	1	2	1	0	0	0	0	1	1	2	2	0	1	2	0	0	2	2	0	0	2	2	0	1	1	1	1	1	1	1
640	1	1	0	0	0	1	1	2	1	0	0	0	2	1	0	0	2	2	1	1	1	0	0	0	0	1	2	2	2	1	1	1	0	1	1	2	0	1	0	0	0	1	1	1	1	0	0	2	0
641	1	1	0	0	0	0	1	1	1	0	0	0	0	0	0	0	0	2	0	1	1	0	1	0	0	2	2	2	2	1	1	1	1	0	0	2	1	0	0	2	2	0	0	0	0	0	0	1	1
642	0	1	0	0	0	1	2	2	0	0	1	1	1	1	0	0	0	2	1	0	1	1	0	0	0	2	1	1	2	2	1	0	0	2	1	2	2	0	0	0	0	0	0	2	1	1	0	1	2
643	0	2	1	0	0	1	1	1	1	0	0	2	2	2	0	0	1	1	1	1	2	0	0	0	0	2	0	2	1	1	1	0	1	1	0	2	1	0	0	1	1	0	0	0	0	0	0	0	2
644	0	0	0	0	0	2	1	1	1	1	2	0	0	0	0	0	1	2	0	1	1	1	2	1	1	1	1	1	2	1	1	1	0	1	1	2	2	0	0	0	0	1	1	2	1	0	0	2	2
645	1	2	0	0	0	1	2	2	0	0	0	0	1	0	0	0	2	0	2	0	2	1	1	0	1	0	0	1	2	2	0	2	1	0	0	1	2	0	0	1	1	0	0	2	0	0	1	1	1
646	0	2	0	0	0	1	2	1	1	0	0	0	0	0	0	0	1	1	1	1	2	0	0	0	0	1	1	2	2	2	0	1	1	0	0	2	2	0	0	0	0	1	1	2	1	0	0	2	0
647	1	1	0	0	0	1	1	2	0	0	1	0	1	1	0	0	1	1	1	0	2	0	0	0	0	1	2	2	2	2	1	1	1	2	0	1	1	0	1	0	0	0	0	2	0	2	0	2	0
648	1	0	0	0	0	2	2	2	1	0	1	1	1	1	0	0	0	2	0	1	0	1	0	0	0	1	1	1	2	2	1	1	1	0	0	2	2	0	0	1	1	0	0	1	1	0	0	1	1
649	1	0	0	0	0	2	2	2	0	0	0	0	0	0	0	0	2	0	2	1	1	1	0	0	0	2	1	2	0	0	2	0	0	0	0	2	1	0	1	1	1	0	2	2	0	1	1	1	1
650	1	2	1	0	0	0	1	2	0	0	1	1	1	1	0	0	1	2	0	1	2	1	1	0	0	0	1	1	2	2	0	0	0	0	0	1	1	0	0	0	0	1	1	1	0	0	0	0	2
651	1	1	0	0	0	0	2	1	1	0	0	0	1	2	0	0	2	1	2	0	1	1	0	0	0	0	2	2	2	2	1	0	1	1	0	2	1	0	0	0	0	1	1	2	2	0	1	1	1
652	0	1	0	0	0	2	1	2	0	0	1	0	1	0	0	0	2	1	2	1	2	0	0	0	0	0	1	2	2	2	0	2	1	0	1	2	2	0	0	1	1	0	0	1	0	0	0	2	0
653	1	1	0	0	0	2	1	2	0	0	2	1	1	1	0	0	2	2	0	2	2	0	0	0	0	1	1	1	2	2	0	0	0	1	0	2	1	0	0	1	1	0	0	1	0	0	0	1	1
654	1	2	0	0	0	0	2	1	2	0	0	1	1	1	0	0	1	1	1	1	2	0	0	0	0	1	2	2	2	2	1	1	1	0	0	2	1	1	1	1	0	2	2	2	0	1	0	2	1
655	1	2	0	0	0	0	2	1	1	0	0	0	0	0	0	0	2	1	1	0	2	1	0	0	0	1	2	2	2	2	2	1	0	2	2	2	1	0	1	1	1	0	0	0	0	0	0	0	2
656	0	1	1	0	0	2	2	1	0	0	0	0	0	0	0	0	1	1	1	0	2	0	0	0	0	1	2	2	2	2	2	0	1	0	0	2	0	0	0	0	0	0	0	1	0	0	0	0	2
657	1	1	0	0	0	1	2	2	0	0	0	1	2	1	0	0	1	1	1	0	1	0	0	0	0	2	1	2	1	1	2	2	2	0	0	2	1	0	0	2	1	0	1	1	1	1	0	2	0
658	0	1	0	0	0	1	0	2	1	0	0	0	1	0	0	1	2	2	1	1	1	0	0	0	1	1	2	2	2	2	1	2	1	0	0	2	1	0	0	2	2	0	0	2	0	0	1	0	2
659	1	1	1	0	0	2	2	1	0	0	0	1	1	1	0	0	1	1	1	1	0	1	0	0	0	1	1	1	2	2	0	1	1	1	1	2	1	0	1	0	0	0	1	1	0	0	1	1	1
660	1	1	0	0	0	0	1	2	1	0	1	0	1	0	0	0	1	0	2	0	2	0	0	0	0	1	0	1	1	1	1	0	0	0	0	2	1	0	1	1	1	0	0	2	0	0	0	1	1
661	1	1	0	0	0	2	2	0	2	0	0	0	0	0	0	0	2	0	2	1	1	1	0	0	0	0	1	1	2	2	1	0	1	1	0	2	2	0	0	2	2	0	1	2	1	0	0	1	1
662	1	2	1	0	1	1	2	1	1	0	0	0	2	0	0	1	0	1	1	1	2	0	0	0	1	0	1	1	2	2	0	1	1	1	1	2	2	0	0	0	0	0	0	2	1	1	0	1	1
663	1	1	0	0	0	1	1	1	1	0	1	0	2	1	0	1	0	1	1	0	1	0	1	1	2	2	1	1	2	2	1	1	0	0	0	1	2	0	0	1	1	0	0	1	0	0	1	1	2
664	1	1	0	0	0	1	1	1	1	0	1	0	2	0	0	1	1	0	2	1	2	0	1	0	0	1	1	2	1	2	2	0	0	0	0	2	1	1	0	1	1	0	0	1	0	1	0	2	0
665	0	1	0	0	0	2	2	2	0	0	0	2	1	1	0	0	1	0	2	0	2	0	0	0	0	1	1	2	2	2	0	0	1	1	0	2	2	0	0	1	1	0	1	2	1	1	0	1	1
666	1	1	2	0	1	0	1	2	0	0	2	1	2	1	0	0	1	0	2	0	2	1	0	0	0	2	2	2	1	1	2	1	1	0	0	1	1	0	1	1	1	1	2	2	0	0	0	1	1
667	1	2	0	0	0	0	2	2	0	0	0	1	1	1	0	0	0	2	0	1	1	1	0	0	0	2	0	1	2	2	0	1	1	2	0	1	2	0	0	1	1	1	1	2	0	1	0	1	1
668	1	2	0	0	0	0	1	1	1	0	0	2	2	2	0	0	1	0	2	0	2	0	0	0	1	2	2	2	2	2	0	2	1	0	1	2	1	0	0	1	0	0	0	0	0	1	0	2	0
669	1	1	0	0	0	1	2	1	2	0	0	1	1	1	0	0	2	1	1	0	2	1	0	0	0	0	1	2	2	1	1	2	1	1	2	2	1	0	0	1	1	1	1	1	0	0	0	1	1
670	0	2	0	0	0	0	2	0	2	0	0	1	1	0	1	0	1	2	0	1	1	0	0	0	0	0	2	2	1	1	2	2	1	0	0	2	2	0	0	1	1	0	0	2	0	0	0	2	0
671	0	2	0	0	0	1	2	1	0	0	0	1	1	1	0	0	0	2	0	0	1	0	1	1	1	1	1	1	2	2	0	1	1	0	0	2	2	0	0	2	2	0	2	2	1	1	1	0	2
672	0	1	0	0	0	1	2	2	0	0	0	0	0	0	0	0	1	0	2	0	2	0	0	0	0	0	1	1	2	2	0	1	0	1	1	2	2	0	0	2	2	0	1	1	1	2	1	1	1
673	1	0	0	0	0	2	1	1	1	0	1	0	1	0	0	0	2	1	2	1	2	0	1	0	0	0	0	1	2	2	0	1	1	0	0	2	2	0	0	2	2	0	1	2	1	1	0	1	0
674	1	2	1	0	0	1	2	1	2	0	0	0	0	0	0	0	2	1	2	1	2	0	1	0	0	1	0	1	2	2	1	1	1	1	1	2	1	0	0	0	0	0	0	0	0	0	0	2	0
675	0	2	0	0	0	1	2	1	1	0	0	1	2	2	0	0	0	0	2	0	1	1	0	0	0	1	2	2	2	2	1	2	2	0	0	1	2	0	0	1	1	0	1	2	0	0	0	0	1
676	1	0	0	0	0	1	2	1	1	0	0	1	2	2	0	0	0	1	1	0	1	0	0	0	0	1	2	2	2	2	0	1	1	1	1	1	1	1	1	1	0	0	0	1	0	0	0	1	1
677	1	0	0	0	0	2	0	2	0	0	1	1	1	1	0	0	1	0	2	0	2	0	1	0	0	1	0	1	1	0	1	2	2	0	0	1	2	1	0	1	1	0	0	2	0	0	0	1	1
678	1	1	0	0	0	1	2	2	1	0	1	1	1	1	0	0	2	1	1	1	2	0	0	0	0	1	0	1	1	1	1	0	1	1	0	2	1	0	0	2	2	0	0	1	1	1	0	2	1
679	1	2	0	0	0	1	1	1	1	0	0	0	0	0	0	0	1	1	1	0	1	0	0	0	0	1	1	2	2	2	2	1	1	1	0	1	2	0	0	1	1	0	1	1	1	0	0	1	1
680	1	1	0	0	0	1	1	2	0	0	1	0	1	2	0	0	2	0	1	0	1	0	0	0	0	1	2	2	2	2	1	0	0	0	0	1	1	1	0	1	1	0	1	1	1	1	0	1	1
681	1	2	0	0	0	0	2	2	0	0	0	0	0	0	0	0	0	2	0	1	1	0	0	0	0	1	2	2	2	2	0	2	2	0	1	1	1	0	0	1	1	0	0	1	0	0	0	1	1
682	1	1	0	0	0	1	2	0	2	0	0	1	1	1	0	0	1	0	1	0	1	1	1	1	1	1	2	2	2	2	1	1	1	0	0	2	2	0	0	2	2	0	1	2	1	2	0	1	0
683	1	2	0	0	0	0	1	2	0	0	1	0	0	0	0	0	1	1	1	0	1	0	0	0	0	1	2	1	2	2	1	1	1	0	1	2	1	0	0	0	0	0	0	2	0	0	0	1	1
684	1	2	0	0	0	2	1	1	1	0	1	1	2	2	0	0	1	1	1	0	1	0	0	0	0	1	1	1	2	2	1	1	0	1	0	1	1	1	0	0	0	2	2	2	0	0	0	1	1
685	1	1	1	0	0	1	2	0	2	0	0	1	1	1	0	0	1	1	0	2	1	0	0	0	0	1	0	2	1	1	1	1	1	0	0	0	2	0	0	2	2	1	1	2	0	1	0	2	0
686	1	0	0	0	0	1	2	1	1	0	1	2	2	2	0	0	0	2	0	1	0	2	0	0	0	0	1	1	1	1	0	1	1	0	0	2	2	0	0	0	0	1	1	1	0	1	1	0	2
687	0	2	0	0	0	0	1	1	0	0	2	0	0	0	0	0	1	1	1	1	1	0	0	0	2	1	2	2	2	2	1	1	1	1	1	2	1	1	0	0	0	0	0	1	0	0	0	1	2
688	0	1	0	0	0	2	1	1	0	0	1	0	2	1	0	0	2	0	1	0	1	1	0	0	0	0	0	1	2	2	0	0	0	1	1	1	1	0	0	1	0	0	0	1	2	1	0	2	0
689	1	1	0	0	0	1	2	0	2	0	0	0	1	0	0	1	1	0	1	0	1	0	0	0	0	0	2	2	2	1	0	0	1	1	0	2	0	1	0	1	1	0	0	2	0	0	0	0	2
690	0	1	0	0	0	1	1	1	0	0	2	1	1	1	0	0	1	1	1	1	1	1	0	0	0	1	1	0	2	2	0	1	1	0	0	2	2	0	0	0	0	0	1	2	1	1	1	0	2
691	1	2	0	0	0	1	2	2	1	0	0	1	2	1	0	1	1	0	2	1	2	0	0	0	0	1	2	2	2	2	2	1	1	1	1	1	2	0	0	0	0	0	0	1	0	0	1	1	1
692	1	1	0	0	0	0	2	2	0	0	0	0	0	0	0	0	1	1	1	1	2	1	1	1	1	1	2	2	2	2	1	2	1	2	0	1	2	0	0	2	2	0	0	2	0	0	0	2	0
693	1	1	0	0	0	1	2	0	1	0	1	1	1	0	1	0	1	0	2	1	2	0	0	0	0	2	1	2	2	1	1	0	1	0	0	2	1	0	0	0	0	2	2	2	0	0	0	0	2
694	0	1	0	0	0	0	1	1	1	1	1	1	2	1	0	0	1	0	2	1	2	0	0	0	1	1	1	1	2	2	0	1	2	1	0	2	1	0	0	1	1	0	0	0	0	1	0	1	1
695	0	2	0	0	0	0	2	2	0	0	0	1	2	1	0	0	2	0	2	0	2	0	0	0	0	2	2	2	2	2	1	2	1	1	0	1	1	0	0	2	2	0	0	1	0	0	0	2	0
696	1	1	0	0	0	2	2	2	0	0	1	1	1	1	0	0	1	2	0	1	1	0	0	0	0	2	2	2	2	2	2	2	2	0	0	2	1	1	0	1	1	0	0	1	0	0	1	0	2
697	1	1	1	1	1	2	2	2	0	0	0	0	1	2	0	0	2	1	1	0	2	0	0	0	0	1	2	2	2	2	0	2	1	1	2	2	0	0	0	0	0	0	0	1	0	0	0	0	2
698	1	1	0	0	0	1	2	2	0	0	1	0	2	1	0	0	0	0	2	0	2	0	0	0	0	1	0	1	1	0	2	2	2	0	0	2	2	0	0	1	1	0	1	1	1	1	0	1	0
699	0	0	0	0	0	1	2	0	2	0	0	0	0	0	0	0	1	1	1	1	2	0	1	1	1	1	0	1	2	2	0	2	2	0	0	1	1	0	0	1	1	0	0	1	1	1	0	2	0
700	1	0	0	0	0	1	2	2	1	0	1	0	0	0	0	0	2	0	2	0	2	1	1	1	1	2	1	2	2	1	1	0	2	1	0	2	2	0	0	1	1	0	1	2	1	2	1	0	1
701	1	2	0	0	0	1	2	1	0	0	1	0	1	0	0	0	1	0	2	0	2	0	0	0	0	1	1	1	2	2	0	1	1	0	0	1	2	0	0	1	1	2	2	2	0	1	0	2	1
702	0	1	0	0	0	1	2	2	0	0	0	0	2	0	1	1	2	1	2	1	2	1	0	0	0	2	2	2	2	2	1	1	2	0	0	2	1	0	0	0	0	0	0	2	1	0	0	1	1
703	0	2	0	0	0	0	2	2	1	0	1	0	0	0	0	0	2	2	0	1	1	0	0	0	0	0	2	2	2	2	0	1	2	1	0	1	1	0	0	1	1	1	1	2	1	1	0	2	1
704	0	1	0	0	0	1	2	1	0	0	0	0	0	0	0	0	1	1	1	1	0	0	0	0	0	2	1	2	1	1	2	1	1	0	0	1	1	0	0	2	2	1	2	2	1	1	0	0	2
705	1	1	0	0	0	1	2	0	2	0	0	1	2	2	0	0	2	2	1	1	1	0	0	0	1	2	1	1	2	2	0	2	2	0	0	1	2	0	0	1	1	1	1	1	0	0	0	0	2
706	1	1	0	0	0	2	1	2	0	0	1	0	2	0	0	1	2	1	1	0	2	0	0	0	0	1	1	2	2	2	0	0	1	1	0	2	1	0	0	1	1	0	0	2	0	1	1	1	1
707	1	2	0	0	0	0	1	1	1	0	0	0	0	0	0	0	2	0	2	0	2	0	1	0	1	2	2	2	2	2	1	1	1	0	0	2	2	0	0	1	1	0	0	0	0	0	0	2	0
708	1	2	1	0	0	1	1	1	0	1	2	1	2	2	0	0	1	2	1	0	2	1	1	1	1	1	1	1	2	2	1	2	1	2	0	2	2	0	0	0	0	0	1	1	1	1	0	2	1
709	1	2	0	0	0	0	2	1	0	0	1	0	0	0	0	0	2	0	2	0	2	0	0	0	0	0	2	2	2	1	0	2	1	0	0	1	1	0	0	1	1	0	1	2	1	1	0	1	2
710	1	1	0	0	0	0	2	0	2	0	0	0	0	0	0	0	1	2	0	1	1	0	0	0	0	1	2	1	2	2	1	1	2	0	0	1	2	0	0	1	1	0	0	1	0	0	0	2	0
711	0	2	0	0	0	1	2	2	1	0	0	1	1	1	0	0	1	1	0	1	0	1	0	0	0	0	2	2	2	2	0	0	2	1	0	2	0	0	0	0	0	0	0	2	0	0	0	2	1
712	0	2	0	0	0	1	2	1	1	0	1	0	0	0	0	0	1	0	2	1	2	0	0	0	0	1	2	2	2	2	1	2	2	0	0	1	1	0	0	1	1	0	0	1	1	1	0	1	0
713	0	2	1	0	0	0	2	0	2	0	0	1	1	1	0	0	0	2	0	0	1	0	0	0	0	0	2	2	2	1	0	1	1	0	0	1	1	0	0	0	0	0	1	2	0	0	0	1	1
714	1	1	0	0	0	2	2	2	0	0	1	2	1	1	0	0	1	0	2	0	2	1	0	0	1	1	2	2	1	1	2	0	0	0	0	2	1	0	0	2	2	0	0	0	0	1	0	2	0
715	1	2	0	0	0	1	2	1	2	0	0	0	0	0	0	0	2	0	2	1	2	0	0	0	0	1	1	1	2	2	0	1	0	1	2	2	0	0	0	1	1	0	0	2	1	1	0	2	0
716	0	2	0	0	0	1	1	1	1	0	0	0	0	0	0	0	2	1	1	0	2	0	0	0	0	1	0	0	2	1	0	0	1	1	0	2	2	0	0	1	1	0	0	2	0	2	0	2	0
717	1	1	0	0	0	2	1	1	1	0	0	0	0	0	0	0	1	0	2	0	2	0	0	0	0	1	2	2	2	2	1	2	1	0	0	2	1	0	0	0	0	0	1	1	1	1	0	2	1
718	1	1	0	0	0	2	2	2	0	1	1	0	2	1	0	0	2	0	2	0	2	0	0	0	1	2	2	2	1	1	1	1	2	0	0	2	1	0	0	0	0	0	0	1	0	0	0	1	1
719	0	1	0	0	0	1	2	2	0	0	0	0	1	0	0	0	2	1	1	0	2	1	0	0	0	1	0	2	0	0	2	0	0	1	0	2	2	1	0	1	1	1	2	2	0	0	0	1	1
720	0	0	0	0	0	1	2	0	2	0	0	1	1	0	1	0	0	0	2	1	2	0	0	0	1	2	2	2	2	2	2	1	1	2	1	2	2	0	0	2	2	0	1	2	0	0	0	2	0
721	1	1	1	0	0	2	1	2	0	0	0	0	0	0	0	0	1	0	2	1	2	0	0	0	0	2	1	1	2	2	1	1	1	1	2	2	2	0	0	2	2	0	1	2	1	1	0	0	2
722	1	2	0	0	0	0	2	1	0	0	0	0	1	1	0	0	1	1	1	1	1	0	1	0	0	2	2	2	2	2	1	1	1	0	0	1	0	2	0	0	0	0	0	2	1	1	0	2	0
723	0	1	1	1	1	2	2	2	1	0	0	1	2	2	0	0	1	1	2	1	2	1	1	1	1	2	2	2	1	1	1	1	1	1	0	1	1	0	0	1	1	0	0	2	0	2	0	2	0
724	1	2	0	0	0	1	2	1	1	0	0	1	1	1	0	0	1	1	1	1	1	0	1	0	0	0	1	1	2	2	1	0	0	1	2	2	1	0	0	2	2	0	0	1	0	0	0	0	2
725	0	0	0	0	0	2	2	2	0	0	0	0	1	1	0	0	1	1	1	0	1	1	1	1	1	1	1	1	2	2	1	1	0	1	1	2	0	0	0	1	0	0	1	2	0	1	0	2	0
726	1	1	0	0	0	0	1	1	1	0	1	0	0	0	0	0	1	1	0	2	1	0	0	0	0	1	1	2	2	2	0	0	0	0	1	2	1	1	0	1	1	1	1	1	0	0	0	1	1
727	0	1	2	0	1	0	1	1	1	0	0	0	1	1	0	0	1	1	1	1	1	0	1	0	0	2	1	0	2	2	0	1	2	0	0	2	2	0	0	1	1	0	0	1	0	0	0	0	0
728	1	1	1	1	1	1	1	1	1	0	0	0	0	0	0	0	1	2	1	1	1	0	1	0	0	1	2	2	2	1	0	0	0	1	1	2	1	1	1	2	0	0	0	0	1	1	0	1	1
729	1	1	0	0	0	0	1	2	0	0	0	0	1	0	0	1	1	0	2	1	2	0	0	0	0	1	1	1	2	2	1	1	1	0	0	2	1	0	0	0	0	0	1	2	1	1	0	1	1
730	0	0	0	0	0	2	2	2	0	0	0	1	1	1	0	0	1	1	1	0	2	1	0	0	0	1	1	2	1	1	2	2	1	1	0	2	0	0	0	1	0	0	1	1	1	0	0	2	0
731	1	1	0	0	0	1	2	0	2	0	0	0	1	1	0	0	0	0	2	1	2	0	0	0	0	0	2	2	2	2	0	1	0	1	2	2	2	0	0	1	1	0	0	0	2	0	0	0	1
732	1	2	0	0	0	0	1	2	0	0	0	0	0	0	0	0	2	1	1	0	2	0	0	0	0	1	1	1	1	1	1	2	1	1	1	1	2	0	0	2	2	0	1	1	1	2	0	2	0
733	1	2	0	0	0	0	1	2	0	0	1	0	0	0	0	0	2	0	1	0	2	0	0	0	1	0	1	1	2	2	1	0	0	0	0	2	2	0	0	2	2	0	0	1	0	0	0	2	1
734	0	1	0	0	0	2	1	1	1	0	0	0	0	0	0	0	1	1	1	0	1	0	1	0	0	0	0	2	1	2	2	1	1	0	0	2	1	0	0	0	0	1	1	2	1	1	0	1	1
735	1	0	0	0	0	1	2	1	1	0	0	1	2	2	0	0	1	0	2	0	2	0	0	0	0	1	2	1	2	2	1	2	2	0	1	2	2	0	0	1	1	0	1	2	1	0	0	1	1
736	1	1	0	0	0	0	2	1	1	0	0	1	2	1	0	0	2	0	2	0	2	0	0	0	0	1	1	1	2	2	0	2	2	0	0	0	1	1	0	1	1	1	2	2	0	0	0	2	0
737	0	1	0	0	0	2	2	1	1	0	0	1	1	1	0	0	0	2	0	1	2	1	0	0	0	0	0	2	0	0	2	1	1	1	0	0	1	0	0	1	1	1	1	2	0	1	0	2	1
738	1	1	0	0	0	1	2	2	0	0	0	0	0	0	0	0	2	0	1	0	1	0	0	0	0	1	1	2	1	1	2	2	1	0	0	1	1	0	0	1	1	1	1	1	1	0	0	1	1
739	1	2	0	0	0	0	1	1	0	1	2	0	0	0	0	0	2	0	2	0	2	0	0	0	1	0	2	2	1	1	2	2	2	0	1	2	2	0	0	2	2	0	0	1	0	1	0	1	1
740	1	2	0	0	0	1	0	2	0	0	1	0	1	0	0	1	2	0	2	0	2	1	0	0	0	0	2	2	2	2	1	1	0	1	1	2	2	0	0	1	1	0	0	0	0	1	0	0	1
741	0	0	0	0	0	2	2	1	1	0	1	0	1	0	0	0	2	0	2	0	2	0	1	1	1	1	1	1	1	1	1	1	0	1	2	2	1	0	1	1	1	0	0	0	0	0	0	0	1
742	1	0	0	0	0	1	2	2	1	0	1	1	1	1	0	0	1	2	0	1	1	0	0	0	0	1	0	2	1	1	2	1	0	0	1	2	2	0	0	1	1	0	0	1	0	0	0	0	2
743	1	0	0	0	0	1	2	2	1	0	1	0	0	0	0	0	1	2	0	1	1	0	0	0	0	2	1	0	1	2	1	1	1	0	0	2	1	0	1	1	1	0	0	0	0	0	0	2	0
744	0	1	0	0	0	1	1	2	0	0	1	1	2	2	0	0	1	0	2	1	2	0	0	0	0	1	2	2	2	2	1	2	1	1	0	2	1	1	0	1	1	0	0	2	0	0	0	1	1
745	0	1	0	0	0	0	1	2	0	0	1	1	1	1	0	0	1	1	1	1	1	0	0	0	0	2	2	2	2	2	0	1	1	0	1	2	1	0	1	1	1	0	1	2	1	1	0	1	1
746	1	1	0	0	0	2	2	0	2	0	0	0	1	0	0	1	1	0	2	0	2	0	0	0	0	1	2	2	2	2	2	0	0	0	0	2	2	0	0	1	1	0	0	2	0	0	1	1	1
747	1	2	0	0	0	0	2	0	2	0	0	1	1	1	0	0	1	1	1	1	2	1	1	1	0	1	2	2	2	2	1	1	1	0	0	2	1	0	0	1	1	0	0	2	0	1	0	1	1
748	1	1	0	0	0	2	1	2	0	0	2	0	0	0	0	0	1	2	0	1	0	1	0	0	0	0	1	2	2	2	1	1	1	2	0	2	1	0	1	1	1	1	1	1	0	1	1	0	1
749	0	2	0	0	0	1	1	2	0	0	0	0	0	0	0	0	1	2	0	1	2	0	0	0	0	1	1	1	2	2	1	2	1	1	0	2	2	0	0	1	1	0	0	1	0	0	0	2	1
750	1	2	0	0	0	0	2	1	2	0	0	1	1	1	0	0	1	0	2	0	2	0	1	0	0	0	2	2	2	2	2	2	1	1	0	1	2	0	0	2	2	1	1	2	1	0	1	1	1
751	0	2	0	0	0	2	2	1	0	0	0	0	1	1	0	0	2	0	2	0	2	1	0	0	0	2	1	1	1	1	1	1	1	0	1	1	1	0	0	2	2	0	1	2	1	0	0	2	0
752	0	1	0	0	0	1	1	2	0	0	2	1	1	1	0	0	1	1	1	1	1	0	0	0	0	1	0	1	2	2	1	1	1	0	0	2	1	0	1	1	1	0	0	0	0	0	0	1	1
753	1	1	0	0	0	2	2	2	0	0	1	1	2	1	0	1	2	2	0	1	1	0	0	0	0	1	1	2	2	2	1	1	1	0	0	0	1	0	0	2	1	1	1	2	0	1	0	2	0
754	1	1	0	0	0	1	2	1	1	0	0	0	1	0	0	1	1	0	2	0	2	0	0	0	0	1	1	1	2	2	0	0	2	1	0	2	1	1	0	1	1	0	0	2	0	0	1	2	1
755	1	1	0	0	0	0	1	1	0	1	1	0	0	0	0	0	0	2	0	0	1	0	1	0	0	1	2	2	2	2	0	1	0	0	0	1	1	1	1	1	0	0	0	0	0	0	1	0	2
756	0	2	0	0	0	1	1	2	0	0	1	1	1	0	1	0	2	0	2	0	2	0	0	0	1	2	1	1	1	2	1	1	1	0	0	2	1	0	0	1	0	0	0	0	0	0	0	1	1
757	1	2	0	0	0	1	1	2	0	0	0	0	0	0	0	0	2	0	2	0	2	1	0	0	0	0	2	2	2	2	2	1	1	0	0	2	1	0	0	2	2	1	1	2	0	2	0	1	1
758	1	2	1	0	0	1	2	0	2	0	0	0	1	0	0	0	1	1	1	1	1	0	1	0	1	2	2	2	2	2	2	1	1	1	2	2	1	0	0	2	2	0	1	2	0	2	0	0	2
759	1	1	0	0	0	2	1	2	0	0	1	0	0	0	0	0	0	2	1	0	1	0	0	0	0	1	2	2	2	2	0	1	1	2	1	2	1	0	0	1	0	0	0	1	2	1	1	1	1
760	1	1	1	1	1	2	2	1	1	0	0	1	1	1	0	0	2	1	1	0	2	0	0	0	0	2	2	2	1	1	2	1	1	0	0	1	2	0	0	1	1	0	0	1	0	0	0	1	1
761	0	2	1	0	0	1	2	1	1	0	0	1	0	0	0	0	2	0	2	0	2	0	0	0	0	2	2	2	1	1	1	1	1	1	1	1	2	0	0	1	1	1	1	2	0	1	0	2	1
762	1	2	0	0	0	0	1	2	0	0	1	0	0	0	0	0	1	0	1	0	1	0	0	0	0	1	1	1	2	2	0	0	1	1	0	2	1	0	0	1	1	0	1	2	1	0	0	2	0
763	0	0	0	0	0	2	2	1	1	0	0	0	1	0	0	1	1	2	0	0	0	1	0	0	0	2	1	1	1	1	2	1	0	1	1	1	1	0	0	2	2	0	0	1	0	0	0	2	0
764	0	2	0	0	0	0	2	2	0	0	1	0	0	0	0	0	0	2	0	2	0	0	0	0	0	1	2	2	2	2	2	1	1	1	1	1	2	0	0	0	0	0	0	1	0	0	0	0	2
765	1	2	0	0	0	0	1	2	0	0	0	0	0	0	0	0	1	1	1	1	1	0	1	0	1	2	1	1	2	2	1	1	0	1	0	1	1	0	0	1	1	1	1	2	0	0	0	2	0
766	0	1	1	0	0	2	2	1	1	0	0	0	0	0	0	0	1	1	1	1	2	0	0	0	0	1	2	2	2	2	0	1	1	0	0	0	1	0	0	2	2	0	0	2	0	0	0	1	1
767	1	2	0	0	0	0	2	1	0	0	0	0	0	0	0	0	0	0	2	1	2	0	0	0	0	0	1	2	2	2	0	1	1	0	0	1	2	0	0	1	1	0	0	2	0	0	0	2	0
768	1	2	0	0	0	1	2	0	2	0	0	0	0	0	0	0	1	1	0	2	1	1	0	0	0	1	2	2	2	2	1	1	1	1	0	1	0	0	0	1	1	0	1	1	1	0	0	0	2
769	1	1	0	0	0	2	2	2	0	0	1	0	1	0	0	0	2	0	2	0	2	1	0	0	0	1	1	1	2	2	0	0	0	0	0	1	0	2	0	0	0	0	0	1	0	0	0	2	0
770	1	1	0	0	0	1	2	1	0	0	1	0	1	0	0	1	1	2	1	1	1	0	0	0	0	2	2	2	2	2	0	1	1	0	1	1	2	0	0	2	2	0	0	0	0	0	0	0	2
771	1	1	0	0	0	0	1	2	0	0	1	0	0	0	0	0	1	1	1	1	2	1	1	1	1	1	0	1	2	2	0	0	0	0	1	2	2	0	0	2	2	0	0	2	1	1	0	2	1
772	1	2	0	0	0	0	2	1	1	0	0	1	1	1	0	0	1	1	1	0	1	0	0	0	0	1	0	2	1	1	1	1	1	1	0	2	1	0	0	1	1	1	1	2	0	2	0	2	0
773	0	0	0	0	0	2	1	1	1	0	1	1	1	1	0	0	2	2	1	0	1	0	1	0	0	1	2	2	2	2	0	2	2	0	0	2	2	0	0	1	1	1	1	1	1	1	0	0	1
774	1	2	1	0	0	1	2	1	1	0	0	0	0	0	0	0	1	1	1	1	1	0	0	0	0	1	2	2	2	2	1	2	1	0	0	2	2	0	0	2	2	0	0	2	0	0	0	1	1
775	1	0	0	0	0	1	2	1	1	0	0	0	1	0	0	0	0	1	1	1	2	1	0	0	0	0	2	2	2	2	1	1	0	2	2	2	2	0	0	1	1	1	1	1	1	0	0	2	0
776	1	1	0	0	0	2	1	2	0	0	1	0	1	0	0	0	0	1	1	1	2	1	1	1	1	1	1	2	1	1	2	1	1	1	1	2	1	0	0	2	1	0	1	1	1	1	0	2	0
777	0	2	0	0	0	1	1	2	1	0	1	0	1	0	0	0	1	1	1	0	1	0	0	0	0	0	1	1	2	2	1	1	1	1	0	2	1	0	0	2	2	0	0	2	0	0	1	1	1
778	0	0	0	0	0	1	2	0	2	0	0	0	0	0	0	0	1	2	0	1	2	0	2	0	0	0	2	2	2	2	2	1	1	0	0	1	1	0	0	1	0	0	1	1	1	0	0	2	1
779	1	1	0	0	0	0	0	2	0	0	2	0	1	0	0	0	2	1	1	1	2	0	0	0	0	1	1	1	2	2	0	1	2	1	0	1	2	0	0	2	2	0	1	1	1	0	0	0	2
780	1	1	0	0	0	1	2	1	1	0	0	1	1	1	0	0	0	2	1	0	2	1	1	1	1	1	1	1	1	1	1	2	2	0	0	1	1	0	0	2	2	0	0	2	0	0	1	0	2
781	1	2	0	0	0	0	2	0	2	0	0	0	0	0	0	0	2	1	1	1	1	0	0	0	0	1	0	2	1	1	2	0	0	0	0	2	0	0	1	0	0	0	1	2	2	2	0	1	0
782	0	1	0	0	0	1	2	0	1	0	1	1	2	2	0	0	1	1	1	1	1	1	0	0	0	0	1	1	1	1	0	2	1	1	0	1	0	1	1	0	0	0	0	2	0	0	1	0	2
783	1	2	0	0	0	0	1	2	0	1	1	0	1	0	0	0	0	2	0	1	0	0	0	0	0	2	0	1	2	2	0	2	2	0	1	2	2	1	0	0	0	0	1	1	1	0	0	2	0
784	0	1	0	0	0	1	2	2	0	0	0	1	1	1	0	0	1	1	1	1	1	0	0	0	1	1	1	1	1	1	2	0	1	0	0	2	0	0	0	1	1	0	0	2	0	0	1	1	1
785	1	0	0	0	0	1	1	2	0	0	2	0	0	0	0	0	2	1	1	1	1	0	0	0	0	1	2	2	2	2	1	2	2	0	0	1	1	0	1	1	1	0	1	2	0	0	0	1	1
786	0	0	0	0	0	1	1	1	2	0	0	0	1	1	0	0	2	1	1	1	1	0	0	0	0	1	1	2	2	2	0	1	1	0	0	1	2	1	0	0	0	0	1	2	1	1	0	2	0
787	1	0	0	0	0	1	1	2	0	0	1	1	1	1	0	0	2	0	1	0	1	0	0	0	0	1	1	1	2	2	1	1	1	0	0	2	1	0	1	1	1	0	0	1	0	0	0	2	1
788	0	1	0	0	0	2	2	1	1	0	0	0	0	0	0	0	0	1	1	1	1	0	2	0	0	1	2	2	2	2	1	0	0	1	1	2	1	0	1	1	1	0	0	2	0	0	0	1	1
789	1	1	1	1	1	2	1	2	0	0	2	1	1	1	0	0	1	1	1	1	2	0	2	0	0	1	1	1	2	2	0	2	2	0	0	1	1	0	0	2	2	0	0	1	0	0	0	1	1
790	0	1	0	0	0	2	1	1	1	0	0	0	0	0	0	0	1	0	2	0	2	0	0	0	0	1	0	1	1	0	1	0	0	1	2	2	2	0	0	1	1	0	0	0	0	0	0	2	0
791	0	0	0	0	0	1	2	2	0	0	0	0	1	1	0	0	1	1	1	1	2	0	1	1	1	0	2	2	2	1	0	1	1	0	0	2	0	0	1	0	0	0	0	1	2	1	0	2	1
792	1	1	1	1	1	1	2	1	1	0	0	0	1	1	0	0	1	1	1	0	1	0	0	0	0	1	2	2	2	2	1	1	1	0	0	1	1	0	0	0	0	0	0	2	0	1	0	2	0
793	1	0	0	0	0	1	1	1	1	0	1	0	1	0	0	1	1	1	1	1	1	1	0	0	0	2	2	2	2	1	0	1	1	0	0	2	1	0	1	1	1	0	0	2	0	1	0	2	0
794	1	1	0	0	0	2	2	0	2	0	0	1	1	1	0	0	0	2	0	1	0	1	0	0	0	0	1	1	2	2	0	2	1	1	2	2	1	0	0	1	1	1	1	2	0	1	0	2	0
795	1	1	1	1	1	1	2	2	0	0	1	0	1	1	0	0	2	0	2	0	2	0	0	0	0	1	1	2	1	0	1	2	2	0	1	1	1	1	1	2	1	0	0	1	0	0	0	1	1
796	1	1	0	0	0	1	2	2	0	0	0	0	0	0	0	0	1	1	1	0	2	1	0	0	0	0	1	2	1	1	2	1	1	0	0	2	1	0	0	2	2	0	1	2	1	0	0	1	0
797	0	0	1	0	1	1	2	1	1	0	0	0	2	0	1	1	0	2	1	0	1	0	0	0	0	1	1	2	1	1	2	1	1	1	2	2	0	0	0	1	1	0	0	2	1	1	1	1	1
798	1	2	1	0	0	0	2	1	1	0	1	1	1	1	0	0	1	1	1	1	1	0	0	0	1	1	1	1	1	1	0	1	1	0	0	2	1	0	0	1	1	0	0	0	0	1	0	2	1
799	1	1	0	0	0	1	1	2	0	0	1	0	1	0	0	1	1	1	1	1	1	1	1	1	1	1	2	2	2	2	0	0	0	0	0	1	1	0	0	0	0	2	2	2	0	0	0	1	0
800	0	1	1	0	0	1	2	2	0	0	1	1	2	2	0	0	2	0	2	1	2	0	1	0	0	2	1	1	2	2	0	0	0	0	0	1	1	0	1	1	1	0	0	1	0	1	0	1	1
801	1	0	0	0	0	2	2	2	0	0	0	0	0	0	0	0	1	1	1	1	1	0	0	0	1	2	1	1	1	1	2	2	2	0	0	0	1	0	0	1	0	0	0	1	0	0	0	2	0
802	1	2	0	0	0	0	1	1	0	0	2	0	0	0	0	0	1	2	0	1	0	2	1	1	1	1	0	1	1	0	1	2	1	1	0	2	2	0	0	1	1	0	1	2	0	2	0	0	0
803	0	0	0	0	0	1	1	2	0	0	1	0	0	0	0	0	1	1	1	1	2	0	0	0	0	1	1	1	2	2	1	2	2	0	0	2	1	0	0	2	2	0	0	0	0	0	1	1	1
804	1	1	0	0	0	1	2	2	1	0	0	0	0	0	0	0	1	0	1	0	1	0	1	0	1	0	1	2	0	0	2	1	1	0	0	2	2	0	0	2	2	0	2	2	1	1	0	2	0
805	1	2	0	0	0	0	2	0	1	0	0	1	1	1	0	0	1	1	1	1	1	0	0	0	0	1	2	2	2	2	1	2	1	0	0	1	1	0	0	1	1	2	2	2	0	0	0	2	0
806	1	1	0	0	0	0	2	2	1	0	1	0	0	0	0	0	1	1	1	1	2	1	0	0	0	2	1	1	1	1	2	1	2	0	1	2	2	0	0	1	1	0	1	1	1	0	0	2	0
807	0	2	0	0	0	0	1	1	1	0	1	0	2	2	0	0	1	0	2	0	2	0	1	0	1	1	1	1	2	1	1	2	1	1	1	2	2	0	0	1	1	0	0	2	0	0	0	2	0
808	0	0	0	0	0	1	1	1	1	1	1	0	1	1	0	0	1	1	1	1	2	1	1	1	1	1	0	1	1	1	1	0	0	0	1	2	0	0	0	0	0	0	0	2	0	0	0	1	1
809	1	1	0	0	0	2	2	1	1	0	0	0	1	0	0	0	0	0	1	1	2	1	1	1	1	0	1	1	2	2	1	1	1	0	0	2	2	0	0	0	0	0	0	1	0	0	1	0	2
810	0	2	0	0	0	0	1	2	0	0	0	0	2	1	0	0	2	0	2	0	2	0	0	0	0	2	1	0	1	2	1	1	0	1	1	2	2	0	0	0	0	2	2	2	0	0	1	0	2
811	0	1	0	0	0	1	0	2	0	0	1	0	0	0	0	0	1	0	2	0	1	0	1	0	0	2	1	2	2	1	2	0	1	0	0	2	1	0	0	1	1	0	0	2	0	2	0	1	1
812	1	0	0	0	0	2	1	1	2	0	0	1	1	1	0	0	2	0	2	0	2	1	0	0	0	0	2	2	2	2	0	0	1	2	0	2	2	0	0	1	1	0	0	1	0	0	0	2	0
813	1	0	0	0	0	1	2	1	1	0	0	0	0	0	0	0	1	2	0	0	0	0	0	0	0	1	1	1	2	2	1	0	0	0	0	1	2	0	0	2	2	0	1	1	1	0	0	1	1
814	1	1	0	0	0	1	2	0	1	0	1	0	0	0	0	0	2	1	1	0	2	1	0	0	0	0	1	2	2	2	0	1	1	0	1	2	2	0	0	1	1	0	1	2	1	0	0	1	1
815	0	2	0	0	0	1	2	2	0	0	0	1	2	1	0	0	2	2	1	1	2	0	0	0	0	2	0	1	2	2	0	1	1	0	1	1	0	1	1	0	0	0	0	2	0	0	0	2	0
816	0	1	0	0	0	0	2	0	2	0	0	0	0	0	0	0	1	2	0	1	1	1	0	0	0	1	2	2	2	2	1	1	1	0	0	2	1	0	0	1	1	0	0	2	0	1	0	2	0
817	0	1	0	0	0	0	2	1	1	0	0	1	2	1	0	0	0	1	0	1	0	1	1	1	1	1	2	1	2	2	0	2	2	0	0	1	1	0	0	1	1	0	1	2	1	1	0	2	2
818	0	2	1	0	0	1	1	2	0	1	1	0	0	0	0	0	0	2	1	0	1	1	0	0	0	2	1	2	1	1	1	0	2	1	0	2	1	0	0	1	1	0	0	1	0	0	0	1	0
819	1	2	0	0	0	1	2	0	2	0	0	0	0	0	0	0	1	2	0	0	0	0	0	0	0	0	1	2	1	1	1	2	1	0	0	2	1	0	0	1	1	1	1	2	0	2	0	2	0
820	1	1	0	0	0	0	2	1	0	0	0	0	0	0	0	0	0	1	2	0	2	0	0	0	0	0	1	2	1	1	2	1	2	0	0	2	0	1	0	0	0	0	2	2	1	1	0	2	0
821	1	1	0	0	0	1	1	2	0	0	1	1	2	1	0	1	2	1	1	1	1	0	0	0	0	1	1	2	1	1	2	1	1	2	2	2	0	1	0	0	0	0	1	1	0	1	0	1	1
822	1	0	0	0	0	1	2	0	1	0	1	0	0	0	0	0	1	0	1	0	1	1	0	0	0	2	1	2	2	1	1	0	1	0	0	2	1	1	0	0	0	0	0	2	0	0	0	2	0
823	0	2	0	0	0	0	1	1	1	0	0	0	0	0	0	0	1	1	1	1	1	0	0	0	0	1	2	2	2	2	1	0	0	1	1	2	1	0	0	2	2	1	1	2	0	1	0	2	0
824	1	2	0	0	0	0	2	2	0	0	0	0	1	0	0	1	1	1	1	1	1	0	0	0	0	2	2	2	2	2	2	0	0	1	1	2	2	0	0	1	1	0	0	2	0	0	0	1	2
825	0	0	0	0	0	2	1	2	1	0	1	1	2	1	0	0	2	1	2	1	2	0	0	0	0	2	1	0	2	2	0	1	1	1	1	2	1	0	1	1	1	0	0	2	0	0	0	2	0
826	1	0	0	0	0	1	2	2	0	0	0	0	0	0	0	0	0	1	2	1	2	0	1	0	0	2	1	2	1	1	2	1	1	2	2	2	1	0	0	2	2	0	0	1	0	0	1	0	2
827	0	1	0	0	0	1	2	1	1	0	1	0	0	0	0	0	2	2	0	2	1	0	0	0	1	1	2	2	2	2	2	1	1	0	0	0	1	0	0	0	0	1	1	1	1	0	1	0	2
828	0	1	0	0	0	2	2	2	0	0	1	0	1	0	0	0	1	1	1	0	2	0	1	0	0	0	1	0	2	2	0	1	1	0	0	1	2	0	0	0	0	0	0	2	0	2	1	0	2
829	0	0	0	0	0	1	1	1	2	0	0	0	0	0	0	0	1	1	1	1	1	0	0	0	0	2	1	2	1	1	2	1	1	1	1	2	1	0	0	1	1	0	0	2	0	1	0	1	1
830	0	0	0	0	0	1	2	2	2	0	0	0	0	0	0	0	1	0	2	0	2	1	0	0	0	1	2	2	2	2	1	2	1	1	0	1	1	1	0	1	1	2	2	2	1	0	0	2	0
831	1	2	1	0	0	1	1	1	0	0	1	0	1	1	0	0	1	1	1	0	1	0	0	0	0	1	1	2	1	2	2	1	1	1	2	2	0	0	0	0	0	0	0	1	0	0	0	2	2
832	1	2	1	0	0	1	2	1	1	0	0	1	1	1	0	0	2	1	1	1	1	0	0	0	1	1	1	1	2	2	0	2	2	0	0	1	1	1	0	0	0	0	0	1	0	0	1	0	1
833	1	0	0	0	0	1	2	1	2	0	0	0	1	2	0	0	2	2	1	0	2	1	1	1	1	2	2	2	2	2	1	2	1	1	0	1	1	0	0	2	1	0	0	1	0	0	0	2	0
834	0	1	0	0	0	0	1	2	0	0	2	1	1	1	0	0	1	1	1	1	1	1	0	0	0	1	2	2	2	2	0	2	1	0	0	1	0	0	0	0	0	1	1	1	0	0	0	2	0
835	1	1	0	0	0	1	1	2	0	0	1	0	0	0	0	0	1	1	2	0	2	0	0	0	0	1	2	2	2	2	0	1	2	0	0	2	2	0	0	0	0	0	0	2	0	1	1	0	1
836	0	2	0	0	0	0	2	2	0	0	0	1	1	1	0	0	1	1	1	1	2	0	1	0	0	0	1	1	2	2	0	1	1	0	0	1	2	0	0	1	1	1	1	1	0	0	0	2	1
837	1	2	1	0	0	0	1	2	0	0	1	0	0	0	0	0	0	2	0	1	0	1	1	1	0	1	0	0	1	2	1	2	2	0	0	2	1	0	0	1	1	0	0	1	0	0	0	2	0
838	1	0	0	0	0	2	2	1	2	0	0	0	0	0	0	0	2	1	2	1	2	0	0	0	0	1	1	1	2	2	0	2	1	0	0	2	1	0	0	1	1	0	0	2	0	1	0	1	1
839	1	2	0	0	0	1	1	2	0	0	0	0	1	1	0	0	1	2	1	0	1	1	0	0	0	0	1	1	2	2	1	0	0	0	0	1	2	1	1	2	1	1	1	1	1	0	0	1	0
840	1	2	0	0	0	1	2	0	2	0	0	1	1	1	0	0	2	0	2	0	2	2	1	1	1	1	2	2	1	1	2	1	1	0	0	2	2	0	0	0	0	0	0	1	0	0	0	2	0
841	1	1	0	0	0	1	2	2	0	0	1	1	2	2	0	0	0	2	0	0	1	1	1	1	1	1	1	1	2	2	0	1	1	0	0	2	1	0	0	1	1	0	1	2	1	0	1	1	1
842	0	1	0	0	0	1	2	2	0	0	0	0	1	0	0	1	1	1	1	1	1	0	0	0	0	2	1	2	2	2	2	1	1	0	0	2	1	0	0	0	0	0	0	0	2	1	0	2	0
843	0	2	1	1	1	1	2	1	1	0	1	0	0	0	0	0	0	1	1	1	1	0	0	0	0	1	1	1	2	1	1	0	0	1	0	2	0	0	0	0	0	0	1	1	1	1	0	1	1
844	0	2	0	0	0	0	1	1	1	0	1	1	2	1	0	0	1	1	1	2	1	0	0	0	0	2	2	1	2	2	0	1	1	0	0	2	1	1	0	1	1	1	1	2	0	1	0	1	1
845	0	1	0	0	0	1	1	1	0	1	2	1	1	1	0	0	1	0	2	0	2	0	0	0	0	1	0	1	1	1	1	1	2	1	0	1	2	0	0	0	0	2	2	2	0	0	0	2	0
846	0	0	0	0	0	1	1	2	0	0	0	1	1	1	0	0	2	1	1	1	1	1	0	0	0	2	1	1	2	2	0	1	1	0	0	2	1	0	0	1	1	1	1	2	0	2	0	2	1
847	1	1	0	0	0	1	1	2	1	0	0	0	0	1	0	0	1	0	1	0	2	0	1	0	0	2	2	2	2	2	0	1	1	1	1	1	1	0	0	2	2	0	0	2	0	0	0	0	1
848	0	1	0	0	0	0	1	1	2	0	0	0	1	1	0	0	1	0	1	0	2	1	0	0	0	1	1	2	2	2	0	2	1	1	1	2	2	0	0	2	2	0	0	1	1	1	0	1	2
849	1	2	0	0	0	0	2	2	1	0	0	0	1	1	0	0	1	1	1	1	1	1	0	0	0	1	2	2	2	2	2	0	0	1	1	1	1	0	0	2	2	0	1	2	0	1	1	1	1
850	1	2	1	0	0	1	0	2	0	0	2	1	1	0	1	0	0	1	1	0	1	0	0	0	0	1	1	2	2	2	1	2	2	0	0	0	2	0	0	2	2	0	1	2	1	2	1	1	1
851	1	1	0	0	0	2	2	2	0	0	0	1	0	0	0	0	2	0	2	1	1	2	1	1	1	1	0	1	1	1	1	0	1	1	0	2	2	0	0	0	0	0	0	2	0	0	1	0	2
852	0	0	0	0	0	0	1	1	1	0	0	0	0	0	0	0	1	1	1	1	2	1	0	0	0	1	1	1	2	2	0	1	1	0	0	1	2	0	0	0	0	0	1	2	1	2	1	0	2
853	0	1	0	0	0	2	2	1	0	0	1	2	1	1	0	0	2	1	1	1	1	0	0	0	0	1	2	2	2	2	0	1	1	1	1	1	0	2	0	0	0	0	0	1	0	0	0	2	0
854	1	1	0	0	0	2	2	1	1	0	0	1	1	0	1	0	2	1	1	1	2	1	1	0	1	1	2	2	2	2	0	2	1	1	1	1	1	0	0	1	0	0	0	2	0	0	0	2	0
855	1	0	0	0	0	1	2	2	0	0	0	0	1	0	0	0	2	1	1	0	2	0	1	0	0	2	0	2	1	1	2	0	0	0	0	1	1	0	0	1	1	0	0	1	1	1	0	2	0
856	0	1	0	0	0	2	2	2	1	0	0	0	0	0	0	0	1	2	0	1	1	1	1	1	1	0	1	1	1	1	0	1	0	0	0	1	1	0	0	2	2	0	0	2	0	0	0	2	0
857	1	0	0	0	0	2	2	1	1	0	1	1	2	1	0	0	2	1	1	0	2	0	0	0	0	1	2	2	2	2	0	1	2	0	0	2	2	0	0	1	1	0	0	2	0	0	0	0	2
858	1	1	0	0	0	1	1	1	1	0	1	0	1	0	0	0	0	0	2	1	2	0	0	0	0	2	2	2	2	2	1	1	1	0	0	1	2	1	0	1	1	0	0	2	0	0	0	2	0
859	1	2	0	0	0	0	2	0	2	0	0	1	1	1	0	0	2	1	1	0	2	0	1	0	0	1	2	2	2	2	0	2	1	1	0	1	1	1	0	1	1	0	0	2	1	1	0	2	0
860	1	0	0	0	0	1	2	0	1	0	2	0	0	0	0	0	1	1	1	1	1	1	0	0	0	1	2	2	2	2	2	1	0	0	0	1	2	0	0	2	2	0	0	1	0	0	1	0	1
861	0	2	0	0	0	1	1	2	0	0	0	1	1	1	0	0	0	1	1	1	2	1	0	0	0	1	1	1	2	2	0	0	1	1	0	2	2	0	0	1	1	0	1	1	0	0	0	1	2
862	0	2	0	0	0	1	2	0	1	0	0	1	1	1	0	0	0	1	1	1	2	0	0	0	1	0	1	1	2	2	1	1	0	1	0	1	1	0	0	2	1	0	0	2	0	1	0	0	2
863	1	1	0	0	0	0	1	1	1	0	1	0	1	0	0	1	2	1	1	1	2	1	0	0	0	1	2	2	2	2	1	0	1	1	0	2	2	1	0	1	1	0	1	1	1	1	0	0	2
864	1	1	2	0	1	0	2	1	1	0	0	0	1	0	0	0	1	0	2	1	2	1	0	0	0	0	2	2	2	2	0	2	2	0	0	0	0	2	0	0	0	0	0	2	1	0	0	1	1
865	0	0	0	0	0	2	1	2	0	0	1	1	0	0	0	0	1	1	1	0	1	0	0	0	0	1	1	1	2	2	0	1	1	0	0	2	1	0	0	2	1	0	0	1	0	0	0	0	1
866	0	1	0	0	0	2	2	0	2	0	0	0	2	1	0	0	0	1	1	1	2	0	1	0	0	1	1	1	2	2	1	1	1	0	0	2	2	0	0	1	1	0	1	1	1	0	0	2	0
867	1	0	0	0	0	2	1	2	0	0	1	0	1	1	0	0	0	2	0	1	1	0	0	0	0	1	2	2	2	2	0	2	2	0	0	2	2	1	0	1	1	0	0	1	0	0	1	0	2
868	0	2	0	0	0	0	2	2	0	0	0	1	2	1	0	0	1	1	1	0	2	1	0	0	0	1	2	2	2	2	0	0	0	1	1	2	0	0	0	0	0	0	1	1	0	1	0	2	0
869	1	1	0	0	0	1	2	0	1	0	0	1	1	1	0	0	1	1	1	1	1	0	0	0	0	1	2	2	2	2	0	0	1	0	0	2	0	2	0	0	0	0	1	2	1	0	1	0	1
870	0	1	1	1	1	1	2	2	1	0	0	0	1	0	0	1	1	1	1	0	1	0	0	0	0	1	1	1	1	1	1	2	1	2	0	1	0	0	0	0	0	0	0	0	0	0	0	2	0
871	1	2	0	0	0	1	1	2	1	0	1	1	1	1	0	0	1	1	1	1	2	2	1	1	1	1	1	1	2	2	0	1	1	1	1	1	1	0	0	2	2	0	0	1	0	0	1	0	2
872	1	2	0	0	0	1	2	1	1	0	0	1	2	1	0	0	2	2	0	2	2	0	0	0	0	1	2	2	2	2	1	1	1	0	1	1	1	1	0	1	1	0	0	1	0	0	0	0	2
873	1	0	0	0	0	2	1	1	1	0	1	0	0	0	0	0	2	0	2	0	2	0	1	0	0	1	2	2	2	2	1	1	1	0	0	2	2	0	0	2	1	0	0	1	0	0	0	1	0
874	1	0	0	0	0	2	1	1	2	0	0	0	2	1	0	0	2	0	2	0	2	1	0	0	0	0	2	2	2	2	1	1	1	0	0	2	2	0	0	1	1	0	0	1	1	0	1	1	1
875	1	1	0	0	0	1	2	0	1	0	1	0	1	1	0	0	1	1	1	1	1	0	0	0	0	1	2	2	2	2	2	1	1	2	1	2	1	0	0	2	2	1	1	1	1	0	0	1	2
876	0	0	1	0	1	1	2	1	1	0	1	1	1	0	0	0	1	1	1	1	1	1	0	0	0	1	0	1	1	0	2	2	1	1	1	2	1	0	0	0	0	1	1	2	0	0	0	1	1
877	0	2	0	0	0	1	1	2	0	1	1	0	1	0	0	0	1	1	1	0	2	0	0	0	0	2	2	2	2	2	0	1	1	0	0	1	2	0	0	2	2	0	0	2	0	1	0	2	0
878	0	2	0	0	0	1	2	1	2	0	0	0	0	0	0	0	1	0	1	1	1	0	1	0	0	0	2	2	2	2	1	1	1	0	0	2	2	0	0	1	1	1	1	2	0	0	0	2	1
879	1	1	0	0	0	1	2	1	0	0	0	0	1	1	0	0	2	1	2	0	1	1	0	0	0	0	2	2	2	1	0	2	1	0	0	2	2	0	0	2	2	0	1	2	0	1	0	2	0
880	0	2	0	0	0	0	1	1	1	1	0	0	0	1	0	0	1	1	1	0	1	0	0	0	0	0	1	2	1	1	2	0	0	0	0	2	2	0	0	1	1	0	0	2	1	0	0	1	1
881	1	1	0	0	0	0	2	2	0	1	1	1	1	0	1	0	0	0	1	0	2	0	0	0	0	2	1	1	2	2	0	2	2	1	1	2	2	0	0	0	0	1	2	2	1	1	0	2	0
882	1	2	1	0	0	0	2	2	0	0	0	0	1	0	0	1	0	2	0	1	0	0	0	0	0	1	2	2	2	2	1	1	1	0	0	2	1	0	0	2	2	0	0	1	0	0	0	2	0
883	1	1	0	0	0	1	2	0	2	0	0	0	0	0	0	0	1	1	1	1	2	0	0	0	0	1	1	1	2	2	1	0	0	0	0	2	1	0	0	1	1	0	1	1	1	1	0	1	1
884	0	2	0	0	0	0	2	1	1	0	0	1	2	2	0	0	1	0	2	1	2	0	0	0	0	1	1	2	2	2	0	0	0	0	0	2	0	0	0	0	0	0	0	2	0	1	0	0	1
885	0	1	0	0	0	2	1	1	1	1	1	0	1	0	0	0	1	2	0	0	0	0	1	0	0	1	0	1	2	2	0	2	2	0	1	1	0	1	1	0	0	2	2	2	0	0	1	2	1
886	0	0	0	0	0	1	1	2	0	0	1	2	2	2	0	0	1	2	0	1	1	1	1	1	0	0	2	2	2	2	0	1	1	0	0	1	2	0	0	1	1	0	0	2	0	0	0	0	2
887	1	2	0	0	0	0	2	2	0	0	0	1	1	0	0	0	1	0	2	0	2	1	2	1	1	0	2	2	2	2	0	0	1	1	0	2	0	1	1	0	0	0	0	1	0	0	0	2	2
888	0	1	0	0	0	2	1	1	1	0	0	1	1	1	0	0	1	2	0	1	2	1	0	0	0	0	2	2	1	1	2	1	1	0	0	1	1	0	0	1	1	1	1	1	0	0	1	0	2
889	1	1	1	1	1	1	2	2	0	0	0	0	1	1	0	0	1	1	1	0	1	0	0	0	0	1	1	1	2	2	0	1	1	1	1	2	2	0	0	0	0	0	0	1	0	0	1	0	2
890	0	1	0	0	0	2	1	1	1	0	1	0	0	0	0	1	1	0	2	0	2	1	1	1	1	1	2	2	2	2	2	1	1	1	1	1	1	1	0	1	1	0	0	0	2	0	0	2	1
891	1	1	0	0	0	2	1	1	1	0	0	1	2	2	0	0	0	2	0	1	0	0	0	0	0	1	1	2	2	1	1	2	1	1	0	2	1	0	0	2	2	0	1	2	0	1	0	2	1
892	1	0	0	0	0	2	2	0	2	0	0	0	1	0	0	0	1	2	0	2	1	0	0	0	1	0	2	2	2	2	1	2	2	0	1	2	0	1	0	0	0	0	1	2	1	1	0	2	0
893	0	1	0	0	0	1	2	2	0	0	0	1	1	0	1	0	1	1	1	2	1	2	1	1	1	1	1	1	2	2	0	1	1	2	0	1	2	0	0	2	2	0	1	2	1	2	0	1	1
894	1	1	0	0	0	1	2	0	2	0	0	0	0	0	0	0	1	1	1	0	1	0	0	0	1	1	1	0	2	2	0	0	1	1	0	2	1	0	0	2	2	0	0	2	0	2	0	2	0
895	1	1	1	0	0	2	1	2	0	0	1	1	1	2	0	0	1	2	0	2	1	0	0	0	0	1	0	2	2	2	1	0	1	1	0	2	1	1	0	1	1	1	1	2	0	1	1	0	2
896	0	0	0	0	0	1	1	2	0	0	1	0	0	0	0	1	1	1	1	2	1	0	0	0	0	1	1	1	2	2	1	1	1	0	0	1	1	1	0	1	1	0	1	1	1	2	0	2	0
897	1	2	0	0	0	1	2	1	1	0	0	0	0	0	0	0	2	1	2	0	1	1	1	1	1	1	1	1	2	2	0	2	2	0	0	0	2	0	0	0	0	0	0	2	0	0	0	2	0
898	0	1	1	0	0	2	1	2	0	0	1	0	0	0	0	0	2	1	1	1	2	0	0	0	0	1	1	1	2	2	1	0	0	0	0	2	2	0	0	2	2	0	0	2	0	1	0	0	2
899	1	1	0	0	0	1	2	2	1	0	0	0	1	1	0	0	0	2	1	0	2	0	0	0	1	0	1	2	2	2	1	1	1	0	0	1	2	0	0	2	2	0	0	2	1	1	0	0	2
900	0	2	1	0	0	2	1	1	2	0	0	0	0	0	0	0	1	0	1	1	1	1	0	0	0	1	1	2	2	2	2	1	1	0	0	1	0	2	0	0	0	0	0	1	0	1	0	1	2
901	1	1	0	0	0	1	2	1	1	0	0	0	0	0	0	0	1	1	1	1	1	1	0	0	0	0	2	2	2	2	0	1	1	0	0	2	1	0	0	1	1	0	0	1	0	0	0	2	0
902	1	0	0	0	0	1	2	1	0	0	1	1	1	1	0	0	1	0	1	2	1	1	1	1	1	1	1	2	1	0	1	2	2	0	0	1	1	0	0	1	1	0	0	2	0	1	0	2	1
903	0	1	0	0	0	2	2	1	1	0	0	0	0	0	0	0	1	1	1	0	1	1	0	0	0	1	1	2	2	2	0	1	1	0	0	2	1	1	1	0	0	1	1	2	1	0	0	1	0
904	0	0	0	0	0	2	2	2	1	0	1	0	0	0	0	0	2	0	2	0	2	0	0	0	0	0	0	2	2	2	1	1	1	0	0	2	1	0	0	1	1	0	0	2	0	2	0	1	1
905	1	1	0	0	0	2	2	1	1	0	0	0	1	1	0	0	1	0	2	1	2	1	0	0	0	0	1	1	1	1	0	1	1	1	1	2	2	0	0	2	2	0	0	1	0	0	1	0	2
906	0	2	0	0	0	1	2	1	0	0	1	0	0	0	0	0	1	0	2	0	2	1	0	0	0	1	2	2	2	2	2	1	1	0	0	1	2	0	1	1	1	0	1	1	0	1	0	1	2
907	1	1	0	0	0	1	1	2	0	0	2	0	0	0	0	0	1	0	2	0	2	1	0	0	0	0	1	2	1	2	2	1	1	1	0	0	1	1	0	0	0	0	0	1	0	0	0	1	1
908	1	2	1	0	0	0	1	2	1	0	1	1	1	0	1	0	0	1	1	1	1	0	1	0	0	1	2	2	1	1	1	1	2	0	0	2	1	0	0	2	2	0	0	2	0	0	0	1	1
909	1	2	1	0	0	1	1	2	0	0	0	1	1	1	0	0	2	0	2	0	2	0	1	0	0	1	2	2	2	2	0	1	0	2	1	1	1	0	0	1	1	0	0	1	0	0	0	1	1
910	0	1	0	0	0	1	2	2	1	0	0	0	0	0	0	0	1	0	2	0	2	0	0	0	1	1	1	2	2	2	0	1	1	0	0	1	2	0	0	1	1	0	0	1	0	0	1	0	2
911	0	0	0	0	0	1	2	0	1	0	1	1	1	1	0	0	1	1	1	1	2	1	0	0	0	0	2	2	2	2	1	1	1	0	0	2	0	0	0	0	0	0	0	2	0	0	0	2	0
912	0	1	0	0	0	1	2	2	0	0	0	1	1	0	1	0	2	0	2	0	2	1	1	1	0	1	2	2	2	2	2	1	2	0	0	2	1	1	1	2	1	0	1	1	1	0	0	0	2
913	0	2	0	0	0	1	2	2	0	0	0	0	0	0	0	0	1	1	1	1	1	0	1	1	1	0	2	2	2	2	2	2	2	0	0	2	1	1	1	0	0	0	1	2	1	1	0	0	1
914	1	1	0	0	0	2	1	1	1	0	1	0	2	0	0	1	0	1	1	1	2	0	0	0	0	1	1	1	1	1	1	1	1	0	0	1	1	0	1	1	1	0	1	1	1	2	0	0	2
915	1	0	0	0	0	2	2	1	1	0	0	1	1	1	0	0	1	1	1	1	1	1	0	0	0	1	1	1	2	2	0	2	2	0	0	1	1	1	1	0	0	0	0	1	0	0	1	0	1
916	1	1	0	0	0	2	2	1	1	0	1	0	2	0	0	1	0	1	2	1	2	1	2	1	1	1	1	1	2	2	0	1	0	1	2	2	1	1	0	0	0	0	0	1	0	0	0	2	0
917	0	1	0	0	0	1	1	1	1	0	0	0	1	1	0	0	1	1	1	0	2	1	0	0	0	2	2	2	2	2	1	2	2	0	0	1	0	0	1	1	0	2	2	2	1	0	1	1	1
918	1	1	0	0	0	1	2	0	2	0	0	0	2	0	0	1	1	0	1	2	1	1	1	1	1	0	1	1	2	2	0	1	0	1	1	2	2	0	0	1	1	2	2	2	0	2	0	2	1
919	0	1	0	0	0	0	0	1	1	1	1	1	1	0	1	0	1	0	2	0	2	1	0	0	0	1	1	2	1	0	1	1	2	0	0	2	2	0	0	2	1	0	1	2	0	2	0	1	1
920	1	1	0	0	0	1	1	1	0	0	1	0	0	0	0	0	2	1	2	0	1	0	0	0	0	1	1	1	2	2	0	1	0	1	2	2	2	0	0	1	1	0	1	1	1	1	0	2	0
921	1	0	0	0	0	1	2	1	1	0	0	0	1	1	0	0	0	1	0	1	0	0	0	0	0	1	2	2	2	2	2	0	1	1	0	2	2	0	0	2	2	0	1	1	1	0	0	0	2
922	1	2	0	0	0	0	2	1	1	0	0	0	0	0	0	0	2	1	1	1	2	1	0	0	0	0	1	2	1	1	2	2	2	0	0	2	1	0	1	1	1	0	0	2	0	0	0	2	1
923	1	2	0	0	0	0	2	2	1	0	0	0	0	0	0	0	2	2	1	0	2	0	1	0	1	0	1	1	2	2	1	1	1	0	0	2	1	1	0	0	0	0	0	1	0	0	0	0	2
924	1	2	0	0	0	0	2	1	0	0	1	1	2	1	0	0	1	0	2	0	2	1	0	0	0	0	1	1	1	1	0	1	1	0	0	2	1	0	0	0	0	0	0	0	0	0	0	1	0
925	1	1	0	0	0	2	1	2	0	0	1	1	1	1	0	0	1	1	1	0	1	1	0	0	1	0	1	2	2	2	1	2	2	1	0	2	1	0	0	0	0	0	0	0	0	0	0	1	0
926	1	1	0	0	0	1	2	1	1	0	0	1	2	1	1	0	1	1	1	1	1	0	0	0	0	1	1	2	1	1	2	1	1	0	0	1	2	0	0	2	2	0	1	2	1	1	0	2	1
927	1	0	0	0	0	0	2	1	1	0	0	0	1	0	0	1	0	1	1	0	1	0	0	0	1	2	1	2	0	0	2	1	0	1	0	1	1	0	0	1	1	0	0	1	0	0	0	2	1
928	1	2	0	0	0	0	1	1	1	0	1	1	1	2	0	0	2	1	2	1	2	1	0	0	0	0	2	2	2	2	2	1	0	0	0	1	1	1	1	1	0	0	0	0	0	1	0	2	1
929	1	1	0	0	0	0	2	2	0	0	1	1	1	1	0	0	0	1	1	0	0	1	0	0	0	1	1	2	1	1	1	1	2	0	0	2	1	0	0	1	1	1	1	1	0	1	0	0	1
930	1	0	0	0	0	2	0	1	1	0	1	1	1	1	0	0	2	1	1	0	2	0	1	0	1	0	2	2	2	2	1	1	1	0	0	2	2	1	0	1	1	1	1	2	1	0	1	1	1
931	1	1	0	0	0	1	1	1	1	0	1	1	1	1	0	0	1	0	1	0	2	2	0	0	0	0	1	1	2	2	1	1	1	0	0	1	1	0	0	2	1	2	2	2	0	2	0	2	0
932	0	2	0	0	0	0	1	2	0	1	1	1	2	1	0	0	1	1	1	1	2	0	0	0	0	1	0	0	1	2	1	0	1	1	0	2	2	0	0	2	2	0	0	2	1	0	0	1	0
933	1	1	0	0	0	2	2	2	0	0	0	0	1	1	0	0	1	0	2	0	2	0	0	0	0	1	2	2	2	2	2	1	1	0	0	2	0	1	0	0	0	2	2	2	0	0	0	2	0
934	1	2	1	0	0	0	0	1	1	0	1	1	1	1	0	0	1	1	1	0	2	1	1	1	1	1	1	1	1	1	2	1	1	0	0	1	1	0	0	1	1	2	2	2	0	1	0	1	1
935	1	1	0	0	0	1	2	0	2	0	0	0	1	0	0	0	1	2	1	0	1	0	0	0	0	1	2	2	2	2	0	0	1	1	0	2	2	0	0	1	1	0	0	2	0	0	0	1	1
936	1	0	0	0	0	2	1	1	0	1	2	0	1	0	1	0	2	1	1	1	1	0	1	0	1	1	1	1	2	2	0	2	2	0	0	1	2	0	0	2	2	0	0	1	0	0	0	1	1
937	1	2	0	0	0	1	2	1	0	0	0	2	2	2	0	0	0	2	0	1	0	0	0	0	0	1	2	2	2	2	1	1	1	2	1	2	2	0	0	1	1	0	0	2	0	0	0	1	0
938	1	2	0	0	0	1	2	2	0	0	0	0	0	0	0	0	0	0	2	0	2	0	0	0	0	1	1	1	2	2	0	2	2	0	1	2	2	0	0	1	1	0	1	2	1	1	1	1	1
939	0	1	1	0	0	2	1	1	1	1	1	0	0	0	0	0	0	1	0	1	0	1	0	0	0	0	1	1	1	1	0	2	1	2	0	2	1	0	0	0	0	0	1	2	0	0	0	1	0
940	1	0	0	0	0	1	1	1	1	0	0	0	0	0	0	0	2	0	2	1	2	1	1	1	1	1	0	2	1	2	2	2	2	0	0	2	2	0	0	1	1	0	0	1	0	0	0	1	0
941	1	0	0	0	0	1	2	1	0	0	1	0	0	0	0	0	1	0	1	2	1	1	0	0	0	1	2	2	2	2	1	1	1	1	2	2	0	0	0	0	0	0	0	1	0	0	1	2	1
942	1	2	0	0	0	1	1	2	0	0	1	1	2	1	0	0	1	1	1	1	2	0	1	0	0	2	1	2	1	1	2	2	2	0	1	2	2	0	0	0	0	1	1	1	0	0	0	2	0
943	0	0	0	0	0	2	1	1	1	0	0	1	1	0	1	0	1	1	1	1	1	0	1	0	0	2	2	2	2	2	2	1	0	0	1	2	1	0	0	0	0	0	1	1	1	0	0	2	1
944	0	0	0	0	0	2	1	2	0	0	1	0	1	0	1	0	1	1	1	1	1	0	0	0	1	1	1	1	1	1	1	1	1	0	0	1	1	1	0	1	1	0	1	1	1	2	0	2	1
945	1	1	2	0	1	0	2	1	1	0	0	0	1	0	0	0	1	0	2	1	2	1	1	1	1	0	2	2	2	2	0	1	1	0	0	2	0	0	0	0	0	0	0	2	0	0	0	2	0
946	1	0	1	0	1	1	1	1	1	0	0	1	1	1	0	0	1	1	1	1	2	0	0	0	0	2	2	2	2	2	1	1	1	0	0	2	2	0	0	1	1	0	0	2	0	0	0	1	1
947	0	1	0	0	0	1	2	0	1	0	1	1	2	1	0	0	2	0	2	0	2	1	0	0	0	0	2	2	2	1	0	1	2	1	0	1	1	0	0	0	0	0	0	1	0	0	0	1	1
948	1	2	0	0	0	1	2	2	2	0	0	1	1	1	0	0	0	0	2	0	2	0	0	0	1	1	0	1	2	2	0	2	2	0	0	2	2	0	0	2	2	0	1	2	0	0	1	0	1
949	0	0	1	0	1	1	2	2	0	0	0	0	1	1	0	0	1	0	2	0	2	0	1	0	0	1	2	2	2	2	2	1	2	0	0	2	1	0	0	1	1	0	0	1	0	0	0	2	0
950	0	1	0	0	0	2	2	2	0	0	0	0	1	0	0	1	0	0	2	1	2	0	0	0	0	1	2	2	2	2	0	1	1	0	0	2	2	0	0	2	2	0	1	2	1	1	1	1	1
951	1	0	0	0	0	1	2	1	1	0	0	1	1	0	0	0	1	1	1	0	2	0	0	0	1	1	1	1	2	2	1	0	1	1	0	2	1	1	0	1	1	0	1	2	1	1	0	2	0
952	1	1	0	0	0	1	2	2	0	0	0	0	0	0	0	0	2	1	1	1	2	0	0	0	0	0	1	2	2	1	0	1	1	0	0	1	2	0	0	0	0	0	0	2	0	0	0	1	1
953	1	1	0	0	0	2	1	1	2	0	0	0	0	0	0	0	1	1	1	1	0	0	0	0	0	0	1	2	2	2	2	2	2	1	1	2	2	0	0	1	1	0	1	1	1	2	0	2	1
954	0	2	0	0	0	0	2	1	1	0	0	0	1	0	0	1	0	0	2	0	2	0	0	0	0	1	1	2	2	1	1	1	1	0	0	2	1	0	0	1	1	1	1	1	1	1	0	1	1
955	1	1	0	0	0	1	1	2	0	0	1	1	1	1	0	0	1	1	1	1	1	0	0	0	1	0	0	2	1	1	2	1	1	0	0	2	1	0	0	2	2	0	0	1	0	0	0	0	2
956	0	0	0	0	0	1	2	1	1	0	1	0	0	0	0	0	0	1	1	1	1	0	1	0	0	1	1	1	2	2	0	1	1	1	1	2	1	0	0	0	0	0	0	1	0	0	0	1	1
957	1	1	0	0	0	1	1	1	1	1	2	0	0	0	0	0	1	1	1	1	1	0	1	0	0	1	2	2	2	2	0	0	1	1	0	2	1	0	0	1	1	1	2	2	1	1	0	0	1
958	1	1	0	0	0	1	2	1	1	0	0	0	0	0	0	0	1	1	0	1	0	1	0	0	0	2	2	2	2	2	2	1	1	1	0	0	0	1	0	1	1	2	2	2	1	0	0	0	2
959	1	0	0	0	0	2	2	1	1	0	0	0	0	0	0	0	1	0	2	1	2	0	0	0	0	1	0	2	1	1	2	1	1	0	0	1	1	0	0	0	0	1	1	1	1	0	0	2	1
960	1	1	1	0	0	1	2	2	0	0	0	0	2	1	0	0	2	2	0	2	0	0	1	0	0	0	2	2	2	2	2	2	1	1	0	2	2	0	0	1	1	0	0	1	0	0	0	1	1
961	1	1	0	0	0	2	2	2	0	0	0	2	2	2	0	0	1	2	0	1	1	0	0	0	0	1	1	2	1	1	2	1	0	1	1	1	1	0	1	1	1	0	0	2	0	0	0	2	0
962	1	1	1	0	0	2	1	1	1	0	0	1	1	0	1	0	1	1	0	1	0	0	0	0	0	1	2	2	2	2	1	0	0	0	1	2	2	0	0	1	1	2	2	2	0	0	0	2	1
963	1	1	0	0	0	1	2	0	2	0	0	1	1	1	0	0	1	2	1	0	1	0	0	0	0	1	2	2	2	2	1	2	2	0	0	1	1	0	0	0	0	0	1	2	1	0	0	1	1
964	1	2	1	0	0	1	2	2	0	0	0	1	1	1	0	0	0	2	0	1	0	1	0	0	0	0	0	1	1	0	1	1	1	0	0	1	1	0	0	0	0	0	0	1	0	0	0	2	1
965	1	1	0	0	0	2	1	1	2	0	0	0	1	1	0	0	0	0	2	0	2	0	1	0	0	0	2	2	2	1	0	1	1	0	0	2	0	0	1	1	0	0	1	1	1	2	0	0	2
966	0	1	1	0	0	2	2	1	0	0	0	1	2	1	0	1	1	0	2	0	2	0	0	0	0	2	1	1	2	2	1	1	1	0	0	2	0	1	1	0	0	0	1	2	1	0	0	1	1
967	0	0	0	0	0	1	1	2	1	0	1	1	1	1	0	0	1	1	1	0	1	0	0	0	0	1	2	2	1	1	1	0	0	0	1	2	1	0	0	0	0	0	1	2	1	0	0	1	1
968	0	0	0	0	0	2	2	1	1	0	0	0	0	0	0	0	0	0	1	1	1	0	0	0	0	1	1	2	1	1	2	1	1	1	1	1	1	0	1	1	1	0	0	1	0	0	1	1	1
969	0	1	0	0	0	1	1	2	0	0	1	0	1	0	0	0	1	1	1	0	2	0	0	0	0	1	1	2	2	2	0	1	0	0	1	2	2	0	0	1	1	0	0	1	0	0	0	1	1
970	0	0	0	0	0	2	2	0	2	0	0	0	0	0	0	0	1	0	1	0	1	0	1	0	1	0	0	0	1	2	1	0	0	0	0	1	1	0	0	2	1	0	1	1	1	0	0	1	0
971	1	0	0	0	0	2	1	1	1	0	1	0	0	0	0	0	2	1	1	1	2	1	0	0	0	2	1	1	2	2	1	0	0	0	0	1	1	1	0	1	1	0	0	2	0	2	1	1	1
972	1	0	0	0	0	1	2	1	0	0	1	1	2	1	0	0	2	1	2	1	2	1	1	1	1	1	1	1	1	1	1	1	0	0	0	1	0	0	0	1	1	0	1	2	1	0	0	2	0
973	0	1	0	0	0	1	2	0	2	0	0	0	0	0	0	0	1	1	1	1	2	0	0	0	0	1	2	2	2	1	1	1	1	0	0	2	1	1	0	1	1	0	1	1	0	1	1	1	2
974	1	1	0	0	0	2	1	1	1	0	1	0	0	0	0	0	1	1	0	1	0	0	0	0	0	1	1	1	2	2	0	0	0	1	0	2	1	0	0	0	0	1	1	2	2	0	0	0	2
975	0	2	0	0	0	2	1	0	2	0	0	0	1	1	0	0	2	1	1	1	2	1	1	1	1	2	1	1	2	2	1	1	0	2	1	1	1	1	1	0	0	0	0	2	0	0	0	2	0
976	0	1	0	0	0	1	2	1	1	0	0	0	0	0	0	0	0	1	1	0	1	0	0	0	1	0	2	2	2	2	1	0	0	2	1	2	0	2	0	0	0	1	1	2	1	1	0	2	0
977	1	0	0	0	0	2	2	2	0	0	0	1	2	2	0	0	1	0	2	0	2	1	1	1	1	1	1	1	2	2	0	1	2	1	0	2	1	0	0	1	1	0	0	2	0	0	1	0	2
978	1	0	0	0	0	2	2	2	2	0	0	0	1	0	0	0	0	0	2	0	2	0	0	0	0	1	2	2	2	1	0	1	1	1	1	2	0	0	0	0	0	0	0	1	0	0	0	1	1
979	0	0	0	0	0	1	1	2	1	0	0	1	2	1	0	1	1	1	1	0	1	1	1	1	1	1	2	2	2	2	2	1	1	1	1	1	0	1	1	0	0	2	2	2	0	0	0	1	1
980	0	1	0	0	0	2	2	0	2	0	0	0	0	0	0	0	2	0	1	0	1	1	0	0	0	0	1	1	2	2	0	1	0	1	0	2	1	0	1	1	1	0	0	2	0	0	0	2	0
981	1	2	0	0	0	0	0	1	1	0	1	0	0	0	0	0	2	1	1	1	2	0	1	1	1	1	1	2	2	2	0	2	2	0	0	0	1	0	0	1	1	0	1	2	0	0	0	1	1
982	0	1	0	0	0	1	1	2	0	0	1	0	0	0	0	0	0	0	2	1	2	0	0	0	1	1	1	2	2	2	2	1	1	0	0	2	1	0	0	1	1	0	0	1	0	0	0	2	1
983	1	1	0	0	0	1	1	1	1	1	1	0	0	0	0	0	1	1	1	1	1	0	0	0	1	0	2	2	2	2	1	1	1	0	0	1	1	1	0	1	1	0	0	2	0	0	0	1	1
984	0	1	0	0	0	1	2	2	1	0	0	1	2	2	0	0	1	2	0	2	1	0	1	1	1	1	1	1	2	2	0	2	1	2	0	2	2	0	0	0	0	0	0	2	0	0	0	0	2
985	1	1	0	0	0	2	2	0	2	0	0	0	1	0	0	0	1	1	1	1	2	0	0	0	0	1	1	2	2	2	0	1	1	0	0	2	2	0	0	1	1	1	1	2	2	0	0	2	0
986	1	2	0	0	0	0	2	2	0	0	0	1	2	1	0	0	1	1	1	0	1	1	0	0	0	1	2	2	2	1	0	2	1	1	1	1	0	1	0	0	0	0	1	2	2	2	1	0	2
987	0	2	1	0	0	0	2	0	2	0	0	1	1	1	0	0	2	2	0	1	2	0	0	0	0	1	1	2	2	1	0	2	1	1	0	1	1	1	0	1	1	0	0	0	0	0	1	1	1
988	0	1	0	0	0	2	1	2	0	0	1	1	1	1	0	0	1	1	1	1	1	0	0	0	0	1	1	1	2	2	0	2	2	0	0	1	1	0	0	2	2	0	0	1	1	1	0	2	0
989	1	0	0	0	0	1	1	1	1	0	0	0	0	0	0	0	0	0	2	0	2	0	0	0	0	2	1	1	2	2	0	2	2	0	0	2	2	0	0	1	1	1	1	2	1	0	1	0	2
990	0	0	0	0	0	1	1	1	1	0	1	0	0	0	0	0	2	2	0	2	0	0	0	0	0	1	1	0	1	2	1	1	2	0	0	2	2	0	0	2	2	0	1	2	0	0	0	1	1
991	1	1	0	0	0	1	2	2	0	0	0	0	0	0	0	0	2	0	2	0	2	0	0	0	0	2	2	2	2	2	0	1	0	2	2	2	2	0	0	1	1	0	0	0	0	0	0	1	1
992	1	0	0	0	0	1	2	1	1	0	0	0	0	0	0	0	1	2	0	0	1	2	0	0	0	0	0	1	1	1	1	2	2	0	0	0	1	0	0	1	0	0	1	2	0	0	0	2	1
993	0	0	0	0	0	2	2	1	1	0	1	1	2	2	0	0	1	2	0	1	1	1	0	0	1	0	1	2	2	1	1	1	1	0	1	2	0	0	1	1	0	0	0	2	1	0	0	0	2
994	1	0	0	0	0	2	2	2	0	0	0	0	0	0	0	0	2	0	1	0	1	1	0	0	0	0	1	2	1	1	1	1	1	0	0	2	2	0	0	2	2	1	2	2	1	1	0	0	2
995	0	2	0	0	0	0	1	1	1	0	1	1	1	1	0	0	1	0	2	0	2	0	0	0	0	0	1	2	2	1	2	2	2	0	0	1	1	0	0	2	2	0	0	1	0	0	0	2	0
996	1	1	0	0	0	0	1	2	0	0	1	0	0	0	0	0	2	1	1	1	1	0	0	0	0	1	2	2	2	2	1	1	2	0	0	2	2	0	0	1	1	1	1	1	1	0	0	2	0
997	1	0	0	0	0	2	1	2	0	0	1	1	1	1	0	0	1	1	1	1	1	0	0	0	0	0	0	0	1	2	1	0	0	0	1	2	1	0	1	1	1	0	0	1	0	0	0	1	1
998	1	1	0	0	0	2	2	0	2	0	0	1	1	1	0	0	1	0	2	0	2	1	0	0	0	0	1	1	2	2	0	1	0	1	1	2	2	0	0	1	1	0	0	1	1	0	0	1	1
999	0	0	0	0	0	1	1	1	0	1	2	0	1	0	0	1	1	0	2	0	2	1	0	0	1	0	1	1	2	2	0	2	1	1	0	1	1	0	0	0	0	0	0	2	0	0	1	1	1
1000	1	1	0	0	0	2	2	2	0	0	0	1	2	1	0	0	1	1	1	0	2	0	0	0	0	2	1	2	2	2	2	1	0	0	1	2	2	0	0	2	2	1	1	2	1	1	0	0	0
[truncated: 252 more columns]
