# Supplementary material for: KNN-MDR: a learning approach for improving interactions mapping performances in genome wide association studies
Source: BMC Bioinformatics. 2017 Mar 21;18:184. doi: 10.1186/s12859-017-1599-7 (PMC5361736; doi:10.1186/s12859-017-1599-7)
Supplement: Supplementary file 5 — The data set(s) supporting the results of Table 3. (ZIP 7092 kb) [file 12859_2017_1599_MOESM5_ESM.zip › 000/S66/mkallsimul.dat]

1	1	0	0	1	0	1	2	2	1	0	0	1	2	0	2	0	0	2	1	1	2	0	0	2	1	1	1	0	1	1	0	0	1	1	1	1	2	0	0	2	0	2	0	2	1	0	0	0	0
2	1	0	0	0	0	1	2	2	1	0	0	0	0	0	0	0	0	0	1	1	1	0	0	2	0	0	1	0	0	1	2	1	1	0	0	2	1	0	0	1	0	0	0	1	0	1	0	0	1
3	1	0	0	0	0	2	2	2	1	0	0	0	1	0	1	0	0	0	1	1	2	0	0	2	0	0	2	1	1	0	1	1	2	1	0	2	1	0	0	0	0	0	0	1	0	0	0	0	0
4	1	0	1	1	1	2	1	1	1	0	1	0	1	0	1	0	0	0	0	0	0	0	1	1	1	2	2	1	1	0	2	0	0	2	2	2	1	1	0	1	0	1	0	2	0	0	0	0	1
5	0	0	0	0	0	0	2	2	1	0	0	1	0	0	0	0	0	0	0	2	2	0	0	2	0	0	0	0	1	1	0	0	1	0	0	1	1	0	0	1	0	0	0	1	0	0	0	0	2
6	0	0	0	1	0	1	2	2	1	0	0	0	1	0	1	0	0	0	0	2	2	0	0	2	0	0	2	0	0	0	0	1	0	0	1	2	1	0	0	1	0	0	0	0	2	1	0	1	2
7	1	0	0	0	0	1	1	1	1	0	0	0	0	0	1	0	0	0	1	0	1	0	0	2	0	0	0	0	1	0	0	0	1	1	1	1	2	0	0	1	0	0	0	2	0	0	0	0	1
8	1	0	0	0	0	2	1	2	2	0	0	0	1	0	1	0	0	0	1	1	1	0	1	1	0	0	1	2	2	1	2	0	1	1	0	2	1	0	0	2	0	0	1	2	1	1	0	0	1
9	0	0	0	0	0	0	2	2	1	0	2	0	0	0	0	0	0	0	1	0	1	0	0	2	0	0	2	0	0	1	2	0	2	0	0	2	1	0	0	0	0	1	0	2	1	0	0	1	2
10	1	0	0	0	0	1	1	1	1	0	0	0	0	0	0	0	0	0	0	2	2	0	0	2	0	0	1	0	1	1	1	1	1	0	0	2	1	0	0	0	0	0	0	2	1	0	0	0	0
11	0	1	0	0	0	1	2	2	1	0	0	1	1	0	0	1	0	0	1	0	0	0	0	2	0	0	1	1	1	1	1	0	0	0	0	2	0	1	1	0	0	0	0	2	0	0	0	0	1
12	0	0	0	0	0	2	1	1	2	0	0	1	0	0	0	0	0	0	0	2	2	0	1	1	0	0	1	1	2	0	1	0	1	0	0	2	1	0	0	0	0	0	0	1	1	0	0	0	0
13	1	0	0	1	0	2	1	2	1	0	0	0	0	0	0	0	0	1	0	1	2	0	1	1	1	1	1	0	1	1	0	1	0	1	1	2	1	0	0	1	0	1	0	2	1	1	0	0	0
14	0	0	1	1	0	1	1	2	2	0	0	1	2	0	2	0	1	1	1	0	1	1	0	2	0	0	1	0	1	1	0	2	2	0	0	2	1	1	1	1	0	0	0	0	1	1	0	1	0
15	1	1	0	0	0	1	2	2	1	0	1	0	0	0	0	0	1	1	0	2	2	0	0	2	1	1	1	0	0	1	0	1	2	0	0	1	2	0	0	2	0	0	0	0	1	0	0	1	1
16	1	0	0	0	0	0	2	2	1	0	0	1	1	0	0	1	0	1	0	2	2	0	0	2	0	0	1	0	2	0	0	1	1	2	0	2	1	0	0	0	1	0	0	1	0	0	0	0	2
17	0	0	0	0	0	0	1	2	1	0	1	0	0	0	0	0	0	0	0	2	2	0	0	2	1	1	1	1	1	1	0	1	2	0	0	2	1	0	0	0	0	2	0	2	0	2	0	0	0
18	0	0	1	1	1	2	1	1	2	0	0	0	0	0	0	0	1	0	1	1	2	0	0	2	0	0	1	0	1	1	1	0	0	0	0	2	1	0	0	0	0	0	0	2	1	1	0	1	1
19	0	0	0	1	0	1	1	1	1	0	0	1	2	0	2	0	0	1	0	2	2	0	0	2	1	1	2	0	0	2	1	1	1	1	2	2	1	0	0	0	0	2	0	2	0	0	0	0	0
20	0	0	0	0	0	2	2	2	1	0	0	0	0	0	0	0	0	1	2	0	2	0	0	2	0	0	2	0	0	1	1	0	0	0	0	2	1	1	1	1	0	1	0	2	1	1	0	1	2
21	1	0	0	0	0	0	1	1	1	0	1	1	1	0	1	0	0	1	0	2	2	0	0	2	0	0	0	1	1	0	1	1	1	0	0	1	1	0	0	0	0	0	0	1	1	0	0	0	1
22	1	0	1	0	0	2	1	1	1	0	1	0	0	0	0	0	0	0	1	1	2	0	0	2	0	0	1	1	2	1	0	0	0	0	0	2	1	1	1	1	0	0	0	2	1	1	0	0	1
23	0	0	0	1	0	2	0	1	1	0	1	1	2	0	0	1	0	1	1	1	1	0	0	2	0	0	1	1	1	1	0	0	0	1	0	1	1	0	0	1	0	0	0	0	1	1	0	0	1
24	1	0	0	0	0	1	2	2	1	0	0	0	1	0	1	0	0	0	0	2	2	0	2	0	0	0	1	0	2	0	0	0	0	1	0	2	1	0	0	0	0	1	1	2	1	1	0	0	0
25	1	0	0	1	0	2	1	1	1	0	1	1	1	0	0	0	0	0	0	2	2	1	0	2	0	0	2	0	0	1	1	0	0	0	0	2	2	0	0	1	0	0	1	2	0	1	0	0	1
26	1	0	0	0	0	0	2	2	1	0	1	1	2	0	1	1	1	1	0	1	1	0	0	2	0	0	1	0	1	1	0	1	1	1	0	2	1	0	0	1	0	0	0	1	0	0	0	0	1
27	0	0	0	0	0	0	2	2	1	0	1	0	0	0	1	0	0	2	0	2	2	0	1	1	0	0	1	0	0	2	0	0	2	0	0	1	1	0	0	1	0	0	0	2	1	1	0	0	2
28	1	0	0	0	0	1	1	2	2	0	0	0	1	0	0	0	0	2	1	1	1	0	1	1	0	0	2	2	2	2	0	0	0	1	2	2	1	0	1	1	1	0	0	0	1	0	0	0	1
29	0	0	0	1	0	2	1	2	1	0	1	1	2	0	0	1	0	1	1	1	1	0	0	2	0	0	1	0	1	1	0	1	1	0	0	2	2	0	0	2	0	0	0	1	0	0	0	1	1
30	1	0	0	1	0	2	0	0	2	0	0	1	0	0	0	0	0	1	1	1	1	0	1	1	1	1	2	0	0	2	1	2	1	0	1	2	2	0	0	2	0	0	1	1	1	1	0	0	1
31	0	0	0	0	0	1	1	1	2	0	1	0	0	0	0	0	0	0	1	1	1	1	0	2	0	0	1	0	0	2	0	1	1	0	0	2	1	0	0	1	1	1	0	1	1	0	0	0	0
32	1	0	0	0	0	1	2	2	1	0	1	0	1	0	0	0	0	0	1	1	2	0	2	0	0	0	1	0	1	1	0	0	1	2	0	1	1	0	0	1	0	1	0	2	1	0	0	0	0
33	0	0	0	0	0	1	2	2	1	0	0	2	2	0	1	0	0	1	1	1	2	0	0	2	0	0	2	0	0	2	0	0	2	0	0	2	2	0	0	0	0	0	0	2	1	0	0	0	2
34	0	0	0	1	0	2	1	2	2	0	0	0	0	0	0	0	0	0	0	2	2	0	1	1	0	0	2	0	0	1	0	0	0	1	0	1	2	0	0	2	0	0	0	1	0	0	0	0	2
35	0	0	0	0	0	0	2	2	1	0	1	0	1	0	1	0	0	1	1	1	2	0	0	2	0	0	0	0	1	0	1	0	1	0	0	1	2	0	0	1	0	0	1	2	1	0	0	0	0
36	1	1	1	0	1	1	1	1	1	0	0	0	1	0	1	0	0	0	0	2	2	0	0	2	0	0	2	1	1	1	2	2	1	0	0	2	1	0	0	1	0	0	1	2	1	0	0	1	2
37	0	0	1	0	0	0	1	2	2	0	0	0	1	0	0	0	0	0	0	1	1	0	1	2	0	0	2	0	0	1	2	1	0	0	0	2	2	0	0	2	0	0	0	0	0	0	0	0	0
38	0	0	0	0	0	1	2	2	1	0	1	1	1	0	0	1	0	1	1	1	2	0	1	1	0	0	0	2	2	1	2	0	1	0	0	2	1	0	0	0	0	0	0	1	0	0	0	0	0
39	0	0	0	0	0	1	1	1	2	0	0	0	0	0	0	0	0	1	0	2	2	0	0	2	0	0	2	0	0	2	1	0	1	0	0	2	1	0	0	0	0	0	1	1	1	0	0	0	1
40	0	0	0	0	0	1	1	1	1	0	0	0	0	0	0	0	0	1	0	2	2	0	0	2	1	1	1	0	0	2	0	0	1	2	1	2	1	0	0	1	0	0	1	2	1	0	0	0	1
41	0	0	0	1	0	1	0	1	2	0	0	0	0	0	0	0	0	1	0	2	2	0	1	1	1	1	1	0	1	1	0	1	2	0	0	2	2	0	0	2	0	0	2	2	2	1	0	0	1
42	1	0	0	1	0	1	2	2	0	0	1	0	2	0	2	0	0	1	1	1	2	0	0	2	0	0	1	0	1	1	0	1	1	1	1	2	1	0	0	0	0	0	1	2	1	0	0	2	2
43	1	0	0	0	0	2	1	1	2	0	0	0	0	0	0	0	0	0	1	1	2	0	0	2	0	0	1	0	0	1	0	0	1	0	0	2	1	0	0	1	0	0	0	0	0	0	0	0	0
44	1	0	0	0	0	1	1	1	2	0	0	0	2	0	1	0	0	0	2	0	1	0	0	2	0	0	1	0	1	0	1	1	1	1	0	1	1	0	0	1	0	1	0	2	1	0	0	0	1
45	1	0	0	1	0	2	1	1	1	0	0	0	0	0	0	0	0	1	1	1	1	0	0	2	0	0	2	0	0	2	0	0	1	1	1	1	1	0	0	0	0	0	0	1	0	0	0	1	0
46	0	0	0	0	0	0	1	2	0	0	1	0	0	0	0	0	0	2	1	1	2	0	0	2	1	1	2	0	0	1	0	1	2	0	0	2	2	0	0	2	0	0	0	1	0	0	0	0	0
47	1	0	0	0	0	2	1	1	1	0	1	0	0	0	0	0	0	1	0	1	1	0	0	2	1	1	2	0	0	1	2	1	2	1	0	2	1	0	0	2	1	0	0	1	0	1	0	0	1
48	0	0	0	0	0	1	0	0	2	0	0	0	0	0	0	1	0	0	1	1	1	0	0	2	0	0	1	2	2	1	2	1	1	1	1	1	2	0	0	1	0	1	0	2	0	0	0	0	1
49	1	0	0	0	0	1	1	1	1	0	0	0	0	0	0	0	1	2	0	2	1	0	0	2	0	0	0	2	2	0	2	0	1	0	0	2	2	0	0	1	0	2	0	2	0	2	0	0	1
50	1	0	0	0	0	1	1	2	1	0	0	0	0	0	0	0	0	1	2	0	1	0	0	2	0	0	1	0	1	0	0	0	1	2	0	1	1	0	0	2	0	1	0	2	1	1	0	0	0
51	0	0	0	1	0	2	1	2	1	0	0	0	1	0	1	0	0	1	0	2	2	0	0	2	1	1	0	1	2	0	1	0	2	0	0	2	1	0	0	1	0	0	0	0	2	1	0	0	1
52	0	0	0	0	0	0	1	2	0	0	1	0	0	0	0	0	0	0	0	2	2	0	0	2	0	0	1	0	1	1	1	0	2	0	0	2	2	0	0	1	0	0	0	0	1	1	0	0	0
53	1	0	0	0	0	1	1	1	1	0	1	0	1	0	1	0	0	1	0	2	2	0	0	2	1	1	1	0	0	1	1	0	2	0	0	1	0	0	0	0	0	1	0	1	1	0	0	0	0
54	1	0	0	0	0	1	1	1	2	0	0	1	1	0	1	0	0	0	1	0	1	0	1	1	1	1	2	1	1	1	2	0	0	1	1	2	1	0	0	1	0	0	0	2	0	0	1	0	1
55	1	0	0	0	0	1	2	2	1	0	0	1	1	0	1	0	0	0	2	0	0	0	0	2	0	0	2	0	0	1	0	0	1	0	0	1	2	0	0	1	0	0	1	1	1	0	0	0	0
56	1	0	0	0	0	0	2	2	1	0	0	1	1	0	1	0	1	1	1	0	1	0	0	2	0	0	2	1	1	2	0	0	0	0	0	2	1	0	0	1	1	0	0	2	0	0	0	0	1
57	1	0	0	1	0	1	0	1	1	0	0	0	0	0	0	0	0	0	0	1	0	0	0	2	0	0	2	0	0	2	0	1	1	0	0	1	1	2	1	1	1	0	0	1	1	1	0	0	1
58	1	0	0	0	0	1	1	0	2	0	1	1	2	0	2	0	0	0	1	1	2	0	1	1	1	1	2	1	1	1	1	0	0	1	0	2	2	0	0	0	0	1	0	1	1	0	0	0	1
59	0	0	0	0	0	0	0	0	1	0	1	0	1	0	1	0	0	1	1	1	2	0	0	2	0	1	1	0	1	1	0	1	1	1	1	2	0	0	0	0	0	0	0	2	0	0	0	0	2
60	0	0	0	1	0	1	1	1	2	0	0	0	1	0	1	0	0	0	1	1	1	1	1	1	0	0	1	0	0	1	0	1	1	0	0	2	1	0	0	1	0	0	0	2	0	1	0	0	1
61	0	0	0	0	0	0	1	1	1	0	0	0	1	0	1	0	1	1	0	2	2	0	0	2	0	0	2	0	0	2	1	0	1	1	1	1	2	0	0	1	1	0	0	2	0	0	0	0	1
62	0	0	0	1	0	2	1	2	1	0	0	0	1	0	1	0	0	0	1	1	1	1	0	2	1	1	0	1	2	0	1	1	0	0	0	1	2	0	0	0	1	1	0	1	1	0	0	0	1
63	0	0	0	0	0	1	0	0	2	0	0	1	2	0	2	0	0	0	1	1	2	0	0	2	0	0	2	0	0	2	1	1	1	0	0	1	0	0	0	1	0	0	1	1	0	0	0	0	0
64	0	0	0	0	0	0	1	2	2	0	0	0	1	0	1	0	0	0	1	1	2	0	0	2	0	0	1	0	0	2	1	1	1	2	0	2	1	0	0	1	0	0	0	1	1	0	0	0	2
65	1	0	0	0	0	1	0	1	2	0	0	1	1	0	2	0	1	1	1	1	1	0	0	2	1	1	1	1	1	1	1	0	1	1	1	2	2	0	0	1	0	0	0	1	0	0	0	0	0
66	1	0	0	0	0	1	1	1	2	0	0	0	1	0	1	0	0	1	0	2	2	0	1	1	1	1	2	0	0	2	1	0	1	1	0	2	1	0	0	1	0	0	0	1	1	0	0	0	1
67	0	0	0	1	0	1	0	0	2	0	0	1	1	0	0	1	0	1	0	2	2	0	1	1	1	1	2	0	0	2	1	2	1	0	0	1	2	0	0	1	0	0	0	0	0	0	0	0	1
68	1	0	0	0	0	0	1	2	1	0	1	1	1	0	0	0	0	1	0	2	2	0	0	2	0	0	2	0	0	2	1	1	2	0	0	2	2	0	0	2	1	0	0	2	0	0	0	0	1
69	0	0	0	0	0	0	2	2	2	0	0	1	1	0	0	1	0	0	0	2	2	0	0	2	0	0	1	2	2	0	2	1	0	0	1	2	1	0	0	0	0	0	2	2	2	1	0	0	0
70	0	0	0	1	0	1	1	1	1	0	1	0	0	0	0	0	0	0	0	1	1	1	1	1	1	1	1	1	1	1	2	0	1	0	0	1	2	0	0	2	0	0	0	0	0	0	0	0	2
71	0	0	0	0	0	1	1	1	2	0	0	0	0	0	0	0	1	2	0	2	1	1	0	2	0	0	2	1	1	0	2	1	1	0	0	2	1	0	0	1	0	0	1	1	1	1	0	0	1
72	1	0	0	1	0	1	1	2	2	0	0	0	1	0	1	0	0	2	2	0	0	0	0	2	0	0	0	0	1	1	0	0	0	0	0	1	2	0	0	1	0	0	1	2	0	0	1	0	0
73	0	0	0	0	0	0	0	2	2	0	1	1	2	0	1	1	0	0	0	2	2	0	0	2	0	0	2	1	1	1	1	0	1	1	1	1	1	0	0	1	0	0	0	2	0	0	0	1	2
74	1	0	1	0	1	1	0	0	2	0	0	0	1	0	1	0	0	0	0	2	2	0	0	2	0	0	2	1	1	2	0	0	0	1	0	1	1	0	0	1	0	0	0	2	0	2	0	2	2
75	1	0	0	1	0	2	1	2	2	0	0	0	0	0	0	0	0	1	1	1	2	0	1	1	1	1	2	0	0	1	2	0	2	0	0	2	2	0	0	1	0	1	0	2	1	2	0	0	0
76	0	0	0	1	0	2	0	2	2	0	1	0	1	0	1	0	0	1	0	2	2	0	0	2	0	0	1	0	0	2	0	0	0	1	0	2	1	1	0	0	0	0	0	0	2	1	0	0	1
77	1	0	0	0	0	1	1	2	2	1	1	1	1	0	0	1	0	1	1	1	1	0	0	2	0	0	1	1	2	1	0	0	0	0	0	2	1	0	0	2	0	0	1	1	1	2	0	0	2
78	0	0	0	0	0	1	2	2	0	0	1	0	0	0	0	0	0	0	0	1	0	0	0	2	0	0	1	0	1	1	0	1	0	0	0	2	1	0	0	1	0	1	0	1	1	0	0	0	1
79	0	0	0	0	0	2	2	2	1	0	1	0	0	0	0	0	0	2	1	1	2	0	1	1	1	1	0	2	2	0	2	0	0	0	0	1	0	0	0	0	0	0	1	2	0	1	0	0	0
80	0	0	0	0	0	1	1	1	1	0	0	1	1	0	1	0	0	0	0	2	2	0	0	2	0	0	2	0	0	2	0	1	1	0	0	2	2	0	0	1	0	0	1	1	1	1	0	0	1
81	1	0	0	0	0	2	2	2	1	0	0	1	1	0	0	0	0	2	1	1	2	0	0	2	0	0	2	0	0	1	1	0	1	0	0	1	1	0	0	2	0	0	0	2	0	0	0	0	0
82	0	0	0	0	0	1	0	1	1	0	1	0	1	0	2	0	0	1	1	1	1	0	0	2	0	0	2	0	0	2	1	0	1	0	0	1	2	0	0	1	0	0	0	2	0	1	0	0	1
83	0	0	1	1	0	1	1	1	1	0	1	0	1	0	1	0	0	0	1	1	1	0	0	2	0	0	2	0	0	2	1	1	1	0	1	2	0	0	0	0	0	0	0	1	0	1	0	1	2
84	1	0	0	1	0	1	2	2	0	0	0	0	1	0	0	0	0	0	1	1	2	0	0	2	0	0	1	0	1	1	0	1	1	0	0	2	1	0	0	1	0	0	1	1	1	0	0	0	1
85	1	0	0	0	0	0	1	2	1	0	1	0	1	0	1	0	1	2	0	2	1	1	0	2	1	1	1	0	0	1	0	1	0	1	2	2	1	0	0	2	0	0	0	1	0	0	0	0	1
86	1	0	1	0	1	2	0	0	2	0	0	0	0	0	0	0	0	1	0	1	1	1	1	1	0	1	2	0	0	1	1	1	1	0	1	2	2	0	0	2	0	0	1	1	1	1	0	0	1
87	1	0	0	0	0	1	1	2	2	0	1	0	0	0	0	0	0	1	0	2	2	0	1	1	1	1	2	0	0	2	0	1	1	1	0	1	1	0	0	1	1	0	0	1	0	1	0	1	1
88	1	0	0	0	0	1	0	0	2	0	0	0	1	0	1	0	0	1	1	1	1	0	0	2	0	0	2	2	2	2	0	0	1	1	0	1	2	0	0	1	0	0	1	2	1	1	0	0	1
89	0	0	0	1	0	2	2	2	1	1	1	1	1	0	1	0	0	0	1	1	1	0	0	2	0	0	2	0	0	1	2	0	1	0	0	2	1	0	0	1	0	0	0	2	0	1	0	0	0
90	0	0	0	0	0	1	1	2	2	0	0	2	2	0	0	1	1	1	0	2	2	0	0	2	0	0	1	1	2	0	1	2	2	0	0	0	2	0	0	1	0	0	0	0	0	0	0	0	1
91	0	0	0	0	0	1	0	1	2	0	0	1	1	0	0	0	0	2	0	2	2	0	0	2	1	1	1	1	1	1	1	0	1	0	0	1	1	0	0	2	0	0	1	2	0	2	0	0	0
92	0	0	0	0	0	0	1	1	2	0	0	0	1	0	1	0	0	1	2	0	2	0	0	2	0	0	1	1	1	1	0	0	1	0	0	1	1	1	1	1	0	0	1	1	1	0	0	0	0
93	0	0	0	0	0	2	1	1	1	0	0	0	0	0	0	0	0	0	1	1	1	0	0	2	1	1	2	0	0	2	1	0	1	1	1	2	2	0	0	1	0	0	1	1	0	0	0	1	1
94	1	0	0	1	0	1	1	1	2	0	0	0	2	0	2	0	0	0	1	1	2	1	0	2	1	1	1	1	1	1	1	0	0	0	0	1	0	0	0	1	0	0	0	1	0	0	0	0	1
95	0	0	0	0	0	0	2	2	1	0	0	0	1	0	1	0	0	0	0	1	1	0	1	1	0	0	1	1	1	1	1	1	1	0	0	2	1	1	1	1	0	0	0	1	1	0	0	1	2
96	0	0	0	0	0	1	1	1	2	0	0	0	0	0	0	0	0	0	1	1	2	0	0	2	0	0	2	0	0	2	0	0	0	0	0	2	0	1	1	0	0	1	0	2	0	0	0	0	1
97	0	0	0	0	0	1	0	0	2	0	0	1	1	0	0	1	0	0	0	2	2	0	1	1	1	1	1	0	1	1	1	0	0	0	0	2	1	0	0	1	0	0	0	2	0	0	0	0	0
98	0	0	0	0	0	2	1	1	1	0	1	0	0	0	0	0	1	1	0	2	2	0	0	2	1	1	1	2	2	1	1	0	1	1	0	1	1	0	0	1	0	0	0	2	0	0	0	1	0
99	1	1	0	0	0	1	1	2	2	0	0	0	0	0	0	0	0	0	1	1	2	0	1	2	0	0	2	0	0	2	0	0	1	1	0	1	2	0	0	1	1	1	0	1	1	0	0	0	0
100	0	0	1	1	0	1	1	1	2	0	0	1	1	0	0	1	0	0	1	1	2	0	0	2	0	0	1	0	0	1	0	1	1	1	0	1	2	0	1	2	1	0	0	2	0	1	0	0	1
101	0	0	0	0	0	1	2	2	1	0	0	0	0	0	0	0	0	0	0	1	1	1	0	2	0	0	1	1	1	2	0	1	0	1	2	2	0	0	0	1	0	0	0	1	0	1	0	0	1
102	1	0	0	0	0	0	2	2	1	0	0	2	2	0	2	0	0	1	0	2	2	0	0	2	0	0	1	0	1	0	1	0	0	1	0	2	1	0	0	2	0	0	0	0	0	0	0	0	1
103	0	0	0	1	0	1	1	1	1	0	1	0	1	0	1	0	1	2	1	1	1	0	0	2	1	1	1	0	0	2	0	2	1	0	0	1	1	0	0	1	0	0	0	2	1	1	0	0	0
104	1	0	0	0	0	2	0	0	2	0	0	0	1	0	1	0	0	1	1	1	1	2	0	2	0	0	2	0	0	2	1	2	1	0	0	1	1	0	0	1	0	0	0	1	1	0	0	0	1
105	1	0	0	0	0	2	2	2	1	0	0	0	1	0	1	0	0	0	1	1	1	0	0	2	0	0	1	1	1	1	0	0	1	1	0	1	0	0	0	0	0	0	0	0	2	1	0	1	0
106	0	0	0	0	0	2	2	2	0	1	2	1	1	0	1	0	0	1	0	2	2	0	1	1	0	0	0	0	1	1	0	1	1	0	1	1	1	1	1	0	0	0	0	2	1	1	0	0	0
107	1	0	0	1	0	2	1	1	1	0	1	0	1	0	1	0	0	1	0	2	2	0	0	2	0	0	1	0	1	1	0	2	1	0	0	1	1	0	0	0	0	0	0	1	0	0	0	0	0
108	0	0	0	0	0	1	2	2	0	0	0	0	0	0	0	0	0	0	1	1	2	0	1	1	0	0	1	0	0	1	0	1	1	0	0	1	1	0	0	1	0	1	0	2	2	0	0	0	0
109	0	0	0	0	0	1	0	0	1	0	1	1	1	0	0	1	0	2	0	2	2	0	0	2	1	1	1	1	2	0	1	1	1	0	0	2	1	0	0	1	0	0	1	1	1	1	0	0	0
110	0	0	0	0	0	0	1	1	1	1	1	2	2	0	2	0	0	0	0	2	2	0	0	2	0	0	1	0	0	1	0	2	2	0	0	0	1	0	0	1	0	0	1	1	1	2	0	0	1
111	0	0	0	1	0	1	1	1	1	0	0	2	2	0	2	0	0	1	0	2	2	0	1	1	0	0	1	0	1	0	1	0	0	2	1	1	2	0	0	2	0	0	0	0	0	0	0	0	1
112	1	0	0	0	0	1	2	2	0	0	1	0	1	0	1	0	1	1	1	0	1	0	0	2	0	0	0	0	0	0	1	0	1	1	1	1	1	0	0	1	1	0	0	1	2	1	0	0	1
113	0	0	0	1	0	2	2	2	1	0	0	1	1	0	1	0	0	0	1	1	2	0	1	1	1	1	2	0	0	2	0	1	0	1	0	1	1	1	1	1	0	0	1	2	0	0	0	0	1
114	1	0	0	0	0	2	2	2	1	0	0	1	1	0	1	0	0	0	1	1	1	0	0	2	0	0	2	0	1	1	0	1	1	0	0	1	1	1	1	1	1	0	0	1	1	1	1	0	1
115	0	0	0	0	0	2	2	2	0	0	1	0	1	0	1	0	0	0	1	1	2	0	0	2	1	1	1	0	1	0	1	1	1	2	0	2	1	0	0	1	0	1	0	2	0	1	0	0	0
116	1	0	0	0	0	1	1	2	2	0	0	1	2	0	2	0	0	0	1	1	2	0	0	2	0	0	1	0	0	1	0	2	1	0	0	0	2	0	0	0	0	1	0	2	1	1	0	0	0
117	1	0	0	0	0	0	1	2	2	0	0	0	0	0	0	0	0	1	0	2	2	0	0	2	0	0	2	0	0	2	0	0	1	1	1	1	2	0	0	1	0	0	2	2	2	1	0	0	0
118	1	0	0	0	0	0	2	2	2	0	1	0	1	0	1	0	0	0	1	1	1	0	0	2	0	0	2	0	0	2	0	0	0	0	1	2	1	0	1	2	2	0	1	1	0	0	0	0	0
119	1	1	1	0	1	1	2	2	1	0	1	1	1	0	0	1	0	1	1	1	2	0	0	2	0	0	0	0	1	0	0	1	2	0	1	1	1	0	1	2	1	0	1	2	1	1	0	0	0
120	0	0	0	0	0	0	2	2	1	0	1	1	2	0	1	0	0	0	1	1	2	0	0	2	0	0	2	0	0	2	0	0	1	0	0	1	1	0	0	1	0	1	1	2	1	1	0	0	0
121	0	0	0	0	0	2	1	1	1	1	1	0	0	0	0	0	0	0	1	1	2	0	0	2	1	1	1	0	1	1	1	1	1	0	0	1	1	0	0	0	0	0	1	2	0	2	0	0	0
122	1	1	0	0	0	1	0	0	2	0	0	0	0	0	0	0	0	0	1	1	1	0	0	2	0	0	1	0	1	1	0	1	0	1	1	2	2	0	0	1	0	0	1	1	1	1	0	0	1
123	0	0	1	0	1	1	1	1	2	0	0	1	1	0	0	1	0	0	1	1	2	0	1	1	1	1	2	0	0	2	1	0	1	1	0	1	0	0	0	0	1	0	0	1	1	0	0	0	1
124	0	0	0	1	0	2	2	2	1	0	1	0	0	0	0	0	0	1	0	2	2	0	0	2	0	0	2	1	1	1	1	0	2	0	0	2	1	0	0	1	0	0	1	2	1	1	0	0	1
125	0	0	0	0	0	1	2	2	1	0	1	1	1	0	1	0	0	1	1	1	1	0	1	1	1	1	2	0	0	1	2	0	1	0	0	1	0	0	0	1	1	0	1	2	0	1	0	0	1
126	1	0	0	0	0	0	2	2	1	0	0	0	0	0	0	0	0	1	0	2	2	0	1	1	0	0	1	2	2	1	2	2	2	0	0	1	1	2	1	1	1	0	1	2	1	0	0	0	0
127	1	0	0	1	0	1	0	0	2	0	0	0	1	0	1	0	0	0	0	2	2	1	0	2	0	0	1	0	1	1	1	1	1	0	0	2	1	0	0	2	0	1	0	1	0	1	0	0	1
128	1	0	0	0	0	2	2	2	0	0	0	0	1	1	0	0	0	1	0	1	2	0	0	2	0	0	1	0	2	0	0	2	1	0	0	2	2	0	0	1	1	0	0	0	2	1	0	1	1
129	1	0	0	0	0	2	2	2	0	0	2	0	0	0	0	0	0	1	1	1	2	0	0	2	0	0	2	0	0	1	1	1	2	0	1	1	1	0	0	1	0	0	0	2	0	0	0	0	1
130	1	0	0	0	0	2	1	1	1	0	1	1	2	0	1	1	0	0	1	1	1	0	0	2	0	0	1	1	0	1	1	1	1	0	0	2	0	1	0	0	0	0	0	2	1	1	0	1	1
131	1	0	0	1	0	2	1	1	1	0	0	1	1	0	1	0	1	0	1	1	2	0	2	0	0	0	1	2	2	1	1	1	1	0	0	1	1	0	0	1	0	0	0	2	1	1	0	0	1
132	0	0	1	0	0	0	1	1	2	0	0	0	1	0	1	0	0	0	0	2	2	0	0	2	0	0	1	1	0	1	1	1	1	2	0	2	1	0	0	1	0	1	0	2	1	1	0	0	0
133	1	0	0	0	0	1	0	1	2	0	0	0	1	0	0	0	0	2	0	2	2	0	1	1	0	0	1	0	1	0	1	1	2	0	0	1	2	0	0	1	0	0	1	2	1	1	0	0	0
134	0	0	0	1	0	2	1	1	2	0	0	1	1	0	2	0	0	0	0	1	1	1	1	1	0	0	0	2	2	1	2	0	0	1	1	2	0	0	0	0	0	0	0	2	2	0	0	0	2
135	0	1	1	1	1	1	2	2	1	0	1	0	0	0	1	0	0	0	1	1	2	1	0	2	0	0	1	0	0	1	0	0	1	2	0	1	0	0	0	1	1	0	1	2	1	1	0	0	1
136	0	1	0	0	0	1	0	0	2	0	0	0	0	0	0	0	0	0	0	2	2	0	0	2	0	0	2	0	0	2	1	1	1	0	0	2	0	0	0	1	0	2	0	2	1	0	0	1	1
137	1	0	0	0	0	2	2	2	1	0	0	1	2	0	1	0	1	2	0	1	1	0	0	2	0	0	1	0	1	1	1	0	0	2	2	2	1	0	0	0	0	0	1	2	0	1	0	0	2
138	0	0	0	0	0	2	1	1	1	0	1	1	1	0	1	0	0	0	0	2	2	0	1	1	2	2	2	1	1	1	2	0	1	0	0	1	1	1	1	0	0	0	0	1	0	0	0	1	0
139	1	0	0	1	0	2	1	1	1	0	0	0	1	0	1	0	0	1	1	1	1	0	1	1	1	1	2	2	2	1	1	0	0	1	0	2	1	1	1	1	1	0	0	1	0	0	0	0	1
140	0	1	0	0	0	0	2	2	1	0	1	0	0	0	0	0	0	0	0	1	1	0	1	1	1	1	1	1	2	0	1	0	0	1	1	1	1	0	0	1	1	0	0	2	0	0	0	0	1
141	1	0	0	1	0	2	2	2	1	0	0	0	0	0	0	0	0	0	0	2	2	0	0	2	0	0	1	0	0	1	0	0	0	0	0	2	0	0	0	1	0	0	0	1	0	0	0	0	2
142	0	0	1	0	1	1	2	2	1	0	2	0	1	0	1	0	0	1	1	1	2	0	1	1	1	1	2	0	0	2	0	2	2	0	1	2	1	1	1	1	0	1	0	2	1	1	0	0	2
143	1	0	0	1	0	2	2	2	0	0	1	0	0	0	0	0	1	1	1	1	1	0	0	2	1	1	2	0	0	2	0	1	1	1	1	2	2	0	0	1	0	0	0	1	0	0	0	0	1
144	1	0	0	1	0	2	2	2	1	0	1	1	1	0	0	1	0	1	1	0	0	1	0	2	0	0	1	0	0	2	1	0	1	0	0	2	1	0	0	1	0	1	0	1	1	0	0	0	1
145	1	0	0	0	0	0	1	1	1	0	1	0	0	0	1	0	0	0	1	1	1	1	0	2	0	0	2	1	1	1	1	0	0	0	1	2	1	0	0	2	1	0	0	1	0	0	0	0	0
146	1	0	0	0	0	1	0	1	2	0	0	1	1	0	0	0	1	0	1	1	2	1	1	1	0	1	2	1	1	1	2	0	2	0	0	2	2	0	0	1	0	0	0	0	1	0	0	0	0
147	1	0	0	0	0	0	1	1	1	0	0	0	1	0	0	0	0	0	1	1	2	0	0	2	1	1	1	0	1	1	0	1	2	0	1	1	2	0	0	2	0	0	0	1	0	0	0	0	0
148	1	0	0	0	0	1	2	2	1	0	2	0	0	0	0	0	0	1	0	2	2	0	0	2	1	1	0	0	0	1	1	0	0	1	2	2	1	0	0	2	0	0	1	2	0	2	0	0	0
149	0	0	0	1	0	2	2	2	0	0	1	0	1	0	1	0	0	0	0	2	2	0	0	2	0	0	1	0	1	1	0	0	2	0	0	2	1	0	0	1	0	0	1	2	2	1	0	0	0
150	0	0	0	0	0	0	2	2	1	0	2	0	1	0	2	0	0	0	1	1	1	1	0	2	0	0	1	1	1	1	2	1	1	0	0	2	1	0	0	1	0	0	0	2	0	2	0	1	2
151	1	0	1	1	1	1	2	2	2	0	0	1	1	0	0	1	0	0	1	1	2	0	0	2	0	0	1	1	1	1	1	0	2	1	0	1	1	0	0	1	0	0	1	2	1	0	0	0	1
152	1	0	0	0	0	0	2	2	1	0	2	0	1	0	1	0	0	2	0	2	2	0	1	1	1	1	1	0	0	1	1	2	2	0	0	2	1	0	0	2	1	1	0	2	0	0	0	0	1
153	0	0	0	0	0	0	0	0	2	0	0	0	1	0	0	0	0	0	1	1	1	0	2	0	1	1	0	1	2	0	1	1	2	0	0	0	1	1	1	1	0	0	0	2	1	1	0	0	1
154	1	1	0	0	0	1	0	1	2	0	1	0	0	0	0	0	0	1	0	1	1	0	2	0	0	0	1	0	1	1	1	1	2	0	0	1	1	0	0	1	0	0	1	1	1	1	0	0	1
155	1	0	0	0	0	2	1	2	0	0	1	1	1	0	0	1	0	0	1	1	1	0	1	1	1	1	2	0	0	2	0	0	0	1	0	2	1	0	0	0	0	0	0	2	0	2	0	0	0
156	0	0	0	0	0	0	1	1	2	0	0	0	2	1	1	0	0	0	0	2	2	0	1	1	0	0	1	0	1	2	0	2	1	0	0	1	1	0	0	1	0	0	0	2	0	0	0	0	1
157	0	0	1	1	0	1	0	1	2	0	1	1	1	0	0	0	0	0	1	1	2	0	0	2	0	0	1	1	1	1	1	0	1	2	0	2	1	0	0	1	1	0	0	2	0	1	0	0	1
158	1	0	0	2	0	2	2	2	1	0	1	0	0	0	0	0	0	0	1	1	2	0	0	2	0	0	0	0	1	1	0	0	0	2	2	2	2	0	0	1	0	0	0	0	1	1	0	0	1
159	1	0	0	0	0	1	1	2	1	0	0	1	1	0	0	1	0	0	1	1	1	0	0	2	0	0	1	1	1	1	1	2	1	0	0	0	1	0	0	0	0	1	0	2	0	0	0	0	1
160	1	1	0	0	0	1	1	1	1	0	0	0	0	0	0	0	0	0	1	1	2	0	0	2	0	0	1	0	0	1	1	0	1	0	0	1	1	0	0	1	1	0	0	1	0	0	0	0	1
161	0	0	0	0	0	1	2	2	0	0	1	1	0	0	0	0	0	0	0	1	1	0	0	2	0	0	1	1	2	1	0	1	0	1	0	1	1	0	0	0	0	1	0	2	1	0	0	0	1
162	1	0	0	2	0	2	1	1	2	0	0	0	0	0	0	0	0	0	0	2	2	0	0	2	0	0	1	1	1	1	0	0	1	2	0	1	2	0	0	2	0	0	0	2	0	1	0	0	1
163	0	0	0	1	0	2	1	2	2	0	0	0	0	0	0	0	0	1	2	0	1	0	0	2	1	1	1	1	2	0	1	0	1	0	0	1	1	0	0	0	0	0	0	1	0	0	0	0	0
164	0	0	0	2	0	2	2	2	0	0	1	0	0	0	0	0	0	1	0	1	2	0	0	2	1	1	1	1	1	1	2	1	1	1	0	0	1	0	0	1	0	1	1	2	1	1	0	0	1
165	0	0	0	0	0	0	1	2	1	0	0	0	0	0	0	0	0	1	1	1	2	0	0	2	0	0	1	1	1	1	1	0	1	0	0	2	1	1	1	0	0	0	0	1	0	0	0	0	0
166	0	1	1	1	0	2	1	2	1	0	0	0	1	0	1	0	0	1	0	2	2	1	0	2	0	0	0	0	1	1	0	0	1	0	0	2	1	0	0	1	0	0	1	2	1	0	0	0	1
167	1	1	0	0	0	1	1	2	1	0	0	0	0	0	0	1	0	0	1	1	1	1	0	2	0	0	1	0	1	1	0	1	1	2	0	1	1	0	0	2	1	0	0	0	0	0	0	0	1
168	1	0	0	0	0	2	2	2	1	0	1	1	1	0	0	1	0	0	0	1	1	0	0	2	0	0	1	1	1	1	0	0	1	0	0	2	1	0	0	1	0	0	0	2	0	0	1	0	0
169	0	0	0	0	0	0	0	0	2	0	0	0	1	0	1	0	0	0	0	1	1	0	0	2	1	1	0	1	1	0	1	1	2	0	1	1	1	1	1	1	0	0	1	2	1	0	0	0	1
170	1	0	0	0	0	1	2	2	1	0	0	0	0	0	0	0	0	0	1	1	1	0	0	2	1	1	2	1	1	2	0	1	1	0	0	1	2	0	0	2	1	0	1	1	1	1	0	0	1
171	0	0	0	1	0	2	0	1	1	0	0	0	0	0	1	0	0	1	0	2	2	0	0	2	0	0	1	2	2	1	2	2	1	0	0	0	2	0	0	2	0	0	1	1	1	1	0	0	1
172	0	0	0	1	0	2	1	1	1	0	0	0	1	0	1	0	0	0	0	1	1	0	1	1	1	1	2	0	0	2	2	0	2	0	0	2	2	0	1	2	1	0	1	1	0	0	0	0	0
173	0	0	0	1	0	1	1	2	0	0	1	1	1	0	1	0	0	1	1	1	1	0	0	2	0	0	1	1	1	1	0	0	0	0	1	2	1	0	0	1	0	1	0	2	2	0	0	0	0
174	0	0	0	0	0	0	1	2	2	0	0	0	1	0	1	0	0	0	1	1	1	0	0	2	0	0	1	1	2	0	1	1	1	0	0	1	1	0	0	1	0	0	1	2	1	0	0	0	1
175	1	1	1	1	0	2	1	1	1	0	0	1	1	0	1	0	0	0	2	0	1	0	0	2	0	0	1	1	1	1	1	2	1	0	0	2	1	1	1	0	0	0	1	2	1	2	0	0	1
176	1	0	0	0	0	1	1	1	2	0	0	2	2	0	0	1	0	0	0	2	2	0	0	2	0	0	2	0	0	1	1	1	2	0	0	2	1	0	0	1	0	0	1	2	1	2	0	1	1
177	1	0	0	1	0	2	1	1	1	0	0	0	0	0	0	0	1	1	0	2	2	0	0	2	0	0	0	2	2	1	2	1	1	2	0	2	1	0	0	1	0	0	0	1	1	0	1	0	0
178	1	0	0	1	0	2	2	2	1	0	0	0	0	0	0	0	0	1	0	2	2	0	0	2	1	1	2	0	1	0	1	0	1	1	2	2	2	0	0	1	0	0	1	2	1	0	0	0	1
179	1	1	0	0	0	1	1	2	2	0	0	0	0	0	0	0	0	0	0	2	2	1	0	2	0	0	2	0	1	1	0	0	1	1	1	2	1	0	0	1	1	1	0	2	0	2	0	0	1
180	0	0	1	2	0	2	0	1	2	0	0	0	1	0	1	0	0	0	2	0	0	0	0	2	0	0	0	0	0	1	1	1	1	1	0	1	2	0	0	2	0	0	0	2	1	1	0	0	1
181	0	0	0	0	0	2	2	2	1	0	1	0	2	1	0	0	0	0	1	1	2	0	0	2	0	0	2	0	0	2	1	0	2	1	0	1	2	0	0	2	0	0	1	2	0	2	0	0	2
182	1	0	0	1	0	1	1	1	1	1	1	1	1	0	0	1	0	0	1	1	1	0	0	2	0	0	1	0	0	1	0	0	0	0	0	2	1	1	1	1	0	0	0	1	0	0	0	0	1
183	1	0	0	1	0	1	0	0	2	0	0	1	1	0	0	1	0	0	1	1	2	0	0	2	0	0	1	0	1	1	0	1	2	0	0	2	1	0	0	0	0	0	0	1	0	0	0	0	1
184	0	0	0	1	0	2	1	1	1	0	1	0	0	0	0	0	0	0	1	1	2	0	1	1	0	0	2	0	0	2	1	0	0	1	0	2	1	1	1	1	0	0	0	1	1	0	0	0	1
185	0	0	1	1	0	1	0	0	2	0	0	0	0	0	0	0	0	1	0	2	2	0	0	2	0	0	2	1	1	2	0	1	1	0	0	2	2	0	0	1	0	0	0	2	0	0	0	0	1
186	0	0	0	0	0	1	1	1	2	0	0	0	1	0	1	0	0	0	0	2	2	0	1	1	1	1	1	0	0	2	1	1	1	0	0	2	0	0	0	1	0	0	0	1	1	1	0	0	2
187	1	0	1	1	1	2	2	2	0	0	0	0	0	0	0	0	1	1	1	1	1	0	0	2	0	0	2	0	0	2	0	0	1	0	0	1	1	0	0	0	0	0	0	0	1	1	0	0	1
188	0	0	0	0	0	0	0	1	2	0	1	1	2	0	2	0	0	0	0	1	1	0	0	2	0	0	2	0	1	0	1	1	1	0	0	1	0	0	0	0	0	0	0	2	0	0	0	0	1
189	1	0	0	1	0	2	0	0	2	0	0	0	0	0	0	0	0	0	1	1	1	0	0	2	1	1	2	0	0	2	1	0	0	0	0	1	2	0	0	2	0	1	0	2	1	1	0	0	0
190	1	0	0	0	0	1	1	1	1	0	1	0	1	0	1	0	0	1	0	2	2	0	0	2	0	0	2	1	1	2	1	1	1	0	0	2	2	1	0	0	0	0	0	2	0	0	0	0	1
191	1	1	0	0	0	1	1	1	2	0	0	0	1	0	1	0	0	1	1	1	1	0	0	2	0	0	1	1	1	2	0	0	1	1	1	2	1	0	0	0	0	0	1	1	1	0	0	0	0
192	1	0	0	0	0	0	0	1	2	0	0	0	0	0	0	0	0	1	0	1	1	0	0	2	0	0	1	0	0	2	1	1	1	0	0	2	2	0	0	1	0	1	0	2	0	0	0	0	1
193	0	0	0	0	0	1	1	1	1	0	0	0	0	0	0	0	0	1	0	1	1	0	0	2	1	1	0	1	1	1	1	0	0	1	0	1	2	0	0	1	0	0	0	1	1	0	0	0	1
194	1	0	1	1	1	1	2	2	0	0	2	1	2	0	1	0	0	0	1	1	2	0	0	2	0	0	1	1	1	1	2	0	1	1	1	2	1	0	0	1	0	0	0	2	0	1	0	0	0
195	1	0	0	0	0	1	1	1	1	1	1	1	1	0	0	1	1	1	0	2	2	0	0	2	0	0	1	0	1	1	0	0	0	1	2	2	1	0	0	2	0	2	0	2	0	0	0	0	0
196	1	0	0	1	0	1	1	1	2	0	0	0	0	0	0	0	0	0	0	2	2	0	1	1	1	1	1	1	2	0	1	1	0	1	0	1	1	0	1	2	2	0	0	1	1	0	0	0	1
197	1	0	1	1	0	1	0	1	2	0	0	0	2	0	1	0	0	1	0	2	2	0	1	1	1	1	2	0	1	1	1	0	1	0	0	2	1	0	0	0	1	0	2	2	1	1	0	0	1
198	0	0	0	0	0	2	0	1	2	0	1	1	2	0	1	1	0	0	0	1	1	0	1	1	0	0	2	0	0	1	1	1	1	2	0	2	2	0	0	1	0	1	0	2	0	0	0	1	1
199	0	0	0	0	0	0	2	2	1	0	0	1	1	0	0	0	0	1	0	1	1	0	1	1	0	0	1	0	1	1	0	0	0	0	0	2	1	0	0	1	0	0	0	1	0	1	0	0	2
200	1	0	0	0	0	1	2	2	1	0	1	0	1	0	0	0	0	1	0	2	2	0	0	2	0	0	2	0	1	0	1	1	2	0	1	1	1	0	0	0	0	0	0	1	0	0	0	0	0
201	1	0	0	0	0	1	1	1	1	0	1	0	1	0	1	0	0	1	1	1	2	1	0	2	0	0	2	0	0	2	0	0	0	0	1	2	1	1	0	0	0	0	0	1	0	1	0	0	1
202	0	0	0	0	0	2	1	2	2	0	0	1	2	0	2	0	0	0	0	1	1	0	1	1	1	1	1	0	1	1	0	1	0	1	2	2	0	0	0	0	0	1	0	1	1	0	0	0	1
203	0	0	0	0	0	1	1	1	2	0	0	1	2	0	1	1	0	0	0	2	2	0	0	2	0	0	0	1	1	1	1	0	1	1	0	2	1	0	0	0	0	0	0	2	0	2	0	1	1
204	0	0	1	1	0	1	0	2	2	0	1	0	0	0	0	0	0	1	2	0	2	1	0	2	0	0	2	0	0	1	1	1	1	0	0	2	2	0	0	1	0	0	0	2	0	0	0	1	2
205	1	0	0	1	0	1	2	2	0	0	0	0	0	0	0	0	1	0	1	1	2	0	0	2	0	0	1	0	1	2	0	0	0	1	1	2	0	0	0	0	0	0	1	2	0	0	0	0	1
206	0	0	0	0	0	1	1	1	2	0	1	1	1	0	1	0	0	1	1	1	1	0	1	1	1	1	2	1	1	2	1	1	0	0	0	1	1	0	0	0	0	0	1	1	1	1	0	0	0
207	0	0	0	0	0	1	0	0	2	0	0	1	1	0	1	0	0	1	1	1	2	1	0	2	0	0	1	0	0	1	1	0	1	0	0	1	1	0	0	1	0	0	1	2	1	1	0	0	1
208	1	1	0	0	0	1	1	1	2	0	1	0	2	0	2	0	0	1	1	1	1	1	0	2	0	0	2	0	0	2	0	1	1	2	1	2	2	0	0	1	0	0	0	1	0	0	0	0	1
209	0	1	0	0	0	1	1	1	1	0	0	0	1	0	0	0	0	0	1	1	2	0	1	1	0	0	1	0	1	1	0	1	0	0	1	2	1	0	0	1	1	0	0	0	1	1	0	0	2
210	0	0	1	1	1	1	2	2	1	0	0	0	0	0	0	0	0	1	0	1	1	0	1	1	0	0	2	0	0	1	1	0	1	0	0	2	2	0	1	2	1	0	0	2	0	0	0	0	1
211	0	0	1	0	0	0	0	0	2	0	0	0	0	0	0	0	0	1	1	1	2	0	0	2	1	1	2	1	1	1	2	0	2	0	0	2	1	0	0	1	0	0	0	1	1	1	0	2	2
212	0	0	0	0	0	1	1	2	1	0	1	1	1	0	0	0	0	0	0	0	0	0	0	2	0	0	2	0	0	2	1	0	1	0	0	1	1	0	0	2	0	2	0	2	0	0	0	0	1
213	1	1	0	0	0	1	1	1	1	0	1	1	1	0	1	0	1	0	1	1	2	0	1	1	0	0	1	1	2	0	1	1	0	0	1	2	1	0	1	2	1	0	1	1	0	0	0	0	1
214	1	0	0	0	0	2	0	1	2	0	1	0	0	0	0	0	0	1	1	1	2	0	0	2	0	0	1	0	1	1	0	0	1	1	0	1	1	0	0	0	0	0	0	2	0	0	0	0	1
215	0	0	1	1	0	2	2	2	0	0	1	2	2	0	2	0	0	1	1	1	2	0	0	2	0	0	1	0	0	1	0	0	1	1	0	1	1	0	1	1	1	0	0	2	0	0	0	1	1
216	1	0	0	1	0	1	2	2	0	0	0	1	0	0	0	0	0	0	1	1	1	0	0	2	0	0	1	0	0	1	2	0	1	1	1	2	1	1	1	0	0	0	0	1	0	1	0	0	1
217	0	0	0	0	0	2	1	1	0	0	0	0	1	1	0	0	0	0	0	2	2	0	0	2	0	0	2	0	0	2	1	0	1	0	0	2	2	0	0	2	1	0	1	1	1	1	0	0	1
218	0	0	0	0	0	1	0	1	1	0	1	0	1	0	1	0	0	0	1	1	2	0	0	2	0	0	1	0	1	0	1	0	0	0	0	2	1	0	0	1	0	1	0	2	1	1	0	0	0
219	1	0	0	0	0	0	1	1	2	0	0	2	2	1	0	1	1	1	1	1	1	0	0	2	0	0	1	1	1	1	2	0	1	1	1	1	2	0	0	1	0	1	0	2	1	2	0	1	2
220	0	0	0	2	0	2	1	1	2	0	0	1	1	0	0	1	0	1	1	0	0	0	0	2	0	0	1	1	0	1	1	0	1	1	0	1	1	0	0	1	0	0	0	2	1	0	0	1	0
221	0	0	0	0	0	0	1	1	1	0	0	0	1	0	1	0	0	0	1	0	2	0	0	2	0	0	2	0	0	2	0	1	2	0	1	2	1	0	0	1	0	1	0	1	1	0	0	1	2
222	0	0	0	1	0	2	0	1	2	0	0	0	0	0	0	0	0	0	1	1	2	0	0	2	0	0	2	0	0	2	0	0	2	0	0	2	1	0	0	1	0	0	0	1	0	0	0	0	0
223	0	0	0	1	0	1	1	1	1	0	1	1	1	0	1	0	0	1	1	1	1	0	1	1	1	1	2	0	0	2	1	2	1	1	1	2	1	0	0	0	0	0	1	1	1	1	0	0	1
224	1	0	0	0	0	0	1	2	1	0	1	0	0	0	0	0	0	0	2	0	1	0	0	2	0	0	2	1	1	1	1	1	1	0	0	2	0	1	1	0	0	1	0	1	0	0	0	0	1
225	1	0	0	0	0	0	1	1	1	0	1	1	2	0	1	1	0	1	0	2	2	0	0	2	0	0	1	1	2	0	1	0	0	1	1	2	1	0	0	1	0	0	1	1	0	0	0	0	1
226	0	0	0	1	0	2	1	1	0	0	1	0	2	1	1	0	0	0	0	1	0	0	0	2	0	0	1	0	2	0	0	0	1	0	0	2	2	0	0	1	1	0	2	2	1	1	0	0	1
227	0	0	0	1	0	2	2	2	1	0	1	1	2	0	2	0	0	0	2	0	0	0	0	2	0	0	0	1	1	0	1	0	1	1	1	1	1	0	0	2	0	0	0	2	0	0	0	0	0
228	1	0	1	1	0	1	2	2	0	0	0	0	0	0	0	0	0	1	1	1	1	0	1	1	1	1	2	0	0	2	0	0	1	1	0	2	2	0	0	2	0	0	0	2	1	0	0	0	1
229	0	0	0	0	0	1	2	2	0	0	0	0	1	0	1	0	1	1	0	2	2	0	1	1	1	1	2	0	1	1	0	1	1	0	0	2	1	0	0	1	0	0	0	2	1	0	0	0	1
230	1	0	0	0	0	0	1	1	0	1	2	0	2	0	2	0	0	0	1	1	1	0	0	2	1	1	2	2	2	2	0	1	0	1	1	2	2	0	0	2	0	2	0	2	1	0	0	1	2
231	0	0	1	1	0	1	1	1	1	0	0	0	1	0	1	0	0	1	0	2	2	0	1	1	0	0	1	0	1	1	0	1	1	1	0	1	1	0	0	2	0	0	1	1	1	2	0	1	1
232	1	0	1	1	1	1	1	1	1	0	2	1	1	0	0	1	0	0	0	2	2	0	0	2	1	1	1	0	1	1	0	0	0	1	1	1	1	1	0	0	0	1	0	2	2	0	0	0	1
233	0	0	0	0	0	0	1	1	2	0	0	0	1	1	0	0	0	1	0	2	1	0	0	2	0	0	1	0	0	1	1	0	1	0	0	2	1	0	0	1	0	0	0	0	0	0	0	1	2
234	0	0	1	1	1	1	1	2	1	0	0	0	1	0	1	0	0	0	1	1	2	0	0	2	0	0	2	0	0	1	2	0	1	0	0	2	1	0	0	2	0	0	0	1	1	0	0	0	0
235	1	0	0	1	0	2	2	2	0	0	1	1	2	0	2	0	0	1	0	2	2	0	0	2	0	0	2	0	0	2	0	1	2	0	1	2	1	0	0	1	0	0	0	2	0	0	0	0	1
236	0	0	0	0	0	0	0	1	2	0	0	1	2	0	2	0	0	0	0	1	1	0	1	1	0	0	0	0	0	1	2	1	1	1	1	2	1	0	0	0	0	0	0	1	1	1	0	0	0
237	0	0	0	0	0	0	1	1	1	0	1	0	0	0	0	0	0	2	1	1	2	0	1	1	0	0	2	1	1	2	0	2	1	0	0	1	1	0	0	1	0	0	0	2	0	0	0	0	0
238	1	0	0	0	0	1	1	1	2	0	0	0	1	0	1	0	0	0	0	1	1	0	0	2	0	0	1	0	0	1	1	1	1	0	0	1	2	0	0	2	0	0	0	1	0	0	0	0	2
239	0	0	0	0	0	1	1	2	1	0	0	0	0	0	0	0	0	1	0	2	2	0	0	2	0	0	1	1	2	1	0	0	0	0	0	1	2	0	0	1	0	2	0	2	1	0	0	1	0
240	0	0	0	0	0	0	2	2	0	0	0	0	0	0	0	0	0	0	1	1	1	0	1	1	1	1	2	1	1	2	0	0	0	1	0	1	1	0	0	0	0	0	1	1	1	0	0	0	2
241	0	0	0	0	0	2	1	2	1	0	1	0	0	0	0	0	0	0	1	1	1	1	0	2	0	0	2	0	0	2	1	1	1	0	0	1	2	0	0	2	0	1	0	2	2	0	0	0	0
242	0	1	0	0	0	1	0	1	1	0	1	0	1	0	1	0	0	1	0	2	2	0	0	2	0	0	1	0	0	1	0	2	2	0	0	2	1	0	0	0	0	1	1	2	1	1	0	0	2
243	0	0	0	1	0	2	0	0	2	0	0	0	0	0	0	0	0	1	0	2	2	0	0	2	0	0	1	1	1	1	2	0	2	0	0	2	1	0	0	2	0	0	0	2	0	0	0	0	1
244	1	0	0	1	0	2	0	1	2	0	0	0	2	0	2	0	0	1	0	1	1	0	0	2	1	1	0	0	1	1	0	1	1	0	0	2	1	0	0	1	0	0	1	1	1	1	0	0	1
245	0	0	0	0	0	1	0	0	2	0	0	2	2	0	0	1	0	1	1	1	2	0	0	2	0	0	2	0	0	1	1	1	0	1	1	2	1	0	1	1	1	0	0	1	1	1	0	0	1
246	0	0	0	0	0	0	2	2	0	0	2	0	1	0	1	0	0	1	2	0	2	0	2	0	0	0	2	1	1	2	1	1	1	0	0	2	2	0	0	1	0	0	0	1	0	0	0	1	0
247	0	0	0	0	0	0	2	2	1	0	1	0	1	0	0	0	0	0	1	1	2	1	0	2	0	0	0	0	0	0	1	0	1	1	0	2	1	0	0	1	0	1	0	1	1	0	0	0	1
248	1	0	0	0	0	1	0	0	2	0	0	0	0	0	0	0	0	1	1	1	1	0	0	2	0	0	1	1	0	1	2	0	0	0	1	2	2	0	0	2	1	0	0	0	0	0	0	0	0
249	1	0	0	1	0	1	2	2	0	0	1	1	1	0	0	1	1	2	2	0	2	0	0	2	0	0	1	1	1	0	2	2	2	0	1	2	1	0	0	2	1	0	0	1	0	0	0	0	0
250	1	0	0	1	0	2	2	2	1	0	1	1	2	0	1	0	0	0	1	1	2	0	1	1	0	0	2	0	0	1	1	0	0	0	0	1	0	0	0	0	0	0	0	1	1	0	0	0	0
251	0	0	0	1	0	2	1	1	1	1	1	0	0	0	0	0	0	2	1	1	2	0	0	2	0	0	2	0	0	2	1	2	1	0	0	1	2	0	0	2	0	0	0	1	1	0	0	0	1
252	0	0	0	0	0	0	1	1	1	1	0	0	1	0	1	0	0	1	1	1	2	0	0	2	0	0	2	0	0	0	0	0	0	0	0	2	1	1	0	1	0	0	0	0	0	0	0	0	1
253	0	0	0	0	0	1	1	1	1	0	1	0	1	0	1	0	0	0	1	1	2	0	0	2	0	0	1	1	1	1	1	0	1	1	1	2	2	0	0	1	0	1	0	1	1	1	0	0	2
254	1	0	0	0	0	2	0	1	2	0	0	0	0	0	0	0	0	2	1	1	1	0	0	2	0	0	2	1	1	1	1	0	0	0	0	2	0	0	0	0	0	0	0	1	0	1	0	0	0
255	0	0	1	1	1	1	1	1	2	0	0	0	0	0	0	0	0	0	1	1	1	0	0	2	0	0	2	0	0	2	0	1	0	0	0	2	2	0	0	0	0	0	0	1	0	0	0	0	0
256	0	0	0	1	0	1	1	1	1	0	0	0	1	0	0	0	0	1	1	0	2	0	0	2	0	0	2	1	1	1	2	0	0	0	0	2	1	0	0	1	0	0	0	2	0	0	0	0	1
257	0	0	2	0	1	0	0	0	2	0	0	0	0	0	0	0	0	0	0	2	2	0	0	2	0	0	2	2	2	1	1	0	0	1	0	2	1	0	0	1	0	0	1	2	0	0	0	0	1
258	1	0	0	0	0	1	1	2	1	0	0	1	2	0	1	1	0	1	0	2	2	0	0	2	0	0	2	0	1	0	1	0	1	1	0	2	1	1	0	1	0	0	1	1	1	2	0	0	1
259	1	0	0	1	0	1	2	2	0	0	2	0	0	0	0	0	0	1	0	1	1	0	0	2	0	0	2	1	1	2	0	0	2	1	0	1	0	0	0	1	1	0	0	2	0	0	0	1	2
260	1	0	0	2	0	2	2	2	1	0	1	0	0	0	0	0	0	1	0	2	1	0	0	2	0	0	2	1	1	1	2	0	2	0	0	1	1	0	0	0	0	1	0	1	1	1	0	1	1
261	1	0	0	0	0	1	2	2	1	0	0	1	1	0	1	0	0	1	1	1	1	0	1	1	1	1	1	1	1	1	2	1	1	1	0	0	2	0	0	0	0	0	0	2	1	0	0	0	1
262	1	0	0	0	0	0	1	2	2	0	0	0	0	0	0	0	0	0	1	1	2	0	1	1	1	1	1	1	1	1	0	1	1	1	1	2	0	0	0	0	1	0	0	2	0	0	0	2	2
263	1	0	0	0	0	1	1	1	1	0	1	2	2	0	2	0	0	0	0	0	0	0	0	2	0	0	2	0	0	1	2	1	1	0	0	2	1	0	0	0	0	0	0	1	0	1	0	1	1
264	1	0	0	0	0	0	1	1	2	0	1	0	1	0	0	0	0	2	1	1	2	0	0	2	0	0	2	1	1	1	2	1	2	0	1	2	2	0	0	1	0	1	0	1	1	0	0	0	0
265	0	0	0	1	0	1	1	1	2	0	0	0	1	0	1	0	0	0	1	1	2	0	1	1	1	1	2	1	1	0	2	0	2	0	0	2	0	1	1	0	0	0	1	1	1	0	0	1	0
266	1	0	0	0	0	0	1	1	1	0	1	0	0	0	0	0	0	1	0	2	1	0	0	2	0	0	1	0	0	1	2	1	1	1	0	1	1	1	1	0	0	1	1	2	1	1	0	0	1
267	1	0	1	1	0	2	1	2	2	0	0	0	0	0	0	0	0	1	0	1	1	0	1	1	0	0	0	0	1	1	0	2	1	0	0	2	2	0	0	0	0	0	0	2	0	2	0	0	2
268	1	0	0	0	0	1	2	2	0	0	1	1	2	0	2	0	0	0	0	1	1	0	1	1	1	1	0	2	2	0	2	0	0	0	0	1	1	0	1	2	1	0	0	1	0	0	0	0	2
269	1	0	0	0	0	1	1	1	1	0	1	1	2	0	1	0	0	1	0	0	0	0	0	2	1	1	1	0	0	1	2	0	0	1	1	2	1	0	0	1	0	0	0	0	2	1	0	0	1
270	1	0	0	1	0	2	2	2	1	1	1	1	1	0	1	0	1	1	1	1	1	0	1	1	0	0	1	0	2	0	0	0	1	2	2	2	0	0	0	0	0	1	0	2	1	1	0	0	0
271	1	0	0	1	0	2	2	2	1	0	0	1	1	0	0	1	0	0	0	2	2	0	0	2	0	1	1	1	2	0	1	1	1	1	0	0	1	0	1	1	1	0	0	2	0	2	0	0	1
272	0	0	0	0	0	1	0	2	2	0	1	1	2	0	2	0	0	0	1	1	1	0	0	2	0	0	2	0	0	1	2	1	1	0	0	2	0	1	1	1	1	0	2	2	2	1	0	0	1
273	1	0	0	0	0	0	1	2	1	0	1	1	2	0	1	0	0	0	0	2	2	0	0	2	0	0	2	1	1	2	0	2	1	0	1	2	1	0	0	0	0	0	1	2	1	0	0	0	2
274	0	0	1	1	0	1	2	2	1	0	0	0	0	0	0	0	0	2	1	1	2	0	1	1	0	0	2	1	1	1	1	0	2	0	0	1	1	1	1	1	0	0	1	2	1	1	0	1	2
275	0	0	0	0	0	1	2	2	0	0	2	0	0	0	0	0	0	1	0	2	2	0	0	2	1	1	2	1	1	2	0	0	2	0	0	2	1	0	0	2	0	0	0	1	1	0	0	0	1
276	1	0	0	0	0	0	1	1	1	0	0	1	0	0	0	0	0	0	1	0	1	0	0	2	0	0	1	0	2	0	0	0	1	1	1	1	2	0	0	2	0	2	0	2	0	0	0	0	2
277	0	0	0	0	0	2	0	0	2	0	1	0	2	0	2	0	0	0	0	1	1	0	0	2	0	0	1	0	1	0	1	0	1	2	0	1	0	0	0	0	1	0	1	2	1	1	0	0	1
278	0	0	0	0	0	2	1	2	0	0	1	1	1	0	1	0	0	2	0	1	1	0	0	2	0	0	1	0	1	1	1	0	0	1	0	1	0	1	1	1	1	0	1	2	1	0	0	0	0
279	1	0	0	0	0	1	1	1	1	0	0	1	1	0	0	1	0	0	0	2	1	0	1	1	0	0	2	0	0	1	1	0	0	1	1	2	1	0	0	2	0	0	0	2	0	1	0	2	2
280	0	0	1	0	1	1	2	2	0	0	2	0	0	0	0	0	0	0	2	0	1	0	1	1	0	0	2	0	0	2	0	1	1	0	0	2	1	1	1	1	0	0	0	2	0	0	0	0	1
281	1	1	1	1	0	2	1	2	1	0	1	1	2	0	2	0	0	1	0	1	1	0	0	2	0	0	2	1	1	1	1	0	0	0	0	2	1	0	0	1	0	0	1	2	2	0	0	1	2
282	1	1	0	0	0	1	2	2	0	0	1	1	1	0	0	1	0	2	1	1	1	0	0	2	0	0	2	0	1	0	1	1	2	0	0	0	1	0	1	1	1	1	0	1	1	0	0	0	2
283	0	1	0	0	0	1	0	1	1	0	1	0	1	0	1	0	0	0	0	2	2	0	0	2	0	0	1	0	0	1	2	0	1	0	0	2	2	0	0	2	0	0	0	2	0	0	0	0	1
284	0	0	0	0	0	0	1	1	2	0	0	0	0	0	0	0	0	0	2	0	1	0	0	2	0	0	1	0	1	1	0	2	1	0	0	2	1	0	1	1	1	0	1	1	1	0	0	0	1
285	0	0	0	0	0	1	2	2	1	0	0	0	0	0	0	0	0	0	1	1	2	1	0	2	0	0	2	0	0	2	1	1	1	0	0	2	1	0	0	1	1	0	0	1	0	0	0	0	2
286	0	0	0	1	0	2	1	1	1	0	0	1	1	0	0	0	0	0	1	1	1	0	0	2	0	0	0	1	2	0	1	1	2	1	0	2	2	0	0	1	0	0	1	2	1	2	0	0	2
287	0	0	0	1	0	2	0	1	1	0	1	1	1	0	0	0	0	1	2	0	1	0	0	2	0	0	2	1	1	2	1	0	0	1	0	2	1	0	0	1	0	0	1	2	1	1	0	0	2
288	0	0	0	0	0	0	0	1	2	0	0	1	1	0	0	1	1	2	1	1	1	0	0	2	0	1	2	1	1	1	1	2	1	0	0	1	0	0	0	1	1	0	0	2	0	1	0	0	1
289	0	0	0	0	0	1	0	0	2	0	0	1	1	0	0	0	0	0	1	1	2	0	0	2	0	0	2	1	1	1	1	1	0	0	0	2	2	0	0	2	1	2	0	2	0	2	0	0	0
290	1	0	1	0	1	2	2	2	1	0	1	0	1	0	0	0	0	0	0	1	1	0	0	2	0	0	1	0	0	1	2	1	1	1	1	1	1	0	0	2	0	0	0	2	1	1	0	0	0
291	0	0	0	0	0	1	2	2	1	0	0	0	0	0	0	0	0	1	0	2	2	0	0	2	0	0	2	0	0	2	0	2	1	0	0	2	2	0	0	1	0	0	0	1	0	0	0	0	1
292	1	0	0	0	0	1	1	2	1	0	1	0	1	0	1	0	0	1	1	1	1	0	0	2	0	0	1	1	1	1	2	0	1	0	0	1	1	0	0	1	0	1	0	2	1	0	0	0	0
293	0	0	0	1	0	1	1	1	1	0	0	1	1	0	1	0	1	1	1	0	1	0	0	2	0	0	1	2	2	1	2	1	0	1	0	1	0	0	0	0	1	0	0	2	0	0	0	0	2
294	1	0	1	0	1	1	1	2	1	0	1	0	1	0	1	0	0	1	1	1	1	0	0	2	0	0	2	0	0	0	1	1	1	0	0	2	1	0	0	1	0	0	0	2	0	1	0	1	2
295	1	0	0	0	0	1	1	2	2	0	0	0	0	0	0	0	1	1	1	1	1	0	1	1	0	0	2	1	1	1	1	0	0	0	1	2	1	0	0	1	1	0	1	1	1	1	0	0	1
296	1	0	0	2	0	2	0	1	2	0	0	0	1	0	1	0	0	1	2	0	0	0	1	1	1	1	1	0	0	1	2	1	1	1	0	2	2	0	0	1	0	0	1	2	1	1	0	1	1
297	1	0	0	0	0	2	1	1	0	1	1	1	0	0	0	0	0	1	0	2	2	1	0	2	0	0	2	0	0	1	1	2	2	0	0	0	2	0	0	0	0	0	0	2	0	0	0	0	0
298	1	0	0	1	0	2	1	1	2	0	0	0	1	0	0	0	0	1	1	0	0	0	0	2	0	0	1	0	1	1	0	0	0	0	1	2	2	0	0	0	0	0	0	0	0	1	0	0	0
299	0	0	1	0	0	0	1	1	2	0	0	1	2	0	2	0	0	0	1	1	1	1	0	2	0	0	2	2	2	2	0	1	1	0	0	1	2	0	0	2	1	0	0	2	0	0	0	0	0
300	0	0	0	0	0	2	1	2	2	0	0	0	1	0	1	0	0	0	1	1	2	1	0	2	0	0	2	1	1	2	0	0	2	0	0	1	2	0	0	1	0	0	1	2	1	2	0	1	2
301	1	0	0	0	0	1	2	2	2	0	1	1	1	0	0	1	0	1	0	2	1	0	0	2	0	0	2	0	0	2	0	1	1	0	0	2	1	0	0	0	0	0	0	1	0	0	0	0	1
302	0	0	0	1	0	1	0	1	2	0	0	1	2	0	2	0	0	0	0	1	1	0	0	2	1	1	2	0	0	2	0	1	2	0	1	2	1	0	1	2	1	0	0	1	0	0	0	0	1
303	0	0	0	0	0	0	2	2	1	0	1	1	2	0	2	0	0	0	2	0	0	0	0	2	0	0	1	1	0	1	1	0	0	1	1	2	1	0	0	1	0	0	0	0	1	0	0	1	0
304	1	0	0	1	0	2	1	2	1	0	0	1	1	0	0	1	0	1	0	2	1	0	0	2	1	1	1	1	1	1	2	0	1	0	0	2	1	0	0	1	0	0	0	1	0	0	0	0	0
305	0	0	1	0	1	1	0	2	2	0	1	0	0	0	0	0	0	0	2	0	1	0	0	2	1	1	1	1	1	1	1	2	2	0	0	0	0	1	1	1	1	0	0	2	1	0	0	0	1
306	0	1	1	0	1	1	2	2	1	0	2	1	2	0	2	0	0	1	0	2	2	0	1	1	1	1	1	0	1	1	0	0	0	0	0	2	0	0	0	1	0	0	1	2	1	1	0	0	1
307	0	0	0	0	0	0	1	2	1	0	0	0	0	0	0	0	0	0	0	2	2	0	0	2	1	1	1	2	2	0	2	1	1	1	0	2	1	0	0	0	0	1	0	2	0	0	0	0	2
308	0	0	0	0	0	0	1	1	1	0	0	1	1	0	0	1	0	1	1	1	2	0	0	2	0	0	2	0	0	2	0	1	1	0	0	2	1	0	0	0	0	0	2	2	2	1	0	0	0
309	1	1	0	0	0	1	1	1	2	0	0	0	0	0	0	0	0	1	0	2	2	0	1	1	0	0	2	0	0	2	1	0	1	0	0	2	1	0	0	0	0	0	0	1	0	0	0	0	1
310	0	0	0	0	0	0	2	2	0	1	2	0	1	0	1	0	1	2	1	1	1	0	0	2	0	0	2	0	0	1	0	0	1	1	0	2	1	0	0	1	0	0	0	2	0	1	0	0	0
311	1	0	1	0	1	1	1	2	0	0	1	0	2	0	2	0	0	2	1	1	2	1	0	2	0	0	1	0	1	1	1	1	1	0	0	1	2	0	0	1	0	0	1	2	1	1	0	0	1
312	0	0	1	1	0	1	2	2	0	0	0	1	0	0	0	0	0	0	1	1	2	0	1	1	0	0	2	0	0	2	2	1	1	0	0	2	1	0	1	2	2	1	0	1	2	0	0	0	1
313	1	0	0	0	0	0	2	2	2	0	0	0	1	0	0	0	0	1	2	0	1	1	0	2	0	0	1	0	0	2	0	0	1	1	0	2	2	0	0	1	0	0	0	0	0	0	0	0	0
314	0	0	0	0	0	1	1	1	1	0	1	1	1	0	1	0	0	0	0	2	2	0	0	2	0	0	1	0	1	1	1	1	1	0	1	1	1	0	0	1	0	1	0	2	0	1	0	0	1
315	1	0	1	1	0	1	0	0	2	0	0	0	1	0	1	0	0	0	0	1	1	2	0	2	0	0	1	1	1	1	1	0	2	0	0	2	2	0	0	1	0	0	0	0	0	0	0	1	1
316	1	0	0	0	0	2	0	1	2	0	0	0	1	0	1	0	0	1	0	2	2	0	0	2	0	0	0	0	1	0	1	1	0	0	1	2	2	0	0	1	0	0	1	1	1	1	0	0	1
317	0	0	1	1	0	1	2	2	0	0	1	1	1	0	1	0	0	0	0	1	0	1	0	2	0	0	2	2	2	1	1	0	1	0	0	1	1	0	0	1	0	0	0	2	0	1	0	0	1
318	0	0	0	0	0	1	2	2	1	0	0	0	2	0	2	0	0	1	1	1	1	0	0	2	1	1	1	1	2	1	0	0	2	0	0	1	1	0	0	1	0	0	0	2	0	0	0	0	0
319	0	0	0	0	0	1	0	0	2	0	0	1	2	0	1	0	0	1	1	1	1	0	2	0	1	1	1	1	1	2	0	0	1	0	0	2	1	0	0	1	0	0	0	2	0	2	0	0	1
320	0	0	0	0	0	0	1	1	2	0	0	0	1	0	1	0	0	0	1	1	2	0	0	2	0	0	0	1	2	0	1	2	2	0	0	1	2	0	0	1	0	0	1	2	2	1	0	0	1
321	0	0	1	0	0	1	1	1	2	0	0	1	1	0	0	1	0	0	1	1	2	0	1	1	1	1	0	0	0	1	1	1	1	0	0	2	0	1	1	1	1	1	0	2	1	1	0	0	2
322	0	0	0	0	0	0	1	1	2	0	0	1	1	0	0	1	0	0	0	2	2	0	0	2	0	0	2	2	1	1	1	0	1	1	2	2	2	0	0	2	0	0	1	2	1	0	0	0	0
323	1	0	0	1	0	1	2	2	1	0	1	1	1	0	2	0	0	0	0	1	1	0	0	2	0	0	2	1	1	1	2	1	1	1	1	1	1	0	1	1	1	2	0	2	0	0	0	0	0
324	0	0	0	0	0	1	0	1	1	0	1	1	1	0	0	1	0	2	2	0	0	0	0	2	0	0	1	0	1	1	1	0	1	1	1	2	0	1	1	0	0	0	0	1	0	0	0	1	2
325	0	0	0	1	0	1	2	2	1	0	0	0	1	0	1	0	0	0	1	1	2	1	1	1	0	1	2	0	0	1	2	2	2	0	0	1	1	0	0	2	0	0	0	2	0	0	0	0	1
326	0	1	0	0	0	1	1	1	1	0	1	2	2	1	0	1	0	0	0	1	1	0	0	2	0	0	0	1	0	0	2	2	2	0	0	1	1	1	1	1	0	0	1	2	1	0	0	0	0
327	1	0	0	1	0	1	2	2	2	0	0	0	0	0	0	0	0	1	0	2	2	0	0	2	1	1	1	0	0	1	0	2	2	0	0	1	1	0	0	0	0	1	0	1	0	1	0	0	1
328	1	0	0	0	0	2	2	2	1	1	1	0	0	0	0	0	0	0	1	0	1	0	0	2	0	0	2	0	0	2	1	2	1	1	1	2	1	0	0	0	0	0	0	2	1	1	0	0	1
329	1	0	0	0	0	2	1	2	2	0	0	0	0	0	0	0	0	1	0	2	2	0	0	2	0	0	0	0	1	0	1	0	2	0	0	2	1	0	0	1	0	0	0	1	0	0	0	0	2
330	1	0	1	1	0	1	0	0	2	0	0	1	1	0	1	0	0	0	0	2	2	0	0	2	0	0	2	2	1	1	1	2	1	0	0	2	0	0	0	1	0	0	0	2	0	0	0	0	1
331	0	0	0	0	0	0	1	2	1	0	0	0	0	0	0	0	0	0	0	2	2	0	0	2	1	1	2	1	1	2	1	0	1	1	0	1	1	0	0	2	1	0	1	1	1	1	0	0	0
332	1	0	0	1	0	1	1	2	2	0	1	1	1	0	0	1	0	1	1	1	1	0	0	2	0	0	1	2	2	1	1	0	1	0	0	2	1	0	0	1	0	0	0	2	0	0	0	0	0
333	1	0	0	1	0	1	2	2	1	0	0	0	0	0	0	0	0	0	2	0	2	0	1	1	0	0	1	2	2	1	1	1	0	0	0	1	1	0	0	0	0	0	0	1	0	0	0	0	1
334	0	0	0	0	0	0	2	2	1	0	0	1	1	0	1	0	1	0	1	1	2	0	0	2	0	0	2	0	1	1	0	1	2	0	0	1	2	0	0	0	0	2	0	2	1	1	0	0	1
335	1	0	0	1	0	2	1	1	1	0	1	0	1	0	1	0	0	0	1	1	2	0	0	2	0	0	1	0	0	1	0	1	1	0	0	2	1	1	1	1	0	0	0	1	0	0	0	0	1
336	1	1	0	0	0	1	1	1	1	0	0	1	2	0	2	0	0	1	0	2	2	1	0	2	0	0	2	0	0	2	0	1	1	1	1	2	1	1	1	1	1	0	1	2	2	1	0	0	2
337	1	0	0	0	0	1	0	0	2	0	1	0	0	0	0	0	0	1	1	1	1	0	0	2	0	0	0	1	2	0	1	0	0	0	0	2	1	0	0	1	0	0	1	2	1	2	0	0	0
338	1	1	1	1	0	2	1	2	1	0	0	0	1	0	0	0	0	0	0	2	2	0	1	1	0	0	1	1	1	1	0	0	0	1	2	2	1	0	0	1	0	1	0	2	1	1	0	0	1
339	0	0	0	1	0	2	2	2	0	0	1	0	0	0	0	0	0	0	0	0	0	0	0	2	0	0	2	1	1	2	0	1	1	1	2	2	1	0	0	1	0	0	0	1	0	1	0	0	1
340	1	0	0	0	0	0	2	2	0	0	0	0	1	0	1	0	0	1	0	1	1	0	0	2	0	0	2	0	0	2	0	1	2	0	1	1	1	0	0	1	0	0	1	2	0	2	0	0	1
341	0	0	0	1	0	2	1	1	1	0	0	1	1	0	0	1	0	0	0	1	1	0	0	2	0	0	1	0	0	1	1	0	0	0	0	1	2	0	0	2	0	0	0	1	0	0	0	0	0
342	0	0	1	0	1	1	1	2	2	0	0	0	2	0	1	0	0	1	2	0	2	0	0	2	0	0	1	1	2	1	0	0	0	0	0	2	2	0	1	2	1	0	0	2	0	1	0	0	2
343	1	0	0	0	0	1	1	1	1	0	0	2	2	0	0	1	1	1	0	2	2	0	0	2	0	0	2	0	1	0	1	2	2	0	0	1	1	0	0	0	0	0	0	1	0	0	0	0	0
344	1	1	0	0	0	1	2	2	1	0	1	1	1	0	0	1	0	0	1	1	1	0	0	2	0	0	2	0	0	2	0	2	1	1	1	2	2	0	0	1	0	0	0	1	0	0	0	0	1
345	0	0	0	0	0	1	1	2	2	0	0	0	1	0	1	0	0	0	0	2	2	0	0	2	0	0	2	0	0	1	1	0	0	0	1	2	1	0	0	0	0	0	0	1	0	0	0	1	0
346	1	0	0	0	0	0	1	2	1	0	0	1	0	0	0	0	0	0	0	2	2	0	0	2	0	0	2	1	1	2	0	0	1	0	0	2	1	0	0	1	1	0	1	2	1	1	0	0	1
347	0	0	0	2	0	2	2	2	1	0	0	1	1	0	0	1	0	0	0	2	2	0	0	2	0	0	2	2	2	2	0	1	1	2	0	2	0	1	1	0	0	0	1	1	1	2	0	0	0
348	0	0	0	0	0	2	2	2	1	0	1	1	1	0	0	1	0	0	0	2	2	0	1	1	0	0	2	0	0	2	0	0	0	0	0	1	1	0	0	1	0	0	2	2	2	1	0	0	1
349	1	0	0	0	0	0	1	2	2	0	0	1	2	0	2	0	0	2	1	1	2	0	0	2	1	1	2	2	2	1	1	0	0	0	0	2	1	0	0	1	0	0	0	2	0	0	0	0	0
350	1	1	0	0	0	1	0	0	2	0	0	0	0	0	0	0	0	0	0	2	2	1	0	2	0	0	2	0	0	2	1	1	2	0	0	0	2	0	0	1	0	0	0	0	1	0	0	0	2
351	0	0	0	0	0	0	2	2	0	0	0	0	1	0	1	0	0	0	1	1	2	0	0	2	0	0	2	0	0	2	1	1	1	0	0	2	2	0	0	2	0	0	0	2	0	0	0	0	1
352	1	1	0	0	0	1	1	2	2	0	0	1	2	0	1	0	0	0	0	2	2	0	0	2	0	0	1	0	0	1	2	0	0	1	0	1	1	0	0	1	0	0	1	2	1	0	0	0	1
353	1	0	0	1	0	2	0	0	2	0	0	2	2	0	0	1	0	2	0	2	2	0	1	1	1	1	2	1	1	1	1	1	2	0	0	1	1	1	1	1	0	2	0	2	0	0	0	0	1
354	1	0	0	0	0	2	1	2	2	0	1	0	1	0	1	0	0	1	1	0	0	0	0	2	0	0	2	0	0	2	2	0	0	0	1	2	1	0	0	1	0	0	2	2	2	1	0	0	1
355	0	0	1	1	0	1	1	1	1	0	0	0	0	0	0	0	0	2	0	2	2	0	0	2	0	0	1	1	2	0	1	0	1	2	0	1	1	0	0	0	0	0	0	2	0	0	0	0	1
356	1	0	0	1	0	2	2	2	1	0	1	0	2	0	2	0	0	0	1	1	2	0	0	2	0	0	2	0	0	2	0	1	0	0	0	2	1	0	0	1	0	0	1	1	1	1	0	0	1
357	0	0	0	1	0	1	2	2	1	0	1	0	0	0	0	0	0	1	0	2	2	0	0	2	0	0	2	0	0	2	0	1	1	0	0	2	1	0	0	0	0	0	0	2	0	0	0	0	1
358	0	0	0	1	0	1	1	2	1	0	1	2	2	1	0	1	0	0	1	1	2	0	0	2	0	0	1	1	1	1	1	0	0	1	2	2	1	0	0	1	1	0	0	0	0	0	0	0	1
359	1	0	0	1	0	1	0	1	2	0	1	0	0	0	0	0	0	0	0	1	1	0	1	1	1	1	1	1	2	0	1	1	1	1	1	2	1	0	0	2	1	0	1	2	0	0	0	0	1
360	0	1	0	0	0	2	1	1	1	0	1	1	2	0	2	0	1	2	0	2	1	0	0	2	0	0	0	2	2	0	2	0	1	0	0	2	1	0	0	1	0	0	0	1	0	0	0	0	1
361	1	0	0	0	0	0	2	2	0	0	0	0	0	0	0	0	0	1	0	1	1	0	0	2	2	2	2	0	0	2	1	1	0	1	2	2	1	0	0	2	0	0	0	1	1	1	0	0	1
362	0	0	0	0	0	0	0	0	2	0	2	0	2	1	1	0	0	2	1	1	2	0	0	2	0	0	2	0	0	1	0	0	1	0	0	2	2	0	0	1	0	0	0	1	1	1	0	0	0
363	0	0	0	0	0	1	0	0	2	0	0	0	1	0	0	0	1	2	1	1	1	0	1	1	1	1	1	1	0	1	1	1	0	0	0	1	1	0	0	2	1	0	0	2	0	0	0	0	1
364	1	0	0	0	0	1	1	1	0	1	1	0	1	0	1	0	0	1	2	0	0	0	0	2	1	1	0	1	0	0	2	1	1	0	0	2	2	1	1	1	0	0	0	2	0	0	0	1	0
365	0	0	0	0	0	0	1	1	2	0	1	0	0	0	0	0	0	0	0	1	0	0	1	1	1	1	2	0	0	2	0	1	2	0	1	1	1	0	0	0	0	0	0	2	0	1	0	1	0
366	0	0	0	0	0	0	2	2	1	0	1	0	0	0	0	0	1	2	1	1	2	0	0	2	0	0	0	0	0	1	2	1	1	1	0	2	1	0	0	2	0	0	0	1	0	0	0	0	1
367	0	0	0	0	0	0	2	2	1	0	1	0	2	0	2	0	0	1	1	1	1	0	1	1	1	1	1	0	1	1	0	1	0	1	2	2	1	0	0	1	0	0	0	0	0	0	0	0	1
368	0	0	0	0	0	0	1	1	1	0	0	0	1	0	1	0	0	1	1	1	1	0	0	2	0	0	1	1	1	1	1	1	1	1	0	1	1	1	1	1	0	0	0	1	0	0	1	0	0
369	0	0	1	1	0	1	1	1	1	0	1	0	2	0	1	0	0	2	1	1	2	0	0	2	0	0	1	1	1	1	1	0	1	1	1	1	1	0	0	0	0	0	0	2	0	0	0	1	2
370	0	0	0	0	0	1	1	1	2	0	0	0	1	0	0	0	0	1	1	1	2	0	0	2	0	0	2	1	1	1	1	1	2	1	0	2	0	0	0	0	0	0	1	2	2	1	0	1	1
371	1	0	0	1	0	2	0	0	2	0	0	1	1	0	1	0	0	1	0	2	2	0	0	2	0	0	1	0	2	0	0	1	1	0	0	2	2	0	0	1	0	0	0	1	0	0	0	0	0
372	0	0	0	0	0	1	1	1	1	1	1	0	1	0	1	0	0	0	1	1	1	0	0	2	0	0	0	1	2	0	1	1	1	0	0	1	2	0	0	1	0	0	0	1	0	0	0	0	1
373	0	0	0	1	0	2	0	0	2	0	0	0	0	0	0	0	1	1	1	1	1	0	0	2	1	1	1	1	2	1	0	0	0	1	1	2	1	0	0	2	0	0	0	2	0	0	0	1	1
374	0	0	0	0	0	1	1	2	2	0	0	0	1	0	1	0	0	1	1	1	2	0	0	2	0	0	2	1	1	2	0	2	2	0	0	1	2	0	0	1	0	0	0	1	0	0	0	0	1
375	0	0	0	0	0	0	1	1	2	0	0	1	2	0	2	0	0	1	0	2	2	0	0	2	1	1	1	2	2	0	2	1	1	0	0	2	1	0	0	0	0	0	0	1	1	0	0	0	0
376	1	0	0	0	0	2	1	1	1	0	0	1	2	0	1	1	0	0	0	2	2	0	0	2	0	0	1	0	0	1	1	0	0	1	2	2	2	0	0	1	1	0	0	1	0	0	0	0	0
377	0	0	0	1	0	2	1	1	1	1	2	0	0	0	0	0	0	0	1	1	2	0	0	2	0	0	0	0	0	1	2	0	1	0	0	2	1	0	0	2	1	1	0	2	2	0	0	0	1
378	0	0	0	0	0	1	0	1	2	0	1	0	0	0	0	0	0	0	1	1	2	0	0	2	0	0	0	1	0	0	2	1	0	1	1	2	0	0	0	1	1	0	0	2	0	0	0	0	1
379	0	0	0	0	0	0	2	2	1	0	0	1	1	0	0	1	0	0	1	1	2	0	1	1	0	0	1	0	0	1	1	0	0	0	0	1	2	0	0	1	1	0	0	1	0	0	0	0	1
380	0	0	0	0	0	1	1	2	1	0	0	0	1	0	1	0	0	2	0	1	1	0	0	2	0	0	2	1	1	1	1	0	1	0	0	2	2	0	0	1	0	0	0	2	0	1	0	0	1
381	1	0	0	0	0	2	0	1	2	0	0	0	0	0	0	0	0	0	0	2	2	0	0	2	0	0	1	0	0	1	1	1	2	0	0	0	2	0	0	2	0	0	0	2	0	0	0	0	0
382	1	0	0	1	0	1	0	1	2	0	1	1	2	0	1	1	0	1	0	2	2	1	0	2	0	0	0	1	0	0	2	1	1	0	0	2	1	1	1	1	0	0	0	1	0	0	0	0	1
383	1	0	0	0	0	1	0	0	2	0	0	0	1	0	1	0	0	1	0	2	2	0	0	2	0	0	1	2	2	1	1	0	0	1	1	2	2	0	0	1	0	1	0	2	1	0	0	0	0
384	1	0	0	0	0	0	2	2	1	0	1	1	1	0	0	0	0	1	0	2	2	0	0	2	0	0	2	1	1	0	1	0	1	0	0	1	2	0	0	1	0	1	0	2	0	0	0	0	2
385	1	0	0	0	0	1	2	2	1	0	1	0	1	0	1	0	1	2	1	1	2	0	1	1	1	1	1	0	1	1	1	1	0	0	0	2	1	0	0	2	0	0	0	2	1	1	0	0	1
386	0	0	0	1	0	1	2	2	1	0	0	1	2	0	2	0	0	2	0	2	2	1	0	2	1	1	1	1	1	1	2	1	1	1	1	2	0	0	0	0	1	0	0	1	0	0	0	1	2
387	0	0	0	0	0	1	1	1	2	0	0	1	2	0	1	1	0	0	1	1	2	0	0	2	0	0	2	0	0	0	0	2	1	0	1	2	2	0	0	2	0	0	1	1	1	2	0	1	1
388	1	0	0	0	0	1	0	1	2	0	1	1	1	0	0	1	0	1	1	1	2	0	0	2	0	0	1	0	0	1	1	0	0	1	1	1	2	0	0	2	0	1	0	1	1	0	0	0	1
389	1	0	0	0	0	1	2	2	1	0	2	1	1	0	1	0	0	0	1	1	1	0	0	2	0	0	1	2	2	0	2	1	2	0	1	1	1	0	0	1	0	0	0	1	0	0	0	0	2
390	0	1	1	0	1	1	1	2	1	0	1	1	1	0	1	0	0	0	1	0	0	0	1	1	1	1	1	1	2	1	0	1	1	1	1	1	1	0	0	1	0	0	1	1	1	1	0	0	1
391	1	0	0	0	0	1	1	2	1	0	1	1	1	0	0	1	0	1	1	1	2	0	1	1	0	0	1	0	1	0	1	0	0	1	0	1	2	0	0	2	0	0	2	2	2	1	0	0	1
392	0	0	1	0	1	1	1	2	2	0	0	1	2	0	1	1	0	0	1	1	2	0	0	2	0	0	1	0	0	2	0	0	2	1	0	2	1	0	0	1	0	0	0	0	0	1	0	0	1
393	1	0	0	1	0	2	2	2	0	0	1	1	1	0	0	1	1	1	1	1	1	1	0	2	0	0	2	0	0	1	1	1	1	0	0	1	1	0	0	2	1	0	0	1	0	0	0	0	1
394	0	0	2	0	1	0	2	2	0	0	1	2	2	1	0	1	0	0	0	1	1	0	0	2	0	0	2	0	0	2	0	1	1	1	1	1	1	0	0	2	0	1	0	2	1	0	0	0	1
395	0	0	0	0	0	0	2	2	0	0	1	2	2	0	0	1	0	0	1	1	1	0	0	2	0	0	1	1	0	1	1	0	0	2	1	1	2	0	1	2	1	0	0	1	0	0	0	0	0
396	1	0	1	1	0	2	0	0	1	0	1	0	0	0	0	0	0	2	1	1	2	0	0	2	1	1	2	0	0	2	1	0	0	0	0	2	1	0	0	2	0	0	0	2	0	0	0	0	1
397	0	0	0	0	0	2	1	1	1	0	1	1	2	0	1	0	0	0	2	0	1	0	0	2	0	0	1	2	2	1	1	0	0	0	1	2	2	1	1	1	0	0	1	2	0	0	0	0	0
398	1	0	0	0	0	0	0	0	2	0	0	0	0	0	0	0	0	0	0	2	2	0	1	1	2	2	0	0	1	1	0	1	2	0	1	1	2	0	0	2	0	0	1	1	0	0	0	0	1
399	1	0	0	1	0	2	1	1	1	0	0	1	2	0	2	0	0	0	1	0	1	0	0	2	0	0	1	1	1	0	2	1	1	1	2	2	1	0	0	2	0	1	1	2	1	1	0	1	1
400	1	0	0	1	0	1	0	1	2	0	0	0	1	0	1	0	0	1	1	1	2	0	0	2	0	0	2	1	1	2	1	0	0	1	1	1	2	0	0	2	0	0	0	2	0	0	0	0	1
401	0	0	0	0	0	1	1	1	1	0	1	0	1	0	0	0	0	0	1	1	2	0	0	2	0	0	2	0	0	2	0	0	1	1	0	2	1	0	0	1	0	1	0	2	1	1	0	0	2
402	0	0	0	1	0	1	1	1	1	1	2	0	0	0	0	0	0	0	0	1	0	0	0	2	1	1	1	1	1	1	2	0	2	0	0	1	2	0	0	1	0	0	1	1	1	0	0	1	1
403	1	0	0	0	0	0	1	1	2	0	0	1	2	0	1	0	0	1	1	0	2	0	1	1	0	0	1	2	2	1	2	1	1	1	0	2	1	0	0	2	1	0	0	1	0	0	0	0	1
404	1	0	0	0	0	1	1	1	2	0	0	1	1	1	0	0	0	0	0	1	1	0	0	2	0	0	1	0	1	1	1	0	1	0	0	2	2	0	0	2	0	0	0	2	1	1	0	0	0
405	1	0	0	0	0	2	1	1	1	0	0	0	1	0	1	0	0	0	0	1	1	0	0	2	0	0	2	0	0	2	0	2	1	0	0	0	1	0	0	1	0	1	0	2	0	1	0	0	1
406	1	0	0	1	0	1	0	1	2	0	0	0	0	0	0	0	0	1	0	2	2	0	0	2	0	0	2	0	0	2	1	0	1	0	0	1	1	0	0	1	0	0	0	0	0	0	0	0	1
407	1	0	0	0	0	1	1	2	2	0	0	0	1	0	1	0	0	1	1	1	1	0	1	1	0	0	2	0	0	2	1	0	0	1	2	2	1	0	0	1	0	0	0	1	0	1	0	2	2
408	0	1	0	0	0	2	1	1	1	0	0	1	2	0	2	0	0	1	1	1	2	0	0	2	0	0	1	0	1	1	0	2	1	0	0	2	1	0	0	1	0	1	0	2	1	0	0	0	0
409	1	0	0	1	0	1	1	2	0	0	1	0	2	0	1	0	1	1	1	0	1	0	1	1	0	0	1	0	0	1	0	0	0	0	1	2	1	0	0	2	0	0	0	2	0	0	0	0	0
410	0	0	0	0	0	0	0	1	2	0	0	0	0	0	0	0	0	0	0	1	1	0	0	2	0	0	2	0	0	2	0	0	1	0	0	1	2	0	0	2	0	0	0	2	0	0	0	0	1
411	1	0	0	0	0	1	0	1	2	0	1	0	1	0	1	0	0	0	1	1	2	0	0	2	0	0	2	0	0	1	0	1	0	1	1	2	2	0	0	2	0	0	0	1	0	0	0	1	2
412	0	0	0	0	0	1	1	0	2	0	1	0	1	0	1	0	0	0	0	1	1	0	0	2	0	0	1	0	1	1	0	0	1	0	0	2	1	1	0	0	0	0	1	2	1	1	0	0	0
413	0	0	0	0	0	1	2	2	0	1	2	0	0	0	0	0	0	1	1	1	2	0	0	2	0	0	1	1	1	1	1	0	0	0	0	2	0	0	0	0	1	1	0	2	1	1	0	1	1
414	1	0	0	1	0	1	1	0	2	0	1	0	1	0	1	0	0	0	0	2	2	0	0	2	0	0	2	0	0	2	1	2	1	0	1	2	1	1	1	1	0	0	0	2	1	1	0	0	1
415	1	0	0	0	0	1	2	2	1	0	0	0	0	0	0	0	0	0	1	1	2	0	0	2	0	0	1	0	1	0	1	2	1	0	0	0	1	0	0	0	0	0	1	2	1	2	0	0	1
416	0	0	0	0	0	1	1	1	2	0	0	0	1	0	1	0	0	0	1	1	1	0	0	2	0	0	2	0	0	2	0	1	2	0	0	1	1	0	0	2	0	0	0	0	0	0	0	0	1
417	1	0	0	0	0	1	1	1	1	1	0	0	0	0	0	0	0	0	2	0	1	0	0	2	0	0	1	1	1	1	2	1	2	0	0	2	1	0	0	1	0	0	1	2	1	1	0	0	0
418	0	0	0	0	0	1	1	2	1	0	1	0	0	0	0	0	0	1	0	2	2	0	0	2	0	0	0	0	1	1	0	1	2	0	1	1	1	0	0	2	1	0	0	0	1	0	0	0	1
419	0	0	0	0	0	2	1	1	1	0	1	0	0	0	0	0	0	0	1	1	2	0	0	2	1	1	2	0	0	0	0	0	1	0	0	1	1	0	1	1	1	0	0	1	0	0	0	0	1
420	1	1	0	0	0	1	2	2	1	0	0	0	0	0	0	0	0	1	0	2	2	1	0	2	0	0	2	0	0	1	0	0	0	0	0	2	2	0	0	0	0	0	0	1	0	0	0	0	0
421	1	0	0	0	0	1	0	0	2	0	0	1	1	0	1	0	0	0	0	2	2	1	0	2	0	0	2	0	0	2	1	1	1	0	0	2	1	0	0	2	0	1	0	1	1	0	0	0	0
422	0	0	0	0	0	0	1	1	2	0	0	0	0	0	0	0	0	0	1	1	2	0	0	2	0	0	1	0	1	1	0	1	2	1	0	2	1	0	0	0	0	0	0	2	1	0	0	1	0
423	1	0	2	0	1	0	1	2	2	0	1	1	1	0	1	0	0	1	0	1	1	1	0	2	0	0	2	0	0	2	0	2	1	0	0	2	2	0	0	1	0	1	0	2	2	0	0	0	1
424	0	0	0	0	0	1	1	1	1	1	2	1	1	0	0	1	0	0	2	0	0	0	2	0	0	1	2	0	1	1	0	1	1	2	0	2	2	0	0	1	0	0	0	1	0	0	1	0	1
425	1	0	0	1	0	1	1	1	2	0	0	0	0	0	1	0	0	1	0	2	2	0	0	2	0	0	1	1	2	0	1	0	0	0	0	1	2	1	1	1	0	0	0	1	0	0	0	1	0
426	0	0	0	0	0	1	2	2	0	0	1	1	1	0	0	1	0	0	0	1	1	0	0	2	0	0	1	0	1	1	1	2	2	0	0	1	2	0	0	1	0	0	0	2	0	1	0	0	2
427	0	0	1	1	0	1	0	0	1	0	0	1	1	0	0	1	0	0	0	2	2	0	1	1	0	0	1	0	0	1	1	0	2	1	0	2	1	0	0	2	0	0	0	1	0	0	0	0	1
428	1	0	0	0	0	0	0	0	2	0	0	0	0	0	0	0	0	0	0	2	2	0	0	2	0	0	0	2	2	0	2	0	0	1	2	2	1	0	0	1	0	1	0	2	2	1	0	0	0
429	1	0	1	1	0	1	2	2	0	0	0	1	2	0	1	1	0	1	0	2	2	0	0	2	0	0	1	1	2	1	0	2	2	1	1	2	1	0	0	0	0	1	0	2	1	1	0	0	0
430	0	0	0	0	0	1	1	2	1	0	0	0	1	0	1	0	0	1	2	0	0	0	0	2	0	0	0	1	1	0	1	0	2	1	0	2	1	1	1	0	0	0	1	2	1	0	0	0	1
431	1	0	0	1	0	1	1	2	1	0	0	0	0	0	0	0	0	1	2	0	1	0	0	2	1	1	1	1	0	1	1	0	1	1	0	2	0	0	0	1	1	0	1	1	1	0	0	0	0
432	1	0	0	2	0	2	0	0	2	0	0	1	2	0	2	0	0	1	0	2	2	1	0	2	0	0	1	1	2	1	0	1	1	0	0	1	0	0	0	0	0	0	0	2	2	0	0	0	0
433	0	0	0	0	0	0	0	2	2	0	1	0	0	0	0	0	0	1	1	0	1	0	0	2	0	0	1	0	1	1	0	0	0	1	0	2	1	1	0	1	0	0	0	2	0	0	0	0	1
434	1	0	0	0	0	2	1	1	1	0	0	0	0	0	0	0	0	0	1	1	2	0	0	2	0	0	1	1	1	1	2	1	1	1	0	1	2	0	0	1	0	0	0	1	1	0	0	1	1
435	0	0	0	1	0	1	2	2	1	0	0	1	1	0	1	0	0	1	1	1	1	0	0	2	0	0	1	0	0	1	1	0	1	1	1	2	1	1	0	0	0	0	1	1	0	0	0	0	2
436	0	1	0	0	0	1	1	1	2	0	1	0	0	0	0	0	0	0	0	2	2	0	0	2	0	0	2	0	0	2	1	1	2	0	0	2	1	0	0	0	0	0	0	2	0	2	0	0	1
437	1	0	0	0	0	2	2	2	1	1	1	0	0	0	0	0	0	0	2	0	2	0	0	2	0	0	1	0	1	1	0	0	1	0	0	2	2	0	0	2	0	1	0	2	1	0	0	0	1
438	1	0	0	0	0	1	0	1	2	0	1	0	0	0	0	0	0	0	1	1	2	2	0	2	0	0	0	0	1	1	0	1	1	2	1	2	2	0	0	1	0	0	1	2	1	1	0	0	0
439	0	0	0	0	0	1	2	2	1	0	0	0	1	0	1	0	0	0	2	0	0	0	0	2	0	0	1	0	0	2	1	0	0	0	1	2	1	0	0	1	0	1	0	2	1	1	0	0	1
440	1	0	0	0	0	1	1	1	2	0	0	0	1	1	0	0	0	0	0	1	0	0	0	2	0	0	0	0	1	1	0	0	1	1	1	1	1	0	0	2	0	0	0	2	0	0	0	0	1
441	0	0	1	1	0	1	0	0	2	0	0	1	1	0	0	1	0	0	0	2	2	0	0	2	0	0	1	0	0	1	2	1	1	0	0	1	2	0	0	1	0	0	1	1	1	0	0	0	0
442	1	0	0	0	0	2	1	1	1	0	0	0	1	0	1	0	1	0	1	1	2	0	0	2	0	0	1	1	2	0	1	2	2	1	1	2	1	0	0	0	0	0	0	1	0	0	1	0	0
443	1	0	0	0	0	1	1	1	1	0	0	0	0	0	0	0	0	0	2	0	0	0	1	1	1	1	2	1	1	1	1	0	1	0	0	2	2	0	0	2	0	0	1	2	1	0	0	1	2
444	1	0	0	0	0	2	2	2	1	0	0	1	2	0	1	1	0	0	2	0	0	0	0	2	0	0	2	0	0	2	1	0	1	2	1	2	1	0	0	1	0	1	1	2	1	1	0	0	1
445	1	1	0	0	0	1	0	1	2	0	1	0	0	0	0	0	0	1	0	2	2	0	1	1	0	0	0	1	2	0	1	0	1	1	0	2	1	0	0	2	0	0	1	2	1	0	0	0	1
446	1	0	0	0	0	1	2	2	1	0	1	0	1	0	1	0	0	2	1	1	1	0	0	2	0	0	2	0	0	2	1	1	1	0	0	1	2	0	0	2	0	0	0	1	0	0	0	0	2
447	1	0	0	0	0	1	1	1	1	0	1	0	0	0	0	0	0	1	0	2	2	0	0	2	0	0	1	1	1	1	1	0	1	0	0	1	2	0	0	2	0	0	1	2	1	1	0	1	1
448	1	0	0	0	0	0	2	2	1	0	0	1	2	0	2	0	1	1	1	0	1	0	1	1	1	1	1	0	0	1	0	1	2	0	0	2	1	0	0	1	0	1	0	1	1	1	0	0	2
449	0	0	1	1	0	1	2	2	1	0	0	2	2	0	2	0	0	1	1	1	1	0	0	2	0	0	0	2	2	0	2	1	0	1	1	2	1	2	1	1	1	0	1	1	0	0	0	0	1
450	1	0	0	2	0	2	1	2	1	0	0	0	1	0	1	0	0	1	0	2	2	1	0	2	0	0	0	2	2	1	2	1	1	0	0	1	2	0	0	1	0	0	1	2	2	0	0	0	1
451	0	0	0	0	0	2	1	1	1	0	0	0	0	0	0	0	0	1	2	0	1	0	0	2	0	0	2	0	0	0	1	0	1	0	0	2	1	1	1	0	0	0	0	0	0	0	0	0	1
452	0	0	0	1	0	1	1	2	2	0	0	0	0	0	0	0	0	0	0	2	2	0	0	2	0	0	2	0	0	1	2	2	2	0	1	2	2	0	0	1	0	0	0	1	0	0	0	1	2
453	0	0	0	1	0	1	0	0	2	0	0	1	2	0	1	1	0	1	2	0	2	0	1	1	1	1	2	0	0	2	0	0	1	2	0	2	1	0	0	1	0	0	0	0	0	0	0	0	1
454	1	0	0	0	0	1	2	2	2	0	0	0	0	0	0	0	0	0	2	0	1	0	0	2	0	0	1	0	0	1	2	1	1	0	0	2	2	0	0	1	0	0	0	0	1	1	0	0	0
455	1	0	0	0	0	1	2	2	2	0	0	1	1	0	0	1	1	1	1	1	1	0	0	2	0	0	2	0	0	2	0	0	0	1	1	1	1	0	0	1	0	0	1	1	1	1	0	0	1
456	1	0	0	1	0	1	1	1	2	0	0	1	2	0	2	0	0	1	0	2	2	0	2	0	0	0	2	2	2	1	1	0	1	0	0	2	1	0	0	1	0	0	0	2	0	2	0	0	1
457	1	0	0	1	0	1	1	1	2	0	0	0	1	0	1	0	0	0	1	1	2	0	1	1	0	0	2	0	0	1	2	0	0	0	0	2	1	0	0	1	0	0	0	0	0	1	0	0	0
458	0	0	0	0	0	0	2	2	0	0	1	0	0	0	0	0	0	1	0	2	2	0	0	2	0	0	1	1	2	0	1	0	0	0	0	2	2	0	0	2	0	0	1	1	1	0	0	0	2
459	0	1	0	0	0	1	0	0	2	0	0	0	0	0	0	0	0	2	2	0	0	0	0	2	0	0	1	0	0	1	2	0	1	0	0	2	1	0	0	0	0	0	1	1	1	2	0	0	0
460	0	0	0	1	0	2	1	1	2	0	0	1	1	0	0	1	0	1	0	2	2	0	1	1	1	1	2	0	0	2	1	1	1	1	1	2	1	0	0	2	0	0	0	1	0	0	0	1	1
461	0	0	0	1	0	1	2	2	2	0	1	0	0	0	0	0	0	0	1	1	2	0	0	2	0	0	2	0	0	2	1	1	1	0	0	2	1	0	0	2	1	0	2	2	2	1	0	0	2
462	0	0	0	1	0	1	0	0	2	0	0	1	2	0	1	0	0	0	0	1	1	0	0	2	0	0	2	0	0	2	0	1	1	0	1	1	2	0	0	1	0	0	0	0	0	0	1	0	0
463	1	0	0	0	0	2	0	0	2	0	0	0	0	0	0	0	0	0	0	2	2	0	0	2	0	0	2	2	2	2	0	1	1	0	0	1	1	0	0	1	1	1	0	2	0	0	0	2	2
464	0	1	0	0	0	1	2	2	0	0	1	0	0	0	0	0	0	0	1	0	1	1	1	1	0	0	0	1	1	0	1	2	1	0	0	2	1	0	0	1	0	0	2	2	2	1	0	0	1
465	0	0	0	0	0	1	1	1	1	0	0	0	1	1	0	0	0	1	2	0	2	0	0	2	0	0	2	0	0	2	0	2	2	0	0	1	2	0	0	2	0	1	0	1	0	0	0	1	1
466	0	0	0	1	0	1	1	1	1	0	0	1	1	1	0	0	0	1	0	2	2	0	0	2	0	0	0	2	2	1	2	1	1	0	0	2	1	0	0	0	0	0	0	2	0	0	0	0	1
467	0	0	0	0	0	0	1	1	2	0	0	0	1	0	1	0	0	1	0	1	1	0	0	2	1	1	2	0	0	2	1	1	1	1	1	1	1	1	0	0	0	0	0	2	0	0	0	0	1
468	0	0	0	1	0	2	1	2	2	0	0	1	1	0	0	1	0	0	0	1	1	0	1	1	1	1	0	2	2	0	2	1	1	2	1	2	1	0	0	1	0	1	0	2	1	0	0	1	1
469	1	0	0	0	0	0	0	1	2	0	0	1	1	0	0	1	0	0	1	1	2	0	0	2	0	0	2	2	1	1	1	1	0	1	0	1	2	0	0	1	0	0	1	1	1	0	0	0	1
470	1	0	0	1	0	2	0	0	2	0	0	0	0	0	0	0	0	0	1	1	1	1	0	2	0	0	1	0	0	1	0	1	1	1	1	2	2	0	0	2	0	1	0	2	1	0	0	0	0
471	1	0	0	1	0	2	0	1	2	0	0	1	1	0	0	0	0	0	1	1	2	1	0	2	0	0	2	0	0	1	2	2	1	1	1	2	1	0	0	1	0	0	0	1	1	0	0	0	1
472	0	0	0	1	0	2	2	2	1	0	0	0	0	0	0	0	0	0	1	1	2	1	0	2	0	0	1	1	1	1	1	0	2	0	0	1	1	0	0	0	0	0	0	2	0	0	0	1	1
473	0	0	0	0	0	0	1	1	1	0	1	0	1	0	1	0	0	0	0	1	1	0	0	2	0	0	1	0	1	1	0	1	0	0	1	2	1	0	0	1	0	0	0	0	0	1	0	0	1
474	0	0	0	0	0	0	1	1	2	0	0	0	0	0	0	0	0	0	0	2	2	0	1	1	1	1	0	0	0	1	2	0	1	0	0	1	1	1	0	0	0	1	0	2	1	1	0	1	1
475	0	0	0	1	0	2	1	1	1	0	1	0	0	0	0	0	1	1	1	1	1	0	0	2	0	0	2	0	0	2	1	0	1	0	0	2	1	0	0	2	0	0	1	2	1	1	0	0	1
476	1	0	0	0	0	0	1	2	1	0	1	0	0	0	1	0	0	2	1	1	2	0	0	2	0	0	2	0	0	1	2	1	1	0	1	1	1	1	1	1	0	0	1	1	1	2	0	0	0
477	0	0	0	0	0	0	1	2	2	0	0	1	1	0	0	0	0	0	1	1	2	0	0	2	0	0	0	0	1	1	0	0	2	0	0	1	0	0	0	0	0	0	1	2	0	2	0	1	2
478	0	0	1	1	0	1	1	2	2	0	1	0	0	0	0	0	0	0	1	1	2	1	0	2	0	0	2	1	1	1	2	1	1	0	0	2	0	0	0	0	0	0	1	2	1	1	0	0	0
479	0	0	0	0	0	0	2	2	1	0	0	0	1	0	1	0	0	0	0	1	1	0	0	2	0	0	0	0	1	1	0	1	2	0	1	1	2	0	0	1	0	1	0	2	0	0	0	0	0
480	1	0	0	0	0	0	0	0	2	0	0	1	1	0	0	1	0	0	0	2	2	0	0	2	0	0	0	1	1	0	1	1	1	0	0	2	1	0	0	1	0	0	0	2	0	0	0	0	2
481	1	1	0	0	0	1	0	0	2	0	0	0	2	1	0	0	0	0	1	1	2	0	0	2	0	0	2	0	1	1	0	2	2	0	0	2	2	0	0	2	0	1	1	2	0	0	0	1	1
482	0	0	0	1	0	1	1	1	1	0	0	0	2	1	1	0	0	0	0	1	1	0	1	1	1	1	1	2	2	1	1	1	2	0	0	2	2	0	0	1	0	1	0	1	1	0	0	1	0
483	0	0	1	0	0	2	1	1	2	0	0	0	2	0	2	0	0	1	0	2	2	0	0	2	0	0	2	0	0	1	1	2	2	0	0	2	2	0	0	1	0	0	1	2	1	1	1	0	0
484	1	0	0	0	0	2	1	1	2	0	0	0	1	0	1	0	1	0	1	1	2	0	0	2	0	0	1	0	0	1	0	0	1	1	0	0	1	0	0	2	0	0	0	0	0	0	0	0	1
485	1	1	0	0	0	2	1	1	2	0	1	1	2	0	1	1	0	0	0	2	2	0	0	2	0	0	2	1	1	2	1	0	1	1	1	1	1	1	1	0	0	0	0	0	0	0	0	0	0
486	1	0	0	0	0	2	1	2	2	0	0	1	1	0	1	0	0	1	2	0	1	0	0	2	0	0	2	0	0	2	2	1	1	0	1	2	2	0	0	1	0	0	0	1	0	1	0	0	1
487	1	0	1	1	1	1	0	1	2	0	1	1	2	0	2	0	0	0	0	2	2	0	2	0	0	0	1	0	0	1	1	0	1	1	0	2	1	1	1	0	0	0	1	2	1	1	0	0	1
488	1	0	0	1	0	1	1	0	2	0	1	0	1	0	1	0	0	0	1	1	2	0	0	2	0	0	2	1	1	2	0	0	2	1	0	2	1	1	1	1	0	0	1	1	0	0	0	0	1
489	0	0	0	0	0	0	2	2	1	0	1	0	1	0	1	0	0	0	0	2	1	0	0	2	0	0	2	0	0	2	1	0	0	1	2	2	1	0	0	0	0	1	0	2	2	1	0	0	1
490	0	0	1	0	1	1	0	0	2	0	0	1	1	0	0	0	0	1	0	2	2	0	0	2	0	0	1	1	2	0	1	1	0	1	1	2	1	0	0	1	0	1	0	2	1	0	0	0	1
491	1	0	0	1	0	1	2	2	2	0	0	0	1	0	0	0	0	1	1	1	1	0	0	2	0	0	0	2	2	0	2	0	1	1	0	2	1	0	0	0	0	0	1	2	1	2	0	1	1
492	0	0	0	0	0	1	2	2	0	0	0	0	0	0	0	0	0	0	0	1	1	0	0	2	0	0	1	0	1	1	1	1	0	1	2	2	1	0	0	2	1	0	0	1	1	0	0	0	1
493	0	0	0	1	0	1	0	0	2	0	0	0	0	0	0	0	0	1	0	2	2	0	0	2	0	0	1	1	2	0	1	1	0	2	1	2	1	1	1	0	0	0	1	2	0	2	0	0	1
494	1	0	0	0	0	0	0	0	2	0	0	0	1	0	0	0	0	0	1	1	2	1	0	2	0	0	2	0	0	2	0	0	1	1	1	2	1	1	1	1	0	0	0	1	1	0	0	0	0
495	0	0	0	0	0	1	0	0	2	0	0	0	1	0	0	0	0	0	0	2	2	0	0	2	0	0	2	0	1	1	1	1	2	0	1	2	1	0	0	0	0	0	0	1	1	1	0	0	1
496	0	0	0	1	0	1	1	1	1	0	0	1	1	0	1	0	0	1	1	1	1	0	0	2	0	0	1	0	0	1	0	2	2	0	0	1	2	0	0	2	0	1	0	2	0	0	0	0	0
497	0	0	0	1	0	1	2	2	1	0	1	1	0	0	0	0	0	1	1	1	2	0	0	2	0	0	1	0	1	2	0	0	1	0	0	2	2	0	0	2	0	2	0	2	1	0	0	0	2
498	0	0	0	0	0	0	0	1	2	0	0	0	0	0	0	0	0	1	0	2	2	1	0	2	0	0	1	0	2	0	0	2	1	0	0	1	1	0	0	2	0	0	1	1	1	1	0	0	1
499	0	0	0	1	0	1	0	0	2	0	0	0	1	0	1	0	0	0	2	0	0	0	1	1	1	1	2	0	0	1	2	0	1	1	2	2	1	0	0	0	0	0	1	2	0	1	0	0	0
500	1	0	0	1	0	1	1	2	1	0	1	0	0	0	0	0	0	0	1	0	2	0	1	1	1	1	2	0	1	0	1	0	2	0	0	2	1	1	0	1	0	0	0	1	0	0	0	1	2
501	1	0	1	0	0	2	2	2	1	1	1	0	1	0	1	0	0	0	0	2	2	2	0	2	0	0	1	0	0	2	0	0	0	1	1	2	2	0	0	1	1	0	1	2	1	0	0	0	1
502	1	0	0	0	0	1	1	1	0	1	1	0	0	0	0	0	0	0	0	2	2	0	1	1	1	1	1	0	1	1	0	2	1	0	0	1	1	1	1	1	0	0	0	1	1	0	0	1	1
503	0	0	0	1	0	2	1	1	1	0	0	0	1	0	1	0	0	0	0	2	2	0	0	2	0	0	0	2	2	1	2	2	1	1	1	2	2	0	0	1	0	0	0	2	1	1	0	0	2
504	1	0	0	0	0	1	1	2	0	0	1	2	2	0	2	0	0	0	1	1	1	0	1	1	0	0	2	0	0	2	1	1	1	0	0	2	1	0	0	1	0	0	0	2	1	1	0	0	1
505	0	0	0	0	0	1	1	1	1	0	0	1	1	0	1	0	0	0	2	0	2	0	0	2	0	0	2	0	1	1	0	0	2	0	0	1	2	0	0	2	0	0	0	0	2	1	0	0	2
506	1	0	2	0	1	0	2	2	0	0	0	0	0	0	0	0	0	0	0	2	2	0	0	2	0	0	2	1	1	1	2	2	2	0	0	1	1	1	0	0	0	1	0	1	1	0	0	0	0
507	0	0	0	0	0	0	1	2	2	0	0	0	1	0	1	0	1	2	0	2	1	0	1	1	1	1	1	0	0	2	0	1	1	1	0	1	1	0	0	0	1	0	1	1	1	1	0	0	0
508	1	0	0	0	0	1	0	0	1	0	0	1	2	0	2	0	0	0	1	1	2	0	0	2	1	1	2	0	0	2	0	0	0	0	1	2	1	0	0	1	0	0	0	1	0	1	0	0	0
509	1	0	0	1	0	2	2	2	1	0	0	0	0	0	0	0	0	0	1	1	2	0	0	2	0	0	0	0	1	1	0	1	1	1	0	0	2	1	1	1	0	0	0	0	0	0	0	1	2
510	0	0	0	0	0	0	1	1	2	0	0	1	1	0	1	0	0	1	0	2	2	1	0	2	0	0	1	1	1	1	2	1	0	0	1	2	1	1	1	0	0	0	0	1	2	1	0	0	0
511	0	0	0	0	0	1	1	2	2	0	0	0	1	0	1	0	0	0	1	1	2	0	0	2	0	0	2	0	1	0	1	0	1	1	2	2	1	0	0	2	1	0	0	2	0	0	0	0	1
512	0	0	0	0	0	1	1	1	1	0	2	1	2	0	1	0	0	1	0	2	2	0	0	2	1	1	1	1	1	1	1	2	1	0	0	2	1	0	0	1	0	0	1	2	1	2	0	0	2
513	0	0	0	0	0	0	2	2	2	0	1	1	2	0	2	0	0	0	1	0	1	0	0	2	0	0	0	1	0	0	2	2	2	0	0	2	2	0	0	0	0	0	0	2	0	0	0	0	1
514	0	0	0	0	0	0	2	2	0	0	0	0	1	0	1	0	0	0	0	2	2	0	0	2	0	0	1	0	1	2	0	0	1	1	0	2	1	1	1	1	0	1	0	2	1	2	0	0	0
515	1	0	0	0	0	0	2	2	1	0	1	0	0	0	0	0	0	0	2	0	1	0	0	2	0	0	2	0	0	1	1	0	1	1	0	1	2	0	0	1	0	0	0	0	0	0	0	0	1
516	1	0	0	0	0	0	0	0	2	0	0	0	1	0	2	0	0	1	0	1	1	0	0	2	1	1	2	0	0	2	1	1	2	0	0	0	1	0	0	1	0	0	1	2	1	0	0	0	1
517	1	0	0	0	0	1	2	2	1	0	2	0	0	0	0	0	0	0	2	0	0	0	0	2	0	0	1	0	1	1	0	0	1	1	2	2	1	0	0	1	0	0	1	2	2	0	0	0	2
518	0	0	0	0	0	0	0	1	2	0	1	0	1	0	0	0	0	0	0	1	1	0	1	1	1	1	1	0	1	1	1	1	2	0	0	1	0	0	0	0	0	0	0	1	0	0	0	0	0
519	0	0	1	0	1	1	1	1	2	0	0	0	1	0	1	0	0	1	0	1	2	0	0	2	0	0	2	1	1	1	2	0	0	0	0	1	1	1	1	1	0	1	0	2	1	0	0	0	1
520	1	0	0	1	0	2	2	2	1	0	1	1	2	0	1	1	0	0	1	1	2	0	2	0	0	0	1	0	0	1	0	1	1	1	0	2	1	0	0	0	0	0	0	2	0	1	0	0	1
521	1	0	0	0	0	1	1	1	0	0	0	0	0	0	0	0	0	0	1	1	2	0	0	2	0	0	0	1	1	0	1	1	1	0	0	1	1	0	0	1	0	1	0	2	2	0	0	0	0
522	0	0	0	0	0	1	1	1	1	0	0	0	0	0	0	0	0	1	1	1	2	0	0	2	0	0	1	0	0	1	0	1	1	0	0	1	1	0	0	2	0	0	1	2	0	0	0	1	2
523	0	0	0	0	0	0	1	1	2	0	0	0	1	0	0	0	1	1	1	1	1	0	1	1	0	0	0	1	2	0	1	0	1	1	1	1	1	0	0	1	0	1	0	1	0	0	0	0	1
524	1	0	0	1	0	2	1	1	1	0	1	0	0	0	0	0	1	1	1	1	1	0	0	2	0	0	1	0	0	2	0	0	1	0	0	2	2	0	0	1	0	1	0	1	1	0	0	0	1
525	1	0	0	0	0	1	1	2	1	0	0	0	0	0	0	0	0	0	0	2	2	0	1	1	0	0	1	0	0	1	0	0	1	1	1	2	2	0	0	2	0	1	1	2	1	1	0	0	1
526	1	0	0	0	0	0	2	2	1	0	0	0	0	0	0	0	0	1	1	1	2	0	0	2	0	0	2	0	0	2	1	1	0	0	0	2	2	0	0	2	0	0	0	2	0	0	0	0	1
527	1	0	0	0	0	1	0	1	1	0	1	0	0	0	0	0	0	1	0	2	2	0	1	1	2	2	2	1	1	2	0	1	0	0	1	2	2	0	0	1	1	0	1	2	1	0	0	0	1
528	1	0	0	0	0	1	0	1	2	0	0	0	1	1	0	0	0	1	0	1	1	0	0	2	0	0	2	0	1	1	1	1	0	1	0	1	1	0	0	2	0	0	0	2	0	0	0	0	1
529	1	0	0	0	0	2	1	1	1	0	1	0	1	0	1	0	0	1	0	2	2	0	1	1	0	0	2	0	0	1	1	0	0	0	1	2	2	0	0	1	0	0	0	0	0	0	0	0	0
530	0	0	0	0	0	1	2	2	1	0	1	1	2	0	1	0	0	1	1	0	0	0	0	2	0	0	2	0	0	2	1	1	1	0	0	2	2	0	0	1	0	1	0	1	1	0	0	0	1
531	0	0	0	1	0	1	1	1	2	0	0	0	0	0	0	0	0	0	1	1	1	0	0	2	0	0	1	0	0	2	1	1	1	1	1	1	1	0	0	0	0	0	0	2	0	1	0	0	0
532	1	0	0	0	0	2	2	2	1	0	1	0	1	0	1	0	0	1	0	2	2	0	0	2	0	0	0	0	0	1	1	2	1	0	0	2	1	0	0	1	1	1	0	1	1	0	0	0	0
533	1	0	0	0	0	1	0	0	2	0	0	0	0	0	0	0	0	0	1	1	1	0	1	1	1	1	2	0	0	2	0	1	1	0	0	2	0	0	0	1	0	1	1	2	0	0	0	0	1
534	0	0	0	0	0	2	0	1	2	0	0	1	1	0	1	0	0	1	1	1	1	0	1	1	1	1	2	1	1	1	2	1	2	0	1	1	2	0	0	1	0	0	0	2	0	0	0	0	1
535	0	0	0	1	0	2	2	2	0	0	1	1	1	0	1	0	0	0	0	2	2	0	1	1	0	0	1	1	2	0	1	0	0	0	1	2	0	0	0	1	0	0	0	2	0	0	0	0	1
536	0	0	0	0	0	0	2	2	1	0	1	0	1	1	0	0	0	0	0	1	1	0	1	1	1	1	0	0	0	1	1	0	0	0	0	2	1	0	0	2	1	0	1	2	1	1	0	0	0
537	1	0	0	0	0	0	1	1	2	0	0	0	0	0	0	0	0	0	0	1	1	0	0	2	0	0	1	1	1	1	1	0	1	1	1	1	2	0	0	1	0	1	0	2	1	2	0	0	1
538	0	0	0	0	0	1	2	2	1	0	1	1	2	0	1	1	0	1	0	2	2	0	0	2	0	0	2	1	1	2	1	1	0	0	0	2	2	0	0	2	0	0	0	0	0	0	0	0	0
539	0	0	0	0	0	0	0	1	2	0	0	0	1	0	1	0	1	1	1	1	1	1	1	1	1	1	1	1	1	1	0	0	1	0	0	2	2	0	0	2	0	0	0	2	0	1	0	0	2
540	0	0	1	1	0	1	1	1	2	0	0	0	0	0	0	0	0	1	1	1	2	0	0	2	0	0	1	0	1	2	0	2	1	0	0	2	0	0	0	1	0	0	1	2	2	0	0	0	1
541	0	0	0	0	0	0	1	2	2	0	0	0	1	0	1	0	0	1	1	1	2	0	0	2	0	0	2	1	1	1	1	0	2	0	0	1	1	0	0	1	0	0	1	2	1	0	0	0	2
542	0	0	0	1	0	2	1	1	1	0	1	0	0	0	0	1	1	2	1	1	2	0	0	2	0	0	0	0	1	1	0	2	2	0	0	1	2	1	1	1	0	0	0	2	0	0	0	0	0
543	0	0	0	0	0	0	1	2	2	0	0	1	1	0	1	0	0	0	1	1	2	0	1	1	1	1	0	0	1	1	0	0	2	0	0	2	2	0	0	2	0	0	1	1	1	1	0	0	1
544	0	0	0	0	0	1	1	1	1	0	2	0	0	0	0	0	0	0	1	0	0	0	0	2	1	1	1	1	1	1	0	0	0	0	0	2	1	2	1	1	1	0	0	0	0	0	0	0	1
545	0	0	0	1	0	2	1	1	2	0	0	0	1	1	0	0	0	0	0	1	1	1	0	2	0	0	1	1	2	1	0	0	0	0	1	2	2	0	0	1	0	0	0	0	1	1	0	0	2
546	1	0	0	0	0	0	2	2	0	0	0	0	2	0	2	0	0	0	1	1	1	0	0	2	0	0	1	1	1	1	0	1	1	0	0	2	1	1	0	0	0	0	1	2	1	0	0	0	1
547	0	0	0	1	0	2	2	2	1	0	0	0	0	0	0	0	0	0	1	1	1	0	0	2	0	0	1	1	2	0	1	1	0	1	1	2	1	1	1	1	0	2	0	2	0	0	0	0	0
548	0	0	0	0	0	2	1	2	1	0	1	1	2	0	1	0	0	2	1	1	2	0	0	2	0	0	1	1	1	1	1	2	1	0	0	2	0	1	1	0	0	0	0	0	2	1	0	0	0
549	1	0	0	1	0	1	0	0	2	0	2	1	1	0	0	1	0	2	1	1	1	0	0	2	0	0	2	0	0	2	0	1	1	0	0	2	2	0	0	1	0	0	1	2	1	1	0	0	0
550	1	0	0	0	0	1	1	2	1	0	1	0	1	0	1	0	0	2	1	1	2	0	0	2	0	0	2	1	1	2	0	1	2	0	0	1	2	0	0	2	0	1	1	2	1	1	0	0	1
551	0	1	1	0	1	1	1	2	2	0	0	0	0	0	0	0	0	1	0	2	2	0	0	2	0	0	1	0	1	0	1	1	2	0	0	1	1	1	1	0	0	1	0	1	1	0	0	0	2
552	1	0	0	1	0	2	1	1	1	0	0	0	1	0	1	0	0	1	0	2	2	0	0	2	0	0	2	2	2	1	1	1	0	1	1	2	1	0	0	0	0	0	1	1	1	1	0	1	1
553	0	0	1	2	0	2	1	1	1	0	1	2	2	1	0	1	0	0	1	1	2	0	0	2	0	0	2	0	1	1	1	1	1	0	0	2	1	0	0	1	0	0	0	2	0	0	0	0	0
554	0	0	0	1	0	1	0	1	2	0	1	0	1	0	1	0	0	0	0	2	2	0	0	2	0	1	2	1	1	2	1	2	2	0	0	1	0	1	1	0	0	0	1	1	0	0	0	0	2
555	0	0	0	0	0	0	0	1	2	0	1	0	1	0	1	0	0	0	1	1	1	0	0	2	0	0	1	1	2	1	0	0	0	0	0	2	2	0	0	2	0	1	0	2	0	0	0	0	1
556	1	0	0	0	0	2	2	2	1	0	0	0	1	0	1	0	0	1	2	0	1	0	0	2	0	0	1	0	0	1	0	1	1	0	0	2	1	0	0	0	0	0	0	1	0	0	0	0	1
557	1	0	0	0	0	1	1	1	2	0	0	1	2	1	1	0	0	0	1	0	0	0	0	2	1	1	1	0	0	1	1	0	0	1	0	2	1	0	0	1	0	0	2	2	1	1	0	0	0
558	0	0	0	0	0	1	2	2	0	0	1	0	0	0	0	0	0	0	0	2	2	0	0	2	0	0	0	0	1	1	0	0	1	0	0	1	1	0	0	2	1	0	1	2	1	0	0	0	0
559	1	0	1	1	1	1	1	0	2	0	1	1	2	0	1	0	0	1	0	2	2	0	1	1	0	0	2	0	0	2	1	1	2	0	0	0	2	0	0	2	0	1	0	1	0	1	0	0	0
560	1	0	0	0	0	1	1	1	1	0	0	0	1	1	0	0	0	1	0	2	2	0	1	1	1	1	2	0	1	1	1	0	1	0	0	1	0	0	0	1	1	1	0	2	0	0	0	0	0
561	0	0	0	0	0	2	1	2	2	0	0	1	1	0	0	1	0	0	0	1	1	0	0	2	0	0	0	1	2	0	1	2	1	0	0	1	1	0	0	2	0	0	1	2	2	2	0	1	2
562	0	0	0	1	0	2	1	2	2	0	0	0	0	0	0	0	0	1	0	2	2	0	0	2	0	0	0	1	1	0	1	0	1	1	0	1	1	0	0	1	0	0	0	1	0	1	0	1	1
563	1	0	0	0	0	2	1	1	1	1	1	0	1	0	1	0	0	0	0	1	1	0	0	2	1	1	2	0	0	2	1	1	2	0	1	2	1	1	1	1	0	0	0	2	0	0	0	0	2
564	0	0	0	2	0	2	1	1	0	0	1	0	1	0	1	0	0	0	1	1	1	0	0	2	0	0	0	1	2	0	1	1	0	1	0	1	1	0	0	0	1	0	0	1	0	1	0	0	0
565	0	0	0	1	0	2	1	1	2	0	0	1	1	0	1	0	0	2	1	1	1	0	0	2	0	0	1	1	1	1	1	0	0	0	0	2	1	1	1	1	0	1	0	2	2	0	0	0	2
566	1	0	0	0	0	0	1	1	1	0	1	0	0	0	0	0	0	1	1	1	2	0	0	2	1	1	1	1	1	1	2	1	2	0	1	1	1	0	0	1	0	0	2	2	1	1	0	0	0
567	1	0	0	0	0	0	2	2	1	0	1	0	0	0	0	0	0	0	1	1	2	0	0	2	0	0	1	0	1	1	0	0	1	1	0	2	1	0	0	1	0	1	0	1	0	1	0	0	1
568	0	0	0	1	0	2	1	2	1	0	1	0	0	0	0	0	1	1	0	2	2	0	1	1	0	0	1	1	1	1	1	1	1	0	0	2	1	0	0	1	0	0	0	2	1	0	0	0	2
569	1	0	0	1	0	2	2	2	1	0	0	1	1	0	0	1	0	1	1	1	1	0	1	1	0	0	2	0	0	1	1	1	1	1	1	1	1	0	0	2	0	0	2	2	2	1	0	1	0
570	1	0	0	0	0	2	1	1	1	0	1	0	1	0	1	0	0	1	0	2	2	0	0	2	0	0	2	0	0	1	2	2	2	0	0	0	2	0	0	1	0	0	0	0	0	0	0	0	0
571	0	0	0	0	0	0	1	1	2	0	1	0	1	0	1	0	0	2	0	2	2	0	2	0	1	1	2	0	0	1	0	2	1	0	1	2	1	1	1	1	0	0	1	2	1	0	0	0	2
572	0	0	0	0	0	0	2	2	1	0	1	1	1	0	0	1	0	2	0	2	2	0	0	2	0	0	1	2	2	0	2	0	1	2	1	2	1	0	0	1	0	0	1	2	1	2	0	0	1
573	0	1	0	0	0	1	2	2	1	0	2	0	2	0	2	0	0	1	0	2	2	0	1	1	1	1	2	0	1	0	1	0	1	0	0	2	0	0	0	1	0	1	0	2	1	0	0	0	0
574	0	0	1	2	0	2	0	2	2	0	1	0	0	0	0	0	0	0	1	1	2	0	0	2	0	0	1	1	2	0	1	0	0	0	0	1	1	1	1	1	0	0	0	2	0	0	0	1	2
575	0	0	0	1	0	1	1	1	2	1	0	0	1	0	0	0	0	1	1	0	2	0	0	2	0	0	1	0	2	0	0	0	0	1	1	2	1	0	0	0	0	0	1	2	0	0	0	0	1
576	1	0	0	0	0	1	0	0	2	0	0	0	0	0	0	0	1	1	0	2	2	1	0	2	0	0	2	0	0	2	1	0	1	1	0	2	1	0	0	2	0	0	1	2	1	0	0	0	1
577	1	0	0	0	0	1	0	0	2	0	0	0	1	0	1	0	0	0	0	1	1	0	0	2	0	0	1	1	1	1	2	0	0	0	1	2	2	0	0	1	0	0	0	2	0	0	0	1	0
578	0	0	0	1	0	2	1	1	1	0	1	0	1	0	1	0	0	0	1	1	2	0	0	2	0	0	1	1	1	2	0	2	2	0	0	1	1	1	1	0	0	0	1	2	1	2	0	0	2
579	0	0	0	0	0	1	0	0	2	0	0	0	1	0	1	0	0	1	0	2	2	0	0	2	0	0	1	0	1	1	0	1	1	0	0	2	0	1	1	0	0	0	0	1	0	0	0	0	0
580	0	0	0	1	0	1	2	2	1	0	0	1	1	0	0	1	0	1	0	1	1	0	1	1	1	1	1	1	1	1	2	1	1	0	0	2	1	0	0	1	0	0	0	0	2	0	0	0	0
581	1	0	1	0	1	1	1	1	0	1	2	1	1	0	1	0	0	1	1	1	1	0	1	1	0	0	1	0	1	1	1	1	1	0	0	2	1	0	0	1	0	0	0	1	2	1	0	0	1
582	1	0	0	0	0	2	1	1	2	0	1	1	1	0	1	0	0	1	1	0	0	0	1	1	1	1	1	0	1	1	1	1	2	1	0	2	1	0	0	1	0	0	0	2	0	0	1	0	0
583	0	0	0	1	0	2	1	2	2	0	0	0	0	0	0	0	0	0	1	0	0	0	0	2	0	0	1	1	1	1	2	1	1	0	0	2	1	0	1	2	1	0	1	2	0	2	0	0	0
584	1	0	0	0	0	0	1	2	1	0	0	1	1	0	0	1	0	0	0	2	1	0	0	2	1	1	2	1	1	2	0	0	1	1	0	1	1	0	1	1	1	1	0	1	0	1	0	0	1
585	0	1	0	0	0	1	0	1	2	0	1	0	1	0	1	0	0	0	0	2	2	0	0	2	0	0	1	1	1	1	2	2	1	0	0	0	1	0	0	1	0	0	1	2	1	1	0	0	1
586	0	0	0	0	0	1	1	1	2	0	0	1	1	0	0	1	0	0	1	1	2	0	2	0	0	0	1	0	1	1	0	0	2	1	0	2	1	0	0	2	1	0	0	2	0	1	0	0	1
587	0	0	0	1	0	1	2	2	1	0	1	1	2	0	1	1	0	0	1	1	2	0	0	2	0	0	1	0	0	1	0	1	2	0	0	2	2	0	0	2	0	0	1	1	1	1	0	0	0
588	0	0	0	0	0	2	0	1	2	0	0	2	2	0	2	0	0	1	1	0	0	0	0	2	1	1	2	0	0	2	1	0	1	0	0	1	2	0	0	1	0	0	0	2	1	1	0	0	2
589	1	0	0	0	0	1	1	1	1	0	0	1	2	0	2	0	0	0	1	1	1	0	0	2	0	0	1	0	1	1	0	0	0	2	1	1	2	0	0	1	0	0	0	2	0	0	0	0	0
590	1	0	0	1	0	2	0	1	2	0	0	0	1	0	1	0	0	0	0	2	2	0	0	2	0	0	2	1	1	1	2	0	0	0	0	1	1	0	0	0	0	1	1	2	1	1	0	1	1
591	1	1	0	0	0	1	0	0	2	0	0	0	0	0	0	0	0	0	2	0	1	0	1	1	0	0	2	0	0	2	1	1	1	1	1	1	1	0	0	1	0	0	1	2	2	2	0	0	0
592	0	0	0	0	0	1	1	2	0	0	1	2	2	0	1	0	1	2	0	1	1	0	0	2	1	1	2	0	0	2	0	1	1	0	0	1	1	0	0	1	0	0	1	1	0	0	0	0	1
593	0	0	0	0	0	0	2	2	1	0	0	1	2	0	1	0	0	0	2	0	1	0	1	1	0	0	1	0	0	1	2	1	0	1	1	2	1	0	0	1	0	0	1	2	1	1	0	0	1
594	0	0	1	0	1	2	1	2	2	0	0	0	0	0	0	0	0	1	1	0	1	0	0	2	0	0	2	0	0	2	0	1	0	0	1	2	2	0	0	1	0	0	1	2	1	1	0	0	1
595	0	0	0	0	0	1	2	2	1	0	1	2	2	0	2	0	0	1	0	2	2	0	0	2	0	0	1	0	0	2	1	0	0	1	2	2	1	1	1	0	0	0	0	1	0	0	0	0	1
596	1	0	0	0	0	1	1	1	1	1	1	0	0	0	0	0	0	0	1	1	1	0	0	2	0	0	0	1	1	1	1	1	1	1	0	1	1	0	0	1	0	0	0	2	0	2	0	1	2
597	1	0	0	0	0	1	2	2	0	0	2	0	2	0	2	0	1	0	1	1	2	0	0	2	0	0	1	1	1	1	2	1	0	0	0	1	2	0	0	2	0	0	2	2	1	1	0	0	0
598	0	0	0	0	0	0	1	1	1	0	1	1	1	0	0	1	1	1	1	0	1	2	0	2	0	0	2	0	0	2	1	1	0	0	0	2	1	1	1	1	0	0	1	2	1	2	0	0	1
599	0	0	0	0	0	1	0	0	2	0	0	0	0	0	0	0	0	0	0	1	1	0	0	2	0	0	0	2	2	0	2	2	2	0	0	1	1	0	0	0	0	0	0	2	0	0	0	0	1
600	1	0	0	0	0	1	1	1	1	0	1	2	2	1	0	1	0	1	0	2	2	0	0	2	0	0	1	0	1	1	0	0	0	0	0	2	2	0	0	1	0	0	0	2	0	0	0	0	1
601	0	0	0	0	0	0	0	0	2	0	0	0	0	0	0	0	1	1	0	2	2	0	0	2	0	0	1	1	1	1	2	1	0	0	0	1	2	0	0	1	0	0	0	2	1	1	0	0	1
602	1	0	0	1	0	2	1	2	2	0	0	0	2	0	1	0	0	1	1	1	2	0	0	2	1	1	1	1	1	1	1	0	1	1	1	1	1	0	0	1	0	0	0	2	1	1	0	0	1
603	1	0	0	1	0	1	1	1	2	0	1	0	2	0	2	0	0	1	0	2	2	0	1	1	1	1	2	1	1	1	1	1	1	1	1	1	1	1	1	0	0	0	0	2	0	1	0	0	0
604	1	0	0	0	0	1	0	1	2	0	1	0	1	0	1	0	0	0	1	1	1	0	0	2	0	0	2	0	0	2	0	0	0	1	1	2	2	0	0	2	0	0	0	1	0	1	0	0	1
605	1	0	0	0	0	0	2	2	0	1	2	0	0	0	0	0	0	1	0	2	2	1	0	2	0	0	1	0	1	1	0	1	2	0	0	1	1	0	0	0	0	0	0	1	0	0	0	0	1
606	1	0	0	0	0	1	1	2	1	0	0	1	0	0	0	0	0	1	0	2	2	0	0	2	1	1	2	0	1	0	1	1	1	1	1	1	2	0	0	2	0	0	1	2	1	0	0	0	0
607	1	0	0	0	0	0	2	2	1	0	1	1	1	0	1	0	0	0	1	1	2	0	0	2	0	0	1	0	1	1	1	0	1	1	0	1	1	0	0	1	0	0	0	0	0	0	0	0	1
608	1	0	0	1	0	1	0	0	2	0	2	0	1	0	1	0	0	1	0	2	2	0	1	1	1	1	1	1	1	1	1	2	1	0	0	1	1	0	0	1	0	0	0	2	0	1	0	0	2
609	0	1	0	0	0	1	2	2	2	0	1	0	0	0	0	0	0	1	1	1	2	0	0	2	0	0	0	0	1	1	0	1	1	0	0	2	2	0	0	0	0	0	1	2	0	0	0	0	1
610	0	0	1	0	1	1	0	1	2	0	0	0	0	0	0	0	0	1	0	1	1	0	0	2	0	0	0	0	0	1	1	0	1	0	0	1	1	0	0	1	0	0	0	2	1	1	0	0	0
611	0	1	0	0	0	0	2	2	1	0	0	0	0	0	0	0	0	0	1	1	2	0	0	2	0	0	1	1	0	1	2	1	1	0	0	1	1	1	1	0	0	1	0	2	0	0	0	1	1
612	0	0	1	0	1	1	2	2	1	0	0	0	0	0	0	0	0	1	1	1	2	0	0	2	0	0	1	1	1	1	1	0	0	1	0	2	1	0	0	1	1	0	1	1	1	1	0	1	1
613	0	0	0	0	0	2	1	1	2	0	0	0	0	0	0	0	0	1	1	1	2	1	0	2	0	0	0	0	0	1	1	0	0	0	0	2	2	0	0	2	0	0	1	2	1	2	0	0	2
614	0	0	0	0	0	0	2	2	0	0	2	0	0	0	0	0	0	1	0	2	2	1	1	1	1	1	0	0	0	1	2	2	2	0	0	1	2	0	0	2	0	0	1	2	0	0	0	0	1
615	1	0	0	1	0	2	1	1	1	0	1	0	1	0	1	0	0	0	0	2	2	1	0	2	0	0	2	1	1	2	1	1	1	0	1	1	1	0	0	1	0	0	0	1	1	0	0	0	0
616	0	0	0	0	0	0	2	2	0	0	1	1	1	0	1	0	1	1	0	2	2	0	0	2	0	0	2	0	0	2	1	2	1	1	1	2	1	0	0	2	0	0	0	2	0	0	0	0	0
617	1	0	0	1	0	1	2	2	1	0	2	0	1	0	1	0	0	0	1	0	1	0	0	2	1	1	1	0	1	1	0	1	2	0	0	1	1	0	0	0	0	0	0	1	0	1	0	0	1
618	1	0	0	0	0	2	1	1	2	0	0	1	1	0	0	1	0	1	1	1	2	0	1	1	0	0	1	1	1	1	0	2	1	0	0	1	1	0	0	1	0	0	1	2	2	2	0	0	1
619	0	0	0	0	0	2	0	0	2	0	0	1	1	0	0	0	0	0	1	1	2	1	1	1	0	1	2	0	0	1	1	0	2	0	0	2	2	0	0	0	0	0	0	2	0	0	0	0	0
620	1	0	0	1	0	2	1	1	1	1	1	0	0	0	0	0	0	0	1	1	2	0	0	2	0	0	2	1	1	2	1	0	1	0	0	2	1	0	0	1	0	0	0	2	1	1	0	0	0
621	0	0	0	2	0	2	2	2	1	0	0	0	0	0	0	0	0	2	1	1	2	0	0	2	0	0	1	1	1	1	2	1	0	1	0	1	1	0	0	2	0	1	0	2	1	1	0	0	1
622	0	0	0	1	0	1	2	2	0	0	0	0	0	0	0	0	1	1	0	2	2	0	0	2	0	0	1	1	0	1	2	2	2	0	1	2	2	0	0	2	1	0	1	2	1	2	0	0	1
623	1	0	1	0	0	1	0	1	2	0	0	0	1	0	1	0	0	1	0	2	1	0	0	2	0	0	2	0	0	0	0	2	1	0	0	1	2	0	0	1	0	0	1	2	1	1	0	0	0
624	1	0	1	0	0	1	0	1	2	0	0	1	2	0	1	1	0	0	0	1	1	1	0	2	0	0	2	0	0	2	1	0	0	0	0	1	1	0	0	2	1	1	0	2	0	0	0	0	1
625	1	0	0	0	0	0	0	0	2	0	0	0	0	0	0	0	0	0	0	2	2	0	0	2	0	0	1	0	1	1	0	1	2	0	0	2	2	0	0	2	0	0	0	0	0	0	0	0	1
626	1	0	0	1	0	2	1	1	2	0	1	0	1	0	1	0	0	0	1	1	1	0	1	1	0	0	1	0	1	1	1	1	1	0	0	2	1	0	0	2	0	0	2	2	2	1	0	1	2
627	1	0	0	0	0	1	1	1	1	0	0	0	0	0	0	0	0	1	1	1	1	0	0	2	0	0	1	1	1	1	2	0	0	1	1	2	1	0	0	2	0	0	1	2	1	0	0	0	0
628	0	0	1	1	1	2	0	0	2	0	0	1	1	0	1	0	0	0	0	2	2	0	2	0	0	0	1	0	1	1	0	1	0	0	1	2	0	1	0	0	0	0	1	1	1	0	0	0	1
629	1	0	0	0	0	1	1	1	1	0	0	0	1	0	1	0	0	1	1	1	2	0	0	2	0	0	1	0	1	0	1	0	1	0	0	1	0	0	0	1	0	0	0	2	1	0	0	0	0
630	1	0	0	0	0	1	1	2	1	0	1	0	0	0	0	0	0	2	1	1	2	0	0	2	0	0	1	1	1	1	0	0	2	0	0	2	1	0	0	0	0	1	0	2	0	0	0	1	0
631	1	0	0	1	0	1	1	1	1	0	1	0	0	0	0	0	0	2	0	2	2	0	0	2	0	0	1	1	1	1	1	0	0	1	0	1	0	0	0	0	0	2	0	2	0	2	0	0	1
632	1	0	0	1	0	2	1	2	1	0	0	1	2	0	1	0	0	0	0	2	2	0	1	1	0	0	2	0	0	2	1	0	0	0	0	2	0	1	1	0	0	0	0	1	0	0	0	1	2
633	0	0	0	0	0	1	1	2	2	0	0	1	1	0	1	0	0	1	0	2	2	0	0	2	0	0	1	1	2	0	1	0	1	0	0	2	1	0	0	1	0	0	0	1	0	0	0	0	0
634	1	0	0	0	0	1	0	0	1	0	1	0	0	0	0	0	1	2	0	2	1	0	0	2	0	0	1	1	1	1	2	1	2	0	0	2	1	1	1	0	0	0	1	2	0	2	0	0	0
635	0	0	0	0	0	1	1	1	1	0	0	1	1	0	0	1	0	0	1	0	0	0	0	2	0	0	1	1	1	1	2	0	0	0	0	2	0	0	0	1	1	0	2	2	2	1	0	0	1
636	0	0	0	1	0	1	1	2	2	0	0	1	2	0	0	1	0	0	0	1	0	0	0	2	0	0	2	1	1	2	0	0	0	1	2	2	2	0	0	1	0	1	0	1	1	0	0	0	2
637	0	0	1	1	1	1	1	1	1	0	0	0	1	0	1	0	0	0	1	0	2	0	0	2	0	0	1	0	1	1	0	0	0	1	1	1	1	0	0	1	0	0	1	2	1	1	0	0	0
638	1	0	0	2	0	2	1	1	1	0	1	1	1	0	0	1	0	0	0	2	2	0	0	2	0	0	1	1	2	0	1	0	0	2	1	1	2	0	0	1	0	0	0	1	0	0	0	0	1
639	1	0	0	1	0	1	2	2	2	0	0	0	0	0	0	0	0	1	0	1	1	2	0	2	0	0	2	0	0	0	0	2	2	0	1	2	2	0	0	0	0	0	1	1	1	1	0	0	2
640	1	0	0	2	0	2	0	1	2	0	1	0	0	0	0	0	0	0	0	2	2	0	0	2	0	0	1	1	1	1	2	0	0	0	1	2	2	0	0	2	0	0	0	0	0	0	0	0	1
641	1	0	0	0	0	0	2	2	1	0	0	0	0	0	0	0	0	1	1	1	2	1	0	2	0	0	2	0	0	2	0	1	1	1	0	1	1	0	0	1	0	0	0	2	0	0	0	0	0
642	1	0	0	0	0	1	0	0	2	0	1	0	1	0	1	0	1	1	2	0	1	0	0	2	1	1	2	0	1	1	0	1	1	1	1	1	1	0	0	1	1	1	0	2	1	1	0	0	1
643	0	0	0	0	0	1	1	1	1	0	0	1	2	0	1	0	0	1	1	1	2	0	0	2	0	0	0	0	1	0	1	0	1	1	0	2	2	0	0	2	0	0	0	1	0	0	0	0	0
644	1	1	0	0	0	2	1	1	1	1	2	0	0	0	0	0	0	0	0	1	1	0	0	2	0	0	2	1	1	1	2	1	0	1	1	2	1	1	0	1	0	0	1	1	1	0	0	0	0
645	0	0	1	1	0	1	1	2	2	0	0	0	0	0	0	0	0	1	0	2	2	0	0	2	0	0	1	1	2	0	1	0	0	0	0	2	1	0	0	1	0	0	1	2	2	1	0	0	1
646	1	0	0	0	0	1	0	0	2	0	0	2	2	1	0	1	0	1	0	2	2	0	0	2	0	0	2	1	1	0	1	1	2	0	0	2	2	0	0	0	0	0	1	1	1	1	0	0	1
647	1	0	0	0	0	2	0	1	1	0	1	1	2	0	1	0	1	1	1	0	1	0	0	2	0	0	1	0	0	1	1	0	1	1	2	2	0	0	0	1	0	0	1	2	2	1	0	0	0
648	1	0	0	0	0	2	1	2	1	0	0	0	2	1	0	0	0	0	0	1	1	0	0	2	0	0	2	0	0	1	1	0	0	0	0	1	2	0	0	1	1	0	0	0	0	1	0	0	1
649	0	0	0	0	0	1	1	1	1	0	0	0	1	0	1	0	1	0	1	1	2	0	1	1	1	1	1	1	1	1	0	2	1	1	1	2	2	0	0	2	0	0	0	1	0	0	0	0	1
650	0	0	0	1	0	1	2	2	2	0	1	1	1	0	1	0	0	1	1	1	2	0	0	2	0	0	2	0	0	2	0	0	1	0	0	2	1	0	0	0	1	0	0	0	0	0	0	0	2
651	0	0	1	1	0	1	1	1	0	0	0	1	1	0	1	0	0	0	1	1	2	0	1	1	1	1	1	0	2	0	0	1	2	0	0	1	1	0	0	1	0	0	0	1	0	1	0	0	0
652	0	0	0	1	0	1	2	2	1	0	0	0	1	0	1	0	0	0	0	1	0	0	0	2	0	0	1	1	1	1	1	2	1	0	0	2	1	0	0	2	1	0	0	1	1	1	0	0	1
653	0	0	0	1	0	2	1	1	1	0	0	2	2	0	2	0	1	1	1	1	1	0	0	2	0	0	1	0	1	1	1	0	0	1	0	2	1	0	0	2	0	0	0	1	1	1	0	1	2
654	1	1	0	0	0	0	2	2	0	0	0	1	1	0	0	1	0	0	0	2	2	0	0	2	0	0	1	1	1	1	0	1	2	0	0	2	1	0	0	1	1	0	0	1	0	0	0	1	0
655	1	0	1	1	0	1	2	2	1	0	0	1	1	0	0	1	0	2	0	2	2	0	0	2	0	0	1	0	0	2	0	0	0	1	0	1	2	0	0	1	1	0	1	2	0	1	0	0	1
656	0	0	0	0	0	0	2	2	1	0	1	0	0	0	0	1	0	1	1	1	1	0	0	2	1	1	2	1	1	1	1	1	1	1	1	2	0	1	1	1	1	0	0	2	1	1	0	0	0
657	0	0	0	1	0	1	0	0	2	0	0	1	1	0	1	0	0	1	1	1	1	0	1	1	0	0	2	0	0	2	1	2	2	0	0	0	1	0	0	0	0	0	0	1	0	0	0	0	1
658	0	0	0	0	0	1	0	0	2	0	0	1	2	1	1	0	0	0	0	2	2	0	0	2	0	0	2	0	1	0	1	0	0	0	0	2	1	0	0	1	0	0	0	2	1	0	0	0	0
659	1	0	0	0	0	1	0	1	2	0	1	0	0	0	0	0	1	1	1	1	1	0	0	2	0	0	2	1	1	1	1	1	2	0	0	1	0	0	0	0	0	1	0	2	1	1	0	0	2
660	0	0	0	1	0	1	0	1	2	0	0	1	1	0	1	0	0	1	0	1	1	0	1	1	1	1	1	0	2	0	0	0	0	2	2	2	2	0	0	2	0	0	0	1	0	1	0	0	1
661	1	0	0	1	0	1	1	1	1	1	2	0	0	0	0	0	0	0	2	0	1	0	0	2	0	0	1	1	1	1	2	0	1	1	0	2	1	0	1	2	1	0	0	2	0	0	0	0	0
662	0	1	0	0	0	1	0	0	2	0	0	0	0	0	0	0	1	2	0	1	1	0	1	1	0	0	2	0	0	2	1	0	0	0	1	2	1	0	0	1	0	0	0	2	0	1	0	0	1
663	1	0	0	1	0	1	0	1	2	0	0	0	2	0	2	0	0	0	1	1	2	0	1	1	1	1	2	0	0	2	0	0	1	0	0	1	2	0	0	2	0	0	1	1	0	0	0	0	0
664	1	0	0	0	0	1	1	2	1	0	0	1	1	0	0	0	0	0	0	2	2	0	0	2	0	0	2	1	1	2	0	1	2	0	0	1	0	0	0	0	0	0	0	0	1	0	0	0	0
665	1	0	0	0	0	0	1	1	0	1	2	1	1	0	0	0	0	0	0	2	2	0	0	2	1	1	1	0	2	0	0	0	1	1	0	2	2	0	0	1	0	0	0	1	2	1	0	0	0
666	1	0	0	0	0	1	1	1	1	0	1	0	1	0	1	0	0	0	0	2	2	0	0	2	0	0	2	0	0	1	2	0	1	1	0	2	1	0	0	1	0	0	1	2	1	0	0	1	2
667	1	0	0	1	0	2	1	1	2	0	0	0	1	1	0	0	0	0	1	1	2	0	0	2	0	0	1	0	1	0	1	0	1	1	1	1	2	0	0	1	0	0	1	2	1	2	0	0	0
668	1	0	0	1	0	1	0	1	1	0	1	0	0	0	0	0	0	0	1	1	1	1	0	2	0	0	1	2	2	0	2	0	1	0	0	2	1	0	0	1	0	0	0	1	0	1	0	0	1
669	1	0	0	0	0	2	1	2	0	0	1	0	2	0	2	0	0	1	0	1	1	0	1	1	2	2	2	1	1	2	1	1	1	0	0	1	1	0	0	2	1	0	0	1	0	0	0	0	2
670	0	0	0	1	0	1	1	1	2	0	0	0	0	0	0	0	0	0	0	2	2	0	0	2	0	0	1	1	1	1	1	2	2	0	0	1	2	0	0	1	0	0	1	1	1	1	0	0	2
671	1	0	0	1	0	2	2	2	0	0	0	0	0	0	0	0	0	0	0	1	1	0	0	2	0	0	2	1	1	2	0	2	2	0	0	1	1	0	0	2	0	0	1	2	1	0	0	0	1
672	0	0	0	0	0	1	1	1	0	1	1	0	1	0	0	0	0	2	0	2	2	0	0	2	0	0	1	0	1	1	0	1	1	1	1	2	1	0	1	1	1	0	0	0	0	0	0	0	0
673	0	0	1	1	0	1	1	1	0	0	0	1	2	0	1	0	1	2	1	1	1	0	1	1	0	0	0	1	1	1	1	1	2	0	0	1	0	1	1	0	0	0	0	2	1	0	0	0	1
674	0	0	0	1	0	1	1	2	2	0	0	1	2	0	2	0	0	0	0	1	1	0	0	2	0	0	1	1	1	1	1	0	1	0	0	2	1	0	0	1	0	1	0	1	1	1	0	1	2
675	0	0	0	0	0	2	2	2	1	0	1	0	0	0	0	0	0	1	2	0	2	0	1	1	0	0	1	0	1	1	0	0	1	0	0	2	1	1	1	1	0	1	0	2	1	1	0	0	0
676	0	1	0	0	0	1	1	0	2	0	1	0	1	0	1	0	0	0	0	1	1	0	0	2	0	0	1	1	1	1	2	1	1	0	0	2	1	0	0	1	0	0	1	1	0	0	0	0	1
677	1	0	0	1	0	1	0	0	2	0	0	0	0	0	0	0	0	2	0	2	2	0	0	2	0	0	2	1	1	2	0	1	1	0	0	2	2	0	0	0	0	0	0	2	0	0	0	0	0
678	1	0	0	0	0	0	0	0	2	0	0	1	1	0	1	0	0	2	0	2	2	0	0	2	0	0	1	1	1	1	1	0	0	0	0	1	2	0	0	2	0	0	0	1	0	0	0	0	0
679	1	0	0	0	0	0	1	0	2	0	1	0	0	0	0	0	0	1	0	2	1	0	1	1	1	1	1	0	1	1	0	0	1	0	0	2	1	0	0	0	0	0	0	2	0	0	0	0	1
680	0	0	0	0	0	0	0	0	2	0	0	0	0	0	0	0	0	1	1	1	1	0	1	1	0	0	2	0	0	1	1	0	1	0	0	2	2	0	0	2	0	0	1	2	1	1	0	0	1
681	1	0	0	0	0	0	1	1	2	0	0	0	0	0	0	0	0	0	0	2	2	0	0	2	0	0	1	1	1	1	1	0	1	0	0	1	1	0	0	1	0	1	0	2	0	0	0	0	0
682	0	0	0	0	0	1	2	2	1	0	0	0	0	0	0	0	0	1	0	2	1	0	0	2	0	0	2	0	0	2	1	0	2	0	0	1	2	0	0	2	0	0	0	2	1	0	0	0	1
683	0	0	0	0	0	0	0	2	2	0	1	0	0	0	0	0	0	1	1	1	1	0	0	2	1	1	1	1	2	0	1	0	0	1	2	2	1	0	0	1	0	1	1	2	1	1	0	0	1
684	1	0	1	1	0	1	2	2	1	0	0	0	0	0	0	0	0	1	0	2	2	0	2	0	0	0	1	0	1	1	0	0	1	0	0	2	0	1	1	0	0	0	1	2	0	0	0	0	0
685	1	0	0	0	0	1	1	1	1	0	0	0	1	0	1	0	0	0	0	2	2	0	1	1	1	2	2	0	0	2	0	1	1	0	0	2	2	0	0	1	0	0	0	1	0	0	0	0	0
686	0	0	0	0	0	1	1	2	2	0	0	0	1	0	1	0	0	0	1	1	1	0	1	1	2	2	2	0	1	1	1	0	1	2	0	2	0	0	0	1	1	1	0	1	1	0	0	1	1
687	1	0	0	0	0	1	2	2	1	0	1	1	2	0	1	1	0	0	0	0	0	0	0	2	0	0	1	0	0	2	0	1	2	0	0	0	2	0	0	1	0	0	0	2	0	2	0	0	2
688	0	0	0	0	0	0	1	2	1	0	0	0	0	0	0	0	0	1	0	2	2	0	1	1	1	2	2	1	1	1	1	1	0	0	0	1	2	0	0	1	0	0	1	2	1	0	0	1	2
689	0	0	0	0	0	1	0	0	1	0	0	0	0	0	0	0	1	1	2	0	1	0	1	1	1	1	2	0	0	2	0	0	0	2	1	1	1	0	0	1	0	1	0	1	1	0	0	0	0
690	1	0	0	0	0	0	2	2	0	0	1	0	0	0	0	0	0	1	0	1	1	0	0	2	0	0	1	0	0	2	0	0	0	0	0	2	1	0	0	1	0	0	0	1	0	1	0	0	1
691	1	0	0	1	0	2	0	0	2	0	2	1	1	0	1	0	0	0	2	0	0	0	0	2	0	0	1	0	0	1	2	2	2	0	0	1	1	0	0	1	0	0	0	2	0	0	0	0	2
692	1	0	0	0	0	0	1	2	2	0	0	0	1	0	1	0	0	0	1	1	1	0	1	1	1	2	2	0	0	2	0	1	1	0	0	2	1	0	0	2	1	0	0	1	0	0	0	0	0
693	1	0	0	0	0	2	1	2	1	0	0	1	1	0	0	1	0	0	1	1	1	0	0	2	0	0	1	1	0	1	1	0	0	0	0	2	1	0	0	1	0	0	0	1	0	1	0	0	2
694	1	0	1	0	1	1	1	1	2	0	0	2	2	0	2	0	0	0	0	1	1	0	0	2	0	0	2	0	0	2	1	0	0	0	0	1	1	0	1	2	1	0	1	2	1	1	0	0	1
695	1	0	0	0	0	0	1	2	2	0	0	0	1	0	1	0	0	1	0	2	2	0	0	2	0	0	1	0	1	2	0	1	1	2	0	1	1	0	0	2	0	1	0	2	1	1	0	1	1
696	1	0	0	1	0	2	1	1	1	0	1	0	1	0	1	0	0	0	0	2	2	0	0	2	0	0	2	1	1	2	1	0	1	1	0	1	1	0	0	2	0	0	0	1	1	0	0	0	1
697	1	0	0	1	0	1	0	0	2	0	0	0	0	0	0	0	0	0	1	1	2	0	0	2	0	0	0	0	1	1	0	1	1	0	0	1	1	0	0	2	1	1	0	1	0	0	0	0	1
698	1	0	0	0	0	1	2	2	0	0	1	1	1	0	1	0	0	0	1	1	1	0	0	2	0	0	1	0	1	1	1	0	1	0	0	2	1	0	0	1	0	0	0	0	0	0	0	0	0
699	1	0	0	0	0	1	2	2	1	0	1	0	1	0	1	0	0	0	1	1	2	0	0	2	0	0	2	0	0	2	0	1	1	0	0	2	1	0	0	1	0	0	0	0	0	0	0	0	0
700	0	1	0	0	0	1	0	1	2	0	1	1	1	0	0	0	0	0	1	0	1	0	1	1	1	1	1	0	0	2	0	1	1	0	0	2	1	0	0	1	0	1	1	2	0	0	0	0	1
701	1	0	0	0	0	0	1	2	1	0	0	0	0	0	0	0	0	1	0	2	2	0	0	2	1	1	1	1	1	1	2	0	1	1	0	1	1	0	0	0	0	0	0	1	2	1	0	0	2
702	0	0	0	1	0	2	0	0	2	0	0	0	0	0	1	0	0	0	1	1	2	0	0	2	1	1	2	0	0	2	1	2	2	0	0	1	2	0	0	2	0	0	0	2	0	0	0	0	1
703	1	0	0	1	0	2	1	2	2	0	0	1	1	0	0	1	0	0	0	1	0	0	0	2	0	0	1	0	1	2	0	0	0	1	1	2	1	0	0	1	0	0	1	1	1	1	0	0	0
704	0	0	0	0	0	1	1	2	2	0	1	0	0	0	0	0	0	0	1	1	1	0	0	2	0	0	2	1	1	2	0	1	1	0	0	1	1	0	0	1	0	0	0	1	1	0	0	0	1
705	0	0	0	1	0	1	0	1	2	0	0	1	1	0	1	0	0	0	1	1	2	0	0	2	0	0	0	1	1	0	1	0	1	0	0	1	1	0	0	1	0	0	1	2	1	1	0	0	1
706	0	0	0	0	0	2	2	2	1	0	0	0	1	0	1	0	0	1	1	1	1	0	0	2	0	0	1	1	1	1	1	2	2	0	0	0	0	0	0	1	1	0	0	2	1	1	0	0	1
707	1	0	0	0	0	1	0	1	2	0	0	1	0	0	0	0	0	2	1	1	2	0	0	2	1	1	2	0	0	2	0	1	1	0	0	1	1	0	0	1	0	0	0	1	0	0	0	0	2
708	0	1	0	0	0	0	2	2	0	0	0	0	0	0	0	0	0	1	0	2	2	0	0	2	0	0	1	0	1	0	1	1	1	1	0	1	2	0	0	1	0	0	0	1	0	0	0	0	0
709	0	0	0	1	0	1	0	0	2	0	0	0	1	0	1	0	0	0	1	1	1	0	1	1	1	1	2	1	1	1	2	0	1	1	1	2	2	0	0	1	0	1	0	1	0	0	0	0	0
710	0	0	0	0	0	0	1	1	2	0	0	0	0	0	0	0	0	0	0	1	1	0	0	2	0	0	2	0	1	1	0	1	1	0	1	2	1	1	1	0	0	0	0	1	1	1	0	0	1
711	0	0	0	0	0	1	1	2	2	0	0	1	1	0	0	1	0	0	0	1	1	0	0	2	1	1	2	0	0	2	1	1	1	0	0	2	1	0	0	2	0	0	0	2	0	1	0	0	1
712	1	0	0	1	0	1	2	2	0	0	2	0	0	0	0	0	0	1	0	1	1	0	1	1	1	1	2	0	0	1	1	0	0	0	1	2	1	0	0	1	0	0	1	2	1	0	0	0	1
713	1	0	0	0	0	1	1	1	2	0	0	0	1	1	0	0	0	0	0	2	2	0	0	2	0	0	2	0	0	2	1	0	1	0	0	2	2	0	0	0	0	0	0	1	0	0	0	0	0
714	1	0	0	0	0	2	1	2	1	0	0	1	1	0	1	0	1	2	2	0	2	0	0	2	0	0	1	0	0	1	1	1	1	0	0	2	1	0	0	2	0	0	0	2	0	1	0	0	0
715	1	0	0	0	0	1	2	2	1	1	1	0	0	0	0	0	0	0	1	1	2	0	0	2	0	0	1	1	1	1	0	1	1	0	0	2	2	0	0	0	0	1	0	2	0	1	0	0	0
716	0	0	0	1	0	2	1	1	1	0	1	0	1	0	1	0	1	1	0	1	1	0	2	0	0	0	1	1	1	1	1	1	2	0	0	2	2	0	0	1	0	0	0	1	0	1	0	0	0
717	0	0	0	0	0	1	0	1	2	0	0	0	0	0	0	0	0	2	1	1	2	0	0	2	0	0	1	1	0	1	2	1	0	0	0	2	1	0	0	2	0	0	0	1	0	0	0	0	1
718	0	0	1	0	0	0	1	2	2	0	0	1	1	0	0	1	0	0	1	1	2	0	1	1	0	0	2	1	1	2	0	1	2	0	0	0	1	0	0	2	1	0	1	2	1	0	1	0	1
719	0	0	0	0	0	1	1	1	2	0	1	0	1	0	1	0	0	2	1	1	2	0	1	1	1	1	1	1	1	1	2	0	0	0	0	2	1	0	0	2	1	0	0	2	0	0	0	0	0
720	1	0	0	0	0	0	1	2	2	0	0	1	2	0	1	0	0	0	1	1	2	0	1	1	1	1	1	0	1	1	0	0	0	0	1	2	1	0	0	2	0	1	0	1	1	0	0	0	0
721	1	0	0	0	0	2	2	2	1	0	0	1	1	0	0	1	0	1	0	2	2	0	1	1	0	0	0	0	1	0	0	2	1	0	0	1	1	0	0	1	1	0	0	2	0	0	0	1	1
722	1	1	0	0	0	1	1	2	1	0	1	0	0	0	0	0	0	1	0	2	2	0	1	1	1	1	2	0	0	1	1	1	0	1	0	1	2	0	0	1	0	0	1	1	1	2	0	0	1
723	1	0	0	1	0	2	1	1	1	1	1	0	0	0	0	0	0	1	0	1	1	0	0	2	0	0	1	1	2	0	1	0	0	2	1	1	1	0	0	1	0	0	0	2	1	1	0	0	0
724	1	0	0	0	0	0	2	2	1	0	2	1	1	0	1	0	0	1	0	1	1	1	0	2	0	0	1	0	0	2	0	0	1	1	1	2	2	0	0	2	0	0	0	2	0	1	0	0	2
725	1	0	0	1	0	2	1	1	1	0	1	1	1	0	0	0	1	0	1	1	2	0	1	1	0	0	1	0	1	0	1	1	2	0	0	2	1	1	1	1	0	0	0	1	0	0	0	0	0
726	0	0	0	0	0	1	1	2	2	0	0	1	2	0	1	0	0	1	1	1	1	0	0	2	1	1	2	0	0	2	0	0	0	1	1	2	1	1	1	1	0	0	0	2	0	0	0	0	0
727	0	0	0	1	0	2	1	2	2	0	0	1	1	0	0	1	0	1	0	2	2	1	0	2	0	0	2	0	0	2	1	2	2	0	0	1	2	0	0	1	0	0	1	2	1	0	0	1	2
728	1	1	0	0	0	1	1	2	2	0	0	1	1	0	0	1	0	0	1	1	2	0	1	1	0	0	2	0	0	2	0	1	1	0	0	2	2	0	0	1	0	0	0	1	2	1	0	0	2
729	1	0	0	0	0	2	0	0	2	0	0	0	2	0	2	0	0	0	1	1	2	0	0	2	0	0	2	0	0	2	1	0	2	0	0	2	1	1	0	0	0	0	0	0	2	0	0	0	2
730	0	0	0	0	0	1	2	2	0	0	0	1	2	0	1	0	0	0	1	1	2	0	0	2	0	0	1	0	0	1	0	0	1	0	0	1	1	0	0	1	0	0	0	0	0	0	0	0	2
731	1	0	0	0	0	2	0	0	2	0	0	0	1	0	1	0	0	2	1	1	2	1	0	2	0	0	1	0	0	1	1	1	0	1	1	2	2	0	0	2	0	1	0	2	0	0	0	0	2
732	1	0	0	0	0	1	2	2	0	0	2	0	1	1	0	0	0	0	0	1	1	0	0	2	0	0	2	0	0	2	0	2	1	0	0	0	0	0	0	1	0	0	0	1	0	1	0	0	1
733	0	0	0	1	0	2	0	0	2	0	1	1	1	0	0	1	0	0	1	1	2	1	0	2	0	0	0	1	1	0	1	1	1	0	0	2	2	0	0	1	0	0	0	1	0	1	0	0	0
734	1	0	1	0	1	1	1	1	1	1	2	0	0	0	0	0	0	0	1	1	2	2	0	2	0	0	1	1	2	0	1	0	1	2	2	2	0	1	0	0	0	1	0	1	1	0	0	1	1
735	1	0	0	1	0	2	0	0	2	0	0	1	1	0	1	0	0	1	0	2	2	0	1	1	0	0	2	0	0	2	0	1	2	0	1	1	2	0	0	1	0	0	0	2	0	1	0	0	0
736	1	0	1	0	1	1	1	2	2	0	0	0	2	0	1	0	0	1	1	1	1	0	1	1	1	1	2	0	0	1	1	1	1	2	0	1	0	1	1	0	0	0	1	1	1	0	0	1	2
737	1	0	0	1	0	2	2	2	1	0	1	1	2	0	1	0	0	0	0	2	2	0	1	1	1	1	2	0	0	1	0	0	0	0	0	2	2	0	0	2	0	0	1	1	0	0	0	0	1
738	1	0	0	0	0	1	0	0	2	0	0	0	2	0	2	0	0	0	0	0	0	0	0	2	1	1	0	0	0	1	1	1	0	0	0	2	1	1	1	1	0	1	1	2	0	0	0	0	1
739	1	0	0	0	0	0	1	1	2	0	0	0	0	0	0	0	0	2	1	1	2	0	0	2	0	0	1	0	1	1	0	0	0	1	2	2	1	1	1	1	0	0	1	2	1	1	0	0	0
740	1	0	0	0	0	2	1	1	1	0	1	1	2	0	2	0	0	1	2	0	1	0	1	1	1	1	1	0	1	1	0	0	0	1	0	1	1	0	0	0	0	1	0	2	1	2	0	0	1
741	1	0	0	0	0	1	1	1	1	0	1	0	0	0	0	0	0	1	1	1	2	1	0	2	0	0	1	0	1	1	0	0	1	0	0	2	1	0	0	1	0	0	0	2	0	0	0	0	2
742	1	1	0	0	0	1	0	1	1	0	0	0	0	0	0	0	0	0	2	0	0	0	0	2	0	0	2	0	0	1	2	0	1	1	0	2	1	1	1	1	0	0	0	0	0	0	0	0	0
743	1	1	0	0	0	1	1	2	1	0	0	0	0	0	0	0	0	1	0	2	2	0	0	2	0	0	1	1	1	1	2	0	1	1	1	2	2	0	0	1	0	0	1	1	0	0	0	0	0
744	1	0	0	0	0	1	1	1	2	0	0	1	1	0	0	1	0	0	0	2	2	0	1	1	1	1	2	0	0	0	1	0	1	1	1	2	1	0	0	1	0	0	0	1	0	0	0	0	1
745	0	0	0	0	0	2	1	2	2	0	0	0	1	0	1	0	0	1	0	2	2	1	0	2	0	0	1	0	1	1	0	0	1	0	0	1	1	1	1	1	0	1	1	2	1	1	0	0	0
746	1	0	0	1	0	2	1	2	2	0	0	0	1	0	1	0	0	0	0	1	1	0	0	2	1	1	1	0	0	0	1	0	1	0	0	2	2	0	0	2	0	0	0	1	1	1	0	0	1
747	0	1	0	0	0	1	1	2	2	1	1	0	0	0	0	0	0	1	1	1	2	0	0	2	0	0	2	0	1	1	1	0	1	2	2	2	1	1	1	1	0	0	0	1	0	0	0	0	1
748	0	0	0	1	0	1	2	2	1	0	1	2	2	0	1	1	0	1	1	0	0	0	1	1	1	1	2	0	0	2	0	0	1	0	0	1	1	0	0	1	0	0	0	2	0	1	0	0	1
749	0	0	1	1	0	1	0	0	2	0	0	0	1	0	1	0	0	1	0	2	2	0	0	2	0	0	2	0	1	0	1	1	0	0	1	2	1	0	0	1	0	1	0	1	1	0	0	0	1
750	0	0	1	1	1	2	2	2	0	0	2	0	0	0	0	0	0	1	0	2	2	0	0	2	0	0	2	0	0	2	0	0	1	1	0	2	1	0	0	0	0	0	0	0	2	1	0	0	0
751	1	0	0	1	0	1	1	2	2	0	1	1	1	0	1	0	0	0	0	2	2	0	0	2	0	0	0	1	0	0	2	2	1	0	0	1	1	0	0	1	0	0	1	2	0	0	0	0	1
752	0	0	0	0	0	1	2	2	1	0	1	1	0	0	0	0	0	0	0	1	1	0	0	2	0	0	2	0	0	2	0	0	1	0	0	1	1	2	1	1	1	0	1	2	2	0	0	1	1
753	1	0	0	1	0	1	2	2	0	0	0	0	0	0	0	0	0	1	0	2	2	0	0	2	0	0	2	1	1	2	1	1	1	0	1	2	1	0	0	0	0	0	0	1	0	1	0	0	1
754	0	0	0	0	0	1	1	1	1	0	1	0	0	0	0	0	0	0	0	2	2	0	0	2	0	0	1	0	2	0	0	2	2	0	0	0	1	0	0	1	0	0	1	2	1	0	0	0	1
755	0	0	0	1	0	1	0	1	2	0	0	0	0	0	0	0	0	1	0	2	2	0	0	2	0	0	1	1	2	1	0	0	1	1	0	2	1	0	0	1	0	0	0	2	0	0	0	0	0
756	1	0	0	0	0	1	2	2	1	0	0	0	0	0	0	0	0	1	1	1	1	0	0	2	0	0	2	0	0	1	1	2	2	0	1	2	1	0	0	1	0	0	0	2	0	1	0	0	2
757	0	0	0	0	0	1	1	1	2	0	1	0	0	0	0	0	0	1	1	1	1	0	0	2	0	0	2	0	0	2	1	1	2	1	0	2	2	0	0	1	0	0	1	1	1	2	0	1	2
758	0	0	0	0	0	0	1	1	2	0	0	0	1	0	1	0	0	2	1	1	2	0	0	2	0	0	1	0	1	1	0	1	1	0	0	1	2	0	0	1	0	0	1	2	1	0	0	0	0
759	1	0	0	0	0	2	2	2	1	1	1	0	0	0	0	0	0	0	1	1	2	0	0	2	1	1	2	1	1	2	1	2	2	0	0	0	1	1	1	1	0	1	0	1	1	0	0	0	1
760	1	0	0	0	0	1	0	0	2	0	2	1	1	0	0	1	0	0	0	2	1	0	0	2	1	1	2	0	0	2	0	0	0	1	2	2	2	0	0	1	0	1	0	2	1	1	0	0	0
761	0	0	0	1	0	1	1	1	2	0	0	0	0	0	0	0	1	1	1	1	1	0	1	1	1	1	0	1	0	0	2	0	1	0	0	1	2	0	0	0	1	0	0	2	0	0	0	0	1
762	0	0	2	0	1	0	1	1	2	0	0	0	1	0	1	0	0	1	0	2	2	0	0	2	0	0	2	0	0	1	1	0	1	1	0	2	1	1	1	0	0	1	0	2	1	2	0	1	1
763	0	0	1	0	0	0	2	2	1	0	0	0	0	0	0	0	0	1	0	2	2	0	0	2	1	1	1	0	1	1	0	0	0	0	0	2	1	0	0	0	0	1	0	1	0	0	0	0	1
764	0	0	0	1	0	1	1	2	2	0	0	0	2	1	1	0	0	0	0	1	1	0	2	0	0	0	0	2	2	0	2	0	0	1	0	2	2	0	0	2	0	0	0	1	1	0	0	0	1
765	0	0	0	0	0	2	1	2	1	0	0	0	0	0	0	0	0	0	2	0	1	1	0	2	0	0	1	0	1	1	0	0	1	1	1	2	1	2	1	1	1	1	0	1	1	0	0	0	1
766	1	0	0	0	0	0	2	2	1	0	0	0	0	0	0	1	0	0	0	2	2	0	0	2	0	0	2	1	1	1	2	1	2	0	1	2	1	1	1	0	0	0	0	1	1	1	0	0	1
767	1	0	0	1	0	1	1	1	1	0	1	0	0	0	0	0	1	2	1	1	2	0	1	1	1	1	2	0	0	2	0	0	1	0	0	2	1	0	0	2	0	0	0	1	1	1	0	0	1
768	1	0	0	0	0	1	1	1	0	1	2	1	2	0	1	1	0	1	1	1	2	0	0	2	0	0	2	1	1	1	2	1	2	0	0	0	1	0	0	2	0	0	0	1	0	0	0	1	2
769	1	0	0	0	0	2	2	2	1	0	1	1	1	0	1	0	0	0	0	1	1	1	0	2	0	0	0	0	1	0	0	2	2	0	0	0	2	0	0	2	0	0	0	2	2	0	0	0	2
770	1	0	0	0	0	2	1	2	2	0	0	1	1	0	0	1	0	0	1	1	2	1	0	2	0	0	1	1	1	1	2	1	2	0	0	1	2	0	0	1	0	0	0	2	0	0	0	0	2
771	1	0	0	1	0	2	2	2	1	0	0	0	0	0	0	0	0	1	1	1	2	0	0	2	2	2	2	1	1	2	0	0	0	1	2	2	1	0	0	1	0	0	0	1	0	0	1	0	0
772	0	0	1	0	1	1	2	2	1	0	1	0	0	0	1	0	0	1	0	2	2	0	0	2	0	0	1	0	0	1	2	2	2	0	0	1	1	1	1	1	1	0	0	1	0	0	0	0	1
773	1	0	0	1	0	1	0	0	2	0	0	1	1	0	0	0	0	0	1	1	2	0	1	1	0	0	1	1	1	1	2	1	0	2	1	2	0	0	0	0	0	0	0	2	0	1	0	1	2
774	1	0	0	1	0	2	1	1	2	0	0	0	2	1	1	0	0	0	1	1	2	0	1	1	1	1	2	1	1	2	0	2	1	0	0	2	1	1	1	1	1	0	0	1	0	0	0	0	1
775	1	0	0	0	0	0	1	2	2	0	0	0	1	0	1	0	0	0	1	1	2	0	0	2	0	0	1	1	1	0	2	0	1	1	0	2	1	0	0	0	0	0	0	1	1	0	0	0	0
776	0	0	0	0	0	0	1	1	2	0	0	1	2	0	1	0	0	0	1	1	1	0	0	2	0	0	1	0	0	1	2	0	0	1	0	2	1	0	0	1	0	1	0	2	2	0	0	0	1
777	1	0	0	2	0	2	1	2	1	0	0	1	1	0	0	0	0	0	1	1	1	0	1	1	1	1	2	0	0	2	0	0	0	0	1	2	1	0	0	2	0	0	0	1	0	0	0	0	1
778	0	0	0	1	0	2	0	0	2	0	1	0	0	0	0	0	0	0	1	1	1	0	1	1	1	1	2	0	0	1	1	0	1	0	0	1	1	0	0	1	0	0	0	1	1	0	0	0	0
779	0	0	0	1	0	1	1	1	1	1	1	1	2	0	1	1	0	1	1	1	2	0	1	1	1	1	2	0	0	1	1	0	0	0	1	2	1	0	0	1	0	0	0	1	1	1	1	0	1
780	0	0	0	1	0	2	1	1	2	0	0	1	2	0	2	0	0	0	1	1	2	0	0	2	0	0	2	0	0	2	1	0	0	1	0	1	1	0	0	2	1	0	0	1	0	0	0	1	2
781	0	0	0	0	0	1	2	2	1	0	1	1	1	0	1	0	0	0	0	1	1	0	1	1	1	1	1	0	1	1	0	2	1	0	0	1	2	0	0	1	0	0	0	1	2	1	0	0	2
782	1	0	0	0	0	0	1	1	2	0	0	1	1	0	0	1	1	1	1	1	1	1	0	2	0	0	2	0	0	1	1	2	2	0	0	1	0	0	0	0	1	0	0	1	0	0	0	0	1
783	1	0	0	0	0	1	2	2	1	0	0	0	1	0	0	0	0	0	1	1	2	0	0	2	0	0	0	0	0	1	1	1	0	0	0	1	0	0	0	1	1	0	1	2	1	1	0	0	1
784	0	0	0	1	0	1	1	1	1	0	1	0	0	0	0	1	0	0	1	1	1	0	1	1	1	2	1	0	0	1	1	0	0	0	0	1	1	0	0	0	0	1	0	2	1	2	0	0	0
785	0	0	0	0	0	1	1	1	1	0	0	1	1	0	0	1	0	1	0	2	2	0	0	2	1	1	2	1	1	0	2	1	1	0	0	2	1	0	0	1	0	0	0	2	0	0	0	0	1
786	1	0	0	0	0	2	1	1	1	0	0	1	0	0	0	0	0	0	0	2	2	0	1	1	0	0	1	1	1	1	0	2	1	0	0	0	1	0	0	1	0	1	0	1	1	0	0	0	1
787	1	0	0	0	0	1	2	2	0	0	0	0	1	0	1	0	1	2	1	1	1	0	0	2	0	0	1	0	1	0	0	0	0	0	0	1	1	0	0	1	0	0	0	1	0	0	0	0	0
788	0	0	0	0	0	0	2	2	0	0	1	1	1	0	1	0	0	2	0	2	2	0	0	2	0	0	2	0	0	2	0	2	2	0	0	0	1	1	1	1	0	0	0	2	0	0	0	0	2
789	1	0	0	1	0	2	2	2	0	0	0	0	0	0	0	0	0	0	1	1	2	0	1	1	0	0	1	0	1	2	0	2	1	0	1	2	2	0	1	2	1	0	0	2	0	0	0	0	2
790	0	0	0	0	0	1	2	2	1	0	1	0	1	0	1	0	0	0	1	1	2	0	0	2	0	0	1	2	2	0	2	1	2	0	0	2	1	0	0	1	0	0	0	2	0	0	0	0	2
791	0	0	0	1	0	1	1	2	1	0	1	1	2	0	1	0	0	1	1	0	0	0	0	2	0	0	2	1	1	1	1	0	1	1	0	1	2	0	0	1	0	1	0	2	1	0	0	0	0
792	1	1	1	1	0	2	1	1	2	0	0	0	0	0	0	0	0	1	0	2	2	0	0	2	0	0	0	0	0	0	1	0	1	0	0	1	1	0	1	1	1	0	0	1	0	0	0	0	0
793	0	0	0	1	0	2	1	1	2	0	0	1	1	0	1	0	0	1	0	2	1	0	1	1	0	0	2	2	2	1	1	1	1	0	0	2	1	0	0	1	0	1	0	1	1	0	0	0	1
794	0	0	0	0	0	2	1	1	1	0	0	0	2	0	2	0	0	2	1	1	1	0	0	2	0	0	0	0	1	1	0	0	1	1	0	2	2	0	0	1	0	0	0	2	0	1	0	0	0
795	1	0	0	0	0	0	0	1	2	0	1	0	1	0	1	0	0	0	1	1	2	0	1	1	0	0	2	0	0	2	0	0	1	1	0	2	1	0	0	0	0	0	0	2	1	1	0	1	1
796	1	0	1	1	0	1	1	2	2	0	0	0	1	1	0	0	0	0	2	0	0	0	0	2	0	0	2	0	1	0	1	1	1	0	0	2	2	0	0	2	0	0	0	1	1	0	0	0	1
797	0	0	0	0	0	1	1	1	1	0	1	0	1	0	1	0	0	2	1	1	2	0	0	2	0	0	2	1	1	2	0	0	2	1	0	1	2	0	0	2	0	0	1	2	0	0	0	0	0
798	0	0	1	0	0	1	2	2	1	0	0	0	0	0	0	0	0	0	0	1	1	0	1	1	1	1	1	0	0	1	0	2	1	1	1	2	2	0	0	0	0	0	0	1	0	0	0	0	1
799	1	0	0	1	0	1	1	2	1	0	1	0	0	0	0	0	0	1	0	1	1	0	0	2	0	0	1	1	1	1	1	0	1	2	2	2	2	0	0	1	0	0	1	2	1	2	0	0	1
800	1	0	0	0	0	0	0	0	2	0	0	1	1	0	0	0	0	1	1	1	1	0	0	2	0	0	2	1	1	1	2	1	1	0	0	2	2	0	0	0	0	0	0	1	0	0	0	1	1
801	0	0	0	0	0	0	0	1	2	0	0	1	1	0	0	1	0	0	0	2	1	0	0	2	0	0	1	0	1	0	1	1	1	0	0	2	2	0	0	0	0	0	1	2	2	2	0	0	2
802	0	0	0	1	0	2	2	2	0	1	2	0	1	0	0	0	0	0	1	1	2	0	0	2	0	0	2	1	1	0	1	1	1	0	1	2	2	0	0	2	0	0	1	2	1	0	0	0	0
803	1	0	0	1	0	1	1	2	2	0	0	0	0	0	0	0	0	1	2	0	2	0	1	1	0	0	2	1	1	1	1	1	0	0	0	2	1	0	0	1	0	1	1	2	0	0	0	0	1
804	1	0	0	0	0	1	0	1	1	0	0	0	0	0	0	0	0	1	1	1	1	0	0	2	0	0	2	0	0	1	0	0	0	0	0	2	0	1	1	0	0	0	1	1	1	1	0	0	2
805	0	0	0	1	0	2	2	2	0	0	2	1	1	0	1	0	0	0	0	1	1	1	0	2	0	0	2	0	0	0	1	0	0	0	0	2	1	0	0	1	0	0	0	2	0	0	0	0	0
806	0	0	0	0	0	1	2	2	0	0	1	1	1	0	1	0	1	1	1	0	1	0	0	2	1	1	1	0	2	0	0	2	1	1	1	2	1	0	0	1	0	0	0	2	1	0	0	0	1
807	1	0	0	1	0	1	1	2	1	0	0	0	0	0	0	1	0	0	1	0	2	0	0	2	0	0	1	1	1	2	0	2	1	0	0	1	2	0	0	2	0	1	0	2	1	1	0	0	1
808	0	1	0	0	0	1	0	0	2	0	0	0	1	0	1	0	0	0	2	0	1	0	1	1	0	0	1	2	2	0	2	0	1	1	0	2	2	1	0	0	0	1	0	1	1	1	1	0	0
809	1	0	0	0	0	1	1	1	2	0	0	0	0	0	0	0	0	1	1	1	2	0	0	2	0	0	2	0	0	2	0	0	0	0	0	2	2	0	0	2	0	0	1	1	1	2	0	0	2
810	1	0	1	1	1	2	0	1	2	0	1	1	1	0	1	0	0	1	0	2	2	0	1	1	1	1	1	0	0	2	0	1	0	1	1	2	0	0	0	0	0	2	0	2	1	0	0	0	0
811	1	0	0	1	0	1	1	1	2	0	0	0	1	0	1	0	0	1	0	2	2	0	0	2	1	1	1	0	0	1	1	2	1	0	0	2	2	0	0	1	0	0	1	2	0	0	0	0	0
812	1	0	0	0	0	0	1	1	1	1	2	1	2	0	2	0	0	2	1	1	2	0	0	2	1	1	1	0	1	0	1	1	1	1	1	2	0	0	0	0	1	0	1	2	1	0	0	0	1
813	1	0	0	0	0	1	1	1	1	0	0	0	1	0	1	0	0	0	0	1	1	0	2	0	0	0	2	1	1	2	0	0	0	2	2	2	1	0	0	2	0	0	0	2	0	0	0	0	2
814	1	0	0	0	0	2	2	2	1	0	1	0	0	0	0	0	1	1	1	1	1	0	0	2	0	0	1	0	1	1	0	1	1	2	0	1	1	0	0	2	1	0	1	2	0	0	0	0	0
815	1	0	0	1	0	2	1	2	2	0	0	1	2	0	2	0	0	0	1	0	1	0	1	1	0	0	2	0	0	1	1	0	1	1	0	2	1	0	0	1	0	0	0	2	0	0	0	0	1
816	1	0	0	0	0	1	1	1	2	0	1	0	0	0	0	0	0	1	0	2	2	0	1	1	1	1	1	0	1	1	0	0	1	1	1	2	1	0	0	1	0	0	0	1	0	0	0	0	1
817	0	0	0	0	0	2	2	2	1	0	1	0	2	0	2	0	0	0	2	0	1	1	0	2	0	0	2	2	1	1	1	0	0	0	0	2	0	0	0	0	1	0	0	2	0	0	0	0	0
818	0	0	0	1	0	1	2	2	0	0	2	0	0	0	0	0	0	0	1	1	1	0	0	2	1	1	2	0	0	2	0	0	1	1	1	2	2	0	0	1	0	1	0	2	2	1	0	0	1
819	0	1	0	0	0	1	2	2	1	0	1	0	0	0	0	0	1	1	0	2	2	0	1	1	1	1	2	2	2	2	0	0	1	1	0	2	2	0	0	1	0	0	0	1	1	0	0	0	1
820	0	0	0	1	0	1	2	2	1	0	1	1	1	0	0	0	0	2	1	1	2	0	0	2	0	0	1	0	0	2	0	0	2	1	0	2	1	0	0	1	0	0	0	0	2	1	0	0	1
821	0	0	0	0	0	0	2	2	2	0	1	1	1	0	0	0	0	0	1	1	2	0	0	2	0	0	2	0	1	0	1	1	1	0	0	1	2	0	0	1	0	0	0	2	0	0	0	1	1
822	0	0	0	1	0	1	1	1	1	0	1	0	1	0	1	0	0	1	1	0	0	1	0	2	0	0	0	1	2	0	1	1	1	0	0	2	1	0	0	0	0	1	0	2	0	0	1	0	0
823	1	1	0	0	0	1	1	1	2	0	0	0	1	0	1	0	0	2	0	2	2	0	0	2	0	0	2	0	1	0	1	1	1	1	1	1	2	0	0	1	0	0	0	0	0	0	0	0	1
824	1	0	0	0	0	1	2	2	0	0	0	0	1	0	1	0	0	1	1	1	1	0	1	1	1	1	1	0	0	1	1	1	0	1	2	2	1	0	0	2	1	1	0	2	1	0	1	0	0
825	1	0	0	0	0	1	1	2	2	0	0	0	0	0	0	0	0	1	0	2	2	0	0	2	0	0	1	1	2	0	1	1	1	0	0	2	2	0	0	1	0	1	0	2	1	0	0	0	0
826	1	0	1	0	0	0	1	1	2	0	0	0	0	0	0	0	0	1	1	1	1	0	1	1	0	0	0	0	0	1	1	0	0	0	1	2	1	0	0	2	1	0	1	2	1	2	0	0	1
827	0	0	1	1	0	2	2	2	0	0	1	1	2	0	1	0	0	0	1	1	2	0	0	2	1	1	2	0	0	2	0	0	0	1	1	1	1	0	0	0	0	0	1	2	0	0	0	1	0
828	0	0	0	0	0	0	2	2	0	0	2	0	0	0	0	1	0	0	1	1	1	0	0	2	0	0	2	0	0	2	1	0	0	1	1	2	0	1	1	1	1	1	1	2	0	0	0	0	1
829	1	0	0	0	0	1	2	2	2	0	1	0	1	1	0	0	0	1	0	2	2	0	1	1	1	1	2	1	1	2	1	1	2	0	0	1	1	0	0	1	0	0	0	2	1	1	0	1	2
830	0	0	0	1	0	2	0	0	2	0	0	1	1	0	1	0	0	0	1	1	2	1	1	1	1	1	1	1	1	1	0	0	1	2	0	2	1	0	0	1	0	0	2	2	2	1	0	0	1
831	1	0	0	0	0	0	1	1	2	0	0	0	1	0	1	0	0	1	1	1	1	0	0	2	0	0	2	1	1	1	2	1	1	0	1	1	2	0	0	1	1	1	1	2	0	0	0	0	0
832	0	1	0	0	0	1	1	1	2	0	0	1	2	0	2	0	0	0	0	2	2	0	0	2	0	0	2	1	1	1	2	0	1	0	0	1	1	1	1	0	0	0	0	2	0	1	0	1	1
833	0	0	0	0	0	0	1	1	1	0	1	0	0	0	0	0	0	1	1	0	0	0	1	1	1	1	1	0	1	0	1	0	1	0	0	2	1	0	0	1	0	2	0	2	0	0	0	0	1
834	1	0	0	1	0	1	1	1	1	1	1	0	0	0	0	0	1	0	1	1	2	0	0	2	0	0	2	1	1	2	0	0	1	2	0	1	1	0	0	0	0	1	0	2	1	0	0	0	0
835	1	0	0	0	0	2	1	2	1	0	1	0	1	0	1	0	0	0	1	1	2	0	2	0	1	1	2	0	1	0	1	0	0	1	2	2	2	0	0	2	0	0	1	2	1	0	0	0	0
836	0	0	1	1	0	1	0	2	2	0	1	0	1	0	1	0	0	0	1	1	2	0	1	1	0	0	1	1	1	1	1	0	1	0	0	2	1	0	0	2	0	1	0	2	2	0	0	0	1
837	0	0	0	0	0	0	1	2	2	0	0	0	0	0	0	0	0	0	1	1	1	0	0	2	0	0	2	1	1	0	2	1	2	0	0	0	1	0	0	1	0	0	0	1	1	0	0	0	2
838	1	0	0	0	0	1	2	2	0	0	2	2	2	1	0	1	0	0	1	1	2	0	0	2	0	0	0	1	1	1	1	0	1	1	1	2	1	0	0	1	0	1	0	2	1	0	0	1	2
839	1	0	0	0	0	0	1	1	1	0	0	0	0	0	0	0	0	0	1	1	2	0	0	2	0	0	1	0	0	1	2	2	2	1	1	2	1	1	1	0	0	0	0	1	0	0	0	0	1
840	0	0	0	0	0	2	1	2	2	0	0	0	1	1	0	0	0	2	2	0	0	0	0	2	0	0	1	1	1	2	0	0	1	0	0	1	1	1	1	1	1	1	0	2	1	1	0	0	2
841	1	0	0	0	0	1	2	2	0	0	1	0	0	0	0	0	0	1	0	2	2	0	1	1	1	1	0	0	0	1	2	0	1	0	0	2	1	0	0	0	0	1	0	2	0	0	0	0	0
842	1	0	0	0	0	2	1	1	1	1	2	1	2	0	1	0	0	1	0	2	1	0	0	2	1	1	2	1	1	1	2	2	1	0	0	1	1	0	0	0	0	1	0	2	1	0	0	0	2
843	0	0	1	0	0	0	1	2	2	1	1	0	1	0	1	0	0	0	2	0	0	0	0	2	1	1	0	0	1	1	0	2	1	0	1	2	1	0	0	1	0	1	0	1	1	0	0	0	1
844	1	0	0	0	0	1	0	0	2	0	0	0	1	0	1	0	0	1	0	2	2	0	1	1	0	0	0	1	2	0	1	2	2	0	0	2	2	0	0	1	0	0	0	2	0	0	0	0	1
845	0	1	0	0	0	0	1	1	2	0	0	0	0	0	0	0	0	0	1	1	2	0	0	2	0	0	1	0	0	1	2	2	1	0	0	2	1	0	0	1	0	0	0	1	0	0	0	0	2
846	0	0	0	1	0	1	0	1	2	0	0	0	0	0	0	0	0	0	0	2	2	0	0	2	1	1	1	0	1	0	1	0	1	0	0	2	1	0	0	1	0	0	0	0	0	0	0	0	2
847	1	0	0	0	0	0	1	1	2	0	0	0	2	0	1	0	0	1	1	1	2	0	0	2	0	0	0	0	1	1	0	0	1	0	0	2	2	0	0	1	0	0	0	2	0	0	0	1	2
848	0	0	0	1	0	2	1	1	1	0	1	0	1	0	1	0	1	2	1	1	2	0	0	2	0	0	1	1	1	1	2	1	1	1	0	1	2	0	0	1	0	0	0	2	0	0	0	1	2
849	0	0	0	0	0	2	1	1	1	0	0	0	0	0	0	0	0	0	2	0	0	0	0	2	0	0	0	1	2	0	1	0	2	0	0	1	0	0	0	0	0	0	1	1	1	2	0	0	1
850	1	0	0	1	0	1	1	2	2	0	0	0	2	1	1	0	0	0	0	1	1	0	1	1	1	1	1	1	1	1	2	2	2	0	0	2	2	0	0	0	1	0	0	2	0	1	0	0	1
851	1	0	0	0	0	0	2	2	0	0	0	1	2	0	0	1	0	0	0	1	1	1	1	1	0	1	0	0	0	1	1	1	1	0	0	1	2	0	0	0	0	0	0	2	1	1	0	0	1
852	1	0	0	0	0	1	0	0	2	0	0	0	0	0	0	0	0	0	0	2	2	0	0	2	0	0	0	0	1	1	0	1	1	0	0	2	1	0	0	0	0	0	1	2	1	0	0	0	2
853	0	0	0	0	0	0	0	1	2	0	0	0	0	0	0	0	0	1	1	1	1	0	0	2	0	0	1	1	1	1	2	1	0	0	0	1	1	0	0	1	0	0	0	1	0	0	0	0	0
854	0	0	0	0	0	1	2	2	1	0	1	0	0	0	0	0	0	0	0	2	2	0	0	2	0	0	1	1	1	1	0	0	0	0	1	2	0	1	1	0	0	0	0	2	0	1	0	0	2
855	1	0	0	1	0	2	0	1	2	0	1	0	1	0	1	0	0	0	1	1	2	0	0	2	0	1	1	0	2	0	0	2	1	0	0	0	1	0	0	0	0	0	0	1	2	1	0	0	1
856	1	0	1	1	0	1	1	1	2	0	0	1	1	0	0	0	1	2	0	2	1	0	0	2	2	2	2	0	1	1	0	0	0	0	0	2	2	0	0	1	0	0	0	0	0	0	0	0	1
857	1	0	1	0	1	1	0	0	2	0	0	1	2	0	2	0	0	0	1	1	2	0	1	1	0	0	2	0	0	2	0	1	2	0	0	2	1	0	0	1	1	0	0	0	2	1	0	0	1
858	1	0	0	1	0	2	2	2	0	0	1	0	0	0	0	0	0	1	0	2	2	0	1	1	1	1	1	0	0	1	2	0	1	1	0	2	2	0	0	1	0	0	0	2	0	0	0	1	2
859	0	0	0	0	0	0	1	1	1	0	0	1	1	0	1	0	0	0	1	1	2	0	0	2	0	0	1	1	2	0	1	1	1	0	0	1	2	0	0	1	1	0	0	1	0	0	0	0	1
860	0	0	0	0	0	2	2	2	2	0	1	0	0	0	0	0	0	0	0	2	2	1	0	2	0	0	2	0	0	2	0	1	1	2	0	2	2	0	0	2	0	0	0	1	1	1	0	0	0
861	1	0	0	0	0	1	1	1	1	1	1	2	2	0	1	1	0	1	0	2	2	0	1	1	0	0	2	0	0	2	0	0	1	0	0	1	1	0	0	1	0	0	0	0	0	0	0	0	0
862	1	0	0	0	0	0	2	2	0	0	1	1	1	0	1	0	0	0	1	1	1	0	0	2	1	1	2	0	0	1	0	1	1	0	0	2	1	0	0	1	0	0	1	1	1	1	0	0	0
863	0	0	0	0	0	1	2	2	1	0	1	1	2	0	0	1	0	0	1	1	2	0	0	2	0	0	2	0	0	2	2	0	2	1	0	1	1	0	0	1	0	1	0	1	0	0	0	0	1
864	1	0	0	2	0	2	1	2	1	0	0	0	0	0	0	0	0	1	2	0	2	0	0	2	0	0	1	0	0	2	1	0	0	2	2	2	1	1	1	0	0	0	1	1	1	1	0	0	1
865	0	0	0	0	0	2	1	2	0	0	1	0	0	0	0	0	0	2	1	1	2	0	0	2	0	0	2	0	0	2	0	2	2	0	0	1	1	0	0	1	0	0	1	2	0	2	0	0	0
866	1	0	0	1	0	2	1	1	2	0	0	0	0	0	0	0	0	0	1	1	2	0	0	2	1	1	1	0	0	1	1	0	2	0	0	2	1	1	1	1	0	0	0	1	0	0	0	0	2
867	1	0	0	0	0	2	1	2	1	0	1	0	2	1	1	0	0	1	0	2	1	0	0	2	0	0	1	0	1	1	0	0	2	0	0	2	0	0	0	0	1	1	0	2	1	2	0	0	1
868	1	0	0	1	0	2	2	2	0	0	2	0	0	0	0	0	0	1	1	1	1	0	2	0	0	1	2	1	1	1	2	2	2	0	0	1	1	0	0	1	0	0	1	2	0	2	0	0	1
869	0	0	0	0	0	2	2	2	1	0	1	1	1	0	1	0	0	1	0	2	2	1	1	1	0	0	2	0	0	1	1	0	1	0	0	1	1	0	0	2	0	0	1	1	1	1	0	0	1
870	0	0	0	1	0	2	0	1	2	0	0	0	0	0	0	0	0	0	0	1	1	1	0	2	0	0	0	2	2	1	2	1	1	2	1	1	1	0	0	1	1	0	0	1	1	1	0	0	2
871	0	0	1	0	1	1	0	1	2	0	0	0	0	0	0	0	0	0	2	0	0	0	0	2	0	0	2	1	1	1	2	2	1	0	1	2	0	0	0	0	0	0	0	2	0	0	0	0	2
872	1	0	1	0	1	1	1	1	1	0	1	0	0	0	0	0	0	0	0	2	2	0	0	2	0	0	1	0	1	1	1	0	2	0	0	1	2	0	0	2	0	1	0	1	1	0	0	1	0
873	1	0	1	0	0	0	2	2	1	0	1	0	1	0	1	0	0	0	1	1	2	0	1	1	0	0	1	1	1	1	1	2	2	1	1	2	2	0	0	2	0	0	2	2	1	1	0	0	1
874	1	0	1	1	1	2	1	1	1	0	1	1	1	0	0	1	0	1	1	0	1	0	1	1	0	0	2	0	0	2	1	2	1	1	1	2	1	0	0	1	0	1	0	1	0	0	0	0	0
875	0	0	0	0	0	0	2	2	0	0	1	0	0	0	0	0	0	1	1	1	2	0	0	2	0	0	2	0	0	2	0	0	0	1	0	2	1	0	0	1	0	0	0	2	0	0	0	0	1
876	1	0	0	1	0	1	0	1	1	0	0	0	1	0	1	0	0	0	2	0	0	0	1	1	1	1	2	0	0	2	0	1	1	0	0	1	2	0	0	1	0	0	0	1	0	0	0	0	1
877	0	0	0	0	0	0	1	1	2	0	0	0	0	0	0	0	0	1	0	1	2	0	1	1	1	1	1	0	0	1	1	0	1	1	1	2	0	0	0	0	1	0	0	1	0	0	0	0	1
878	0	0	0	0	0	2	2	2	0	0	1	0	0	0	0	0	0	0	1	1	2	0	0	2	0	0	2	1	1	1	2	1	1	0	0	2	1	0	0	0	0	0	0	0	1	0	0	0	0
879	1	0	0	0	0	1	1	1	1	1	1	0	1	0	0	0	0	2	0	2	2	0	0	2	0	0	2	1	1	2	0	1	2	1	0	2	2	0	0	1	0	1	0	2	2	1	0	0	1
880	0	1	1	1	0	2	1	1	2	0	0	0	1	0	1	0	0	1	1	1	2	0	1	1	0	0	2	1	1	1	2	0	1	1	1	2	1	0	0	0	0	0	1	2	1	0	0	0	1
881	0	0	0	0	0	1	2	2	1	0	0	0	2	0	1	0	0	0	1	1	2	0	1	1	0	0	2	0	0	2	0	0	0	0	0	2	2	0	0	1	0	0	0	2	0	0	0	0	2
882	1	0	0	0	0	1	2	2	0	0	1	0	2	0	1	0	0	0	1	1	1	1	0	2	1	1	1	0	0	1	2	0	1	1	1	2	1	0	0	2	1	0	0	1	0	0	0	0	1
883	1	0	0	1	0	2	1	1	2	0	0	0	1	0	0	0	1	2	0	1	1	0	1	1	0	0	2	0	0	2	1	0	1	1	1	1	1	2	1	1	1	0	0	2	0	1	0	0	1
884	0	0	0	0	0	0	1	1	2	0	0	0	1	0	1	0	0	0	0	2	2	0	0	2	0	0	1	0	1	1	0	1	1	0	0	1	1	0	0	2	0	0	0	1	0	0	0	1	2
885	0	0	0	0	0	0	1	1	0	1	2	0	0	0	0	0	0	0	1	1	1	0	0	2	0	0	1	1	1	1	0	1	0	1	0	1	1	0	0	1	0	0	0	1	0	1	0	0	0
886	0	0	0	1	0	1	2	2	1	0	1	0	1	0	1	0	0	0	1	1	1	0	1	1	1	1	1	1	2	1	0	0	0	0	1	2	0	0	0	1	0	0	2	2	2	1	0	0	1
887	1	0	0	1	0	1	2	2	1	1	1	1	1	0	1	0	0	1	2	0	2	0	1	1	1	1	2	0	0	2	0	0	0	0	0	2	1	0	0	1	0	0	1	1	1	2	0	0	1
888	0	0	0	0	0	1	1	2	0	0	1	0	2	1	1	0	0	0	0	1	1	0	0	2	0	0	1	0	1	1	1	0	1	1	0	1	1	0	0	1	0	1	0	2	1	1	0	0	0
889	1	0	0	0	0	0	1	1	2	0	0	1	1	0	1	0	0	0	2	0	0	0	0	2	0	0	2	0	0	2	0	0	0	1	1	1	1	0	0	0	1	0	0	2	0	0	0	0	0
890	1	0	0	0	0	0	0	1	2	0	1	0	1	0	0	0	0	1	1	1	1	0	2	0	0	1	2	0	1	1	1	1	1	0	0	2	1	2	1	1	1	0	0	2	1	1	0	0	1
891	0	0	0	0	0	1	1	1	2	0	0	1	1	0	0	1	1	2	2	0	2	0	1	1	0	0	1	2	2	1	1	1	0	0	0	1	0	0	0	1	0	1	0	2	0	0	0	1	1
892	0	0	0	1	0	2	1	1	1	1	1	0	1	1	0	0	0	0	0	1	1	0	0	2	1	1	1	0	1	1	0	0	0	0	0	2	0	0	0	0	1	0	1	2	1	0	0	0	1
893	0	0	0	1	0	1	1	1	2	0	1	1	1	0	1	0	0	0	1	1	2	0	1	1	1	1	1	0	1	0	1	1	1	0	0	2	1	0	0	1	0	0	0	2	1	0	0	0	2
894	1	0	0	2	0	2	1	1	1	0	1	1	1	0	1	0	0	2	0	1	1	0	0	2	0	0	1	0	0	1	0	1	1	1	0	1	1	0	0	2	1	0	0	1	0	0	0	0	0
895	0	0	0	1	0	1	1	2	2	0	0	0	1	0	1	0	0	1	2	0	1	0	1	1	0	0	1	0	0	2	1	1	1	0	0	2	2	0	0	1	0	0	0	2	0	1	0	0	2
896	1	0	0	0	0	1	1	1	2	1	0	0	0	0	0	0	0	0	0	2	2	0	0	2	0	0	2	0	0	2	0	0	0	0	1	2	2	0	0	2	0	1	0	1	1	1	0	1	0
897	0	0	0	0	0	1	2	2	0	0	0	0	0	0	0	0	0	0	0	2	2	0	0	2	0	1	1	0	0	1	0	0	1	0	0	2	2	0	0	2	0	0	0	2	0	1	0	0	2
898	0	0	0	0	0	0	2	2	1	0	1	0	0	0	0	0	0	1	1	1	1	0	1	1	1	2	2	0	0	2	1	0	1	0	0	2	1	1	1	1	0	2	0	2	0	2	0	0	0
899	1	0	0	0	0	1	0	2	2	0	1	0	0	0	0	0	0	0	0	2	2	0	0	2	0	0	0	0	1	1	0	2	1	0	0	2	2	0	0	2	0	0	0	2	0	0	0	0	1
900	0	0	0	0	0	1	2	2	1	0	1	0	0	0	1	0	0	0	1	0	1	0	0	2	0	0	2	1	1	1	1	0	1	0	0	1	2	1	1	1	0	1	0	1	1	0	0	0	1
901	0	0	0	0	0	0	1	1	2	0	1	1	2	0	1	0	0	0	1	1	2	0	0	2	0	0	2	0	0	2	0	0	1	0	0	1	2	0	0	1	0	0	1	2	1	0	0	0	1
902	0	0	0	0	0	1	2	2	1	1	1	1	1	0	0	1	0	0	1	1	1	0	1	1	1	1	0	0	0	1	1	1	1	0	0	2	2	0	0	2	0	0	0	1	0	0	0	0	1
903	0	0	0	0	0	1	1	1	1	0	0	0	1	0	1	0	0	0	1	1	2	1	0	2	0	0	2	0	0	2	1	1	1	1	0	0	2	0	0	1	1	0	1	1	0	0	0	1	1
904	1	1	0	0	0	1	1	2	2	0	0	1	2	0	1	1	0	1	0	2	2	0	0	2	1	1	2	0	0	1	2	0	0	0	0	2	1	0	0	1	0	0	1	1	1	1	0	0	1
905	1	0	0	1	0	1	2	2	2	0	1	1	1	0	0	1	0	0	0	2	2	1	0	2	0	0	1	1	1	1	1	0	1	0	0	1	1	0	0	2	0	0	0	1	0	0	0	0	0
906	1	0	0	0	0	1	0	2	2	0	1	0	2	0	2	0	0	2	1	1	1	0	0	2	0	0	2	0	0	2	1	1	1	0	0	2	2	0	0	0	0	0	0	0	0	0	0	1	0
907	1	0	0	1	0	2	0	0	2	0	0	0	1	0	1	0	0	2	0	2	2	0	0	2	0	0	2	0	0	2	0	0	1	0	0	2	0	1	0	0	0	0	1	2	1	0	0	0	0
908	1	0	0	0	0	1	0	0	1	0	0	0	0	0	0	0	0	0	0	1	1	0	0	2	0	0	2	1	1	1	2	0	0	2	2	2	2	0	0	0	0	0	0	2	0	0	0	0	0
909	0	0	0	1	0	1	1	1	2	0	0	0	1	0	1	0	0	0	1	1	2	0	0	2	0	0	2	2	2	1	1	0	2	1	0	1	1	0	0	0	0	0	1	1	1	1	0	0	1
910	0	0	0	0	0	1	2	2	0	0	0	0	0	0	0	0	0	1	0	2	2	1	1	1	1	1	1	1	2	0	1	0	0	2	2	2	1	0	0	2	0	1	0	2	1	1	0	0	1
911	0	0	0	0	0	1	0	0	2	0	0	0	0	0	0	0	0	0	0	2	2	1	1	1	1	1	0	1	1	1	1	0	0	2	1	1	0	0	0	1	1	0	0	2	0	0	0	0	0
912	1	0	0	0	0	0	1	1	1	0	0	0	1	0	0	0	0	0	0	1	0	0	1	1	1	1	1	0	1	1	0	1	1	1	1	1	1	0	0	1	0	1	0	1	1	0	0	1	2
913	0	0	0	1	0	1	2	2	1	0	0	2	2	0	0	1	0	1	1	1	2	0	1	1	1	1	2	0	0	2	1	0	0	1	2	2	1	0	0	1	0	0	0	2	0	1	0	0	1
914	0	0	0	0	0	0	0	1	2	0	0	1	2	0	1	0	0	2	0	2	2	0	0	2	0	0	2	0	0	2	1	1	1	2	1	1	1	1	1	0	0	0	0	2	1	0	0	1	2
915	0	0	0	0	0	0	2	2	1	0	0	1	1	0	0	1	0	0	0	1	1	0	1	1	0	0	0	1	1	1	1	1	1	1	0	2	2	0	0	0	0	0	0	1	2	1	0	1	1
916	0	0	0	0	0	0	1	1	2	0	0	0	0	0	0	0	0	0	1	1	2	0	1	1	1	1	2	0	1	1	0	1	1	2	1	2	1	0	0	2	0	0	0	0	0	0	0	0	0
917	1	0	0	0	0	1	2	2	0	0	0	0	1	0	0	0	1	1	0	2	2	0	0	2	1	1	2	0	1	1	0	1	1	1	1	1	2	0	0	1	0	0	1	1	1	1	0	0	2
918	0	1	0	0	0	1	1	1	2	0	0	0	0	0	0	0	0	0	1	1	2	0	0	2	0	0	2	1	1	1	1	0	1	0	0	1	2	0	1	2	1	1	0	1	1	0	0	0	0
919	1	0	0	0	0	1	0	0	2	0	2	0	2	0	2	0	0	1	1	1	1	0	0	2	1	1	1	0	0	1	1	0	0	0	0	2	1	1	1	1	0	0	0	0	1	1	0	0	0
920	0	0	0	1	0	1	1	2	2	0	0	0	0	0	0	0	0	1	0	0	0	0	0	2	0	0	1	0	1	1	0	1	2	0	0	1	1	0	0	1	0	0	0	1	0	0	0	0	0
921	1	0	0	0	0	1	1	2	2	0	0	0	0	0	0	0	0	0	1	1	1	1	0	2	0	0	2	0	0	1	2	1	1	1	1	1	1	1	1	0	0	0	0	1	1	1	0	0	1
922	0	0	0	0	0	2	1	2	1	0	0	0	1	0	1	0	0	1	2	0	2	0	0	2	1	1	1	0	0	1	2	0	0	1	0	2	0	1	1	0	0	0	0	1	1	1	0	0	1
923	1	0	0	0	0	1	0	1	2	0	0	1	2	0	1	0	0	2	1	1	2	0	0	2	0	0	2	0	0	2	1	0	1	2	2	2	2	0	0	1	0	0	0	2	0	0	0	0	0
924	0	0	0	0	0	0	0	0	2	0	0	0	0	0	0	0	0	1	1	1	1	0	0	2	0	0	2	0	0	1	2	1	1	0	1	1	2	0	0	1	0	0	1	1	1	1	0	0	1
925	1	1	0	0	0	1	1	1	1	0	2	1	1	0	1	0	0	0	1	1	1	0	0	2	0	0	2	1	1	1	2	1	1	0	0	2	2	0	0	2	0	0	0	1	0	0	0	0	0
926	1	0	0	0	0	1	2	2	1	0	0	1	1	0	0	0	1	1	0	2	2	0	0	2	0	0	1	0	1	1	0	0	1	0	0	2	1	0	0	1	0	0	0	1	0	0	0	2	2
927	0	0	0	0	0	2	2	2	1	0	1	0	0	0	0	0	0	1	2	0	1	0	0	2	0	0	1	0	1	1	0	0	2	0	0	2	2	0	0	1	0	0	0	1	0	0	0	0	0
928	0	0	0	0	0	2	0	1	2	0	0	1	1	0	0	1	0	1	1	1	1	0	0	2	0	1	2	0	0	1	1	0	0	0	0	1	1	0	0	0	0	0	1	2	0	0	0	0	1
929	1	0	0	0	0	2	1	1	2	0	0	0	0	0	0	0	0	0	0	2	2	0	0	2	0	0	1	1	1	1	0	2	2	0	0	0	1	1	1	1	0	1	0	2	1	1	0	0	2
930	0	0	0	1	0	1	1	1	2	0	0	0	0	0	0	1	0	0	0	2	2	0	0	2	0	0	1	1	1	1	2	0	2	1	0	1	2	0	0	1	0	0	1	2	1	2	0	1	1
931	0	0	0	0	0	2	2	2	1	0	1	0	0	0	0	0	0	2	1	1	2	1	0	2	0	0	1	0	2	0	0	0	0	1	2	2	1	0	0	1	0	0	0	2	1	1	0	0	0
932	0	0	0	0	0	0	0	1	2	0	0	0	1	0	1	0	0	0	0	2	2	0	0	2	1	1	0	0	0	1	1	0	1	0	0	2	2	0	0	2	0	0	0	1	0	1	0	0	0
933	1	0	0	0	0	0	1	1	0	0	0	0	0	0	0	0	0	1	0	2	2	0	0	2	0	0	2	0	0	2	1	0	1	0	0	2	1	0	0	1	0	0	1	2	1	0	0	0	1
934	0	0	0	0	0	0	1	2	2	0	0	1	1	0	0	0	0	1	2	0	2	0	0	2	2	2	2	1	1	1	2	0	1	1	1	2	2	0	0	1	0	0	0	2	0	0	0	1	0
935	0	0	0	0	0	1	1	1	2	0	0	1	1	1	0	0	0	2	1	1	1	0	1	1	0	0	2	0	0	2	0	1	1	0	0	1	1	0	0	0	0	1	0	2	1	2	0	0	1
936	0	0	1	0	1	2	1	1	0	1	2	1	1	0	1	0	0	0	0	2	2	0	1	1	1	1	1	0	0	1	0	2	2	0	0	2	2	0	0	1	0	0	1	2	0	0	0	0	0
937	1	0	0	1	0	1	0	0	2	0	0	0	0	0	0	0	0	0	1	1	2	0	0	2	0	0	2	0	0	2	1	1	1	0	0	1	1	0	0	0	0	0	0	1	2	1	0	0	2
938	1	0	0	0	0	1	2	2	0	0	0	0	0	0	0	0	0	0	0	1	1	1	0	2	0	0	0	0	0	1	2	1	1	1	0	1	2	0	0	1	0	1	0	1	2	0	0	1	0
939	1	0	0	0	0	1	0	0	2	0	0	0	0	0	0	0	0	1	0	2	2	0	1	1	1	1	0	0	0	1	2	1	2	0	0	2	0	0	0	1	1	0	0	0	0	0	0	0	1
940	1	0	0	1	0	2	2	2	0	0	0	1	1	1	0	0	0	0	0	1	1	0	0	2	0	0	1	0	1	1	0	0	1	1	1	1	1	0	0	0	0	1	0	2	1	0	1	0	0
941	1	0	0	0	0	1	1	1	1	0	0	2	2	0	1	0	1	2	1	1	1	1	0	2	0	0	1	1	1	1	1	0	1	0	0	2	2	0	0	2	1	0	1	2	1	0	0	2	2
942	1	0	1	1	0	2	1	1	2	0	1	0	1	0	2	0	0	0	0	2	2	0	0	2	1	1	1	0	1	1	0	0	0	1	0	2	2	0	0	2	0	0	0	2	0	1	0	0	1
943	0	1	0	0	0	1	0	0	2	0	0	0	1	0	0	0	0	1	1	1	2	0	0	2	0	0	2	0	0	1	2	1	1	0	0	2	1	1	1	1	0	0	1	1	1	1	0	1	1
944	0	0	0	0	0	0	2	2	0	1	2	2	2	0	2	0	0	0	1	1	2	0	2	0	1	1	2	0	0	2	0	0	0	0	0	1	0	1	0	0	0	1	1	2	1	1	0	0	1
945	1	0	0	0	0	0	0	1	2	0	0	0	0	0	0	0	0	0	1	1	2	0	1	1	0	0	2	0	0	1	1	2	2	1	1	2	2	0	0	0	1	0	1	2	1	0	0	2	2
946	1	0	0	0	0	1	2	2	0	0	2	1	1	0	1	0	0	0	1	1	1	0	0	2	0	0	0	1	2	0	1	0	1	0	0	1	1	1	1	1	0	1	0	2	2	0	0	0	1
947	1	0	0	2	0	2	1	2	2	0	0	1	1	0	0	0	0	0	1	1	2	0	0	2	1	1	1	0	0	1	1	0	1	1	0	1	1	0	0	1	1	0	0	2	1	0	0	0	0
948	0	0	0	0	0	1	1	1	2	0	0	1	2	0	1	1	0	1	1	1	2	0	0	2	0	0	1	0	1	0	1	1	1	1	0	1	1	0	0	1	0	0	2	2	1	1	0	0	1
949	1	0	0	1	0	2	0	0	2	0	0	1	1	0	0	1	0	0	1	1	2	0	1	1	1	1	2	0	0	1	2	2	1	0	0	1	1	0	0	1	0	1	0	2	1	0	0	0	1
950	1	0	0	0	0	2	1	1	1	0	1	0	1	0	1	0	0	0	1	0	1	1	0	2	1	1	2	0	0	1	1	1	1	1	1	1	1	0	0	1	0	0	0	2	0	0	0	0	1
951	0	0	0	2	0	2	1	1	2	0	0	0	1	0	1	0	0	1	1	1	1	0	1	1	1	1	2	0	0	1	1	1	2	0	0	1	1	1	1	1	0	0	1	2	1	0	0	0	1
952	1	0	0	0	0	1	1	2	2	1	1	1	1	0	0	1	0	0	1	1	1	0	1	1	1	1	2	0	0	2	0	1	0	0	0	2	2	0	0	0	0	0	1	2	1	2	0	0	1
953	0	0	0	0	0	1	1	1	2	0	1	0	0	0	0	0	0	1	0	2	2	0	0	2	0	0	1	0	0	2	0	1	1	0	0	1	1	1	1	1	1	0	0	1	0	0	0	0	2
954	0	0	0	0	0	2	1	1	1	0	1	0	1	0	1	0	0	0	1	1	2	0	1	1	1	1	1	0	1	1	1	0	1	0	0	1	2	0	0	1	0	0	1	2	1	0	0	0	0
955	0	0	0	1	0	2	0	0	2	0	0	0	1	0	1	0	0	1	1	1	1	1	0	2	0	0	1	1	2	0	1	1	1	2	0	1	1	0	1	2	1	0	0	2	0	2	0	0	1
956	0	1	1	1	1	1	1	2	1	0	0	0	0	0	0	0	0	0	1	1	1	0	0	2	0	0	2	2	2	2	0	1	2	0	0	1	2	0	0	1	0	0	0	1	0	0	0	0	0
957	0	0	0	0	0	0	1	1	2	0	0	0	0	0	0	0	0	0	0	1	1	0	0	2	0	0	0	1	1	0	1	2	2	0	0	1	2	0	0	2	0	0	0	0	1	0	0	0	1
958	1	0	0	0	0	1	2	2	1	0	0	0	0	0	0	0	0	0	1	1	2	0	1	1	1	1	2	0	0	2	0	1	1	0	0	2	0	0	0	1	0	1	0	1	0	1	0	1	2
959	1	0	0	1	0	2	0	0	2	0	0	0	1	1	0	0	0	0	0	1	1	0	1	1	1	1	2	0	0	1	1	0	0	0	1	2	2	0	0	0	0	0	0	1	1	0	0	0	2
960	1	0	0	0	0	0	0	0	2	0	0	1	1	0	1	0	0	0	1	1	1	0	1	1	1	1	2	0	0	1	1	0	1	1	1	1	1	0	0	1	0	0	0	2	0	0	0	0	1
961	0	0	0	0	0	2	1	2	2	0	0	0	1	0	1	0	0	1	0	2	2	0	0	2	2	2	2	1	1	2	1	1	1	2	1	2	2	0	0	1	0	0	0	1	0	0	0	0	1
962	0	0	0	0	0	1	1	1	1	0	0	0	1	0	1	0	0	2	1	1	2	0	2	0	0	0	2	0	0	1	0	0	1	1	0	1	2	0	0	2	1	0	1	2	1	1	0	1	0
963	0	0	0	1	0	1	1	1	1	0	0	1	1	0	0	0	0	1	0	2	2	0	1	1	2	2	2	0	0	0	1	0	2	0	0	2	1	0	0	1	0	0	0	2	0	2	0	0	1
964	1	0	0	0	0	0	0	1	2	0	1	0	0	0	0	0	0	0	1	1	1	0	0	2	0	0	2	0	0	2	1	0	1	1	1	1	1	1	1	1	0	1	0	1	0	0	0	0	1
965	1	0	0	0	0	1	0	0	2	0	0	0	0	0	0	0	0	0	1	1	2	0	0	2	0	0	2	0	0	2	0	1	1	0	0	1	2	0	0	2	0	0	0	1	0	0	0	2	2
966	1	0	0	1	0	2	1	1	2	0	0	0	1	0	1	0	0	1	1	1	2	0	0	2	0	0	0	0	0	1	1	1	1	2	0	2	1	0	0	1	0	0	0	0	2	0	0	0	1
967	1	0	0	1	0	2	0	1	2	0	0	0	0	0	0	0	0	0	1	1	2	0	1	1	1	1	2	0	0	2	0	0	1	1	1	1	1	0	0	1	0	0	1	2	0	0	0	0	1
968	0	0	0	0	0	1	1	2	2	0	0	0	1	1	0	0	0	0	1	1	2	0	2	0	0	1	1	1	1	1	2	0	0	0	0	2	2	0	0	1	0	0	0	2	1	1	0	2	2
969	0	0	0	0	0	0	2	2	1	0	2	0	1	1	0	0	0	0	1	0	1	0	0	2	0	0	1	0	1	1	0	0	0	0	0	2	1	0	0	2	0	0	2	2	1	1	0	0	1
970	0	0	0	0	0	0	1	1	2	0	0	1	1	0	0	1	0	2	1	1	2	0	1	1	1	1	1	0	0	1	2	1	1	0	0	2	2	0	0	1	0	0	0	0	1	0	0	0	0
971	1	0	0	0	0	0	1	1	2	0	0	0	2	1	1	0	0	0	1	1	1	0	0	2	1	1	2	0	0	2	0	1	1	1	1	2	1	0	0	1	0	0	0	2	0	0	0	0	1
972	0	0	0	1	0	2	2	2	1	0	0	1	1	0	0	1	0	1	0	2	2	0	1	1	1	1	1	1	1	1	1	1	1	0	0	1	1	1	1	1	0	2	0	2	0	0	0	1	2
973	0	0	0	0	0	1	0	0	2	0	0	1	2	0	1	1	0	2	2	0	0	1	0	2	0	0	2	0	0	2	0	0	0	0	0	2	1	1	1	0	0	0	1	1	1	2	0	2	2
974	1	0	0	0	0	1	0	0	2	0	0	0	0	0	0	0	0	1	2	0	1	0	0	2	0	0	2	0	0	2	1	0	0	0	1	2	2	0	0	0	0	0	0	1	0	0	0	0	1
975	1	0	0	0	0	2	1	1	1	0	1	0	1	0	1	0	0	1	2	0	1	0	0	2	0	0	1	0	0	2	1	2	1	0	0	1	2	0	0	2	0	1	1	2	1	1	0	0	0
976	0	0	0	0	0	1	0	1	2	0	1	0	1	0	1	0	0	1	0	2	2	0	0	2	0	0	2	0	0	2	0	1	2	0	0	2	2	0	0	2	0	0	2	2	1	1	0	0	1
977	1	0	0	0	0	1	0	0	2	0	0	1	2	0	2	0	0	1	1	1	1	0	0	2	1	1	2	0	1	0	1	1	2	0	0	1	1	0	0	1	0	0	0	2	0	1	1	0	0
978	1	0	0	0	0	2	1	1	2	0	0	0	1	0	0	0	0	0	1	1	2	0	0	2	0	0	1	0	0	2	1	2	2	0	1	2	1	0	0	1	0	0	1	2	1	1	0	0	2
979	0	0	0	0	0	0	1	1	1	1	1	0	1	0	1	0	0	0	0	2	2	0	0	2	0	0	2	0	1	1	0	2	2	0	0	0	1	0	0	1	0	0	1	2	0	1	0	0	1
980	1	1	0	0	0	1	1	1	2	0	0	1	0	0	0	0	0	0	0	2	2	0	0	2	0	0	0	1	1	0	1	0	0	2	2	2	1	0	0	1	0	0	0	1	1	1	0	0	2
981	0	1	0	0	0	0	2	2	0	0	0	1	2	0	1	0	0	1	0	2	2	0	0	2	0	0	1	1	2	1	0	0	1	1	0	1	1	0	0	0	1	0	0	2	2	0	0	0	0
982	1	0	0	0	0	1	1	1	0	1	2	1	1	0	0	1	0	0	1	1	1	0	0	2	0	0	2	1	1	2	1	0	0	0	0	2	1	0	0	2	0	0	0	2	2	0	0	0	1
983	1	0	0	1	0	2	1	1	2	0	0	0	0	0	0	0	0	1	0	2	2	0	0	2	1	1	1	1	1	1	2	0	0	0	0	1	1	0	0	0	0	0	0	0	1	1	0	0	0
984	1	0	0	0	0	1	1	1	2	0	0	1	1	0	0	1	0	1	0	2	2	0	0	2	1	1	2	1	1	2	0	0	1	2	2	2	1	0	0	1	1	0	1	2	1	0	0	0	2
985	1	0	1	1	1	2	1	1	2	0	0	0	1	0	1	0	0	1	1	1	1	0	0	2	0	0	2	0	0	2	1	1	1	2	1	1	2	0	0	0	0	0	1	2	0	2	0	0	1
986	0	1	0	0	0	1	2	2	0	0	0	1	2	0	2	0	0	0	1	1	2	0	0	2	0	0	1	0	1	1	0	0	0	0	0	2	2	0	0	0	0	0	0	1	0	0	0	0	1
987	0	0	0	0	0	0	1	2	2	0	0	0	0	0	0	0	0	1	0	2	2	1	1	1	1	1	2	0	0	1	2	1	1	1	0	2	2	0	0	2	0	0	0	0	0	0	0	0	1
988	0	0	0	0	0	1	1	1	2	0	0	1	2	0	2	0	0	1	1	1	2	0	1	1	1	1	1	0	0	1	1	1	1	1	2	2	1	0	0	1	0	0	0	2	0	0	0	0	1
989	1	0	0	0	0	1	1	1	1	0	1	1	1	0	1	0	0	0	1	1	1	1	0	2	0	0	1	0	0	1	2	2	2	0	0	1	2	0	0	2	0	1	0	1	0	0	0	0	2
990	0	0	0	0	0	1	1	1	2	0	0	1	1	0	1	0	0	0	1	1	1	0	0	2	0	0	2	1	1	1	1	2	1	0	0	0	2	0	0	2	0	0	0	2	0	0	0	0	1
991	1	0	0	1	0	2	2	2	1	0	2	0	1	0	1	0	0	0	1	1	2	0	0	2	0	0	1	2	2	1	1	0	2	1	0	1	1	0	0	0	0	0	0	2	0	0	0	0	0
992	0	0	0	1	0	1	2	2	2	0	0	0	2	0	2	0	0	0	2	0	0	0	1	1	0	0	1	1	1	1	1	0	0	0	0	2	1	0	0	2	1	0	0	2	0	1	0	0	1
993	1	0	0	0	0	1	1	1	1	0	0	0	0	0	0	0	0	1	2	0	1	0	1	1	1	1	1	1	1	1	1	0	1	1	1	1	1	0	0	0	0	0	0	1	0	0	0	0	0
994	1	0	0	0	0	0	0	1	2	0	0	0	0	0	0	0	0	1	2	0	1	0	1	1	0	0	1	2	2	1	1	0	1	0	0	1	2	0	0	2	0	0	1	2	1	1	0	0	0
995	1	1	0	0	0	1	1	1	1	1	2	1	2	0	1	1	0	0	0	1	1	0	0	2	0	0	1	1	0	1	1	0	0	0	0	2	1	0	0	1	0	1	0	2	1	0	0	0	0
996	1	1	1	1	1	1	2	2	1	0	0	0	0	0	0	0	0	2	1	1	1	0	0	2	1	1	2	0	0	2	1	0	0	0	1	2	2	0	0	2	0	0	0	1	0	1	0	0	1
997	0	0	0	0	0	2	2	2	1	0	0	0	0	0	0	0	0	1	1	1	1	0	0	2	0	0	2	1	1	2	1	1	1	0	1	2	1	0	0	0	0	1	0	2	0	0	0	0	1
998	1	0	0	1	0	1	1	1	1	0	0	1	1	0	0	0	0	0	1	1	2	0	1	1	1	1	1	0	0	1	2	2	2	0	0	2	1	0	0	1	0	0	0	1	1	1	0	0	0
999	0	0	0	0	0	1	1	2	2	0	0	0	0	0	0	0	0	1	0	2	2	0	0	2	1	1	2	0	0	2	1	0	0	0	1	2	1	0	0	1	0	0	0	1	0	0	0	0	1
1000	1	0	0	0	0	1	1	1	0	0	0	0	0	0	0	0	0	1	1	1	1	0	0	2	1	1	0	0	1	1	0	0	1	1	0	2	2	0	0	2	0	0	0	2	1	1	0	0	1
[truncated: 252 more columns]
