# Supplementary material for: KNN-MDR: a learning approach for improving interactions mapping performances in genome wide association studies
Source: BMC Bioinformatics. 2017 Mar 21;18:184. doi: 10.1186/s12859-017-1599-7 (PMC5361736; doi:10.1186/s12859-017-1599-7)
Supplement: Supplementary file 5 — The data set(s) supporting the results of Table 3. (ZIP 7092 kb) [file 12859_2017_1599_MOESM5_ESM.zip › 000/S67/mkallsimul.dat]

1	0	0	2	0	0	0	2	0	2	2	0	0	0	0	0	0	0	1	1	0	1	0	2	0	0	1	1	2	2	1	0	1	0	0	0	2	1	0	0	0	0	0	0	2	1	1	1	0	1
2	0	0	1	0	0	0	2	0	2	1	0	1	1	0	1	0	0	1	2	2	2	0	1	0	0	0	0	2	2	1	0	2	2	0	2	1	1	0	0	2	0	0	0	2	1	2	0	0	1
3	0	0	1	0	0	0	2	0	2	2	0	0	0	0	0	0	0	0	1	1	1	0	2	0	0	0	0	2	1	1	1	1	2	0	1	2	2	0	0	1	0	0	0	1	0	0	1	0	1
4	1	0	0	0	0	0	2	1	2	1	0	0	0	0	0	0	0	1	1	1	2	0	1	0	0	0	0	1	1	1	0	0	2	0	0	2	1	0	0	0	0	0	0	1	0	1	0	0	2
5	1	0	0	0	0	0	1	0	0	0	0	1	2	0	1	0	0	1	1	1	2	0	2	0	0	0	0	0	2	1	0	1	1	1	2	1	1	0	0	0	0	1	0	1	1	1	0	0	0
6	1	0	1	0	0	0	2	1	2	2	0	0	1	0	0	1	0	0	2	1	2	1	1	0	0	0	0	2	2	2	0	0	2	0	0	2	2	0	0	1	0	0	0	2	0	1	0	0	0
7	0	0	0	0	0	0	2	1	1	1	0	0	1	0	0	0	0	1	1	1	1	0	2	0	0	0	0	2	2	1	0	0	1	1	0	2	2	0	0	1	0	0	0	1	2	1	0	0	0
8	0	0	1	0	0	0	2	0	1	1	0	0	1	0	0	1	1	2	1	1	1	0	1	0	0	0	0	2	2	2	0	1	0	0	1	1	2	0	0	1	0	0	0	0	0	0	0	0	1
9	1	1	1	0	0	0	2	0	1	1	1	1	2	0	1	1	0	1	2	2	2	0	2	0	0	1	0	2	2	2	0	0	2	1	1	2	1	0	0	1	0	0	1	2	1	0	0	1	2
10	1	0	2	0	0	0	2	0	1	0	1	0	0	0	0	0	0	1	2	2	2	0	2	0	0	0	0	2	2	2	0	0	2	2	1	2	1	0	0	1	0	0	0	1	1	0	0	0	2
11	1	0	1	0	0	1	1	0	1	1	1	0	1	0	0	0	0	0	0	0	0	1	1	0	0	0	0	1	2	2	1	0	2	1	1	1	2	0	0	1	0	1	0	2	1	1	0	0	1
12	0	0	2	0	0	0	2	1	1	1	0	0	0	0	0	0	0	0	1	1	1	0	2	0	0	1	0	2	1	1	0	1	1	0	0	2	1	1	1	0	1	0	0	1	0	1	0	0	0
13	1	0	1	0	0	0	0	0	0	0	2	0	0	0	0	0	0	2	1	1	2	0	2	0	0	0	0	2	2	2	1	0	2	2	1	2	1	1	1	1	1	0	0	1	1	0	0	0	0
14	1	0	2	0	0	0	2	0	1	1	1	0	0	0	0	0	0	1	0	0	0	0	2	0	0	0	0	2	2	2	2	0	2	2	1	2	1	0	0	0	1	2	0	2	0	1	0	1	1
15	1	0	2	0	0	0	2	0	2	1	0	0	1	0	0	1	0	2	1	1	2	0	0	0	0	1	1	2	2	2	0	1	0	0	0	2	1	1	0	0	0	0	0	1	0	0	0	1	1
16	1	0	2	0	0	0	2	0	2	1	1	0	0	0	0	0	0	0	1	0	1	0	2	0	0	0	0	2	2	2	1	1	1	1	1	1	1	0	0	1	0	1	0	2	0	0	0	0	0
17	1	0	1	0	0	0	2	1	2	2	0	1	1	0	1	0	0	0	0	0	0	1	1	0	0	0	0	2	2	2	1	0	1	0	0	2	1	0	0	0	0	0	0	2	0	2	0	0	1
18	1	0	2	0	0	1	1	1	1	1	1	2	2	1	1	0	0	1	1	2	2	0	2	0	0	0	0	1	2	2	1	0	1	1	1	2	1	0	0	0	0	0	0	1	0	0	0	0	0
19	0	0	1	0	0	0	2	0	2	1	0	1	2	0	1	0	1	1	1	2	2	0	1	0	0	0	0	2	2	2	1	1	2	0	0	2	1	0	0	0	0	0	0	2	0	1	0	0	1
20	0	0	2	0	0	0	2	0	0	0	1	0	2	0	0	1	0	1	0	1	1	0	2	0	0	0	0	1	1	0	0	0	1	0	1	1	1	0	0	0	0	0	0	1	0	1	0	0	1
21	1	0	1	0	0	0	2	1	1	1	0	0	2	1	0	1	0	0	2	1	2	0	2	0	0	0	0	2	2	2	1	0	1	0	0	2	0	1	0	1	0	0	2	2	2	0	1	0	1
22	1	0	0	0	0	0	2	0	2	2	0	0	0	0	0	0	0	1	0	1	1	1	2	0	0	0	0	1	2	2	1	1	1	0	1	1	1	0	0	1	0	1	0	2	1	0	0	0	0
23	1	0	2	0	0	1	2	0	1	1	1	0	0	0	0	0	0	0	1	1	1	0	2	0	0	1	0	2	2	2	1	0	0	0	0	2	0	1	0	0	0	1	0	1	1	1	0	0	1
24	0	0	1	0	0	0	2	0	2	2	0	0	0	0	0	0	0	1	2	2	2	0	2	0	0	0	1	2	2	2	1	1	1	1	1	2	2	0	0	0	0	0	0	2	0	0	1	0	1
25	0	0	1	0	0	0	2	0	1	1	0	0	0	0	0	0	0	0	1	1	1	1	0	1	1	1	1	1	2	2	0	1	1	0	0	2	1	0	0	2	0	0	1	2	0	1	0	1	1
26	1	0	0	0	0	1	2	0	2	1	1	0	0	0	0	0	0	1	1	1	1	0	2	0	0	1	0	1	1	1	0	1	2	0	1	1	0	0	0	1	1	0	1	1	1	1	0	0	2
27	1	0	0	0	0	0	1	0	1	1	1	0	0	0	0	0	0	0	0	0	0	0	0	0	0	0	0	2	2	2	1	1	1	0	0	1	0	0	0	1	0	0	0	0	1	0	0	0	0
28	0	0	0	0	0	0	2	0	2	1	0	0	1	0	1	0	0	0	2	2	2	0	2	0	0	0	0	2	2	2	2	0	2	2	1	1	1	1	0	1	0	1	0	2	1	0	0	0	2
29	0	0	1	0	0	0	2	1	2	2	0	1	1	0	1	0	0	0	2	1	2	0	2	0	0	0	0	1	2	2	0	1	1	0	0	2	1	1	1	0	1	0	0	0	0	1	0	1	1
30	1	1	1	0	0	0	2	0	2	1	1	0	1	0	1	0	0	1	1	1	2	0	2	0	0	1	0	1	2	2	1	0	1	0	1	1	1	0	0	0	0	0	1	2	1	2	0	0	1
31	1	0	2	0	0	0	0	0	1	1	0	1	0	0	0	0	0	1	2	2	2	0	0	0	0	0	0	2	2	2	0	0	2	2	1	1	2	0	0	2	0	0	0	0	0	1	0	0	0
32	0	0	1	0	0	1	1	0	1	0	1	0	0	0	0	0	0	0	2	2	2	0	2	0	0	0	0	2	0	0	0	1	2	0	1	1	1	1	1	1	1	0	0	1	0	0	0	0	1
33	1	0	1	0	1	0	2	0	1	0	0	1	2	1	1	0	1	2	0	0	2	0	2	0	0	0	0	2	2	2	0	1	1	1	2	0	1	1	0	0	0	0	0	1	0	0	0	0	1
34	1	0	1	1	1	1	2	0	1	1	0	1	1	0	1	0	0	1	2	2	2	1	2	0	0	0	0	2	1	2	1	0	2	1	2	1	1	1	0	1	0	0	1	1	1	1	0	0	1
35	1	0	0	0	0	0	2	0	2	1	0	0	0	0	0	0	0	0	2	2	2	0	1	0	0	0	0	2	2	2	0	0	2	0	0	2	1	0	1	0	1	1	0	1	1	0	0	1	1
36	0	0	2	0	0	2	2	0	2	2	0	0	0	0	0	0	0	0	1	1	1	0	2	0	0	0	0	2	2	2	1	0	2	0	0	2	2	0	0	0	0	0	1	2	1	0	0	0	2
37	0	0	2	0	0	0	0	0	1	1	1	0	0	0	0	1	0	2	0	0	0	0	2	0	0	0	0	0	2	2	0	0	1	1	1	1	1	1	1	1	1	0	0	0	0	0	0	1	1
38	0	0	1	0	0	0	1	0	1	1	0	0	0	0	0	0	0	2	2	1	2	1	2	0	0	0	0	1	2	2	1	1	1	1	1	1	2	1	0	0	0	0	0	2	0	1	0	0	1
39	1	0	2	0	0	2	2	1	2	2	0	0	1	0	1	0	0	1	0	1	2	0	2	0	0	0	1	2	2	2	1	0	2	0	0	2	1	0	0	1	0	1	0	2	1	0	0	1	0
40	0	0	1	0	0	0	1	0	1	0	1	0	1	0	0	1	0	0	1	1	1	0	1	1	1	1	0	2	2	2	0	0	2	0	0	2	0	1	0	1	0	0	0	1	0	0	0	0	1
41	1	0	1	1	1	1	1	0	1	0	1	0	0	0	0	1	0	2	1	1	1	0	1	0	0	0	0	2	2	1	0	0	2	1	1	2	1	0	0	1	0	0	1	1	1	1	0	0	0
42	1	1	0	0	0	0	2	0	2	2	0	0	1	0	1	0	0	2	2	1	2	1	2	0	0	1	0	1	2	2	0	1	1	0	1	2	2	0	0	0	0	0	0	1	1	0	0	0	1
43	0	0	0	0	0	0	1	0	2	1	0	1	1	0	1	0	0	1	1	1	2	0	2	0	0	0	0	1	1	2	0	0	1	0	1	2	2	0	0	1	0	0	0	2	0	1	0	0	1
44	0	0	1	0	0	0	2	0	2	1	0	0	0	0	0	0	0	0	1	1	1	1	2	0	0	0	0	2	2	2	0	1	1	1	0	2	1	1	0	1	0	0	0	0	1	1	1	0	1
45	1	0	2	0	0	0	2	0	2	2	0	0	0	0	0	0	0	1	1	1	1	0	2	0	0	0	0	2	2	2	1	2	1	0	1	0	0	0	0	2	0	0	0	1	1	1	0	0	1
46	0	0	2	0	0	0	1	0	0	0	1	0	1	0	0	1	0	0	0	0	1	0	2	0	0	0	0	1	2	2	0	1	2	0	2	2	1	0	0	0	1	0	0	2	0	0	0	0	1
47	0	0	1	0	0	0	1	0	2	2	0	0	0	0	0	0	0	0	1	1	1	0	2	0	0	0	0	1	1	1	0	1	0	0	0	2	2	1	0	0	0	0	1	2	1	0	0	0	1
48	0	0	1	0	0	1	2	0	0	0	0	0	1	0	1	0	0	1	1	1	1	0	1	0	0	0	1	2	1	1	0	0	1	0	0	2	1	0	0	1	0	0	0	2	0	0	0	0	1
49	0	0	0	0	0	0	1	0	0	0	1	0	1	0	0	1	0	0	2	1	2	1	1	0	0	1	0	2	2	2	1	0	2	1	0	2	1	0	0	0	1	1	0	1	1	0	1	0	2
50	0	0	2	0	0	0	2	0	2	2	0	0	1	0	0	1	1	1	1	1	1	1	2	0	0	0	0	2	2	1	2	0	1	0	1	1	0	1	0	1	0	0	0	2	2	1	1	0	1
51	0	0	1	0	0	0	2	1	2	1	0	0	1	1	0	0	0	0	1	1	1	0	2	0	0	0	0	2	2	2	2	2	2	0	2	0	1	0	0	1	0	0	0	1	1	0	0	0	1
52	0	0	2	0	0	0	1	0	1	1	1	0	1	0	0	1	0	2	1	1	2	0	2	0	0	0	0	2	2	1	0	0	2	0	0	2	1	1	0	0	0	1	0	2	0	1	0	0	0
53	0	0	0	0	0	0	2	1	2	1	0	0	0	0	0	0	0	1	2	2	2	0	2	0	0	0	0	2	1	1	0	0	1	0	1	1	1	0	0	1	0	0	1	2	1	0	0	1	2
54	0	0	1	0	0	0	2	0	1	1	1	0	0	0	0	0	0	1	0	1	1	0	2	0	0	1	0	1	2	2	1	1	1	1	1	2	1	1	1	0	2	0	0	1	0	0	0	0	1
55	0	0	1	0	0	1	2	0	2	1	1	0	1	0	1	0	0	0	2	2	2	0	2	0	0	0	0	1	1	1	0	0	2	0	2	1	0	0	1	1	0	0	1	2	2	1	0	0	1
56	1	0	0	0	0	0	1	0	0	0	1	1	2	1	1	0	0	1	1	1	1	0	2	0	0	0	1	1	2	2	0	0	2	2	0	2	1	0	0	0	0	0	0	1	0	1	0	0	1
57	0	0	0	0	0	0	1	0	1	0	1	0	0	0	0	0	0	0	2	2	2	0	2	0	0	0	0	2	2	2	1	0	2	0	0	2	1	0	0	0	0	0	0	0	2	1	0	0	0
58	0	0	1	0	0	1	2	0	2	1	0	0	1	0	1	0	0	1	0	0	1	0	1	0	0	0	0	2	2	2	1	0	1	1	1	1	1	0	0	0	0	0	0	2	0	1	0	0	0
59	1	0	1	0	0	0	1	1	1	1	0	0	0	0	0	0	0	0	1	2	2	0	2	0	0	0	0	1	1	1	1	0	2	2	1	2	1	1	0	0	0	2	0	2	1	0	0	0	1
60	0	0	1	0	0	1	1	0	0	0	1	0	0	0	0	0	0	0	2	2	2	1	2	0	0	0	0	2	1	1	0	0	1	0	0	2	1	0	0	1	0	0	0	2	0	0	0	1	0
61	0	0	1	0	0	0	2	0	2	2	0	1	1	0	2	0	0	0	1	1	2	0	2	0	0	0	0	0	2	2	0	0	1	0	1	2	0	1	0	1	0	0	0	0	1	0	0	0	0
62	0	0	1	0	0	1	2	0	2	0	0	1	1	0	2	0	0	0	0	0	0	0	2	0	0	0	0	2	1	1	0	1	1	0	1	1	2	0	0	2	0	0	0	2	0	1	0	1	1
63	1	0	1	0	0	0	2	0	2	2	0	1	1	0	1	0	1	2	1	1	1	0	2	0	0	0	0	2	2	1	1	0	0	1	2	2	1	0	1	0	1	0	0	2	1	2	0	0	0
64	1	0	0	0	1	0	2	1	1	1	0	0	0	0	0	0	0	1	0	0	1	0	2	0	0	0	0	2	2	2	2	1	2	1	0	2	0	1	0	0	0	0	0	1	0	0	1	0	1
65	0	0	1	0	0	0	2	0	1	1	0	1	2	0	2	0	0	1	2	2	2	0	1	0	0	0	0	2	1	1	0	0	2	1	1	1	1	0	0	1	0	0	0	2	0	1	0	0	1
66	0	1	2	0	0	1	2	1	2	2	0	1	2	1	0	0	0	0	2	1	2	0	2	0	0	1	1	2	2	2	0	1	1	0	0	2	0	1	0	1	0	1	0	2	2	1	0	1	1
67	1	0	1	0	0	0	2	0	2	2	0	1	1	0	1	0	0	1	1	1	2	0	0	1	1	1	0	1	2	2	1	1	1	0	0	2	1	0	0	0	0	1	0	1	1	0	0	0	1
68	0	0	1	0	0	0	1	0	1	1	1	1	2	0	1	0	0	0	1	1	1	0	2	0	0	0	0	2	2	1	1	0	1	1	0	2	1	1	0	0	0	0	0	1	0	0	0	0	1
69	1	0	1	0	0	1	1	0	1	1	1	0	0	0	0	0	0	0	1	0	1	1	2	0	0	0	0	1	2	2	0	1	1	0	0	2	1	0	0	0	0	0	0	2	0	1	0	0	1
70	1	0	2	0	0	0	2	0	1	0	0	0	0	0	0	0	0	1	2	2	2	0	1	0	0	1	0	2	2	2	0	0	2	0	0	2	1	0	0	0	0	0	0	1	0	0	0	0	1
71	1	0	1	0	0	0	2	1	2	2	0	0	2	0	1	0	0	0	1	1	1	0	2	1	1	2	0	2	2	2	1	1	0	0	1	1	1	0	0	1	0	0	0	0	1	1	0	0	1
72	0	0	2	0	0	1	2	1	1	1	0	0	1	0	0	1	0	0	0	0	0	1	2	0	0	0	0	2	1	1	1	1	1	1	2	0	1	0	0	1	0	0	0	2	0	1	0	1	1
73	0	0	2	0	0	1	2	0	2	1	1	0	0	0	0	0	0	1	1	1	2	0	2	0	0	0	0	2	2	2	1	0	2	0	0	2	2	0	0	0	0	0	0	1	1	1	0	0	1
74	0	0	2	0	0	0	2	0	2	1	1	1	1	0	1	0	0	1	2	2	2	0	2	0	0	1	0	2	2	2	1	1	2	1	2	2	2	0	0	0	1	1	0	2	1	0	0	0	2
75	1	1	1	0	0	0	0	0	0	0	2	0	1	0	0	1	0	1	1	1	1	0	2	0	0	0	1	2	1	1	0	1	2	1	2	2	1	1	0	1	0	0	2	2	2	1	1	0	1
76	0	0	1	0	0	0	2	1	2	1	0	0	0	0	0	0	0	0	0	0	0	0	2	0	0	0	0	2	2	2	0	0	0	0	1	1	1	0	0	0	1	0	1	2	1	0	0	0	1
77	1	0	1	0	0	1	1	0	1	1	1	0	0	0	0	0	0	0	1	1	1	0	2	0	0	0	0	2	1	1	0	0	2	0	0	2	2	0	0	2	0	0	1	1	1	2	0	0	1
78	0	0	2	0	0	1	2	0	1	1	0	0	1	0	1	0	0	1	0	0	1	0	2	0	0	0	1	2	1	1	0	1	1	1	1	1	1	0	1	0	1	0	0	2	1	0	0	0	0
79	0	0	2	0	0	0	2	0	1	1	1	1	2	0	1	1	0	0	0	0	0	0	0	0	0	1	0	0	2	2	0	0	1	1	1	1	1	0	0	0	1	0	2	2	1	1	1	1	1
80	0	1	2	0	0	1	1	0	1	0	1	1	2	0	1	0	0	1	1	1	1	0	2	0	0	0	0	1	1	0	0	2	2	0	1	2	2	0	0	1	0	1	0	2	0	1	0	0	1
81	1	0	1	0	0	0	2	1	2	2	0	0	0	0	0	0	0	0	0	0	0	0	2	0	0	0	1	2	2	2	0	0	1	1	1	2	1	0	0	0	0	0	0	2	0	2	0	0	1
82	0	0	1	0	0	0	2	0	0	0	1	0	1	0	0	1	0	0	1	1	2	0	1	0	0	0	0	2	2	2	0	1	2	0	0	2	2	0	0	0	0	0	0	1	1	1	0	0	1
83	0	0	1	0	0	0	2	0	2	1	0	1	2	0	2	0	0	2	1	1	2	0	2	0	0	0	0	1	2	2	0	0	1	0	1	1	1	0	0	1	0	1	0	2	0	0	0	0	2
84	0	0	1	0	0	0	2	0	1	0	1	1	1	0	1	0	0	0	0	0	0	0	1	0	0	0	1	2	2	1	0	1	1	1	1	1	0	1	0	0	0	0	0	2	1	1	0	0	1
85	0	0	2	0	0	0	2	0	1	0	1	0	2	0	1	1	1	1	1	2	2	0	2	0	0	0	0	1	2	2	0	0	2	0	1	1	2	1	1	0	1	0	2	2	2	0	1	1	2
86	1	0	1	0	0	0	1	0	2	1	0	0	1	0	0	0	0	0	2	2	2	0	2	0	0	0	0	2	1	0	0	1	2	0	1	1	1	0	0	2	0	0	1	1	0	1	0	0	0
87	0	0	2	0	0	1	1	1	2	2	0	1	1	0	1	0	0	1	2	2	1	0	2	0	0	0	0	2	2	1	0	1	2	0	1	2	2	0	0	0	0	0	1	1	1	0	0	1	1
88	0	0	2	0	0	0	2	0	2	0	1	0	1	0	0	1	0	1	1	1	2	0	2	0	0	0	0	2	2	2	1	0	2	0	1	2	0	1	1	0	0	1	0	1	1	1	0	1	0
89	1	0	2	0	0	2	2	1	2	2	0	0	0	0	0	0	0	0	2	2	2	0	2	0	0	1	0	1	1	1	1	0	1	2	1	1	2	0	0	0	0	0	2	2	2	1	0	0	1
90	0	0	1	0	0	0	1	0	1	1	0	1	1	0	1	0	0	0	1	1	2	0	1	1	1	0	0	2	2	2	1	0	1	1	1	1	1	0	0	0	1	0	0	1	0	1	1	0	2
91	1	0	0	0	0	0	2	0	2	1	1	0	0	0	0	0	0	2	2	2	2	0	2	0	0	0	1	2	2	2	1	1	1	0	0	2	1	0	1	0	0	1	0	2	1	0	0	0	1
92	0	0	2	0	0	0	2	0	2	2	0	1	1	0	1	0	1	0	2	1	2	0	0	0	0	1	0	2	1	1	0	1	2	2	2	1	1	0	0	2	0	0	0	2	1	0	0	0	0
93	0	0	2	0	0	0	1	0	1	1	1	1	1	0	1	0	0	0	1	1	1	0	2	0	0	0	0	1	2	2	1	2	2	0	1	1	1	0	0	0	1	0	0	1	0	1	0	0	1
94	0	0	2	0	0	2	2	0	2	1	0	0	2	0	0	1	0	0	2	1	2	0	1	1	1	1	0	1	2	2	0	0	2	0	1	1	1	0	1	1	0	0	0	2	0	2	0	0	1
95	0	0	1	0	0	1	2	0	2	1	0	1	2	1	1	0	0	1	1	1	2	0	1	0	0	0	0	2	1	2	1	2	1	0	0	2	1	0	0	1	0	1	0	2	1	0	1	0	2
96	0	0	1	0	0	0	2	1	2	2	0	0	0	0	0	0	0	0	2	2	2	0	2	0	0	0	0	2	2	2	0	0	2	0	1	2	1	0	0	1	0	0	1	1	1	0	0	1	2
97	1	0	2	0	0	0	1	0	1	0	1	0	1	0	1	0	1	2	1	1	1	0	2	0	0	1	0	2	2	2	0	1	1	0	1	2	1	0	0	2	0	0	1	1	1	1	0	0	1
98	1	0	2	0	0	0	1	0	1	1	1	0	2	0	1	0	0	0	1	1	2	0	1	0	0	0	0	2	2	2	0	0	0	0	0	1	1	1	0	0	0	0	0	2	0	0	0	0	0
99	1	0	2	0	0	1	2	1	2	2	0	1	1	0	1	0	0	1	1	1	2	0	2	0	0	0	0	2	2	2	0	0	0	0	1	1	1	1	0	0	0	0	0	1	1	2	0	2	2
100	1	0	2	0	0	0	2	0	0	0	0	0	1	0	0	1	0	0	1	1	2	0	2	0	0	0	0	2	2	2	1	0	2	0	1	2	1	0	1	1	0	0	1	2	1	1	0	0	0
101	0	0	2	0	1	0	1	0	2	1	0	0	0	0	0	0	0	1	2	2	2	0	2	0	0	0	0	1	2	2	1	1	0	0	1	1	2	0	0	1	0	0	0	2	0	0	1	0	2
102	1	0	1	0	0	0	1	0	0	0	0	0	1	0	0	1	0	0	2	2	2	0	1	1	1	1	1	2	2	2	1	1	1	1	1	1	0	0	0	1	1	0	0	2	0	1	1	0	1
103	0	0	2	0	0	1	2	1	2	2	0	1	1	0	1	0	0	0	1	1	1	0	2	0	0	0	0	1	1	1	0	2	1	0	2	0	1	0	1	0	0	1	0	1	2	0	0	0	1
104	1	0	2	0	0	0	2	0	1	1	0	2	2	0	2	0	0	0	2	2	2	0	2	0	0	1	0	1	2	2	1	1	0	0	0	2	1	0	0	0	1	0	0	2	0	2	0	0	0
105	1	0	0	0	0	0	1	1	1	1	1	0	0	0	0	0	0	1	2	1	2	0	2	0	0	1	0	2	2	2	0	1	1	0	1	2	1	1	1	0	0	0	0	1	1	1	0	0	0
106	1	0	1	0	0	1	2	1	2	2	0	0	1	0	0	1	0	0	2	1	2	0	2	0	0	0	0	2	2	2	0	2	1	0	0	2	1	0	0	0	0	0	0	2	1	1	0	0	0
107	0	0	2	0	0	0	2	0	1	1	0	1	1	0	1	0	0	0	0	0	1	0	2	0	0	0	0	1	2	2	0	0	1	1	1	2	1	0	0	2	0	0	1	2	1	0	1	0	1
108	0	0	1	0	0	0	2	0	2	0	0	2	2	0	2	0	0	1	0	0	0	1	1	0	0	0	1	1	1	1	0	1	1	0	1	1	2	0	0	1	0	0	1	2	1	1	0	0	0
109	0	0	0	0	0	0	2	1	1	1	0	1	1	0	1	0	0	1	2	2	2	0	2	0	0	1	0	1	1	2	0	0	2	1	1	2	2	1	0	0	0	0	1	1	1	2	1	0	1
110	1	0	0	0	0	0	1	0	0	0	1	0	0	0	0	0	0	0	2	2	2	0	1	0	0	1	0	2	2	2	0	1	1	2	1	1	1	0	0	0	0	1	0	2	1	0	0	0	2
111	1	0	1	0	0	0	2	0	1	0	0	1	2	0	1	0	0	0	0	0	1	0	1	0	0	1	1	2	2	1	0	0	0	1	0	2	1	1	1	0	1	0	0	2	0	2	0	0	1
112	0	0	2	0	1	0	2	1	1	1	0	0	0	0	0	0	0	0	2	1	2	0	1	0	0	1	0	2	2	2	0	0	2	0	1	1	2	0	0	1	0	0	0	1	0	0	0	0	0
113	0	0	2	0	0	0	2	1	2	1	0	0	1	0	0	1	0	0	0	0	1	0	1	1	1	1	0	2	2	2	0	1	2	0	1	1	1	0	0	1	0	0	0	2	0	1	0	1	1
114	1	0	2	0	0	0	2	0	1	0	1	0	0	0	0	0	0	2	1	1	2	0	1	0	0	1	0	2	2	2	1	1	2	0	1	1	0	0	1	1	0	1	0	2	1	0	0	1	2
115	0	0	2	0	0	0	1	0	1	1	0	0	1	0	0	0	0	1	2	2	2	0	2	0	0	0	0	2	2	2	0	0	0	0	0	2	2	0	0	1	0	0	0	1	1	1	0	1	2
116	0	0	2	0	0	0	2	0	2	0	1	0	1	0	1	0	0	0	1	2	2	0	2	0	0	0	0	0	1	2	0	1	2	0	1	1	1	1	0	0	0	0	0	2	0	1	0	1	0
117	0	0	2	0	0	0	2	0	2	0	1	1	1	0	1	0	0	0	2	1	2	1	0	1	1	1	0	2	2	2	0	0	0	0	1	1	1	0	0	1	0	0	0	1	0	0	0	0	0
118	1	1	1	0	0	1	2	0	1	1	1	0	1	0	1	0	0	1	2	2	2	0	2	0	0	0	0	2	1	1	0	0	1	0	0	2	1	0	0	0	0	0	0	1	1	1	0	0	0
119	0	0	1	0	0	0	2	0	0	0	0	1	1	0	1	0	0	0	0	0	2	0	2	0	0	1	0	2	2	2	0	0	2	1	2	1	1	0	0	0	1	0	0	2	0	1	0	1	1
120	0	0	0	0	0	0	2	0	2	1	2	0	0	0	0	0	0	0	1	1	1	0	1	0	0	0	0	2	2	2	0	1	1	1	2	1	1	0	0	1	0	0	0	2	0	2	0	0	1
121	0	0	1	0	0	0	2	0	2	2	0	1	1	1	0	0	0	0	1	1	2	0	1	0	0	0	0	1	1	0	1	1	1	0	1	2	0	2	0	0	0	0	0	2	0	0	0	0	0
122	0	0	0	0	0	0	2	0	2	1	1	0	1	0	1	0	0	1	1	0	2	0	2	0	0	0	0	1	2	2	0	1	1	0	0	2	2	1	1	0	1	0	0	1	0	0	1	0	1
123	1	0	1	0	1	0	2	1	1	1	0	1	2	0	1	0	0	0	1	1	1	0	2	0	0	0	0	2	2	2	0	1	2	1	1	1	2	0	0	0	0	0	0	2	0	1	0	0	0
124	0	0	1	0	1	0	2	0	2	1	0	0	1	0	0	1	0	1	2	2	2	0	2	0	0	0	0	2	2	1	0	2	2	0	1	1	1	0	1	0	0	0	1	2	1	0	0	0	1
125	1	0	2	0	0	0	2	0	1	1	0	0	0	0	0	0	0	1	1	1	1	0	2	0	0	0	0	2	1	1	0	0	2	0	1	1	1	0	0	1	0	1	0	2	1	0	0	0	1
126	0	0	1	0	0	0	1	0	1	1	1	1	2	0	1	1	1	1	1	1	1	0	2	0	0	0	0	2	2	1	1	0	2	1	1	1	1	0	0	0	0	0	1	1	1	0	1	0	1
127	1	0	1	0	0	0	2	0	2	1	0	0	0	0	0	0	0	1	1	1	1	0	1	0	0	0	1	2	2	2	0	1	2	0	2	0	1	0	0	1	0	0	0	1	0	0	1	1	2
128	0	0	2	0	0	1	1	0	0	0	1	1	1	1	0	0	0	0	2	2	2	0	1	0	0	0	0	2	2	2	0	2	2	0	1	1	2	0	0	1	0	1	0	1	2	0	0	0	1
129	0	0	2	0	0	0	2	1	1	1	0	0	1	0	1	0	0	0	1	1	2	0	2	0	0	0	0	2	2	2	1	1	1	0	1	2	2	0	0	0	0	0	0	1	1	1	0	0	1
130	1	0	2	0	0	1	2	0	1	1	0	0	1	0	0	1	0	0	1	2	2	1	1	0	0	0	1	1	1	1	0	2	2	0	2	1	2	0	0	0	0	0	0	1	0	0	0	0	0
131	1	0	0	0	0	1	2	0	1	1	0	0	1	0	0	1	0	2	1	1	2	0	2	0	0	0	0	1	2	2	0	1	2	0	1	1	0	2	0	0	0	1	0	2	1	0	0	0	0
132	0	0	1	0	0	0	1	0	2	2	0	0	2	0	2	0	0	1	2	2	2	0	2	0	0	0	0	2	2	2	1	1	1	1	1	2	0	0	0	1	0	0	0	0	0	1	0	0	1
133	0	0	2	0	0	0	2	0	2	1	0	0	0	0	0	0	0	0	2	1	2	0	1	1	1	1	0	2	1	1	0	0	2	1	1	1	1	1	0	0	0	0	1	2	1	0	0	0	1
134	1	1	1	0	0	0	1	0	1	1	0	0	0	0	0	0	0	1	1	1	1	0	2	0	0	1	0	1	2	2	0	1	2	2	2	1	2	0	0	1	0	0	0	1	1	2	0	0	1
135	0	0	2	0	0	1	2	0	1	1	0	1	1	0	1	0	0	0	1	1	1	0	2	0	0	0	0	0	1	1	0	0	1	0	1	2	0	0	0	2	0	1	0	1	0	2	0	0	1
136	0	0	1	0	0	0	2	1	2	2	0	1	1	0	1	0	0	1	2	1	2	0	2	0	0	0	0	2	1	1	1	1	1	2	1	1	1	0	0	0	0	0	0	2	0	1	1	1	2
137	0	0	2	0	0	1	2	0	2	1	0	0	0	0	0	0	0	0	0	0	1	0	2	0	0	0	0	1	2	2	1	1	0	0	1	1	1	0	0	2	0	0	1	2	0	1	0	0	0
138	0	0	1	0	0	0	2	0	1	1	0	0	0	0	0	0	0	1	0	0	1	0	2	0	0	0	0	2	2	2	2	1	1	0	0	2	1	0	0	0	0	0	1	2	1	1	0	0	2
139	0	0	2	0	0	0	2	0	2	1	1	0	0	0	0	0	0	0	1	1	1	0	2	0	0	0	0	2	2	2	0	0	1	0	1	1	1	0	0	1	0	0	0	2	1	0	0	0	0
140	1	0	1	0	0	0	2	1	2	2	0	0	2	0	2	0	0	1	0	1	1	0	2	0	0	1	0	2	2	1	1	0	2	1	2	1	1	0	0	1	0	1	0	2	2	0	0	0	0
141	1	0	1	0	0	0	2	0	1	1	0	0	0	0	0	0	0	1	2	2	1	0	2	0	0	0	0	1	2	2	0	2	1	0	1	1	1	1	0	1	0	0	0	0	0	1	0	0	1
142	0	0	2	0	0	0	2	0	2	1	0	0	0	0	0	0	0	0	2	2	2	0	2	0	0	0	0	1	2	2	1	0	0	0	2	2	1	0	0	1	0	1	1	2	1	0	0	0	1
143	1	0	2	0	0	1	1	1	1	1	1	0	0	0	0	0	0	0	1	1	1	1	2	0	0	0	0	2	2	2	0	0	2	0	0	2	1	0	0	1	0	0	0	2	0	1	0	0	0
144	0	0	0	0	0	0	2	0	1	1	1	0	1	0	0	1	0	0	1	1	1	0	2	0	0	0	0	1	2	2	0	0	1	1	2	0	0	0	0	2	0	1	0	2	1	0	0	0	0
145	1	0	1	0	0	0	1	0	0	0	1	1	1	0	1	0	0	0	1	1	1	0	2	0	0	0	0	2	2	2	1	1	1	1	1	2	2	0	0	2	0	0	0	1	0	0	0	0	1
146	1	0	1	0	0	1	1	0	1	0	1	1	1	0	1	0	0	0	2	1	2	0	2	0	0	0	0	2	2	2	1	1	0	0	0	2	2	1	1	0	1	1	0	2	1	0	0	0	1
147	1	0	1	0	0	1	1	1	1	1	0	0	1	0	0	1	0	0	0	0	0	0	0	1	1	1	0	1	2	2	0	0	0	1	0	2	1	1	0	0	0	1	0	2	0	0	0	0	1
148	1	0	1	0	0	0	1	0	1	1	1	1	2	0	1	0	0	1	1	2	2	0	2	0	0	0	1	1	1	1	0	1	2	0	1	1	2	0	0	1	0	0	0	1	1	1	0	0	1
149	0	0	0	0	0	0	1	0	0	0	1	0	0	0	0	0	0	0	2	1	2	0	2	0	0	0	0	2	2	2	2	0	2	0	1	1	0	1	0	0	0	0	0	2	0	1	0	0	1
150	1	0	1	0	1	0	1	1	2	2	0	0	0	0	0	0	0	1	1	1	1	0	2	0	0	0	0	1	2	2	0	0	1	1	0	2	1	0	0	2	0	0	1	1	1	1	0	0	0
151	1	0	1	0	0	0	1	0	0	0	1	0	0	0	0	0	0	0	1	0	1	0	2	0	0	0	0	2	2	2	1	1	1	0	1	2	2	0	0	1	0	0	0	2	0	2	0	0	1
152	0	0	1	0	0	0	1	0	1	1	1	0	0	0	0	0	0	0	2	1	2	0	2	0	0	0	0	2	2	1	1	1	1	1	2	1	2	0	0	0	0	0	0	1	1	0	0	0	1
153	1	0	2	0	0	0	2	0	1	1	0	1	2	0	2	0	0	1	0	0	1	0	2	0	0	0	0	2	1	1	1	0	1	1	1	1	2	0	0	0	0	0	0	2	0	1	0	0	1
154	0	0	2	0	0	0	2	0	2	1	0	0	0	0	0	0	0	0	1	1	2	0	2	0	0	0	0	1	2	2	0	0	2	2	0	2	2	1	0	0	0	0	0	0	1	1	0	0	0
155	1	0	1	0	0	1	2	0	1	0	0	1	1	1	0	0	0	0	2	1	2	0	2	0	0	0	0	2	2	2	0	1	1	0	2	1	1	0	0	1	0	0	0	2	1	1	0	0	0
156	0	0	0	0	0	0	1	0	1	0	2	0	0	0	0	0	0	0	1	1	1	0	1	0	0	0	0	2	2	1	0	0	1	1	0	2	1	0	0	0	0	0	0	2	0	0	1	0	2
157	1	0	1	0	0	0	2	0	2	1	1	0	0	0	0	0	0	1	1	1	2	0	2	0	0	1	1	1	2	2	0	1	2	1	0	2	1	1	0	0	0	0	0	1	0	1	0	0	0
158	0	0	1	0	0	0	2	0	2	2	0	1	1	0	1	0	0	0	2	1	2	0	2	0	0	0	1	1	1	1	0	0	1	0	0	2	2	0	0	1	0	0	0	1	1	0	0	0	0
159	0	0	2	0	0	1	2	0	1	0	1	0	1	0	0	1	0	0	2	2	2	0	2	0	0	0	0	2	2	2	2	1	2	0	1	2	1	0	1	0	0	0	0	1	0	1	0	0	0
160	0	0	2	0	0	0	2	1	1	1	1	0	1	0	1	0	1	1	1	2	2	0	1	1	1	1	0	2	2	2	0	1	1	0	0	2	2	0	0	0	0	0	0	1	1	2	0	0	1
161	0	0	0	0	0	0	1	0	1	1	1	1	1	0	1	0	0	1	1	1	2	0	2	0	0	0	0	1	2	2	1	0	2	1	1	2	1	1	1	0	0	0	0	1	0	1	0	1	2
162	1	0	1	0	0	1	2	1	2	1	0	0	1	0	1	0	0	0	2	1	2	0	2	0	0	0	0	1	2	2	0	2	1	0	0	2	1	0	0	1	0	0	0	0	1	1	0	0	0
163	0	0	1	0	0	0	1	0	1	0	2	0	0	0	0	1	0	1	1	1	2	0	0	0	0	0	0	2	1	1	1	0	1	1	0	2	1	0	0	0	0	1	0	2	1	1	1	0	1
164	0	0	1	0	0	1	1	0	1	0	2	1	2	0	1	0	0	0	2	2	2	0	2	0	0	0	0	2	2	2	0	2	1	0	0	2	1	0	0	0	1	0	2	2	2	0	1	0	2
165	1	0	2	0	0	0	1	0	0	0	0	0	0	0	0	0	0	1	2	2	2	0	2	0	0	0	0	2	2	2	0	1	1	1	1	1	1	0	0	0	0	0	1	2	2	2	0	0	1
166	0	0	0	0	0	1	1	0	0	0	0	1	2	0	2	0	0	2	1	1	2	0	2	0	0	0	0	0	2	2	0	0	1	0	1	1	1	0	0	0	1	1	0	1	1	0	0	0	1
167	0	0	1	0	0	0	1	0	2	2	0	0	1	0	1	0	0	0	1	1	1	0	2	0	0	1	0	2	2	2	0	2	2	0	0	2	0	0	0	1	0	0	1	1	1	0	0	0	1
168	0	0	1	0	0	0	2	1	1	1	0	1	1	0	1	0	0	0	1	1	1	0	1	1	1	1	0	2	2	2	0	1	2	0	2	2	1	1	1	1	1	1	1	2	1	0	1	0	2
169	0	0	1	0	0	0	2	0	2	0	1	0	1	0	0	0	0	0	2	2	2	0	1	0	0	0	0	2	2	2	1	0	1	0	1	1	1	1	0	0	0	0	0	2	0	1	0	1	1
170	1	1	2	0	1	0	2	0	2	2	0	0	1	0	0	0	0	2	2	1	2	0	2	0	0	0	0	2	2	2	0	2	2	0	0	2	2	0	0	2	0	0	0	2	0	2	1	0	1
171	1	0	1	0	0	0	0	0	0	0	2	0	0	0	0	0	0	2	1	1	1	0	1	1	1	1	0	2	2	2	0	0	2	2	0	2	2	0	0	0	0	1	0	2	1	0	0	0	1
172	0	0	0	0	0	0	1	0	1	1	1	0	0	0	0	0	0	0	2	2	2	0	2	0	0	0	0	2	1	1	1	2	1	0	0	2	1	0	0	0	0	0	1	2	1	1	0	0	0
173	0	0	2	0	0	0	2	1	2	1	0	0	1	0	0	0	0	1	2	2	2	0	2	0	0	0	0	1	2	2	0	0	0	0	0	1	2	0	0	0	0	0	1	2	1	1	0	0	0
174	1	0	2	0	0	1	2	0	2	2	0	0	0	0	0	0	0	2	2	2	2	0	1	1	1	1	0	2	2	2	1	1	2	0	0	2	1	0	0	0	0	0	0	1	0	0	0	0	0
175	0	0	1	0	0	0	1	0	0	0	1	0	2	0	2	0	0	0	2	2	2	0	2	0	0	1	0	2	2	2	0	2	2	0	1	2	2	0	0	0	1	0	0	0	1	1	0	0	0
176	0	0	2	0	0	1	2	1	2	2	0	0	0	0	0	0	0	1	1	1	1	0	2	0	0	0	0	1	2	2	0	1	1	2	1	2	1	1	1	0	1	0	0	0	1	1	0	0	0
177	0	0	0	0	0	0	1	0	1	1	1	1	0	0	0	0	0	1	2	2	2	0	1	0	0	0	0	2	1	0	0	0	1	1	2	1	1	0	0	2	0	0	1	2	1	1	0	2	2
178	0	0	2	0	0	1	1	0	2	1	0	1	1	0	1	0	0	1	1	2	2	1	2	0	0	0	0	2	2	2	1	1	2	0	0	2	1	0	0	0	0	0	0	0	1	0	0	0	0
179	1	0	2	0	0	0	2	0	0	0	0	1	1	1	0	0	0	0	2	2	2	1	0	1	1	1	0	2	2	2	1	1	0	0	1	1	2	0	0	0	0	0	0	1	0	0	0	0	1
180	0	0	2	0	0	2	2	1	1	1	0	0	0	0	0	0	0	0	2	2	2	0	2	0	0	0	0	2	1	1	1	0	1	1	1	2	1	0	0	1	0	0	0	2	0	1	0	0	1
181	0	0	1	0	0	0	2	0	0	0	0	1	1	0	1	0	1	1	0	0	1	0	1	0	0	1	0	1	2	2	0	0	0	0	0	2	1	0	1	0	0	0	0	1	0	0	0	1	2
182	0	0	1	0	0	0	2	0	2	1	0	2	2	1	1	0	0	2	2	2	2	0	1	1	1	1	0	1	2	2	0	0	0	0	1	1	1	0	0	2	0	0	0	2	0	2	0	1	2
183	1	0	0	0	1	0	2	0	2	1	0	0	0	0	0	0	0	0	2	1	2	1	2	0	0	0	1	2	1	1	0	1	1	0	1	1	1	0	0	1	0	0	0	1	0	0	1	1	2
184	1	0	1	0	0	0	2	0	1	1	0	0	0	0	0	0	0	2	1	1	2	0	2	0	0	0	0	0	1	1	0	2	2	0	2	0	0	1	1	1	0	1	0	2	2	1	1	0	1
185	1	0	0	0	0	0	2	0	0	0	0	1	2	0	2	0	0	0	1	1	1	0	2	0	0	0	0	2	2	2	0	0	2	2	1	2	1	0	1	0	0	0	0	1	0	1	0	0	0
186	1	0	1	0	0	0	2	0	2	2	0	0	0	0	0	0	0	1	1	0	2	0	2	0	0	0	0	1	2	2	1	1	1	0	2	1	2	0	0	1	0	0	1	2	1	0	0	0	2
187	1	0	2	0	0	0	1	0	0	0	1	1	2	0	2	0	0	2	0	0	0	0	2	0	0	1	1	2	2	2	1	0	2	1	0	2	1	0	1	0	0	0	0	0	0	1	0	0	1
188	0	0	1	0	0	0	2	0	2	2	0	1	1	0	1	0	0	0	0	0	0	0	2	0	0	1	0	2	1	0	0	1	2	0	1	1	1	1	1	0	1	0	0	1	0	0	0	0	0
189	0	0	0	0	0	0	1	0	0	0	2	1	1	0	1	0	0	1	0	0	0	0	2	0	0	0	0	1	2	2	1	2	2	0	2	0	2	0	0	1	1	0	1	2	1	1	0	0	1
190	0	0	1	0	0	1	2	1	2	2	0	0	0	0	0	0	0	1	2	2	2	0	2	0	0	0	0	1	1	1	0	1	1	0	0	2	2	0	0	0	0	0	0	1	0	1	1	0	1
191	0	0	1	0	0	1	2	0	2	1	1	2	1	0	1	0	0	0	1	2	2	0	1	1	1	1	0	2	1	1	1	1	1	1	2	0	2	0	0	2	0	0	0	1	0	1	0	1	1
192	1	0	2	0	0	0	2	0	2	1	1	0	1	0	0	1	0	0	1	1	1	0	2	0	0	0	0	0	2	1	0	0	1	0	0	2	1	0	1	0	1	0	1	1	1	0	0	0	1
193	0	0	0	0	0	0	2	0	0	0	0	0	0	0	0	0	0	0	1	1	2	0	2	0	0	0	0	1	2	2	0	1	2	1	1	1	0	2	0	0	0	0	0	2	1	1	1	0	2
194	0	0	0	0	0	0	1	0	2	2	0	0	0	0	0	0	0	0	0	0	0	1	2	0	0	0	0	2	2	2	0	0	0	0	1	1	1	1	0	0	0	0	0	0	2	1	0	0	2
195	0	0	1	0	0	0	2	0	2	1	1	1	2	0	2	0	0	0	0	0	1	0	2	0	0	0	0	2	0	0	0	0	2	1	1	1	2	0	0	1	0	0	0	2	0	0	0	0	1
196	1	0	1	0	0	0	1	0	2	1	0	0	0	0	0	0	0	1	2	2	2	0	2	0	0	0	0	2	2	1	0	0	2	1	1	1	1	0	0	0	0	0	0	2	0	1	0	0	1
197	0	0	0	0	0	0	1	1	1	1	1	0	1	0	1	0	0	1	1	1	1	0	2	0	0	1	0	2	2	2	1	2	1	0	1	1	2	0	0	0	0	0	1	2	1	0	0	1	0
198	0	0	1	1	1	1	2	0	2	0	0	0	0	0	0	0	0	0	2	1	2	0	2	0	0	1	0	1	2	2	0	1	0	0	0	2	1	0	1	0	0	2	0	2	1	0	0	0	1
199	0	0	1	0	0	0	2	0	2	1	1	0	0	0	0	0	0	1	1	1	1	0	1	0	0	0	0	1	1	1	0	0	1	0	0	2	1	0	0	1	1	0	0	1	1	1	0	0	1
200	0	0	2	0	0	2	2	0	1	1	1	0	1	0	1	0	0	0	2	1	2	0	0	1	1	1	0	1	2	2	0	0	0	0	0	2	0	0	0	2	1	0	0	0	0	1	0	1	1
201	0	0	1	0	0	0	2	1	2	2	0	0	1	0	1	0	1	1	2	2	2	1	2	0	0	0	0	2	2	2	1	0	0	0	0	2	1	1	1	1	1	0	0	0	0	1	0	0	1
202	1	0	0	0	0	0	2	1	2	1	0	1	1	0	1	0	0	1	1	1	2	0	2	0	0	0	0	1	2	2	0	0	1	0	1	1	2	0	0	0	0	1	0	2	2	1	0	0	2
203	0	0	0	0	0	0	2	0	2	2	0	0	1	0	0	0	0	0	2	2	2	0	2	0	0	0	0	1	1	1	0	2	1	0	1	0	1	0	0	0	1	1	0	1	1	1	0	0	0
204	0	0	2	0	0	1	2	1	2	1	0	0	0	0	0	1	0	2	2	1	2	0	1	0	0	0	0	2	2	2	0	1	2	0	0	2	1	0	1	0	0	0	0	1	0	0	0	0	1
205	1	0	2	0	0	1	2	0	2	1	1	1	2	0	2	0	0	0	0	0	1	0	0	0	0	1	0	2	2	2	0	1	2	1	0	2	2	1	0	0	0	0	0	1	1	1	0	0	0
206	1	0	1	0	0	0	2	0	1	1	0	0	1	0	0	0	0	1	1	1	1	0	2	0	0	0	0	2	2	2	2	0	1	0	0	2	1	0	0	1	0	0	1	1	1	0	0	0	1
207	0	0	1	0	1	0	1	0	1	1	1	1	1	0	2	0	0	0	1	1	2	1	0	1	1	1	0	2	2	2	0	1	1	0	0	2	2	0	0	0	0	0	1	2	0	0	0	0	2
208	0	0	1	0	0	1	2	0	2	2	0	0	1	0	1	0	0	1	2	2	2	0	2	0	0	0	1	2	2	2	0	1	1	0	1	1	1	0	1	0	0	0	1	2	0	1	0	0	0
209	1	1	1	0	0	0	0	0	1	1	1	1	2	0	2	0	0	0	1	1	1	1	2	0	0	0	0	2	2	2	1	0	0	0	0	1	1	0	0	0	0	0	0	1	0	1	0	1	0
210	0	0	1	0	0	0	2	0	1	1	0	1	2	0	2	0	0	0	2	2	2	0	1	1	1	0	0	2	2	2	0	0	1	1	1	2	1	0	0	0	0	0	0	0	0	0	0	0	0
211	0	0	2	0	0	0	1	0	2	1	0	0	1	0	1	0	0	1	0	1	2	0	1	0	0	0	0	2	1	1	1	2	2	0	1	2	2	0	0	1	0	0	1	2	1	0	1	0	1
212	0	0	0	0	0	0	1	1	2	2	0	0	0	0	0	0	0	0	0	0	1	0	2	0	0	0	0	1	2	2	0	0	0	0	0	2	2	0	0	0	0	0	0	2	0	1	0	0	1
213	0	0	2	0	1	0	2	0	0	0	0	0	0	0	0	0	0	1	1	1	1	0	2	0	0	1	0	2	2	1	1	0	0	0	0	1	1	1	0	0	0	1	0	2	1	0	1	0	1
214	0	0	2	0	0	0	1	0	2	2	0	0	1	0	0	0	1	1	0	0	1	0	2	0	0	1	1	1	2	2	0	2	1	0	0	2	2	0	0	0	0	0	0	1	0	0	0	0	1
215	1	0	1	0	0	0	1	1	2	2	1	0	1	0	1	0	0	1	1	1	1	1	1	0	0	0	0	1	2	2	0	0	0	0	0	2	2	1	0	0	0	0	0	1	0	1	1	0	2
216	0	0	1	0	0	0	1	0	1	1	0	1	1	0	1	0	0	0	1	1	1	0	2	0	0	1	1	2	1	1	0	0	0	0	2	2	2	0	0	0	0	0	0	2	0	1	0	0	0
217	0	0	2	0	0	0	2	0	2	2	0	1	2	0	1	0	0	0	1	1	2	0	2	0	0	0	0	1	2	2	0	1	2	0	0	2	1	1	1	0	0	0	0	1	0	0	0	0	0
218	1	0	2	0	0	1	1	0	1	1	1	1	1	0	1	0	0	0	2	2	2	0	2	0	0	0	1	2	2	2	0	2	2	0	2	1	2	0	0	1	0	0	1	1	1	0	1	1	2
219	1	0	0	0	0	0	2	0	2	2	0	1	1	0	1	0	0	2	2	2	2	0	2	0	0	0	0	2	2	2	2	0	0	0	1	1	1	0	0	0	0	0	0	2	0	1	0	0	0
220	1	0	0	0	0	0	2	1	2	2	0	0	0	0	0	0	0	1	1	1	1	1	2	0	0	0	0	2	1	1	1	0	2	1	2	2	2	0	0	1	0	0	1	2	1	1	0	0	1
221	0	0	2	0	0	0	1	0	1	1	1	0	1	0	0	1	1	0	2	1	2	0	2	0	0	0	0	1	1	1	0	0	1	1	2	1	0	0	0	1	0	1	0	1	1	1	0	0	0
222	1	0	2	0	0	0	2	0	1	1	0	1	1	0	1	0	0	0	1	1	2	0	2	0	0	0	0	2	1	1	1	1	1	0	0	2	0	1	0	1	0	0	0	1	1	0	0	0	1
223	1	0	1	0	0	1	2	1	2	1	0	1	2	0	1	0	0	0	1	1	2	0	2	0	0	0	0	0	2	2	0	2	2	0	2	0	1	1	0	0	0	0	0	1	1	1	0	0	1
224	0	0	0	0	0	0	1	0	1	1	1	0	1	0	1	0	0	0	2	2	2	0	1	0	0	1	0	2	2	2	1	0	0	0	0	2	2	0	0	0	0	1	0	1	1	1	0	0	1
225	0	0	1	0	0	0	2	0	2	1	0	0	1	0	0	1	0	1	2	1	2	0	2	0	0	0	0	2	2	2	0	1	2	1	0	2	0	0	1	1	0	0	0	0	0	1	0	1	2
226	0	0	1	0	0	0	2	0	2	2	0	0	0	0	0	0	1	1	1	1	1	0	1	0	0	0	0	2	2	2	0	0	0	0	0	1	2	0	0	0	0	0	0	1	0	0	0	0	0
227	1	0	2	0	0	0	2	0	2	0	0	0	0	0	0	0	0	0	1	1	1	0	1	0	0	1	1	2	2	2	0	1	1	1	1	1	1	1	1	0	0	0	0	2	2	1	1	0	2
228	0	0	1	0	0	1	2	1	2	1	0	1	1	0	1	0	0	2	1	1	2	0	2	0	0	0	0	2	2	2	0	0	0	0	0	2	0	0	0	1	0	1	0	1	1	1	0	0	1
229	0	0	2	0	0	1	1	0	1	0	2	1	1	0	1	0	0	0	2	2	2	1	1	0	0	1	0	2	2	2	2	2	1	0	1	1	2	0	0	0	0	0	0	2	1	2	0	0	1
230	1	0	2	0	0	0	1	0	1	1	1	1	0	0	0	0	0	0	0	1	1	0	2	0	0	0	0	2	1	1	0	1	1	1	0	2	2	0	0	0	0	0	1	1	1	0	0	0	1
231	0	0	2	0	0	1	2	0	1	1	0	0	0	0	0	0	0	1	1	1	2	0	1	1	1	1	0	1	2	2	0	0	2	0	0	2	2	1	0	0	0	0	1	2	1	0	0	0	1
232	1	0	2	0	0	0	2	0	2	2	0	0	0	0	0	0	0	0	2	2	1	0	2	0	0	0	0	1	2	2	0	0	1	1	0	2	2	0	0	1	0	0	0	1	0	1	0	1	2
233	0	0	2	0	0	1	2	0	1	0	1	0	0	0	0	0	0	0	2	1	2	0	2	0	0	0	0	2	1	0	0	1	2	2	2	1	0	0	1	1	0	0	1	1	1	1	0	0	1
234	1	0	2	0	0	0	1	0	2	2	0	0	1	0	1	0	0	0	2	2	2	0	2	0	0	0	0	0	2	2	0	0	1	1	0	2	1	0	0	0	1	0	0	2	1	1	0	0	1
235	0	1	2	0	1	0	1	0	2	2	0	1	1	0	2	0	0	0	2	2	2	0	2	0	0	0	0	1	1	1	0	0	1	1	0	2	0	1	1	0	0	1	0	2	0	0	0	0	0
236	0	0	2	0	0	0	2	0	1	0	1	1	2	0	1	0	0	1	1	1	1	0	2	0	0	0	0	2	2	2	0	1	1	0	0	1	1	0	1	1	0	1	0	2	1	0	0	1	1
237	0	0	0	0	0	0	2	0	2	0	0	1	1	0	1	0	0	0	0	0	0	0	2	0	0	0	0	1	2	2	1	0	1	1	1	2	0	1	0	1	0	0	0	2	2	1	0	0	1
238	0	0	1	0	0	1	2	0	1	0	0	1	0	0	0	0	0	1	2	0	2	0	0	0	0	0	0	1	2	2	0	1	1	0	0	2	1	0	0	1	0	0	1	2	1	0	0	0	0
239	1	0	1	0	0	1	2	0	1	1	0	0	0	0	1	0	0	0	1	1	2	0	2	0	0	0	0	2	1	2	1	1	1	0	1	1	1	0	0	1	0	1	1	2	0	1	0	0	1
240	0	0	1	0	0	0	2	0	1	1	0	1	1	0	1	0	1	0	2	1	2	0	2	0	0	0	0	1	2	2	1	1	1	0	1	1	2	0	0	2	0	0	0	1	0	1	0	0	1
241	0	0	1	0	0	0	0	0	0	0	2	1	2	0	1	0	0	0	2	1	2	0	2	0	0	0	0	2	2	2	0	0	0	0	1	1	1	0	0	2	1	0	0	2	1	1	0	0	0
242	1	0	0	0	0	0	2	1	2	1	0	0	1	0	1	0	0	1	2	2	2	0	2	0	0	0	0	2	1	1	1	1	1	0	0	2	1	1	0	0	0	0	0	1	0	0	0	0	0
243	1	0	2	0	0	0	2	0	1	1	0	0	1	0	0	1	0	1	1	1	2	0	2	0	0	0	0	2	2	2	1	0	2	0	1	2	1	0	0	0	1	0	0	2	0	0	0	1	2
244	0	0	2	0	0	2	1	1	1	1	1	1	1	0	1	0	0	1	0	0	1	0	2	0	0	0	0	2	2	2	1	0	0	0	0	2	1	1	0	1	0	1	0	1	1	1	0	0	0
245	0	0	1	0	0	0	1	0	1	1	1	1	1	0	1	0	0	0	1	1	1	0	2	0	0	0	0	2	2	2	1	0	0	1	0	2	0	1	1	0	0	0	0	0	1	0	0	0	0
246	1	0	2	0	0	0	2	0	2	1	0	0	2	0	0	1	0	0	1	1	2	0	1	0	0	0	0	1	1	1	0	1	2	0	1	1	0	0	0	1	1	0	0	1	0	1	0	0	1
247	0	0	1	0	0	0	1	0	1	1	0	1	1	0	1	0	1	2	0	0	2	0	1	0	0	0	0	1	2	2	0	2	1	0	0	2	1	0	0	0	0	2	0	2	1	0	0	0	0
248	0	0	2	0	0	1	1	0	0	0	1	0	0	0	0	0	1	1	0	0	1	0	2	0	0	0	0	2	2	2	1	0	0	0	0	2	2	0	0	2	0	0	1	2	2	0	1	0	1
249	0	0	2	0	0	0	1	0	1	0	1	0	0	0	0	0	0	1	2	2	2	0	1	0	0	1	0	2	2	2	0	0	2	1	1	1	1	0	0	0	0	0	0	2	0	0	1	0	2
250	1	0	1	0	0	0	2	0	2	1	1	0	0	0	0	0	0	0	0	0	0	0	2	0	0	1	0	2	2	2	0	2	2	0	0	2	1	0	0	0	0	0	1	2	2	2	0	0	1
251	0	0	1	0	0	0	1	0	0	0	1	0	1	0	0	1	0	0	0	0	1	0	2	0	0	1	0	2	1	1	0	0	2	1	0	2	0	0	0	2	1	0	2	2	1	1	0	2	2
252	0	0	0	0	0	0	2	0	2	2	0	1	1	0	2	0	0	0	1	1	1	0	2	0	0	0	0	1	2	2	1	2	1	0	2	0	2	0	0	1	0	0	1	1	1	0	1	0	2
253	0	0	2	0	0	1	2	0	2	2	0	0	1	0	0	0	0	1	2	2	1	0	1	1	1	0	0	2	2	2	1	0	1	0	0	2	1	1	0	0	0	0	0	2	0	1	0	1	1
254	1	1	1	0	0	1	1	1	1	1	0	0	1	0	0	1	0	1	1	1	2	0	2	0	0	0	0	2	1	1	0	0	1	1	1	2	1	1	0	1	0	0	0	2	0	0	0	0	0
255	0	0	2	0	0	0	1	0	1	0	1	0	2	0	2	0	0	1	1	1	2	0	0	0	0	1	0	1	2	2	0	0	2	0	0	2	1	1	0	0	0	0	1	1	1	2	0	0	0
256	0	0	0	0	0	0	2	0	1	0	1	2	2	0	2	0	0	2	1	1	2	0	2	0	0	0	0	1	2	2	0	0	2	2	0	2	0	0	1	1	0	1	0	2	1	0	0	0	0
257	0	0	2	0	0	2	2	1	2	2	0	1	1	0	1	0	0	0	0	1	2	0	1	1	1	1	0	1	2	2	0	2	2	0	2	0	2	1	0	0	0	0	1	2	0	1	0	0	2
258	1	0	2	0	0	1	1	0	0	0	1	0	1	0	1	0	0	0	1	1	1	0	0	0	0	1	1	2	2	2	0	0	0	0	1	1	2	0	0	0	0	1	0	2	0	1	0	0	0
259	0	0	2	0	0	1	2	0	1	0	0	1	1	0	1	0	0	1	1	1	1	0	2	0	0	0	0	2	1	1	1	0	1	0	1	1	2	1	1	0	1	0	0	1	0	0	0	0	1
260	0	0	1	0	0	0	2	0	1	1	0	0	0	0	0	0	0	0	2	1	2	0	2	0	0	0	0	2	2	2	1	0	0	0	0	2	2	0	0	1	0	2	0	2	0	0	0	0	0
261	1	0	1	0	0	0	2	0	2	1	1	0	0	0	0	0	0	0	0	0	0	0	2	0	0	1	0	2	1	1	0	0	0	0	0	2	1	0	0	0	0	0	0	1	1	1	0	0	0
262	0	0	2	0	0	0	2	1	2	1	0	1	1	0	1	0	0	0	1	1	1	0	1	0	0	0	0	2	2	2	1	1	2	0	1	1	1	0	0	0	0	0	0	2	0	0	0	0	0
263	1	0	1	0	0	0	2	0	2	2	0	0	0	0	0	0	0	0	2	2	2	0	2	0	0	0	0	2	2	2	1	1	1	0	2	1	0	0	0	1	1	0	1	1	1	1	0	0	0
264	0	0	1	0	0	0	2	1	2	1	0	1	2	0	1	0	0	1	1	1	2	1	2	0	0	0	0	1	1	1	0	0	1	0	0	2	1	0	0	0	0	0	0	1	2	1	0	0	0
265	0	0	2	0	0	1	2	0	1	1	0	1	1	0	1	0	0	0	2	1	2	0	2	0	0	2	0	2	2	2	0	2	1	0	0	2	1	0	0	0	0	1	0	2	1	1	0	0	0
266	0	0	0	0	0	0	1	0	1	1	1	1	2	0	2	0	1	1	1	2	2	0	1	0	0	0	0	2	2	2	2	0	2	1	0	2	1	0	0	0	1	0	0	2	0	1	0	0	1
267	1	0	1	0	0	0	2	1	2	2	0	0	0	0	0	0	0	1	2	2	2	0	2	0	0	1	0	2	2	2	0	1	1	0	2	1	0	1	0	1	0	1	1	2	1	0	0	0	0
268	1	0	2	0	0	1	2	0	2	2	0	0	2	0	0	1	0	0	1	1	2	0	2	0	0	0	0	2	1	1	1	0	2	0	2	1	1	1	0	0	0	0	0	2	0	2	0	0	0
269	0	0	1	0	0	0	1	0	1	1	1	1	1	0	0	0	0	0	2	2	2	0	1	1	1	1	0	1	2	2	0	0	1	1	0	2	2	0	0	0	0	0	0	1	1	1	2	0	2
270	0	0	1	0	0	0	2	0	2	2	0	0	1	0	0	0	0	0	1	1	2	1	2	0	0	1	0	1	2	2	0	1	1	1	1	1	1	0	0	1	0	0	0	1	0	0	0	1	1
271	0	0	1	0	0	1	2	1	2	2	0	1	1	0	1	0	0	0	1	1	1	0	1	0	0	0	0	2	1	2	1	0	1	0	1	1	2	0	0	0	0	0	0	0	1	0	0	0	0
272	1	0	1	0	0	0	2	0	2	0	1	0	1	0	0	0	0	0	2	2	2	0	2	0	0	0	0	2	2	2	2	0	2	0	2	1	2	0	0	1	0	0	0	1	0	0	0	0	0
273	1	0	2	0	0	0	1	0	2	2	0	1	1	0	1	0	0	2	2	2	2	0	1	1	1	1	0	2	2	1	0	2	2	0	2	0	1	0	0	0	0	0	0	1	1	1	1	0	1
274	0	0	2	0	0	0	2	0	1	1	0	0	1	0	0	1	0	2	1	1	2	0	1	0	0	0	0	1	2	2	0	0	2	1	1	1	2	0	0	0	0	1	0	1	0	2	0	0	1
275	0	0	1	0	0	0	1	0	1	1	1	1	2	0	2	0	0	1	1	1	1	0	1	1	1	1	0	2	2	1	0	2	2	0	2	0	1	0	0	0	0	0	1	1	1	0	0	0	1
276	0	0	2	0	0	1	1	0	1	1	1	1	2	0	2	0	0	0	1	1	2	0	0	0	0	1	0	1	2	2	0	1	1	1	1	2	2	0	0	0	1	0	1	2	1	1	0	0	0
277	0	0	2	0	0	2	1	0	1	1	1	0	1	0	1	0	0	0	0	0	0	0	2	0	0	0	0	1	1	2	0	1	0	0	0	2	1	0	0	1	0	0	0	0	2	1	1	0	1
278	0	0	2	0	0	0	1	0	0	0	1	0	0	0	0	0	1	1	1	2	2	0	2	0	0	0	0	2	2	2	0	0	1	1	0	2	1	0	0	0	0	0	2	2	2	1	0	0	1
279	1	0	2	0	0	0	1	1	2	2	0	1	2	0	2	0	0	1	1	0	1	0	2	0	0	0	0	2	2	2	2	0	2	0	1	2	2	0	0	0	0	1	0	1	1	1	0	0	1
280	1	0	0	0	0	0	2	0	2	1	1	1	1	0	1	0	0	0	1	2	2	0	2	0	0	1	0	2	1	1	1	0	2	1	0	2	0	0	0	1	1	0	1	2	0	1	0	0	0
281	1	0	2	0	0	1	2	0	2	1	1	1	1	1	0	0	0	0	2	2	2	0	1	0	0	0	0	2	2	2	1	0	1	1	2	1	2	0	0	1	0	0	0	1	0	1	0	0	0
282	0	0	2	0	0	0	1	0	1	1	0	0	0	0	0	0	0	1	2	2	2	0	1	0	0	0	0	2	2	1	2	1	2	0	0	2	0	0	0	1	1	0	1	1	1	1	1	1	1
283	0	0	2	0	0	2	2	0	2	0	0	0	0	0	0	0	0	0	2	2	2	0	2	0	0	0	0	2	2	2	2	1	2	0	1	2	0	0	0	1	1	0	0	2	1	1	0	0	0
284	1	0	0	0	0	0	2	0	2	1	1	0	0	0	0	0	0	1	1	1	1	1	0	1	1	1	0	2	2	2	1	0	1	1	0	2	2	0	0	0	0	0	0	2	0	0	0	0	2
285	1	0	2	0	0	0	1	0	1	1	1	0	0	0	0	0	0	0	2	1	2	0	2	0	0	0	1	2	2	2	1	0	1	1	0	2	1	0	0	0	0	0	0	1	0	1	0	1	2
286	0	0	2	0	0	0	1	1	1	1	1	0	0	0	0	0	0	0	2	2	2	0	2	0	0	0	0	2	1	1	0	0	2	1	1	2	2	0	0	0	0	1	0	1	0	1	0	0	2
287	0	0	2	0	0	0	2	0	2	1	1	0	0	0	0	0	0	1	0	0	1	0	2	0	0	0	0	2	2	2	0	0	1	1	2	1	1	0	0	1	0	0	0	1	0	0	0	0	1
288	0	0	0	0	0	0	2	0	2	0	0	1	1	0	2	0	0	2	1	1	2	0	2	0	0	0	0	2	2	1	0	1	2	1	1	1	2	0	0	1	0	0	0	2	0	1	1	1	2
289	0	0	2	0	0	0	2	1	1	1	0	0	1	0	1	0	0	2	2	2	2	0	2	0	0	0	0	2	2	1	0	1	1	0	0	2	0	0	0	1	0	0	0	2	0	1	0	0	0
290	0	0	1	0	0	0	2	0	1	0	1	0	1	0	1	0	0	0	0	0	1	0	1	1	1	1	0	1	2	2	0	0	1	1	1	1	1	0	0	0	1	0	0	2	0	1	0	1	1
291	0	0	2	0	0	0	1	0	0	0	2	0	0	0	0	0	0	0	1	1	1	0	2	0	0	0	0	2	2	1	0	1	1	0	1	2	1	1	0	1	0	0	0	2	0	2	0	0	0
292	0	1	1	0	0	0	2	1	1	1	0	0	0	0	0	0	0	0	1	0	1	1	2	0	0	0	0	0	1	1	0	0	2	1	1	1	1	0	0	0	0	0	0	0	0	0	0	0	0
293	1	0	0	0	0	0	2	0	2	1	1	0	0	0	0	0	0	1	0	0	0	0	1	0	0	0	0	2	2	2	1	0	1	1	1	1	1	0	0	0	0	0	0	2	0	0	1	0	1
294	0	0	2	0	0	2	2	1	1	1	0	0	1	0	0	0	0	1	0	0	2	0	2	0	0	0	0	1	2	2	0	0	1	1	1	1	2	0	0	0	0	0	0	0	1	0	0	0	1
295	1	0	0	0	0	0	1	0	2	1	0	0	1	0	0	1	0	0	2	2	2	0	2	0	0	0	0	2	2	2	1	2	1	1	0	2	1	0	0	1	0	0	1	2	1	0	0	0	1
296	1	0	1	0	0	0	2	1	1	1	0	0	1	0	0	1	0	1	2	2	2	2	0	0	0	0	0	2	2	1	0	1	2	1	0	2	1	0	0	0	0	0	0	2	0	1	0	0	0
297	1	0	1	0	1	0	2	0	1	0	0	0	0	0	0	0	0	0	1	1	2	0	2	0	0	1	0	1	2	2	1	2	2	0	1	1	1	1	0	0	0	0	1	1	1	1	0	0	0
298	0	1	1	0	0	1	2	0	1	1	0	1	2	0	1	0	0	0	1	1	1	0	2	0	0	0	0	2	2	2	1	1	1	0	0	2	1	1	0	0	0	0	0	1	0	1	1	0	1
299	1	0	0	0	0	0	2	0	1	1	0	0	0	0	0	0	0	1	2	2	2	0	2	0	0	0	0	2	1	0	0	0	1	0	1	1	1	0	0	2	0	0	1	2	1	1	0	0	1
300	1	1	2	0	0	0	2	0	2	1	1	1	1	0	1	0	0	0	1	1	2	0	2	0	0	0	0	1	2	2	0	1	1	0	0	2	1	0	0	2	0	1	0	2	1	1	1	1	2
301	1	0	2	0	0	1	2	0	1	1	1	0	0	0	0	0	0	0	1	2	2	1	2	0	0	0	0	2	2	2	1	0	2	2	1	2	1	0	0	0	1	0	0	1	0	0	0	0	1
302	1	0	1	0	0	1	2	1	2	2	0	0	0	0	0	0	0	0	0	0	1	1	2	0	0	0	0	1	2	2	0	1	2	0	0	2	1	0	0	2	0	0	1	2	0	0	0	1	1
303	1	0	1	0	0	1	1	0	1	1	1	0	2	0	1	0	0	0	2	1	2	0	1	0	0	0	0	2	2	1	0	1	2	0	1	1	2	0	0	1	0	1	0	2	0	0	0	0	2
304	1	0	1	0	0	0	1	0	1	1	1	0	1	0	0	0	0	1	1	1	1	0	2	0	0	0	0	2	1	1	1	1	1	2	0	2	1	0	0	1	0	1	0	2	1	0	0	0	2
305	1	0	0	0	0	0	1	0	2	1	0	0	0	0	0	0	0	0	2	2	2	0	0	0	0	0	0	2	2	2	1	0	1	1	1	1	2	0	0	1	0	0	1	2	1	1	0	0	1
306	1	0	1	0	0	0	1	0	0	0	0	0	1	0	1	0	0	0	0	0	1	0	1	0	0	0	0	0	2	2	0	0	1	0	1	1	0	0	1	0	1	0	0	0	0	1	0	0	1
307	0	0	2	0	0	0	2	1	2	2	0	1	1	0	1	0	0	0	2	2	2	0	2	0	0	0	0	2	2	2	0	0	2	0	1	1	1	1	0	0	0	0	0	2	0	1	0	0	1
308	1	0	0	0	1	0	1	0	1	0	2	1	1	0	1	0	0	1	1	1	1	0	2	0	0	0	1	2	2	1	0	0	2	0	1	1	0	1	0	1	0	0	0	1	1	0	0	0	1
309	0	1	1	0	0	1	1	1	1	1	1	0	0	0	0	0	1	2	1	1	2	0	2	0	0	1	0	1	1	1	1	2	2	1	0	2	1	1	0	1	0	0	1	1	1	0	0	0	0
310	0	0	1	0	0	0	1	1	2	2	1	0	0	0	0	0	0	0	2	2	2	0	2	0	0	0	0	2	2	2	1	0	1	1	1	1	0	0	1	1	0	0	1	2	1	1	0	0	1
311	0	1	2	0	0	1	2	0	2	0	1	0	0	0	0	0	0	1	2	2	2	0	2	0	0	0	1	2	2	2	0	0	0	0	0	2	1	0	0	1	0	0	1	1	1	1	0	0	1
312	1	0	2	0	0	0	2	0	2	1	1	1	1	0	1	0	1	1	1	2	2	0	2	0	0	0	0	1	2	2	0	1	1	1	1	2	1	0	0	1	0	0	0	1	0	0	0	0	0
313	0	0	1	0	0	0	2	0	2	0	0	0	1	0	0	0	0	1	1	1	1	0	2	0	0	0	1	2	2	2	0	0	1	1	2	1	0	1	1	1	0	0	0	0	1	0	0	0	1
314	0	0	2	0	0	0	1	0	1	0	1	1	1	0	1	0	0	0	1	1	2	0	1	0	0	0	0	1	2	2	1	0	1	0	1	1	1	0	0	1	0	0	1	1	1	1	0	1	1
315	0	0	2	0	0	0	2	1	1	1	0	0	1	0	1	0	0	0	2	1	2	0	2	0	0	0	0	1	1	1	0	1	1	0	1	1	1	0	0	1	0	1	0	2	1	0	1	0	1
316	1	0	2	0	0	0	1	0	1	1	1	1	1	0	1	0	0	1	1	1	2	0	2	0	0	0	0	1	1	1	0	1	1	0	0	2	2	0	0	1	0	1	0	2	1	0	0	0	0
317	0	0	2	0	0	0	2	0	2	1	0	1	2	1	1	0	0	1	2	2	2	0	2	0	0	0	0	1	1	1	0	1	1	2	0	2	1	0	0	1	1	0	1	1	0	1	0	1	1
318	0	0	0	0	0	0	2	0	1	1	0	1	1	0	1	0	0	0	0	0	1	1	2	0	0	0	0	2	2	2	1	0	2	2	0	2	1	0	0	2	0	0	1	1	1	1	0	1	2
319	0	0	2	0	0	0	2	0	1	0	0	1	0	0	0	0	0	1	1	1	1	0	1	0	0	0	0	2	2	2	1	0	1	0	0	2	2	0	0	1	1	0	1	1	1	2	1	0	1
320	0	0	2	0	0	2	1	0	0	0	1	0	0	0	0	0	0	0	2	1	2	0	1	0	0	0	0	2	2	2	1	0	1	0	1	1	2	0	0	0	0	0	0	2	1	0	0	1	1
321	0	0	1	0	0	0	1	0	0	0	1	0	0	0	0	0	0	1	2	2	2	0	1	1	1	1	0	1	2	2	0	1	2	2	2	1	2	0	0	0	0	2	0	2	0	0	0	0	2
322	0	0	1	0	0	0	1	1	1	1	1	0	1	0	0	0	0	1	2	2	1	0	2	0	0	0	0	2	2	2	0	1	2	1	0	2	2	0	0	0	0	0	0	2	0	0	0	0	0
323	0	0	2	0	0	1	0	0	1	1	1	0	1	0	1	0	0	1	0	0	2	1	2	0	0	0	0	2	2	2	1	1	2	0	0	2	1	0	0	0	0	0	1	1	1	0	0	0	0
324	1	0	1	0	0	0	1	0	0	0	2	0	0	0	0	0	1	1	1	1	1	0	1	0	0	0	0	2	1	1	1	0	2	0	0	2	1	0	0	0	0	1	0	2	2	1	0	0	1
325	0	0	1	0	0	0	2	0	2	2	0	0	0	0	0	0	0	2	1	1	2	0	2	0	0	0	0	1	1	1	0	1	1	0	0	2	2	0	0	1	0	0	1	2	0	1	0	2	2
326	1	0	0	0	0	0	2	0	1	0	0	0	0	0	0	0	0	0	0	1	1	0	1	0	0	0	0	2	2	2	0	1	2	0	1	1	2	0	0	0	1	0	0	0	1	0	0	0	0
327	1	0	1	0	0	0	0	0	0	0	2	1	2	1	1	0	1	2	1	1	1	0	2	0	0	1	0	2	2	2	0	1	1	0	0	2	1	0	0	1	0	0	1	2	1	1	0	0	0
328	0	0	2	0	0	0	2	0	1	1	0	0	0	0	0	0	0	2	1	1	2	0	2	0	0	0	0	2	2	2	2	1	1	0	0	2	1	0	1	0	0	0	0	1	0	0	0	1	1
329	0	0	1	0	0	0	2	0	0	0	1	1	1	0	1	0	0	0	2	2	2	1	2	0	0	0	0	2	1	1	0	2	2	0	2	1	2	0	0	0	0	0	0	1	0	0	0	0	0
330	1	0	1	0	0	0	2	0	1	0	0	0	0	0	1	0	0	0	2	2	2	1	2	0	0	0	0	2	0	0	0	0	0	0	1	1	2	0	0	0	0	2	0	2	0	0	0	0	0
331	0	0	2	0	0	0	1	0	1	0	1	0	0	0	0	0	0	0	0	0	1	0	0	0	0	1	0	2	2	2	1	1	0	0	0	2	2	0	0	1	0	0	1	1	1	1	1	0	1
332	0	0	0	0	0	0	2	0	2	1	0	1	1	0	1	0	0	0	0	0	1	0	1	1	1	0	0	2	2	2	1	0	1	2	2	2	0	0	1	1	0	1	0	2	0	0	1	0	2
333	0	0	1	0	0	1	2	1	1	1	0	0	1	0	0	1	0	0	0	0	2	0	1	0	0	0	0	2	2	2	2	1	1	0	0	2	2	0	0	0	0	0	0	1	0	1	0	0	1
334	0	0	1	0	0	0	2	0	2	2	0	0	0	0	0	0	0	0	2	2	2	0	1	0	0	0	0	2	2	1	1	1	2	0	1	1	2	0	0	1	0	0	1	2	0	1	0	0	2
335	0	0	2	0	0	0	2	1	1	1	1	1	1	0	1	0	0	1	1	1	1	0	2	0	0	0	0	2	1	1	0	0	1	0	2	1	1	1	1	0	1	0	0	2	0	1	0	0	2
336	0	0	0	0	0	0	2	1	2	1	0	0	0	0	0	0	0	1	0	0	0	1	2	0	0	0	0	2	2	2	1	0	0	0	0	1	1	0	0	1	1	0	0	1	0	0	1	0	1
337	1	0	2	0	0	1	2	1	1	1	0	0	1	0	1	0	1	2	0	0	2	0	1	1	1	0	0	1	2	2	0	2	2	0	0	2	0	0	0	1	0	1	0	2	1	0	0	0	0
338	0	0	2	0	0	0	2	0	1	0	0	0	0	0	0	0	0	0	2	2	2	0	1	0	0	1	0	2	0	0	0	0	0	1	2	2	2	0	0	0	0	0	0	2	1	0	0	0	0
339	1	0	1	0	0	1	2	0	2	2	0	1	2	0	1	0	0	1	2	2	2	0	2	0	0	0	0	2	2	2	0	2	2	1	0	2	1	1	1	0	1	0	0	0	1	0	0	0	2
340	1	0	0	0	1	0	1	1	2	2	1	1	1	1	0	0	0	1	0	0	0	0	1	1	1	1	0	1	1	1	0	1	2	2	1	1	2	0	0	0	0	0	0	1	1	1	0	0	1
341	1	0	2	0	0	0	2	0	1	0	1	1	2	0	2	0	0	1	2	2	2	0	2	0	0	0	0	2	1	1	1	0	0	0	1	1	1	0	0	0	0	0	0	2	1	0	0	0	0
342	0	0	1	0	0	1	1	1	1	1	0	0	0	0	0	0	0	1	1	1	2	1	1	0	0	0	0	1	2	2	0	0	1	1	0	2	2	0	0	1	0	1	0	2	1	0	0	1	2
343	0	0	0	0	0	0	1	1	1	1	1	0	0	0	0	0	0	0	2	2	2	0	2	0	0	0	0	2	2	1	0	1	1	1	1	1	2	0	0	1	0	0	0	1	0	1	0	0	1
344	0	1	1	0	0	1	2	0	2	1	0	0	0	0	0	0	0	1	2	2	2	1	0	1	1	1	0	2	1	1	1	0	1	1	0	2	0	2	0	0	0	0	0	0	0	1	0	1	1
345	0	0	0	0	0	0	1	0	1	0	2	0	0	0	0	0	0	0	1	2	2	0	2	0	0	0	0	2	2	2	0	1	1	0	1	1	2	0	0	1	0	0	0	0	0	1	0	0	0
346	0	0	1	0	0	0	2	0	2	2	0	0	1	0	1	0	0	1	0	1	1	0	1	1	1	1	0	1	2	2	1	1	2	0	1	1	2	0	0	0	0	0	0	0	2	0	1	1	2
347	1	1	1	0	0	0	1	0	1	1	1	0	2	1	0	1	0	1	2	2	2	0	2	0	0	0	0	2	2	2	0	1	1	2	1	2	2	0	0	0	0	1	1	2	1	0	0	0	2
348	1	0	2	0	0	0	2	0	1	1	0	0	0	0	0	0	0	0	1	1	1	1	2	0	0	0	0	1	2	2	0	0	0	0	0	2	1	0	0	1	0	0	2	2	1	1	0	0	0
349	0	0	1	0	0	1	2	0	1	1	1	1	2	0	2	0	0	1	2	2	2	0	2	0	0	1	0	2	2	1	0	0	1	1	0	2	1	0	0	2	0	0	0	1	2	1	0	1	1
350	0	0	1	0	0	0	1	0	1	0	1	0	0	0	0	0	0	0	1	1	1	1	2	0	0	0	0	0	2	2	0	1	2	1	0	2	1	0	0	0	0	0	0	2	0	1	1	1	2
351	1	0	1	0	0	0	1	0	0	0	1	1	1	0	1	0	1	1	1	1	1	0	2	0	0	0	0	2	2	1	0	2	1	0	0	2	1	0	1	0	0	0	1	2	0	1	0	0	2
352	1	1	2	0	0	1	1	0	1	1	0	0	0	0	0	0	0	1	1	1	2	0	2	0	0	1	0	2	2	2	0	1	2	0	2	0	2	0	0	2	0	1	1	2	0	1	0	0	1
353	0	0	1	0	0	0	1	0	0	0	2	1	2	0	2	0	0	0	0	0	1	0	2	0	0	0	0	2	2	2	0	1	2	1	0	2	1	0	0	2	0	0	1	2	0	1	1	0	1
354	1	0	1	0	0	0	1	1	2	2	0	1	2	0	1	1	0	0	1	2	2	0	0	0	0	1	0	2	2	1	1	1	1	0	1	1	1	0	0	0	1	0	0	2	0	0	0	0	1
355	1	0	1	0	0	1	2	0	2	1	0	1	2	0	2	0	0	1	1	1	1	0	1	0	0	0	0	1	2	2	0	0	2	0	0	2	1	1	0	0	0	0	0	2	0	1	0	1	1
356	0	0	2	0	0	1	0	0	0	0	2	1	2	0	1	1	0	1	1	0	2	0	2	0	0	0	0	1	2	2	1	1	2	1	2	2	1	0	0	1	0	0	1	1	1	2	1	0	2
357	0	1	2	0	1	0	2	0	1	1	0	1	1	0	1	0	0	0	1	1	1	0	1	1	1	1	0	2	1	2	1	1	1	2	1	1	1	0	0	0	0	0	1	2	0	1	0	0	1
358	1	0	2	0	0	0	1	0	1	0	2	0	2	0	2	0	0	1	1	1	2	0	2	0	0	0	0	2	2	2	1	0	2	0	0	2	2	0	0	0	0	0	0	2	0	1	0	0	0
359	1	0	1	0	0	0	1	0	0	0	2	0	0	0	0	0	0	0	2	2	2	0	2	0	0	0	1	2	2	2	0	0	1	1	0	2	1	0	0	1	0	0	1	2	1	0	0	0	1
360	0	0	2	0	0	0	2	0	2	2	0	2	2	1	1	0	0	1	2	2	2	0	2	0	0	1	0	1	1	0	0	0	1	1	0	2	0	0	0	1	0	0	2	2	2	1	0	0	2
361	0	0	1	0	0	1	2	0	1	0	0	0	1	0	1	0	0	0	2	2	2	1	1	0	0	0	0	0	1	2	0	0	1	1	2	1	1	0	0	1	0	0	1	2	1	0	1	0	1
362	0	0	1	0	0	1	2	0	1	1	1	1	1	0	1	0	0	1	1	1	2	0	2	0	0	0	0	0	2	2	0	1	1	1	1	1	1	0	0	1	1	1	0	1	1	1	0	0	0
363	1	0	1	1	1	1	2	0	1	0	1	1	1	0	1	0	0	2	2	1	2	0	2	0	0	1	0	2	2	2	2	1	2	0	1	1	1	0	1	0	1	0	0	1	0	1	0	0	2
364	1	0	1	0	0	0	2	1	1	1	1	2	2	0	2	0	0	0	1	1	1	0	2	0	0	0	0	1	1	0	1	0	2	1	1	1	2	0	0	1	1	0	1	2	1	1	0	0	2
365	1	0	1	0	0	0	2	0	1	0	1	0	1	0	1	0	0	1	2	2	2	1	2	0	0	0	0	2	2	2	0	0	0	0	1	1	1	0	0	0	0	0	0	2	0	1	0	0	1
366	1	0	2	0	0	0	2	0	2	1	1	0	1	0	0	1	0	1	2	2	2	0	2	0	0	0	0	2	1	1	0	2	1	0	0	2	1	0	0	1	0	0	0	2	0	1	0	0	0
367	0	0	1	0	0	0	1	0	0	0	0	0	0	0	0	0	0	1	2	2	2	0	2	0	0	0	0	1	2	2	0	1	1	1	1	2	1	1	0	0	0	2	0	2	0	1	0	0	0
368	1	0	1	0	0	0	2	0	2	0	1	1	2	0	1	0	0	1	1	1	1	0	2	0	0	0	0	2	0	0	0	0	2	1	1	2	2	0	0	2	0	0	0	2	0	0	0	0	1
369	0	0	2	0	0	0	2	1	2	2	0	1	1	0	1	0	0	1	0	0	1	0	1	1	1	1	1	1	2	2	0	1	2	0	1	1	2	0	1	0	0	0	0	2	0	0	0	0	0
370	0	0	1	0	0	0	2	0	2	2	0	0	1	0	1	0	0	0	1	1	1	1	2	0	0	0	0	1	1	2	0	1	1	1	1	2	1	0	1	0	0	0	0	2	1	0	0	0	1
371	0	0	1	0	0	0	1	0	2	2	0	1	1	0	1	0	0	0	1	1	1	0	1	1	1	1	1	2	2	2	0	1	2	1	0	2	2	0	0	2	0	0	0	2	1	0	0	1	1
372	1	0	1	0	0	0	1	0	1	1	1	0	1	0	1	0	1	1	1	2	2	1	2	0	0	0	0	2	2	2	1	0	0	1	1	1	1	0	0	0	0	0	1	2	1	0	0	0	0
373	0	0	1	1	1	1	2	1	1	1	1	0	2	0	2	0	0	0	2	1	2	0	2	0	0	0	0	2	2	2	0	1	1	1	0	2	1	0	0	0	0	0	1	2	2	2	0	1	1
374	0	0	1	0	0	0	2	0	1	1	0	0	1	0	0	0	0	0	1	1	1	0	2	0	0	0	0	2	1	0	0	2	2	0	0	2	2	0	0	1	0	0	0	2	0	0	0	0	1
375	1	0	1	0	0	0	1	0	0	0	0	0	1	0	0	1	0	0	2	2	2	0	2	0	0	1	0	1	2	2	1	0	1	1	0	2	1	0	1	0	0	1	0	1	1	1	0	1	2
376	0	0	1	0	0	0	1	0	2	1	0	0	1	0	1	0	0	1	1	1	2	1	1	0	0	0	0	2	2	2	0	0	1	0	0	2	1	0	0	1	0	0	0	2	1	0	0	0	1
377	1	0	2	0	0	0	2	0	2	0	1	1	1	0	1	0	0	0	1	1	1	0	2	0	0	0	0	2	2	2	0	2	2	0	1	1	1	1	0	0	0	0	1	1	1	2	0	0	0
378	1	0	1	0	0	0	2	0	2	1	0	1	1	0	1	0	0	0	2	2	2	0	2	0	0	1	0	2	1	1	1	0	2	0	0	2	1	0	0	0	0	0	0	0	1	0	0	0	0
379	0	0	2	0	0	0	1	0	2	2	0	1	2	0	2	0	0	0	0	0	0	1	2	0	0	0	0	2	2	2	0	1	2	0	1	2	1	1	0	0	0	2	0	2	0	0	0	0	1
380	0	0	1	0	0	0	1	0	1	1	1	2	2	0	2	0	0	0	2	2	2	0	0	0	0	1	0	2	2	2	2	0	1	1	1	2	2	0	0	1	0	0	1	2	1	0	0	0	1
381	1	0	1	0	0	0	2	0	2	2	0	0	0	0	0	0	0	1	2	2	2	0	1	1	1	1	0	1	1	0	0	0	0	0	0	2	1	0	0	1	0	0	2	2	2	1	0	0	0
382	0	0	2	0	0	0	0	0	1	1	0	2	1	0	1	0	0	0	2	1	2	0	2	0	0	0	0	2	2	2	0	0	2	1	1	2	2	0	0	1	0	0	0	0	1	0	0	0	1
383	0	0	2	0	0	1	2	1	1	1	0	0	1	0	1	0	0	0	0	1	2	0	1	1	1	1	0	2	2	2	1	0	1	1	0	2	1	1	0	0	0	0	0	2	0	0	0	0	0
384	0	0	1	0	0	0	2	0	0	0	0	0	0	0	0	0	0	0	2	2	2	0	1	1	1	1	0	2	2	2	0	0	2	0	1	1	0	0	0	1	0	0	1	1	1	1	0	0	1
385	0	1	1	0	0	1	0	0	1	1	1	1	2	0	2	0	0	0	0	1	2	0	2	0	0	0	0	1	2	2	1	1	2	1	0	2	1	0	0	1	1	0	1	2	0	0	0	0	1
386	0	0	1	0	0	0	2	1	1	1	0	1	2	0	2	0	0	0	2	2	2	0	1	0	0	1	0	2	2	2	0	0	1	1	0	2	2	0	0	0	0	0	0	1	0	0	0	0	1
387	0	0	0	0	1	0	2	0	2	2	0	0	0	0	0	0	0	0	2	2	2	0	1	0	0	0	0	2	2	2	0	1	2	0	1	2	2	0	0	0	0	1	0	1	1	1	0	0	1
388	0	0	0	0	0	0	1	0	2	2	0	0	1	0	1	0	0	0	2	2	1	0	2	0	0	0	0	2	2	2	0	0	0	0	0	2	2	0	0	1	1	0	1	1	1	2	1	0	1
389	1	0	2	0	0	0	2	0	2	1	1	0	1	0	1	0	1	1	1	1	1	0	2	0	0	0	0	1	2	2	1	0	1	1	1	2	2	0	0	1	0	1	0	1	0	1	0	1	2
390	1	0	1	1	1	2	2	0	2	0	1	0	2	0	2	0	0	1	1	1	2	0	2	0	0	0	0	2	2	2	1	1	2	1	1	1	1	1	0	1	0	0	0	1	1	1	0	0	1
391	0	1	1	0	0	1	2	0	1	0	1	1	2	0	2	0	0	0	2	2	2	0	1	0	0	0	0	2	2	2	2	0	0	1	0	2	1	0	0	1	0	0	1	1	1	2	0	0	0
392	0	0	1	0	0	0	2	1	2	2	0	0	0	0	0	0	0	0	2	2	2	0	1	0	0	0	1	2	2	2	1	0	0	1	1	1	1	0	0	1	0	0	0	2	0	2	2	0	2
393	0	0	0	0	0	0	2	0	2	2	0	0	0	0	0	0	0	0	0	0	0	0	2	0	0	0	0	2	2	2	1	0	1	1	0	2	2	1	1	0	1	2	0	2	1	0	0	0	0
394	0	0	0	0	0	0	2	0	2	1	1	0	1	1	0	0	0	1	1	1	1	0	2	0	0	0	0	2	2	2	0	0	2	2	1	2	2	0	0	0	0	0	1	1	1	1	1	1	1
395	0	0	2	0	1	0	2	1	2	2	0	1	1	0	1	0	0	1	0	1	2	0	2	0	0	0	0	2	2	2	0	0	2	0	0	2	1	0	0	0	0	0	0	2	0	1	0	0	0
396	0	0	2	0	0	1	2	0	1	0	1	0	0	0	0	0	1	1	2	2	2	1	1	0	0	0	1	2	2	2	0	0	2	1	1	1	1	0	0	1	0	1	0	2	1	0	0	0	0
397	0	0	0	0	0	0	2	1	1	1	0	1	1	0	1	0	0	0	2	2	2	0	2	0	0	0	0	1	2	2	0	2	1	0	0	2	2	0	0	1	0	0	1	2	1	1	0	0	1
398	0	1	1	0	0	0	1	0	0	0	2	0	0	0	0	0	0	1	1	1	2	0	2	0	0	0	0	2	2	2	0	1	2	0	1	1	1	1	1	0	2	0	0	1	0	0	0	0	1
399	0	0	2	0	0	0	2	0	2	0	0	1	1	0	1	0	0	1	0	0	2	0	2	0	0	0	0	1	1	1	0	0	1	0	1	1	1	0	0	0	0	1	0	2	0	0	0	0	0
400	1	0	2	0	0	0	2	0	2	2	0	0	0	0	0	0	0	1	2	2	2	0	1	0	0	0	0	1	2	1	1	1	1	1	1	1	0	0	1	1	0	0	0	1	0	0	0	0	1
401	0	0	2	0	0	0	1	0	1	1	1	1	2	0	1	0	0	0	1	1	1	1	2	0	0	0	0	2	2	2	0	2	1	0	0	2	1	0	0	2	0	0	0	1	0	0	0	0	1
402	0	1	2	0	0	0	2	0	1	1	0	0	0	0	0	0	0	0	2	1	2	0	2	0	0	0	0	2	2	2	1	1	1	1	0	2	2	0	0	2	0	0	0	1	0	1	0	0	2
403	1	0	1	0	0	0	1	1	1	1	1	0	1	0	1	0	0	1	1	1	2	0	2	0	0	0	0	1	1	1	0	1	2	1	1	2	1	0	0	2	0	0	0	0	0	0	1	1	2
404	1	0	2	0	0	0	2	1	2	1	0	0	0	0	0	0	0	0	1	1	1	0	2	0	0	0	0	2	2	2	0	2	1	1	0	2	2	1	0	0	0	1	1	2	1	0	0	0	1
405	0	0	1	0	0	0	2	0	1	1	1	0	2	0	1	0	0	1	1	1	2	0	0	0	0	0	2	2	2	2	1	0	1	1	1	2	2	1	0	0	0	1	0	2	1	0	0	0	0
406	0	0	2	0	0	1	2	0	1	1	0	1	1	0	1	0	0	0	1	0	1	0	2	0	0	0	0	2	2	2	0	1	1	0	1	1	1	0	0	0	0	0	2	2	2	0	1	0	1
407	0	0	2	0	0	1	2	0	1	1	1	0	0	0	0	0	1	1	0	0	1	0	2	0	0	0	0	1	1	1	0	1	1	0	0	2	2	0	0	0	0	0	0	1	0	1	0	0	1
408	1	0	2	0	0	0	2	1	2	2	0	0	1	0	0	0	0	0	1	2	2	0	2	0	0	0	0	2	2	1	0	0	1	0	0	2	1	0	0	1	0	1	0	2	2	0	0	0	1
409	0	0	0	0	0	0	1	0	2	2	0	0	0	0	0	0	0	1	2	2	2	0	2	0	0	0	0	2	2	2	0	2	1	0	0	2	2	0	0	0	0	0	1	1	1	0	1	0	1
410	0	0	2	0	0	0	2	1	1	1	1	1	1	0	1	0	0	1	0	0	2	0	0	1	1	1	0	2	1	1	0	0	0	0	0	2	2	0	0	1	0	1	0	1	1	0	0	0	0
411	1	0	2	0	0	0	2	1	1	1	0	0	1	0	0	1	0	1	2	2	2	0	1	0	0	0	0	2	2	2	0	0	0	0	0	2	1	1	1	0	2	0	0	2	0	2	0	1	2
412	0	1	1	0	0	0	1	0	1	1	1	0	1	0	1	0	0	0	1	1	1	0	2	0	0	0	0	2	2	2	0	1	1	0	0	2	2	0	0	1	0	0	1	2	1	1	0	1	2
413	1	0	0	0	0	0	2	0	1	1	0	1	1	0	1	0	0	0	1	1	1	0	0	1	1	1	0	1	2	2	0	1	2	1	0	2	1	0	1	0	0	0	0	1	0	0	0	0	1
414	0	0	1	0	0	0	1	0	1	0	2	0	1	0	1	0	0	1	1	1	1	0	2	0	0	1	0	1	2	2	0	1	2	0	0	2	1	1	0	1	0	1	0	2	1	0	0	0	0
415	0	1	2	0	1	0	2	1	2	2	0	0	0	0	0	0	0	1	2	2	1	0	1	0	0	0	0	2	2	2	0	0	1	0	1	1	1	0	1	0	0	0	0	2	0	1	0	2	2
416	0	0	2	0	0	1	1	1	1	1	1	0	0	0	0	0	0	1	2	2	1	0	2	0	0	0	0	2	2	1	0	0	1	0	1	1	1	0	0	2	1	0	0	2	0	0	0	0	0
417	0	0	1	0	0	0	1	0	2	1	0	0	0	0	0	0	0	1	1	1	2	0	1	0	0	0	0	2	2	2	1	1	2	0	1	1	1	0	0	0	0	0	0	1	1	1	1	0	1
418	1	0	2	0	0	1	2	0	1	0	0	0	0	0	0	0	0	1	1	1	2	1	2	0	0	0	0	2	0	0	0	0	1	1	0	2	1	0	0	1	0	0	1	1	1	1	0	0	0
419	0	0	0	0	0	0	2	1	1	1	1	1	2	0	2	0	0	1	0	0	1	0	2	0	0	0	0	1	2	2	0	1	1	0	1	1	2	0	0	1	0	2	0	2	0	1	0	0	0
420	0	0	2	0	0	0	2	0	1	0	0	0	0	0	0	0	0	0	1	0	1	0	1	0	0	0	0	2	2	2	0	1	1	1	1	1	1	1	0	1	0	0	0	1	0	0	0	0	1
421	1	0	2	0	0	0	2	0	2	1	0	0	0	0	0	0	0	1	0	0	2	0	2	0	0	2	0	2	1	1	0	0	1	1	0	2	1	0	0	1	0	0	1	1	1	1	0	0	0
422	0	0	1	0	0	1	1	0	2	1	0	0	0	0	0	0	0	2	2	2	2	1	2	0	0	0	0	2	2	2	1	0	0	0	0	2	2	0	0	0	0	0	0	2	0	2	0	0	1
423	0	1	0	0	0	0	1	0	1	1	1	1	1	0	1	0	0	1	1	1	2	0	2	0	0	0	1	2	2	2	1	0	1	1	2	0	2	0	0	2	0	0	0	2	2	1	0	0	1
424	1	0	1	0	0	0	1	0	2	2	0	0	1	0	1	0	0	1	2	2	2	0	2	0	0	0	0	2	2	2	0	1	1	1	2	1	1	0	1	0	0	0	1	2	1	1	0	2	2
425	0	0	1	1	1	2	2	0	2	2	0	1	1	0	1	0	0	1	2	2	2	0	2	0	0	0	0	0	1	2	0	0	1	0	1	1	1	0	0	0	0	0	0	2	0	1	0	0	1
426	1	0	2	0	0	0	2	0	2	2	0	0	0	0	0	0	0	0	0	0	1	0	2	0	0	0	0	1	1	1	0	0	2	1	1	2	2	0	0	0	0	0	0	1	0	0	0	0	1
427	1	1	1	0	0	0	1	1	1	1	1	0	0	0	0	0	0	1	1	1	1	0	2	0	0	2	0	2	1	1	1	0	2	1	1	1	1	1	1	1	1	0	0	2	0	2	0	1	1
428	1	0	2	0	0	1	2	0	1	1	0	0	1	0	0	1	0	1	1	1	2	0	2	0	0	0	0	2	1	1	0	2	2	0	1	1	1	0	1	1	0	0	0	2	1	1	0	0	2
429	0	1	1	0	0	1	2	0	2	1	0	1	1	0	1	0	0	0	0	0	0	0	1	1	1	1	0	2	0	0	0	1	2	0	0	2	0	0	0	2	0	0	0	2	0	1	0	1	0
430	0	0	1	0	0	1	2	0	2	1	0	1	2	0	2	0	0	0	2	2	2	1	2	0	0	0	0	1	2	2	1	0	0	1	0	2	2	1	0	0	0	0	0	2	0	0	0	1	2
431	0	0	1	0	0	1	2	0	1	0	1	0	0	0	0	0	0	0	1	1	1	1	2	0	0	0	0	1	2	2	0	0	1	1	1	1	1	0	0	0	0	1	0	1	1	1	0	0	0
432	0	0	2	0	0	2	0	0	0	0	2	0	1	0	0	1	0	1	1	1	1	0	1	0	0	1	0	1	1	0	1	0	1	1	0	2	2	0	0	1	0	0	0	2	0	0	0	0	2
433	1	0	2	0	0	0	2	0	1	1	1	1	2	0	2	0	0	0	0	1	2	0	2	0	0	0	0	1	1	1	0	0	2	1	2	1	1	0	0	1	0	0	1	2	2	0	0	1	1
434	1	0	1	0	0	0	1	0	1	1	1	0	0	0	0	0	0	1	1	2	2	0	2	0	0	0	0	1	2	2	0	2	1	0	0	2	0	0	0	1	1	0	1	2	1	1	0	0	1
435	1	0	1	0	0	1	2	1	2	1	0	0	1	0	1	0	0	0	2	2	2	0	2	0	0	1	0	2	1	1	1	0	1	0	1	1	2	0	0	0	0	0	0	1	0	0	0	0	1
436	0	0	2	0	0	1	2	0	1	1	0	0	0	0	0	0	0	1	0	0	2	0	2	0	0	0	0	2	2	2	2	0	1	0	1	1	2	0	0	0	0	0	1	1	1	0	0	0	1
437	0	0	2	0	0	0	2	0	2	2	0	0	1	0	1	0	0	0	1	1	1	0	2	0	0	0	0	1	1	1	0	1	2	0	2	0	1	0	0	0	1	0	1	1	0	0	0	1	2
438	1	0	1	0	0	0	2	1	1	1	1	1	2	0	2	0	0	0	2	1	2	0	2	0	0	0	0	1	1	1	1	0	1	1	1	1	1	1	0	0	0	0	2	2	2	1	0	0	0
439	1	0	1	0	0	0	2	0	1	1	0	0	0	0	0	0	1	2	1	1	1	0	1	0	0	0	0	2	2	2	0	1	1	1	2	0	2	0	1	0	0	0	0	0	2	2	0	0	0
440	0	0	1	0	0	1	2	0	2	2	0	0	0	0	0	0	0	0	2	2	2	0	2	0	0	1	1	2	2	1	0	0	2	2	1	2	2	0	0	0	0	0	0	1	0	0	0	0	1
441	0	0	1	0	0	0	1	0	1	1	1	0	1	0	0	1	0	0	1	1	1	0	1	1	1	1	0	2	2	2	1	0	2	0	0	2	1	0	0	0	0	0	0	2	0	1	1	0	1
442	0	0	1	0	0	0	1	0	1	1	1	2	2	1	1	0	1	1	0	0	1	0	2	0	0	0	0	1	2	2	1	2	2	1	0	2	1	1	0	0	0	0	0	2	0	0	0	0	0
443	1	0	1	0	0	0	1	0	0	0	0	0	0	0	0	0	0	1	1	1	2	0	2	0	0	1	0	0	2	2	0	1	1	0	0	2	1	0	0	0	0	1	0	2	0	0	0	1	0
444	0	0	1	1	1	1	2	0	2	2	0	0	2	0	1	0	0	1	1	0	2	0	0	1	1	1	0	1	1	1	0	1	2	0	1	1	2	0	0	1	0	0	0	0	1	0	0	0	0
445	0	0	1	0	0	1	2	1	1	1	0	0	0	0	0	0	0	1	2	2	2	0	2	0	0	0	0	2	2	2	0	2	1	0	1	1	0	0	1	1	0	0	0	0	0	1	1	0	1
446	0	0	1	0	0	0	1	0	2	2	0	0	0	0	0	0	0	1	0	0	1	0	2	0	0	0	0	2	2	2	2	1	1	1	1	1	2	0	0	0	0	0	0	1	0	0	0	1	1
447	0	0	2	0	0	0	2	0	2	1	0	0	1	0	1	0	0	0	2	2	2	0	1	0	0	1	0	2	2	2	1	0	1	0	1	2	2	0	0	0	0	0	1	2	1	0	0	0	0
448	1	0	2	0	0	0	2	0	1	1	0	0	1	0	0	0	0	0	2	2	2	0	1	1	1	1	0	2	1	1	0	2	2	0	1	2	1	1	1	1	1	0	0	1	1	0	1	0	1
449	0	0	1	0	0	0	2	0	1	1	1	0	0	0	0	0	0	1	1	1	1	0	2	0	0	0	0	2	2	2	1	0	1	1	1	1	2	0	0	0	1	1	0	1	1	0	0	0	0
450	1	0	2	0	0	1	1	0	1	1	1	1	1	0	1	0	0	0	1	1	1	0	1	1	1	1	0	2	1	0	0	0	1	1	0	2	1	0	0	0	0	1	0	2	0	0	0	0	1
451	1	0	1	0	0	1	2	0	1	0	0	1	2	0	2	0	1	1	1	1	1	1	1	0	0	0	0	2	1	1	1	0	1	0	0	2	1	0	0	0	1	0	2	2	2	0	0	0	1
452	0	0	1	0	0	0	2	0	2	1	0	0	1	0	1	0	0	0	2	2	1	0	2	0	0	0	0	2	2	2	1	2	2	0	1	2	1	0	1	0	0	0	0	2	0	2	1	0	1
453	1	0	2	0	0	0	2	1	1	1	1	1	2	0	1	1	0	0	2	2	2	1	0	1	1	1	0	2	2	2	1	1	1	2	1	1	1	0	0	1	0	0	0	2	1	0	0	2	2
454	0	0	2	0	0	1	2	0	2	2	0	0	0	0	0	0	0	2	2	2	2	0	2	0	0	0	0	2	2	2	0	2	2	0	2	0	2	0	0	1	0	0	0	2	0	0	0	0	0
455	0	0	0	0	0	0	1	0	1	1	1	0	1	0	1	0	0	2	2	2	2	1	2	0	0	1	0	1	2	2	1	1	2	0	1	2	1	1	0	0	0	1	0	2	0	0	0	0	0
456	1	0	1	1	1	1	2	1	2	1	0	0	0	0	0	0	0	1	1	1	1	0	2	0	0	1	0	1	2	2	0	0	2	1	1	1	1	1	0	0	0	0	0	1	0	0	0	1	2
457	0	0	1	0	0	0	2	0	1	1	1	1	1	0	1	0	0	2	2	2	2	0	2	0	0	0	0	2	2	1	1	0	0	0	1	1	2	0	0	0	0	0	1	1	1	1	1	0	1
458	1	0	1	0	0	0	1	0	0	0	2	1	1	0	1	0	0	1	0	1	1	0	1	0	0	1	1	2	2	2	0	0	2	1	1	2	1	1	0	0	0	1	1	2	1	0	0	0	1
459	0	0	1	0	0	0	2	0	1	0	1	0	0	0	0	0	0	0	2	1	2	0	2	0	0	0	0	1	2	2	0	0	2	1	0	2	2	0	0	1	0	0	0	2	0	1	0	0	0
460	1	0	2	0	0	0	1	1	2	2	0	1	1	0	1	0	0	0	1	1	1	0	2	0	0	0	1	1	2	2	0	2	1	0	1	1	2	0	0	0	0	0	0	1	1	1	0	0	2
461	0	0	2	0	0	1	2	0	0	0	0	2	2	0	2	0	0	1	1	1	2	0	2	0	0	0	0	2	2	1	1	0	1	0	1	1	2	0	0	1	0	0	0	1	0	0	0	0	1
462	0	0	1	1	1	1	2	0	2	2	0	2	2	0	2	0	0	0	1	1	1	0	2	0	0	0	0	2	2	2	0	0	2	0	0	2	0	1	0	1	0	0	0	2	0	0	0	0	0
463	0	0	1	0	0	0	1	0	1	1	0	2	2	1	1	0	0	0	0	1	2	0	2	0	0	1	0	1	1	1	0	0	2	0	0	2	0	1	0	0	0	0	0	1	1	0	0	0	0
464	1	0	1	0	0	0	2	0	2	1	1	1	1	0	1	0	0	1	2	2	2	0	2	0	0	0	0	2	1	1	0	2	1	0	0	2	1	0	1	0	0	0	1	2	1	0	0	0	1
465	0	0	2	0	0	0	1	0	0	0	1	0	1	0	0	1	0	0	2	2	2	0	2	0	0	0	0	1	1	1	0	0	1	1	1	1	1	1	0	0	0	0	0	1	0	1	0	0	0
466	0	0	0	0	0	0	2	0	1	1	0	1	1	0	1	0	0	1	2	2	2	0	2	0	0	0	1	2	2	2	0	0	1	1	1	2	0	0	0	1	1	0	0	1	0	1	0	0	0
467	1	0	1	0	0	0	1	0	0	0	1	1	0	0	0	0	0	0	0	1	2	0	1	1	1	1	0	2	2	2	2	1	2	2	1	2	1	0	0	0	1	0	0	1	0	0	0	2	2
468	0	0	2	0	0	0	2	0	2	2	0	0	0	0	0	0	0	1	2	2	2	0	1	1	1	1	0	1	1	1	0	1	1	0	1	1	1	0	0	1	0	0	0	2	1	2	0	1	0
469	0	1	0	0	0	0	1	0	1	1	1	0	1	0	0	1	0	1	2	2	2	0	2	0	0	0	1	2	2	2	0	2	2	0	2	0	1	0	1	0	0	1	0	1	0	2	0	0	1
470	0	0	0	0	0	0	1	0	1	1	1	0	0	0	0	0	0	0	2	2	2	0	1	1	1	1	0	2	2	2	0	0	1	0	1	2	1	1	0	0	0	0	1	1	1	0	0	0	0
471	0	0	1	0	0	0	1	0	1	0	1	1	2	0	1	0	0	1	2	2	2	0	1	0	0	0	0	2	2	2	1	0	2	2	0	2	2	1	0	0	0	0	0	1	0	0	0	0	1
472	1	0	1	0	0	0	2	0	1	1	1	0	1	0	0	1	0	0	0	0	0	0	2	0	0	0	0	1	1	1	0	1	2	0	1	1	1	0	0	1	0	0	0	2	0	1	1	1	2
473	0	0	1	0	0	1	0	0	0	0	1	0	0	0	0	0	0	0	2	2	2	0	1	0	0	0	0	2	2	2	1	2	2	0	2	0	2	0	0	1	0	2	0	2	1	0	0	0	0
474	0	0	2	0	0	0	2	0	2	0	1	0	0	0	0	0	0	0	2	2	2	0	2	0	0	0	0	1	1	1	0	0	2	0	0	2	2	0	0	1	0	1	1	2	0	1	0	0	1
475	0	0	2	0	0	0	2	1	2	2	0	0	0	0	0	0	0	1	1	2	2	0	1	0	0	1	0	2	1	1	1	1	1	0	0	2	2	1	1	0	1	0	1	1	1	1	0	0	0
476	0	0	1	0	0	1	2	0	1	0	0	0	1	0	0	1	0	1	0	0	0	0	1	0	0	0	0	2	2	1	1	1	1	0	1	1	0	0	0	1	1	0	0	2	0	2	0	0	0
477	0	0	1	0	0	0	2	0	1	1	0	0	2	0	1	0	1	1	0	0	1	0	1	1	1	1	0	1	2	2	0	0	1	0	1	1	1	0	0	0	0	1	0	1	0	2	0	0	1
478	0	0	2	0	0	1	1	0	2	2	0	0	1	0	0	1	0	0	1	1	1	0	2	0	0	0	0	2	1	1	0	1	0	0	0	2	1	0	0	2	0	0	0	2	0	0	0	1	0
479	0	1	1	0	0	0	2	1	1	1	1	1	1	0	2	0	0	0	1	1	2	0	2	0	0	1	0	2	1	2	1	1	1	0	1	1	1	0	0	1	0	0	0	2	0	1	1	1	2
480	1	0	1	0	0	0	2	0	2	2	0	1	1	0	1	0	0	1	0	0	0	0	1	0	0	0	0	1	2	2	1	0	1	0	0	2	1	1	0	0	0	0	0	1	0	0	0	0	1
481	1	0	1	0	1	0	2	0	1	0	1	0	0	0	0	0	0	1	1	2	2	0	2	0	0	1	0	2	2	2	1	0	1	0	1	1	0	0	0	2	1	0	0	1	1	1	0	0	1
482	0	0	1	0	0	0	2	0	2	1	0	0	1	0	0	1	0	0	1	1	1	1	1	0	0	1	0	2	2	2	0	1	2	0	0	2	1	0	0	0	0	0	0	2	0	1	0	0	1
483	1	0	1	0	0	0	1	0	1	0	1	0	1	0	0	1	0	0	1	2	2	0	2	0	0	1	0	1	1	1	1	0	1	1	0	2	1	0	1	0	0	0	0	1	0	1	0	1	1
484	0	0	1	0	0	0	2	1	2	2	0	0	0	0	0	0	0	1	1	1	1	0	1	1	1	1	1	1	2	2	0	0	1	1	0	2	2	0	0	0	0	0	1	2	1	0	0	0	1
485	1	0	2	0	0	0	2	0	2	0	1	1	1	0	1	0	0	0	1	1	2	0	2	0	0	0	0	2	2	2	1	2	2	0	2	1	2	0	0	0	0	0	0	2	0	1	1	1	2
486	0	0	1	0	0	1	1	0	1	0	1	2	2	1	1	0	0	1	2	2	2	1	1	0	0	0	0	2	2	2	0	0	1	1	0	2	2	0	0	1	0	0	1	2	1	0	0	1	0
487	0	0	2	0	0	1	2	0	1	1	0	0	0	0	0	0	0	1	2	2	2	0	1	1	1	1	0	1	2	2	0	0	0	0	1	1	1	0	0	0	0	0	0	1	0	0	0	0	0
488	1	0	2	0	0	1	1	2	2	2	0	0	0	0	0	0	1	1	1	2	2	0	2	0	0	0	0	0	2	2	0	0	1	0	1	2	0	1	1	1	0	0	0	2	0	1	0	0	1
489	1	0	2	0	0	1	1	0	2	1	0	0	0	0	0	0	0	1	1	1	2	0	1	1	1	2	0	0	1	1	0	0	1	1	1	2	1	0	0	0	0	1	0	2	0	0	0	1	2
490	0	0	1	0	0	0	2	0	1	0	0	1	1	0	1	0	0	0	2	1	2	0	2	0	0	0	0	2	2	1	0	1	1	0	1	1	1	0	0	0	1	0	0	2	0	1	0	0	2
491	1	0	2	0	0	0	2	0	0	0	0	1	1	0	1	0	0	0	2	2	1	0	2	0	0	0	0	2	2	2	0	1	1	2	0	2	1	0	0	1	0	0	0	2	0	1	0	1	0
492	0	0	2	0	0	0	2	1	2	1	0	0	0	0	0	1	0	0	2	1	2	0	2	0	0	0	0	2	2	2	0	0	1	1	0	2	2	0	0	0	0	0	0	0	2	2	0	0	0
493	0	0	0	0	0	0	2	0	1	1	1	0	1	0	1	0	0	2	2	2	2	0	2	0	0	0	0	2	2	2	0	1	1	1	2	0	2	1	0	0	0	0	0	1	0	0	1	1	2
494	1	0	2	0	0	1	1	0	1	1	1	0	1	0	0	1	0	0	2	2	2	0	2	0	0	0	0	2	1	1	0	1	1	1	1	1	2	1	0	0	0	0	1	1	1	1	0	0	0
495	0	0	1	0	0	0	1	1	1	1	1	0	0	0	0	0	0	1	1	1	1	0	2	0	0	0	0	2	2	2	0	1	1	0	0	2	1	0	0	1	0	1	1	2	0	1	0	0	2
496	1	0	2	0	0	0	2	1	2	1	0	0	1	0	0	1	0	1	1	1	2	0	2	0	0	0	0	2	2	2	1	1	1	0	0	2	2	0	0	0	1	0	0	1	0	1	0	1	1
497	1	0	1	0	0	0	1	1	1	1	1	0	0	0	0	0	0	1	1	1	1	0	2	0	0	0	0	2	2	1	0	2	2	0	0	2	1	0	0	0	1	0	0	0	0	0	0	0	0
498	0	0	2	0	0	1	1	1	2	2	0	0	0	0	0	0	0	1	2	0	2	0	1	0	0	0	0	2	2	2	1	2	2	0	2	0	2	1	0	0	0	0	0	1	0	0	0	0	1
499	1	0	1	0	0	0	2	1	2	2	0	1	1	0	1	0	0	1	2	2	2	0	1	0	0	0	0	2	2	2	1	1	1	1	1	1	1	1	0	0	0	0	0	1	2	1	0	1	2
500	0	0	1	0	0	0	1	0	0	0	1	1	2	1	1	0	0	0	2	2	2	0	1	0	0	0	0	0	2	2	0	0	1	0	1	1	2	0	0	1	0	0	0	1	1	1	0	0	1
501	0	0	1	0	1	0	2	0	0	0	0	0	0	0	0	0	0	0	1	1	1	0	2	0	0	0	0	0	1	2	0	0	1	1	0	2	1	0	0	1	0	1	0	2	2	1	0	0	0
502	1	0	2	0	0	2	1	0	0	0	1	0	0	0	0	0	0	2	2	1	2	0	2	0	0	0	0	2	2	2	0	0	1	0	1	1	1	0	0	0	0	0	0	1	0	0	0	1	0
503	0	0	1	0	0	0	2	0	2	0	0	0	1	0	0	1	1	2	1	1	1	0	2	0	0	1	0	2	1	1	1	0	0	0	0	2	2	0	0	0	0	0	2	2	2	0	0	0	2
504	1	0	1	0	0	1	2	0	2	2	0	1	1	0	1	0	0	0	1	1	1	0	2	0	0	0	0	2	2	2	0	1	2	0	2	0	2	0	0	1	0	0	1	1	1	2	0	0	0
505	0	0	1	0	0	0	1	1	2	2	0	1	2	0	1	0	0	1	1	2	2	0	2	0	0	0	0	2	2	2	2	2	2	0	1	1	2	0	0	1	0	0	1	2	1	1	0	0	1
506	0	0	0	0	0	0	1	0	1	1	0	1	2	0	2	0	0	0	0	0	0	0	2	0	0	1	0	2	2	1	1	2	2	0	1	1	2	0	0	1	0	1	0	1	1	0	0	0	2
507	0	0	2	0	0	0	1	0	0	0	1	1	1	0	1	0	0	1	0	0	0	0	2	0	0	0	0	1	2	2	0	1	1	0	0	2	0	0	0	1	0	0	0	2	0	0	0	1	2
508	0	0	0	0	0	0	1	0	0	0	1	1	1	0	1	0	0	0	2	2	2	0	2	0	0	0	0	1	2	2	0	2	2	0	0	2	1	0	0	2	0	0	0	2	0	0	0	1	0
509	0	0	2	0	0	0	2	1	2	1	0	0	0	0	0	0	0	0	2	1	2	0	1	0	0	0	0	1	1	1	1	0	2	0	0	2	1	0	0	1	0	0	0	0	1	0	0	0	0
510	0	0	2	0	0	1	1	0	2	2	0	0	0	0	0	0	1	1	1	1	1	0	1	0	0	0	0	2	2	2	0	1	1	0	0	2	2	1	0	0	0	0	1	1	1	1	0	1	1
511	1	1	0	0	0	0	2	0	1	0	1	1	1	0	1	0	1	1	0	0	1	0	2	0	0	0	0	2	2	2	0	0	0	0	0	2	2	0	0	0	0	0	0	1	2	1	0	0	1
512	0	0	2	0	0	1	1	0	1	1	0	0	0	0	0	0	0	0	2	2	2	0	2	0	0	0	0	1	1	1	0	1	2	0	1	1	1	0	1	0	1	0	0	2	0	1	0	0	0
513	1	0	1	0	0	0	1	0	2	2	0	1	2	0	1	0	0	1	0	0	0	0	1	0	0	1	0	1	2	2	0	0	2	1	1	1	1	0	1	0	0	0	0	2	0	2	0	0	0
514	1	0	0	0	0	0	2	0	2	1	0	0	1	0	1	0	0	0	2	2	2	0	2	0	0	0	0	1	2	2	1	1	2	0	1	1	2	0	0	1	0	0	2	2	1	1	0	0	0
515	0	0	1	0	0	0	1	0	1	1	1	1	1	0	1	0	0	1	2	2	2	0	2	0	0	0	0	1	1	1	0	2	2	0	1	1	1	0	0	1	0	1	0	1	1	0	0	0	1
516	0	0	2	0	0	1	2	0	1	0	0	2	2	1	1	0	1	2	1	1	1	0	2	0	0	0	1	2	2	2	0	1	1	1	1	2	2	0	0	1	0	0	2	2	1	1	1	0	1
517	0	0	1	0	0	0	1	0	2	1	0	0	0	0	0	0	1	2	1	1	2	0	2	0	0	0	0	2	1	1	0	1	1	1	2	1	0	1	0	0	0	1	0	2	1	0	1	0	2
518	1	0	2	0	0	0	1	0	1	1	0	0	0	0	0	0	0	0	2	2	2	0	1	0	0	0	0	2	2	2	1	1	1	1	1	2	1	0	0	1	0	0	1	2	1	1	0	0	1
519	1	1	2	0	0	0	1	0	1	1	1	0	1	0	0	0	0	0	1	1	1	0	2	0	0	0	0	1	1	0	0	0	0	1	2	2	1	0	0	0	1	0	1	2	1	1	0	0	2
520	1	0	2	0	0	1	2	0	1	0	1	1	1	0	1	0	0	0	1	1	1	0	2	0	0	0	0	1	2	2	1	1	2	0	0	2	1	1	0	0	0	0	0	1	0	0	0	0	0
521	0	0	1	0	0	0	2	0	2	2	0	0	0	0	0	0	0	0	2	2	2	0	1	0	0	0	1	1	2	2	0	0	2	0	0	2	1	2	0	0	0	0	0	2	0	0	0	0	0
522	1	0	2	0	0	0	0	0	0	0	2	2	1	0	1	0	0	0	2	2	1	0	2	0	0	1	0	2	1	1	0	0	2	2	1	1	1	0	0	0	0	0	0	2	0	0	0	0	1
523	0	0	0	0	0	1	1	1	1	1	1	0	0	0	0	0	0	0	2	1	2	0	1	0	0	0	0	2	2	2	0	2	1	0	0	2	1	0	0	0	0	1	0	1	0	1	1	0	1
524	1	1	2	0	1	0	2	0	1	1	0	0	0	0	0	0	0	1	1	1	1	0	2	0	0	0	0	2	2	2	1	0	2	0	2	1	1	0	0	1	1	0	0	2	0	0	1	0	1
525	0	0	2	0	0	0	2	0	2	2	0	1	1	0	1	0	0	2	1	1	1	0	1	0	0	0	0	2	2	2	0	0	1	1	0	2	1	0	1	0	0	0	1	1	0	0	1	0	1
526	1	0	2	0	0	1	2	0	1	1	1	0	0	0	0	0	0	0	0	0	1	0	2	0	0	0	0	2	2	2	0	1	1	0	1	1	1	0	0	0	0	0	0	2	0	1	1	0	1
527	0	0	1	0	0	0	2	1	2	2	0	0	0	0	0	0	0	0	2	1	2	0	2	0	0	0	0	2	2	1	0	1	2	1	1	1	0	1	0	0	0	0	0	2	0	2	0	0	0
528	1	0	0	0	0	0	2	1	1	1	0	0	1	0	0	1	0	0	2	2	2	0	1	0	0	0	0	2	2	2	0	1	1	0	0	2	2	1	1	0	1	0	0	2	0	1	0	0	2
529	1	0	2	0	0	0	1	0	1	0	1	0	1	0	1	0	1	0	2	1	2	0	1	1	1	0	0	1	2	2	0	2	1	0	0	2	1	0	0	1	0	0	0	2	0	1	0	0	1
530	0	0	2	0	0	1	1	1	1	1	0	0	0	0	0	0	0	1	1	2	2	1	2	0	0	0	0	2	1	1	0	1	0	0	0	2	1	1	0	0	0	0	0	2	0	2	0	0	1
531	1	0	2	0	0	0	2	0	2	1	0	0	0	0	0	0	0	0	2	2	2	0	2	0	0	0	0	1	2	2	0	1	2	0	2	0	2	0	0	1	0	0	0	1	0	1	0	0	0
532	0	0	0	0	0	0	1	0	0	0	1	1	1	0	1	0	0	0	0	0	0	0	1	0	0	1	0	0	2	1	0	0	2	1	1	1	0	0	0	1	1	0	2	2	2	1	0	0	1
533	1	0	0	0	0	0	2	0	2	1	1	1	1	0	1	0	0	0	0	0	0	0	1	0	0	1	0	1	1	1	0	0	0	0	0	2	2	0	0	0	0	0	0	1	1	1	0	0	0
534	0	0	1	0	0	0	2	1	1	1	0	0	0	0	0	0	1	0	2	1	2	0	2	0	0	0	0	1	2	2	0	0	1	2	1	1	0	1	1	0	0	0	1	2	1	1	0	0	2
535	0	0	1	0	0	0	2	1	1	1	0	1	2	0	2	0	0	2	1	1	1	0	2	0	0	0	0	2	1	1	0	0	2	0	2	1	1	0	1	0	0	0	0	2	0	0	0	0	1
536	1	1	1	0	0	0	2	1	2	1	0	1	2	0	1	0	0	1	1	1	2	0	2	0	0	1	0	1	1	1	1	0	1	0	1	1	1	0	0	0	0	0	0	1	0	0	0	0	0
537	0	0	0	0	0	0	2	0	2	2	0	1	1	0	1	0	0	2	2	2	2	1	2	0	0	0	0	1	2	2	0	0	1	0	0	2	1	0	0	2	0	0	0	2	0	1	0	0	1
538	1	1	2	0	0	0	2	0	2	2	0	0	0	0	0	0	0	0	1	1	2	0	2	0	0	0	0	2	2	1	2	2	1	0	2	0	2	0	0	0	0	1	1	2	1	0	0	0	1
539	1	0	1	1	1	1	2	0	1	0	1	0	0	0	0	0	0	0	1	1	1	0	1	0	0	1	0	1	1	1	0	1	2	0	1	1	2	0	0	0	0	0	1	2	0	1	1	1	2
540	0	0	1	0	0	0	1	1	2	2	0	1	1	0	1	0	0	0	1	1	1	0	1	1	1	1	0	2	2	2	0	0	0	0	0	2	2	0	0	1	0	0	1	1	1	0	0	0	0
541	0	0	2	0	0	0	2	1	2	1	0	1	1	0	1	0	0	0	2	2	2	0	2	0	0	0	0	2	1	1	1	0	0	0	0	2	2	0	0	0	0	0	0	0	0	0	0	0	0
542	0	0	2	0	0	1	2	0	2	1	0	1	1	0	1	0	0	1	0	0	1	0	2	0	0	0	0	2	2	2	0	2	2	0	1	1	2	0	0	1	0	1	0	2	0	1	0	0	0
543	0	0	1	0	0	0	2	0	2	2	0	0	0	0	0	0	0	0	2	2	2	0	2	0	0	1	0	2	2	2	1	1	2	1	0	2	1	0	0	0	0	0	0	0	0	1	0	0	0
544	0	0	1	0	0	0	1	0	1	1	1	0	0	0	0	0	0	0	1	1	1	0	1	0	0	0	0	1	1	1	0	0	2	0	0	2	1	0	0	1	0	1	0	2	1	0	0	0	0
545	0	1	2	0	0	1	2	0	2	2	0	0	1	0	0	1	0	0	1	1	1	1	2	0	0	0	0	2	2	2	0	2	2	0	0	2	1	0	1	0	0	0	1	2	1	1	0	0	1
546	1	0	2	0	0	0	1	0	1	0	2	1	1	0	1	0	0	1	0	1	1	0	1	0	0	0	0	2	2	2	1	2	1	0	0	2	2	0	0	0	0	0	0	2	0	0	0	0	1
547	1	0	1	0	0	0	2	1	2	1	0	0	0	0	0	0	0	0	1	1	1	0	1	1	1	1	0	1	2	2	0	1	2	1	0	2	1	0	0	1	0	0	0	1	0	0	0	0	0
548	0	0	2	0	0	0	1	0	2	1	0	0	0	0	0	0	0	0	1	1	1	0	2	0	0	0	0	1	1	1	0	1	2	0	1	1	1	0	1	0	0	0	0	0	0	1	0	0	0
549	0	0	2	0	0	0	0	0	0	0	2	0	1	0	1	0	0	1	2	2	2	0	2	0	0	0	1	1	1	1	0	0	2	0	0	2	2	0	0	0	0	0	0	0	1	1	0	0	2
550	0	0	1	0	0	0	1	0	0	0	1	1	1	0	1	0	0	1	2	2	2	1	2	0	0	0	0	2	0	0	0	0	1	1	2	0	1	1	0	0	0	0	0	2	0	0	0	0	1
551	1	0	2	0	0	0	2	1	1	1	0	0	0	0	0	0	0	0	2	2	2	0	2	0	0	0	0	2	2	2	0	0	1	2	2	2	2	0	0	0	1	0	0	1	0	0	1	0	2
552	0	0	1	0	0	0	2	0	2	1	0	0	0	0	0	0	0	0	0	0	0	0	2	0	0	2	0	2	1	1	1	1	1	0	1	1	2	0	0	0	0	0	0	1	1	1	0	0	0
553	0	0	1	0	0	0	1	1	1	1	0	0	2	0	0	1	0	0	2	2	2	0	1	0	0	0	0	2	2	2	1	0	1	0	1	1	1	0	0	1	0	0	1	2	1	0	0	0	1
554	0	0	1	0	0	0	2	1	1	1	0	0	0	0	0	0	0	1	1	1	1	1	0	1	1	1	0	2	1	1	0	0	1	0	1	2	0	1	0	1	0	0	0	1	1	1	0	1	1
555	1	0	2	0	0	1	1	0	1	0	1	0	1	1	0	0	0	0	1	1	1	0	2	0	0	0	0	2	2	2	1	1	2	1	0	2	2	0	1	0	0	1	0	2	0	0	0	0	1
556	0	0	2	0	0	0	2	0	2	1	0	1	1	0	1	0	0	2	1	1	2	0	2	0	0	0	1	1	2	2	0	0	1	1	0	2	1	1	0	0	0	0	0	2	0	0	1	0	1
557	1	0	1	0	0	0	2	0	1	0	0	1	1	0	1	0	0	0	1	1	2	0	1	0	0	0	0	2	2	1	0	1	2	1	0	2	2	0	0	0	1	0	0	1	0	0	0	0	1
558	0	0	2	0	0	0	2	0	1	1	0	1	1	0	1	0	1	0	2	1	2	0	2	0	0	0	0	2	2	2	1	0	0	0	1	1	1	0	0	0	0	0	1	2	1	1	0	0	0
559	1	0	1	0	0	0	2	0	2	1	0	0	1	0	1	0	1	1	0	0	1	0	2	0	0	0	0	2	2	2	0	1	1	1	1	1	1	0	0	1	0	0	0	2	0	0	0	0	2
560	1	0	2	0	0	0	1	0	1	1	1	0	1	0	0	1	0	1	0	1	2	0	1	0	0	0	0	1	2	2	0	1	2	0	1	1	1	0	0	2	0	0	0	2	0	0	0	0	1
561	1	0	0	0	0	0	2	0	1	0	0	0	0	0	0	0	0	0	1	1	2	0	2	0	0	0	0	2	2	1	1	1	1	2	1	2	1	0	0	1	0	0	0	2	0	0	0	0	0
562	1	0	1	0	0	1	1	0	1	0	2	0	0	0	0	0	0	1	0	1	1	0	2	0	0	0	0	1	2	2	0	0	2	1	1	2	1	0	0	0	0	0	0	1	0	0	0	0	1
563	0	0	1	0	0	0	1	1	2	2	0	0	1	0	0	0	0	0	0	0	0	0	2	0	0	0	0	1	2	2	0	0	2	0	1	2	1	0	0	0	1	1	0	2	0	1	0	0	1
564	0	0	2	0	0	0	1	0	2	2	0	0	1	0	1	0	0	0	1	2	2	0	2	0	0	0	0	1	2	2	0	0	1	0	1	2	0	0	0	1	0	0	0	2	1	1	0	0	1
565	1	1	1	0	0	1	1	0	1	1	1	1	1	0	1	0	0	0	2	2	2	0	1	1	1	1	0	2	2	2	0	1	2	0	1	1	1	0	1	0	0	0	0	1	1	1	0	0	1
566	0	0	2	0	0	0	2	0	1	0	1	2	1	0	1	0	0	1	1	2	2	0	2	0	0	0	0	2	1	1	0	0	1	2	2	2	2	0	0	0	0	0	0	1	1	0	0	0	1
567	0	0	0	0	0	0	1	0	0	0	1	1	1	0	1	0	0	0	0	0	1	0	0	1	1	1	0	2	0	0	0	1	2	2	2	1	0	1	0	1	0	0	1	1	1	1	0	0	2
568	0	0	1	0	0	0	2	1	1	1	0	0	1	0	0	0	0	1	2	2	2	0	2	0	0	1	0	1	1	1	0	2	2	0	1	1	2	0	0	1	0	0	1	1	1	2	0	0	2
569	1	1	1	0	0	0	2	0	1	0	0	0	0	0	0	0	0	1	2	0	2	0	0	1	1	1	0	1	2	2	0	0	2	0	2	1	2	0	0	1	0	0	0	2	0	2	1	0	1
570	0	0	0	0	0	0	2	0	2	2	0	1	1	0	1	0	0	1	1	1	2	0	0	1	1	1	0	2	2	2	1	0	1	0	0	2	1	0	0	0	0	0	2	2	2	0	0	1	1
571	1	0	1	0	0	0	1	0	1	1	1	1	1	0	1	0	0	0	1	1	1	0	2	0	0	0	0	1	2	2	0	1	1	0	2	1	1	1	0	0	0	0	2	2	2	1	0	0	0
572	1	0	1	0	0	0	2	0	1	1	0	0	0	0	0	0	0	2	2	2	2	0	2	0	0	1	0	2	2	2	1	0	1	1	1	2	1	0	0	0	0	1	0	2	2	0	0	0	0
573	0	0	1	0	0	1	1	1	2	2	1	1	1	0	1	0	0	0	1	1	2	1	2	0	0	0	0	1	2	2	0	0	1	0	1	2	1	1	0	0	0	0	0	1	1	1	0	0	1
574	1	0	2	0	0	0	2	0	0	0	0	1	1	0	1	0	0	0	2	1	2	0	2	0	0	0	0	1	1	2	0	0	1	0	1	1	2	1	0	0	0	0	1	2	1	1	0	0	2
575	0	1	2	0	0	1	2	0	1	0	1	1	0	0	0	0	0	1	1	1	1	0	2	0	0	0	1	1	1	1	0	0	1	1	0	2	1	0	0	2	0	0	0	1	0	0	0	1	0
576	0	0	2	0	0	0	2	0	1	1	0	1	0	0	0	0	0	0	1	1	1	0	2	0	0	0	0	2	2	2	1	0	1	1	1	2	0	0	0	1	0	0	1	2	1	0	0	0	0
577	1	0	1	0	0	0	2	0	1	1	0	0	0	0	0	0	0	1	1	1	2	1	0	1	1	1	0	2	2	2	0	1	0	0	0	2	2	0	0	2	0	0	0	1	0	0	0	0	1
578	0	0	1	0	0	0	2	1	2	2	0	1	1	0	1	0	0	1	1	1	1	0	2	0	0	0	0	2	2	2	0	0	1	0	0	2	1	0	0	1	0	0	1	1	1	1	0	0	1
579	1	0	1	0	0	0	2	0	1	1	1	0	0	0	0	0	0	0	1	1	2	1	0	1	1	1	0	2	2	1	1	2	2	0	0	2	2	0	0	0	0	0	0	2	1	0	0	0	1
580	0	0	1	0	0	0	2	0	1	0	0	0	1	0	1	0	0	1	1	1	1	0	1	0	0	0	0	2	2	2	2	0	0	1	2	2	2	0	0	0	0	0	0	1	1	0	0	1	2
581	1	0	1	0	0	0	2	0	2	2	0	0	0	0	0	0	0	0	2	2	2	0	2	0	0	0	0	1	2	2	0	1	1	0	1	1	2	1	0	0	0	0	1	1	1	1	0	0	1
582	1	1	1	0	0	1	1	0	0	0	0	0	1	0	0	1	0	0	1	1	2	0	0	0	0	0	0	2	2	2	0	1	0	0	0	2	0	0	0	2	1	0	2	2	2	1	0	0	2
583	0	0	1	0	0	1	2	0	1	1	1	0	1	0	0	1	0	1	0	1	2	0	1	0	0	1	0	1	2	2	0	0	0	0	1	1	0	0	1	1	0	0	1	1	1	1	1	0	1
584	1	0	1	0	0	0	2	0	2	0	1	0	0	0	1	0	0	0	0	0	1	0	2	0	0	0	0	1	1	1	0	2	2	0	2	0	1	0	0	1	0	0	0	1	0	1	1	0	1
585	0	0	1	0	0	0	2	0	2	2	0	0	0	0	0	0	0	1	1	1	1	0	2	0	0	0	0	2	2	2	0	2	2	0	1	1	1	1	0	0	0	0	0	1	0	1	0	0	0
586	0	0	1	0	0	0	2	0	2	2	0	2	2	0	2	0	0	0	1	0	1	0	2	0	0	0	0	1	1	1	0	0	1	0	1	1	1	0	0	2	0	0	0	2	0	1	0	0	1
587	0	0	1	0	0	0	1	0	1	1	1	1	2	0	1	0	0	1	1	0	2	0	2	0	0	0	0	0	1	2	0	0	2	1	1	2	2	0	0	1	0	0	0	1	1	1	0	0	0
588	1	1	1	0	0	0	2	0	0	0	0	2	2	0	2	0	0	0	1	0	1	0	2	0	0	0	0	2	2	2	0	0	0	1	0	2	0	0	0	1	0	0	0	2	0	2	0	0	1
589	1	0	2	0	0	0	2	0	2	2	0	2	2	0	2	0	0	2	1	1	1	0	2	0	0	0	0	1	1	1	0	0	2	0	1	2	1	0	0	2	0	2	0	2	0	0	0	0	0
590	0	0	1	0	0	0	1	0	1	1	1	0	0	0	0	0	0	1	0	0	1	0	2	0	0	0	0	2	1	1	0	0	1	0	1	1	1	0	0	0	0	0	0	0	0	1	0	0	1
591	1	1	1	0	0	0	1	1	1	1	1	0	1	0	0	0	0	0	2	2	2	0	1	0	0	0	0	2	2	2	0	0	1	0	1	1	2	0	0	2	0	0	0	1	0	1	0	1	2
592	0	0	1	0	0	0	2	0	1	0	0	0	0	0	0	0	0	0	2	2	2	0	2	0	0	0	1	2	2	2	0	1	1	0	0	2	0	1	0	0	0	0	1	2	1	0	0	0	0
593	1	0	1	0	0	0	2	0	1	1	1	0	0	0	0	0	0	0	1	1	1	0	1	1	1	1	0	1	1	0	0	0	0	0	2	2	2	0	0	0	0	1	0	1	1	0	0	0	1
594	0	0	0	0	0	0	1	0	0	0	1	0	0	0	0	0	0	0	1	1	2	0	1	0	0	1	0	2	2	2	1	0	1	1	2	1	1	0	0	0	1	0	0	1	2	1	0	0	1
595	0	0	1	0	0	0	2	0	1	0	0	0	1	0	0	0	0	0	1	1	2	0	2	0	0	0	1	2	2	2	0	1	1	0	1	1	2	0	0	1	0	0	0	2	0	1	1	0	1
596	1	0	2	0	0	0	1	0	1	1	0	0	0	0	0	0	0	0	2	2	2	0	1	1	1	1	0	2	2	1	0	1	2	1	2	2	2	0	0	0	0	1	0	1	0	2	0	0	0
597	0	0	1	0	0	0	1	0	1	1	1	1	2	0	2	0	0	0	2	2	2	0	2	0	0	1	0	2	2	2	0	0	2	0	0	2	1	1	1	0	1	0	0	2	0	1	0	1	2
598	0	0	1	0	0	0	2	0	1	0	0	0	0	0	0	0	0	1	1	1	1	1	2	0	0	0	1	2	2	2	0	1	1	0	0	2	1	0	0	1	0	0	1	1	1	2	0	1	1
599	0	0	1	0	0	0	2	0	1	0	0	0	0	0	0	0	0	1	0	1	1	0	1	1	1	1	0	1	2	2	1	1	1	1	1	2	2	1	0	0	0	0	0	0	1	0	0	0	0
600	0	0	2	0	0	0	0	0	0	0	1	0	0	0	0	1	1	1	0	0	1	0	2	0	0	0	0	2	1	1	0	0	2	0	1	2	1	0	0	2	0	0	0	0	1	1	0	0	0
601	0	0	1	0	0	0	2	0	1	0	0	0	0	0	0	0	0	0	2	1	2	0	1	0	0	0	0	1	2	2	0	0	2	2	0	2	1	0	0	1	0	0	0	0	1	0	0	0	1
602	0	0	0	0	0	0	1	0	2	2	0	0	1	0	1	0	0	2	2	2	2	1	2	0	0	0	0	1	2	2	1	1	0	0	0	2	1	1	0	0	0	0	0	0	2	1	0	0	1
603	0	0	1	0	0	0	2	0	2	2	0	0	1	0	0	1	0	0	2	2	2	0	1	1	1	1	0	2	2	2	2	1	1	0	1	2	1	0	0	1	0	0	1	2	1	0	0	1	1
604	1	1	1	0	0	0	2	1	2	2	0	0	0	0	0	0	0	1	0	0	1	0	2	0	0	0	0	2	2	2	1	1	1	0	2	1	1	0	1	0	0	0	0	2	1	1	0	0	1
605	1	1	2	0	0	0	2	0	2	2	0	1	1	0	1	0	0	1	0	0	1	1	0	1	1	1	0	2	2	2	1	1	1	1	1	2	0	0	0	1	1	0	0	1	0	1	0	0	0
606	0	0	0	0	0	0	1	0	1	1	1	2	1	0	1	0	1	2	2	2	1	0	2	0	0	0	0	2	1	1	0	1	0	0	0	2	1	1	0	1	0	0	0	1	1	1	1	0	1
607	0	0	2	0	0	1	1	0	1	1	1	0	0	0	0	0	0	0	1	1	1	0	2	0	0	0	0	1	1	1	1	0	1	0	1	1	2	0	0	0	0	1	0	2	1	0	0	1	0
608	0	0	1	0	0	0	2	0	2	2	0	1	1	0	1	0	0	0	0	0	0	0	1	0	0	1	0	2	2	2	1	1	2	1	1	1	2	0	0	0	0	0	0	2	0	0	0	0	0
609	0	0	1	0	0	0	2	1	1	1	0	2	2	1	1	0	0	1	2	2	2	0	2	0	0	0	0	2	2	2	0	1	2	0	0	2	0	0	0	2	0	0	1	1	1	2	1	0	1
610	0	0	1	0	0	0	2	0	1	0	0	0	1	0	0	0	0	1	2	0	2	0	2	0	0	0	1	2	2	2	0	0	2	0	1	2	1	0	0	0	0	1	0	2	1	0	0	0	1
611	1	0	2	0	0	0	2	0	2	2	0	0	0	0	0	0	0	0	1	1	1	0	1	0	0	0	0	2	2	2	0	0	1	0	1	1	1	0	0	0	0	0	0	2	0	1	1	0	1
612	0	0	1	0	0	0	2	0	1	1	0	1	1	1	0	0	0	2	1	1	2	0	1	1	1	1	0	2	2	2	0	0	1	1	0	2	1	1	0	0	0	1	0	2	0	1	0	0	2
613	1	0	1	0	0	1	2	1	1	1	0	0	0	0	0	0	0	1	1	1	2	1	1	0	0	1	0	1	2	2	1	0	2	1	1	1	0	0	0	1	0	0	0	0	2	2	0	0	1
614	0	0	2	0	0	0	2	1	2	2	0	0	0	0	0	0	0	0	1	1	1	0	2	0	0	1	0	0	1	1	0	1	1	2	1	2	2	0	0	0	0	0	0	0	0	1	1	0	1
615	1	0	2	0	0	1	2	1	1	1	0	0	1	0	1	0	0	0	1	1	1	0	1	0	0	0	0	0	2	2	0	1	1	2	0	2	1	0	0	0	0	0	1	1	1	2	0	0	0
616	0	0	1	0	0	0	2	1	1	1	0	0	0	0	0	0	0	1	1	1	1	0	2	0	0	0	0	2	2	2	1	2	1	0	0	2	0	1	1	1	0	0	0	1	0	1	0	0	1
617	0	0	1	0	0	0	2	0	2	2	0	0	1	0	0	1	1	1	2	2	2	0	2	0	0	0	0	1	2	2	1	0	1	2	2	2	1	0	0	2	0	0	0	2	0	1	1	0	1
618	0	0	2	0	0	1	2	1	2	1	0	1	2	0	1	0	0	1	2	2	2	0	1	0	0	0	0	1	2	2	0	0	0	0	0	2	1	0	0	0	0	0	0	2	0	1	0	0	0
619	0	0	0	0	0	0	1	1	1	1	1	0	1	0	0	1	0	0	1	1	1	0	0	1	1	1	0	2	1	1	1	2	2	0	2	0	1	1	0	1	0	0	1	2	1	0	0	0	0
620	1	0	1	0	0	1	2	0	2	2	0	0	0	0	0	0	0	1	2	2	2	0	2	0	0	0	0	2	1	1	1	1	1	0	0	2	0	0	0	2	1	0	0	2	0	1	0	0	1
621	0	0	1	0	0	0	1	0	1	1	1	1	1	0	1	0	0	1	1	1	2	0	2	0	0	0	0	2	0	0	0	1	1	1	1	1	2	0	0	1	0	1	0	2	1	0	0	0	1
622	0	0	1	0	0	0	1	0	1	0	2	1	1	0	1	0	0	1	1	1	1	0	2	0	0	0	1	2	2	2	0	2	2	1	0	2	1	0	0	1	0	0	0	0	1	0	0	0	0
623	0	0	0	0	0	0	2	0	1	0	0	0	1	0	0	1	0	1	0	0	0	0	1	1	1	1	0	2	2	2	1	1	1	1	1	2	0	0	0	1	0	1	1	2	0	1	0	0	1
624	0	1	1	0	0	0	1	0	2	1	0	1	1	0	1	0	0	0	1	1	1	0	0	0	0	1	0	2	2	1	1	1	1	2	1	2	1	1	0	0	0	0	1	2	1	0	0	0	1
625	0	0	1	0	0	0	2	0	1	0	1	0	1	0	0	0	0	1	2	2	2	1	1	0	0	0	1	1	1	1	0	0	1	0	1	2	2	0	0	0	0	1	0	2	1	0	0	0	0
626	0	0	2	0	1	0	1	0	1	1	0	0	1	0	1	0	0	0	1	2	2	1	0	1	1	1	1	2	2	2	0	0	2	0	0	2	2	0	0	0	0	0	1	2	2	2	0	0	1
627	1	0	2	0	0	1	1	0	1	1	1	0	0	0	0	0	0	0	1	1	1	0	2	0	0	0	0	2	2	2	0	0	0	0	0	1	2	0	0	0	0	0	0	2	0	1	0	0	0
628	1	0	1	0	0	1	1	0	1	1	1	0	1	0	1	0	0	0	0	1	2	0	2	0	0	0	1	1	1	1	0	2	1	0	1	1	0	1	0	1	0	0	0	2	0	1	0	0	1
629	0	0	2	0	0	0	2	0	2	2	0	0	1	0	0	1	0	0	1	0	1	0	2	0	0	0	0	2	1	1	1	0	0	0	0	1	1	0	1	0	0	0	0	2	1	2	0	0	0
630	0	0	2	0	0	0	2	0	2	1	0	0	0	0	0	0	0	1	2	2	2	0	2	0	0	0	0	2	2	2	0	0	1	0	2	1	2	0	0	1	0	0	1	1	1	0	0	2	2
631	1	0	1	0	0	0	2	0	1	0	0	0	0	0	0	0	0	0	2	2	2	0	2	0	0	1	0	2	2	2	1	0	1	1	1	1	1	0	0	1	0	0	1	2	1	1	0	0	0
632	1	0	1	0	0	0	1	0	1	1	2	0	1	0	1	0	0	0	1	1	2	0	1	1	1	1	0	2	2	2	1	0	2	0	0	2	1	0	0	1	0	0	0	1	0	1	1	0	1
633	0	0	2	0	0	1	1	1	2	2	1	1	0	0	0	0	0	1	2	2	2	0	0	1	1	1	0	2	2	2	0	2	1	0	1	1	2	0	0	2	0	0	0	2	0	0	0	0	0
634	1	0	1	0	0	0	2	0	1	0	0	0	1	0	0	1	0	0	1	1	2	0	1	0	0	0	0	1	2	2	0	1	1	1	1	1	2	0	0	1	0	0	1	1	1	2	0	0	0
635	0	0	1	0	0	1	2	1	2	2	0	1	1	0	1	0	1	1	1	2	2	0	2	0	0	0	0	2	2	2	1	1	1	0	0	2	2	0	0	0	0	0	1	1	1	2	0	0	0
636	0	0	2	0	0	1	1	1	1	1	0	0	0	0	0	0	0	0	1	1	1	0	2	0	0	0	0	1	1	1	0	0	0	0	0	1	1	0	0	0	0	1	0	1	1	1	0	0	1
637	0	0	0	0	0	0	1	0	1	1	1	1	2	0	1	0	0	1	1	1	1	0	2	0	0	0	0	1	1	1	1	0	2	1	2	1	1	0	0	0	0	1	0	2	1	0	0	0	0
638	0	0	1	0	0	1	2	1	2	2	0	0	1	0	0	1	0	1	2	2	2	1	1	0	0	0	1	2	2	2	1	0	1	0	1	1	1	0	0	0	0	0	0	1	1	1	0	0	0
639	0	0	1	0	0	1	1	0	1	1	1	0	0	0	0	0	0	1	2	2	2	0	2	0	0	0	1	2	2	2	0	0	1	1	0	2	1	1	1	1	1	0	0	0	0	1	0	0	1
640	0	0	2	0	0	0	2	0	2	1	0	1	1	0	1	0	0	1	2	0	2	1	2	0	0	0	0	2	2	2	0	1	2	2	1	2	2	0	0	2	0	0	0	0	1	1	0	0	0
641	0	0	2	0	0	1	2	0	1	1	1	1	2	0	2	0	0	0	2	2	2	0	2	0	0	0	0	1	1	1	0	0	0	0	0	2	2	0	0	1	0	0	0	0	0	1	0	0	1
642	0	0	1	0	0	0	2	0	1	0	1	0	1	0	0	1	0	0	1	1	2	0	2	0	0	1	0	1	2	2	0	1	2	0	1	1	2	0	0	1	0	0	0	1	1	0	0	0	0
643	0	0	2	0	0	1	2	1	2	1	0	1	1	0	1	0	0	0	2	2	2	0	1	0	0	0	0	2	1	1	0	1	1	0	1	1	1	0	0	2	0	0	1	2	0	0	0	0	1
644	0	0	1	0	0	1	1	0	1	1	1	1	1	0	1	0	0	0	1	1	1	0	2	0	0	1	0	1	2	2	0	2	2	0	1	1	0	0	1	1	0	1	0	2	0	0	0	0	1
645	1	0	2	0	0	0	1	0	1	1	1	0	1	0	2	0	1	2	1	1	2	0	2	0	0	0	1	2	2	2	0	1	2	1	0	2	2	0	0	1	0	0	1	2	2	1	0	0	1
646	0	1	1	0	0	1	2	0	2	2	0	0	1	0	1	0	0	1	0	0	0	0	2	0	0	0	0	1	2	2	0	0	2	0	2	1	1	0	0	1	0	0	1	1	1	1	0	1	2
647	1	1	1	0	0	0	1	0	1	1	0	0	1	0	0	0	1	2	2	2	1	0	0	0	0	1	0	2	1	1	1	1	2	1	1	2	1	0	0	0	0	0	1	1	1	0	0	0	1
648	0	0	1	0	0	0	2	0	1	1	1	1	2	0	1	1	1	2	1	1	2	0	1	0	0	0	0	1	2	2	0	1	2	0	1	2	2	0	0	0	0	0	0	0	2	1	0	2	2
649	1	0	2	0	0	0	2	0	2	1	0	0	2	0	0	1	0	1	0	0	2	0	2	0	0	0	0	2	2	2	1	1	1	1	2	1	1	0	1	1	0	0	0	0	0	1	0	0	1
650	1	0	1	0	0	0	1	0	2	1	0	0	0	0	0	0	0	1	2	2	2	0	2	0	0	0	0	2	1	2	1	0	2	0	1	2	1	1	0	0	0	1	0	2	1	0	0	0	1
651	0	1	1	0	0	0	2	0	2	2	0	0	0	0	0	0	0	1	1	1	1	0	2	0	0	0	0	1	2	2	1	1	1	1	0	2	1	0	0	0	1	2	0	2	0	0	1	0	1
652	1	0	1	0	0	0	2	0	0	0	1	0	0	0	0	0	1	1	1	1	1	0	2	0	0	0	1	2	2	2	0	0	2	2	1	2	1	0	0	0	1	0	0	2	1	0	0	0	1
653	1	0	1	0	0	0	2	0	2	0	0	0	1	0	0	0	0	0	0	0	2	0	1	0	0	1	0	2	2	1	0	0	2	0	0	2	1	0	0	1	1	0	1	2	1	0	0	0	1
654	0	0	0	0	0	0	1	1	1	1	1	1	2	0	1	0	0	0	1	1	1	0	2	0	0	0	0	2	1	1	1	0	1	1	1	2	1	0	0	2	0	0	0	2	0	1	1	0	1
655	1	0	1	0	0	0	2	0	1	0	0	1	2	0	1	0	0	1	1	1	1	0	2	0	0	0	0	2	1	1	1	0	1	1	1	1	2	0	0	1	0	0	0	2	0	1	0	0	1
656	0	0	1	0	0	0	2	0	1	0	0	1	2	0	1	0	0	0	1	2	2	0	2	0	0	0	1	2	2	2	0	1	1	2	1	2	0	1	0	1	0	0	1	2	1	1	1	1	2
657	0	0	1	0	0	0	1	1	1	1	0	0	0	0	0	0	0	0	0	0	0	1	2	0	0	0	0	1	2	2	0	1	2	0	1	1	0	1	0	0	0	0	0	1	0	0	0	0	1
658	0	0	1	0	0	0	2	0	2	2	0	0	1	0	1	0	0	0	2	1	2	0	1	0	0	1	0	1	2	2	0	1	1	0	1	1	1	0	0	1	0	0	1	2	1	0	1	1	2
659	0	0	2	0	1	0	2	1	2	1	0	0	2	0	0	1	0	1	0	0	1	1	2	0	0	0	0	2	1	1	0	0	0	0	0	2	2	0	0	1	1	0	0	1	1	0	1	0	1
660	0	0	1	0	0	0	2	0	2	0	1	0	0	0	0	0	0	2	2	1	2	0	2	0	0	0	0	2	2	2	0	1	0	0	0	2	1	0	0	1	0	0	0	0	0	1	0	0	1
661	1	0	2	0	0	0	2	0	2	1	0	0	1	1	0	0	0	0	1	0	1	0	2	0	0	0	0	0	1	1	0	0	1	0	1	2	2	0	0	0	0	0	0	2	0	1	0	0	0
662	1	0	2	0	0	0	1	0	1	1	0	0	1	0	1	0	0	1	1	2	2	0	2	0	0	0	0	2	1	1	1	0	2	0	0	2	1	0	0	1	0	0	1	1	1	1	0	0	1
663	0	0	1	0	0	0	1	0	1	0	2	1	1	0	1	0	0	1	2	2	2	0	2	0	0	0	1	1	2	2	0	0	2	1	2	1	1	1	1	1	1	2	0	2	1	0	1	0	2
664	1	0	2	0	0	1	2	0	1	0	0	0	0	0	0	0	1	1	0	0	1	1	2	0	0	0	0	1	2	2	0	0	1	1	0	2	1	0	1	0	0	0	1	2	1	0	0	0	0
665	0	1	1	0	0	0	1	0	1	0	1	0	1	0	1	0	0	2	1	1	2	0	1	1	1	1	0	2	2	1	0	2	2	1	0	2	2	0	0	2	0	1	0	1	1	0	0	0	0
666	0	0	0	0	0	0	1	1	1	1	1	1	1	0	1	0	1	2	1	1	1	1	2	0	0	0	0	2	2	2	1	2	2	0	2	1	1	1	1	0	0	0	0	2	0	0	0	0	0
667	0	0	2	0	0	0	2	0	2	2	0	1	1	0	1	0	0	0	2	2	2	1	2	0	0	0	0	1	1	1	0	0	0	0	0	2	1	0	0	1	0	0	1	2	2	2	0	0	1
668	0	0	1	0	0	0	1	0	1	1	0	0	0	0	0	0	0	0	2	2	2	1	1	0	0	0	0	1	2	2	0	0	1	1	1	1	0	0	0	1	0	0	0	1	0	0	0	0	0
669	0	0	2	0	0	0	2	0	2	0	1	1	1	0	1	0	0	2	2	2	2	0	1	1	1	1	0	2	1	2	1	0	2	1	1	1	0	0	0	2	0	0	0	1	0	0	0	0	0
670	0	0	0	0	0	0	2	1	1	1	0	0	1	0	1	0	0	2	2	2	2	0	2	0	0	0	1	1	2	2	0	1	0	0	0	2	1	0	0	1	0	0	0	1	0	0	0	0	1
671	0	0	1	0	0	0	1	0	1	1	1	1	1	0	1	0	0	0	2	2	2	1	2	0	0	0	0	1	2	2	0	0	1	0	0	2	2	0	0	0	0	0	0	2	0	1	0	0	1
672	0	0	0	0	0	0	2	0	2	2	0	0	0	0	0	0	0	1	0	0	0	0	2	0	0	0	0	1	2	2	1	1	1	0	0	2	1	0	0	1	0	0	1	1	0	1	0	0	1
673	0	0	1	0	0	1	2	0	2	1	0	0	1	0	0	1	0	1	0	0	0	2	0	0	0	0	0	2	1	1	0	0	1	1	1	1	2	0	0	0	0	0	0	2	0	1	0	0	1
674	1	0	1	0	0	0	2	1	2	2	0	1	1	1	0	0	0	1	2	2	2	0	2	0	0	0	0	1	2	2	1	0	1	1	0	2	1	0	0	1	0	0	0	0	0	1	0	0	1
675	1	0	0	0	0	0	2	0	1	0	1	0	1	0	1	0	0	0	2	2	2	0	2	0	0	0	1	2	2	2	1	1	2	1	0	2	1	0	1	0	0	0	0	2	1	1	1	0	2
676	0	0	1	0	0	0	2	0	2	1	0	0	0	0	0	0	0	0	1	1	0	0	0	1	1	1	0	2	2	2	1	1	1	0	0	2	1	0	1	0	0	0	0	1	0	1	0	0	0
677	0	0	2	0	0	0	1	0	0	0	1	1	0	0	0	0	0	1	0	0	0	0	2	0	0	0	0	2	1	1	0	0	1	1	0	2	1	0	0	0	0	0	0	0	0	1	0	0	0
678	0	0	1	0	0	0	1	0	2	1	0	0	0	0	0	0	0	1	2	0	2	0	2	0	0	0	0	2	1	1	0	1	2	1	1	1	2	0	0	0	0	0	1	2	1	1	0	0	0
679	1	0	1	0	0	0	2	0	2	0	1	0	1	0	1	0	0	0	2	2	2	0	2	0	0	0	0	1	1	1	0	0	2	2	1	2	1	0	0	0	0	0	0	1	0	0	0	0	1
680	1	0	1	0	0	0	2	0	2	2	0	0	0	0	0	0	0	0	1	1	1	1	2	0	0	0	0	1	2	2	1	0	1	0	1	2	1	0	0	0	0	1	0	2	1	1	1	1	2
681	1	0	1	0	0	0	2	0	1	0	0	1	1	0	1	0	0	1	1	2	2	0	2	0	0	0	0	2	2	2	1	0	2	0	0	2	1	0	0	2	1	0	0	2	0	1	0	0	0
682	0	1	0	0	0	0	1	0	0	0	1	0	2	0	0	1	1	1	0	0	1	0	1	0	0	0	0	2	2	1	0	1	2	0	1	2	1	0	0	1	0	0	2	2	2	1	0	2	2
683	1	0	1	0	0	0	2	0	1	1	0	0	1	0	0	0	0	1	1	2	2	0	2	0	0	0	0	0	2	2	0	1	2	1	0	2	1	0	0	0	0	0	0	2	0	1	0	0	0
684	1	0	2	0	0	0	1	0	0	0	0	1	1	0	1	0	0	2	2	1	2	0	2	0	0	0	0	2	1	1	0	2	2	0	1	1	2	1	0	0	0	0	0	2	0	2	0	0	1
685	0	1	2	0	0	1	2	0	2	1	1	1	1	0	1	0	0	2	0	0	0	0	1	0	0	1	1	2	2	1	0	1	1	0	0	2	2	0	0	0	0	0	1	1	1	1	0	0	1
686	1	0	1	0	0	0	1	0	1	1	0	0	1	0	0	1	0	1	2	2	2	0	2	0	0	0	0	1	2	2	1	0	2	1	2	1	2	0	0	1	1	0	0	1	0	0	0	1	2
687	1	0	2	0	0	0	2	0	1	0	0	0	0	0	0	0	0	0	2	1	2	1	1	0	0	0	0	2	2	2	1	1	1	0	2	1	0	1	0	1	0	0	0	2	0	1	1	0	2
688	0	1	0	0	0	0	1	1	1	1	1	0	1	0	0	1	0	0	2	1	2	0	2	0	0	0	0	2	1	1	0	2	1	0	0	2	1	1	0	0	0	1	0	2	1	0	0	0	0
689	0	0	2	0	0	1	2	0	2	1	1	1	2	0	1	0	0	1	1	1	1	0	2	0	0	0	0	1	1	1	1	0	1	0	1	1	2	0	0	1	0	0	1	2	1	0	0	1	1
690	0	0	0	0	0	0	2	0	2	2	0	0	0	0	0	0	0	1	0	0	0	0	2	0	0	0	0	2	1	1	1	1	2	0	1	1	2	0	0	1	0	0	0	2	0	1	0	0	0
691	0	0	0	0	0	0	1	0	0	0	1	0	0	0	0	0	0	0	1	1	2	0	2	0	0	0	0	2	1	2	1	1	1	1	2	0	1	0	0	0	0	0	0	2	0	0	0	1	0
692	0	0	0	0	0	0	2	0	2	1	2	2	1	0	1	0	0	1	0	1	1	0	1	0	0	0	0	1	1	1	0	2	2	0	0	2	1	1	1	1	1	0	0	2	1	0	0	0	1
693	1	0	1	0	0	0	2	0	2	2	0	1	1	0	1	0	0	0	0	0	0	0	2	0	0	0	0	1	1	1	1	0	1	0	0	2	1	0	0	0	0	0	0	1	0	0	0	1	1
694	0	0	2	0	0	0	1	0	0	0	2	1	1	0	1	0	0	0	2	2	2	0	2	0	0	0	0	2	1	1	1	1	1	0	0	2	2	0	0	0	0	0	0	1	0	1	0	1	0
695	0	0	1	1	1	1	1	0	1	1	1	0	1	0	1	0	0	1	1	1	2	1	2	0	0	0	0	2	2	2	2	1	1	0	1	2	2	0	0	1	0	0	0	1	0	0	0	0	1
696	0	0	2	0	0	1	2	0	2	2	0	1	1	0	1	0	0	0	2	1	2	0	1	0	0	1	0	2	2	2	0	0	1	1	1	2	1	0	1	0	0	0	0	1	0	1	0	0	0
697	1	0	1	0	0	0	1	0	0	0	1	0	0	0	0	0	0	1	1	1	2	0	2	0	0	1	0	2	2	2	1	2	2	0	1	1	2	0	0	0	0	0	0	1	0	0	0	0	0
698	0	0	0	0	0	0	1	1	2	2	0	0	1	0	1	0	0	0	1	1	2	0	2	0	0	0	0	1	2	2	1	0	0	0	0	2	0	0	0	1	0	1	1	2	0	1	0	0	0
699	1	1	2	0	0	0	2	0	1	1	0	0	1	0	0	1	0	1	2	2	1	0	2	0	0	0	0	2	2	1	0	0	2	0	2	1	1	0	0	2	1	0	1	1	1	1	1	1	1
700	0	0	1	0	0	1	2	1	2	2	0	0	1	0	0	1	1	1	0	0	1	0	2	0	0	0	0	1	1	1	0	0	2	2	0	2	2	0	0	0	0	0	0	1	0	1	0	0	0
701	0	0	2	0	0	0	1	0	0	0	0	0	1	0	0	0	0	0	0	0	2	0	2	0	0	0	0	2	2	2	0	1	1	1	2	1	1	0	0	0	1	0	0	1	1	0	1	1	2
702	0	0	1	0	0	0	2	0	2	2	0	0	0	0	0	0	0	1	1	1	2	0	1	1	1	1	0	2	2	2	0	0	2	1	1	1	1	0	0	1	0	0	0	0	1	0	1	0	1
703	1	0	1	0	1	0	2	0	2	1	2	0	2	0	1	1	0	2	1	1	2	1	2	0	0	0	0	2	2	2	1	1	0	0	0	2	1	1	1	0	1	0	1	2	1	1	0	0	2
704	1	0	2	0	0	0	2	0	1	0	0	0	1	1	0	0	0	0	0	1	2	0	2	0	0	0	0	1	1	0	1	2	1	1	0	2	0	1	0	0	0	1	0	1	0	2	1	0	2
705	0	0	2	0	0	1	1	0	1	1	1	1	2	0	1	0	1	1	1	2	2	0	2	0	0	0	0	2	2	2	2	1	2	0	1	1	1	0	1	0	0	0	0	2	1	0	0	0	0
706	1	0	2	0	0	0	1	1	2	2	0	0	1	0	0	0	0	1	1	1	2	0	2	0	0	0	0	2	1	1	0	0	2	2	1	2	1	1	0	1	0	1	1	2	1	0	0	1	1
707	0	0	1	0	0	0	2	0	2	1	2	0	1	0	0	1	0	1	2	2	2	0	2	0	0	1	0	2	2	2	1	1	1	2	0	2	1	1	0	0	0	1	0	2	0	1	0	0	1
708	1	0	1	0	0	0	2	0	2	0	1	0	2	0	0	1	0	0	2	2	2	0	2	0	0	0	0	2	1	1	1	0	1	0	1	1	1	0	0	0	0	0	1	2	0	1	0	1	0
709	1	0	2	0	0	2	2	0	2	2	0	1	1	0	1	0	0	1	2	2	2	0	2	0	0	1	0	2	2	2	1	0	2	1	1	1	1	0	0	0	1	0	0	1	0	0	2	0	2
710	0	0	1	0	0	0	2	1	2	1	0	1	1	0	1	0	0	0	2	2	2	0	2	0	0	0	0	2	2	2	1	2	2	0	1	1	1	0	0	0	0	0	0	2	0	1	0	0	2
711	0	0	2	0	0	1	2	0	2	1	1	2	2	0	2	0	0	0	0	0	2	0	1	0	0	0	0	2	2	2	0	0	0	0	0	2	1	0	0	0	1	0	1	2	1	2	0	0	1
712	1	0	1	0	0	1	2	0	0	0	0	1	1	0	1	0	0	1	1	1	2	0	2	0	0	0	0	2	2	2	0	0	0	0	2	2	1	1	0	0	0	0	0	0	2	2	1	0	1
713	0	0	2	0	0	1	2	1	2	1	0	1	1	0	1	0	1	1	0	0	1	1	1	0	0	0	0	2	2	2	1	2	1	0	1	1	2	0	0	0	0	0	0	2	0	2	1	0	1
714	0	0	0	0	0	0	2	0	2	1	0	0	1	0	1	0	0	1	2	2	2	0	2	0	0	1	0	1	2	2	1	2	2	0	1	1	2	0	0	1	1	1	0	2	0	0	0	0	0
715	0	0	1	0	0	1	2	0	1	0	1	1	2	0	1	1	0	0	2	1	2	0	2	0	0	0	0	0	1	1	0	1	1	0	0	2	1	0	1	0	0	0	0	1	0	0	0	0	0
716	0	0	0	0	0	0	2	1	1	1	0	1	1	0	1	0	0	2	0	0	0	0	2	0	0	0	0	2	2	2	0	1	2	1	0	2	0	2	0	0	0	0	1	1	1	1	0	0	1
717	1	0	1	0	0	0	1	0	2	1	0	0	1	0	1	0	1	1	0	0	1	0	2	0	0	0	0	2	2	2	2	0	1	0	2	1	1	0	0	2	0	0	0	2	0	1	0	0	0
718	0	0	1	0	0	1	1	0	1	1	1	1	2	0	2	0	0	1	1	1	1	0	2	0	0	0	1	2	2	2	1	0	0	1	0	2	1	0	1	0	0	0	0	1	0	1	0	0	1
719	1	0	0	0	0	0	0	0	1	1	0	1	1	0	1	0	0	0	2	2	1	0	2	0	0	0	0	1	2	2	0	2	1	0	0	2	1	0	0	0	1	0	0	1	0	1	0	0	0
720	0	0	2	0	0	0	2	0	2	2	0	0	0	0	0	0	0	0	2	2	2	0	1	1	1	1	0	2	2	1	0	1	1	2	1	1	0	0	0	1	0	0	0	2	0	0	0	1	1
721	0	0	1	0	0	0	2	0	1	1	0	0	1	0	0	0	1	1	0	0	1	0	2	0	0	0	0	1	1	1	0	0	2	0	1	1	1	0	0	1	0	0	0	2	0	0	0	0	1
722	0	0	2	0	0	0	2	0	1	0	0	1	2	0	1	0	0	0	2	2	2	1	1	0	0	0	0	2	1	2	1	1	1	1	0	2	2	0	0	0	0	0	1	2	1	1	0	1	0
723	0	0	1	0	0	1	2	0	1	1	0	2	2	0	2	0	0	2	1	1	1	0	2	0	0	0	0	2	2	1	1	2	2	1	0	2	1	0	0	0	1	0	0	2	1	0	1	0	1
724	0	0	1	0	0	1	2	0	1	1	0	2	1	0	1	0	0	0	2	2	2	0	1	0	0	0	0	2	2	1	0	1	0	0	0	2	2	0	0	0	0	0	1	2	0	1	0	0	0
725	0	0	2	0	0	0	1	0	2	2	0	0	0	0	0	1	0	0	2	1	2	0	2	0	0	0	0	2	2	2	1	0	1	0	0	2	1	0	0	1	0	1	0	1	0	1	0	1	1
726	1	1	1	0	0	0	2	0	1	1	0	1	1	0	1	0	0	1	1	1	2	0	2	0	0	1	0	2	2	2	0	0	1	0	2	1	1	1	0	0	0	1	0	2	0	1	0	0	1
727	0	0	2	0	0	1	0	0	1	1	1	0	0	0	0	0	0	0	2	1	2	0	2	0	0	0	0	1	2	2	0	2	2	0	1	1	2	0	0	1	0	0	0	2	1	1	1	1	2
728	0	0	1	0	0	0	1	0	1	1	1	0	2	0	1	0	0	1	2	2	2	0	2	0	0	0	0	2	1	1	1	0	2	2	0	2	1	0	0	2	0	0	0	1	2	1	0	0	2
729	0	0	0	0	0	0	2	1	2	2	0	0	2	1	0	1	0	0	1	1	2	1	2	0	0	0	0	2	1	1	0	0	0	0	0	2	2	0	0	1	0	0	0	1	0	0	0	0	0
730	1	0	1	0	0	0	1	0	1	1	0	0	0	0	0	0	0	0	0	0	1	0	2	0	0	0	0	1	2	2	0	2	1	0	1	1	1	0	0	0	0	0	0	2	0	0	0	0	0
731	0	0	2	0	0	0	2	0	2	0	1	1	2	1	1	0	1	1	1	2	2	0	2	0	0	1	0	1	2	2	1	2	2	0	2	0	2	0	0	0	0	0	1	2	1	0	0	0	1
732	1	0	0	0	0	0	1	0	1	1	1	0	1	0	1	0	0	0	0	0	0	1	2	0	0	0	0	0	2	1	0	0	1	0	0	2	2	0	0	0	0	0	0	2	0	0	0	0	0
733	1	0	1	0	0	0	2	0	2	1	0	0	1	0	0	0	0	1	1	2	2	0	2	0	0	0	0	2	1	1	1	0	1	1	0	2	2	0	0	0	0	0	1	2	1	0	0	0	1
734	1	0	2	0	0	0	1	0	0	0	2	1	1	0	1	0	0	1	1	2	2	0	2	0	0	1	0	1	2	2	1	0	0	0	0	2	2	0	0	0	0	0	0	2	0	1	0	0	1
735	0	0	2	0	0	0	2	1	2	2	0	0	1	0	0	1	0	2	1	1	2	0	0	0	0	0	0	1	1	1	0	1	1	1	1	2	2	0	0	0	0	0	0	2	1	0	0	0	0
736	0	0	1	0	0	1	2	0	2	0	1	1	1	0	1	0	0	1	2	2	2	0	2	0	0	0	0	2	2	2	1	1	1	1	1	2	1	0	0	1	0	0	0	1	0	0	1	1	2
737	0	0	1	0	0	0	1	0	1	1	1	1	1	0	1	0	0	1	2	2	2	0	2	0	0	0	1	2	2	2	0	1	0	0	0	2	2	0	0	0	0	0	0	1	0	1	0	0	0
738	0	1	1	0	0	0	1	1	2	2	0	0	1	0	0	1	0	0	2	2	2	0	1	0	0	0	0	2	2	2	1	0	0	0	0	2	1	1	0	1	0	0	0	1	0	1	1	0	2
739	0	0	2	0	0	0	2	0	2	2	0	0	0	0	0	0	0	1	0	0	0	0	1	1	1	1	0	1	2	2	1	1	2	1	0	2	1	0	0	2	0	0	0	2	0	1	0	0	1
740	1	0	2	0	0	1	2	0	0	0	0	1	1	0	1	0	0	0	0	0	0	0	0	1	1	1	1	2	2	2	1	0	1	1	1	2	1	0	0	0	0	0	0	1	1	0	0	0	1
741	1	0	1	0	0	0	1	0	1	0	1	1	2	0	2	0	0	1	1	2	2	0	1	0	0	0	0	1	2	2	0	0	1	1	0	2	2	0	0	0	0	0	0	2	0	0	0	0	1
742	1	0	1	0	0	0	1	0	0	0	1	0	0	0	0	0	0	1	0	0	1	0	1	1	1	1	0	2	2	1	1	2	2	0	2	1	2	0	0	0	0	0	1	2	1	0	0	1	1
743	1	0	0	0	0	0	2	1	1	1	0	0	1	0	0	1	0	0	0	0	0	1	2	0	0	0	0	1	1	1	0	1	2	0	2	0	2	0	0	0	0	0	0	0	1	0	0	0	2
744	1	0	2	0	0	0	2	1	1	1	0	0	0	0	0	0	1	1	1	1	1	0	2	0	0	0	0	1	2	2	0	1	2	0	1	1	1	0	0	1	0	0	0	1	0	1	0	1	0
745	0	0	1	0	0	0	0	0	0	0	2	1	2	0	1	1	0	0	2	2	2	0	2	0	0	0	0	2	1	1	1	2	2	0	1	1	1	0	1	0	0	0	1	2	0	0	2	0	2
746	0	0	1	0	0	1	2	0	2	0	1	1	1	0	1	0	0	0	1	2	2	0	2	0	0	0	0	1	1	1	0	1	0	0	1	1	2	0	0	1	0	0	1	1	1	2	0	0	1
747	0	0	0	0	0	0	2	0	1	0	0	1	1	0	1	0	0	1	1	1	1	0	2	0	0	0	0	2	2	1	1	1	1	0	0	2	2	0	0	0	0	0	0	2	0	0	0	0	0
748	0	0	1	0	0	0	1	1	1	1	1	1	1	0	1	0	0	1	2	2	2	0	2	0	0	0	0	2	2	2	0	1	2	0	1	1	0	1	0	0	0	0	0	2	0	1	0	0	1
749	1	0	2	0	0	1	1	0	1	0	1	1	2	0	1	0	0	0	0	0	0	0	2	0	0	0	0	2	2	1	1	2	1	0	1	1	1	1	0	1	0	0	0	2	0	0	0	0	1
750	0	0	0	0	0	0	2	0	1	1	0	0	1	0	1	0	0	0	1	1	2	0	1	0	0	0	0	2	2	1	0	0	2	0	0	2	2	0	0	1	0	0	1	2	0	0	0	0	1
751	1	0	2	0	0	0	2	0	1	0	1	0	2	0	2	0	0	0	2	1	2	0	1	1	1	1	0	1	1	1	0	1	2	1	0	2	2	0	0	1	0	0	1	1	1	2	0	0	1
752	0	0	0	0	0	0	2	0	1	0	0	0	1	1	0	0	0	0	2	1	2	0	1	0	0	0	0	2	2	2	2	1	1	2	1	2	0	0	0	1	0	0	0	0	0	1	0	1	1
753	1	0	2	0	0	1	1	1	1	1	1	2	2	0	2	0	0	0	2	2	2	1	2	0	0	0	0	2	2	2	1	1	1	0	0	2	2	0	0	1	0	0	0	1	0	0	0	0	0
754	1	0	1	0	0	0	1	0	2	2	0	0	0	0	0	0	1	2	1	1	1	0	1	0	0	0	0	1	1	1	0	0	1	1	1	2	1	1	0	0	0	0	0	0	1	1	0	0	0
755	0	0	1	0	0	1	1	0	1	1	0	0	1	0	1	0	0	1	0	0	1	0	1	0	0	0	0	2	2	1	0	1	1	1	2	0	1	0	0	0	0	0	1	2	0	1	0	0	1
756	0	0	1	0	0	0	1	0	1	1	0	0	0	0	0	0	1	1	1	2	2	0	1	1	1	1	0	2	2	1	1	2	1	0	0	2	1	1	0	0	0	1	0	1	1	1	0	0	0
757	1	0	1	0	0	1	1	1	1	1	0	0	0	0	0	0	0	0	1	1	2	0	2	0	0	0	0	2	2	2	0	1	2	0	1	1	2	0	0	1	0	0	1	2	0	0	0	1	2
758	0	0	2	0	0	1	2	0	2	1	1	2	2	0	2	0	0	1	0	0	0	0	2	0	0	0	1	2	1	1	0	1	2	0	1	1	0	1	0	1	0	0	0	2	0	1	0	0	0
759	0	0	1	0	0	0	1	0	0	0	1	0	0	0	0	0	0	0	1	1	1	0	2	0	0	0	0	1	2	2	0	0	0	0	0	2	2	0	0	0	0	0	0	2	0	1	0	0	1
760	0	0	2	0	0	2	2	0	2	1	0	0	0	0	0	0	0	1	0	0	1	0	2	0	0	0	0	1	2	2	0	1	1	0	0	2	1	0	0	1	0	0	0	2	0	0	0	0	1
761	0	0	2	0	0	0	2	0	2	2	0	0	0	0	0	0	0	0	1	1	1	0	1	0	0	0	0	1	2	2	1	1	2	1	0	2	1	0	0	1	0	0	0	0	0	1	0	0	0
762	0	0	1	0	0	0	1	0	1	1	1	1	1	0	1	0	0	0	2	2	2	0	2	0	0	1	1	1	1	1	0	0	2	1	2	1	1	1	1	1	1	0	0	0	0	1	0	0	0
763	1	0	1	0	0	0	2	0	1	0	1	0	0	0	0	1	0	0	1	1	1	0	2	0	0	0	0	2	2	2	1	1	1	1	2	0	1	0	0	1	0	0	0	1	0	0	0	1	1
764	1	0	0	0	0	0	1	0	1	0	1	0	1	0	0	1	0	0	0	0	1	0	2	0	0	0	1	2	2	2	0	1	2	2	1	2	1	0	0	0	0	0	0	0	1	0	0	0	1
765	0	0	1	0	0	0	1	0	1	0	1	1	2	0	1	0	0	0	0	0	0	0	2	0	0	0	1	1	1	1	0	2	2	0	2	0	1	0	0	1	0	0	1	2	1	1	0	2	2
766	0	0	0	0	0	0	2	0	2	1	0	1	0	0	0	0	0	1	2	2	2	0	2	0	0	0	0	2	2	2	0	2	2	0	0	2	2	0	0	0	0	0	0	2	1	0	0	0	0
767	0	0	1	0	0	0	2	0	1	0	0	0	0	0	0	0	0	0	0	0	0	0	2	0	0	1	0	2	2	1	0	1	2	0	1	1	1	0	0	0	1	1	0	2	1	0	0	0	1
768	1	0	2	0	0	0	2	1	2	1	0	1	1	0	1	0	0	1	2	0	2	0	1	0	0	1	0	1	2	2	0	1	2	0	0	2	1	1	0	0	0	1	0	1	0	1	0	0	0
769	0	0	1	0	0	0	2	0	1	0	1	0	1	0	0	1	0	1	2	2	1	0	1	1	1	1	0	2	1	1	0	0	0	0	0	2	2	0	0	1	0	0	0	1	0	0	0	0	1
770	0	0	1	0	1	0	2	1	2	2	0	0	1	0	1	0	0	0	1	1	1	0	1	0	0	0	0	2	2	2	2	2	1	1	0	2	2	0	0	1	0	0	0	2	0	1	1	0	1
771	0	0	0	0	0	0	1	0	1	0	1	0	0	0	0	0	0	0	1	1	1	0	2	0	0	0	0	2	2	1	1	0	1	1	0	2	2	0	0	1	1	0	0	0	1	0	0	0	1
772	1	0	2	0	0	0	2	0	2	2	0	0	1	0	0	0	0	0	2	1	2	0	2	0	0	0	0	2	2	2	0	0	1	1	1	2	2	0	0	1	0	0	0	1	0	1	0	0	1
773	0	0	2	0	0	1	1	0	0	0	1	0	1	0	1	0	0	0	1	1	1	0	1	1	1	1	0	1	1	0	0	1	2	0	0	2	1	1	0	0	0	0	0	1	1	0	0	0	0
774	0	1	2	0	0	1	0	0	0	0	2	0	1	0	1	0	0	1	1	1	1	0	2	0	0	0	0	2	2	1	1	0	0	0	0	2	2	0	0	0	0	1	1	2	1	0	1	0	1
775	0	0	1	0	0	0	2	0	1	0	1	1	1	0	1	0	0	0	1	1	1	1	2	0	0	0	0	2	2	2	0	1	0	0	1	1	1	0	0	0	0	0	1	2	1	1	0	0	0
776	1	0	1	0	0	0	1	1	1	1	1	0	1	0	0	1	0	0	2	2	2	0	1	0	0	0	0	2	2	1	0	0	2	2	0	2	2	0	0	0	0	1	0	2	1	0	0	0	0
777	0	0	1	0	0	0	2	0	2	2	0	2	1	0	1	0	0	1	1	1	2	0	1	1	1	1	0	0	2	1	0	0	1	1	1	1	1	0	0	2	0	0	1	2	2	2	1	0	1
778	0	0	2	0	0	0	2	0	2	2	0	0	0	0	0	0	0	0	2	1	2	0	1	0	0	0	0	1	1	2	0	1	1	0	0	1	2	0	0	0	0	1	0	1	1	1	0	0	2
779	0	0	1	0	0	0	2	0	1	0	0	0	0	0	0	0	0	1	2	2	2	0	2	0	0	0	0	1	2	2	0	1	2	1	0	2	2	0	0	0	0	0	0	2	1	1	1	0	1
780	1	0	2	0	1	0	2	0	2	1	0	0	1	0	0	1	0	0	2	2	2	0	2	0	0	0	0	0	2	2	0	1	1	0	0	2	2	0	0	0	0	0	2	2	2	1	0	0	0
781	0	0	1	0	0	0	2	0	1	0	0	0	0	0	0	0	0	0	1	1	2	0	2	0	0	0	0	2	2	1	0	0	1	0	0	2	1	1	1	0	0	0	0	1	1	0	0	0	0
782	0	0	2	0	0	0	1	0	0	0	0	0	1	0	1	0	0	0	1	0	1	0	2	0	0	0	0	2	1	1	1	2	1	1	0	2	2	0	0	1	0	1	0	2	2	0	0	0	1
783	0	0	1	0	0	0	1	0	1	1	1	0	0	0	0	0	0	0	0	0	0	0	2	0	0	0	1	1	1	1	0	1	2	0	1	2	1	0	0	1	1	1	0	2	0	1	0	0	1
784	1	0	1	0	0	0	1	0	1	1	1	0	0	0	0	0	0	1	2	2	2	0	2	0	0	0	0	2	2	2	1	1	2	0	1	1	0	1	0	1	0	1	0	1	1	0	0	0	0
785	0	1	1	0	0	1	2	0	2	0	1	1	1	0	1	0	0	0	1	1	1	0	2	0	0	0	0	2	2	1	1	0	0	1	1	1	1	1	0	0	0	1	0	2	1	0	0	0	0
786	0	0	1	0	0	1	2	0	1	0	0	0	1	0	1	0	0	0	2	1	2	0	1	0	0	0	0	2	2	2	0	0	2	2	1	1	2	0	0	0	1	0	1	2	1	0	0	1	1
787	1	0	1	0	0	1	2	1	2	2	0	0	0	0	0	0	0	1	2	2	2	0	0	1	1	1	0	2	2	2	0	1	1	1	1	2	2	0	0	1	0	0	0	2	0	2	0	1	2
788	0	0	0	0	0	0	2	0	2	0	0	0	0	0	0	0	0	0	1	1	1	0	2	0	0	0	0	2	2	2	1	1	0	0	0	2	2	0	0	0	0	0	0	1	0	0	0	0	1
789	1	0	1	0	0	0	1	0	0	0	0	0	1	0	0	1	0	0	1	1	1	0	2	0	0	0	1	1	2	2	0	0	1	1	1	1	1	0	0	0	0	0	0	1	0	0	0	0	0
790	1	0	0	0	0	0	2	0	0	0	0	1	1	0	1	0	0	1	1	1	2	0	2	0	0	0	0	0	2	2	0	1	1	0	0	2	0	0	0	2	1	0	0	2	0	0	0	0	0
791	0	0	2	0	0	0	2	0	1	0	1	1	1	0	1	0	0	0	1	1	2	0	2	0	0	0	0	1	2	2	1	2	2	0	2	0	1	1	0	0	0	1	0	1	1	0	1	1	2
792	0	0	2	0	0	1	2	0	2	1	0	2	2	0	2	0	0	0	1	1	1	0	2	0	0	0	0	1	2	2	0	1	1	0	1	1	1	0	0	0	0	0	0	1	0	0	0	0	0
793	1	0	2	0	0	2	2	1	2	2	0	0	0	0	0	0	0	2	2	2	2	0	2	0	0	1	0	2	2	2	0	0	2	1	2	1	2	0	0	1	0	0	0	2	1	0	0	0	0
794	0	0	0	0	0	0	2	0	1	1	0	0	1	0	0	1	0	0	0	0	0	0	2	0	0	0	0	2	2	2	1	1	1	2	0	2	1	0	0	2	0	1	0	2	2	0	0	1	1
795	0	0	2	0	0	0	2	0	2	2	0	0	0	0	0	0	0	1	1	1	2	0	2	0	0	0	0	2	2	2	0	0	1	0	0	2	1	0	0	2	0	0	0	2	1	0	1	0	1
796	1	0	2	0	0	2	2	0	1	1	0	0	0	0	0	0	0	1	2	2	2	0	2	0	0	1	0	2	2	2	2	1	2	0	1	1	0	0	1	0	1	0	0	2	0	0	0	0	2
797	0	0	2	0	0	0	2	0	2	1	0	0	2	1	0	1	0	1	1	0	2	0	2	0	0	0	0	2	1	1	0	0	0	1	1	1	2	1	0	0	0	0	1	2	0	1	0	0	0
798	0	0	0	0	0	0	2	0	0	0	0	1	1	0	2	0	0	0	1	2	2	0	1	0	0	0	0	1	2	2	0	1	1	0	1	1	2	0	0	0	0	0	0	1	0	1	0	0	0
799	1	0	2	0	0	0	1	0	1	1	1	0	1	0	1	0	1	1	1	1	1	0	2	0	0	0	0	2	2	2	2	0	1	2	1	1	1	1	0	0	0	0	0	1	1	1	0	0	0
800	1	0	1	0	0	1	2	0	2	1	0	1	0	0	0	0	0	2	1	1	1	0	2	0	0	0	0	2	2	2	1	1	1	0	0	2	2	0	0	1	0	0	0	1	0	0	1	1	2
801	1	0	1	0	0	0	2	0	2	2	0	1	0	0	0	0	0	0	2	1	2	0	2	0	0	0	0	1	1	0	0	1	1	1	1	2	1	2	0	0	0	0	0	0	2	2	0	0	0
802	0	0	2	0	0	0	2	0	1	1	1	1	1	0	1	0	0	1	1	2	2	0	2	0	0	1	0	1	1	1	0	2	1	1	0	2	1	0	0	1	0	0	0	2	0	1	1	1	2
803	1	0	2	0	0	0	2	0	1	1	0	1	1	0	1	0	0	2	1	1	2	0	0	0	0	1	0	1	2	2	0	0	0	0	1	1	1	0	0	1	0	0	0	1	0	0	1	0	1
804	0	0	0	0	0	0	2	0	1	1	0	0	0	0	0	0	0	0	1	1	1	0	1	1	1	1	0	2	2	1	0	1	2	2	2	1	2	0	0	1	0	0	0	0	2	0	0	0	0
805	0	0	2	0	0	0	2	0	1	0	1	2	1	0	1	0	0	0	2	1	2	0	2	0	0	0	0	2	1	1	1	0	2	1	1	1	1	0	0	2	0	0	1	2	1	0	0	1	2
806	0	0	1	0	0	0	2	0	1	1	0	0	1	0	0	1	0	0	1	1	1	0	2	0	0	0	0	2	2	2	1	2	2	0	2	1	1	0	0	1	0	0	0	0	1	0	0	0	0
807	0	0	2	0	0	0	2	0	2	2	0	0	0	0	0	0	1	1	0	0	1	0	1	1	1	1	0	2	2	2	2	1	2	0	2	0	2	0	0	2	0	0	1	2	1	2	0	0	1
808	1	0	1	0	0	0	2	0	2	2	0	1	1	0	1	0	0	0	2	2	2	0	1	1	1	1	0	0	2	2	0	1	1	1	1	1	2	0	0	2	1	0	0	1	1	1	0	0	1
809	1	0	2	0	0	0	1	0	1	0	1	0	0	0	0	0	0	1	1	1	2	0	2	0	0	0	0	1	2	2	0	0	2	1	2	1	2	0	0	0	0	0	0	1	0	0	0	0	0
810	0	0	0	0	0	0	2	0	1	1	1	1	1	0	1	0	0	2	1	1	2	0	2	0	0	0	0	0	1	2	0	1	2	0	0	2	1	0	1	0	0	0	0	0	2	0	0	0	1
811	1	0	1	0	0	1	2	0	2	1	1	0	0	0	0	0	0	2	2	2	2	0	2	0	0	0	0	2	1	1	1	2	2	0	1	1	1	0	1	0	0	0	1	2	1	0	1	0	2
812	0	0	2	0	0	0	2	1	2	1	0	0	0	0	0	0	0	0	1	0	1	0	2	0	0	0	0	1	2	2	0	0	2	0	1	1	2	0	0	1	0	0	0	2	0	1	0	0	1
813	0	0	1	0	0	0	2	0	1	1	1	1	1	0	1	0	0	0	1	1	0	0	1	1	1	1	0	1	2	2	0	1	2	0	0	2	0	0	0	1	0	0	0	1	1	1	0	0	1
814	1	0	1	0	0	0	2	0	2	1	0	1	1	1	0	0	0	0	2	2	2	0	1	0	0	1	0	1	2	2	0	1	2	1	0	2	1	1	0	0	0	1	0	1	1	0	1	1	2
815	0	0	1	0	0	0	1	1	1	1	0	0	1	0	0	0	0	0	1	1	1	0	2	0	0	1	0	2	2	2	0	1	2	0	2	2	2	0	0	1	0	2	0	2	1	0	0	0	0
816	1	0	2	0	0	1	2	0	1	0	0	0	0	0	0	0	0	2	2	2	2	0	2	0	0	1	0	2	2	2	0	0	0	0	0	2	2	0	0	0	0	0	1	1	1	0	1	0	1
817	0	0	2	0	0	0	2	0	1	0	0	0	0	0	0	0	0	2	2	2	2	0	2	0	0	0	0	1	1	1	1	0	2	0	1	2	2	0	0	0	0	0	0	2	0	0	0	0	0
818	0	1	2	0	0	1	0	0	0	0	2	0	2	0	2	0	0	0	1	1	1	0	1	1	1	1	0	2	2	2	0	0	2	2	0	2	1	1	0	0	0	0	0	2	0	1	0	0	0
819	1	1	1	0	0	0	2	0	2	1	0	0	1	0	0	0	1	2	0	0	2	0	2	0	0	0	0	1	1	2	0	0	1	1	0	2	1	0	1	0	1	0	0	2	0	2	0	0	0
820	1	0	2	0	0	0	2	0	2	2	0	1	1	0	1	0	0	1	1	1	1	2	0	0	0	0	0	2	2	2	0	0	2	1	1	1	2	0	0	1	0	1	0	1	0	1	1	0	1
821	1	0	2	0	0	0	2	0	2	1	0	0	0	0	0	0	0	1	2	1	2	0	2	0	0	1	0	1	2	2	0	1	2	0	0	2	2	0	0	0	0	1	0	2	1	0	0	0	1
822	0	0	2	0	0	0	2	0	2	0	1	0	0	0	0	0	0	1	0	0	1	1	0	1	1	1	0	2	2	2	0	0	2	0	0	2	2	0	0	0	0	0	0	2	0	2	0	0	1
823	0	0	1	0	0	0	1	0	2	2	0	0	0	0	0	0	0	1	0	0	2	0	2	0	0	0	0	2	2	2	0	1	1	2	0	2	1	0	0	1	0	1	0	2	1	0	0	0	1
824	1	0	2	0	0	0	2	0	2	1	0	1	1	1	0	0	0	0	1	1	2	0	2	0	0	0	0	1	1	1	0	0	1	0	1	1	1	0	0	1	0	0	1	2	0	1	0	0	0
825	0	1	1	0	0	0	1	0	0	0	1	0	0	0	0	0	1	1	1	2	2	0	2	0	0	1	0	2	2	2	1	0	2	1	0	2	1	0	0	0	0	0	0	2	1	0	0	0	0
826	0	0	2	0	0	1	2	0	2	1	0	1	2	0	1	0	1	1	0	0	1	0	1	1	1	1	0	1	1	1	0	2	2	0	2	1	1	0	0	2	0	1	0	1	1	1	0	0	1
827	1	0	0	0	0	0	2	0	2	1	0	1	2	0	2	0	0	2	2	2	2	0	2	0	0	0	0	2	2	2	0	1	0	0	1	1	1	0	0	2	0	0	0	0	1	0	0	0	0
828	0	0	1	0	0	1	2	0	2	2	0	1	1	0	1	0	0	0	2	2	2	0	2	0	0	0	0	2	1	1	1	2	2	0	1	1	2	0	0	1	0	0	0	0	0	1	1	0	1
829	1	0	1	0	0	0	1	0	1	1	0	2	1	0	1	0	0	1	1	0	2	0	2	0	0	0	0	2	2	2	1	0	1	1	0	2	2	0	0	1	0	1	0	2	0	0	0	1	0
830	1	0	2	0	0	0	2	0	2	0	0	0	0	0	0	0	0	1	1	2	2	0	2	0	0	0	0	1	1	1	1	1	2	0	1	1	0	1	1	1	0	1	0	2	0	0	0	0	2
831	0	0	1	0	0	0	1	0	2	1	0	0	1	0	1	0	0	0	1	1	1	1	2	0	0	0	0	2	2	2	0	0	1	0	0	2	2	0	0	0	0	0	0	2	0	0	0	0	1
832	1	0	1	0	0	1	2	0	2	1	0	0	2	1	0	1	0	0	1	1	1	0	2	0	0	0	0	1	2	1	1	0	2	1	1	1	1	0	1	0	0	1	0	1	1	0	1	0	1
833	1	1	1	0	0	0	2	0	2	2	0	0	1	0	0	1	0	0	1	1	1	0	2	0	0	1	0	0	1	2	0	1	1	2	0	2	2	0	0	0	0	0	0	0	1	0	0	0	0
834	0	0	2	0	0	0	1	0	0	0	1	1	1	1	0	0	0	1	2	2	2	0	1	0	0	0	0	2	2	2	0	1	1	0	0	2	0	2	0	0	0	0	1	1	1	0	0	1	0
835	0	0	0	0	0	0	0	0	0	0	2	0	0	0	0	0	0	2	1	1	2	0	2	0	0	0	0	1	2	2	1	0	1	2	2	2	2	0	0	1	0	0	0	0	0	0	0	0	0
836	1	0	1	0	0	0	1	0	1	1	0	0	0	0	0	0	0	0	1	1	1	0	1	0	0	0	0	2	2	1	2	0	0	0	0	2	2	0	0	1	0	0	2	2	1	1	0	0	0
837	1	0	2	0	0	0	2	0	2	1	1	1	0	0	0	0	0	0	1	1	1	0	2	0	0	0	0	1	2	2	0	0	2	0	0	2	1	0	1	0	0	0	0	2	0	1	0	0	0
838	1	0	2	0	0	0	1	0	1	0	1	1	2	0	1	1	0	1	1	1	2	0	2	0	0	0	0	2	2	2	1	1	2	1	2	2	2	0	0	1	0	0	0	2	0	1	0	0	0
839	1	0	1	0	0	0	1	1	1	1	1	0	0	0	0	0	0	0	1	0	1	0	2	0	0	0	0	2	2	2	0	0	1	0	0	2	0	1	1	0	0	1	1	2	1	0	0	0	1
840	0	0	2	0	0	1	2	0	2	2	0	1	1	0	1	0	1	1	1	2	2	1	2	0	0	0	0	2	2	2	0	0	2	0	2	1	1	1	1	0	0	0	1	2	1	1	0	0	0
841	1	0	1	0	0	0	1	0	0	0	1	1	2	0	2	0	0	2	1	1	1	0	2	0	0	1	0	2	2	2	0	0	1	0	0	2	1	0	0	0	1	1	0	2	2	0	0	1	2
842	0	0	0	0	0	0	2	0	0	0	0	0	1	0	1	0	1	1	1	2	2	0	2	0	0	0	0	1	1	1	1	0	1	1	0	2	1	0	0	0	0	0	0	1	0	0	0	0	0
843	0	1	1	0	0	0	2	0	1	0	1	0	1	1	0	0	0	0	1	1	2	0	2	0	0	0	0	2	2	2	1	1	1	0	0	2	2	0	0	1	0	0	0	1	0	0	0	0	1
844	1	0	1	0	0	0	1	1	2	2	0	0	0	0	0	0	0	0	1	1	0	0	2	0	0	0	0	2	2	2	0	0	2	1	1	1	1	0	0	1	0	0	1	1	0	0	1	1	2
845	0	0	0	0	0	0	2	0	2	1	1	0	0	0	0	0	0	0	1	0	1	0	1	0	0	1	0	2	2	2	0	1	2	2	1	1	2	0	0	2	0	0	0	0	0	1	0	0	0
846	1	0	2	0	0	1	2	0	2	2	0	0	0	0	0	0	0	1	0	1	2	0	2	0	0	0	0	0	1	1	0	0	1	0	1	1	2	0	0	1	0	0	1	1	0	0	0	0	0
847	1	0	1	0	0	0	1	0	0	0	1	1	1	0	1	0	0	1	2	2	2	0	2	0	0	0	0	0	2	2	0	0	2	0	2	1	1	0	0	0	0	0	0	0	0	1	0	0	0
848	0	0	1	0	0	0	1	0	2	2	0	0	1	0	1	0	0	0	0	0	1	0	2	0	0	1	0	1	2	2	0	0	0	0	1	1	2	1	0	0	0	1	0	1	2	0	0	0	1
849	0	1	2	0	0	0	1	0	1	1	1	0	1	0	1	0	0	0	1	2	2	0	2	0	0	1	0	2	2	2	0	0	0	1	0	2	2	0	0	1	0	1	0	2	0	1	0	0	1
850	0	0	1	1	1	1	1	0	1	0	2	0	0	0	0	0	0	1	2	2	1	1	1	0	0	0	0	2	2	2	1	0	1	1	2	0	1	0	0	1	0	0	1	1	1	1	0	0	0
851	1	0	2	0	0	0	1	0	1	1	0	0	0	0	0	0	0	0	2	2	2	0	2	0	0	0	0	0	1	2	0	1	2	0	1	1	1	0	0	0	0	0	1	2	0	1	0	0	0
852	1	0	2	0	0	0	2	1	2	2	0	0	1	0	1	0	0	0	2	1	2	0	2	0	0	0	0	2	2	2	1	0	0	0	2	2	1	0	1	1	0	0	0	1	0	0	0	0	0
853	1	0	2	0	0	1	1	0	1	1	1	0	1	0	0	1	0	1	1	2	2	0	2	0	0	1	0	1	2	2	0	0	2	0	2	1	1	1	0	0	0	0	0	2	0	1	0	0	1
854	0	0	2	0	0	0	2	0	2	2	0	0	1	1	0	0	0	2	0	0	0	0	1	0	0	0	0	2	2	1	1	1	2	0	2	0	2	0	0	0	0	0	1	2	1	0	0	0	1
855	0	0	1	0	0	1	2	0	2	1	0	1	1	0	1	0	0	1	0	0	0	0	2	0	0	0	0	1	2	2	0	1	0	0	1	1	2	0	0	0	0	0	1	1	1	1	0	0	1
856	1	0	2	0	0	0	2	1	2	1	0	0	2	1	0	1	0	0	2	1	2	0	2	0	0	0	0	1	2	2	1	2	1	0	0	2	0	0	0	1	0	0	1	2	2	1	0	0	1
857	0	0	1	1	1	1	1	0	1	1	1	1	1	0	1	0	0	1	1	2	2	1	2	0	0	0	0	2	2	2	1	0	2	1	1	2	2	0	0	1	0	1	0	2	1	0	0	0	0
858	0	0	2	0	0	0	1	0	0	0	1	0	0	0	0	0	0	1	1	1	2	0	2	0	0	0	0	2	1	1	1	0	1	1	0	2	0	1	0	1	0	0	0	2	0	0	0	0	0
859	0	0	2	0	0	1	2	0	1	0	0	1	1	0	1	0	0	1	1	1	1	0	2	0	0	0	0	2	2	2	1	1	2	0	1	2	1	0	0	1	0	1	0	1	0	1	0	0	1
860	0	0	2	0	0	0	1	0	1	1	1	0	0	0	0	0	0	0	0	0	1	0	1	1	1	1	0	2	2	2	1	1	2	0	2	0	2	0	0	1	0	0	0	1	0	1	0	0	0
861	0	0	1	0	0	0	1	0	1	0	1	1	1	0	1	0	0	1	0	0	0	0	1	0	0	0	0	1	2	2	0	0	1	0	1	1	1	0	0	0	0	1	0	2	2	0	0	0	0
862	1	0	2	0	0	0	2	0	2	0	1	0	1	0	1	0	1	2	1	1	1	0	2	0	0	0	0	2	2	1	0	1	2	0	1	1	1	0	0	1	0	0	1	2	1	0	0	0	0
863	0	0	1	0	0	0	2	0	2	1	1	1	2	1	0	0	0	1	1	1	2	0	1	0	0	0	0	2	2	1	0	0	1	2	2	2	2	0	0	0	0	1	0	2	0	1	0	0	0
864	1	0	1	0	0	0	2	0	1	1	1	0	1	0	0	1	0	1	1	1	2	0	2	0	0	1	0	2	1	0	0	0	1	1	0	2	2	0	0	1	0	1	0	2	1	1	0	0	1
865	1	1	2	0	0	0	1	0	0	0	1	0	1	0	0	1	0	1	0	0	1	0	2	0	0	0	0	2	2	2	1	1	2	0	2	2	1	0	0	0	0	0	0	0	1	1	0	0	1
866	0	0	0	0	0	1	1	0	1	0	2	0	0	0	0	0	0	1	1	2	2	0	2	0	0	0	0	2	2	2	0	2	2	0	1	1	2	1	0	0	0	0	0	1	0	0	0	0	0
867	0	0	2	0	0	0	2	0	2	2	0	2	2	0	2	0	0	0	0	0	0	1	2	0	0	0	0	1	1	1	1	1	2	0	1	2	2	0	0	0	0	2	0	2	1	0	0	0	1
868	1	0	1	0	0	1	1	0	0	0	0	0	0	0	0	0	0	1	2	2	2	0	1	0	0	0	1	1	2	2	0	0	2	2	0	2	1	0	1	0	1	1	1	2	1	0	0	0	1
869	0	0	2	0	0	2	2	0	2	0	1	0	1	0	1	0	0	1	2	2	2	0	2	0	0	0	0	1	1	0	0	2	2	0	2	0	1	0	0	2	0	0	0	1	0	0	0	0	2
870	1	0	1	0	0	0	2	0	2	2	0	0	0	0	0	0	0	0	1	1	2	0	0	0	0	1	0	1	1	1	0	0	1	0	0	2	1	0	0	1	0	0	1	1	1	0	0	0	0
871	0	0	1	0	0	1	2	1	2	1	0	0	0	0	0	1	0	0	1	1	1	1	2	0	0	0	0	2	2	2	1	1	2	0	2	2	2	0	0	0	0	0	0	2	0	1	0	0	0
872	0	0	0	0	0	0	2	0	2	2	0	0	0	0	0	0	0	0	1	1	1	0	1	1	1	1	0	1	2	2	1	1	2	0	1	1	1	0	0	2	1	0	0	2	0	1	0	0	0
873	0	0	2	0	0	0	1	0	1	0	1	1	2	0	2	0	0	0	2	1	2	0	1	1	1	2	0	1	1	1	1	1	1	0	0	2	2	0	0	0	0	0	2	2	2	1	0	0	2
874	0	1	1	0	0	0	1	0	2	2	0	1	2	0	1	0	0	2	1	1	2	0	2	0	0	0	0	2	2	2	0	1	2	0	0	2	2	0	1	0	0	0	0	2	0	2	1	0	1
875	1	0	1	0	0	0	2	1	2	1	0	0	0	0	0	0	0	0	2	2	2	0	1	0	0	0	0	1	2	2	0	1	2	0	0	2	1	0	0	0	0	0	0	1	0	0	1	0	2
876	0	0	2	0	0	0	1	0	0	0	0	1	1	1	0	0	0	0	1	1	1	0	2	0	0	0	2	2	2	2	1	1	1	1	1	1	2	0	0	1	0	0	0	0	1	0	0	0	1
877	1	0	1	0	0	0	2	0	2	2	0	0	2	0	1	0	0	1	1	1	1	0	2	0	0	0	0	1	2	2	0	1	2	0	1	1	0	0	0	1	0	0	0	2	0	0	0	0	1
878	1	0	2	0	0	0	1	0	1	0	2	1	1	0	1	0	0	0	0	0	1	0	2	0	0	0	0	1	1	1	0	1	1	1	2	0	2	1	1	0	1	0	0	2	0	0	0	0	0
879	1	0	1	1	1	1	1	0	1	0	1	0	0	0	1	0	0	1	1	0	2	0	1	1	1	1	1	2	2	2	0	1	2	2	1	1	2	1	0	0	0	1	0	1	0	1	0	0	1
880	1	0	1	0	0	0	1	0	1	0	1	0	0	0	0	0	0	1	1	1	2	0	1	1	1	1	0	1	2	2	1	0	0	0	0	2	1	0	0	1	0	1	0	2	1	0	0	0	0
881	0	0	0	0	0	0	2	0	2	1	1	1	1	0	1	0	0	2	1	1	2	0	2	0	0	0	0	1	2	2	0	0	2	2	1	2	1	0	0	2	0	0	0	1	0	0	0	0	1
882	1	0	1	0	0	0	1	1	2	2	1	0	1	0	0	0	0	0	2	2	2	0	2	0	0	0	0	2	2	2	2	1	1	0	0	2	1	0	0	1	0	0	1	2	0	1	0	0	0
883	0	0	1	1	1	1	2	0	2	1	0	1	1	0	1	0	0	1	1	1	1	1	2	0	0	0	0	1	2	2	0	0	2	1	2	1	2	0	0	1	0	0	1	1	1	1	0	0	0
884	0	1	2	0	0	0	1	0	2	2	0	0	1	0	1	0	0	0	1	1	1	0	2	0	0	0	0	1	2	2	0	0	2	2	0	2	1	1	0	0	0	1	0	2	0	1	0	1	2
885	0	1	1	0	0	0	1	0	0	0	0	0	1	0	1	0	0	1	1	1	1	0	2	0	0	0	1	2	2	2	1	1	1	0	0	2	2	0	0	1	0	0	0	2	0	2	0	0	0
886	0	0	1	0	0	0	2	0	2	1	0	0	0	0	0	0	1	2	0	0	2	0	1	0	0	1	0	2	2	2	1	0	0	1	0	2	1	2	0	0	0	0	0	1	0	0	0	0	0
887	1	0	2	0	1	0	2	1	2	2	0	0	0	0	0	0	0	1	2	2	2	0	2	0	0	0	0	2	2	2	0	1	2	2	1	2	1	0	1	0	0	0	0	1	0	0	0	0	1
888	0	1	2	0	1	0	1	1	1	1	1	0	1	0	0	1	0	0	1	1	1	0	1	1	1	1	0	2	1	1	0	1	1	0	0	2	0	0	0	1	1	0	0	2	0	0	1	0	1
889	0	0	0	0	0	0	2	0	1	0	1	0	0	0	0	0	0	0	0	0	1	0	2	0	0	0	0	2	2	2	0	1	2	1	1	1	1	0	0	1	0	0	1	1	1	2	0	0	1
890	1	0	2	0	0	0	2	0	2	1	1	0	0	0	0	1	0	0	2	2	2	0	2	0	0	0	0	2	2	2	0	1	1	1	0	2	1	0	0	0	0	0	0	1	1	1	0	0	0
891	0	0	1	0	0	0	2	0	2	0	1	0	0	0	0	0	0	0	1	2	2	1	2	0	0	0	1	2	2	2	0	0	2	0	0	2	1	0	0	1	0	0	0	0	1	0	0	0	1
892	0	0	0	0	1	0	2	0	0	0	0	0	1	0	1	0	0	1	1	1	2	1	1	0	0	1	0	1	2	2	1	1	1	1	1	1	2	1	0	0	0	0	0	1	0	1	0	0	1
893	1	0	0	0	0	0	2	0	2	1	1	1	1	0	1	0	0	0	2	1	2	0	2	0	0	0	0	2	2	2	0	0	2	1	0	2	1	0	0	0	0	0	0	1	1	1	0	0	0
894	0	0	2	0	0	1	2	0	1	0	1	1	2	0	1	0	0	0	2	1	2	0	1	0	0	0	0	2	2	2	0	0	2	1	1	1	1	0	0	2	1	0	0	0	2	2	0	0	1
895	1	0	1	0	0	0	1	0	1	1	1	1	1	0	1	0	0	0	0	0	0	0	0	1	1	1	0	2	2	2	0	1	2	0	1	1	1	1	0	1	0	0	0	0	1	0	1	1	2
896	0	0	0	0	0	0	2	0	1	0	0	1	0	0	0	0	0	1	2	2	2	0	2	0	0	0	0	2	2	2	1	0	1	1	1	2	1	0	0	0	0	0	1	2	1	0	0	0	1
897	1	1	1	0	0	0	2	0	0	0	0	0	1	0	1	0	0	1	2	2	2	0	0	0	0	1	0	1	2	2	0	1	1	1	1	2	1	0	1	0	0	0	0	2	0	0	0	0	0
898	1	0	1	0	0	0	1	0	0	0	0	0	0	0	0	0	0	2	2	2	2	0	2	0	0	0	0	1	1	0	1	1	1	0	1	1	1	0	0	0	0	0	0	1	0	0	0	1	2
899	0	0	1	0	0	1	2	0	2	1	1	0	0	0	0	0	0	1	0	1	2	0	2	1	1	2	0	2	2	1	1	0	0	0	0	2	2	0	0	1	0	0	1	1	1	1	0	1	1
900	0	0	2	0	0	0	2	1	1	1	0	0	0	0	0	0	0	1	2	2	2	0	1	1	1	1	0	2	0	0	0	1	1	1	2	0	2	1	0	0	0	2	0	2	0	0	0	0	1
901	0	0	2	0	0	2	2	0	1	0	0	0	0	0	0	0	0	1	1	1	1	0	2	0	0	1	0	1	2	2	1	1	1	1	1	2	1	1	0	0	0	1	0	2	0	1	0	0	1
902	0	0	1	0	0	0	1	1	1	1	1	0	0	0	0	0	0	1	2	2	2	0	2	0	0	0	0	2	2	2	0	0	1	0	0	2	1	0	0	1	1	0	0	1	1	1	0	0	1
903	1	0	1	0	0	1	2	0	1	1	1	0	1	0	0	1	0	0	1	1	1	0	0	1	1	1	0	1	1	1	1	0	2	0	0	2	2	0	0	0	0	1	0	2	1	1	0	0	0
904	1	0	2	0	0	0	2	0	0	0	0	0	0	0	0	0	1	2	0	0	2	0	0	0	0	0	0	2	1	1	0	1	2	0	1	1	2	0	0	0	0	0	0	1	0	1	0	0	0
905	0	0	2	0	0	0	2	1	2	1	0	0	0	0	0	0	1	1	1	2	2	1	2	0	0	0	0	0	2	2	0	1	0	0	0	2	1	1	1	1	1	0	1	2	0	0	0	0	1
906	0	1	1	0	0	1	2	0	1	0	0	0	0	0	0	0	0	0	2	2	2	0	2	0	0	0	0	1	2	2	0	2	2	0	0	2	1	0	0	2	0	1	0	2	1	0	0	0	0
907	0	0	2	0	0	0	2	0	1	1	0	1	2	0	2	0	0	0	0	1	2	0	2	0	0	1	0	2	2	2	0	0	0	0	2	2	1	0	0	0	0	0	0	2	0	0	0	0	1
908	0	1	1	0	0	1	2	1	2	1	0	0	0	0	0	0	0	1	1	2	2	0	2	0	0	1	0	2	2	2	1	1	2	0	0	2	1	1	0	0	0	0	0	1	0	0	0	0	1
909	0	1	2	0	0	0	1	0	1	0	2	0	0	0	0	0	0	0	2	1	2	0	2	0	0	0	0	1	2	2	0	0	2	0	0	2	1	1	1	0	2	0	0	1	0	0	0	0	0
910	0	0	2	0	0	1	2	0	2	1	0	1	1	1	0	0	0	0	0	1	1	0	2	0	0	0	0	2	2	2	0	1	1	0	1	1	0	0	0	1	0	0	1	1	1	1	0	0	1
911	1	0	1	0	0	0	1	0	1	0	1	1	1	0	1	0	0	1	2	2	2	1	2	0	0	0	0	2	2	2	1	1	1	0	0	2	1	0	0	2	0	0	0	1	0	0	0	0	1
912	0	0	1	0	0	0	1	0	0	0	2	0	0	0	0	0	0	0	0	0	0	0	1	0	0	0	0	2	1	2	1	1	1	1	0	2	1	1	1	0	0	0	0	1	0	1	0	1	0
913	0	0	2	0	0	0	1	0	1	1	1	0	1	0	0	1	0	1	1	1	2	0	1	0	0	0	0	1	2	2	1	1	1	0	0	2	1	0	0	0	0	0	0	0	2	2	0	0	1
914	0	0	1	0	0	0	1	0	1	1	1	0	1	0	1	0	0	0	2	2	2	0	2	0	0	0	0	2	2	2	0	2	2	0	1	1	0	1	1	0	0	0	1	1	1	1	0	0	1
915	0	0	2	0	0	0	0	0	1	1	1	1	1	0	1	0	0	1	1	1	1	1	2	0	0	0	0	1	1	1	1	1	2	1	0	2	1	0	0	0	0	0	1	2	2	1	0	0	1
916	0	0	1	0	1	0	2	0	2	1	1	0	2	0	2	0	0	0	2	2	2	0	2	0	0	1	0	2	2	2	1	0	1	0	1	2	0	1	0	1	0	0	0	1	0	1	0	0	0
917	0	0	0	0	0	0	2	0	2	1	0	0	0	0	0	0	0	1	2	1	2	0	2	0	0	0	0	2	2	2	1	0	1	2	1	1	1	1	0	1	0	0	0	1	0	0	0	0	1
918	0	1	2	0	0	1	2	0	1	1	1	0	0	0	0	1	0	0	0	0	0	0	2	0	0	0	0	2	2	2	0	1	2	0	1	1	1	0	0	0	0	2	0	2	1	0	0	0	1
919	1	0	1	1	1	1	2	0	1	0	1	1	2	0	1	0	0	0	1	1	2	0	1	1	1	1	0	2	2	1	1	1	1	0	0	2	1	0	0	1	0	0	0	1	0	1	0	0	1
920	1	0	2	0	0	1	2	0	1	0	1	1	1	0	1	0	0	1	0	0	2	0	1	1	1	1	0	2	2	1	1	2	2	0	1	1	1	1	0	1	0	0	1	2	1	1	0	0	2
921	0	0	2	0	0	1	2	0	1	1	0	1	2	0	1	1	0	1	1	2	2	0	2	0	0	0	0	2	2	2	1	0	0	0	0	2	1	0	0	0	1	0	0	0	1	0	0	0	0
922	0	0	2	0	0	0	2	0	2	2	0	0	1	0	1	0	0	0	0	0	1	0	2	0	0	0	0	2	1	2	1	1	1	0	0	2	2	0	0	1	0	1	0	1	1	1	0	0	1
923	0	0	0	0	0	0	2	1	2	1	0	1	1	0	1	0	0	0	2	1	2	0	2	0	0	0	0	0	2	1	0	0	2	2	1	1	2	0	0	1	0	0	0	2	0	1	0	0	1
924	1	0	1	0	1	0	2	0	1	1	0	0	1	0	0	0	0	0	1	1	1	0	2	0	0	0	0	1	2	2	0	1	2	0	1	1	2	0	0	0	0	0	0	1	0	0	0	0	0
925	1	0	2	0	0	0	2	0	2	1	1	0	0	0	0	0	0	0	1	1	1	0	1	0	0	0	0	2	2	2	0	0	1	2	2	2	1	0	0	0	0	1	0	1	1	0	0	0	0
926	0	0	0	0	0	0	2	0	2	1	2	0	1	0	2	0	0	1	2	2	2	0	2	0	0	1	0	2	1	0	0	0	1	0	0	2	0	1	1	1	0	0	0	1	0	1	0	0	1
927	0	0	1	0	0	1	1	0	0	0	2	0	0	0	0	0	0	1	1	1	1	0	2	0	0	0	0	2	2	2	2	0	1	0	0	2	1	0	0	0	0	0	0	2	0	1	0	0	1
928	0	0	0	0	0	0	2	0	1	1	1	0	0	0	0	0	0	2	2	2	2	0	2	0	0	0	0	1	2	2	0	0	0	0	0	2	0	0	1	1	0	0	0	2	0	2	1	0	1
929	1	0	2	0	0	1	2	0	1	1	0	1	2	0	2	0	0	0	1	1	1	0	2	0	0	0	0	1	1	1	0	0	1	0	1	1	0	1	0	1	0	0	0	1	0	0	0	0	0
930	1	0	0	0	0	0	1	0	1	1	1	0	0	0	0	0	0	1	1	1	1	0	2	0	0	0	0	2	2	1	2	0	1	1	0	2	0	2	0	0	0	0	0	2	1	2	0	0	1
931	1	0	2	0	0	0	2	0	1	0	1	0	0	0	0	0	0	1	1	1	1	0	2	0	0	0	0	1	2	2	0	2	1	0	1	1	2	0	0	0	0	0	1	2	0	0	0	0	1
932	1	0	1	0	0	0	1	0	1	0	2	1	2	0	2	0	0	0	1	1	1	0	2	0	0	0	0	2	2	2	1	0	2	0	2	1	1	0	0	1	0	0	1	2	1	0	0	0	1
933	1	0	1	0	0	0	1	0	1	1	0	0	0	0	0	0	0	1	0	1	2	0	2	0	0	0	0	0	1	2	0	2	2	0	2	0	1	0	1	0	0	0	1	2	1	1	0	0	0
934	0	1	2	0	1	0	1	0	1	1	0	0	0	0	0	0	0	0	1	1	1	0	2	1	1	2	0	2	2	2	2	0	1	1	0	2	2	0	0	1	0	0	0	2	0	1	1	0	1
935	1	0	1	0	0	0	2	0	0	0	1	0	0	0	0	0	0	0	0	1	1	0	1	1	1	1	0	2	1	1	0	1	2	1	0	2	0	0	0	1	1	0	1	2	1	0	0	0	0
936	0	0	1	0	0	0	2	1	1	1	1	1	2	0	2	0	0	0	1	1	1	0	2	0	0	1	0	2	2	2	1	1	1	1	2	1	2	0	0	1	0	0	0	1	0	0	0	0	0
937	1	0	1	0	0	1	2	0	1	0	0	0	1	0	0	1	0	1	1	1	2	0	2	0	0	0	0	2	2	1	1	1	2	1	1	1	1	0	0	0	0	0	0	1	0	0	0	0	0
938	0	0	1	0	0	0	1	0	1	1	1	0	1	0	0	0	1	1	1	1	1	0	1	0	0	0	0	2	2	2	0	2	1	0	1	1	1	1	0	0	0	0	0	1	0	1	0	0	1
939	0	0	2	0	0	0	2	0	1	1	0	0	1	0	0	1	0	0	2	2	2	0	1	0	0	1	0	1	2	2	0	2	2	0	2	0	1	0	0	0	0	0	1	2	2	2	0	0	1
940	0	0	1	0	0	0	2	0	1	0	0	0	1	1	0	0	0	0	1	1	2	0	2	0	0	0	0	2	2	1	1	0	0	0	1	1	2	0	0	2	0	1	0	1	0	1	0	0	0
941	0	0	2	0	0	1	2	1	2	1	0	0	0	0	0	0	0	1	2	1	2	0	2	0	0	0	0	2	2	2	2	0	2	0	0	2	2	0	0	1	0	0	2	2	1	1	0	0	0
942	1	0	2	0	0	1	1	0	1	1	0	0	0	0	0	0	0	0	1	1	2	0	2	0	0	0	0	1	1	1	0	0	1	1	1	1	1	0	0	1	0	0	0	2	0	0	0	0	1
943	1	0	1	0	0	0	2	0	1	0	0	0	1	0	1	0	0	1	1	1	1	0	2	0	0	0	0	1	2	2	0	1	0	0	1	1	0	0	0	2	0	0	0	1	1	1	0	0	0
944	1	0	0	0	0	0	1	0	0	0	1	0	0	0	0	0	0	0	1	1	2	0	2	0	0	0	0	2	2	2	2	0	2	2	1	1	1	0	1	0	0	0	0	1	0	0	1	0	1
945	0	0	2	0	0	0	2	0	0	0	0	1	2	0	1	0	0	0	1	1	1	1	2	0	0	0	0	2	2	2	2	1	2	1	0	2	2	1	0	0	0	0	0	2	0	1	0	0	0
946	1	0	2	0	0	0	1	1	1	1	1	0	0	0	1	0	0	0	2	2	2	0	1	0	0	0	0	1	2	2	0	0	1	1	1	1	2	0	0	1	0	0	1	1	1	1	1	1	2
947	0	1	1	0	0	0	1	0	1	1	1	0	0	0	0	0	0	0	2	2	2	0	1	0	0	0	0	1	1	1	0	0	1	0	0	2	1	0	0	0	0	0	0	2	1	1	0	0	1
948	1	0	1	0	0	0	2	0	2	2	0	0	0	0	0	0	0	0	1	1	2	0	2	0	0	0	0	2	2	2	1	0	2	0	0	2	2	0	0	1	0	0	0	1	0	0	0	0	0
949	1	0	2	0	0	1	1	0	2	2	0	1	1	0	1	0	0	1	2	2	2	0	1	0	0	0	0	1	2	2	0	1	1	2	1	2	1	0	0	0	0	0	0	2	0	2	0	0	1
950	0	1	1	0	0	1	1	0	2	2	0	1	1	0	1	0	0	0	2	1	2	0	2	0	0	0	0	1	1	1	1	1	1	1	0	2	1	0	0	1	1	2	0	2	0	0	1	0	1
951	1	1	1	0	0	0	2	0	2	1	0	1	2	0	1	0	0	1	0	0	1	0	1	1	1	1	1	2	2	2	1	0	0	0	0	2	2	1	1	0	1	0	0	0	1	0	1	0	1
952	0	0	2	0	0	0	2	0	1	0	0	1	2	1	0	0	0	0	1	1	1	0	1	0	0	0	1	2	2	2	0	0	0	0	2	2	1	1	1	0	1	0	2	2	2	1	0	0	1
953	0	0	2	0	0	0	2	0	2	2	0	0	2	1	0	1	0	0	1	2	2	0	2	0	0	0	0	2	1	1	0	2	1	0	1	0	2	0	0	0	0	0	1	1	1	1	0	0	1
954	1	0	2	0	0	0	1	0	1	1	1	0	0	0	0	0	0	0	1	1	1	0	2	0	0	0	0	1	2	2	0	0	1	0	0	2	1	1	0	0	0	0	1	1	1	2	0	0	0
955	0	0	0	0	0	0	1	0	1	0	1	0	0	0	0	0	0	0	2	1	2	0	2	0	0	0	0	2	2	2	0	1	2	0	2	2	2	0	0	1	1	0	0	1	0	0	0	0	0
956	0	0	2	0	0	0	2	0	0	0	1	1	1	0	1	0	0	0	1	1	2	0	2	0	0	0	0	2	2	1	0	2	2	0	2	0	2	1	0	0	0	1	0	2	0	0	0	0	1
957	0	0	1	0	0	0	1	1	1	1	0	1	2	0	1	0	0	1	1	2	2	0	2	0	0	0	0	2	2	2	2	1	1	1	2	1	2	1	1	0	1	0	1	2	1	0	0	0	0
958	0	0	2	0	0	0	1	0	2	1	0	1	1	0	1	0	0	0	1	2	2	1	1	0	0	0	0	2	0	0	0	1	1	0	0	2	1	0	0	0	0	0	0	1	0	1	0	0	0
959	0	0	1	0	0	0	1	0	2	2	0	1	1	1	0	0	0	0	2	2	2	0	2	0	0	0	0	2	2	2	0	1	1	0	1	1	1	1	0	0	0	0	0	1	0	1	0	0	0
960	1	0	1	0	0	0	1	0	0	0	1	1	1	0	1	0	0	0	2	2	2	0	2	0	0	0	0	2	2	2	2	1	2	1	0	2	2	0	0	0	0	0	0	2	0	2	1	0	1
961	1	0	0	0	0	0	1	0	2	2	0	1	1	0	1	0	0	1	2	2	2	0	2	0	0	0	0	2	2	2	0	1	1	0	0	2	1	0	0	1	0	0	0	0	2	1	0	0	0
962	0	0	1	0	0	0	2	1	2	2	0	0	0	0	0	0	0	1	1	1	2	0	2	0	0	0	0	2	2	2	0	0	1	1	0	2	2	0	0	1	0	0	1	2	1	0	0	1	1
963	0	0	0	0	0	0	2	0	1	1	1	1	2	0	1	0	0	0	1	2	2	0	2	0	0	0	0	2	2	2	1	0	2	0	0	2	1	0	0	1	0	0	0	1	0	0	1	0	1
964	0	0	0	0	0	1	1	0	1	0	1	1	1	0	1	0	0	1	1	1	1	0	2	0	0	0	0	2	2	2	1	1	1	0	0	2	1	0	0	0	0	2	0	2	1	0	1	0	2
965	1	0	1	0	0	0	1	0	1	1	1	0	0	0	0	0	0	0	1	1	2	0	2	0	0	0	0	1	2	2	1	1	2	0	1	1	1	0	0	0	0	0	0	0	2	0	0	2	2
966	1	0	2	0	0	0	1	0	0	0	0	1	1	0	0	0	0	0	1	1	1	0	1	1	1	1	0	2	1	1	0	0	1	1	1	2	1	0	0	1	0	1	0	2	1	0	0	0	0
967	1	0	2	0	0	1	1	0	1	0	1	0	0	0	0	0	0	1	2	0	2	0	1	0	0	0	0	2	2	2	0	0	0	0	0	2	2	0	0	1	0	0	0	2	1	0	0	0	1
968	0	0	1	0	0	1	1	1	2	2	0	0	0	0	0	0	0	1	1	1	1	0	1	0	0	0	0	1	2	2	1	1	2	0	1	1	0	1	1	0	0	0	2	2	2	1	1	1	2
969	1	0	1	0	0	0	1	1	1	1	1	1	2	1	0	0	0	1	0	0	1	1	1	0	0	1	0	2	2	2	1	1	2	0	2	2	0	1	1	0	0	0	0	0	0	0	0	0	0
970	0	0	0	0	0	0	1	1	1	1	1	1	0	0	0	0	0	0	2	2	2	2	0	0	0	0	0	2	2	2	1	0	2	1	0	2	1	0	0	1	0	0	0	2	0	1	0	0	1
971	1	0	1	0	0	0	2	1	2	2	0	0	1	0	0	1	0	1	2	2	2	0	2	0	0	1	0	2	2	1	0	2	1	0	1	1	1	1	0	0	0	0	0	1	2	1	0	0	2
972	1	0	2	0	0	0	2	1	2	2	0	1	1	0	1	0	0	1	1	0	2	0	2	0	0	1	0	1	1	1	0	2	2	0	0	2	2	0	0	0	1	0	0	1	0	0	0	1	1
973	0	0	0	0	0	0	1	1	1	1	0	0	0	0	0	0	0	1	0	0	1	0	2	0	0	1	0	1	2	2	1	0	0	0	1	1	2	0	0	1	0	2	0	2	0	0	0	2	2
974	0	0	1	0	0	0	2	1	2	2	0	1	1	0	1	0	0	1	1	1	2	0	0	1	1	1	0	2	2	2	0	0	1	1	2	1	1	1	1	1	1	0	0	0	0	1	1	0	2
975	1	0	0	0	0	0	2	1	1	1	0	0	0	0	0	0	0	1	2	2	2	0	1	0	0	1	0	2	2	1	0	1	1	1	0	2	1	0	0	1	0	0	0	2	0	0	0	1	1
976	1	0	0	0	0	0	2	1	2	1	0	1	2	0	1	0	0	0	2	2	2	1	1	0	0	0	0	0	2	2	0	0	1	1	2	0	2	0	0	2	0	0	1	2	1	1	0	0	1
977	1	0	1	0	0	0	2	1	2	1	0	0	0	0	0	0	0	0	2	1	2	0	1	1	1	1	0	1	2	2	1	1	1	1	1	1	1	1	0	0	0	0	0	2	0	0	0	0	1
978	1	0	2	0	0	1	1	1	2	2	0	1	2	0	1	1	1	0	2	1	2	0	2	0	0	1	0	1	2	2	1	0	0	0	0	2	2	0	0	2	0	0	0	2	2	1	0	0	0
979	1	0	1	0	0	0	1	1	2	2	0	1	1	0	1	0	0	1	1	1	1	0	0	1	1	1	0	2	2	2	2	1	1	1	2	1	0	1	0	1	0	0	2	2	1	1	1	0	1
980	0	0	2	0	0	0	1	0	1	0	2	1	1	0	1	0	0	1	2	2	2	0	2	0	0	1	0	1	2	2	1	1	1	0	0	2	1	0	0	0	0	0	0	0	2	1	0	0	2
981	0	0	2	0	0	2	1	0	1	1	1	0	2	0	1	0	0	1	2	2	1	0	2	0	0	0	0	1	1	1	0	0	0	0	0	2	2	0	0	0	0	0	1	1	1	1	1	1	1
982	0	0	1	0	0	0	1	0	1	0	1	0	0	0	0	0	0	2	2	2	2	0	2	0	0	0	0	2	1	1	1	1	2	0	0	2	1	0	0	2	0	2	0	2	0	1	0	0	2
983	0	0	2	0	0	0	2	0	2	1	0	1	1	0	1	0	1	1	1	1	1	0	1	1	1	1	0	2	2	1	0	1	1	0	0	2	1	1	0	1	0	0	0	1	0	1	0	0	0
984	1	0	2	0	0	0	2	1	1	1	1	1	2	0	2	0	0	2	2	2	2	0	1	0	0	0	0	2	2	2	0	1	2	1	0	2	2	0	0	1	0	0	1	1	1	1	0	0	1
985	0	0	2	0	0	2	1	0	2	1	0	0	0	0	0	0	0	0	1	1	2	0	0	1	1	1	0	2	2	2	1	0	1	0	1	1	2	0	0	0	0	0	0	0	0	1	0	0	1
986	0	1	2	0	0	1	2	0	1	0	1	1	2	0	1	1	0	0	1	1	1	0	2	0	0	0	1	2	2	2	1	2	1	0	0	2	2	0	0	1	0	0	0	2	0	1	0	0	1
987	1	0	1	0	0	1	1	0	1	1	1	0	0	0	0	0	0	0	0	0	1	0	2	0	0	0	0	2	2	2	2	2	1	0	0	2	1	0	0	1	0	2	0	2	0	0	0	0	1
988	0	0	1	0	1	0	1	2	2	2	0	1	1	0	1	0	0	0	0	1	2	0	1	1	1	1	0	2	1	2	0	0	0	0	2	2	1	1	0	0	0	0	0	1	0	0	0	0	2
989	1	0	1	0	0	1	2	1	2	1	0	0	2	0	0	1	0	0	1	1	1	1	1	0	0	1	2	2	2	2	1	1	2	0	1	1	1	1	1	0	1	0	1	2	1	1	0	0	0
990	1	0	2	0	0	0	2	0	1	1	0	0	0	0	0	0	0	0	2	2	2	0	2	0	0	0	0	2	2	2	1	1	2	2	1	2	1	0	0	2	0	0	0	0	0	1	0	0	1
991	1	0	1	0	0	0	2	0	1	1	1	0	1	0	0	1	0	0	2	2	2	1	2	0	0	0	0	2	2	2	0	1	1	1	2	0	2	0	0	1	0	1	0	2	1	1	0	1	1
992	1	0	1	0	0	1	2	0	1	1	0	1	2	0	1	1	0	0	1	1	2	0	2	0	0	0	0	2	2	2	1	0	1	0	1	1	1	0	0	2	0	0	2	2	1	1	0	0	1
993	0	0	1	0	0	0	2	0	2	1	1	1	1	0	1	0	0	0	1	1	1	0	2	0	0	0	0	2	2	1	0	1	1	0	1	1	2	0	0	0	0	0	1	2	2	2	0	0	2
994	0	0	2	0	0	0	0	0	0	0	2	0	1	0	1	0	0	0	0	0	1	0	2	0	0	0	0	0	2	2	0	1	1	1	1	1	1	0	0	1	0	0	0	2	0	1	1	0	1
995	0	1	1	0	0	1	1	0	1	1	1	1	1	0	1	0	0	0	1	1	2	0	1	0	0	0	0	2	2	2	0	0	2	2	0	2	2	1	0	0	0	0	0	2	0	1	0	0	1
996	0	0	2	0	0	1	2	0	1	0	1	0	0	0	0	0	0	1	2	2	2	0	1	0	0	0	0	1	1	1	1	0	2	1	1	1	2	0	0	0	0	2	0	2	1	0	0	1	1
997	1	0	1	0	0	0	2	1	2	2	0	0	0	0	0	0	0	0	2	2	2	0	1	1	1	1	0	2	2	1	1	1	2	0	1	2	1	0	0	2	0	1	0	1	1	0	0	0	1
998	1	0	0	0	1	0	1	0	2	1	0	0	1	1	0	0	0	0	2	2	2	0	2	0	0	1	0	2	1	1	1	1	1	1	1	2	1	1	1	0	1	0	0	0	1	0	0	1	0
999	1	0	0	0	0	0	2	0	2	1	2	0	0	0	0	0	0	1	2	2	2	1	0	1	1	1	0	2	2	1	0	1	2	0	1	2	1	0	0	1	0	0	0	0	0	1	0	0	1
1000	0	0	0	0	0	0	2	0	2	2	0	1	2	0	2	0	0	0	1	1	1	1	2	0	0	0	0	1	2	2	1	1	1	0	1	1	1	0	0	1	0	1	0	2	1	0	0	0	0
[truncated: 252 more columns]
