# Supplementary material for: KNN-MDR: a learning approach for improving interactions mapping performances in genome wide association studies
Source: BMC Bioinformatics. 2017 Mar 21;18:184. doi: 10.1186/s12859-017-1599-7 (PMC5361736; doi:10.1186/s12859-017-1599-7)
Supplement: Supplementary file 5 — The data set(s) supporting the results of Table 3. (ZIP 7092 kb) [file 12859_2017_1599_MOESM5_ESM.zip › 000/S68/mkallsimul.dat]

1	0	1	0	0	0	0	2	1	0	0	0	1	1	0	0	1	1	0	0	1	2	1	0	0	0	2	0	1	1	2	0	2	1	1	0	2	2	0	0	1	1	1	1	0	0	0	0	1	1
2	0	0	0	0	2	2	2	0	1	0	1	0	0	0	0	0	1	2	1	1	1	0	0	0	0	2	1	2	1	2	1	1	0	0	0	2	1	0	0	2	2	0	1	0	1	1	0	1	2
3	0	0	0	0	0	0	2	0	2	0	0	0	1	0	0	0	2	0	0	0	1	0	0	0	0	1	0	2	1	2	1	1	1	1	0	0	1	0	1	0	0	1	0	0	0	0	0	2	0
4	0	0	0	1	0	0	1	1	0	0	1	0	1	1	1	0	2	0	0	0	2	0	1	0	0	1	0	1	0	0	1	2	2	0	0	2	1	0	0	0	0	0	0	0	0	0	0	2	0
5	0	0	2	0	0	0	1	0	0	0	2	1	1	0	0	0	0	2	2	1	1	0	0	0	0	1	0	2	0	2	1	2	2	0	0	2	1	0	1	1	1	0	0	0	0	0	0	2	0
6	0	0	0	1	0	0	1	0	0	0	1	0	1	1	1	0	1	0	1	0	1	0	0	0	0	0	0	1	0	1	0	2	2	0	0	2	2	0	0	2	2	0	1	0	1	0	0	1	2
7	0	0	0	0	1	1	2	0	0	0	1	1	1	0	0	1	0	1	1	1	2	0	0	0	0	1	0	2	1	2	0	1	1	0	0	1	1	0	1	1	1	1	0	0	0	1	0	2	0
8	1	0	0	0	0	0	1	0	0	0	0	1	2	1	1	1	0	2	2	1	0	0	1	0	0	1	0	1	2	1	0	1	0	0	0	1	1	1	0	0	0	0	0	1	0	0	0	1	0
9	0	0	0	0	0	0	1	1	0	0	1	0	0	0	0	0	0	2	2	2	0	0	1	1	1	0	0	2	1	2	1	1	1	0	0	2	1	0	0	0	0	1	1	0	0	0	0	1	1
10	0	0	0	0	0	0	1	0	0	0	0	0	2	2	2	0	1	0	0	1	2	0	0	0	0	1	0	2	0	2	0	0	0	1	1	2	1	0	1	1	1	0	2	0	1	1	0	1	1
11	0	0	0	1	0	0	1	0	0	0	0	0	0	0	0	0	0	0	1	1	2	0	0	0	0	1	0	2	1	2	0	2	2	0	0	1	2	0	0	1	1	0	0	0	0	1	0	2	0
12	0	0	0	0	0	0	2	0	1	0	1	0	0	0	0	0	0	0	1	1	2	0	1	0	0	1	0	1	2	2	0	1	1	2	0	1	2	0	0	0	0	0	0	0	0	0	0	1	0
13	0	1	0	0	1	1	2	0	1	0	0	0	1	1	1	0	1	1	1	0	2	0	1	0	0	1	0	2	1	2	0	1	1	2	1	1	2	0	1	1	1	0	2	0	0	0	0	2	0
14	0	0	0	2	0	0	2	0	0	0	0	0	0	0	0	0	2	1	0	0	2	0	1	0	0	1	0	2	0	2	1	0	0	0	0	2	1	0	0	1	1	0	0	0	0	0	0	0	2
15	0	1	0	0	0	0	2	1	1	0	0	1	2	1	1	0	1	1	1	1	0	0	1	0	0	2	0	2	0	2	0	1	2	0	0	2	2	0	0	0	0	1	1	0	1	2	0	0	2
16	0	0	0	0	0	0	0	0	0	0	2	1	2	1	1	0	2	1	1	1	1	0	0	0	0	2	0	2	0	2	0	0	1	2	0	2	1	0	0	1	0	1	1	0	1	1	0	2	0
17	0	0	0	0	0	0	1	1	0	0	1	1	1	1	1	0	2	0	0	0	2	0	1	1	1	1	0	2	1	1	0	1	0	1	0	1	2	0	1	1	1	0	0	0	0	0	0	2	0
18	0	0	0	0	1	1	1	0	1	0	0	1	2	1	1	0	1	1	1	1	1	0	0	0	0	2	0	2	1	1	0	1	1	0	0	2	1	0	0	2	1	0	0	1	1	1	0	2	1
19	0	0	0	0	0	0	2	0	0	0	1	2	2	0	0	1	0	2	2	1	0	0	0	0	0	0	0	2	0	1	0	1	1	0	0	2	2	0	0	1	1	0	0	1	0	1	0	1	1
20	1	1	0	0	0	0	2	0	1	0	1	1	1	1	1	0	1	1	0	0	1	0	2	1	1	0	0	2	1	2	0	1	1	0	0	1	2	0	0	2	2	0	1	0	0	2	0	2	0
21	0	0	0	0	0	0	0	0	1	1	1	0	0	0	0	0	0	0	1	1	2	0	0	0	0	1	0	2	2	2	1	1	1	1	0	0	1	1	0	1	1	0	0	0	0	0	0	0	2
22	0	0	0	0	0	0	1	0	1	0	1	0	0	0	0	0	1	2	1	0	0	0	0	0	0	2	0	2	0	2	1	2	2	0	0	1	0	1	0	0	0	1	1	0	1	0	0	0	1
23	0	0	0	1	1	1	2	1	1	0	0	0	1	0	0	0	0	0	0	0	2	1	0	0	0	1	0	2	1	2	1	1	2	0	0	2	2	0	0	0	0	1	1	0	1	1	0	2	0
24	0	0	0	1	0	0	1	0	1	0	1	0	0	0	0	0	1	0	1	1	1	0	0	0	0	0	0	1	0	1	0	1	1	1	0	2	2	0	0	0	0	0	0	1	0	0	0	0	2
25	0	0	0	1	0	0	1	0	1	1	2	0	0	0	0	0	0	2	1	1	0	0	0	0	0	1	0	1	0	1	0	1	1	1	1	1	2	0	0	2	2	0	1	0	1	0	0	1	1
26	1	0	0	0	0	0	2	0	1	0	0	0	0	0	0	0	0	2	1	1	2	0	0	0	0	1	0	2	0	2	0	0	0	1	1	2	1	0	0	1	1	0	0	0	0	0	0	1	1
27	1	0	0	0	0	0	1	0	0	0	0	1	1	0	0	1	2	0	0	0	2	0	0	0	0	1	0	1	2	2	0	1	2	0	0	2	1	0	0	0	0	1	1	0	1	2	0	2	1
28	1	0	0	1	0	0	2	0	1	0	0	0	1	1	1	0	2	1	1	1	2	0	0	0	0	0	0	1	0	1	0	1	1	0	0	2	1	0	1	1	1	1	0	0	0	0	0	1	2
29	1	0	0	1	0	0	1	0	2	0	0	0	1	1	1	0	1	1	0	0	1	0	0	0	0	0	0	2	1	2	0	2	1	1	0	1	2	0	0	1	1	0	0	1	0	0	0	1	0
30	1	0	0	0	0	0	2	0	0	0	0	0	0	0	0	0	2	1	1	1	1	0	0	0	0	2	0	2	1	2	2	1	0	0	0	1	0	1	0	0	0	1	1	0	1	0	0	1	1
31	0	0	0	0	0	0	2	1	0	0	0	0	0	0	0	0	2	1	1	0	2	0	1	0	0	1	0	2	1	2	1	1	2	1	0	2	2	0	0	2	2	0	0	0	2	1	0	0	2
32	0	0	0	0	1	1	2	1	0	0	0	0	1	1	1	0	1	2	1	1	2	0	1	0	0	0	0	2	0	2	1	1	1	1	1	2	2	0	0	1	1	0	2	0	0	0	0	2	0
33	0	0	1	0	0	0	2	0	0	0	1	0	0	0	0	0	2	1	1	1	2	0	0	0	0	0	0	2	0	1	0	1	1	0	0	1	0	1	0	1	1	0	0	1	0	0	0	0	2
34	1	0	0	1	0	0	1	0	0	0	0	0	0	0	0	0	2	1	1	1	2	1	0	0	0	0	0	2	0	2	0	0	1	1	0	2	1	0	0	1	1	0	0	0	0	0	0	0	1
35	0	0	0	0	0	0	2	1	0	0	0	0	1	1	1	0	1	1	0	0	1	0	0	0	0	1	0	1	0	1	0	1	1	1	2	2	1	0	0	0	0	0	1	0	1	0	0	1	1
36	1	0	0	0	0	0	2	0	1	0	0	0	0	0	0	0	1	2	1	1	1	0	0	0	0	0	0	1	2	2	1	1	1	0	0	2	2	0	0	2	2	0	1	0	0	0	0	2	0
37	0	0	0	0	0	0	2	0	2	0	0	1	2	1	2	0	0	1	2	1	2	0	1	0	0	0	1	2	1	1	0	1	1	1	1	1	1	0	0	1	1	1	1	0	1	0	0	1	0
38	0	0	0	1	0	0	2	1	1	1	0	0	0	0	0	0	1	1	0	0	1	0	0	0	0	2	0	2	0	2	1	1	1	1	0	0	0	0	0	1	1	0	0	0	1	0	0	2	1
39	0	0	0	1	0	0	2	0	0	0	0	0	0	0	0	0	2	1	1	1	1	0	0	0	0	1	0	2	1	1	1	1	2	1	0	1	1	0	1	1	1	0	0	0	0	0	0	2	0
40	0	1	0	0	0	0	0	0	1	1	1	0	1	1	1	0	1	0	1	1	2	1	0	0	0	1	0	2	1	1	0	1	1	2	0	1	1	0	1	0	0	0	1	0	0	0	0	0	2
41	0	0	1	1	0	0	1	0	1	0	1	0	1	1	1	0	0	0	1	1	2	0	1	1	1	0	0	1	2	1	0	1	1	0	0	2	1	0	0	2	1	1	0	0	0	0	0	2	1
42	0	0	0	0	0	0	2	0	1	0	1	0	1	1	1	0	0	1	1	1	1	0	1	0	0	1	0	1	1	2	0	0	0	0	0	2	0	0	1	0	0	0	0	0	0	0	0	1	1
43	1	0	0	0	0	0	2	1	0	0	0	0	0	0	0	0	1	1	0	1	1	0	0	0	0	0	0	2	1	2	2	2	2	0	0	0	1	0	0	1	1	0	0	0	0	0	0	1	1
44	0	1	0	0	0	0	0	0	1	1	1	0	0	0	0	0	1	0	0	0	2	0	0	0	0	0	0	1	1	2	0	1	0	1	2	2	1	1	0	1	1	0	1	0	0	2	0	0	1
45	0	0	0	1	0	0	2	0	1	0	0	0	1	0	1	0	0	1	0	0	2	0	2	0	0	0	0	1	2	2	0	1	1	1	1	1	0	1	1	0	0	1	0	0	0	0	0	1	0
46	1	0	0	0	0	0	1	1	0	0	1	1	0	0	0	0	2	2	2	1	1	0	0	0	0	1	1	2	1	2	1	1	1	0	0	1	1	0	0	1	1	0	0	0	0	0	0	1	1
47	0	0	0	0	1	1	2	0	2	0	0	1	1	1	1	0	2	1	1	1	1	0	1	1	1	1	0	1	2	2	1	1	1	0	1	1	1	0	1	1	1	1	1	0	1	1	0	1	1
48	0	0	0	0	0	0	2	0	2	0	0	0	2	1	1	0	1	1	1	1	2	0	0	0	0	0	0	2	1	2	1	0	0	0	1	2	1	1	0	1	1	0	1	0	1	0	0	1	1
49	1	0	0	1	0	0	1	0	0	0	1	0	2	1	1	0	1	1	1	1	2	0	0	0	0	1	0	2	0	1	0	1	1	0	0	2	1	0	1	1	1	1	1	0	1	0	0	1	1
50	0	0	0	1	0	0	1	1	1	0	0	0	1	1	1	0	0	2	2	2	0	0	0	0	0	1	0	2	0	2	1	0	0	0	0	2	2	0	0	1	1	1	0	0	0	0	0	2	0
51	0	0	1	0	0	1	2	1	1	0	0	0	1	0	0	0	0	1	0	0	0	0	1	0	0	2	0	2	0	2	0	1	1	0	0	1	2	0	0	2	2	0	1	0	0	1	0	2	1
52	0	0	0	2	0	0	2	1	0	0	0	1	1	0	0	1	1	1	1	1	2	1	0	0	0	0	0	2	0	2	1	1	1	0	0	2	2	0	0	2	2	0	0	0	0	0	0	2	1
53	0	0	0	0	0	1	2	0	1	0	0	0	0	0	0	0	0	0	0	0	2	0	0	0	0	1	0	2	0	2	0	1	1	0	0	2	1	0	0	0	0	0	1	0	1	0	0	0	2
54	0	0	0	0	0	0	1	0	0	0	2	0	0	0	0	0	1	0	1	1	2	0	1	0	0	1	0	1	1	2	0	1	2	0	0	1	2	0	0	1	1	0	1	0	1	0	0	1	1
55	0	0	0	0	1	1	2	1	1	0	0	0	0	0	0	0	1	1	2	2	1	0	0	0	0	1	0	2	0	2	0	0	1	0	0	2	1	0	0	2	2	0	0	1	0	0	0	0	1
56	1	0	1	0	1	1	1	0	0	0	1	0	1	1	1	0	2	0	0	0	2	2	0	0	0	1	0	2	1	2	0	1	1	1	1	2	1	1	1	1	0	0	0	0	1	0	0	0	2
57	1	0	0	0	1	1	2	0	1	0	1	1	2	1	1	0	2	0	0	0	2	0	1	1	1	1	0	1	2	2	0	1	1	1	0	2	1	0	0	1	1	0	1	1	1	0	0	1	1
58	0	0	0	0	0	1	2	1	0	0	0	0	0	0	0	0	1	1	0	0	2	0	1	1	1	1	0	2	1	2	0	1	1	0	0	2	1	0	0	0	0	0	0	0	1	0	0	1	0
59	0	0	0	0	1	1	2	0	0	0	0	0	0	0	0	0	2	1	1	1	2	0	0	0	0	1	0	1	2	1	0	1	1	1	1	2	1	0	0	2	1	0	0	1	0	1	0	1	1
60	0	0	0	0	1	1	1	0	0	0	2	1	2	1	2	0	1	1	1	1	1	0	0	0	0	1	0	2	1	1	1	0	1	0	0	2	2	0	0	1	1	0	0	0	0	0	0	2	0
61	0	0	0	0	1	1	2	0	0	0	0	1	1	0	1	0	1	1	1	1	2	0	0	0	0	1	0	2	1	2	1	2	1	1	1	1	2	0	0	1	1	0	1	0	1	0	0	1	1
62	1	0	0	0	0	0	2	0	1	0	0	1	2	2	2	0	2	0	0	0	1	0	0	0	0	0	0	1	1	2	0	0	0	1	0	2	0	0	1	0	0	0	1	0	1	1	0	2	0
63	1	0	0	0	0	0	2	1	1	0	0	1	1	0	0	1	0	2	0	0	2	0	1	1	1	1	0	2	0	2	2	1	0	1	0	1	2	0	0	2	2	0	0	0	0	1	0	1	0
64	1	0	0	0	1	1	1	0	0	0	1	0	0	0	0	0	1	2	0	1	1	0	0	0	0	2	1	2	0	2	1	1	1	0	0	1	1	1	0	1	1	0	0	0	0	0	0	0	0
65	1	0	0	1	0	0	2	0	0	0	1	0	1	1	1	0	2	0	0	0	2	0	0	0	0	1	0	2	1	2	2	0	1	1	0	2	2	0	0	2	2	0	0	0	0	1	0	0	2
66	1	0	0	0	0	0	2	0	0	0	0	0	0	0	0	0	1	0	0	0	1	0	0	0	0	1	1	2	1	2	1	2	1	0	0	2	2	0	0	1	1	0	1	0	0	1	0	1	1
67	0	1	0	0	0	0	1	0	1	0	1	1	1	0	1	0	1	1	0	0	1	0	0	0	0	0	0	1	0	2	0	1	2	0	0	2	0	1	0	1	1	0	0	1	0	0	0	1	1
68	0	0	0	0	1	1	1	0	0	0	1	0	0	0	0	0	0	1	0	0	0	0	0	0	0	0	0	1	1	2	0	1	1	0	0	2	1	0	0	1	1	1	0	0	0	0	0	1	1
69	0	0	0	1	0	0	2	0	1	0	0	0	0	0	0	0	0	0	1	1	2	0	0	0	0	0	0	1	1	2	1	0	2	1	0	2	0	0	0	0	0	0	0	0	0	0	0	1	1
70	1	0	0	0	1	1	2	1	0	0	0	0	0	0	0	0	1	2	0	0	0	0	0	0	0	1	0	1	1	2	0	1	1	0	0	2	1	0	0	2	1	0	1	1	1	0	0	2	1
71	1	1	0	0	0	0	2	0	2	0	0	0	0	0	0	0	2	2	1	1	2	0	0	0	0	1	1	2	1	2	0	1	2	0	0	1	1	0	1	1	1	0	2	0	1	1	0	1	1
72	0	0	1	1	0	0	2	0	0	1	1	1	2	1	2	0	2	0	0	0	2	0	0	0	0	2	0	2	0	1	0	1	0	2	2	2	1	1	0	1	1	0	0	0	0	1	0	1	1
73	1	1	0	0	0	0	1	0	1	0	0	0	1	1	1	0	2	1	1	1	1	0	0	0	0	0	0	2	0	2	0	1	1	0	0	2	2	0	0	2	2	0	0	0	0	2	0	2	1
74	0	0	0	1	0	0	2	0	2	0	0	0	1	1	1	0	1	0	0	0	2	0	0	0	0	2	0	1	1	2	0	2	1	1	2	2	2	0	0	0	0	1	1	0	1	0	0	1	1
75	0	0	0	2	0	0	2	0	1	0	0	0	0	0	0	0	1	1	1	1	2	0	0	0	0	1	0	2	1	1	1	2	2	0	0	1	2	1	0	1	1	1	0	0	0	0	0	0	2
76	0	1	0	0	0	0	2	1	0	0	0	0	1	1	1	0	1	1	1	1	1	0	0	0	0	2	0	1	1	0	0	1	1	1	1	2	2	0	0	1	1	0	0	0	1	0	0	1	1
77	0	1	0	0	1	1	2	0	0	0	1	1	1	0	0	1	2	2	0	0	1	0	1	0	0	0	0	0	2	2	0	0	0	0	0	2	2	0	0	1	1	0	0	0	0	0	0	2	0
78	0	0	0	0	0	0	1	0	0	0	0	1	2	2	2	0	1	1	1	1	2	0	0	0	0	2	0	2	2	1	1	1	1	0	0	1	1	0	0	1	1	0	2	0	1	1	0	0	2
79	0	1	0	0	0	0	1	1	0	0	1	0	1	0	0	0	2	1	1	1	2	0	0	0	0	1	0	2	0	2	1	1	1	0	1	2	1	1	0	1	1	0	1	0	1	1	1	1	0
80	0	0	1	0	0	1	1	0	0	0	1	1	1	0	0	0	1	1	2	2	1	0	0	0	0	0	0	2	1	2	2	1	1	1	1	1	2	0	0	1	1	0	0	0	0	0	0	1	0
81	1	0	0	1	0	0	1	0	0	0	1	0	0	0	0	0	1	1	0	0	1	0	0	0	0	0	0	2	0	2	1	1	1	0	0	1	2	0	0	1	1	0	1	1	0	1	0	2	0
82	0	0	0	0	0	1	2	0	0	1	1	0	1	1	1	0	1	1	1	0	2	0	0	0	0	1	0	2	0	1	0	1	1	0	0	2	1	0	0	2	2	0	1	0	1	0	0	2	0
83	0	0	1	2	0	0	2	1	0	0	0	0	0	0	0	0	1	2	0	1	1	0	0	0	0	1	0	2	0	2	1	2	2	0	0	0	1	1	1	1	0	0	2	0	1	1	0	1	1
84	0	1	0	0	1	1	2	0	1	0	0	2	2	0	0	1	0	2	2	1	0	0	0	0	0	1	0	2	0	2	1	0	0	0	0	1	2	0	0	2	2	0	0	0	0	0	0	2	0
85	0	0	1	1	0	0	1	0	1	0	1	0	0	0	0	0	2	0	1	1	2	0	0	0	0	1	0	1	2	2	1	2	1	0	0	2	0	0	0	1	0	0	0	0	0	0	0	1	1
86	0	0	1	0	0	1	2	0	1	0	0	0	1	0	0	0	1	2	0	0	2	0	0	0	0	2	0	2	2	1	1	0	0	1	1	1	0	0	0	1	1	0	0	0	0	0	0	1	1
87	1	0	0	0	0	1	2	1	1	0	0	1	2	1	2	0	2	0	0	0	2	0	0	0	0	1	0	1	0	2	0	2	1	0	0	1	2	0	0	1	1	0	1	0	1	0	0	0	2
88	0	0	0	0	0	0	1	1	0	0	1	0	1	1	1	0	2	1	1	1	2	0	0	0	0	0	0	1	2	1	0	1	1	0	0	1	1	0	0	0	0	0	0	0	0	0	0	1	1
89	0	0	0	0	0	0	1	0	1	0	1	1	1	0	0	1	0	1	1	2	1	0	0	0	0	2	0	1	1	2	0	2	1	1	0	1	1	0	0	1	1	0	1	0	1	0	0	1	1
90	0	0	0	0	0	0	2	0	1	0	0	0	1	1	1	0	2	1	1	1	2	0	0	0	0	1	0	1	0	2	0	0	0	0	0	2	1	0	0	1	1	1	1	0	0	0	0	1	1
91	0	0	1	1	0	0	1	0	0	0	1	0	1	1	1	0	1	1	0	0	2	0	1	0	0	0	0	2	0	1	0	2	1	0	0	1	0	1	0	0	0	1	0	0	0	0	0	1	1
92	0	1	0	0	0	0	2	0	2	0	0	0	1	0	0	0	1	0	0	0	2	1	1	0	0	1	0	2	0	2	1	2	1	1	0	1	2	0	0	0	0	1	0	0	0	0	0	1	1
93	0	0	0	1	0	0	1	0	0	0	1	0	0	0	0	0	1	1	2	2	1	0	0	0	0	2	0	2	0	1	0	2	1	0	0	2	1	0	1	1	1	0	2	0	0	0	0	2	0
94	1	0	0	0	0	0	2	0	1	0	1	1	1	1	1	0	0	1	1	0	1	0	0	0	0	2	1	1	0	1	0	2	1	1	0	1	1	0	1	1	1	0	0	0	0	0	0	1	1
95	0	0	0	0	0	0	2	0	2	0	0	0	0	0	0	0	2	1	1	1	2	0	0	0	0	1	1	2	0	2	1	1	1	1	1	2	1	0	0	1	0	1	1	0	1	1	0	2	1
96	1	1	0	0	0	0	1	0	1	0	0	0	1	1	1	0	1	1	1	0	2	0	0	0	0	1	0	2	0	2	0	0	0	0	0	1	1	1	0	0	0	0	0	0	0	0	0	1	1
97	0	0	0	1	0	0	2	0	1	0	1	1	1	0	1	0	1	2	2	2	1	0	0	0	0	1	0	2	0	2	0	1	1	0	0	1	1	0	0	1	1	1	1	0	2	0	0	0	2
98	0	0	0	2	1	1	2	1	0	0	0	1	1	0	1	0	1	1	0	0	1	0	0	0	0	0	0	1	0	2	0	1	2	0	0	2	1	0	0	2	2	0	0	0	0	0	0	2	0
99	0	0	0	0	0	0	0	0	1	0	0	1	1	0	0	1	1	0	1	1	2	0	1	1	1	1	1	1	1	2	0	2	2	0	0	2	1	0	0	0	0	0	0	0	0	0	0	0	2
100	0	0	0	1	0	0	1	0	0	0	1	0	0	0	0	0	0	0	0	0	2	0	0	0	0	0	0	2	0	2	0	2	1	0	0	2	1	1	0	1	1	0	1	0	0	0	0	2	0
101	0	1	1	1	0	0	1	0	1	1	1	0	0	0	0	0	0	1	1	2	1	0	0	0	0	1	0	2	0	2	0	2	2	0	1	1	0	1	0	0	0	0	2	0	0	0	0	0	2
102	0	0	1	0	0	0	1	0	1	0	1	1	1	0	1	0	2	1	0	0	1	0	0	0	0	0	0	1	1	2	1	0	0	0	1	2	2	0	0	2	2	0	0	0	0	0	0	2	0
103	1	0	1	0	0	0	1	0	1	1	0	0	1	1	1	0	1	0	0	0	2	0	0	0	0	1	0	2	0	2	2	2	2	0	0	1	2	0	0	2	1	0	0	1	1	1	0	2	0
104	0	0	0	1	0	0	1	0	1	0	0	0	0	0	0	0	1	1	2	2	1	0	0	0	0	1	0	1	2	2	0	1	1	1	0	1	1	0	0	1	0	0	0	0	0	0	0	1	2
105	0	0	0	0	0	0	1	0	0	0	0	0	1	1	1	0	2	1	1	1	2	0	0	0	0	2	0	2	0	2	0	2	2	0	0	1	0	0	1	0	0	0	0	1	0	0	0	2	0
106	0	0	0	0	0	0	1	1	1	0	1	1	1	0	0	0	0	0	0	0	2	0	0	0	0	0	0	2	0	2	0	1	1	0	0	1	2	0	0	0	0	0	0	0	1	0	0	1	1
107	0	0	0	1	0	0	2	1	0	0	0	1	1	0	1	0	1	0	1	0	2	0	0	0	0	1	0	2	0	2	1	1	2	1	0	2	1	1	1	1	0	0	1	0	1	0	0	0	1
108	1	0	0	0	0	1	2	0	1	0	1	0	0	0	0	0	0	1	1	1	1	0	0	0	0	0	0	2	1	2	2	1	1	0	0	1	1	0	0	2	2	0	0	1	0	0	0	0	1
109	0	0	0	0	1	1	2	0	2	0	0	0	0	0	0	0	1	0	0	0	2	0	0	0	0	1	0	2	0	2	0	1	1	0	0	2	1	0	0	2	2	1	1	0	1	0	0	1	0
110	0	0	0	0	1	1	1	0	0	0	1	0	0	0	0	0	0	1	2	1	2	1	1	1	1	1	0	2	0	2	0	1	2	1	0	2	1	0	0	1	1	0	2	0	1	0	0	1	1
111	1	0	0	0	0	0	1	0	0	0	1	0	1	0	0	0	1	2	1	1	1	1	0	0	0	1	1	2	0	2	0	2	2	0	0	1	2	0	0	1	1	1	1	0	1	0	0	2	0
112	1	0	0	0	0	0	2	0	1	0	0	1	1	0	0	0	1	1	1	1	2	0	0	0	0	1	0	0	1	1	0	1	0	0	0	2	2	0	0	2	1	0	0	1	0	0	0	1	1
113	0	0	0	0	1	1	1	0	0	0	1	1	2	2	2	0	1	1	0	0	1	1	0	0	0	1	0	1	1	2	0	0	1	0	0	2	0	1	1	0	0	1	1	1	1	2	0	2	1
114	1	0	0	0	0	0	2	0	1	0	0	0	1	1	1	0	2	1	0	1	2	0	0	0	0	2	0	1	1	2	1	1	1	0	0	1	1	0	0	2	2	0	0	1	0	0	0	1	1
115	0	0	0	1	0	0	2	0	1	0	0	0	0	0	0	0	1	2	1	1	1	0	0	0	0	2	0	2	1	2	1	2	2	0	0	1	0	0	1	0	0	0	0	0	0	1	0	2	0
116	0	0	0	0	1	1	1	0	0	0	1	0	1	1	1	0	0	1	0	0	0	0	0	0	0	2	0	1	2	2	0	1	1	0	0	1	1	0	0	0	0	0	0	0	1	0	0	2	0
117	1	0	0	0	0	0	2	0	1	0	0	2	2	0	0	1	0	2	1	1	2	0	2	0	0	0	0	2	0	1	0	1	1	1	0	2	1	0	0	2	2	1	1	0	1	0	0	0	2
118	0	0	0	0	1	1	2	0	1	0	1	0	0	0	0	0	1	0	0	0	2	1	1	0	0	1	0	2	0	2	0	1	1	0	0	2	1	1	0	0	0	0	0	0	0	0	0	1	1
119	0	0	0	0	0	0	1	0	1	0	1	1	2	1	2	0	0	1	1	1	1	0	0	0	0	2	0	2	0	1	0	2	1	0	0	1	1	0	0	1	1	0	0	1	0	0	0	2	0
120	0	0	0	0	1	1	2	1	0	0	0	0	0	0	0	0	0	2	1	1	0	0	0	0	0	2	0	2	1	1	0	1	1	0	0	1	2	0	0	1	1	0	0	0	0	0	0	0	2
121	0	0	0	0	0	0	1	0	2	0	0	1	1	0	1	0	1	1	0	1	2	0	0	0	0	2	0	2	0	2	0	1	1	0	0	2	1	0	0	2	2	0	1	0	1	0	0	2	0
122	0	0	0	0	0	0	1	0	0	0	1	0	1	0	0	0	1	1	1	1	1	0	0	0	0	1	0	2	0	2	0	1	1	0	0	1	2	0	0	2	2	0	0	0	0	0	0	2	2
123	1	0	0	1	0	0	2	0	1	0	1	0	1	1	1	0	1	0	0	0	2	0	1	0	0	1	0	2	0	1	1	1	1	0	0	2	2	0	1	1	1	0	0	1	0	1	0	0	2
124	1	1	0	0	1	1	1	0	1	0	0	0	1	0	0	0	2	0	0	0	2	0	1	1	1	1	0	1	1	2	0	1	0	2	1	1	1	0	0	1	1	1	1	0	1	0	0	1	1
125	0	0	0	0	0	0	1	0	0	0	1	0	0	0	0	0	2	0	0	1	2	0	1	0	0	1	0	2	0	2	0	2	2	0	0	0	0	1	0	0	0	0	0	0	0	0	0	2	1
126	1	0	0	0	0	0	2	1	0	0	0	0	0	0	0	0	1	1	1	1	2	0	0	0	0	1	0	2	1	0	0	0	1	1	0	2	2	1	1	2	1	1	1	0	1	1	0	1	1
127	1	0	0	0	0	0	2	0	0	0	0	0	1	1	1	0	2	1	1	1	2	0	0	0	0	0	0	2	0	2	0	0	0	1	1	2	1	1	0	0	0	1	1	0	1	0	1	1	0
128	0	0	0	1	0	0	1	0	1	0	1	1	2	1	1	0	2	2	2	2	1	0	1	1	1	2	0	2	0	2	0	1	1	0	0	2	1	0	0	0	0	0	0	2	0	2	0	1	1
129	0	0	0	1	0	0	2	1	0	0	0	0	0	0	0	0	1	2	0	0	1	0	1	0	0	1	0	1	2	2	1	2	2	0	0	0	1	0	1	1	1	0	1	0	1	1	0	1	1
130	1	0	0	0	0	0	2	0	0	0	1	0	0	0	0	0	2	1	1	1	2	0	2	0	0	0	1	2	2	2	1	1	1	2	0	1	1	0	0	0	0	0	1	1	0	1	0	1	1
131	0	0	0	0	1	1	1	0	1	1	1	0	0	0	0	0	1	1	0	1	2	0	0	0	0	0	0	1	1	2	1	1	1	0	0	1	0	1	0	0	0	0	0	0	0	0	0	1	1
132	0	0	0	1	0	0	1	0	1	0	0	1	1	0	0	1	1	1	1	1	1	0	0	0	0	0	0	2	0	1	1	2	1	0	0	2	2	0	0	1	1	0	0	1	0	1	0	1	0
133	0	0	0	0	1	1	2	0	1	0	0	0	0	0	0	0	0	1	1	1	1	1	1	0	0	1	0	2	1	2	1	2	2	0	0	1	0	0	1	0	0	0	0	0	0	0	0	2	1
134	1	0	0	1	1	1	2	0	2	0	0	1	2	1	1	1	2	0	0	0	2	0	0	0	0	1	0	2	0	2	1	1	1	1	1	1	1	0	0	2	2	0	0	0	0	1	0	2	0
135	0	0	0	0	0	0	2	1	0	0	0	1	2	1	2	0	0	0	1	1	2	0	0	0	0	0	1	1	0	1	0	2	2	0	0	2	1	0	0	1	1	0	1	0	0	0	0	2	2
136	0	0	0	0	0	1	2	0	0	0	1	0	0	0	0	0	1	1	1	1	1	0	1	0	0	0	1	1	0	1	0	0	0	0	0	2	2	0	0	2	2	0	0	0	0	1	0	2	0
137	0	0	0	0	0	0	1	0	0	0	0	0	0	0	0	0	0	1	1	1	2	0	0	0	0	1	0	1	1	2	0	1	0	1	0	2	1	0	0	2	2	1	1	0	1	1	0	1	1
138	0	0	0	0	0	0	1	0	0	0	1	0	0	0	0	0	0	2	0	1	1	0	0	0	0	1	0	2	0	2	0	1	1	0	0	1	1	0	0	1	1	0	0	1	0	0	0	1	1
139	1	0	1	0	1	1	2	0	1	0	0	1	0	0	0	0	1	0	0	0	2	0	1	0	0	0	0	2	0	2	2	1	1	2	2	2	1	1	0	1	1	1	1	1	1	2	0	0	1
140	0	0	0	0	0	0	2	0	2	0	0	0	1	1	0	0	0	0	1	1	2	0	1	0	0	1	0	0	2	2	0	1	1	0	0	1	2	0	0	1	1	1	1	0	0	0	1	1	0
141	0	1	0	0	0	0	2	0	1	0	1	0	1	1	1	0	0	2	2	2	0	0	0	0	0	0	0	2	0	2	1	1	1	0	0	1	2	0	0	0	0	0	1	0	1	0	0	1	1
142	0	0	1	1	0	0	2	0	0	0	1	0	0	0	0	0	0	1	0	0	2	0	1	1	1	0	0	2	0	1	2	2	2	0	0	1	2	0	0	1	1	0	0	1	0	0	0	1	1
143	0	0	1	1	0	0	2	0	1	0	2	0	1	1	1	0	0	1	1	0	1	0	0	0	0	1	0	2	2	2	2	0	0	1	1	2	2	0	0	2	2	0	1	0	1	0	0	1	1
144	0	0	0	0	0	0	1	0	1	0	1	1	1	0	0	1	1	1	0	0	1	0	0	0	0	0	0	2	1	2	1	1	1	0	0	1	1	1	0	1	1	1	0	0	1	1	0	2	0
145	0	0	0	1	0	0	2	0	1	0	0	0	1	1	1	0	1	0	0	0	2	1	1	1	1	0	0	1	0	1	1	1	1	0	0	2	2	0	0	1	1	0	0	0	0	0	0	1	1
146	0	0	0	0	0	0	1	0	1	0	0	0	0	0	0	0	2	1	1	1	2	0	0	0	0	2	0	2	1	2	1	2	2	0	0	1	2	0	0	0	0	0	0	0	0	0	0	0	1
147	0	1	0	0	1	1	2	0	0	0	0	1	1	1	1	0	1	2	1	1	1	0	0	0	0	2	0	2	0	1	0	1	1	1	0	0	1	1	0	1	1	1	1	0	1	1	0	0	2
148	1	0	1	0	0	0	2	0	1	0	0	1	1	0	0	0	2	0	0	1	2	0	0	0	0	0	0	2	0	1	1	1	0	0	0	1	2	0	0	2	2	1	1	0	1	1	0	0	2
149	1	0	0	0	1	1	1	0	1	1	2	0	0	0	0	0	2	2	2	1	1	0	0	0	0	1	0	2	1	1	1	1	1	0	0	2	1	1	0	0	0	0	0	0	0	1	0	2	0
150	0	0	0	0	0	0	2	0	0	0	1	0	0	0	0	0	1	0	1	1	2	0	0	0	0	1	0	2	0	2	0	1	0	2	2	2	1	0	0	1	1	0	0	0	0	0	0	1	1
151	0	0	0	0	0	0	2	1	0	0	1	1	1	0	0	0	1	0	1	1	2	0	0	0	0	1	0	2	1	1	0	1	0	0	0	2	1	1	0	1	1	0	1	0	0	0	0	1	1
152	0	0	0	0	0	0	2	0	1	0	2	1	1	0	0	1	0	1	0	0	0	0	0	0	0	0	0	1	0	1	1	0	0	0	0	2	1	0	0	1	0	0	0	0	0	0	0	1	1
153	1	0	0	0	1	1	2	0	1	0	1	0	0	0	0	0	2	2	2	2	0	0	1	1	1	1	0	2	0	1	0	1	1	1	2	2	1	1	0	1	1	0	0	0	0	0	0	1	1
154	0	0	0	0	1	1	2	0	0	0	0	0	1	0	0	0	1	0	1	1	2	1	0	0	0	0	0	2	1	2	1	0	1	1	0	2	1	0	0	0	0	1	1	0	1	1	0	2	0
155	0	1	1	1	0	0	2	1	1	0	0	0	0	0	0	0	1	1	0	0	1	0	1	1	1	1	0	2	0	2	0	1	1	0	0	0	2	1	1	2	1	0	0	0	0	0	0	2	0
156	0	0	0	0	0	0	2	0	0	0	0	0	0	0	0	0	2	1	1	1	1	0	0	0	0	2	0	2	1	2	0	2	1	1	1	2	2	0	0	2	2	0	1	0	0	1	0	2	0
157	0	0	0	1	0	0	1	0	0	0	2	0	0	0	0	0	2	1	1	0	2	0	1	1	1	1	0	1	1	2	0	1	1	0	0	1	0	1	1	0	0	0	0	0	0	0	0	2	0
158	0	0	0	2	0	0	1	0	1	0	1	0	0	0	0	0	0	2	2	2	0	0	1	0	0	0	0	2	1	1	1	1	1	0	1	2	1	1	0	1	1	1	1	0	0	0	0	1	1
159	1	0	0	0	0	0	2	1	0	0	0	0	1	0	0	0	2	1	0	1	2	0	0	0	0	2	0	2	1	2	0	1	1	1	2	2	2	0	0	1	1	0	1	0	1	0	0	0	1
160	1	0	0	0	1	1	2	0	1	0	0	0	1	1	1	0	1	1	1	1	1	0	0	0	0	0	0	2	0	1	2	1	1	0	0	2	0	1	0	1	1	0	0	0	0	0	0	1	1
161	0	0	1	1	0	0	1	0	1	0	1	0	2	1	1	0	1	1	0	1	1	0	0	0	0	1	0	2	1	2	2	1	1	0	0	1	2	0	0	1	1	0	2	0	0	0	0	1	1
162	0	0	0	1	1	1	2	0	0	0	1	0	1	1	1	0	1	1	1	1	1	0	0	0	0	0	0	2	0	2	0	1	1	0	0	2	0	2	0	0	0	2	2	0	0	1	0	0	2
163	0	0	0	0	0	0	2	1	1	0	0	0	1	1	1	0	0	0	0	0	2	1	1	1	1	1	0	2	0	2	1	1	1	0	0	1	1	0	1	1	1	0	1	0	1	0	0	2	0
164	0	1	0	0	0	0	2	0	0	0	1	0	1	0	0	0	1	0	0	0	2	1	1	1	1	1	0	2	0	2	0	0	0	0	0	2	1	0	0	1	1	0	0	0	0	0	0	1	1
165	0	0	0	0	1	1	2	0	1	0	0	0	0	0	0	0	1	2	0	0	0	0	0	0	0	1	0	1	1	2	0	2	1	0	0	1	1	0	0	1	1	0	0	0	0	0	0	2	0
166	0	0	0	1	0	0	2	0	2	0	0	1	2	1	1	0	1	1	1	1	2	0	0	0	0	1	0	1	2	2	1	1	1	0	0	1	2	0	0	2	2	0	0	0	1	1	0	2	0
167	1	0	0	0	1	1	1	0	1	0	1	1	1	0	0	1	1	1	1	1	1	0	0	0	0	1	0	2	0	2	2	1	1	0	0	0	0	2	0	0	0	0	1	0	1	1	0	0	2
168	0	0	2	0	0	0	1	1	0	1	1	0	0	0	0	0	1	0	1	1	1	0	0	0	0	0	0	2	0	2	1	1	1	2	1	2	0	0	0	0	0	0	0	0	0	0	0	1	1
169	0	0	1	0	0	1	0	0	1	0	0	1	1	0	0	0	1	2	2	2	1	0	1	0	0	0	1	2	0	2	0	2	2	0	0	2	1	0	0	0	0	0	0	1	0	1	0	0	2
170	0	0	0	0	1	1	1	0	2	0	0	0	0	0	0	0	1	1	0	1	2	0	0	0	0	0	0	2	1	1	0	1	1	2	2	2	1	0	1	1	1	1	1	0	1	0	0	0	2
171	0	0	0	1	0	0	2	0	0	0	1	0	0	0	0	0	2	1	0	0	2	0	0	0	0	0	0	1	1	2	1	2	2	0	0	1	1	0	1	1	1	0	1	0	1	0	0	0	1
172	1	0	0	0	0	0	0	0	1	0	0	0	1	1	1	0	1	1	0	0	1	0	0	0	0	2	0	2	1	1	1	2	1	2	0	1	1	0	0	1	1	0	1	0	1	0	0	1	0
173	0	0	0	0	0	0	2	0	0	0	0	0	1	1	1	0	1	1	1	0	2	0	1	1	1	0	0	1	0	2	0	2	2	0	1	2	1	1	0	2	2	0	0	1	0	0	0	0	1
174	0	0	0	0	0	0	1	1	1	0	1	0	0	0	0	0	0	1	2	1	1	1	0	0	0	0	0	2	1	2	1	1	1	1	1	1	2	0	0	2	2	0	1	0	0	1	0	1	1
175	1	0	0	0	0	0	1	0	0	0	1	0	0	0	0	0	1	0	1	1	2	0	0	0	0	0	0	2	1	1	0	0	0	0	0	2	1	0	0	1	1	0	0	0	0	0	0	0	2
176	0	0	0	1	0	0	2	0	2	0	0	0	0	0	0	0	1	0	1	0	1	0	0	0	0	0	0	2	0	2	0	0	0	0	0	1	2	0	0	2	2	1	0	0	2	0	0	1	1
177	0	0	1	0	1	1	1	0	0	0	1	0	0	0	0	1	1	1	1	1	1	0	1	0	0	1	0	1	2	2	1	1	1	0	0	2	2	0	0	2	2	0	0	2	0	0	0	0	2
178	0	0	0	0	0	0	2	0	1	0	0	1	2	1	2	0	1	1	1	1	1	0	1	0	0	1	0	1	1	2	0	1	1	1	0	1	1	1	0	0	0	0	0	0	0	1	0	1	1
179	0	0	0	0	1	1	2	0	1	0	0	1	0	0	0	0	0	0	0	0	2	0	0	0	0	2	0	2	1	1	1	2	2	0	1	2	2	0	0	1	1	0	1	0	1	0	0	2	0
180	0	0	0	0	0	0	1	0	0	0	1	0	1	1	1	0	2	1	1	1	2	0	0	0	0	2	0	2	0	2	0	1	1	0	0	2	2	0	0	0	0	0	1	0	1	0	0	2	0
181	0	0	0	0	0	0	2	1	1	0	0	0	0	0	0	0	2	1	1	1	2	1	0	0	0	2	1	2	0	2	0	0	0	1	1	2	1	0	0	2	2	0	0	0	0	0	0	0	2
182	1	0	1	1	0	0	1	0	1	0	0	2	2	1	1	0	1	1	0	1	1	1	0	0	0	2	0	2	0	2	2	2	1	0	1	2	1	0	1	1	1	0	0	2	0	0	0	0	2
183	1	0	0	0	0	0	2	0	1	0	0	0	2	2	2	0	2	1	1	1	1	0	1	1	1	1	0	1	1	2	0	2	2	0	0	1	0	0	0	1	1	1	1	0	1	0	0	1	1
184	0	0	1	0	0	1	1	0	1	1	0	1	1	2	2	0	0	1	2	1	1	1	0	0	0	0	0	2	0	2	1	2	1	0	1	2	2	0	0	0	0	0	2	0	1	1	0	0	2
185	1	0	0	0	0	0	1	0	1	0	0	0	1	1	2	0	0	0	0	0	2	0	0	0	0	1	0	2	1	2	2	2	1	0	0	1	2	1	0	1	1	0	1	0	0	2	0	2	0
186	0	0	1	0	0	1	2	0	1	0	0	1	1	1	1	0	1	2	2	1	0	0	0	0	0	1	0	1	0	1	0	1	1	0	0	1	1	0	0	0	0	0	2	0	0	0	0	2	1
187	0	0	0	0	0	0	1	0	1	1	1	0	1	0	0	0	0	1	1	1	2	0	1	1	1	1	0	1	0	1	1	1	1	0	0	2	0	1	0	0	0	0	1	0	0	0	0	2	0
188	1	0	0	1	0	0	1	0	0	0	1	0	0	0	0	0	0	0	1	1	2	0	0	0	0	2	1	2	1	2	0	1	1	0	0	2	2	0	0	1	1	0	1	1	0	1	0	0	2
189	0	0	0	0	0	0	2	1	1	0	0	0	0	0	0	0	1	1	1	1	1	0	0	0	0	1	1	1	1	2	0	2	2	0	0	2	2	1	0	1	1	0	0	0	1	0	0	0	2
190	1	0	1	0	0	1	2	0	1	0	1	0	0	0	0	0	1	0	0	0	2	0	0	0	0	1	0	2	1	1	1	0	0	0	0	2	2	0	0	1	1	1	0	0	0	1	0	1	1
191	0	0	0	1	1	1	2	1	0	0	0	0	1	1	1	0	1	1	1	1	2	0	0	0	0	2	0	2	0	2	2	2	2	0	0	1	2	0	0	2	2	0	0	0	1	1	0	2	0
192	0	0	0	0	0	0	2	1	0	0	1	1	2	1	1	1	1	1	1	1	2	0	1	1	1	1	0	2	1	2	0	1	1	1	1	1	0	0	0	1	1	0	0	0	0	0	0	1	1
193	0	0	0	1	0	0	2	0	2	0	0	0	0	0	0	0	1	1	0	0	2	0	0	0	0	1	0	1	1	2	0	1	1	0	0	2	2	0	0	2	2	0	1	0	0	1	0	0	2
194	0	0	1	0	0	1	2	0	1	0	0	0	0	0	0	0	0	2	2	1	1	1	0	0	0	0	0	2	1	2	2	1	2	0	0	2	1	0	1	1	1	0	0	0	0	1	0	0	2
195	0	0	0	0	0	0	2	0	1	0	1	0	2	2	2	0	1	0	0	0	2	0	0	0	0	1	0	1	2	2	0	1	1	0	0	1	1	0	0	0	0	0	0	0	0	0	0	2	0
196	0	0	0	0	0	0	2	0	1	0	0	0	0	0	0	0	1	1	0	0	1	0	1	0	0	2	0	1	1	2	0	2	1	0	0	1	1	0	0	1	0	1	0	0	0	0	0	2	1
197	0	0	0	2	0	0	2	0	0	0	0	0	1	1	1	0	1	1	0	0	1	0	0	0	0	2	0	1	0	1	0	2	1	1	0	1	1	0	0	2	2	1	1	0	0	0	0	2	0
198	1	0	0	0	2	2	2	1	1	0	0	0	0	0	0	1	1	0	0	0	2	1	0	0	0	1	0	2	0	2	1	1	1	0	0	2	1	0	0	1	1	1	1	0	0	2	0	2	0
199	1	0	0	0	1	1	1	0	0	0	1	0	0	0	0	0	2	0	0	0	1	0	0	0	0	2	0	2	0	2	0	0	0	0	0	1	2	0	0	1	1	1	1	0	1	0	0	2	0
200	1	0	0	0	0	0	2	0	1	0	1	0	2	2	2	0	1	1	1	1	1	0	0	0	0	0	0	2	1	1	0	2	2	1	0	2	2	0	0	0	0	0	1	0	0	0	0	1	1
201	0	0	0	0	0	0	2	0	0	0	1	1	1	0	1	0	1	1	1	0	2	0	1	0	0	2	0	2	2	1	1	1	1	0	0	1	0	1	0	0	0	0	0	0	0	1	0	2	2
202	1	0	0	0	0	0	1	1	0	0	1	1	2	1	1	1	0	0	0	0	2	0	0	0	0	2	0	2	2	2	0	1	1	1	0	0	0	0	1	0	0	0	0	0	0	0	0	0	2
203	1	0	1	1	0	0	2	1	0	0	0	0	2	1	1	0	0	1	2	1	1	0	0	0	0	1	0	2	0	2	0	1	1	0	0	2	1	1	1	2	0	0	0	0	0	0	0	1	1
204	0	0	0	1	0	0	1	0	0	0	1	0	1	0	0	0	1	0	0	0	2	0	0	0	0	1	0	2	2	2	1	0	0	0	0	2	0	0	1	0	0	0	1	0	0	1	0	2	2
205	1	0	0	0	2	2	1	0	0	0	2	1	1	0	0	0	1	1	0	0	1	0	0	0	0	1	0	1	1	2	0	0	1	0	0	2	0	0	1	1	0	0	0	0	0	0	0	1	1
206	0	0	0	0	1	1	2	0	1	0	0	0	0	0	0	0	1	1	1	1	1	0	0	0	0	0	0	2	1	2	1	1	1	0	0	2	1	0	0	1	1	0	0	0	0	0	0	2	0
207	0	0	1	0	0	0	2	0	1	0	1	0	0	0	0	0	1	1	0	0	2	0	0	0	0	1	0	1	0	1	1	1	1	0	0	1	1	0	0	1	1	0	0	0	1	0	0	1	1
208	0	0	0	1	0	0	1	0	0	0	2	0	0	0	0	0	1	1	1	1	1	0	1	1	1	2	0	1	2	2	1	0	0	0	0	2	1	0	0	0	0	1	0	0	0	0	0	0	2
209	0	0	0	0	0	0	1	0	0	0	1	0	1	1	1	0	0	2	1	1	2	0	0	0	0	2	0	2	1	1	1	2	2	0	0	2	1	1	0	0	0	0	0	0	0	0	0	1	1
210	0	0	0	0	1	1	2	0	1	0	1	0	0	0	0	0	2	0	0	0	1	0	0	0	0	1	0	2	1	2	1	1	0	1	1	2	1	0	0	2	2	1	1	0	0	0	0	0	2
211	0	0	0	0	0	0	1	0	0	0	1	0	0	0	0	0	1	0	0	0	2	0	2	1	1	0	0	2	1	1	1	2	2	0	0	1	2	0	0	2	2	0	0	1	1	0	0	2	1
212	0	0	0	1	0	0	0	0	0	0	1	0	0	0	0	0	2	2	1	1	2	0	0	0	0	1	0	1	1	2	0	2	1	1	0	2	2	0	0	1	1	0	2	0	0	1	0	2	0
213	0	0	0	1	0	0	2	0	1	0	1	0	0	0	0	0	2	0	0	0	1	0	1	1	1	0	0	2	1	2	0	0	0	1	0	2	0	0	0	1	0	0	1	1	1	0	0	0	2
214	0	0	0	0	0	0	1	1	1	0	1	1	1	1	1	0	0	1	0	0	0	0	1	1	1	1	0	2	0	1	0	1	1	2	1	1	0	0	0	1	1	1	1	0	1	0	0	2	1
215	0	0	0	0	0	0	1	1	0	0	0	0	1	1	1	0	1	1	1	1	1	0	1	1	1	1	0	2	2	2	1	1	1	0	0	2	2	0	0	1	1	0	0	0	0	0	0	2	1
216	0	0	0	1	0	0	1	1	1	0	0	1	1	0	1	0	1	1	0	0	2	0	0	0	0	1	0	2	1	2	2	0	0	0	0	1	1	0	0	2	2	0	2	0	1	1	0	1	0
217	0	0	0	1	0	0	2	0	2	0	0	0	2	1	1	0	2	0	0	1	2	0	0	0	0	1	0	0	1	2	0	1	1	0	0	2	2	0	0	1	1	1	0	0	1	1	0	0	2
218	1	0	0	0	0	0	2	1	0	0	0	0	0	0	0	0	2	2	2	1	1	0	0	0	0	1	1	2	0	2	1	1	1	0	0	2	1	0	0	2	2	1	1	0	2	0	0	2	1
219	0	0	0	0	1	1	1	0	0	0	1	0	0	0	0	0	0	0	1	1	1	0	0	0	0	1	1	2	1	2	0	1	2	0	0	2	2	0	0	1	1	1	1	0	0	0	0	0	2
220	0	1	0	0	0	0	0	0	1	0	1	1	1	0	1	0	2	1	0	0	2	0	0	0	0	0	0	2	0	1	0	1	1	1	1	1	1	0	0	0	0	0	0	1	0	0	0	0	2
221	0	0	0	0	0	0	2	0	1	0	0	1	1	0	0	0	1	0	0	0	2	0	0	0	0	2	1	1	0	1	0	0	0	0	0	1	2	0	0	1	1	0	0	0	0	0	0	1	1
222	0	0	0	1	1	1	2	0	0	0	0	0	2	2	2	0	2	1	0	1	2	1	1	1	1	0	0	2	1	2	0	2	2	0	1	2	1	1	0	1	1	0	0	1	0	0	0	0	2
223	0	0	0	0	0	0	2	0	1	0	0	1	2	1	1	0	1	1	0	0	1	0	0	0	0	0	1	1	0	1	0	2	1	0	0	1	1	1	0	0	0	0	0	0	0	2	0	2	0
224	0	0	0	0	0	0	2	0	1	0	0	0	1	1	1	0	2	1	1	1	1	0	0	0	0	2	0	2	0	2	1	1	1	0	0	2	1	0	0	0	0	1	1	1	0	0	0	2	0
225	0	0	0	0	0	0	2	0	0	0	0	0	0	0	0	0	2	1	1	1	2	0	0	0	0	0	0	1	1	2	0	1	1	0	0	2	0	1	0	0	0	1	1	0	0	0	0	2	0
226	0	1	0	0	0	0	2	0	2	0	0	0	0	0	0	0	1	0	1	1	2	0	1	1	1	2	0	2	1	2	1	2	2	0	0	0	1	0	0	1	1	0	1	1	2	0	0	1	1
227	1	0	0	0	0	0	2	1	0	0	0	0	0	0	0	0	1	2	0	0	1	0	0	0	0	1	0	2	0	2	0	0	0	2	1	2	1	0	0	1	1	0	1	0	1	0	0	1	1
228	0	0	0	0	1	1	2	0	1	0	0	1	2	1	1	0	1	1	1	0	2	0	1	1	1	1	0	1	1	1	0	1	1	0	0	1	1	1	0	1	1	0	0	0	0	0	0	1	1
229	1	0	0	1	0	0	1	0	2	0	0	1	1	0	0	1	2	0	0	1	2	0	0	0	0	1	0	2	0	2	0	1	1	0	0	2	1	1	0	0	0	1	0	0	0	0	0	1	0
230	0	0	0	0	0	0	2	0	2	0	0	0	0	0	0	0	0	1	1	0	1	0	0	0	0	1	0	1	2	2	0	1	0	1	2	2	2	0	0	2	2	1	1	1	0	0	0	2	0
231	0	0	0	0	0	0	0	0	0	0	2	0	0	0	0	0	2	1	1	1	1	0	0	0	0	1	0	2	1	2	0	0	0	0	0	1	2	0	0	1	1	0	0	0	0	1	0	2	0
232	0	0	0	0	0	0	2	1	0	0	0	0	1	1	1	0	1	0	0	1	2	0	0	0	0	0	0	1	2	1	0	0	1	1	0	2	0	0	0	1	1	1	1	0	1	1	0	1	1
233	0	0	0	0	0	0	2	1	0	0	0	0	0	0	0	0	1	0	1	1	2	0	0	0	0	1	0	2	1	2	1	0	1	0	0	2	2	0	0	1	1	1	1	0	1	1	0	1	1
234	0	0	0	1	0	0	0	0	0	0	2	1	2	1	1	0	1	1	0	0	2	0	0	0	0	1	0	1	1	2	1	1	1	0	0	2	2	0	0	2	2	2	2	0	1	1	0	0	1
235	0	0	0	0	0	0	1	1	0	0	0	0	0	0	0	0	1	1	1	1	2	0	0	0	0	1	0	2	1	2	0	0	0	0	0	2	1	0	0	1	1	1	0	0	0	0	0	0	2
236	1	0	0	0	0	0	2	0	1	0	0	0	1	1	1	0	1	1	2	2	1	1	0	0	0	2	0	2	0	2	0	1	1	1	0	2	1	0	0	1	1	0	2	0	0	0	0	2	0
237	0	0	0	0	1	1	2	1	1	0	0	0	0	0	0	0	1	2	1	1	1	0	1	0	0	0	0	2	0	2	0	2	1	0	0	1	1	1	0	1	1	1	0	0	0	1	0	1	1
238	0	0	0	0	0	0	2	0	1	0	1	1	1	0	0	1	2	0	0	0	2	0	1	1	1	1	0	2	0	2	1	1	1	1	1	1	2	0	0	2	2	0	1	0	1	0	0	1	1
239	0	0	0	0	0	0	1	0	0	0	1	0	1	1	0	0	1	1	1	0	2	0	0	0	0	0	0	2	0	1	0	2	2	0	0	2	1	0	1	1	1	1	0	0	0	0	0	2	0
240	0	0	0	0	0	0	2	0	2	0	0	1	2	1	2	0	2	0	0	0	1	0	0	0	0	1	0	2	0	2	1	2	1	0	0	1	1	1	1	0	0	0	0	0	0	1	0	2	0
241	0	0	0	0	0	0	1	0	0	0	2	0	1	1	1	0	1	2	0	0	1	0	1	1	1	0	0	1	1	0	0	1	1	0	0	2	2	0	0	2	2	2	2	0	1	1	0	1	1
242	1	0	0	0	1	1	2	0	2	0	0	0	0	0	0	0	0	0	0	0	2	0	0	0	0	0	0	2	0	2	0	2	2	0	0	2	1	1	1	2	1	0	1	0	0	0	0	2	1
243	0	1	0	0	0	0	1	0	0	0	1	0	0	0	0	0	0	2	1	1	2	0	1	0	0	1	0	2	1	1	0	1	1	0	0	2	1	0	0	0	0	0	0	0	0	1	0	2	0
244	0	0	0	0	0	0	2	0	0	0	1	1	2	1	1	0	1	1	1	1	1	0	1	1	1	1	0	1	1	2	0	2	1	1	0	1	2	0	0	1	1	0	1	0	1	0	0	0	1
245	0	0	2	0	0	0	2	1	0	0	0	1	2	1	1	1	0	2	1	1	1	1	0	0	0	0	0	2	0	1	0	2	2	0	0	2	1	0	1	1	1	0	0	0	0	0	0	2	0
246	0	0	1	0	0	0	2	0	1	0	0	0	0	0	0	0	2	0	0	0	2	0	0	0	0	0	0	2	0	2	0	1	1	0	1	2	2	0	0	2	2	0	0	0	0	1	0	2	2
247	1	0	1	1	0	0	1	0	1	0	1	0	1	0	0	0	0	0	1	1	2	0	0	0	0	1	0	2	1	2	1	1	1	0	0	2	0	0	0	0	0	1	1	0	1	1	0	2	0
248	0	0	0	0	0	0	2	0	0	0	0	0	0	1	1	0	0	0	1	1	1	1	0	0	0	0	0	2	0	1	2	1	1	0	0	2	1	0	1	1	1	1	1	0	1	0	0	1	1
249	1	0	0	1	0	0	1	0	0	0	2	0	0	0	0	0	2	1	0	0	1	0	0	0	0	0	0	2	1	2	1	2	1	0	0	2	2	0	0	1	1	0	0	0	0	0	0	2	1
250	0	0	0	0	0	0	1	0	1	0	0	0	0	0	0	0	1	0	1	2	1	0	0	0	0	0	0	2	0	2	1	1	1	1	1	2	2	0	0	1	1	1	1	1	1	2	0	0	2
251	0	0	1	1	0	0	2	1	1	0	0	0	0	0	0	0	0	2	2	1	1	0	1	1	1	2	0	2	0	2	0	1	2	1	0	1	1	0	0	1	1	1	1	0	0	0	0	2	1
252	1	1	0	0	1	1	1	0	0	0	1	1	1	0	1	0	2	0	0	0	2	0	0	0	0	1	0	2	1	0	0	2	2	0	0	2	2	0	0	1	1	0	1	0	1	0	0	0	2
253	0	0	0	1	0	0	1	0	2	0	0	1	1	0	0	1	1	2	0	0	2	1	1	1	1	1	0	2	0	1	0	1	1	1	0	2	1	0	0	2	2	0	0	0	0	0	0	2	0
254	0	0	0	0	0	0	1	0	1	0	1	1	2	1	1	0	2	1	1	1	2	1	0	0	0	1	0	2	2	2	1	1	0	1	1	2	1	1	1	1	0	0	0	0	0	0	0	1	1
255	0	0	0	0	0	0	2	0	0	0	0	0	1	1	1	0	1	1	0	0	2	0	0	0	0	0	0	2	0	1	1	1	2	0	1	2	1	0	0	2	2	2	2	0	1	1	0	0	2
256	0	0	0	0	0	0	2	0	2	0	0	0	1	1	1	0	2	0	0	0	2	0	2	0	0	0	0	2	0	1	0	2	1	1	0	1	0	1	0	0	0	0	2	0	0	0	0	1	1
257	0	0	0	0	0	0	0	0	0	0	1	0	0	0	0	1	1	1	1	1	1	0	0	0	0	2	0	2	1	1	0	1	1	0	0	0	1	0	0	0	0	0	1	0	1	0	0	2	0
258	0	0	0	0	0	0	2	0	1	0	0	1	1	0	0	1	1	1	0	1	2	0	1	0	0	1	1	2	0	2	0	2	1	0	0	1	1	0	0	2	2	0	1	0	1	0	0	2	0
259	0	0	0	0	0	0	2	1	0	0	0	1	2	1	1	1	1	0	1	1	2	1	1	0	0	1	0	2	0	2	2	1	1	1	1	2	1	1	0	0	0	2	1	0	1	0	0	2	0
260	0	0	0	1	1	1	2	0	0	0	0	0	0	0	0	0	1	0	0	0	2	1	1	0	0	1	0	2	1	2	1	0	0	1	1	2	1	0	0	2	2	0	0	0	0	1	0	2	0
261	0	0	0	0	1	1	1	0	0	0	1	0	0	0	0	0	1	1	0	1	2	0	1	1	1	1	0	2	1	2	0	1	1	1	1	1	1	0	0	1	1	1	1	0	1	1	0	1	1
262	0	0	0	0	0	0	2	0	1	0	0	1	2	1	1	0	2	2	2	2	0	0	1	1	1	1	1	1	0	1	0	1	1	1	0	1	1	0	0	2	1	0	0	1	0	0	0	1	1
263	0	0	0	1	0	0	2	1	1	0	0	0	1	1	1	0	2	0	0	0	2	1	1	1	1	0	0	2	1	1	0	1	1	1	0	1	1	0	0	0	0	1	1	0	1	1	0	1	1
264	0	0	0	0	1	1	1	0	1	0	1	0	0	0	0	0	2	1	0	1	2	0	0	0	0	1	0	1	2	1	0	1	0	0	1	2	0	0	0	0	0	0	0	0	0	1	0	2	0
265	0	0	1	1	0	0	0	0	1	0	0	0	0	0	0	0	2	0	1	1	2	0	0	0	0	2	1	1	1	2	0	2	2	0	1	1	1	0	1	1	1	0	0	0	0	0	0	1	1
266	0	0	0	1	0	0	0	0	1	0	1	0	0	0	0	0	1	2	1	1	1	0	0	0	0	0	0	1	0	1	0	0	0	0	1	2	2	0	0	1	1	0	0	0	0	0	0	0	1
267	0	0	0	0	0	0	2	0	2	0	0	1	2	1	1	0	2	0	0	0	2	0	0	0	0	1	0	1	0	1	0	0	0	1	0	2	1	1	0	1	1	0	0	0	1	1	0	2	1
268	0	0	0	1	0	0	1	0	1	0	0	0	1	1	1	0	0	2	1	1	2	0	0	0	0	0	0	2	0	2	1	2	2	0	0	0	1	0	0	0	0	1	1	0	0	0	0	1	0
269	1	1	0	0	1	1	1	0	2	0	0	1	1	0	1	0	2	1	1	0	2	1	0	0	0	0	0	2	1	1	0	1	0	2	1	1	0	0	0	0	0	0	0	0	0	0	0	1	1
270	1	0	0	0	1	1	2	0	1	0	1	0	0	0	0	0	1	0	0	0	2	0	0	0	0	0	0	2	0	2	1	1	1	2	2	2	1	0	0	0	0	1	1	0	1	1	0	1	1
271	0	0	0	0	0	0	2	1	1	0	0	0	0	0	0	0	2	2	0	0	1	0	0	0	0	1	1	2	0	2	0	1	2	0	0	2	1	0	1	1	1	1	0	0	0	1	0	1	0
272	0	0	0	0	0	0	1	0	2	0	0	0	0	0	0	0	2	1	1	1	2	0	0	0	0	2	0	2	0	2	1	2	2	0	0	2	2	0	0	1	1	2	2	0	1	1	0	2	0
273	0	0	1	1	0	0	1	0	0	1	2	0	1	1	1	0	1	1	1	1	2	0	0	0	0	1	0	1	1	2	0	1	1	0	0	2	0	0	0	1	1	0	0	0	0	0	0	1	1
274	0	0	0	2	0	0	0	0	1	0	1	1	1	0	0	1	1	1	1	1	2	0	0	0	0	1	0	1	1	2	0	0	1	0	0	2	2	0	0	2	2	0	0	0	0	0	0	0	2
275	0	0	0	0	0	0	2	0	0	0	1	2	2	0	0	1	0	0	0	0	2	0	0	0	0	1	0	2	0	2	0	2	1	0	0	1	2	0	0	2	2	0	0	0	0	1	0	2	1
276	1	0	0	0	0	0	1	0	0	0	0	0	1	1	1	0	2	0	0	0	1	0	1	0	0	2	0	2	1	1	0	1	1	0	0	2	2	0	0	1	1	0	1	0	0	1	0	2	0
277	0	0	0	0	0	0	2	1	0	0	0	0	0	0	0	0	2	0	0	1	1	0	0	0	0	1	0	1	2	1	0	0	0	0	1	2	1	0	0	2	2	0	0	0	0	0	0	2	0
278	0	0	0	0	0	0	1	0	1	0	0	0	1	1	1	0	0	0	0	0	2	1	0	0	0	1	0	2	1	2	0	1	1	0	0	2	1	1	1	1	0	1	1	0	1	1	0	2	0
279	0	0	0	0	0	0	0	0	0	0	2	1	1	0	0	1	2	0	0	0	2	0	0	0	0	2	0	2	0	2	2	1	1	0	0	1	1	0	0	2	2	0	0	0	1	1	0	2	0
280	1	1	0	0	1	1	1	0	0	0	1	0	2	2	2	0	0	1	0	0	2	0	1	0	0	1	0	2	0	2	1	1	2	0	0	1	1	0	0	0	0	0	1	0	0	0	0	2	0
281	0	0	0	0	0	0	1	0	1	0	1	0	1	1	1	0	1	2	0	1	1	1	0	0	0	0	0	1	1	2	1	0	0	0	1	2	1	0	1	1	1	0	1	0	1	0	0	1	1
282	0	0	0	1	0	0	2	1	1	0	0	0	0	0	0	0	0	1	0	1	1	0	0	0	0	0	0	2	0	2	1	1	1	1	1	2	0	0	1	0	0	0	1	0	1	0	0	1	1
283	0	0	0	0	1	1	1	0	0	0	0	1	2	1	1	0	2	0	0	0	2	0	1	1	1	1	0	2	0	1	1	1	2	0	0	2	2	0	1	1	1	0	0	0	0	0	0	0	2
284	0	0	0	0	0	0	2	0	1	0	2	1	1	0	1	0	2	1	1	1	2	0	0	0	0	1	0	2	1	2	0	2	2	0	0	2	1	0	1	1	1	1	1	0	1	2	0	0	2
285	1	0	0	0	0	0	1	0	1	0	1	1	0	0	0	0	1	1	0	0	1	0	1	0	0	2	0	2	1	2	0	0	0	0	0	2	2	1	1	2	1	1	0	0	0	0	0	1	1
286	0	0	0	1	0	0	2	0	2	0	0	1	2	1	1	0	1	0	0	0	2	1	0	0	0	1	0	2	2	1	0	1	1	0	0	2	2	0	0	2	2	1	1	1	1	2	0	1	1
287	1	0	0	1	0	0	1	0	1	0	1	0	0	0	0	0	0	0	0	0	2	0	0	0	0	1	0	2	0	2	0	1	2	0	0	1	1	0	0	1	1	1	0	0	1	1	0	2	0
288	0	0	0	1	0	0	1	0	1	0	0	2	2	1	1	0	1	0	0	0	2	1	1	0	0	1	0	2	0	2	1	1	1	0	0	2	1	0	0	2	2	0	0	0	0	0	0	1	1
289	0	0	1	0	0	1	2	0	1	0	1	0	0	0	0	0	0	1	0	0	2	0	0	0	0	2	1	2	1	2	0	0	1	1	0	2	2	1	1	2	1	2	1	0	1	0	0	1	1
290	1	0	1	1	0	0	2	0	0	0	0	1	1	0	0	0	0	1	1	1	1	0	0	0	0	1	0	1	0	1	0	0	0	0	0	2	1	1	0	0	0	0	0	1	1	1	0	0	2
291	0	0	1	0	0	0	1	0	0	1	1	1	2	1	2	0	1	0	0	0	2	0	0	0	0	1	0	2	0	1	1	1	1	1	1	2	1	1	0	0	0	0	0	0	0	0	0	1	0
292	0	0	1	0	1	1	2	0	0	0	0	0	1	1	1	0	2	2	1	0	2	0	0	0	0	1	0	2	1	2	2	2	2	0	0	0	2	0	0	1	1	1	1	1	0	0	1	1	0
293	1	0	1	0	0	1	1	0	0	1	1	0	1	1	1	0	1	0	0	0	2	0	0	0	0	2	0	2	0	2	0	1	1	1	0	1	1	0	0	0	0	1	0	0	0	1	0	1	1
294	0	1	0	0	0	0	2	0	2	0	0	1	1	0	0	1	0	2	1	1	0	0	0	0	0	1	0	1	1	2	0	2	2	0	0	1	0	0	0	1	1	0	0	0	0	0	0	1	1
295	0	0	0	1	0	0	1	0	0	0	1	0	0	0	0	0	0	1	0	0	0	0	0	0	0	0	0	1	0	1	1	2	1	0	0	1	1	0	0	2	2	1	1	0	1	1	0	2	2
296	0	0	0	0	2	2	1	1	0	0	1	0	1	1	1	0	1	0	0	0	2	0	0	0	0	2	0	2	1	0	0	0	1	0	0	2	1	0	0	1	1	0	0	1	0	0	0	0	2
297	0	0	0	0	0	0	1	0	1	0	0	1	1	0	0	1	1	0	1	1	1	0	1	1	1	0	0	2	0	1	1	2	1	1	0	1	1	0	0	0	0	0	0	0	0	0	0	0	2
298	0	0	0	1	0	0	1	0	1	0	0	0	1	1	0	0	1	2	2	1	0	0	0	0	0	0	0	2	0	2	2	1	1	0	0	1	2	0	0	1	1	0	0	0	0	0	0	1	1
299	1	0	0	1	0	0	1	0	0	0	1	0	1	0	0	0	0	2	2	2	0	0	1	0	0	1	0	0	1	1	0	1	1	0	0	2	1	0	0	0	0	0	0	0	0	1	0	1	1
300	0	0	0	1	0	0	2	0	1	0	0	1	1	1	1	0	2	0	0	0	1	0	0	0	0	1	0	1	2	2	0	1	1	0	0	2	1	1	0	1	1	0	1	0	1	1	0	1	1
301	0	0	0	0	0	0	1	0	2	0	0	1	1	1	1	0	1	1	1	1	1	0	0	0	0	1	0	1	2	2	0	1	2	0	0	1	2	0	0	1	1	0	1	0	1	0	0	1	2
302	1	0	0	1	0	0	2	0	1	0	0	0	1	0	0	0	0	0	0	1	2	0	0	0	0	1	0	2	1	1	0	1	1	0	0	1	1	0	0	0	0	0	1	0	1	0	0	1	1
303	0	0	0	1	0	0	1	0	1	0	1	0	1	1	1	0	0	2	2	1	1	0	1	1	1	1	0	2	0	1	0	1	1	0	0	2	2	0	0	2	2	0	0	0	0	0	0	1	1
304	0	0	0	0	0	0	1	1	1	0	0	0	0	0	0	0	1	0	0	0	2	0	0	0	0	1	1	2	1	2	0	2	2	0	0	1	1	0	0	1	1	0	0	0	1	0	0	1	1
305	1	0	0	0	0	1	2	1	1	0	0	1	1	2	2	0	1	1	1	1	1	0	1	0	0	2	0	1	0	1	0	1	1	1	1	2	2	0	0	1	1	0	0	0	1	0	0	2	0
306	0	0	0	0	1	1	1	1	1	0	0	1	1	1	1	0	1	1	1	0	2	0	1	0	0	1	0	2	0	2	1	1	0	0	1	2	1	1	0	1	1	0	1	0	0	0	0	2	1
307	1	0	0	1	0	0	1	0	0	0	1	0	0	0	0	0	0	0	0	0	2	0	1	1	1	2	0	2	1	1	1	2	1	0	0	2	2	0	0	0	0	0	0	0	0	0	0	1	1
308	0	0	0	1	0	0	2	0	0	0	1	0	0	0	0	0	2	1	1	1	2	0	0	0	0	1	0	1	2	2	0	1	1	1	1	1	1	0	0	2	1	1	0	0	0	0	0	1	1
309	0	0	0	0	0	0	2	0	1	0	0	0	0	0	0	0	0	2	1	1	1	1	0	0	0	1	0	2	0	2	1	1	0	1	1	2	2	0	0	0	0	1	1	0	1	0	0	1	1
310	1	0	0	0	0	0	2	1	1	0	0	0	0	0	0	0	1	0	0	0	1	0	0	0	0	1	0	2	0	2	1	1	0	1	1	1	0	0	0	0	0	0	0	0	0	0	0	1	1
311	0	0	0	0	0	1	1	0	0	0	2	0	0	0	0	0	1	2	1	1	2	0	0	0	0	2	0	2	1	2	0	1	1	1	1	2	1	0	0	1	1	0	1	0	0	2	0	2	0
312	0	1	0	0	0	0	2	0	1	0	1	1	2	2	2	0	2	1	1	1	2	0	0	0	0	0	0	1	1	2	0	1	1	0	0	1	2	0	0	1	1	0	0	1	0	0	0	1	1
313	0	0	0	0	0	0	1	0	0	0	0	0	1	0	0	0	0	1	1	1	2	0	0	0	0	0	0	2	1	2	1	0	0	0	0	1	1	1	0	1	1	0	0	0	0	0	1	1	1
314	0	0	1	1	0	0	2	0	0	1	1	0	1	0	0	0	1	1	1	0	2	0	0	0	0	1	0	2	1	2	1	0	0	0	0	2	1	1	1	0	0	1	1	1	0	0	0	0	2
315	0	0	0	1	0	0	2	0	1	0	0	0	0	0	0	0	0	2	1	1	1	0	2	1	1	1	0	1	1	2	0	1	2	0	0	2	1	1	0	1	1	0	0	0	0	0	0	0	2
316	0	0	0	0	2	2	2	0	1	0	0	0	0	0	0	0	1	2	2	2	1	0	1	1	1	1	1	2	0	2	1	0	1	1	0	2	1	1	0	1	1	0	0	0	0	0	0	2	0
317	1	0	0	0	0	0	0	0	0	0	2	0	0	0	0	0	0	0	0	0	2	0	0	0	0	1	0	1	0	1	1	2	2	0	0	1	1	0	0	1	1	1	1	0	1	2	0	0	2
318	0	0	0	0	0	0	2	0	0	0	1	0	0	0	0	0	1	0	1	1	2	0	0	0	0	0	0	1	1	2	0	1	1	0	0	1	0	0	0	1	0	1	0	0	0	0	0	2	0
319	0	0	0	0	0	0	0	0	0	0	2	0	0	0	0	0	1	0	0	0	2	0	0	0	0	0	0	2	1	2	1	2	2	0	0	0	1	0	0	2	2	1	1	0	1	1	0	1	1
320	0	0	0	1	0	0	1	0	2	0	0	0	0	0	0	0	2	0	0	0	2	0	0	0	0	0	0	2	0	1	0	1	1	0	0	0	1	0	0	1	1	0	1	0	1	0	0	2	1
321	0	0	0	0	0	0	1	1	0	0	1	0	1	1	1	0	2	1	1	0	2	0	0	0	0	0	0	2	0	2	1	2	2	0	0	0	2	1	0	1	1	0	0	0	0	1	0	1	1
322	0	0	0	0	0	0	1	0	0	0	0	0	2	2	2	0	2	0	0	0	2	0	0	0	0	0	0	1	1	2	0	1	2	0	0	2	2	0	0	2	2	1	0	0	1	1	0	2	0
323	0	0	0	1	0	0	1	0	1	0	1	0	0	0	0	0	2	1	1	1	1	0	1	0	0	1	0	1	1	2	0	1	1	1	1	2	1	0	0	0	0	1	1	0	1	0	0	2	0
324	1	0	0	0	1	1	2	0	0	0	0	1	1	0	0	0	1	1	1	1	1	0	1	0	0	0	0	2	1	2	1	1	1	0	0	1	1	0	0	2	2	0	0	0	0	0	0	1	1
325	1	0	0	0	1	1	2	1	1	0	0	1	1	1	1	0	0	0	1	1	1	0	0	0	0	1	0	2	2	1	1	2	1	0	1	2	1	0	1	1	1	0	0	0	0	0	0	2	1
326	0	0	0	0	2	2	2	0	1	0	1	0	1	1	0	0	1	1	1	1	2	0	2	1	1	1	0	2	1	2	1	2	2	0	0	2	1	1	0	1	1	0	0	0	0	0	0	0	2
327	1	0	0	1	0	0	2	0	2	0	0	0	0	0	0	0	2	0	0	0	2	1	1	1	1	0	1	1	1	2	0	1	1	0	1	2	1	0	0	1	1	0	0	0	1	1	0	1	1
328	0	0	0	1	0	0	2	1	0	0	0	1	2	2	2	0	2	0	0	0	2	0	0	0	0	1	0	1	1	2	0	0	1	1	0	2	2	0	0	0	0	1	1	0	1	1	0	2	0
329	0	1	0	0	0	0	1	1	0	1	1	1	1	0	0	1	1	1	1	1	1	0	0	0	0	1	0	1	0	1	0	2	2	0	0	0	1	0	0	1	1	0	0	0	0	1	0	1	1
330	0	0	0	0	0	0	1	0	0	0	0	0	0	0	0	0	1	1	1	1	1	0	0	0	0	1	0	1	0	1	0	1	2	0	0	2	2	0	0	1	1	0	1	1	0	1	0	0	2
331	0	1	1	0	0	0	1	0	1	1	1	0	0	0	0	0	0	2	0	0	1	1	0	0	0	1	0	1	2	2	0	1	1	1	1	1	0	2	0	0	0	0	0	0	0	1	0	0	1
332	1	0	0	0	0	0	2	0	2	0	0	0	1	1	1	0	2	0	0	0	2	0	0	0	0	0	0	1	0	1	0	1	1	0	0	1	0	1	0	0	0	0	0	0	1	0	0	1	1
333	0	0	0	0	0	0	2	0	0	0	1	1	2	1	1	0	1	2	1	0	1	0	0	0	0	2	0	2	0	2	0	1	1	0	0	2	2	0	0	1	1	0	0	0	0	0	0	1	1
334	0	1	0	0	0	0	2	0	1	0	1	0	0	0	0	0	1	1	1	1	1	0	1	1	1	1	0	1	0	1	0	1	1	0	0	1	1	0	0	2	1	0	1	0	0	2	0	0	2
335	0	0	0	1	1	1	1	0	1	0	1	0	0	0	0	0	1	1	1	1	1	0	0	0	0	1	0	1	1	2	0	1	1	2	0	1	0	1	0	0	0	1	0	0	2	1	0	0	2
336	1	0	0	1	0	0	2	0	0	0	1	1	2	2	2	0	1	0	0	0	2	0	0	0	0	0	0	1	1	2	1	1	1	0	0	2	1	0	0	2	2	1	0	0	0	0	0	0	2
337	0	0	0	1	0	0	2	0	0	0	0	2	2	1	1	0	0	0	0	0	2	1	0	0	0	2	0	2	1	1	1	0	0	1	1	1	2	0	0	2	2	0	1	0	0	1	0	2	0
338	1	0	0	0	1	1	2	1	0	0	0	1	1	1	1	0	1	2	2	2	1	0	0	0	0	2	0	2	0	2	1	1	1	2	1	2	0	0	0	1	1	0	0	0	0	2	0	2	2
339	0	0	0	0	0	0	1	1	0	0	1	1	1	0	1	0	0	0	0	0	2	0	0	0	0	2	0	2	0	1	0	1	2	0	0	2	1	0	0	2	1	0	0	1	0	1	0	1	1
340	0	0	0	0	0	0	2	0	1	0	1	0	0	0	0	0	1	1	1	1	1	0	0	0	0	0	0	0	1	1	0	0	0	0	0	1	1	0	0	2	1	0	0	0	0	2	0	1	0
341	1	0	1	0	0	1	2	0	1	0	0	0	0	0	0	0	1	0	0	0	2	0	0	0	0	1	0	2	0	2	1	1	1	0	0	2	1	0	0	0	0	1	1	0	1	0	0	1	2
342	0	0	1	1	0	0	1	0	0	0	1	2	2	1	1	0	2	0	0	0	2	0	1	0	0	0	0	1	0	1	1	2	1	1	0	1	1	0	0	1	1	0	0	0	0	1	0	2	0
343	0	0	0	0	0	0	1	0	1	1	0	2	2	1	1	0	1	2	2	2	1	0	0	0	0	1	0	1	1	2	0	0	0	0	0	2	1	0	0	0	0	0	1	0	0	0	0	0	2
344	1	0	0	0	0	0	2	1	0	0	0	0	0	0	0	0	1	0	0	0	2	0	0	0	0	1	0	1	1	2	0	0	0	0	0	2	2	0	0	1	1	1	1	0	0	2	1	1	1
345	0	0	0	0	1	1	1	0	2	0	0	0	0	0	0	0	2	1	0	1	2	0	0	0	0	0	0	1	1	2	0	1	1	0	1	1	1	0	0	2	2	0	1	1	1	0	0	0	2
346	0	0	0	1	0	0	2	1	0	0	0	0	0	0	0	0	1	1	1	1	2	0	0	0	0	1	0	1	1	2	0	1	1	0	0	2	1	0	0	2	2	0	1	0	1	1	0	0	2
347	1	0	0	0	0	0	2	0	0	1	1	0	1	1	1	0	1	1	1	1	1	0	0	0	0	1	0	2	2	2	0	1	1	1	1	2	2	0	0	0	0	1	0	0	0	0	0	0	2
348	1	0	0	1	0	0	2	1	0	0	0	1	1	0	0	1	1	2	1	1	1	0	1	0	0	1	0	2	0	2	0	0	1	0	0	2	1	0	0	0	0	1	0	0	0	0	0	2	0
349	0	1	0	0	0	0	2	0	1	0	0	0	0	0	0	0	1	1	0	0	1	0	1	0	0	1	0	0	1	1	0	2	2	0	1	1	2	1	1	2	1	0	0	0	0	0	0	1	2
350	0	0	0	0	1	1	1	1	0	1	1	0	1	0	0	0	2	2	2	1	1	1	0	0	0	0	0	2	0	1	0	0	1	1	0	2	1	0	0	2	1	0	0	0	0	0	0	1	1
351	0	0	0	0	0	0	2	0	1	0	1	0	0	0	0	0	1	1	1	1	2	0	0	0	0	0	0	1	1	1	0	1	0	2	1	1	1	0	0	1	1	0	0	0	0	1	0	2	0
352	0	0	0	0	0	1	1	0	0	0	1	1	1	0	0	1	1	1	1	1	2	0	1	1	1	1	0	1	1	2	0	1	1	0	0	1	1	0	0	2	2	1	1	0	1	0	0	1	1
353	0	0	0	1	0	0	1	0	1	0	1	0	0	0	0	0	1	0	0	0	2	0	1	1	1	0	0	1	0	1	0	0	0	0	0	2	2	0	0	2	2	0	1	0	1	0	0	2	1
354	0	0	0	0	0	0	1	0	1	0	0	0	2	2	2	0	1	0	0	0	2	0	0	0	0	1	0	2	2	1	1	1	0	0	1	2	1	1	0	1	1	0	0	0	0	1	0	1	1
355	0	0	0	0	0	0	2	0	0	0	0	1	0	0	0	0	2	0	0	0	1	1	1	1	1	0	0	1	2	1	0	2	1	0	0	1	2	0	0	1	1	0	0	0	0	0	0	2	0
356	0	0	0	0	2	2	2	0	0	0	1	0	1	1	1	0	0	1	1	2	1	1	1	1	1	1	1	1	1	2	0	2	2	0	1	2	1	0	1	1	1	0	0	0	0	0	0	1	1
357	0	0	0	0	1	1	2	0	1	0	0	0	0	0	0	0	1	2	0	0	0	0	1	1	1	2	1	2	0	2	1	1	1	1	2	2	0	1	0	0	0	0	0	0	0	0	1	0	1
358	1	0	0	0	0	0	2	1	0	0	0	0	0	0	0	0	1	0	1	1	2	0	0	0	0	1	0	1	0	1	0	2	2	0	0	2	0	0	1	0	0	1	2	0	0	0	0	1	1
359	0	0	0	0	0	0	1	1	0	0	1	1	1	1	1	0	1	0	0	0	2	0	1	0	0	2	0	2	0	2	1	1	1	0	0	1	1	0	1	0	0	1	1	0	0	2	0	2	1
360	0	0	0	0	1	1	2	1	0	0	0	0	0	0	0	0	0	0	0	0	2	0	1	1	1	2	1	2	1	2	0	1	1	0	0	2	1	0	1	1	1	0	0	0	1	0	0	0	2
361	0	0	0	2	0	0	1	0	0	0	1	0	1	1	1	0	1	1	1	1	2	0	1	1	1	1	0	1	2	2	0	1	1	0	0	0	2	0	0	1	1	0	0	0	0	0	0	2	0
362	1	0	0	0	1	1	2	1	0	0	0	0	1	1	1	0	2	1	0	0	2	0	0	0	0	0	0	1	1	2	1	2	1	1	0	2	1	0	0	2	2	0	0	0	0	1	0	1	2
363	0	0	0	0	1	1	2	0	2	0	0	0	1	1	1	0	0	0	1	1	2	0	0	0	0	0	0	2	0	2	0	2	1	1	1	2	1	0	0	0	0	1	1	0	1	1	0	2	0
364	0	0	1	1	0	0	2	1	0	0	0	1	1	1	1	0	1	0	1	1	1	0	0	0	0	0	0	2	0	2	1	2	2	0	0	0	0	1	0	0	0	0	0	0	0	0	0	0	2
365	0	0	0	0	0	0	2	1	0	0	0	0	0	0	0	0	1	1	1	1	2	0	0	0	0	1	0	2	1	2	1	0	0	0	1	2	1	0	0	1	1	1	1	0	1	1	0	2	1
366	1	0	1	1	0	0	2	0	0	0	0	0	1	1	1	0	2	0	0	0	1	0	1	1	1	0	0	2	1	2	1	1	1	0	0	1	0	0	0	0	0	0	1	0	1	0	0	0	2
367	0	0	0	0	1	1	2	0	2	0	0	0	0	0	0	0	1	0	0	0	2	0	0	0	0	1	0	1	0	1	1	2	2	0	0	1	2	0	0	1	1	1	0	0	0	0	0	1	1
368	1	0	0	0	1	1	2	0	2	0	0	0	1	1	1	0	1	0	0	0	2	0	0	0	0	1	0	2	1	2	2	2	2	1	1	2	1	0	0	1	1	0	0	0	0	0	0	2	0
369	0	0	0	0	0	0	1	0	0	0	1	2	2	0	0	1	2	0	0	0	2	0	0	0	0	1	0	1	0	1	0	1	1	0	0	1	1	1	0	2	2	0	0	0	0	0	0	2	0
370	0	0	1	0	0	0	2	0	2	0	0	0	0	0	0	0	2	1	1	1	2	0	0	0	0	0	0	2	0	1	1	1	0	1	1	2	2	0	0	2	1	0	0	1	0	1	0	2	0
371	0	0	0	0	0	0	2	0	0	0	0	1	0	0	0	0	1	1	0	0	1	0	0	0	0	1	0	2	2	2	0	1	0	2	1	1	2	0	0	0	0	1	1	0	0	0	0	2	1
372	1	0	0	0	1	1	2	0	1	0	0	1	1	0	0	0	1	1	1	1	2	0	1	1	1	1	0	2	0	2	0	0	0	0	0	1	1	0	0	2	2	1	1	1	1	2	0	2	0
373	1	0	0	1	0	0	2	0	1	0	1	0	0	0	0	0	2	0	0	0	1	1	0	0	0	1	0	2	0	2	0	0	0	2	1	2	1	0	0	0	0	1	2	0	0	0	0	0	1
374	1	0	0	1	0	0	2	0	2	0	0	1	2	2	2	0	2	0	0	0	2	0	1	1	1	1	0	0	1	1	0	1	1	0	0	2	0	0	1	1	0	1	1	0	1	0	0	1	1
375	0	0	0	1	1	1	2	0	1	0	0	1	1	0	1	0	1	1	2	2	1	0	0	0	0	1	1	2	0	2	0	2	1	0	0	1	2	0	0	1	1	0	0	0	0	1	0	2	0
376	1	0	0	1	0	0	2	0	2	0	0	1	1	0	1	0	0	0	1	1	2	0	1	1	1	1	0	2	1	2	1	2	1	1	1	1	2	0	0	1	1	0	0	0	0	0	0	2	0
377	0	0	0	1	0	0	2	0	2	0	0	2	2	2	2	0	0	0	0	0	2	0	0	0	0	1	0	2	0	2	1	1	1	1	0	2	0	0	0	0	0	0	0	0	0	0	0	2	1
378	0	0	0	0	1	1	2	1	1	0	0	0	0	0	0	0	0	1	1	1	1	0	0	0	0	1	0	1	1	2	0	0	0	0	0	2	1	0	0	0	0	0	1	0	0	0	1	2	0
379	0	0	1	0	0	0	2	0	1	0	0	1	1	0	0	0	1	1	1	1	0	0	0	0	0	0	0	1	0	1	1	2	1	1	1	2	1	1	0	1	1	1	1	0	1	1	0	2	1
380	0	0	0	0	1	1	1	1	0	1	1	0	0	0	0	0	0	0	1	1	2	0	0	0	0	0	0	0	1	1	0	1	1	1	1	2	0	0	0	1	0	0	0	0	0	2	0	0	2
381	0	0	0	0	0	0	2	0	1	0	0	0	1	1	1	0	2	0	0	0	1	0	0	0	0	1	0	1	1	2	0	0	0	0	1	2	1	1	0	0	0	0	0	0	0	1	0	2	0
382	0	0	1	2	0	0	2	0	1	0	1	0	0	0	0	0	2	2	2	1	1	0	0	0	0	1	0	1	1	2	0	2	2	0	0	2	1	0	0	2	2	0	0	0	0	1	0	0	2
383	0	0	0	0	2	2	2	1	0	0	0	0	1	1	1	0	1	1	1	0	2	0	0	0	0	0	0	2	1	2	0	1	0	2	2	2	1	1	0	2	2	0	0	0	0	1	0	1	1
384	0	0	1	0	1	2	2	0	1	0	1	0	1	1	1	0	1	2	1	1	1	0	0	0	0	2	0	1	1	2	0	2	2	0	0	1	1	0	1	1	1	1	0	0	0	1	0	1	1
385	0	0	1	0	0	1	2	0	1	0	1	0	0	0	0	0	2	0	0	0	2	0	0	0	0	1	0	2	1	2	0	1	1	0	0	2	1	0	0	1	1	2	2	0	1	1	0	1	2
386	0	0	0	0	0	0	1	1	0	0	1	0	0	0	0	0	0	1	0	0	2	0	1	1	1	1	0	2	0	2	1	1	1	0	0	2	1	0	0	2	1	1	1	0	2	0	0	1	1
387	0	0	0	0	1	1	2	0	2	0	0	0	0	0	0	0	1	0	1	1	2	0	0	0	0	1	0	1	2	2	1	1	0	1	0	1	0	0	0	1	1	0	0	0	0	0	0	2	0
388	1	0	0	1	0	0	2	0	1	0	0	0	0	0	0	0	0	0	0	0	2	0	0	0	0	2	0	2	0	2	0	0	0	1	1	2	1	1	0	0	0	1	2	0	0	0	0	2	0
389	0	0	0	1	0	0	1	1	1	0	0	0	0	0	0	0	1	1	1	1	1	0	0	0	0	1	0	1	0	0	1	2	1	2	0	2	1	0	0	2	2	0	0	1	0	0	0	1	1
390	0	0	1	0	0	1	2	0	0	0	0	0	0	0	0	0	2	1	1	0	2	1	0	0	0	1	0	1	2	2	0	0	0	1	1	2	1	0	0	1	0	0	1	0	1	1	0	1	1
391	0	0	0	0	0	0	2	1	0	0	0	1	1	0	1	0	1	2	1	1	1	0	1	0	0	1	0	1	1	2	0	1	1	1	1	2	2	0	0	0	0	0	0	1	0	1	0	1	1
392	0	0	0	0	0	0	1	0	0	0	1	0	1	1	1	0	0	1	1	1	1	0	0	0	0	0	0	2	1	1	1	1	1	0	0	2	1	0	0	1	1	0	0	0	0	2	0	2	0
393	0	0	0	1	0	0	2	0	2	0	0	0	0	0	0	0	1	0	2	1	2	0	0	0	0	1	0	2	0	2	1	2	1	1	0	1	1	1	1	0	0	0	0	1	0	1	1	1	0
394	0	0	0	0	0	0	2	0	2	0	0	0	1	1	1	0	1	2	0	0	1	0	1	0	0	0	0	2	1	2	0	1	1	0	0	1	2	0	0	2	2	0	2	0	0	2	0	2	1
395	1	1	1	1	0	0	1	0	1	0	0	0	1	0	0	0	0	1	0	0	2	0	0	0	0	0	0	2	1	1	0	2	2	0	1	2	1	0	0	1	1	1	1	0	0	0	0	0	2
396	1	0	0	1	0	0	1	1	0	0	1	0	0	0	0	0	1	1	1	1	2	0	1	0	0	1	0	1	2	2	0	1	1	2	1	1	2	0	0	1	1	0	0	0	0	0	0	2	0
397	1	0	1	1	0	0	2	0	1	0	0	0	1	0	0	0	0	0	0	0	2	0	1	0	0	1	0	2	0	2	1	1	1	0	0	2	2	0	0	1	1	0	1	0	1	0	0	2	1
398	1	0	0	1	0	0	1	0	0	0	1	0	1	1	1	0	1	2	2	2	1	0	0	0	0	0	0	1	1	2	0	1	1	1	1	1	0	0	0	0	0	0	0	0	1	1	0	1	1
399	1	0	0	0	0	0	2	0	1	0	0	1	1	0	0	0	1	0	0	0	2	0	1	1	1	1	0	0	1	1	0	1	2	1	0	2	2	0	0	0	0	0	0	0	0	1	0	2	1
400	0	0	0	0	0	0	0	0	0	0	2	0	0	0	0	0	1	2	1	1	1	0	0	0	0	0	0	1	1	2	0	0	0	1	2	2	1	1	0	1	1	0	2	0	0	0	0	1	1
401	0	0	0	0	0	0	2	0	0	0	1	1	1	0	1	0	1	1	2	2	1	0	1	0	0	1	0	1	0	2	0	2	1	2	0	2	1	1	0	1	1	0	2	0	0	0	0	2	0
402	0	0	0	0	0	0	2	0	1	0	1	0	1	1	1	0	2	0	0	0	1	0	0	0	0	1	0	1	0	1	1	0	0	0	0	1	1	0	1	1	1	0	0	0	0	0	0	1	0
403	0	0	1	1	0	1	2	0	0	0	0	0	1	1	1	0	2	1	1	1	1	0	1	0	0	1	0	2	1	2	1	1	0	2	2	2	1	0	0	0	0	0	0	0	0	0	0	1	0
404	0	0	0	0	0	0	1	0	1	0	0	1	1	0	0	1	0	2	2	1	1	0	0	0	0	1	0	0	1	2	0	2	1	0	0	2	1	0	0	2	1	0	0	1	0	1	0	2	0
405	0	0	0	0	0	0	2	0	1	0	0	0	0	0	0	0	0	1	2	1	2	0	0	0	0	1	0	2	1	2	2	1	1	0	0	2	1	0	0	1	1	0	0	0	0	0	0	1	1
406	1	0	0	1	1	1	0	0	1	1	1	2	2	1	2	0	0	0	1	1	2	1	0	0	0	1	0	2	0	2	1	1	2	1	0	1	1	0	0	0	0	1	2	0	1	1	0	0	2
407	0	0	2	0	0	0	0	0	1	1	1	0	0	0	0	0	0	2	1	1	0	0	0	0	0	2	1	2	1	2	0	1	1	0	1	1	1	0	1	1	1	0	1	0	0	1	0	1	2
408	0	0	0	0	0	0	1	0	0	0	1	0	1	1	1	0	2	0	0	1	2	0	0	0	0	0	0	1	0	1	1	2	1	1	1	1	2	0	0	2	2	0	0	0	0	1	0	1	1
409	0	0	1	0	0	0	2	0	2	0	0	1	1	0	0	1	2	1	0	1	2	0	1	0	0	1	0	1	0	1	1	1	2	0	0	2	2	0	0	1	1	1	1	0	0	0	1	0	1
410	0	0	0	0	0	1	2	0	2	0	0	0	1	1	2	0	2	0	0	0	2	0	0	0	0	0	0	2	0	1	1	1	1	0	0	2	1	1	0	1	1	1	1	0	1	2	0	1	1
411	1	0	0	1	0	0	1	0	0	0	0	0	1	1	1	0	0	1	1	1	2	0	0	0	0	0	0	1	0	1	0	0	0	0	0	2	0	0	1	0	0	0	0	0	0	0	0	0	2
412	0	0	0	0	0	0	1	0	0	0	0	0	2	0	0	0	2	1	0	0	1	0	0	0	0	2	0	2	0	2	0	1	1	0	0	2	1	0	0	2	1	1	1	0	1	1	0	0	2
413	1	0	0	0	0	0	2	0	1	0	0	1	1	0	1	0	2	1	1	1	1	0	0	0	0	1	0	2	1	2	2	1	0	2	1	1	1	0	1	1	1	0	0	0	0	1	0	1	1
414	0	0	0	0	0	0	2	1	0	0	0	0	1	1	1	0	1	2	0	0	1	0	0	0	0	1	0	1	0	1	0	1	2	0	0	2	1	0	0	2	2	0	1	0	1	0	0	0	1
415	0	0	0	0	0	0	2	0	1	0	0	0	1	0	0	0	0	2	1	1	1	0	1	1	1	1	0	2	1	2	0	2	1	1	0	1	1	1	0	1	1	1	1	0	0	0	0	2	0
416	0	0	0	0	0	0	1	0	0	0	0	1	1	1	1	0	2	2	2	1	1	0	1	1	1	2	0	1	1	2	0	1	1	0	0	1	0	0	1	0	0	1	1	0	1	1	0	2	0
417	1	0	1	1	0	0	2	0	0	0	0	1	1	0	0	1	2	0	0	1	2	0	0	0	0	1	0	1	1	2	0	1	1	2	1	2	2	0	0	1	1	0	0	0	0	0	0	0	2
418	1	0	0	1	0	0	2	1	0	0	0	1	1	0	0	0	2	2	0	0	1	0	1	0	0	0	0	2	0	2	1	1	1	2	1	1	1	1	0	1	1	0	0	0	0	0	0	1	0
419	0	0	0	1	0	0	2	0	2	0	0	0	0	0	0	0	2	0	0	0	1	0	0	0	0	1	0	1	2	2	1	0	0	1	2	2	1	0	0	0	0	0	2	0	0	0	0	1	0
420	0	0	1	0	1	2	1	0	2	0	0	0	1	1	1	0	1	1	0	0	1	0	1	0	0	1	1	2	1	1	0	1	1	1	0	2	1	1	1	0	0	0	0	0	2	1	0	2	0
421	0	0	2	0	0	0	1	1	0	0	1	0	2	2	2	0	1	1	1	1	1	0	0	0	0	1	0	2	2	2	2	0	0	0	0	2	2	0	0	2	2	0	0	0	0	1	0	0	2
422	1	0	0	1	0	0	1	0	1	1	1	1	1	0	0	1	0	2	2	1	0	0	0	0	0	1	0	2	0	2	0	1	2	1	0	2	2	0	0	2	2	0	0	0	0	0	0	0	2
423	0	0	0	0	0	0	2	0	0	0	0	0	0	0	0	0	2	2	2	2	2	0	0	0	0	1	0	1	2	2	0	1	1	1	1	1	1	1	1	2	1	0	1	0	0	0	0	0	1
424	0	0	0	0	1	1	1	0	2	0	0	0	0	0	0	0	0	2	0	1	1	1	0	0	0	2	0	2	0	2	0	2	2	0	0	1	0	1	0	0	0	0	0	0	1	1	0	2	0
425	0	0	0	0	0	0	2	0	2	0	0	0	1	1	1	0	2	1	1	0	2	0	1	1	1	1	0	1	2	2	0	0	0	0	0	2	1	0	1	1	1	0	0	0	0	0	0	1	1
426	0	1	0	0	0	0	2	1	1	0	0	0	1	1	1	0	2	2	1	1	2	0	0	0	0	1	0	2	0	2	1	2	1	1	1	2	0	1	0	0	0	0	1	0	1	0	0	0	2
427	1	0	0	1	0	0	2	1	0	0	0	0	1	2	1	0	1	1	1	1	2	1	0	0	0	1	1	1	0	1	0	0	0	0	0	1	2	0	0	1	1	0	0	0	0	0	0	2	0
428	1	0	0	1	0	0	2	1	0	0	0	0	0	0	0	0	2	1	1	1	1	0	0	0	0	1	0	0	1	1	0	0	1	1	0	2	0	0	0	0	0	1	1	0	1	1	1	0	1
429	0	0	0	0	1	1	2	0	1	0	1	0	1	1	1	0	0	1	2	1	1	0	0	0	0	1	0	2	0	2	1	1	1	2	0	1	1	0	0	1	1	1	1	0	1	1	0	1	1
430	1	0	0	0	0	0	1	1	0	0	1	0	0	0	0	0	2	0	0	0	2	0	0	0	0	1	0	2	0	2	2	0	0	0	0	2	1	1	0	0	0	1	1	0	0	1	0	0	2
431	0	0	0	1	0	0	2	0	2	0	0	0	0	0	0	0	0	0	0	0	2	0	0	0	0	1	0	2	0	2	2	1	1	0	0	2	0	0	0	1	0	0	1	0	0	1	0	0	2
432	1	0	0	0	0	0	2	0	2	0	0	1	1	0	0	1	1	0	1	1	2	0	0	0	0	0	0	1	1	2	0	1	1	2	0	2	1	0	0	2	1	0	0	0	1	1	0	2	1
433	0	0	0	0	0	0	1	0	0	0	1	0	0	0	0	0	1	1	1	1	2	0	0	0	0	0	0	1	1	2	0	1	2	1	0	2	2	0	0	1	1	0	0	0	1	1	0	2	0
434	1	0	0	0	0	0	2	0	1	0	1	0	1	1	1	0	2	0	0	0	1	0	0	0	0	2	0	2	2	0	0	1	1	1	2	2	1	0	0	2	2	0	1	0	0	2	0	2	0
435	0	0	1	0	0	0	2	0	1	0	0	0	0	0	0	0	2	1	1	1	2	0	0	0	0	2	0	2	0	2	1	0	1	1	0	2	1	0	0	0	0	0	1	0	1	0	0	2	0
436	1	0	0	1	0	0	1	0	1	0	0	0	1	0	0	0	2	0	0	0	1	0	1	0	0	1	1	2	1	2	1	2	1	2	0	2	1	0	0	2	2	0	1	0	1	0	0	0	2
437	0	0	0	1	0	0	1	0	0	0	2	0	1	1	1	0	1	1	0	0	1	0	0	0	0	1	0	2	0	2	0	2	1	2	0	2	1	1	0	1	1	1	1	0	1	1	0	1	1
438	1	0	0	1	0	0	1	0	0	0	2	1	1	1	1	0	2	1	1	0	2	0	0	0	0	0	0	2	1	2	2	1	1	2	0	1	1	0	0	0	0	0	1	0	0	1	0	1	0
439	0	0	0	0	1	1	1	0	0	0	1	0	0	0	0	1	1	0	0	0	2	0	0	0	0	2	0	1	2	2	1	0	1	1	0	2	1	1	0	1	1	1	1	0	1	0	0	1	2
440	1	0	0	0	0	0	2	0	0	0	0	1	1	0	1	0	1	1	1	1	1	0	0	0	0	2	0	2	1	2	1	1	2	1	0	1	1	0	0	2	2	0	1	0	1	0	0	0	1
441	1	1	1	1	0	0	2	0	1	0	2	0	1	0	0	0	2	0	0	0	2	0	1	0	0	0	1	2	1	1	0	1	0	1	0	1	2	0	0	1	1	0	0	0	0	0	0	2	0
442	1	0	0	1	0	0	2	0	0	0	0	0	0	0	0	0	1	1	1	1	1	0	1	1	1	1	0	2	0	1	2	1	1	0	0	2	2	0	0	2	2	0	1	1	1	0	0	1	1
443	0	0	0	1	0	0	2	0	1	0	1	0	1	0	0	0	1	1	1	1	1	1	0	0	0	0	0	2	1	2	2	0	0	0	0	2	0	0	0	0	0	0	1	0	0	1	0	0	2
444	1	0	0	1	0	0	2	0	0	0	1	0	0	0	0	0	1	0	1	2	1	0	1	1	1	1	0	2	1	1	1	1	0	1	0	1	2	0	0	2	2	0	0	0	0	0	0	2	0
445	0	0	0	1	0	0	1	0	1	1	2	0	0	1	1	0	1	2	0	0	1	0	0	0	0	1	0	1	2	2	0	1	1	1	1	2	1	1	0	2	2	0	1	0	1	0	0	1	1
446	0	0	0	0	1	1	2	0	0	0	1	0	1	0	1	0	1	0	1	0	1	0	0	0	0	2	0	2	0	1	0	0	1	0	0	2	1	1	1	1	0	1	1	0	1	1	0	1	0
447	0	0	0	0	0	0	2	0	0	0	1	1	2	1	1	1	1	1	0	0	1	0	0	0	0	1	0	1	0	1	0	1	1	1	1	1	1	0	0	0	0	0	0	0	0	0	0	2	0
448	0	0	1	1	0	0	0	0	1	0	0	0	0	0	0	0	1	0	1	1	2	0	0	0	0	1	0	2	0	2	1	1	2	0	0	2	1	0	0	2	2	0	0	1	1	0	0	2	0
449	1	0	0	0	0	0	0	0	0	1	2	0	0	0	0	0	0	0	0	0	2	0	0	0	0	1	0	2	1	2	1	1	1	0	0	1	2	0	0	2	2	0	1	0	1	1	0	0	2
450	1	1	0	0	0	0	2	0	2	0	0	1	1	0	0	1	1	1	0	0	1	0	1	1	1	0	0	2	0	1	0	0	0	0	0	2	1	1	0	1	1	1	1	0	0	0	0	1	1
451	0	0	0	0	0	1	1	2	0	0	0	0	0	0	0	0	1	2	2	1	0	0	0	0	0	1	0	2	2	1	1	2	1	0	0	1	2	0	0	2	2	0	0	1	0	0	0	1	1
452	0	0	1	0	1	1	1	0	0	0	1	2	2	1	2	0	2	1	1	1	2	0	0	0	0	1	0	1	2	2	1	0	0	0	0	2	1	0	0	1	1	1	0	0	0	1	0	0	2
453	0	0	0	0	0	0	1	0	1	1	0	0	0	0	0	0	1	2	0	0	0	0	1	0	0	1	0	2	2	2	1	1	1	0	0	2	1	0	0	2	2	0	0	1	0	0	0	1	1
454	1	0	1	1	0	0	2	0	2	0	0	1	2	1	1	0	0	1	1	0	1	0	0	0	0	1	0	1	1	2	0	0	0	0	0	2	1	0	0	0	0	1	0	0	0	0	0	1	1
455	0	0	0	0	1	1	2	0	1	0	0	0	0	0	0	1	1	1	1	1	1	0	0	0	0	2	0	2	1	1	0	1	1	0	0	2	1	0	0	0	0	0	0	0	0	0	0	0	2
456	0	0	0	0	0	0	1	1	0	0	1	0	0	0	0	0	0	0	1	1	2	0	0	0	0	1	0	2	0	1	0	2	2	0	0	0	2	0	0	0	0	0	0	0	0	0	0	1	1
457	1	1	0	0	1	1	2	0	1	0	1	0	0	0	0	0	1	1	0	0	2	0	0	0	0	1	0	2	1	2	2	0	0	0	0	2	2	1	0	1	1	0	0	0	0	0	0	2	0
458	0	0	0	0	0	0	2	1	0	0	1	1	1	1	1	0	1	0	0	0	2	0	1	1	1	1	0	2	0	2	1	1	1	0	0	2	1	1	0	0	0	0	0	0	0	0	0	1	1
459	1	0	0	0	0	0	1	0	1	0	1	1	2	1	1	1	1	2	1	1	1	0	1	0	0	0	1	1	1	2	0	1	1	2	1	1	1	0	0	1	1	0	0	0	0	1	0	1	1
460	1	0	0	0	0	0	2	0	1	0	1	2	2	1	2	0	1	1	1	1	1	0	0	0	0	2	0	2	0	2	1	0	0	1	0	2	1	0	0	1	1	0	0	1	1	1	0	1	1
461	0	0	0	0	0	0	2	0	1	0	0	0	1	1	1	0	0	1	1	1	2	0	0	0	0	0	0	2	2	2	2	1	2	0	1	2	1	0	0	2	1	1	1	0	1	1	0	0	2
462	0	0	0	0	0	0	1	1	0	0	0	0	2	0	0	0	2	0	0	1	2	0	0	0	0	0	0	1	1	2	0	2	1	1	0	2	1	0	0	0	0	0	0	0	0	0	0	1	0
463	0	0	0	1	0	0	2	0	2	0	0	2	2	1	1	0	0	2	0	0	2	0	1	0	0	1	0	0	1	2	0	2	2	0	1	1	2	0	0	2	2	0	1	0	1	0	0	1	1
464	0	1	0	0	0	0	2	0	1	0	0	0	1	1	2	0	1	0	0	0	1	0	1	1	1	1	0	1	1	2	0	0	1	1	0	2	1	1	0	1	1	1	1	0	2	0	0	2	1
465	0	0	0	1	0	0	1	0	2	0	0	1	1	0	0	0	1	1	1	1	1	0	0	0	0	1	0	1	0	2	0	1	1	2	0	1	1	0	0	2	2	0	0	0	0	0	0	1	1
466	0	0	0	0	0	0	2	0	0	0	1	0	1	1	1	0	0	2	2	1	0	1	1	1	1	0	0	1	0	1	0	0	1	1	0	2	1	0	0	1	1	1	1	0	1	2	0	2	1
467	0	0	0	1	0	0	1	1	0	0	1	1	0	0	0	0	2	1	0	0	2	0	0	0	0	1	0	1	2	2	0	2	2	1	1	2	1	0	0	1	1	0	0	0	0	1	0	2	1
468	0	0	0	1	0	0	2	0	0	0	0	1	0	0	0	0	0	2	0	0	2	0	0	0	0	0	0	2	1	2	2	1	1	1	2	2	1	1	0	1	1	0	0	0	0	0	0	2	0
469	1	0	1	0	0	1	2	0	2	0	0	1	1	0	0	1	2	1	1	1	2	0	0	0	0	1	0	1	0	1	0	1	1	0	0	1	2	0	0	2	2	0	0	0	1	1	0	2	1
470	1	0	0	0	0	0	2	0	1	0	0	0	2	1	1	0	1	2	1	1	1	0	0	0	0	0	0	2	0	2	0	2	2	0	0	0	1	0	1	1	1	1	1	0	0	0	0	0	2
471	1	0	0	1	0	0	1	0	1	0	1	0	0	0	0	0	0	1	0	0	0	0	0	0	0	1	1	2	0	1	0	1	1	0	0	2	1	0	1	1	1	0	0	0	0	1	0	2	0
472	1	0	0	0	0	0	1	0	0	0	1	0	1	0	0	0	1	1	1	1	2	0	0	0	0	2	0	1	1	2	0	0	0	0	1	2	1	0	1	1	1	0	1	0	1	0	0	1	1
473	0	0	0	0	0	0	2	0	2	0	0	2	2	0	0	1	0	2	1	1	2	0	0	0	0	1	0	2	0	2	2	2	2	0	0	1	1	0	0	2	2	1	1	0	0	0	0	1	1
474	0	1	0	0	0	0	2	0	1	0	1	2	2	1	2	0	1	1	0	0	1	0	0	0	0	2	1	2	0	2	0	1	0	1	0	1	1	0	0	1	1	0	0	0	0	0	0	0	2
475	0	0	0	0	0	0	2	1	0	0	0	0	1	1	1	0	2	1	1	0	2	0	0	0	0	0	0	1	1	2	0	1	1	0	0	1	2	0	0	1	1	0	0	1	0	0	0	0	2
476	0	0	0	0	0	0	2	1	1	0	0	1	1	0	0	1	1	1	1	1	1	0	1	1	1	1	0	2	1	1	0	2	2	0	0	0	1	2	0	0	0	1	1	0	1	1	0	1	1
477	0	1	0	0	1	1	2	1	0	0	1	1	1	1	1	0	1	1	1	0	2	0	0	0	0	1	0	2	0	2	0	1	0	1	0	1	1	0	0	0	0	1	1	0	1	1	0	1	1
478	1	0	0	1	0	0	2	0	2	0	0	1	0	0	0	0	1	1	1	1	1	0	0	0	0	0	0	1	2	1	0	0	0	0	0	2	1	0	1	1	1	0	0	1	0	0	0	1	1
479	0	0	0	0	1	1	1	0	0	0	2	0	2	2	2	0	2	1	0	0	2	0	1	1	1	1	1	2	0	2	1	2	2	0	0	1	1	0	1	0	0	0	0	0	0	0	0	2	1
480	0	0	0	0	2	2	2	0	1	0	0	1	1	0	0	1	1	1	0	0	1	0	0	0	0	1	0	2	0	2	1	1	2	1	0	2	1	0	0	0	0	0	0	1	1	0	0	1	1
481	0	0	0	0	0	0	2	0	2	0	0	1	1	0	0	1	0	1	2	1	1	0	0	0	0	1	0	2	1	2	0	0	0	0	0	2	2	0	0	0	0	0	1	0	1	0	0	1	1
482	0	0	0	1	0	0	2	0	1	0	1	0	1	0	0	0	0	1	1	1	2	0	0	0	0	0	0	2	0	1	0	1	1	1	1	2	1	0	1	1	1	1	1	0	1	0	0	2	0
483	1	0	0	1	1	1	2	0	1	0	1	1	1	0	0	0	1	1	1	1	2	0	1	1	1	2	0	1	2	2	1	1	1	0	0	1	0	0	0	1	1	0	1	0	0	1	0	1	1
484	0	0	0	1	0	0	2	0	1	0	1	2	2	0	0	1	2	0	0	0	2	0	0	0	0	2	0	2	1	2	1	0	0	0	1	2	1	1	0	1	1	0	1	0	0	0	0	0	1
485	0	0	0	0	0	0	2	1	0	0	0	0	0	0	0	0	1	1	2	2	1	0	0	0	0	1	0	2	0	1	0	1	1	1	1	2	1	0	0	2	1	0	2	0	0	0	0	0	2
486	1	0	0	0	0	0	0	0	1	0	0	2	2	0	0	1	0	2	0	0	1	0	2	1	1	1	0	2	0	2	1	1	1	1	0	0	1	0	0	1	1	1	1	0	1	2	0	1	1
487	1	0	0	0	1	1	2	0	1	0	0	0	2	1	1	0	0	1	1	1	2	0	1	0	0	2	0	1	1	2	0	0	0	1	2	2	0	1	1	0	0	1	1	1	1	2	0	0	2
488	0	0	0	0	0	0	2	0	0	0	1	0	0	0	0	0	2	0	0	1	2	0	0	0	0	2	2	2	1	2	1	1	1	0	0	1	2	0	0	0	0	0	1	0	1	1	0	1	1
489	0	0	0	1	0	0	2	0	1	0	0	1	1	0	1	0	2	2	1	1	2	0	0	0	0	0	0	1	1	2	0	2	2	0	0	2	2	0	0	1	1	0	1	0	1	0	0	2	1
490	1	1	0	0	0	0	2	1	0	0	1	1	2	1	2	0	2	1	0	0	2	0	0	0	0	0	1	1	0	1	0	2	2	0	1	1	2	0	0	1	1	1	0	0	1	1	0	1	1
491	0	0	0	0	0	0	2	1	0	0	0	1	2	1	2	0	1	0	1	1	2	0	0	0	0	1	0	2	1	1	1	1	1	1	1	1	1	1	0	1	1	0	0	0	0	2	0	1	1
492	1	1	0	0	0	0	0	0	0	0	1	0	0	0	0	0	0	0	1	1	2	0	0	0	0	1	0	1	0	1	1	1	1	1	1	1	2	0	0	2	2	0	0	0	0	0	0	2	0
493	0	0	0	0	1	1	2	0	1	0	0	0	1	1	1	0	2	2	1	1	2	0	0	0	0	1	0	2	0	2	0	1	1	0	0	2	1	1	1	1	0	0	1	0	1	0	0	1	1
494	0	0	0	1	1	1	2	0	2	0	0	0	0	0	0	0	2	1	1	1	2	0	0	0	0	2	0	1	1	2	0	1	1	2	1	1	1	1	0	0	0	0	1	0	0	1	0	1	1
495	0	0	0	0	0	0	1	1	0	1	1	1	2	1	2	0	1	1	1	1	2	0	1	0	0	1	0	1	1	2	1	1	1	0	0	0	1	0	0	2	2	0	0	0	0	1	0	1	1
496	0	0	0	1	0	0	2	0	1	0	1	0	0	0	0	0	2	0	0	0	2	0	0	0	0	0	0	2	1	2	1	1	1	1	0	0	2	0	0	2	2	1	1	0	1	0	0	1	2
497	1	0	0	1	0	0	2	0	1	0	0	0	0	0	0	0	0	1	0	0	0	0	0	0	0	0	1	2	1	2	0	0	1	1	0	2	0	0	0	0	0	0	0	0	0	0	0	2	0
498	1	0	1	1	0	0	2	0	1	0	0	0	0	0	0	0	1	2	1	0	0	0	0	0	0	2	0	0	2	2	0	1	1	1	0	2	1	1	1	2	1	1	0	0	1	1	0	0	2
499	0	0	0	1	0	0	2	1	1	0	0	0	2	1	1	0	1	0	1	0	1	1	0	0	0	1	0	2	1	2	0	1	1	0	0	1	0	1	0	0	0	0	0	0	0	0	0	2	1
500	0	0	0	1	0	0	2	1	0	0	0	1	1	0	0	1	0	0	1	1	1	1	0	0	0	1	1	2	1	2	0	0	0	0	0	2	2	0	0	2	2	0	0	0	0	1	0	2	0
501	0	0	0	1	1	1	2	0	1	0	1	0	1	1	1	0	0	2	0	1	1	0	0	0	0	2	0	2	1	1	0	1	1	0	0	1	2	0	0	2	2	0	1	0	0	0	0	0	2
502	1	0	0	1	0	0	2	0	0	0	0	0	2	2	2	0	0	2	0	0	2	0	1	1	1	1	0	1	1	2	0	0	0	0	0	2	1	0	0	1	1	1	1	0	1	1	0	1	1
503	0	0	0	0	0	0	2	1	1	0	0	1	1	1	1	0	1	1	1	0	2	0	0	0	0	0	1	2	1	2	1	1	2	0	0	2	2	0	0	1	1	1	1	1	1	2	0	2	0
504	1	0	0	0	0	0	2	1	1	0	0	0	0	0	0	0	1	1	1	1	2	0	0	0	0	0	0	2	1	2	2	2	2	0	0	1	1	0	1	1	1	1	1	0	1	1	0	2	0
505	0	0	0	0	0	0	2	1	1	0	0	0	0	0	0	0	1	0	0	0	2	0	0	0	0	1	0	2	1	2	0	0	0	0	0	2	1	0	0	2	2	0	0	0	0	1	0	2	1
506	1	0	0	0	0	0	2	1	1	0	0	0	0	0	0	0	1	1	2	2	1	0	0	0	0	2	1	2	1	2	1	1	1	0	0	1	1	0	0	1	1	0	0	0	0	1	0	1	1
507	0	0	0	0	1	1	2	1	1	0	0	0	0	0	0	0	2	1	0	1	2	0	0	0	0	1	0	2	0	2	1	0	0	0	0	2	1	0	1	1	1	0	0	0	0	0	0	2	0
508	0	0	0	1	0	0	2	0	2	0	0	1	2	1	1	1	2	1	1	1	2	0	0	0	0	1	0	0	2	2	0	0	0	0	0	2	2	0	0	2	2	0	0	1	0	0	0	0	2
509	0	1	0	0	1	1	1	0	1	1	1	2	2	1	1	0	0	0	1	1	2	0	0	0	0	1	0	1	1	2	1	1	1	0	0	2	1	0	1	1	1	0	0	0	0	0	0	2	0
510	0	0	0	1	0	0	2	0	0	0	0	1	1	0	0	1	1	2	1	1	2	0	0	0	0	0	1	2	1	2	0	2	2	0	0	1	1	0	0	0	0	1	1	0	0	0	0	0	2
511	0	0	0	1	1	1	2	1	0	0	0	1	1	0	0	1	1	1	0	1	1	0	0	0	0	1	0	2	0	2	0	2	2	0	0	2	1	0	0	1	1	0	0	0	0	0	0	2	1
512	1	0	1	1	0	0	2	1	0	0	0	1	2	1	1	0	2	0	0	0	1	0	0	0	0	1	0	1	1	2	0	1	1	0	1	1	2	0	0	2	2	0	1	0	1	1	0	1	1
513	0	0	1	0	0	1	1	0	1	0	0	1	1	2	2	0	1	2	1	1	2	0	0	0	0	2	0	1	2	2	0	1	2	0	1	2	1	1	0	1	1	0	2	0	0	0	0	1	1
514	0	0	0	1	0	0	2	1	1	0	0	0	1	0	0	0	1	2	1	1	1	1	0	0	0	1	0	1	2	2	1	1	1	0	1	1	1	0	0	1	1	0	1	0	1	0	0	1	1
515	0	0	0	1	0	0	2	1	1	0	0	0	0	0	0	0	1	0	0	0	2	0	0	0	0	0	0	2	0	2	0	1	1	0	0	1	1	1	0	1	1	0	1	1	0	1	0	2	2
516	0	0	1	0	0	0	2	0	1	0	0	0	1	1	1	0	2	1	1	1	2	0	1	1	1	2	1	1	1	2	0	2	2	0	0	1	1	0	0	0	0	0	2	0	1	1	0	1	1
517	0	1	0	0	0	0	2	0	2	0	0	1	1	0	0	1	1	1	1	0	2	0	2	1	1	1	0	2	1	2	1	1	1	0	0	2	2	0	0	0	0	0	0	1	0	0	0	1	1
518	0	1	1	1	0	0	2	0	0	0	0	1	1	0	0	1	1	2	0	0	1	0	0	0	0	0	0	0	1	1	0	1	0	1	2	2	1	0	0	1	0	1	1	0	1	1	0	1	1
519	0	0	0	1	0	0	2	0	0	0	1	1	1	0	1	0	1	0	0	1	2	0	1	0	0	0	0	2	1	2	2	0	0	0	0	1	2	0	0	1	1	0	0	1	0	0	0	2	1
520	0	0	0	0	0	0	1	1	0	0	1	0	0	0	0	0	2	0	0	0	2	0	1	0	0	0	0	1	1	2	0	2	1	0	0	2	1	0	1	1	1	0	0	0	0	0	0	2	0
521	0	0	0	0	2	2	2	0	2	0	0	0	0	0	0	0	2	0	0	0	2	0	1	1	1	1	0	0	2	2	0	0	1	0	0	2	1	0	0	0	0	0	0	0	0	0	0	1	2
522	0	0	0	2	1	1	2	0	1	0	0	1	1	1	1	0	1	1	0	0	1	0	0	0	0	1	0	1	1	1	0	1	1	1	0	0	1	0	0	1	1	0	0	0	0	0	0	2	0
523	0	0	0	0	0	0	2	1	0	0	0	1	1	1	1	0	1	1	1	1	1	0	0	0	0	0	0	1	1	2	0	2	1	0	0	1	1	1	1	1	0	0	0	0	0	0	0	1	2
524	0	0	0	0	0	0	1	1	0	0	1	0	0	0	0	0	2	0	0	0	1	0	1	1	1	1	1	2	1	2	0	2	2	0	1	2	2	1	1	2	1	1	1	0	1	2	0	1	1
525	1	0	0	1	0	0	2	0	2	0	0	0	0	0	0	0	0	0	0	0	1	0	0	0	0	0	0	2	0	2	0	2	1	1	0	1	0	0	0	0	0	0	1	1	2	0	0	1	1
526	0	0	0	0	1	1	2	0	0	0	0	0	0	0	0	0	1	1	0	1	1	1	0	0	0	2	0	2	2	2	0	2	2	0	0	2	2	1	0	0	0	0	0	0	0	0	0	2	0
527	0	0	0	1	0	0	2	0	2	0	0	0	1	0	0	0	1	0	0	0	2	1	0	0	0	2	0	2	0	1	0	2	2	0	1	2	2	0	0	1	1	0	1	0	0	0	0	2	0
528	0	0	0	0	0	0	2	0	1	0	0	0	0	0	0	0	1	1	1	1	1	0	0	0	0	1	0	2	1	0	0	1	1	0	0	2	1	0	1	1	1	0	0	0	1	1	0	1	1
529	1	0	0	0	0	0	2	1	0	0	0	0	1	0	0	0	1	2	1	1	1	0	1	0	0	0	0	2	2	1	0	1	1	1	0	2	1	0	0	0	0	0	0	0	0	0	0	2	0
530	0	0	0	1	0	0	2	0	1	0	1	0	0	0	0	0	1	1	0	0	1	0	1	1	1	0	0	1	0	1	0	1	1	1	1	1	1	0	0	0	0	0	1	0	1	0	0	2	0
531	1	1	0	0	0	0	2	0	2	0	0	0	0	0	0	0	0	1	0	1	1	0	1	1	1	1	0	2	1	2	1	1	1	0	0	2	2	0	0	2	2	1	1	0	1	0	0	2	1
532	1	0	0	1	1	1	1	0	0	0	1	1	1	0	0	1	1	1	0	0	1	0	0	0	0	0	0	0	1	1	0	1	1	2	0	1	2	0	0	1	1	0	1	0	1	0	0	1	1
533	0	0	1	0	0	0	2	0	2	0	0	1	1	0	0	1	1	0	0	1	2	0	0	0	0	0	0	2	1	2	2	1	0	0	1	2	0	0	1	0	0	0	0	0	0	0	0	1	1
534	0	0	0	0	0	0	2	0	1	0	0	1	1	0	0	1	2	1	1	0	2	0	0	0	0	1	0	1	1	2	0	2	1	1	0	1	1	0	0	0	0	0	0	0	0	0	0	2	0
535	0	0	0	1	1	1	2	0	1	0	0	1	2	1	2	0	2	0	0	1	2	0	0	0	0	1	0	1	1	2	0	1	1	0	0	1	1	0	0	0	0	0	1	0	1	0	0	2	1
536	1	0	0	0	0	0	2	1	1	0	0	0	0	0	0	0	1	2	0	0	0	0	0	0	0	1	0	2	0	1	0	1	2	0	0	2	1	0	1	1	1	1	1	0	0	1	0	2	0
537	0	0	0	1	0	0	2	0	0	0	0	1	1	1	1	0	0	2	2	1	1	0	0	0	0	1	0	2	1	2	0	0	0	0	0	2	1	0	0	2	1	0	1	0	0	0	0	2	0
538	0	0	0	0	0	0	2	0	1	0	1	0	1	1	1	0	2	0	0	0	1	1	0	0	0	2	0	0	2	2	0	1	1	2	0	2	1	0	0	0	0	0	0	0	0	0	0	1	0
539	0	0	2	0	0	0	2	1	0	0	0	1	1	0	1	0	2	1	1	0	2	0	0	0	0	1	0	1	0	1	1	1	0	2	2	2	2	0	0	2	2	0	1	0	0	0	0	2	0
540	0	0	1	0	1	2	2	0	1	0	0	1	1	2	2	0	0	2	0	1	1	0	0	0	0	1	0	2	1	1	0	0	1	1	0	2	1	1	1	0	0	2	2	0	1	1	0	1	1
541	1	0	0	0	0	0	1	0	0	1	1	1	2	1	1	1	0	2	1	1	0	0	0	0	0	2	0	2	0	2	1	1	1	0	1	2	1	2	0	0	0	0	0	0	0	0	0	1	1
542	1	0	1	1	0	0	1	0	1	0	1	1	2	1	1	1	1	0	0	0	2	0	0	0	0	0	0	1	0	1	0	0	0	0	0	2	1	0	1	1	1	0	0	0	0	1	0	1	1
543	0	0	0	0	1	1	2	0	1	0	0	0	1	1	1	0	0	0	0	1	2	0	1	0	0	1	0	1	1	2	1	1	0	0	1	2	1	0	1	1	1	1	1	0	0	0	0	1	1
544	1	0	0	0	0	0	2	0	0	0	0	0	0	0	0	0	1	1	1	1	2	0	0	0	0	2	0	1	0	1	0	1	1	1	1	1	1	0	0	1	1	0	0	0	0	1	0	1	1
545	0	0	0	1	0	0	2	0	1	0	1	0	0	0	0	0	0	1	2	1	2	0	1	0	0	0	0	2	0	2	0	0	0	0	0	2	0	1	0	0	0	1	0	0	1	1	0	2	0
546	0	0	0	0	1	1	2	1	1	0	0	1	1	1	1	0	1	1	1	1	2	0	0	0	0	1	0	2	1	2	2	2	1	0	0	2	1	1	1	2	1	0	0	0	2	1	0	2	0
547	0	0	0	0	0	0	2	1	1	0	0	0	0	0	0	0	0	2	2	1	1	0	0	0	0	1	0	2	1	1	1	2	1	1	0	1	1	0	0	1	0	1	1	0	1	1	0	1	1
548	0	0	0	0	0	0	2	0	0	0	0	1	2	1	1	0	1	1	0	0	1	0	1	0	0	1	0	2	1	2	0	0	1	0	0	2	0	1	1	0	0	0	0	0	1	1	0	2	0
549	1	0	0	0	0	0	2	0	0	0	1	0	1	1	1	0	1	1	1	1	1	0	1	0	0	1	0	1	1	2	0	0	0	0	0	1	1	0	0	1	1	1	1	0	1	1	1	0	1
550	1	0	0	1	1	1	1	2	0	0	0	1	1	0	0	1	1	1	1	1	1	0	1	0	0	2	0	1	1	2	1	1	1	2	1	2	1	2	0	0	0	0	0	0	0	1	0	1	1
551	0	0	0	0	0	0	2	0	0	0	1	1	2	1	1	0	2	1	0	0	1	0	0	0	0	0	0	2	0	1	0	1	1	1	1	2	1	0	1	1	1	0	0	1	0	1	0	0	2
552	0	0	0	0	0	0	2	0	1	0	0	1	0	0	0	0	0	2	0	1	1	0	0	0	0	2	0	0	1	2	0	1	1	0	0	1	1	0	0	1	1	0	1	0	1	0	0	2	0
553	0	0	0	0	0	0	2	0	0	0	0	0	1	1	1	0	1	0	0	0	2	0	0	0	0	0	0	2	1	2	1	2	1	1	0	1	1	0	0	1	1	0	0	0	0	0	0	1	0
554	0	0	0	0	0	0	1	0	1	0	0	1	1	0	0	1	2	1	0	0	2	0	0	0	0	1	0	2	1	1	1	0	0	0	0	2	2	0	0	1	1	0	0	1	0	0	0	0	2
555	0	0	0	0	0	0	1	0	0	0	2	1	2	2	2	0	1	0	2	1	2	0	0	0	0	1	1	2	0	2	0	1	1	0	0	1	1	0	0	0	0	1	0	0	0	0	0	1	1
556	0	0	0	1	0	0	2	0	1	0	1	0	0	0	0	0	0	0	0	0	2	0	2	1	1	0	0	2	0	2	1	2	1	0	0	1	0	0	0	0	0	0	0	1	0	1	0	1	1
557	0	1	0	0	0	0	1	1	0	0	0	2	2	1	1	0	1	1	0	0	1	0	0	0	0	0	0	2	1	2	2	1	1	1	1	2	1	0	1	1	1	0	0	1	0	0	0	2	1
558	1	1	0	0	0	0	2	0	1	0	0	0	1	1	1	0	1	1	1	1	0	0	1	0	0	0	0	2	0	1	1	2	1	0	0	2	1	1	0	1	1	0	1	0	0	1	0	1	1
559	0	0	0	0	2	2	2	1	0	0	0	0	0	0	0	0	0	2	1	1	2	0	0	0	0	2	0	2	1	0	0	2	1	0	1	2	2	0	0	1	1	0	0	0	0	0	0	2	2
560	0	0	0	0	0	0	1	0	0	0	1	1	1	0	0	1	2	1	0	0	1	0	0	0	0	1	0	2	1	0	0	1	1	0	0	2	1	0	0	1	1	0	1	0	1	1	0	2	0
561	0	0	2	0	0	0	2	0	0	0	0	0	1	1	1	0	2	0	0	1	2	0	0	0	0	0	0	2	1	2	0	1	1	0	0	2	1	1	0	1	1	1	1	0	0	0	0	2	0
562	1	0	0	1	0	0	1	0	0	0	2	0	1	1	1	0	1	1	0	1	1	0	1	1	1	1	0	2	0	2	1	1	1	0	0	2	2	0	0	2	2	0	0	0	0	0	0	2	0
563	0	0	0	0	0	0	1	0	0	0	1	1	2	1	2	0	2	1	1	1	1	0	0	0	0	1	0	2	2	2	1	0	1	0	0	2	1	0	0	1	1	0	0	0	0	0	0	2	1
564	0	0	0	0	0	0	2	1	0	0	0	0	0	0	0	0	2	2	2	2	1	0	1	1	1	1	0	2	0	1	1	2	2	0	0	0	2	0	0	1	1	0	0	2	0	0	0	2	1
565	0	0	0	1	0	0	2	1	1	0	0	1	1	1	1	0	0	1	0	0	0	2	0	0	0	1	0	2	1	0	0	1	1	0	0	1	1	0	0	1	1	2	2	0	1	1	0	2	2
566	1	1	0	0	0	0	1	1	0	1	1	0	1	1	1	0	2	0	0	0	2	0	0	0	0	1	0	2	1	2	0	2	1	0	1	2	2	0	0	1	1	0	0	0	0	1	0	0	2
567	1	0	0	0	0	0	1	0	2	0	0	1	2	1	2	0	1	0	0	0	2	0	1	0	0	1	0	2	0	2	0	2	1	0	0	1	2	0	0	1	1	0	2	0	0	1	0	0	1
568	0	0	1	0	0	0	1	0	0	0	0	0	1	1	1	0	1	1	0	0	1	0	1	0	0	0	0	1	0	1	1	0	0	0	0	2	1	0	0	1	1	0	0	0	0	1	0	0	2
569	0	0	1	1	0	0	2	0	1	0	1	0	1	1	1	0	1	1	1	1	2	0	0	0	0	2	0	1	1	2	0	1	0	1	2	2	1	0	0	1	1	0	0	0	0	1	0	2	0
570	0	0	0	0	0	0	2	1	1	0	0	1	1	0	0	0	0	0	0	0	2	1	0	0	0	0	0	2	1	1	1	1	0	1	0	2	2	0	0	2	2	0	0	0	0	0	0	0	1
571	1	0	0	1	0	0	2	0	2	0	0	1	2	1	1	1	1	1	1	1	1	0	0	0	0	1	0	2	1	1	1	1	0	1	0	2	2	0	0	0	0	0	0	0	0	0	0	2	0
572	0	0	0	0	0	0	2	0	0	0	0	0	1	1	1	0	2	0	0	0	1	0	2	1	1	1	0	2	2	2	1	2	2	0	1	2	1	0	0	0	0	0	1	0	1	1	0	2	0
573	0	0	2	0	0	0	1	1	0	0	1	1	2	1	2	0	2	0	0	0	2	0	0	0	0	0	0	2	1	2	1	2	2	0	0	2	2	0	0	2	2	1	1	0	1	1	0	0	2
574	0	0	0	0	0	0	1	0	0	0	2	0	2	1	1	0	2	0	0	0	2	0	0	0	0	1	0	1	2	1	0	0	0	1	1	2	1	0	0	2	1	0	0	0	1	1	0	1	1
575	0	0	0	0	1	1	2	0	1	0	0	0	0	0	0	0	0	0	0	0	2	0	0	0	0	0	0	2	0	2	1	2	2	0	1	1	2	0	0	1	1	0	0	0	0	0	0	2	1
576	0	0	0	1	0	0	2	0	1	0	0	0	0	0	0	0	1	0	1	1	2	1	0	0	0	0	0	2	1	2	1	1	1	0	0	2	2	0	0	1	1	1	1	0	1	1	0	1	1
577	0	0	1	0	1	2	2	0	1	0	1	0	2	1	1	0	2	1	0	1	2	0	1	0	0	0	1	1	1	2	0	1	1	0	0	0	1	0	0	1	0	0	0	1	0	1	0	1	0
578	0	0	0	0	0	0	2	0	1	0	1	0	0	0	0	0	0	1	0	0	2	0	0	0	0	0	0	2	0	2	0	1	0	0	0	1	1	0	0	1	1	1	0	0	0	1	0	2	1
579	1	1	0	0	0	0	1	0	1	0	1	0	0	0	0	0	2	1	1	1	2	0	1	1	1	1	0	2	0	2	0	0	0	0	0	2	2	0	0	1	1	0	0	0	0	2	0	2	0
580	0	0	0	0	1	1	2	0	1	0	0	0	0	0	0	0	1	2	0	0	1	0	0	0	0	0	0	2	0	2	1	1	2	0	0	2	1	0	0	2	2	1	1	0	1	1	0	1	1
581	0	0	1	1	0	0	2	0	0	0	0	1	1	1	1	0	1	2	2	2	1	0	0	0	0	0	0	2	0	2	0	1	0	2	1	1	1	0	0	1	1	0	0	0	0	0	0	2	0
582	0	0	0	0	0	0	1	0	2	0	0	1	1	0	0	1	1	1	1	1	2	0	0	0	0	1	0	1	0	0	1	2	1	2	0	1	2	0	0	2	2	1	1	0	1	1	0	1	1
583	0	0	0	0	1	1	2	1	1	0	0	0	0	0	0	0	1	1	1	1	0	0	1	1	1	1	0	2	1	2	2	2	2	1	0	2	1	0	0	0	0	0	0	0	0	0	0	2	0
584	0	0	1	0	0	1	0	0	0	1	2	1	1	0	0	1	0	1	1	1	2	0	0	0	0	1	0	1	1	2	1	2	2	0	0	2	1	0	0	0	0	0	0	0	1	0	0	0	1
585	0	0	0	1	0	0	1	1	1	0	0	0	0	0	0	0	1	1	1	1	1	0	0	0	0	0	0	2	2	2	1	0	0	0	0	1	1	0	1	1	1	0	0	0	0	1	0	2	0
586	0	0	0	0	0	0	2	0	1	0	0	0	1	2	1	0	1	0	1	1	2	0	0	0	0	0	0	1	1	2	1	2	1	1	0	1	1	1	0	1	1	0	0	0	0	1	0	1	1
587	0	0	0	2	0	0	1	0	0	0	1	0	0	0	0	0	2	1	1	1	2	0	0	0	0	2	0	2	1	2	1	2	1	0	0	1	1	0	0	1	1	1	1	0	2	0	0	1	1
588	0	0	0	0	0	0	2	1	0	0	1	1	2	2	2	0	1	1	1	1	1	0	0	0	0	0	1	2	1	2	0	2	2	0	0	1	2	0	0	1	1	1	0	0	2	0	0	2	0
589	0	0	0	1	1	1	2	1	0	0	0	1	1	0	1	0	0	1	2	1	2	0	0	0	0	0	0	1	2	2	1	1	1	0	0	2	2	0	0	2	2	1	1	0	2	0	0	1	1
590	1	0	0	0	0	0	1	1	1	0	1	0	1	1	1	0	1	1	1	1	0	0	0	0	0	1	0	2	1	1	1	1	1	0	0	1	2	1	1	2	1	0	0	0	0	0	0	1	1
591	0	0	1	1	0	0	2	0	0	0	1	0	1	1	1	0	2	0	0	0	2	0	0	0	0	1	0	2	0	1	1	2	1	1	2	2	1	0	0	2	1	0	0	0	1	1	0	0	1
592	1	0	0	0	1	1	1	0	2	0	0	1	1	1	1	0	0	0	0	0	2	0	0	0	0	1	0	2	0	2	0	1	1	0	1	2	1	0	0	1	1	1	1	1	0	0	0	1	1
593	0	0	0	0	0	0	2	0	1	0	0	1	2	2	2	0	0	1	1	1	2	0	0	0	0	1	0	2	0	2	1	1	2	0	0	2	0	0	1	1	0	1	1	0	1	1	0	2	1
594	1	0	1	1	0	0	2	0	0	0	0	1	1	0	0	1	1	2	1	1	1	0	0	0	0	2	0	1	0	1	0	0	1	0	0	2	1	1	1	1	0	0	1	0	0	1	0	0	2
595	1	0	0	0	0	0	2	0	1	0	0	1	1	0	0	1	1	0	1	0	1	0	1	0	0	0	0	2	2	1	0	2	2	0	0	1	2	0	0	2	2	0	0	0	0	0	0	1	0
596	1	0	0	1	0	0	2	0	1	0	1	0	1	1	1	0	1	1	1	1	1	0	1	0	0	1	0	2	0	1	0	1	2	0	0	2	2	1	1	2	1	0	2	0	0	0	0	0	2
597	1	0	0	1	0	0	2	0	1	0	0	1	1	0	0	1	0	2	1	1	1	0	1	0	0	2	0	2	1	1	0	0	0	1	0	2	1	0	0	0	0	1	1	0	1	0	0	2	0
598	1	0	0	1	1	1	2	0	1	0	0	0	0	0	0	0	0	1	0	0	0	0	1	0	0	1	0	1	1	2	0	1	1	2	0	1	1	0	0	2	1	0	0	0	0	1	0	1	1
599	1	0	0	0	1	1	2	0	0	0	0	0	1	0	0	0	1	2	1	1	1	0	0	0	0	2	1	2	0	2	0	2	1	1	0	1	2	0	0	0	0	0	0	0	0	1	0	1	1
600	0	0	0	1	0	0	2	1	0	0	0	0	0	0	0	0	0	1	2	1	1	0	0	0	0	1	0	2	2	1	1	2	1	2	0	1	2	0	0	1	1	1	1	0	1	1	0	1	1
601	0	1	0	0	0	0	2	0	1	0	1	0	1	1	1	0	0	1	0	0	0	0	0	0	0	1	0	2	0	2	1	0	0	1	1	2	1	0	0	1	1	1	1	0	0	0	0	1	1
602	0	0	0	1	0	0	2	0	1	0	1	0	1	1	1	0	1	1	1	1	1	0	0	0	0	1	0	2	1	2	2	1	1	0	0	1	2	1	1	2	1	0	0	0	1	0	0	1	1
603	0	0	0	0	0	0	2	0	0	0	0	1	1	0	0	1	0	1	0	0	1	0	1	1	1	0	0	2	1	2	0	1	1	0	0	1	0	0	0	0	0	0	0	1	0	1	0	2	0
604	0	0	0	0	1	1	2	0	1	0	0	0	0	0	0	0	0	0	1	1	1	0	0	0	0	1	0	2	1	2	1	1	1	0	0	1	1	0	0	2	2	0	1	0	1	1	0	1	1
605	1	0	0	1	0	0	2	1	0	0	0	0	1	1	1	0	1	0	1	1	1	0	0	0	0	1	0	1	1	2	0	1	1	0	0	0	1	0	0	2	2	0	0	0	1	1	0	2	0
606	0	0	0	0	0	0	2	1	1	0	0	0	1	1	1	0	2	0	1	1	2	0	0	0	0	1	0	2	0	2	0	2	2	0	0	1	2	0	0	1	1	0	0	0	0	0	0	1	1
607	0	0	0	0	0	0	1	0	0	0	1	0	0	0	0	0	0	2	1	1	2	0	2	1	1	1	0	2	0	2	0	1	1	0	0	1	1	1	1	0	0	0	1	0	1	1	0	2	2
608	0	0	0	1	0	0	2	0	0	0	0	0	0	0	0	0	1	2	1	1	1	0	1	1	1	1	0	2	1	1	1	1	1	1	0	0	2	1	0	1	1	1	0	0	0	0	0	0	2
609	0	1	0	0	1	1	1	0	1	0	0	0	0	0	0	0	1	1	1	0	2	0	0	0	0	1	0	2	0	2	1	1	1	0	0	1	1	0	0	1	1	0	0	1	0	0	0	2	0
610	0	0	0	0	0	0	1	0	0	0	2	1	2	1	1	0	1	1	1	1	1	0	0	0	0	1	1	2	2	2	1	1	0	0	0	1	1	0	0	1	0	0	2	0	0	1	0	1	1
611	1	0	0	0	0	0	1	0	1	0	1	0	0	0	0	0	1	0	0	0	1	0	0	0	0	0	0	1	0	1	1	1	1	2	1	2	2	0	0	0	0	0	0	0	0	0	0	1	0
612	1	0	1	0	0	0	2	0	1	0	0	0	1	1	1	0	1	1	1	1	2	0	0	0	0	1	0	2	1	2	1	1	2	0	0	2	2	0	0	1	1	0	0	0	0	0	0	2	1
613	0	0	2	0	0	0	1	0	1	0	1	1	1	0	1	0	1	1	1	1	1	0	1	0	0	1	0	1	0	0	1	1	1	0	0	1	1	0	1	0	0	1	1	0	1	1	0	0	2
614	0	0	0	1	0	0	1	0	1	0	1	1	1	0	0	1	0	1	0	0	1	0	0	0	0	0	1	1	1	2	0	0	0	0	1	2	1	0	0	2	1	0	0	2	0	2	0	1	1
615	0	0	0	0	0	0	0	0	1	0	1	0	0	0	0	0	1	1	1	1	0	0	0	0	0	1	0	2	0	2	0	2	1	0	0	1	2	0	0	1	1	0	0	0	1	1	0	1	1
616	0	0	0	2	1	1	1	0	2	0	0	1	1	1	1	0	1	1	1	1	1	2	0	0	0	1	0	2	1	2	0	0	1	2	0	2	2	0	0	2	2	0	1	0	1	1	0	0	2
617	0	0	0	0	0	0	1	0	0	1	2	0	0	0	0	0	1	1	1	1	1	0	0	0	0	1	0	2	0	2	0	0	0	0	0	2	2	0	0	1	1	0	0	0	0	0	0	1	0
618	0	0	1	0	0	0	2	0	0	1	1	1	2	1	2	0	0	0	1	1	2	0	0	0	0	1	0	2	0	2	1	0	1	1	0	2	2	0	0	1	1	0	0	0	0	0	0	2	0
619	0	0	0	0	0	0	2	0	0	1	1	1	2	2	2	0	1	1	1	1	0	0	0	0	0	0	1	2	0	1	0	1	1	0	0	1	0	0	1	1	0	0	0	1	0	0	0	0	2
620	0	0	0	0	0	0	2	0	1	0	0	1	0	0	0	0	2	0	0	0	2	0	1	1	1	1	1	1	1	2	0	2	1	0	1	2	2	1	0	1	1	1	1	0	1	1	0	2	0
621	0	1	0	0	0	0	1	0	2	0	0	1	1	0	0	1	1	0	0	0	2	0	1	0	0	2	0	2	0	1	0	2	1	1	1	2	1	0	0	1	1	2	2	0	1	1	0	0	2
622	0	0	0	0	0	0	1	0	0	0	0	0	1	1	2	0	1	1	1	1	1	0	0	0	0	0	0	2	0	2	0	1	1	2	1	2	1	0	1	1	1	0	0	1	0	0	0	0	1
623	0	0	0	2	1	1	1	0	2	0	0	0	0	0	0	0	2	0	0	0	1	0	0	0	0	1	0	2	1	2	1	0	0	0	0	2	2	0	0	2	2	0	0	0	0	0	0	2	1
624	0	0	0	1	0	0	2	0	0	0	0	0	0	0	0	0	1	0	0	0	1	0	0	0	0	1	0	1	1	2	0	1	1	0	1	1	2	0	0	2	2	1	1	0	1	1	0	1	1
625	0	0	0	0	0	0	1	0	0	1	1	0	0	0	0	0	2	1	1	1	1	0	0	0	0	1	0	2	0	1	0	1	2	0	0	2	1	1	0	1	1	1	1	0	1	0	0	1	1
626	0	0	0	0	0	0	2	0	1	0	0	1	1	0	0	1	0	0	1	1	2	0	0	0	0	1	0	1	2	2	1	2	1	0	0	1	1	0	0	1	1	2	2	0	0	1	1	1	0
627	0	0	0	0	0	0	2	1	0	0	0	1	2	2	2	0	0	1	0	0	0	1	0	0	0	0	0	2	1	2	1	2	1	1	1	1	1	0	0	1	0	0	0	0	0	0	0	2	1
628	0	0	0	0	0	0	2	0	0	0	0	0	2	1	1	0	1	1	2	2	1	0	0	0	0	0	0	2	1	1	1	2	2	0	0	1	1	0	0	0	0	0	1	0	1	0	0	2	1
629	0	0	0	1	0	0	1	1	0	0	1	0	2	0	0	0	0	1	0	0	0	0	0	0	0	2	0	2	0	2	1	0	0	1	0	2	1	1	0	1	1	0	0	0	0	0	0	1	1
630	0	0	1	1	0	0	2	1	1	1	0	0	0	0	0	0	0	1	2	1	1	0	0	0	0	0	1	1	1	2	0	2	1	2	0	2	2	0	0	0	0	0	0	0	0	0	0	2	1
631	1	0	1	1	0	0	2	0	0	0	0	0	0	0	0	0	2	1	0	0	2	0	0	0	0	0	1	1	1	2	0	2	2	0	0	1	1	1	0	0	0	0	0	0	0	2	0	1	1
632	0	0	0	0	1	1	1	0	1	1	1	0	2	2	2	0	1	1	1	1	1	0	0	0	0	0	0	2	0	2	0	0	0	1	0	2	2	0	0	1	1	0	1	0	1	1	0	1	2
633	0	0	0	0	2	2	2	1	1	0	0	1	1	0	0	1	2	1	1	1	2	0	0	0	0	2	0	1	0	1	1	1	1	0	0	1	1	1	1	0	0	0	0	1	0	0	0	2	0
634	0	0	0	0	0	0	1	1	1	0	0	1	2	1	2	0	0	1	1	1	1	0	0	0	0	2	0	2	0	2	0	1	1	0	0	2	1	0	0	1	1	0	0	0	0	0	0	2	0
635	0	0	0	0	0	0	1	1	1	0	1	0	1	1	1	0	2	0	0	0	2	0	0	0	0	0	0	1	2	1	0	0	0	0	0	2	1	0	0	2	2	0	0	0	0	0	0	1	1
636	0	0	0	0	0	0	2	0	1	0	1	0	0	0	0	0	1	1	0	0	2	0	1	1	1	1	0	2	0	1	1	1	1	0	0	1	2	0	0	1	1	1	1	0	1	1	0	0	1
637	1	0	0	0	0	0	2	0	0	0	1	0	0	0	0	0	2	0	0	0	1	0	0	0	0	0	0	1	1	2	0	2	1	0	0	2	1	0	0	2	2	0	0	0	0	0	0	0	1
638	0	0	0	1	0	0	1	0	1	0	1	0	0	0	0	0	1	1	0	1	1	0	1	1	1	1	0	1	2	2	1	2	1	2	0	2	2	1	0	1	1	1	1	0	1	0	0	2	0
639	1	0	0	0	0	0	1	1	0	0	1	0	1	1	1	0	2	0	0	0	1	0	0	0	0	1	0	0	2	2	0	0	0	0	0	2	2	0	0	1	1	1	1	0	1	1	0	0	2
640	1	0	0	0	0	0	2	1	0	0	0	0	0	0	0	0	1	2	2	1	0	0	0	0	0	2	0	1	0	1	0	1	1	0	0	1	1	0	0	1	1	1	1	0	0	0	0	1	1
641	0	1	1	1	0	0	0	0	1	0	1	0	0	0	0	0	1	1	1	1	2	0	0	0	0	1	0	1	2	2	0	1	1	0	0	2	1	0	0	2	1	0	1	0	0	1	0	1	1
642	0	0	0	0	1	1	1	0	1	0	1	1	2	1	1	0	2	2	1	1	2	0	0	0	0	2	0	0	1	2	0	0	0	1	1	2	1	0	0	0	0	0	0	0	0	0	0	2	1
643	0	0	0	1	0	0	2	0	2	0	0	0	0	0	0	0	1	2	1	1	2	0	1	0	0	1	0	2	0	1	0	1	0	2	1	1	1	0	0	1	1	0	0	0	0	0	0	2	0
644	0	1	0	0	0	0	1	0	0	0	0	0	0	0	0	0	0	1	1	0	1	0	0	0	0	1	0	2	0	2	1	1	1	0	0	0	1	0	0	2	1	0	0	1	0	0	0	2	1
645	0	0	0	0	0	0	1	0	1	1	1	0	1	0	0	0	0	2	1	1	0	0	0	0	0	1	1	2	1	2	0	0	0	0	0	2	0	0	0	1	1	0	0	1	0	0	0	2	0
646	1	0	0	0	1	1	1	0	0	0	1	0	0	0	0	0	1	1	1	1	1	2	0	0	0	1	0	2	0	1	0	2	1	0	0	2	1	0	1	1	1	1	1	0	1	0	0	0	2
647	0	0	1	1	0	0	2	0	1	0	0	0	1	1	1	0	0	1	0	1	1	0	0	0	0	1	0	2	0	2	1	2	2	0	0	0	2	0	0	2	2	0	0	1	0	0	0	1	1
648	1	0	0	0	0	1	0	0	0	1	2	2	2	0	0	1	1	0	1	2	1	0	0	0	0	0	0	1	1	2	1	0	0	0	0	2	2	0	0	1	1	0	1	0	1	0	0	0	2
649	1	0	1	2	0	0	2	0	1	0	0	0	1	0	0	0	2	2	2	1	1	0	1	1	1	1	0	1	0	1	0	0	0	0	0	2	1	0	0	2	2	0	1	0	1	0	0	1	1
650	0	0	1	0	1	2	2	0	1	0	0	0	0	0	0	0	2	0	0	0	2	0	0	0	0	2	0	2	1	1	0	1	1	0	0	2	2	0	0	1	1	1	0	0	0	0	0	0	2
651	0	0	0	0	0	0	2	1	0	0	0	0	2	2	2	0	1	0	1	1	2	1	0	0	0	2	0	2	0	2	0	2	2	0	1	2	1	0	1	1	1	0	2	0	0	0	0	1	0
652	0	0	0	1	1	1	2	0	0	0	0	1	1	0	1	0	1	0	2	1	2	0	0	0	0	1	0	2	0	2	0	1	1	2	1	2	1	0	0	2	2	1	0	0	0	0	0	1	1
653	1	0	0	0	0	0	2	0	0	0	1	0	1	1	1	0	2	0	0	0	2	0	0	0	0	1	0	0	1	2	0	0	1	1	0	2	1	0	0	1	1	0	2	0	0	0	0	2	0
654	0	0	0	0	0	0	1	0	1	0	0	0	0	0	0	0	0	2	2	1	0	1	0	0	0	1	0	2	0	1	0	1	1	0	0	1	1	0	0	2	2	0	1	0	0	1	0	0	1
655	1	0	0	1	0	0	1	0	1	0	0	0	1	1	1	0	1	0	1	1	2	0	0	0	0	1	0	2	1	2	1	0	0	0	0	2	1	1	0	1	1	0	0	1	0	0	0	0	2
656	0	0	0	0	1	1	2	1	0	0	1	0	2	0	0	0	1	1	0	1	2	0	0	0	0	0	0	1	0	1	0	1	2	0	0	2	2	0	0	1	1	0	0	0	0	0	0	1	1
657	0	0	0	0	2	2	1	0	1	0	0	0	1	1	1	0	0	2	0	0	1	0	0	0	0	2	0	1	1	1	0	1	1	0	0	1	2	0	0	1	1	0	1	0	0	2	0	0	2
658	0	0	0	0	0	0	1	0	0	0	2	0	1	0	1	0	2	1	1	1	2	0	0	0	0	0	1	2	0	2	1	2	2	0	0	1	0	1	0	0	0	1	1	1	1	2	0	2	0
659	0	0	0	0	0	0	2	0	0	0	1	0	0	0	0	0	1	1	0	0	2	0	0	0	0	1	0	1	2	1	0	2	2	0	1	2	1	0	0	0	0	1	1	0	1	0	0	1	1
660	1	0	0	1	0	0	2	0	1	0	1	1	0	0	0	0	0	1	1	2	1	0	0	0	0	0	0	2	1	1	1	1	1	0	0	2	0	1	0	1	1	0	0	0	0	0	0	0	2
661	0	0	0	1	0	0	2	0	1	0	0	1	2	1	1	1	1	0	0	0	2	0	0	0	0	1	0	2	1	1	0	1	1	0	0	2	1	0	1	1	1	1	1	0	1	1	0	2	0
662	0	0	0	1	1	1	2	0	1	0	0	0	2	1	1	0	0	0	0	0	2	0	0	0	0	1	0	2	0	2	1	2	1	1	0	1	1	0	0	0	0	1	1	0	0	0	0	2	0
663	0	0	1	1	0	0	1	0	1	0	1	1	1	0	0	1	2	2	2	2	1	0	0	0	0	2	0	2	1	1	1	1	1	0	0	2	2	0	0	1	1	0	1	0	0	1	0	1	1
664	0	0	0	2	0	0	2	0	2	0	0	0	0	0	0	0	1	0	0	0	2	0	0	0	0	1	0	1	0	1	0	1	0	1	0	2	2	0	0	2	2	1	1	0	1	2	0	0	2
665	0	0	1	1	0	0	2	0	1	0	1	1	1	0	1	0	1	1	0	0	1	0	2	0	0	1	1	2	1	2	0	0	0	0	1	2	1	1	0	1	1	0	0	0	0	0	0	1	1
666	0	0	0	0	0	0	1	0	0	0	1	0	0	0	0	0	1	0	0	0	2	0	0	0	0	1	0	1	2	2	0	1	1	0	0	1	0	0	1	0	0	0	1	1	2	0	0	2	1
667	0	0	0	0	1	1	2	0	1	0	0	1	1	0	1	0	2	0	0	0	2	0	0	0	0	0	0	2	0	2	0	1	1	1	0	2	2	0	0	2	1	0	1	0	1	0	0	2	1
668	0	0	0	1	0	0	2	1	0	0	0	0	0	0	0	0	1	1	0	0	1	0	1	0	0	1	0	2	0	2	0	1	1	0	0	1	2	0	0	2	2	1	1	0	1	0	0	1	1
669	0	0	0	0	0	1	2	0	1	0	0	1	1	0	0	1	1	1	2	2	1	0	0	0	0	0	0	2	0	2	0	1	1	0	1	2	2	0	0	1	1	0	1	1	1	0	0	1	2
670	0	0	0	0	0	0	2	1	0	0	0	1	2	1	2	0	1	0	0	0	2	0	0	0	0	1	0	1	1	2	0	1	1	2	0	2	2	0	0	2	2	1	1	0	1	0	0	1	1
671	0	0	0	0	0	0	2	1	0	0	0	0	0	0	0	0	2	1	1	1	2	0	0	0	0	0	0	2	0	2	2	2	2	1	1	2	2	1	0	1	1	0	0	0	0	0	0	1	1
672	1	0	0	1	0	0	1	0	2	0	0	0	1	1	1	0	1	1	1	1	2	0	1	0	0	1	0	2	0	2	1	2	1	1	1	2	2	0	0	2	2	0	1	0	1	0	0	0	2
673	1	0	0	1	0	0	2	0	0	0	0	0	1	0	0	0	2	0	0	0	1	0	1	0	0	0	0	1	1	2	0	0	1	0	0	2	0	0	1	0	0	0	1	0	0	0	0	1	1
674	1	0	0	1	0	0	1	0	1	0	1	2	2	1	1	0	2	0	0	0	2	0	0	0	0	1	0	1	1	2	0	0	1	1	0	2	2	0	0	1	1	1	0	0	2	0	0	2	0
675	0	0	0	1	0	0	2	0	2	0	0	0	1	1	1	0	2	0	0	0	2	0	0	0	0	2	1	2	1	2	0	0	0	0	0	2	1	0	0	1	1	1	1	0	2	0	0	1	1
676	0	0	1	1	0	0	1	0	0	0	1	0	1	2	1	0	2	0	0	0	2	0	0	0	0	1	1	1	1	2	0	1	1	0	1	1	1	0	1	1	1	1	1	0	2	2	0	0	2
677	0	0	0	0	0	0	0	0	0	0	2	1	2	1	1	0	0	2	2	2	0	1	0	0	0	1	0	2	0	2	0	1	1	2	0	2	0	0	0	0	0	0	2	0	0	0	0	2	1
678	1	0	0	0	0	0	1	0	1	0	0	1	1	0	0	1	1	1	1	1	1	0	0	0	0	1	0	2	0	2	1	1	1	0	0	2	1	0	0	0	0	1	1	0	1	0	0	2	0
679	0	0	1	0	1	1	0	0	1	0	0	1	2	1	2	0	1	1	0	0	1	0	0	0	0	0	0	2	2	1	1	0	0	0	0	2	2	0	0	1	1	2	2	0	0	1	0	2	1
680	0	0	0	1	0	0	2	0	0	0	0	0	0	0	0	0	1	1	1	1	1	0	1	1	1	0	0	2	1	1	1	2	1	1	0	1	1	0	0	1	1	0	0	0	0	1	0	1	0
681	1	0	1	0	1	1	2	0	1	0	0	1	1	1	1	0	1	0	0	0	2	0	0	0	0	1	0	2	0	1	0	1	1	0	0	1	0	0	0	1	1	2	2	0	1	1	0	2	0
682	1	0	0	0	0	0	2	0	0	1	1	0	1	1	1	0	1	1	1	1	1	0	0	0	0	0	0	2	0	1	0	1	1	0	0	0	1	1	0	0	0	0	0	0	0	0	0	2	0
683	0	0	1	1	0	0	1	0	0	0	0	0	0	0	0	0	0	0	1	1	1	0	0	0	0	0	0	2	1	2	1	0	0	1	1	2	1	0	0	1	1	0	0	0	0	0	0	1	1
684	0	0	0	0	0	0	2	0	1	0	0	0	1	1	1	0	2	0	0	0	1	0	1	0	0	2	0	2	0	2	1	1	0	0	0	2	0	1	0	0	0	0	0	2	0	0	0	1	1
685	0	0	0	1	0	0	2	1	0	0	0	1	1	0	1	0	2	2	2	1	1	0	0	0	0	1	1	2	0	2	1	1	1	0	0	1	1	0	0	1	1	0	0	0	1	1	0	1	1
686	0	0	0	0	0	0	2	0	0	0	1	0	0	0	0	0	2	2	1	1	1	1	0	0	0	0	0	2	0	1	2	1	1	0	0	1	1	0	0	1	1	0	1	0	1	0	0	2	0
687	0	0	0	1	0	0	2	0	0	0	1	0	1	1	1	0	2	0	0	0	2	0	0	0	0	2	0	1	2	2	0	2	1	0	1	2	1	0	1	0	0	0	0	0	0	0	0	0	2
688	0	0	1	0	1	2	2	1	0	0	0	0	1	1	1	0	1	1	1	1	0	0	0	0	0	1	0	1	2	2	1	2	2	0	0	2	0	0	0	0	0	0	1	0	1	1	0	1	1
689	0	0	0	0	0	0	0	0	0	0	2	0	1	1	1	0	1	1	1	1	1	0	0	0	0	1	2	2	1	2	1	2	1	2	0	1	2	0	0	1	1	0	0	0	0	0	0	1	1
690	1	0	1	1	0	0	1	0	1	0	1	1	1	0	0	0	0	1	1	1	0	1	0	0	0	1	0	2	1	2	0	0	0	0	1	2	2	0	0	2	2	0	0	0	0	0	0	1	1
691	0	0	0	0	0	0	2	0	1	0	1	0	0	0	0	0	2	2	2	1	1	0	0	0	0	2	0	1	0	1	1	1	1	1	1	1	2	1	1	2	1	2	2	0	1	1	0	2	0
692	0	0	0	0	1	1	2	0	0	0	1	0	1	1	1	0	0	1	0	0	0	0	0	0	0	1	0	2	0	2	0	1	1	2	0	1	2	0	0	1	1	1	1	0	1	1	0	2	0
693	0	0	0	0	0	0	2	0	2	0	0	0	0	0	0	0	1	2	0	0	1	0	0	0	0	0	0	1	1	2	0	1	1	0	0	2	2	0	0	2	2	0	1	0	1	0	0	0	2
694	0	0	0	1	0	0	1	0	0	0	1	0	0	0	0	0	1	0	0	0	2	0	0	0	0	0	0	2	0	2	1	1	1	0	0	2	0	1	1	0	0	0	1	0	1	0	0	1	1
695	1	0	0	0	0	0	1	0	0	0	1	0	0	0	0	0	0	0	1	1	2	0	0	0	0	1	0	2	2	1	1	1	1	1	1	1	1	0	0	1	1	0	1	0	1	1	0	2	0
696	0	0	0	0	0	0	2	0	1	0	1	1	1	0	0	1	2	0	0	0	2	0	1	1	1	1	0	2	0	2	0	1	1	0	0	2	1	0	0	1	1	0	1	0	1	0	0	2	0
697	1	0	0	0	0	0	2	0	1	0	0	1	1	0	0	1	1	0	1	1	2	0	0	0	0	1	0	2	0	2	1	1	2	1	0	2	0	0	0	0	0	1	0	0	0	0	0	2	0
698	1	0	0	0	0	0	2	0	1	0	1	0	1	1	1	0	1	1	1	1	1	0	0	0	0	0	1	2	1	2	0	0	2	1	0	2	1	0	0	2	2	0	0	0	0	0	0	2	0
699	0	0	0	0	0	0	2	1	1	0	0	1	1	0	0	0	1	1	0	1	2	0	0	0	0	1	0	2	1	1	0	2	2	0	0	0	1	0	1	0	0	0	0	0	0	0	0	0	2
700	1	0	0	0	0	0	2	0	2	0	0	0	0	0	0	0	1	0	0	0	2	0	0	0	0	0	0	2	0	1	0	2	1	0	0	2	1	1	0	1	1	0	0	0	0	0	0	1	1
701	0	0	0	1	0	0	2	0	0	0	0	0	0	0	0	0	0	2	2	1	0	0	2	1	1	0	0	1	0	1	0	2	1	1	0	1	1	0	0	1	1	0	0	1	0	0	0	1	1
702	0	0	1	1	0	0	2	0	1	0	0	0	1	1	1	0	1	0	1	1	2	0	0	0	0	2	0	1	1	2	1	1	1	0	0	2	1	0	0	1	1	1	1	0	0	0	0	1	1
703	1	0	0	0	0	0	2	0	1	0	0	0	1	0	0	0	2	0	0	0	2	0	1	0	0	1	0	0	1	2	0	2	1	1	0	1	1	1	1	0	0	0	0	0	0	0	0	1	1
704	0	0	1	1	0	0	2	0	1	0	0	2	2	2	2	0	0	1	0	1	1	0	0	0	0	1	0	1	2	2	0	1	1	1	1	1	0	0	1	0	0	0	0	0	0	0	0	1	1
705	0	0	0	1	0	0	1	0	0	0	1	0	0	0	0	0	2	2	1	0	2	0	0	0	0	0	0	2	2	2	2	0	0	0	0	1	1	0	0	2	2	1	1	0	0	0	0	0	2
706	0	0	0	1	0	0	1	0	1	0	0	0	0	0	0	0	1	0	0	0	2	0	0	0	0	2	0	1	2	1	0	1	1	1	0	0	2	0	0	1	1	1	1	0	0	0	0	1	1
707	0	0	0	0	0	0	2	0	1	0	0	0	0	0	0	0	0	1	1	0	1	0	0	0	0	1	0	2	1	1	1	1	1	0	0	1	1	0	1	1	1	1	1	0	1	2	0	1	1
708	0	0	0	1	0	0	2	0	2	0	0	0	0	0	0	0	1	1	1	1	0	0	0	0	0	0	0	1	0	1	1	2	2	0	0	0	1	1	0	1	1	2	2	0	1	1	0	2	0
709	1	0	0	0	0	0	1	1	1	0	1	1	1	1	1	0	0	0	0	0	2	0	0	0	0	1	0	2	0	1	0	0	0	1	0	2	1	0	0	2	2	0	0	0	1	0	0	1	1
710	1	0	0	0	0	0	0	0	1	1	1	0	0	0	0	0	1	0	0	0	2	0	0	0	0	0	0	2	0	2	2	1	1	1	1	1	0	0	1	1	0	1	0	0	0	0	0	0	2
711	1	0	0	1	0	0	2	0	1	0	0	0	0	0	0	0	1	1	0	1	1	0	1	0	0	1	0	2	1	2	1	1	1	0	0	2	2	1	1	2	1	0	0	0	0	0	0	0	1
712	0	0	0	1	1	1	2	1	1	0	0	1	1	0	0	0	1	1	1	1	0	0	1	1	1	1	0	1	1	2	0	1	1	0	0	2	1	1	0	1	1	0	0	0	0	1	0	1	1
713	0	0	0	1	1	1	2	0	2	0	0	1	1	0	1	0	0	1	0	0	0	0	1	1	1	1	0	2	1	2	1	1	1	0	0	2	1	1	1	0	0	0	1	0	0	0	0	2	1
714	0	0	0	0	0	0	1	0	1	0	1	1	2	1	1	1	2	1	1	1	2	0	0	0	0	0	0	1	0	1	1	2	1	1	0	1	1	0	0	1	1	0	0	0	0	0	0	2	1
715	0	0	0	0	0	0	1	0	0	0	1	0	1	1	1	0	1	1	1	1	1	0	0	0	0	0	0	2	0	2	1	2	1	0	0	1	2	0	0	2	2	0	1	0	1	1	0	1	1
716	0	0	0	0	0	0	2	0	0	0	0	0	1	1	1	0	1	1	1	1	0	0	1	1	1	1	0	2	1	1	1	1	1	0	0	2	2	0	0	2	1	0	1	0	0	1	0	0	2
717	0	1	1	1	0	0	2	1	1	0	0	1	1	0	0	1	1	0	1	1	2	0	0	0	0	2	0	2	1	2	0	2	2	0	1	1	1	0	0	0	0	1	1	0	1	1	0	1	1
718	0	0	0	0	0	0	1	0	1	0	1	0	0	0	0	0	2	1	1	1	1	0	0	0	0	2	0	2	0	1	1	1	2	0	0	2	2	0	0	2	2	0	0	0	0	0	0	0	1
719	0	0	0	0	0	0	2	1	0	0	0	0	1	1	1	0	1	0	0	0	2	0	1	0	0	1	0	2	1	2	0	1	1	2	1	2	1	0	0	1	1	1	1	0	0	1	0	2	0
720	0	0	0	0	0	0	2	0	1	0	0	1	2	1	1	1	2	0	0	0	2	0	0	0	0	1	0	1	1	2	0	1	1	0	0	2	1	0	0	1	1	0	2	0	0	2	0	1	2
721	1	0	0	0	0	0	2	0	0	0	0	0	0	0	0	0	1	1	1	0	2	0	0	0	0	1	0	2	0	2	1	1	2	0	0	2	2	0	0	2	2	0	0	0	0	0	0	1	2
722	0	1	0	0	1	1	0	0	0	0	2	0	0	0	0	0	0	1	0	1	1	0	0	0	0	2	0	2	1	0	0	1	0	0	0	1	0	1	0	0	0	0	0	0	0	0	0	2	0
723	1	1	1	1	0	0	2	0	1	0	0	0	2	2	2	0	2	1	0	0	2	0	0	0	0	1	0	1	1	2	0	1	0	0	0	1	2	0	0	1	1	1	1	0	0	0	0	1	1
724	1	0	0	0	0	0	2	0	0	0	1	1	1	0	0	1	2	2	1	1	1	0	1	0	0	0	1	2	2	2	1	1	1	0	0	1	2	1	0	0	0	0	0	1	0	0	0	1	2
725	0	0	0	1	0	0	1	0	0	0	1	1	2	1	1	0	1	1	1	1	1	0	0	0	0	2	0	2	0	2	1	0	0	0	0	2	1	1	1	0	0	0	0	0	1	1	0	2	0
726	1	0	0	0	0	0	2	0	2	0	0	0	0	0	0	0	0	0	0	0	2	0	0	0	0	0	0	2	1	2	2	0	0	0	0	2	1	0	0	1	1	0	0	0	0	1	0	2	0
727	1	0	0	1	0	0	1	0	1	1	1	0	0	0	0	0	0	2	1	1	1	0	0	0	0	2	0	2	1	2	2	1	2	0	0	2	2	0	0	1	1	1	1	0	0	0	1	1	1
728	0	0	0	0	0	0	2	0	1	0	1	0	1	1	1	0	0	1	1	1	2	0	1	0	0	1	0	1	0	0	1	0	0	0	0	2	2	0	0	0	0	1	1	0	1	1	0	0	2
729	0	0	0	0	0	0	1	0	0	0	2	1	2	1	1	1	2	0	0	0	2	0	0	0	0	1	0	2	0	2	0	1	1	2	1	1	1	0	0	2	2	0	1	0	1	0	0	2	0
730	0	0	1	1	0	0	2	1	1	0	0	1	1	0	1	0	1	0	0	0	2	1	0	0	0	0	0	2	0	1	1	1	1	2	0	1	0	0	0	0	0	1	0	0	1	1	0	0	1
731	0	0	0	0	0	0	2	1	0	0	0	0	1	1	1	0	2	1	1	1	2	1	0	0	0	2	0	2	1	0	0	2	1	2	0	1	1	0	0	2	2	1	0	0	0	0	0	2	0
732	0	0	0	0	0	0	2	1	0	0	0	0	0	0	0	0	2	1	1	1	2	0	0	0	0	2	1	2	0	2	1	1	1	1	1	2	2	0	0	2	2	0	2	0	0	0	0	2	1
733	1	0	1	1	0	0	1	0	1	0	0	0	0	0	0	0	0	1	1	1	1	0	1	0	0	1	0	1	0	1	1	1	2	0	1	2	2	0	0	0	0	1	1	0	1	0	0	1	1
734	0	1	0	0	0	0	2	1	0	0	0	1	1	1	1	0	1	0	1	0	2	0	0	0	0	1	0	1	1	2	0	2	2	1	1	2	1	1	0	1	1	1	1	1	1	2	0	2	1
735	0	0	0	0	0	0	1	0	0	0	2	1	2	1	1	0	1	1	1	1	2	0	0	0	0	1	0	1	0	1	0	2	1	1	0	1	1	0	0	1	1	0	0	1	0	0	0	1	1
736	0	1	0	0	1	1	2	0	0	0	1	0	0	0	0	0	0	1	1	1	2	0	1	1	1	1	0	0	1	1	0	0	0	0	0	1	2	0	0	1	1	0	0	0	0	0	0	2	0
737	0	0	0	0	0	0	2	0	1	0	1	1	1	0	0	1	1	1	0	1	1	0	1	1	1	1	0	2	1	2	2	1	0	0	0	1	2	0	0	2	2	0	0	0	0	0	0	2	0
738	1	0	0	0	0	0	1	0	1	0	0	0	1	0	1	0	0	0	1	1	2	0	0	0	0	0	0	2	0	1	0	1	1	0	1	1	1	0	0	0	0	0	0	1	0	0	0	2	0
739	1	0	0	0	1	1	1	0	1	0	0	0	0	0	0	0	1	1	0	0	2	0	0	0	0	1	0	2	1	2	0	1	1	0	1	2	1	1	0	1	1	1	1	0	1	1	0	0	2
740	1	0	0	1	0	0	2	1	1	0	0	1	1	1	1	0	0	1	1	1	2	0	0	0	0	1	0	2	0	2	1	1	0	0	0	1	1	0	0	0	0	0	0	0	0	1	0	1	0
741	1	0	1	1	0	0	0	0	1	0	1	0	1	1	1	0	1	0	0	0	2	0	0	0	0	0	0	2	1	1	1	0	1	1	0	2	2	0	0	2	2	0	1	1	2	0	0	2	0
742	1	0	1	1	0	1	1	0	0	0	1	0	1	1	1	0	1	0	1	1	1	0	0	0	0	1	0	0	2	2	0	1	1	0	0	1	2	0	0	2	2	0	0	0	0	0	0	1	2
743	0	0	0	0	1	1	1	0	0	0	1	0	0	0	0	0	1	1	0	0	1	0	0	0	0	1	0	2	0	1	1	1	1	0	0	1	1	0	0	1	1	0	0	1	0	0	0	1	1
744	1	0	0	1	0	0	2	0	1	0	0	1	1	0	1	0	1	0	0	0	2	0	0	0	0	0	0	2	0	2	1	1	1	0	0	1	1	0	1	1	1	0	0	0	0	0	0	1	1
745	0	0	0	0	1	1	1	1	0	0	1	0	1	1	1	0	2	0	0	0	2	0	0	0	0	1	0	1	1	2	0	2	2	0	0	1	1	1	0	1	1	0	1	0	1	0	0	1	1
746	1	0	1	1	0	0	1	0	0	0	0	1	1	0	0	1	1	1	0	1	1	0	0	0	0	1	0	2	1	2	0	2	2	0	0	1	1	0	0	1	1	0	0	0	0	0	1	2	0
747	0	0	0	0	0	0	1	0	1	1	1	0	0	0	0	0	2	1	1	1	2	0	1	0	0	0	1	2	1	2	0	0	0	1	0	2	2	1	0	1	1	0	0	0	0	1	0	2	0
748	0	1	1	0	0	0	2	0	2	0	0	0	1	1	1	0	2	0	1	1	2	0	1	1	1	0	0	1	2	1	0	2	2	0	1	2	2	0	0	1	1	1	1	1	1	2	0	0	2
749	0	0	0	0	0	0	2	1	1	0	0	0	1	0	0	0	0	0	0	0	2	0	2	1	1	1	0	2	2	1	0	1	1	0	0	2	2	0	0	1	1	0	0	0	0	0	0	1	1
750	1	0	0	1	1	1	2	1	0	0	0	1	1	0	0	1	1	1	0	0	1	0	1	0	0	2	1	2	1	1	0	1	2	0	1	2	1	1	0	1	1	1	0	0	1	1	0	1	0
751	0	0	0	0	0	0	2	0	2	0	0	0	0	0	0	0	1	2	1	0	0	0	0	0	0	2	0	2	1	1	0	1	1	0	0	2	1	0	0	2	2	0	0	0	0	1	0	0	1
752	1	1	0	0	0	0	1	1	0	0	0	0	1	1	1	0	1	1	0	0	1	0	0	0	0	0	0	2	1	1	1	1	0	1	0	1	2	0	0	2	2	1	1	0	0	0	0	0	2
753	0	0	0	0	0	0	1	0	1	0	1	0	1	1	1	0	1	2	0	0	1	0	0	0	0	0	0	1	1	2	1	1	1	1	1	2	2	0	0	2	2	2	2	0	1	1	0	2	1
754	0	0	0	0	0	0	0	0	0	0	1	1	2	1	1	0	1	1	1	1	2	0	1	1	1	1	0	2	2	1	1	0	0	0	0	2	2	0	0	1	1	0	0	0	0	0	0	1	1
755	0	0	0	0	0	0	1	0	0	0	1	0	1	1	1	0	1	0	0	0	2	1	1	1	1	1	0	1	2	1	0	1	1	0	0	2	2	0	0	1	1	0	0	0	0	0	0	2	1
756	0	0	0	0	0	0	1	0	0	0	2	1	2	1	2	0	0	1	1	1	2	0	1	1	1	1	0	2	1	1	1	2	2	0	0	0	2	0	0	1	1	0	1	0	0	2	0	2	0
757	0	0	0	1	0	0	1	1	0	0	1	0	0	0	0	0	1	2	2	2	1	0	1	0	0	1	0	1	2	1	0	0	1	1	0	2	1	0	0	0	0	0	1	0	1	0	0	1	1
758	0	0	0	0	0	0	2	1	1	0	0	1	1	0	0	1	0	0	0	0	2	0	0	0	0	0	0	2	1	2	1	1	1	0	0	2	1	0	0	1	1	0	1	0	1	0	0	0	2
759	1	0	0	0	0	0	2	1	1	0	0	1	2	1	1	1	1	2	2	2	1	1	0	0	0	0	0	2	0	2	0	1	1	0	0	2	1	0	0	0	0	0	1	1	1	0	0	0	2
760	0	0	2	0	0	0	2	0	1	0	2	0	0	0	0	0	1	2	1	1	2	0	0	0	0	2	0	2	0	2	0	2	1	0	0	2	0	0	0	0	0	0	0	0	0	2	0	1	1
761	1	0	0	0	1	1	2	0	1	0	0	0	0	0	0	0	1	0	0	0	2	0	1	0	0	0	0	2	2	2	1	2	1	0	1	2	0	0	1	0	0	0	0	0	0	0	0	0	2
762	0	0	1	1	0	1	1	1	0	0	1	0	0	0	0	0	1	1	2	2	1	0	0	0	0	2	1	2	0	2	0	1	1	2	0	1	1	1	0	1	1	0	1	1	1	0	0	2	0
763	0	0	0	0	0	0	2	0	1	0	0	1	1	0	1	0	0	2	1	1	2	0	0	0	0	0	0	2	1	2	2	0	0	0	0	2	1	0	0	1	1	0	2	0	0	0	0	0	2
764	1	0	0	0	0	0	2	1	0	0	0	1	2	0	0	1	2	1	1	1	2	0	0	0	0	0	0	2	0	1	1	1	2	1	0	2	1	0	1	1	1	1	1	0	1	1	0	0	1
765	0	0	0	0	0	0	2	0	1	0	1	0	1	1	1	0	2	1	1	1	1	1	0	0	0	1	0	1	0	1	0	1	1	1	2	2	0	0	0	0	0	1	1	0	0	0	1	0	1
766	0	0	0	0	0	0	2	1	1	0	0	0	0	0	0	0	1	0	0	0	2	0	1	0	0	0	0	1	2	2	0	2	1	1	1	2	2	1	0	0	0	0	0	0	0	0	0	0	0
767	1	0	0	1	1	1	1	0	1	0	1	0	0	0	0	0	1	1	2	2	1	0	1	1	1	0	0	1	2	1	0	0	1	1	0	2	0	0	1	0	0	1	1	0	1	1	0	1	1
768	1	0	1	0	0	0	1	1	0	0	1	0	2	0	0	0	2	2	0	0	1	0	1	1	1	1	0	2	1	2	2	1	1	0	1	2	1	0	0	2	2	1	1	0	1	1	0	2	0
769	0	0	1	1	0	0	1	0	2	0	0	0	0	0	0	0	0	1	1	1	1	0	0	0	0	2	0	1	0	1	0	1	1	0	0	1	0	1	0	0	0	2	1	0	1	0	0	1	1
770	0	0	0	0	0	0	2	1	0	0	0	1	2	0	0	1	1	2	1	1	1	0	1	0	0	1	0	2	0	2	1	1	2	0	0	2	1	0	0	0	0	0	1	1	2	0	0	1	2
771	1	1	0	0	0	0	2	1	1	0	0	0	0	0	0	0	0	0	1	1	2	0	0	0	0	1	0	0	2	2	0	0	0	0	0	2	2	1	0	1	1	0	1	0	1	0	0	0	2
772	0	0	0	0	0	0	2	0	2	0	0	0	0	0	0	0	1	2	1	1	1	0	0	0	0	0	0	2	0	2	0	0	0	0	0	2	1	0	0	1	1	0	0	0	0	0	0	1	1
773	0	0	0	0	1	1	1	0	1	0	0	0	2	2	2	0	1	0	0	0	2	0	0	0	0	1	1	2	1	2	0	1	1	0	0	2	2	0	0	0	0	0	0	0	0	0	0	0	2
774	0	0	0	0	0	0	2	0	1	0	0	0	2	1	1	0	1	2	2	2	1	0	1	1	1	2	0	1	1	2	0	1	2	0	0	2	1	0	0	1	1	1	1	0	1	2	0	0	2
775	0	0	0	0	1	1	1	1	1	0	0	1	0	0	0	0	0	0	0	0	2	0	0	0	0	0	0	1	0	1	0	1	1	1	0	2	2	0	0	0	0	1	1	0	1	1	0	0	1
776	0	0	0	0	0	0	2	0	2	0	0	1	1	0	1	0	1	0	0	0	2	0	1	0	0	2	0	1	1	2	0	1	1	1	1	2	0	0	0	1	0	0	0	0	0	0	0	2	1
777	0	0	0	1	0	0	2	0	1	0	0	0	0	0	0	0	0	0	1	1	2	0	0	0	0	0	0	2	0	1	1	0	0	0	1	2	1	0	1	1	1	0	0	0	2	1	0	1	1
778	0	0	0	0	0	0	2	1	0	0	0	0	1	1	1	0	0	2	2	1	0	0	0	0	0	1	0	2	0	2	1	1	2	0	0	2	1	0	0	0	0	1	1	1	1	2	0	0	1
779	1	0	0	1	0	0	2	0	1	0	0	1	2	1	1	0	1	0	0	0	2	0	0	0	0	1	0	1	1	2	1	1	2	1	0	1	2	1	0	0	0	1	0	0	0	0	0	1	1
780	1	0	0	0	0	0	2	1	0	0	0	1	1	0	0	1	1	0	1	1	2	0	2	0	0	0	0	2	1	2	1	0	0	0	0	2	1	0	0	1	1	0	0	1	0	0	1	1	1
781	0	0	0	0	0	0	1	0	2	0	0	0	0	0	0	0	2	2	2	2	1	0	0	0	0	0	0	2	0	1	1	0	0	0	0	2	1	0	0	2	2	0	0	0	0	1	0	1	1
782	0	0	1	1	0	0	2	0	0	0	0	0	1	0	0	0	1	1	0	0	1	0	1	1	1	1	0	2	1	2	0	1	1	0	0	2	1	0	0	0	0	0	0	2	0	2	0	0	2
783	0	0	0	0	0	0	2	0	1	0	0	0	1	1	1	0	2	0	0	0	2	0	0	0	0	1	0	1	1	2	0	0	0	0	0	2	1	1	1	1	0	0	1	0	1	0	0	1	1
784	0	0	0	0	0	0	1	0	0	0	2	0	0	0	0	0	2	0	0	0	2	0	1	1	1	1	0	1	0	1	1	2	2	0	1	1	2	0	0	1	1	0	1	0	1	0	0	1	1
785	1	0	0	0	1	1	2	0	1	0	0	0	0	0	0	0	2	1	1	1	2	0	1	0	0	1	0	1	2	2	0	1	1	1	0	2	2	0	0	1	1	0	1	0	1	0	0	1	1
786	0	0	0	1	0	0	2	0	1	0	1	0	1	1	1	0	1	0	0	0	2	0	0	0	0	0	1	2	0	2	1	1	1	0	0	1	2	0	0	1	1	0	0	2	0	2	0	2	1
787	1	0	0	0	0	0	1	0	0	0	1	1	1	1	1	0	0	2	0	0	1	0	0	0	0	0	0	2	0	2	1	2	1	2	0	2	2	0	1	1	1	0	1	0	1	1	0	1	0
788	0	0	0	0	0	0	2	0	0	0	0	0	1	1	1	0	1	2	0	0	0	0	0	0	0	0	0	2	1	2	0	1	1	0	0	1	2	1	0	0	0	1	1	0	0	0	0	1	1
789	0	0	0	0	1	1	2	1	0	0	1	0	0	0	0	0	0	2	2	1	0	0	1	0	0	0	0	2	2	2	1	1	0	1	0	1	1	0	0	2	2	0	0	0	1	0	0	2	0
790	1	0	0	0	0	0	2	0	2	0	0	0	1	1	1	0	2	1	1	0	2	0	0	0	0	2	0	1	0	1	1	1	1	0	1	1	1	1	0	1	1	0	1	0	1	0	0	1	1
791	0	0	0	0	0	0	1	0	0	0	1	0	0	0	0	0	0	0	0	0	1	0	0	0	0	1	1	2	0	2	1	1	0	1	1	1	2	0	0	1	1	1	1	0	1	0	0	2	1
792	0	1	0	0	0	0	2	0	0	0	0	0	0	0	0	0	2	1	0	1	2	0	0	0	0	1	0	2	0	2	1	2	2	0	0	1	1	1	0	1	1	0	0	1	0	0	0	1	1
793	0	0	0	1	0	0	2	0	2	0	0	0	0	0	0	0	1	2	1	1	1	1	0	0	0	1	0	0	1	2	0	1	0	0	0	2	2	0	0	1	1	1	1	0	1	1	0	1	2
794	1	0	0	1	0	0	0	0	0	0	2	0	0	0	0	0	2	0	0	0	1	0	0	0	0	1	0	2	0	2	2	0	0	0	1	2	1	1	0	2	2	1	1	0	1	0	0	0	2
795	0	0	0	0	0	0	1	0	0	0	1	0	1	1	2	0	0	1	1	1	0	1	0	0	0	1	0	1	1	2	1	1	1	0	0	1	1	0	0	0	0	0	0	0	0	0	0	1	1
796	0	0	0	0	0	0	2	0	0	0	0	1	1	0	0	1	1	1	1	1	2	0	0	0	0	2	0	1	2	2	1	0	0	0	0	1	1	0	0	1	1	0	0	0	0	0	0	0	1
797	0	0	0	1	0	0	0	0	0	1	2	1	2	1	1	0	1	0	0	0	2	0	0	0	0	1	0	1	1	2	0	1	1	1	1	2	2	0	0	1	1	1	1	0	1	0	0	1	1
798	0	0	0	0	0	0	2	0	1	0	0	0	2	2	2	0	1	0	1	2	1	0	0	0	0	1	0	2	1	1	0	1	1	2	2	2	2	0	0	1	1	0	0	0	0	0	0	1	1
799	0	0	1	0	1	2	2	0	1	0	0	1	2	2	2	0	1	1	1	1	2	0	0	0	0	0	0	2	0	2	0	1	1	0	0	2	2	0	0	1	1	0	2	0	0	2	0	1	1
800	0	0	0	1	0	0	1	1	1	0	1	1	1	0	0	1	1	0	0	0	2	0	0	0	0	1	0	2	0	2	0	1	0	2	2	2	2	0	0	2	2	0	1	0	1	1	0	1	2
801	0	0	0	0	1	1	2	0	0	0	0	0	0	0	0	0	2	0	0	0	2	0	0	0	0	1	0	2	0	2	0	0	1	1	0	2	2	0	0	1	1	0	0	0	0	0	0	0	2
802	1	1	0	0	0	0	1	0	1	0	1	0	0	0	0	0	0	0	1	1	2	0	0	0	0	1	0	1	0	1	1	0	0	1	1	2	1	0	1	1	1	0	1	0	1	0	0	2	1
803	0	0	0	0	0	0	1	0	1	0	0	0	1	1	1	0	0	1	2	1	2	1	0	0	0	1	1	2	1	1	0	1	1	0	0	1	2	1	0	1	1	0	0	1	0	0	0	2	2
804	0	0	0	0	0	0	2	0	0	0	1	1	1	0	0	1	2	1	1	1	2	0	2	0	0	1	0	2	2	1	0	2	2	0	0	1	2	1	0	1	1	0	1	1	1	0	0	1	1
805	0	0	0	0	0	0	1	0	1	0	0	0	1	0	1	0	2	0	0	0	2	0	0	0	0	0	0	2	0	1	0	2	2	0	0	0	1	1	0	1	1	1	0	0	0	0	0	2	1
806	1	0	0	1	1	1	1	1	0	0	0	1	1	0	0	1	0	2	1	1	1	0	0	0	0	1	0	2	0	2	1	1	1	0	0	1	1	0	1	1	1	1	1	0	1	2	0	1	1
807	0	0	0	1	0	0	2	0	1	0	1	1	1	0	0	1	1	1	1	1	1	0	0	0	0	0	0	1	1	2	0	1	0	1	0	1	1	0	0	1	1	1	1	0	1	1	0	0	1
808	1	0	0	0	0	0	2	1	0	0	0	1	0	0	0	0	2	0	0	0	1	0	0	0	0	1	0	2	1	2	0	1	1	0	0	2	1	1	1	1	0	0	2	0	1	1	0	2	0
809	0	0	1	1	0	0	2	0	0	0	1	1	1	0	0	1	1	1	1	1	0	0	1	1	1	0	1	1	1	2	0	1	1	1	2	2	2	0	0	2	1	1	1	0	0	1	0	1	1
810	0	0	0	0	0	0	2	0	1	0	1	0	2	1	1	0	1	0	1	1	1	0	1	0	0	1	0	2	1	1	0	2	1	1	0	1	1	0	1	1	1	0	0	1	0	0	1	2	0
811	0	0	0	0	1	1	1	0	0	0	1	0	1	1	1	0	1	0	0	0	2	0	1	1	1	1	0	2	1	2	1	2	2	0	1	1	1	1	0	0	0	0	1	0	0	0	0	1	0
812	0	0	1	1	0	0	2	0	1	0	0	0	0	0	0	0	0	0	0	0	2	1	0	0	0	0	0	2	0	2	0	1	1	0	0	2	1	0	0	1	1	0	0	0	0	0	0	2	0
813	1	0	0	0	1	1	2	1	1	0	0	0	0	0	0	0	1	1	2	2	1	0	1	0	0	0	0	1	1	2	0	1	1	0	0	0	1	0	0	1	1	0	0	0	0	0	0	2	0
814	0	0	0	0	0	0	2	0	1	0	1	0	1	1	1	0	1	0	0	0	2	0	1	0	0	2	0	1	1	2	1	1	0	0	0	1	1	0	0	0	0	0	0	0	0	0	0	2	0
815	0	0	0	0	0	0	2	0	1	0	0	0	1	1	1	0	1	1	1	1	1	0	0	0	0	0	0	2	1	1	0	1	1	0	0	2	1	0	1	1	1	1	1	0	1	1	0	1	2
816	0	0	0	0	0	0	2	0	1	0	1	0	0	0	0	0	1	0	1	0	2	0	1	1	1	1	0	2	0	2	0	1	1	0	0	2	1	0	0	2	2	0	0	0	0	0	0	2	0
817	0	0	0	0	0	0	1	0	1	1	1	0	0	0	0	0	1	0	0	0	2	0	0	0	0	1	0	1	2	1	0	2	1	1	0	1	2	0	0	1	1	0	0	0	0	1	0	1	1
818	0	0	0	0	1	1	2	0	1	0	0	0	2	2	2	0	1	0	0	0	2	0	0	0	0	2	0	1	0	1	1	0	0	0	0	2	2	0	0	1	1	0	0	0	0	0	0	2	0
819	1	0	0	0	0	0	2	0	0	0	0	0	0	0	0	0	0	0	0	0	2	0	0	0	0	1	0	1	1	2	0	2	2	0	0	1	1	1	0	1	1	1	1	0	1	1	0	2	0
820	0	0	0	0	0	0	2	0	1	0	0	0	2	2	2	0	0	2	0	1	1	0	0	0	0	0	1	2	1	2	0	0	0	0	0	1	1	0	0	2	2	0	0	1	0	0	0	1	1
821	0	0	1	1	0	0	1	0	1	0	1	1	1	0	1	0	2	1	0	0	2	0	0	0	0	0	0	2	0	2	1	2	1	1	0	2	1	0	0	0	0	1	1	0	1	1	0	1	1
822	1	0	0	1	0	0	2	0	2	0	0	0	2	2	2	0	1	1	1	0	2	0	0	0	0	1	0	2	1	2	2	0	0	0	0	2	2	0	0	1	1	0	0	0	1	0	0	0	1
823	1	0	0	0	0	0	2	0	2	0	0	1	1	1	1	0	0	1	1	1	0	0	0	0	0	0	0	1	1	1	0	0	0	0	0	1	1	0	0	1	1	0	0	0	0	0	0	1	1
824	0	0	0	0	0	0	2	0	1	0	0	2	2	0	0	1	2	0	0	1	2	0	0	0	0	2	0	2	2	1	0	1	0	1	0	1	1	0	1	1	1	1	1	0	1	1	0	0	1
825	0	0	0	1	0	0	1	0	1	0	0	0	0	0	0	0	1	0	1	0	1	0	1	0	0	2	0	2	0	2	1	1	1	0	0	1	0	1	1	0	0	0	0	0	0	0	0	2	0
826	0	0	0	1	0	0	1	0	0	0	2	0	1	1	1	0	2	0	0	0	1	0	1	0	0	0	0	2	2	1	1	1	1	1	0	0	1	0	1	1	1	0	0	0	1	1	0	1	1
827	1	0	0	0	0	0	1	0	1	0	0	0	0	0	0	0	0	1	0	0	1	0	0	0	0	2	0	2	2	1	1	1	1	0	0	1	1	1	1	1	0	0	0	0	0	0	0	2	0
828	0	0	0	0	1	1	1	0	1	1	1	0	0	0	0	0	1	1	0	0	1	0	0	0	0	1	0	2	2	2	0	1	1	0	0	2	1	1	1	0	0	1	1	0	1	0	0	2	0
829	0	0	0	0	0	0	1	0	1	0	0	0	0	0	0	0	1	2	1	1	1	0	0	0	0	1	0	2	0	1	1	1	0	2	1	1	2	0	0	1	1	1	1	0	0	2	0	1	1
830	0	0	0	0	0	0	2	1	0	0	0	0	0	0	0	0	1	1	1	0	2	0	0	0	0	1	0	2	1	0	0	2	1	1	0	1	2	1	0	1	1	0	0	0	0	0	0	2	1
831	1	0	0	1	0	0	1	1	1	0	0	0	0	0	0	0	2	0	0	0	2	0	1	0	0	1	0	1	2	2	1	0	0	0	0	1	1	0	0	1	1	1	1	1	1	2	0	0	2
832	0	0	0	0	0	0	1	0	1	1	1	1	1	1	1	0	2	1	1	1	1	0	0	0	0	1	0	2	1	1	0	2	1	1	1	2	1	0	0	1	1	0	1	1	2	0	0	2	0
833	0	0	0	0	0	0	2	1	1	0	0	1	1	1	1	0	0	1	0	0	0	0	0	0	0	0	0	2	2	2	1	2	1	1	2	2	1	0	0	1	0	0	0	0	0	1	0	2	0
834	0	0	0	1	0	0	2	1	1	0	0	0	0	0	0	0	1	2	1	1	1	0	0	0	0	1	0	2	1	1	0	2	1	0	0	1	2	0	0	1	1	1	2	0	0	0	0	2	0
835	0	0	0	0	0	0	2	0	2	0	0	0	1	1	1	0	0	1	2	1	2	0	0	0	0	1	0	2	0	2	1	1	1	0	0	2	2	0	0	2	2	1	1	0	0	1	0	2	0
836	0	0	0	0	0	0	0	0	1	0	0	0	0	0	0	0	1	0	1	1	2	0	0	0	0	1	1	2	1	2	0	1	1	2	1	2	2	0	0	0	0	0	1	1	0	1	0	1	1
837	0	0	0	0	0	0	1	0	1	0	0	0	2	2	2	0	1	1	1	1	2	0	0	0	0	1	1	2	1	2	0	2	2	0	0	2	1	1	0	1	1	0	0	0	0	0	0	1	2
838	0	0	0	0	1	1	1	1	0	0	0	0	1	1	1	0	0	1	1	2	1	0	0	0	0	0	0	0	2	2	0	1	1	0	0	1	1	2	0	0	0	1	1	0	1	0	0	2	0
839	0	0	0	0	1	1	1	0	2	0	0	1	1	0	0	1	1	0	0	1	2	0	0	0	0	1	0	2	1	2	2	2	2	0	0	2	2	0	0	1	1	0	1	0	1	0	0	2	1
840	1	0	0	0	0	0	1	0	0	0	1	0	2	1	1	0	1	0	0	0	2	0	0	0	0	0	0	2	0	2	1	1	1	0	0	1	0	1	0	1	1	0	0	0	0	0	1	2	0
841	0	1	0	0	0	0	1	0	0	0	1	0	0	0	0	0	2	2	2	2	2	0	0	0	0	0	0	2	0	1	0	2	1	1	1	1	2	1	0	0	0	0	1	0	1	0	0	2	0
842	1	0	0	1	1	1	1	0	0	0	1	0	0	1	1	0	0	0	1	1	2	0	0	0	0	0	0	2	1	2	1	1	2	1	0	1	1	1	0	1	1	0	1	0	0	0	0	1	1
843	0	0	0	1	0	0	2	0	1	0	0	0	1	1	1	0	0	0	0	0	2	1	0	0	0	1	0	2	0	2	0	1	1	1	0	0	2	0	0	2	2	1	1	0	1	1	1	2	0
844	1	1	0	0	1	1	2	0	0	0	0	0	1	1	1	0	2	1	1	1	2	0	1	0	0	1	0	2	1	1	1	2	2	0	0	2	1	0	0	1	0	1	1	0	1	2	0	1	1
845	0	0	0	0	0	0	1	1	0	0	0	0	1	1	1	0	2	2	2	2	2	0	0	0	0	0	0	2	1	1	1	1	1	2	1	1	1	0	0	1	1	1	1	0	1	1	0	1	1
846	0	0	0	0	0	0	1	0	1	0	1	0	0	0	0	0	1	0	0	0	2	0	0	0	0	1	1	1	1	2	0	1	0	1	2	2	1	2	0	0	0	0	0	0	0	0	0	1	1
847	0	1	0	0	0	0	1	0	1	0	1	1	1	0	0	1	0	2	1	1	2	0	0	0	0	2	0	2	0	2	1	1	1	0	0	0	0	0	0	1	1	1	0	0	0	1	1	0	1
848	0	0	0	0	0	0	2	0	2	0	0	0	1	1	1	0	1	0	0	0	2	0	1	0	0	2	0	2	1	1	1	2	1	1	0	1	2	0	0	1	1	0	0	0	0	0	0	2	1
849	1	1	0	0	0	0	2	0	0	0	0	1	2	1	1	1	1	1	1	1	2	0	0	0	0	0	0	1	1	1	0	2	2	0	1	1	1	0	0	1	1	0	0	0	0	0	0	1	1
850	0	0	0	0	0	0	1	0	1	0	0	0	1	0	0	0	1	1	2	2	1	0	0	0	0	1	0	2	1	2	1	0	0	1	1	1	2	0	0	1	1	0	1	0	0	0	0	1	1
851	0	0	0	1	0	0	1	0	1	0	0	0	1	1	1	0	1	1	1	1	0	0	1	0	0	1	0	2	0	2	2	1	1	1	1	2	2	0	0	2	2	0	1	1	2	0	0	1	2
852	1	0	0	0	1	1	2	0	0	0	1	0	0	0	0	0	1	0	0	0	2	0	0	0	0	1	0	2	0	2	2	2	2	0	0	1	1	0	0	1	1	0	0	0	0	0	0	0	2
853	0	0	0	1	0	0	2	0	0	0	1	0	0	0	0	1	2	1	1	1	2	0	0	0	0	0	0	2	1	2	1	1	0	2	2	2	1	0	0	1	1	0	0	0	0	1	0	1	1
854	0	0	0	0	0	0	2	0	2	0	0	0	2	2	2	0	2	1	1	1	2	0	0	0	0	1	0	2	0	1	0	1	1	2	1	1	2	0	0	2	2	0	1	0	0	0	0	2	0
855	0	1	0	0	1	1	1	1	0	0	1	1	1	0	0	1	1	2	1	1	2	0	0	0	0	1	0	1	1	2	0	1	1	2	1	1	1	1	0	1	1	1	1	1	1	2	0	1	1
856	0	0	0	1	0	0	0	0	1	0	0	1	2	1	1	0	1	2	1	1	1	0	0	0	0	0	0	1	1	2	0	0	1	0	0	2	2	0	0	2	2	0	0	2	0	2	0	2	0
857	0	0	0	0	0	0	2	0	1	0	2	0	0	0	0	1	0	0	0	0	2	0	0	0	0	1	0	1	0	1	0	1	1	1	1	2	2	0	0	0	0	1	0	0	0	0	0	2	0
858	0	0	0	0	1	1	2	1	0	0	1	0	0	0	0	0	1	1	1	0	2	0	1	1	1	1	1	2	0	1	0	1	1	0	0	2	2	0	0	0	0	0	0	0	0	0	0	0	2
859	1	0	0	0	0	0	2	1	0	0	1	1	2	1	1	0	1	1	1	1	1	1	0	0	0	1	0	2	1	0	0	2	2	0	0	1	2	0	0	2	2	0	0	0	0	0	0	2	0
860	0	0	0	1	0	0	1	0	0	0	0	0	0	0	0	1	1	2	2	2	1	0	1	0	0	1	0	2	0	2	0	2	1	1	0	1	0	1	1	0	0	0	0	0	0	0	0	1	1
861	0	0	0	0	0	0	1	0	2	0	0	1	2	1	2	0	1	1	0	0	2	0	0	0	0	0	0	1	1	2	0	0	1	1	0	2	0	0	1	1	0	0	1	0	0	1	0	0	0
862	1	0	0	0	1	1	1	0	0	0	2	1	1	0	0	0	1	1	1	1	1	0	0	0	0	1	1	1	0	1	0	1	1	0	1	1	1	0	0	2	2	1	1	0	1	1	0	1	1
863	0	0	0	0	0	0	1	0	1	0	0	0	1	1	1	0	1	1	1	1	0	0	0	0	0	0	0	2	0	1	0	0	1	1	0	2	2	0	0	2	2	0	0	0	1	1	0	1	1
864	0	0	0	0	0	0	2	0	2	0	0	0	0	0	0	0	1	1	1	0	2	0	0	0	0	1	0	2	0	2	1	1	1	0	0	1	0	0	1	1	0	0	1	0	0	0	0	0	2
865	0	0	0	1	0	0	2	0	1	0	0	0	0	0	0	0	2	2	1	0	2	0	1	1	1	2	0	2	1	2	0	1	1	1	1	1	1	0	1	1	1	0	0	1	1	1	0	1	1
866	0	0	0	0	0	0	1	0	0	0	1	0	1	1	1	0	0	1	1	1	0	0	1	0	0	2	0	2	1	2	1	2	1	1	2	2	0	1	0	0	0	1	1	0	0	0	0	2	0
867	0	1	0	0	0	0	2	0	1	0	0	1	1	0	0	1	1	1	0	1	1	1	0	0	0	0	0	1	0	0	1	1	1	0	0	1	2	0	0	2	2	0	1	0	0	0	0	0	2
868	0	1	0	0	0	0	1	0	0	0	1	0	0	0	0	0	1	1	1	1	1	0	0	0	0	0	0	1	0	1	0	1	1	0	0	2	2	1	1	2	1	0	1	0	1	0	0	2	1
869	0	0	0	0	0	0	2	0	1	0	0	0	1	0	0	0	1	1	0	0	2	1	1	0	0	1	1	2	1	2	0	1	1	0	0	2	1	1	0	1	1	0	0	0	0	1	0	0	1
870	1	0	0	0	0	0	2	0	2	0	0	1	1	0	0	1	2	0	0	0	2	0	0	0	0	1	0	1	1	2	0	0	0	0	0	2	1	0	0	1	1	0	1	0	0	1	0	0	2
871	0	0	1	1	0	0	1	0	1	0	0	1	2	1	2	0	0	1	2	1	2	1	1	0	0	1	0	2	1	2	0	2	2	0	1	1	1	0	0	0	0	0	0	1	0	0	0	1	1
872	0	0	0	1	0	0	2	1	1	0	0	1	2	1	1	0	1	2	1	1	2	0	0	0	0	0	0	2	0	1	0	0	0	0	0	2	1	0	0	1	1	0	1	0	1	0	0	2	1
873	0	0	0	0	0	0	2	1	1	0	0	0	2	2	2	0	0	2	1	1	2	1	0	0	0	1	0	2	0	2	1	0	0	0	0	1	1	1	0	1	1	0	0	0	0	0	0	2	0
874	0	0	0	0	1	1	1	0	1	0	0	1	1	0	0	1	2	0	0	0	2	1	0	0	0	1	0	2	0	2	2	2	1	0	1	2	2	1	1	2	1	0	0	0	0	1	0	2	2
875	0	0	1	1	0	0	1	0	1	0	0	0	1	1	1	0	1	0	1	1	2	0	0	0	0	2	0	1	0	1	0	1	1	0	0	1	2	0	0	1	1	0	0	0	0	0	0	0	2
876	0	1	0	0	0	0	2	0	0	0	0	0	1	1	1	0	1	1	1	1	1	0	0	0	0	1	0	2	0	2	0	2	2	1	0	2	1	0	0	2	2	0	2	0	0	0	0	0	2
877	0	0	0	1	1	1	2	1	0	0	0	0	0	0	0	0	1	2	1	1	1	1	0	0	0	2	0	2	0	2	1	1	0	1	0	2	2	0	0	1	1	1	1	0	1	2	0	2	0
878	0	0	0	1	0	0	2	0	1	0	1	0	0	0	0	0	0	2	1	1	2	1	0	0	0	2	0	2	0	1	1	1	0	1	1	1	1	0	0	2	2	0	0	1	1	1	0	1	1
879	0	0	1	0	1	1	2	0	0	0	1	0	1	1	1	0	1	0	0	1	2	1	0	0	0	0	0	2	0	1	0	1	1	0	0	1	1	1	0	2	2	0	2	0	1	1	0	1	1
880	0	0	0	0	1	1	2	0	0	0	0	1	1	0	0	0	1	0	0	0	1	0	0	0	0	1	1	2	0	2	1	1	1	2	0	2	1	0	0	1	1	0	0	0	0	0	0	1	0
881	0	0	1	0	0	1	1	1	1	0	1	1	2	1	2	0	1	2	0	1	1	0	0	0	0	1	0	1	2	2	0	0	0	1	1	2	1	1	1	1	0	0	0	0	0	0	0	2	1
882	1	0	0	0	1	1	2	0	1	0	0	0	0	0	0	0	0	0	0	0	2	0	0	0	0	1	0	1	2	2	0	0	1	0	0	2	1	1	0	1	1	0	0	0	0	0	0	2	1
883	0	0	0	0	0	0	2	1	1	0	0	0	1	1	1	0	2	0	0	1	2	0	1	1	1	0	0	1	1	2	0	2	2	0	0	1	1	0	0	0	0	0	0	0	0	2	0	0	2
884	1	0	0	1	0	0	2	0	0	0	0	1	1	0	0	0	0	0	0	0	2	1	1	1	1	0	0	2	0	1	1	1	0	2	2	2	1	0	0	2	2	1	0	0	2	0	0	2	0
885	0	0	1	1	0	0	2	1	0	0	0	0	0	0	0	0	1	1	0	0	1	0	0	0	0	0	0	1	1	2	0	2	2	0	0	1	2	0	0	2	2	0	0	0	0	1	0	2	0
886	0	0	1	0	0	0	0	0	1	1	1	0	2	2	2	0	2	0	0	0	1	0	0	0	0	0	0	1	2	2	1	1	1	1	0	2	1	0	0	0	0	0	1	1	1	0	0	0	1
887	0	0	0	1	0	0	1	1	1	0	0	0	1	1	1	0	1	0	0	0	2	0	1	0	0	2	0	2	0	1	1	1	1	1	1	1	2	0	0	2	1	0	0	1	1	1	1	0	1
888	0	0	0	0	0	0	2	1	0	0	0	0	0	0	0	0	1	1	0	0	2	1	0	0	0	1	0	2	1	2	2	2	1	1	0	1	0	0	0	0	0	1	0	0	2	1	0	0	1
889	0	0	0	0	0	0	2	1	0	0	0	0	0	0	0	0	0	1	0	0	2	0	0	0	0	2	0	1	1	2	1	1	1	0	0	1	1	0	0	1	1	0	1	0	1	0	0	1	0
890	1	0	1	0	0	1	1	1	0	0	1	0	0	0	0	0	0	0	1	1	2	0	0	0	0	2	0	1	2	2	1	1	1	0	0	1	1	0	0	1	1	0	0	2	0	0	0	0	1
891	0	0	0	0	0	0	2	0	0	0	0	0	0	0	0	0	2	1	0	1	2	0	0	0	0	1	1	2	1	1	0	1	1	0	0	2	1	0	1	1	1	1	1	0	1	1	0	2	1
892	1	1	0	0	1	1	2	0	0	1	1	0	0	0	0	0	1	1	0	0	1	0	0	0	0	0	0	1	1	1	0	0	0	0	0	1	2	0	0	1	1	0	0	1	0	0	0	1	0
893	0	0	0	1	0	0	2	1	1	0	0	0	1	1	1	0	1	0	0	0	2	0	0	0	0	2	0	2	1	2	1	1	2	1	0	1	1	1	0	1	1	0	0	0	0	0	0	1	1
894	1	0	2	0	0	0	2	0	2	0	0	0	1	1	1	0	2	0	0	0	2	0	1	1	1	0	0	1	1	2	1	1	2	0	0	2	1	1	1	2	1	0	0	0	0	2	0	2	0
895	0	0	0	0	0	0	1	1	0	1	1	0	2	0	0	0	2	0	0	1	2	0	0	0	0	1	1	1	0	1	0	1	1	1	1	2	1	0	0	2	2	0	0	0	0	0	0	2	0
896	0	1	1	1	0	0	0	0	0	1	2	0	1	0	0	0	1	0	1	1	2	0	0	0	0	1	0	2	0	2	0	2	2	0	0	1	1	0	0	0	0	0	1	0	0	1	0	1	1
897	0	0	0	2	0	0	2	0	2	0	0	0	2	1	1	0	2	0	0	1	2	0	0	0	0	0	0	1	1	2	0	0	0	1	2	2	1	0	1	0	0	0	0	0	1	0	0	1	1
898	0	1	0	0	0	0	2	0	2	0	0	0	0	1	1	0	1	2	1	0	0	0	0	0	0	1	0	2	1	2	2	1	1	0	0	1	1	0	0	1	1	1	2	0	1	1	0	0	2
899	1	0	0	0	1	1	2	0	2	0	0	0	1	1	1	0	1	2	1	1	1	0	1	0	0	0	0	2	0	1	0	2	2	0	0	0	1	0	0	1	1	1	1	0	1	1	0	1	1
900	1	0	0	0	1	1	2	0	1	0	0	0	1	1	1	0	1	0	0	0	2	0	0	0	0	1	0	2	0	1	1	1	1	0	0	2	1	0	0	2	2	1	1	1	1	2	0	2	0
901	0	0	0	1	0	0	2	1	1	0	0	1	2	1	2	0	2	0	0	0	2	0	1	0	0	1	0	2	0	2	0	0	0	1	1	2	1	0	1	1	1	1	1	0	1	1	0	1	1
902	0	0	1	0	0	0	1	0	0	0	0	2	2	1	2	0	0	2	1	1	2	1	1	1	1	0	0	1	2	2	1	0	1	1	0	2	1	0	0	2	1	0	0	0	0	1	0	2	0
903	0	0	0	0	0	1	2	0	0	0	1	1	2	1	1	1	1	1	1	1	1	0	0	0	0	0	0	1	1	2	0	1	0	1	2	2	2	0	0	1	1	1	1	0	0	0	0	0	2
904	1	0	0	0	0	0	2	0	1	0	0	1	1	0	1	0	1	0	0	0	2	1	0	0	0	1	0	2	1	2	0	2	2	1	0	2	1	0	0	2	2	1	1	0	1	2	0	1	1
905	0	0	0	0	0	0	2	0	1	0	1	0	1	1	1	0	1	1	1	1	1	0	1	1	1	1	0	2	0	2	1	1	1	2	0	1	1	1	0	1	1	0	0	0	0	1	1	1	0
906	0	0	0	1	0	0	2	1	0	0	0	0	0	0	0	0	1	2	0	0	2	0	1	0	0	1	0	1	1	2	0	0	1	0	0	2	1	1	0	2	2	0	0	0	1	0	0	1	1
907	0	0	0	1	1	1	1	0	0	1	1	0	0	0	0	0	2	1	1	0	2	0	1	1	1	1	0	2	1	1	0	1	1	2	1	2	2	0	0	2	1	0	0	0	0	1	0	2	0
908	0	0	1	1	0	0	2	0	0	0	1	1	2	1	1	0	0	0	1	1	2	1	0	0	0	2	0	2	0	1	1	1	1	0	0	2	1	1	0	1	1	0	0	1	0	0	0	1	1
909	0	0	0	0	0	0	2	0	1	0	0	1	1	1	1	0	1	1	1	1	2	0	0	0	0	2	0	2	0	1	0	0	0	0	0	2	2	0	0	1	1	1	1	0	1	0	0	2	0
910	0	0	0	0	0	0	1	0	1	0	0	0	0	0	0	1	2	1	1	1	1	0	0	0	0	1	0	1	1	0	0	1	0	0	0	1	1	0	0	1	1	2	2	0	1	1	1	0	1
911	0	0	0	0	0	0	1	0	1	1	1	2	2	1	1	0	1	0	2	1	2	0	0	0	0	1	0	2	0	2	0	1	1	1	0	1	1	0	0	1	1	1	1	0	0	1	0	0	2
912	0	0	0	0	2	2	1	0	0	0	1	0	1	1	1	0	2	2	2	2	2	0	2	1	1	0	0	1	2	2	1	2	1	0	0	1	0	0	0	0	0	0	2	0	0	0	0	2	1
913	0	0	0	1	0	0	1	0	0	0	1	0	0	0	0	0	0	2	2	2	0	1	0	0	0	2	0	1	1	2	0	0	0	0	0	2	2	0	0	1	1	1	0	0	0	0	0	1	1
914	0	0	0	1	1	1	2	0	1	0	0	1	2	1	1	0	1	0	2	1	2	0	0	0	0	2	0	1	1	2	0	1	1	0	0	2	1	1	1	2	0	0	2	0	0	1	0	2	0
915	1	0	0	1	0	0	2	1	0	0	0	0	1	1	1	0	0	0	0	0	2	0	1	1	1	0	0	1	1	2	0	1	1	0	0	1	1	0	0	1	1	0	0	0	0	0	0	0	2
916	0	1	0	0	0	0	2	0	1	0	1	1	1	0	0	1	2	2	2	2	1	0	0	0	0	1	0	1	0	1	1	2	1	1	1	2	2	0	0	0	0	0	0	0	0	0	0	2	1
917	0	0	0	0	0	0	2	1	1	1	0	0	0	0	0	0	1	0	0	0	2	0	0	0	0	1	0	2	0	2	1	1	0	1	0	2	1	0	1	1	1	0	1	0	0	1	0	1	0
918	0	0	0	0	0	0	1	0	1	0	1	0	0	0	0	0	1	0	0	0	2	0	0	0	0	0	0	2	0	2	1	0	0	0	0	2	1	1	1	1	0	1	1	0	0	0	0	2	0
919	0	0	1	0	0	1	2	1	0	0	0	0	0	0	0	0	1	1	1	1	1	0	1	0	0	0	0	1	1	2	0	1	1	0	0	2	2	0	0	2	2	1	1	0	1	2	0	0	1
920	0	0	0	1	0	0	2	0	1	0	1	1	2	1	1	1	1	1	1	1	1	0	0	0	0	2	0	2	0	2	1	2	2	0	0	2	1	0	0	1	0	0	0	0	0	0	0	1	1
921	0	0	0	1	0	0	1	0	1	0	0	0	0	0	0	0	1	0	0	0	2	0	1	0	0	0	0	2	2	1	1	0	0	0	0	2	1	0	0	1	1	1	1	0	0	1	0	1	1
922	0	0	0	0	0	0	2	1	0	0	0	1	0	0	0	0	1	1	1	1	1	0	1	0	0	0	0	2	0	1	1	1	0	1	0	1	1	0	0	1	1	1	1	0	1	2	0	1	1
923	1	0	0	2	0	0	2	0	1	0	0	0	0	0	0	0	2	2	2	2	2	0	1	0	0	1	0	2	0	2	0	0	1	0	0	2	1	0	0	2	2	0	1	0	1	0	0	2	0
924	0	0	0	0	0	0	2	0	0	0	0	0	0	0	0	0	2	1	1	1	1	0	0	0	0	1	0	1	1	2	0	1	1	0	0	1	2	0	0	2	2	0	0	0	0	1	0	1	1
925	0	0	0	0	0	1	2	1	0	0	1	1	1	1	1	0	2	1	0	0	1	0	0	0	0	0	0	2	0	2	0	1	1	0	0	2	0	0	1	1	0	0	0	0	0	0	0	1	1
926	0	0	0	1	0	0	1	0	0	0	1	1	2	2	2	0	2	0	0	0	2	0	0	0	0	0	0	2	1	1	0	0	1	2	0	2	1	0	0	0	0	1	0	0	0	0	0	2	0
927	0	0	0	0	0	0	1	0	0	0	2	0	0	0	0	0	1	1	1	1	0	0	0	0	0	1	0	2	1	2	1	1	1	0	0	1	1	1	0	0	0	0	1	1	2	0	0	2	0
928	0	0	1	1	0	0	2	0	1	0	1	0	0	0	0	0	2	2	2	2	0	0	0	0	0	0	0	1	0	1	1	2	1	1	1	2	0	1	0	0	0	1	1	0	1	1	0	2	0
929	1	0	1	0	0	0	2	0	1	0	1	0	1	1	1	0	1	1	1	0	2	1	0	0	0	1	0	2	0	2	0	1	1	0	0	2	1	0	0	2	2	1	1	0	0	0	0	1	1
930	0	0	0	0	0	0	1	0	1	0	1	1	2	1	1	0	0	2	2	1	0	0	2	0	0	1	0	2	0	2	0	2	2	0	1	2	2	1	0	1	1	0	1	1	1	0	0	2	0
931	1	0	0	0	0	0	1	1	0	0	1	0	1	1	1	0	1	1	1	1	0	0	0	0	0	2	0	2	0	2	1	2	1	2	0	1	0	0	0	1	1	0	0	0	0	0	0	1	1
932	0	0	0	0	0	0	2	0	2	0	0	1	1	0	0	1	1	2	1	1	1	0	0	0	0	0	1	2	1	2	0	1	2	1	0	2	2	0	0	1	1	1	1	0	1	2	0	2	0
933	1	1	0	0	0	0	1	0	1	1	0	1	2	1	1	0	2	1	1	1	2	0	0	0	0	2	0	0	1	1	0	1	1	1	1	1	2	0	0	1	1	0	0	0	0	0	0	2	1
934	0	1	0	0	0	0	1	0	1	0	0	1	2	1	1	0	0	2	2	1	0	0	0	0	0	0	0	2	0	2	1	2	1	1	2	2	1	0	0	0	0	0	0	0	1	0	0	1	1
935	1	0	0	0	1	1	1	0	1	0	0	1	1	1	1	0	1	0	0	0	2	0	2	0	0	0	1	1	1	2	0	1	1	0	0	1	1	1	0	1	1	0	1	0	1	0	0	1	1
936	1	0	0	0	0	0	1	1	1	0	0	0	1	1	1	0	2	2	1	0	2	0	0	0	0	0	1	1	1	2	0	0	0	0	1	2	1	0	0	1	1	1	0	0	0	1	0	1	1
937	0	0	0	0	0	0	1	0	0	0	1	0	0	0	0	0	2	2	1	1	2	0	0	0	0	1	0	2	1	1	0	1	1	1	0	2	1	0	0	1	0	0	0	0	0	0	0	1	1
938	0	0	0	1	0	0	1	1	0	0	1	1	1	0	0	0	2	0	0	0	2	0	0	0	0	1	0	1	0	1	1	1	1	1	1	2	2	0	0	2	1	0	0	0	1	0	0	1	1
939	0	0	0	0	0	0	2	0	2	0	0	0	0	0	0	0	0	2	0	0	1	0	0	0	0	1	0	0	1	2	0	1	1	0	0	2	1	1	1	0	0	1	1	0	1	0	0	2	0
940	1	0	0	1	0	0	2	1	0	0	0	0	0	0	0	0	1	1	1	1	2	0	1	0	0	2	0	2	0	2	0	1	1	0	0	2	1	1	0	1	1	0	0	0	0	0	0	0	1
941	0	0	0	0	0	0	1	0	1	0	1	0	0	0	0	0	2	0	0	0	2	0	0	0	0	1	0	1	1	2	0	0	0	0	0	2	0	0	0	1	0	0	0	0	0	0	0	2	0
942	1	0	0	1	0	0	2	1	1	0	0	0	0	0	0	0	1	0	0	0	2	0	0	0	0	0	0	2	0	2	1	1	0	0	0	1	1	0	0	1	1	0	0	0	0	0	0	2	0
943	0	0	0	0	0	0	1	0	1	0	1	0	1	1	1	0	1	0	0	0	2	0	1	1	1	1	1	2	1	2	0	0	1	1	0	2	1	1	0	0	0	0	0	0	0	0	0	1	1
944	0	1	0	0	0	0	1	0	1	0	1	1	2	1	1	0	0	2	2	2	0	0	0	0	0	2	0	2	0	2	1	2	2	0	0	2	1	0	0	0	0	0	0	0	0	0	0	1	1
945	0	0	0	0	0	0	2	0	0	0	0	0	0	0	0	0	0	2	2	1	1	0	0	0	0	1	0	1	0	0	1	1	1	0	1	1	2	1	0	1	1	1	1	0	2	2	0	0	1
946	0	0	0	0	0	0	2	0	1	0	0	0	0	0	0	0	1	2	0	0	1	0	0	0	0	0	0	1	2	1	0	1	1	0	0	2	1	0	0	2	2	0	1	0	1	0	0	2	0
947	0	0	1	0	0	0	2	0	2	0	0	1	1	0	0	1	0	1	0	0	1	0	0	0	0	1	0	1	1	2	1	1	1	1	1	1	2	1	1	2	1	1	0	0	0	1	0	0	2
948	0	0	0	0	0	0	2	0	1	0	1	1	2	1	1	1	0	2	2	1	0	0	1	1	1	2	0	1	0	1	1	0	0	0	0	2	2	0	0	2	2	1	1	0	0	0	0	2	1
949	0	0	2	0	0	0	2	0	1	0	1	1	2	1	1	0	1	0	0	0	2	0	1	0	0	0	0	2	0	2	0	2	1	1	1	1	1	0	0	1	1	0	1	0	1	0	0	2	0
950	0	0	0	1	0	0	0	0	1	0	1	0	1	1	1	0	1	2	0	1	1	0	0	0	0	0	0	2	0	2	0	2	2	0	0	0	1	0	1	1	1	0	0	0	0	1	1	1	0
951	0	0	0	0	0	0	2	0	0	0	0	0	1	1	1	0	1	1	0	0	2	0	0	0	0	1	0	2	0	2	1	2	1	1	0	1	0	1	0	0	0	0	0	1	0	1	0	2	1
952	0	0	0	0	0	0	2	0	1	0	1	0	0	0	0	0	0	1	1	0	1	0	0	0	0	2	0	2	0	2	1	2	2	0	0	1	0	1	0	0	0	0	0	0	0	0	0	0	0
953	0	0	0	1	0	0	2	0	0	0	0	0	1	1	1	0	0	1	1	1	2	0	1	0	0	2	0	2	1	2	1	2	2	0	0	1	0	1	0	0	0	1	0	0	0	0	0	1	2
954	1	0	0	0	0	0	2	0	0	0	0	0	0	0	0	0	2	1	1	1	2	0	1	1	1	1	0	2	0	1	1	0	0	0	1	2	2	0	0	1	1	0	1	0	1	0	0	2	0
955	1	0	0	0	0	0	2	1	1	0	0	0	0	0	0	0	2	1	0	0	2	0	0	0	0	1	1	2	1	2	0	1	1	1	1	2	1	0	0	1	1	1	0	0	1	1	0	2	0
956	0	0	0	0	0	1	2	0	0	0	0	0	0	0	0	0	1	1	0	0	1	0	1	0	0	1	0	2	0	2	0	0	0	0	0	2	0	0	0	0	0	0	0	0	0	0	0	2	0
957	0	0	0	0	0	0	2	0	0	0	0	0	0	0	0	0	1	2	1	0	0	0	0	0	0	2	0	2	1	2	0	0	0	0	0	2	1	0	0	0	0	0	1	0	0	1	0	1	1
958	0	0	0	1	0	0	2	1	1	0	0	0	0	0	0	0	2	0	0	0	2	0	0	0	0	0	0	2	0	2	0	0	0	0	0	2	2	0	0	1	1	0	0	0	0	0	0	0	2
959	0	0	1	0	0	0	2	0	0	0	1	0	1	1	1	0	2	0	0	0	2	0	0	0	0	1	0	2	0	1	0	1	0	2	2	2	1	0	0	1	1	0	0	0	0	0	0	0	2
960	0	0	0	1	0	0	2	0	1	0	0	0	0	0	0	0	1	1	1	1	2	0	1	0	0	0	0	1	1	2	0	1	1	2	0	1	1	0	0	1	1	0	0	0	0	0	0	1	1
961	1	1	1	0	0	0	2	0	2	0	0	0	0	0	0	0	1	1	1	1	2	0	0	0	0	1	0	2	0	1	1	1	1	0	0	2	1	0	0	1	1	1	1	0	1	2	0	1	1
962	0	1	0	0	1	1	1	0	1	0	1	0	0	0	0	0	2	2	1	1	2	0	0	0	0	1	1	2	0	2	1	2	2	0	0	1	0	1	0	0	0	0	0	1	0	0	0	1	1
963	1	0	1	1	0	0	1	1	0	0	1	0	1	1	1	0	1	0	0	0	2	0	0	0	0	2	0	2	0	2	1	2	2	0	0	0	1	0	0	1	1	1	0	0	1	1	0	2	0
964	0	0	0	1	0	0	2	0	2	0	0	2	2	1	1	0	1	1	1	1	2	0	0	0	0	0	0	2	1	2	0	1	1	0	0	1	1	0	0	1	1	0	2	0	0	1	0	0	2
965	0	0	0	0	0	0	2	0	2	0	0	1	2	1	1	1	0	2	1	1	2	0	0	0	0	1	0	1	0	1	1	2	2	0	0	2	2	0	0	0	0	0	0	1	0	1	0	0	2
966	1	0	1	1	0	0	2	0	0	0	0	0	0	0	0	0	2	0	0	0	2	0	0	0	0	1	1	2	1	2	1	1	1	0	0	2	0	0	1	0	0	1	1	0	1	1	0	0	1
967	0	0	0	0	0	0	1	0	0	0	1	0	1	1	1	0	2	0	0	0	2	0	0	0	0	0	0	1	0	1	1	1	0	1	1	2	1	0	0	0	0	1	0	0	0	0	0	0	1
968	0	0	0	0	0	0	1	0	0	0	2	0	1	1	1	0	1	1	1	1	2	0	1	1	1	1	0	2	0	2	1	0	0	0	0	2	1	0	0	1	1	0	0	1	0	0	0	2	1
969	1	1	0	0	1	1	1	0	2	0	0	0	1	1	1	0	2	0	0	0	2	0	0	0	0	0	0	1	1	2	0	1	2	0	0	2	1	1	0	1	1	0	1	0	0	2	0	1	0
970	0	0	0	0	0	0	2	1	0	0	0	0	0	0	0	0	2	2	1	0	2	1	0	0	0	2	0	2	0	2	0	1	1	2	2	2	2	0	0	1	1	0	1	0	1	0	0	2	1
971	0	0	0	0	0	0	1	0	0	0	2	0	0	0	0	0	1	0	0	0	2	0	0	0	0	0	0	2	1	0	0	0	0	1	1	2	1	0	0	1	1	1	1	0	1	1	0	1	1
972	0	0	0	0	0	0	2	0	0	0	1	1	2	2	2	0	1	2	1	1	1	0	0	0	0	1	0	2	0	2	1	1	0	1	0	1	2	0	0	0	0	0	0	0	0	0	0	1	1
973	0	0	0	0	0	0	2	0	1	0	1	0	0	0	0	0	2	0	0	0	1	0	1	0	0	1	0	2	0	2	0	1	1	0	0	2	1	0	0	1	1	0	1	0	1	1	0	2	1
974	0	0	1	2	0	0	2	0	0	0	1	0	2	2	2	0	0	0	0	0	2	0	1	0	0	1	0	2	0	2	0	2	2	0	1	2	2	0	0	2	2	1	0	0	1	1	0	1	0
975	0	0	0	0	0	0	2	1	0	0	0	0	0	0	0	0	0	2	0	1	1	0	0	0	0	1	0	1	1	2	0	2	1	0	0	2	1	0	0	0	0	0	0	0	0	1	0	2	1
976	0	1	0	0	0	0	1	1	0	0	1	0	0	0	0	0	0	1	2	1	1	0	0	0	0	1	0	2	1	2	0	1	1	0	1	2	2	1	0	1	1	0	0	0	0	1	0	2	0
977	0	0	0	0	1	1	1	0	2	0	0	1	1	0	0	1	1	1	0	0	2	0	0	0	0	0	0	2	0	1	2	1	1	0	0	1	1	0	0	1	1	0	0	0	0	0	0	2	1
978	0	0	1	0	0	0	2	0	1	0	0	1	2	0	0	1	1	1	1	1	1	0	0	0	0	0	0	2	0	2	1	0	1	0	0	2	2	0	0	0	0	0	0	2	0	0	0	1	1
979	0	0	0	0	0	0	2	1	1	0	0	1	1	0	0	0	1	0	0	0	2	0	0	0	0	1	1	2	0	2	1	1	1	0	1	2	1	0	0	1	1	1	0	0	0	0	0	1	1
980	0	1	0	0	0	0	2	0	2	0	0	1	1	0	0	1	2	0	0	0	2	0	0	0	0	1	0	1	1	2	0	0	0	0	0	2	2	0	0	2	2	1	1	0	1	0	0	1	1
981	0	0	0	0	0	0	1	0	1	0	0	1	2	1	1	0	0	1	1	1	2	0	0	0	0	0	0	1	0	1	1	1	1	1	1	1	1	0	0	2	2	1	0	0	0	0	0	2	0
982	0	0	0	0	0	0	1	0	1	0	1	0	1	0	1	0	0	0	1	1	2	0	1	1	1	1	0	2	0	2	1	0	0	1	1	2	1	0	0	1	0	0	0	0	1	0	0	1	1
983	1	1	0	0	0	0	2	0	1	0	1	0	0	1	1	0	1	0	1	1	2	0	0	0	0	0	0	2	1	2	2	1	0	1	1	1	1	0	1	0	0	0	0	0	0	0	0	2	0
984	0	0	0	0	0	0	1	0	0	0	1	0	1	1	1	0	2	1	1	1	2	0	0	0	0	0	0	1	1	2	0	0	0	0	0	2	1	1	0	0	0	0	0	2	0	2	0	1	2
985	0	0	0	0	1	1	1	0	2	0	0	1	2	1	2	0	1	2	1	1	1	0	0	0	0	0	0	1	0	1	1	2	1	0	0	2	1	1	0	1	1	0	0	0	0	1	0	1	1
986	0	0	0	2	1	1	2	0	0	0	0	0	1	1	1	0	2	2	1	1	2	0	0	0	0	1	0	2	1	2	0	1	1	1	1	2	1	1	0	1	1	0	0	0	0	0	1	1	0
987	0	0	0	0	0	0	2	0	2	0	0	0	0	0	0	0	2	0	0	0	2	0	1	0	0	0	0	1	0	1	0	0	0	0	0	2	1	0	0	1	0	1	0	0	0	0	0	1	1
988	0	0	1	1	0	0	2	0	2	0	0	0	0	0	0	0	2	0	0	0	2	0	0	0	0	0	0	2	2	2	0	1	0	0	0	2	1	0	0	1	0	0	0	0	0	0	0	2	0
989	0	0	0	0	0	0	2	1	0	0	0	1	1	0	0	1	1	0	1	2	1	1	0	0	0	2	0	2	0	1	1	0	0	1	0	2	1	1	0	0	0	0	2	0	0	0	0	2	1
990	1	0	1	0	0	0	1	0	0	1	2	0	0	0	0	0	1	1	0	1	1	0	0	0	0	1	0	2	0	1	0	1	1	0	0	2	1	1	1	1	0	0	0	0	0	0	0	0	2
991	0	0	0	0	0	0	0	0	0	1	2	0	1	1	1	0	0	1	0	0	0	0	0	0	0	2	0	2	0	2	0	2	1	0	1	2	2	0	0	1	1	1	1	1	0	0	0	2	0
992	0	0	0	0	0	0	2	0	0	0	0	1	1	0	1	0	1	1	1	1	1	0	1	1	1	1	0	1	1	2	0	1	1	0	0	1	1	1	0	1	1	0	1	0	1	0	0	2	0
993	0	0	0	1	0	0	1	0	0	0	0	1	1	1	1	0	1	0	2	1	2	0	0	0	0	1	0	2	1	2	0	2	1	0	1	2	1	0	0	1	1	1	1	0	1	0	0	1	1
994	0	0	1	0	0	1	1	0	1	1	1	0	0	0	0	0	1	2	1	0	1	0	1	0	0	0	0	2	1	2	1	0	0	1	1	1	2	0	0	2	2	0	0	0	0	0	0	2	1
995	0	0	0	1	0	0	1	0	2	0	0	1	1	0	1	0	2	0	0	0	1	0	0	0	0	0	0	1	0	1	0	1	1	0	0	2	2	1	1	2	1	0	0	0	0	0	0	0	1
996	0	0	0	1	0	0	1	0	1	0	1	1	0	0	0	0	1	1	1	1	1	0	0	0	0	1	0	2	0	2	0	1	1	2	1	2	1	0	0	1	1	0	1	1	0	1	0	1	1
997	0	0	0	0	0	0	2	1	1	0	0	0	1	1	1	0	2	0	0	0	2	0	0	0	0	0	0	1	0	1	0	0	0	1	1	2	1	0	1	1	1	1	1	0	1	0	0	1	1
998	0	1	1	1	0	0	2	0	1	0	1	0	0	0	0	0	2	1	1	1	1	0	1	1	1	1	0	2	1	2	1	0	1	1	0	2	0	0	0	0	0	0	0	0	0	1	0	1	1
999	0	1	0	0	1	1	2	0	1	0	0	1	0	0	0	0	1	2	1	1	1	0	0	0	0	0	0	2	0	2	0	1	2	1	0	1	2	0	0	1	1	0	0	1	0	0	0	0	2
1000	0	0	0	0	0	0	2	0	0	0	1	0	1	1	1	0	0	2	0	0	1	0	0	0	0	0	0	1	1	2	0	1	1	0	0	2	1	0	0	2	2	0	0	0	1	0	0	1	1
[truncated: 252 more columns]
