# Supplementary material for: KNN-MDR: a learning approach for improving interactions mapping performances in genome wide association studies
Source: BMC Bioinformatics. 2017 Mar 21;18:184. doi: 10.1186/s12859-017-1599-7 (PMC5361736; doi:10.1186/s12859-017-1599-7)
Supplement: Supplementary file 5 — The data set(s) supporting the results of Table 3. (ZIP 7092 kb) [file 12859_2017_1599_MOESM5_ESM.zip › 000/S69/mkallsimul.dat]

1	0	0	2	0	0	0	2	1	0	0	0	0	0	0	0	0	0	0	0	2	0	0	2	2	0	0	0	2	0	2	0	1	1	0	0	1	0	0	0	0	1	0	1	1	1	0	0	0	1
2	0	1	1	0	0	0	2	0	2	2	0	0	0	0	0	0	0	1	0	1	0	1	1	1	1	1	0	2	1	1	1	1	2	0	0	1	2	1	1	0	1	0	0	1	0	0	0	0	2
3	0	1	2	0	0	0	2	2	0	0	1	2	2	0	2	0	0	1	2	0	1	0	2	2	1	1	0	2	0	2	1	2	2	0	0	0	0	0	1	0	1	0	0	1	0	0	0	2	2
4	1	0	2	0	0	0	2	0	2	2	0	0	0	0	0	0	0	0	0	1	0	0	2	2	0	0	1	2	1	0	0	1	1	0	0	2	2	1	1	0	0	0	1	2	1	0	0	0	2
5	0	0	2	0	0	1	2	2	0	1	0	0	0	0	0	0	1	2	0	2	0	0	2	2	0	0	0	2	0	2	0	0	0	0	0	2	1	0	0	0	0	1	1	1	1	1	0	0	2
6	0	1	2	0	0	0	2	1	1	2	0	0	1	0	1	0	0	0	1	1	0	0	2	2	0	0	1	1	1	2	0	1	2	1	0	2	2	1	0	1	0	0	0	1	0	0	0	1	2
7	1	1	2	0	0	0	2	2	0	0	0	0	1	0	1	0	0	1	0	1	0	1	1	2	0	0	0	2	1	1	0	2	1	0	0	1	2	1	0	1	0	0	0	1	0	1	1	0	0
8	1	2	1	0	0	0	1	2	0	0	1	0	1	0	1	0	0	0	0	2	0	0	2	2	0	0	0	1	1	1	0	2	1	1	2	2	2	0	0	0	1	1	1	1	1	0	0	0	1
9	0	2	0	0	0	0	1	1	0	0	2	0	2	0	1	0	0	1	1	1	1	0	2	2	0	0	0	2	1	2	0	1	1	0	0	1	2	0	0	0	1	1	1	2	0	1	0	0	0
10	0	0	2	0	0	0	2	1	2	2	0	1	0	0	0	0	0	2	2	0	0	0	2	2	0	0	0	2	0	2	0	1	1	1	1	1	2	1	0	1	0	0	1	2	1	0	0	0	1
11	0	2	0	0	0	0	1	1	1	1	0	1	2	0	1	1	1	0	1	1	1	0	2	2	0	0	0	2	1	0	0	1	2	0	0	1	2	0	1	0	1	0	1	2	1	0	0	0	0
12	0	2	1	0	0	0	2	2	1	1	0	1	1	0	0	0	0	1	2	0	0	0	2	2	0	0	0	1	2	1	0	1	0	1	2	2	1	0	0	1	1	1	0	0	1	1	0	1	1
13	1	1	2	0	0	0	2	2	0	0	1	0	0	0	0	0	0	1	1	0	1	0	1	1	1	1	1	1	1	2	0	1	1	0	0	2	1	1	1	0	1	1	0	1	0	1	0	0	0
14	1	0	2	0	1	1	2	0	2	2	0	0	0	0	0	0	0	1	0	2	0	0	2	2	0	0	0	1	0	1	0	1	0	2	2	2	2	0	0	1	0	1	1	2	0	0	0	0	0
15	0	2	0	0	0	0	1	1	1	1	1	0	0	0	0	0	0	0	0	2	0	2	2	2	0	0	0	2	1	2	0	0	1	0	0	2	0	1	0	0	1	1	1	1	1	0	0	0	1
16	0	1	1	0	0	0	0	2	1	1	0	0	1	1	0	0	0	2	1	1	1	1	2	2	0	0	0	1	1	1	0	2	2	0	0	1	1	0	0	2	0	1	1	1	0	1	0	0	2
17	0	2	0	0	0	0	1	2	1	1	0	1	1	1	0	0	0	2	1	1	1	0	2	2	0	0	0	1	1	1	0	1	0	2	1	1	1	0	0	1	1	1	1	2	0	0	0	0	1
18	0	2	0	0	0	0	2	1	1	1	0	0	0	0	0	0	1	2	0	2	0	1	0	0	1	1	0	2	0	2	2	1	0	1	2	2	1	0	0	0	2	0	1	1	1	0	0	0	2
19	0	2	0	0	0	0	2	2	0	0	0	0	1	0	0	0	0	0	1	1	1	0	1	2	0	0	0	2	0	2	1	0	1	0	0	2	1	0	1	0	1	0	1	1	0	1	0	2	2
20	0	1	1	0	0	0	2	1	2	2	0	1	2	0	1	0	0	1	0	2	0	0	0	0	0	0	1	1	0	0	0	1	1	1	0	2	0	0	0	1	0	1	0	1	0	0	0	1	1
21	1	1	1	0	0	0	1	2	0	1	1	1	1	0	0	1	0	1	0	2	0	0	2	2	0	0	0	1	2	1	0	1	1	0	0	0	0	0	0	0	2	0	1	2	1	0	0	0	0
22	0	0	2	0	0	0	1	1	1	1	1	0	0	0	0	0	0	0	0	1	0	2	1	1	1	1	0	1	0	1	0	2	2	0	0	2	1	1	0	0	1	1	2	2	0	1	0	0	0
23	0	2	1	0	0	0	2	2	0	1	0	1	1	0	0	0	0	0	1	1	1	1	2	2	0	0	0	2	0	2	1	1	1	0	0	1	1	0	0	0	2	0	0	2	0	2	0	0	0
24	1	1	2	0	0	0	1	0	2	2	0	0	0	0	0	0	0	0	0	2	0	1	2	2	0	0	0	1	0	1	0	0	0	0	0	2	1	0	0	1	1	1	1	2	1	0	0	0	1
25	0	1	1	0	0	0	0	1	1	1	1	0	0	0	0	0	0	0	1	1	0	1	2	2	0	0	0	1	2	0	0	1	1	0	0	0	2	0	0	1	1	0	1	1	1	1	0	0	1
26	0	0	2	0	0	0	2	1	2	2	0	0	0	0	0	0	0	1	0	2	1	1	2	2	0	0	0	2	1	1	1	2	1	1	2	2	1	0	0	1	0	0	0	0	0	0	0	0	1
27	1	1	1	0	0	0	1	2	0	0	1	0	1	0	1	0	0	2	1	1	1	1	2	2	0	0	0	2	1	1	1	2	2	0	0	0	2	0	1	1	0	1	0	1	0	0	0	0	0
28	0	1	1	0	0	0	1	1	1	1	1	0	1	0	0	0	0	0	0	1	0	0	2	2	1	1	0	2	1	1	2	0	0	0	0	2	2	0	0	1	0	1	1	1	0	0	0	0	2
29	1	1	1	0	0	0	2	2	0	0	0	0	0	0	0	0	0	1	0	2	0	0	2	2	0	0	0	2	0	1	0	1	0	2	2	2	2	0	0	0	1	1	0	0	2	0	0	0	1
30	0	1	1	0	1	1	1	2	0	0	1	1	1	0	0	1	1	2	2	0	2	0	0	2	0	0	0	2	0	1	0	1	0	0	1	2	0	0	0	1	1	1	1	1	1	1	0	0	1
31	1	0	2	0	0	0	1	1	1	1	0	0	0	0	0	0	0	0	0	1	0	1	2	2	0	0	0	1	1	1	1	2	2	0	0	0	2	1	0	1	1	0	1	2	1	0	0	0	0
32	0	1	1	0	1	1	1	1	1	1	0	0	1	0	1	0	0	2	1	1	1	0	1	1	1	1	0	2	1	1	1	1	1	1	0	1	0	0	0	1	1	0	0	1	0	1	0	0	1
33	0	0	2	0	1	1	2	2	0	1	0	1	1	0	0	1	0	1	0	2	0	0	2	2	0	0	2	2	1	0	1	1	1	0	0	2	0	0	0	1	1	0	0	2	0	2	0	0	1
34	0	1	1	0	1	1	1	1	2	2	0	1	1	0	0	1	0	0	0	1	0	0	2	2	2	2	0	2	0	2	0	1	0	1	0	1	1	0	1	0	1	0	1	2	0	0	0	0	0
35	0	1	0	0	0	0	1	2	1	1	0	1	1	0	1	0	1	1	0	2	0	1	2	2	0	0	0	0	2	0	0	0	0	1	0	2	1	0	0	1	1	0	0	2	0	2	0	0	2
36	0	2	1	0	0	0	2	1	1	1	0	1	1	0	0	1	0	1	1	1	0	0	2	2	0	0	0	1	2	0	1	1	2	1	0	2	1	0	1	0	1	0	1	2	0	1	0	0	0
37	0	2	0	0	0	0	2	0	2	2	0	0	0	0	0	0	0	1	1	1	1	1	2	2	0	0	0	2	0	1	0	1	1	0	0	2	0	0	0	0	1	0	1	2	1	0	0	0	0
38	0	2	2	0	0	0	2	2	1	1	1	0	0	0	0	0	0	0	1	1	0	0	2	2	0	0	0	2	0	2	1	0	0	1	1	2	0	0	0	0	2	1	1	1	0	0	0	1	2
39	0	0	2	0	1	1	2	1	1	2	0	0	1	0	1	0	0	0	0	2	0	0	1	1	0	0	0	2	0	2	1	1	1	0	0	2	2	1	1	1	0	0	2	2	0	0	0	0	1
40	0	2	1	0	0	0	1	1	1	2	1	0	0	0	0	0	1	1	0	2	0	0	2	2	1	1	0	0	1	0	0	0	0	0	1	2	2	1	0	1	0	1	1	1	1	2	0	0	0
41	0	1	1	1	0	1	2	2	0	1	0	0	0	0	0	0	0	1	0	2	0	1	1	1	0	0	0	2	0	2	0	1	0	1	1	2	1	0	0	2	0	1	1	2	0	1	0	1	0
42	0	0	2	0	0	0	1	1	0	0	1	0	2	0	2	0	0	1	1	1	0	0	2	2	0	0	0	2	0	2	0	2	1	1	1	2	0	0	0	0	2	0	0	2	0	2	0	0	1
43	1	0	2	0	1	1	1	2	0	0	1	0	0	0	0	0	0	1	1	1	1	0	2	2	0	0	0	2	0	2	0	1	1	2	1	1	2	0	0	1	0	1	1	1	0	0	0	0	0
44	0	0	2	0	0	0	2	1	1	1	0	0	0	0	0	0	0	1	1	1	0	0	2	2	0	0	0	2	0	2	0	1	1	0	1	1	1	0	0	0	2	0	0	2	0	1	0	1	2
45	0	2	0	0	0	0	2	2	0	0	0	0	0	0	0	0	0	0	1	1	1	0	2	2	0	0	0	2	0	2	0	1	1	0	0	2	2	0	0	1	1	0	1	2	0	0	0	0	1
46	1	1	1	0	0	0	2	2	1	1	0	0	2	0	1	0	0	1	1	1	1	1	2	2	0	0	0	2	1	1	1	1	1	0	0	1	2	0	0	1	0	1	0	1	0	0	0	0	0
47	0	1	2	0	1	1	1	1	1	1	1	0	1	0	1	0	0	0	0	2	0	0	1	1	1	1	0	2	0	1	1	1	0	2	1	1	1	0	0	0	2	1	1	2	0	1	0	0	2
48	0	0	2	0	1	1	2	1	1	1	1	1	1	0	1	0	0	0	0	1	0	0	1	1	1	1	0	1	1	1	0	0	1	1	0	2	2	0	1	0	0	1	1	2	0	1	0	0	0
49	0	2	0	0	0	0	1	2	1	1	1	0	1	1	0	0	0	0	0	2	0	1	2	2	1	1	0	2	0	2	0	2	1	1	1	2	2	0	0	2	0	2	2	2	0	1	1	0	0
50	0	1	1	0	0	0	1	1	2	2	0	0	0	0	0	0	1	1	1	0	1	0	1	2	0	0	0	2	0	2	1	1	2	0	0	2	1	0	0	1	0	0	1	2	0	1	0	1	1
51	0	1	1	0	0	0	2	2	0	0	0	2	2	0	0	1	0	0	0	1	0	0	2	2	0	0	0	2	0	2	1	1	0	0	0	2	2	0	0	0	2	1	1	1	1	1	0	0	1
52	0	1	1	0	0	0	2	0	2	2	0	1	0	0	1	0	0	0	0	2	0	1	2	2	0	0	0	2	1	1	1	1	1	0	1	2	2	0	0	2	0	0	0	0	0	1	0	0	2
53	1	2	0	0	0	0	2	2	0	0	0	1	1	0	1	0	0	0	0	2	0	0	2	2	0	0	1	2	0	1	0	2	2	0	0	2	2	0	0	2	0	1	1	2	1	1	0	0	1
54	0	0	2	0	0	0	2	1	0	0	0	0	1	0	1	0	0	0	2	0	0	0	2	2	0	0	0	2	0	2	0	2	1	0	0	1	1	1	0	0	1	1	1	2	0	1	0	0	0
55	0	1	1	0	0	0	1	2	0	1	1	1	1	0	0	0	1	2	0	2	0	0	2	2	0	0	0	2	0	2	0	1	1	0	0	1	2	1	0	0	0	0	0	1	0	1	0	0	1
56	0	0	2	0	1	1	2	1	0	0	0	2	2	0	2	0	0	0	0	2	0	1	1	1	1	1	0	2	1	1	1	1	1	0	0	0	1	0	1	0	1	0	1	1	1	0	0	0	0
57	0	0	2	0	0	0	2	1	1	2	0	0	0	0	0	0	0	0	0	2	0	0	1	1	0	0	0	0	1	0	0	1	1	0	0	2	1	0	0	2	0	0	0	1	0	1	0	0	1
58	0	1	1	0	0	0	1	2	0	2	0	0	1	0	1	0	0	1	0	2	0	0	2	2	0	0	0	1	2	0	0	0	2	1	0	2	1	0	0	1	1	0	1	2	1	0	0	2	2
59	0	1	1	0	0	0	2	0	2	2	0	1	2	0	1	1	0	0	0	2	0	0	1	2	0	0	0	1	1	1	0	2	2	0	0	1	2	1	0	0	1	1	0	0	2	0	0	0	0
60	1	1	2	0	0	0	1	2	0	1	1	2	2	1	0	1	0	1	0	1	0	1	2	2	0	0	0	1	0	1	0	0	0	0	0	2	1	0	0	1	1	1	1	2	1	0	0	0	0
61	0	1	1	0	1	1	1	1	1	1	0	0	0	0	0	0	0	0	0	2	1	0	2	2	0	0	1	2	2	1	1	2	1	0	0	1	2	1	0	1	0	0	2	2	0	1	0	0	2
62	0	0	2	0	1	1	2	0	2	2	0	1	2	0	2	0	0	1	0	2	0	0	1	2	0	0	0	1	1	1	0	2	2	0	0	1	1	0	1	0	1	1	1	1	1	1	0	0	1
63	0	0	1	0	0	0	1	2	0	1	0	0	2	0	2	0	0	0	0	2	0	1	2	2	0	0	0	2	0	2	0	0	0	1	1	2	1	0	0	0	1	1	0	1	1	2	0	0	2
64	0	1	2	0	0	0	0	2	0	0	2	2	2	0	0	1	0	0	0	2	0	0	1	1	0	0	0	2	1	1	0	1	1	0	0	1	2	0	0	1	1	0	0	1	0	0	0	0	0
65	0	1	1	0	0	0	2	1	1	1	0	0	0	0	0	0	0	0	1	1	1	1	2	2	0	0	0	2	1	1	1	1	1	0	0	2	1	0	0	0	2	0	0	2	0	0	0	0	1
66	0	1	1	0	0	0	0	2	0	0	1	1	1	0	1	0	0	0	2	0	0	1	2	2	0	0	0	2	0	2	0	1	2	0	0	2	2	1	0	1	0	1	1	1	1	1	0	0	1
67	0	0	2	0	0	0	1	1	1	2	0	1	1	0	1	0	0	0	1	1	1	1	1	2	0	0	0	2	0	2	1	1	1	0	0	1	2	0	1	1	0	0	0	2	0	0	0	0	1
68	0	1	1	0	1	1	2	2	0	0	0	0	0	0	0	0	0	0	1	1	0	0	2	2	0	0	0	2	0	2	1	0	0	0	0	2	2	0	0	1	1	0	0	2	1	1	0	1	2
69	0	1	1	0	0	0	2	0	2	2	0	1	1	0	0	1	0	1	0	2	0	1	2	2	0	0	0	1	1	1	1	1	1	1	0	0	2	1	0	1	0	1	1	1	0	0	0	0	1
70	0	2	0	0	0	0	1	1	1	1	2	0	0	0	0	0	0	0	0	1	0	0	2	2	0	0	0	2	0	2	2	0	0	0	0	1	2	0	0	2	0	1	1	1	0	1	0	0	0
71	0	1	2	0	0	0	1	2	0	1	1	0	0	0	0	0	0	1	0	2	0	0	2	2	0	0	0	1	1	1	0	1	1	2	1	2	2	0	0	1	1	1	1	1	1	0	0	0	0
72	0	1	1	0	0	0	1	2	0	1	1	0	0	0	0	0	0	1	1	0	0	0	1	1	1	1	0	2	0	2	0	1	0	0	0	1	2	0	0	2	1	0	0	1	0	0	0	0	0
73	1	2	0	0	0	0	2	2	0	0	0	0	0	0	0	0	0	0	0	2	1	0	1	1	0	0	0	2	1	0	0	1	1	2	0	1	1	0	0	0	2	1	1	2	1	1	0	0	1
74	0	0	2	0	1	1	1	1	2	2	0	0	1	0	1	0	0	0	0	2	0	1	2	2	0	0	0	2	0	1	1	2	2	0	0	1	1	1	0	0	1	0	0	2	1	1	0	0	1
75	0	2	1	0	0	0	0	2	0	0	2	1	0	0	1	0	1	1	0	2	1	1	1	1	1	1	0	2	0	2	1	0	0	0	0	2	1	0	0	0	2	0	2	2	1	0	0	0	1
76	0	1	1	1	0	1	1	1	1	1	2	1	2	0	1	1	0	0	0	2	0	1	2	2	0	0	0	1	1	1	0	0	0	2	1	2	2	1	0	0	1	0	0	1	0	1	0	1	0
77	0	0	2	0	1	1	2	2	1	1	0	0	0	0	0	0	0	1	1	1	0	0	1	1	0	0	0	2	1	2	0	1	0	0	0	1	2	1	1	0	0	0	0	2	0	1	0	0	1
78	0	0	2	0	0	0	2	0	2	2	0	1	1	0	0	1	0	0	0	1	0	1	2	2	0	0	0	2	0	2	0	2	2	0	0	1	2	0	0	1	0	2	2	2	1	1	0	1	2
79	0	1	1	0	0	0	2	1	0	0	0	1	1	0	0	1	0	1	0	2	0	0	2	2	0	0	0	2	1	1	0	0	0	0	1	2	1	0	0	0	1	0	0	1	0	1	0	0	0
80	0	1	0	0	0	0	1	1	1	1	1	0	0	0	0	0	0	0	2	0	0	1	2	2	0	0	0	1	1	0	0	1	1	2	1	1	2	1	0	1	0	0	0	1	0	0	0	0	0
81	0	2	0	0	0	0	0	2	0	0	1	1	2	0	2	0	0	0	1	1	1	0	0	0	0	0	0	2	1	1	2	1	1	1	1	1	0	0	0	0	1	0	0	2	0	1	0	0	0
82	0	1	1	0	0	0	1	2	0	0	0	1	2	0	1	1	0	2	1	1	1	1	2	2	0	0	0	1	2	0	0	2	1	0	0	1	1	0	0	2	0	1	0	1	0	1	0	0	0
83	0	0	2	0	1	1	2	1	1	1	0	0	2	0	2	0	1	1	0	2	0	0	1	1	1	1	0	1	1	1	0	0	1	1	0	2	1	1	0	0	1	0	0	2	0	0	0	2	2
84	0	1	1	0	0	0	1	2	0	1	0	1	0	0	1	0	0	1	0	1	0	0	2	2	0	0	0	2	1	1	1	2	1	1	2	2	1	0	0	2	0	0	0	2	0	0	0	1	1
85	0	2	0	0	0	0	2	2	0	1	0	0	1	0	1	0	0	1	0	2	0	0	2	2	0	0	0	2	0	1	0	2	1	1	0	2	1	1	0	0	1	1	1	2	1	0	0	0	2
86	0	0	2	0	0	0	2	2	0	0	0	0	1	0	0	0	0	2	1	1	1	0	2	2	0	0	0	1	0	1	0	2	1	1	0	2	2	0	0	2	1	0	1	2	1	0	0	0	0
87	0	1	1	0	1	1	2	0	2	2	0	0	2	0	2	0	0	0	0	2	0	0	2	2	0	0	0	1	1	1	0	2	2	0	1	2	1	0	0	2	0	1	1	2	1	0	0	0	1
88	0	0	2	0	1	1	2	1	1	1	0	0	1	0	1	0	0	0	2	0	0	0	2	2	0	0	0	1	1	1	0	1	1	1	1	1	0	0	0	0	1	0	1	2	0	0	0	0	1
89	0	2	0	0	0	0	2	1	1	1	0	0	0	0	0	0	0	1	0	1	0	1	1	2	0	0	1	2	0	1	0	1	1	1	1	1	2	0	0	1	0	1	1	1	1	1	0	0	2
90	0	0	1	0	0	0	2	0	1	1	0	0	2	0	2	0	1	2	1	1	1	0	2	2	0	0	0	2	0	1	1	0	0	0	0	2	1	0	0	1	1	1	0	1	0	1	0	0	1
91	1	1	1	0	1	1	2	1	1	1	0	0	0	0	0	0	0	1	0	1	0	0	2	2	0	0	1	2	1	1	0	0	0	0	0	2	2	0	0	1	0	2	1	2	1	0	0	0	1
92	0	2	1	0	0	0	2	1	1	1	0	1	1	0	0	1	0	0	0	2	0	0	2	2	0	0	0	2	0	2	0	1	2	1	0	2	0	0	0	0	1	2	2	2	1	1	0	0	2
93	0	1	1	0	1	1	2	1	1	1	0	1	1	0	0	1	0	0	1	1	1	0	1	1	0	0	0	1	2	0	1	1	1	1	1	1	1	1	0	0	0	1	1	2	1	1	0	0	1
94	0	1	1	0	0	0	2	2	2	2	0	0	0	0	0	0	0	1	2	0	1	1	2	2	0	0	0	1	2	0	1	2	1	0	0	2	1	0	0	0	0	1	1	2	1	0	0	0	1
95	0	1	1	0	0	0	2	1	1	1	0	1	1	0	0	1	0	0	1	0	1	0	0	0	0	1	0	2	0	2	2	0	0	0	0	2	1	0	1	0	1	1	1	1	0	1	0	0	1
96	0	1	1	1	0	1	1	2	0	0	1	1	1	0	1	0	0	0	1	1	1	0	2	2	0	0	0	1	1	1	1	2	2	0	0	2	0	0	1	0	1	0	1	1	1	1	0	0	1
97	1	1	1	0	0	0	1	2	0	0	2	1	1	0	0	1	0	1	0	2	0	0	2	2	0	0	0	2	0	2	0	1	1	0	0	1	2	1	0	1	0	0	2	2	0	0	0	0	1
98	1	2	0	0	0	0	2	1	0	0	0	0	2	0	1	0	0	0	1	1	1	0	2	2	0	0	0	2	1	1	1	0	0	0	1	2	2	0	0	1	1	1	0	1	0	0	0	0	0
99	0	2	0	0	0	0	1	2	0	0	0	0	0	0	0	0	0	0	1	1	1	0	2	2	0	0	1	2	1	0	0	1	1	0	0	2	2	0	0	2	0	0	1	1	0	1	0	0	1
100	0	1	1	0	1	1	1	1	1	1	1	0	1	0	1	0	0	0	2	0	1	0	1	1	1	1	0	1	1	1	0	1	1	0	1	1	1	0	0	2	0	1	0	1	1	2	0	0	2
101	0	1	2	0	1	1	2	2	0	0	0	0	1	0	1	0	0	1	0	2	0	0	2	2	1	1	1	1	0	0	0	1	1	0	0	1	1	1	0	0	1	0	1	2	1	0	0	0	0
102	0	1	1	0	0	0	1	1	1	1	1	1	0	0	0	0	0	0	1	1	1	0	2	2	0	0	0	2	1	2	0	1	1	0	0	1	1	1	0	0	1	0	2	2	1	0	0	0	0
103	0	1	2	0	0	0	2	1	2	2	0	0	0	0	0	0	0	1	0	2	0	1	2	2	0	0	1	1	1	0	0	1	1	0	0	2	1	1	0	0	1	1	0	0	0	0	0	0	1
104	0	2	1	0	0	0	1	2	0	0	1	1	2	0	1	0	0	1	2	0	1	1	0	0	1	1	0	0	2	0	0	0	1	1	0	2	1	0	0	1	1	0	0	2	0	0	0	0	1
105	0	1	2	0	0	0	2	0	2	2	0	1	2	0	1	0	0	0	0	2	0	0	2	2	1	1	0	2	1	1	1	2	2	0	0	1	0	0	0	0	2	1	0	1	0	1	0	0	1
106	0	1	1	0	0	0	1	2	0	0	1	0	0	0	0	0	0	2	1	1	1	1	2	2	0	0	0	2	0	2	0	2	1	1	1	2	2	0	0	0	1	2	2	2	1	0	0	1	1
107	0	1	1	0	0	0	1	0	2	2	0	0	0	0	0	0	0	1	0	2	0	0	2	2	1	1	1	1	1	2	0	1	1	0	0	2	1	0	0	0	2	1	1	2	1	1	0	0	0
108	0	1	1	0	0	0	1	1	1	1	0	0	0	0	0	0	0	2	1	1	1	0	2	2	0	0	0	2	0	2	1	2	2	0	0	1	1	1	0	0	1	0	2	2	0	1	0	0	0
109	0	2	1	0	0	0	2	2	0	0	1	1	1	0	0	1	0	2	1	1	1	0	2	2	0	0	0	2	0	2	0	1	1	0	0	2	1	0	0	1	1	1	1	1	1	2	0	0	2
110	0	1	1	1	0	1	2	1	2	2	0	0	0	0	0	0	0	1	0	2	0	0	2	2	0	0	0	1	1	1	0	1	2	0	0	2	1	1	1	0	0	0	0	2	0	1	0	0	0
111	0	1	1	1	0	1	2	1	1	1	0	0	0	0	0	0	0	0	0	2	0	0	1	1	0	0	0	1	0	1	0	1	1	0	1	2	2	1	1	0	1	0	0	2	0	1	0	1	2
112	0	1	1	0	1	1	2	1	0	0	0	0	0	0	0	0	0	1	0	2	1	1	1	1	1	2	1	2	1	1	0	1	1	0	0	2	0	0	0	0	2	0	1	1	1	1	1	0	0
113	0	1	1	0	1	1	1	1	2	2	0	2	2	1	0	1	0	0	1	1	1	1	0	0	1	1	0	0	1	0	0	2	2	0	1	2	1	0	0	1	1	1	2	2	1	0	0	0	1
114	0	1	1	0	0	0	1	2	0	0	2	0	0	0	0	0	0	1	0	1	0	1	2	2	0	0	1	2	1	2	0	0	0	1	0	2	0	1	0	0	1	1	1	2	1	0	0	0	1
115	0	1	2	0	0	0	1	1	1	1	1	1	0	0	1	0	0	0	0	1	0	0	2	2	0	0	0	2	1	1	0	1	0	1	1	2	1	0	0	0	2	1	1	1	1	0	0	1	2
116	0	0	2	0	1	1	1	2	0	0	1	0	1	1	0	0	0	1	2	0	1	1	2	2	0	0	0	1	2	0	1	1	1	1	1	1	2	1	0	1	0	0	0	1	0	0	0	0	1
117	0	1	1	0	0	0	2	1	1	2	0	1	1	0	1	0	0	0	1	1	1	0	1	2	1	1	0	1	2	0	1	2	2	0	0	2	2	0	0	1	0	0	0	2	1	2	0	0	0
118	0	2	1	0	0	0	2	1	1	1	0	1	1	0	0	1	0	1	0	2	1	1	1	1	1	1	0	1	1	1	0	0	0	0	0	2	0	0	1	0	1	0	0	1	0	0	0	0	1
119	0	2	1	0	0	0	1	2	0	0	2	0	0	0	0	0	0	0	1	1	1	2	0	1	1	1	1	2	1	1	0	0	0	1	1	2	0	0	0	0	2	1	0	1	0	0	1	0	0
120	0	0	2	0	0	0	1	1	1	2	0	1	1	0	0	0	0	0	1	1	0	1	1	1	0	0	0	0	2	0	0	1	1	1	1	1	2	0	0	0	2	0	0	1	1	1	0	0	1
121	0	2	1	0	0	0	2	2	1	1	0	0	0	0	0	0	0	1	0	2	1	0	2	2	0	0	0	2	0	2	0	1	1	1	1	2	1	0	0	1	1	1	0	1	0	1	1	0	0
122	0	2	0	0	0	0	2	1	1	1	0	0	1	0	1	0	0	1	1	1	1	0	2	2	0	0	0	1	1	2	0	0	1	1	0	2	2	1	1	0	0	2	2	2	1	0	0	0	0
123	1	1	1	0	1	1	2	2	0	0	0	0	0	0	0	0	1	2	1	1	1	0	2	2	0	0	0	2	0	2	1	1	1	0	0	1	0	0	0	0	1	1	0	0	0	0	0	0	1
124	0	1	1	0	0	0	2	2	0	1	0	1	2	0	1	1	0	1	0	2	0	0	2	1	1	2	1	1	1	0	0	1	0	1	2	2	1	0	0	1	1	0	0	1	0	0	0	2	2
125	0	1	1	0	0	0	2	1	1	1	0	0	1	0	1	0	0	0	1	1	1	0	0	2	0	0	0	2	0	2	1	1	1	1	1	2	1	0	0	0	2	0	0	1	0	1	0	0	0
126	0	0	2	0	0	0	2	2	0	0	0	1	1	0	0	1	0	0	0	2	0	0	2	2	0	0	0	2	1	1	0	1	1	1	1	1	2	0	0	2	0	0	1	2	1	0	0	0	0
127	1	1	2	0	1	1	2	2	0	1	0	0	1	0	0	0	0	0	0	2	0	1	1	1	1	1	0	1	1	1	0	1	1	0	0	1	1	0	0	1	1	0	0	2	0	1	0	1	0
128	0	2	1	0	0	0	2	1	0	0	0	0	0	0	0	0	1	1	0	2	0	0	2	2	0	0	0	1	1	1	1	2	2	0	0	2	0	0	0	0	2	1	0	1	0	1	0	0	2
129	0	1	1	0	0	0	2	0	1	1	0	0	0	0	0	0	0	1	2	0	2	1	2	2	0	0	1	1	1	2	0	0	0	0	1	2	1	1	1	0	0	2	2	2	1	0	0	0	1
130	0	2	0	0	0	0	2	2	0	0	0	0	0	0	0	0	0	0	0	2	0	1	2	2	0	0	0	1	1	1	1	1	1	0	0	2	1	0	0	1	1	0	0	1	1	0	0	0	1
131	1	0	1	0	0	0	1	1	1	1	0	0	1	0	1	0	0	0	1	1	1	0	2	2	0	0	0	2	1	1	0	2	2	0	0	1	1	0	0	0	1	1	1	2	1	1	0	0	2
132	0	0	2	0	1	1	1	0	2	2	0	0	0	0	0	0	0	2	1	1	1	0	2	2	0	0	0	1	1	1	0	1	0	1	1	2	1	0	0	1	0	0	0	1	0	1	0	0	2
133	0	2	0	0	0	0	2	1	0	0	0	0	0	0	0	0	0	0	1	1	0	1	2	2	0	0	1	2	0	1	0	1	1	0	0	2	0	0	0	0	2	0	1	2	1	0	0	0	2
134	1	2	0	0	0	0	1	1	1	1	1	1	2	0	2	0	0	0	1	1	1	0	1	2	0	0	0	2	0	2	0	1	1	0	0	2	1	0	0	1	1	1	1	1	1	1	0	0	0
135	0	0	2	0	0	0	2	1	0	0	0	0	2	0	1	0	0	2	1	1	1	2	0	1	1	1	0	2	1	1	1	1	0	0	1	2	2	0	0	2	0	0	0	2	0	2	0	0	0
136	0	1	2	0	0	0	2	1	2	2	0	0	0	0	0	0	0	1	1	1	0	0	2	2	0	0	0	1	2	0	0	2	2	0	0	1	1	0	0	1	1	0	1	2	0	1	0	0	0
137	0	1	1	0	0	0	2	1	1	2	0	1	1	0	0	0	0	0	1	1	0	0	2	2	0	0	1	2	0	1	0	1	1	0	0	2	0	0	0	0	2	0	0	1	1	1	0	1	2
138	0	1	1	0	0	0	1	2	0	0	0	0	0	0	0	0	0	1	0	1	0	0	2	2	0	0	0	0	1	1	0	2	2	0	0	1	0	0	0	0	1	0	0	1	0	1	0	0	1
139	0	2	0	0	0	0	1	2	0	0	1	0	0	0	0	0	0	1	0	0	0	0	2	2	0	0	0	2	0	1	1	1	1	0	0	2	2	0	0	0	2	0	0	1	1	1	0	1	2
140	0	2	1	0	0	0	2	0	2	2	0	1	0	0	1	0	0	1	1	0	0	0	2	2	0	0	0	2	0	2	2	0	1	1	0	2	1	0	0	0	0	0	1	1	1	0	1	0	0
141	1	0	2	0	1	1	2	1	1	1	1	0	1	0	1	0	0	0	1	1	1	0	2	2	1	1	0	1	0	1	0	1	1	0	1	1	2	0	0	2	0	0	0	1	0	0	0	0	2
142	0	1	1	0	0	0	2	2	0	0	1	1	2	1	1	0	1	1	0	2	1	0	0	0	0	0	0	2	0	2	0	1	1	1	1	2	1	0	1	0	1	0	0	2	0	0	0	1	1
143	0	2	1	0	0	0	1	2	0	0	0	1	2	0	1	1	0	0	1	1	1	0	1	1	0	0	0	2	0	1	0	2	1	0	0	1	0	0	0	1	1	0	1	2	1	1	0	1	2
144	0	2	1	1	0	1	1	1	1	1	0	1	1	0	0	1	0	1	2	0	1	0	0	1	0	0	0	1	1	1	1	2	2	1	0	2	0	1	0	0	1	1	1	2	0	0	0	0	2
145	0	1	0	0	0	0	2	2	0	1	0	0	1	0	1	0	0	0	2	0	0	1	2	2	0	0	0	2	0	2	0	1	1	0	0	2	1	0	0	1	1	0	0	2	0	1	0	0	2
146	0	1	1	0	0	0	2	1	2	2	0	0	1	0	1	0	0	1	0	2	0	1	1	2	0	0	0	1	1	1	1	0	0	0	0	2	1	0	0	0	2	0	0	1	0	0	0	0	1
147	0	2	0	0	0	0	2	0	2	2	0	1	1	0	0	1	0	1	0	2	0	0	0	0	0	0	0	1	0	1	1	2	2	0	0	1	1	0	0	1	1	1	1	1	1	1	0	1	0
148	0	1	2	0	0	0	2	2	1	1	1	1	1	0	0	1	0	0	0	2	0	1	2	2	0	0	1	2	0	1	1	0	1	0	0	2	1	1	0	0	1	1	1	1	1	2	0	0	1
149	0	2	1	0	0	0	1	2	0	0	1	1	1	0	0	0	0	0	1	0	1	0	2	2	0	0	0	2	1	1	0	0	0	0	1	2	2	0	0	1	1	0	2	2	1	0	0	0	1
150	0	1	1	0	0	0	1	1	0	0	1	0	0	0	0	0	0	2	2	0	0	0	2	2	0	0	0	1	0	1	0	1	1	2	0	1	2	0	0	2	0	0	1	1	0	1	0	0	1
151	0	1	2	0	0	0	2	2	0	0	0	0	1	0	1	0	0	1	0	2	0	1	2	2	0	0	1	2	1	1	0	1	1	0	0	2	2	0	0	0	1	0	1	2	1	0	0	1	2
152	0	2	1	0	0	0	2	2	0	1	0	0	0	0	0	0	0	0	0	1	0	1	2	2	0	0	1	2	0	1	0	1	1	0	0	2	2	0	1	1	0	1	1	2	1	0	0	0	1
153	0	0	2	0	0	0	2	0	2	2	0	1	1	0	1	0	0	0	2	0	0	0	2	2	0	0	0	2	0	2	1	1	1	2	1	1	2	0	0	1	1	1	1	1	1	1	0	0	1
154	0	0	2	0	1	1	2	2	0	1	0	1	0	0	0	0	0	0	1	1	1	0	1	2	0	0	0	1	0	1	0	1	1	1	0	2	1	0	0	2	0	0	0	2	0	1	0	0	1
155	0	1	1	0	0	0	1	2	0	1	1	2	2	0	0	1	0	1	0	2	0	0	0	0	0	0	0	2	1	1	2	2	2	0	0	0	1	0	0	2	0	0	1	2	0	0	0	0	1
156	0	1	2	0	0	0	2	2	0	1	0	0	0	0	0	0	0	1	2	0	1	1	1	2	0	0	0	1	1	1	0	1	1	0	0	2	0	0	0	1	1	1	1	1	1	0	0	0	1
157	0	1	1	0	0	0	2	1	1	1	0	0	0	0	0	0	0	0	0	1	0	0	2	2	0	0	1	1	0	0	0	1	2	0	0	2	1	0	0	0	1	1	0	0	1	0	0	0	0
158	0	1	1	0	1	1	2	1	1	1	0	0	0	0	0	0	0	0	1	0	1	1	1	2	0	0	0	2	0	2	1	1	1	1	1	1	2	0	0	2	0	1	0	1	0	1	0	0	0
159	0	0	2	0	0	0	1	2	0	1	1	1	2	0	1	1	0	1	0	1	0	1	2	2	0	0	1	2	1	1	0	1	0	1	0	2	1	0	0	0	2	0	1	2	0	1	0	0	1
160	0	2	0	0	0	0	2	1	1	1	0	1	2	0	1	1	0	0	1	1	1	1	1	1	1	1	0	2	1	1	0	1	1	0	0	1	1	0	0	0	2	1	1	1	1	0	0	0	0
161	0	1	1	0	0	0	2	1	1	2	0	0	1	0	1	0	0	1	2	0	1	0	0	0	0	0	0	2	1	1	1	1	0	1	1	2	0	0	0	0	1	1	1	2	1	1	0	0	1
162	0	1	2	0	0	0	2	0	2	2	0	0	1	0	1	0	0	0	0	1	0	0	2	2	0	0	0	2	0	2	1	0	0	0	0	2	1	0	0	2	0	1	1	2	0	1	0	0	0
163	1	1	1	0	0	0	1	1	1	1	1	0	0	0	0	0	0	0	1	1	1	0	1	1	0	0	0	1	0	1	0	1	1	0	0	2	1	0	1	0	1	1	0	0	1	1	0	0	1
164	0	1	0	0	0	0	1	2	0	0	1	0	0	0	0	0	0	1	1	1	1	1	2	2	0	0	0	1	0	1	0	1	0	0	1	2	1	0	0	0	2	0	2	2	1	0	0	1	2
165	0	0	2	0	1	1	2	2	0	1	0	1	1	0	1	0	1	1	1	0	1	0	2	2	0	0	0	2	1	1	1	1	1	2	1	2	1	0	0	0	0	1	1	2	0	0	0	0	1
166	0	2	1	0	0	0	2	2	1	1	1	0	2	0	2	0	0	0	0	2	0	1	0	1	1	1	0	1	1	1	0	1	2	0	0	2	2	0	0	1	0	1	0	1	0	1	0	0	1
167	0	1	1	0	0	1	2	2	0	0	0	0	1	0	1	0	0	1	1	1	0	1	2	2	0	0	0	1	1	1	0	0	0	1	2	2	0	0	0	0	2	2	1	2	1	0	0	1	2
168	0	1	1	0	1	1	1	2	0	0	0	0	1	0	1	0	1	2	0	2	0	1	2	2	0	0	0	2	0	2	0	0	0	0	0	2	2	0	0	2	0	0	0	0	0	0	0	1	1
169	0	1	0	0	0	0	1	1	2	2	0	1	1	0	1	0	0	0	0	1	0	0	2	2	1	1	0	1	1	1	0	1	1	2	0	1	0	0	0	1	0	1	1	2	1	1	0	0	1
170	0	1	2	0	0	0	2	1	1	2	0	0	1	0	1	0	0	0	0	1	0	0	1	1	0	0	0	2	0	2	0	2	2	0	0	1	1	0	0	1	1	0	0	1	0	0	0	0	1
171	0	1	1	0	0	0	2	2	0	0	0	0	0	0	0	0	0	1	1	1	0	1	0	0	1	1	0	1	0	0	1	2	2	0	0	1	0	0	0	1	1	1	1	1	1	0	0	0	0
172	1	0	2	0	0	0	1	1	1	1	1	0	1	0	1	0	0	0	1	1	0	0	2	2	0	0	0	2	0	2	0	1	2	0	0	2	2	0	1	0	0	1	0	1	1	2	0	2	2
173	0	1	1	0	0	0	2	1	0	0	1	1	0	0	1	0	0	0	1	1	1	0	2	2	0	0	0	1	1	1	1	1	1	1	1	2	2	0	0	1	1	0	0	0	1	1	0	0	1
174	0	1	1	0	1	1	2	1	0	0	0	0	1	0	1	0	0	0	0	1	0	0	1	1	0	0	0	2	0	2	2	0	0	0	0	2	2	0	1	1	0	0	0	2	1	1	0	1	1
175	0	0	2	0	1	1	1	0	2	2	0	0	0	0	0	0	0	0	0	2	0	0	1	1	0	0	0	2	1	1	1	1	1	1	2	2	1	0	1	0	1	0	1	2	0	0	0	0	0
176	0	1	1	0	0	0	2	1	1	1	0	0	1	0	1	0	0	1	1	0	1	0	2	2	0	0	0	1	1	1	0	1	1	0	0	1	2	1	1	0	1	0	0	0	1	1	0	0	1
177	0	2	1	0	0	0	2	1	1	1	0	1	2	0	2	0	0	2	0	2	0	0	2	2	1	1	0	2	0	1	0	1	0	0	1	2	0	0	0	0	1	1	1	1	0	0	0	1	2
178	0	1	0	0	0	0	1	2	0	0	1	0	2	1	1	0	0	1	0	2	0	0	2	2	1	1	0	2	0	1	1	0	0	0	1	2	1	0	0	1	0	0	0	2	0	0	0	0	0
179	0	2	0	0	0	0	0	2	0	0	1	1	1	0	0	1	0	1	2	0	1	1	2	2	0	0	0	1	2	0	1	1	2	1	0	2	1	0	0	1	1	0	0	1	0	1	0	0	1
180	0	2	1	0	0	0	1	1	1	1	0	0	0	0	0	0	1	2	0	1	0	0	2	2	1	1	2	2	1	0	1	0	1	1	0	2	2	0	0	1	0	0	1	2	0	1	0	0	1
181	1	2	1	0	0	0	2	2	0	1	0	0	0	0	0	0	0	0	0	2	0	1	2	2	0	0	0	2	0	2	0	1	1	0	1	2	2	0	0	1	0	0	0	2	0	1	0	0	1
182	0	1	2	0	1	1	2	1	0	0	1	0	0	0	0	0	0	0	1	1	1	0	1	1	1	1	0	2	0	1	1	2	2	0	0	1	0	0	0	1	1	0	0	2	0	1	0	0	1
183	0	1	1	0	0	0	2	2	0	0	1	0	0	0	0	0	0	0	0	2	0	0	2	2	0	0	0	2	0	2	0	1	1	0	0	2	1	0	0	2	0	0	0	1	0	1	0	0	1
184	0	1	1	0	1	1	2	1	1	1	0	0	0	0	0	0	0	0	1	1	1	0	1	1	0	0	0	1	0	1	0	1	1	0	0	1	1	1	1	0	1	1	1	1	1	1	0	0	1
185	0	1	1	0	1	1	0	2	0	0	1	0	2	0	1	0	0	1	0	2	0	1	2	2	0	0	0	2	0	2	1	1	0	2	1	1	2	0	1	0	1	1	1	2	1	0	0	0	1
186	0	2	1	0	0	0	1	2	0	0	1	0	0	0	0	0	0	1	1	1	1	0	2	2	0	0	0	1	2	1	0	1	1	0	1	2	1	0	0	0	2	1	1	2	1	0	0	0	1
187	0	1	1	0	0	0	2	2	0	0	0	0	1	0	1	0	0	1	0	2	0	1	1	1	1	1	0	1	1	0	0	0	0	0	0	2	2	0	0	1	1	1	1	2	0	1	0	0	2
188	0	2	0	0	0	0	2	2	0	1	0	1	1	0	1	0	0	1	0	2	0	1	2	2	0	0	0	2	0	2	0	1	0	2	1	1	0	0	0	0	2	1	1	1	1	0	0	1	1
189	0	1	2	0	1	1	2	1	1	1	0	0	0	0	0	0	0	1	0	1	0	0	1	2	1	1	0	2	2	1	2	0	0	0	0	1	1	0	0	1	1	0	1	2	2	0	0	1	0
190	0	1	1	0	1	1	2	1	1	1	0	0	1	0	1	0	0	1	0	0	0	1	1	1	1	1	0	1	1	1	0	1	1	0	0	2	1	0	0	1	1	0	1	1	1	0	0	0	1
191	0	1	2	0	0	0	2	2	0	0	0	0	0	0	0	0	0	1	1	1	1	1	2	2	0	0	0	2	0	1	1	2	2	1	1	2	0	0	0	0	2	0	1	2	1	0	0	0	2
192	0	0	2	0	1	1	2	0	2	2	0	1	2	0	2	0	0	1	1	1	1	0	2	2	0	0	0	1	2	0	1	0	0	0	0	2	1	1	0	0	1	1	1	1	1	2	0	0	2
193	0	1	1	1	0	1	1	1	1	1	1	1	2	0	1	1	0	1	0	2	0	0	1	1	0	0	0	2	1	1	2	2	1	1	0	1	2	0	0	2	0	0	0	0	0	0	0	0	1
194	0	0	2	0	1	1	1	2	0	1	0	0	1	0	1	0	0	0	0	1	0	1	2	2	0	0	0	2	1	1	1	2	1	2	0	2	2	0	0	1	0	0	0	1	0	0	0	1	2
195	0	1	1	0	0	1	2	1	0	0	0	0	0	0	0	0	0	0	0	2	1	0	1	1	0	0	0	1	2	0	1	0	0	0	0	2	1	0	0	0	2	0	0	1	0	0	0	0	1
196	0	1	1	0	0	0	1	2	0	0	0	0	0	0	0	0	0	0	0	2	0	0	2	2	1	1	0	2	1	1	1	1	1	1	1	1	2	0	1	0	1	1	1	1	0	0	0	0	1
197	0	1	1	0	1	1	1	2	0	1	1	0	1	0	1	0	0	1	2	0	1	0	2	2	0	0	0	0	1	0	0	2	1	0	1	2	1	0	0	1	1	0	1	2	2	0	0	0	2
198	0	1	2	0	0	0	2	1	1	2	0	0	1	0	1	0	0	0	1	1	1	0	1	1	0	0	0	2	1	1	0	1	1	0	0	2	1	1	0	0	1	2	2	2	1	1	0	0	1
199	0	2	1	0	0	0	1	2	0	0	0	0	1	0	1	0	0	0	0	2	0	0	2	2	0	0	0	2	0	1	1	1	1	1	1	1	1	0	1	0	1	0	0	1	0	0	0	0	2
200	0	2	0	0	0	0	1	2	0	0	1	0	0	0	0	0	1	2	1	1	1	1	2	2	0	0	0	2	0	2	1	2	2	0	0	0	0	0	0	1	1	0	0	1	0	0	0	0	1
201	0	0	2	0	0	0	1	1	1	2	0	0	0	0	0	0	0	0	1	0	1	0	1	1	1	1	0	1	0	1	0	2	2	0	0	1	1	1	0	0	1	1	1	2	1	1	0	0	1
202	1	1	1	0	0	0	1	2	0	0	1	1	2	0	2	0	0	1	0	1	0	1	2	2	0	0	0	2	0	2	0	1	1	0	0	1	1	0	0	0	1	2	2	2	1	0	0	0	0
203	1	1	1	0	0	0	2	1	1	1	0	1	1	0	0	1	0	0	1	1	0	1	0	1	0	0	0	2	1	1	0	1	1	2	0	2	1	0	1	0	1	0	0	2	0	1	0	0	0
204	0	1	2	0	0	0	2	2	1	1	1	0	1	0	1	0	0	1	1	1	0	1	2	2	0	0	0	1	2	1	0	1	1	1	1	1	2	1	0	1	1	1	0	0	2	0	0	0	1
205	0	0	2	0	0	0	2	0	2	2	0	0	1	0	1	0	0	1	0	1	0	0	2	2	1	1	0	1	1	1	1	1	0	2	2	2	1	0	0	1	1	0	0	2	1	2	0	0	1
206	0	1	1	0	0	0	2	1	1	1	0	0	0	0	0	0	0	1	1	0	1	1	2	2	0	0	0	2	1	1	2	1	1	1	1	1	2	0	0	1	0	0	0	2	0	0	0	0	1
207	0	1	1	0	0	1	1	1	1	1	0	1	2	0	2	0	0	1	0	2	0	1	2	2	0	0	0	2	1	0	1	1	1	0	0	2	1	0	1	0	1	0	2	2	0	0	0	1	1
208	0	1	1	0	1	1	1	2	0	0	0	1	2	0	2	0	0	0	1	1	1	0	1	1	1	1	0	2	1	2	0	2	2	0	0	1	2	0	0	0	2	1	1	2	0	0	0	0	0
209	0	2	0	0	0	0	2	0	1	1	0	1	1	0	2	0	0	0	0	1	0	1	1	1	1	2	0	2	1	1	1	1	1	1	1	2	2	1	1	0	0	0	1	2	1	0	0	0	1
210	0	2	1	0	0	0	2	1	1	2	0	1	1	0	1	0	0	0	0	1	0	0	2	2	1	1	0	2	1	2	0	2	2	0	0	0	2	1	0	0	1	0	1	2	1	0	0	0	2
211	0	1	1	0	0	0	1	1	1	1	1	0	0	0	0	0	0	0	0	1	0	0	2	2	1	1	0	1	0	1	0	2	1	1	0	2	2	0	0	1	1	0	1	2	1	0	0	0	0
212	0	2	0	0	0	0	2	1	1	2	0	0	0	0	0	0	0	0	1	1	1	0	2	2	0	0	0	1	1	1	0	0	0	0	0	1	1	0	1	0	1	0	1	2	0	0	0	0	1
213	0	2	0	0	0	0	2	1	1	1	1	0	2	1	0	0	0	0	0	1	0	0	2	2	1	1	0	2	0	2	1	2	2	0	0	1	1	0	0	1	1	0	0	1	0	0	0	0	1
214	0	1	2	0	0	0	2	1	1	1	1	0	0	0	0	0	0	0	0	0	0	0	0	0	0	0	0	2	1	1	1	1	0	1	1	1	2	0	0	1	1	0	0	1	0	0	0	0	0
215	0	2	0	0	0	0	2	2	0	1	0	0	1	0	1	0	0	2	2	0	0	0	0	0	0	0	0	2	1	2	0	1	1	1	1	1	1	0	0	0	2	1	1	2	0	0	0	1	2
216	0	0	2	0	0	0	1	2	0	0	1	0	0	0	0	0	0	0	1	1	1	0	2	2	0	0	0	0	2	0	0	1	1	0	0	2	2	1	0	1	0	1	1	2	1	0	0	0	2
217	1	0	1	0	0	0	1	2	0	1	1	0	0	0	0	0	1	2	1	1	1	0	0	1	0	0	0	2	0	2	1	2	2	0	1	1	1	0	0	0	1	0	1	1	1	0	0	0	1
218	0	1	1	0	0	0	1	2	0	0	1	0	2	1	1	0	0	1	1	1	1	1	2	2	0	0	0	2	0	1	1	1	1	0	0	1	1	0	0	0	1	0	0	0	0	0	0	0	0
219	1	1	2	0	0	0	2	1	1	2	0	0	0	0	0	0	0	0	0	2	0	0	2	2	1	1	0	2	0	2	1	1	1	0	0	1	1	0	0	1	1	0	2	2	1	0	0	0	1
220	0	1	1	0	0	0	2	1	0	0	0	0	0	0	0	0	1	2	2	0	2	0	2	2	0	0	0	1	2	0	1	1	1	2	1	2	2	0	0	2	0	0	1	2	1	0	0	0	0
221	0	2	0	0	0	0	1	1	1	1	0	1	2	0	2	0	0	1	1	1	0	1	2	2	0	0	0	1	2	0	1	1	1	0	0	0	1	0	0	1	1	0	1	2	0	1	0	1	2
222	0	1	1	0	0	0	2	1	1	1	0	2	2	0	0	1	0	1	1	1	1	1	2	2	0	0	0	2	0	1	0	2	2	0	0	1	2	0	0	1	0	0	0	1	0	1	0	0	2
223	0	0	2	0	1	1	2	2	0	1	0	0	2	0	1	0	0	0	0	2	0	1	1	1	1	1	0	2	1	2	0	1	1	1	1	2	2	1	1	1	0	1	1	1	1	1	0	0	2
224	1	2	0	0	0	0	2	2	0	0	0	0	1	0	1	0	0	1	0	2	0	0	2	2	0	0	0	0	1	0	0	2	1	0	0	1	2	1	0	0	0	0	0	1	0	1	0	0	1
225	0	2	0	0	0	0	2	1	1	1	0	1	1	0	0	1	0	1	1	0	1	0	2	2	0	0	0	2	0	2	2	2	2	0	0	1	0	0	0	0	1	0	0	2	0	0	0	0	1
226	1	0	2	0	1	1	2	0	2	2	0	0	2	0	2	0	0	1	0	2	0	0	2	2	0	0	0	2	0	2	1	1	1	1	0	1	2	1	1	0	0	0	1	2	0	0	0	0	1
227	0	1	2	0	0	0	1	1	0	0	2	1	0	0	1	0	1	2	1	1	1	0	2	2	0	0	1	2	1	1	0	0	0	0	0	2	1	0	0	0	1	0	1	1	1	1	0	0	0
228	0	2	0	0	0	0	1	2	0	0	1	0	2	0	2	0	1	1	1	0	1	0	2	2	0	0	0	1	0	1	0	0	0	0	0	2	1	0	1	0	1	1	0	1	0	1	0	1	1
229	0	2	0	0	0	0	1	2	0	0	1	0	1	1	0	0	1	2	1	1	1	0	2	2	1	1	0	1	2	1	0	1	1	0	0	2	2	2	0	0	0	1	1	2	0	0	0	0	1
230	0	1	2	0	0	0	1	2	0	0	2	0	0	0	0	0	0	2	1	1	1	0	1	1	0	0	0	2	0	2	1	2	2	0	1	2	1	0	0	0	2	0	0	1	0	1	0	0	1
231	1	1	1	1	0	1	1	1	1	1	0	2	2	1	0	1	0	0	0	1	0	0	2	2	0	0	0	2	0	2	1	0	0	0	0	1	1	1	0	0	1	0	0	1	1	1	0	0	1
232	0	1	2	0	0	0	2	1	2	2	0	1	1	0	1	0	0	1	0	2	0	0	2	2	1	1	0	1	1	1	0	2	2	1	0	2	1	0	0	1	1	1	1	2	0	0	0	0	1
233	0	1	2	0	0	0	2	2	0	0	0	0	1	0	1	0	0	1	1	1	1	0	1	1	0	0	0	2	1	1	2	1	1	1	1	2	2	0	0	2	1	0	0	0	0	1	0	0	2
234	0	1	1	0	0	0	2	1	1	1	0	1	1	0	0	1	0	1	0	2	0	0	1	1	0	0	0	0	2	0	0	2	2	0	0	2	1	0	0	1	1	0	0	2	0	1	0	0	0
235	0	0	2	0	0	0	2	0	1	1	0	0	2	0	2	0	0	1	2	0	2	1	2	2	0	0	2	2	1	0	1	1	1	0	0	0	1	0	0	0	2	0	0	1	0	1	1	0	1
236	0	0	1	0	0	0	2	1	1	1	0	0	0	0	0	0	0	0	1	1	1	0	1	1	0	0	0	1	1	0	0	2	2	0	0	1	2	0	0	1	1	0	0	1	0	0	0	0	0
237	0	1	1	0	0	0	2	1	1	2	0	1	1	0	0	0	0	0	0	2	0	1	2	2	0	0	0	2	0	2	2	1	1	0	0	1	0	0	0	0	2	0	0	2	0	1	0	0	1
238	0	1	1	0	0	0	1	2	0	1	1	0	1	1	0	0	0	1	1	0	0	1	2	2	0	0	1	2	0	1	0	1	0	1	0	2	1	0	0	0	0	1	1	2	2	0	0	1	1
239	0	2	1	0	0	0	2	1	1	1	0	0	2	1	1	0	0	0	1	1	1	1	2	2	0	0	1	1	0	0	0	1	2	0	0	2	2	1	1	1	0	0	1	2	1	1	0	0	2
240	1	2	1	0	0	0	1	2	0	0	1	0	0	0	0	0	0	0	1	1	0	0	0	0	0	0	0	2	0	1	2	0	0	0	0	2	0	0	0	0	1	1	0	1	0	1	0	0	1
241	0	1	2	0	0	0	2	0	2	2	0	0	1	0	1	0	0	1	2	0	2	0	2	2	0	0	0	1	1	1	1	1	1	0	0	2	2	1	1	0	0	0	1	2	0	0	0	0	2
242	0	2	1	0	0	0	2	0	2	2	0	0	1	0	1	0	0	1	0	2	0	1	2	2	0	0	0	2	0	1	1	1	1	0	0	2	0	0	0	0	2	0	1	2	1	0	0	1	0
243	0	1	2	0	0	0	1	2	0	1	1	2	2	0	2	0	0	2	1	1	0	1	1	1	1	1	0	1	1	1	0	1	2	0	0	2	1	0	0	0	1	1	1	2	0	0	0	0	1
244	1	1	1	0	1	1	2	1	1	1	1	2	2	0	1	0	0	0	0	2	0	0	2	2	0	0	1	2	1	0	1	2	2	0	0	2	2	0	0	2	0	0	0	1	1	1	0	0	1
245	0	0	2	0	1	1	2	2	1	1	0	0	1	0	1	0	0	1	1	1	1	1	1	1	0	0	0	2	2	0	1	2	1	0	1	2	1	0	1	0	1	1	0	0	0	0	0	0	1
246	0	2	0	0	0	0	2	1	0	0	1	0	1	0	1	0	0	0	0	2	0	1	1	1	1	1	1	2	1	0	1	0	0	1	2	2	1	1	0	0	1	1	1	1	1	0	0	2	2
247	0	0	1	0	0	0	2	2	1	1	1	1	2	0	1	1	0	1	0	2	0	0	2	2	0	0	0	2	1	2	0	1	1	1	0	2	0	0	0	1	1	0	0	1	0	0	0	0	0
248	0	2	0	0	0	0	2	2	0	1	0	1	1	0	0	1	0	0	0	2	0	1	2	2	0	0	0	1	2	0	0	1	0	2	2	2	1	0	0	1	1	1	0	1	0	1	1	0	1
249	0	0	2	0	0	1	2	1	0	0	0	0	2	0	2	0	0	1	1	1	1	0	2	2	2	2	0	1	1	1	0	2	1	2	0	1	2	0	0	1	1	1	1	1	0	0	0	0	1
250	0	1	1	0	0	0	1	2	0	1	0	0	1	0	1	0	0	1	1	1	1	0	1	1	2	2	1	2	1	1	0	1	1	0	0	1	1	1	0	0	0	0	1	1	1	0	0	0	2
251	0	1	1	0	1	1	2	0	2	2	0	0	1	0	1	0	0	0	1	1	0	0	2	2	0	0	0	2	1	2	0	1	1	0	0	1	0	1	0	0	1	0	0	2	0	1	0	0	0
252	0	1	1	0	1	1	2	2	0	1	0	0	0	0	0	0	0	1	0	0	0	1	2	2	0	0	1	2	0	1	0	0	2	1	0	2	2	0	1	1	0	1	1	1	1	1	0	0	1
253	0	2	0	0	0	0	1	0	2	2	0	0	0	0	0	0	0	0	2	0	1	0	2	2	2	2	0	2	0	2	0	1	0	2	2	2	1	0	0	1	1	1	1	1	1	0	0	0	1
254	0	1	1	0	0	0	1	1	1	2	0	0	0	0	0	0	0	0	1	1	1	1	2	2	0	0	0	1	0	1	1	2	2	0	0	1	1	0	0	1	1	0	1	2	0	0	0	1	2
255	0	1	2	0	0	0	0	1	1	1	1	0	1	0	1	0	0	1	1	1	1	1	2	2	0	0	0	1	0	1	0	1	1	2	1	2	0	0	0	0	2	2	2	2	1	1	0	0	1
256	0	1	1	0	1	1	2	2	1	1	0	0	1	0	1	0	0	0	1	1	1	0	2	2	0	0	0	1	1	1	1	1	1	0	0	1	1	0	0	0	1	0	0	2	1	2	0	0	0
257	0	1	1	0	0	0	2	0	1	1	0	0	0	0	0	0	0	2	0	2	0	0	2	2	0	0	0	2	0	2	2	2	1	1	0	2	1	0	0	2	0	0	2	2	1	0	0	0	2
258	0	1	1	0	0	0	2	1	1	1	1	0	0	0	0	0	0	0	0	2	0	1	2	2	1	1	0	2	1	0	1	0	0	0	0	1	1	1	0	0	2	0	1	2	1	1	0	0	1
259	0	2	1	1	0	1	1	2	0	0	1	0	1	0	1	0	0	0	1	1	1	0	2	2	0	0	0	2	0	1	1	0	0	1	1	2	2	0	0	1	0	0	0	1	0	0	0	0	1
260	0	2	0	0	0	0	2	1	1	1	1	1	0	0	0	0	0	0	1	1	1	0	2	2	0	0	0	1	2	1	0	1	2	0	0	2	1	0	0	0	2	1	0	0	0	0	0	1	0
261	0	2	1	0	0	0	2	1	1	1	0	1	2	1	1	0	0	0	0	2	1	1	1	1	0	0	0	0	1	0	0	0	0	1	1	1	1	1	0	0	1	0	1	2	1	0	0	0	2
262	0	1	1	0	0	0	1	2	0	0	1	0	0	0	0	0	0	0	0	1	0	0	2	2	0	0	0	1	2	0	1	1	1	1	1	1	2	0	0	1	1	0	0	0	0	1	0	0	2
263	0	2	0	0	0	0	1	2	0	1	1	0	1	0	2	0	0	1	1	1	1	0	2	2	0	0	0	2	0	2	1	1	1	0	0	2	1	0	0	0	2	0	0	2	0	1	0	0	2
264	0	0	2	0	1	1	2	2	0	1	0	2	2	0	1	1	1	2	1	1	1	0	1	1	0	0	0	1	2	0	0	2	1	0	0	1	2	0	0	2	0	1	1	1	0	0	0	1	1
265	0	2	0	0	0	0	2	1	2	2	0	0	1	0	1	0	0	2	2	0	0	0	2	2	0	0	0	2	0	1	1	2	1	0	0	2	2	0	0	1	1	0	1	2	2	0	0	0	1
266	0	0	2	0	1	1	1	1	0	0	1	1	1	0	0	1	1	0	1	1	1	0	2	2	0	0	0	1	1	0	0	0	0	0	0	2	1	0	0	1	1	0	1	1	0	1	0	0	1
267	0	1	1	0	0	0	1	2	0	0	1	1	1	0	1	0	0	0	0	2	0	0	1	1	1	1	0	1	0	1	0	1	1	0	0	2	2	0	1	1	0	0	0	2	1	0	0	0	1
268	0	1	2	0	0	0	2	1	1	1	1	0	1	0	0	0	0	1	1	1	0	1	2	2	0	0	0	1	1	1	1	2	2	1	0	2	1	0	0	2	0	0	0	1	0	1	0	0	2
269	0	1	1	1	1	2	1	1	1	1	0	1	1	0	1	0	0	1	0	2	0	0	2	2	0	0	0	1	0	1	0	0	0	1	1	2	0	0	0	0	2	0	0	2	0	0	1	0	0
270	0	1	2	0	0	0	2	1	1	2	0	0	0	0	0	0	0	1	1	1	0	1	2	2	0	0	0	2	0	1	0	1	1	0	0	2	0	0	0	0	2	1	1	2	1	0	0	0	0
271	0	0	2	0	0	0	2	1	2	2	0	0	2	0	2	0	0	0	1	1	1	0	2	2	0	0	0	2	0	2	0	1	1	0	0	2	1	0	0	0	2	0	0	2	0	1	0	1	2
272	0	2	0	0	0	0	2	2	0	0	1	0	0	0	0	0	0	1	0	2	0	2	1	1	1	1	0	2	2	2	0	1	1	0	0	2	2	1	0	1	0	0	0	1	0	1	0	0	1
273	0	2	1	0	0	0	1	1	1	1	1	0	1	0	1	0	0	0	2	0	0	0	2	2	2	2	0	2	1	2	0	1	1	2	0	1	1	0	1	0	1	1	0	0	1	1	0	0	2
274	0	1	1	0	1	1	2	2	0	1	0	1	1	0	1	0	0	1	1	0	0	1	2	2	0	0	1	2	1	1	0	1	1	0	0	2	2	1	1	1	0	0	0	0	2	2	0	0	1
275	0	1	2	0	0	0	2	2	0	1	0	0	1	0	1	0	0	0	2	0	0	0	2	2	0	0	0	1	1	1	0	2	2	0	0	0	1	0	0	1	1	0	0	1	0	1	0	0	1
276	0	2	0	0	1	1	1	2	1	1	1	0	0	0	0	0	0	0	1	1	1	1	1	1	1	1	0	0	1	0	0	2	2	0	1	2	0	0	0	0	1	1	1	2	0	0	0	0	1
277	1	2	0	0	0	0	2	2	0	1	0	1	2	0	1	1	1	1	2	0	1	0	2	2	0	0	1	1	1	2	0	1	2	1	0	1	2	1	0	1	0	0	0	2	0	1	0	0	0
278	1	2	1	0	0	0	1	2	0	0	1	0	0	0	0	0	0	0	0	1	0	0	1	1	0	0	0	2	0	1	1	1	1	0	1	1	1	0	0	0	2	1	1	1	1	1	0	0	1
279	0	1	2	0	1	1	2	1	1	1	1	1	1	0	1	0	0	0	1	1	1	1	2	2	0	0	0	2	0	2	1	1	1	0	0	2	1	1	0	0	1	1	1	2	1	1	0	0	1
280	0	1	0	0	0	0	2	0	1	1	0	2	2	0	0	1	1	1	0	2	0	0	2	2	0	0	0	2	0	2	0	0	0	1	0	2	2	1	1	1	0	2	2	2	0	1	0	0	2
281	0	0	1	0	0	0	1	1	1	1	2	0	0	0	0	0	0	0	1	1	1	0	1	2	0	0	0	2	2	1	1	1	1	0	0	1	2	0	0	2	1	0	0	1	0	1	0	0	0
282	0	1	1	0	0	0	2	1	1	1	0	0	1	0	1	0	0	0	1	1	1	1	2	2	0	0	0	2	0	1	0	1	0	2	1	1	1	0	0	1	0	0	0	1	0	1	0	0	0
283	0	1	1	1	0	1	1	1	1	1	0	0	0	0	0	0	0	0	0	1	0	0	2	2	1	1	0	2	0	1	0	1	2	1	0	1	0	0	0	1	1	0	0	0	0	0	0	1	2
284	0	1	1	0	0	1	2	2	0	1	0	0	0	0	0	0	0	2	1	1	0	1	2	2	1	1	0	0	1	1	0	1	1	1	1	1	2	0	0	1	1	0	1	2	0	0	0	0	1
285	0	1	1	0	0	0	2	1	1	1	0	0	1	0	1	0	0	1	0	2	0	0	2	2	0	0	0	1	1	1	1	1	1	0	0	2	2	1	1	1	0	1	0	0	1	0	0	0	1
286	0	2	0	0	0	0	2	1	2	2	0	0	0	0	0	1	1	1	0	2	0	0	2	2	0	0	0	1	0	2	1	0	1	1	0	2	2	1	1	0	0	0	0	1	1	1	0	0	0
287	0	1	1	1	0	1	1	2	1	1	1	0	0	0	0	0	0	0	0	2	0	0	2	2	0	0	0	2	0	2	0	0	0	0	0	2	2	0	0	1	0	1	1	1	1	1	0	0	0
288	0	1	2	0	0	0	2	0	2	2	0	0	1	0	1	0	0	1	2	0	1	0	2	2	0	0	0	1	1	1	0	2	2	0	0	0	2	2	0	0	0	0	0	0	0	1	0	0	0
289	1	1	2	0	0	0	1	2	0	1	0	1	1	0	0	1	0	0	1	1	1	0	2	2	0	0	0	2	1	1	0	1	1	1	1	1	1	0	1	0	1	0	0	2	0	1	0	0	2
290	0	1	2	0	0	0	1	2	0	0	2	1	1	0	1	0	0	0	0	2	0	0	2	2	0	0	0	2	0	2	0	1	0	1	1	2	1	0	0	0	1	0	1	2	1	0	0	0	2
291	0	1	1	0	0	0	2	2	0	0	1	0	1	0	0	0	0	1	1	1	0	0	1	1	1	1	0	1	2	0	0	1	1	0	0	2	2	0	0	1	0	0	1	1	1	1	0	0	2
292	0	1	2	0	1	1	2	1	1	2	0	0	0	0	0	0	0	1	0	1	0	0	1	1	0	0	0	1	1	1	0	0	1	1	0	2	0	0	0	1	1	1	0	0	0	0	0	0	0
293	1	2	1	0	0	0	2	1	2	2	0	0	0	0	0	0	0	1	0	1	0	0	2	2	1	1	0	1	2	0	0	1	1	2	1	2	2	0	0	0	1	0	0	0	0	1	0	0	1
294	0	0	2	0	0	0	1	2	0	0	0	0	0	0	0	0	0	1	1	1	0	1	2	2	1	1	0	2	0	2	0	0	0	0	0	2	0	0	0	1	1	0	1	2	1	0	0	0	1
295	0	1	2	0	1	1	2	0	2	2	0	0	0	0	0	0	0	0	1	1	0	1	1	1	1	1	0	1	2	0	1	1	1	0	0	2	1	0	0	0	1	1	1	2	1	0	0	1	1
296	0	0	2	0	0	0	1	2	0	0	1	0	0	0	0	0	0	1	0	2	0	0	2	2	2	2	0	2	1	1	0	1	0	2	1	1	1	0	0	1	1	0	0	0	0	1	0	1	0
297	1	2	0	0	0	0	2	0	2	2	0	1	1	0	1	0	0	0	1	1	1	0	2	2	0	0	0	2	0	2	0	2	1	2	0	2	1	0	0	1	1	0	0	0	0	0	0	0	0
298	0	0	2	0	1	1	2	1	1	1	0	0	0	0	0	0	0	2	0	2	0	1	2	2	0	0	0	2	1	1	1	1	1	1	1	1	0	0	0	0	2	0	0	2	0	1	0	0	0
299	0	1	1	0	0	0	2	1	1	1	0	0	0	0	0	0	0	0	1	1	1	0	2	2	0	0	0	1	1	1	0	0	0	1	1	2	0	0	0	0	2	0	0	2	0	1	0	0	0
300	1	1	2	0	0	0	2	0	1	1	1	1	1	0	1	0	0	1	0	2	1	1	1	2	0	0	0	2	0	2	0	1	0	1	0	2	1	0	0	0	2	0	1	2	1	0	0	0	1
301	0	0	1	0	0	0	2	1	1	1	1	1	1	0	1	0	0	0	1	0	1	0	2	2	0	0	0	1	2	0	0	1	1	1	0	2	0	0	0	0	1	0	0	2	0	2	0	0	2
302	0	0	2	0	0	0	1	2	0	0	1	0	2	0	2	0	0	0	1	1	1	1	2	2	0	0	0	1	1	1	0	0	1	2	0	2	0	0	0	0	2	0	0	1	0	0	0	1	2
303	0	1	1	0	1	1	2	2	1	1	1	1	1	0	0	1	0	0	0	1	0	2	2	2	0	0	0	2	1	1	1	1	2	0	0	2	2	0	0	1	1	0	0	1	0	0	0	0	1
304	0	1	1	0	1	1	2	2	0	1	0	1	2	0	1	1	0	2	0	2	0	0	2	2	0	0	0	2	1	1	1	1	1	0	0	2	1	0	0	1	1	0	1	2	1	0	0	0	0
305	0	1	1	0	0	0	2	2	0	1	0	0	1	0	1	0	0	0	1	1	1	1	1	1	1	1	0	1	1	1	0	2	1	1	1	2	1	0	0	1	1	0	0	1	0	1	0	0	1
306	0	2	1	0	0	0	2	1	2	2	0	1	0	0	1	0	0	1	1	1	1	2	2	2	0	0	0	1	1	1	0	2	2	0	1	2	1	1	0	0	2	0	0	0	2	2	0	0	0
307	0	1	1	0	1	1	0	1	1	1	1	0	0	0	0	0	0	1	0	2	0	0	2	2	0	0	0	1	2	1	0	2	1	0	1	2	2	0	0	1	1	2	2	2	0	1	0	0	2
308	1	0	2	0	0	0	2	1	1	1	1	1	2	0	2	0	0	0	0	1	0	0	1	2	0	0	1	2	0	1	0	0	0	0	0	2	1	1	0	0	1	0	1	2	0	1	0	0	1
309	1	1	2	0	0	0	1	1	2	2	0	0	0	0	0	0	0	0	1	1	1	1	2	2	0	0	0	2	0	1	1	1	2	0	0	2	2	0	0	0	1	0	0	1	0	0	0	0	0
310	0	2	0	0	0	0	2	0	2	2	0	2	2	1	0	1	0	0	0	2	0	2	0	1	1	1	0	1	1	1	0	2	2	0	0	1	2	1	1	1	0	1	1	1	1	1	0	0	1
311	1	1	1	0	0	0	2	2	1	1	1	1	1	0	0	1	0	0	0	2	0	1	2	2	0	0	0	2	2	1	0	2	2	0	1	2	2	0	0	1	1	1	1	1	1	0	0	0	1
312	0	1	1	0	0	0	2	2	1	1	0	0	0	0	0	0	0	0	1	1	1	0	1	1	1	1	0	2	1	1	2	2	2	0	0	1	1	0	1	0	1	1	1	2	1	2	0	0	0
313	0	1	2	0	0	0	2	1	1	1	0	0	0	0	0	0	0	0	0	2	0	0	2	2	0	0	0	2	1	2	0	1	2	0	0	2	2	0	0	0	1	0	0	1	1	1	0	0	1
314	0	2	1	0	0	0	2	2	0	0	0	0	0	0	0	0	0	0	1	1	1	0	2	2	0	0	0	1	2	0	1	0	1	1	0	2	2	0	0	0	2	0	0	1	0	0	0	0	2
315	0	1	2	0	1	1	2	2	0	1	0	1	1	0	0	1	0	0	0	2	0	0	2	2	0	0	0	1	0	1	0	0	0	0	1	2	1	0	0	1	0	1	1	2	1	1	0	1	1
316	0	0	2	0	0	0	2	2	0	1	0	0	0	0	0	0	0	0	1	0	1	0	2	2	0	0	0	2	1	1	0	1	1	0	0	2	2	1	0	0	1	1	1	1	1	0	0	0	1
317	0	2	0	0	1	1	2	2	1	1	1	0	1	0	2	0	0	1	0	2	0	0	2	2	1	1	0	1	2	1	0	0	0	1	1	2	2	1	1	0	0	0	1	2	1	0	0	0	0
318	0	2	0	0	0	0	1	2	0	0	1	1	1	0	0	1	0	0	0	2	0	1	1	1	1	1	0	2	0	1	1	1	1	0	0	2	2	2	0	0	0	0	0	2	0	0	0	0	1
319	0	2	0	0	0	0	1	0	2	2	0	0	0	0	0	0	0	1	1	1	1	0	1	2	0	0	0	2	0	2	2	1	1	1	1	1	1	0	0	1	0	0	1	2	0	0	0	0	1
320	0	2	0	0	0	0	2	2	0	1	0	0	1	0	0	0	0	1	0	2	0	1	0	0	1	1	0	0	1	0	0	1	1	0	0	0	1	0	1	0	1	1	1	2	0	1	1	0	1
321	0	1	1	0	0	1	2	1	1	2	0	0	0	0	0	0	0	0	0	1	0	1	2	2	0	0	0	2	2	0	0	2	1	0	0	1	2	0	0	1	1	0	1	1	0	1	0	0	0
322	0	2	0	0	0	0	1	1	1	1	1	2	1	0	2	0	0	1	0	2	0	0	2	2	1	1	1	1	0	0	0	2	2	0	0	1	1	1	0	0	1	1	1	2	2	2	0	0	0
323	0	1	1	0	1	1	1	1	1	1	0	0	0	0	0	0	0	0	1	1	1	0	2	2	0	0	0	1	0	1	0	2	2	0	1	1	1	0	0	0	1	0	0	2	0	1	0	0	1
324	0	1	1	0	0	0	1	2	0	0	1	0	0	0	0	0	0	0	1	1	1	0	2	2	0	0	0	1	1	1	1	1	1	0	0	1	1	0	0	0	1	1	1	1	1	0	0	0	1
325	0	1	1	0	0	1	1	2	0	1	1	0	2	1	0	0	0	0	0	2	0	0	2	2	0	0	0	2	0	2	0	1	1	1	1	2	2	0	0	0	1	0	1	2	0	0	0	0	2
326	0	2	1	0	0	0	1	2	0	1	1	0	1	0	1	0	0	0	1	1	1	1	2	2	0	0	0	2	1	1	0	1	1	0	0	1	1	0	0	1	1	1	0	0	0	0	0	0	0
327	0	1	2	0	1	1	1	2	0	0	1	0	0	0	0	0	0	0	0	2	0	1	2	2	0	0	1	1	0	0	0	0	0	0	1	2	1	0	0	1	1	1	1	2	0	0	0	0	2
328	0	1	1	0	0	0	1	2	0	0	1	0	0	0	0	0	0	1	1	1	0	0	2	2	0	0	0	2	0	2	0	1	0	1	0	1	2	0	1	1	0	1	1	2	2	2	0	0	1
329	0	0	2	0	0	0	2	1	1	2	0	1	1	0	1	0	0	2	0	2	0	0	2	2	0	0	0	2	0	1	0	1	2	1	0	2	2	1	0	0	1	1	1	2	0	0	0	0	2
330	0	0	2	0	1	1	2	1	2	2	0	0	1	0	1	0	0	0	1	1	1	1	2	2	0	0	0	1	0	1	0	1	1	0	0	2	2	1	1	0	1	0	0	2	0	1	0	0	1
331	0	2	1	0	0	0	1	2	0	0	0	0	2	0	1	0	0	1	1	1	0	0	2	2	0	0	0	2	0	2	1	0	0	0	0	2	1	1	0	0	0	1	1	1	0	0	0	0	0
332	1	1	2	0	0	0	2	1	1	1	0	0	1	1	0	0	0	0	1	0	1	1	2	2	0	0	0	1	0	1	0	1	0	0	0	1	1	1	0	0	2	0	0	1	0	1	0	0	0
333	0	2	0	0	0	0	1	2	1	1	0	0	1	0	1	0	0	1	1	1	1	0	2	2	0	0	0	2	0	2	0	1	0	0	0	2	1	0	0	2	0	0	0	1	0	1	0	0	0
334	0	0	1	0	0	0	2	2	0	1	0	0	1	0	1	0	0	0	0	2	0	1	2	2	0	0	1	2	0	1	1	0	1	1	0	2	1	0	0	1	1	0	0	2	0	0	0	0	0
335	0	2	0	0	0	0	2	1	1	2	0	0	0	0	0	0	0	0	1	1	1	0	2	2	0	0	0	1	0	1	1	2	2	0	0	2	2	0	0	1	0	1	1	1	1	0	0	0	1
336	0	0	2	0	0	1	2	1	1	2	0	1	1	0	0	0	0	2	0	1	0	0	2	2	0	0	0	1	1	1	0	2	1	0	0	1	1	0	0	1	1	1	1	2	1	1	0	0	2
337	0	2	1	0	0	0	1	2	0	0	1	0	0	0	0	0	0	0	0	2	0	1	2	2	0	0	0	2	0	1	1	2	2	0	0	2	1	0	0	2	0	0	0	1	0	1	0	0	0
338	0	1	2	0	0	0	1	1	0	0	2	0	0	0	0	0	0	1	1	1	1	0	2	2	1	1	0	2	0	2	1	1	1	0	0	2	2	0	0	0	2	0	0	1	0	1	0	0	0
339	1	2	1	0	0	0	2	0	2	2	0	1	1	0	0	1	0	2	0	2	0	0	2	2	1	1	0	1	0	1	0	1	1	0	1	2	2	0	0	1	0	1	0	0	0	0	0	0	0
340	0	1	1	0	0	1	1	2	0	0	1	0	1	0	1	0	0	1	1	1	1	0	2	2	0	0	0	2	0	2	2	1	1	0	0	2	2	0	0	1	1	0	1	1	1	0	0	0	0
341	0	0	2	0	1	1	1	1	1	1	0	0	1	0	1	0	0	0	0	1	0	0	2	2	0	0	0	2	1	1	2	1	1	0	0	2	2	0	0	0	1	1	0	0	0	0	0	1	1
342	0	1	1	0	1	1	1	1	1	1	2	1	1	0	0	1	0	1	1	1	1	1	2	2	0	0	0	1	2	1	0	1	1	1	1	1	1	0	0	2	0	2	1	2	1	0	0	0	2
343	0	2	0	0	0	0	1	1	1	1	0	0	0	0	0	0	0	0	0	2	0	0	1	1	2	2	0	2	1	1	0	2	1	1	1	1	2	1	1	0	1	1	0	0	0	0	0	0	0
344	0	1	2	0	0	0	2	0	2	2	0	0	0	0	0	0	0	1	1	1	1	0	2	2	0	0	0	2	0	2	0	0	1	1	0	2	1	1	0	0	1	0	1	2	1	0	0	0	0
345	1	2	1	0	0	0	2	2	0	1	0	0	0	0	0	0	0	1	1	1	0	1	1	2	0	0	0	1	1	1	0	0	0	0	0	1	0	0	0	0	2	0	1	2	0	1	0	0	0
346	0	1	1	1	0	1	1	1	1	1	1	0	0	0	0	0	0	0	1	1	1	1	2	2	0	0	0	1	0	2	1	1	2	0	1	2	2	1	0	1	1	0	0	1	1	1	0	0	2
347	0	1	1	0	1	1	1	0	2	2	0	0	0	0	0	0	1	1	0	2	0	1	2	2	0	0	0	2	1	1	0	1	1	1	0	1	0	0	0	0	2	0	0	1	0	0	0	0	0
348	0	0	2	0	0	0	1	2	0	0	1	0	0	0	0	0	0	1	1	1	1	0	2	2	0	0	0	2	0	2	0	0	0	0	0	2	0	0	0	0	1	1	1	2	1	2	0	0	1
349	0	0	2	0	1	1	2	2	0	1	0	0	0	0	0	0	0	0	1	1	0	0	0	1	0	0	0	2	1	0	1	1	1	0	0	2	1	0	0	0	0	0	0	0	0	1	0	0	1
350	0	1	1	0	0	0	2	1	1	1	1	1	2	0	1	0	0	1	0	2	0	0	0	2	0	0	0	2	2	0	0	1	2	1	0	2	2	1	0	0	1	0	1	2	0	0	0	0	1
351	1	1	1	0	0	0	2	0	2	2	0	0	1	0	1	0	1	1	1	0	1	1	2	2	0	0	0	1	1	1	1	1	1	0	0	1	1	1	0	0	1	0	0	0	2	2	0	2	2
352	0	1	1	0	0	0	2	1	1	1	0	0	0	0	0	0	0	0	0	2	0	0	2	2	1	1	0	2	1	2	0	2	2	0	0	0	2	0	0	0	1	0	0	1	0	0	0	0	2
353	0	2	1	0	0	0	2	2	1	1	0	0	0	0	0	0	0	2	1	1	1	1	1	1	1	1	0	2	1	1	0	1	0	0	1	2	0	0	0	0	2	0	2	2	0	1	0	0	1
354	0	1	1	0	0	0	2	2	0	0	0	0	0	0	0	0	1	1	1	1	0	0	1	1	0	0	0	2	0	2	1	2	1	0	0	2	2	0	0	1	0	1	1	2	1	2	0	0	1
355	0	1	2	0	0	0	1	2	0	0	1	0	0	0	0	0	0	0	1	1	1	0	2	2	0	0	0	2	1	1	1	1	1	0	0	2	1	0	0	1	1	1	1	2	1	1	0	1	1
356	0	1	1	0	1	1	2	2	0	0	1	0	2	0	1	0	0	1	1	1	1	0	2	2	0	0	0	1	0	1	0	1	1	0	0	2	2	0	0	0	2	0	1	1	1	0	0	0	1
357	0	1	1	0	0	0	1	2	0	0	1	0	0	0	0	0	0	2	1	1	1	1	2	2	0	0	0	2	0	2	0	2	2	1	0	2	1	0	1	0	1	0	0	2	1	1	0	0	1
358	0	0	2	0	0	0	2	2	0	0	0	0	0	0	0	0	1	1	0	2	1	0	2	2	0	0	1	2	0	1	0	2	2	1	1	2	2	0	0	2	0	1	1	2	1	0	0	0	1
359	0	2	1	0	0	0	1	2	0	1	1	0	0	0	0	0	0	1	1	1	1	0	1	1	1	1	0	2	1	1	0	2	2	0	0	0	1	0	1	0	0	0	1	1	1	1	0	0	0
360	0	1	1	0	0	0	1	1	1	1	1	0	0	0	0	0	0	0	1	0	0	0	2	2	0	0	0	2	0	2	1	0	2	1	0	2	1	0	0	0	2	2	2	2	1	1	0	0	1
361	0	2	0	0	0	0	0	2	1	1	0	0	2	0	2	0	0	0	1	1	1	0	2	2	0	0	2	2	1	0	1	1	1	0	0	2	1	1	0	0	1	0	0	2	0	1	0	0	2
362	1	0	2	0	0	0	2	2	0	1	0	0	1	0	0	0	0	0	0	1	0	1	1	1	1	1	0	1	1	1	0	2	1	1	1	2	2	0	0	2	0	0	1	2	1	0	0	0	2
363	0	1	1	0	0	0	1	2	0	0	0	0	2	0	2	0	0	1	0	2	0	0	2	2	0	0	0	1	1	1	0	0	1	1	0	2	1	0	0	2	0	0	0	1	1	1	0	0	1
364	0	1	1	0	0	0	2	2	0	0	0	0	0	0	0	0	0	0	1	1	0	0	2	2	0	0	0	2	1	1	0	0	0	0	0	1	1	1	1	0	1	0	0	1	0	0	0	0	0
365	0	1	1	0	0	0	1	2	0	0	1	2	2	1	0	1	0	0	1	1	1	0	2	2	0	0	0	1	1	0	0	1	1	2	2	2	2	0	0	1	0	0	0	2	1	1	0	0	0
366	0	1	2	0	0	0	1	2	0	0	1	0	2	0	2	0	0	1	1	1	0	0	2	2	0	0	0	1	0	1	1	1	0	1	0	1	0	0	0	0	2	0	0	2	0	1	0	0	1
367	1	1	1	0	0	0	2	0	2	2	0	0	0	0	0	0	1	2	1	1	1	1	1	1	1	1	1	1	1	0	0	1	1	1	1	2	1	0	0	0	2	0	0	1	0	1	0	0	1
368	0	0	2	0	0	0	1	1	1	1	0	0	0	0	0	0	0	1	1	1	1	0	2	2	0	0	0	2	0	2	1	0	0	1	1	1	1	0	1	0	1	0	0	2	0	2	0	0	1
369	0	1	1	0	0	0	2	1	0	0	0	0	1	0	1	0	0	0	1	0	0	0	2	2	0	0	0	1	2	1	0	2	2	0	1	1	0	0	0	0	2	0	1	2	0	0	0	0	1
370	0	1	1	0	0	0	2	1	2	2	0	0	0	0	0	0	0	0	0	2	0	0	2	2	0	0	0	0	2	0	0	2	2	0	0	1	0	0	0	1	1	0	0	2	0	0	0	0	0
371	0	1	2	0	0	0	2	2	1	1	0	0	0	0	0	0	0	1	0	2	0	0	2	2	0	0	0	2	0	2	1	1	2	0	0	2	1	0	0	1	1	1	1	2	1	0	0	0	0
372	0	0	2	0	1	1	2	2	0	1	0	0	0	0	0	0	0	0	1	1	0	0	2	2	0	0	0	2	1	1	1	1	1	0	0	2	2	1	1	1	0	0	0	2	0	2	0	0	2
373	0	0	2	0	1	1	1	2	0	0	0	1	1	0	0	1	0	0	0	2	0	0	2	2	0	0	0	1	1	0	0	1	1	0	0	2	1	0	0	0	2	0	1	1	1	1	0	0	0
374	1	1	1	0	0	0	1	1	1	2	0	0	0	0	0	0	0	1	0	2	0	0	2	2	0	0	0	2	0	2	2	0	0	0	0	2	0	0	0	1	1	1	2	2	1	0	0	2	2
375	0	2	0	0	0	0	2	2	1	1	0	0	0	0	0	0	0	0	0	1	0	0	0	0	0	0	0	1	1	0	0	1	1	0	0	2	1	0	0	2	0	0	0	2	0	2	0	0	0
376	0	1	2	0	0	0	1	1	1	1	0	0	0	0	0	0	0	2	0	1	0	1	1	2	0	0	0	1	0	1	0	2	1	1	1	2	1	0	0	0	1	0	0	1	0	0	0	0	1
377	0	1	0	0	0	0	2	2	0	1	0	0	0	0	0	0	0	0	1	1	1	0	2	2	0	0	0	2	2	1	1	0	1	1	0	2	0	0	0	0	2	1	1	2	1	1	0	1	2
378	0	0	2	0	0	0	1	1	1	1	1	1	2	0	0	1	1	0	1	1	1	1	2	2	0	0	0	2	0	2	1	1	1	1	0	2	2	1	0	0	1	1	1	2	1	2	0	0	1
379	0	2	0	0	0	0	2	1	1	1	0	0	1	0	1	0	0	1	0	2	0	0	1	1	0	0	0	2	2	1	2	1	1	0	0	2	1	0	0	1	1	0	1	2	1	0	0	0	2
380	0	1	1	0	0	0	2	1	1	1	0	0	1	0	1	0	1	1	1	1	0	0	2	2	0	0	0	2	1	2	0	0	0	0	0	2	0	0	0	0	2	1	0	1	0	0	0	1	2
381	1	0	2	0	0	0	2	2	0	0	0	1	0	0	1	0	0	0	1	1	1	1	2	2	0	0	0	1	1	1	0	2	1	1	0	2	1	0	0	1	1	0	0	2	0	2	0	0	2
382	0	1	1	0	1	1	2	1	1	1	0	1	1	0	1	0	0	0	1	1	1	1	1	1	1	1	0	0	2	0	0	1	1	0	0	2	1	0	0	1	1	0	1	2	2	1	0	0	1
383	1	1	1	0	0	0	2	2	0	0	1	1	0	0	1	0	0	1	2	0	2	1	2	2	0	0	0	0	2	0	0	1	1	1	1	1	2	1	0	1	1	2	1	2	1	0	0	0	1
384	0	2	1	0	0	0	2	1	1	1	0	0	1	0	1	0	1	0	1	1	1	0	2	2	0	0	0	2	2	1	1	2	2	0	0	1	1	0	0	0	1	0	0	0	0	1	0	0	0
385	0	1	1	0	0	0	2	2	0	1	0	0	0	0	0	0	0	1	0	2	0	0	1	1	0	0	0	2	0	1	2	1	1	1	0	2	2	1	0	1	1	1	1	1	0	1	0	0	2
386	0	1	1	0	1	1	1	2	1	1	1	1	0	0	1	0	0	0	0	2	0	0	2	2	0	0	1	2	1	1	0	1	1	0	0	1	2	0	0	0	2	1	1	2	1	1	0	1	2
387	0	1	1	0	1	1	2	2	0	0	1	0	0	0	0	1	0	2	0	2	0	1	1	2	0	0	0	2	0	1	1	2	2	0	0	0	2	1	0	0	0	0	0	2	0	1	0	0	0
388	1	1	1	0	0	0	2	2	0	1	0	0	1	1	0	0	0	0	0	2	0	0	2	2	0	0	0	2	0	2	2	1	1	1	1	2	2	0	0	1	1	1	0	0	2	0	0	0	0
389	0	2	1	0	0	0	1	1	1	1	2	0	0	0	0	0	0	1	2	0	1	0	0	2	0	0	0	2	1	2	0	0	0	0	1	2	2	0	0	1	1	1	1	2	0	1	0	0	1
390	1	0	2	0	0	0	0	2	1	1	0	1	1	0	1	0	0	0	1	0	0	1	2	2	0	0	0	1	1	1	0	0	0	0	0	1	1	0	0	1	1	0	1	2	1	0	0	0	0
391	0	0	1	0	0	0	1	2	0	0	1	0	0	0	0	0	0	1	0	1	0	0	2	2	0	0	0	2	0	1	1	1	2	1	0	1	2	0	0	1	1	0	1	2	1	0	0	0	0
392	0	2	1	0	0	0	2	2	0	0	0	0	0	0	0	0	0	0	0	1	0	0	2	2	0	0	0	2	1	2	0	1	1	0	0	0	2	1	0	0	1	0	0	2	0	0	0	1	1
393	0	1	1	0	0	0	2	0	2	2	0	1	1	0	0	1	0	0	0	2	0	0	0	1	0	0	0	2	0	2	2	1	1	0	0	2	1	0	0	0	1	1	1	1	1	1	0	1	2
394	0	2	0	0	0	0	2	2	0	0	0	0	2	0	2	0	0	0	1	1	1	1	0	0	1	1	0	2	0	2	0	1	1	0	0	2	2	0	0	0	2	1	1	2	1	1	0	0	1
395	0	1	1	0	0	0	2	1	1	1	0	0	0	0	0	0	0	0	0	2	0	0	1	1	1	1	0	2	1	1	1	2	1	0	0	2	1	0	0	1	1	0	2	2	0	0	0	0	0
396	0	2	0	0	0	0	2	1	1	1	0	0	0	0	0	0	0	1	0	2	0	1	2	2	0	0	0	1	2	0	1	1	0	1	1	2	1	0	1	0	1	1	1	1	1	1	0	0	1
397	0	1	1	0	0	0	1	1	1	1	2	0	0	0	0	0	0	0	0	1	0	0	2	2	0	0	0	0	2	0	0	2	2	0	0	0	1	0	1	0	1	0	0	2	0	0	0	0	1
398	0	0	1	0	0	0	1	0	2	2	0	1	1	0	0	1	0	2	1	1	1	0	1	1	0	0	0	2	0	1	1	2	2	0	0	1	2	1	0	1	0	0	0	2	0	1	0	0	0
399	0	2	1	0	0	0	2	1	1	2	0	0	0	0	0	0	1	1	1	1	0	0	2	2	0	0	0	2	1	1	0	2	2	0	0	2	2	0	1	1	0	0	0	0	1	1	0	0	0
400	0	2	1	0	0	0	2	2	1	1	0	2	2	0	0	1	0	0	1	1	1	0	2	2	0	0	0	2	1	1	1	0	1	2	0	2	1	0	0	0	2	0	0	2	0	1	0	0	1
401	0	2	0	0	0	0	2	1	0	0	0	0	0	0	0	0	0	0	1	0	1	0	2	2	0	0	0	2	0	2	0	2	2	0	0	0	0	0	0	1	1	0	0	2	0	1	0	0	1
402	0	1	2	0	0	0	2	2	0	0	0	0	0	0	0	0	0	0	0	1	0	0	2	2	0	0	0	2	0	2	0	1	1	0	0	1	1	0	0	1	1	0	1	1	0	1	0	0	0
403	0	2	1	0	0	0	1	2	0	0	1	1	1	0	0	1	1	1	1	1	0	0	2	2	0	0	0	2	1	1	0	0	0	0	1	2	0	1	0	0	1	1	1	1	0	0	0	1	1
404	0	0	2	0	2	2	2	1	2	2	0	0	0	0	0	0	0	1	1	1	0	0	2	2	0	0	0	2	2	1	2	1	1	0	0	1	1	0	0	1	1	0	1	2	0	0	0	0	1
405	1	1	1	0	0	0	1	1	1	1	1	1	2	0	1	1	0	0	0	1	0	1	2	2	0	0	0	1	0	1	0	2	2	0	0	1	1	1	1	0	0	0	0	0	0	0	0	1	2
406	1	1	1	0	0	0	1	2	0	1	0	0	1	0	1	0	0	0	0	2	0	1	2	2	0	0	0	2	1	1	0	1	0	1	0	2	2	0	0	2	0	0	0	2	0	2	0	1	0
407	0	2	1	0	0	0	2	0	2	2	0	1	2	0	2	0	0	0	2	0	0	0	2	2	0	0	0	0	2	0	0	0	2	1	0	2	2	2	0	0	0	0	0	2	1	1	0	1	2
408	0	2	0	0	0	0	1	1	1	1	0	0	0	0	0	0	0	0	1	1	1	0	2	2	0	0	0	2	1	2	0	1	1	0	0	2	1	0	1	0	1	0	0	1	0	0	0	0	1
409	0	0	2	0	2	2	1	2	0	0	1	0	0	0	0	0	0	0	1	1	1	1	2	2	1	1	0	2	0	1	0	1	1	0	0	1	2	0	0	2	0	0	1	2	2	1	0	1	2
410	0	1	1	0	0	0	2	2	0	1	0	1	1	0	1	0	0	0	1	1	0	0	2	2	0	0	0	2	1	2	0	2	1	0	0	2	1	0	0	0	2	0	1	2	0	1	0	0	0
411	0	1	1	0	0	0	2	1	1	1	0	0	2	0	1	0	0	2	1	1	1	0	2	2	0	0	0	2	1	2	0	1	1	0	0	0	1	0	0	2	0	0	0	2	0	1	0	0	1
412	0	1	1	0	0	0	2	2	0	0	0	1	2	0	1	1	0	0	2	0	1	0	2	2	1	1	1	1	0	0	0	2	1	1	2	2	0	0	0	0	2	0	0	1	0	1	0	1	2
413	0	1	1	0	0	0	2	2	0	1	0	0	2	1	0	0	0	0	1	1	1	0	2	2	2	2	0	2	1	1	2	1	1	0	1	1	1	0	0	0	2	0	0	0	0	1	0	0	2
414	0	0	2	0	0	0	1	1	1	1	0	1	0	0	0	0	0	1	1	1	0	1	2	2	0	0	0	2	0	1	0	2	2	0	0	2	0	0	0	1	1	0	1	2	0	1	0	0	0
415	1	1	2	0	0	0	0	2	0	0	1	0	1	0	1	0	1	0	1	1	1	0	2	2	0	0	0	2	0	2	1	1	0	1	1	2	2	0	0	2	0	1	1	1	1	1	0	0	1
416	1	2	1	0	0	0	2	0	1	1	1	1	1	0	0	1	0	0	1	0	1	0	1	2	1	1	0	1	1	1	0	1	1	0	0	1	1	0	0	2	0	0	1	2	1	0	0	0	1
417	0	0	2	0	0	0	2	1	0	0	1	0	0	0	0	0	0	0	0	1	0	0	2	2	1	1	0	0	2	0	0	1	2	0	0	2	0	0	0	0	1	0	0	2	0	0	0	0	1
418	0	2	1	0	0	0	1	2	0	0	0	1	2	0	0	1	0	1	1	1	0	0	2	2	1	1	2	2	1	0	1	2	2	0	0	2	1	0	0	1	1	0	0	2	1	0	0	0	2
419	0	0	2	0	1	1	2	0	1	1	1	0	0	0	0	0	0	0	0	2	0	0	1	1	0	0	0	2	1	2	0	0	0	1	1	2	2	1	0	1	0	1	0	1	2	1	0	1	2
420	0	1	2	0	1	1	2	0	2	2	0	1	2	0	1	1	0	1	1	1	1	0	1	1	0	0	0	2	0	1	1	0	0	0	0	1	1	0	0	0	2	0	0	2	0	1	0	0	1
421	0	0	2	0	0	0	1	2	1	1	0	1	1	0	1	0	0	0	1	1	0	1	1	2	0	0	0	2	1	1	0	2	2	0	0	0	1	0	0	1	0	0	1	2	2	0	0	0	1
422	0	2	1	0	0	0	2	2	0	0	0	1	1	0	0	1	0	0	1	0	0	1	1	1	1	1	0	2	0	1	1	1	1	0	0	1	2	0	0	1	0	1	0	1	0	1	0	0	2
423	0	2	0	0	0	0	2	2	0	0	1	0	0	0	0	0	0	0	0	2	0	1	1	1	0	0	0	2	0	2	0	2	2	0	0	1	2	0	0	1	0	1	1	2	1	1	0	0	0
424	0	1	2	0	1	1	2	2	1	1	0	0	1	0	1	0	0	0	0	2	1	0	2	2	0	0	0	1	1	0	0	2	2	0	0	1	2	0	1	0	1	0	0	1	0	0	0	1	1
425	0	1	1	0	0	0	0	2	1	1	0	1	2	0	2	0	0	1	0	2	1	1	1	1	1	1	0	1	1	1	0	0	0	0	0	2	1	0	0	1	1	0	0	1	0	0	0	0	1
426	0	1	1	0	0	0	1	2	1	1	0	0	1	1	0	0	0	0	1	1	1	0	2	2	1	1	0	2	0	2	1	1	1	1	1	2	1	0	1	0	1	0	1	2	0	0	0	0	1
427	0	1	1	0	0	0	2	2	0	1	0	0	0	0	0	0	0	1	1	1	0	0	1	1	0	0	0	2	1	1	0	2	2	0	0	0	0	0	0	0	2	1	1	1	0	0	0	0	2
428	1	1	1	0	0	0	1	1	1	1	0	1	0	0	1	0	0	2	0	2	0	1	1	1	1	1	0	2	1	0	1	0	0	0	0	1	1	0	0	0	1	0	1	2	2	1	0	0	0
429	0	0	2	0	0	0	2	1	1	2	0	1	2	0	2	0	0	0	0	2	0	1	2	2	0	0	0	1	1	1	1	2	2	0	1	2	0	0	0	1	1	1	1	2	1	0	0	0	1
430	0	2	0	0	0	0	2	2	0	1	0	0	0	0	0	0	0	2	0	2	0	1	1	1	1	1	0	2	0	2	0	2	2	0	0	1	1	0	0	0	2	1	1	2	1	0	0	0	0
431	0	2	1	0	0	0	2	2	0	0	1	0	0	0	0	0	0	0	1	1	1	1	1	1	0	0	0	1	1	1	0	1	2	0	0	1	1	0	1	0	1	1	1	2	1	0	0	0	1
432	0	1	1	0	0	0	1	1	0	0	1	1	0	0	0	0	0	0	1	1	1	1	2	2	0	0	0	1	1	1	0	1	1	0	0	2	1	1	0	0	2	0	0	2	0	1	0	0	0
433	0	1	1	0	0	0	1	1	1	1	1	0	0	0	0	0	0	0	1	1	1	2	2	2	0	0	0	1	2	0	1	1	0	2	2	2	2	0	1	1	0	0	0	2	0	0	0	0	0
434	0	0	2	0	1	1	2	2	0	1	0	0	0	0	0	0	0	0	0	1	0	1	2	2	0	0	1	2	1	1	0	2	1	1	0	2	1	0	0	0	0	1	1	2	0	1	0	0	0
435	0	0	2	0	1	1	1	2	0	0	1	0	0	0	0	0	1	1	2	0	1	0	1	1	0	0	0	2	0	1	0	2	1	0	0	1	2	0	0	1	0	0	0	1	0	0	0	0	0
436	0	1	1	0	0	0	1	1	1	1	0	1	2	0	1	0	0	1	0	2	0	0	1	1	0	0	1	2	0	1	0	1	1	1	1	1	1	0	0	0	1	0	0	1	0	1	0	1	0
437	0	1	1	0	0	0	2	0	1	1	0	0	1	0	1	0	1	1	1	1	0	0	2	2	1	1	0	2	0	2	0	2	1	0	0	1	2	0	0	2	0	0	1	1	1	1	0	0	0
438	0	1	1	0	0	0	1	1	0	0	1	0	0	0	0	1	0	1	1	1	1	1	2	2	0	0	0	2	0	1	1	0	0	1	1	2	0	0	0	1	1	0	0	2	0	1	1	0	1
439	1	1	1	0	1	1	1	2	0	1	1	0	0	0	0	0	0	0	0	1	0	0	2	2	1	1	0	2	0	1	1	0	0	0	1	2	0	0	1	0	1	2	2	2	1	1	0	0	0
440	1	1	1	0	1	1	2	0	2	2	0	0	1	0	1	0	0	0	0	2	0	0	1	1	0	0	0	2	0	2	1	1	1	1	1	2	2	0	0	1	1	0	0	1	0	1	0	2	2
441	0	2	1	1	0	1	2	0	1	1	0	1	2	0	2	0	0	1	1	1	1	1	0	1	0	1	0	1	1	1	0	1	0	1	2	2	1	0	0	0	2	0	1	2	1	1	0	0	1
442	0	1	2	0	0	0	1	2	0	0	1	0	0	0	0	0	0	1	1	1	1	1	2	2	0	0	0	2	1	0	1	0	1	1	0	2	2	0	0	2	0	1	1	1	1	0	0	0	1
443	0	1	1	0	0	0	1	1	1	1	0	0	0	0	0	0	0	0	1	1	1	0	1	1	0	0	0	1	2	1	0	1	1	0	0	1	2	0	0	1	1	0	0	1	0	1	0	0	1
444	0	1	2	0	0	0	2	2	0	1	0	1	2	0	2	0	0	1	0	1	0	0	2	2	0	0	0	2	1	1	1	1	0	1	0	1	1	0	0	0	2	2	1	2	1	0	0	2	2
445	0	2	1	0	0	0	2	2	0	1	0	0	1	0	1	0	0	1	1	0	1	0	1	1	1	1	0	2	0	0	0	1	0	1	1	2	0	0	0	0	2	0	0	2	0	2	0	0	1
446	0	1	1	0	0	0	1	2	0	1	1	0	0	0	0	0	0	1	0	2	0	0	2	2	0	0	1	2	1	0	0	2	1	0	0	1	1	0	0	2	0	1	0	1	0	0	0	0	2
447	0	1	2	0	0	0	2	2	0	0	1	1	1	0	1	0	0	1	2	0	1	1	1	1	1	1	0	2	1	1	1	1	1	0	1	1	1	0	0	1	1	0	1	2	0	0	0	0	1
448	1	2	0	0	0	0	2	1	0	0	1	0	1	0	2	0	1	1	1	1	0	0	2	2	0	0	0	1	0	1	0	2	2	0	1	2	1	0	0	1	0	0	1	1	1	0	0	0	0
449	0	0	2	0	1	1	1	2	1	1	1	1	1	0	0	1	0	2	0	1	0	0	2	2	0	0	1	2	0	1	1	0	0	0	0	2	2	0	0	1	1	1	1	2	1	1	0	0	1
450	0	1	1	1	0	1	2	1	1	1	1	0	0	0	0	1	0	0	0	2	0	0	1	1	1	1	0	2	0	2	1	1	1	0	0	1	2	0	0	1	0	0	0	1	0	0	0	0	2
451	0	1	1	0	0	1	2	0	1	1	0	0	0	0	0	0	0	1	0	2	0	1	2	2	0	0	0	2	0	1	0	0	1	0	0	2	2	2	0	0	0	0	0	2	0	1	0	0	2
452	0	2	1	0	0	0	2	0	2	2	0	0	1	0	1	0	0	0	1	1	1	0	2	2	0	0	0	1	2	0	0	1	0	2	1	1	0	0	0	0	1	0	0	1	0	0	0	0	0
453	1	1	1	1	0	1	1	1	1	1	0	0	1	0	1	0	0	1	1	1	0	1	2	2	0	0	0	1	0	1	1	1	0	0	0	1	2	0	0	1	0	1	1	1	0	0	0	0	1
454	0	1	2	0	0	0	1	1	1	1	0	0	1	0	1	0	0	0	1	0	1	1	2	2	0	0	0	2	0	2	1	1	1	0	0	2	1	0	0	0	2	0	1	2	0	1	0	1	1
455	0	1	2	0	0	0	2	1	1	2	0	0	1	0	1	0	0	1	2	0	2	0	2	2	0	0	0	2	0	1	1	0	0	0	0	2	1	0	0	1	1	0	2	2	0	0	0	0	2
456	0	2	0	0	0	0	2	1	1	1	1	0	0	0	0	0	0	0	1	1	1	1	1	1	0	0	0	2	1	2	0	2	1	0	0	1	0	0	0	1	1	0	0	1	0	0	0	0	1
457	0	0	2	0	1	1	2	1	0	0	0	0	0	0	0	0	0	0	1	1	1	1	2	2	0	0	0	2	1	1	1	1	1	0	0	1	0	0	0	0	2	0	1	2	1	0	0	0	1
458	0	2	1	0	0	0	1	1	1	2	0	0	1	0	1	0	0	0	0	1	0	2	0	1	1	1	0	1	1	1	0	1	1	0	0	2	1	0	0	2	0	0	0	2	0	1	0	0	2
459	1	1	2	0	0	0	2	2	0	0	0	0	1	0	1	0	0	0	1	1	1	0	1	1	0	0	2	2	1	0	1	1	1	0	0	1	2	0	0	1	1	1	1	1	1	1	0	0	0
460	0	1	2	0	1	1	2	0	2	2	0	0	0	0	0	0	1	1	0	2	0	1	2	2	0	0	0	1	1	1	0	2	2	0	0	0	2	0	0	1	0	1	1	1	0	1	0	0	1
461	0	1	1	0	0	0	2	2	0	1	0	0	2	0	2	0	0	0	0	2	0	1	1	1	0	0	0	2	0	1	1	1	1	0	0	2	0	0	0	1	0	0	1	1	0	1	0	0	0
462	0	2	1	0	0	0	2	1	1	1	0	1	2	0	2	0	0	1	0	2	0	1	1	1	1	1	0	2	1	1	1	1	0	1	0	2	2	0	0	2	0	1	1	1	1	1	0	0	1
463	0	1	1	0	0	0	2	1	1	1	1	1	1	0	0	1	0	0	1	0	1	0	1	1	0	0	0	2	0	2	0	1	1	0	0	1	0	1	0	0	1	1	0	0	0	0	0	0	0
464	0	1	1	0	0	0	2	2	1	1	1	0	0	0	0	1	0	0	0	2	0	0	2	2	0	0	0	1	2	0	1	2	1	0	0	1	1	0	0	2	0	1	1	1	1	0	0	0	2
465	0	2	0	0	0	0	2	1	1	1	0	0	2	0	2	0	0	0	1	1	1	0	1	1	0	0	0	1	0	1	1	2	2	0	0	2	1	0	0	0	2	0	0	1	0	0	0	0	1
466	0	2	0	0	0	0	2	1	1	2	0	0	2	0	2	0	0	0	0	2	0	1	1	1	1	1	0	2	1	2	0	2	1	2	0	1	1	1	0	0	0	0	0	2	0	2	0	0	2
467	1	0	2	0	1	1	2	2	0	1	0	0	0	0	0	0	0	0	0	2	0	0	2	2	0	0	0	2	2	1	0	0	0	0	0	1	2	0	0	0	1	0	1	1	1	1	0	0	1
468	0	2	1	0	0	0	2	2	0	0	1	0	0	0	0	0	0	0	0	2	0	0	0	0	0	1	0	2	0	2	0	2	1	2	0	1	1	0	1	0	1	0	1	2	0	0	0	0	2
469	0	2	1	0	0	0	2	1	1	1	0	0	1	0	1	0	0	0	0	2	0	1	2	2	0	0	1	2	1	0	0	1	1	1	1	2	1	0	0	1	1	1	1	1	1	2	0	1	2
470	0	1	1	1	1	2	2	2	0	0	0	1	1	0	0	1	0	0	0	2	0	0	2	2	0	0	0	2	1	1	0	1	1	1	1	2	1	0	0	0	2	1	1	2	1	1	0	0	0
471	0	1	1	0	0	0	1	2	0	0	1	0	0	0	0	0	1	2	1	1	1	0	1	1	0	0	1	2	1	1	0	2	1	1	0	2	1	0	0	1	1	0	1	2	1	0	0	0	0
472	0	1	2	0	0	0	1	2	0	1	1	1	1	0	0	1	0	0	1	1	1	1	2	2	1	1	0	2	1	1	2	2	2	0	0	1	0	0	0	0	2	1	1	2	1	0	0	2	2
473	1	1	1	0	1	1	1	2	0	0	1	0	1	1	0	0	1	0	1	1	1	0	2	2	0	0	0	2	0	1	0	1	1	1	1	1	1	0	0	0	2	0	0	0	0	1	0	0	0
474	0	2	0	0	0	0	1	1	1	1	0	0	0	0	0	0	0	1	1	1	1	1	2	2	0	0	0	1	2	1	0	1	1	1	1	1	1	0	0	0	2	0	0	2	0	0	0	0	2
475	0	1	1	0	0	0	2	1	1	1	1	0	2	0	2	0	0	2	0	2	0	1	1	1	1	1	0	0	2	0	0	0	0	1	1	1	1	0	0	0	2	1	1	1	1	0	0	0	1
476	1	2	2	0	0	0	2	2	0	1	0	1	1	0	0	1	0	0	0	2	0	0	2	2	0	0	0	1	0	1	0	0	0	1	0	2	1	0	0	1	1	0	0	2	0	0	0	0	1
477	0	0	2	0	0	0	2	2	1	1	1	0	0	0	0	0	0	0	0	2	0	1	2	2	0	0	0	2	0	2	0	1	0	1	1	2	1	1	0	0	0	0	1	2	1	0	0	0	1
478	0	2	0	0	0	0	2	2	0	1	0	0	0	0	0	0	0	0	2	0	1	1	2	2	0	0	0	1	1	1	1	1	1	0	0	2	2	0	0	2	0	0	0	0	0	0	0	0	0
479	0	1	1	0	0	0	1	1	1	1	0	0	1	0	1	0	0	1	0	2	0	1	2	2	0	0	0	2	0	2	1	0	0	1	0	2	0	0	0	0	1	1	0	0	1	0	0	0	2
480	0	0	2	0	0	0	1	1	1	1	0	0	1	0	1	0	0	0	0	2	0	0	2	2	0	0	0	0	2	0	0	2	1	1	0	2	1	0	0	2	0	1	1	2	0	0	0	2	2
481	0	1	1	0	0	0	1	1	1	1	1	0	1	0	1	0	0	1	1	1	1	0	1	1	0	0	0	1	1	1	0	2	2	0	0	1	2	1	0	1	1	0	0	0	2	2	0	0	1
482	0	1	1	0	0	0	2	2	0	1	0	0	1	0	1	0	0	1	0	2	0	1	1	1	1	1	0	2	0	1	0	0	1	0	0	2	0	1	0	0	1	0	2	2	0	1	0	0	2
483	0	1	2	0	0	0	1	2	0	1	1	0	0	0	0	0	0	0	0	2	0	0	2	2	0	0	1	2	0	1	1	0	0	0	0	2	1	0	0	0	1	0	1	1	1	1	0	0	0
484	0	2	0	0	0	0	1	2	1	1	0	0	1	0	0	0	0	0	1	1	1	0	2	2	0	0	0	2	1	2	0	0	0	1	1	1	2	0	0	1	1	0	2	2	0	0	0	0	2
485	0	1	2	0	0	0	2	2	0	1	0	1	1	0	2	0	0	0	1	1	0	0	1	1	0	0	0	2	0	1	1	1	1	0	0	2	2	0	0	1	1	0	0	2	1	1	0	0	0
486	1	1	1	0	0	0	1	1	1	1	0	1	1	0	0	1	0	1	1	1	1	0	2	2	0	0	1	2	0	1	1	0	0	2	1	2	2	1	0	1	0	1	1	1	1	0	0	0	1
487	0	1	1	0	0	0	2	2	2	2	0	1	1	0	0	1	0	0	2	0	1	0	2	2	0	0	0	2	1	2	1	2	2	0	1	1	1	0	0	1	1	0	0	1	0	0	0	1	1
488	0	1	1	0	1	1	2	2	0	1	0	0	0	0	0	0	0	0	1	1	0	1	1	1	1	1	0	2	0	1	1	1	1	0	0	2	2	0	0	1	0	0	0	2	0	1	0	0	1
489	0	1	1	0	0	0	2	2	0	0	0	0	2	0	2	0	0	0	1	1	1	0	2	2	1	1	0	2	0	1	1	1	1	1	0	0	1	0	0	0	2	0	0	0	2	2	0	0	1
490	0	0	1	0	0	0	2	1	1	1	0	0	0	0	0	0	0	1	0	2	0	1	0	1	0	1	0	0	1	0	0	1	1	0	0	2	2	1	1	0	0	1	0	1	0	0	1	0	0
491	0	2	0	0	0	0	2	2	0	1	0	0	1	0	1	0	0	1	0	2	0	0	1	1	0	0	0	2	1	1	0	1	0	0	0	1	1	0	0	0	2	2	2	2	1	1	0	1	2
492	0	1	2	0	1	1	2	2	1	1	0	0	1	0	1	0	0	1	1	1	1	1	2	2	0	0	0	2	1	1	1	2	1	0	0	1	1	0	0	0	2	1	1	2	1	0	0	0	0
493	0	1	1	0	0	0	2	2	0	0	0	0	0	0	0	0	0	2	0	2	0	0	1	1	0	0	0	2	1	2	0	2	2	0	0	2	1	1	0	0	0	1	0	1	0	1	0	0	0
494	0	0	1	0	0	0	2	2	2	2	0	0	1	0	1	0	0	1	1	1	0	0	2	2	0	0	0	2	0	1	0	0	0	0	0	2	2	1	1	0	1	0	0	2	0	1	0	0	2
495	0	1	1	0	0	0	2	2	1	1	1	1	1	0	1	0	0	0	1	1	1	0	2	2	0	0	0	2	0	1	1	0	0	0	1	2	1	0	0	0	2	0	0	2	0	1	0	0	0
496	1	0	2	0	1	1	1	2	0	0	1	1	2	0	2	0	1	0	1	1	1	1	2	2	0	0	1	2	1	1	0	1	0	1	2	2	1	1	0	0	0	0	0	0	0	1	0	1	1
497	0	1	2	0	0	0	2	1	1	2	0	0	0	0	0	0	0	0	0	1	0	0	2	2	0	0	0	2	0	0	0	2	2	0	0	0	1	0	0	1	1	0	1	1	0	2	0	0	1
498	0	2	1	0	0	0	2	1	1	1	0	2	2	0	1	1	0	1	0	1	0	0	2	2	0	0	0	2	1	1	2	1	1	0	0	2	0	0	0	0	2	0	0	2	0	0	0	0	1
499	0	2	1	0	0	0	2	1	1	2	0	0	0	0	0	0	0	1	0	2	0	0	2	2	0	1	0	2	1	0	1	1	1	0	0	2	0	0	0	0	1	0	0	1	0	0	0	0	1
500	1	1	1	0	0	0	1	2	1	1	1	0	0	0	0	0	0	0	2	0	0	0	1	1	2	2	0	2	0	2	1	0	0	0	0	2	1	0	0	0	2	1	0	0	0	0	0	0	1
501	0	0	2	0	0	0	1	1	1	1	0	0	0	0	0	0	0	0	0	2	0	1	2	2	0	0	0	1	2	0	0	2	1	0	0	1	1	0	0	2	0	1	1	1	0	1	0	0	1
502	0	1	2	0	0	0	2	2	0	1	0	0	1	0	1	0	0	0	1	1	1	1	2	2	1	1	0	2	0	2	0	1	1	0	1	2	1	0	0	0	1	0	0	0	0	1	0	0	2
503	0	1	2	0	0	0	1	1	1	1	0	0	0	0	0	0	0	0	1	1	1	0	2	2	0	0	0	0	1	0	0	1	1	0	0	2	1	0	0	1	1	0	1	2	1	0	0	0	0
504	0	1	1	1	0	1	1	1	2	2	0	0	1	0	0	0	0	0	0	2	0	0	2	2	0	0	0	2	1	2	0	2	1	1	1	2	0	0	0	0	2	0	0	1	0	0	0	0	0
505	0	2	1	1	0	1	1	2	0	0	1	0	0	0	0	0	0	0	0	1	0	1	2	2	0	0	0	2	0	2	0	0	0	1	1	1	2	0	0	1	1	1	1	2	1	1	0	0	0
506	0	2	1	0	0	0	2	2	0	1	0	1	0	0	1	0	0	1	0	2	0	0	0	2	0	0	0	2	0	1	1	1	1	0	0	1	2	1	0	0	1	0	0	2	0	2	0	0	1
507	0	2	1	0	0	0	1	1	1	1	1	1	1	0	0	1	0	1	0	1	0	0	2	2	0	0	0	2	0	1	2	1	1	0	0	1	2	1	0	1	0	2	2	2	1	0	0	0	1
508	0	2	0	0	0	0	1	1	0	0	1	0	0	0	0	0	0	1	1	1	1	1	2	2	0	0	0	2	1	1	0	2	2	0	0	1	1	0	0	0	1	0	0	1	0	1	0	0	1
509	1	1	1	0	0	0	1	1	0	0	1	1	1	0	0	1	0	1	1	1	0	1	2	2	0	0	0	1	1	0	0	1	1	0	0	2	0	1	0	0	1	0	1	2	1	0	0	0	1
510	0	1	0	0	0	0	2	2	1	1	0	1	2	1	1	0	0	0	2	0	1	0	0	1	0	0	0	0	1	0	0	1	1	2	0	2	1	0	0	1	1	1	0	1	0	0	0	0	1
511	0	1	2	0	0	0	2	0	2	2	0	0	0	0	0	0	0	0	2	0	0	0	2	2	0	0	1	2	1	1	0	1	1	0	1	1	2	0	0	1	1	0	0	1	0	0	0	0	1
512	0	1	1	0	0	0	2	2	0	1	0	0	0	0	0	0	0	1	0	2	0	0	2	2	0	0	0	1	0	1	0	1	1	0	0	2	0	0	0	0	2	1	1	2	1	0	0	0	1
513	0	0	2	0	1	1	1	1	1	2	1	0	1	0	1	0	0	0	1	1	1	0	2	2	0	0	0	1	0	1	1	1	1	1	0	1	1	0	0	0	2	0	1	2	1	0	0	0	1
514	1	2	1	0	0	0	2	0	2	2	0	1	1	0	1	0	0	1	1	1	1	1	2	2	1	1	0	2	1	1	1	2	1	1	0	1	1	0	0	1	1	0	0	2	0	2	0	0	2
515	0	0	2	0	0	0	2	2	0	0	1	0	0	0	0	0	0	0	0	1	0	1	2	2	0	0	0	2	0	1	0	2	1	0	0	1	1	0	0	0	2	1	1	2	1	1	0	0	2
516	0	0	2	0	0	0	1	2	0	0	0	1	2	0	1	1	0	1	1	1	0	1	1	1	1	1	0	1	0	1	1	2	1	0	1	2	0	1	0	0	1	1	1	2	1	0	0	0	0
517	1	1	2	0	0	0	2	2	0	1	1	0	0	0	0	0	1	1	0	2	0	1	2	2	0	0	0	0	1	0	0	1	1	0	0	2	1	0	1	0	1	0	2	2	0	0	0	0	1
518	1	1	1	0	0	0	1	1	1	1	0	0	0	0	0	0	0	2	1	1	1	0	2	2	1	1	0	1	1	1	1	2	2	0	0	1	1	0	0	0	1	1	1	1	0	0	0	0	1
519	0	1	1	0	0	0	1	1	1	1	1	1	2	0	2	0	0	0	0	1	0	1	1	1	1	1	0	2	0	2	1	1	1	0	0	1	2	1	1	0	0	0	0	1	0	0	0	0	1
520	0	1	1	0	1	1	1	1	1	1	1	0	0	0	0	0	0	1	0	2	0	0	0	0	0	1	0	2	1	0	0	1	1	1	1	1	1	0	1	0	1	0	0	0	0	1	0	0	1
521	1	1	1	0	0	0	2	0	2	2	0	0	0	0	0	0	0	1	2	0	1	0	2	2	0	0	0	1	0	1	0	1	2	0	0	2	1	0	0	0	1	1	1	1	1	0	0	0	1
522	0	1	1	0	0	0	0	2	0	0	2	0	1	0	1	0	0	2	0	2	0	1	2	2	0	0	0	2	1	1	1	1	2	1	0	1	1	0	0	0	2	0	0	1	0	0	0	1	2
523	0	1	1	0	1	1	1	1	0	2	0	0	1	0	0	0	0	1	2	0	0	0	1	1	0	0	0	1	1	1	0	2	2	0	0	1	2	0	0	1	1	0	0	2	0	1	0	0	1
524	0	2	1	0	0	0	2	0	1	1	0	0	1	0	1	0	0	0	1	1	1	0	2	2	0	0	0	1	2	1	0	1	0	1	1	2	1	0	1	0	1	0	1	1	0	1	0	0	0
525	0	1	1	0	1	1	2	2	0	1	0	1	1	0	0	1	0	0	1	1	0	1	0	1	0	1	1	2	1	1	0	0	0	0	0	1	2	0	0	1	1	0	2	2	0	0	0	0	0
526	0	1	1	0	1	1	1	1	1	1	2	1	1	0	0	1	0	0	0	2	0	0	2	2	0	0	1	1	0	0	0	1	0	0	0	2	0	0	0	0	2	0	1	2	0	1	0	0	2
527	0	0	1	0	0	0	2	2	1	1	0	1	2	0	1	0	0	0	1	1	1	0	2	2	1	1	0	1	1	1	0	1	1	0	0	2	1	0	0	1	1	1	1	2	0	0	0	0	1
528	1	2	0	0	0	0	2	1	1	2	0	0	1	0	1	0	0	0	1	1	1	1	1	1	1	1	0	2	2	1	1	1	1	0	0	1	1	0	0	1	1	0	1	2	0	1	0	0	0
529	0	2	0	0	0	0	2	2	0	1	0	1	1	0	0	0	0	1	0	2	0	1	1	1	1	1	0	2	0	1	0	1	1	0	0	2	2	0	0	0	2	0	1	2	0	0	0	0	1
530	0	2	0	0	0	0	1	1	1	1	0	0	1	0	1	0	0	1	1	1	1	1	2	2	0	0	0	1	0	1	0	2	1	2	0	2	2	0	0	0	1	0	0	2	1	1	0	0	2
531	0	2	1	0	0	0	1	2	1	1	0	0	2	0	2	0	0	1	1	1	0	1	1	2	0	0	0	2	1	2	0	2	1	1	0	1	0	0	0	0	1	0	0	1	0	0	0	1	1
532	0	1	1	0	0	0	1	1	1	2	1	0	1	0	0	0	0	1	0	1	0	0	1	2	1	1	0	2	0	2	0	1	1	0	0	2	0	0	0	0	1	0	0	2	0	1	0	0	1
533	0	1	1	0	0	0	1	1	1	1	1	2	1	0	2	0	0	1	1	1	0	0	2	2	0	0	0	2	0	1	1	1	1	0	0	2	2	0	0	1	0	0	0	2	0	2	0	1	2
534	0	1	2	0	0	0	2	1	2	2	0	0	1	0	1	0	0	1	0	2	0	1	2	2	0	0	0	2	0	1	1	1	0	0	0	1	2	0	0	2	0	1	0	1	2	1	0	0	1
535	0	0	2	0	0	0	2	0	2	2	0	0	1	0	1	0	0	1	1	1	0	0	2	2	0	0	0	1	1	1	0	2	2	0	0	1	2	0	0	2	0	0	0	1	0	1	0	0	0
536	0	1	2	0	0	0	1	2	0	0	0	0	1	0	0	0	0	0	1	1	0	1	2	2	0	0	0	1	2	0	1	0	1	0	0	2	2	0	0	2	0	1	1	1	0	1	0	0	2
537	0	2	0	0	0	0	1	2	0	0	1	0	0	0	0	0	0	0	1	1	1	1	2	2	1	1	0	1	1	2	0	0	1	1	0	2	1	0	0	0	2	0	1	2	0	0	0	0	0
538	0	2	0	0	0	0	1	2	0	0	1	0	0	0	0	0	0	1	0	1	1	0	2	2	0	0	0	2	0	1	1	1	2	0	0	2	1	0	0	2	0	1	1	2	1	0	0	0	1
539	0	0	2	0	0	0	2	2	0	1	0	0	1	0	1	0	0	1	0	1	0	0	1	1	0	0	0	2	0	2	0	2	1	1	1	2	2	0	0	2	1	0	1	2	1	0	0	1	0
540	0	1	1	0	0	0	1	2	0	0	1	0	0	0	0	0	0	1	0	2	0	0	2	2	0	0	0	1	1	1	1	2	1	2	0	1	2	0	0	1	1	0	1	2	1	0	0	0	0
541	0	0	2	0	1	1	0	1	1	1	1	0	0	0	0	0	1	2	2	0	2	1	2	2	0	0	0	2	2	0	0	0	0	0	0	2	1	0	0	0	2	0	0	1	0	0	0	0	0
542	0	1	1	0	0	0	1	1	1	2	0	1	1	0	1	0	0	0	2	0	0	1	2	2	1	1	0	2	1	2	0	1	1	1	1	2	2	0	0	1	1	0	0	2	0	0	0	0	2
543	0	2	0	0	0	0	1	2	0	0	1	0	0	0	0	0	0	1	0	2	0	0	2	2	0	0	0	1	1	1	0	0	1	1	0	2	1	1	0	0	1	0	0	1	0	1	0	1	1
544	1	1	1	0	0	0	1	2	0	0	1	0	1	0	1	0	0	0	1	0	1	0	2	2	0	0	0	1	1	1	0	1	2	0	0	2	1	0	0	1	1	1	1	1	0	1	0	0	1
545	0	1	1	0	0	0	2	2	0	0	0	2	2	0	1	0	0	1	0	1	0	1	2	2	1	1	1	1	1	2	0	2	2	0	0	1	2	1	0	0	1	0	0	1	0	1	0	2	2
546	0	1	1	0	0	0	1	2	0	1	1	0	0	0	0	0	0	1	1	1	0	1	2	2	0	0	0	2	0	1	0	1	1	1	0	2	0	0	0	0	1	0	1	2	0	0	0	0	0
547	0	1	2	0	0	0	2	2	1	2	0	1	1	0	1	0	0	0	2	0	0	0	2	2	1	1	0	1	1	1	0	1	1	0	0	2	2	1	1	1	0	1	1	2	0	1	0	0	1
548	0	2	0	0	0	0	1	1	1	1	0	0	0	0	0	0	0	0	1	1	1	0	2	2	0	0	0	2	0	1	0	0	0	1	0	2	1	1	0	0	1	0	0	1	0	0	0	0	1
549	0	1	1	0	0	0	2	2	0	0	0	1	2	0	2	0	0	1	1	1	1	0	0	1	0	0	0	2	0	2	1	1	1	0	0	2	1	0	0	1	1	0	0	1	0	1	0	0	0
550	1	0	2	0	1	1	1	2	0	1	1	0	0	0	0	0	1	1	1	1	0	0	2	2	0	0	0	2	1	2	0	0	1	1	0	2	2	1	1	0	1	1	1	1	0	1	0	0	1
551	1	1	0	0	0	0	2	1	1	1	0	1	1	0	0	1	0	0	1	1	1	0	2	2	0	0	1	1	0	0	0	0	0	0	0	2	1	1	0	0	1	0	0	0	0	1	0	0	2
552	0	2	0	0	0	0	2	2	1	1	0	0	0	0	0	0	1	2	2	0	2	1	2	2	0	0	0	2	2	1	1	0	1	0	0	2	2	1	0	1	1	0	0	2	0	1	0	0	0
553	0	1	1	0	0	0	1	2	0	1	1	0	1	0	1	0	0	0	0	1	0	1	1	2	0	0	0	2	0	2	1	1	1	1	0	2	2	0	0	2	0	1	1	2	0	1	0	0	1
554	0	0	2	0	0	0	1	2	0	1	1	2	2	0	1	0	0	0	1	1	1	1	0	0	1	1	0	2	0	1	0	2	2	0	0	1	1	0	0	1	1	0	0	2	0	0	0	0	1
555	0	2	1	1	0	1	1	2	0	0	2	0	0	0	0	0	0	0	1	1	0	0	1	1	1	1	0	2	1	1	2	2	2	0	0	1	2	0	0	2	0	0	0	2	1	1	0	0	1
556	0	0	2	0	1	1	2	1	1	1	0	0	2	1	1	0	0	1	0	2	0	1	0	1	0	1	0	2	1	1	1	1	1	0	0	1	1	0	0	0	2	0	0	1	0	0	0	1	1
557	0	2	0	0	0	0	2	1	1	1	0	0	2	0	2	0	0	0	0	2	0	1	0	1	1	1	0	2	2	1	0	1	1	0	1	1	1	0	0	1	1	1	1	2	1	0	0	0	1
558	0	0	2	0	0	0	2	2	0	1	0	2	2	0	1	0	1	1	1	1	0	0	2	2	0	0	0	2	0	2	0	2	2	0	0	1	2	0	1	1	0	0	1	2	0	1	0	0	0
559	0	2	1	0	0	0	1	1	0	0	2	0	0	0	0	0	0	1	2	0	2	0	2	2	0	0	0	2	0	1	1	1	2	0	0	2	1	0	0	0	1	0	0	2	0	1	0	0	0
560	0	0	2	0	0	0	1	1	1	1	0	1	1	0	0	1	1	0	1	1	1	0	0	1	0	0	0	2	0	2	0	1	0	2	2	2	1	0	0	1	1	0	0	1	0	0	0	0	2
561	0	0	2	0	1	1	2	1	1	2	0	0	0	0	0	0	0	0	1	1	0	0	2	2	0	0	0	2	0	1	1	1	1	0	0	2	2	0	0	2	0	0	0	1	1	0	0	0	0
562	0	2	1	1	0	1	1	2	0	1	1	0	0	0	0	0	0	0	0	1	0	0	2	2	0	0	0	1	1	1	0	1	1	0	0	1	2	0	0	1	0	1	1	2	1	1	0	0	2
563	0	1	1	0	0	0	1	1	1	1	1	0	1	0	1	0	0	0	1	1	0	1	0	1	1	1	0	2	0	1	0	1	1	0	0	2	1	0	0	1	1	0	0	2	0	1	0	0	1
564	0	1	1	0	0	0	1	0	2	2	0	0	0	0	0	0	0	1	1	1	1	0	2	2	0	0	0	1	1	0	0	2	1	1	1	1	2	0	0	1	0	0	0	0	0	1	0	0	1
565	0	2	0	0	0	0	2	0	2	2	0	1	1	0	1	0	0	1	1	1	1	0	2	2	0	0	1	1	1	2	0	0	0	0	0	2	0	1	0	0	1	0	0	2	0	2	0	0	1
566	0	0	2	0	0	0	1	1	0	0	1	0	0	0	0	0	0	1	0	2	0	1	1	2	0	0	0	2	0	2	0	1	2	1	0	2	1	0	0	1	1	1	1	2	0	1	0	0	0
567	0	1	1	0	0	0	1	2	0	1	1	1	2	0	2	0	1	2	2	0	2	0	2	2	0	0	0	2	0	1	1	1	1	1	1	1	2	0	1	1	0	0	0	2	0	1	0	0	1
568	0	2	1	0	0	0	1	0	2	2	0	0	1	0	1	0	1	0	1	1	1	0	1	1	0	0	0	2	0	2	0	0	0	0	0	1	0	0	0	1	1	0	0	1	0	0	0	0	1
569	0	0	2	0	1	1	2	1	1	1	0	0	0	0	0	0	0	1	0	1	0	1	2	2	0	0	0	1	1	1	0	1	1	0	0	2	2	0	0	1	0	0	0	2	0	1	0	0	1
570	0	2	1	0	1	1	2	1	1	1	0	0	0	0	0	0	0	0	0	2	0	1	2	2	0	0	0	2	0	1	2	1	1	0	0	1	2	1	0	1	0	1	0	0	0	0	0	0	0
571	0	2	0	0	0	0	1	2	0	0	1	0	0	0	0	0	0	0	0	1	0	1	1	1	1	1	0	1	1	1	0	1	2	1	0	2	1	0	0	0	0	0	0	2	0	1	0	0	2
572	0	1	1	1	0	1	1	1	1	2	0	0	1	0	1	0	0	2	1	1	1	1	2	2	0	0	0	2	2	2	0	1	1	0	0	2	1	1	0	0	0	0	0	0	0	0	0	1	2
573	0	0	2	0	1	1	2	2	0	1	0	1	1	0	0	1	0	1	1	1	0	1	2	2	0	0	0	2	1	1	2	0	0	0	0	1	0	0	0	1	0	1	0	0	0	0	0	0	0
574	0	1	2	0	0	0	1	1	1	1	1	0	0	0	0	0	0	1	1	1	1	1	2	2	0	0	0	1	2	0	1	2	2	0	0	0	1	0	0	0	2	0	0	2	1	1	0	0	0
575	1	1	1	0	0	0	1	1	1	1	0	0	1	0	1	0	0	0	2	0	1	1	2	2	0	0	0	0	2	0	0	2	2	0	0	2	0	0	0	1	1	0	0	2	0	1	0	0	0
576	0	2	0	0	0	0	2	1	1	2	0	0	0	0	0	0	0	2	1	1	1	0	2	2	1	1	0	1	0	2	1	0	1	1	0	2	1	1	0	0	1	0	1	2	1	0	0	0	1
577	0	0	2	0	0	0	2	1	1	1	0	0	1	0	1	0	0	1	0	1	1	0	2	2	0	0	0	1	2	0	0	2	1	0	0	2	1	0	0	1	1	0	1	2	0	1	0	0	1
578	0	1	1	0	1	1	1	2	0	0	1	0	0	0	0	0	0	0	1	1	1	0	2	2	0	0	0	2	2	0	1	1	1	1	1	2	1	0	0	1	1	1	1	1	1	1	0	0	1
579	0	2	0	0	0	0	1	2	0	0	2	1	1	0	0	1	0	1	2	0	1	0	2	2	0	0	1	2	0	1	1	1	1	0	1	2	1	0	0	1	1	0	0	0	0	0	0	0	2
580	1	1	1	0	0	0	2	2	0	0	0	0	1	0	1	0	0	1	1	0	1	0	2	2	0	0	0	2	0	1	1	0	1	0	0	2	1	0	0	0	2	0	0	1	0	1	0	0	2
581	0	1	1	0	0	0	2	2	1	1	0	1	1	0	0	1	1	1	1	0	1	0	2	2	0	0	0	2	0	2	0	2	1	0	0	1	0	0	0	1	1	0	1	2	1	0	0	0	1
582	0	2	0	0	0	0	2	2	0	0	1	0	2	0	2	0	0	2	1	1	1	0	2	2	0	0	0	2	1	1	1	2	1	1	1	1	0	0	0	1	1	0	0	0	1	1	0	1	1
583	0	1	0	0	0	0	2	2	0	1	0	0	0	0	0	0	0	0	0	2	0	1	1	2	0	0	0	2	1	1	1	1	1	0	1	1	2	0	0	0	2	0	2	2	0	0	0	0	0
584	0	2	1	0	0	0	2	1	1	1	0	0	0	0	0	0	0	0	0	1	0	1	1	2	0	0	0	1	0	1	1	2	2	0	0	1	1	0	0	0	2	0	0	2	0	0	0	0	2
585	0	2	1	0	0	0	2	2	0	0	0	0	0	0	0	0	0	1	1	1	0	0	2	2	0	0	0	2	0	2	1	1	1	0	0	2	2	1	1	0	0	0	0	1	0	1	0	0	0
586	0	2	0	0	0	0	1	1	1	1	1	1	2	0	1	1	0	1	0	2	0	0	0	0	0	0	0	2	1	1	1	1	1	2	0	2	1	0	0	0	2	0	0	0	2	2	0	0	0
587	0	0	2	0	0	0	2	2	1	2	0	1	2	0	1	0	0	0	1	1	1	0	2	2	0	0	0	2	1	0	1	0	0	0	0	2	1	0	0	1	1	1	1	1	1	0	0	0	0
588	0	1	1	0	0	0	1	1	2	2	0	0	0	0	0	0	0	1	1	0	1	0	1	1	0	0	0	2	0	2	0	2	2	0	0	2	2	0	1	0	0	0	2	2	0	0	0	0	1
589	0	2	1	0	0	0	1	2	0	0	1	0	1	0	1	0	0	1	0	1	0	1	2	2	0	0	0	2	0	2	0	1	1	0	1	2	1	0	0	0	0	0	0	1	0	0	0	0	1
590	0	0	2	0	1	1	2	1	2	2	0	0	1	0	1	0	0	0	1	1	1	1	2	2	0	0	0	1	1	1	1	1	0	0	0	1	0	0	0	0	2	0	0	2	1	0	1	0	0
591	0	1	1	0	0	0	1	2	0	0	1	0	0	0	0	0	0	0	1	1	1	1	2	2	0	0	0	2	2	2	0	0	0	1	2	2	1	1	0	0	1	0	0	1	0	1	0	0	1
592	0	2	0	0	0	0	2	2	0	1	0	0	0	0	0	0	0	0	0	2	0	0	1	1	0	0	0	2	1	2	0	2	2	0	0	2	1	0	1	0	1	0	0	0	0	0	0	0	1
593	1	0	2	0	1	1	1	1	0	0	2	1	1	0	0	0	0	0	0	2	0	0	2	2	0	0	1	2	1	1	0	1	2	0	0	1	1	1	0	0	1	2	2	2	0	1	0	0	1
594	0	1	1	0	1	1	1	1	1	1	0	0	0	0	0	0	0	0	0	1	0	0	2	1	1	2	0	2	0	1	0	1	1	0	0	2	1	1	0	0	1	1	0	0	0	0	0	1	2
595	0	1	1	0	0	0	1	1	1	1	1	0	0	0	0	0	0	1	0	2	0	0	2	2	0	0	0	1	1	1	0	0	0	0	1	2	1	1	0	0	1	0	0	0	0	0	0	1	2
596	0	1	1	0	0	0	2	2	1	1	1	0	2	1	1	0	0	0	1	1	1	0	0	2	0	0	0	2	0	1	1	2	1	1	0	1	2	2	0	0	0	0	1	2	0	1	0	0	0
597	0	1	1	0	0	0	2	2	0	0	0	0	1	0	1	0	1	2	1	1	1	0	1	1	0	0	0	2	0	2	0	1	0	1	2	2	2	0	0	2	0	0	0	2	0	1	0	1	1
598	0	2	0	0	0	0	1	2	0	0	2	0	1	1	0	0	0	0	0	2	0	1	1	1	1	1	0	2	0	1	1	1	2	0	0	2	2	0	0	1	1	0	1	2	1	0	0	0	0
599	0	2	0	0	0	0	1	1	1	1	1	2	2	0	1	0	0	0	0	1	0	0	1	1	0	0	0	2	0	2	0	2	1	1	1	2	0	0	0	0	2	0	0	2	0	1	0	0	0
600	0	1	1	0	0	0	0	2	1	1	0	0	0	0	0	0	0	0	1	1	1	0	2	2	0	0	0	1	0	1	0	1	1	0	0	2	1	0	0	0	1	0	1	2	1	0	0	0	0
601	0	1	2	0	0	0	2	0	2	2	0	0	0	0	0	0	0	0	2	0	0	0	1	2	1	1	0	2	1	2	0	2	2	0	0	1	2	0	0	1	0	0	0	2	0	0	0	1	2
602	0	1	1	0	1	1	2	2	0	0	1	0	0	0	0	0	0	0	0	1	0	0	2	2	1	1	0	1	0	1	0	0	0	0	0	1	1	0	0	0	1	1	1	2	0	0	0	0	1
603	0	1	2	0	0	0	2	0	2	2	0	0	0	0	0	0	0	0	0	1	0	1	2	2	0	0	0	2	0	2	0	1	1	0	0	2	1	0	0	2	0	0	0	2	0	0	0	0	1
604	0	2	1	0	0	0	2	0	2	2	0	1	2	0	2	0	0	1	0	2	0	1	2	2	0	0	0	1	1	1	0	2	1	0	0	2	1	0	0	1	1	0	1	2	0	0	0	0	2
605	0	2	0	0	0	0	1	1	1	1	1	1	1	0	0	0	0	0	2	0	0	0	0	2	0	0	0	1	0	0	1	0	0	0	1	2	1	0	1	0	0	0	1	2	1	0	0	0	0
606	0	0	2	0	0	0	2	0	2	2	0	0	0	0	0	0	0	0	1	1	1	1	0	1	0	1	0	1	2	0	0	1	1	1	1	1	2	1	1	1	0	0	0	1	0	0	0	0	0
607	0	0	2	0	1	1	2	2	0	0	0	0	0	0	0	0	0	0	0	1	0	0	2	2	0	0	0	2	0	1	1	2	2	0	1	1	1	0	0	1	1	0	1	1	1	1	0	1	2
608	0	2	0	0	0	0	1	0	2	2	0	0	1	0	1	0	0	0	0	2	0	0	2	2	0	0	0	2	0	2	0	0	0	0	0	1	1	0	0	0	2	0	0	2	0	1	0	0	1
609	0	1	2	0	0	0	2	1	1	2	0	2	2	0	0	1	1	1	2	0	1	1	2	2	0	0	0	2	1	0	1	2	1	1	0	1	0	0	0	0	2	0	0	1	1	1	0	0	1
610	0	2	1	0	0	0	1	2	0	0	1	0	0	0	0	1	0	1	1	1	0	0	2	2	0	0	0	2	0	2	1	2	2	1	0	2	2	0	1	0	0	2	2	2	1	1	0	1	2
611	0	2	0	0	0	0	2	0	2	2	0	0	0	0	0	0	0	0	1	1	1	1	1	1	0	0	0	2	2	1	2	1	1	0	0	1	2	0	0	2	0	0	1	2	0	0	0	0	1
612	0	2	0	0	0	0	1	2	0	1	0	0	1	0	1	0	0	1	1	1	1	0	1	1	0	0	0	2	0	2	1	2	2	0	0	2	2	1	1	0	0	0	1	2	0	0	0	0	1
613	0	0	2	0	1	1	1	2	0	0	1	0	1	0	1	0	0	1	1	1	1	0	2	2	0	0	0	1	0	1	1	2	1	0	0	1	2	1	0	1	0	0	0	2	0	0	0	0	0
614	0	2	0	0	0	0	1	2	0	0	1	0	1	0	1	0	0	0	1	1	0	0	2	2	1	1	0	2	1	1	0	2	1	1	2	2	1	0	0	1	1	0	0	0	0	0	0	0	0
615	1	1	0	0	0	0	2	2	0	0	0	0	0	0	0	0	0	0	1	1	1	0	2	1	1	2	0	2	1	0	1	1	1	2	0	1	2	1	1	0	1	0	0	2	0	1	0	0	0
616	0	1	1	0	0	0	2	2	0	0	1	1	1	0	1	0	0	1	0	2	0	1	2	2	1	1	0	2	0	2	0	1	1	2	1	2	0	0	0	0	2	1	0	1	0	0	0	0	1
617	0	0	2	0	0	0	2	2	0	1	0	0	0	0	0	0	0	1	0	2	0	1	2	2	1	1	0	2	1	1	1	2	1	1	0	1	2	0	0	2	0	1	1	2	1	0	0	0	1
618	0	2	0	0	0	0	1	1	1	1	1	0	0	0	0	0	0	1	1	1	0	0	2	2	0	0	0	2	0	1	0	1	1	1	1	1	2	0	0	1	1	0	0	2	0	0	0	0	0
619	0	2	0	0	0	0	1	2	0	0	1	1	2	0	1	0	0	1	1	1	1	0	1	2	0	0	0	2	0	2	0	1	1	0	0	2	2	0	0	2	0	0	0	0	1	1	0	0	0
620	0	1	1	0	0	0	1	2	1	1	1	0	1	0	1	0	0	0	2	0	0	1	2	2	0	0	0	2	0	0	0	2	2	0	0	1	1	0	0	1	0	1	1	1	1	1	0	0	2
621	0	1	1	0	1	1	2	2	0	1	0	1	1	0	0	1	0	0	0	1	0	1	2	2	1	1	1	2	0	1	0	1	1	1	1	1	2	1	1	1	0	0	0	1	0	0	0	0	1
622	0	1	1	0	1	1	2	1	1	1	0	1	2	0	0	1	1	2	2	0	2	1	0	1	1	1	0	2	1	0	0	1	1	1	1	2	0	0	0	0	2	0	0	2	0	2	0	0	1
623	1	2	1	0	0	0	0	2	0	0	2	1	1	0	0	0	0	2	1	1	1	0	1	2	0	0	0	2	0	2	1	1	1	0	0	0	1	1	0	0	1	0	0	2	0	0	0	0	0
624	0	1	2	0	0	0	1	1	0	0	2	0	0	0	0	0	0	0	1	1	1	1	1	1	1	1	0	2	0	0	0	1	1	1	0	1	1	0	0	1	1	2	2	2	0	1	0	0	1
625	0	0	2	0	0	0	2	2	0	0	0	0	0	0	0	0	0	0	1	1	0	1	2	2	1	1	1	2	0	1	0	2	1	0	0	1	1	0	0	1	1	0	1	1	1	0	0	0	2
626	0	1	1	0	1	1	1	1	2	2	0	0	2	0	1	0	0	0	1	1	1	0	2	2	0	0	0	2	0	0	0	0	1	1	0	2	1	0	0	1	1	0	0	2	0	1	0	0	2
627	1	2	1	0	0	0	2	1	1	1	0	0	0	0	0	0	0	0	1	1	1	0	0	1	0	0	0	1	1	1	0	2	1	1	1	1	1	1	0	0	0	1	1	2	1	1	0	0	0
628	1	0	2	0	0	0	2	1	1	2	0	0	0	0	0	0	0	0	0	2	0	0	2	2	0	0	0	2	1	1	0	1	0	0	1	2	2	0	0	1	0	0	0	1	0	1	0	0	0
629	1	1	1	0	1	1	2	0	2	2	0	0	1	0	1	0	0	1	1	1	0	0	0	1	0	0	0	1	1	1	1	0	0	1	0	2	2	0	0	1	1	0	1	2	0	0	0	0	1
630	0	0	2	0	1	1	2	2	0	0	1	0	1	1	0	0	0	2	0	1	0	0	1	1	0	0	0	1	1	1	0	0	0	0	0	1	1	1	0	0	1	1	0	1	0	0	0	0	1
631	0	1	1	0	0	0	2	1	1	1	0	0	1	0	1	0	0	0	1	1	1	0	2	2	0	0	0	2	1	1	1	0	0	0	0	2	0	0	0	0	2	0	1	1	0	1	0	1	1
632	0	1	2	0	0	0	2	2	0	0	0	1	2	0	2	0	0	1	1	0	0	1	2	2	0	0	0	2	0	2	0	2	2	0	0	0	1	1	0	0	0	0	0	1	0	1	0	0	1
633	0	0	2	0	2	2	1	2	0	0	0	1	1	0	0	1	0	0	1	1	1	0	2	2	1	1	1	2	0	1	1	1	2	0	0	2	1	0	0	0	1	0	0	1	1	1	0	0	0
634	0	1	1	0	0	0	2	2	0	1	0	1	0	0	1	0	0	0	1	1	1	0	2	2	0	0	0	2	0	2	1	1	1	1	1	1	2	1	1	1	0	1	1	1	1	2	0	0	1
635	0	1	2	0	0	0	2	1	0	0	0	0	1	0	1	0	0	1	1	0	1	0	2	2	0	0	0	2	1	1	2	2	1	0	0	1	2	0	0	1	0	0	0	1	0	1	0	0	0
636	0	0	2	0	1	1	1	1	1	1	1	0	2	0	1	0	0	0	0	2	0	1	1	2	0	0	1	1	0	0	0	1	0	2	2	2	1	1	0	0	1	0	1	2	1	0	0	0	1
637	0	1	1	0	0	0	1	2	0	1	1	1	1	0	2	0	0	0	1	1	0	0	2	2	1	1	0	2	0	2	0	0	0	0	0	1	0	0	0	0	2	1	1	2	0	0	0	0	0
638	0	2	1	0	0	0	2	1	1	1	1	0	1	0	1	0	0	1	0	0	0	0	2	2	0	0	0	2	1	1	1	1	2	0	0	2	0	0	0	1	1	0	0	1	0	1	0	1	1
639	0	1	1	0	0	0	1	1	1	1	0	0	0	0	0	0	0	1	1	0	1	1	1	1	1	1	0	2	1	0	1	2	1	2	0	2	2	0	0	1	1	0	0	2	0	1	0	0	0
640	0	2	1	0	0	0	1	2	0	0	2	1	2	0	0	1	0	0	0	1	0	0	2	2	0	0	0	1	2	0	0	1	1	0	0	1	1	0	0	0	2	0	0	1	0	1	0	0	0
641	0	1	1	0	1	1	1	0	2	2	0	1	1	0	0	1	0	0	0	2	0	1	2	2	0	0	1	2	1	2	0	1	1	1	0	2	0	0	0	0	2	0	1	2	0	0	0	0	0
642	1	1	2	0	0	0	2	1	1	2	0	1	0	0	1	0	0	2	1	1	1	0	1	1	1	1	0	0	2	0	0	1	1	0	0	1	1	1	0	0	2	0	0	2	0	0	0	1	2
643	0	1	1	0	0	0	1	2	0	1	1	0	0	0	0	0	0	1	1	1	1	1	2	2	0	0	0	1	1	1	0	0	1	1	0	2	0	0	0	0	1	0	0	1	0	0	0	1	2
644	0	0	2	0	0	0	2	1	1	1	0	1	2	0	2	0	0	0	0	2	0	0	2	2	0	0	1	2	0	1	1	1	1	0	0	1	0	0	0	0	1	0	0	1	0	0	0	0	1
645	0	1	1	0	0	0	0	2	0	0	2	1	2	0	2	0	0	1	0	1	0	0	2	2	0	0	0	2	2	2	0	1	1	2	1	2	2	0	0	1	0	0	1	2	1	0	0	0	0
646	0	2	0	0	0	0	0	2	0	0	2	1	0	0	1	0	0	2	1	1	1	1	2	2	0	0	0	2	1	1	2	0	0	0	0	2	1	0	0	1	1	1	1	2	0	1	0	1	2
647	0	1	1	0	0	0	1	2	1	1	1	1	1	0	0	0	0	2	1	1	1	1	0	1	1	1	0	2	1	1	0	0	0	1	1	2	0	0	0	0	2	0	1	1	1	0	0	0	1
648	0	2	0	0	0	0	2	2	0	1	0	1	1	0	0	1	0	0	1	1	1	0	1	2	0	0	0	2	1	2	0	1	1	0	0	1	1	1	0	0	0	1	1	2	1	1	0	0	1
649	0	1	1	0	0	0	2	1	1	1	0	0	1	0	1	0	0	0	1	1	0	0	2	2	0	0	0	1	1	1	1	0	1	1	0	2	1	0	0	0	2	0	0	2	0	1	0	0	0
650	0	2	1	0	0	0	2	1	1	2	0	0	0	0	0	0	1	1	1	1	0	0	2	2	0	0	0	2	0	1	0	0	0	0	0	2	0	0	0	0	2	0	2	2	0	1	0	0	2
651	1	2	0	0	0	0	2	1	1	1	0	0	2	1	0	0	0	1	0	2	1	0	2	2	0	0	2	2	1	0	1	2	1	1	0	1	1	1	0	0	0	2	2	2	1	1	0	0	1
652	1	2	1	0	0	0	2	2	0	0	0	0	0	0	0	0	0	0	1	1	1	1	1	1	1	1	0	2	1	1	2	1	1	0	0	2	1	0	0	0	1	2	2	2	1	0	0	1	1
653	0	0	2	0	0	0	2	2	0	1	0	0	0	0	0	0	0	0	0	2	0	0	1	1	1	1	0	2	0	2	0	2	1	0	0	1	2	0	0	2	0	1	1	2	1	0	0	0	1
654	0	1	1	1	1	2	1	2	0	0	2	0	0	0	0	0	0	1	1	1	1	0	2	2	1	1	0	2	2	0	0	1	1	0	0	1	1	0	0	1	1	0	1	2	0	0	0	0	1
655	1	0	2	0	0	0	2	2	0	1	0	0	1	0	1	0	0	0	1	1	1	0	1	1	0	0	0	2	1	1	0	1	1	0	0	2	2	2	0	0	0	0	0	1	0	1	0	0	1
656	0	1	1	0	0	0	2	2	2	2	0	0	1	0	1	0	0	0	0	2	0	0	2	2	1	1	0	1	0	1	0	1	1	1	1	1	2	0	0	0	1	0	0	1	0	1	0	1	1
657	0	1	1	0	0	0	1	2	0	0	0	0	1	0	1	0	0	0	0	2	0	2	0	1	1	1	0	1	1	1	0	1	1	1	0	1	2	0	1	1	0	0	0	1	0	0	0	0	0
658	0	1	2	0	0	0	2	2	0	0	0	1	1	0	0	1	1	1	0	1	0	0	2	2	0	0	0	1	0	1	0	1	1	0	0	2	1	0	0	0	1	2	1	2	1	0	0	0	2
659	0	1	1	0	0	0	1	2	0	1	1	1	0	0	1	0	1	1	2	0	1	0	2	2	0	0	0	1	1	1	0	2	1	0	1	2	2	0	0	2	0	0	0	2	0	1	0	0	0
660	0	1	2	0	1	1	1	2	0	0	1	0	1	0	0	0	0	2	0	1	0	1	2	2	0	0	0	2	0	1	0	1	1	0	0	2	0	0	0	0	1	0	1	2	0	1	0	1	1
661	0	0	2	0	0	0	1	1	1	1	1	2	2	0	1	0	0	1	2	0	1	1	1	1	0	0	0	2	0	2	1	0	1	2	0	2	1	0	0	1	1	0	0	2	0	1	0	0	1
662	0	2	0	0	0	0	2	1	1	1	0	1	1	0	0	1	0	1	1	1	1	0	2	2	0	0	0	2	1	1	1	2	2	0	0	1	2	0	1	0	1	1	0	1	0	0	0	1	1
663	0	0	2	0	0	0	2	2	0	0	0	0	0	0	0	0	0	0	1	1	1	0	0	2	0	0	0	2	1	1	0	1	1	0	0	1	1	0	0	0	2	0	1	1	1	0	0	0	2
664	0	2	0	0	0	0	2	0	2	2	0	2	2	0	2	0	0	0	0	2	0	0	1	1	1	1	0	1	1	1	0	0	0	1	2	2	0	0	0	0	2	0	0	2	0	2	0	0	0
665	0	2	0	0	0	0	2	2	0	1	1	1	1	0	0	0	0	0	0	1	0	1	1	1	1	1	0	1	2	0	0	1	1	0	0	2	2	1	0	0	1	2	2	2	1	0	0	0	0
666	1	2	0	0	0	0	1	2	0	0	0	0	0	0	0	0	0	1	0	2	0	0	2	2	0	0	0	2	0	2	1	1	1	0	0	2	1	0	0	0	2	1	0	1	2	1	0	0	0
667	0	1	1	1	0	1	2	1	1	1	1	0	2	0	1	0	0	1	0	2	0	0	2	2	0	0	0	2	2	0	0	1	1	0	0	1	2	1	1	1	0	0	0	2	0	0	0	0	1
668	0	1	1	0	1	1	2	2	0	1	0	0	0	0	0	0	0	0	1	1	1	2	0	1	1	1	1	2	0	1	0	1	1	0	0	0	2	0	0	1	0	0	0	2	1	1	0	0	2
669	0	1	2	0	0	0	1	1	1	1	0	0	1	0	1	0	0	1	0	2	0	1	2	2	0	0	0	2	0	2	1	2	1	0	0	1	1	0	0	1	1	0	0	2	0	0	0	1	1
670	0	1	2	0	0	0	1	2	0	1	1	0	1	0	1	0	0	0	0	2	1	0	2	2	0	0	0	2	0	2	0	1	1	0	0	2	2	0	0	0	1	2	2	2	1	1	0	0	0
671	0	1	1	0	0	0	2	1	1	1	0	0	0	0	0	0	0	0	1	1	1	0	2	2	0	0	1	2	0	1	1	0	1	1	0	2	2	0	0	2	0	0	1	2	1	1	0	0	1
672	0	2	1	0	0	0	2	1	1	1	0	0	1	0	1	0	0	1	1	1	0	0	2	2	0	0	0	0	1	0	0	1	1	0	0	2	0	0	0	1	1	1	1	1	1	0	0	0	0
673	0	2	0	0	0	0	2	2	0	0	0	1	0	0	1	0	0	0	2	0	0	0	2	2	0	0	0	1	2	0	0	0	0	1	1	2	1	1	0	0	1	0	0	2	0	0	0	1	1
674	0	0	2	0	1	1	2	1	1	1	0	2	2	1	0	1	1	1	1	1	0	0	2	2	0	0	0	2	0	1	1	1	1	0	0	2	2	0	0	2	0	0	0	2	0	1	0	0	1
675	0	2	1	0	0	0	2	0	1	1	1	0	1	0	1	0	0	0	0	2	0	0	2	2	0	0	0	2	2	0	1	0	1	0	0	2	0	0	0	1	1	1	1	1	1	0	0	0	1
676	0	0	2	0	0	0	2	1	1	1	0	0	1	0	1	0	0	1	0	2	0	0	2	2	0	0	0	2	0	2	1	1	1	0	0	2	2	1	0	1	1	0	0	2	0	1	0	0	0
677	1	2	0	0	0	0	2	1	1	1	0	0	0	0	0	0	1	1	0	2	0	1	2	2	0	0	0	2	1	2	0	2	1	0	1	2	1	1	0	0	1	0	0	2	0	2	0	0	2
678	1	1	1	0	0	0	2	0	2	2	0	0	0	0	0	0	0	0	0	1	0	0	2	2	0	0	1	1	0	0	0	0	1	1	0	2	1	0	0	2	0	0	0	2	1	0	0	0	1
679	0	1	1	1	0	1	1	1	1	1	1	0	0	0	0	0	0	1	0	1	0	1	2	2	0	0	0	1	1	1	0	0	0	0	1	2	1	0	0	2	0	0	0	2	0	1	0	0	2
680	0	2	1	0	0	0	2	2	0	1	0	0	1	0	1	0	0	0	0	1	0	1	1	1	1	1	0	2	0	2	0	1	1	0	0	2	1	0	1	0	1	1	1	1	0	0	0	0	2
681	0	1	2	0	0	0	1	1	1	1	1	0	1	0	1	0	0	1	1	0	0	0	2	2	0	0	0	2	0	2	1	2	2	0	0	1	1	0	0	1	1	0	1	2	0	1	0	0	1
682	0	0	2	0	0	0	1	1	1	1	0	0	0	0	0	0	0	1	1	1	0	1	2	2	0	0	0	2	1	0	0	0	0	0	0	2	1	1	0	0	1	0	0	2	0	1	0	0	1
683	0	2	0	0	0	0	1	2	0	1	1	0	0	0	0	0	0	0	0	2	0	0	1	1	0	0	0	1	2	0	0	1	1	0	0	2	1	1	1	0	0	0	0	2	0	1	0	0	1
684	0	2	0	0	0	0	2	1	0	0	0	0	2	1	0	0	0	0	0	1	0	0	0	0	0	0	0	2	0	2	1	2	2	0	0	2	0	0	0	1	1	0	1	2	0	0	0	0	1
685	0	0	2	0	1	1	1	2	0	0	1	0	2	0	2	0	0	0	0	1	0	1	2	2	0	0	0	1	1	1	0	0	0	0	0	1	0	0	0	1	1	0	0	2	0	2	0	0	1
686	0	2	1	0	1	1	1	1	1	1	1	0	0	0	0	0	0	1	1	1	0	1	0	1	1	1	0	1	1	1	1	1	0	1	0	1	1	0	1	0	1	2	1	2	1	0	0	1	0
687	0	0	2	0	1	1	1	2	0	0	1	0	0	0	0	0	0	0	2	0	0	1	2	2	0	0	0	1	0	1	0	2	1	2	0	1	1	0	0	2	0	0	1	1	1	1	0	0	0
688	0	1	2	0	0	0	2	1	1	2	0	0	2	0	2	0	1	1	0	2	1	0	1	1	0	0	0	1	0	1	1	1	2	0	0	1	0	0	0	0	1	0	0	2	0	1	0	0	0
689	0	1	2	0	0	0	2	0	2	2	0	0	0	0	0	0	0	0	0	2	0	0	1	1	0	0	0	2	0	2	1	1	1	0	1	1	1	0	0	1	1	0	0	2	0	0	0	2	2
690	1	1	2	0	0	0	1	2	0	0	1	0	2	1	1	0	1	1	1	0	1	0	1	1	0	0	0	1	1	1	0	0	0	1	1	2	0	0	0	0	2	0	0	2	0	2	0	0	1
691	0	1	2	0	0	0	2	1	1	1	0	0	0	0	0	0	0	0	1	1	0	0	2	2	0	0	0	2	0	2	1	2	2	0	0	1	2	0	0	1	1	0	0	2	0	1	0	1	1
692	0	2	0	0	0	0	2	1	1	2	0	1	1	0	1	0	0	1	0	2	0	0	1	1	0	0	0	1	1	1	1	1	1	1	1	2	2	0	0	1	0	0	0	1	1	1	0	0	2
693	0	1	1	0	1	1	2	2	0	1	1	0	0	0	0	0	0	0	0	1	0	0	2	2	0	0	0	2	0	2	0	1	1	1	0	0	1	0	0	0	2	1	1	2	1	1	0	1	1
694	0	1	1	0	0	0	2	1	1	1	0	1	2	0	0	1	0	1	1	1	0	0	2	2	0	0	0	2	2	2	0	1	1	0	0	2	1	0	0	1	1	1	1	2	2	2	0	0	0
695	0	1	2	0	0	0	2	1	1	1	0	0	0	0	0	0	0	2	1	1	0	0	2	2	0	0	0	1	1	1	1	2	2	0	0	0	1	1	0	0	1	1	0	1	0	0	0	0	2
696	0	0	2	0	1	1	2	1	1	1	1	1	1	0	0	0	0	2	1	1	1	0	2	2	0	0	0	1	2	0	1	1	1	0	0	2	2	0	0	0	1	0	0	2	0	0	0	0	0
697	1	1	1	0	1	1	1	2	0	0	2	0	0	0	0	0	0	0	1	1	1	1	1	1	1	1	0	2	1	1	1	2	2	0	0	2	2	0	0	2	0	2	1	2	1	0	0	0	0
698	0	0	2	0	1	1	2	2	1	1	0	0	1	0	1	0	1	2	0	2	0	1	1	1	1	2	0	2	1	1	1	1	1	1	0	2	1	0	0	1	1	0	1	2	1	0	0	0	1
699	0	1	1	0	1	1	2	1	2	2	0	0	0	0	0	0	0	1	0	2	0	0	2	2	0	0	0	2	0	1	1	1	1	0	0	1	1	0	0	1	1	1	1	2	1	1	0	0	1
700	1	2	0	0	0	0	2	2	0	0	1	1	0	0	1	0	0	0	1	1	1	0	2	2	1	1	0	2	2	0	1	2	2	0	1	2	1	0	1	0	0	0	0	2	0	2	0	0	0
701	0	1	2	0	0	0	2	2	1	1	0	0	0	0	0	0	0	2	1	1	1	0	2	2	0	0	0	2	1	1	1	1	1	0	0	2	1	0	0	0	2	0	1	2	0	0	0	0	0
702	1	1	2	0	0	0	2	1	1	1	0	0	0	0	0	0	0	0	1	1	0	0	2	2	0	0	0	2	0	2	2	1	1	0	0	1	1	0	0	0	2	1	0	1	0	1	0	1	1
703	0	0	2	0	0	0	2	2	0	0	0	1	1	0	0	0	0	1	0	1	0	0	2	2	0	0	0	0	1	0	0	1	2	1	0	2	1	1	1	0	0	0	0	2	0	2	0	0	2
704	0	2	0	0	0	0	1	2	0	0	1	0	1	1	0	0	0	2	1	1	0	0	2	2	0	0	0	1	1	1	0	2	2	0	0	0	1	1	0	0	0	1	0	1	2	1	0	0	1
705	0	0	2	0	0	0	2	2	0	1	0	0	0	0	0	0	0	1	1	1	0	0	2	2	0	0	0	1	1	1	1	0	0	1	1	2	0	0	0	0	1	1	0	0	0	0	0	0	0
706	0	1	1	0	1	1	1	1	1	1	2	0	1	0	1	0	0	1	0	2	0	0	2	2	0	0	0	1	1	1	0	2	2	0	0	1	1	0	1	0	1	0	1	2	1	0	0	0	1
707	0	0	2	0	2	2	1	1	1	1	1	0	0	0	0	0	0	1	1	1	1	0	2	2	0	0	0	2	0	2	0	1	1	0	0	2	2	0	1	1	0	0	1	1	0	2	0	1	2
708	0	1	1	0	0	0	1	2	0	0	1	0	0	0	0	0	0	1	0	2	1	0	2	2	1	1	0	2	1	2	0	0	0	1	1	2	1	0	0	1	1	1	1	2	0	1	0	1	1
709	0	2	0	0	0	0	2	0	1	1	1	0	0	0	0	0	0	0	0	2	0	1	2	2	1	1	0	1	1	1	0	1	0	1	1	2	2	0	1	0	1	0	1	2	1	0	0	1	1
710	0	2	1	0	0	0	1	2	0	0	1	1	1	0	0	1	0	0	1	0	0	0	2	2	0	0	0	1	1	1	0	1	1	1	2	2	1	0	0	0	1	0	1	2	0	0	0	0	1
711	0	2	2	0	0	0	1	2	0	0	0	0	0	0	0	0	0	1	0	2	0	0	2	2	1	1	0	2	1	1	0	1	1	0	0	2	2	1	0	1	0	0	0	2	0	1	0	0	1
712	1	1	1	0	0	0	1	1	1	1	0	1	2	0	1	1	0	0	1	1	1	0	2	2	0	0	0	2	1	1	0	2	2	0	1	2	0	0	0	0	1	0	0	1	0	0	0	2	2
713	0	1	2	0	0	0	2	0	1	1	0	0	1	0	1	0	0	0	0	1	0	0	2	2	0	0	0	1	1	1	1	0	1	0	0	2	0	0	0	0	2	0	2	2	0	0	0	0	0
714	0	0	2	0	1	1	2	2	1	1	0	0	1	0	1	0	0	0	1	1	1	0	2	2	1	1	0	1	2	0	0	2	2	0	0	1	2	0	0	0	1	0	0	0	0	0	0	0	1
715	0	2	1	0	0	0	2	0	2	2	0	1	2	0	1	0	0	2	1	1	1	1	2	2	0	0	0	2	0	2	0	1	1	0	0	1	2	0	0	0	2	0	0	2	0	1	0	1	1
716	0	1	2	0	1	1	2	0	1	1	0	1	2	0	2	0	0	0	0	1	0	1	2	2	0	0	0	2	2	1	0	1	1	0	0	1	1	0	0	0	2	0	1	1	1	0	0	0	1
717	0	0	2	0	0	0	1	1	1	1	0	0	1	0	1	0	0	1	1	0	1	0	2	2	0	0	0	2	2	1	1	0	0	0	0	2	2	1	0	0	1	0	0	2	1	1	0	0	1
718	0	1	2	0	0	0	2	1	1	1	0	0	0	0	0	0	0	0	0	1	0	0	2	2	0	0	0	2	1	2	0	2	1	0	0	1	1	0	0	1	1	0	0	2	0	0	0	0	0
719	0	1	1	0	0	0	1	1	1	1	0	0	1	0	1	0	0	0	1	1	1	1	2	2	0	0	0	1	1	1	0	2	1	0	0	1	1	0	0	0	0	0	0	2	0	1	0	0	0
720	0	0	2	0	0	0	1	2	0	0	1	0	0	0	0	0	0	0	0	2	0	1	2	2	0	0	0	1	2	1	0	1	2	0	0	2	0	0	0	1	1	0	0	1	0	0	0	0	1
721	1	0	2	0	1	1	1	1	1	2	0	1	2	0	1	1	0	1	1	1	0	0	2	2	1	1	0	2	0	1	1	0	1	0	0	2	0	0	0	1	1	0	0	0	0	1	0	0	1
722	1	0	2	0	1	1	2	2	2	2	0	0	2	1	0	0	0	1	1	1	1	1	2	2	0	0	0	2	0	2	0	1	1	0	0	2	2	1	0	1	1	1	1	2	0	1	0	0	0
723	0	2	1	0	0	0	1	2	0	0	1	0	0	0	0	0	0	0	1	1	1	0	2	2	0	0	0	1	0	1	0	1	1	0	0	1	2	0	0	2	0	0	0	2	0	1	0	0	0
724	1	0	2	0	0	0	2	2	0	1	0	0	0	0	0	0	0	0	1	1	1	0	1	1	1	1	0	1	2	0	1	0	0	0	0	2	2	0	0	2	0	1	0	0	0	0	0	1	0
725	0	2	0	0	0	0	2	1	1	2	0	1	1	0	0	1	0	1	1	1	1	0	2	2	1	1	0	2	1	1	1	2	2	0	0	1	2	0	0	1	1	0	0	2	0	1	0	2	2
726	1	1	1	0	0	0	1	1	1	1	0	0	1	0	1	0	0	0	1	1	1	0	2	2	0	0	0	2	2	2	0	1	2	0	0	2	2	0	0	2	0	1	1	1	1	0	0	0	1
727	1	1	1	0	0	0	1	2	0	0	1	0	1	1	0	0	0	0	1	1	1	0	2	2	0	0	1	1	0	0	0	2	1	0	1	2	2	0	0	1	1	0	1	1	1	1	0	0	2
728	1	0	2	0	1	1	2	1	2	2	0	0	1	0	0	0	0	1	1	1	1	0	2	2	0	0	0	2	1	1	1	2	1	0	0	2	2	1	1	0	0	0	0	1	0	1	0	1	2
729	0	1	2	0	1	1	1	2	0	0	1	0	0	0	0	1	0	2	0	2	0	0	2	2	0	0	0	1	2	0	1	1	0	0	1	2	1	0	0	0	1	0	1	2	0	1	0	0	2
730	1	2	1	0	0	0	2	1	1	1	0	0	0	0	0	0	0	0	1	1	1	0	0	0	0	0	0	2	1	2	0	1	0	1	1	2	1	0	0	0	2	0	0	2	0	1	0	0	1
731	0	0	2	0	0	0	2	2	0	0	0	0	0	0	0	0	0	1	2	0	2	0	2	1	1	2	1	1	0	0	0	1	1	1	0	1	1	1	0	0	1	1	1	1	1	0	0	0	1
732	0	0	1	0	0	0	0	2	0	0	2	0	0	0	0	0	0	1	2	0	1	0	1	1	0	0	0	2	0	1	0	1	1	2	0	1	1	0	0	1	1	0	0	2	0	1	0	0	1
733	0	2	1	0	0	0	2	0	2	2	0	0	0	0	0	0	0	0	1	1	1	0	1	1	0	0	0	2	1	2	0	1	1	0	0	1	2	0	0	1	1	0	0	2	0	2	0	0	0
734	1	2	0	0	0	0	2	1	1	2	0	1	0	0	0	0	0	1	0	1	0	0	2	2	0	0	0	2	0	1	1	2	1	1	0	1	1	0	0	1	0	0	0	1	1	1	0	0	0
735	0	2	1	0	0	0	2	2	1	1	0	1	1	0	0	1	0	1	0	2	0	0	1	1	1	1	0	0	2	0	0	0	1	0	0	2	2	0	0	1	1	0	1	1	0	1	0	0	0
736	0	1	2	0	0	0	1	2	0	1	1	0	0	0	0	0	0	0	2	0	1	0	2	2	1	1	0	2	0	1	0	2	1	1	1	1	0	0	1	0	1	0	0	0	0	1	0	0	1
737	0	1	1	0	0	0	2	2	1	2	0	0	1	1	0	0	0	1	1	1	1	0	2	2	0	0	0	2	1	0	1	0	0	0	0	2	2	0	0	1	0	2	2	2	1	0	0	0	1
738	0	1	1	0	0	0	2	1	0	0	0	1	0	0	0	0	0	0	0	2	0	0	2	2	0	0	0	2	0	1	0	0	0	0	1	2	1	0	0	0	2	0	0	1	0	0	0	1	2
739	1	1	1	0	0	0	2	1	1	2	0	0	2	0	2	0	0	0	1	1	1	0	1	1	0	0	0	2	0	2	0	0	0	0	0	2	1	0	0	0	2	0	1	2	1	0	0	0	0
740	1	2	0	0	0	0	1	2	0	2	0	0	1	0	1	0	0	0	0	1	0	1	1	1	1	1	0	1	1	1	0	1	1	0	0	1	1	0	0	2	0	0	1	1	1	0	0	0	1
741	0	0	2	0	0	0	2	1	1	2	0	1	1	0	1	0	0	1	0	1	1	1	1	1	1	1	0	2	1	1	1	2	1	0	0	1	1	0	0	1	0	0	0	1	1	1	0	0	0
742	0	1	1	0	0	0	2	1	2	2	0	0	0	0	0	0	0	0	0	1	0	0	2	2	1	1	0	1	2	1	0	1	1	0	0	1	1	0	0	0	2	0	0	2	0	2	0	0	1
743	0	0	2	0	0	0	2	1	1	1	0	0	0	0	0	0	0	0	1	1	1	0	2	2	1	1	1	2	1	0	1	2	2	0	0	0	2	1	0	0	1	1	1	2	1	0	0	0	1
744	0	1	1	0	1	1	2	2	0	1	0	0	0	0	0	1	0	0	0	1	0	0	2	2	0	0	0	1	2	0	1	1	2	0	0	2	2	0	0	1	0	1	0	1	0	1	0	0	1
745	0	1	1	1	1	2	2	1	0	0	0	1	2	0	1	0	0	0	1	1	1	0	2	2	0	0	0	1	2	0	0	2	1	0	0	1	1	0	1	0	1	0	0	2	0	0	1	0	1
746	0	1	1	0	0	0	1	1	0	0	1	0	0	0	0	0	0	1	1	0	1	0	1	1	0	0	0	2	0	2	1	1	1	0	0	2	0	0	0	0	1	0	1	2	1	0	0	0	0
747	0	2	0	0	0	0	2	1	1	1	0	1	0	0	1	0	0	0	0	2	0	1	1	1	0	0	0	2	0	1	1	1	2	0	0	2	0	0	0	0	2	0	0	2	0	1	0	0	0
748	0	2	1	0	0	0	1	0	2	2	0	0	0	0	0	0	0	1	0	2	0	0	2	2	0	0	0	1	1	1	1	2	2	0	0	1	2	0	0	2	0	0	0	2	0	1	0	0	1
749	0	1	1	0	1	1	2	2	1	1	0	1	1	0	1	0	0	0	0	2	0	0	2	2	0	0	0	1	1	1	0	1	1	1	1	2	1	0	0	0	2	1	1	2	0	1	0	2	2
750	0	2	0	0	0	0	0	2	0	0	2	0	0	0	0	0	0	2	1	1	1	0	0	0	0	1	0	2	0	2	0	2	1	1	1	1	1	0	0	1	1	1	1	2	2	0	0	1	2
751	0	1	2	0	0	0	1	1	1	1	1	0	0	0	0	0	0	1	1	1	0	0	2	2	0	0	0	2	0	2	1	2	1	0	0	1	2	0	0	0	1	0	1	1	1	1	0	0	1
752	1	1	1	0	0	0	2	0	2	2	0	0	0	0	0	0	0	2	0	2	0	1	2	2	0	0	0	2	1	1	1	1	1	0	0	2	1	0	0	0	2	0	0	1	0	1	0	0	1
753	0	0	2	0	0	0	1	1	1	1	0	0	0	0	0	0	0	0	1	1	1	0	2	2	1	1	0	1	0	1	0	2	1	1	0	1	0	0	0	0	1	1	0	1	0	1	0	0	0
754	1	1	1	0	0	0	1	1	1	1	1	0	0	0	0	0	0	0	1	1	1	0	1	1	0	0	0	1	0	1	0	2	2	1	0	2	1	0	0	0	2	1	0	1	0	1	0	0	2
755	0	1	1	0	1	1	2	1	1	1	0	0	1	0	1	0	1	1	1	1	0	0	2	2	0	0	0	1	2	0	0	0	2	1	0	2	0	0	0	1	1	0	0	1	0	0	0	0	0
756	0	1	1	0	1	1	2	2	1	1	1	0	0	0	0	0	0	0	0	1	0	0	1	1	0	0	0	2	1	2	0	1	0	1	1	1	0	0	0	0	2	0	0	0	2	2	0	0	0
757	0	2	0	0	0	0	2	1	1	1	0	0	0	0	0	0	0	0	0	2	0	0	2	2	0	0	0	2	1	1	0	1	1	1	1	2	1	0	1	0	1	1	0	0	0	0	0	0	0
758	1	1	1	0	1	1	2	2	0	0	1	0	0	0	0	0	0	1	2	0	1	0	2	2	0	0	0	2	0	2	1	1	2	0	0	2	0	0	0	0	2	1	1	1	0	0	0	2	2
759	1	1	2	0	1	1	2	1	1	1	0	0	0	0	0	0	0	0	1	1	0	0	2	2	0	0	0	2	0	2	2	0	0	0	0	2	2	0	1	1	0	0	0	2	0	1	0	0	0
760	0	1	1	0	1	1	2	1	0	0	1	0	1	0	0	0	0	1	0	2	0	1	0	1	0	1	0	2	0	2	0	0	0	0	0	2	1	0	0	0	0	1	0	1	2	1	0	0	1
761	0	2	1	0	0	0	0	1	1	1	1	0	1	0	1	0	0	0	1	1	0	1	2	2	0	0	0	2	0	1	0	1	1	0	0	1	1	0	0	0	1	2	2	2	1	0	0	1	0
762	0	0	2	0	1	1	2	2	0	0	0	0	0	0	0	0	1	1	0	2	0	0	2	2	0	0	0	2	0	2	0	2	2	0	1	1	0	0	0	0	1	0	1	2	1	0	0	1	2
763	0	2	1	0	0	0	2	1	1	2	0	1	2	0	2	0	0	2	0	2	0	0	1	1	1	1	0	1	2	0	1	1	2	0	1	2	0	0	0	1	1	0	1	2	1	0	0	0	2
764	0	2	0	0	0	0	1	1	1	1	0	1	2	1	1	0	0	0	1	1	0	1	0	1	0	0	0	2	2	1	1	0	0	0	0	1	1	0	0	1	1	0	0	2	1	1	1	0	0
765	0	1	1	0	1	1	2	2	0	0	0	0	0	0	0	0	1	1	0	2	1	0	2	2	0	0	1	2	1	0	0	0	0	0	0	2	1	0	0	0	2	0	0	2	0	1	0	0	0
766	0	2	1	0	0	0	1	2	0	1	1	1	2	0	1	0	0	0	0	1	0	1	0	1	1	1	0	1	1	0	0	0	0	1	2	2	1	0	0	1	1	0	1	2	1	0	0	0	1
767	0	0	2	0	1	1	1	2	0	0	1	0	0	0	0	0	0	0	0	1	0	0	2	2	0	0	0	2	0	2	0	2	2	0	0	2	2	1	0	1	0	1	1	1	1	1	0	0	1
768	0	0	2	0	0	0	2	2	0	0	1	0	0	0	0	0	0	0	1	1	1	1	1	2	0	0	0	1	1	0	0	2	1	0	0	1	1	0	0	1	1	0	0	1	0	1	0	0	1
769	1	1	1	1	0	1	2	1	1	1	0	0	0	0	0	0	0	0	0	2	1	0	1	1	0	0	0	2	0	1	0	0	1	1	0	2	1	0	0	1	1	0	0	1	0	1	0	0	1
770	0	1	1	0	0	0	2	0	2	2	0	0	2	0	2	0	0	0	0	1	0	1	2	2	0	0	0	2	1	1	1	2	2	0	0	2	2	0	0	2	0	1	1	1	1	1	0	0	1
771	0	1	1	0	0	0	1	1	1	1	1	0	0	0	0	0	0	0	1	1	0	1	1	1	1	1	0	0	2	0	0	1	0	1	0	1	2	0	0	1	1	1	0	0	1	1	0	0	1
772	0	2	0	0	0	0	2	2	0	0	0	0	1	1	0	0	0	0	0	1	0	0	0	2	0	0	1	2	1	2	0	2	1	0	0	2	0	0	0	0	2	0	1	2	0	0	1	0	0
773	0	0	2	0	1	1	1	0	2	2	0	0	0	0	0	0	0	0	1	1	1	1	1	1	1	1	0	2	1	1	1	1	1	0	0	1	0	0	0	0	1	0	0	1	0	0	0	0	0
774	0	0	1	0	0	0	0	1	1	1	1	0	1	0	1	0	0	1	0	1	0	0	1	2	1	1	0	2	0	1	0	1	1	0	0	2	2	1	1	0	0	0	1	2	1	0	0	1	2
775	0	1	0	0	0	0	2	2	0	0	1	0	0	0	0	0	0	1	2	0	0	0	1	1	1	1	0	0	2	0	0	0	0	0	0	1	2	2	0	0	0	0	0	1	0	1	0	0	0
776	0	2	0	0	0	0	2	2	0	1	0	1	2	0	2	0	0	1	1	1	0	0	2	2	0	0	2	2	1	0	1	1	2	1	0	2	2	0	0	0	1	1	0	1	1	2	0	0	0
777	0	1	1	0	0	0	2	2	1	1	0	0	0	0	0	0	0	1	1	1	1	1	2	2	1	1	0	2	1	2	0	2	1	1	1	2	1	0	0	1	1	1	0	1	0	0	0	0	0
778	0	2	0	0	0	0	0	2	1	1	0	0	0	0	0	0	0	0	0	1	0	0	1	2	1	1	0	2	0	2	2	0	0	0	0	1	2	1	0	0	0	0	1	2	1	0	0	1	2
779	0	0	2	0	0	0	1	1	1	1	1	0	0	0	0	0	1	1	0	2	0	0	2	2	0	0	0	2	0	2	1	0	1	1	0	2	0	0	0	0	2	1	1	2	1	0	0	0	0
780	1	1	2	0	0	0	1	1	1	1	0	0	1	0	1	0	0	0	1	1	0	0	2	2	0	0	0	0	1	0	0	0	0	1	2	2	2	0	0	2	0	1	1	2	1	2	0	1	2
781	1	1	1	0	0	0	1	2	0	0	0	0	1	0	1	0	0	0	2	0	0	1	1	1	1	1	0	2	0	1	1	1	1	0	0	0	1	0	0	1	1	2	2	2	0	1	0	0	0
782	1	1	1	1	0	1	2	1	2	2	0	0	0	0	0	0	0	1	0	2	0	1	2	2	0	0	1	2	1	1	0	1	0	0	0	2	0	1	0	0	1	0	0	2	0	1	0	0	0
783	0	0	2	0	1	1	2	1	1	1	0	0	0	0	0	0	0	0	1	1	0	1	1	1	1	1	0	2	0	1	1	2	1	1	2	2	2	0	0	2	1	0	0	2	0	0	0	0	1
784	1	2	0	0	0	0	1	1	1	1	1	0	0	0	0	0	0	2	1	1	1	0	2	2	0	0	0	1	0	1	0	1	1	0	1	1	2	0	0	0	2	1	0	0	0	0	0	0	1
785	1	2	1	0	0	0	1	2	0	0	1	0	1	0	1	0	0	1	0	2	0	1	2	2	0	0	0	1	1	0	0	0	0	0	1	2	2	1	0	0	0	0	1	2	2	0	0	0	1
786	0	1	1	0	0	0	2	1	1	1	0	0	1	0	1	0	0	0	0	2	0	2	0	1	1	1	0	1	2	0	0	1	1	1	0	1	2	0	0	1	0	1	1	1	1	1	0	0	2
787	0	2	0	0	0	0	2	2	1	1	0	0	0	0	0	0	1	1	0	2	1	1	2	2	0	0	0	1	0	2	1	1	1	0	0	1	1	0	0	2	0	1	0	0	2	0	0	1	2
788	0	2	0	0	0	0	2	0	2	2	0	0	2	0	2	0	0	0	1	1	0	2	0	1	1	1	0	1	0	1	0	2	1	1	0	2	2	0	0	1	1	0	0	0	1	1	0	0	1
789	0	1	2	0	0	0	2	2	0	1	0	0	1	1	0	0	0	0	1	1	1	1	1	2	0	0	0	1	0	1	0	0	0	0	1	2	2	0	0	1	1	0	1	2	1	0	0	0	1
790	0	1	1	0	0	0	1	1	1	1	1	0	0	0	0	0	0	0	1	1	1	0	0	0	0	1	0	2	0	1	0	2	1	0	1	2	2	1	0	1	0	1	1	2	1	0	1	0	0
791	0	1	1	0	0	0	2	1	1	1	0	1	1	0	1	0	0	1	2	0	1	0	1	1	0	0	0	2	1	2	0	0	0	0	0	2	0	0	0	1	1	1	1	2	1	0	0	0	0
792	0	1	1	0	0	0	1	2	0	0	1	1	1	0	1	0	0	1	0	1	0	1	2	2	0	0	0	1	0	0	1	1	1	1	1	2	2	1	0	1	0	1	0	1	0	0	0	0	1
793	0	1	1	0	0	0	2	1	2	2	0	0	2	0	2	0	0	0	1	1	0	1	1	1	1	1	0	2	0	2	0	2	2	0	0	2	1	0	0	0	1	0	2	2	0	0	0	1	1
794	0	0	2	0	0	0	1	1	1	2	0	0	1	0	1	0	0	0	0	2	0	0	2	2	0	0	0	2	1	1	0	1	2	0	0	2	2	0	0	2	0	1	1	2	1	1	1	0	1
795	0	0	2	0	0	0	2	2	0	1	0	0	1	0	1	0	0	0	1	1	1	1	1	2	0	0	0	2	0	2	0	2	2	1	1	2	2	0	0	1	1	1	1	2	0	1	0	0	1
796	0	1	2	0	1	1	2	0	2	2	0	0	0	0	0	0	0	1	0	0	0	0	1	2	1	1	0	2	0	1	1	1	2	0	0	2	1	0	1	0	1	0	0	1	1	1	0	0	1
797	0	2	1	0	0	0	2	2	0	0	1	1	0	0	0	0	0	2	0	2	0	1	0	0	1	1	0	2	0	2	0	1	1	0	0	1	1	0	0	2	0	0	1	2	0	1	0	0	2
798	0	1	1	0	1	1	0	2	0	0	2	0	1	0	2	0	0	1	0	2	0	0	2	2	1	1	0	1	1	0	0	2	1	0	0	2	2	0	0	1	0	0	0	2	0	2	0	0	1
799	1	2	1	0	0	0	2	1	1	2	0	0	1	0	1	0	0	0	1	1	0	0	1	1	0	0	1	2	1	1	0	2	2	0	0	1	2	0	0	1	0	0	2	2	0	0	0	1	1
800	0	0	2	0	1	1	2	2	1	1	0	1	1	0	1	0	0	0	2	0	1	1	1	1	1	1	0	1	2	0	1	1	1	0	0	1	1	0	0	1	1	0	0	1	0	0	0	0	0
801	0	2	0	0	0	0	1	2	0	0	1	0	0	0	0	0	0	1	0	1	0	0	2	2	1	1	0	2	0	1	0	1	1	0	0	0	2	0	0	0	2	0	1	1	0	1	0	1	2
802	0	2	1	0	0	0	1	1	1	1	1	0	1	0	1	0	0	0	0	2	0	1	2	2	0	0	0	1	0	1	0	2	1	1	0	1	0	0	0	1	1	0	0	2	0	1	0	0	1
803	0	1	1	0	0	0	2	1	1	2	0	0	0	0	0	0	0	0	2	0	0	0	2	2	0	0	1	1	0	0	0	0	0	0	0	1	2	0	0	2	0	0	0	0	0	1	0	0	0
804	0	2	1	0	0	0	1	2	0	0	1	0	1	0	1	0	0	1	1	1	1	0	2	2	0	0	1	2	1	0	1	1	1	0	0	1	1	0	1	0	1	0	1	1	1	1	0	0	1
805	0	1	1	0	0	0	1	2	0	0	1	0	0	0	0	0	0	1	1	1	1	0	1	1	0	0	0	1	2	0	1	2	2	0	0	1	1	1	0	0	2	1	1	2	1	0	0	0	0
806	0	1	2	0	0	0	1	1	1	1	1	1	1	0	0	0	0	0	0	2	0	0	2	2	0	0	0	2	1	1	1	1	1	0	0	1	2	0	0	1	1	0	1	1	1	1	0	0	1
807	0	2	1	0	0	0	2	0	2	2	0	0	1	0	1	0	0	1	0	2	0	0	1	1	0	0	0	1	2	1	0	2	2	0	0	2	1	0	0	2	0	0	1	2	1	0	0	0	1
808	0	1	1	0	0	0	2	1	1	2	0	0	0	0	0	0	0	0	0	2	0	0	2	2	0	0	0	2	0	1	0	2	1	0	0	1	1	0	0	0	2	1	0	0	0	0	0	0	0
809	0	1	1	0	0	0	2	1	2	2	0	1	2	0	1	0	0	1	0	2	0	0	2	2	0	0	0	2	1	1	1	2	2	0	1	1	1	0	0	1	1	0	1	2	1	0	0	0	1
810	1	1	1	0	0	0	1	2	0	0	1	0	0	0	0	0	0	0	0	2	0	0	2	2	0	0	0	2	0	1	0	1	1	1	1	1	1	1	0	0	1	1	1	1	1	0	0	0	2
811	0	1	2	0	1	1	2	1	0	1	0	1	2	0	2	0	0	1	1	1	0	1	1	1	1	1	0	1	1	0	0	1	2	0	0	2	1	1	0	0	1	0	0	0	0	1	0	0	1
812	1	1	2	0	0	0	1	1	1	2	1	1	1	0	1	0	0	1	2	0	1	0	2	2	0	0	0	2	1	1	1	1	1	1	1	2	1	0	0	1	1	0	1	2	1	1	0	1	1
813	0	1	1	1	0	1	2	1	2	2	0	0	1	0	1	0	0	1	0	2	0	0	1	2	1	1	0	2	1	1	2	1	1	0	0	1	1	0	1	0	1	1	0	0	0	0	0	0	1
814	0	0	2	0	0	0	2	1	1	1	1	0	0	0	0	0	0	1	2	0	0	0	2	2	1	1	0	1	0	0	1	1	1	2	1	1	2	1	0	0	1	0	1	2	1	0	0	0	0
815	0	0	2	0	1	1	2	2	0	1	0	0	0	0	0	0	0	0	1	1	1	0	2	2	0	0	0	2	0	2	0	1	1	1	1	2	1	0	0	1	1	0	1	2	1	0	0	0	0
816	0	1	1	0	1	1	2	2	0	1	0	2	2	0	2	0	0	0	0	1	0	0	2	2	0	0	0	2	1	2	0	1	1	2	0	2	2	1	0	0	1	0	1	2	1	0	0	1	1
817	1	1	2	0	0	0	1	1	2	2	0	1	2	0	1	0	0	0	0	2	0	0	2	2	0	0	1	2	1	1	0	1	1	0	0	1	2	0	0	1	1	0	1	2	0	1	0	0	1
818	0	0	2	0	0	0	2	0	1	1	0	1	2	1	1	0	1	2	0	2	0	1	0	0	1	1	0	2	1	1	0	2	1	1	1	2	1	1	0	0	1	0	1	1	0	2	0	1	2
819	1	0	2	0	0	1	1	1	1	2	0	0	1	1	0	0	1	1	1	1	0	2	2	2	0	0	0	2	2	0	0	1	1	1	1	2	1	1	0	0	1	0	2	2	1	0	0	0	0
820	0	2	0	0	0	0	0	2	0	0	1	0	1	0	1	0	0	0	1	1	1	1	2	2	0	0	0	2	0	2	1	0	0	0	1	2	1	1	1	0	0	0	0	0	0	0	0	1	1
821	0	2	0	0	0	0	1	2	0	0	1	0	1	0	1	0	0	0	1	1	1	0	2	2	0	0	0	1	0	1	0	2	1	1	0	2	0	0	0	1	1	0	0	2	0	1	0	0	1
822	0	1	1	0	0	0	2	1	1	1	0	1	1	0	0	0	0	0	1	1	1	0	2	2	1	1	0	1	2	1	0	1	1	2	0	2	2	1	0	1	1	0	0	2	0	1	0	0	1
823	0	1	1	0	0	0	2	0	2	2	0	0	1	0	1	0	0	0	1	1	0	0	1	1	1	1	2	2	1	0	1	2	2	1	0	2	0	0	0	0	1	0	2	2	0	0	0	0	1
824	0	1	1	0	0	0	2	2	0	1	0	0	1	0	1	0	0	0	0	1	0	1	0	0	1	1	0	0	1	1	0	1	1	0	0	2	1	0	0	1	1	1	1	2	1	1	0	0	0
825	0	0	2	0	1	1	2	2	1	2	0	0	0	0	0	0	0	0	1	1	0	0	2	2	0	0	0	1	1	1	0	1	1	2	1	1	1	0	0	1	1	1	1	2	1	0	0	0	0
826	0	2	1	0	0	0	0	2	0	0	1	0	1	0	1	0	0	1	0	2	0	1	2	2	0	0	1	2	1	1	0	1	0	1	0	1	0	0	0	0	2	0	0	1	0	1	0	0	0
827	0	0	2	0	1	1	2	1	2	2	0	1	1	0	0	0	0	0	0	2	0	0	2	2	0	0	1	2	1	1	0	0	1	1	0	2	2	0	1	1	0	1	0	1	0	0	0	0	0
828	0	1	2	0	1	1	2	2	0	0	1	1	2	0	1	0	0	1	1	0	1	0	2	2	0	0	0	2	0	2	1	1	1	1	1	1	1	0	1	0	1	0	1	2	1	1	0	0	0
829	0	1	1	0	1	1	1	2	0	1	1	1	1	0	0	1	0	0	1	1	1	1	2	2	0	0	0	1	1	1	0	1	1	0	0	2	2	1	1	1	0	0	0	0	0	0	0	0	2
830	0	2	2	0	1	1	1	1	1	1	1	0	0	0	0	0	0	0	0	1	0	0	2	2	0	0	0	0	1	1	0	0	0	0	0	2	1	0	1	0	1	1	1	1	1	0	0	0	1
831	0	2	1	0	0	0	1	2	0	0	1	1	2	0	2	0	0	0	1	1	0	0	1	1	1	1	0	2	1	1	0	0	0	0	0	2	1	0	1	0	0	1	1	2	0	0	0	0	2
832	0	2	0	0	0	0	1	2	0	1	1	0	1	0	1	0	1	1	0	2	0	1	1	1	1	2	0	1	2	0	0	1	1	0	0	1	0	0	0	0	1	0	1	2	1	0	0	0	0
833	0	2	0	0	0	0	2	2	0	0	0	0	0	0	0	0	0	0	0	2	0	0	2	2	0	0	0	2	1	2	0	1	1	1	1	2	2	0	0	1	0	0	1	2	0	0	0	0	0
834	0	1	2	0	1	1	1	2	0	0	0	0	1	1	0	0	0	0	0	2	0	0	1	1	0	0	0	2	0	2	0	1	1	1	1	2	0	0	0	0	2	1	1	2	1	1	0	0	0
835	0	2	1	0	0	0	2	1	2	2	0	1	2	0	0	1	0	0	0	2	0	1	2	2	0	0	0	2	0	2	0	1	1	0	0	1	1	1	0	0	0	0	1	1	1	0	0	0	0
836	0	1	2	0	0	0	1	1	1	2	0	0	0	0	0	0	0	0	0	1	0	1	2	2	0	0	0	1	0	1	0	2	2	0	0	0	1	0	0	0	2	0	1	2	1	1	0	0	2
837	1	1	2	0	0	0	1	1	1	1	0	0	1	0	1	0	0	1	0	2	0	0	1	2	0	0	0	2	0	2	1	1	1	2	1	1	2	1	0	1	1	1	1	2	1	0	0	0	1
838	0	2	1	0	0	0	2	0	2	2	0	0	1	1	0	0	0	0	0	2	0	1	2	2	0	0	1	2	0	1	0	1	1	0	0	2	1	0	0	1	1	0	0	2	1	1	0	0	1
839	0	1	1	0	0	0	2	1	1	1	0	0	2	0	2	0	0	0	0	1	0	1	2	2	0	0	0	2	1	1	0	1	1	0	0	1	2	0	0	1	0	0	0	2	0	0	0	0	2
840	0	1	1	0	0	0	2	0	2	2	0	0	0	0	0	0	1	1	1	0	1	1	2	2	0	0	0	2	0	2	2	1	0	1	0	1	1	0	0	0	1	1	1	2	1	0	0	0	0
841	0	1	1	0	0	0	1	1	1	1	1	0	0	0	0	0	0	1	1	1	1	1	2	2	0	0	0	2	0	1	0	2	2	0	0	1	1	0	1	0	1	1	0	1	2	1	0	0	1
842	0	0	2	0	1	1	1	1	1	1	0	0	0	0	0	0	0	1	1	1	1	0	2	2	1	1	0	1	2	0	0	0	0	0	1	2	1	1	0	0	1	1	1	2	1	0	0	0	0
843	0	1	1	0	1	1	2	2	0	1	0	1	2	0	2	0	0	1	0	2	0	0	2	2	0	0	0	2	0	2	1	2	2	0	1	1	1	0	0	1	1	1	1	1	1	1	0	1	2
844	0	2	2	0	1	1	2	2	0	0	0	1	1	0	1	0	0	0	0	1	0	0	2	2	0	0	0	2	1	2	0	1	1	0	0	1	1	0	1	0	1	0	2	2	0	0	0	0	1
845	0	1	1	0	0	0	2	2	1	1	0	1	1	0	1	0	0	1	0	2	0	1	2	2	0	0	1	1	1	0	0	0	0	1	0	2	2	0	0	1	1	1	0	0	0	0	0	1	1
846	0	1	2	0	0	0	1	2	0	0	1	0	0	0	0	0	0	1	0	1	0	1	2	2	0	0	0	2	1	1	0	0	1	2	0	2	2	2	0	0	0	1	1	2	0	1	0	0	1
847	0	0	2	0	1	1	2	1	1	1	1	1	0	0	1	0	0	0	1	1	1	0	2	2	0	0	0	1	2	0	1	1	0	0	1	2	2	0	0	2	0	1	1	2	0	0	0	2	2
848	0	0	2	0	1	1	1	2	0	0	2	0	0	0	0	0	0	1	0	2	1	1	1	1	1	1	1	2	0	1	0	2	1	1	0	1	2	0	1	0	1	0	1	2	1	0	0	0	1
849	0	1	2	0	0	0	2	1	1	1	0	0	2	1	0	0	0	1	0	2	0	0	2	2	0	0	0	2	2	1	1	1	1	0	0	0	1	0	1	0	1	1	1	2	1	1	0	0	0
850	0	0	2	0	2	2	2	2	0	1	0	0	0	0	0	0	0	0	2	0	1	0	1	1	0	0	0	2	1	2	0	2	2	0	0	2	1	0	0	1	1	1	0	0	1	1	0	0	1
851	1	0	2	0	0	0	2	1	1	2	0	1	2	0	1	1	0	0	0	2	0	0	2	2	0	0	0	1	1	1	0	2	1	1	0	2	0	0	0	0	2	0	0	1	0	0	0	0	1
852	0	2	1	0	0	0	1	1	0	0	2	0	0	0	0	0	0	0	0	2	0	1	0	0	1	1	0	2	1	1	1	1	1	0	0	1	2	0	1	0	1	0	2	2	1	0	0	0	1
853	0	2	0	0	0	0	1	0	2	2	0	0	0	0	0	0	0	0	1	1	1	0	2	2	0	0	0	2	0	2	0	0	0	0	0	2	1	1	1	0	0	0	0	2	0	1	0	0	1
854	0	1	2	0	1	1	2	1	1	1	0	0	1	0	0	0	0	1	0	2	0	0	2	2	0	0	0	2	1	1	2	1	2	0	0	2	2	0	0	1	0	0	0	1	0	1	0	0	1
855	1	1	2	0	0	0	1	2	0	1	1	0	1	0	1	0	0	2	0	1	0	0	2	2	0	0	0	1	2	1	0	1	1	1	1	2	2	1	0	0	1	1	1	2	1	1	0	0	1
856	1	1	1	0	0	0	2	1	0	0	0	0	1	0	1	0	0	1	0	2	0	0	2	2	0	0	0	1	1	1	0	2	1	1	1	2	2	1	1	1	0	1	0	1	2	1	0	0	2
857	0	1	1	0	1	1	1	2	0	0	1	0	1	0	1	0	1	2	1	1	1	1	2	2	0	0	0	1	1	1	0	1	1	2	0	1	1	0	1	0	1	2	2	2	1	1	0	0	1
858	0	1	1	0	0	0	2	1	1	1	0	0	0	0	0	0	0	0	1	1	1	0	2	2	0	0	0	2	0	2	0	0	0	0	0	1	1	1	1	0	0	1	1	2	1	1	0	1	1
859	0	1	2	0	0	0	1	2	0	1	1	0	0	0	0	0	0	1	1	1	0	1	2	2	0	0	0	2	1	1	1	1	1	0	0	1	2	0	0	1	0	2	2	2	1	0	0	0	0
860	0	1	2	0	1	1	2	1	1	2	0	0	0	0	0	0	0	0	1	1	1	1	1	2	0	0	0	0	2	0	0	1	2	0	0	2	2	0	0	2	0	0	1	1	0	1	0	0	1
861	0	1	2	0	0	0	1	1	1	1	0	0	0	0	0	0	0	0	0	2	0	1	2	2	0	0	0	1	2	0	1	1	1	0	0	1	2	0	0	1	0	1	1	1	1	0	0	0	0
862	0	2	1	0	0	0	1	1	1	1	0	0	0	0	0	0	0	0	1	0	1	0	2	2	1	1	0	1	1	1	0	2	2	0	1	1	1	0	0	0	2	0	0	0	0	1	0	0	0
863	0	1	1	0	0	0	2	2	0	0	0	0	0	0	0	0	0	1	0	1	0	0	1	1	0	0	1	2	0	1	0	1	0	2	1	1	1	0	0	0	2	0	1	2	0	0	0	1	2
864	0	1	2	0	0	0	2	2	0	1	0	0	0	0	0	0	0	1	0	1	1	1	2	2	0	0	1	2	1	0	1	2	2	0	0	1	2	1	1	1	0	0	1	2	1	0	0	0	2
865	0	2	0	0	0	0	1	2	0	0	1	0	0	0	0	0	0	1	1	1	1	0	1	2	0	0	1	2	0	1	0	1	0	0	0	1	1	0	0	0	2	1	1	2	0	0	0	0	0
866	0	1	2	0	0	0	2	1	1	1	0	2	2	1	0	1	0	0	1	1	0	2	0	1	1	1	0	1	0	1	0	1	2	1	0	2	2	1	0	1	0	0	0	2	1	1	0	0	1
867	0	1	1	0	1	1	2	1	1	2	0	0	0	0	0	0	0	0	0	2	0	0	2	2	0	0	0	2	0	2	0	0	0	0	0	1	2	0	0	2	0	0	1	2	0	0	0	0	1
868	1	2	0	0	0	0	1	2	0	0	1	1	2	0	2	0	0	1	1	1	1	1	1	2	0	0	0	1	2	0	1	2	1	2	0	2	1	1	0	0	1	0	0	1	0	0	0	0	2
869	0	1	1	0	0	0	2	0	2	2	0	1	1	0	0	1	0	0	1	1	1	0	2	1	1	2	0	2	2	1	2	1	1	2	0	1	1	0	0	1	1	0	0	2	0	0	1	0	0
870	0	0	1	0	0	0	1	2	0	0	1	1	2	0	1	1	0	0	0	2	0	0	2	2	0	0	0	1	1	1	0	2	2	0	0	2	1	1	0	0	1	0	0	2	0	0	0	0	1
871	0	1	1	0	1	1	2	1	2	2	0	0	0	0	0	0	0	0	1	1	1	0	2	2	1	1	0	2	0	1	1	1	0	1	0	1	2	1	1	1	0	0	1	1	0	1	0	0	1
872	0	2	0	0	0	0	1	1	0	0	1	0	1	0	0	0	0	0	0	2	0	2	1	1	1	1	0	2	1	2	1	2	1	0	1	2	1	1	0	0	1	1	1	2	0	0	0	0	1
873	0	1	1	0	0	0	2	2	0	0	1	0	1	0	1	0	0	0	0	1	0	0	2	2	0	0	0	1	1	1	0	0	0	0	0	2	2	0	1	1	0	0	0	1	0	0	0	0	0
874	0	0	2	0	1	1	1	1	1	1	1	0	1	0	1	0	1	1	1	1	0	0	2	2	0	0	0	2	0	1	0	1	1	0	0	2	1	1	0	0	1	0	1	2	1	0	0	0	0
875	0	1	1	0	0	0	2	2	0	0	0	1	1	1	0	0	0	0	0	2	0	0	2	2	0	0	0	1	1	1	0	1	1	1	0	0	2	0	0	2	0	1	1	1	1	2	0	1	1
876	0	0	2	0	0	0	2	2	1	1	0	0	2	1	1	0	0	0	1	1	1	1	0	1	1	1	0	1	1	1	0	2	1	0	1	2	2	1	1	1	0	1	1	2	2	2	0	0	1
877	0	0	2	0	1	1	2	2	0	0	0	0	0	0	0	0	0	1	1	1	0	1	1	2	0	0	1	2	1	0	0	1	1	1	1	2	2	0	0	2	0	0	0	1	1	1	0	0	1
878	0	1	1	0	0	0	2	1	1	1	0	0	1	0	1	0	0	1	0	0	0	0	2	2	0	0	0	2	1	1	2	1	1	0	0	2	1	0	1	0	1	0	1	2	1	1	0	1	1
879	0	2	0	0	0	0	2	1	2	2	0	0	0	0	0	0	0	0	0	2	0	0	2	2	0	0	0	1	1	1	0	0	0	0	1	2	1	0	1	0	1	0	0	2	0	1	0	0	0
880	0	1	1	0	0	0	2	0	2	2	0	0	1	0	1	0	0	0	1	1	0	0	2	2	0	0	0	2	0	2	1	0	0	1	2	2	1	0	0	0	2	1	1	2	1	1	0	0	2
881	0	0	2	0	1	1	2	1	1	2	0	2	2	0	0	1	1	1	0	2	0	1	2	2	1	1	0	0	2	0	0	1	1	0	0	1	2	1	0	1	1	0	0	1	0	0	0	1	0
882	0	2	0	0	0	0	2	1	1	1	0	1	1	0	0	1	1	1	1	1	0	0	2	2	0	0	0	2	1	1	0	0	0	1	1	2	1	1	0	0	0	1	1	1	1	2	0	0	1
883	1	0	2	0	1	1	2	2	0	1	0	0	1	1	0	0	0	0	1	1	0	1	2	2	0	0	0	2	0	0	0	2	1	1	0	1	0	0	0	0	2	0	0	2	0	0	0	0	2
884	1	1	1	0	0	0	1	1	1	1	1	1	1	0	1	0	0	1	1	1	1	1	2	2	0	0	0	1	0	1	1	1	1	0	0	0	2	1	0	1	1	1	1	1	1	1	0	0	1
885	1	1	1	0	1	1	2	2	1	1	0	0	1	0	1	0	0	1	0	2	0	1	2	2	0	0	0	1	1	0	0	1	1	0	0	2	2	1	0	0	0	0	2	2	0	0	0	1	1
886	0	2	1	0	0	0	1	2	0	1	1	1	1	0	2	0	0	0	1	1	1	0	2	2	0	0	0	1	1	1	1	1	1	1	0	2	1	0	0	1	1	0	0	1	1	1	0	1	1
887	0	1	1	0	1	1	2	1	1	2	0	0	0	0	0	0	0	1	1	1	1	0	2	2	0	0	0	1	0	1	0	1	0	1	0	1	1	0	0	1	1	0	0	0	0	0	0	0	1
888	1	1	2	0	0	0	2	2	2	2	0	0	0	0	0	0	0	1	1	1	1	1	2	2	0	0	1	2	2	1	1	1	1	0	0	0	1	0	0	0	2	1	1	2	1	1	0	0	1
889	0	1	2	0	0	0	1	1	1	1	1	0	0	0	0	0	0	1	0	2	0	1	2	2	0	0	0	1	1	1	0	1	2	1	0	2	2	1	1	0	0	1	1	2	1	0	0	0	0
890	0	2	0	0	0	0	2	2	0	1	0	0	1	0	1	0	0	2	0	2	0	0	2	2	0	0	0	1	2	0	1	1	1	0	0	1	2	1	0	1	0	0	0	0	0	1	0	0	1
891	0	2	1	0	0	0	2	1	1	2	0	0	0	0	0	0	0	0	0	2	0	0	2	2	0	0	0	2	2	1	2	1	1	0	0	2	1	0	0	0	2	0	0	0	1	1	0	0	0
892	0	2	0	0	0	0	2	2	0	1	0	0	0	0	0	0	0	0	0	1	0	0	2	2	1	1	0	2	0	1	0	1	1	0	0	0	2	0	0	1	1	0	0	1	0	1	0	0	1
893	0	0	1	0	0	0	2	1	0	0	0	0	0	0	0	0	0	0	0	2	0	0	2	2	0	0	0	2	1	1	2	1	2	0	0	2	0	0	0	0	1	0	2	2	0	0	0	0	1
894	0	2	1	0	0	0	1	2	0	0	0	1	0	0	1	0	0	0	0	1	0	1	2	2	0	0	0	2	0	1	2	0	0	0	0	2	1	0	1	0	1	1	0	1	0	1	0	0	1
895	0	2	2	0	0	0	2	0	2	2	0	0	1	0	1	0	0	1	0	1	0	0	2	2	0	0	0	1	1	1	0	1	2	0	0	2	2	0	0	2	0	0	0	2	0	2	0	0	0
896	0	2	0	0	0	0	2	0	1	1	0	0	0	0	0	0	0	0	0	0	0	0	1	1	1	1	0	2	0	2	0	1	1	0	0	2	1	0	0	0	2	0	0	2	1	1	0	0	1
897	0	0	2	0	0	0	2	1	0	0	0	0	0	0	0	0	0	1	0	2	0	0	1	1	1	1	0	2	1	1	2	0	0	1	1	2	2	0	0	1	1	2	2	2	1	1	0	0	1
898	0	1	2	0	0	0	2	1	1	1	0	0	0	0	0	0	0	1	1	1	0	1	1	1	1	1	0	2	1	2	0	0	0	1	1	2	2	1	0	0	1	1	1	2	0	1	0	0	0
899	0	1	1	0	0	0	2	2	0	0	0	1	2	0	2	0	0	1	2	0	2	0	2	2	0	0	0	1	0	1	1	0	1	0	0	2	2	0	0	2	0	0	0	2	0	1	0	0	0
900	1	2	0	0	0	0	2	1	1	1	0	1	2	0	1	0	0	0	0	2	0	1	2	2	0	0	0	1	2	1	0	1	0	1	0	1	0	0	0	1	1	0	0	1	0	0	0	0	1
901	0	1	2	0	0	0	2	0	2	2	0	0	1	0	1	0	0	0	1	1	0	0	2	2	0	0	0	1	0	1	0	1	0	2	2	2	0	0	0	0	1	1	1	1	1	1	0	0	1
902	0	1	2	0	0	0	1	2	0	2	0	0	0	0	0	0	0	1	2	0	1	1	2	2	0	0	0	2	0	2	1	1	1	0	0	2	1	0	1	0	1	1	0	1	0	1	0	0	0
903	0	2	0	0	0	0	2	2	0	0	0	0	0	0	0	0	0	1	1	0	1	0	2	2	1	1	0	1	1	1	1	1	0	0	0	1	1	1	0	0	1	0	0	0	0	0	0	1	1
904	1	0	2	0	0	0	2	2	1	1	0	0	0	0	0	0	0	0	0	2	1	1	1	1	0	0	0	1	0	1	0	2	2	0	1	1	1	0	0	0	2	2	2	2	1	1	0	0	2
905	0	1	1	0	1	1	2	1	2	2	0	0	0	0	0	1	0	0	1	1	1	0	2	2	0	0	0	2	0	2	0	0	0	0	0	2	1	1	1	0	1	0	0	2	0	1	0	0	1
906	0	1	1	0	0	0	0	2	0	0	1	0	1	0	0	0	0	1	1	1	0	1	2	2	0	0	0	1	1	1	0	1	1	0	0	0	1	1	0	0	0	1	0	1	0	0	0	0	1
907	0	1	1	0	0	0	2	0	2	2	0	0	1	0	1	0	0	0	0	1	0	1	2	2	1	1	0	1	2	0	1	0	0	0	0	2	2	1	0	1	1	1	1	1	0	0	0	0	1
908	0	0	2	0	1	1	2	0	1	1	0	0	1	0	1	0	1	2	2	0	2	0	1	1	0	0	0	2	0	1	0	1	1	0	0	2	0	0	0	0	2	0	0	1	0	0	0	0	1
909	0	2	1	0	0	0	1	0	2	2	0	0	0	0	0	0	0	1	0	2	0	0	2	2	0	0	1	2	1	2	0	1	1	1	0	2	1	0	0	0	1	0	0	2	0	0	0	0	1
910	1	2	1	0	1	1	1	2	0	0	1	0	0	0	0	0	0	0	0	2	0	0	2	2	1	1	1	2	0	1	1	1	2	0	1	2	0	0	0	1	1	0	0	2	0	1	0	0	1
911	0	2	0	0	0	0	2	2	0	0	0	0	0	0	0	0	0	0	0	2	0	0	1	1	0	0	0	1	1	0	0	0	0	0	0	2	2	0	0	2	0	0	0	1	0	0	0	0	1
912	0	1	1	0	0	0	1	2	0	0	2	0	1	0	1	0	1	1	0	2	1	0	1	1	0	0	0	2	1	2	0	0	1	0	0	2	1	0	0	1	1	0	0	0	0	0	0	0	0
913	1	1	1	0	0	0	1	1	1	1	0	0	0	0	0	0	0	1	1	1	1	1	0	0	1	1	0	2	1	0	1	1	0	1	0	1	1	0	0	1	1	1	1	2	1	0	0	0	1
914	0	0	2	0	0	0	2	1	1	1	0	1	1	0	1	0	0	0	0	2	0	1	2	2	1	1	0	2	0	2	2	0	0	1	0	2	1	0	0	2	0	0	0	1	0	1	0	0	1
915	0	2	0	0	0	0	1	1	1	1	0	0	1	0	1	0	0	0	1	1	1	0	1	1	2	2	0	2	0	1	1	1	2	0	0	2	0	1	0	0	1	0	0	2	0	0	0	0	1
916	0	0	2	0	0	0	2	2	0	0	0	1	0	0	0	0	0	0	0	1	0	0	2	2	0	0	0	1	2	0	0	2	2	0	0	1	2	0	0	1	0	0	0	1	0	1	0	0	2
917	0	2	1	0	0	0	1	1	1	1	1	0	0	0	0	0	0	0	0	1	0	0	2	2	0	0	0	2	1	1	1	1	1	2	0	2	1	0	0	0	1	0	0	0	0	1	0	0	1
918	0	1	1	0	0	0	2	2	2	2	0	0	0	0	0	0	0	1	1	1	0	0	1	1	2	2	0	2	1	1	2	0	0	0	0	2	1	1	0	0	2	0	0	1	0	1	0	0	0
919	1	2	1	0	0	0	2	1	1	1	0	0	0	0	0	0	0	1	2	0	0	0	2	2	0	0	0	2	1	1	0	1	1	1	1	1	1	1	1	0	0	0	0	2	0	0	0	0	1
920	0	0	2	0	0	0	2	2	1	1	0	0	0	0	0	0	0	0	1	1	1	0	1	1	0	0	0	2	1	1	1	1	1	0	0	0	0	0	0	1	1	0	0	1	0	0	0	0	0
921	0	0	2	0	1	1	2	0	2	2	0	0	0	0	0	0	0	1	1	1	0	0	2	2	0	0	0	2	1	1	1	2	1	1	0	1	1	0	0	1	1	0	0	1	0	0	0	0	1
922	1	1	1	0	0	0	1	2	0	0	0	0	1	0	1	0	0	0	1	1	1	0	2	2	1	1	0	2	1	0	0	1	1	0	0	2	1	0	0	1	0	0	0	2	0	0	0	0	1
923	0	1	1	0	0	0	2	1	1	2	0	0	2	0	2	0	0	1	1	1	0	1	0	1	1	1	0	1	0	1	0	0	0	0	0	1	1	0	0	1	1	0	0	2	0	1	0	0	1
924	0	2	0	0	0	0	2	0	2	2	0	0	0	0	0	0	0	1	0	2	0	1	1	2	0	0	0	0	2	0	0	0	0	0	0	1	1	0	1	0	1	2	2	2	1	1	0	0	1
925	0	0	2	0	0	0	2	1	1	1	0	0	0	0	0	0	0	0	0	2	0	1	2	2	0	0	0	2	0	2	0	2	1	1	0	1	2	0	0	0	1	0	0	2	0	0	0	0	2
926	0	0	2	0	0	0	1	1	1	1	1	1	1	0	0	1	0	0	0	2	0	0	1	2	0	0	0	2	1	1	0	2	2	0	0	1	1	0	0	1	1	0	0	2	1	1	0	1	1
927	1	1	2	0	0	0	2	2	0	0	1	2	2	0	2	0	0	1	1	1	0	0	2	2	0	0	0	2	1	1	1	1	0	1	1	1	1	0	0	0	2	0	0	0	0	0	0	1	1
928	1	2	1	0	0	0	2	1	1	1	0	0	1	1	0	0	0	1	1	1	0	1	2	2	1	1	0	2	0	2	1	2	2	0	1	1	1	1	0	0	1	1	1	2	1	1	0	0	1
929	1	2	1	0	0	0	2	1	0	0	0	0	1	0	1	0	0	0	0	1	0	2	0	1	1	1	0	1	2	0	1	0	0	0	0	2	1	0	0	0	0	0	1	1	1	0	0	0	1
930	0	0	1	0	0	0	1	1	1	1	1	1	1	0	1	0	0	1	0	2	0	0	2	2	0	0	0	1	1	1	0	1	0	0	1	2	1	1	0	0	1	1	1	1	1	0	0	0	2
931	0	0	1	0	0	0	2	2	0	1	0	0	0	0	0	0	0	2	0	2	0	0	0	2	0	0	0	2	1	1	1	1	1	0	0	2	0	0	0	0	2	1	0	1	1	2	0	0	2
932	1	1	2	0	0	0	1	1	2	2	0	0	1	0	1	0	0	0	1	1	1	0	2	2	0	0	0	1	2	0	1	1	1	0	0	1	1	0	0	1	1	0	0	2	0	0	0	0	0
933	0	2	1	0	0	0	1	2	0	0	1	0	0	0	0	0	0	0	2	0	0	0	2	2	1	1	0	1	0	0	1	1	1	0	0	2	2	0	0	1	1	0	1	2	2	1	0	1	1
934	0	1	1	0	0	0	2	2	1	1	1	0	0	0	0	0	0	1	0	2	0	0	2	2	1	1	0	1	0	0	1	2	1	0	0	1	2	1	0	1	1	0	1	1	1	1	0	0	1
935	0	2	1	0	0	0	1	0	2	2	0	1	1	0	1	0	0	1	2	0	2	0	2	2	0	0	0	2	0	1	1	1	1	0	1	1	1	0	0	0	2	0	0	1	0	0	0	0	1
936	0	2	1	0	0	0	2	2	0	1	0	0	0	0	0	0	0	1	0	2	0	1	0	1	1	1	0	1	2	1	0	2	2	0	0	0	1	1	0	0	2	0	0	1	1	1	0	0	2
937	0	2	0	0	0	0	2	1	1	1	0	0	0	0	0	1	0	1	0	1	0	0	2	2	0	0	0	2	0	2	0	0	1	2	0	2	1	0	0	2	0	0	0	1	1	0	0	0	2
938	0	2	0	0	0	0	2	1	1	1	0	0	0	0	0	1	0	0	2	0	0	2	2	2	0	0	0	2	0	2	0	1	2	0	0	2	0	0	0	1	1	0	1	1	0	2	0	0	1
939	0	0	2	0	0	0	2	2	1	1	0	0	0	0	0	0	1	1	0	2	0	1	2	2	0	0	0	2	0	2	0	1	1	0	0	2	2	0	0	1	1	1	2	2	1	0	0	0	1
940	0	1	2	0	0	0	2	2	2	2	0	0	1	0	1	0	0	1	1	1	0	0	2	2	0	0	0	2	0	2	0	1	0	1	2	2	0	0	0	0	2	0	0	2	0	1	0	0	1
941	0	0	1	0	0	0	2	2	0	0	0	0	0	0	0	0	0	0	1	1	1	1	2	2	0	0	0	2	0	2	0	1	2	0	1	2	2	1	0	0	1	0	2	2	0	0	0	0	0
942	0	1	1	0	0	0	2	0	2	2	0	1	2	0	1	0	0	0	1	1	1	2	2	2	0	0	0	1	0	1	0	1	1	1	0	0	2	0	0	1	1	0	0	2	0	1	0	0	0
943	0	1	0	0	0	0	2	2	0	0	0	1	1	0	0	1	0	1	1	1	0	0	2	2	0	0	0	2	0	2	0	1	1	0	0	2	1	0	0	0	1	0	1	2	1	0	0	0	2
944	0	1	1	0	0	0	1	1	1	1	0	0	0	0	0	0	0	0	0	2	0	0	1	1	1	1	1	2	1	1	0	1	1	1	0	0	1	0	0	1	1	0	1	1	0	1	0	1	0
945	0	2	0	0	0	0	1	1	1	2	0	1	1	0	1	0	0	1	1	1	1	1	2	2	0	0	0	2	0	2	1	1	1	1	0	1	2	0	0	1	0	2	2	2	1	1	0	0	1
946	0	0	2	0	1	1	1	1	1	1	0	0	1	0	0	0	0	1	0	2	1	0	2	2	0	0	0	2	1	1	0	1	1	0	0	2	1	0	0	0	2	1	1	2	0	1	0	0	0
947	1	1	1	0	0	0	2	2	0	1	0	0	0	0	0	0	0	0	2	0	1	1	0	0	1	1	0	1	1	1	0	1	1	0	0	2	1	0	0	2	0	0	0	2	0	0	0	0	1
948	0	0	2	0	1	1	1	1	0	0	1	0	0	0	0	0	0	1	1	1	0	1	2	2	1	1	1	2	1	1	0	2	2	1	1	2	2	1	1	1	0	1	0	1	2	1	0	0	1
949	0	2	2	0	1	1	1	2	0	1	1	1	1	0	0	1	0	2	2	0	0	1	2	2	0	0	0	1	1	1	1	1	1	0	1	2	1	0	0	0	2	1	1	1	1	1	0	0	0
950	0	2	0	0	0	0	1	1	1	1	1	0	2	0	2	0	0	0	1	1	1	0	0	0	0	0	0	1	1	1	0	0	0	0	0	2	2	0	0	2	0	0	0	0	0	1	0	0	1
951	0	1	1	0	1	1	1	2	0	2	0	0	0	0	0	0	1	1	1	1	0	0	2	2	0	0	0	1	1	1	1	0	0	1	1	2	1	0	0	0	1	0	2	2	0	0	0	0	0
952	0	0	2	0	0	0	2	1	1	1	0	0	1	0	0	0	0	0	0	1	0	1	2	2	0	0	0	1	0	1	1	0	0	0	0	2	1	0	1	0	1	1	1	1	1	0	0	1	1
953	0	2	0	0	0	0	0	1	1	1	1	0	1	0	1	0	0	0	0	2	0	1	2	2	0	0	1	2	1	2	0	1	1	0	0	0	1	0	0	1	1	0	0	2	0	1	0	1	2
954	0	2	0	0	0	0	2	1	1	2	0	0	1	0	0	0	0	1	0	2	0	0	2	2	0	0	0	2	0	1	1	1	1	2	0	1	1	0	0	1	1	0	0	1	0	0	0	0	0
955	1	2	1	0	0	0	2	0	1	1	0	0	0	0	0	1	0	0	0	1	0	0	2	2	0	0	0	1	1	1	0	1	1	0	0	2	1	0	0	0	2	1	0	1	0	0	0	0	1
956	0	1	2	0	0	0	2	2	0	1	0	0	1	0	1	0	0	0	0	2	0	1	0	1	1	1	0	2	1	1	2	1	1	0	0	2	1	0	0	0	2	1	1	2	1	0	0	0	1
957	0	1	1	0	1	1	2	2	1	1	0	0	0	0	0	0	0	1	1	1	0	0	2	2	0	0	1	1	1	2	0	0	1	0	0	2	2	0	0	2	0	0	0	1	0	1	0	1	1
958	0	1	1	0	0	0	1	2	0	1	1	0	0	0	0	0	0	2	1	1	1	0	2	2	0	0	0	1	2	0	1	1	1	2	0	1	2	0	0	2	0	0	1	1	0	1	0	0	0
959	0	1	1	0	0	0	1	1	1	1	1	1	2	0	1	1	0	1	1	0	0	1	1	1	0	0	0	2	0	2	0	1	1	0	0	2	2	1	0	1	1	0	0	1	0	0	0	0	2
960	1	2	0	0	0	0	2	0	2	2	0	0	0	0	0	0	0	0	1	1	1	1	2	2	0	0	0	2	0	2	0	1	0	1	1	2	2	0	0	1	0	1	1	1	0	0	0	0	0
961	0	1	1	0	0	1	0	2	1	1	0	1	1	0	0	1	0	2	1	1	1	0	1	1	0	0	0	2	0	1	0	1	1	0	0	1	1	1	0	0	1	0	1	2	1	0	0	0	2
962	0	1	2	0	1	1	2	0	2	2	0	1	1	0	0	1	0	0	1	1	1	1	1	1	1	1	0	1	1	0	0	1	1	0	0	2	1	0	0	0	1	1	1	2	0	0	1	0	0
963	0	1	2	0	0	0	2	1	1	1	0	0	0	0	0	0	0	1	1	1	1	0	2	2	1	1	0	2	1	1	2	1	1	0	0	2	2	0	0	2	0	0	1	2	0	0	0	0	0
964	0	2	1	0	0	0	2	0	2	2	0	0	0	0	0	0	0	0	0	2	0	0	1	1	0	0	0	1	1	1	1	1	1	1	0	2	1	0	0	0	2	1	1	1	1	1	0	0	1
965	0	2	0	0	0	0	2	0	2	2	0	0	1	0	0	0	0	1	1	0	0	0	2	2	0	0	0	1	1	1	0	0	0	0	0	2	2	0	0	0	2	1	1	1	1	1	0	0	1
966	1	0	2	0	0	0	2	2	1	1	1	0	0	0	0	0	0	1	2	0	2	1	0	0	1	1	0	2	1	1	1	1	1	0	0	1	1	0	0	1	1	1	1	1	1	2	0	0	2
967	0	1	2	0	1	1	2	2	0	1	0	0	0	0	0	0	0	0	1	1	0	0	2	2	0	0	0	2	0	1	0	1	0	1	2	2	1	0	0	1	1	0	1	1	1	0	0	0	1
968	0	1	1	0	0	0	0	2	0	0	1	0	0	0	0	0	0	0	0	2	0	1	2	2	0	0	0	2	1	1	0	1	0	1	0	1	0	0	0	1	1	1	1	2	1	0	0	0	1
969	1	0	2	0	0	0	2	2	1	1	0	2	2	0	1	1	0	1	2	0	1	0	1	1	0	0	0	2	0	2	1	1	1	0	0	1	0	0	0	0	1	0	0	2	0	1	0	0	1
970	0	1	1	0	0	0	2	1	1	2	0	1	1	1	0	0	0	0	1	0	1	0	2	2	0	0	0	2	1	1	2	2	2	0	0	1	1	0	0	2	0	0	2	2	0	0	1	0	1
971	1	1	2	0	0	0	2	1	2	2	0	0	1	0	1	0	0	0	0	1	0	0	2	2	0	0	0	2	1	2	0	1	1	0	0	2	2	2	0	0	0	1	0	1	0	1	0	0	1
972	0	1	2	0	0	0	0	2	0	0	2	1	1	0	0	1	0	2	0	2	0	1	2	2	0	0	0	2	0	1	1	2	2	0	0	2	0	0	0	1	1	0	0	2	0	0	0	0	1
973	1	2	1	0	1	1	1	1	1	1	0	0	1	0	1	0	0	1	0	2	0	0	0	0	0	0	0	2	0	2	0	1	1	1	0	0	2	0	0	0	2	0	2	2	0	0	0	0	0
974	0	2	1	1	0	1	2	1	1	1	0	0	1	0	1	0	0	1	0	2	0	0	2	2	1	1	0	2	0	2	1	1	1	0	0	2	1	0	0	2	0	1	1	2	0	1	0	0	0
975	0	1	1	1	0	1	2	2	0	1	0	0	0	0	0	0	0	2	1	1	1	0	2	2	0	0	0	2	1	1	2	0	0	0	0	2	0	0	1	0	1	0	0	2	0	0	0	0	0
976	0	1	1	0	0	0	1	1	1	1	0	0	2	0	2	0	0	0	0	1	0	0	2	2	0	0	0	2	1	1	1	2	2	0	1	2	2	0	0	1	1	1	1	1	1	0	0	0	0
977	0	2	1	1	0	1	2	2	1	1	0	0	2	0	2	0	0	1	1	1	0	0	2	2	0	0	1	2	0	1	0	2	1	0	1	2	2	0	0	1	1	0	1	2	0	0	0	0	0
978	0	2	0	0	0	0	2	2	0	1	0	0	1	0	1	0	0	0	0	1	0	1	2	2	0	0	0	2	0	1	0	1	1	0	0	1	2	0	0	2	0	0	0	0	1	1	0	1	2
979	0	2	1	0	0	0	2	1	1	2	0	1	1	0	0	1	0	1	1	1	0	0	2	2	0	0	0	1	1	1	0	1	2	1	0	1	0	0	0	0	1	1	1	1	0	1	0	1	2
980	0	0	2	0	0	0	1	1	1	1	1	1	1	0	2	0	0	0	0	1	0	0	2	2	0	0	0	2	1	1	1	0	1	1	0	2	1	0	1	0	1	0	1	2	0	1	0	0	1
981	0	2	0	0	0	0	1	2	0	0	1	1	2	0	0	1	0	1	0	1	1	0	2	2	0	0	0	1	1	1	0	1	1	1	0	2	2	1	0	0	0	1	1	2	0	1	0	0	1
982	0	0	2	0	0	0	2	1	1	2	0	0	0	0	0	0	0	1	0	2	0	0	2	2	0	0	0	2	1	0	1	0	0	0	0	2	2	1	1	0	1	0	0	1	0	0	0	0	0
983	0	1	1	0	0	0	1	1	0	0	1	0	0	0	0	0	0	0	1	1	0	0	2	2	0	0	0	0	2	0	0	1	0	2	2	2	1	0	1	0	0	0	0	1	0	1	0	0	1
984	1	1	1	0	0	0	2	1	0	0	0	0	1	0	0	0	0	0	0	2	0	0	1	1	0	0	0	2	0	2	1	0	0	0	0	2	2	0	1	1	0	0	0	2	1	0	0	0	1
985	0	0	2	0	0	0	1	1	1	2	0	0	1	0	1	0	0	0	0	2	0	1	2	2	0	0	0	1	1	1	0	1	2	1	0	2	2	1	1	1	0	0	0	2	0	1	0	0	1
986	1	1	1	0	0	0	2	2	1	1	0	0	2	0	2	0	0	1	0	2	0	0	1	1	1	1	0	2	2	0	0	0	0	0	0	2	2	0	1	0	0	1	2	2	1	0	0	0	1
987	0	1	0	0	0	0	2	2	0	1	0	0	0	0	0	0	0	0	1	1	1	0	2	2	0	0	0	2	0	2	1	1	1	1	1	2	1	0	0	1	1	0	0	1	0	1	0	0	2
988	0	1	1	0	0	0	2	0	1	1	0	1	0	0	1	0	0	0	0	2	0	0	2	2	2	2	0	2	0	2	0	1	0	1	2	2	2	0	0	2	0	2	2	2	1	1	0	0	0
989	0	0	2	0	1	1	1	1	1	2	0	2	2	0	1	1	0	0	1	1	1	0	2	2	1	1	0	2	1	1	1	2	2	0	0	1	1	0	0	1	1	0	0	2	0	1	0	0	1
990	0	1	1	0	0	0	2	2	0	1	0	0	1	0	0	0	0	1	1	1	0	0	2	2	0	0	0	2	0	2	0	0	0	1	1	2	1	0	0	0	1	1	1	2	1	1	0	0	1
991	1	1	2	0	0	0	2	2	0	0	1	0	0	0	0	0	0	0	1	1	1	0	1	1	0	0	0	2	0	2	0	2	1	2	0	2	2	1	0	1	0	0	0	0	0	1	0	0	2
992	0	1	1	1	0	1	2	2	0	0	0	0	2	1	0	0	0	2	1	1	1	0	2	2	0	0	0	2	0	0	0	1	1	0	0	2	0	0	0	0	2	0	0	0	0	0	0	0	1
993	0	1	1	0	0	0	2	2	0	0	1	0	0	0	0	0	0	0	1	1	1	0	2	2	0	0	0	2	1	1	1	0	0	0	0	2	1	0	0	0	1	0	0	0	0	0	0	0	1
994	0	0	2	0	1	1	1	1	1	1	0	1	2	0	2	0	0	1	0	2	0	1	1	1	1	1	0	1	0	1	0	1	0	1	0	1	0	0	0	0	2	0	0	1	0	1	0	0	1
995	0	1	1	0	0	0	1	1	0	0	2	0	1	1	0	0	0	0	0	1	0	0	2	2	0	0	0	2	0	1	1	2	1	0	1	2	1	1	0	0	1	0	0	0	0	1	0	0	2
996	0	1	1	0	1	1	2	1	1	2	0	0	2	1	1	0	0	1	2	0	1	0	2	2	0	0	0	1	1	1	0	1	1	2	1	2	2	1	0	0	1	0	0	2	0	0	0	0	0
997	0	2	2	0	1	1	2	1	1	1	0	0	0	0	0	0	0	0	1	1	1	1	1	2	0	0	0	2	0	2	0	1	1	0	0	2	2	0	0	1	0	1	1	2	0	0	0	0	0
998	0	1	1	0	0	0	1	2	0	0	0	0	1	0	1	0	0	1	0	2	0	1	1	2	0	0	1	2	1	2	0	2	2	0	0	0	1	0	0	0	1	0	1	2	0	1	0	0	0
999	0	2	0	0	0	0	1	0	2	2	0	0	0	0	0	0	0	1	1	1	1	0	2	2	0	0	0	1	2	0	1	1	1	1	0	2	2	1	0	1	0	0	1	2	1	0	0	0	0
1000	0	2	0	0	0	0	2	2	1	1	1	0	0	0	0	0	0	0	1	1	1	0	2	2	1	1	0	2	1	1	1	1	1	0	0	1	1	0	0	1	0	1	0	1	0	0	0	0	2
[truncated: 252 more columns]
