# Supplementary material for: KNN-MDR: a learning approach for improving interactions mapping performances in genome wide association studies
Source: BMC Bioinformatics. 2017 Mar 21;18:184. doi: 10.1186/s12859-017-1599-7 (PMC5361736; doi:10.1186/s12859-017-1599-7)
Supplement: Supplementary file 5 — The data set(s) supporting the results of Table 3. (ZIP 7092 kb) [file 12859_2017_1599_MOESM5_ESM.zip › 000/S6/mkallsimul.dat]

1	0	2	1	0	0	0	1	0	1	1	1	2	2	1	1	1	0	0	0	0	0	0	2	2	0	1	0	0	2	2	1	1	1	0	0	2	2	1	0	0	0	0	1	0	1	0	0	0	0
2	0	1	2	0	0	0	1	0	2	1	0	0	0	0	0	0	0	2	2	1	0	1	1	1	1	2	0	0	2	1	1	2	1	1	0	1	2	0	0	0	1	0	0	0	0	0	0	0	0
3	1	1	1	0	0	0	0	0	1	1	1	0	1	0	0	0	0	0	0	0	0	1	1	1	1	1	0	1	2	0	1	2	2	0	0	1	1	2	1	0	1	0	0	0	0	1	0	0	1
4	0	1	1	0	0	0	2	1	2	2	0	0	2	0	1	0	0	1	1	1	1	1	1	2	0	0	0	1	1	1	0	2	1	0	0	2	2	0	0	1	1	0	0	0	1	1	0	0	1
5	0	0	2	0	0	0	2	0	0	0	0	1	2	0	1	0	0	1	2	2	1	0	2	2	0	0	0	1	2	1	2	1	0	1	0	1	0	0	0	2	0	1	1	0	1	0	0	0	0
6	1	0	2	0	0	1	2	0	1	1	1	1	1	0	1	0	0	1	1	1	0	1	1	2	0	0	0	0	2	2	0	0	0	1	0	2	1	0	0	1	1	0	0	0	1	1	0	0	1
7	0	2	1	0	0	0	1	1	1	1	1	1	1	0	1	0	0	1	0	1	0	0	2	2	0	0	0	0	2	2	1	1	1	0	0	1	1	0	0	0	1	1	1	0	1	1	0	0	1
8	1	2	1	0	0	0	2	1	2	2	0	1	1	1	0	1	0	1	1	1	0	2	0	1	1	1	0	1	2	2	1	2	2	0	0	2	1	0	0	0	1	0	0	0	0	0	0	0	1
9	1	1	1	1	1	1	2	0	2	0	0	0	0	0	0	0	0	2	0	0	0	1	2	2	0	0	0	0	2	2	0	1	1	1	1	1	1	0	0	2	0	0	0	0	0	1	0	0	0
10	0	2	1	0	0	0	2	0	2	2	0	0	1	0	1	1	0	1	0	0	0	0	1	1	0	0	0	0	2	1	0	1	1	0	0	2	1	0	0	0	1	0	1	0	1	0	0	1	1
11	0	2	0	0	0	0	2	0	2	1	0	0	0	0	0	0	0	2	0	1	1	0	2	2	0	2	0	1	2	2	0	0	1	1	0	2	1	0	0	0	0	0	1	0	1	1	0	2	2
12	0	1	0	0	0	0	2	0	2	2	0	1	1	0	1	0	0	1	0	0	0	1	2	2	0	1	0	0	2	1	0	1	1	0	0	1	1	2	1	0	1	1	0	0	1	1	0	0	1
13	0	1	1	0	0	0	1	0	0	0	1	0	0	0	0	0	0	0	1	1	1	0	2	2	0	0	0	0	2	1	0	2	2	0	0	0	1	0	0	0	0	0	2	0	0	2	0	0	0
14	0	1	1	0	1	0	2	0	1	0	1	1	0	0	0	0	0	2	2	1	0	0	2	2	0	1	0	0	1	1	1	2	2	0	0	1	1	0	0	0	0	1	1	0	1	0	0	0	1
15	0	1	2	0	0	0	2	0	1	0	0	1	1	0	1	0	0	0	0	0	0	0	1	1	0	1	0	1	2	1	1	1	1	0	0	2	1	0	0	0	1	0	0	0	0	1	0	0	2
16	0	2	2	0	0	0	2	1	2	2	0	1	1	0	1	0	0	1	1	1	0	1	2	2	0	0	0	1	0	0	0	0	0	1	1	2	1	1	1	0	1	0	0	0	0	0	0	1	0
17	0	1	1	0	0	1	0	0	1	1	1	0	0	0	0	0	0	1	2	2	1	0	1	1	0	0	0	1	2	1	1	2	1	1	1	2	1	0	1	1	0	0	0	1	0	0	0	0	1
18	0	1	1	0	0	0	2	1	1	1	0	0	1	0	0	0	0	1	0	0	0	0	2	2	0	0	1	1	2	1	0	1	1	0	0	1	1	0	1	0	0	0	1	0	0	0	0	0	1
19	0	1	1	0	0	0	2	1	2	2	0	0	0	0	0	0	0	0	0	0	0	0	2	2	0	0	0	0	2	2	0	1	0	1	1	2	2	0	0	0	1	0	0	0	0	0	0	0	1
20	0	1	2	0	0	0	2	0	2	1	0	0	0	0	0	0	0	1	1	1	1	0	1	2	0	0	0	0	2	2	0	1	1	0	0	2	1	0	0	1	1	1	1	0	1	2	0	0	0
21	0	1	1	0	0	1	2	0	1	1	1	1	2	0	2	0	0	1	1	1	0	1	2	2	0	0	0	1	2	1	1	2	2	0	0	1	2	0	0	1	1	1	1	1	1	2	0	0	0
22	0	1	1	0	0	1	1	0	2	2	0	0	1	0	1	0	1	1	1	1	0	1	2	2	0	0	0	0	2	2	0	1	1	1	0	1	1	0	0	0	2	0	0	0	0	2	0	0	1
23	0	2	0	0	1	0	1	2	2	2	0	2	1	0	1	0	0	0	0	0	0	2	0	1	1	1	0	1	2	2	0	1	1	0	0	2	1	0	0	0	1	1	1	0	1	0	0	0	1
24	1	1	1	0	0	0	1	0	2	2	0	1	1	0	1	0	0	0	1	1	1	1	2	2	0	0	0	1	2	0	1	2	1	2	0	2	1	0	0	1	1	1	1	1	1	2	0	0	0
25	1	2	0	0	0	0	2	1	2	2	0	0	0	0	0	0	0	0	0	0	0	0	2	2	0	0	0	1	1	0	0	1	1	1	1	1	2	0	0	1	1	0	0	1	0	0	0	1	1
26	0	1	1	1	1	1	1	0	1	1	0	1	0	0	0	0	0	2	1	1	1	1	2	2	0	0	0	0	2	1	1	2	1	1	2	2	1	0	0	0	1	0	0	2	0	2	0	0	0
27	0	2	0	0	0	0	2	1	1	1	0	1	1	0	1	0	0	1	1	1	1	0	2	2	0	1	0	0	2	2	1	0	0	0	0	2	2	0	0	1	1	0	0	1	0	0	0	0	1
28	0	1	1	0	0	0	2	1	2	1	0	1	1	0	1	0	0	0	1	1	1	0	1	1	0	1	0	0	1	1	1	1	1	0	0	1	1	0	0	1	1	0	1	0	1	0	0	0	1
29	0	1	2	0	0	0	2	0	1	1	1	0	1	0	0	0	0	2	2	1	1	0	2	2	0	0	0	1	2	0	1	1	1	0	0	2	1	0	0	0	1	0	0	2	0	0	0	1	1
30	1	1	1	0	0	0	2	0	2	1	0	0	0	0	0	0	0	2	0	0	0	1	1	2	0	0	1	0	2	1	0	1	1	0	1	2	2	0	0	1	1	1	1	0	1	1	0	1	2
31	1	1	1	0	0	0	2	0	2	2	0	0	0	0	0	0	0	0	1	1	1	0	2	2	0	0	0	0	2	1	1	0	0	1	1	2	2	0	0	0	2	0	1	0	1	0	0	1	2
32	1	2	0	0	0	0	2	0	2	2	0	0	1	0	0	0	0	0	0	0	0	0	0	0	0	0	0	0	2	2	0	2	1	0	0	1	1	0	0	1	1	0	1	0	0	0	0	0	1
33	0	1	1	1	1	2	1	0	2	2	0	0	0	0	0	0	0	1	0	1	0	1	0	1	1	1	0	1	2	2	1	1	1	0	0	2	1	0	0	1	0	0	0	0	0	0	0	0	0
34	0	1	1	0	0	0	1	1	1	1	0	0	0	0	0	0	0	2	0	0	0	0	1	1	0	0	0	0	2	1	1	1	1	1	0	2	1	1	0	0	1	1	1	0	1	0	0	0	2
35	0	1	1	0	0	0	1	0	1	1	1	2	2	1	1	1	1	2	2	2	1	1	2	2	0	0	0	0	2	1	1	2	2	0	1	1	2	0	0	2	0	0	1	0	0	0	0	0	0
36	0	2	0	0	0	0	1	0	0	0	1	1	1	1	0	1	0	1	0	0	0	0	2	2	0	0	0	0	2	1	0	2	1	1	1	2	1	0	0	1	1	0	0	1	0	1	0	1	1
37	1	2	0	0	0	0	2	0	2	0	0	0	1	0	1	1	0	1	1	1	1	0	2	2	0	1	0	1	2	2	0	1	1	0	0	0	0	1	1	0	0	0	0	0	0	0	0	0	1
38	0	2	0	0	0	0	2	0	2	2	0	1	1	0	1	0	0	1	1	1	1	0	2	2	0	0	0	0	2	0	0	1	1	2	0	2	0	1	1	1	0	0	1	1	1	0	0	0	1
39	0	1	1	0	0	1	1	1	2	2	0	0	1	0	0	0	1	2	2	2	1	0	1	1	0	0	0	0	2	2	1	0	0	0	0	2	2	0	0	0	1	1	1	0	2	1	0	0	2
40	1	1	1	0	1	0	2	0	2	2	0	0	0	0	0	0	1	2	1	1	1	1	2	2	0	0	0	0	1	0	0	1	1	0	0	1	2	0	0	2	0	0	0	0	0	0	1	0	1
41	0	2	1	0	0	0	2	0	2	1	1	0	0	0	0	0	0	0	0	0	0	0	2	2	0	0	0	1	2	1	1	1	1	0	0	1	2	0	0	0	2	1	1	0	1	0	0	0	1
42	0	1	1	0	0	0	2	0	1	1	0	1	2	0	2	0	0	1	1	2	1	0	2	2	0	0	0	0	2	0	0	2	1	0	0	1	0	0	0	1	1	1	1	0	1	0	0	0	0
43	0	1	1	0	0	0	1	0	1	1	1	0	1	0	1	0	0	1	0	1	0	0	1	1	0	0	0	1	1	1	0	2	2	1	0	2	0	0	0	1	0	1	1	0	1	0	0	0	0
44	1	2	1	0	0	0	1	0	0	0	0	2	2	0	2	0	0	2	2	1	1	2	2	2	0	0	0	0	2	0	0	1	2	0	0	1	2	0	0	0	2	1	1	0	1	1	0	0	1
45	0	2	2	0	0	1	2	0	2	2	0	1	1	0	1	0	0	0	0	0	0	0	2	2	0	0	0	0	2	2	2	0	0	1	1	2	2	0	0	1	1	0	0	0	1	1	0	0	0
46	0	2	0	0	1	0	2	0	2	1	0	1	2	0	1	0	0	0	0	1	0	0	2	2	0	0	0	0	2	1	0	1	0	1	0	2	1	0	0	0	0	0	1	0	1	0	0	1	0
47	1	1	1	0	0	0	2	0	2	2	0	1	1	0	1	0	0	1	1	1	1	0	2	2	0	0	0	0	2	1	0	2	2	0	1	1	0	0	0	1	0	1	0	0	2	1	0	0	1
48	1	2	0	0	0	0	2	1	2	1	0	0	1	0	1	1	0	1	1	1	1	1	2	2	0	0	0	0	1	1	0	2	2	0	0	1	0	0	0	1	0	2	2	0	2	1	0	0	0
49	1	1	1	0	0	0	2	1	1	1	0	0	1	0	0	0	0	0	0	0	0	0	0	0	0	0	0	0	2	2	0	1	1	1	1	1	2	0	0	0	1	1	1	0	1	1	0	1	2
50	0	1	1	0	0	0	2	0	1	1	0	0	0	0	1	1	0	1	1	0	0	0	2	2	0	0	0	0	2	2	2	2	2	0	0	2	1	0	0	1	1	0	0	1	0	0	0	1	2
51	0	1	1	0	0	1	2	0	2	1	1	0	0	0	0	0	0	1	0	0	0	1	2	2	0	0	0	0	2	1	1	1	2	0	0	2	1	0	0	1	0	0	0	0	0	1	0	0	0
52	0	2	1	0	0	0	2	0	2	1	0	0	1	0	0	0	0	2	2	1	1	1	2	2	0	0	0	0	2	2	0	2	2	0	0	0	2	0	0	1	1	1	1	0	1	0	0	0	2
53	0	1	1	0	0	1	2	1	2	2	0	0	0	0	0	0	1	0	1	1	1	1	2	2	0	0	0	0	2	1	0	1	1	0	0	2	2	0	0	0	1	0	2	0	0	0	0	0	0
54	1	1	1	0	0	0	2	1	2	1	0	0	0	0	0	0	0	0	0	0	0	0	2	2	0	0	0	0	2	2	1	0	0	0	0	2	2	0	0	0	1	1	0	0	2	0	0	0	2
55	0	2	0	0	0	0	1	0	1	1	0	1	1	0	1	0	0	1	1	1	1	1	2	2	0	0	0	2	2	1	1	0	0	0	0	2	1	0	0	0	2	0	0	0	1	1	0	0	1
56	0	1	1	0	0	0	2	0	1	1	1	1	1	0	1	0	0	0	0	0	0	1	2	2	0	0	0	0	2	2	0	0	1	0	0	2	1	0	0	0	1	0	0	1	0	0	0	0	0
57	1	1	1	0	0	1	2	1	2	2	0	1	2	0	1	0	0	1	1	1	1	0	2	2	0	0	0	0	2	1	1	2	2	0	0	1	2	0	0	1	1	1	0	0	1	1	0	0	1
58	0	1	2	0	0	0	1	0	1	0	1	0	1	0	0	0	0	1	1	0	0	0	1	1	0	0	0	0	2	2	1	2	2	0	0	1	1	0	0	1	0	1	1	0	1	0	0	0	1
59	0	1	1	0	0	0	2	0	1	0	0	0	0	0	0	0	0	2	1	1	1	0	2	2	0	0	0	0	2	1	1	1	0	1	0	1	0	0	0	1	1	1	1	0	1	0	0	0	1
60	0	1	1	0	0	0	1	0	1	0	1	0	1	0	0	0	0	1	0	1	0	0	2	2	0	1	1	1	1	0	0	1	2	0	0	2	2	0	0	0	2	0	0	0	1	1	0	1	1
61	0	1	1	0	0	0	2	0	2	2	0	1	1	0	0	0	0	0	0	0	0	0	2	2	0	1	1	0	2	1	1	0	0	1	1	2	1	0	0	0	1	0	0	0	0	0	0	0	1
62	0	1	1	0	0	0	1	1	1	1	0	0	0	0	0	0	0	1	1	1	1	0	2	2	0	0	0	0	2	0	0	1	2	0	0	1	1	0	0	0	1	1	1	0	1	0	0	0	0
63	0	1	2	0	0	0	1	0	0	0	0	0	1	0	0	0	0	2	0	1	0	1	2	2	0	0	0	0	2	1	0	0	0	0	0	2	1	0	0	1	1	0	1	0	0	0	0	0	1
64	1	2	1	0	0	0	2	1	1	1	0	0	1	0	0	0	1	1	0	0	0	0	1	1	0	1	0	2	1	1	1	2	2	1	1	2	2	0	0	1	1	0	1	0	1	1	0	0	1
65	0	1	2	0	0	0	2	0	2	2	0	2	2	0	2	0	0	0	0	0	0	0	2	2	0	0	0	0	1	1	0	2	2	0	0	0	1	0	0	1	1	0	0	1	0	0	0	0	0
66	1	1	1	0	0	0	2	0	2	0	0	0	0	0	0	0	0	0	1	1	1	0	2	2	0	0	0	0	2	1	0	1	1	1	1	1	1	0	0	1	0	1	1	0	2	2	0	0	2
67	0	0	1	0	0	0	1	0	0	0	1	0	2	0	2	0	0	0	0	1	0	0	2	2	0	1	0	1	1	1	0	0	0	0	0	2	1	0	0	0	1	0	0	0	2	1	0	0	1
68	1	2	1	0	0	0	2	0	1	1	0	0	0	0	0	0	0	2	1	1	0	1	2	2	0	0	0	0	2	2	1	1	1	0	0	2	2	0	0	2	0	0	0	1	0	0	0	0	1
69	0	2	1	0	0	0	2	1	2	2	0	1	1	0	1	0	0	0	0	1	0	0	2	2	0	0	0	1	2	0	1	2	1	2	0	2	1	0	0	0	2	1	0	0	1	0	0	0	1
70	1	1	1	0	0	0	1	0	1	0	1	0	0	0	0	0	0	0	1	0	0	0	2	2	0	0	0	2	2	2	0	0	1	1	0	2	1	0	0	0	1	1	1	0	0	0	0	1	0
71	0	0	1	0	0	0	2	0	1	1	1	1	1	0	1	0	0	1	1	1	1	1	1	1	1	1	0	0	2	1	0	0	0	1	2	2	1	0	0	0	1	1	1	0	1	1	0	0	1
72	0	1	1	0	0	0	1	1	1	1	1	0	2	0	2	0	1	1	0	0	0	0	2	2	0	0	0	0	2	2	0	1	1	1	1	1	1	0	0	0	1	0	0	0	0	1	0	0	1
73	0	1	2	0	0	0	2	0	2	0	1	0	0	0	0	0	0	2	1	1	1	0	2	2	0	0	0	0	1	1	0	2	1	1	2	2	2	0	0	0	2	1	1	0	2	1	0	0	1
74	0	0	2	0	0	1	1	0	1	1	1	0	0	0	0	0	0	0	0	0	0	0	2	2	0	0	1	1	2	2	0	0	0	0	0	2	1	0	0	0	2	2	2	0	2	1	0	0	1
75	0	1	2	0	0	1	1	0	1	0	1	0	1	1	0	1	0	0	0	0	0	1	1	1	1	1	0	0	2	2	0	1	2	1	0	2	2	0	0	1	1	1	1	1	1	2	0	0	0
76	0	2	1	0	0	0	2	0	1	1	0	2	2	1	1	1	0	0	0	0	0	0	1	1	0	0	0	0	2	1	0	1	2	0	1	2	1	0	1	0	0	0	0	0	1	1	0	0	1
77	0	0	2	0	0	1	2	0	2	1	1	1	2	0	2	0	0	2	1	1	1	0	1	1	0	1	0	1	1	1	0	1	1	0	0	2	1	0	0	0	2	1	1	0	2	1	0	0	0
78	0	0	2	0	0	1	1	0	1	0	1	1	1	0	0	0	0	0	0	0	0	0	2	2	0	0	0	0	2	2	1	1	1	0	0	2	1	0	0	0	0	0	0	0	0	1	0	0	1
79	1	2	0	0	0	0	2	0	1	1	0	1	1	0	2	0	0	1	1	1	0	0	2	2	0	0	0	0	2	1	1	1	0	1	0	1	1	0	0	1	1	0	0	2	0	2	0	0	0
80	0	1	1	0	0	0	2	0	1	1	0	0	0	0	0	0	0	1	1	1	0	0	2	2	0	0	2	1	2	0	1	1	1	0	0	1	2	0	0	0	2	0	0	0	0	0	0	1	2
81	0	1	1	0	0	0	2	0	1	1	0	1	2	0	1	0	0	0	0	0	0	1	1	1	1	1	1	1	2	1	0	2	2	0	0	1	1	0	0	2	0	0	1	0	1	1	0	0	1
82	0	0	2	0	0	1	2	0	2	1	0	0	0	0	0	0	0	1	1	0	0	0	2	2	0	0	0	0	2	1	1	0	1	0	0	2	2	1	1	0	1	1	1	0	1	0	0	0	1
83	1	2	1	0	0	0	2	0	2	2	0	0	1	0	0	0	0	1	1	1	1	1	2	2	0	0	0	0	2	2	0	1	1	0	0	2	2	0	0	0	1	0	0	0	0	0	0	1	2
84	0	2	1	0	0	0	1	0	0	0	2	0	1	0	0	0	0	1	1	1	1	0	2	2	0	0	0	0	2	0	0	1	2	0	0	2	2	0	0	0	2	0	2	0	1	1	0	0	0
85	0	2	1	0	0	0	1	0	1	1	0	0	1	0	1	0	0	0	0	0	0	0	1	1	1	1	0	0	2	2	2	1	0	1	1	2	1	0	0	1	1	0	1	0	1	0	0	0	1
86	0	2	1	0	0	0	2	0	2	2	0	1	1	0	1	0	1	1	0	0	0	0	2	2	0	0	0	0	2	2	0	2	1	0	0	1	1	1	1	0	1	2	2	0	1	1	0	1	0
87	0	0	2	0	0	0	2	0	1	0	0	1	0	0	0	0	0	1	0	0	0	0	2	2	0	1	0	0	2	2	1	1	1	0	0	2	2	0	0	0	1	0	0	2	0	0	0	1	0
88	0	1	2	0	0	0	1	0	1	1	2	1	0	0	0	0	0	1	1	1	1	2	2	2	0	0	0	0	2	2	0	2	1	1	0	1	1	0	0	2	0	0	0	0	1	1	0	0	1
89	0	1	1	0	0	0	2	0	2	1	0	1	1	0	1	0	0	2	0	0	0	1	1	1	1	0	0	2	0	0	0	1	1	0	0	2	1	0	0	0	0	0	0	0	0	0	0	0	1
90	0	0	2	0	0	1	1	0	0	0	1	0	0	0	0	0	0	1	1	1	1	0	0	0	0	0	0	2	2	2	0	2	2	0	0	1	1	0	0	0	0	2	2	0	1	1	0	0	1
91	1	1	1	1	1	2	2	0	2	2	0	0	1	0	1	0	0	1	1	1	1	1	1	1	1	2	0	1	2	1	1	1	1	0	0	1	0	0	0	1	0	2	2	0	2	1	0	0	1
92	0	2	0	0	0	0	1	0	1	1	2	0	0	0	0	0	0	0	0	0	0	0	2	2	0	0	0	0	2	2	2	1	1	0	0	2	1	0	0	0	1	0	1	0	0	0	0	0	0
93	0	1	1	0	0	0	2	0	2	1	0	0	0	0	0	0	0	0	0	0	0	0	2	2	0	0	0	1	2	1	2	1	2	1	0	2	1	1	1	0	0	1	0	0	1	0	0	0	0
94	1	2	1	0	0	0	2	0	2	1	0	0	1	0	0	0	1	2	1	1	1	1	2	2	0	0	0	0	2	1	0	1	1	2	0	1	1	0	0	0	0	0	1	0	0	0	0	0	1
95	0	1	1	0	0	0	2	0	2	1	0	0	2	1	0	1	0	0	0	0	0	0	2	2	0	0	0	0	2	1	1	2	1	2	0	2	1	0	0	0	2	2	1	0	1	0	0	0	0
96	1	1	2	0	0	0	2	1	1	1	0	0	1	0	0	0	0	1	1	1	0	0	2	2	0	0	0	0	2	1	1	2	2	0	0	2	2	0	0	1	1	0	1	0	1	1	0	2	2
97	0	1	1	0	0	0	2	0	2	2	0	0	0	0	0	0	0	1	1	0	0	0	0	0	0	0	0	0	1	1	1	1	2	0	0	2	0	0	0	2	0	0	0	0	1	1	0	0	1
98	0	1	2	0	0	0	2	0	2	1	0	0	2	0	1	0	0	1	1	1	1	0	2	2	0	0	0	0	2	2	0	0	0	0	0	2	1	0	0	2	0	1	0	0	1	1	0	0	0
99	0	1	1	0	1	0	1	1	2	2	0	0	0	0	0	0	0	1	0	0	0	0	2	2	0	0	0	0	2	2	0	1	1	0	0	2	1	0	0	2	0	0	1	0	0	0	0	0	1
100	0	1	1	0	0	1	2	0	2	2	0	0	0	0	0	0	1	2	2	2	2	0	2	2	0	0	0	0	2	2	0	2	2	0	0	1	1	0	0	2	0	0	0	0	0	0	0	0	1
101	0	0	1	0	0	0	2	1	2	1	0	0	1	1	0	0	0	1	1	1	1	1	2	2	0	0	0	0	2	2	1	2	2	0	0	1	1	0	0	0	1	0	1	0	1	0	0	1	1
102	0	1	1	0	0	0	1	1	1	1	1	0	1	0	0	0	0	2	0	0	0	1	2	2	0	0	0	1	2	2	1	1	1	0	0	1	1	0	0	0	2	1	1	0	2	2	0	0	1
103	0	1	2	0	0	1	2	0	2	1	0	1	2	0	1	0	0	2	1	1	1	0	1	1	1	1	0	0	2	1	1	2	2	0	0	2	2	0	0	0	2	1	2	0	1	1	0	0	1
104	0	0	2	0	0	0	2	1	1	1	0	0	1	0	1	0	0	1	2	2	2	1	1	2	0	0	0	0	1	0	0	2	1	2	0	2	1	0	0	0	1	1	1	0	1	1	0	0	1
105	1	1	2	0	0	0	1	0	0	0	1	2	2	1	1	1	1	2	2	2	1	1	1	1	0	0	0	0	2	1	0	1	1	1	1	1	0	0	0	1	0	0	0	0	0	1	0	0	1
106	1	1	1	1	1	1	2	0	1	0	0	0	1	0	0	0	1	1	0	0	0	0	2	2	0	0	0	1	1	0	1	2	1	0	0	1	1	0	0	1	1	0	1	1	0	1	0	0	0
107	0	1	1	0	0	0	0	0	0	0	2	1	1	0	1	0	0	1	1	1	1	1	2	2	0	0	0	0	2	2	0	1	1	0	0	2	1	0	0	1	1	1	0	0	1	0	0	0	0
108	1	0	2	0	0	0	2	0	2	1	0	0	1	0	1	0	0	1	1	1	0	0	2	2	0	0	0	0	2	2	1	1	1	1	0	1	1	0	0	0	2	0	0	0	0	0	0	0	1
109	1	1	1	0	0	1	2	0	1	1	0	0	1	0	1	0	0	1	1	1	0	0	1	1	0	0	0	0	2	2	1	1	1	0	1	1	2	0	0	1	1	1	0	0	1	0	0	0	0
110	1	0	2	0	0	1	1	0	1	1	1	1	1	0	1	0	0	1	1	1	1	0	0	1	0	0	0	0	2	1	1	1	1	0	0	2	1	0	0	0	1	0	0	0	0	0	0	0	0
111	0	0	2	0	0	1	2	0	2	0	1	0	0	0	0	0	0	1	1	1	1	1	2	2	0	0	0	0	2	2	1	1	2	0	0	1	1	1	1	0	1	1	1	0	1	2	0	0	0
112	0	1	1	0	0	1	2	0	0	0	1	0	1	0	0	0	0	2	1	1	1	0	1	1	0	1	0	0	2	1	1	1	1	0	0	2	1	0	0	2	0	1	1	1	0	0	0	0	1
113	0	1	1	0	0	0	2	0	2	2	0	0	0	0	0	0	0	0	1	1	1	0	1	1	0	0	0	0	2	2	0	1	1	1	0	1	0	0	0	2	0	0	0	1	0	1	0	0	0
114	0	1	1	0	0	0	1	0	1	1	0	0	0	0	0	0	0	1	1	1	1	1	2	2	0	0	0	1	1	1	0	1	1	0	0	2	0	0	0	0	1	0	0	1	1	1	0	0	0
115	0	2	0	0	0	0	1	0	1	1	1	1	1	0	1	0	0	1	1	1	1	0	2	2	0	0	0	1	2	0	1	2	1	1	1	2	2	0	0	1	1	0	0	0	0	0	0	0	2
116	0	1	1	0	0	0	1	0	1	0	1	0	0	0	0	0	0	1	0	0	0	0	1	1	0	0	0	0	1	0	0	0	0	0	0	1	2	0	0	0	2	0	0	0	0	0	0	0	1
117	1	1	2	0	0	0	1	0	1	1	1	0	1	0	0	0	0	0	0	0	0	0	2	2	0	0	0	1	1	1	0	2	2	0	0	1	1	0	0	2	0	0	0	0	0	0	0	0	1
118	0	2	1	0	0	0	1	0	0	0	2	1	1	0	1	0	0	0	0	0	0	0	2	2	0	0	0	0	2	1	0	1	1	0	0	1	1	0	0	0	0	0	0	2	0	0	0	0	2
119	1	2	1	0	0	0	1	0	1	1	0	0	0	0	0	0	0	1	1	1	1	0	2	2	0	0	0	0	2	2	0	2	2	0	0	2	2	0	0	0	2	0	0	0	0	1	0	0	0
120	1	0	2	0	1	0	2	0	2	1	0	1	1	0	0	0	0	1	1	1	1	0	1	1	0	0	0	0	2	1	1	2	1	0	0	1	2	0	0	0	1	1	1	0	1	0	0	0	0
121	1	1	1	0	0	0	2	0	1	0	0	1	1	0	1	0	0	1	1	1	0	0	2	2	0	0	0	0	2	0	0	1	0	1	0	1	2	0	0	0	1	0	0	0	1	0	0	0	1
122	0	1	1	0	0	1	2	0	2	2	0	0	0	0	0	0	0	1	1	1	1	1	2	2	0	0	0	0	2	0	0	1	0	1	1	1	1	1	1	0	1	0	0	0	0	1	0	0	1
123	0	2	0	0	0	0	1	0	0	0	0	1	1	0	1	0	0	1	1	1	0	0	2	2	0	0	0	0	2	2	1	1	1	1	1	1	1	0	0	0	2	0	0	0	0	1	0	0	0
124	0	1	2	0	0	0	1	0	1	1	1	0	0	0	0	0	0	0	1	1	1	0	1	1	0	0	0	1	2	1	2	0	0	0	0	1	2	0	0	1	1	0	0	0	1	0	0	0	1
125	0	2	0	0	0	0	2	1	2	2	0	0	1	0	2	1	0	1	1	1	0	0	2	2	0	0	0	1	1	0	0	1	1	0	1	1	2	0	0	2	0	0	0	0	0	1	0	0	1
126	0	2	0	0	0	0	1	0	0	0	1	1	2	0	1	0	0	0	0	0	0	1	2	2	0	1	0	0	2	2	0	1	1	1	1	2	1	1	1	0	0	0	0	0	1	0	0	0	2
127	0	2	1	0	0	0	2	0	1	1	0	0	1	0	0	0	0	0	0	0	0	2	2	2	0	0	0	1	2	0	1	1	1	0	0	1	2	0	0	0	2	1	1	0	1	1	0	0	0
128	0	0	2	0	0	2	1	1	1	1	1	0	0	0	0	0	0	2	0	1	0	0	1	1	0	0	0	0	2	1	0	1	1	0	0	2	1	0	0	1	1	1	1	1	1	2	0	0	1
129	0	0	2	0	0	0	2	0	1	0	0	1	2	0	1	0	0	1	1	1	1	0	1	1	0	0	0	1	2	1	1	1	1	1	1	2	1	0	0	1	0	0	1	0	0	0	0	1	2
130	0	2	1	0	0	0	2	0	1	0	1	0	1	0	0	0	0	0	0	0	0	0	1	2	0	0	0	1	2	0	1	1	1	1	0	1	2	0	0	0	2	0	1	0	0	1	0	0	1
131	0	1	1	0	0	0	2	1	2	2	0	0	0	0	0	0	0	1	1	1	0	1	1	1	1	1	0	0	2	2	0	0	1	1	0	2	1	0	0	0	2	0	1	0	1	1	1	0	0
132	0	1	1	0	0	1	2	1	1	1	0	0	0	0	0	0	0	1	0	1	0	0	2	2	0	1	0	1	1	1	1	0	0	0	0	2	1	0	0	2	0	0	0	0	0	0	0	0	2
133	1	2	1	1	1	1	1	0	1	0	1	0	2	0	1	0	0	2	1	1	1	1	2	2	0	0	0	1	2	1	2	0	0	0	1	2	1	1	0	1	0	1	1	0	0	0	0	0	2
134	0	1	1	0	0	0	2	0	2	1	0	0	0	0	0	0	0	1	1	1	0	0	1	1	0	0	0	1	1	1	0	0	1	1	0	2	1	0	0	2	0	0	1	0	1	1	0	0	1
135	0	2	1	0	0	0	2	1	2	1	0	0	1	0	0	0	0	0	0	0	0	0	2	2	0	0	0	1	2	1	1	1	1	0	0	2	2	0	0	1	1	0	1	1	1	0	0	0	1
136	0	1	1	0	0	1	2	1	1	1	0	1	1	0	1	0	0	0	0	0	0	0	2	2	0	0	0	0	2	1	0	2	1	0	0	2	1	0	0	0	2	2	2	0	1	1	0	0	1
137	1	0	2	0	0	0	2	0	2	1	0	1	1	0	1	0	0	0	0	0	0	0	0	0	0	1	0	0	2	1	1	1	1	0	0	2	2	0	0	0	2	0	1	0	0	1	0	0	0
138	0	1	1	0	0	0	1	0	1	1	1	0	2	0	2	0	0	1	2	1	1	0	2	2	0	0	0	0	2	2	0	0	0	1	1	2	1	0	0	1	0	0	0	1	0	0	0	0	2
139	0	1	1	0	0	1	2	1	2	2	0	1	2	0	1	0	0	2	1	0	0	0	1	1	1	1	0	1	2	1	2	1	1	2	1	1	1	0	0	0	1	0	0	0	0	0	0	0	0
140	0	1	1	0	1	0	1	0	1	0	1	0	0	0	0	0	0	2	2	1	1	0	1	1	0	1	0	1	1	0	1	0	0	1	2	2	1	0	0	0	1	0	1	0	1	0	0	0	1
141	0	0	1	0	0	0	2	0	2	2	0	0	1	0	1	0	0	1	1	1	1	0	2	2	0	0	0	0	2	0	0	2	2	0	0	2	2	0	0	0	2	0	0	0	0	0	0	0	2
142	0	1	1	0	0	1	2	0	2	1	0	1	1	0	1	0	0	0	1	1	1	0	0	1	0	0	0	0	2	1	0	1	1	0	0	2	0	1	1	1	0	1	1	0	1	0	0	1	2
143	1	1	1	0	0	0	1	1	1	1	1	0	0	0	0	0	0	1	1	0	0	1	0	1	0	0	0	0	2	1	0	1	2	0	1	2	1	1	0	0	1	0	2	0	1	0	0	0	1
144	1	2	0	0	0	0	2	0	2	2	0	2	2	0	2	0	0	0	0	0	0	0	2	2	0	0	0	1	1	1	0	2	2	0	0	1	1	0	0	0	1	0	0	0	0	0	0	0	1
145	1	0	2	0	0	0	2	0	2	0	0	0	0	0	0	0	0	1	1	1	0	1	2	2	0	0	0	0	2	2	0	0	1	0	0	2	2	0	0	0	2	1	0	0	0	0	0	0	2
146	0	2	0	0	0	0	1	0	1	1	0	0	0	0	0	0	0	1	0	0	0	0	1	1	0	0	0	0	1	1	0	0	0	1	2	2	2	0	0	0	2	0	0	0	0	0	0	0	0
147	0	1	1	0	0	1	2	1	2	2	0	0	1	0	0	0	0	0	1	1	1	1	2	2	0	0	0	0	2	2	0	2	2	0	0	2	1	0	0	1	1	0	0	1	0	0	1	0	1
148	0	1	2	0	0	0	2	1	1	1	0	1	1	0	1	0	0	0	0	0	0	0	2	2	0	0	0	2	1	1	1	2	2	0	0	0	2	0	1	0	1	1	1	0	1	0	0	1	1
149	0	0	2	0	0	2	0	0	1	1	0	0	0	0	0	0	0	1	1	1	1	0	2	2	0	0	0	0	1	1	1	2	2	0	0	2	1	0	1	1	0	0	0	0	0	0	0	0	1
150	0	1	1	0	0	0	1	0	1	0	1	0	0	0	0	0	0	1	1	1	1	1	2	2	0	0	0	1	1	1	0	1	1	0	0	1	2	0	0	2	1	0	0	0	1	1	0	0	1
151	0	1	1	0	0	1	2	0	2	2	0	0	1	0	0	0	0	0	0	0	0	0	2	2	0	1	0	1	2	1	1	2	2	0	0	1	1	0	0	0	2	0	2	0	0	0	0	1	2
152	0	0	2	0	0	0	2	1	2	1	0	1	1	0	1	0	0	0	0	0	0	0	2	2	0	0	0	0	2	2	0	1	1	0	0	2	1	0	0	0	1	2	1	0	1	0	0	0	0
153	0	2	0	0	0	0	2	0	2	2	0	1	1	0	1	0	0	1	1	1	0	0	2	2	0	0	0	1	2	2	0	2	2	0	0	0	1	0	0	0	1	1	1	0	1	1	0	0	1
154	0	1	1	0	0	0	2	0	1	0	0	0	0	0	0	0	0	2	1	1	1	0	1	1	0	0	0	0	2	1	1	1	0	1	1	2	1	0	1	1	0	0	0	1	0	0	0	1	2
155	0	1	2	0	0	0	1	0	1	0	1	0	1	0	1	1	0	0	0	0	0	1	2	2	0	0	0	0	2	1	0	2	2	1	1	2	1	0	1	0	1	2	2	0	2	1	0	0	1
156	0	2	0	0	0	0	2	0	2	1	0	0	1	0	0	0	0	1	0	0	0	0	2	2	0	0	0	0	2	2	0	0	2	1	0	2	2	0	0	0	1	1	1	0	0	0	0	0	1
157	0	0	2	0	0	0	2	0	1	0	1	0	0	0	0	0	0	0	0	0	0	2	2	2	0	0	0	1	2	0	1	1	2	0	0	2	2	0	0	1	1	1	1	0	1	1	0	0	0
158	0	0	2	0	0	1	2	0	2	2	0	0	0	0	1	1	0	0	0	0	0	1	2	2	0	0	0	0	2	1	0	0	0	0	1	2	2	0	0	0	1	1	1	0	2	0	0	1	0
159	1	1	1	0	0	1	2	0	2	1	0	1	1	0	1	0	0	1	0	0	0	1	2	2	0	0	0	0	2	1	0	1	2	1	0	1	1	0	0	1	1	0	0	0	0	0	0	0	0
160	0	1	1	0	0	1	1	0	1	1	1	0	0	0	0	0	0	1	1	1	1	0	2	2	0	0	0	1	2	2	0	2	2	0	0	1	1	1	1	0	1	0	1	0	1	0	0	0	1
161	1	0	2	0	0	0	1	0	0	0	1	1	2	1	0	1	0	2	2	1	0	1	2	2	0	0	0	0	2	2	1	1	1	0	0	1	2	0	0	0	2	0	0	1	1	1	0	1	1
162	0	2	0	0	0	0	2	0	2	2	0	0	0	0	0	0	0	0	1	0	0	0	2	2	0	0	0	2	1	0	1	1	1	0	0	2	2	0	0	2	0	0	2	0	0	0	0	0	2
163	0	0	2	0	0	2	1	1	1	1	1	0	0	0	0	0	1	2	1	0	0	0	2	2	0	0	0	0	2	1	1	2	2	0	0	1	2	0	0	1	1	0	1	0	1	1	0	1	1
164	1	1	1	0	0	0	2	0	2	1	0	0	2	0	2	0	0	2	0	0	0	0	2	2	0	0	0	0	2	2	0	1	0	1	2	2	1	0	0	1	1	0	1	0	0	2	0	0	1
165	0	2	1	0	0	0	1	0	1	1	0	0	1	0	0	0	0	2	1	0	0	0	2	2	0	0	0	1	1	1	1	1	2	1	0	2	1	1	1	0	1	1	0	0	0	0	0	0	2
166	0	1	0	0	0	0	2	0	2	0	0	0	0	0	0	0	1	2	1	1	1	1	2	2	0	1	0	0	2	0	0	0	0	1	1	1	1	0	0	2	0	0	0	0	0	0	0	0	1
167	0	0	2	0	0	0	1	0	1	1	0	0	0	0	0	0	0	0	0	0	0	1	1	1	1	1	0	0	2	2	0	0	1	0	0	2	2	1	1	0	1	1	0	0	1	1	0	0	0
168	1	1	1	0	0	1	2	1	1	1	0	0	1	0	1	0	0	1	0	1	0	0	2	2	0	0	0	0	2	1	0	1	1	1	1	2	1	0	0	0	1	0	0	1	0	0	0	0	1
169	0	0	2	0	0	2	2	0	1	1	0	0	1	0	0	0	0	1	1	1	1	1	1	1	1	1	0	0	2	2	0	2	2	0	0	2	1	1	1	0	1	0	0	1	1	0	0	0	1
170	1	2	1	0	0	1	2	0	2	1	0	0	1	0	0	0	0	0	0	0	0	1	2	2	0	0	0	1	1	1	0	2	2	0	0	0	2	0	0	0	2	0	1	0	0	1	0	0	2
171	0	1	1	0	0	0	2	0	2	2	0	0	1	0	0	0	0	1	1	1	1	1	2	2	0	0	0	0	1	1	1	2	1	1	0	1	1	1	0	1	0	0	0	0	0	0	0	0	1
172	0	0	2	0	0	1	1	0	2	2	0	1	2	0	1	0	0	0	1	1	1	0	2	2	0	0	0	0	2	2	0	1	0	2	2	2	2	0	0	2	0	0	1	0	0	1	0	0	0
173	1	1	2	0	0	0	1	0	1	1	1	0	0	0	0	0	0	1	1	0	0	0	2	2	0	0	0	0	2	2	0	1	0	0	1	2	1	0	0	1	1	0	1	1	1	0	0	0	0
174	1	0	2	0	1	0	2	1	2	1	0	0	0	0	0	0	1	1	0	0	0	0	1	1	1	1	0	0	2	2	0	0	0	0	0	2	1	0	0	0	0	0	1	0	1	0	1	0	1
175	0	1	2	0	0	0	1	0	1	0	1	0	0	0	0	0	0	1	1	1	1	0	2	2	0	0	0	0	2	2	0	1	2	1	0	2	1	0	0	2	0	0	0	0	0	0	0	0	0
176	0	2	1	1	1	1	2	1	2	2	0	0	1	0	0	0	0	2	2	1	1	0	2	2	0	0	1	1	2	2	0	1	1	2	0	2	1	0	0	0	1	0	1	0	1	0	0	0	2
177	0	2	0	0	0	0	2	0	1	0	0	1	1	0	1	0	0	0	0	0	0	1	1	1	1	1	0	0	2	2	0	0	0	0	0	1	2	0	0	0	1	2	2	0	1	1	0	0	1
178	0	0	2	0	0	2	2	0	1	1	0	0	1	0	0	0	0	0	0	0	0	0	0	2	0	0	0	1	2	1	2	2	2	0	0	1	2	0	0	1	1	1	1	1	0	0	0	1	0
179	1	1	1	0	0	1	1	0	1	1	0	0	0	0	0	0	0	0	0	1	1	1	2	2	0	0	0	0	2	2	1	2	1	0	0	1	1	0	0	1	0	0	1	0	1	2	0	0	0
180	1	1	2	0	0	0	1	0	0	0	0	0	0	0	0	0	0	1	0	0	0	0	2	2	0	1	0	1	2	2	1	1	1	0	0	2	1	0	0	0	2	0	0	1	0	1	0	0	0
181	0	2	1	0	0	0	2	0	1	1	0	0	0	0	0	0	0	1	1	0	0	1	2	2	0	0	0	1	2	1	0	1	1	0	0	1	0	0	0	1	0	0	0	0	0	0	0	1	1
182	0	2	1	0	0	0	2	1	2	2	0	0	0	0	0	0	0	0	0	0	0	0	2	2	0	0	0	1	2	0	1	1	1	0	0	2	2	0	0	0	1	0	0	0	0	0	0	0	0
183	1	2	0	0	0	0	2	0	1	1	0	0	1	0	0	0	0	1	1	1	1	0	2	2	0	0	0	1	2	1	1	1	1	0	0	2	1	0	0	0	2	0	0	0	0	1	0	0	1
184	0	1	1	0	0	0	2	0	2	1	0	0	1	0	0	0	1	0	1	1	1	0	2	2	0	2	0	0	2	2	2	1	0	1	1	1	2	0	0	0	2	0	1	0	1	0	0	0	0
185	0	1	2	0	0	1	0	0	1	1	1	2	1	0	1	0	0	1	1	0	1	0	1	1	0	0	0	1	2	1	1	1	1	2	1	2	1	0	0	0	1	1	1	0	1	0	0	0	1
186	1	0	2	0	0	0	2	0	1	1	0	0	1	0	0	0	0	0	0	0	0	0	2	2	0	0	0	0	2	2	2	1	0	1	0	1	2	0	0	0	2	0	0	0	0	0	0	0	2
187	0	1	1	0	0	1	1	0	1	1	1	1	2	0	1	0	0	1	1	0	0	0	2	2	0	0	0	0	2	1	0	0	0	0	0	2	1	0	0	1	1	0	1	0	1	0	0	0	0
188	1	1	1	0	0	0	1	1	2	2	1	0	0	0	0	0	0	2	2	1	1	1	2	2	0	0	0	0	2	1	0	2	2	0	0	1	1	0	0	2	0	1	1	0	1	1	0	0	1
189	0	0	1	0	0	0	0	0	0	0	1	1	1	0	1	0	0	0	0	1	1	0	0	0	0	0	0	0	2	2	0	0	1	2	0	2	1	0	0	0	2	0	0	0	0	0	0	0	2
190	0	1	2	0	0	0	1	0	0	0	1	1	1	0	1	0	0	1	1	1	1	0	2	2	0	0	0	0	1	1	0	2	1	1	2	2	2	0	0	0	2	1	2	0	0	0	0	0	2
191	1	2	1	0	0	0	2	0	2	0	0	0	0	0	0	0	0	1	2	1	1	1	2	2	0	0	0	0	2	2	2	1	0	1	0	1	0	0	0	1	1	0	0	0	0	0	0	0	1
192	0	1	2	0	0	0	2	0	2	0	0	1	0	0	0	0	0	0	0	0	0	0	2	2	0	0	1	1	2	1	0	1	1	0	1	2	2	0	0	1	1	0	0	0	0	0	0	0	0
193	0	1	1	0	1	0	2	0	2	2	0	2	1	0	1	0	0	0	0	0	0	1	2	2	0	0	0	0	2	2	0	1	2	0	0	2	2	0	0	1	1	0	1	0	1	0	0	0	1
194	0	1	1	0	0	1	1	1	1	1	1	0	1	0	0	0	1	1	0	0	0	0	2	2	0	0	0	0	2	2	0	1	2	0	0	2	1	1	1	0	1	0	2	0	1	1	0	0	1
195	1	0	2	0	0	0	2	1	2	1	0	0	0	0	1	1	0	2	0	0	0	0	1	1	0	1	0	0	2	2	0	2	2	0	1	1	1	0	0	1	1	0	0	0	0	0	0	0	2
196	0	0	2	0	0	1	1	1	2	2	1	0	0	0	0	0	0	2	2	1	0	1	2	2	0	0	1	0	2	1	0	0	0	0	0	1	2	0	0	1	1	0	1	0	1	1	0	0	1
197	0	2	0	0	0	0	2	0	1	0	1	1	2	0	1	0	0	1	0	0	0	0	2	2	0	0	0	0	2	1	1	2	2	0	0	1	0	0	0	2	0	0	0	1	0	0	0	0	1
198	1	1	1	0	0	0	2	0	1	0	0	0	0	0	0	0	0	2	0	0	0	1	1	1	1	2	0	0	2	2	0	0	0	0	0	1	2	0	0	1	1	1	0	0	1	0	0	0	0
199	0	1	1	1	1	1	2	0	2	2	0	0	0	0	0	0	0	2	2	2	2	0	1	1	0	0	0	0	1	1	0	2	1	2	0	2	1	0	0	0	2	1	1	1	1	2	0	0	2
200	1	1	1	0	0	0	2	0	2	2	0	1	1	0	1	0	0	1	1	1	0	0	2	2	0	0	0	1	2	2	0	1	1	0	0	1	2	0	0	1	0	1	1	0	1	0	0	0	2
201	0	1	1	0	0	0	2	0	1	0	0	0	1	0	0	0	1	2	1	0	0	0	2	2	0	0	0	0	1	1	1	1	1	0	0	1	1	0	0	0	1	1	1	0	1	0	0	1	1
202	0	2	1	0	0	0	2	0	2	2	0	0	1	0	1	1	0	2	0	1	1	0	0	0	0	0	0	1	2	1	1	1	0	1	0	1	1	0	0	0	2	0	0	0	0	2	0	0	0
203	1	2	1	0	0	0	2	0	2	2	0	1	1	0	1	0	0	1	0	0	0	0	2	2	0	0	0	0	2	2	1	1	1	0	0	1	1	0	0	0	2	1	1	1	0	0	0	0	1
204	0	2	1	0	0	0	2	1	1	1	0	1	2	1	0	1	0	0	0	0	0	0	0	0	0	0	1	0	2	1	0	1	1	0	0	1	1	0	0	0	0	0	0	0	1	1	0	0	2
205	0	2	0	0	0	0	1	0	2	2	0	0	0	0	0	0	0	2	1	1	1	0	2	2	0	1	0	1	1	1	0	1	1	0	0	1	1	0	0	2	0	1	1	0	1	1	0	1	0
206	1	1	2	0	0	1	2	0	2	2	0	0	0	0	0	0	0	1	0	0	0	2	0	1	1	1	1	1	2	1	0	1	1	0	0	1	1	0	0	1	0	0	2	0	0	0	0	0	1
207	0	1	2	0	0	0	2	0	2	2	0	0	0	0	0	0	0	2	2	1	0	1	2	2	0	0	1	0	2	1	1	1	2	1	0	2	1	1	1	0	1	0	1	1	1	0	0	0	1
208	0	2	1	0	0	0	2	0	2	1	0	1	1	0	1	0	0	1	1	1	0	1	0	0	1	1	1	0	2	0	0	1	1	1	2	2	1	0	0	2	0	0	1	1	0	1	0	0	2
209	0	0	2	0	0	2	2	0	2	2	0	0	0	0	0	0	0	0	0	1	0	1	2	2	0	0	0	1	2	1	2	1	1	1	1	2	2	0	0	0	1	0	1	0	0	0	0	0	1
210	0	2	2	0	0	0	2	0	1	0	0	0	0	0	0	0	0	1	0	0	0	2	0	1	1	1	0	1	2	1	1	1	1	0	0	2	0	1	1	1	0	0	0	1	0	0	0	0	1
211	0	2	0	0	1	0	2	0	1	0	0	1	1	0	1	0	0	1	1	1	0	0	2	2	0	0	0	0	2	2	0	0	0	0	0	2	2	0	0	1	1	1	1	0	1	2	0	0	2
212	0	1	1	0	0	0	2	0	2	1	0	1	2	0	1	0	0	1	0	1	0	0	2	2	0	1	0	0	2	0	0	2	2	0	0	1	1	0	0	0	2	1	1	0	1	1	0	0	2
213	0	1	1	0	0	0	2	0	1	1	0	0	0	0	0	0	0	1	0	0	0	0	1	2	0	0	0	1	2	2	0	2	2	0	1	1	0	0	0	1	1	0	2	0	1	1	0	1	1
214	1	1	1	0	0	0	2	0	1	1	1	1	1	0	2	1	0	1	1	1	1	1	2	2	0	0	0	0	2	1	1	2	2	0	0	1	1	0	0	1	1	0	1	1	2	0	0	0	1
215	0	2	2	0	0	0	1	0	1	0	1	0	0	0	0	0	0	0	1	1	1	0	1	1	0	0	0	0	1	0	0	1	0	0	0	2	1	0	0	1	1	1	0	0	1	1	0	0	0
216	0	2	0	0	0	0	1	1	1	1	0	1	2	0	2	0	0	0	0	0	0	0	1	1	0	1	0	0	2	2	1	1	0	1	0	1	1	1	1	0	0	0	2	0	0	2	0	0	1
217	1	0	2	0	0	0	2	0	1	0	0	0	0	0	0	0	0	2	0	0	0	1	1	2	0	0	0	1	1	1	0	1	1	0	0	2	1	1	0	0	0	1	1	1	1	2	0	0	0
218	1	1	2	0	0	1	1	0	1	0	1	0	0	0	0	0	0	0	0	0	0	1	1	2	0	0	0	1	2	2	0	1	1	1	0	1	1	0	0	1	1	1	1	0	1	0	0	0	0
219	1	1	2	0	0	0	2	0	1	0	1	0	0	0	0	0	0	0	1	1	1	0	1	2	0	0	0	0	2	1	0	2	2	0	0	1	2	0	0	0	1	0	0	0	0	0	0	0	0
220	0	1	1	0	1	0	1	1	1	1	1	0	0	0	0	0	1	2	1	0	0	1	2	2	0	0	0	0	2	2	1	0	2	1	0	2	0	1	1	1	0	1	0	0	1	0	0	0	1
221	1	0	2	0	0	0	2	1	2	2	0	0	0	0	0	0	0	1	1	1	1	0	2	2	0	1	0	0	2	1	0	1	1	0	0	1	1	0	0	1	1	0	0	0	0	0	0	0	2
222	0	2	0	0	1	0	1	0	0	0	1	0	1	0	1	0	0	0	0	0	0	0	2	2	0	1	0	1	2	0	1	1	1	0	0	2	1	0	0	1	0	1	1	1	0	0	0	0	1
223	0	2	0	0	0	0	2	0	1	1	1	0	0	0	0	0	1	1	0	0	0	0	1	2	0	0	0	1	2	1	1	1	0	0	1	2	1	1	1	0	1	0	0	0	0	0	0	0	2
224	0	0	2	0	0	0	2	0	1	0	0	0	0	0	0	0	0	0	1	0	0	0	2	2	0	1	0	0	2	2	1	1	1	0	0	2	1	1	1	0	1	1	1	0	0	0	1	0	0
225	0	2	1	1	1	1	2	0	2	0	0	1	1	0	1	0	0	0	0	0	0	0	2	2	0	1	0	0	2	1	0	2	1	1	2	2	1	0	1	0	1	1	1	0	1	0	1	0	0
226	1	1	1	1	1	1	2	0	2	2	0	0	1	0	1	0	0	0	0	0	0	0	2	2	0	0	0	0	1	0	0	2	2	1	1	2	1	0	0	0	2	0	0	0	0	0	0	0	1
227	1	1	2	0	0	0	1	0	0	0	1	0	1	0	1	1	0	0	0	0	0	1	2	2	0	0	0	2	1	1	1	1	1	0	0	1	2	0	0	1	1	1	1	0	1	0	0	0	1
228	1	1	1	0	0	0	2	0	2	1	1	0	0	0	0	0	0	2	0	0	0	0	2	2	0	0	0	1	2	1	2	2	1	0	1	2	2	0	0	1	0	0	0	0	2	0	0	0	1
229	0	1	1	0	0	0	2	0	2	1	0	0	0	0	1	1	0	1	0	1	0	0	2	2	0	1	0	0	1	1	0	1	1	1	0	1	1	0	0	1	1	0	0	0	0	0	0	0	2
230	0	1	1	0	0	1	2	0	2	2	0	0	1	0	2	1	0	0	0	0	0	1	1	1	0	1	0	0	2	2	0	2	1	1	0	1	1	0	0	1	1	0	0	0	2	0	0	0	1
231	0	1	2	0	0	0	1	0	2	2	0	0	0	0	0	0	0	1	1	1	0	1	2	2	0	0	0	0	2	1	0	1	1	0	0	2	2	0	0	0	2	0	0	0	0	0	0	0	1
232	0	1	1	0	0	1	2	1	2	2	0	0	1	0	0	0	0	2	1	1	1	0	2	2	0	0	0	0	2	2	0	1	1	0	0	2	1	0	0	0	2	0	0	0	0	0	0	0	2
233	0	0	1	0	0	0	1	0	2	2	0	0	1	0	0	0	0	0	0	0	0	0	2	2	0	1	0	1	2	1	2	0	1	0	0	2	1	0	0	0	2	0	0	0	0	0	0	0	1
234	0	1	1	0	0	0	2	0	2	0	0	0	0	0	0	0	0	0	0	0	0	0	2	2	0	0	0	0	2	2	0	1	1	0	0	2	1	0	0	0	1	0	0	0	0	0	0	0	0
235	1	2	2	0	0	1	1	0	2	2	0	0	0	0	0	0	0	0	1	1	1	0	1	1	0	0	0	1	1	1	0	0	2	1	0	2	2	0	0	1	1	0	0	0	0	0	0	0	0
236	0	2	1	0	0	0	1	0	1	1	1	0	0	0	0	0	0	1	0	0	0	0	2	2	0	0	0	0	2	2	1	1	0	1	1	2	2	0	0	1	1	0	1	0	1	2	0	0	2
237	0	0	2	0	1	0	2	0	1	0	0	1	1	0	1	0	0	1	1	1	1	0	2	2	0	0	0	0	2	1	1	2	2	0	0	1	2	0	0	0	1	1	1	0	2	1	0	0	1
238	1	2	1	0	0	0	2	0	2	0	0	0	0	0	0	0	0	0	0	0	0	1	1	1	0	1	0	2	1	1	1	0	0	0	0	2	1	0	0	1	1	0	2	0	1	0	0	0	0
239	0	1	1	0	0	0	1	0	1	0	1	1	1	0	1	0	0	0	0	0	0	0	2	2	0	0	0	0	2	2	1	2	2	0	0	2	1	0	0	1	1	0	1	1	1	0	0	1	2
240	0	1	0	0	0	0	2	1	1	1	0	1	2	0	1	0	0	1	1	1	1	1	1	1	1	1	1	1	2	1	0	1	2	0	0	2	1	0	0	1	1	0	0	0	0	1	0	0	2
241	0	0	2	0	0	1	1	0	0	0	1	0	0	0	0	0	0	1	1	1	1	0	2	2	0	0	0	0	1	1	1	1	1	1	0	1	1	1	1	0	1	1	1	0	1	0	0	1	1
242	0	1	2	0	0	0	2	0	0	0	1	0	1	0	1	0	0	1	0	0	0	1	2	2	0	0	0	0	2	1	1	1	2	0	0	2	1	0	0	1	1	0	0	0	0	0	0	0	0
243	0	0	2	0	1	0	2	0	2	0	1	0	2	0	1	0	0	1	1	1	1	0	1	1	0	0	0	0	1	1	0	2	2	0	1	2	1	0	0	0	0	1	1	0	1	0	0	0	0
244	1	1	1	1	1	1	1	0	1	1	0	0	1	0	0	0	0	1	2	1	1	0	2	2	0	0	0	0	2	2	0	1	1	0	0	1	1	0	0	0	2	1	1	0	2	2	0	0	1
245	0	1	2	0	0	0	2	0	0	0	0	0	0	0	0	0	0	0	0	0	0	1	2	2	0	0	0	0	2	0	0	2	2	0	0	2	1	1	0	1	0	0	0	1	0	0	0	0	1
246	1	0	2	0	0	0	1	0	1	0	1	0	1	0	0	0	0	1	1	1	1	0	1	1	0	0	0	0	2	2	1	1	1	0	0	2	1	0	0	2	0	0	0	0	0	0	0	0	0
247	0	2	1	0	0	0	2	0	2	1	0	0	1	0	1	1	0	1	0	0	0	0	2	2	0	1	0	0	1	0	0	1	1	0	0	2	1	0	0	2	0	0	0	0	0	0	0	0	2
248	1	1	1	0	0	1	2	0	0	0	0	1	2	0	1	0	0	0	0	0	0	1	2	2	0	1	0	0	2	1	0	0	0	0	0	1	1	0	0	0	0	0	0	0	0	0	0	0	1
249	0	1	2	0	0	0	2	0	1	0	0	0	0	0	0	0	0	0	0	1	0	2	1	1	1	1	0	0	2	1	0	0	0	0	0	2	2	0	0	1	1	0	0	0	0	0	0	0	1
250	0	1	1	0	0	0	1	0	2	2	0	1	1	0	1	0	0	1	0	0	0	0	0	2	0	0	1	0	1	0	0	1	1	0	0	2	2	0	0	0	2	0	0	0	1	1	0	0	0
251	0	1	2	0	0	0	2	0	2	1	0	0	1	0	1	0	0	0	1	1	1	1	2	2	0	0	0	0	2	1	1	2	2	0	0	2	1	0	0	0	0	0	1	0	1	2	0	1	1
252	0	0	2	0	0	0	2	0	2	2	0	1	2	0	1	0	1	2	1	1	1	0	2	2	0	0	0	1	1	1	0	1	1	0	0	2	1	0	0	1	1	0	2	0	1	0	0	0	2
253	1	0	2	0	0	1	1	1	2	2	0	1	2	0	1	0	0	1	0	1	0	0	1	1	1	2	0	0	2	2	0	0	0	0	0	2	2	0	0	0	2	0	0	0	0	0	0	0	0
254	1	2	0	0	0	0	2	0	2	2	0	1	2	0	2	0	0	1	1	1	1	0	2	2	0	0	0	1	2	1	1	1	0	1	0	2	2	0	0	0	2	0	1	0	0	0	0	1	2
255	0	0	2	0	0	0	2	0	1	0	1	0	1	0	0	0	0	0	0	0	0	0	1	1	0	1	0	2	0	0	0	1	1	0	0	1	2	0	0	1	1	2	1	0	1	0	0	1	0
256	1	1	1	0	0	1	2	0	2	1	0	0	1	0	1	0	0	0	0	0	0	1	1	1	1	1	0	0	2	2	0	1	1	2	1	2	0	0	0	1	1	0	0	0	0	0	0	0	1
257	0	1	1	0	0	0	1	1	1	1	1	1	1	0	1	0	0	0	0	0	0	1	2	2	0	0	1	0	2	1	1	0	2	1	0	2	0	1	0	0	0	0	1	0	0	1	0	0	0
258	1	2	0	0	0	0	2	1	2	1	0	0	0	0	0	0	0	1	1	1	0	0	2	2	0	0	0	0	2	2	0	1	1	1	0	2	2	0	1	0	1	2	2	0	2	1	0	0	1
259	0	0	2	0	0	1	2	0	2	1	0	0	0	0	1	1	0	1	1	1	1	0	2	2	0	0	0	0	2	1	0	0	0	0	0	2	2	0	0	2	1	0	0	1	0	0	0	1	1
260	0	2	1	0	0	0	1	1	1	1	1	1	1	0	1	0	0	2	2	2	0	0	2	2	0	0	0	1	2	1	0	1	0	0	1	2	1	0	0	0	1	0	1	0	1	2	0	0	1
261	0	2	2	0	0	0	2	0	1	1	0	0	0	0	0	0	0	2	1	1	1	0	1	1	0	0	0	0	2	1	0	0	0	0	1	2	1	0	0	0	2	0	0	1	1	1	0	1	2
262	1	0	2	0	0	1	2	0	2	2	0	1	1	0	1	0	0	0	1	1	1	0	2	2	0	1	0	0	2	2	1	0	0	0	0	1	1	0	0	0	1	0	0	0	0	0	0	0	1
263	1	0	2	0	0	0	2	0	2	2	0	0	0	0	0	0	0	0	1	1	1	0	2	2	0	0	0	0	1	1	1	1	1	0	0	1	2	0	1	0	1	0	1	0	0	1	0	1	2
264	1	0	1	0	0	0	1	0	0	0	0	0	0	0	0	0	0	0	0	0	0	0	2	2	0	1	0	1	2	1	1	1	1	0	0	1	1	0	0	0	1	0	1	0	1	0	0	0	0
265	0	1	1	0	0	0	2	1	2	2	0	0	0	0	0	0	0	1	1	1	1	0	2	2	0	0	0	1	2	1	1	1	1	0	0	2	1	0	0	1	1	1	1	1	1	2	0	0	1
266	0	1	1	0	0	0	1	0	1	0	1	1	1	0	1	0	0	2	1	1	0	1	2	2	0	1	0	0	2	2	0	1	2	0	0	2	2	0	0	1	1	1	1	0	1	1	0	0	1
267	0	0	2	0	0	0	2	0	1	0	0	0	2	0	1	1	0	1	1	1	0	1	2	2	0	1	0	0	1	1	0	1	1	1	1	2	1	0	0	1	1	0	1	1	2	0	0	0	1
268	0	2	0	0	0	0	0	0	1	1	1	0	0	0	0	0	0	1	1	1	0	0	2	2	0	1	0	0	2	2	0	1	1	0	0	2	2	0	0	0	2	1	0	0	1	0	0	0	1
269	1	2	0	0	0	0	1	0	1	1	0	0	0	0	0	0	0	1	0	1	0	0	2	2	0	0	0	1	2	1	1	0	0	0	1	2	2	0	0	0	2	1	1	0	0	2	1	0	0
270	1	1	1	0	0	1	2	0	1	1	0	0	0	0	0	0	0	1	1	1	1	0	2	2	0	0	0	1	2	2	0	1	0	0	0	1	1	0	0	0	0	0	1	0	1	0	0	0	1
271	1	1	0	0	0	0	2	1	2	2	0	0	1	1	0	0	0	1	2	2	2	0	1	1	0	0	0	0	2	2	0	1	2	0	0	2	0	1	0	0	0	0	0	0	0	0	0	0	0
272	0	2	0	0	0	0	1	0	0	0	1	0	0	0	0	0	1	2	0	0	0	0	1	2	0	0	0	1	1	1	0	1	1	1	2	2	1	1	1	0	0	1	1	0	1	1	0	0	0
273	1	0	2	0	0	1	2	0	2	1	0	0	1	0	1	1	0	0	0	0	0	0	2	2	0	0	0	0	2	2	0	2	1	0	0	1	1	0	0	1	1	0	1	1	0	1	0	0	1
274	0	2	1	0	0	0	2	1	2	2	0	0	0	0	0	0	0	1	0	0	0	2	0	1	1	1	0	0	2	2	0	1	0	1	2	2	1	0	0	1	0	0	1	0	1	1	0	0	1
275	0	0	2	0	1	0	1	0	1	0	1	0	0	0	0	0	0	0	0	0	0	1	2	2	0	0	0	0	2	1	0	1	1	0	0	1	1	0	0	0	1	0	0	0	0	0	0	0	0
276	0	2	0	0	0	0	2	1	1	1	0	1	1	0	1	0	0	0	0	0	0	0	0	2	0	0	0	1	2	2	0	1	1	1	0	1	1	0	0	0	2	0	0	0	0	2	0	0	0
277	0	1	1	0	0	0	1	0	2	1	0	1	1	0	1	0	0	1	2	2	2	0	2	2	0	0	0	0	1	1	1	1	1	1	1	1	1	0	0	1	1	1	1	0	1	1	0	0	1
278	1	0	2	0	0	0	2	0	0	0	0	1	1	0	1	0	1	0	1	1	1	1	2	2	0	0	0	0	1	1	0	0	0	1	1	2	0	0	0	0	1	1	1	1	1	2	0	0	2
279	1	0	2	0	0	1	2	1	2	1	0	0	0	0	0	0	0	0	0	0	0	1	1	1	1	1	0	1	1	1	0	0	0	1	1	2	1	0	0	0	0	1	1	0	1	2	0	0	1
280	0	2	1	0	0	0	1	1	2	2	1	0	0	0	0	0	0	0	0	0	0	0	2	2	0	0	0	1	2	0	1	0	1	1	0	2	2	0	0	2	0	2	2	0	2	1	0	0	1
281	1	2	1	0	0	0	1	0	1	1	1	0	0	0	0	0	0	0	0	0	0	0	1	1	0	0	0	1	2	1	2	1	1	0	1	1	1	1	1	0	1	1	1	0	1	0	0	1	0
282	1	0	1	0	0	0	2	0	2	2	0	2	2	0	2	0	0	1	0	0	0	0	1	1	1	2	0	0	1	0	0	2	2	0	1	2	2	0	0	0	1	0	0	0	0	0	0	0	2
283	0	0	2	0	0	0	1	1	1	1	1	0	0	0	0	0	0	1	1	0	0	0	2	2	0	0	0	0	1	1	0	1	1	1	1	1	1	0	0	1	0	0	0	1	0	0	0	0	1
284	0	1	0	0	0	0	2	0	2	1	0	0	1	0	1	0	0	0	1	1	1	0	2	2	0	0	0	0	2	2	1	0	0	0	0	2	1	0	0	1	0	0	1	0	0	1	0	0	0
285	0	0	2	0	0	0	2	1	1	1	1	0	0	0	0	0	0	1	1	0	0	0	1	1	0	1	0	0	2	2	2	1	1	1	1	2	1	0	0	2	0	0	0	1	1	0	0	0	1
286	1	2	1	0	0	0	1	0	2	2	0	1	1	0	1	0	0	0	0	0	0	0	2	2	0	1	0	0	2	1	0	1	1	0	0	1	2	0	0	2	0	0	0	0	0	0	0	0	2
287	0	0	1	0	0	0	1	0	0	0	0	0	1	0	0	0	1	2	1	0	0	0	1	1	0	1	0	0	2	2	0	1	0	1	0	1	1	0	0	0	1	0	0	0	0	0	0	0	0
288	1	2	0	0	0	0	2	0	1	0	0	0	0	0	0	0	0	0	0	0	0	0	2	2	0	0	0	1	1	1	0	0	0	1	1	2	1	1	1	0	1	0	0	0	0	0	0	0	2
289	0	2	1	0	0	0	2	0	1	0	0	0	0	0	1	1	0	2	0	0	0	0	2	2	0	0	0	0	2	2	0	1	1	2	1	1	2	0	0	2	0	0	1	1	2	0	0	1	1
290	0	0	2	0	0	2	0	0	1	1	1	0	1	0	0	0	0	1	1	1	1	0	2	2	0	0	1	0	1	0	0	0	0	0	1	2	1	0	0	0	2	1	1	0	1	1	0	0	0
291	0	1	1	0	0	0	2	0	2	0	0	1	1	0	1	0	0	2	1	1	1	0	2	2	0	0	0	1	2	0	1	1	1	1	1	2	1	0	0	1	1	0	0	1	0	0	0	0	1
292	0	2	1	0	0	0	2	0	2	2	0	0	1	0	0	0	0	0	0	0	0	0	1	1	0	0	1	1	2	1	0	2	2	0	0	0	0	1	1	0	0	0	0	0	0	0	1	0	1
293	0	0	2	0	0	1	1	0	0	0	0	0	1	0	0	0	0	1	0	0	0	2	2	2	0	0	0	0	2	2	0	1	1	0	1	2	1	0	0	1	1	1	2	0	0	0	0	1	2
294	0	0	2	0	0	0	1	0	2	1	0	0	0	0	0	0	0	0	0	0	0	1	2	2	0	0	0	0	2	2	0	1	1	1	1	2	1	0	0	1	1	1	1	0	1	0	0	0	0
295	0	0	2	0	0	0	2	0	0	0	0	0	0	0	0	0	0	2	1	1	1	1	2	2	0	0	0	0	2	1	0	1	1	0	0	2	1	0	0	1	1	0	0	0	0	0	0	0	1
296	1	2	0	0	0	0	2	0	2	1	1	0	2	1	0	1	0	0	1	1	1	0	2	2	0	1	0	1	2	2	0	1	1	0	1	2	1	0	0	0	1	1	1	0	1	1	0	0	0
297	0	0	2	0	0	0	2	0	1	1	1	0	0	0	0	0	0	2	1	0	0	0	2	2	0	1	0	0	2	2	1	2	2	1	0	2	0	0	0	0	1	1	1	1	1	2	0	0	0
298	1	1	1	0	0	1	1	0	1	1	1	1	1	0	1	0	0	1	1	1	0	0	2	2	0	0	1	0	2	2	0	0	1	1	0	2	1	0	0	0	2	1	1	0	1	1	0	0	0
299	0	1	2	0	0	0	1	0	1	1	0	1	2	0	2	0	0	2	2	1	0	0	2	2	0	0	0	1	1	1	0	1	1	1	1	1	1	1	1	0	0	0	0	1	0	0	0	0	1
300	0	0	2	0	0	1	1	0	1	1	0	0	0	0	0	0	0	0	0	0	0	1	2	2	0	0	0	1	2	2	0	1	1	2	2	2	2	0	0	0	1	0	0	0	0	0	0	0	0
301	0	2	0	0	0	0	2	0	0	0	0	0	0	0	0	0	1	1	0	0	0	1	2	2	0	0	0	0	2	1	0	2	1	1	0	1	1	0	0	1	1	0	0	0	0	0	0	0	1
302	0	2	0	0	0	0	1	0	0	0	1	0	0	0	0	0	0	1	0	1	0	0	0	0	0	1	0	2	2	2	0	1	1	0	1	2	2	0	0	0	2	1	1	0	1	0	0	0	1
303	0	0	2	0	0	0	1	0	1	1	0	0	0	0	1	1	0	1	1	1	1	0	2	2	0	0	0	1	1	1	0	1	0	2	1	1	1	0	0	0	1	1	1	0	1	1	0	0	1
304	0	0	2	0	0	0	2	1	2	2	0	1	1	0	1	0	0	0	0	0	0	0	2	2	0	0	0	0	1	0	0	2	1	1	0	1	0	1	1	0	0	0	1	0	1	0	0	0	1
305	0	2	1	0	0	0	1	0	0	0	2	0	0	0	0	0	0	0	0	0	0	0	2	2	0	0	0	1	1	1	1	2	2	0	0	1	1	0	0	0	2	0	0	1	1	1	0	0	0
306	0	1	2	0	0	0	2	0	1	1	1	0	2	0	2	1	1	2	1	1	1	1	2	2	0	0	0	1	2	1	1	1	1	0	0	2	0	0	0	1	0	1	1	0	1	0	0	0	1
307	0	1	1	0	0	0	2	1	1	1	0	0	0	0	0	0	0	0	1	1	1	0	2	2	0	0	1	1	2	1	0	2	1	0	0	1	1	0	0	1	1	0	1	0	1	0	0	0	0
308	1	0	2	0	0	0	1	0	1	1	0	1	1	0	1	0	0	0	0	1	0	0	2	2	0	0	0	1	2	2	0	1	1	0	0	1	1	1	1	0	1	0	1	0	1	1	0	0	1
309	0	0	2	0	0	0	1	0	2	1	0	2	2	0	2	0	0	2	2	1	0	1	1	2	0	0	1	1	2	1	0	1	1	1	1	1	2	0	0	0	1	1	1	0	1	0	0	0	1
310	0	1	1	0	0	1	2	0	1	0	1	0	1	0	1	1	0	1	1	1	1	0	1	1	0	0	0	0	2	1	0	1	0	0	0	2	0	0	0	1	1	0	0	0	0	0	0	0	1
311	0	1	2	0	0	0	2	0	2	1	0	0	0	0	0	0	0	0	0	0	0	1	2	2	0	0	0	0	2	0	0	0	0	1	2	2	2	0	0	0	2	1	1	0	0	0	0	0	2
312	0	1	1	0	0	0	2	0	1	1	0	0	2	0	2	0	0	1	2	2	2	0	1	1	0	0	2	1	2	0	1	0	0	1	1	2	1	1	1	0	1	0	0	0	0	0	0	0	1
313	0	1	1	0	0	0	2	0	2	2	0	0	0	0	0	0	0	0	0	0	0	0	1	1	0	0	2	1	2	0	1	0	1	1	0	2	1	0	1	0	1	2	2	0	1	1	0	0	1
314	1	2	1	0	0	0	1	0	0	0	1	0	0	0	0	0	0	0	0	0	0	0	2	2	0	0	0	0	2	1	0	2	2	0	0	2	1	0	0	1	1	1	1	0	1	1	0	0	1
315	0	1	1	0	0	0	2	1	2	1	0	0	0	0	1	1	0	0	1	1	1	1	2	2	0	0	0	0	1	0	0	1	1	0	0	1	2	0	0	2	0	0	0	1	1	0	0	1	2
316	0	0	2	0	0	0	2	0	2	1	0	1	0	0	0	0	0	0	1	0	0	0	2	2	0	0	0	0	2	1	1	0	0	0	0	2	2	0	0	1	0	1	1	0	1	2	0	0	2
317	0	2	1	0	0	0	2	0	1	0	0	0	0	0	0	0	0	0	0	0	0	2	0	1	1	1	0	0	2	2	0	1	1	0	0	2	2	0	0	0	2	1	1	0	0	0	0	0	1
318	0	1	1	0	0	0	2	1	1	1	0	0	1	0	0	0	0	2	1	1	1	1	2	2	0	0	0	0	2	1	1	1	1	0	0	2	0	1	1	1	0	0	1	0	1	0	0	0	0
319	0	2	0	0	0	0	2	0	2	0	0	0	1	0	0	0	0	1	1	1	0	1	1	1	1	0	1	0	1	0	0	1	1	2	2	2	1	1	1	0	1	0	0	0	0	0	0	0	2
320	1	2	0	0	0	0	1	0	0	0	0	0	0	0	1	1	1	2	1	1	1	0	1	1	0	1	0	1	1	1	0	0	0	1	1	2	2	0	0	0	2	0	0	0	0	0	0	0	2
321	0	2	0	0	0	0	1	1	1	1	1	1	0	0	0	0	0	0	0	0	0	0	2	2	0	0	0	0	2	2	0	1	1	0	1	1	1	0	0	0	1	0	0	0	0	0	0	0	0
322	0	1	1	0	0	0	2	0	1	0	1	0	1	0	0	0	0	0	0	0	0	0	1	2	0	0	0	0	2	2	0	1	0	1	0	1	2	0	0	1	1	0	0	2	0	2	0	0	0
323	0	2	0	0	0	0	2	0	2	1	0	0	0	0	0	0	0	2	1	1	1	0	1	1	0	0	0	0	2	1	0	1	1	2	1	1	2	0	0	1	1	1	1	1	0	0	0	0	1
324	1	1	2	0	0	0	2	1	2	1	0	0	0	0	0	0	0	1	1	1	0	0	2	2	0	0	0	0	2	1	0	1	1	0	0	1	1	0	0	1	1	1	2	0	0	0	0	0	0
325	1	1	1	0	0	0	0	0	0	0	1	0	1	0	0	0	0	1	0	0	0	0	2	2	0	0	0	0	2	1	1	2	1	0	0	2	1	0	0	1	1	0	0	0	1	1	0	0	0
326	0	2	1	0	0	0	2	0	1	1	0	0	1	0	0	0	0	0	0	0	0	1	0	1	1	1	0	0	2	1	0	0	0	0	0	2	1	0	0	0	2	0	0	1	0	0	0	0	1
327	0	1	1	0	0	1	1	0	1	1	1	0	0	0	0	0	0	0	0	0	0	0	2	2	0	0	0	0	1	1	1	1	1	0	0	2	2	0	0	1	1	0	2	0	0	0	0	1	2
328	0	1	2	0	0	0	2	1	2	2	0	1	2	0	2	0	0	0	0	0	0	0	2	2	0	0	0	0	2	1	1	0	1	0	0	2	1	0	0	0	1	1	0	0	0	1	0	0	1
329	0	2	0	0	1	0	2	0	2	2	0	1	2	0	2	0	0	0	0	0	0	1	2	2	0	1	0	0	1	1	0	1	1	0	1	1	2	0	0	1	1	0	0	1	1	1	0	1	2
330	0	1	2	0	0	0	1	0	2	2	0	1	1	0	1	0	0	0	0	0	0	0	2	2	0	0	0	0	2	2	0	2	1	0	0	1	0	0	0	2	0	0	0	0	0	0	0	0	0
331	0	1	2	0	0	0	1	0	1	1	1	0	0	0	0	0	0	2	1	1	1	0	2	2	0	1	0	0	2	2	1	1	1	0	0	2	1	0	0	0	0	0	1	0	2	1	0	0	1
332	0	0	2	0	0	2	2	1	2	2	0	1	1	0	1	0	0	1	1	1	0	1	1	2	0	0	0	0	2	2	0	0	0	0	1	2	1	0	0	1	1	0	1	0	1	2	0	0	1
333	0	0	2	0	0	0	2	0	2	0	1	0	1	0	0	0	0	0	0	0	0	0	2	2	0	0	0	0	2	1	0	1	0	2	2	2	0	0	0	1	0	0	1	0	1	2	0	0	1
334	0	1	2	0	0	1	2	0	2	0	0	1	1	1	0	1	0	0	1	0	0	0	2	2	0	0	0	1	2	0	1	0	0	0	0	2	1	0	0	1	1	1	2	0	1	1	0	0	0
335	1	1	1	0	0	0	2	0	1	0	1	0	1	0	0	0	1	2	1	1	1	1	2	2	0	0	0	0	2	1	0	0	1	1	0	2	1	0	1	1	0	1	2	0	0	0	0	0	1
336	1	0	2	0	0	1	2	0	2	2	0	0	0	0	0	0	0	2	1	1	1	0	2	2	0	1	0	0	2	0	0	1	0	0	0	1	1	0	0	0	1	0	1	0	1	1	0	0	1
337	0	1	1	0	0	0	1	1	2	2	1	1	1	0	1	0	0	2	0	0	0	0	2	2	0	0	0	1	2	1	2	0	1	1	0	2	1	0	0	2	0	0	0	0	0	1	0	0	2
338	0	1	2	0	0	0	2	0	1	0	0	2	2	1	1	1	1	2	1	0	0	0	2	2	0	0	0	1	2	1	2	1	1	0	0	1	0	1	1	0	0	0	1	0	0	0	0	0	0
339	0	1	1	0	0	1	1	0	1	0	1	1	2	0	2	0	0	0	0	0	0	0	1	1	0	1	0	0	2	1	0	2	1	1	0	2	2	0	0	1	1	0	0	1	0	1	0	0	1
340	0	1	2	0	0	0	2	0	1	0	1	1	1	0	1	0	0	0	0	1	1	0	2	2	0	0	0	0	2	2	0	1	1	0	0	2	1	0	0	1	1	1	0	0	1	1	0	0	0
341	1	1	1	0	0	0	2	0	1	1	0	1	2	0	2	0	1	2	0	0	0	1	2	2	0	0	0	1	2	1	1	1	1	0	0	2	2	0	0	1	1	0	1	0	0	1	0	0	1
342	0	1	1	0	0	0	1	0	1	1	1	0	1	1	0	1	0	0	1	1	1	0	2	2	0	0	0	0	2	1	1	0	1	1	0	2	2	0	0	0	2	0	2	0	0	0	0	0	1
343	0	1	2	0	0	0	2	0	2	2	0	1	1	0	1	0	0	2	0	0	0	1	2	2	0	0	0	1	1	0	0	0	0	0	0	2	1	1	1	0	1	1	0	0	2	1	0	1	2
344	0	1	2	0	0	1	0	0	0	0	1	1	0	0	0	0	0	1	1	1	0	1	1	1	1	1	0	0	2	2	0	1	1	0	0	2	2	0	0	0	2	2	2	0	2	1	0	0	0
345	1	1	1	1	1	1	2	0	1	0	0	1	1	0	1	0	0	1	1	1	1	2	2	2	0	0	0	1	1	1	1	1	1	2	0	1	2	0	0	0	2	0	0	0	0	0	0	0	0
346	1	0	2	0	1	0	2	0	2	2	0	0	0	0	0	0	0	1	1	1	1	0	2	2	0	0	0	1	1	1	0	1	1	1	0	2	0	0	0	1	0	0	0	2	0	0	0	0	0
347	1	1	1	0	0	1	2	0	2	1	0	1	1	0	1	0	0	0	0	0	0	0	2	2	0	0	0	0	1	1	1	0	0	0	0	1	1	0	0	1	1	0	0	1	0	1	0	0	0
348	1	1	1	0	0	0	1	1	1	1	1	0	0	0	0	0	1	2	2	2	1	0	2	2	0	0	0	2	1	1	1	2	2	0	1	2	1	0	0	0	0	0	0	1	0	0	0	0	0
349	0	2	0	0	0	0	1	0	1	1	1	0	0	0	0	0	0	2	1	0	0	0	1	1	0	0	0	2	0	0	0	0	0	1	1	2	1	0	0	0	1	0	0	0	0	0	0	0	0
350	0	2	0	0	0	0	1	1	1	1	0	0	0	0	0	0	0	1	1	1	1	0	2	2	0	0	1	1	2	1	0	0	1	1	0	2	2	0	0	1	1	1	1	0	2	2	0	0	1
351	0	1	1	0	0	1	0	0	1	1	1	1	1	0	1	0	0	0	0	0	0	0	2	2	0	0	0	0	2	1	0	1	2	0	0	2	1	0	0	1	1	1	2	0	1	1	0	1	1
352	1	1	1	0	0	1	2	0	1	1	1	0	0	0	0	0	0	0	1	2	1	0	2	2	0	0	0	0	2	2	0	2	2	0	0	0	1	0	0	1	1	0	0	0	0	0	0	1	2
353	0	2	0	0	0	0	2	0	2	1	0	0	0	0	0	0	0	0	1	1	1	2	2	2	0	0	0	1	2	1	0	2	2	0	0	1	1	0	0	0	2	1	1	0	1	0	0	1	0
354	1	1	1	0	0	0	1	0	0	0	2	0	0	0	0	0	0	1	1	1	0	0	1	1	0	1	1	1	1	0	0	1	1	0	0	1	1	0	0	1	0	1	1	0	1	1	0	0	1
355	0	1	2	0	0	0	2	0	2	1	0	1	2	0	1	0	0	1	1	1	0	1	2	2	0	0	0	0	1	1	1	1	1	0	0	2	2	0	0	0	1	0	0	0	0	1	0	1	1
356	0	1	1	0	0	1	2	0	1	1	0	0	0	0	0	0	0	2	0	1	0	0	1	1	0	0	0	0	2	2	1	1	0	1	0	1	1	0	0	2	0	1	1	0	1	0	0	0	2
357	1	1	2	0	0	0	2	0	2	1	0	1	1	0	1	0	0	1	0	1	0	0	0	0	0	1	0	0	2	1	1	1	1	0	0	2	1	0	0	2	0	0	0	1	1	0	0	0	1
358	1	1	1	1	1	1	1	0	1	1	0	0	0	0	0	0	0	0	0	0	0	0	2	2	0	1	0	2	1	0	0	1	0	0	0	2	1	0	0	1	1	0	0	0	0	0	0	0	2
359	0	1	1	0	0	0	2	0	2	1	0	0	0	0	1	1	0	2	1	1	1	1	2	2	0	0	0	0	2	0	0	1	1	0	0	1	1	0	0	1	1	1	0	0	2	0	0	1	2
360	0	2	0	0	0	0	1	0	1	1	1	1	2	0	2	1	0	0	0	0	0	0	2	2	0	0	0	2	2	1	2	1	1	0	0	2	2	0	0	0	2	0	0	0	1	1	0	1	1
361	1	2	1	0	0	0	1	1	1	1	1	0	0	0	0	0	0	1	0	0	0	0	2	2	0	0	0	1	2	0	1	1	0	2	1	1	2	0	0	0	2	0	0	0	0	0	0	0	2
362	1	1	1	0	0	1	2	0	1	1	1	1	1	0	1	0	0	1	0	0	0	1	2	2	0	0	0	1	1	1	1	1	1	1	1	1	1	0	0	0	1	0	0	0	0	0	0	0	0
363	0	1	0	0	0	0	2	0	2	1	0	0	0	0	0	0	0	1	1	0	1	0	2	2	0	1	1	0	2	0	0	1	1	2	0	1	2	0	0	1	1	0	0	0	0	0	0	0	1
364	0	1	1	0	0	0	2	0	1	0	1	1	2	0	2	1	0	2	1	1	1	0	1	1	0	0	0	0	1	1	0	2	2	0	1	1	0	0	0	1	0	0	0	0	0	0	0	1	2
365	0	1	1	0	0	0	2	0	1	1	1	0	1	0	0	0	0	1	0	1	0	1	1	1	1	1	1	1	2	1	0	2	1	1	0	1	2	0	0	1	1	0	0	0	0	0	0	0	1
366	1	1	1	0	0	0	2	0	2	1	0	0	1	0	1	0	0	1	0	0	0	1	1	1	1	1	0	0	2	2	0	0	0	0	0	1	1	0	0	0	1	0	1	0	0	0	0	0	0
367	0	1	2	0	0	1	1	1	1	1	1	0	1	0	0	0	0	1	1	1	1	0	1	2	0	0	0	1	2	1	2	0	0	1	2	2	1	0	0	1	1	0	0	0	0	1	0	0	1
368	0	0	2	0	0	1	2	0	2	1	0	0	0	0	0	0	0	1	0	0	0	0	0	0	0	0	0	2	1	0	1	0	0	0	1	2	1	0	0	0	2	0	1	0	1	0	0	0	0
369	0	2	0	0	1	0	2	0	2	2	0	0	0	0	0	0	0	0	0	1	0	0	2	2	0	0	1	0	2	1	0	1	1	0	0	2	0	0	0	1	0	1	1	0	1	1	0	0	0
370	0	2	0	0	0	0	2	0	2	2	0	0	0	0	0	0	0	0	0	0	0	0	0	0	0	1	0	0	2	1	0	1	1	0	1	2	1	0	0	0	1	1	0	0	1	0	0	0	0
371	1	2	0	0	0	0	2	0	1	0	0	0	1	0	0	0	1	1	1	1	0	1	2	2	0	0	0	1	2	2	0	0	0	0	1	2	2	0	0	0	2	0	1	0	1	2	0	0	2
372	0	1	1	0	0	0	1	0	0	0	1	1	1	0	1	0	0	0	1	1	1	0	1	2	0	1	0	0	2	1	0	2	2	0	0	0	1	0	0	1	0	0	0	0	0	0	0	0	0
373	1	2	0	0	0	0	1	0	0	0	2	0	0	0	0	0	0	0	0	0	0	1	2	2	0	1	0	1	2	1	1	0	0	1	0	2	1	0	0	1	1	0	2	0	0	0	0	0	0
374	1	1	1	0	0	0	2	0	2	2	0	0	1	0	1	0	0	0	0	0	0	1	2	2	0	0	0	1	1	1	0	1	1	0	0	2	2	0	0	1	0	1	1	0	0	0	0	0	0
375	0	2	0	0	0	0	2	0	2	2	0	1	1	0	1	0	0	2	2	1	0	0	1	2	0	1	0	0	2	1	1	1	1	0	0	1	1	0	0	0	2	1	1	0	2	0	0	0	0
376	1	1	1	0	0	0	1	0	2	2	0	0	2	0	0	0	0	1	1	1	0	0	1	1	0	1	0	0	2	1	1	0	0	1	1	2	2	0	0	1	1	0	0	0	0	0	0	0	1
377	0	1	1	0	0	0	2	0	2	2	0	1	1	1	0	1	0	0	0	0	0	1	1	2	0	0	0	0	1	1	0	2	2	0	1	2	2	0	0	0	1	1	1	0	1	0	0	0	1
378	0	0	2	0	0	0	1	0	0	0	1	0	0	0	0	0	0	2	2	1	0	1	2	2	0	0	0	1	1	1	1	1	1	0	0	2	1	0	0	0	1	1	1	0	1	2	0	0	1
379	0	0	2	0	0	1	2	0	2	0	0	0	0	0	0	0	0	0	0	0	0	0	1	1	1	2	0	0	2	1	1	2	2	0	0	0	2	0	0	1	1	0	0	0	0	0	0	0	0
380	0	0	2	0	0	1	2	0	1	0	1	0	0	0	0	0	1	2	1	1	1	0	2	2	0	0	0	0	2	2	0	1	1	2	1	1	1	0	0	0	1	1	1	0	1	0	0	0	1
381	0	2	0	0	0	0	2	0	2	0	1	1	1	0	1	0	0	0	0	0	0	2	2	2	0	0	0	1	2	1	2	1	1	1	0	2	1	1	1	0	1	1	1	0	0	0	0	0	1
382	1	2	0	0	0	0	2	1	1	1	0	1	0	0	0	0	0	2	0	1	0	0	2	2	0	1	0	0	2	2	1	1	1	0	0	2	1	0	0	0	1	1	1	1	1	2	0	1	2
383	0	1	1	1	1	2	2	1	1	1	0	0	1	0	0	0	0	0	0	0	0	0	2	2	0	0	1	2	2	1	1	2	1	2	0	2	1	1	1	0	1	0	0	1	0	1	0	0	0
384	0	1	2	0	0	0	1	0	1	1	1	0	0	0	0	0	0	1	1	1	0	0	2	2	0	0	0	1	1	1	1	0	0	0	1	2	1	0	0	2	0	0	1	0	1	0	0	1	0
385	0	1	1	0	0	0	2	1	2	2	0	0	1	0	0	0	1	2	2	2	1	0	2	2	0	0	0	1	1	1	1	1	1	0	0	2	2	0	0	0	1	0	1	0	1	2	0	0	0
386	0	2	0	0	0	0	2	0	2	1	0	1	1	0	1	0	0	0	0	0	0	0	2	2	0	0	0	0	2	2	0	2	1	0	0	1	0	1	1	1	0	1	1	0	1	1	0	0	1
387	1	1	1	0	0	0	2	0	2	1	0	0	1	0	1	0	0	0	1	1	1	1	2	2	0	0	0	0	1	0	0	1	1	2	0	2	2	0	0	0	2	0	0	0	0	1	0	0	0
388	0	0	1	0	0	0	2	0	1	0	0	1	1	0	1	0	0	2	0	0	0	0	2	2	0	0	0	1	1	0	1	2	1	2	0	2	2	0	0	1	1	1	1	0	1	1	1	0	0
389	1	0	2	0	1	0	2	0	2	2	0	1	2	1	0	1	0	2	2	1	0	0	2	2	0	0	0	1	2	2	0	2	2	1	0	2	1	0	0	1	1	1	0	0	1	0	0	0	1
390	0	1	1	0	0	0	1	0	2	1	0	1	1	0	1	0	0	0	0	0	0	0	0	0	0	1	0	0	2	2	0	0	0	0	0	2	2	0	0	0	2	1	1	0	1	0	0	0	1
391	1	0	2	0	0	1	2	0	1	0	0	0	1	0	0	0	0	0	0	0	0	0	1	1	0	0	0	0	2	2	0	1	1	1	0	1	1	0	0	0	2	1	0	0	1	1	0	0	1
392	1	2	1	0	0	0	1	0	1	0	1	0	1	0	0	0	0	2	0	1	0	1	2	2	0	0	0	1	2	1	1	1	1	0	0	2	1	0	0	0	1	0	0	0	0	1	0	0	1
393	0	2	1	0	0	0	1	0	0	0	1	2	1	0	1	0	0	0	0	0	0	1	2	2	0	0	0	0	2	2	0	2	2	0	0	1	2	0	0	0	2	1	1	0	1	2	0	0	1
394	0	1	2	0	0	0	1	0	1	1	0	1	1	0	1	0	0	0	0	0	0	0	2	2	0	0	0	0	2	1	1	1	1	1	1	1	1	0	1	1	0	0	0	0	0	2	0	0	2
395	1	1	1	0	0	0	2	0	1	1	1	0	0	0	0	0	0	2	0	0	0	0	2	2	0	0	0	0	2	1	0	1	1	1	1	1	1	0	0	1	0	0	0	0	0	0	0	0	1
396	1	1	1	0	0	1	2	0	2	1	0	1	1	0	1	0	0	0	0	0	0	1	2	2	0	0	0	0	2	2	1	2	2	0	0	1	1	1	1	0	1	1	1	0	1	0	0	0	1
397	1	1	1	0	0	0	2	1	1	1	1	0	1	0	0	0	0	1	1	0	0	1	1	1	1	2	0	1	2	1	1	1	0	2	2	2	1	0	0	1	1	1	1	0	0	0	0	1	0
398	0	1	1	0	0	1	2	1	1	1	0	0	0	0	0	0	1	2	2	2	2	0	2	2	0	0	0	0	2	2	0	0	0	0	1	2	2	0	0	0	2	0	1	0	1	0	0	0	0
399	0	1	1	0	0	0	2	1	2	2	0	0	1	0	1	1	0	0	0	0	0	0	2	2	0	0	0	1	1	0	1	0	0	1	2	2	2	1	1	0	1	0	0	0	0	0	0	1	1
400	0	2	0	0	0	0	1	1	1	1	1	0	2	0	1	1	0	1	1	1	1	0	2	2	0	0	0	0	2	2	0	2	1	1	2	2	2	0	0	1	1	2	1	0	1	0	0	0	0
401	0	2	0	0	0	0	1	0	0	0	1	0	0	0	0	0	0	1	1	1	1	0	2	2	0	0	0	0	2	2	1	1	1	2	0	1	1	1	1	0	0	1	1	0	1	0	0	0	1
402	0	1	1	0	0	0	2	0	1	1	0	0	1	0	0	0	0	2	1	0	0	1	1	1	1	1	0	0	2	1	0	1	1	2	0	1	1	0	0	0	1	0	0	0	0	0	0	1	0
403	1	1	2	0	0	1	2	0	2	0	1	1	2	0	1	0	0	1	0	0	0	0	2	2	0	0	0	0	1	1	1	0	0	0	0	2	1	0	0	0	1	1	1	0	1	1	0	0	0
404	0	2	1	0	0	0	1	0	2	2	0	0	0	0	0	0	0	0	0	0	0	0	2	2	0	0	0	0	1	0	0	1	1	1	1	2	1	0	0	0	1	0	0	0	0	0	0	0	0
405	0	0	2	0	0	2	1	0	0	0	1	0	1	0	0	0	0	2	1	1	1	0	2	2	0	0	0	0	2	2	0	1	1	1	2	2	1	0	0	2	0	1	1	0	1	1	0	0	0
406	1	1	1	0	0	1	2	0	2	1	0	1	1	0	1	0	0	0	0	0	0	1	2	2	0	0	0	0	2	1	0	1	0	2	1	1	1	1	1	0	1	0	0	0	0	0	0	0	0
407	0	2	1	0	0	0	1	0	0	0	0	0	0	0	0	0	0	2	0	1	0	2	2	2	0	0	0	0	2	2	1	1	1	1	1	2	2	0	0	0	2	1	0	0	1	1	0	0	1
408	1	1	1	0	1	0	2	0	2	1	0	0	1	0	0	0	0	0	0	0	0	1	1	2	0	0	0	0	1	1	1	0	0	0	0	1	2	0	0	0	2	1	0	0	1	1	0	1	2
409	0	2	0	0	0	0	1	0	0	0	1	0	1	0	1	0	0	2	0	0	0	1	2	2	0	0	0	1	1	1	1	2	2	0	0	1	1	0	0	2	0	0	0	0	0	0	0	0	0
410	0	0	2	0	0	0	1	0	1	1	1	0	2	0	1	1	0	0	0	1	1	0	2	2	0	0	0	0	2	2	0	1	1	1	1	2	2	0	0	0	1	0	0	0	0	0	0	0	1
411	0	1	2	0	0	0	1	0	1	1	1	1	2	1	1	1	0	1	1	1	1	0	2	2	0	0	0	0	1	1	0	2	1	0	0	2	1	0	0	0	0	0	1	0	0	0	0	0	1
412	0	1	1	0	0	0	1	0	0	0	2	1	1	0	1	0	0	0	1	2	1	0	2	2	0	1	0	2	2	1	2	2	1	0	0	1	1	0	0	0	1	0	0	1	0	0	0	0	0
413	1	1	2	0	0	0	1	0	1	1	1	2	2	1	1	1	0	0	0	0	0	0	2	2	0	0	0	0	2	2	0	1	0	2	2	2	1	0	0	1	1	0	0	0	0	0	0	1	2
414	0	0	2	0	0	0	2	1	2	1	0	0	0	0	0	0	0	2	2	1	1	0	2	2	0	0	0	0	2	1	0	0	1	1	0	2	2	0	0	1	1	0	0	0	0	0	0	1	2
415	1	1	1	0	0	0	2	0	1	0	0	0	2	0	1	1	0	0	0	0	0	1	2	2	0	0	0	0	2	1	1	2	2	0	0	1	2	0	0	0	1	1	0	0	1	1	0	1	0
416	0	1	1	0	0	1	1	0	1	1	0	1	0	0	0	0	0	0	0	0	0	0	2	2	0	0	1	1	2	1	0	0	0	1	1	2	1	0	0	1	1	1	1	0	1	0	0	0	1
417	0	1	2	0	0	0	1	0	1	1	0	0	1	0	1	1	0	0	0	0	0	0	2	2	0	0	0	0	2	0	0	2	2	0	1	1	1	0	0	0	2	1	0	0	1	0	0	0	1
418	0	1	0	0	0	0	1	0	2	2	0	0	1	0	0	0	0	0	0	0	0	0	0	0	0	0	0	0	2	2	0	1	1	0	0	2	2	0	0	0	2	0	0	0	2	0	0	0	0
419	0	0	2	0	0	0	2	0	2	2	0	1	2	0	1	0	0	0	0	0	0	0	2	2	0	0	0	1	2	2	0	2	2	0	0	1	2	0	0	0	2	0	0	0	2	0	0	1	0
420	0	1	1	0	0	1	2	0	2	2	0	0	1	0	1	0	0	1	1	0	1	0	2	2	0	1	0	0	2	2	1	1	1	0	0	1	1	0	0	1	0	0	0	0	0	0	0	1	2
421	0	1	1	0	0	0	1	0	1	1	2	2	2	0	2	0	0	0	1	1	1	1	2	2	0	0	0	0	2	1	0	1	1	0	0	1	2	0	1	0	1	0	1	1	1	0	0	0	0
422	0	1	1	0	0	1	1	1	2	2	0	0	0	0	0	0	0	1	1	1	1	0	2	2	0	1	0	2	1	1	1	1	1	1	1	1	1	0	0	0	0	1	1	0	1	0	0	0	1
423	1	2	0	0	0	0	2	0	1	1	1	0	1	0	0	0	1	2	0	0	0	0	2	2	0	0	0	2	2	1	1	2	2	0	1	2	1	0	0	2	0	1	1	0	2	0	0	0	1
424	0	1	1	0	0	1	2	0	1	0	0	0	1	0	0	0	1	2	0	0	0	0	1	1	0	0	0	1	2	1	1	1	0	1	1	2	1	0	0	0	1	0	1	0	1	1	0	0	1
425	1	2	0	0	0	0	2	1	2	1	0	1	1	0	1	0	0	0	0	0	0	1	2	2	0	0	0	1	2	1	1	1	1	0	0	2	1	2	1	0	1	0	0	0	0	0	0	1	2
426	0	1	1	0	0	0	1	1	1	1	0	1	2	0	1	0	0	0	0	1	0	1	2	2	0	0	0	0	2	2	0	2	2	1	1	2	1	1	1	0	1	1	1	0	1	1	0	1	2
427	0	1	1	0	0	1	1	1	1	1	1	0	0	0	0	0	0	2	2	1	0	0	1	1	1	1	0	0	2	2	1	2	1	2	0	2	1	0	0	0	2	1	0	0	0	1	0	0	1
428	0	1	1	0	0	0	2	0	1	0	0	0	0	0	0	0	0	1	1	1	1	1	1	2	0	0	0	1	2	1	2	1	1	0	0	1	0	0	0	2	0	1	1	0	1	1	0	0	2
429	0	0	2	0	0	0	2	0	1	1	1	0	1	0	0	0	0	2	0	1	0	0	2	2	0	0	0	0	2	2	0	1	1	0	1	2	1	0	0	1	1	1	0	0	2	1	0	0	1
430	0	1	1	0	0	0	2	0	1	0	0	0	0	0	0	0	0	0	0	0	0	0	2	2	0	0	0	1	1	1	0	2	2	0	0	0	2	0	0	0	2	0	0	0	0	0	0	1	2
431	0	1	1	0	0	1	1	0	1	1	0	0	0	0	0	0	1	0	1	1	1	0	2	2	0	1	0	0	2	1	0	2	2	0	0	1	1	0	0	0	0	1	1	0	1	1	0	0	1
432	0	0	2	0	0	0	2	0	2	2	0	0	0	0	0	0	0	1	1	1	0	0	2	2	0	1	0	0	2	1	0	1	1	0	0	2	1	0	0	2	0	0	0	0	1	1	0	0	2
433	0	2	1	0	0	0	2	0	2	1	0	0	0	0	0	0	0	0	0	0	0	0	2	2	0	0	0	0	1	1	0	1	2	0	0	2	1	0	0	0	2	0	1	0	0	1	0	0	2
434	0	2	0	0	1	0	2	0	0	0	1	0	0	0	0	0	0	1	0	0	0	0	1	1	0	1	0	1	2	2	0	1	2	0	0	1	1	0	0	1	1	0	0	0	0	2	0	0	2
435	1	2	2	0	0	0	2	1	2	2	0	0	1	0	0	0	1	2	2	2	2	0	2	2	0	0	1	1	2	2	0	2	1	1	0	2	2	1	0	0	0	0	1	0	1	0	0	0	1
436	0	1	1	0	0	1	2	0	0	0	0	1	1	0	1	0	0	0	0	1	0	1	2	2	0	0	0	1	2	2	0	1	1	0	0	2	2	0	0	0	1	0	0	2	0	0	0	1	0
437	0	2	0	0	0	0	0	0	0	0	2	0	0	0	1	1	0	0	1	2	1	0	2	2	0	1	0	0	2	2	1	1	1	1	0	2	1	0	0	0	2	0	0	0	0	0	0	0	1
438	0	0	2	0	0	0	2	1	1	1	0	0	0	0	0	0	0	1	1	1	0	1	2	2	0	0	0	0	2	1	0	1	0	2	2	2	1	0	0	1	1	0	0	0	0	0	0	0	0
439	1	1	1	0	0	0	2	0	2	2	0	0	0	0	0	0	0	1	0	0	0	0	2	2	0	1	0	1	2	2	0	2	1	1	0	1	1	0	0	0	2	0	0	0	0	0	0	1	1
440	1	1	1	1	1	1	1	1	2	2	0	1	1	0	1	0	0	1	1	1	1	0	2	2	0	0	0	0	2	1	1	2	1	1	0	1	0	0	0	2	0	0	0	0	1	0	0	0	0
441	0	1	1	0	0	1	1	0	0	0	1	0	1	0	0	0	1	2	0	0	0	0	2	2	0	0	0	1	1	1	0	1	1	0	0	2	1	0	0	1	0	1	0	0	0	1	0	0	0
442	0	2	1	0	0	0	2	0	2	2	0	0	0	0	1	1	0	2	2	1	0	1	1	1	1	1	1	1	2	1	0	1	1	0	0	2	0	0	0	1	1	0	0	1	0	0	0	0	2
443	0	2	1	0	0	0	1	1	1	1	1	0	0	0	0	0	0	0	0	0	0	1	2	2	0	0	0	1	2	1	1	0	0	0	0	2	1	0	0	0	1	0	1	0	1	0	0	0	1
444	0	0	2	0	0	1	1	1	1	1	1	1	0	0	0	0	0	0	1	1	1	0	2	2	0	0	0	0	2	2	0	2	2	0	0	1	2	0	0	0	2	1	1	0	1	1	0	0	0
445	0	0	1	0	0	0	2	0	2	2	0	0	0	0	0	0	1	2	0	0	0	1	1	1	1	1	0	0	2	0	0	2	1	0	0	2	1	0	0	1	1	1	1	0	1	0	0	0	2
446	0	1	1	0	0	0	1	0	2	2	0	0	0	0	0	0	1	0	1	1	1	0	1	2	0	1	1	0	2	1	0	1	2	1	0	2	2	0	0	0	2	0	0	0	1	1	0	1	1
447	1	0	2	0	0	0	2	1	1	1	0	1	1	0	1	0	0	2	2	2	0	0	2	2	0	0	0	1	2	2	0	1	1	1	2	2	2	0	0	0	2	1	0	0	1	1	0	0	1
448	0	1	1	0	0	0	2	0	2	2	0	0	0	0	0	0	0	2	1	1	1	0	2	2	0	0	1	0	2	1	1	1	1	0	0	0	2	0	0	0	2	0	0	0	0	1	0	0	1
449	0	2	1	0	0	0	2	0	2	2	0	0	1	0	1	1	0	1	1	1	1	0	2	2	0	0	1	1	2	0	1	0	1	1	0	2	2	0	0	1	1	0	1	0	0	0	0	1	0
450	0	1	1	0	0	0	1	0	0	0	0	2	2	1	1	1	0	0	0	0	0	0	1	1	0	0	0	0	2	2	1	2	1	0	0	1	1	1	0	0	1	0	0	0	0	0	0	0	1
451	1	1	2	0	0	0	1	0	2	2	0	0	1	0	0	0	0	2	1	1	1	0	2	2	0	0	0	0	2	1	1	1	1	0	0	1	2	0	0	1	0	0	1	1	2	0	0	1	1
452	0	1	2	0	0	0	1	0	2	2	0	1	2	1	1	1	0	1	1	1	1	0	0	1	0	0	0	0	2	1	0	1	1	0	0	2	2	0	0	1	1	1	1	0	1	1	0	0	1
453	1	2	1	0	0	0	1	0	1	1	0	0	0	0	1	1	0	0	0	0	0	0	2	2	0	0	0	1	1	1	0	1	2	0	0	2	1	0	0	2	0	0	0	0	0	0	0	0	1
454	0	2	1	0	0	0	0	0	1	1	1	0	0	0	0	0	0	2	1	1	1	1	2	2	0	0	0	1	2	1	1	0	0	0	0	2	2	0	0	0	1	1	1	0	1	1	0	0	1
455	0	2	1	0	0	0	2	1	2	1	0	0	0	0	0	0	0	2	1	1	0	1	0	1	1	1	0	1	2	1	1	1	1	0	0	1	2	0	0	1	1	0	0	0	0	0	0	0	1
456	0	1	2	0	0	0	2	1	2	1	0	0	1	0	1	1	0	2	2	2	1	0	1	2	0	0	0	2	2	1	1	0	0	0	0	1	1	1	0	0	0	1	0	0	2	0	0	0	0
457	1	2	1	0	0	0	2	0	2	1	0	0	1	0	1	0	0	2	2	1	1	0	2	2	0	0	0	0	1	1	0	0	1	0	0	2	1	0	0	1	1	0	0	0	0	0	0	0	2
458	0	1	1	0	0	0	2	1	2	2	0	0	0	0	0	0	1	2	0	0	0	0	2	2	0	0	0	0	2	2	1	2	1	1	2	2	1	2	1	0	1	0	0	0	1	1	0	1	1
459	1	2	1	0	0	0	2	0	2	1	0	0	0	0	0	0	0	1	1	1	1	1	0	1	1	1	0	0	2	2	0	2	2	0	0	2	2	0	0	2	1	0	1	0	1	1	0	0	0
460	0	0	2	0	0	0	2	1	2	1	0	0	2	0	2	0	0	1	0	1	0	0	2	2	0	0	1	1	2	2	0	1	1	0	0	1	1	1	1	0	1	0	0	0	0	0	0	0	1
461	0	2	1	0	0	0	2	0	2	1	0	0	1	0	1	0	0	1	0	0	0	1	0	1	1	1	0	1	2	1	1	0	1	1	0	2	2	0	0	0	2	0	0	0	0	0	0	0	1
462	0	1	1	0	0	0	1	0	0	0	1	0	0	0	0	0	0	0	0	1	1	0	2	2	0	0	0	1	2	1	1	0	0	0	0	2	1	0	0	0	2	0	0	0	0	0	0	1	2
463	0	1	2	0	0	0	1	0	0	0	1	0	0	0	0	0	0	0	0	0	0	0	1	1	1	2	0	0	2	2	1	1	1	0	1	2	1	0	0	0	2	0	1	0	1	0	0	0	1
464	0	1	1	0	0	0	1	0	1	1	0	0	1	0	0	0	0	0	0	0	0	0	1	1	1	1	0	1	1	1	0	1	0	1	1	2	1	0	0	0	2	0	0	0	0	0	0	0	1
465	0	2	0	0	0	0	2	0	1	1	1	0	0	0	0	0	0	1	0	0	0	0	2	2	0	1	0	0	2	2	1	0	0	0	1	2	1	0	0	1	1	1	1	0	1	0	0	0	1
466	0	1	1	1	1	1	2	0	2	2	0	0	2	0	0	0	0	0	0	1	0	1	2	2	0	0	0	2	1	0	0	2	1	1	0	2	2	0	0	1	1	1	0	0	1	0	1	0	1
467	0	2	1	0	0	0	2	1	2	2	0	1	1	0	1	0	0	1	1	1	0	1	2	2	0	0	0	0	2	2	0	2	1	0	0	2	1	0	0	0	0	0	1	0	2	1	0	0	1
468	1	0	2	0	0	1	2	1	1	1	0	1	2	0	2	0	0	0	0	0	0	0	2	2	0	0	1	0	2	1	0	2	1	0	0	1	1	0	0	1	1	1	1	0	1	1	0	0	1
469	0	2	1	0	0	0	2	0	2	2	0	1	1	0	1	0	0	1	1	1	0	1	1	2	0	0	0	0	2	2	1	1	1	0	0	1	0	1	1	1	0	1	1	0	1	0	0	0	0
470	0	2	0	0	0	0	2	0	2	1	0	1	1	1	0	1	0	1	0	0	0	0	2	2	0	1	0	2	2	1	1	0	0	0	1	2	2	0	0	0	2	0	1	0	1	1	0	0	1
471	1	1	1	0	0	0	1	0	1	1	1	0	0	0	0	0	0	1	1	1	0	0	2	2	0	0	0	1	1	0	1	0	0	0	0	2	1	0	0	0	2	0	0	1	0	1	0	0	0
472	0	2	0	0	0	0	2	1	2	1	0	1	1	0	1	0	0	0	0	0	0	0	2	2	0	1	0	2	0	0	0	1	0	0	0	2	2	0	0	2	0	0	1	0	1	0	0	0	1
473	0	1	1	0	0	1	2	0	1	0	0	0	0	0	0	0	0	0	0	0	0	1	2	2	0	0	0	2	2	2	0	1	1	0	0	2	2	0	0	1	0	1	1	0	1	0	0	0	0
474	0	0	2	0	0	1	2	1	1	1	0	1	1	0	1	0	0	1	1	1	1	0	2	2	0	0	1	0	1	0	0	1	1	1	1	2	2	0	0	1	1	0	1	0	1	0	0	0	0
475	0	2	1	0	0	0	2	0	2	1	0	1	1	0	1	0	0	2	2	1	0	0	2	2	0	1	0	2	2	1	1	1	1	1	0	1	1	0	0	0	2	1	1	0	1	0	0	0	0
476	0	2	0	0	0	0	1	0	1	1	0	0	2	0	1	0	0	1	1	2	1	0	2	2	0	0	0	0	2	1	0	1	1	0	0	2	1	0	0	1	0	1	0	0	1	0	0	0	2
477	0	2	1	0	0	0	2	1	1	1	1	0	1	0	0	0	0	0	1	1	1	1	0	1	0	0	0	1	2	1	1	2	1	0	0	2	2	0	0	0	2	2	1	0	1	0	0	0	1
478	0	1	1	0	0	0	1	0	0	0	0	0	1	0	0	0	0	1	2	1	1	0	2	2	0	0	0	1	2	2	0	0	0	0	0	1	1	0	0	0	1	1	1	0	1	0	0	1	2
479	0	1	1	0	0	0	2	0	2	0	0	1	1	0	1	0	0	1	1	1	1	1	2	2	0	0	0	1	2	1	2	2	1	0	0	1	1	0	0	0	1	1	1	0	1	0	0	0	1
480	0	1	1	0	0	0	1	0	1	1	1	1	2	0	1	0	0	1	0	0	0	0	2	2	0	0	0	0	2	0	0	1	1	0	0	2	1	0	0	2	0	1	0	0	1	1	0	0	1
481	0	1	1	0	0	0	1	0	1	1	1	1	1	0	1	0	0	1	0	0	0	0	1	1	0	0	0	2	2	1	1	1	1	0	1	1	2	0	0	1	1	0	0	0	1	1	0	0	0
482	1	2	0	0	0	0	2	0	1	1	0	0	1	0	0	0	0	1	1	1	0	0	2	2	0	0	0	1	1	1	0	1	0	1	0	1	2	0	0	1	0	0	0	0	0	0	0	0	1
483	0	0	2	0	0	0	1	0	0	0	1	1	1	0	1	0	0	1	2	2	1	1	2	2	0	0	0	0	1	1	0	2	1	1	1	2	2	1	1	0	1	1	1	0	0	0	0	0	1
484	1	0	2	0	0	0	2	0	2	2	0	0	0	0	0	0	0	1	2	2	1	0	2	2	0	0	0	0	2	2	0	2	2	0	0	0	1	0	0	1	1	0	0	2	0	0	0	1	2
485	0	0	2	0	0	2	1	0	1	0	1	1	1	0	1	0	0	2	2	1	0	0	2	2	0	0	0	2	1	0	1	2	2	0	0	0	2	0	0	0	2	1	1	0	1	0	0	0	2
486	0	2	0	0	0	0	2	0	1	1	0	0	0	0	0	0	1	2	1	1	0	0	0	0	0	1	0	1	2	1	1	1	1	2	1	2	1	0	0	0	1	0	1	0	1	1	0	1	0
487	0	2	0	0	0	0	2	0	1	0	0	1	1	1	0	1	0	1	0	0	0	0	2	2	0	0	0	0	2	1	1	1	1	0	0	2	1	0	0	0	2	1	1	0	1	1	0	0	1
488	0	2	0	0	0	0	2	1	2	2	0	0	1	0	0	0	0	0	1	1	1	0	2	2	0	0	0	0	2	2	2	1	1	0	0	2	2	0	0	1	1	0	1	0	1	0	0	0	1
489	1	1	2	0	0	0	2	0	1	1	0	0	0	0	0	0	0	0	0	1	1	0	1	1	0	0	0	0	2	2	1	1	1	0	0	1	1	0	0	2	0	0	0	0	1	1	0	1	2
490	0	2	1	0	0	0	2	0	1	0	0	0	0	0	1	1	0	1	1	1	1	1	2	2	0	0	0	0	1	1	1	0	1	0	0	2	2	0	0	0	2	1	0	0	1	0	0	0	0
491	1	0	2	0	0	0	2	0	1	0	0	0	1	0	0	0	0	1	1	1	1	0	1	1	0	0	0	0	2	2	0	1	0	0	0	1	0	0	0	1	1	1	1	0	1	0	0	1	2
492	0	0	2	0	0	0	2	1	1	1	1	0	0	0	0	0	0	1	1	1	1	1	1	2	0	0	0	0	2	2	0	1	2	0	0	2	1	0	0	0	1	0	0	0	0	0	0	0	1
493	0	1	1	0	0	0	2	0	2	2	0	1	1	0	1	0	0	1	0	1	0	1	2	2	0	0	0	0	1	1	0	2	2	0	0	1	1	0	0	0	1	0	1	0	1	0	0	1	2
494	1	0	1	0	0	0	2	0	2	2	0	0	0	0	0	0	0	1	0	0	0	0	2	2	0	0	1	0	2	1	1	1	1	1	1	2	1	0	0	0	1	0	0	0	0	0	0	0	1
495	0	0	2	0	0	1	1	0	2	1	0	0	0	0	0	0	0	0	0	0	0	0	2	2	0	0	0	0	1	1	0	2	1	1	1	2	1	1	0	1	0	1	1	0	2	1	0	0	1
496	1	1	1	0	0	0	1	0	2	2	0	0	1	0	0	0	1	2	0	0	0	1	0	0	1	1	0	0	2	1	0	1	1	0	0	0	2	0	0	2	0	0	1	0	0	0	0	0	1
497	0	1	2	0	0	0	1	0	2	2	0	0	0	0	1	1	0	0	0	0	0	0	2	2	0	1	0	0	2	1	0	1	1	0	0	2	2	0	0	0	2	0	1	0	0	0	0	0	0
498	0	1	1	0	0	0	2	0	1	0	0	0	0	0	0	0	0	1	1	1	1	0	2	2	0	0	0	0	2	2	0	1	1	1	1	1	2	0	0	1	1	1	1	0	1	0	0	1	2
499	1	1	2	0	0	0	1	0	1	0	1	1	1	0	1	0	0	0	1	1	1	1	1	1	1	1	0	0	1	0	0	1	1	1	1	1	2	0	0	0	2	1	1	0	1	0	0	0	1
500	0	0	2	0	0	2	1	0	1	1	1	0	0	0	0	0	0	1	1	1	1	0	2	1	1	2	0	1	2	2	0	0	0	0	0	2	0	0	0	1	0	1	1	0	1	0	0	1	0
501	0	0	2	0	1	0	1	0	1	1	1	0	0	0	0	0	0	1	1	1	1	1	2	2	0	0	0	0	1	1	1	1	0	0	1	2	2	0	0	1	1	1	1	0	1	1	0	0	1
502	0	1	1	0	0	0	1	0	1	1	1	0	0	0	0	0	1	2	0	0	0	1	1	1	0	1	0	0	2	2	0	1	1	0	0	2	2	0	0	0	2	1	0	0	1	0	0	2	2
503	1	0	2	0	0	0	2	0	2	2	0	0	1	0	0	0	1	1	0	0	0	0	2	2	0	1	0	0	1	1	0	0	0	0	1	2	1	0	1	1	0	0	0	0	0	0	0	0	1
504	0	2	0	0	0	0	1	0	1	0	1	0	1	0	0	0	0	1	1	1	1	0	2	2	0	0	0	0	2	1	0	0	1	1	0	2	1	0	0	0	1	0	0	0	1	0	0	0	0
505	1	0	2	0	0	1	1	0	0	0	1	0	0	0	0	0	1	1	0	1	1	0	2	2	0	0	0	0	2	2	0	1	1	1	1	1	2	0	0	0	2	0	0	2	0	2	0	0	0
506	1	2	0	0	0	0	1	0	1	1	2	0	0	0	0	0	0	2	1	1	1	0	2	2	0	0	0	1	2	1	1	1	1	1	1	2	1	0	0	1	1	0	1	0	1	1	0	0	1
507	0	2	0	0	0	0	1	0	0	0	1	0	0	0	0	0	0	0	0	0	0	1	2	2	0	0	0	1	2	2	1	0	0	0	0	2	2	0	0	0	2	1	1	0	1	1	0	0	0
508	0	0	2	0	0	0	2	1	2	1	0	0	1	0	0	0	0	0	0	1	1	0	2	2	0	0	0	2	1	1	0	1	1	0	0	0	2	0	0	0	2	0	0	0	0	0	0	0	2
509	0	0	2	0	0	1	2	0	2	2	0	0	0	0	0	0	0	0	0	0	0	0	1	1	0	1	0	0	2	2	1	1	1	0	1	2	1	0	0	1	1	1	0	0	2	1	0	0	1
510	0	2	1	0	0	0	2	0	2	2	0	0	1	0	1	0	0	2	1	1	0	0	2	2	0	1	0	0	2	2	0	1	1	0	0	1	1	0	0	0	1	1	1	0	1	2	0	1	0
511	0	2	1	0	0	0	2	0	2	2	0	0	1	0	0	0	0	1	1	1	1	0	2	2	0	0	0	2	2	2	0	1	1	2	1	2	1	0	0	0	0	0	2	0	1	0	0	0	0
512	0	0	2	0	0	0	2	0	2	2	0	0	1	0	1	1	0	1	1	1	1	0	2	2	0	0	0	0	2	2	2	2	1	0	1	2	0	0	0	1	1	0	0	0	1	1	0	0	0
513	1	1	2	0	0	0	2	0	1	1	0	1	2	0	1	0	0	0	1	1	1	0	1	2	0	0	0	0	2	1	1	0	1	0	0	2	1	0	0	0	1	1	0	0	1	0	0	0	1
514	1	1	2	0	0	0	1	0	0	0	0	1	0	0	0	0	0	1	1	1	0	0	1	1	0	0	0	1	1	1	1	1	1	0	0	2	2	0	0	1	1	0	0	0	1	0	0	0	1
515	1	2	0	0	0	0	2	1	1	1	0	0	0	0	0	0	0	1	0	0	0	0	2	2	0	0	0	0	1	1	0	1	2	0	0	1	1	0	0	0	1	0	1	0	1	0	0	0	1
516	0	0	2	0	0	0	1	0	1	1	1	0	0	0	1	1	0	0	0	0	0	1	2	2	0	0	1	0	1	0	0	1	1	2	0	1	2	0	0	0	2	1	1	0	2	0	0	0	1
517	1	2	1	0	0	0	1	0	0	0	0	0	1	0	2	1	0	1	0	1	0	1	0	1	1	1	0	0	2	1	1	0	0	0	0	1	2	0	0	0	2	0	1	0	0	0	0	0	1
518	0	1	0	0	0	0	2	0	1	1	0	1	1	0	1	0	0	2	2	1	0	1	1	1	1	1	0	1	2	0	1	1	1	0	0	1	1	0	0	0	1	0	0	0	0	0	0	1	2
519	1	1	2	0	0	1	2	0	2	0	0	0	0	0	1	1	0	1	1	0	0	0	2	2	0	1	0	0	2	2	1	0	0	0	1	2	2	0	0	0	2	2	2	0	2	1	0	0	2
520	0	2	0	0	0	0	2	0	1	1	1	2	2	0	2	0	0	0	0	0	0	0	1	1	1	2	1	1	1	0	0	0	0	0	0	2	1	0	0	1	1	1	0	0	1	0	0	1	0
521	1	2	1	0	0	0	1	0	2	1	0	1	1	0	1	0	0	1	1	1	1	1	2	2	0	1	0	1	1	0	0	1	1	1	0	0	1	0	0	0	2	0	0	0	1	1	0	0	1
522	0	0	2	0	0	1	2	0	1	0	0	0	0	0	0	0	0	2	2	1	1	1	0	1	0	1	0	1	2	0	1	1	1	1	0	2	1	0	0	1	0	0	0	0	0	0	0	0	0
523	1	1	1	0	0	0	1	0	1	1	1	1	1	0	2	1	0	2	2	2	2	0	2	2	0	1	0	0	2	1	1	2	2	0	0	1	1	0	0	0	1	0	0	0	0	0	0	0	1
524	1	1	2	0	0	1	2	0	2	2	0	0	0	0	0	0	0	0	0	0	0	1	2	2	0	0	0	1	1	0	1	1	0	1	0	1	2	0	0	1	1	0	1	0	0	0	0	0	0
525	0	1	1	0	0	0	1	0	0	0	1	1	1	0	1	0	0	1	0	0	0	0	2	2	0	0	0	0	2	2	2	1	1	0	0	2	1	1	1	0	0	0	1	0	1	0	0	0	1
526	0	2	0	0	0	0	1	0	0	0	1	0	1	0	0	0	0	0	0	0	0	0	2	2	0	1	0	1	2	1	1	1	0	2	2	2	1	0	0	0	1	2	2	0	1	1	0	0	0
527	0	0	2	0	0	0	2	0	2	1	1	0	1	0	0	0	0	0	0	0	0	0	2	2	0	0	0	0	2	2	0	1	1	0	0	1	1	0	0	1	1	1	1	0	0	0	0	0	0
528	0	1	0	0	0	0	1	1	2	2	1	0	1	0	0	0	0	1	0	0	0	0	1	1	1	1	0	0	1	1	0	1	1	1	1	2	0	1	1	1	0	0	0	0	0	1	0	0	1
529	0	1	1	0	0	1	2	0	2	0	0	0	0	0	0	0	0	0	0	0	0	0	2	2	0	0	0	1	1	1	0	2	1	2	0	2	1	0	0	0	0	0	2	0	0	2	1	0	0
530	0	0	1	0	0	0	1	1	1	1	1	0	1	0	0	0	0	1	0	0	0	1	2	2	0	0	0	0	1	1	0	0	0	0	0	2	1	0	0	0	2	1	1	0	1	2	0	0	0
531	1	1	1	0	0	0	1	2	2	2	0	1	2	0	2	1	0	0	1	1	1	1	2	2	0	0	0	0	1	0	0	1	1	1	1	2	1	0	0	1	1	0	1	1	1	0	0	0	1
532	0	0	2	0	0	0	1	1	1	1	1	0	0	0	0	0	0	2	0	0	0	1	2	2	0	0	0	0	1	1	0	0	0	0	0	2	1	0	0	1	1	1	1	0	1	0	0	0	1
533	0	1	1	0	1	0	2	0	2	1	0	0	1	0	0	0	0	0	0	0	0	2	2	2	0	0	0	0	1	0	0	2	2	0	0	1	1	1	1	0	1	0	1	0	0	0	0	0	0
534	1	0	2	0	0	0	1	0	1	1	1	2	2	0	2	0	0	0	1	2	1	0	2	2	0	0	0	0	1	1	0	1	1	1	1	2	1	0	0	0	0	0	0	0	0	0	0	0	0
535	1	0	2	0	0	0	2	0	2	2	0	0	1	0	0	0	0	0	0	0	0	0	2	2	0	1	0	0	2	1	0	0	1	0	0	2	2	0	0	1	0	0	0	2	0	2	0	0	1
536	1	0	2	0	0	2	2	1	1	1	0	1	2	0	1	0	0	1	1	1	1	0	1	2	0	0	0	1	2	1	1	2	1	0	0	2	0	0	0	1	1	0	0	0	0	2	0	0	1
537	0	2	2	0	0	0	2	0	1	0	1	0	1	0	0	0	0	0	1	1	1	1	2	2	0	0	0	0	1	0	0	1	1	0	0	2	0	0	0	2	0	0	0	0	0	0	0	0	0
538	0	0	2	0	0	0	2	0	0	0	0	0	1	0	0	0	0	0	0	0	0	0	2	2	0	0	0	0	1	1	1	1	1	1	0	0	1	0	0	0	1	0	0	0	0	0	0	0	1
539	0	1	2	0	0	0	2	0	2	2	0	0	2	0	1	0	0	0	0	0	0	0	1	1	0	0	0	0	2	1	1	0	0	0	0	2	0	0	0	0	1	1	2	0	1	1	0	0	0
540	0	1	1	0	0	1	1	0	1	0	1	0	0	0	0	0	0	0	2	1	1	1	2	2	0	0	0	0	2	1	0	0	1	1	0	2	1	0	0	1	1	0	1	1	1	0	0	0	0
541	0	0	2	0	0	1	2	0	1	1	0	0	1	0	0	0	0	0	0	0	0	1	2	2	0	0	0	2	1	1	1	0	0	0	0	1	1	0	0	1	0	0	0	0	0	0	0	0	2
542	0	1	1	0	0	1	2	0	2	1	0	0	1	0	0	0	0	1	0	0	0	1	2	2	0	0	0	0	1	1	1	1	0	2	1	1	1	0	0	1	1	0	0	0	0	0	0	0	2
543	0	2	0	0	0	0	2	1	1	1	0	0	1	0	0	0	0	2	2	2	0	1	2	2	0	0	0	0	2	2	0	1	1	0	0	2	1	1	1	0	1	0	1	0	0	1	0	0	1
544	0	2	0	0	0	0	2	0	1	1	0	1	2	0	2	0	0	1	1	1	0	0	2	2	0	0	0	0	2	1	0	0	0	0	0	1	1	0	0	1	1	0	0	0	0	0	0	0	1
545	1	0	2	0	1	0	1	0	1	1	0	0	0	0	0	0	0	1	1	0	0	1	2	2	0	0	0	0	1	1	0	1	0	1	0	2	2	0	0	0	2	1	1	0	1	2	0	1	1
546	0	2	0	0	0	0	1	0	2	2	0	1	1	0	1	0	0	0	0	0	0	0	2	2	0	0	0	0	2	1	1	1	1	1	1	2	2	0	0	1	0	1	1	0	0	0	0	0	2
547	0	2	2	0	0	0	2	1	2	1	0	0	0	0	0	0	0	1	2	1	1	1	1	2	0	0	0	0	2	2	0	1	1	0	0	2	1	0	0	1	1	0	1	0	1	0	0	1	0
548	1	0	2	0	0	1	2	0	1	1	0	0	1	0	0	0	0	1	1	1	0	1	2	2	0	0	0	0	2	0	0	1	1	1	1	1	1	1	1	0	1	0	1	0	0	0	0	0	1
549	0	2	1	0	0	0	2	1	2	2	0	1	1	0	1	0	0	1	2	1	1	0	2	2	0	0	0	0	2	2	0	2	2	0	0	1	2	0	0	2	0	1	1	0	1	1	0	0	0
550	0	0	2	0	0	1	2	0	1	1	1	0	0	0	0	0	0	0	0	1	0	0	2	2	0	0	0	0	2	2	0	1	1	2	0	1	1	0	0	0	2	0	0	0	0	2	0	2	2
551	1	0	2	0	0	0	2	0	2	1	0	0	0	0	0	0	0	0	0	0	0	0	1	1	0	0	0	1	1	0	1	2	1	1	1	2	2	0	0	0	2	0	0	0	0	0	0	0	1
552	1	1	0	0	0	0	2	1	2	1	0	1	1	0	1	0	0	0	0	0	0	1	2	2	0	1	0	0	2	1	1	2	2	0	0	1	2	0	0	1	1	0	1	0	1	1	0	0	1
553	0	0	2	0	0	1	2	0	2	2	0	1	1	1	0	1	0	0	1	1	1	1	2	2	0	0	0	0	2	2	0	2	1	1	0	1	0	0	0	1	0	2	2	0	2	1	0	0	0
554	0	2	1	0	0	0	1	2	2	2	0	0	0	0	0	0	0	0	1	1	1	0	1	1	1	1	0	1	2	2	1	2	1	0	1	2	1	1	1	0	0	1	1	0	2	1	0	0	1
555	1	0	2	0	1	0	1	0	1	1	0	0	1	0	1	1	0	0	0	0	0	0	1	1	0	0	0	0	2	1	1	1	1	0	0	2	2	0	0	0	1	2	2	0	2	1	0	0	1
556	0	1	1	0	0	1	1	0	0	0	2	1	1	0	1	0	0	1	1	1	1	0	2	2	0	0	1	2	2	1	1	1	1	1	1	2	1	0	0	0	1	0	0	0	0	0	0	1	2
557	1	1	2	0	0	0	1	0	1	1	1	0	1	0	1	1	0	1	2	2	1	0	1	1	0	0	0	1	2	0	1	0	0	1	1	1	2	0	0	0	2	0	0	0	0	0	0	1	1
558	1	2	0	0	0	0	1	0	1	0	1	0	0	0	0	0	1	1	0	0	0	1	2	2	0	0	0	1	2	0	1	1	1	0	0	1	2	0	0	1	1	0	0	1	0	0	0	0	1
559	0	2	0	0	0	0	2	0	1	1	1	0	0	0	0	0	0	0	1	0	0	1	1	1	0	0	0	2	2	1	1	1	1	1	0	0	1	0	1	1	0	1	0	0	2	1	0	0	1
560	0	0	2	0	0	0	0	0	1	1	1	0	1	0	0	0	0	1	1	1	1	0	1	1	0	0	0	0	1	1	0	1	1	1	0	2	2	0	0	1	1	0	0	0	0	0	0	1	1
561	0	1	2	0	0	0	1	0	1	1	0	0	1	0	1	1	0	0	1	1	1	0	1	1	0	0	0	1	1	1	0	1	2	0	0	1	0	0	0	1	0	0	1	0	1	1	0	1	2
562	0	2	0	0	0	0	1	0	1	1	1	0	0	0	0	0	0	2	1	1	1	0	1	2	0	0	0	1	1	1	1	1	2	0	0	2	2	0	0	1	1	0	0	0	0	0	0	0	1
563	0	2	0	0	0	1	2	0	2	2	0	0	1	0	0	0	0	1	0	0	0	0	2	2	0	0	0	0	2	2	0	2	2	0	0	2	1	1	1	1	0	0	0	0	0	0	0	0	0
564	0	2	0	0	0	0	2	1	1	1	0	0	0	0	0	0	0	0	0	0	0	0	0	0	0	0	0	1	1	1	1	1	1	1	2	2	1	0	0	0	1	0	1	0	0	0	0	0	1
565	1	0	2	0	0	1	1	0	2	2	0	1	1	0	1	0	0	1	1	1	0	1	2	2	0	1	0	1	2	1	2	2	1	1	0	1	1	0	0	0	1	1	1	0	0	0	0	0	2
566	1	2	1	0	0	0	2	0	2	1	0	0	1	0	0	0	1	1	0	0	0	0	2	2	0	0	0	1	2	1	1	1	2	0	0	2	0	0	0	1	0	0	0	1	0	0	0	0	0
567	0	1	1	0	0	0	2	0	0	0	0	0	0	0	0	0	0	0	0	0	0	0	1	1	0	0	0	0	2	2	1	1	1	1	1	2	1	0	0	2	0	1	0	0	0	1	0	0	0
568	0	1	1	0	0	1	2	0	2	1	1	1	1	0	1	0	0	0	0	0	0	1	1	2	0	0	1	0	2	0	0	1	1	0	0	2	2	0	0	0	2	2	2	0	2	1	0	0	0
569	0	0	1	0	0	0	1	0	1	0	1	1	1	0	1	0	0	1	1	2	1	1	1	1	1	1	0	0	2	0	0	1	1	0	0	1	2	0	0	1	1	0	1	0	0	1	0	0	2
570	0	1	1	0	0	0	2	0	1	0	1	0	2	0	2	0	0	1	0	1	0	0	1	1	0	0	0	0	1	1	0	1	1	2	2	2	1	1	1	0	0	0	0	0	0	0	0	0	1
571	0	2	0	0	0	0	2	0	1	0	0	1	1	1	0	1	0	0	1	1	1	1	2	2	0	0	1	1	2	1	0	0	0	0	0	1	1	0	0	0	0	0	1	0	1	1	0	0	2
572	0	2	1	0	0	0	2	0	2	2	0	0	1	0	0	0	0	0	0	0	0	0	2	2	0	0	0	1	2	0	1	1	1	1	0	1	1	0	0	0	0	0	0	0	1	1	0	1	1
573	0	2	0	0	0	0	2	0	2	1	0	0	1	0	0	0	0	2	1	1	1	1	2	2	0	0	0	0	2	1	0	2	2	0	0	1	2	0	0	0	2	0	0	0	0	1	0	0	1
574	0	2	1	0	0	0	1	0	2	2	0	0	1	0	0	0	0	0	1	2	1	0	0	2	0	0	0	0	2	2	0	2	1	0	1	2	2	0	0	0	1	0	1	0	2	1	0	0	2
575	0	1	2	0	0	0	2	1	2	2	0	1	2	0	1	0	0	0	1	1	1	0	1	1	0	1	0	0	1	0	0	1	1	0	0	2	2	0	0	1	1	1	0	0	1	0	0	0	0
576	1	2	1	0	0	0	1	0	1	0	1	1	1	0	1	0	0	0	1	2	1	0	2	2	0	0	0	0	2	1	1	1	2	0	0	2	1	1	1	0	0	0	0	0	0	1	0	0	1
577	0	1	2	0	0	0	2	0	1	1	1	1	1	0	1	0	0	0	0	0	0	1	2	2	0	0	0	0	2	1	0	1	1	0	0	2	1	0	0	1	1	1	1	0	2	0	0	0	1
578	0	1	2	0	0	0	1	0	1	0	1	1	1	0	1	0	0	1	0	0	0	1	2	2	0	1	0	1	2	0	1	1	1	1	0	0	2	0	0	1	1	0	0	1	0	1	0	0	1
579	1	1	1	0	0	0	1	0	0	0	2	0	0	0	0	0	0	0	0	0	0	1	2	2	0	0	0	0	2	2	0	1	1	0	0	1	2	0	0	2	1	2	1	0	1	0	0	0	0
580	0	1	1	0	0	0	2	0	2	1	0	1	2	1	0	1	0	1	1	1	0	1	2	2	0	0	0	2	2	2	0	0	0	0	0	2	1	0	0	0	1	1	0	0	1	0	0	0	1
581	1	0	2	0	0	1	1	0	1	1	1	0	0	0	0	0	0	2	2	2	0	0	2	2	0	0	0	0	1	1	1	1	1	1	1	1	2	0	0	0	1	1	1	0	1	1	0	0	1
582	0	0	2	0	0	1	2	0	2	1	0	0	0	0	0	0	0	0	0	0	0	1	2	2	0	0	0	2	2	2	0	2	2	0	0	1	1	0	0	0	1	1	0	0	2	0	0	0	1
583	1	1	1	0	0	0	2	0	2	2	0	0	1	0	0	0	0	1	1	1	1	0	2	2	0	0	0	0	2	1	1	0	2	1	0	2	1	0	0	0	1	0	0	0	1	1	0	0	1
584	0	2	1	0	0	0	2	0	1	1	0	0	1	0	1	0	0	1	1	1	1	1	0	1	1	1	0	0	2	1	0	0	0	1	1	2	0	1	0	0	0	0	1	0	1	0	0	0	0
585	0	1	2	0	0	0	0	0	0	0	2	0	0	0	1	1	0	1	2	2	1	0	2	2	0	1	0	0	2	2	0	0	0	0	0	1	2	0	0	0	2	0	0	0	0	0	0	0	0
586	0	0	1	0	0	0	1	0	1	1	1	0	0	0	0	0	0	0	0	0	0	1	1	1	1	0	0	1	2	2	0	2	2	0	0	1	1	0	0	2	0	0	0	0	2	1	0	1	0
587	0	2	0	0	0	0	2	0	2	2	0	1	2	0	1	0	0	1	0	0	0	1	2	2	0	0	0	1	2	2	0	0	0	1	1	2	0	0	0	0	1	1	0	0	1	0	0	0	1
588	0	2	0	0	0	0	0	0	0	0	1	0	0	0	0	0	0	1	1	1	0	1	2	2	0	0	0	1	1	0	1	2	1	0	0	1	2	0	0	0	2	0	0	1	0	0	0	0	1
589	1	0	2	0	0	0	1	0	1	1	2	0	0	0	0	0	0	0	1	1	1	1	2	2	0	0	0	0	2	1	0	1	1	0	0	2	1	0	0	0	1	1	0	0	1	0	0	1	2
590	0	1	2	0	0	0	2	0	2	2	0	1	1	1	0	1	0	1	0	0	0	0	2	2	0	0	0	0	2	2	1	1	1	0	0	1	1	0	0	0	1	0	0	0	0	0	0	0	1
591	0	2	1	0	0	0	2	0	2	1	0	1	2	0	1	0	0	1	1	2	1	2	1	1	1	1	0	2	0	0	0	1	1	1	1	2	1	0	0	2	0	0	0	0	0	0	0	0	0
592	0	1	2	0	0	1	2	0	1	1	0	0	0	0	0	0	0	0	0	0	0	1	1	1	1	1	0	0	2	2	0	2	1	1	1	2	1	1	1	0	0	2	2	0	1	1	0	0	1
593	0	1	1	0	0	0	2	0	1	1	1	1	1	0	1	0	0	2	1	1	1	0	2	2	0	0	0	0	1	1	1	2	2	0	0	1	1	0	0	1	0	0	1	0	0	0	0	0	0
594	0	2	0	0	0	1	2	0	2	0	0	1	2	0	2	1	0	0	0	0	0	1	0	1	1	1	0	0	2	2	1	2	1	0	1	2	1	0	0	1	1	0	2	0	1	1	0	1	2
595	0	0	2	0	0	0	1	0	1	1	0	0	0	0	0	0	0	2	1	1	1	1	1	1	1	1	0	0	2	2	1	1	1	2	0	2	2	0	0	1	1	1	1	0	1	1	0	0	0
596	0	2	0	0	0	0	1	0	1	1	0	0	1	0	0	0	0	1	0	0	0	1	1	1	1	1	1	0	1	0	0	1	1	0	0	2	1	0	0	2	0	0	0	1	0	0	0	0	1
597	0	1	1	0	0	0	1	0	1	1	0	0	0	0	0	0	0	2	1	1	1	1	1	1	0	0	0	1	1	1	0	2	1	1	0	1	1	0	0	0	1	0	0	0	0	0	0	0	0
598	0	0	2	0	0	0	2	0	0	0	1	0	1	0	0	0	0	0	1	1	1	1	2	2	0	0	0	0	2	1	0	1	1	0	0	1	1	0	0	0	0	0	0	2	0	2	0	0	2
599	0	1	1	0	0	1	1	0	1	0	1	0	0	0	0	0	0	1	1	1	1	0	1	1	1	1	0	0	2	2	0	1	1	0	0	2	1	0	0	0	1	0	1	0	2	1	0	1	2
600	0	2	0	0	0	0	1	1	1	1	1	1	2	0	2	0	0	1	1	1	1	0	1	2	0	0	0	0	1	1	1	0	1	0	0	2	1	1	1	0	1	0	1	0	0	0	0	1	1
601	1	1	0	0	0	0	1	0	0	0	0	1	1	0	1	0	0	0	0	0	0	0	2	2	0	0	0	1	1	1	0	1	1	1	1	2	1	0	0	1	1	1	0	0	1	1	0	0	2
602	0	1	1	0	0	0	2	0	1	0	0	0	1	0	0	0	0	2	2	1	1	0	2	2	0	0	0	0	2	1	0	2	2	1	1	2	1	0	0	1	1	0	0	0	0	0	0	0	0
603	0	2	0	0	0	0	2	0	0	0	0	0	0	0	0	0	0	1	1	1	1	0	2	2	0	1	0	2	1	1	1	1	1	0	1	2	2	0	0	0	2	1	1	0	1	1	0	0	1
604	0	1	1	0	0	0	1	0	1	1	1	0	0	0	1	1	0	2	1	1	1	1	2	2	0	0	0	0	1	1	0	0	1	1	0	2	1	0	0	2	0	0	0	0	0	0	0	0	1
605	1	2	1	0	0	0	2	0	2	1	0	1	1	0	1	0	0	2	0	1	1	1	2	2	0	0	0	1	2	1	1	2	2	0	0	1	2	1	1	0	1	1	1	0	1	0	0	0	2
606	0	0	2	0	0	0	2	0	1	1	0	1	1	0	1	0	0	0	0	1	0	1	2	2	0	0	0	1	2	1	1	0	0	0	0	2	1	0	0	2	0	0	0	2	0	2	0	0	1
607	1	1	1	0	0	0	1	0	1	1	1	0	1	0	0	0	0	0	0	0	0	1	2	2	0	0	0	0	2	2	0	1	2	0	0	2	0	0	0	1	0	0	0	0	0	1	0	1	1
608	0	0	2	0	0	1	2	1	2	2	0	0	0	0	1	1	0	1	1	1	1	1	1	1	1	0	0	1	2	1	1	1	1	0	0	2	1	0	0	1	1	0	2	0	0	0	0	0	1
609	1	1	1	0	0	1	2	1	2	2	0	1	1	0	1	0	0	1	1	1	0	1	0	1	1	1	0	1	2	1	1	2	1	0	0	2	1	0	0	0	2	0	1	1	2	0	0	0	1
610	0	0	2	0	0	1	1	0	0	0	0	0	0	0	0	0	0	1	0	1	0	0	2	2	0	0	0	0	2	2	0	0	0	1	1	1	1	0	0	0	2	0	0	0	0	0	0	0	2
611	0	0	2	0	0	0	2	0	0	0	0	0	0	0	0	0	0	0	0	0	0	2	0	1	1	1	0	0	2	1	0	2	2	0	0	2	1	1	1	0	1	0	1	0	1	1	0	0	0
612	0	2	0	0	0	0	1	1	1	1	1	0	1	0	1	0	0	0	0	0	0	0	2	2	0	0	0	0	1	1	1	1	0	1	2	2	1	1	1	1	0	0	0	1	0	0	0	0	0
613	0	2	1	0	0	0	1	0	1	0	1	0	0	0	0	0	0	0	0	0	0	0	1	1	1	2	0	0	2	2	0	1	2	0	0	1	2	0	0	1	1	0	0	0	0	0	0	0	1
614	0	1	1	0	0	0	2	1	1	1	0	0	1	0	0	0	1	0	1	1	1	0	1	1	1	1	0	0	2	2	0	1	0	1	2	2	2	0	0	1	1	2	2	0	2	1	0	0	0
615	0	1	1	0	0	0	1	0	1	0	1	0	2	0	0	0	0	1	0	0	0	0	2	2	0	1	0	0	2	2	0	1	1	1	1	1	2	0	0	2	0	0	0	0	0	0	0	1	0
616	0	1	1	0	0	0	1	0	1	1	0	0	0	0	0	0	0	0	0	0	0	0	2	2	0	0	0	0	2	1	1	2	1	0	0	1	2	0	0	0	2	0	0	0	0	0	0	1	2
617	0	1	2	0	0	0	2	0	2	2	0	1	1	0	1	0	0	1	1	1	1	0	1	1	1	1	0	0	2	2	1	1	0	0	0	1	1	0	0	0	2	0	1	0	1	1	0	0	0
618	0	1	1	0	0	1	2	0	2	1	0	1	1	0	1	0	0	1	0	0	0	0	1	1	0	0	0	0	2	1	0	1	1	0	0	2	2	0	0	0	2	1	0	0	1	1	0	0	1
619	0	1	1	0	0	0	2	1	1	1	0	1	1	0	1	0	0	2	1	1	1	1	2	2	0	0	0	0	2	1	0	2	2	0	0	1	1	1	1	0	0	1	1	0	2	0	0	2	2
620	0	1	1	0	0	0	2	1	2	1	0	0	0	0	0	0	0	0	1	1	1	0	2	2	0	0	0	1	1	1	0	0	1	2	0	2	1	0	0	0	0	1	0	0	1	0	0	0	1
621	1	0	2	0	0	0	2	1	2	1	0	0	2	0	2	0	0	1	0	0	0	0	1	1	1	1	0	1	2	1	0	1	1	0	0	2	1	0	0	0	1	1	0	0	0	0	0	0	0
622	0	2	2	0	0	0	2	0	1	0	1	0	0	0	0	0	0	0	0	1	1	0	1	2	0	0	0	0	2	2	0	1	1	1	1	2	1	0	0	1	0	0	0	0	0	0	0	0	0
623	1	1	1	0	0	1	2	1	1	1	0	0	0	0	0	0	0	1	1	1	0	1	1	1	0	0	0	1	2	1	2	1	1	2	1	2	1	1	1	1	0	0	0	0	0	0	0	1	1
624	1	2	0	0	0	0	2	1	2	2	0	0	0	0	0	0	0	0	0	0	0	1	2	2	0	0	0	0	1	1	1	1	2	1	0	1	2	0	0	0	2	0	2	0	1	1	0	0	0
625	0	0	2	0	0	0	2	0	2	1	0	0	0	0	0	0	0	2	1	0	0	0	2	2	0	1	0	0	2	0	0	1	1	0	0	1	1	0	0	0	2	1	1	0	0	1	0	0	0
626	1	2	0	0	0	0	2	1	2	2	0	0	2	0	2	0	0	1	1	1	1	0	2	2	0	0	0	0	2	1	1	1	1	0	0	0	2	0	0	1	1	2	1	0	1	0	0	0	1
627	0	1	1	0	0	0	2	1	1	1	0	0	1	0	0	0	0	1	2	1	1	0	2	1	1	2	0	0	2	2	0	2	2	0	1	1	1	1	1	0	1	1	0	0	1	1	0	1	1
628	0	1	1	0	0	1	2	1	2	2	0	0	0	0	0	0	0	1	1	1	0	0	2	2	0	0	0	0	1	0	0	1	1	0	0	1	1	0	0	1	1	0	0	1	0	0	0	0	0
629	0	1	1	0	0	0	1	1	1	1	0	0	0	0	1	1	0	1	1	1	0	0	2	2	0	0	0	0	1	1	0	1	1	2	1	1	2	0	0	1	1	1	1	0	1	1	0	0	0
630	0	2	1	0	0	1	2	0	2	2	0	0	0	0	0	0	0	1	1	1	1	1	0	1	0	0	0	0	2	1	0	1	1	1	1	2	2	0	0	1	0	0	1	1	1	0	0	0	1
631	0	0	2	0	0	0	1	0	0	0	1	0	0	0	0	0	0	0	1	1	1	0	2	2	0	0	0	0	2	1	0	0	0	0	0	2	1	0	0	2	0	0	1	0	0	0	0	2	2
632	0	2	1	0	0	0	2	0	2	0	0	0	2	0	2	0	0	0	0	0	0	0	2	2	0	0	0	0	2	2	0	0	0	0	0	2	1	0	0	1	1	1	1	0	0	0	0	0	0
633	1	1	1	0	0	0	1	0	1	0	1	0	0	0	0	0	0	1	0	0	0	0	1	1	1	1	0	0	2	2	0	0	0	0	0	2	1	0	0	0	2	0	1	0	1	0	0	0	1
634	1	1	1	0	0	0	2	1	2	1	0	0	1	0	0	0	0	0	0	0	0	0	2	2	0	0	0	0	2	2	0	1	1	0	0	2	0	0	0	2	0	0	1	0	0	1	0	0	2
635	0	0	2	0	0	1	2	0	1	1	1	1	2	0	1	0	0	1	1	1	1	0	1	1	0	0	0	0	2	1	0	2	2	0	0	1	1	1	0	0	1	0	0	0	0	0	0	0	1
636	0	2	0	0	0	0	1	1	2	2	0	0	1	0	0	0	0	0	0	0	0	0	2	2	0	0	1	1	2	1	0	1	1	1	1	2	1	0	0	0	1	1	1	1	1	2	0	0	0
637	0	2	1	0	0	0	1	0	2	2	0	0	0	0	0	0	0	1	1	1	1	0	2	2	0	0	0	0	2	2	0	1	1	1	0	1	1	0	0	0	1	1	1	0	0	0	0	0	1
638	0	1	1	0	0	0	1	1	2	2	0	1	1	0	1	0	0	0	1	1	1	0	1	1	1	1	0	0	2	2	0	2	1	1	0	1	0	0	0	0	0	0	0	0	0	0	0	1	1
639	1	0	2	0	0	1	2	0	1	0	0	1	1	0	1	0	0	1	1	1	0	1	2	2	0	0	0	0	2	2	0	1	1	0	0	1	1	0	0	2	0	1	1	0	0	1	0	0	0
640	1	0	1	0	0	0	2	1	1	1	0	0	0	0	0	0	0	0	0	0	0	1	2	2	0	1	0	2	1	1	1	1	1	1	1	1	1	0	0	2	0	0	1	1	1	0	0	0	1
641	1	2	1	0	0	0	2	0	2	2	0	1	2	0	1	0	0	0	0	0	0	1	1	2	0	0	0	0	2	0	0	1	1	0	0	1	1	0	0	2	0	0	0	1	0	0	0	0	1
642	1	0	2	0	0	2	0	0	0	0	2	1	2	0	2	0	0	0	0	0	0	0	2	2	0	1	0	0	2	1	0	1	1	0	0	2	1	0	0	0	2	0	1	0	1	1	1	0	0
643	0	1	2	0	0	0	2	0	1	1	0	2	2	1	1	1	0	0	1	1	1	0	2	2	0	0	0	0	2	1	1	2	2	0	0	2	2	0	0	0	2	1	1	0	1	0	0	0	1
644	0	1	1	0	0	1	2	0	2	1	0	0	0	0	0	0	0	2	2	1	1	0	2	2	0	0	1	0	2	0	0	1	1	0	0	2	0	0	0	1	0	0	0	0	0	2	0	0	1
645	0	1	2	0	0	0	1	1	2	2	0	0	0	0	0	0	0	2	2	1	0	0	2	2	0	0	0	0	2	2	0	2	2	0	0	1	0	0	0	1	0	0	0	0	0	0	0	1	2
646	1	2	0	0	0	0	1	0	1	1	1	0	0	0	0	0	0	0	0	0	0	1	0	1	0	1	1	0	2	1	1	2	2	0	1	2	1	1	1	1	0	0	0	0	0	0	0	0	2
647	0	0	2	0	0	1	1	0	1	0	1	0	0	0	0	0	1	1	0	0	0	0	2	2	0	0	0	0	2	1	1	1	1	0	0	2	2	0	0	0	1	0	0	0	0	0	0	0	0
648	0	2	1	0	0	0	1	2	2	2	0	0	0	0	0	0	0	1	1	1	1	0	1	1	0	0	0	0	2	1	0	0	0	0	0	1	1	1	1	0	1	0	0	0	0	0	0	0	2
649	0	1	1	0	0	1	1	0	1	1	0	0	0	0	0	0	0	0	1	1	1	1	1	2	0	0	0	1	1	0	0	0	0	1	0	2	0	0	0	1	0	0	0	0	1	1	0	1	1
650	0	1	1	0	0	0	2	0	2	1	0	0	0	0	0	0	0	2	1	1	1	1	2	2	0	1	0	1	2	1	2	0	0	0	0	1	1	0	0	0	2	0	0	0	0	0	0	0	0
651	1	1	1	0	0	1	2	1	2	1	0	0	0	0	1	1	0	0	1	1	1	0	2	2	0	0	0	1	2	1	1	0	0	0	0	1	2	0	0	0	2	0	1	1	1	0	0	0	0
652	0	0	2	0	0	0	2	0	2	2	0	1	1	0	1	0	0	0	0	0	0	1	2	2	0	1	1	1	1	0	0	1	1	1	0	1	2	0	0	0	2	1	1	0	1	0	0	0	2
653	1	0	2	0	0	0	2	0	2	2	0	1	1	0	1	0	0	1	1	0	0	1	2	2	0	0	0	1	2	2	0	1	1	0	1	2	0	1	1	0	0	0	0	0	2	0	0	0	1
654	0	2	0	0	0	0	1	0	2	2	0	1	2	0	1	0	0	1	0	0	0	0	1	1	0	0	0	0	2	2	0	0	1	1	0	2	2	1	0	0	0	0	0	0	0	0	0	0	1
655	0	1	1	0	0	0	2	0	2	1	0	0	0	0	0	0	0	1	1	0	0	0	2	2	0	0	0	0	2	0	0	1	1	0	0	1	1	1	1	0	1	0	0	0	0	0	1	0	0
656	1	2	0	0	0	0	2	0	1	1	0	1	2	1	1	1	0	0	0	0	0	0	1	1	0	0	0	0	2	0	0	2	2	0	0	1	2	0	0	0	1	0	0	1	0	0	0	1	0
657	0	1	1	0	0	1	1	0	2	1	0	1	1	0	1	0	0	2	0	0	0	0	1	1	0	1	0	0	2	1	0	1	1	0	0	1	0	0	0	1	0	0	1	0	1	0	0	0	2
658	0	0	1	0	0	0	2	0	0	0	0	0	1	0	1	0	0	0	0	0	0	1	2	2	0	0	0	1	2	1	2	1	0	0	0	1	0	0	0	0	0	0	0	1	0	0	0	0	1
659	0	0	2	0	0	0	2	1	2	1	0	1	0	0	0	0	0	0	0	1	1	1	2	2	0	0	0	2	1	1	1	2	2	0	1	2	1	0	1	1	0	0	0	0	1	1	0	0	2
660	1	2	0	0	0	0	2	0	2	1	1	0	0	0	0	0	0	1	1	1	1	1	2	2	0	1	1	1	2	1	0	0	1	1	0	2	1	0	0	0	1	1	1	0	0	2	0	0	0
661	0	0	1	0	0	0	2	0	2	0	1	0	2	0	0	0	0	1	0	0	0	0	2	2	0	0	0	0	2	1	1	0	0	0	0	2	1	0	0	0	1	1	1	0	1	0	0	0	0
662	1	1	1	0	0	1	2	0	2	0	0	1	1	0	1	0	0	0	0	0	0	0	0	1	0	0	0	0	2	1	0	0	0	1	1	2	1	0	0	2	0	0	0	0	0	0	0	0	0
663	1	1	1	0	0	0	1	0	1	1	0	1	1	0	2	0	0	1	1	1	0	0	2	2	0	0	0	1	1	0	0	1	0	2	1	1	2	0	0	0	1	0	0	0	0	1	0	0	2
664	1	1	2	0	0	0	2	1	2	1	0	1	1	0	1	0	0	0	0	0	0	0	1	1	0	0	0	0	2	1	0	0	1	0	0	2	2	0	0	0	1	0	0	0	0	0	0	0	0
665	0	1	1	0	0	0	1	1	2	2	0	0	0	0	0	0	0	2	1	1	1	0	2	2	0	0	0	1	2	1	1	2	2	0	0	1	2	0	0	1	1	1	1	0	1	0	0	0	0
666	0	2	1	0	0	0	1	0	0	0	0	1	1	0	1	0	0	2	0	0	0	0	2	2	0	0	0	0	2	1	1	0	0	0	1	2	1	0	0	0	1	0	2	0	1	1	0	0	0
667	0	2	0	0	0	0	2	0	2	1	0	0	1	0	0	0	0	2	1	1	0	1	1	1	1	1	0	0	2	1	1	2	1	1	0	1	1	0	0	2	0	0	0	0	1	1	0	0	1
668	0	1	1	1	1	1	1	0	1	1	1	0	1	1	0	0	0	0	0	0	0	0	2	2	0	0	1	1	1	0	0	0	0	0	0	2	1	0	0	0	0	1	1	0	1	1	0	0	1
669	0	2	0	0	0	0	1	1	2	2	0	1	1	0	1	0	0	2	2	2	0	0	2	2	0	0	0	1	2	1	1	0	0	0	0	2	1	0	0	1	1	1	1	0	1	2	0	0	0
670	0	0	2	0	0	1	2	0	2	1	0	1	2	0	1	0	0	1	1	0	0	0	2	2	0	1	0	1	2	1	2	1	1	2	1	2	2	0	0	1	1	0	2	0	1	0	0	0	2
671	0	2	0	0	0	1	1	0	1	1	0	0	0	0	1	1	0	0	0	1	1	1	2	2	0	0	0	0	2	1	0	2	1	1	2	2	1	0	0	1	1	0	0	0	0	0	0	0	0
672	0	1	2	0	0	0	2	0	1	0	0	1	2	0	1	0	0	1	0	0	0	0	1	1	0	0	0	2	2	2	0	2	1	1	0	1	2	0	0	0	2	1	1	0	1	2	0	0	0
673	0	1	2	0	0	0	2	0	1	1	1	1	2	1	0	1	0	1	2	1	1	1	1	2	0	0	0	0	2	1	1	0	0	0	0	2	1	0	1	1	0	0	2	0	0	2	0	0	1
674	1	2	1	0	0	0	2	0	1	0	0	0	0	0	0	0	0	0	0	0	0	0	1	1	0	0	0	1	1	0	1	0	0	1	0	2	2	0	0	2	0	2	2	0	2	1	0	0	0
675	0	1	1	0	0	0	2	0	1	0	0	1	2	0	2	0	0	0	1	1	1	0	2	1	1	2	0	0	2	1	0	1	1	0	0	2	1	0	0	0	1	0	0	0	0	0	0	0	0
676	0	1	2	0	0	0	2	0	2	2	0	0	0	0	1	1	1	2	1	1	1	1	1	1	1	1	0	0	2	1	1	1	1	0	0	1	1	0	0	1	1	0	0	0	1	1	0	0	1
677	1	2	0	0	0	0	2	0	2	2	0	0	0	0	0	0	0	0	0	0	0	0	2	2	0	0	0	0	2	1	0	0	0	1	1	2	1	0	0	2	0	1	0	0	2	0	0	1	0
678	0	0	2	0	0	0	2	0	0	0	0	0	1	0	0	0	0	0	0	0	0	0	2	2	0	0	1	0	2	1	0	0	0	0	0	2	1	0	0	0	2	0	0	0	0	0	0	0	1
679	0	1	1	0	0	0	1	0	2	1	0	0	0	0	0	0	0	0	0	0	0	0	1	1	0	0	1	1	2	2	0	1	1	0	0	2	2	0	0	1	1	0	0	0	0	0	0	1	0
680	0	0	2	0	1	0	1	0	2	1	0	0	1	0	0	0	0	1	1	1	0	2	2	2	0	0	0	0	2	2	0	0	0	1	0	2	1	0	0	0	1	0	1	1	2	0	0	1	1
681	0	2	2	0	0	0	2	0	1	1	0	0	0	0	0	0	0	2	2	1	1	1	2	2	0	0	0	1	1	1	0	2	2	0	0	0	2	0	0	0	2	0	1	0	0	0	0	0	0
682	0	2	1	0	0	0	2	0	1	0	1	1	1	0	1	0	0	1	0	0	0	0	2	2	0	0	0	1	2	1	1	2	2	0	0	0	1	0	0	1	0	0	1	0	1	1	1	0	0
683	0	1	2	0	0	1	2	0	2	2	0	1	1	0	1	0	0	1	1	1	1	0	2	2	0	0	0	0	1	1	1	1	1	0	0	2	1	0	0	1	1	1	1	0	0	1	0	0	2
684	0	1	1	0	0	1	2	1	2	1	0	0	1	0	0	0	0	1	1	1	0	0	2	2	0	0	0	0	2	1	0	1	1	0	0	1	2	0	0	0	2	0	2	0	1	0	0	0	0
685	0	1	1	0	0	1	1	0	1	0	1	1	2	0	1	0	0	1	1	1	1	0	1	2	0	1	0	0	1	1	1	2	2	0	0	1	0	0	0	1	0	0	0	0	1	1	0	0	1
686	1	0	2	0	0	0	2	0	1	1	0	1	2	0	1	0	0	2	1	0	0	0	1	2	0	1	0	0	2	2	0	0	0	0	0	2	1	0	0	0	1	0	1	0	0	2	0	0	1
687	0	2	0	0	0	0	2	0	2	2	0	1	1	0	1	0	0	1	0	0	0	0	2	2	0	0	0	0	2	1	0	1	1	1	2	2	1	0	0	0	1	1	1	0	1	0	0	0	1
688	1	1	1	0	0	0	2	1	2	2	0	0	0	0	1	1	0	1	2	1	1	1	1	1	1	1	0	0	1	1	0	1	1	2	1	2	1	0	0	1	1	0	0	0	0	1	0	0	0
689	0	1	1	0	0	1	1	0	0	0	1	0	0	0	0	0	0	0	1	2	1	0	2	2	0	1	0	0	1	1	1	0	1	1	0	2	1	0	1	0	0	1	2	0	1	1	0	0	0
690	1	2	0	0	0	0	1	0	1	0	1	0	0	0	0	0	0	1	1	1	1	0	2	2	0	0	0	0	2	0	0	0	2	1	0	2	1	1	1	0	1	1	2	0	1	1	0	0	0
691	0	2	1	0	0	0	1	1	1	1	1	0	0	0	0	0	0	1	1	1	1	1	2	2	0	0	0	0	2	0	0	1	1	0	1	2	1	0	0	1	0	0	0	0	0	0	0	0	1
692	0	1	1	0	1	0	1	0	1	0	1	1	1	0	2	0	0	2	2	1	1	1	2	2	0	0	0	0	1	1	1	1	0	1	1	1	0	0	0	1	1	1	1	0	1	0	0	0	0
693	0	0	2	0	0	1	1	0	1	0	1	0	1	0	0	0	0	2	1	1	0	1	0	1	0	0	0	0	1	1	0	1	1	1	1	2	1	1	1	0	1	0	1	0	0	0	0	0	0
694	0	1	1	0	0	0	2	1	2	1	0	1	1	0	1	0	0	1	1	1	1	0	2	2	0	0	0	0	2	2	0	1	1	1	0	0	2	0	1	0	1	2	2	0	1	1	0	0	1
695	0	2	2	0	0	0	1	0	0	0	2	1	1	0	1	0	0	2	0	0	0	1	2	2	0	0	0	0	2	2	0	2	2	0	0	2	1	0	0	1	1	1	1	0	1	1	0	0	1
696	1	1	1	0	0	0	1	0	1	1	1	1	1	0	1	0	0	1	1	1	1	1	2	2	0	0	0	1	2	1	0	0	2	1	0	2	1	0	0	0	1	0	0	0	0	0	0	0	1
697	0	1	1	0	0	0	2	0	0	0	1	1	2	0	2	0	0	1	1	1	0	1	0	1	1	1	0	1	1	1	0	1	1	2	0	1	1	0	0	0	2	1	1	0	1	0	0	0	1
698	0	1	2	0	0	0	2	0	2	2	0	1	0	0	0	0	0	2	2	1	1	1	2	2	0	1	1	1	2	1	0	1	1	0	0	1	1	0	0	1	1	0	0	0	0	0	0	0	0
699	0	0	2	0	0	1	2	0	2	2	0	0	1	0	0	0	0	0	0	0	0	0	1	1	0	0	1	1	2	1	0	0	0	0	0	2	0	0	0	1	0	1	1	0	0	2	0	1	1
700	0	2	0	0	0	0	2	1	2	2	0	0	0	0	0	0	0	0	0	0	0	0	2	2	0	0	1	2	2	1	1	0	1	2	0	2	1	1	1	0	1	1	1	0	1	1	0	0	0
701	1	1	2	0	0	0	2	0	2	1	0	0	0	0	0	0	0	1	0	1	0	0	2	2	0	1	0	0	2	2	0	1	1	0	0	2	2	0	0	1	1	1	1	0	0	0	0	0	1
702	1	1	1	0	0	0	1	0	1	1	0	1	2	0	1	0	0	0	0	0	0	1	2	2	0	1	0	0	1	1	0	1	1	0	0	2	1	1	1	1	0	1	0	0	2	1	0	1	2
703	1	2	0	0	0	0	2	1	2	2	0	0	2	0	0	0	0	1	1	0	0	0	2	2	0	0	0	0	2	1	0	1	1	0	0	2	1	0	0	1	1	1	1	0	1	0	0	0	1
704	1	1	1	0	0	0	2	0	2	2	0	0	1	0	1	0	0	2	1	1	0	0	1	1	0	0	0	0	2	2	0	1	0	0	1	2	1	0	0	1	0	0	0	1	0	1	0	0	0
705	0	1	2	0	0	0	2	0	2	1	0	0	2	1	0	1	0	2	2	1	0	0	2	2	0	0	0	0	2	2	0	1	0	0	1	2	0	0	0	1	0	0	1	0	1	0	0	0	1
706	0	1	2	0	0	0	2	0	1	1	0	0	1	0	1	0	0	1	0	0	0	1	2	2	0	0	1	2	2	1	1	1	1	0	0	1	1	0	0	0	1	0	0	0	0	2	0	0	1
707	1	2	0	0	0	0	1	0	1	0	1	1	1	0	1	0	0	1	1	0	0	0	2	2	0	0	0	0	2	2	0	1	1	0	1	2	1	0	1	0	0	1	1	0	1	1	0	0	1
708	0	0	2	0	0	0	0	0	1	1	1	1	2	0	1	0	0	1	1	1	0	0	2	2	0	1	0	1	2	2	0	0	0	0	0	2	1	0	0	1	1	0	0	0	0	0	0	0	1
709	0	1	1	0	0	0	1	0	1	1	1	1	1	0	1	0	0	0	0	0	0	0	2	2	0	0	0	0	2	1	0	1	1	0	0	1	1	1	1	0	0	0	0	2	0	0	0	0	0
710	0	1	1	0	0	0	1	0	1	1	1	1	1	0	1	0	0	1	1	1	1	0	1	1	0	0	0	0	2	1	0	0	1	1	0	2	1	0	0	0	2	1	1	0	0	1	0	1	1
711	0	1	1	0	0	1	2	1	1	1	0	0	0	0	0	0	0	0	0	0	0	0	2	2	0	0	0	0	2	2	1	1	1	0	0	2	1	0	0	0	1	0	0	0	0	0	0	0	0
712	0	1	1	0	0	0	1	1	1	1	0	1	1	0	1	0	0	0	0	0	0	0	0	0	0	0	0	0	2	2	0	1	1	1	0	2	2	0	0	0	2	0	0	0	0	0	0	0	1
713	0	0	2	0	0	1	1	0	1	1	1	0	0	0	0	0	0	0	0	0	0	1	1	2	0	0	0	0	2	2	1	2	1	1	2	2	2	0	0	0	2	0	0	0	0	0	0	0	0
714	0	2	1	0	0	0	2	0	2	2	0	0	1	0	0	0	0	0	2	1	1	1	2	2	0	0	0	0	2	2	0	1	1	0	0	2	2	0	0	0	1	0	0	2	0	2	0	0	1
715	0	1	2	0	0	0	1	0	1	0	1	0	1	0	1	0	0	1	1	0	1	1	2	2	0	0	0	1	2	1	1	2	1	1	0	1	1	1	0	0	1	0	1	1	2	0	0	0	0
716	0	2	1	0	0	0	1	1	1	1	1	1	1	0	1	0	0	0	0	0	0	1	2	2	0	0	0	1	1	1	0	0	0	0	1	2	2	0	0	1	1	0	0	0	0	0	0	0	0
717	0	0	2	0	0	0	2	0	2	0	1	0	1	0	0	0	0	1	1	1	1	1	1	1	1	1	0	0	2	1	1	2	1	1	0	1	1	0	1	0	1	1	1	0	1	0	0	0	1
718	0	0	2	0	0	1	2	1	2	1	0	0	0	0	0	0	0	2	2	2	2	0	1	1	0	0	0	1	2	1	2	2	1	0	1	2	2	1	1	0	1	0	0	1	0	1	0	0	1
719	0	1	1	0	0	1	1	1	1	1	1	0	1	0	0	0	0	1	1	1	1	1	2	2	0	0	0	2	2	2	0	2	1	0	0	2	1	0	0	1	1	0	0	0	0	1	0	0	0
720	0	0	2	0	0	1	1	2	2	2	0	0	1	0	1	0	1	2	0	0	0	0	1	1	0	0	0	0	2	1	1	1	2	0	0	2	0	0	0	1	1	0	0	0	1	1	0	2	2
721	0	2	0	0	0	0	2	0	2	1	0	1	1	0	1	0	0	2	1	0	0	0	2	2	0	0	0	0	2	2	0	2	2	0	0	0	1	0	0	0	0	1	0	0	2	0	0	0	2
722	0	1	2	0	0	0	2	1	1	1	0	1	2	0	1	0	1	2	0	0	0	1	2	2	0	0	0	0	2	1	1	2	2	0	0	2	2	0	0	2	0	1	0	0	1	1	0	0	0
723	1	2	1	0	0	0	2	0	2	2	0	1	0	0	0	0	0	0	0	0	0	1	0	1	0	0	0	1	2	0	1	1	1	0	0	2	0	0	0	0	1	1	1	0	1	0	0	1	1
724	0	1	2	0	0	1	2	0	2	2	0	0	1	0	0	0	0	0	0	1	0	0	2	2	0	1	0	1	2	1	1	2	2	0	0	1	2	0	0	0	2	1	1	0	1	0	0	0	1
725	0	0	2	0	1	0	2	0	1	1	0	0	0	0	0	0	0	0	1	1	1	0	1	1	0	0	0	1	2	2	0	2	2	0	0	1	2	1	1	0	1	1	1	0	1	0	0	1	1
726	0	0	2	0	0	0	1	0	1	1	1	0	1	0	0	0	0	1	1	1	1	0	2	2	0	0	0	0	2	2	2	1	1	1	1	1	1	0	0	1	1	0	1	0	0	1	0	0	0
727	0	2	1	0	0	0	2	1	1	1	0	0	0	0	0	0	1	2	1	1	1	1	2	2	0	1	0	0	2	2	0	1	1	0	0	1	1	0	0	0	2	0	0	1	1	1	0	0	0
728	1	0	2	0	0	0	2	0	2	2	0	1	2	0	1	0	1	1	0	0	0	0	2	2	0	0	0	0	2	1	1	1	0	1	1	2	2	0	0	1	1	0	0	0	0	0	0	1	1
729	0	0	2	0	0	0	2	0	1	1	0	0	0	0	0	0	0	0	0	0	0	1	2	2	0	0	0	1	1	0	1	0	0	0	1	2	1	0	0	2	0	1	1	0	0	0	0	0	0
730	0	2	0	0	0	0	2	0	2	1	0	0	2	0	1	0	1	2	2	2	2	1	2	2	0	0	0	0	2	1	1	1	1	0	0	1	1	0	0	0	1	0	0	0	1	1	0	0	1
731	0	0	1	0	0	0	2	1	1	1	0	0	0	0	0	0	1	2	1	0	0	0	0	2	0	0	0	0	2	0	0	2	1	0	0	2	1	0	0	0	1	0	1	1	1	0	0	1	0
732	0	0	2	0	0	1	1	0	1	0	1	0	1	0	2	1	0	1	1	2	1	1	1	1	0	0	0	1	1	1	0	0	0	1	1	2	1	0	0	0	2	0	1	0	0	1	0	0	1
733	0	2	0	0	0	0	2	0	0	0	1	0	0	0	0	0	0	1	1	1	1	0	2	2	0	1	0	0	1	1	0	1	1	0	0	2	2	0	0	0	2	2	2	0	1	1	0	1	0
734	0	2	0	0	0	0	1	0	1	0	1	1	1	1	0	1	0	0	0	0	0	0	1	1	0	1	0	0	1	0	0	1	1	0	0	2	0	0	0	1	0	0	0	1	0	0	0	0	1
735	0	1	1	0	0	1	2	1	1	1	0	0	0	0	0	0	0	2	2	2	0	0	2	2	0	1	0	0	2	1	0	1	1	1	0	1	2	1	0	0	0	0	0	1	0	1	1	0	0
736	1	1	2	0	0	1	2	0	1	1	1	0	2	1	0	1	0	0	1	0	0	1	2	2	0	0	0	0	2	1	1	2	2	0	0	0	2	0	0	0	1	0	0	1	0	1	0	1	1
737	0	1	1	0	0	0	2	0	1	1	1	2	2	0	2	0	0	2	1	1	1	1	2	2	0	0	0	1	1	0	0	1	1	0	0	2	2	0	0	1	0	1	0	0	2	1	0	1	2
738	0	2	0	0	0	0	2	0	2	2	0	1	1	0	1	0	1	2	1	1	1	0	1	1	0	0	0	0	1	0	0	2	2	1	1	2	2	0	0	1	0	0	0	0	0	0	0	0	1
739	0	2	1	0	0	0	2	1	2	2	0	0	0	0	0	0	0	0	0	0	0	0	2	2	0	1	0	1	1	0	0	1	0	0	0	1	1	0	0	1	1	0	0	0	0	0	0	0	2
740	1	1	1	0	0	0	2	1	2	1	0	1	1	0	1	0	0	1	0	1	0	0	2	2	0	0	0	0	2	1	0	0	1	1	0	2	1	1	1	0	0	1	1	0	1	0	0	0	2
741	1	1	2	0	0	0	2	0	2	1	0	1	2	0	2	0	0	1	1	1	1	0	2	2	0	0	0	1	1	1	0	2	1	1	1	2	1	1	1	0	1	0	1	0	1	0	0	0	2
742	0	1	2	0	0	0	2	0	1	0	0	0	0	0	0	0	0	1	2	1	1	1	2	2	0	0	0	1	1	1	1	0	1	0	0	2	2	0	0	0	1	0	1	0	1	0	0	0	0
743	0	0	2	0	0	0	0	0	1	1	1	0	0	0	0	0	0	1	0	0	0	1	2	2	0	0	0	0	2	2	1	1	1	0	0	1	1	1	0	0	0	0	1	0	1	0	0	1	2
744	0	1	1	0	0	0	2	0	2	0	0	1	2	0	2	0	0	2	2	1	0	0	1	2	0	1	0	0	2	1	1	1	1	1	0	0	0	0	0	1	1	0	0	0	0	0	0	0	1
745	0	1	1	0	0	0	2	0	2	2	0	1	1	1	0	1	0	2	1	0	0	1	1	2	0	0	0	0	2	2	2	1	0	2	2	2	1	0	0	0	1	0	1	0	1	1	0	1	2
746	1	1	2	0	0	0	2	0	2	2	0	0	0	0	0	0	1	2	1	1	1	1	2	2	0	0	1	0	2	1	0	1	1	0	0	2	0	0	0	1	0	0	0	1	0	0	0	1	1
747	0	1	2	0	0	0	1	0	0	0	0	2	1	0	1	0	1	0	1	1	1	0	2	2	0	0	1	1	2	1	0	0	1	1	0	2	1	1	1	0	1	0	0	0	0	0	0	0	2
748	0	1	0	0	0	0	1	0	2	2	0	0	1	0	0	0	0	0	0	0	0	0	2	2	0	0	0	0	2	1	0	1	0	1	0	1	1	0	0	2	0	0	0	2	0	2	0	0	1
749	0	0	2	0	0	0	2	0	1	1	1	1	0	0	0	0	0	1	1	1	1	0	1	1	0	1	0	0	2	2	0	1	1	0	0	2	1	0	0	0	2	0	0	0	0	0	0	0	0
750	0	0	1	0	0	0	2	1	2	2	0	1	1	0	1	0	0	2	2	2	2	0	1	1	1	2	0	1	2	1	1	1	1	1	1	1	1	0	1	0	0	1	1	0	1	1	0	0	1
751	0	0	2	0	0	0	0	0	0	0	1	1	0	0	0	0	0	1	2	1	1	0	2	2	0	0	0	0	1	1	1	2	2	0	0	1	1	0	0	1	1	2	2	0	2	1	0	0	0
752	0	0	2	0	0	2	1	0	1	0	1	0	0	0	0	0	0	0	1	1	1	0	1	2	0	0	0	0	2	0	0	0	1	1	0	2	2	0	0	0	1	1	0	0	1	0	0	0	0
753	0	0	2	0	0	1	2	1	1	1	0	0	1	0	0	0	0	1	0	0	0	2	0	1	1	1	0	0	2	1	1	1	1	0	0	1	2	0	0	0	1	0	1	0	1	0	0	1	2
754	0	0	2	0	0	0	2	0	2	2	0	1	2	0	1	0	0	1	0	0	0	0	1	1	1	1	0	0	2	1	1	2	2	0	0	1	1	0	0	1	1	1	1	0	0	0	0	0	1
755	0	0	2	0	0	1	2	0	2	1	0	0	1	0	0	0	0	1	1	1	1	0	2	2	0	0	0	0	2	2	0	1	1	0	0	1	1	0	0	0	1	0	0	0	0	0	0	0	0
756	0	1	1	0	0	0	2	0	1	1	0	0	1	0	0	0	0	0	1	1	1	0	2	2	0	0	0	1	1	1	1	2	2	0	1	1	2	0	0	0	2	1	1	0	1	1	0	0	1
757	0	2	1	0	0	0	2	0	2	1	0	0	1	0	1	0	0	2	2	1	0	0	1	1	0	1	0	0	2	1	0	1	1	0	0	2	1	1	1	0	1	0	0	0	0	0	0	0	1
758	1	1	2	0	0	1	2	0	2	0	0	0	0	0	0	0	0	0	0	0	0	0	2	2	0	0	0	0	2	2	0	2	1	0	1	2	2	0	0	2	0	1	1	0	1	1	0	2	2
759	0	2	0	0	0	0	1	0	2	1	0	2	1	0	1	0	0	1	0	0	0	0	2	2	0	0	0	0	2	1	0	0	0	0	0	2	2	0	0	1	0	1	1	0	1	0	0	0	0
760	1	2	1	0	0	0	1	0	1	1	1	0	1	0	1	0	0	1	1	1	1	0	2	2	0	0	0	1	2	1	1	2	2	0	0	1	1	0	0	1	0	0	2	0	1	1	0	0	1
761	0	1	2	0	0	0	2	0	1	1	1	0	2	0	0	0	0	1	1	1	1	0	1	1	0	0	0	0	2	1	0	1	1	2	2	2	1	1	0	1	0	1	2	0	1	1	0	0	1
762	1	1	0	0	0	0	1	0	1	1	1	2	1	0	1	0	0	2	1	1	1	0	2	2	0	0	1	0	2	1	0	1	1	1	0	1	2	0	0	2	0	0	0	0	0	0	0	1	1
763	1	0	2	0	1	0	2	0	2	1	0	1	1	0	1	0	1	0	1	1	1	1	2	2	0	0	0	1	2	2	0	1	1	0	0	2	1	0	0	0	0	0	0	1	0	0	0	0	1
764	0	1	2	0	0	0	1	0	1	1	1	0	0	0	0	0	0	1	2	1	1	0	2	2	0	1	1	0	2	2	0	1	1	0	0	1	1	0	0	1	1	2	2	0	2	1	1	0	1
765	1	1	1	0	0	1	1	1	1	1	1	0	1	0	0	0	0	2	2	2	2	0	2	2	0	0	0	0	2	1	0	0	0	0	1	2	1	0	0	0	1	0	0	1	0	0	0	0	1
766	1	0	2	0	0	1	1	0	1	0	1	1	2	0	1	0	0	0	0	0	0	0	1	2	0	0	0	0	2	2	0	0	1	1	0	2	2	0	0	0	2	0	1	1	2	0	0	0	1
767	0	1	1	0	0	0	2	1	1	1	0	1	1	0	1	0	0	2	1	1	1	0	2	2	0	0	0	0	2	1	0	2	1	0	0	1	0	0	0	1	0	0	0	0	0	0	0	0	1
768	1	1	2	0	0	0	2	0	1	0	0	1	1	0	1	0	0	0	1	1	1	0	2	2	0	0	1	1	2	2	0	2	1	0	0	1	1	0	0	1	1	0	0	0	0	0	0	0	1
769	0	1	1	0	0	1	2	0	2	2	0	0	0	0	0	0	1	1	0	1	1	0	2	2	0	1	0	0	2	2	1	0	0	0	0	1	1	0	0	1	1	0	0	0	1	1	0	0	1
770	0	1	2	0	0	0	2	0	1	1	0	1	1	0	1	0	0	2	1	1	1	0	2	2	0	1	0	1	2	2	0	1	1	1	1	2	0	1	1	1	0	0	0	0	0	0	0	0	1
771	0	1	1	0	0	0	1	0	0	0	1	0	0	0	0	0	0	1	0	0	0	0	2	2	0	0	0	0	2	2	2	1	0	0	1	2	1	0	0	2	0	1	1	0	1	0	0	1	0
772	1	1	2	0	0	0	0	0	0	0	2	0	0	0	0	0	0	0	1	1	1	0	1	1	0	0	0	0	1	1	1	0	0	0	0	2	1	0	0	0	2	0	1	0	1	0	0	0	1
773	0	0	2	0	1	0	2	0	1	1	0	0	0	0	0	0	0	1	0	0	0	0	2	2	0	0	0	0	2	0	0	1	0	1	0	2	1	1	1	0	1	0	0	0	0	0	0	0	1
774	1	2	1	0	0	0	1	0	1	1	0	0	1	0	0	0	0	0	0	1	1	0	2	2	0	0	0	1	1	1	1	1	1	1	0	0	2	0	0	1	1	0	0	1	0	1	0	0	2
775	0	0	2	0	0	0	1	0	1	1	1	0	1	0	1	1	0	0	0	0	0	0	2	2	0	0	0	1	2	2	0	1	1	0	1	1	2	0	0	0	2	0	0	0	0	0	0	0	2
776	1	1	2	0	0	0	2	0	1	1	0	1	2	0	2	1	0	0	0	0	0	0	2	2	0	0	0	1	1	1	1	1	1	0	0	2	2	0	0	0	2	0	1	0	1	1	0	0	1
777	0	0	1	0	0	0	2	0	2	2	0	0	1	0	0	0	0	2	1	1	0	0	2	2	0	0	0	1	2	0	1	1	1	1	1	1	2	1	1	0	1	0	0	0	0	0	0	0	1
778	0	2	0	0	0	0	1	0	1	1	0	1	1	0	1	0	1	0	1	1	1	0	2	2	0	0	0	0	2	2	1	2	2	0	0	2	2	0	0	0	1	0	1	0	0	0	0	0	2
779	0	0	2	0	0	0	2	0	1	0	1	0	0	0	0	0	0	2	2	1	0	1	2	2	0	0	1	1	2	2	0	1	0	1	0	1	2	0	0	1	1	0	0	1	0	0	0	0	0
780	0	1	1	1	1	2	1	0	0	0	0	0	0	0	0	0	0	0	0	0	0	0	2	2	0	1	1	2	2	1	1	0	0	0	1	2	1	0	0	0	0	0	1	0	0	0	0	0	0
781	1	2	1	0	0	0	0	0	0	0	2	0	0	0	0	0	0	1	1	0	0	0	1	1	1	1	0	0	2	2	1	2	1	1	2	2	1	1	1	0	1	0	0	1	0	0	0	1	2
782	0	1	1	0	0	0	2	0	0	0	0	1	2	0	2	0	0	0	0	0	0	0	1	1	0	1	0	1	2	1	1	1	2	1	0	1	1	0	0	1	0	0	0	0	0	0	0	1	2
783	0	2	1	0	0	0	2	0	1	1	0	1	1	0	1	0	0	0	1	1	1	1	1	1	1	1	0	1	2	0	1	1	1	0	0	1	1	0	0	2	0	0	1	0	0	0	0	0	0
784	1	1	2	0	0	0	2	0	2	0	0	1	1	0	1	0	0	0	0	1	1	1	1	1	1	0	0	1	2	1	2	2	2	1	0	2	1	0	0	2	0	1	1	0	1	1	0	0	1
785	1	1	1	0	0	0	2	0	2	2	0	1	1	0	1	0	0	0	0	0	0	0	2	2	0	0	0	0	2	1	0	1	1	0	0	1	2	0	0	0	2	0	1	0	0	0	0	0	1
786	0	1	1	0	0	0	2	0	2	1	0	0	0	0	0	0	0	1	0	0	0	0	2	2	0	0	0	0	1	0	0	1	0	1	2	2	1	1	1	0	1	0	0	0	0	0	0	0	0
787	1	1	1	0	0	0	1	0	1	1	0	1	1	0	1	0	0	0	0	0	0	0	2	2	0	0	0	0	1	0	0	1	1	0	0	1	1	0	1	0	1	1	1	0	1	0	0	0	1
788	0	2	0	0	0	0	1	0	0	0	1	1	1	0	2	0	0	1	0	1	0	1	2	2	0	0	0	0	1	0	0	0	0	0	0	2	1	0	0	1	1	2	1	0	1	0	0	0	1
789	0	1	1	0	0	0	2	0	2	2	0	0	0	0	0	0	0	1	1	0	0	1	1	2	0	0	0	0	2	2	0	1	1	2	0	2	2	0	0	0	2	0	2	0	0	0	1	0	0
790	0	1	1	0	0	0	2	0	1	0	1	0	1	0	0	0	0	1	1	0	0	0	2	2	0	2	0	0	1	1	1	1	1	0	0	2	1	0	0	1	1	0	0	0	0	0	0	0	2
791	0	1	2	0	0	0	2	0	2	1	0	1	1	0	1	0	0	2	2	1	0	0	2	2	0	0	0	1	0	0	0	1	1	0	0	1	1	0	0	2	0	0	0	0	0	0	0	0	1
792	1	1	1	0	0	0	1	0	0	0	1	0	0	0	0	0	0	0	0	0	0	0	2	2	0	0	0	0	2	2	1	2	1	0	0	1	1	1	1	0	1	0	0	0	0	1	0	0	0
793	0	2	0	0	0	0	2	0	2	0	0	1	2	0	2	0	0	1	1	1	1	1	1	2	0	0	1	0	1	0	0	2	2	1	0	2	0	1	1	0	0	0	1	1	1	0	0	0	1
794	0	0	2	0	0	1	2	0	1	0	0	0	1	0	1	1	0	1	2	1	1	0	2	2	0	0	0	0	2	1	0	1	1	0	0	2	1	0	0	1	1	0	0	0	0	0	0	0	1
795	0	1	1	0	0	0	2	0	1	0	0	0	0	0	0	0	0	1	0	0	0	0	0	1	0	0	0	0	2	2	1	0	0	0	0	1	0	0	0	1	0	0	0	0	0	0	0	0	0
796	0	2	0	0	0	0	2	1	1	1	0	1	0	0	0	0	0	1	2	2	1	0	2	2	0	1	0	0	2	2	0	1	1	0	0	2	1	0	0	1	1	0	0	0	1	1	0	0	0
797	1	1	2	0	0	1	2	0	1	0	0	0	0	0	0	0	0	1	2	2	1	1	1	2	0	0	0	0	2	2	0	1	0	0	1	2	1	1	1	0	0	1	1	0	1	2	0	0	1
798	1	2	1	1	1	1	1	0	1	1	1	1	2	0	2	0	0	0	0	0	0	0	1	1	0	0	0	0	1	1	0	1	1	0	0	2	2	0	0	0	2	0	0	0	0	0	0	1	1
799	0	0	2	0	0	0	2	0	2	1	0	1	1	0	1	0	0	0	0	1	0	1	1	2	0	0	0	0	2	0	0	1	1	0	0	2	1	1	1	0	0	0	0	0	0	0	0	0	1
800	0	0	2	0	0	1	1	0	0	0	0	1	2	0	2	0	0	2	1	1	1	1	1	2	0	0	0	0	2	1	1	0	0	0	0	2	1	0	0	1	1	0	1	0	0	1	0	0	2
801	1	1	1	0	0	0	1	2	2	2	0	0	0	0	0	0	0	0	0	0	0	1	1	2	0	0	0	0	2	2	0	0	0	0	0	2	0	0	0	1	0	0	0	1	0	0	0	1	2
802	1	2	1	0	0	0	2	1	2	2	0	0	0	0	0	0	1	1	1	1	0	1	2	2	0	0	0	0	2	2	0	1	1	1	1	2	2	0	0	0	2	0	0	0	0	0	0	1	1
803	0	1	1	0	0	0	1	1	1	1	1	0	0	0	0	0	0	1	1	1	1	0	2	2	0	0	0	0	2	2	0	0	1	1	0	2	2	0	0	1	1	0	2	0	1	0	0	0	1
804	0	1	2	0	0	0	1	0	0	0	1	0	0	0	1	1	0	1	1	1	1	1	1	2	0	0	0	1	2	0	1	1	1	0	1	1	1	0	0	0	2	0	0	1	0	0	0	0	1
805	0	0	2	0	0	0	1	1	1	1	1	1	1	0	1	0	0	1	2	2	1	1	2	2	0	1	0	1	2	0	1	1	1	0	0	1	1	0	0	2	0	0	1	0	1	0	0	0	0
806	0	2	2	0	0	1	1	0	1	1	1	1	2	1	1	1	0	2	1	1	1	0	2	2	0	0	0	1	2	0	1	2	1	1	0	1	1	0	0	0	0	0	0	0	0	1	0	0	0
807	0	2	0	0	0	0	1	2	2	2	0	0	1	0	1	1	1	2	1	1	1	1	2	2	0	0	0	0	2	1	0	2	1	0	0	1	1	1	1	0	1	1	1	0	1	1	0	0	1
808	1	2	1	0	0	0	2	0	2	0	0	0	1	0	0	0	0	0	0	0	0	0	2	2	0	0	0	0	2	2	0	1	1	0	0	2	2	0	0	0	1	0	0	2	0	0	0	0	1
809	0	1	2	0	0	0	2	0	2	2	0	0	0	0	0	0	0	1	1	1	1	1	1	1	1	1	0	1	2	1	1	1	1	1	1	1	1	0	0	1	1	1	1	1	0	0	0	1	2
810	1	1	1	0	0	0	2	1	1	1	0	1	0	0	0	0	1	0	1	1	1	0	2	2	0	0	0	0	2	1	0	1	1	0	0	1	1	0	0	0	2	0	1	1	2	0	0	0	2
811	0	0	2	0	0	1	2	1	1	1	0	0	0	0	0	0	0	0	0	0	0	1	2	2	0	0	0	1	2	1	2	0	0	0	0	2	1	0	0	1	0	1	1	0	1	0	0	0	1
812	0	1	1	0	0	0	2	0	1	0	1	1	1	0	1	0	0	1	0	1	0	0	1	1	0	0	0	0	2	1	0	0	0	0	0	2	1	1	1	0	0	0	0	0	0	0	0	0	1
813	0	2	0	0	1	0	2	0	2	1	0	0	0	0	0	0	0	1	0	0	0	0	2	2	0	0	0	1	2	1	1	0	0	0	1	2	1	0	0	1	1	2	2	0	2	1	0	0	1
814	1	0	2	0	0	0	1	0	2	2	0	0	2	0	1	0	0	1	2	2	1	0	2	2	0	0	0	1	2	0	1	1	1	0	0	1	1	0	0	1	1	0	0	1	0	0	0	0	0
815	0	0	1	0	0	0	1	0	1	1	1	0	0	0	1	1	0	2	1	1	1	0	1	1	0	0	0	1	1	0	0	1	1	1	1	2	1	0	0	0	2	0	0	0	1	0	0	0	1
816	1	1	2	0	0	0	1	0	0	0	1	0	0	0	0	0	0	1	1	1	1	0	1	2	0	0	0	0	2	2	1	1	1	2	2	2	2	0	0	0	2	0	1	0	1	0	0	0	1
817	0	1	1	0	0	1	2	0	1	0	0	0	0	0	0	0	0	1	1	1	0	0	2	2	0	0	0	0	1	1	1	2	2	0	0	1	1	0	0	0	2	0	1	0	1	0	0	0	2
818	0	1	1	0	0	0	2	1	2	1	0	0	2	0	1	1	0	2	2	2	2	1	1	1	1	1	0	1	2	1	2	2	1	0	1	2	2	0	0	1	1	0	0	0	1	1	0	0	1
819	0	1	1	0	0	0	2	0	1	1	0	1	1	0	1	0	0	1	1	1	1	0	1	1	0	1	0	0	2	2	1	0	1	0	0	2	0	0	0	1	1	1	1	1	0	0	0	0	0
820	0	2	0	0	0	0	2	0	2	1	0	0	0	0	0	0	0	1	1	1	1	0	2	2	0	1	0	0	2	2	1	1	1	2	2	2	1	0	0	1	1	0	1	0	1	1	0	1	1
821	0	1	1	0	0	1	2	0	1	0	0	1	1	0	1	0	0	0	0	0	0	0	1	1	0	0	1	0	2	2	0	1	1	0	0	2	1	1	1	0	1	1	0	0	2	0	0	0	2
822	1	1	1	0	0	0	2	0	2	1	0	0	0	0	0	0	0	2	2	1	1	0	2	2	0	0	0	1	2	1	1	2	2	0	0	1	1	1	1	0	1	0	1	0	1	1	0	0	0
823	0	0	2	0	0	0	2	0	2	1	0	2	1	0	1	0	1	2	0	0	0	0	1	1	0	0	0	0	2	1	0	2	1	0	0	1	2	0	0	0	2	0	0	0	0	0	0	0	0
824	1	2	1	0	0	0	2	1	2	1	0	0	1	0	1	1	0	1	1	1	1	0	2	2	0	0	0	1	1	0	0	0	0	1	1	2	1	0	0	0	1	1	1	1	1	2	0	0	1
825	1	2	0	0	0	0	2	0	1	1	0	1	2	0	1	0	0	0	0	0	0	0	2	2	0	0	0	0	2	0	0	1	1	0	0	1	1	0	0	1	1	0	0	0	1	0	0	1	2
826	0	2	1	0	0	0	2	1	2	1	0	0	0	0	0	0	0	1	1	1	0	0	2	2	0	0	0	1	2	1	1	2	2	0	0	2	1	0	0	0	1	0	0	0	0	0	1	0	0
827	0	2	1	0	0	0	1	0	2	1	0	0	0	0	0	0	0	2	1	0	0	0	2	2	0	0	0	0	2	2	0	0	1	1	0	2	2	0	0	0	2	0	0	1	1	0	0	0	1
828	0	2	0	0	0	0	2	1	1	1	0	0	1	0	1	0	0	1	1	1	0	1	1	2	0	0	0	0	2	2	0	1	1	0	0	2	1	1	0	0	0	1	1	0	1	0	0	1	1
829	0	1	1	0	0	0	2	0	1	1	0	1	1	0	0	0	0	0	0	0	0	0	2	2	0	0	0	0	2	2	0	1	1	0	0	2	1	0	0	0	0	0	0	0	0	0	0	0	1
830	0	2	1	0	0	0	1	1	2	2	0	0	1	0	0	0	1	1	0	0	0	1	2	2	0	0	0	1	2	0	1	0	0	0	0	2	1	0	0	2	0	0	0	0	0	0	0	0	1
831	1	0	1	0	0	0	1	0	1	0	1	1	2	0	1	0	0	1	1	1	1	0	2	2	0	0	0	0	1	0	0	1	1	1	1	2	2	0	0	0	2	0	1	0	0	0	0	1	0
832	1	1	2	0	0	1	2	0	1	1	0	0	1	0	0	0	0	1	1	2	1	0	2	2	0	1	0	0	2	1	0	1	1	1	1	1	2	0	0	2	0	0	2	0	1	1	0	0	1
833	0	1	1	0	0	0	1	0	1	1	2	0	1	0	1	1	0	1	1	0	0	0	2	2	0	0	0	0	2	0	0	1	0	0	0	1	1	0	0	2	0	0	0	0	0	0	0	0	0
834	1	1	1	1	1	1	2	1	2	2	0	1	1	0	1	0	1	2	1	1	0	1	0	1	0	0	0	0	2	2	2	1	1	0	0	0	2	0	0	1	1	0	0	0	0	0	0	0	0
835	0	2	1	0	0	0	1	1	2	2	1	0	0	0	0	0	0	0	0	0	0	0	2	2	0	0	0	0	1	0	0	0	0	0	1	2	2	0	1	0	1	1	1	0	1	1	1	0	0
836	0	1	1	0	0	0	2	1	2	1	0	0	0	0	0	0	0	0	0	1	0	0	2	2	0	0	0	0	2	1	0	2	1	1	0	1	0	1	1	1	0	1	1	0	0	2	0	0	0
837	0	1	2	0	0	0	2	1	2	1	0	1	2	1	1	1	0	1	1	1	1	0	2	2	0	1	0	1	0	0	0	1	1	1	1	2	2	0	0	2	0	0	0	1	0	0	0	0	0
838	0	1	1	0	0	0	2	0	2	2	0	0	0	0	1	1	0	2	2	2	1	0	2	2	0	0	0	0	2	1	1	1	1	1	1	1	2	0	0	0	1	0	1	0	1	1	0	0	0
839	0	2	2	0	0	0	2	0	2	1	0	0	1	0	0	0	0	2	0	1	1	1	1	1	1	1	0	0	2	0	0	1	1	0	0	1	1	0	0	1	1	0	1	0	1	0	0	0	1
840	0	0	2	0	0	0	1	0	1	1	1	1	2	0	2	0	0	0	0	1	1	0	2	2	0	0	0	0	2	1	1	0	0	0	0	1	1	0	0	1	1	1	0	0	1	0	0	0	0
841	1	0	2	0	0	0	2	0	2	2	0	0	1	0	0	0	0	1	1	1	1	0	2	2	0	1	1	0	2	1	1	0	0	1	1	2	1	1	1	0	1	1	0	0	1	1	0	1	1
842	0	2	0	0	0	0	2	0	1	1	1	1	0	0	0	0	0	2	1	1	1	1	2	2	0	0	0	1	2	0	1	1	0	1	2	2	1	0	0	0	1	0	0	1	0	0	0	0	2
843	0	2	0	0	0	0	2	0	1	0	0	0	0	0	0	0	0	0	0	0	0	1	1	2	0	0	0	0	2	2	1	0	0	0	0	2	0	0	0	1	1	0	1	0	1	0	0	0	0
844	0	0	2	0	0	0	1	0	1	1	1	0	0	0	0	0	0	0	0	0	0	0	2	2	0	0	0	1	2	1	1	2	1	1	0	1	2	0	0	2	1	1	1	0	1	1	0	0	2
845	1	2	0	0	0	0	2	0	2	2	0	0	0	0	0	0	0	1	0	0	0	0	2	2	0	0	0	1	2	1	1	1	1	0	0	2	0	0	0	0	1	1	1	0	1	0	0	0	1
846	0	1	2	0	0	0	2	1	2	1	0	0	0	0	0	0	0	0	0	0	0	1	2	2	0	1	0	1	1	1	0	0	0	1	1	1	0	1	1	1	0	0	1	0	1	1	0	1	1
847	0	2	1	0	0	0	2	1	2	1	0	0	0	0	0	0	0	0	0	0	0	1	2	2	0	0	0	0	1	1	1	1	1	1	0	1	2	0	0	2	0	0	2	0	1	0	0	2	2
848	1	1	1	0	0	0	2	0	0	0	0	0	0	0	0	0	0	0	0	0	0	1	2	2	0	0	0	0	1	1	1	2	1	1	0	2	2	0	0	0	1	1	1	0	0	0	0	0	0
849	0	2	0	0	0	0	1	0	0	0	1	0	0	0	0	0	0	0	0	1	1	0	2	2	0	0	0	0	1	1	0	1	2	0	1	2	1	0	0	0	1	1	1	0	1	1	0	1	2
850	0	2	0	0	0	0	1	0	0	0	1	0	0	0	0	0	0	0	0	0	0	2	0	1	1	1	0	0	2	1	1	0	0	0	0	2	1	0	0	0	2	0	0	0	0	1	0	0	1
851	1	2	0	0	0	0	1	0	0	0	0	0	1	0	1	1	0	0	0	0	0	0	2	2	0	0	0	2	1	1	0	1	1	1	1	2	1	0	0	1	1	0	0	0	0	0	0	1	1
852	0	0	2	0	0	1	2	1	2	2	0	1	1	0	1	0	0	1	1	0	1	1	1	1	1	2	0	0	2	1	0	0	0	0	0	2	0	0	0	1	1	1	1	0	1	1	0	0	1
853	0	2	0	0	0	0	2	0	0	0	0	0	2	0	0	0	0	1	0	0	0	0	2	2	0	0	0	1	2	1	2	1	1	1	0	0	1	0	0	1	1	1	1	0	0	0	0	0	1
854	1	1	1	0	0	1	2	1	1	1	0	1	2	0	2	0	0	2	2	1	1	1	1	1	1	1	0	0	2	0	0	1	1	0	0	1	1	0	0	0	1	0	1	1	0	1	0	0	1
855	0	1	2	0	0	0	2	0	2	2	0	0	0	0	0	0	0	1	1	1	1	1	2	2	0	0	0	0	1	1	1	2	1	1	0	2	1	0	0	1	1	0	1	0	2	1	0	0	1
856	0	1	1	0	0	1	2	0	2	2	0	1	2	0	2	0	0	1	1	1	0	0	2	2	0	0	0	0	2	2	0	1	1	0	0	2	1	0	0	0	2	0	1	0	0	0	0	0	1
857	0	2	1	0	0	0	2	0	1	0	0	1	1	0	1	0	0	1	0	0	0	1	2	2	0	0	0	0	2	1	1	2	1	0	0	1	1	0	0	0	1	0	0	2	0	2	0	0	1
858	1	1	1	0	0	1	2	0	1	1	1	0	1	0	0	0	1	2	1	1	1	1	2	2	0	0	0	1	2	1	1	2	1	1	0	2	2	0	0	1	1	0	2	0	0	2	0	0	0
859	0	2	1	0	0	0	1	0	0	0	1	1	1	0	1	0	0	1	1	1	1	1	2	2	0	0	0	0	1	1	0	2	1	1	0	1	1	0	0	0	1	0	1	0	1	0	0	0	1
860	0	1	0	0	0	0	1	0	0	0	0	0	0	0	0	0	1	2	0	0	0	1	2	2	0	0	0	0	2	2	0	1	0	2	1	1	2	0	0	1	1	1	0	0	1	0	0	0	0
861	0	2	0	0	0	0	1	1	1	1	1	0	0	0	0	0	0	0	0	0	0	1	1	1	0	0	0	1	2	1	1	1	1	1	0	0	1	0	0	1	1	0	0	0	0	0	0	0	0
862	0	1	1	0	0	0	1	1	1	1	0	0	0	0	0	0	0	1	1	1	1	2	2	2	0	0	0	0	2	1	1	0	0	0	0	2	0	0	0	1	1	0	0	0	2	0	0	0	0
863	0	2	1	0	0	0	1	0	0	0	2	1	1	0	1	0	0	1	0	0	0	0	1	1	0	0	0	0	2	1	0	1	1	0	0	1	1	1	1	0	1	0	0	0	0	1	0	0	2
864	0	1	1	0	0	0	2	1	2	2	0	0	2	0	0	0	0	1	0	0	0	1	0	1	1	1	0	0	2	2	1	1	1	1	1	2	2	0	0	0	2	0	0	0	0	0	0	0	2
865	0	2	1	0	0	0	2	0	1	1	0	0	1	0	0	0	0	2	1	0	0	0	2	2	0	0	0	1	2	1	1	1	0	1	2	2	1	0	0	1	1	1	1	0	1	1	0	0	1
866	0	1	1	0	0	0	1	0	2	2	0	0	0	0	0	0	0	0	0	0	0	1	2	2	0	0	0	0	2	2	0	1	1	0	0	1	0	1	1	0	0	0	0	0	1	0	0	0	1
867	1	1	1	0	0	0	2	0	1	1	0	2	2	1	1	1	0	1	0	0	0	1	2	2	0	0	0	0	2	2	0	2	2	0	0	0	1	0	0	2	0	0	1	0	0	0	0	0	0
868	0	2	1	0	0	0	1	0	0	0	2	1	2	0	2	1	1	2	1	1	1	0	2	2	0	0	1	0	2	2	0	0	1	1	0	2	1	1	1	1	0	0	1	0	0	1	0	0	1
869	0	1	1	0	0	0	1	0	1	1	1	0	0	0	0	0	0	2	1	0	0	1	2	2	0	0	0	0	2	1	1	1	1	1	0	2	2	0	0	1	1	1	1	0	1	0	0	0	1
870	0	0	2	0	0	1	1	0	1	1	1	2	2	0	2	0	1	0	1	1	1	0	2	2	0	0	0	0	2	0	0	1	0	2	1	1	2	0	0	0	1	0	1	0	0	0	0	1	1
871	0	1	1	0	0	0	1	0	1	1	0	1	1	0	1	0	0	0	1	1	1	0	1	1	0	0	0	0	2	2	1	1	1	0	0	2	2	0	0	1	1	0	0	1	0	0	0	0	1
872	1	0	2	0	0	0	1	0	1	1	0	2	2	0	2	0	0	0	1	1	1	1	2	2	0	0	0	0	2	2	0	1	1	0	0	2	1	0	0	0	2	0	1	1	1	0	0	1	1
873	0	1	1	0	0	0	2	0	2	1	0	0	1	0	0	0	0	1	1	1	0	0	1	1	1	1	0	0	2	2	1	2	1	2	0	2	0	1	1	0	0	0	0	0	0	0	0	0	1
874	0	1	2	0	0	1	1	0	2	1	0	0	0	0	0	0	0	0	0	0	0	1	2	2	0	0	0	2	1	1	0	1	1	2	0	1	1	0	0	0	0	1	0	0	2	0	0	1	0
875	1	1	1	0	0	0	2	0	1	1	0	0	1	0	2	1	0	0	0	0	0	0	2	2	0	0	0	1	2	1	2	2	1	1	0	1	2	0	0	0	2	0	0	0	0	0	0	0	1
876	0	2	1	0	0	0	2	0	0	0	0	1	1	0	1	0	0	1	1	1	1	0	2	2	0	1	0	0	1	1	1	1	1	1	1	2	1	0	0	0	2	0	1	0	1	1	0	0	1
877	1	1	1	0	0	0	1	1	1	1	1	1	1	0	1	0	0	1	1	1	0	1	2	2	0	0	0	1	2	1	1	1	1	0	0	2	1	0	0	0	1	0	0	1	0	0	0	0	1
878	0	1	2	0	0	0	2	0	1	1	0	1	1	0	1	0	1	2	2	2	2	1	0	1	1	1	0	0	1	1	0	1	1	0	0	2	2	0	0	0	2	0	1	0	1	0	0	0	0
879	1	0	2	0	1	0	1	0	1	0	1	0	1	0	1	1	0	0	1	1	1	0	1	1	0	0	0	0	1	1	0	1	2	0	0	2	0	1	1	1	0	0	0	0	0	0	0	0	1
880	0	2	1	0	0	0	2	1	2	1	0	0	1	0	0	0	1	2	1	1	0	0	0	0	0	0	0	0	2	2	1	1	0	2	2	2	1	0	0	1	1	0	1	1	1	0	0	0	1
881	0	1	1	1	1	1	1	0	0	0	1	1	1	0	1	0	0	1	0	1	0	0	1	1	0	0	0	0	2	2	2	1	0	1	0	2	1	0	0	1	1	0	0	0	0	0	0	1	1
882	0	1	2	0	0	0	2	0	2	1	1	0	0	0	0	0	0	2	1	0	0	1	2	2	0	0	0	1	2	1	2	1	1	0	0	2	2	0	0	0	2	1	1	0	1	0	0	0	0
883	0	0	2	0	1	0	1	0	1	1	1	0	1	0	0	0	0	1	0	1	0	0	2	2	0	0	1	1	2	1	0	2	1	0	0	1	1	0	0	0	1	0	0	0	0	0	0	0	0
884	1	1	2	0	0	0	1	0	0	0	0	2	1	0	1	0	0	1	2	1	1	0	2	2	0	0	0	1	2	1	1	2	1	0	0	1	1	1	1	0	0	1	0	0	1	1	0	1	0
885	1	2	0	0	0	0	2	0	0	0	0	0	0	0	0	0	0	2	2	2	2	0	2	2	0	1	0	0	2	1	1	1	1	0	0	2	2	0	0	1	1	1	1	0	0	1	0	0	0
886	1	0	2	0	0	0	2	0	2	2	0	2	2	0	2	0	0	0	1	1	1	0	2	2	0	0	0	0	1	1	0	1	0	2	1	1	2	0	0	0	1	0	0	0	0	0	0	0	1
887	0	1	1	0	0	0	1	1	1	1	1	0	0	0	0	0	0	0	0	0	0	0	1	1	0	0	0	1	2	1	1	0	2	1	0	2	2	0	0	1	1	0	1	0	1	0	0	0	1
888	1	2	1	0	0	0	2	0	2	1	0	1	1	0	1	0	0	0	0	0	0	1	0	0	1	1	0	0	2	2	1	2	1	1	0	1	2	1	1	0	1	0	0	0	0	1	0	0	0
889	0	1	2	0	0	0	2	0	2	2	0	1	2	0	1	0	0	1	1	1	1	0	2	2	0	0	0	2	2	1	1	1	0	2	1	1	1	0	0	0	1	0	0	0	0	0	0	0	0
890	0	1	1	0	0	0	2	0	2	1	0	0	1	1	0	0	0	0	0	0	0	1	1	1	1	2	0	0	2	0	0	1	1	2	1	2	0	1	1	1	0	1	1	0	1	0	0	0	0
891	0	1	2	0	0	0	1	0	1	1	1	0	0	0	0	0	0	1	1	1	1	0	1	1	0	0	0	0	2	1	1	1	1	0	0	2	1	0	0	2	0	0	0	0	0	0	0	0	2
892	0	0	1	0	0	0	2	0	2	2	0	0	0	0	0	0	0	0	1	1	1	1	2	2	0	0	0	0	2	1	0	1	1	0	0	2	0	0	0	0	1	0	0	0	0	0	0	1	0
893	0	2	1	0	0	0	1	0	1	0	1	0	0	0	0	0	0	2	2	1	0	0	1	1	0	0	0	0	1	1	1	1	1	0	0	1	1	0	0	0	2	1	2	0	0	0	0	0	2
894	0	1	1	0	0	0	1	0	1	1	1	1	1	0	1	0	0	2	0	0	0	0	2	2	0	0	0	1	2	0	1	1	1	0	0	2	0	0	0	0	1	1	0	0	1	0	0	0	0
895	0	2	1	0	0	0	2	0	1	0	0	0	1	1	0	1	1	1	0	0	0	0	1	1	0	1	0	0	2	2	1	1	1	0	0	2	2	0	0	0	2	0	1	0	1	2	0	0	1
896	1	2	0	0	0	0	2	1	2	1	0	1	1	0	1	0	0	0	1	1	1	0	2	2	0	0	0	1	1	1	1	1	0	1	1	2	2	0	0	1	0	0	0	1	1	0	0	0	1
897	0	1	2	0	0	1	2	0	1	0	0	0	0	0	1	1	0	2	0	0	0	1	2	2	0	0	0	0	2	0	0	1	1	2	1	2	2	0	0	1	1	1	1	0	1	0	0	0	2
898	0	1	1	0	0	0	2	0	2	1	0	1	2	0	1	0	0	0	0	0	0	0	2	2	0	0	0	0	2	1	1	1	1	2	1	2	1	0	0	1	0	2	1	0	1	0	0	0	1
899	0	1	1	0	0	0	2	0	1	0	0	1	1	0	1	0	0	0	1	1	1	0	2	2	0	0	0	0	2	2	0	1	1	0	0	2	1	0	0	1	1	0	0	0	0	1	0	1	1
900	0	2	0	0	0	0	2	0	2	2	0	1	1	0	1	0	0	1	1	1	0	0	2	2	0	0	0	0	2	1	0	1	1	1	1	1	2	0	0	0	2	0	0	2	0	0	0	0	0
901	0	1	2	0	0	0	2	0	2	2	0	0	1	0	0	0	0	0	0	0	0	0	2	2	0	0	0	0	2	1	0	1	1	0	0	1	2	0	0	1	1	1	1	0	1	1	0	0	1
902	0	1	2	0	0	1	1	1	1	1	1	0	0	0	0	0	0	0	1	1	1	0	2	2	0	1	0	0	2	2	0	0	0	0	0	2	1	0	0	0	2	0	1	1	0	1	0	0	1
903	0	0	2	0	0	1	1	0	0	0	1	0	1	0	1	1	0	2	2	1	0	1	2	2	0	0	0	0	2	1	0	1	2	1	0	1	2	0	0	0	2	0	0	0	0	0	0	0	1
904	0	2	1	0	0	0	2	0	1	1	0	1	2	0	1	0	0	1	0	0	0	1	0	1	1	1	0	0	1	1	1	1	2	0	0	1	0	0	0	1	1	0	1	0	1	0	0	0	0
905	1	2	1	0	0	0	2	0	1	1	1	0	0	0	0	0	0	1	1	0	1	1	2	2	0	0	0	1	1	1	0	1	0	2	2	2	1	0	1	0	0	0	0	0	1	1	0	0	2
906	0	1	1	0	0	0	2	0	2	2	0	0	0	0	1	1	0	0	0	1	1	1	2	2	0	0	0	1	2	1	2	1	0	0	1	2	1	0	0	0	1	1	1	1	0	0	0	1	0
907	0	1	1	0	0	0	2	0	1	1	1	0	0	0	0	0	1	1	0	0	0	1	0	1	1	1	0	0	2	1	1	1	2	1	0	1	2	0	0	1	1	0	1	0	0	0	0	1	1
908	0	1	1	0	0	0	1	0	1	0	1	0	0	0	0	0	0	1	0	1	0	1	2	2	0	1	0	0	2	1	1	2	2	0	1	1	1	0	0	1	1	0	1	0	1	0	0	0	1
909	1	1	1	0	0	0	2	0	2	2	0	1	1	0	1	0	0	0	0	0	0	1	1	1	0	0	0	1	2	1	1	1	1	0	0	2	1	0	0	1	1	0	1	1	1	0	0	0	0
910	0	0	2	0	0	1	2	0	2	1	0	1	1	0	1	0	0	0	0	0	0	1	2	2	0	0	0	0	2	1	1	1	1	0	0	1	1	0	0	0	2	0	0	0	2	0	0	0	0
911	0	2	1	0	0	0	2	0	1	1	0	0	1	0	0	0	0	1	0	0	0	0	2	2	0	0	0	2	2	2	0	2	1	1	1	2	2	0	0	0	1	0	0	0	0	1	0	1	2
912	0	2	1	0	0	0	2	0	2	2	0	0	1	1	0	1	0	1	1	1	1	0	1	2	0	0	0	1	2	1	1	1	0	0	1	2	2	0	0	1	1	0	0	0	0	0	0	0	1
913	1	2	0	0	0	0	2	0	2	1	0	0	2	1	0	1	0	1	1	1	0	0	1	1	1	1	0	1	1	1	0	2	1	0	0	1	2	0	0	0	1	0	1	0	0	0	0	0	0
914	1	1	2	0	0	0	2	0	1	1	0	1	0	0	0	0	0	0	1	1	1	0	2	2	0	1	0	2	1	1	0	0	0	1	1	2	1	0	0	0	2	1	0	0	0	0	0	0	0
915	0	2	0	0	0	0	2	0	1	0	1	0	0	0	0	0	0	1	0	0	0	0	2	2	0	0	0	0	2	2	0	1	1	0	0	1	2	0	0	1	1	0	0	0	0	0	0	0	1
916	0	1	2	0	0	0	2	0	2	1	0	1	1	0	1	0	0	2	2	2	2	0	2	2	0	0	0	0	2	1	1	1	1	0	0	2	2	0	0	0	1	0	0	0	0	0	1	0	1
917	0	2	0	0	1	0	2	1	2	2	0	0	0	0	0	0	0	0	1	1	1	1	1	2	0	0	0	0	2	1	1	2	2	0	0	1	2	0	0	0	2	0	1	0	1	0	0	0	0
918	0	1	2	0	0	0	2	0	2	0	1	0	1	0	0	0	0	0	0	1	0	0	2	2	0	0	0	0	2	2	2	1	1	1	0	2	0	0	0	1	0	1	1	0	1	1	0	0	1
919	1	1	2	0	0	0	2	0	1	0	0	0	2	0	1	1	0	2	2	1	0	2	0	1	1	1	0	0	2	1	1	2	1	2	0	2	1	0	0	0	1	0	0	0	0	0	0	1	2
920	0	0	2	0	0	0	2	0	0	0	0	0	0	0	0	0	0	1	1	1	0	0	2	2	0	0	1	0	2	1	1	1	1	1	1	2	1	0	0	0	1	1	1	0	0	0	0	0	1
921	1	0	2	0	0	1	2	0	1	1	0	1	1	0	1	0	0	2	0	0	0	0	2	2	0	0	0	2	2	2	0	1	0	2	2	2	1	0	0	1	1	1	0	0	1	0	0	0	1
922	0	1	2	0	0	0	2	0	2	1	0	1	2	0	2	0	0	1	1	1	0	1	2	2	0	0	0	1	2	0	1	0	0	1	1	1	2	0	0	0	1	0	0	0	0	0	0	1	1
923	1	2	0	0	0	0	1	0	1	1	1	0	0	0	0	0	0	0	0	0	0	1	2	2	0	0	0	0	2	1	1	2	1	0	1	2	1	1	1	0	1	0	1	0	2	1	0	0	0
924	0	2	0	0	1	0	1	0	1	1	2	0	0	0	0	0	0	0	0	0	0	0	2	2	0	0	0	1	2	1	1	2	2	0	0	0	2	0	0	2	0	1	0	0	2	1	0	0	1
925	0	2	1	0	0	0	1	0	1	1	1	1	2	0	2	0	0	0	0	0	0	0	2	2	0	0	0	2	1	0	1	1	1	1	1	2	1	0	0	0	1	0	2	0	1	1	0	0	1
926	0	0	2	0	0	1	2	0	1	1	1	0	0	0	1	1	0	0	0	0	0	1	2	2	0	0	0	0	2	1	0	1	1	0	0	2	1	0	0	0	1	0	0	0	0	0	0	0	1
927	0	2	0	0	0	0	2	0	2	0	0	0	1	1	0	1	0	1	1	1	0	0	2	2	0	0	0	0	2	1	1	1	1	2	0	2	2	1	0	0	0	1	0	0	0	0	0	0	0
928	0	0	2	0	0	0	2	0	1	1	0	0	0	0	1	1	0	0	0	0	0	0	2	2	0	0	0	0	2	2	1	0	1	1	0	2	1	0	0	1	0	0	1	0	1	0	0	1	2
929	0	2	1	0	0	0	1	0	1	1	0	0	2	0	1	0	0	0	0	0	0	0	2	2	0	0	0	1	2	2	0	0	0	1	1	2	2	0	0	0	1	0	1	0	1	0	0	0	1
930	0	1	1	0	0	1	2	1	1	1	0	2	2	1	1	1	0	2	0	0	0	1	2	2	0	0	0	2	2	2	0	0	1	1	0	2	1	0	0	1	1	0	1	0	1	2	0	0	2
931	0	2	1	0	0	0	2	0	1	0	1	0	1	0	0	0	0	0	1	0	0	0	2	2	0	0	0	1	2	1	1	2	1	1	1	2	2	0	0	1	1	0	1	0	0	0	0	0	0
932	0	2	1	0	0	0	2	0	2	2	0	0	1	1	0	0	0	0	0	1	1	0	1	1	0	1	0	0	2	1	0	1	1	0	0	1	1	0	0	1	1	0	0	1	0	0	0	0	2
933	0	2	0	0	0	0	2	0	1	0	0	0	0	0	0	0	0	1	1	1	0	0	2	2	0	0	0	0	1	0	0	0	0	2	1	2	1	0	0	0	2	1	1	0	1	0	0	0	0
934	0	2	0	0	0	0	1	0	1	1	1	0	0	0	0	0	0	2	1	0	0	1	2	2	0	0	0	1	1	1	0	1	1	0	0	1	1	0	0	0	1	1	1	0	1	1	0	0	1
935	1	2	2	0	0	0	2	1	1	1	0	0	0	0	0	0	0	0	0	0	0	0	2	2	0	1	0	1	0	0	0	2	2	0	0	0	2	0	0	1	0	0	0	1	0	0	0	0	2
936	0	1	1	0	0	0	2	1	1	1	0	0	1	1	0	0	0	1	2	2	2	0	2	2	0	1	0	1	2	1	1	1	1	0	0	2	1	1	0	0	0	0	0	0	0	2	0	0	0
937	0	1	2	0	0	0	2	0	1	0	0	0	1	0	1	1	0	0	0	0	0	0	1	1	0	0	0	0	2	2	1	1	1	2	1	2	2	0	0	2	0	0	0	0	2	0	0	0	0
938	1	1	1	0	0	0	1	0	0	0	0	0	0	0	0	0	0	1	1	1	1	1	1	1	1	1	0	1	2	2	0	1	1	0	0	1	0	0	0	1	1	1	0	0	0	0	0	1	1
939	1	2	0	0	0	0	2	0	1	0	1	0	1	0	1	1	0	2	1	1	1	1	2	2	0	1	1	0	2	0	0	0	0	0	1	2	1	0	0	0	2	1	0	0	1	1	0	0	0
940	0	0	2	0	0	0	2	0	1	1	0	0	0	0	0	0	0	0	0	0	0	0	0	1	0	0	0	1	1	0	0	2	2	0	0	2	0	1	1	0	0	1	1	0	1	2	0	0	1
941	1	1	1	0	0	0	2	0	1	0	0	0	0	0	0	0	0	0	0	0	0	0	2	2	0	1	0	0	2	1	0	2	1	1	0	2	1	0	0	1	1	0	2	0	1	1	0	1	1
942	0	1	1	0	0	0	1	1	1	1	0	1	1	0	1	0	0	0	0	0	0	0	1	1	0	1	0	0	2	1	1	1	2	0	0	2	1	0	0	2	0	0	0	0	0	0	0	0	1
943	0	2	1	0	0	0	1	1	2	2	0	1	2	0	2	0	0	1	1	1	1	0	2	2	0	0	0	1	2	2	0	1	1	1	1	2	2	1	0	0	0	0	0	1	0	0	0	0	0
944	1	1	1	0	0	1	2	0	1	1	1	0	0	0	0	0	0	0	0	0	0	0	2	2	0	0	0	0	2	1	0	1	1	0	0	1	2	0	0	0	2	0	0	0	1	0	0	0	0
945	0	1	1	0	0	0	1	0	1	1	1	1	1	0	1	0	0	2	2	2	0	1	2	2	0	0	0	2	1	0	0	0	0	1	0	2	2	0	0	0	1	0	2	0	0	0	0	0	0
946	0	2	0	0	0	0	1	0	0	0	1	2	1	0	1	0	0	2	1	1	1	1	2	2	0	0	0	1	2	2	0	1	1	0	0	2	1	0	0	0	0	0	2	0	0	2	0	1	1
947	0	2	0	0	1	0	1	1	1	1	1	1	1	0	1	0	0	1	1	1	1	0	1	1	0	0	0	1	2	2	0	0	0	0	0	1	2	0	0	0	2	0	0	0	0	2	0	0	0
948	0	1	1	0	0	0	1	0	1	0	1	1	1	0	1	0	0	0	0	1	1	0	1	1	0	0	1	1	2	1	0	1	1	1	0	1	1	0	0	2	0	0	1	0	1	1	0	0	0
949	1	1	1	0	0	1	1	0	1	1	1	1	2	0	1	0	0	2	1	1	1	0	2	2	0	0	0	1	2	1	2	2	2	1	1	2	1	0	0	1	1	0	1	1	1	0	0	0	0
950	0	2	0	0	0	1	2	0	2	1	1	0	2	0	1	0	0	0	0	0	0	0	2	2	0	0	0	0	2	1	0	2	1	0	0	1	1	0	0	1	1	0	2	0	1	0	0	0	0
951	0	1	1	0	0	0	2	1	2	2	0	0	1	1	0	1	1	0	1	1	1	0	2	2	0	0	0	2	1	0	1	2	1	1	0	2	1	0	0	1	1	0	0	1	0	1	0	0	2
952	1	1	1	0	0	1	1	0	0	0	1	0	1	0	0	0	1	2	2	2	1	0	0	0	0	0	0	0	2	1	0	1	1	0	0	1	1	0	0	1	1	1	1	0	2	0	0	0	2
953	0	1	1	0	0	0	1	0	2	2	0	1	1	0	1	0	0	0	1	1	1	0	0	1	0	0	0	0	2	0	0	1	2	0	0	2	1	0	0	1	1	0	0	0	0	1	0	1	1
954	0	0	2	0	0	1	2	0	2	1	0	1	2	0	2	1	0	1	0	0	0	1	2	2	0	1	0	1	2	2	0	1	1	0	0	1	2	0	0	1	1	0	1	0	1	0	0	0	1
955	0	0	2	0	0	1	1	1	1	1	0	1	1	0	1	0	0	1	1	1	1	1	1	2	0	0	0	1	2	2	0	0	0	0	0	2	1	0	0	0	1	0	0	0	0	0	0	0	1
956	0	0	2	0	0	1	2	1	2	2	0	0	0	0	0	0	0	2	2	1	0	1	2	2	0	0	0	0	1	0	0	1	0	2	1	1	1	1	0	1	0	0	0	0	0	1	0	0	2
957	0	0	2	0	0	1	2	0	1	0	0	0	1	0	0	0	0	1	0	0	0	0	2	2	0	0	0	1	1	1	1	0	0	0	0	2	1	0	0	1	1	1	1	0	1	0	0	0	0
958	0	1	2	0	0	1	2	0	2	1	0	0	0	0	1	1	0	0	0	0	0	0	2	2	0	1	0	0	2	2	0	2	2	0	0	0	2	0	0	1	1	0	0	1	0	1	0	0	0
959	0	1	2	0	0	0	2	0	1	1	1	1	1	0	1	0	0	2	1	1	1	1	2	2	0	0	0	0	2	1	1	0	0	0	1	2	2	0	0	0	1	0	0	1	0	0	0	0	2
960	0	2	0	0	0	0	1	0	1	1	0	0	1	0	1	0	0	1	0	0	0	0	2	2	0	0	0	1	2	1	1	1	1	1	1	1	1	0	0	2	0	0	0	0	0	0	0	1	2
961	1	2	1	0	0	0	1	0	1	0	1	0	2	0	2	0	0	1	1	1	1	0	2	2	0	1	0	0	2	1	0	0	0	0	1	2	1	0	1	1	0	1	0	0	2	1	0	1	1
962	0	2	0	0	0	0	2	0	2	1	0	0	0	0	0	0	0	2	2	2	0	1	1	1	1	1	0	0	2	1	0	1	1	2	0	1	1	0	0	1	1	0	0	0	0	1	0	0	0
963	0	1	2	0	0	0	1	1	2	2	0	1	1	0	1	0	0	1	1	1	0	0	2	2	0	0	0	0	2	1	1	1	1	1	2	2	1	0	0	0	2	0	0	1	0	0	0	0	1
964	0	1	1	0	0	0	2	0	1	1	1	0	0	0	0	0	0	0	0	0	0	0	2	2	0	0	0	0	2	0	0	2	1	0	0	2	1	0	0	2	0	1	1	0	1	0	0	1	0
965	1	2	1	0	0	0	1	2	2	2	0	0	1	0	0	0	0	2	0	0	0	1	1	1	1	1	0	0	1	1	1	1	0	0	0	1	1	0	0	1	1	0	0	0	0	1	0	0	0
966	1	1	1	0	0	0	2	0	0	0	0	0	0	0	0	0	1	0	1	1	1	0	0	0	0	0	0	0	2	1	1	0	0	0	1	2	1	0	0	2	0	0	0	0	0	1	0	0	1
967	0	1	1	0	0	1	0	0	1	1	1	0	2	0	0	0	0	1	1	1	1	1	2	2	0	0	0	0	2	2	0	0	0	0	0	1	1	0	0	0	2	0	0	0	0	1	0	0	1
968	0	1	1	0	0	0	2	0	1	1	0	1	0	0	0	0	0	0	1	1	1	0	1	2	0	0	0	1	2	1	1	2	1	1	0	1	1	0	0	0	2	0	0	1	0	0	0	0	0
969	0	2	0	0	0	0	2	0	2	1	0	1	1	0	1	0	0	0	0	0	0	0	2	2	0	0	0	0	2	2	0	0	2	1	0	2	1	0	0	0	1	0	1	0	1	0	0	1	2
970	0	0	2	0	0	0	1	0	1	1	0	1	1	0	1	0	0	2	2	1	0	0	1	1	0	1	0	0	2	2	1	1	1	0	0	2	1	0	0	1	1	1	1	0	1	0	0	0	2
971	0	1	1	1	1	1	2	0	1	0	1	0	0	0	0	0	0	0	0	0	0	0	2	2	0	0	0	0	2	2	1	1	1	0	0	1	2	0	0	0	2	0	1	0	1	0	0	0	1
972	1	2	1	0	0	0	2	0	1	0	0	0	1	0	1	0	0	1	1	1	0	0	2	2	0	0	2	1	2	0	1	0	0	0	0	2	0	0	0	1	0	0	0	0	1	1	0	1	0
973	1	2	1	0	0	0	2	1	2	2	0	1	2	0	2	1	0	1	0	0	0	1	2	2	0	0	0	0	2	2	0	2	2	0	0	0	0	0	0	1	1	1	0	0	2	0	0	0	1
974	1	2	1	0	0	0	2	0	0	0	0	1	0	0	0	0	0	0	0	0	0	1	2	2	0	0	0	0	2	1	1	1	1	0	0	1	1	0	0	1	1	0	0	1	1	1	0	0	0
975	1	1	2	0	0	0	2	0	2	0	0	0	0	0	0	0	0	0	0	0	0	1	2	2	0	0	0	1	1	0	0	0	1	0	0	2	1	0	0	2	0	0	0	0	0	1	0	1	0
976	0	1	1	0	0	0	2	0	2	0	0	0	0	0	0	0	0	0	0	0	0	0	2	2	0	0	0	1	2	1	1	2	2	0	0	2	1	0	0	0	1	1	0	0	1	0	0	0	0
977	0	2	2	0	0	1	1	0	1	1	1	1	1	0	1	0	0	2	0	1	1	1	2	2	0	0	0	0	2	1	0	1	1	1	1	1	0	0	0	1	1	1	1	0	1	0	0	0	0
978	0	1	2	0	0	0	2	0	2	1	0	0	1	0	0	0	0	1	0	0	0	0	2	2	0	0	0	0	2	2	0	1	1	2	0	2	1	1	1	0	0	0	1	0	0	0	0	0	2
979	0	1	1	0	0	0	1	0	0	0	1	0	1	0	0	0	0	0	1	0	0	1	1	2	0	0	0	1	2	2	0	1	1	0	1	2	1	0	0	0	1	1	0	0	2	1	0	0	0
980	0	1	2	0	0	0	2	0	2	2	0	0	1	0	0	0	0	2	2	1	1	0	2	2	0	1	0	0	2	2	1	2	1	0	1	2	1	1	1	0	0	0	0	2	0	0	0	1	2
981	1	2	0	0	0	0	2	0	2	0	0	1	2	1	0	1	0	0	0	1	0	0	2	2	0	0	0	0	2	2	0	2	1	1	1	2	1	1	0	1	0	0	0	0	0	0	0	0	1
982	0	0	1	0	0	0	2	0	2	2	0	0	1	0	0	0	0	2	1	0	0	0	2	2	0	0	0	1	2	2	0	1	2	1	0	2	2	0	0	2	1	0	1	0	1	0	0	0	1
983	0	0	2	0	1	0	1	0	1	1	0	0	1	0	0	0	0	0	1	0	0	1	2	2	0	0	0	0	2	1	1	1	1	0	0	1	2	0	0	0	2	1	0	0	1	0	0	0	1
984	1	2	1	1	1	1	2	0	2	2	0	0	1	0	1	0	0	1	2	2	1	0	1	1	0	0	0	1	2	1	0	2	1	0	0	1	1	0	0	1	0	1	1	0	2	2	0	0	1
985	1	1	1	0	0	0	2	0	1	1	1	0	1	0	1	0	0	2	2	1	1	1	1	1	1	1	0	1	2	0	1	1	1	0	1	2	1	0	0	1	1	0	0	1	0	1	0	0	1
986	1	0	2	0	0	1	2	0	1	1	1	0	0	0	0	0	0	2	0	1	0	0	2	2	0	1	0	0	2	1	0	1	2	0	0	2	1	1	1	0	1	1	1	0	1	0	0	0	0
987	0	1	2	0	0	0	2	0	1	1	1	0	0	0	0	0	0	0	0	0	0	0	2	2	0	1	0	1	2	1	1	2	2	0	0	2	1	0	0	2	0	0	0	0	0	0	0	0	1
988	1	1	1	0	0	0	2	0	2	0	0	0	0	0	0	0	0	1	1	1	1	1	2	2	0	0	0	0	1	1	0	1	1	1	0	0	2	0	0	1	1	0	0	0	0	1	0	0	0
989	0	1	2	0	0	0	2	0	1	1	0	1	1	0	2	1	0	0	0	0	0	0	2	2	0	0	0	0	2	2	2	1	0	1	1	2	1	0	0	0	2	0	1	0	0	1	0	0	0
990	0	0	2	0	0	2	2	0	1	0	1	2	1	0	1	0	0	1	2	1	1	1	1	1	1	1	0	0	1	0	0	1	1	1	0	1	1	0	0	1	1	0	1	1	2	0	0	0	0
991	0	2	0	0	0	0	2	0	2	2	0	1	1	0	1	0	0	2	2	2	2	1	2	2	0	0	0	1	1	1	0	1	1	2	0	1	0	0	0	2	0	0	0	0	0	0	0	1	1
992	1	0	2	0	0	0	2	1	2	1	0	1	1	0	1	0	0	0	0	0	0	0	2	2	0	0	0	0	2	0	0	2	1	2	0	2	2	0	0	0	1	0	1	0	1	0	0	0	1
993	1	0	2	0	0	1	2	0	2	2	0	0	0	0	0	0	0	0	1	2	1	0	2	2	0	0	0	1	2	1	0	2	2	0	0	1	1	0	0	0	0	0	1	1	1	0	0	0	1
994	0	1	1	0	0	0	1	0	1	0	1	1	1	0	1	0	0	0	0	0	0	1	1	1	1	1	0	1	2	1	1	1	1	2	2	2	1	0	0	2	0	0	0	0	1	0	0	0	0
995	0	0	2	0	0	1	2	0	2	2	0	0	0	0	0	0	0	1	0	0	0	0	2	2	0	1	0	1	2	0	1	1	0	1	1	1	2	1	1	0	1	2	2	0	1	1	0	0	1
996	0	2	1	1	1	1	2	0	2	2	0	0	0	0	1	1	0	1	0	0	0	1	0	1	0	0	0	0	2	1	0	0	1	0	0	2	1	0	0	0	2	1	0	0	1	1	0	0	1
997	0	0	2	0	0	2	2	1	2	1	0	0	0	0	0	0	1	2	0	0	0	0	2	2	0	0	0	0	2	0	0	2	2	0	0	0	1	0	1	0	1	1	1	0	1	2	1	0	0
998	0	0	2	0	0	2	1	1	1	1	1	0	0	0	0	0	1	2	2	2	1	1	2	2	0	0	1	0	1	0	0	1	1	0	0	1	2	0	0	1	1	1	1	0	1	0	0	2	2
999	0	1	1	0	0	1	2	0	2	0	0	1	2	0	2	1	0	2	2	2	2	0	2	2	0	2	0	0	2	2	1	1	1	0	0	1	1	0	0	1	1	1	1	0	1	1	1	0	1
1000	1	1	1	0	0	0	2	1	2	1	0	0	1	0	0	0	0	0	1	0	0	1	1	1	1	1	0	0	2	1	0	2	1	0	0	2	2	0	0	0	2	0	0	1	0	0	0	0	1
[truncated: 252 more columns]
