# Supplementary material for: KNN-MDR: a learning approach for improving interactions mapping performances in genome wide association studies
Source: BMC Bioinformatics. 2017 Mar 21;18:184. doi: 10.1186/s12859-017-1599-7 (PMC5361736; doi:10.1186/s12859-017-1599-7)
Supplement: Supplementary file 5 — The data set(s) supporting the results of Table 3. (ZIP 7092 kb) [file 12859_2017_1599_MOESM5_ESM.zip › 000/S70/mkallsimul.dat]

1	1	1	0	0	0	0	0	1	1	0	0	0	0	0	0	0	0	1	1	2	0	0	1	1	1	1	0	1	2	2	1	1	1	0	0	1	2	0	0	0	0	0	0	0	0	0	1	0	1
2	1	1	1	0	0	0	2	2	0	0	2	0	0	0	0	0	0	0	1	1	1	0	1	1	1	1	0	1	2	2	1	1	2	2	0	1	1	0	0	0	0	1	0	1	0	0	0	0	0
3	1	2	0	0	0	0	2	2	0	0	1	0	0	0	0	0	0	0	2	1	1	1	0	2	0	0	0	0	2	1	1	0	0	0	1	2	2	0	2	2	0	0	0	2	1	1	0	0	2
4	1	1	0	0	0	0	0	0	2	0	0	1	1	1	1	0	0	0	0	0	1	0	0	2	0	2	0	2	0	0	2	1	1	0	0	2	2	0	1	1	0	1	0	1	0	1	0	0	1
5	1	2	0	0	0	0	1	1	1	0	0	1	1	0	0	0	0	1	1	1	1	1	0	2	0	0	0	1	1	2	2	0	0	0	1	2	1	0	2	2	0	0	0	1	0	0	0	0	0
6	0	2	0	0	0	0	2	2	0	0	1	1	1	1	1	0	1	1	1	1	0	0	1	1	0	2	1	0	2	2	0	1	1	0	1	2	1	0	0	0	0	1	0	2	1	0	0	0	1
7	1	2	0	0	0	0	2	2	1	0	1	0	1	1	1	0	1	1	1	2	0	0	1	1	0	1	1	0	2	2	1	1	1	0	0	2	2	0	1	1	0	0	1	2	1	0	0	0	1
8	1	1	0	0	0	0	1	1	0	0	0	1	2	0	0	0	0	1	2	2	0	1	1	1	1	1	0	0	2	2	0	0	0	0	0	2	1	1	0	0	0	0	1	1	1	0	0	0	0
9	1	2	0	0	0	0	1	1	0	0	2	0	0	0	0	0	0	0	1	1	1	0	0	2	0	2	0	0	2	2	1	0	1	0	0	2	0	1	0	0	0	0	0	2	0	0	0	0	0
10	1	1	0	0	0	0	1	1	1	0	1	1	1	0	0	0	0	2	1	1	0	0	0	2	0	1	0	1	1	0	1	0	2	2	2	2	1	1	0	0	0	1	0	2	0	0	0	2	2
11	1	1	1	1	1	2	2	2	0	0	0	0	1	1	1	0	0	1	2	2	0	0	0	2	0	1	0	0	1	1	0	0	2	2	0	1	1	0	0	0	1	0	1	1	1	2	0	0	1
12	0	1	0	0	0	0	2	2	1	0	0	0	2	1	1	1	0	0	0	0	1	0	1	1	0	1	0	1	2	2	0	1	2	0	0	1	1	0	0	0	0	0	0	1	0	0	0	0	1
13	1	1	0	0	0	0	2	2	0	0	2	0	1	1	1	0	0	1	1	1	0	0	0	2	0	1	0	2	2	2	1	2	2	0	1	2	1	0	2	2	1	0	0	0	0	0	0	0	1
14	1	2	0	0	0	0	0	0	2	0	0	0	0	0	0	0	1	2	2	2	0	0	0	2	0	2	1	0	2	2	0	2	2	0	1	2	2	0	1	1	0	0	0	1	0	0	0	0	1
15	1	1	0	0	0	0	1	2	1	0	0	0	1	1	1	0	0	0	1	1	0	1	0	2	0	2	0	1	2	2	1	0	0	0	0	2	2	0	1	1	1	0	0	1	0	1	0	0	0
16	0	1	0	0	0	1	0	0	2	0	0	1	1	0	0	0	0	1	1	1	0	0	0	2	0	2	1	1	2	2	0	0	2	1	1	2	0	0	1	1	0	0	1	2	1	0	0	0	1
17	1	0	0	0	0	1	1	1	1	0	0	0	0	0	0	0	0	1	1	1	0	0	0	2	0	1	0	2	1	1	1	1	2	1	0	0	1	1	0	0	0	0	1	1	0	0	0	0	1
18	1	1	0	0	0	0	2	2	0	0	0	1	1	1	1	0	0	2	1	1	1	0	0	2	0	0	0	1	2	2	1	1	1	1	0	0	1	0	0	0	0	0	0	2	1	1	0	0	0
19	1	1	0	0	0	0	0	0	2	0	0	1	2	1	2	1	0	2	1	1	1	0	0	2	0	1	0	0	2	2	0	0	1	0	0	2	1	1	1	1	0	0	0	0	0	0	0	0	2
20	1	1	1	0	0	0	0	0	2	0	0	1	2	2	2	0	0	0	1	2	0	0	0	2	0	0	0	1	1	2	2	2	2	0	0	1	2	0	0	1	0	0	0	1	0	0	1	0	1
21	1	2	0	0	0	0	0	0	1	0	1	1	1	0	0	1	0	0	2	2	0	0	1	1	0	0	0	1	2	1	2	0	0	0	0	1	2	1	0	0	0	2	0	2	0	0	0	1	0
22	1	1	0	0	0	0	1	1	1	0	1	0	0	0	0	0	0	0	1	1	0	0	0	2	0	1	0	1	2	2	1	0	2	1	0	1	2	0	1	1	0	0	0	1	0	0	0	0	2
23	1	1	1	0	0	0	2	2	0	0	0	0	0	0	0	0	0	0	1	1	0	0	1	1	1	1	0	0	1	1	1	2	1	0	0	2	1	0	1	1	0	0	0	1	0	1	0	0	1
24	1	0	0	0	0	1	1	2	0	0	0	0	0	0	0	0	1	2	1	1	1	1	1	1	1	1	0	0	2	2	0	0	1	1	0	0	1	1	0	0	0	0	0	2	0	1	0	0	1
25	1	0	0	0	0	0	0	1	1	0	0	0	0	0	0	0	0	0	1	1	0	0	0	2	0	1	0	0	2	2	0	0	1	0	0	1	2	0	2	2	1	0	0	2	0	1	0	0	1
26	1	1	0	0	0	0	0	1	1	0	0	2	2	1	1	0	0	1	2	2	0	1	0	2	0	1	0	1	1	1	1	0	2	1	0	2	1	0	0	0	0	0	1	2	1	2	0	0	2
27	1	1	1	0	0	0	0	0	1	0	1	0	0	0	0	0	1	2	1	1	0	0	0	2	0	0	1	1	1	1	1	0	1	1	1	2	1	0	2	2	1	1	0	2	2	0	0	1	2
28	1	1	0	0	0	0	0	0	2	0	0	1	2	1	1	1	0	0	2	2	0	0	1	1	0	1	0	1	2	1	1	1	2	1	0	1	1	1	0	0	0	0	0	2	0	0	0	0	0
29	1	1	0	0	0	1	0	0	2	0	0	2	2	2	2	0	0	2	1	1	1	0	0	2	0	2	0	0	2	2	0	2	2	0	0	1	0	1	0	0	0	0	0	0	0	0	0	0	0
30	1	1	0	0	0	0	2	2	0	0	1	0	1	0	0	1	0	0	2	2	0	1	1	1	1	0	1	1	2	2	0	2	1	0	0	2	1	0	0	0	0	0	0	0	0	1	1	0	2
31	1	2	0	0	0	0	0	0	2	0	0	0	1	1	1	0	0	0	2	2	0	0	0	2	0	1	0	0	2	2	1	0	2	2	2	2	1	0	1	1	0	0	0	2	0	1	0	0	1
32	1	0	0	0	0	0	2	2	0	1	1	1	2	1	1	0	0	1	2	2	0	0	0	2	0	1	0	0	2	2	0	0	0	0	1	2	1	0	1	1	0	1	0	2	1	0	0	0	0
33	1	2	0	0	0	0	1	1	2	0	0	0	0	0	0	0	0	0	2	1	1	0	0	2	0	1	0	0	2	2	1	2	2	1	1	2	2	0	0	0	0	0	0	1	0	0	0	0	1
34	1	0	0	0	0	0	1	1	1	0	1	1	2	1	1	1	0	0	1	1	0	0	0	2	0	1	0	1	2	1	1	1	1	0	0	2	1	0	1	1	0	0	0	1	0	0	0	0	0
35	1	0	0	0	0	1	2	2	0	0	1	0	0	0	0	0	0	0	2	1	1	1	0	2	0	1	0	1	2	2	0	0	0	0	0	2	1	0	1	1	0	0	0	1	0	0	0	0	0
36	1	2	0	0	0	0	2	2	0	0	1	0	0	0	0	0	1	1	0	0	1	0	0	2	0	1	0	1	2	2	0	0	1	1	2	2	1	0	1	1	0	0	0	2	1	1	0	0	0
37	1	1	0	0	0	1	1	2	0	0	1	1	2	1	1	1	0	1	1	1	1	1	1	1	1	0	0	0	2	2	0	1	1	0	0	1	1	0	1	1	0	0	1	2	1	0	0	0	0
38	1	1	0	0	0	1	1	1	1	1	0	0	0	0	0	0	0	0	2	1	1	0	0	2	0	0	0	0	2	2	1	1	1	1	1	2	1	0	1	1	0	0	0	0	0	1	1	0	1
39	1	1	0	0	0	0	2	2	0	0	0	0	1	1	1	0	0	0	1	1	0	0	0	2	0	1	1	0	2	2	0	1	0	0	0	1	1	0	1	1	0	0	0	2	1	1	0	0	2
40	1	0	0	0	0	1	1	1	1	0	1	0	0	0	0	0	1	0	2	1	1	0	1	1	0	2	0	0	2	2	1	0	2	0	0	2	2	0	2	2	0	1	0	2	1	0	0	0	0
41	1	2	1	0	0	0	0	1	1	0	0	1	1	1	1	0	0	0	1	1	1	0	0	2	0	2	0	0	2	1	0	1	1	0	1	1	0	1	0	0	0	0	0	1	0	1	0	0	0
42	1	0	0	0	0	1	1	1	0	1	2	0	0	0	0	0	0	2	2	2	0	0	0	2	0	0	0	0	2	2	0	0	2	1	1	1	2	0	1	1	0	0	1	2	0	0	0	0	1
43	1	2	0	0	0	0	0	0	2	0	0	0	1	1	1	0	0	1	2	2	0	1	0	2	0	1	0	0	2	2	1	1	1	0	0	2	1	0	1	1	0	0	0	2	0	0	0	0	2
44	1	1	0	0	0	0	1	1	1	0	1	0	0	0	0	0	0	0	2	1	1	0	0	2	0	2	0	0	2	2	2	0	1	1	0	2	1	0	1	1	0	0	0	1	0	0	0	0	1
45	1	1	0	0	0	0	1	2	0	0	0	1	2	0	0	0	0	1	0	1	1	1	1	1	1	1	0	1	2	2	2	1	0	0	0	1	2	0	1	1	0	0	0	2	1	0	0	0	2
46	1	1	0	0	0	0	1	1	1	0	0	0	1	1	1	0	0	1	2	2	0	1	0	2	0	0	0	0	2	2	1	0	1	0	0	1	2	0	1	1	1	0	1	2	1	2	0	1	1
47	0	1	0	0	0	1	2	2	0	0	2	1	1	0	0	0	0	0	2	1	1	0	0	2	0	0	0	1	1	2	2	1	2	0	0	2	1	1	0	0	0	0	0	1	0	0	0	0	0
48	1	0	0	0	0	0	1	2	0	0	0	0	1	0	0	0	1	1	0	0	1	0	0	2	0	2	0	0	2	2	0	1	1	1	0	0	0	0	1	1	0	0	0	1	0	0	0	1	1
49	1	2	0	0	0	0	1	1	1	0	0	1	1	0	0	1	0	1	1	1	0	1	0	2	0	2	0	2	2	2	0	1	1	1	1	2	2	0	0	0	0	0	0	0	0	0	0	1	1
50	1	2	0	0	0	0	2	2	2	0	0	2	2	0	0	0	1	2	1	1	1	0	0	2	0	1	0	0	2	2	0	1	2	0	0	2	1	1	1	1	1	0	1	2	1	0	0	0	2
51	1	1	0	0	0	1	2	2	0	0	2	0	0	0	0	0	0	0	1	1	1	0	0	2	0	2	0	0	2	2	0	0	1	0	0	1	1	0	1	1	0	1	0	1	1	0	0	0	0
52	1	1	0	0	0	0	2	2	0	0	0	0	0	0	0	0	0	0	0	0	1	1	0	2	0	0	0	1	2	2	1	2	1	0	1	2	1	0	0	0	0	1	0	2	2	0	0	0	1
53	1	1	0	0	0	0	1	1	1	0	0	1	1	0	0	0	0	1	1	1	1	0	0	2	0	2	0	1	2	2	1	0	2	2	2	2	1	1	0	0	0	0	1	2	1	0	0	0	1
54	1	2	0	0	0	0	1	1	1	0	1	0	0	0	0	0	0	0	1	1	0	1	1	1	0	1	0	0	2	2	1	1	2	0	0	1	1	0	0	0	0	0	0	0	0	0	0	0	1
55	1	1	0	0	0	0	1	1	1	0	0	1	1	0	0	0	0	0	1	1	0	1	0	2	0	1	0	2	1	2	2	1	1	0	0	2	2	0	0	0	0	0	0	2	0	0	0	0	0
56	1	1	0	0	0	0	1	2	0	0	1	1	1	1	1	0	0	1	1	0	0	0	0	2	0	1	0	0	2	2	1	1	1	1	1	2	2	0	1	1	0	0	1	1	1	1	1	0	1
57	1	2	1	0	0	0	2	2	1	0	1	1	2	0	0	0	1	2	1	1	0	0	0	2	0	0	0	0	2	2	1	0	1	1	1	2	1	1	0	0	0	0	0	1	1	0	1	0	1
58	1	1	0	0	0	0	1	1	2	0	0	0	2	2	2	1	0	1	2	2	0	0	0	2	0	2	0	0	2	2	1	0	0	0	0	1	1	0	0	0	1	0	0	1	0	0	0	0	0
59	1	2	0	0	0	0	2	2	0	0	1	0	0	0	0	0	1	1	2	2	1	0	0	2	0	0	0	1	2	2	1	0	2	0	0	0	1	0	2	2	1	1	0	2	0	0	0	0	1
60	1	2	1	0	0	0	1	2	0	0	1	1	1	1	2	1	0	0	0	0	1	1	0	2	0	1	0	1	1	1	2	0	2	0	0	2	2	0	0	0	0	0	0	2	0	0	0	0	0
61	1	1	0	0	0	0	1	2	0	0	1	0	0	0	0	0	0	0	1	0	1	0	1	1	0	0	1	1	2	2	0	1	1	0	0	2	1	1	0	0	0	0	0	0	2	1	0	0	0
62	1	1	1	0	0	0	1	1	1	0	0	0	0	0	0	0	0	2	0	0	0	0	2	0	0	1	0	1	2	2	0	0	1	0	0	2	1	1	0	1	0	0	0	1	0	0	0	0	0
63	1	2	1	0	0	0	1	1	1	0	0	1	2	1	1	1	0	0	1	1	0	0	0	2	0	0	1	1	1	1	1	0	0	1	0	2	0	0	1	1	0	0	1	2	1	0	0	1	1
64	1	0	0	0	0	1	1	1	1	0	0	0	1	1	1	0	0	1	2	2	0	0	0	2	0	1	0	0	1	1	2	0	0	0	1	2	0	0	2	2	1	0	0	2	0	2	0	1	1
65	1	1	0	0	0	1	1	1	1	0	0	1	0	0	1	1	0	1	1	1	0	1	0	2	0	0	0	0	2	2	0	2	1	1	1	2	1	0	1	1	0	0	0	1	0	0	0	0	1
66	1	2	0	0	0	0	1	1	1	1	0	0	0	0	0	0	0	2	2	2	0	0	1	1	0	1	0	0	2	2	0	1	2	1	0	2	2	0	2	2	0	0	1	2	1	1	0	0	1
67	1	0	0	0	0	1	1	1	1	0	1	1	1	1	1	0	0	0	2	2	0	1	0	2	0	0	0	0	2	2	0	1	2	1	0	1	1	0	1	1	0	0	0	1	0	0	1	1	2
68	1	1	0	0	0	1	2	2	0	0	1	0	1	1	1	0	0	0	0	0	1	0	0	2	0	0	0	0	2	2	0	2	2	1	1	2	1	0	2	1	1	0	0	2	0	0	0	0	2
69	1	1	0	0	0	1	1	1	0	0	0	0	1	0	0	0	0	0	2	2	0	0	0	2	0	1	0	0	2	2	1	0	1	0	0	1	0	0	1	1	0	0	0	1	0	0	0	0	1
70	1	1	0	0	0	0	2	2	0	1	1	2	1	1	2	1	0	0	2	2	0	1	1	1	1	1	2	1	2	2	1	0	1	0	0	1	1	1	1	0	1	0	0	1	0	0	1	1	1
71	1	1	0	0	0	0	1	1	0	0	1	0	2	2	2	1	0	0	1	1	1	0	1	1	0	1	0	0	2	2	0	1	0	0	0	1	1	0	0	0	0	0	0	2	0	0	1	0	1
72	1	1	0	0	0	0	0	1	1	0	0	1	1	0	0	0	0	1	1	1	0	0	0	2	0	1	0	1	1	1	2	0	0	0	1	2	2	0	0	0	0	0	0	2	0	2	0	0	1
73	1	2	0	0	0	0	0	0	2	0	0	0	1	1	1	0	0	1	1	1	0	1	0	2	0	2	0	1	1	1	1	0	2	1	1	2	2	0	0	0	0	0	0	1	0	1	0	0	1
74	1	1	0	0	0	1	0	1	1	0	0	0	1	0	1	1	0	1	2	2	0	0	0	2	0	1	0	0	2	2	1	0	2	1	1	1	1	0	2	2	0	0	0	2	0	1	0	0	1
75	1	2	0	0	0	1	2	2	0	0	0	0	0	0	0	0	0	0	1	2	0	1	0	2	0	0	1	0	2	2	0	2	2	0	0	1	1	0	0	0	0	0	2	2	1	1	0	0	1
76	1	1	0	0	0	0	2	2	0	0	1	0	2	2	2	1	0	0	1	1	1	0	1	1	0	1	0	1	1	2	1	0	0	1	1	2	1	1	0	0	0	0	0	2	1	1	0	0	0
77	1	1	0	0	0	0	2	2	0	0	0	0	0	0	0	0	0	1	1	1	0	0	0	2	0	1	0	0	2	2	0	0	1	0	0	1	1	0	1	0	1	0	0	0	2	0	0	0	0
78	1	0	1	0	1	0	0	0	2	0	0	0	1	1	1	0	0	1	1	2	0	0	0	2	0	1	1	0	1	1	1	0	2	0	0	0	1	1	0	0	0	0	0	1	1	1	0	0	0
79	1	1	0	0	0	0	1	1	1	1	0	0	2	1	1	1	0	0	2	2	0	0	1	1	0	1	0	0	2	2	0	2	2	0	1	2	0	0	2	2	1	0	0	1	0	0	0	0	0
80	1	2	0	0	0	0	0	0	1	0	1	0	1	1	1	0	0	0	1	1	1	1	0	2	0	0	0	0	2	2	0	1	1	0	0	2	2	0	1	1	0	0	0	2	0	0	0	0	2
81	1	0	0	0	0	0	1	1	1	0	0	2	2	0	0	0	0	0	1	1	0	0	0	2	0	0	0	0	1	1	1	1	2	0	0	2	1	0	0	0	0	0	0	2	0	0	1	0	2
82	1	1	0	0	0	0	1	1	1	0	1	0	1	1	2	0	0	0	1	2	0	0	0	2	0	1	0	0	1	1	1	0	2	0	0	2	0	1	1	1	0	0	0	0	1	0	0	0	2
83	1	1	0	0	0	1	2	2	0	0	1	1	2	1	1	1	0	1	1	1	0	0	0	2	0	1	0	0	2	2	1	0	2	0	0	1	1	0	1	1	0	0	0	1	0	0	0	0	1
84	1	1	1	1	1	2	0	0	2	0	0	0	0	0	0	0	1	1	1	2	0	1	0	2	0	0	1	0	2	2	0	2	2	0	1	2	1	0	1	1	0	0	0	0	1	0	0	0	0
85	1	2	0	0	0	0	1	2	1	0	0	0	0	0	0	0	0	0	1	1	0	0	0	2	0	1	1	1	2	2	0	2	2	1	1	2	1	0	2	2	1	2	0	2	1	0	0	0	1
86	1	1	0	0	0	0	0	0	2	0	0	0	2	2	2	0	0	1	0	1	1	1	1	1	1	0	0	1	2	2	1	0	0	1	1	1	2	0	1	1	0	0	0	1	0	0	0	0	0
87	1	1	0	0	0	1	1	1	1	0	0	0	0	0	0	0	0	0	2	2	0	0	0	2	0	0	0	1	2	2	0	0	0	0	0	2	1	1	0	0	0	0	0	1	0	1	0	0	0
88	1	2	1	0	0	0	2	2	0	0	2	0	2	0	0	1	0	1	1	1	0	0	0	2	0	2	1	0	2	1	0	0	2	0	0	2	0	0	1	1	0	1	0	2	1	1	0	0	1
89	1	2	0	0	0	0	1	1	1	0	0	0	0	0	0	0	0	0	1	1	0	0	1	1	0	1	0	1	2	2	1	1	2	0	0	1	0	1	0	0	0	0	1	2	1	0	0	0	0
90	1	0	0	0	0	0	2	2	1	0	1	1	1	0	0	0	1	1	0	0	1	0	1	1	1	2	0	0	2	2	0	2	2	0	0	1	1	0	0	0	0	0	0	1	0	0	0	0	1
91	1	1	0	0	0	1	1	1	2	0	0	1	1	0	0	0	0	1	1	1	0	0	0	2	0	0	0	0	1	2	1	0	2	0	0	2	0	0	2	2	0	0	0	1	1	0	1	0	2
92	1	0	0	0	0	0	0	0	2	0	0	1	0	0	1	1	0	0	1	1	0	1	1	1	1	0	1	0	1	1	1	0	2	0	0	2	1	0	0	0	0	0	0	1	0	0	1	0	1
93	1	1	0	0	0	0	1	1	1	0	0	0	0	0	0	0	0	0	0	0	0	2	0	2	0	0	0	0	2	2	0	0	1	0	0	2	1	0	2	2	1	0	0	1	0	0	1	0	1
94	1	2	1	0	1	0	0	1	0	0	0	1	1	0	0	0	0	0	1	2	0	0	0	2	0	1	0	0	2	2	1	1	2	0	1	1	1	0	1	0	1	0	1	2	1	1	1	0	1
95	1	2	0	0	0	0	1	2	0	0	0	0	0	0	0	0	0	0	0	0	0	0	0	2	0	1	0	1	1	1	2	1	2	1	0	1	1	0	1	1	0	0	1	2	1	0	0	0	1
96	1	0	0	0	0	2	1	2	0	0	1	0	0	0	0	0	0	2	2	2	0	0	0	2	0	2	0	1	1	1	2	0	1	1	1	2	2	0	0	0	0	0	1	1	1	1	0	0	1
97	1	1	0	0	0	1	2	2	0	0	0	0	1	1	1	0	0	1	1	1	1	0	0	2	0	1	0	0	2	2	0	1	0	0	0	1	2	0	1	1	0	1	0	2	1	1	1	0	2
98	1	2	0	0	0	0	1	2	1	0	0	0	1	1	1	0	0	1	1	1	1	0	0	2	0	0	0	2	0	0	2	0	1	1	1	2	0	0	1	1	0	1	0	1	1	0	0	1	1
99	1	2	0	0	0	0	2	2	0	0	1	0	0	0	0	0	0	0	0	0	1	0	0	2	0	2	2	1	2	2	1	0	1	0	0	1	2	0	0	0	0	1	0	2	2	0	0	0	1
100	1	2	0	0	0	0	1	1	1	1	0	0	0	0	0	0	1	1	1	1	0	1	1	1	1	1	0	0	1	1	0	0	1	1	1	2	2	0	0	0	0	0	0	1	0	0	0	0	2
101	1	2	0	0	0	0	2	2	0	0	1	0	1	1	1	0	0	0	1	1	0	0	0	2	0	1	1	1	2	2	0	1	2	1	1	2	2	0	1	1	0	0	0	2	1	1	0	0	1
102	1	2	0	0	0	0	1	1	1	0	1	0	0	0	0	0	0	1	1	2	0	0	1	1	0	1	0	1	2	2	1	0	2	1	0	2	2	0	0	0	0	1	0	1	1	0	0	0	1
103	1	1	0	0	0	0	1	1	1	0	0	0	1	1	1	0	0	0	1	0	1	0	0	2	0	0	0	0	2	2	0	1	1	0	0	1	1	0	1	1	0	0	0	1	1	0	0	1	1
104	1	0	0	0	0	2	1	1	1	1	1	1	1	1	1	0	0	0	2	2	0	1	0	2	0	0	0	0	2	2	0	0	2	1	0	1	1	0	0	0	0	1	0	1	2	0	0	0	1
105	1	1	0	0	0	0	1	2	0	0	1	1	2	2	2	0	0	1	1	2	0	0	1	1	0	1	0	0	2	2	1	2	1	0	0	2	2	0	0	0	0	0	1	2	1	1	0	0	1
106	1	1	0	0	0	0	0	0	2	0	0	0	0	0	0	0	1	1	0	0	1	0	0	2	0	0	0	0	2	2	2	1	1	0	1	2	1	1	1	0	1	0	0	2	0	0	0	0	1
107	1	1	0	0	0	0	2	2	0	0	1	1	1	0	0	0	0	1	1	1	1	0	0	2	0	0	0	1	2	2	1	1	1	0	0	2	2	0	1	1	1	0	1	1	1	1	1	0	1
108	1	0	0	0	0	1	0	1	0	0	1	0	1	1	1	0	0	0	0	1	0	0	0	2	0	1	0	1	2	2	0	1	0	0	0	2	0	0	2	1	1	0	0	0	0	0	0	0	1
109	1	0	0	0	0	0	1	1	1	0	1	1	2	1	1	0	0	0	1	2	0	0	0	2	0	0	0	0	2	2	1	0	0	0	0	1	1	0	1	1	0	1	0	2	0	2	0	0	0
110	1	1	0	0	0	0	2	2	0	0	1	0	1	1	1	0	0	0	2	1	1	1	1	1	1	1	0	1	2	2	1	2	2	0	0	0	1	0	1	0	1	0	0	2	0	0	0	2	2
111	1	1	0	0	0	0	2	2	0	0	1	0	1	1	1	0	0	0	0	1	1	0	1	1	0	1	0	1	2	2	1	1	1	0	0	1	0	0	2	1	1	1	0	1	1	0	0	1	1
112	1	2	0	0	0	0	1	1	1	0	0	1	1	0	0	0	0	1	2	2	1	0	0	2	0	1	0	0	2	2	1	2	1	0	0	0	1	0	2	2	0	0	0	2	0	0	0	0	0
113	1	1	0	0	0	0	1	1	1	0	0	1	0	0	1	1	0	1	0	0	0	0	0	2	0	1	0	2	1	2	2	0	2	0	0	2	2	1	0	0	0	1	0	2	1	2	0	0	1
114	1	1	1	0	1	0	1	1	0	0	0	0	0	0	0	0	0	1	2	2	0	1	1	1	1	1	0	0	2	2	0	1	1	1	1	2	0	0	1	1	0	0	0	0	0	0	0	0	1
115	1	1	0	0	0	0	1	0	1	0	1	1	2	1	1	1	0	2	2	2	0	0	0	2	0	2	0	0	2	2	1	2	1	0	0	1	0	0	1	1	0	0	0	1	0	0	0	0	0
116	1	1	0	0	0	0	1	1	1	0	0	1	1	0	0	0	0	0	1	1	1	1	0	2	0	1	0	1	2	1	1	1	2	1	0	0	0	0	1	1	0	0	0	1	0	1	0	2	2
117	1	1	1	0	0	0	2	2	0	0	1	0	1	1	1	0	0	0	0	0	0	0	0	2	0	0	0	0	2	2	1	1	2	1	0	0	2	1	0	0	1	1	0	2	1	1	0	0	1
118	1	2	0	0	0	0	0	0	1	0	1	0	2	0	0	1	0	0	1	1	1	0	0	2	0	1	0	1	2	2	1	0	1	0	0	1	1	0	1	1	0	0	0	0	1	0	0	0	0
119	1	2	0	0	0	0	0	1	2	0	0	0	1	1	1	0	0	0	1	1	1	0	1	1	0	0	0	0	2	2	0	0	2	0	0	1	0	1	0	0	0	0	0	1	0	1	0	0	0
120	1	0	0	0	0	0	1	1	1	0	0	0	0	0	0	0	0	0	2	2	0	1	2	0	1	1	0	0	2	1	1	0	1	0	0	2	1	0	0	0	0	0	1	1	1	1	1	0	1
121	1	1	0	0	0	0	1	1	0	0	0	1	1	0	1	1	1	1	1	1	0	0	1	1	0	1	0	1	2	1	0	1	2	0	0	1	1	0	1	1	0	0	0	2	0	0	0	0	1
122	1	1	0	0	0	0	1	1	1	1	1	1	1	0	0	0	1	2	1	1	1	0	0	2	0	1	0	1	2	2	1	0	1	0	0	1	2	0	0	0	0	0	1	2	1	1	0	0	0
123	1	1	0	0	0	0	2	2	1	0	1	0	2	2	2	0	1	2	1	1	0	0	0	2	0	0	0	1	1	0	2	1	2	1	0	1	1	0	0	0	0	0	0	1	1	1	0	0	1
124	1	2	1	0	0	0	2	2	0	0	0	1	2	1	1	0	0	0	1	1	0	0	0	2	0	1	0	0	2	2	0	0	2	1	0	1	1	0	1	1	0	0	0	0	0	0	1	0	1
125	1	0	0	0	0	0	2	2	1	0	1	0	1	0	0	0	1	1	1	1	0	1	0	2	0	0	0	1	1	0	2	1	1	0	0	2	1	1	0	0	1	0	0	1	0	0	0	0	0
126	1	0	0	0	0	1	1	1	1	0	0	0	2	0	0	1	0	1	2	2	0	0	0	2	0	2	0	0	2	2	1	0	0	0	0	0	2	0	0	1	0	1	0	2	2	0	0	0	1
127	1	1	0	0	0	0	1	1	1	0	0	0	0	0	0	0	0	0	2	2	0	1	1	1	1	1	0	0	2	2	0	0	1	1	0	1	2	0	0	0	0	1	0	2	1	0	0	0	1
128	0	2	0	0	0	0	1	2	0	0	0	1	2	1	1	1	0	0	1	1	0	0	1	1	0	2	0	0	2	1	1	1	0	0	0	2	1	1	1	1	0	0	0	1	0	1	0	0	0
129	1	1	0	0	0	1	2	2	0	0	1	0	1	1	1	0	0	0	1	1	1	1	1	1	1	0	0	0	2	1	1	1	0	0	0	1	2	0	1	1	0	0	1	2	1	1	0	0	1
130	1	1	0	0	0	0	2	2	0	0	1	0	0	0	0	0	0	1	0	0	1	1	1	1	1	2	0	1	1	0	1	1	2	1	0	2	1	0	0	0	0	0	1	2	2	0	0	0	1
131	1	1	0	0	0	0	2	2	0	0	1	0	0	0	0	0	0	2	1	1	0	0	1	1	0	1	0	0	2	2	0	0	0	1	1	1	0	0	2	1	1	0	0	2	0	0	0	0	0
132	1	2	0	0	0	0	1	1	1	0	0	1	2	1	1	1	0	1	0	0	1	0	0	2	0	1	0	0	2	2	0	0	1	0	0	2	0	0	2	2	1	0	1	2	0	0	0	0	0
133	1	0	0	0	0	1	2	2	0	0	2	1	1	0	0	0	0	2	2	2	0	1	1	1	1	2	0	0	1	1	1	2	2	0	0	0	2	0	0	0	0	1	0	2	0	0	0	0	0
134	1	1	0	0	0	0	2	2	0	0	1	1	1	0	0	0	1	1	0	0	1	0	1	1	1	1	0	0	1	1	2	0	1	1	0	2	1	0	1	1	0	1	0	1	1	0	0	0	0
135	1	2	0	0	0	0	1	1	1	1	0	1	2	1	1	0	0	0	2	2	1	0	0	2	0	0	0	1	2	1	2	1	1	0	0	2	1	0	0	0	0	1	0	2	1	1	0	0	1
136	1	1	2	0	1	0	0	2	0	0	1	0	1	1	1	0	0	0	1	1	0	0	0	2	0	0	0	0	2	2	1	0	0	0	0	2	2	0	0	0	0	2	0	2	1	1	0	0	0
137	1	1	0	0	0	1	1	1	0	0	2	1	1	0	0	0	0	0	1	1	0	1	1	2	0	0	0	0	1	1	1	1	1	0	0	1	1	0	0	0	0	0	0	2	1	0	0	0	1
138	1	1	0	0	0	0	1	1	1	0	0	1	1	0	0	0	0	1	1	1	0	0	0	2	0	2	0	1	2	1	1	1	1	0	0	1	1	1	0	1	0	0	1	1	1	0	0	0	0
139	1	1	0	0	0	0	0	1	0	0	1	0	0	0	0	0	0	1	1	1	1	0	0	2	0	1	0	1	2	2	1	1	1	1	1	1	2	0	0	0	0	0	1	2	1	0	1	1	2
140	1	1	0	0	0	0	0	1	1	0	1	0	0	0	0	0	0	0	2	1	1	1	0	2	0	1	0	1	2	1	0	0	2	0	0	1	2	0	0	0	0	0	0	0	2	1	0	0	0
141	1	1	0	0	0	0	1	2	0	0	1	0	0	0	0	0	0	0	0	0	0	0	0	2	0	0	0	1	2	2	0	0	0	0	0	1	1	0	2	2	0	1	0	1	1	0	0	0	0
142	1	2	1	0	0	0	0	0	2	0	0	0	0	0	0	0	0	1	0	0	0	0	1	1	0	2	0	0	2	1	0	1	1	0	0	2	1	0	2	2	0	0	0	0	1	1	0	0	1
143	0	1	0	0	0	1	1	1	1	0	0	1	1	0	0	0	0	0	0	1	1	1	0	2	0	1	0	0	2	2	0	1	1	1	2	2	2	0	0	0	0	0	0	2	0	0	1	0	2
144	1	1	0	0	0	1	2	2	0	0	0	0	0	0	0	0	0	1	1	1	0	1	2	0	1	1	0	2	2	2	1	0	2	1	1	1	2	0	0	0	0	0	0	0	1	1	0	0	0
145	1	1	0	0	0	0	1	1	0	1	1	0	1	1	1	0	0	0	1	1	0	1	0	2	0	1	0	1	1	1	1	0	1	1	0	2	1	0	1	1	0	0	0	1	0	0	0	0	1
146	1	1	0	0	0	0	1	1	1	0	0	0	1	1	1	0	0	0	1	1	1	1	1	1	1	1	0	2	2	2	1	0	2	0	0	2	1	1	1	0	2	0	1	2	1	0	0	0	1
147	1	1	0	0	0	0	1	1	1	0	1	0	1	1	1	0	0	0	1	1	0	0	0	2	0	1	0	0	2	2	0	1	1	0	0	2	2	0	1	1	0	0	0	1	0	0	1	0	1
148	1	2	0	0	0	0	2	2	1	0	0	0	1	0	0	1	0	0	1	1	1	0	0	2	0	0	0	0	2	1	1	0	0	0	0	2	1	1	1	1	1	0	0	2	0	0	0	0	0
149	1	1	0	0	0	0	1	1	1	0	0	1	1	0	0	0	0	1	1	1	0	1	0	2	0	1	0	1	1	2	1	1	1	0	1	2	1	0	1	1	0	0	0	0	0	0	1	0	1
150	1	1	0	0	0	0	1	1	1	0	0	0	0	0	0	0	1	1	1	2	0	1	0	2	0	1	0	0	2	2	1	1	1	0	0	1	1	0	1	1	0	0	0	1	1	1	0	0	1
151	1	1	0	0	0	0	1	1	0	0	0	0	1	1	1	0	0	1	0	1	1	0	0	2	0	0	1	1	2	2	0	0	2	1	0	1	2	0	1	1	0	1	0	1	2	0	1	0	1
152	1	1	0	0	0	0	2	2	0	1	1	2	2	1	1	0	0	1	1	1	1	1	0	2	0	1	0	1	1	1	1	2	1	0	0	1	1	0	1	1	0	0	0	2	0	0	0	1	1
153	1	2	0	0	0	0	2	2	0	0	2	0	0	0	0	0	0	0	1	1	1	0	0	2	0	0	0	0	1	1	1	1	1	1	1	2	1	0	2	1	1	0	0	0	0	0	0	0	1
154	1	1	1	1	1	2	0	1	1	0	0	0	1	0	0	1	0	0	1	0	1	0	0	2	0	1	0	0	1	1	1	0	1	0	0	1	1	0	2	2	0	0	0	1	0	0	0	0	1
155	1	1	0	0	0	0	1	1	1	0	1	0	0	0	0	0	0	1	2	2	0	1	1	1	1	1	0	0	2	2	1	0	1	1	1	1	1	0	1	1	0	0	0	1	0	0	0	0	1
156	1	1	0	0	0	0	2	2	0	0	1	0	0	0	0	0	0	1	1	1	0	1	1	1	1	1	0	0	2	2	1	0	1	1	1	2	1	0	1	0	1	0	0	2	0	0	0	0	0
157	1	1	0	0	0	0	0	0	1	0	2	1	1	1	1	0	0	0	2	2	0	0	0	2	0	2	0	0	2	2	0	1	1	0	0	1	2	1	0	0	0	0	0	2	0	0	0	1	0
158	1	1	0	0	0	0	1	1	1	0	1	1	2	1	1	0	0	0	1	1	0	0	0	2	0	0	0	0	1	2	1	0	1	1	0	2	1	1	0	0	0	0	1	2	1	0	0	1	1
159	1	2	0	0	0	0	1	1	1	1	2	0	1	1	1	1	0	0	2	1	1	0	0	2	0	1	0	2	2	2	2	1	2	1	0	0	2	0	1	1	0	0	0	1	1	0	0	0	0
160	1	1	0	0	0	1	0	1	1	0	0	0	0	0	0	0	0	2	1	1	1	0	0	2	0	2	0	0	2	2	0	1	2	0	0	2	1	1	0	0	0	2	0	2	1	0	0	0	0
161	1	0	0	0	0	0	2	2	0	0	0	0	0	0	0	0	0	0	2	1	1	0	1	1	1	1	1	0	2	2	0	1	2	0	0	1	2	0	0	0	0	0	0	1	0	0	0	0	1
162	1	1	0	0	0	0	2	2	0	0	1	0	0	0	0	0	0	1	1	2	0	0	0	2	0	1	0	1	1	0	1	1	1	0	1	1	1	0	0	0	0	0	1	1	1	0	1	0	2
163	1	1	0	0	0	1	2	2	1	0	0	0	0	0	0	0	0	0	1	1	1	1	0	2	0	1	1	2	2	2	1	1	2	1	0	2	2	0	1	1	0	1	0	1	1	0	0	0	0
164	1	2	0	0	0	0	0	1	1	0	0	0	0	0	0	0	0	1	1	2	0	1	1	1	1	0	0	1	1	1	1	1	0	0	0	1	1	1	0	0	0	0	0	2	1	0	0	0	1
165	1	1	0	0	0	0	1	2	0	0	1	2	1	1	2	1	0	1	1	1	0	1	0	2	0	0	0	1	2	2	1	2	2	0	0	2	2	0	0	0	0	1	0	1	0	1	0	0	1
166	1	1	0	0	0	1	0	1	2	0	0	0	0	0	0	0	0	1	1	1	0	0	0	2	0	1	0	0	2	2	1	0	2	0	0	2	1	0	1	1	0	0	1	2	1	0	0	0	0
167	1	1	0	0	0	0	1	1	0	0	0	0	1	1	1	0	1	1	1	1	0	0	0	2	0	0	0	1	1	2	1	1	1	0	1	2	2	0	0	0	0	0	2	2	2	1	0	0	0
168	1	2	0	0	0	0	2	2	0	1	1	0	0	0	0	0	0	0	0	0	0	0	0	2	0	1	0	0	1	1	2	1	1	0	0	1	1	1	0	0	0	1	0	1	1	0	0	1	2
169	1	0	0	0	0	1	2	2	0	0	1	0	1	1	0	0	0	0	1	1	0	0	0	2	0	0	0	0	2	2	2	1	0	0	0	1	1	0	0	0	0	1	0	2	1	1	0	0	0
170	1	2	0	0	0	0	1	1	1	0	0	0	0	0	0	0	0	0	0	0	1	0	0	2	0	1	0	1	1	1	1	1	2	0	1	1	0	0	2	2	0	0	0	1	0	0	0	0	0
171	1	1	0	0	0	1	0	1	2	0	0	0	2	1	1	0	0	0	1	1	0	0	0	2	0	1	0	0	2	1	0	0	1	0	0	1	2	0	1	1	0	0	0	2	0	1	0	0	1
172	1	1	0	0	0	1	1	1	1	0	0	1	1	0	0	0	0	0	1	1	1	0	0	2	0	1	0	2	2	2	1	0	2	1	1	1	1	0	0	0	0	1	0	2	1	0	0	1	2
173	1	2	0	0	0	0	2	2	0	0	0	0	0	0	0	0	0	0	2	2	0	0	1	1	0	0	0	0	1	1	1	0	2	1	1	2	1	1	0	0	0	0	0	1	0	1	1	0	1
174	1	0	0	0	0	1	2	2	0	0	0	1	1	0	0	0	0	1	2	2	0	0	1	1	0	0	0	1	1	1	2	0	1	0	0	1	0	0	1	1	0	0	0	1	0	0	0	1	2
175	1	2	0	0	0	0	2	2	1	0	1	0	0	0	0	0	0	1	1	2	0	0	0	2	0	2	0	1	2	1	1	2	2	0	0	1	2	0	1	1	0	0	2	2	1	1	0	1	1
176	1	1	1	0	0	0	0	1	1	0	0	0	0	0	0	0	0	2	2	2	0	0	0	2	0	0	0	2	2	2	1	1	2	2	0	2	1	0	0	0	0	0	0	1	0	0	0	0	1
177	1	1	0	0	0	0	2	2	0	0	0	0	0	0	0	0	0	0	1	1	1	0	1	1	0	1	0	0	2	2	0	1	1	2	1	2	2	0	0	0	0	1	0	2	2	0	0	0	0
178	1	1	1	0	1	0	2	2	0	0	0	0	1	0	0	1	1	1	1	1	0	1	1	1	1	1	0	0	2	2	1	0	1	1	1	1	1	0	0	0	0	0	2	2	2	1	0	0	2
179	1	1	0	0	0	0	1	1	1	0	1	0	0	0	0	0	0	0	1	1	0	0	0	2	0	2	0	0	2	2	1	1	2	1	0	0	1	0	1	1	0	0	1	2	1	1	0	0	0
180	1	0	0	0	0	1	1	1	1	0	0	0	0	0	0	0	0	0	1	1	1	0	1	1	1	1	0	0	2	2	0	1	1	1	1	2	1	1	1	0	2	0	0	2	0	0	0	0	0
181	1	0	0	0	0	1	1	1	1	0	0	0	1	1	1	0	0	1	0	0	1	0	0	2	0	2	0	0	2	2	2	2	1	0	0	1	2	0	1	1	1	1	0	1	1	0	0	0	1
182	1	1	0	0	0	0	1	2	0	0	1	0	0	0	0	0	0	2	2	2	0	0	0	2	0	0	0	0	1	1	2	1	1	0	0	2	1	0	0	0	0	0	0	1	1	1	0	0	0
183	1	0	0	0	0	1	0	1	1	0	0	0	1	1	1	1	0	0	2	2	0	0	0	2	0	2	0	2	1	1	2	1	2	0	0	2	0	0	2	2	1	0	0	2	0	1	0	0	1
184	1	0	0	0	0	2	2	2	0	0	0	1	1	0	0	0	0	1	2	2	1	0	0	2	0	0	1	0	2	2	0	0	2	0	0	2	1	0	1	1	0	0	0	1	1	0	0	0	1
185	1	2	0	0	0	0	1	2	0	0	0	1	1	0	0	0	0	0	1	0	1	0	0	2	0	1	0	0	2	2	0	0	2	1	0	1	2	0	0	0	0	1	0	2	1	1	0	0	1
186	1	1	0	0	0	0	1	1	0	0	0	0	2	2	2	0	1	2	1	1	0	1	0	2	0	0	0	0	2	2	0	0	1	1	0	1	1	0	0	0	0	0	1	1	1	0	1	0	1
187	1	1	0	0	0	0	1	1	1	0	1	0	1	0	0	1	0	0	2	2	0	0	0	2	0	1	1	1	1	1	1	0	1	0	0	2	1	0	1	1	0	1	0	2	0	2	1	0	1
188	1	1	0	0	0	0	1	1	0	0	0	1	1	1	2	1	0	1	0	0	1	0	0	2	0	0	0	0	2	2	0	1	1	1	1	2	2	1	0	0	0	0	1	2	2	2	0	1	0
189	1	2	0	0	0	0	1	1	1	0	0	0	0	0	0	0	0	1	1	2	0	2	0	2	0	0	0	1	2	1	1	0	2	0	0	1	1	1	0	0	0	0	2	2	2	1	0	0	0
190	1	0	1	0	0	1	1	1	1	0	0	0	1	1	1	0	0	2	1	1	1	0	0	2	0	1	0	1	2	2	0	1	2	0	1	2	1	0	1	1	0	1	0	2	1	0	0	0	2
191	1	1	0	0	0	0	1	1	1	0	0	1	0	0	1	1	0	0	1	1	1	0	0	2	0	1	0	0	2	2	1	0	2	1	0	1	0	1	0	0	0	0	0	0	1	1	0	1	1
192	1	1	0	0	0	0	1	2	1	0	0	0	0	0	0	0	0	1	2	2	0	0	1	1	0	0	0	0	2	2	0	0	2	1	0	1	2	0	2	2	1	0	0	2	0	0	0	0	1
193	1	2	0	0	0	0	0	1	0	0	1	1	1	1	1	0	0	0	0	0	1	1	0	2	0	2	0	0	2	1	1	0	1	0	0	1	1	0	2	1	1	0	1	2	1	2	0	0	1
194	1	2	0	0	0	0	1	1	1	1	1	0	0	0	0	0	0	2	1	1	0	0	1	1	0	1	0	0	2	2	0	0	1	1	0	0	2	0	0	0	0	0	1	2	1	1	0	0	1
195	1	1	0	0	0	0	1	0	1	0	1	0	0	0	0	0	0	0	2	2	0	1	0	2	0	0	1	0	2	2	0	0	0	0	0	2	1	1	0	0	1	0	1	2	1	1	0	1	0
196	1	1	0	0	0	1	2	2	0	0	0	0	0	0	0	0	0	1	2	2	0	0	0	2	0	0	0	0	1	1	2	0	2	0	0	2	2	0	0	0	0	1	0	2	1	0	0	0	1
197	1	2	0	0	0	0	2	2	0	0	0	1	1	0	0	0	0	0	1	0	1	1	0	2	0	0	0	1	1	2	2	1	2	1	0	2	1	0	0	0	0	0	0	1	1	0	0	1	0
198	1	1	0	0	0	0	0	1	0	0	0	1	1	0	0	0	0	1	2	2	0	1	1	1	1	1	0	1	2	2	0	0	2	1	1	1	1	0	1	1	0	0	0	2	0	0	0	0	0
199	1	1	0	0	0	0	0	1	1	0	0	1	2	1	1	0	1	2	1	1	1	1	0	2	0	0	0	0	2	2	0	1	2	1	0	0	2	0	1	1	0	0	0	2	0	0	0	1	0
200	1	2	1	0	0	0	1	1	1	0	0	1	1	0	0	0	1	1	0	0	1	1	0	2	0	1	0	1	2	2	2	0	2	1	2	2	1	1	0	0	0	1	0	2	1	1	0	0	1
201	1	2	0	0	0	0	1	1	1	1	1	1	2	1	1	1	0	1	0	1	1	0	0	2	0	1	0	0	1	2	1	1	2	0	1	1	1	0	1	1	0	1	1	2	1	1	0	0	0
202	1	1	0	0	0	0	2	2	0	0	2	0	1	1	1	0	0	1	0	0	0	0	1	1	1	1	0	1	2	1	0	1	2	0	0	1	1	0	1	0	1	0	1	1	1	1	0	0	1
203	1	0	0	0	0	1	2	2	0	0	2	1	2	2	2	0	0	0	1	2	0	0	1	1	0	2	0	0	2	2	0	2	2	0	1	2	1	1	0	0	0	0	0	2	1	1	0	0	0
204	1	0	0	0	0	2	2	2	0	1	1	1	0	0	1	1	0	0	0	0	1	0	0	2	0	2	0	1	2	1	0	1	1	0	0	1	2	0	0	1	0	1	0	2	0	0	0	0	0
205	1	2	1	0	0	0	1	1	1	0	0	0	1	1	1	0	0	0	1	2	0	1	0	2	0	0	1	0	2	2	1	1	0	0	0	2	2	0	1	1	0	0	0	2	0	0	0	0	2
206	1	1	0	0	0	0	2	2	0	0	1	0	2	2	2	1	0	0	0	0	1	2	0	2	0	0	0	0	1	1	1	1	2	0	0	2	2	0	1	1	0	1	0	1	1	0	0	0	0
207	1	2	0	0	0	0	1	1	1	1	1	1	1	1	1	0	0	0	1	1	0	0	0	2	0	0	0	0	2	2	0	0	0	0	0	2	1	2	0	0	0	1	0	2	1	0	0	0	1
208	1	1	0	0	0	0	2	2	0	1	2	0	1	1	1	1	0	0	1	1	1	1	0	2	0	1	0	1	2	2	1	1	2	0	1	2	2	0	0	0	0	0	1	2	1	1	1	1	2
209	1	1	0	0	0	0	2	2	0	0	0	1	1	0	0	0	0	1	2	2	0	0	0	2	0	1	0	0	2	2	1	2	2	0	1	2	0	0	1	1	0	0	0	2	0	1	2	0	2
210	1	1	0	0	0	0	2	2	0	0	1	0	1	0	0	1	0	1	2	1	1	1	1	1	0	1	0	0	2	2	1	0	0	0	0	2	2	0	0	0	0	1	0	2	1	1	0	0	1
211	1	1	0	0	0	0	0	0	2	0	0	0	0	0	0	0	1	0	2	1	1	1	1	1	1	1	0	1	2	2	1	0	1	1	1	2	1	0	1	1	0	0	0	0	0	1	0	0	1
212	1	1	0	0	0	0	1	1	1	0	0	0	2	2	2	0	0	0	0	1	1	0	0	2	0	1	0	1	1	1	1	1	1	1	2	2	1	1	0	0	0	0	0	2	0	0	0	1	0
213	1	2	0	0	0	0	2	2	0	0	0	0	0	0	0	0	0	1	2	2	0	1	0	2	0	0	0	0	2	2	1	0	2	1	1	1	1	0	0	0	0	0	1	2	1	0	0	1	1
214	1	1	0	0	0	0	1	1	0	0	1	2	2	0	0	0	0	0	1	1	0	1	1	1	1	2	0	1	2	1	1	0	2	0	0	2	0	0	2	1	1	0	0	2	0	2	0	1	2
215	1	1	0	0	0	0	1	1	1	0	1	1	0	0	1	1	1	0	2	1	1	0	0	2	0	1	0	0	1	1	1	1	1	1	2	2	1	0	0	0	0	1	0	2	0	0	0	0	1
216	1	2	0	0	0	0	2	2	0	0	1	1	1	0	0	0	0	1	2	2	0	1	0	2	0	0	1	0	1	1	1	0	0	0	0	2	1	1	0	0	0	0	0	2	0	0	0	0	1
217	1	1	0	0	0	0	1	1	0	0	1	0	0	0	0	0	0	1	2	2	1	0	1	1	0	1	0	0	2	2	1	0	1	1	1	2	2	0	1	1	0	0	0	1	0	0	0	0	1
218	1	0	0	0	0	0	1	1	2	0	0	0	0	0	0	0	0	0	1	1	0	0	0	2	0	2	0	0	2	2	0	0	1	0	0	2	2	0	1	1	0	0	0	1	0	0	0	0	1
219	1	1	0	0	0	1	1	2	0	0	0	0	0	0	0	0	0	0	1	2	0	0	0	2	0	1	0	1	2	2	2	1	1	0	1	2	1	0	1	1	0	0	1	1	1	1	0	0	2
220	1	1	0	0	0	0	1	0	1	0	1	1	1	1	1	0	0	0	1	1	0	0	0	2	0	1	0	1	1	0	1	0	0	0	0	1	2	0	0	0	0	0	0	2	0	2	1	1	2
221	1	2	0	0	0	0	1	2	0	0	1	1	1	0	0	0	0	1	2	2	1	1	0	2	0	0	0	0	2	2	0	0	1	0	0	1	2	0	1	1	0	2	0	2	1	0	0	0	0
222	1	2	0	0	0	0	1	1	0	0	2	0	2	1	1	1	0	0	0	1	0	1	1	1	1	1	0	0	2	2	1	0	0	0	0	2	1	0	2	1	1	0	0	1	0	1	0	1	2
223	1	0	0	0	0	0	1	1	1	0	1	0	0	0	0	0	0	0	1	1	0	1	0	2	0	1	0	0	2	2	0	0	1	0	0	2	2	1	0	0	0	0	0	2	0	1	0	0	1
224	1	1	0	0	0	0	1	1	1	0	1	0	0	0	0	0	0	1	1	1	0	1	0	2	0	1	0	0	2	2	0	0	2	1	0	2	2	0	0	0	0	0	0	1	0	1	0	0	1
225	1	1	0	0	0	0	1	2	0	0	1	0	0	0	0	0	0	0	0	0	1	0	1	1	0	2	0	0	2	1	1	1	2	0	0	2	0	0	1	1	0	0	0	2	0	0	0	0	1
226	0	1	0	0	0	1	1	1	1	0	0	0	0	0	0	0	0	1	1	2	0	0	0	2	0	0	0	1	2	2	2	1	1	0	1	2	2	0	1	1	0	0	1	2	1	2	0	0	0
227	1	1	0	0	0	0	2	2	0	0	0	0	0	0	0	0	0	1	1	1	0	0	0	2	0	1	0	0	2	2	0	1	1	1	1	2	1	0	1	1	0	0	1	2	0	0	1	0	1
228	1	1	0	0	0	0	0	1	1	0	0	1	2	2	2	0	0	0	2	1	1	0	0	2	0	1	0	0	2	2	0	1	1	0	0	2	2	0	0	0	0	0	0	2	0	0	0	1	0
229	1	1	0	0	0	0	0	0	2	0	0	0	2	2	2	0	0	1	1	2	0	0	0	2	0	0	1	0	1	1	1	0	1	1	1	1	2	0	0	0	0	0	0	2	2	0	0	0	0
230	1	1	0	0	0	1	2	2	1	0	0	1	1	0	0	0	0	0	1	1	0	0	0	2	0	2	0	1	1	1	2	0	1	1	0	2	1	0	0	0	1	0	0	2	1	1	0	0	0
231	1	1	1	0	0	0	2	2	0	1	2	0	0	0	0	0	0	1	1	1	0	0	1	1	0	2	1	1	2	2	0	2	2	0	0	1	1	0	1	0	1	1	0	1	0	1	0	0	0
232	1	1	0	0	0	1	2	2	0	0	1	0	0	0	0	0	0	0	2	1	1	1	0	2	0	0	0	0	2	1	0	0	2	1	0	1	0	0	1	1	0	1	0	1	1	0	0	0	0
233	1	1	0	0	0	0	1	1	1	0	1	1	2	1	1	0	0	0	1	1	1	0	0	2	0	1	0	0	2	2	0	0	2	1	1	1	1	0	0	0	0	0	0	0	0	0	0	1	0
234	1	2	1	0	0	0	2	2	1	0	1	0	0	0	0	0	0	1	1	1	1	0	0	2	0	0	0	1	2	2	1	0	1	0	0	1	2	0	0	0	0	0	1	1	0	0	0	0	1
235	1	1	0	0	0	1	0	1	1	0	0	0	1	1	1	0	0	0	1	1	1	0	0	2	0	1	0	0	2	2	2	1	1	0	0	2	1	0	0	0	0	2	0	2	0	0	0	0	0
236	1	1	0	0	0	0	1	1	1	0	0	1	1	0	0	0	1	1	1	1	0	1	0	2	0	1	0	0	2	2	0	0	2	2	2	2	1	0	2	2	0	1	0	1	1	0	0	0	1
237	1	1	0	0	0	0	1	1	1	0	0	2	1	1	2	1	0	0	0	0	1	1	0	2	0	1	0	0	2	2	0	1	2	0	0	1	1	0	0	0	0	0	1	2	0	2	0	1	1
238	1	0	0	0	0	0	2	2	0	0	1	0	0	0	0	0	0	0	2	2	0	1	0	2	0	1	0	0	2	1	0	1	1	1	2	2	1	0	0	0	0	2	0	2	1	1	0	0	2
239	1	0	0	0	0	0	2	2	1	0	0	0	0	0	0	0	0	1	0	0	0	1	0	2	0	0	1	0	2	2	0	0	0	0	0	2	1	0	1	0	1	1	0	2	1	2	1	0	1
240	1	0	0	0	0	1	2	2	0	1	2	0	1	1	1	0	0	1	1	1	0	0	1	1	0	2	0	0	1	1	1	2	1	0	0	2	2	0	1	1	0	0	0	1	0	0	0	0	0
241	1	1	0	0	0	1	0	1	1	0	0	0	1	1	1	0	0	0	2	2	0	0	0	2	0	0	0	0	2	2	0	1	2	0	0	1	1	0	1	1	0	0	1	1	1	1	0	0	0
242	1	0	0	0	0	0	1	1	0	0	1	0	0	0	0	0	0	1	1	1	1	0	0	2	0	2	0	1	1	0	2	0	2	0	0	2	2	0	2	2	0	0	0	1	0	0	0	0	0
243	1	1	0	0	0	0	1	1	1	0	1	0	0	0	0	0	0	0	0	0	1	0	0	2	0	1	1	1	2	2	0	0	1	1	0	2	1	0	1	1	0	2	0	2	0	2	0	0	1
244	1	1	0	0	0	0	1	2	0	0	1	1	2	1	1	0	0	0	2	2	0	1	0	2	0	1	0	2	2	2	0	1	1	1	1	1	1	0	1	1	0	0	0	0	0	0	0	0	1
245	1	1	0	0	0	1	1	1	1	0	0	0	1	1	1	0	1	1	0	0	1	0	0	2	0	1	0	1	2	2	2	1	1	1	0	1	2	0	1	0	1	0	1	2	1	1	1	0	1
246	1	1	0	0	0	0	0	0	1	0	1	0	1	1	1	0	0	0	1	1	0	0	0	2	0	1	0	1	2	2	1	0	2	1	0	1	1	1	0	0	0	0	1	2	1	1	0	0	0
247	1	1	0	0	0	0	1	1	2	0	0	1	1	1	1	0	0	0	2	2	0	0	0	2	0	2	0	0	2	2	0	0	0	1	2	2	1	0	1	1	0	0	1	2	1	0	1	0	1
248	1	1	0	0	0	0	1	2	0	0	1	0	0	0	0	0	0	0	2	2	0	1	0	2	0	0	0	0	2	2	0	0	0	0	0	2	2	0	0	0	0	0	0	1	0	1	0	0	1
249	1	0	0	0	0	0	0	0	1	0	0	0	1	1	1	0	0	1	2	2	0	1	0	2	0	1	0	0	2	2	0	1	2	2	0	1	1	0	1	0	1	0	0	1	0	0	0	0	1
250	1	0	0	0	0	0	0	1	1	0	0	0	1	1	1	0	0	0	1	1	0	1	1	1	1	0	0	0	2	2	0	0	1	0	0	2	0	1	0	0	0	0	1	1	1	0	0	1	1
251	1	2	0	0	0	0	2	2	0	0	1	0	0	0	0	0	0	1	2	2	0	1	1	1	1	1	0	0	2	2	0	1	2	0	1	2	1	0	0	0	0	0	0	2	0	1	0	0	1
252	1	1	0	0	0	0	2	2	1	0	1	0	0	0	0	0	0	0	0	1	1	0	0	2	0	2	0	0	2	2	0	0	2	0	0	1	1	0	2	1	1	0	0	2	0	2	0	0	0
253	1	2	0	0	0	0	0	1	0	0	0	1	1	1	1	0	0	0	2	1	1	0	1	1	0	0	0	0	2	1	0	0	1	0	0	2	1	1	0	0	0	1	0	2	1	0	0	0	1
254	1	0	0	0	0	1	0	0	2	0	0	1	1	0	0	0	0	0	0	0	0	0	0	2	0	0	0	0	1	1	1	1	2	0	0	1	2	0	0	0	0	0	0	1	0	0	0	0	1
255	1	1	0	0	0	0	1	2	0	0	1	0	0	0	0	0	0	1	1	1	0	0	0	2	0	1	0	1	1	1	1	0	1	1	1	1	2	1	0	0	1	0	0	2	1	1	0	1	2
256	1	1	0	0	0	0	2	2	1	0	1	0	1	1	1	0	0	0	1	1	0	0	0	2	0	1	0	0	2	2	2	1	1	1	0	1	1	1	1	1	0	0	0	1	0	0	0	0	0
257	1	0	0	0	0	1	2	2	0	1	1	1	0	0	1	1	0	0	0	0	0	1	0	2	0	0	0	0	2	2	0	1	1	0	0	1	1	1	0	0	1	0	0	2	0	0	0	0	1
258	1	2	0	0	0	0	2	2	0	0	0	0	0	0	0	0	0	0	0	1	0	0	0	2	0	1	0	1	2	2	2	1	1	0	0	1	1	0	0	0	0	1	0	1	0	1	0	0	0
259	1	1	0	0	0	0	1	1	0	0	1	0	0	0	0	0	0	0	1	1	1	0	1	1	0	0	1	1	1	1	1	2	2	0	1	2	1	0	1	1	0	0	0	2	0	0	0	0	0
260	1	1	0	0	0	0	1	1	1	0	0	0	1	1	0	0	0	0	2	2	0	0	0	2	0	1	0	0	2	2	0	0	1	2	1	1	2	0	1	1	0	0	1	2	1	1	0	0	1
261	1	1	0	0	0	0	1	2	0	0	1	1	1	0	0	0	0	1	0	0	0	1	0	2	0	0	0	2	1	1	1	0	0	0	0	2	1	1	0	0	1	0	0	1	0	0	1	0	1
262	1	1	0	0	0	1	2	2	0	0	0	0	1	1	1	0	0	0	1	1	0	0	0	2	0	0	0	0	2	2	0	0	2	1	1	1	0	0	1	1	0	1	0	2	1	1	0	0	1
263	1	0	0	0	0	2	1	1	1	0	1	0	0	0	0	0	0	0	1	1	0	0	0	2	0	1	0	1	1	1	1	0	0	1	2	2	1	0	2	1	1	0	1	2	1	0	0	0	1
264	1	2	0	0	0	0	2	2	0	0	0	1	0	0	1	1	0	0	2	2	0	0	0	2	0	1	1	1	2	2	0	1	1	0	1	1	0	0	1	1	0	1	0	1	1	0	0	0	0
265	1	1	0	0	0	0	1	2	0	0	0	0	0	0	0	0	0	0	1	1	1	1	0	2	0	2	0	0	2	2	0	1	2	0	0	1	1	0	2	2	0	0	0	2	1	1	0	0	1
266	1	1	0	0	0	1	2	2	0	0	1	0	0	0	0	0	0	1	2	2	0	1	1	1	1	1	0	0	2	2	0	0	0	0	0	1	1	0	0	0	0	0	0	0	1	1	0	0	1
267	1	2	0	0	0	0	1	2	0	0	0	1	1	0	0	0	0	0	1	1	1	0	1	1	0	1	0	1	1	1	1	0	0	1	1	2	1	0	0	0	0	0	1	2	1	0	0	0	1
268	1	2	0	0	0	0	1	1	1	0	1	0	0	0	0	0	0	1	1	2	0	1	1	2	0	0	0	0	2	2	2	1	2	1	0	1	2	0	1	1	0	0	0	2	1	1	0	0	0
269	1	1	0	0	0	0	1	1	1	0	0	1	1	1	1	0	0	0	2	2	0	0	0	2	0	2	1	1	2	2	0	0	2	0	0	2	1	0	2	2	0	0	0	1	0	0	0	0	1
270	1	0	0	0	0	0	1	2	1	0	0	0	0	0	0	0	0	0	1	1	1	0	0	2	0	1	0	1	2	2	2	0	2	1	0	1	2	0	2	2	0	0	0	2	0	0	0	0	0
271	1	1	0	0	0	0	2	2	0	0	2	0	1	1	1	0	0	0	1	1	0	0	0	2	0	1	0	0	2	2	0	0	1	0	0	1	2	1	0	0	0	0	0	0	0	0	0	0	2
272	1	0	0	0	0	0	2	2	0	0	1	1	0	0	1	1	0	1	1	1	0	0	0	2	0	0	0	1	1	1	2	2	1	0	0	2	0	1	0	0	0	0	0	1	0	0	0	1	2
273	1	1	1	0	0	0	1	2	0	0	1	0	1	1	1	0	0	0	1	1	1	0	1	1	0	1	0	0	1	2	1	0	0	0	0	2	1	1	0	0	0	0	0	0	0	0	1	0	1
274	1	1	0	0	0	0	1	1	1	0	1	0	1	1	1	0	0	0	1	1	1	1	1	2	0	0	0	0	2	1	1	1	1	0	0	2	1	0	0	0	0	1	0	1	0	1	0	0	0
275	1	1	0	0	0	0	2	2	0	0	1	0	0	0	0	0	0	2	0	0	0	0	0	2	0	0	0	1	2	2	1	0	2	1	0	2	2	0	1	1	0	0	0	2	0	0	0	0	1
276	1	1	1	1	1	1	1	1	1	0	0	1	1	1	1	0	0	1	0	0	1	1	1	1	0	1	0	0	2	2	1	1	0	0	0	1	2	0	0	0	0	0	0	2	1	0	1	0	1
277	1	0	0	0	0	1	1	2	0	0	1	0	0	0	0	0	0	1	1	1	0	1	1	1	1	0	0	1	1	1	2	1	2	0	1	2	0	0	1	1	0	0	1	2	1	2	0	0	1
278	1	2	0	0	0	0	2	2	0	0	2	1	1	0	0	0	0	1	1	1	0	1	0	2	0	1	0	0	2	1	0	0	2	0	0	2	1	0	0	0	0	0	0	0	0	0	1	1	1
279	1	0	0	0	0	1	1	1	1	0	0	1	1	0	0	0	0	0	2	1	1	0	2	0	0	0	0	0	2	2	1	2	2	0	1	2	1	0	0	0	0	0	1	1	1	1	0	0	0
280	1	1	0	0	0	1	2	2	0	0	1	1	1	0	0	0	0	2	0	0	0	2	0	2	0	0	0	1	2	2	1	1	1	0	0	2	0	0	1	0	1	2	0	2	0	0	0	0	2
281	1	0	0	0	0	2	0	1	1	0	0	0	0	0	0	0	1	1	1	1	0	0	0	2	0	1	0	2	2	2	2	1	2	1	0	1	1	0	2	1	1	0	0	2	0	2	0	0	1
282	1	2	0	0	0	0	1	2	1	0	0	0	0	0	0	0	0	1	2	2	0	0	1	1	1	1	1	0	2	1	0	2	1	0	1	2	0	1	1	1	0	1	0	1	1	0	1	0	1
283	1	1	0	0	0	0	0	0	2	0	0	0	0	0	0	0	0	0	1	1	0	1	0	2	0	1	0	0	2	2	0	0	2	0	0	2	1	0	0	0	0	0	1	1	1	1	0	0	1
284	1	0	0	0	0	1	1	1	0	0	1	0	0	0	0	0	0	0	1	1	0	0	0	2	0	1	0	1	2	2	1	0	1	1	1	2	1	0	2	1	1	0	0	0	0	0	0	0	1
285	1	1	0	0	0	0	2	2	0	0	1	2	2	1	1	0	0	0	2	2	0	1	1	1	1	0	0	0	2	2	0	1	1	0	0	2	1	0	2	2	0	0	1	1	1	2	0	0	0
286	1	2	0	0	0	0	2	2	0	0	0	0	2	1	1	1	0	0	2	2	0	1	0	2	0	1	0	0	2	2	1	0	1	0	0	2	0	0	1	1	0	0	1	2	1	1	0	0	1
287	1	1	0	0	0	1	2	2	1	0	1	0	0	0	0	0	0	0	2	2	0	1	0	2	0	0	0	0	2	2	2	0	2	1	0	1	2	0	2	2	0	1	0	2	1	1	0	1	1
288	1	1	0	0	0	0	2	2	0	0	1	0	1	1	0	0	0	0	2	2	0	0	0	2	0	1	0	2	2	2	2	0	0	1	1	1	1	0	0	0	0	0	0	2	1	1	0	1	1
289	1	0	0	0	0	1	0	1	1	0	1	1	2	1	1	0	0	2	1	1	1	0	0	2	0	1	0	1	2	2	1	1	2	1	0	1	1	0	1	1	0	0	1	2	1	1	1	1	2
290	1	1	0	0	0	0	1	1	1	0	0	0	1	1	1	0	0	1	1	1	0	1	1	1	1	0	0	0	2	2	0	1	1	2	1	1	2	0	0	0	0	1	0	1	0	1	0	0	1
291	1	0	0	0	0	1	1	2	0	0	0	0	1	0	0	1	0	2	1	1	0	0	0	2	0	0	0	1	2	2	1	0	1	1	0	0	1	1	1	1	0	0	0	2	0	1	0	0	0
292	1	1	0	0	0	0	1	1	1	0	0	1	1	0	0	0	0	2	1	1	1	0	1	1	0	0	1	2	2	2	1	2	2	0	0	1	2	0	1	1	0	0	0	1	0	0	0	0	1
293	1	2	0	0	0	0	0	0	2	0	0	0	0	0	0	0	0	0	1	1	0	0	0	2	0	0	0	1	2	2	1	2	2	0	0	0	1	0	1	1	0	2	0	2	1	0	0	0	1
294	1	2	1	0	1	0	1	1	1	0	0	0	2	2	2	1	0	0	2	2	0	0	0	2	0	1	0	0	2	1	0	1	1	1	2	2	1	0	1	1	0	0	0	2	0	1	0	0	2
295	1	1	0	0	0	0	1	1	0	1	2	0	1	1	1	0	0	0	2	1	1	0	2	0	0	0	0	0	2	2	2	1	2	0	0	1	2	0	1	1	0	1	0	1	0	0	0	0	1
296	1	1	0	0	0	0	0	1	1	0	0	0	0	0	0	0	1	1	1	1	0	0	0	2	0	1	0	0	2	1	1	0	2	0	0	2	1	0	2	1	1	0	0	1	0	0	0	0	1
297	1	0	0	0	0	0	2	2	0	0	0	1	1	0	1	1	1	0	2	1	1	0	0	2	0	1	0	2	1	1	2	2	2	0	0	1	0	1	0	0	0	0	2	2	2	1	0	0	0
298	1	2	1	0	0	0	1	1	1	0	0	0	1	1	1	0	0	0	1	2	0	0	0	2	0	1	0	0	1	1	2	1	2	1	0	0	2	0	1	1	0	0	0	2	0	0	1	0	1
299	1	1	0	0	0	0	1	1	1	0	1	0	1	0	0	0	0	1	1	1	0	0	0	2	0	0	0	0	1	1	1	0	2	0	0	2	1	0	0	0	0	0	2	2	1	1	0	0	1
300	0	0	0	0	0	1	2	2	0	0	1	0	0	0	0	0	0	0	0	0	1	0	0	2	0	1	0	0	2	2	1	1	2	0	1	1	0	0	1	1	0	1	0	1	1	0	0	0	1
301	1	2	0	0	0	0	0	1	2	0	0	1	1	0	0	0	0	2	1	1	1	0	0	2	0	2	0	0	2	2	0	0	2	2	1	1	2	0	0	1	0	0	0	2	0	0	2	0	2
302	1	2	0	0	0	0	2	2	0	0	1	0	0	0	0	0	0	1	1	2	0	0	0	2	0	0	0	2	1	1	1	0	1	1	0	2	2	0	1	1	0	2	0	2	1	0	0	0	0
303	1	1	0	0	0	1	2	2	0	0	1	0	0	0	0	0	0	1	1	1	1	0	0	2	0	1	0	0	1	1	1	1	2	0	0	1	1	0	1	1	0	1	0	2	2	1	0	1	0
304	1	1	1	0	0	0	1	2	0	0	0	0	0	0	0	0	0	0	2	2	0	1	0	2	0	1	1	1	2	2	0	0	1	0	0	2	1	0	2	1	1	0	1	2	0	0	0	0	0
305	1	1	0	0	0	0	2	2	0	0	1	0	0	0	0	0	0	1	2	2	0	0	0	2	0	2	0	0	2	2	1	1	2	0	0	1	1	1	0	0	0	1	0	1	1	0	0	0	0
306	1	2	0	0	0	0	2	2	0	0	1	0	1	1	1	0	0	1	1	1	0	0	0	2	0	1	0	0	2	2	0	1	2	0	0	1	2	0	1	1	0	0	0	1	1	0	0	1	2
307	1	2	1	0	0	0	2	2	1	0	0	0	0	0	0	0	0	2	2	2	0	1	0	2	0	0	0	0	2	2	0	2	2	0	0	1	1	0	2	2	0	0	0	1	0	0	0	0	0
308	1	1	0	0	0	1	0	1	1	0	1	0	0	0	0	0	0	1	0	1	1	0	0	2	0	0	0	0	2	2	0	0	2	1	0	1	2	0	0	0	0	0	0	0	1	0	0	0	1
309	0	0	0	0	0	1	1	2	0	0	0	1	1	0	0	0	0	1	0	1	1	0	0	2	0	1	0	0	2	2	0	1	2	1	1	2	1	0	1	1	0	0	1	2	1	1	1	0	1
310	1	2	0	0	0	0	1	1	2	0	0	0	1	1	1	0	0	1	1	1	1	0	1	1	0	1	1	0	2	2	0	1	1	1	0	0	1	1	1	1	1	0	0	0	0	0	0	0	1
311	0	2	0	0	0	0	0	0	2	0	0	1	2	2	2	0	0	0	2	2	0	1	1	2	0	0	0	1	2	2	1	0	0	0	1	2	1	0	2	2	0	0	0	1	1	0	0	0	0
312	1	1	0	0	0	0	2	2	0	0	0	1	1	0	0	0	0	0	1	1	0	0	0	2	0	1	0	1	2	2	2	0	0	0	1	2	1	0	1	1	0	1	0	2	1	2	0	0	0
313	1	2	0	0	0	0	1	1	1	0	1	0	0	0	0	0	0	0	1	1	0	0	0	2	0	1	0	1	2	2	1	1	1	0	0	2	2	0	0	0	0	0	0	0	2	1	0	0	0
314	1	2	0	0	0	0	1	2	0	0	0	0	0	0	0	0	0	0	1	0	1	0	0	2	0	1	0	0	2	1	0	2	2	0	0	1	1	1	0	0	0	0	0	1	0	1	0	0	2
315	1	2	0	0	0	0	1	1	0	0	0	0	1	1	0	0	0	1	1	1	0	1	0	2	0	0	0	0	2	2	1	0	1	1	0	2	2	1	0	0	0	0	0	0	0	0	0	0	0
316	1	1	1	1	1	2	1	2	1	0	0	1	1	0	0	0	0	0	0	1	0	1	0	2	0	0	0	1	2	2	1	0	0	0	0	1	1	1	0	0	0	0	0	1	1	0	0	0	0
317	1	1	1	1	1	1	1	2	0	0	1	0	0	0	0	0	0	0	2	2	0	1	0	2	0	1	0	1	1	1	1	1	1	1	1	2	2	1	0	0	0	0	0	1	0	0	0	0	0
318	1	2	0	0	0	0	0	0	2	0	0	1	1	0	0	0	0	0	1	1	1	1	1	1	0	0	0	1	2	2	1	0	1	1	1	2	0	0	2	2	1	0	0	1	1	0	0	0	1
319	1	1	1	1	1	2	1	1	1	0	1	0	1	1	1	0	0	1	1	2	0	0	1	1	0	2	0	1	2	2	2	0	1	0	0	1	1	0	1	0	1	0	1	2	1	0	0	0	0
320	1	1	0	0	0	0	2	2	0	0	1	1	1	1	1	0	0	1	1	1	0	0	0	2	0	0	0	0	2	2	0	2	2	1	1	2	1	1	1	1	0	1	0	1	1	0	0	0	0
321	1	1	1	0	0	1	0	0	2	0	0	0	1	0	0	0	0	0	1	1	0	0	1	1	0	1	0	1	2	2	0	0	1	1	0	2	2	0	0	0	0	0	0	0	1	1	0	1	2
322	1	0	0	0	0	0	1	2	0	0	1	0	1	1	1	0	0	1	1	0	0	1	0	2	0	0	1	2	2	2	1	1	1	1	1	2	0	1	1	1	0	0	0	2	1	1	0	0	0
323	1	0	0	0	0	0	0	0	2	0	0	0	0	0	0	0	0	1	2	2	0	0	1	1	0	1	0	0	2	2	1	0	1	1	0	2	1	0	0	0	0	0	0	1	0	0	1	0	1
324	1	2	0	0	0	0	0	0	2	0	0	0	1	1	1	0	0	1	2	0	1	0	0	2	0	2	1	0	2	2	0	1	1	0	0	1	0	0	1	1	0	0	1	1	1	2	0	0	1
325	1	2	0	0	0	0	1	1	1	0	1	1	2	1	1	0	0	0	1	1	0	1	0	2	0	0	0	0	2	1	0	1	0	0	0	2	1	0	0	0	0	0	0	2	1	1	0	0	0
326	1	0	0	0	0	1	2	2	0	1	2	1	1	0	0	0	0	2	1	1	1	1	0	2	0	1	1	1	1	1	1	2	2	0	0	0	1	0	0	0	0	0	1	2	1	0	0	0	0
327	1	1	0	0	0	0	2	2	0	0	0	0	1	1	1	1	1	2	1	1	1	0	0	2	0	2	0	0	2	2	2	1	2	1	0	2	1	0	1	0	1	1	0	2	1	0	0	0	0
328	1	1	1	0	1	0	0	0	2	0	0	0	1	1	1	0	1	1	0	0	1	1	0	2	0	0	0	1	1	1	2	2	1	0	0	2	2	0	0	1	0	0	0	1	0	0	0	0	0
329	1	2	0	0	0	0	0	0	2	0	0	0	0	0	0	0	0	2	0	0	0	0	0	2	0	0	0	0	2	2	0	0	0	0	0	1	1	1	0	0	1	0	0	1	1	0	0	0	0
330	1	1	0	0	0	0	1	1	1	0	1	0	0	0	0	0	0	1	1	1	0	1	0	2	0	0	0	0	2	2	0	1	2	0	0	1	1	0	2	2	0	0	0	2	0	1	1	0	1
331	1	2	1	0	0	0	1	0	1	0	1	0	0	0	0	0	1	2	2	2	0	0	1	1	0	0	0	0	2	2	1	1	2	1	0	0	1	0	2	2	1	0	0	1	1	1	0	0	1
332	1	2	0	0	0	0	1	2	0	0	0	0	1	1	1	0	0	1	2	2	0	0	0	2	0	1	0	1	1	2	1	1	2	0	0	1	2	0	0	0	0	1	0	2	2	0	0	0	1
333	1	1	1	1	1	2	1	1	1	0	0	0	1	1	1	0	0	1	1	1	0	0	1	1	0	1	0	0	2	2	2	1	1	2	1	2	2	0	1	1	0	0	0	2	0	1	0	0	1
334	1	1	0	0	0	0	1	2	0	0	0	0	0	0	0	0	0	0	2	2	0	0	0	2	0	1	0	0	2	2	0	1	2	1	1	2	1	0	1	1	0	0	0	1	2	1	0	0	1
335	1	1	0	0	0	0	2	2	0	0	1	0	1	1	1	0	0	0	1	1	0	0	2	0	0	1	0	0	2	2	0	0	1	0	0	1	2	1	0	0	1	0	0	1	0	0	0	0	1
336	1	1	0	0	0	0	2	2	0	0	1	0	1	1	1	0	0	0	2	2	0	1	1	1	0	0	0	1	2	2	0	0	1	1	0	1	0	0	2	2	0	0	0	2	1	0	1	0	1
337	1	1	0	0	0	0	1	1	1	0	1	0	1	1	1	0	0	0	2	1	1	0	0	2	0	1	0	0	1	1	2	1	2	1	1	2	1	0	0	0	0	0	0	1	1	1	0	0	2
338	1	2	0	0	0	0	0	0	2	0	0	0	1	1	1	0	0	1	0	0	1	1	0	2	0	0	0	0	2	2	1	1	1	0	0	1	1	1	1	0	1	0	1	1	1	1	0	0	0
339	1	1	0	0	0	0	2	2	2	0	0	0	1	1	1	0	0	1	2	2	0	0	0	2	0	1	0	0	2	2	0	0	1	1	0	1	1	0	2	1	1	1	0	1	0	0	0	0	2
340	1	2	1	0	0	0	0	1	0	0	1	0	0	0	0	0	0	1	2	2	0	0	0	2	0	2	2	1	2	2	1	1	2	2	0	1	2	0	0	0	0	0	1	2	1	0	0	0	1
341	1	1	0	0	0	0	1	1	1	1	1	0	0	0	0	0	0	0	0	0	0	1	0	2	0	0	0	1	2	1	2	1	1	1	1	2	1	1	1	0	2	2	0	2	0	2	0	2	2
342	1	1	0	0	0	1	1	1	0	0	0	0	1	1	1	0	0	0	1	1	0	0	0	2	0	1	0	0	2	2	0	1	1	0	0	2	1	1	1	1	1	0	0	1	0	1	1	1	2
343	1	2	0	0	0	0	1	2	0	0	0	0	1	1	1	0	0	1	2	2	0	0	1	1	0	2	0	0	2	2	0	1	2	0	0	2	2	0	0	0	0	0	1	1	1	1	0	0	1
344	1	2	0	0	0	0	2	2	0	0	1	0	1	1	1	0	0	0	0	0	1	0	2	0	0	0	0	0	2	2	1	0	1	1	1	2	1	1	1	1	0	1	0	1	2	0	0	0	0
345	1	1	0	0	0	0	2	2	0	0	0	1	2	0	0	0	1	2	1	1	1	1	0	2	0	2	0	0	2	2	0	0	1	0	0	2	2	1	0	0	0	0	0	1	0	0	0	0	0
346	1	2	0	0	0	0	1	2	0	0	0	0	2	0	0	1	0	1	2	2	0	0	0	2	0	2	0	0	1	1	1	0	2	0	0	2	1	0	0	0	0	0	0	2	0	1	1	1	2
347	1	1	0	0	0	1	1	1	1	0	0	0	0	0	0	0	0	0	1	1	1	0	1	1	0	1	0	0	2	2	0	0	1	0	0	2	2	0	0	0	0	1	0	2	1	0	0	0	2
348	1	0	0	0	0	1	0	0	2	0	0	0	0	0	0	0	0	1	1	1	0	0	1	1	0	1	0	1	2	1	1	1	1	0	1	1	1	0	0	0	0	1	0	1	1	0	0	0	1
349	1	0	0	0	0	0	2	2	1	0	0	1	1	0	0	0	0	0	0	0	1	1	0	2	0	1	0	0	2	2	0	2	2	0	0	0	0	1	0	0	0	1	0	2	0	0	0	0	0
350	1	0	0	0	0	0	1	1	0	0	0	0	1	1	1	0	0	1	1	1	0	1	0	2	0	0	0	0	2	2	1	0	0	0	0	2	1	0	2	2	0	0	1	2	2	0	1	0	1
351	1	2	0	0	0	0	1	1	0	1	2	0	1	1	1	0	0	0	0	1	1	0	1	1	0	2	0	1	2	2	0	0	1	0	0	1	0	0	1	1	0	0	0	1	0	1	0	0	0
352	1	1	0	0	0	0	0	0	2	0	0	0	0	0	0	0	0	1	0	0	1	1	0	2	0	0	0	0	2	1	0	0	0	1	1	1	2	0	1	1	0	0	0	1	0	1	0	0	2
353	1	1	0	0	0	0	1	2	0	0	1	1	1	0	0	0	0	1	2	2	0	0	0	2	0	1	0	0	2	2	0	0	0	0	0	1	1	1	0	0	0	0	0	1	0	0	0	0	2
354	1	0	0	0	0	1	1	1	1	0	0	1	2	1	1	0	0	0	1	2	0	1	1	1	1	1	0	1	2	2	1	0	2	0	0	2	1	1	1	1	0	0	1	1	0	0	0	0	2
355	1	1	0	0	0	0	1	2	0	0	0	1	2	2	2	0	0	1	1	2	0	1	1	1	1	1	0	0	2	2	0	0	2	0	0	1	1	0	2	2	0	0	0	2	0	1	0	2	2
356	1	1	0	0	0	1	1	1	0	1	1	0	1	0	0	1	0	0	1	1	0	1	1	1	1	1	0	0	1	1	1	0	2	0	0	2	1	1	1	0	1	0	0	1	0	1	1	1	2
357	1	2	0	0	0	0	1	2	0	0	1	1	2	0	0	0	0	0	0	1	1	0	0	2	0	1	0	0	2	2	1	1	1	1	0	0	1	1	1	1	0	0	0	1	1	0	1	0	2
358	1	2	0	0	0	0	1	1	1	0	0	1	2	1	1	0	0	0	0	0	1	0	0	2	0	2	0	0	2	2	0	0	1	2	1	1	1	1	0	0	0	0	0	1	0	0	0	0	1
359	1	1	0	0	0	1	1	1	1	0	0	0	0	0	0	0	0	1	1	1	1	0	0	2	0	2	0	0	2	2	2	1	2	2	0	1	1	0	0	0	0	0	0	2	0	0	0	0	0
360	1	1	0	0	0	1	2	2	1	0	0	0	0	0	0	0	0	1	0	0	1	0	0	2	0	1	0	1	2	2	2	1	1	0	0	1	1	1	0	0	0	0	0	2	0	0	0	0	1
361	1	1	0	0	0	1	2	2	0	0	0	0	0	0	0	0	0	1	0	0	0	0	0	2	0	1	0	0	2	1	0	2	1	0	0	2	1	1	1	1	0	0	0	2	0	0	1	0	2
362	1	1	0	0	0	0	0	0	2	0	0	0	2	2	2	0	0	1	1	2	0	1	0	2	0	0	0	0	2	2	0	0	1	2	1	1	1	1	0	0	1	0	1	1	1	2	0	2	2
363	1	1	0	0	0	0	1	1	1	0	1	1	2	1	1	0	0	1	0	0	1	0	0	2	0	2	0	0	2	2	1	0	2	1	1	2	2	0	2	2	0	0	1	2	1	1	0	0	0
364	1	2	0	0	0	0	1	2	1	0	0	1	1	1	2	1	0	2	2	2	0	1	1	1	1	2	0	0	2	2	0	1	0	0	0	1	1	0	0	0	0	0	0	2	0	1	1	0	2
365	1	1	0	0	0	0	1	1	1	0	1	1	1	1	2	1	0	0	0	0	0	0	1	1	0	2	0	0	2	2	0	1	1	1	1	2	1	0	2	1	1	0	0	2	0	0	0	0	0
366	1	1	0	0	0	1	0	1	1	0	0	0	1	1	1	0	0	2	1	1	1	0	0	2	0	0	0	0	2	2	0	1	1	0	1	2	1	1	0	0	0	1	0	1	1	0	0	0	1
367	1	1	2	0	1	0	1	2	0	0	0	1	1	1	1	0	0	1	2	1	1	0	1	1	1	1	0	0	2	2	0	0	0	0	1	2	1	0	2	2	0	0	0	1	1	1	1	0	1
368	1	1	0	0	0	1	1	2	0	1	1	0	1	1	1	0	0	0	0	1	1	0	0	2	0	2	0	0	1	1	1	0	2	1	0	1	0	1	1	1	0	0	0	1	0	0	0	0	1
369	1	2	0	0	0	1	1	1	0	0	1	0	0	0	0	0	0	0	1	1	1	0	1	1	1	1	0	2	2	2	1	0	0	0	0	2	2	0	0	0	0	1	0	2	0	0	0	1	2
370	1	1	0	0	0	0	0	0	2	0	0	1	2	1	1	0	0	1	1	1	0	0	0	2	0	0	1	0	2	2	0	0	1	0	0	1	0	1	1	1	0	1	0	2	1	0	0	0	0
371	1	1	1	0	0	0	2	2	0	0	0	1	1	0	0	0	0	0	1	1	0	0	0	2	0	1	0	0	2	2	0	0	1	1	1	2	1	1	1	0	1	1	0	2	0	0	0	0	0
372	1	2	0	0	0	0	2	2	0	0	1	0	1	1	1	0	0	0	1	1	0	0	0	2	0	1	0	0	2	2	1	1	2	1	1	2	1	0	0	0	0	0	1	2	0	2	0	0	1
373	1	1	0	0	0	1	2	2	0	0	1	0	2	2	2	0	0	0	1	1	0	1	0	2	0	0	0	0	2	2	0	0	1	1	0	2	0	1	0	0	0	0	0	1	0	0	0	0	1
374	1	1	0	0	0	0	1	1	1	0	0	0	1	0	0	1	0	0	2	2	0	1	0	2	0	0	0	0	2	2	0	0	1	0	0	2	2	0	0	0	0	0	1	1	1	1	0	0	1
375	1	0	0	0	0	0	1	1	1	0	0	0	0	0	0	0	0	1	1	1	0	0	0	2	0	1	1	1	2	2	0	0	2	0	0	2	1	0	2	2	1	0	0	0	0	0	0	0	0
376	1	2	0	0	0	0	2	2	0	0	2	0	1	1	1	0	0	0	1	2	0	1	0	2	0	0	0	0	2	2	0	1	1	1	2	2	1	0	1	1	0	0	0	1	0	0	0	0	1
377	1	1	0	0	0	0	0	1	1	0	1	0	1	1	1	0	0	1	2	2	0	1	0	2	0	0	0	0	1	1	1	2	2	0	0	1	1	0	1	1	0	0	0	2	0	1	0	0	1
378	1	1	0	0	0	0	0	1	1	0	1	0	1	1	1	0	0	0	1	1	1	0	0	2	0	0	0	0	2	2	0	0	2	0	0	2	1	0	2	2	0	0	0	2	0	0	0	0	1
379	1	1	0	0	0	0	0	0	1	0	2	0	0	0	0	0	0	1	1	0	1	0	0	2	0	1	0	0	1	1	0	1	1	0	0	1	1	0	1	1	0	2	0	2	0	2	0	0	1
380	1	1	0	0	0	1	1	1	1	0	1	1	2	2	2	0	0	1	2	0	1	0	0	2	0	1	0	1	2	2	0	1	2	0	0	1	1	0	0	0	0	0	1	2	1	1	0	0	0
381	1	1	0	0	0	0	1	1	1	0	0	0	1	1	1	0	0	1	2	2	0	0	0	2	0	0	0	0	2	2	1	1	1	1	1	1	1	0	1	1	0	1	0	1	1	0	0	0	0
382	1	2	0	0	0	0	1	1	0	1	2	0	0	0	0	0	0	0	2	2	0	0	1	1	1	1	0	1	2	2	0	1	1	0	0	2	2	0	2	2	0	0	0	2	0	0	2	0	2
383	0	1	1	0	0	0	1	1	1	0	1	1	1	0	1	1	0	0	1	1	0	0	0	2	0	0	1	0	1	1	1	0	1	0	0	2	2	0	2	2	0	0	0	1	1	1	0	0	1
384	1	1	0	0	0	0	1	1	0	1	1	0	0	0	0	0	0	1	1	1	1	0	0	2	0	1	0	1	2	2	0	1	1	0	0	1	2	0	1	1	0	1	0	2	1	1	0	0	0
385	1	1	1	0	0	1	0	0	2	0	0	1	0	0	1	1	0	1	2	2	0	1	0	2	0	0	0	0	1	1	0	0	0	0	1	2	1	1	0	0	0	1	0	2	1	1	1	0	1
386	1	2	0	0	0	1	2	2	0	0	2	1	1	0	0	0	0	1	0	0	2	1	0	2	0	0	0	0	2	2	0	0	2	0	0	2	2	0	2	2	0	0	0	0	0	1	0	0	1
387	1	1	0	0	0	0	2	2	0	0	0	1	1	1	1	0	0	1	2	2	1	0	0	2	0	1	0	0	2	1	1	0	1	1	0	0	1	1	0	0	0	0	0	0	0	1	0	0	1
388	1	2	1	0	0	0	1	1	1	0	0	0	1	1	1	0	0	1	1	1	0	1	1	1	0	0	0	0	2	2	0	0	1	1	0	1	1	0	0	0	0	0	0	2	0	0	0	1	0
389	1	0	0	0	0	1	0	0	2	0	0	0	1	1	1	0	0	2	1	1	1	1	1	1	1	1	0	0	2	2	0	0	0	0	0	2	2	1	0	0	1	0	0	0	0	0	1	0	1
390	1	0	0	0	0	0	2	2	0	0	1	0	1	1	1	0	0	0	0	0	1	0	0	2	0	2	1	0	2	2	0	0	1	1	0	2	1	1	0	0	0	0	0	1	0	0	0	0	2
391	1	2	0	0	0	0	1	1	1	0	0	1	2	2	2	0	0	1	1	1	0	0	0	2	0	1	0	0	2	2	1	1	1	0	1	2	1	1	0	0	0	0	0	2	0	0	0	0	2
392	1	2	0	0	0	0	1	1	1	0	1	0	2	2	2	0	0	0	1	1	1	1	0	2	0	0	0	2	2	2	0	2	2	0	0	0	1	1	0	0	0	1	0	1	0	1	0	0	0
393	1	1	0	0	0	1	0	0	2	0	0	0	1	1	1	1	1	0	2	1	1	1	0	2	0	0	0	0	2	2	2	0	2	0	0	2	1	0	1	1	0	0	1	1	1	1	0	0	0
394	1	0	0	0	0	1	0	0	1	0	1	0	0	0	0	0	0	0	2	2	0	1	0	2	0	1	0	0	1	1	1	1	2	2	0	1	1	0	0	0	0	0	0	2	1	1	1	1	2
395	1	1	0	0	0	0	2	2	0	0	1	1	0	0	0	0	0	2	1	1	1	0	1	1	0	1	0	1	2	2	2	0	2	2	2	2	1	0	1	1	0	0	0	1	0	0	0	0	1
396	1	1	0	0	0	0	2	2	1	0	1	0	0	0	0	0	1	1	2	2	1	0	0	2	0	1	0	0	2	2	1	0	1	0	0	2	0	0	2	2	0	0	1	1	1	0	0	0	1
397	1	1	0	0	0	0	1	1	1	0	1	0	0	0	0	0	0	0	0	0	0	0	0	2	0	1	0	0	2	2	1	1	2	1	0	0	1	0	0	0	0	0	0	2	0	0	1	0	1
398	1	1	0	0	0	0	2	2	0	0	0	0	0	0	0	0	0	0	2	1	1	1	0	2	0	1	0	0	2	2	0	1	2	1	0	1	1	0	0	0	0	0	0	2	0	0	0	0	1
399	0	2	0	0	0	0	2	2	1	0	0	1	1	0	0	0	0	2	2	2	0	1	0	2	0	1	0	1	2	2	1	0	0	0	0	2	1	0	1	1	0	1	0	2	0	0	0	0	0
400	1	0	0	0	0	0	1	1	0	0	0	0	0	0	0	0	0	0	1	1	0	0	0	2	0	1	0	0	1	1	0	1	1	0	1	2	2	0	1	1	0	0	0	2	0	0	0	0	1
401	1	2	0	0	0	0	1	1	1	0	0	1	1	0	0	0	0	0	1	2	0	1	0	2	0	1	0	0	2	2	2	1	0	0	0	2	2	0	1	1	1	0	1	2	1	0	0	1	0
402	1	1	0	0	0	1	0	0	2	0	0	2	2	1	1	0	0	0	1	2	0	0	0	2	0	2	0	1	1	1	1	0	1	0	0	2	1	1	0	0	0	1	0	2	1	0	0	0	1
403	1	1	0	0	0	0	2	2	0	0	1	0	1	1	1	1	0	0	1	2	0	0	0	2	0	1	0	1	2	2	0	0	0	0	0	2	1	0	2	2	0	0	0	1	0	0	1	1	2
404	1	1	0	0	0	0	0	0	2	0	0	1	1	1	1	0	0	0	2	2	0	0	0	2	0	1	0	0	2	2	0	0	1	2	0	1	0	0	1	1	0	0	1	2	1	0	0	0	0
405	0	2	0	0	0	0	0	1	1	0	1	0	0	0	0	0	1	2	1	1	0	0	0	2	0	2	0	1	1	1	1	1	1	1	2	2	2	0	0	0	0	0	0	0	0	0	0	0	0
406	1	1	1	0	0	0	1	1	1	0	1	1	2	2	2	0	0	1	2	2	0	1	0	2	0	0	0	0	2	2	1	0	2	0	0	1	1	0	0	0	0	1	0	2	1	2	0	1	0
407	1	0	0	0	0	0	2	2	0	0	0	0	1	1	1	0	0	1	1	2	0	0	0	2	0	1	0	1	2	1	1	1	2	1	0	2	1	1	0	0	0	0	0	0	1	0	0	0	0
408	1	1	0	0	0	1	1	2	0	0	0	0	1	1	2	0	0	1	2	2	0	0	0	2	0	2	0	0	2	2	2	0	2	2	1	2	1	0	0	0	0	0	1	1	1	1	0	0	1
409	1	1	0	0	0	0	1	1	1	1	1	0	0	0	0	0	1	0	2	1	1	1	0	2	0	2	0	0	2	2	0	1	1	1	1	2	2	0	0	0	0	0	0	1	0	0	0	0	2
410	1	2	0	0	0	0	2	2	0	0	1	0	0	0	0	0	0	1	1	1	0	0	0	2	0	2	0	1	2	2	1	2	1	0	0	2	0	0	1	1	0	0	0	2	0	2	0	1	1
411	0	1	0	0	0	0	1	2	0	0	0	2	1	1	2	1	0	2	2	2	0	0	1	1	0	1	0	0	2	2	0	1	1	1	1	2	2	1	0	0	1	0	0	0	0	0	0	0	1
412	1	1	0	0	0	1	2	2	0	0	1	0	0	0	0	0	0	2	2	2	0	0	0	2	0	1	0	0	2	2	1	1	2	1	1	2	2	0	0	0	1	0	0	2	1	1	0	0	0
413	1	1	0	0	0	0	2	2	0	0	0	0	0	0	0	0	0	2	2	2	0	0	0	2	0	0	0	1	2	2	0	1	2	0	1	1	1	0	1	1	0	0	0	2	0	1	1	0	1
414	1	2	1	0	0	0	1	1	0	0	0	0	0	0	0	0	0	0	1	1	0	0	0	2	0	1	0	0	2	2	0	0	0	0	0	2	2	0	0	0	0	0	1	2	1	0	0	0	1
415	1	2	0	0	0	0	2	2	1	0	0	0	1	1	1	0	0	2	1	1	1	1	0	2	0	0	0	0	2	2	0	1	1	1	0	0	1	0	1	1	0	0	0	2	1	0	1	1	2
416	1	1	0	0	0	0	1	1	0	1	1	1	1	0	0	0	0	0	0	1	0	1	0	2	0	1	1	1	2	2	0	0	0	0	1	2	2	0	1	1	1	0	0	1	0	1	0	1	2
417	1	0	0	0	0	1	0	1	1	0	1	0	1	1	1	0	0	1	2	2	0	0	0	2	0	0	0	0	2	2	0	1	0	0	0	1	1	1	1	1	0	0	0	2	0	0	0	0	0
418	1	0	0	0	0	1	1	1	1	0	0	0	0	0	0	0	0	0	2	2	0	1	0	2	0	0	0	0	2	1	0	2	2	0	1	2	2	0	1	1	0	0	0	2	0	0	0	0	1
419	1	1	0	0	0	0	1	2	0	0	0	0	1	1	1	0	1	1	2	2	1	0	1	1	0	1	0	0	2	2	1	0	2	1	0	1	2	0	1	1	0	0	1	2	0	1	0	0	1
420	1	2	0	0	0	0	1	2	0	0	0	0	1	1	1	0	0	0	1	1	1	0	0	2	0	1	0	0	2	2	1	0	1	0	0	2	1	1	1	1	1	1	0	2	0	0	0	0	0
421	1	1	0	0	0	0	1	1	1	0	0	0	1	1	1	0	0	1	2	2	0	0	0	2	0	1	0	1	2	2	1	1	2	0	0	1	1	1	1	1	0	2	0	2	0	2	0	0	1
422	1	2	0	0	0	0	0	1	0	0	1	2	2	2	2	0	0	0	1	1	1	0	0	2	0	1	0	0	1	1	2	0	1	0	0	2	1	0	0	0	0	0	0	1	0	0	0	0	0
423	1	1	0	0	0	0	1	1	2	0	0	1	2	1	2	1	0	1	2	2	0	0	0	2	0	1	0	0	2	2	0	0	1	0	0	2	1	0	1	1	0	0	1	1	1	0	0	0	1
424	1	1	0	0	0	0	0	0	2	0	0	1	2	1	1	0	0	1	2	2	0	0	0	2	0	1	0	0	2	2	0	1	2	2	0	1	2	0	0	1	0	0	0	1	0	1	0	0	0
425	1	2	1	0	0	0	2	2	0	0	0	0	1	1	1	0	0	1	0	0	1	1	0	2	0	1	0	0	2	1	0	0	1	1	0	2	1	0	1	1	0	1	0	1	1	0	0	0	0
426	1	1	0	0	0	1	1	1	0	1	1	2	2	0	0	0	0	1	2	2	0	0	2	0	0	0	0	0	2	2	1	0	0	0	0	1	1	0	0	0	0	0	0	0	0	1	0	0	0
427	1	2	0	0	0	0	1	0	1	0	1	0	0	0	0	0	0	0	1	1	0	1	1	2	0	0	0	0	2	1	1	0	0	0	0	2	1	1	1	1	1	0	0	1	0	0	0	0	0
428	1	2	0	0	0	0	2	2	0	0	1	0	2	0	0	1	0	0	2	2	0	0	0	2	0	1	0	0	2	2	2	1	1	1	2	2	1	0	0	0	0	0	0	2	0	0	0	0	2
429	1	2	0	0	0	0	1	1	1	0	1	1	1	1	1	0	0	0	1	1	1	0	0	2	0	1	0	0	2	2	0	1	2	0	0	0	1	1	0	0	1	0	0	1	1	1	0	1	1
430	1	0	1	0	1	0	1	2	0	0	1	0	0	0	0	0	0	1	1	1	1	1	0	2	0	1	0	0	2	2	0	1	1	2	0	2	2	0	1	1	0	0	1	2	1	0	0	1	1
431	1	1	0	0	0	0	1	1	1	0	1	0	0	0	0	0	0	0	2	2	0	0	1	1	0	1	0	0	2	2	0	0	2	2	2	2	1	1	0	0	0	1	0	2	1	1	1	0	2
432	1	0	0	0	0	0	1	1	1	0	0	0	0	0	0	0	0	1	2	0	1	0	1	1	0	1	0	1	2	2	2	2	1	0	0	0	2	0	0	0	0	1	0	2	1	0	0	1	1
433	1	1	1	1	1	1	1	1	1	0	1	1	1	0	0	0	0	1	1	1	0	1	0	2	0	1	0	1	2	2	0	0	0	0	0	2	2	0	0	0	0	1	0	2	2	0	0	0	1
434	1	1	1	0	0	1	1	2	0	0	0	1	1	0	0	0	0	0	1	1	1	1	0	2	0	0	0	0	2	2	0	0	2	2	1	2	2	0	0	0	0	0	1	1	0	0	0	0	0
435	1	1	0	0	0	0	1	1	1	0	1	0	1	1	1	0	0	1	1	0	0	1	0	2	0	1	1	1	1	1	1	0	1	1	1	1	2	0	1	1	0	0	0	0	1	0	0	0	0
436	1	1	0	0	0	0	0	1	0	0	1	0	0	0	0	0	0	1	1	1	1	0	1	1	1	1	0	1	1	0	1	1	2	1	0	2	2	0	1	0	1	0	2	2	2	1	0	2	2
437	1	1	0	0	0	1	0	0	2	0	0	2	2	1	1	0	0	1	0	0	1	0	0	2	0	2	0	0	1	1	1	0	2	1	1	1	1	1	0	0	0	0	0	1	0	1	0	2	2
438	1	1	0	0	0	0	0	1	0	0	1	1	1	1	1	0	0	1	1	1	0	0	0	2	0	0	1	1	2	2	0	2	1	0	0	1	0	0	2	2	0	0	0	2	1	1	2	0	2
439	1	0	0	0	0	0	2	2	0	0	0	0	0	0	0	0	0	1	2	2	0	0	0	2	0	1	0	0	2	2	0	1	1	0	1	1	1	0	2	2	1	0	0	1	0	0	0	1	0
440	1	1	1	0	0	0	2	2	0	0	1	1	2	1	1	0	0	0	1	1	0	0	0	2	0	2	0	1	1	1	2	0	2	1	1	2	2	0	1	1	0	1	0	2	0	1	0	1	2
441	1	2	1	0	1	0	1	1	1	0	0	1	2	2	2	0	0	1	1	0	1	0	0	2	0	1	0	1	2	2	1	0	1	1	0	0	2	1	0	0	0	0	1	1	1	1	0	0	0
442	1	1	0	0	0	0	1	1	1	0	0	0	0	0	0	0	1	1	1	2	0	1	0	2	0	1	0	0	2	2	2	1	0	0	0	1	1	1	0	0	0	0	0	0	0	0	0	2	2
443	1	0	0	0	0	0	1	1	1	0	1	1	1	0	0	0	0	1	0	1	1	1	0	2	0	1	0	0	1	1	2	0	1	0	0	1	1	0	1	1	0	1	0	2	1	1	0	0	1
444	1	1	0	0	0	0	2	2	0	1	2	0	0	0	0	0	0	0	1	1	0	0	1	1	0	0	0	0	2	2	0	2	1	0	0	2	1	0	0	0	0	1	0	2	1	2	1	1	1
445	1	2	0	0	0	0	2	2	0	0	0	0	0	0	0	0	1	2	0	0	2	1	1	1	1	0	0	2	1	1	2	0	1	1	0	0	1	0	1	1	0	0	1	1	1	1	0	0	1
446	1	1	0	0	0	0	1	1	0	0	1	0	0	0	0	0	0	0	1	1	0	1	1	1	1	1	0	0	1	1	1	1	2	2	0	2	1	0	0	0	0	0	0	1	1	1	0	0	0
447	1	1	1	1	1	1	1	1	1	0	0	0	1	0	0	0	0	1	1	2	0	0	0	2	0	0	0	1	2	2	2	2	1	1	1	2	2	0	0	0	0	0	1	1	1	1	0	0	1
448	1	1	0	0	0	0	0	1	1	0	0	0	1	1	1	0	0	1	1	1	1	2	1	1	1	1	0	0	2	2	1	1	1	0	0	2	2	0	1	1	1	0	0	1	0	1	1	0	2
449	1	1	0	0	0	0	1	1	1	0	0	1	1	0	0	0	0	1	1	1	0	0	0	2	0	1	1	0	2	2	1	1	1	1	0	1	2	0	0	0	0	0	0	2	0	0	0	0	1
450	1	1	0	0	0	0	1	1	1	0	0	1	1	1	2	1	0	0	2	2	0	0	1	1	0	0	0	0	2	2	0	1	1	2	1	2	1	0	2	1	1	0	0	2	0	0	0	0	1
451	1	0	0	0	0	1	2	2	0	0	1	1	1	0	0	0	0	1	2	2	1	1	0	2	0	1	0	0	2	2	1	2	1	0	0	1	0	0	1	1	0	0	0	1	0	0	0	0	0
452	1	2	0	0	0	0	0	0	2	0	0	0	2	2	2	1	1	0	2	1	1	0	0	2	0	2	0	1	1	1	1	0	0	1	1	2	1	0	1	1	0	0	2	2	2	1	0	0	0
453	1	0	0	0	0	0	0	1	1	0	0	1	1	0	1	1	0	1	2	2	0	0	0	2	0	2	0	0	2	2	1	0	0	0	1	2	0	1	0	0	0	1	0	2	0	2	0	0	0
454	1	1	0	0	0	0	0	1	1	0	0	1	1	0	0	0	0	2	2	2	0	0	0	2	0	1	0	0	2	2	0	1	1	2	1	1	1	0	0	0	0	0	0	0	2	0	0	0	0
455	0	1	0	0	0	0	0	1	0	0	1	0	0	0	0	0	0	1	1	1	0	1	0	2	0	0	0	1	1	0	1	1	1	0	0	2	1	0	0	0	0	1	0	1	1	1	0	0	1
456	1	1	0	0	0	0	0	0	1	0	1	0	1	1	1	0	0	0	1	1	1	0	1	1	0	1	0	0	2	2	1	0	1	0	0	2	2	0	2	2	0	0	1	2	1	0	0	0	1
457	1	1	0	0	0	1	1	2	0	0	1	0	1	1	1	0	0	1	1	1	1	1	0	2	0	2	0	1	2	2	0	1	1	0	0	1	0	0	2	1	1	1	0	1	1	0	0	0	1
458	1	2	0	0	0	0	1	1	1	0	1	1	1	0	0	0	0	0	0	0	0	0	0	2	0	1	0	0	2	1	0	1	2	0	0	2	1	1	0	0	0	0	1	1	1	0	0	0	1
459	1	2	0	0	0	0	1	1	0	0	0	1	1	0	1	1	0	1	2	2	0	0	1	1	0	1	0	0	1	1	2	1	1	1	1	2	1	0	0	0	0	0	0	1	0	0	0	0	0
460	1	0	0	0	0	0	0	0	2	0	0	0	1	1	1	1	0	1	1	1	0	2	1	1	1	1	0	0	2	2	1	2	2	0	0	0	0	1	1	1	0	0	0	2	0	0	0	0	0
461	1	2	0	0	0	0	1	1	1	0	0	0	0	0	0	0	0	1	0	1	0	0	1	1	0	0	0	0	2	2	1	1	0	0	0	2	2	0	0	0	0	0	0	0	0	0	0	0	0
462	1	2	1	0	0	0	1	1	1	0	0	1	0	0	1	1	0	0	1	2	0	1	0	2	0	0	0	1	2	1	1	1	0	0	0	1	1	0	0	0	0	0	1	1	1	0	0	0	0
463	1	1	0	0	0	0	1	1	1	0	0	0	1	1	1	0	0	0	1	1	1	2	0	2	0	0	1	0	2	2	1	0	1	2	1	1	2	0	0	0	0	0	0	1	0	0	1	0	2
464	1	1	0	0	0	0	2	2	0	0	1	1	1	0	0	0	0	2	1	1	1	0	0	2	0	0	1	1	2	2	0	1	1	0	0	1	1	0	0	0	1	0	0	0	0	0	0	0	1
465	1	1	0	0	0	0	2	2	0	0	1	0	0	0	0	0	0	1	2	2	0	0	0	2	0	1	0	2	1	1	2	0	1	0	0	2	2	0	0	0	0	0	1	2	1	1	0	2	2
466	1	2	1	0	0	0	1	1	2	0	0	1	1	0	0	0	0	1	1	2	0	0	0	2	0	1	0	2	2	2	0	0	1	0	0	1	1	0	1	1	0	0	0	2	1	1	0	0	1
467	0	2	1	0	0	0	1	1	0	0	0	0	1	1	1	0	1	1	0	0	1	0	1	1	0	2	1	2	2	2	1	0	2	1	2	2	1	0	0	0	0	0	0	1	0	0	0	0	0
468	1	1	0	0	0	0	1	1	1	0	1	0	1	1	1	0	0	0	1	0	1	1	1	1	1	1	0	1	2	2	1	1	2	0	0	2	1	0	1	1	0	0	0	0	0	0	0	0	1
469	1	0	0	0	0	0	1	1	1	0	1	0	0	0	0	0	0	1	1	1	1	1	0	2	0	0	1	1	2	2	0	0	2	1	0	1	1	0	1	1	0	0	0	2	0	0	0	0	1
470	1	2	0	0	0	0	1	1	0	0	1	0	1	0	0	0	0	0	1	1	1	0	0	2	0	1	0	0	2	2	0	0	0	1	1	2	2	0	0	0	0	0	1	1	1	1	0	0	0
471	1	0	0	0	0	0	0	0	2	0	0	0	0	0	0	0	0	0	0	0	1	1	0	2	0	1	0	1	2	2	1	2	1	0	0	0	0	0	1	1	0	0	0	2	0	1	0	0	1
472	1	1	1	1	1	2	2	2	1	0	1	1	2	1	1	0	0	1	2	2	0	0	0	2	0	1	0	0	1	1	2	0	2	0	0	2	1	0	1	1	0	0	0	1	0	1	0	0	1
473	1	1	0	0	0	0	1	2	0	0	0	0	0	0	0	0	0	2	0	0	0	0	0	2	0	0	0	1	2	1	1	1	2	1	1	2	1	0	0	0	0	0	0	2	0	0	0	0	1
474	1	0	0	0	0	1	1	1	1	0	0	1	1	0	0	0	0	1	2	2	0	0	1	1	0	2	0	0	2	1	1	1	2	0	0	2	0	1	1	1	0	0	0	1	0	0	1	0	1
475	0	0	1	0	1	0	2	2	1	0	1	0	0	0	0	0	0	0	1	1	1	0	0	2	0	2	1	0	1	1	1	1	1	0	1	2	2	0	1	0	1	0	0	0	1	1	0	0	0
476	1	1	0	0	0	0	2	2	0	0	1	0	1	1	1	0	0	1	1	1	1	0	0	2	0	1	0	2	1	1	2	0	0	0	0	2	2	0	0	0	0	0	0	1	0	0	0	0	0
477	1	1	0	0	0	0	1	1	1	0	1	0	2	2	2	0	0	0	2	2	0	1	1	1	0	1	0	0	1	1	2	1	2	0	0	1	1	1	1	0	2	0	0	2	0	0	0	0	2
478	1	1	0	0	0	0	2	2	0	0	2	0	0	0	0	0	0	0	2	2	0	0	0	2	0	0	0	0	2	2	0	0	1	0	0	2	1	1	0	1	0	0	1	1	1	2	1	0	1
479	1	2	0	0	0	0	2	2	1	0	1	0	1	1	1	0	0	0	2	2	0	1	1	1	1	0	0	0	2	2	0	0	2	2	2	2	1	0	0	0	0	1	0	2	1	1	0	0	1
480	1	1	0	0	0	0	1	1	1	0	1	0	1	0	0	0	0	1	0	0	0	0	0	2	0	1	1	0	2	2	1	0	0	0	0	1	2	0	1	1	0	2	0	2	0	0	0	0	0
481	1	1	0	0	0	0	1	1	1	0	1	1	0	0	0	0	0	0	2	2	0	0	0	2	0	1	0	0	2	2	0	1	1	0	0	1	1	0	1	1	0	0	0	0	0	0	0	0	0
482	1	1	0	0	0	1	0	1	0	0	0	1	1	0	0	0	0	0	0	0	1	1	0	2	0	1	0	1	2	2	1	2	2	0	0	1	0	0	1	1	0	0	0	0	0	0	0	1	1
483	1	2	0	0	0	0	2	2	1	0	1	0	2	1	1	0	1	2	1	1	1	1	0	2	0	0	0	1	1	1	1	1	1	0	0	1	2	0	0	0	0	1	0	2	1	1	0	0	1
484	1	0	0	0	0	1	2	2	1	0	0	0	0	0	0	0	0	1	2	2	0	1	0	2	0	2	0	0	1	1	0	1	1	0	0	2	2	0	2	2	0	0	1	2	1	0	0	0	2
485	1	0	0	0	0	0	0	1	1	0	0	1	1	0	0	0	0	1	1	1	1	1	0	2	0	0	0	1	2	2	2	0	2	1	2	2	1	0	1	0	1	0	0	1	0	0	0	0	0
486	1	1	0	0	0	1	1	1	1	1	1	0	0	0	0	0	0	1	1	1	0	0	0	2	0	1	0	0	1	1	1	2	2	0	0	0	2	1	0	0	0	0	1	1	1	0	0	0	0
487	1	0	0	0	0	2	1	1	1	0	0	0	1	1	1	0	0	1	1	2	0	0	1	1	0	1	0	0	2	2	1	1	2	0	0	1	0	1	0	0	0	0	1	2	2	2	0	0	1
488	1	1	0	0	0	1	1	1	1	0	1	0	1	1	1	0	0	1	2	1	1	0	0	2	0	2	0	1	1	1	1	2	2	0	0	1	0	0	1	1	0	1	0	1	1	0	0	0	1
489	1	0	0	0	0	2	0	0	1	0	2	0	0	0	0	0	0	0	0	0	1	0	0	2	0	1	0	2	1	1	2	1	2	0	1	2	2	0	1	1	0	0	1	2	1	1	0	0	2
490	1	1	0	0	0	0	2	2	0	0	2	0	0	0	0	0	0	1	1	2	0	1	1	1	1	1	0	0	2	2	1	0	0	0	1	2	1	0	0	0	0	1	0	2	1	1	0	0	1
491	1	1	0	0	0	0	2	2	0	0	1	1	1	0	0	0	0	0	1	1	0	0	0	2	0	0	0	1	2	2	2	1	1	2	1	1	1	0	1	1	0	0	0	2	1	1	0	0	0
492	1	2	1	0	0	1	1	1	0	0	0	1	1	0	0	0	0	2	1	1	1	0	1	1	1	1	0	0	2	2	0	0	1	1	0	1	0	1	1	1	0	0	0	0	0	0	0	0	0
493	1	2	0	0	0	0	0	0	2	0	0	1	1	0	0	0	0	1	2	2	0	0	0	2	0	0	0	0	2	2	2	0	1	1	0	2	2	0	0	0	0	0	0	1	0	0	0	0	1
494	1	1	1	1	1	1	1	1	1	0	0	1	2	1	1	0	0	0	1	1	1	0	0	2	0	1	0	0	2	2	0	0	2	0	0	1	2	0	1	1	0	0	0	2	0	0	0	0	0
495	1	1	0	0	0	0	1	2	1	0	0	0	0	0	0	0	0	1	2	2	0	1	0	2	0	0	0	0	2	2	1	1	2	0	0	1	1	0	1	0	1	0	0	1	0	0	0	0	1
496	1	1	0	0	0	0	0	1	0	0	0	0	1	1	0	0	0	0	1	1	1	0	0	2	0	1	0	0	2	1	0	0	0	1	2	2	0	0	1	1	0	0	0	2	0	2	0	0	0
497	1	1	0	0	0	0	1	2	0	0	0	0	0	0	0	0	0	1	1	2	0	0	0	2	0	2	0	1	1	1	1	1	2	0	0	1	1	0	0	0	0	0	1	1	1	2	0	0	2
498	1	2	0	0	0	0	2	2	0	0	1	0	1	1	1	0	0	0	2	2	0	0	2	0	0	0	0	0	1	1	2	1	2	0	1	2	2	0	0	0	0	1	0	1	1	0	0	0	0
499	1	0	0	0	0	1	2	2	0	0	2	0	0	0	0	0	0	0	1	1	0	1	1	1	1	1	0	0	1	1	2	1	1	0	0	2	1	0	1	0	1	1	0	1	1	0	0	0	0
500	1	2	1	0	0	0	2	2	0	0	1	0	0	0	0	0	0	0	1	1	0	0	0	2	0	1	0	1	2	2	2	0	0	0	1	2	2	0	0	1	0	0	2	2	2	1	0	1	0
501	1	0	0	0	0	0	2	2	2	0	0	0	2	1	1	0	0	1	1	1	1	1	1	1	0	1	0	0	2	2	0	2	2	0	0	2	1	2	0	0	0	0	0	1	0	0	0	1	2
502	1	1	1	1	1	1	1	1	0	1	2	1	0	0	0	0	0	0	0	1	0	1	0	2	0	0	0	1	2	2	0	0	1	2	1	1	2	0	0	0	0	1	0	1	1	0	1	0	1
503	1	0	0	0	0	2	2	2	0	1	1	0	1	0	0	1	0	0	1	1	1	0	0	2	0	0	0	1	1	1	1	1	2	1	0	2	1	1	0	0	0	0	0	2	0	1	0	0	0
504	1	1	0	0	0	0	1	1	1	0	1	0	0	0	0	0	0	1	0	1	0	0	0	2	0	1	0	1	2	2	0	1	1	0	0	2	0	1	1	1	0	0	0	2	2	0	0	1	1
505	1	1	0	0	0	0	0	0	2	0	0	2	2	1	1	0	0	1	2	2	0	0	0	2	0	1	0	0	2	2	0	0	1	1	0	0	1	0	1	1	0	0	0	1	0	0	0	0	1
506	1	1	0	0	0	0	1	1	1	0	0	0	0	0	0	0	0	0	2	2	0	1	0	2	0	0	0	0	2	2	0	0	1	0	0	1	1	0	0	0	0	0	1	2	1	1	0	0	0
507	1	2	1	0	0	0	1	2	0	0	0	0	0	0	0	0	0	0	2	2	0	0	0	2	0	0	0	0	2	2	0	0	2	0	0	2	2	0	0	0	0	0	1	2	2	2	0	0	0
508	1	1	0	0	0	0	2	2	0	0	0	1	1	0	0	0	1	2	1	1	1	0	2	0	0	0	0	1	2	1	1	0	1	0	0	2	1	0	2	2	0	1	0	2	0	1	0	0	0
509	1	1	0	0	0	0	2	2	0	0	0	0	0	0	0	0	0	1	2	0	1	0	0	2	0	0	0	0	2	2	1	0	1	1	1	2	1	0	1	1	0	0	1	2	1	1	0	0	1
510	1	0	0	0	0	1	1	2	0	0	1	1	1	1	1	0	0	1	0	0	1	0	0	2	0	0	0	0	2	2	0	1	1	0	1	2	1	0	2	2	0	0	0	2	1	0	0	0	0
511	1	2	0	0	0	0	2	2	0	0	1	1	2	1	1	0	0	0	1	0	1	0	0	2	0	2	0	0	1	1	1	2	2	0	0	1	1	0	1	0	1	0	1	2	1	1	0	0	1
512	1	1	0	0	0	1	1	1	1	0	1	1	1	1	1	0	1	0	2	1	1	0	1	1	0	2	0	0	2	2	1	1	2	0	0	1	1	0	0	0	0	0	1	2	0	1	0	0	1
513	1	1	0	0	0	1	1	1	1	0	1	1	1	0	0	0	0	0	1	1	0	1	2	0	1	0	0	0	2	2	0	0	2	2	2	2	1	0	1	1	0	0	0	2	0	0	0	0	1
514	1	1	2	0	1	0	0	1	0	0	1	1	2	1	1	0	0	1	0	0	1	1	1	1	1	1	0	1	2	2	1	1	1	0	1	1	2	0	0	0	0	0	1	2	0	0	1	1	2
515	1	1	0	0	0	0	2	2	0	1	1	1	2	1	1	1	1	1	0	0	1	1	0	2	0	1	0	0	2	2	0	0	1	0	0	2	1	0	1	1	0	0	0	2	1	1	0	0	2
516	1	1	0	0	0	0	1	2	0	0	1	0	0	0	0	0	0	1	1	1	1	1	0	2	0	2	1	1	2	2	1	2	2	0	0	1	1	0	0	0	0	0	0	1	0	0	0	0	0
517	1	2	0	0	0	0	1	1	1	0	0	1	2	2	2	0	0	2	1	1	1	1	0	2	0	0	0	0	2	2	0	0	1	1	1	2	1	0	0	0	0	0	0	2	0	0	1	0	1
518	1	2	0	0	0	0	0	0	2	0	0	0	0	0	0	0	0	0	1	1	0	0	0	2	0	1	0	0	2	2	0	1	2	1	1	2	1	1	1	1	0	0	0	2	0	1	0	0	1
519	1	2	0	0	0	0	1	2	0	0	1	0	0	0	0	0	0	0	2	2	0	0	0	2	0	0	0	0	1	1	1	1	2	0	1	1	1	1	0	0	0	0	0	2	0	1	0	0	1
520	0	2	0	0	0	0	2	2	0	0	1	1	1	1	2	1	0	2	1	1	0	0	0	2	0	1	0	1	1	1	2	1	1	0	1	2	1	0	0	0	0	0	0	2	1	1	0	0	0
521	1	1	0	0	0	0	1	1	1	0	1	0	0	0	0	0	0	0	0	0	1	1	0	2	0	1	0	0	2	2	0	1	2	1	0	2	1	0	1	1	0	0	1	1	0	0	0	0	0
522	1	1	0	0	0	0	1	1	1	1	1	1	2	0	0	0	0	1	1	2	0	0	0	2	0	2	0	0	1	1	1	1	1	2	1	1	0	0	1	1	0	1	0	1	0	0	0	0	0
523	1	0	0	0	0	0	1	1	1	0	0	1	1	0	0	0	0	0	1	1	1	0	0	2	0	0	0	0	1	1	0	1	1	1	0	1	2	0	2	2	0	0	0	2	0	0	0	0	2
524	1	0	0	0	0	0	1	1	1	0	0	0	0	0	0	0	0	1	2	2	0	0	0	2	0	1	0	0	2	2	2	0	1	0	0	2	2	0	1	0	1	0	1	2	1	2	0	0	1
525	1	1	0	0	0	1	0	1	0	0	1	0	0	0	0	0	0	0	1	1	1	0	0	2	0	0	0	0	2	2	1	2	1	0	1	2	1	0	2	2	0	0	1	2	1	0	0	0	0
526	1	2	0	0	0	0	1	2	0	0	0	0	1	0	0	1	0	0	2	2	0	0	0	2	0	1	0	0	2	2	0	2	1	0	0	1	2	1	0	0	1	0	0	2	0	0	0	0	1
527	1	1	0	0	0	0	0	0	2	0	0	1	1	0	0	0	0	1	1	0	1	1	1	1	1	1	1	0	2	2	0	1	2	1	0	2	1	1	0	0	0	0	0	2	1	1	0	0	0
528	1	0	0	0	0	0	0	1	1	0	0	0	1	1	1	0	0	0	0	1	1	0	1	1	0	0	0	0	2	1	0	1	1	1	1	2	1	0	2	2	0	0	0	1	0	1	1	0	1
529	1	1	0	0	0	1	0	0	1	0	1	0	0	0	0	0	0	0	1	1	0	1	1	2	0	0	0	0	2	2	0	0	2	1	0	1	1	0	1	1	0	1	0	2	1	0	0	0	0
530	1	2	1	1	1	1	1	2	0	0	1	1	0	0	1	1	0	0	1	2	0	0	0	2	0	1	0	2	1	1	2	1	1	1	0	0	0	1	1	1	0	0	0	1	0	0	0	0	1
531	1	0	0	0	0	0	1	1	2	0	0	0	1	1	1	0	0	0	1	2	0	1	1	2	0	0	0	0	2	2	0	0	1	2	0	1	1	1	1	1	1	1	0	2	2	1	0	0	1
532	1	1	0	0	0	0	1	1	1	0	0	1	2	1	1	0	0	1	2	2	0	0	0	2	0	1	0	2	2	2	1	2	2	0	0	1	1	0	0	0	0	0	0	0	2	1	0	1	2
533	1	0	0	0	0	1	0	0	2	0	0	0	1	1	1	0	0	1	1	1	0	1	0	2	0	1	0	2	2	2	0	0	1	0	0	1	1	0	1	1	0	1	0	2	1	0	0	0	1
534	1	2	0	0	0	1	1	2	0	0	1	0	1	1	1	0	0	0	1	1	0	0	1	1	1	2	0	0	2	2	0	1	2	2	0	1	2	0	1	1	0	0	0	1	0	0	0	0	2
535	1	2	0	0	0	0	2	2	0	0	1	1	2	1	1	0	0	1	1	1	0	1	1	1	1	2	0	1	2	2	0	1	2	1	0	0	2	0	1	1	0	0	0	1	0	0	0	0	0
536	1	2	0	0	0	0	0	0	2	0	0	0	0	0	0	0	0	0	0	0	0	0	1	1	0	2	0	0	2	2	0	1	1	0	0	2	1	1	0	0	0	0	0	0	0	1	1	0	1
537	1	2	0	0	0	0	2	2	0	0	0	0	0	0	0	0	0	0	1	1	0	1	0	2	0	0	0	0	1	1	1	0	1	0	0	2	1	0	1	1	0	0	1	1	1	1	0	0	0
538	1	2	0	0	0	0	2	2	0	0	0	0	1	1	1	0	0	0	0	1	0	1	1	1	1	1	0	0	2	2	0	0	1	1	1	2	2	0	0	0	0	0	0	0	0	0	0	0	0
539	1	2	1	0	0	0	1	1	0	0	2	1	1	0	0	1	0	1	2	2	1	0	0	2	0	2	0	1	2	2	0	0	0	0	0	2	2	0	1	1	0	0	0	2	0	0	0	0	1
540	1	1	0	0	0	0	1	1	1	0	0	1	1	0	0	1	0	0	2	1	1	0	0	2	0	1	0	0	2	1	1	1	2	0	0	2	1	0	0	0	0	0	1	2	1	0	0	1	1
541	0	1	0	0	0	0	0	0	2	0	0	0	0	0	0	0	0	0	1	1	1	0	0	2	0	1	0	0	2	1	0	0	2	0	0	2	1	0	2	2	0	0	0	2	0	0	0	0	1
542	1	0	0	0	0	0	0	0	2	0	0	0	0	0	0	0	0	1	1	1	0	0	1	1	0	1	0	1	1	1	1	0	1	0	0	1	2	0	1	1	0	1	0	2	0	2	0	0	1
543	1	2	0	0	0	0	1	1	0	0	0	0	1	1	1	0	0	2	2	2	0	1	0	2	0	1	0	0	2	1	0	1	1	0	0	2	1	0	0	0	0	0	0	1	1	1	0	0	1
544	1	1	0	0	0	1	2	2	2	0	0	0	0	0	0	0	0	1	1	1	0	0	1	1	1	2	0	0	2	1	1	0	1	0	0	1	2	0	1	1	0	0	1	1	1	1	0	1	1
545	1	1	0	0	0	0	1	1	0	0	2	0	1	1	1	0	0	2	1	1	0	0	1	1	0	1	0	1	1	1	1	0	2	1	1	1	1	0	1	0	1	0	1	2	1	0	0	0	1
546	1	0	0	0	0	1	1	1	1	0	0	0	0	0	0	0	0	1	1	2	0	0	0	2	0	2	0	0	2	2	0	0	1	1	1	2	2	0	0	0	0	0	0	1	0	0	0	0	1
547	0	0	0	0	0	0	1	2	0	0	0	1	1	0	0	0	0	0	2	2	1	0	0	2	0	0	0	1	1	2	2	1	2	0	0	1	2	0	0	0	0	0	0	2	1	1	1	0	1
548	0	2	0	0	0	0	1	2	0	0	1	1	1	1	1	0	0	0	1	0	1	0	0	2	0	1	0	0	2	2	2	1	1	1	1	1	2	1	0	0	0	0	0	1	0	1	0	0	1
549	0	1	0	0	0	0	1	1	0	0	0	0	0	0	0	0	0	2	1	1	1	0	1	1	0	0	0	0	2	1	0	0	1	0	0	2	1	0	0	0	0	0	1	1	1	1	0	0	0
550	1	2	1	0	0	0	1	2	0	0	1	0	0	0	0	0	0	0	1	0	1	0	0	2	0	2	0	0	2	2	2	0	2	0	0	2	1	0	1	1	0	0	0	2	0	0	0	0	1
551	1	1	0	0	0	1	2	2	1	0	0	1	1	0	0	0	0	0	1	2	0	0	1	1	0	0	0	2	2	2	0	1	1	1	1	1	2	0	1	1	0	0	2	2	1	1	0	0	0
552	0	1	0	0	0	0	0	1	0	0	0	0	1	1	1	0	0	0	1	1	0	0	0	2	0	1	0	0	2	2	0	0	0	0	1	2	1	0	0	0	0	0	1	2	1	1	0	1	2
553	1	1	0	0	0	1	1	1	2	0	0	0	0	0	0	0	0	2	1	1	1	1	0	2	0	0	0	1	2	2	0	1	2	0	0	1	2	0	2	2	0	0	0	0	0	0	1	0	1
554	1	1	0	0	0	0	0	0	2	0	0	0	1	1	1	0	1	1	1	2	0	0	1	1	1	1	0	0	2	2	0	1	1	0	0	1	2	0	2	2	0	0	0	2	0	0	0	0	1
555	1	1	0	0	0	0	1	2	0	0	0	0	0	0	0	0	0	1	1	1	1	1	1	1	1	1	0	0	1	1	2	1	1	2	0	2	2	0	1	1	0	1	0	2	1	1	0	0	1
556	1	2	0	0	0	0	2	2	0	0	1	1	1	0	0	0	0	0	1	2	0	0	0	2	0	0	0	0	2	2	2	0	0	0	0	0	1	0	2	2	1	1	0	2	1	0	1	0	1
557	1	1	0	0	0	0	2	2	1	0	1	0	0	0	0	0	0	0	2	2	0	1	0	2	0	0	0	0	2	2	0	0	0	0	0	2	2	0	1	0	1	1	1	2	0	0	0	0	0
558	0	0	0	0	0	0	1	2	0	0	0	0	0	0	0	0	0	0	2	2	0	0	0	2	0	1	1	0	2	2	0	2	2	1	1	2	0	1	1	1	0	0	0	2	0	0	0	0	1
559	1	2	1	1	1	1	1	2	0	0	1	0	1	1	1	0	0	0	2	2	0	0	1	1	0	0	0	1	2	1	2	0	1	1	1	1	1	0	0	0	0	0	0	1	0	0	0	0	0
560	1	1	0	0	0	0	2	2	0	0	1	0	1	0	0	1	0	1	0	0	1	0	0	2	0	1	0	0	2	2	1	1	1	1	2	2	1	1	0	0	0	1	0	2	0	0	0	0	2
561	1	0	0	0	0	1	2	2	0	0	0	2	2	2	2	0	0	1	1	1	0	0	0	2	0	2	0	0	2	2	1	1	1	0	0	1	1	0	2	1	1	0	1	2	0	1	0	0	0
562	1	1	0	0	0	0	0	0	2	0	0	1	1	0	0	0	0	0	2	2	0	0	0	2	0	2	1	1	2	2	0	1	2	0	0	1	1	0	0	0	0	1	0	2	1	0	0	0	1
563	1	0	0	0	0	1	0	2	0	0	1	0	1	1	1	1	1	2	1	1	1	1	0	2	0	1	1	1	2	2	0	1	2	1	0	1	1	0	0	0	0	0	0	2	0	0	0	0	0
564	0	0	0	0	0	1	0	0	2	0	0	0	0	0	0	0	0	0	1	1	1	1	1	1	1	0	1	1	2	2	0	0	1	0	0	2	1	0	0	0	0	1	0	1	1	0	0	0	0
565	1	2	0	0	0	0	0	0	2	0	0	0	1	1	1	0	1	1	2	2	1	0	0	2	0	0	0	0	2	2	1	0	1	1	1	1	1	0	0	0	0	0	1	2	1	0	0	0	1
566	1	2	0	0	0	0	1	1	1	0	0	1	2	1	1	0	0	1	1	1	0	1	1	1	1	1	0	0	1	1	2	0	2	1	1	2	1	0	1	1	0	0	0	1	0	0	0	0	1
567	1	1	0	0	0	0	1	1	1	0	0	0	0	0	0	0	0	0	1	1	0	0	0	2	0	1	0	0	2	2	1	0	2	1	2	2	1	0	0	0	0	0	1	1	1	1	0	1	1
568	1	1	1	1	1	2	1	2	0	0	0	2	2	0	0	0	0	1	2	2	0	0	0	2	0	0	1	0	1	1	1	0	1	1	0	2	1	0	1	1	0	1	0	2	1	0	1	0	1
569	1	0	0	0	0	1	1	1	1	0	1	0	0	0	0	0	1	1	1	2	0	0	0	2	0	0	0	1	1	1	1	0	0	0	0	1	1	0	0	0	1	0	0	1	1	0	0	0	1
570	1	1	0	0	0	0	0	1	1	0	0	1	0	0	0	0	1	2	2	2	0	0	0	2	0	0	0	1	2	2	1	0	2	0	0	2	2	0	1	1	0	1	0	2	1	2	0	0	0
571	1	1	0	0	0	0	2	2	0	0	1	1	2	1	1	0	0	1	1	1	1	1	0	2	0	0	0	1	2	1	2	1	1	1	0	1	1	0	1	1	0	0	0	2	0	0	0	1	2
572	1	2	0	0	0	0	1	1	1	0	0	0	1	1	1	0	0	1	0	0	1	2	0	2	0	0	0	0	2	2	2	0	0	0	1	2	1	0	1	1	0	0	0	1	0	1	0	0	1
573	1	0	0	0	0	1	1	2	0	0	0	0	0	0	0	0	0	0	2	1	0	1	0	2	0	1	0	1	2	1	1	1	1	0	0	1	1	0	2	2	1	0	1	2	2	2	0	0	1
574	1	1	0	0	0	0	0	0	2	0	0	0	0	0	0	0	0	1	1	1	1	1	0	2	0	1	0	0	2	2	2	0	1	0	0	2	1	0	1	1	0	1	0	2	2	0	0	0	0
575	0	0	0	0	0	1	0	1	1	0	0	0	0	0	0	0	1	1	1	1	0	0	0	2	0	0	0	1	2	2	2	1	1	0	1	2	0	0	1	1	0	0	0	2	0	0	0	1	1
576	1	1	1	1	1	1	1	1	1	0	0	1	1	1	2	1	1	1	0	0	1	1	0	2	0	0	0	1	1	1	1	0	2	2	2	2	2	0	0	0	0	0	1	2	1	0	0	0	1
577	1	1	0	0	0	0	2	2	0	0	0	0	0	0	0	0	0	1	1	1	1	1	1	1	1	0	0	0	2	2	0	0	0	0	0	2	1	0	1	1	0	0	0	1	0	0	0	0	1
578	1	1	0	0	0	1	1	1	1	1	2	0	0	0	0	0	0	0	1	1	1	0	1	1	0	0	0	0	2	2	1	1	1	1	0	0	1	0	2	1	1	1	0	2	1	0	0	0	0
579	1	1	0	0	0	0	0	0	2	0	0	0	1	1	1	0	0	1	2	2	0	0	0	2	0	2	0	0	1	1	0	0	1	2	1	1	1	0	0	0	0	0	1	2	0	1	1	0	1
580	1	0	0	0	0	1	0	1	1	0	0	0	0	0	0	0	1	1	1	1	0	0	0	2	0	1	0	1	2	2	0	0	1	1	1	1	2	0	0	0	0	1	0	2	2	0	0	0	0
581	1	1	0	0	0	0	1	1	1	0	1	0	0	0	0	0	0	0	2	1	1	0	0	2	0	1	0	0	2	2	2	2	2	0	0	1	2	0	0	0	0	1	0	1	0	0	0	0	1
582	1	0	0	0	0	1	2	2	0	0	1	0	0	0	0	0	1	1	0	0	1	0	0	2	0	1	0	0	1	1	1	1	2	1	0	1	2	0	0	0	1	0	1	2	1	0	0	0	0
583	1	1	0	0	0	1	1	1	1	0	0	1	2	2	2	0	0	0	2	2	0	0	0	2	0	1	0	0	2	2	0	0	1	0	0	1	2	1	0	0	0	0	0	1	1	0	0	0	1
584	1	1	1	1	1	1	0	1	0	0	1	1	1	0	0	0	1	1	0	0	1	0	0	2	0	1	0	0	2	1	0	0	1	1	2	2	2	0	0	0	0	1	1	2	1	1	0	1	1
585	1	0	0	0	0	0	2	2	0	0	0	0	0	0	0	0	0	1	2	2	0	0	0	2	0	1	0	0	2	2	0	1	1	1	0	0	2	0	0	0	0	0	0	2	0	0	0	0	0
586	1	2	0	0	0	0	2	2	0	0	0	0	1	1	1	0	0	1	1	1	0	0	0	2	0	2	0	2	1	2	2	0	2	0	0	2	2	0	0	1	0	1	0	1	1	0	0	0	1
587	1	2	0	0	0	0	1	1	1	0	0	0	0	0	0	0	0	1	0	0	1	2	1	1	1	1	0	0	2	2	1	1	0	0	0	2	1	0	1	1	0	0	1	2	1	0	1	0	1
588	1	1	1	0	0	1	0	1	0	0	1	0	0	0	0	0	0	0	1	1	1	1	0	2	0	0	0	0	2	2	1	0	0	1	2	2	2	0	0	0	0	1	0	2	1	1	1	0	1
589	1	1	1	1	1	1	1	2	0	0	0	0	2	1	1	0	0	0	0	0	1	0	0	2	0	1	0	0	2	2	1	0	2	1	2	2	2	0	0	0	0	0	1	1	1	1	0	0	0
590	1	2	0	0	0	0	2	2	0	1	2	1	2	2	2	0	0	1	2	2	0	0	2	0	0	0	0	1	2	2	1	1	1	1	1	1	1	1	1	1	0	1	0	1	0	0	0	0	0
591	1	1	0	0	0	0	0	1	1	0	0	1	1	0	1	1	0	1	2	2	0	2	0	2	0	0	0	0	2	1	0	0	2	0	0	2	1	0	0	0	0	1	1	2	0	0	0	0	0
592	1	0	0	0	0	2	2	2	0	0	0	0	2	2	2	0	0	1	1	1	1	1	0	2	0	0	0	0	2	1	0	2	2	0	0	0	2	0	0	0	0	0	0	2	1	1	0	0	1
593	1	1	0	0	0	1	1	1	1	0	0	1	1	0	0	0	0	0	1	1	1	1	1	1	1	0	0	0	2	1	0	0	1	0	0	1	0	0	1	0	1	1	0	2	1	0	0	0	1
594	1	0	0	0	0	0	2	2	0	0	1	0	0	0	0	0	0	0	2	2	0	0	0	2	0	1	0	1	1	1	1	2	1	0	0	2	2	0	1	1	0	0	1	2	1	1	0	0	1
595	1	0	0	0	0	0	2	2	0	0	0	0	1	1	0	0	0	1	1	1	0	0	0	2	0	1	0	0	2	2	0	0	2	1	0	1	1	0	1	1	0	0	1	2	1	0	0	0	2
596	1	0	0	0	0	0	1	1	0	1	1	0	1	1	0	0	0	2	0	0	0	0	0	2	0	1	0	0	2	2	1	1	2	1	0	1	1	0	1	1	0	0	0	2	0	2	0	0	1
597	1	1	0	0	0	0	1	2	0	0	1	0	1	1	1	0	1	1	1	1	0	0	0	2	0	1	0	1	2	2	2	0	2	1	1	1	1	1	1	1	0	0	0	0	1	0	0	0	0
598	1	1	0	0	0	0	1	1	0	0	0	2	2	1	1	0	0	0	1	1	0	1	0	2	0	0	2	1	2	2	1	1	1	0	0	1	0	2	0	0	0	0	1	1	1	1	0	0	1
599	1	2	0	0	0	0	1	1	1	1	1	0	1	1	1	0	0	0	1	1	1	1	1	1	1	2	0	0	2	2	0	0	2	0	0	1	1	0	2	2	0	0	1	2	2	1	0	0	0
600	1	0	0	0	0	2	0	0	2	0	0	0	1	1	1	0	1	2	1	1	1	0	0	2	0	1	0	1	2	2	0	1	2	1	0	0	2	0	2	2	0	1	0	2	0	0	0	0	0
601	1	1	0	0	0	1	2	2	1	0	0	0	1	1	1	0	0	1	2	1	1	1	0	2	0	0	0	0	2	2	0	0	1	1	2	2	1	0	0	0	0	1	0	1	1	0	1	0	1
602	1	1	0	0	0	1	1	2	0	0	1	0	1	0	1	1	0	1	1	2	0	0	0	2	0	2	0	0	2	2	1	0	2	0	0	1	0	1	1	1	0	0	0	1	0	1	0	1	1
603	1	1	1	0	0	0	1	2	0	0	1	0	0	0	0	0	0	0	1	0	1	0	1	1	1	1	1	0	2	2	0	1	2	1	0	0	2	0	0	0	0	0	0	1	0	1	1	0	2
604	1	2	0	0	0	0	1	2	0	0	1	0	1	1	1	0	0	0	2	2	0	0	0	2	0	1	0	0	1	1	1	1	1	0	0	1	1	1	1	0	1	0	0	2	0	0	0	0	1
605	1	1	0	0	0	0	1	1	1	0	1	0	1	1	1	0	0	0	1	1	1	0	0	2	0	1	0	1	2	1	1	2	2	0	1	2	1	0	2	2	0	1	0	2	1	1	0	0	0
606	1	1	0	0	0	0	1	1	1	0	0	0	0	0	0	0	0	1	1	1	0	1	0	2	0	1	0	0	2	2	0	2	2	1	1	2	1	0	0	0	1	0	0	2	1	1	0	0	1
607	1	2	0	0	0	0	1	1	1	1	1	0	1	0	0	0	1	1	1	1	0	0	0	2	0	1	0	0	1	1	2	1	1	0	0	1	2	0	1	1	0	0	1	1	1	0	0	0	1
608	1	1	0	0	0	0	2	2	0	0	1	0	0	0	0	0	0	1	2	2	0	0	0	2	0	1	0	0	2	2	1	2	2	0	0	0	1	0	0	0	0	0	1	1	1	1	0	0	2
609	1	1	0	0	0	1	1	1	1	0	0	0	1	1	1	0	0	0	1	1	0	0	0	2	0	1	1	1	1	1	1	2	2	0	0	0	2	1	0	0	0	1	0	1	0	1	0	0	0
610	1	0	1	0	1	0	1	1	0	1	1	0	1	1	1	0	0	0	2	1	1	1	0	2	0	2	0	0	2	2	1	2	2	0	0	0	1	0	2	2	1	0	0	0	0	0	0	0	1
611	1	0	1	0	1	0	1	1	1	0	0	0	1	1	1	0	0	1	0	1	1	1	0	2	0	2	0	1	1	0	1	0	1	2	1	1	2	0	1	1	0	0	0	0	1	1	0	0	2
612	1	1	0	0	0	0	1	1	1	0	0	1	0	0	1	1	0	1	1	1	0	0	0	2	0	1	0	0	2	2	2	0	0	0	0	2	2	0	0	0	0	0	0	2	1	0	0	0	1
613	1	1	0	0	0	0	0	0	1	0	2	0	1	1	1	0	0	0	1	1	0	1	0	2	0	1	0	0	1	1	1	1	1	0	0	1	1	0	2	2	0	0	0	2	0	0	1	0	2
614	1	2	0	0	0	0	0	0	2	0	0	0	0	0	0	0	1	2	1	1	1	0	0	2	0	0	0	0	2	2	1	0	1	0	0	2	1	1	0	0	0	0	0	2	0	0	0	0	1
615	1	2	0	0	0	0	1	2	0	0	0	0	1	1	0	0	0	1	2	2	0	0	0	2	0	0	0	0	2	2	1	1	1	0	0	2	2	0	1	1	0	0	0	1	0	0	0	0	0
616	1	1	0	0	0	0	1	1	2	0	0	0	0	0	0	0	0	0	2	2	0	1	1	1	1	1	0	0	2	2	1	0	1	1	0	1	1	1	0	0	0	1	0	1	1	0	0	0	0
617	1	0	0	0	0	1	2	2	0	0	0	0	0	0	0	0	0	1	1	2	0	0	0	2	0	2	0	2	1	1	2	2	2	0	0	0	1	0	1	1	0	0	0	0	0	0	0	1	1
618	1	0	1	0	1	0	2	2	0	1	1	0	0	0	0	0	0	0	1	1	1	1	0	2	0	1	0	0	2	2	0	2	2	0	0	2	2	0	0	0	0	0	0	1	0	0	0	0	0
619	1	1	0	0	0	0	1	2	0	0	0	0	0	0	0	0	0	1	2	2	0	0	0	2	0	1	0	0	1	1	0	1	2	0	0	2	1	0	0	0	0	0	1	2	1	2	1	0	1
620	1	2	0	0	0	0	2	2	0	0	0	0	0	0	0	0	0	0	2	1	1	1	0	2	0	1	0	0	1	1	0	2	1	0	0	2	0	0	1	1	0	0	0	1	0	0	0	0	0
621	1	1	2	0	1	0	0	1	1	0	0	0	0	0	0	0	0	0	1	1	1	1	0	2	0	1	0	0	2	2	0	0	1	1	1	2	2	0	1	1	0	1	0	2	1	1	0	0	2
622	1	2	1	0	0	0	0	1	1	0	1	0	1	1	2	0	0	1	2	2	1	1	0	2	0	1	0	0	2	2	1	0	1	1	0	1	2	0	0	0	0	0	0	0	1	1	1	0	1
623	1	1	0	0	0	0	1	1	1	0	0	0	1	1	1	0	0	0	2	2	0	0	1	1	0	0	0	0	1	1	2	0	1	1	2	2	1	1	0	0	0	0	0	2	0	0	0	0	0
624	1	0	0	0	0	0	2	2	0	0	1	0	0	0	0	0	0	1	0	0	1	0	0	2	0	0	0	0	2	2	0	0	2	0	0	2	1	0	0	0	0	0	1	1	1	0	2	0	2
625	1	1	0	0	0	0	0	0	2	0	0	1	0	0	1	1	0	0	1	1	1	1	0	2	0	0	0	0	2	2	1	0	0	1	0	2	2	0	0	0	0	0	0	1	0	0	0	0	1
626	1	0	0	0	0	0	1	1	1	0	0	1	1	0	0	0	1	1	1	1	0	0	0	2	0	1	0	1	2	1	0	0	2	2	0	1	2	0	0	0	0	0	1	2	1	0	0	0	0
627	1	0	0	0	0	0	1	1	1	0	0	0	0	0	0	0	1	1	1	1	0	1	0	2	0	1	0	0	2	2	0	2	2	1	1	2	1	0	0	0	0	0	0	2	0	0	0	0	0
628	1	0	0	0	0	1	1	1	1	0	0	0	1	1	1	0	0	1	1	1	0	0	1	1	0	2	0	2	1	2	2	0	1	1	1	2	1	0	1	1	0	0	0	1	0	0	0	0	0
629	1	1	0	0	0	0	2	2	0	1	1	0	0	0	0	0	0	1	1	1	0	0	0	2	0	1	0	2	1	1	2	2	2	0	1	2	1	1	0	0	0	1	0	2	2	0	0	0	1
630	0	1	0	0	0	0	2	2	0	1	1	1	1	0	1	1	1	2	2	2	0	0	0	2	0	1	0	1	2	2	0	2	2	0	0	1	1	0	0	0	0	0	0	2	0	0	0	1	2
631	1	0	0	0	0	0	0	1	1	0	0	0	2	1	1	1	0	2	2	2	0	0	0	2	0	1	0	1	1	1	2	1	2	1	0	1	1	0	1	1	0	1	0	2	2	0	0	0	0
632	1	1	0	0	0	0	2	2	1	0	1	0	0	0	0	0	0	1	1	2	0	0	1	1	0	1	0	1	2	2	0	1	1	0	0	2	2	0	0	0	0	0	1	2	1	0	1	0	1
633	1	0	1	0	1	0	1	1	1	0	1	0	0	0	0	0	0	0	1	1	1	1	0	2	0	1	1	0	2	2	0	0	1	0	0	2	1	2	0	0	0	0	0	0	0	0	0	1	1
634	1	2	0	0	0	0	1	1	0	0	1	1	0	0	0	0	0	0	0	0	0	1	0	2	0	1	0	1	2	2	1	2	2	0	0	0	1	0	1	1	0	1	0	1	2	0	0	0	0
635	1	1	0	0	0	0	1	2	0	0	0	0	0	0	0	0	0	0	2	2	0	0	0	2	0	1	0	0	2	2	1	0	1	0	0	1	1	0	0	0	0	0	1	2	1	0	1	0	2
636	1	0	0	0	0	0	1	1	1	0	0	1	2	1	1	0	0	0	1	1	1	1	0	2	0	0	0	0	1	1	1	0	0	0	1	2	2	0	0	1	0	0	0	0	1	0	0	0	0
637	0	1	0	0	0	0	1	1	1	0	1	1	2	2	2	0	1	0	2	1	1	0	0	2	0	1	0	0	2	1	0	1	2	0	0	1	1	0	2	2	1	0	1	2	1	1	0	0	1
638	0	1	0	0	0	1	1	1	1	1	1	0	0	0	0	0	0	1	0	1	0	1	0	2	0	2	0	1	1	1	1	1	1	0	0	1	1	0	1	1	0	0	1	1	1	1	0	1	1
639	1	0	0	0	0	1	0	0	2	0	0	0	1	0	0	0	0	1	2	2	0	0	0	2	0	1	0	0	2	2	0	1	1	0	0	1	1	0	1	1	0	0	0	1	0	1	0	0	0
640	1	0	0	0	0	1	1	2	0	0	0	0	1	1	2	0	1	2	0	0	2	1	0	2	0	1	0	1	2	1	0	0	2	1	0	1	1	0	1	1	0	0	0	2	0	1	0	0	1
641	1	1	0	0	0	1	2	2	0	0	1	0	1	1	1	0	0	0	1	1	1	0	0	2	0	2	0	1	1	1	1	0	0	1	2	2	1	0	1	1	0	0	1	2	1	1	0	0	0
642	1	0	0	0	0	0	1	1	1	0	1	0	1	0	0	1	1	0	2	1	1	0	1	1	1	2	0	1	1	1	2	0	1	1	1	1	2	0	1	1	1	0	0	1	0	1	0	0	1
643	1	1	0	0	0	0	0	0	2	0	0	0	0	0	0	0	0	0	1	1	1	1	0	2	0	1	0	0	2	2	0	1	2	2	0	1	1	1	0	0	0	0	0	2	0	0	0	0	1
644	1	1	1	1	1	1	2	2	1	0	0	1	1	1	1	0	0	1	0	1	0	0	0	2	0	1	0	1	2	2	2	1	2	1	0	0	1	1	1	1	1	0	0	0	2	1	0	0	1
645	0	0	0	0	0	0	1	1	1	0	0	1	0	0	1	1	0	0	2	2	0	0	1	1	0	0	0	1	2	2	1	2	2	0	0	1	1	1	0	0	0	0	0	1	0	1	0	0	1
646	1	0	0	0	0	0	1	1	0	1	2	0	1	1	2	0	0	0	1	1	0	0	1	1	0	2	0	0	1	2	1	1	1	0	1	2	1	0	1	1	0	0	0	1	1	1	0	0	1
647	1	0	0	0	0	1	2	2	2	0	0	2	2	0	0	1	0	0	0	1	1	0	0	2	0	1	0	0	1	1	1	2	2	1	1	2	0	1	1	1	0	0	1	1	1	2	0	0	1
648	1	1	0	0	0	1	0	1	1	0	1	1	1	0	0	0	0	0	1	1	1	1	1	1	1	1	0	0	2	2	2	1	1	0	0	1	1	0	2	2	1	0	0	1	1	0	0	0	0
649	1	1	0	0	0	0	1	1	0	0	0	1	2	2	2	0	0	1	2	2	1	0	1	1	0	0	0	0	2	2	2	2	2	0	0	0	0	0	1	1	0	0	0	1	0	0	0	0	1
650	1	2	0	0	0	0	1	1	0	0	0	1	1	0	0	0	1	2	1	1	0	0	0	2	0	0	0	1	1	1	2	0	1	1	0	0	2	0	0	0	0	0	0	1	0	0	0	0	1
651	1	0	0	0	0	0	2	2	0	0	0	0	1	1	1	1	0	0	1	1	1	1	0	2	0	2	0	1	1	2	2	1	2	1	0	2	1	0	0	0	0	0	1	2	1	0	0	0	1
652	0	2	0	0	0	0	1	1	1	0	1	0	0	0	0	0	0	0	2	2	0	1	1	1	1	2	0	0	2	2	0	0	1	0	0	2	0	0	1	1	0	0	1	1	1	0	0	0	0
653	1	1	1	0	0	0	0	2	0	0	1	0	1	1	1	0	0	2	0	0	0	0	1	1	1	2	0	2	2	2	0	1	1	0	0	1	2	0	1	1	0	0	0	2	1	1	0	0	2
654	1	2	0	0	0	1	1	1	1	0	1	2	2	0	0	0	0	0	1	1	0	0	0	2	0	1	0	0	1	1	1	0	0	1	1	2	1	0	0	0	0	1	0	2	0	0	0	0	1
655	1	1	0	0	0	0	0	0	2	0	0	0	1	1	1	0	0	0	1	1	0	0	0	2	0	1	0	0	2	2	1	2	1	0	0	0	1	0	2	2	0	0	0	2	1	0	0	0	2
656	1	1	0	0	0	0	2	2	0	0	0	0	0	0	0	0	0	1	1	1	1	0	0	2	0	0	0	1	2	2	1	0	1	1	0	1	1	0	2	2	1	0	1	2	1	1	0	0	2
657	1	1	0	0	0	1	1	2	0	0	0	0	0	0	0	0	0	0	0	0	0	1	0	2	0	0	0	0	2	1	1	0	2	0	0	2	1	1	1	1	0	0	0	1	0	1	0	0	0
658	1	2	1	0	0	0	1	1	1	0	0	0	1	1	1	0	1	0	2	1	1	0	0	2	0	2	0	0	2	2	0	1	2	0	1	1	2	0	0	0	0	0	0	2	0	0	1	0	2
659	1	1	0	0	0	0	1	2	1	0	0	1	1	0	0	0	0	1	1	1	0	0	0	2	0	1	0	0	1	1	0	0	1	0	0	1	1	0	2	2	1	0	1	2	1	1	0	0	0
660	1	0	0	0	0	0	2	2	1	0	1	0	0	0	0	0	0	2	1	1	1	1	1	1	1	0	0	0	2	2	1	1	2	0	1	1	1	0	1	0	1	0	0	2	1	0	0	0	0
661	1	1	0	0	0	0	2	2	0	0	1	1	2	2	2	0	0	0	1	1	1	0	0	2	0	0	0	0	2	2	0	1	1	1	1	2	1	2	0	0	0	0	0	2	0	0	0	0	1
662	1	1	0	0	0	0	2	2	0	0	0	0	0	0	0	0	0	1	1	1	1	1	0	2	0	1	1	2	2	2	1	0	2	0	0	1	1	0	2	1	1	0	0	0	0	0	0	0	0
663	1	0	1	0	1	0	0	0	2	0	0	0	2	2	2	1	0	1	1	1	0	0	1	1	1	1	0	1	2	2	1	1	2	1	0	2	1	0	1	1	0	1	0	2	2	0	0	0	0
664	1	2	0	0	0	0	1	2	1	0	0	0	1	1	1	0	0	2	1	1	0	0	0	2	0	1	0	1	2	2	1	1	2	0	0	2	1	1	0	0	0	0	1	2	1	0	0	0	1
665	1	1	0	0	0	1	0	1	1	0	1	0	0	0	0	0	0	1	1	0	1	0	0	2	0	1	0	0	2	2	1	1	2	1	0	1	2	1	0	0	0	0	1	1	1	0	0	0	1
666	1	1	0	0	0	0	2	2	0	0	2	0	1	1	1	0	0	1	2	2	0	0	0	2	0	0	1	0	2	2	0	0	0	0	0	2	1	1	1	0	2	0	0	1	1	0	0	1	2
667	1	2	1	0	0	0	0	2	0	0	1	1	2	2	2	0	0	0	0	0	1	0	0	2	0	1	0	0	2	2	0	0	2	1	2	2	2	0	0	0	0	0	0	1	0	0	0	1	1
668	1	2	0	0	0	0	1	1	1	0	1	0	0	0	0	0	0	1	0	0	1	0	0	2	0	0	0	1	2	2	2	1	1	0	0	2	1	1	0	0	0	0	2	2	2	1	0	0	1
669	1	2	0	0	0	0	0	1	0	0	1	1	0	0	0	0	0	0	0	0	0	1	0	2	0	0	0	0	2	1	1	1	2	0	0	0	2	0	2	2	1	0	0	0	0	0	0	0	0
670	1	0	0	0	0	0	2	2	0	0	2	0	1	1	1	0	0	0	1	2	0	0	0	2	0	2	0	0	2	2	0	0	2	0	0	0	2	0	0	0	0	0	0	2	1	1	0	0	2
671	1	2	1	0	0	0	1	1	1	0	0	0	2	1	1	0	0	1	0	1	1	1	0	2	0	1	0	1	2	2	0	0	0	0	0	2	1	1	0	0	0	1	1	2	1	1	0	0	0
672	1	1	0	0	0	0	0	1	1	0	0	0	0	0	0	0	0	1	1	2	0	1	0	2	0	1	0	0	1	1	1	1	1	0	0	1	1	0	2	2	0	0	1	2	1	1	0	0	2
673	1	0	0	0	0	1	1	1	1	0	1	1	1	0	0	0	0	0	1	1	1	1	1	1	1	1	0	0	2	1	0	0	2	0	0	0	1	0	1	1	0	1	0	1	1	0	0	0	1
674	1	1	0	0	0	1	0	0	2	0	0	1	2	2	2	0	0	0	1	1	0	1	1	1	1	2	0	1	1	1	1	2	1	0	0	2	1	0	0	0	0	0	0	1	0	0	0	0	0
675	1	1	1	1	1	1	1	1	1	0	0	0	0	0	0	0	0	0	1	1	1	0	0	2	0	2	0	0	2	1	1	2	1	0	1	2	2	0	0	0	0	2	0	2	1	0	0	0	0
676	1	2	0	0	0	0	2	2	0	0	1	0	1	0	1	1	0	1	1	1	0	1	1	1	1	1	0	0	2	2	1	1	1	0	0	2	2	0	1	1	0	1	0	2	1	1	0	0	1
677	1	1	0	0	0	0	2	2	1	0	0	0	0	0	0	0	0	0	0	1	1	1	1	1	1	2	0	0	2	2	1	1	1	0	0	2	1	0	0	0	0	0	0	2	0	0	0	0	1
678	1	1	0	0	0	1	0	0	2	0	0	1	1	0	0	0	0	0	2	2	0	0	0	2	0	0	0	1	2	2	1	1	1	0	0	2	1	0	0	0	0	0	1	1	1	1	0	0	0
679	0	1	0	0	0	1	1	2	0	0	1	0	1	1	1	0	0	0	1	1	1	0	0	2	0	2	0	1	2	2	1	0	1	0	0	2	1	1	1	1	0	0	1	2	1	0	0	1	2
680	1	1	0	0	0	0	1	0	1	0	1	1	1	1	1	0	0	0	2	2	0	0	0	2	0	1	0	0	2	1	0	0	1	1	0	2	2	0	1	1	0	0	0	2	0	0	0	0	0
681	1	1	0	0	0	1	1	1	0	0	0	0	0	0	0	0	0	0	1	1	0	1	1	1	0	0	0	0	2	2	0	0	0	0	0	0	2	0	1	1	0	0	0	1	1	0	0	0	2
682	1	1	0	0	0	0	0	0	2	0	0	0	1	1	1	0	0	0	1	1	1	0	0	2	0	1	0	0	2	2	0	1	1	0	0	1	2	0	0	0	0	0	0	0	1	1	0	0	1
683	1	2	0	0	0	0	1	2	0	0	0	0	2	1	1	1	0	1	2	2	0	1	1	1	0	0	0	0	2	2	0	0	1	0	0	2	1	0	1	0	1	0	0	1	0	0	1	0	2
684	0	2	1	1	1	1	0	1	1	0	0	0	0	0	0	0	1	1	2	2	1	0	0	2	0	2	0	2	2	2	2	0	1	1	0	2	2	0	0	0	0	0	0	2	0	0	0	0	0
685	1	1	0	0	0	0	0	0	2	0	0	0	1	1	1	1	0	0	0	0	0	0	0	2	0	1	0	1	2	2	1	0	0	0	0	2	1	0	0	0	0	0	0	2	0	0	0	0	1
686	1	1	1	0	0	0	1	2	0	0	1	1	2	1	1	0	0	0	0	0	1	2	1	1	1	1	0	0	2	2	1	0	1	1	2	2	0	0	1	1	0	0	2	2	2	1	0	0	2
687	1	1	0	0	0	0	1	1	1	0	0	0	0	0	0	0	0	1	0	1	1	0	0	2	0	0	0	0	1	1	1	0	1	0	0	2	2	0	1	1	0	0	1	2	1	1	1	0	2
688	1	1	0	0	0	1	0	0	2	0	0	0	1	1	1	0	0	0	1	1	1	1	1	1	1	0	0	0	2	2	0	2	1	0	1	2	2	0	1	1	0	0	1	1	1	0	1	0	1
689	1	1	0	0	0	0	0	0	2	0	0	0	1	1	1	0	0	0	1	1	0	1	0	2	0	1	0	1	2	2	0	0	2	0	0	2	2	0	0	0	0	0	0	2	0	0	0	1	1
690	1	1	1	1	1	1	1	1	1	0	1	1	0	0	1	1	0	0	2	2	0	0	0	2	0	0	0	1	1	0	2	1	0	0	0	2	2	0	0	0	0	0	1	1	1	1	0	1	1
691	1	2	0	0	0	0	0	1	1	0	0	1	1	0	0	0	0	1	2	2	0	1	0	2	0	1	0	0	2	2	1	2	1	0	0	1	1	0	0	0	0	0	1	1	1	2	0	0	0
692	1	1	0	0	0	1	0	1	1	0	1	1	1	0	0	0	0	0	2	2	0	0	0	2	0	1	0	0	2	2	1	1	1	0	0	1	2	0	0	0	0	0	0	1	0	0	0	1	2
693	1	2	0	0	0	0	2	2	1	0	0	0	2	0	0	1	0	1	2	2	0	1	0	2	0	2	0	1	2	1	1	0	1	1	1	2	0	1	0	0	0	0	0	1	0	1	0	0	2
694	1	1	0	0	0	0	1	1	1	0	1	0	0	0	0	0	0	1	1	1	1	0	0	2	0	1	0	1	1	1	1	1	1	1	1	2	1	0	1	0	1	0	0	1	0	0	1	0	1
695	1	0	0	0	0	0	2	2	0	0	1	0	1	1	1	0	0	1	0	0	2	0	0	2	0	1	0	0	2	1	0	1	2	0	0	1	2	0	0	0	0	0	2	2	2	1	0	1	1
696	1	1	0	0	0	0	0	1	0	0	0	1	2	2	2	0	0	1	1	1	0	1	0	2	0	0	2	1	2	2	1	0	2	0	0	2	1	0	0	0	0	0	0	1	0	1	0	0	0
697	1	1	0	0	0	0	2	2	0	0	0	0	1	1	1	0	0	0	0	0	1	0	0	2	0	1	1	1	2	2	0	1	1	2	1	1	1	0	0	0	0	0	1	1	1	2	0	0	1
698	1	2	0	0	0	0	0	1	1	0	0	1	1	0	0	0	0	0	1	1	1	0	0	2	0	2	0	0	1	1	0	0	0	0	0	2	1	0	0	0	0	1	0	1	1	0	1	1	2
699	1	2	0	0	0	0	2	2	1	0	1	0	1	2	1	0	0	0	1	1	0	0	0	2	0	2	0	0	2	2	0	0	0	1	0	1	1	0	1	1	0	0	0	1	2	1	0	0	1
700	1	0	0	0	0	1	1	2	0	0	0	0	0	0	0	0	0	1	2	2	0	1	0	2	0	0	0	0	2	2	1	0	2	0	0	2	1	0	1	1	0	0	0	2	0	0	0	0	1
701	1	2	0	0	0	0	1	1	1	0	1	1	1	1	1	0	0	0	1	1	1	0	0	2	0	0	0	0	2	2	0	0	1	1	0	0	1	1	0	0	0	0	0	2	1	0	0	0	1
702	1	0	0	0	0	0	1	2	0	0	0	0	0	0	0	0	0	1	2	2	0	0	0	2	0	0	0	0	2	2	0	0	1	2	0	1	1	1	0	0	0	1	0	2	1	2	1	0	1
703	1	0	0	0	0	1	1	2	0	0	0	1	1	0	0	0	0	1	1	0	1	0	0	2	0	1	0	0	2	2	1	1	2	0	0	2	1	0	2	1	1	0	0	2	0	0	1	0	1
704	1	2	0	0	0	0	0	0	2	0	0	0	0	0	0	0	0	0	1	1	1	0	2	0	0	0	0	1	2	2	1	0	0	0	1	2	2	0	0	0	0	1	0	2	1	1	0	0	1
705	1	1	0	0	0	0	0	1	1	0	1	0	0	0	0	0	0	1	0	0	2	1	0	2	0	1	0	0	1	1	1	0	2	1	1	1	1	0	0	0	0	0	0	2	0	0	0	1	2
706	1	0	0	0	0	1	1	1	1	0	0	0	0	0	0	0	1	1	1	2	0	0	1	1	0	1	0	0	2	2	0	0	1	2	0	1	2	0	0	0	1	1	1	2	1	1	0	0	0
707	1	0	1	0	0	1	1	1	1	0	0	1	2	2	2	0	0	0	2	2	0	1	1	1	1	0	0	0	2	2	1	0	2	0	0	2	1	1	0	0	0	0	1	1	1	0	0	0	1
708	1	1	0	0	0	0	1	1	2	0	0	1	1	1	1	0	0	0	1	1	1	0	0	2	0	1	0	0	2	2	0	0	2	0	0	2	1	0	0	0	0	1	0	2	2	0	0	0	0
709	1	1	0	0	0	0	1	2	0	0	1	0	0	0	0	0	0	1	1	1	0	0	0	2	0	1	0	0	2	2	0	1	0	0	0	2	1	0	2	1	1	0	0	1	0	0	0	1	0
710	1	2	1	0	0	0	1	1	1	0	0	0	0	0	0	0	0	0	2	2	0	0	0	2	0	0	0	0	2	2	0	0	0	0	0	2	0	2	0	0	0	1	0	2	1	1	1	0	1
711	1	2	0	0	0	0	1	1	1	0	0	1	1	0	0	0	0	1	1	1	1	0	0	2	0	1	0	0	2	1	1	0	1	0	0	2	2	0	1	1	1	0	0	2	0	0	0	0	0
712	1	1	0	0	0	0	1	1	0	1	2	1	1	0	0	0	0	1	1	1	1	1	0	2	0	1	0	0	2	2	0	0	2	0	0	2	2	0	1	1	0	0	1	2	2	2	0	0	1
713	1	1	0	0	0	1	2	2	0	0	0	1	0	0	1	1	0	1	2	2	0	1	0	2	0	0	0	0	2	2	0	0	1	0	0	1	1	1	0	0	0	0	0	2	0	0	1	0	1
714	1	1	0	0	0	0	1	2	1	0	0	0	0	0	0	0	0	1	2	2	1	0	1	1	0	1	0	2	1	1	1	0	0	1	0	1	0	0	2	1	1	0	1	1	1	1	0	0	0
715	1	1	1	0	0	0	0	0	2	0	0	0	0	0	0	0	0	0	2	2	0	0	2	0	0	0	0	0	2	2	1	0	1	1	0	1	1	0	0	0	0	1	0	2	1	0	0	0	0
716	1	1	0	0	0	1	0	1	0	0	1	0	1	1	1	0	0	0	2	2	0	0	1	1	0	1	0	0	2	2	1	1	1	0	0	2	1	1	0	0	0	0	0	2	0	0	0	0	2
717	1	1	0	0	0	0	2	2	0	0	1	1	1	0	0	0	1	1	1	2	0	0	0	2	0	0	0	1	1	1	1	2	2	0	0	0	2	1	0	0	0	0	0	1	0	0	1	1	2
718	1	2	0	0	0	0	1	2	0	0	0	1	1	0	0	0	0	0	1	1	1	1	0	2	0	0	0	0	2	2	1	0	2	1	2	2	1	1	1	0	1	0	0	0	0	0	0	0	1
719	1	0	0	0	0	0	2	2	0	0	0	1	1	0	0	0	0	0	2	2	0	0	0	2	0	2	1	2	2	2	1	1	0	0	0	1	2	0	0	0	0	0	1	2	1	0	0	0	0
720	1	2	0	0	0	0	2	2	1	0	0	0	0	0	0	0	0	1	1	1	0	1	1	1	1	1	0	2	2	2	0	1	0	0	0	2	2	0	2	2	0	0	0	1	0	1	0	0	0
721	1	2	0	0	0	0	1	2	0	0	0	0	0	0	0	0	0	1	1	1	0	1	1	1	1	1	0	1	2	1	1	0	2	0	0	0	1	0	0	0	0	0	2	2	2	1	0	0	1
722	1	1	0	0	0	1	1	1	1	0	0	1	1	0	0	1	0	0	0	0	1	1	1	1	1	1	0	2	1	1	2	0	0	0	0	2	1	0	1	1	0	0	1	2	0	0	1	0	2
723	1	1	0	0	0	0	1	1	0	0	0	1	2	2	2	0	0	0	1	1	1	0	0	2	0	1	0	1	2	1	1	0	0	0	1	2	1	1	0	0	0	0	0	1	1	0	1	1	2
724	1	2	1	0	0	0	1	2	1	0	0	0	2	2	2	1	0	0	1	1	0	0	1	1	0	1	1	1	2	2	0	0	0	1	1	2	1	1	0	1	0	0	1	2	0	0	0	0	1
725	1	0	0	0	0	1	1	1	1	0	1	1	2	2	2	0	1	1	1	2	0	2	1	1	1	1	0	0	2	2	1	1	1	1	1	2	1	0	2	2	0	0	1	2	1	1	0	0	1
726	1	0	0	0	0	0	1	1	1	0	1	0	1	1	1	0	0	2	1	1	0	0	0	2	0	0	0	1	1	2	2	1	2	1	1	2	1	1	1	1	0	0	0	2	1	1	0	0	2
727	1	0	1	0	1	0	1	2	0	0	0	1	1	0	0	0	0	1	1	0	1	0	0	2	0	1	0	0	2	2	0	1	1	1	1	1	2	0	0	0	0	0	0	2	0	1	0	0	0
728	1	1	0	0	0	0	2	2	0	0	0	0	0	0	0	0	0	2	2	2	0	0	0	2	0	0	0	0	2	2	1	1	0	0	0	1	1	0	0	0	0	0	1	2	1	1	1	0	2
729	1	1	0	0	0	0	2	2	1	0	0	1	1	0	0	0	0	0	1	2	0	0	0	2	0	0	0	0	2	2	0	0	0	1	0	2	2	0	2	2	0	2	0	2	0	0	0	0	1
730	1	1	0	0	0	0	1	1	0	0	2	1	2	1	1	1	1	2	0	0	2	1	0	2	0	1	0	0	2	2	1	1	2	1	0	1	2	0	0	0	0	1	1	2	1	1	0	0	0
731	1	2	0	0	0	0	1	2	0	0	0	0	0	0	0	0	0	1	1	1	0	0	0	2	0	2	0	1	2	2	0	0	2	2	0	1	0	1	1	1	0	0	1	2	1	1	0	0	1
732	1	1	0	0	0	1	2	2	0	0	0	1	1	1	1	0	0	1	0	1	0	1	0	2	0	0	0	1	1	0	1	0	2	0	0	2	1	0	1	0	1	0	0	2	0	0	0	2	2
733	1	1	0	0	0	1	1	2	0	0	1	0	0	0	0	0	0	0	2	1	1	0	1	1	0	1	0	0	1	1	0	0	0	1	1	1	2	0	0	0	0	1	0	1	1	0	0	0	1
734	1	2	1	0	0	0	0	1	1	0	0	0	1	1	1	0	0	0	1	1	0	0	0	2	0	0	0	0	2	2	1	0	1	1	1	1	1	0	2	2	0	0	0	2	0	1	0	0	0
735	1	1	0	0	0	0	1	1	2	0	0	0	1	1	1	0	0	0	2	2	0	0	0	2	0	1	0	0	1	1	0	1	1	0	1	1	2	0	1	1	0	0	0	2	0	0	0	0	1
736	1	2	1	0	0	0	2	2	0	0	1	0	0	0	0	0	0	0	2	2	0	0	0	2	0	2	0	1	1	1	2	0	0	0	0	1	1	0	2	1	1	0	1	2	1	1	0	0	1
737	1	1	0	0	0	0	2	2	0	0	0	0	0	0	0	0	0	1	2	2	0	1	1	1	0	0	0	1	2	2	2	0	1	0	0	1	2	0	0	0	0	0	0	2	0	0	0	0	1
738	1	2	0	0	0	0	2	2	0	0	1	0	1	1	1	0	0	2	2	2	0	0	0	2	0	1	0	1	1	2	1	0	0	0	0	0	1	0	0	0	0	1	0	1	0	1	0	0	2
739	1	0	1	0	1	0	2	2	0	0	1	0	0	0	0	0	0	0	1	1	0	1	1	1	1	1	0	0	2	2	1	0	1	1	0	0	1	1	0	0	0	1	0	1	0	0	0	0	0
740	1	0	0	0	0	0	1	1	0	0	0	0	1	0	0	1	0	2	2	2	0	0	0	2	0	1	0	1	1	0	1	1	1	1	0	1	2	0	1	1	0	0	0	1	1	0	0	0	0
741	0	1	1	1	1	1	1	1	1	0	0	0	0	0	0	0	0	1	1	2	0	0	0	2	0	2	0	0	1	1	2	1	1	0	0	2	2	0	0	0	0	0	0	2	0	0	0	0	1
742	1	0	0	0	0	2	2	2	0	0	1	1	2	2	2	0	0	1	1	1	0	0	0	2	0	0	0	0	2	2	0	1	1	0	1	2	1	0	1	1	0	1	0	1	1	0	0	0	1
743	1	0	0	0	0	1	0	1	1	0	1	0	0	0	0	0	0	0	2	1	1	0	0	2	0	1	0	0	2	2	1	1	0	0	0	2	1	1	1	1	1	2	0	2	1	0	0	0	1
744	1	1	0	0	0	0	2	2	1	0	1	1	2	1	2	1	0	1	1	1	1	1	0	2	0	1	0	0	2	2	0	0	0	0	0	2	1	0	1	1	0	0	0	2	0	1	0	0	0
745	1	2	0	0	0	0	1	1	1	0	1	0	1	1	1	0	0	0	2	2	0	0	0	2	0	0	0	0	2	2	0	1	1	0	0	2	1	0	1	0	1	0	1	2	1	2	0	0	0
746	1	2	0	0	0	0	1	2	0	0	0	1	2	2	2	0	0	1	1	1	0	1	0	2	0	0	1	0	2	2	0	1	0	0	0	2	2	0	0	0	1	0	0	1	1	1	0	0	1
747	1	1	0	0	0	1	1	2	1	0	0	1	2	1	2	1	0	0	1	1	1	0	0	2	0	1	0	1	2	1	1	0	1	1	1	2	1	0	0	0	0	0	0	0	0	0	0	0	2
748	0	1	0	0	0	0	1	1	1	0	0	0	2	2	2	1	0	1	0	0	1	0	0	2	0	1	0	2	2	2	1	1	1	1	1	2	1	0	1	1	0	1	0	2	1	1	1	0	2
749	1	2	0	0	0	0	0	0	2	0	0	0	0	0	0	0	0	0	2	2	0	1	1	1	1	2	0	1	2	2	1	0	2	0	0	0	2	0	1	1	0	0	0	2	0	0	0	0	1
750	1	0	0	0	0	0	1	2	1	0	0	0	1	1	1	0	0	1	2	2	0	0	0	2	0	0	0	0	1	1	0	1	1	0	0	2	2	0	0	0	0	0	0	1	0	0	0	0	0
751	1	1	0	0	0	0	2	2	0	0	0	1	1	0	0	0	0	0	1	1	0	0	0	2	0	1	0	0	2	2	1	0	1	1	1	2	0	1	0	0	0	0	0	1	0	0	0	0	0
752	1	0	0	0	0	1	2	2	0	0	1	1	2	2	2	0	0	2	1	1	1	1	1	1	1	0	0	0	2	2	0	1	2	0	0	2	1	0	1	1	0	0	0	2	1	1	0	0	0
753	1	1	0	0	0	0	1	1	1	0	0	1	0	0	1	1	0	0	2	1	1	1	0	2	0	1	0	1	2	2	1	0	1	1	0	2	2	0	0	0	0	0	0	2	0	0	0	0	1
754	1	2	0	0	0	0	1	1	1	0	0	0	0	0	0	0	0	1	0	1	1	0	0	2	0	1	0	0	2	2	0	0	0	0	0	2	2	0	0	0	0	0	0	1	0	0	0	0	1
755	1	2	0	0	0	0	2	2	0	0	0	0	0	0	0	0	1	1	1	1	0	0	1	1	0	0	0	0	2	2	2	1	2	2	0	2	1	0	1	1	0	0	0	1	0	0	0	0	1
756	1	2	0	0	0	0	2	2	0	0	0	0	0	0	0	0	0	0	2	2	0	0	0	2	0	0	0	0	1	1	0	0	1	0	0	1	1	1	0	1	0	1	1	2	1	1	1	0	1
757	1	0	0	0	0	1	2	2	1	0	1	0	1	1	1	0	0	0	1	1	1	1	0	2	0	1	0	0	2	2	1	0	2	0	0	2	1	0	1	1	0	0	0	0	0	1	0	0	0
758	1	2	0	0	0	0	0	0	2	0	0	0	0	0	0	0	0	0	2	1	1	0	0	2	0	2	1	0	2	2	0	0	2	2	2	2	2	0	0	0	0	1	0	1	1	0	0	0	2
759	1	2	0	0	0	0	1	1	1	1	1	0	1	1	1	0	0	1	1	1	1	0	0	2	0	0	0	0	2	2	1	2	2	0	0	0	2	0	0	1	0	0	1	2	1	1	0	0	0
760	1	1	0	0	0	0	1	2	0	0	0	1	2	1	1	0	0	0	1	2	0	0	0	2	0	2	0	0	2	2	2	1	2	1	0	1	2	0	1	1	0	1	0	2	0	0	0	0	0
761	1	1	0	0	0	1	2	2	0	0	2	0	1	1	1	0	0	0	1	1	0	0	1	1	0	1	0	0	2	2	0	1	2	0	0	1	1	0	0	0	0	1	0	1	1	1	1	1	2
762	1	2	0	0	0	0	2	2	1	0	1	0	0	0	0	0	0	0	2	2	0	0	0	2	0	1	0	0	2	1	1	0	0	0	0	1	2	0	1	1	0	0	0	2	0	1	0	0	0
763	1	2	0	0	0	0	0	0	1	0	0	1	1	0	1	1	0	0	1	1	0	0	0	2	0	0	0	0	2	2	0	1	1	0	0	1	1	0	1	1	0	0	0	2	0	0	0	1	2
764	1	2	0	0	0	0	1	2	0	0	0	1	2	2	2	0	0	1	2	2	0	1	0	2	0	2	0	1	1	0	2	1	1	2	1	2	1	0	0	0	0	0	0	1	0	0	0	0	0
765	1	0	0	0	0	1	1	2	0	0	0	0	0	0	0	0	0	1	0	0	0	0	1	1	0	0	0	0	2	2	1	0	0	0	0	2	0	1	1	1	0	0	1	2	0	2	0	0	1
766	1	1	0	0	0	1	1	1	0	0	1	0	0	0	0	0	0	0	1	1	0	1	0	2	0	1	0	2	1	1	2	0	1	0	0	1	2	0	1	1	1	1	0	1	0	1	0	0	1
767	1	1	0	0	0	0	0	0	2	0	0	0	0	0	0	0	0	1	0	0	0	0	0	2	0	0	0	2	1	1	2	0	1	0	0	1	1	1	0	0	0	0	0	2	1	0	0	0	1
768	1	2	0	0	0	0	1	1	1	0	1	0	0	0	0	0	0	0	1	1	0	1	1	1	0	0	1	0	2	2	1	0	2	0	0	1	1	0	1	1	0	0	0	1	1	0	0	0	1
769	1	2	0	0	0	0	0	0	2	0	0	1	1	0	0	0	0	0	1	1	1	0	0	2	0	1	0	1	2	1	1	1	1	1	0	0	1	0	1	1	0	0	0	1	0	0	0	0	0
770	1	2	0	0	0	0	2	2	0	0	0	1	2	1	1	0	0	0	1	1	1	1	0	2	0	1	0	2	2	2	1	1	2	0	0	2	1	0	1	1	0	0	1	2	0	0	0	1	1
771	1	1	0	0	0	1	1	1	1	0	1	0	0	0	0	0	0	0	1	1	0	0	0	2	0	1	0	0	2	2	1	2	1	0	0	2	2	0	1	1	1	1	0	1	1	0	0	0	0
772	1	1	0	0	0	0	2	2	0	0	0	1	1	0	0	0	0	0	1	1	0	0	0	2	0	0	0	0	1	1	1	0	2	0	0	2	1	1	0	0	0	0	0	0	2	1	0	0	0
773	1	2	0	0	0	0	1	1	0	0	0	0	0	0	0	0	0	0	1	1	1	0	1	1	1	2	0	1	2	2	1	1	1	0	0	1	1	1	1	1	1	0	0	2	1	1	0	0	0
774	1	0	0	0	0	0	1	1	1	0	1	0	0	0	0	0	0	1	2	2	0	0	0	2	0	1	0	0	2	2	1	1	1	0	0	1	1	0	0	0	0	0	0	2	0	0	0	0	1
775	1	2	0	0	0	0	1	1	1	0	0	0	0	0	0	0	0	1	2	1	1	0	1	1	0	1	0	1	1	0	1	1	1	0	1	2	1	1	0	0	0	0	1	1	1	2	0	0	0
776	1	1	0	0	0	1	1	2	0	0	1	0	0	0	0	0	0	2	1	1	0	1	1	2	0	0	0	0	1	1	2	2	2	0	0	0	2	0	0	0	0	1	1	2	1	1	0	0	1
777	1	1	0	0	0	0	2	2	0	0	1	2	2	0	0	0	0	0	2	2	0	0	0	2	0	1	0	0	1	1	1	0	2	1	1	2	1	0	1	1	0	0	0	1	0	1	0	0	0
778	1	1	0	0	0	0	2	2	0	0	0	0	1	1	1	0	1	1	2	2	1	0	1	1	1	2	2	1	2	2	1	0	2	1	1	2	2	0	0	0	0	0	0	1	0	0	0	0	1
779	1	1	0	0	0	1	1	2	0	0	0	0	0	0	0	0	1	1	1	1	0	0	1	1	1	0	0	0	2	2	0	1	2	0	1	1	2	0	1	1	0	0	1	2	0	1	0	1	1
780	1	1	0	0	0	1	2	2	0	0	0	2	2	2	2	0	0	1	2	2	0	2	0	2	0	0	1	0	2	2	0	0	1	0	0	1	2	0	1	1	0	0	1	1	1	1	0	0	1
781	1	1	0	0	0	0	2	2	0	0	0	1	1	0	0	0	1	2	2	2	0	2	0	2	0	0	0	1	2	2	2	1	1	0	0	2	2	0	0	0	0	0	0	1	0	1	0	0	0
782	1	1	0	0	0	1	0	1	1	0	0	1	2	1	1	0	1	1	0	0	1	1	1	1	1	1	0	0	1	1	2	1	0	0	0	2	1	0	0	0	0	0	1	2	2	0	0	0	0
783	1	2	0	0	0	0	0	0	2	0	0	0	0	0	0	0	0	2	0	0	0	0	0	2	0	1	0	0	1	1	0	0	1	1	0	0	1	0	1	1	0	1	1	2	1	1	1	0	2
784	1	2	0	0	0	1	0	0	2	0	0	0	2	1	1	1	0	0	1	1	0	1	0	2	0	0	0	0	2	2	0	0	0	0	0	2	1	0	1	0	1	0	0	1	1	1	0	0	1
785	1	1	0	0	0	0	0	0	2	0	0	0	1	1	1	0	0	1	1	1	1	1	1	1	1	0	0	0	2	2	1	2	1	1	1	2	1	0	0	0	0	0	0	1	0	0	0	0	0
786	1	0	0	0	0	0	1	2	1	0	0	1	1	1	1	0	0	0	2	1	1	0	0	2	0	2	0	0	2	2	1	0	2	1	0	2	1	0	1	1	0	0	1	2	1	0	2	0	2
787	1	1	0	0	0	1	1	1	1	1	0	0	0	0	0	0	0	0	1	1	0	1	0	2	0	0	0	0	2	2	1	1	1	0	0	2	1	0	1	1	0	0	1	2	1	1	0	0	1
788	1	2	0	0	0	0	0	1	0	0	0	0	0	0	0	0	0	1	0	0	2	0	1	1	0	1	0	0	1	1	1	2	2	0	1	2	1	0	0	0	0	0	0	0	1	0	0	0	1
789	1	2	0	0	0	1	2	2	0	0	1	0	0	0	0	0	1	0	2	1	1	1	0	2	0	0	0	0	2	2	1	0	1	1	1	1	2	1	0	0	1	0	0	1	0	0	0	0	0
790	1	1	0	0	0	1	2	2	0	0	1	0	0	0	0	0	0	0	0	0	1	0	0	2	0	1	0	0	2	2	1	1	1	1	0	0	1	0	2	2	1	0	0	1	0	0	0	1	1
791	1	1	0	0	0	0	1	2	0	0	0	1	0	0	0	0	0	0	0	1	0	0	0	2	0	0	0	0	2	2	0	0	2	2	1	2	1	0	0	0	0	0	0	2	0	0	0	0	1
792	1	2	0	0	0	0	1	1	2	0	0	1	1	0	0	0	0	0	2	2	1	0	0	2	0	1	0	0	2	2	2	1	1	0	0	1	1	0	0	0	0	1	0	1	1	0	0	0	2
793	1	1	0	0	0	0	1	1	1	0	0	0	0	0	0	0	0	0	2	1	1	2	0	2	0	0	0	1	1	2	2	0	1	0	0	1	1	0	1	1	0	2	0	2	0	0	0	0	0
794	1	1	0	0	0	1	1	1	0	0	1	0	0	0	0	0	1	2	2	2	0	0	0	2	0	0	0	2	2	2	1	0	1	0	0	2	1	0	0	0	0	0	0	0	0	0	0	0	1
795	1	2	0	0	0	0	1	1	0	0	0	1	2	2	2	0	0	1	2	2	0	1	1	1	1	1	0	0	2	1	0	0	2	2	2	2	2	0	1	0	1	0	0	2	0	1	1	0	1
796	1	2	0	0	0	0	1	2	0	0	0	0	0	0	0	0	0	0	1	1	1	0	0	2	0	1	0	0	2	2	0	2	1	0	0	2	2	0	0	0	0	0	0	2	0	0	0	0	0
797	1	1	0	0	0	1	2	2	1	0	1	1	0	0	1	1	0	1	1	1	1	1	0	2	0	0	0	0	2	1	0	0	2	1	2	2	1	0	1	1	0	0	0	2	0	0	1	0	2
798	1	1	0	0	0	0	0	1	1	0	1	0	1	1	1	0	0	0	2	2	0	0	0	2	0	1	0	0	2	2	0	1	1	0	0	2	0	1	0	0	0	0	1	1	1	1	0	0	1
799	1	2	1	0	0	0	0	1	1	0	1	0	0	0	0	0	0	0	2	2	0	0	0	2	0	2	0	1	1	2	1	2	2	0	0	0	2	0	0	0	0	2	0	2	0	0	0	0	0
800	1	2	0	0	0	0	1	1	0	0	1	1	1	0	0	0	0	1	2	2	0	0	1	1	0	2	0	1	1	2	1	0	0	0	0	0	2	0	2	2	0	0	1	1	1	0	0	0	2
801	1	1	1	1	1	2	1	2	0	0	0	0	0	0	0	0	0	0	0	0	0	0	0	2	0	1	0	0	1	1	1	1	2	0	0	1	1	1	0	0	0	0	0	0	2	1	0	0	0
802	1	1	1	1	1	1	2	2	0	0	0	0	0	0	0	0	0	0	2	1	1	0	0	2	0	1	0	0	1	1	0	0	1	0	0	1	2	0	0	0	0	0	1	2	1	0	1	0	1
803	1	1	0	0	0	0	0	0	2	0	0	0	0	0	0	0	0	2	2	2	0	0	0	2	0	2	0	0	2	2	1	1	2	0	0	2	1	0	1	1	0	0	0	1	0	1	0	0	2
804	1	1	0	0	0	0	0	1	1	0	1	1	2	1	1	0	0	0	2	1	1	1	0	2	0	1	0	2	2	2	1	0	2	0	0	2	1	0	1	1	0	0	0	2	0	1	0	1	1
805	1	2	0	0	0	0	1	1	1	0	1	1	1	1	1	0	0	0	1	1	0	1	0	2	0	1	0	0	1	1	0	1	2	0	1	2	2	0	1	1	0	0	1	2	1	0	0	0	1
806	1	1	0	0	0	1	2	2	0	0	0	0	1	1	1	0	0	0	2	1	1	0	0	2	0	1	0	0	2	2	1	2	2	0	0	1	1	0	1	1	0	0	0	2	0	0	1	1	2
807	1	2	0	0	0	0	0	1	1	0	1	0	0	0	0	0	0	1	1	1	1	0	0	2	0	1	0	0	2	2	1	0	1	1	0	0	1	0	0	0	0	0	0	1	1	1	0	0	1
808	1	1	0	0	0	1	1	1	1	0	0	1	1	1	1	0	0	1	2	2	0	0	0	2	0	1	0	0	2	1	0	1	1	0	0	2	1	0	0	0	0	0	0	2	0	0	0	1	1
809	0	1	0	0	0	0	1	1	1	0	0	1	1	0	0	0	0	2	1	1	1	0	0	2	0	1	0	0	2	2	0	0	1	1	0	0	0	0	2	2	0	0	0	1	1	1	0	0	0
810	1	1	0	0	0	0	1	1	1	0	1	0	0	0	0	0	0	0	2	2	0	0	0	2	0	1	0	0	1	2	1	1	1	0	1	2	1	0	2	2	1	0	0	2	1	0	0	0	0
811	1	2	0	0	0	1	1	1	2	0	0	1	2	2	2	0	0	0	0	0	1	0	0	2	0	0	0	2	2	2	1	0	2	0	0	2	1	0	0	0	0	0	0	2	0	0	0	0	0
812	1	1	0	0	0	1	0	0	1	0	1	0	1	1	0	0	0	0	1	0	1	0	0	2	0	2	0	0	2	1	0	0	2	0	0	2	1	0	1	0	1	0	0	1	0	0	0	0	1
813	1	0	0	0	0	1	1	1	1	0	0	0	0	0	0	0	0	0	1	1	1	0	0	2	0	0	0	1	2	2	0	0	2	2	2	2	2	0	1	1	0	0	0	2	0	0	0	0	1
814	1	2	0	0	0	0	1	1	1	0	0	0	0	0	0	0	0	0	1	1	1	0	0	2	0	1	0	0	2	2	1	2	2	0	0	0	1	0	1	0	1	0	0	2	0	1	0	1	0
815	1	1	0	0	0	0	0	1	1	0	1	0	0	0	0	0	0	0	1	1	0	0	0	2	0	1	0	0	2	2	1	0	1	0	0	1	1	0	1	1	0	1	0	2	1	2	1	0	1
816	1	2	0	0	0	0	1	1	1	0	1	0	0	0	0	0	0	0	1	1	0	0	0	2	0	1	1	0	2	2	0	0	1	0	0	1	1	0	1	0	1	0	0	1	0	0	0	0	1
817	1	1	0	0	0	0	0	1	0	0	0	1	0	0	1	1	0	1	0	0	0	1	1	1	1	0	0	1	2	2	1	0	1	1	0	2	2	0	1	1	0	0	0	2	0	2	0	0	1
818	1	0	0	0	0	1	1	1	1	0	1	0	0	0	0	0	0	0	2	1	1	0	0	2	0	2	0	0	2	2	1	0	1	1	0	0	2	0	1	1	0	1	0	2	0	1	0	1	2
819	1	1	0	0	0	0	2	2	0	0	2	0	1	1	1	0	0	0	2	2	0	1	0	2	0	0	0	1	1	1	2	1	1	0	0	1	1	0	2	2	0	0	1	1	1	1	0	0	0
820	1	0	0	0	0	1	2	2	0	0	0	1	1	1	1	0	1	2	1	1	1	0	1	1	0	0	0	0	2	2	0	0	1	1	0	1	1	0	1	1	0	0	0	1	2	1	0	0	1
821	1	2	0	0	0	0	1	1	0	1	2	0	2	1	1	0	0	0	2	1	0	0	0	2	0	1	0	1	1	1	2	0	1	1	0	2	0	0	1	1	0	0	0	2	0	0	0	0	1
822	1	1	0	0	0	0	0	0	2	0	0	0	0	0	0	0	0	0	1	1	1	1	0	2	0	0	0	0	2	1	1	0	0	1	0	2	1	1	0	0	0	0	1	1	1	2	0	0	1
823	1	1	0	0	0	1	0	0	2	0	0	1	1	0	0	0	0	0	1	1	0	1	0	2	0	1	0	2	2	2	1	0	2	0	0	2	1	0	1	1	0	0	2	2	1	1	0	0	1
824	1	0	0	0	0	1	2	2	0	0	0	1	2	1	1	1	0	0	1	1	1	0	0	2	0	2	0	0	2	2	1	0	0	1	1	2	2	0	1	1	0	0	0	2	0	0	0	0	0
825	1	1	0	0	0	1	1	1	1	0	0	0	1	1	1	1	0	0	1	1	1	0	0	2	0	1	0	0	2	2	1	1	2	1	0	2	1	0	1	1	0	0	1	2	1	0	0	0	2
826	1	1	0	0	0	1	2	2	0	0	0	1	2	2	2	0	0	1	1	1	0	0	1	1	0	1	0	0	1	1	2	0	1	1	0	1	2	0	0	0	0	0	0	2	0	0	0	0	1
827	1	1	0	0	0	1	2	2	0	0	1	1	2	1	1	1	0	0	1	1	0	1	0	2	0	1	0	0	2	1	0	1	1	0	0	1	1	1	0	0	1	0	0	2	0	0	0	0	1
828	1	2	0	0	0	0	0	0	2	0	0	0	0	0	0	0	0	1	1	1	0	0	0	2	0	1	1	1	2	2	0	2	2	0	0	1	1	0	0	0	0	1	0	1	2	0	0	0	1
829	1	2	1	0	0	1	1	1	1	0	1	0	1	1	1	0	0	1	2	2	0	1	0	2	0	0	2	1	2	2	1	1	0	0	0	2	2	1	0	0	0	0	0	1	0	0	1	0	1
830	1	2	0	0	0	0	1	1	1	0	0	0	0	0	0	0	0	2	1	1	1	0	0	2	0	2	0	1	2	1	1	1	2	1	1	2	1	0	0	0	0	0	1	1	1	2	0	0	0
831	1	0	0	0	0	1	1	1	2	0	0	1	2	2	2	0	0	0	1	1	1	0	0	2	0	1	0	0	2	2	1	0	2	1	0	1	1	1	0	0	0	1	0	2	1	0	0	0	2
832	1	2	0	0	0	1	1	1	2	0	0	0	0	0	0	0	0	1	1	1	1	0	0	2	0	1	0	0	2	2	0	1	1	1	0	1	1	1	0	0	0	0	1	2	2	0	0	0	0
833	1	2	0	0	0	0	1	1	1	0	1	0	0	0	0	0	0	1	1	2	0	0	0	2	0	0	0	0	2	2	2	1	1	1	0	0	1	0	1	1	0	0	1	2	0	2	0	0	1
834	1	0	0	0	0	0	1	1	1	0	0	0	0	0	0	0	0	1	1	1	0	1	0	2	0	2	0	1	2	2	0	0	0	1	0	2	0	0	2	2	0	0	1	2	1	1	0	0	1
835	1	2	0	0	0	0	1	1	2	0	0	0	1	1	1	0	0	0	2	2	0	0	0	2	0	1	0	1	2	2	2	1	1	1	0	1	0	0	1	1	0	0	0	2	0	1	0	0	1
836	1	2	1	0	0	0	2	2	0	0	0	1	0	0	0	0	1	1	1	2	0	0	0	2	0	0	0	2	0	0	2	0	0	0	1	2	1	0	0	0	0	1	0	2	2	0	0	0	0
837	1	1	0	0	0	1	1	2	0	0	0	1	1	0	0	0	0	0	1	0	1	0	0	2	0	1	0	0	2	2	1	2	1	0	0	2	2	0	0	0	0	0	1	1	0	0	0	0	0
838	1	2	0	0	0	0	1	2	0	0	1	1	2	2	2	0	0	0	0	1	1	0	0	2	0	1	0	1	2	2	1	1	1	0	0	1	1	0	1	1	0	1	0	1	1	0	0	0	1
839	1	2	0	0	0	0	1	1	1	0	0	1	1	0	0	0	0	0	1	1	0	0	1	1	1	0	0	0	2	1	0	2	2	0	0	2	2	0	0	0	0	0	2	2	1	1	0	0	0
840	1	2	0	0	0	0	1	1	1	0	0	2	2	2	2	0	0	0	0	0	1	0	0	2	0	0	0	0	2	2	1	1	1	1	1	1	2	0	0	0	1	0	0	0	2	1	0	0	0
841	1	1	0	0	0	0	1	1	0	0	1	0	0	0	0	0	0	0	1	1	0	0	0	2	0	1	0	2	2	2	1	1	2	1	1	2	2	0	2	2	0	0	0	2	0	0	0	0	0
842	1	0	0	0	0	0	1	1	1	0	0	0	1	1	1	0	0	1	0	0	1	0	0	2	0	1	0	1	2	2	1	2	2	0	0	1	2	0	0	0	0	0	1	2	0	2	0	0	1
843	1	1	0	0	0	0	2	2	0	0	1	0	1	1	1	0	0	0	1	1	1	1	0	2	0	1	0	0	2	2	0	0	2	2	2	2	1	0	2	2	0	0	0	2	0	0	0	0	1
844	1	1	0	0	0	0	1	1	1	0	0	0	0	0	0	0	1	1	1	1	0	0	1	1	0	1	0	1	1	0	1	1	2	0	0	1	1	0	0	0	0	0	1	1	0	0	0	0	1
845	1	1	0	0	0	0	0	0	1	0	1	2	2	0	0	0	0	2	2	1	1	0	0	2	0	0	0	0	2	1	1	1	1	1	0	1	2	0	0	0	0	0	0	2	0	0	1	0	1
846	1	1	1	0	0	0	2	2	0	0	1	1	1	0	0	0	0	0	0	0	1	1	0	2	0	0	0	1	2	1	0	0	2	2	0	1	1	1	1	1	0	0	0	2	0	1	0	1	0
847	1	1	0	0	0	0	1	2	0	0	0	0	0	0	0	0	0	1	0	0	0	0	0	2	0	2	0	0	2	2	1	1	1	0	0	2	1	0	1	1	0	0	1	2	1	0	0	0	1
848	1	1	0	0	0	0	1	1	0	1	1	1	2	2	2	0	0	0	2	2	0	0	0	2	0	0	1	0	1	1	1	1	1	0	0	2	2	0	2	2	0	1	0	1	2	0	0	0	1
849	1	2	0	0	0	0	0	1	1	0	0	0	0	0	0	0	0	0	1	1	0	0	1	1	1	2	0	0	2	2	0	0	1	0	0	0	2	0	0	0	0	1	0	2	1	0	0	0	2
850	1	2	0	0	0	0	1	1	2	0	0	0	1	1	1	1	0	1	2	2	0	0	0	2	0	1	1	0	2	2	1	2	2	0	0	0	1	0	1	1	0	0	0	1	0	1	0	0	1
851	1	1	0	0	0	0	1	1	0	0	0	1	1	1	1	0	0	0	2	2	0	0	0	2	0	1	0	1	0	0	2	2	2	0	0	0	0	1	1	1	0	0	0	2	0	0	0	0	0
852	1	2	1	0	0	1	1	1	1	0	0	0	0	0	0	0	0	0	1	0	1	2	1	1	1	1	0	0	2	2	1	1	1	1	2	2	2	0	0	0	0	0	1	1	0	0	1	0	1
853	1	1	0	0	0	1	2	2	0	0	1	0	0	0	0	0	0	1	2	2	1	1	0	2	0	0	0	0	2	2	0	1	2	0	0	1	2	0	1	1	0	0	0	1	1	1	0	0	0
854	1	1	0	0	0	0	1	1	1	0	1	0	1	1	1	0	0	0	1	1	1	0	2	0	0	0	0	1	2	2	0	1	2	1	0	2	1	1	0	0	0	0	0	1	1	0	0	1	0
855	1	1	0	0	0	0	1	1	1	1	1	0	2	0	0	1	0	0	1	1	0	0	0	2	0	1	0	1	2	2	2	0	1	0	0	0	1	0	1	1	0	0	0	1	0	0	0	0	1
856	0	2	0	0	0	0	1	1	1	0	0	0	1	0	0	0	1	1	1	2	0	0	2	0	0	0	0	0	2	2	0	0	1	1	0	0	1	0	0	0	0	0	0	1	1	0	0	1	2
857	1	2	0	0	0	0	1	1	0	0	1	2	2	1	1	0	0	0	2	2	0	0	0	2	0	1	0	1	2	2	0	2	2	0	0	1	1	0	1	1	0	0	1	2	1	1	0	0	0
858	1	0	0	0	0	0	2	2	2	0	0	0	1	1	2	0	0	0	1	1	0	1	1	1	1	1	0	0	2	2	0	1	2	0	0	1	0	0	2	2	1	0	0	2	0	0	0	0	0
859	1	1	0	0	0	0	1	2	0	0	0	1	1	0	0	0	0	2	2	2	0	1	0	2	0	1	0	0	2	1	0	1	1	0	0	1	1	1	0	0	0	0	0	1	1	1	0	0	1
860	1	2	0	0	0	0	0	1	0	0	0	0	1	2	1	0	0	0	1	1	1	0	0	2	0	1	0	1	2	2	2	1	2	0	1	2	1	1	0	0	0	0	0	0	0	0	0	0	1
861	1	1	0	0	0	0	0	0	2	0	0	0	0	0	0	0	0	0	1	1	1	0	0	2	0	1	0	0	1	1	1	0	0	0	1	2	1	0	0	0	0	0	2	2	1	1	0	1	0
862	1	1	0	0	0	1	2	2	0	0	2	0	2	2	2	1	0	0	1	1	1	0	0	2	0	0	0	0	2	2	1	1	1	0	0	2	1	0	1	1	0	0	2	2	1	1	0	1	1
863	1	1	0	0	0	0	0	1	0	0	0	1	1	0	0	1	1	0	2	1	1	0	0	2	0	1	0	0	2	2	0	0	2	1	0	1	1	0	1	0	1	0	1	2	0	1	0	0	2
864	1	1	0	0	0	0	2	2	0	0	2	0	1	0	0	0	0	1	1	1	0	1	0	2	0	2	0	0	2	2	1	1	1	0	0	1	2	0	1	1	0	0	1	2	1	1	0	0	2
865	1	0	0	0	0	1	1	2	0	0	1	0	1	0	0	0	0	0	1	1	0	0	1	1	0	2	0	0	2	2	0	1	2	0	1	2	1	0	1	1	0	0	1	1	1	0	0	0	2
866	1	0	0	0	0	2	1	1	1	0	1	0	0	0	0	0	0	1	1	2	0	0	1	1	0	1	0	0	1	2	1	1	1	1	1	1	1	1	1	0	2	0	1	1	1	1	0	0	1
867	1	0	0	0	0	0	2	2	0	0	0	1	2	0	0	0	0	2	1	1	1	1	0	2	0	0	0	0	2	2	0	0	1	1	0	2	0	1	1	1	0	0	0	1	0	1	0	0	0
868	1	2	0	0	0	0	0	2	0	0	1	0	0	0	0	0	0	0	1	1	0	1	0	2	0	0	0	0	2	2	1	0	1	1	1	1	0	0	1	1	0	0	0	2	1	1	0	0	0
869	1	1	1	0	0	0	0	0	2	0	0	0	0	0	0	0	0	0	1	1	1	0	0	2	0	1	0	2	1	2	2	1	2	1	0	0	1	0	0	0	0	1	0	2	1	1	0	0	0
870	1	2	0	0	0	0	1	1	0	0	0	1	0	0	1	1	1	1	1	1	0	1	0	2	0	1	0	0	2	1	0	1	2	1	0	0	1	0	1	1	0	0	1	1	1	2	0	0	1
871	1	1	0	0	0	0	2	2	0	0	1	0	1	1	1	0	0	0	1	1	1	1	0	2	0	1	0	0	2	2	0	1	1	0	1	2	1	0	0	0	0	0	1	2	1	0	0	2	2
872	1	0	0	0	0	1	0	1	1	0	1	0	1	1	1	0	0	1	2	2	0	0	0	2	0	2	0	1	2	2	1	0	1	1	1	1	1	1	0	0	0	0	0	1	0	1	1	0	2
873	1	1	0	0	0	0	1	1	2	0	0	0	0	0	0	0	0	1	1	1	0	0	1	1	0	0	0	1	2	2	1	0	2	0	0	2	0	1	1	1	0	1	0	2	1	0	1	0	2
874	1	0	0	0	0	0	2	2	0	0	0	0	0	0	0	0	0	0	1	1	0	0	1	1	0	1	0	2	0	0	2	0	1	1	1	1	1	0	0	0	0	0	0	1	0	1	1	1	2
875	1	1	1	1	1	2	1	1	0	0	0	1	1	1	1	0	0	2	2	2	0	1	0	2	0	2	0	1	2	2	0	1	2	0	0	2	1	0	1	1	0	0	0	2	0	0	1	0	1
876	1	0	0	0	0	0	1	1	1	0	1	0	0	0	0	0	0	2	2	2	0	0	0	2	0	0	1	0	1	1	1	0	1	2	0	1	1	0	0	0	0	0	0	2	0	1	0	0	0
877	1	1	0	0	0	0	1	1	2	0	0	2	2	0	0	0	0	0	2	2	0	2	1	1	1	1	0	1	2	2	1	1	1	1	1	2	2	0	0	0	0	0	0	1	0	1	0	0	2
878	1	1	0	0	0	0	1	2	0	0	1	0	1	1	1	0	0	0	1	1	0	0	0	2	0	2	0	0	2	2	0	1	2	0	0	1	1	0	0	0	0	0	1	2	0	1	1	1	2
879	1	2	0	0	0	0	0	0	2	0	0	1	2	1	1	0	0	0	1	1	0	1	0	2	0	0	0	1	1	0	1	0	2	1	1	2	1	0	2	2	0	0	2	2	2	1	0	0	0
880	1	1	0	0	0	0	0	0	2	0	0	0	0	0	0	0	0	1	0	0	1	0	0	2	0	1	0	1	2	2	0	1	1	0	0	2	1	0	1	1	0	2	0	2	0	0	1	0	2
881	1	1	0	0	0	0	1	1	1	0	0	0	0	0	0	0	0	0	1	1	1	1	0	2	0	0	0	0	2	2	1	1	2	0	0	2	2	0	0	0	0	0	1	1	1	1	0	0	1
882	1	1	0	0	0	0	2	2	0	0	1	0	0	0	0	0	0	0	2	2	0	1	0	2	0	0	0	0	2	2	2	0	1	0	0	2	1	1	0	0	0	0	0	2	0	0	0	0	1
883	1	1	0	0	0	0	1	2	0	0	0	1	0	0	0	0	0	2	2	2	0	1	0	2	0	0	0	1	2	2	1	1	1	1	1	2	1	1	0	0	0	1	0	2	1	2	0	0	0
884	1	1	0	0	0	0	1	1	1	0	0	1	1	0	0	0	0	2	2	2	0	1	0	2	0	1	0	1	1	0	2	0	1	0	0	1	2	0	0	0	0	0	0	2	0	0	0	1	1
885	1	0	0	0	0	1	0	0	2	0	0	0	0	0	0	0	0	1	2	2	0	0	0	2	0	1	0	0	2	1	1	1	2	0	0	0	1	1	0	1	0	1	1	2	0	0	1	1	2
886	1	0	1	0	1	0	0	0	2	0	0	1	0	0	0	0	0	1	0	0	1	1	0	2	0	2	0	0	2	1	1	2	2	0	0	0	2	1	0	0	0	1	0	1	1	0	0	0	1
887	1	1	0	0	0	0	1	2	0	0	1	0	2	2	2	1	0	2	1	1	1	0	0	2	0	1	0	0	2	1	0	1	0	0	0	2	2	0	0	0	0	2	0	2	0	0	0	0	2
888	1	1	0	0	0	0	2	2	0	0	0	0	1	1	1	0	0	0	1	1	1	0	2	0	0	0	0	0	2	2	0	2	2	0	0	1	1	1	1	1	0	2	0	2	0	2	1	0	1
889	1	2	0	0	0	0	2	2	1	0	0	0	0	0	0	0	0	0	1	1	1	0	1	1	0	1	0	1	2	2	1	0	1	1	1	2	2	0	0	0	0	0	0	2	1	1	0	0	0
890	1	0	0	0	0	1	1	2	0	0	1	0	0	0	0	0	0	1	2	2	0	1	1	1	1	1	0	1	2	2	1	0	2	0	0	2	1	1	0	0	0	0	0	2	1	1	0	0	0
891	1	1	1	0	0	1	0	0	2	0	0	0	0	0	0	0	0	0	2	2	0	0	0	2	0	0	0	0	2	2	1	0	0	0	0	2	0	1	0	0	0	0	0	2	0	0	0	0	1
892	1	2	0	0	0	0	2	2	1	0	1	0	0	0	0	0	0	1	1	1	1	1	1	1	1	0	0	2	2	2	0	1	0	0	0	2	1	0	0	0	0	0	0	1	0	1	1	0	1
893	1	2	0	0	0	0	0	1	1	0	1	0	1	1	1	0	0	0	1	1	1	0	0	2	0	1	0	0	2	2	2	1	1	0	0	1	2	1	0	0	0	0	0	1	0	1	1	0	1
894	1	1	0	0	0	0	1	1	1	0	0	1	2	2	2	0	1	2	1	1	1	0	0	2	0	1	1	0	2	2	0	0	2	0	0	2	1	0	0	0	0	0	0	2	0	0	0	0	0
895	1	1	0	0	0	0	2	2	0	0	1	1	1	0	0	0	0	1	0	0	1	1	0	2	0	1	0	0	2	2	0	0	0	0	1	2	1	0	0	0	0	1	0	2	1	0	0	0	0
896	1	1	0	0	0	0	1	1	1	0	0	0	0	0	0	0	0	0	0	0	1	0	0	2	0	2	0	0	2	2	0	0	2	1	1	2	1	0	1	1	0	1	0	2	0	0	0	1	0
897	1	2	0	0	0	0	1	2	0	0	0	1	1	0	0	0	0	0	0	0	1	1	0	2	0	1	0	0	2	2	0	1	2	0	0	2	2	0	0	0	0	0	0	2	0	1	0	0	1
898	1	1	0	0	0	0	2	2	1	0	0	0	2	1	1	0	0	0	2	2	0	2	1	1	1	1	0	0	2	2	0	2	2	0	0	1	1	1	1	1	0	2	0	2	1	0	0	0	0
899	1	1	0	0	0	0	2	2	1	0	0	0	1	1	1	0	0	0	0	0	0	0	1	1	0	0	0	2	2	2	0	0	2	2	1	1	2	0	0	0	0	1	0	1	0	0	0	0	1
900	1	2	1	0	0	0	0	1	1	0	0	0	0	0	0	0	0	1	1	1	1	0	1	1	0	1	0	0	2	2	1	1	2	1	0	0	1	0	2	2	0	1	0	2	2	1	0	0	1
901	1	1	0	0	0	1	0	1	1	0	0	1	2	1	1	0	1	1	1	1	0	1	0	2	0	0	0	0	2	2	1	1	0	0	0	2	2	0	0	0	0	1	0	1	1	0	0	0	0
902	1	1	0	0	0	1	0	0	1	0	0	2	2	0	0	1	0	1	1	1	0	0	0	2	0	0	0	0	2	2	1	1	2	1	0	1	2	0	0	1	0	0	1	2	2	1	0	1	0
903	1	1	0	0	0	0	1	1	1	0	1	1	1	0	0	0	0	2	2	1	1	0	0	2	0	1	0	1	2	1	1	1	2	2	0	1	1	1	0	0	0	0	1	2	1	1	0	1	2
904	1	1	0	0	0	0	2	2	1	0	0	1	2	2	2	0	0	1	2	2	0	1	1	1	1	2	2	1	2	2	1	1	2	0	0	2	2	0	1	0	1	2	0	2	1	0	0	0	0
905	1	2	0	0	0	0	2	2	0	0	0	1	2	1	1	0	0	0	1	1	1	0	0	2	0	1	0	0	2	2	1	2	2	0	0	1	2	0	0	0	0	0	1	2	1	1	0	0	1
906	1	1	0	0	0	0	1	2	1	0	0	0	1	1	0	0	0	1	1	1	0	0	0	2	0	1	0	2	2	2	2	0	2	0	0	0	1	1	0	0	0	0	1	2	1	0	0	0	2
907	1	1	0	0	0	0	2	2	0	0	1	0	2	1	1	0	0	0	2	1	1	0	0	2	0	1	0	0	1	2	1	1	1	2	1	1	2	0	1	1	0	0	1	2	0	0	1	0	1
908	1	1	0	0	0	0	1	1	2	0	0	1	1	0	0	0	0	1	1	1	0	1	1	1	1	2	0	1	1	0	1	0	0	0	1	2	1	0	1	1	0	0	0	2	0	1	1	0	1
909	1	2	0	0	0	0	1	2	0	0	1	0	1	1	1	0	0	1	1	1	0	0	1	1	0	1	0	0	2	1	0	1	1	0	0	2	1	1	1	1	1	0	0	2	0	0	0	0	0
910	1	0	1	0	0	1	1	1	1	0	1	1	2	1	1	0	0	0	1	1	0	1	1	1	1	1	0	0	1	1	0	0	2	1	1	2	1	0	2	2	0	0	0	0	1	1	0	2	2
911	1	1	0	0	0	0	1	1	1	0	0	0	1	1	1	0	0	1	1	2	0	0	0	2	0	1	0	0	2	1	0	1	1	0	0	2	2	0	2	2	0	0	0	2	0	0	0	0	0
912	1	0	0	0	0	0	1	1	1	0	1	0	0	0	0	0	0	0	2	1	1	2	1	1	1	1	0	0	2	2	0	1	1	0	0	2	0	1	1	1	0	0	0	1	0	0	0	0	2
913	1	1	0	0	0	0	1	2	0	0	1	1	1	0	0	0	0	1	2	2	0	1	1	1	1	0	0	0	2	2	1	0	1	1	0	1	0	0	2	2	1	0	1	2	0	0	0	0	0
914	1	2	0	0	0	0	2	2	0	0	1	0	0	0	0	0	0	0	1	1	1	2	0	2	0	0	0	0	2	2	1	1	1	0	0	2	2	0	0	0	0	0	1	2	0	0	0	0	2
915	1	1	0	0	0	1	0	0	2	0	0	0	0	0	0	0	0	0	0	0	0	0	0	2	0	0	0	0	1	1	0	0	2	0	0	2	1	0	1	1	0	0	0	2	1	0	0	0	1
916	1	1	0	0	0	0	0	1	1	0	0	0	0	0	0	0	0	1	1	1	1	1	0	2	0	2	0	1	2	2	2	0	1	0	0	1	0	0	1	1	0	1	0	1	1	0	0	0	2
917	1	2	0	0	0	0	0	1	0	0	1	1	1	0	0	0	0	1	1	1	0	1	1	1	1	1	0	1	2	2	2	0	0	0	0	2	2	0	0	0	0	0	0	1	0	1	0	0	1
918	1	1	0	0	0	0	0	0	2	0	0	0	0	0	0	0	0	2	1	1	1	1	0	2	0	0	0	0	2	2	0	1	2	0	0	1	1	0	2	2	0	0	0	2	0	0	0	0	0
919	1	1	0	0	0	0	2	2	1	0	1	1	1	0	0	0	0	2	1	1	1	0	1	1	0	2	0	1	2	2	2	2	2	1	1	2	1	1	0	0	0	0	1	1	1	0	0	0	0
920	1	0	0	0	0	0	0	0	1	0	1	0	2	2	2	0	0	0	2	2	0	0	1	1	0	1	0	1	2	2	0	2	1	0	1	2	2	0	0	1	0	0	0	1	1	1	0	2	2
921	1	1	0	0	0	0	2	2	0	0	0	0	0	0	0	0	0	0	2	2	0	0	0	2	0	2	1	0	2	2	1	0	0	0	0	2	2	0	0	0	0	0	1	2	1	2	0	0	0
922	1	0	0	0	0	0	1	2	1	0	0	0	1	1	1	0	0	1	2	2	0	1	0	2	0	0	0	1	2	2	0	2	2	0	0	1	2	0	2	2	0	0	0	2	0	0	1	1	2
923	1	1	0	0	0	0	2	2	0	0	0	0	1	0	0	0	0	1	2	2	0	1	0	2	0	1	0	0	2	2	0	2	2	0	0	1	1	0	0	0	0	1	0	2	1	0	1	0	1
924	1	1	0	0	0	0	2	2	0	0	1	1	1	0	0	0	0	0	2	2	0	0	0	2	0	2	0	0	1	1	1	1	1	1	0	1	1	1	1	1	0	0	0	0	0	0	0	1	2
925	1	0	0	0	0	0	0	0	2	0	0	0	1	1	1	0	0	1	0	0	1	1	0	2	0	2	0	0	1	1	0	2	2	0	0	1	0	0	1	1	0	0	2	2	1	1	0	0	0
926	1	0	0	0	0	1	1	1	0	0	2	0	2	0	0	1	1	1	1	1	0	1	0	2	0	0	0	0	2	2	1	1	2	1	0	2	2	0	0	0	0	1	1	2	0	0	0	0	0
927	1	1	0	0	0	0	0	1	1	0	1	0	0	0	0	0	0	1	1	1	0	0	0	2	0	0	0	0	2	1	0	0	2	1	1	2	0	0	1	0	1	0	1	2	1	1	0	0	0
928	1	2	0	0	0	0	1	2	0	0	1	1	1	1	1	0	0	0	1	1	1	0	0	2	0	2	0	0	2	2	2	0	1	0	0	2	1	1	0	0	0	0	1	2	1	0	0	1	0
929	1	1	0	0	0	0	1	1	1	0	1	0	0	0	0	0	0	0	1	1	0	2	0	2	0	0	0	0	2	2	0	2	2	0	0	1	1	0	0	0	0	1	0	2	2	1	0	0	0
930	1	2	0	0	0	0	2	2	0	0	1	0	1	1	1	0	0	0	0	1	1	0	0	2	0	0	0	0	1	1	0	2	2	1	1	2	1	2	0	0	0	1	0	1	1	0	0	0	0
931	1	2	0	0	0	0	1	1	0	0	0	1	2	1	1	0	0	1	1	1	0	0	0	2	0	1	0	1	2	2	1	0	2	1	0	1	2	0	0	0	0	1	0	2	0	0	0	0	1
932	1	2	1	0	0	0	0	0	2	0	0	1	0	0	0	0	0	1	2	2	0	1	0	2	0	0	0	0	2	2	0	0	2	0	0	2	1	0	1	1	0	0	0	0	0	0	0	0	0
933	1	0	0	0	0	0	0	2	0	0	1	0	0	0	0	0	0	0	0	0	1	1	0	2	0	0	0	0	2	2	1	0	1	1	0	1	0	1	1	1	0	0	0	1	1	0	1	0	1
934	1	1	0	0	0	0	0	0	1	0	1	0	0	0	0	0	0	1	0	0	0	1	0	2	0	0	1	1	2	2	1	0	1	0	0	1	2	0	0	0	0	0	0	2	0	1	1	1	2
935	1	2	0	0	0	1	1	1	2	0	0	0	1	1	1	0	0	1	1	1	1	0	0	2	0	0	0	0	2	2	1	1	2	0	0	1	1	0	1	1	0	0	0	1	0	0	0	0	1
936	1	1	0	0	0	0	2	2	1	0	0	0	0	0	0	0	0	0	1	1	0	0	2	0	0	0	0	0	1	1	1	0	2	1	1	1	2	0	1	1	0	1	0	1	1	0	0	1	2
937	1	1	0	0	0	0	1	1	1	1	1	0	1	1	1	0	0	0	2	1	1	2	0	2	0	0	0	0	2	2	0	0	2	2	2	2	1	0	1	1	0	0	0	2	0	0	0	0	1
938	1	0	0	0	0	1	1	2	0	0	1	0	1	1	1	0	0	0	1	1	0	1	1	1	1	1	0	1	2	2	2	1	2	1	1	2	1	0	0	0	0	1	0	2	1	0	0	0	1
939	1	2	1	0	0	0	0	0	2	0	0	1	1	0	0	0	0	1	1	1	0	0	0	2	0	1	0	1	2	2	0	1	0	0	0	2	1	0	1	1	0	0	1	1	1	1	0	0	1
940	1	1	0	0	0	0	1	2	0	0	0	0	1	1	1	1	0	0	1	1	1	0	2	0	0	1	0	1	2	2	0	1	2	1	0	1	2	0	1	1	0	0	0	0	1	1	0	0	0
941	1	1	0	0	0	0	1	2	0	0	0	0	0	0	0	0	0	0	0	0	0	0	0	2	0	1	0	0	1	1	1	1	1	2	1	1	1	0	2	2	0	0	0	2	1	1	0	0	1
942	1	2	0	0	0	0	0	1	1	0	0	0	1	0	1	1	0	0	1	2	0	1	0	2	0	0	0	0	2	2	1	1	2	1	1	2	1	1	1	0	2	1	0	2	2	0	0	0	0
943	1	0	0	0	0	1	0	0	1	0	1	0	1	1	0	0	0	1	1	1	0	1	0	2	0	0	0	0	1	2	1	1	2	0	0	1	1	0	0	0	1	0	0	2	0	0	0	0	0
944	1	2	0	0	0	0	1	2	0	0	1	1	2	2	2	0	1	1	1	1	0	0	2	0	0	0	0	0	2	2	1	2	1	0	0	0	0	0	2	2	1	0	0	2	0	0	0	0	0
945	1	1	0	0	0	0	1	1	0	0	0	1	2	1	1	0	0	0	1	1	1	0	0	2	0	2	0	0	2	2	0	1	1	2	1	1	2	1	0	0	0	0	1	1	1	1	0	0	1
946	1	1	0	0	0	0	1	1	0	0	0	0	1	0	0	0	0	0	2	2	0	0	0	2	0	1	1	1	2	2	0	1	1	0	0	1	1	0	2	2	0	1	0	1	1	0	0	1	1
947	1	0	0	0	0	1	0	0	2	0	0	0	1	0	0	1	0	1	1	1	0	1	1	1	1	0	0	1	2	2	1	0	2	0	0	0	2	0	0	0	0	0	0	1	1	0	0	0	0
948	1	0	0	0	0	1	1	1	1	1	2	2	2	0	0	1	1	2	1	1	1	0	0	2	0	0	0	0	2	2	1	1	1	1	1	1	2	1	0	0	0	0	1	2	0	0	0	0	0
949	1	1	0	0	0	0	2	2	0	0	0	0	1	0	0	1	0	1	1	1	0	0	0	2	0	2	0	1	2	2	0	1	2	0	0	1	0	0	2	2	1	0	0	0	0	0	0	0	1
950	1	1	0	0	0	1	2	2	0	0	0	0	0	0	0	0	0	1	2	2	0	0	1	1	1	2	0	1	1	1	1	0	2	0	0	2	1	0	0	0	0	0	0	1	0	0	0	0	1
951	1	0	0	0	0	2	0	1	2	0	0	1	0	0	1	1	0	1	1	2	0	0	0	2	0	2	0	0	2	2	1	0	1	1	0	2	2	0	0	0	0	0	0	0	0	0	1	0	2
952	1	1	0	0	0	0	1	1	2	0	0	0	0	0	0	0	0	0	1	1	0	0	0	2	0	0	0	0	2	2	0	1	1	0	1	1	1	1	1	1	1	0	0	2	0	0	0	0	0
953	1	1	0	0	0	1	1	2	0	0	0	1	2	2	2	0	0	0	1	0	1	1	1	1	1	1	0	0	2	2	1	0	0	0	0	2	1	1	0	0	0	0	0	0	0	0	0	0	1
954	1	1	1	0	0	0	0	1	1	0	1	0	0	0	0	0	0	0	0	0	1	0	0	2	0	0	0	0	1	1	1	0	1	0	0	2	1	0	1	1	0	0	0	1	1	0	0	0	0
955	1	1	0	0	0	1	1	2	0	0	0	1	1	1	1	0	0	1	1	1	0	0	0	2	0	0	0	0	2	2	0	0	0	0	1	2	1	1	0	0	0	0	0	1	0	0	0	0	1
956	1	2	0	0	0	0	0	0	1	0	1	0	1	1	1	0	0	0	1	1	0	0	0	2	0	2	1	0	2	2	0	0	2	0	0	1	2	0	1	1	0	0	0	2	1	1	0	2	2
957	1	1	0	0	0	0	1	1	2	0	0	1	1	0	0	1	0	2	0	0	0	0	1	1	0	2	0	0	2	2	2	0	0	0	0	1	1	0	0	0	0	0	0	2	2	0	1	1	1
958	1	2	0	0	0	0	1	1	0	0	1	0	0	0	0	0	0	0	1	1	0	1	0	2	0	1	0	0	2	2	2	1	2	0	0	1	1	0	0	0	0	0	1	1	1	2	1	0	2
959	1	2	0	0	0	0	1	1	1	0	1	0	0	0	0	0	0	1	1	1	1	1	2	0	1	1	0	0	2	2	1	1	1	0	1	2	1	0	1	1	0	1	0	1	1	0	0	0	0
960	1	1	0	0	0	1	2	2	1	0	0	0	0	0	0	0	0	1	1	1	0	1	0	2	0	0	0	0	1	1	1	1	1	1	0	1	1	1	1	0	2	1	1	2	1	1	0	0	1
961	1	0	0	0	0	1	1	1	1	0	0	0	2	1	1	0	0	0	2	1	1	0	0	2	0	2	0	0	2	2	0	1	2	0	0	1	1	0	0	0	0	0	1	1	1	1	0	0	1
962	1	1	1	0	0	0	1	2	0	0	0	1	1	0	0	0	0	2	1	1	1	0	1	1	0	0	0	0	2	2	1	1	2	0	1	2	2	0	0	0	0	0	0	2	1	1	0	0	1
963	1	1	0	0	0	1	0	1	1	0	1	1	1	1	1	0	0	0	2	2	0	1	1	1	0	1	0	0	2	2	0	0	2	0	0	2	1	0	0	0	0	0	0	1	0	0	1	1	1
964	1	1	0	0	0	0	1	1	1	0	0	0	1	1	1	1	1	0	2	1	1	1	1	1	0	0	0	0	2	2	0	1	0	0	0	1	1	1	0	0	0	0	0	0	2	1	0	0	1
965	1	0	0	0	0	1	0	0	2	0	0	0	0	0	0	0	0	1	0	0	1	0	0	2	0	1	1	1	2	2	0	0	2	0	0	0	1	0	1	0	1	0	0	2	1	1	0	0	0
966	0	0	0	0	0	0	2	2	0	0	2	1	0	0	0	0	1	2	1	1	1	0	0	2	0	0	0	0	2	2	2	1	2	0	0	2	2	0	0	0	0	1	0	1	1	0	0	0	0
967	1	1	0	0	0	0	0	0	1	0	1	1	1	1	1	0	0	0	1	1	0	1	0	2	0	2	0	1	2	1	1	2	1	0	0	2	2	0	0	0	0	1	1	2	0	0	0	1	1
968	1	2	0	0	0	0	2	2	0	0	0	1	0	0	1	1	0	1	1	1	0	0	0	2	0	0	0	0	1	1	1	0	1	1	0	1	2	0	1	1	0	1	0	1	0	0	0	0	1
969	1	1	0	0	0	0	2	2	1	0	0	0	1	1	1	0	0	0	0	0	1	1	1	1	0	1	0	0	2	1	1	0	1	0	0	2	1	0	2	2	1	0	1	2	1	2	1	0	1
970	1	0	0	0	0	0	2	2	0	0	1	0	1	0	1	1	0	0	1	1	0	0	0	2	0	2	0	0	2	2	0	0	0	1	1	1	1	0	0	0	0	2	0	2	1	0	1	0	2
971	1	1	0	0	0	1	2	2	0	0	1	0	0	0	0	0	0	0	1	1	1	0	1	1	0	1	0	1	1	1	2	1	2	0	1	1	2	0	1	1	0	0	0	2	0	0	0	0	1
972	1	2	0	0	0	0	1	1	1	0	1	1	1	0	0	0	0	0	0	0	1	1	0	2	0	0	0	0	2	2	0	1	1	0	0	2	1	0	2	2	1	0	1	2	0	1	0	0	1
973	1	1	0	0	0	0	1	1	1	0	0	0	1	1	1	0	0	1	2	2	0	0	0	2	0	1	1	1	2	2	0	2	2	0	0	2	2	0	0	0	0	0	0	2	0	0	0	0	1
974	1	0	0	0	0	0	1	2	0	0	0	0	1	0	0	0	0	0	0	0	1	0	0	2	0	1	0	0	1	1	1	1	1	0	0	2	2	0	1	1	0	0	0	1	0	0	0	0	1
975	1	0	1	0	1	0	2	2	0	0	1	1	0	0	1	1	0	0	1	1	0	0	0	2	0	1	0	0	2	1	1	1	2	0	0	1	1	0	0	0	0	0	1	1	1	0	1	0	1
976	1	1	0	0	0	0	2	2	2	0	0	0	1	1	1	0	0	0	2	1	1	0	0	2	0	0	0	0	2	2	0	0	1	0	0	1	1	0	1	1	0	0	1	1	1	2	0	0	0
977	1	1	0	0	0	0	1	1	1	0	1	1	2	1	1	0	0	1	2	2	0	0	0	2	0	2	0	0	2	2	1	1	1	0	0	2	1	0	0	0	0	1	0	1	1	0	0	0	0
978	1	2	0	0	0	0	2	2	0	0	0	0	0	0	0	0	0	1	0	1	1	0	0	2	0	1	0	2	1	1	2	2	2	0	0	1	0	1	0	0	0	0	0	1	0	1	0	0	0
979	1	1	0	0	0	0	1	1	1	0	0	1	2	1	1	0	0	1	2	2	0	0	0	2	0	0	0	0	2	2	0	1	2	0	0	1	1	1	0	1	0	0	1	1	1	0	0	0	0
980	0	2	0	0	0	0	1	1	1	0	0	0	0	0	0	0	0	1	1	1	0	0	0	2	0	1	0	0	2	2	1	1	2	1	1	2	1	0	0	0	0	1	0	1	1	0	0	0	0
981	1	1	0	0	0	0	2	2	0	0	1	0	1	1	1	0	0	2	2	2	0	0	0	2	0	0	0	1	2	2	1	1	2	0	0	0	1	1	0	0	0	0	0	2	0	0	0	0	1
982	1	2	0	0	0	0	2	2	0	0	1	1	2	1	1	0	0	0	1	1	0	0	0	2	0	0	0	0	2	1	1	0	2	1	0	1	1	0	1	0	1	0	1	2	1	0	1	0	1
983	1	2	1	0	0	0	2	2	0	0	0	0	1	0	0	0	1	0	2	1	1	0	0	2	0	1	0	0	2	2	0	2	1	0	0	2	0	0	1	1	0	0	0	0	1	1	0	0	1
984	1	0	0	0	0	0	1	1	2	0	0	0	0	0	0	0	0	0	2	2	0	1	0	2	0	0	0	0	2	2	0	0	2	1	1	2	1	0	1	1	0	0	0	1	0	0	0	0	0
985	1	1	0	0	0	0	1	2	0	0	1	0	0	0	0	0	0	0	1	1	0	0	0	2	0	0	0	1	1	0	1	2	2	0	0	1	1	0	2	2	0	0	0	1	0	0	0	0	1
986	1	0	0	0	0	0	0	0	2	0	0	1	1	0	0	0	0	0	0	0	0	1	1	1	1	0	1	0	2	2	0	1	2	1	0	2	1	0	0	0	0	1	0	2	2	0	1	0	2
987	1	0	0	0	0	0	0	0	2	0	0	0	0	0	0	0	0	0	2	1	1	0	0	2	0	2	0	0	2	2	1	1	0	0	0	1	1	0	0	0	0	0	1	2	1	0	0	0	0
988	1	1	0	0	0	1	2	2	0	0	1	1	1	0	0	0	0	1	2	2	0	1	1	1	0	0	0	1	2	2	2	1	1	0	0	2	1	2	0	0	0	1	0	1	0	0	0	0	2
989	1	1	0	0	0	0	1	1	1	0	0	1	2	1	1	1	0	0	1	1	1	0	0	2	0	0	0	0	1	1	1	0	2	1	1	1	1	1	0	0	0	0	1	2	1	1	0	0	0
990	1	1	0	0	0	0	2	2	0	0	0	1	1	1	1	0	0	1	1	1	0	1	1	2	0	0	0	0	2	2	1	1	1	2	1	2	2	0	0	0	0	0	1	1	1	0	0	0	2
991	1	2	0	0	0	0	0	1	1	0	1	2	1	1	2	1	0	0	1	1	1	0	0	2	0	1	0	0	2	2	0	0	1	1	2	2	1	0	0	0	0	1	0	2	1	1	0	0	0
992	1	0	0	0	0	0	1	1	1	0	0	0	1	1	1	0	0	0	1	1	1	0	1	1	0	1	0	0	2	2	0	1	1	0	0	2	1	0	1	1	0	0	0	1	0	0	0	0	1
993	1	1	0	0	0	0	0	0	2	0	0	1	1	0	0	0	0	0	2	1	1	0	0	2	0	1	0	1	2	2	1	1	2	2	0	2	1	0	0	0	0	0	0	2	2	0	0	0	0
994	1	1	0	0	0	0	2	2	0	0	2	1	1	1	2	1	0	0	1	1	1	0	0	2	0	2	0	0	2	2	0	2	1	0	0	1	2	0	0	0	0	1	0	1	1	0	1	0	2
995	1	2	0	0	0	0	1	2	0	0	1	0	0	0	0	0	0	0	1	2	0	0	0	2	0	1	0	1	2	1	0	0	0	1	0	1	2	0	0	0	0	0	1	2	1	0	0	0	2
996	1	0	0	0	0	0	2	2	0	0	0	1	1	1	1	0	0	0	0	0	1	0	0	2	0	1	0	1	1	1	1	1	1	1	0	0	2	0	2	2	1	0	0	2	0	2	0	0	2
997	1	2	1	0	1	0	2	2	0	0	2	0	1	1	1	0	0	1	1	1	0	0	0	2	0	2	0	0	2	2	1	0	0	0	0	0	2	0	1	1	0	0	0	2	0	0	0	0	0
998	1	0	0	0	0	2	1	1	0	0	0	0	1	1	1	0	0	0	2	2	0	0	0	2	0	1	0	1	2	2	0	1	1	0	0	2	0	1	0	0	0	0	0	1	0	0	0	0	1
999	1	1	0	0	0	0	2	2	0	0	1	1	2	1	1	0	0	0	2	1	1	1	2	0	1	0	0	1	1	1	1	0	2	0	0	1	2	0	0	0	0	1	0	2	0	0	0	0	0
1000	1	0	0	0	0	1	0	0	2	0	0	0	1	2	1	0	0	1	1	0	1	0	0	2	0	1	0	0	2	2	1	0	0	1	2	2	2	0	1	1	0	0	1	2	1	2	0	0	2
[truncated: 252 more columns]
