# Supplementary material for: KNN-MDR: a learning approach for improving interactions mapping performances in genome wide association studies
Source: BMC Bioinformatics. 2017 Mar 21;18:184. doi: 10.1186/s12859-017-1599-7 (PMC5361736; doi:10.1186/s12859-017-1599-7)
Supplement: Supplementary file 5 — The data set(s) supporting the results of Table 3. (ZIP 7092 kb) [file 12859_2017_1599_MOESM5_ESM.zip › 000/S71/mkallsimul.dat]

1	1	0	0	0	0	0	1	0	1	1	1	1	1	0	1	0	0	1	1	1	1	0	0	0	0	0	0	0	0	1	0	1	2	2	1	2	2	0	0	1	1	0	0	1	0	1	0	1	0
2	1	0	2	0	0	0	1	0	0	0	0	1	0	0	1	0	0	1	1	1	2	0	0	0	0	0	0	1	1	2	0	1	1	0	0	1	2	1	0	0	0	1	1	1	1	2	0	1	0
3	1	0	1	0	0	1	0	0	1	1	1	0	1	0	0	0	1	2	0	0	2	0	1	1	1	1	0	1	1	2	0	0	0	1	0	1	1	0	0	1	0	0	0	1	1	1	0	2	0
4	1	0	2	0	1	1	1	0	1	1	0	1	1	0	0	1	0	0	0	0	2	1	0	0	0	0	0	2	1	1	1	1	1	0	0	1	2	0	0	2	1	0	0	0	1	0	0	0	0
5	1	1	1	0	0	1	1	1	0	1	1	0	1	1	1	0	0	2	1	1	0	0	0	0	0	0	0	0	1	1	0	1	1	1	0	1	1	1	1	0	0	0	0	0	0	1	0	2	0
6	1	0	1	0	0	1	2	0	1	1	1	2	2	2	2	0	1	1	1	1	2	1	0	0	0	0	0	1	2	0	1	2	2	1	0	2	1	0	0	1	0	0	0	2	0	1	0	2	0
7	1	0	1	0	1	2	1	0	0	0	1	1	2	1	1	1	0	0	0	0	2	1	0	0	0	0	0	0	1	1	0	1	2	1	0	2	2	2	0	0	0	1	0	0	0	1	0	2	0
8	1	0	2	0	0	1	1	1	1	2	1	2	2	1	1	1	0	1	1	1	1	0	0	0	0	1	1	0	0	0	0	2	2	0	0	1	1	0	0	1	0	0	0	1	0	0	1	0	1
9	0	0	1	0	0	1	2	0	0	0	1	1	1	0	0	1	0	1	1	1	1	0	0	0	0	1	0	1	1	1	2	1	2	1	0	1	2	0	0	1	0	0	0	1	2	1	0	1	0
10	1	0	0	0	0	0	1	0	0	0	1	0	0	0	0	0	0	1	1	1	2	0	1	0	0	1	0	0	1	1	0	1	2	0	0	0	2	0	0	1	0	0	0	0	0	0	0	0	1
11	1	0	1	0	0	0	1	1	0	1	0	0	0	0	0	0	0	0	0	0	2	0	1	0	0	0	0	1	1	1	1	0	1	0	0	2	1	1	0	0	0	0	0	0	1	0	1	0	0
12	1	0	1	0	0	1	2	0	1	1	1	0	0	0	0	0	0	0	0	0	2	0	0	0	0	0	0	0	0	1	1	2	2	0	0	1	0	0	0	1	0	0	1	0	1	0	0	2	0
13	1	0	1	0	0	1	2	1	0	1	0	1	1	0	0	1	0	1	1	1	0	0	0	0	0	1	0	0	0	1	0	2	2	0	0	0	0	0	0	1	0	0	0	0	0	1	0	2	0
14	1	0	1	0	0	0	1	1	0	1	1	0	0	0	0	0	0	0	1	1	2	0	0	0	0	1	0	1	1	1	0	1	1	1	0	2	1	0	0	2	0	1	1	0	1	1	0	1	1
15	0	0	2	0	1	2	2	0	0	0	1	0	0	0	0	0	0	2	2	1	0	0	0	0	0	0	0	0	1	0	0	2	2	0	0	1	1	0	0	2	0	1	0	0	1	1	0	0	0
16	0	0	1	0	0	1	2	0	0	0	0	0	2	1	1	0	0	1	1	1	2	0	0	0	0	0	0	1	0	1	1	1	2	1	0	1	2	0	0	0	0	0	0	0	0	1	0	2	0
17	1	0	2	0	1	2	2	0	2	2	0	1	2	1	1	1	0	0	0	0	2	0	0	0	0	1	0	2	1	1	1	0	1	1	0	1	1	0	0	0	0	1	1	0	1	1	0	1	0
18	1	0	1	0	0	1	1	1	0	1	1	0	0	0	0	0	0	2	2	1	1	0	0	0	0	0	0	0	1	1	0	2	2	1	1	2	1	0	0	2	0	1	1	0	1	0	0	1	0
19	1	0	2	0	0	0	2	0	0	0	1	0	1	1	1	0	0	2	1	1	1	0	0	0	0	0	0	0	0	1	0	2	2	0	0	0	0	0	0	2	0	0	0	1	0	1	1	0	0
20	1	0	2	0	2	2	1	0	0	0	1	0	0	0	0	0	0	1	1	1	2	0	1	0	0	0	0	0	1	1	0	1	1	1	0	2	1	1	0	1	0	1	1	0	1	1	0	1	1
21	1	0	1	0	0	0	1	0	1	1	1	0	1	1	1	0	0	1	2	2	1	0	0	0	0	0	0	0	0	1	0	1	1	2	0	2	0	0	0	2	0	0	0	0	0	0	0	2	0
22	1	0	0	0	0	0	1	0	1	1	1	0	1	1	1	0	0	2	1	1	2	0	0	0	0	0	0	0	1	0	0	2	2	0	0	0	1	0	0	1	0	1	1	0	1	1	0	2	0
23	1	0	2	0	0	2	2	0	2	2	0	1	1	0	0	1	0	0	0	0	1	0	0	0	0	0	0	0	0	2	0	0	0	2	0	2	1	0	0	1	1	0	0	1	1	1	1	0	0
24	1	0	1	0	0	0	1	1	0	1	1	1	1	1	1	0	0	0	1	1	2	0	0	0	0	0	1	0	1	2	0	1	2	0	0	1	0	0	0	1	0	1	0	0	1	2	0	2	0
25	1	1	2	0	1	2	2	0	0	0	1	1	1	0	0	0	0	0	0	0	1	0	0	0	0	0	0	1	1	1	2	0	0	2	2	2	1	1	1	2	1	0	0	0	1	0	0	2	0
26	0	1	2	0	1	2	0	0	0	0	2	0	0	0	0	0	0	0	0	0	2	1	0	0	0	0	1	1	1	2	0	0	0	1	0	2	1	0	1	1	0	0	0	0	0	1	0	2	0
27	0	0	2	0	0	0	1	0	2	2	0	0	2	1	1	0	0	0	1	0	1	0	0	0	0	1	1	0	0	1	0	1	1	0	0	1	1	0	0	1	0	1	1	0	1	0	0	1	0
28	1	0	1	0	0	2	1	0	1	1	1	0	0	0	0	0	0	1	0	0	1	0	0	0	0	0	0	1	1	1	2	1	1	1	1	1	1	0	0	2	1	0	0	0	0	1	0	1	0
29	1	0	1	0	0	1	2	1	0	1	0	0	1	1	1	0	0	0	0	0	2	0	0	0	0	0	1	1	1	1	0	1	1	1	0	1	2	0	0	1	0	2	2	0	1	1	0	2	0
30	1	0	1	0	0	1	2	1	1	2	0	1	1	0	0	1	0	0	0	0	2	1	0	0	0	0	0	0	0	2	1	0	0	2	0	2	1	0	0	1	0	0	0	0	0	1	0	1	0
31	0	0	2	0	0	0	1	0	1	1	1	0	0	0	0	0	0	0	0	0	1	0	1	0	0	0	0	1	1	0	1	1	2	2	0	2	1	1	0	0	0	1	1	0	1	0	0	1	0
32	1	0	2	0	0	2	2	0	0	0	0	0	1	1	1	0	0	1	1	2	1	0	0	0	0	0	0	0	1	1	0	1	1	1	1	1	2	0	0	0	0	1	1	0	1	0	0	0	1
33	0	0	1	0	0	0	1	0	1	1	1	0	0	0	0	0	0	1	0	0	0	1	0	0	0	0	0	0	0	2	0	1	1	1	0	2	1	0	0	2	1	0	0	0	0	1	0	2	0
34	1	0	1	0	0	1	0	0	1	1	0	1	0	0	0	0	0	1	1	1	2	1	0	0	0	0	0	0	0	2	0	2	1	2	1	2	1	1	0	1	0	0	0	0	0	0	0	1	1
35	1	0	0	0	0	0	2	0	1	1	0	1	2	1	1	0	0	1	2	2	1	1	1	1	1	1	0	0	0	1	0	0	0	2	0	1	1	0	0	0	0	1	0	0	1	1	0	2	0
36	0	0	1	0	0	1	0	0	0	0	2	1	1	0	0	1	0	1	0	0	1	0	0	0	0	0	0	0	0	2	2	1	1	0	0	1	1	1	1	0	0	0	1	0	1	0	0	2	0
37	1	1	2	0	0	1	2	1	0	1	0	1	1	0	0	1	0	2	1	1	2	0	0	0	0	0	1	0	1	2	0	1	1	1	0	1	1	0	1	1	0	0	0	0	0	1	0	2	0
38	1	0	2	0	2	2	1	0	0	0	0	0	0	0	0	0	0	1	2	1	1	1	1	1	1	1	0	1	2	1	0	1	2	2	0	2	0	0	0	2	0	0	0	0	0	1	0	2	0
39	1	0	0	0	0	1	2	0	1	1	1	1	1	1	1	0	0	0	0	1	2	2	1	1	1	1	0	1	1	1	0	1	2	1	0	1	1	0	0	1	0	0	0	1	0	1	0	1	0
40	1	1	1	0	1	2	2	1	0	1	1	2	1	1	2	0	0	0	0	1	2	1	0	0	0	0	0	1	1	2	0	2	1	1	0	2	2	1	0	1	0	0	0	0	0	0	0	0	1
41	1	0	2	0	0	2	2	0	1	1	0	1	1	1	1	0	0	0	0	0	1	0	1	0	0	1	0	2	2	1	0	1	1	2	0	2	1	0	1	1	0	0	0	1	0	0	0	1	1
42	1	0	1	0	0	0	2	0	0	0	1	1	1	1	1	0	1	2	1	1	1	0	0	0	0	0	0	1	1	1	0	1	1	1	0	1	0	1	0	1	0	0	0	1	1	1	1	1	0
43	1	0	2	0	0	2	1	0	0	0	2	1	1	0	0	1	0	1	2	2	1	0	1	0	0	0	0	0	1	1	0	0	0	1	0	1	1	0	1	1	0	1	1	1	1	2	0	0	1
44	0	0	1	0	1	1	2	1	0	1	0	0	1	1	1	0	0	1	1	1	1	0	0	0	0	0	0	0	0	0	0	1	1	2	1	1	2	1	0	0	0	0	0	0	0	1	0	1	1
45	1	0	0	0	0	1	1	0	0	0	1	0	0	0	0	0	0	1	0	0	1	0	0	0	0	1	0	0	0	1	0	1	2	2	1	2	0	1	0	1	0	1	0	0	1	0	0	2	0
46	0	0	1	0	0	1	2	0	0	0	1	1	2	1	1	0	0	0	1	0	1	1	0	0	0	0	0	0	0	1	1	1	1	1	0	2	1	0	0	1	0	1	1	0	1	0	1	2	0
47	1	0	1	0	0	1	1	0	0	0	1	1	1	1	1	0	0	0	0	0	2	1	0	0	0	0	2	1	1	0	1	0	0	2	0	2	1	0	0	0	0	0	1	0	1	1	0	1	0
48	1	0	1	1	0	2	2	0	1	1	1	0	1	1	1	0	0	0	0	1	2	0	0	0	0	0	0	2	2	2	0	0	0	1	0	2	1	0	0	0	0	1	0	0	1	0	0	2	0
49	1	0	1	0	1	1	2	1	0	1	1	0	0	0	0	0	0	0	0	0	2	0	0	0	0	0	0	1	2	0	1	1	2	1	0	1	2	1	0	1	0	0	0	0	1	1	0	2	0
50	1	0	1	0	0	1	1	1	0	1	1	1	1	0	0	1	0	0	0	0	1	0	0	0	0	0	0	1	1	1	1	0	1	2	1	2	0	0	0	0	0	1	1	0	1	0	1	1	0
51	1	0	2	0	1	2	1	1	0	1	1	1	1	0	0	0	0	0	0	0	1	0	0	0	0	0	0	1	2	0	1	2	2	0	0	0	2	0	0	2	1	0	0	0	1	0	0	2	0
52	0	0	1	0	0	1	1	0	0	0	1	0	0	0	0	0	1	2	0	0	2	1	0	0	0	1	0	1	2	0	0	1	1	1	0	2	1	0	0	1	0	0	0	0	1	0	0	2	0
53	1	0	2	0	1	2	1	0	1	1	0	0	2	2	2	0	0	1	1	0	2	0	0	0	0	0	0	0	0	2	0	1	1	2	0	2	2	0	0	1	1	1	1	0	1	1	0	2	0
54	0	1	1	0	0	1	2	1	0	1	0	0	0	0	0	0	0	1	1	1	2	1	0	0	0	0	0	1	1	1	0	1	1	1	0	1	2	0	0	1	1	0	0	0	1	1	0	2	0
55	1	0	2	0	1	2	1	0	0	0	0	1	2	1	1	0	0	0	0	0	2	1	0	0	0	0	0	0	1	1	0	1	1	2	2	2	2	0	1	1	1	0	0	0	1	0	0	2	0
56	1	0	1	0	0	1	2	1	0	1	0	2	2	0	0	1	0	1	0	0	1	0	0	0	0	0	0	0	0	2	0	0	0	1	0	2	1	0	0	1	0	1	1	0	0	1	1	0	0
57	0	0	2	0	1	2	1	0	0	0	1	0	0	0	0	0	0	1	1	0	2	0	0	0	0	0	0	1	1	2	0	1	1	0	0	0	2	0	0	1	1	0	0	0	0	0	0	2	0
58	1	0	1	0	1	1	1	2	0	2	0	1	2	0	0	1	0	1	2	1	2	0	0	0	0	0	0	0	0	1	0	1	1	1	0	1	1	0	0	1	0	0	0	0	1	0	0	2	0
59	1	0	2	0	1	1	2	0	2	2	0	0	2	2	2	0	0	0	0	0	2	0	0	0	0	0	0	0	0	2	0	1	2	1	1	1	0	0	0	2	0	1	1	0	2	0	1	0	0
60	1	0	2	0	0	2	2	0	1	1	1	0	0	0	0	0	0	1	1	1	2	2	0	0	0	0	0	1	1	1	1	1	1	2	0	2	1	0	0	2	0	1	0	0	1	0	0	1	0
61	1	0	2	0	0	1	1	0	0	0	2	0	1	0	0	0	0	0	0	0	2	0	0	0	0	0	0	0	1	1	0	1	1	2	1	2	2	0	0	2	1	0	1	0	1	0	1	0	1
62	1	0	2	0	1	1	2	0	2	2	0	1	1	0	0	1	0	1	1	1	2	0	0	0	0	1	0	1	1	1	1	1	2	2	1	2	2	1	0	1	0	1	1	0	1	1	0	2	0
63	1	0	2	0	0	2	2	0	2	2	0	1	1	1	1	0	0	1	1	1	2	0	1	0	0	0	0	0	0	1	1	1	2	1	0	1	1	0	0	1	0	0	0	0	1	0	0	1	0
64	1	0	0	0	0	0	0	0	0	0	2	0	1	1	2	0	0	0	1	0	1	1	1	0	0	1	0	0	1	1	1	2	2	0	0	0	2	0	1	0	0	0	0	0	0	0	0	1	1
65	1	0	1	0	0	0	2	0	1	1	0	0	1	1	1	0	0	1	0	1	1	1	0	0	0	0	0	1	1	2	0	0	1	1	1	1	0	0	0	2	0	0	0	0	0	0	0	1	0
66	1	0	1	0	0	1	2	0	1	1	0	0	0	0	0	0	0	0	1	1	2	1	0	0	0	0	0	1	0	0	1	1	2	1	0	2	1	0	0	2	0	0	0	1	1	0	1	1	0
67	1	1	1	0	0	2	2	0	1	1	0	0	0	0	0	0	0	1	1	1	2	0	0	0	0	1	0	0	0	1	1	1	2	2	0	2	2	0	1	0	0	0	0	0	0	0	1	0	1
68	1	0	1	0	1	2	1	0	2	2	0	0	2	2	2	0	0	2	2	1	1	0	0	0	0	0	0	0	1	0	0	1	1	1	0	1	2	0	0	0	0	0	0	0	2	1	0	2	0
69	1	0	0	0	0	1	2	0	0	0	1	0	1	1	1	0	0	1	0	0	2	0	0	0	0	0	0	1	1	0	0	1	1	1	0	2	2	0	0	1	0	1	1	0	0	0	0	1	0
70	1	0	2	0	0	2	1	0	1	1	1	0	0	0	0	0	0	1	0	0	1	0	2	0	0	0	0	1	1	2	0	2	2	1	1	1	1	1	0	1	0	0	0	0	0	1	0	1	1
71	1	0	2	0	0	2	0	0	1	1	1	1	2	2	2	0	1	1	0	0	2	0	1	1	1	2	0	0	0	1	0	0	0	2	0	2	1	0	1	1	0	0	0	1	1	1	0	1	0
72	1	0	1	0	0	1	2	0	0	0	1	1	1	1	2	0	0	0	0	0	2	0	0	0	0	0	0	1	1	1	1	1	1	2	2	2	1	0	0	0	0	0	0	0	0	1	0	0	1
73	1	0	1	0	0	0	2	0	1	1	1	0	1	1	1	0	0	1	1	1	1	0	0	0	0	1	0	1	1	1	1	0	1	1	0	1	1	0	0	1	0	0	0	0	1	0	0	2	0
74	1	0	1	0	0	1	2	0	1	1	0	0	0	0	0	0	0	1	1	1	2	0	0	0	0	0	0	1	1	1	1	2	2	1	0	1	1	0	0	2	0	0	0	0	0	2	0	2	0
75	1	0	1	0	1	2	2	0	1	1	0	0	0	0	0	0	0	0	0	0	2	1	0	0	0	0	0	2	2	1	1	0	0	1	0	2	2	0	0	1	0	1	1	0	1	0	0	1	1
76	1	0	0	0	0	1	2	0	1	1	1	1	0	0	0	0	0	1	0	0	1	1	1	0	0	1	0	0	0	2	0	1	1	1	0	1	1	0	0	1	0	2	1	0	1	0	0	2	0
77	1	0	0	0	0	0	1	0	1	1	1	0	1	1	1	0	1	1	1	1	1	0	0	0	0	0	0	0	0	2	1	1	1	2	1	1	1	0	0	1	1	0	0	0	1	0	0	0	1
78	0	1	2	0	0	1	1	0	1	1	0	0	1	1	1	0	0	2	0	1	1	1	0	0	0	0	0	2	2	0	0	2	2	1	1	2	0	0	0	2	0	0	0	0	0	1	0	1	0
79	1	0	0	0	0	1	0	0	0	0	2	1	2	2	2	0	0	0	2	1	2	1	1	0	0	0	1	0	1	0	0	1	0	2	1	2	2	0	0	0	1	0	0	0	0	1	0	1	1
80	1	0	1	0	0	2	2	0	2	2	0	0	0	0	0	0	0	0	1	1	2	0	0	0	0	0	0	0	0	1	0	0	1	1	0	2	0	0	0	1	0	0	0	0	0	1	0	2	0
81	1	0	1	0	0	0	2	1	0	1	1	0	0	0	0	0	0	2	1	1	0	2	0	0	0	0	0	0	0	2	2	1	1	2	0	1	0	0	0	2	0	0	0	0	1	1	0	1	1
82	1	0	2	0	0	2	2	0	1	1	0	1	1	0	0	1	0	0	0	0	2	0	1	0	0	0	0	0	2	0	0	2	2	2	1	2	1	0	1	1	0	0	0	0	0	1	0	1	0
83	1	0	0	0	0	1	1	0	0	0	1	0	0	0	0	0	0	0	0	0	2	1	0	0	0	0	0	1	1	1	0	1	2	1	1	1	0	0	0	2	0	0	0	0	0	1	0	1	0
84	1	0	2	0	0	2	1	0	1	1	1	0	0	0	0	0	0	1	0	0	1	0	0	0	0	1	0	0	0	1	0	0	0	2	0	2	2	0	0	2	1	0	0	0	0	0	2	0	0
85	1	0	1	0	1	1	1	0	2	2	0	1	1	0	0	1	0	2	1	1	2	0	0	0	0	1	0	0	0	2	1	2	2	0	0	1	2	0	0	0	0	1	1	0	1	1	0	2	0
86	1	0	0	0	0	0	2	0	1	1	0	0	1	1	1	0	0	1	1	1	2	0	0	0	0	0	0	0	0	2	1	1	1	2	0	2	1	0	0	0	0	0	0	0	0	0	0	2	0
87	1	0	1	0	0	0	1	0	1	1	1	0	1	1	0	0	0	2	2	1	0	0	0	0	0	1	0	0	1	0	0	1	2	1	0	2	1	0	0	0	0	0	0	1	0	1	0	0	2
88	1	1	1	0	0	2	2	1	0	1	0	0	1	1	1	0	1	2	0	0	1	1	2	1	1	1	0	0	0	2	0	1	1	1	0	2	1	0	0	1	0	0	0	0	1	0	0	1	1
89	1	0	1	0	0	1	2	1	0	1	0	0	1	1	1	0	0	2	0	1	1	0	0	0	0	0	0	0	1	1	1	2	2	1	1	2	2	0	0	2	1	1	0	0	0	0	1	0	1
90	1	0	0	0	0	0	2	0	2	2	0	0	0	0	0	0	0	1	0	1	2	0	0	0	0	0	0	1	1	1	1	0	0	2	0	1	2	0	0	0	0	0	0	0	0	0	1	0	0
91	1	1	1	0	0	0	2	0	2	2	0	1	1	0	0	1	1	0	1	1	2	0	0	0	0	0	0	2	2	2	0	1	1	2	1	2	2	0	0	1	1	1	0	0	0	0	0	1	0
92	1	0	1	0	0	1	1	1	0	1	0	0	0	0	0	0	0	1	0	0	2	0	0	0	0	0	0	0	1	0	0	2	2	0	0	0	2	0	1	0	0	0	0	0	0	0	0	0	0
93	1	0	2	0	0	1	2	0	1	1	1	0	1	1	1	0	0	0	0	0	2	1	0	0	0	0	0	0	1	1	0	1	1	1	0	2	2	0	0	2	0	0	0	1	2	0	1	1	0
94	1	0	1	0	0	1	2	0	1	1	0	0	0	0	0	0	0	1	1	1	2	0	0	0	0	0	0	0	0	1	1	0	0	1	1	2	1	0	0	2	1	1	1	0	1	2	0	0	0
95	1	0	2	0	2	2	2	0	1	1	0	2	2	1	1	1	0	1	2	2	1	1	1	1	1	0	0	0	0	2	0	1	1	1	1	1	1	0	0	0	0	1	1	0	1	1	0	2	0
96	1	0	2	0	1	1	0	0	1	1	1	0	0	0	0	0	0	1	1	1	1	1	0	0	0	0	0	1	2	1	0	1	1	1	0	1	1	0	1	0	0	0	0	0	0	1	0	1	1
97	1	0	1	0	1	1	2	1	0	1	0	1	2	1	1	0	1	2	1	0	1	0	0	0	0	0	0	1	2	0	1	2	2	0	0	1	2	0	0	2	1	1	1	0	0	1	0	2	0
98	1	1	1	0	0	2	2	0	1	1	0	0	1	1	1	0	0	0	0	0	2	1	0	0	0	0	0	0	0	2	0	1	2	2	0	2	1	0	0	1	0	1	1	0	1	2	0	0	0
99	1	0	1	0	0	1	2	0	0	0	1	1	1	1	1	0	0	1	1	1	2	0	0	0	0	0	0	0	0	2	0	1	2	2	1	2	1	0	0	2	0	0	0	0	0	0	0	1	1
100	1	0	1	0	1	2	0	0	0	0	2	0	0	0	0	0	0	1	1	0	1	0	1	0	0	0	0	0	0	2	1	1	1	1	0	1	1	0	0	2	0	0	0	1	0	0	0	2	0
101	0	0	1	0	0	0	2	1	0	1	1	0	0	0	0	0	1	0	1	1	2	1	0	0	0	0	0	0	0	2	1	1	1	1	0	1	2	1	0	0	0	0	0	0	1	0	0	1	1
102	1	0	2	0	1	2	2	0	1	1	0	0	0	0	0	0	0	0	0	0	2	1	0	0	0	0	0	1	1	2	0	0	1	1	0	2	1	0	0	1	0	0	0	0	0	0	0	2	0
103	1	0	2	0	1	1	2	0	1	1	0	0	0	0	0	0	0	1	2	1	2	1	0	0	0	0	0	1	1	1	1	1	2	1	0	1	0	0	0	1	0	0	0	0	0	0	0	1	0
104	1	0	1	0	0	1	2	0	1	1	1	1	2	1	1	1	0	1	1	0	1	0	0	0	0	0	0	0	0	2	0	2	2	2	0	1	1	0	0	1	0	1	1	0	0	0	0	1	0
105	1	0	1	1	1	2	2	0	0	0	1	1	2	2	2	0	0	1	0	0	0	1	0	0	0	0	1	0	1	2	0	1	1	1	0	1	0	0	0	1	0	0	0	0	0	1	0	1	1
106	1	0	2	0	0	1	1	0	0	0	0	0	0	0	0	1	0	2	1	1	1	1	1	1	1	0	0	1	1	1	0	0	0	2	1	1	0	1	0	1	0	0	0	0	0	1	0	2	0
107	1	0	2	0	1	2	1	1	0	1	1	0	0	0	0	0	0	1	1	1	2	1	1	1	1	1	0	0	0	2	1	1	2	2	0	2	1	0	0	2	1	1	0	0	1	1	1	0	0
108	1	0	2	0	1	2	2	0	1	1	0	1	2	2	2	0	0	1	1	1	2	0	0	0	0	1	0	0	0	1	0	1	1	1	0	1	0	0	0	1	0	0	0	0	0	0	0	2	0
109	1	0	2	0	0	2	1	0	1	1	1	0	1	1	1	0	0	1	1	1	1	0	0	0	0	0	0	1	1	1	1	1	1	1	0	1	2	0	0	2	1	0	0	0	1	0	0	2	0
110	1	0	1	0	0	2	2	0	2	2	0	1	1	0	0	1	0	2	2	1	1	0	0	0	0	0	0	0	0	2	0	2	2	1	1	1	1	0	0	1	0	1	1	0	1	1	0	1	0
111	1	0	1	0	1	1	1	0	2	2	0	0	0	0	0	0	0	1	1	1	1	1	0	0	0	0	0	0	2	0	0	1	1	0	0	0	1	1	0	1	0	1	1	0	1	1	0	2	0
112	0	0	1	0	0	1	1	0	2	2	0	0	0	0	0	0	0	2	1	1	1	2	1	1	1	1	0	0	1	1	0	1	1	0	0	1	1	0	0	1	0	1	1	0	1	2	0	1	0
113	1	0	1	0	0	0	1	0	0	0	1	1	1	0	0	1	0	0	0	0	2	0	1	0	0	0	0	0	0	1	0	1	1	1	0	1	1	1	1	0	0	1	1	0	1	0	0	2	0
114	1	0	2	0	0	1	1	0	0	0	2	0	1	1	1	0	0	0	0	0	2	0	0	0	0	0	0	0	0	2	0	1	1	1	0	2	2	0	0	1	0	0	1	0	1	0	0	2	0
115	1	0	1	0	0	0	2	0	0	0	0	1	1	0	0	1	0	1	1	1	1	0	0	0	0	0	0	0	0	1	1	1	1	1	1	1	2	0	0	2	1	1	1	0	1	1	0	1	1
116	0	0	1	0	1	1	1	0	1	1	0	1	0	0	0	0	0	1	1	1	2	0	0	0	0	0	1	0	1	2	0	2	2	2	1	2	1	0	0	1	0	0	0	0	1	1	0	2	0
117	0	0	1	0	0	0	1	0	0	0	1	1	0	0	1	0	0	1	1	1	2	1	0	0	0	1	0	0	1	1	0	1	1	1	0	1	1	0	0	2	0	0	0	1	0	0	0	2	0
118	0	0	1	0	0	1	2	1	1	2	0	0	0	0	0	0	0	1	1	1	0	1	0	0	0	0	0	0	0	2	0	0	0	1	1	2	1	1	0	0	0	0	0	0	0	1	0	1	0
119	1	0	1	0	0	2	2	0	1	1	0	0	0	0	0	0	0	0	0	0	1	1	0	0	0	0	0	0	1	1	0	2	2	0	0	1	0	0	0	1	0	1	1	0	1	1	0	2	0
120	1	0	0	0	0	1	1	0	0	0	2	1	0	0	1	0	0	1	1	1	1	1	0	0	0	0	0	0	1	1	0	1	1	0	0	1	2	1	0	0	0	1	1	0	1	0	0	1	0
121	1	0	0	0	0	0	2	0	1	1	0	0	1	1	1	0	0	1	0	0	1	0	0	0	0	1	0	1	1	1	0	1	1	0	0	0	1	0	0	2	1	1	1	0	1	1	0	1	1
122	0	0	2	0	1	2	2	0	1	1	0	1	2	1	2	0	0	1	0	0	1	1	0	0	0	0	1	0	0	0	0	1	1	2	0	2	1	1	1	2	1	0	0	0	0	0	0	1	0
123	1	0	0	0	0	0	2	0	1	1	1	1	0	0	0	0	0	0	1	1	2	0	0	0	0	0	1	1	1	1	0	1	2	2	0	2	1	1	0	1	0	1	0	0	1	0	0	2	0
124	1	0	1	0	0	1	1	0	0	0	1	0	0	0	0	0	0	0	0	0	2	0	0	0	0	0	0	0	0	1	1	2	2	1	0	2	1	0	0	1	0	0	0	0	0	1	0	2	0
125	1	0	1	0	0	2	2	0	0	0	1	0	1	1	1	0	0	1	0	0	0	1	1	1	1	1	0	0	0	1	0	1	1	2	0	2	0	0	0	2	0	0	0	1	1	1	0	2	0
126	1	0	2	0	1	2	2	0	1	1	0	0	0	0	0	1	0	1	1	0	1	1	0	0	0	0	0	1	1	0	0	1	1	1	0	2	1	0	0	2	1	1	1	0	1	0	1	0	0
127	1	1	0	0	0	1	2	0	0	0	0	0	0	0	0	0	0	1	0	0	0	0	0	0	0	0	0	0	0	2	0	1	1	2	1	2	2	1	0	0	0	2	2	0	2	1	0	2	0
128	1	0	1	0	1	1	1	0	0	0	2	0	1	0	0	0	0	1	1	1	2	0	0	0	0	0	0	0	0	2	2	1	1	2	2	2	1	0	0	1	0	0	0	1	0	1	0	2	0
129	1	0	1	0	0	1	2	0	0	0	1	0	0	0	0	0	0	0	0	0	2	0	0	0	0	0	0	1	1	0	0	1	1	0	0	0	1	0	0	2	0	1	1	0	1	0	0	2	0
130	1	0	1	0	0	0	2	1	0	1	1	1	2	2	2	0	1	1	1	1	1	0	0	0	0	0	1	0	0	1	1	2	2	0	0	1	0	0	0	2	0	2	2	0	2	1	0	2	0
131	1	0	1	0	0	1	1	0	1	1	1	0	0	0	0	0	0	1	0	1	2	0	0	0	0	0	0	1	1	1	2	1	1	2	2	2	1	0	1	1	0	0	0	0	1	0	0	2	0
132	1	0	1	0	0	0	2	0	0	0	1	1	1	0	0	0	0	0	1	1	2	1	1	0	0	0	0	0	0	2	2	0	0	2	0	2	2	1	1	1	1	0	0	0	0	1	0	1	1
133	1	0	0	0	0	1	2	0	2	2	0	1	1	0	0	0	0	1	1	1	2	1	0	0	0	0	0	0	1	1	0	1	2	1	0	1	1	1	0	1	0	1	0	0	2	1	0	1	1
134	1	0	1	0	0	1	2	0	0	0	0	0	2	2	2	0	1	2	0	0	1	1	1	0	0	1	0	0	2	0	0	0	0	2	0	2	1	1	0	1	0	0	0	0	1	1	0	1	0
135	1	0	2	0	1	2	2	0	1	1	1	0	0	0	0	0	0	1	1	1	1	0	1	0	0	0	0	0	1	1	0	0	1	0	0	2	1	0	0	1	0	1	1	0	2	2	0	1	1
136	1	0	2	0	0	0	1	0	2	2	0	0	1	1	1	0	0	1	1	1	1	0	0	0	0	0	0	0	0	2	0	0	0	1	0	1	2	0	0	0	0	1	1	0	1	0	0	2	0
137	1	0	0	0	0	0	1	1	0	1	1	1	0	0	1	0	0	0	0	0	2	0	0	0	0	0	1	1	1	2	0	0	1	2	0	2	2	0	0	1	0	0	0	0	1	1	0	1	1
138	1	0	1	0	0	1	2	1	1	2	0	0	1	1	1	0	0	2	2	1	0	0	0	0	0	1	0	1	1	0	1	2	2	2	1	2	1	1	0	1	0	0	0	1	0	0	0	1	1
139	1	0	1	0	0	1	1	0	1	1	1	0	2	1	1	0	0	1	1	1	2	0	0	0	0	0	1	1	1	0	0	2	2	1	1	1	2	1	0	1	0	1	1	0	1	0	0	1	0
140	1	0	2	0	0	1	2	0	0	0	1	1	1	0	1	0	0	1	0	0	0	0	0	0	0	0	0	0	1	1	0	2	2	2	1	2	0	0	0	1	0	2	2	0	1	1	1	1	0
141	1	0	2	0	0	2	2	0	1	1	1	0	0	0	0	0	0	1	1	1	0	0	0	0	0	0	0	0	0	1	0	2	2	1	0	1	0	0	0	1	0	0	0	1	1	1	0	0	1
142	1	0	2	0	1	1	2	0	2	2	0	0	0	0	0	0	0	2	1	1	2	0	0	0	0	0	0	1	1	0	0	1	2	2	2	2	0	1	0	1	0	1	0	0	1	1	0	0	1
143	1	0	1	0	0	0	1	0	2	2	0	0	0	0	0	0	0	0	0	0	2	0	0	0	0	0	0	0	0	2	2	0	0	1	0	2	1	0	0	1	0	0	0	0	0	0	0	2	0
144	1	0	1	0	1	2	2	1	1	2	0	0	1	1	1	0	0	1	1	1	1	0	0	0	0	0	0	1	1	1	1	2	2	0	0	0	0	0	0	2	0	0	0	0	1	0	0	1	0
145	1	0	2	0	1	2	2	0	1	1	0	0	0	0	0	0	1	2	2	2	2	0	0	0	0	0	0	0	0	2	2	2	2	0	0	1	1	0	0	1	0	0	0	0	1	0	0	2	0
146	1	0	2	0	0	1	1	0	2	2	0	0	1	1	1	0	0	0	0	0	2	0	0	0	0	0	1	0	0	1	0	2	2	1	0	2	1	1	1	2	1	0	0	0	1	0	0	1	1
147	1	1	2	0	1	2	2	0	2	2	0	1	1	0	0	0	1	2	1	1	1	0	0	0	0	0	0	0	2	0	0	2	2	0	0	0	1	0	0	1	0	0	0	0	0	1	0	1	0
148	1	0	1	0	1	2	2	1	1	2	0	1	2	2	2	0	0	2	0	1	1	1	2	1	1	1	0	0	0	1	0	1	2	1	1	1	2	0	1	1	0	1	1	0	0	1	0	2	0
149	1	1	2	0	0	1	2	0	1	1	1	2	2	1	1	0	0	0	0	0	2	0	0	0	0	0	0	1	2	0	1	0	0	2	1	2	1	0	0	2	0	0	0	1	0	1	0	2	0
150	1	0	0	0	0	1	0	0	1	1	1	0	0	0	0	0	0	1	1	1	1	0	0	0	0	0	0	0	1	0	0	2	2	0	0	1	0	0	0	2	0	0	0	0	1	1	1	0	0
151	1	0	2	0	0	2	2	0	2	2	0	0	0	0	0	0	0	1	0	0	0	0	0	0	0	0	0	0	1	1	0	0	2	1	0	2	1	0	0	1	1	1	0	0	1	2	1	1	0
152	1	1	1	0	0	1	2	0	1	1	1	0	0	0	0	0	0	0	0	0	1	0	0	0	0	1	0	0	0	1	0	1	1	1	0	1	0	0	0	2	0	1	1	0	1	0	0	1	0
153	1	0	2	0	0	1	2	0	1	1	1	1	1	0	0	0	0	1	2	1	2	1	1	1	1	1	0	1	1	2	1	1	1	0	0	1	1	0	0	2	0	0	0	0	0	1	0	2	0
154	1	0	2	0	0	2	2	0	1	1	0	1	2	1	1	0	0	1	1	1	2	1	0	0	0	0	0	0	0	1	1	1	2	2	1	2	0	0	0	2	0	1	1	0	1	0	0	1	0
155	1	0	1	0	0	1	1	0	1	1	1	0	0	0	0	0	0	0	1	1	2	0	0	0	0	0	0	0	1	1	0	1	1	2	1	2	2	0	0	0	0	1	0	0	1	0	0	2	0
156	0	0	1	0	1	1	1	0	1	1	1	0	1	1	1	0	0	0	0	0	2	0	0	0	0	0	0	0	0	2	0	0	0	1	0	1	2	0	0	1	0	0	0	0	0	1	0	2	0
157	1	0	2	0	2	2	2	1	0	1	0	1	0	0	1	0	0	0	1	1	2	1	0	0	0	0	0	0	0	2	0	1	1	2	0	2	1	0	0	2	0	0	0	1	0	1	0	1	1
158	1	0	0	0	1	1	2	0	1	1	1	0	0	0	0	0	0	1	1	1	2	0	0	0	0	0	0	2	2	1	0	1	2	2	0	2	2	0	0	0	0	0	0	1	0	1	0	2	0
159	1	0	0	0	0	0	2	0	1	1	1	0	1	1	1	0	0	0	0	0	2	0	0	0	0	0	1	0	0	1	0	1	2	1	0	2	1	0	0	0	0	0	0	1	0	0	0	1	0
160	1	0	2	0	0	1	2	0	2	2	0	0	0	0	0	0	0	0	0	0	2	2	1	1	1	1	0	0	1	1	0	2	2	0	0	1	2	0	1	0	0	0	0	0	0	0	0	0	0
161	1	0	1	0	0	1	2	0	1	1	1	0	2	2	2	0	0	2	2	1	1	1	0	0	0	1	0	1	1	1	1	0	0	1	1	2	1	0	0	1	0	1	0	0	2	0	0	0	2
162	1	0	2	0	0	2	1	1	0	1	1	0	0	0	0	0	0	0	0	0	1	1	1	1	1	2	0	1	1	1	1	0	0	2	1	2	1	1	0	1	0	0	0	0	0	1	0	2	0
163	1	0	1	0	0	1	2	0	2	2	0	1	2	1	1	0	0	2	2	1	0	1	1	0	0	1	0	0	0	2	0	1	2	1	0	1	2	0	0	0	0	1	1	0	1	2	0	1	0
164	1	0	1	0	0	1	2	1	0	1	1	0	0	0	0	0	0	0	0	0	1	1	1	1	1	1	0	0	2	0	0	2	2	0	0	1	2	0	0	1	0	1	0	0	1	1	0	1	0
165	1	0	1	0	0	0	1	0	0	0	0	0	0	0	0	0	0	0	0	0	2	0	0	0	0	0	1	0	0	1	0	1	1	1	0	1	0	0	0	1	1	0	0	0	0	0	0	2	0
166	0	0	2	0	2	2	1	0	2	2	0	2	2	2	2	0	0	2	0	0	2	2	0	0	0	0	1	0	0	1	0	2	2	0	0	0	1	0	0	2	1	0	0	0	0	0	0	1	1
167	1	0	1	0	0	1	2	0	0	0	0	0	0	0	0	0	0	1	1	0	2	1	1	1	1	0	0	0	0	2	1	2	2	2	0	2	1	0	0	1	0	0	0	0	0	1	0	2	0
168	0	0	0	0	0	0	2	0	1	1	0	1	1	0	0	1	0	1	1	1	2	1	0	0	0	0	0	0	0	2	1	0	0	1	1	2	1	0	1	1	0	0	0	0	0	0	1	1	0
169	1	0	0	0	0	0	1	0	0	0	2	1	1	0	0	1	0	2	0	1	1	0	2	0	0	0	0	0	1	0	0	1	2	1	0	1	1	0	0	2	0	0	0	0	0	1	0	2	0
170	1	0	0	0	0	0	2	1	1	2	0	0	1	0	0	0	0	1	0	0	0	0	0	0	0	0	0	0	0	1	0	1	2	1	1	2	2	0	1	1	0	0	0	0	0	0	0	2	0
171	1	0	1	0	0	0	2	0	1	1	0	0	1	0	0	0	0	0	0	0	1	0	1	0	0	0	0	1	1	1	2	1	1	1	0	1	2	0	0	0	0	0	0	0	0	1	0	1	0
172	0	0	1	0	0	0	1	0	0	0	1	0	1	1	1	0	0	0	0	0	2	0	1	0	0	1	0	0	0	2	0	0	1	2	0	2	1	0	0	0	0	0	0	0	0	1	0	1	1
173	0	0	2	0	1	1	2	0	0	0	0	0	1	1	1	0	0	0	0	0	2	1	1	1	1	1	1	0	1	0	0	1	1	1	0	2	1	0	0	2	1	2	2	0	1	1	0	1	1
174	1	0	1	0	0	1	2	0	1	1	0	0	0	0	0	0	0	1	2	2	1	0	1	0	0	0	0	1	1	2	0	1	1	2	1	2	1	0	0	1	0	0	0	0	1	1	0	1	0
175	1	0	1	0	0	1	1	0	0	0	0	1	1	0	0	0	0	2	2	2	1	1	1	1	1	1	0	1	1	1	0	1	1	1	0	1	1	0	0	0	0	0	0	0	1	1	0	1	1
176	1	0	1	0	0	1	1	0	0	0	1	1	2	2	2	0	0	1	0	0	2	1	0	0	0	0	1	0	0	1	1	0	0	2	0	2	2	0	0	2	1	0	0	0	0	1	0	2	0
177	0	0	2	0	1	1	1	0	1	1	0	0	1	1	1	0	0	1	1	1	1	1	0	0	0	1	0	1	1	2	0	1	2	2	1	2	1	0	0	1	0	0	0	0	0	2	0	2	0
178	1	0	1	0	0	2	2	0	0	0	0	0	0	0	0	0	0	2	2	2	0	1	0	0	0	0	0	1	1	0	0	1	2	2	2	2	2	0	0	1	0	0	0	0	0	0	0	2	0
179	1	0	1	0	0	1	1	1	0	1	0	1	1	0	0	0	0	1	1	1	1	0	1	0	0	0	0	1	1	1	1	2	2	0	0	2	1	0	0	0	0	0	0	0	0	0	0	1	0
180	1	0	2	0	0	2	2	1	1	2	0	0	0	0	0	0	0	1	1	1	1	0	0	0	0	0	0	0	0	1	0	1	1	2	1	2	2	0	0	0	0	1	1	0	0	1	0	1	0
181	1	0	0	0	0	0	1	0	0	0	0	0	0	0	0	0	0	2	2	1	0	0	0	0	0	1	0	0	1	1	1	1	1	1	1	1	2	0	1	0	0	0	0	0	1	0	0	1	0
182	1	0	2	0	1	1	2	0	0	0	0	0	2	1	1	0	0	1	0	0	1	0	0	0	0	2	0	0	0	1	1	2	2	0	0	0	1	0	0	2	1	0	0	2	0	2	0	0	2
183	0	0	1	0	0	1	2	1	0	1	0	0	0	0	0	0	0	1	0	0	1	0	0	0	0	0	0	0	1	1	0	1	1	1	0	1	1	0	0	1	0	0	0	0	0	1	1	1	1
184	1	0	1	0	0	2	1	0	0	0	0	0	1	1	1	0	0	2	2	2	1	0	1	0	0	0	0	0	0	1	0	0	2	0	0	1	1	0	1	1	0	1	1	0	0	0	1	2	0
185	1	0	1	0	0	1	2	1	0	1	0	0	1	2	1	0	1	0	1	1	2	0	0	0	0	0	0	0	0	2	0	2	2	1	1	1	1	0	0	1	0	0	0	1	1	2	1	1	0
186	1	0	1	0	0	0	1	1	0	1	0	0	1	1	1	0	0	1	1	1	1	1	0	0	0	0	0	0	0	2	1	1	1	1	0	1	1	0	0	2	1	1	0	0	1	0	0	2	0
187	1	0	1	0	0	1	2	0	2	2	0	0	0	0	0	0	0	0	0	0	2	2	0	0	0	0	0	0	0	1	1	1	1	2	0	2	1	0	0	0	0	1	1	0	1	0	0	1	0
188	1	0	1	0	0	0	1	1	0	1	1	1	1	0	0	1	0	1	1	1	2	1	0	0	0	0	2	1	1	0	1	0	0	2	0	2	2	0	0	0	1	1	1	0	1	2	0	2	0
189	1	0	1	0	0	0	2	0	1	1	0	0	0	0	0	0	0	1	1	1	2	0	0	0	0	0	0	0	0	2	1	2	2	0	0	1	1	0	0	1	0	0	0	0	1	0	0	1	0
190	1	0	1	0	0	1	2	0	0	0	1	0	1	1	1	0	0	1	1	1	2	0	0	0	0	0	0	0	0	2	0	1	2	1	0	2	0	0	0	1	0	0	0	0	1	0	0	1	0
191	0	0	1	0	0	1	2	1	0	1	0	0	0	0	0	0	0	1	1	1	2	0	0	0	0	0	0	0	1	1	0	1	2	2	2	2	1	0	0	2	1	1	1	0	2	0	1	1	0
192	1	0	0	0	0	0	2	1	0	1	0	0	0	0	0	0	0	1	1	0	1	0	0	0	0	1	0	0	2	0	0	1	2	1	0	1	1	0	0	2	1	0	0	2	0	2	0	0	1
193	1	0	1	0	0	1	2	0	1	1	1	0	0	0	0	0	0	0	0	1	2	0	0	0	0	0	1	0	0	0	0	1	2	2	2	2	0	0	0	2	0	0	0	0	0	1	0	1	1
194	0	1	1	0	1	2	1	0	0	0	2	0	0	0	0	0	0	1	0	0	2	0	0	0	0	0	0	1	1	1	1	1	2	2	0	2	1	1	0	1	0	0	0	0	1	1	0	2	0
195	1	0	2	0	1	2	2	0	1	1	0	1	2	1	1	1	0	0	0	0	2	0	0	0	0	0	0	1	1	1	0	2	2	1	0	1	2	0	0	1	1	0	0	0	0	1	0	1	0
196	1	0	2	0	0	2	2	0	0	0	0	0	1	0	0	0	0	1	0	1	2	0	0	0	0	0	0	1	1	1	2	1	1	2	0	2	1	0	0	1	0	2	2	0	2	1	0	2	0
197	1	0	2	0	0	1	2	0	0	0	1	1	1	0	0	0	1	2	1	1	1	0	0	0	0	0	0	0	0	1	1	1	1	0	0	0	1	0	0	1	0	0	0	0	0	0	0	0	0
198	0	0	2	0	2	2	1	0	1	1	1	0	1	1	1	0	0	1	1	1	1	0	0	0	0	0	1	0	0	1	1	2	2	1	1	2	2	0	1	0	0	1	1	0	1	1	0	2	0
199	1	0	2	0	2	2	2	1	0	1	0	1	1	1	1	0	0	2	2	1	0	0	0	0	0	0	0	0	2	0	0	2	2	0	0	1	1	0	1	1	0	1	1	1	1	1	0	2	0
200	1	1	2	0	1	2	2	0	0	0	1	1	1	0	0	1	0	1	0	0	1	1	0	0	0	0	0	1	2	0	0	2	2	1	0	0	2	1	1	0	0	0	0	0	0	0	0	2	0
201	1	0	1	0	0	2	2	0	2	2	0	0	0	0	0	0	0	1	1	1	2	0	1	0	0	0	0	0	0	1	1	1	2	1	0	1	2	0	0	1	0	2	1	0	1	0	0	1	0
202	1	0	1	0	0	1	2	0	0	0	1	0	1	1	1	0	0	1	0	0	1	0	0	0	0	0	0	2	2	1	2	1	1	2	0	2	2	0	1	0	0	0	0	0	0	1	0	1	0
203	1	0	0	0	0	1	1	0	0	0	1	0	0	0	0	0	0	1	1	1	1	1	0	0	0	0	0	0	0	2	1	2	2	1	0	2	2	0	0	2	0	1	0	0	2	1	0	1	1
204	1	0	2	0	1	2	2	0	1	1	1	0	2	2	2	0	1	1	0	0	2	0	0	0	0	0	0	0	1	1	0	1	1	2	1	1	1	0	0	1	0	0	0	0	0	1	0	0	0
205	1	0	1	0	0	0	2	0	2	2	0	0	0	0	0	0	0	1	1	1	1	0	0	0	0	0	0	0	1	0	0	0	1	2	0	2	2	0	1	1	1	0	0	0	2	0	0	0	0
206	1	0	0	0	1	1	0	0	1	1	1	1	1	0	0	1	0	0	0	0	2	0	0	0	0	0	0	1	1	1	1	0	1	0	0	2	2	0	0	0	0	0	0	0	1	0	0	1	1
207	0	0	1	0	0	1	1	0	0	0	0	2	2	1	1	1	0	1	1	1	1	1	1	1	1	1	0	0	0	2	0	1	2	2	1	2	1	0	0	1	0	0	0	0	1	0	0	2	0
208	0	0	2	0	0	1	1	0	1	1	1	0	0	0	0	0	0	2	1	0	2	0	0	0	0	0	0	1	1	1	2	1	1	1	0	2	2	0	0	1	1	1	0	0	0	1	0	2	0
209	1	0	2	0	0	1	1	0	0	0	1	0	0	0	0	0	0	0	0	0	2	0	0	0	0	0	0	0	0	2	0	1	1	1	0	1	1	0	0	1	0	1	1	0	0	0	0	2	0
210	1	0	0	0	0	0	2	0	1	1	1	0	0	0	0	0	0	0	1	1	2	1	0	0	0	1	0	1	1	1	1	1	2	2	0	2	1	0	0	2	0	0	0	0	0	1	0	2	0
211	1	0	2	0	0	2	2	0	0	0	0	0	0	0	0	0	0	0	0	0	2	0	0	0	0	0	0	0	0	2	0	1	1	1	0	2	0	0	0	2	0	0	0	1	0	1	0	1	0
212	1	0	2	0	1	1	2	0	0	0	0	0	0	0	0	0	0	2	2	1	0	1	1	1	1	1	0	0	1	1	1	0	1	1	0	2	1	0	0	1	0	0	0	0	0	0	0	1	0
213	1	0	1	0	0	2	2	1	0	1	0	0	2	1	1	0	0	0	0	0	2	0	0	0	0	0	0	0	0	1	0	1	1	1	0	2	0	0	0	1	0	0	0	0	0	0	0	2	0
214	1	0	1	0	1	1	1	0	2	2	0	0	1	1	1	0	0	0	0	0	2	0	0	0	0	0	1	1	1	0	1	1	1	2	1	2	2	0	0	1	1	0	0	2	0	2	0	2	0
215	1	0	0	0	0	1	2	0	1	1	1	0	0	0	0	0	0	1	1	1	2	1	0	0	0	0	0	1	1	1	2	2	2	2	0	1	1	0	0	2	0	1	0	0	0	0	0	1	0
216	1	0	1	0	1	1	1	0	1	1	1	0	0	0	0	0	0	1	0	1	1	0	0	0	0	0	0	1	1	1	2	0	0	1	0	1	1	0	0	2	0	0	0	0	1	0	0	0	1
217	1	0	2	0	1	2	2	0	0	0	0	1	2	1	1	1	0	1	0	0	1	0	1	0	0	0	0	0	0	2	1	1	1	1	1	1	2	1	1	1	1	0	0	0	1	0	0	2	0
218	1	0	0	0	0	1	2	1	0	1	0	0	0	0	0	0	0	1	1	1	2	1	0	0	0	1	0	1	1	1	1	2	2	1	0	1	1	0	0	1	0	0	0	0	1	0	0	2	0
219	1	0	1	0	0	2	2	0	2	2	0	0	1	1	1	0	0	0	0	0	2	0	1	0	0	0	0	0	2	0	0	1	2	1	0	1	1	0	0	2	0	0	0	0	0	2	0	1	1
220	0	0	1	0	0	0	1	0	0	0	1	1	1	1	1	0	0	1	1	1	2	0	1	0	0	0	0	1	1	1	0	0	0	0	0	1	1	0	0	0	0	1	1	0	1	0	0	2	0
221	1	0	1	0	0	0	1	1	0	1	0	0	0	0	0	0	0	0	1	0	2	0	0	0	0	1	0	0	0	2	1	0	0	2	1	1	1	0	0	1	0	1	1	0	1	2	0	0	0
222	1	0	2	0	0	1	2	0	1	1	0	1	2	1	1	1	0	2	1	1	1	0	0	0	0	0	0	0	1	1	0	1	1	1	1	1	2	0	0	1	1	0	0	0	0	1	0	1	0
223	1	0	1	0	0	1	2	0	0	0	1	1	2	2	2	0	0	0	0	0	2	0	0	0	0	1	0	1	1	1	1	2	2	0	0	1	1	0	0	1	0	1	0	0	2	1	0	2	0
224	1	0	1	0	0	1	2	0	2	2	0	0	0	0	0	0	0	0	0	0	2	0	0	0	0	0	0	0	1	1	0	1	1	0	0	0	2	0	0	2	0	1	1	0	1	1	0	2	0
225	1	0	0	0	0	1	2	0	1	1	1	1	1	1	1	0	0	0	0	1	2	2	0	0	0	0	0	1	1	1	1	0	2	1	0	2	1	0	0	1	0	1	0	0	0	0	0	0	1
226	0	0	1	0	0	1	2	1	0	1	0	1	1	0	0	0	0	1	2	2	1	2	0	0	0	0	0	1	1	2	0	2	2	1	1	2	0	0	0	2	0	1	1	0	1	0	0	2	0
227	1	0	2	0	0	2	2	0	1	1	0	2	2	1	1	1	0	1	0	0	1	1	1	1	1	1	0	0	0	2	2	2	2	1	1	2	1	1	0	1	0	1	1	0	1	0	0	0	1
228	1	0	0	0	0	0	2	0	2	2	0	0	0	0	0	0	0	0	0	0	2	0	1	0	0	1	0	1	1	2	0	1	2	2	0	2	2	0	0	1	0	0	0	2	0	2	1	1	0
229	1	0	2	0	0	2	2	0	0	0	0	0	0	0	0	0	0	0	0	0	2	0	0	0	0	0	0	0	0	2	0	1	2	2	2	2	2	0	0	1	1	0	0	1	2	1	0	0	2
230	1	0	0	0	0	0	2	0	0	0	0	0	1	1	1	0	0	0	1	1	2	0	0	0	0	0	0	1	2	0	1	2	2	0	0	1	2	0	0	0	0	1	0	0	0	1	0	1	0
231	1	0	0	0	0	0	0	0	1	1	0	1	2	1	1	0	0	2	1	1	1	0	0	0	0	1	0	0	0	1	1	2	2	1	0	1	1	1	0	1	0	1	1	1	1	1	0	2	0
232	1	0	0	0	0	1	2	0	1	1	0	1	1	1	1	0	0	1	0	0	1	0	0	0	0	0	0	0	0	2	1	1	2	2	0	2	1	1	1	0	0	1	1	0	1	0	0	0	0
233	0	0	2	0	0	0	1	0	0	0	1	0	1	1	1	0	0	0	0	0	2	0	0	0	0	0	0	0	0	2	0	2	2	0	0	0	0	0	0	2	0	0	0	1	0	0	0	1	1
234	0	0	2	0	1	1	2	0	1	1	1	0	1	1	1	0	0	2	2	1	0	0	0	0	0	0	0	0	1	1	1	1	2	1	0	1	0	0	0	1	0	1	1	0	1	2	0	2	0
235	1	0	2	0	0	2	2	0	1	1	0	0	0	0	0	0	0	0	2	1	2	0	1	0	0	1	0	0	0	2	0	0	1	2	0	2	2	0	0	0	0	0	0	1	0	1	0	2	0
236	0	0	2	0	0	0	1	0	0	0	1	0	0	0	0	0	0	0	0	0	2	0	0	0	0	0	0	0	0	1	0	0	0	2	0	2	1	0	0	1	0	0	0	1	0	1	0	1	1
237	0	0	1	0	1	1	1	1	0	1	1	0	1	1	1	0	0	2	0	0	1	1	0	0	0	0	0	1	1	1	1	1	2	1	0	1	1	0	0	1	0	1	1	0	1	0	0	1	1
238	1	0	1	0	1	1	1	1	0	1	1	2	1	1	2	0	0	0	0	0	2	1	0	0	0	0	0	0	0	1	0	0	0	1	0	1	1	1	0	1	0	1	1	0	2	1	0	2	0
239	1	0	2	0	0	2	2	0	1	1	1	1	0	0	1	0	0	1	0	1	1	0	0	0	0	1	0	0	0	1	0	1	1	1	0	1	1	0	0	1	0	0	0	0	0	1	0	0	0
240	0	0	1	0	0	1	2	0	2	2	0	0	0	0	0	0	0	1	1	1	2	0	0	0	0	1	0	1	1	1	2	2	2	2	0	2	2	0	0	0	1	0	0	0	0	0	0	1	1
241	1	0	0	0	0	0	1	0	0	0	0	1	0	0	1	0	0	1	1	1	1	1	0	0	0	0	1	0	0	1	0	1	2	1	1	2	0	0	0	2	0	1	1	0	2	0	0	2	0
242	1	0	1	1	0	1	2	0	0	0	0	0	2	2	2	0	0	0	0	0	2	1	0	0	0	0	0	1	1	1	2	1	1	1	0	2	0	0	0	1	0	1	1	0	1	1	0	2	0
243	1	0	1	0	0	1	2	0	2	2	0	1	1	0	0	1	0	2	0	0	1	0	0	0	0	0	0	2	2	0	1	2	1	1	0	2	1	0	0	1	0	0	0	1	0	0	0	0	1
244	1	0	1	0	0	0	2	1	0	1	0	1	1	1	1	0	1	1	0	0	1	0	0	0	0	0	0	1	1	1	0	0	0	0	0	1	1	0	1	1	1	0	0	0	0	0	0	1	0
245	1	0	1	0	0	0	1	0	1	1	1	0	0	0	0	0	0	0	1	1	2	0	0	0	0	1	1	1	1	1	0	0	1	0	0	2	1	0	0	2	0	0	0	0	0	1	0	2	0
246	1	0	0	0	0	1	2	0	1	1	0	0	0	0	0	0	0	0	1	1	2	0	0	0	0	1	1	0	0	0	0	2	2	2	1	2	1	0	0	2	0	0	0	0	1	1	0	0	0
247	1	0	1	1	0	1	1	1	0	1	1	2	2	2	2	0	0	0	0	0	2	0	0	0	0	2	0	0	1	2	0	1	1	0	0	0	0	0	0	2	1	0	0	0	0	0	0	1	0
248	1	1	1	0	0	1	1	1	0	2	1	0	0	0	0	0	0	1	1	1	1	0	0	0	0	0	0	0	0	2	0	0	0	0	0	1	0	0	0	1	0	0	0	0	0	2	0	1	1
249	1	0	1	0	0	0	2	0	0	0	1	0	1	0	0	0	0	1	1	1	2	2	1	1	1	1	0	0	0	1	0	2	2	1	1	2	2	1	0	1	0	0	0	0	0	0	0	1	0
250	0	0	2	0	0	2	2	1	0	1	1	0	0	0	0	0	0	0	0	0	1	1	1	1	1	1	0	0	1	1	0	1	1	0	0	1	0	0	0	2	0	0	0	0	0	0	0	1	1
251	0	0	1	0	0	0	2	0	1	1	2	0	1	1	1	0	0	0	0	1	2	1	0	0	0	0	0	0	1	1	0	2	2	0	0	0	0	0	0	1	0	0	0	0	1	0	1	0	0
252	1	0	0	0	0	1	0	0	1	1	1	1	1	0	0	1	0	0	0	0	1	1	0	0	0	0	0	0	0	2	0	1	1	2	0	2	2	0	0	2	1	0	0	0	1	0	0	0	0
253	1	0	2	0	0	1	2	0	0	0	0	0	0	0	0	0	0	1	1	1	1	0	1	0	0	0	1	1	1	1	0	0	0	2	0	2	0	0	0	2	0	0	0	1	0	0	0	2	0
254	1	0	0	0	0	0	1	0	0	0	0	0	2	2	2	0	0	1	0	0	2	0	0	0	0	0	0	1	1	1	0	1	1	2	1	2	2	0	0	0	0	0	0	0	1	1	0	1	0
255	1	0	2	0	0	2	2	1	1	1	0	0	1	1	1	0	1	2	1	1	1	0	0	0	0	1	0	0	1	1	1	2	2	2	0	2	2	0	0	2	1	0	0	0	0	0	1	0	1
256	1	1	2	0	0	1	2	0	2	2	0	1	1	0	0	1	0	1	1	1	2	0	0	0	0	0	0	1	2	1	0	1	1	2	0	2	1	0	1	1	0	0	0	0	0	1	0	2	0
257	1	0	0	0	0	0	1	1	0	2	1	0	0	0	0	0	0	0	0	0	2	0	0	0	0	0	0	0	1	1	0	1	1	2	1	1	1	0	0	0	0	0	0	0	0	0	0	2	0
258	1	0	1	0	0	1	2	1	0	1	0	0	1	0	0	0	0	1	0	0	1	2	1	1	1	1	0	0	1	1	1	0	2	1	0	2	1	0	0	0	0	1	0	0	1	2	0	2	0
259	1	0	0	0	0	0	1	0	0	0	2	0	0	0	0	0	0	1	0	0	0	0	0	0	0	0	0	0	1	1	0	1	1	1	0	2	2	1	1	1	1	0	1	0	1	0	0	1	0
260	1	0	0	0	0	0	2	1	1	2	0	0	0	0	0	0	0	0	0	0	1	1	0	0	0	0	0	2	2	1	1	0	0	2	0	2	1	0	0	1	0	1	1	0	2	1	0	2	0
261	0	0	0	0	0	0	2	0	0	0	0	1	2	1	1	1	1	2	0	0	1	0	0	0	0	0	0	0	0	2	0	0	0	2	0	2	1	1	1	0	0	0	1	0	1	0	0	2	0
262	0	0	2	0	0	1	2	1	1	2	0	0	1	0	0	0	0	2	0	1	1	0	0	0	0	0	0	1	1	1	1	0	2	0	0	2	1	1	0	1	0	0	0	0	1	1	0	1	1
263	0	0	2	0	0	2	1	0	0	0	2	1	2	1	1	0	0	0	0	0	1	0	0	0	0	0	0	2	2	1	0	1	2	1	0	2	1	0	0	2	0	0	0	1	0	1	0	1	0
264	1	0	0	0	0	0	0	0	0	0	2	0	0	0	0	0	0	0	0	0	2	0	0	0	0	1	0	0	0	2	0	1	2	1	0	1	0	0	0	0	0	2	2	0	2	1	0	2	0
265	1	0	1	0	0	1	2	0	2	2	0	0	0	0	0	0	0	0	0	1	2	0	0	0	0	2	0	0	1	1	0	1	1	2	0	2	1	0	1	1	0	1	1	0	1	1	0	2	0
266	1	0	1	0	0	1	2	0	1	1	1	1	1	0	0	0	0	1	1	0	1	0	1	0	0	0	0	0	0	2	1	1	1	1	0	1	0	0	0	2	0	0	0	2	0	1	0	2	0
267	1	0	1	1	0	1	2	1	1	2	0	0	0	0	0	0	0	1	1	1	2	0	0	0	0	0	0	1	1	1	0	1	1	0	0	0	2	0	0	0	0	0	0	0	0	0	0	1	0
268	1	0	1	0	0	1	2	0	1	1	1	0	2	2	2	0	0	2	0	0	2	0	0	0	0	0	0	0	0	1	0	0	0	2	1	2	1	0	0	2	0	1	1	0	1	1	0	1	1
269	1	0	1	0	0	1	2	0	1	1	0	1	1	0	0	1	0	0	0	0	2	1	0	0	0	0	0	0	2	0	0	1	1	1	1	1	1	0	0	1	0	0	0	1	0	1	0	2	0
270	1	0	2	0	1	2	2	1	1	2	0	0	0	0	0	0	0	2	2	2	0	0	0	0	0	0	0	0	0	2	1	1	1	2	0	2	0	0	0	2	0	0	0	1	0	1	0	0	1
271	1	0	1	0	1	2	2	0	2	2	0	1	1	1	1	0	0	1	0	0	0	0	0	0	0	0	0	0	0	2	0	2	2	0	0	1	2	0	0	1	0	0	0	0	0	1	0	1	0
272	1	0	1	0	0	1	1	0	0	0	1	1	1	0	0	0	0	0	0	0	2	0	0	0	0	0	0	0	0	2	1	1	1	1	0	2	1	0	0	2	0	0	0	1	0	0	0	1	1
273	1	0	2	0	0	2	1	0	1	1	2	1	2	1	1	0	0	2	2	2	1	0	1	0	0	0	0	0	0	1	0	1	2	0	0	0	2	0	0	1	1	0	0	1	0	0	0	2	0
274	1	0	1	0	0	1	0	0	0	0	2	0	0	0	0	0	1	1	0	1	2	1	0	0	0	0	0	0	0	2	2	0	0	2	0	2	1	0	0	2	1	0	0	1	1	1	0	0	1
275	1	0	2	0	0	2	2	0	1	1	0	2	2	0	0	1	0	1	1	1	1	0	1	1	1	2	0	1	1	1	1	0	0	2	1	2	2	0	0	2	0	0	0	0	0	0	0	2	0
276	1	0	2	0	0	1	2	0	1	1	0	1	2	1	1	0	0	1	1	1	1	0	0	0	0	0	0	0	1	1	1	2	2	0	0	1	1	0	0	1	0	0	0	0	0	1	0	0	1
277	1	0	2	0	0	1	2	0	0	0	1	0	0	0	0	0	0	0	0	0	2	0	1	1	1	2	0	0	2	0	0	1	1	1	0	1	2	0	0	1	0	0	0	0	0	1	0	1	0
278	1	0	2	0	2	2	2	0	1	1	0	0	0	0	0	0	0	0	1	1	2	1	0	0	0	0	0	0	1	1	0	0	1	2	0	2	1	0	1	1	0	0	0	0	0	0	0	1	0
279	1	0	1	0	0	1	2	0	1	1	1	0	0	0	0	0	1	2	1	1	1	1	1	1	1	1	0	0	1	1	1	0	0	1	0	0	1	1	0	1	0	0	1	0	1	0	0	0	1
280	1	0	1	0	0	1	1	1	1	2	0	0	0	0	0	0	0	0	0	0	2	1	0	0	0	0	0	0	0	2	0	1	1	1	1	2	2	0	1	1	0	1	1	0	1	0	1	0	1
281	1	0	0	0	0	0	1	1	0	1	1	0	0	0	0	0	0	0	0	0	2	0	0	0	0	1	0	1	2	0	1	0	1	0	0	2	1	0	0	1	1	1	1	0	1	1	1	1	0
282	1	1	1	0	0	1	2	0	0	0	1	1	1	0	0	0	0	1	1	1	2	0	0	0	0	1	0	0	1	0	0	1	1	2	1	2	1	0	0	2	0	0	0	0	0	1	1	0	0
283	1	0	2	0	0	1	2	0	2	2	0	1	2	1	1	0	0	1	0	1	2	0	1	1	1	2	0	1	2	0	1	2	1	1	0	2	1	0	0	1	0	0	0	0	1	0	0	0	0
284	1	0	2	0	0	0	2	0	0	0	0	0	1	1	1	0	0	2	1	1	1	0	0	0	0	0	0	0	0	1	1	1	2	2	1	2	2	0	1	1	0	0	0	0	1	0	0	2	0
285	1	0	1	0	0	0	2	0	0	0	1	0	0	0	0	0	0	2	2	1	1	1	1	1	1	1	0	1	1	2	0	0	2	0	0	2	1	0	0	2	1	0	0	0	0	0	0	1	0
286	0	0	1	0	0	0	2	1	0	1	0	0	0	0	0	0	0	1	1	1	2	1	0	0	0	0	0	1	1	1	0	0	1	2	1	2	1	0	0	1	0	1	1	0	0	0	1	0	0
287	1	0	2	0	0	1	2	0	1	1	1	0	0	0	0	0	0	2	0	0	1	2	1	1	1	1	0	1	1	2	0	1	1	1	1	1	0	0	0	1	0	0	0	2	0	2	0	1	1
288	0	0	1	0	1	2	2	0	0	0	1	0	1	1	1	0	0	1	1	1	1	0	0	0	0	1	0	0	0	2	0	1	1	2	1	2	1	0	0	0	0	1	1	0	1	0	1	0	0
289	1	0	0	0	0	0	1	0	1	1	1	1	1	0	1	0	0	1	0	0	2	0	0	0	0	0	0	0	0	2	0	1	2	0	0	2	0	0	0	1	0	0	0	1	1	0	0	2	0
290	1	1	2	0	1	2	0	0	0	0	2	0	0	0	0	0	0	0	0	0	2	0	0	0	0	1	0	0	0	2	0	1	1	1	0	2	2	2	0	0	0	0	0	0	2	0	0	1	0
291	1	0	1	0	0	1	1	0	0	0	1	2	2	0	0	1	0	1	0	0	1	0	0	0	0	1	0	0	0	1	0	2	2	1	0	0	1	1	0	1	0	0	0	0	0	1	0	1	0
292	1	0	1	0	0	1	1	1	0	1	1	0	1	1	0	0	0	0	1	1	2	0	0	0	0	1	0	0	1	1	1	2	2	1	1	1	2	0	0	0	1	0	0	0	0	0	0	1	0
293	0	0	2	0	1	2	1	0	0	0	1	0	2	1	1	0	0	1	0	0	0	1	0	0	0	0	0	0	1	1	1	0	0	2	1	2	0	0	0	1	0	0	0	2	0	2	0	2	0
294	1	0	1	0	1	1	1	0	0	0	2	1	1	0	0	1	0	1	1	1	1	0	2	0	0	0	0	0	0	1	1	1	2	1	1	1	1	0	0	2	1	1	1	0	1	1	0	2	0
295	1	0	2	0	2	2	2	0	1	1	0	0	1	1	1	0	0	1	1	1	1	0	0	0	0	0	0	0	0	2	1	2	2	0	0	0	0	0	0	1	0	0	0	0	0	0	0	1	0
296	0	0	0	0	0	0	2	1	1	2	0	0	2	1	1	0	1	0	1	1	2	0	1	1	1	2	0	1	1	0	0	2	2	0	0	0	2	0	0	0	0	0	0	1	1	1	1	1	0
297	0	0	1	0	0	1	2	1	1	2	0	0	0	0	0	0	1	2	2	2	2	0	1	0	0	0	0	0	0	2	0	1	2	1	1	2	1	0	0	1	0	0	0	0	0	1	0	2	0
298	1	0	1	0	0	0	2	0	1	1	2	0	0	0	0	0	0	1	0	0	1	0	1	0	0	0	0	0	1	1	0	2	2	1	1	1	1	0	0	0	0	1	1	0	1	2	0	2	0
299	1	0	2	0	0	0	1	0	0	0	2	1	1	0	0	1	0	1	1	0	2	1	1	1	1	1	0	0	1	1	1	1	1	1	1	1	1	0	1	1	1	1	1	0	1	2	0	2	0
300	0	0	2	0	0	1	2	0	2	2	0	1	1	1	1	0	0	1	1	1	2	0	0	0	0	1	0	0	1	1	0	1	1	1	0	1	0	0	0	2	0	0	0	0	2	1	0	1	0
301	0	0	2	0	0	0	2	0	0	0	1	0	0	0	0	0	0	1	0	0	1	1	0	0	0	0	0	0	0	2	0	1	1	2	0	0	1	0	0	1	0	1	1	0	2	1	0	2	0
302	1	1	2	0	0	1	1	0	0	0	1	0	0	0	0	0	0	1	1	1	2	0	0	0	0	1	0	1	1	1	2	0	0	1	0	0	1	0	0	1	0	0	0	0	0	1	0	0	2
303	1	1	1	0	0	1	2	0	1	1	1	0	1	1	1	0	0	1	1	1	1	1	0	0	0	0	0	0	0	2	0	2	2	1	0	1	2	1	0	1	0	0	1	0	1	0	0	1	0
304	1	0	1	0	0	0	1	2	0	2	0	0	1	1	1	0	0	1	0	1	1	0	1	0	0	0	0	1	0	0	1	2	2	1	0	2	1	1	0	1	0	1	1	0	0	1	0	2	0
305	1	0	0	0	0	0	1	0	1	1	1	0	1	0	0	0	0	1	0	0	0	1	0	0	0	0	0	0	0	1	0	1	1	1	0	2	2	0	0	1	0	0	0	1	0	1	0	2	0
306	1	1	1	0	0	1	2	1	0	1	1	1	1	0	0	1	0	0	0	0	2	0	0	0	0	0	0	1	1	2	0	0	0	1	0	1	2	0	0	1	0	1	0	0	1	2	0	2	0
307	1	0	1	0	0	1	0	0	1	1	1	1	2	2	2	0	0	1	1	0	1	0	0	0	0	0	0	0	1	1	0	2	2	0	0	1	1	0	0	1	1	0	0	0	0	1	0	2	0
308	1	0	2	0	1	1	1	0	0	0	0	2	2	1	1	1	0	0	1	2	1	0	0	0	0	0	0	1	2	0	1	0	0	1	0	1	1	0	0	0	0	1	1	0	0	0	0	2	0
309	1	0	2	0	1	1	2	1	1	2	0	0	2	1	1	0	0	1	0	1	1	0	0	0	0	1	1	0	0	0	0	2	2	2	2	2	0	0	0	2	0	1	1	1	1	2	0	1	0
310	0	0	0	0	0	0	1	1	0	1	1	0	0	0	0	0	0	0	0	0	2	0	0	0	0	0	0	1	1	1	2	1	1	2	1	1	1	0	0	0	0	0	0	0	0	1	0	2	0
311	1	0	2	0	1	2	2	1	1	2	0	0	0	0	0	0	1	2	0	0	1	1	0	0	0	0	0	0	0	2	0	2	2	0	0	0	1	0	0	0	0	0	0	0	1	1	0	0	1
312	0	0	0	0	0	0	1	0	1	1	1	0	1	1	2	0	0	1	0	1	1	0	1	0	0	1	0	1	1	2	0	1	2	1	0	1	0	0	0	1	0	0	0	0	0	0	0	2	0
313	1	0	2	0	1	2	2	0	1	1	0	0	0	0	0	0	0	0	0	0	2	0	1	0	0	1	0	0	0	1	0	2	2	0	0	1	2	0	0	0	1	0	0	0	0	0	0	2	0
314	0	0	2	0	1	1	1	0	1	1	0	0	0	0	0	0	0	0	0	1	1	0	0	0	0	0	0	0	0	2	1	1	1	2	1	2	2	1	0	1	0	1	1	0	1	1	0	2	0
315	0	0	0	0	0	1	1	1	0	1	1	0	0	0	0	0	0	0	0	0	2	0	1	0	0	0	0	0	0	2	0	1	2	2	0	2	1	1	0	1	0	0	0	0	0	2	0	1	0
316	1	0	1	1	0	2	2	0	0	0	0	0	0	0	0	0	0	0	0	0	2	1	0	0	0	0	0	0	1	1	0	1	1	1	1	1	0	0	0	1	0	0	0	0	0	1	0	0	1
317	1	0	2	0	0	2	2	1	0	1	0	0	0	0	0	0	0	1	1	1	2	0	1	0	0	0	0	0	1	1	1	1	1	2	0	2	2	0	0	1	0	1	1	0	1	1	0	1	1
318	0	0	1	0	0	1	2	0	0	0	1	0	0	0	0	0	0	0	0	0	2	1	2	1	1	1	0	0	1	0	0	1	1	2	0	2	2	0	0	1	0	1	0	0	0	1	0	0	0
319	0	0	1	0	0	2	2	1	1	2	0	0	1	1	1	0	0	1	0	0	2	0	0	0	0	0	1	1	1	1	0	2	2	0	0	1	2	0	0	1	0	0	0	0	1	1	0	2	0
320	1	0	1	0	0	1	2	0	1	1	0	1	2	1	1	1	1	1	0	1	2	1	1	1	1	1	1	0	0	0	0	1	2	2	0	2	1	0	0	1	0	0	0	0	0	1	0	1	1
321	1	0	1	0	0	1	1	0	0	0	2	0	2	2	2	0	0	0	1	1	1	0	0	0	0	0	0	1	1	1	2	1	1	0	0	1	1	0	0	2	0	0	0	0	1	0	1	0	1
322	1	0	1	0	1	2	2	1	1	2	0	1	1	0	0	1	0	0	0	0	2	0	0	0	0	0	0	0	0	2	0	2	2	0	0	1	1	0	0	2	0	1	0	0	1	0	0	1	0
323	1	0	2	0	1	2	2	0	2	2	0	0	0	0	0	0	0	2	1	0	0	0	1	1	1	1	0	0	0	2	0	1	2	0	0	1	0	0	0	2	0	0	0	0	0	1	0	1	1
324	1	0	0	0	0	0	2	0	1	1	0	0	0	0	0	0	0	1	1	1	1	0	0	0	0	0	0	1	0	1	1	2	2	1	0	2	1	1	0	2	0	1	0	0	1	0	0	2	0
325	1	0	2	0	0	1	1	0	1	1	1	1	0	0	1	0	0	2	1	1	1	0	1	1	1	1	1	0	0	0	0	2	2	2	1	2	0	0	0	1	0	0	0	0	0	1	0	0	2
326	1	0	2	0	0	2	2	0	1	1	0	0	1	1	1	0	0	1	1	1	2	0	0	0	0	0	0	1	1	1	1	1	1	1	0	2	1	0	0	0	0	1	1	0	0	1	0	1	0
327	1	0	0	0	0	1	2	0	2	2	0	0	1	1	1	0	0	0	0	0	2	0	0	0	0	1	0	1	1	1	2	0	1	2	1	2	2	0	0	2	1	2	2	0	2	1	0	2	0
328	1	0	1	0	0	0	2	0	2	2	0	0	0	0	0	0	0	1	1	1	1	0	1	1	1	2	0	0	1	1	0	2	2	1	0	1	0	0	0	1	0	0	0	0	1	0	0	2	0
329	1	0	1	0	1	2	1	0	0	0	1	0	0	0	0	0	0	1	1	0	2	0	0	0	0	0	0	0	0	2	0	2	2	1	1	1	2	0	0	1	0	0	0	0	0	1	0	1	1
330	0	0	1	0	0	1	2	1	0	1	0	0	0	0	0	0	1	1	0	0	2	0	0	0	0	0	0	0	1	1	0	1	1	1	0	1	0	0	0	2	0	0	0	0	0	0	0	2	0
331	1	0	2	0	1	2	2	0	1	1	0	0	0	0	0	0	1	2	1	1	1	0	0	0	0	0	0	0	1	1	0	1	2	1	0	1	1	0	0	2	0	0	0	0	0	1	0	2	0
332	1	0	1	1	1	2	2	1	0	1	0	2	2	1	1	0	0	1	1	0	2	0	0	0	0	0	0	0	0	2	0	1	2	2	0	2	0	0	0	2	0	0	0	0	1	0	0	2	0
333	1	0	0	0	0	0	1	0	1	1	1	0	2	1	1	0	0	0	0	0	2	0	1	1	1	2	0	0	0	2	1	1	1	2	1	2	0	1	0	1	0	1	1	0	1	1	1	0	0
334	1	0	2	0	0	2	2	0	0	0	0	0	1	1	1	0	1	0	1	1	2	1	1	1	1	1	1	2	2	1	1	1	1	0	0	1	1	1	0	1	0	0	0	0	0	0	1	1	0
335	0	0	1	0	0	1	2	0	2	2	0	0	1	1	1	0	0	2	2	1	0	0	0	0	0	0	0	1	1	1	2	1	1	2	1	2	0	0	0	2	0	0	0	0	0	2	0	2	0
336	0	0	1	0	0	0	1	0	1	1	1	0	0	0	0	0	0	1	1	1	2	0	1	0	0	1	0	1	1	2	1	1	1	0	0	1	1	0	0	1	0	0	0	1	1	0	0	1	0
337	1	0	1	0	0	1	1	1	1	2	0	1	1	1	1	0	0	0	1	2	1	0	0	0	0	0	0	1	1	1	1	1	1	2	1	1	1	0	1	1	0	0	0	0	0	0	0	0	0
338	0	0	1	0	1	1	2	1	1	1	0	0	2	2	2	0	0	0	0	0	2	1	0	0	0	0	0	0	0	1	0	2	2	0	0	0	2	1	0	0	0	0	0	2	0	2	0	2	0
339	1	0	1	0	0	2	2	0	1	1	0	1	0	0	1	0	0	1	1	1	1	1	1	1	1	1	0	1	0	1	2	1	1	2	1	2	2	0	0	1	0	1	1	0	1	0	0	1	0
340	1	0	1	0	1	2	1	0	1	1	1	1	2	2	2	0	0	0	0	0	2	0	0	0	0	0	0	1	1	0	1	0	2	0	0	1	1	0	1	1	0	1	1	0	1	1	0	2	0
341	1	0	1	0	0	0	2	0	1	1	0	0	0	0	0	0	1	0	1	1	2	1	1	1	1	1	0	1	1	1	0	1	1	2	0	0	2	1	0	0	0	1	0	0	1	0	1	1	0
342	1	1	2	0	1	1	1	0	1	1	1	1	2	2	2	0	0	1	1	1	1	0	0	0	0	0	0	0	0	1	1	1	1	1	0	1	2	0	0	0	0	1	1	0	1	2	0	2	0
343	1	0	2	0	0	2	2	0	1	1	2	1	1	0	0	1	0	2	2	2	0	0	1	0	0	0	0	1	1	1	1	1	1	2	0	2	2	1	1	1	1	0	0	0	1	0	0	2	0
344	1	0	0	0	0	0	2	0	1	1	1	1	0	0	0	0	0	0	1	1	2	1	0	0	0	1	0	0	2	0	0	1	1	0	0	1	1	0	0	1	0	0	0	0	0	0	0	2	0
345	1	0	2	0	1	1	2	0	0	0	1	0	0	0	0	0	0	0	0	0	2	0	0	0	0	0	0	0	2	0	0	1	2	2	0	2	1	0	0	2	0	1	0	0	1	0	0	2	0
346	1	0	2	0	0	1	2	0	1	1	0	1	2	1	1	0	1	0	1	1	2	1	1	1	1	1	0	0	0	2	0	1	1	1	0	1	2	0	0	1	0	0	0	0	0	1	0	2	0
347	1	0	1	0	1	1	2	0	2	2	0	1	1	1	1	0	0	1	0	0	2	0	0	0	0	0	0	0	0	2	2	2	2	0	0	1	2	0	0	1	1	1	0	0	1	0	0	0	0
348	0	0	2	0	0	2	2	1	0	1	0	0	0	0	0	0	1	1	0	0	2	0	0	0	0	0	0	1	1	1	0	2	2	0	0	1	2	1	0	1	0	0	0	0	0	0	0	0	0
349	1	1	1	0	0	2	2	0	0	0	0	0	1	0	0	0	0	2	1	1	1	0	0	0	0	1	0	1	2	0	0	1	2	2	0	2	2	1	0	0	0	0	0	0	0	2	0	2	0
350	0	0	1	0	0	2	1	0	0	0	1	0	1	1	1	0	0	0	0	0	2	1	0	0	0	0	0	1	0	1	1	1	1	2	1	2	1	0	0	2	0	0	0	0	0	0	1	0	0
351	1	0	0	0	0	1	2	0	1	1	0	0	0	0	0	0	0	0	1	1	2	0	1	1	1	2	1	1	1	0	0	1	1	1	0	1	1	0	0	1	1	1	1	0	1	1	1	1	0
352	1	0	1	0	0	0	2	0	1	1	1	1	1	1	1	0	1	2	1	1	1	0	0	0	0	1	0	1	1	2	0	1	1	1	0	1	1	0	1	1	0	0	0	0	1	1	0	2	0
353	1	0	1	0	1	2	2	1	1	2	0	0	2	2	2	0	0	1	1	1	1	0	0	0	0	0	0	1	1	1	0	1	1	1	0	1	1	0	0	2	0	0	0	0	0	1	0	1	1
354	1	0	0	0	0	1	1	0	0	0	1	0	1	1	1	0	0	2	0	0	2	0	0	0	0	0	0	0	0	1	1	0	0	1	0	0	1	0	0	1	0	0	0	0	0	0	1	0	0
355	1	0	1	0	0	1	2	0	1	1	1	0	1	1	1	0	0	1	1	1	2	0	0	0	0	0	0	0	0	2	0	0	2	0	0	2	1	0	0	2	0	0	0	0	0	0	0	2	0
356	1	0	2	0	0	1	2	0	1	1	1	1	0	0	1	0	0	0	0	0	2	0	1	0	0	0	0	0	0	1	0	1	1	0	0	0	2	1	1	1	1	1	1	0	1	1	0	1	1
357	0	0	2	0	1	2	2	0	1	1	0	0	0	0	0	0	0	0	0	0	1	0	0	0	0	0	1	0	1	0	0	0	0	2	0	1	2	0	1	0	0	0	0	0	0	1	0	1	0
358	1	0	1	0	0	1	2	0	1	1	0	1	1	0	0	1	1	1	0	1	2	0	0	0	0	0	0	0	1	1	0	1	0	0	0	2	1	1	0	1	0	1	1	0	1	1	0	1	0
359	1	0	0	0	0	0	2	0	2	2	0	0	1	1	1	0	0	0	0	1	2	0	0	0	0	0	0	1	1	2	0	1	1	2	0	2	2	0	0	1	0	1	1	0	1	0	0	2	0
360	1	0	0	0	0	0	1	0	0	0	1	1	2	1	1	0	0	0	0	0	2	0	0	0	0	0	0	0	0	2	1	1	1	0	0	0	2	0	0	1	0	0	0	0	1	0	0	2	0
361	0	0	2	0	1	2	1	1	0	1	0	0	0	0	0	0	0	1	1	1	0	0	0	0	0	0	1	0	0	1	0	1	0	2	1	2	1	0	0	1	0	1	1	0	1	0	0	2	0
362	1	0	1	0	0	0	2	0	1	1	0	0	0	0	0	0	1	2	1	1	1	0	0	0	0	0	0	2	2	1	2	1	2	0	0	2	2	0	0	1	0	0	0	0	1	0	0	1	0
363	1	0	0	0	1	1	1	0	0	0	2	0	1	1	1	0	0	2	0	0	1	0	0	0	0	0	0	0	1	1	1	1	2	2	0	2	2	0	0	1	0	1	0	0	1	0	0	2	0
364	1	0	2	0	0	1	2	0	0	0	0	1	1	0	0	1	0	2	2	1	1	0	0	0	0	1	0	0	0	1	0	2	2	1	0	1	2	0	0	1	0	0	0	1	0	0	1	0	0
365	1	0	1	0	0	0	1	1	0	1	0	1	0	0	1	0	0	0	0	1	2	2	0	0	0	0	0	1	1	1	1	0	0	2	0	2	1	0	0	1	0	1	0	0	1	0	0	2	0
366	1	0	0	0	0	1	2	0	1	1	0	1	2	1	1	0	0	2	1	1	1	0	0	0	0	0	0	1	1	1	2	1	1	1	0	1	0	1	0	1	0	1	1	0	1	1	0	2	0
367	0	0	1	0	0	1	1	0	1	1	0	0	0	0	0	0	0	0	0	0	2	0	1	0	0	0	0	0	0	2	1	1	2	1	1	1	1	0	1	1	0	0	0	0	0	0	0	1	0
368	1	0	2	0	1	1	1	0	1	1	0	0	0	0	0	0	1	1	1	1	1	0	0	0	0	0	0	0	1	1	0	1	1	1	0	2	2	1	0	0	0	1	1	0	1	0	0	2	0
369	1	0	1	0	0	1	2	0	2	2	0	1	2	1	1	0	0	2	0	0	1	1	1	1	1	1	0	0	0	1	1	1	1	0	0	0	1	0	1	1	0	0	0	1	0	0	0	0	1
370	0	1	2	0	0	1	2	0	2	2	0	0	1	1	1	0	0	1	1	1	1	1	1	1	1	1	0	1	1	2	0	2	2	0	0	1	1	0	0	1	0	1	1	0	1	0	0	1	0
371	1	0	0	0	0	0	2	0	0	0	1	0	2	0	0	0	0	1	0	0	2	1	0	0	0	0	1	0	0	1	0	1	1	2	0	2	2	1	1	1	1	0	0	1	0	1	0	2	0
372	1	0	0	0	0	0	2	1	0	1	0	1	1	1	1	0	0	2	2	1	1	1	0	0	0	0	0	0	1	1	0	2	2	1	0	0	1	1	0	1	0	0	0	0	1	0	0	1	0
373	1	0	2	0	0	2	1	0	1	1	0	0	1	1	1	0	0	2	1	0	2	0	0	0	0	0	0	0	1	1	0	1	1	2	1	2	0	0	0	2	0	0	0	1	0	1	0	1	0
374	0	0	1	0	0	0	1	0	1	1	0	1	2	0	0	1	0	1	1	1	1	0	0	0	0	0	0	0	0	2	0	1	1	1	0	1	1	0	0	2	0	1	0	0	1	0	0	1	0
375	1	0	1	0	0	1	1	0	0	0	2	0	0	0	0	0	0	1	1	1	2	0	0	0	0	0	0	0	0	2	0	1	1	2	2	2	0	0	0	2	0	0	0	0	1	0	0	1	1
376	0	0	2	0	1	2	2	0	2	2	0	0	2	2	2	0	0	0	0	0	2	0	1	0	0	0	0	1	2	0	0	1	2	2	1	2	1	1	0	0	0	0	0	0	0	0	0	1	1
377	1	0	2	0	0	2	2	0	0	0	0	0	0	0	0	0	0	1	1	1	0	1	0	0	0	0	0	1	1	0	1	2	2	0	0	1	1	0	0	1	0	1	1	1	1	1	0	1	0
378	1	0	1	0	0	1	2	1	1	2	0	0	0	0	0	0	0	1	1	1	2	1	1	1	1	1	0	0	0	1	0	1	2	1	0	2	1	0	0	1	0	1	0	0	0	0	0	2	0
379	1	0	1	0	0	0	2	0	2	2	0	0	1	1	1	0	0	1	0	0	0	0	0	0	0	1	0	0	2	0	0	1	1	2	0	2	1	1	0	1	0	1	0	0	0	0	0	1	0
380	1	0	2	0	0	2	2	0	1	1	0	0	0	0	0	0	0	1	1	1	1	1	0	0	0	0	0	2	2	0	0	1	1	0	0	1	0	0	0	1	0	0	0	1	0	1	0	1	1
381	0	0	0	0	0	1	2	1	1	2	0	1	1	0	0	1	0	2	1	1	2	1	0	0	0	0	0	0	0	2	0	2	2	0	0	1	1	0	0	1	0	0	0	0	0	0	0	1	1
382	1	0	1	0	0	1	1	1	0	1	0	1	1	0	0	0	0	0	0	1	1	0	0	0	0	0	0	0	0	2	1	1	1	0	0	0	2	1	0	1	0	1	0	0	0	0	0	1	0
383	1	0	0	0	0	0	2	0	1	1	0	0	0	0	0	0	0	0	0	0	2	0	1	0	0	0	0	1	1	2	0	1	2	0	0	0	2	0	0	1	1	0	0	0	0	1	1	0	0
384	1	1	2	0	0	1	0	0	0	0	2	0	0	0	0	0	0	1	1	0	2	0	0	0	0	0	0	0	0	1	0	0	0	0	0	1	0	0	0	2	0	0	0	0	1	0	0	1	1
385	0	0	1	0	0	2	2	0	1	1	0	0	1	1	0	0	0	0	0	0	2	0	1	0	0	0	0	0	0	2	0	1	1	2	2	2	2	0	1	1	0	0	0	0	1	0	1	2	0
386	1	0	2	0	0	0	2	1	0	1	0	0	2	1	1	0	0	1	1	1	1	0	0	0	0	1	0	0	2	0	0	1	2	1	0	1	1	0	0	2	0	0	0	1	0	1	0	1	0
387	1	0	0	0	0	0	2	1	0	1	0	0	0	0	0	0	0	1	1	1	2	1	0	0	0	0	0	0	0	2	0	1	1	1	0	1	0	0	0	2	0	0	0	2	0	1	0	1	1
388	1	0	0	0	0	0	1	1	1	2	0	1	1	0	0	1	0	0	0	0	2	1	0	0	0	0	0	0	2	0	0	0	0	2	1	2	2	1	0	0	0	0	0	0	1	0	1	0	0
389	1	0	2	0	0	2	2	0	1	1	1	0	1	0	0	0	0	1	0	0	1	1	0	0	0	0	0	0	0	1	1	1	1	2	1	2	1	0	0	2	0	0	0	0	1	0	0	1	1
390	0	0	2	0	0	2	2	0	1	1	1	0	0	0	0	0	0	1	0	1	1	1	0	0	0	1	2	1	1	0	1	1	2	1	1	1	0	1	0	1	0	0	0	1	1	0	1	1	0
391	1	0	1	0	0	0	1	0	1	1	0	0	0	0	0	0	0	0	0	0	2	0	0	0	0	0	0	1	1	1	1	1	1	2	0	2	1	0	0	2	1	0	0	0	0	1	0	1	0
392	1	0	2	0	1	2	2	1	0	1	0	0	0	0	0	0	0	0	0	0	1	1	0	0	0	0	1	1	1	1	0	2	2	2	0	2	2	1	1	0	0	0	0	0	1	0	0	1	0
393	1	0	0	0	0	1	1	1	0	1	1	0	1	1	1	0	0	1	1	1	2	0	0	0	0	0	0	1	1	2	0	2	2	0	0	0	1	0	0	2	0	0	0	0	1	0	0	1	1
394	1	1	1	0	0	1	1	0	0	0	1	0	0	0	0	0	0	1	1	1	2	1	0	0	0	0	1	0	0	1	0	0	1	2	0	2	1	0	1	1	1	0	0	1	0	1	0	2	0
395	1	0	1	0	0	2	2	0	2	2	0	0	1	1	1	0	0	2	0	1	1	0	0	0	0	0	0	0	0	1	0	2	2	1	0	1	1	0	0	0	0	0	0	0	0	0	1	1	0
396	0	0	1	0	0	0	1	1	1	2	0	0	1	1	1	0	0	1	0	1	1	1	0	0	0	0	0	0	0	0	0	0	0	1	0	1	1	1	1	0	0	0	0	0	0	1	0	1	0
397	1	0	0	0	0	0	2	0	1	1	0	0	2	2	2	0	0	1	1	1	2	0	0	0	0	0	0	2	2	2	0	2	2	0	0	1	2	1	1	1	1	1	0	0	1	2	0	2	0
398	1	0	1	0	0	1	2	0	1	1	0	0	1	1	1	0	0	2	1	1	2	0	0	0	0	0	1	0	0	0	0	1	1	0	0	0	1	1	0	1	0	0	0	0	0	1	0	2	0
399	1	0	2	0	0	1	2	1	0	1	0	0	0	0	0	0	0	2	1	1	0	1	0	0	0	1	0	1	1	1	1	0	0	2	0	1	0	0	0	1	0	0	0	1	1	0	0	0	0
400	0	0	2	0	0	0	0	0	0	0	1	1	2	1	1	1	0	0	0	0	1	1	0	0	0	0	1	0	0	1	0	2	2	0	0	0	1	1	0	1	0	0	0	0	0	0	0	1	0
401	0	0	2	0	0	1	1	0	1	1	1	0	0	0	0	0	0	1	0	0	1	1	1	0	0	0	0	1	2	0	1	2	2	1	1	1	2	0	1	0	0	1	1	0	1	1	0	0	1
402	1	0	2	0	0	2	2	0	1	1	0	0	0	0	0	0	0	2	2	1	0	0	0	0	0	0	0	0	0	1	1	2	2	1	1	2	1	0	1	1	0	0	0	0	0	0	0	2	0
403	1	0	1	0	0	1	1	0	1	1	0	0	0	0	0	0	0	1	0	0	0	0	1	0	0	1	0	1	1	1	0	1	2	2	2	2	1	0	1	1	0	0	0	1	0	1	0	2	0
404	1	0	2	0	1	2	1	0	1	1	1	1	2	0	0	1	1	2	0	0	1	0	0	0	0	0	0	0	1	1	1	2	2	0	0	1	1	1	0	1	0	0	0	0	0	1	0	2	0
405	1	0	1	0	0	1	2	0	1	1	0	2	2	0	0	1	0	1	0	0	1	1	0	0	0	0	0	1	1	1	0	2	2	0	0	1	2	0	0	1	0	1	1	0	0	1	0	2	0
406	1	0	1	1	0	1	2	0	1	1	1	1	1	0	0	1	0	0	0	0	1	2	0	0	0	0	0	0	0	1	1	0	1	1	0	2	0	0	0	1	0	1	1	0	1	1	0	1	0
407	1	0	2	0	0	0	2	1	1	2	0	0	1	1	1	0	0	2	2	2	1	0	1	0	0	0	0	0	1	2	0	1	1	1	0	1	0	1	0	1	0	0	0	0	0	0	0	1	1
408	1	0	1	0	0	1	2	0	0	0	1	1	1	1	1	0	1	0	1	1	2	1	1	0	0	0	0	0	0	2	1	2	2	1	1	1	0	0	0	1	0	0	0	0	0	1	0	1	0
409	1	0	2	0	1	1	1	0	0	0	1	0	0	0	0	0	0	1	1	1	1	0	1	0	0	0	0	0	1	1	0	2	1	1	0	2	0	0	0	1	0	0	0	0	0	1	0	2	0
410	1	0	2	0	1	2	2	0	1	1	0	2	2	0	0	1	0	2	1	0	2	0	0	0	0	0	0	0	1	1	0	2	2	1	0	2	2	0	0	1	1	2	2	0	2	1	0	1	1
411	1	0	1	0	0	1	2	0	1	1	1	0	1	1	1	0	0	1	1	1	2	0	1	1	1	2	0	0	0	2	0	2	2	0	0	1	1	0	0	1	0	0	0	1	0	1	0	0	1
412	1	0	2	0	1	1	2	0	1	1	0	1	2	1	1	0	0	1	1	1	1	0	0	0	0	0	0	0	0	2	1	2	2	0	0	0	0	0	0	1	0	0	0	0	0	2	0	1	1
413	0	0	2	0	0	1	2	0	1	1	0	0	1	1	1	0	0	0	0	0	2	0	0	0	0	0	0	0	0	1	1	1	1	0	0	1	1	0	0	1	0	1	0	0	1	1	1	1	1
414	0	0	1	0	0	0	1	0	0	0	1	0	0	0	0	0	0	1	0	0	2	0	0	0	0	0	1	0	0	1	0	1	1	1	0	1	1	0	0	1	0	1	0	0	2	1	0	1	0
415	1	0	1	0	0	0	2	0	1	1	0	2	2	1	1	0	0	0	0	0	2	1	0	0	0	0	0	1	2	0	1	0	0	2	0	2	2	1	1	0	0	0	0	1	1	2	1	1	1
416	1	0	1	1	1	2	2	0	0	0	1	0	0	0	0	1	0	1	1	1	1	0	0	0	0	0	0	0	0	2	1	2	2	0	0	1	2	0	0	1	0	1	0	0	2	1	0	2	0
417	1	0	2	0	0	1	1	1	0	2	1	1	2	1	2	0	0	1	1	0	1	1	0	0	0	0	0	0	0	2	1	1	1	2	0	2	2	1	0	0	0	0	0	1	0	0	0	2	0
418	1	0	2	0	0	2	1	1	0	1	1	0	1	1	1	0	0	0	0	0	1	1	0	0	0	0	0	1	2	0	0	1	1	1	0	1	0	1	0	1	0	1	1	0	1	2	0	0	2
419	1	0	1	0	0	1	2	0	2	2	0	1	1	1	1	0	1	2	1	1	1	1	1	1	1	1	0	0	1	1	1	1	2	1	1	1	1	0	0	1	0	1	1	0	1	0	0	1	0
420	1	0	2	0	1	1	2	1	0	1	0	0	0	0	0	0	0	1	0	1	2	0	0	0	0	2	1	0	0	1	1	1	1	2	0	2	2	1	1	1	1	1	1	0	1	1	0	1	0
421	1	0	1	0	0	1	2	0	1	1	0	2	1	1	2	0	0	2	1	0	2	0	0	0	0	0	0	0	0	0	0	1	1	1	0	1	2	1	1	1	1	0	1	0	1	0	0	1	0
422	1	0	1	0	1	1	2	1	1	2	0	2	2	2	2	0	0	0	0	0	2	0	0	0	0	0	0	0	1	1	0	1	2	2	1	2	2	1	1	2	1	1	1	0	1	1	0	0	0
423	1	0	1	0	0	2	1	0	0	0	1	1	2	2	2	0	0	0	1	0	2	0	1	0	0	1	0	0	0	1	1	0	0	2	1	2	0	0	0	2	0	0	0	0	1	1	0	0	1
424	1	0	1	0	0	1	1	0	0	0	0	0	0	0	0	1	1	0	1	1	2	0	0	0	0	1	0	0	1	1	0	1	1	1	0	1	1	0	0	1	0	1	1	0	1	0	0	1	0
425	1	0	2	0	1	1	2	0	1	1	1	0	0	0	0	0	0	1	1	1	1	1	0	0	0	0	0	0	0	1	0	0	1	2	0	2	1	0	0	1	0	1	0	0	1	2	0	1	1
426	1	0	2	0	0	1	2	0	1	1	1	0	0	0	0	0	0	0	0	0	2	0	1	0	0	0	1	0	0	1	1	2	2	0	0	1	1	0	1	1	0	0	0	0	0	0	0	1	1
427	1	0	2	0	0	2	1	0	0	0	0	0	0	0	0	0	0	1	0	0	1	1	0	0	0	0	0	0	0	2	1	1	2	2	2	2	0	0	0	2	0	0	0	0	0	0	0	2	0
428	0	0	1	1	0	2	2	0	1	1	0	0	0	0	0	0	0	1	1	1	1	0	0	0	0	0	0	1	1	1	2	1	1	0	0	1	0	0	0	2	0	0	0	0	0	0	0	0	0
429	1	0	1	0	0	0	1	0	1	1	1	0	1	1	1	0	0	1	1	1	2	0	0	0	0	1	0	0	1	1	1	1	1	1	1	1	2	0	0	0	0	1	1	0	1	0	0	2	0
430	1	0	1	0	0	2	2	0	2	2	0	1	2	1	1	1	0	0	0	1	2	1	0	0	0	1	0	1	2	0	1	0	0	2	0	2	2	1	0	1	0	2	1	0	1	0	0	1	0
431	1	0	1	0	0	0	1	0	1	1	1	0	0	0	0	0	0	1	0	1	1	1	0	0	0	0	0	1	1	2	0	1	2	1	0	1	2	0	0	1	0	1	1	0	1	1	0	2	0
432	0	0	1	0	0	0	1	0	1	1	1	1	1	1	1	0	0	0	0	0	2	2	1	1	1	1	0	0	1	0	0	1	1	1	1	1	1	0	0	2	0	0	0	0	0	1	0	2	0
433	0	0	1	0	0	2	2	0	0	0	0	0	0	0	0	0	0	1	1	1	1	0	0	0	0	1	0	1	2	0	0	1	2	2	0	2	2	0	0	1	0	0	0	1	1	0	0	0	0
434	0	0	0	0	0	0	1	0	0	0	1	0	2	2	2	0	0	2	1	1	1	0	0	0	0	1	2	1	1	0	1	0	0	2	0	2	1	0	0	1	0	0	0	0	1	0	1	1	0
435	1	0	1	0	0	1	1	0	0	0	1	1	1	0	0	0	0	0	0	0	2	0	0	0	0	0	0	1	1	1	1	1	1	2	1	2	1	0	0	2	1	0	0	0	2	0	0	1	1
436	0	0	0	0	0	0	2	0	2	2	0	0	0	0	0	0	0	0	0	0	2	0	0	0	0	1	0	1	2	0	1	0	0	2	0	2	2	0	0	0	0	0	0	0	0	0	0	2	0
437	1	1	1	0	0	2	1	0	0	0	0	0	1	1	1	0	0	0	0	0	2	0	0	0	0	0	0	0	0	2	1	2	2	1	0	2	2	0	0	2	1	0	0	0	0	0	0	2	0
438	0	0	2	0	0	1	1	0	2	2	0	2	2	0	0	1	0	0	0	0	2	0	0	0	0	0	1	1	1	1	0	1	2	1	0	1	1	0	0	1	0	1	0	0	1	0	0	2	0
439	0	0	2	0	0	2	1	0	1	1	1	1	2	1	1	1	0	1	0	1	1	0	1	0	0	0	1	1	1	1	0	1	2	0	0	1	2	1	1	2	2	0	0	0	0	0	1	1	0
440	0	0	2	0	0	1	2	1	0	1	1	1	2	1	1	0	0	1	1	1	1	1	0	0	0	0	0	0	0	1	0	2	2	0	0	1	0	0	0	2	0	0	0	0	0	1	0	2	0
441	1	0	2	0	0	1	2	0	0	0	0	2	2	1	1	0	0	0	1	1	2	0	1	0	0	1	0	0	1	1	0	1	1	0	0	1	1	0	0	0	1	0	0	0	0	1	1	0	1
442	1	0	2	0	1	2	2	0	1	1	0	1	1	0	0	0	0	0	0	0	2	0	1	0	0	1	0	1	1	1	1	2	2	1	0	0	0	0	0	2	0	1	1	0	2	0	0	0	0
443	1	0	1	0	0	0	1	0	0	0	2	1	0	0	1	0	0	1	1	1	1	0	1	0	0	0	1	1	1	1	0	2	2	1	0	1	2	1	0	0	0	0	0	1	0	1	0	0	1
444	1	0	1	0	0	1	1	0	1	1	1	1	1	0	0	0	0	1	1	1	1	1	0	0	0	0	0	1	1	1	2	1	1	0	0	0	2	2	0	0	0	0	0	0	0	0	0	1	0
445	1	0	1	0	0	1	1	0	0	0	0	0	1	1	1	0	0	2	2	2	1	0	1	1	1	2	0	0	0	1	1	1	1	1	1	1	1	0	0	1	0	0	0	1	0	1	0	1	1
446	1	0	1	0	0	1	1	1	0	1	1	1	1	1	1	0	0	0	2	1	2	1	0	0	0	0	0	0	0	2	1	1	2	2	1	2	2	0	0	1	0	1	1	1	0	1	1	0	0
447	1	0	2	0	0	2	2	0	1	1	0	1	1	1	1	0	0	2	0	0	2	0	1	0	0	0	0	1	1	1	1	0	2	1	0	2	2	0	0	0	0	0	0	0	0	0	0	0	1
448	1	1	2	0	0	1	1	0	0	0	1	0	0	0	0	0	1	2	1	1	1	1	0	0	0	0	0	1	2	0	1	1	1	1	0	1	1	0	0	2	0	0	0	0	0	1	0	0	1
449	1	1	2	0	0	1	2	0	1	1	1	0	0	0	0	0	0	1	1	1	2	0	0	0	0	0	0	0	1	1	1	1	1	2	1	1	1	0	0	2	0	0	0	0	0	0	0	2	0
450	1	0	2	0	0	1	2	0	1	1	1	0	0	0	0	0	0	2	2	2	0	0	0	0	0	0	0	0	0	2	0	1	1	1	0	1	1	0	0	1	0	1	1	0	1	0	0	2	0
451	1	0	1	0	0	1	2	0	0	0	1	0	1	0	0	0	0	2	2	1	0	0	1	0	0	0	0	1	2	1	0	1	1	2	0	2	0	0	0	2	0	0	0	0	0	0	0	1	1
452	1	0	2	0	0	1	1	1	0	2	1	1	1	1	1	0	0	1	1	1	2	0	0	0	0	0	0	2	2	2	0	1	0	2	1	2	1	0	1	1	1	0	0	1	0	0	0	1	0
453	1	0	1	0	0	1	2	0	2	2	0	1	0	0	1	0	0	0	0	0	2	1	0	0	0	0	0	1	1	1	1	1	1	1	0	1	0	0	0	1	0	0	0	0	0	1	0	1	0
454	1	0	1	0	0	1	1	0	0	0	1	1	1	0	0	1	0	2	0	0	1	0	0	0	0	0	0	0	0	1	1	0	1	1	0	1	2	0	0	2	1	1	1	0	1	1	0	2	0
455	1	0	2	0	1	2	0	0	1	1	0	0	2	2	2	0	0	0	0	0	2	0	0	0	0	0	0	0	0	2	1	0	0	1	1	2	1	0	0	1	0	0	0	0	0	1	0	0	0
456	1	0	2	0	0	1	1	1	0	1	1	1	1	0	0	0	0	0	0	0	2	0	1	0	0	0	0	1	1	2	0	2	2	1	0	2	1	1	1	0	0	0	0	0	0	1	0	2	0
457	1	0	2	0	1	2	1	0	1	1	0	1	1	1	1	0	0	2	2	2	0	0	1	1	1	1	0	1	1	1	0	2	2	2	0	2	1	0	1	1	0	0	0	0	0	1	0	0	0
458	1	0	2	0	0	2	1	1	0	1	1	0	1	1	1	0	0	0	0	0	2	0	0	0	0	0	0	0	1	0	0	1	2	1	0	2	2	0	0	1	0	0	0	0	1	0	0	1	0
459	1	0	2	0	1	2	2	0	2	2	0	1	1	0	0	0	0	1	1	1	1	1	0	0	0	0	0	2	2	2	0	1	1	1	0	2	1	0	1	1	0	0	0	0	1	0	0	2	0
460	1	0	1	0	0	1	2	0	1	1	0	1	1	0	1	0	0	1	1	1	1	0	2	0	0	0	0	0	1	1	0	2	2	1	1	1	1	1	0	1	0	0	0	0	0	0	1	1	0
461	1	1	1	0	0	1	2	0	0	0	1	1	1	0	0	1	1	1	0	0	1	0	0	0	0	1	0	1	0	0	1	2	2	0	0	1	2	1	1	2	1	0	0	0	1	0	0	2	0
462	1	0	1	0	0	0	2	0	1	1	0	0	1	0	1	0	1	1	0	0	2	1	0	0	0	0	0	0	0	2	0	0	1	1	0	1	2	0	1	1	0	0	0	0	0	0	0	2	0
463	0	0	2	0	0	0	2	0	1	1	0	0	0	0	0	0	0	0	0	0	2	0	0	0	0	0	0	0	0	2	1	2	2	0	0	0	0	0	0	1	0	0	0	1	0	1	0	1	1
464	1	0	1	0	0	2	2	0	1	1	0	1	1	0	0	1	0	0	0	0	2	0	0	0	0	0	1	0	0	1	0	1	1	2	0	2	1	0	0	0	0	0	0	0	1	1	0	0	2
465	1	1	1	0	1	2	2	0	1	1	0	0	1	1	1	0	0	1	1	1	1	0	0	0	0	0	0	1	1	1	0	0	0	2	0	2	1	1	0	1	0	1	0	0	2	0	0	0	1
466	1	1	1	0	1	2	1	0	0	0	1	0	1	1	1	0	0	2	0	0	1	0	0	0	0	0	0	1	1	1	1	2	2	1	0	2	1	0	0	1	0	0	1	0	1	0	0	2	0
467	1	1	1	0	1	1	2	0	0	0	1	2	1	1	2	0	0	0	0	1	2	0	0	0	0	0	0	1	1	2	0	0	1	2	1	2	2	0	1	1	0	0	0	1	0	0	0	0	0
468	1	0	1	0	1	1	2	1	1	2	0	0	0	0	0	0	0	2	0	0	1	0	0	0	0	0	1	0	0	1	0	2	2	0	0	0	2	1	1	2	1	0	0	0	1	0	1	0	0
469	1	0	0	0	0	1	2	0	1	1	0	1	1	1	2	0	0	0	1	1	2	1	0	0	0	0	0	1	1	2	0	1	1	2	2	2	2	0	0	0	1	0	0	0	0	1	0	0	0
470	0	0	1	0	0	1	1	0	0	0	2	0	0	0	0	0	0	1	0	0	1	2	1	1	1	1	0	0	1	1	0	1	1	2	1	2	0	0	0	2	0	0	0	0	0	2	0	2	0
471	1	0	1	0	0	0	2	1	1	2	0	0	0	0	0	0	0	2	2	1	1	0	0	0	0	0	1	1	1	1	0	1	1	1	0	1	2	0	0	0	1	0	0	0	1	0	1	0	0
472	1	0	2	0	1	2	2	0	2	2	0	0	1	1	1	0	0	1	2	2	1	0	1	0	0	0	0	0	0	2	0	0	1	2	0	2	2	1	0	0	0	1	1	0	1	1	0	2	0
473	1	1	2	0	0	1	1	0	1	1	1	1	0	0	1	0	0	1	0	0	0	0	0	0	0	0	0	0	0	2	0	2	2	1	0	1	2	1	0	0	0	1	1	0	1	0	0	1	1
474	1	0	1	0	0	0	1	0	0	0	0	1	0	0	0	0	0	1	1	1	1	1	0	0	0	0	0	0	0	1	0	1	1	1	0	1	1	0	0	1	0	0	0	0	0	1	0	2	0
475	1	0	1	0	0	1	1	0	1	1	0	1	0	0	0	0	0	2	0	0	0	1	1	1	1	2	0	1	2	1	0	0	0	2	1	2	1	0	0	0	0	0	0	1	1	1	0	0	1
476	1	0	2	0	1	2	2	1	1	2	0	0	2	1	1	0	0	0	0	0	2	0	0	0	0	0	0	0	1	1	0	1	1	0	0	0	1	0	0	2	0	1	0	0	1	1	1	1	0
477	0	0	0	0	0	0	2	0	0	0	0	0	1	0	0	0	0	1	1	1	1	0	1	0	0	0	0	1	1	0	0	1	2	2	1	2	2	0	1	1	1	0	0	0	0	2	0	0	2
478	1	0	1	0	1	2	1	0	0	0	1	1	1	1	2	0	0	0	0	0	2	0	1	1	1	1	0	2	2	0	1	1	1	1	0	1	2	0	0	0	0	0	0	0	0	0	0	0	1
479	1	0	1	0	0	1	2	1	1	2	0	0	2	2	2	0	0	2	2	1	1	0	0	0	0	0	0	0	0	2	0	1	1	1	0	1	0	1	0	1	0	0	0	1	1	1	0	1	1
480	1	1	1	0	0	1	1	0	1	1	1	0	1	0	1	0	0	1	1	0	2	1	0	0	0	0	1	1	1	1	0	2	2	0	0	1	1	0	0	2	0	0	0	0	1	1	0	0	1
481	1	0	0	0	0	0	1	0	2	2	0	1	1	0	0	1	0	0	1	1	2	0	0	0	0	0	0	1	1	2	0	1	2	1	1	2	2	0	0	2	0	0	0	0	0	0	0	1	0
482	0	0	0	0	0	1	2	0	0	0	1	0	1	1	1	0	0	2	1	1	2	0	0	0	0	0	0	0	0	2	1	1	1	2	1	2	2	1	0	1	0	2	2	0	2	0	0	2	0
483	1	0	0	0	0	1	2	0	1	1	1	1	1	0	0	1	0	0	0	0	1	0	1	1	1	2	0	0	0	1	1	1	1	0	0	0	1	0	1	1	0	0	0	0	0	0	0	0	1
484	0	0	1	0	0	0	1	1	0	1	1	0	1	0	0	0	0	0	1	1	2	0	0	0	0	0	0	1	0	1	2	0	0	2	0	2	2	1	0	1	0	0	0	0	0	1	0	2	0
485	1	1	1	0	0	2	2	1	0	1	0	1	2	1	1	1	1	2	1	1	1	0	1	0	0	0	0	0	0	2	2	1	2	0	0	1	1	0	0	1	0	2	2	0	2	1	0	1	1
486	1	0	2	0	0	2	2	0	1	1	0	1	1	1	1	0	0	2	1	1	2	0	2	0	0	1	0	2	1	1	1	1	1	0	0	0	1	0	1	1	0	0	0	0	0	0	0	1	1
487	1	0	1	0	1	1	2	0	0	0	0	1	2	2	2	0	0	0	0	0	2	0	0	0	0	0	0	0	0	2	0	1	2	2	1	2	1	0	0	1	0	0	0	0	0	2	0	2	0
488	0	0	2	0	1	2	1	0	1	1	1	0	1	1	1	0	0	0	0	0	2	1	0	0	0	0	0	0	0	2	1	1	1	2	0	2	2	1	1	1	1	2	1	0	1	0	0	2	0
489	1	0	2	0	0	1	1	0	1	1	1	0	0	0	0	0	1	2	2	2	1	0	1	0	0	0	0	1	1	1	1	1	1	2	0	1	2	0	0	1	0	0	0	0	0	0	0	1	0
490	1	0	0	0	0	0	2	0	0	0	0	1	1	0	0	0	0	1	0	1	1	0	0	0	0	0	0	0	0	2	0	1	1	2	1	2	1	0	0	1	0	1	1	0	1	1	0	2	0
491	1	1	1	0	1	2	2	0	1	1	0	0	0	0	0	0	0	1	1	0	2	0	0	0	0	1	0	0	1	1	1	0	2	0	0	1	1	0	0	1	0	1	0	0	1	1	0	2	0
492	1	0	1	0	0	1	2	1	1	1	0	1	1	1	1	0	0	1	0	0	0	1	0	0	0	0	1	0	0	1	1	2	2	0	0	1	2	1	1	2	1	0	1	0	1	0	1	0	0
493	1	0	2	0	0	1	2	0	2	2	0	1	2	2	2	0	0	1	1	1	2	0	0	0	0	0	1	0	0	1	1	1	1	1	1	1	2	1	1	1	1	0	0	0	0	1	0	1	1
494	1	0	2	0	1	2	2	0	0	0	0	0	0	0	0	0	0	1	1	0	1	0	0	0	0	0	0	2	2	0	0	1	1	2	0	2	1	1	1	2	1	0	0	0	0	1	0	2	0
495	1	0	2	0	0	1	2	0	2	2	0	2	2	2	2	0	0	1	2	1	1	0	0	0	0	0	1	0	0	1	0	0	0	1	1	2	2	0	0	2	1	1	0	0	1	0	0	1	0
496	1	0	1	0	0	1	2	1	1	2	0	0	0	0	0	0	0	2	1	1	2	0	0	0	0	0	0	0	0	2	1	0	1	1	1	1	2	1	0	0	0	1	0	0	2	1	0	0	1
497	1	0	0	0	0	1	1	0	1	1	1	0	1	1	1	0	0	2	2	1	0	1	0	0	0	0	1	0	1	2	0	1	1	0	0	1	0	0	0	1	0	1	0	0	0	0	0	2	0
498	1	0	2	0	0	2	2	1	0	1	0	0	0	0	0	0	0	2	0	1	1	0	1	0	0	1	0	0	0	0	0	0	1	2	0	2	2	0	0	1	0	1	1	0	1	1	0	2	0
499	1	0	2	0	0	2	1	0	0	0	1	1	0	0	1	0	0	1	1	1	1	1	0	0	0	0	0	1	1	1	1	1	2	1	0	1	0	0	0	1	0	0	0	0	0	0	0	1	0
500	1	0	2	0	0	2	2	1	0	1	1	0	1	1	1	0	0	1	1	1	1	0	0	0	0	0	0	1	1	1	1	1	1	1	1	1	1	0	0	1	0	0	0	0	1	1	0	1	1
501	1	0	2	0	0	2	1	0	1	1	0	0	1	1	1	0	0	0	1	1	2	0	1	0	0	0	0	1	2	0	1	1	1	2	2	2	2	1	0	1	0	0	0	0	0	1	1	0	0
502	1	0	0	0	0	1	1	0	1	1	0	0	1	1	1	0	0	0	1	1	1	1	0	0	0	0	0	0	0	1	1	0	0	1	0	2	2	0	0	0	0	0	0	1	0	1	0	2	0
503	1	0	2	0	0	1	2	0	0	0	1	0	0	0	0	0	0	0	0	0	2	0	0	0	0	0	0	1	1	1	0	1	2	2	2	2	2	1	0	1	0	0	0	1	0	0	0	1	1
504	1	0	1	0	0	0	1	1	1	2	0	0	2	1	1	0	0	1	1	1	2	1	0	0	0	0	0	1	1	2	0	0	0	1	0	1	0	0	0	2	0	0	0	0	0	0	0	1	0
505	1	0	2	0	0	0	2	0	1	1	2	0	0	0	0	0	0	1	1	1	2	0	0	0	0	0	0	1	1	1	1	0	1	2	0	2	2	1	1	0	0	1	0	0	1	1	0	2	0
506	1	0	1	0	1	1	1	0	0	0	1	0	0	0	0	0	0	1	1	1	1	0	0	0	0	1	0	0	0	1	1	2	2	0	0	1	2	1	1	1	1	0	0	0	0	1	0	2	0
507	1	0	1	0	0	1	1	0	0	0	1	2	2	0	0	1	0	0	0	0	2	1	0	0	0	0	0	0	0	1	1	1	1	2	0	2	2	0	1	1	0	0	0	0	0	0	0	2	0
508	1	0	1	0	0	0	2	1	1	1	0	0	1	1	1	0	1	2	1	0	1	0	0	0	0	0	0	0	0	1	0	2	2	0	0	1	1	0	0	0	1	0	0	0	0	0	0	1	0
509	1	1	2	0	1	2	2	1	1	2	0	0	1	1	1	0	0	0	0	0	2	0	0	0	0	0	0	0	0	1	0	1	1	2	0	2	1	0	0	0	0	0	0	1	0	0	0	2	0
510	1	1	2	0	0	1	2	0	2	2	0	0	0	0	0	0	0	1	1	1	1	0	1	0	0	0	0	0	0	2	0	1	1	2	1	2	2	0	0	1	0	0	0	0	1	0	0	1	0
511	1	0	0	0	0	0	1	0	1	1	1	0	1	1	0	0	0	0	0	0	2	1	1	1	1	1	0	0	1	1	1	2	2	0	0	1	2	0	0	0	0	2	2	0	1	1	0	1	1
512	1	0	1	0	0	1	2	0	1	1	0	0	1	1	1	0	0	0	0	1	2	1	0	0	0	0	0	0	0	2	0	2	2	2	0	2	1	0	0	1	0	1	1	0	1	1	0	0	2
513	1	0	1	0	0	1	2	0	1	1	1	0	2	2	2	0	0	1	0	0	0	0	0	0	0	0	0	2	2	1	2	1	2	1	1	1	2	0	0	1	0	0	0	0	0	1	0	2	0
514	1	0	1	0	0	1	1	0	1	1	1	0	1	1	1	0	0	1	1	1	2	0	0	0	0	0	0	1	2	0	0	1	1	0	0	1	1	1	0	0	0	0	0	2	0	2	0	0	2
515	1	0	2	0	0	2	2	0	0	0	0	1	2	1	1	1	0	0	0	0	2	1	0	0	0	1	0	0	1	1	1	0	1	1	0	2	1	0	0	2	1	1	1	0	1	1	0	1	0
516	0	0	0	0	0	0	2	0	1	1	0	0	1	1	1	0	0	0	1	1	2	1	2	1	1	1	0	1	0	1	1	1	2	2	0	2	1	0	0	1	0	0	0	1	0	0	0	2	0
517	1	0	2	0	1	1	1	0	0	0	1	1	1	0	0	1	0	2	0	1	1	1	0	0	0	0	0	0	0	2	1	1	2	1	1	1	0	0	0	2	0	1	1	0	1	1	0	2	0
518	0	0	1	0	0	1	2	0	0	0	0	1	2	2	2	0	0	0	0	0	2	1	0	0	0	1	2	1	1	0	1	0	1	2	0	2	1	0	0	1	0	0	0	0	0	0	0	2	0
519	1	0	2	0	0	0	1	0	1	1	1	0	0	0	0	0	0	1	2	2	1	1	0	0	0	0	0	1	2	0	0	1	2	2	0	2	1	0	0	1	0	0	0	0	0	0	0	1	0
520	0	0	1	0	0	1	2	0	0	0	0	0	0	0	0	0	0	0	0	0	2	0	0	0	0	0	0	1	2	1	0	1	1	1	0	2	2	0	1	1	0	0	0	0	1	0	0	0	0
521	1	0	1	1	0	2	1	1	0	1	1	0	0	0	0	0	0	1	0	0	1	1	0	0	0	0	0	0	0	1	1	1	1	2	1	2	1	0	0	0	0	0	0	1	1	1	0	2	0
522	1	0	1	0	0	0	1	1	0	1	1	0	0	0	0	0	0	0	0	0	2	1	1	1	1	1	0	2	1	1	1	2	2	1	0	2	1	0	0	1	0	1	1	0	1	0	0	2	0
523	1	0	0	0	0	1	1	0	0	0	2	0	0	0	0	0	0	1	2	2	1	1	1	1	1	1	0	0	0	1	0	1	2	1	0	1	2	1	0	0	0	0	0	0	1	0	1	1	0
524	1	0	2	0	2	2	2	0	2	2	0	1	2	1	1	1	0	1	0	1	2	0	0	0	0	0	1	0	0	1	0	1	1	1	1	1	2	1	0	1	0	0	0	0	0	1	0	1	0
525	1	0	1	0	0	1	2	0	1	1	0	0	0	0	0	0	0	1	2	2	1	0	0	0	0	0	0	0	0	2	0	1	1	1	0	2	0	0	0	1	0	0	0	0	1	0	0	0	1
526	1	1	2	0	0	1	2	0	2	2	0	0	1	1	0	0	0	0	0	0	2	1	0	0	0	0	1	1	1	1	0	2	2	2	0	2	1	0	0	1	0	0	0	0	0	0	0	0	1
527	1	0	2	0	0	2	1	0	0	0	1	0	1	0	0	0	0	2	0	0	1	1	1	1	1	1	0	0	0	2	1	1	1	1	0	2	2	0	0	1	1	0	0	0	0	1	0	0	2
528	1	0	2	0	0	2	2	0	0	0	0	0	1	1	1	0	0	0	0	0	2	1	1	1	1	1	0	0	1	1	1	1	1	2	0	2	2	0	0	0	0	0	0	0	0	0	0	1	0
529	1	0	2	0	0	2	1	0	0	0	1	0	0	0	0	0	0	0	0	0	2	1	1	1	1	1	0	1	1	1	2	2	2	1	1	1	0	0	0	2	0	0	0	1	0	0	0	1	1
530	1	0	1	0	0	1	1	1	0	1	1	0	1	1	1	0	0	0	0	0	2	1	1	0	0	0	0	1	1	1	0	1	1	0	0	1	1	0	0	2	0	1	1	0	1	0	0	1	1
531	1	0	2	0	0	1	1	0	1	1	1	0	0	0	0	0	0	2	2	1	0	1	0	0	0	0	0	1	2	0	1	0	0	2	0	2	1	1	0	0	0	0	0	0	1	0	0	2	0
532	0	0	1	0	0	0	1	0	2	2	0	0	1	1	1	0	0	1	1	1	0	1	1	1	1	1	0	0	0	2	0	2	2	0	0	0	1	0	0	1	1	0	0	0	1	0	0	1	1
533	1	0	1	0	0	1	2	0	1	1	1	0	2	1	1	0	0	1	0	1	2	0	0	0	0	0	0	0	0	2	0	2	2	0	0	1	2	0	0	0	0	0	0	0	0	1	0	2	0
534	1	0	2	0	0	1	1	0	1	1	0	1	1	0	0	1	0	1	1	0	2	0	0	0	0	1	1	0	0	0	0	1	1	2	1	2	0	0	0	1	0	1	1	0	1	1	0	2	0
535	1	0	1	0	0	2	2	1	1	2	0	1	1	0	0	1	0	1	0	0	2	0	0	0	0	0	1	1	1	1	0	0	0	2	0	2	1	1	0	0	0	0	0	0	0	2	1	0	1
536	0	0	2	0	0	1	1	1	0	1	1	0	0	0	0	0	0	1	0	0	1	2	1	1	1	1	0	0	1	0	0	2	2	1	1	2	1	0	0	1	0	1	0	0	2	0	1	1	0
537	1	0	1	1	1	2	2	1	0	1	0	1	2	2	2	0	0	0	0	0	2	0	1	0	0	0	0	0	1	0	0	1	2	1	0	1	2	1	1	0	0	0	0	0	0	1	0	1	0
538	1	0	0	0	0	0	1	0	1	1	1	1	2	1	1	1	0	0	0	0	2	1	1	0	0	0	0	1	2	1	0	2	1	1	0	2	2	0	0	1	0	0	0	0	0	1	0	2	0
539	1	0	1	0	1	2	2	1	1	2	0	0	1	1	1	0	0	1	1	1	1	0	0	0	0	0	0	0	1	1	1	0	1	1	0	2	1	0	0	1	0	0	0	0	0	1	0	0	0
540	1	0	2	0	0	2	2	0	1	1	0	0	1	0	0	0	0	0	0	0	2	0	0	0	0	0	0	0	0	2	0	2	2	1	1	2	1	0	0	1	0	0	1	0	1	0	0	1	1
541	1	0	1	0	0	1	2	0	1	1	1	0	0	0	0	0	0	1	1	1	0	0	0	0	0	0	1	1	1	1	0	0	0	2	0	2	2	0	0	1	1	0	0	0	0	0	0	1	0
542	1	0	1	0	0	0	2	1	0	1	0	1	1	0	0	1	0	1	1	1	1	0	0	0	0	1	0	0	0	2	0	1	2	1	0	2	1	0	0	2	0	1	1	0	0	1	0	1	0
543	0	0	1	0	1	1	1	1	0	1	1	0	1	1	1	0	0	0	0	0	1	1	0	0	0	1	0	0	0	1	0	2	2	1	0	0	1	0	0	1	0	0	0	0	2	1	0	1	0
544	0	0	2	0	0	1	2	0	1	1	0	1	1	0	0	1	0	1	0	0	2	0	0	0	0	0	0	1	0	1	2	2	2	2	1	2	0	0	0	2	0	1	0	0	0	0	0	2	0
545	1	0	1	0	1	1	2	0	2	2	0	1	2	1	1	0	0	1	0	0	0	0	0	0	0	1	0	0	0	1	1	0	0	1	0	2	1	0	0	2	1	0	0	1	0	0	0	2	0
546	1	0	0	0	0	1	1	0	0	0	1	0	0	0	0	0	0	0	0	0	2	0	0	0	0	1	0	0	1	1	0	0	2	2	1	2	1	0	0	1	0	0	0	0	1	0	0	2	0
547	1	0	1	0	0	1	2	0	1	1	0	1	0	0	1	0	0	0	0	0	2	0	1	0	0	1	0	1	1	1	0	2	2	0	0	1	2	0	0	1	0	0	0	0	0	1	0	1	1
548	0	0	1	0	0	1	0	0	1	1	0	0	0	0	0	0	0	0	0	0	2	0	0	0	0	1	0	0	0	2	1	2	2	0	0	1	0	0	0	2	0	0	0	0	0	2	0	2	0
549	1	0	2	0	0	2	2	0	1	1	0	2	2	0	0	1	0	1	1	1	2	1	1	1	1	1	2	1	1	0	1	1	1	0	0	1	1	1	0	1	0	0	0	1	0	0	0	2	0
550	1	1	2	0	0	1	2	0	0	0	0	0	1	1	1	0	0	2	1	1	0	0	0	0	0	1	0	0	0	1	0	2	2	1	1	1	1	0	0	2	0	0	0	0	0	0	0	2	0
551	0	0	1	0	0	1	2	0	1	1	1	1	1	1	1	0	0	1	2	2	1	1	1	1	1	1	0	0	1	1	0	1	0	0	0	2	2	0	1	1	1	1	0	0	1	1	0	1	1
552	1	1	1	0	1	1	1	1	0	1	1	0	2	2	2	0	0	1	1	1	2	1	0	0	0	0	0	1	1	1	1	0	0	2	0	2	1	0	0	1	0	1	0	0	0	0	0	0	1
553	1	0	2	0	1	1	2	0	0	0	0	0	1	1	1	0	0	1	1	0	1	1	0	0	0	0	0	1	1	1	0	2	2	0	0	1	2	0	0	1	1	0	0	0	1	0	0	2	0
554	1	0	0	0	0	0	2	0	1	1	0	1	1	1	1	0	0	2	1	0	2	0	1	0	0	0	0	0	1	1	0	0	0	1	0	0	2	0	0	0	1	0	0	0	1	1	0	1	1
555	1	0	1	0	0	0	1	1	1	2	0	0	1	1	1	0	1	1	1	1	2	0	0	0	0	0	0	0	0	2	2	0	1	2	0	2	1	0	0	0	1	0	0	0	2	1	0	1	0
556	1	0	0	0	0	0	2	0	2	2	0	0	0	0	0	0	0	1	0	1	1	0	0	0	0	0	0	0	1	0	0	1	1	1	0	1	2	0	0	0	0	0	0	0	1	1	0	2	0
557	1	0	1	0	0	1	1	1	0	1	1	1	2	2	2	0	0	1	1	1	2	1	0	0	0	1	0	0	0	1	0	1	2	0	0	1	1	1	0	1	0	1	0	0	1	0	0	2	0
558	1	0	0	0	0	0	1	0	2	2	0	0	1	1	1	0	1	0	1	1	2	0	0	0	0	0	0	0	1	1	0	2	2	0	0	1	1	1	0	1	0	0	0	0	0	1	0	2	0
559	0	0	1	0	0	1	2	0	1	1	1	0	2	2	2	0	0	0	0	0	2	0	0	0	0	0	0	1	2	1	0	1	1	2	0	1	0	1	0	1	0	2	2	0	1	1	0	1	0
560	1	0	0	0	0	0	2	0	1	1	0	0	1	1	2	0	0	0	0	0	1	0	0	0	0	0	0	0	1	1	0	2	2	1	1	2	1	0	0	0	0	1	1	0	1	1	0	1	0
561	1	1	1	0	1	2	1	0	1	1	2	0	0	0	0	0	0	1	1	0	2	0	1	0	0	0	0	1	1	1	1	1	1	1	0	1	1	1	0	1	0	0	0	0	0	1	0	2	0
562	1	0	2	0	0	2	2	0	0	0	1	0	0	0	0	0	0	0	1	1	2	0	1	0	0	1	0	0	1	1	0	1	1	1	0	1	1	0	0	2	0	0	0	0	0	0	0	2	0
563	0	0	2	0	0	2	2	0	1	1	0	0	0	0	0	0	0	1	0	0	1	1	1	1	1	1	0	0	0	2	1	1	1	1	1	1	2	0	0	1	0	1	1	0	1	0	0	1	1
564	1	0	2	0	1	2	2	0	0	0	0	0	0	0	0	0	0	1	1	1	2	2	1	1	1	1	0	2	1	1	1	1	2	2	2	2	1	0	0	1	0	0	0	0	0	1	0	1	1
565	1	0	1	0	0	1	1	0	0	0	2	1	1	0	0	1	0	1	1	1	1	1	0	0	0	1	0	0	0	1	1	2	2	0	0	1	0	0	0	2	0	0	0	0	0	0	1	0	1
566	1	0	1	0	0	1	1	0	0	0	1	1	1	0	0	1	0	0	0	1	2	1	0	0	0	0	0	2	2	0	1	1	2	0	0	0	1	0	0	1	0	1	0	0	1	2	0	2	0
567	1	0	1	0	0	0	2	0	1	1	1	0	0	0	0	0	0	0	0	0	2	0	0	0	0	0	0	0	1	1	0	1	1	0	0	1	2	0	1	1	0	2	2	0	2	1	0	0	1
568	1	0	0	0	0	0	2	0	0	0	0	0	0	0	0	0	0	1	0	0	1	1	1	1	1	1	0	0	0	2	0	0	0	2	1	1	1	0	0	2	1	1	1	0	1	0	0	1	1
569	1	0	1	0	0	1	2	0	2	2	0	0	0	0	0	0	0	0	0	0	1	0	0	0	0	0	0	1	1	1	2	1	2	0	0	2	2	1	1	2	1	0	0	0	1	1	0	1	1
570	1	0	0	0	0	1	1	0	1	1	0	0	1	1	1	0	0	0	1	2	1	0	0	0	0	0	0	0	1	0	0	2	2	1	0	1	1	0	0	1	0	1	1	0	1	2	0	1	0
571	1	1	1	0	0	2	2	1	1	2	0	0	0	0	0	0	0	2	1	1	2	0	0	0	0	0	0	1	1	1	0	0	0	2	0	2	1	0	0	1	0	1	1	0	1	0	0	1	1
572	0	0	2	0	0	1	1	0	0	0	1	1	1	0	0	1	0	2	0	1	1	0	0	0	0	1	0	0	1	1	1	1	1	1	0	2	2	0	0	0	0	0	0	0	0	0	0	1	0
573	1	0	2	0	0	2	1	1	0	1	1	0	0	0	0	0	0	1	0	0	0	0	0	0	0	0	0	0	0	2	2	2	1	2	1	2	1	0	0	1	0	0	0	0	1	0	1	1	0
574	1	0	2	0	0	1	2	0	1	1	1	0	0	0	0	0	0	1	0	0	0	0	0	0	0	0	0	1	1	2	0	1	1	1	0	1	1	1	0	1	0	0	0	0	1	1	0	2	0
575	1	0	2	0	0	1	0	0	1	1	1	0	2	1	1	0	0	0	0	0	2	0	0	0	0	1	1	1	1	1	0	1	1	2	0	1	2	0	0	1	0	1	1	0	1	1	0	2	0
576	1	0	1	0	0	1	1	0	0	0	1	0	0	0	0	0	0	1	1	1	2	0	0	0	0	0	0	2	2	1	2	0	0	2	1	2	1	1	0	1	0	2	2	0	2	1	1	1	0
577	0	0	2	0	1	1	1	0	2	2	0	1	1	0	0	1	0	1	1	1	1	0	1	1	1	2	0	0	1	0	0	0	1	2	0	2	2	1	0	1	0	0	0	0	0	0	0	0	1
578	0	0	2	0	0	2	2	0	2	2	0	0	1	1	1	0	0	1	2	2	1	0	0	0	0	1	0	0	1	1	1	2	2	0	0	1	2	1	0	1	0	2	1	0	1	0	0	2	0
579	1	0	2	0	0	1	0	0	0	0	2	0	0	0	0	0	0	1	1	1	1	0	0	0	0	0	0	0	0	2	0	1	1	1	0	1	1	0	0	0	0	0	0	0	0	1	0	2	0
580	1	0	1	0	1	1	2	0	2	2	0	0	1	1	1	0	0	1	1	1	1	1	0	0	0	0	0	0	0	2	1	1	2	1	1	1	0	0	0	2	0	0	0	0	0	0	0	2	0
581	1	0	0	0	0	0	1	1	0	1	1	1	1	0	0	1	0	0	0	0	2	1	0	0	0	0	0	1	1	1	1	1	1	1	0	1	1	0	0	0	0	0	0	0	0	1	0	1	1
582	0	0	1	0	0	1	0	0	1	1	1	0	1	0	0	0	0	1	1	1	1	0	0	0	0	0	1	1	1	0	1	0	1	2	1	2	1	0	1	1	1	0	0	1	0	1	1	1	0
583	1	0	1	1	0	1	1	0	0	0	1	0	0	0	0	0	0	1	1	1	1	0	0	0	0	0	0	0	1	1	0	1	1	0	0	0	1	0	0	0	0	0	0	0	0	0	0	2	0
584	1	0	2	0	0	1	2	0	0	0	0	1	1	0	0	1	0	0	1	1	2	0	0	0	0	0	0	0	0	2	0	1	1	2	1	2	1	1	0	1	0	0	0	0	1	0	0	2	0
585	1	0	2	0	0	1	2	1	0	1	0	0	1	1	1	0	0	1	1	1	1	0	0	0	0	0	0	1	1	1	2	1	1	1	0	1	2	0	0	0	1	1	1	0	1	2	0	2	0
586	1	1	2	0	0	1	1	0	1	1	1	1	1	0	0	1	1	1	1	1	1	0	0	0	0	0	0	0	0	2	1	1	1	1	0	2	2	0	0	1	0	0	0	1	0	1	0	2	0
587	1	0	2	0	1	2	1	1	0	1	1	1	1	0	0	1	0	0	0	0	2	1	0	0	0	0	0	0	0	2	0	2	2	1	0	2	0	0	0	2	0	0	0	0	0	1	0	0	0
588	1	0	0	0	0	0	0	0	1	1	1	0	1	1	1	0	0	1	1	1	1	0	0	0	0	0	0	0	0	2	0	1	1	1	0	1	2	0	0	1	0	0	0	1	0	1	0	2	0
589	1	0	2	0	0	2	2	0	2	2	0	0	2	2	2	0	0	0	0	0	2	1	0	0	0	0	0	2	2	1	2	0	0	2	0	2	2	1	0	0	0	0	0	0	0	1	0	2	0
590	1	0	1	0	0	1	2	0	2	2	0	1	0	0	1	0	0	0	0	0	1	0	0	0	0	1	1	0	0	0	0	0	0	2	0	1	1	0	0	1	0	0	0	0	0	0	0	2	0
591	1	0	0	0	0	0	1	0	2	2	0	0	0	0	0	0	0	0	0	0	2	0	0	0	0	0	0	1	1	2	0	2	2	0	0	1	2	0	0	1	0	0	0	0	1	1	1	1	0
592	1	0	1	0	0	1	2	1	1	2	0	0	1	1	1	0	0	1	1	1	2	1	0	0	0	0	0	1	1	1	1	0	0	2	0	2	2	0	0	0	1	1	1	0	1	1	0	2	0
593	1	0	2	0	0	2	0	0	1	1	1	1	1	0	0	1	0	2	2	1	0	1	1	0	0	0	0	0	1	1	0	1	2	2	1	2	1	0	0	2	0	2	2	0	2	0	1	1	0
594	1	0	2	0	0	1	2	1	0	1	0	1	1	0	0	1	0	0	0	0	2	0	0	0	0	0	0	1	2	0	1	1	1	1	1	1	1	0	0	1	0	0	0	0	0	0	0	2	0
595	1	0	1	0	0	0	1	0	1	1	1	0	1	1	1	0	0	0	0	0	2	1	0	0	0	0	0	0	0	2	0	1	1	1	0	1	2	1	0	1	0	0	0	1	2	0	0	1	0
596	0	0	1	0	0	1	2	0	1	1	0	0	0	0	0	0	0	0	0	0	2	1	0	0	0	1	0	2	2	1	2	1	1	1	0	1	1	0	0	0	0	0	0	0	0	0	0	1	0
597	0	0	1	0	0	1	2	1	0	1	1	0	0	0	0	0	0	2	1	1	2	0	0	0	0	0	0	2	2	1	2	2	2	1	0	1	1	0	0	0	0	0	0	0	2	1	0	2	0
598	0	0	2	0	1	2	1	1	0	1	1	1	1	0	0	1	0	0	0	0	2	0	1	0	0	0	0	0	0	2	1	2	2	2	0	2	1	1	0	1	0	0	0	0	1	1	0	2	0
599	1	0	0	0	0	1	2	0	2	2	0	0	1	1	1	0	0	0	0	0	2	0	1	0	0	0	0	0	1	1	1	2	2	2	0	1	1	1	0	1	0	0	0	0	0	1	0	2	0
600	1	0	1	0	0	0	2	0	1	1	1	0	0	0	0	0	0	1	1	1	2	1	0	0	0	0	0	1	2	1	0	2	2	0	0	0	0	0	0	2	0	0	0	0	0	1	0	0	2
601	1	0	1	0	0	1	1	0	1	1	1	1	1	0	0	1	0	1	0	0	2	0	0	0	0	0	0	2	2	1	1	1	2	2	0	2	2	0	0	0	1	0	0	0	0	1	1	1	0
602	0	0	0	0	0	0	2	0	1	1	0	1	2	2	2	0	0	0	0	1	1	1	0	0	0	0	0	0	0	1	1	1	2	2	0	2	2	1	1	0	0	1	1	0	1	0	0	2	0
603	1	0	1	0	0	1	2	0	2	2	0	1	1	0	0	1	0	1	0	1	1	0	0	0	0	0	0	1	1	0	1	1	1	2	1	2	2	2	0	0	0	1	1	0	2	0	0	2	0
604	1	0	0	0	0	1	2	0	0	0	1	0	0	0	0	0	0	1	0	0	1	1	0	0	0	0	1	0	1	0	0	1	1	2	0	2	0	1	0	1	0	0	0	0	0	1	0	2	0
605	0	0	2	0	1	1	2	0	0	0	0	1	2	0	0	1	0	1	0	0	0	1	0	0	0	0	0	1	1	1	1	1	1	1	0	1	1	0	0	2	0	0	0	0	0	2	0	1	1
606	1	0	1	0	0	1	2	1	0	1	1	0	0	0	0	0	0	0	0	0	1	0	0	0	0	0	0	0	0	1	1	1	1	2	0	0	2	1	1	1	1	1	1	0	0	0	0	0	0
607	1	0	0	0	0	0	1	0	1	1	1	1	2	1	1	1	0	1	0	0	2	0	1	0	0	0	0	0	0	1	0	1	1	2	1	2	2	0	0	1	0	0	0	0	1	1	1	0	0
608	1	0	1	0	0	2	1	2	0	2	0	0	2	2	2	0	1	2	1	1	1	1	0	0	0	0	0	0	0	2	1	1	1	1	0	2	2	0	0	0	0	2	2	0	2	1	0	2	0
609	1	0	2	0	0	1	1	0	0	0	1	1	2	1	1	1	1	0	1	1	2	1	0	0	0	0	0	0	0	2	1	2	2	1	0	0	1	1	0	1	0	0	1	0	1	0	0	1	1
610	1	0	1	0	0	1	2	0	0	0	0	1	1	0	0	1	0	2	1	1	2	1	0	0	0	0	0	0	1	1	0	1	1	2	1	2	1	0	0	2	0	0	0	0	0	1	0	1	1
611	1	0	0	0	0	1	2	0	1	1	0	0	0	0	0	0	0	1	2	1	2	1	0	0	0	0	0	1	1	1	2	1	1	1	0	1	1	0	0	0	0	0	0	0	0	1	1	0	0
612	1	0	1	0	0	1	1	0	0	0	1	0	0	0	0	0	0	2	1	1	2	0	0	0	0	0	0	0	0	2	0	0	1	2	0	2	1	1	0	0	0	0	0	1	0	0	1	0	0
613	1	1	2	0	0	1	2	0	0	0	0	0	0	0	0	0	0	0	0	0	2	0	0	0	0	1	0	2	2	1	1	1	1	1	0	1	2	0	0	1	0	0	0	0	1	1	0	0	1
614	1	0	1	0	0	0	2	0	1	1	1	1	0	0	0	0	0	1	1	1	0	0	0	0	0	1	0	1	1	1	0	2	2	1	1	2	2	1	0	1	0	0	0	0	0	0	1	1	0
615	0	0	1	0	0	1	1	0	1	1	1	0	0	0	0	0	0	0	1	1	2	0	0	0	0	0	0	0	0	2	0	1	2	1	0	1	1	0	0	0	1	0	0	0	0	1	0	2	0
616	1	0	1	1	1	2	1	0	1	1	1	0	0	0	0	0	0	1	0	0	0	0	0	0	0	0	0	0	1	0	0	2	2	0	0	1	1	0	0	2	0	0	0	0	0	0	0	2	0
617	1	0	0	0	0	0	2	0	1	1	0	1	0	0	1	0	1	2	0	0	2	1	0	0	0	0	0	1	1	1	1	2	2	0	0	1	1	0	0	1	0	2	1	0	1	0	0	0	2
618	1	0	0	0	0	0	1	0	0	0	1	0	0	0	0	0	0	1	1	1	2	0	0	0	0	1	0	1	1	1	2	0	0	2	2	2	2	1	0	1	0	0	0	0	0	1	1	1	0
619	1	0	1	0	0	0	2	0	0	0	0	0	0	0	0	0	0	0	0	0	2	0	0	0	0	0	0	0	0	2	1	1	1	0	0	0	0	0	0	2	0	1	1	0	0	1	0	2	0
620	0	0	1	0	0	2	1	1	1	2	0	0	0	0	0	0	0	1	1	1	1	0	0	0	0	0	0	1	0	0	1	2	2	0	0	1	1	1	1	0	0	1	1	0	1	0	0	2	0
621	1	0	1	0	0	1	2	1	0	1	0	0	1	1	1	0	1	2	0	0	1	0	0	0	0	1	0	1	0	1	2	1	1	1	0	1	0	0	0	0	0	0	0	0	0	1	0	1	1
622	1	1	1	0	0	1	1	0	1	1	2	0	0	0	0	0	0	1	1	1	1	0	0	0	0	0	0	0	0	2	1	0	1	2	0	2	2	0	0	0	0	1	1	0	1	1	0	2	0
623	1	0	1	0	0	0	2	0	1	1	0	0	0	0	0	0	0	0	0	1	2	0	0	0	0	0	0	0	0	1	0	1	1	0	0	0	1	0	0	2	0	0	0	0	0	1	0	1	0
624	1	0	0	0	0	0	1	1	0	1	1	0	1	1	1	0	1	1	1	1	2	0	0	0	0	0	0	0	0	2	1	1	1	1	0	1	2	1	0	1	0	0	0	0	1	0	0	2	0
625	1	0	1	0	0	1	2	0	0	0	1	0	0	0	0	0	1	0	1	1	2	1	0	0	0	0	0	1	2	0	1	2	2	2	0	2	0	0	0	1	0	1	1	0	1	0	0	2	0
626	1	0	1	0	0	2	1	0	1	1	1	0	0	0	0	0	1	1	0	0	1	0	2	0	0	0	0	0	0	2	1	0	0	2	0	2	1	0	0	1	0	0	0	0	1	1	0	1	0
627	0	0	2	0	1	2	2	0	1	1	0	1	1	0	0	1	0	1	1	1	1	0	0	0	0	0	0	0	1	1	0	0	0	2	0	2	0	0	0	0	0	0	0	1	1	1	0	1	1
628	1	0	1	0	0	1	1	0	0	0	0	1	1	0	0	0	0	2	1	1	1	0	0	0	0	1	0	0	0	2	0	1	1	1	0	1	1	1	0	1	0	1	0	0	0	0	1	1	0
629	1	0	1	0	0	1	2	0	2	2	0	1	1	0	0	1	0	1	0	1	1	0	1	1	1	2	0	0	0	1	0	1	1	1	0	2	1	0	0	2	0	0	0	1	0	0	0	1	0
630	1	0	1	0	1	1	2	1	0	1	0	1	1	0	0	0	0	0	1	0	2	2	1	1	1	1	0	0	0	1	0	1	1	2	0	1	1	0	0	1	0	1	0	0	1	0	0	0	1
631	1	0	1	0	0	2	2	0	0	0	1	0	0	0	0	0	0	0	0	0	2	0	1	1	1	2	1	0	0	0	0	0	0	1	1	2	2	1	0	1	0	0	0	0	0	1	1	1	0
632	1	0	0	0	0	0	0	0	0	0	2	0	1	1	1	0	0	0	1	1	2	0	0	0	0	0	0	0	1	0	0	1	2	1	0	2	1	1	0	1	0	1	1	0	1	0	0	0	0
633	1	0	2	0	0	2	1	1	0	1	1	0	0	0	0	0	0	0	0	0	1	0	1	0	0	0	0	0	0	2	0	2	2	2	0	1	2	0	0	0	1	0	0	1	0	1	0	2	0
634	1	0	1	0	0	0	2	0	1	1	0	0	1	1	1	0	0	1	1	1	1	0	0	0	0	1	0	2	2	1	1	1	1	1	0	2	2	0	0	0	0	0	0	0	0	1	0	2	0
635	0	0	0	0	0	0	2	1	1	2	0	1	2	0	0	1	0	0	1	1	2	1	1	1	1	2	0	0	1	1	0	1	1	0	0	0	1	1	0	1	0	1	1	0	0	0	1	0	0
636	1	0	2	0	0	1	2	0	1	1	1	1	1	1	1	0	0	2	0	0	1	1	1	1	1	1	0	0	1	1	1	1	2	1	0	2	1	0	0	1	0	0	0	0	0	2	0	2	0
637	1	0	0	0	0	0	0	0	1	1	1	0	0	0	0	0	0	0	0	0	2	0	0	0	0	0	0	1	1	2	1	1	1	1	0	1	2	0	0	0	0	0	0	1	2	0	1	1	0
638	1	0	2	0	0	2	0	0	1	1	1	1	2	1	1	0	0	1	2	1	2	0	0	0	0	0	0	0	0	2	1	0	1	2	0	2	2	0	0	0	0	0	0	0	0	1	0	1	1
639	1	0	2	0	2	2	2	0	1	1	0	1	1	0	0	1	0	0	0	0	2	0	0	0	0	0	0	0	0	2	2	1	1	2	1	2	0	0	0	2	0	1	0	0	2	0	0	2	0
640	1	0	0	0	0	0	2	0	1	1	0	0	0	0	0	0	0	1	0	0	1	1	0	0	0	0	0	0	0	2	1	2	2	1	0	2	2	0	0	0	1	0	0	0	0	1	0	0	0
641	1	0	0	0	0	0	2	0	0	0	0	0	1	1	1	0	0	0	0	0	2	0	0	0	0	0	0	1	2	0	1	1	0	0	0	1	2	1	1	0	0	0	0	1	1	0	1	0	0
642	1	0	1	0	0	0	1	0	0	0	1	1	1	1	1	0	0	1	1	1	2	0	0	0	0	0	0	0	2	0	0	2	2	1	0	2	2	0	0	0	1	0	0	0	0	1	0	2	0
643	1	0	0	0	0	1	1	1	0	1	1	0	0	0	0	0	0	1	1	1	1	0	0	0	0	1	0	2	2	1	0	2	2	1	0	1	0	0	0	2	0	0	0	1	0	1	0	0	0
644	0	0	2	0	0	1	2	0	1	1	1	1	0	0	0	0	0	1	0	0	1	1	0	0	0	0	0	0	0	2	0	1	2	0	0	0	2	0	1	1	0	0	0	0	0	1	0	0	2
645	1	0	1	0	1	1	1	0	1	1	1	0	0	0	0	0	0	0	0	1	2	0	0	0	0	1	0	1	2	1	0	1	2	2	0	2	0	0	0	2	0	0	0	0	0	1	0	1	0
646	1	0	1	0	0	1	1	1	1	2	0	0	1	1	1	0	0	1	1	1	2	0	0	0	0	0	0	1	1	1	1	1	1	2	1	2	2	0	0	0	1	1	1	0	1	1	1	1	0
647	1	0	1	0	0	1	1	0	0	0	2	1	2	1	1	1	0	1	1	1	2	0	0	0	0	0	0	0	1	1	0	1	1	1	0	1	1	1	0	1	0	0	0	0	0	1	0	2	0
648	0	1	1	0	0	1	1	0	0	0	1	0	0	0	0	0	0	1	2	2	1	0	0	0	0	1	0	0	0	1	0	2	2	1	0	2	2	0	0	2	1	1	0	0	1	0	0	2	0
649	1	1	1	0	0	1	2	0	0	0	0	1	2	1	1	0	0	1	1	1	1	0	1	0	0	0	0	2	2	1	2	0	2	1	0	2	0	0	0	1	0	1	1	0	1	0	0	1	1
650	1	1	1	0	1	1	2	0	2	2	0	1	1	1	1	0	0	0	0	1	2	1	1	1	1	1	0	0	1	1	0	0	1	1	1	1	2	0	0	1	0	0	0	1	0	0	1	1	0
651	1	0	1	0	0	1	1	0	0	0	1	0	1	1	1	0	0	1	1	1	1	0	0	0	0	1	0	1	2	0	0	1	1	1	1	1	2	1	0	1	0	0	0	0	0	0	0	2	0
652	1	1	1	0	1	1	1	0	1	1	0	0	2	0	0	0	0	2	2	1	0	0	0	0	0	1	0	0	0	1	0	1	2	1	0	2	2	0	0	0	1	1	1	0	0	1	1	0	1
653	1	0	0	0	0	0	2	1	0	1	0	1	2	1	1	0	0	1	1	0	2	1	1	0	0	0	0	0	0	2	1	2	2	2	0	2	1	0	0	2	0	0	0	1	0	1	1	1	0
654	1	0	2	0	0	2	2	0	1	1	1	0	0	0	0	0	1	1	0	0	1	1	1	0	0	1	0	0	0	2	0	2	2	1	0	2	1	0	0	1	0	0	0	0	0	0	0	0	0
655	0	0	1	0	1	1	1	1	0	1	1	2	2	0	0	1	1	2	1	1	1	1	0	0	0	0	0	0	0	1	0	1	2	0	0	1	1	0	0	1	0	1	0	0	1	1	0	1	1
656	1	0	2	0	0	2	2	0	0	0	0	0	0	0	0	0	0	1	1	1	1	0	1	0	0	0	0	1	1	1	2	2	2	1	0	1	2	0	0	0	0	2	2	0	1	1	0	2	0
657	1	0	2	0	0	1	2	0	0	0	1	1	1	0	0	0	0	2	0	1	1	0	1	1	1	1	0	0	1	0	0	1	1	2	1	2	2	1	0	1	0	1	0	0	1	2	1	1	0
658	1	1	1	0	0	0	2	0	2	2	0	0	0	0	0	0	1	1	0	1	2	0	1	0	0	1	0	1	1	0	0	2	2	1	0	2	1	0	0	1	0	0	0	0	0	0	0	1	0
659	1	0	1	0	0	0	2	0	2	2	0	0	2	2	2	0	0	1	0	0	1	0	0	0	0	0	0	1	1	1	1	1	1	1	1	1	1	0	0	1	0	1	1	0	1	0	0	2	0
660	1	1	1	0	1	1	2	0	2	2	0	1	1	0	0	0	0	0	1	1	2	0	0	0	0	0	0	1	1	1	2	1	1	2	0	2	0	1	0	1	0	0	0	0	1	1	0	2	0
661	1	0	0	0	0	0	1	0	0	0	2	0	0	0	0	0	0	0	0	0	1	1	0	0	0	0	0	0	0	1	1	1	1	1	0	2	2	0	0	1	0	1	1	0	1	0	0	1	1
662	1	0	2	0	1	2	2	0	2	2	0	0	1	1	1	0	0	1	1	1	2	1	0	0	0	1	0	0	0	2	0	0	2	2	1	2	1	1	0	0	0	0	0	0	0	0	0	1	0
663	1	0	2	0	1	1	2	0	2	2	0	1	1	0	0	0	1	1	0	0	1	0	0	0	0	0	0	0	1	1	0	1	1	1	1	1	1	0	0	1	0	0	0	0	0	0	0	2	0
664	0	0	1	0	1	1	0	0	1	1	1	1	1	0	0	1	0	1	1	1	1	0	0	0	0	1	0	0	0	1	1	0	0	2	0	2	1	0	0	1	0	0	0	0	2	0	0	2	0
665	1	0	1	0	0	2	2	1	1	2	0	0	0	0	0	0	0	1	1	1	2	1	0	0	0	0	0	0	0	2	0	1	1	2	1	2	2	0	0	1	0	0	0	0	1	1	0	1	0
666	1	0	0	0	0	0	1	0	2	2	0	1	0	0	1	0	0	1	1	1	2	0	0	0	0	0	0	1	1	1	1	1	1	1	0	1	2	0	1	0	0	1	1	0	1	1	0	2	0
667	1	0	1	0	0	1	2	0	0	0	0	0	1	1	1	0	0	2	0	0	2	0	1	0	0	0	0	0	0	2	2	1	1	2	0	2	2	0	0	1	0	1	1	0	1	0	1	2	0
668	1	0	1	0	0	2	2	0	2	2	0	0	1	1	2	0	0	0	0	0	2	0	0	0	0	0	0	0	1	1	0	1	1	1	0	1	1	0	0	2	0	0	0	1	0	1	0	2	0
669	1	0	1	0	0	1	2	0	1	1	0	0	2	2	2	0	0	1	1	1	2	0	0	0	0	0	0	1	1	1	1	2	2	2	0	2	1	0	1	1	0	0	0	1	0	1	0	1	1
670	1	0	0	0	0	1	2	0	1	1	1	1	1	0	0	1	0	0	0	0	2	1	1	1	1	1	0	2	2	2	0	1	1	2	1	1	0	0	0	1	0	0	0	1	0	1	0	1	0
671	1	0	2	0	0	2	2	0	1	1	1	0	0	0	0	0	0	0	0	0	2	0	0	0	0	0	0	0	1	0	0	2	2	0	0	2	1	0	0	2	1	1	0	0	0	0	0	2	0
672	1	0	0	0	0	0	2	0	2	2	0	0	0	0	0	0	1	1	0	1	2	0	0	0	0	0	0	2	2	1	1	0	1	1	0	1	0	0	1	1	0	0	0	0	1	0	0	0	0
673	0	0	1	0	0	2	2	0	2	2	0	1	1	1	2	0	0	1	1	0	2	0	0	0	0	0	0	0	0	1	1	0	0	2	0	2	0	0	0	1	0	1	0	0	1	0	0	0	0
674	1	0	2	0	1	2	1	0	1	1	2	0	0	0	0	0	0	1	1	1	1	1	0	0	0	0	0	0	0	1	1	2	2	1	1	1	2	0	0	1	0	0	0	0	0	1	0	1	1
675	1	0	1	0	0	1	2	0	0	0	0	1	2	1	1	0	0	1	1	0	1	0	0	0	0	1	0	1	2	0	1	1	1	0	0	0	1	0	0	1	0	1	1	0	1	1	0	0	0
676	1	0	2	0	2	2	2	1	0	1	0	0	0	0	0	0	0	0	0	0	2	0	0	0	0	0	0	0	0	2	2	1	1	1	0	1	2	1	1	0	0	0	0	0	0	0	0	1	1
677	1	0	1	0	0	1	1	0	1	1	0	0	0	0	0	0	0	2	0	0	1	1	0	0	0	0	0	0	2	0	0	1	2	1	0	1	0	0	0	2	0	0	0	0	0	1	0	1	1
678	0	0	2	0	1	1	1	0	2	2	0	0	0	0	0	0	0	0	0	1	1	0	0	0	0	0	0	1	1	1	1	1	1	0	0	1	1	1	0	2	0	0	0	1	0	0	0	1	0
679	1	1	1	0	0	1	1	0	1	1	1	0	1	0	1	0	0	0	1	0	2	0	1	1	1	1	0	1	1	2	0	1	2	1	1	1	1	1	0	0	0	1	0	0	2	1	0	2	0
680	1	0	1	0	0	1	1	0	0	0	1	1	1	0	0	1	0	2	2	1	0	0	0	0	0	1	0	0	0	2	0	0	0	2	0	2	1	0	0	0	1	1	0	0	1	0	0	2	0
681	0	0	1	0	0	1	1	0	1	1	1	2	1	1	2	0	1	2	1	0	1	0	0	0	0	1	0	0	0	2	1	1	1	1	1	1	1	0	0	2	0	0	0	0	0	2	0	2	0
682	1	0	1	0	1	2	1	0	0	0	1	1	1	0	0	0	0	1	1	1	2	2	0	0	0	0	0	0	0	1	1	1	1	1	0	1	1	0	0	0	0	0	0	0	0	0	0	2	0
683	1	0	2	0	0	0	1	0	1	1	1	0	0	0	0	1	0	2	2	1	0	0	0	0	0	1	0	0	0	1	1	0	0	0	0	1	1	1	0	0	0	1	0	0	0	1	0	1	0
684	1	0	1	0	0	1	2	0	2	2	0	0	1	1	1	0	0	1	1	1	2	0	0	0	0	0	0	1	2	0	1	2	2	0	0	0	1	0	0	1	0	0	0	1	0	0	1	1	0
685	0	0	1	0	0	2	2	0	1	1	0	1	0	0	0	0	0	0	0	0	1	1	0	0	0	0	1	0	0	1	0	2	2	1	1	1	1	0	0	1	1	0	0	0	0	0	0	1	1
686	1	0	0	0	0	0	2	0	1	1	0	1	2	1	1	1	0	1	1	1	2	1	0	0	0	0	0	0	1	1	0	2	2	1	0	2	2	0	0	0	0	0	0	1	0	1	0	1	0
687	0	0	2	0	0	2	2	0	0	0	0	0	0	0	0	0	1	1	0	0	2	0	0	0	0	0	0	0	0	1	1	0	1	2	0	2	2	1	1	2	1	0	0	0	1	0	1	0	0
688	1	0	1	0	1	2	2	0	1	1	0	1	1	0	0	1	0	0	0	0	2	1	0	0	0	0	0	0	0	2	1	2	2	1	1	1	2	1	1	1	1	1	1	0	1	0	0	1	0
689	1	0	2	0	0	1	2	0	1	1	1	1	2	2	2	0	0	1	1	1	1	0	1	0	0	0	0	0	1	1	0	2	2	1	1	1	2	0	0	2	1	0	0	0	0	1	0	2	0
690	1	0	1	0	0	1	1	1	1	2	0	0	0	0	0	0	0	1	1	1	1	0	0	0	0	0	0	0	1	0	0	0	0	1	0	1	1	1	0	1	0	0	0	0	0	0	0	1	0
691	1	0	1	0	0	1	1	0	1	1	0	1	2	1	2	0	0	1	0	0	1	1	0	0	0	0	0	1	1	0	1	2	2	0	0	0	2	1	1	1	1	0	0	0	0	0	0	1	0
692	1	0	2	0	0	1	1	0	0	0	1	1	2	1	1	0	0	0	1	1	1	0	1	0	0	0	0	0	1	1	0	1	1	1	0	1	2	0	0	2	1	0	0	0	0	1	0	0	1
693	1	0	1	0	0	2	2	0	2	2	0	0	1	0	0	0	0	1	0	0	0	1	1	1	1	1	0	0	0	1	0	0	0	2	0	2	2	1	1	2	1	1	1	0	1	0	0	0	2
694	1	0	1	0	0	1	2	0	1	1	0	0	1	1	1	0	0	0	0	0	2	1	0	0	0	0	0	0	1	1	0	0	2	0	0	2	0	0	0	2	0	1	0	0	1	0	0	0	0
695	1	0	0	0	0	0	2	1	0	1	0	0	1	1	1	0	0	1	0	0	2	0	1	0	0	0	0	0	1	1	0	0	1	2	0	2	2	0	0	0	0	1	0	0	1	0	0	0	0
696	1	0	1	0	0	1	2	0	1	1	1	0	0	0	0	0	0	1	1	1	2	0	0	0	0	1	0	0	0	2	0	2	2	0	0	1	0	0	0	2	0	0	0	0	0	1	0	0	1
697	1	0	1	0	0	1	1	0	1	1	1	0	0	0	0	0	0	1	1	1	2	0	1	0	0	0	0	0	0	2	1	1	1	1	1	1	0	0	0	1	0	0	0	0	0	1	1	1	0
698	1	0	1	0	0	2	2	0	1	1	1	0	1	2	1	0	1	2	1	1	1	0	0	0	0	0	0	1	1	1	0	1	1	1	0	1	2	0	0	1	0	0	0	0	0	0	0	2	0
699	1	0	2	0	0	1	2	1	0	1	0	0	1	0	0	0	0	1	1	1	2	0	0	0	0	1	0	1	1	2	0	1	1	0	0	0	0	0	0	1	0	0	0	1	0	0	0	1	0
700	1	1	2	0	1	1	1	0	0	0	1	1	1	0	0	1	0	2	0	0	1	2	1	1	1	1	0	0	0	2	0	2	2	1	1	2	1	0	0	1	0	1	0	0	1	0	0	2	0
701	1	0	2	0	0	2	1	2	0	2	0	1	2	1	2	0	0	2	2	1	1	0	1	0	0	0	0	1	2	1	0	1	1	1	0	1	0	0	0	2	0	0	0	1	1	0	0	2	0
702	1	0	0	0	0	0	0	0	1	1	1	1	1	1	1	0	0	2	0	0	1	1	0	0	0	0	0	0	2	0	0	2	2	1	0	1	1	1	0	1	0	0	0	1	1	1	0	1	0
703	1	0	0	0	0	0	2	1	1	2	0	0	0	0	0	0	0	0	1	0	2	0	1	1	1	1	0	0	1	1	1	1	2	0	0	2	1	0	0	1	0	1	1	0	2	0	0	1	0
704	1	0	1	0	0	0	2	0	2	2	0	0	1	1	1	0	0	1	0	0	1	1	1	0	0	0	0	0	1	1	0	2	2	0	0	1	1	0	0	2	1	0	0	0	0	0	0	1	0
705	1	0	2	0	0	0	1	0	0	0	1	0	0	0	0	0	0	1	1	1	2	1	0	0	0	0	0	0	0	2	0	0	0	0	0	1	1	1	1	0	0	0	0	1	0	0	0	2	0
706	1	0	1	0	0	0	2	0	1	1	1	1	1	0	0	1	1	2	1	1	1	0	0	0	0	0	0	2	1	1	1	2	2	2	2	2	0	0	0	1	0	1	1	0	0	0	0	0	1
707	1	0	2	0	0	0	1	0	0	0	2	1	2	2	2	0	0	1	0	0	1	1	1	1	1	1	0	0	0	1	0	1	1	2	0	1	2	0	0	1	1	0	0	0	0	1	0	1	0
708	1	0	1	0	0	2	1	0	0	0	1	1	0	0	0	0	0	2	0	0	2	0	0	0	0	1	1	1	1	1	0	2	2	2	2	2	0	1	0	1	0	1	1	0	1	1	0	0	0
709	1	0	1	0	1	2	1	0	1	1	1	0	0	0	0	0	0	1	1	1	1	1	0	0	0	0	0	1	1	1	0	1	1	1	0	1	1	0	0	1	0	1	0	0	1	0	0	1	0
710	1	0	2	0	0	0	0	0	1	1	1	1	1	0	0	1	0	1	2	2	1	1	2	1	1	1	2	1	1	0	1	1	2	1	0	2	1	1	0	1	0	0	0	0	0	2	0	0	1
711	1	0	2	0	1	2	2	1	0	1	0	0	0	0	0	0	0	1	1	0	2	0	0	0	0	0	1	0	0	0	0	0	0	0	0	1	1	0	0	2	1	0	0	1	1	0	0	1	1
712	1	0	2	0	0	1	2	1	1	2	0	1	2	1	2	0	0	1	2	2	1	0	0	0	0	0	0	1	2	1	0	0	2	0	0	2	1	1	0	1	0	0	0	0	0	0	0	0	1
713	1	0	2	0	0	2	2	0	0	0	1	1	0	0	0	0	0	1	1	1	1	0	0	0	0	0	1	0	0	1	0	2	2	2	0	2	0	0	0	2	0	0	0	0	0	1	0	2	0
714	1	0	1	0	0	1	1	1	0	1	1	1	1	1	1	0	0	2	2	1	0	2	0	0	0	0	0	1	1	1	0	1	2	0	0	2	2	0	0	0	1	0	0	0	0	1	0	2	0
715	1	0	2	0	0	2	1	0	0	0	1	0	1	0	0	0	0	1	1	1	2	1	0	0	0	0	0	1	1	2	0	1	1	1	0	2	2	0	0	1	0	0	0	0	1	0	0	2	0
716	0	0	1	0	0	1	2	1	1	2	0	1	0	0	1	0	0	2	0	0	0	0	0	0	0	0	1	0	0	1	0	2	1	2	1	2	1	0	0	2	0	0	0	1	1	1	0	2	0
717	1	0	2	0	0	1	1	0	1	1	1	0	1	0	0	0	0	0	0	0	1	1	1	1	1	2	0	0	1	0	0	2	2	0	0	1	2	0	0	1	0	1	1	0	1	1	1	1	0
718	1	0	0	0	0	0	1	0	2	2	0	0	1	1	1	0	0	0	0	0	2	1	1	1	1	1	0	0	0	2	1	0	2	0	0	1	1	0	0	1	0	0	0	0	1	1	0	2	0
719	1	0	2	0	0	2	1	0	0	0	1	0	0	0	0	0	0	0	1	1	2	1	1	1	1	1	1	1	1	1	0	0	1	0	0	2	2	0	0	0	1	0	0	1	0	0	1	1	0
720	1	0	0	0	0	0	1	0	0	0	1	0	1	0	0	0	0	0	1	0	1	0	1	0	0	1	0	0	0	2	2	0	0	2	0	2	1	0	0	0	0	2	2	0	2	0	0	1	1
721	1	0	2	0	0	1	1	0	0	0	2	0	0	0	0	0	0	1	1	1	1	0	0	0	0	0	0	0	0	2	1	1	1	0	0	1	2	1	0	1	0	1	0	0	1	2	0	1	0
722	1	0	1	0	0	1	1	2	0	2	0	1	0	0	0	0	0	2	0	1	1	0	0	0	0	0	0	1	1	1	0	1	1	2	0	1	2	1	0	1	0	1	0	0	0	1	0	1	0
723	1	0	1	0	0	2	2	0	2	2	0	0	2	0	0	0	0	0	0	0	2	0	1	0	0	1	0	1	1	1	0	0	1	1	0	1	1	1	0	1	0	0	0	0	1	0	0	1	0
724	0	0	1	0	0	1	0	0	0	0	2	0	1	1	1	0	0	1	1	0	2	2	0	0	0	0	0	0	0	2	0	1	1	2	0	2	1	0	0	0	0	0	0	1	0	1	0	1	0
725	1	0	0	0	0	0	2	0	2	2	0	0	1	1	2	0	0	0	0	1	2	0	0	0	0	0	1	0	0	1	1	0	1	2	0	2	1	0	0	0	0	0	0	0	1	0	0	0	0
726	1	1	1	0	0	1	2	0	2	2	0	0	0	0	0	0	0	0	0	0	2	0	0	0	0	0	0	0	0	2	2	1	1	1	0	1	2	0	0	1	0	0	0	0	2	2	0	1	1
727	0	0	0	0	0	0	2	0	0	0	0	1	0	0	0	0	0	2	1	1	1	1	0	0	0	0	0	0	0	2	2	1	2	2	0	2	2	0	0	1	1	0	0	0	1	1	0	1	0
728	1	1	2	0	0	1	2	1	0	1	1	0	0	0	0	0	0	0	0	0	2	0	2	0	0	0	0	0	0	2	0	0	0	2	0	2	1	0	1	1	0	0	0	0	0	0	0	2	0
729	1	0	0	0	0	0	2	0	2	2	0	1	1	0	0	1	0	1	0	0	0	1	0	0	0	0	0	1	1	1	0	1	0	0	0	2	1	1	0	1	0	0	0	0	0	1	0	2	0
730	1	0	1	0	0	0	1	0	0	0	1	0	1	1	1	0	0	2	1	1	2	2	1	1	1	1	0	1	2	1	0	1	1	2	0	2	2	0	0	1	1	0	0	0	0	1	0	1	1
731	1	0	1	0	0	0	1	0	1	1	1	0	0	0	0	1	0	0	0	0	2	2	1	1	1	1	0	1	2	1	0	1	1	2	1	2	0	0	0	2	0	2	2	0	2	1	0	1	0
732	1	0	1	0	0	1	2	1	0	1	0	1	1	1	1	0	0	1	1	1	0	0	0	0	0	1	0	0	0	1	1	0	0	1	1	2	1	0	0	2	0	0	0	0	0	0	0	1	0
733	1	0	1	0	0	2	2	0	1	1	0	0	0	0	0	0	0	0	0	0	2	0	0	0	0	0	0	1	1	2	0	0	1	2	0	2	1	0	0	1	0	1	1	0	1	0	0	0	0
734	1	0	2	0	1	2	2	1	0	1	1	1	2	2	2	0	0	1	0	0	1	0	0	0	0	0	0	1	1	1	0	0	0	2	1	2	1	0	0	1	0	0	0	0	0	1	1	1	0
735	1	0	2	0	0	0	2	1	1	2	0	0	2	0	0	0	0	1	2	2	1	0	0	0	0	1	0	1	2	0	1	1	1	1	0	2	0	0	0	1	0	0	0	0	1	0	1	1	0
736	1	0	1	0	0	1	1	0	0	0	1	0	0	0	0	0	0	1	1	1	2	1	0	0	0	0	1	0	0	1	0	0	0	2	0	2	1	0	0	1	0	0	0	0	0	2	0	0	0
737	1	0	2	0	0	2	1	1	0	1	1	0	1	1	1	0	0	1	1	0	2	0	0	0	0	0	0	0	0	2	0	1	1	2	1	2	2	0	0	2	1	1	1	1	1	1	0	2	0
738	0	0	1	0	0	1	0	0	0	0	2	0	1	1	1	0	0	0	0	1	2	1	1	1	1	1	0	0	0	1	0	1	2	0	0	1	1	0	0	2	0	0	0	0	0	0	0	2	0
739	1	0	1	0	0	1	1	1	1	2	0	0	1	0	0	0	0	0	1	2	1	1	0	0	0	0	0	0	0	2	1	1	2	0	0	1	1	0	0	1	0	1	0	0	1	2	0	2	0
740	0	0	0	0	0	0	2	0	2	2	0	1	0	0	0	0	0	1	0	0	1	0	0	0	0	0	0	1	2	1	0	1	1	0	0	0	2	0	0	0	0	0	0	0	0	0	2	0	0
741	1	0	1	0	0	1	2	1	0	1	0	1	1	0	0	1	1	1	1	1	1	0	1	0	0	0	0	1	1	1	0	2	2	0	0	1	2	0	0	0	0	0	0	0	0	0	0	1	0
742	1	0	1	0	0	2	2	1	1	2	0	0	0	0	0	0	0	1	1	1	2	1	0	0	0	1	0	0	1	1	0	2	2	0	0	1	2	1	1	0	0	0	0	0	0	1	0	2	0
743	1	1	1	0	0	1	1	0	1	1	0	0	0	0	0	0	0	0	0	0	2	0	0	0	0	1	0	0	0	1	0	2	2	0	0	0	1	0	0	2	0	0	0	0	1	0	0	1	1
744	1	0	2	0	1	2	2	1	0	1	0	0	1	1	1	0	1	2	1	1	1	0	0	0	0	0	0	0	1	1	0	1	1	1	0	1	2	1	0	0	0	0	0	0	0	0	0	2	0
745	1	0	2	0	0	2	2	0	0	0	0	0	0	0	0	0	0	1	1	1	0	1	0	0	0	0	2	1	1	0	1	2	2	0	0	0	1	0	0	2	0	2	2	0	2	1	0	1	0
746	0	0	1	0	0	0	2	0	0	0	0	0	0	0	0	0	0	0	0	1	2	1	0	0	0	0	0	0	1	1	0	1	1	1	0	2	1	0	0	0	0	0	0	0	0	1	0	2	0
747	1	0	2	0	0	2	2	0	0	0	1	0	1	1	1	0	0	0	0	0	2	0	0	0	0	1	0	0	0	2	0	1	1	2	0	0	2	1	1	0	0	1	1	0	0	0	0	2	0
748	1	0	2	0	0	2	1	0	1	1	0	0	0	0	0	0	0	0	0	0	2	0	0	0	0	1	0	0	0	2	1	2	2	1	0	2	1	0	1	1	0	1	0	0	1	0	1	2	0
749	0	0	2	0	0	0	1	0	1	1	2	1	1	0	0	0	0	0	0	0	2	1	0	0	0	1	1	0	0	1	0	2	2	1	1	1	1	1	0	1	0	1	1	0	1	0	0	1	1
750	1	0	1	0	0	2	1	0	0	0	2	1	1	0	1	0	1	2	1	1	1	0	0	0	0	0	0	0	0	1	0	1	1	2	1	2	1	0	0	0	0	0	0	0	0	1	0	1	0
751	1	0	0	0	0	1	2	0	2	2	0	0	0	0	0	0	0	1	1	1	2	1	1	1	1	2	0	0	0	2	1	1	1	1	0	1	1	0	0	1	0	1	1	0	0	0	0	1	0
752	1	0	2	0	0	1	2	1	1	2	0	1	1	0	0	0	0	0	0	0	2	0	0	0	0	0	0	1	1	1	2	1	1	2	0	1	1	0	0	1	0	1	1	0	0	1	0	1	0
753	1	0	0	0	1	1	2	1	0	1	0	1	2	1	1	0	0	0	0	0	2	0	0	0	0	0	0	1	2	0	0	1	1	0	0	1	1	0	0	2	1	1	1	0	1	0	0	0	0
754	1	0	2	0	0	1	2	0	0	0	1	0	1	0	0	0	0	1	2	2	1	1	1	1	1	1	0	0	2	0	0	0	0	2	0	2	1	0	0	0	0	0	0	0	0	1	0	1	0
755	1	0	1	0	0	0	1	0	0	0	0	0	0	0	0	0	0	2	1	1	2	1	0	0	0	0	0	1	1	2	0	1	1	1	0	2	2	0	0	0	0	1	1	0	1	0	1	1	0
756	1	0	2	0	0	1	2	1	0	1	0	1	1	0	0	1	0	2	1	1	2	1	1	1	1	2	0	0	0	2	0	0	1	1	0	1	1	0	0	1	0	0	0	0	0	1	0	1	0
757	1	0	0	0	0	1	1	0	1	1	1	0	0	0	0	0	0	1	1	1	1	2	0	0	0	0	0	1	1	1	1	1	1	1	0	2	1	0	1	1	0	1	1	0	1	0	0	2	0
758	1	0	2	0	0	1	2	0	0	0	1	1	1	1	1	0	0	0	1	1	2	0	0	0	0	0	0	0	0	1	1	0	0	1	0	1	0	0	0	2	0	0	0	0	0	1	0	1	1
759	1	0	0	0	0	1	2	0	0	0	0	0	1	0	0	0	0	0	0	0	2	1	0	0	0	0	0	0	0	1	0	0	0	2	0	2	0	0	0	2	0	1	1	0	1	0	0	1	0
760	1	0	1	0	0	0	2	1	0	1	0	0	0	0	0	0	0	0	1	1	2	0	0	0	0	0	0	0	0	1	1	1	2	1	0	1	0	0	0	2	0	1	1	0	1	0	0	1	0
761	1	0	2	0	1	1	1	0	0	0	1	1	1	0	0	0	0	2	0	0	1	1	0	0	0	0	0	0	1	0	0	0	0	2	0	2	1	0	1	1	0	1	0	0	1	0	0	0	0
762	1	0	1	0	1	1	1	0	0	0	1	0	0	0	0	0	0	1	1	1	1	0	0	0	0	0	0	0	0	2	0	1	1	0	0	0	2	1	0	1	0	1	1	0	1	1	1	0	0
763	1	0	0	0	0	0	2	0	1	1	1	0	0	0	0	0	0	2	1	1	0	0	0	0	0	0	1	0	1	0	0	2	2	1	0	0	1	0	0	2	0	0	0	0	0	0	1	1	0
764	1	0	1	1	0	1	2	1	0	1	0	0	0	0	0	0	0	1	2	1	2	1	0	0	0	0	0	1	2	0	0	1	1	2	0	0	2	0	0	1	0	0	0	0	1	1	0	2	0
765	1	0	1	0	0	1	2	1	1	2	0	1	1	1	1	0	0	1	1	1	1	0	0	0	0	0	1	0	0	1	0	0	0	2	0	2	2	0	0	1	0	0	0	0	0	0	1	1	0
766	1	0	1	0	1	1	1	1	1	2	1	0	1	1	1	0	0	1	0	0	1	0	0	0	0	0	0	2	2	1	1	2	2	0	0	0	0	0	0	2	0	0	0	0	0	0	0	0	1
767	1	0	1	0	0	0	1	1	0	2	1	0	0	0	0	0	0	2	2	1	0	1	0	0	0	0	1	1	1	1	0	1	1	1	0	1	0	0	0	2	0	0	0	0	1	0	0	2	0
768	1	0	0	0	0	0	1	0	0	0	1	0	0	0	0	0	0	1	0	0	2	0	0	0	0	0	0	1	2	0	1	2	2	1	0	2	1	0	0	1	0	0	0	0	0	0	0	2	0
769	1	1	1	0	0	1	1	1	1	2	1	0	0	0	0	0	1	2	0	0	1	0	1	1	1	1	0	1	2	0	0	1	1	0	0	0	1	0	1	1	0	0	0	2	0	1	1	0	1
770	0	0	1	0	0	0	2	1	1	2	0	0	1	1	1	0	0	0	0	0	2	1	0	0	0	0	0	0	0	2	0	1	1	1	0	1	0	1	0	1	0	1	1	0	0	1	0	2	0
771	0	1	1	0	0	1	1	0	0	0	1	1	2	2	2	0	0	1	0	0	1	0	0	0	0	0	0	0	1	1	1	2	2	2	1	2	0	0	0	2	0	0	0	0	0	1	0	2	0
772	1	0	2	0	1	2	2	0	0	0	1	0	0	0	0	0	0	0	0	0	2	1	0	0	0	0	0	1	2	1	0	1	2	1	1	2	1	0	0	1	0	0	0	0	0	2	0	0	1
773	1	0	2	0	2	2	1	0	2	2	0	0	1	1	1	0	0	1	1	0	2	0	1	0	0	1	0	0	0	1	0	1	1	0	0	1	0	0	0	2	0	0	1	0	1	0	0	2	0
774	1	0	1	0	0	1	2	0	1	1	0	0	0	0	0	0	0	0	0	0	2	1	0	0	0	0	1	1	1	2	0	2	2	0	0	1	2	0	0	1	0	0	0	1	2	1	0	2	0
775	1	0	2	0	0	1	2	0	1	1	0	1	1	0	0	1	0	1	1	1	2	0	0	0	0	0	0	0	0	2	0	0	0	2	0	2	1	0	0	0	0	1	1	0	1	1	0	1	1
776	0	0	1	0	1	1	1	0	1	1	0	0	0	0	0	0	0	1	1	1	2	0	0	0	0	0	0	0	1	1	1	1	2	1	0	1	2	1	0	1	0	0	0	0	0	1	0	2	0
777	1	0	1	0	0	1	0	0	0	0	1	1	1	0	0	0	0	1	2	1	1	0	0	0	0	0	0	0	1	0	0	1	1	2	0	2	0	0	0	2	0	0	0	0	0	0	1	1	0
778	1	1	2	0	0	1	2	0	2	2	0	1	2	2	2	0	0	1	1	1	1	1	0	0	0	0	0	0	0	2	1	2	2	1	0	2	1	1	0	0	0	1	1	0	1	2	0	0	0
779	1	0	1	0	0	2	2	0	2	2	0	0	0	0	0	0	0	0	1	1	2	1	1	0	0	1	0	1	1	2	0	1	1	2	1	2	2	1	1	0	0	1	1	0	1	0	0	2	0
780	1	0	2	0	0	2	2	0	2	2	0	1	1	0	0	0	0	1	1	1	1	0	1	1	1	1	0	0	0	2	1	0	0	1	1	2	1	0	0	1	0	2	2	0	1	1	0	1	0
781	1	0	2	0	0	2	0	0	1	1	1	0	0	0	0	0	0	0	0	0	2	0	1	0	0	0	0	2	2	2	0	0	0	2	0	2	2	1	1	1	1	0	0	0	0	0	1	1	0
782	0	0	2	0	0	2	2	0	1	1	1	0	1	1	1	0	0	2	0	0	0	1	0	0	0	0	0	0	0	2	1	1	2	2	0	2	1	0	0	0	0	0	0	0	0	0	1	1	0
783	0	0	0	0	0	1	2	0	2	2	0	0	0	0	0	0	0	1	1	1	1	1	1	0	0	1	0	0	1	1	0	1	1	1	0	1	1	0	0	1	0	0	0	0	0	1	0	1	0
784	0	0	2	0	1	2	1	0	0	0	0	0	0	0	0	0	0	0	1	0	2	0	0	0	0	0	0	0	1	1	0	1	1	1	1	2	1	0	0	1	0	1	1	0	1	1	0	0	2
785	1	0	2	0	1	1	2	0	0	0	1	0	1	1	1	0	0	0	0	0	2	0	0	0	0	0	0	0	0	1	0	1	2	1	0	1	2	0	0	1	0	0	0	0	0	0	0	1	0
786	1	1	2	0	0	1	1	0	1	1	1	0	1	1	1	0	0	0	0	0	2	0	1	0	0	0	0	1	1	1	2	1	1	2	1	2	0	0	0	2	0	0	0	0	1	1	0	2	0
787	1	0	1	1	0	1	2	0	0	0	0	1	2	1	1	0	0	1	1	0	2	0	0	0	0	1	0	1	2	0	1	0	0	2	0	2	2	0	0	1	0	0	0	1	0	1	0	1	0
788	1	1	2	0	0	1	2	0	0	0	0	0	2	2	2	0	0	1	0	0	0	0	1	1	1	2	0	0	1	1	0	1	1	0	0	1	1	0	0	1	0	1	1	0	1	0	0	1	1
789	0	0	0	0	0	0	2	1	0	1	0	0	1	1	1	0	0	0	0	0	2	0	0	0	0	0	0	1	1	2	0	0	1	2	0	2	2	1	1	0	0	0	0	0	0	0	0	1	0
790	1	0	2	0	1	2	1	0	1	1	1	0	0	0	0	0	0	0	0	0	2	1	1	1	1	0	0	1	1	2	0	0	1	1	0	1	1	0	0	2	0	1	0	0	1	1	0	2	0
791	1	0	0	0	0	1	2	0	1	1	1	0	0	0	0	0	0	2	1	1	2	1	0	0	0	0	0	0	0	2	1	2	2	1	0	0	1	1	1	2	1	0	0	0	0	1	0	1	0
792	1	0	0	0	0	0	2	1	0	1	0	0	1	0	0	0	0	1	0	0	1	1	0	0	0	0	1	0	0	1	0	1	2	1	0	1	1	0	1	1	1	1	1	0	1	1	0	1	0
793	1	0	2	0	0	1	1	0	1	1	1	1	1	0	0	0	0	1	1	1	1	0	0	0	0	0	0	1	0	1	2	1	2	1	0	2	1	0	0	0	1	0	0	0	0	1	0	1	0
794	1	0	1	0	0	1	2	0	2	2	0	0	1	1	1	0	0	1	1	1	1	0	1	1	1	1	0	1	1	1	1	1	2	2	0	2	1	0	0	1	0	1	1	0	1	0	0	2	0
795	1	0	1	0	0	2	1	0	0	0	1	0	2	1	1	0	0	1	1	0	2	1	0	0	0	0	0	0	2	0	0	1	2	1	0	1	1	0	0	1	0	1	0	0	1	0	0	0	2
796	1	1	1	0	0	2	1	2	0	2	0	1	2	1	1	1	0	2	0	1	1	0	1	0	0	0	0	1	2	0	0	1	1	1	0	2	2	0	0	0	0	1	1	0	1	0	0	2	0
797	1	0	0	0	0	0	1	0	2	2	0	1	1	1	1	0	1	1	1	1	1	0	1	0	0	0	0	0	0	1	1	1	0	2	1	2	1	0	1	0	0	0	0	0	0	2	0	0	0
798	1	0	1	0	1	1	2	1	0	1	0	0	1	1	1	0	0	1	0	0	2	0	0	0	0	0	1	0	0	1	1	1	1	2	0	2	2	1	1	2	1	2	1	0	1	0	0	2	0
799	1	0	1	0	0	1	2	1	0	1	0	0	0	0	0	0	0	1	1	1	1	1	1	0	0	0	0	1	1	1	1	0	0	1	0	1	1	0	1	1	1	0	0	0	1	1	0	2	0
800	1	1	0	0	0	1	1	0	0	0	2	0	0	0	0	0	0	1	1	0	2	0	0	0	0	1	0	0	0	2	1	2	2	0	0	2	1	0	1	1	0	1	1	0	0	1	0	0	0
801	0	0	2	0	2	2	2	0	2	2	0	1	2	1	1	0	0	2	2	1	1	0	0	0	0	1	0	0	0	1	1	1	1	2	0	2	0	0	0	2	0	1	1	0	0	1	0	0	1
802	1	0	1	0	0	0	2	0	0	0	0	1	1	0	0	1	0	1	0	0	1	1	1	0	0	0	0	1	1	1	2	1	1	2	0	2	1	0	0	2	0	0	1	0	1	0	0	2	0
803	0	0	1	0	0	1	2	1	1	2	0	0	0	0	0	0	1	1	0	1	2	0	1	0	0	1	0	0	0	2	0	1	1	0	0	1	0	0	0	1	0	0	0	0	0	0	0	2	0
804	1	0	2	0	0	2	2	0	0	0	0	1	2	1	1	0	0	1	1	1	1	1	0	0	0	0	0	2	2	1	1	2	2	2	1	2	1	0	0	1	0	1	1	0	1	0	0	1	1
805	1	0	0	0	0	0	2	0	0	0	0	0	0	0	0	0	1	2	1	1	1	1	0	0	0	0	0	0	1	1	0	1	1	1	0	1	1	0	0	1	0	0	0	0	0	0	0	2	0
806	1	0	0	0	0	0	2	0	2	2	0	0	1	1	1	0	0	2	1	1	2	1	1	1	1	2	0	0	0	2	1	2	2	2	1	2	1	0	0	0	0	1	1	1	1	1	0	2	0
807	1	0	1	0	0	2	1	0	1	1	0	1	1	0	0	1	0	2	2	1	1	0	0	0	0	0	0	0	1	1	1	0	0	1	0	1	1	1	0	2	0	0	0	0	0	0	1	0	1
808	1	0	1	0	0	0	0	0	0	0	2	0	0	0	0	1	0	1	0	0	1	0	1	0	0	0	0	1	1	1	0	2	2	1	0	2	1	1	1	2	1	1	1	0	1	1	1	1	0
809	1	0	1	0	0	2	2	1	0	1	0	0	0	0	0	0	0	1	1	0	2	1	0	0	0	0	0	0	0	1	1	2	2	0	0	1	1	0	0	1	0	0	0	0	0	1	0	2	0
810	0	0	1	0	0	1	1	0	1	1	1	0	0	0	0	0	0	1	1	0	1	0	1	0	0	0	0	0	1	1	0	1	2	2	0	2	0	0	0	2	0	0	0	0	0	1	0	0	1
811	0	0	0	0	0	1	2	1	0	1	0	0	2	1	1	0	0	1	1	0	2	0	0	0	0	0	1	1	1	1	0	1	2	2	0	2	2	0	0	0	0	1	1	0	1	1	0	2	0
812	0	1	2	0	0	1	2	1	1	2	0	0	0	0	0	0	1	2	1	1	1	0	0	0	0	1	0	0	0	1	0	1	2	2	2	2	0	0	0	1	0	0	0	0	0	1	0	1	0
813	1	0	1	0	0	1	1	1	1	2	0	1	1	0	0	1	0	1	1	0	1	0	0	0	0	0	0	1	0	1	1	2	2	0	0	0	0	0	0	2	0	1	1	0	1	1	1	0	1
814	1	0	1	0	1	1	2	0	1	1	0	0	0	0	0	0	0	2	1	1	2	0	0	0	0	0	0	0	0	1	1	0	0	2	0	2	0	0	0	2	0	0	0	0	0	2	0	1	1
815	1	0	1	0	0	2	2	0	1	1	1	0	2	2	2	0	0	1	1	1	0	1	0	0	0	0	0	1	1	1	1	1	1	1	1	1	1	0	1	1	0	0	0	1	1	0	0	1	0
816	0	0	1	0	0	1	1	1	1	2	0	0	1	2	1	0	0	1	0	0	2	0	0	0	0	0	0	0	0	1	1	1	1	1	0	2	0	0	0	2	0	1	0	0	1	0	0	2	0
817	1	0	2	0	0	1	2	0	0	0	0	0	2	2	2	0	0	1	0	0	0	1	1	1	1	0	0	0	0	1	1	1	1	1	1	1	1	1	0	1	0	1	1	0	1	1	0	2	0
818	0	0	1	0	0	1	1	0	0	0	0	0	1	1	1	0	0	1	1	1	2	0	0	0	0	0	0	0	0	1	1	1	1	2	0	2	1	0	1	1	1	1	0	0	2	0	1	1	0
819	0	0	0	0	0	0	2	0	1	1	1	0	0	0	0	0	0	1	1	0	1	0	0	0	0	0	0	0	0	2	0	2	2	0	0	0	0	0	0	1	0	0	0	0	0	0	0	2	0
820	1	1	2	0	1	2	2	0	1	1	1	1	2	2	2	0	0	1	1	1	1	1	1	1	1	1	1	1	1	1	0	1	1	0	0	1	1	0	0	1	0	1	1	0	1	0	0	1	0
821	1	0	1	0	0	0	2	0	2	2	0	0	2	2	2	0	0	1	1	1	0	1	1	1	1	1	0	0	1	1	0	1	1	2	2	2	2	0	0	1	0	1	1	0	0	1	1	1	1
822	1	0	1	1	0	1	2	0	0	0	0	1	1	1	1	0	0	2	1	1	2	0	1	0	0	0	0	1	1	2	0	1	1	2	0	2	2	2	0	0	0	1	1	0	1	0	1	1	0
823	1	0	1	0	0	0	2	0	1	1	1	2	2	2	2	0	0	0	0	0	2	0	0	0	0	0	0	1	1	1	1	2	2	2	1	2	1	0	0	0	0	1	1	0	0	1	0	1	0
824	1	0	1	0	0	2	2	0	1	1	0	0	0	0	0	0	0	0	1	1	2	0	0	0	0	0	0	0	0	1	1	2	2	2	1	2	2	0	0	0	0	0	0	1	2	1	0	2	0
825	1	1	1	0	1	1	1	0	0	0	0	0	0	0	0	0	0	0	1	1	2	0	0	0	0	0	0	0	0	2	1	1	2	0	0	1	2	0	0	0	1	0	0	0	0	0	0	1	0
826	1	0	0	0	0	1	0	0	0	0	2	1	1	0	0	1	0	0	0	0	2	0	0	0	0	0	0	0	0	2	0	2	2	2	1	2	1	1	0	1	0	0	0	0	1	0	1	0	0
827	1	0	2	0	0	0	2	0	2	2	0	0	0	0	0	0	0	1	1	1	2	0	0	0	0	1	0	0	0	1	1	1	2	1	1	2	0	0	0	1	1	1	1	0	1	0	0	2	0
828	1	0	0	0	0	0	2	0	0	0	1	0	0	0	0	0	0	0	0	0	2	0	0	0	0	0	0	0	1	0	0	2	2	0	0	1	0	0	0	2	0	0	0	0	0	0	0	2	0
829	1	0	1	0	0	1	2	1	1	2	0	0	1	1	1	0	0	1	1	1	0	1	0	0	0	0	0	0	0	1	0	2	2	2	1	2	0	0	0	1	0	0	0	0	1	1	0	0	2
830	1	0	1	0	1	1	2	0	1	1	0	0	1	1	1	0	0	1	1	1	2	0	0	0	0	0	0	0	1	0	0	0	0	1	1	2	1	1	0	1	0	1	1	0	1	1	0	2	0
831	1	0	1	0	1	1	2	0	1	1	1	0	2	1	1	0	0	0	0	0	2	0	0	0	0	0	0	0	0	2	0	1	2	0	0	1	2	1	0	0	0	1	0	0	1	0	1	1	0
832	1	0	2	0	1	1	2	0	1	1	1	0	0	0	0	0	0	1	0	0	1	0	0	0	0	0	0	0	1	1	0	1	2	1	1	1	1	1	0	1	0	0	0	1	0	0	0	2	0
833	1	0	1	0	0	1	2	1	0	1	1	0	0	0	0	0	0	0	0	0	1	0	0	0	0	2	0	1	2	1	0	0	0	1	1	2	1	0	0	1	0	0	0	0	2	2	0	1	1
834	1	0	2	0	1	1	1	0	1	1	1	0	1	0	0	0	0	1	0	0	1	1	1	1	1	1	0	0	1	1	0	2	2	1	0	2	0	1	0	1	0	0	0	0	1	0	1	1	0
835	1	0	1	0	1	1	1	0	1	1	0	0	0	0	0	0	0	1	1	1	2	0	0	0	0	1	1	0	0	0	0	1	1	1	0	2	2	0	0	0	1	1	1	0	1	1	0	2	0
836	0	0	1	1	1	2	2	1	1	2	0	0	0	0	0	0	0	2	1	1	2	0	0	0	0	0	0	0	1	1	0	1	1	1	1	1	1	0	0	0	0	1	1	0	1	1	0	1	0
837	1	1	1	0	0	2	1	0	0	0	1	0	1	1	1	0	0	0	0	0	2	0	1	0	0	0	0	1	1	1	1	0	0	1	0	1	1	0	1	1	0	0	0	0	1	1	0	2	0
838	1	0	2	0	1	2	1	1	0	1	1	0	0	0	0	0	0	2	1	1	2	0	0	0	0	1	0	0	1	0	0	1	2	1	1	2	1	0	1	1	0	0	0	0	0	0	0	2	0
839	0	0	1	0	0	0	2	0	0	0	0	0	1	1	1	0	0	0	0	0	2	2	1	1	1	1	0	1	1	1	1	0	0	1	0	1	1	0	0	2	0	0	0	1	2	1	0	2	0
840	1	0	1	0	0	0	1	0	1	1	1	0	0	0	0	0	0	0	2	1	2	0	0	0	0	0	0	0	0	2	0	2	2	2	1	2	0	0	0	1	0	0	0	0	0	1	0	2	0
841	1	0	0	0	0	0	2	1	1	2	0	0	1	2	1	0	0	1	1	0	1	0	0	0	0	1	0	0	0	2	1	2	1	1	0	2	1	0	0	1	0	0	0	0	1	1	1	0	0
842	1	0	2	0	0	2	1	0	1	1	0	2	2	1	1	0	0	0	0	0	2	2	0	0	0	0	0	0	0	1	0	1	2	2	2	2	0	0	0	1	0	1	1	0	1	0	0	1	1
843	1	0	1	1	1	2	2	0	2	2	0	0	2	1	1	0	0	1	1	1	2	0	0	0	0	0	0	0	2	0	0	1	1	0	0	1	1	1	1	2	1	0	0	0	0	0	0	2	0
844	0	0	2	0	0	2	1	1	0	1	1	0	0	0	0	0	1	2	2	2	2	1	0	0	0	0	0	0	0	2	2	2	2	1	1	2	2	0	0	0	0	0	0	0	0	1	0	1	1
845	1	0	1	0	0	1	1	0	0	0	2	1	1	1	1	0	0	1	1	1	2	1	0	0	0	0	0	1	2	0	0	2	2	0	0	1	0	0	0	1	0	1	1	0	1	1	0	2	0
846	1	0	2	0	1	1	2	0	2	2	0	1	1	1	2	0	0	0	0	0	1	0	1	0	0	1	0	1	2	1	0	2	1	2	1	2	1	0	0	1	0	0	0	1	0	1	0	1	1
847	1	0	1	0	0	1	2	0	1	1	0	0	1	1	1	0	0	0	0	1	1	0	0	0	0	0	0	1	1	0	1	2	2	0	0	1	1	0	0	0	1	0	0	0	0	0	0	2	0
848	1	0	2	0	0	1	2	0	1	1	0	1	1	1	1	0	1	2	2	2	2	1	1	1	1	1	0	0	1	1	0	0	1	1	1	1	2	1	1	0	0	0	0	0	1	0	0	2	0
849	1	0	1	0	0	1	2	1	1	2	0	1	0	0	1	0	0	0	0	0	2	1	0	0	0	0	0	0	0	2	1	1	1	0	0	1	2	0	1	1	1	1	0	0	2	0	0	2	0
850	1	0	2	0	1	2	1	1	1	2	0	1	0	0	1	0	0	1	0	0	1	0	0	0	0	1	0	0	1	0	0	1	1	0	0	0	2	1	1	1	1	0	0	0	0	0	0	1	0
851	0	0	0	0	0	0	2	0	0	0	1	1	2	2	2	0	0	2	0	1	1	1	1	1	1	2	0	1	1	1	1	1	2	1	0	1	2	0	1	0	0	1	0	0	1	0	0	2	0
852	1	0	2	0	0	1	2	1	0	1	0	0	1	1	1	0	0	0	0	0	2	0	0	0	0	0	0	1	1	1	1	0	0	1	0	1	1	0	1	1	1	1	0	0	0	0	0	0	1
853	0	0	2	0	0	1	2	0	2	2	0	0	1	1	1	0	0	1	2	1	2	0	0	0	0	1	1	2	2	1	1	0	0	2	0	2	1	0	0	2	0	1	0	0	2	1	0	1	1
854	1	0	2	0	0	2	2	0	1	1	1	1	1	0	0	1	1	1	0	0	1	0	0	0	0	0	0	0	0	1	0	0	1	1	1	1	2	0	1	0	0	0	0	0	1	1	0	0	2
855	1	0	1	0	0	1	1	0	1	1	0	0	1	1	1	0	0	1	1	1	2	1	1	0	0	1	0	1	1	0	1	1	1	0	0	1	2	0	0	0	0	0	0	0	0	1	0	1	0
856	0	0	2	0	0	2	1	1	0	1	1	0	1	0	1	0	0	1	1	1	1	0	0	0	0	0	1	1	1	1	0	2	2	0	0	1	0	0	0	1	0	0	0	0	0	0	0	0	1
857	1	0	1	0	0	2	1	0	0	0	1	0	1	1	1	0	0	1	1	1	2	0	1	1	1	1	0	0	0	1	0	1	1	1	1	1	2	0	1	1	0	0	0	1	0	1	0	2	0
858	1	0	1	0	0	1	1	0	1	1	2	2	2	0	0	1	0	0	0	0	2	1	0	0	0	0	0	0	1	1	0	2	2	1	0	2	1	0	0	1	0	1	1	0	1	1	0	2	0
859	1	0	2	0	0	2	1	0	1	1	1	1	2	2	2	0	0	0	0	1	2	0	0	0	0	0	0	0	0	1	1	0	0	2	0	2	2	0	1	1	0	0	0	0	0	0	0	1	1
860	1	0	1	0	0	1	2	0	2	2	0	1	1	0	0	1	0	0	0	0	2	0	0	0	0	1	0	0	2	0	0	2	2	1	1	2	2	0	0	1	0	0	0	0	0	0	0	1	0
861	1	0	1	0	0	0	2	1	0	1	0	1	2	1	2	0	0	1	2	2	1	0	0	0	0	0	0	0	1	1	0	0	0	1	0	0	1	0	0	2	0	1	1	0	1	1	0	2	0
862	1	0	2	0	1	2	1	0	0	0	1	0	1	2	1	0	0	1	1	1	2	1	1	1	1	1	0	0	0	1	1	2	2	1	0	1	2	0	0	2	1	0	0	0	0	1	0	2	0
863	1	1	0	0	0	1	1	0	1	1	0	0	0	0	0	0	0	2	2	2	0	0	0	0	0	0	0	0	0	1	1	0	2	0	0	2	1	0	0	1	0	1	1	0	0	0	0	1	1
864	1	0	0	0	0	1	2	0	1	1	0	0	1	1	1	0	0	1	0	0	1	0	0	0	0	1	0	1	1	1	0	1	1	2	0	2	1	0	0	1	0	0	0	0	0	1	0	1	0
865	1	1	1	0	0	1	2	1	0	1	0	0	1	1	1	0	0	0	0	0	2	0	0	0	0	1	0	0	0	1	1	0	0	2	1	2	2	0	0	0	0	1	0	0	1	0	0	2	0
866	1	0	1	0	0	1	2	0	1	1	0	0	0	0	0	0	0	1	1	1	0	0	0	0	0	0	0	0	0	2	0	1	1	2	0	2	1	0	0	0	0	0	0	0	1	0	0	0	0
867	1	0	2	0	0	1	1	0	0	0	1	0	1	1	1	0	0	0	0	0	2	1	0	0	0	0	0	0	1	1	0	2	2	1	1	2	1	0	0	2	0	1	1	0	1	0	0	1	0
868	1	0	2	0	0	1	2	0	0	0	1	1	0	0	0	0	0	1	1	1	2	1	0	0	0	0	0	1	2	0	1	0	0	2	2	2	0	0	0	1	0	2	2	0	1	1	0	0	0
869	1	0	1	0	0	1	1	0	1	1	1	0	0	0	0	0	0	1	0	0	2	0	0	0	0	0	1	1	1	2	0	1	2	2	2	2	2	0	0	1	0	0	0	0	1	0	0	1	0
870	1	0	1	0	0	2	2	1	1	1	0	0	0	0	0	0	0	1	1	1	2	0	0	0	0	0	0	0	0	2	0	2	2	1	1	1	1	1	1	2	1	0	0	0	0	2	0	2	0
871	1	1	2	0	0	1	2	0	2	2	0	0	0	0	0	0	0	0	0	0	2	0	0	0	0	0	0	1	1	1	0	1	2	1	0	1	1	0	0	1	0	0	0	1	0	1	0	2	0
872	1	0	1	0	0	1	2	0	1	1	0	0	1	1	1	0	0	1	0	0	0	1	0	0	0	0	0	0	0	0	0	1	2	1	0	1	2	0	0	0	1	1	1	0	1	1	1	0	0
873	1	0	1	0	0	1	1	0	0	0	1	0	0	0	0	0	0	0	0	1	2	0	0	0	0	0	0	0	1	1	0	1	2	1	1	1	2	1	0	0	0	0	0	1	1	1	0	1	1
874	1	0	1	0	0	1	1	0	0	0	2	1	1	0	0	1	0	1	0	0	1	0	0	0	0	0	0	0	0	2	0	1	1	1	1	1	1	0	1	1	0	0	0	0	0	0	0	2	0
875	1	0	0	0	0	1	1	0	1	1	0	1	1	1	1	0	0	1	2	2	1	0	1	0	0	0	0	0	1	1	1	0	1	1	0	1	1	0	0	1	0	0	0	0	1	0	0	2	0
876	1	0	2	0	1	2	1	1	0	1	1	0	0	0	0	0	0	1	0	1	1	0	0	0	0	0	0	0	0	1	0	2	2	1	1	1	1	0	1	1	0	0	0	0	1	0	0	2	0
877	0	0	2	0	0	1	2	0	1	1	1	1	1	0	0	1	0	2	0	0	1	0	0	0	0	1	0	1	1	1	1	0	1	1	0	2	1	0	0	0	0	2	2	0	2	1	1	0	0
878	1	1	2	0	0	1	2	1	1	2	0	0	1	0	0	0	0	1	0	1	2	1	0	0	0	0	1	1	1	0	0	1	2	2	2	2	0	0	0	1	0	1	1	0	1	0	0	2	0
879	1	0	1	0	0	2	2	0	1	1	2	1	1	0	0	0	0	1	0	0	1	0	1	0	0	0	0	1	2	1	0	1	1	2	0	2	1	0	0	2	0	0	0	0	1	1	0	2	0
880	1	0	1	0	0	2	2	0	0	0	1	1	1	0	0	1	0	1	1	0	2	1	2	1	1	1	0	0	1	2	0	1	1	1	0	1	1	0	1	1	1	0	0	0	0	0	0	1	0
881	1	0	0	0	0	0	2	0	1	1	0	0	0	0	0	0	0	2	1	1	1	0	1	0	0	0	0	1	1	2	0	2	2	2	0	2	0	0	0	2	0	1	0	0	1	0	0	2	0
882	1	0	0	0	0	0	2	0	0	0	0	0	0	0	0	0	0	0	1	1	2	1	0	0	0	0	0	2	2	0	0	1	1	2	0	2	2	0	0	0	0	1	1	0	1	2	0	2	0
883	0	0	2	0	1	1	1	1	0	2	1	2	2	2	2	0	0	1	1	1	1	0	0	0	0	0	0	0	1	1	1	0	0	2	0	1	1	0	0	1	1	0	0	0	2	2	0	0	0
884	1	0	2	0	1	2	2	0	0	0	1	0	0	0	0	0	0	0	0	0	2	1	0	0	0	0	0	1	1	1	1	2	2	0	0	0	1	0	1	0	0	0	0	0	1	0	0	2	0
885	1	0	2	0	1	2	1	0	0	0	1	0	0	0	0	0	0	2	2	1	0	1	0	0	0	1	0	1	2	1	0	2	2	1	1	1	2	0	1	0	0	0	0	1	0	1	0	2	0
886	1	0	2	0	0	2	1	0	1	1	1	0	0	0	0	0	0	1	1	1	2	0	0	0	0	0	1	1	1	2	0	1	1	1	0	1	1	0	0	2	0	0	0	0	0	1	0	2	0
887	1	0	1	0	0	2	2	0	1	1	1	0	1	0	0	0	0	0	0	0	2	0	0	0	0	0	0	1	1	1	1	2	2	1	1	1	1	0	0	2	0	0	0	0	0	0	0	2	0
888	1	0	2	0	1	2	2	0	1	1	0	1	1	0	0	1	0	1	0	0	1	0	0	0	0	0	0	0	0	1	1	2	2	1	0	2	1	1	0	1	0	0	0	0	1	0	1	0	1
889	1	0	1	0	0	0	1	0	1	1	0	0	0	0	0	0	0	0	0	0	2	0	0	0	0	0	1	2	2	1	1	0	0	0	0	1	1	0	0	2	0	1	0	0	2	0	0	1	1
890	0	1	2	0	1	2	2	1	0	1	0	0	2	2	2	0	1	2	2	2	2	1	0	0	0	0	0	1	1	1	1	0	0	2	0	2	2	0	0	0	0	0	0	0	0	1	0	2	0
891	1	0	1	0	0	2	1	0	0	0	1	0	1	1	1	0	0	0	1	1	2	0	0	0	0	0	1	1	1	1	0	2	2	1	0	1	0	0	1	1	0	1	0	0	1	0	0	2	0
892	1	0	2	0	2	2	1	0	1	1	0	0	1	1	1	0	0	0	0	0	2	1	0	0	0	0	0	0	1	0	0	2	2	1	1	1	2	0	0	0	0	1	0	0	2	1	0	0	1
893	1	0	2	0	0	2	1	0	2	2	0	1	1	0	0	1	1	1	0	0	2	0	0	0	0	0	0	0	0	2	1	2	2	0	0	0	0	0	0	2	0	1	0	0	1	0	1	1	0
894	1	0	1	0	0	1	2	0	1	1	0	0	0	0	0	0	1	2	1	1	1	0	0	0	0	0	0	0	0	2	2	1	2	1	1	1	2	0	0	1	0	0	0	0	0	1	1	0	1
895	1	0	2	0	0	2	2	0	0	0	0	0	2	0	0	0	0	0	1	1	2	1	1	1	1	1	0	1	1	0	0	0	1	2	1	2	2	0	0	0	0	1	0	0	0	0	0	0	2
896	1	0	1	0	0	1	1	0	1	1	1	0	0	0	0	0	0	1	1	1	1	0	1	0	0	0	0	0	0	2	0	1	0	0	0	1	2	1	0	0	0	0	0	0	1	1	0	2	0
897	1	0	1	0	0	2	2	0	0	0	1	0	0	0	0	0	0	1	1	1	1	0	0	0	0	0	0	0	0	2	1	1	1	0	0	1	1	0	0	2	0	0	0	0	1	0	0	1	1
898	1	1	1	0	0	0	2	0	1	1	1	0	0	0	0	0	0	1	1	1	2	1	0	0	0	0	0	0	0	2	0	2	2	2	0	2	1	0	0	2	0	1	1	0	1	0	0	1	1
899	1	0	1	0	0	0	2	0	0	0	0	1	1	1	1	0	0	2	1	1	1	0	0	0	0	0	0	0	0	2	1	2	2	2	1	2	1	0	0	1	0	0	0	0	0	1	0	2	0
900	1	0	1	0	1	1	1	0	2	2	0	0	1	1	1	0	0	1	1	1	2	1	0	0	0	0	0	0	0	1	0	1	1	2	0	2	2	0	0	0	0	1	1	0	1	1	0	1	1
901	1	0	0	0	0	0	1	1	0	1	1	2	2	2	2	0	0	1	1	1	1	0	0	0	0	0	1	0	0	1	1	2	2	0	0	0	0	0	0	1	0	0	0	0	1	0	0	2	0
902	0	0	1	0	0	2	1	0	0	0	1	2	2	1	1	0	0	1	1	1	2	0	0	0	0	0	0	0	0	2	1	1	1	0	0	0	1	0	0	0	0	0	0	1	2	0	0	2	0
903	1	0	2	0	0	1	2	0	2	2	0	0	0	0	0	0	0	0	0	0	2	0	1	1	1	1	0	1	2	0	1	1	2	2	1	2	1	0	0	1	1	0	0	0	1	0	0	2	0
904	1	1	1	0	0	0	2	0	0	0	1	0	0	0	0	0	0	0	0	0	2	0	0	0	0	1	0	0	1	1	0	1	1	1	0	2	0	0	0	1	0	0	0	0	1	0	0	0	0
905	0	0	0	0	0	0	1	1	0	1	1	1	2	1	1	0	0	0	0	0	2	2	0	0	0	0	0	0	0	1	0	0	0	0	0	1	1	0	0	1	0	1	1	0	0	1	0	1	0
906	1	0	1	0	1	1	2	0	0	0	0	0	2	1	1	0	1	1	0	0	1	0	0	0	0	0	0	1	2	0	1	1	1	1	0	2	1	1	0	1	0	0	0	0	0	0	0	1	1
907	1	1	1	0	0	1	1	0	1	1	1	1	2	1	1	0	0	1	1	1	2	0	0	0	0	0	0	0	0	2	0	2	2	1	0	0	1	1	0	1	0	1	0	0	0	0	0	2	0
908	1	0	2	0	1	2	1	0	0	0	1	1	1	0	0	1	0	2	1	0	0	0	0	0	0	0	0	0	0	0	0	2	2	2	0	2	1	0	0	1	0	0	0	1	0	1	0	1	0
909	1	0	1	0	1	2	2	0	1	1	1	0	1	1	1	0	0	1	0	0	2	1	0	0	0	0	0	0	1	1	0	1	2	2	2	2	1	0	0	1	0	1	1	0	1	0	0	2	0
910	1	1	0	0	0	1	1	0	0	0	1	1	2	1	1	1	0	0	1	0	1	0	0	0	0	1	0	1	1	1	2	0	2	2	1	2	2	1	1	1	1	0	0	0	1	1	0	1	0
911	0	0	1	0	0	1	2	1	0	1	0	0	0	0	0	0	0	0	1	0	2	0	0	0	0	0	1	0	1	0	0	1	2	2	2	2	2	1	0	0	0	0	0	1	0	1	0	2	0
912	1	0	1	0	0	0	2	0	1	1	1	1	2	1	1	1	0	0	0	0	2	1	2	1	1	1	0	0	0	2	0	1	2	0	0	1	0	0	0	1	0	2	2	0	1	1	0	1	1
913	1	0	1	0	1	2	2	0	0	0	0	0	1	1	1	0	0	0	1	1	2	0	0	0	0	0	0	0	0	2	1	1	1	2	1	2	1	0	0	1	0	1	0	0	0	0	0	1	0
914	1	0	2	0	1	2	2	0	2	2	0	0	2	2	2	0	0	1	0	0	0	0	0	0	0	0	0	0	1	1	0	2	2	1	0	2	2	0	0	1	1	0	0	0	2	2	0	0	1
915	0	0	0	0	0	0	1	0	1	1	0	1	2	2	2	0	0	1	1	1	1	0	0	0	0	0	0	0	0	2	1	2	2	0	0	0	2	0	0	1	0	1	0	0	1	1	0	2	0
916	1	0	2	0	0	2	2	0	0	0	0	1	1	1	1	0	0	1	1	1	2	0	0	0	0	0	0	0	0	2	0	1	1	1	1	1	1	0	0	1	0	0	0	0	0	2	0	2	0
917	0	0	2	0	0	2	2	0	1	1	0	1	1	0	0	1	0	0	0	0	2	0	1	0	0	0	0	0	0	2	0	1	1	2	0	2	2	0	1	0	0	0	0	0	0	1	1	0	0
918	1	0	1	0	1	1	1	1	0	1	1	0	0	0	0	0	0	1	0	0	1	1	0	0	0	0	0	0	0	2	0	1	1	2	1	2	1	0	0	1	0	1	1	1	1	1	0	2	0
919	1	0	0	0	0	0	2	1	0	1	0	2	2	0	0	1	0	2	0	0	2	0	1	0	0	1	0	0	0	0	0	2	1	2	1	2	1	0	1	1	1	0	0	0	0	0	0	1	1
920	1	0	1	0	0	2	1	0	1	1	1	0	1	1	1	0	0	1	1	1	1	0	0	0	0	0	0	0	0	2	0	1	1	1	0	1	2	0	0	0	0	1	1	0	1	1	0	2	0
921	1	0	0	0	0	0	2	0	1	1	0	1	0	0	1	0	0	0	0	0	2	1	0	0	0	0	0	0	1	1	1	0	0	2	0	2	2	1	1	2	1	0	0	2	0	1	0	2	0
922	1	0	2	0	0	1	2	0	2	2	0	0	0	0	0	0	0	2	2	1	0	0	0	0	0	0	0	0	0	2	0	1	1	1	0	2	2	1	1	1	1	0	0	0	0	0	0	1	1
923	1	0	2	0	0	1	1	1	0	1	1	1	1	1	1	0	1	2	2	2	1	1	1	1	1	1	0	0	0	2	1	0	0	2	0	2	1	0	0	2	1	0	0	1	0	1	0	1	1
924	1	0	0	0	0	0	2	0	1	1	0	0	1	0	0	0	0	1	0	0	1	0	0	0	0	0	1	1	1	1	0	1	1	1	0	1	1	0	1	1	0	0	0	1	0	0	0	0	1
925	1	0	2	0	0	1	2	0	1	1	1	1	1	0	0	1	0	0	0	0	2	0	0	0	0	0	0	0	0	2	0	0	1	2	0	2	1	0	0	1	0	0	0	0	0	0	0	2	0
926	1	0	1	0	1	1	2	0	0	0	1	0	1	0	0	0	0	2	1	1	1	1	0	0	0	1	0	0	0	1	0	1	1	1	1	1	0	0	0	2	0	0	0	0	0	2	0	2	0
927	1	0	1	0	0	1	1	1	0	1	1	0	0	0	0	0	0	0	1	1	2	0	1	1	1	1	0	0	0	2	0	1	1	2	1	2	1	0	0	1	0	1	1	0	0	0	0	1	0
928	1	0	1	0	0	1	2	0	0	0	1	0	1	1	1	0	0	1	1	1	2	0	0	0	0	0	0	0	1	1	1	1	1	1	0	1	2	0	0	0	0	0	0	0	2	2	0	1	0
929	1	0	2	0	0	1	2	0	2	2	0	0	0	0	0	0	0	2	0	0	1	1	0	0	0	0	0	0	1	1	1	2	2	0	0	1	0	0	0	1	1	0	0	0	0	1	1	0	1
930	1	0	1	0	0	1	2	0	2	2	0	0	0	0	0	0	0	2	0	0	1	1	0	0	0	1	0	1	1	2	0	0	0	1	1	2	2	0	0	1	0	0	0	0	0	0	0	1	0
931	1	0	2	0	0	0	2	1	0	1	1	0	1	1	2	0	0	0	0	0	1	0	0	0	0	0	0	1	2	0	1	0	0	1	0	1	0	0	0	2	0	0	0	0	0	0	0	2	0
932	1	0	0	0	0	0	2	1	0	1	0	0	0	0	0	0	0	0	0	0	2	0	0	0	0	0	0	1	1	1	0	1	0	2	1	2	2	0	1	1	0	0	0	0	1	0	0	2	0
933	1	0	1	0	0	1	1	0	1	1	0	0	1	0	0	0	0	0	0	0	2	0	0	0	0	0	0	2	2	0	0	1	1	0	0	1	2	1	0	0	0	0	0	0	0	0	0	0	0
934	1	0	1	0	1	1	2	0	2	2	0	1	2	0	0	1	0	0	0	0	2	0	0	0	0	0	0	0	0	2	0	1	2	1	0	1	1	1	0	1	0	0	0	0	1	0	0	2	0
935	1	0	1	0	0	1	2	0	2	2	0	0	0	0	0	0	0	1	1	1	1	1	2	1	1	1	0	0	0	1	0	1	2	1	0	1	1	0	0	1	0	1	1	0	1	0	0	1	1
936	1	0	2	0	0	0	2	0	1	1	0	1	1	0	0	1	0	0	0	0	2	0	1	0	0	0	0	0	0	2	1	1	1	2	2	2	1	0	0	1	0	1	1	0	1	1	0	2	0
937	1	0	0	0	0	0	2	0	2	2	0	0	0	0	0	0	0	0	0	0	2	0	0	0	0	0	0	1	1	1	2	2	2	1	1	2	0	0	0	2	0	1	1	0	1	0	0	1	0
938	0	0	1	0	0	0	2	1	0	1	0	0	0	0	0	0	1	2	2	2	1	0	0	0	0	1	0	0	0	2	0	1	1	1	0	2	1	1	0	1	0	1	0	0	2	0	0	1	0
939	1	0	2	0	0	0	2	0	1	1	0	0	0	0	0	0	0	1	1	1	1	0	0	0	0	0	0	0	0	1	0	2	2	0	0	1	2	0	0	0	0	0	0	0	1	1	0	1	0
940	1	0	2	0	1	1	1	0	2	2	0	1	2	1	1	1	0	0	1	0	2	0	0	0	0	0	0	0	1	0	0	1	2	1	0	1	1	0	0	1	0	1	1	0	0	0	0	1	1
941	1	0	0	0	0	0	1	0	0	0	1	0	0	0	0	0	0	0	0	0	2	1	1	1	1	1	0	1	1	1	0	1	1	1	0	2	2	2	0	0	0	0	0	0	0	1	0	2	0
942	1	0	1	0	1	1	1	0	0	0	2	1	1	0	1	0	0	0	0	0	2	1	1	1	1	0	0	0	0	2	0	1	1	0	0	1	2	0	0	1	1	0	0	0	0	0	0	1	1
943	1	0	2	0	0	2	1	0	0	0	1	2	2	0	0	1	0	2	2	2	1	1	0	0	0	0	0	0	0	2	2	1	1	0	0	0	0	0	0	2	1	1	1	0	1	1	0	1	0
944	1	1	1	0	0	1	2	0	2	2	0	0	1	1	1	0	0	0	1	0	2	1	0	0	0	0	0	0	1	1	1	0	0	2	1	2	2	0	0	0	0	1	1	0	1	0	0	1	1
945	0	1	1	0	0	1	2	0	1	1	1	0	0	0	0	0	0	1	2	1	1	0	0	0	0	0	0	0	1	1	1	1	2	1	1	1	2	1	1	0	0	0	0	1	0	0	0	0	0
946	1	0	2	0	0	1	2	0	1	1	1	0	1	1	1	0	0	2	1	1	2	0	0	0	0	0	0	0	1	1	0	1	1	1	0	1	2	0	0	1	1	1	1	0	0	1	0	1	0
947	1	1	1	0	0	1	1	1	0	1	1	0	0	0	0	0	0	0	2	1	2	0	0	0	0	0	0	0	0	1	1	1	1	0	0	1	2	1	1	2	1	0	0	0	0	1	0	2	0
948	1	0	1	1	0	1	1	1	0	1	1	1	2	1	1	1	0	0	0	1	1	0	0	0	0	0	0	0	0	1	0	0	1	2	0	2	0	0	0	2	0	1	1	0	2	1	0	1	1
949	1	0	2	0	0	2	2	1	0	1	0	0	2	1	1	0	0	2	1	1	1	1	1	0	0	0	0	1	1	2	0	1	2	1	1	1	1	0	0	0	0	1	0	0	1	0	1	0	1
950	1	0	1	0	0	1	1	1	0	1	1	0	1	1	1	0	0	2	2	2	1	1	1	1	1	1	0	2	2	0	1	1	1	1	0	1	2	0	0	2	0	0	0	0	0	0	0	2	0
951	0	0	0	0	0	0	2	0	1	1	0	0	0	0	0	0	0	0	0	0	2	0	0	0	0	0	0	0	1	1	0	2	2	2	1	2	1	0	1	1	0	1	1	0	1	0	0	1	0
952	1	0	1	0	1	2	2	0	1	1	0	1	1	0	0	1	0	1	1	1	2	1	0	0	0	0	0	1	1	1	1	2	2	1	0	1	0	0	0	2	0	1	0	0	2	1	0	2	0
953	1	0	1	0	0	1	1	0	1	1	1	0	0	0	0	0	0	1	1	1	1	0	0	0	0	0	0	1	1	1	1	0	2	1	0	2	0	0	0	2	0	0	0	0	0	1	0	2	0
954	1	0	1	0	0	0	2	0	1	1	0	0	0	0	0	0	0	1	1	1	2	1	0	0	0	0	0	0	0	2	1	0	0	2	1	2	2	1	1	0	0	0	0	0	1	0	0	0	1
955	1	0	2	0	0	2	1	1	1	2	1	0	1	1	1	0	1	2	1	1	1	1	1	1	1	1	0	0	0	2	0	2	2	1	0	1	2	0	0	1	0	0	0	0	1	0	0	2	0
956	1	0	0	0	0	0	2	0	0	0	0	0	0	0	0	0	0	1	1	1	2	0	0	0	0	0	1	0	0	0	0	1	1	2	1	2	1	0	0	2	0	0	0	0	0	2	0	2	0
957	1	0	2	0	1	1	2	0	2	2	0	0	0	0	0	0	0	0	0	1	2	0	1	0	0	0	0	0	0	1	0	0	1	1	0	1	2	0	0	0	1	0	0	0	1	0	1	0	0
958	1	0	1	0	1	2	2	1	0	1	0	0	1	1	1	0	0	2	1	0	2	1	0	0	0	0	0	0	1	1	0	0	1	1	1	1	1	0	0	1	0	1	0	0	1	0	0	2	0
959	1	0	2	0	0	1	2	1	0	1	0	1	2	2	2	0	0	1	0	1	2	0	0	0	0	1	0	1	1	2	0	2	2	0	0	1	1	0	1	1	0	0	0	0	2	0	0	1	0
960	1	0	0	0	0	0	2	0	0	0	1	0	0	0	0	0	0	1	1	1	1	0	0	0	0	0	0	1	1	1	1	0	0	2	1	1	0	0	0	1	0	1	1	0	1	0	0	2	0
961	1	0	1	0	0	0	2	0	1	1	0	0	0	0	0	0	0	0	0	0	2	0	0	0	0	0	0	0	0	1	0	0	1	2	0	2	1	0	0	1	0	0	0	0	1	1	0	2	0
962	1	0	2	0	1	1	2	0	1	1	0	0	1	1	1	0	0	1	1	1	2	0	0	0	0	1	0	1	2	1	0	0	1	1	0	2	2	0	0	0	0	1	1	0	1	1	1	0	0
963	1	0	1	0	1	2	2	0	1	1	1	0	0	0	0	0	0	2	2	2	0	1	0	0	0	0	0	1	1	1	0	0	1	1	1	1	1	0	0	2	0	1	1	0	1	1	0	1	1
964	1	0	2	0	0	1	2	1	0	1	0	0	0	0	0	0	0	2	1	1	2	0	0	0	0	0	0	0	2	0	0	1	1	2	1	2	1	1	0	1	0	1	0	0	1	0	0	0	0
965	1	0	0	0	0	0	0	0	1	1	0	1	1	0	0	0	0	2	2	2	1	0	0	0	0	0	0	1	1	2	0	0	0	1	0	1	2	0	0	1	0	0	0	0	0	0	0	1	0
966	1	0	2	0	0	2	1	0	1	1	1	0	0	0	0	0	0	1	1	1	1	0	0	0	0	0	0	1	2	0	1	1	1	2	0	2	1	0	0	2	0	0	0	0	0	1	0	1	0
967	0	0	2	0	1	2	2	0	1	1	0	0	0	0	0	0	0	2	2	1	0	1	0	0	0	0	0	0	0	2	1	1	1	2	2	2	1	0	1	1	0	0	0	0	1	1	0	1	0
968	0	0	2	0	0	2	2	0	1	1	0	0	0	0	0	0	0	2	2	2	1	0	1	0	0	0	1	0	1	0	0	2	2	1	0	2	2	1	1	0	0	0	0	0	0	0	1	0	0
969	1	0	2	0	0	1	2	0	1	1	1	0	0	0	0	0	0	1	1	1	2	1	0	0	0	0	0	0	1	1	0	2	2	0	0	1	1	0	0	2	0	0	0	0	0	2	0	1	1
970	1	0	0	0	0	1	0	0	1	1	1	1	1	0	0	1	0	0	0	0	2	0	0	0	0	0	0	0	1	1	0	1	2	1	0	1	1	0	1	1	0	0	0	0	0	1	0	2	0
971	0	0	0	0	0	1	1	1	0	1	1	0	0	0	0	0	0	1	1	1	1	0	0	0	0	0	0	1	1	1	0	0	1	2	0	2	2	0	0	0	0	1	1	0	1	0	0	0	0
972	0	0	2	0	2	2	2	0	0	0	0	0	0	0	0	0	0	1	2	2	1	1	0	0	0	0	0	0	0	2	2	0	0	1	0	1	2	0	0	1	0	0	0	0	0	0	0	1	1
973	1	1	1	0	0	1	2	0	1	1	0	0	1	1	1	0	0	1	0	0	2	0	0	0	0	0	0	1	1	2	0	1	1	1	0	2	0	0	0	1	0	1	1	1	0	1	0	2	0
974	1	0	1	0	0	1	1	1	0	1	1	0	1	1	1	0	0	0	1	1	1	0	0	0	0	0	1	1	1	0	1	1	1	2	1	2	2	0	0	1	0	0	0	0	0	2	0	1	0
975	1	0	2	0	0	1	2	0	1	1	1	0	0	0	0	0	0	1	1	1	2	0	0	0	0	1	0	0	1	0	0	1	1	1	1	1	1	0	0	0	0	1	1	0	1	0	0	2	0
976	1	0	2	0	0	2	2	0	0	0	0	0	1	0	0	0	0	0	0	0	1	0	0	0	0	0	0	1	2	0	1	1	1	2	1	2	1	0	1	1	1	0	0	0	0	1	0	2	0
977	1	0	1	0	0	1	2	0	1	1	0	0	1	1	1	0	0	1	0	1	1	0	0	0	0	0	0	1	2	0	1	1	2	0	0	1	2	1	0	0	0	0	0	0	0	2	0	0	1
978	1	0	0	0	0	1	1	0	0	0	1	0	2	2	2	0	0	2	2	1	0	0	0	0	0	0	0	1	1	2	0	1	1	2	0	1	2	1	0	1	0	0	0	0	0	1	0	2	0
979	1	1	1	0	0	1	2	0	0	0	0	2	2	1	1	0	0	1	1	1	2	0	0	0	0	0	0	0	0	2	0	1	2	1	0	1	1	0	0	1	0	1	1	0	1	2	0	1	1
980	1	0	0	0	0	0	1	0	1	1	1	0	0	0	0	0	0	1	1	1	2	0	0	0	0	1	0	0	0	2	0	0	0	1	1	2	0	0	0	2	1	1	1	0	1	0	0	2	0
981	1	0	0	0	1	1	1	0	0	0	0	1	0	0	1	0	0	1	1	1	2	0	0	0	0	0	0	0	0	2	1	2	2	0	0	1	1	0	0	2	0	2	2	0	1	1	0	1	1
982	1	0	1	0	0	1	2	0	1	1	1	0	0	0	0	0	0	0	0	0	2	0	0	0	0	1	0	0	0	2	0	0	0	2	1	2	1	0	0	0	0	0	0	0	0	0	0	0	0
983	1	0	1	0	0	1	1	0	2	2	0	0	0	0	0	0	0	2	2	1	0	0	0	0	0	0	0	2	2	0	1	1	2	1	0	1	1	0	0	0	0	1	1	0	1	0	0	2	0
984	1	0	1	0	0	1	2	0	1	1	1	0	1	1	1	0	0	2	1	1	1	0	0	0	0	1	0	1	2	0	0	2	2	1	0	2	1	0	0	0	0	0	0	1	2	0	0	1	1
985	1	0	1	0	0	0	1	0	1	1	1	0	0	0	0	0	0	1	1	1	1	1	1	1	1	0	0	0	1	1	0	1	2	1	0	2	2	0	0	1	0	0	0	1	1	0	0	0	2
986	1	0	1	0	0	0	1	0	2	2	0	1	1	0	0	1	0	0	1	0	1	0	0	0	0	0	0	0	0	1	0	1	1	1	0	2	0	0	0	0	0	0	0	1	0	0	1	0	0
987	1	0	2	0	0	2	2	0	2	2	0	2	2	1	1	0	0	1	1	0	2	2	1	1	1	1	0	0	2	0	0	0	0	1	1	2	1	0	0	2	1	0	0	0	0	1	0	0	1
988	1	0	2	0	0	2	2	1	1	2	0	1	1	1	1	0	1	2	1	0	1	0	1	0	0	1	0	0	0	2	1	1	2	1	0	1	2	0	0	1	0	1	1	0	1	0	0	1	0
989	1	0	0	0	0	0	2	0	1	1	0	0	0	0	0	0	0	1	1	0	2	0	1	0	0	1	0	2	2	1	1	1	1	1	0	1	1	1	0	1	0	0	0	0	0	1	0	2	0
990	1	0	2	0	1	2	2	0	1	1	0	1	1	0	0	1	0	0	0	0	1	0	0	0	0	0	0	1	1	1	2	0	1	1	0	2	1	0	0	1	0	0	0	0	0	1	1	1	0
991	1	0	2	0	2	2	2	1	0	1	0	0	0	0	0	0	0	1	0	0	2	0	0	0	0	1	0	0	1	1	0	1	2	2	0	2	1	0	0	0	0	0	0	0	1	0	0	0	0
992	1	0	2	0	1	2	1	0	0	0	0	0	0	0	0	0	0	1	1	1	2	0	0	0	0	0	0	0	0	2	0	1	1	0	0	1	0	0	0	2	0	0	0	0	1	1	1	2	0
993	1	0	1	1	0	2	2	0	1	1	0	0	1	1	1	0	0	2	0	1	1	0	0	0	0	1	0	0	0	1	0	2	2	1	0	1	1	1	0	1	0	1	1	1	1	1	0	1	0
994	0	0	2	0	0	2	1	1	0	1	1	1	0	0	1	0	0	0	0	0	1	0	0	0	0	0	0	1	1	2	0	2	2	0	0	0	1	0	1	1	0	0	0	0	0	0	0	1	0
995	1	0	2	0	1	2	2	0	1	1	0	0	1	1	1	0	0	0	0	0	2	0	0	0	0	0	0	0	2	0	0	2	2	0	0	0	1	1	0	0	0	1	1	0	1	2	0	2	0
996	1	0	2	0	0	2	2	0	2	2	0	1	1	0	0	1	0	1	1	1	1	0	1	1	1	1	0	0	1	1	0	1	1	1	0	2	2	0	0	0	0	0	0	0	1	0	0	0	1
997	1	0	0	0	0	0	2	0	1	1	1	0	0	0	0	0	0	0	0	0	2	1	0	0	0	0	0	0	0	1	0	2	2	1	0	1	0	0	0	1	0	0	0	0	1	0	0	2	0
998	1	0	1	0	0	0	2	1	0	1	0	0	0	0	0	0	0	0	0	0	2	0	0	0	0	1	0	0	1	1	0	2	2	0	0	2	2	0	0	1	0	0	0	0	0	0	0	0	0
999	1	0	2	0	0	1	2	1	0	1	0	0	1	0	0	0	0	2	2	1	0	1	0	0	0	0	0	0	0	2	1	1	2	0	0	2	0	0	0	2	0	1	1	0	1	1	1	0	0
1000	1	0	0	0	0	0	2	1	1	2	0	1	1	0	0	0	0	2	1	1	2	1	0	0	0	0	0	0	0	2	0	0	1	1	0	1	2	0	0	1	0	0	0	1	0	0	0	2	0
[truncated: 252 more columns]
