# Supplementary material for: KNN-MDR: a learning approach for improving interactions mapping performances in genome wide association studies
Source: BMC Bioinformatics. 2017 Mar 21;18:184. doi: 10.1186/s12859-017-1599-7 (PMC5361736; doi:10.1186/s12859-017-1599-7)
Supplement: Supplementary file 5 — The data set(s) supporting the results of Table 3. (ZIP 7092 kb) [file 12859_2017_1599_MOESM5_ESM.zip › 000/S72/mkallsimul.dat]

1	1	0	0	0	0	0	2	2	0	1	0	0	1	0	0	1	1	0	0	0	1	0	0	2	0	0	0	2	2	2	1	1	2	0	0	2	1	0	0	0	0	0	0	2	0	1	0	1	1
2	1	0	0	0	0	0	2	1	0	0	0	1	1	0	0	0	1	1	0	0	0	0	1	1	0	1	0	2	2	2	0	0	0	1	0	2	0	0	0	1	1	1	1	1	2	0	0	1	1
3	1	0	0	0	0	1	1	2	0	0	1	0	1	0	0	0	1	0	1	1	1	0	2	0	0	1	0	2	1	1	1	0	1	1	0	2	1	1	1	0	0	0	0	2	2	0	0	0	2
4	0	0	0	0	0	0	2	1	1	1	1	0	0	0	0	0	0	1	2	2	2	0	0	2	0	1	0	2	2	2	0	0	1	0	2	2	2	0	0	0	0	0	0	1	0	0	1	0	2
5	1	0	0	0	1	1	2	0	2	2	0	0	0	0	0	0	2	1	1	1	2	0	1	1	0	1	0	2	2	1	0	1	1	2	0	2	2	1	1	2	1	0	1	2	0	1	1	1	1
6	0	0	0	1	0	2	2	1	1	1	1	1	1	0	0	0	2	2	0	0	0	0	0	2	0	1	0	1	2	2	0	1	1	1	0	2	0	0	0	2	2	0	0	2	0	0	0	1	1
7	1	0	0	1	0	1	2	0	1	1	0	0	0	0	0	0	1	1	1	1	1	0	0	2	0	2	0	2	2	1	0	2	1	1	1	0	1	0	0	1	1	0	0	1	0	0	0	0	2
8	1	0	0	0	0	0	1	2	0	0	1	0	0	0	0	0	0	0	0	0	0	1	0	2	0	2	0	1	2	2	0	1	2	0	0	2	1	0	0	0	0	0	0	1	0	0	0	2	0
9	1	0	0	0	0	0	2	1	1	1	1	1	1	0	0	0	0	0	2	2	2	1	0	2	0	2	0	2	2	2	0	0	0	0	1	1	0	0	0	2	2	1	1	2	1	0	0	1	0
10	1	0	0	0	1	2	2	2	1	1	0	0	0	0	0	0	2	2	2	2	1	1	0	2	0	0	0	2	2	2	2	0	0	0	1	1	0	0	0	2	2	0	0	1	0	1	0	1	1
11	0	0	0	0	0	0	2	0	1	1	1	0	0	0	0	0	1	1	0	0	2	1	1	1	1	2	0	2	2	1	0	1	1	2	2	1	2	0	0	0	0	1	1	2	2	0	0	2	0
12	0	0	0	1	1	2	2	2	0	0	0	0	1	0	0	0	1	1	2	2	2	1	0	2	0	0	0	2	2	2	0	0	1	2	0	2	1	0	0	0	0	0	0	2	2	0	0	2	0
13	1	0	0	0	0	0	2	1	1	1	0	0	1	0	0	0	0	1	2	2	2	1	0	2	0	0	0	1	2	2	0	1	1	1	0	2	1	0	0	2	2	1	1	1	1	0	0	2	2
14	1	0	0	0	0	0	2	2	0	1	0	0	0	0	0	0	2	1	1	1	1	1	0	2	0	0	0	2	2	2	1	0	1	2	0	2	2	0	0	1	1	1	1	2	2	0	1	0	1
15	1	0	1	0	0	1	1	1	0	2	0	0	0	0	0	0	2	2	2	2	2	1	0	2	0	2	0	2	2	2	0	0	0	1	0	2	2	1	0	0	0	1	1	1	1	0	0	2	0
16	1	0	0	1	0	1	1	2	0	0	1	0	0	0	0	0	1	1	1	2	2	0	0	2	0	1	0	2	2	2	1	0	0	2	0	1	1	0	0	1	1	0	0	1	0	0	0	1	0
17	1	0	0	0	0	1	2	2	0	1	0	1	1	1	1	1	1	1	1	1	1	1	0	2	0	1	1	2	2	2	1	2	1	1	0	2	0	0	0	2	2	0	1	2	1	0	0	2	0
18	1	0	1	0	0	1	1	1	0	0	1	0	0	0	0	0	1	1	1	2	2	0	0	2	0	1	0	2	2	2	0	1	1	2	0	2	1	0	0	1	1	0	0	2	0	2	0	2	1
19	1	0	0	0	0	0	2	2	2	2	0	0	0	0	0	0	1	0	2	2	2	0	1	1	0	0	0	2	2	2	1	0	1	2	0	2	1	0	0	2	2	0	0	2	0	0	0	1	1
20	1	0	0	0	0	2	2	2	0	0	0	0	0	0	0	0	2	2	0	0	2	0	1	1	0	2	0	1	2	2	1	0	1	2	0	2	1	0	0	1	1	0	0	1	0	0	1	0	2
21	1	0	0	0	0	0	2	1	1	1	1	1	2	0	0	1	0	0	0	0	0	0	0	2	0	1	1	2	2	2	0	0	1	2	0	2	2	0	0	1	1	1	1	2	1	1	1	1	1
22	0	0	0	0	0	1	1	2	0	1	1	1	0	0	0	0	2	1	1	1	2	0	1	1	0	1	0	2	1	1	1	2	1	2	0	2	1	0	0	2	2	1	1	1	1	0	1	0	1
23	1	0	0	0	0	1	2	1	1	1	1	0	0	0	0	0	0	0	0	0	0	1	0	2	0	1	0	2	1	2	1	0	0	0	1	1	1	0	0	1	1	0	0	1	0	0	0	1	1
24	1	0	1	2	0	2	1	1	1	1	0	0	1	0	0	0	1	0	2	2	2	1	0	2	0	2	0	1	2	2	0	1	2	0	1	2	1	0	0	1	1	0	0	0	1	1	0	1	0
25	1	0	0	0	0	0	1	2	0	0	1	1	1	0	0	0	1	0	2	2	2	1	0	2	0	0	0	2	2	2	2	0	1	0	1	2	2	1	1	1	0	0	0	2	0	0	0	1	1
26	1	0	0	0	0	1	2	2	1	1	0	0	0	0	0	0	2	1	2	2	2	1	1	1	1	1	1	2	2	2	1	1	2	1	1	1	2	0	0	1	0	1	1	2	1	0	0	2	1
27	1	0	0	0	0	0	2	1	1	1	1	0	1	0	0	0	0	1	0	1	2	0	0	2	0	1	0	2	1	1	1	2	2	0	2	0	0	1	0	1	1	1	1	1	1	0	1	1	1
28	1	0	0	0	0	1	2	1	0	0	1	0	1	0	0	0	2	1	2	2	2	0	0	2	0	0	0	1	1	1	0	2	2	2	0	2	2	0	0	0	0	0	0	2	1	1	0	2	0
29	1	0	0	0	0	1	1	2	0	0	1	0	1	0	0	0	1	0	1	2	2	1	0	2	0	0	1	1	2	2	0	2	1	1	1	1	2	1	0	0	0	1	2	2	1	1	0	2	1
30	1	0	0	0	1	1	2	2	0	0	1	0	1	0	0	0	1	1	1	1	1	0	1	1	1	0	0	2	2	2	0	2	2	0	1	1	0	0	0	1	1	0	0	1	0	0	0	1	1
31	1	0	0	0	0	0	2	1	1	1	0	0	0	0	0	0	2	1	2	2	2	1	1	1	1	1	1	2	2	2	0	1	2	2	0	2	0	0	0	2	2	0	0	1	0	1	0	1	0
32	1	0	0	0	1	1	2	0	2	2	0	1	2	0	0	0	2	1	1	2	2	1	0	2	0	1	0	1	2	2	0	1	1	1	0	2	1	0	1	1	1	0	0	2	0	0	0	0	1
33	1	0	1	0	0	1	2	2	1	1	1	0	0	0	0	0	1	0	1	1	1	0	0	2	0	0	0	1	2	2	0	1	2	0	1	1	1	1	0	1	1	0	1	2	2	0	0	1	0
34	1	0	0	1	0	1	1	2	1	1	1	0	1	0	0	0	1	1	1	1	2	0	0	2	0	1	0	1	1	1	1	0	1	0	2	1	2	1	0	1	1	0	1	1	1	0	0	2	0
35	1	0	0	0	0	0	2	0	1	1	1	1	1	0	0	0	0	0	2	1	2	0	0	2	0	1	0	1	2	2	1	2	1	2	0	2	1	0	0	1	1	0	0	2	0	0	0	2	0
36	1	0	0	0	0	1	1	2	0	1	1	0	1	0	0	1	1	1	1	1	1	2	1	1	1	1	0	2	2	2	1	0	1	2	0	2	0	0	0	1	1	1	1	2	1	1	1	1	1
37	1	0	0	2	0	2	2	0	1	1	1	1	2	0	0	0	1	1	1	1	1	0	1	1	0	2	0	1	1	1	1	1	2	0	1	1	2	1	0	1	1	0	0	2	0	0	0	1	1
38	1	1	0	0	0	1	2	0	2	2	0	0	1	0	0	0	1	1	0	0	0	1	1	1	1	1	0	1	2	2	0	1	1	1	1	1	0	0	0	1	1	0	0	2	0	1	0	2	0
39	1	0	0	0	0	0	2	2	0	1	0	1	2	0	0	0	1	1	1	1	1	0	1	1	0	2	0	2	2	2	0	1	1	1	0	2	1	0	0	0	0	1	1	1	1	1	0	2	1
40	1	1	0	0	1	1	1	1	0	0	2	0	1	0	0	0	2	2	2	2	2	1	0	2	0	0	0	2	2	1	0	0	1	2	0	2	1	0	1	1	1	0	0	2	1	1	0	2	2
41	0	0	0	1	0	1	2	0	2	2	0	0	1	0	0	0	1	0	0	0	1	0	0	2	0	2	0	2	1	1	0	0	1	2	2	1	1	0	0	2	2	0	2	2	2	1	1	1	1
42	0	1	0	0	1	2	0	2	0	0	2	0	0	0	0	0	2	1	2	2	2	0	0	2	0	1	0	2	1	1	1	2	2	0	1	1	1	1	1	0	0	0	2	2	1	1	0	2	1
43	1	0	0	0	0	2	2	2	0	0	0	1	0	0	0	0	2	2	2	2	1	1	0	2	0	0	0	2	2	1	0	0	1	1	0	2	1	1	0	0	0	1	1	2	1	0	0	1	1
44	1	0	1	1	0	1	2	2	0	0	1	0	0	0	0	0	1	1	1	1	1	0	0	2	0	0	0	2	2	2	1	1	1	1	0	2	1	0	0	2	2	0	0	2	0	0	1	0	2
45	1	0	0	0	2	2	2	0	2	2	0	0	0	0	0	0	1	0	2	1	2	0	1	1	0	1	0	2	2	2	0	1	1	1	1	1	1	0	0	1	1	0	0	1	0	1	0	1	1
46	0	0	0	1	0	1	0	2	0	0	1	1	1	1	1	1	1	0	2	2	2	0	0	2	0	1	0	2	2	2	2	0	2	1	0	2	2	1	0	1	1	0	0	2	1	0	0	2	0
47	1	0	0	0	0	1	0	2	0	0	2	0	0	0	0	0	0	0	0	0	0	0	0	2	0	2	0	0	2	2	0	1	1	1	0	2	1	0	0	1	1	0	0	1	1	0	0	0	0
48	1	0	0	1	0	2	2	1	1	1	0	0	1	0	0	0	0	0	0	0	0	0	0	2	0	1	0	1	2	2	1	0	2	1	1	1	2	0	1	1	0	0	0	1	1	0	0	2	0
49	0	0	0	2	0	2	1	2	1	1	1	0	0	0	0	0	1	1	1	1	2	0	1	1	1	1	0	2	1	1	0	0	1	1	1	2	2	0	0	1	1	0	0	2	0	0	0	2	0
50	1	0	0	0	0	1	2	2	0	0	0	0	1	1	1	1	1	1	2	0	2	1	1	1	1	1	0	2	2	2	0	2	2	1	0	2	2	2	0	0	0	0	1	2	1	2	1	1	1
51	1	0	0	0	1	1	1	1	1	1	0	1	0	0	0	0	1	1	2	0	2	0	0	2	0	2	0	1	2	2	1	0	0	2	0	2	1	0	0	0	0	0	0	2	1	1	0	1	0
52	1	0	0	1	0	1	1	2	0	0	1	0	0	0	0	0	2	2	0	0	0	2	0	2	0	0	0	2	2	1	1	1	1	1	1	2	2	0	1	1	1	0	0	2	0	0	0	1	1
53	1	0	0	1	1	2	1	2	0	0	1	0	1	0	0	0	2	1	0	0	1	0	0	2	0	1	0	1	1	0	0	1	1	2	0	2	2	0	0	2	1	0	0	1	0	0	0	2	0
54	1	0	0	1	0	1	1	1	1	1	1	1	1	0	0	0	0	0	1	1	1	0	0	2	0	2	0	2	1	1	1	0	1	2	0	2	1	0	0	1	1	0	0	1	0	1	0	0	2
55	1	1	1	1	0	2	0	2	0	0	2	0	0	0	0	0	1	0	1	1	1	0	1	1	0	1	0	2	0	0	0	0	2	2	1	1	1	0	0	1	1	0	1	1	1	0	0	1	0
56	0	0	0	0	1	2	2	2	0	0	0	0	0	0	0	0	2	0	2	1	2	1	1	1	1	1	0	1	1	0	1	2	2	0	2	0	1	0	0	2	2	0	0	0	0	1	0	1	1
57	1	0	0	0	0	1	2	2	0	1	0	1	1	0	0	0	1	1	1	2	2	0	0	2	0	1	0	2	2	2	1	2	1	1	0	2	1	1	0	0	0	0	1	2	0	0	0	2	0
58	1	0	0	0	0	0	0	2	0	0	2	0	0	0	0	0	0	0	2	1	2	0	1	1	0	0	0	2	2	2	0	0	1	1	1	1	2	1	0	0	0	0	0	1	0	1	1	1	1
59	1	0	0	1	0	1	2	2	1	1	0	0	0	0	0	0	1	1	1	1	2	1	0	2	0	0	0	2	2	2	0	0	0	2	0	2	1	1	0	1	1	0	1	2	2	0	0	2	0
60	0	0	0	1	0	2	2	1	2	2	0	1	2	0	0	0	2	2	2	2	2	1	0	2	0	1	0	1	1	1	0	0	1	2	2	1	1	0	0	2	1	1	1	1	1	0	0	1	0
61	1	0	0	1	0	1	2	1	2	2	0	1	1	0	0	0	1	0	1	1	2	0	0	2	0	1	0	1	2	2	0	0	0	1	0	2	0	0	0	1	1	0	0	2	1	1	0	1	1
62	1	0	1	1	0	1	1	2	0	0	2	0	2	0	0	0	1	0	2	1	2	1	0	2	0	1	0	1	2	2	1	0	1	1	1	1	1	0	0	1	1	0	0	1	0	0	0	2	0
63	1	0	0	0	0	0	2	1	1	1	0	1	1	0	0	0	1	1	1	1	1	0	0	2	0	0	0	1	1	1	0	1	1	2	0	2	1	0	0	0	0	0	0	2	0	0	0	1	1
64	0	1	0	0	1	2	1	1	0	0	2	0	2	0	0	1	2	1	2	2	1	1	1	1	1	0	0	2	1	1	0	0	1	2	0	2	1	0	0	1	1	0	0	1	0	0	0	0	2
65	1	0	1	1	1	2	2	2	0	0	1	0	0	0	0	0	1	0	2	2	2	1	0	2	0	2	0	2	2	2	1	0	1	0	2	1	1	0	0	1	1	0	1	2	1	0	1	0	1
66	0	0	0	0	1	1	2	2	0	0	0	0	2	1	1	1	2	0	2	2	2	0	0	2	0	0	0	1	2	2	0	0	1	2	0	2	2	0	0	0	0	0	0	2	0	1	0	2	0
67	1	0	0	1	0	2	1	2	0	1	1	0	0	0	0	0	2	0	1	1	1	2	1	1	1	1	0	2	2	2	2	0	1	0	1	2	2	0	0	1	1	0	0	2	0	0	0	1	1
68	1	0	0	1	0	1	1	2	0	0	0	0	1	0	0	0	1	1	2	2	1	1	1	1	0	0	0	2	1	1	0	0	0	0	0	2	1	0	1	1	1	0	0	1	0	0	0	1	1
69	1	0	0	0	0	1	2	2	0	0	1	0	0	0	0	0	1	0	1	1	1	0	0	2	0	1	1	2	2	2	0	2	2	0	2	0	2	0	0	2	2	0	0	2	0	0	0	2	0
70	1	0	0	0	0	0	2	1	1	1	0	0	0	0	0	0	1	1	0	1	1	1	0	2	0	0	0	2	2	2	1	0	2	1	0	2	1	0	0	1	1	0	1	2	1	1	0	0	1
71	1	0	0	0	0	1	1	2	0	0	1	0	1	0	0	0	1	1	1	2	2	1	0	2	0	1	0	2	2	1	0	0	2	2	0	2	1	0	0	1	1	0	0	2	0	0	0	2	0
72	1	0	0	0	0	0	2	1	1	2	0	0	1	0	0	0	2	0	1	1	2	0	1	1	1	1	0	2	2	2	1	0	1	1	1	1	1	1	0	2	2	1	1	1	1	0	0	1	1
73	1	1	0	0	1	1	1	1	1	1	1	0	0	0	0	0	1	0	1	1	1	1	0	2	0	0	0	1	2	2	0	0	2	2	0	2	2	1	1	2	1	0	0	0	1	1	0	2	0
74	1	0	0	0	0	0	2	2	0	0	0	0	1	0	0	0	1	0	1	1	1	0	0	2	0	1	0	2	2	2	1	0	1	1	1	1	2	0	0	0	0	0	1	1	1	2	0	2	0
75	1	0	0	1	0	1	1	1	1	1	0	0	2	0	0	1	1	0	1	1	1	1	0	2	0	1	0	1	2	2	0	2	2	0	1	1	0	0	0	2	2	1	1	2	2	0	0	1	0
76	0	0	0	0	1	1	1	2	0	0	1	1	1	0	0	0	1	0	2	2	2	0	0	2	0	1	0	2	2	2	0	0	1	2	0	2	1	0	0	2	2	0	0	1	1	0	0	0	2
77	0	1	0	0	1	1	2	0	2	2	0	0	0	0	0	0	0	0	1	1	2	0	0	2	0	1	1	2	2	1	0	0	1	2	0	2	1	0	0	1	1	0	1	1	1	1	0	1	1
78	1	0	0	1	0	2	2	2	1	1	1	0	0	0	0	0	1	1	0	0	1	0	0	2	0	2	1	2	2	2	0	2	1	0	2	0	2	0	0	0	0	0	0	1	1	0	0	1	1
79	1	0	1	1	0	1	2	1	0	0	1	1	2	0	0	0	2	1	2	2	2	0	1	1	0	2	0	2	2	2	2	2	2	0	2	1	1	0	0	1	1	0	0	1	0	1	1	0	2
80	0	0	0	1	0	1	1	1	1	1	0	0	1	0	0	0	1	1	2	2	2	0	0	2	0	0	0	2	1	1	0	0	0	2	0	2	2	1	1	1	0	0	0	2	1	1	0	2	0
81	1	0	0	0	0	1	1	2	0	0	1	1	1	0	0	0	0	0	0	0	0	0	0	2	0	1	0	1	2	2	1	1	2	0	2	0	2	0	0	1	1	0	2	2	2	1	0	2	0
82	1	1	0	0	1	1	2	0	2	2	0	0	0	0	0	0	2	1	2	2	1	0	0	2	0	1	0	1	1	1	0	1	0	2	0	2	1	0	0	0	0	1	1	1	1	0	1	0	2
83	1	1	0	0	0	1	1	1	1	2	0	0	0	0	0	0	0	0	0	0	0	2	0	2	0	0	0	1	2	2	0	1	1	0	2	1	1	0	0	1	1	0	1	2	1	0	0	2	0
84	1	0	0	0	1	2	1	1	1	1	1	0	1	0	0	0	2	2	0	0	2	0	0	2	0	1	1	2	2	2	0	2	1	2	0	2	0	0	0	2	2	0	1	2	1	2	1	1	1
85	0	0	0	0	0	1	2	2	0	0	0	0	0	0	0	0	1	1	1	1	1	1	1	1	1	0	0	2	2	2	0	0	0	2	0	2	2	0	0	1	1	0	0	2	0	0	0	1	1
86	0	0	0	0	0	0	2	2	0	0	0	0	0	0	0	0	2	1	1	2	2	0	0	2	0	1	0	2	2	2	0	0	1	1	0	2	0	0	0	2	2	0	1	2	1	2	0	1	1
87	0	0	0	0	0	0	1	2	1	1	0	0	1	0	0	0	0	0	1	1	1	0	0	2	0	1	0	0	2	2	0	1	1	2	0	2	1	0	0	0	0	0	2	2	1	1	1	2	1
88	1	0	0	0	0	1	1	1	1	2	0	0	1	0	0	0	0	0	1	0	1	0	1	1	1	0	0	1	2	2	0	0	0	2	0	2	2	0	0	1	0	0	0	1	1	0	0	2	0
89	1	0	0	1	0	1	2	0	2	2	0	0	0	0	0	0	0	0	0	1	2	0	1	1	0	1	0	1	1	1	1	0	2	1	0	2	1	1	0	1	1	0	1	2	0	0	0	0	2
90	0	0	0	0	0	2	2	1	1	1	0	0	0	0	0	0	0	0	0	0	1	0	0	2	0	1	0	1	2	2	0	1	2	1	1	2	2	0	0	0	0	1	1	2	1	1	0	2	1
91	0	0	1	0	0	1	2	2	1	1	0	0	0	0	0	0	1	1	2	2	2	0	2	0	0	0	0	1	2	2	0	0	0	2	0	2	2	0	0	0	0	0	0	1	0	0	0	2	0
92	0	0	0	1	0	2	1	2	0	1	0	0	1	0	0	0	1	0	1	1	2	0	1	1	0	1	0	1	1	1	0	1	1	2	0	2	1	0	0	2	2	1	1	2	1	1	0	2	1
93	1	0	0	1	0	1	2	0	2	2	0	1	1	1	1	1	1	1	2	2	1	0	2	0	0	1	0	2	2	1	0	0	1	0	2	1	2	0	0	0	0	0	0	2	0	0	0	2	0
94	1	0	0	0	0	1	1	1	1	1	1	0	0	0	0	0	1	1	1	1	2	0	0	2	0	0	0	1	2	2	1	0	0	2	0	2	1	0	0	1	1	1	1	1	0	1	0	2	0
95	0	0	0	1	1	2	2	2	1	1	1	0	0	0	0	0	2	2	1	1	1	0	0	2	0	1	0	2	2	2	1	1	1	1	0	2	1	1	0	1	1	2	2	2	0	2	1	1	1
96	1	0	0	0	0	0	2	1	1	1	0	1	1	0	0	0	2	0	2	2	2	0	0	2	0	1	0	2	2	2	0	1	1	1	0	2	2	2	0	0	0	0	0	2	0	0	0	2	0
97	1	1	0	0	1	2	1	1	0	2	0	0	0	0	0	0	0	0	0	0	1	0	0	2	0	2	1	2	2	2	0	0	2	2	0	2	0	0	0	1	1	0	1	2	1	0	0	2	0
98	1	0	0	0	0	1	2	1	1	1	0	0	0	0	0	0	1	0	1	1	1	0	1	1	0	0	0	1	1	1	0	0	1	2	1	1	2	1	1	2	1	0	1	1	1	0	0	1	1
99	1	0	1	1	0	1	2	1	1	1	0	0	0	0	0	0	1	1	1	1	2	1	0	2	0	0	0	1	1	1	0	1	1	2	0	2	1	0	0	0	0	0	1	2	0	1	0	1	1
100	1	1	0	0	0	1	2	2	0	0	0	0	0	0	0	0	1	0	1	1	1	0	0	2	0	1	0	1	2	1	1	1	1	2	0	2	2	1	0	1	1	0	0	2	0	0	0	2	0
101	0	0	0	0	0	2	2	2	1	1	0	1	1	0	0	0	1	0	2	2	2	0	0	2	0	1	1	2	2	2	0	1	2	2	0	2	1	0	1	1	1	0	1	2	1	0	0	1	1
102	0	0	0	1	0	1	2	1	1	1	0	1	1	0	0	0	1	1	1	1	2	0	0	2	0	2	0	2	2	2	1	1	1	0	0	1	2	0	0	1	1	0	0	2	1	1	0	1	1
103	1	0	0	2	0	2	2	2	0	0	0	1	2	1	1	1	1	0	2	2	2	1	0	2	0	0	0	0	1	2	0	0	2	1	1	1	1	0	0	2	2	0	0	2	0	0	1	0	2
104	1	0	0	0	1	1	2	1	2	2	0	1	1	0	0	0	2	2	2	2	2	0	0	2	0	1	0	1	1	1	0	0	1	1	0	2	1	0	0	0	0	0	0	1	1	0	0	2	1
105	0	0	0	1	0	1	1	1	0	0	2	0	1	0	0	0	1	1	1	1	2	0	0	2	0	0	0	1	1	1	0	0	0	2	0	2	1	0	1	1	1	0	1	2	1	1	1	0	2
106	1	1	0	0	0	1	1	1	2	2	0	0	0	0	0	0	2	1	2	2	2	0	0	2	0	1	0	1	2	2	1	0	1	2	0	2	0	0	0	2	2	0	0	1	0	0	0	1	1
107	0	0	0	0	0	0	1	2	1	1	0	0	1	0	0	0	2	2	1	1	2	0	0	2	0	1	0	1	2	2	1	0	2	1	1	2	1	1	0	1	1	1	1	1	1	0	0	2	0
108	1	0	0	0	0	1	1	2	0	1	1	1	2	0	0	1	0	0	1	0	1	0	1	1	0	1	0	2	2	2	2	1	1	1	0	2	1	0	1	1	1	0	0	2	0	0	1	1	1
109	0	0	0	0	0	0	2	0	2	2	0	2	1	0	0	0	2	0	2	2	2	0	1	1	0	1	1	2	2	2	0	0	2	2	0	2	0	0	0	2	2	0	0	2	0	0	0	1	1
110	1	0	0	0	0	1	2	2	0	1	0	0	0	0	0	0	0	0	0	0	0	1	1	1	1	1	0	1	1	1	0	1	2	1	0	2	1	0	0	0	0	1	1	2	1	0	0	1	0
111	1	0	0	1	0	1	1	1	1	1	0	0	1	0	0	0	1	1	2	0	2	1	0	2	0	2	0	1	2	2	0	0	1	2	0	2	2	0	1	0	0	0	0	0	0	0	0	0	2
112	0	0	0	1	0	1	2	2	0	1	0	2	1	0	0	0	2	1	2	2	2	0	0	2	0	2	1	2	2	2	0	1	1	1	1	1	2	1	1	1	0	1	1	1	2	0	0	2	0
113	0	0	0	0	0	0	2	0	1	1	0	0	0	0	0	0	1	1	1	1	2	0	0	2	0	1	0	2	2	2	0	0	1	1	1	1	0	0	0	1	1	0	0	1	0	0	1	1	1
114	1	0	0	0	1	2	1	1	1	1	1	0	1	0	0	0	1	0	1	1	2	0	0	2	0	1	0	1	1	1	0	0	1	2	0	2	1	1	0	1	1	0	1	2	0	0	1	0	2
115	1	0	0	0	0	1	0	1	1	1	1	1	2	0	0	1	1	1	1	1	2	0	0	2	0	1	0	2	2	1	0	1	1	1	1	1	2	0	0	1	1	0	0	2	1	1	0	1	2
116	1	0	0	1	0	2	2	1	1	1	1	0	0	0	0	0	2	1	2	2	2	1	0	2	0	1	0	2	2	2	1	0	1	2	2	1	1	0	0	1	1	0	1	2	0	1	0	1	1
117	1	0	0	0	0	1	1	1	0	0	2	1	1	0	0	0	0	0	0	1	1	0	1	1	0	2	0	2	1	1	0	2	2	0	1	1	1	0	1	1	1	0	0	2	0	0	0	0	1
118	0	0	0	0	1	2	2	1	1	2	0	2	2	0	0	0	2	0	1	1	1	1	0	2	0	2	0	2	2	2	0	0	2	1	1	2	2	0	0	1	1	0	0	1	0	1	0	2	0
119	1	0	0	0	0	1	1	1	1	1	2	0	1	0	0	0	0	0	2	2	1	1	1	1	0	0	0	2	2	2	0	0	2	0	1	2	2	1	0	1	1	1	1	1	1	1	0	1	1
120	0	0	0	0	0	0	2	2	0	0	0	0	0	0	0	0	0	0	2	2	2	0	0	2	0	1	0	2	1	1	1	0	2	2	0	2	0	0	0	2	2	0	0	2	0	0	0	1	1
121	0	0	0	0	0	2	2	2	0	0	0	0	1	0	0	0	1	1	1	1	1	0	1	1	0	1	0	2	2	2	1	0	1	1	1	2	1	0	0	1	1	1	1	1	1	0	0	1	1
122	1	0	0	0	0	1	1	0	2	2	0	1	1	0	0	0	0	0	1	1	1	0	0	2	0	1	0	2	2	2	0	0	2	2	0	2	2	0	0	2	1	1	1	2	1	0	0	1	2
123	1	0	0	0	0	1	2	2	0	0	1	0	0	0	0	0	1	0	1	1	1	1	0	2	0	1	0	1	2	2	1	0	1	0	2	1	1	0	0	0	0	0	0	1	0	1	0	1	1
124	1	0	0	0	2	2	2	2	1	1	1	0	0	0	0	0	1	0	2	2	2	0	0	2	0	0	0	1	2	2	1	0	0	2	0	2	1	1	1	0	0	0	2	2	1	1	0	2	2
125	1	0	0	1	0	1	2	2	0	0	0	0	0	0	0	0	0	0	1	1	0	0	0	2	0	0	0	2	2	2	0	0	2	1	1	1	2	0	0	0	0	0	0	2	0	2	0	1	2
126	1	0	0	1	0	1	2	1	1	1	1	0	0	0	0	0	1	1	1	1	1	0	0	2	0	1	0	2	2	2	0	0	1	2	0	2	1	0	0	2	2	0	0	2	1	1	0	1	1
127	1	0	0	1	0	2	2	1	1	2	0	0	0	0	0	0	1	1	1	2	2	1	1	1	1	1	0	2	2	2	2	1	2	1	1	2	1	0	0	1	1	0	1	2	1	0	0	2	0
128	0	0	0	1	0	1	2	2	1	1	0	0	0	0	0	0	1	1	2	2	2	1	0	2	0	1	1	2	2	2	0	1	2	0	1	1	1	0	1	1	1	0	0	1	0	0	0	2	0
129	0	0	0	0	1	2	2	1	0	0	0	0	0	0	0	0	2	0	2	2	2	0	0	2	0	1	0	2	2	2	1	1	2	2	0	2	1	1	0	1	1	0	2	2	2	1	0	1	2
130	0	0	0	0	0	0	2	0	1	1	1	1	1	0	0	0	0	0	2	2	2	1	0	2	0	0	0	2	2	1	1	2	1	2	0	2	1	0	0	1	1	0	0	0	0	1	0	1	1
131	1	0	0	0	1	2	2	1	1	1	0	1	1	0	0	0	0	1	2	2	2	0	1	1	0	2	0	1	2	2	1	1	1	1	0	2	0	0	0	1	1	0	0	1	0	0	0	1	1
132	1	0	0	0	0	0	2	0	2	2	0	0	0	0	0	0	0	0	1	1	1	0	1	1	0	0	0	0	2	2	0	1	0	1	0	2	1	0	0	0	0	0	0	2	0	0	0	1	0
133	0	1	0	0	0	1	2	1	2	2	0	2	2	0	0	0	1	1	1	1	1	2	1	1	1	1	0	1	1	1	0	0	2	1	0	2	1	0	0	2	2	0	0	2	1	1	0	2	0
134	1	0	0	0	0	1	2	0	1	1	1	0	2	0	0	1	2	1	1	1	2	0	0	2	0	0	0	2	2	2	0	0	1	2	0	2	1	0	0	1	1	1	1	2	0	0	1	1	1
135	1	0	0	0	0	0	2	1	1	2	0	0	0	0	0	0	1	0	1	1	1	1	0	2	0	1	0	1	1	1	0	0	1	2	0	2	0	0	0	1	1	0	0	0	0	0	0	1	1
136	1	0	0	0	1	1	2	2	0	0	0	1	2	0	0	0	2	2	2	1	2	0	0	2	0	1	1	2	2	1	0	1	2	1	0	2	0	0	0	1	1	0	1	1	1	0	0	2	0
137	1	0	0	0	0	0	1	1	1	1	1	1	1	0	0	0	1	1	1	1	1	0	0	2	0	2	0	2	2	2	1	0	0	0	1	1	1	0	0	0	0	0	1	2	1	0	0	2	0
138	0	0	0	1	0	1	2	2	1	1	1	1	1	0	0	0	0	0	0	0	1	0	0	2	0	2	0	2	2	2	0	0	0	2	0	2	2	0	0	1	1	0	1	2	0	0	0	2	0
139	1	0	0	0	0	0	2	1	1	1	1	0	1	0	0	0	2	0	2	2	2	2	1	1	1	1	1	2	2	2	0	1	2	0	1	1	1	0	0	2	2	0	1	2	1	0	1	1	1
140	0	0	0	1	0	2	2	2	0	1	0	0	2	0	0	0	2	1	2	2	2	0	0	2	0	1	0	2	1	1	0	1	1	1	1	1	1	0	0	0	0	0	0	0	0	0	0	2	0
141	0	0	0	0	2	2	1	2	0	1	1	1	1	0	0	0	0	0	0	0	0	0	1	1	1	2	0	2	2	1	0	0	2	1	0	2	1	1	0	0	0	0	1	2	1	0	0	2	0
142	1	0	0	0	0	1	1	2	0	0	1	1	2	0	0	0	1	1	1	2	2	0	0	2	0	1	0	2	2	2	0	2	2	0	2	1	1	0	0	2	2	0	1	2	1	1	0	2	1
143	1	0	0	1	0	2	1	2	0	0	1	1	1	0	0	0	1	0	0	0	2	0	0	2	0	1	0	2	1	1	1	1	0	2	0	2	1	0	0	2	2	0	0	1	0	0	0	1	1
144	1	0	0	0	0	0	2	1	1	1	0	0	1	0	0	1	1	1	0	0	1	0	0	2	0	2	0	1	2	2	1	1	2	1	1	2	2	0	0	1	1	0	1	2	2	1	0	1	1
145	1	0	0	0	1	1	2	2	0	0	0	0	0	0	0	0	0	0	1	2	2	1	0	2	0	1	0	2	2	2	0	0	1	0	1	1	1	0	0	2	2	0	0	1	1	1	0	1	1
146	1	0	1	1	0	2	1	1	1	1	1	1	1	0	0	0	2	1	0	0	1	0	1	1	1	1	0	2	2	2	0	0	2	2	0	2	1	0	0	1	1	0	2	2	2	1	0	1	2
147	0	0	1	0	1	2	2	2	0	1	0	1	2	0	0	0	0	0	0	0	1	0	1	1	0	1	0	2	2	1	0	1	2	1	1	1	1	0	0	1	1	0	0	1	0	0	0	1	1
148	1	0	0	0	0	1	2	1	2	2	0	1	1	1	1	1	1	1	0	0	1	0	0	2	0	0	0	2	2	2	2	0	1	2	2	1	0	0	0	1	1	0	1	2	1	1	0	2	0
149	0	1	0	0	0	1	1	1	1	1	1	1	2	0	0	0	1	1	1	1	1	0	1	1	1	2	0	2	2	2	0	0	0	2	0	2	2	0	0	0	0	0	0	1	0	1	1	1	1
150	1	0	0	1	0	1	0	2	1	1	0	1	1	0	0	0	1	1	0	0	0	1	1	1	1	2	0	2	2	2	2	0	2	1	1	1	2	1	1	0	0	0	1	2	1	2	0	1	2
151	1	1	0	0	0	1	2	1	1	1	0	0	1	0	0	0	1	1	1	1	2	0	1	1	0	1	0	1	2	2	1	0	0	2	0	2	0	0	0	1	1	0	0	2	0	0	0	1	0
152	0	0	1	1	0	1	2	2	1	1	1	0	0	0	0	0	1	1	1	2	2	0	0	2	0	2	0	2	2	2	0	0	1	0	2	0	0	0	0	1	1	0	0	2	0	0	0	1	1
153	0	0	1	1	1	2	2	2	0	0	0	1	1	1	1	1	0	0	1	1	2	0	0	2	0	1	0	2	2	2	1	0	2	2	1	1	1	0	1	1	1	0	0	1	0	0	0	2	0
154	1	0	0	1	0	2	2	1	1	1	0	0	0	0	0	0	1	1	1	1	1	0	0	2	0	1	0	2	2	2	1	0	2	1	1	2	0	0	0	2	2	0	1	2	0	1	0	1	1
155	1	0	0	0	0	0	2	2	0	0	0	0	0	0	0	0	0	0	2	2	2	0	1	1	0	1	0	1	2	2	0	0	0	0	1	1	2	1	0	1	1	0	0	1	0	0	0	2	1
156	1	0	0	0	0	0	1	1	1	1	1	0	0	0	0	0	1	0	1	1	1	0	1	1	0	1	0	2	2	2	1	0	0	2	0	2	2	1	1	2	1	0	1	1	1	0	0	2	0
157	1	0	0	0	0	0	1	1	0	2	0	0	2	1	1	1	1	1	1	1	1	1	0	2	0	0	0	2	2	2	0	0	2	1	1	1	2	0	0	0	0	0	1	1	1	1	0	2	0
158	0	0	1	0	0	0	1	1	1	1	1	1	1	0	0	0	1	0	1	1	1	0	0	2	0	1	0	2	2	2	1	1	1	1	0	2	2	1	1	0	0	0	0	2	0	1	0	2	0
159	0	0	0	0	0	0	2	2	0	1	0	1	1	0	0	0	1	1	1	2	2	0	0	2	0	1	0	1	2	2	1	0	1	1	1	2	1	0	0	1	1	1	1	1	1	0	0	2	1
160	1	0	0	0	0	0	2	2	0	0	1	0	0	0	0	0	1	0	1	1	2	0	0	2	0	1	0	1	2	2	0	2	2	0	2	0	2	1	1	2	1	2	2	2	0	0	0	2	0
161	0	0	0	0	0	0	2	2	0	1	0	1	2	0	0	0	2	2	2	2	2	0	0	2	0	2	0	1	2	2	0	0	0	0	0	2	0	0	0	1	1	0	1	2	1	0	0	2	0
162	1	1	0	0	1	2	2	2	1	1	0	0	0	0	0	0	1	0	1	1	1	0	1	1	0	1	1	2	2	2	1	0	2	2	0	2	1	0	0	0	0	0	1	1	1	1	0	2	0
163	0	0	0	0	0	1	2	1	0	0	1	1	1	0	0	0	2	1	1	1	2	1	0	2	0	1	0	1	2	2	0	0	1	1	1	1	1	0	0	1	1	0	0	1	1	1	0	1	1
164	1	0	0	0	0	0	2	1	1	1	0	0	0	0	0	0	2	0	2	2	2	1	0	2	0	0	0	2	2	2	0	0	2	2	1	2	2	0	0	0	0	1	1	2	0	0	0	1	1
165	1	0	0	0	0	1	1	2	0	1	0	1	1	0	0	0	1	1	2	2	2	0	0	2	0	1	0	2	2	2	2	2	2	1	0	2	1	0	0	2	2	2	2	2	1	0	0	1	0
166	1	0	0	0	0	0	1	1	1	1	1	1	1	0	0	0	1	0	2	2	2	1	0	2	0	0	0	2	1	1	0	0	2	2	1	2	1	0	0	1	1	0	0	2	1	1	0	1	1
167	1	0	0	0	0	0	1	1	1	1	0	1	1	0	0	0	1	0	1	1	1	0	0	2	0	2	0	1	1	1	0	0	0	2	0	2	2	1	0	0	0	0	2	2	2	1	0	0	2
168	1	0	1	1	0	1	1	2	0	0	0	1	2	1	1	1	1	0	1	1	1	0	1	1	0	1	0	2	2	1	1	2	2	0	1	1	0	0	0	2	2	0	1	1	1	1	0	1	1
169	1	0	0	0	1	1	1	1	0	2	0	1	2	0	0	0	1	0	2	2	2	1	1	1	1	2	0	0	2	1	0	0	0	2	0	2	2	0	0	2	1	0	1	1	1	0	0	1	1
170	0	1	0	0	0	1	2	0	2	2	0	0	2	0	0	0	2	2	2	2	2	1	0	2	0	1	0	2	1	1	1	0	1	0	1	2	1	1	0	0	0	0	1	2	1	0	0	2	0
171	1	1	0	0	0	1	1	1	1	1	1	1	2	0	0	0	1	0	2	2	2	1	1	1	1	0	0	1	2	2	0	2	1	1	0	2	1	0	0	1	0	0	0	1	0	1	0	0	2
172	0	0	0	0	0	1	2	1	2	2	0	1	1	0	0	0	1	1	1	1	1	1	0	2	0	2	0	1	2	2	0	0	2	1	1	2	2	1	0	1	1	1	1	2	2	1	0	1	2
173	1	0	0	0	0	1	2	2	0	1	0	1	1	0	0	0	0	0	1	1	1	0	0	2	0	1	0	1	2	2	1	0	2	1	1	2	1	0	0	2	2	0	0	2	0	0	0	1	1
174	1	0	0	0	1	1	1	1	1	1	0	1	1	1	1	1	0	0	0	0	0	1	2	0	1	1	0	1	2	2	0	0	2	0	1	2	1	0	0	1	1	0	0	2	0	0	0	1	1
175	0	0	0	1	0	1	1	2	0	0	0	1	1	0	0	0	2	1	2	2	2	0	0	2	0	1	0	2	2	2	0	0	1	2	0	2	1	0	1	1	1	0	1	2	1	0	0	2	0
176	1	0	0	0	0	1	1	1	0	0	1	1	1	0	0	0	1	0	1	1	1	1	1	2	0	0	0	2	2	2	0	2	1	1	0	2	2	1	0	0	0	0	0	1	1	1	0	0	2
177	1	0	0	0	0	1	2	0	1	1	2	0	1	0	0	0	0	0	0	0	0	0	0	2	0	1	0	1	2	2	0	0	1	2	0	2	1	1	0	0	0	0	0	0	0	0	1	1	1
178	1	0	0	0	0	2	2	1	1	1	0	2	2	1	1	1	2	2	1	1	1	0	0	2	0	2	0	2	0	0	0	0	2	1	1	2	1	0	0	1	1	0	0	1	1	0	0	2	0
179	1	0	0	0	0	1	2	2	0	1	1	1	2	0	0	0	2	1	2	2	2	0	1	1	0	2	0	2	2	2	1	0	1	0	2	0	0	0	0	1	1	0	0	1	0	0	0	2	0
180	1	0	0	0	0	0	2	2	0	0	1	1	2	0	0	0	1	0	2	1	2	0	1	1	0	1	0	2	2	2	0	1	1	2	0	2	2	0	0	1	1	1	1	1	2	0	1	1	1
181	1	0	0	0	0	0	2	1	2	2	0	0	0	0	0	0	0	0	0	0	0	0	0	2	0	2	0	2	2	1	0	0	1	2	0	2	1	0	0	0	0	0	0	2	0	0	1	2	1
182	1	1	0	0	1	1	0	1	1	1	1	1	1	0	0	0	1	1	1	1	1	0	1	1	0	2	0	1	2	2	0	1	2	1	0	2	1	1	0	1	1	0	1	1	1	1	1	0	2
183	1	1	0	0	1	1	2	1	1	1	0	1	1	0	0	0	1	1	1	1	2	1	0	2	0	0	0	0	2	1	0	0	0	1	2	2	1	0	0	1	1	0	0	1	0	0	0	1	2
184	1	0	1	0	0	1	2	1	1	1	0	0	0	0	0	0	1	1	1	1	1	0	1	1	0	0	0	2	2	2	0	0	2	1	1	1	1	1	0	1	1	0	0	1	0	0	0	0	2
185	1	0	0	0	0	2	1	2	0	1	1	0	1	0	0	0	1	0	1	0	1	0	0	2	0	2	0	2	2	1	0	1	1	0	2	1	2	0	1	0	0	0	1	1	0	0	1	0	2
186	1	0	0	0	2	2	2	1	0	0	0	1	1	0	0	0	0	0	1	1	0	0	0	2	0	2	0	2	2	2	1	1	2	0	1	1	0	0	0	2	2	1	1	2	1	1	0	1	1
187	1	0	0	0	0	1	1	2	0	1	1	0	0	0	0	0	1	0	1	1	1	0	1	1	1	1	0	2	2	1	0	1	2	1	1	2	0	0	0	1	1	1	1	1	0	1	0	1	1
188	1	0	0	0	0	1	1	2	0	0	1	0	0	0	0	0	1	1	0	0	1	1	1	1	1	0	0	2	2	2	1	0	2	1	1	1	2	1	0	1	1	0	0	2	0	2	0	1	1
189	0	0	0	0	1	2	0	1	1	1	1	0	0	0	0	0	0	0	2	1	2	0	0	2	0	1	0	1	2	2	0	0	0	1	2	2	1	0	0	2	2	0	0	1	0	1	0	0	2
190	0	0	1	1	0	1	2	1	0	0	0	1	1	0	0	0	2	2	1	1	2	1	1	1	1	1	0	1	2	2	0	1	2	0	1	1	2	0	0	0	0	1	1	2	1	1	1	0	1
191	1	0	0	1	0	1	2	1	0	0	1	1	1	0	0	0	1	1	1	1	1	1	0	2	0	0	0	2	2	2	0	0	1	1	0	2	1	0	0	2	2	0	0	2	0	0	1	1	2
192	1	0	1	1	0	1	1	1	1	1	0	0	0	0	0	0	1	2	2	2	2	1	1	1	0	1	0	2	2	2	0	0	1	1	1	1	1	0	0	2	2	0	2	2	2	1	0	2	1
193	1	0	0	0	0	0	2	2	0	0	0	0	1	0	0	0	1	0	2	2	2	0	1	1	0	2	0	1	2	2	0	2	2	1	1	2	2	0	0	1	1	1	1	1	1	0	0	1	0
194	1	0	0	1	0	1	2	2	1	1	1	0	1	0	0	1	2	2	0	0	0	1	1	1	1	0	0	1	2	2	0	0	1	2	0	2	1	1	1	2	1	0	1	2	1	1	1	0	2
195	1	0	0	1	1	2	2	2	0	0	0	0	0	0	0	0	1	1	1	1	1	1	0	2	0	2	0	2	2	1	1	0	2	1	0	2	2	0	1	0	0	0	0	0	1	0	0	1	0
196	1	0	0	0	0	0	1	1	0	2	0	0	1	0	0	0	0	0	2	2	2	2	0	2	0	0	0	2	2	2	0	0	1	0	2	2	1	0	0	2	1	0	1	1	1	1	0	1	1
197	1	0	1	1	0	1	0	1	1	1	1	0	0	0	0	0	2	1	2	2	2	0	1	1	1	1	0	1	2	2	1	0	0	2	0	2	2	0	0	1	1	0	0	1	0	1	0	2	1
198	1	0	0	1	0	2	2	2	0	1	1	0	1	0	0	0	0	0	0	1	1	1	0	2	0	2	0	2	1	1	0	1	1	2	0	2	2	0	0	1	1	0	0	1	0	0	0	1	1
199	1	0	0	1	1	2	1	1	2	2	0	0	2	0	0	0	1	1	0	1	1	1	1	1	1	0	0	2	1	1	1	1	2	0	1	1	1	0	0	2	2	0	0	1	0	0	0	1	1
200	0	0	0	0	0	0	1	2	0	0	1	1	1	0	0	0	2	2	0	0	2	0	0	2	0	0	0	2	1	1	1	0	2	0	1	1	1	0	0	2	1	1	1	1	1	0	0	2	1
201	0	0	0	0	0	0	2	2	0	0	1	0	1	0	0	1	1	1	2	2	2	0	0	2	0	1	0	2	1	1	0	1	2	1	0	2	2	0	0	1	1	0	0	0	1	0	1	0	2
202	1	0	0	0	0	1	2	2	0	1	0	0	0	0	0	0	1	0	2	2	2	0	0	2	0	1	0	1	1	1	0	1	1	1	0	2	0	1	0	1	1	0	0	2	0	0	0	2	1
203	0	0	0	0	1	1	2	1	2	2	0	0	0	0	0	0	1	1	0	1	1	0	0	2	0	1	0	1	1	0	1	2	1	2	0	2	1	0	0	2	2	0	0	1	1	0	0	2	0
204	0	0	0	0	0	1	1	2	0	1	1	1	1	0	0	0	0	0	0	0	0	0	1	1	0	1	0	2	2	2	0	1	1	1	2	1	2	1	0	1	1	0	1	1	0	0	1	1	1
205	1	0	0	0	0	2	2	2	0	0	0	1	1	0	0	0	2	1	0	0	1	0	0	2	0	0	0	1	1	2	0	1	1	1	1	1	2	0	0	1	1	0	1	2	1	0	1	1	1
206	1	0	0	0	0	0	1	2	0	0	0	2	2	1	1	1	1	0	2	2	2	1	1	1	1	0	0	2	2	2	0	1	2	1	1	2	1	1	0	1	1	0	0	1	0	0	0	2	0
207	1	0	0	1	0	1	2	2	0	0	1	0	1	0	0	0	0	0	2	2	2	1	1	1	1	2	0	2	2	2	0	0	1	1	1	2	1	0	0	1	1	2	2	2	0	0	0	0	2
208	0	0	1	1	0	1	0	2	0	0	2	1	1	0	0	0	1	1	1	0	2	1	0	2	0	0	1	2	1	1	0	0	1	1	1	2	1	0	0	0	0	0	0	0	1	1	1	0	1
209	1	0	0	0	0	0	1	1	1	2	0	1	1	0	0	0	2	1	2	2	2	1	1	1	1	1	0	1	2	2	0	0	1	2	0	2	2	0	0	2	1	0	1	2	2	0	0	2	2
210	1	0	0	1	0	2	2	2	1	1	1	0	0	0	0	0	1	1	1	1	1	2	1	1	1	1	0	1	2	2	0	0	0	2	0	2	2	0	0	1	1	1	1	2	1	1	0	0	2
211	1	0	0	0	1	1	2	2	0	0	0	0	0	0	0	0	0	0	0	0	1	0	0	2	0	1	0	2	2	2	0	1	1	2	0	2	2	0	0	0	0	0	0	0	2	1	0	1	1
212	1	0	0	1	0	2	2	2	0	1	0	0	0	0	0	0	2	1	1	1	1	0	0	2	0	2	0	2	1	1	1	0	2	2	0	2	0	0	0	2	1	2	2	2	0	2	0	2	2
213	1	0	0	0	1	2	2	1	1	1	0	0	1	0	0	1	2	0	2	2	2	0	0	2	0	0	0	1	2	2	0	1	2	1	1	2	1	0	0	1	1	0	1	1	0	0	0	0	2
214	1	0	0	1	0	1	1	2	0	1	1	1	1	0	0	0	2	2	1	1	1	0	0	2	0	0	0	1	2	1	1	1	2	0	2	0	1	0	0	1	1	0	0	0	2	0	0	2	0
215	1	0	0	1	1	2	2	1	1	1	1	0	0	0	0	0	2	0	2	2	2	1	0	2	0	0	0	1	2	2	0	0	0	2	0	2	0	0	0	2	2	1	1	2	1	1	0	2	0
216	1	0	0	1	0	2	1	2	0	0	1	1	1	1	1	1	0	0	0	1	1	0	0	2	0	1	0	1	2	2	1	0	1	1	1	2	1	0	0	2	2	0	1	2	1	0	0	2	0
217	1	0	0	0	0	2	2	2	0	1	0	0	0	0	0	0	2	2	1	1	2	0	0	2	0	1	0	2	2	2	2	0	1	1	1	1	2	1	1	2	1	0	1	2	0	1	0	1	1
218	1	0	0	0	1	1	1	2	0	0	1	0	0	0	0	0	1	1	2	2	2	0	0	2	0	1	0	1	2	2	0	0	2	2	0	2	0	0	0	2	2	0	0	1	0	0	0	2	0
219	1	0	1	0	1	2	2	2	0	1	1	0	0	0	0	0	0	0	1	1	1	1	0	2	0	2	0	2	2	2	2	2	1	1	0	2	1	0	0	1	1	0	1	1	1	1	0	2	0
220	1	0	0	0	0	1	2	2	0	0	0	0	0	0	0	0	0	0	0	1	1	0	0	2	0	1	0	2	1	1	1	1	1	0	2	0	1	0	0	1	1	0	1	1	1	2	1	0	2
221	1	1	0	0	1	1	2	2	1	2	0	1	1	0	0	0	1	0	1	1	1	1	0	2	0	1	0	2	1	2	0	1	2	2	0	2	2	0	0	1	1	0	1	2	0	1	0	1	1
222	1	0	0	0	0	0	2	1	0	0	1	0	1	0	0	0	1	0	1	1	1	1	1	1	1	0	0	2	0	0	0	1	1	0	1	1	2	0	0	0	0	0	0	2	0	0	0	1	1
223	0	0	0	1	0	1	1	1	1	1	1	0	0	0	0	0	2	1	1	1	2	1	1	1	1	2	0	1	2	2	0	0	2	2	0	2	2	1	0	1	1	0	0	2	2	0	0	2	0
224	0	0	0	0	1	1	1	2	0	0	1	0	0	0	0	0	1	1	2	2	2	1	0	2	0	2	0	2	2	2	0	1	1	1	1	1	2	1	0	0	0	0	1	1	1	0	0	2	0
225	0	0	0	0	0	1	2	2	0	0	1	0	0	0	0	0	2	0	2	2	2	0	0	2	0	1	0	2	2	2	2	0	0	2	0	2	0	0	0	1	1	0	0	2	1	1	2	0	2
226	1	0	0	1	0	2	2	1	2	2	0	1	1	0	0	0	2	1	1	1	1	0	0	2	0	0	0	2	2	2	1	0	2	1	1	1	2	0	0	1	0	0	0	1	0	0	0	1	2
227	1	0	0	0	0	0	2	2	0	1	0	0	0	0	0	0	0	1	2	2	2	0	0	2	0	0	0	2	2	2	1	0	2	1	1	2	1	0	0	2	2	0	1	1	1	0	0	1	1
228	1	0	0	1	0	1	2	1	1	1	1	1	1	0	0	0	1	0	0	0	1	0	0	2	0	0	0	2	2	1	1	1	1	2	1	2	2	0	0	0	0	1	1	1	2	0	1	0	2
229	0	0	0	0	1	2	2	2	0	0	0	0	2	0	0	1	0	0	2	2	2	0	0	2	0	2	1	2	2	2	1	1	0	2	0	2	2	0	0	1	1	0	1	1	1	0	0	1	1
230	0	0	0	0	0	2	1	1	1	1	1	0	1	0	0	0	0	0	1	1	2	1	0	2	0	1	0	1	1	1	0	1	1	1	0	2	2	0	0	0	0	0	1	2	1	2	0	1	1
231	1	0	0	0	0	0	2	1	1	1	0	0	0	0	0	0	1	0	2	1	2	0	0	2	0	1	0	2	2	2	1	0	2	0	2	2	0	0	0	2	2	0	1	2	1	1	0	2	0
232	1	0	0	1	0	1	2	1	1	1	1	0	0	0	0	0	2	1	1	1	2	0	0	2	0	2	0	2	2	2	0	1	1	1	1	2	1	0	0	2	2	2	2	2	0	0	0	2	0
233	0	0	0	0	1	2	1	2	0	0	0	0	1	0	0	1	2	2	2	2	2	1	0	2	0	0	0	2	2	2	0	1	1	2	1	2	2	0	0	0	0	1	1	2	0	0	0	2	0
234	1	0	0	0	1	1	2	0	2	2	0	0	0	0	0	0	2	0	2	2	2	0	0	2	0	1	0	2	2	2	0	0	1	2	1	1	2	0	0	2	1	0	0	0	0	0	0	2	1
235	1	0	0	0	0	1	1	1	1	1	1	0	1	0	0	0	2	1	1	1	2	1	0	2	0	0	0	2	2	2	1	0	1	1	0	2	2	0	0	1	1	1	1	2	1	1	0	1	1
236	1	0	0	1	0	2	2	0	2	2	0	0	1	0	0	0	2	0	1	1	2	0	2	0	0	1	0	2	2	1	1	2	1	2	0	2	1	1	0	1	1	0	0	2	1	1	0	2	0
237	1	0	0	1	0	1	2	1	0	0	0	0	0	0	0	0	2	1	1	2	2	0	0	2	0	1	1	2	2	2	0	0	2	2	0	2	0	0	0	2	2	0	1	2	0	2	1	2	1
238	1	0	0	0	1	1	2	0	2	2	0	0	0	0	0	0	1	0	2	2	2	1	1	1	0	0	1	2	2	2	1	0	0	2	0	2	2	1	1	2	1	0	0	2	0	0	0	1	0
239	1	0	0	0	2	2	1	1	1	1	2	1	1	1	1	1	2	0	2	2	2	0	1	1	0	0	0	0	2	2	0	0	1	1	0	2	2	2	0	0	0	0	0	1	0	1	0	2	0
240	1	0	0	1	0	1	2	0	2	2	0	0	2	0	0	1	0	0	1	1	0	0	0	2	0	0	1	2	2	2	0	1	2	0	1	1	1	1	0	1	1	0	0	1	0	0	0	2	1
241	1	0	0	0	0	0	2	2	0	1	0	1	1	0	0	0	0	0	0	1	1	0	1	1	0	1	0	1	2	2	1	0	2	1	0	2	2	1	0	1	1	0	1	2	1	2	0	2	1
242	1	0	1	0	0	1	1	2	0	0	1	0	1	0	0	0	1	0	1	1	1	1	0	2	0	0	0	2	2	2	1	1	1	2	2	1	2	0	0	0	0	1	1	1	1	0	0	2	0
243	1	0	0	0	0	0	2	1	0	0	1	1	1	0	0	0	2	2	1	1	1	0	2	0	0	0	0	1	1	1	0	0	1	0	1	2	2	1	0	1	1	0	0	1	1	0	0	2	0
244	1	1	0	0	0	1	2	1	1	2	0	1	2	0	0	0	2	1	1	1	2	0	0	2	0	0	0	1	2	2	0	1	2	1	1	1	1	0	1	1	1	1	1	2	0	0	0	2	0
245	0	0	0	0	0	1	2	0	1	1	1	0	0	0	0	0	1	0	2	2	2	1	0	2	0	2	0	1	2	2	0	1	2	2	0	2	2	0	0	0	0	0	0	2	0	0	0	2	0
246	0	0	0	0	1	2	2	2	0	1	0	1	0	0	0	0	0	0	1	0	1	1	0	2	0	0	0	1	1	1	0	1	2	0	2	0	0	0	0	1	1	1	2	2	1	1	0	1	0
247	1	0	1	1	0	2	2	2	0	1	0	0	1	0	0	0	2	1	0	0	1	0	1	1	0	0	0	2	2	2	0	1	1	1	2	1	2	1	0	0	0	0	0	2	0	0	0	2	0
248	1	0	0	0	0	0	2	2	0	0	0	2	2	0	0	0	2	0	1	1	2	1	0	2	0	1	0	2	2	2	0	0	1	0	1	2	1	0	0	1	1	1	1	2	1	1	0	1	1
249	1	0	0	0	0	0	2	2	1	1	0	0	0	0	0	0	1	1	2	2	2	2	0	2	0	0	0	2	1	1	0	0	2	1	0	2	2	0	0	1	1	0	1	1	1	1	0	1	2
250	1	0	0	0	0	0	2	1	2	2	0	0	0	0	0	0	1	0	1	1	1	1	1	1	1	1	1	2	2	2	1	0	0	1	0	2	1	0	0	0	0	0	1	1	1	0	0	2	0
251	1	0	1	1	0	1	2	2	1	1	0	1	1	0	0	0	1	1	0	0	0	1	0	2	0	2	0	2	2	2	2	0	2	1	0	2	1	1	0	1	1	0	0	2	0	0	0	2	2
252	0	0	0	0	0	1	2	0	1	1	1	1	1	1	1	1	2	1	1	1	1	0	0	2	0	0	0	2	2	2	1	1	2	0	1	2	1	0	1	1	1	0	1	2	1	0	1	0	2
253	0	0	0	0	0	0	2	0	2	2	0	0	1	0	0	1	0	0	1	1	2	0	0	2	0	1	0	2	2	2	1	0	0	2	0	2	2	1	0	0	0	0	0	1	0	0	0	2	0
254	1	0	0	0	0	1	2	1	0	0	0	0	0	0	0	0	1	1	0	0	0	0	1	1	0	2	0	1	1	1	0	2	2	1	1	2	1	1	0	1	1	0	2	2	2	1	0	1	0
255	0	0	0	0	0	1	2	2	0	0	1	2	2	0	0	0	1	0	1	1	2	1	0	2	0	0	0	2	2	2	1	0	0	2	0	2	0	0	0	2	2	1	1	1	0	0	0	2	0
256	0	0	0	0	0	1	1	2	0	2	1	0	1	0	0	0	1	0	1	1	1	0	1	1	0	2	0	2	2	2	2	0	2	1	1	1	1	0	0	1	1	0	1	2	1	0	0	0	1
257	1	0	0	0	1	2	2	2	0	1	0	0	0	0	0	0	1	1	0	0	0	2	1	1	1	1	0	1	2	2	0	0	2	1	0	2	2	1	0	1	1	1	1	2	1	0	0	1	0
258	1	0	0	0	0	2	2	1	1	1	0	0	0	0	0	0	2	0	1	2	2	0	0	2	0	2	0	1	2	2	0	0	2	2	0	2	0	0	0	1	1	0	0	2	0	0	1	1	1
259	0	0	0	0	1	1	1	2	0	0	0	0	1	0	0	0	1	1	2	2	2	0	0	2	0	0	0	2	2	2	0	1	2	0	0	2	0	0	0	1	1	0	1	2	0	0	0	2	0
260	0	0	0	1	0	1	2	2	1	1	1	0	1	0	0	0	2	1	0	0	1	0	0	2	0	1	0	2	2	2	0	0	1	1	0	2	2	0	0	1	1	0	0	0	0	0	0	1	1
261	1	0	0	1	0	1	1	2	0	0	1	0	1	0	0	0	0	0	1	2	2	1	0	2	0	1	0	1	1	1	0	1	1	1	1	1	1	0	0	2	2	0	0	0	0	0	0	1	1
262	0	0	0	1	1	2	2	1	1	1	1	0	0	0	0	0	1	1	1	1	1	0	1	1	1	2	0	2	2	2	2	0	2	2	1	2	1	0	0	0	0	0	0	1	0	0	1	1	1
263	0	0	0	0	0	0	0	2	0	0	1	1	1	0	0	0	0	0	2	1	2	0	0	2	0	1	0	2	2	1	1	0	2	1	0	2	1	0	0	1	1	0	0	2	0	0	0	1	1
264	0	0	0	0	0	0	0	2	0	0	1	0	0	0	0	0	1	1	1	2	2	0	0	2	0	1	0	2	2	1	1	1	2	0	2	0	1	0	0	1	1	0	1	2	1	0	0	2	0
265	1	0	0	1	0	2	2	2	0	1	0	0	0	0	0	0	1	1	2	2	2	0	1	1	0	2	0	2	1	1	1	0	1	2	0	2	1	0	0	1	1	0	0	2	0	0	0	2	0
266	1	1	0	0	1	1	1	2	0	0	2	1	2	0	0	1	1	0	1	1	1	0	2	0	0	1	0	2	2	2	1	2	2	2	0	2	0	0	0	2	1	0	1	1	1	1	0	2	0
267	1	0	0	0	1	2	1	1	1	1	1	1	1	0	0	0	0	0	2	1	2	2	0	2	0	0	0	2	2	1	1	0	0	1	2	2	1	0	0	1	1	0	1	2	1	1	0	2	1
268	1	0	0	0	0	0	1	2	1	1	0	1	1	0	0	0	1	1	1	1	1	0	1	1	0	1	0	2	2	2	0	0	0	2	0	2	1	0	0	1	1	0	0	1	1	0	0	2	0
269	0	0	0	1	0	2	2	1	1	1	0	1	2	0	0	1	1	1	0	0	0	0	0	2	0	1	0	2	2	1	0	1	0	2	0	2	0	0	0	2	2	1	1	2	2	0	0	1	1
270	0	0	0	0	0	0	1	1	2	2	0	1	1	0	0	0	2	1	1	1	1	0	1	1	0	2	0	2	2	2	0	1	2	0	1	1	1	0	0	2	2	0	0	1	1	0	1	0	1
271	1	0	1	1	0	1	1	2	0	0	1	0	0	0	0	0	1	0	1	1	1	1	1	1	1	0	0	1	1	1	1	1	1	2	1	2	2	0	0	0	0	0	0	1	0	1	0	2	1
272	1	0	0	0	0	0	2	1	1	1	0	0	0	0	0	0	0	0	1	1	0	1	0	2	0	1	0	2	2	2	2	1	2	1	1	2	0	0	0	2	2	0	1	2	1	1	0	2	1
273	1	0	0	0	0	0	1	2	0	0	1	1	2	1	1	1	1	1	1	1	1	1	1	1	1	0	0	2	2	2	1	0	2	1	1	2	2	0	0	0	0	1	1	2	0	0	0	2	0
274	1	0	0	0	0	0	1	2	0	0	1	0	1	0	0	1	1	1	2	2	2	0	1	1	1	0	0	2	2	2	1	1	0	1	1	1	2	0	0	2	1	1	1	2	1	0	0	2	0
275	0	0	0	0	2	2	2	2	0	0	1	0	0	0	0	0	2	0	1	1	2	1	0	2	0	2	0	2	2	1	0	1	1	0	2	1	1	0	0	0	0	1	1	1	1	0	0	2	0
276	1	0	0	0	0	0	2	2	2	2	0	0	0	0	0	0	1	1	2	2	1	1	0	2	0	1	0	2	2	2	1	2	2	0	1	1	2	2	0	0	0	2	2	2	0	0	0	2	1
277	0	0	0	1	0	1	0	2	0	0	2	0	0	0	0	0	1	0	1	1	1	0	1	1	0	1	0	1	1	1	0	0	0	0	1	1	1	0	0	1	1	0	1	2	2	0	0	1	1
278	1	0	0	0	0	0	2	0	1	1	1	1	2	0	0	1	2	2	2	2	2	0	0	2	0	1	0	2	1	1	0	2	1	2	0	2	2	0	0	1	1	0	0	1	0	0	1	1	1
279	1	0	0	0	1	1	2	2	0	0	1	0	0	0	0	0	1	0	1	1	1	0	0	2	0	1	0	1	1	0	1	1	1	2	0	2	1	1	0	1	1	0	0	0	0	0	0	2	0
280	0	0	0	1	0	2	2	2	1	1	1	1	0	0	0	0	0	0	0	0	0	0	0	2	0	2	0	2	1	1	1	1	2	1	1	2	1	0	0	2	2	0	0	1	0	0	0	1	1
281	1	0	0	0	0	0	2	0	2	2	0	1	1	0	0	0	2	1	2	2	2	0	0	2	0	1	0	2	2	2	2	1	1	1	1	1	2	0	0	1	0	2	2	2	1	0	0	2	0
282	1	0	0	2	1	2	2	1	0	0	0	0	0	0	0	0	2	1	2	2	2	0	0	2	0	2	0	2	1	1	0	1	2	1	1	1	1	0	0	2	2	0	1	1	1	2	0	1	1
283	1	0	0	0	1	1	2	2	0	1	1	0	1	0	0	0	1	1	1	1	2	0	2	0	0	0	0	2	2	1	0	0	1	2	0	2	0	0	0	1	1	0	1	2	0	1	0	1	1
284	1	0	0	1	0	2	2	2	0	0	1	0	1	0	0	1	1	0	1	1	1	1	0	2	0	1	0	2	2	1	1	0	2	0	1	1	1	0	0	0	0	0	0	1	0	0	1	0	2
285	1	0	0	2	0	2	2	1	1	2	0	1	1	0	0	0	1	1	0	0	1	2	1	1	1	1	0	1	2	2	0	1	1	1	1	1	2	0	0	2	1	0	2	2	2	1	1	1	2
286	0	0	0	0	0	1	2	1	1	1	0	0	1	0	0	0	2	1	1	1	2	0	0	2	0	1	2	2	2	2	1	0	1	0	2	1	0	0	0	1	1	0	1	1	1	2	0	1	1
287	1	0	0	0	0	0	2	2	0	0	0	1	2	0	0	0	1	0	1	1	1	1	1	1	1	1	0	1	2	2	0	0	2	2	0	2	1	0	0	2	1	0	0	1	0	0	1	1	1
288	1	0	0	0	0	1	2	2	1	1	0	0	0	0	0	0	0	0	1	1	0	0	1	1	0	0	0	2	1	1	0	1	1	1	0	2	1	1	0	1	1	0	0	2	0	0	0	1	1
289	0	0	0	0	2	2	1	2	0	0	1	1	1	0	0	0	1	1	1	2	2	1	1	1	1	2	0	2	2	2	1	1	2	0	1	1	1	1	0	0	0	0	1	2	0	0	0	2	0
290	1	0	0	0	1	1	1	1	1	1	1	0	1	0	0	0	1	0	1	1	1	0	0	2	0	1	0	2	2	2	1	1	1	2	1	2	1	0	0	1	1	0	1	2	1	2	0	1	1
291	1	0	1	1	0	1	2	2	0	0	0	0	0	0	0	0	0	0	0	0	0	1	1	1	1	0	0	2	2	1	0	2	1	2	0	2	2	0	0	2	1	0	0	1	1	0	1	1	1
292	0	0	0	0	1	1	1	2	0	1	1	0	2	0	0	1	1	0	2	1	2	0	0	2	0	2	1	2	2	2	0	0	1	0	2	1	0	0	0	2	2	0	0	1	0	1	0	0	2
293	0	0	0	0	0	1	2	1	1	1	0	0	1	0	0	0	1	1	1	2	2	0	0	2	0	1	0	2	2	2	0	2	2	0	1	1	2	0	0	0	0	2	2	2	0	0	0	2	0
294	1	0	0	1	0	2	2	2	0	0	1	1	1	1	1	1	1	0	2	1	2	0	1	1	0	0	0	2	0	0	0	1	1	0	1	1	0	0	0	1	1	0	1	1	1	0	1	1	1
295	1	0	0	1	0	2	1	1	1	1	1	0	0	0	0	0	1	0	1	1	1	0	0	2	0	1	0	1	2	2	1	0	0	2	0	2	2	0	0	0	0	0	0	1	0	0	0	1	1
296	0	0	0	1	0	1	2	1	1	1	1	1	1	0	0	0	0	0	1	1	1	0	0	2	0	1	1	1	1	1	0	0	2	1	0	2	1	0	0	2	2	0	0	1	0	0	0	0	2
297	1	0	0	1	0	1	2	2	0	1	1	1	1	0	0	0	2	1	1	2	2	1	0	2	0	1	0	1	1	1	1	0	1	1	0	2	2	0	0	0	0	0	0	1	0	1	0	1	2
298	0	0	0	0	0	0	1	2	1	1	1	0	0	0	0	0	1	0	1	1	1	0	0	2	0	1	0	2	2	2	2	1	2	1	0	2	2	0	0	1	1	0	0	1	0	0	0	2	1
299	1	0	0	0	0	0	2	0	2	2	0	1	1	0	0	0	1	1	2	2	2	1	0	2	0	1	0	2	2	2	0	2	1	1	1	1	1	0	0	2	1	1	1	2	1	2	0	1	1
300	1	0	0	0	0	0	2	2	0	0	0	0	0	0	0	0	1	2	2	2	2	0	0	2	0	0	0	2	1	1	0	0	1	0	1	1	1	0	0	1	1	0	0	2	0	0	0	1	1
301	1	0	0	0	0	1	2	2	1	1	1	1	1	0	0	0	1	0	1	1	1	0	0	2	0	1	0	2	2	2	2	1	1	1	0	2	2	0	0	1	1	0	0	1	0	1	1	0	1
302	1	0	0	0	0	1	1	2	0	2	1	0	0	0	0	0	1	0	0	0	2	0	0	2	0	1	0	1	1	1	0	1	2	1	2	2	2	0	0	0	0	0	0	2	0	1	0	1	1
303	1	0	0	0	1	1	2	0	1	1	1	0	0	0	0	0	1	0	1	1	1	0	0	2	0	1	0	2	2	1	0	1	2	1	1	1	1	1	1	0	0	1	1	2	1	0	1	0	2
304	0	0	0	0	0	1	1	1	1	1	0	0	0	0	0	0	1	1	2	2	2	0	0	2	0	0	0	2	2	2	2	0	0	1	0	2	2	1	0	1	1	0	0	2	1	1	0	2	0
305	1	0	0	0	0	0	2	0	1	1	1	0	0	0	0	0	1	0	1	1	1	1	0	2	0	1	0	1	1	1	0	1	0	1	1	1	2	1	0	0	0	0	0	1	0	0	0	2	0
306	1	0	0	0	0	1	2	2	0	0	1	0	0	0	0	0	1	2	1	1	2	0	0	2	0	1	1	2	2	2	0	1	2	0	0	2	1	0	0	2	2	0	2	2	1	1	0	2	2
307	1	0	0	0	0	0	1	1	1	1	1	0	1	0	0	0	1	1	0	0	1	1	1	1	1	0	0	2	2	2	0	2	1	1	0	2	0	0	0	1	1	1	2	2	0	0	0	2	0
308	1	0	0	1	0	2	1	2	0	0	0	0	0	0	0	0	1	0	2	1	2	0	1	1	0	1	0	1	2	2	1	1	1	1	0	2	2	0	0	1	0	0	0	2	0	0	0	2	1
309	1	0	0	1	0	1	1	2	0	0	0	0	0	0	0	0	1	1	1	1	1	0	0	2	0	1	0	2	2	2	1	1	2	1	0	2	1	1	0	1	1	0	0	2	0	0	0	0	1
310	0	0	0	0	0	0	1	2	0	0	1	1	1	0	0	0	2	1	1	1	2	0	0	2	0	1	0	2	2	2	1	2	2	2	0	2	2	0	0	1	0	0	0	1	1	0	0	0	2
311	1	0	2	0	0	0	2	0	2	2	0	0	1	0	0	0	1	1	1	1	1	0	0	2	0	1	1	2	1	1	0	2	2	0	1	1	1	0	0	1	1	0	0	1	0	0	0	1	1
312	1	0	0	0	0	2	2	2	1	2	0	1	1	0	0	0	1	0	1	1	1	0	0	2	0	1	0	2	2	2	0	0	2	1	0	2	1	0	0	1	1	2	2	2	1	1	0	2	1
313	1	0	0	0	0	1	1	2	0	0	2	0	0	0	0	0	2	1	1	2	2	0	0	2	0	2	0	2	2	1	1	0	1	2	0	2	1	0	0	2	2	1	1	1	0	1	0	1	1
314	1	0	1	1	1	2	2	0	2	2	0	0	0	0	0	0	0	1	2	2	2	1	0	2	0	1	0	2	2	2	1	1	2	0	2	0	2	0	0	2	1	0	0	2	0	0	0	1	1
315	1	0	0	0	0	0	2	2	0	0	1	0	2	0	0	1	2	2	0	0	0	0	0	2	0	2	0	2	2	2	0	1	1	1	0	2	2	0	0	0	0	0	1	2	2	2	0	0	1
316	0	0	0	1	0	2	1	1	1	1	1	1	1	0	0	0	1	1	0	0	1	1	0	2	0	0	0	2	2	2	0	1	2	0	2	0	2	1	1	0	0	0	1	2	0	0	1	0	2
317	1	1	0	0	0	1	1	1	1	2	1	0	0	0	0	0	1	1	1	1	2	1	0	2	0	1	1	1	1	1	0	1	0	1	0	2	0	0	0	1	1	0	1	2	1	0	0	2	2
318	0	0	0	0	0	0	1	1	2	2	0	1	1	0	0	0	0	0	0	0	0	0	1	1	0	1	1	1	1	1	0	0	1	2	0	2	2	1	1	2	0	0	0	1	0	0	0	0	1
319	1	1	0	0	1	1	2	0	2	2	0	0	0	0	0	0	2	1	2	1	2	1	0	2	0	1	0	2	2	2	1	1	1	0	1	1	1	1	0	1	1	0	0	1	0	0	0	1	1
320	1	0	0	1	1	2	1	1	1	1	0	0	0	0	0	0	1	1	0	1	1	1	1	1	1	1	0	2	2	1	0	0	0	2	0	2	1	1	0	0	0	0	0	0	1	0	0	1	1
321	1	0	0	0	0	1	1	1	1	1	1	0	1	0	0	0	1	1	1	2	2	1	1	1	1	1	0	1	1	2	0	2	1	2	0	2	0	0	0	1	1	0	2	2	1	1	0	2	0
322	1	0	0	1	0	1	2	2	1	1	0	1	1	0	0	0	1	0	1	1	2	1	0	2	0	0	1	2	2	2	1	0	0	1	0	2	2	0	0	0	0	0	0	1	0	1	0	1	1
323	1	1	1	0	0	1	1	2	0	0	1	0	1	0	0	0	0	0	1	2	2	0	0	2	0	1	0	2	1	2	0	1	2	1	1	2	0	1	0	1	1	0	0	2	2	0	0	0	1
324	0	0	0	0	1	2	0	1	1	1	1	1	1	0	0	0	2	1	1	1	2	0	0	2	0	0	0	2	2	2	1	1	2	0	2	0	0	0	0	2	2	0	1	1	0	0	0	1	0
325	1	0	0	1	0	1	1	1	2	2	0	0	1	0	0	0	1	0	2	2	2	0	0	2	0	0	1	2	2	2	1	0	2	1	0	2	2	0	0	2	2	0	0	2	0	2	0	2	1
326	1	0	1	0	0	2	1	2	1	1	0	1	1	0	0	0	0	0	0	1	1	1	1	1	1	1	0	2	2	2	1	1	1	1	0	2	1	0	0	0	0	0	0	2	0	0	0	2	0
327	1	0	0	0	0	1	2	0	2	2	0	2	1	0	0	0	2	1	2	2	2	0	0	2	0	1	0	1	1	1	0	1	2	2	0	2	0	0	0	1	1	0	0	0	0	0	0	1	1
328	1	0	0	0	0	1	1	1	1	1	1	0	0	0	0	0	2	0	1	2	2	1	0	2	0	2	0	2	1	1	1	1	1	1	1	1	1	1	0	1	1	0	0	2	0	0	0	0	2
329	1	0	0	1	0	1	1	1	1	1	0	0	1	0	0	1	0	0	0	1	1	0	0	2	0	0	0	2	2	2	1	0	2	1	0	2	0	0	0	0	0	0	0	2	0	2	0	2	0
330	1	0	0	1	0	1	2	2	0	1	0	0	0	0	0	0	2	1	2	2	2	0	0	2	0	0	0	2	2	2	1	1	1	2	0	2	2	0	0	0	0	0	0	1	1	0	0	2	0
331	1	0	0	1	0	1	2	2	0	1	0	1	2	0	0	0	2	2	2	2	1	0	0	2	0	1	1	2	2	2	0	0	0	2	1	1	0	0	0	2	2	1	1	1	2	0	0	1	1
332	0	0	0	0	0	1	2	2	0	0	0	0	1	0	0	0	1	0	2	1	2	1	0	2	0	0	0	0	1	2	0	0	1	1	1	1	2	0	0	1	1	2	2	2	1	1	0	1	1
333	1	0	0	1	0	2	1	2	0	0	1	1	2	0	0	0	0	0	1	1	2	1	1	1	1	1	0	2	2	2	0	1	1	2	0	2	1	1	0	1	1	0	2	2	2	1	0	2	0
334	1	0	0	1	0	1	2	1	1	1	0	0	0	0	0	0	1	0	0	0	2	0	0	2	0	1	0	1	2	1	1	0	1	2	1	2	1	0	0	1	1	0	0	1	0	1	0	2	1
335	1	0	0	0	0	1	2	1	1	2	0	1	2	1	1	1	0	1	2	2	2	0	0	2	0	1	0	2	2	2	1	1	1	2	0	2	1	0	0	2	2	0	1	2	1	1	0	0	2
336	1	0	0	0	0	1	0	2	0	0	2	0	1	0	0	0	1	0	2	1	2	0	0	2	0	1	0	2	2	2	0	0	1	2	0	2	0	1	0	1	1	0	0	0	2	1	1	0	2
337	0	0	0	0	2	2	2	2	0	1	0	0	1	0	0	0	2	0	1	1	1	0	0	2	0	1	0	2	2	1	0	1	1	2	0	2	2	1	0	0	0	0	1	1	1	1	1	0	1
338	1	0	0	0	1	1	2	1	1	1	1	0	0	0	0	0	1	0	0	0	2	0	0	2	0	1	0	1	2	2	1	1	1	1	0	2	1	0	0	2	1	0	0	1	0	1	1	1	1
339	1	0	0	1	0	1	1	2	0	0	0	0	1	0	0	0	1	1	0	0	1	1	0	2	0	0	0	2	2	2	0	0	2	1	1	2	2	1	0	1	1	0	1	1	1	0	0	2	0
340	0	0	1	0	1	2	1	2	0	0	1	0	2	0	0	1	1	0	2	2	2	1	0	2	0	0	0	2	2	1	0	0	0	1	0	2	0	0	0	2	2	0	1	2	0	0	1	1	1
341	1	0	0	0	0	1	2	1	1	2	0	0	0	0	0	0	1	1	1	0	0	0	1	1	1	2	0	2	0	0	0	1	1	2	0	2	0	0	0	1	1	0	0	0	1	0	0	2	0
342	1	0	0	0	0	0	2	1	1	1	0	0	0	0	0	0	1	1	1	2	2	0	0	2	0	1	0	2	2	1	0	2	2	0	2	0	2	0	0	0	0	0	0	1	1	0	0	1	1
343	1	0	0	1	0	1	2	2	0	0	0	0	0	0	0	0	0	1	2	2	2	0	0	2	0	0	0	1	1	1	1	1	2	2	0	2	1	0	0	0	0	0	1	1	1	0	0	2	1
344	0	1	1	0	0	1	2	2	0	0	0	0	0	0	0	0	1	1	0	0	0	1	2	0	1	1	0	0	1	1	0	0	1	1	1	1	0	0	0	1	1	0	0	2	0	0	0	0	2
345	1	0	1	1	0	1	2	2	0	0	1	0	1	0	0	0	1	1	1	1	1	0	1	1	0	1	0	2	2	2	2	1	1	2	0	2	1	0	1	1	1	0	1	1	1	0	0	2	0
346	1	0	0	0	1	1	1	2	0	1	0	1	2	0	0	0	2	1	1	2	2	0	0	2	0	1	0	2	2	1	0	1	2	0	2	0	1	0	0	2	2	0	0	2	0	0	1	1	2
347	0	0	0	0	1	2	2	0	1	1	1	1	1	0	0	0	1	1	1	1	1	0	0	2	0	1	0	1	2	2	0	1	2	1	1	2	2	1	0	1	1	0	0	2	0	0	0	1	1
348	0	0	0	0	0	1	1	1	1	1	1	0	1	0	0	1	1	1	2	2	2	0	0	2	0	1	0	2	1	1	0	1	2	1	1	1	0	0	0	2	2	0	2	2	1	1	2	0	2
349	1	0	0	0	0	1	1	2	0	1	1	0	0	0	0	0	1	1	1	1	1	0	0	2	0	1	0	1	2	2	1	2	2	0	2	0	0	0	0	2	2	0	0	1	0	0	0	0	2
350	1	0	0	1	0	1	2	0	2	2	0	0	0	0	0	0	0	1	2	2	2	0	0	2	0	0	0	1	2	2	1	0	1	2	2	1	2	0	0	0	0	0	0	1	0	0	0	1	0
351	1	0	0	1	0	1	2	1	0	0	0	0	0	0	0	0	1	1	0	0	1	1	0	2	0	0	0	1	2	2	0	0	1	1	1	2	1	0	0	1	1	0	0	2	0	1	0	1	0
352	1	0	1	1	0	2	2	1	0	0	1	0	1	0	0	1	0	0	1	1	2	0	0	2	0	1	0	2	2	2	0	0	1	1	1	1	1	0	0	2	2	0	1	1	1	1	0	2	0
353	1	0	0	1	0	2	2	2	0	0	1	1	2	0	0	1	1	1	1	0	1	0	0	2	0	0	0	1	2	2	1	0	2	0	1	1	0	0	0	2	2	0	0	2	0	1	1	1	1
354	1	0	0	1	0	1	0	2	0	0	2	0	1	0	0	1	1	0	2	1	2	1	1	1	1	1	0	2	2	1	0	0	0	1	2	2	2	0	0	0	0	0	0	0	0	0	2	0	2
355	1	0	0	0	0	0	2	2	0	0	0	0	1	0	0	0	0	0	1	1	1	0	0	2	0	2	0	1	1	1	0	0	2	1	1	2	2	0	0	1	1	0	0	2	1	1	1	0	1
356	1	0	0	0	1	2	2	1	1	1	0	1	1	0	0	0	1	1	1	1	1	0	0	2	0	2	0	2	2	2	0	1	1	1	0	2	1	0	0	1	1	0	0	0	0	0	0	1	1
357	1	0	0	0	1	2	1	2	0	0	0	1	1	0	0	0	1	1	2	2	2	0	0	2	0	2	0	2	1	1	0	0	2	1	1	2	2	0	0	1	0	1	1	2	1	1	0	1	1
358	1	1	1	0	0	1	2	2	0	0	0	0	0	0	0	0	2	2	2	2	2	0	0	2	0	1	0	2	1	2	0	1	2	0	0	2	1	0	1	0	0	0	0	1	1	0	0	1	1
359	0	0	1	1	0	1	1	1	1	1	0	0	1	0	0	0	0	0	1	1	1	0	0	2	0	0	1	2	2	2	0	2	1	2	0	2	0	0	0	1	1	1	1	2	0	0	0	2	0
360	1	0	0	1	0	2	2	1	1	1	0	0	1	0	0	0	1	0	1	1	1	0	0	2	0	0	1	1	1	1	0	1	2	2	0	2	1	0	0	1	1	1	2	2	1	1	0	1	1
361	1	0	1	0	1	1	2	1	1	2	0	1	1	0	0	0	0	0	2	2	2	0	1	1	0	0	0	2	2	2	1	2	2	0	1	1	1	0	0	1	1	0	0	0	0	0	1	0	2
362	1	0	0	0	0	0	1	2	0	1	1	1	1	0	0	0	1	0	2	2	2	0	0	2	0	1	0	2	2	2	1	1	1	2	1	2	1	0	1	1	1	0	0	0	0	1	0	2	0
363	1	0	0	2	0	2	0	1	1	1	1	0	1	0	0	1	1	1	0	0	1	0	0	2	0	1	0	1	1	1	1	0	1	2	1	1	1	0	1	1	1	0	0	1	2	1	0	1	1
364	0	1	0	0	0	1	2	0	2	2	0	0	1	0	0	0	2	1	2	1	2	1	1	1	1	1	0	2	2	2	2	0	2	2	0	2	2	0	0	1	1	0	0	1	0	0	1	0	2
365	0	0	0	0	0	0	1	1	0	0	1	1	1	0	0	0	1	0	1	1	1	0	0	2	0	1	0	2	2	2	2	0	1	1	1	2	0	0	0	1	1	0	0	1	0	0	0	0	2
366	1	0	1	0	1	1	2	2	1	2	0	1	2	0	0	0	0	0	0	0	1	1	0	2	0	0	0	2	2	1	1	2	2	0	1	1	1	0	0	1	1	0	0	2	0	2	0	1	1
367	0	0	0	0	1	2	1	1	1	1	1	0	0	0	0	0	1	0	2	1	2	0	0	2	0	1	0	2	2	2	1	0	1	1	1	1	1	1	0	1	1	0	1	1	1	1	0	1	1
368	1	0	0	1	0	2	2	2	0	0	1	0	1	0	0	0	2	2	1	1	1	0	1	1	0	0	0	2	2	2	0	0	0	2	1	1	1	0	0	1	1	0	0	1	1	1	0	2	0
369	1	0	0	1	0	2	2	1	1	2	0	0	0	0	0	0	0	0	2	2	2	0	0	2	0	2	0	2	2	2	1	1	1	2	1	2	2	1	0	1	1	0	1	2	0	0	0	0	2
370	0	0	1	0	0	1	2	2	0	1	0	1	1	0	0	0	1	0	2	2	2	1	0	2	0	0	0	1	2	2	1	1	2	1	0	2	1	0	0	1	1	0	0	2	0	1	0	0	2
371	1	0	0	0	0	1	1	1	1	2	0	0	0	0	0	0	2	1	1	2	2	0	0	2	0	1	0	2	2	2	0	2	1	2	0	2	1	0	0	0	0	1	1	2	2	0	0	0	1
372	1	0	0	0	0	0	1	1	1	1	1	1	1	0	0	0	2	1	1	1	1	0	0	2	0	1	0	2	1	1	1	0	2	2	1	2	1	1	0	1	1	1	1	2	1	2	0	1	1
373	1	0	0	0	0	0	2	0	1	1	2	0	0	0	0	0	1	1	1	1	1	0	0	2	0	1	0	2	2	2	1	1	0	1	1	1	2	0	1	0	0	0	0	0	1	1	0	2	0
374	1	0	0	0	0	0	1	2	0	1	1	0	0	0	0	0	2	2	1	1	2	0	2	0	0	0	0	1	2	2	1	0	1	0	1	1	2	0	0	1	1	0	0	1	1	1	0	2	0
375	1	0	1	0	0	1	1	2	1	1	1	0	0	0	0	0	2	0	1	1	1	0	0	2	0	0	0	2	1	1	0	2	2	2	0	2	1	0	0	2	2	0	0	1	0	0	0	1	1
376	1	0	0	1	0	1	2	2	0	0	1	0	1	0	0	0	0	0	0	1	1	0	0	2	0	2	0	2	2	2	1	1	1	0	0	1	1	1	0	0	0	1	1	2	1	0	0	1	1
377	1	0	1	0	0	1	0	1	1	1	1	0	0	0	0	0	1	1	0	0	0	0	0	2	0	2	0	1	2	2	1	0	1	1	0	2	2	0	0	0	0	1	1	2	1	1	0	2	0
378	0	0	0	0	1	2	2	2	0	0	0	0	0	0	0	0	1	1	1	1	1	0	0	2	0	0	0	2	2	1	1	1	0	2	0	2	2	0	0	1	0	0	1	1	1	2	0	1	1
379	1	0	0	0	0	0	1	1	0	0	1	0	1	0	0	1	1	1	0	1	1	0	0	2	0	0	0	1	2	2	0	0	2	2	1	2	1	0	0	0	0	1	1	1	1	0	0	2	1
380	1	0	1	0	0	1	1	1	0	0	2	1	1	0	0	0	1	1	1	0	0	0	0	2	0	0	0	1	2	2	0	0	1	1	1	1	2	1	1	2	1	1	1	2	1	1	0	0	2
381	0	0	0	0	0	0	1	1	0	0	1	0	2	0	0	1	0	1	0	1	2	0	0	2	0	2	0	1	1	1	0	0	2	2	1	1	2	2	0	0	0	0	0	2	0	0	0	2	1
382	1	0	0	0	1	2	1	1	1	1	0	0	0	0	0	0	0	0	0	1	1	0	0	2	0	2	0	0	2	1	0	0	1	1	1	1	1	0	0	1	1	0	0	0	2	0	0	2	0
383	1	0	0	1	1	2	2	2	0	0	0	0	1	0	0	0	1	1	1	0	2	0	1	1	0	2	1	2	2	2	0	1	2	0	2	0	2	1	1	2	0	0	0	1	0	1	0	2	0
384	1	0	0	0	0	0	1	0	2	2	0	0	0	0	0	0	0	0	2	2	2	0	0	2	0	1	0	2	2	2	0	0	1	1	1	2	0	1	0	1	1	0	1	2	1	0	0	1	1
385	0	0	1	1	0	2	1	2	0	0	1	0	0	0	0	0	0	1	1	1	1	1	0	2	0	0	0	2	2	2	0	1	1	2	0	2	1	0	0	0	0	0	0	2	0	0	0	1	1
386	1	0	0	0	0	0	2	1	1	2	0	0	1	0	0	0	0	0	2	2	2	0	0	2	0	1	0	2	2	2	1	2	2	1	1	2	0	0	0	2	2	1	2	2	0	0	0	2	0
387	1	0	0	0	0	1	2	1	0	0	0	1	1	0	0	0	1	0	1	1	1	0	2	0	0	0	0	2	1	2	1	0	2	2	0	2	2	0	0	0	0	0	0	1	0	1	0	1	1
388	1	0	0	0	0	1	1	1	1	1	0	0	1	0	0	0	2	1	1	1	2	0	0	2	0	0	0	1	1	1	0	0	1	1	0	2	0	0	0	2	2	0	0	2	0	1	0	0	2
389	0	0	0	0	0	1	2	0	2	2	0	0	1	0	0	0	2	1	1	1	2	0	0	2	0	0	0	1	2	2	0	0	2	1	2	1	1	0	0	1	1	0	0	0	1	0	0	2	0
390	1	0	1	0	0	0	2	1	1	1	1	1	2	0	0	0	2	2	1	1	2	0	0	2	0	2	0	2	2	2	0	0	1	2	1	2	1	0	1	1	1	1	1	2	1	0	0	1	1
391	0	0	0	0	0	1	2	1	1	1	0	1	2	0	0	0	1	1	1	1	1	0	0	2	0	2	0	1	2	2	0	2	2	1	0	2	1	0	0	1	1	0	1	2	1	0	0	2	0
392	1	0	1	1	0	1	2	2	1	1	1	0	0	0	0	0	1	0	1	1	2	1	2	0	1	0	0	1	2	2	0	1	0	1	0	2	0	0	0	2	2	0	0	2	0	0	0	0	1
393	1	0	0	0	1	1	1	1	1	1	1	0	2	0	0	0	0	0	1	1	1	0	0	2	0	0	0	2	2	1	1	0	1	1	1	2	1	0	0	1	1	0	0	2	0	0	0	0	2
394	1	0	0	0	0	0	2	2	0	0	1	1	2	0	0	0	1	0	2	2	2	0	0	2	0	2	0	1	1	1	0	0	0	1	1	1	0	0	0	2	2	0	1	2	1	1	0	0	2
395	0	0	0	1	0	1	2	1	1	1	1	0	2	0	0	0	2	2	1	1	1	1	0	2	0	2	0	2	0	0	0	0	0	2	1	1	2	0	0	0	0	0	0	1	0	0	0	1	1
396	1	0	0	0	0	1	2	1	1	1	1	0	1	0	0	0	2	1	1	1	1	1	0	2	0	0	0	2	1	1	0	2	2	2	0	2	2	1	0	1	1	0	0	1	0	1	0	0	2
397	1	0	0	1	0	1	2	2	0	0	1	0	0	0	0	0	1	1	1	1	1	1	0	2	0	0	1	2	2	1	0	0	2	1	2	1	1	0	0	1	1	0	0	2	0	0	1	1	1
398	0	0	0	0	0	0	1	1	1	2	0	0	0	0	0	0	1	0	2	1	2	0	1	1	0	2	0	1	1	1	1	0	0	0	0	2	2	0	0	0	0	0	0	0	1	1	0	0	2
399	0	0	0	1	0	1	2	1	1	1	0	0	0	0	0	0	2	2	2	2	1	2	1	1	1	1	0	1	2	2	0	0	1	1	1	2	1	1	1	0	0	0	1	2	1	0	0	1	1
400	1	0	1	1	0	1	2	1	1	1	0	1	2	0	0	0	2	2	1	1	1	0	0	2	0	2	0	2	2	1	0	1	1	2	1	2	1	0	0	1	1	2	2	2	1	0	0	0	2
401	1	0	0	1	0	1	2	1	1	1	0	0	1	0	0	0	2	2	2	2	2	1	0	2	0	1	0	2	2	2	1	0	0	1	1	1	2	0	0	0	0	0	0	2	0	0	1	0	1
402	0	0	0	1	0	1	2	2	0	0	1	2	2	0	0	0	0	0	2	2	1	0	0	2	0	2	0	2	2	2	1	2	2	1	0	2	1	0	1	1	1	0	0	2	0	0	0	0	2
403	0	0	1	1	0	1	1	1	1	1	1	0	0	0	0	0	1	0	2	1	2	0	0	2	0	1	0	2	2	2	1	0	0	2	0	2	2	0	0	2	2	0	0	1	0	0	0	1	1
404	1	0	0	0	0	1	2	1	1	1	0	0	2	0	0	0	1	1	0	0	0	0	0	2	0	1	0	1	1	1	1	1	2	1	1	1	1	1	0	0	0	0	0	1	1	1	0	1	1
405	0	0	1	1	0	1	2	1	1	1	1	0	1	0	0	0	1	0	1	1	2	1	0	2	0	1	1	2	2	2	1	1	2	1	0	2	2	0	0	0	0	0	0	2	0	1	0	0	2
406	0	0	0	0	0	0	2	0	2	2	0	0	0	0	0	0	2	1	1	1	2	1	0	2	0	2	0	2	2	2	0	0	1	1	0	2	1	0	0	1	1	0	0	2	1	1	0	1	1
407	1	0	0	0	0	0	1	2	0	1	1	0	0	0	0	0	1	1	1	1	2	0	0	2	0	1	0	1	1	1	0	0	1	2	1	1	1	0	0	1	1	0	0	1	0	0	0	2	0
408	1	0	0	0	0	1	1	1	0	2	0	1	2	0	0	0	1	1	0	0	0	0	0	2	0	1	0	1	2	2	0	0	1	0	1	2	1	0	0	2	2	1	1	2	1	2	0	1	1
409	1	0	0	0	1	1	1	2	0	0	1	1	2	1	1	1	1	1	2	2	2	1	0	2	0	1	0	1	2	2	0	0	0	2	0	2	1	0	0	2	2	0	1	2	0	0	0	1	1
410	0	0	0	0	1	1	2	1	1	1	0	1	1	0	0	0	1	0	1	1	1	1	0	2	0	1	1	2	2	2	0	1	1	2	0	2	1	0	0	0	0	0	0	1	1	1	0	1	1
411	1	0	0	0	0	1	2	2	0	1	0	0	1	0	0	0	1	1	0	0	1	0	0	2	0	2	0	2	2	2	0	1	1	2	0	2	1	0	0	1	0	0	0	1	0	0	0	1	1
412	1	1	0	0	1	1	1	1	2	2	0	1	1	0	0	0	1	1	1	1	1	0	0	2	0	0	0	1	1	1	1	0	0	0	1	1	1	0	0	0	0	0	0	2	0	2	0	1	1
413	1	0	1	0	0	0	2	2	0	0	0	0	1	0	0	0	0	0	1	1	1	0	0	2	0	2	0	1	2	2	0	0	1	1	1	1	2	1	0	1	1	0	1	1	1	1	0	2	0
414	1	0	0	1	0	1	2	1	0	0	0	0	1	1	0	0	1	1	1	1	1	0	0	2	0	0	0	2	2	2	0	1	1	2	2	1	0	0	1	1	1	0	0	0	0	0	0	0	2
415	0	0	0	0	0	1	1	1	1	2	1	1	1	0	0	0	0	0	1	1	1	0	0	2	0	0	0	1	2	2	0	2	2	2	0	2	1	0	0	2	2	0	1	2	2	2	0	1	0
416	1	0	0	1	0	2	2	0	1	1	1	0	1	0	0	0	1	1	1	1	1	0	1	1	0	0	0	1	2	2	1	0	2	2	0	2	0	0	0	2	2	0	0	0	2	1	0	1	1
417	1	0	0	0	1	1	2	2	0	0	0	0	1	0	0	0	1	0	1	1	1	2	1	1	1	1	0	2	2	2	0	0	1	1	1	1	1	0	0	1	1	0	0	2	0	0	0	1	1
418	1	0	0	1	0	1	1	2	0	0	1	1	1	0	0	0	2	2	1	1	1	1	0	2	0	2	0	2	2	2	1	0	0	2	1	1	2	1	0	1	1	0	0	1	0	1	0	1	1
419	0	0	0	2	0	2	1	1	1	1	2	0	1	0	0	0	1	0	1	1	1	1	0	2	0	0	2	2	2	2	1	1	2	1	2	2	2	1	1	2	1	0	0	1	0	0	1	1	1
420	1	0	0	0	0	0	1	2	0	0	1	0	1	0	0	0	0	0	0	1	1	0	0	2	0	1	0	1	1	2	0	0	0	1	0	2	1	1	0	1	1	1	1	1	0	1	0	1	1
421	0	0	0	0	1	1	1	2	1	1	0	0	1	0	0	1	1	0	1	1	1	0	1	1	0	1	0	1	2	2	1	0	1	1	0	2	0	0	0	2	2	0	0	1	0	0	0	2	1
422	0	0	0	1	0	1	2	2	0	0	0	1	2	0	0	0	2	1	0	0	1	0	0	2	0	1	0	2	2	2	1	1	2	1	1	1	2	1	1	0	0	0	0	2	0	0	1	1	1
423	1	0	0	0	0	0	1	2	0	0	1	0	0	0	0	0	2	0	2	2	2	0	1	1	0	2	0	1	2	2	1	0	2	0	1	2	2	0	0	1	1	0	0	1	0	1	0	1	1
424	0	0	0	0	1	2	1	1	1	1	1	1	2	1	1	1	1	1	1	1	2	0	0	2	0	1	0	2	2	1	0	2	2	0	2	0	2	0	0	0	0	0	0	1	1	0	0	1	1
425	1	0	0	1	0	1	2	0	2	2	0	0	0	0	0	0	0	0	2	2	2	0	1	1	0	0	0	2	2	2	1	1	0	1	1	1	1	1	0	2	2	0	0	1	1	1	1	0	1
426	1	0	0	0	0	2	2	2	1	1	0	1	2	0	0	0	2	0	2	1	2	0	0	2	0	0	0	1	1	1	0	0	2	1	0	2	2	0	0	0	0	0	0	1	0	1	1	0	2
427	1	0	0	0	0	1	2	2	1	1	0	0	0	0	0	0	1	0	1	0	1	0	1	1	0	1	0	2	2	2	0	1	1	2	1	2	1	0	0	1	1	0	1	1	1	2	0	1	1
428	0	0	0	0	0	0	1	2	0	0	1	0	0	0	0	0	0	0	1	1	2	0	0	2	0	2	0	2	2	2	0	0	2	2	0	2	1	0	0	1	1	0	0	1	0	0	0	2	1
429	0	0	0	0	1	1	2	1	1	1	0	0	1	0	0	0	1	0	1	1	1	0	0	2	0	1	0	1	2	2	0	0	1	1	1	2	1	0	1	0	0	0	1	1	1	1	0	1	1
430	1	0	0	0	0	1	1	2	1	1	1	2	2	1	1	1	1	1	0	0	0	0	0	2	0	1	0	1	1	1	1	0	1	1	1	1	0	0	0	2	2	0	1	2	1	0	0	1	1
431	1	0	0	0	0	1	2	1	0	0	1	0	1	0	0	0	2	2	1	1	1	1	0	2	0	1	0	2	2	2	0	2	2	2	0	2	1	0	0	1	1	0	0	2	0	0	0	0	2
432	1	0	1	1	0	1	1	1	1	1	0	2	2	1	1	1	0	0	1	1	1	0	0	2	0	0	0	2	1	1	0	1	1	1	1	1	2	0	0	1	1	0	1	2	2	0	0	2	0
433	1	0	0	1	1	2	1	2	1	1	0	1	2	0	0	0	1	0	1	1	1	0	0	2	0	1	0	1	1	1	0	1	2	2	0	2	1	0	0	2	2	1	1	2	0	2	0	1	1
434	1	1	1	0	0	1	1	0	2	2	0	0	1	1	0	0	1	1	2	2	2	1	0	2	0	1	0	2	1	1	1	1	2	0	1	1	2	1	1	1	0	0	2	2	1	1	0	0	2
435	1	0	0	0	0	1	2	1	1	1	0	0	1	0	0	0	0	0	1	1	1	1	0	2	0	0	0	1	2	2	0	2	2	0	2	0	2	1	0	1	1	0	1	1	1	0	0	1	0
436	1	0	0	0	1	1	2	2	0	1	0	0	0	0	0	0	1	0	2	2	2	0	0	2	0	2	0	2	2	2	0	1	2	2	0	2	0	0	0	1	1	0	0	1	0	0	0	2	0
437	1	0	0	1	0	2	2	2	0	1	1	0	0	0	0	0	1	1	1	2	2	0	0	2	0	0	1	2	2	2	0	1	1	0	1	1	1	0	0	1	1	0	1	1	0	0	0	1	1
438	1	0	0	0	0	0	1	1	1	1	1	0	0	0	0	0	2	2	1	1	1	0	0	2	0	1	0	1	2	1	1	2	1	1	0	2	2	1	1	2	1	0	1	2	0	2	0	2	0
439	1	0	0	1	0	2	1	1	0	0	2	0	1	0	0	0	1	1	0	0	0	0	0	2	0	1	0	2	2	2	1	1	2	2	0	2	1	0	1	1	1	0	0	2	1	1	0	2	0
440	1	0	0	1	0	1	0	2	0	0	2	0	1	0	0	0	2	0	2	2	2	2	1	1	1	1	0	1	2	2	0	1	1	0	1	1	0	0	1	1	1	0	1	2	1	1	0	1	1
441	1	0	0	1	0	2	2	2	0	0	0	1	2	1	1	1	1	1	1	1	1	2	1	1	1	1	0	2	2	1	1	0	1	1	1	2	2	1	1	1	0	0	0	0	0	0	0	2	0
442	0	0	1	1	0	1	1	2	0	0	2	0	0	0	0	0	1	0	1	1	1	0	1	1	0	1	0	2	1	1	1	0	1	1	1	1	2	1	0	1	1	2	2	2	1	0	0	2	0
443	1	0	0	0	2	2	2	1	1	1	1	1	2	0	0	0	0	0	1	1	1	0	0	2	0	1	0	2	2	2	1	1	2	0	0	2	1	1	0	1	1	0	1	2	0	1	0	1	1
444	1	0	0	0	0	0	2	2	1	1	0	1	2	0	0	0	1	0	2	2	2	1	0	2	0	2	0	2	2	1	0	0	2	0	2	1	2	1	0	1	1	0	0	1	1	1	0	0	2
445	1	0	0	0	1	2	1	2	0	0	1	0	2	0	0	1	2	1	1	2	2	1	0	2	0	2	0	1	2	2	0	0	1	0	1	1	1	0	0	2	2	1	1	2	0	1	0	2	1
446	1	0	0	0	0	0	2	2	0	0	0	0	0	0	0	0	1	0	2	1	2	1	1	1	1	1	0	2	2	1	0	1	1	1	0	2	1	0	0	1	1	0	0	2	0	2	0	2	0
447	1	0	0	1	0	1	1	2	0	1	1	0	1	0	0	0	2	1	1	1	1	0	0	2	0	0	0	1	2	2	0	1	1	1	1	1	2	1	0	1	1	1	2	2	1	1	0	2	0
448	1	1	0	0	0	1	2	0	2	2	0	0	0	0	0	0	2	2	1	1	2	0	1	1	0	1	0	2	0	0	0	0	0	1	0	2	2	0	0	2	2	0	1	1	0	0	0	1	1
449	1	0	1	1	0	1	2	1	2	2	0	0	2	0	0	1	1	0	1	0	1	1	1	1	0	0	0	2	2	2	1	1	2	2	0	2	1	0	0	1	1	0	1	2	1	2	1	0	1
450	1	1	0	0	0	1	2	1	1	2	0	0	0	0	0	0	0	0	2	2	2	2	0	2	0	0	1	2	2	2	1	1	2	0	1	1	2	1	0	0	0	0	0	1	0	0	0	2	0
451	1	0	0	1	0	1	1	2	0	0	2	0	1	0	0	0	1	0	2	1	2	1	1	1	1	0	0	1	2	2	0	1	2	2	0	2	1	1	0	2	2	0	0	1	0	1	0	2	0
452	1	1	0	0	1	1	2	0	2	2	0	0	0	0	0	0	1	0	1	1	2	1	0	2	0	0	0	2	2	2	0	1	2	0	1	1	1	0	0	2	2	0	0	1	1	0	1	0	2
453	1	0	0	1	0	1	1	2	0	0	1	0	1	0	0	0	0	0	1	2	2	0	0	2	0	0	0	2	2	2	0	0	2	0	1	2	1	0	0	0	0	0	1	2	0	1	0	1	1
454	0	1	0	0	1	2	2	0	2	2	0	0	0	0	0	0	2	1	2	2	2	0	0	2	0	0	0	2	2	2	0	1	1	1	0	2	0	1	0	1	1	0	1	1	1	1	0	2	0
455	0	0	0	1	0	1	1	2	0	1	1	0	0	0	0	0	0	0	2	1	2	0	0	2	0	1	0	1	2	2	0	0	2	2	0	2	1	1	0	1	1	0	2	2	1	1	1	0	1
456	1	0	0	0	0	1	2	1	1	1	0	0	0	0	0	0	0	0	1	1	1	0	0	2	0	0	0	2	2	2	1	0	1	1	1	1	1	0	0	1	1	0	1	1	1	2	0	0	1
457	1	0	0	0	0	1	0	2	0	0	2	0	0	0	0	0	0	0	2	1	2	1	1	1	1	1	0	2	1	1	1	0	2	0	2	2	2	1	0	0	0	0	1	2	1	0	0	1	0
458	1	0	0	1	1	2	2	0	1	1	1	0	0	0	0	0	1	1	0	0	1	0	1	1	1	1	0	2	2	2	1	1	1	1	1	1	1	0	0	1	1	0	1	1	1	0	0	1	1
459	0	0	0	0	0	0	2	1	1	1	1	0	0	0	0	0	1	1	2	2	1	0	1	1	0	0	0	1	2	2	1	1	2	1	1	1	1	0	0	1	1	0	0	2	0	1	0	2	1
460	0	0	0	0	0	1	1	1	1	1	1	0	1	0	0	0	1	0	1	1	2	0	0	2	0	2	0	2	2	2	1	1	2	2	0	2	0	1	0	1	1	1	1	1	0	0	0	1	2
461	1	0	0	1	0	1	2	1	1	1	0	0	1	0	0	0	2	1	1	1	2	0	0	2	0	1	0	1	2	2	0	1	1	1	1	1	2	0	0	1	0	0	1	1	1	1	0	1	1
462	1	1	0	0	0	1	1	2	0	0	0	2	1	0	0	0	0	0	2	2	2	1	1	1	1	2	0	1	1	1	0	0	0	0	1	1	1	0	0	1	1	0	0	2	1	1	0	2	0
463	1	0	0	0	0	1	2	1	1	2	0	0	1	0	0	0	1	0	1	1	1	2	0	2	0	0	0	1	1	1	0	1	1	1	1	2	1	0	0	2	2	0	0	2	0	2	0	0	2
464	1	0	0	0	0	0	2	1	1	2	0	0	0	0	0	0	1	1	0	0	0	0	1	1	0	1	0	1	1	0	0	1	1	1	0	2	1	0	0	1	1	0	0	0	0	0	1	1	1
465	0	0	0	0	0	1	1	1	1	1	0	0	0	0	0	0	1	1	0	0	1	0	0	2	0	1	0	2	2	1	0	0	1	1	1	2	1	0	1	1	1	0	0	2	0	0	1	2	1
466	0	0	0	0	0	1	2	1	1	1	0	1	1	0	0	0	2	0	0	1	2	0	0	2	0	0	0	1	2	2	0	0	2	0	1	2	1	0	0	0	0	0	0	2	0	0	0	1	1
467	0	0	1	1	0	2	0	2	0	0	2	0	0	0	0	0	0	0	2	2	2	0	1	1	0	1	0	1	2	2	0	0	0	2	0	2	1	1	0	0	0	0	0	2	0	0	0	2	0
468	1	0	0	0	0	0	2	0	2	2	0	0	0	0	0	0	2	0	2	2	2	1	1	1	1	2	0	2	1	0	0	1	1	1	0	2	1	0	0	2	1	0	0	2	0	0	0	1	1
469	1	0	1	0	0	0	2	2	1	1	0	1	1	1	1	1	0	0	1	1	1	0	1	1	0	0	0	2	2	2	1	2	2	0	1	1	1	0	0	2	2	0	0	2	0	1	0	0	1
470	1	0	0	1	0	2	2	1	1	1	0	0	0	0	0	0	1	1	1	1	1	0	0	2	0	1	1	2	2	2	0	0	2	0	1	2	0	0	0	1	1	0	1	1	1	1	0	1	1
471	0	1	1	1	0	1	1	2	0	0	2	0	0	0	0	0	1	1	1	1	1	0	1	1	0	0	0	2	1	1	0	0	1	1	1	1	1	1	0	2	2	1	1	2	1	1	0	2	1
472	1	0	0	0	0	1	2	1	1	1	1	0	0	0	0	0	1	0	2	2	2	0	0	2	0	1	0	2	2	1	0	1	1	1	1	1	1	0	0	1	1	0	0	1	0	0	0	1	1
473	1	0	1	0	0	1	0	2	0	0	2	1	2	0	0	0	1	1	1	1	2	0	0	2	0	0	0	2	2	2	1	0	2	2	0	2	0	0	0	2	2	0	0	2	0	0	0	1	1
474	1	1	0	0	0	0	2	2	0	0	0	1	0	0	0	0	1	1	1	1	2	1	0	2	0	1	0	2	2	2	1	1	1	1	1	1	1	0	0	1	1	0	0	1	1	1	0	0	2
475	1	0	0	0	1	2	1	2	0	1	1	0	1	0	0	1	1	1	0	0	0	1	1	1	1	0	0	1	2	2	1	1	1	0	2	0	1	0	0	2	2	0	1	2	0	1	0	2	0
476	0	0	0	0	1	1	2	0	2	2	0	1	1	0	0	0	1	1	1	1	1	1	1	1	1	1	1	2	2	2	1	1	2	1	1	1	2	0	0	0	0	0	0	1	0	0	0	0	2
477	1	0	0	0	0	1	2	1	1	1	1	0	0	0	0	0	2	2	1	1	1	1	2	0	1	0	0	2	1	1	0	0	2	2	0	2	0	0	0	1	1	0	0	1	0	1	1	0	2
478	1	0	0	0	1	1	2	1	1	1	0	0	0	0	0	0	1	0	1	1	1	0	1	1	0	1	1	2	2	2	1	2	1	1	0	2	0	0	0	1	1	0	2	2	2	1	0	0	1
479	1	0	0	1	0	1	1	1	1	1	1	0	1	0	0	0	0	0	1	1	2	0	0	2	0	1	1	2	2	2	0	1	1	1	1	1	2	0	0	0	0	1	2	2	1	1	0	2	1
480	1	0	0	0	0	1	1	2	0	1	0	1	1	0	0	0	1	0	2	2	2	1	0	2	0	1	1	2	2	2	1	2	1	1	0	2	2	0	0	0	0	0	1	2	1	1	0	1	1
481	1	0	0	1	1	2	1	1	1	1	1	1	1	0	0	0	1	0	2	1	2	1	1	1	0	1	1	2	2	2	0	1	1	1	1	1	2	0	0	1	1	0	0	1	0	0	0	1	1
482	1	0	0	0	0	1	1	2	0	0	2	0	0	0	0	0	0	0	0	0	0	1	0	2	0	0	0	2	2	1	1	1	2	1	1	1	1	0	0	2	1	0	0	2	0	0	0	2	1
483	1	0	0	0	0	1	1	0	2	2	0	1	2	0	0	1	2	1	2	2	2	0	1	1	1	0	0	2	2	1	0	1	2	0	1	1	1	0	0	1	1	0	1	2	1	0	0	2	1
484	1	0	0	0	1	1	2	2	0	1	0	1	1	0	0	0	1	0	2	1	2	0	1	1	0	2	0	2	2	2	0	0	1	1	0	2	1	0	0	2	2	0	0	1	0	0	0	0	2
485	0	0	0	0	0	1	1	2	0	1	1	0	2	0	0	1	2	1	0	0	1	1	0	2	0	1	1	1	2	2	0	0	1	1	1	2	1	0	0	0	0	0	2	2	2	1	0	1	0
486	1	0	0	1	0	1	1	0	2	2	0	0	0	0	0	0	2	1	1	1	2	0	1	1	0	2	0	0	1	1	0	0	1	1	1	1	1	1	0	1	1	0	0	2	0	0	0	1	1
487	0	0	0	0	0	2	0	2	1	1	0	0	1	0	0	0	1	1	1	1	1	0	1	1	0	1	0	2	2	2	1	2	2	0	2	0	0	0	0	2	2	1	1	2	2	0	0	1	0
488	1	1	0	0	0	1	2	2	1	1	0	0	1	0	0	0	2	0	0	1	2	0	1	1	0	1	0	2	2	2	1	2	2	2	0	2	0	0	0	2	2	0	1	2	0	1	0	1	0
489	1	0	0	0	0	0	2	2	0	1	0	1	2	0	0	0	1	1	0	0	2	0	1	1	0	2	0	2	2	2	1	1	2	1	1	1	1	0	0	2	2	0	0	1	0	0	0	0	0
490	1	0	0	0	0	0	1	2	0	0	1	1	1	0	0	0	2	0	1	1	1	1	1	1	1	0	0	2	2	1	0	1	1	2	0	2	2	0	0	2	2	1	1	2	1	1	0	1	1
491	1	1	0	0	1	2	2	2	0	1	0	1	1	0	0	0	0	1	2	2	2	0	0	2	0	0	0	1	2	2	0	0	2	1	0	2	2	0	0	0	0	0	1	2	1	0	1	1	1
492	1	0	1	1	0	2	2	0	2	2	0	0	0	0	0	0	2	1	1	2	2	0	1	1	0	2	0	1	1	1	1	2	2	2	0	2	1	1	1	0	0	0	0	2	0	0	0	2	0
493	1	0	0	0	0	0	1	1	1	1	1	0	0	0	0	0	1	1	1	1	1	2	0	2	0	0	0	2	1	1	1	1	2	0	2	0	2	0	0	0	0	0	0	1	0	0	0	1	2
494	1	1	0	0	0	1	2	1	0	0	0	1	1	0	0	0	1	1	1	2	2	0	0	2	0	1	0	2	1	1	0	0	0	1	0	2	1	0	0	1	1	0	0	0	1	1	0	2	0
495	1	0	1	0	0	1	2	2	0	1	0	0	0	0	0	0	2	1	1	1	1	1	0	2	0	1	0	2	2	1	1	0	0	1	2	2	2	0	0	1	1	0	0	1	0	0	0	2	0
496	1	0	0	1	0	1	2	1	0	0	0	0	1	0	0	0	2	0	1	1	1	0	0	2	0	0	1	2	2	2	0	2	2	0	1	1	2	2	0	0	0	1	1	2	0	0	0	1	1
497	1	0	0	0	0	0	1	1	1	2	1	0	0	0	0	0	1	0	1	1	1	1	0	2	0	0	0	2	2	1	0	0	1	0	1	2	1	0	1	1	1	1	1	2	0	0	0	0	1
498	1	0	1	0	0	1	1	1	0	0	1	0	1	0	0	0	1	0	1	1	1	0	1	1	0	2	0	1	1	1	1	0	0	1	2	2	1	0	1	1	1	1	2	2	1	1	0	2	0
499	1	0	0	0	0	2	2	2	0	0	0	1	2	0	0	0	1	1	2	2	2	2	0	2	0	0	0	1	1	1	0	0	1	0	2	1	1	1	1	0	0	0	1	1	1	1	0	2	0
500	1	0	0	0	0	0	1	2	0	1	1	0	0	0	0	0	0	0	1	2	2	0	0	2	0	1	0	2	2	2	1	0	0	2	0	2	2	0	0	1	1	0	0	2	0	0	0	1	1
501	0	0	0	1	0	1	2	2	0	0	1	1	1	0	0	0	2	1	1	1	1	1	0	2	0	2	0	1	2	2	0	0	2	1	0	2	0	0	0	2	2	1	1	2	0	0	0	2	0
502	0	0	0	0	0	1	1	1	1	1	0	0	1	0	0	0	1	0	1	1	1	1	1	1	1	1	0	2	2	2	2	1	1	2	0	2	1	0	0	1	1	0	1	1	1	0	0	2	0
503	1	1	0	0	0	1	1	1	1	1	1	1	1	1	1	1	2	1	1	1	2	0	0	2	0	0	0	2	2	1	1	0	2	2	0	2	1	0	1	1	1	0	1	1	1	0	0	1	1
504	1	0	0	1	1	2	1	0	2	2	0	0	1	0	0	0	1	0	1	0	1	1	0	2	0	2	0	2	2	2	2	0	1	2	0	2	0	0	0	1	1	0	1	1	1	0	0	2	0
505	1	0	0	0	0	1	2	2	0	0	0	0	1	0	0	0	1	0	1	2	2	0	0	2	0	1	0	0	2	1	0	1	1	2	2	1	2	0	0	0	0	0	0	1	1	0	0	1	1
506	1	0	0	0	1	2	1	1	1	1	0	0	0	0	0	0	0	1	2	2	2	0	0	2	0	2	0	2	1	1	0	0	2	1	1	1	2	1	1	0	0	0	1	1	1	0	0	1	1
507	0	0	1	0	1	1	1	1	1	2	0	0	2	1	1	1	1	1	2	2	1	0	1	1	0	1	0	2	2	2	0	1	2	1	1	1	1	0	1	1	1	0	1	2	1	1	1	0	2
508	1	0	0	0	0	0	2	1	1	1	0	0	2	0	0	0	2	1	2	2	2	0	0	2	0	2	0	1	2	2	0	0	1	2	0	2	0	0	0	1	1	1	1	2	1	1	0	2	1
509	0	0	0	0	1	1	1	1	2	2	0	0	1	0	0	0	0	0	2	1	2	1	0	2	0	0	0	2	2	2	0	0	0	2	1	1	1	0	0	2	2	0	0	1	1	1	0	2	0
510	0	0	0	1	0	1	2	2	1	2	0	1	1	1	1	1	2	1	1	1	2	0	0	2	0	0	0	2	2	2	0	1	2	0	1	1	2	0	0	0	0	0	0	0	0	0	0	1	2
511	1	0	1	0	0	1	2	1	1	1	0	0	0	0	0	0	1	1	2	2	2	0	0	2	0	1	0	2	2	2	1	1	2	2	0	2	2	1	0	0	0	0	0	2	0	0	1	0	2
512	0	0	0	0	0	1	1	1	1	2	0	0	0	0	0	0	2	0	2	1	2	0	0	2	0	0	0	2	2	1	1	2	1	1	0	2	1	0	0	1	1	0	1	2	1	0	0	2	0
513	1	0	0	0	0	0	2	0	2	2	0	0	1	0	0	0	1	1	1	1	1	1	0	2	0	1	0	1	2	2	0	2	1	2	0	2	1	0	0	1	1	1	1	1	1	0	0	1	1
514	0	0	1	0	0	1	1	2	0	0	0	1	2	0	0	0	0	0	0	1	1	1	0	2	0	1	0	2	1	1	0	2	2	0	2	0	1	0	0	2	2	0	0	1	0	0	0	0	2
515	1	0	0	0	0	0	1	2	0	0	1	0	0	0	0	0	2	1	1	2	2	0	1	1	1	1	0	0	2	1	0	1	1	2	0	2	1	0	0	1	1	1	1	2	1	0	0	2	1
516	0	0	0	0	0	1	1	1	1	1	1	0	0	0	0	0	2	2	1	1	1	0	1	1	1	0	0	2	2	1	1	0	1	2	1	2	2	1	0	0	0	0	0	0	0	1	0	1	0
517	1	0	0	0	0	0	2	2	0	0	0	0	1	0	0	0	2	1	1	1	1	0	0	2	0	1	0	2	2	2	1	0	2	2	0	2	2	0	0	1	1	0	0	2	1	1	0	2	0
518	1	0	0	0	0	1	2	0	2	2	0	1	1	0	0	0	1	0	2	1	2	1	0	2	0	0	0	1	2	2	1	0	0	2	0	2	0	0	0	2	2	2	2	2	1	0	0	1	0
519	0	1	1	0	0	1	2	2	0	1	1	1	2	0	0	0	1	0	2	1	2	0	1	1	1	1	0	1	2	2	1	1	1	2	2	1	1	1	1	2	1	0	1	2	0	1	0	2	0
520	1	0	0	1	0	1	2	2	0	0	0	1	1	0	0	0	1	1	0	1	1	1	0	2	0	1	1	1	1	1	0	0	2	1	1	1	2	0	0	1	1	2	2	2	1	0	1	0	2
521	0	1	0	0	1	2	1	1	0	0	1	0	0	0	0	0	1	0	0	0	1	0	1	1	0	0	1	2	2	1	0	1	1	0	2	0	1	0	0	1	1	0	1	2	1	0	0	2	0
522	1	0	0	1	1	2	1	2	0	1	1	1	2	0	0	0	1	1	1	2	2	1	0	2	0	0	0	1	2	2	1	0	1	2	0	2	1	0	0	1	1	0	0	2	1	1	0	2	1
523	1	0	0	1	0	2	2	2	0	0	1	0	1	0	0	1	1	1	2	2	2	1	0	2	0	0	0	2	2	2	0	2	2	0	1	1	0	0	0	1	1	1	1	2	1	0	1	0	2
524	1	0	1	1	0	1	2	1	1	1	1	0	0	0	0	0	1	0	1	1	2	1	0	2	0	2	1	2	2	2	0	0	1	1	1	1	2	0	0	0	0	0	0	1	0	1	0	2	1
525	1	0	0	0	1	2	1	1	1	1	0	0	1	0	0	0	2	1	1	1	2	2	1	1	1	1	0	2	2	2	1	0	2	2	0	2	1	0	1	1	1	0	0	2	0	0	1	1	1
526	1	0	0	0	0	1	2	0	2	2	0	0	2	0	0	0	1	0	1	1	2	0	0	2	0	0	0	1	2	2	0	1	1	1	1	1	1	0	0	1	1	0	2	2	1	1	0	0	2
527	1	0	0	0	0	1	2	1	2	2	0	1	1	0	0	0	2	0	2	1	2	0	0	2	0	1	0	2	1	1	1	0	1	1	1	1	2	2	0	0	0	0	2	2	2	1	0	0	2
528	1	0	0	0	0	1	0	2	0	0	2	1	2	0	0	0	0	0	0	1	2	1	0	2	0	0	0	2	2	2	1	2	1	2	0	2	1	0	0	1	1	0	0	1	0	0	0	2	0
529	1	0	0	1	0	2	2	2	0	0	0	1	2	0	0	0	1	1	0	0	1	0	0	2	0	1	0	0	1	2	0	0	1	0	1	1	1	0	0	2	2	0	0	0	0	0	0	2	0
530	0	0	0	1	1	2	2	0	2	2	0	2	2	0	0	0	2	2	1	1	1	0	0	2	0	1	0	2	1	1	0	1	2	1	1	1	1	0	0	0	0	0	0	0	0	0	0	2	0
531	0	0	0	1	0	2	2	2	1	1	1	1	1	0	0	0	1	1	0	0	1	1	0	2	0	0	0	2	2	2	2	1	1	2	1	2	2	1	0	0	0	0	1	2	0	0	0	2	0
532	1	0	0	0	0	2	2	2	0	0	0	0	1	0	0	0	2	0	2	2	2	0	0	2	0	0	0	2	2	2	1	1	1	1	0	2	1	0	0	2	2	0	0	1	1	1	0	2	0
533	0	0	1	0	0	1	1	2	0	1	1	0	0	0	0	0	1	0	1	1	1	0	1	1	0	1	0	2	2	2	1	1	1	2	0	2	2	1	1	2	1	0	1	1	1	0	1	0	1
534	1	0	0	0	1	2	2	2	0	0	0	0	0	0	0	0	1	1	1	2	2	0	1	1	0	1	0	2	2	2	1	1	1	2	2	1	1	0	0	0	0	0	0	1	0	0	1	1	1
535	0	0	0	1	0	1	1	2	0	0	1	1	2	0	0	0	0	0	0	0	1	1	1	1	1	1	0	0	1	2	0	0	1	1	0	2	1	0	0	1	1	0	0	1	0	1	0	1	1
536	1	0	0	0	0	0	2	1	2	2	0	0	1	0	0	0	1	1	1	0	2	0	0	2	0	1	0	2	2	2	0	0	2	2	0	2	1	0	0	2	2	0	1	1	0	0	2	0	2
537	1	0	0	1	0	1	1	1	0	0	1	0	1	0	0	0	2	2	2	2	2	0	0	2	0	1	0	2	1	1	0	2	2	0	1	1	2	1	0	1	1	1	1	2	1	1	1	0	2
538	0	0	0	0	0	0	2	1	1	1	1	0	1	0	0	0	1	1	1	1	1	0	0	2	0	1	0	2	2	2	0	0	2	1	1	1	0	0	1	1	1	0	0	0	1	1	1	1	1
539	1	0	0	0	1	1	2	0	2	2	0	0	1	1	0	0	2	2	2	2	2	0	0	2	0	0	0	1	2	2	0	2	2	1	1	2	2	1	0	1	1	0	0	0	1	0	0	1	1
540	1	0	0	2	0	2	2	2	0	0	1	1	1	0	0	0	0	0	1	1	1	1	1	1	1	1	1	2	2	2	0	1	2	0	2	1	1	0	1	1	1	0	0	1	0	0	0	1	1
541	1	0	0	0	2	2	2	2	0	0	0	1	0	0	0	0	0	0	1	2	2	1	0	2	0	0	0	2	2	1	1	0	1	1	0	2	2	0	0	2	1	1	1	1	1	0	0	0	0
542	1	0	0	0	0	0	2	2	0	0	0	0	1	0	0	0	1	1	0	0	0	1	1	1	1	1	0	2	2	1	0	0	2	0	1	1	2	1	1	0	0	0	0	2	0	0	0	2	1
543	1	0	0	0	0	1	1	1	2	2	0	1	1	0	0	0	2	2	1	1	1	1	0	2	0	2	0	1	2	2	0	0	0	1	0	2	1	0	0	2	2	1	1	2	1	0	0	2	0
544	1	0	0	0	2	2	2	2	0	1	0	1	1	0	0	0	1	1	2	2	2	0	0	2	0	1	0	1	2	2	0	1	1	1	1	1	2	0	0	2	2	0	0	2	0	0	0	1	1
545	0	0	0	1	0	2	1	2	0	0	1	0	1	0	0	1	2	1	2	2	2	0	1	1	0	1	0	2	2	2	1	1	1	2	0	2	1	0	0	1	1	0	0	1	1	1	0	0	2
546	1	1	0	0	1	2	1	1	1	2	0	1	1	0	0	0	1	1	1	0	1	0	0	2	0	1	1	2	2	2	1	0	1	2	0	2	2	0	0	1	1	0	1	2	1	2	0	2	0
547	0	0	1	0	0	2	1	0	2	2	0	1	1	0	0	0	1	2	1	1	2	1	0	2	0	0	0	1	2	2	0	1	0	1	1	1	2	0	0	1	1	0	0	1	1	0	0	2	0
548	1	0	0	1	1	2	2	1	1	1	0	0	1	0	0	0	1	0	1	1	2	0	0	2	0	1	0	1	2	2	0	1	2	1	1	1	1	0	0	1	1	0	0	1	0	1	0	2	0
549	1	0	0	0	0	0	2	2	1	1	0	0	1	0	0	0	1	1	1	1	1	0	2	0	0	0	1	1	1	1	0	1	2	1	1	1	0	0	0	2	2	0	0	1	0	1	0	1	1
550	1	0	0	0	1	1	2	1	1	1	0	2	2	1	1	1	0	0	0	0	0	0	0	2	0	0	0	2	2	2	2	1	1	1	0	2	2	1	1	2	0	0	0	2	0	0	0	1	1
551	0	0	1	0	0	1	2	2	0	0	0	0	0	0	0	0	1	1	1	1	1	0	0	2	0	0	0	2	2	2	0	1	1	1	1	2	1	0	0	1	1	0	1	2	0	2	0	1	1
552	1	0	0	0	0	1	2	0	2	2	0	0	0	0	0	0	2	2	1	1	2	0	0	2	0	1	0	1	2	2	1	0	1	1	1	1	1	0	0	1	1	0	0	1	0	0	0	2	0
553	1	0	1	1	0	1	2	1	1	1	0	2	1	0	0	0	1	0	1	1	1	0	0	2	0	1	0	2	1	1	1	0	1	0	2	2	1	0	0	1	1	0	1	2	1	2	1	1	1
554	0	0	0	0	1	1	2	2	0	1	0	0	1	0	0	0	2	1	1	1	1	0	0	2	0	1	0	0	2	2	0	1	1	1	0	2	1	0	0	1	1	2	2	2	1	0	0	2	0
555	1	0	0	0	0	2	2	2	0	1	0	0	2	0	0	1	1	1	2	2	2	1	0	2	0	1	0	2	2	2	1	0	1	0	2	0	0	0	0	1	1	0	0	2	0	1	0	2	0
556	0	0	0	0	0	2	2	1	1	1	1	0	0	0	0	0	0	0	1	1	2	0	0	2	0	1	0	2	2	2	2	1	1	0	1	1	1	0	1	0	0	0	0	1	0	0	0	2	1
557	0	0	2	0	0	0	2	1	1	1	1	0	1	0	0	0	1	0	2	2	2	0	0	2	0	1	0	2	2	2	1	2	2	0	2	0	1	0	1	1	1	0	0	1	0	0	0	1	1
558	1	0	0	0	1	2	1	2	0	0	1	0	1	0	0	0	1	0	2	2	2	0	0	2	0	0	0	2	2	2	0	1	2	1	1	2	2	1	0	1	1	0	0	1	0	0	0	2	1
559	1	0	0	0	0	0	2	2	0	0	0	0	1	0	0	0	0	0	1	0	1	0	0	2	0	1	0	1	2	2	0	1	2	1	1	2	2	1	0	0	0	0	1	1	1	0	0	2	0
560	1	1	0	0	0	1	2	1	1	1	0	1	2	0	0	1	0	0	0	1	1	0	2	0	0	1	0	2	2	2	1	2	1	1	1	0	1	0	0	1	0	0	0	2	0	1	0	2	0
561	0	0	0	0	0	1	2	1	1	1	1	0	0	0	0	0	1	0	1	1	2	0	1	1	0	0	0	2	2	2	1	1	1	1	0	2	2	2	0	0	0	0	1	2	1	1	1	1	1
562	1	0	0	0	0	1	2	2	0	0	0	1	1	0	0	0	2	1	2	1	2	0	0	2	0	0	0	1	1	1	1	1	1	1	1	1	1	0	0	2	2	0	0	1	0	1	0	0	2
563	1	0	0	0	2	2	2	1	1	2	0	0	1	0	0	1	1	0	2	2	2	0	0	2	0	2	0	1	1	1	0	1	1	1	0	2	2	0	0	1	1	1	1	1	1	0	0	1	2
564	1	0	0	0	0	0	2	0	2	2	0	1	1	1	1	1	0	0	1	1	2	0	0	2	0	1	0	1	2	2	0	2	1	2	0	2	1	1	0	1	1	0	0	0	0	0	0	2	2
565	1	0	0	1	0	1	2	2	0	1	0	0	0	0	0	0	2	2	1	1	1	0	0	2	0	2	0	2	2	2	0	0	2	2	0	2	2	0	0	0	0	1	2	2	1	1	0	2	0
566	0	0	1	1	0	1	1	1	1	1	0	0	1	0	0	0	1	0	1	1	1	0	0	2	0	0	0	2	2	2	1	0	0	1	0	2	1	1	1	2	1	0	1	2	1	0	0	1	1
567	1	0	0	0	0	1	1	1	1	1	0	0	0	0	0	0	0	0	1	1	1	0	1	1	0	1	0	2	2	2	0	1	1	2	0	2	2	0	0	1	1	1	1	1	2	0	0	0	2
568	1	0	1	0	0	2	2	1	1	2	0	0	0	0	0	0	0	0	1	1	1	0	0	2	0	1	0	2	2	2	0	1	1	2	0	2	2	0	0	1	1	0	0	2	0	0	0	1	1
569	1	1	0	0	1	1	2	2	0	1	0	1	1	0	0	0	0	0	2	2	2	0	1	1	0	0	0	2	1	2	0	1	2	0	1	2	2	0	0	0	0	0	1	2	0	1	0	1	2
570	1	0	0	0	0	0	2	2	0	1	0	0	1	0	0	0	1	0	2	2	2	1	1	2	0	0	0	1	1	1	1	0	0	2	0	2	2	0	0	0	0	0	0	1	0	1	0	2	0
571	0	0	1	0	0	1	2	1	0	0	1	0	0	0	0	0	0	0	0	0	0	0	0	2	0	1	0	2	2	1	1	1	1	2	0	2	0	0	0	1	1	0	0	0	1	0	0	1	1
572	1	0	0	0	0	1	1	2	0	0	1	0	0	0	0	0	1	1	2	2	2	1	0	2	0	0	0	2	2	2	0	1	2	1	1	1	1	0	0	1	1	0	0	0	2	1	0	1	1
573	1	1	0	0	1	2	1	1	1	1	1	0	1	0	0	0	1	0	2	1	2	0	0	2	0	1	0	2	2	1	1	1	1	1	1	1	1	0	0	1	1	2	2	2	1	0	0	0	2
574	1	0	0	1	1	2	1	0	2	2	0	0	0	0	0	0	0	0	2	1	2	0	0	2	0	1	0	1	2	2	1	1	2	0	1	2	2	0	0	1	1	0	0	2	1	0	0	1	2
575	1	0	0	1	0	2	1	1	1	1	0	0	0	0	0	0	1	1	2	2	2	1	2	0	1	0	0	2	2	2	1	0	2	1	2	1	0	0	0	1	1	0	0	2	0	0	0	2	1
576	1	0	0	0	1	2	1	2	0	0	0	0	0	0	0	0	2	0	2	2	2	0	0	2	0	0	0	2	2	2	2	0	2	2	0	2	2	0	0	1	0	0	0	1	1	1	0	2	0
577	1	0	0	0	1	1	2	0	2	2	0	0	1	0	0	0	2	2	2	2	1	0	1	1	0	1	0	1	2	2	1	0	0	2	0	2	0	0	0	2	2	0	0	1	0	0	0	1	2
578	1	0	0	0	0	1	2	1	0	0	0	1	2	0	0	1	0	0	2	2	2	2	1	1	1	1	0	2	2	2	0	0	1	0	1	2	1	0	0	2	2	0	1	2	1	0	1	0	2
579	1	0	0	0	0	2	2	2	0	0	0	0	1	0	0	0	1	1	0	0	0	0	0	2	0	1	0	2	2	2	0	0	0	2	0	2	1	1	0	1	1	0	1	2	1	0	1	0	2
580	1	0	0	0	0	0	2	1	1	2	0	1	2	0	0	0	0	0	0	0	1	0	0	2	0	1	1	2	2	2	0	0	1	2	0	2	1	0	0	2	2	0	1	2	1	1	0	2	0
581	1	1	0	0	0	1	2	2	0	0	1	2	1	0	0	0	2	0	2	2	2	1	0	2	0	0	0	1	2	2	0	0	2	1	0	2	2	0	1	0	0	1	1	1	1	0	0	1	1
582	1	0	0	0	0	1	2	2	0	1	1	0	0	0	0	0	1	0	1	1	1	1	1	2	0	0	0	2	2	2	1	1	2	1	1	1	1	1	0	1	1	0	1	1	1	0	0	1	1
583	1	0	1	1	0	1	2	1	1	1	1	0	0	0	0	0	1	0	2	2	2	0	0	2	0	1	0	2	2	2	2	1	1	1	0	2	1	0	0	1	1	1	1	2	1	1	0	0	2
584	1	0	0	0	0	0	1	1	1	1	0	0	0	0	0	0	1	0	1	1	1	0	0	2	0	2	0	2	2	2	0	2	2	0	2	0	1	0	0	2	2	2	2	2	1	1	0	2	1
585	1	0	0	0	0	0	1	2	0	0	1	2	2	0	0	0	2	1	0	0	1	1	0	2	0	2	0	2	2	2	0	0	1	2	0	2	0	0	0	2	2	0	1	2	1	0	0	1	1
586	0	0	0	1	0	1	2	0	2	2	0	0	0	0	0	0	0	0	2	2	1	1	0	2	0	1	0	2	2	2	1	0	1	2	0	2	2	1	0	1	1	0	0	1	0	0	0	0	2
587	0	0	0	0	0	0	1	2	0	0	2	0	0	0	0	0	1	0	1	1	1	0	0	2	0	2	0	1	1	0	1	1	1	2	1	2	1	1	0	1	1	0	0	2	0	1	0	2	0
588	1	1	0	0	1	1	2	2	1	1	1	1	1	0	0	0	1	0	2	2	2	1	0	2	0	0	0	2	2	2	0	1	1	0	1	1	1	0	1	1	1	1	1	2	1	1	1	1	1
589	0	0	0	0	0	0	2	1	1	2	0	1	1	0	0	0	0	0	2	1	2	0	0	2	0	1	0	2	2	2	1	1	1	1	1	1	1	1	0	0	0	0	1	1	1	2	0	2	0
590	1	0	0	1	0	1	2	1	1	2	0	1	1	0	0	0	2	2	2	1	2	0	0	2	0	1	0	1	2	2	0	1	1	1	1	1	1	0	0	1	1	0	0	0	0	0	1	0	2
591	1	0	0	1	0	2	2	0	2	2	0	1	1	0	0	0	1	0	1	1	1	0	1	1	0	0	0	2	2	2	1	1	1	1	1	1	1	0	0	1	1	0	0	1	0	0	0	2	1
592	1	0	0	0	0	1	2	2	0	0	1	2	2	0	0	0	0	0	2	1	2	1	1	1	1	1	0	1	2	2	0	2	2	0	2	0	2	0	0	1	0	0	0	1	0	1	0	2	2
593	0	0	0	0	0	0	1	2	0	0	1	0	1	0	0	0	2	1	2	2	2	1	0	2	0	2	0	1	2	2	0	1	1	0	2	1	0	0	1	1	1	0	0	1	1	0	1	0	2
594	1	0	0	1	0	1	2	1	0	0	1	1	2	1	1	1	0	0	0	0	2	0	0	2	0	2	0	2	2	2	1	0	0	2	0	1	2	1	0	1	1	1	1	1	2	0	1	1	1
595	1	0	0	1	0	1	1	2	0	2	1	0	2	0	0	0	2	2	1	1	2	0	1	1	1	1	0	1	2	2	1	1	1	2	0	2	0	0	0	2	2	0	1	2	1	2	0	2	0
596	1	0	0	0	0	0	1	0	2	2	0	1	1	0	0	0	1	0	0	0	1	0	1	1	1	0	0	2	1	1	0	0	0	1	2	2	2	0	0	0	0	1	1	2	0	0	0	2	0
597	1	0	1	0	0	1	2	0	2	2	0	0	0	0	0	0	1	1	2	2	2	0	0	2	0	1	0	2	2	1	1	1	1	1	0	2	1	0	0	1	1	0	0	1	0	1	0	1	0
598	0	0	0	0	0	1	1	2	0	1	1	0	1	0	0	0	2	1	2	2	2	0	0	2	0	1	0	2	2	2	2	0	1	2	1	2	1	1	1	0	0	0	1	2	1	0	0	1	0
599	0	0	0	0	0	1	2	1	1	1	0	1	2	0	0	0	1	0	1	1	1	2	1	1	1	1	0	2	1	1	1	1	1	2	0	2	0	0	1	1	1	0	1	2	1	1	1	0	1
600	1	0	0	0	1	2	2	2	1	1	1	0	0	0	0	0	1	1	0	0	0	0	0	2	0	1	0	2	2	2	1	1	1	2	1	2	2	1	0	0	0	0	0	2	0	2	0	1	0
601	0	0	0	0	0	0	0	2	0	0	2	0	0	0	0	0	0	0	1	1	1	0	0	2	0	1	0	2	2	2	2	0	2	1	0	2	2	1	0	0	0	2	2	2	1	0	0	2	0
602	1	0	0	0	1	1	0	1	1	1	1	0	1	0	0	0	1	1	1	2	2	1	1	1	1	2	1	2	2	1	0	0	1	0	2	1	1	0	0	1	1	0	0	2	0	0	0	0	2
603	1	0	0	0	0	1	1	2	0	0	1	0	0	0	0	0	1	1	2	2	2	1	0	2	0	0	0	0	2	2	0	0	1	1	1	1	2	0	0	1	0	0	1	2	2	2	0	2	1
604	1	0	1	1	0	1	1	1	1	1	2	0	2	0	0	0	1	0	1	1	2	1	0	2	0	0	0	1	2	2	0	0	0	1	2	2	1	0	0	0	0	0	0	1	0	0	0	1	1
605	1	0	0	1	0	1	2	1	1	1	1	0	0	0	0	0	0	0	0	0	0	1	1	1	1	1	0	2	2	2	1	0	0	1	1	1	2	0	0	0	0	0	0	0	1	0	0	0	2
606	1	0	0	0	0	2	2	0	1	1	1	0	2	0	0	1	1	0	1	1	1	0	0	2	0	0	0	1	2	2	1	2	2	0	1	1	1	0	0	2	2	0	0	2	0	0	0	1	1
607	1	0	0	0	2	2	1	2	0	1	1	0	0	0	0	0	1	0	1	1	1	0	1	1	0	1	0	2	2	2	0	1	1	1	1	1	2	0	1	1	0	1	1	2	0	1	0	2	1
608	1	1	0	0	1	1	1	1	1	1	1	0	1	0	0	1	1	1	1	1	1	1	0	2	0	0	0	1	1	1	0	2	1	2	0	2	1	0	0	2	2	1	1	1	1	0	0	2	0
609	1	0	0	0	0	2	2	1	1	2	0	0	0	0	0	0	2	0	2	2	2	1	0	2	0	1	1	2	2	2	0	1	2	0	0	2	1	1	0	1	1	0	0	1	0	0	0	2	0
610	1	0	0	1	0	1	2	1	1	2	0	0	0	0	0	0	0	0	2	1	2	1	0	2	0	0	0	0	2	2	0	0	0	2	0	1	1	0	0	2	2	0	1	2	2	2	0	2	0
611	1	0	0	0	0	2	1	2	0	1	1	0	1	0	0	0	0	0	2	2	2	0	0	2	0	0	0	2	2	2	0	1	0	2	0	2	1	0	0	2	2	0	0	2	0	0	0	2	1
612	1	0	0	0	0	2	1	2	0	0	1	1	2	0	0	0	1	0	1	1	1	0	1	1	0	0	1	1	2	2	0	1	1	1	0	2	2	0	1	1	1	0	0	1	0	0	0	2	0
613	0	0	0	0	0	1	1	2	0	0	1	0	2	1	1	1	0	1	0	1	2	1	0	2	0	0	0	2	1	2	1	2	1	1	0	2	0	1	0	1	1	0	0	2	0	0	1	0	2
614	1	0	1	1	0	1	2	1	0	0	1	0	0	0	0	0	0	0	2	2	2	0	1	1	0	1	0	2	1	1	0	2	2	0	1	1	1	1	0	1	1	0	0	1	0	0	0	0	1
615	1	1	1	1	0	2	2	1	1	2	0	0	0	0	0	0	2	1	2	2	2	0	1	1	0	1	0	2	2	2	1	1	0	1	1	1	2	1	0	0	0	0	0	1	0	0	1	0	2
616	0	1	1	0	0	1	1	2	1	1	1	0	0	0	0	0	0	0	0	0	0	0	0	2	0	2	0	2	2	2	0	0	1	1	1	2	2	0	0	0	0	0	0	0	0	0	1	2	1
617	1	0	1	0	0	1	1	2	0	2	1	1	1	0	0	0	1	1	1	1	2	1	1	1	1	1	0	2	2	2	0	1	2	2	0	2	1	0	0	2	1	0	1	2	1	0	0	1	1
618	1	0	1	0	0	1	1	1	0	0	1	0	1	1	0	0	2	2	2	1	2	0	0	2	0	2	1	2	2	2	0	0	0	2	0	2	1	0	0	1	1	0	0	1	1	1	0	1	1
619	1	1	0	0	1	2	2	2	0	1	0	0	0	0	0	0	1	0	2	1	2	0	0	2	0	1	0	1	2	2	1	0	1	2	0	2	2	0	1	0	0	0	0	2	0	0	0	1	1
620	0	0	1	0	0	1	1	2	0	0	1	0	1	0	0	1	1	0	2	2	2	0	0	2	0	2	0	2	0	0	0	0	2	2	0	2	2	0	0	1	0	2	2	2	0	0	0	0	2
621	1	0	0	0	0	1	2	0	2	2	0	0	0	0	0	0	2	2	1	1	2	1	0	2	0	1	0	1	2	2	0	0	1	1	1	1	1	0	0	1	1	0	0	1	0	1	0	0	2
622	1	0	0	0	1	2	1	1	0	0	1	1	2	0	0	0	1	1	0	0	1	0	0	2	0	1	0	2	1	1	0	0	1	0	2	2	2	0	0	0	0	1	2	2	0	0	0	2	1
623	0	0	0	1	0	2	1	1	1	1	0	0	1	0	0	1	1	1	0	0	1	0	0	2	0	0	0	1	2	2	0	0	1	1	0	2	1	0	0	2	1	0	1	2	1	0	0	2	1
624	1	0	0	0	0	1	1	2	0	0	0	0	1	0	0	1	1	0	1	1	2	0	0	2	0	1	0	2	2	2	2	1	0	1	0	2	1	0	1	0	0	0	0	1	0	0	0	2	1
625	1	0	0	0	0	0	2	2	0	0	0	0	0	0	0	0	2	1	1	1	2	0	0	2	0	1	0	2	1	1	1	1	2	1	1	2	0	0	0	2	2	0	0	1	0	0	1	0	2
626	1	0	1	0	0	2	2	2	0	1	0	1	0	0	0	0	2	0	2	2	2	0	0	2	0	1	0	2	2	1	0	1	0	2	0	2	1	0	0	2	2	0	0	2	0	0	0	2	0
627	1	0	0	1	1	2	1	1	2	2	0	0	0	0	0	0	1	0	1	1	2	0	0	2	0	2	0	1	2	2	0	0	1	1	1	2	2	0	1	1	1	0	0	2	1	1	1	1	2
628	0	0	0	0	0	0	2	1	1	1	0	0	1	0	0	0	2	0	2	2	2	0	0	2	0	0	0	2	2	2	2	0	2	2	0	2	1	0	1	1	1	0	0	2	0	0	0	1	1
629	1	0	0	0	0	0	2	1	2	2	0	0	0	0	0	0	1	0	2	2	2	0	0	2	0	1	0	1	2	2	1	2	2	0	1	1	2	1	0	1	1	0	0	1	0	0	0	1	1
630	1	0	0	0	0	1	2	2	0	1	0	1	1	0	0	0	0	0	1	1	2	1	0	2	0	1	0	2	2	1	0	0	2	2	1	2	0	0	0	2	2	0	0	1	0	0	0	1	1
631	1	1	1	1	0	2	2	1	0	0	0	1	2	0	0	0	2	2	2	2	2	0	0	2	0	2	0	1	2	2	0	1	1	1	0	2	2	1	0	0	0	0	0	2	0	0	0	1	0
632	0	0	0	0	1	2	1	2	0	0	0	1	2	0	0	0	1	0	2	1	2	0	0	2	0	2	0	2	2	2	2	0	0	2	0	2	1	0	0	2	2	1	2	2	0	0	0	0	2
633	1	0	1	0	0	1	2	2	1	1	0	1	1	0	0	0	1	0	1	1	1	1	0	2	0	1	0	1	2	2	1	2	1	0	2	0	1	0	0	2	1	0	1	2	0	2	0	1	0
634	1	0	0	0	0	1	2	1	1	1	0	0	0	0	0	0	1	1	2	2	2	0	0	2	0	0	0	1	1	0	0	1	2	1	0	2	2	0	0	0	0	0	0	1	2	1	0	0	1
635	1	0	0	1	0	2	1	2	0	0	1	0	1	0	0	0	0	0	2	1	2	1	0	2	0	0	0	2	2	2	0	1	1	1	1	1	2	1	0	0	0	0	0	1	2	1	0	0	2
636	0	0	0	0	0	1	1	1	1	1	1	0	0	0	0	0	0	1	1	1	1	0	0	2	0	2	0	2	2	1	1	1	1	1	1	1	1	0	0	1	1	0	1	1	1	1	0	2	0
637	0	0	0	0	0	1	1	1	1	1	1	1	1	0	0	0	1	1	0	0	1	1	0	2	0	0	1	2	2	2	1	1	2	2	0	2	2	0	0	0	0	0	1	1	0	0	1	1	1
638	0	0	0	1	0	1	2	0	2	2	0	0	0	0	0	0	0	0	1	1	2	0	1	1	1	1	0	0	2	2	0	1	1	2	0	2	1	0	0	1	1	0	1	2	1	1	0	1	0
639	1	0	0	0	0	0	1	1	1	1	0	1	0	0	0	0	1	0	1	1	1	1	1	1	1	1	0	2	1	1	0	2	2	0	2	1	2	0	0	1	1	0	0	1	0	0	0	1	0
640	0	0	0	0	1	1	1	1	1	1	1	0	0	0	0	0	1	0	0	0	1	0	1	1	0	0	0	1	2	2	0	0	1	0	1	1	0	0	0	2	2	0	0	1	1	0	1	1	1
641	1	0	0	0	0	1	1	1	1	1	0	2	2	1	1	1	0	1	1	1	1	0	0	2	0	0	0	2	2	2	2	1	1	2	1	2	2	1	0	1	1	0	0	1	2	1	0	1	1
642	0	0	0	0	0	1	2	2	0	1	1	1	1	0	0	0	1	2	2	2	2	0	0	2	0	1	0	2	2	2	0	1	2	0	2	0	1	0	0	0	0	0	0	2	0	0	1	0	2
643	1	0	0	0	0	2	2	2	0	1	1	0	1	0	0	1	0	0	2	1	2	1	1	1	1	1	0	2	1	1	1	0	2	2	1	1	1	1	1	2	1	0	1	2	1	0	0	1	1
644	1	0	0	0	0	0	2	2	0	0	1	1	1	0	0	0	0	0	0	1	1	1	0	2	0	2	0	2	2	2	0	0	2	2	1	2	1	0	1	1	1	0	0	0	0	0	0	2	0
645	0	0	0	1	0	2	2	0	2	2	0	0	0	0	0	0	2	2	2	1	2	1	1	1	1	1	0	2	2	2	1	0	1	2	0	2	1	0	0	2	2	0	1	1	1	0	1	1	2
646	1	1	0	0	0	1	0	2	0	0	2	0	1	0	0	1	1	0	2	2	2	1	1	2	0	0	0	1	2	2	1	2	2	0	1	1	1	0	0	0	0	0	1	2	0	0	1	1	1
647	1	0	1	1	0	2	1	2	0	0	1	0	1	0	0	0	2	1	1	2	2	1	0	2	0	0	0	2	2	2	0	1	1	1	1	2	1	0	1	1	1	0	1	2	1	1	0	2	1
648	0	0	0	1	0	2	1	2	0	0	2	0	0	0	0	0	1	0	2	2	2	0	0	2	0	0	0	2	2	2	0	2	2	0	2	0	0	1	0	1	1	0	0	2	1	1	1	1	2
649	1	0	0	1	0	2	1	0	2	2	0	0	2	0	0	1	1	1	0	0	0	0	0	2	0	0	0	2	2	2	2	2	2	0	2	0	2	0	0	1	0	0	0	1	0	0	0	2	1
650	1	0	0	0	0	0	2	0	1	1	1	1	2	0	0	0	1	1	1	2	2	1	0	2	0	1	0	2	2	2	0	1	1	0	2	1	2	1	1	2	1	1	1	2	0	0	1	1	2
651	0	0	1	0	0	1	1	1	1	1	1	1	1	0	0	0	1	1	1	2	2	0	0	2	0	2	0	2	2	1	0	2	2	1	0	2	1	0	0	1	1	1	1	1	1	0	0	0	2
652	1	0	0	1	0	1	2	2	0	1	0	1	2	0	0	0	1	0	0	0	1	0	0	2	0	2	0	2	1	0	0	2	2	0	1	1	2	1	0	0	0	0	1	1	0	0	1	1	1
653	0	0	0	1	0	1	2	0	1	1	1	0	1	0	0	0	1	2	1	1	2	0	1	1	0	2	0	2	2	2	2	2	2	0	2	0	1	0	0	1	1	0	0	1	0	0	0	2	0
654	1	0	0	1	0	1	2	2	0	1	0	1	2	0	0	0	1	0	2	2	2	0	0	2	0	1	0	1	2	2	1	1	1	1	0	2	1	0	0	1	1	1	1	2	1	0	0	1	1
655	1	0	0	0	1	1	2	2	0	1	0	1	2	0	0	0	2	2	1	1	1	1	1	1	1	0	0	2	2	1	0	2	2	0	1	1	1	0	0	1	1	0	0	1	0	1	0	1	1
656	1	0	1	1	0	1	1	2	0	1	1	0	1	0	0	0	1	0	1	1	1	0	0	2	0	1	0	1	1	1	1	0	1	1	0	2	1	0	0	1	1	0	0	1	0	0	0	2	0
657	0	0	0	1	0	2	2	2	0	0	1	0	0	0	0	0	2	0	2	2	2	0	0	2	0	2	0	2	2	2	1	0	0	1	2	2	0	0	0	2	2	0	1	2	1	0	0	1	1
658	1	0	0	1	0	2	2	1	1	1	1	0	1	1	0	0	1	1	0	1	1	0	0	2	0	1	1	1	1	1	0	1	0	1	0	2	1	0	0	1	1	0	0	0	1	0	0	2	0
659	1	0	2	0	0	0	2	1	1	1	1	1	2	0	0	1	1	0	1	1	1	1	0	2	0	0	0	1	2	2	0	0	1	0	2	2	1	0	0	2	1	0	1	2	1	1	0	1	1
660	0	0	0	1	1	2	2	1	1	1	0	0	1	0	0	0	2	2	0	0	0	1	1	1	1	0	1	2	2	2	0	2	1	2	0	2	2	0	0	0	0	0	0	1	1	0	0	0	2
661	1	0	0	0	0	1	2	2	0	0	1	0	1	0	0	0	1	0	1	1	1	1	1	1	0	0	0	1	1	1	0	0	2	0	1	1	1	1	0	1	1	0	0	0	0	0	0	1	1
662	1	0	1	0	0	0	2	0	1	1	0	1	1	0	0	0	1	0	2	2	2	1	0	2	0	2	0	2	2	2	1	2	1	2	0	2	2	1	1	0	0	0	1	1	1	0	0	1	1
663	0	1	0	0	1	1	2	1	1	1	1	1	1	0	0	0	2	2	1	1	1	1	0	2	0	1	0	0	1	1	0	1	2	2	0	2	1	1	1	2	1	1	1	2	1	1	0	2	0
664	1	0	0	0	0	1	2	1	2	2	0	0	1	0	0	0	1	0	0	0	2	0	0	2	0	1	1	2	2	2	0	1	1	1	1	2	0	0	0	1	1	0	1	1	1	0	1	0	2
665	1	0	0	0	0	0	2	0	2	2	0	0	1	0	0	0	1	0	1	1	1	0	0	2	0	2	0	1	2	2	0	0	2	2	0	2	1	1	1	0	0	0	0	0	0	0	1	0	2
666	1	0	0	1	0	1	2	0	2	2	0	0	0	0	0	0	2	1	2	2	2	0	0	2	0	2	0	0	1	1	0	0	1	0	1	1	2	0	0	0	0	0	0	1	0	0	0	0	0
667	1	0	0	1	1	2	2	1	1	2	0	0	0	0	0	0	2	1	0	0	1	1	2	0	1	0	0	1	2	2	0	1	1	1	1	1	2	1	1	0	0	0	1	1	1	2	1	0	2
668	1	0	0	0	0	0	2	2	0	0	0	0	1	0	0	0	1	1	1	1	1	1	2	0	1	0	0	2	2	2	0	1	1	1	0	2	2	0	0	1	1	0	0	2	0	0	0	2	0
669	1	0	0	1	0	1	2	2	0	1	0	0	2	0	0	0	0	0	0	0	1	0	0	2	0	0	0	1	2	2	0	1	2	1	1	2	0	0	0	1	1	0	0	1	1	0	0	2	0
670	1	0	0	1	0	1	1	1	1	1	1	0	2	0	0	0	0	0	1	1	1	0	1	1	0	0	1	2	2	2	0	0	0	2	0	2	0	0	0	2	2	0	0	1	0	0	0	0	2
671	0	0	0	1	0	1	2	1	1	1	0	0	1	0	0	0	0	0	1	1	2	1	0	2	0	0	0	2	2	2	1	0	2	0	1	2	1	0	0	2	2	0	1	2	2	1	0	2	0
672	0	0	0	1	0	2	2	1	0	0	0	0	1	1	0	0	1	1	1	1	1	0	0	2	0	1	0	1	1	1	1	1	2	0	1	1	1	0	0	0	0	0	1	2	1	0	0	2	2
673	0	0	0	0	1	2	2	0	2	2	0	1	1	0	0	0	1	0	2	1	2	1	0	2	0	0	0	1	2	2	1	2	1	1	1	1	0	0	0	2	2	0	0	2	0	2	0	2	0
674	1	0	1	0	0	0	2	2	1	1	1	0	0	0	0	0	1	1	0	0	0	0	0	2	0	1	0	2	1	1	0	2	1	2	0	2	1	1	0	1	1	0	0	1	0	0	0	2	0
675	1	0	1	0	1	2	1	1	1	1	1	0	1	0	0	1	1	1	2	2	2	1	0	2	0	1	0	2	2	1	2	0	2	0	1	1	2	1	1	2	1	0	0	2	0	1	0	1	2
676	1	0	0	0	1	1	1	1	1	1	0	0	1	0	0	0	2	1	2	2	2	0	1	1	0	2	0	2	2	2	0	0	1	0	2	0	2	1	1	0	0	0	0	1	1	1	0	2	0
677	0	0	0	0	1	1	2	1	0	0	0	0	0	0	0	0	1	0	1	1	1	1	1	1	1	1	0	2	2	2	1	1	2	1	2	2	1	1	0	1	1	0	0	2	1	1	0	2	1
678	0	0	0	0	0	0	2	2	0	0	0	0	1	0	0	0	1	0	1	1	1	0	1	1	0	2	0	2	2	2	1	0	1	2	0	2	2	0	0	1	0	0	0	0	2	1	0	2	0
679	1	0	0	0	0	1	2	2	1	1	1	0	1	0	0	0	1	0	2	1	2	0	0	2	0	0	0	1	2	2	1	0	1	1	1	1	1	0	0	1	1	0	0	2	1	0	0	1	0
680	0	0	0	0	1	2	2	1	2	2	0	0	0	0	0	0	1	1	2	2	2	1	1	1	1	1	0	2	2	1	1	1	2	1	0	2	1	0	1	1	1	0	0	2	0	0	0	1	1
681	1	0	0	1	0	1	1	1	1	1	1	0	1	0	0	0	1	1	1	1	1	1	1	1	1	1	0	1	2	2	0	0	1	2	0	2	0	0	0	2	2	1	1	2	1	0	0	1	1
682	1	0	1	0	0	0	1	2	0	0	1	0	0	0	0	0	2	2	1	1	2	0	0	2	0	1	0	1	2	2	0	1	2	1	1	2	1	0	0	1	1	0	0	0	2	0	1	0	2
683	1	0	0	0	0	1	2	1	1	1	1	0	0	0	0	0	1	1	1	2	2	0	0	2	0	2	0	1	2	2	0	1	2	2	0	2	1	0	0	2	2	1	1	1	0	0	0	0	2
684	1	0	0	1	0	1	2	1	1	1	1	0	0	0	0	0	0	0	2	1	2	0	0	2	0	0	0	2	2	2	0	1	1	1	1	1	1	1	1	2	1	0	0	1	0	1	0	2	1
685	1	0	0	1	0	1	1	1	1	1	0	1	1	0	0	0	1	1	1	1	1	0	0	2	0	1	0	2	2	2	1	1	0	2	0	2	2	0	0	2	1	0	1	1	1	0	0	1	1
686	1	0	0	1	0	1	1	2	0	0	0	0	0	0	0	0	0	0	2	1	2	1	0	2	0	2	1	2	2	2	0	1	1	2	0	2	0	0	0	2	2	0	0	2	0	0	0	1	1
687	1	0	0	0	0	2	2	1	0	0	1	0	1	1	1	1	1	1	0	0	2	1	0	2	0	2	0	2	2	2	0	1	1	1	0	2	2	0	0	2	2	0	0	1	0	0	0	1	1
688	1	1	0	0	1	1	1	2	0	0	0	0	0	0	0	0	2	1	2	2	2	1	1	1	1	1	0	2	2	1	1	0	1	1	1	1	0	1	0	1	1	0	0	1	0	0	0	0	0
689	1	0	0	1	0	1	2	2	0	0	1	1	2	0	0	1	1	0	1	1	2	1	0	2	0	0	0	2	2	2	2	1	0	2	0	2	1	0	0	1	0	0	0	1	0	1	1	1	1
690	1	0	0	0	0	1	2	1	1	2	0	0	1	0	0	0	1	1	0	0	0	1	0	2	0	2	0	1	2	2	0	0	1	2	0	2	2	0	0	0	0	0	1	1	1	0	0	0	2
691	1	0	0	0	1	1	2	0	2	2	0	0	1	0	0	0	0	0	0	0	0	0	0	2	0	1	0	2	2	2	0	0	1	2	0	2	1	0	0	1	1	1	1	2	0	1	0	0	2
692	1	0	0	0	0	2	2	1	1	1	0	0	0	0	0	0	0	0	0	0	0	0	0	2	0	0	0	2	2	1	0	0	1	0	1	2	2	0	0	0	0	0	2	2	1	1	0	2	0
693	0	0	0	0	0	0	2	1	1	1	0	0	1	0	0	0	1	0	2	1	2	0	0	2	0	1	0	0	1	2	0	1	1	0	0	1	0	0	0	1	1	1	1	1	1	0	0	2	0
694	1	0	0	0	0	2	2	1	1	1	1	1	1	0	0	0	2	1	0	0	1	1	0	2	0	0	0	1	1	1	0	1	1	2	0	2	1	0	0	1	1	0	0	1	0	0	1	0	1
695	1	0	1	0	0	1	1	1	1	1	2	0	0	0	0	0	1	0	1	1	2	0	0	2	0	0	1	2	2	1	0	1	1	2	1	2	1	0	0	1	1	0	0	2	0	1	0	1	1
696	1	0	0	0	0	1	2	1	1	1	0	1	1	0	0	0	1	1	1	1	1	0	0	2	0	2	0	2	2	1	1	1	1	2	0	2	2	1	1	1	0	1	1	1	2	0	0	2	1
697	0	0	0	1	0	1	2	2	0	1	0	0	2	0	0	1	2	2	1	1	1	1	1	1	1	0	0	1	1	1	0	1	1	2	0	2	1	0	0	1	1	1	1	2	2	0	0	2	2
698	0	0	0	0	2	2	1	2	0	0	0	1	2	0	0	0	2	2	1	1	2	0	0	2	0	1	0	2	2	2	0	1	1	0	0	1	1	0	0	2	2	0	1	1	1	0	0	1	1
699	1	0	0	2	1	2	2	2	0	1	0	0	1	0	0	0	1	2	1	1	2	0	0	2	0	1	0	2	2	2	1	0	1	2	1	2	1	0	0	1	1	1	1	1	2	0	0	0	1
700	1	0	0	0	0	1	2	0	2	2	0	0	1	0	0	1	1	1	2	0	2	0	0	2	0	2	0	2	0	0	0	2	2	2	0	2	1	0	0	0	0	0	0	0	2	1	0	0	2
701	1	0	0	0	0	1	1	1	0	0	1	0	0	0	0	0	1	1	2	2	2	1	0	2	0	0	0	2	2	2	1	0	1	2	0	2	1	0	0	2	2	0	0	2	0	0	0	1	0
702	1	0	0	0	0	2	2	1	2	2	0	0	2	0	0	0	2	1	2	1	2	1	0	2	0	2	0	2	2	2	1	0	1	1	1	1	0	0	0	1	1	0	0	1	0	1	1	1	2
703	1	0	0	0	0	1	1	1	0	0	1	1	0	0	0	0	2	2	0	0	2	1	0	2	0	0	0	2	2	2	1	1	2	2	0	2	1	0	0	1	1	0	0	2	1	0	0	2	0
704	1	0	0	1	1	2	2	0	2	2	0	1	1	0	0	0	1	0	1	1	1	0	1	1	0	1	0	1	2	1	1	0	2	1	0	2	2	0	0	0	0	1	1	2	1	1	0	0	2
705	0	0	0	2	0	2	1	2	0	0	1	0	1	0	0	1	1	1	1	1	2	0	0	2	0	1	0	2	2	2	1	1	1	1	0	2	0	0	0	1	1	0	0	2	0	0	0	0	1
706	1	0	0	0	0	0	2	1	1	2	0	0	0	0	0	0	1	0	1	1	2	0	1	1	0	1	0	2	2	2	2	1	1	1	0	2	1	0	0	1	1	1	1	2	1	0	0	2	1
707	1	0	0	1	0	1	2	2	0	0	0	0	0	0	0	0	1	0	0	0	1	0	0	2	0	2	0	2	2	2	0	1	2	2	0	2	1	0	0	1	1	0	1	1	1	2	0	2	0
708	1	0	1	1	0	1	1	1	1	1	1	1	1	0	0	0	2	1	2	2	2	0	0	2	0	1	0	2	2	1	0	0	2	0	1	1	1	0	0	0	0	1	1	2	1	0	1	0	1
709	1	0	0	0	0	1	2	1	1	1	0	0	0	0	0	0	2	2	1	1	2	0	0	2	0	2	0	2	2	1	1	1	1	2	0	2	1	0	0	1	0	0	1	2	0	1	0	2	0
710	1	0	0	0	1	2	1	2	0	0	1	2	2	1	1	1	1	0	2	1	2	0	0	2	0	2	0	1	2	2	0	1	2	0	0	2	2	1	0	0	0	0	1	1	1	0	1	0	2
711	1	0	0	1	0	1	1	1	1	1	1	1	1	0	0	0	1	1	0	0	1	0	0	2	0	1	0	2	1	1	1	0	1	2	0	2	1	0	0	1	1	1	1	2	1	1	0	2	0
712	1	0	0	1	0	2	1	1	1	1	0	1	1	0	0	0	1	0	2	2	2	0	0	2	0	1	0	2	1	2	0	0	2	0	1	2	2	1	0	1	1	1	1	1	1	0	0	2	1
713	0	1	0	0	0	1	2	0	2	2	0	0	0	0	0	0	1	1	1	1	1	0	0	2	0	0	0	2	2	2	1	2	2	1	0	2	1	0	0	2	2	1	1	1	1	0	0	2	0
714	1	0	0	0	0	0	2	1	0	0	0	0	1	0	0	1	1	0	2	2	2	1	0	2	0	1	0	2	2	2	0	1	1	1	1	1	2	0	0	1	1	2	2	2	1	0	0	0	2
715	1	0	0	0	1	1	2	0	2	2	0	0	0	0	0	0	0	0	1	1	0	0	1	1	0	1	0	1	2	1	1	2	2	2	0	2	2	1	1	2	0	1	1	2	1	2	0	0	2
716	0	1	0	0	1	1	2	1	1	2	0	1	1	0	0	0	0	0	0	1	2	1	0	2	0	2	0	1	1	1	0	0	2	2	1	2	2	0	1	1	0	0	0	1	0	0	0	1	2
717	1	1	0	0	1	2	1	1	1	1	1	1	1	0	0	0	1	1	0	0	1	0	0	2	0	1	0	2	2	1	0	2	1	0	2	0	1	0	0	0	0	0	1	1	1	1	0	1	1
718	1	1	0	0	1	1	2	2	0	0	0	1	1	0	0	0	0	0	2	2	2	0	1	1	0	1	0	2	2	2	2	2	1	2	0	2	1	1	0	1	1	0	0	1	0	0	0	2	1
719	1	1	0	0	0	1	1	0	2	2	0	1	1	0	0	0	2	1	2	2	1	1	0	2	0	1	0	1	1	2	0	0	1	2	0	2	1	1	0	0	0	0	1	1	1	1	1	1	1
720	1	0	0	0	0	1	2	2	1	2	0	0	0	0	0	0	1	1	1	1	1	0	0	2	0	1	0	2	2	2	0	0	0	2	0	2	2	2	0	0	0	0	0	2	0	1	0	2	0
721	1	0	0	0	0	0	2	0	1	1	1	0	1	0	0	0	0	0	2	1	2	1	0	2	0	2	0	2	2	2	1	0	1	1	1	1	1	0	0	2	2	0	1	1	1	0	0	0	1
722	1	0	0	0	0	2	2	1	0	0	0	0	1	1	0	0	1	0	2	1	2	0	0	2	0	0	0	2	2	2	1	1	1	1	1	1	0	0	0	1	1	0	0	1	0	0	0	1	1
723	1	0	0	0	0	0	2	2	0	0	1	0	1	0	0	1	0	0	0	0	0	0	0	2	0	0	0	2	2	2	2	1	0	2	0	2	2	0	0	0	0	0	1	1	1	0	0	1	1
724	1	0	1	0	0	1	2	1	1	2	0	1	0	0	0	0	2	2	2	2	2	1	1	1	1	0	0	2	1	1	0	1	1	1	0	2	1	0	0	2	2	0	0	1	0	1	0	2	0
725	1	0	0	0	0	0	1	1	2	2	0	0	1	0	0	0	1	0	1	1	1	0	0	2	0	1	0	1	2	2	0	0	1	1	1	1	1	0	0	1	1	0	0	0	0	0	1	0	2
726	1	1	0	0	0	1	2	2	1	2	0	1	1	0	0	0	0	0	0	0	1	0	0	2	0	1	0	2	2	2	2	0	1	2	0	2	1	1	0	0	0	1	1	1	1	0	0	0	1
727	0	1	0	0	1	1	2	1	1	2	0	0	1	0	0	0	1	1	1	1	2	0	0	2	0	1	0	2	1	1	0	1	2	1	1	1	1	0	1	1	1	0	0	1	0	0	0	1	1
728	1	0	1	0	1	2	1	1	0	0	2	1	1	0	0	0	0	0	1	1	2	0	0	2	0	2	0	2	2	2	1	0	2	1	2	1	2	0	0	0	0	0	0	2	0	0	0	1	1
729	1	0	0	0	1	2	2	1	1	1	0	0	1	0	0	0	1	1	1	1	2	0	1	1	0	1	0	1	1	1	0	0	2	1	0	2	1	0	0	2	2	0	0	0	0	0	1	0	2
730	0	0	0	0	1	1	2	1	2	2	0	0	0	0	0	0	1	1	1	1	1	0	0	2	0	1	1	2	2	2	0	0	1	2	0	2	1	0	0	0	0	0	0	1	0	0	0	1	0
731	0	0	0	1	0	1	2	1	0	0	0	0	1	0	0	0	1	0	2	2	2	1	0	2	0	0	0	2	2	2	1	1	1	1	1	1	1	0	0	0	0	0	0	2	0	0	0	2	1
732	1	0	0	0	0	1	2	0	2	2	0	0	1	0	0	1	2	1	2	2	2	1	1	1	1	1	0	2	1	1	1	2	2	2	0	2	0	0	0	1	1	0	1	2	0	0	0	1	1
733	1	0	0	1	0	2	1	1	1	1	1	0	1	0	0	0	1	1	0	0	1	0	0	2	0	1	1	1	1	1	0	0	1	1	1	2	2	0	0	1	1	0	0	0	1	0	1	1	1
734	1	0	0	0	0	0	1	1	1	1	0	0	0	0	0	0	2	2	2	2	2	1	1	1	1	0	0	2	2	1	0	0	2	1	1	1	2	0	1	0	0	0	0	1	0	0	0	0	2
735	0	0	0	1	0	1	1	1	1	1	1	0	2	0	0	0	1	0	1	1	1	1	0	2	0	0	0	2	2	2	1	1	1	1	1	1	1	1	0	1	1	1	1	1	1	0	0	1	1
736	1	0	0	1	0	2	2	1	1	2	0	1	1	0	0	0	0	0	0	0	2	0	0	2	0	2	0	2	2	2	0	1	2	1	1	1	2	2	0	0	0	1	1	2	0	2	0	1	1
737	0	0	0	0	0	1	0	2	1	1	0	0	0	0	0	0	1	2	1	1	2	0	0	2	0	1	0	2	2	2	1	1	2	0	1	1	0	0	0	2	2	0	0	1	1	0	1	0	1
738	0	0	0	1	0	1	1	1	1	1	0	1	1	0	0	0	0	0	1	1	1	0	0	2	0	2	0	2	1	1	1	1	1	2	1	2	1	0	1	1	1	0	2	2	1	1	1	1	1
739	0	1	1	1	0	1	1	2	0	0	1	0	1	0	0	1	2	2	1	1	1	1	0	2	0	0	0	2	2	2	0	1	2	0	1	1	0	0	0	2	2	1	1	1	1	0	0	0	2
740	1	0	0	1	0	1	2	1	1	2	0	1	2	0	0	0	0	0	1	1	1	0	1	1	0	1	0	2	2	2	1	1	2	0	2	0	0	0	0	1	1	0	1	2	0	1	0	2	1
741	1	0	0	0	0	0	2	2	0	1	0	1	0	0	0	0	2	2	2	2	1	1	1	1	1	0	0	2	2	2	0	0	0	1	0	2	2	1	1	1	0	1	1	2	1	1	0	1	1
742	1	0	0	1	0	2	2	2	0	0	0	0	0	0	0	0	2	0	2	2	2	1	0	2	0	0	0	1	2	2	0	2	2	0	2	1	0	0	0	2	2	0	1	2	1	0	0	0	2
743	1	0	0	0	0	2	2	2	0	0	1	0	1	0	0	1	2	2	0	0	0	1	1	1	1	1	0	2	2	2	0	0	1	1	0	2	2	0	0	0	0	0	1	1	0	0	1	1	1
744	1	0	0	0	0	1	2	2	0	1	0	0	1	0	0	0	1	1	1	0	1	0	0	2	0	2	0	1	2	2	0	0	0	2	0	2	1	0	1	0	0	0	2	2	2	1	1	1	1
745	0	0	0	0	1	1	1	1	1	1	0	0	1	0	0	1	1	0	1	1	1	0	0	2	0	2	0	2	2	1	1	0	2	0	2	2	1	0	0	1	1	0	1	1	1	0	0	1	0
746	1	0	0	0	0	1	2	2	0	0	0	1	2	1	1	1	0	0	1	1	2	0	0	2	0	0	0	2	2	2	1	2	2	1	0	2	1	0	0	0	0	0	1	2	1	0	1	1	1
747	1	0	0	0	0	0	2	2	0	0	0	1	2	0	0	0	1	1	2	0	2	0	1	1	0	1	0	1	2	2	0	1	1	1	1	1	1	0	0	0	0	0	0	1	0	0	1	0	2
748	1	0	0	1	0	1	2	0	1	1	1	0	0	0	0	0	1	1	1	1	1	0	0	2	0	1	0	2	2	1	1	0	1	0	1	1	1	0	0	2	1	0	0	2	0	0	0	2	0
749	1	0	0	1	0	2	0	2	1	1	0	0	0	0	0	0	1	0	1	1	1	0	0	2	0	0	0	2	1	1	1	1	1	1	0	2	0	0	0	2	1	0	0	1	1	1	1	0	2
750	0	0	0	0	1	2	1	2	0	0	1	1	1	0	0	0	1	1	2	0	2	0	0	2	0	1	0	2	2	2	0	2	1	0	2	0	1	0	0	2	2	0	1	2	1	0	0	1	1
751	1	1	1	0	0	1	2	1	1	2	0	0	1	0	0	0	1	1	1	1	1	1	0	2	0	0	0	2	2	2	0	0	2	1	0	2	2	0	0	0	0	1	1	1	1	0	0	0	2
752	0	0	0	0	0	1	2	1	0	0	1	0	0	0	0	0	1	0	1	1	2	1	0	2	0	2	0	2	2	2	1	0	1	1	0	2	0	1	0	1	1	0	1	1	1	0	0	2	0
753	0	0	0	0	2	2	2	1	1	1	0	1	1	0	0	0	2	2	1	1	2	0	0	2	0	1	0	1	2	2	0	0	0	0	1	1	2	0	0	0	0	1	1	1	1	0	0	2	0
754	0	0	0	0	0	0	1	2	1	1	1	0	0	0	0	0	1	0	2	1	2	1	1	1	1	0	0	1	2	2	0	1	1	0	1	1	2	0	0	1	1	0	1	2	2	0	0	1	1
755	1	0	0	1	0	2	2	1	1	2	0	0	1	0	0	0	1	0	2	2	2	0	0	2	0	2	0	2	2	1	2	1	2	2	0	2	0	0	0	2	2	0	0	1	0	0	0	2	0
756	1	0	0	0	0	0	2	2	0	0	0	0	1	0	0	1	1	1	2	2	2	1	0	2	0	0	0	2	2	1	0	2	1	1	0	2	1	0	0	2	2	0	0	1	0	1	0	2	1
757	1	1	1	0	0	1	2	1	1	1	1	0	1	1	0	0	2	0	1	1	2	0	1	1	0	1	0	1	2	2	0	1	2	0	1	1	0	0	0	0	0	0	1	2	0	2	0	2	1
758	1	0	0	0	1	2	1	1	1	1	1	0	1	0	0	1	2	1	2	2	2	0	0	2	0	1	0	2	2	1	1	2	2	1	0	2	2	1	0	1	1	0	1	1	1	0	0	2	0
759	1	0	0	0	2	2	1	2	0	0	2	1	1	1	1	1	1	0	1	1	1	0	0	2	0	1	0	2	2	2	0	1	1	1	0	2	2	1	1	1	0	0	1	1	1	0	0	2	0
760	1	0	0	0	0	1	2	2	0	1	0	0	1	0	0	0	1	1	1	0	2	0	0	2	0	1	0	2	2	2	1	1	2	1	1	2	2	1	0	1	1	0	0	1	0	0	0	1	1
761	1	0	1	1	0	1	1	2	0	0	1	0	1	0	0	0	1	1	1	1	2	0	0	2	0	0	1	2	2	1	0	0	0	2	0	2	1	0	0	1	0	0	0	2	0	1	0	1	1
762	0	0	0	0	1	2	2	1	0	0	0	1	1	1	1	1	1	0	1	1	2	1	1	1	0	0	0	1	2	2	0	0	2	2	0	2	2	0	0	2	2	0	0	1	0	1	0	1	2
763	1	0	1	1	0	1	1	2	0	0	2	0	0	0	0	0	2	1	2	2	2	1	0	2	0	0	0	2	2	2	2	0	2	0	2	2	2	1	0	1	1	0	0	1	0	1	0	0	2
764	0	0	0	0	0	1	2	0	1	1	0	1	1	0	0	0	1	1	1	1	1	0	1	1	0	1	0	1	2	2	0	1	1	2	0	2	2	0	1	1	0	0	1	2	1	0	0	1	0
765	1	0	1	0	1	1	2	2	0	0	0	0	0	0	0	0	0	0	0	1	2	0	0	2	0	0	0	1	1	1	1	2	1	1	0	2	1	0	1	1	1	0	1	2	1	0	0	2	0
766	1	0	0	0	0	2	1	1	0	0	1	0	0	0	0	0	0	0	1	1	0	0	0	2	0	1	0	2	2	2	1	0	2	1	1	1	1	0	0	1	1	0	0	2	0	1	0	2	0
767	1	0	0	0	0	0	1	2	1	1	0	0	0	0	0	0	1	0	1	1	1	0	0	2	0	0	0	2	1	1	1	1	2	1	1	2	1	1	1	0	0	0	0	1	0	0	0	2	0
768	1	0	1	0	0	2	1	2	1	1	0	0	0	0	0	0	2	1	2	2	2	1	1	1	1	1	0	2	2	1	1	2	1	2	0	2	1	0	0	1	1	0	0	0	0	0	0	1	1
769	1	0	0	1	0	1	2	2	0	0	1	1	1	0	0	0	1	0	1	1	1	0	0	2	0	0	1	1	1	1	0	1	1	2	0	2	1	0	0	0	0	0	0	2	0	0	1	0	2
770	1	0	0	0	1	1	2	1	1	1	1	0	0	0	0	0	1	0	1	1	1	1	0	2	0	2	0	2	2	2	0	0	2	0	2	2	2	0	0	1	0	0	0	1	0	1	0	2	0
771	0	0	0	1	0	1	1	1	1	1	0	1	2	0	0	0	1	0	2	2	2	1	0	2	0	0	0	2	2	2	0	0	1	2	1	1	2	0	1	1	1	0	1	2	0	2	0	1	0
772	0	0	0	0	0	1	1	2	0	1	0	1	1	0	0	0	2	2	2	2	2	1	0	2	0	0	0	1	2	2	0	0	1	0	1	1	1	0	1	1	1	0	1	1	1	1	1	1	2
773	1	0	0	1	0	1	2	2	0	0	1	0	0	0	0	0	2	2	1	1	2	0	0	2	0	0	0	2	2	2	0	0	2	1	1	2	1	1	1	0	0	0	0	1	0	1	0	2	0
774	0	1	1	0	0	1	2	0	1	1	1	0	1	0	0	0	0	0	1	1	1	0	1	1	0	0	0	1	1	1	0	0	1	0	2	0	2	0	0	0	0	0	0	2	0	0	1	1	1
775	1	0	1	0	0	1	2	0	2	2	0	1	1	0	0	0	1	1	1	1	1	0	0	2	0	0	0	2	2	1	0	1	0	1	1	1	2	0	0	0	0	0	1	2	1	0	0	2	1
776	0	0	0	1	0	1	1	2	0	1	1	0	0	0	0	0	1	0	2	2	2	1	1	1	1	1	0	2	2	2	1	0	1	0	1	2	2	2	0	0	0	0	0	2	0	0	0	1	1
777	1	0	0	0	0	0	1	2	1	1	0	0	0	0	0	0	1	1	0	0	0	1	0	2	0	0	0	2	2	2	1	1	1	1	0	2	1	0	0	1	1	0	0	1	0	0	0	2	0
778	1	0	0	1	0	1	1	1	1	1	0	0	0	0	0	0	1	1	0	0	1	0	0	2	0	0	0	2	2	2	0	1	1	1	1	1	1	1	0	1	1	0	0	2	2	0	0	2	1
779	1	0	0	0	0	0	2	1	1	1	0	0	1	0	0	0	1	1	0	0	0	1	0	2	0	0	1	2	2	2	0	1	1	1	0	2	2	2	0	0	0	0	1	1	1	1	0	2	2
780	1	0	0	1	0	1	1	2	0	0	1	0	0	0	0	0	2	2	1	1	2	0	1	1	0	1	0	2	1	1	0	1	1	2	1	2	1	1	0	0	0	0	1	1	1	1	0	2	0
781	1	0	0	0	0	2	1	1	1	1	0	1	2	0	0	0	0	0	1	1	2	1	0	2	0	1	1	2	2	2	0	0	1	0	2	1	2	0	0	0	0	0	0	2	2	0	0	0	2
782	1	0	0	1	0	2	1	2	0	0	1	0	1	0	0	0	2	1	1	1	1	0	1	1	0	0	0	1	1	1	1	0	1	2	0	2	1	1	0	0	0	0	0	0	1	0	0	2	0
783	1	0	0	1	0	1	2	1	0	0	0	1	1	0	0	0	2	0	2	2	2	0	0	2	0	2	0	2	2	2	0	0	0	2	0	2	2	1	0	0	0	0	1	1	1	1	0	1	2
784	1	0	0	0	1	1	2	1	1	2	0	1	0	0	0	0	2	1	1	1	2	0	1	1	1	1	0	1	2	2	0	1	2	2	0	2	2	1	0	1	1	0	0	1	0	0	0	1	1
785	1	0	0	0	0	1	2	2	0	1	0	0	0	0	0	0	2	0	0	1	2	0	0	2	0	1	0	2	1	1	1	1	2	1	1	2	2	0	1	1	1	0	1	1	0	0	0	1	1
786	1	0	0	1	0	1	1	1	1	1	1	1	2	0	0	0	1	0	2	1	2	1	0	2	0	1	0	2	2	1	0	0	2	2	0	2	1	0	0	2	1	1	1	1	1	0	1	0	2
787	1	0	0	0	0	0	2	2	0	0	0	0	0	0	0	0	0	0	2	2	2	0	0	2	0	2	0	1	2	2	0	0	2	1	1	1	1	0	0	2	2	0	0	0	1	0	0	1	1
788	0	0	0	0	0	0	2	1	1	1	0	0	1	0	0	0	2	0	2	1	2	1	0	2	0	1	0	1	2	2	0	0	1	2	0	2	0	0	0	2	2	1	1	1	1	0	1	0	2
789	1	0	1	1	0	1	2	1	1	1	0	0	0	0	0	0	1	0	1	1	1	1	0	2	0	0	0	2	1	1	0	1	1	2	1	2	0	1	0	1	1	0	1	2	2	1	0	2	1
790	1	0	0	0	0	1	2	2	0	0	1	0	1	0	0	0	1	0	1	1	1	1	0	2	0	0	1	2	2	2	1	2	2	0	1	1	0	0	0	1	1	0	0	1	2	1	1	0	2
791	1	0	0	0	0	0	1	1	1	1	1	1	2	0	0	1	1	1	2	0	2	2	1	1	1	1	0	1	1	1	0	0	2	1	0	2	2	1	0	1	1	0	0	2	0	0	1	0	1
792	0	0	2	0	0	0	1	1	1	1	1	1	2	0	0	0	2	2	1	1	2	0	2	0	0	0	0	2	2	2	2	1	1	1	0	2	2	0	0	1	0	0	0	1	1	0	1	0	2
793	1	0	0	0	1	1	1	2	0	0	0	0	0	0	0	0	1	0	1	1	1	1	0	2	0	0	0	2	1	1	1	1	1	1	1	1	1	0	0	0	0	1	1	2	1	2	0	2	0
794	1	0	0	0	0	0	1	1	1	2	0	0	0	0	0	0	1	0	2	2	2	0	0	2	0	1	0	1	1	1	0	0	1	0	1	1	2	1	1	1	0	1	1	1	1	0	0	1	1
795	1	0	0	0	1	1	1	0	2	2	0	1	1	0	0	0	1	1	1	2	2	0	0	2	0	0	0	2	1	1	0	0	2	1	1	1	2	0	1	1	1	1	1	2	1	1	0	1	0
796	0	0	0	0	0	2	1	1	1	1	0	1	2	0	0	0	1	1	1	1	1	0	0	2	0	1	0	1	1	1	1	0	1	1	1	1	2	1	1	2	1	0	1	1	0	0	0	2	0
797	1	0	0	0	0	1	0	2	0	0	2	0	0	0	0	0	2	0	0	1	2	1	0	2	0	0	0	2	2	2	1	1	2	1	0	2	2	0	0	1	1	1	1	1	1	0	0	1	1
798	0	0	0	0	0	1	2	2	0	1	0	0	2	0	0	1	1	1	1	1	1	1	0	2	0	2	0	1	1	1	1	0	0	2	0	2	2	0	0	2	2	0	0	2	0	0	0	0	2
799	1	0	0	0	0	1	1	1	1	1	1	1	1	0	0	0	1	0	2	2	2	0	0	2	0	1	0	2	2	2	0	0	2	1	1	1	1	0	0	2	2	1	1	1	0	1	0	2	0
800	1	0	0	0	0	0	1	2	0	0	1	0	0	0	0	0	2	1	2	2	2	0	1	1	1	1	0	2	2	2	1	0	2	1	0	2	2	0	0	1	1	2	2	2	0	0	0	0	2
801	0	0	0	0	0	0	2	1	1	1	1	1	1	0	0	0	1	1	1	1	2	1	0	2	0	2	1	2	2	2	0	0	1	2	0	2	1	1	1	0	0	0	0	1	0	0	0	1	2
802	1	0	0	0	1	2	1	1	2	2	0	1	1	0	0	0	2	2	2	1	2	0	0	2	0	0	0	1	2	2	1	0	1	1	1	1	2	0	0	1	1	0	0	2	0	2	0	2	0
803	1	0	0	0	0	1	1	2	1	1	0	1	2	0	0	0	0	0	0	1	2	1	1	1	0	0	0	1	2	2	0	1	2	1	1	2	2	0	0	2	1	0	0	1	0	0	1	0	2
804	1	0	0	1	1	2	2	1	1	1	0	0	0	0	0	0	2	2	2	2	2	0	0	2	0	0	1	2	2	2	0	1	2	2	0	2	0	0	0	1	1	1	1	2	2	1	0	0	1
805	1	0	0	0	0	1	1	2	1	1	1	0	2	0	0	0	2	1	0	0	1	1	0	2	0	1	0	1	2	1	1	2	2	1	0	2	0	0	0	1	1	0	1	2	1	1	0	1	1
806	1	0	0	0	0	1	2	1	1	2	0	1	1	0	0	0	1	0	2	1	2	1	1	2	0	0	0	2	2	2	0	0	2	1	0	2	1	1	0	1	1	1	1	1	0	1	0	1	0
807	1	0	0	0	1	2	2	0	2	2	0	0	0	0	0	0	1	0	2	2	2	1	0	2	0	0	0	2	2	2	2	1	1	1	0	2	2	1	0	0	0	0	0	2	0	0	0	0	2
808	1	0	0	0	0	0	1	2	0	1	1	0	1	0	0	0	0	0	2	2	2	0	0	2	0	1	0	2	1	2	1	0	0	0	1	1	0	0	0	1	1	1	1	1	1	0	0	2	0
809	1	0	0	1	0	1	2	1	1	1	1	1	2	0	0	0	2	1	1	1	1	0	0	2	0	0	1	1	1	1	0	0	0	2	0	2	2	1	0	1	1	1	1	2	2	1	0	1	1
810	0	0	1	0	0	1	2	2	0	0	0	0	0	0	0	0	0	0	1	2	2	1	0	2	0	0	0	2	2	2	0	0	1	0	1	1	2	0	0	0	0	0	0	0	0	0	0	0	1
811	1	0	0	0	0	0	2	1	1	1	0	0	0	0	0	0	2	1	2	2	2	1	1	1	0	0	0	1	2	2	1	0	0	1	2	2	2	0	1	0	0	1	1	2	1	0	0	0	2
812	1	0	0	1	0	1	2	2	0	0	1	1	1	0	0	0	1	0	2	1	2	0	0	2	0	1	1	1	1	1	0	0	1	2	0	2	2	0	0	2	2	1	1	1	1	0	0	2	2
813	1	0	1	0	0	0	2	2	0	0	0	0	0	0	0	0	1	0	1	1	1	0	1	1	1	1	0	2	2	2	0	0	1	1	0	2	2	2	0	0	0	1	1	2	1	0	0	1	1
814	1	0	0	0	0	0	1	0	2	2	0	0	0	0	0	0	2	0	1	1	1	1	0	2	0	0	0	2	1	1	0	1	0	1	0	2	1	0	0	2	2	0	0	0	0	0	0	2	0
815	1	0	0	0	1	1	1	1	1	1	1	0	0	0	0	0	1	1	2	2	2	0	1	1	0	1	0	2	2	2	0	0	2	1	1	2	1	1	0	1	1	0	0	2	0	0	0	1	1
816	1	0	0	1	0	2	2	2	1	1	1	1	1	0	0	0	2	1	1	1	1	0	0	2	0	0	1	2	2	2	0	0	0	0	1	1	2	1	1	2	1	0	1	2	1	1	0	2	1
817	1	1	0	0	0	1	2	1	1	1	0	0	2	0	0	1	1	1	2	2	2	0	1	1	0	1	0	2	2	2	1	0	1	1	1	2	1	0	0	2	2	1	1	2	2	1	1	0	2
818	1	0	0	1	0	2	1	1	1	1	1	0	1	0	0	0	2	1	2	2	2	0	1	1	0	1	0	2	1	2	1	0	1	1	1	1	1	0	0	1	1	0	0	0	0	0	0	1	1
819	1	0	0	1	0	1	2	2	0	0	1	0	1	0	0	0	2	1	1	1	2	1	0	2	0	0	0	1	2	2	1	1	2	0	2	0	2	0	0	1	1	0	1	2	2	0	0	1	1
820	1	0	0	0	0	1	1	2	0	1	1	0	0	0	0	0	2	1	2	2	2	1	0	2	0	2	0	2	2	2	2	0	1	2	1	1	1	0	0	0	0	1	1	1	0	0	0	0	2
821	0	0	0	1	0	1	1	2	0	0	1	0	2	0	0	0	0	1	1	1	1	0	0	2	0	1	0	1	2	2	0	0	1	1	1	1	2	1	0	0	0	0	1	1	1	0	0	2	1
822	1	0	0	0	0	1	2	2	0	0	1	1	1	0	0	0	0	0	1	1	2	0	0	2	0	1	0	1	2	2	0	0	0	2	1	1	1	1	1	2	1	0	1	2	1	1	0	1	1
823	0	0	0	0	0	1	2	1	0	0	1	0	1	0	0	1	2	2	1	1	2	0	1	1	0	1	1	2	1	1	0	0	1	2	1	2	2	0	1	1	1	0	0	0	2	0	1	0	2
824	1	0	0	0	0	0	1	1	0	0	2	1	1	0	0	0	2	0	2	2	2	1	2	0	1	1	0	2	2	2	1	1	1	2	0	2	2	0	0	1	1	0	1	1	1	0	0	2	0
825	0	0	1	0	0	1	2	2	1	1	0	0	1	0	0	1	2	2	1	1	1	0	0	2	0	1	0	1	2	2	0	0	2	1	0	2	2	0	0	1	0	0	0	0	1	0	0	1	1
826	0	0	1	0	0	0	1	2	1	1	1	0	1	0	0	1	1	0	2	1	2	0	0	2	0	1	0	2	2	1	1	0	1	1	1	2	1	1	0	1	1	0	0	2	0	2	0	2	0
827	1	0	0	0	1	1	1	1	1	1	0	1	1	0	0	0	1	1	1	1	1	0	0	2	0	1	0	2	1	1	0	1	2	2	0	2	0	0	0	2	2	0	0	0	0	0	0	0	2
828	1	0	0	0	0	1	1	1	0	2	0	0	1	0	0	0	2	1	2	2	2	0	0	2	0	1	0	2	1	1	0	0	2	0	1	2	2	0	0	1	1	0	0	1	0	1	0	2	1
829	1	0	0	0	0	0	2	2	0	1	0	1	2	0	0	0	2	2	1	1	1	0	2	0	0	0	0	1	2	2	0	1	1	1	0	2	1	0	0	2	2	1	1	1	2	0	0	2	0
830	1	0	0	0	0	0	1	1	1	2	0	0	0	0	0	0	0	0	2	2	2	1	1	1	1	1	0	2	2	2	1	1	1	1	1	2	1	0	0	1	1	0	0	1	0	0	0	2	1
831	1	0	0	1	0	1	2	2	0	1	0	0	1	0	0	0	2	2	0	0	2	1	0	2	0	1	0	2	2	2	1	2	1	2	0	2	1	0	0	2	1	0	0	2	0	0	0	2	0
832	1	0	0	1	0	2	1	1	1	1	1	0	0	0	0	0	1	1	1	1	1	0	0	2	0	1	0	2	1	0	0	1	1	2	1	2	1	0	0	0	0	0	0	1	0	1	0	0	2
833	1	0	1	0	1	2	2	1	0	0	0	1	1	0	0	0	2	0	1	1	2	0	1	1	0	2	0	0	2	1	0	1	2	1	1	2	1	1	1	0	0	0	1	2	0	0	0	2	1
834	1	0	0	0	0	0	2	1	1	1	0	1	2	0	0	0	1	0	1	1	1	2	0	2	0	0	0	2	1	1	0	0	1	1	1	2	2	0	0	1	1	0	1	1	1	1	1	1	1
835	1	1	0	0	1	2	2	2	0	0	1	0	0	0	0	0	1	1	0	0	0	0	0	2	0	1	0	2	2	2	0	1	0	2	0	2	2	0	0	1	0	0	0	1	0	1	0	2	1
836	0	0	0	0	0	1	1	2	0	1	1	0	1	0	0	0	0	0	1	2	2	1	0	2	0	2	0	2	2	1	1	1	1	1	0	2	0	0	0	2	2	0	0	1	0	0	0	1	1
837	1	0	0	0	0	1	2	0	2	2	0	0	0	0	0	0	1	0	1	1	1	1	0	2	0	2	0	1	2	2	1	0	1	1	1	1	1	0	0	1	1	0	1	2	1	0	0	1	1
838	1	0	0	1	0	1	1	2	0	0	2	0	1	0	0	0	2	1	1	1	1	1	1	1	1	2	0	2	1	1	1	0	1	1	1	1	2	0	0	1	1	0	1	2	1	2	1	0	2
839	1	0	0	0	1	1	1	1	1	1	0	0	0	0	0	0	1	0	1	1	1	0	2	0	0	0	0	2	2	2	0	1	2	2	0	2	2	0	0	1	1	1	1	2	2	0	0	2	1
840	1	0	0	0	0	2	1	1	1	1	0	0	0	0	0	0	1	0	1	1	1	1	1	1	1	0	0	1	1	2	0	0	1	1	1	1	1	0	0	1	1	0	1	2	0	2	0	1	1
841	1	0	0	0	0	1	1	2	0	0	1	1	1	0	0	0	2	1	2	2	2	1	0	2	0	1	0	2	2	2	0	1	1	1	1	2	2	1	0	0	0	0	0	2	0	0	0	1	1
842	0	0	1	1	0	2	2	1	1	1	0	0	1	0	0	0	0	0	1	1	1	0	1	1	0	1	0	2	2	1	1	1	1	2	0	2	1	1	0	0	0	0	1	2	1	0	0	2	1
843	1	0	0	1	1	2	2	0	2	2	0	1	1	0	0	0	2	1	1	2	2	0	0	2	0	1	0	2	2	2	0	0	1	2	0	2	0	0	0	1	1	1	2	2	0	0	0	1	0
844	1	1	0	0	0	1	2	2	1	2	0	1	1	0	0	0	2	2	1	1	1	0	0	2	0	1	0	2	2	2	1	2	2	0	1	1	1	0	1	1	1	2	2	2	0	0	0	2	0
845	1	0	0	0	0	1	2	1	1	1	0	0	1	0	0	0	0	0	1	1	1	0	0	2	0	0	0	1	2	2	0	0	0	2	0	2	2	0	1	0	0	0	0	1	0	0	0	0	1
846	1	0	0	0	0	1	2	2	0	0	0	1	1	0	0	0	1	0	1	1	1	0	0	2	0	0	0	2	1	1	1	1	2	2	0	2	1	0	0	1	1	0	1	1	1	2	0	0	2
847	0	0	0	0	0	1	1	1	0	0	1	0	1	0	0	0	2	2	2	2	1	0	0	2	0	0	0	1	2	2	0	1	1	1	0	2	0	0	0	2	2	1	1	2	1	0	0	2	1
848	1	0	0	0	0	0	1	1	1	1	1	1	1	0	0	0	0	0	0	0	2	0	1	1	0	1	0	1	1	1	0	1	2	1	0	2	1	1	0	1	1	0	0	0	0	0	1	1	1
849	0	0	0	0	0	2	1	1	1	1	1	0	0	0	0	0	1	0	2	1	2	1	2	0	1	0	0	2	2	1	0	1	2	1	1	2	2	1	0	0	0	0	0	1	0	1	0	2	0
850	1	0	0	1	0	2	2	1	1	1	0	1	2	1	1	1	2	1	2	2	2	0	0	2	0	0	0	1	2	2	1	1	2	1	1	1	1	0	0	2	2	1	1	2	0	0	0	2	1
851	0	0	0	1	0	1	2	0	2	2	0	0	0	0	0	0	1	0	1	1	2	0	0	2	0	1	0	2	2	2	0	1	2	1	1	2	2	1	0	1	1	1	1	1	0	1	0	1	1
852	1	1	0	0	1	1	2	2	0	1	0	0	0	0	0	0	1	0	1	1	1	0	0	2	0	2	0	1	2	2	0	2	2	0	1	1	1	0	0	0	0	0	1	2	0	0	0	2	0
853	1	0	0	1	0	1	2	2	0	1	0	0	0	0	0	0	2	0	2	2	2	0	0	2	0	1	0	1	2	2	1	0	2	0	1	2	1	1	0	1	1	0	0	2	1	1	0	0	2
854	1	0	0	1	0	1	1	1	2	2	0	0	0	0	0	0	0	0	1	1	1	0	0	2	0	1	0	2	2	2	0	2	2	0	1	1	1	1	0	0	0	0	0	0	1	0	0	0	2
855	0	0	0	0	0	0	2	1	1	1	1	0	0	0	0	0	0	0	0	0	1	0	0	2	0	1	0	1	1	1	0	1	2	0	2	0	2	0	0	1	0	0	0	2	0	0	0	2	0
856	0	0	0	1	0	1	2	0	1	1	1	0	0	0	0	0	2	1	1	2	2	0	0	2	0	2	0	2	2	2	0	1	2	2	0	2	2	0	0	1	1	0	0	2	0	0	0	1	1
857	1	0	0	1	0	1	1	1	1	1	1	1	1	0	0	0	2	1	2	2	2	0	0	2	0	1	0	1	2	2	0	1	2	0	1	1	1	1	0	1	1	0	0	0	0	0	1	1	1
858	0	0	0	0	0	1	2	1	1	1	1	1	1	0	0	0	1	1	2	2	2	1	0	2	0	0	0	1	2	2	0	0	0	2	0	2	0	0	0	1	1	0	0	1	0	0	0	2	1
859	1	0	0	0	0	1	0	2	0	0	2	0	0	0	0	0	2	1	2	2	2	0	0	2	0	1	0	2	2	2	2	1	1	2	1	2	1	0	0	2	2	0	1	2	1	1	0	2	0
860	1	0	1	1	1	2	1	1	1	1	1	0	0	0	0	0	2	2	1	1	1	0	0	2	0	2	0	1	2	2	0	1	1	2	1	2	2	0	1	1	1	0	1	2	1	1	0	2	0
861	1	0	0	1	0	1	2	2	0	0	1	0	0	0	0	0	2	1	1	2	2	0	0	2	0	2	0	2	2	1	1	2	2	0	1	1	0	0	0	2	2	0	0	2	1	1	0	1	1
862	1	1	0	0	0	1	2	2	0	1	0	0	1	0	0	1	1	1	1	1	1	1	0	2	0	0	0	1	2	2	1	0	0	2	0	2	1	0	0	2	2	1	1	1	1	0	0	0	2
863	1	0	1	0	0	0	1	1	0	0	1	1	2	0	0	0	0	0	2	1	2	0	1	1	0	0	0	1	2	2	0	0	2	0	1	1	2	0	1	1	0	0	0	0	0	0	1	1	1
864	0	0	1	0	0	0	2	2	0	0	0	1	0	0	0	0	2	2	1	1	2	0	0	2	0	1	0	1	1	1	0	0	2	1	1	1	0	1	0	1	1	0	0	2	0	0	2	0	2
865	0	0	1	1	0	1	2	1	0	0	1	0	0	0	0	0	2	2	1	1	1	1	1	1	0	1	0	1	2	2	0	1	2	0	1	2	2	1	0	0	0	0	1	2	1	2	0	2	0
866	1	0	0	0	0	0	2	2	0	0	1	0	0	0	0	0	1	1	1	1	2	1	0	2	0	2	0	2	2	2	2	1	2	0	2	1	0	1	0	1	1	0	0	1	1	1	0	2	0
867	0	0	0	0	0	0	0	2	0	0	1	0	1	0	0	0	2	2	1	1	1	0	0	2	0	1	0	2	1	1	1	1	1	0	1	1	1	0	0	1	1	0	0	2	0	0	0	2	0
868	1	0	0	1	1	2	0	1	1	1	1	0	1	0	0	0	2	2	1	1	2	0	1	1	0	2	0	1	2	2	0	0	0	0	1	1	2	0	0	0	0	0	0	2	0	0	0	2	0
869	1	0	0	2	0	2	1	2	0	0	1	1	1	0	0	0	1	2	2	2	2	0	1	1	0	0	0	1	2	2	0	0	2	2	1	2	2	1	0	0	0	0	0	1	0	1	0	0	2
870	0	0	0	1	0	1	2	1	1	1	0	1	1	0	0	0	1	0	1	1	1	0	0	2	0	1	0	2	2	2	1	0	1	1	0	2	1	0	0	1	1	0	2	2	2	1	0	0	2
871	1	0	0	0	0	0	2	1	1	1	0	0	1	0	0	0	1	0	1	1	1	2	1	1	1	1	0	2	2	1	0	1	2	1	1	1	1	0	0	2	1	1	1	1	0	0	0	0	1
872	1	0	0	0	0	1	2	1	1	1	1	0	0	0	0	0	1	0	2	2	2	0	0	2	0	2	0	2	1	1	0	0	2	1	0	2	2	0	0	0	0	0	1	1	1	1	0	2	2
873	1	0	0	1	0	1	1	1	1	2	0	0	2	0	0	0	2	0	2	2	2	0	0	2	0	1	0	1	2	2	1	0	1	2	0	2	1	0	1	1	1	0	0	2	0	1	0	2	1
874	1	0	0	0	0	1	1	2	0	0	1	0	0	0	0	0	1	0	2	1	2	0	0	2	0	2	0	2	2	1	1	2	1	1	0	2	2	0	0	0	0	1	1	1	1	0	1	1	1
875	1	0	0	0	0	2	1	1	1	1	0	1	2	0	0	0	0	1	0	1	2	1	0	2	0	0	0	2	2	2	2	0	1	1	1	1	1	1	0	1	1	1	1	2	0	1	0	2	0
876	1	0	0	0	0	0	1	2	0	0	1	0	0	0	0	0	1	1	0	0	1	2	1	1	1	1	0	1	1	1	0	0	1	1	1	1	1	0	0	1	1	0	1	1	1	0	0	1	1
877	0	0	2	0	0	0	2	2	0	1	0	0	1	0	0	0	1	1	1	2	2	2	1	1	1	1	0	2	2	1	0	0	1	0	2	0	1	0	0	1	1	0	0	1	1	0	0	0	2
878	1	0	0	0	0	0	2	0	2	2	0	0	2	0	0	1	1	1	1	1	1	0	1	1	0	2	0	2	2	1	0	1	1	1	1	2	1	0	1	1	1	0	1	2	1	0	0	0	1
879	0	0	0	1	0	2	1	2	0	0	0	2	2	1	1	1	2	1	0	0	1	1	1	2	0	0	0	2	2	2	1	1	2	0	0	2	1	0	0	1	1	0	1	2	1	0	0	2	0
880	0	0	0	0	0	2	2	2	0	0	1	0	1	0	0	0	1	1	1	1	1	1	0	2	0	0	0	2	2	2	2	0	2	1	1	2	1	0	0	2	2	0	0	0	2	1	0	1	1
881	1	0	0	0	0	0	0	2	0	0	2	0	0	0	0	0	2	2	1	1	1	1	0	2	0	2	1	2	2	2	0	1	1	0	2	0	2	1	1	2	0	0	1	2	0	0	0	2	0
882	1	0	0	0	1	1	2	1	2	2	0	0	0	0	0	0	1	2	1	1	2	1	0	2	0	0	0	2	2	2	2	0	2	1	0	2	2	0	0	2	2	0	2	2	2	1	1	0	2
883	0	0	0	0	0	1	2	0	2	2	0	1	1	0	0	0	2	0	2	2	2	1	0	2	0	1	1	1	2	2	0	1	2	0	1	1	0	0	0	2	2	0	0	0	1	1	0	1	1
884	1	0	0	0	0	0	2	1	1	2	0	0	1	0	0	1	2	1	1	1	2	1	0	2	0	0	0	1	2	2	0	0	1	2	1	2	2	0	0	1	1	1	1	1	1	0	0	1	1
885	1	1	0	0	0	1	1	2	0	1	0	0	1	0	0	0	1	1	1	1	1	0	1	1	0	1	0	2	2	2	0	0	1	1	1	1	2	1	0	1	1	0	0	1	1	0	0	2	0
886	1	1	0	0	1	1	2	1	1	2	0	0	1	0	0	0	0	1	0	1	2	1	0	2	0	0	0	2	2	1	0	1	2	0	1	1	2	0	0	0	0	0	1	1	1	1	0	0	1
887	0	0	0	1	0	2	2	2	0	1	0	0	0	0	0	0	1	1	1	1	1	0	0	2	0	0	0	1	2	2	0	1	2	1	1	2	1	0	0	2	2	0	1	1	0	0	0	1	1
888	1	0	0	0	1	2	2	1	1	1	0	1	1	0	0	0	1	1	1	1	1	1	0	2	0	0	0	2	2	2	0	0	0	2	0	2	2	0	0	2	1	0	1	2	1	2	0	0	2
889	1	0	1	0	0	2	1	1	1	1	0	0	0	0	0	0	2	2	1	1	2	0	0	2	0	2	0	2	2	2	0	1	2	0	0	2	1	0	0	1	1	0	1	1	1	1	0	1	1
890	1	0	1	0	0	1	2	1	1	2	0	0	0	0	0	0	1	1	1	0	2	1	0	2	0	0	0	1	2	2	0	1	2	1	1	1	1	0	0	2	2	1	1	1	0	0	0	2	1
891	1	0	0	1	0	1	1	1	1	1	1	0	0	0	0	0	0	0	2	2	2	0	1	1	0	2	0	2	2	2	0	0	0	2	0	2	1	1	1	0	0	2	2	2	0	2	0	0	2
892	1	0	0	0	0	1	1	2	1	1	1	0	2	0	0	1	2	0	0	1	2	0	0	2	0	2	0	1	2	2	1	0	1	1	1	2	2	1	0	0	0	1	1	1	1	1	0	1	1
893	1	0	0	0	1	1	2	0	2	2	0	1	1	0	0	0	1	0	2	1	2	0	0	2	0	1	0	2	1	1	1	0	1	2	0	2	0	0	0	1	1	1	1	2	0	0	0	2	0
894	1	0	0	0	0	2	1	1	1	1	1	1	1	0	0	0	1	0	1	1	1	0	1	1	0	2	0	2	2	2	2	0	1	0	1	2	0	0	0	2	2	0	1	2	1	1	1	0	2
895	1	0	0	0	1	2	1	1	1	1	1	0	0	0	0	0	0	0	0	0	0	0	0	2	0	1	0	0	1	2	0	0	0	2	0	2	2	0	0	0	0	0	1	2	2	0	0	2	0
896	1	0	0	0	1	1	2	1	1	2	0	0	0	0	0	0	0	0	0	0	0	0	0	2	0	2	0	2	2	1	1	0	0	2	0	2	2	0	0	0	0	0	0	2	0	2	0	2	0
897	0	0	2	0	0	0	2	1	1	1	0	0	2	0	0	1	1	0	1	1	1	1	1	1	1	1	0	1	1	1	0	1	1	1	1	2	2	0	0	1	1	1	1	1	1	1	0	2	1
898	1	0	0	0	0	1	2	0	2	2	0	1	1	0	0	0	1	1	1	1	1	0	0	2	0	2	0	2	2	1	0	1	1	1	0	2	1	1	0	1	1	0	0	2	1	1	0	1	0
899	0	0	0	1	1	2	2	2	0	1	0	0	0	0	0	0	2	1	1	1	1	0	0	2	0	0	0	2	1	1	0	2	1	2	0	2	1	0	0	1	1	0	1	1	1	1	1	1	1
900	1	0	1	0	0	1	2	0	1	1	1	1	1	0	0	0	1	0	0	0	1	0	1	1	0	2	0	1	2	2	0	0	0	2	1	1	1	0	0	2	2	1	1	2	1	0	1	0	2
901	0	1	0	0	0	1	1	0	2	2	0	0	2	0	0	1	1	1	1	1	1	0	2	0	0	1	0	2	2	2	1	0	2	2	0	2	2	1	0	1	1	0	1	2	2	0	0	2	2
902	1	0	0	0	0	0	2	2	0	0	0	0	1	0	0	0	1	2	2	2	2	0	0	2	0	1	0	1	2	2	0	2	2	0	2	0	1	0	0	0	0	0	0	1	1	1	0	1	1
903	1	0	1	2	0	2	2	2	0	1	0	0	0	0	0	0	0	0	2	2	2	1	0	2	0	2	0	2	1	1	1	0	2	0	2	2	1	0	0	2	2	0	1	1	1	1	0	1	0
904	1	0	1	0	0	1	1	1	2	2	0	1	1	0	0	0	1	1	1	1	2	1	0	2	0	0	0	2	2	2	0	1	1	2	0	2	1	1	0	1	1	0	1	1	0	0	0	0	2
905	1	0	1	0	1	2	1	2	0	2	1	0	0	0	0	0	1	1	1	1	1	0	0	2	0	1	0	1	2	2	0	0	1	2	0	2	1	1	0	0	0	0	0	2	0	0	0	2	1
906	1	0	0	0	0	1	2	2	0	1	0	0	0	0	0	0	0	0	2	2	1	0	0	2	0	2	0	1	2	2	0	1	2	0	0	2	0	0	0	1	1	0	0	2	0	0	1	0	2
907	0	0	1	1	0	2	2	1	1	1	0	0	0	0	0	0	1	1	2	2	2	0	0	2	0	2	0	1	2	2	0	1	1	1	0	2	1	0	0	1	1	0	0	2	0	0	0	1	1
908	0	0	0	0	0	1	2	1	1	2	0	0	1	0	0	0	0	0	1	1	1	1	0	2	0	0	0	2	2	1	0	1	2	1	0	2	2	0	0	0	0	0	1	2	1	1	0	2	0
909	1	1	0	0	0	1	2	1	0	0	0	1	1	0	0	0	1	1	2	2	2	0	0	2	0	1	0	1	1	1	0	1	1	2	0	2	2	0	0	0	0	0	0	1	0	0	0	1	1
910	0	0	0	1	0	2	2	0	2	2	0	1	1	0	0	0	1	1	0	0	1	0	1	1	0	1	0	2	2	2	0	2	2	0	2	1	2	0	0	0	0	0	0	1	0	1	1	1	2
911	1	0	0	0	0	0	2	2	1	1	1	0	0	0	0	0	1	0	1	1	1	1	0	2	0	1	0	2	2	2	2	0	0	2	0	1	1	0	0	2	1	0	0	0	1	0	0	1	1
912	1	0	0	1	0	1	1	2	0	2	1	0	0	0	0	0	2	0	2	2	2	1	1	1	0	1	0	2	2	2	0	1	2	2	0	2	1	0	0	1	1	0	1	2	2	0	1	0	2
913	1	0	0	0	0	1	2	1	2	2	0	0	0	0	0	0	1	1	1	1	2	0	1	1	1	2	0	2	2	2	0	1	1	2	0	2	2	1	0	0	0	0	0	2	0	1	1	1	1
914	0	0	0	0	1	1	2	1	2	2	0	0	0	0	0	0	2	2	1	1	1	0	0	2	0	1	0	2	2	2	0	1	1	1	2	1	2	0	0	1	1	1	1	2	1	2	0	1	1
915	1	0	0	0	0	0	1	2	0	1	0	1	2	0	0	0	1	0	2	2	2	0	1	1	0	1	0	2	2	1	0	0	2	0	2	1	0	0	0	1	1	0	0	2	0	0	0	1	1
916	1	0	0	1	0	1	1	2	0	0	0	1	1	0	0	0	2	0	2	1	2	1	0	2	0	2	0	1	2	2	1	0	2	1	1	1	0	1	0	1	1	2	2	2	0	2	0	2	1
917	1	0	0	0	0	1	2	2	0	1	0	1	0	0	0	0	1	2	1	1	2	2	0	2	0	0	0	2	2	2	2	2	2	1	0	2	2	0	0	2	1	0	0	1	0	0	0	1	1
918	1	1	0	0	0	1	2	0	2	2	0	0	2	0	0	0	0	0	0	0	0	0	0	2	0	0	0	1	2	2	0	1	1	2	1	2	2	0	0	0	0	0	0	1	0	0	0	2	0
919	1	0	0	1	0	1	1	2	0	0	2	0	0	0	0	0	0	0	0	0	0	0	0	2	0	1	0	0	1	2	0	1	2	1	0	2	0	0	0	2	2	0	1	1	1	0	0	2	0
920	1	0	0	0	0	1	2	1	1	2	0	0	1	1	0	0	1	2	1	1	2	0	2	0	0	1	0	2	2	2	2	1	1	1	0	2	1	0	0	2	1	0	0	1	0	1	0	1	0
921	1	0	0	0	0	1	2	1	1	1	0	0	2	1	1	1	1	1	1	0	0	0	0	2	0	1	0	1	2	2	0	1	1	1	0	2	1	0	0	1	1	0	1	2	1	1	0	1	1
922	1	0	0	0	0	0	2	2	0	0	0	0	1	0	0	1	1	0	2	2	2	0	0	2	0	1	0	2	2	2	0	1	2	1	1	1	0	0	0	2	2	0	1	1	1	2	0	1	1
923	0	0	0	0	0	0	2	2	0	1	0	1	1	0	0	0	2	1	2	2	2	0	0	2	0	1	0	1	1	1	0	0	1	2	0	2	1	0	0	2	2	0	0	1	0	0	0	2	0
924	1	0	0	1	0	2	2	2	2	2	0	0	1	0	0	0	0	0	0	0	0	0	0	2	0	1	0	2	2	2	0	2	2	0	1	1	2	1	0	1	1	0	0	1	0	1	1	0	2
925	0	0	0	0	0	0	2	1	1	1	0	0	1	0	0	1	2	2	0	0	2	1	0	2	0	0	0	2	2	2	0	0	0	2	0	2	1	0	0	1	1	1	1	1	1	0	1	0	1
926	1	0	0	0	0	1	1	1	1	1	1	1	1	0	0	0	1	1	0	0	0	0	1	1	0	2	0	2	2	2	0	0	0	1	2	2	2	1	0	0	0	0	1	1	1	0	0	1	0
927	0	0	0	0	0	2	2	2	0	1	0	0	0	0	0	0	1	1	0	0	1	0	0	2	0	0	0	1	2	2	0	1	1	2	0	2	1	0	0	1	1	0	1	2	1	0	1	1	2
928	0	0	0	0	0	0	1	2	0	1	1	0	1	0	0	1	2	1	1	1	1	0	0	2	0	0	0	1	2	2	0	2	1	2	0	2	2	0	0	0	0	2	2	2	0	0	0	2	1
929	1	0	0	0	0	1	1	2	0	0	0	0	0	0	0	0	2	0	1	1	2	0	0	2	0	1	0	2	2	2	0	2	1	1	1	1	0	0	0	2	2	0	1	2	1	0	0	2	0
930	0	0	1	1	0	1	1	2	0	0	1	0	1	0	0	0	0	0	0	1	1	0	0	2	0	1	0	2	2	2	0	1	2	0	1	1	0	0	0	2	2	0	0	2	0	0	0	2	1
931	0	0	1	1	0	2	2	2	0	0	0	0	1	0	0	1	2	1	1	1	1	0	0	2	0	2	0	1	1	1	1	0	2	1	2	1	2	0	0	1	1	1	1	2	1	1	0	2	0
932	1	0	0	0	0	2	2	2	0	0	1	1	1	0	0	0	1	0	1	1	2	0	0	2	0	2	0	2	1	1	1	2	2	1	0	2	1	0	0	1	1	1	1	1	1	0	0	0	2
933	1	0	0	0	0	1	2	2	0	0	0	1	1	0	0	0	1	1	1	0	2	0	1	1	1	0	0	1	2	2	0	0	1	2	0	2	1	0	0	2	2	1	1	1	1	0	0	2	1
934	1	0	0	0	0	2	2	2	0	0	0	0	1	0	0	0	2	0	2	1	2	1	0	2	0	0	0	2	1	1	1	1	2	2	0	2	1	0	0	1	1	0	1	2	1	1	0	1	2
935	1	0	1	1	0	2	2	1	1	2	0	0	1	0	0	0	0	0	1	1	2	1	0	2	0	2	0	2	2	2	0	0	2	2	0	2	2	0	0	1	1	0	1	2	1	0	0	1	1
936	1	0	0	1	1	2	2	1	1	2	0	1	1	0	0	0	1	1	1	1	1	0	0	2	0	1	0	1	2	1	1	0	0	2	0	2	1	1	0	1	1	1	1	1	0	0	0	1	1
937	1	0	0	1	0	1	2	1	1	1	0	0	1	0	0	0	1	1	0	1	1	1	0	2	0	1	0	1	1	1	1	1	2	1	2	2	1	0	0	1	1	1	1	2	1	0	1	0	2
938	1	0	0	0	0	1	1	2	1	1	1	0	0	0	0	0	1	0	1	1	2	0	0	2	0	0	0	2	2	2	1	0	0	1	1	1	2	1	0	0	0	0	0	0	1	1	0	1	1
939	1	0	0	0	1	1	2	2	0	0	1	0	0	0	0	0	0	0	2	1	2	1	0	2	0	1	0	2	2	2	1	0	0	1	2	2	1	0	1	1	1	0	0	1	0	0	0	2	1
940	1	0	0	0	0	1	1	1	2	2	0	0	1	0	0	1	1	1	1	1	1	0	0	2	0	1	0	2	2	2	0	1	1	1	0	2	1	0	0	2	2	0	0	1	0	0	0	1	1
941	0	1	1	1	0	2	2	0	2	2	0	0	0	0	0	0	0	0	0	0	0	1	1	1	1	1	0	2	1	1	1	0	1	1	1	2	1	1	0	1	1	0	0	2	2	0	0	1	1
942	0	0	0	1	0	1	2	1	1	2	0	0	2	1	1	1	1	0	1	2	2	0	0	2	0	0	0	2	2	1	0	1	0	1	0	2	1	0	1	1	1	0	0	0	0	1	0	2	0
943	1	0	0	1	0	1	2	2	0	0	1	1	0	0	0	0	0	0	0	1	2	0	0	2	0	1	0	2	0	0	0	0	0	1	2	2	0	0	0	1	1	0	1	2	1	1	1	1	1
944	0	0	0	0	0	0	1	2	0	1	1	0	0	0	0	0	1	1	2	2	2	0	0	2	0	0	0	2	1	1	1	0	1	1	1	2	1	0	0	1	1	0	1	1	1	0	0	1	1
945	0	0	1	2	0	2	2	1	1	1	0	0	1	0	0	0	1	1	1	1	1	0	0	2	0	1	1	2	2	2	0	0	2	0	1	2	2	0	0	0	0	0	1	2	0	0	0	2	0
946	1	0	0	1	0	2	1	2	0	0	1	0	0	0	0	0	2	1	1	1	1	0	0	2	0	0	0	1	2	2	0	0	1	2	0	2	1	0	0	1	1	0	1	2	1	0	0	1	1
947	0	0	1	1	0	1	2	2	0	1	0	0	1	0	0	0	1	0	1	1	2	1	1	1	1	1	0	2	2	2	0	0	2	1	1	1	1	0	0	1	1	0	0	2	1	0	0	1	2
948	0	0	0	0	0	0	1	2	0	0	1	0	0	0	0	0	0	0	0	0	2	0	0	2	0	1	0	2	1	1	0	1	1	1	0	2	2	0	0	1	1	0	1	2	1	1	0	2	0
949	1	0	0	1	0	1	1	2	0	1	0	0	1	0	0	0	0	0	1	1	1	2	1	1	1	1	0	2	2	2	0	1	1	1	1	1	2	1	0	1	1	0	0	0	1	0	1	1	1
950	1	0	0	1	0	2	1	2	0	0	1	0	0	0	0	0	0	0	2	1	2	1	1	1	1	1	0	2	2	2	2	0	0	1	0	2	1	1	0	1	1	0	0	2	1	1	0	1	1
951	1	0	0	0	0	0	1	1	1	1	1	0	1	0	0	1	0	0	2	1	2	0	0	2	0	1	0	2	1	1	1	0	0	1	0	2	1	0	0	2	2	0	0	1	1	0	0	1	0
952	0	1	0	0	0	1	2	1	1	1	0	0	0	0	0	0	1	0	1	1	2	0	0	2	0	2	0	1	2	2	0	0	0	2	0	2	1	1	0	1	1	0	0	2	0	0	0	1	0
953	0	0	1	0	1	2	0	1	1	1	1	1	1	0	0	0	0	0	1	0	1	0	0	2	0	2	0	2	2	1	2	0	2	2	0	2	1	0	0	2	1	0	1	2	2	1	0	2	0
954	1	0	0	0	0	1	2	1	0	0	1	0	1	0	0	0	1	1	1	2	2	1	1	1	1	1	0	1	2	2	0	0	2	2	0	2	2	0	0	2	1	0	1	2	2	0	1	0	2
955	0	1	0	0	0	1	2	2	0	0	1	0	0	0	0	0	2	0	2	2	2	1	1	1	0	0	0	1	2	2	1	2	1	2	0	2	2	0	0	0	0	0	0	1	0	0	0	2	0
956	1	0	0	0	0	0	2	0	1	1	1	0	0	0	0	0	1	0	1	1	1	0	0	2	0	2	0	1	2	2	0	0	2	1	1	1	1	1	0	0	0	1	2	2	1	1	0	1	1
957	1	0	0	0	1	1	1	1	0	0	1	1	2	0	0	0	0	0	0	1	1	1	0	2	0	0	0	2	1	1	1	1	2	0	1	1	1	0	0	0	0	0	0	2	0	1	0	2	0
958	1	0	0	0	0	0	2	1	1	2	0	0	1	0	0	0	0	0	0	0	0	1	1	1	1	1	0	2	2	2	1	2	2	1	0	2	1	0	1	1	1	0	1	2	1	0	1	0	2
959	1	1	0	0	0	1	1	1	0	0	1	0	0	0	0	0	1	1	1	1	2	1	0	2	0	0	0	2	2	2	0	1	2	0	2	0	1	0	0	1	1	0	1	2	0	0	0	2	0
960	1	0	0	1	1	2	2	2	0	0	1	0	0	0	0	0	2	0	2	2	2	1	0	2	0	1	0	2	2	2	1	2	1	2	0	2	2	0	0	0	0	0	1	2	2	1	0	1	1
961	1	0	1	0	0	2	1	1	1	1	1	0	1	0	0	0	2	1	1	1	1	0	2	0	0	1	0	2	2	2	0	0	0	1	2	2	2	0	0	0	0	0	0	2	0	0	0	1	1
962	1	0	0	0	0	0	2	1	2	2	0	0	0	0	0	0	1	1	2	2	1	0	0	2	0	0	0	2	2	1	0	0	2	1	1	2	1	0	0	2	2	0	1	2	2	2	0	0	2
963	1	0	0	1	0	1	1	1	1	1	1	0	1	0	0	0	1	0	1	1	2	0	0	2	0	1	0	2	2	2	0	0	2	2	0	2	0	0	0	2	2	0	0	1	0	0	1	1	1
964	1	0	0	0	0	1	2	1	1	1	0	1	1	0	0	0	1	0	1	1	2	1	0	2	0	1	0	2	2	1	0	1	2	0	1	1	2	1	0	1	1	0	1	1	1	1	1	0	1
965	1	0	0	0	1	1	2	1	1	1	1	0	0	0	0	0	1	1	2	2	2	0	0	2	0	2	0	1	2	2	1	0	1	1	0	2	2	0	0	1	0	0	0	0	0	0	0	1	1
966	0	0	0	0	0	2	2	1	1	1	1	1	2	0	0	0	2	1	2	2	2	1	0	2	0	1	0	2	2	1	0	0	0	2	0	2	0	0	0	2	2	1	1	1	1	0	1	0	1
967	1	0	0	0	1	1	2	2	0	0	0	0	0	0	0	0	0	0	1	1	1	0	0	2	0	0	0	2	2	1	2	0	1	2	0	2	0	0	0	1	1	0	0	2	0	1	0	1	1
968	0	0	0	0	0	2	2	1	1	1	1	0	1	0	0	0	1	1	0	1	1	0	0	2	0	2	0	2	2	2	1	1	2	2	0	2	0	0	0	2	2	1	1	2	1	1	0	2	0
969	1	0	0	0	0	0	1	1	0	0	2	1	1	0	0	0	2	1	2	2	2	1	0	2	0	1	0	2	2	2	0	2	2	0	2	1	1	0	0	0	0	0	0	1	0	0	0	1	0
970	1	0	1	0	0	1	0	2	0	0	2	0	1	0	0	1	1	1	1	1	2	0	0	2	0	0	0	1	2	2	0	0	1	1	1	1	2	0	1	1	0	1	1	2	1	0	0	1	1
971	1	0	0	1	0	2	2	1	1	1	1	0	0	0	0	0	1	1	1	1	1	1	0	2	0	0	0	0	2	2	0	2	2	0	2	1	2	0	0	0	0	1	1	2	0	0	0	2	0
972	1	0	0	0	0	1	0	2	0	0	2	1	2	0	0	0	2	2	2	2	2	0	0	2	0	1	0	2	1	1	0	1	1	1	2	1	2	1	1	2	1	1	1	2	1	1	0	0	1
973	1	0	0	1	0	1	0	2	1	1	0	0	1	0	0	0	1	1	1	1	2	0	0	2	0	2	0	2	2	2	0	0	1	1	1	2	0	1	0	1	1	0	0	2	0	0	0	1	1
974	1	0	0	1	0	1	2	2	0	0	1	0	0	0	0	0	2	2	2	1	2	0	0	2	0	1	0	1	2	2	0	0	1	2	0	2	2	0	0	0	0	1	1	2	2	0	0	0	2
975	1	0	0	0	0	0	2	2	0	1	0	1	1	0	0	0	1	1	0	0	0	0	1	1	1	1	0	2	2	2	1	2	1	1	1	1	1	0	0	2	1	1	1	2	1	2	0	2	0
976	1	0	0	1	0	2	2	0	2	2	0	0	2	0	0	0	2	2	1	1	1	1	0	2	0	0	0	2	2	2	1	0	1	1	0	2	0	0	0	1	1	0	0	1	1	0	0	1	1
977	1	0	0	1	0	1	1	1	1	2	0	1	2	0	0	1	1	0	2	1	2	0	1	1	0	1	0	2	2	2	0	0	0	2	0	2	1	0	0	2	2	0	1	2	1	2	0	2	0
978	1	0	0	0	0	2	1	2	1	1	1	0	1	0	0	0	0	0	2	2	1	1	1	1	1	1	0	2	2	2	0	0	1	1	1	2	1	1	0	1	1	0	0	1	0	0	1	0	2
979	1	1	0	0	0	1	1	2	0	0	1	1	2	0	0	1	1	1	2	2	2	1	1	1	0	0	0	1	2	2	0	0	2	2	0	2	2	0	0	0	0	1	1	1	1	0	0	2	1
980	0	0	0	0	0	0	2	1	1	2	0	0	0	0	0	0	1	1	0	0	0	1	0	2	0	0	0	2	2	2	1	0	0	0	0	2	2	0	0	1	1	0	0	1	0	0	0	1	0
981	1	0	0	1	0	1	1	2	0	0	0	0	1	1	1	1	2	0	1	1	1	1	0	2	0	2	0	2	2	2	0	0	0	1	2	2	2	1	1	0	0	1	1	2	1	1	1	0	1
982	1	0	0	0	0	1	2	1	1	1	1	0	1	0	0	0	1	1	1	1	2	0	0	2	0	0	0	2	2	2	2	1	0	2	0	2	1	0	0	2	2	0	0	0	2	0	0	2	0
983	0	0	0	1	0	1	0	2	0	0	2	1	1	0	0	0	1	0	1	1	1	1	0	2	0	0	0	1	2	2	0	1	1	1	0	2	0	0	0	2	2	0	1	2	1	0	0	0	2
984	0	0	0	0	0	0	1	2	1	1	0	0	1	0	0	0	2	2	2	2	2	0	1	1	0	1	0	0	2	2	0	1	2	2	0	2	1	0	0	1	1	0	2	2	2	1	0	2	0
985	1	0	0	0	0	0	1	2	0	0	1	0	1	0	0	0	1	0	2	1	2	0	0	2	0	1	0	2	1	1	1	1	1	2	0	2	1	0	0	1	1	0	1	2	1	1	0	1	0
986	0	0	0	0	0	1	1	2	0	0	1	1	1	0	0	0	0	0	0	0	0	1	0	2	0	1	1	1	2	2	0	1	2	0	1	1	2	0	1	1	0	0	1	2	0	1	2	0	2
987	1	0	0	1	0	1	2	1	1	1	1	1	1	0	0	0	2	2	1	1	2	0	0	2	0	2	0	2	2	2	0	1	2	2	0	2	2	0	0	1	1	1	1	1	1	0	0	2	0
988	1	0	0	0	0	0	2	1	1	1	0	0	0	0	0	0	0	0	0	0	0	0	0	2	0	2	0	0	1	2	0	0	2	1	0	2	1	1	0	1	1	0	0	2	0	0	1	0	2
989	1	0	0	0	0	1	2	2	0	1	0	1	1	0	0	0	0	0	1	2	2	0	0	2	0	0	0	2	2	1	1	1	2	2	0	2	1	0	0	1	1	0	1	1	1	0	0	2	0
990	1	0	0	0	0	2	2	2	0	0	0	0	0	0	0	0	0	0	0	0	1	0	0	2	0	1	0	2	1	1	1	1	1	1	2	1	2	1	1	1	0	1	1	2	1	0	0	1	1
991	1	0	1	0	0	0	2	2	0	1	0	0	1	0	0	0	2	2	1	1	1	1	0	2	0	0	0	2	1	0	0	1	2	0	1	1	1	0	0	2	2	0	0	2	0	0	0	2	1
992	1	0	0	0	0	1	2	2	0	0	0	0	2	0	0	0	1	1	1	1	1	0	2	0	0	1	0	2	2	2	2	0	0	2	0	2	1	0	0	2	2	0	0	1	0	0	0	2	1
993	1	0	0	0	0	1	2	2	0	1	0	1	2	0	0	0	0	0	0	0	0	0	1	1	0	2	1	2	2	1	0	1	1	2	0	2	2	0	0	1	1	0	0	1	0	0	0	2	0
994	0	0	0	1	0	2	1	1	1	1	1	0	0	0	0	0	0	1	2	2	2	0	0	2	0	2	0	2	2	2	1	1	2	0	1	1	1	0	0	1	1	0	0	1	0	0	1	0	2
995	1	0	0	1	0	1	1	1	1	1	2	0	1	0	0	1	2	1	2	1	2	0	0	2	0	2	0	2	2	1	0	0	1	0	1	2	1	0	0	1	1	0	0	1	1	0	0	0	2
996	0	0	1	0	0	0	1	1	2	2	0	1	2	0	0	0	1	1	1	1	2	0	0	2	0	1	0	1	1	1	1	1	2	0	1	1	2	2	0	0	0	0	1	2	1	0	0	1	1
997	0	0	0	0	2	2	1	1	1	1	1	0	1	0	0	0	1	1	2	2	2	1	0	2	0	1	0	1	2	2	0	0	0	2	0	2	2	2	0	0	0	0	0	1	0	1	0	1	1
998	0	0	1	1	0	1	2	2	0	1	1	0	1	0	0	0	1	1	1	1	2	1	0	2	0	1	0	1	2	2	0	1	2	2	0	2	1	0	0	1	1	0	1	1	1	1	0	2	0
999	0	0	0	0	1	1	2	1	1	1	0	0	2	0	0	0	0	0	0	1	1	1	0	2	0	1	0	2	2	2	0	0	1	0	1	2	1	0	0	2	1	0	1	1	1	2	1	1	1
1000	1	0	0	1	0	2	2	1	1	1	0	0	2	0	0	1	2	0	2	2	2	1	0	2	0	0	1	2	2	2	0	1	1	1	1	2	2	0	0	1	0	0	1	2	0	1	0	2	1
[truncated: 252 more columns]
