# Supplementary material for: KNN-MDR: a learning approach for improving interactions mapping performances in genome wide association studies
Source: BMC Bioinformatics. 2017 Mar 21;18:184. doi: 10.1186/s12859-017-1599-7 (PMC5361736; doi:10.1186/s12859-017-1599-7)
Supplement: Supplementary file 5 — The data set(s) supporting the results of Table 3. (ZIP 7092 kb) [file 12859_2017_1599_MOESM5_ESM.zip › 000/S73/mkallsimul.dat]

1	1	1	0	0	1	1	2	2	0	0	0	1	2	0	0	0	0	1	1	1	0	0	0	0	0	0	0	0	2	0	0	1	1	0	1	1	2	0	0	2	2	0	0	2	1	1	0	1	1
2	0	1	0	0	1	1	2	0	1	1	1	0	1	0	0	0	0	1	2	2	2	1	0	0	0	1	0	0	1	0	1	1	1	0	0	2	1	0	0	1	1	0	1	2	2	1	0	1	0
3	1	0	0	0	1	1	1	1	1	1	0	0	0	0	0	0	0	0	0	0	0	1	2	1	1	1	0	1	2	2	0	0	0	0	1	1	2	1	0	0	0	0	1	2	1	2	0	1	0
4	0	2	0	0	0	0	1	1	1	2	1	0	0	0	0	0	0	1	0	0	0	0	1	0	0	0	0	0	2	1	0	0	0	1	2	1	1	0	0	2	2	0	0	2	0	0	0	1	1
5	0	0	0	0	0	0	2	0	2	2	0	0	0	0	0	0	0	2	1	1	1	1	0	0	0	0	0	2	2	1	1	1	0	0	0	2	0	0	0	2	2	0	1	1	1	0	0	2	0
6	0	1	0	0	0	0	2	2	0	0	0	0	1	0	0	0	0	1	1	1	1	0	0	0	0	0	0	2	1	1	2	0	0	0	1	1	1	0	0	0	0	0	0	2	0	1	0	1	1
7	1	0	0	0	0	0	2	1	1	1	0	0	1	0	0	1	0	2	1	1	1	1	0	0	0	0	0	0	2	1	2	0	1	1	0	2	2	1	1	0	0	1	1	2	1	1	0	2	0
8	0	2	0	0	0	0	2	2	0	1	0	0	1	0	0	0	0	1	2	2	1	0	0	0	0	1	0	1	2	1	1	1	1	0	1	1	2	0	0	1	1	0	1	2	1	1	0	2	0
9	0	2	1	0	0	0	2	1	1	1	0	0	1	0	0	0	0	1	0	0	0	0	0	0	0	0	0	1	2	1	1	0	1	1	1	1	1	1	1	1	1	0	0	1	0	0	0	1	0
10	1	1	0	0	0	0	2	2	0	0	0	1	1	0	0	0	0	0	0	0	0	1	0	0	0	0	0	0	2	2	1	0	1	1	1	1	2	0	0	1	1	0	0	2	0	1	0	2	0
11	0	1	0	0	0	0	2	1	1	1	0	0	1	0	0	0	0	1	1	1	1	0	1	0	0	1	0	0	2	1	1	0	0	0	0	2	1	0	0	1	1	0	0	2	0	0	1	0	0
12	1	1	1	0	0	0	2	2	0	0	0	0	0	0	0	0	0	1	1	1	0	0	0	0	0	0	0	1	2	1	2	1	2	0	2	0	2	0	0	1	1	0	0	0	1	0	0	1	1
13	1	1	0	0	0	0	2	2	0	0	0	0	0	0	0	0	0	2	0	0	0	0	0	0	0	0	0	0	2	2	2	2	1	1	1	1	2	0	0	0	0	0	0	1	0	1	0	0	1
14	1	2	0	0	0	0	2	0	1	1	1	0	1	0	0	0	0	0	1	1	1	1	1	1	1	1	0	0	2	0	1	1	1	2	0	2	1	0	0	1	1	0	1	1	1	0	0	2	0
15	1	1	0	0	0	0	2	2	1	1	0	1	0	0	0	1	0	0	0	0	0	0	0	0	0	0	0	0	2	2	1	0	0	0	1	1	1	0	0	2	2	0	1	2	1	2	0	2	0
16	0	2	1	0	0	0	1	2	0	0	1	0	0	0	0	0	0	0	1	1	1	1	0	0	0	0	0	0	2	2	1	1	1	0	0	2	0	0	0	2	2	0	0	2	0	2	0	2	0
17	0	1	0	0	0	0	1	1	1	1	0	0	1	0	0	0	0	2	0	1	0	0	0	0	0	0	0	0	1	1	1	1	1	0	1	1	2	0	0	1	1	0	0	1	0	0	0	2	0
18	1	0	0	0	0	0	2	2	0	0	0	1	1	0	0	0	0	1	1	1	0	0	0	0	0	0	0	2	1	0	2	1	2	0	0	2	1	0	0	1	1	0	0	1	0	1	0	2	0
19	1	1	0	0	0	0	1	2	0	1	1	0	2	0	0	0	0	0	1	1	1	2	1	1	1	1	0	1	1	1	2	1	1	1	1	2	2	0	0	1	1	1	1	2	1	1	0	2	0
20	0	2	0	0	0	0	1	2	0	1	1	1	2	0	0	0	0	0	0	0	0	0	0	0	0	0	0	0	2	2	0	1	1	0	0	2	1	0	0	2	2	0	0	1	0	0	0	1	0
21	1	1	0	0	0	0	2	1	0	1	0	0	0	0	0	0	0	0	0	0	0	0	0	0	0	1	1	0	2	0	0	2	2	0	2	0	0	0	0	1	1	0	0	2	0	0	0	2	0
22	1	0	0	0	0	0	2	0	2	2	0	0	0	0	0	0	0	0	0	0	0	0	2	0	0	0	0	1	2	2	0	1	1	1	0	2	2	1	1	1	0	1	1	2	1	0	0	0	1
23	1	1	1	1	1	2	2	1	1	1	0	1	1	0	0	0	1	1	0	1	1	0	0	0	0	0	0	0	2	0	0	2	2	0	1	1	0	0	0	1	1	1	1	2	0	0	0	2	0
24	1	1	0	0	0	0	1	2	0	0	0	0	0	0	0	0	0	2	1	1	1	0	0	0	0	0	0	0	2	1	0	1	1	0	0	2	1	0	0	1	1	0	1	2	1	2	1	1	0
25	0	1	0	0	0	0	1	1	1	1	1	0	0	0	0	0	0	0	0	1	1	0	0	0	0	1	0	0	2	2	1	1	1	0	0	2	2	0	0	0	0	0	0	1	0	0	0	1	0
26	0	0	0	0	0	1	2	1	1	1	0	0	0	0	0	0	0	1	0	0	0	0	1	0	0	0	0	0	2	1	1	1	1	1	1	2	1	0	0	0	0	1	1	2	1	1	0	2	0
27	1	2	0	0	0	0	2	1	1	2	0	0	1	0	0	0	0	0	0	0	0	0	0	0	0	0	0	0	2	1	0	1	1	0	0	2	1	1	0	1	0	2	2	2	0	0	0	1	1
28	0	2	1	0	0	0	1	2	0	0	1	0	0	0	0	0	0	0	0	1	1	1	1	1	1	1	1	0	2	1	1	1	2	1	2	1	2	0	0	0	0	0	0	0	1	1	1	0	0
29	1	1	1	0	0	0	2	1	1	1	0	0	1	0	0	0	0	1	1	1	0	0	1	0	0	0	0	0	2	2	0	1	1	1	2	0	2	0	0	0	0	0	1	2	0	2	0	1	1
30	0	2	0	0	0	0	2	2	0	0	1	0	1	0	0	0	0	0	0	0	0	0	0	0	0	0	0	0	2	2	1	1	0	2	1	2	1	0	0	1	1	0	1	2	0	1	0	0	2
31	1	2	0	0	0	0	1	1	1	1	2	0	0	0	0	0	1	2	1	1	0	0	1	0	0	0	0	1	2	2	1	1	1	2	1	2	0	0	0	2	2	0	1	1	1	0	1	0	1
32	0	1	0	0	0	0	2	2	0	0	0	0	0	0	0	0	0	0	1	1	1	1	0	0	0	0	0	1	2	1	2	0	0	1	0	2	2	0	0	0	0	0	1	2	1	0	0	1	1
33	1	1	0	0	0	0	1	2	0	0	1	2	1	0	0	1	0	2	1	1	1	0	1	0	0	1	0	0	2	2	1	2	2	0	0	2	1	0	0	2	2	0	1	1	1	0	0	2	0
34	1	1	0	0	0	0	2	2	0	0	1	0	0	0	0	0	0	1	1	1	1	2	1	1	1	1	0	0	2	1	0	0	1	1	0	2	1	0	0	1	1	0	1	2	0	1	0	1	1
35	1	1	0	0	1	1	1	2	0	0	1	1	1	0	0	0	0	1	1	1	1	1	1	0	0	1	0	1	2	1	2	0	0	1	0	2	0	0	0	1	1	0	2	2	2	1	0	2	0
36	1	0	0	0	1	1	1	1	0	2	0	0	0	0	0	0	0	0	1	1	1	1	0	0	0	0	0	0	2	1	0	1	1	1	1	1	0	0	0	2	2	0	1	2	1	1	0	2	0
37	0	0	0	0	0	0	2	0	2	2	0	0	0	0	0	0	0	1	2	1	1	1	1	1	1	1	0	0	1	1	0	0	0	0	0	2	1	0	0	2	2	1	1	2	1	0	0	1	1
38	1	2	0	0	0	0	2	0	1	1	1	0	1	0	0	0	0	0	0	0	0	0	0	0	0	0	0	1	2	0	1	2	2	0	1	1	0	0	0	1	1	0	0	0	0	0	1	1	0
39	1	1	0	0	0	0	1	2	0	0	0	0	0	0	0	0	0	1	2	2	1	1	0	0	0	0	0	1	1	1	2	1	2	0	0	2	1	0	0	1	1	1	1	2	2	0	0	0	1
40	1	0	0	0	1	1	1	1	2	2	0	0	1	1	1	1	0	1	1	1	1	1	0	0	0	0	0	1	2	1	2	0	0	0	0	2	1	0	0	1	1	0	0	1	1	0	0	1	1
41	0	0	0	0	0	0	1	2	0	0	1	0	1	0	0	0	0	1	1	1	1	0	1	0	0	1	0	0	1	1	0	2	1	1	1	1	2	0	0	0	0	0	0	2	0	0	0	0	0
42	1	0	0	0	1	1	2	1	1	1	0	0	0	0	0	0	0	1	1	1	1	0	0	0	0	0	0	1	2	0	1	0	1	0	1	2	1	0	0	1	1	0	0	0	0	0	1	1	0
43	1	1	0	0	0	0	2	1	2	2	0	0	0	0	0	0	1	2	1	1	1	1	0	0	0	0	0	1	2	1	1	2	1	2	1	1	2	0	0	1	1	0	1	2	1	1	0	0	0
44	0	1	0	0	0	0	1	2	0	1	1	0	1	0	0	0	0	1	1	1	1	1	0	0	0	0	0	0	2	1	2	1	0	1	1	2	2	1	1	0	0	0	0	1	0	0	0	2	0
45	0	1	1	1	1	2	1	1	2	2	0	1	1	0	0	0	0	1	0	0	0	1	1	1	1	1	0	1	0	0	2	1	1	0	1	1	2	0	0	1	0	0	1	1	1	1	0	2	0
46	1	2	0	0	0	0	1	1	1	1	0	1	1	0	0	0	0	0	0	0	0	0	1	1	1	1	0	1	2	2	1	1	2	0	0	2	0	0	0	2	2	0	1	1	1	0	0	1	0
47	1	2	0	0	0	0	2	1	2	2	0	2	2	0	0	0	0	1	1	1	1	0	0	0	0	0	0	2	1	0	2	1	0	2	1	1	2	1	1	0	0	2	2	2	1	0	0	1	0
48	1	0	0	0	0	0	2	1	1	1	0	0	1	1	0	0	0	1	1	1	1	1	0	0	0	0	0	0	2	1	0	1	1	2	1	1	1	0	0	1	1	0	0	0	1	0	0	0	0
49	0	1	0	0	1	1	2	2	2	2	0	0	1	1	0	0	0	1	1	1	1	1	0	0	0	0	0	1	2	0	1	1	1	0	0	2	0	0	0	1	1	0	0	2	0	1	0	1	0
50	1	2	0	0	0	0	1	2	0	0	2	0	0	0	0	0	0	1	1	1	1	0	0	0	0	1	0	1	1	0	2	1	1	0	0	2	1	0	0	0	0	0	1	1	1	0	0	2	0
51	0	1	0	0	1	1	1	2	0	0	1	1	2	0	0	1	0	2	2	1	0	0	0	0	0	2	1	0	2	1	0	2	1	2	1	1	1	1	1	0	0	0	1	1	1	1	0	2	0
52	0	0	0	0	0	0	2	0	2	2	0	1	2	0	0	0	0	0	1	1	1	0	0	0	0	0	0	0	1	1	2	1	2	0	1	1	2	0	0	0	0	1	1	1	1	0	1	1	0
53	1	2	0	0	1	1	1	1	0	0	1	0	0	0	0	0	0	0	1	0	0	0	1	0	0	0	0	0	2	1	1	1	0	2	1	1	2	0	1	1	0	0	1	2	2	2	0	1	0
54	1	1	0	0	0	0	2	1	1	2	0	0	0	0	0	0	0	1	1	1	1	1	1	1	1	2	0	0	1	1	2	2	1	1	1	1	1	0	0	2	2	0	2	2	1	1	0	2	0
55	1	0	0	0	0	0	2	2	1	2	0	1	2	0	0	0	1	1	0	0	0	0	0	0	0	1	0	0	2	2	0	1	0	0	1	1	0	0	0	1	1	0	1	2	1	0	1	0	0
56	1	1	0	0	1	1	2	2	0	1	0	1	0	0	0	1	0	0	0	0	0	0	0	0	0	0	0	1	1	0	2	2	1	2	1	2	1	1	0	0	0	1	1	2	1	1	0	1	1
57	1	2	0	0	0	0	1	2	0	0	1	0	0	0	0	0	0	2	2	1	1	0	0	0	0	0	0	1	2	1	2	2	1	0	1	1	0	0	0	1	1	0	1	2	0	1	0	0	0
58	1	1	2	0	0	0	2	2	0	1	0	0	2	0	0	0	0	0	0	1	0	0	1	0	0	1	0	0	2	2	1	1	0	0	1	2	1	0	0	1	1	1	1	2	2	0	0	2	0
59	1	2	0	0	0	0	2	2	0	0	0	0	0	0	0	0	0	1	1	2	1	1	0	0	0	0	0	2	2	1	1	2	1	1	1	1	2	0	0	1	0	0	0	1	2	1	0	1	0
60	1	1	0	0	0	0	1	2	1	1	0	1	1	0	0	0	0	0	0	0	0	1	0	0	0	0	0	1	2	1	2	1	1	0	0	2	1	0	0	1	1	0	0	1	0	0	0	2	0
61	1	2	0	0	0	0	2	1	0	0	0	1	1	0	0	0	0	0	0	0	0	0	0	0	0	1	0	0	1	1	0	1	0	1	1	1	2	0	0	0	0	1	1	1	1	0	0	2	0
62	1	1	0	0	0	0	2	2	1	1	0	0	0	0	0	0	0	1	1	0	0	1	0	0	0	0	0	1	2	1	1	2	2	0	0	2	2	1	0	0	0	0	0	2	0	0	0	1	1
63	1	2	0	0	0	0	2	2	0	0	0	0	1	0	0	0	0	1	1	1	1	1	0	0	0	0	0	1	2	1	0	1	1	1	1	1	1	0	0	1	1	1	1	1	1	1	0	1	1
64	1	1	0	0	0	0	2	1	1	1	0	1	0	0	0	1	0	2	2	1	1	0	0	0	0	0	0	0	2	0	0	1	1	0	0	2	1	0	0	0	0	0	1	1	1	1	0	2	0
65	0	1	0	0	0	0	2	0	2	2	0	0	0	0	0	0	0	0	0	0	0	0	0	0	0	0	1	1	2	1	0	1	1	0	0	2	1	0	0	2	2	0	1	2	1	0	0	0	1
66	1	1	0	0	0	0	2	1	2	2	0	1	2	0	0	0	0	2	1	1	1	1	2	1	1	1	0	0	2	2	0	0	0	0	0	2	1	0	0	1	1	1	1	1	0	0	0	1	0
67	0	1	0	0	0	0	2	1	1	1	0	0	0	0	0	0	0	1	1	1	0	0	0	0	0	0	1	1	2	0	1	1	0	1	1	1	1	0	0	1	1	1	1	2	1	1	0	0	2
68	1	1	0	0	0	0	1	2	0	0	1	0	0	0	0	0	0	0	1	1	1	2	0	0	0	0	0	1	1	1	2	0	0	0	0	2	0	0	0	2	2	0	0	1	1	1	0	0	0
69	0	1	0	0	0	0	1	1	0	0	1	1	0	0	0	1	0	1	0	0	0	0	1	0	0	0	0	2	1	1	2	1	1	2	0	2	1	0	0	1	1	0	1	2	0	0	2	0	0
70	1	1	1	0	1	1	1	2	0	0	1	0	1	0	0	0	0	0	1	1	1	1	1	1	1	1	0	0	1	1	2	2	2	1	1	0	2	0	0	1	1	0	2	2	2	1	0	2	0
71	1	0	0	0	1	1	2	2	2	2	0	0	1	0	0	0	0	0	0	1	1	0	1	0	0	0	0	0	1	1	1	1	1	1	1	1	0	0	0	1	1	0	1	2	0	0	0	2	0
72	0	1	0	0	1	1	1	1	1	2	1	0	1	0	0	0	1	0	1	1	1	0	0	0	0	0	0	0	2	2	0	2	2	0	1	1	0	0	0	1	1	0	1	1	1	1	0	1	0
73	0	1	0	0	0	0	2	2	0	1	0	1	2	0	0	0	0	1	0	0	0	0	1	0	0	0	0	0	2	0	0	1	1	0	0	2	2	0	0	1	1	0	0	1	0	0	0	1	1
74	1	2	0	0	0	0	1	2	0	0	1	0	1	1	1	1	0	1	1	1	1	0	0	0	0	0	0	1	1	0	1	1	0	2	1	1	2	0	0	1	1	0	1	1	1	1	0	0	1
75	0	1	0	0	0	0	1	1	1	2	0	1	1	0	0	0	1	2	2	2	2	0	1	0	0	1	0	0	2	1	1	1	2	0	1	1	1	0	0	1	1	0	0	0	0	0	0	2	0
76	0	0	0	0	0	0	0	2	0	0	2	0	0	0	0	0	0	0	0	0	0	0	0	0	0	0	0	0	2	2	0	1	1	2	1	1	2	0	1	2	1	0	1	2	1	2	0	1	0
77	1	1	0	0	0	0	1	1	1	1	1	0	1	0	0	0	0	0	0	0	0	0	0	0	0	0	0	1	2	2	0	0	0	0	0	2	1	0	0	2	2	0	0	2	0	0	0	2	0
78	1	0	0	0	0	0	1	1	1	1	0	0	0	0	0	0	0	1	0	0	0	0	0	0	0	0	0	0	2	2	1	1	1	0	1	1	2	0	0	0	0	1	1	1	2	0	0	2	0
79	0	1	0	0	0	0	1	2	0	1	1	0	1	0	0	0	0	1	1	2	1	0	0	0	0	0	0	0	2	1	0	1	1	0	2	1	0	0	0	2	2	0	0	0	1	0	0	1	1
80	0	1	0	0	0	0	1	1	1	2	1	0	0	0	0	0	0	0	0	0	0	0	0	0	0	0	0	1	1	1	1	1	1	0	1	1	2	0	0	0	0	0	0	0	1	1	0	1	0
81	1	0	0	0	0	0	2	0	2	2	0	1	1	0	0	0	0	0	1	1	1	1	0	0	0	0	0	1	1	1	2	0	2	1	2	1	2	0	0	1	0	0	0	2	1	1	0	2	0
82	1	1	0	0	0	0	1	1	0	0	1	0	0	0	0	0	0	0	1	0	0	1	1	1	1	1	0	0	2	2	0	1	1	1	2	0	0	0	0	2	2	0	0	1	2	1	0	0	2
83	0	1	0	0	0	0	2	1	1	2	0	0	1	0	0	0	1	1	1	1	1	1	0	0	0	1	0	1	2	2	1	2	2	0	1	1	2	0	0	0	0	1	1	1	1	1	0	2	0
84	0	2	0	0	0	0	2	0	1	1	0	0	0	0	0	0	0	2	0	0	0	0	0	0	0	1	0	0	2	0	1	1	0	1	0	2	1	0	0	1	1	0	0	0	0	0	0	2	0
85	0	2	1	0	0	0	1	2	0	0	1	0	1	0	0	0	0	0	0	0	0	1	0	0	0	0	0	0	2	1	0	1	1	0	2	0	2	0	0	1	1	0	0	1	0	0	0	0	1
86	1	0	0	0	0	0	2	0	2	2	0	0	0	0	0	0	0	0	0	0	0	1	0	0	0	0	0	1	2	1	1	0	0	0	2	0	1	1	1	1	1	1	1	1	1	0	1	1	0
87	1	1	2	0	0	0	2	1	0	0	0	1	1	0	0	0	0	2	1	1	0	0	0	0	0	0	0	1	2	0	1	0	1	0	0	2	1	0	0	1	1	0	0	2	0	0	0	1	0
88	0	1	0	0	0	0	1	1	1	1	1	1	2	0	0	0	0	1	0	0	0	1	0	0	0	0	0	1	2	2	1	0	1	2	1	2	2	0	0	1	0	0	0	2	0	1	0	1	0
89	1	1	0	0	0	0	2	2	0	1	0	0	0	0	0	0	0	1	1	1	1	1	0	0	0	0	0	0	2	1	0	1	1	1	1	2	1	1	0	0	0	1	1	1	1	1	0	2	0
90	1	0	0	0	1	1	2	0	2	2	0	1	2	0	0	0	1	2	1	1	0	0	0	0	0	0	0	0	2	2	1	1	2	0	0	2	1	0	0	1	1	0	0	1	0	0	0	1	1
91	1	1	0	0	0	0	2	2	0	0	1	1	1	0	0	0	0	1	0	0	0	0	0	0	0	2	0	1	1	1	2	1	0	0	2	0	1	0	0	1	1	0	0	2	1	1	0	2	0
92	1	0	0	0	1	1	1	1	0	0	2	0	0	0	0	0	0	1	1	1	1	1	0	0	0	1	0	0	2	1	0	2	1	1	0	2	2	1	1	1	1	0	0	2	2	0	0	1	0
93	1	0	0	0	1	1	2	1	1	1	0	1	2	0	0	1	0	0	0	0	0	0	1	0	0	0	0	0	2	1	0	1	2	1	1	1	2	1	1	0	0	0	0	1	0	0	0	0	1
94	0	1	0	0	0	0	2	1	1	1	0	0	1	0	0	1	0	1	0	0	0	0	1	0	0	0	0	1	2	1	2	2	2	0	1	1	1	0	0	0	0	0	0	1	0	0	0	1	1
95	1	2	0	0	0	0	2	2	0	1	0	0	0	0	0	0	0	0	0	0	0	0	1	0	0	0	0	0	2	1	0	1	1	1	0	2	2	0	0	1	1	0	0	1	0	1	0	1	1
96	0	1	0	0	0	0	1	2	0	0	1	0	1	0	0	0	0	0	0	0	0	0	1	0	0	1	0	1	1	1	1	2	2	0	1	1	0	0	0	1	1	0	0	2	0	0	0	1	1
97	1	2	1	0	0	0	2	1	0	0	0	0	1	0	0	1	0	0	1	1	1	0	0	0	0	0	0	0	2	1	1	0	1	1	1	1	1	0	0	2	2	0	1	2	1	0	0	2	0
98	1	2	0	0	0	0	2	2	1	1	1	1	1	0	0	1	0	0	0	0	0	0	0	0	0	1	0	0	2	1	0	0	0	0	0	2	1	0	0	0	0	1	1	1	0	0	0	0	2
99	0	0	0	0	0	0	2	1	1	2	0	0	0	0	0	0	1	1	1	1	1	0	0	0	0	0	0	1	1	1	2	1	1	0	0	2	2	0	0	1	1	0	0	2	0	0	0	2	0
100	1	2	0	0	0	0	2	1	0	0	0	2	2	0	0	0	0	0	0	0	0	0	0	0	0	0	1	1	2	0	1	1	1	1	2	0	2	0	0	0	0	0	1	2	2	0	0	1	0
101	0	0	0	0	1	1	2	2	0	0	0	2	1	0	0	1	0	0	0	0	0	1	0	0	0	0	0	0	1	1	0	1	1	0	0	2	1	0	0	2	2	0	0	1	0	0	0	2	0
102	1	1	0	0	1	1	2	2	0	1	0	1	1	0	0	0	0	0	0	0	0	1	0	0	0	1	0	0	1	0	1	2	1	2	1	1	2	0	0	0	0	0	0	2	2	0	0	2	0
103	0	0	0	0	1	1	1	2	0	0	2	0	1	0	0	0	1	1	1	1	1	0	0	0	0	0	0	1	2	1	2	1	1	0	2	1	1	0	0	1	1	0	1	1	1	2	0	1	0
104	1	1	0	0	1	1	2	2	1	1	0	0	0	0	0	0	0	0	1	1	1	0	0	0	0	1	0	1	1	1	2	2	2	0	1	1	0	0	0	2	2	0	0	1	1	1	0	0	0
105	0	1	0	0	1	1	2	0	1	1	0	0	0	0	0	0	0	1	1	1	0	0	0	0	0	0	0	0	2	2	0	1	1	0	0	2	2	0	0	1	1	0	0	2	0	0	0	1	0
106	1	0	0	0	2	2	1	1	1	1	0	0	0	0	0	0	1	1	0	0	0	0	0	0	0	0	0	0	1	1	0	0	2	1	2	1	1	0	0	1	1	0	0	2	0	2	0	2	0
107	1	2	1	0	1	1	2	0	1	1	1	1	1	0	0	0	0	0	0	0	0	1	1	1	1	1	0	0	2	1	1	0	0	1	0	2	0	0	0	1	1	0	0	1	0	0	0	2	0
108	1	0	0	0	0	0	2	1	1	2	0	0	0	0	0	0	0	1	0	0	0	1	0	0	0	0	0	0	1	1	2	2	2	0	1	1	2	0	0	1	1	0	0	1	0	1	0	0	1
109	1	1	0	0	1	1	1	2	0	0	1	0	1	0	0	0	0	0	1	1	1	0	0	0	0	0	0	0	1	1	2	1	1	0	2	0	1	0	0	2	2	0	0	1	0	0	0	0	0
110	0	1	0	0	0	0	2	2	1	1	0	1	2	0	0	0	0	1	1	1	1	1	1	0	0	0	0	0	1	0	1	0	0	0	0	2	0	0	0	2	2	0	0	1	0	0	1	0	0
111	1	2	0	0	0	0	2	0	2	2	0	1	1	0	0	0	0	0	1	1	1	1	0	0	0	0	0	0	2	0	0	0	0	0	0	2	0	0	0	2	2	0	0	0	0	1	0	1	1
112	1	1	0	0	0	0	1	2	0	0	1	1	2	0	0	1	1	2	0	0	0	0	0	0	0	0	0	2	1	0	2	1	2	0	1	1	2	0	0	0	0	0	0	2	0	0	0	2	0
113	1	1	0	0	0	0	2	2	1	1	0	1	2	0	0	0	0	2	1	1	1	0	1	0	0	0	0	0	1	1	1	0	1	2	1	2	2	1	1	0	0	0	0	1	0	1	0	2	0
114	0	1	1	1	0	1	1	1	1	1	2	0	0	0	0	0	0	2	0	1	0	0	1	0	0	0	0	1	2	1	2	2	2	0	0	2	0	1	1	1	1	2	2	2	1	1	0	1	1
115	1	2	0	0	0	0	2	2	0	0	0	0	1	0	0	0	0	0	0	0	0	1	0	0	0	0	1	0	2	1	0	1	2	0	0	2	2	1	1	1	1	1	1	2	1	1	0	1	1
116	1	1	1	1	0	1	2	0	2	2	0	0	1	0	0	0	0	0	0	0	0	1	1	0	0	0	0	0	1	1	1	1	1	0	0	2	2	0	0	1	1	0	0	2	0	0	0	2	0
117	1	2	0	0	0	0	2	2	0	1	0	0	2	0	0	0	0	1	1	1	1	0	1	0	0	1	0	1	2	2	0	1	1	1	1	1	1	0	0	2	1	0	0	2	0	2	0	2	0
118	1	1	0	0	0	0	2	0	2	2	0	1	1	0	0	1	0	2	1	0	0	1	0	0	0	0	0	0	2	2	0	1	1	0	1	1	2	1	1	1	1	2	2	2	0	2	0	1	1
119	1	2	0	0	0	0	1	1	1	1	2	0	2	0	0	0	0	1	0	0	0	0	0	0	0	2	0	1	2	0	1	1	1	1	0	2	2	0	0	0	0	0	0	1	0	0	1	1	0
120	1	1	0	0	0	0	2	0	2	2	0	0	0	0	0	0	0	2	1	0	0	1	1	0	0	1	0	0	2	1	1	0	0	1	0	2	2	1	1	0	0	0	1	1	1	0	0	2	0
121	0	0	0	0	1	1	2	1	1	2	0	1	1	0	0	0	0	2	2	1	1	1	0	0	0	0	0	1	2	1	2	2	2	0	2	0	0	0	0	1	1	0	1	1	1	0	0	1	1
122	1	0	0	0	1	1	2	2	0	0	0	0	0	0	0	0	0	1	1	1	0	0	0	0	0	0	0	0	2	2	0	1	1	0	0	2	0	0	0	1	1	0	0	2	1	1	0	0	1
123	0	1	0	0	0	0	2	2	0	1	0	1	2	0	0	0	0	0	0	0	0	0	0	0	0	0	0	0	1	1	1	2	1	0	0	2	1	0	0	1	1	0	0	1	0	0	0	1	0
124	0	0	0	0	1	1	2	2	0	0	1	1	2	0	0	1	1	1	0	1	1	0	0	0	0	0	0	0	2	2	1	1	1	0	1	1	2	0	0	0	0	0	0	1	0	0	0	2	0
125	1	2	0	0	0	0	1	1	1	1	1	1	1	0	0	0	0	0	1	1	1	0	0	0	0	0	0	0	2	2	2	0	0	1	0	2	2	0	0	1	1	2	2	2	0	2	1	0	1
126	1	2	0	0	0	0	1	1	0	0	1	0	1	0	0	1	0	1	0	0	0	0	0	0	0	0	0	0	2	0	0	1	1	0	1	1	1	2	1	1	1	0	0	2	1	1	0	1	1
127	1	1	0	0	0	0	2	2	0	1	0	0	1	0	0	0	0	2	2	1	0	0	0	0	0	0	1	0	2	1	0	1	1	1	1	1	0	0	0	1	1	0	1	2	2	2	0	1	0
128	1	1	0	0	0	0	1	2	1	1	0	0	0	0	0	0	0	2	1	1	1	0	0	0	0	0	0	1	2	2	0	1	1	0	1	1	0	0	0	2	2	0	1	2	0	0	0	0	0
129	1	1	1	0	0	0	1	1	1	1	1	0	0	0	0	0	0	0	0	0	0	0	0	0	0	0	0	1	2	1	1	2	2	0	1	1	1	0	0	1	1	1	1	2	1	0	0	0	0
130	0	2	0	0	0	0	2	2	0	0	0	0	0	0	0	0	0	0	0	0	0	1	0	0	0	0	0	0	2	1	1	1	1	0	0	2	2	0	0	1	1	0	0	1	0	0	0	2	0
131	0	1	0	0	0	0	2	1	1	2	0	0	0	0	0	0	0	0	0	0	0	0	0	0	0	2	0	1	2	2	1	2	2	0	0	2	0	0	0	1	1	0	0	1	1	0	1	0	0
132	0	0	1	0	0	0	0	2	0	0	2	1	0	0	0	1	0	0	1	1	1	1	1	1	1	1	0	0	2	2	1	1	2	0	2	0	2	1	1	1	0	0	0	2	1	1	1	0	1
133	0	1	0	0	0	0	1	1	1	1	1	0	0	0	0	0	0	2	1	1	0	1	0	0	0	0	0	1	2	1	1	0	0	0	0	2	0	0	0	2	2	0	0	1	1	0	0	1	0
134	1	2	0	0	0	0	2	0	2	2	0	1	2	0	0	0	0	0	0	0	0	1	0	0	0	0	0	0	2	1	0	2	2	0	2	0	1	0	0	1	1	1	1	1	1	1	0	1	0
135	1	1	0	0	0	0	2	2	0	0	0	0	0	0	0	0	0	0	1	1	1	0	1	0	0	0	0	1	2	1	2	2	2	0	2	0	1	0	0	1	1	0	1	2	1	1	1	0	1
136	1	0	0	0	1	1	1	1	0	0	1	0	1	0	0	0	0	1	0	0	0	0	0	0	0	1	0	1	2	1	1	2	2	0	2	0	2	0	0	1	1	0	0	1	0	0	0	1	0
137	0	1	0	0	1	1	2	1	1	1	0	1	1	0	0	0	0	1	0	0	0	0	0	0	0	0	0	0	2	2	0	1	1	0	0	2	0	0	0	1	1	0	0	0	0	0	0	1	1
138	0	1	0	0	1	1	1	2	0	0	0	0	2	0	0	0	0	0	0	0	0	0	0	0	0	0	0	0	2	1	1	1	0	1	1	1	1	0	0	1	1	0	1	2	1	2	0	2	0
139	0	1	0	0	1	1	2	2	0	1	0	0	0	0	0	0	0	0	0	1	1	1	0	0	0	0	0	1	2	2	0	0	0	0	0	2	1	1	1	1	1	1	1	2	2	0	0	1	0
140	1	2	0	0	0	0	2	2	1	2	0	1	1	0	0	0	0	0	1	1	1	0	0	0	0	0	0	1	2	1	0	1	1	0	2	1	0	0	0	2	2	1	1	2	1	0	0	1	1
141	1	1	0	0	0	0	1	0	2	2	0	0	0	0	0	0	0	0	0	0	0	0	0	0	0	0	1	0	2	1	1	0	0	0	0	2	1	1	0	1	1	0	0	1	0	1	1	0	0
142	0	0	0	0	1	1	1	1	1	1	1	1	2	0	0	0	0	0	0	0	0	0	0	0	0	1	0	0	2	1	1	0	0	0	0	2	2	0	0	1	1	0	0	2	1	0	0	1	0
143	1	1	0	0	0	0	2	2	0	1	0	0	0	0	0	0	0	1	0	0	0	0	0	0	0	1	0	0	2	1	0	0	1	2	1	2	1	0	0	2	2	1	1	2	0	0	0	2	0
144	1	1	1	0	1	1	2	2	0	0	1	0	1	0	0	0	0	0	0	0	0	1	0	0	0	0	0	1	2	1	0	0	0	1	0	2	1	1	1	1	1	0	0	2	1	1	0	0	0
145	1	1	0	0	0	0	2	1	1	2	0	0	1	0	0	0	0	1	1	1	1	1	0	0	0	0	0	0	2	2	0	2	2	0	0	2	1	0	0	1	1	0	1	2	0	1	0	2	0
146	1	2	0	0	0	0	1	2	0	0	1	0	1	0	0	0	0	0	0	0	0	1	1	1	1	2	0	0	2	1	1	2	1	2	1	2	2	0	0	0	0	0	0	2	0	0	0	2	0
147	1	1	1	0	0	0	2	2	0	0	0	1	1	0	0	0	0	2	1	1	1	0	0	0	0	2	0	1	1	1	2	1	1	2	0	2	1	0	0	0	0	0	0	2	0	0	0	2	0
148	1	0	0	0	1	1	2	2	1	1	0	0	1	0	0	0	0	1	0	0	0	0	1	1	1	1	0	0	1	1	0	1	0	2	1	1	2	0	0	0	0	0	1	2	1	0	0	1	1
149	1	1	0	0	0	0	2	1	1	1	0	0	2	0	0	0	0	2	1	1	1	0	0	0	0	0	2	1	2	0	1	1	1	2	2	1	0	0	0	2	2	0	0	2	0	0	0	0	0
150	0	2	0	0	0	0	1	1	1	1	0	0	1	0	0	0	0	0	0	0	0	0	0	0	0	0	0	0	2	2	0	1	1	0	2	1	1	0	0	1	1	1	1	1	2	0	0	2	0
151	1	1	0	0	0	0	1	1	1	2	0	0	0	0	0	0	0	1	1	1	1	0	0	0	0	0	0	0	2	2	0	1	1	1	0	1	1	0	0	2	2	0	0	2	0	0	0	2	0
152	1	2	0	0	0	0	2	1	0	1	0	0	0	0	0	0	0	1	1	0	0	0	0	0	0	1	0	0	2	2	0	1	0	1	0	2	1	0	0	1	1	0	0	2	1	1	0	2	0
153	0	1	0	0	0	0	2	2	0	1	0	1	1	0	0	0	0	1	1	1	1	1	0	0	0	0	0	0	2	0	0	0	1	2	1	2	0	0	0	1	1	0	0	2	1	1	0	2	0
154	0	2	0	0	0	0	2	1	1	2	0	0	0	0	0	0	0	0	1	1	1	0	0	0	0	0	0	1	0	0	2	0	0	1	0	2	0	0	0	2	2	0	0	1	0	1	0	1	0
155	1	2	1	0	0	0	2	0	1	1	0	0	0	0	0	0	0	0	0	0	0	0	0	0	0	0	0	0	2	2	0	1	1	0	1	1	2	0	0	0	0	0	0	2	0	0	0	1	1
156	1	0	0	0	0	0	1	2	0	0	1	1	1	0	0	0	0	1	1	2	1	0	0	0	0	0	0	0	2	1	0	0	1	0	1	2	2	0	0	1	0	1	1	2	0	0	0	1	0
157	1	1	0	0	1	1	2	2	0	0	0	1	2	0	0	0	0	1	1	1	1	0	0	0	0	0	0	0	2	1	0	0	0	0	0	2	2	0	0	1	1	1	1	1	1	0	0	1	0
158	0	0	0	0	1	1	2	2	0	0	0	1	2	0	0	0	0	2	1	1	1	0	1	0	0	0	0	0	2	0	0	1	1	1	1	1	2	0	0	1	0	0	2	2	2	1	0	2	0
159	1	2	1	0	1	1	2	1	1	1	0	1	1	0	0	0	0	2	0	0	0	0	0	0	0	1	1	0	1	0	1	0	0	1	0	2	1	0	0	1	1	0	0	0	1	0	0	1	0
160	1	1	0	0	0	0	2	2	0	0	0	0	1	0	0	0	0	0	0	0	0	1	0	0	0	0	0	0	1	0	1	1	1	0	0	2	1	0	0	1	1	0	0	2	0	0	0	1	0
161	0	1	0	0	1	1	1	1	2	2	0	1	1	0	0	0	0	0	0	0	0	0	1	1	1	2	0	1	2	1	1	1	1	0	1	1	2	0	0	0	0	0	0	2	0	0	0	1	1
162	1	0	0	0	0	0	1	2	0	0	0	0	1	0	0	0	0	0	0	0	0	0	1	0	0	0	0	0	2	1	1	2	1	0	0	2	1	0	0	0	0	0	0	1	0	0	0	1	1
163	0	1	0	0	0	0	2	1	1	2	0	0	0	0	0	0	0	0	0	0	0	1	0	0	0	0	0	0	2	1	0	1	2	0	0	2	1	0	0	2	1	0	0	1	0	1	0	2	0
164	1	0	0	0	1	1	1	2	0	1	1	0	0	0	0	0	0	1	0	0	0	0	0	0	0	0	0	0	1	1	0	0	0	0	0	1	0	0	0	2	2	0	0	0	0	0	0	1	0
165	1	2	0	0	0	0	2	2	1	1	1	0	0	0	0	0	0	0	1	0	0	2	1	1	1	1	0	2	0	0	2	0	1	1	1	2	1	1	0	1	0	0	0	1	0	1	0	1	1
166	0	0	0	0	0	0	2	1	2	2	0	0	1	0	0	1	0	0	0	1	1	1	0	0	0	0	0	1	2	1	2	2	2	0	2	0	0	0	0	1	1	0	1	1	1	1	0	1	0
167	0	2	0	0	0	0	2	0	2	2	0	0	1	0	0	0	0	2	1	0	0	1	0	0	0	0	0	1	2	1	2	1	1	1	0	2	1	0	0	1	1	0	1	2	1	0	0	1	1
168	1	1	0	0	1	1	2	1	0	0	0	1	1	0	0	0	0	0	0	0	0	2	0	0	0	0	0	1	2	1	1	1	2	0	1	1	2	0	0	0	0	0	1	2	1	0	1	1	0
169	1	0	0	0	1	1	1	1	2	2	0	1	1	0	0	0	0	2	1	1	1	0	0	0	0	1	0	1	1	1	2	1	0	1	1	1	2	0	0	2	1	0	0	2	0	0	1	1	0
170	1	1	0	0	0	0	2	2	0	0	0	0	0	0	0	0	0	1	1	1	1	0	0	0	0	0	1	1	2	1	0	1	2	0	1	1	0	0	0	2	2	0	0	1	1	0	0	0	1
171	0	0	0	0	1	1	2	1	2	2	0	1	2	0	0	0	0	1	0	0	0	0	1	1	1	1	0	0	2	2	1	1	2	0	0	2	0	0	0	1	1	0	0	2	1	1	1	1	0
172	1	2	0	0	0	0	1	1	1	1	0	0	1	0	0	0	0	1	0	1	0	0	0	0	0	1	0	1	2	2	0	1	1	0	1	1	1	0	0	1	1	1	1	2	1	1	0	0	0
173	0	0	0	0	1	1	1	2	0	0	1	0	1	0	0	0	0	1	0	0	0	0	0	0	0	1	0	0	2	2	0	0	0	0	0	2	1	1	0	0	0	0	1	2	2	2	0	2	0
174	0	2	0	0	1	1	2	2	1	1	0	1	1	0	0	0	0	2	2	2	0	0	0	0	0	0	0	0	2	2	1	2	2	0	1	1	2	0	0	0	0	1	1	1	0	0	0	1	1
175	1	0	0	0	0	0	1	1	0	0	1	1	0	0	0	1	0	0	0	0	0	0	0	0	0	0	0	1	1	1	1	1	1	0	1	1	1	0	0	0	0	0	0	1	0	0	1	1	0
176	0	1	0	0	0	0	1	1	0	0	1	2	2	0	0	0	0	0	0	0	0	0	0	0	0	0	0	1	2	0	1	1	1	0	1	1	0	0	0	1	1	0	1	1	0	0	0	0	2
177	0	1	0	0	1	1	2	2	0	1	0	0	0	0	0	0	0	0	0	0	0	1	0	0	0	0	0	1	2	2	1	0	0	0	0	2	2	0	0	0	0	1	1	2	1	0	1	2	0
178	1	2	1	0	0	0	2	0	2	2	0	0	0	0	0	0	0	0	0	0	0	0	0	0	0	0	0	0	2	2	0	1	1	0	1	1	2	0	0	1	1	0	1	1	1	0	0	2	0
179	1	0	0	0	0	0	2	2	1	1	1	0	0	0	0	0	0	2	2	1	0	0	0	0	0	0	0	0	2	0	1	2	1	1	0	2	1	0	0	0	0	1	1	2	0	0	0	1	0
180	0	0	0	0	0	0	2	2	0	1	0	1	1	0	0	0	0	1	1	1	1	0	1	0	0	0	0	2	1	0	2	1	0	1	0	2	2	0	0	0	0	0	0	1	0	0	0	2	0
181	0	1	0	0	0	0	2	0	2	2	0	0	0	0	0	0	0	1	1	1	0	0	0	0	0	0	0	1	2	2	0	0	2	1	2	1	2	1	1	0	0	0	1	1	1	1	0	1	0
182	0	2	1	0	0	0	1	2	0	1	1	0	0	0	0	0	0	1	1	1	1	0	2	0	0	1	0	0	2	1	0	1	0	1	1	1	2	0	0	1	1	0	1	1	1	0	0	2	0
183	0	1	0	0	0	0	1	2	1	1	0	1	1	0	0	0	0	0	0	0	0	0	1	0	0	1	0	1	2	1	2	2	2	0	0	2	2	0	0	1	1	0	0	2	1	1	0	2	0
184	1	1	0	0	0	0	2	2	0	0	0	1	2	0	0	0	0	1	0	0	0	0	1	0	0	1	0	1	2	1	2	2	1	2	1	2	1	0	0	1	1	0	0	1	0	1	0	2	0
185	1	0	0	0	1	1	1	2	0	0	1	1	2	0	0	0	0	0	0	0	0	0	0	0	0	0	0	1	2	2	1	1	1	0	1	1	0	0	0	2	2	0	0	2	1	1	0	1	0
186	1	1	0	0	1	1	1	2	0	0	1	0	0	0	0	0	1	0	1	1	1	1	0	0	0	0	0	1	2	0	1	2	2	0	1	1	1	0	0	1	1	0	2	2	2	1	0	2	0
187	1	0	0	0	0	0	2	0	1	1	0	0	1	0	0	1	0	1	1	1	1	0	0	0	0	0	0	0	2	1	1	1	2	0	1	1	2	0	0	0	0	0	0	1	0	0	0	2	0
188	1	1	0	0	0	0	2	2	0	1	0	0	0	0	0	0	1	1	1	1	1	0	0	0	0	0	0	0	2	2	0	2	2	0	0	2	2	0	0	0	0	0	0	2	0	2	0	2	0
189	0	2	1	0	0	0	2	2	0	0	0	0	0	0	0	0	0	1	0	0	0	0	1	0	0	0	0	0	2	2	0	0	0	0	0	2	0	0	0	2	2	1	1	1	1	0	0	2	0
190	1	1	1	1	0	1	2	1	1	1	1	2	2	0	0	0	0	1	1	1	1	0	0	0	0	0	0	1	1	1	1	2	1	1	1	1	1	0	0	2	1	0	0	1	0	1	0	2	0
191	1	2	0	0	0	0	1	2	1	1	1	0	0	0	0	0	0	1	1	1	0	0	0	0	0	0	0	0	1	1	2	1	1	0	1	1	1	0	1	2	1	0	0	2	1	1	0	2	0
192	1	1	0	0	0	0	1	1	1	2	0	1	0	0	0	1	0	1	1	0	0	1	0	0	0	0	0	1	1	1	2	2	2	0	2	0	1	0	0	1	1	0	0	1	0	1	0	1	1
193	0	0	1	0	1	1	2	1	1	1	0	0	0	0	0	0	0	2	0	1	1	0	0	0	0	0	0	1	2	1	2	0	0	0	0	2	2	0	0	2	2	1	1	1	0	1	0	1	0
194	1	1	1	0	0	0	2	2	1	1	0	1	1	0	0	0	0	1	2	2	2	0	0	0	0	1	0	0	2	2	1	0	0	0	1	1	1	0	0	0	0	0	1	2	1	2	0	1	1
195	0	0	1	0	0	0	2	2	0	0	1	0	1	0	0	0	0	1	1	1	1	0	0	0	0	0	0	0	2	2	1	0	0	0	0	2	2	0	0	1	1	1	1	1	1	0	0	1	0
196	1	0	0	0	0	0	2	2	0	1	0	1	2	0	0	0	0	1	0	0	0	0	0	0	0	0	0	2	2	2	0	1	1	2	1	1	2	0	0	0	0	0	0	0	1	0	0	0	0
197	1	0	0	0	1	1	1	1	0	0	2	0	1	0	0	0	0	1	1	1	1	0	0	0	0	0	1	0	1	0	1	1	1	1	1	1	0	0	0	1	1	0	0	2	0	0	1	1	0
198	0	1	0	0	0	0	2	1	1	2	0	0	1	1	1	1	0	0	1	1	1	0	0	0	0	0	0	0	2	2	1	1	1	2	0	2	2	0	0	0	0	0	2	2	2	1	0	2	0
199	0	2	0	0	0	0	2	2	0	1	0	1	1	0	0	0	0	0	0	0	0	0	1	1	1	1	0	1	1	1	1	1	1	1	0	2	1	0	0	1	1	0	0	1	0	0	0	2	0
200	1	1	0	0	1	1	2	1	0	0	0	0	1	0	0	0	0	0	0	0	0	0	0	0	0	0	1	0	2	0	0	2	1	1	0	2	0	0	0	2	2	0	0	1	0	1	0	0	2
201	1	2	0	0	0	0	2	1	1	1	0	0	1	0	0	0	0	1	0	0	0	0	0	0	0	0	0	0	2	2	0	1	1	0	1	1	1	0	0	0	0	0	1	2	1	1	0	1	1
202	1	2	0	0	0	0	2	2	0	0	1	1	2	1	1	1	0	2	0	1	0	0	0	0	0	0	0	1	2	1	1	2	1	1	0	2	1	0	0	2	1	0	1	1	1	2	0	1	1
203	0	2	0	0	0	0	0	1	1	1	1	1	1	0	0	0	0	2	2	1	0	0	1	0	0	0	0	1	2	2	0	2	2	0	1	1	1	0	0	0	0	0	1	2	1	0	0	1	0
204	1	0	0	0	1	1	2	2	0	1	0	0	2	0	0	0	0	0	1	1	1	0	0	0	0	0	0	0	2	1	0	0	0	0	0	2	1	1	1	0	0	0	0	1	0	0	0	1	0
205	0	0	0	0	0	0	2	1	1	2	0	0	0	0	0	0	0	1	1	1	1	0	0	0	0	0	0	2	2	1	2	2	1	0	0	2	0	0	0	1	1	0	0	1	0	0	0	1	0
206	1	1	0	0	0	0	0	1	1	1	1	0	0	0	0	0	0	1	0	0	0	0	0	0	0	0	0	0	2	2	1	1	1	1	1	1	1	0	0	2	2	0	0	1	0	0	0	2	0
207	1	2	0	0	0	0	0	2	1	1	0	1	1	0	0	0	0	2	1	1	1	0	2	0	0	1	0	1	2	2	1	0	0	1	1	1	2	0	0	1	1	0	1	2	1	1	0	2	0
208	0	1	0	0	0	0	2	1	1	1	0	0	1	1	1	1	0	1	1	1	1	0	0	0	0	0	0	1	2	2	0	1	0	0	1	2	1	1	0	0	0	0	1	1	1	1	0	0	1
209	1	0	0	0	0	0	2	2	0	0	0	2	1	0	0	1	0	0	0	1	1	0	0	0	0	0	0	0	2	2	0	1	0	2	1	1	1	0	0	2	2	0	0	2	0	0	0	2	0
210	0	2	0	0	1	1	2	1	1	1	1	0	1	0	0	0	0	2	1	1	1	0	0	0	0	0	0	1	2	1	0	0	1	0	0	2	1	0	0	1	1	1	1	1	0	0	0	0	0
211	1	1	0	0	1	1	2	1	0	1	0	0	0	0	0	0	0	0	0	0	0	0	0	0	0	1	0	0	2	0	1	0	1	0	0	2	2	0	0	1	1	0	0	2	0	0	0	0	1
212	1	2	0	0	0	0	2	1	1	1	1	1	2	0	0	0	0	0	0	0	0	0	0	0	0	1	0	0	2	0	0	2	1	1	1	0	2	0	0	1	0	0	0	2	0	1	0	2	0
213	1	2	0	0	0	0	2	1	1	2	0	1	1	0	0	0	0	1	0	1	0	1	0	0	0	0	1	1	2	0	1	1	1	0	1	1	2	0	1	2	0	0	0	2	1	1	0	2	0
214	1	2	0	0	0	0	2	1	0	0	0	0	0	0	0	0	0	1	0	1	0	0	0	0	0	0	0	2	1	1	2	2	2	0	0	2	2	0	0	1	0	0	0	1	1	0	0	1	1
215	0	1	0	0	1	1	2	1	1	2	0	0	0	0	0	0	0	1	1	1	1	1	0	0	0	0	0	2	2	2	0	1	1	1	2	0	2	0	0	1	1	0	0	2	0	1	0	1	0
216	1	1	0	0	0	0	2	2	1	1	1	2	1	0	0	1	0	1	1	1	1	1	0	0	0	0	0	1	2	1	2	1	2	0	0	2	2	0	0	2	2	0	0	2	0	0	0	1	0
217	0	1	0	0	1	1	1	0	2	2	0	0	1	0	0	0	0	0	0	0	0	0	1	0	0	1	0	1	2	2	1	0	0	0	0	2	1	0	0	2	2	0	0	2	0	1	0	0	1
218	0	2	1	0	0	0	2	2	0	1	0	0	1	1	1	1	0	0	0	0	0	0	1	0	0	0	0	0	2	1	1	1	1	0	1	1	2	0	0	0	0	0	0	2	0	0	0	1	0
219	1	2	0	0	0	0	2	1	0	0	0	0	1	0	0	0	0	1	1	1	1	1	0	0	0	0	0	1	2	1	2	1	1	1	1	1	1	0	0	1	1	0	1	1	1	0	0	0	2
220	0	2	0	0	0	0	2	2	1	1	0	0	0	0	0	0	0	1	1	1	0	1	1	0	0	0	0	0	2	2	0	1	1	0	0	2	2	0	0	0	0	1	2	2	0	0	0	1	0
221	0	2	1	0	0	0	1	2	0	0	1	0	1	0	0	1	0	1	1	1	1	0	0	0	0	2	0	1	1	0	2	1	1	1	1	1	1	0	0	2	1	0	0	2	0	0	0	0	2
222	1	0	0	0	0	0	2	2	0	0	0	1	1	0	0	0	0	1	1	1	1	0	0	0	0	0	0	0	2	2	2	1	1	0	1	1	2	0	0	0	0	0	1	1	1	2	0	2	0
223	0	2	0	0	0	0	2	0	1	1	1	0	1	0	0	0	1	1	1	1	1	1	1	0	0	0	1	0	2	1	0	2	2	0	2	0	0	0	0	2	2	0	0	2	0	0	0	0	2
224	1	0	0	0	0	0	2	1	1	1	0	1	2	0	0	1	0	2	0	0	0	0	0	0	0	0	0	0	2	1	0	1	0	1	1	1	1	1	1	0	0	1	1	2	1	0	0	1	0
225	0	1	0	0	0	0	1	2	0	0	0	1	1	0	0	0	0	2	2	1	0	1	1	1	1	1	0	0	2	1	2	2	2	0	1	1	1	0	0	1	1	0	0	2	0	0	0	2	0
226	1	2	1	0	0	0	2	2	1	1	1	1	1	0	0	0	0	1	1	1	1	0	0	0	0	1	0	0	2	0	1	2	1	1	0	2	0	0	0	1	1	1	1	2	1	1	1	0	0
227	1	1	0	0	1	1	2	2	0	0	1	1	1	0	0	0	0	1	1	1	1	0	1	0	0	0	0	1	2	1	2	1	1	2	1	1	1	1	1	0	0	0	0	0	0	0	0	1	1
228	1	2	0	0	0	0	1	2	0	1	1	0	1	0	0	0	0	1	1	1	1	1	1	0	0	1	1	0	1	0	1	2	2	0	2	0	1	0	0	0	0	0	0	1	0	0	2	0	0
229	1	2	0	0	0	0	1	2	0	0	1	1	1	0	0	0	0	1	1	0	0	1	0	0	0	0	0	0	2	1	0	1	1	0	0	2	0	0	0	1	1	1	1	2	1	0	0	0	1
230	1	1	0	0	0	0	2	2	1	1	1	0	1	0	0	1	0	1	1	1	1	0	0	0	0	0	0	1	2	1	2	2	1	0	1	1	2	0	1	1	0	0	0	0	0	0	0	1	0
231	1	0	0	0	0	0	1	2	0	1	1	0	2	0	0	1	1	1	1	1	1	1	1	1	1	0	1	0	2	1	0	1	1	0	0	2	2	0	0	0	0	0	0	2	0	0	0	0	0
232	1	1	0	0	0	0	2	1	2	2	0	0	1	0	0	0	0	1	1	1	1	0	1	0	0	0	0	0	2	2	1	2	1	0	0	2	1	0	0	0	0	1	2	2	0	0	1	0	0
233	0	2	0	0	0	0	1	1	1	1	1	2	2	0	0	0	0	1	1	1	1	1	1	1	1	1	0	0	1	1	0	1	2	0	0	2	1	1	1	1	1	0	0	0	0	0	0	0	2
234	1	0	1	0	1	1	2	1	1	2	0	0	1	0	0	0	0	1	1	1	0	0	1	0	0	0	0	0	2	1	0	1	2	0	0	2	2	0	0	0	0	0	1	2	2	0	1	1	1
235	1	1	0	0	0	0	0	2	1	1	0	1	0	0	0	0	0	0	0	0	0	0	0	0	0	1	0	1	2	2	1	1	0	1	0	2	0	0	0	1	1	0	0	2	0	1	0	2	0
236	0	1	0	0	0	0	1	1	1	1	0	1	1	0	0	0	0	0	0	0	0	0	0	0	0	0	0	0	2	1	1	0	0	0	0	2	1	1	1	0	0	0	0	1	0	0	0	1	0
237	0	2	0	0	0	0	2	2	0	1	0	1	1	0	0	0	0	1	1	1	1	1	0	0	0	0	0	0	2	1	0	1	0	0	1	2	1	0	0	1	1	0	0	1	0	0	0	2	0
238	1	2	0	0	0	0	2	2	0	1	0	0	1	0	0	0	0	0	0	0	0	0	1	0	0	0	1	0	2	1	0	2	1	1	0	2	2	0	0	0	0	0	1	1	1	1	0	2	0
239	1	1	0	0	0	0	1	2	0	0	1	0	0	0	0	0	0	1	1	1	1	1	0	0	0	0	0	0	1	1	2	1	1	0	2	1	1	0	0	2	2	0	0	1	1	1	1	0	1
240	1	1	0	0	1	1	2	2	0	1	0	0	2	1	1	1	0	0	0	0	0	1	0	0	0	0	0	0	2	0	0	1	0	1	1	1	0	0	0	1	1	1	1	1	1	0	0	2	0
241	1	2	0	0	0	0	2	0	2	2	0	1	1	0	0	0	0	0	0	0	0	1	0	0	0	0	0	0	2	2	1	2	2	0	2	0	1	0	0	1	1	1	1	1	1	0	0	2	0
242	1	1	0	0	1	1	1	2	0	0	1	0	0	0	0	0	0	0	0	0	0	1	0	0	0	0	1	1	2	1	0	0	0	0	1	1	1	0	0	1	1	0	0	1	0	0	1	1	0
243	1	1	0	0	0	0	2	2	0	1	0	0	0	0	0	0	0	2	0	0	0	0	0	0	0	0	0	0	2	1	0	2	2	1	1	0	1	0	0	2	2	0	0	1	0	0	0	1	0
244	0	1	0	0	1	1	1	1	1	1	0	0	0	0	0	0	0	1	2	2	1	0	0	0	0	0	0	1	2	2	0	2	2	0	1	1	1	0	0	0	0	0	0	0	0	0	1	1	0
245	0	1	0	0	0	0	2	0	2	2	0	1	0	0	0	0	0	1	2	1	1	0	0	0	0	0	0	0	2	1	1	1	1	1	0	2	1	0	0	1	1	1	1	1	2	0	0	2	0
246	0	2	0	0	0	0	2	1	1	1	0	0	1	0	0	0	0	1	1	1	1	0	0	0	0	0	0	0	2	2	1	1	2	0	1	1	2	0	0	1	1	0	0	1	0	0	0	1	1
247	1	2	0	0	0	0	2	1	0	1	0	1	1	0	0	0	0	2	2	1	0	0	0	0	0	1	0	0	1	1	0	1	0	2	1	1	1	1	1	0	0	1	1	1	1	1	0	1	1
248	1	2	0	0	0	0	1	1	1	1	0	1	0	0	0	0	0	1	1	1	0	0	1	1	1	2	0	1	1	1	2	1	0	2	1	1	0	0	0	2	2	0	1	1	1	1	0	2	0
249	1	0	0	0	1	1	1	2	0	0	1	0	1	0	0	0	0	0	0	0	0	0	1	0	0	0	0	0	2	2	0	2	2	1	0	2	0	0	0	1	1	0	0	1	1	1	0	1	1
250	1	2	0	0	0	0	2	0	2	2	0	0	1	0	0	0	0	1	0	1	0	0	0	0	0	1	0	0	2	2	0	1	1	0	0	2	1	0	0	1	1	0	0	1	0	0	0	2	0
251	0	0	0	0	1	1	1	1	0	0	1	1	2	0	0	0	0	0	1	1	1	1	1	1	1	1	0	0	2	1	1	1	1	0	1	1	1	1	1	1	1	0	0	0	0	0	0	0	1
252	1	1	0	0	1	1	1	0	2	2	0	0	0	0	0	0	0	1	1	1	0	0	0	0	0	0	0	0	1	1	0	1	1	1	1	1	2	0	0	2	2	0	0	2	0	0	0	1	1
253	1	0	0	0	0	0	2	1	1	1	0	1	0	0	0	1	0	0	0	0	0	1	1	1	1	1	0	2	2	2	0	1	1	2	2	1	1	0	0	2	2	0	0	2	0	0	0	1	0
254	1	1	0	0	0	0	2	2	0	0	0	1	1	0	0	0	0	2	2	1	0	1	1	0	0	0	0	1	1	1	2	0	0	1	0	2	2	0	0	0	0	0	1	2	1	0	0	1	1
255	0	0	0	0	0	0	2	1	0	0	0	1	2	0	0	0	0	1	1	1	1	1	0	0	0	0	0	0	1	1	0	1	1	0	1	1	1	0	0	2	2	0	0	0	0	0	0	2	0
256	1	0	0	0	0	0	1	1	1	1	1	0	0	0	0	0	0	0	0	0	0	0	1	0	0	1	0	0	2	2	1	1	1	0	0	2	0	0	0	1	1	0	2	2	2	1	1	0	0
257	0	0	0	0	0	0	2	1	1	2	0	1	2	0	0	1	1	2	2	2	2	0	0	0	0	0	0	0	2	1	2	1	1	0	0	1	1	1	1	1	1	0	0	1	1	1	0	0	1
258	0	1	0	0	1	1	2	1	1	2	0	0	1	1	1	1	0	1	0	0	0	0	0	0	0	0	0	0	2	1	2	2	1	1	1	0	2	0	0	1	1	0	0	2	0	0	0	1	1
259	0	1	1	0	0	0	2	2	0	0	1	0	0	0	0	0	0	2	0	0	0	0	0	0	0	1	1	0	1	0	1	1	0	0	0	2	0	0	0	2	2	0	0	1	0	0	0	2	0
260	1	1	0	0	0	0	2	0	1	1	0	1	1	0	0	1	1	0	1	1	1	0	0	0	0	0	0	0	1	1	1	1	2	1	2	1	2	0	0	1	0	0	1	1	1	2	0	1	1
261	0	0	0	0	0	0	2	1	1	1	0	0	0	0	0	0	0	1	0	1	0	1	1	1	1	0	0	0	1	1	1	1	1	0	0	2	1	0	0	1	1	0	0	2	0	1	0	1	1
262	0	2	0	0	0	0	2	0	2	2	0	1	1	0	0	0	0	1	1	1	0	0	0	0	0	0	0	0	2	1	0	0	0	0	0	2	2	0	0	0	0	1	1	1	1	0	0	2	0
263	0	2	0	0	0	0	2	1	2	2	0	0	0	0	0	0	0	1	1	1	1	0	0	0	0	1	1	0	1	0	1	1	1	0	1	1	1	0	0	1	1	0	1	2	1	0	0	1	0
264	0	1	1	0	0	0	2	1	1	1	0	0	1	0	0	0	0	1	1	1	1	0	0	0	0	0	0	0	1	1	1	1	1	0	0	2	0	0	0	1	1	0	0	0	0	0	0	0	0
265	1	1	0	0	1	1	2	0	1	1	1	0	1	0	0	0	0	1	0	0	0	1	0	0	0	0	0	0	2	1	0	1	1	0	0	2	1	0	0	2	2	0	0	0	0	0	0	1	1
266	1	2	0	0	0	0	2	2	0	0	0	1	1	0	0	0	0	1	2	2	2	0	0	0	0	0	0	0	2	2	0	1	1	0	1	1	1	0	0	1	1	0	0	2	0	0	0	2	0
267	1	1	1	0	0	0	2	1	1	1	0	0	0	0	0	0	0	0	1	2	1	0	0	0	0	0	0	1	1	1	2	0	0	0	0	2	0	0	0	2	2	0	1	2	1	1	1	1	0
268	1	2	1	0	0	0	2	2	0	1	0	0	2	0	0	0	0	1	2	2	1	0	0	0	0	0	0	2	0	0	2	1	1	2	0	2	2	0	0	1	0	0	1	2	1	1	1	1	0
269	1	0	0	0	0	0	1	1	0	0	1	1	2	0	0	1	0	0	0	0	0	0	0	0	0	1	0	2	2	2	0	1	1	0	2	1	1	0	0	0	0	2	2	2	1	1	0	1	1
270	1	2	1	0	0	0	1	1	1	1	1	0	0	0	0	0	0	0	0	0	0	0	0	0	0	0	0	0	2	0	0	0	0	0	0	2	2	0	0	0	0	2	2	2	0	2	0	1	0
271	1	1	0	0	0	0	2	2	1	1	1	0	1	0	0	0	0	1	1	1	1	1	1	1	1	1	0	0	2	0	0	0	1	1	1	2	1	0	0	1	1	1	2	2	1	1	0	0	1
272	0	1	0	0	0	0	2	1	1	2	0	0	2	0	0	0	0	1	1	1	1	0	0	0	0	1	0	0	2	1	1	2	2	0	1	1	1	0	0	1	1	0	1	2	2	2	0	1	0
273	0	1	0	0	1	1	2	2	0	0	1	0	1	0	0	0	0	2	2	2	0	0	0	0	0	0	0	0	2	1	0	2	1	0	1	1	2	0	0	1	1	0	0	1	1	1	1	1	0
274	1	0	0	0	0	0	2	0	2	2	0	1	1	0	0	0	0	0	0	0	0	1	0	0	0	0	0	1	2	1	2	2	2	0	2	0	2	0	0	1	1	1	1	2	2	0	0	2	0
275	0	1	0	0	0	0	2	0	2	2	0	1	1	0	0	0	0	2	2	1	0	1	0	0	0	0	0	0	2	1	0	1	1	0	1	1	2	0	0	2	1	0	0	1	0	1	0	0	2
276	1	0	0	0	1	1	2	1	1	1	0	0	0	0	0	0	0	1	0	1	0	1	2	1	1	1	0	2	1	0	2	1	1	0	0	2	2	1	1	0	0	0	0	2	0	0	0	2	0
277	1	1	0	0	0	0	1	1	1	1	1	1	1	0	0	0	0	0	0	0	0	0	0	0	0	0	0	0	2	1	0	0	0	0	1	1	1	0	0	0	0	0	0	0	1	0	0	1	1
278	1	1	0	0	0	0	1	2	0	0	1	1	2	0	0	1	0	1	0	0	0	0	1	1	1	1	0	1	2	1	0	1	0	1	0	2	1	0	0	0	0	0	1	2	1	1	0	2	0
279	1	1	0	0	0	0	1	2	0	0	1	0	2	0	0	0	0	1	1	1	1	0	0	0	0	0	1	1	2	1	0	2	1	0	0	2	0	0	0	2	2	0	1	1	1	0	0	1	0
280	1	0	0	0	0	0	1	1	1	2	0	0	0	0	0	0	0	2	0	0	0	0	0	0	0	0	0	1	1	1	1	2	1	0	0	2	1	0	0	1	1	0	0	0	0	0	0	2	0
281	1	1	0	0	0	0	1	2	0	0	1	0	0	0	0	0	0	2	2	1	1	0	0	0	0	0	0	0	2	1	0	1	0	1	1	2	1	0	0	2	2	0	0	2	0	0	0	0	0
282	1	0	0	0	2	2	2	1	1	1	0	1	1	0	0	0	0	0	1	1	1	0	0	0	0	0	1	0	1	0	1	1	1	1	1	1	2	0	0	0	0	0	0	1	1	0	1	0	0
283	0	1	0	0	0	0	1	2	0	0	1	0	0	0	0	0	0	0	1	1	1	0	0	0	0	0	0	0	1	1	1	0	0	0	1	1	0	0	0	2	2	0	0	2	0	0	0	1	1
284	0	0	0	0	1	1	1	1	1	1	0	1	0	0	0	0	0	1	1	1	1	0	2	0	0	1	0	0	2	2	1	1	1	0	1	1	0	0	0	2	1	0	0	2	0	0	0	2	0
285	1	0	0	0	0	0	2	0	2	2	0	2	2	0	0	0	0	1	1	1	1	0	0	0	0	0	0	1	2	2	0	1	1	0	2	0	1	0	0	2	1	0	0	1	0	0	0	2	0
286	1	0	0	0	0	0	2	2	0	0	1	1	1	0	0	0	0	0	0	0	0	0	0	0	0	0	0	0	2	1	1	1	1	0	0	2	2	0	0	0	0	0	0	1	0	0	0	2	0
287	0	1	0	0	0	0	1	1	0	0	1	0	0	0	0	0	0	1	1	1	1	1	0	0	0	0	0	1	2	1	1	1	1	0	0	2	1	0	0	1	1	0	1	1	0	0	1	1	0
288	0	2	0	0	0	0	1	1	0	0	1	0	0	0	0	0	0	1	0	0	0	0	1	0	0	0	0	0	2	2	1	1	2	0	1	1	1	0	0	2	2	0	1	2	0	0	0	2	0
289	1	1	0	0	0	0	1	1	0	0	1	0	1	0	0	0	0	0	0	0	0	0	0	0	0	0	0	0	2	0	0	2	1	0	0	2	2	0	0	1	1	0	1	1	1	1	0	1	0
290	1	1	0	0	0	0	2	0	2	2	0	0	0	0	0	0	0	1	0	0	0	1	1	1	1	1	0	0	2	2	0	1	1	0	0	2	1	1	0	0	0	0	0	2	0	0	1	1	0
291	1	0	0	0	0	0	2	1	0	0	0	1	1	0	0	0	0	1	1	1	1	0	1	0	0	1	0	1	1	1	2	1	1	0	1	1	2	0	0	1	0	0	0	2	0	0	1	1	0
292	0	2	0	0	0	0	1	2	0	0	1	1	0	0	0	1	0	2	0	1	0	2	1	1	1	1	0	0	2	0	1	2	2	0	1	1	1	0	0	1	1	0	1	1	1	1	0	1	0
293	0	1	0	0	0	0	2	2	2	2	0	0	0	0	0	0	0	1	1	0	0	0	1	0	0	0	0	0	2	2	0	1	0	0	2	0	2	1	1	1	1	0	0	1	1	1	0	0	0
294	1	1	0	0	0	0	2	2	0	0	1	0	0	0	0	0	0	0	0	0	0	1	0	0	0	0	0	0	2	1	1	2	2	0	0	2	0	0	0	2	2	2	2	2	0	2	0	1	1
295	1	1	0	0	0	0	2	0	2	2	0	0	2	0	0	0	0	1	0	0	0	0	0	0	0	0	1	0	1	0	1	1	1	0	1	1	2	0	1	2	1	1	1	2	1	0	0	0	0
296	0	1	0	0	0	0	1	1	1	1	1	1	2	0	0	0	0	1	1	1	0	0	1	0	0	1	0	0	1	1	0	1	1	0	1	1	2	0	0	0	0	0	2	2	1	1	1	1	0
297	1	2	1	0	0	0	2	1	1	1	1	0	2	1	1	1	0	0	1	1	1	1	1	1	1	1	0	0	2	2	0	1	1	0	0	2	2	0	0	0	0	1	1	2	2	1	0	2	0
298	1	1	0	0	0	0	1	1	1	1	1	1	2	0	0	0	0	1	1	2	1	0	0	0	0	0	0	2	1	0	2	2	1	2	1	1	2	1	1	1	0	1	1	2	1	1	1	1	0
299	1	1	0	0	0	0	1	2	0	0	1	2	1	0	0	1	0	1	0	1	0	0	1	0	0	0	0	0	2	1	0	1	1	0	1	1	1	0	0	1	1	1	1	2	1	0	0	1	0
300	0	2	0	0	0	0	2	2	0	0	0	0	0	0	0	0	0	1	1	1	1	0	0	0	0	0	0	1	1	1	2	1	1	0	1	1	0	0	0	2	2	2	2	2	1	0	0	1	0
301	1	1	0	0	0	0	2	2	0	0	0	1	1	0	0	0	0	0	0	0	0	0	1	1	1	2	0	1	2	1	1	1	1	1	2	0	2	0	0	1	1	0	1	2	1	1	1	0	0
302	0	0	0	0	1	1	2	2	0	1	0	0	2	1	1	1	1	2	1	1	1	1	1	1	1	2	0	0	1	1	1	1	0	1	1	1	2	0	0	1	1	0	0	1	1	1	0	2	0
303	1	0	0	0	0	0	1	1	0	0	1	0	1	1	1	1	0	2	0	0	0	0	0	0	0	0	0	0	2	0	0	1	2	1	1	1	1	0	0	1	1	0	1	1	1	0	0	2	0
304	1	2	0	0	0	0	1	1	0	0	1	1	1	0	0	0	0	2	1	1	1	1	1	0	0	0	1	0	2	1	0	2	2	0	2	0	1	0	0	1	1	1	1	1	1	0	0	1	0
305	0	0	0	0	0	0	2	1	1	1	0	1	0	0	0	1	0	0	0	0	0	1	0	0	0	0	0	0	2	2	0	1	2	0	1	1	1	0	0	2	2	0	0	1	1	1	0	2	0
306	0	0	1	0	0	0	1	2	0	1	0	0	0	0	0	0	0	0	0	0	0	0	0	0	0	0	0	1	1	0	2	2	2	0	1	1	1	0	0	0	0	0	0	2	0	2	0	2	0
307	1	0	1	0	0	0	2	2	0	1	0	0	1	0	0	0	1	2	1	1	1	0	0	0	0	0	0	1	1	0	1	1	1	0	1	1	1	1	0	0	0	0	0	2	1	1	1	1	0
308	1	0	0	0	0	0	2	1	1	1	0	0	0	0	0	0	0	1	1	1	1	0	0	0	0	0	0	1	2	1	1	0	0	0	1	1	1	0	0	1	1	0	0	2	1	1	0	1	0
309	0	1	0	0	0	0	2	0	2	2	0	0	0	0	0	0	0	1	1	1	1	1	0	0	0	0	0	0	2	2	1	1	1	0	2	1	1	1	1	0	0	0	0	1	0	0	0	1	0
310	0	2	0	0	0	0	2	2	1	1	1	0	0	0	0	0	0	1	1	0	0	0	0	0	0	0	0	1	1	1	1	2	2	0	0	2	2	1	1	0	0	0	1	2	1	1	1	1	0
311	1	1	0	0	0	0	2	2	0	1	0	1	1	0	0	0	0	0	0	1	0	0	0	0	0	1	0	0	2	2	0	0	0	0	0	2	2	0	0	0	0	0	1	2	1	1	0	2	0
312	1	0	0	0	0	0	0	2	0	0	1	0	0	0	0	0	0	2	0	1	0	1	0	0	0	0	0	1	1	1	2	0	0	0	0	2	1	1	1	1	1	1	1	1	0	0	1	1	0
313	1	1	0	0	1	1	2	2	0	0	0	0	0	0	0	0	0	0	1	1	1	0	1	0	0	1	1	0	2	1	1	1	1	0	1	1	2	0	0	0	0	0	0	0	1	0	0	1	0
314	1	2	0	0	0	0	2	2	0	0	0	0	0	0	0	0	0	1	1	1	1	0	0	0	0	0	0	0	2	1	0	0	0	1	0	2	0	0	0	2	2	0	0	2	0	0	0	1	0
315	1	1	0	0	0	0	1	1	2	2	0	0	0	0	0	0	0	1	1	0	0	0	0	0	0	0	0	0	2	0	0	1	1	2	1	1	2	0	0	0	0	0	1	1	1	0	0	1	0
316	1	2	0	0	0	0	2	1	1	1	0	0	2	0	0	0	0	2	0	0	0	0	0	0	0	0	0	0	2	1	2	0	2	1	2	1	1	0	0	2	2	0	0	1	0	0	0	0	0
317	0	2	0	0	0	0	2	2	0	0	0	1	1	0	0	0	0	1	1	2	1	1	1	1	1	1	0	0	2	0	1	0	0	1	1	1	1	1	1	0	0	0	0	2	1	1	0	2	0
318	1	1	1	0	0	0	2	1	1	1	0	0	1	0	0	0	1	0	1	1	1	1	0	0	0	0	0	1	1	1	1	1	0	2	1	1	2	0	0	1	1	0	0	0	0	0	1	1	0
319	0	2	0	0	0	0	2	2	0	1	1	1	0	0	0	1	0	1	1	1	0	1	1	1	1	2	0	0	2	1	1	2	2	0	2	0	0	0	0	1	1	0	1	2	1	1	0	1	0
320	1	2	0	0	0	0	1	2	0	1	1	0	0	0	0	0	0	1	1	1	1	1	1	1	1	1	0	1	2	1	0	2	1	1	0	2	1	0	0	0	0	0	1	2	2	2	0	0	0
321	1	2	1	0	0	0	2	1	0	0	0	1	2	0	0	0	0	2	2	1	1	0	1	0	0	1	0	1	1	1	1	2	1	1	1	1	1	0	0	2	2	0	0	0	1	0	0	0	1
322	0	1	0	0	1	1	2	1	1	2	0	0	1	0	0	0	0	1	1	0	0	0	0	0	0	1	1	0	2	0	0	1	1	0	0	2	2	0	0	0	0	1	1	2	1	2	0	2	0
323	1	0	0	0	2	2	1	2	1	1	0	0	0	0	0	0	0	1	2	1	1	1	0	0	0	0	0	0	2	1	0	1	1	0	1	1	0	0	0	1	1	0	1	1	1	1	1	1	0
324	1	1	1	0	0	0	2	2	1	1	0	1	1	0	0	0	0	2	0	1	1	0	0	0	0	1	0	0	2	1	1	1	2	0	2	0	1	0	0	2	2	0	0	2	0	0	0	2	0
325	1	0	0	0	1	1	0	1	1	1	1	1	2	0	0	0	0	1	1	1	1	0	0	0	0	0	0	0	2	1	0	0	2	1	2	1	1	0	0	2	1	1	1	2	0	0	0	1	0
326	1	0	0	0	1	1	1	2	0	0	0	1	2	0	0	0	0	1	0	1	0	0	0	0	0	0	0	0	2	0	1	1	2	0	0	2	1	0	0	1	1	0	0	1	0	0	0	2	0
327	0	1	0	0	1	1	2	0	2	2	0	1	0	0	0	1	0	0	0	0	0	1	0	0	0	0	0	0	2	2	1	1	1	0	0	2	2	1	1	1	1	0	1	2	2	1	0	1	0
328	1	2	0	0	1	1	1	2	0	0	1	0	2	0	0	0	0	0	0	0	0	1	1	1	1	2	0	2	1	1	2	1	1	1	0	2	1	0	0	2	2	0	1	2	1	2	0	1	0
329	1	1	0	0	0	0	1	2	0	0	0	1	1	0	0	0	0	1	0	1	0	0	0	0	0	0	0	1	2	1	2	2	2	0	1	1	1	0	0	2	2	0	0	1	0	0	0	1	0
330	1	1	0	0	0	0	0	1	1	1	1	0	0	0	0	0	0	0	0	0	0	0	0	0	0	1	0	0	2	1	0	2	2	0	1	1	1	0	0	0	0	0	0	1	1	0	0	1	0
331	1	0	0	0	1	1	2	0	2	2	0	1	2	0	0	1	0	1	1	0	0	0	0	0	0	0	0	1	2	0	1	0	0	0	1	1	1	0	0	1	1	0	0	0	1	0	1	1	0
332	1	2	1	0	0	0	1	2	0	0	0	0	0	0	0	0	1	2	1	1	1	0	1	0	0	0	1	0	2	1	0	0	1	0	1	2	0	0	0	2	2	0	1	2	0	1	0	2	0
333	0	1	0	0	0	0	1	1	1	2	0	1	1	0	0	0	0	0	0	0	0	1	0	0	0	1	1	0	2	1	0	1	1	0	0	2	0	0	0	2	2	0	1	1	1	0	0	1	0
334	0	2	0	0	0	0	2	1	1	2	0	0	1	0	0	0	0	0	0	0	0	1	0	0	0	0	0	0	2	2	0	1	1	0	1	1	1	0	0	1	1	1	1	1	1	0	0	2	0
335	0	2	0	0	0	0	2	1	1	1	1	0	0	0	0	0	0	1	1	1	1	1	1	0	0	1	0	1	2	0	1	1	1	0	1	1	2	0	0	1	1	0	0	1	0	1	0	1	1
336	0	1	0	0	0	0	1	2	1	1	0	0	0	0	0	0	0	2	1	1	1	0	0	0	0	1	0	2	2	2	0	1	1	1	1	1	0	0	0	2	2	0	1	2	1	2	0	2	0
337	1	2	0	0	1	1	2	2	1	1	0	1	1	0	0	0	0	1	0	1	0	1	0	0	0	0	0	0	2	1	1	1	0	0	1	1	1	0	0	1	1	0	1	2	2	2	0	0	1
338	1	2	0	0	0	0	1	2	0	0	1	1	1	0	0	0	0	0	0	0	0	1	0	0	0	0	0	1	2	0	1	1	2	0	1	1	1	0	0	1	1	0	0	0	1	0	0	2	0
339	0	1	1	0	0	0	1	0	2	2	0	1	2	0	0	0	0	0	0	0	0	1	0	0	0	0	1	0	2	0	0	0	0	1	0	2	0	0	0	1	1	1	1	2	1	0	0	2	0
340	0	1	0	0	1	1	2	2	0	1	0	0	0	0	0	0	0	2	1	1	1	1	0	0	0	0	0	1	1	1	2	0	0	0	1	1	2	1	1	1	0	1	1	2	2	0	0	1	0
341	0	1	0	0	0	0	1	1	1	1	1	0	1	0	0	0	0	1	0	0	0	1	0	0	0	0	0	0	1	1	1	1	1	0	1	1	1	0	0	2	2	0	0	1	1	0	0	1	1
342	0	1	0	0	0	0	2	1	1	1	0	1	1	0	0	0	0	2	0	0	0	0	0	0	0	0	0	0	2	2	1	2	2	0	1	1	0	0	0	2	2	0	0	2	0	0	0	2	0
343	0	1	0	0	0	0	2	0	2	2	0	1	2	0	0	0	0	0	0	0	0	1	0	0	0	0	0	1	2	2	1	1	1	1	0	2	0	0	0	1	1	0	0	1	0	0	0	1	1
344	1	1	0	0	0	0	2	0	1	1	0	0	0	0	0	0	0	1	1	1	1	0	0	0	0	0	0	0	2	2	0	1	0	2	1	1	2	1	1	1	1	1	1	1	1	0	0	1	0
345	0	2	0	0	0	0	2	2	1	1	1	0	1	0	0	0	0	0	0	1	1	2	0	0	0	0	0	0	2	0	1	0	0	0	0	2	0	0	0	2	2	2	2	2	1	0	0	1	0
346	0	1	0	0	0	0	2	0	2	2	0	1	2	0	0	0	0	1	0	0	0	0	0	0	0	0	0	1	1	1	2	1	1	2	2	1	2	0	0	1	1	0	0	2	0	1	0	2	0
347	1	0	1	0	1	1	2	2	0	1	0	0	0	0	0	0	1	2	1	1	1	0	0	0	0	1	0	1	1	0	2	1	1	0	0	2	1	0	0	1	1	0	0	1	1	0	1	0	0
348	1	1	0	0	0	0	2	2	0	0	1	1	1	0	0	0	0	1	1	1	0	0	0	0	0	0	0	1	2	1	1	2	2	0	0	2	2	0	0	1	1	2	2	2	0	2	0	2	0
349	1	0	0	0	0	0	2	2	0	0	0	0	1	0	0	0	0	0	1	0	0	1	1	1	1	1	1	0	2	1	0	2	2	1	0	2	1	1	0	1	0	1	1	1	1	0	0	1	0
350	1	0	0	0	0	0	1	2	1	1	1	0	1	0	0	0	0	1	1	1	1	0	0	0	0	0	0	1	2	1	1	2	1	1	0	2	1	0	0	0	0	0	0	2	0	2	0	1	1
351	1	1	0	0	0	0	2	2	0	0	0	0	1	0	0	0	0	1	0	0	0	0	0	0	0	0	0	1	2	1	2	0	0	0	0	2	2	0	0	0	0	1	1	1	1	0	0	1	0
352	0	1	0	0	1	1	2	0	2	2	0	0	2	1	1	1	0	0	1	1	1	2	0	0	0	0	0	0	1	1	1	1	1	1	2	0	2	0	0	1	1	0	1	1	1	0	0	1	0
353	1	1	0	0	0	0	2	0	2	2	0	0	1	0	0	0	0	1	1	1	1	1	1	0	0	0	0	1	1	1	1	1	2	1	2	1	1	0	0	2	2	1	1	1	1	0	0	1	0
354	1	0	0	0	0	0	1	2	0	1	0	0	1	0	0	0	0	2	2	1	0	1	0	0	0	0	0	0	2	1	0	1	1	0	0	2	2	1	1	1	1	1	1	2	0	0	0	2	0
355	1	1	0	0	0	0	2	2	0	0	0	1	2	0	0	0	0	0	0	0	0	1	0	0	0	0	0	0	2	1	1	1	1	1	1	1	2	0	0	0	0	0	0	1	0	1	0	1	0
356	1	1	0	0	0	0	2	0	2	2	0	1	1	0	0	0	0	1	1	1	1	1	1	1	1	1	0	0	2	1	1	2	1	1	0	2	0	0	0	2	2	1	1	2	1	1	0	1	1
357	1	2	1	0	0	0	2	2	0	0	0	0	0	0	0	0	0	1	1	0	0	1	1	1	1	1	0	1	2	1	1	1	1	0	0	2	1	0	0	1	1	0	0	1	0	0	0	2	0
358	1	2	0	0	0	0	2	0	1	1	0	1	2	0	0	0	0	2	1	1	1	0	0	0	0	1	0	0	2	2	1	1	1	0	0	2	2	0	0	0	0	1	1	1	2	0	1	0	0
359	0	2	0	0	0	0	1	2	1	1	1	0	1	1	1	1	0	0	0	0	0	1	0	0	0	0	0	0	2	2	0	1	1	1	0	2	0	0	0	1	1	0	1	2	0	1	0	1	0
360	0	0	0	0	0	0	1	1	1	1	1	1	1	0	0	0	0	1	1	1	1	0	0	0	0	1	0	0	1	1	0	1	0	1	1	2	1	0	0	1	1	0	1	1	1	0	1	1	0
361	1	2	0	0	0	0	2	2	0	1	0	1	2	0	0	0	0	0	0	0	0	1	1	0	0	0	0	0	2	2	0	2	1	1	0	2	1	0	0	2	2	0	1	2	0	1	0	1	0
362	0	1	1	0	0	0	1	2	0	0	1	0	0	0	0	0	0	0	1	1	1	0	0	0	0	0	1	1	2	0	1	0	1	2	1	2	1	0	0	1	1	0	0	0	0	0	0	1	0
363	1	0	0	0	1	1	2	2	1	2	0	0	1	0	0	0	0	1	0	1	0	1	1	1	1	1	0	0	2	2	0	0	0	1	0	2	0	0	0	2	2	1	1	2	1	0	0	2	0
364	0	0	0	0	0	0	2	2	1	1	0	0	1	0	0	0	0	0	0	0	0	0	0	0	0	0	0	0	2	0	0	1	2	0	1	1	0	0	0	2	2	0	0	2	0	0	0	1	0
365	0	0	0	0	1	1	1	2	0	0	0	1	2	0	0	1	0	1	1	1	0	1	0	0	0	0	0	0	2	1	1	1	2	0	0	2	1	0	0	1	1	0	0	0	0	0	0	1	1
366	1	2	0	0	0	0	1	2	0	1	1	0	0	0	0	0	0	1	1	1	1	1	1	1	1	1	0	0	2	2	0	0	1	0	0	2	1	0	0	2	2	0	0	1	0	0	1	0	1
367	0	2	0	0	0	0	1	1	1	1	0	1	1	0	0	0	0	1	1	1	0	0	0	0	0	1	0	0	1	1	0	1	1	0	2	1	1	1	1	1	1	0	0	1	0	1	0	2	0
368	0	2	1	0	0	0	2	2	0	0	0	0	0	0	0	0	0	0	0	0	0	1	1	1	1	1	0	0	2	2	1	0	1	1	1	2	2	0	1	2	1	0	0	2	0	0	0	2	0
369	1	0	0	0	0	0	1	2	0	0	1	0	0	0	0	0	0	1	1	1	0	1	0	0	0	0	0	0	2	1	0	0	0	1	1	1	1	0	0	2	2	0	1	2	0	1	0	2	0
370	0	1	0	0	0	0	2	2	1	1	1	0	0	0	0	0	0	1	1	0	0	0	1	0	0	0	0	0	2	1	1	1	1	0	1	1	1	0	0	1	1	0	1	2	1	0	0	1	1
371	1	1	2	0	0	0	2	1	2	2	0	1	2	0	0	1	0	1	1	1	1	0	0	0	0	0	0	0	2	2	0	2	1	1	1	1	2	0	0	1	1	0	0	1	0	0	0	2	0
372	1	0	0	0	0	0	2	1	1	1	0	0	1	0	0	0	0	1	0	0	0	2	0	0	0	0	0	0	2	1	0	1	1	0	0	2	0	0	0	1	1	0	0	1	0	0	0	1	0
373	0	1	0	0	0	0	1	2	1	1	1	0	0	0	0	0	0	1	0	1	0	0	0	0	0	1	0	0	2	0	0	0	0	0	0	2	1	0	0	1	1	1	1	2	0	0	0	2	0
374	0	1	0	0	0	0	2	1	1	1	0	0	1	0	0	0	0	0	0	1	1	1	0	0	0	0	0	0	2	1	1	1	1	0	1	1	1	0	0	0	0	0	0	1	0	1	0	1	0
375	0	0	0	0	1	1	1	2	0	0	1	0	0	0	0	0	0	0	1	1	1	0	0	0	0	0	0	1	2	1	1	1	1	0	0	2	2	0	0	1	0	0	0	2	2	0	0	1	0
376	1	1	0	0	0	0	1	1	2	2	0	0	2	0	0	0	0	1	1	1	1	1	1	1	1	1	0	0	2	2	1	1	0	1	1	1	0	0	0	0	0	0	0	0	0	0	0	1	1
377	1	0	0	0	0	0	1	2	0	0	0	1	1	0	0	0	0	2	1	1	1	0	1	0	0	0	1	0	2	1	1	1	1	1	1	1	2	0	0	0	0	1	1	2	1	0	0	0	0
378	0	1	0	0	0	0	1	1	1	2	0	0	1	0	0	0	0	2	0	0	0	1	0	0	0	0	0	0	1	1	1	0	0	2	1	1	1	2	1	1	1	0	0	1	0	0	0	1	1
379	0	2	0	0	0	0	2	2	0	0	0	0	0	0	0	0	0	1	1	1	0	0	1	0	0	0	0	0	2	2	0	2	1	1	0	2	2	1	1	1	1	0	0	0	1	1	0	1	0
380	1	2	0	0	0	0	2	2	1	1	0	0	2	1	1	1	0	1	1	0	0	0	0	0	0	1	0	0	1	1	1	1	1	2	1	1	1	0	0	1	1	0	0	2	0	0	0	1	0
381	1	1	1	1	1	2	2	2	0	1	0	1	1	0	0	0	0	0	0	0	0	1	1	1	1	1	0	0	2	2	0	2	1	1	1	1	1	1	1	1	1	0	0	2	0	0	0	2	0
382	1	2	0	0	0	0	1	1	1	1	0	1	2	0	0	1	0	1	0	0	0	1	0	0	0	0	0	1	2	1	1	1	1	2	0	2	2	0	0	0	0	0	1	2	1	1	0	2	0
383	0	1	1	0	0	0	2	2	1	1	0	0	1	0	0	0	0	0	0	0	0	0	0	0	0	0	0	2	1	0	2	1	1	0	2	1	0	0	0	2	2	0	0	0	1	0	0	2	0
384	1	0	0	0	0	0	2	1	0	0	0	0	1	0	0	0	0	1	0	1	0	1	0	0	0	0	0	0	2	2	1	2	2	0	1	1	1	0	0	1	1	0	0	1	0	0	0	0	1
385	1	0	0	0	1	1	2	1	1	1	1	1	1	0	0	0	1	2	0	0	0	0	0	0	0	0	0	2	2	1	1	1	0	1	1	1	0	0	0	2	2	0	1	2	0	0	0	1	0
386	0	2	0	0	0	0	1	2	1	1	0	1	0	0	0	1	0	1	0	1	0	0	0	0	0	0	0	0	2	1	2	1	2	1	2	1	2	0	0	1	1	2	2	2	0	0	0	2	0
387	1	1	0	0	0	0	1	2	0	1	1	0	0	0	0	0	0	2	0	0	0	0	0	0	0	0	0	0	1	1	2	1	1	0	0	2	1	0	0	1	1	0	0	2	0	0	0	0	0
388	1	1	0	0	0	0	0	2	1	1	0	0	0	0	0	0	0	0	0	0	0	0	0	0	0	0	0	0	2	1	0	0	1	1	1	2	1	0	0	2	2	1	1	2	0	0	0	0	2
389	1	0	0	0	1	1	2	1	1	1	0	0	1	0	0	0	0	0	0	0	0	0	0	0	0	0	0	0	2	0	0	1	1	1	1	2	2	1	1	0	0	0	0	1	0	1	0	2	0
390	0	1	1	0	0	0	2	2	0	0	0	1	1	0	0	0	0	0	0	1	0	1	0	0	0	0	0	1	2	1	2	0	1	1	1	1	2	1	1	0	0	1	1	1	0	1	0	2	0
391	1	2	1	0	0	0	1	1	2	2	0	0	1	0	0	0	0	0	0	0	0	0	0	0	0	0	0	0	2	1	1	1	1	0	1	1	0	1	1	1	1	0	0	2	1	1	1	0	0
392	1	0	0	0	0	0	1	1	1	1	1	1	0	0	0	0	0	0	0	0	0	2	1	1	1	1	0	0	2	2	1	0	0	0	0	2	1	1	1	1	1	0	0	1	0	0	0	0	0
393	1	0	0	0	1	1	2	2	0	0	0	1	0	0	0	0	0	0	0	0	0	0	0	0	0	0	0	1	2	1	1	1	0	0	0	2	1	0	0	1	1	0	1	2	1	1	0	1	0
394	0	2	0	0	0	0	2	1	1	2	0	0	2	0	0	0	1	2	1	0	0	0	0	0	0	0	0	1	2	1	1	2	2	0	2	0	2	0	0	0	0	0	0	1	1	0	0	2	0
395	1	1	0	0	0	0	2	1	1	2	0	0	0	0	0	0	0	1	1	2	1	0	1	0	0	0	0	1	2	1	0	0	0	1	0	2	1	2	1	1	1	0	1	1	1	1	0	1	0
396	0	1	0	0	0	0	1	2	0	0	0	0	0	0	0	0	0	1	1	1	1	0	1	0	0	0	0	1	0	0	2	2	2	0	1	1	2	0	0	0	0	0	0	2	1	1	1	1	0
397	1	1	1	1	1	2	2	1	1	1	1	1	1	0	0	0	0	1	1	1	1	1	0	0	0	0	0	0	2	1	1	1	0	1	0	2	1	0	0	1	1	0	0	2	1	1	0	2	0
398	1	1	1	1	0	1	2	1	1	2	0	0	1	0	0	0	0	0	0	0	0	1	0	0	0	0	0	0	2	1	1	2	2	0	0	2	1	0	0	1	1	0	0	2	0	1	0	1	1
399	0	2	1	0	0	0	1	2	0	0	1	0	0	0	0	0	0	2	1	1	1	1	0	0	0	0	0	0	2	1	1	2	2	1	1	0	2	0	0	1	0	0	1	2	1	1	0	1	0
400	0	1	0	0	0	0	1	1	1	1	0	0	0	0	0	0	0	1	0	0	0	0	0	0	0	0	0	0	1	1	1	0	0	0	0	2	1	0	0	2	2	1	1	2	1	0	0	2	0
401	1	1	0	0	0	0	2	0	1	1	1	0	0	0	0	0	0	1	1	1	1	0	0	0	0	1	0	0	1	1	0	1	0	1	0	2	1	0	0	2	2	0	0	2	0	2	0	0	1
402	1	2	0	0	0	0	2	1	1	2	0	1	1	0	0	0	0	0	0	0	0	0	1	0	0	0	0	0	2	0	0	1	1	0	0	2	1	0	0	2	2	0	1	1	1	1	0	0	0
403	0	0	0	0	0	0	2	0	2	2	0	0	0	0	0	0	0	2	1	1	1	0	0	0	0	0	0	1	2	1	2	0	0	0	0	2	0	0	0	1	1	0	1	2	0	0	0	1	0
404	1	1	1	0	1	1	2	1	1	2	0	0	1	0	0	1	1	2	2	2	2	0	0	0	0	1	0	1	2	2	0	1	1	0	0	1	2	0	0	1	1	0	0	2	2	0	0	1	0
405	1	1	0	0	0	0	2	1	1	1	0	1	1	0	0	0	0	1	1	1	1	0	0	0	0	1	0	1	1	1	1	1	0	0	0	2	1	0	0	2	2	0	0	1	1	0	1	1	0
406	1	0	1	0	0	0	2	1	1	1	0	0	0	0	0	0	0	1	0	0	0	1	1	1	1	1	0	0	2	2	1	1	1	0	0	2	2	0	0	0	0	0	1	2	1	0	0	1	0
407	0	1	1	0	0	0	1	1	1	2	1	0	0	0	0	0	0	2	1	1	1	0	0	0	0	0	0	0	1	1	0	1	1	1	0	2	2	1	1	0	0	2	2	2	0	0	0	1	0
408	1	1	0	0	0	0	1	2	0	0	0	0	0	0	0	0	0	0	0	0	0	1	0	0	0	0	0	0	1	0	1	1	1	0	0	2	1	1	1	1	1	0	0	2	1	1	0	1	0
409	1	1	0	0	1	1	1	2	0	0	1	1	2	0	0	1	0	1	0	0	0	0	0	0	0	0	0	0	2	1	0	2	2	0	0	2	1	0	0	1	1	0	2	2	1	1	0	1	0
410	1	1	0	0	0	0	2	1	1	1	0	0	0	0	0	0	0	0	0	0	0	1	1	1	1	1	0	0	2	1	0	1	1	0	0	2	1	0	0	1	1	0	1	1	1	2	0	2	0
411	0	2	0	0	0	0	2	0	2	2	0	1	1	0	0	0	0	1	1	1	0	0	1	1	1	1	0	0	1	1	1	1	1	1	1	1	2	0	0	1	0	0	0	2	0	2	0	1	1
412	0	1	0	0	0	0	2	2	0	0	0	1	1	0	0	0	0	1	0	0	0	1	1	1	1	2	0	0	1	1	1	0	0	0	0	2	1	0	0	2	2	0	1	2	2	2	0	2	0
413	1	1	0	0	0	0	2	2	0	0	0	1	1	1	1	1	0	0	0	0	0	1	1	0	0	1	1	0	2	1	0	1	2	0	1	1	2	0	0	0	0	0	0	1	0	0	0	2	0
414	1	1	0	0	0	0	2	1	2	2	0	0	1	0	0	0	0	1	1	1	1	0	0	0	0	0	1	1	2	1	0	2	2	0	2	0	1	1	0	0	0	0	0	0	1	0	1	0	0
415	0	2	0	0	1	1	1	2	0	0	1	0	0	0	0	0	0	2	0	1	0	0	0	0	0	0	0	0	2	2	0	1	1	0	1	1	2	0	0	1	1	0	0	0	1	0	0	2	0
416	1	1	1	1	0	1	2	1	1	1	0	0	1	0	0	0	0	0	0	0	0	1	1	1	1	1	0	0	2	1	0	2	1	1	0	2	0	0	0	2	2	1	1	2	1	1	1	0	0
417	1	1	2	0	0	0	2	2	0	1	0	0	0	0	0	0	0	1	1	1	0	0	0	0	0	0	0	0	2	2	0	0	0	0	1	1	1	0	0	1	1	0	0	0	1	1	1	1	0
418	0	0	0	0	0	0	2	0	2	2	0	0	0	0	0	0	0	1	0	0	0	0	0	0	0	0	0	0	1	1	0	2	2	0	2	0	1	0	0	1	1	0	0	2	1	1	0	1	0
419	0	0	0	0	0	0	2	1	1	1	0	0	1	0	0	0	0	1	2	1	1	1	1	1	1	1	0	0	2	2	1	1	0	0	0	2	1	2	1	1	1	0	1	2	1	1	0	2	0
420	0	1	0	0	0	0	2	2	0	0	0	0	1	0	0	0	0	1	2	1	1	0	0	0	0	0	0	1	2	0	1	1	1	0	0	2	1	0	0	1	1	1	1	2	0	0	0	0	0
421	1	0	0	0	1	1	1	1	1	2	1	0	2	0	0	0	0	1	1	1	1	1	1	1	1	1	0	0	2	2	1	0	0	0	1	1	1	1	0	1	1	0	0	2	0	0	1	1	0
422	0	0	0	0	1	1	2	2	1	1	0	0	0	0	0	0	0	1	0	0	0	0	1	0	0	0	0	0	2	2	1	1	0	1	1	2	0	0	0	1	1	1	1	1	1	0	0	2	0
423	0	2	0	0	0	0	1	1	2	2	0	2	2	0	0	0	0	1	1	1	1	1	0	0	0	0	0	1	2	1	1	1	1	0	1	1	2	0	0	0	0	1	1	1	0	0	0	1	0
424	0	1	1	0	0	0	2	2	0	0	0	0	0	0	0	0	0	0	1	1	1	0	0	0	0	0	0	1	1	0	1	0	0	1	0	2	1	0	1	2	1	0	0	1	0	0	0	2	0
425	1	1	0	0	0	0	0	2	0	0	2	0	1	0	0	0	0	1	1	1	0	0	0	0	0	1	0	0	1	1	1	1	0	2	1	2	1	1	1	0	0	0	0	2	1	0	0	2	0
426	1	1	1	0	0	0	2	1	1	1	0	1	2	0	0	0	1	1	0	0	0	0	0	0	0	1	0	1	2	2	0	0	0	0	0	2	2	0	1	2	1	0	0	1	0	0	0	1	0
427	1	1	0	0	1	1	1	2	0	0	1	0	0	0	0	0	0	2	0	1	1	0	0	0	0	0	0	2	1	1	2	1	1	1	0	2	1	0	0	0	0	0	0	2	1	1	0	0	0
428	0	1	0	0	0	0	2	1	1	1	0	0	1	0	0	0	0	0	0	1	1	0	0	0	0	1	1	0	2	1	0	1	1	0	0	2	2	0	0	0	0	0	0	2	0	1	0	0	0
429	1	2	0	0	0	0	1	2	0	0	1	1	0	0	0	1	0	0	0	0	0	1	0	0	0	0	0	0	2	0	0	1	1	0	1	1	0	0	0	1	1	0	0	2	1	1	0	1	1
430	0	1	0	0	0	0	2	0	2	2	0	0	1	0	0	0	0	2	2	1	0	0	1	0	0	0	0	1	2	1	1	0	0	0	0	2	2	0	0	1	0	0	1	2	1	1	0	1	1
431	0	1	0	0	0	0	1	1	1	1	1	0	0	0	0	0	0	0	1	1	1	1	0	0	0	0	0	1	1	1	1	1	2	0	0	2	1	0	0	0	0	0	0	1	1	0	0	1	1
432	1	0	0	0	2	2	1	2	0	0	1	0	2	0	0	0	0	1	1	1	1	0	0	0	0	0	0	0	2	1	2	1	1	0	0	2	2	1	1	0	0	0	1	2	0	0	0	2	0
433	1	1	0	0	0	0	2	0	2	2	0	1	1	0	0	0	0	0	0	0	0	1	0	0	0	0	0	1	2	0	1	0	0	0	0	2	2	0	1	2	1	0	1	2	1	0	0	2	0
434	1	0	0	0	1	1	1	1	1	1	0	0	0	0	0	0	1	1	1	1	1	1	0	0	0	0	0	0	1	0	1	1	1	0	0	2	1	0	0	1	1	0	0	0	0	0	0	2	0
435	1	2	1	0	0	0	2	1	1	2	0	0	1	0	0	0	0	1	2	2	2	1	2	1	1	1	0	2	2	1	1	1	2	1	2	1	0	0	0	1	1	0	1	1	1	0	0	1	1
436	1	1	0	0	0	0	2	1	1	1	0	1	1	0	0	0	0	1	0	0	0	0	0	0	0	1	0	0	2	2	1	1	1	0	0	2	1	1	0	0	0	0	1	2	1	0	0	2	0
437	0	1	0	0	0	0	1	1	1	1	0	1	1	1	1	1	0	1	1	1	1	0	0	0	0	1	0	1	1	1	1	0	0	0	0	2	1	0	0	2	2	0	2	2	2	1	0	1	1
438	0	0	0	0	1	1	2	1	2	2	0	0	1	0	0	0	0	0	1	1	1	1	0	0	0	0	0	1	2	0	1	1	1	0	1	1	1	0	0	2	2	0	1	2	2	0	0	2	0
439	1	0	0	0	0	0	1	2	0	0	0	1	2	0	0	0	0	0	0	0	0	0	1	0	0	0	0	0	1	1	0	1	1	1	0	2	2	0	0	1	1	0	0	0	1	0	0	1	1
440	1	2	1	0	0	0	2	0	2	2	0	0	1	0	0	0	0	1	1	1	1	1	1	1	1	1	0	0	2	2	1	0	0	0	2	0	1	0	0	1	1	0	1	2	1	1	0	0	1
441	0	0	0	0	1	1	2	1	1	2	0	0	1	0	0	0	0	0	0	0	0	0	0	0	0	1	0	0	2	1	1	2	1	0	1	1	1	0	0	2	1	0	1	2	1	0	0	2	0
442	1	1	0	0	0	0	1	1	1	1	2	0	1	0	0	0	0	2	1	1	0	0	0	0	0	0	0	0	2	2	1	1	0	0	1	1	0	0	0	1	1	1	2	2	0	0	0	2	0
443	0	0	0	0	1	1	2	2	0	1	0	1	1	0	0	0	0	0	1	0	0	1	0	0	0	0	0	1	1	0	1	0	0	0	0	2	0	0	0	1	1	0	1	2	1	1	0	1	1
444	1	0	0	0	0	0	1	1	0	0	1	0	1	0	0	1	0	0	0	0	0	0	0	0	0	0	0	0	2	2	0	2	2	0	0	2	1	0	0	0	0	1	1	2	1	0	0	2	0
445	0	1	0	0	0	0	2	1	1	1	0	0	1	0	0	0	0	1	0	0	0	0	1	0	0	0	0	0	2	0	1	2	1	0	1	1	1	0	0	0	0	0	0	1	0	0	1	1	0
446	0	1	0	0	0	0	1	1	1	1	0	0	0	0	0	0	1	1	1	1	0	0	1	0	0	0	0	0	2	1	1	1	1	0	1	1	1	0	0	1	1	1	1	2	1	0	0	1	0
447	1	1	0	0	0	0	2	1	1	2	0	0	1	0	0	0	0	0	0	0	0	0	0	0	0	1	0	0	1	1	2	0	0	0	0	1	2	1	1	1	1	1	1	1	1	0	0	2	0
448	0	0	0	0	0	0	2	1	1	1	0	1	2	0	0	0	0	2	2	1	0	0	0	0	0	0	0	1	2	1	0	0	0	0	0	2	1	0	0	2	2	2	2	2	1	0	0	2	0
449	0	1	0	0	0	0	1	2	0	1	0	0	2	1	1	1	0	0	0	1	1	0	0	0	0	2	0	0	2	1	0	1	0	1	1	2	2	0	1	1	0	0	0	2	0	0	1	1	0
450	1	2	0	0	0	0	2	1	1	2	0	1	1	0	0	0	0	0	0	0	0	0	0	0	0	1	0	0	2	1	0	1	1	1	1	2	1	0	0	2	2	0	0	2	0	0	0	2	0
451	0	1	1	0	1	1	1	0	2	2	0	0	0	0	0	0	0	0	0	0	0	0	1	0	0	0	0	1	2	1	2	1	0	1	1	1	0	0	0	2	2	1	1	1	1	0	0	0	0
452	1	0	0	0	2	2	2	2	0	0	0	0	1	0	0	0	0	0	0	0	0	1	1	0	0	0	0	0	2	1	0	1	1	0	0	2	1	0	0	2	1	0	0	0	0	0	1	0	0
453	0	1	0	0	0	0	2	1	2	2	0	1	0	0	0	1	1	1	0	0	0	0	0	0	0	1	0	1	2	2	1	1	1	0	1	1	1	0	0	1	1	0	0	2	0	0	0	1	1
454	1	2	1	0	0	0	1	1	0	0	2	1	1	0	0	0	0	0	1	1	1	0	0	0	0	0	0	0	2	2	0	2	2	0	0	2	2	0	0	0	0	0	1	1	1	0	0	2	0
455	1	1	0	0	1	1	2	2	1	1	0	0	1	0	0	0	0	0	2	1	1	0	0	0	0	0	0	0	2	1	1	1	1	0	1	1	1	0	0	1	1	1	1	2	0	0	0	1	1
456	1	2	1	0	0	0	1	1	1	1	1	0	0	0	0	0	0	1	1	1	1	0	0	0	0	0	0	0	2	2	2	1	2	1	2	1	2	0	0	0	0	0	1	2	1	0	0	1	1
457	1	1	0	0	0	0	1	1	1	1	1	0	1	1	1	1	0	1	2	2	1	1	1	1	1	1	0	2	1	0	2	2	2	0	0	2	2	0	0	0	0	0	0	2	0	0	0	2	0
458	1	2	0	0	0	0	1	2	0	0	1	0	0	0	0	0	0	0	0	0	0	1	0	0	0	0	0	0	1	1	2	1	1	0	1	1	2	0	0	0	0	0	0	0	1	0	0	2	0
459	1	2	0	0	0	0	2	0	2	2	0	0	0	0	0	0	1	1	1	1	0	0	0	0	0	0	1	0	2	2	0	1	1	0	1	1	0	0	0	1	1	0	0	2	0	1	0	1	1
460	1	1	0	0	0	0	2	2	0	1	0	1	1	0	0	0	0	2	1	1	1	1	0	0	0	0	0	1	2	0	1	2	1	1	1	1	1	1	0	0	0	0	1	2	1	0	1	1	0
461	0	1	0	0	0	0	2	2	0	1	0	0	1	0	0	0	0	0	0	0	0	0	0	0	0	0	0	2	2	1	1	2	1	1	0	2	2	0	0	1	1	0	0	1	0	0	0	2	0
462	1	1	1	0	0	0	2	2	0	1	0	0	0	0	0	0	0	1	0	1	0	0	0	0	0	0	0	1	2	0	1	0	0	0	0	2	2	0	0	0	0	0	0	1	1	0	0	0	0
463	0	2	1	0	1	1	1	2	0	0	1	1	1	0	0	0	0	1	0	1	0	0	1	0	0	0	0	1	2	2	0	1	0	0	2	0	2	0	0	0	0	0	1	2	0	0	0	1	0
464	0	2	1	0	0	0	1	1	1	1	1	0	0	0	0	0	0	1	2	1	1	0	1	0	0	0	0	1	2	1	1	0	0	0	1	1	0	0	0	2	2	0	0	1	1	0	0	2	0
465	1	0	0	0	1	1	2	2	1	1	1	1	2	0	0	0	0	0	1	0	0	0	0	0	0	1	0	0	1	1	1	1	1	0	1	1	1	0	0	1	1	1	1	1	1	0	0	2	0
466	1	0	0	0	0	1	2	2	0	0	1	0	0	0	0	0	0	1	1	1	0	0	0	0	0	0	0	0	1	1	0	0	0	0	1	1	0	0	0	1	1	0	0	2	0	0	0	2	0
467	1	1	0	0	0	0	2	2	0	0	1	0	1	0	0	0	1	2	0	0	0	0	0	0	0	0	0	1	2	1	2	0	1	1	1	1	1	0	0	1	1	0	1	1	1	0	2	0	0
468	0	1	0	0	0	0	2	1	0	0	0	0	1	0	0	0	0	1	1	1	1	1	0	0	0	0	0	1	2	2	1	1	1	0	1	1	1	0	0	0	0	0	0	1	1	0	0	1	1
469	0	0	0	0	0	1	1	2	0	1	1	1	1	0	0	0	0	1	1	1	1	0	0	0	0	0	0	1	2	2	0	1	1	1	2	0	1	0	0	1	1	0	0	2	2	0	0	2	0
470	1	2	0	0	0	0	2	2	0	1	0	0	0	0	0	0	0	0	0	0	0	1	0	0	0	0	0	0	2	1	1	1	1	0	1	1	1	0	0	0	0	0	0	1	0	0	1	1	0
471	0	2	0	0	0	0	1	2	0	0	1	0	0	0	0	0	0	1	0	0	0	1	0	0	0	0	0	0	2	2	1	2	1	1	1	1	1	1	1	1	1	0	1	2	0	0	0	2	0
472	0	1	0	0	0	0	2	1	1	1	0	0	0	0	0	0	0	0	0	0	0	0	0	0	0	0	0	0	2	1	0	1	1	0	1	1	2	0	0	1	1	0	0	2	0	2	0	2	0
473	1	1	0	0	0	0	1	1	1	1	1	1	2	0	0	0	0	1	1	0	0	0	1	0	0	1	0	1	2	2	1	2	2	0	2	0	2	0	0	1	1	0	1	1	0	0	0	0	0
474	0	2	0	0	0	0	2	1	1	1	0	0	0	0	0	0	0	0	1	1	1	1	1	1	1	1	0	0	2	1	1	1	1	0	0	2	1	0	0	2	2	0	0	2	1	1	0	1	0
475	0	0	0	0	0	0	0	2	0	0	1	0	0	0	0	0	0	0	1	1	1	0	1	1	1	1	1	0	2	2	0	1	1	1	1	1	1	0	0	0	0	0	1	1	1	1	0	2	0
476	0	2	1	0	0	0	1	2	1	1	1	1	1	0	0	0	0	1	0	0	0	0	0	0	0	0	0	1	2	2	0	1	0	0	1	1	2	0	0	1	1	0	1	2	1	1	0	0	1
477	1	0	0	0	0	0	2	2	0	0	0	0	0	0	0	0	0	0	0	0	0	0	0	0	0	1	1	1	2	1	0	2	2	0	1	1	1	0	0	2	2	0	0	1	0	0	1	0	1
478	1	2	0	0	0	0	1	2	1	1	1	0	0	0	0	0	0	2	1	1	1	0	0	0	0	0	0	0	2	2	0	2	2	1	0	2	2	0	0	1	0	0	1	2	1	0	1	1	0
479	1	2	0	0	0	0	2	1	1	1	0	0	1	0	0	0	0	0	0	0	0	0	0	0	0	0	0	1	2	1	1	1	1	0	0	2	0	0	0	2	2	0	0	2	1	1	0	1	1
480	0	1	0	0	0	0	2	2	0	0	0	1	1	0	0	0	1	0	1	1	1	0	0	0	0	1	0	0	2	1	0	1	0	2	1	1	1	0	0	1	1	0	0	1	0	0	0	0	0
481	1	0	0	0	1	1	1	1	1	1	1	0	0	0	0	0	0	2	1	1	1	1	0	0	0	0	0	1	2	0	1	1	1	0	0	2	1	1	0	0	0	0	0	0	2	0	0	0	1
482	0	1	0	0	0	0	2	2	0	1	0	0	0	0	0	0	0	1	1	1	1	1	0	0	0	0	0	1	2	0	1	2	1	1	0	2	2	1	1	0	0	0	1	2	0	1	0	1	0
483	0	0	0	0	0	0	2	2	0	1	0	0	1	0	0	0	0	0	0	0	0	0	1	0	0	1	0	1	1	1	1	0	1	1	1	1	2	0	1	1	0	1	1	1	0	0	0	1	0
484	0	0	0	0	0	0	1	1	1	1	0	1	2	0	0	0	1	1	0	0	0	0	0	0	0	0	0	0	1	1	1	1	0	1	1	1	1	1	1	0	0	0	0	2	0	0	0	1	1
485	1	1	0	0	0	0	2	0	2	2	0	0	0	0	0	0	0	2	1	1	1	0	0	0	0	0	0	0	1	1	1	1	1	1	0	2	2	0	0	0	0	0	0	1	0	1	0	1	0
486	0	2	0	0	0	0	2	1	1	1	0	0	0	0	0	0	0	0	0	0	0	1	0	0	0	0	0	0	2	1	0	1	1	0	0	2	1	0	0	2	2	0	1	2	1	1	0	2	0
487	0	0	0	0	1	1	1	0	2	2	0	0	0	0	0	0	1	2	0	0	0	0	1	0	0	0	0	0	1	1	0	1	1	1	1	1	1	0	0	1	1	0	1	2	1	2	0	2	0
488	0	0	0	0	0	0	2	1	1	1	0	1	1	0	0	0	0	2	1	1	1	0	0	0	0	0	0	0	2	1	0	1	1	0	1	1	1	0	0	2	2	0	1	2	0	1	0	0	1
489	0	1	0	0	0	0	1	1	1	1	0	0	0	0	0	0	0	2	0	0	0	0	0	0	0	2	0	0	2	2	0	2	2	0	1	1	1	0	0	2	2	0	1	1	1	0	0	1	0
490	0	1	1	0	0	0	2	2	0	0	0	0	0	0	0	0	0	1	1	0	0	1	1	1	1	1	0	0	2	1	0	2	2	1	0	2	0	0	0	1	1	0	0	2	0	0	0	2	0
491	0	1	0	0	1	1	1	2	0	0	1	0	1	1	1	1	1	1	0	0	0	1	2	1	1	1	0	1	2	2	0	1	1	0	1	1	2	0	0	1	1	0	1	2	2	0	0	2	0
492	1	0	0	0	0	0	2	0	1	1	1	0	0	0	0	0	0	0	1	1	1	1	1	1	1	0	0	0	2	2	1	2	2	0	1	1	1	0	0	1	1	0	0	2	0	1	0	1	1
493	1	2	0	0	0	0	1	2	0	0	1	1	1	0	0	0	0	1	1	0	1	1	0	0	0	0	0	0	2	1	1	2	2	0	1	1	1	1	1	1	1	2	2	2	1	1	0	1	0
494	1	2	1	0	0	0	2	2	0	1	0	0	2	0	0	0	0	1	1	0	0	0	0	0	0	0	0	0	2	2	1	2	1	1	0	2	2	0	0	0	0	0	0	2	0	0	0	2	0
495	1	2	0	0	0	0	2	1	1	1	0	0	0	0	0	0	0	0	0	0	0	0	0	0	0	0	1	0	2	1	1	1	1	1	0	1	2	0	1	2	1	0	0	1	1	0	0	0	1
496	1	1	0	0	0	0	1	1	0	0	1	0	0	0	0	0	0	2	2	2	0	0	0	0	0	0	0	0	2	1	0	0	0	0	1	1	1	0	0	0	0	0	0	1	0	0	0	1	0
497	1	2	0	0	1	1	2	2	0	0	0	0	1	0	0	0	0	1	1	1	1	0	1	1	1	1	0	0	2	2	1	1	1	0	1	1	1	0	0	1	1	0	0	0	2	1	0	2	0
498	0	1	1	1	0	1	2	2	0	1	0	0	0	0	0	0	1	2	2	2	2	0	1	1	1	1	0	1	2	1	2	2	1	2	1	2	1	0	0	0	0	0	0	0	2	0	1	0	0
499	1	2	0	0	0	0	2	1	1	2	0	1	1	0	0	0	0	2	0	0	0	0	0	0	0	0	0	0	2	2	1	1	1	0	0	2	1	0	0	0	0	1	1	1	1	0	1	1	0
500	1	1	1	0	0	0	2	1	1	1	0	0	1	0	0	0	0	2	0	0	0	1	2	1	1	1	0	0	2	2	0	1	1	0	0	2	2	0	0	0	0	0	0	1	0	1	0	1	0
501	1	2	0	0	0	0	1	2	0	0	1	0	0	0	0	0	0	1	0	0	0	1	1	1	1	1	0	2	2	2	0	1	1	0	1	1	2	0	0	0	0	0	0	0	0	0	0	2	0
502	1	2	0	0	0	0	0	2	0	0	2	0	0	0	0	0	0	0	0	0	0	0	0	0	0	0	0	1	2	1	1	1	1	0	1	1	1	0	0	1	1	0	1	1	1	1	0	1	1
503	1	1	0	0	0	0	2	1	1	1	0	2	2	0	0	0	0	1	1	1	1	0	1	0	0	0	0	1	2	0	1	1	1	1	1	1	2	0	0	1	0	0	0	1	0	1	0	2	0
504	1	2	1	0	0	0	1	1	1	1	0	1	2	0	0	0	0	1	1	1	1	0	0	0	0	1	0	0	1	1	2	1	0	2	1	1	1	0	0	1	1	0	0	2	0	2	0	1	1
505	0	0	0	0	0	0	2	2	1	1	0	0	0	0	0	0	0	2	1	1	1	0	0	0	0	0	0	0	2	2	0	1	1	0	1	1	0	0	0	1	1	1	2	2	1	1	0	1	0
506	1	1	0	0	0	0	1	2	1	1	0	1	2	0	0	0	0	0	0	0	0	0	0	0	0	0	0	1	1	0	1	1	2	0	0	2	0	0	0	2	2	0	1	1	1	0	1	0	1
507	0	1	0	0	0	0	2	1	1	1	0	0	1	0	0	0	0	0	0	0	0	0	0	0	0	0	0	0	2	2	1	1	1	0	0	2	2	0	0	0	0	0	0	1	0	0	0	1	0
508	1	1	0	0	1	1	0	2	0	0	2	1	1	0	0	0	0	0	1	1	1	0	0	0	0	0	0	0	2	1	0	2	1	0	1	1	1	0	0	1	1	0	0	2	1	1	0	1	1
509	1	1	0	0	0	0	2	2	0	1	0	0	1	0	0	0	1	2	2	2	2	0	0	0	0	0	2	1	2	0	1	1	1	2	1	2	2	0	0	0	0	0	0	1	0	0	0	2	0
510	1	1	0	0	0	0	0	2	0	0	1	1	1	1	1	1	0	1	1	2	1	0	0	0	0	1	0	0	2	2	0	2	2	0	2	0	2	1	1	0	0	0	0	1	0	1	0	2	0
511	1	0	0	0	1	1	1	1	1	1	2	2	2	0	0	0	0	1	1	1	1	1	1	1	1	2	1	0	2	1	0	1	1	0	2	1	2	0	0	1	1	1	1	1	1	0	1	0	0
512	1	1	0	0	0	0	2	1	1	1	0	0	1	0	0	0	0	1	1	1	1	1	0	0	0	0	0	0	1	1	1	2	2	0	2	0	1	1	1	0	0	0	0	1	0	1	0	2	0
513	1	1	0	0	0	0	2	0	2	2	0	1	1	0	0	0	0	1	1	0	1	0	1	0	0	1	0	0	2	2	1	1	2	0	0	2	1	0	0	1	1	0	0	1	0	1	0	1	1
514	0	1	0	0	0	0	2	1	1	1	0	0	1	0	0	0	0	1	1	1	1	0	0	0	0	0	0	0	1	1	1	2	2	0	0	2	2	0	0	1	1	0	0	1	0	0	0	1	1
515	0	0	0	0	0	0	2	1	1	1	0	0	1	0	0	0	0	0	0	0	0	1	0	0	0	0	0	1	1	0	1	0	0	0	1	1	1	0	0	1	1	0	0	0	1	0	1	1	0
516	0	2	0	0	0	0	2	2	0	0	0	0	1	0	0	0	1	1	1	1	0	0	0	0	0	0	0	1	2	2	0	1	1	0	1	1	2	0	0	0	0	0	1	2	1	1	1	1	0
517	1	1	0	0	1	1	2	1	0	0	0	0	0	0	0	0	0	1	0	0	0	1	0	0	0	0	0	0	2	2	2	1	1	0	0	2	1	0	0	2	2	0	0	0	0	1	0	2	0
518	1	0	0	0	0	0	0	2	0	0	2	1	1	0	0	0	0	0	0	0	0	0	0	0	0	0	0	0	2	2	1	0	1	0	0	2	2	0	0	1	1	0	1	2	1	1	0	1	1
519	1	1	0	0	0	0	2	2	0	0	1	0	1	0	0	0	0	0	0	0	0	0	0	0	0	0	1	1	2	1	0	1	1	1	1	1	1	0	0	1	1	2	2	2	1	1	0	2	0
520	0	1	1	1	0	1	1	1	1	1	0	0	0	0	0	0	0	2	1	1	0	0	0	0	0	1	1	1	2	1	0	1	1	0	0	2	1	0	0	0	0	0	0	2	0	0	0	1	0
521	1	2	1	0	0	0	2	2	0	0	1	1	2	0	0	0	0	1	1	1	1	0	0	0	0	0	0	1	2	1	2	0	1	1	1	1	2	0	0	2	2	0	1	1	1	1	0	1	0
522	1	1	0	0	1	1	2	2	1	1	0	0	1	0	0	0	0	2	2	2	2	1	0	0	0	0	0	1	2	1	1	2	1	1	1	0	1	0	0	2	2	0	0	1	1	1	0	1	0
523	1	2	0	0	0	0	1	1	1	1	0	0	0	0	0	0	0	1	1	1	1	0	0	0	0	1	0	0	2	1	2	2	1	0	1	1	1	0	0	1	1	0	0	1	1	1	0	2	0
524	1	2	0	0	0	0	2	2	0	0	0	0	0	0	0	0	0	1	1	1	1	0	1	0	0	0	0	0	2	1	0	1	1	0	0	2	0	0	0	1	1	0	1	2	1	0	0	1	0
525	1	1	0	0	0	0	2	2	0	0	0	1	2	1	1	1	0	0	1	1	1	1	0	0	0	1	0	0	2	2	0	0	1	0	1	2	1	0	0	1	1	0	0	2	0	0	0	1	0
526	0	1	0	0	0	0	2	2	1	1	0	0	0	0	0	0	1	2	2	2	1	1	0	0	0	1	0	1	2	1	1	1	0	1	0	2	1	1	1	1	1	0	0	1	1	0	0	1	1
527	1	2	0	0	0	0	2	2	1	1	0	0	2	0	0	1	0	1	1	0	0	0	0	0	0	0	0	1	2	0	1	2	1	1	0	2	2	0	1	2	1	1	1	1	1	1	0	1	1
528	1	1	0	0	0	0	2	1	1	1	1	1	1	0	0	1	0	2	2	1	1	0	1	0	0	0	0	1	2	2	1	1	0	1	0	2	2	1	1	0	0	0	0	2	0	0	0	1	1
529	0	2	0	0	0	0	1	2	0	0	2	0	1	0	0	0	0	2	1	1	1	1	1	0	0	0	0	0	2	1	0	2	2	0	0	2	2	0	0	0	0	2	2	2	1	0	0	2	0
530	0	1	0	0	0	0	1	2	0	1	1	1	1	0	0	0	0	1	1	1	0	0	1	1	1	1	0	0	2	2	0	1	1	1	0	2	1	0	0	0	0	0	0	2	2	0	0	1	0
531	0	1	0	0	0	0	1	1	0	2	0	0	0	0	0	0	0	1	0	0	0	1	0	0	0	0	0	0	2	1	0	0	1	1	1	2	0	0	0	1	1	0	1	2	1	0	1	1	0
532	1	1	0	0	0	0	2	1	1	1	1	0	0	0	0	0	0	1	1	1	1	1	0	0	0	0	0	1	2	1	2	2	1	1	1	1	1	0	0	0	0	1	1	1	1	1	0	2	0
533	0	1	0	0	0	0	1	1	0	0	1	0	0	0	0	0	0	1	2	1	1	0	1	0	0	0	0	0	2	2	0	0	0	0	0	2	1	1	0	0	0	0	1	2	0	0	0	1	0
534	1	1	0	0	0	0	2	1	1	1	0	0	0	0	0	0	0	1	1	1	1	2	0	0	0	0	0	1	2	0	1	1	2	0	1	1	0	0	0	1	1	0	0	2	0	0	0	2	0
535	1	0	0	0	0	0	1	1	1	1	1	0	2	1	1	1	0	1	1	1	1	1	0	0	0	0	0	0	2	1	0	0	1	0	1	2	1	0	0	0	0	0	0	0	0	0	0	0	1
536	1	1	0	0	0	0	1	2	0	1	1	1	2	0	0	1	0	0	0	0	0	0	0	0	0	0	0	0	2	0	0	0	0	2	1	1	2	0	0	1	1	0	1	1	0	0	0	1	1
537	0	2	0	0	0	0	1	1	0	0	1	0	1	0	0	0	0	0	0	0	0	0	0	0	0	0	0	0	2	2	1	2	2	0	0	2	1	0	0	1	1	0	0	2	0	0	0	0	0
538	1	1	0	0	0	0	2	2	0	1	0	1	1	0	0	0	0	2	0	0	0	0	0	0	0	0	0	0	1	1	0	1	1	0	0	2	0	0	0	2	2	0	0	2	0	0	0	2	0
539	1	1	0	0	1	1	2	2	0	0	1	0	1	0	0	0	0	0	0	0	0	0	0	0	0	0	0	2	1	1	2	1	2	0	0	2	1	0	0	0	0	0	0	1	0	0	0	0	1
540	0	1	0	0	0	0	2	2	0	1	0	2	2	0	0	0	0	1	1	1	0	0	1	0	0	0	0	0	1	0	1	1	1	0	0	2	2	0	0	1	0	0	1	2	1	0	0	1	1
541	1	1	0	0	0	0	2	1	1	1	1	1	0	0	0	1	0	1	0	1	0	0	0	0	0	0	0	1	2	1	2	0	0	1	1	1	1	0	0	2	1	0	0	1	1	0	0	1	1
542	1	1	0	0	1	1	2	1	1	1	0	1	1	0	0	0	0	0	0	0	0	0	0	0	0	1	1	0	2	1	0	0	0	0	1	1	1	0	0	1	1	0	0	2	0	0	0	1	1
543	0	1	0	0	0	0	1	2	0	1	1	1	2	0	0	0	0	1	0	0	0	1	0	0	0	0	0	0	2	2	0	1	2	0	1	1	1	0	0	2	2	0	0	0	0	0	0	2	0
544	0	2	0	0	0	0	2	2	0	0	0	0	0	0	0	0	0	1	1	1	0	0	0	0	0	0	0	2	2	1	1	2	1	0	1	1	1	1	0	0	0	0	0	1	0	0	0	1	0
545	0	2	0	0	0	0	1	1	1	1	2	1	1	0	0	0	0	1	1	1	1	1	1	0	0	1	0	1	2	0	1	2	1	0	1	1	1	0	0	1	1	1	1	1	2	0	0	1	0
546	1	1	0	0	0	0	0	2	1	1	0	0	1	0	0	0	0	1	1	1	1	0	0	0	0	0	0	0	2	1	0	0	0	0	0	2	1	1	1	0	0	0	0	1	0	1	1	2	0
547	1	1	0	0	0	0	1	2	0	0	1	1	2	0	0	0	0	1	1	1	0	0	0	0	0	0	0	0	2	0	1	0	1	0	1	2	1	0	0	2	2	0	0	2	0	0	0	1	0
548	1	1	0	0	0	0	2	2	0	0	0	0	0	0	0	0	0	0	1	1	1	0	0	0	0	0	0	0	2	2	1	1	1	0	0	2	1	0	0	0	0	0	0	0	0	0	0	0	2
549	1	0	0	0	0	0	2	2	0	0	0	0	1	0	0	1	0	1	0	0	0	1	2	1	1	1	0	0	2	1	0	1	1	0	0	2	1	1	0	0	0	0	1	1	0	0	0	2	0
550	0	1	0	0	0	0	2	2	0	0	0	0	1	0	0	0	0	1	1	1	1	1	1	1	1	0	0	2	1	0	2	1	1	2	1	1	2	0	0	1	1	0	0	1	1	1	0	2	0
551	1	2	0	0	0	0	2	1	1	1	1	2	2	0	0	0	0	1	0	0	0	1	0	0	0	0	0	0	2	2	1	2	2	0	1	1	1	0	0	1	1	0	0	2	0	2	0	2	0
552	1	2	0	0	0	0	2	2	0	0	1	2	2	0	0	0	0	0	0	1	0	0	0	0	0	0	0	0	2	1	1	2	2	0	1	1	2	0	0	0	0	0	0	0	0	0	0	1	0
553	0	1	0	0	0	0	1	1	2	2	0	0	1	0	0	0	0	0	0	0	0	0	1	0	0	1	0	0	1	1	1	0	2	1	2	1	1	0	0	2	2	0	0	2	0	0	0	1	1
554	1	1	0	0	0	0	1	2	0	0	1	1	1	0	0	0	0	1	0	1	0	0	0	0	0	0	0	0	2	1	0	1	1	0	0	2	2	0	0	0	0	0	1	2	1	0	0	1	0
555	1	2	0	0	0	0	1	2	0	0	0	2	2	1	1	1	0	1	1	1	0	0	0	0	0	0	1	1	2	1	0	2	2	0	1	1	1	0	0	1	1	0	1	1	1	0	0	2	0
556	0	2	0	0	0	0	1	1	1	1	1	0	2	0	0	0	0	1	0	0	0	0	0	0	0	0	0	1	1	1	2	0	0	0	0	2	2	0	0	1	1	0	0	2	0	0	0	1	0
557	1	0	0	0	0	0	2	2	1	1	0	2	2	0	0	0	0	1	1	1	0	0	0	0	0	1	0	0	2	1	0	1	1	0	1	1	2	0	0	1	0	0	0	1	0	0	0	1	0
558	1	0	0	0	0	0	2	1	1	1	0	1	1	0	0	0	0	1	1	1	1	0	0	0	0	0	0	0	2	1	0	2	2	0	2	0	1	1	1	0	0	1	1	2	1	0	0	0	0
559	0	0	0	0	0	0	1	2	0	1	0	0	1	1	0	0	0	0	0	0	0	1	0	0	0	0	0	0	2	1	0	2	1	0	0	2	0	0	0	2	1	0	0	2	0	0	0	0	2
560	1	1	0	0	1	1	2	1	1	2	0	0	0	0	0	0	0	2	0	0	0	1	0	0	0	0	0	0	2	2	1	1	2	0	1	1	2	0	0	0	0	1	2	2	1	1	0	2	0
561	0	1	0	0	1	1	1	1	1	1	1	0	0	0	0	0	0	1	2	2	2	1	0	0	0	0	0	0	2	2	1	0	0	0	0	2	0	0	0	1	1	0	1	2	1	0	0	2	0
562	0	2	0	0	0	0	2	1	0	0	1	0	2	0	0	0	0	1	0	0	0	0	0	0	0	1	0	1	2	1	0	1	1	0	0	2	2	0	0	1	1	0	0	1	0	1	0	2	0
563	0	0	1	0	0	0	2	2	0	1	0	1	1	0	0	0	0	1	1	1	1	0	0	0	0	1	0	0	2	2	0	0	0	2	1	1	2	0	0	0	0	0	0	2	0	0	0	2	0
564	1	2	0	0	1	1	1	1	1	2	0	0	1	0	0	0	0	1	1	1	1	0	1	0	0	0	0	0	1	1	0	0	0	1	0	2	1	0	0	1	1	0	0	2	1	0	0	2	0
565	1	2	1	0	0	0	2	1	1	1	0	1	2	0	0	0	0	2	2	2	1	1	0	0	0	0	0	1	2	1	1	1	2	1	2	1	1	1	1	1	1	0	0	1	0	0	0	0	2
566	1	1	0	0	1	1	2	2	0	0	0	0	0	0	0	0	0	1	1	0	0	0	1	0	0	0	0	0	1	1	1	1	1	0	1	1	1	0	0	2	1	0	1	2	2	0	0	2	0
567	0	1	0	0	0	0	2	2	0	0	1	1	1	0	0	0	0	0	0	0	0	0	0	0	0	0	0	1	2	2	0	1	1	0	1	1	0	0	0	2	2	1	1	1	0	0	0	1	1
568	0	1	0	0	1	1	1	2	0	0	1	0	1	0	0	0	1	1	1	1	1	0	0	0	0	0	0	1	2	0	1	1	1	1	1	2	0	0	0	2	2	0	0	1	0	0	0	0	2
569	0	1	2	0	0	0	1	1	1	1	1	0	1	0	0	1	0	0	0	0	0	0	0	0	0	0	0	0	2	1	0	0	0	1	0	2	1	0	0	1	1	0	1	1	0	0	2	0	0
570	0	1	0	0	0	0	2	1	1	1	0	0	0	0	0	0	0	1	0	0	0	0	1	1	1	2	0	1	2	1	2	1	1	0	0	1	0	0	0	2	2	0	0	1	0	0	0	2	0
571	0	1	0	0	0	0	2	0	1	1	1	0	0	0	0	0	0	2	2	1	0	1	0	0	0	0	0	2	1	1	2	2	1	0	1	1	1	0	0	1	1	0	0	2	0	1	0	2	0
572	1	0	0	0	1	1	1	2	0	0	1	0	0	0	0	0	0	2	0	0	0	1	1	1	1	1	0	0	1	1	1	1	1	0	1	1	1	0	0	1	1	0	0	2	0	0	0	1	1
573	1	2	0	0	0	0	2	2	1	1	0	1	2	0	0	0	0	1	1	2	1	1	0	0	0	0	0	1	1	1	2	1	0	0	2	0	2	0	0	1	0	0	1	2	0	0	0	1	0
574	1	1	0	0	1	1	2	1	1	1	0	1	1	0	0	0	0	2	2	1	0	0	0	0	0	1	0	0	2	1	1	0	0	0	0	2	1	0	1	2	1	0	1	2	1	1	0	1	0
575	0	2	0	0	0	0	0	2	1	1	0	1	1	0	0	0	0	0	0	0	0	1	1	1	1	1	0	0	2	2	0	1	1	1	1	1	1	0	0	0	0	0	0	2	0	0	0	2	0
576	1	1	1	0	0	0	2	2	0	0	0	1	1	0	0	0	0	0	0	0	0	0	0	0	0	0	0	1	2	1	2	2	1	1	1	0	1	0	0	1	1	1	1	2	1	2	0	0	1
577	1	1	0	0	0	0	1	0	2	2	0	0	0	0	0	0	0	1	1	0	0	0	2	0	0	0	0	1	2	1	1	2	2	0	0	2	2	0	0	0	0	0	1	2	1	0	1	1	0
578	1	2	0	0	0	0	1	2	0	0	0	0	0	0	0	0	0	1	1	1	1	0	0	0	0	0	0	2	2	2	0	1	1	0	1	1	0	0	0	2	2	0	0	1	0	1	0	1	0
579	1	2	0	0	0	0	1	2	1	1	1	0	0	0	0	0	0	1	1	1	1	1	0	0	0	0	0	0	2	1	0	1	0	1	1	1	1	0	0	1	1	0	1	2	1	1	0	1	1
580	1	2	0	0	0	0	2	0	2	2	0	0	2	1	1	1	0	1	0	0	0	1	0	0	0	1	0	1	2	2	0	1	1	0	1	1	2	0	0	1	1	0	1	2	1	1	0	1	0
581	0	1	0	0	0	0	2	1	1	1	0	0	1	0	0	0	0	0	0	0	0	0	1	1	1	1	0	0	2	1	1	1	0	0	1	1	2	0	0	0	0	0	1	2	1	1	0	2	0
582	0	1	0	0	0	0	2	2	0	1	0	0	1	0	0	0	0	1	0	1	0	1	0	0	0	0	0	0	2	1	1	0	0	0	0	2	2	0	0	2	1	1	1	1	0	0	0	2	0
583	1	1	0	0	1	1	2	2	1	1	0	0	1	0	0	0	0	0	0	0	0	1	0	0	0	0	0	2	2	1	2	1	1	1	0	2	2	1	1	0	0	0	0	1	0	1	0	2	0
584	1	0	0	0	2	2	1	2	1	1	0	0	0	0	0	0	0	1	0	0	0	0	0	0	0	0	0	0	2	2	0	0	0	1	0	2	1	0	0	1	1	0	1	2	1	1	0	2	0
585	1	0	0	0	1	1	2	0	2	2	0	0	0	0	0	0	0	2	2	2	0	0	0	0	0	1	0	1	2	0	1	1	1	2	1	1	2	1	0	0	0	0	0	2	0	0	0	2	0
586	0	2	0	0	0	0	2	1	1	1	0	1	2	0	0	0	0	1	1	1	1	0	0	0	0	0	0	1	2	1	2	1	1	1	0	2	1	0	0	2	2	0	1	1	1	1	1	1	0
587	0	1	0	0	1	1	1	1	1	1	0	0	1	0	0	0	0	2	2	2	1	0	0	0	0	0	0	1	2	0	1	1	1	0	0	2	2	0	0	1	0	0	1	1	1	2	0	0	1
588	1	1	0	0	0	0	1	1	1	2	0	0	0	0	0	0	0	1	1	1	0	2	1	1	1	1	0	1	2	0	1	2	2	0	0	2	2	0	0	1	1	0	1	2	1	0	1	2	0
589	1	1	0	0	0	0	2	2	2	2	0	0	1	0	0	0	0	0	0	1	1	1	1	1	1	1	0	0	2	2	0	0	0	1	0	2	1	0	0	2	2	0	0	1	0	0	2	0	0
590	0	2	0	0	0	0	1	2	0	1	1	1	2	0	0	0	0	1	0	0	0	1	0	0	0	0	0	1	2	1	2	2	1	1	1	1	1	0	0	2	2	0	0	1	0	0	1	1	0
591	0	0	1	0	0	0	1	1	1	2	0	1	1	0	0	0	0	2	2	2	0	0	1	0	0	0	0	1	2	1	2	0	0	0	1	1	2	0	0	1	1	0	0	1	1	1	0	0	0
592	1	1	0	0	0	0	2	2	0	0	1	2	2	1	1	1	0	1	1	1	0	0	0	0	0	0	0	0	2	1	2	1	1	0	1	1	1	0	0	1	1	0	0	1	1	0	0	2	0
593	0	0	0	0	0	0	2	2	0	0	0	0	0	0	0	0	0	1	1	1	1	2	1	1	1	1	0	1	1	1	1	1	0	1	1	1	1	1	1	1	1	0	0	1	0	1	0	1	0
594	1	2	1	0	0	0	1	2	0	1	1	0	1	0	0	1	1	2	2	2	1	1	0	0	0	0	0	2	2	1	1	1	0	1	1	1	2	0	1	2	1	1	1	2	1	0	0	2	0
595	1	2	0	0	0	0	2	0	2	2	0	1	0	0	0	1	0	2	2	1	0	0	0	0	0	0	0	1	2	1	1	1	1	1	0	2	2	1	1	1	1	1	1	1	0	0	1	0	1
596	0	1	0	0	0	0	2	1	2	2	0	0	1	0	0	0	0	2	1	1	1	0	1	0	0	0	0	2	2	1	1	0	0	0	0	2	2	0	0	0	0	0	1	2	1	0	1	0	1
597	1	1	1	1	0	1	1	1	0	0	1	1	1	0	0	0	0	0	0	0	0	0	0	0	0	0	0	0	2	2	1	1	0	1	1	1	0	0	0	2	2	0	1	2	1	0	0	1	0
598	1	1	1	0	0	0	2	1	1	1	0	0	0	0	0	0	0	1	1	0	0	0	0	0	0	0	0	0	2	2	0	1	1	1	1	1	0	0	0	2	2	0	1	1	1	1	0	2	0
599	0	1	0	0	0	0	2	2	0	1	0	0	1	0	0	0	0	0	0	0	0	0	0	0	0	0	0	0	2	1	0	0	1	2	1	2	2	0	0	1	1	0	1	1	1	2	0	2	0
600	0	1	0	0	0	0	2	0	2	2	0	0	2	0	0	0	0	0	0	0	0	0	0	0	0	0	0	1	2	1	1	1	1	1	0	2	0	0	0	2	2	0	1	1	1	1	0	1	1
601	0	1	1	0	0	0	2	2	1	1	0	0	0	0	0	0	0	1	1	0	0	1	0	0	0	0	0	0	1	1	1	1	1	0	0	2	2	0	0	1	0	0	0	1	2	1	0	2	0
602	0	1	0	0	0	0	2	0	2	2	0	0	0	0	0	0	0	0	0	0	0	1	0	0	0	0	0	0	2	2	1	1	2	1	2	1	1	1	1	0	0	0	0	1	0	0	0	0	1
603	0	1	0	0	0	0	2	1	1	1	0	1	2	0	0	0	0	1	0	0	0	1	0	0	0	0	0	0	2	2	0	0	0	0	0	1	2	0	0	1	0	0	0	2	0	2	0	1	1
604	1	2	0	0	0	0	2	1	0	1	0	1	1	0	0	0	0	0	0	0	0	1	1	1	1	0	0	0	2	1	1	1	1	0	1	1	1	0	0	2	2	0	0	1	0	1	0	2	0
605	0	1	0	0	0	0	2	1	1	2	0	0	1	0	0	0	0	2	0	0	0	1	0	0	0	0	0	2	2	1	1	1	1	0	0	2	0	0	0	1	1	0	0	1	0	0	0	2	0
606	0	0	0	0	1	1	2	2	1	1	1	1	1	0	0	0	0	1	1	1	1	0	0	0	0	1	0	0	2	1	0	0	1	1	1	1	1	0	0	2	2	1	1	2	1	1	1	0	1
607	1	1	1	1	0	1	1	2	0	0	1	2	2	1	1	1	0	1	2	1	1	0	1	0	0	0	0	1	1	1	1	2	2	0	1	1	1	0	0	1	1	0	0	2	0	0	0	0	1
608	1	1	0	0	0	0	1	0	2	2	0	0	0	0	0	0	0	1	0	0	0	1	0	0	0	0	0	1	2	1	2	1	0	1	1	1	1	0	1	2	1	0	0	1	1	0	0	1	1
609	1	2	0	0	0	0	2	0	2	2	0	0	0	0	0	0	0	0	0	0	0	1	0	0	0	0	0	1	2	2	0	2	2	0	1	1	1	0	0	2	2	0	0	1	1	0	0	2	0
610	1	1	0	0	0	0	2	1	1	1	0	0	1	0	0	0	1	2	0	0	0	0	0	0	0	0	0	0	2	2	1	0	0	0	0	2	2	0	0	0	0	0	1	1	1	0	0	1	0
611	0	1	0	0	0	0	1	2	0	0	1	0	0	0	0	0	0	1	1	0	0	1	0	0	0	0	0	0	2	1	1	1	0	1	0	2	2	0	0	1	1	2	2	2	1	0	0	1	0
612	1	1	1	0	0	0	1	1	0	0	2	1	0	0	0	0	0	0	0	0	0	0	0	0	0	0	0	1	2	1	2	2	2	0	1	1	0	0	0	2	2	1	1	2	1	1	0	0	1
613	1	1	0	0	0	0	1	1	1	1	1	1	0	0	0	0	0	0	0	0	0	2	1	1	1	1	0	2	1	0	2	2	2	0	1	1	2	0	0	1	0	0	0	2	0	0	0	1	0
614	1	1	0	0	0	0	2	0	2	2	0	0	0	0	0	0	0	1	0	0	0	1	0	0	0	0	1	0	2	1	0	0	0	0	0	2	1	0	0	1	1	0	1	1	1	0	0	2	0
615	0	0	0	0	2	2	2	2	0	1	0	0	0	0	0	0	0	1	1	1	0	1	0	0	0	0	0	0	1	0	1	1	1	0	1	1	2	0	0	0	0	0	0	1	0	0	0	2	0
616	1	2	0	0	0	0	1	2	1	1	1	1	2	1	1	1	0	0	0	0	0	1	0	0	0	0	0	1	1	1	1	1	1	0	1	1	2	0	0	1	1	0	0	1	0	0	0	1	0
617	1	1	0	0	0	0	1	2	0	0	1	1	1	0	0	0	0	0	0	0	0	0	0	0	0	0	0	1	2	1	1	1	1	1	0	2	0	0	0	1	1	0	1	1	1	0	0	2	0
618	0	1	0	0	0	0	2	2	1	1	0	1	1	0	0	0	0	0	0	0	0	0	0	0	0	1	0	2	2	2	0	2	1	2	1	1	2	0	1	1	0	0	0	1	0	0	0	0	2
619	1	1	0	0	0	0	2	0	1	1	0	0	0	0	0	0	0	0	0	0	0	1	0	0	0	0	0	0	2	1	0	1	1	0	0	2	2	0	0	1	1	0	1	2	1	1	0	1	0
620	0	2	1	0	0	0	2	2	0	1	0	0	0	0	0	0	1	2	0	0	0	1	0	0	0	0	0	2	2	2	0	1	1	0	1	1	1	1	1	1	1	0	0	2	0	1	0	2	0
621	1	1	0	0	0	0	1	2	0	0	0	0	1	0	0	0	0	0	0	1	1	1	0	0	0	0	0	1	1	1	1	1	2	1	1	1	1	0	0	0	0	0	0	2	0	0	0	1	1
622	0	0	0	0	2	2	2	2	0	1	0	0	0	0	0	0	0	1	0	0	0	0	1	0	0	1	1	0	1	0	1	1	2	1	2	1	1	0	0	1	1	0	0	1	0	0	0	2	0
623	1	1	0	0	0	0	1	1	0	2	0	0	0	0	0	0	0	2	1	1	1	0	2	0	0	1	0	0	2	1	1	1	1	0	0	2	1	0	0	2	1	0	1	2	1	0	0	2	0
624	1	2	0	0	0	0	1	2	0	0	2	0	1	0	0	0	0	1	1	1	1	0	0	0	0	0	0	0	2	2	0	0	1	1	0	2	2	0	0	1	1	0	0	2	0	0	0	2	0
625	0	1	0	0	1	1	2	0	1	1	1	1	1	0	0	0	0	1	1	1	0	0	0	0	0	0	0	0	2	2	1	1	1	0	0	2	2	0	0	0	0	1	1	2	1	1	1	1	0
626	1	2	0	0	0	0	2	1	1	1	0	1	1	0	0	0	0	1	1	1	0	1	0	0	0	0	0	0	2	1	0	1	2	0	0	2	2	0	1	1	0	0	1	1	1	1	0	2	0
627	0	0	0	0	0	0	2	0	2	2	0	0	2	0	0	0	0	0	0	1	0	0	0	0	0	0	0	0	1	0	1	1	1	0	0	2	1	0	0	1	1	0	0	2	0	0	0	0	2
628	0	1	0	0	0	0	2	1	2	2	0	1	1	0	0	0	0	1	0	0	0	0	0	0	0	0	0	0	2	2	0	1	2	0	0	2	1	0	0	2	1	1	1	2	0	0	0	2	0
629	1	1	0	0	1	1	2	2	0	0	0	0	1	0	0	0	0	1	1	1	1	1	0	0	0	0	0	0	2	0	0	1	1	1	0	2	1	0	0	1	1	2	2	2	0	2	0	2	0
630	1	1	0	0	1	1	2	1	0	0	0	0	0	0	0	0	0	1	1	1	0	0	0	0	0	0	0	0	2	1	1	1	1	0	0	2	1	1	1	1	1	0	0	1	0	0	0	1	1
631	0	1	0	0	0	0	2	1	1	1	0	0	0	0	0	0	0	0	0	1	0	0	0	0	0	0	0	1	2	0	1	1	1	1	1	1	1	1	1	1	1	1	1	2	0	2	0	0	1
632	1	2	0	0	0	0	2	0	2	2	0	0	0	0	0	0	0	1	2	1	1	0	2	0	0	1	0	0	2	2	0	1	1	1	2	0	0	0	0	1	1	0	1	2	1	1	0	0	1
633	1	2	0	0	0	0	1	1	1	1	1	0	0	0	0	0	0	1	0	0	0	0	1	0	0	0	0	0	2	0	0	0	0	0	0	2	1	0	0	1	1	0	1	2	1	0	0	1	0
634	0	1	0	0	0	0	2	2	0	0	1	0	0	0	0	0	0	2	2	1	0	1	1	1	1	1	0	0	2	1	1	1	1	1	1	2	1	0	0	0	0	0	0	1	0	0	0	1	1
635	1	1	0	0	0	0	1	2	0	1	1	1	2	0	0	1	0	1	1	1	0	1	0	0	0	0	0	1	2	0	1	2	1	1	1	1	2	0	0	0	0	0	0	1	0	0	0	2	0
636	1	1	1	1	0	1	1	2	0	0	1	1	1	0	0	0	0	0	0	0	0	0	0	0	0	1	0	0	2	0	1	1	1	0	2	1	1	1	1	0	0	0	0	1	0	0	0	2	0
637	0	1	0	0	0	0	2	1	1	1	0	0	1	0	0	0	0	1	1	1	0	0	0	0	0	0	0	1	1	1	2	1	1	2	1	1	1	0	0	1	1	0	0	0	0	0	0	2	0
638	0	1	0	0	0	0	2	2	0	0	0	0	0	0	0	0	0	2	1	1	1	0	0	0	0	0	0	0	2	1	0	0	0	1	0	2	1	0	0	1	1	0	1	1	1	1	0	2	0
639	1	2	0	0	0	0	2	0	2	2	0	0	0	0	0	0	0	2	0	0	0	0	0	0	0	0	0	1	1	0	2	1	1	0	0	2	1	0	0	2	2	0	0	0	1	1	0	1	1
640	1	1	0	0	1	1	1	1	1	1	2	0	0	0	0	0	0	0	0	0	0	0	0	0	0	0	1	0	1	0	1	1	1	1	2	0	2	0	0	0	0	0	0	1	0	0	0	1	0
641	1	2	0	0	0	0	2	2	1	1	1	0	0	0	0	0	0	1	2	1	1	0	1	0	0	0	0	1	2	0	1	2	2	0	1	1	0	0	0	1	1	0	0	2	0	0	0	1	0
642	1	2	1	0	0	0	2	0	2	2	0	0	0	0	0	0	0	0	1	2	1	0	0	0	0	1	0	0	2	1	0	1	1	0	1	1	0	0	0	1	1	1	1	2	0	0	0	1	1
643	1	1	0	0	0	0	2	2	0	1	0	0	1	0	0	0	0	0	1	1	1	1	0	0	0	0	0	0	2	1	1	1	1	1	0	2	2	1	1	0	0	1	1	2	1	1	0	1	1
644	0	0	0	0	0	0	2	1	1	1	0	2	2	0	0	0	1	1	0	0	0	0	0	0	0	0	1	0	1	0	1	1	0	0	1	1	2	0	0	1	1	1	1	2	2	0	1	1	0
645	1	0	0	0	0	0	2	0	2	2	0	0	1	0	0	0	1	1	1	1	0	0	1	0	0	1	0	0	1	1	2	2	1	0	2	2	2	0	0	1	1	0	1	2	1	0	0	1	0
646	1	1	0	0	0	0	2	1	0	0	0	0	0	0	0	0	0	0	1	0	0	1	0	0	0	0	0	1	2	1	1	1	1	1	0	2	2	0	0	0	0	0	0	1	0	0	0	2	0
647	1	1	0	0	0	0	2	2	1	1	0	0	1	0	0	0	0	1	1	1	0	0	0	0	0	0	0	0	1	1	0	0	0	0	0	2	2	0	1	1	0	0	1	2	1	2	1	1	1
648	0	1	0	0	0	0	1	1	1	1	1	0	1	1	0	0	0	1	0	1	0	0	0	0	0	0	0	0	2	2	1	1	2	0	1	1	1	0	0	1	1	0	0	0	0	0	1	0	0
649	0	0	0	0	1	1	1	2	1	1	1	0	0	0	0	0	0	1	1	1	1	1	1	1	1	1	1	1	2	1	0	1	1	0	1	1	0	0	0	1	1	0	2	2	1	1	0	1	1
650	1	2	0	0	0	0	2	1	1	1	0	0	0	0	0	0	0	1	0	0	0	1	0	0	0	0	0	1	2	0	1	1	1	0	0	2	2	0	1	1	0	1	1	2	0	0	0	2	0
651	0	2	0	0	1	1	1	1	1	1	0	1	1	0	0	0	0	1	1	1	1	0	2	0	0	0	0	0	2	2	1	1	1	0	1	1	2	0	0	1	1	0	1	2	1	0	0	2	0
652	1	1	0	0	0	0	2	2	2	2	0	0	0	0	0	0	0	2	2	2	2	0	0	0	0	0	0	1	1	0	1	2	2	0	2	0	1	1	1	1	1	1	1	2	1	0	0	0	0
653	1	2	0	0	0	0	1	2	0	1	1	1	0	0	0	1	0	1	1	1	1	0	0	0	0	1	0	0	2	0	0	1	1	0	1	1	1	0	0	0	0	0	1	2	1	2	0	2	0
654	1	1	0	0	0	0	2	1	1	1	0	0	0	0	0	0	0	1	1	1	1	0	1	0	0	1	0	0	2	2	0	1	1	1	0	2	2	0	0	1	1	0	0	2	1	1	0	0	2
655	1	0	1	0	0	0	2	1	0	0	1	0	0	0	0	0	0	1	1	1	0	1	0	0	0	0	0	1	2	2	0	2	1	0	0	2	2	0	0	2	2	0	1	2	1	0	0	2	0
656	0	1	0	0	1	1	2	1	1	1	0	2	1	0	0	1	1	0	1	1	1	0	1	0	0	0	1	1	2	1	0	2	2	0	0	2	1	1	1	0	0	0	2	2	1	1	1	2	0
657	1	1	1	0	0	0	1	1	1	1	1	0	0	0	0	0	0	0	0	0	0	0	0	0	0	0	0	0	2	1	0	1	1	0	1	1	2	0	1	2	1	0	0	2	0	0	0	2	0
658	1	2	0	0	0	0	1	2	0	1	1	1	1	0	0	0	0	0	0	0	0	1	0	0	0	0	0	2	2	1	1	2	1	0	0	2	1	0	0	0	0	1	1	2	0	1	0	1	0
659	0	1	0	0	0	0	2	0	2	2	0	1	1	0	0	0	0	0	1	1	1	0	0	0	0	0	0	0	2	2	0	2	2	0	1	1	2	0	0	0	0	0	0	1	0	0	0	1	1
660	1	2	0	0	0	0	2	1	1	1	0	1	2	0	0	0	1	1	0	0	0	1	1	1	1	1	0	0	2	1	1	1	1	1	1	1	2	1	1	0	0	1	1	1	1	0	0	1	0
661	1	0	0	0	0	0	2	0	2	2	0	0	2	1	1	1	0	2	1	1	1	2	0	0	0	0	0	0	2	1	0	1	0	0	1	2	0	0	0	1	1	0	1	2	1	2	0	0	1
662	0	0	0	0	1	1	1	0	2	2	0	0	0	0	0	0	0	0	0	0	0	0	0	0	0	1	0	1	1	0	1	1	0	1	1	1	1	1	0	1	0	0	0	1	0	0	0	1	0
663	0	0	0	0	0	0	2	0	2	2	0	1	2	0	0	1	0	0	0	0	0	1	0	0	0	0	0	0	2	2	1	1	1	0	1	1	1	0	0	2	2	0	1	2	2	2	0	2	0
664	0	1	0	0	0	0	1	2	0	0	1	1	1	0	0	0	0	0	0	1	1	0	0	0	0	1	1	0	2	1	0	1	1	1	0	2	0	0	0	1	1	0	0	1	0	1	0	2	0
665	0	2	1	0	0	0	2	1	1	1	0	0	1	0	0	0	0	0	0	0	0	0	0	0	0	0	0	1	2	1	2	1	1	1	0	2	1	1	1	1	1	0	0	2	1	1	0	1	0
666	0	2	0	0	0	0	1	2	1	1	0	0	0	0	0	0	0	0	0	0	0	0	1	0	0	0	0	0	2	1	0	0	0	0	0	2	1	0	0	1	1	1	1	1	1	1	0	2	0
667	0	0	0	0	0	0	2	1	1	1	0	0	0	0	0	0	0	1	1	1	1	1	0	0	0	1	0	1	2	1	0	1	1	0	1	1	1	0	0	0	0	0	0	2	1	1	0	0	0
668	1	1	0	0	1	1	1	1	1	1	1	0	0	0	0	0	0	1	0	0	0	1	0	0	0	0	0	1	2	1	1	1	0	0	2	0	0	0	0	1	1	1	1	1	1	0	0	2	0
669	0	0	0	0	1	1	2	1	2	2	0	0	0	0	0	0	0	1	1	0	0	2	0	0	0	0	0	1	2	1	0	1	1	1	0	2	2	0	0	0	0	1	1	2	0	0	0	2	0
670	1	2	0	0	0	0	2	0	2	2	0	0	1	0	0	0	0	1	0	0	0	0	0	0	0	0	1	0	1	0	1	2	2	0	2	0	2	0	0	0	0	0	1	1	1	0	1	0	1
671	1	2	0	0	0	0	2	2	0	1	1	0	1	0	0	0	0	0	0	0	0	1	0	0	0	0	0	0	2	1	1	1	2	0	0	2	2	0	0	0	0	0	0	2	0	0	0	1	1
672	0	1	0	0	0	0	1	1	1	1	1	0	1	0	0	0	1	1	0	1	1	1	0	0	0	0	0	1	2	1	1	2	2	0	1	1	2	0	0	0	0	1	1	1	1	0	0	2	0
673	0	2	0	0	0	0	2	1	1	1	0	0	1	0	0	0	0	0	0	0	0	1	0	0	0	1	0	0	2	2	0	2	1	1	1	1	2	0	0	1	1	0	0	2	1	1	0	0	1
674	1	1	0	0	0	0	0	1	1	1	1	0	0	0	0	0	0	1	0	0	0	0	0	0	0	0	0	1	1	1	1	2	1	1	1	0	1	1	0	0	0	0	1	1	0	0	0	2	0
675	0	2	1	0	0	0	1	2	0	0	0	0	1	0	0	0	0	0	0	0	0	1	1	1	1	1	0	1	2	1	2	1	1	0	0	2	0	0	0	1	1	0	1	2	1	1	0	2	0
676	0	1	0	0	0	0	2	2	0	0	0	1	1	0	0	0	0	1	1	1	1	0	0	0	0	0	0	0	2	1	0	0	0	0	0	2	2	0	0	0	0	1	1	2	1	1	0	2	0
677	0	2	0	0	0	0	0	1	1	1	1	0	0	0	0	0	0	0	0	0	0	0	0	0	0	1	1	1	2	2	0	2	1	1	0	2	1	1	1	0	0	0	1	1	1	0	0	1	0
678	1	0	0	0	0	0	2	2	0	0	0	0	1	0	0	0	0	1	1	1	1	0	0	0	0	0	0	0	2	1	0	1	1	0	1	1	1	0	0	1	1	0	0	2	0	1	0	1	0
679	1	0	0	0	1	1	2	2	0	1	0	1	2	0	0	0	0	0	0	0	0	1	1	1	1	1	0	0	2	1	0	1	1	1	0	2	1	1	1	1	1	0	0	1	0	0	0	1	0
680	0	1	0	0	0	0	1	1	1	2	1	0	0	0	0	0	1	2	0	0	0	0	0	0	0	0	0	0	2	2	0	1	1	0	1	1	1	0	0	1	1	0	1	1	0	0	0	0	2
681	1	2	0	0	0	0	2	1	1	1	0	2	2	0	0	0	0	1	2	1	1	1	0	0	0	0	0	0	2	1	0	0	0	0	0	2	2	0	0	1	1	0	0	1	1	0	0	1	1
682	0	0	0	0	1	1	2	2	0	1	0	0	0	0	0	0	1	1	0	1	1	1	1	0	0	0	0	1	2	2	0	1	1	0	0	2	2	0	0	1	1	0	0	1	0	0	0	1	0
683	1	1	0	0	0	0	2	1	1	1	0	1	2	0	0	0	0	1	0	0	0	1	0	0	0	0	0	1	2	1	2	0	0	1	0	2	1	1	1	0	0	0	1	2	0	1	1	1	0
684	1	1	1	0	0	0	1	1	1	1	0	0	1	0	0	0	0	2	1	1	1	1	1	0	0	0	0	0	2	1	2	2	1	0	0	2	1	0	0	1	1	0	0	1	0	0	0	2	0
685	0	2	0	0	0	0	2	2	0	0	1	1	1	0	0	0	0	1	1	1	0	0	0	0	0	0	0	1	2	0	1	0	0	0	0	2	1	0	0	0	0	0	0	2	0	0	0	1	1
686	1	1	0	0	1	1	2	2	1	1	0	0	0	0	0	0	0	1	1	1	1	0	0	0	0	0	0	0	2	0	0	1	1	1	2	0	0	0	0	1	1	0	0	2	0	0	1	1	0
687	1	1	0	0	0	0	1	2	0	1	1	1	0	0	0	0	0	0	0	0	0	1	1	0	0	0	0	0	2	2	0	2	1	0	1	1	2	0	0	1	1	0	1	1	1	1	0	1	1
688	1	1	0	0	0	0	2	1	1	1	0	0	1	0	0	0	0	0	0	0	0	1	1	1	1	2	0	0	2	2	1	1	0	0	1	1	1	0	0	1	1	0	0	2	0	2	0	1	0
689	1	1	0	0	1	1	1	2	0	1	1	0	1	0	0	0	0	1	0	0	0	2	0	0	0	0	0	0	2	1	0	1	1	1	2	0	1	1	1	0	0	0	0	1	0	0	0	1	1
690	0	1	0	0	0	0	2	2	0	0	0	1	0	0	0	1	0	1	1	1	0	1	0	0	0	0	0	0	2	2	0	1	1	0	0	2	2	0	0	1	1	0	0	2	0	0	0	0	1
691	1	2	1	0	0	0	1	2	0	0	1	0	1	0	0	0	0	2	2	2	0	0	0	0	0	0	0	0	1	1	1	1	1	2	1	1	1	0	0	0	0	0	0	2	1	1	1	0	1
692	1	0	0	0	0	0	2	1	1	1	0	1	2	0	0	0	0	0	1	1	1	1	2	1	1	1	0	0	2	2	0	2	1	1	0	2	1	0	0	2	2	0	0	1	0	0	0	1	1
693	1	0	1	0	0	0	2	2	0	1	0	1	2	0	0	0	0	1	0	0	0	1	0	0	0	0	1	0	2	1	0	0	0	1	0	2	1	0	0	2	2	0	1	2	1	2	0	2	0
694	1	0	0	0	0	0	1	2	0	0	1	0	2	0	0	0	0	1	2	2	2	1	0	0	0	0	0	0	2	2	0	2	1	1	1	1	1	0	0	0	0	0	0	2	0	1	0	0	1
695	0	1	0	0	0	0	2	1	1	2	0	0	1	0	0	0	0	1	1	0	0	0	0	0	0	0	1	0	2	0	0	2	2	0	1	1	2	0	0	1	1	1	1	2	0	1	1	0	0
696	1	1	0	0	0	0	1	1	1	1	0	0	0	0	0	0	0	0	0	0	0	0	0	0	0	0	0	0	2	1	1	2	1	2	1	1	1	0	0	1	1	0	1	2	1	0	0	2	0
697	0	1	0	0	1	1	1	1	1	1	1	1	1	0	0	0	0	0	0	0	0	1	0	0	0	0	0	0	2	1	0	1	1	1	0	2	1	0	0	2	2	0	0	2	0	0	0	1	1
698	1	1	0	0	1	1	0	2	1	1	0	1	2	0	0	0	0	1	1	0	1	0	0	0	0	0	0	1	2	0	1	1	1	0	1	1	1	0	0	1	1	0	0	0	0	0	0	1	0
699	0	0	0	0	1	1	2	0	2	2	0	1	2	0	0	0	0	0	0	0	0	0	0	0	0	0	0	1	1	1	1	2	1	1	1	0	1	0	0	1	1	0	0	2	1	1	0	2	0
700	0	2	0	0	0	0	1	2	0	0	0	0	0	0	0	0	0	0	0	0	0	0	1	0	0	0	0	0	2	1	0	1	1	0	1	1	0	0	0	2	2	0	0	1	0	0	0	0	2
701	1	1	1	0	0	0	2	2	0	1	0	0	1	0	0	0	0	1	1	1	1	1	0	0	0	0	0	0	2	2	2	2	2	0	1	1	1	0	0	1	1	0	1	2	0	1	0	0	1
702	1	2	1	0	0	0	2	2	0	1	0	0	1	0	0	0	0	0	0	0	0	0	0	0	0	0	1	1	2	1	0	1	1	1	0	2	2	0	0	0	0	0	0	2	0	1	0	1	1
703	0	2	0	0	0	0	2	2	1	1	0	1	1	0	0	0	0	1	0	0	0	1	0	0	0	0	0	1	2	1	1	1	1	1	0	2	1	0	0	0	0	0	0	2	0	0	0	1	0
704	0	2	0	0	0	0	2	2	0	1	0	1	2	0	0	0	0	0	0	0	0	0	1	0	0	0	0	0	2	1	0	2	1	1	1	0	2	0	0	0	0	0	1	2	1	2	0	1	0
705	1	2	0	0	0	0	1	1	1	1	1	2	2	0	0	0	0	1	2	1	1	0	0	0	0	0	0	1	2	1	1	1	2	0	0	2	2	0	0	0	0	0	1	2	1	1	1	1	0
706	1	2	1	0	0	0	1	2	0	0	1	1	0	0	0	0	0	0	0	0	0	2	0	0	0	0	0	0	2	2	1	0	0	0	0	2	0	0	0	2	2	0	0	1	0	0	0	1	0
707	1	2	1	0	0	0	1	2	0	1	1	1	1	0	0	0	0	0	0	0	0	0	0	0	0	0	0	0	2	1	0	2	2	0	1	1	1	1	0	0	0	0	2	2	1	1	0	2	0
708	0	0	0	0	0	0	2	0	2	2	0	0	0	0	0	0	1	0	1	1	1	0	1	0	0	1	0	0	2	2	0	1	0	2	1	2	2	0	0	0	0	0	1	2	1	0	1	0	0
709	1	1	1	0	0	0	1	1	1	1	1	1	1	0	0	0	0	1	1	1	0	0	0	0	0	1	0	2	1	0	2	2	2	0	1	1	1	0	0	2	2	0	1	2	1	0	0	0	1
710	0	2	0	0	0	0	2	2	0	1	0	0	0	0	0	0	0	0	0	0	0	0	0	0	0	0	0	1	2	1	1	2	1	1	1	1	1	0	0	2	2	0	0	2	0	0	0	2	0
711	0	2	0	0	0	0	1	1	1	1	1	0	2	0	0	1	0	2	1	1	1	0	0	0	0	0	0	0	2	2	1	0	1	2	1	2	2	0	0	1	1	0	0	2	0	0	0	2	0
712	0	0	0	0	1	1	0	2	0	0	1	0	0	0	0	0	0	0	0	0	0	0	1	0	0	0	0	0	1	1	1	1	1	1	1	1	2	1	0	0	0	0	2	2	1	1	0	0	1
713	1	2	0	0	0	0	2	1	1	1	0	0	0	0	0	0	0	1	1	0	1	1	0	0	0	0	0	1	2	2	1	1	1	2	0	2	2	0	1	2	1	0	0	0	0	0	0	2	0
714	1	0	0	0	0	0	2	1	1	1	0	0	1	0	0	0	0	1	0	0	0	0	0	0	0	0	0	0	2	1	1	1	1	0	1	1	2	1	1	0	0	0	0	1	1	0	0	2	0
715	0	1	0	0	0	0	0	1	1	1	1	0	2	1	1	1	0	1	1	0	0	1	0	0	0	0	0	0	2	1	1	1	1	2	0	2	1	1	0	0	0	0	1	2	1	1	0	1	1
716	1	0	0	0	2	2	2	2	0	1	0	0	0	0	0	0	1	2	1	1	1	0	0	0	0	0	0	1	2	1	2	2	1	0	0	2	2	0	0	0	0	0	0	0	0	0	0	2	0
717	0	1	0	0	0	0	2	2	1	1	0	1	2	0	0	0	0	0	0	0	0	0	0	0	0	0	0	1	2	1	2	0	0	0	0	2	2	0	0	1	1	0	0	2	0	0	0	1	1
718	0	0	0	0	0	0	2	1	1	1	1	0	1	0	0	0	0	0	0	1	1	1	0	0	0	1	1	0	2	1	1	2	2	0	1	1	1	0	0	1	1	0	0	2	0	0	0	2	0
719	1	1	0	0	0	0	1	1	1	1	1	0	1	0	0	0	0	1	1	0	0	0	0	0	0	1	0	1	2	2	0	2	1	1	1	1	2	0	0	0	0	1	1	1	2	0	0	2	0
720	1	0	0	0	0	0	1	2	0	0	2	1	1	0	0	0	0	1	1	1	1	0	0	0	0	0	0	0	2	0	0	2	1	1	1	1	2	0	0	0	0	0	1	2	1	0	0	2	0
721	1	2	0	0	0	0	1	2	1	1	0	0	1	1	1	1	0	1	2	2	2	1	0	0	0	0	0	0	2	2	0	0	1	0	1	2	2	0	0	1	1	0	0	1	1	0	0	2	0
722	0	1	0	0	0	0	2	2	0	1	0	0	1	0	0	0	0	0	0	0	0	0	0	0	0	0	0	2	1	0	2	2	1	0	1	1	1	0	0	2	2	0	0	1	1	1	0	2	0
723	1	0	0	0	0	0	2	2	1	1	0	0	0	0	0	0	0	0	0	0	0	0	0	0	0	0	0	1	2	1	1	1	0	1	0	2	2	0	0	0	0	0	0	2	0	1	0	1	1
724	0	1	0	0	0	0	1	1	1	1	1	1	1	0	0	0	0	0	0	0	0	1	0	0	0	0	0	0	2	2	1	1	2	1	1	1	0	0	0	1	1	0	1	1	1	1	1	0	0
725	0	1	0	0	0	0	2	2	0	0	0	0	1	0	0	1	0	0	0	1	1	0	0	0	0	0	0	0	1	1	1	2	1	0	0	2	2	0	0	0	0	0	0	2	0	2	0	2	0
726	1	2	0	0	0	0	1	2	0	0	1	0	0	0	0	0	0	1	0	0	0	1	1	1	1	1	1	0	2	1	0	1	1	1	0	2	2	0	0	0	0	0	0	1	0	0	1	0	0
727	1	1	0	0	1	1	2	2	0	1	0	1	1	0	0	1	0	2	0	1	1	0	0	0	0	1	2	1	2	0	1	1	1	0	1	1	1	0	0	1	1	0	1	1	1	1	0	2	0
728	0	2	0	0	0	0	1	1	1	2	0	1	2	0	0	0	0	1	1	0	0	1	0	0	0	0	0	0	2	2	1	0	0	0	0	2	1	0	0	1	1	0	0	2	1	1	0	1	0
729	1	0	0	0	1	1	2	1	1	2	0	1	2	0	0	0	0	1	1	1	1	1	0	0	0	0	0	1	2	0	1	1	1	0	0	2	2	0	0	0	0	0	2	2	2	1	0	2	0
730	0	0	0	0	0	0	2	2	0	0	0	0	2	1	1	1	0	2	0	1	0	0	0	0	0	0	0	0	2	1	0	1	1	0	2	1	0	0	0	1	1	0	0	2	0	1	0	0	0
731	1	0	0	0	0	0	2	1	1	1	1	0	1	0	0	1	0	1	1	1	1	0	1	0	0	0	0	0	2	2	1	2	1	0	1	1	1	0	0	1	1	0	1	2	1	2	0	1	0
732	1	1	0	0	0	0	2	2	0	1	0	0	0	0	0	0	1	2	0	0	0	0	0	0	0	0	0	1	2	1	1	1	1	0	0	2	1	0	0	2	2	0	0	1	0	0	0	1	1
733	0	1	0	0	1	1	2	2	0	0	1	0	0	0	0	0	0	0	0	0	0	0	0	0	0	1	1	1	2	2	0	1	2	0	1	1	1	1	1	0	0	0	1	1	1	1	0	2	0
734	0	1	0	0	0	0	2	2	0	1	0	0	2	0	0	0	0	2	0	0	0	0	0	0	0	0	0	0	2	2	1	2	1	1	0	2	2	0	0	0	0	0	0	1	0	1	0	0	2
735	1	1	0	0	0	0	2	0	2	2	0	0	0	0	0	0	0	2	2	2	2	0	0	0	0	0	0	1	2	0	1	1	1	0	1	1	0	0	0	2	2	0	0	1	0	0	0	0	1
736	1	1	0	0	0	0	1	2	0	1	1	0	0	0	0	0	0	0	0	1	0	1	0	0	0	0	0	2	1	1	1	2	1	2	1	1	0	0	0	1	1	0	1	2	0	0	0	1	0
737	1	2	1	0	0	0	2	1	1	2	0	0	0	0	0	0	0	1	1	1	0	0	0	0	0	0	1	1	2	1	0	1	1	0	0	2	2	0	0	1	1	0	0	1	0	0	1	1	0
738	1	1	0	0	1	1	2	0	2	2	0	1	1	0	0	0	0	0	0	0	0	0	0	0	0	0	0	0	2	0	1	1	1	0	1	1	2	0	0	0	0	0	0	1	0	0	0	2	0
739	0	0	0	0	1	1	1	2	0	0	2	0	1	0	0	0	0	0	0	0	0	0	1	0	0	0	1	0	1	0	1	1	1	2	0	2	0	0	0	2	2	0	0	2	0	1	0	2	0
740	1	1	0	0	0	0	2	2	0	1	0	1	1	0	0	1	0	1	0	0	0	1	0	0	0	0	0	0	2	1	0	2	2	1	1	0	0	0	0	1	1	0	0	1	0	0	0	0	1
741	0	1	0	0	0	0	2	0	2	2	0	0	2	0	0	1	0	2	2	2	1	0	0	0	0	0	0	1	2	1	1	2	1	0	1	1	2	0	0	1	1	1	1	2	0	1	1	0	0
742	1	2	0	0	0	0	1	1	1	1	1	0	0	0	0	0	0	2	2	1	1	0	0	0	0	0	0	2	2	2	0	1	1	2	0	2	2	0	0	0	0	0	1	1	1	0	0	2	0
743	1	2	0	0	0	0	2	0	1	1	0	1	2	0	0	1	1	2	0	0	0	0	0	0	0	0	0	0	2	1	0	1	1	1	1	1	2	0	0	1	1	0	0	2	0	1	0	2	0
744	1	2	0	0	0	0	2	2	0	1	1	0	1	0	0	0	0	1	1	1	0	0	0	0	0	0	1	2	2	1	1	2	2	0	2	0	2	0	0	1	1	0	1	2	1	1	0	0	1
745	1	0	0	0	0	0	2	1	1	2	0	1	1	0	0	1	0	2	2	2	2	1	1	1	1	1	0	0	2	1	0	0	0	1	0	2	1	0	0	1	1	0	1	2	0	1	0	2	0
746	1	1	0	0	0	0	1	1	0	0	1	1	1	0	0	0	0	0	1	0	0	0	0	0	0	0	0	0	2	1	0	2	2	0	1	1	1	0	0	2	2	0	1	1	1	0	0	2	0
747	0	1	0	0	0	0	1	2	0	1	1	0	0	0	0	0	0	1	0	0	0	0	1	0	0	1	0	2	2	1	1	2	1	0	0	2	1	0	0	1	1	0	1	1	0	0	0	1	0
748	0	1	0	0	1	1	2	0	1	1	0	0	0	0	0	0	0	1	0	0	0	0	0	0	0	0	0	1	1	1	1	1	1	0	0	2	0	0	0	1	1	0	0	1	0	0	0	1	1
749	1	2	0	0	0	0	2	2	1	2	0	0	0	0	0	0	1	2	0	0	0	0	0	0	0	0	0	0	2	0	0	0	0	0	0	2	2	0	0	0	0	0	0	1	1	0	0	2	0
750	1	0	0	0	0	0	2	2	0	0	0	1	1	0	0	0	1	1	1	1	0	1	0	0	0	0	1	0	2	2	0	1	1	1	1	1	0	0	0	2	2	1	1	1	1	0	0	2	0
751	1	1	1	0	0	0	2	1	0	0	0	0	1	0	0	0	1	1	1	1	0	0	0	0	0	0	0	0	2	2	1	1	0	0	2	0	1	0	0	0	0	0	0	1	1	0	0	1	0
752	1	1	0	0	1	1	1	2	0	0	1	0	1	0	0	0	0	1	1	1	1	1	0	0	0	1	0	0	2	2	0	1	1	0	0	2	1	0	0	1	1	0	1	2	0	1	0	1	0
753	0	1	0	0	0	0	2	1	0	1	0	0	1	0	0	0	0	1	0	0	0	1	0	0	0	0	0	0	2	1	1	0	0	1	2	1	1	0	0	0	0	0	1	2	1	0	0	0	1
754	1	0	0	0	1	1	2	2	0	0	0	1	1	0	0	0	0	0	0	1	1	0	1	0	0	0	0	1	2	2	0	1	1	0	1	1	1	1	1	1	1	0	1	2	1	0	0	2	0
755	1	1	0	0	0	0	1	1	1	1	0	0	1	0	0	0	0	1	0	0	0	0	0	0	0	0	0	1	2	2	0	1	0	2	1	1	2	0	0	0	0	0	1	1	1	0	0	2	0
756	1	1	0	0	0	0	1	2	0	1	1	0	0	0	0	0	0	1	1	0	0	0	0	0	0	0	0	0	1	1	0	0	0	0	0	2	0	0	0	2	1	0	0	1	0	0	0	1	1
757	1	1	0	0	0	0	2	0	1	1	0	1	1	0	0	0	0	0	1	1	1	0	0	0	0	0	0	0	2	2	0	1	1	2	0	2	1	0	0	0	0	1	1	2	2	0	0	1	0
758	0	1	0	0	0	0	2	1	1	1	1	0	1	0	0	0	0	1	2	2	1	0	0	0	0	0	1	0	1	0	1	1	1	0	1	1	1	0	0	2	2	1	1	2	2	1	0	1	0
759	1	0	0	0	0	0	2	1	1	1	0	0	0	0	0	0	0	0	1	1	1	1	0	0	0	0	0	0	1	0	1	0	0	0	0	2	1	0	0	2	1	1	1	1	1	0	0	2	0
760	1	0	0	0	1	1	1	1	1	2	0	0	1	0	0	0	0	2	2	1	0	1	0	0	0	0	0	0	1	1	2	0	0	0	0	2	2	0	0	0	0	0	0	1	0	0	0	2	0
761	0	1	0	0	0	0	1	2	0	1	1	1	2	0	0	0	0	2	2	1	0	1	0	0	0	0	0	0	2	1	0	2	1	1	1	1	2	0	0	0	0	0	0	0	2	0	0	2	0
762	1	0	0	0	1	1	1	1	1	1	1	0	0	0	0	0	0	0	0	0	0	0	1	0	0	0	0	0	2	2	0	2	1	1	0	2	0	0	0	2	2	1	1	1	0	0	0	0	0
763	0	1	0	0	0	0	2	1	1	1	0	0	2	0	0	0	0	0	0	0	0	0	1	0	0	1	0	0	2	2	0	1	1	0	0	2	1	0	0	1	1	1	1	2	1	1	0	2	0
764	0	1	0	0	0	0	1	2	1	1	0	0	1	0	0	0	1	2	1	1	0	0	1	0	0	0	0	0	2	1	0	2	2	1	0	2	2	0	0	1	1	0	0	0	1	0	1	1	0
765	1	0	0	0	1	1	1	1	1	1	1	0	0	0	0	0	0	1	1	0	0	1	0	0	0	0	0	0	2	1	1	0	0	0	0	2	1	0	0	0	0	0	1	1	1	1	0	2	0
766	1	1	1	1	1	2	2	1	1	1	0	2	2	0	0	0	0	0	0	0	0	0	0	0	0	0	0	0	2	0	0	0	0	0	1	1	1	0	0	2	2	0	1	1	1	1	0	2	0
767	1	2	0	0	0	0	2	1	1	1	0	0	1	0	0	1	0	1	2	2	1	1	0	0	0	0	0	2	1	0	2	2	2	0	2	0	2	0	0	0	0	0	0	2	0	0	0	1	0
768	0	2	1	0	0	0	1	1	1	1	0	1	1	0	0	0	0	1	1	1	1	0	0	0	0	0	0	0	2	1	0	0	0	0	0	2	1	0	0	1	1	0	1	2	1	2	0	1	1
769	1	1	0	0	0	0	0	1	1	1	1	0	2	0	0	0	1	2	1	1	1	0	0	0	0	0	1	0	2	1	0	2	2	0	1	1	1	0	0	1	1	0	0	1	0	1	1	1	0
770	1	1	1	0	0	0	1	2	0	1	1	0	0	0	0	0	0	0	0	0	0	1	1	0	0	1	0	1	1	1	1	2	2	0	1	1	1	0	0	1	1	0	0	2	0	1	0	1	0
771	1	0	0	0	0	0	1	2	1	1	0	0	0	0	0	0	0	1	1	1	1	0	2	0	0	0	0	0	2	1	0	1	1	2	0	2	1	1	1	0	0	0	1	2	0	0	0	2	0
772	0	2	1	0	0	0	1	1	1	1	0	1	2	0	0	1	1	1	0	1	1	0	0	0	0	0	0	0	2	1	0	0	0	0	1	1	1	0	0	1	1	0	0	1	0	0	0	2	0
773	1	2	0	0	0	0	2	2	1	2	0	0	1	0	0	0	0	0	0	0	0	0	1	0	0	1	0	0	1	0	1	0	2	1	2	1	1	0	0	0	0	0	0	1	0	0	1	0	0
774	1	1	0	0	1	1	2	0	2	2	0	0	0	0	0	0	0	0	0	1	1	1	0	0	0	0	0	0	1	0	1	1	1	2	2	1	2	0	0	1	0	0	0	2	0	1	0	1	0
775	1	0	0	0	0	0	1	0	2	2	0	0	1	0	0	0	0	0	0	0	0	0	0	0	0	0	0	1	2	1	1	1	1	0	1	1	1	0	0	1	1	0	0	1	0	1	0	2	0
776	1	0	0	0	0	0	2	1	2	2	0	0	0	0	0	0	0	0	0	0	0	1	0	0	0	1	0	0	2	2	0	0	1	1	1	2	2	0	0	1	1	0	0	1	1	0	0	1	0
777	1	1	0	0	1	1	1	1	1	1	1	1	1	0	0	0	0	0	0	0	0	1	1	1	1	1	0	0	2	2	0	2	1	0	1	1	2	0	0	0	0	0	0	0	0	0	0	1	0
778	1	2	0	0	0	0	1	2	1	1	1	1	0	0	0	1	0	0	0	0	0	0	1	0	0	1	0	1	2	0	1	2	2	0	2	0	2	1	0	0	0	0	0	1	0	1	0	1	1
779	1	1	0	0	1	1	2	1	1	1	0	0	1	0	0	0	0	0	0	0	0	0	1	0	0	0	0	0	2	2	1	1	1	1	0	2	0	0	0	1	1	0	0	1	0	0	1	0	0
780	0	1	0	0	0	0	2	2	1	1	0	0	1	0	0	0	0	0	1	1	1	1	0	0	0	0	0	1	2	1	1	1	1	2	1	2	0	0	0	1	1	0	0	2	0	0	1	0	0
781	0	2	0	0	0	0	2	1	1	1	0	0	0	0	0	0	0	2	1	1	1	0	0	0	0	0	0	0	1	1	2	2	2	0	2	0	1	0	0	2	2	1	1	2	1	0	0	2	0
782	1	1	0	0	0	0	2	1	2	2	0	0	0	0	0	0	0	1	1	1	1	0	0	0	0	1	0	1	2	2	0	1	1	0	1	1	1	0	0	1	1	0	0	2	0	0	0	2	0
783	1	1	0	0	0	0	1	1	1	1	0	1	1	0	0	0	0	1	1	1	1	1	1	1	1	2	0	1	2	0	1	2	2	0	2	0	1	0	0	1	1	0	0	2	0	0	0	0	0
784	1	1	2	0	0	0	1	1	1	2	0	0	0	0	0	0	0	0	0	0	0	0	1	0	0	1	0	0	2	2	0	1	1	0	1	1	0	0	0	2	2	0	1	2	1	0	0	1	1
785	0	2	0	0	0	0	1	2	0	1	1	1	1	0	0	0	0	0	0	0	0	0	0	0	0	1	0	2	2	1	1	1	1	0	0	2	2	0	0	2	1	1	1	1	1	0	0	2	0
786	1	2	1	0	0	0	0	2	0	0	1	1	1	0	0	0	0	2	0	0	0	0	0	0	0	0	0	1	2	1	1	1	1	0	0	2	1	0	0	1	1	0	1	2	1	0	0	1	0
787	1	0	0	0	0	0	2	2	0	0	1	0	1	0	0	0	0	2	1	1	1	0	0	0	0	1	0	0	2	1	1	1	1	0	0	2	2	0	0	0	0	0	0	1	0	0	0	1	1
788	0	1	0	0	0	0	2	2	0	0	0	0	0	0	0	0	0	0	0	0	0	1	0	0	0	0	0	0	2	2	0	1	1	0	0	2	1	0	0	1	1	0	0	0	0	0	0	1	0
789	1	1	0	0	0	0	1	2	0	0	1	1	0	0	0	0	0	0	0	0	0	1	0	0	0	0	1	1	2	1	0	1	1	0	1	1	2	0	0	1	1	0	0	1	0	0	0	1	1
790	0	2	0	0	0	0	2	1	1	1	0	0	0	0	0	0	0	1	0	0	0	0	1	0	0	0	0	0	1	1	2	1	2	0	2	0	2	0	0	1	0	0	0	1	0	0	0	0	2
791	0	0	1	0	0	0	0	2	0	0	2	0	1	0	0	0	0	0	0	0	0	0	1	0	0	0	0	0	2	2	1	0	0	1	0	2	2	0	0	0	0	1	2	2	1	1	0	1	0
792	1	1	0	0	1	1	1	2	1	1	1	0	0	0	0	0	0	1	1	0	0	0	0	0	0	0	1	1	2	2	0	1	1	0	0	2	1	0	0	1	1	0	2	2	2	1	0	0	2
793	1	2	1	0	0	0	2	1	1	1	0	0	0	0	0	0	0	0	0	0	0	2	0	0	0	0	0	1	2	2	1	0	0	1	2	1	0	0	0	2	2	0	0	1	0	1	0	1	0
794	0	0	0	0	0	0	1	1	2	2	0	0	1	0	0	1	0	1	1	1	0	0	0	0	0	1	0	0	2	2	0	1	1	0	0	2	1	0	0	2	2	0	0	1	0	0	0	2	0
795	0	2	0	0	0	0	2	0	1	1	0	1	1	0	0	0	0	1	1	1	1	1	0	0	0	0	0	1	1	1	2	1	1	0	2	1	1	0	0	1	1	1	1	1	1	0	0	2	0
796	0	1	0	0	1	1	2	1	0	0	0	0	0	0	0	0	0	1	1	1	1	0	0	0	0	0	0	1	1	1	2	1	1	0	1	1	2	1	1	1	0	1	1	2	1	1	0	1	1
797	0	1	0	0	0	0	2	1	1	1	1	0	0	0	0	0	0	2	1	0	0	1	0	0	0	0	0	0	2	1	1	1	1	0	1	1	1	0	0	2	2	0	0	2	0	1	0	0	1
798	1	0	0	0	1	1	2	0	2	2	0	0	0	0	0	0	0	1	1	1	1	2	0	0	0	0	0	1	2	1	2	1	1	0	0	2	1	0	0	1	1	0	1	1	1	0	0	2	0
799	1	1	0	0	1	1	2	0	1	1	0	0	0	0	0	0	0	0	1	1	1	0	0	0	0	0	0	0	2	2	0	2	1	1	1	1	1	0	0	1	1	0	0	1	0	0	0	1	0
800	1	1	0	0	0	0	1	1	1	1	1	1	1	0	0	1	0	2	0	0	0	1	1	1	1	1	0	0	2	2	0	1	1	1	0	2	1	0	0	0	0	0	0	2	0	2	0	2	0
801	0	1	0	0	0	0	1	2	0	0	1	1	0	0	0	1	1	0	1	1	1	0	1	1	1	2	0	1	1	1	1	2	2	0	2	0	2	0	0	0	0	0	1	2	1	1	0	2	0
802	0	1	0	0	0	0	2	1	1	1	1	0	0	0	0	0	0	1	0	0	0	1	0	0	0	0	0	1	2	1	1	0	0	0	0	2	0	0	0	2	2	0	0	1	0	0	0	1	0
803	1	1	0	0	0	0	2	2	0	1	0	2	2	0	0	0	1	2	0	0	0	0	2	0	0	0	0	1	2	0	1	2	2	0	1	1	1	0	0	0	0	0	0	1	1	0	0	2	0
804	1	0	0	0	1	1	2	1	1	2	0	0	2	0	0	0	0	0	0	0	0	0	0	0	0	0	0	1	2	1	1	2	2	0	2	0	2	0	0	0	0	0	0	1	0	0	0	2	0
805	0	1	0	0	0	0	2	2	0	1	0	1	1	0	0	0	0	0	1	1	1	0	0	0	0	0	0	1	2	2	1	2	2	0	0	2	2	0	0	0	0	2	2	2	1	1	0	1	0
806	1	0	0	0	1	1	2	0	2	2	0	1	0	0	0	1	0	1	0	0	0	1	0	0	0	0	0	0	2	1	0	1	0	1	0	2	2	0	0	1	1	0	0	2	0	0	0	2	0
807	0	1	0	0	1	1	1	2	0	0	1	1	2	0	0	0	0	0	0	0	0	0	0	0	0	0	0	1	1	1	1	0	1	1	1	1	0	0	0	2	2	0	0	2	0	0	0	1	1
808	1	1	1	0	0	0	2	2	0	1	0	0	1	0	0	0	0	0	1	1	1	1	0	0	0	0	0	0	1	1	1	1	0	0	2	0	2	0	0	1	1	1	1	2	0	2	0	2	0
809	0	1	0	0	1	1	2	1	2	2	0	0	1	1	0	0	0	2	0	1	1	0	0	0	0	0	0	0	1	1	1	2	2	1	1	0	0	0	0	1	1	0	1	1	1	0	0	2	0
810	0	2	0	0	1	1	2	1	1	1	1	0	0	0	0	0	0	0	0	0	0	1	0	0	0	0	0	1	2	1	1	1	1	0	1	1	0	0	0	1	1	0	0	1	0	0	0	1	1
811	1	0	0	0	0	0	2	1	0	0	0	1	1	0	0	0	0	0	0	0	0	0	0	0	0	0	0	0	2	0	0	2	1	0	0	2	1	0	0	1	1	0	0	2	1	1	0	1	1
812	0	1	0	0	1	1	2	2	0	0	0	1	2	0	0	0	0	1	2	2	2	0	0	0	0	0	1	0	2	0	0	1	1	1	0	2	2	0	1	2	1	0	0	1	0	1	0	1	1
813	1	0	0	0	1	1	2	0	2	2	0	1	1	1	1	1	1	2	1	1	1	0	0	0	0	0	0	0	2	1	1	0	0	0	0	2	0	0	0	2	2	0	0	2	0	0	0	2	0
814	1	1	1	0	0	0	2	2	0	0	1	0	0	0	0	0	0	0	1	1	1	0	0	0	0	0	0	1	2	1	0	1	1	0	0	2	0	1	1	1	1	0	1	1	1	1	0	2	0
815	0	1	0	0	0	0	2	2	0	0	0	1	2	0	0	0	0	1	0	0	0	0	0	0	0	0	0	0	2	2	0	0	1	1	1	1	1	1	1	0	0	0	0	0	1	0	0	1	0
816	1	2	0	0	0	0	2	1	2	2	0	0	1	0	0	0	0	1	1	1	0	0	0	0	0	0	0	1	2	2	0	0	0	0	0	2	1	0	0	1	1	1	1	2	1	0	0	1	0
817	1	0	0	0	1	1	1	1	1	1	0	0	0	0	0	0	0	0	0	0	0	0	0	0	0	0	0	0	2	2	0	1	2	1	1	1	2	0	0	1	1	0	2	2	2	1	0	1	1
818	1	1	0	0	0	0	1	2	0	0	1	0	1	0	0	0	0	1	0	0	0	0	1	1	1	2	0	0	2	1	0	1	0	1	1	1	2	0	0	1	1	1	1	2	1	1	0	2	0
819	0	1	0	0	0	0	2	2	0	0	1	0	0	0	0	0	0	1	2	2	2	0	1	1	1	1	0	1	1	0	2	0	0	0	0	2	1	0	0	0	0	0	0	2	1	1	0	2	0
820	1	1	0	0	0	0	2	1	1	1	0	1	1	0	0	0	0	1	1	1	0	0	1	0	0	1	0	1	1	1	1	0	0	0	2	0	1	0	0	1	1	0	0	2	1	1	0	2	0
821	1	0	0	0	1	1	1	1	1	1	0	1	1	0	0	0	1	2	1	1	1	1	0	0	0	1	0	1	1	1	2	1	1	1	0	2	1	0	0	1	1	0	0	0	0	1	0	2	0
822	1	1	1	0	0	0	2	2	0	1	0	1	1	0	0	0	0	0	0	0	0	1	0	0	0	0	0	0	2	1	2	1	1	2	1	2	1	0	0	1	1	0	0	0	0	0	0	0	0
823	1	1	1	0	0	0	1	1	1	1	1	0	1	0	0	0	0	2	2	1	0	1	0	0	0	0	0	0	2	2	0	1	1	1	1	1	0	0	0	0	0	0	1	2	2	1	0	2	0
824	0	2	0	0	0	0	2	2	0	0	0	0	0	0	0	0	1	1	0	0	0	0	0	0	0	0	0	0	2	2	0	1	1	0	1	1	1	0	0	2	2	0	0	1	0	0	0	2	0
825	1	0	0	0	0	0	2	2	0	0	1	0	2	0	0	0	0	2	2	1	0	0	0	0	0	0	0	1	2	0	1	2	2	0	1	1	1	0	0	2	1	0	0	2	0	0	0	2	0
826	1	0	0	0	0	0	1	0	2	2	0	0	0	0	0	0	0	0	0	0	0	0	0	0	0	0	0	1	1	1	1	1	1	1	0	2	0	0	0	2	2	1	1	2	1	1	0	0	1
827	1	1	1	0	0	0	1	1	1	1	0	1	1	0	0	0	0	1	0	0	0	0	0	0	0	0	0	0	2	2	0	2	2	0	1	1	1	0	0	1	1	0	0	2	2	0	0	0	1
828	0	1	0	0	0	0	1	2	0	0	1	0	1	0	0	0	1	2	2	2	2	1	0	0	0	0	0	1	1	1	2	1	0	2	1	2	0	0	0	2	2	0	0	2	0	0	0	2	0
829	0	1	0	0	0	0	2	0	2	2	0	0	0	0	0	0	0	0	0	0	0	1	0	0	0	0	0	0	2	2	0	1	1	0	2	1	2	0	0	1	1	1	1	2	1	1	1	0	0
830	1	1	0	0	1	1	1	1	0	2	0	0	1	0	0	0	0	0	0	0	0	0	0	0	0	0	0	0	2	0	1	1	0	1	1	1	2	0	0	1	1	0	0	2	1	1	0	2	0
831	0	0	0	0	1	1	1	2	0	0	1	0	1	0	0	0	0	2	1	1	1	1	0	0	0	1	0	0	2	2	1	1	1	0	2	1	1	1	0	1	1	1	1	1	1	1	0	1	1
832	1	1	0	0	0	0	1	1	0	0	1	0	1	0	0	0	0	1	0	1	0	0	1	0	0	1	0	0	1	1	2	1	1	0	0	2	1	1	1	1	1	0	0	2	1	1	1	2	0
833	1	1	0	0	0	0	1	2	0	1	1	0	0	0	0	0	0	1	1	0	0	0	1	0	0	0	0	0	2	2	1	0	0	0	0	2	0	0	0	1	1	0	0	2	0	0	0	2	0
834	1	0	0	0	0	0	1	1	1	2	0	1	1	0	0	0	0	2	1	1	1	0	0	0	0	0	0	0	2	1	0	2	1	2	1	2	2	0	0	1	1	0	0	2	0	1	0	2	0
835	1	1	0	0	0	0	2	1	0	0	0	1	1	0	0	0	0	0	0	0	0	0	2	0	0	0	0	2	1	1	1	2	2	0	1	1	1	0	0	0	0	2	2	2	1	0	0	1	0
836	0	2	0	0	0	0	2	0	1	1	0	0	1	0	0	0	0	1	1	1	1	1	2	1	1	1	0	1	2	2	0	0	1	1	1	1	1	1	1	1	1	0	0	1	1	1	0	2	0
837	1	0	0	0	1	1	2	2	0	0	0	1	1	0	0	0	0	1	2	1	1	1	0	0	0	0	0	0	2	1	0	2	1	0	1	1	0	0	0	2	1	0	0	1	0	0	0	2	0
838	1	1	0	0	1	1	2	1	1	1	0	0	0	0	0	0	1	1	0	0	0	0	0	0	0	1	0	0	2	2	0	1	0	1	1	1	2	0	0	0	0	1	1	1	1	0	0	2	0
839	1	2	0	0	0	0	2	0	2	2	0	1	2	0	0	0	0	1	1	0	1	1	0	0	0	0	0	0	2	2	1	1	1	0	1	1	1	0	0	2	2	1	2	2	1	1	0	0	1
840	0	1	0	0	0	0	1	1	1	2	0	2	2	0	0	0	0	0	1	1	1	0	0	0	0	0	0	0	1	1	0	2	1	0	1	1	2	0	0	1	1	0	0	1	0	0	0	1	0
841	1	2	0	0	0	0	2	2	1	1	0	0	1	0	0	0	0	2	0	0	0	0	0	0	0	0	0	2	1	1	2	1	0	0	1	2	2	0	0	0	0	1	2	2	1	1	0	1	0
842	1	2	0	0	0	0	2	2	0	0	0	0	1	0	0	0	0	0	0	1	1	0	1	0	0	0	1	1	2	1	0	0	1	1	0	2	0	0	0	2	2	0	0	2	0	0	0	0	0
843	1	1	0	0	1	1	1	2	0	1	1	0	0	0	0	0	0	2	1	1	1	0	0	0	0	1	0	0	2	2	1	1	0	1	0	2	1	0	0	1	1	0	0	2	0	0	1	0	1
844	0	1	0	0	0	0	2	2	0	0	1	0	0	0	0	0	0	2	0	0	0	1	0	0	0	0	0	0	2	2	1	1	0	1	1	1	1	1	0	0	0	0	0	1	0	0	0	2	0
845	1	0	0	0	0	0	1	2	0	0	1	1	1	0	0	0	0	0	0	0	0	0	0	0	0	0	0	0	2	1	1	0	0	0	2	0	0	0	0	2	2	0	2	2	2	1	0	2	0
846	0	2	0	0	0	0	1	1	1	1	0	0	0	0	0	0	0	2	0	0	0	1	0	0	0	0	1	1	2	0	1	1	1	0	0	2	1	0	0	1	1	0	0	1	1	1	0	2	0
847	1	2	0	0	0	0	2	2	2	2	0	0	0	0	0	0	0	0	0	0	0	2	0	0	0	0	0	0	2	2	1	1	2	0	0	2	1	0	0	1	1	1	1	2	1	0	0	1	0
848	1	2	0	0	0	0	1	1	1	1	1	0	0	0	0	0	0	0	0	0	0	0	1	1	1	2	0	2	1	0	2	0	0	0	1	1	0	0	0	1	1	0	0	2	1	1	0	0	1
849	1	0	0	0	1	1	2	1	1	1	0	0	2	1	1	1	1	2	1	1	0	0	0	0	0	1	0	1	2	1	1	1	1	0	1	1	0	0	0	1	1	1	1	1	1	0	0	0	1
850	0	1	0	0	0	0	2	1	1	1	0	1	1	0	0	0	0	1	0	1	0	1	0	0	0	0	0	0	1	1	1	1	1	0	1	1	1	0	0	2	1	1	1	2	2	0	0	1	1
851	1	2	0	0	1	1	1	1	1	1	0	0	0	0	0	0	0	0	0	0	0	1	2	1	1	1	0	0	2	2	1	2	2	0	1	1	1	0	0	1	1	2	2	2	0	0	0	1	0
852	1	1	1	0	0	0	1	1	0	2	0	1	1	0	0	0	0	0	0	0	0	0	0	0	0	0	0	0	2	1	1	0	1	1	0	2	2	0	1	2	1	0	0	0	0	0	0	1	0
853	1	1	0	0	0	0	1	2	0	0	1	1	0	0	0	1	0	1	1	1	1	0	0	0	0	0	0	0	2	1	0	1	1	1	1	1	2	0	0	1	1	0	1	2	1	2	0	2	0
854	0	1	0	0	0	0	1	1	1	1	1	1	1	0	0	0	0	1	1	1	0	0	0	0	0	0	0	0	1	1	0	2	2	0	0	2	1	0	0	1	1	1	1	2	0	0	0	2	0
855	0	0	0	0	0	0	1	1	1	1	1	0	0	0	0	0	0	0	0	0	0	1	0	0	0	0	0	1	1	1	1	2	1	1	1	1	2	0	0	1	1	1	1	1	2	0	0	2	0
856	1	1	0	0	0	0	2	2	0	0	0	0	0	0	0	0	0	0	0	0	0	1	1	0	0	1	0	0	2	2	0	0	0	0	0	2	2	0	0	0	0	0	0	0	0	0	0	2	0
857	0	2	1	0	0	0	2	2	0	0	0	1	0	0	0	1	0	2	1	0	0	1	0	0	0	0	0	0	2	2	0	2	2	0	1	1	1	0	0	1	1	0	0	2	1	1	0	1	1
858	1	1	0	0	1	1	2	0	2	2	0	0	0	0	0	0	0	1	0	0	0	0	0	0	0	0	0	1	1	1	2	1	1	1	1	1	1	0	0	1	1	0	0	0	1	0	0	2	0
859	1	2	0	0	0	0	2	0	2	2	0	0	0	0	0	0	0	0	0	0	0	0	0	0	0	0	0	0	1	1	0	0	1	1	0	2	2	0	0	0	0	0	1	2	0	1	0	1	1
860	1	1	0	0	0	0	2	1	1	1	1	0	0	0	0	0	0	0	0	0	0	1	0	0	0	1	0	0	2	1	0	2	2	0	1	1	2	0	0	1	1	0	0	2	1	1	1	1	0
861	1	1	0	0	0	0	2	2	0	0	1	1	1	0	0	0	0	2	2	1	1	0	0	0	0	1	0	0	2	2	1	1	1	0	1	1	1	0	0	1	1	1	1	2	1	0	0	2	0
862	1	2	1	0	0	0	2	2	1	1	0	0	0	0	0	0	0	1	1	1	1	0	1	1	1	2	0	1	2	2	0	1	0	0	2	0	1	1	1	1	1	0	1	2	0	0	0	0	2
863	1	1	0	0	0	0	2	0	2	2	0	0	0	0	0	0	0	0	1	1	1	0	0	0	0	0	0	0	1	1	0	2	2	0	0	2	2	0	0	0	0	0	1	1	0	0	0	2	0
864	1	1	0	0	0	0	2	1	1	2	0	0	0	0	0	0	0	1	0	0	0	0	0	0	0	0	0	1	2	2	0	1	1	0	0	2	1	0	0	2	2	0	1	1	1	0	0	2	0
865	1	2	0	0	0	0	1	1	1	1	1	0	1	0	0	0	0	1	1	0	0	1	1	0	0	1	0	0	1	1	2	1	2	0	0	2	2	0	0	1	1	0	0	1	0	0	0	0	0
866	1	1	0	0	0	0	2	2	0	0	0	0	1	0	0	0	1	2	0	0	0	2	1	1	1	1	1	1	2	1	0	1	1	0	0	2	1	0	0	1	1	0	2	2	2	1	0	2	0
867	0	1	0	0	0	0	2	2	0	0	0	0	1	0	0	0	0	1	1	1	0	0	0	0	0	0	0	1	1	1	1	0	0	1	1	1	2	0	0	1	1	1	1	2	1	0	0	2	0
868	0	2	0	0	0	0	2	0	1	1	0	0	2	0	0	0	0	0	1	1	1	0	1	1	1	2	0	0	2	0	1	1	1	1	0	2	1	0	0	2	2	0	0	2	0	0	0	2	0
869	1	2	1	0	0	0	1	0	2	2	0	1	1	0	0	0	0	1	1	1	1	1	0	0	0	1	0	0	2	1	0	2	1	0	1	1	1	1	1	1	1	2	2	2	0	0	1	1	0
870	0	2	0	0	0	0	2	1	2	2	0	0	0	0	0	0	0	1	0	1	0	1	1	0	0	0	0	2	0	0	2	1	1	0	2	1	0	0	0	2	2	0	1	2	1	0	0	2	0
871	1	1	0	0	1	1	2	2	0	0	0	0	1	0	0	0	0	0	0	0	0	1	2	1	1	1	0	0	2	2	0	0	0	1	0	2	2	0	0	1	1	0	1	1	1	0	1	0	0
872	1	1	0	0	0	0	2	2	0	0	1	1	2	0	0	0	0	1	2	2	1	0	0	0	0	0	1	0	2	1	0	2	1	1	1	1	1	0	0	1	1	0	0	2	0	0	0	0	0
873	1	1	1	1	0	1	2	1	0	0	0	0	1	1	1	1	0	0	0	0	0	0	0	0	0	0	0	0	2	1	0	2	1	2	1	2	0	0	0	2	2	0	1	1	0	0	1	0	0
874	1	2	0	0	0	0	1	2	0	1	1	0	0	0	0	0	0	2	2	2	1	0	0	0	0	0	0	2	2	2	0	0	0	0	0	2	1	0	0	1	1	0	1	2	1	2	0	1	1
875	0	1	0	0	0	0	1	2	0	0	1	0	1	0	0	0	0	2	0	1	0	1	0	0	0	0	0	1	1	1	2	0	0	0	0	2	2	0	0	0	0	1	1	2	2	0	0	0	0
876	1	2	0	0	0	0	2	0	2	2	0	2	2	0	0	0	0	1	1	1	1	0	0	0	0	0	0	0	1	0	1	1	2	1	2	1	1	0	0	1	1	1	1	1	0	1	0	1	0
877	0	0	0	0	0	0	2	0	1	1	1	0	0	0	0	0	0	1	1	0	0	1	0	0	0	0	1	0	2	1	0	0	1	1	1	1	1	1	1	0	0	1	1	2	1	0	0	2	0
878	1	0	0	0	1	1	2	1	1	1	0	1	1	0	0	0	0	1	0	0	0	0	0	0	0	0	0	0	1	1	2	2	2	0	2	0	1	0	0	1	1	1	1	2	0	1	2	0	0
879	0	1	0	0	0	0	2	1	2	2	0	1	1	0	0	0	0	1	1	1	1	0	0	0	0	1	0	0	2	2	1	1	2	0	0	2	0	0	0	1	1	0	0	0	0	0	0	2	0
880	1	1	0	0	0	0	0	2	1	1	0	0	1	0	0	0	0	1	1	1	0	0	1	0	0	0	0	0	2	1	0	1	1	1	1	1	1	0	0	1	1	0	2	2	1	1	1	1	0
881	0	1	0	0	0	0	2	1	1	1	0	1	1	0	0	0	0	0	0	0	0	0	0	0	0	0	0	1	2	1	1	1	1	0	0	2	0	0	0	1	1	0	1	2	2	1	0	0	1
882	1	1	0	0	0	0	2	2	0	1	0	0	0	0	0	0	0	1	1	1	0	0	1	1	1	1	1	0	2	1	0	1	2	1	2	1	1	0	0	1	1	0	1	1	1	2	0	1	0
883	1	1	0	0	1	1	2	2	0	0	0	1	1	0	0	0	0	1	1	1	1	0	0	0	0	0	0	0	2	0	0	1	1	0	0	2	2	0	0	1	1	0	0	2	0	1	0	1	0
884	0	2	0	0	0	0	2	2	1	1	0	0	1	0	0	0	0	1	0	1	0	1	1	1	1	0	0	0	2	1	0	0	1	1	0	2	1	1	0	1	0	0	0	1	0	1	0	0	2
885	1	0	0	0	0	1	2	1	0	0	0	0	0	0	0	0	0	0	1	1	1	0	0	0	0	0	0	0	2	1	2	1	1	0	1	1	2	0	0	0	0	0	1	2	1	1	0	2	0
886	1	1	0	0	0	0	2	2	0	0	0	0	0	0	0	0	0	1	0	0	0	1	0	0	0	0	0	0	2	2	0	1	1	1	1	1	2	0	0	0	0	0	2	2	1	1	0	2	0
887	0	1	0	0	1	1	2	0	2	2	0	0	0	0	0	0	0	0	0	0	0	0	0	0	0	2	0	0	1	1	0	2	2	0	1	1	1	0	0	2	2	0	0	1	2	1	0	0	0
888	1	1	0	0	0	0	2	0	2	2	0	0	1	0	0	0	0	1	1	1	0	0	0	0	0	0	0	0	2	1	1	2	2	0	1	1	0	0	0	1	1	0	1	2	0	0	0	2	0
889	0	0	0	0	0	0	2	1	1	1	1	0	0	0	0	0	0	2	2	1	0	0	0	0	0	1	1	0	2	2	0	1	1	0	1	1	0	0	0	2	2	0	1	2	1	1	0	1	0
890	1	0	0	0	0	0	2	2	0	1	0	0	1	0	0	0	0	0	0	0	0	0	0	0	0	0	1	1	2	1	0	2	1	0	2	2	1	0	0	1	1	0	0	1	0	0	0	2	0
891	1	1	0	0	0	0	1	1	0	0	1	1	1	0	0	0	0	0	0	0	0	1	0	0	0	0	0	0	1	1	0	2	1	0	1	1	1	0	0	1	1	0	0	2	0	0	0	0	1
892	0	2	0	0	0	0	2	2	1	1	0	0	0	0	0	0	0	1	2	2	2	0	0	0	0	0	0	0	1	1	1	0	0	0	0	2	2	0	0	0	0	2	2	2	1	1	0	1	0
893	1	1	0	0	0	0	2	2	0	1	0	0	0	0	0	0	0	0	0	0	0	0	0	0	0	0	0	1	2	2	0	1	0	0	2	0	0	0	0	2	2	0	0	1	0	0	1	0	0
894	0	2	1	0	0	0	2	1	1	2	0	1	1	0	0	0	0	0	0	0	0	0	0	0	0	0	0	0	2	2	1	2	2	0	0	2	1	0	1	2	1	0	0	0	1	1	0	1	0
895	1	2	1	0	1	1	1	1	1	1	1	1	2	0	0	0	0	1	1	1	0	1	0	0	0	0	0	1	1	0	2	2	2	0	1	1	1	0	0	2	2	1	1	2	2	0	0	0	1
896	1	1	0	0	0	0	2	2	0	0	0	0	0	0	0	0	0	2	0	0	0	0	0	0	0	0	0	0	2	1	2	2	1	1	1	0	1	0	0	1	1	0	0	0	2	1	0	2	0
897	0	1	0	0	0	0	2	1	1	1	0	0	1	0	0	0	0	0	0	1	0	0	0	0	0	0	0	1	1	1	1	2	2	0	2	0	2	0	0	0	0	0	1	1	1	1	0	2	0
898	1	0	0	0	0	0	1	2	0	0	2	0	0	0	0	0	1	0	1	1	1	1	0	0	0	1	0	0	2	1	0	0	0	1	2	1	2	0	0	0	0	1	1	2	1	0	0	1	0
899	0	1	0	0	0	0	2	1	0	0	1	1	1	0	0	0	0	0	0	0	0	1	0	0	0	0	0	0	2	2	0	0	0	0	0	2	1	0	0	1	1	0	0	1	0	0	1	1	0
900	0	1	0	0	0	0	1	2	1	1	0	0	0	0	0	0	0	1	1	1	1	0	0	0	0	0	0	0	2	2	0	1	0	2	0	2	2	0	0	1	0	0	0	2	0	2	0	0	0
901	1	2	1	0	0	0	2	1	1	1	0	1	1	0	0	0	0	1	1	1	1	0	0	0	0	1	0	0	2	2	2	1	1	1	0	2	1	0	0	1	1	0	1	1	1	0	0	2	0
902	0	1	1	0	0	0	1	1	0	0	2	1	1	0	0	0	0	0	0	1	1	0	0	0	0	0	0	1	2	1	2	2	1	0	1	1	1	1	1	0	0	1	1	2	0	0	0	1	0
903	1	1	2	0	0	0	1	1	1	1	1	0	1	0	0	1	0	2	0	1	1	0	0	0	0	0	0	0	2	2	0	0	0	0	0	2	2	0	0	2	1	0	0	1	1	1	0	2	0
904	0	1	0	0	0	0	0	1	1	1	1	0	0	0	0	0	0	1	1	1	0	0	1	0	0	1	0	0	2	2	1	1	1	1	0	2	0	0	0	2	2	0	1	1	1	1	0	2	0
905	0	1	0	0	0	0	2	2	0	0	1	0	1	0	0	0	0	1	0	0	0	0	0	0	0	0	0	0	2	2	1	1	1	0	1	1	2	0	0	0	0	0	1	1	1	0	0	1	0
906	1	0	0	0	1	1	2	1	1	1	0	0	1	0	0	0	0	1	0	0	0	0	0	0	0	0	0	0	1	1	0	1	1	0	0	2	2	0	0	0	0	0	0	1	0	0	0	1	0
907	0	1	1	1	0	1	2	2	0	0	0	1	1	0	0	0	0	1	1	1	1	0	0	0	0	0	0	2	0	0	2	2	2	0	1	1	1	1	1	1	1	0	0	2	0	0	0	2	0
908	1	2	1	0	0	0	2	2	0	1	0	0	0	0	0	0	0	1	1	1	1	0	1	0	0	1	0	0	2	1	1	1	1	2	0	2	1	0	0	1	1	0	0	2	0	0	0	0	2
909	0	0	0	0	0	0	2	2	0	1	0	1	2	0	0	0	0	0	1	1	1	1	0	0	0	0	0	2	2	2	0	0	0	0	1	1	0	0	0	1	1	1	2	2	0	0	0	1	0
910	1	2	0	0	0	0	2	1	1	2	0	0	0	0	0	0	0	2	2	1	0	1	1	0	0	1	0	0	2	2	1	2	2	0	2	0	0	0	0	2	2	0	0	2	0	0	0	1	1
911	1	1	0	0	0	0	2	1	1	1	0	0	2	1	1	1	0	0	0	0	0	0	0	0	0	0	0	0	2	0	0	1	0	0	1	1	1	0	0	1	1	0	0	1	0	0	0	2	0
912	0	1	0	0	0	0	1	1	0	0	1	0	2	0	0	1	0	2	1	0	0	0	0	0	0	1	0	0	1	1	1	2	1	0	1	1	1	0	0	1	1	1	1	2	1	0	0	2	0
913	1	1	0	0	0	0	1	2	0	1	1	1	0	0	0	1	0	0	1	1	1	0	0	0	0	2	0	0	2	1	0	1	1	0	1	1	1	0	0	1	1	1	1	2	0	2	0	1	0
914	0	2	0	0	0	0	2	0	2	2	0	0	1	0	0	0	0	1	1	1	1	1	1	0	0	0	0	1	2	1	2	2	2	0	0	2	1	0	0	0	0	0	0	2	0	0	0	2	0
915	1	1	0	0	0	0	2	1	1	1	0	0	0	0	0	0	0	1	0	0	0	0	0	0	0	0	0	0	2	1	0	1	2	1	2	1	1	0	0	0	0	0	1	1	1	1	0	1	1
916	1	1	0	0	0	0	2	0	2	2	0	0	0	0	0	0	0	1	0	1	0	1	1	0	0	1	0	2	1	1	2	1	1	2	0	2	2	0	0	0	0	0	2	2	2	1	0	2	0
917	1	1	0	0	0	0	1	2	0	1	1	2	2	0	0	0	1	1	0	0	0	0	2	0	0	0	0	1	2	0	1	1	0	2	1	1	2	0	0	0	0	1	1	2	1	2	1	1	1
918	1	1	0	0	0	0	1	2	1	1	1	0	1	0	0	0	0	1	0	0	0	1	0	0	0	0	0	0	2	1	1	2	1	0	0	2	2	1	1	0	0	0	0	1	0	0	0	2	0
919	1	2	0	0	0	0	1	1	1	1	0	0	1	0	0	0	0	2	1	1	1	1	1	1	1	1	0	1	1	1	1	1	1	0	1	1	1	0	0	1	1	0	0	2	0	0	0	2	0
920	1	0	0	0	0	0	2	1	1	1	0	0	1	0	0	0	0	0	1	2	1	0	0	0	0	1	0	2	1	1	1	0	0	1	2	1	1	0	0	1	1	0	0	2	2	0	0	1	0
921	0	0	0	0	1	1	2	2	1	1	0	0	1	0	0	0	0	1	2	2	1	0	0	0	0	0	0	0	2	2	0	0	0	1	2	1	0	0	0	1	1	0	1	2	2	1	0	1	1
922	1	0	1	0	0	0	2	1	2	2	0	0	0	0	0	0	0	0	1	1	1	1	0	0	0	0	0	1	1	1	1	1	1	0	0	2	2	0	0	1	1	0	0	2	1	1	0	1	0
923	1	0	0	0	0	0	1	1	1	1	0	0	0	0	0	0	1	1	1	1	1	0	0	0	0	0	0	1	2	0	1	0	0	0	0	2	1	0	0	1	1	0	1	2	1	1	0	2	0
924	1	2	0	0	0	0	2	2	0	0	0	0	0	0	0	0	0	1	1	1	1	0	0	0	0	0	0	0	2	1	2	1	1	1	1	1	1	0	0	1	1	0	0	1	1	0	0	1	0
925	1	0	0	0	2	2	2	1	2	2	0	1	1	0	0	0	0	2	1	1	1	0	0	0	0	1	1	0	2	1	0	2	1	0	0	2	1	0	0	1	1	0	0	2	0	0	0	0	2
926	1	1	0	0	0	0	2	0	2	2	0	1	2	0	0	0	0	1	1	1	1	0	0	0	0	0	0	0	2	2	0	2	1	1	1	1	1	0	0	1	1	0	0	2	0	0	0	2	0
927	1	2	0	0	0	0	2	2	0	1	0	2	2	0	0	0	0	2	2	2	0	0	1	0	0	0	0	0	2	0	1	0	0	0	1	1	0	0	0	1	1	1	1	2	0	0	0	2	0
928	1	1	0	0	1	1	2	0	2	2	0	0	1	0	0	0	0	0	1	1	1	0	0	0	0	0	0	1	2	0	1	1	2	0	1	1	0	0	0	1	1	0	2	2	1	1	1	0	1
929	0	1	1	0	0	0	2	2	1	1	0	0	0	0	0	0	0	0	0	0	0	0	0	0	0	1	0	0	1	1	0	0	0	0	0	2	1	1	0	0	0	0	0	1	0	0	0	0	0
930	1	2	1	1	0	1	2	2	0	0	1	1	2	0	0	0	0	2	1	1	1	0	0	0	0	0	0	0	1	1	2	0	1	0	1	2	1	1	1	1	1	2	2	2	1	1	0	2	0
931	1	2	0	0	0	0	2	2	0	0	0	0	0	0	0	0	0	0	0	0	0	0	0	0	0	0	1	1	2	1	0	1	1	1	2	0	1	0	0	1	1	0	0	2	1	1	0	0	1
932	0	2	1	0	0	0	1	0	2	2	0	0	1	1	1	1	0	0	0	0	0	0	1	1	1	2	0	0	2	1	1	1	1	0	0	2	1	0	0	2	2	0	0	0	0	0	0	1	0
933	1	1	0	0	0	0	2	0	2	2	0	0	0	0	0	0	0	0	1	1	1	0	1	0	0	0	0	0	2	2	0	2	2	0	2	0	1	0	1	2	1	0	0	1	0	1	1	1	0
934	0	2	1	0	0	0	2	1	1	2	0	1	0	0	0	1	0	1	0	0	0	1	0	0	0	0	0	0	1	1	2	1	1	0	0	2	2	0	1	1	0	0	0	2	0	0	0	1	0
935	0	0	0	0	0	0	1	1	1	1	1	1	2	0	0	0	0	2	2	1	0	1	0	0	0	0	0	0	2	1	0	1	1	0	0	2	1	0	0	2	2	0	0	1	1	0	0	2	0
936	1	1	0	0	0	0	1	2	0	0	1	0	1	0	0	1	0	1	1	1	0	0	0	0	0	1	0	0	2	2	1	1	1	0	1	1	0	0	0	1	1	0	1	2	1	0	0	1	1
937	0	1	0	0	1	1	2	1	2	2	0	1	1	0	0	0	0	1	0	0	0	1	0	0	0	0	0	0	2	1	1	1	1	1	0	1	1	0	0	2	2	0	0	1	1	0	1	0	0
938	1	1	0	0	0	0	2	1	1	1	0	0	0	0	0	0	0	1	1	1	1	1	0	0	0	0	0	1	2	2	0	1	1	1	0	2	1	1	1	1	1	0	1	1	1	0	1	0	0
939	1	2	0	0	0	0	1	2	0	0	0	0	1	0	0	0	0	0	0	0	0	0	0	0	0	0	0	1	2	1	2	1	1	0	0	1	2	0	0	1	0	0	0	1	0	1	0	0	0
940	1	1	0	0	0	0	2	2	0	0	1	0	1	0	0	0	0	0	0	0	0	0	1	0	0	1	0	0	2	2	1	1	1	0	0	1	2	0	0	0	0	0	0	1	1	1	0	0	2
941	1	2	1	0	0	0	1	1	1	1	1	1	2	0	0	0	0	0	1	1	1	1	1	1	1	1	0	0	2	2	0	2	2	0	1	1	2	0	0	1	1	0	0	2	0	0	1	1	0
942	1	1	0	0	0	0	1	1	1	1	0	1	1	0	0	0	0	2	2	2	2	0	0	0	0	1	0	0	2	1	1	1	1	0	0	1	1	0	0	2	1	0	1	1	1	1	0	2	0
943	1	1	0	0	0	0	2	0	1	1	1	1	1	0	0	0	0	0	1	1	1	1	1	1	1	1	0	0	2	1	0	2	1	0	1	1	2	0	0	1	1	0	1	2	1	1	0	1	0
944	0	2	0	0	0	0	0	1	1	1	1	0	0	0	0	0	0	0	1	1	1	0	1	0	0	0	0	1	1	1	1	1	1	1	0	2	1	0	0	2	2	0	1	2	1	1	0	2	0
945	0	0	0	0	0	0	2	2	0	0	0	0	1	0	0	0	0	0	0	0	0	0	1	0	0	0	0	0	2	1	0	1	1	0	1	1	2	0	0	0	0	1	1	2	1	0	0	0	0
946	0	1	0	0	1	1	2	2	0	0	1	1	2	0	0	1	0	1	1	1	1	0	1	1	1	1	0	0	1	1	2	0	1	0	0	2	1	0	0	0	0	0	0	1	1	1	0	1	0
947	1	1	1	1	0	1	1	2	0	1	1	0	1	0	0	1	0	0	0	0	0	0	1	0	0	0	0	0	2	1	0	2	1	0	2	2	1	0	0	1	1	0	0	2	0	1	0	2	0
948	1	2	1	0	0	0	2	2	0	1	0	0	2	0	0	0	0	1	1	1	1	1	2	1	1	1	0	1	2	0	1	1	1	1	2	0	1	0	0	1	1	0	1	2	1	1	0	2	0
949	1	0	0	0	1	1	1	1	1	1	1	0	1	0	0	0	0	0	1	1	1	0	0	0	0	0	0	0	2	2	1	1	1	0	0	2	1	1	1	1	1	1	1	1	1	0	0	0	2
950	0	1	0	0	0	0	1	2	0	1	1	0	1	0	0	0	0	0	0	0	0	1	0	0	0	0	1	0	2	1	0	1	1	0	0	2	1	0	0	2	2	0	1	2	0	0	0	1	1
951	1	2	0	0	0	0	2	2	1	1	1	1	1	0	0	0	0	1	0	0	0	0	0	0	0	0	0	0	2	1	1	1	1	0	0	2	2	0	0	0	0	2	2	2	0	2	0	1	0
952	1	1	0	0	0	0	2	1	1	1	0	0	0	0	0	0	0	1	1	1	0	0	0	0	0	1	0	1	2	2	1	1	2	0	0	2	0	0	0	2	2	0	0	2	0	0	0	1	0
953	0	1	0	0	0	0	2	2	1	1	0	0	0	0	0	0	0	1	1	1	1	0	0	0	0	0	1	0	1	0	1	0	0	0	2	0	2	0	0	0	0	0	0	2	0	0	0	1	0
954	0	1	1	1	0	1	2	0	2	2	0	0	1	1	1	1	0	1	0	0	0	0	0	0	0	0	0	0	1	1	1	0	0	0	0	2	2	0	0	1	1	0	0	0	1	1	0	1	0
955	1	1	1	0	0	0	2	2	2	2	0	0	0	0	0	0	0	0	0	0	0	1	1	1	1	2	0	1	2	1	0	1	1	1	0	2	2	0	0	1	1	0	0	2	0	0	0	2	0
956	0	2	0	0	0	0	2	0	2	2	0	0	0	0	0	0	0	1	0	0	0	0	0	0	0	1	0	2	2	2	0	1	1	0	1	1	1	1	1	0	0	1	1	1	1	0	0	1	1
957	0	1	0	0	0	0	1	1	1	1	0	1	1	0	0	0	0	1	2	2	1	0	0	0	0	0	0	0	1	1	1	1	1	0	1	1	1	0	0	1	1	0	0	2	0	0	0	2	0
958	0	0	0	0	0	0	1	2	0	0	2	1	1	0	0	0	0	1	0	0	0	0	1	0	0	0	0	0	2	1	0	1	1	2	2	1	1	0	0	1	1	0	0	1	0	0	1	1	0
959	0	1	1	0	0	0	2	1	1	1	0	0	0	0	0	0	0	1	0	0	0	1	0	0	0	0	0	1	2	2	0	0	1	0	1	2	0	1	1	1	1	0	1	1	1	1	0	1	1
960	1	1	0	0	0	0	2	1	1	1	0	0	1	0	0	0	1	2	0	0	0	0	0	0	0	0	0	0	2	1	2	1	1	0	0	2	1	1	1	1	1	2	2	2	0	0	0	1	0
961	1	1	0	0	0	0	2	2	0	0	0	1	1	0	0	0	0	1	0	0	0	0	1	0	0	0	0	0	2	2	1	2	1	0	1	1	1	0	0	1	1	2	2	2	0	2	0	2	0
962	1	0	0	0	0	0	2	1	1	1	0	0	0	0	0	0	0	0	0	0	0	1	0	0	0	0	0	0	2	1	1	2	2	0	2	0	0	0	0	2	2	0	0	1	1	0	0	0	0
963	1	0	0	0	1	1	2	1	1	2	0	1	0	0	0	0	0	0	0	0	0	0	0	0	0	0	0	0	2	1	0	0	0	1	0	2	2	0	0	1	1	0	1	1	1	0	0	1	0
964	0	1	0	0	0	0	2	1	2	2	0	0	0	0	0	0	0	1	1	1	1	0	0	0	0	1	1	0	2	1	0	2	2	0	0	2	1	0	0	2	1	1	1	1	2	0	0	2	0
965	1	2	0	0	0	0	1	0	2	2	0	1	0	0	0	1	0	0	0	0	0	1	0	0	0	0	0	1	2	1	2	1	1	0	0	2	1	0	0	2	2	0	1	1	0	0	0	2	0
966	0	1	0	0	0	0	2	2	0	1	0	0	0	0	0	0	0	2	1	1	1	0	0	0	0	0	0	0	2	1	0	1	0	2	0	2	1	0	0	0	0	0	0	1	0	0	0	2	0
967	1	2	1	0	0	0	2	1	1	2	0	0	0	0	0	0	0	2	0	0	0	0	0	0	0	0	0	0	2	1	0	2	1	1	1	1	2	1	1	0	0	0	0	2	1	1	0	2	0
968	1	1	0	0	0	0	1	1	1	1	0	0	0	0	0	0	0	0	0	0	0	0	0	0	0	1	0	0	2	1	1	1	1	0	2	1	0	0	0	1	1	0	0	2	1	0	0	1	0
969	1	0	0	0	0	0	2	1	2	2	0	0	0	0	0	0	0	1	0	0	0	1	0	0	0	0	0	0	2	2	2	0	0	1	1	1	1	0	0	1	1	0	0	2	0	0	0	2	0
970	0	1	0	0	1	1	2	2	0	1	0	1	0	0	0	1	0	0	0	0	0	1	0	0	0	1	0	0	2	2	1	1	1	1	1	1	1	0	0	0	0	0	0	2	0	1	0	1	0
971	1	2	0	0	0	0	1	1	0	2	0	0	0	0	0	0	0	1	1	0	1	0	0	0	0	0	1	0	2	1	1	1	0	2	1	1	2	0	1	1	0	0	0	2	1	1	1	0	0
972	1	2	0	0	0	0	1	2	0	0	1	1	1	0	0	0	0	1	0	0	0	1	0	0	0	0	0	0	2	2	1	2	2	0	1	1	1	0	0	2	1	0	0	2	0	0	0	2	0
973	1	2	1	0	0	0	1	1	1	1	1	1	1	0	0	0	0	1	1	1	0	0	0	0	0	0	0	0	1	1	0	1	1	1	1	1	1	0	1	2	1	0	1	2	0	0	0	1	0
974	1	1	0	0	0	0	1	2	0	0	1	0	1	0	0	0	0	0	0	1	0	0	1	0	0	0	0	1	2	2	0	1	0	0	1	2	2	0	0	0	0	0	1	2	1	2	0	0	0
975	0	2	0	0	1	1	1	1	1	1	2	0	1	0	0	0	0	1	1	1	0	1	0	0	0	0	0	0	2	2	0	2	2	0	1	1	2	1	0	0	0	2	2	2	1	1	0	2	0
976	1	2	0	0	0	0	2	1	1	1	0	1	1	0	0	0	0	1	1	1	0	0	0	0	0	0	0	0	1	1	2	1	1	0	0	2	1	0	0	0	0	0	0	1	0	1	0	0	0
977	0	1	1	0	0	0	1	2	0	0	1	0	0	0	0	0	0	0	1	1	1	0	1	1	1	2	1	0	2	1	1	1	1	0	1	1	0	0	0	2	2	0	1	1	1	2	0	2	0
978	1	1	0	0	1	1	2	0	1	1	0	0	0	0	0	0	0	0	0	0	0	1	1	0	0	1	0	1	2	1	1	1	2	0	1	1	1	0	0	1	1	0	1	1	1	0	0	1	0
979	0	0	0	0	1	1	2	2	0	0	0	1	2	0	0	0	0	0	1	1	1	0	0	0	0	0	0	0	2	2	0	1	2	0	0	2	2	0	0	0	0	0	0	1	0	0	0	2	0
980	0	0	0	0	0	0	2	2	1	2	0	2	2	0	0	0	0	0	0	0	0	1	0	0	0	0	0	0	1	0	1	2	1	1	1	1	2	1	1	1	0	0	0	1	0	0	0	2	0
981	0	2	0	0	0	0	2	0	2	2	0	0	0	0	0	0	1	2	1	1	0	0	0	0	0	0	0	0	2	1	0	0	0	0	0	2	0	0	0	1	1	0	1	1	1	0	0	2	0
982	1	1	0	0	0	0	0	1	1	1	1	0	0	0	0	0	0	1	2	1	1	0	0	0	0	0	0	1	2	2	1	1	1	0	1	1	2	0	0	0	0	1	1	2	1	2	0	2	0
983	0	0	0	0	1	1	1	2	0	2	0	0	1	0	0	0	0	1	1	0	1	0	0	0	0	0	0	1	1	0	1	1	1	2	2	1	1	0	0	0	0	0	0	2	0	0	0	0	0
984	0	1	0	0	0	0	1	0	2	2	0	0	0	0	0	0	0	0	0	0	0	1	0	0	0	0	0	0	2	1	0	2	2	0	1	1	0	0	0	1	1	0	0	1	0	0	1	1	0
985	0	2	0	0	0	0	2	1	1	1	0	0	0	0	0	0	0	2	2	2	2	0	0	0	0	0	0	0	2	2	1	1	1	0	1	1	0	1	1	1	1	0	0	2	0	2	0	2	0
986	1	1	0	0	0	0	2	2	0	0	0	0	1	0	0	0	0	2	1	1	1	1	0	0	0	0	0	1	1	1	1	2	2	0	1	1	1	0	0	1	1	0	1	2	1	0	0	2	0
987	1	2	0	0	0	0	1	2	0	1	1	0	1	0	0	1	0	0	1	1	1	2	0	0	0	0	0	0	2	2	2	2	2	0	1	1	1	0	0	0	0	0	1	2	1	1	0	1	1
988	1	1	2	0	0	0	2	1	0	1	0	0	0	0	0	0	0	1	1	1	1	1	0	0	0	0	0	0	2	2	1	1	1	0	1	1	0	0	0	1	1	0	1	1	1	0	1	1	1
989	1	1	0	0	0	0	1	2	0	0	2	0	0	0	0	0	0	2	1	1	1	0	0	0	0	0	0	0	1	1	1	1	1	1	1	1	1	0	0	1	1	0	1	1	0	0	0	1	0
990	1	2	0	0	0	0	2	1	1	1	0	1	0	0	0	1	0	0	0	0	0	1	0	0	0	0	0	0	1	1	1	1	1	0	1	1	1	0	0	1	1	0	0	0	2	1	0	2	0
991	1	2	0	0	0	0	2	2	0	0	0	0	0	0	0	0	0	0	0	0	0	0	0	0	0	1	0	1	1	0	2	0	0	0	0	2	2	0	0	0	0	0	0	0	1	1	0	2	0
992	1	0	0	0	1	1	1	1	1	1	1	0	2	0	0	1	0	0	0	0	0	1	0	0	0	0	0	0	2	2	0	2	2	0	2	0	0	0	0	2	1	0	0	1	0	0	0	1	1
993	0	1	0	0	0	1	1	1	1	1	0	0	1	0	0	0	0	1	1	2	1	0	0	0	0	0	0	0	2	1	0	0	1	0	0	2	2	0	1	1	0	0	1	2	0	2	0	0	0
994	0	0	0	0	0	0	1	2	0	0	1	0	1	0	0	0	0	0	1	0	0	0	0	0	0	0	0	0	2	2	1	0	0	0	0	1	1	0	0	2	2	0	1	2	1	1	0	0	0
995	1	2	0	0	0	0	2	2	0	0	0	0	1	0	0	1	0	0	0	0	0	0	1	0	0	0	0	0	2	2	0	0	0	0	0	1	1	0	0	1	1	0	0	2	0	1	0	2	0
996	1	1	0	0	0	0	2	2	1	1	1	1	0	0	0	1	0	0	1	1	1	0	0	0	0	0	0	0	1	1	0	1	1	0	1	1	1	0	0	2	1	0	1	1	1	1	1	1	0
997	1	1	0	0	0	0	2	2	0	0	0	1	1	0	0	0	0	1	1	1	1	0	1	0	0	0	0	1	2	1	0	2	1	0	2	2	1	1	0	0	0	0	0	2	1	1	1	0	0
998	1	2	1	1	0	1	2	2	0	0	0	0	1	1	1	1	0	2	0	1	1	2	1	1	1	1	0	0	2	1	0	0	0	0	0	2	2	0	0	1	1	0	1	2	1	0	0	1	0
999	1	2	0	0	0	0	1	2	0	1	1	0	1	0	0	0	0	0	0	1	0	0	0	0	0	0	0	1	1	0	1	2	2	0	1	1	1	0	0	2	1	0	1	2	1	1	0	2	0
1000	1	1	0	0	0	0	2	1	2	2	0	0	0	0	0	0	0	0	0	0	0	0	0	0	0	0	0	1	2	1	1	0	0	1	0	2	1	0	0	0	0	0	1	2	0	1	0	2	0
[truncated: 252 more columns]
