# Supplementary material for: KNN-MDR: a learning approach for improving interactions mapping performances in genome wide association studies
Source: BMC Bioinformatics. 2017 Mar 21;18:184. doi: 10.1186/s12859-017-1599-7 (PMC5361736; doi:10.1186/s12859-017-1599-7)
Supplement: Supplementary file 5 — The data set(s) supporting the results of Table 3. (ZIP 7092 kb) [file 12859_2017_1599_MOESM5_ESM.zip › 000/S74/mkallsimul.dat]

1	1	2	1	0	0	0	1	1	1	1	0	0	0	0	0	0	0	0	1	1	2	0	2	2	0	2	1	0	0	1	0	1	1	0	0	1	2	1	0	0	0	0	0	0	0	1	0	1	1
2	0	1	0	1	0	0	2	2	1	1	0	0	0	0	0	0	0	1	1	1	2	0	2	2	0	1	2	0	0	2	0	2	2	0	2	0	0	0	0	0	0	0	1	0	1	2	0	2	0
3	0	1	0	0	0	0	2	2	0	1	0	0	0	0	0	0	1	2	1	0	2	0	1	1	0	0	2	0	0	2	0	1	1	1	0	2	0	0	1	0	1	2	2	0	0	0	0	2	0
4	1	2	0	0	0	0	1	2	0	0	0	1	1	0	0	0	0	1	1	1	2	0	1	1	1	0	1	2	2	1	2	2	2	0	0	2	1	0	1	1	0	0	0	0	0	0	0	1	1
5	1	0	0	1	0	0	2	2	0	2	1	1	2	1	0	0	0	2	0	1	1	0	1	1	0	1	1	0	1	2	1	0	1	0	0	2	1	1	0	0	0	0	1	0	1	1	0	2	0
6	1	1	0	0	0	0	2	2	0	0	1	0	0	0	0	0	0	1	1	2	1	0	2	2	0	2	0	1	1	0	1	1	1	1	1	2	1	0	1	1	0	0	1	0	1	0	0	1	0
7	0	1	0	1	0	0	2	2	0	1	0	0	1	0	0	0	0	1	1	0	1	0	2	2	0	1	2	0	0	2	0	0	0	0	0	2	0	0	1	1	0	0	0	0	0	0	0	1	0
8	1	1	0	0	0	0	1	2	1	2	0	0	0	0	0	0	1	0	2	1	2	0	1	1	0	1	2	0	0	2	0	1	2	1	2	1	2	1	1	1	0	0	2	0	0	1	0	2	0
9	1	2	0	0	0	0	2	2	0	1	1	1	1	1	0	0	0	1	2	0	2	0	1	1	1	1	2	0	0	1	1	0	0	0	0	2	2	0	1	1	0	0	1	0	1	1	0	1	1
10	1	0	0	1	0	0	2	2	0	1	0	1	1	0	0	0	0	0	2	0	2	0	2	2	0	2	2	1	1	2	0	2	2	0	2	2	2	0	1	1	0	0	0	0	0	0	0	1	0
11	0	1	0	0	1	1	2	2	1	1	1	1	1	0	0	0	0	1	1	0	1	0	2	2	0	1	2	2	1	2	1	2	2	0	1	1	2	0	1	0	1	1	1	0	1	0	0	1	1
12	1	1	0	0	0	0	0	0	2	2	0	1	1	2	0	0	0	1	1	1	1	0	2	2	0	0	1	0	0	2	0	0	1	1	0	2	0	0	0	0	0	0	0	0	0	0	0	1	0
13	0	1	1	0	1	2	1	1	1	1	1	1	1	0	0	1	0	1	1	1	1	0	2	1	1	1	1	1	1	0	2	1	1	0	1	1	2	0	1	1	0	0	0	0	0	1	1	0	0
14	1	2	1	0	0	1	1	1	1	2	0	0	1	1	0	1	0	1	1	0	1	0	2	2	0	0	1	0	0	2	0	0	0	0	2	2	1	0	0	0	0	0	0	0	0	0	1	1	0
15	1	1	1	1	0	1	1	1	1	1	1	0	0	0	0	0	0	0	1	1	1	0	2	2	0	0	2	1	1	2	2	2	2	1	1	1	1	0	0	0	0	0	1	0	1	1	0	1	0
16	1	1	0	0	0	0	0	0	1	1	1	2	2	0	0	0	0	0	1	1	2	0	0	1	1	1	1	0	2	2	0	0	0	0	0	2	1	0	1	1	0	0	0	0	0	0	0	1	1
17	0	1	0	1	1	1	1	1	1	1	0	0	2	2	0	0	0	2	0	1	0	0	2	2	0	1	1	0	1	2	1	1	2	2	1	1	2	0	0	0	0	1	1	0	1	0	1	0	1
18	0	0	0	2	1	1	0	1	1	1	0	0	1	1	0	0	0	0	2	0	2	0	1	2	0	1	1	0	0	1	0	0	0	0	1	1	1	0	0	0	1	0	2	0	1	1	1	1	1
19	1	2	0	0	0	0	2	2	1	1	0	1	1	0	1	1	0	0	2	0	2	0	1	1	0	1	0	0	0	1	1	2	2	0	1	1	2	0	1	1	0	0	1	0	1	1	0	1	1
20	0	2	0	0	0	0	1	1	1	1	1	1	2	1	0	0	0	2	0	1	0	0	0	0	0	0	1	0	0	2	0	1	1	0	0	2	2	0	1	1	0	0	0	0	0	1	0	1	0
21	1	0	0	1	1	1	1	1	1	1	0	0	1	0	0	1	0	1	1	1	1	0	1	1	1	1	1	0	1	2	0	1	1	0	2	1	1	0	0	0	0	0	1	0	1	1	0	0	0
22	1	1	0	0	0	0	1	1	2	2	0	0	0	0	0	0	0	0	2	0	2	0	2	2	0	1	2	0	0	2	1	2	2	0	1	1	1	1	0	0	0	0	0	0	0	1	0	0	0
23	1	1	0	0	1	1	2	2	0	0	1	1	2	1	0	0	0	1	0	1	0	0	2	2	0	1	2	1	1	2	1	1	1	0	1	2	2	0	2	2	1	1	1	0	1	0	0	2	0
24	0	2	0	0	0	0	1	0	1	1	1	0	2	2	0	1	0	2	0	1	2	0	2	2	0	1	1	1	0	1	1	2	2	0	1	1	1	0	0	0	0	0	0	0	0	0	1	0	1
25	1	1	0	0	0	0	1	2	1	1	0	2	2	0	0	0	0	1	1	1	2	0	2	2	0	0	1	2	2	2	0	1	2	0	1	2	1	0	1	1	0	1	1	0	1	0	0	0	0
26	1	1	1	1	0	0	2	2	0	1	0	0	0	0	0	0	0	2	1	0	1	0	2	2	0	0	2	0	0	2	0	1	2	1	2	2	2	0	1	1	1	0	0	0	0	0	0	2	0
27	0	0	0	0	1	1	1	1	1	2	0	0	0	0	0	0	0	1	1	1	2	1	2	2	0	2	2	0	0	2	1	0	1	0	1	2	2	0	1	0	1	0	1	0	1	1	0	1	1
28	0	2	1	1	0	0	0	0	2	2	0	1	0	0	0	0	0	0	2	1	1	0	1	1	1	0	1	1	1	2	1	2	2	0	0	2	1	1	0	0	0	0	1	0	0	0	0	2	0
29	1	1	0	1	0	0	0	1	0	0	0	0	0	0	0	0	0	0	2	0	2	0	2	2	0	0	2	0	0	2	1	1	2	0	0	2	1	0	0	0	0	0	0	0	0	1	0	1	1
30	1	0	0	0	0	0	1	1	1	2	0	0	1	1	0	0	0	1	1	1	2	0	2	2	0	2	1	0	1	2	0	1	1	0	0	2	1	1	1	1	0	1	1	1	1	1	0	0	2
31	0	2	0	0	0	0	0	0	2	2	0	0	1	1	0	0	0	1	1	0	2	0	1	1	0	1	2	0	0	2	0	1	2	0	1	2	2	1	1	1	0	0	0	0	0	0	0	2	0
32	1	1	0	1	0	0	0	0	1	1	1	1	1	1	0	0	0	0	2	0	2	0	2	2	0	1	2	0	0	2	0	2	2	0	1	1	2	0	1	1	0	0	0	0	0	0	0	1	1
33	0	0	0	1	0	0	0	1	0	0	0	0	1	1	0	0	0	1	1	1	1	0	2	2	0	0	1	1	1	1	2	0	0	0	1	1	1	1	0	0	0	0	0	0	0	0	0	1	1
34	1	2	0	1	0	0	1	1	2	2	0	0	0	0	0	0	0	0	2	0	2	0	2	2	0	1	2	0	0	2	0	1	1	0	0	2	2	0	0	0	0	0	0	1	1	2	1	1	0
35	1	2	0	0	0	0	2	2	0	0	0	0	0	0	0	0	0	0	1	2	1	0	2	2	0	2	2	0	0	2	0	1	1	1	1	2	1	0	1	1	0	0	1	0	0	0	0	2	0
36	0	2	0	1	0	0	0	1	2	2	0	0	0	0	0	0	0	0	2	0	2	0	1	1	1	2	1	2	2	1	2	1	2	2	1	2	0	0	1	1	0	0	0	0	0	2	0	2	0
37	0	0	0	0	2	2	1	1	1	1	2	0	0	0	0	0	0	1	1	1	2	0	2	2	0	2	1	0	1	2	1	1	1	0	2	0	2	0	1	1	0	0	0	1	0	1	1	1	0
38	1	1	0	0	0	0	1	1	0	2	0	1	2	1	0	0	0	1	1	1	1	0	2	2	0	1	2	0	0	2	0	2	2	0	2	1	1	0	1	1	0	1	1	0	1	1	0	2	0
39	1	1	1	0	1	2	0	0	2	2	0	0	0	0	0	0	0	0	2	0	2	0	2	2	0	0	2	0	0	1	1	1	1	1	0	2	2	0	2	2	0	0	0	0	0	1	0	2	0
40	1	1	0	0	1	1	2	2	0	1	0	0	1	1	0	0	0	1	1	0	2	0	1	1	0	1	2	0	0	2	1	0	2	1	0	2	1	2	0	0	1	0	0	0	0	1	0	2	0
41	1	1	0	1	0	0	1	1	0	0	1	0	1	0	0	0	0	0	2	0	2	0	2	2	0	1	2	0	0	2	0	1	1	1	1	1	2	0	1	1	0	0	0	1	0	1	0	1	0
42	1	2	0	0	0	0	1	2	1	2	0	1	1	0	0	0	0	2	1	0	2	0	2	2	0	2	1	0	1	2	1	0	0	1	0	2	2	0	2	2	0	0	0	0	0	0	0	2	0
43	0	0	0	0	0	0	1	1	0	0	1	1	1	0	0	0	0	0	2	1	2	0	2	2	0	1	1	0	2	2	0	2	2	0	2	2	2	0	2	1	1	1	1	0	1	0	1	1	0
44	1	1	2	0	0	0	0	0	2	2	0	0	1	1	0	0	0	1	1	0	2	0	2	1	1	1	0	0	0	1	2	1	1	0	1	1	2	0	2	2	0	0	1	0	1	1	0	1	0
45	0	2	0	0	0	0	1	1	0	1	0	0	0	0	0	0	0	1	1	1	2	0	1	1	1	2	2	0	0	2	1	2	2	0	1	1	1	0	0	0	0	0	1	0	1	0	0	1	1
46	0	2	0	0	0	0	1	2	0	0	0	0	1	1	0	0	0	1	1	0	1	0	1	1	0	0	1	1	2	2	0	2	1	0	0	2	2	0	1	1	0	0	0	0	0	1	0	2	0
47	1	2	0	0	0	0	2	2	1	1	0	0	1	1	0	1	0	2	0	0	1	0	2	2	0	1	1	1	1	2	2	2	2	1	0	2	1	1	0	0	0	1	2	0	1	0	0	1	0
48	1	2	0	0	0	0	1	2	0	0	1	0	0	1	0	0	0	1	2	0	2	0	2	2	0	1	2	1	1	2	1	1	1	0	1	2	0	0	0	0	0	0	0	1	0	1	0	1	1
49	0	2	1	0	0	1	1	1	1	1	0	0	1	1	0	0	1	2	1	0	1	0	1	1	1	1	1	1	1	1	2	2	2	0	1	1	0	0	0	0	0	0	1	0	1	1	1	0	0
50	1	1	0	0	1	1	2	2	0	1	0	1	1	0	0	1	0	1	1	0	1	0	2	2	0	2	1	0	1	2	1	1	1	0	0	2	1	0	0	0	0	0	0	0	0	1	1	1	1
51	0	2	0	0	0	0	1	1	1	1	1	0	0	0	0	0	0	1	1	0	1	0	2	2	0	1	2	1	1	1	1	0	0	0	0	2	1	1	0	0	0	0	1	1	1	2	0	2	0
52	1	1	0	1	0	0	1	1	1	1	1	2	2	0	0	0	0	1	2	1	2	0	2	2	0	1	2	0	0	2	1	1	1	2	1	1	1	0	0	0	1	0	0	0	0	2	0	1	1
53	1	1	0	0	1	1	2	2	2	2	0	1	1	0	0	0	0	0	2	0	2	0	2	2	0	0	1	0	1	2	0	1	1	0	1	1	1	0	0	0	0	0	0	0	0	0	0	1	0
54	0	1	0	0	0	0	1	1	1	1	0	0	0	0	0	0	0	0	1	0	2	0	2	2	0	1	1	0	1	2	0	1	1	0	1	0	2	0	0	0	0	0	0	0	1	2	0	1	0
55	1	0	0	0	1	1	2	2	0	1	1	1	1	0	0	0	0	1	1	1	2	1	2	2	0	1	1	0	1	2	1	1	1	1	1	1	2	0	0	0	0	0	0	0	0	0	0	1	0
56	1	1	1	0	1	2	2	2	0	0	1	0	0	0	0	0	0	2	1	0	2	0	1	1	0	0	0	0	1	2	0	2	2	0	1	1	1	0	1	1	0	2	2	0	1	0	0	2	0
57	0	1	0	1	0	0	2	2	1	1	1	0	0	0	0	0	0	0	2	0	2	0	2	2	0	0	1	0	2	2	0	0	2	0	0	2	1	0	0	0	0	0	0	0	0	0	0	2	0
58	1	0	0	0	1	1	1	1	1	1	1	0	0	0	0	0	0	1	1	1	2	0	1	1	0	0	2	0	0	1	0	1	1	0	0	2	1	0	0	0	0	0	1	0	2	2	0	2	0
59	1	1	0	1	0	0	1	1	1	2	0	2	2	0	1	1	1	2	1	0	1	0	2	2	0	0	1	2	2	2	0	1	2	0	1	2	1	0	0	0	0	0	0	0	0	1	1	0	1
60	0	1	1	1	0	0	1	1	1	2	0	1	2	1	0	0	0	0	2	0	2	0	2	2	0	1	1	0	1	2	0	0	2	0	0	2	2	0	1	1	0	0	1	0	0	1	1	0	0
61	1	0	0	0	1	1	1	1	1	2	0	1	0	0	0	0	0	0	2	0	1	0	2	2	0	0	1	2	2	2	2	0	0	0	0	2	1	0	0	0	0	0	0	0	0	0	0	2	0
62	1	2	0	0	0	0	0	1	0	0	0	0	0	0	0	0	0	1	1	1	2	0	2	2	0	1	2	0	0	1	1	1	1	0	2	1	1	1	0	0	0	0	0	1	0	0	0	1	1
63	0	1	0	1	0	0	0	1	1	1	0	0	1	1	0	0	1	1	2	1	2	0	2	2	0	2	1	0	1	2	1	1	2	0	1	2	1	0	1	1	0	0	0	0	0	1	0	2	0
64	0	1	0	1	0	0	0	1	0	0	1	0	0	0	0	0	0	1	1	0	1	0	1	1	0	1	0	0	1	2	0	2	2	0	0	2	0	0	0	0	0	1	1	0	1	0	0	1	0
65	0	2	1	1	0	0	1	2	0	1	0	1	2	1	0	0	0	1	2	0	2	0	2	2	0	1	2	0	0	2	0	1	1	0	1	1	0	0	0	0	0	0	1	0	0	0	0	2	0
66	1	0	0	0	0	0	1	1	1	2	0	0	1	0	0	1	0	0	2	0	2	0	1	2	0	2	1	0	0	2	0	1	1	0	0	2	2	0	0	0	0	0	0	0	0	0	0	1	0
67	1	0	0	0	0	0	0	1	1	1	1	0	1	1	0	0	0	1	1	0	2	0	0	1	1	1	1	0	0	1	0	1	2	0	2	1	0	0	0	0	0	0	1	0	1	1	0	0	0
68	1	1	0	0	0	0	2	2	1	1	1	0	0	0	0	0	0	0	1	0	1	0	1	1	1	2	1	0	1	2	0	1	2	0	0	2	2	1	0	0	0	0	0	0	0	0	0	1	0
69	1	2	0	0	0	0	0	1	0	0	1	1	1	0	0	0	0	2	0	1	1	0	2	2	0	0	2	1	1	2	1	2	2	2	1	1	2	0	1	0	1	1	1	0	0	2	0	0	0
70	1	2	0	0	0	0	2	2	0	1	1	1	1	1	0	0	1	1	2	0	1	0	1	1	0	2	1	0	1	2	1	0	0	0	1	1	0	0	0	0	0	0	1	0	1	0	0	1	1
71	0	2	1	1	0	0	2	2	0	1	1	1	2	1	0	1	0	1	1	0	1	0	1	1	0	1	2	0	0	2	2	0	1	2	1	2	1	0	0	0	0	0	1	0	0	1	0	0	0
72	0	0	0	0	1	1	2	2	1	1	1	0	0	0	0	0	0	0	2	0	2	0	2	2	0	1	0	0	1	2	0	1	1	0	0	2	1	1	0	0	0	0	2	0	0	1	0	2	0
73	1	2	0	1	0	0	2	2	0	1	1	0	1	1	0	0	0	2	1	0	1	0	2	2	0	0	2	0	0	2	0	2	2	0	1	1	0	0	1	1	0	0	2	0	0	1	0	2	0
74	1	1	1	1	0	0	0	0	2	2	0	0	1	1	0	0	0	0	2	0	2	1	1	2	0	0	1	1	1	2	0	2	2	1	0	2	1	0	1	1	0	0	0	0	0	0	0	0	1
75	0	2	0	0	0	0	0	1	0	0	1	0	0	0	0	0	0	2	0	1	1	0	2	2	0	1	1	2	2	1	1	1	1	1	1	1	2	0	0	0	0	2	2	0	0	0	1	1	0
76	0	2	0	0	0	0	2	2	0	1	1	0	1	0	0	0	0	1	1	0	1	0	2	2	0	1	1	1	1	1	2	1	2	2	0	2	0	0	0	0	0	0	0	0	0	0	0	2	0
77	0	0	0	0	0	1	2	2	0	1	1	0	0	0	0	0	0	1	0	1	0	0	2	2	0	1	2	0	1	1	1	2	2	0	1	1	2	0	2	2	1	0	0	0	0	1	0	1	0
78	0	1	1	0	0	1	1	1	1	2	0	0	1	1	0	0	0	0	2	0	2	0	2	1	1	1	2	2	2	2	1	1	1	0	0	2	2	0	1	1	0	1	1	0	0	0	0	0	0
79	1	0	0	0	0	0	1	1	0	1	0	1	2	1	0	1	0	2	1	0	1	0	1	1	0	1	0	0	1	2	1	0	1	1	0	2	0	1	0	0	0	0	0	0	0	0	0	2	0
80	1	1	0	0	0	0	0	1	0	0	1	0	2	1	0	0	0	0	1	0	2	0	1	1	1	1	1	1	1	2	2	1	1	0	0	2	1	0	0	0	0	0	0	1	0	1	0	0	1
81	0	1	1	1	0	0	0	0	2	2	0	0	0	0	0	0	0	1	1	0	1	0	2	2	0	1	1	0	0	1	0	1	1	0	1	1	1	1	0	0	0	0	1	0	0	1	0	2	0
82	0	1	1	1	0	0	2	2	0	0	2	1	2	1	0	0	0	1	1	1	2	1	2	2	0	1	2	0	0	2	1	0	2	1	0	2	0	0	1	1	0	0	0	1	1	1	1	0	0
83	1	1	0	1	0	0	1	2	0	0	1	1	1	0	0	0	0	1	1	0	1	0	2	1	1	1	1	0	1	2	0	1	2	1	1	1	2	0	0	0	0	0	0	1	0	1	0	1	0
84	0	1	0	0	1	1	1	1	1	2	0	1	2	1	0	1	0	1	1	1	1	0	1	2	0	0	1	0	0	2	0	0	2	0	0	2	0	0	0	0	0	0	1	1	1	2	0	1	1
85	1	2	0	1	0	0	2	2	0	1	0	0	0	0	0	0	0	1	1	0	1	0	2	2	0	0	1	0	2	2	0	1	2	0	0	2	1	1	1	1	0	0	1	0	1	1	0	1	0
86	1	2	0	0	0	0	1	1	1	2	0	0	0	0	0	0	0	2	0	1	2	0	1	1	1	1	1	0	1	2	1	1	1	2	1	1	2	1	0	0	0	0	0	0	0	1	0	2	0
87	1	1	0	1	0	0	0	0	2	2	0	0	2	2	0	0	0	0	2	0	2	0	2	2	0	1	1	0	0	1	0	1	1	0	0	2	1	0	0	0	0	0	1	0	1	1	0	0	1
88	1	2	0	0	0	0	2	2	0	0	0	0	0	0	0	0	1	1	1	1	1	0	2	2	0	0	2	0	0	1	0	2	2	0	0	2	0	0	0	0	0	0	0	0	0	0	0	1	1
89	1	2	0	0	0	0	1	1	1	1	1	0	1	0	1	1	0	1	1	1	2	0	2	2	0	1	1	0	0	2	0	0	0	0	0	2	1	1	0	0	0	0	0	0	2	1	0	2	0
90	0	2	0	0	0	0	2	2	0	0	0	1	1	0	0	0	0	1	1	1	1	0	2	2	0	0	2	2	1	2	1	2	2	0	2	0	1	0	1	1	0	1	1	0	0	0	0	1	1
91	0	2	1	0	0	1	2	2	0	0	1	1	1	0	0	1	0	1	1	1	2	0	1	1	0	2	1	0	0	2	1	2	2	0	1	1	1	0	0	0	0	2	2	0	0	1	0	2	0
92	0	2	0	0	0	0	0	2	0	0	1	0	0	0	0	0	0	2	0	1	1	1	2	2	0	1	1	0	1	2	1	1	2	0	0	2	2	0	1	1	0	0	1	0	1	1	0	1	0
93	1	1	0	0	0	0	2	2	0	0	2	1	1	0	0	0	0	1	1	0	1	0	1	1	1	0	2	0	0	1	0	0	0	0	0	2	2	0	1	1	0	0	1	0	1	0	0	1	0
94	0	1	0	0	0	0	1	1	1	2	0	2	2	1	0	0	0	1	2	0	2	0	1	1	0	1	1	0	1	2	0	1	1	0	1	1	0	0	0	0	0	0	0	1	0	0	0	2	0
95	1	2	0	0	0	0	1	1	0	0	2	0	1	1	0	0	0	0	2	0	2	0	2	2	0	1	1	0	1	2	0	2	2	0	1	1	2	0	1	1	1	0	0	0	0	0	0	1	1
96	1	1	0	0	0	0	2	2	0	0	1	0	1	1	0	0	0	2	0	1	1	0	2	2	0	0	1	0	1	2	1	1	0	0	1	1	2	0	0	0	0	0	0	0	1	1	0	2	0
97	1	2	1	0	0	0	2	2	0	0	0	1	2	1	1	1	0	1	1	0	2	0	1	1	0	2	1	0	0	2	0	1	1	0	0	1	1	0	1	1	0	0	0	0	0	0	0	1	0
98	1	1	0	0	0	0	1	2	0	0	1	0	1	0	0	0	0	0	1	0	2	0	2	2	0	1	2	0	0	2	1	1	2	1	1	1	1	0	1	1	0	0	0	0	0	1	0	2	0
99	0	1	1	1	0	1	2	2	0	0	1	1	2	1	0	0	0	0	2	0	2	0	2	2	0	1	1	1	1	2	1	1	1	0	0	2	2	0	0	0	0	2	2	0	0	1	0	0	2
100	1	1	2	0	0	0	1	1	2	2	0	0	0	0	0	0	1	1	1	1	1	0	1	1	0	1	2	0	0	2	0	2	2	0	1	1	2	0	1	1	0	1	1	1	1	1	0	1	1
101	1	2	0	1	0	0	1	1	1	1	2	0	0	0	0	0	0	1	1	1	2	0	2	2	0	0	1	0	0	2	0	1	1	1	1	1	0	0	1	1	0	0	0	1	0	0	0	2	0
102	0	2	1	0	1	1	2	2	0	1	1	0	0	0	0	0	0	1	1	0	1	0	1	1	0	1	1	1	1	1	2	0	0	0	1	1	1	0	1	0	1	2	2	0	0	0	0	1	0
103	0	0	0	0	0	0	0	2	0	0	1	0	1	1	0	0	0	0	2	0	2	0	1	1	1	1	0	1	2	1	1	2	2	0	2	0	1	0	1	1	1	0	0	1	0	1	0	1	0
104	0	1	0	0	0	0	2	2	0	1	0	1	0	0	0	0	0	1	1	1	1	0	2	2	0	0	2	0	0	2	2	2	2	0	1	1	2	0	1	1	0	0	0	1	0	0	0	1	1
105	0	1	0	0	0	0	1	1	1	2	0	0	1	1	0	0	0	0	2	1	2	0	2	2	0	1	1	1	1	2	1	1	1	1	1	2	1	1	0	0	0	0	0	0	0	1	0	2	0
106	0	1	0	0	0	0	1	1	1	1	0	0	1	1	0	0	0	1	1	1	2	0	2	2	0	1	1	0	1	2	0	2	2	0	1	1	1	0	2	2	1	0	0	0	0	1	0	2	0
107	1	0	0	1	0	0	1	2	1	1	0	0	1	1	0	0	0	0	2	1	2	0	2	2	0	2	2	1	1	2	1	0	1	2	1	2	1	0	0	0	0	0	0	2	0	1	0	1	1
108	1	1	0	0	0	0	1	1	0	0	2	1	2	2	0	0	0	0	2	0	2	0	2	2	0	1	1	0	1	2	1	0	0	0	0	2	2	0	1	0	1	0	0	0	0	0	0	2	0
109	0	1	0	0	1	1	1	1	1	1	1	0	1	1	0	0	0	1	1	1	1	0	1	1	1	1	1	0	1	2	0	2	2	1	1	1	1	0	0	0	0	0	1	0	2	2	0	1	0
110	0	0	0	0	0	0	1	1	1	1	1	1	1	0	0	1	0	1	0	1	0	1	2	2	0	1	1	0	1	2	0	0	1	0	0	2	2	0	1	1	0	0	1	0	1	1	0	2	0
111	1	1	0	0	1	1	2	2	0	0	0	0	0	0	0	0	0	1	1	0	2	0	2	2	0	1	2	0	0	2	1	1	1	1	0	2	1	1	0	0	0	1	2	0	1	0	0	2	0
112	0	1	0	1	0	0	2	2	0	1	0	0	1	0	0	0	1	1	1	1	1	0	1	2	0	0	2	2	2	2	1	1	1	0	0	2	0	0	1	1	0	0	1	0	1	1	0	1	0
113	0	2	0	0	0	0	2	2	0	0	1	0	0	0	0	0	0	1	2	1	2	0	0	0	1	0	2	0	0	1	0	1	2	0	1	2	2	0	1	1	0	0	0	0	0	1	0	2	0
114	1	2	0	0	0	0	1	1	0	0	2	1	1	0	0	0	0	1	1	0	1	0	2	2	0	1	2	1	1	2	0	1	1	1	0	2	2	0	0	0	0	0	1	0	1	0	0	0	1
115	0	1	0	1	0	0	0	0	1	1	0	0	0	0	0	0	0	1	1	0	0	0	2	2	0	1	1	1	1	2	0	0	0	0	0	2	1	0	0	0	0	0	0	0	0	0	0	1	1
116	1	2	0	0	0	0	1	2	0	0	0	0	0	0	0	0	0	2	0	2	1	0	2	2	0	0	2	0	0	1	0	1	1	1	0	2	2	1	1	1	0	0	0	0	2	1	0	1	0
117	1	2	0	1	0	0	1	1	2	2	0	1	2	2	0	0	0	1	1	1	2	0	0	1	0	0	2	0	0	1	0	1	1	0	2	1	2	0	0	0	0	0	0	0	0	0	0	2	0
118	1	1	0	0	1	1	2	2	0	0	2	0	0	0	0	0	1	2	0	1	1	0	2	2	0	0	2	1	1	2	1	1	2	2	2	1	1	1	0	0	0	1	1	0	1	0	0	0	2
119	1	1	0	1	0	0	2	2	0	0	1	1	0	0	0	0	0	0	2	0	2	0	2	2	0	1	0	1	1	2	1	1	2	1	1	1	2	0	2	2	1	0	0	0	0	1	0	2	0
120	1	1	0	0	0	0	2	2	0	1	0	0	1	1	0	0	0	2	0	1	2	0	2	2	0	1	2	0	0	1	0	2	1	0	0	2	2	1	0	0	0	0	1	0	1	0	0	2	0
121	1	1	0	0	0	0	2	2	0	0	0	0	0	0	0	0	0	2	0	2	0	1	2	2	0	2	1	0	0	2	1	1	1	0	1	1	1	1	0	0	0	0	1	0	1	1	0	2	0
122	1	1	0	1	0	0	2	2	0	1	0	0	1	1	0	0	0	0	1	0	2	0	1	1	1	0	1	1	2	2	1	0	0	0	0	2	0	0	0	0	0	0	1	0	0	1	0	2	0
123	1	1	0	0	1	1	2	2	1	1	0	0	2	2	0	0	0	2	0	1	0	0	1	1	1	0	2	0	0	2	1	1	1	1	0	2	1	0	0	0	0	0	1	0	0	1	0	1	0
124	0	2	1	1	0	0	1	1	1	1	1	1	1	0	0	0	1	1	1	1	1	0	2	2	0	1	1	0	1	2	1	1	1	1	2	0	0	0	0	0	0	0	1	0	0	1	0	0	1
125	0	1	2	0	0	0	2	2	0	1	1	0	1	0	0	0	1	1	2	1	2	1	2	2	0	0	2	0	0	2	1	1	1	0	0	2	1	0	0	0	0	0	0	0	1	1	1	1	0
126	1	1	0	1	0	0	1	1	1	1	1	1	2	1	0	0	0	2	0	1	2	1	2	2	0	0	0	1	1	2	1	1	1	0	1	2	0	0	0	0	0	0	0	0	1	1	1	0	1
127	1	2	0	0	0	0	0	0	2	2	0	0	0	0	0	0	1	1	2	0	1	0	2	2	0	0	1	1	1	2	2	1	2	1	0	2	2	0	1	1	0	0	0	0	0	1	0	1	1
128	0	0	0	0	1	1	2	2	1	1	1	0	2	1	1	1	0	1	1	1	1	1	2	2	0	2	0	1	1	1	1	1	1	1	0	2	0	0	0	0	0	0	0	1	0	1	0	1	0
129	0	2	0	0	0	0	0	1	1	1	0	0	1	1	0	0	0	0	2	0	1	0	2	2	0	1	1	0	0	2	2	1	1	0	1	1	2	0	0	0	0	0	0	0	0	0	0	1	0
130	0	1	1	1	0	0	1	2	0	0	1	0	1	1	0	0	0	0	2	0	2	0	2	2	0	0	1	1	1	2	2	2	2	0	1	1	0	0	0	0	0	0	1	0	0	0	0	0	0
131	1	1	1	1	0	0	0	0	2	2	0	0	0	0	0	0	0	1	1	0	1	0	2	2	0	2	1	0	1	2	0	1	2	2	0	2	2	0	1	1	0	0	0	0	1	0	0	2	0
132	0	1	0	1	0	0	0	2	0	0	1	1	1	0	0	0	0	0	2	0	2	0	1	1	0	2	1	1	1	0	1	1	1	0	0	2	1	0	2	2	0	0	1	0	1	2	0	1	0
133	0	1	0	1	1	1	1	1	1	2	1	0	1	1	0	0	0	2	0	1	1	0	1	1	1	0	2	1	1	2	0	2	2	2	1	1	0	0	1	1	0	0	0	0	0	1	0	2	0
134	1	1	0	2	0	0	1	1	0	1	0	0	0	0	0	0	0	1	1	1	1	0	2	2	0	0	2	1	1	2	1	0	1	2	1	2	1	0	1	1	0	1	1	0	0	1	0	0	0
135	1	2	1	0	0	0	2	2	0	0	2	0	2	2	0	0	1	2	0	1	1	0	2	2	0	1	1	0	0	1	0	0	0	0	0	2	2	0	2	1	1	0	0	0	0	1	0	2	0
136	1	2	0	0	0	0	1	1	1	1	1	0	2	1	1	1	0	2	0	1	1	0	2	2	0	1	1	0	1	2	1	0	0	0	0	2	1	0	0	0	0	0	0	0	0	0	0	2	0
137	0	1	0	0	0	0	2	2	0	1	0	0	0	0	0	0	0	1	1	1	1	0	2	2	0	2	2	1	1	2	2	2	2	0	1	1	2	0	2	2	0	0	1	1	1	1	0	2	0
138	0	0	1	0	0	0	1	1	1	1	0	0	1	1	0	0	0	0	2	0	2	0	2	2	0	1	1	1	2	2	1	1	2	2	2	1	2	0	1	1	0	1	1	0	1	0	0	1	1
139	1	2	0	0	0	0	1	1	1	1	1	0	1	1	0	0	0	1	1	1	2	0	2	2	0	1	0	0	1	1	0	2	2	0	0	2	0	0	0	0	0	0	0	0	0	2	0	1	1
140	1	1	0	0	0	0	1	1	1	2	0	0	0	0	0	0	0	0	2	0	2	0	2	2	0	1	1	0	1	2	0	0	0	0	0	2	1	0	0	0	0	0	0	0	0	2	0	2	0
141	0	1	0	0	0	0	1	1	0	0	2	1	2	1	0	0	0	1	1	0	1	1	2	2	0	1	1	1	1	1	1	1	2	1	1	1	1	0	0	0	0	0	0	0	1	2	1	0	1
142	1	2	0	0	0	0	1	1	1	2	0	0	0	0	0	0	0	2	0	1	0	0	2	2	0	1	1	0	1	2	0	2	2	0	1	1	2	0	0	0	1	0	1	0	1	0	0	2	0
143	1	0	0	0	0	0	2	2	0	1	1	1	1	0	0	1	0	2	0	1	1	0	2	2	0	1	1	0	1	2	1	1	1	0	1	1	1	0	0	0	0	1	1	0	1	0	0	2	0
144	1	2	0	0	0	0	1	1	1	2	0	0	0	0	0	0	0	1	1	1	1	0	2	2	0	0	2	0	0	2	0	2	2	1	0	2	2	0	0	1	0	0	1	0	1	0	0	1	0
145	1	0	0	0	0	0	1	0	1	1	1	1	2	1	0	0	0	1	0	1	0	0	1	1	1	0	2	0	0	1	0	1	1	0	0	2	2	0	2	2	0	0	1	0	1	1	0	0	0
146	1	1	0	1	0	0	1	2	0	0	0	2	2	1	0	0	0	0	1	2	1	0	0	1	0	0	1	0	1	2	1	2	1	0	0	2	2	0	1	1	0	0	0	0	0	2	0	1	0
147	0	1	0	0	0	0	0	1	0	0	0	0	2	2	0	1	0	2	0	1	1	0	2	2	0	1	2	1	1	2	0	1	0	0	0	2	0	0	0	0	0	0	1	0	1	1	0	1	0
148	0	2	0	0	0	0	0	0	1	1	2	0	0	0	0	0	0	0	2	0	2	0	0	1	1	1	1	0	2	2	0	1	1	0	0	1	0	0	0	0	0	1	1	0	0	1	0	1	0
149	0	2	0	1	0	0	1	1	0	0	1	1	1	1	0	0	0	0	2	0	2	0	2	2	0	1	0	1	0	0	2	0	1	0	0	2	1	0	0	0	0	0	0	0	0	0	0	1	1
150	1	2	0	0	0	0	0	0	1	1	1	0	1	1	0	0	0	0	1	1	2	1	1	2	0	0	1	0	2	2	0	1	1	1	0	2	2	0	0	0	0	0	0	0	2	2	0	1	1
151	0	1	0	1	0	0	1	2	1	1	0	0	0	0	0	0	0	2	0	0	0	0	1	1	1	1	0	1	2	2	1	2	2	0	2	0	2	0	2	1	1	1	1	0	1	1	0	1	1
152	0	1	0	1	0	0	1	1	1	1	1	0	0	0	0	0	0	0	2	0	2	0	1	1	1	1	1	1	1	1	2	0	0	0	0	2	2	0	2	1	1	0	0	0	2	1	0	2	0
153	1	1	0	0	0	0	0	1	1	1	1	0	1	0	0	0	0	1	1	0	2	0	1	1	1	0	1	0	2	2	0	1	2	2	1	1	1	0	1	1	1	1	1	0	1	0	0	1	0
154	0	1	0	0	0	0	2	2	0	1	0	0	0	0	0	0	0	1	1	1	1	1	1	1	0	1	2	0	0	2	2	1	1	1	1	2	2	0	0	0	0	0	0	1	0	0	0	1	0
155	0	1	0	0	1	1	0	2	0	0	1	0	1	1	0	0	0	1	1	1	1	0	2	2	0	0	1	0	0	2	1	0	0	0	0	2	1	0	1	1	0	0	0	0	0	2	1	0	0
156	0	2	0	0	0	0	1	1	1	1	1	0	0	0	0	0	0	0	2	0	2	0	2	2	0	0	1	0	1	2	0	2	2	0	0	2	2	0	2	2	1	2	2	0	0	0	0	1	0
157	1	2	0	0	0	0	1	2	0	0	1	1	2	2	0	0	0	1	1	0	1	0	2	2	0	0	2	0	0	2	0	2	2	1	0	2	2	0	2	2	0	0	0	0	2	1	0	2	0
158	0	0	0	1	1	1	0	0	2	2	0	0	1	0	0	0	0	1	1	0	2	0	2	2	0	1	1	2	2	2	2	2	2	0	1	1	1	0	0	0	0	0	0	0	0	2	0	2	0
159	1	2	0	0	0	0	1	1	1	2	0	0	0	0	0	0	0	1	1	2	1	0	2	2	0	0	0	0	1	2	0	1	1	0	0	2	2	0	0	0	0	0	0	2	0	2	0	2	0
160	0	0	0	0	0	0	0	0	2	2	0	1	2	1	0	0	0	0	2	0	2	0	0	1	0	0	2	1	1	1	2	0	0	0	0	2	1	1	1	1	0	0	1	0	1	1	0	2	0
161	1	0	1	1	0	0	1	1	1	2	0	0	0	0	0	0	0	1	1	1	2	0	2	2	0	0	2	0	1	2	0	1	0	1	0	2	1	0	1	1	0	2	2	0	0	0	0	1	1
162	0	1	0	1	0	0	1	1	1	1	0	2	2	2	0	0	0	1	1	1	1	0	2	2	0	0	2	0	0	2	0	1	1	0	1	2	2	0	1	0	1	1	2	0	1	0	0	1	1
163	1	2	1	0	0	0	1	1	1	1	0	1	1	0	0	0	0	1	1	0	2	0	1	1	1	1	1	0	1	2	0	0	0	0	0	2	2	0	1	1	0	1	2	0	1	0	0	2	0
164	0	1	0	1	0	0	0	2	0	0	1	1	1	0	0	1	0	2	1	0	2	0	2	2	0	1	0	0	1	2	0	0	1	0	1	2	2	0	1	1	0	0	0	0	0	0	0	1	1
165	1	1	1	0	0	1	2	2	0	0	2	0	1	0	1	1	0	0	2	1	2	0	2	2	0	2	1	0	0	1	2	1	2	0	0	2	1	0	0	0	0	0	1	0	0	1	0	1	0
166	1	1	0	0	0	0	2	2	0	1	1	0	0	0	0	0	0	2	0	2	1	0	2	2	0	0	2	0	0	2	0	2	2	0	1	1	0	0	1	1	0	1	1	0	1	1	0	1	0
167	1	2	0	0	0	0	0	1	1	1	0	1	2	1	0	0	0	1	1	1	1	1	1	1	0	1	1	0	0	1	1	2	2	1	0	2	1	0	0	0	0	0	0	0	0	2	0	2	0
168	1	0	0	0	0	0	1	1	0	1	0	1	1	1	0	0	1	2	0	2	2	0	2	2	0	2	1	0	1	2	1	1	1	0	1	2	1	1	0	0	0	0	0	0	1	1	1	1	0
169	0	2	0	0	0	0	1	1	1	1	0	1	1	0	0	0	0	0	1	1	2	0	2	2	0	0	0	1	2	1	1	1	1	1	0	2	1	0	2	2	1	1	2	0	1	0	0	2	0
170	0	2	0	1	0	0	1	2	0	0	1	0	1	1	0	0	0	2	0	1	0	0	2	2	0	2	2	0	0	2	1	1	0	1	0	2	2	0	0	0	1	1	1	0	1	1	0	2	0
171	0	0	0	0	0	0	1	1	1	2	0	0	1	1	0	0	0	1	1	1	0	0	2	2	0	1	2	0	0	2	1	0	1	1	0	2	1	1	0	0	0	1	1	0	1	1	1	0	1
172	1	2	0	0	0	0	2	2	1	1	1	1	1	0	0	1	1	1	1	1	1	0	2	2	0	2	2	1	1	1	2	1	1	0	1	1	0	1	0	0	0	2	2	0	0	0	0	1	0
173	1	0	0	0	1	1	1	1	0	2	0	1	2	1	0	0	0	1	1	1	1	0	0	1	1	1	1	1	1	2	2	2	2	0	1	1	1	0	2	2	0	0	0	1	0	0	0	0	2
174	0	2	0	0	0	0	0	1	1	1	0	0	1	1	0	0	0	0	2	1	2	0	2	2	0	0	1	0	1	2	1	1	1	0	0	2	0	0	0	0	0	0	1	0	1	0	0	1	1
175	1	1	0	0	0	0	1	1	1	2	0	1	1	0	0	0	0	0	2	0	2	0	2	2	0	1	1	0	0	1	0	1	1	0	1	1	2	1	0	0	0	0	0	0	0	0	0	2	0
176	1	1	0	1	0	0	1	1	1	2	0	1	1	0	1	1	0	1	1	2	1	0	2	2	0	1	0	1	1	2	1	1	1	0	0	2	1	0	0	0	0	1	1	0	1	0	0	0	0
177	0	1	1	0	1	2	0	0	2	2	0	1	1	1	0	0	0	0	2	0	2	0	2	2	0	1	1	0	0	1	2	1	1	1	1	2	2	0	0	0	0	0	0	0	0	0	0	0	1
178	0	1	0	1	0	0	0	0	2	2	0	0	0	0	0	0	0	1	1	1	1	0	2	2	0	2	2	0	0	2	1	2	2	0	1	1	2	0	0	0	0	0	0	1	0	1	0	2	0
179	0	1	0	1	0	0	0	0	2	2	0	1	2	2	0	0	0	1	2	1	2	0	2	2	0	2	1	0	0	2	0	1	1	1	1	1	0	0	0	0	0	0	0	0	0	0	0	2	0
180	0	1	0	1	0	0	0	1	1	1	0	0	1	1	0	0	0	0	2	1	2	0	2	2	0	1	1	0	0	2	1	0	2	0	0	2	0	0	0	0	0	0	0	0	2	1	0	2	0
181	0	1	0	2	0	0	0	1	2	2	0	0	0	0	0	0	0	1	1	1	2	0	2	2	0	1	1	0	0	1	1	1	2	0	0	2	2	0	1	1	0	0	1	0	0	1	0	1	0
182	1	1	0	0	1	1	2	2	0	0	1	1	1	0	0	0	0	1	1	1	2	0	2	2	0	0	2	1	1	2	0	1	1	1	0	2	1	0	0	0	0	1	1	0	1	0	0	2	0
183	1	0	0	0	1	1	2	2	0	0	0	0	0	1	0	0	0	0	1	0	2	0	1	1	0	2	2	0	0	2	1	1	1	0	1	1	1	0	1	1	0	2	2	0	1	0	0	2	0
184	0	0	0	0	0	0	2	2	0	0	2	0	2	1	0	0	0	0	1	0	2	0	1	1	0	1	1	0	2	2	0	2	2	0	2	1	0	0	1	1	0	0	0	0	0	0	0	2	0
185	0	2	1	1	0	0	1	1	1	1	0	0	0	0	0	0	0	0	2	1	2	0	2	2	0	0	2	0	0	2	2	1	1	0	1	1	1	0	1	1	1	0	1	0	1	0	0	2	0
186	0	0	0	0	0	0	1	1	1	1	1	1	2	1	0	0	0	1	2	1	2	0	1	1	1	2	0	1	1	0	1	1	1	2	0	2	1	0	1	1	0	0	0	0	0	1	0	0	1
187	1	2	0	0	0	0	1	1	1	1	1	1	1	0	0	0	0	1	1	0	2	0	2	2	0	0	2	0	0	2	0	1	2	2	1	1	2	0	0	0	0	0	0	0	0	1	0	2	0
188	0	2	1	0	0	0	1	2	0	0	0	0	0	0	0	0	0	1	1	0	1	1	2	2	0	1	2	0	0	2	0	0	0	0	0	2	0	0	0	0	0	0	0	0	0	1	0	1	0
189	0	1	0	1	0	0	1	1	1	1	1	0	1	1	0	0	0	2	1	0	2	0	2	2	0	1	1	1	1	1	2	1	1	1	1	1	2	0	0	0	0	1	1	0	1	0	1	2	0
190	1	1	0	0	0	0	1	1	1	1	0	0	1	1	0	1	0	2	0	0	0	0	2	2	0	0	1	0	1	2	1	1	1	2	1	1	0	0	0	0	0	0	0	0	0	0	1	0	1
191	1	1	1	0	0	0	1	1	1	1	1	1	1	1	0	0	0	1	1	2	1	0	0	1	1	1	2	1	1	2	0	1	1	0	0	2	1	0	2	2	1	1	1	0	1	0	0	0	0
192	0	1	0	1	0	0	0	2	0	0	1	1	1	0	0	0	0	0	1	0	2	0	1	1	1	1	2	0	0	2	1	2	2	0	1	1	2	0	0	0	0	0	0	0	0	1	0	1	1
193	0	2	0	0	1	1	0	1	1	1	0	1	1	2	0	0	0	0	2	0	2	0	2	2	0	1	0	1	2	1	1	1	1	1	2	0	2	1	1	1	0	0	1	0	1	1	0	2	0
194	0	1	0	1	1	1	0	1	0	0	0	1	1	0	0	0	0	0	2	0	2	0	2	2	0	2	2	0	0	1	0	0	1	2	1	2	2	0	2	2	0	0	0	0	0	1	1	1	0
195	0	1	0	0	1	1	1	1	1	1	1	1	2	1	0	0	0	0	2	0	2	0	1	2	0	0	2	0	0	2	0	1	1	2	1	1	0	0	0	0	0	1	1	0	1	0	0	2	0
196	0	1	2	0	0	0	1	2	0	0	0	1	1	0	0	1	0	1	1	1	2	0	2	2	0	2	2	0	0	2	1	2	2	1	0	2	2	0	1	1	0	0	1	1	0	1	0	2	0
197	1	0	0	0	0	0	1	1	1	2	0	0	0	0	0	0	0	2	0	1	1	0	2	2	0	1	1	1	1	2	0	0	1	1	1	2	1	0	1	1	0	0	1	1	1	1	0	0	1
198	0	0	0	0	0	0	1	2	1	2	0	0	1	1	0	0	0	0	1	0	2	0	2	2	0	1	0	1	2	1	1	2	2	0	1	1	1	0	0	0	0	0	0	0	0	0	0	0	2
199	0	1	1	0	0	0	2	2	0	0	2	0	0	0	0	0	0	1	1	0	1	0	0	0	0	1	1	2	2	1	2	0	0	0	0	2	0	0	1	1	0	0	1	0	1	1	1	2	0
200	0	2	0	0	0	0	2	2	0	0	1	0	0	0	0	0	0	0	2	0	2	0	0	1	0	1	2	0	0	2	1	1	2	0	1	2	2	0	1	1	0	1	2	0	1	0	0	2	0
201	1	0	0	1	0	0	0	0	2	2	0	0	0	0	0	0	0	0	2	0	2	0	2	2	0	1	1	2	2	2	1	0	1	1	0	2	1	0	0	0	0	0	0	0	0	0	0	2	0
202	1	1	0	0	1	1	1	2	0	0	1	0	1	1	0	0	0	1	1	1	2	0	2	2	0	1	1	0	1	2	0	2	2	0	2	0	2	0	2	2	0	0	1	0	0	0	0	1	0
203	1	2	0	0	0	0	2	2	0	0	0	0	1	1	0	0	0	1	2	0	2	0	2	2	0	1	0	0	0	1	2	1	1	2	1	1	2	0	2	2	1	0	0	0	2	0	0	2	0
204	0	1	0	0	0	0	2	2	0	1	1	0	1	2	0	0	0	1	1	1	2	0	2	2	0	1	1	1	1	2	0	1	1	0	1	1	1	1	0	0	0	0	0	0	0	1	1	0	0
205	1	1	0	1	1	1	2	2	1	1	0	0	1	1	0	1	0	0	2	1	2	0	2	2	0	1	1	0	1	2	1	0	0	0	0	2	1	0	1	0	1	0	0	0	0	0	0	1	0
206	0	0	0	1	0	0	1	1	1	1	0	1	1	1	0	0	0	1	1	1	2	0	1	1	0	1	1	1	1	1	2	2	2	0	1	1	1	1	0	0	0	2	2	0	0	0	1	0	0
207	1	2	0	0	0	0	2	2	0	1	0	0	0	0	0	0	0	2	0	1	1	0	1	1	1	1	1	0	1	2	1	1	1	0	1	2	0	0	0	0	0	0	0	0	0	1	0	1	0
208	1	1	0	1	0	0	2	2	0	0	1	1	2	1	0	1	0	1	1	1	2	0	2	2	0	1	1	1	1	2	1	1	1	0	0	2	2	0	0	0	0	0	1	0	0	0	0	0	2
209	1	0	0	0	1	1	0	0	1	1	2	1	1	0	0	0	0	0	2	0	1	0	1	1	0	1	2	0	0	2	1	1	1	0	1	2	2	0	1	1	0	0	1	0	1	0	0	0	0
210	1	2	0	0	0	0	1	1	1	2	1	0	0	0	0	0	0	1	1	0	2	0	2	2	0	1	1	1	2	2	0	2	2	1	1	1	0	0	0	0	0	0	0	0	0	2	0	1	0
211	0	1	0	2	0	0	1	2	0	0	0	0	0	0	0	0	0	0	2	1	2	0	2	2	0	1	1	0	0	1	2	1	1	0	0	2	0	0	0	0	0	0	0	0	2	0	0	2	0
212	0	1	0	0	1	1	0	1	1	1	0	0	1	0	0	1	1	2	1	0	1	0	0	0	0	0	1	1	1	2	0	1	2	1	1	1	2	0	0	0	0	0	0	0	0	1	1	1	0
213	1	2	0	0	0	0	2	2	0	1	0	0	0	0	0	0	0	1	1	1	2	0	2	2	0	1	1	0	1	2	0	1	1	1	1	2	1	0	0	0	0	0	1	0	1	1	0	2	0
214	1	1	0	1	1	1	2	2	0	0	1	1	2	1	0	1	0	0	1	0	1	0	2	2	0	1	1	1	2	2	1	1	1	0	1	1	1	0	1	1	0	0	0	0	0	1	1	1	0
215	1	0	0	0	0	0	0	1	1	1	1	0	0	0	0	0	0	0	2	0	2	1	1	2	0	1	1	0	1	2	0	0	0	0	0	2	2	1	1	0	1	1	1	0	0	1	0	2	0
216	0	0	0	0	0	1	2	2	0	0	2	1	1	0	0	0	0	2	0	1	1	0	2	2	0	1	1	1	1	2	0	1	2	0	1	2	1	0	0	0	0	0	1	0	1	1	0	1	0
217	0	0	0	0	1	1	1	1	1	1	1	0	0	0	0	0	0	1	1	1	1	0	2	2	0	1	0	1	2	1	1	1	1	0	0	1	1	0	2	2	0	1	1	0	1	1	1	1	1
218	1	0	0	0	1	1	2	2	0	0	2	0	1	1	0	0	0	1	1	0	1	0	1	1	0	1	2	0	0	2	2	1	1	1	1	1	2	0	1	0	1	0	1	0	1	0	0	2	0
219	0	0	0	1	0	0	1	2	0	0	0	0	0	0	0	0	0	1	1	1	1	0	2	2	0	0	2	0	0	2	1	1	1	0	1	1	1	0	0	0	0	0	0	0	0	0	0	2	0
220	1	1	1	1	0	0	0	0	2	2	0	0	1	1	0	0	0	2	0	1	0	0	2	2	0	0	1	2	2	1	1	1	1	0	1	2	2	0	2	2	0	1	1	0	1	1	0	0	1
221	1	1	0	0	0	0	1	1	1	1	0	1	1	0	0	1	0	2	1	0	2	1	2	2	0	1	1	0	1	2	0	2	2	0	1	2	0	0	0	0	0	0	1	0	1	0	0	0	0
222	0	0	0	0	1	1	1	1	1	1	1	1	1	0	1	1	0	2	0	0	0	0	2	2	0	1	2	0	0	2	0	2	2	0	2	0	0	0	0	0	0	0	1	0	1	0	0	1	0
223	1	0	0	0	0	0	2	2	1	1	1	1	2	1	0	0	0	0	2	1	2	0	1	2	0	1	0	0	1	2	0	1	0	0	0	2	2	0	0	0	0	2	2	0	1	0	0	1	0
224	0	1	0	0	0	0	0	1	1	1	1	0	0	0	0	0	0	0	2	0	2	0	2	2	0	1	2	0	0	2	1	2	2	0	0	2	1	0	0	0	0	0	0	0	0	0	0	0	1
225	1	1	0	0	0	0	2	2	0	0	0	0	1	1	0	0	0	0	2	0	2	0	2	2	0	0	1	0	2	2	0	1	1	0	1	2	1	0	2	2	0	1	1	0	1	0	0	2	0
226	0	1	0	0	0	0	0	0	2	2	0	1	2	1	0	1	1	0	2	1	2	0	0	1	0	1	1	0	1	2	1	2	2	0	2	2	2	0	1	1	0	0	1	0	1	1	1	0	1
227	1	0	0	0	0	0	1	1	1	2	0	0	1	1	0	0	0	0	1	0	1	0	2	2	0	0	1	0	0	2	0	1	2	2	0	2	2	0	2	2	1	2	2	0	0	0	0	1	0
228	0	0	0	0	0	0	0	1	0	0	1	0	0	0	0	0	0	2	1	0	2	0	2	2	0	2	1	0	1	2	1	2	2	0	0	2	1	0	1	1	0	0	1	0	1	1	0	1	0
229	0	2	0	0	0	0	0	0	2	2	0	1	2	2	0	0	0	0	2	0	2	1	2	2	0	2	2	0	0	1	1	2	2	0	1	1	0	0	0	0	0	0	1	0	0	1	0	2	0
230	0	1	0	0	1	1	2	2	0	1	1	0	1	1	0	0	0	0	2	0	2	0	2	2	0	1	1	0	1	2	0	1	1	0	0	2	1	0	0	0	0	0	0	0	0	1	0	2	0
231	0	0	0	1	0	0	1	1	1	1	0	1	1	1	0	0	0	2	0	0	0	0	2	2	0	1	1	0	1	2	0	0	2	1	0	2	2	0	0	0	0	0	0	0	0	0	1	1	0
232	0	2	0	0	0	0	1	1	0	0	0	0	0	0	0	0	0	2	0	1	2	0	1	1	1	2	2	1	1	2	0	1	2	1	1	1	1	0	0	0	0	0	0	0	0	1	1	1	0
233	1	2	0	0	0	0	1	1	1	1	0	0	1	1	0	0	0	1	1	2	1	0	2	2	0	0	2	0	0	2	1	1	1	0	1	1	2	1	0	0	0	0	0	2	0	2	0	2	0
234	1	0	0	0	0	0	0	0	2	2	0	0	0	0	0	0	0	2	0	1	1	0	2	2	0	1	1	0	0	1	1	2	2	0	0	2	1	1	0	0	0	0	1	1	0	1	0	1	1
235	0	2	0	0	0	0	0	1	1	1	0	0	0	0	0	0	0	0	1	2	1	0	2	2	0	0	2	0	0	2	0	1	1	1	0	2	1	0	1	1	0	0	0	1	0	0	0	1	0
236	0	1	0	0	0	0	1	1	1	1	1	1	1	0	0	0	0	1	1	1	1	0	2	2	0	1	1	0	1	2	0	1	1	1	1	2	0	0	0	1	0	0	1	0	1	1	1	0	0
237	1	2	0	1	0	0	1	1	1	1	1	0	1	1	0	0	0	0	2	0	2	0	2	2	0	1	2	2	1	2	1	2	2	0	1	1	1	0	0	0	0	1	1	0	1	0	0	1	0
238	0	1	0	2	0	0	1	1	1	1	1	1	2	1	1	1	0	2	0	1	2	0	1	2	0	1	1	1	1	2	0	1	1	0	1	1	0	0	1	1	0	0	0	0	0	0	0	0	1
239	0	2	0	0	0	0	0	0	2	2	0	1	1	0	0	0	1	2	1	1	1	0	2	2	0	1	1	0	2	2	0	1	2	0	1	2	2	0	2	1	1	0	1	0	1	2	0	2	0
240	0	0	0	0	1	1	2	2	0	1	1	0	1	0	0	0	0	1	1	1	2	0	2	2	0	0	1	1	1	2	0	2	2	1	0	2	1	0	1	1	0	0	0	0	0	0	0	1	1
241	0	2	0	0	0	0	0	0	1	1	1	0	0	0	0	0	0	0	2	0	2	0	1	1	0	0	1	0	0	1	0	1	2	0	0	2	2	0	1	1	0	0	0	0	0	0	0	2	0
242	0	0	0	0	0	0	1	2	0	0	1	0	1	1	0	0	1	2	1	1	1	0	1	1	0	0	1	0	1	2	1	2	2	0	1	1	1	0	0	0	0	0	0	0	0	0	1	1	0
243	1	0	0	0	2	2	1	2	0	1	0	0	0	0	0	0	0	0	2	0	2	0	1	1	0	2	1	0	1	2	0	1	0	1	0	2	1	0	1	1	0	0	0	0	0	0	0	0	0
244	0	2	0	1	0	0	1	1	1	2	0	0	1	1	0	0	0	1	1	1	1	0	2	2	0	0	1	0	0	1	2	1	1	0	1	1	2	0	2	1	1	1	1	1	2	1	0	1	0
245	1	2	0	0	0	0	1	1	0	0	0	0	0	0	0	0	0	0	2	0	2	1	2	2	0	1	1	1	1	1	1	1	1	0	0	2	2	1	1	1	0	0	1	0	1	0	0	2	0
246	0	0	0	0	1	1	2	2	0	0	0	1	1	0	0	0	0	1	1	0	2	1	2	2	0	2	0	1	0	0	2	2	2	2	1	1	1	0	2	2	0	0	0	0	0	1	0	1	1
247	0	1	0	0	0	0	1	1	0	0	1	1	1	1	0	0	0	0	1	0	2	0	1	1	0	1	1	0	1	2	0	2	2	1	1	1	1	0	1	1	1	0	0	0	0	0	0	1	0
248	0	1	0	0	1	1	1	1	1	2	0	0	0	0	0	0	0	1	1	1	2	0	2	2	0	2	2	0	0	2	0	2	2	0	1	1	0	0	0	0	0	0	1	1	0	1	0	1	0
249	0	0	0	0	1	1	1	1	1	1	0	1	1	0	0	0	0	1	1	1	2	0	2	2	0	0	1	1	2	2	1	1	2	0	1	2	2	1	1	1	0	0	1	0	0	1	0	1	0
250	1	1	0	0	0	0	2	2	0	2	1	0	1	1	0	0	0	0	1	1	1	0	2	2	0	1	1	0	0	1	1	1	2	0	1	2	2	0	1	1	0	0	1	0	1	1	0	2	0
251	0	1	0	2	0	0	1	2	0	0	1	1	2	2	0	0	0	0	2	0	2	1	2	2	0	0	1	1	0	1	1	0	1	1	0	2	2	0	0	0	1	0	0	0	0	1	0	2	0
252	1	2	0	0	0	0	1	1	1	1	0	0	2	2	0	0	1	1	1	0	2	1	0	1	1	1	0	0	1	2	0	0	1	1	1	2	1	0	0	0	0	0	0	0	0	0	0	2	0
253	0	2	0	0	1	1	2	2	1	1	0	0	0	0	0	0	0	1	0	1	0	0	2	2	0	1	1	0	1	2	1	1	1	2	1	1	1	0	0	0	0	1	1	0	1	1	0	1	0
254	0	1	2	0	0	0	1	1	2	2	0	1	1	0	0	0	0	0	2	0	2	0	0	1	1	1	2	0	0	2	1	1	1	0	0	2	1	0	0	0	0	0	0	0	0	1	0	2	0
255	0	2	0	0	0	0	1	2	0	0	0	0	0	0	0	0	0	0	2	0	2	0	1	2	0	2	0	0	1	2	0	1	2	2	1	1	2	1	1	1	0	0	1	0	1	1	0	2	0
256	1	0	0	0	0	0	1	1	1	1	0	2	2	1	0	0	0	0	2	0	2	0	2	2	0	0	2	0	0	2	0	1	2	2	1	2	2	0	1	0	1	1	1	0	1	1	0	2	0
257	0	2	0	0	0	0	2	2	1	1	1	0	0	0	0	0	0	0	2	0	2	1	2	2	0	1	2	0	0	2	2	1	2	1	1	2	1	0	0	0	0	0	0	0	1	0	0	0	2
258	1	1	0	1	0	0	0	0	2	2	0	0	0	0	0	0	0	2	0	2	0	0	1	2	0	0	1	1	0	1	1	2	2	0	0	2	1	0	1	1	0	2	2	0	1	0	1	0	0
259	0	2	0	0	0	0	1	1	2	2	0	0	1	1	0	0	0	0	2	0	2	0	1	1	0	0	2	1	1	2	1	2	2	0	0	2	2	0	1	1	0	0	0	0	0	0	0	1	0
260	0	1	0	0	0	0	0	0	2	2	0	1	1	0	0	1	0	0	2	0	2	0	1	1	1	2	1	0	1	2	0	1	1	1	1	2	0	0	0	0	0	0	1	0	1	1	0	2	0
261	1	1	0	0	0	0	2	2	0	0	0	0	1	1	0	0	0	2	0	1	1	0	2	2	0	2	0	0	0	1	2	1	1	0	0	2	2	0	1	1	0	0	0	0	0	0	1	1	0
262	0	1	0	1	0	0	2	2	0	0	1	0	0	0	0	0	0	2	0	1	1	0	2	2	0	2	1	0	1	2	1	1	1	0	0	2	1	0	0	0	0	0	1	0	1	1	0	2	0
263	1	1	0	1	0	0	0	0	2	2	0	0	0	0	0	0	0	2	0	1	1	0	2	2	0	1	1	0	2	2	0	2	1	0	0	2	2	1	0	0	0	1	1	1	0	1	0	1	1
264	0	0	0	1	1	1	2	2	0	2	1	0	1	1	0	0	0	1	1	1	2	0	2	2	0	1	2	0	0	2	0	1	1	1	2	1	2	0	0	0	1	0	0	0	0	1	1	0	1
265	1	0	0	1	0	0	0	0	2	2	0	0	0	0	0	0	0	0	2	0	2	0	2	2	0	1	0	0	0	1	1	1	2	2	0	2	2	0	0	0	0	0	1	0	1	1	1	0	0
266	1	1	0	0	0	0	1	1	1	1	0	0	1	1	0	0	0	1	1	2	1	0	2	2	0	2	2	0	0	1	0	1	1	0	1	1	1	0	1	1	0	0	0	0	0	1	0	2	0
267	0	1	0	0	1	1	1	2	0	0	0	0	0	0	0	0	0	0	2	0	2	0	2	2	0	2	1	1	1	2	2	0	0	0	1	1	1	1	0	0	0	0	0	0	0	1	1	1	0
268	0	2	1	1	0	0	1	1	1	1	1	1	1	0	0	0	0	0	2	0	2	0	2	2	0	1	2	0	1	2	0	1	2	2	0	2	1	0	1	1	0	0	0	0	0	0	0	2	0
269	0	1	0	1	0	0	1	1	0	2	0	0	1	1	0	0	0	0	2	0	2	0	2	2	0	0	1	1	1	1	2	1	1	1	0	2	2	0	1	1	0	2	2	0	0	0	0	2	0
270	1	1	0	1	0	0	2	2	0	0	0	0	1	1	0	0	0	0	2	0	2	0	1	1	0	2	1	0	1	2	0	1	1	0	2	1	1	0	1	1	0	0	1	0	1	0	0	1	0
271	1	1	0	0	0	0	2	2	0	0	1	1	1	0	0	1	0	1	1	1	1	0	2	2	0	2	1	0	1	2	0	2	2	1	1	1	2	0	0	0	0	0	0	0	0	1	0	0	2
272	1	2	0	0	1	1	2	2	0	0	0	0	0	0	0	0	0	1	1	0	2	0	1	1	1	0	0	0	1	1	0	2	2	0	1	1	2	0	2	2	1	0	1	0	1	1	0	0	0
273	0	1	0	1	0	0	2	2	0	0	0	0	0	0	0	0	0	0	2	0	2	0	1	1	0	1	2	0	0	2	1	2	2	0	2	0	1	0	0	0	0	1	1	0	1	0	1	0	1
274	1	0	1	1	0	0	2	2	0	1	0	1	1	0	0	0	0	0	2	0	2	1	1	1	0	1	1	1	1	2	2	0	1	2	1	2	1	0	1	0	1	1	1	0	1	0	0	0	2
275	1	2	0	0	0	0	2	2	1	1	1	0	1	0	0	1	0	1	1	1	2	0	1	2	0	0	1	0	1	2	1	1	1	1	1	2	1	0	0	0	0	0	1	0	0	0	0	1	1
276	0	1	1	1	1	1	0	0	2	2	0	0	0	0	0	0	0	2	0	1	1	0	2	2	0	0	2	0	0	2	1	1	1	0	1	1	2	1	0	0	0	0	0	0	0	0	0	1	0
277	0	0	0	0	0	0	2	2	0	1	0	0	2	2	0	0	0	1	1	1	1	0	2	2	0	1	0	0	1	1	0	0	0	0	1	1	2	0	1	1	0	0	1	0	0	0	0	1	0
278	1	1	0	1	0	0	0	0	1	1	1	0	0	0	0	0	0	0	2	0	2	0	2	2	0	0	0	1	2	1	1	2	2	0	1	1	1	1	0	0	0	1	1	1	1	0	0	1	1
279	1	1	0	0	0	0	1	2	0	0	1	0	1	1	0	0	0	2	0	1	1	0	1	1	0	2	2	1	1	2	1	2	2	1	0	2	2	1	1	1	0	0	0	0	2	0	0	2	0
280	0	0	0	0	1	1	0	1	1	1	0	0	0	0	0	0	0	0	1	0	1	0	2	2	0	1	1	0	0	2	1	2	2	0	1	1	2	0	2	2	0	0	0	0	0	0	0	1	0
281	1	2	0	1	0	0	2	2	0	0	0	1	1	0	0	0	0	2	1	1	2	0	2	2	0	2	1	0	1	2	0	0	1	2	1	2	2	0	0	0	0	0	1	0	0	0	0	1	1
282	0	2	0	0	0	0	1	2	0	0	1	0	1	0	1	1	0	1	1	1	2	0	2	2	0	0	1	1	1	1	2	1	2	0	0	2	1	0	1	1	0	0	0	0	0	0	0	0	2
283	0	2	1	0	0	1	0	2	0	0	1	0	1	0	1	1	0	1	1	1	2	0	0	0	0	0	1	0	1	2	0	1	1	1	0	2	1	0	0	0	0	0	0	0	0	0	0	2	0
284	1	1	0	0	0	0	1	2	0	1	0	1	1	0	0	0	0	2	1	0	1	0	2	2	0	2	1	0	1	2	1	2	2	1	0	2	0	0	0	0	0	0	0	1	0	1	0	2	0
285	0	0	0	0	1	1	1	1	1	2	0	1	2	1	0	0	0	1	2	1	2	0	2	2	0	1	1	1	2	2	0	1	1	0	1	1	1	0	1	0	1	0	0	0	0	0	0	0	1
286	1	1	1	0	0	0	0	0	2	2	0	0	0	0	0	0	0	2	0	1	1	0	2	2	0	1	1	0	0	1	2	1	1	1	0	2	2	1	0	0	0	0	0	0	0	1	0	2	0
287	1	1	0	1	0	0	1	2	0	0	0	0	0	0	0	0	0	0	2	1	2	0	2	2	0	0	1	0	0	2	0	0	0	0	0	2	1	1	0	0	0	0	1	0	1	0	0	2	0
288	1	1	0	0	0	0	2	2	0	0	0	1	2	1	0	0	0	0	1	0	1	0	2	2	0	0	2	0	0	2	0	2	2	0	1	1	2	0	2	2	0	0	0	0	0	1	0	1	1
289	0	2	0	0	0	0	1	1	0	0	2	0	0	0	0	0	0	1	2	1	2	0	2	2	0	0	2	1	1	1	1	0	1	1	1	2	2	0	2	2	0	0	0	0	0	0	0	1	1
290	0	1	0	0	0	0	1	1	0	1	0	0	1	1	0	0	0	1	1	1	2	0	1	1	0	1	1	1	1	2	0	1	1	1	0	2	1	0	1	1	0	2	2	0	0	0	0	1	1
291	0	2	0	1	0	0	1	2	0	1	0	0	0	0	0	0	0	0	2	0	2	0	2	2	0	1	2	0	0	1	1	0	0	1	0	2	1	2	0	0	1	0	0	1	0	1	0	2	0
292	0	1	0	1	0	0	1	1	1	1	1	0	0	0	0	0	0	0	2	1	2	0	2	2	0	2	1	1	1	2	0	0	1	0	1	2	2	0	1	1	0	0	0	0	0	0	0	0	2
293	0	0	0	0	1	1	0	0	1	1	1	1	2	1	0	1	0	0	2	0	2	0	1	1	0	0	1	0	0	1	0	2	2	0	0	2	1	0	1	1	0	0	1	0	1	0	0	0	1
294	1	1	0	0	1	1	0	0	2	2	0	1	1	0	0	0	1	1	1	1	1	0	2	2	0	2	2	1	1	2	2	1	1	1	2	1	2	0	1	1	0	1	1	0	1	0	0	1	1
295	0	0	0	0	0	0	1	1	1	1	1	0	0	0	0	0	0	1	1	1	1	0	0	0	1	1	2	0	0	2	0	1	1	0	1	2	1	1	0	0	0	0	0	0	0	1	0	2	0
296	0	1	0	0	0	0	1	1	1	1	0	0	1	1	0	0	0	0	1	0	1	0	2	2	0	2	1	0	0	1	0	0	0	0	1	1	1	0	1	0	1	0	0	0	0	1	1	1	0
297	1	2	0	0	0	0	1	2	0	1	0	1	1	0	0	0	1	2	1	0	1	0	2	2	0	2	1	0	1	2	0	1	1	0	1	1	0	0	0	0	0	1	1	0	1	1	0	1	1
298	0	1	0	0	1	1	1	1	2	2	0	0	0	0	0	0	0	1	1	0	2	0	1	1	0	1	1	1	2	2	1	2	2	0	0	2	1	0	1	1	0	0	1	0	0	1	1	0	0
299	1	2	0	0	0	0	1	1	1	1	0	0	1	1	0	0	0	0	2	0	2	0	2	2	0	0	2	0	1	1	1	0	1	0	0	2	0	0	0	0	0	0	0	0	2	1	0	2	0
300	0	0	0	0	1	1	1	2	0	0	1	1	1	0	0	0	0	1	1	0	2	0	2	2	0	1	1	0	1	2	0	1	1	0	1	1	1	0	0	0	0	1	1	0	1	1	0	0	0
301	0	1	0	0	0	0	2	2	0	0	1	0	0	0	0	0	0	1	2	1	2	0	0	0	1	1	2	0	1	1	1	1	1	0	0	2	2	0	1	0	1	0	0	0	0	0	1	0	1
302	1	1	0	0	0	0	1	1	1	1	1	1	1	0	0	1	0	1	1	1	2	0	0	0	0	0	1	1	1	2	0	1	1	1	1	1	1	0	0	0	0	0	0	0	0	1	1	0	1
303	0	2	0	0	0	0	2	2	1	1	0	0	1	0	0	0	0	1	1	0	1	0	2	2	0	0	2	0	0	2	1	2	2	1	0	2	1	0	1	1	1	1	1	0	0	0	0	2	0
304	1	1	1	1	0	0	1	1	1	1	2	0	0	0	0	0	0	0	2	0	2	0	2	2	0	0	1	0	1	2	0	1	1	0	1	1	1	0	0	0	0	0	0	0	0	0	0	1	1
305	1	1	0	0	1	1	2	2	2	2	0	0	0	0	0	0	0	0	2	0	2	0	2	2	0	1	2	0	0	2	1	2	2	0	1	1	2	1	1	1	0	0	1	0	1	0	1	0	1
306	0	2	1	0	0	1	1	1	1	1	0	0	0	0	0	0	0	0	2	1	2	0	2	2	0	1	1	0	0	2	0	1	1	1	0	2	2	0	0	0	1	1	1	0	1	0	0	1	1
307	0	2	0	0	0	0	1	2	0	1	0	0	0	0	0	0	0	2	1	1	2	0	2	2	0	1	1	0	1	2	1	1	2	0	0	2	2	0	0	0	0	0	0	0	2	2	0	2	0
308	1	1	0	0	1	1	1	1	1	2	1	1	1	0	0	0	0	1	1	1	1	0	2	2	0	1	1	0	0	2	0	1	2	2	1	2	1	0	0	0	0	0	0	0	0	1	0	2	0
309	1	1	0	1	0	0	0	1	2	2	0	0	0	0	0	0	0	0	2	0	2	0	2	2	0	0	2	0	0	2	2	1	2	0	0	2	2	0	2	2	0	0	0	1	0	0	0	1	1
310	0	0	0	0	0	0	1	1	1	1	1	0	1	1	0	0	1	0	2	1	2	0	2	2	0	0	1	0	2	2	0	2	2	0	0	2	0	1	0	0	0	0	0	1	0	0	0	1	1
311	0	2	0	0	0	0	1	1	1	2	0	0	1	1	0	1	0	2	0	1	1	0	2	2	0	1	1	0	0	2	0	1	1	0	0	2	1	0	0	0	0	1	1	0	1	0	0	2	0
312	1	0	1	0	0	0	0	1	2	2	0	0	1	1	0	0	0	1	1	1	2	0	2	2	0	1	1	0	1	2	0	1	1	1	0	2	1	0	1	1	0	0	0	0	1	0	0	1	0
313	0	2	0	0	0	0	0	0	2	2	0	1	1	1	0	0	0	1	2	0	2	0	2	2	0	0	0	0	1	2	0	1	1	1	0	2	1	0	0	0	0	0	2	0	1	1	0	2	0
314	0	1	0	0	0	0	1	2	0	0	1	0	2	2	0	0	0	1	1	0	1	0	2	2	0	2	1	1	1	1	1	2	2	0	0	2	0	0	0	0	0	0	0	0	0	1	0	2	0
315	1	0	0	1	0	0	0	1	1	1	0	1	2	1	0	1	0	2	0	0	1	0	2	2	0	1	1	0	0	1	1	0	0	0	0	2	2	0	2	2	0	0	1	0	1	2	0	0	1
316	1	1	0	0	1	1	2	2	0	0	2	0	1	0	0	0	0	1	1	1	1	0	2	2	0	1	2	0	0	2	0	2	2	0	0	2	2	0	1	0	2	0	0	0	1	1	0	2	0
317	1	1	0	0	0	0	0	0	2	2	0	1	2	1	0	0	0	1	1	1	1	0	0	1	0	1	1	1	2	2	0	1	1	0	1	1	0	1	0	0	0	0	0	0	0	0	0	2	0
318	0	1	0	0	1	1	2	2	0	0	2	0	1	0	0	0	0	0	2	0	2	0	1	2	0	1	2	1	1	2	1	1	1	1	1	1	1	0	1	1	0	1	1	0	1	0	0	2	0
319	1	0	1	0	1	1	2	2	0	0	2	0	1	0	0	1	0	1	1	0	2	1	2	2	0	1	1	1	1	2	2	1	1	0	1	1	0	0	0	0	0	0	1	0	1	1	0	2	0
320	0	0	0	0	0	0	1	1	1	2	0	1	1	0	0	0	0	1	1	1	2	0	2	2	0	2	1	0	0	1	0	1	1	0	0	2	2	0	0	0	1	0	0	1	1	1	0	2	0
321	1	2	1	1	0	0	0	1	1	1	0	0	2	2	0	1	1	1	1	0	2	1	1	2	0	0	2	0	0	2	0	0	0	0	0	2	2	1	0	0	0	0	1	0	1	0	1	0	0
322	0	0	0	0	0	0	0	0	2	2	0	1	1	0	0	1	0	0	2	0	2	0	1	1	1	2	2	0	0	2	1	2	1	0	0	2	2	0	1	1	0	0	1	0	1	1	0	2	0
323	0	2	0	0	0	0	2	2	0	0	0	0	0	0	0	0	0	0	2	1	2	0	2	2	0	1	2	1	1	2	0	2	2	0	2	0	1	0	1	1	0	0	0	1	0	0	0	2	0
324	1	1	0	1	0	0	1	1	1	1	1	0	0	1	0	0	0	1	1	1	1	0	1	1	1	1	1	0	1	2	0	2	2	0	1	1	1	0	1	1	0	0	0	0	0	1	0	0	1
325	1	1	0	0	1	1	1	1	1	1	1	1	1	1	0	0	0	1	2	1	2	0	2	2	0	0	1	0	1	2	1	0	0	0	2	2	1	0	1	1	0	0	1	0	1	1	0	2	0
326	1	1	0	0	0	0	2	2	0	1	1	0	2	1	0	0	0	0	2	0	2	0	2	2	0	1	1	1	2	2	0	2	2	0	1	1	1	0	1	1	0	2	2	0	0	0	0	2	0
327	0	2	0	0	1	1	1	2	0	0	0	1	1	0	0	0	0	1	1	0	1	0	2	2	0	0	1	0	0	1	2	1	1	2	2	2	1	0	2	2	0	0	1	0	1	1	0	1	1
328	0	1	0	1	0	0	1	2	0	1	0	1	1	0	0	0	0	0	2	0	2	0	2	2	0	1	0	1	1	1	1	1	1	1	1	2	1	1	0	0	0	0	1	0	1	0	0	2	0
329	0	0	0	1	0	0	0	0	2	2	0	1	2	1	0	0	0	1	1	1	1	0	1	2	0	1	1	0	2	2	0	1	1	0	0	2	1	0	0	0	0	0	0	1	1	1	0	2	0
330	0	1	0	0	0	0	1	1	1	1	0	1	1	1	0	0	0	0	2	0	1	0	2	2	0	2	1	1	1	1	1	0	1	1	1	2	1	0	0	0	0	0	0	2	0	1	0	1	1
331	1	1	0	1	0	0	2	2	0	0	2	0	0	0	0	0	0	0	2	0	2	0	1	1	1	2	2	0	0	2	0	0	2	1	2	2	1	0	0	0	0	0	2	0	1	1	0	1	0
332	0	1	1	0	0	1	0	1	1	1	1	1	1	0	0	1	0	0	2	0	2	0	2	2	0	0	1	0	0	2	0	1	1	0	0	2	1	0	0	0	0	0	0	0	0	1	1	0	1
333	1	1	0	0	0	0	0	0	2	2	0	0	1	1	0	0	0	0	2	0	2	0	1	2	0	1	1	1	2	2	1	1	1	1	1	1	1	0	0	0	0	0	0	1	0	0	1	1	0
334	1	1	0	2	0	0	2	2	0	0	1	1	1	0	0	0	0	0	1	0	1	0	2	2	0	1	2	1	1	2	2	1	1	2	1	1	0	0	0	0	0	0	0	1	0	1	0	2	0
335	0	2	1	0	0	0	1	2	0	1	0	0	0	0	0	0	0	0	2	0	2	0	2	2	0	0	1	1	1	2	2	2	1	0	0	2	1	0	0	0	0	0	0	0	0	1	0	1	1
336	1	1	0	1	0	0	1	2	0	0	0	1	2	1	0	1	0	2	0	1	2	0	1	1	0	1	2	1	1	2	0	0	1	2	1	2	2	0	1	1	0	0	0	0	0	0	0	2	0
337	0	2	0	0	0	0	2	2	0	1	1	0	0	0	0	0	0	1	2	1	2	0	2	2	0	0	2	0	0	2	1	1	1	0	1	1	1	0	1	1	0	1	2	0	1	0	0	2	0
338	1	1	0	0	0	1	2	2	1	1	1	2	2	0	0	0	0	1	2	1	2	0	1	1	0	2	2	0	0	2	0	1	1	0	1	1	1	0	1	1	0	0	1	0	1	2	0	1	0
339	1	1	0	1	0	0	1	2	0	0	1	1	2	1	0	1	1	2	1	0	1	0	2	2	0	1	2	0	0	1	0	1	1	0	0	2	1	0	1	1	0	0	0	0	0	1	1	2	0
340	0	0	0	0	0	0	2	2	1	1	1	1	1	0	0	1	1	2	1	1	1	0	1	1	0	1	2	1	1	2	1	0	1	2	1	2	1	0	1	1	0	0	0	0	0	0	1	0	0
341	0	0	0	0	1	1	1	2	0	0	1	0	1	1	0	0	0	0	2	0	2	0	2	2	0	0	1	0	0	1	1	1	2	1	0	2	2	0	2	2	1	0	1	0	0	0	0	2	0
342	0	1	1	0	0	0	2	2	1	1	1	0	2	2	0	0	0	0	2	0	2	0	2	2	0	0	2	1	1	1	2	0	1	1	0	2	1	0	1	0	1	0	2	0	1	1	0	2	0
343	0	1	0	0	0	0	1	2	0	0	1	1	1	1	0	0	1	2	0	2	1	0	2	2	0	1	2	1	1	2	1	0	0	0	0	2	1	0	0	0	0	0	1	0	1	0	0	2	0
344	1	1	0	0	0	0	2	2	0	0	2	1	1	0	0	0	0	1	1	1	1	1	0	1	1	1	1	1	1	2	2	0	0	0	0	2	1	0	1	0	1	0	0	1	0	1	0	2	0
345	1	1	0	0	1	1	1	1	1	2	0	0	1	1	0	0	0	1	1	1	2	0	2	2	0	2	1	0	1	2	0	1	1	1	0	2	1	0	2	2	0	0	0	0	0	1	0	1	1
346	0	1	1	1	0	1	1	2	1	1	0	0	1	1	0	0	0	1	1	0	0	0	2	2	0	2	2	0	0	2	0	2	2	0	1	1	1	1	0	0	0	0	0	0	0	0	1	0	0
347	0	2	1	1	0	0	1	1	1	2	0	1	1	0	0	0	0	0	2	0	1	0	2	2	0	1	2	2	2	2	1	1	2	0	1	2	2	1	0	0	0	0	0	0	0	1	1	0	1
348	0	1	0	1	0	0	1	1	1	1	0	0	1	1	0	0	0	1	1	0	1	0	2	2	0	0	2	0	0	2	2	2	2	0	1	1	2	0	2	2	1	0	2	0	1	0	0	2	0
349	1	1	0	0	0	0	2	2	1	1	0	2	2	0	0	0	0	2	0	1	1	0	2	2	0	1	2	0	0	2	0	1	1	0	2	1	1	1	0	0	0	0	0	0	0	0	0	0	0
350	1	1	0	0	1	1	1	1	1	1	0	1	2	1	0	0	1	1	2	1	2	0	2	2	0	0	1	1	2	2	1	1	1	0	0	2	1	0	0	0	0	0	0	0	0	0	0	1	0
351	0	1	0	0	0	0	1	2	0	0	1	0	1	1	0	0	0	0	2	1	2	0	2	2	0	1	1	0	1	2	0	1	1	0	1	1	1	0	0	0	0	0	1	0	1	2	2	0	0
352	1	0	0	0	1	1	2	2	0	1	1	0	0	0	0	0	0	1	1	1	2	0	1	1	1	1	2	0	0	2	1	2	2	0	1	1	2	0	1	1	0	1	1	1	1	1	0	0	1
353	1	1	1	1	0	0	0	1	1	1	0	0	1	0	1	1	0	1	1	1	2	1	2	2	0	2	1	1	1	1	1	1	1	0	1	1	2	1	0	0	0	0	1	0	1	1	0	1	1
354	0	1	0	0	0	0	1	1	0	0	2	0	0	0	0	0	0	1	0	0	0	0	2	2	0	0	1	2	2	1	1	2	2	0	2	0	2	0	0	0	0	0	0	0	0	0	0	2	0
355	1	2	0	0	0	0	0	1	1	1	0	1	1	2	0	0	0	0	1	1	2	0	2	2	0	1	2	0	0	2	1	0	0	0	0	2	1	0	1	1	0	0	0	1	0	1	0	2	0
356	1	2	0	0	0	0	1	2	0	0	1	0	0	1	0	0	0	1	1	1	1	0	2	2	0	2	1	0	1	2	0	0	1	1	1	2	1	1	0	0	0	1	1	1	2	0	0	0	1
357	1	2	0	0	1	1	0	1	1	1	0	0	0	0	0	0	0	2	1	0	2	0	2	2	0	1	1	0	0	1	1	1	1	0	0	2	0	0	1	0	1	0	0	1	0	1	1	0	0
358	0	2	0	0	0	0	2	2	0	1	0	1	1	1	0	0	0	1	1	1	2	0	1	1	0	1	1	0	0	1	2	1	2	1	1	2	2	0	1	1	0	0	0	0	0	1	0	1	1
359	0	1	0	1	0	0	2	2	0	0	0	0	1	1	0	0	0	1	1	1	2	0	2	2	0	0	1	1	1	2	2	2	2	0	2	0	0	0	0	0	0	0	0	0	0	0	0	1	0
360	1	1	0	0	0	0	1	1	2	2	0	0	2	2	0	1	0	0	2	1	2	0	2	2	0	1	1	0	0	1	1	2	2	0	0	2	0	0	0	0	0	1	1	0	1	1	0	2	0
361	0	2	0	0	0	0	1	1	1	1	1	1	1	0	0	0	0	0	1	0	1	0	1	1	1	0	1	2	2	1	1	2	2	0	0	2	0	0	0	0	0	0	1	0	0	1	0	1	0
362	0	2	0	0	1	1	1	2	0	1	0	1	2	2	0	0	0	1	1	1	1	0	2	2	0	0	1	0	0	1	2	1	1	0	0	2	1	0	1	1	0	0	1	0	0	1	1	2	0
363	0	0	0	0	1	1	0	0	1	1	2	0	1	1	0	0	0	1	1	1	2	0	2	2	0	1	1	0	1	2	0	1	1	0	0	2	1	0	1	1	0	0	0	0	0	0	0	0	1
364	1	0	0	0	0	0	1	1	1	1	1	1	1	0	0	0	1	2	1	1	1	0	2	2	0	0	2	0	1	2	1	0	0	0	2	2	2	0	1	1	0	0	0	0	1	1	0	2	0
365	0	2	0	0	0	0	1	2	0	1	0	1	1	0	0	1	0	2	0	1	2	1	2	2	0	2	2	0	0	2	0	1	1	0	1	1	1	0	2	2	0	0	0	1	0	0	1	0	0
366	1	1	0	0	0	0	1	1	1	1	0	0	1	1	0	0	0	0	1	0	1	0	2	2	0	0	2	0	0	2	0	1	0	0	0	2	0	0	0	0	0	0	1	0	0	1	0	1	0
367	1	2	0	1	0	0	1	1	1	1	0	1	1	0	0	0	0	1	1	2	1	0	2	2	0	2	1	0	1	2	0	1	1	1	1	1	1	0	0	0	0	0	0	1	0	0	0	1	1
368	0	0	0	0	0	0	2	2	0	1	0	0	0	0	0	0	0	0	2	0	2	0	1	1	0	1	1	0	1	2	0	1	1	1	1	1	2	0	1	1	0	1	1	0	0	0	1	0	0
369	0	2	0	0	0	0	0	1	1	1	1	0	1	1	0	0	0	2	0	1	1	0	2	2	0	1	2	0	0	1	1	1	1	1	2	0	1	0	1	1	0	0	1	0	1	1	1	0	0
370	1	2	1	1	0	0	2	2	0	1	0	1	2	1	0	1	1	0	2	1	2	0	2	2	0	1	1	0	1	2	1	1	1	0	0	2	2	0	0	0	0	0	0	0	2	2	0	1	0
371	0	1	0	0	0	0	1	1	1	1	0	2	2	1	0	0	0	1	1	1	1	0	2	2	0	0	1	1	0	1	2	0	0	0	2	2	0	0	1	1	0	0	2	0	1	1	0	2	0
372	0	1	0	0	0	0	1	1	1	1	0	0	1	1	0	0	0	1	1	1	2	0	2	2	0	0	1	0	2	2	0	2	2	0	1	1	2	0	2	2	0	0	0	1	0	0	0	1	1
373	1	2	0	0	0	0	1	1	1	2	0	0	1	1	0	0	0	1	1	1	1	0	2	2	0	1	2	1	1	2	1	2	2	0	1	1	1	1	0	0	1	0	0	0	0	1	0	1	0
374	1	0	0	1	0	0	0	1	1	1	1	1	1	1	0	0	0	2	0	1	1	0	2	2	0	2	2	1	1	2	2	2	2	0	0	2	0	0	0	0	0	2	2	0	1	0	0	2	0
375	0	2	0	0	0	0	2	2	0	1	0	1	1	1	0	0	0	1	1	1	2	0	1	1	0	0	1	1	1	0	1	1	1	0	0	2	1	0	1	1	0	1	1	0	1	0	0	0	1
376	0	0	0	0	1	1	2	2	1	1	1	0	0	0	0	0	0	0	2	0	2	0	1	1	1	1	1	1	2	2	1	1	2	2	1	2	2	0	0	0	1	2	2	0	1	0	0	2	0
377	0	2	1	0	1	1	2	2	0	1	0	1	1	0	0	0	0	1	0	1	2	0	1	1	0	2	0	1	1	0	1	1	1	1	0	2	1	1	0	0	0	0	0	0	0	0	0	1	1
378	1	2	0	0	0	0	2	2	0	0	0	0	1	1	0	0	0	0	2	0	1	0	2	2	0	1	1	0	1	2	1	2	2	0	0	2	2	0	2	2	0	1	1	0	1	1	0	1	0
379	1	1	0	0	0	0	1	1	1	1	0	0	1	1	0	0	0	0	2	0	2	0	2	2	0	1	0	1	1	2	1	1	2	2	1	1	2	0	0	0	1	0	1	0	1	0	1	1	0
380	0	1	0	0	0	0	1	1	1	2	1	0	1	1	0	0	0	0	2	1	2	0	2	1	1	1	0	0	0	1	1	0	1	1	1	2	0	0	0	0	0	0	0	0	0	1	0	0	0
381	0	1	0	1	0	0	0	1	1	1	0	1	1	2	0	0	0	0	2	0	2	0	2	2	0	2	1	0	1	2	1	2	2	0	0	2	0	0	0	0	0	0	1	0	0	0	0	2	0
382	0	1	0	0	0	0	1	1	0	1	0	1	2	1	0	1	0	1	1	0	2	0	2	2	0	1	1	0	1	2	0	2	1	0	0	2	2	0	1	1	0	0	1	0	1	0	0	0	0
383	1	1	0	1	0	0	0	0	2	2	0	0	1	0	1	1	1	2	0	2	2	0	2	2	0	0	1	0	0	1	2	1	1	0	0	2	2	0	1	1	0	1	1	0	1	1	0	1	1
384	0	1	0	0	0	0	2	2	0	0	0	0	1	0	1	1	0	0	1	0	1	0	2	2	0	0	1	0	1	2	0	0	0	0	0	2	1	1	0	0	1	0	0	0	0	2	0	2	0
385	1	1	0	0	1	1	1	1	1	1	1	0	0	0	0	0	0	1	1	0	2	0	2	2	0	1	1	1	1	2	0	1	1	2	1	1	1	0	0	0	0	1	2	0	0	1	0	2	0
386	0	1	0	0	0	0	0	1	1	1	1	1	2	2	0	0	1	1	1	1	1	0	2	2	0	1	2	0	0	2	0	1	1	0	1	1	1	0	2	2	0	0	2	0	0	1	0	1	1
387	0	2	0	0	0	0	0	0	2	2	0	0	0	0	0	0	0	0	1	2	1	0	2	2	0	0	2	1	1	2	2	2	2	0	1	1	0	0	1	0	1	0	2	0	1	1	0	2	0
388	1	1	0	1	0	0	1	1	0	0	0	0	2	2	0	1	0	1	1	0	1	0	2	2	0	1	2	0	0	2	0	1	2	2	1	2	1	0	2	2	0	0	1	0	1	1	0	2	0
389	1	2	0	0	0	0	0	1	2	2	0	2	2	1	0	0	0	0	1	0	1	0	2	2	0	1	2	0	0	2	1	1	2	0	0	2	1	0	0	0	0	0	0	0	0	1	0	2	0
390	0	1	0	1	0	0	1	1	1	1	0	0	2	1	0	0	1	1	1	1	1	0	1	1	1	2	2	1	1	2	2	2	2	0	1	1	2	1	0	0	0	0	1	0	1	1	0	1	0
391	0	1	0	1	0	0	1	2	0	0	1	1	2	2	0	0	0	1	1	0	2	0	2	2	0	0	1	1	1	1	1	1	2	1	1	1	1	0	0	0	0	0	1	0	1	1	0	2	0
392	1	0	0	1	0	0	0	0	2	2	0	0	0	0	0	0	0	0	2	0	2	1	0	1	1	1	1	0	1	2	1	0	2	0	0	2	1	0	1	1	1	0	1	0	1	0	0	2	0
393	1	1	0	0	1	1	1	1	1	2	0	0	1	1	0	0	0	1	1	0	1	0	2	2	0	1	1	0	0	2	0	1	1	2	1	1	2	0	2	1	1	0	1	0	1	0	0	2	0
394	1	1	0	0	0	0	0	0	2	2	0	1	1	0	0	0	0	0	2	0	2	0	2	2	0	0	1	0	1	2	1	2	2	1	1	1	1	0	1	1	0	0	0	1	0	1	0	1	1
395	0	1	0	1	0	0	0	1	0	0	1	0	2	2	0	0	0	1	1	1	2	0	2	2	0	2	0	0	1	2	1	1	1	2	1	1	0	0	0	1	0	0	1	0	1	0	0	0	1
396	0	0	0	0	0	0	0	0	2	2	0	0	0	1	0	0	0	0	2	0	2	0	2	2	0	1	2	0	0	2	0	1	1	0	1	1	1	0	0	0	0	0	0	1	0	0	1	0	1
397	1	0	0	0	1	1	2	2	0	1	0	1	1	0	0	1	0	0	2	0	2	0	2	2	0	1	2	1	1	2	1	1	1	1	1	1	1	0	0	0	0	0	1	0	0	0	0	0	1
398	0	1	0	1	0	0	0	0	2	2	0	0	0	0	0	0	0	2	0	1	1	0	2	2	0	1	1	1	1	1	2	2	2	0	1	1	1	1	0	0	0	0	0	1	1	1	0	1	1
399	1	2	0	0	0	0	2	2	0	1	0	0	2	2	0	0	0	1	1	1	1	0	2	2	0	2	1	1	0	1	2	1	2	1	1	1	2	0	1	1	0	0	0	0	0	0	0	2	0
400	0	0	0	0	0	1	1	1	2	2	0	0	0	0	0	0	0	1	0	2	1	0	2	2	0	1	1	0	2	2	0	0	0	0	2	2	0	0	0	0	0	0	1	0	0	1	1	1	0
401	0	1	0	0	0	0	1	1	1	1	0	0	1	1	0	0	0	1	1	1	1	0	2	2	0	1	1	0	1	2	1	2	2	1	0	2	1	0	0	0	0	1	1	0	1	0	0	2	0
402	1	1	0	0	0	0	2	2	1	1	0	0	1	1	0	0	0	1	1	1	2	0	2	2	0	1	1	2	2	2	2	1	1	0	1	1	0	0	0	0	0	0	1	0	1	1	0	1	0
403	1	1	0	0	0	0	2	2	0	1	1	1	1	0	0	0	0	1	1	1	0	0	2	2	0	0	2	0	0	2	1	2	2	1	1	2	2	0	1	1	0	0	0	0	0	1	1	1	0
404	0	0	0	0	0	0	0	0	1	1	2	1	1	0	0	0	0	1	1	0	1	0	1	1	0	1	2	0	0	1	0	1	2	0	0	2	1	0	1	1	0	0	0	2	0	1	0	1	1
405	1	0	0	0	0	0	1	1	1	2	0	0	0	0	0	0	0	1	1	1	1	0	2	2	0	1	1	1	1	1	1	1	1	1	2	1	2	1	1	0	1	0	1	0	1	1	0	1	0
406	1	1	0	1	0	0	1	1	1	1	1	0	0	0	0	0	0	0	2	1	2	0	1	1	0	0	2	0	0	2	1	0	2	0	0	2	2	0	0	0	0	0	0	0	1	1	0	2	0
407	0	1	0	1	0	0	2	2	0	0	0	0	0	0	0	0	0	1	1	1	1	0	1	1	1	2	2	0	0	2	0	1	2	0	2	1	2	0	2	2	0	0	0	0	0	0	0	1	0
408	1	0	0	0	1	1	1	1	0	0	1	0	0	0	0	0	0	1	0	0	0	1	2	2	0	1	1	0	0	1	0	1	1	1	0	2	1	0	2	2	0	0	0	2	0	2	0	1	0
409	1	1	0	0	0	0	1	1	1	1	0	0	2	2	0	0	0	1	1	0	1	1	0	1	1	0	2	0	0	2	1	1	1	1	0	2	1	0	1	1	0	0	0	0	0	0	0	1	0
410	0	1	0	0	0	0	1	1	1	2	0	1	2	2	0	0	0	1	2	1	2	0	1	1	0	0	2	2	2	2	1	1	1	1	1	1	2	0	1	0	1	0	0	0	1	0	1	0	0
411	0	1	0	0	0	0	2	2	1	1	1	0	0	0	0	0	0	0	2	0	2	0	2	2	0	0	2	0	0	2	1	2	2	0	2	0	1	0	1	1	0	0	0	0	0	1	1	1	0
412	0	1	0	0	0	0	0	0	2	2	0	0	0	0	0	0	0	0	2	0	2	0	1	1	1	0	0	1	0	0	2	0	0	0	0	2	2	0	1	1	0	0	1	0	1	0	1	1	0
413	0	2	0	1	0	0	0	0	1	1	1	1	1	0	0	0	0	0	2	0	2	0	2	2	0	1	2	1	1	2	1	1	1	0	1	1	1	0	0	0	0	0	0	1	0	0	0	1	1
414	0	2	0	0	0	0	1	2	0	1	0	0	0	0	0	0	0	2	1	0	2	0	2	2	0	0	1	0	1	2	1	1	1	0	2	1	1	0	2	2	0	0	0	0	0	0	0	0	0
415	0	1	0	1	0	0	2	2	2	2	0	0	0	0	0	0	0	0	1	1	1	0	2	2	0	2	1	1	1	2	1	1	1	0	0	2	1	0	2	2	0	0	0	0	0	1	1	1	0
416	1	2	0	0	0	0	2	2	0	0	2	1	2	1	0	1	0	1	1	0	1	2	0	2	0	1	2	0	0	2	2	0	2	1	1	2	2	0	0	0	1	0	1	0	1	1	0	2	0
417	0	2	0	0	0	0	2	2	0	1	1	0	0	0	0	0	0	1	1	0	2	0	2	2	0	1	2	0	0	2	0	1	1	1	2	0	1	0	0	0	0	0	1	0	1	0	0	2	0
418	0	1	0	1	0	0	1	1	1	1	0	0	1	1	0	0	0	1	2	1	2	0	2	2	0	0	1	2	2	1	2	1	2	2	2	1	0	0	0	0	0	0	1	1	0	1	0	1	0
419	0	0	0	0	2	2	2	2	0	1	0	0	1	1	0	0	0	0	2	1	2	0	2	2	0	0	0	0	1	2	1	1	0	0	0	2	2	0	2	1	1	0	1	0	1	0	0	2	0
420	1	2	0	0	0	0	2	2	0	0	1	0	0	0	0	0	0	1	1	0	1	0	2	2	0	2	1	1	1	2	0	1	1	0	1	1	2	0	2	2	1	0	0	0	0	1	0	0	0
421	1	1	0	0	1	1	1	2	0	0	0	0	1	1	0	0	0	2	0	1	0	0	2	2	0	1	2	0	0	2	1	1	2	1	0	2	1	0	1	1	0	0	0	1	0	1	1	2	0
422	0	1	0	1	1	1	1	1	1	1	1	1	1	0	0	0	0	1	1	1	1	0	0	0	1	1	1	0	0	2	1	1	2	0	0	2	0	0	0	0	0	0	1	0	1	0	1	1	0
423	1	0	0	0	1	1	1	2	0	0	0	1	1	0	0	0	0	1	2	1	2	0	1	1	1	1	1	1	2	2	0	1	1	1	0	2	1	1	0	0	1	0	1	0	1	0	0	2	0
424	1	2	0	0	0	0	1	1	1	1	0	0	0	0	0	0	0	0	2	0	2	0	2	2	0	0	2	0	0	1	2	0	1	1	1	2	1	0	2	2	0	0	0	0	0	1	1	0	0
425	1	2	1	1	0	0	1	1	1	1	1	0	2	2	0	1	0	0	2	1	2	0	2	2	0	0	1	1	1	0	2	1	1	1	1	1	2	0	2	1	1	1	1	0	1	0	0	2	0
426	0	2	0	1	0	0	1	1	1	1	1	0	1	1	0	0	0	0	2	0	2	0	2	2	0	0	2	0	0	2	2	0	2	1	0	2	2	0	1	1	0	1	1	1	1	0	0	1	0
427	1	0	0	0	1	1	1	1	1	2	0	0	0	0	0	0	0	0	2	0	2	0	2	2	0	1	2	0	0	2	1	0	0	0	0	2	0	0	0	0	0	0	0	0	0	2	0	0	0
428	1	1	0	0	0	0	1	0	1	1	1	0	1	1	0	0	1	2	1	0	2	0	1	1	0	0	1	1	1	1	2	1	1	0	1	2	2	0	2	1	1	0	1	0	1	1	1	0	0
429	1	1	0	1	0	0	0	0	2	2	0	0	0	0	0	0	0	0	2	0	1	0	2	2	0	0	2	0	0	1	2	1	1	0	0	2	2	0	0	0	0	0	0	1	0	1	0	2	0
430	1	1	0	0	0	0	0	0	2	2	0	0	0	0	0	0	0	1	1	1	1	0	2	2	0	0	2	0	0	1	1	1	1	1	0	2	1	0	1	1	0	0	0	0	1	1	0	2	0
431	0	2	0	0	1	1	2	2	0	1	0	2	2	1	0	0	0	2	1	0	2	1	0	1	1	1	1	1	1	1	2	1	1	1	1	1	2	0	0	1	0	0	0	0	0	0	1	0	0
432	1	0	0	1	0	0	0	0	2	2	0	0	0	0	0	0	0	0	2	1	2	0	2	2	0	1	2	1	1	2	0	1	1	1	2	0	2	0	2	2	0	1	1	0	1	0	0	1	0
433	0	1	0	0	1	1	1	2	0	0	1	0	1	0	1	1	0	2	0	1	2	0	1	1	0	2	2	1	1	2	1	0	1	1	0	2	2	0	2	2	1	0	1	0	1	1	0	2	0
434	1	1	0	1	0	0	1	2	0	0	1	1	1	0	0	0	0	0	2	1	2	0	1	1	1	1	2	1	1	2	0	1	2	2	0	2	1	1	1	1	0	0	1	1	1	2	1	1	0
435	0	0	0	0	1	1	1	1	1	1	0	0	1	1	0	0	0	1	1	0	1	0	2	2	0	1	2	1	1	2	1	0	1	1	0	2	0	0	0	0	0	0	2	0	1	1	0	2	0
436	0	0	0	0	2	2	1	1	1	1	0	0	0	0	0	0	0	1	1	1	1	0	2	2	0	2	2	0	0	2	1	1	1	0	1	1	2	1	1	0	1	0	0	0	1	1	0	0	0
437	0	1	0	1	0	0	1	1	1	1	1	1	1	0	0	0	0	0	1	1	1	0	1	2	0	0	2	0	0	1	1	1	1	0	1	1	2	0	1	1	0	0	0	1	0	1	0	2	0
438	1	0	0	1	1	1	1	1	1	1	0	2	2	2	0	0	0	2	0	1	0	0	1	1	1	1	1	2	2	1	2	1	2	1	0	2	1	0	0	0	0	0	1	0	1	1	0	1	1
439	0	1	0	1	0	0	2	2	0	1	0	0	0	0	0	0	0	0	2	0	2	0	2	2	0	0	1	1	1	2	2	1	1	1	0	2	1	0	0	0	0	0	1	0	1	0	0	2	0
440	0	0	0	0	1	1	2	2	0	0	1	1	0	0	0	0	0	1	1	0	1	0	2	2	0	0	2	0	0	2	2	1	2	0	1	2	1	0	1	1	1	0	0	0	0	0	0	2	0
441	0	0	0	0	1	1	1	2	0	0	1	0	0	0	0	0	0	1	1	1	1	0	1	1	0	0	0	0	0	1	1	1	2	0	0	2	1	0	0	0	0	0	0	1	0	1	1	1	0
442	1	2	0	0	0	0	1	1	1	1	1	0	0	0	0	0	0	1	1	0	2	0	2	2	0	1	1	1	1	1	2	2	2	0	0	2	2	0	1	0	1	0	0	0	0	0	0	0	1
443	1	1	0	0	1	1	2	2	0	0	0	0	1	1	0	0	0	1	1	1	1	0	1	1	1	1	1	0	0	1	0	1	1	1	0	2	2	0	1	1	0	0	0	0	0	0	0	0	0
444	1	0	0	0	0	0	2	2	0	0	1	1	2	1	0	0	1	2	1	0	1	0	2	2	0	0	1	0	1	2	1	1	1	1	2	1	1	1	0	0	0	0	0	0	0	0	0	0	1
445	1	1	0	0	1	1	2	2	0	1	0	2	2	1	0	1	0	1	1	1	1	0	2	2	0	0	1	2	2	1	1	1	2	0	0	2	1	0	1	1	0	0	0	0	0	2	0	0	1
446	1	2	0	0	0	0	0	1	1	1	0	0	1	1	0	0	1	2	1	1	1	0	2	2	0	1	2	0	0	1	0	2	2	0	1	1	2	0	1	1	0	1	1	0	1	1	0	1	0
447	0	1	0	1	0	0	2	2	0	1	1	0	1	1	0	1	0	1	1	1	2	0	2	2	0	1	0	0	0	1	1	1	1	0	0	2	1	1	0	0	0	0	0	0	0	1	0	0	0
448	1	1	1	0	0	1	1	1	0	0	2	1	2	1	0	0	0	0	2	0	2	0	1	1	1	0	0	2	2	1	2	1	1	1	1	1	1	0	0	0	0	0	0	0	0	0	0	2	0
449	0	1	0	0	1	1	1	1	1	1	0	0	0	0	0	0	0	1	2	1	2	0	2	2	0	1	2	0	0	1	1	2	2	0	1	1	1	0	1	1	0	0	1	0	2	0	0	2	0
450	1	1	1	1	0	0	2	2	0	1	1	0	0	0	0	0	0	2	1	1	2	0	2	2	0	0	1	2	2	1	2	1	1	2	0	2	1	1	0	0	0	0	0	0	0	0	0	1	0
451	0	2	0	0	0	0	2	2	0	1	1	0	1	1	0	0	0	0	2	1	1	0	1	1	0	2	1	1	2	2	1	1	2	1	0	2	2	0	1	1	0	0	1	0	1	1	1	1	0
452	0	1	0	0	1	1	1	2	0	0	1	1	1	0	0	0	0	1	1	1	1	0	2	2	0	2	0	0	1	2	0	1	1	0	0	2	1	0	0	0	0	0	0	0	1	1	0	2	0
453	0	1	0	0	0	0	1	2	0	1	0	1	0	0	0	0	1	2	1	0	1	0	2	2	0	2	0	1	1	2	1	0	0	0	0	2	1	0	0	0	0	1	1	0	0	1	1	0	0
454	1	1	1	1	1	1	1	1	1	1	2	2	2	1	0	0	0	1	2	1	2	0	2	2	0	1	1	0	1	2	1	1	2	0	0	2	2	0	1	1	0	0	0	0	2	0	1	0	0
455	0	1	0	0	0	0	2	2	0	1	0	0	1	1	0	0	0	0	1	1	2	0	1	2	0	1	1	0	0	2	0	0	0	0	0	2	2	1	1	0	1	0	1	0	0	1	0	1	1
456	0	2	0	1	0	0	1	1	1	1	1	0	1	1	0	0	0	2	0	1	1	0	2	2	0	0	1	1	1	1	1	0	0	0	0	2	2	0	1	1	0	0	0	0	0	1	0	1	0
457	0	1	0	1	0	0	1	2	0	0	1	1	1	1	0	0	0	0	1	0	2	0	2	2	0	2	2	2	1	2	1	1	1	2	2	2	1	1	0	0	0	1	1	0	1	0	0	1	0
458	0	2	0	0	0	0	1	1	2	2	0	0	0	0	0	0	0	0	2	1	2	0	2	2	0	2	0	1	2	1	1	2	2	1	0	2	0	0	0	0	0	0	1	0	1	0	0	1	0
459	1	2	0	0	0	0	2	2	0	0	2	1	1	0	0	0	0	0	2	1	2	0	2	2	0	0	2	0	0	2	1	1	1	1	1	1	2	0	2	2	1	0	0	0	0	1	2	0	0
460	1	2	0	0	0	0	1	1	1	1	0	1	1	0	0	0	0	0	2	1	2	0	1	1	1	1	1	0	0	1	0	2	2	0	2	0	2	0	0	0	1	0	2	0	0	1	0	0	0
461	1	2	1	0	0	0	1	1	0	0	0	0	0	0	0	0	0	1	1	0	2	0	1	1	1	1	2	0	0	1	0	0	0	1	0	2	1	1	0	0	0	0	0	0	0	1	1	0	0
462	1	0	0	0	1	1	1	1	1	1	0	1	1	0	0	0	0	0	2	0	2	0	2	2	0	1	2	0	0	2	0	1	1	1	1	1	2	0	1	1	0	2	2	0	0	0	0	1	0
463	0	2	1	1	0	0	0	0	2	2	0	0	1	1	0	0	0	1	1	1	1	0	2	2	0	2	1	1	1	1	1	0	0	0	0	2	1	0	0	0	0	0	0	1	0	1	0	2	0
464	1	0	0	0	0	0	1	1	1	2	0	0	0	0	0	0	0	1	1	2	1	0	2	2	0	1	1	1	1	2	2	1	1	1	0	2	2	0	1	1	0	0	1	0	1	1	1	1	0
465	0	1	1	0	0	0	0	0	2	2	0	1	1	1	0	0	0	1	1	0	1	0	2	2	0	2	2	0	0	2	0	1	1	1	1	1	1	0	2	2	0	0	1	0	2	2	0	2	0
466	1	0	0	0	0	0	2	2	1	1	1	0	1	2	0	0	0	0	2	1	2	0	0	0	1	1	1	1	1	2	0	0	0	0	1	1	1	0	0	0	0	1	2	0	1	0	0	0	0
467	1	2	0	0	0	0	0	0	2	2	0	2	2	1	0	0	0	1	1	1	2	0	2	2	0	0	0	0	0	1	1	1	2	0	1	2	2	1	1	0	1	0	0	1	0	1	0	0	0
468	1	0	0	0	1	1	2	2	0	0	1	0	1	1	0	0	0	0	2	0	2	0	2	2	0	1	1	0	0	1	1	1	1	0	0	2	1	0	0	0	0	0	0	0	0	2	0	2	0
469	1	1	0	0	0	0	2	2	0	0	2	1	1	0	0	1	0	0	2	0	2	0	2	2	0	0	2	0	0	2	0	1	1	1	0	2	2	0	0	0	0	0	0	0	1	1	0	2	0
470	1	1	0	0	0	0	0	0	1	1	1	1	1	1	0	0	0	1	1	1	1	0	2	2	0	1	1	0	0	1	1	0	1	0	0	2	1	0	0	0	0	0	1	0	1	1	0	0	0
471	0	1	1	1	0	1	2	2	0	0	2	1	2	2	0	0	0	1	1	1	2	0	2	2	0	2	2	0	0	2	2	0	1	1	1	2	0	0	0	0	0	0	0	1	0	1	0	1	0
472	0	1	0	0	0	0	1	1	0	0	0	1	1	0	0	0	0	1	1	2	1	0	1	1	1	1	0	1	1	2	1	1	1	0	0	2	2	0	0	1	0	0	1	0	1	0	0	1	0
473	1	2	0	0	0	0	1	1	0	1	0	1	1	0	0	0	0	1	1	0	1	0	1	2	0	1	0	0	0	1	1	1	1	1	0	2	2	0	0	1	0	0	0	0	0	1	0	1	0
474	0	1	0	1	0	0	2	2	0	1	1	0	1	1	0	0	0	0	2	0	2	0	1	1	1	2	1	0	0	1	0	2	2	0	0	2	1	0	1	1	0	1	1	0	1	1	0	2	0
475	0	2	0	0	0	0	2	2	0	1	0	0	2	2	0	1	0	1	1	1	2	0	2	2	0	2	2	1	1	1	2	0	0	0	0	2	2	0	1	1	0	1	1	0	1	0	0	0	1
476	0	0	0	0	0	0	2	2	0	1	0	0	0	0	0	0	0	1	1	2	1	0	2	2	0	1	1	0	0	2	0	1	1	1	0	2	1	0	0	0	0	1	1	0	1	0	0	2	0
477	0	2	0	0	0	0	0	0	2	2	0	1	1	0	0	1	0	1	1	1	1	0	2	2	0	0	1	0	1	2	1	1	1	0	0	2	2	1	1	1	0	0	0	0	1	0	0	1	0
478	1	1	0	1	0	0	2	2	0	0	1	1	2	2	0	0	0	1	1	1	2	0	1	1	1	1	0	0	1	2	1	2	2	0	1	2	0	0	0	0	0	0	0	0	0	0	0	0	1
479	1	1	0	1	1	1	1	1	2	2	0	1	2	2	0	0	0	1	0	1	2	0	2	2	0	2	1	1	0	1	1	1	1	0	1	0	1	0	0	0	0	1	1	0	0	1	1	1	0
480	1	1	0	0	0	0	1	1	1	2	0	0	0	0	0	0	0	0	2	0	2	0	2	2	0	0	1	0	1	2	1	2	2	0	1	1	2	1	1	1	0	0	1	0	1	1	0	1	1
481	1	1	0	0	0	0	0	0	2	2	0	0	0	0	0	0	0	0	2	0	2	0	2	2	0	2	1	0	0	2	0	1	1	1	0	2	2	0	0	0	0	0	0	0	0	0	1	0	0
482	1	1	0	0	0	0	1	1	1	1	0	0	1	1	0	0	0	0	2	0	2	0	2	2	0	1	2	1	1	2	1	1	1	0	1	1	1	0	0	0	0	1	1	1	1	0	0	2	0
483	1	2	0	1	0	0	2	2	0	1	1	0	1	1	0	1	0	2	0	1	2	0	2	2	0	1	1	0	0	1	0	2	2	0	0	2	2	1	1	1	0	2	2	0	0	0	0	0	0
484	1	2	1	0	0	1	1	2	0	0	0	0	1	0	0	1	0	1	1	1	1	0	2	2	0	2	2	0	0	1	1	2	2	0	1	1	0	0	1	1	0	0	0	0	0	0	0	1	1
485	1	2	0	0	0	0	1	1	1	1	0	1	1	1	0	0	0	1	1	0	1	0	2	2	0	1	1	1	1	2	0	0	0	0	0	2	2	0	2	2	1	0	2	0	1	0	0	1	0
486	1	2	0	0	0	0	2	2	0	0	0	0	0	0	0	0	0	0	2	0	2	1	2	2	0	1	1	0	2	2	0	0	1	1	0	2	2	0	2	2	1	0	0	0	1	1	0	2	0
487	0	0	0	0	1	1	1	1	1	1	0	0	0	0	0	0	0	0	2	0	2	0	0	0	0	1	2	0	0	2	1	2	2	2	1	2	2	0	2	2	0	0	0	0	0	1	1	1	0
488	0	2	0	0	0	0	1	1	1	1	0	0	0	0	0	0	0	1	1	1	1	0	2	2	0	1	2	0	0	2	1	1	1	0	0	2	1	0	0	0	0	1	1	1	2	1	0	0	1
489	1	0	0	1	0	0	0	0	2	2	0	0	1	1	0	0	0	0	2	0	2	0	2	2	0	1	1	0	1	2	1	0	0	0	0	2	1	0	0	0	0	0	1	0	1	1	0	1	0
490	1	2	0	0	0	0	1	1	1	1	1	0	2	1	1	1	0	0	2	0	2	1	2	2	0	2	0	0	0	1	2	1	1	0	1	0	0	0	0	0	0	0	0	0	0	1	1	1	0
491	1	0	0	0	1	1	0	0	2	2	0	0	0	0	0	0	0	2	0	1	0	0	2	2	0	1	1	1	1	2	2	1	1	0	0	2	0	0	0	0	0	0	0	0	1	1	0	1	1
492	0	1	0	0	0	0	2	2	0	1	0	1	1	0	0	0	0	1	1	1	2	0	1	1	1	1	2	0	0	2	0	2	2	0	0	2	1	0	1	1	0	1	1	0	1	0	0	2	0
493	1	1	0	1	0	0	1	1	1	1	0	0	0	0	0	0	0	1	1	1	2	0	2	2	0	1	2	0	0	2	1	1	1	1	1	1	2	0	1	0	2	1	1	0	1	0	0	1	0
494	1	0	0	0	1	1	0	1	1	1	0	0	1	1	0	1	0	1	0	1	0	0	1	1	0	1	2	0	0	2	0	1	1	1	1	1	1	0	0	0	0	0	0	0	0	1	0	0	0
495	1	2	1	1	0	0	2	2	1	1	1	1	1	0	0	0	1	1	1	0	2	1	0	1	1	0	0	1	2	1	1	1	2	1	2	2	1	1	0	0	0	0	1	0	1	0	0	1	1
496	0	2	0	0	0	0	2	2	0	0	1	0	1	1	0	0	0	0	2	0	2	0	2	2	0	2	0	0	1	2	0	0	2	1	1	2	2	0	2	2	0	0	0	0	0	1	0	1	1
497	0	1	0	1	0	0	1	2	1	2	0	1	1	1	0	0	0	1	1	1	2	0	2	2	0	2	1	0	1	2	1	0	1	1	1	2	2	0	0	0	0	0	0	0	0	0	0	0	1
498	0	0	0	0	1	1	2	2	0	0	2	0	0	0	0	0	0	1	1	1	1	0	2	2	0	1	2	0	0	1	0	2	1	0	0	2	2	0	1	1	0	0	0	1	0	1	0	1	1
499	0	1	1	1	0	0	2	2	1	1	1	0	1	1	0	0	0	1	1	0	1	0	2	2	0	1	2	0	0	2	0	1	1	0	1	1	2	0	1	0	1	1	1	0	1	1	0	1	0
500	1	1	0	0	1	1	2	2	0	0	1	1	1	0	0	0	0	1	1	2	1	0	2	2	0	1	1	0	0	1	0	2	2	2	1	1	2	0	2	2	1	0	1	0	1	2	0	2	0
501	1	0	0	1	0	0	2	2	0	1	1	0	0	0	0	0	0	0	2	0	2	0	1	2	0	2	1	1	1	2	0	1	1	0	2	0	1	1	0	0	1	2	2	0	0	0	0	2	0
502	0	0	1	0	0	0	2	2	0	0	0	1	1	0	0	0	0	1	1	1	1	0	2	2	0	1	2	1	1	2	2	2	2	1	1	2	1	1	0	0	0	0	1	0	1	2	0	2	0
503	0	2	0	0	0	0	2	2	0	0	1	0	0	0	0	0	0	2	0	0	1	1	2	2	0	2	1	1	1	1	2	1	1	0	1	1	1	0	1	1	0	0	0	0	0	0	0	2	0
504	0	1	0	1	0	0	0	0	2	2	0	1	2	1	0	1	0	0	2	0	2	0	2	2	0	1	1	1	1	2	2	2	2	0	1	1	2	0	1	1	0	0	1	0	1	1	0	0	0
505	0	2	0	0	0	0	1	1	1	1	0	0	1	1	0	0	0	0	2	1	2	0	1	1	1	1	1	1	1	1	1	1	1	0	0	2	0	0	0	0	0	0	0	0	0	1	0	2	0
506	0	2	0	1	0	0	0	1	0	0	1	0	0	0	0	0	0	1	1	0	2	0	1	1	0	2	2	0	0	2	2	1	1	1	1	1	2	0	1	1	0	0	0	0	0	1	0	2	0
507	1	0	0	0	1	1	1	1	1	1	0	0	0	0	0	0	0	0	1	0	1	0	0	0	0	1	1	1	1	2	0	1	1	1	1	2	1	1	0	0	0	0	0	0	0	0	0	1	0
508	0	2	0	0	0	0	1	1	0	0	2	2	2	0	1	1	0	0	2	1	2	0	2	2	0	0	1	2	2	1	2	1	2	1	0	2	2	0	0	0	0	0	0	0	0	1	0	2	0
509	1	1	0	0	1	1	2	2	0	0	2	0	0	0	0	0	0	1	1	0	1	0	2	2	0	0	0	1	1	2	1	1	2	2	2	1	0	0	0	0	0	0	0	1	0	1	0	2	0
510	0	0	0	2	1	1	1	1	2	2	0	0	1	1	0	1	0	1	1	0	2	0	2	2	0	2	1	0	1	2	0	1	1	2	2	2	2	0	2	1	1	0	0	0	0	1	0	1	0
511	1	1	0	0	0	0	1	1	1	1	0	1	1	0	0	0	0	0	2	0	2	0	1	1	1	0	1	0	2	2	0	2	2	0	1	1	1	0	0	0	0	0	0	0	0	0	0	1	0
512	0	2	1	1	0	0	1	1	0	0	2	0	2	2	0	1	1	1	1	1	2	0	2	2	0	1	1	0	2	2	0	2	2	1	1	1	0	0	0	0	0	0	1	0	1	0	0	2	0
513	0	1	0	0	1	1	1	2	0	1	0	0	0	0	0	0	1	2	0	2	1	0	1	2	0	1	1	0	1	2	1	1	1	1	1	2	0	0	0	0	0	0	0	0	0	0	0	2	0
514	1	1	0	0	0	0	1	1	1	1	0	0	0	0	0	0	1	2	1	1	1	0	2	2	0	0	2	0	1	2	1	1	1	2	1	1	1	0	1	1	0	0	0	1	0	0	0	2	0
515	0	1	0	1	0	0	2	2	0	1	0	1	2	1	0	1	0	1	1	1	1	0	1	1	1	1	2	0	0	2	1	1	1	1	1	1	1	0	0	0	0	0	1	0	2	2	0	2	0
516	1	0	0	0	2	2	1	1	1	1	1	0	0	0	0	0	0	2	0	1	2	0	0	0	0	1	1	1	2	2	1	1	1	0	0	2	2	0	0	0	0	0	2	0	1	1	0	2	0
517	0	2	0	0	0	0	0	1	1	1	0	0	0	0	0	0	0	0	1	0	2	1	2	2	0	1	1	1	1	2	0	0	0	0	0	2	2	0	1	1	0	1	1	0	0	1	0	1	0
518	0	1	0	0	0	0	1	1	1	1	0	1	1	0	0	0	0	1	1	1	1	0	2	2	0	1	1	0	1	2	1	2	2	0	0	2	0	0	0	0	0	0	0	0	0	1	0	1	1
519	1	1	0	0	1	1	0	0	2	2	0	1	1	0	0	1	0	0	2	0	2	0	2	2	0	1	2	0	0	1	1	1	2	2	0	2	1	0	2	2	0	2	2	0	0	0	0	0	2
520	1	2	0	0	0	0	2	2	0	0	0	0	0	0	0	0	0	1	1	1	1	0	1	1	0	1	2	0	0	2	0	1	2	0	0	2	1	1	0	0	0	0	1	0	1	0	0	2	0
521	1	0	0	0	2	2	1	1	0	0	0	1	0	0	0	0	0	0	2	1	2	0	1	1	1	1	1	0	1	2	0	0	2	1	1	2	2	0	1	1	0	0	0	0	0	1	0	1	0
522	1	0	0	1	0	0	0	0	2	2	0	0	0	0	0	0	0	0	2	0	2	0	1	1	0	2	0	2	2	1	2	0	1	1	1	2	1	1	0	0	0	0	1	0	1	1	0	1	0
523	0	2	0	1	0	0	2	2	0	1	0	0	0	0	0	0	0	0	2	0	2	0	0	0	0	0	2	1	1	1	0	1	1	0	0	2	0	0	0	0	0	2	2	0	0	0	0	1	0
524	1	2	1	0	0	0	1	1	1	1	1	0	0	0	0	0	0	1	1	0	1	0	2	2	0	2	1	0	2	2	0	1	1	1	0	2	1	0	1	1	0	0	1	0	1	1	0	1	0
525	1	1	1	0	0	1	2	2	0	0	0	1	1	0	0	1	0	1	1	1	2	0	1	1	1	1	2	0	0	2	0	2	2	0	1	1	1	0	0	0	1	0	1	0	0	0	0	2	0
526	0	1	0	1	0	0	2	2	0	1	1	1	1	0	0	1	0	1	1	1	1	0	2	2	0	1	2	0	0	1	0	2	2	0	2	0	1	0	0	0	0	0	1	0	0	0	0	2	0
527	0	0	0	0	2	2	2	2	0	2	1	1	1	1	0	0	1	0	2	1	2	0	2	2	0	1	1	1	1	2	1	0	0	1	0	2	0	0	0	0	0	0	0	0	2	0	1	0	1
528	1	1	0	0	0	0	1	1	2	2	0	1	1	0	0	0	0	0	2	1	2	0	0	1	0	0	1	0	0	1	1	1	1	0	0	2	2	0	0	0	0	0	1	0	1	2	1	1	0
529	0	2	0	0	0	0	2	2	0	0	0	0	0	0	0	0	0	1	1	1	2	0	2	2	0	1	1	1	2	2	1	0	1	1	0	2	1	0	1	1	0	0	1	0	1	1	1	0	0
530	0	2	0	0	0	0	2	2	0	1	1	0	1	0	0	0	0	0	2	1	2	0	2	2	0	0	2	0	0	2	1	1	2	1	1	2	0	0	1	1	0	0	1	0	1	0	0	0	0
531	0	1	0	0	0	0	0	1	1	1	0	1	2	1	0	0	0	1	1	0	2	0	2	2	0	0	1	0	0	1	1	1	1	1	0	2	2	0	0	0	0	0	1	0	1	1	0	1	1
532	1	1	0	0	0	0	0	0	2	2	0	0	0	0	0	0	1	2	1	1	1	0	2	2	0	1	1	0	1	2	0	0	1	0	0	2	2	0	1	1	0	0	0	0	1	1	0	1	1
533	1	2	0	0	0	0	1	2	0	1	0	1	0	0	0	0	0	1	1	2	1	0	2	2	0	1	1	1	1	2	2	1	1	1	0	2	2	0	1	1	0	0	0	1	0	1	0	1	1
534	1	0	0	0	1	1	2	2	0	1	0	0	1	1	0	1	0	0	2	0	2	0	2	2	0	0	2	0	0	2	2	0	0	0	0	2	1	1	0	0	0	0	1	0	0	0	1	0	0
535	0	0	0	1	1	1	2	2	0	1	1	0	1	1	0	0	0	1	1	0	1	0	1	1	0	0	2	0	0	2	0	1	1	0	2	1	0	0	0	0	0	0	1	0	1	2	0	0	2
536	1	0	0	1	0	0	1	2	1	1	0	0	0	0	0	0	0	1	1	1	2	0	2	2	0	0	2	0	0	2	0	2	2	0	1	1	0	0	0	0	0	0	1	0	1	0	1	1	0
537	1	1	0	1	0	0	0	1	1	1	1	0	0	0	0	0	0	1	2	1	2	0	2	2	0	2	2	0	0	2	1	2	2	1	1	1	2	1	1	1	0	1	1	0	0	0	0	2	0
538	1	2	0	2	0	0	2	2	0	0	0	0	0	0	0	0	0	1	1	1	1	0	1	1	1	1	1	0	1	2	1	1	1	1	0	2	2	0	2	2	0	0	1	0	1	0	0	2	0
539	0	2	0	1	0	0	1	2	0	1	0	1	2	1	0	0	0	0	2	1	2	0	1	1	1	2	1	1	0	1	2	0	1	1	1	2	1	2	0	0	1	0	0	0	0	0	0	1	1
540	1	2	0	1	0	0	2	2	0	1	1	0	0	0	0	0	0	1	1	1	1	0	2	2	0	0	2	1	1	2	2	0	0	1	0	2	2	0	0	0	0	0	0	0	0	1	0	1	0
541	1	2	0	0	0	0	2	2	1	1	1	0	0	0	0	0	0	1	0	1	2	0	1	1	1	1	2	0	0	2	1	0	2	0	0	2	2	0	2	2	0	0	0	0	0	1	0	1	0
542	0	0	0	0	1	1	1	1	1	1	0	1	1	0	0	0	1	1	1	1	2	1	2	2	0	2	1	1	1	1	1	0	0	1	0	2	2	0	0	0	0	0	0	0	0	1	0	1	0
543	1	2	0	0	0	0	1	1	1	1	1	0	0	0	0	0	0	0	1	0	1	0	1	1	1	1	2	1	1	2	2	2	2	0	1	1	0	0	0	0	0	0	1	0	1	0	0	0	0
544	0	0	0	0	0	0	2	2	0	1	1	0	0	0	0	0	0	2	1	0	2	0	2	2	0	2	2	0	0	2	0	1	1	0	0	2	2	1	1	1	0	0	1	0	1	1	0	2	0
545	0	0	0	1	1	1	2	2	0	1	1	0	0	0	0	0	0	1	1	1	1	0	2	2	0	1	1	2	2	2	1	1	2	0	1	2	2	0	1	1	0	0	1	0	1	0	0	0	2
546	0	1	0	1	0	0	1	1	1	2	0	0	1	1	0	0	0	1	1	0	2	0	2	2	0	1	2	0	0	2	0	1	1	2	0	2	0	0	0	0	0	0	1	0	1	1	0	2	0
547	0	1	0	0	0	0	1	2	0	0	0	0	2	1	1	1	0	1	1	0	2	0	2	2	0	2	2	0	0	1	0	1	1	0	1	1	2	1	1	1	0	1	1	0	1	0	0	1	1
548	0	2	0	0	0	0	0	1	1	1	0	1	1	1	0	0	0	0	2	0	2	0	2	2	0	0	2	0	1	2	0	2	2	1	1	1	0	0	1	0	1	1	2	0	1	0	0	2	0
549	0	2	0	0	0	0	1	2	1	1	0	0	0	0	0	0	1	2	1	0	1	0	2	2	0	1	2	1	1	2	0	0	0	0	0	2	1	0	0	0	0	0	0	0	0	0	0	2	0
550	0	0	0	0	0	0	2	2	0	1	0	0	1	0	0	0	0	1	1	0	1	0	2	2	0	0	1	0	0	1	0	1	1	1	1	1	1	0	0	0	0	2	2	0	0	1	0	1	1
551	0	1	0	0	0	0	2	2	0	0	0	1	2	2	0	0	0	2	0	0	1	0	2	2	0	0	2	0	0	2	0	1	1	0	1	1	0	0	0	0	0	1	1	0	1	0	0	2	0
552	0	1	0	0	0	0	1	2	0	0	0	2	2	0	1	1	0	0	1	0	2	0	2	2	0	1	1	0	0	1	1	1	1	1	1	1	2	0	1	1	0	1	1	0	0	0	1	0	1
553	1	2	0	0	0	0	2	2	0	1	1	0	1	0	0	0	0	0	2	0	2	0	1	2	0	0	2	0	0	2	2	1	2	0	1	2	2	0	2	2	0	0	0	0	0	0	0	2	0
554	1	0	0	0	2	2	2	2	0	0	1	1	2	1	1	1	0	0	2	0	2	0	2	2	0	0	2	0	0	2	1	1	1	0	0	2	2	0	1	1	0	0	0	0	2	1	0	2	0
555	0	1	0	0	0	0	1	2	1	1	0	0	0	0	0	0	0	1	1	1	1	0	1	1	1	1	0	1	2	1	1	0	1	0	0	2	0	0	0	1	0	1	1	1	0	1	0	1	1
556	0	0	0	1	0	0	1	2	0	0	1	1	2	2	0	0	0	1	0	0	0	0	2	2	0	0	1	1	1	1	2	0	1	0	0	2	2	0	1	1	0	2	2	0	0	0	1	0	0
557	1	2	0	0	0	0	1	2	0	0	1	0	0	0	0	0	0	2	0	1	2	0	2	2	0	0	1	2	2	1	1	0	2	0	0	2	1	0	1	1	0	0	1	0	1	1	0	0	2
558	1	0	0	0	0	0	1	1	1	2	0	0	0	0	0	0	0	0	1	0	1	0	1	1	0	0	1	0	2	2	0	1	1	0	1	1	1	0	0	0	0	0	0	0	0	1	0	0	0
559	1	1	0	0	0	0	2	2	0	0	2	1	1	0	0	0	0	2	0	1	1	0	2	2	0	1	2	0	0	2	1	1	1	2	1	1	1	0	0	0	0	0	0	0	0	1	1	0	0
560	0	1	0	0	1	1	2	2	0	0	1	0	0	0	0	0	0	1	1	1	2	0	2	2	0	2	1	0	1	2	0	2	2	1	0	2	1	1	0	0	0	1	1	0	1	0	0	1	0
561	1	0	0	0	0	0	0	1	0	0	1	0	1	1	0	0	0	1	1	0	2	0	2	2	0	0	1	0	0	1	0	0	1	0	0	2	1	0	1	1	0	1	1	1	2	0	0	1	1
562	1	1	1	1	0	1	1	1	1	1	1	0	1	1	0	0	0	0	2	1	2	2	0	2	0	1	2	0	0	2	0	1	1	0	0	2	1	0	0	0	0	0	0	0	0	1	0	1	1
563	0	1	0	1	0	0	1	1	1	1	0	1	1	0	0	0	0	1	1	1	1	0	2	2	0	1	2	0	0	2	1	0	0	1	2	2	2	0	1	1	0	0	1	0	2	0	0	0	0
564	0	1	0	0	1	1	2	2	0	0	1	0	1	0	0	0	0	0	2	1	1	0	2	2	0	1	2	1	1	2	1	2	2	0	0	2	1	1	0	0	0	0	0	0	0	0	0	1	1
565	1	1	0	0	0	0	2	2	0	0	1	0	1	1	0	0	0	0	1	0	1	0	2	2	0	0	1	1	1	1	2	2	2	0	0	2	1	0	0	0	0	0	2	0	1	1	0	1	0
566	1	1	0	1	0	0	1	1	0	1	0	0	2	2	0	0	1	1	1	1	2	0	2	2	0	1	1	1	1	1	1	0	0	0	0	2	1	0	2	2	0	0	1	0	1	1	0	2	0
567	1	1	0	0	0	0	2	2	0	1	1	0	0	0	0	0	1	1	1	1	1	0	2	2	0	1	2	0	0	2	2	1	2	2	1	2	1	0	1	1	0	0	0	0	0	0	0	1	0
568	0	0	0	0	1	1	1	2	0	0	0	0	1	1	0	0	0	1	1	1	2	0	2	2	0	0	2	0	0	2	1	2	2	0	1	1	0	0	0	0	0	0	0	0	0	2	1	0	1
569	0	2	0	0	0	0	2	2	0	1	1	0	1	1	0	0	0	0	2	0	2	0	2	2	0	0	0	2	2	1	2	1	2	0	0	2	2	1	0	0	0	0	0	0	1	1	0	2	0
570	0	1	0	0	0	0	0	0	2	2	0	0	0	0	0	0	0	2	0	0	0	1	2	2	0	2	2	1	1	2	1	2	2	1	0	2	2	0	2	2	1	0	0	0	0	0	0	2	0
571	0	1	0	1	0	0	0	0	2	2	0	1	2	1	0	1	0	2	0	1	2	0	2	2	0	0	1	1	1	2	0	0	1	2	1	2	2	0	2	1	1	0	0	0	0	2	0	2	0
572	0	0	0	0	1	1	2	2	1	1	0	0	1	1	0	0	0	1	1	2	1	1	1	1	0	1	1	0	1	2	0	2	2	1	1	2	1	1	0	0	0	0	1	0	1	1	0	2	0
573	1	2	1	1	0	0	1	2	0	0	1	1	2	1	0	0	0	2	0	1	2	0	1	1	1	1	0	0	1	2	1	0	0	0	0	2	1	1	1	1	0	0	1	0	0	1	0	1	1
574	0	2	0	0	0	0	1	1	1	1	0	0	0	0	0	0	0	0	2	0	2	0	2	2	0	0	2	1	1	2	1	1	1	0	1	2	0	0	1	1	0	1	1	0	1	0	1	2	0
575	1	1	0	1	0	0	2	2	0	0	1	1	2	2	0	0	1	2	1	1	1	0	2	2	0	1	1	0	0	2	0	2	2	1	0	2	2	0	0	0	1	0	0	0	0	1	0	1	0
576	0	0	0	0	1	1	1	1	1	1	1	0	0	0	0	0	0	2	0	2	1	0	2	2	0	1	0	0	0	1	1	0	0	0	0	2	0	0	0	0	0	0	1	0	1	1	0	2	0
577	1	1	0	0	0	0	1	1	1	1	0	1	1	0	0	0	0	0	2	0	2	0	1	1	0	2	1	1	1	1	2	1	2	1	1	2	2	0	1	1	0	0	0	0	0	0	0	2	0
578	1	0	0	0	0	0	1	2	0	0	1	0	1	1	0	0	0	0	2	0	1	0	2	2	0	1	2	0	0	2	1	2	2	1	1	1	2	0	1	1	0	0	0	0	0	0	0	2	0
579	1	1	0	2	0	0	0	1	0	0	1	0	0	0	0	0	0	0	2	0	2	0	1	1	0	2	1	0	0	2	1	1	1	0	1	2	0	0	0	0	0	0	1	0	0	1	1	0	0
580	0	1	0	1	0	0	0	1	1	1	0	0	2	1	0	0	0	0	2	0	2	0	2	2	0	0	1	0	1	2	0	0	2	0	0	2	1	0	0	0	0	1	1	0	0	1	0	2	0
581	0	1	0	0	1	1	0	0	2	2	0	1	2	1	0	1	0	1	1	1	1	0	0	0	1	1	2	0	0	2	2	2	2	0	1	1	2	0	0	0	0	1	1	0	0	1	1	0	1
582	1	1	0	0	0	0	2	2	1	1	0	0	0	0	0	0	0	2	0	1	2	0	0	0	1	1	0	0	1	1	0	0	0	0	0	2	2	0	2	2	0	0	0	0	0	0	0	1	1
583	1	1	0	1	0	0	2	2	0	0	2	2	2	0	1	1	0	1	1	1	1	0	2	2	0	1	2	0	0	2	1	1	2	1	1	2	0	0	1	1	0	0	1	0	1	0	0	1	1
584	0	1	0	1	0	0	1	1	1	1	1	1	2	2	0	0	0	1	1	2	1	0	2	2	0	1	2	1	1	2	2	1	1	0	0	2	2	0	1	0	2	0	0	0	0	1	0	2	0
585	0	1	0	0	0	0	2	2	0	0	0	0	0	0	0	0	0	0	2	0	2	0	2	2	0	1	1	1	1	0	2	1	1	2	0	2	2	0	2	1	1	1	2	0	1	0	0	0	1
586	1	0	0	0	2	2	1	1	1	1	1	1	1	2	0	0	0	1	1	1	1	0	2	2	0	1	1	0	0	1	1	1	2	1	1	1	2	0	2	2	0	0	0	0	0	0	0	1	0
587	1	0	0	0	0	0	1	1	1	2	0	1	2	1	0	1	0	0	2	0	2	0	2	2	0	1	2	1	1	2	1	1	2	1	1	2	0	0	0	0	0	0	0	0	0	2	0	2	0
588	0	2	0	0	0	0	1	1	2	2	0	1	1	0	0	0	0	1	1	1	1	0	2	2	0	1	2	0	0	2	0	1	2	2	0	2	1	0	1	0	1	0	0	1	0	0	1	1	0
589	0	0	0	0	0	0	2	2	0	0	0	0	1	1	0	0	0	0	2	1	2	0	2	2	0	1	1	0	1	2	0	1	1	1	2	1	0	0	0	0	0	0	1	0	1	0	0	1	1
590	1	2	1	0	0	0	1	2	0	0	1	0	1	1	0	0	0	2	0	1	0	0	2	2	0	1	2	0	0	2	1	0	0	0	0	2	0	0	0	0	0	0	0	0	0	1	0	2	0
591	0	0	1	1	0	0	0	0	2	2	0	1	0	0	0	0	0	1	1	1	1	0	1	1	1	1	1	0	1	2	0	1	2	2	0	2	2	0	1	1	0	0	0	1	0	1	0	1	1
592	1	1	0	0	1	1	2	2	0	1	0	2	2	0	1	1	1	1	1	1	1	1	2	2	0	0	0	1	1	2	1	2	2	0	1	1	1	0	1	1	0	0	0	0	0	1	0	1	0
593	0	2	0	0	0	0	2	2	0	1	1	0	0	0	0	0	0	2	0	1	0	0	2	2	0	1	1	1	1	2	0	1	1	1	1	1	2	0	0	0	0	0	0	1	0	1	0	2	0
594	0	0	0	1	1	1	1	2	0	1	0	1	2	1	0	0	0	0	1	0	2	0	2	2	0	2	1	0	1	2	0	1	1	1	0	2	1	0	0	0	0	0	1	0	1	1	0	2	0
595	1	0	0	1	1	1	0	1	1	1	0	0	0	0	0	0	0	1	2	1	2	0	2	2	0	2	1	0	1	2	0	1	1	0	0	2	1	1	0	0	0	0	1	0	2	2	0	2	0
596	0	2	0	0	0	0	0	1	1	1	0	0	0	0	0	0	0	0	2	0	2	0	1	1	1	1	1	0	1	2	0	1	1	1	0	2	1	0	1	1	0	0	0	1	0	0	0	2	0
597	1	2	0	0	0	0	0	1	1	1	1	0	0	0	0	0	0	0	2	1	2	0	2	2	0	1	2	0	0	2	1	1	1	1	0	2	2	0	0	0	1	0	0	1	1	1	0	2	0
598	0	1	0	0	1	1	1	1	1	2	0	0	1	0	0	0	0	0	2	0	2	0	2	2	0	0	2	1	1	2	1	0	0	0	2	2	1	0	0	0	0	0	1	0	0	0	0	2	0
599	0	2	1	0	1	1	1	1	1	1	1	0	1	1	0	0	0	1	1	0	2	0	2	2	0	2	1	1	2	2	1	1	1	0	1	2	1	0	0	0	0	0	1	0	1	1	0	2	0
600	0	2	1	1	0	0	1	1	1	2	0	0	0	0	0	0	0	0	1	0	1	0	2	2	0	1	0	1	1	0	1	1	1	2	0	2	1	0	1	1	0	1	1	1	1	0	0	2	0
601	0	2	0	0	0	0	0	0	1	1	1	0	0	0	0	0	0	1	1	1	1	0	2	2	0	0	1	0	0	2	0	1	0	1	0	2	1	0	1	1	0	0	0	0	0	1	0	2	0
602	0	2	0	1	0	0	1	2	0	0	1	1	2	1	0	1	0	1	1	1	1	0	2	2	0	0	1	1	2	2	0	0	1	0	0	2	0	0	1	1	0	0	0	0	0	0	0	2	0
603	0	1	1	0	0	1	1	1	1	1	1	0	0	0	0	0	0	2	0	2	1	1	2	2	0	1	1	0	0	1	1	2	2	0	2	0	1	0	0	0	1	0	0	0	1	0	0	1	1
604	0	2	1	1	0	0	1	2	0	0	1	0	0	0	0	0	0	2	0	1	2	0	2	2	0	1	1	0	0	2	0	1	1	0	1	1	1	0	0	0	0	0	0	0	0	1	0	1	0
605	0	2	1	1	0	0	0	1	0	0	1	0	1	1	0	0	0	0	2	0	2	0	2	2	0	0	0	1	2	2	1	1	2	0	1	2	1	0	0	0	0	2	2	0	0	0	0	2	0
606	0	2	1	0	0	1	1	1	1	1	2	0	1	1	0	0	0	1	1	0	1	0	1	1	1	0	2	0	0	2	0	2	2	0	1	1	0	0	0	0	0	0	1	0	0	0	0	2	0
607	0	1	0	1	0	0	1	1	1	1	0	0	0	0	0	0	0	2	0	1	0	0	2	2	0	1	2	0	0	2	1	1	2	0	0	2	2	0	1	1	0	0	0	0	0	0	0	1	0
608	0	1	0	0	1	1	1	1	1	1	1	0	0	0	0	0	0	1	1	1	1	0	1	1	1	1	1	0	0	1	2	2	2	0	1	1	2	0	0	0	0	0	1	0	1	1	0	0	2
609	1	1	1	0	0	1	0	1	1	1	0	1	1	1	0	0	0	1	1	1	2	0	2	2	0	1	1	1	1	1	1	2	2	0	1	1	2	0	1	1	0	0	1	0	1	0	0	2	0
610	1	0	0	0	2	2	2	2	0	1	1	1	1	0	0	0	0	1	2	1	2	0	1	1	1	2	1	1	2	2	0	0	0	0	0	2	1	0	2	2	0	0	0	0	0	1	0	1	0
611	0	2	0	0	0	0	1	1	2	2	0	1	1	0	0	0	0	1	1	1	1	0	1	2	0	1	2	1	1	2	0	2	2	0	0	2	2	0	1	1	0	0	0	0	1	0	0	2	0
612	1	1	0	0	0	0	0	1	0	0	1	0	1	1	0	0	0	2	0	1	2	0	2	2	0	0	2	1	1	1	1	0	1	1	1	2	2	0	1	1	1	1	1	0	0	2	0	2	0
613	0	2	1	1	0	0	1	1	1	1	0	0	1	1	0	0	0	1	1	2	1	0	2	2	0	0	1	0	1	2	1	1	2	1	1	1	1	1	1	1	0	0	1	0	1	0	0	1	1
614	1	1	0	0	1	1	0	0	2	2	0	0	0	0	0	0	0	1	1	1	2	0	2	2	0	1	1	0	1	2	0	0	1	1	1	2	1	1	0	0	0	0	0	1	1	1	1	0	0
615	1	2	0	0	0	0	2	2	0	1	1	0	1	0	0	0	0	1	1	1	1	0	0	1	1	1	2	0	0	2	0	0	1	1	0	2	0	0	1	1	0	0	0	0	0	1	1	1	0
616	1	1	0	1	0	0	1	1	2	2	0	0	0	0	0	0	0	0	2	0	2	1	2	2	0	0	0	2	2	0	2	0	2	0	0	2	1	0	1	1	0	0	0	0	0	0	1	1	1
617	0	1	0	1	0	0	2	2	0	0	2	0	0	0	0	0	1	2	0	2	1	0	1	1	1	1	2	0	0	2	0	1	1	2	0	2	1	0	0	0	0	0	0	0	0	0	0	1	1
618	1	0	0	0	1	1	2	2	0	0	0	0	0	0	0	0	0	1	1	0	2	0	2	2	0	1	2	1	1	1	1	2	2	0	1	1	1	0	1	1	0	1	1	0	1	1	0	0	0
619	0	1	0	0	0	0	1	2	0	0	1	2	2	1	0	1	0	1	1	0	2	0	2	2	0	1	0	2	2	1	2	2	2	0	1	1	2	0	1	1	0	0	0	0	0	1	0	1	0
620	0	0	0	0	0	0	1	2	0	1	0	0	1	1	0	0	0	1	1	0	2	0	1	1	1	2	1	0	0	2	1	1	1	1	0	2	2	0	0	0	0	0	0	0	0	0	0	0	1
621	0	1	0	1	0	0	2	2	0	1	0	0	1	1	0	1	0	0	1	1	1	0	2	2	0	0	1	0	1	2	1	1	2	1	0	2	2	0	0	0	1	0	0	0	0	2	0	2	0
622	1	0	0	0	1	1	1	2	0	0	1	0	0	0	0	0	1	2	1	1	1	0	2	2	0	0	2	0	1	2	0	1	2	2	1	2	1	0	0	0	0	0	1	0	1	0	0	1	0
623	0	0	0	0	1	1	1	1	0	0	0	0	0	0	0	0	0	1	1	0	2	0	1	1	1	1	1	0	1	2	0	2	2	0	0	2	2	0	0	0	0	0	1	0	1	0	1	0	0
624	0	1	0	1	0	0	2	2	0	1	0	2	2	0	1	1	0	0	2	1	2	0	2	2	0	2	1	1	0	1	1	1	1	0	0	2	1	0	2	2	0	0	1	0	1	2	0	2	0
625	0	1	0	0	0	0	0	1	1	1	0	1	1	0	0	1	0	0	2	0	2	0	2	2	0	2	1	0	0	1	1	1	1	0	2	1	2	0	2	2	0	1	1	0	1	0	0	1	1
626	0	1	0	0	0	0	1	1	1	2	0	1	1	1	0	0	0	0	2	1	2	0	2	2	0	1	1	0	1	2	0	2	2	0	1	1	1	0	0	0	0	1	1	1	1	0	0	1	1
627	1	1	0	0	1	1	1	1	0	0	0	1	1	0	0	0	0	1	1	1	1	0	1	1	1	1	2	0	0	2	1	1	1	0	0	2	1	1	0	0	0	0	0	1	0	1	0	2	0
628	0	1	0	0	0	0	2	2	0	0	1	0	0	0	0	0	0	1	1	1	2	0	2	2	0	1	1	1	1	2	2	1	1	2	2	2	1	0	0	0	0	0	2	0	0	1	0	0	1
629	0	1	0	0	1	1	1	1	1	2	0	0	0	0	0	0	0	0	1	0	1	0	2	2	0	0	2	0	0	1	1	1	1	1	1	1	1	0	0	0	0	1	1	0	1	1	0	1	1
630	0	1	0	0	1	1	1	1	1	1	1	0	1	1	0	0	0	0	2	0	2	0	2	2	0	0	0	1	1	2	1	1	1	0	1	1	2	0	1	1	1	0	0	1	0	1	1	0	1
631	1	1	0	0	1	1	2	2	0	0	2	1	1	0	0	1	0	2	0	1	0	0	1	1	1	0	1	0	0	1	2	0	2	1	1	2	0	0	1	0	1	0	0	0	0	1	0	2	0
632	1	0	0	0	1	1	0	0	2	2	0	0	1	0	1	1	0	2	0	1	2	0	2	2	0	0	2	0	0	1	0	0	2	0	0	2	1	0	0	0	0	0	1	0	2	2	1	0	0
633	1	0	0	0	0	0	1	2	0	0	0	0	0	0	0	0	0	1	1	0	2	0	2	2	0	0	2	2	2	2	1	1	1	1	0	2	2	1	1	1	0	0	0	0	0	1	0	2	0
634	1	1	1	1	0	0	1	1	1	2	0	0	2	1	1	1	0	0	1	0	1	0	2	2	0	0	2	2	2	2	0	1	1	0	1	2	2	0	0	0	0	0	0	0	0	0	0	1	0
635	1	1	0	0	0	0	0	0	2	2	0	0	0	0	0	0	0	1	1	0	1	1	2	2	0	0	2	0	0	1	2	1	1	0	0	2	2	0	0	0	0	0	1	0	0	0	0	2	0
636	0	1	0	0	0	0	1	2	0	0	0	0	1	0	0	0	0	0	1	0	1	0	2	2	0	0	2	1	1	2	2	1	1	1	0	2	1	1	0	0	0	1	1	0	1	0	0	2	0
637	1	1	1	1	0	0	0	0	2	2	0	1	1	0	0	0	0	1	1	1	2	0	0	1	1	1	1	0	1	2	0	1	1	0	1	1	1	0	0	0	0	0	0	1	1	1	0	1	0
638	0	1	0	0	0	0	0	1	0	0	1	2	2	0	1	1	0	1	0	2	1	0	2	2	0	1	1	0	0	2	0	1	1	1	2	0	0	0	1	1	0	0	1	0	1	2	0	2	0
639	0	1	0	0	1	1	1	1	1	2	1	1	1	0	0	0	0	2	0	0	0	0	2	2	0	0	1	1	1	2	0	1	1	0	1	1	2	1	0	0	0	0	1	0	1	0	0	1	1
640	0	2	0	0	0	0	1	2	0	0	0	0	1	1	0	0	1	2	0	2	2	0	2	2	0	1	1	2	2	2	1	0	1	1	0	2	1	0	0	0	0	0	1	0	0	0	0	2	0
641	1	1	1	1	0	0	1	1	1	1	0	2	2	1	0	1	0	1	1	1	2	0	2	2	0	0	1	1	1	1	1	2	2	0	1	1	1	0	2	2	0	0	0	0	0	1	1	1	0
642	1	1	0	0	1	1	2	2	0	0	2	0	1	1	0	1	0	0	2	0	2	0	2	2	0	2	2	0	0	2	0	1	1	0	0	2	1	0	1	1	0	0	0	0	0	1	0	2	0
643	0	2	0	0	0	0	2	2	0	0	1	1	2	0	0	0	0	1	0	1	2	0	2	2	0	0	1	1	2	2	0	1	2	0	0	2	1	0	1	1	1	0	0	0	0	1	1	1	0
644	0	2	0	0	0	0	0	1	1	1	0	0	1	1	0	0	0	0	2	0	2	0	2	2	0	0	2	1	1	1	1	1	1	0	1	1	0	0	0	0	0	1	1	0	1	0	0	0	1
645	1	2	0	0	0	0	0	0	2	2	0	0	0	0	0	0	0	1	1	1	2	0	2	2	0	2	1	1	1	2	2	2	2	0	2	0	0	0	0	0	0	0	0	1	0	1	0	2	0
646	1	1	0	1	0	0	1	1	0	0	2	2	2	1	0	1	0	0	2	0	2	0	2	2	0	1	2	0	0	2	1	0	0	0	0	2	2	1	0	0	0	0	1	0	1	0	1	1	1
647	1	0	0	0	1	1	0	1	1	1	0	0	1	1	0	0	0	1	1	1	1	0	2	2	0	1	1	0	0	1	1	1	2	1	1	2	2	0	2	2	0	0	0	1	0	1	0	1	0
648	0	1	0	0	0	0	1	1	1	1	0	1	2	1	0	0	0	1	1	2	1	0	2	2	0	0	1	0	1	2	0	1	1	0	1	1	2	0	2	1	1	0	1	0	1	0	0	1	0
649	1	0	0	0	0	0	1	1	2	2	0	1	1	0	0	0	0	0	2	0	2	0	2	2	0	0	1	0	1	2	0	0	1	1	1	2	1	1	0	0	0	0	0	0	0	1	0	2	0
650	0	1	0	1	0	0	0	0	1	1	1	1	1	0	0	0	0	2	0	1	0	0	2	2	0	0	1	2	2	1	2	2	2	0	0	2	1	0	0	0	0	1	2	0	1	0	0	1	0
651	0	1	0	1	0	0	1	1	1	2	0	0	0	0	0	0	0	1	1	2	1	1	2	2	0	1	2	0	0	1	1	1	1	1	0	2	2	0	0	0	0	0	0	0	1	0	0	1	1
652	0	1	0	0	0	0	2	2	1	1	0	0	1	1	0	0	0	1	1	1	1	0	2	2	0	2	0	0	1	2	0	1	1	1	1	1	0	0	1	1	0	1	1	1	1	1	0	1	0
653	0	1	0	1	0	0	1	2	0	0	1	0	0	0	0	0	0	2	0	2	0	0	2	2	0	0	2	0	0	1	1	0	0	0	0	2	0	0	0	0	0	0	1	0	0	0	0	0	1
654	1	1	0	1	0	0	2	2	0	0	1	1	2	1	0	1	1	2	1	1	1	0	0	0	0	0	0	2	2	2	2	1	1	1	1	1	0	0	0	1	0	0	0	0	0	0	0	2	0
655	0	1	0	1	0	0	2	2	1	1	1	1	0	0	0	0	0	0	2	0	2	0	1	2	0	1	2	1	1	1	0	2	2	0	2	0	1	0	1	1	0	0	0	0	0	1	0	2	0
656	1	0	0	0	2	2	1	2	0	0	1	1	1	0	0	0	0	0	2	0	2	0	2	2	0	1	1	0	1	2	0	1	2	0	1	2	1	0	0	0	0	0	0	0	0	1	1	0	0
657	1	2	0	0	0	0	2	2	1	1	0	0	2	2	0	0	0	2	0	1	0	0	1	2	0	1	1	2	2	2	2	0	0	1	0	2	2	0	1	1	0	0	1	0	1	1	0	1	1
658	0	1	0	1	0	0	1	1	1	2	0	1	2	1	0	0	0	1	2	0	2	0	2	2	0	2	1	0	1	2	0	0	1	1	0	2	2	0	1	0	2	1	2	0	0	1	0	1	1
659	0	2	0	0	0	0	1	2	1	1	0	0	1	1	0	0	0	0	2	0	2	0	2	2	0	0	1	1	2	2	0	0	0	0	1	1	2	0	0	0	1	0	1	0	2	0	0	1	1
660	1	0	0	0	0	0	1	1	0	0	1	0	0	0	0	0	0	0	1	0	2	0	2	2	0	1	2	0	0	2	2	1	2	0	2	1	0	0	0	0	0	0	1	0	0	0	0	2	0
661	0	1	0	0	0	0	2	2	0	0	2	1	2	2	0	0	0	0	1	0	2	0	2	2	0	0	0	1	1	0	1	1	1	0	1	1	1	0	0	0	0	0	0	0	0	1	0	2	0
662	1	1	0	0	0	0	1	2	0	0	1	0	1	0	0	0	0	1	1	1	2	0	0	1	0	0	1	0	1	2	0	1	1	1	0	2	0	0	0	0	0	0	0	0	0	0	0	2	0
663	1	2	0	1	0	0	1	1	1	1	0	1	1	0	0	0	1	2	1	0	2	0	2	2	0	0	1	0	1	2	0	2	2	0	1	1	1	0	1	1	0	0	0	0	1	2	1	0	1
664	0	1	0	0	1	1	1	2	0	0	1	1	1	0	0	0	0	2	0	1	2	0	2	2	0	0	2	0	0	2	1	1	2	2	1	2	1	0	1	1	0	0	0	1	0	1	0	1	0
665	1	1	0	1	0	0	0	0	2	2	0	0	1	1	0	0	0	1	1	1	1	1	2	2	0	1	2	0	0	1	0	2	2	0	1	1	2	0	1	1	0	0	0	0	2	2	0	1	0
666	0	0	0	0	2	2	2	2	0	1	1	0	0	0	0	0	0	1	1	1	1	0	2	2	0	1	2	0	0	2	0	2	2	0	1	2	1	0	0	0	0	0	0	0	0	0	0	1	1
667	1	0	0	0	1	1	0	1	1	1	0	1	2	1	0	0	0	1	1	1	1	0	2	2	0	2	1	1	2	2	0	2	2	0	2	0	2	0	2	2	0	1	1	0	1	0	0	2	0
668	1	0	1	0	1	1	0	0	1	1	1	0	1	1	0	0	0	1	0	1	2	0	0	0	0	0	1	0	2	2	0	1	2	2	1	1	1	0	2	2	0	0	0	0	1	1	0	2	0
669	0	0	0	1	0	0	0	1	1	1	1	0	0	0	0	0	0	1	1	1	0	0	2	2	0	1	2	1	1	2	2	0	0	0	0	2	2	1	0	0	0	0	1	0	0	0	0	2	0
670	0	1	0	0	0	0	0	0	2	2	0	1	1	0	0	0	0	0	2	0	2	0	2	2	0	0	0	0	0	1	1	1	1	1	1	1	0	0	0	0	0	0	0	0	0	0	0	2	0
671	1	2	1	0	0	1	1	1	1	2	0	0	1	1	0	0	0	1	1	1	1	0	2	2	0	1	1	0	1	2	0	0	0	0	1	1	0	0	0	0	0	1	1	0	1	1	0	1	0
672	0	2	0	0	0	0	1	2	0	1	0	0	0	0	0	0	0	0	2	1	2	0	2	2	0	0	2	0	0	2	1	2	2	0	1	1	0	0	1	0	1	0	2	0	0	1	0	1	1
673	1	1	0	1	1	1	1	2	0	0	1	0	2	1	0	0	0	0	2	0	2	0	2	2	0	2	0	1	1	1	1	0	2	1	2	2	1	0	1	1	0	0	0	0	1	1	1	2	0
674	1	0	0	0	1	1	2	2	0	0	1	1	1	0	0	1	0	0	1	1	2	0	1	1	0	0	1	1	1	2	0	1	2	0	1	2	1	0	1	1	0	0	1	0	0	0	0	2	0
675	0	0	0	0	0	0	2	2	0	1	0	0	0	0	0	0	0	0	1	2	1	0	2	2	0	2	1	0	1	2	0	0	2	1	2	2	1	1	0	0	0	0	1	0	1	0	0	2	0
676	1	1	0	0	0	0	1	2	1	1	0	1	1	0	0	0	0	0	1	0	1	0	2	2	0	2	2	1	1	2	2	1	2	0	0	2	1	0	1	1	1	2	2	0	0	0	0	0	1
677	1	2	0	0	0	0	1	2	0	1	0	0	1	0	0	0	0	1	1	1	2	0	2	2	0	1	1	0	0	2	0	1	1	1	1	1	1	0	2	2	0	0	0	0	0	1	0	2	0
678	1	1	0	0	0	0	1	2	0	0	0	1	1	1	0	0	0	2	0	1	1	0	2	2	0	0	2	0	0	1	0	2	2	0	1	1	1	0	1	0	1	0	1	0	0	0	0	2	0
679	0	1	0	0	1	1	1	1	1	1	1	0	1	0	0	0	0	1	1	1	1	1	2	2	0	1	1	0	0	1	2	1	1	0	0	2	2	0	2	2	0	0	0	1	0	1	0	2	0
680	0	2	0	0	0	0	1	2	1	2	0	0	1	0	0	0	0	0	1	1	2	0	2	2	0	0	1	1	1	1	1	1	1	0	1	2	1	0	1	1	0	1	1	0	0	2	0	1	0
681	1	2	0	1	0	0	0	0	2	2	0	0	0	0	0	0	0	0	2	0	2	0	2	2	0	0	2	0	0	1	1	1	1	1	0	2	2	0	2	2	1	1	1	1	1	0	0	2	0
682	1	1	0	0	0	0	1	2	0	1	0	0	0	0	0	0	0	2	0	1	2	0	2	2	0	2	1	0	0	1	1	1	1	0	1	2	2	0	0	0	1	0	1	0	1	2	0	1	0
683	0	1	0	1	0	0	1	2	0	0	0	1	1	0	0	0	0	1	1	1	1	0	1	1	1	1	1	0	1	2	1	1	2	2	1	2	2	0	1	0	1	0	0	1	1	2	0	2	0
684	1	1	0	0	0	0	2	2	0	1	0	0	1	1	0	1	0	1	1	1	1	1	1	2	0	1	2	1	1	1	2	1	1	0	1	2	1	1	0	0	0	0	2	0	1	1	0	2	0
685	0	0	0	0	1	1	2	2	0	1	1	0	0	0	0	0	0	0	2	0	2	0	2	2	0	0	1	0	1	2	0	2	2	0	1	1	2	1	1	0	1	0	1	0	1	1	0	1	1
686	0	1	0	1	0	0	0	1	1	1	0	0	1	0	0	0	0	0	2	0	2	0	2	2	0	0	0	2	2	1	2	1	1	0	0	2	1	0	1	1	0	1	1	0	1	0	1	0	0
687	0	2	1	1	0	0	1	2	0	0	1	1	1	1	0	0	0	0	2	1	2	0	1	1	1	1	2	0	0	2	0	0	0	1	0	2	0	0	0	0	0	0	0	0	0	1	0	2	0
688	0	2	0	0	0	0	1	2	0	0	0	0	1	1	0	1	0	0	2	0	2	0	2	2	0	0	1	0	2	2	0	1	1	0	1	1	2	0	2	2	0	0	1	0	1	0	0	1	1
689	1	1	0	1	0	0	1	1	1	2	0	0	1	0	0	0	0	2	0	1	2	0	2	2	0	1	1	1	2	2	1	0	0	0	0	2	1	0	1	1	0	1	1	0	1	0	1	0	1
690	1	2	1	0	0	0	1	1	1	2	0	0	2	0	1	1	0	0	2	1	2	0	2	2	0	1	1	0	0	2	0	0	0	0	0	2	2	0	2	2	0	0	0	0	0	0	0	1	0
691	1	1	0	0	0	0	1	1	1	1	0	0	1	1	0	0	0	2	0	0	0	0	1	2	0	1	2	0	0	2	0	1	2	2	1	2	1	0	0	0	0	2	2	0	0	0	0	1	1
692	1	0	0	0	1	1	2	2	0	1	1	0	1	1	0	0	0	2	0	1	0	0	2	2	0	1	0	1	1	1	1	0	0	0	0	2	1	0	2	2	0	0	0	0	1	0	1	0	0
693	1	1	0	1	0	0	1	2	0	1	0	0	1	1	0	0	0	1	1	1	1	0	2	2	0	0	1	1	1	1	1	0	1	1	1	2	2	0	1	1	0	0	0	0	0	0	0	2	0
694	1	1	0	0	1	1	1	1	1	1	1	0	0	0	0	0	0	1	1	1	1	2	0	2	0	1	2	2	2	2	0	1	1	0	2	0	2	0	1	1	0	0	1	0	1	1	0	1	0
695	1	2	0	0	0	0	1	1	1	1	0	1	1	1	0	0	0	1	1	0	2	0	2	2	0	0	2	0	0	2	0	1	2	0	0	2	2	0	1	0	1	0	0	0	1	1	1	0	0
696	0	0	0	0	2	2	2	2	1	1	1	1	1	1	0	0	0	1	1	0	1	0	1	1	1	1	1	1	1	1	2	1	0	0	1	1	1	0	0	0	0	0	0	0	0	0	0	2	0
697	1	2	0	0	0	0	1	1	1	1	0	0	1	1	0	0	0	2	0	1	1	0	1	2	0	1	2	1	1	2	1	2	2	0	1	1	1	0	1	0	1	0	0	0	2	0	0	2	0
698	0	2	0	0	0	0	1	2	0	0	0	0	0	0	0	0	0	1	1	1	1	0	1	1	1	1	2	0	0	2	0	2	2	0	1	1	1	0	1	0	1	0	0	0	0	0	0	1	1
699	1	1	0	0	0	0	1	1	1	2	0	1	1	0	0	1	0	0	2	1	2	0	2	2	0	1	1	1	2	2	1	1	1	0	0	2	1	0	1	1	0	1	2	0	0	1	0	1	1
700	1	2	0	0	0	0	1	1	1	1	1	0	0	0	0	0	0	0	2	0	2	0	2	2	0	1	2	0	0	1	1	0	0	0	0	2	2	0	1	1	0	0	1	0	1	1	0	1	1
701	0	1	0	0	1	1	2	2	0	0	0	0	1	1	0	0	0	1	1	1	1	0	1	1	0	2	2	0	0	1	0	1	1	0	0	2	1	0	0	0	0	0	0	0	0	0	1	1	0
702	0	1	0	0	0	0	1	1	1	2	1	0	0	0	0	0	0	0	2	0	2	0	1	1	1	2	2	2	1	2	1	0	1	1	0	2	2	0	2	2	1	0	0	0	2	1	0	2	0
703	0	0	0	0	1	1	1	1	1	2	0	0	1	1	0	0	0	1	2	1	2	0	1	2	0	1	2	0	0	2	0	0	0	0	0	2	0	0	0	0	0	0	0	0	0	1	0	2	0
704	0	2	0	0	0	0	1	2	0	0	0	0	0	0	0	0	0	0	2	0	2	0	1	1	1	1	2	1	1	2	1	1	1	1	0	2	1	0	1	0	1	0	1	0	1	0	0	1	1
705	1	1	0	0	0	0	0	1	1	1	0	0	0	0	0	0	0	0	2	0	2	0	1	1	0	1	1	0	1	2	0	0	0	0	0	2	1	0	1	1	0	1	1	1	1	0	0	2	0
706	0	0	1	1	0	0	1	1	1	1	1	0	0	0	0	0	0	1	1	0	1	0	2	2	0	0	1	0	1	2	1	1	2	0	1	2	2	0	1	1	0	0	0	0	0	0	0	2	0
707	1	1	0	0	1	1	0	1	1	1	0	1	2	0	0	0	0	0	2	0	2	0	2	2	0	1	2	0	0	2	0	1	1	0	0	2	1	0	0	0	0	0	0	0	0	2	1	0	0
708	1	2	0	0	0	0	1	1	1	2	0	0	1	1	0	0	0	1	1	1	1	0	2	2	0	2	2	0	0	2	1	1	1	0	0	2	2	0	0	1	0	0	0	0	1	0	0	2	0
709	1	2	1	1	0	0	1	1	1	2	0	0	0	0	0	0	0	0	2	0	2	0	2	2	0	1	2	0	0	2	1	0	0	0	0	2	2	0	2	1	1	0	0	1	1	1	0	2	0
710	0	1	0	0	0	0	2	2	0	0	1	0	1	1	0	1	0	0	2	0	2	0	2	2	0	0	2	0	0	2	1	0	0	0	1	1	1	0	2	2	0	0	0	0	0	0	0	2	0
711	1	2	0	1	0	0	1	2	0	1	0	1	2	1	0	0	0	0	1	2	1	0	2	2	0	1	2	1	1	2	2	1	1	0	1	1	2	0	1	1	0	2	2	0	0	0	0	0	0
712	1	2	0	0	0	0	1	1	1	1	1	0	2	2	0	0	0	1	1	1	0	0	2	2	0	0	1	2	2	2	0	1	1	0	1	1	0	0	1	1	0	0	1	0	1	0	0	2	0
713	0	2	0	0	0	0	1	1	0	0	1	1	2	1	0	0	0	2	0	2	0	0	2	2	0	2	2	2	1	2	1	0	1	1	1	2	1	0	0	0	0	0	0	0	0	0	0	1	1
714	1	0	0	0	1	1	2	2	1	1	1	0	1	1	0	0	0	0	2	1	2	0	2	2	0	0	1	1	1	2	0	1	2	2	1	1	2	0	1	1	0	0	0	0	0	0	1	1	0
715	0	0	0	0	1	1	2	2	0	0	1	1	2	1	1	1	0	2	0	1	2	0	2	2	0	1	2	0	0	2	0	2	2	0	1	1	2	0	1	1	0	0	0	0	0	1	0	1	1
716	1	0	0	0	1	1	1	1	1	1	1	0	0	0	0	0	0	1	1	2	1	0	2	2	0	1	0	0	0	1	1	1	2	2	0	2	1	0	0	0	0	1	1	1	2	1	0	0	1
717	1	2	0	0	0	0	2	2	0	1	1	0	1	2	0	0	0	0	2	0	2	0	2	2	0	1	1	1	1	0	1	2	2	0	2	0	1	0	1	1	0	0	0	0	0	0	1	0	1
718	0	1	0	0	0	0	1	1	1	2	0	0	0	0	0	0	0	0	2	0	2	0	2	2	0	2	1	0	2	2	0	2	2	1	1	2	0	0	1	1	0	0	0	1	1	1	1	1	0
719	1	2	1	1	0	0	0	1	1	1	0	0	1	0	1	1	0	0	1	0	2	0	1	1	1	1	0	0	1	2	0	1	1	0	1	1	2	0	1	1	0	0	0	0	0	1	0	0	0
720	1	1	0	1	1	1	2	2	0	0	1	0	0	0	0	0	0	0	2	0	2	1	0	1	1	1	2	0	0	2	0	2	2	0	1	1	1	0	0	0	0	0	1	0	1	0	0	2	0
721	1	1	1	1	1	1	1	2	0	0	0	1	1	0	0	0	1	2	1	1	1	0	2	2	0	0	2	0	0	2	0	1	1	0	1	1	1	1	0	0	0	1	1	1	1	0	0	1	1
722	0	2	1	1	0	0	2	2	0	1	0	0	0	0	0	0	1	2	1	0	1	0	2	2	0	2	2	0	0	2	1	0	0	0	0	2	2	0	2	2	1	0	0	0	0	0	0	1	1
723	1	2	1	0	0	1	2	2	0	0	0	0	0	0	0	0	0	0	1	0	2	0	2	2	0	1	2	0	1	2	1	0	0	0	1	1	0	0	1	1	0	0	0	1	1	1	0	1	0
724	0	2	0	0	0	0	1	2	0	1	0	0	0	0	0	0	0	1	1	0	2	0	2	2	0	1	1	0	1	2	1	0	0	0	0	2	1	0	2	2	0	0	1	0	1	2	0	2	0
725	1	2	0	1	0	0	1	1	1	1	0	1	1	1	0	0	0	0	2	0	2	0	0	1	1	1	0	1	2	1	1	1	2	0	1	2	0	0	0	0	0	0	0	0	0	0	0	1	0
726	1	1	0	0	0	0	2	2	1	1	1	2	2	1	0	1	0	1	1	1	1	0	2	2	0	2	0	1	0	0	2	1	1	0	1	1	2	0	1	0	1	0	0	0	1	1	1	0	0
727	0	0	0	0	0	0	1	1	1	2	0	1	1	0	0	0	0	0	1	0	1	0	2	2	0	2	1	2	2	1	2	1	2	0	1	2	1	0	1	1	0	0	1	0	0	0	0	1	0
728	1	1	0	0	1	1	1	2	0	0	0	0	0	0	0	0	0	1	1	0	1	0	2	2	0	1	1	1	1	2	2	1	2	0	2	1	0	0	0	0	0	0	1	0	1	1	1	1	0
729	1	2	1	1	0	0	1	1	1	1	1	0	0	0	0	0	0	0	2	1	2	0	2	2	0	1	1	0	1	2	0	1	1	0	1	1	0	0	0	0	0	1	1	0	0	1	1	0	0
730	0	0	0	0	0	0	0	0	2	2	0	1	2	2	0	0	0	1	1	1	2	0	1	1	0	2	1	0	1	2	0	1	1	1	1	2	1	0	1	0	1	0	1	0	1	0	1	0	0
731	1	2	0	0	0	0	1	1	2	2	0	0	1	1	0	1	0	1	0	2	1	0	2	2	0	0	1	2	2	1	2	1	2	0	0	2	0	0	0	0	0	0	1	0	1	0	0	2	0
732	0	1	0	0	0	0	2	2	0	0	0	1	1	0	0	1	0	0	2	0	2	0	2	2	0	2	0	0	0	1	1	1	1	0	1	1	0	0	0	0	0	0	0	0	0	2	0	1	1
733	0	0	1	0	0	0	1	1	1	1	0	0	0	0	0	0	0	0	2	0	2	0	1	1	1	0	2	1	1	2	2	1	1	0	1	1	1	0	0	0	0	0	0	0	0	0	0	1	0
734	1	1	0	1	0	0	2	2	0	0	0	0	1	1	0	0	0	1	1	0	1	0	1	1	0	2	1	1	1	1	2	2	2	0	1	1	1	0	0	0	0	0	0	0	0	0	0	1	1
735	1	0	0	0	0	0	2	2	0	0	0	0	0	0	0	0	0	1	1	0	2	1	1	1	0	1	0	0	0	1	1	2	2	0	1	1	0	0	0	0	0	1	1	0	1	1	0	2	0
736	0	1	0	0	0	0	2	2	0	0	0	2	2	0	1	1	0	0	2	0	2	0	0	1	0	0	2	0	0	2	1	2	2	1	1	1	1	0	0	0	0	0	1	0	1	1	0	2	0
737	0	1	0	0	0	0	1	2	0	0	1	0	0	0	0	0	0	1	1	1	1	0	2	2	0	1	1	2	2	2	2	1	2	0	0	2	1	0	0	0	0	1	1	0	0	1	0	2	0
738	0	1	0	0	0	0	0	0	2	2	0	1	1	0	0	0	0	1	1	0	2	0	2	2	0	1	1	2	2	1	1	1	2	2	0	2	1	0	0	0	0	0	1	0	0	1	0	1	0
739	0	0	0	0	0	0	1	2	0	0	1	1	2	1	1	1	0	1	0	1	0	0	2	2	0	0	2	0	0	2	1	1	2	1	1	1	1	0	0	0	0	1	1	0	1	0	0	2	0
740	1	0	0	0	1	1	2	2	0	1	0	0	0	0	0	0	1	2	1	0	1	0	2	2	0	1	2	0	0	2	1	1	1	0	1	1	1	0	1	1	0	2	2	0	0	0	0	2	0
741	0	0	1	0	0	0	2	2	0	0	1	0	0	0	0	0	0	2	0	2	0	0	2	2	0	0	1	0	0	1	1	2	2	0	0	2	1	0	0	0	0	0	0	0	0	0	0	2	0
742	0	2	1	0	1	1	1	2	0	0	1	0	2	1	1	1	0	0	1	0	1	1	1	1	0	1	1	0	0	1	0	0	0	1	1	1	1	0	0	0	0	0	0	0	0	0	0	1	1
743	0	1	0	0	1	1	1	1	2	2	0	0	1	0	0	0	0	1	1	1	2	0	2	2	0	1	1	0	0	1	1	1	1	0	1	1	2	0	1	1	0	1	1	0	1	0	0	2	0
744	0	0	0	2	1	1	0	1	1	1	0	0	0	0	0	0	0	1	1	0	2	0	1	2	0	1	2	0	0	2	1	1	1	0	0	2	0	0	0	0	0	1	1	0	1	0	0	2	0
745	1	1	1	1	0	0	1	1	1	1	1	0	0	0	0	0	0	1	1	0	1	0	1	1	1	1	2	0	0	2	2	1	1	1	0	2	2	0	0	0	0	0	0	0	1	1	0	0	0
746	1	1	0	0	0	0	2	2	0	0	1	0	1	1	0	0	0	1	1	0	2	0	2	2	0	2	1	0	2	2	0	1	1	0	1	1	2	0	2	2	1	0	1	0	0	1	0	2	0
747	0	2	0	0	0	0	2	2	1	1	1	0	1	1	0	0	0	1	1	1	1	1	2	2	0	2	2	1	1	2	1	1	1	1	1	1	2	0	1	1	0	0	0	0	0	0	0	2	0
748	1	0	0	1	0	0	2	2	0	1	1	1	2	1	0	0	0	1	1	1	2	0	1	2	0	2	2	0	0	2	0	1	1	1	1	1	2	0	1	1	0	2	2	0	0	0	0	1	1
749	1	2	0	0	0	0	1	1	1	1	1	1	1	0	0	0	0	1	1	0	0	0	2	2	0	1	2	0	0	2	0	1	1	1	1	1	2	0	2	1	1	1	1	0	0	1	0	1	0
750	1	2	0	0	0	0	1	1	1	2	0	0	1	1	0	0	0	1	1	1	2	0	2	2	0	1	1	0	0	2	0	0	0	0	0	2	2	0	0	0	0	0	1	0	1	1	0	2	0
751	1	2	0	0	0	0	2	2	0	0	1	0	1	1	0	0	0	1	0	1	0	0	0	0	1	1	1	0	1	2	1	2	2	0	0	2	2	0	2	1	1	0	0	0	0	1	0	2	0
752	0	1	0	0	0	0	0	1	1	1	1	1	2	1	0	0	0	0	2	0	2	0	2	2	0	1	2	0	0	1	2	2	2	0	1	2	2	0	2	2	0	1	1	0	0	1	0	0	1
753	0	1	0	1	0	0	1	2	0	0	1	1	1	0	0	0	0	1	1	0	1	1	1	2	0	0	2	0	0	2	0	1	1	1	1	1	1	1	0	0	0	1	1	0	0	2	1	0	0
754	1	1	0	1	0	0	1	1	0	0	1	1	1	2	0	0	1	0	2	1	2	0	2	2	0	0	2	0	0	2	1	1	2	1	1	2	2	0	1	1	0	0	1	0	0	0	0	2	0
755	1	2	0	0	0	0	1	2	0	1	0	0	1	1	0	0	0	1	1	1	1	0	2	2	0	2	1	0	1	2	1	1	1	0	2	0	1	0	2	2	0	0	0	0	2	1	0	2	0
756	1	2	1	1	0	0	1	1	2	2	0	1	0	0	0	0	0	0	2	0	2	0	2	2	0	1	1	0	1	2	0	1	2	1	0	2	2	0	1	1	0	1	1	0	0	0	0	2	0
757	1	1	0	1	0	0	1	1	0	0	0	1	1	0	0	0	0	2	0	0	0	0	2	2	0	0	1	1	1	1	1	0	1	1	1	2	1	0	1	1	0	0	0	0	1	0	0	2	0
758	1	1	0	0	0	0	1	2	0	1	0	0	0	0	0	0	0	1	1	0	2	0	1	1	0	2	1	0	0	2	0	2	2	1	1	2	1	0	0	0	0	0	1	0	1	2	0	1	1
759	1	1	0	1	0	0	1	1	1	1	0	0	0	0	0	0	0	0	1	1	1	0	0	1	0	1	2	2	2	2	1	1	1	0	1	1	2	0	1	1	0	0	0	0	0	1	0	0	0
760	0	2	0	0	0	0	2	2	0	0	1	0	1	1	0	1	0	1	1	1	1	1	1	2	0	1	1	0	0	1	1	2	2	0	1	1	1	0	0	0	0	0	1	0	1	0	0	2	0
761	1	1	0	0	0	1	1	2	0	0	0	0	0	0	0	0	1	2	1	0	1	0	2	2	0	1	1	2	2	1	2	2	2	1	1	1	2	0	1	1	0	0	1	0	1	1	0	2	0
762	1	1	1	1	0	0	0	0	2	2	0	0	1	0	0	0	1	1	2	0	1	0	1	1	1	1	1	0	0	2	1	1	1	0	1	1	1	1	0	0	0	2	2	0	0	1	0	1	1
763	0	1	0	1	0	0	1	1	1	1	1	0	0	0	0	0	0	1	1	1	1	0	2	2	0	0	1	1	2	2	1	2	2	0	1	1	0	0	0	0	0	0	0	1	1	2	1	1	0
764	1	0	0	0	2	2	2	2	0	0	1	0	1	1	0	0	0	1	1	1	1	0	1	1	0	1	2	0	0	2	1	1	1	0	1	1	2	0	1	1	0	0	0	0	0	1	1	0	0
765	0	0	0	1	1	1	1	1	0	0	2	2	2	0	0	0	0	0	2	1	2	0	2	2	0	1	2	0	0	2	0	1	1	1	1	1	1	0	0	0	0	0	1	0	2	2	1	1	0
766	1	1	0	0	0	0	0	1	1	1	0	0	1	1	0	0	1	2	0	1	1	0	2	2	0	2	2	1	1	1	1	2	2	1	0	2	1	0	0	0	0	0	1	0	1	1	0	0	0
767	0	1	0	0	1	1	1	1	2	2	0	0	0	0	0	0	0	2	0	2	0	1	1	2	0	1	2	1	1	1	2	2	2	0	0	2	2	0	1	1	0	0	0	0	0	1	0	2	0
768	0	1	0	1	0	0	2	2	0	1	1	0	1	1	0	0	0	1	1	1	1	0	1	1	0	0	2	1	1	2	1	1	2	0	1	2	2	0	0	0	0	0	0	0	0	2	0	2	0
769	0	1	0	0	1	1	0	1	1	1	1	0	1	0	0	0	0	1	1	1	1	0	1	1	1	1	1	0	1	2	0	2	2	1	1	1	1	0	0	0	0	0	0	0	0	1	0	1	0
770	1	1	0	0	0	0	1	1	1	2	0	0	1	0	0	0	0	1	1	0	1	0	2	2	0	1	1	0	1	2	1	1	2	2	1	2	2	0	1	1	0	2	2	0	1	0	0	0	2
771	1	0	0	0	1	1	2	2	0	1	1	0	1	1	0	0	0	1	1	1	2	0	1	1	1	1	0	1	2	1	1	2	2	1	1	1	0	0	0	1	0	0	0	0	0	1	0	2	0
772	1	2	0	0	0	0	1	1	1	1	0	0	0	0	0	0	0	2	0	1	1	0	1	1	1	1	0	2	2	2	2	2	2	0	0	2	1	0	0	0	0	0	0	1	0	1	0	1	0
773	0	0	0	0	0	0	2	2	0	0	1	1	1	0	0	1	0	0	2	0	2	0	1	2	0	0	0	0	0	1	1	0	1	1	0	2	2	1	0	0	0	0	1	0	1	0	0	2	0
774	0	1	0	0	0	0	2	2	0	0	0	0	1	0	0	0	0	1	1	1	2	1	2	2	0	2	2	1	1	2	2	1	2	0	0	2	2	0	1	0	1	0	0	1	0	1	0	2	0
775	1	1	0	0	0	0	1	2	0	1	0	0	0	0	0	0	0	0	2	1	1	0	1	1	0	0	1	2	2	2	0	2	2	0	1	1	0	0	0	0	0	0	0	0	0	1	0	2	0
776	0	1	0	0	0	0	2	2	0	0	0	0	1	1	0	0	0	2	0	1	1	0	1	1	1	1	2	1	1	2	0	1	1	0	1	1	0	0	0	0	0	0	0	0	0	0	1	2	0
777	0	2	0	0	0	0	1	2	0	1	0	0	1	1	0	0	0	0	2	0	2	0	1	1	1	1	2	0	0	2	1	1	1	0	1	1	1	0	0	0	0	0	1	0	1	1	0	2	0
778	0	2	0	0	0	0	0	0	1	1	1	1	1	0	0	1	0	2	0	0	0	0	2	2	0	0	2	2	2	2	0	1	1	1	0	2	2	1	1	1	0	0	1	0	1	2	0	1	0
779	0	2	1	1	0	0	1	1	1	1	1	0	1	1	0	0	0	0	2	0	2	0	1	2	0	2	1	0	0	2	0	2	2	0	1	1	2	0	1	0	1	0	0	0	0	1	0	0	1
780	0	1	1	0	0	0	2	2	0	1	1	1	1	0	0	1	0	1	1	0	2	0	2	2	0	1	2	0	0	1	0	0	1	1	0	2	0	0	0	0	0	0	0	1	0	0	0	0	0
781	0	2	0	1	0	0	0	1	0	0	1	1	1	0	0	0	1	2	0	2	2	0	2	2	0	0	1	2	2	1	2	0	0	0	0	2	1	0	0	0	0	2	2	0	0	0	0	2	0
782	1	2	0	1	0	0	1	1	1	1	0	0	2	1	1	1	0	1	1	0	1	0	2	2	0	0	1	0	0	1	1	1	1	0	0	2	0	0	0	0	0	0	0	0	2	2	0	1	0
783	1	2	1	1	0	0	1	1	0	0	1	0	0	0	0	0	0	1	2	0	2	0	1	1	0	1	2	0	0	2	1	1	1	0	1	2	2	0	1	1	0	0	0	1	0	1	0	2	0
784	1	2	0	0	0	0	2	2	0	0	2	2	2	2	0	0	0	0	2	0	2	0	2	2	0	0	1	0	2	2	0	1	1	0	2	1	1	0	2	2	0	0	1	0	1	0	0	0	1
785	0	1	0	0	0	0	2	2	0	0	1	1	1	0	0	1	0	1	1	2	1	0	1	1	1	2	1	0	0	1	1	0	0	0	0	2	1	0	1	1	0	0	1	0	0	0	0	1	0
786	1	2	0	2	0	0	1	1	1	1	1	0	1	1	0	0	1	2	1	0	1	0	1	1	0	0	1	0	1	2	0	1	1	0	0	2	2	0	1	1	0	0	1	0	1	0	0	2	0
787	1	0	0	0	1	1	2	2	0	1	0	0	1	1	0	0	0	0	2	0	2	0	2	2	0	1	2	0	0	2	0	2	2	0	2	1	0	0	0	0	0	0	0	0	0	1	0	1	0
788	1	0	1	1	0	0	2	2	0	1	0	1	2	1	1	1	0	1	0	0	0	0	2	2	0	1	1	1	0	1	2	1	1	1	0	2	1	0	0	0	0	2	2	0	0	0	0	2	0
789	1	1	0	0	0	0	0	0	2	2	0	0	0	0	0	0	0	2	0	0	1	0	1	1	1	2	2	0	0	2	1	0	0	0	1	1	1	0	0	0	0	0	1	0	1	1	0	2	0
790	0	1	0	1	0	0	1	2	0	0	0	1	1	0	0	0	0	1	1	2	1	1	0	1	1	0	1	1	2	2	1	0	0	0	2	2	1	0	0	0	0	0	1	0	1	1	0	2	0
791	0	1	0	0	0	0	2	2	0	1	1	0	2	0	1	1	0	0	2	0	2	0	1	1	1	2	1	0	0	1	0	0	0	0	0	2	1	1	0	0	0	0	1	0	0	1	0	2	0
792	1	0	0	2	1	1	1	1	1	1	0	1	1	1	0	0	0	1	1	1	1	0	2	2	0	1	2	2	1	2	1	1	1	1	0	2	1	0	1	1	0	0	0	0	0	1	0	2	0
793	1	1	0	0	0	0	1	1	2	2	0	0	1	1	0	0	0	0	2	0	2	0	2	2	0	2	0	1	2	2	1	1	1	0	1	2	1	0	1	1	0	0	1	0	1	1	0	2	0
794	0	1	0	0	0	0	0	0	2	2	0	1	1	1	0	0	0	1	1	1	2	0	2	2	0	1	2	0	0	2	0	0	1	2	1	2	2	0	2	2	0	0	1	0	0	1	1	0	0
795	0	0	0	0	0	0	0	1	1	1	0	0	1	1	0	0	0	1	1	0	2	0	1	1	0	1	1	0	2	2	0	0	1	0	1	2	1	0	0	0	0	0	1	0	0	1	0	2	0
796	0	1	1	0	1	2	2	2	0	0	2	0	1	0	1	1	0	1	1	1	1	0	2	2	0	0	1	0	1	2	0	1	1	0	1	1	1	0	0	0	0	1	1	0	1	0	0	2	0
797	0	1	0	0	0	0	1	1	0	0	1	1	1	1	0	0	0	0	2	0	2	0	1	1	1	0	2	0	0	2	1	1	2	1	1	1	1	0	0	0	0	1	1	1	2	1	0	2	0
798	0	1	0	0	0	0	2	2	0	0	0	0	2	2	0	0	0	1	1	1	2	0	2	2	0	2	1	0	1	2	0	1	1	1	1	1	1	0	0	0	0	0	1	0	1	0	0	2	0
799	1	0	1	0	1	1	0	1	0	0	0	0	1	1	0	1	0	0	1	0	2	0	2	2	0	0	1	0	0	2	0	1	2	2	0	2	2	0	0	0	0	0	0	1	0	1	0	0	0
800	0	0	0	1	1	1	1	1	1	1	0	1	1	0	0	0	0	1	1	1	1	0	2	2	0	1	1	0	1	2	1	1	1	0	0	2	2	0	1	0	1	0	1	0	1	1	0	2	0
801	1	0	0	0	1	1	1	1	2	2	0	1	1	0	0	0	0	2	0	2	0	0	2	2	0	1	1	0	1	2	0	1	1	0	0	2	0	0	0	0	0	0	1	0	1	0	0	0	2
802	1	2	0	0	0	0	1	1	1	1	1	0	0	0	0	0	0	0	1	0	2	0	1	2	0	1	2	0	0	2	0	2	2	0	2	0	2	0	1	0	2	0	1	0	1	0	0	1	0
803	1	1	0	0	1	1	1	2	0	0	1	0	0	0	0	0	0	0	1	2	1	0	2	2	0	1	2	0	0	2	0	1	1	1	1	1	2	1	1	1	0	0	0	0	0	1	0	2	0
804	0	1	0	1	0	0	2	2	0	0	1	0	1	1	0	0	0	1	1	1	1	0	2	2	0	1	1	0	0	2	0	2	2	0	1	1	2	0	2	1	1	1	1	0	1	1	1	1	0
805	1	1	0	0	0	0	1	2	0	1	0	1	1	0	0	0	0	0	2	0	2	0	1	1	1	2	2	0	0	1	0	1	1	0	1	1	1	0	2	2	0	1	1	0	0	0	0	2	0
806	0	2	1	0	0	0	1	1	1	2	1	1	2	1	0	0	0	0	1	0	1	0	2	2	0	2	0	2	2	2	2	1	0	0	1	1	1	0	0	0	0	0	0	0	0	1	0	1	1
807	1	1	0	1	0	0	2	2	0	1	1	0	0	0	0	0	0	1	1	1	1	0	2	2	0	0	2	0	0	1	0	1	1	1	2	0	1	0	1	0	1	0	0	0	1	1	0	2	0
808	0	1	0	0	0	0	1	1	0	0	0	0	2	1	0	0	0	2	0	1	0	0	2	2	0	2	2	0	0	2	0	1	1	1	0	2	1	0	1	1	0	0	0	0	0	1	1	1	0
809	1	2	0	0	0	0	0	1	0	0	0	0	0	0	0	0	0	2	0	2	1	0	2	2	0	0	1	0	1	2	0	0	1	1	1	2	1	0	1	1	1	0	0	0	1	1	0	2	0
810	0	2	0	1	0	0	0	0	2	2	0	1	1	0	0	0	0	1	1	1	1	0	2	2	0	0	1	1	1	1	1	0	0	0	1	1	2	0	1	1	1	0	0	0	0	0	0	0	2
811	0	0	0	0	0	0	1	1	1	1	1	2	2	1	0	1	0	1	1	1	1	0	2	2	0	1	1	0	0	1	1	1	2	0	0	2	2	0	2	2	1	1	1	1	2	0	0	2	0
812	1	1	0	1	1	1	1	1	2	2	0	0	0	0	0	0	0	1	1	0	2	0	2	1	1	1	1	1	2	2	1	1	1	0	1	1	0	0	0	0	0	0	0	0	0	1	0	2	0
813	1	2	0	2	0	0	1	1	0	0	2	0	1	1	0	0	0	1	1	1	2	0	2	2	0	1	1	0	1	2	0	2	2	0	2	1	2	1	0	0	0	0	1	0	0	1	0	2	0
814	1	2	0	1	0	0	2	2	0	0	2	1	2	1	0	0	0	0	2	1	2	0	2	2	0	1	2	0	0	2	1	0	0	0	0	2	1	0	0	0	0	0	1	0	1	1	0	2	0
815	0	1	0	0	0	0	2	2	2	2	0	0	0	0	0	0	0	0	1	1	1	0	2	2	0	1	2	2	1	2	1	2	2	1	0	2	2	1	1	0	1	1	1	0	1	0	2	0	0
816	0	1	0	1	0	0	1	1	1	1	0	0	1	1	0	0	0	1	2	0	2	0	1	1	0	1	2	1	1	2	2	1	2	1	0	2	1	0	1	1	0	1	1	0	0	1	0	2	0
817	0	0	0	0	2	2	2	2	0	0	1	0	1	1	0	0	0	1	1	1	2	0	1	1	1	0	2	0	0	2	0	2	2	1	1	1	0	0	0	0	0	1	1	0	0	0	0	2	0
818	0	0	0	0	2	2	1	1	1	1	0	2	2	0	1	1	0	1	1	0	1	0	2	2	0	0	2	0	0	2	0	1	1	1	1	1	1	1	0	0	0	0	1	0	0	1	0	2	0
819	1	0	0	0	2	2	0	1	2	2	0	0	1	1	0	0	0	1	1	1	1	0	2	2	0	0	1	0	1	2	0	1	1	1	2	0	0	0	0	0	0	0	0	1	0	1	0	1	1
820	0	1	0	0	0	0	2	2	0	0	0	1	1	0	0	0	0	1	1	1	2	0	2	2	0	0	1	0	1	2	0	1	1	0	1	1	1	0	0	0	0	0	0	1	0	1	0	1	0
821	1	2	1	1	0	0	2	2	0	1	0	0	0	0	0	0	0	1	1	0	1	0	1	1	0	1	1	0	2	2	0	1	1	0	0	2	2	0	1	1	0	0	0	0	0	2	0	1	0
822	0	1	0	1	0	0	0	1	1	1	0	0	0	0	0	0	0	0	2	0	2	1	2	2	0	0	0	1	2	1	1	0	1	1	0	2	1	0	1	1	0	1	1	0	1	1	0	2	0
823	0	1	0	1	0	0	1	1	1	1	0	0	0	0	0	0	0	1	1	0	1	0	2	2	0	1	0	2	2	1	2	1	1	1	2	0	1	0	0	0	0	0	0	0	1	1	0	2	0
824	1	1	0	0	1	1	1	2	0	0	1	0	1	1	0	0	0	1	1	1	2	0	2	2	0	1	2	1	1	2	2	1	1	1	1	1	2	0	2	2	0	0	0	1	0	1	0	0	1
825	0	2	0	0	0	0	1	1	1	2	0	0	0	0	0	0	1	2	1	1	1	0	2	2	0	0	1	0	0	1	0	1	1	1	1	2	1	0	0	0	0	1	1	1	2	0	0	1	1
826	1	0	0	0	1	1	2	2	0	0	1	0	0	0	0	0	0	0	1	1	1	0	1	1	0	2	1	1	1	1	1	2	2	0	1	1	1	0	1	1	0	0	0	1	0	0	0	2	0
827	0	2	0	0	0	0	1	1	1	1	1	1	1	0	0	0	0	0	2	0	2	0	2	2	0	1	0	0	1	2	0	1	1	0	0	2	0	0	0	0	0	0	1	0	1	0	0	1	0
828	0	0	1	0	0	0	1	2	0	0	0	1	1	0	0	0	1	2	1	0	1	0	2	2	0	0	1	0	0	1	1	1	1	0	0	2	0	0	0	0	0	0	1	0	1	0	0	1	1
829	1	2	0	0	0	0	1	0	1	1	1	0	0	0	0	0	0	1	1	1	1	0	2	2	0	1	2	1	1	2	2	1	1	1	0	2	0	0	0	0	0	1	1	0	1	1	0	1	0
830	0	2	0	0	0	0	1	1	1	2	0	0	0	0	0	0	0	2	1	1	2	0	2	2	0	1	1	0	1	2	0	1	1	1	1	2	0	0	1	1	0	1	1	1	1	0	0	1	0
831	1	1	0	1	0	0	2	2	1	1	0	1	2	0	0	0	0	0	2	0	2	0	2	2	0	2	1	1	2	2	1	1	1	0	0	2	1	0	0	0	0	0	0	0	0	0	0	1	0
832	0	1	1	1	0	1	2	2	0	1	1	1	2	2	0	0	0	1	1	1	1	0	2	2	0	1	2	0	0	1	0	0	0	0	0	2	2	0	2	2	1	0	1	0	0	0	1	0	0
833	0	1	0	1	0	0	1	1	1	1	1	0	0	0	0	0	0	2	0	1	1	0	1	1	1	2	2	0	0	2	2	2	2	0	2	0	2	0	1	1	1	0	1	0	1	0	0	2	0
834	1	1	0	2	0	0	2	2	0	1	0	1	1	1	0	0	0	1	1	1	2	0	2	2	0	1	2	0	0	2	1	0	1	2	1	2	2	0	1	1	0	0	1	0	0	0	0	1	1
835	1	1	0	1	0	0	1	2	0	0	0	1	2	1	0	0	0	1	1	1	1	0	2	2	0	1	2	0	1	2	0	1	1	0	0	2	1	1	0	0	0	1	1	1	1	0	1	0	0
836	0	1	0	0	1	1	1	1	1	1	1	1	0	0	0	0	0	0	1	1	1	0	2	2	0	0	1	1	1	1	1	1	1	1	0	2	1	1	0	0	0	1	1	1	1	0	0	1	0
837	1	2	0	2	0	0	1	1	1	1	0	1	1	0	0	0	0	1	1	0	1	0	1	2	0	0	2	1	1	2	1	0	2	1	0	2	0	0	0	1	0	0	1	0	0	1	0	0	2
838	0	2	1	0	1	1	2	2	0	1	1	0	1	0	0	0	0	0	1	1	2	1	2	2	0	1	1	0	1	2	1	1	1	0	0	2	2	0	2	2	1	0	1	0	1	1	0	0	0
839	0	2	1	1	0	0	2	2	1	1	0	2	2	1	0	0	0	0	2	1	2	0	1	1	0	1	0	1	2	1	1	1	1	1	0	2	1	1	0	0	0	0	1	0	0	1	0	1	1
840	0	0	0	0	0	0	0	1	1	1	1	0	0	0	0	0	0	2	0	1	2	0	2	2	0	0	1	0	1	2	0	1	2	1	1	1	1	0	1	1	0	0	0	0	0	1	0	2	0
841	1	1	0	1	0	0	2	2	0	1	0	0	1	2	0	0	1	1	1	1	1	0	1	2	0	1	0	1	1	1	1	1	1	0	1	1	2	0	2	1	1	0	0	1	0	0	0	1	1
842	1	1	0	0	0	0	0	1	0	0	1	0	0	0	0	0	0	1	1	1	1	0	2	2	0	1	1	0	2	2	0	0	0	0	0	2	2	0	2	1	1	0	0	0	1	2	0	2	0
843	1	1	0	0	0	0	1	1	1	1	0	1	1	0	0	0	0	0	2	1	2	0	2	2	0	0	2	0	0	2	2	0	1	1	1	2	2	0	2	2	0	0	1	0	1	0	1	0	1
844	1	0	0	0	0	0	2	2	1	1	0	0	0	0	0	0	0	0	2	0	2	0	1	1	1	1	2	1	1	2	2	0	1	0	0	2	2	0	1	1	0	0	0	0	0	0	0	1	1
845	1	1	0	1	0	0	0	0	1	1	1	0	1	1	0	0	0	2	0	1	1	0	0	0	0	0	1	0	0	1	0	1	1	0	1	1	1	0	0	0	0	0	1	0	1	0	1	0	0
846	0	0	0	0	1	1	2	2	0	1	0	2	2	2	0	0	0	2	0	1	0	1	2	2	0	0	1	1	1	2	0	0	0	0	1	1	1	0	1	1	0	0	0	0	0	1	0	1	0
847	1	1	0	1	0	0	1	2	0	1	0	0	0	0	0	0	0	2	1	1	2	0	0	0	1	1	1	0	0	2	0	1	2	0	1	2	1	1	0	0	0	1	1	0	1	1	0	2	0
848	0	2	0	0	0	0	2	2	0	1	0	1	1	0	0	0	0	1	1	2	1	1	2	2	0	1	2	0	0	2	0	0	0	0	0	2	1	0	0	0	0	0	1	0	1	0	1	0	0
849	1	1	0	1	1	1	2	2	1	1	0	0	0	0	0	0	0	2	0	1	0	0	0	0	1	1	1	1	1	1	1	0	1	0	0	2	0	0	0	0	0	0	0	1	0	0	0	2	0
850	1	1	0	1	0	0	1	0	1	1	1	0	0	0	0	0	0	1	0	0	0	0	1	1	0	1	0	1	2	1	1	2	2	0	1	1	2	0	2	2	0	0	0	1	0	0	1	1	0
851	0	1	0	0	1	1	2	2	0	0	1	1	1	1	0	0	0	0	2	0	2	1	2	2	0	2	2	0	0	2	1	2	2	0	1	1	0	0	0	0	0	1	1	0	0	2	0	2	0
852	1	2	1	1	0	0	1	1	1	2	0	0	0	0	0	0	0	0	2	0	1	0	2	2	0	0	2	0	0	2	1	1	1	0	1	2	1	0	0	0	1	0	0	1	0	1	0	0	0
853	1	1	0	0	0	0	1	2	0	0	0	0	1	1	0	1	0	0	2	1	2	0	2	2	0	1	1	0	0	2	1	2	1	0	0	2	2	0	0	0	0	0	0	0	0	1	0	2	0
854	0	1	0	0	0	0	1	2	0	0	0	1	1	0	0	0	1	2	0	2	1	0	2	2	0	1	2	1	1	2	1	1	2	0	0	2	1	1	0	0	0	0	0	0	0	0	0	1	1
855	1	2	0	0	0	0	2	2	0	1	1	0	2	2	0	1	0	1	1	2	1	0	2	2	0	0	1	0	0	1	1	0	0	0	0	2	0	0	1	1	0	1	1	0	0	1	0	0	2
856	0	0	0	0	1	1	0	1	1	1	0	0	2	2	0	1	1	2	0	2	1	0	1	1	0	1	0	0	1	2	0	0	1	0	0	2	1	0	0	0	0	0	1	0	0	1	1	1	1
857	1	0	0	0	2	2	1	1	1	1	1	0	0	1	0	0	0	1	2	0	2	0	2	2	0	1	1	1	2	2	1	1	2	0	0	2	1	1	0	0	0	0	1	0	1	0	0	1	0
858	0	0	0	0	0	0	2	2	0	1	0	0	1	1	0	0	0	0	1	0	1	0	2	2	0	1	1	0	0	1	2	1	2	1	0	2	1	0	1	1	0	0	0	0	0	1	0	1	1
859	1	2	0	1	0	0	1	1	1	1	0	0	1	1	0	0	0	0	2	1	2	0	2	2	0	1	1	0	1	2	0	0	0	0	1	1	1	0	0	0	0	1	1	0	1	1	0	0	1
860	1	1	0	1	0	0	1	2	0	0	1	1	1	0	0	0	0	1	2	1	2	0	1	1	1	1	1	1	2	2	1	0	1	1	0	2	1	0	0	0	0	0	0	1	0	0	0	1	0
861	1	2	1	1	0	0	2	2	0	0	2	0	1	1	0	0	0	1	1	0	1	0	1	1	0	1	2	0	0	2	0	1	1	1	1	2	1	0	1	1	0	0	0	0	0	1	0	1	1
862	0	1	0	0	0	0	1	1	1	1	1	0	1	1	0	0	0	0	2	0	1	0	2	2	0	1	2	0	0	2	0	2	2	0	2	0	0	0	1	0	1	0	0	1	1	1	0	2	0
863	0	1	0	0	0	0	2	2	0	0	2	0	0	0	0	0	1	2	1	0	2	1	2	2	0	2	0	0	0	1	2	0	0	0	1	1	1	0	1	1	0	0	0	0	1	1	0	1	0
864	1	2	0	0	0	0	1	2	0	1	0	0	0	1	0	0	0	1	1	0	1	0	1	1	1	0	1	1	0	1	1	1	1	1	2	0	1	0	0	0	0	0	2	0	1	1	1	0	1
865	0	0	0	0	0	0	1	1	0	0	0	0	1	1	0	0	0	0	2	0	2	0	2	2	0	2	1	1	1	1	2	1	1	0	0	2	2	0	1	1	0	0	0	0	1	1	0	2	0
866	1	2	0	0	0	0	1	1	2	2	0	0	0	0	0	0	0	0	1	1	1	0	2	2	0	0	1	0	1	2	1	2	2	0	1	1	2	0	2	1	1	0	0	0	1	0	1	1	0
867	1	2	0	1	0	0	2	2	0	0	2	1	2	1	1	1	0	1	2	0	2	0	1	1	1	2	1	0	0	1	0	1	1	0	1	2	1	0	1	1	0	0	1	0	2	0	0	2	0
868	1	1	0	1	0	0	2	2	0	0	2	0	0	0	0	0	0	0	1	0	2	0	2	2	0	1	2	0	0	2	1	1	1	1	2	1	2	0	1	0	1	2	2	0	1	0	1	0	0
869	1	1	0	0	0	0	1	1	1	1	0	1	1	1	0	0	1	2	0	2	1	0	2	2	0	2	1	1	2	2	1	1	1	0	1	0	0	0	0	0	0	0	0	0	0	0	0	2	0
870	1	2	0	0	0	0	1	1	1	1	1	0	0	0	0	0	0	0	2	0	2	0	1	1	1	2	2	0	0	2	1	1	2	0	0	2	1	0	1	1	0	2	2	0	0	0	1	0	1
871	0	2	0	0	0	0	1	1	1	2	0	0	0	0	0	0	0	0	1	0	2	0	2	2	0	0	2	0	0	1	1	1	1	1	1	1	1	0	0	0	0	1	1	0	1	0	0	2	0
872	1	1	0	0	0	0	1	2	1	1	0	0	0	0	0	0	0	0	2	0	2	1	0	1	1	1	1	0	1	2	1	1	1	2	1	1	1	0	2	2	0	0	0	0	0	0	0	1	0
873	1	2	0	0	0	0	1	1	1	2	1	1	2	2	0	0	0	1	1	1	2	0	2	2	0	0	0	1	2	2	1	0	0	0	0	2	1	0	0	0	0	0	0	0	0	0	0	0	1
874	0	1	0	1	1	1	1	2	0	1	0	0	1	1	0	0	1	2	0	2	2	0	1	1	1	1	2	0	0	1	0	2	2	0	2	0	1	0	0	0	0	0	2	0	0	1	0	0	0
875	0	1	0	1	0	0	0	1	1	1	0	0	0	0	0	0	0	2	0	0	1	0	2	2	0	0	2	0	0	2	0	1	1	0	0	2	1	0	1	1	0	0	0	0	0	1	0	2	0
876	0	1	0	1	0	0	1	1	2	2	0	0	0	0	0	0	1	2	1	0	1	0	2	2	0	0	2	0	0	2	1	2	2	2	1	1	1	0	0	0	0	0	1	0	0	1	0	2	0
877	0	1	0	0	1	1	0	0	2	2	0	0	0	0	0	0	1	2	1	0	1	1	2	2	0	1	1	1	2	2	1	1	1	0	0	2	0	0	0	0	0	1	1	0	1	0	0	2	0
878	0	1	0	0	1	1	0	0	2	2	0	0	0	0	0	0	0	0	2	1	2	0	2	2	0	0	1	1	1	1	2	1	2	2	1	2	1	1	0	0	0	0	0	0	0	0	0	0	1
879	0	1	0	1	0	0	2	2	0	0	2	0	0	0	0	0	0	0	2	0	2	1	2	2	0	1	2	0	0	1	0	1	2	2	1	1	1	0	1	1	0	0	1	0	1	1	0	2	0
880	0	2	0	1	0	0	1	1	1	2	0	0	0	0	0	0	0	2	0	1	1	0	1	1	0	1	2	0	0	2	1	1	1	1	0	2	0	0	0	0	0	0	0	0	0	1	0	1	1
881	0	1	0	0	0	0	1	1	2	2	0	0	1	1	0	0	0	1	1	1	1	0	2	2	0	1	0	1	1	2	1	1	1	0	0	2	2	0	1	1	0	0	0	1	0	1	0	0	0
882	0	1	0	0	1	1	1	1	1	1	1	0	0	0	0	0	0	1	1	1	1	0	2	2	0	0	1	2	2	1	2	2	2	0	2	0	0	0	0	0	0	1	2	0	0	1	0	0	1
883	1	2	0	0	0	0	2	2	0	0	0	1	1	0	0	0	1	2	0	1	1	0	2	2	0	0	2	1	1	2	1	1	2	0	0	2	2	0	1	0	2	0	0	0	0	1	1	0	1
884	1	2	0	0	1	1	2	2	0	1	0	1	2	1	1	1	1	2	0	1	1	0	2	2	0	2	1	1	1	1	1	1	1	1	0	2	0	0	0	0	0	2	2	0	1	0	0	1	0
885	1	2	0	0	0	0	0	1	1	1	1	0	0	0	0	0	0	1	1	1	1	0	1	1	0	0	1	0	1	2	0	2	1	0	0	2	1	0	0	0	0	0	1	0	0	0	0	1	1
886	1	2	0	0	0	0	2	2	0	1	0	0	0	0	0	0	0	0	2	0	2	1	1	2	0	1	1	0	1	2	1	0	0	0	0	2	2	0	0	0	0	0	0	0	1	2	0	1	0
887	1	1	0	1	0	0	0	0	2	2	0	0	1	1	0	0	0	1	1	0	1	0	2	2	0	1	1	0	0	1	1	1	1	0	0	2	2	0	0	0	0	1	1	0	1	1	0	1	0
888	0	1	0	0	1	1	2	2	0	0	0	0	1	1	0	0	0	2	0	1	1	0	2	2	0	0	1	2	2	2	2	2	2	2	1	1	0	0	0	0	0	0	0	1	1	1	0	0	2
889	1	0	0	0	0	0	0	0	1	1	1	0	0	0	0	0	0	1	2	1	2	0	1	2	0	0	1	0	1	2	0	2	2	0	0	2	1	0	0	0	0	0	0	0	0	1	1	1	0
890	0	1	0	1	0	0	1	1	2	2	0	0	2	2	0	1	0	1	1	0	2	0	2	2	0	0	2	0	0	2	1	1	1	0	1	1	0	0	0	0	0	0	0	0	0	1	1	2	0
891	1	1	0	0	0	0	1	1	1	1	2	1	2	1	0	0	0	0	2	0	2	0	1	1	1	1	1	0	0	2	0	1	1	1	0	2	2	0	1	1	1	0	0	1	0	0	0	1	1
892	1	2	0	0	0	0	2	2	0	0	2	1	1	1	0	0	1	2	1	0	1	0	2	2	0	2	1	1	0	1	1	2	1	0	0	2	0	0	0	0	0	0	1	0	2	0	0	1	1
893	0	0	1	1	0	0	1	1	1	1	0	0	0	0	0	0	0	1	1	1	0	0	1	1	1	1	1	2	2	2	1	1	0	1	0	2	1	0	1	1	0	1	2	0	1	0	0	1	0
894	0	0	0	0	0	0	0	0	1	1	2	1	1	0	0	0	0	1	1	0	2	0	2	2	0	1	1	0	0	1	2	0	0	0	0	1	2	0	1	1	0	0	0	0	0	0	0	0	1
895	0	0	0	0	2	2	2	2	0	1	0	1	2	2	0	0	0	1	1	2	1	0	2	2	0	0	2	0	1	1	1	2	2	1	0	2	1	0	2	2	0	0	0	0	0	0	0	2	0
896	0	2	0	0	0	0	1	1	1	1	1	0	1	0	0	0	0	1	1	2	1	1	2	2	0	2	1	0	0	2	1	1	1	0	0	2	1	0	1	0	1	0	0	0	0	0	0	2	0
897	0	1	0	0	0	0	1	2	0	0	0	0	1	1	0	0	0	1	1	1	1	0	2	2	0	1	1	0	0	2	0	0	1	1	1	2	0	0	0	0	0	0	0	0	0	0	0	1	1
898	0	2	0	0	0	0	2	2	0	1	1	1	1	0	0	0	0	0	2	0	2	0	2	2	0	0	2	2	2	2	1	1	1	1	1	1	2	0	1	1	1	0	1	0	0	0	0	1	0
899	1	0	0	0	1	1	1	2	1	1	0	1	2	1	0	0	0	1	1	0	0	0	1	1	0	1	2	0	0	2	1	1	2	1	2	1	1	0	1	1	0	0	0	1	0	1	0	1	0
900	0	0	0	0	1	1	0	1	1	1	0	0	1	1	0	0	0	0	2	0	2	0	2	2	0	1	1	1	1	1	1	1	2	0	1	2	0	0	0	0	0	0	0	0	0	0	0	0	0
901	1	0	0	0	0	0	1	1	1	1	1	1	2	1	0	0	0	2	0	1	2	0	2	2	0	1	2	0	0	2	1	2	2	0	1	1	2	0	1	1	1	1	1	0	0	1	1	1	0
902	1	1	0	1	0	0	0	0	2	2	0	1	1	0	0	1	0	1	1	1	1	0	1	1	1	1	2	0	0	1	0	0	1	0	0	2	0	0	0	0	0	0	1	0	1	1	0	2	0
903	0	2	0	0	0	0	1	1	0	2	0	1	2	1	0	0	1	2	0	2	1	0	1	1	1	1	2	0	0	2	1	2	2	0	2	0	1	1	0	0	1	0	1	0	1	0	0	2	0
904	0	2	0	0	1	1	1	1	1	1	1	0	0	0	0	0	0	1	0	1	0	0	0	1	0	0	1	0	0	1	1	0	0	1	0	2	2	0	1	1	1	0	0	0	0	1	0	2	0
905	1	1	0	1	0	0	1	2	0	0	1	0	1	1	0	0	0	1	1	1	1	0	1	1	0	0	2	1	1	2	1	1	2	2	2	1	2	0	1	1	0	1	1	0	1	1	0	2	0
906	0	1	0	0	0	0	2	2	0	0	0	0	2	2	0	1	0	0	2	0	2	0	2	2	0	0	1	0	1	2	0	2	2	0	2	0	2	0	1	0	1	1	2	0	1	0	0	0	2
907	0	0	0	0	0	0	1	1	1	1	1	1	0	0	0	0	0	0	2	1	2	0	2	2	0	2	0	1	2	2	1	2	2	0	1	1	1	0	1	1	0	0	1	0	1	0	0	1	1
908	0	2	0	1	0	0	0	0	2	2	0	0	0	0	0	0	0	1	1	1	2	0	2	2	0	1	1	0	1	2	1	2	2	0	0	2	2	0	1	1	0	0	0	1	0	1	1	1	0
909	1	1	0	0	1	1	1	1	2	2	0	0	1	1	0	0	0	2	0	2	0	0	2	2	0	2	1	1	1	1	1	1	1	0	0	2	2	0	2	1	1	0	1	0	1	0	0	0	0
910	0	1	0	0	1	1	2	2	0	0	0	1	1	1	0	0	0	2	0	1	2	0	1	2	0	1	1	0	0	1	0	2	2	0	1	1	2	0	1	1	0	0	0	0	0	0	0	2	0
911	0	2	0	0	0	0	2	2	0	1	0	0	0	0	0	0	0	0	1	1	1	0	1	1	1	2	1	1	1	1	1	2	2	0	2	0	1	0	1	1	0	0	0	0	0	0	0	2	0
912	0	1	0	2	0	0	0	1	1	1	0	0	1	1	0	0	0	1	1	1	2	0	1	1	0	0	1	0	1	2	0	1	1	0	1	1	0	0	0	0	0	0	0	0	1	1	0	2	0
913	0	2	0	0	0	0	2	2	0	1	0	1	2	1	0	0	0	1	1	1	2	0	1	1	1	0	2	0	0	1	1	1	1	0	0	2	1	0	0	0	0	0	1	0	1	0	0	2	0
914	0	1	0	0	1	1	1	1	1	1	0	0	0	0	0	0	0	0	2	0	2	0	1	1	1	1	2	2	1	2	1	2	1	0	0	2	0	0	0	0	0	0	0	0	0	1	0	2	0
915	1	1	0	0	0	0	1	2	0	1	0	0	1	1	0	0	0	2	0	1	1	0	0	0	1	0	1	0	1	2	0	1	1	2	1	1	1	0	0	0	0	0	1	0	1	0	1	1	0
916	1	2	0	0	0	0	1	2	0	0	0	0	0	0	0	0	0	0	1	1	1	0	2	2	0	1	1	0	1	2	0	1	1	0	1	2	0	0	1	0	1	1	1	0	1	0	0	0	2
917	0	1	0	0	0	0	2	2	0	0	0	0	0	0	0	0	0	1	2	0	2	0	0	0	1	0	2	0	0	1	1	1	2	0	0	2	1	0	2	2	1	0	1	0	1	0	0	1	1
918	0	1	0	1	0	0	2	2	0	1	0	1	1	0	0	0	0	1	1	1	1	0	2	2	0	0	2	1	1	2	2	1	2	0	1	2	2	0	1	0	1	0	1	0	2	0	0	1	0
919	0	0	1	0	0	0	1	1	0	0	1	0	0	0	0	0	0	1	1	1	2	0	2	2	0	1	2	0	0	2	0	1	2	2	2	1	0	0	0	0	0	0	0	1	0	1	0	0	1
920	0	1	0	1	0	0	2	2	1	1	1	0	0	0	0	0	0	1	0	1	2	0	1	1	1	1	0	1	1	2	1	0	2	0	0	2	2	0	0	0	0	0	1	1	0	1	0	2	0
921	0	0	0	0	2	2	1	2	0	0	0	1	1	0	0	0	0	0	2	0	2	0	0	1	0	0	1	1	1	1	2	1	1	0	0	2	0	0	1	0	1	0	0	0	0	1	0	0	1
922	1	0	0	1	0	0	2	2	2	2	0	0	1	1	0	0	0	0	2	0	2	0	2	2	0	0	1	1	1	2	0	1	1	0	1	2	1	0	0	0	0	0	1	0	0	1	0	2	0
923	0	1	0	1	0	0	1	2	0	1	0	0	0	0	0	0	0	1	1	1	1	0	2	2	0	0	2	0	0	2	0	0	0	0	0	2	1	0	0	0	0	0	1	0	0	1	2	0	0
924	0	1	0	0	0	0	1	2	0	0	0	1	1	0	0	0	0	1	1	0	2	0	2	2	0	0	0	1	1	1	1	1	1	0	0	2	1	0	0	0	0	0	0	0	0	0	0	0	0
925	1	0	0	0	1	1	1	1	1	1	0	0	0	0	0	0	0	2	0	1	0	0	2	2	0	0	1	0	2	2	0	2	2	1	0	2	2	0	2	2	0	1	1	0	1	0	0	1	0
926	1	1	0	1	0	0	2	2	0	0	1	0	0	0	0	0	0	0	2	1	2	0	2	2	0	2	1	2	2	1	2	0	0	0	0	2	2	0	1	0	1	0	1	0	0	1	0	2	0
927	0	1	0	1	0	0	2	2	1	1	1	1	2	2	0	0	0	0	2	1	2	0	1	1	1	1	2	0	0	2	2	0	1	1	0	2	0	0	0	0	0	0	1	1	1	2	1	0	0
928	0	1	0	1	0	0	0	0	1	1	1	0	0	0	0	0	0	0	2	0	2	0	2	2	0	0	0	2	2	0	2	2	2	1	0	2	2	0	2	2	0	0	0	0	0	1	0	2	0
929	1	1	0	0	1	1	1	1	1	1	0	0	0	0	0	0	0	1	1	0	2	0	2	2	0	1	1	0	0	2	1	1	1	0	1	1	0	0	0	0	0	0	0	0	0	0	0	1	1
930	0	0	0	0	0	0	2	2	0	0	0	0	1	1	0	0	0	0	1	1	2	0	2	2	0	0	2	0	0	1	2	1	2	2	1	2	0	0	0	0	0	0	0	1	1	2	1	1	0
931	0	2	0	0	0	0	2	2	0	1	0	0	0	0	0	0	0	2	0	1	2	0	2	2	0	2	0	0	1	1	0	2	2	1	1	2	2	0	1	1	0	0	0	0	0	1	0	2	0
932	0	2	0	0	0	0	1	2	0	1	0	0	0	0	0	0	0	0	2	1	2	0	1	2	0	1	2	1	1	2	1	0	1	1	1	2	2	1	1	1	0	0	0	1	0	0	1	0	0
933	0	1	0	0	0	0	2	2	1	1	0	1	1	0	0	1	0	0	1	0	2	0	2	2	0	0	2	0	0	2	0	1	2	2	1	2	1	0	2	2	1	0	1	0	1	1	0	2	0
934	0	1	0	0	0	0	2	2	0	1	1	0	1	1	0	0	0	0	2	0	2	0	0	1	0	1	2	1	1	2	0	1	2	2	2	1	2	0	2	2	0	1	1	0	0	1	0	1	1
935	1	0	1	0	0	0	1	2	0	0	0	1	2	1	0	0	0	1	1	1	2	0	1	1	0	0	2	0	0	2	0	1	2	1	1	1	2	1	1	1	0	0	1	0	1	0	1	0	0
936	0	2	0	0	0	0	2	2	0	1	1	0	0	0	0	0	1	0	2	1	2	0	2	2	0	2	1	1	1	1	1	2	2	0	0	2	2	1	1	0	1	0	0	0	0	0	0	1	1
937	0	1	2	0	0	0	2	2	0	1	0	1	2	2	0	0	0	2	0	2	0	0	2	2	0	2	1	0	1	2	0	2	2	0	1	1	1	1	1	1	0	0	0	0	0	0	0	1	0
938	1	1	0	0	1	1	0	0	2	2	0	0	0	0	0	0	0	2	0	2	1	0	2	2	0	1	1	0	1	2	1	0	0	0	0	2	1	0	0	0	0	0	1	0	2	0	0	2	0
939	0	0	0	1	0	0	1	2	0	0	1	1	1	0	1	1	0	1	1	1	1	0	2	2	0	2	1	0	1	2	1	1	1	0	1	2	2	0	1	1	0	0	1	1	1	1	0	2	0
940	0	1	0	0	0	0	1	2	1	1	0	0	0	0	0	0	0	1	1	0	1	0	2	2	0	0	2	0	0	1	1	0	2	1	2	2	1	0	0	0	0	1	1	0	1	0	0	2	0
941	0	2	1	0	0	0	0	1	0	0	1	0	1	1	0	0	0	2	0	1	1	0	1	1	0	2	2	0	0	2	2	1	1	1	0	2	1	0	1	0	1	0	0	0	0	0	0	0	0
942	0	2	1	0	1	1	1	2	0	0	0	0	1	1	0	0	1	2	1	0	1	0	1	1	1	0	1	0	0	1	0	1	2	1	2	1	1	1	0	0	0	0	1	0	0	1	0	2	0
943	1	1	0	0	0	0	1	2	0	0	1	0	0	0	0	0	0	1	1	1	2	0	2	2	0	1	1	0	1	2	0	1	2	1	0	2	2	0	1	1	0	0	0	1	0	1	0	2	0
944	0	1	0	0	0	0	1	1	1	1	1	0	0	0	0	0	0	0	2	1	2	1	1	2	0	1	2	0	0	2	2	0	1	0	0	2	2	0	0	1	0	0	0	2	0	2	0	2	0
945	1	2	0	0	0	0	1	2	0	1	0	0	1	1	0	0	0	2	0	1	2	1	2	2	0	0	2	2	1	2	1	0	0	0	1	1	1	0	0	0	0	0	0	0	0	1	0	0	0
946	0	1	0	1	0	0	2	2	1	1	0	0	1	1	0	0	0	0	2	0	2	0	1	1	1	1	2	1	1	2	2	1	1	0	0	2	2	0	1	1	1	0	0	0	0	1	0	2	0
947	1	0	0	0	0	0	1	1	1	1	0	1	1	0	0	0	1	2	0	2	2	0	2	2	0	0	0	1	2	2	1	0	0	0	0	2	1	0	0	0	0	0	0	0	0	1	0	1	0
948	0	2	0	1	0	0	2	2	0	1	0	1	1	0	0	0	0	1	1	0	2	0	2	2	0	1	2	1	1	2	0	2	2	0	1	1	2	1	0	0	0	1	1	0	1	1	0	1	1
949	1	1	0	0	1	1	1	2	0	1	0	0	1	1	0	0	0	0	1	0	1	0	1	1	1	1	1	1	2	2	1	2	1	0	0	2	2	0	1	1	0	0	0	0	0	1	0	1	0
950	0	0	0	0	1	1	0	1	1	1	1	0	1	1	0	0	0	1	0	1	2	0	2	2	0	1	0	0	1	2	0	2	2	0	1	1	2	0	0	1	0	0	1	0	1	1	0	2	0
951	1	1	0	0	0	0	1	1	1	1	1	1	1	1	0	0	0	1	1	1	1	0	2	2	0	2	1	1	2	2	0	2	2	1	1	1	2	0	1	1	0	1	1	0	1	1	0	1	0
952	0	0	0	0	0	0	0	0	1	1	0	0	1	1	0	0	0	0	2	0	2	0	0	0	1	1	0	1	2	2	1	0	0	1	0	2	2	0	0	0	0	0	0	0	0	1	0	2	0
953	1	1	0	1	0	0	1	1	2	2	0	0	0	0	0	0	0	1	1	0	1	0	0	0	1	0	1	0	1	2	0	1	2	0	0	2	2	0	1	1	0	0	0	0	0	1	0	0	2
954	1	1	0	0	0	0	1	1	1	1	1	0	1	1	0	0	0	0	2	1	1	0	0	0	0	1	2	0	0	1	2	1	2	0	1	2	1	0	0	0	0	0	0	0	0	2	0	0	0
955	0	1	0	0	1	1	1	2	1	1	0	0	0	0	0	0	0	0	2	0	1	0	1	1	1	1	1	1	1	1	2	1	1	0	0	2	2	1	0	0	0	0	1	1	1	2	0	1	0
956	0	2	1	1	0	0	1	1	0	0	0	1	1	2	0	0	0	1	2	1	2	0	2	2	0	2	2	1	1	2	1	0	0	0	0	2	1	0	1	1	0	0	0	0	1	0	1	1	0
957	0	1	0	1	0	0	1	1	1	1	1	0	0	0	0	0	1	2	1	0	1	0	2	2	0	1	0	0	0	1	2	1	2	2	1	1	1	2	0	0	1	2	2	0	0	0	1	2	0
958	0	1	0	1	0	0	0	0	2	2	0	1	1	0	0	0	0	0	2	0	2	1	2	2	0	2	2	0	0	2	1	0	1	1	1	2	2	0	1	0	1	0	0	0	0	1	0	2	0
959	0	0	0	1	0	0	1	1	1	2	0	0	0	0	0	0	0	0	1	0	2	1	1	2	0	0	0	1	1	1	1	1	1	0	1	1	2	1	1	1	0	0	1	0	1	0	0	2	0
960	0	1	0	0	0	0	0	1	1	1	0	1	2	2	0	0	0	0	2	1	2	0	2	2	0	1	2	0	0	1	0	1	1	2	2	2	2	0	2	2	0	0	0	0	0	0	0	1	0
961	1	2	0	0	0	0	0	0	2	2	0	0	0	0	0	0	0	2	0	0	1	0	0	1	0	0	0	1	1	2	1	2	2	1	0	2	1	1	0	0	0	0	0	0	0	1	0	0	1
962	0	2	0	1	0	0	1	1	2	2	0	1	2	0	0	0	0	1	1	1	1	0	2	2	0	1	1	2	2	1	2	1	1	0	1	2	2	0	2	2	0	0	0	0	0	0	1	2	0
963	1	2	0	2	0	0	0	1	1	1	1	0	1	1	0	1	0	1	1	1	2	0	2	2	0	1	0	0	0	1	1	0	1	1	0	2	1	0	1	1	0	1	2	0	1	0	0	2	0
964	0	2	0	1	0	0	1	2	0	0	1	0	0	0	0	0	1	2	0	2	2	0	2	2	0	0	1	0	1	2	1	2	2	0	1	1	1	0	0	0	0	0	0	0	0	0	0	1	0
965	1	1	0	0	0	0	2	2	0	0	2	0	2	1	1	1	0	0	2	0	2	0	1	1	0	1	1	0	1	2	1	0	1	0	0	2	0	0	1	1	0	0	0	0	1	1	0	1	0
966	1	2	0	0	0	0	0	1	1	1	0	0	1	1	0	0	0	0	2	1	2	0	1	1	0	0	2	0	0	1	2	1	1	0	1	1	1	0	0	0	0	0	1	1	0	1	1	1	0
967	1	1	0	1	0	0	1	1	1	2	0	1	2	1	0	0	1	1	1	1	2	0	2	2	0	1	1	0	1	2	1	1	1	0	1	1	2	0	2	2	0	2	2	0	0	0	1	1	0
968	0	2	1	0	0	0	1	1	1	1	0	0	1	1	0	0	0	0	2	1	2	0	2	2	0	1	2	0	0	1	0	1	2	1	2	2	2	0	0	0	0	0	0	1	0	1	0	2	0
969	0	1	0	1	0	0	0	0	1	1	1	1	1	1	0	0	0	2	0	1	0	0	2	2	0	1	1	0	1	2	1	0	0	0	0	2	0	0	0	1	0	1	1	0	0	1	0	2	0
970	0	2	0	0	0	0	2	2	1	1	0	1	1	1	0	0	0	1	1	0	2	0	1	1	1	1	2	0	0	1	0	2	2	0	2	1	1	0	0	0	0	0	1	0	1	1	1	1	0
971	0	2	0	0	0	0	2	2	0	0	1	0	1	1	0	0	0	0	2	0	2	0	2	2	0	1	2	0	0	1	0	1	2	0	0	2	0	0	1	0	1	1	1	0	1	0	0	2	0
972	0	1	0	1	0	0	1	1	1	1	1	0	0	0	0	0	0	1	2	0	2	0	1	1	1	0	2	0	0	2	1	1	1	0	1	1	2	0	2	2	0	0	0	1	1	1	0	1	1
973	0	0	0	0	0	0	1	1	2	2	0	0	1	0	0	0	0	0	2	0	2	0	2	2	0	0	1	2	2	2	1	1	1	0	0	2	1	0	1	1	0	0	0	0	0	0	1	1	0
974	0	1	0	0	0	0	1	1	1	1	1	0	2	2	0	0	0	1	1	1	2	0	2	2	0	2	1	1	1	1	1	1	1	0	1	0	1	0	0	0	0	0	0	0	1	0	0	2	0
975	0	0	0	0	2	2	1	2	0	0	1	0	1	1	0	0	0	1	1	1	1	0	2	2	0	1	1	0	1	2	0	0	0	0	1	1	0	0	1	1	0	1	1	1	0	1	0	2	0
976	1	2	0	1	0	0	2	2	0	0	0	0	1	1	0	0	0	2	0	1	2	0	2	2	0	1	0	0	1	2	0	2	2	0	2	0	0	0	0	0	0	0	1	0	1	2	0	2	0
977	1	1	0	1	0	0	1	1	0	0	1	0	0	0	0	0	0	2	0	1	0	0	0	0	0	0	1	0	1	2	1	0	0	0	0	2	1	0	0	0	0	0	0	0	0	1	0	0	0
978	0	2	0	0	0	0	2	2	0	0	1	0	0	0	0	0	0	2	0	1	1	0	2	2	0	1	1	0	0	1	1	2	2	0	1	1	0	0	0	0	0	0	0	2	0	1	0	1	1
979	1	1	0	2	0	0	1	1	1	1	1	0	0	0	0	0	0	1	1	2	1	0	2	2	0	2	1	0	1	2	1	1	1	0	1	2	1	0	0	0	0	1	1	1	0	1	0	1	0
980	0	2	0	0	0	0	0	0	1	1	0	0	1	1	0	0	0	1	1	1	1	0	2	2	0	0	1	0	1	2	0	1	1	1	2	1	2	0	1	1	0	2	2	0	0	0	0	1	0
981	0	1	1	1	0	0	1	2	0	0	0	0	0	0	0	0	0	0	2	0	2	0	1	1	0	0	1	0	0	1	1	0	1	0	0	2	0	0	0	0	0	0	1	0	0	0	0	2	0
982	0	1	0	1	0	0	2	2	0	0	1	1	1	0	0	0	0	0	2	0	2	0	2	2	0	0	1	1	1	2	0	1	2	0	0	2	1	0	0	0	0	0	1	0	0	0	0	1	1
983	0	0	0	0	0	0	1	1	1	1	0	1	1	0	0	0	0	1	1	1	2	0	2	2	0	1	2	0	0	1	0	0	0	0	0	2	1	0	0	0	0	0	0	1	0	1	0	2	0
984	1	2	0	0	0	0	1	1	0	0	0	0	0	0	0	0	0	1	2	0	2	0	2	2	0	1	1	0	1	2	0	1	1	0	1	1	1	0	0	0	0	1	1	0	1	0	0	2	0
985	0	1	0	1	1	1	2	2	0	1	1	1	1	0	0	0	0	0	2	1	2	0	1	2	0	2	1	1	1	0	2	1	1	1	2	0	1	0	0	0	0	0	0	0	0	1	0	0	1
986	0	2	0	0	0	0	0	1	1	1	0	0	1	1	0	0	0	0	2	0	2	0	1	1	1	1	0	0	1	2	1	1	1	1	0	2	2	0	0	0	0	1	1	1	0	1	1	1	0
987	1	1	0	1	0	0	1	2	0	1	0	0	0	0	0	0	0	1	1	0	2	0	2	2	0	1	1	0	1	2	0	2	2	0	2	0	2	0	0	0	0	0	0	0	2	1	0	0	1
988	1	0	0	0	1	1	1	1	1	2	0	0	1	1	0	0	0	1	1	0	2	0	2	2	0	1	2	0	0	2	2	1	1	1	0	2	0	0	1	1	0	0	1	0	1	0	0	1	0
989	0	0	0	0	0	0	1	1	1	1	0	0	0	0	0	0	0	1	1	1	2	0	2	2	0	0	1	0	1	2	0	1	2	0	0	2	1	0	0	0	0	1	1	0	0	0	0	1	1
990	0	2	0	0	0	0	2	2	0	1	1	1	1	1	0	0	0	1	1	0	0	0	2	2	0	0	2	1	1	2	0	0	0	0	0	2	1	1	0	0	0	0	0	0	0	0	0	2	0
991	1	1	0	0	0	0	2	2	0	0	1	0	0	0	0	0	0	0	1	0	1	0	1	1	0	1	2	0	0	2	1	2	2	1	1	2	2	0	1	1	0	0	1	0	0	0	0	0	0
992	0	0	0	0	1	1	1	1	1	1	0	1	2	1	0	0	0	0	2	0	2	0	2	2	0	2	1	1	1	1	1	2	2	0	1	1	1	0	0	0	0	0	0	0	0	1	0	2	0
993	1	1	0	1	0	0	1	2	0	1	0	1	1	0	0	0	0	1	1	1	2	0	2	2	0	0	2	0	0	2	1	1	1	0	0	2	1	0	0	0	0	1	1	0	1	0	0	2	0
994	1	0	0	1	0	0	1	1	1	2	0	0	0	0	0	0	0	0	2	0	2	0	2	2	0	1	1	0	0	2	2	1	1	0	0	2	2	0	0	0	0	0	0	0	0	2	0	0	2
995	0	1	0	0	1	1	0	1	1	1	1	0	1	1	0	0	1	0	2	1	2	0	1	1	0	1	1	0	0	2	1	1	1	0	0	2	1	0	0	0	0	1	1	0	1	0	0	2	0
996	1	1	0	0	0	0	1	1	1	1	0	1	1	0	0	1	0	0	2	1	2	0	2	2	0	0	0	1	1	2	1	1	2	0	0	2	1	0	2	2	0	2	2	0	0	0	0	2	0
997	1	2	0	0	0	0	1	1	1	2	0	0	1	1	0	0	0	0	2	1	2	0	1	1	1	1	2	0	0	1	0	1	1	0	1	1	1	1	0	0	0	0	0	0	0	1	1	1	0
998	0	1	0	1	0	0	1	1	1	2	0	0	0	0	0	0	0	0	2	0	2	0	1	2	0	1	1	1	1	2	0	1	1	1	0	2	2	0	1	1	0	1	1	0	0	0	0	1	1
999	1	0	0	1	1	1	1	2	1	1	0	0	2	1	0	0	0	0	2	1	2	0	2	2	0	0	2	0	0	2	0	2	2	1	0	2	2	0	0	0	0	1	1	0	0	0	0	1	0
1000	0	2	0	0	0	0	2	2	0	0	2	0	2	2	0	1	0	1	1	1	1	0	1	1	0	1	2	0	0	1	0	1	2	2	1	1	0	0	0	0	0	1	1	0	1	0	0	2	0
[truncated: 252 more columns]
