# Supplementary material for: KNN-MDR: a learning approach for improving interactions mapping performances in genome wide association studies
Source: BMC Bioinformatics. 2017 Mar 21;18:184. doi: 10.1186/s12859-017-1599-7 (PMC5361736; doi:10.1186/s12859-017-1599-7)
Supplement: Supplementary file 5 — The data set(s) supporting the results of Table 3. (ZIP 7092 kb) [file 12859_2017_1599_MOESM5_ESM.zip › 000/S75/mkallsimul.dat]

1	1	0	0	0	1	1	2	1	0	0	1	0	0	0	0	0	0	2	0	1	2	0	0	0	0	2	0	0	2	2	1	2	1	0	0	2	1	0	0	1	1	0	0	1	0	0	0	1	1
2	1	0	0	0	0	0	0	0	2	0	0	0	0	0	0	0	0	0	2	0	2	0	0	0	0	1	0	0	2	2	1	1	0	0	0	2	1	0	1	0	1	0	0	1	0	0	0	2	0
3	0	0	0	0	0	0	2	0	0	0	2	0	1	1	1	0	0	1	1	1	1	1	0	0	1	1	0	0	2	2	0	0	0	0	0	2	0	0	0	2	0	0	0	1	0	1	0	0	2
4	0	2	1	0	1	1	0	0	2	0	0	0	0	0	0	0	0	0	1	0	2	0	0	0	0	1	0	2	1	1	1	1	1	0	1	1	2	0	0	2	0	0	0	0	2	1	0	1	1
5	0	1	1	1	0	0	1	0	0	0	0	0	1	1	1	0	0	1	1	1	1	0	0	0	1	0	0	0	2	2	0	0	0	1	1	1	1	1	1	0	0	0	1	0	1	0	0	2	0
6	0	0	0	0	0	0	1	0	1	0	0	1	1	0	0	0	0	0	2	0	2	0	1	0	0	0	0	1	1	1	1	2	2	1	0	2	1	1	0	1	1	1	0	0	1	1	0	0	2
7	1	2	0	1	0	0	2	0	2	0	0	0	1	1	1	0	0	1	1	1	1	1	0	0	0	0	0	1	1	1	1	1	1	1	1	2	1	1	0	0	1	0	0	0	0	1	0	1	1
8	1	0	0	1	0	0	1	0	1	0	1	0	1	1	1	0	0	2	0	1	2	0	0	0	0	2	0	2	1	1	2	1	1	0	1	1	2	0	0	0	1	0	0	0	0	1	0	2	0
9	1	0	0	0	0	0	1	0	1	0	1	0	0	0	0	0	0	0	2	0	2	1	0	0	0	1	0	0	2	1	1	2	2	1	0	2	1	0	0	2	0	0	0	0	0	0	0	0	1
10	1	1	0	0	0	0	0	0	2	0	0	1	1	0	1	1	0	1	1	1	1	0	0	0	1	0	0	1	2	2	1	1	1	0	1	1	0	0	0	1	1	0	0	0	0	0	0	1	1
11	0	0	1	0	0	0	0	0	1	0	0	0	0	0	0	0	0	0	2	0	2	1	0	0	0	0	1	1	2	2	0	1	1	0	0	2	1	1	1	0	0	0	0	0	1	0	0	2	0
12	1	1	0	0	0	0	1	0	2	0	0	0	1	0	1	1	0	0	2	0	2	1	0	0	0	0	0	0	1	1	2	2	2	0	0	2	1	1	0	0	0	1	1	0	1	0	0	2	0
13	0	1	0	0	0	0	1	0	1	0	1	0	0	0	0	0	0	0	1	0	2	0	0	0	0	1	0	0	2	2	1	1	2	0	0	2	1	1	1	0	0	0	1	0	1	0	0	2	1
14	1	0	0	0	0	0	2	1	0	0	0	0	0	0	0	0	0	0	2	1	2	1	1	1	1	1	1	1	2	2	0	1	2	0	1	2	2	0	0	0	2	0	1	0	2	1	0	2	1
15	0	1	1	1	0	0	0	0	0	0	1	0	1	0	0	0	0	0	1	0	2	0	0	0	1	2	1	0	2	2	0	1	1	1	0	2	1	0	0	2	0	0	0	0	1	0	0	0	2
16	0	1	0	0	0	0	1	0	1	0	0	0	1	1	1	0	0	0	2	1	1	0	0	0	1	0	0	1	2	2	2	1	2	0	0	2	1	0	0	0	2	0	0	1	0	0	0	1	1
17	1	1	0	0	1	1	1	0	1	0	0	1	1	0	0	0	0	1	1	0	1	1	0	0	0	0	0	0	2	2	1	1	1	0	2	1	1	0	0	1	1	1	0	0	1	0	0	2	0
18	0	1	0	0	1	1	2	0	0	0	0	0	0	0	0	0	0	2	0	1	0	1	0	0	1	1	0	0	2	1	1	1	2	0	0	2	1	1	0	0	1	0	1	0	1	0	0	1	1
19	1	2	0	0	0	0	1	0	0	0	1	0	0	0	0	0	0	1	1	1	1	2	0	0	0	0	0	0	2	2	1	1	2	0	0	2	1	0	0	0	1	0	1	0	1	0	0	2	0
20	1	1	0	0	0	0	1	0	0	0	0	1	1	1	1	0	0	0	2	0	2	0	0	0	0	2	0	1	2	2	2	0	2	1	0	2	1	0	0	1	1	0	0	0	0	2	0	2	0
21	1	2	0	0	0	0	1	0	0	0	1	0	1	1	1	0	0	0	2	1	2	1	0	0	0	2	0	1	1	1	1	1	1	0	1	1	1	0	1	0	1	0	0	2	0	2	0	2	0
22	0	2	0	1	0	0	2	1	0	0	0	0	1	1	1	0	0	2	0	0	1	2	1	1	1	1	0	0	2	2	0	1	2	0	1	2	2	0	0	1	1	0	0	0	0	1	0	2	0
23	0	2	0	0	0	0	2	1	0	0	0	1	2	2	2	0	0	1	1	1	1	0	0	0	0	2	1	0	2	2	0	1	1	0	0	2	1	0	0	2	0	0	0	1	0	0	0	1	0
24	0	1	0	1	0	0	1	1	1	0	1	1	1	0	1	1	0	0	2	1	2	1	1	0	1	0	0	0	2	2	1	1	1	0	1	1	1	0	0	0	0	0	1	0	1	0	0	1	1
25	1	2	1	2	0	0	1	1	1	0	0	1	1	1	1	0	0	0	1	2	1	0	0	0	0	0	0	1	2	2	0	0	0	0	0	2	1	0	0	0	2	0	0	0	0	2	0	2	0
26	1	0	0	0	1	1	1	0	1	1	1	0	0	0	0	0	0	2	0	1	1	1	0	0	0	1	0	0	2	2	0	2	2	0	2	0	2	0	0	0	1	0	1	0	2	1	0	2	0
27	1	2	0	0	0	0	1	0	0	0	0	0	0	0	0	0	0	1	1	1	2	0	0	0	0	0	1	1	2	2	0	2	2	0	1	1	0	1	1	0	0	0	0	0	1	0	0	2	0
28	1	0	0	1	1	1	1	1	0	0	0	0	1	1	1	1	0	1	1	0	1	0	1	0	0	1	0	1	1	1	1	1	1	1	0	2	1	2	0	0	0	0	1	0	0	1	0	0	2
29	0	1	0	0	0	0	2	0	1	0	0	0	1	1	1	0	0	1	1	2	1	0	0	0	1	2	0	1	2	2	1	2	2	1	1	1	0	0	1	1	0	0	0	0	0	1	0	1	2
30	0	0	0	0	1	1	1	0	1	0	0	0	1	1	1	0	0	1	1	0	1	1	2	1	1	1	0	1	2	2	1	1	1	0	1	2	1	0	0	0	2	0	0	0	0	1	0	2	0
31	0	1	0	1	0	0	0	0	0	0	0	0	0	0	0	0	0	2	1	0	1	0	0	0	2	1	0	1	1	1	1	2	1	0	0	2	2	0	1	0	1	0	1	0	0	0	0	1	1
32	0	1	0	1	0	0	1	0	1	0	0	0	0	0	0	0	0	0	1	0	2	0	2	0	0	1	0	1	0	0	2	2	2	1	0	2	1	0	0	2	0	0	2	0	2	0	0	1	1
33	0	2	0	1	0	0	0	0	2	0	0	0	1	1	1	0	0	1	1	0	0	0	1	0	0	1	0	0	1	1	1	1	2	2	2	1	1	0	0	2	0	0	1	0	2	0	0	1	1
34	1	1	0	0	0	0	2	0	0	0	2	1	2	1	1	1	0	1	1	1	1	0	0	0	0	0	0	0	2	2	0	2	2	0	2	2	0	0	0	1	1	2	0	0	0	0	0	2	1
35	1	1	0	0	0	0	0	0	2	0	0	1	1	0	0	0	0	1	1	1	1	0	1	1	2	2	0	0	2	1	0	0	0	0	0	2	1	0	0	1	1	1	0	0	1	1	0	0	2
36	0	0	0	0	0	0	1	1	1	0	0	0	1	0	0	0	0	1	1	2	1	0	0	0	0	0	0	1	1	0	1	2	2	1	1	1	2	0	0	2	0	0	1	0	1	0	0	2	1
37	0	1	1	1	0	0	1	0	1	0	0	1	1	2	2	0	0	1	1	1	2	0	1	0	1	0	0	0	1	1	1	1	2	1	2	2	1	0	0	1	1	1	0	0	1	1	0	0	2
38	1	1	1	1	0	0	1	0	1	0	0	0	1	1	1	0	0	1	1	0	1	1	0	0	0	0	0	0	2	2	1	1	2	0	0	2	0	0	0	1	1	1	0	0	1	0	0	2	0
39	0	0	0	0	0	0	2	1	0	0	0	1	2	0	0	0	0	1	1	1	2	0	0	0	1	2	1	1	2	2	0	2	2	0	0	2	1	0	0	1	1	1	0	0	2	0	0	1	1
40	1	2	0	1	0	0	2	1	0	0	0	1	1	0	1	1	0	1	1	1	2	1	0	0	0	1	0	0	2	2	0	1	1	0	1	1	0	0	1	0	0	0	0	0	0	1	0	1	1
41	1	1	0	0	0	0	1	0	1	0	1	0	0	0	0	0	0	2	0	1	1	0	0	0	0	1	0	0	2	2	0	1	1	2	1	1	1	0	0	0	2	0	0	0	1	2	0	0	2
42	0	2	1	0	1	1	2	1	0	0	1	0	2	1	1	1	0	0	2	0	2	0	0	0	0	1	0	2	1	1	1	1	2	2	2	1	2	0	0	1	1	0	0	0	0	0	0	1	1
43	1	0	0	1	1	1	1	0	1	0	0	0	0	0	0	0	0	2	0	0	1	0	0	0	0	1	0	0	2	2	0	1	1	0	0	2	2	0	0	0	2	0	0	1	0	1	0	1	0
44	1	1	0	0	1	1	2	0	2	0	0	0	2	1	1	1	0	0	2	0	2	0	0	0	1	1	0	0	2	2	0	1	2	0	0	2	2	0	0	1	1	0	1	0	1	0	0	0	2
45	0	1	0	0	1	1	1	0	1	0	1	0	0	0	0	0	0	1	1	1	2	1	1	0	1	0	0	0	2	2	1	0	0	0	0	2	1	0	0	0	2	0	1	0	1	2	0	1	1
46	0	2	0	0	0	0	2	0	0	1	1	0	0	0	0	0	0	0	2	0	2	1	1	1	1	0	0	1	2	2	0	2	2	1	0	2	1	0	0	1	0	0	0	0	1	1	0	1	1
47	1	2	0	0	1	1	1	0	1	0	1	0	0	0	0	0	0	1	1	1	2	0	1	0	1	1	0	0	2	2	0	1	2	2	0	2	1	0	0	0	1	0	0	1	0	1	0	1	1
48	0	0	0	0	1	1	2	1	0	0	0	0	0	0	0	0	0	0	1	2	1	0	0	0	1	1	0	1	1	2	1	1	1	0	1	1	2	1	0	0	1	0	0	0	0	1	0	2	0
49	0	1	0	0	0	0	1	0	1	0	0	0	1	1	1	0	0	0	1	0	1	0	1	1	2	2	0	0	2	2	2	1	1	0	0	2	1	0	0	1	1	0	0	0	0	0	0	1	1
50	0	2	0	0	0	0	2	0	0	0	0	0	2	2	2	0	0	0	2	0	2	0	1	0	0	2	0	1	2	2	2	1	2	1	0	2	1	0	0	1	1	0	0	0	0	1	0	2	0
51	0	1	0	0	0	0	2	1	0	0	0	0	0	0	0	0	0	2	0	2	0	0	0	0	0	2	0	1	1	0	2	1	1	1	1	2	1	0	0	2	0	0	0	0	1	0	0	0	2
52	0	1	0	1	0	0	1	0	1	0	0	0	1	2	1	0	0	0	2	1	2	0	1	0	0	1	1	0	2	2	0	0	0	0	0	2	2	0	0	1	1	0	0	1	0	0	0	2	0
53	1	2	1	0	0	0	1	0	0	0	0	0	0	0	0	0	0	1	1	1	2	1	0	0	0	1	1	0	2	2	0	1	1	1	1	2	1	0	0	0	1	1	0	0	1	0	0	2	0
54	0	1	0	1	0	0	1	0	1	0	1	0	1	0	0	0	0	0	2	0	2	0	0	0	0	2	0	1	2	2	1	1	1	1	0	2	1	0	0	2	0	0	0	0	0	0	0	1	1
55	0	1	0	1	0	0	2	0	0	0	1	1	2	2	2	0	0	0	2	0	2	1	0	0	0	0	0	0	2	2	0	1	2	1	1	2	2	0	0	0	2	0	1	0	1	1	0	1	1
56	1	0	0	0	0	1	1	0	2	0	0	0	0	0	0	0	0	1	0	1	0	0	0	0	0	0	0	0	1	2	1	0	2	1	0	2	1	0	0	1	0	0	0	0	0	0	0	2	0
57	0	0	0	2	1	1	1	0	0	0	0	0	1	0	0	0	0	1	0	1	2	0	0	0	0	1	0	0	2	2	0	2	2	0	1	1	2	0	0	1	1	0	0	0	1	2	0	1	1
58	0	2	0	0	0	0	1	0	0	0	0	0	1	1	1	0	0	2	0	1	1	1	0	0	0	1	0	1	2	2	1	1	1	1	1	2	1	0	0	0	2	1	1	0	1	0	0	0	2
59	1	0	0	1	0	0	1	1	1	0	0	0	0	0	0	0	0	1	2	1	2	1	0	0	0	0	1	0	2	2	0	1	1	1	0	2	2	0	0	1	0	0	0	0	0	0	0	2	0
60	0	2	0	0	0	0	1	0	0	0	0	0	0	0	0	0	0	1	1	1	2	0	0	0	1	1	0	2	0	0	2	0	0	0	0	2	0	1	0	1	0	0	0	0	0	1	0	2	0
61	0	1	0	0	1	1	2	0	0	0	2	0	0	0	0	0	0	1	1	0	1	0	1	0	0	2	0	1	2	2	1	1	1	1	1	1	1	0	0	0	1	0	0	0	0	0	0	2	2
62	1	1	0	0	0	0	1	0	1	0	0	0	2	2	2	1	0	0	1	0	1	0	1	0	0	2	0	0	1	2	1	0	0	1	1	1	2	0	0	1	1	0	0	1	0	1	0	2	0
63	0	2	0	0	0	0	0	0	2	0	0	0	2	2	2	1	0	0	2	0	2	1	1	1	1	1	0	1	2	2	1	2	2	0	1	1	1	0	1	0	1	0	0	0	1	0	0	1	1
64	1	1	1	1	0	0	2	0	0	0	2	1	2	1	1	0	0	1	1	0	2	1	0	0	0	0	0	1	1	0	1	0	0	0	2	2	0	0	1	0	0	0	0	0	0	1	0	2	1
65	0	1	0	0	1	1	2	1	0	0	0	0	0	0	0	0	0	1	1	0	2	1	0	0	0	0	1	1	2	2	0	1	0	0	1	1	2	0	0	1	1	0	0	0	1	0	0	1	1
66	0	1	0	0	1	1	2	1	0	0	1	0	1	1	1	0	0	1	1	1	2	2	0	0	0	0	0	0	1	1	0	1	1	0	2	0	2	0	0	2	0	0	1	0	0	1	0	1	0
67	0	1	0	0	0	0	1	1	0	0	0	0	1	1	1	0	0	0	2	0	2	0	1	0	0	0	0	0	2	2	1	1	1	0	1	1	1	0	0	0	2	0	1	0	2	1	0	1	1
68	1	1	0	1	0	0	0	0	0	0	1	0	0	0	0	0	0	2	0	2	1	1	1	1	1	1	0	0	2	2	0	1	1	0	1	1	1	1	0	1	1	0	0	0	2	1	0	1	1
69	0	0	0	0	1	1	0	0	1	0	1	2	2	1	1	0	0	2	0	1	0	0	0	0	0	1	0	1	2	2	2	1	2	2	1	1	1	0	0	1	1	1	0	0	1	0	0	0	2
70	0	1	0	1	1	1	1	0	1	0	1	1	1	0	0	0	0	1	0	1	2	0	1	0	0	1	0	1	2	2	2	1	1	1	0	2	2	0	0	1	1	1	0	1	1	0	0	1	1
71	0	2	0	0	0	0	1	0	1	0	0	0	1	1	1	0	0	1	1	1	2	1	0	0	0	1	0	0	2	2	1	0	0	0	0	2	1	0	0	0	1	0	0	0	0	1	0	1	1
72	1	1	0	1	0	0	1	1	1	0	0	1	1	0	0	0	0	2	0	1	2	0	0	0	1	1	0	0	2	2	1	1	1	1	1	1	2	0	1	0	1	0	0	0	0	0	0	1	1
73	0	2	0	0	0	0	1	1	1	0	0	0	0	0	0	0	1	2	0	1	1	0	0	0	0	1	0	0	2	2	0	1	1	1	2	1	1	0	0	0	1	0	0	0	0	1	0	2	0
74	0	2	0	0	0	0	0	0	1	0	1	1	1	1	1	0	0	2	0	1	1	0	0	0	0	1	0	0	1	1	1	2	2	0	1	1	1	1	0	0	1	0	1	0	1	0	0	0	2
75	0	2	0	0	0	0	2	1	0	0	0	0	2	1	1	1	0	1	1	1	2	1	0	0	0	1	0	0	2	2	1	2	2	0	2	0	2	0	0	0	2	1	0	0	1	0	0	1	1
76	1	0	0	0	0	0	1	0	0	0	1	0	0	0	0	0	0	2	0	2	1	0	0	0	0	1	1	2	2	2	1	2	2	0	0	2	2	0	0	2	0	1	0	0	1	1	0	2	1
77	0	2	0	0	0	0	0	0	2	0	0	2	2	2	2	0	0	1	1	0	1	0	0	0	0	1	0	0	2	2	0	1	2	2	0	2	0	1	0	1	0	0	0	0	0	1	0	0	2
78	1	2	1	1	0	0	1	1	0	0	0	0	0	0	0	0	0	0	2	1	2	0	0	0	1	1	0	1	2	1	1	1	0	0	1	1	2	0	0	2	0	0	0	1	0	1	1	1	0
79	0	1	0	0	0	0	2	0	1	0	1	0	0	0	0	0	0	1	1	1	2	0	0	0	0	2	0	0	2	2	1	1	1	0	1	1	2	0	0	0	2	0	0	1	1	1	0	1	1
80	0	1	0	0	0	0	0	0	1	0	0	1	1	0	1	1	1	2	1	0	2	0	0	0	1	2	0	0	2	1	0	2	2	0	1	1	1	0	0	0	1	0	1	0	0	1	1	2	0
81	1	2	0	0	0	0	0	0	2	0	0	1	2	1	1	0	0	1	1	1	1	0	0	0	0	1	0	0	2	2	1	1	1	0	0	2	2	0	0	2	0	0	0	0	1	0	0	0	2
82	1	1	1	1	0	0	1	0	0	0	1	0	1	0	0	0	0	1	1	1	1	0	1	0	1	2	0	0	2	2	0	1	1	1	1	2	1	0	0	1	1	0	0	0	0	1	0	1	1
83	0	0	0	0	2	2	1	0	1	0	0	1	2	0	0	0	0	2	1	0	1	0	0	0	0	0	0	2	1	1	2	1	1	0	0	2	1	0	0	0	1	0	0	0	0	1	0	1	1
84	0	0	0	1	0	0	1	1	0	0	0	0	1	2	1	0	0	0	2	0	2	1	0	0	0	0	0	2	2	2	1	1	1	1	2	1	2	0	0	0	1	0	0	0	1	0	0	0	2
85	0	1	0	0	0	0	1	0	1	0	0	1	1	0	0	0	0	0	2	1	2	1	0	0	0	1	0	1	2	1	1	0	2	1	0	2	1	1	0	1	1	0	0	0	1	0	0	0	1
86	1	0	0	0	0	0	1	0	1	0	1	0	0	0	0	0	0	1	1	1	2	0	1	0	1	0	0	1	1	1	2	0	0	1	1	1	2	0	0	1	1	1	0	0	0	1	0	0	2
87	1	1	0	1	0	0	0	0	2	0	0	0	1	1	1	0	0	1	1	1	1	0	0	0	0	1	0	1	1	1	1	1	1	0	1	2	2	0	0	1	1	0	0	0	0	0	0	0	1
88	1	0	0	1	1	1	2	1	0	0	1	0	1	1	1	0	1	2	0	2	2	0	0	0	0	2	0	1	2	2	2	1	1	2	1	1	1	0	0	0	2	0	1	0	0	0	0	2	1
89	0	2	1	0	1	1	1	0	1	1	1	0	0	0	0	0	0	0	1	0	2	0	0	0	0	0	0	0	2	2	0	2	2	0	0	2	2	0	0	1	1	0	0	0	0	0	0	2	1
90	0	1	0	0	1	1	0	0	2	0	0	0	1	1	1	0	0	0	2	0	2	0	1	0	1	1	0	0	2	2	1	0	1	2	1	2	2	0	0	0	1	0	1	0	1	0	0	2	0
91	0	0	1	0	0	0	2	1	0	0	1	0	0	0	0	0	0	0	2	0	2	0	0	0	0	1	1	1	2	2	0	2	2	0	1	1	1	1	0	0	1	1	0	1	1	0	0	2	1
92	1	1	0	1	0	0	0	0	2	0	0	0	1	1	1	0	0	1	1	0	2	1	1	0	0	0	1	1	2	2	0	0	1	1	1	2	2	1	0	0	1	0	2	0	1	1	0	2	0
93	1	1	0	0	0	0	2	0	0	0	0	0	1	1	1	1	0	1	1	2	1	0	0	0	0	0	0	1	2	1	0	1	1	1	0	2	1	0	0	2	0	0	0	0	1	0	0	2	0
94	1	1	0	1	1	1	1	1	1	0	0	1	1	0	0	1	0	1	1	1	1	1	0	0	0	0	0	0	2	1	1	1	1	0	0	2	2	0	0	0	2	0	0	0	0	1	0	1	1
95	0	1	0	0	1	1	0	0	2	0	0	1	1	0	0	0	1	2	1	1	1	1	0	0	0	1	0	1	2	2	2	2	1	0	0	2	0	1	0	1	0	1	0	0	0	0	0	2	0
96	0	0	0	0	1	1	1	0	1	0	1	0	0	0	0	0	0	1	2	0	2	0	0	0	0	2	0	0	2	2	0	2	2	0	1	1	2	0	0	1	0	0	1	1	1	1	0	2	0
97	0	0	0	0	0	0	1	0	1	0	1	1	2	1	2	1	1	2	1	0	1	0	0	0	0	2	0	0	2	2	0	1	1	1	0	2	2	0	0	1	1	1	0	0	1	1	0	0	2
98	1	1	0	0	1	1	1	0	0	0	0	1	1	0	0	0	0	0	2	0	2	0	0	0	0	1	1	2	2	2	1	2	2	0	0	2	2	1	0	0	1	0	0	0	1	2	0	0	1
99	0	0	1	0	0	0	2	0	0	0	1	1	1	0	0	0	0	0	2	0	2	0	0	0	0	1	0	2	2	2	2	2	2	1	0	2	1	1	0	0	0	0	2	0	2	0	0	1	2
100	1	1	0	1	0	0	2	0	0	0	0	0	0	0	0	0	0	1	1	0	1	0	1	0	0	1	0	0	2	2	0	1	2	2	2	1	1	0	0	2	0	0	0	0	1	1	0	1	1
101	1	1	0	0	1	1	0	0	1	0	1	0	0	0	0	0	0	0	1	0	1	1	2	1	1	0	0	2	2	2	0	2	2	1	0	2	2	0	0	0	2	0	0	0	1	0	0	1	1
102	1	2	0	0	0	0	2	0	0	0	2	0	0	0	0	0	0	0	2	0	2	1	0	0	0	2	0	0	2	2	1	1	1	0	0	2	1	0	0	2	0	0	0	0	0	0	0	2	0
103	0	1	0	0	1	1	0	0	1	0	0	0	1	1	1	0	0	0	2	0	2	0	0	0	0	1	0	1	2	2	0	1	1	0	1	1	1	0	0	0	1	0	1	0	1	0	0	1	1
104	1	1	0	1	0	0	1	1	0	0	0	1	1	1	1	0	0	0	2	1	1	0	1	0	0	2	0	1	2	1	0	2	2	2	1	1	1	0	0	1	1	0	0	0	0	1	0	2	1
105	0	2	0	0	0	0	2	0	0	0	0	0	1	1	1	0	0	1	1	1	1	0	0	0	0	2	0	2	2	2	0	2	2	0	1	1	1	0	0	2	0	1	0	0	0	2	0	1	1
106	0	1	0	1	0	0	2	1	0	0	0	0	1	1	1	0	0	0	1	1	2	1	1	1	1	1	0	0	2	2	0	1	1	1	2	0	0	1	0	0	1	0	1	0	1	0	0	1	1
107	1	1	1	1	0	0	1	1	1	0	0	0	0	0	0	0	0	1	1	0	2	1	0	0	0	1	0	1	2	2	1	1	2	0	0	2	0	0	0	1	0	0	1	0	1	1	0	2	0
108	0	1	0	1	0	0	2	0	1	0	0	0	1	0	1	1	1	1	2	1	2	1	0	0	0	1	0	0	2	2	0	2	2	0	2	1	1	0	0	0	1	0	1	0	1	1	0	1	1
109	0	1	0	0	1	1	0	0	0	0	1	1	2	1	2	1	0	1	2	1	2	1	1	1	1	1	0	1	2	2	1	0	1	1	0	2	1	0	0	0	2	2	0	0	0	0	0	1	1
110	1	1	0	0	0	0	2	0	0	0	1	0	1	1	1	0	0	0	2	1	2	1	0	0	0	0	0	1	2	2	0	1	1	0	0	2	0	1	0	1	0	1	0	0	1	0	0	1	1
111	0	1	0	1	0	0	0	0	2	0	0	0	0	0	0	0	0	1	1	1	1	0	0	0	0	1	0	1	2	2	1	0	0	0	0	2	2	0	0	0	2	1	0	0	1	1	0	1	1
112	1	0	0	0	0	0	1	0	1	1	2	0	2	2	2	0	0	1	1	1	2	0	0	0	2	1	0	0	2	2	1	1	1	0	1	1	1	1	0	0	1	1	0	0	0	1	0	1	1
113	0	1	0	1	0	0	1	0	2	0	0	0	1	0	0	0	0	1	0	1	0	1	1	0	0	1	0	0	2	1	0	1	1	1	1	1	2	0	0	0	2	0	0	1	0	1	0	2	0
114	0	0	1	0	0	0	1	0	1	0	1	1	2	1	1	0	0	1	1	1	1	1	0	0	1	0	0	0	2	1	0	1	1	0	0	2	0	1	0	1	0	0	0	0	0	1	0	2	0
115	0	2	1	1	0	0	2	0	0	0	1	0	0	0	0	0	0	0	1	0	2	1	0	0	0	2	0	1	2	2	2	0	1	1	0	2	1	0	0	1	1	0	0	0	1	0	0	2	0
116	1	2	0	0	0	0	1	0	1	0	0	0	0	0	0	0	0	1	1	2	1	0	0	0	0	1	0	1	2	2	2	1	1	0	1	1	2	0	0	1	1	0	0	0	0	1	0	2	1
117	0	1	0	0	1	1	1	1	1	0	0	0	0	0	0	0	0	1	0	2	1	0	1	0	0	1	0	0	2	2	2	1	1	0	1	1	2	0	0	1	1	0	0	0	0	2	0	1	0
118	1	2	0	0	0	0	2	0	0	1	1	0	1	1	1	0	0	0	2	0	2	0	1	0	1	0	0	0	2	1	0	0	0	0	0	2	0	0	0	1	0	0	0	0	1	1	0	0	2
119	1	2	0	0	0	0	1	0	1	1	1	0	0	0	0	0	0	0	1	0	1	0	0	0	0	0	0	0	2	2	1	2	2	0	1	1	2	0	0	1	1	0	0	0	0	0	0	2	1
120	0	1	0	0	0	0	1	1	0	0	0	0	0	0	0	0	0	2	0	2	1	0	1	0	1	0	0	0	2	2	2	1	0	1	0	2	2	0	0	0	1	0	0	0	0	0	0	0	2
121	0	1	0	0	1	1	1	1	1	0	0	0	0	0	0	0	0	0	2	0	1	1	0	0	0	1	0	0	2	2	0	0	1	1	0	2	1	0	0	1	1	1	0	0	0	0	0	0	1
122	1	1	0	1	0	0	1	0	2	0	0	0	2	0	0	1	0	0	2	0	2	0	1	0	0	0	1	1	2	2	0	1	1	0	1	2	2	0	0	0	2	0	0	0	0	0	0	1	1
123	0	2	0	0	0	0	2	1	0	0	1	0	1	1	1	0	0	0	2	0	2	1	0	0	0	1	1	1	2	2	1	1	1	0	1	2	2	0	0	2	0	1	0	1	1	0	0	2	0
124	0	1	0	2	0	0	0	0	1	0	0	0	2	2	2	0	1	0	2	1	2	1	1	1	1	2	1	1	1	1	1	1	2	0	0	2	1	0	1	0	1	0	1	0	1	1	0	2	1
125	0	1	1	1	0	0	2	1	0	0	1	0	0	0	0	0	0	1	2	1	2	1	1	1	0	0	0	0	2	2	1	1	1	0	1	1	2	0	0	0	1	0	0	0	0	1	0	1	1
126	0	1	0	0	0	0	1	0	0	0	0	0	0	0	0	0	0	0	2	0	2	1	0	0	0	2	0	0	2	2	0	0	0	0	0	2	1	2	0	0	0	0	0	0	0	1	0	1	1
127	0	2	0	0	0	0	2	0	0	0	1	1	1	0	0	0	0	0	2	0	2	0	1	0	0	1	0	0	2	2	0	1	1	1	2	1	1	0	1	0	0	0	0	0	0	0	0	2	2
128	0	1	0	1	0	0	1	0	1	0	1	1	1	0	1	1	0	1	1	1	1	0	1	0	0	2	0	1	2	1	1	2	2	0	2	1	1	0	1	0	1	1	0	0	0	0	0	1	1
129	0	1	0	0	1	1	1	0	1	0	0	0	1	1	1	0	0	0	2	1	2	0	0	0	0	1	0	0	1	1	0	1	1	0	0	2	2	0	0	1	0	1	0	0	1	0	1	1	1
130	1	1	0	0	0	0	2	1	0	0	1	0	1	1	1	0	0	0	2	1	2	0	0	0	1	2	0	1	2	2	2	1	1	0	2	1	1	1	1	1	0	0	0	0	0	1	0	0	1
131	0	0	0	0	0	1	1	0	1	0	1	0	0	0	0	0	0	0	2	0	1	1	1	1	1	2	0	0	2	2	0	1	1	1	1	2	2	0	0	0	2	0	0	0	0	1	0	1	1
132	1	0	0	0	0	0	1	1	1	0	0	1	2	1	1	0	0	1	1	1	1	0	2	0	0	0	0	0	2	2	0	1	1	1	0	2	1	0	0	1	0	0	0	0	1	1	0	2	0
133	0	2	0	0	0	0	2	1	0	0	1	1	1	0	0	0	0	1	1	1	1	0	0	0	0	2	0	0	2	2	0	1	2	0	1	2	2	1	0	0	1	0	1	0	1	0	0	0	2
134	1	0	0	0	1	1	1	0	0	0	0	0	1	1	1	1	0	2	1	1	2	0	0	0	0	2	0	0	2	2	0	1	1	2	0	2	0	2	0	0	0	0	1	0	1	1	0	2	0
135	1	1	0	0	1	1	1	0	1	0	0	1	1	0	1	1	0	1	1	1	2	0	1	0	0	1	0	0	1	1	1	1	1	1	1	1	2	0	0	1	1	0	0	0	1	0	0	2	0
136	0	1	0	1	0	0	0	0	0	0	1	0	0	0	0	0	0	1	1	0	1	0	0	0	0	0	0	1	2	2	2	1	1	1	0	2	1	0	0	0	2	0	0	0	0	1	0	0	1
137	0	1	0	1	0	0	2	1	0	0	1	0	1	1	1	0	0	1	1	1	1	1	0	0	0	1	0	1	1	1	2	0	0	0	1	1	0	0	1	1	0	1	0	0	1	1	0	0	1
138	0	2	0	0	0	0	1	1	1	0	0	0	0	0	0	0	0	0	2	0	2	0	0	0	1	1	0	2	2	2	0	2	2	0	2	0	0	2	0	0	0	0	1	0	1	1	0	2	1
139	0	0	0	0	0	0	1	0	1	0	0	1	1	0	0	0	0	0	2	0	2	0	0	0	1	1	0	1	1	1	1	1	2	0	0	2	0	0	0	2	0	0	1	0	1	2	0	2	0
140	1	2	0	0	0	0	1	0	1	0	0	0	0	0	0	0	0	1	1	1	2	0	0	0	0	1	0	0	2	2	0	2	2	1	1	2	1	0	0	0	2	0	0	0	0	0	0	2	1
141	0	1	2	0	0	0	1	0	0	0	1	2	2	1	1	0	0	1	0	1	0	0	0	0	0	1	0	1	1	1	1	1	1	2	1	1	1	0	0	2	0	0	0	0	0	1	0	1	0
142	1	0	0	1	0	0	1	0	1	0	1	0	2	1	1	0	1	2	0	1	1	0	1	0	0	1	0	2	0	0	2	0	0	0	1	1	2	0	0	1	1	0	1	0	1	1	0	2	1
143	0	1	2	0	0	0	1	0	1	0	1	0	1	1	1	0	1	2	1	1	1	1	0	0	0	1	0	0	2	2	0	0	2	0	0	2	2	0	0	2	0	1	0	0	1	0	0	2	0
144	1	1	1	0	0	1	1	0	1	0	0	1	2	0	0	0	0	1	1	1	2	1	0	0	0	0	0	1	2	2	1	1	1	1	1	2	1	0	0	1	0	0	0	1	0	0	0	2	1
145	0	2	1	1	0	0	1	1	1	1	0	1	1	1	1	0	0	1	1	1	2	0	1	0	0	1	0	0	2	2	0	1	2	2	1	2	2	0	0	0	1	0	0	0	0	1	0	1	1
146	0	2	1	2	0	0	2	1	0	0	1	0	0	0	0	0	0	2	0	1	1	0	0	0	0	1	0	0	2	2	1	1	1	0	0	2	1	1	0	0	0	0	1	0	1	0	0	2	0
147	1	1	0	2	0	0	1	0	1	1	1	0	0	0	0	0	0	0	1	2	1	0	1	0	0	2	0	2	1	1	2	1	2	0	0	2	1	0	0	1	1	1	0	0	0	0	0	1	1
148	1	1	0	0	0	0	2	0	1	0	0	1	2	1	2	1	0	1	1	0	1	0	0	0	1	0	0	1	2	2	0	1	1	0	0	2	2	0	0	2	0	0	0	0	1	1	0	1	1
149	0	1	0	0	0	0	1	0	1	0	0	0	1	1	1	0	0	2	0	1	1	1	0	0	0	0	0	1	2	2	1	0	1	1	1	2	2	0	0	1	1	0	1	0	1	1	0	1	1
150	0	1	0	0	0	0	1	1	1	0	0	1	1	0	0	0	0	1	1	1	2	0	1	0	1	2	0	0	2	2	0	1	1	0	0	2	1	0	1	0	0	0	0	0	0	2	0	2	0
151	0	1	0	0	0	0	1	0	1	0	1	1	1	1	1	0	0	1	1	0	1	0	0	0	1	1	0	0	1	2	1	1	1	0	0	2	1	0	0	0	2	0	2	0	2	1	0	2	0
152	0	1	0	1	0	0	1	1	0	0	0	0	1	1	1	1	0	1	1	0	1	0	1	0	0	2	0	2	1	1	1	1	1	1	1	1	2	0	0	1	1	0	0	0	0	1	0	2	0
153	0	2	0	0	0	0	0	0	1	0	0	0	0	0	0	0	0	0	2	0	2	0	0	0	0	1	0	0	2	2	0	0	0	0	2	2	2	0	0	1	1	0	0	0	0	2	0	2	0
154	0	2	1	1	0	0	0	0	1	0	0	1	1	0	0	0	0	1	2	1	2	0	0	0	0	1	0	1	1	1	1	1	1	1	1	1	1	0	0	0	0	0	0	1	0	1	0	1	0
155	0	1	0	1	0	0	1	1	0	0	0	0	0	0	0	0	0	2	0	0	0	0	0	0	1	1	0	2	1	1	1	1	1	0	1	1	2	0	0	0	2	0	0	0	0	2	0	2	0
156	0	1	0	0	0	0	1	1	1	0	0	0	1	1	1	0	0	1	1	1	2	0	0	0	0	1	0	0	2	2	0	2	2	1	1	1	1	0	0	1	1	0	0	0	2	1	0	0	1
157	0	1	0	0	1	1	2	0	0	0	1	0	1	1	2	0	0	0	1	0	1	0	1	0	0	1	0	0	2	2	0	0	2	0	0	2	1	0	0	1	1	0	2	0	1	1	0	2	0
158	0	2	0	0	0	0	0	0	0	0	0	0	1	1	1	0	0	0	1	0	2	0	0	0	1	1	0	0	2	2	0	1	1	0	1	1	1	0	0	1	1	0	2	0	1	1	0	0	1
159	1	1	0	0	0	0	2	1	0	0	1	0	0	0	0	0	1	2	0	1	1	0	0	0	0	0	0	0	2	2	1	1	1	0	0	1	0	1	0	1	0	0	1	0	0	0	0	1	1
160	0	2	0	0	0	0	1	0	0	0	0	0	0	0	0	0	0	1	1	1	1	2	0	0	0	0	0	0	2	1	1	2	2	0	1	1	1	0	0	1	1	0	0	0	0	0	0	0	2
161	0	2	0	0	0	0	2	0	0	0	1	1	2	2	2	0	0	0	2	0	2	0	1	1	1	1	0	0	2	1	0	2	2	0	1	1	0	0	0	2	0	0	1	0	0	0	0	1	1
162	0	1	0	1	0	0	2	1	0	0	1	0	1	1	1	0	0	0	2	0	2	1	1	1	1	1	0	1	2	1	1	1	1	0	0	2	2	1	0	0	1	0	1	0	1	2	1	1	1
163	0	1	0	0	0	0	2	1	0	0	0	1	1	1	1	0	0	0	2	1	2	0	0	0	0	1	0	1	1	1	2	2	2	0	2	1	1	0	0	0	2	0	0	1	0	1	0	2	0
164	0	2	1	1	0	0	1	0	1	0	0	1	2	1	1	0	0	1	1	2	1	0	0	0	0	1	0	0	2	1	1	1	2	0	0	2	2	1	0	0	1	0	1	0	1	1	0	2	0
165	0	1	0	1	0	0	1	0	0	0	0	1	1	0	0	0	0	0	2	0	2	1	0	0	0	0	0	0	2	1	0	1	1	0	1	1	1	0	0	2	0	1	0	0	1	0	0	2	1
166	0	1	0	1	0	0	0	0	2	0	0	0	2	2	2	1	0	0	2	1	2	0	1	0	0	1	0	2	2	2	1	1	1	0	1	1	1	0	0	0	1	1	0	0	1	0	0	2	0
167	0	1	0	1	0	0	2	0	1	0	0	1	1	1	1	0	0	1	1	1	1	0	0	0	1	1	0	1	2	2	1	1	1	0	1	2	2	0	0	1	1	1	0	1	1	0	0	0	2
168	0	1	0	0	0	0	1	0	0	0	1	2	2	1	2	1	0	2	0	2	0	0	1	0	0	1	0	2	2	2	2	1	1	1	1	1	1	0	0	0	0	0	0	0	2	1	0	1	2
169	0	1	0	0	0	0	1	0	0	0	1	0	1	0	0	0	0	0	2	0	2	1	1	1	1	2	0	1	1	1	2	2	2	0	2	0	2	0	1	0	1	0	0	1	0	0	0	2	2
170	0	0	0	0	1	1	2	0	1	0	0	0	0	0	0	0	0	1	1	1	1	0	2	0	0	0	2	1	2	2	1	0	0	0	0	2	1	0	1	0	1	0	2	0	1	1	1	2	0
171	0	1	0	0	0	0	1	1	0	0	0	0	0	0	0	0	0	1	1	1	1	0	0	0	0	1	0	0	2	2	0	1	1	1	1	1	1	0	1	0	1	0	0	0	0	2	0	1	1
172	0	1	0	0	0	0	1	1	0	0	0	0	0	0	0	0	0	1	1	0	1	1	0	0	0	0	0	1	2	2	1	1	1	1	0	2	0	1	1	0	0	1	0	0	2	0	0	1	1
173	0	2	0	0	0	0	1	0	0	0	0	0	0	0	0	0	0	1	0	1	2	0	0	0	0	1	1	0	2	2	0	1	2	1	1	1	2	0	0	2	0	0	0	0	1	0	0	2	1
174	0	1	0	1	0	0	0	0	0	0	0	1	2	1	1	0	0	2	0	1	1	1	0	0	0	1	1	1	2	2	0	1	1	0	1	1	2	0	0	0	2	0	0	0	0	0	0	1	1
175	0	2	0	0	0	0	1	0	0	0	1	0	0	0	0	0	0	1	1	0	1	0	0	0	1	0	0	0	2	2	0	1	1	1	0	2	1	0	0	0	0	0	0	0	0	2	0	1	1
176	0	1	0	0	0	0	1	0	2	0	0	0	1	1	1	0	0	1	1	1	2	0	0	0	0	2	0	0	2	2	1	2	2	0	1	1	1	0	0	1	1	1	0	0	0	1	0	0	2
177	1	1	1	1	1	1	2	0	0	0	1	1	2	1	1	0	0	0	1	0	2	1	0	0	0	1	0	0	2	2	0	1	1	0	1	1	0	0	0	1	0	0	1	0	0	1	0	0	2
178	1	1	0	0	0	0	2	0	0	0	1	1	1	0	1	1	0	0	2	1	2	0	0	0	0	1	0	0	1	1	0	2	2	0	0	2	1	0	0	0	2	0	0	0	1	1	1	1	1
179	0	2	1	1	0	0	2	0	0	0	1	0	1	1	1	0	0	1	1	0	1	0	1	0	0	2	0	1	2	1	1	0	0	0	0	2	2	0	0	2	0	0	0	0	0	1	0	1	1
180	1	0	0	0	0	0	1	0	0	0	0	2	2	1	1	0	0	1	1	1	1	0	0	0	0	1	0	1	2	2	1	1	2	2	0	2	2	0	0	1	1	0	1	0	1	1	0	1	1
181	1	1	0	0	0	0	2	0	0	0	1	0	0	0	0	0	0	0	2	0	2	1	0	0	0	0	0	1	2	2	0	2	2	0	1	1	1	1	0	0	1	0	1	0	1	1	0	2	1
182	0	1	0	0	0	0	0	0	0	0	0	0	0	0	0	0	0	1	2	1	2	1	1	1	1	1	0	0	2	2	2	0	0	0	1	1	2	0	0	0	1	0	0	0	0	1	0	2	1
183	1	2	0	0	0	0	1	0	0	0	1	0	0	1	1	0	0	1	1	1	1	0	0	0	0	1	0	0	2	1	1	2	2	0	0	2	1	0	0	0	2	0	0	1	0	0	0	0	2
184	1	1	0	0	0	0	0	0	2	0	0	0	1	1	1	0	0	2	0	1	1	0	0	0	0	1	0	0	2	2	2	1	1	0	0	2	1	0	0	1	0	0	0	0	0	0	0	2	0
185	1	1	0	0	1	1	1	0	2	0	0	0	0	0	0	0	0	2	0	1	0	0	0	0	0	0	0	1	1	2	2	1	0	0	0	2	1	0	0	0	1	0	0	0	0	0	0	0	1
186	1	1	0	0	0	0	1	0	1	0	0	0	1	1	1	0	0	1	1	1	1	0	0	0	0	0	0	1	2	2	1	1	2	0	1	2	1	0	0	0	1	0	1	0	0	1	0	0	2
187	0	0	0	0	1	1	2	0	1	0	1	0	1	1	1	0	0	2	0	2	0	0	0	0	1	0	0	1	2	2	0	2	2	0	1	1	2	0	0	1	1	0	0	0	0	0	0	2	0
188	1	2	0	1	0	0	0	0	2	0	0	1	1	0	1	1	0	0	1	0	2	1	1	1	1	0	0	0	1	1	2	0	2	1	0	2	1	0	0	0	2	0	0	0	0	0	0	2	0
189	0	2	0	0	0	0	1	0	0	0	1	1	2	1	1	0	0	1	1	0	1	1	0	0	1	0	0	1	1	1	1	0	0	0	0	2	1	1	0	1	1	0	1	0	2	2	0	2	0
190	1	2	0	0	0	0	2	1	0	0	0	0	0	0	0	0	0	0	2	1	2	0	0	0	0	2	0	1	2	1	1	1	2	2	0	2	2	1	0	0	1	0	1	1	1	2	0	0	1
191	1	1	0	0	0	0	0	0	1	0	0	0	0	0	0	0	0	0	2	0	2	0	0	0	0	1	1	0	1	1	1	0	1	0	0	2	2	0	0	1	1	1	0	0	1	0	0	1	1
192	1	2	1	1	0	0	1	0	1	0	0	0	0	0	0	0	0	0	1	1	2	0	0	0	0	2	0	0	2	2	0	1	2	0	0	2	2	0	0	1	1	0	0	0	0	1	0	1	1
193	0	1	0	1	0	0	1	1	1	0	0	0	0	0	0	0	0	2	0	1	0	2	1	1	1	1	0	1	1	1	1	1	2	1	0	2	1	1	0	0	1	0	1	0	0	1	0	0	2
194	0	0	0	0	1	1	1	0	1	0	1	1	2	1	1	0	0	1	0	1	0	0	0	0	0	1	0	0	2	2	1	1	1	1	2	1	1	1	0	0	1	0	0	2	0	2	0	2	0
195	0	0	1	0	1	1	1	0	0	1	0	2	2	0	0	1	0	1	1	1	2	0	0	0	0	0	0	0	2	2	1	1	1	0	2	1	1	0	1	0	1	0	2	0	2	1	0	1	1
196	0	2	0	0	0	0	1	1	0	0	0	0	2	1	1	0	0	1	2	1	2	0	0	0	0	2	0	0	2	2	0	1	1	1	2	0	1	0	0	1	1	0	0	0	0	1	0	2	0
197	1	1	1	1	0	0	2	1	0	0	0	0	0	0	0	0	0	1	1	1	1	1	1	1	1	1	0	0	1	1	0	1	1	1	0	2	1	0	0	0	1	0	0	1	0	0	0	1	1
198	0	0	0	0	0	0	1	0	1	0	1	0	0	0	0	0	0	1	1	1	2	0	0	0	0	0	0	1	2	2	2	1	1	1	1	1	1	0	0	0	2	0	0	1	0	1	0	2	0
199	0	2	0	0	0	0	2	1	0	0	0	0	0	0	0	0	0	1	1	1	1	0	0	0	0	1	0	1	2	2	0	1	1	0	0	2	1	0	0	0	2	0	0	0	1	0	0	0	2
200	0	0	0	0	1	1	0	0	2	0	0	0	0	0	0	0	0	0	2	0	2	1	0	0	0	1	0	0	2	2	0	1	1	0	1	1	1	1	0	1	1	0	1	0	1	1	0	2	1
201	0	2	0	0	0	0	1	0	1	0	0	0	1	1	1	0	0	1	0	1	2	0	0	0	0	2	1	0	2	2	0	2	2	0	2	1	2	0	0	0	2	0	1	0	1	1	0	1	1
202	0	2	0	0	0	0	2	1	0	0	1	0	0	0	0	0	0	1	1	1	2	0	0	0	0	1	0	0	2	1	0	0	0	0	0	2	1	0	0	1	1	1	0	0	2	0	0	2	1
203	0	1	0	1	0	0	0	0	0	0	0	0	1	0	0	0	0	1	1	1	2	1	0	0	0	0	0	0	1	1	1	2	2	0	2	1	2	1	0	0	1	0	1	0	1	1	0	1	1
204	0	2	0	0	0	0	0	0	2	0	0	0	1	1	1	0	0	0	1	0	1	0	0	0	0	2	0	1	2	2	0	2	2	0	1	1	2	0	0	0	2	1	0	0	1	0	0	0	1
205	0	2	0	0	0	0	2	0	0	0	2	0	2	0	0	1	0	0	2	0	1	0	0	0	0	1	0	0	2	2	2	1	2	0	2	1	1	0	0	0	1	0	0	0	0	1	0	1	1
206	1	1	0	0	0	0	1	0	0	0	0	1	2	1	1	0	0	1	1	2	1	0	0	0	0	1	0	1	1	1	1	1	1	0	1	1	1	2	0	0	0	0	0	1	0	1	0	2	2
207	0	0	0	0	0	0	1	0	1	0	1	0	0	0	0	0	1	0	2	1	2	1	0	0	0	1	0	1	1	1	1	0	1	1	0	2	1	0	0	1	1	0	0	0	0	0	0	1	1
208	0	1	0	0	0	0	1	0	0	0	0	0	1	1	1	0	0	0	2	0	2	0	1	0	0	1	0	0	2	2	0	1	1	1	1	1	0	1	0	1	0	0	0	0	0	1	0	2	0
209	1	2	0	0	0	0	0	0	0	0	1	1	2	1	1	0	0	0	2	0	2	0	0	0	0	0	1	0	2	1	0	1	2	1	1	1	2	0	0	1	1	0	0	1	1	2	0	0	2
210	0	1	0	0	0	0	1	1	1	0	0	0	1	1	1	0	1	0	2	1	2	0	0	0	0	2	0	0	2	2	1	1	1	0	0	2	1	1	0	0	1	2	0	0	1	0	0	0	2
211	1	1	0	1	0	0	1	0	1	0	0	0	1	1	1	0	0	1	1	1	1	0	0	0	0	1	0	0	2	2	1	2	2	0	1	1	2	0	0	1	0	1	0	0	1	0	0	1	1
212	0	1	0	0	0	0	2	0	0	0	2	1	2	1	1	0	0	1	1	1	1	0	1	0	1	0	0	1	2	1	0	0	0	0	0	2	1	0	1	0	1	0	0	0	0	0	0	2	1
213	0	1	0	1	0	0	2	1	0	0	0	1	1	2	2	0	0	1	1	0	2	0	0	0	0	1	0	0	2	2	0	1	1	1	2	0	1	1	0	0	1	0	1	0	1	0	0	0	2
214	0	1	0	0	0	0	1	2	0	0	0	0	0	0	0	0	0	0	2	1	2	0	0	0	1	1	0	0	2	2	0	2	2	1	0	2	2	0	0	0	1	0	0	0	2	1	0	0	2
215	0	0	0	0	0	0	1	0	0	0	0	0	0	0	0	0	0	1	1	1	1	0	0	0	2	1	0	0	2	1	1	2	1	0	0	2	2	0	0	0	2	0	1	0	1	0	0	1	1
216	0	1	0	0	0	0	0	0	1	0	1	1	2	2	2	0	0	0	2	0	2	0	1	0	0	0	0	0	2	1	0	1	1	1	2	0	1	1	0	0	1	0	0	0	0	1	0	1	1
217	0	1	0	0	1	1	0	0	2	0	0	0	0	0	0	0	0	1	1	1	2	0	0	0	0	1	0	0	2	2	0	1	2	2	1	2	1	0	0	1	0	1	0	0	1	0	0	2	0
218	1	1	0	0	0	0	0	0	0	0	1	0	1	1	1	0	0	0	2	0	2	0	0	0	0	1	0	1	1	2	1	1	1	1	1	2	1	0	0	1	1	0	0	0	0	0	0	2	1
219	0	1	1	0	0	0	1	1	0	0	0	0	0	0	0	0	0	1	1	1	2	1	1	1	1	1	1	0	1	1	1	1	1	0	0	2	1	0	0	0	2	0	0	1	1	2	1	1	0
220	1	1	0	0	0	0	1	0	0	0	1	2	2	0	0	0	0	1	1	0	2	0	1	0	0	1	0	0	2	2	0	0	0	0	0	2	2	0	0	1	1	0	0	0	0	0	0	0	2
221	1	2	0	1	0	0	2	0	0	0	1	1	1	0	1	1	0	1	1	1	2	2	0	0	0	0	0	0	2	2	2	0	0	0	1	1	1	0	0	1	0	0	0	0	0	1	0	0	1
222	0	2	1	1	0	0	2	1	0	0	0	1	2	1	1	0	0	2	0	1	0	0	0	0	0	2	0	0	2	2	1	2	2	1	0	2	1	1	0	1	1	0	0	0	0	1	0	2	1
223	0	0	0	0	0	0	1	0	2	0	0	0	0	0	0	0	0	1	1	1	1	0	0	0	0	1	0	2	0	0	2	0	0	0	0	2	2	0	0	1	1	0	1	0	2	1	0	0	1
224	1	1	0	0	0	0	0	0	1	0	0	1	2	1	1	0	0	2	1	0	2	0	0	0	0	1	0	1	2	2	0	2	2	0	1	1	1	0	0	1	1	0	1	0	1	2	0	0	2
225	0	0	0	0	0	0	2	0	0	0	0	0	1	0	0	0	0	1	1	1	1	0	0	0	0	1	0	0	2	2	0	2	2	1	0	2	2	0	0	1	1	1	0	0	1	0	0	2	1
226	1	1	0	0	0	0	0	0	1	0	0	0	0	0	0	0	0	0	1	0	2	0	0	0	0	2	1	1	2	2	0	1	1	0	2	1	2	0	0	1	0	0	1	0	1	0	0	0	2
227	0	1	0	1	0	0	1	1	1	0	0	0	0	0	0	0	0	1	1	1	1	0	0	0	0	1	0	1	1	0	2	2	2	1	0	2	1	1	1	1	0	2	0	0	1	0	0	0	2
228	0	2	0	0	0	0	2	0	1	0	0	2	2	0	0	0	0	1	1	0	1	0	0	0	1	1	0	0	1	1	2	1	2	1	2	2	0	1	1	0	0	0	0	0	1	0	0	2	0
229	0	2	1	1	0	0	2	0	0	0	1	0	0	0	0	0	0	2	0	0	0	0	0	0	1	0	0	1	2	2	2	2	2	0	1	1	2	0	0	0	2	1	0	0	1	0	0	1	0
230	0	2	1	1	0	0	1	1	1	0	0	1	0	0	0	0	0	0	2	0	2	0	0	0	0	2	0	0	2	2	0	1	1	2	0	2	0	1	0	1	0	0	0	0	1	1	0	0	1
231	0	1	0	1	0	0	1	0	0	0	0	0	1	1	1	0	0	0	1	1	1	2	1	1	1	1	1	0	2	2	0	2	2	0	2	1	1	0	0	0	1	0	1	0	0	1	0	0	2
232	0	1	0	1	0	0	0	0	1	0	0	0	1	1	1	0	0	1	1	2	1	0	1	0	1	2	0	0	2	2	0	1	1	1	0	2	2	0	0	2	0	0	0	1	0	1	0	0	2
233	0	1	0	1	1	1	2	1	0	0	0	0	1	1	1	0	0	0	2	1	2	1	0	0	0	0	0	1	2	2	1	0	1	2	1	2	1	0	0	1	1	1	0	0	0	0	0	2	0
234	1	0	1	0	1	1	0	0	2	0	0	0	1	1	1	0	0	1	1	0	1	1	0	0	0	1	0	1	1	0	2	2	1	0	0	2	2	1	0	0	1	0	0	0	1	1	0	1	1
235	0	1	0	1	0	0	1	1	1	0	0	0	0	0	0	0	0	1	1	1	2	0	1	0	0	1	0	1	2	2	1	1	1	0	1	0	1	1	0	0	1	0	1	0	1	1	0	1	1
236	0	1	0	1	0	0	2	1	0	0	0	0	1	0	0	0	1	0	2	1	2	0	0	0	0	1	1	1	2	2	0	2	2	0	1	1	1	0	0	2	0	0	0	0	0	2	0	1	1
237	1	2	0	1	0	0	0	0	2	0	0	1	1	0	0	0	0	1	1	1	2	0	0	0	0	1	0	0	2	2	1	2	2	0	1	1	1	0	0	0	1	1	0	0	0	2	0	0	1
238	1	2	1	0	1	1	0	0	2	0	0	0	0	0	0	0	0	2	0	2	0	2	0	0	0	0	1	0	2	2	1	1	1	1	2	1	1	1	0	0	0	0	0	0	0	1	0	2	0
239	0	0	0	1	0	0	1	0	1	0	0	0	1	0	0	0	0	0	2	0	2	1	1	0	0	0	0	0	2	2	0	1	1	1	0	2	1	1	0	0	1	1	0	0	1	0	0	1	1
240	0	1	0	0	1	1	1	1	1	0	0	0	0	0	0	0	0	1	1	1	2	0	1	0	0	1	0	0	2	2	0	0	0	0	0	2	1	1	1	0	1	0	0	0	1	1	0	1	1
241	1	1	0	0	0	0	1	0	1	0	1	0	0	0	0	0	0	2	0	2	1	1	0	0	0	1	0	0	2	2	0	1	1	1	0	2	1	0	0	0	1	2	0	0	1	0	1	0	1
242	0	1	0	1	0	0	2	0	0	0	0	1	2	1	1	0	0	1	1	0	1	0	0	0	0	1	1	0	2	1	0	1	1	0	0	2	1	1	0	0	1	0	0	0	1	1	0	1	1
243	0	1	0	0	0	0	2	0	1	0	0	0	0	0	0	0	0	0	2	0	2	1	1	1	1	1	0	0	2	2	0	1	2	2	1	1	2	0	0	1	1	0	0	0	0	0	0	2	0
244	1	1	0	0	1	1	1	0	1	0	0	1	2	1	1	0	0	0	2	0	2	1	0	0	0	1	0	1	2	2	1	1	1	2	0	2	1	0	1	0	1	0	1	0	1	1	0	2	0
245	0	0	0	0	1	1	2	0	0	1	0	0	0	0	0	0	0	2	0	1	1	0	0	0	0	0	0	0	2	2	0	1	0	0	1	1	1	0	0	1	0	0	0	0	0	1	0	1	1
246	0	2	0	0	0	0	2	1	0	0	0	0	0	0	0	0	0	1	1	1	2	0	0	0	0	1	0	0	2	2	0	0	0	0	0	2	1	0	0	1	1	0	0	0	0	0	0	1	1
247	1	1	0	0	1	1	1	1	0	0	0	0	1	1	1	0	0	0	2	1	2	0	0	0	0	1	0	0	2	2	1	0	1	2	1	2	0	0	1	1	0	0	1	0	1	0	0	1	1
248	1	0	1	1	0	0	1	0	2	0	0	0	1	1	1	0	0	2	0	1	1	0	0	0	0	1	0	0	2	2	0	2	2	0	2	1	2	0	0	1	1	0	0	1	0	1	0	2	0
249	0	1	1	1	0	0	0	0	1	0	1	0	0	0	0	0	0	1	1	1	1	0	0	0	0	1	0	0	2	1	0	1	1	1	0	2	1	1	0	1	0	0	1	0	1	0	0	2	1
250	0	2	0	0	0	0	1	1	1	0	0	0	0	0	0	0	0	1	1	1	2	1	1	1	1	2	0	0	2	1	0	1	2	0	1	2	1	0	0	2	0	1	0	0	0	0	0	1	1
251	0	1	1	0	1	2	2	1	0	0	1	0	2	1	1	1	1	1	1	1	1	1	0	0	0	0	0	0	2	2	1	1	2	0	0	2	1	1	0	0	1	0	2	0	2	0	0	2	0
252	1	0	0	0	0	0	1	0	1	0	0	0	1	0	0	0	0	2	0	1	0	0	0	0	0	0	0	1	1	0	2	1	0	1	0	2	1	0	0	1	1	0	0	2	0	2	0	0	1
253	1	2	0	1	0	0	1	1	1	0	1	0	0	0	0	0	0	1	1	1	2	1	0	0	0	0	0	1	1	1	1	1	1	1	0	2	2	0	0	0	2	0	2	0	1	1	0	2	0
254	1	0	0	0	0	1	0	0	1	0	1	1	1	0	0	1	0	0	2	0	2	0	0	0	0	2	0	0	1	1	2	2	2	0	2	0	1	0	0	1	0	0	0	0	2	1	0	2	1
255	0	1	0	0	0	0	1	1	1	0	0	1	2	1	1	0	0	0	2	0	2	0	0	0	0	1	0	0	2	2	1	2	2	0	0	2	1	0	0	2	0	0	0	0	0	0	0	1	1
256	1	2	0	0	0	0	1	0	1	0	1	0	2	2	2	0	0	1	2	1	2	1	1	1	1	1	0	0	2	2	0	1	1	0	0	2	1	1	1	1	0	1	0	0	1	0	0	0	1
257	0	1	0	1	0	0	1	0	0	0	1	0	0	0	0	0	1	2	1	0	1	0	1	0	1	2	0	1	2	2	2	1	1	0	1	1	1	0	0	1	0	0	0	0	0	1	0	1	1
258	1	1	1	0	0	0	1	0	1	0	0	0	1	1	1	0	0	0	2	1	2	0	0	0	0	1	0	1	1	2	1	1	2	0	2	1	2	0	0	0	2	0	1	0	2	2	0	0	1
259	1	1	0	1	0	0	1	1	1	0	0	0	1	1	1	0	0	0	2	1	2	0	0	0	0	1	1	1	1	1	1	2	2	0	1	2	2	0	0	0	2	0	0	0	0	1	0	1	1
260	0	1	0	0	0	0	1	0	1	1	1	0	0	0	0	0	0	1	1	0	1	0	1	0	1	2	0	0	2	2	0	0	1	1	1	2	2	0	0	1	1	0	0	0	0	0	0	2	1
261	0	1	0	0	0	0	2	1	0	0	1	1	1	1	1	0	0	1	1	2	1	0	1	0	0	1	0	0	2	2	1	1	1	0	1	1	1	0	0	2	0	0	0	0	1	2	0	2	0
262	0	2	0	0	0	0	2	1	0	0	0	0	1	1	1	0	0	2	0	1	1	0	0	0	0	1	0	0	2	2	1	1	2	0	1	2	0	1	0	0	1	0	1	0	0	0	0	1	2
263	1	1	1	0	0	0	0	0	2	0	0	0	0	0	0	0	0	0	1	1	1	0	0	0	0	1	0	0	2	2	0	0	0	1	1	1	2	0	0	0	2	0	1	0	1	1	0	1	1
264	0	1	1	1	0	1	2	1	0	0	0	1	1	0	0	0	0	2	0	2	0	1	0	0	1	0	0	1	1	1	1	0	0	0	1	1	0	1	0	1	0	0	0	0	0	0	0	1	1
265	0	0	0	0	0	0	1	0	1	1	0	1	1	0	1	1	0	1	1	1	2	0	0	0	0	1	0	0	2	2	1	2	2	0	0	2	0	0	0	1	0	1	0	0	1	0	0	2	1
266	0	2	0	0	0	0	1	0	1	0	1	0	0	0	0	0	0	0	1	0	1	0	0	0	0	1	0	1	2	1	2	0	0	0	0	2	1	0	0	0	1	1	0	0	2	0	0	1	1
267	1	0	0	0	0	0	1	1	1	0	0	0	0	0	0	0	0	0	1	2	1	1	0	0	1	0	0	0	2	2	1	1	1	0	1	1	1	1	1	0	0	0	0	0	0	0	0	2	2
268	0	2	0	0	0	0	2	0	0	0	0	0	2	1	1	0	0	0	2	0	2	0	0	0	0	1	0	0	1	1	1	0	1	0	1	2	2	0	0	0	2	0	0	0	0	0	0	0	2
269	0	1	0	1	0	0	2	0	0	0	1	0	0	0	0	0	1	1	1	0	2	0	0	0	0	1	1	0	2	2	0	1	1	1	1	1	1	1	0	0	1	0	0	1	0	1	0	1	1
270	1	2	0	1	0	0	1	0	1	1	1	0	1	2	1	0	0	1	1	0	1	0	0	0	0	1	0	0	2	2	1	1	2	0	1	2	1	0	0	1	1	0	0	0	0	2	0	2	0
271	0	1	0	1	0	0	2	0	0	1	0	0	0	0	0	0	0	2	0	2	0	0	0	0	0	1	0	1	2	2	1	0	0	0	0	2	2	0	0	0	2	1	0	0	0	0	0	1	1
272	1	1	0	0	1	1	1	0	1	0	0	1	1	0	0	0	0	0	1	0	1	1	0	0	0	0	1	1	1	1	1	1	0	0	0	2	2	0	0	0	2	1	0	0	1	1	0	1	1
273	0	1	1	1	0	0	2	0	0	0	0	0	0	0	0	0	0	2	0	1	1	0	0	0	0	1	0	0	2	2	2	0	0	0	1	1	2	0	0	2	0	0	1	0	1	0	0	2	0
274	1	2	0	0	0	0	1	0	1	0	1	1	1	1	1	0	0	0	2	0	2	0	0	0	0	2	0	1	1	0	1	0	0	0	0	2	1	0	0	0	1	0	1	1	0	1	0	1	1
275	0	1	1	1	0	1	1	0	0	0	1	1	2	1	1	0	0	2	0	1	1	1	0	0	0	1	1	0	1	1	1	0	0	1	1	1	1	1	0	0	1	1	1	0	0	1	0	1	1
276	0	2	0	0	0	0	0	0	2	0	0	1	1	0	0	0	0	1	1	1	2	0	1	0	1	2	0	0	2	2	0	1	1	0	1	2	1	0	0	0	1	2	0	0	0	1	0	0	1
277	1	1	0	0	1	1	1	1	1	0	0	0	1	0	0	1	0	0	2	0	2	1	0	0	0	1	0	1	2	2	0	0	0	1	0	2	2	0	0	0	2	0	1	0	1	1	0	2	2
278	1	1	0	1	0	0	1	0	1	0	1	0	1	1	1	0	0	0	2	0	2	0	0	0	0	1	0	0	1	1	2	1	1	1	0	2	1	0	1	0	1	1	0	0	0	0	0	1	1
279	1	1	0	0	1	1	1	0	1	0	0	1	1	1	1	0	0	2	0	1	0	1	0	0	0	0	0	0	2	2	1	0	0	0	0	1	1	0	0	2	0	0	0	0	1	1	0	2	0
280	1	0	0	0	0	0	2	0	1	0	1	0	0	0	0	0	0	0	2	0	2	1	0	0	0	1	0	0	2	2	0	2	2	0	1	1	0	1	1	0	0	0	1	0	1	0	0	0	2
281	0	2	0	0	0	0	1	0	0	0	1	1	1	0	0	0	0	0	2	0	2	1	0	0	1	0	0	0	2	2	1	2	2	0	0	2	2	0	0	1	1	0	0	0	1	2	0	1	1
282	0	2	0	1	0	0	1	0	1	0	0	1	2	1	1	0	0	0	1	0	2	0	2	0	0	0	1	1	2	2	0	2	2	0	1	2	1	0	0	2	0	0	0	0	0	1	0	1	1
283	1	2	0	0	0	0	1	0	0	0	0	1	1	0	0	0	0	0	2	0	2	0	2	0	0	0	0	0	2	2	1	1	1	0	0	2	1	0	0	0	1	0	0	0	0	1	0	1	1
284	0	1	0	0	0	0	0	0	2	0	0	0	0	0	0	0	0	2	0	1	0	0	0	0	0	0	0	0	2	2	0	2	2	0	2	0	2	0	0	2	0	0	0	1	0	1	0	1	1
285	0	1	0	0	1	1	1	0	2	0	0	0	1	1	1	0	0	1	1	1	1	0	0	0	0	1	0	1	2	2	0	1	1	0	2	1	1	0	0	0	2	2	0	0	1	0	0	1	1
286	0	1	0	0	0	0	1	1	1	0	0	0	0	0	0	0	0	0	2	0	2	1	1	0	1	0	0	0	2	2	2	1	2	0	1	2	2	0	0	0	2	0	1	0	1	0	0	0	2
287	0	2	0	0	0	0	2	0	0	0	0	0	1	1	1	0	0	0	1	0	1	0	1	0	0	0	0	0	2	2	1	0	0	0	1	1	1	0	0	1	1	0	0	0	1	0	0	0	2
288	1	2	0	0	1	1	0	0	1	0	0	0	0	0	0	0	0	1	1	1	1	0	0	0	0	1	0	0	2	2	1	2	2	0	0	2	1	0	0	1	0	0	0	1	0	1	0	2	2
289	0	2	1	1	0	0	1	1	1	0	0	1	1	0	0	0	0	0	1	1	1	1	0	0	0	0	0	0	2	2	1	0	0	1	2	2	2	1	0	0	1	0	0	0	0	1	0	1	1
290	0	1	0	0	0	0	1	1	1	0	0	0	0	0	0	0	0	0	2	1	2	0	0	0	0	2	0	0	1	2	1	1	1	1	1	2	1	0	0	0	2	1	0	1	2	1	0	2	1
291	0	1	0	0	1	1	0	0	1	0	0	0	0	0	0	0	0	1	0	2	1	1	1	1	1	1	0	0	2	2	0	1	1	0	2	1	1	0	0	1	1	2	0	0	0	0	0	1	0
292	1	1	0	1	0	0	2	0	0	0	1	1	1	0	1	1	0	1	0	0	0	1	0	0	0	0	0	0	2	2	0	2	2	1	1	2	2	0	0	1	1	0	1	0	0	0	0	0	2
293	0	1	0	0	0	0	2	0	1	0	1	0	0	0	0	0	0	0	1	1	2	0	0	0	0	1	0	0	2	2	0	1	1	0	1	1	1	1	0	0	1	0	0	0	0	0	0	1	1
294	1	1	0	0	0	0	0	0	0	0	0	1	2	1	1	0	0	1	1	1	2	0	1	1	1	1	0	2	1	1	1	1	2	1	1	2	1	1	1	0	0	0	2	0	2	1	0	1	2
295	1	1	0	0	0	0	0	0	1	0	0	2	2	2	2	0	0	1	1	0	2	0	0	0	0	0	1	0	2	2	0	1	2	2	1	2	2	0	0	0	2	0	0	0	0	0	0	2	0
296	0	2	0	0	0	0	1	0	1	0	1	0	0	0	0	0	0	2	0	1	1	0	0	0	0	1	0	0	2	2	0	1	1	0	0	2	2	0	0	0	2	0	0	0	0	0	0	1	0
297	0	1	0	0	1	1	0	0	1	0	1	2	2	1	1	0	0	2	0	0	0	0	0	0	0	1	0	0	2	2	0	1	2	0	1	2	2	1	0	0	1	0	0	0	0	1	0	2	0
298	0	1	2	0	0	0	0	0	2	0	0	0	1	1	1	0	0	1	1	1	1	0	1	0	0	1	0	0	2	2	0	2	2	0	2	1	1	0	0	2	0	0	0	0	0	0	0	2	0
299	1	2	1	1	0	0	2	0	0	0	0	0	1	1	1	1	0	0	2	0	2	1	0	0	0	1	0	1	1	1	1	2	2	0	2	0	2	0	0	0	2	0	0	0	1	1	0	2	2
300	0	1	0	0	0	0	1	0	1	1	0	0	0	0	0	0	0	1	1	1	2	1	0	0	0	0	0	0	2	2	1	1	1	1	1	1	2	1	1	0	1	0	1	1	1	1	0	1	1
301	0	0	0	0	1	1	1	1	0	0	0	1	1	0	0	0	0	1	1	1	2	0	1	0	0	1	0	0	2	2	0	1	1	0	1	1	2	1	1	0	1	2	0	0	1	0	0	2	0
302	1	1	0	1	0	0	2	0	2	0	0	0	1	0	0	0	0	1	1	1	1	1	0	0	0	0	0	1	2	2	1	1	1	1	1	1	2	0	0	0	1	0	0	0	0	0	0	1	1
303	1	1	0	0	0	0	1	0	1	0	1	0	0	0	0	0	0	0	2	1	2	0	0	0	0	2	0	0	2	2	1	1	2	0	1	2	2	0	0	1	1	1	0	0	1	0	0	0	2
304	1	1	0	1	0	0	0	0	1	0	0	2	2	1	1	0	0	0	2	0	2	0	0	0	0	1	1	1	2	2	0	2	2	0	2	1	1	1	0	1	1	0	1	0	0	0	0	2	1
305	1	1	1	1	0	0	2	0	1	0	0	1	1	0	0	0	0	1	2	0	2	0	0	0	0	1	0	0	2	2	1	1	1	0	2	1	1	1	0	0	1	0	1	0	1	2	0	1	1
306	0	1	0	0	0	0	1	0	1	0	0	0	0	0	0	0	0	1	1	1	2	0	0	0	1	1	1	1	2	2	0	0	0	0	2	2	1	0	0	1	0	1	0	0	1	1	0	1	0
307	1	2	0	1	0	0	1	1	1	0	0	0	1	0	0	1	0	1	1	1	2	1	0	0	0	1	0	0	2	2	1	1	2	0	1	2	1	0	0	1	1	0	0	0	0	2	0	2	0
308	1	2	1	0	0	0	1	0	0	0	0	0	0	0	0	0	0	1	1	1	2	0	0	0	1	0	0	0	2	2	1	0	0	1	0	2	0	1	1	0	0	0	1	0	0	1	0	0	2
309	0	1	0	0	0	0	2	0	1	0	0	0	0	0	0	0	0	1	1	2	1	0	1	0	0	0	0	0	1	1	2	2	2	0	1	1	1	0	0	0	1	1	0	0	0	0	0	2	0
310	0	1	0	1	0	0	2	1	0	0	0	1	1	1	1	0	0	1	1	1	2	1	1	1	1	0	0	1	1	1	1	1	1	1	0	2	2	0	0	0	2	0	0	0	0	1	0	1	1
311	0	2	0	0	0	0	2	0	0	0	0	0	0	0	0	0	0	0	2	0	2	0	0	0	2	1	0	0	2	2	1	2	2	1	0	2	2	0	0	0	1	0	1	0	1	0	1	1	1
312	1	0	0	1	1	1	2	1	0	0	0	0	1	0	0	0	0	1	2	1	2	0	0	0	0	2	0	1	1	1	1	1	2	2	2	1	2	0	0	0	2	0	0	0	0	1	0	2	0
313	0	1	0	0	1	1	2	1	0	0	0	1	1	0	0	0	0	1	1	2	1	1	1	1	1	1	0	0	2	2	0	2	2	0	1	1	1	1	1	0	0	2	0	0	0	0	0	2	0
314	0	1	1	0	0	0	0	0	0	0	0	0	0	0	0	0	0	0	2	1	2	2	1	1	1	1	0	0	2	1	0	1	1	0	2	1	1	0	1	0	1	0	1	0	1	1	0	2	0
315	0	0	0	0	2	2	1	0	2	0	0	0	0	0	0	0	0	0	2	0	2	1	1	0	1	0	0	0	2	1	1	1	1	0	0	2	0	0	1	0	0	0	0	2	0	1	0	1	1
316	0	1	0	0	0	0	2	0	0	0	1	1	2	1	1	0	1	1	2	1	2	0	1	0	0	1	0	0	1	1	2	2	2	1	1	1	2	0	0	2	1	1	0	0	1	1	0	2	0
317	1	2	0	0	0	0	2	1	0	0	0	0	2	0	0	1	0	1	1	1	1	1	2	1	1	0	0	1	1	2	2	2	2	0	2	0	2	0	0	0	2	0	1	0	0	1	0	2	0
318	0	0	0	0	0	0	0	0	2	0	0	0	0	0	0	0	0	2	0	1	2	1	0	0	0	1	0	1	2	2	2	1	2	2	0	2	1	0	0	0	1	1	1	0	1	0	0	0	1
319	1	0	0	0	0	0	1	0	1	0	0	0	0	0	0	0	0	2	0	1	0	0	0	0	0	0	0	0	1	1	1	1	1	1	1	1	2	0	1	0	1	0	0	0	1	1	0	2	0
320	0	1	0	0	0	0	2	0	0	0	1	2	2	1	1	0	0	1	1	0	1	0	1	0	0	0	0	0	2	2	2	1	1	0	0	2	2	0	0	0	1	0	0	0	1	1	1	1	0
321	0	2	0	0	0	0	1	0	1	0	0	0	1	1	1	0	0	0	2	0	2	1	0	0	0	0	0	0	2	2	0	1	1	0	0	2	1	0	1	0	1	0	2	0	1	1	0	2	0
322	0	1	1	1	1	1	0	0	1	0	0	2	2	1	2	1	0	2	0	1	1	0	0	0	0	1	1	0	1	1	1	1	1	0	1	0	1	1	0	0	1	0	0	0	0	0	0	2	1
323	0	0	0	0	0	0	1	0	2	0	0	0	0	0	0	0	0	2	0	1	1	0	0	0	0	2	0	1	2	2	1	0	0	0	0	1	1	0	1	0	1	1	0	0	1	0	0	1	0
324	0	1	0	2	0	0	1	0	1	0	0	0	1	1	1	1	0	2	0	2	0	1	1	1	1	1	0	0	2	2	0	0	0	0	2	2	1	1	0	0	1	1	0	0	1	1	0	2	1
325	1	1	0	0	1	1	1	1	0	0	0	0	0	0	0	0	0	0	1	0	2	0	0	0	0	0	0	1	2	1	0	1	1	0	0	2	2	0	0	0	2	0	0	0	0	1	0	0	1
326	0	0	0	0	1	1	0	0	2	0	0	1	2	2	2	0	0	1	1	1	1	0	0	0	2	1	0	1	2	2	0	1	1	1	0	2	1	1	0	0	1	0	0	1	0	1	0	0	2
327	1	0	0	0	1	1	2	1	0	0	1	0	0	0	0	0	0	0	1	0	1	1	0	0	0	0	0	0	2	2	1	1	1	0	1	1	0	1	0	0	0	0	0	1	0	1	0	2	1
328	1	2	0	0	0	0	1	0	2	0	0	0	2	1	1	0	0	1	1	0	1	0	0	0	0	0	0	1	1	1	1	1	1	0	1	1	2	0	0	0	2	0	1	0	1	2	0	1	1
329	0	0	0	0	1	1	0	0	0	0	0	1	1	0	0	0	0	1	1	1	2	1	1	1	1	1	0	0	2	2	0	1	2	1	0	2	2	0	0	0	1	0	0	0	1	0	0	0	1
330	0	2	0	0	0	0	1	1	0	0	0	0	0	0	0	0	0	1	1	1	1	0	0	0	0	1	1	2	2	2	1	0	0	0	0	2	0	0	1	1	0	0	2	0	2	1	0	1	1
331	1	1	0	2	0	0	2	0	1	0	0	1	1	0	0	0	0	1	1	0	1	0	0	0	0	2	0	0	2	2	2	0	0	1	0	2	1	0	0	0	1	1	0	1	1	0	0	2	0
332	0	1	0	0	0	0	1	0	1	0	0	1	1	0	1	1	1	0	2	1	2	0	0	0	1	1	0	0	2	2	0	0	1	0	0	2	1	0	0	1	1	0	0	0	0	1	0	0	2
333	0	1	1	1	0	0	1	1	1	0	0	0	0	0	0	0	0	0	1	1	2	0	0	0	1	1	0	0	1	1	2	0	0	0	0	2	1	0	0	1	1	0	0	0	0	1	0	1	1
334	1	1	1	1	1	1	1	0	1	0	0	0	1	1	1	0	0	0	2	0	2	0	0	0	0	1	0	1	2	2	0	2	2	0	2	0	1	0	0	0	2	0	0	0	0	0	0	1	1
335	0	0	0	2	1	1	1	0	0	0	0	1	1	0	0	0	0	2	0	1	2	1	0	0	0	1	0	0	2	1	0	2	2	0	1	1	1	0	0	1	0	2	0	0	0	1	0	1	1
336	1	0	0	1	1	1	0	0	1	0	0	1	1	0	1	1	0	1	1	0	1	1	0	0	0	1	0	0	2	2	1	1	1	0	1	1	2	1	0	0	1	1	0	0	0	1	0	2	2
337	1	0	0	0	0	1	1	0	0	0	0	0	1	0	0	0	0	0	2	1	2	0	0	0	0	2	0	0	2	2	0	0	0	0	2	2	1	0	0	0	1	0	0	0	0	1	0	2	1
338	0	1	0	0	0	0	2	0	0	1	1	2	2	1	2	1	0	0	1	1	2	0	1	0	1	0	0	0	1	1	0	2	2	0	2	0	1	0	0	2	0	0	0	0	0	1	0	0	2
339	0	2	0	0	0	0	1	1	1	0	0	0	1	1	1	0	0	1	2	1	2	1	0	0	0	1	0	1	0	0	2	2	2	0	2	0	1	0	0	1	1	0	1	0	1	0	0	2	0
340	0	1	1	1	0	0	1	0	1	0	1	0	1	1	1	0	0	1	1	1	2	0	0	0	0	1	0	0	2	2	1	1	1	0	0	1	1	0	0	2	0	0	0	0	2	1	0	1	1
341	1	1	0	0	1	1	0	0	1	0	0	1	2	2	2	0	0	0	2	0	2	0	0	0	1	1	0	2	1	1	2	1	2	2	1	1	2	0	0	1	0	0	0	0	0	0	0	0	0
342	0	1	1	0	0	0	1	1	1	0	0	0	1	1	1	0	0	1	1	2	1	0	0	0	0	0	0	1	1	0	1	0	0	0	0	2	2	0	0	1	1	1	0	0	1	0	0	1	0
343	1	1	0	0	0	0	0	0	1	0	0	0	1	1	1	0	0	1	1	1	2	1	1	1	0	0	0	1	2	2	2	0	0	0	1	1	1	0	0	0	2	1	0	0	1	0	0	2	1
344	0	1	1	1	0	0	0	0	2	0	0	0	0	0	0	0	1	1	1	1	1	0	0	0	0	0	0	0	2	2	0	1	1	0	1	1	1	0	0	1	1	0	1	0	0	1	0	2	0
345	0	1	0	1	0	0	0	0	0	0	1	0	1	0	0	1	0	0	2	0	2	0	0	0	0	2	0	1	1	1	1	2	2	2	1	2	2	0	0	0	1	0	0	0	1	0	0	0	2
346	0	2	0	1	0	0	1	0	1	1	1	0	0	0	0	0	0	1	1	0	1	1	1	0	0	1	0	0	2	2	0	0	1	0	0	2	1	0	0	2	0	1	0	1	0	1	0	1	1
347	0	0	1	0	0	0	2	0	0	0	0	0	0	0	0	0	0	0	2	0	2	0	0	0	0	1	0	0	2	2	1	1	1	0	1	2	1	1	1	0	1	0	0	1	0	0	0	2	0
348	0	0	0	0	0	0	1	0	0	0	0	0	1	1	1	0	0	1	1	1	1	0	0	0	0	1	0	0	2	2	0	1	2	1	1	1	1	1	0	0	1	1	0	0	1	1	0	2	0
349	1	0	0	0	1	1	0	0	2	0	0	0	0	0	0	0	0	1	1	1	2	1	0	0	0	2	1	2	2	2	1	2	2	0	0	2	1	0	0	0	1	0	0	0	0	1	0	0	2
350	1	2	1	1	0	0	1	0	2	0	0	0	1	1	1	0	0	0	2	1	2	0	0	0	0	1	0	1	1	1	2	0	0	0	0	2	1	0	0	1	1	0	0	0	1	0	0	2	0
351	0	1	0	0	1	1	1	0	1	0	0	0	0	0	0	0	0	1	1	1	1	0	0	0	0	1	1	1	2	2	0	1	1	0	1	1	1	0	0	0	2	0	1	0	1	1	0	0	0
352	0	1	0	0	0	0	2	0	0	0	0	0	0	0	0	0	0	0	1	0	1	1	1	1	1	1	0	1	2	2	0	1	1	1	1	1	0	0	0	1	1	0	0	0	0	1	0	1	1
353	0	1	0	0	1	1	1	0	0	1	2	0	0	1	1	0	1	2	1	1	1	1	0	0	0	2	0	0	2	2	1	2	2	0	1	1	1	0	0	1	1	1	0	0	0	0	0	2	0
354	0	1	0	1	0	0	1	0	1	1	0	0	0	0	0	0	0	1	1	1	1	0	0	0	0	0	0	1	2	2	0	1	1	0	2	1	1	0	0	1	1	0	0	0	0	0	0	1	1
355	0	1	0	1	0	0	2	0	0	0	0	0	2	2	2	0	0	0	2	0	2	1	0	0	1	1	0	0	2	2	0	1	1	0	2	0	2	0	0	0	2	0	0	0	0	1	0	1	1
356	0	1	0	1	0	0	2	0	0	0	1	0	0	0	0	0	1	0	2	1	2	1	0	0	0	0	0	0	2	2	2	0	0	0	0	2	1	0	0	1	1	0	1	0	1	1	0	2	0
357	0	2	0	1	0	0	1	1	1	0	0	0	1	1	1	0	0	2	0	1	1	1	0	0	0	2	0	2	2	2	1	1	1	1	0	2	1	0	0	0	1	0	0	1	1	2	0	1	1
358	0	0	0	0	1	1	0	0	2	0	0	0	0	0	0	0	0	0	2	1	2	1	0	0	0	1	0	0	1	1	2	2	2	0	1	1	2	0	0	1	1	1	0	0	1	1	0	2	0
359	1	1	0	0	0	0	0	0	1	0	1	1	2	1	1	0	0	1	1	1	1	0	0	0	0	0	0	1	2	2	1	1	2	1	0	2	2	1	0	0	0	0	0	0	0	1	0	2	0
360	1	1	0	0	1	1	2	0	0	0	1	1	2	1	1	0	0	0	2	0	2	0	0	0	1	0	0	2	2	2	1	1	1	1	1	1	0	0	0	2	0	0	1	0	1	0	0	1	1
361	0	1	0	1	0	0	2	0	1	0	1	1	2	2	2	0	0	0	2	1	2	0	0	0	0	1	0	0	2	2	1	1	1	0	0	2	1	0	0	1	1	0	1	0	1	0	0	0	2
362	1	1	0	0	0	0	2	1	0	0	1	0	0	0	0	0	0	0	2	1	2	1	0	0	0	2	0	0	1	2	1	2	2	1	1	1	2	1	0	0	1	0	0	0	1	0	0	1	1
363	0	1	0	1	1	1	1	0	1	1	1	0	0	0	0	0	1	1	2	1	2	1	0	0	0	1	0	2	2	2	2	1	2	2	1	1	1	0	1	0	0	0	0	1	0	1	1	2	0
364	1	1	0	0	0	0	0	0	1	0	1	1	2	1	1	1	0	1	1	1	2	1	0	0	0	0	0	0	2	2	0	2	2	0	2	1	2	0	0	0	1	0	0	0	0	1	0	2	1
365	0	1	0	0	0	0	1	0	1	0	1	0	0	0	0	0	0	1	2	0	2	1	0	0	0	1	0	0	2	1	0	1	1	0	0	2	2	0	0	0	2	0	0	0	0	1	0	0	2
366	0	2	0	1	0	0	2	0	0	0	2	1	1	1	1	0	0	0	2	1	2	1	1	1	1	1	0	0	2	2	1	2	2	0	1	1	1	1	1	0	0	0	0	0	0	1	0	2	0
367	1	2	1	0	1	1	2	1	0	0	0	0	0	0	0	0	0	2	0	0	1	0	0	0	0	1	0	0	2	2	1	1	2	0	0	2	1	0	0	2	0	1	0	1	2	1	0	2	1
368	1	0	0	0	1	1	1	0	1	0	0	0	0	0	0	0	0	0	2	1	2	0	0	0	0	1	0	1	1	0	2	1	1	0	2	1	1	2	0	0	0	0	2	0	1	1	0	1	2
369	1	2	0	0	0	0	2	0	0	0	1	1	1	0	1	1	0	2	0	1	1	0	0	0	1	0	0	0	2	2	0	2	2	0	1	1	0	0	0	2	0	0	0	0	0	1	0	1	1
370	0	0	0	0	0	0	1	0	2	0	0	0	0	0	0	0	0	2	0	1	1	0	1	0	0	0	0	1	2	2	0	1	1	0	1	1	1	0	0	1	1	1	0	0	1	0	0	1	1
371	0	0	0	0	0	0	1	0	1	0	0	1	1	0	0	0	1	2	1	0	1	0	0	0	0	1	0	0	2	2	0	2	2	0	1	1	1	0	0	2	0	1	0	0	2	0	0	1	0
372	0	1	1	0	0	0	2	0	0	0	2	1	1	1	1	0	0	1	1	1	1	0	0	0	0	1	0	0	1	1	2	2	2	0	1	1	1	1	0	0	1	0	0	0	0	1	0	2	0
373	1	2	0	0	0	0	2	1	0	0	1	1	1	0	0	0	0	0	2	0	2	0	0	0	0	1	0	0	1	1	1	0	0	0	0	2	1	1	1	0	1	0	1	0	1	1	0	0	2
374	0	1	0	1	0	0	1	0	0	0	0	0	1	1	1	0	0	0	1	0	1	0	1	0	0	1	0	0	2	2	0	0	1	1	0	2	1	1	0	0	1	0	0	0	0	1	0	1	1
375	1	1	1	1	0	1	0	0	2	0	0	0	1	1	1	0	0	0	2	0	2	0	1	0	0	1	0	0	2	2	1	0	0	0	0	2	1	0	0	0	1	0	1	0	1	1	0	1	0
376	0	0	1	0	0	0	2	0	0	0	2	1	2	1	1	1	0	0	1	1	1	0	0	0	1	0	0	0	2	2	0	2	1	0	0	2	2	0	0	0	2	0	0	1	0	0	0	0	2
377	0	2	0	1	0	0	0	0	2	0	0	1	1	0	0	0	0	2	0	0	0	2	1	1	1	1	0	0	2	1	0	0	0	0	0	2	2	0	1	0	1	0	0	0	1	0	0	1	1
378	0	2	0	0	0	0	1	1	1	0	0	0	1	0	0	0	0	1	1	0	2	1	0	0	0	1	0	1	1	1	2	2	2	0	0	2	2	0	0	1	1	0	0	0	0	1	1	1	0
379	1	2	0	0	0	0	0	0	2	0	0	0	0	0	0	0	0	0	2	1	2	1	0	0	0	1	0	1	1	1	2	0	0	0	0	2	0	1	0	1	0	0	0	0	0	0	0	1	1
380	0	0	0	0	1	1	0	0	1	0	0	0	1	1	1	0	0	2	0	0	0	0	0	0	0	2	0	0	2	2	2	1	1	2	1	1	2	0	0	2	1	2	0	0	0	0	0	1	1
381	0	2	0	0	0	0	1	1	1	0	1	1	1	0	0	0	0	2	0	1	2	0	1	0	0	1	0	0	2	1	1	1	1	1	1	1	2	0	0	0	2	0	0	0	0	0	0	2	0
382	0	2	1	1	0	0	1	1	1	1	0	0	0	0	0	0	0	0	1	1	1	0	1	0	1	2	0	1	2	2	0	1	1	1	0	2	1	0	0	1	1	0	0	0	1	0	0	1	1
383	1	2	0	0	0	0	2	0	1	0	1	0	0	0	0	0	0	0	2	0	2	0	0	0	0	1	1	0	1	1	1	2	2	0	2	0	1	1	1	1	0	0	1	0	0	1	0	2	0
384	0	0	0	0	0	0	1	0	0	0	0	0	2	2	2	1	0	0	2	0	1	1	0	0	0	2	0	1	2	2	1	2	2	0	0	2	1	0	0	0	1	0	0	0	0	1	0	1	1
385	0	1	0	1	0	0	1	0	1	0	0	0	0	0	0	0	0	0	2	1	2	0	0	0	0	0	0	0	2	2	1	1	1	0	1	1	1	0	0	2	0	0	0	0	0	1	0	1	1
386	0	2	0	0	0	0	2	0	1	0	1	1	1	0	0	0	0	1	1	0	2	1	1	0	0	0	0	0	2	2	1	1	1	0	1	1	2	0	0	0	2	1	0	1	1	1	0	2	1
387	0	1	0	0	0	0	2	0	0	0	1	0	1	1	1	0	0	2	1	0	2	1	0	0	0	0	0	1	2	2	2	1	2	1	1	1	1	1	0	0	0	0	1	0	1	1	0	1	1
388	0	1	1	1	0	0	0	0	0	0	1	2	2	2	2	0	0	0	2	0	2	1	0	0	0	1	0	0	1	1	1	1	1	2	2	2	2	0	0	0	2	0	0	0	0	2	0	1	1
389	1	2	0	0	0	0	0	0	2	0	0	0	0	0	0	0	0	1	1	1	2	0	1	0	0	1	1	0	2	2	1	1	1	0	0	2	2	1	0	0	1	0	1	0	1	1	0	1	1
390	1	1	0	1	0	0	1	0	0	0	0	1	2	2	2	0	0	0	2	0	2	1	0	0	0	1	0	0	1	1	2	0	1	1	1	2	1	0	0	0	1	0	0	0	2	1	0	0	1
391	1	1	1	0	0	1	1	1	1	0	1	0	0	0	0	0	0	2	0	2	1	0	0	0	0	2	0	0	2	2	1	2	2	1	0	2	0	1	1	1	0	0	0	0	0	0	0	1	1
392	1	1	1	0	0	0	1	0	0	0	1	0	0	0	0	0	0	1	1	1	1	0	0	0	0	1	0	0	2	2	1	0	0	0	1	1	0	0	0	2	0	0	0	0	0	1	0	1	1
393	0	1	0	1	0	0	1	1	1	0	0	0	0	0	0	0	0	0	1	0	2	1	0	0	0	0	0	1	2	1	1	1	1	0	0	2	0	1	1	0	0	1	0	0	0	0	0	1	1
394	0	1	0	0	0	0	1	0	1	1	0	0	1	1	1	0	0	2	0	1	0	1	1	1	1	1	0	0	2	1	1	2	2	0	1	1	1	1	1	0	0	0	0	1	1	1	0	1	1
395	1	0	0	0	1	1	0	0	2	0	0	0	0	0	0	0	0	0	2	1	2	1	0	0	0	0	0	0	2	1	1	1	2	0	0	2	1	0	0	0	2	1	0	0	1	0	0	2	1
396	0	0	0	0	0	0	2	1	0	0	0	0	2	2	2	0	0	1	1	0	2	1	1	0	0	0	1	1	2	2	0	1	1	0	2	1	1	0	0	1	1	1	0	0	1	1	0	1	1
397	0	1	0	1	0	0	2	1	0	0	0	0	0	0	0	0	0	2	0	0	0	0	0	0	0	0	0	1	1	1	1	2	2	0	1	1	2	1	0	0	1	0	1	0	1	1	0	0	1
398	0	2	1	1	0	0	2	0	1	0	0	1	2	1	2	1	0	1	1	1	2	0	0	0	1	1	0	2	2	2	0	0	0	1	1	1	1	1	0	0	0	0	0	0	0	1	0	1	1
399	1	1	0	0	0	0	1	1	0	0	0	0	1	1	0	0	0	0	2	0	2	1	0	0	0	0	0	0	2	2	2	1	1	0	0	2	2	0	0	1	1	0	0	0	0	1	0	1	1
400	1	1	0	1	0	0	1	1	1	0	0	1	1	0	0	0	0	1	1	1	2	0	1	0	1	0	1	0	2	2	0	2	2	0	2	1	1	0	0	1	1	0	1	0	1	0	0	1	0
401	0	1	0	0	0	0	0	0	0	0	1	0	1	0	0	0	0	1	2	0	2	0	0	0	0	1	0	2	2	2	1	0	0	0	0	1	1	0	0	1	0	1	0	0	1	1	0	2	0
402	0	0	0	0	1	1	2	1	0	0	1	0	1	0	0	0	0	1	1	1	1	0	1	1	1	0	0	0	2	2	2	0	0	0	1	1	2	0	0	1	1	0	0	0	0	1	0	1	1
403	0	0	1	1	0	0	0	0	1	0	0	1	1	0	0	0	0	2	1	1	2	0	1	0	0	1	0	0	2	2	0	1	2	2	1	1	1	0	0	1	1	0	0	0	2	1	0	1	1
404	1	2	1	0	0	0	2	1	0	0	0	0	0	0	0	0	0	0	1	0	1	1	0	0	0	1	0	1	2	2	0	0	0	1	1	1	1	0	0	2	0	0	0	0	0	1	0	0	2
405	0	2	0	0	0	0	2	1	0	0	1	0	0	0	0	0	0	2	0	0	0	0	0	0	0	0	0	0	2	2	0	2	2	0	0	2	2	0	0	1	1	0	0	0	0	0	0	2	0
406	0	1	0	0	0	0	1	0	1	0	0	1	1	0	0	0	0	2	0	1	1	1	0	0	0	1	0	1	2	2	1	1	1	2	1	1	0	1	1	1	0	0	1	0	1	0	0	0	2
407	0	0	0	1	0	0	1	1	1	0	0	1	1	0	0	0	0	1	0	0	0	1	1	0	1	1	0	1	2	2	1	1	1	0	1	1	1	0	0	0	1	0	0	2	0	1	0	2	1
408	1	1	0	0	1	1	0	0	1	0	1	1	2	1	2	1	0	1	1	1	2	0	0	0	0	1	0	0	2	2	1	0	0	1	2	2	0	0	0	2	0	1	0	1	2	0	0	2	0
409	1	0	0	1	0	0	0	0	1	0	1	1	1	0	0	1	0	1	1	1	1	1	0	0	0	1	0	0	2	2	0	1	2	0	1	2	2	0	0	0	2	0	1	0	0	0	0	2	0
410	0	1	0	0	1	1	1	0	0	1	1	0	1	0	0	0	0	1	1	0	1	0	0	0	0	1	0	2	2	2	0	1	1	0	2	1	1	0	0	0	1	0	0	0	0	1	0	2	1
411	0	1	0	0	1	1	0	0	1	0	0	0	0	0	0	0	1	2	1	0	1	1	0	0	0	1	0	1	2	2	1	1	1	2	0	2	1	1	0	0	1	0	0	0	0	1	0	2	0
412	0	1	0	1	0	0	2	0	1	0	0	0	1	0	0	1	0	0	2	0	2	1	0	0	0	0	0	0	2	2	1	1	1	1	1	2	1	0	0	1	1	0	1	0	1	0	0	1	1
413	1	2	0	1	0	0	1	0	1	0	1	0	1	1	1	0	0	0	1	2	1	1	1	0	0	0	0	0	2	2	1	1	1	0	1	2	0	0	0	1	1	2	0	0	1	0	1	1	1
414	1	0	0	0	0	0	1	0	0	0	0	0	1	1	1	0	0	1	1	1	2	0	0	0	0	0	0	2	2	2	2	1	1	0	1	1	1	1	0	1	1	0	0	0	0	0	0	1	1
415	1	1	0	0	1	1	0	0	1	0	1	1	0	0	0	0	0	0	2	0	2	0	1	0	1	0	0	1	2	2	1	2	2	0	2	1	2	0	0	1	0	0	1	0	0	1	0	1	0
416	0	0	1	0	0	0	2	1	0	0	0	0	2	1	1	1	0	0	2	0	2	0	0	0	0	1	0	0	2	2	1	0	0	0	1	1	2	0	0	1	1	0	0	0	0	0	0	2	1
417	1	0	0	0	0	0	2	0	0	0	2	0	2	2	2	0	0	0	2	1	2	1	1	1	0	1	1	1	2	2	0	1	2	0	0	2	1	0	0	0	2	0	0	0	1	0	0	2	0
418	1	1	0	0	0	0	1	0	2	0	0	1	1	1	1	0	0	2	1	0	1	0	0	0	0	2	0	0	2	1	1	1	2	0	0	2	2	0	0	0	2	0	0	1	0	0	0	1	0
419	0	2	0	1	0	0	1	0	0	0	1	0	0	0	0	0	0	1	1	1	1	0	0	0	0	1	0	1	1	1	1	1	1	0	1	1	1	0	0	1	1	0	0	0	0	0	0	1	1
420	0	0	0	0	1	1	1	1	0	0	0	1	1	1	1	0	0	0	1	0	1	1	0	0	0	0	0	0	2	2	0	2	2	0	0	2	1	1	1	1	0	0	0	0	1	0	0	1	1
421	0	2	0	0	0	0	2	1	0	0	1	0	0	0	0	0	0	0	1	0	2	0	1	0	0	2	0	0	2	1	0	1	2	2	0	2	1	0	0	1	1	0	0	1	0	1	0	2	0
422	0	1	0	1	0	0	1	0	1	0	1	0	0	0	0	0	0	1	1	1	1	1	1	1	1	1	0	1	2	2	1	1	2	0	0	2	1	1	0	0	1	0	0	0	1	1	0	2	1
423	0	1	0	0	0	0	1	0	1	0	0	0	0	0	0	0	0	0	1	0	1	0	0	0	0	1	0	0	2	2	1	2	2	0	1	1	1	1	0	1	0	0	0	1	0	1	0	0	1
424	0	2	0	0	0	0	2	0	1	0	0	0	1	1	1	0	0	0	2	0	2	1	1	1	1	2	0	0	1	2	1	1	1	0	0	2	2	0	0	1	1	0	1	0	1	1	0	2	0
425	1	1	1	0	0	1	0	0	1	0	0	0	1	1	1	0	1	2	0	1	1	0	1	0	0	0	0	0	1	1	2	1	2	0	1	2	2	1	0	0	1	1	0	0	1	1	0	1	1
426	1	0	1	1	0	0	1	0	0	0	0	0	0	0	0	0	0	0	2	0	2	0	0	0	0	1	0	1	2	1	0	0	1	1	0	2	1	0	0	0	0	0	1	0	1	1	0	0	2
427	0	0	1	0	1	1	2	0	1	0	1	0	1	1	1	0	0	0	2	0	2	0	0	0	0	1	0	0	2	2	0	1	1	0	0	2	2	1	1	0	1	1	0	0	0	0	0	1	1
428	0	1	0	0	0	0	0	0	2	0	0	0	1	1	1	1	0	0	2	0	2	0	0	0	0	2	0	0	1	1	1	1	2	1	0	2	1	1	0	0	1	0	0	0	0	1	1	1	0
429	0	1	1	0	0	0	2	1	0	1	1	0	0	0	0	0	1	0	2	1	2	2	1	1	1	1	0	0	2	2	1	1	1	0	1	1	1	1	0	0	1	0	1	0	1	1	0	1	1
430	1	2	0	0	0	0	1	1	0	0	0	0	1	1	1	0	0	1	1	1	2	0	0	0	1	1	0	0	2	1	0	1	1	0	1	2	2	0	0	0	2	0	0	0	0	0	0	2	1
431	0	1	0	1	0	0	1	1	1	0	0	1	1	0	0	0	0	0	2	0	2	0	0	0	0	2	0	0	2	2	2	0	0	0	0	2	1	0	0	0	1	0	0	0	0	1	0	0	2
432	0	1	1	1	0	0	1	0	0	0	1	1	1	0	0	0	0	0	1	0	1	1	0	0	0	0	0	1	2	2	0	0	0	0	0	2	2	0	0	0	2	0	0	0	1	0	0	1	1
433	0	1	0	1	0	0	1	1	1	0	0	1	1	0	0	0	0	1	1	0	2	0	0	0	0	1	0	2	1	1	2	2	2	1	0	2	2	0	0	1	1	0	1	0	0	0	0	1	1
434	1	0	0	0	1	1	1	0	0	0	1	0	1	0	0	1	0	0	2	0	2	0	0	0	0	1	0	0	2	2	0	1	1	0	0	2	2	0	0	1	1	0	0	0	0	0	0	2	1
435	0	2	0	0	0	0	1	0	1	0	1	0	0	0	0	0	0	0	2	0	2	0	0	0	1	1	0	0	2	2	2	1	2	1	1	1	0	0	0	1	1	0	1	0	1	2	0	2	0
436	1	1	1	1	1	1	1	1	1	0	0	0	1	1	1	0	0	1	1	1	2	1	0	0	0	1	0	0	2	2	0	1	2	2	1	2	2	0	0	0	1	0	0	0	1	1	0	2	0
437	1	1	0	1	0	0	0	0	1	0	0	1	2	2	2	0	0	1	2	0	2	0	0	0	0	1	0	0	2	2	2	1	1	0	1	0	2	1	0	0	0	0	0	0	0	1	0	2	1
438	0	2	0	0	0	0	2	0	0	0	2	0	1	1	1	1	0	1	1	1	2	1	1	1	1	1	0	0	2	2	0	1	1	0	1	2	1	0	0	1	1	0	0	0	1	0	0	1	1
439	1	1	0	0	1	1	0	0	2	0	0	0	2	2	2	1	0	1	1	1	1	1	1	0	1	0	0	0	2	2	0	2	2	1	0	2	0	0	1	1	0	0	0	0	0	0	0	2	0
440	0	1	0	0	1	1	1	0	0	0	1	0	1	1	1	0	0	0	2	0	2	0	0	0	1	1	0	0	1	1	0	0	1	1	1	2	1	0	1	0	1	0	0	0	0	0	0	2	0
441	0	2	0	0	0	0	1	0	1	0	1	1	2	2	2	0	0	0	2	1	2	0	0	0	0	1	0	0	2	2	0	1	2	0	0	2	1	0	1	0	1	1	0	0	0	2	0	2	0
442	0	1	0	0	0	0	2	0	0	0	1	1	1	0	0	0	0	0	1	1	1	0	0	0	0	1	0	1	2	2	1	1	1	1	0	2	1	0	0	0	1	0	1	0	1	2	0	0	1
443	1	1	0	1	0	0	2	0	1	0	0	0	0	0	0	0	0	1	1	1	2	0	1	0	0	1	0	0	2	2	0	2	2	0	2	1	2	1	1	0	1	0	0	0	1	1	0	1	1
444	0	0	0	0	0	0	1	0	0	0	0	0	1	1	1	0	0	1	2	1	2	1	0	0	0	1	0	0	2	2	1	1	2	0	1	2	2	0	0	0	2	1	0	0	1	0	0	2	0
445	0	1	0	1	0	0	1	0	0	0	1	0	1	0	0	0	0	1	0	1	0	0	0	0	0	1	0	0	1	1	2	1	1	1	0	2	2	0	0	0	1	0	0	0	0	0	0	2	1
446	1	1	0	1	0	0	1	0	1	1	2	0	2	2	2	1	0	2	0	1	1	0	0	0	0	0	0	0	2	2	0	1	1	0	0	2	1	0	1	0	1	1	0	0	1	1	0	1	1
447	0	1	1	0	0	0	2	0	0	0	2	0	0	0	0	0	0	1	2	0	2	1	0	0	1	0	1	0	2	2	0	1	1	0	0	2	2	0	0	0	1	1	0	0	0	1	0	1	1
448	0	1	0	0	1	1	0	0	2	0	0	0	0	0	0	0	0	0	2	1	2	1	1	0	0	1	0	0	2	1	1	1	1	0	0	2	1	0	0	1	0	2	0	0	0	1	0	2	2
449	1	0	0	0	1	1	2	0	0	0	1	0	0	0	0	0	0	1	1	0	2	0	0	0	0	2	0	0	2	2	0	2	2	0	1	1	2	1	0	0	1	0	0	0	0	2	0	2	0
450	0	2	0	0	0	0	1	0	0	0	0	1	1	0	0	0	0	0	2	0	2	1	0	0	0	0	0	0	2	2	1	0	1	0	0	2	1	0	0	2	0	0	0	0	0	0	0	0	2
451	1	2	0	0	0	0	1	0	0	0	1	1	2	1	1	0	0	0	2	0	1	2	1	1	1	1	0	0	2	1	0	1	2	0	1	2	0	0	0	1	0	0	1	1	0	1	1	1	0
452	0	0	0	0	0	0	2	0	1	0	1	0	0	0	0	0	0	2	0	2	1	0	0	0	0	2	0	0	1	1	2	2	1	0	0	2	2	0	0	0	2	0	1	0	0	0	0	1	1
453	1	1	1	1	0	0	2	0	0	0	2	0	0	0	0	0	0	0	1	1	1	0	0	0	1	0	0	0	2	1	0	2	2	0	1	1	1	0	0	2	0	0	1	0	1	1	0	1	2
454	0	0	1	0	0	0	1	0	1	0	1	0	0	1	1	0	0	0	2	0	2	0	0	0	0	1	0	0	2	2	1	1	1	1	0	2	1	0	0	2	0	0	0	0	1	0	0	2	0
455	0	0	0	0	0	0	0	0	0	0	1	1	2	0	0	0	1	1	2	1	2	0	0	0	0	1	0	0	2	2	0	0	0	0	0	2	1	0	0	2	0	0	0	1	1	1	0	0	1
456	0	1	0	0	1	1	1	0	0	0	0	0	0	0	0	0	0	0	2	1	2	0	0	0	0	2	0	0	2	2	2	0	0	1	1	1	1	1	0	0	0	1	0	1	0	1	0	1	0
457	0	1	0	1	1	1	1	0	1	0	0	1	1	0	1	1	0	1	1	1	2	0	0	0	1	0	0	0	1	2	1	2	2	0	1	2	1	1	1	0	0	0	0	0	1	0	0	1	0
458	0	1	0	1	0	0	1	1	0	0	0	0	1	0	0	1	1	1	1	1	1	0	0	0	0	1	0	0	2	2	0	1	1	0	0	2	1	0	0	0	1	0	0	1	1	1	0	2	0
459	0	1	0	0	0	0	1	1	1	0	0	1	1	0	1	1	1	2	1	1	1	0	1	0	0	2	0	1	1	1	1	0	0	0	0	2	2	1	1	0	1	0	0	0	0	0	0	1	1
460	1	2	0	0	0	0	0	0	2	0	0	1	1	1	1	0	0	1	1	1	1	1	0	0	0	0	0	0	2	2	0	1	1	0	1	1	1	0	1	0	1	0	0	0	0	0	0	2	0
461	0	2	0	0	0	0	1	0	1	0	1	1	1	0	0	0	0	0	2	0	2	0	0	0	0	1	0	0	2	2	1	1	1	2	2	2	1	0	0	0	2	0	0	0	0	0	1	1	0
462	1	2	0	0	0	0	1	1	1	0	0	0	1	1	1	0	0	0	1	0	2	0	0	0	1	1	0	1	1	1	2	1	1	0	1	1	1	0	0	0	2	0	0	0	0	1	0	2	2
463	1	1	0	0	1	1	2	0	0	0	0	0	0	0	0	0	0	1	1	0	1	0	0	0	0	0	0	0	2	2	0	0	2	1	2	2	1	1	0	1	1	0	1	0	0	1	0	1	1
464	0	2	0	0	0	0	0	0	1	0	0	1	2	2	2	0	0	0	2	0	2	1	0	0	0	2	1	0	2	2	0	2	2	0	2	0	1	0	0	1	0	0	1	0	1	0	0	1	1
465	1	1	0	1	0	0	2	0	1	0	1	0	2	2	2	1	0	1	1	0	1	0	1	0	1	0	0	0	2	2	1	2	2	1	1	1	1	0	0	1	1	0	1	0	1	0	0	1	0
466	0	1	0	1	0	0	2	1	0	0	0	0	2	2	2	0	0	2	0	1	2	0	0	0	1	0	0	0	2	2	1	2	2	0	1	1	1	0	0	1	1	1	0	0	0	1	0	1	0
467	1	0	0	0	2	2	1	0	1	0	0	0	0	0	0	0	0	1	2	1	2	2	1	1	1	1	0	0	2	2	0	1	1	0	1	1	2	0	0	1	1	0	1	0	1	0	0	1	1
468	1	1	0	1	0	0	0	0	2	0	0	0	1	1	1	0	0	1	0	1	0	0	0	0	0	1	1	1	2	2	0	1	1	0	1	1	2	0	0	0	2	0	0	1	1	1	0	1	1
469	0	1	0	0	0	0	0	0	2	0	0	0	0	0	0	0	0	1	1	1	1	1	1	0	0	0	0	1	2	2	1	1	1	0	1	1	0	0	0	1	0	0	0	0	0	1	0	1	1
470	1	1	2	0	0	0	2	0	0	0	0	0	0	0	0	0	0	1	2	1	2	0	1	0	0	1	0	0	2	2	1	1	1	1	0	2	1	0	0	1	1	0	1	0	2	1	0	1	1
471	0	1	0	0	0	0	0	0	2	0	0	0	1	1	1	0	0	1	1	1	2	0	0	0	0	0	1	0	1	1	1	0	0	1	2	2	1	0	0	0	1	0	0	0	2	1	0	1	1
472	1	1	1	1	0	0	1	1	1	0	0	2	2	2	2	0	0	1	1	1	2	1	1	1	0	1	0	0	1	1	2	0	0	0	0	2	2	0	0	0	2	0	1	0	0	0	0	2	1
473	0	1	0	1	0	0	1	0	0	1	1	0	1	1	1	0	0	0	1	1	1	1	1	1	1	1	0	2	1	1	2	0	0	0	2	2	2	0	0	2	1	1	0	1	2	1	0	2	0
474	1	1	0	0	0	0	1	0	1	0	1	1	1	1	1	0	0	1	1	1	1	1	0	0	0	0	0	0	2	2	2	1	1	0	0	2	0	0	1	1	0	0	0	0	0	1	0	1	1
475	0	2	1	0	0	1	0	0	0	0	0	1	1	0	1	1	0	1	1	0	1	0	0	0	0	1	0	0	1	1	1	2	2	1	1	2	1	1	1	0	1	0	0	0	0	0	0	1	1
476	1	1	0	0	0	0	1	0	0	0	0	0	0	0	0	0	0	0	2	0	2	1	1	0	1	0	0	0	2	2	0	1	2	0	0	2	1	1	0	0	1	0	0	0	0	1	0	2	0
477	0	1	0	0	1	1	1	0	0	0	0	2	2	0	0	0	0	0	2	1	2	0	0	0	0	1	0	0	2	2	0	1	1	1	0	2	1	0	0	0	1	0	1	0	1	1	0	1	1
478	0	2	1	0	0	0	1	0	0	0	0	1	1	0	1	1	0	1	1	0	2	0	1	0	0	1	0	0	1	1	1	2	2	2	1	2	0	0	0	2	0	0	0	1	1	1	0	1	1
479	1	1	0	1	0	0	2	1	0	0	0	0	0	0	0	0	0	0	2	0	2	0	0	0	0	1	0	0	1	1	2	1	1	0	2	1	1	1	0	0	1	0	0	0	0	0	0	0	0
480	0	2	0	0	1	1	2	0	0	0	0	1	2	1	1	0	0	0	1	0	1	0	1	0	0	2	0	1	2	2	2	2	2	0	2	0	1	0	0	1	1	0	0	0	0	1	0	2	0
481	0	2	1	1	0	0	1	1	1	0	0	0	0	0	0	0	0	1	1	1	1	0	1	1	1	1	1	0	2	2	0	1	1	0	1	1	0	0	0	1	1	0	0	0	0	1	0	2	0
482	0	2	0	0	0	0	0	0	1	0	1	0	1	1	1	1	0	0	2	0	2	1	0	0	0	1	0	0	2	2	0	2	2	0	0	2	2	0	0	1	1	0	2	0	1	1	0	2	0
483	0	0	0	0	0	0	0	0	1	0	0	0	1	1	1	0	0	1	1	1	1	0	1	0	0	0	0	1	2	2	0	1	1	0	0	2	2	0	0	0	1	0	1	0	1	1	0	1	1
484	0	1	1	0	0	0	2	0	0	0	1	0	1	1	1	0	0	0	2	0	2	0	0	0	1	2	0	0	2	1	0	0	0	0	0	2	1	0	1	0	1	0	0	0	0	1	0	0	2
485	1	1	0	0	0	0	1	0	1	1	0	0	1	1	1	0	0	0	2	0	2	1	0	0	0	2	0	0	2	2	1	1	1	1	1	2	1	1	0	0	1	0	0	1	0	1	0	1	1
486	0	1	0	1	0	0	1	0	1	0	0	1	2	2	2	0	0	1	1	1	1	1	0	0	1	0	0	0	2	2	1	1	1	0	1	1	2	0	0	1	1	0	0	0	0	1	0	1	1
487	0	1	0	0	1	1	2	0	0	0	0	0	0	0	0	0	0	0	1	0	2	0	0	0	0	2	0	1	2	2	1	1	2	1	1	2	1	1	0	0	1	1	0	1	1	0	0	2	0
488	0	2	0	0	0	0	1	1	1	0	0	0	0	0	0	0	0	0	2	0	1	1	1	1	1	0	0	0	1	1	1	1	1	0	0	2	1	1	0	0	0	0	0	0	0	2	0	1	2
489	0	1	1	0	0	1	2	1	0	0	1	0	0	0	0	0	0	1	2	1	2	1	1	0	1	0	0	1	2	1	1	0	0	0	0	2	1	0	0	0	1	0	0	0	0	1	0	0	1
490	0	2	0	0	0	0	1	1	1	0	0	0	0	0	0	0	1	2	1	0	2	0	0	0	0	1	0	2	2	2	0	1	1	0	1	1	2	0	0	0	2	0	0	0	2	1	0	2	1
491	1	1	0	0	0	0	1	0	0	0	0	1	1	0	0	0	0	0	2	1	2	0	1	0	0	0	0	0	2	2	0	1	1	0	1	2	1	0	1	0	0	0	1	1	0	1	0	1	1
492	0	0	0	0	0	0	2	1	0	0	0	0	2	1	1	0	0	2	0	1	0	1	0	0	0	1	0	0	1	1	1	1	2	2	0	2	1	1	0	0	1	0	1	0	1	0	0	2	0
493	1	0	0	0	0	0	1	0	1	0	0	1	1	0	0	0	0	1	1	0	1	0	0	0	1	1	0	1	1	1	1	1	1	1	1	1	1	0	0	0	1	1	0	0	0	1	0	2	0
494	0	2	1	1	0	0	0	0	2	0	0	0	0	0	0	0	1	1	2	0	1	0	0	0	1	0	1	0	2	1	0	0	0	0	2	2	1	0	0	1	1	0	2	0	1	1	0	1	0
495	0	1	0	2	0	0	0	0	2	0	0	0	1	1	1	0	0	1	1	0	2	0	0	0	0	2	0	0	2	2	1	1	2	1	1	1	1	1	0	0	1	0	1	0	0	1	0	1	1
496	0	1	0	0	1	1	1	0	1	0	1	0	1	1	1	0	0	0	2	1	2	0	0	0	1	2	0	0	2	2	0	0	0	0	0	2	2	0	0	2	1	0	0	0	1	0	0	0	2
497	1	2	1	0	0	1	1	0	0	0	0	0	1	1	1	0	0	0	2	0	2	1	0	0	0	1	0	1	2	2	1	1	1	0	0	2	1	0	0	0	2	0	0	0	0	1	0	1	1
498	1	1	0	0	0	0	1	0	1	0	0	0	1	2	1	0	0	2	0	1	1	1	1	1	1	1	0	1	2	2	1	2	2	1	1	1	0	0	0	1	0	0	0	0	0	0	0	2	0
499	0	0	0	0	0	0	2	0	2	0	0	0	0	0	0	0	0	1	1	0	1	0	0	0	0	0	0	0	2	2	2	1	1	0	0	2	0	2	0	0	0	0	0	0	1	0	0	1	1
500	0	2	0	0	0	0	0	0	1	0	0	1	0	0	0	0	0	0	2	0	2	0	0	0	0	1	0	1	2	1	1	0	0	0	0	1	1	0	1	0	1	0	1	0	1	1	0	1	1
501	0	1	0	0	0	0	2	0	0	0	0	0	2	2	2	0	0	1	2	0	2	0	0	0	0	1	0	1	2	2	1	0	0	0	0	2	0	1	0	0	1	0	0	0	0	1	0	2	1
502	0	1	0	0	0	0	1	1	0	0	0	0	0	0	0	0	0	1	1	1	2	1	0	0	0	1	0	0	2	2	1	1	2	0	2	1	0	0	0	1	0	0	0	0	0	1	0	1	2
503	1	2	1	2	0	0	2	0	0	0	1	0	0	0	0	0	1	0	2	1	2	0	0	0	1	2	1	1	2	2	0	2	2	0	2	0	1	0	0	0	0	0	0	0	0	1	0	0	2
504	0	0	0	0	1	1	2	1	0	0	0	1	1	0	0	0	0	1	1	1	1	0	1	0	1	0	0	1	2	2	0	1	1	1	1	1	0	2	0	0	0	0	1	0	1	0	0	1	1
505	0	0	0	0	1	1	1	0	1	0	1	0	0	0	0	0	0	0	2	0	2	1	1	0	0	0	0	2	1	2	2	1	1	1	0	2	1	0	0	0	1	2	0	0	1	0	0	1	0
506	1	0	0	0	0	0	2	1	0	0	0	1	0	0	0	0	1	2	1	0	1	0	0	0	0	1	0	1	2	2	1	2	2	0	1	1	1	0	0	0	2	0	1	0	1	1	0	2	0
507	0	1	0	0	0	0	2	1	0	0	0	0	0	0	0	0	0	1	1	2	1	0	1	0	0	1	0	2	2	2	1	2	2	0	1	1	0	0	1	1	0	0	0	0	0	1	0	0	2
508	1	1	0	1	0	0	2	0	2	0	0	0	0	0	0	0	0	2	1	0	2	0	0	0	0	0	0	0	1	1	1	1	2	0	0	2	1	0	1	0	1	0	0	0	0	0	0	2	0
509	0	1	1	1	0	0	1	0	1	0	0	0	0	0	0	0	0	2	0	1	0	0	1	0	0	1	1	1	2	2	0	2	2	0	1	1	2	0	0	1	1	0	0	0	0	1	0	2	0
510	0	2	0	0	0	0	1	0	0	0	0	0	0	0	0	0	0	1	2	1	2	0	1	1	1	1	0	0	2	2	1	1	1	1	1	1	1	0	1	0	1	0	1	0	1	0	0	1	2
511	1	0	1	1	0	0	1	1	1	0	1	0	0	0	0	0	0	1	1	1	2	1	1	1	1	1	0	0	1	1	2	1	1	0	0	1	2	0	0	2	0	0	0	0	0	0	0	1	1
512	0	2	1	2	0	0	1	0	1	0	0	0	0	0	0	0	0	1	2	1	2	1	0	0	0	0	0	0	2	2	1	1	2	0	1	2	1	1	1	0	0	0	0	0	0	1	0	2	2
513	1	1	0	0	0	0	0	0	1	0	0	0	0	0	0	0	0	1	0	2	1	1	0	0	0	1	0	0	2	2	2	0	0	0	0	2	2	0	0	1	1	0	0	0	0	0	0	2	1
514	0	1	0	0	0	0	1	0	0	0	0	0	0	0	0	0	0	1	2	1	2	1	0	0	0	1	0	1	1	0	2	2	2	2	1	1	1	0	1	0	0	0	0	0	0	2	0	0	2
515	1	0	0	0	0	0	1	1	1	0	0	0	0	0	0	0	0	2	0	2	1	0	0	0	0	1	0	0	2	2	1	1	2	2	2	1	1	1	0	0	1	0	0	0	0	1	0	0	2
516	0	1	0	0	0	0	2	0	0	0	0	0	1	1	1	1	0	2	0	1	0	0	0	0	0	1	0	0	2	2	1	2	2	0	0	2	1	0	0	1	1	0	0	0	1	0	0	2	0
517	0	1	0	1	0	0	2	1	0	0	0	0	0	0	0	0	0	1	1	1	2	1	0	0	0	1	0	1	2	2	1	1	1	0	2	1	1	1	1	1	0	0	0	0	0	1	0	1	1
518	1	2	1	1	0	0	1	0	0	0	0	0	1	0	0	0	0	0	2	1	2	0	0	0	0	0	0	1	2	2	2	2	2	0	1	1	0	1	0	1	0	0	1	0	1	1	0	1	1
519	1	1	1	0	0	1	1	1	1	0	0	0	1	1	2	0	0	2	0	0	0	0	0	0	0	1	0	0	2	2	0	0	1	0	0	2	1	0	0	0	1	0	0	1	0	0	0	2	1
520	1	1	0	0	0	0	2	0	0	0	1	0	0	0	0	0	0	2	1	0	2	1	1	1	1	1	0	1	2	2	1	1	1	0	1	1	1	1	0	0	1	0	0	1	0	1	0	0	1
521	0	1	1	0	0	1	1	1	1	0	0	0	1	1	1	0	0	1	1	0	2	0	1	1	1	0	0	0	2	2	0	2	2	1	1	1	2	0	0	1	1	1	0	0	1	1	0	2	0
522	0	1	0	0	1	1	2	0	0	0	1	2	2	1	2	1	1	2	0	1	1	0	0	0	0	0	0	0	2	2	0	1	1	0	1	1	1	0	0	2	0	0	0	0	0	0	0	2	1
523	0	1	0	1	0	0	1	0	0	0	0	0	0	0	0	0	0	0	2	0	1	1	0	0	0	1	0	0	2	2	2	2	2	0	0	2	1	0	0	0	2	0	1	0	0	1	0	2	1
524	0	0	1	0	0	0	2	1	0	0	1	1	1	2	2	0	1	1	2	0	1	2	0	0	0	0	0	1	1	1	1	2	2	1	0	2	1	0	0	0	2	0	0	1	0	1	0	0	1
525	0	0	0	0	2	2	1	0	0	0	0	1	1	0	0	0	0	1	0	1	2	1	0	0	0	0	0	2	1	1	1	2	2	0	1	1	2	0	0	0	2	0	0	0	0	1	0	1	1
526	1	2	0	0	0	0	1	1	1	0	0	0	0	0	0	0	0	1	1	1	2	0	0	0	0	0	0	1	1	2	1	0	1	1	0	2	1	0	0	0	2	0	0	2	0	1	0	1	1
527	0	0	0	1	1	1	1	0	0	0	1	0	0	0	0	0	0	2	0	1	1	0	0	0	1	0	0	1	1	1	2	1	2	0	1	2	2	0	0	2	1	0	1	0	1	1	0	1	1
528	1	0	0	0	1	1	2	0	0	0	0	0	0	0	0	0	0	0	2	0	2	0	0	0	0	0	1	0	2	2	1	1	2	0	2	1	1	1	1	0	0	0	0	0	0	1	0	2	0
529	0	2	0	1	0	0	0	0	0	0	0	0	0	0	0	0	0	1	1	1	2	0	0	0	0	2	0	0	2	2	1	1	1	0	1	2	2	0	0	0	2	0	0	0	0	1	0	1	1
530	0	1	0	0	0	0	0	0	2	0	0	0	0	0	0	0	0	0	2	0	2	0	0	0	0	2	0	0	1	1	1	2	2	1	0	2	1	0	1	0	1	0	0	0	1	1	0	0	1
531	0	2	0	0	0	0	2	1	0	0	0	0	1	1	2	0	0	2	0	1	1	1	1	1	1	2	0	0	2	2	1	0	0	0	2	2	1	1	1	0	0	0	1	0	1	1	0	0	2
532	1	2	0	1	0	0	0	0	1	0	0	0	0	0	0	0	0	1	1	0	1	1	0	0	1	1	0	2	1	1	2	2	2	0	2	0	2	0	0	0	2	0	0	0	1	0	0	1	1
533	1	1	0	1	0	0	1	0	1	1	2	0	2	2	2	0	0	2	0	1	1	0	0	0	1	1	0	1	1	2	1	0	1	1	1	2	0	0	1	1	0	0	1	0	1	1	0	0	2
534	1	2	1	1	0	0	1	0	1	0	1	2	2	1	1	0	1	2	0	2	1	1	0	0	1	0	0	0	1	1	1	1	2	0	2	1	1	0	0	2	0	0	0	1	0	1	0	0	2
535	0	1	0	1	0	0	0	0	1	0	0	0	0	0	0	0	0	2	0	1	2	0	1	0	0	1	0	1	2	2	2	2	2	0	0	2	2	0	1	0	1	0	1	0	1	1	0	1	1
536	1	2	1	0	0	0	2	1	0	0	0	0	0	0	0	0	0	1	2	1	2	0	1	0	0	1	0	0	2	2	1	2	2	0	1	1	1	1	0	0	1	1	0	0	1	0	0	2	0
537	0	1	0	0	0	0	2	0	0	0	1	0	1	1	1	0	0	0	2	1	2	0	0	0	0	0	0	0	2	2	0	1	2	0	0	2	2	0	0	1	1	1	0	1	1	0	0	2	0
538	0	1	1	0	0	0	2	0	0	0	0	0	1	1	1	0	0	0	2	0	2	1	1	1	1	0	0	0	2	2	0	1	0	0	1	1	2	1	0	0	1	0	0	0	1	1	0	1	1
539	1	1	0	0	0	0	1	0	1	0	0	1	2	2	2	0	0	1	1	1	1	0	0	0	1	0	0	0	2	2	2	2	2	0	2	0	2	1	1	0	1	0	1	0	1	1	0	2	1
540	1	1	0	1	1	1	1	1	1	0	0	0	0	0	0	0	1	0	2	1	2	1	0	0	0	1	0	0	2	1	1	2	2	0	0	2	1	0	0	0	1	0	1	0	0	1	0	0	2
541	1	1	0	0	0	0	2	0	0	0	1	1	1	2	2	0	0	0	2	0	2	0	0	0	0	1	0	1	1	1	2	2	2	1	0	2	1	0	0	0	2	1	0	0	1	0	0	2	0
542	1	0	0	0	1	1	0	0	2	0	0	0	2	2	2	0	0	0	2	1	2	0	0	0	0	2	0	0	1	1	1	1	1	0	1	2	0	0	0	1	0	0	1	0	1	1	0	2	0
543	0	2	0	0	0	0	1	0	0	0	1	0	2	2	2	1	0	2	0	1	0	1	1	1	1	1	0	0	2	2	0	1	1	0	1	1	2	0	0	0	2	0	0	0	0	0	0	0	2
544	0	1	0	0	1	1	1	0	1	1	1	1	1	0	1	1	0	1	1	1	1	1	0	0	0	0	1	0	2	1	0	0	2	0	0	2	0	0	0	1	1	0	0	0	0	1	0	1	1
545	1	2	0	0	0	0	1	1	0	0	0	0	0	0	0	0	0	0	2	0	2	0	0	0	0	1	0	0	2	2	0	1	1	0	0	2	2	0	0	0	2	1	0	0	1	0	0	1	0
546	0	1	1	0	0	1	2	1	0	0	0	0	0	0	0	0	0	1	1	2	1	0	0	0	0	1	0	1	2	2	0	2	2	0	0	2	2	0	0	1	0	0	1	0	0	0	1	0	1
547	1	2	0	1	0	0	2	0	1	0	0	1	2	1	1	1	0	0	2	0	2	0	0	0	0	2	0	1	2	1	1	2	2	0	1	1	1	1	0	0	1	1	1	0	1	0	0	1	0
548	0	1	0	1	0	0	0	0	0	0	0	1	2	1	1	0	0	1	1	1	1	1	1	1	1	2	0	1	1	1	1	1	1	0	0	2	2	0	0	2	0	0	1	0	1	0	0	2	2
549	0	0	0	0	2	2	2	0	0	1	1	0	2	2	2	0	0	0	2	0	2	0	0	0	0	1	0	0	2	2	0	1	1	1	2	0	2	0	0	0	2	0	0	2	0	1	0	1	1
550	0	1	0	0	0	0	0	0	1	0	0	1	1	0	0	0	0	2	0	2	0	0	0	0	0	0	0	0	1	1	0	1	1	0	0	2	1	1	0	0	1	0	0	0	0	2	0	0	1
551	0	0	0	0	0	0	1	0	0	0	1	0	0	0	0	0	0	2	0	1	0	1	1	1	1	1	0	1	2	1	1	1	1	1	0	2	1	1	1	0	0	0	0	0	0	1	0	2	0
552	0	2	0	0	0	0	2	0	0	0	0	0	0	0	0	0	0	1	1	1	1	1	0	0	0	1	0	1	1	1	2	2	2	1	0	2	2	0	0	1	1	1	0	0	2	0	0	0	2
553	0	1	1	0	0	1	2	0	0	0	0	0	0	0	0	0	0	2	0	1	1	0	0	0	0	1	0	0	1	1	2	0	1	1	1	2	0	0	0	1	1	0	1	1	0	1	0	1	1
554	0	1	0	0	0	0	1	0	1	0	0	0	1	1	0	0	0	1	1	1	2	0	0	0	1	1	0	0	2	2	0	1	1	0	1	1	1	1	0	0	2	0	0	0	0	0	0	2	2
555	0	0	0	1	1	1	1	0	1	1	0	0	0	0	0	0	0	1	1	0	2	0	0	0	0	2	0	0	2	2	0	1	1	2	1	1	0	0	0	1	0	0	1	0	1	2	0	0	2
556	0	2	1	0	0	0	2	0	0	0	1	0	0	0	0	0	0	1	1	0	2	1	1	1	1	0	0	1	2	2	1	1	2	2	1	2	1	1	0	0	1	0	0	0	0	0	0	2	0
557	1	0	0	0	0	0	2	0	0	0	0	0	1	0	0	0	0	1	1	1	2	0	0	0	0	1	0	2	2	2	0	1	1	2	0	2	0	1	0	1	0	0	0	0	1	0	0	2	1
558	1	0	1	0	1	1	1	0	0	0	1	0	1	1	1	1	0	2	0	1	1	1	1	0	0	0	1	1	2	2	0	1	1	0	0	2	0	0	0	1	0	0	0	0	1	0	0	1	1
559	0	1	0	1	0	0	2	0	0	0	1	0	1	1	1	0	0	2	0	2	0	1	1	0	1	0	0	0	2	2	1	1	1	0	1	1	1	1	0	0	1	0	1	1	1	2	0	2	0
560	0	1	0	0	0	0	1	0	1	0	0	1	2	1	1	1	0	1	2	0	2	0	1	0	1	0	0	0	2	2	2	1	2	0	0	2	2	0	0	0	1	0	0	0	2	1	0	2	0
561	0	1	0	0	0	0	0	0	1	0	0	0	1	1	1	0	0	0	1	0	2	1	1	1	1	1	0	0	2	2	1	2	2	1	0	2	2	0	0	0	2	0	0	0	2	1	0	1	1
562	1	2	0	1	0	0	1	0	1	0	0	1	1	2	2	0	0	0	2	0	2	0	1	0	0	1	0	0	2	2	0	1	1	1	0	2	2	0	0	1	1	2	0	0	1	0	0	0	2
563	1	2	1	1	0	0	1	1	1	0	0	0	0	0	0	0	0	1	1	0	2	0	0	0	0	0	0	1	2	2	2	1	1	0	0	2	1	1	1	0	0	1	0	0	1	0	1	0	1
564	1	1	0	0	1	1	2	1	0	0	0	0	0	0	0	0	1	1	1	1	1	0	0	0	0	2	0	0	2	2	0	1	1	0	0	2	1	1	0	1	0	0	0	0	0	1	0	2	0
565	1	1	1	0	0	0	2	0	1	0	0	1	1	0	1	1	0	1	1	1	2	0	0	0	0	0	0	1	2	2	2	1	1	0	0	2	2	0	0	0	2	0	1	0	1	0	0	2	0
566	0	1	0	2	0	0	1	1	1	0	0	0	1	1	1	0	0	2	0	1	2	0	1	0	0	2	0	0	2	2	2	1	1	1	2	0	1	0	0	1	1	0	2	0	1	1	0	0	2
567	0	1	0	0	0	0	1	1	0	0	0	0	1	1	1	0	0	1	1	1	1	0	0	0	0	1	0	0	1	1	1	2	2	1	0	2	1	0	0	1	1	0	0	0	0	0	0	1	1
568	0	1	0	0	1	1	1	0	1	1	1	2	2	2	2	0	0	1	1	2	1	0	0	0	0	1	0	1	2	2	1	2	2	1	0	2	0	0	1	0	0	0	0	0	0	1	0	2	2
569	0	0	0	0	0	1	2	1	0	0	0	0	0	0	0	0	0	2	0	2	1	1	0	0	0	0	0	0	2	2	1	0	0	0	0	2	1	0	0	1	0	1	0	0	0	0	0	1	1
570	1	2	0	0	0	0	1	0	0	0	0	0	2	2	2	1	0	1	1	1	2	0	1	0	0	1	0	0	2	2	1	2	2	0	2	0	0	0	0	1	0	1	0	0	0	0	1	1	0
571	0	1	0	0	0	0	0	0	2	0	0	0	2	1	1	1	0	2	0	2	0	1	1	1	1	2	0	1	2	1	0	2	2	0	1	1	1	0	0	0	0	0	1	0	2	1	0	0	2
572	1	2	0	0	0	0	1	0	1	0	0	1	1	0	0	0	0	0	1	0	1	0	1	0	0	2	0	0	2	2	0	2	2	0	2	0	1	0	0	0	0	0	0	0	0	0	0	1	1
573	0	1	1	1	0	0	1	0	1	0	1	0	0	0	0	0	0	0	1	0	2	1	0	0	0	1	1	1	2	2	0	1	1	0	1	1	1	1	1	0	1	0	0	0	0	1	0	2	0
574	0	2	0	0	0	0	0	0	0	0	1	0	1	0	0	0	0	2	0	1	1	0	1	0	1	2	0	0	2	2	1	1	1	0	1	1	1	0	1	0	1	0	0	1	0	0	0	1	1
575	1	1	0	0	1	1	0	0	0	0	0	0	0	0	0	0	1	2	1	0	1	0	0	0	1	2	1	2	2	2	1	0	1	0	0	2	0	1	0	1	0	0	1	0	1	0	0	2	1
576	0	2	0	0	0	0	2	1	0	0	0	0	1	1	1	0	0	0	2	0	2	0	0	0	0	1	0	1	2	2	1	1	1	0	1	1	1	1	0	0	1	0	0	0	0	0	0	1	1
577	0	0	0	1	1	1	1	0	0	0	1	0	0	0	0	0	0	2	1	0	2	0	0	0	0	0	0	0	2	2	1	1	1	0	0	2	2	0	0	0	2	0	1	0	2	2	0	2	0
578	0	1	0	0	0	0	1	0	1	0	0	0	2	2	2	1	0	0	2	1	2	0	1	0	0	0	0	2	2	2	1	1	1	0	0	2	2	0	0	0	2	0	0	0	1	0	0	1	1
579	0	1	0	0	0	0	2	0	0	0	1	0	1	1	1	0	0	2	0	2	0	0	0	0	1	2	0	1	2	2	1	2	2	0	1	1	1	1	1	0	0	2	0	0	0	0	0	1	2
580	0	2	1	0	1	1	2	0	0	0	1	1	1	1	1	0	0	1	1	0	2	0	2	0	0	1	0	0	2	2	1	1	1	2	1	1	1	0	0	0	2	0	0	0	0	1	0	2	1
581	0	1	0	1	0	0	0	0	2	0	0	0	0	0	0	0	0	0	1	0	1	2	0	0	0	0	0	1	2	2	1	1	1	1	2	1	1	0	1	0	1	0	0	1	0	1	0	1	1
582	1	1	1	1	1	1	0	0	0	0	1	0	0	0	0	0	0	0	2	1	2	0	0	0	1	0	0	1	1	1	2	2	2	0	2	1	2	0	0	0	2	0	0	0	0	1	0	1	1
583	1	2	0	0	0	0	0	0	1	0	0	1	1	0	1	1	1	1	2	0	1	1	0	0	1	0	0	1	2	2	2	1	1	0	0	2	2	1	0	0	0	1	0	0	1	1	0	0	2
584	0	1	0	0	0	0	0	0	2	0	0	1	2	1	1	0	0	1	1	1	1	0	0	0	0	0	1	0	2	2	0	2	2	1	1	1	1	0	0	0	2	1	0	0	0	2	0	1	1
585	0	0	0	0	0	0	1	0	0	0	0	0	1	1	1	0	0	1	1	0	2	1	0	0	0	0	0	0	2	2	1	1	1	1	0	2	1	0	0	1	1	0	0	0	2	0	0	0	1
586	1	1	0	1	0	0	1	1	1	0	0	0	0	0	0	0	0	1	1	1	1	0	0	0	0	2	0	0	2	2	1	1	2	1	0	2	2	0	0	2	0	0	0	0	0	0	0	2	0
587	0	2	0	0	1	1	1	0	2	0	0	0	0	0	0	0	0	1	1	0	1	0	0	0	0	2	1	1	2	2	0	0	0	0	0	2	1	0	0	0	1	0	0	0	0	1	0	2	1
588	1	2	0	0	0	0	0	0	2	0	0	0	1	0	0	1	0	0	1	1	2	0	0	0	0	1	0	1	1	1	2	0	0	0	0	2	2	0	0	0	1	0	1	0	1	0	0	1	1
589	0	0	0	0	1	1	0	0	1	0	0	0	0	0	0	0	0	0	2	1	2	0	1	0	0	1	1	0	2	2	0	1	1	0	1	1	2	0	0	1	1	0	0	0	0	0	0	0	2
590	0	1	0	1	0	0	1	0	2	0	0	0	1	1	1	0	0	2	0	0	1	0	0	0	0	0	0	0	1	2	1	0	1	0	0	2	2	1	1	0	1	1	0	0	0	2	0	0	2
591	1	0	0	0	0	0	1	0	2	0	0	1	2	1	2	1	0	1	0	0	0	0	1	0	0	1	0	0	2	2	1	2	2	1	0	2	1	0	0	1	0	1	0	0	2	0	0	1	0
592	0	2	0	1	0	0	1	1	1	0	0	2	2	1	2	1	0	1	1	0	0	1	0	0	1	1	0	2	1	1	1	1	1	1	0	2	1	0	1	0	1	0	0	0	0	0	0	1	1
593	0	1	0	0	0	0	1	1	0	0	0	0	0	0	0	0	0	0	2	0	2	1	0	0	0	0	0	0	2	2	0	1	1	0	1	2	0	0	0	1	0	0	1	0	1	1	0	0	2
594	0	1	1	1	0	0	1	0	0	0	1	0	1	0	0	0	0	0	2	0	2	0	0	0	0	1	0	0	2	2	1	2	2	0	1	1	1	0	0	1	1	1	0	0	1	0	0	2	0
595	0	2	0	0	0	0	2	1	0	0	0	2	2	2	2	0	0	0	1	0	2	0	0	0	0	1	0	1	2	2	0	1	0	0	0	2	1	0	0	2	0	0	0	0	0	0	0	2	0
596	0	1	0	1	0	0	0	0	1	0	1	1	1	0	0	1	0	0	1	2	1	0	1	0	0	2	0	1	1	2	1	1	1	0	1	1	1	0	0	0	1	0	1	0	1	1	0	0	2
597	0	0	0	0	0	0	1	0	1	0	1	0	0	0	0	0	0	0	2	0	2	0	0	0	0	1	0	0	2	2	1	0	0	0	0	2	1	1	0	0	2	0	1	0	0	0	0	2	1
598	0	1	1	0	0	1	1	0	2	0	0	0	1	0	0	0	1	0	2	1	2	0	1	0	0	1	0	0	2	2	1	0	1	1	0	2	1	0	1	0	1	0	1	0	1	1	0	1	0
599	1	0	0	0	0	0	1	0	0	0	1	0	1	1	1	0	0	1	1	1	2	1	1	0	1	0	1	2	2	2	1	0	1	1	1	2	2	0	0	0	2	0	0	0	0	1	0	2	0
600	1	1	0	0	0	0	0	0	0	0	0	0	0	0	0	0	0	2	0	1	1	1	1	1	1	1	0	1	2	2	1	1	2	2	2	1	2	0	0	0	2	0	1	1	0	1	0	1	0
601	0	0	0	0	0	0	2	0	2	0	0	0	0	0	0	0	0	1	1	0	2	1	1	1	0	0	0	1	2	2	1	1	1	0	0	2	1	0	0	1	0	0	1	0	1	0	0	1	1
602	1	1	0	1	0	0	0	0	2	0	0	0	2	0	0	1	0	1	1	0	1	0	0	0	0	2	0	0	2	2	1	1	1	1	1	1	1	0	0	1	0	0	1	0	1	1	0	2	0
603	1	1	0	0	0	0	1	0	0	0	1	0	1	1	1	0	0	2	0	1	0	0	0	0	1	0	0	1	2	2	2	2	2	0	1	1	1	0	0	1	1	0	0	0	0	2	0	1	1
604	1	1	0	0	1	1	1	1	0	0	0	0	0	0	0	0	1	2	1	0	1	0	0	0	0	0	0	0	2	2	0	2	1	0	0	2	2	0	0	1	1	0	1	0	1	0	1	1	0
605	0	2	0	0	0	0	1	0	1	0	1	0	2	1	1	1	0	0	1	0	1	0	0	0	0	1	0	1	2	2	0	1	2	0	1	2	1	1	0	0	1	0	0	1	0	0	0	2	0
606	1	1	0	0	0	0	1	0	1	0	0	1	1	0	0	0	0	1	1	1	1	0	0	0	0	0	0	0	2	2	0	1	1	0	2	1	1	0	0	1	1	1	1	0	1	0	0	2	0
607	1	1	0	0	0	0	1	1	1	0	0	0	1	0	0	0	0	2	0	1	2	1	0	0	0	2	0	0	2	1	1	1	1	2	1	1	1	1	0	0	0	0	0	0	1	0	0	1	1
608	0	1	0	0	1	1	1	1	0	0	0	0	1	0	0	0	0	0	2	0	2	0	0	0	1	0	0	0	2	2	2	1	2	0	0	2	1	0	0	0	1	1	0	1	1	1	0	0	2
609	0	2	1	1	0	0	0	0	0	0	1	0	0	0	0	0	0	2	1	1	2	0	0	0	0	1	0	0	2	1	0	1	2	0	2	1	1	0	0	0	2	0	0	0	0	1	0	1	0
610	1	2	1	0	0	0	1	1	1	0	0	1	0	0	0	0	1	1	2	0	1	0	0	0	1	0	0	1	2	2	1	1	1	0	0	2	1	1	0	0	1	0	0	0	1	1	0	1	2
611	0	1	0	1	0	0	0	0	2	0	0	0	1	1	1	0	0	0	1	1	1	1	0	0	0	0	0	0	2	2	1	1	1	1	2	1	1	0	1	0	1	2	0	0	0	0	0	0	2
612	0	2	0	0	1	1	2	0	0	0	1	1	1	1	1	0	0	1	1	1	2	0	0	0	0	0	0	0	2	2	1	1	2	0	0	2	0	2	0	0	0	0	0	0	0	1	0	0	1
613	0	0	0	0	1	1	0	0	0	0	1	2	2	0	0	0	0	1	1	1	2	1	0	0	0	0	0	1	2	2	1	1	1	0	0	2	2	0	0	0	2	0	0	0	1	1	0	2	0
614	0	1	0	0	0	0	2	1	0	0	0	0	0	0	0	0	0	2	0	0	0	1	0	0	0	2	0	0	2	2	0	1	2	0	0	2	1	0	1	0	1	0	0	0	0	0	0	1	1
615	1	2	1	0	1	1	2	0	1	0	1	0	1	1	1	0	0	0	2	0	2	0	0	0	0	0	0	0	2	2	1	1	2	0	1	2	1	0	0	0	0	0	1	0	1	0	0	2	0
616	0	0	0	1	1	1	1	0	1	0	0	0	0	0	0	0	0	0	2	0	2	0	0	0	0	1	1	0	2	2	0	1	2	0	0	2	1	0	0	0	2	0	0	0	0	0	0	2	0
617	0	1	0	1	0	0	2	1	0	0	0	1	1	0	0	0	0	0	2	0	2	0	0	0	0	1	0	0	2	2	2	2	2	0	0	2	2	0	0	1	1	0	1	0	1	2	0	1	1
618	0	2	0	0	0	0	2	1	0	0	0	0	0	0	0	0	0	0	2	0	2	0	0	0	0	1	0	0	2	2	0	0	1	1	1	2	2	0	0	0	2	0	1	0	0	1	0	1	1
619	0	2	1	0	0	0	2	0	0	0	2	0	1	1	1	0	0	1	1	0	1	1	0	0	0	1	0	2	0	0	2	1	1	0	0	2	2	0	1	0	1	0	1	0	2	2	0	1	1
620	1	1	0	1	0	0	2	0	1	0	0	0	2	2	2	0	0	0	2	0	2	1	0	0	0	0	0	1	2	2	2	0	0	0	0	2	0	1	0	1	0	1	0	0	0	2	0	2	0
621	0	1	0	1	0	0	0	0	2	0	0	1	0	0	0	0	1	2	1	0	1	1	0	0	0	1	0	1	2	2	1	2	2	0	1	1	0	1	0	0	1	0	1	0	1	1	0	1	1
622	1	2	0	0	0	0	2	1	0	0	0	1	1	0	0	0	0	0	2	0	2	0	0	0	0	2	0	1	2	2	2	1	2	2	0	2	2	0	0	1	1	0	1	1	1	1	0	2	0
623	0	1	0	0	0	0	1	0	0	1	1	0	0	0	0	0	0	0	2	0	2	1	1	1	1	0	0	0	2	2	1	0	1	0	0	2	2	0	0	1	1	1	0	0	0	2	0	0	2
624	1	1	0	0	0	0	0	0	0	0	1	0	0	0	0	0	0	0	2	0	2	2	1	1	1	1	0	0	1	1	1	1	1	0	1	1	1	0	0	1	1	0	1	0	2	0	0	2	0
625	0	1	1	0	0	0	1	0	1	0	1	0	0	0	0	0	0	2	0	0	1	0	0	0	0	1	0	0	2	2	0	1	1	1	0	2	1	0	0	0	2	0	0	2	0	2	0	2	0
626	1	1	0	0	0	0	2	0	0	1	1	0	0	0	0	0	0	2	0	1	1	0	0	0	0	1	0	0	1	1	2	1	1	1	1	1	2	0	0	0	1	0	0	0	0	1	0	2	0
627	0	2	0	1	0	0	1	0	1	0	0	0	1	1	1	1	0	0	1	1	2	0	0	0	1	0	0	0	2	2	1	1	1	0	2	0	1	0	0	1	0	0	2	0	2	1	0	2	1
628	1	0	0	0	0	0	1	0	1	0	1	0	0	0	0	0	0	2	1	0	1	1	2	1	1	1	0	0	2	2	0	2	2	1	0	2	2	1	0	0	1	0	2	0	2	1	0	1	1
629	1	1	0	0	0	0	2	1	0	0	1	1	1	0	0	0	0	0	2	0	2	1	1	1	1	1	0	1	2	2	0	1	1	1	1	1	1	0	0	0	1	0	0	0	1	0	0	2	0
630	0	1	0	0	0	0	1	0	1	0	0	0	0	0	0	0	1	2	1	0	2	1	0	0	0	1	0	0	2	2	0	1	1	0	0	2	1	1	0	1	1	1	0	0	1	0	0	1	1
631	0	1	0	0	0	0	1	0	1	0	0	0	0	0	0	0	0	0	2	0	2	2	1	1	1	1	0	0	2	2	1	1	1	1	0	2	1	0	0	2	0	0	0	0	0	1	0	0	2
632	0	0	0	0	1	1	0	0	2	0	0	2	2	0	0	0	0	1	1	1	1	0	1	0	0	1	0	2	1	1	2	1	1	0	1	1	2	0	0	1	1	0	0	1	0	0	0	2	0
633	0	2	0	0	0	0	1	1	1	0	0	1	1	0	0	0	0	0	2	0	2	0	0	0	0	1	0	0	2	1	0	1	2	0	0	2	1	0	0	1	1	0	0	1	0	1	0	2	0
634	0	1	0	0	0	0	0	0	0	0	1	0	1	1	1	0	0	0	2	0	2	1	0	0	0	0	0	0	2	2	0	2	2	0	1	1	1	0	1	0	1	0	0	0	0	0	0	0	2
635	1	0	0	0	0	0	1	0	0	0	1	0	0	0	0	0	0	1	1	1	1	1	0	0	0	0	0	0	2	2	0	1	1	0	2	0	1	0	0	2	0	0	0	0	0	1	0	1	1
636	0	2	0	0	0	0	1	0	1	0	0	0	0	0	0	0	0	1	1	0	2	1	1	1	1	2	0	0	1	1	0	1	1	0	2	0	2	0	0	1	1	0	1	0	1	1	0	1	1
637	0	1	0	1	0	0	2	0	0	0	1	0	0	0	0	0	0	1	1	0	1	0	0	0	0	1	0	1	1	0	2	2	2	1	0	2	2	0	0	1	1	0	0	0	0	0	0	0	2
638	0	0	0	0	0	0	1	1	0	0	0	0	1	1	1	0	0	0	1	0	1	0	2	0	0	0	0	0	2	2	0	0	1	1	0	2	2	0	0	1	1	0	0	0	0	0	0	2	0
639	0	0	0	0	0	0	1	1	1	0	1	1	1	0	0	0	0	1	1	1	1	1	0	0	0	2	0	0	2	2	0	1	1	0	0	2	1	0	0	1	0	0	0	0	0	1	0	2	0
640	0	0	0	0	0	0	1	0	1	0	0	1	1	0	0	0	0	1	1	1	2	2	1	1	1	1	0	0	2	2	0	2	2	0	2	0	1	1	0	1	1	0	1	0	1	1	0	2	1
641	0	1	0	0	0	0	2	0	1	0	1	1	2	0	0	0	0	1	1	1	1	0	1	0	1	1	0	1	1	1	2	2	2	1	1	1	0	1	0	0	1	0	0	0	0	1	0	2	0
642	1	2	0	0	0	0	2	1	0	0	1	0	0	0	0	0	0	1	1	1	1	0	0	0	1	2	0	0	2	2	0	2	2	0	2	1	1	0	0	1	1	0	0	0	1	1	0	2	0
643	0	2	0	0	0	0	1	0	0	0	0	0	0	0	0	0	0	1	1	2	1	0	0	0	0	1	1	1	2	2	0	2	2	1	0	2	1	0	0	1	1	0	0	0	1	0	0	1	1
644	0	0	0	0	1	1	0	0	2	0	0	0	1	1	1	1	0	0	1	1	2	1	2	1	1	0	0	0	2	1	1	1	1	0	0	2	1	0	0	0	2	0	2	0	2	1	0	2	0
645	1	2	0	0	0	0	1	0	1	0	0	0	1	0	0	1	0	0	2	0	2	0	0	0	0	2	0	0	1	1	0	1	1	0	0	2	2	0	0	0	2	0	0	0	0	1	0	2	0
646	0	2	0	0	0	0	0	0	1	0	0	2	2	1	1	0	0	1	1	1	2	0	1	0	0	1	0	0	2	2	0	2	2	1	0	2	2	0	0	1	1	0	0	0	0	1	0	2	0
647	0	1	0	1	0	0	2	0	0	0	2	0	0	0	0	0	0	0	2	0	2	0	0	0	0	0	0	0	2	2	0	1	2	1	2	1	1	0	0	0	1	0	1	0	1	0	0	0	2
648	1	1	0	0	0	0	0	0	2	0	0	0	1	0	0	1	0	1	2	1	2	1	0	0	0	2	0	1	2	2	1	1	1	0	0	2	1	0	0	0	2	0	1	0	1	0	0	1	2
649	0	1	0	1	0	0	1	1	0	0	0	1	1	0	1	1	0	1	1	1	1	1	1	1	1	2	0	0	2	2	0	1	1	0	1	1	2	0	0	0	2	0	1	0	1	0	0	0	2
650	1	1	0	1	0	0	1	1	0	0	0	1	1	0	0	0	0	2	1	1	2	0	1	1	1	1	0	0	2	2	0	1	1	1	0	2	1	0	0	0	2	0	0	0	1	0	0	2	0
651	0	0	0	1	0	0	2	1	0	0	0	1	1	0	1	1	0	1	1	1	1	0	0	0	0	1	0	1	1	1	1	2	2	0	2	0	1	0	1	0	1	0	1	0	0	0	0	2	0
652	0	1	0	0	0	0	0	0	2	0	0	0	0	0	0	0	0	1	1	0	2	0	2	0	0	0	0	1	2	2	1	2	1	0	0	2	1	0	0	2	0	0	0	1	1	1	0	1	0
653	0	1	1	0	0	1	1	1	1	0	0	1	1	0	0	0	0	0	2	0	2	1	1	1	1	1	0	2	1	2	2	0	0	1	0	2	2	0	0	1	1	0	1	0	1	1	0	1	1
654	0	1	0	1	0	0	1	0	1	0	0	0	1	1	1	0	0	1	1	0	1	1	0	0	1	1	0	0	2	2	1	1	1	1	2	0	1	0	0	2	0	0	1	0	1	1	0	0	1
655	0	0	0	1	0	0	1	0	1	0	0	0	1	1	1	0	0	2	0	0	1	1	0	0	0	2	0	1	2	2	1	1	1	0	0	2	1	0	0	0	2	0	0	1	0	1	0	0	2
656	0	2	1	1	0	0	1	0	1	0	0	0	2	2	2	0	0	2	0	0	0	1	0	0	1	0	0	0	2	2	0	1	1	0	0	2	1	0	0	2	0	0	0	0	0	0	0	2	0
657	0	0	0	0	1	1	1	0	1	0	1	2	2	0	0	0	1	1	2	1	2	1	0	0	0	2	0	0	1	1	1	1	1	0	0	2	1	0	0	1	1	0	1	0	1	1	0	0	1
658	0	2	0	0	0	0	2	0	1	0	0	0	2	0	0	1	0	0	2	0	2	1	1	1	1	0	0	2	2	2	1	1	1	0	1	0	2	0	0	0	2	1	0	0	0	0	0	2	0
659	1	2	0	0	1	1	2	0	1	0	1	0	1	1	1	0	1	2	1	0	1	1	0	0	0	0	0	1	2	2	1	2	2	0	1	1	2	0	0	1	1	0	2	0	2	0	0	2	0
660	0	2	0	0	0	0	2	0	1	0	1	1	2	2	2	0	0	1	1	2	1	1	0	0	0	0	0	0	2	2	0	1	2	2	0	2	1	1	0	0	2	1	0	0	1	1	0	2	0
661	1	1	0	0	0	0	1	0	2	0	0	0	0	0	0	0	0	1	1	1	2	1	0	0	0	0	0	0	2	2	0	1	1	1	1	2	0	0	0	2	0	0	0	0	0	1	0	1	2
662	0	1	1	1	1	1	0	0	2	0	0	0	1	1	1	0	0	1	1	1	1	1	0	0	1	0	0	0	2	2	0	0	1	1	1	2	1	0	0	0	1	0	0	0	0	1	0	0	2
663	0	2	0	0	0	0	1	0	0	0	1	0	0	0	0	0	0	1	2	1	2	0	0	0	0	2	0	0	2	2	0	1	1	0	0	2	1	0	0	2	0	0	0	0	0	1	0	0	2
664	0	0	0	0	1	1	1	0	1	1	1	0	1	1	1	0	0	0	2	0	2	0	1	0	1	2	0	0	2	2	0	1	2	0	1	2	2	0	0	1	1	0	0	0	0	1	0	2	0
665	0	2	0	1	0	0	1	1	1	1	0	0	1	0	0	0	0	0	1	1	1	0	0	0	0	0	0	1	2	2	1	1	2	1	2	2	1	0	0	1	1	0	0	0	2	1	0	1	1
666	1	2	0	1	0	0	1	0	1	0	1	0	0	0	0	0	0	0	2	0	2	2	0	0	0	0	0	1	2	2	1	1	2	0	0	2	0	1	0	1	0	0	0	0	0	2	0	2	0
667	0	1	0	0	0	0	1	0	1	0	0	0	1	1	1	0	0	2	0	1	1	0	0	0	0	2	0	1	2	2	0	1	2	0	0	2	1	0	0	1	1	0	1	0	1	1	0	0	1
668	0	0	0	0	0	0	2	0	0	0	0	0	1	1	0	0	0	2	0	1	0	0	1	0	0	2	0	0	2	2	0	1	1	0	1	1	1	1	1	0	1	0	1	0	0	0	0	1	0
669	0	0	1	1	0	0	1	1	1	1	0	1	2	1	2	1	0	1	1	1	1	0	1	0	0	0	0	0	1	1	1	2	2	0	0	2	0	1	0	0	0	0	0	0	0	1	0	1	1
670	0	1	0	1	0	0	0	0	2	0	0	0	0	0	0	0	0	1	1	1	1	0	1	0	0	1	0	2	1	2	2	1	1	0	0	2	1	0	1	0	1	0	1	0	1	0	0	0	2
671	0	2	0	0	0	0	1	0	1	0	0	0	0	0	0	0	0	1	1	0	2	0	0	0	0	1	0	0	2	2	1	0	0	0	0	2	0	1	1	1	0	0	1	0	1	2	0	2	0
672	0	2	0	0	0	0	1	0	0	0	0	0	0	0	0	0	0	0	2	0	2	1	1	0	0	0	0	1	1	1	1	1	1	1	1	1	1	0	0	0	0	1	0	1	2	1	0	1	2
673	0	2	1	0	0	1	1	0	1	0	0	0	1	0	0	0	0	0	2	1	2	1	0	0	0	2	0	0	2	2	1	1	1	0	0	2	0	1	0	1	0	0	0	0	1	0	0	0	2
674	1	2	0	0	0	0	2	0	0	0	0	0	0	0	0	0	0	1	1	1	1	0	1	0	0	1	0	0	2	2	0	1	2	1	2	2	1	1	0	1	1	0	0	2	0	2	0	2	0
675	0	2	1	0	0	0	0	0	1	0	0	0	0	0	0	0	0	2	0	1	2	0	0	0	0	2	0	1	2	2	2	2	2	0	1	2	1	0	0	0	2	1	0	0	1	1	0	0	2
676	1	2	0	0	0	0	1	0	2	0	0	0	1	1	1	0	0	1	1	1	1	0	1	1	1	1	2	1	2	2	1	0	1	0	0	2	1	0	0	1	1	0	0	1	0	0	0	0	1
677	0	0	0	0	0	0	1	0	1	0	0	1	1	1	1	0	0	0	2	1	2	0	0	0	1	0	0	1	2	2	2	0	0	0	0	2	0	0	0	1	1	0	0	0	0	0	0	0	1
678	0	2	0	0	0	0	1	0	0	1	1	0	1	1	1	0	0	0	2	0	2	0	0	0	0	2	0	0	2	1	0	2	2	0	2	1	2	1	0	0	0	0	1	0	2	1	0	1	1
679	0	1	0	0	0	0	1	0	1	0	0	1	1	0	0	0	1	2	1	0	1	0	0	0	1	1	0	0	2	2	0	1	2	2	0	2	1	1	1	1	0	0	1	0	1	0	0	2	0
680	0	0	0	1	1	1	2	0	0	0	1	1	1	0	0	0	0	0	2	0	2	0	0	0	0	0	0	1	2	2	0	0	1	0	0	2	2	1	1	0	1	0	0	1	0	1	0	1	1
681	0	0	1	0	1	1	1	0	1	1	0	1	2	2	2	0	0	1	1	1	2	1	0	0	0	1	0	0	2	2	1	2	2	1	0	2	1	1	0	0	1	0	0	0	1	1	1	1	0
682	1	2	0	1	0	0	2	0	0	0	1	1	2	1	1	1	1	2	1	1	1	1	1	0	0	0	0	0	2	2	0	1	1	1	1	1	1	0	0	0	2	0	0	0	1	0	0	0	2
683	1	1	0	1	0	0	1	0	1	0	0	0	2	2	2	0	1	2	1	0	1	0	0	0	0	0	0	0	2	2	0	1	2	0	0	2	2	0	0	0	1	1	0	1	2	1	0	2	0
684	1	1	0	0	1	1	0	0	1	0	0	1	2	2	2	0	0	2	0	2	0	0	0	0	1	1	0	1	2	2	0	1	1	1	2	0	1	1	0	0	0	0	0	0	0	1	1	2	0
685	1	2	0	1	0	0	1	0	0	0	0	0	1	1	1	0	0	1	1	0	1	1	0	0	0	0	0	0	2	2	0	1	2	0	1	2	1	0	0	1	1	0	1	0	0	1	0	1	1
686	0	1	1	1	0	0	1	0	1	0	1	1	2	1	2	1	0	0	1	0	2	1	1	1	1	1	0	0	2	2	0	2	2	0	2	0	0	1	1	1	0	0	0	0	0	0	0	2	0
687	0	1	0	1	0	0	0	0	1	0	0	0	1	1	1	0	0	2	0	2	1	0	1	0	0	0	0	1	2	1	0	0	1	1	1	2	2	1	0	0	1	0	0	1	0	0	0	2	0
688	1	0	0	0	1	1	0	0	2	0	0	0	2	2	2	0	0	2	0	2	1	1	1	1	1	2	0	0	2	2	0	2	2	1	0	2	1	1	0	0	0	0	2	0	1	1	0	1	1
689	0	1	0	1	0	0	0	0	2	0	0	0	1	1	1	0	0	1	1	0	1	0	0	0	0	1	0	0	2	2	0	1	2	1	2	2	2	0	0	1	1	0	0	0	0	0	0	1	1
690	0	2	0	0	0	0	1	0	0	0	0	0	0	0	0	0	0	1	1	1	1	1	1	0	0	0	0	0	2	2	0	1	1	1	0	2	2	0	0	1	1	0	0	0	0	0	0	1	1
691	0	1	0	0	0	0	0	0	2	0	0	0	0	0	0	0	0	0	2	1	2	0	0	0	1	1	0	1	2	2	1	2	2	0	1	1	2	0	0	2	0	1	0	0	1	0	0	2	0
692	0	2	0	0	1	1	1	1	0	0	0	1	1	0	0	0	0	2	0	1	1	0	1	0	1	2	0	0	2	2	0	2	2	0	1	1	2	0	0	0	1	1	0	0	1	1	0	2	0
693	0	1	0	1	0	0	0	0	2	0	0	0	0	0	0	0	0	0	1	0	1	1	0	0	0	0	0	0	2	2	1	1	2	2	0	2	0	1	0	1	0	0	1	0	1	1	0	2	1
694	1	1	0	0	0	0	0	0	2	0	0	1	2	2	2	0	0	1	1	1	1	0	0	0	1	2	0	1	2	2	0	2	1	0	0	2	2	0	0	0	2	0	0	0	0	1	0	0	2
695	1	1	0	0	0	0	1	0	0	0	1	0	1	1	1	0	0	0	2	0	2	0	0	0	1	0	0	1	1	1	2	2	2	0	1	1	2	0	0	0	1	0	1	0	1	1	0	1	1
696	1	1	0	1	0	0	1	0	0	0	0	0	1	0	1	1	0	1	2	1	2	1	1	0	0	0	0	2	1	1	2	1	2	0	0	2	1	0	1	0	1	0	0	0	0	0	0	2	1
697	0	1	0	0	0	0	2	1	0	0	1	0	1	1	1	0	0	0	2	0	2	0	0	0	0	1	0	1	2	2	1	2	2	0	1	1	1	0	1	0	1	0	0	0	0	0	0	2	1
698	0	1	0	1	0	0	0	0	0	0	1	0	1	1	0	0	0	0	2	0	2	1	1	1	1	1	0	1	2	2	2	2	2	0	1	1	1	0	1	0	1	1	0	0	0	1	0	1	1
699	1	0	1	0	1	1	0	0	0	0	1	1	1	0	0	0	0	1	1	1	2	1	0	0	0	0	0	1	1	1	2	1	1	0	0	2	0	1	0	0	1	1	0	0	2	0	0	2	1
700	1	1	0	1	0	0	1	0	1	0	0	1	1	0	0	0	0	0	2	1	2	1	0	0	0	0	0	1	2	2	1	2	2	0	1	1	1	0	0	2	0	1	1	0	1	0	0	1	0
701	0	0	0	0	1	1	2	0	1	0	0	0	0	0	0	0	0	1	1	0	2	0	0	0	0	1	0	1	1	1	2	1	1	0	1	2	0	2	0	0	0	1	0	1	1	0	0	2	0
702	0	1	0	0	0	0	1	0	1	0	0	0	1	0	0	0	0	2	0	1	1	0	0	0	1	0	0	0	2	2	0	1	1	0	0	2	2	0	0	0	1	0	0	0	0	1	0	0	2
703	0	2	0	0	0	0	2	0	0	0	1	1	1	0	0	0	0	0	2	1	2	0	0	0	0	1	0	0	2	2	1	1	1	0	1	2	1	0	0	2	0	0	0	0	0	0	0	2	0
704	1	1	0	1	0	0	2	0	0	0	1	1	1	2	2	0	0	1	1	1	1	1	0	0	0	1	0	2	1	2	2	1	1	0	0	2	2	0	0	0	2	1	0	0	0	0	0	1	1
705	0	1	0	0	0	0	1	0	0	0	1	0	1	1	1	0	0	1	1	1	2	0	0	0	1	0	0	1	2	2	1	0	0	1	2	2	2	0	0	1	1	0	0	1	0	1	0	1	1
706	0	1	0	0	0	0	0	0	2	0	0	1	2	1	1	0	0	0	1	2	1	0	0	0	0	1	0	0	2	2	1	2	2	0	0	2	0	0	0	1	0	0	1	0	1	0	0	1	1
707	1	1	0	1	1	1	2	1	0	0	0	0	0	0	0	0	0	1	1	1	1	1	0	0	0	0	0	0	2	2	1	1	2	1	1	1	1	1	0	1	1	0	0	1	0	1	0	2	0
708	1	1	0	0	1	1	0	0	2	0	0	1	0	0	0	0	0	0	2	1	2	0	0	0	0	1	0	0	1	1	2	0	0	0	1	1	0	0	0	1	1	0	0	0	0	0	0	0	2
709	1	1	0	1	0	0	1	0	0	0	0	1	2	1	1	0	0	1	1	0	1	1	1	0	0	0	1	0	2	2	0	1	1	2	2	2	1	1	0	0	1	0	0	0	0	1	0	1	1
710	0	1	0	0	0	0	1	1	1	0	0	0	0	0	0	0	0	1	1	0	1	0	0	0	1	2	0	0	2	1	0	1	1	1	0	2	2	0	0	1	1	0	0	0	0	0	0	2	0
711	0	1	0	0	0	0	1	0	1	0	0	1	1	0	0	0	0	1	1	1	1	0	0	0	0	2	0	0	2	2	0	2	2	1	1	1	2	0	0	1	1	0	1	0	1	1	0	0	2
712	1	1	0	0	1	1	1	0	1	0	0	0	1	0	0	0	0	0	2	1	2	1	0	0	0	2	0	1	2	2	0	1	1	0	0	2	1	0	0	2	0	0	2	0	2	1	0	1	1
713	0	2	0	0	1	1	0	0	1	0	0	0	1	1	1	0	0	1	1	1	2	1	0	0	0	0	0	0	1	1	2	1	1	0	0	2	2	0	0	0	1	0	1	0	1	2	0	1	1
714	0	1	0	1	0	0	2	0	1	0	0	0	1	1	0	0	0	1	1	1	2	1	0	0	0	2	0	0	2	1	1	1	1	0	0	2	1	0	0	1	1	0	0	0	0	1	0	1	0
715	1	1	0	0	1	1	1	1	1	0	0	1	1	0	0	0	0	0	2	1	2	0	0	0	1	2	0	2	2	2	0	1	1	0	1	1	2	1	1	0	1	0	0	2	0	1	0	1	1
716	0	2	0	0	0	0	1	0	0	0	0	0	0	0	0	0	1	2	1	0	2	0	1	0	0	1	0	0	2	2	0	1	1	1	2	1	1	0	0	2	0	0	1	0	0	1	0	2	0
717	0	1	0	0	1	1	2	0	0	0	1	1	1	1	1	0	0	0	1	0	1	1	0	0	0	2	0	1	1	1	2	1	1	0	2	1	0	1	1	1	0	0	0	0	0	0	0	1	1
718	1	2	0	0	0	0	2	0	0	0	0	0	1	1	1	0	0	2	0	1	2	0	0	0	0	1	0	2	2	2	1	0	0	0	1	1	2	0	0	1	1	2	0	0	0	1	0	2	1
719	1	1	1	0	0	0	2	0	0	0	0	0	1	1	1	0	0	1	1	1	2	1	0	0	0	0	0	1	2	2	0	2	2	0	2	0	1	0	0	1	1	0	1	0	1	1	0	1	1
720	1	2	0	1	0	0	1	0	0	0	0	1	2	2	2	0	0	0	2	0	1	1	0	0	0	2	0	0	2	2	2	1	2	0	0	2	2	0	0	1	1	0	1	0	1	0	0	2	1
721	1	1	0	1	0	0	1	1	1	0	1	0	0	0	0	0	0	0	2	0	2	2	0	0	0	0	0	0	1	1	0	1	1	1	2	0	1	0	0	1	0	0	0	0	1	0	0	0	2
722	0	2	0	0	0	0	1	0	0	0	1	0	1	1	1	0	0	0	2	1	2	0	0	0	0	1	0	0	2	2	1	0	0	1	0	2	0	0	0	2	0	1	0	0	1	1	0	1	0
723	1	0	0	0	2	2	2	0	0	0	1	0	0	0	0	0	0	1	1	1	1	1	1	1	1	2	0	1	2	1	1	2	2	0	2	0	1	0	0	2	0	1	0	0	1	0	0	1	1
724	1	1	0	1	0	0	1	0	0	0	1	0	0	0	0	0	0	0	1	0	2	0	0	0	0	2	0	0	2	2	1	1	1	1	2	0	2	0	0	0	1	0	0	0	1	0	0	0	2
725	0	0	0	0	0	1	1	0	0	0	1	0	2	1	1	1	0	0	2	0	2	1	0	0	0	2	0	0	1	1	0	1	1	1	0	2	1	0	1	0	0	0	0	0	0	1	0	1	1
726	0	0	0	0	1	1	2	1	0	0	1	0	1	1	1	0	0	1	1	1	2	0	0	0	0	1	0	0	2	2	0	0	0	0	0	2	2	0	0	1	1	1	0	1	1	0	0	2	0
727	0	0	0	0	0	1	0	0	2	0	0	1	1	0	0	0	0	2	0	1	2	1	1	1	0	0	0	1	2	2	0	1	1	2	2	2	2	0	0	0	2	1	0	0	1	0	0	1	1
728	0	1	0	1	1	1	1	1	1	0	0	0	1	1	1	0	0	0	2	0	2	0	0	0	0	0	0	0	2	2	1	1	2	2	1	2	1	0	0	0	0	0	0	0	0	2	0	0	2
729	0	2	0	0	0	0	2	0	0	0	0	1	2	1	1	0	0	1	1	1	1	1	1	0	0	0	0	0	2	2	1	0	0	0	2	2	1	0	0	0	2	0	0	0	0	1	0	2	0
730	1	0	0	0	0	0	1	0	0	0	0	0	1	0	0	0	0	1	1	0	0	0	1	0	0	1	1	0	2	2	0	1	1	1	2	0	1	0	0	1	1	0	0	0	1	0	0	0	1
731	0	1	0	1	0	0	2	0	0	0	1	1	2	2	2	0	1	0	2	1	2	0	1	0	0	0	0	0	2	2	1	1	1	2	2	2	1	0	0	1	1	0	0	0	0	1	0	1	2
732	0	2	1	1	0	0	1	2	0	0	0	0	1	2	1	0	0	0	2	0	2	0	1	0	0	0	0	0	2	2	0	1	1	0	0	2	1	0	0	1	1	0	1	0	1	0	0	1	1
733	1	1	0	0	0	0	1	1	1	0	0	1	2	1	1	0	0	1	2	1	2	2	1	1	1	1	0	0	1	2	1	2	2	0	1	1	2	1	0	0	1	1	0	0	1	0	0	0	2
734	0	0	0	0	0	0	2	0	0	0	1	1	1	0	0	0	0	2	0	2	1	1	1	1	1	1	1	0	1	1	1	1	2	0	0	2	2	0	0	0	2	0	1	0	1	0	0	2	0
735	1	2	0	0	0	0	2	1	0	0	0	0	1	1	1	0	0	1	1	1	1	0	0	0	0	1	0	1	1	1	2	1	1	2	1	1	1	0	0	2	0	0	0	0	1	0	0	2	0
736	0	1	0	1	0	0	1	1	0	0	0	1	2	0	0	0	0	1	1	1	1	0	1	0	0	0	0	0	2	1	1	2	2	0	0	2	2	0	0	0	2	0	0	0	0	0	0	2	0
737	1	2	1	1	0	0	1	0	1	1	1	0	0	0	0	0	0	0	1	0	1	0	0	0	0	0	0	0	1	1	1	1	2	1	2	2	1	0	0	0	2	0	0	0	0	0	0	1	1
738	1	1	0	0	0	0	0	0	2	0	0	0	2	0	0	1	1	2	1	0	1	0	0	0	0	2	1	0	2	1	0	2	2	1	0	2	1	1	0	1	1	0	1	0	2	2	0	0	2
739	1	0	0	0	0	1	1	0	1	0	1	0	0	0	0	0	0	0	2	1	2	1	0	0	0	0	0	0	2	2	0	2	2	0	0	2	2	1	1	0	1	0	0	0	0	1	0	0	2
740	0	2	0	0	0	0	1	0	2	0	0	1	1	0	0	0	0	0	1	0	2	1	0	0	0	1	0	1	1	1	1	2	2	1	0	2	0	0	0	1	1	0	0	0	0	1	0	1	2
741	0	0	0	0	0	1	0	0	1	0	0	0	1	1	1	0	0	0	2	0	2	0	0	0	0	1	0	1	2	2	1	0	1	1	0	2	2	0	0	0	2	0	0	0	0	1	0	2	0
742	0	0	0	0	0	0	2	1	0	0	0	0	1	1	1	0	0	1	1	0	2	1	1	1	1	1	0	0	2	2	0	1	1	1	1	1	1	0	1	0	1	0	1	0	1	1	0	2	0
743	0	0	0	0	0	0	0	0	1	0	0	0	0	0	0	0	0	1	1	1	2	0	0	0	0	2	0	0	2	1	0	1	1	0	1	1	0	0	0	2	0	0	0	0	0	0	0	2	0
744	1	0	0	1	0	0	2	1	0	0	1	0	0	0	0	0	0	0	2	0	2	0	0	0	0	1	0	1	1	1	1	2	2	1	1	1	1	1	0	0	1	0	2	0	2	1	0	2	0
745	0	0	0	0	0	0	1	0	0	0	0	0	1	1	1	0	0	0	2	0	2	0	0	0	0	0	0	0	2	2	0	1	2	0	0	2	2	0	0	1	0	0	0	0	2	1	0	2	0
746	1	2	0	0	1	1	2	1	0	0	0	0	0	0	0	0	0	1	1	1	2	0	1	0	0	1	0	1	2	2	0	1	1	1	0	2	1	0	0	1	1	0	0	0	0	1	0	1	0
747	0	2	0	0	0	0	2	0	1	0	0	1	1	0	0	0	0	2	0	2	1	1	0	0	0	0	0	0	2	2	1	0	2	1	1	2	1	0	0	1	0	0	1	0	1	0	0	2	0
748	1	2	1	0	0	1	0	0	2	0	0	1	1	0	0	0	0	0	1	1	1	1	1	1	1	0	0	1	1	1	1	1	1	0	0	2	0	0	0	1	0	0	0	1	0	0	0	1	1
749	0	2	0	1	0	0	0	0	1	0	1	1	1	1	1	0	0	0	2	0	2	0	0	0	0	0	0	1	2	2	2	2	2	0	1	1	1	0	0	0	2	0	0	0	2	0	0	1	1
750	1	1	0	0	0	0	1	1	0	0	0	0	1	1	1	1	0	1	1	0	1	0	0	0	0	1	0	1	2	2	1	2	2	0	2	0	2	0	1	0	1	0	0	0	0	1	0	1	0
751	0	1	0	0	0	0	2	1	0	0	1	0	1	1	1	0	0	1	1	1	2	0	1	1	1	1	0	0	2	2	0	1	2	1	2	1	1	0	0	0	2	0	0	0	1	0	0	1	1
752	0	2	0	0	0	0	0	0	0	0	0	0	0	0	0	0	0	0	1	0	2	1	1	1	0	1	0	0	2	2	0	2	2	1	0	2	2	0	0	0	1	0	1	0	1	2	0	1	1
753	1	2	0	1	0	0	1	1	1	0	0	1	2	1	1	0	0	0	2	0	2	0	1	1	1	1	0	1	2	2	2	1	2	0	1	2	1	0	1	0	0	0	1	0	1	0	0	0	2
754	0	2	0	2	0	0	1	1	1	1	0	0	0	0	0	0	0	1	1	1	1	0	0	0	0	1	1	0	2	1	0	1	2	0	0	2	2	0	0	0	2	1	1	0	1	0	0	1	1
755	1	1	0	0	0	0	2	0	0	0	1	2	2	0	0	1	0	1	1	1	1	2	1	1	1	1	0	1	1	2	2	2	2	0	0	2	2	0	0	1	1	0	0	0	0	0	0	0	2
756	1	2	1	1	0	0	1	0	0	0	0	1	1	0	0	0	0	0	1	2	1	1	0	0	0	0	0	0	1	1	0	1	1	0	1	2	1	0	0	0	1	0	1	0	1	0	0	0	2
757	0	0	1	1	0	0	1	0	1	0	1	1	2	2	2	0	0	2	0	1	0	1	0	0	0	2	0	0	2	2	1	1	1	0	1	1	1	0	0	1	1	0	0	0	0	1	0	1	2
758	1	1	0	1	0	0	0	0	1	0	1	0	1	1	1	0	0	1	1	0	0	0	0	0	0	1	0	1	2	2	2	2	2	1	1	1	1	1	0	0	1	1	0	0	0	2	0	2	1
759	0	0	0	0	1	1	2	1	0	0	1	0	0	0	0	0	0	2	0	1	1	1	0	0	0	0	0	0	2	1	0	0	0	0	0	2	2	0	1	0	1	0	1	0	1	1	0	2	0
760	0	1	0	0	0	0	0	0	2	0	0	0	1	1	1	0	0	2	0	0	0	1	1	0	0	0	0	0	2	2	0	1	1	0	1	1	1	0	0	1	0	0	0	0	0	0	0	0	2
761	0	1	0	0	0	0	1	1	1	0	0	1	2	2	2	0	0	1	1	1	1	1	1	1	0	0	0	2	1	1	2	1	1	1	1	2	2	0	0	0	2	0	0	0	0	1	0	1	1
762	1	0	0	0	0	0	1	0	2	0	0	1	1	0	1	1	0	1	1	0	1	0	0	0	1	2	1	1	2	2	0	1	2	2	0	2	1	0	0	0	1	0	0	0	0	1	0	1	1
763	0	1	0	0	1	1	2	1	0	0	1	0	0	0	0	0	0	1	1	1	2	1	0	0	0	2	0	0	2	1	0	2	2	0	1	1	1	0	0	0	2	0	1	0	1	0	0	0	2
764	0	1	0	0	0	0	2	0	0	0	1	0	0	0	0	0	0	1	1	1	1	0	1	0	0	1	0	1	2	2	1	1	1	2	2	2	1	1	1	1	0	0	1	0	1	0	0	1	1
765	1	1	0	0	1	1	1	0	0	0	1	1	1	0	0	0	0	1	1	1	1	1	0	0	0	0	0	0	1	2	1	1	1	1	0	2	1	0	0	0	1	0	1	0	1	0	0	2	0
766	0	1	1	1	0	0	1	1	0	0	0	0	1	0	0	1	0	0	2	0	1	0	1	0	1	0	0	2	1	1	2	0	1	0	1	2	1	1	0	0	1	1	0	1	1	0	0	1	1
767	0	2	0	0	0	0	1	0	0	0	0	0	0	0	0	0	0	0	2	0	2	1	0	0	0	0	0	1	2	1	0	1	1	1	0	2	2	0	0	2	1	1	0	0	1	0	0	2	1
768	1	0	0	0	0	0	1	0	0	0	1	0	1	0	0	0	0	0	1	0	2	0	0	0	1	0	0	0	2	1	0	1	2	0	0	2	2	0	0	1	1	1	0	0	1	1	0	2	0
769	0	1	0	0	0	0	1	1	1	0	0	0	0	0	0	0	1	2	0	1	1	0	1	0	0	0	0	1	0	0	2	1	1	1	2	1	2	0	0	0	1	2	0	0	1	0	0	1	1
770	0	0	0	0	1	1	2	0	0	0	0	0	0	0	0	0	1	0	2	1	2	0	0	0	1	0	0	0	2	2	0	2	2	1	0	2	0	1	0	0	1	0	0	1	0	0	0	1	1
771	1	1	0	1	0	0	1	0	1	1	2	0	0	0	0	0	0	1	1	1	2	1	0	0	0	1	0	2	1	2	2	2	2	0	2	1	1	0	1	0	1	0	1	0	0	0	0	1	1
772	0	0	1	1	0	0	2	0	0	0	1	0	0	0	0	0	0	0	2	1	2	1	0	0	0	0	0	2	0	0	2	0	1	1	1	2	1	1	1	0	0	0	1	0	1	1	0	2	1
773	0	0	0	0	0	0	1	0	0	0	0	1	1	0	0	0	0	0	2	0	2	0	0	0	0	0	0	1	2	1	2	0	2	1	1	2	1	0	0	2	0	2	0	0	0	1	0	1	1
774	0	1	0	1	0	0	1	0	1	0	0	1	1	0	0	0	0	2	0	1	1	0	1	0	0	2	0	0	2	2	1	1	2	1	1	1	1	0	0	1	0	1	0	0	1	0	0	1	1
775	1	1	0	1	0	0	1	0	1	0	0	0	0	0	0	0	0	0	2	0	2	0	0	0	0	1	0	0	2	2	0	2	2	0	1	1	1	1	1	0	0	0	1	0	1	0	0	1	1
776	0	1	0	0	1	1	1	0	0	0	0	0	2	0	0	1	0	1	1	1	2	1	0	0	0	1	0	1	2	2	1	1	1	0	1	2	2	0	0	0	1	0	0	0	0	0	0	1	1
777	0	1	0	2	0	0	2	1	0	0	1	2	2	1	1	0	0	1	1	1	1	0	0	0	0	1	0	0	2	2	1	2	2	0	2	2	1	0	0	2	0	0	0	0	2	1	0	2	1
778	1	1	0	1	0	0	0	0	2	0	0	0	0	0	0	0	1	2	1	1	1	1	2	1	1	1	0	0	2	2	2	0	0	0	1	1	0	0	0	1	0	0	0	1	0	1	0	1	1
779	0	0	0	1	1	1	2	0	1	0	1	0	2	2	2	1	0	1	1	1	2	1	0	0	0	1	0	1	1	1	1	2	2	1	0	2	1	0	0	0	2	1	0	0	1	1	0	2	1
780	0	0	0	0	0	0	0	0	2	0	0	1	1	1	1	0	0	2	0	1	1	0	0	0	0	0	0	1	1	0	1	2	2	0	2	0	2	0	0	0	2	2	0	0	1	0	0	2	0
781	0	2	0	0	0	0	2	0	0	0	1	1	2	2	2	0	1	2	1	0	1	0	0	0	0	2	0	0	2	2	0	0	0	0	0	2	1	0	0	1	1	0	0	0	1	0	0	1	0
782	0	2	0	0	0	0	1	1	1	0	0	1	1	0	1	1	0	1	1	1	1	0	0	0	0	0	0	0	2	2	0	0	0	0	0	2	1	0	1	0	1	2	0	0	0	0	0	2	0
783	1	1	0	1	0	0	0	0	1	0	0	0	0	0	0	0	0	1	1	1	2	0	0	0	0	1	0	0	2	2	1	1	1	2	2	2	2	0	0	0	2	0	0	1	1	2	0	0	2
784	0	2	1	0	0	1	1	0	0	0	1	0	1	1	1	0	0	1	1	0	2	0	0	0	0	0	2	1	2	2	1	2	2	0	0	2	2	0	0	0	2	1	0	0	1	0	0	2	0
785	1	1	0	0	0	0	2	0	0	0	2	0	0	0	0	0	0	2	1	1	2	1	0	0	0	0	0	1	0	0	2	2	2	0	1	1	2	0	0	0	2	0	0	0	0	0	1	1	0
786	0	1	0	0	0	0	1	0	1	0	1	1	1	0	0	0	0	0	1	1	1	0	0	0	1	2	1	2	2	2	1	0	1	1	1	2	1	0	0	1	1	0	0	0	0	1	0	1	1
787	0	1	0	1	0	0	2	1	0	0	0	1	1	0	0	0	0	2	1	0	2	1	0	0	1	1	0	1	2	2	1	1	2	0	0	2	2	1	0	0	1	1	0	0	1	0	0	1	1
788	0	0	0	0	0	0	2	1	0	0	1	0	1	1	1	0	0	0	2	0	2	1	0	0	0	1	0	1	2	2	0	2	2	0	1	1	1	0	0	0	2	0	0	1	0	1	0	2	1
789	0	0	0	0	0	0	2	1	0	0	0	0	0	0	0	0	0	0	2	1	2	0	1	0	0	2	0	1	1	1	2	1	1	2	2	2	1	0	0	0	1	0	0	1	0	0	0	1	1
790	0	2	0	0	0	0	2	0	0	0	0	1	1	0	0	0	1	2	1	0	2	1	0	0	0	1	0	2	1	1	2	2	2	0	2	0	2	0	0	1	1	0	0	1	0	1	0	0	1
791	0	2	0	0	0	0	0	0	1	0	0	1	2	1	2	1	0	0	2	1	2	0	0	0	1	0	0	0	1	1	0	0	0	0	0	2	2	0	0	0	2	0	0	0	0	0	0	2	0
792	0	1	0	0	0	0	0	0	2	0	0	0	0	0	0	0	0	1	1	0	1	0	0	0	0	1	0	1	1	2	1	2	2	0	0	2	2	1	1	0	1	2	0	0	1	0	0	1	1
793	1	1	0	0	0	0	1	0	0	0	1	0	1	1	1	0	1	0	2	1	2	1	1	1	1	1	0	1	1	2	2	2	1	0	0	2	0	2	0	0	0	0	0	0	0	0	0	1	1
794	0	0	1	0	1	1	0	0	1	0	0	0	1	1	1	0	0	1	1	1	2	0	0	0	0	1	0	1	2	2	1	1	1	0	0	2	1	1	0	1	1	0	0	0	0	1	0	2	0
795	0	2	0	0	0	0	0	0	1	0	0	1	1	1	1	0	0	1	2	0	2	0	1	0	0	2	0	0	2	2	1	2	2	0	1	1	1	0	0	0	1	0	0	0	2	1	0	1	0
796	0	2	0	0	0	0	2	0	1	0	1	1	2	1	1	0	0	0	2	0	2	0	0	0	0	1	0	0	2	2	1	1	2	0	0	2	0	0	0	2	0	0	0	1	0	0	0	2	1
797	0	0	0	0	2	2	2	1	0	0	1	1	0	0	0	0	0	2	1	0	1	1	0	0	0	0	0	0	2	2	0	2	1	0	0	2	2	0	0	1	1	0	1	0	1	1	0	1	1
798	0	1	0	1	0	0	1	0	1	0	1	0	0	0	0	0	0	0	1	1	1	0	1	0	0	1	0	0	2	2	2	2	2	0	1	1	0	0	0	1	0	1	0	0	0	2	0	1	1
799	0	1	0	0	0	0	0	0	1	0	0	0	0	0	0	0	0	1	1	1	2	0	0	0	0	1	0	1	2	2	2	1	1	0	0	2	1	0	1	0	1	1	0	0	0	1	1	1	1
800	0	2	0	0	0	0	1	1	1	0	0	0	1	1	1	0	1	2	1	0	1	0	0	0	1	2	0	1	2	2	0	2	2	1	0	2	1	1	0	0	0	0	0	0	0	1	0	2	0
801	0	2	0	0	0	0	2	1	0	0	0	1	2	1	1	0	0	2	1	0	1	0	1	0	0	1	0	0	2	2	1	1	1	1	1	1	2	0	0	1	0	0	0	0	1	0	0	2	0
802	0	2	0	0	0	0	0	0	1	0	1	1	2	1	2	1	0	1	1	1	1	1	0	0	0	0	0	1	1	2	1	1	1	1	1	1	2	0	0	0	1	1	0	0	0	0	0	2	0
803	1	1	1	0	0	1	1	0	1	0	1	0	1	1	1	0	0	2	0	2	1	1	1	1	1	0	0	0	2	2	0	0	0	0	0	2	1	1	1	0	1	0	0	0	0	1	0	1	1
804	0	1	1	1	0	1	1	0	1	0	0	1	1	1	1	0	0	1	1	1	1	1	0	0	0	2	0	1	2	2	1	1	1	1	0	2	0	0	0	1	0	0	0	1	0	0	0	2	0
805	1	0	1	0	0	0	0	0	1	0	0	0	1	1	1	0	0	1	1	1	2	2	1	1	1	1	0	0	2	2	0	1	1	1	1	1	1	0	0	0	1	0	1	0	0	1	0	0	2
806	1	1	0	0	0	0	1	0	2	0	0	1	2	1	1	1	1	2	1	1	1	0	0	0	0	1	0	0	2	2	1	1	1	0	1	1	1	0	0	1	1	0	0	0	1	1	0	1	1
807	1	1	0	0	0	0	1	0	1	1	2	1	2	1	1	1	0	1	1	1	2	1	0	0	1	1	0	0	2	2	0	1	1	1	0	2	1	0	0	0	2	1	0	0	0	0	0	0	1
808	1	1	0	0	1	1	2	0	1	0	0	1	2	1	2	1	0	1	1	1	2	0	0	0	1	2	0	0	2	2	1	2	2	0	2	1	2	0	0	1	1	0	1	0	1	0	0	0	2
809	0	1	0	0	1	1	1	0	1	0	0	0	0	0	0	0	0	0	2	0	2	0	0	0	0	0	0	0	2	2	0	1	2	0	2	1	0	0	0	1	1	0	1	0	2	1	0	2	0
810	0	1	1	1	0	0	2	1	0	0	0	0	1	1	1	0	0	2	1	1	2	0	0	0	0	1	0	1	2	2	0	1	2	0	0	2	2	0	0	0	2	1	0	0	2	0	0	1	2
811	0	1	0	0	0	0	2	0	1	0	0	1	1	0	0	0	0	0	2	1	2	1	1	0	1	0	0	1	1	1	2	1	1	1	1	1	2	0	0	1	1	0	0	0	0	0	0	2	0
812	0	2	0	0	0	0	2	0	0	0	0	1	1	1	1	0	0	2	0	1	1	0	0	0	0	1	0	0	2	2	0	2	2	0	1	1	1	0	0	1	1	2	0	0	1	0	0	2	0
813	1	1	0	0	0	0	1	0	1	0	0	0	0	0	0	0	0	0	2	0	2	0	1	1	1	1	0	0	2	2	0	1	1	0	1	1	1	0	0	1	1	1	1	0	1	0	0	0	2
814	0	2	0	0	0	0	2	0	0	0	0	0	0	0	0	0	0	0	2	1	2	1	1	1	1	0	0	1	1	1	2	0	1	1	0	2	1	1	0	0	0	0	0	0	0	1	0	1	0
815	0	2	1	1	0	0	2	0	0	0	1	1	1	1	1	0	0	0	1	0	2	1	0	0	0	1	0	1	2	1	0	1	2	1	0	2	0	1	0	0	0	0	1	0	1	0	0	0	1
816	1	1	0	1	0	0	0	0	2	0	0	0	1	1	1	0	0	2	0	1	2	0	0	0	1	0	0	0	1	1	1	1	1	0	0	2	1	0	1	0	1	0	0	1	1	2	0	0	2
817	0	1	0	0	1	1	2	1	0	1	1	0	0	0	0	0	0	1	2	1	2	0	1	0	1	2	0	0	2	2	0	2	2	0	1	1	2	0	0	0	2	0	1	0	1	1	0	2	0
818	0	2	1	1	0	0	1	0	0	0	0	1	1	0	0	0	0	1	1	1	1	1	1	1	1	0	0	0	2	2	2	1	1	0	0	2	1	0	0	0	1	0	1	0	1	0	0	0	2
819	0	0	0	0	1	1	2	1	0	0	0	0	0	0	0	0	0	0	2	0	2	0	0	0	0	1	0	0	2	2	0	1	2	2	2	1	2	0	0	1	1	0	2	0	2	1	0	1	1
820	0	0	0	0	0	0	0	0	2	0	0	1	1	1	1	0	1	2	1	0	1	1	0	0	1	0	0	0	2	2	0	1	1	0	2	1	2	0	0	0	2	0	0	0	0	2	0	1	2
821	0	0	0	0	1	1	1	1	1	0	0	0	1	0	0	0	0	0	2	1	2	1	1	1	0	1	1	0	2	2	1	1	1	0	1	1	2	0	0	2	0	0	0	0	0	0	0	1	0
822	1	1	0	0	0	0	0	0	1	0	0	0	1	1	1	1	0	0	1	0	2	1	0	0	0	0	0	0	2	2	2	1	2	0	1	2	1	0	1	0	1	0	0	0	0	2	0	2	1
823	0	0	0	0	0	0	1	0	1	0	0	0	1	1	1	0	0	1	0	0	0	1	1	1	1	2	0	0	2	2	0	1	1	0	2	1	1	0	0	1	1	0	0	0	0	1	0	1	1
824	1	1	0	0	0	0	1	1	1	0	0	0	0	0	0	0	1	1	1	0	2	0	0	0	1	1	0	1	2	2	1	1	1	1	1	1	1	0	0	1	1	1	0	0	1	0	0	0	2
825	0	1	0	0	0	1	1	0	1	0	0	1	0	0	0	0	0	1	1	0	2	0	0	0	0	1	0	0	1	1	1	1	1	0	1	2	2	0	0	1	1	0	0	1	1	1	1	0	1
826	0	1	0	0	1	1	0	0	2	0	0	0	1	0	0	0	0	0	2	0	1	0	1	0	0	0	0	0	2	1	1	0	0	0	0	2	0	1	0	0	1	0	0	0	0	0	0	1	1
827	0	0	0	1	0	0	0	0	1	0	1	0	0	0	0	0	0	0	2	1	2	0	0	0	0	1	0	1	2	1	0	1	1	1	2	0	2	0	0	1	1	0	2	0	2	0	0	0	2
828	0	1	0	0	0	0	1	0	2	0	0	0	0	0	0	0	0	1	1	1	2	0	1	0	0	0	0	2	2	2	0	2	2	0	2	0	1	1	0	0	1	0	0	0	0	0	0	0	2
829	1	0	0	2	1	1	1	0	0	0	1	0	1	1	1	0	0	0	2	0	2	0	0	0	0	1	0	0	2	2	0	2	2	1	1	1	0	0	0	1	0	2	0	0	0	0	0	0	1
830	1	2	0	0	0	0	1	0	1	1	0	0	0	0	0	0	0	0	2	1	2	1	1	1	1	2	0	2	2	2	1	2	2	1	1	2	0	0	0	2	0	0	0	0	0	0	0	1	1
831	0	0	0	0	0	0	2	1	0	0	0	0	1	1	1	0	0	0	2	0	2	1	0	0	0	0	1	0	2	2	0	1	1	0	1	1	0	0	0	2	0	0	1	0	1	0	0	0	2
832	0	1	0	0	0	0	1	0	1	0	0	0	1	2	1	0	1	1	1	1	2	0	0	0	0	2	1	0	2	2	0	0	1	1	0	2	1	0	0	0	1	0	0	0	2	1	0	0	2
833	0	2	0	0	0	0	1	0	0	0	1	1	1	0	0	0	0	2	0	1	1	0	0	0	1	1	0	0	2	2	1	1	1	0	0	2	1	0	0	2	0	1	0	0	1	0	0	1	1
834	0	0	0	1	0	0	2	1	0	0	0	0	1	1	1	0	0	0	2	1	2	1	0	0	0	1	0	1	2	2	1	1	2	0	0	2	1	0	0	0	1	1	0	0	1	0	0	1	1
835	0	0	0	1	0	0	2	1	0	0	0	0	0	0	0	0	0	2	0	1	2	1	0	0	0	0	0	1	1	1	2	1	1	0	1	1	0	0	0	1	0	1	0	0	1	1	0	1	1
836	0	1	0	0	1	1	0	0	2	0	0	0	1	1	1	0	0	1	1	1	1	0	1	1	1	1	0	1	2	2	1	1	1	0	0	2	1	0	0	2	0	0	0	0	0	0	0	2	1
837	0	2	0	0	0	0	0	0	1	0	0	0	0	0	0	0	0	1	1	1	1	0	0	0	1	2	0	1	1	1	2	0	1	1	1	2	2	1	0	0	1	0	0	0	0	1	0	1	1
838	1	2	1	0	0	0	0	0	2	0	0	1	1	1	1	0	0	1	1	0	2	0	1	0	0	1	0	1	1	1	2	1	1	0	1	0	1	0	0	0	1	0	0	0	0	2	0	0	2
839	0	1	0	0	1	1	0	0	2	0	0	0	0	0	0	0	0	0	1	0	2	0	0	0	0	1	0	0	2	2	1	0	1	1	0	2	1	0	0	0	0	0	1	0	1	2	0	2	0
840	1	2	1	1	0	0	2	0	0	0	1	2	2	2	2	0	0	1	1	1	2	0	0	0	0	0	0	0	2	2	0	1	1	0	1	1	1	0	0	2	0	0	0	1	0	0	0	2	2
841	0	1	0	1	0	0	1	1	1	0	0	1	1	0	0	0	1	0	2	1	2	0	0	0	1	1	0	0	2	2	1	0	0	0	0	2	2	0	1	0	1	1	0	0	1	0	0	0	2
842	0	2	1	0	1	1	2	1	0	1	1	0	0	0	0	0	0	0	2	0	2	0	0	0	0	1	0	1	2	2	2	1	1	1	2	0	1	0	0	1	1	0	0	1	0	0	0	1	1
843	0	0	0	0	1	1	2	1	0	0	0	0	0	0	0	0	0	1	1	0	1	1	0	0	0	1	0	1	1	1	2	1	1	0	0	1	1	0	0	1	0	1	0	1	1	0	0	2	2
844	0	1	0	0	1	1	0	0	2	0	0	0	0	0	0	0	0	0	2	1	1	0	0	0	0	2	0	1	2	2	1	0	0	1	0	2	2	0	0	0	2	1	0	1	0	1	0	1	1
845	0	0	1	0	0	0	2	1	0	0	0	1	1	0	1	1	0	1	1	1	2	0	0	0	0	1	0	0	1	2	1	2	2	1	0	2	1	0	1	1	0	1	0	0	2	0	0	0	2
846	0	1	0	2	0	0	2	0	1	0	0	1	1	0	0	0	0	1	1	1	2	0	0	0	0	0	0	1	2	2	0	2	2	1	0	2	2	0	0	1	1	0	1	0	0	1	0	2	0
847	0	0	0	0	1	1	1	1	1	0	0	2	2	1	1	0	0	0	2	0	2	0	0	0	1	1	0	0	2	2	2	1	1	0	0	2	2	0	0	0	1	0	0	1	1	1	0	2	0
848	1	1	0	0	1	1	1	0	2	0	0	0	0	0	0	0	0	1	1	1	2	0	0	0	0	2	1	1	2	2	0	0	0	0	0	2	1	1	0	0	0	0	1	0	1	1	0	2	0
849	0	1	0	0	0	0	2	0	1	0	1	0	1	1	1	0	0	2	0	1	1	0	1	0	1	0	1	0	2	2	0	0	0	1	0	2	1	0	0	0	2	0	0	0	0	0	0	1	1
850	0	1	0	0	0	0	1	0	1	0	0	1	1	0	0	0	0	1	1	1	2	1	1	0	0	0	0	0	2	2	1	2	2	0	0	2	1	1	0	1	0	0	0	0	0	0	0	1	1
851	0	1	0	1	0	0	2	1	0	0	0	0	0	0	0	0	0	1	2	0	2	0	0	0	0	0	0	1	2	2	1	1	1	0	0	2	1	0	1	0	1	0	2	0	2	1	0	1	1
852	0	0	0	0	0	0	1	0	2	0	0	0	1	1	1	0	1	1	1	0	2	0	0	0	0	1	0	0	2	2	1	0	1	1	0	2	1	0	0	1	1	0	0	0	0	1	0	1	1
853	1	1	0	0	0	0	1	1	1	0	1	0	1	1	1	0	0	0	2	0	2	0	0	0	0	1	0	0	1	1	2	2	2	0	1	1	1	0	0	0	1	0	0	0	0	0	0	1	1
854	0	2	0	1	0	0	1	0	0	0	0	0	0	0	0	0	0	1	1	1	1	0	0	0	1	0	0	0	2	2	1	1	1	0	0	2	0	1	1	1	0	0	1	0	1	1	0	1	1
855	0	2	1	1	0	0	0	0	1	0	1	0	2	0	0	1	0	1	1	2	1	0	0	0	0	1	0	1	1	0	1	1	1	0	1	1	1	0	0	2	0	1	0	1	2	1	0	1	1
856	0	2	0	1	0	0	0	0	2	0	0	1	1	0	0	1	0	0	2	0	2	0	1	0	0	0	0	1	2	2	1	2	2	1	1	1	1	0	0	2	0	0	0	1	0	1	0	1	1
857	0	0	0	0	0	0	1	0	0	1	0	0	1	1	1	1	0	1	1	0	1	0	0	0	0	0	0	0	2	2	1	1	2	0	0	2	1	0	0	1	1	0	2	0	2	1	0	1	1
858	0	1	0	1	0	0	2	1	0	0	0	0	0	0	0	0	0	1	2	1	2	1	0	0	0	2	0	2	2	2	0	1	1	0	1	0	2	1	1	0	1	0	0	0	2	1	0	1	1
859	1	1	0	1	0	0	1	0	0	1	0	0	0	0	0	0	0	1	1	0	1	0	1	0	0	2	0	0	2	2	0	0	1	1	1	2	1	0	0	0	1	0	1	0	1	1	0	2	0
860	1	1	0	0	0	0	1	1	1	0	0	0	0	0	0	0	0	0	2	0	2	0	0	0	0	2	0	1	1	1	1	2	2	0	1	1	1	0	0	2	0	0	0	1	0	1	0	1	1
861	0	1	0	1	0	0	2	0	0	0	1	0	1	0	0	1	0	1	1	1	1	0	0	0	0	2	0	0	2	1	0	0	0	0	0	2	1	1	0	0	0	1	0	0	1	1	0	0	0
862	0	1	0	0	0	0	2	0	0	0	0	0	1	1	1	0	0	1	1	0	2	0	0	0	0	1	1	0	2	2	0	1	1	0	0	2	2	0	0	0	2	0	1	0	2	2	0	1	1
863	0	1	0	0	0	0	0	0	1	0	0	0	0	0	0	0	0	1	1	1	1	0	0	0	0	2	0	0	2	2	0	1	1	0	1	1	1	0	0	0	2	1	0	1	2	1	0	2	1
864	0	1	0	0	0	0	1	1	0	0	0	1	1	1	1	0	0	1	1	0	2	1	0	0	0	1	0	0	2	2	1	2	2	1	0	2	1	0	0	2	0	0	0	0	0	1	0	1	0
865	1	0	1	1	0	0	0	0	1	0	1	0	0	0	0	0	0	0	2	0	2	0	1	0	1	2	0	1	1	1	1	0	1	1	0	2	0	1	1	1	0	0	0	0	0	1	0	0	2
866	1	1	0	0	1	1	2	0	0	0	0	0	2	2	2	1	0	1	1	0	1	0	1	1	1	0	0	0	2	2	1	1	1	0	1	2	1	0	0	0	1	0	1	0	0	1	0	2	0
867	1	2	1	1	0	0	0	0	2	0	0	1	1	0	0	0	0	0	2	0	2	1	0	0	0	0	0	0	2	2	0	1	2	0	1	2	2	0	0	0	2	0	0	1	0	0	0	2	1
868	0	0	0	0	0	0	1	0	1	0	0	0	0	0	0	0	0	0	2	1	2	0	0	0	0	0	0	0	2	2	0	1	1	0	1	1	2	0	0	1	1	0	1	0	1	0	0	1	1
869	0	1	0	0	1	1	1	1	1	0	1	0	2	1	1	0	1	1	1	0	2	0	1	0	0	0	0	0	2	2	0	1	1	2	1	1	1	0	0	1	1	0	0	0	0	0	0	1	1
870	0	0	0	0	0	0	1	0	2	0	0	0	0	0	0	0	1	1	2	1	2	0	0	0	0	1	0	1	2	2	1	2	2	0	1	1	2	1	1	0	1	2	0	0	1	0	0	1	1
871	0	2	0	0	1	1	1	1	1	0	0	1	1	0	0	0	0	1	1	1	2	0	0	0	0	0	1	1	2	2	0	1	1	0	1	2	1	1	0	0	0	0	0	0	1	0	0	1	1
872	0	1	2	0	0	0	2	0	1	0	1	0	1	0	0	0	0	1	1	1	2	1	0	0	0	0	0	1	1	2	2	1	1	1	1	1	1	0	0	2	0	0	0	0	0	0	0	1	1
873	1	2	0	1	0	0	1	1	0	0	0	1	2	2	2	0	0	0	1	0	1	0	0	0	0	1	0	0	2	1	0	2	2	0	1	1	1	1	0	1	0	0	0	0	0	0	0	2	0
874	1	1	0	1	0	0	1	0	0	0	0	0	0	0	0	0	1	2	0	1	1	0	0	0	0	2	0	1	2	1	2	1	2	1	1	1	2	0	0	0	2	0	0	0	0	0	0	2	0
875	0	1	0	0	0	0	2	0	0	0	1	0	1	1	1	0	0	1	1	1	1	1	1	1	1	1	0	1	1	0	1	1	2	2	1	2	2	0	0	2	0	0	0	1	0	0	0	1	1
876	0	0	0	0	1	1	1	0	0	0	0	1	1	0	1	1	1	1	1	0	2	1	0	0	0	1	0	0	2	2	1	1	1	0	1	1	1	0	0	0	1	0	0	0	1	0	0	2	1
877	0	1	0	1	1	1	2	0	1	0	0	0	0	0	0	0	0	0	2	1	2	0	0	0	0	1	0	0	2	2	1	1	1	0	0	1	0	0	0	1	0	1	0	1	1	0	0	0	2
878	0	1	0	0	0	0	2	0	1	0	1	0	1	1	1	0	0	1	1	1	2	1	1	1	1	1	0	0	2	2	1	1	1	0	0	2	2	0	0	1	0	1	0	0	1	0	0	0	2
879	1	1	1	0	0	0	1	0	1	0	1	1	1	0	0	0	0	1	0	2	1	1	0	0	0	1	1	2	2	2	1	1	2	1	1	1	1	0	0	1	0	0	0	2	0	2	0	0	1
880	1	1	0	1	0	0	1	0	1	0	0	0	1	1	1	0	1	2	1	0	1	0	1	0	0	2	0	0	2	1	0	2	2	1	1	1	1	0	0	1	0	0	0	0	0	0	0	2	1
881	0	2	0	0	0	0	2	0	0	0	1	0	1	1	1	0	0	1	1	1	2	0	0	0	1	1	0	0	1	2	1	2	2	0	1	1	2	0	0	0	2	0	0	0	0	1	0	2	0
882	1	1	1	1	0	0	2	0	0	0	1	1	1	1	1	0	0	0	2	1	2	1	0	0	0	1	0	0	2	2	0	0	0	0	0	2	1	0	0	1	0	0	0	0	0	0	0	0	2
883	1	2	0	0	0	0	1	0	0	0	0	0	1	1	1	0	0	0	2	0	2	0	0	0	1	0	1	1	2	2	0	1	2	0	2	1	1	0	1	0	0	0	0	0	0	2	0	2	1
884	1	2	0	0	0	0	0	0	2	0	0	2	2	1	1	0	0	1	1	0	0	0	0	0	1	0	0	0	2	2	0	1	2	2	1	1	2	1	0	0	1	0	2	0	1	1	0	2	0
885	0	2	0	0	0	0	1	0	2	0	0	1	1	0	0	0	0	0	2	0	2	1	1	1	0	1	0	0	2	2	1	1	1	0	2	0	1	0	1	0	1	0	2	0	2	0	0	0	2
886	1	1	1	0	0	0	2	0	0	0	1	0	0	0	0	0	0	0	2	0	2	0	0	0	0	2	0	0	2	2	1	0	1	2	1	2	2	0	0	1	1	0	1	0	1	0	0	1	1
887	1	2	1	0	0	0	0	0	2	0	0	1	2	2	2	0	0	0	2	0	2	1	0	0	0	1	0	0	2	2	0	1	1	0	0	2	2	1	0	0	0	1	0	1	1	0	0	2	1
888	0	1	0	1	0	0	0	0	1	0	0	1	2	1	1	0	0	0	2	1	2	0	0	0	0	1	1	1	2	2	0	1	1	0	1	1	2	0	0	0	1	0	0	0	0	1	0	1	1
889	0	0	0	1	0	0	1	0	1	0	0	1	1	0	0	0	0	1	2	1	2	0	0	0	0	0	0	2	2	2	0	1	1	0	0	2	1	0	1	0	1	0	1	0	1	1	0	2	0
890	0	0	0	1	1	1	0	0	2	0	0	0	0	0	0	0	0	1	1	1	2	0	1	0	0	1	0	1	1	1	1	2	2	0	1	1	0	0	0	1	1	0	0	0	0	1	0	1	1
891	1	1	0	0	0	0	0	0	1	0	0	1	1	0	0	0	0	1	0	1	0	0	0	0	0	1	0	0	2	2	0	1	1	0	2	0	1	0	0	2	0	0	1	0	0	1	0	1	1
892	1	0	0	0	1	1	1	0	1	0	0	0	0	0	0	0	0	0	2	0	2	0	0	0	0	0	0	1	2	2	2	1	1	1	1	2	2	0	0	0	2	0	0	1	0	0	0	0	1
893	0	1	1	1	0	0	1	0	2	0	0	0	0	0	0	0	0	0	2	0	2	2	0	0	0	0	0	0	2	2	0	0	1	0	0	2	2	0	0	0	2	0	0	0	0	0	0	1	1
894	1	0	0	0	0	0	0	0	1	0	1	1	2	2	2	0	0	1	1	1	2	0	1	0	0	2	0	0	2	2	0	1	1	0	1	1	2	1	1	0	1	0	0	1	0	1	0	1	0
895	1	1	0	1	0	0	2	0	0	0	0	1	1	0	0	0	0	0	1	0	2	0	0	0	0	2	0	1	1	1	1	1	1	0	1	1	1	0	1	0	1	0	0	0	0	1	0	2	1
896	0	2	0	0	0	0	1	0	0	0	0	0	2	1	1	0	0	0	1	0	2	0	2	0	0	0	0	0	2	2	1	1	1	0	1	1	2	0	0	1	1	0	0	0	0	1	0	0	1
897	0	1	1	1	0	0	1	1	1	0	0	1	1	1	1	0	0	2	0	1	1	0	1	0	0	0	0	0	2	2	1	1	1	1	2	1	2	0	0	1	1	0	0	0	1	0	0	2	0
898	1	1	1	1	1	1	0	0	2	0	0	0	1	1	1	0	0	0	2	0	2	1	0	0	0	2	0	0	2	2	0	2	1	0	0	2	0	0	0	2	0	0	0	0	1	0	0	1	0
899	0	1	0	0	0	0	0	0	1	0	0	0	0	0	0	0	0	1	1	2	1	0	0	0	0	1	0	1	2	1	1	1	1	0	0	2	1	0	1	0	1	1	0	0	1	0	0	2	1
900	1	0	0	0	1	1	1	0	0	0	0	0	0	0	0	0	0	1	1	0	0	0	0	0	0	1	0	1	1	1	1	2	2	0	1	1	1	0	0	1	1	0	0	0	0	0	0	0	2
901	0	1	0	0	0	0	2	0	0	0	2	1	2	1	1	0	0	1	1	1	1	0	0	0	0	0	0	0	2	2	1	1	2	1	0	2	2	0	0	0	1	0	1	1	1	2	0	0	2
902	1	0	0	0	0	0	1	1	0	0	0	0	1	1	1	0	0	1	1	0	1	0	1	0	0	0	0	1	2	2	0	2	2	0	2	0	1	0	0	0	2	0	0	0	0	0	0	1	0
903	1	1	0	0	1	1	1	1	0	0	0	0	1	0	1	1	0	1	0	1	0	1	0	0	0	2	0	0	2	2	0	1	1	0	0	2	1	0	0	0	2	0	0	0	1	0	0	2	0
904	0	1	0	1	0	0	1	0	1	0	1	0	1	0	0	0	0	0	2	1	2	0	0	0	1	1	0	0	2	2	0	0	0	1	2	2	0	1	1	1	0	0	1	0	1	1	0	2	0
905	0	1	0	0	0	0	1	0	0	1	0	1	1	0	0	0	0	2	0	0	1	0	1	0	0	0	0	0	2	1	0	2	2	0	0	2	2	0	0	0	2	0	1	0	1	0	0	1	2
906	1	1	0	0	0	0	1	0	1	0	1	0	0	0	0	0	0	1	1	1	1	0	0	0	0	0	0	1	2	2	1	0	0	1	2	2	2	0	0	1	1	0	0	0	1	0	0	1	1
907	1	0	0	0	0	0	2	0	0	0	1	0	0	0	0	0	0	2	0	1	0	0	0	0	0	2	0	2	2	2	1	1	2	0	2	1	1	0	0	2	0	0	0	0	0	0	0	1	1
908	0	1	0	1	0	0	1	0	1	1	1	1	2	1	1	1	0	2	0	0	0	0	1	0	0	0	0	0	2	2	0	2	2	0	1	1	1	0	0	0	2	0	0	0	1	1	0	1	1
909	1	1	0	0	0	0	1	0	1	0	0	1	1	0	0	0	0	0	2	0	2	1	0	0	0	1	0	1	2	2	1	2	2	1	1	2	2	0	0	0	1	2	0	0	1	0	0	2	0
910	1	1	0	0	0	0	1	0	2	0	0	1	1	0	0	0	1	1	2	1	2	0	0	0	1	2	0	0	1	1	1	1	2	0	1	2	1	0	0	0	2	0	1	1	1	2	0	2	0
911	1	0	1	0	1	1	2	0	0	0	0	0	0	0	0	0	0	2	0	1	0	0	0	0	0	1	0	1	2	1	1	2	2	1	1	1	1	0	0	2	0	0	1	0	1	0	0	1	1
912	1	2	0	0	0	0	0	0	0	0	1	0	1	1	1	0	0	2	0	1	1	1	2	1	1	1	0	0	2	2	1	1	2	2	0	2	1	1	1	0	1	1	0	1	1	0	0	0	1
913	0	0	0	0	0	0	1	0	2	0	0	1	1	1	1	0	0	1	1	0	2	1	0	0	0	1	0	1	1	0	2	2	2	0	1	1	1	0	0	1	1	0	1	0	1	0	0	0	2
914	1	1	0	0	0	0	2	1	0	0	0	0	0	0	0	0	0	0	2	0	2	0	1	1	1	1	0	0	2	2	1	1	2	0	0	2	0	0	0	1	1	1	0	0	1	1	0	2	0
915	0	2	0	0	0	0	0	0	2	0	0	1	1	0	0	0	0	1	1	1	1	1	1	0	0	1	0	0	2	2	1	1	1	0	0	2	2	0	0	0	2	0	0	0	0	0	0	1	1
916	1	1	0	0	0	0	1	0	1	0	0	0	1	1	1	0	0	2	0	0	0	0	0	0	0	2	0	0	2	2	0	2	2	1	1	2	2	0	0	0	2	0	1	0	0	1	0	0	1
917	1	2	0	0	0	0	1	1	1	0	0	1	1	1	1	0	0	2	0	1	0	0	0	0	0	2	0	0	2	1	1	0	0	0	0	2	2	0	0	2	1	0	0	0	2	1	0	2	1
918	0	2	0	1	0	0	1	0	1	0	1	1	1	0	1	1	0	0	2	0	2	0	0	0	1	0	0	0	2	2	0	2	2	0	1	1	2	0	0	0	2	0	0	0	0	2	0	2	0
919	1	2	0	1	0	0	1	1	1	0	0	0	0	0	0	0	0	2	0	1	2	1	1	1	1	1	0	1	1	2	1	2	2	1	1	1	0	1	0	1	0	0	0	1	0	1	0	1	0
920	0	1	0	0	1	1	0	0	1	0	0	1	2	1	1	0	0	1	1	1	1	1	0	0	0	0	0	0	2	2	0	0	2	1	2	2	1	0	1	0	1	0	0	0	0	1	0	1	0
921	1	1	1	0	0	0	2	1	0	0	0	0	1	0	0	0	0	2	0	1	1	0	0	0	0	1	0	0	2	2	1	1	2	0	1	2	1	1	0	1	1	0	0	0	0	0	0	2	0
922	0	1	0	0	0	0	1	1	1	0	0	0	1	1	1	0	0	0	2	0	2	0	0	0	1	1	0	1	2	1	2	1	1	1	1	2	1	1	0	1	1	0	0	0	2	2	0	2	1
923	0	0	0	0	0	0	0	0	2	0	0	0	0	0	0	0	0	2	0	1	1	0	0	0	0	0	0	1	2	2	1	1	2	1	1	1	1	1	0	0	1	0	0	0	1	1	0	1	1
924	1	1	0	2	0	0	1	0	1	0	0	0	0	0	0	0	0	1	1	1	1	1	2	1	1	1	0	0	2	2	0	0	0	0	1	1	2	0	0	1	1	0	0	0	0	1	0	0	2
925	1	2	0	0	1	1	1	1	0	0	0	0	0	0	0	0	0	1	1	0	2	0	1	0	0	1	0	1	2	2	1	1	1	1	1	1	2	0	0	1	1	1	0	0	0	1	0	1	1
926	0	2	0	1	0	0	2	1	0	0	0	1	1	0	0	0	1	2	0	1	1	2	1	1	1	1	0	1	1	1	1	2	2	0	1	1	2	0	0	1	1	0	0	0	1	0	0	2	0
927	0	1	1	0	0	0	1	1	0	0	0	0	0	0	0	0	0	0	2	0	2	0	0	0	0	2	0	0	2	2	0	2	2	0	1	1	1	0	0	1	1	0	0	1	0	1	0	1	1
928	0	1	0	0	1	1	1	0	0	1	2	0	0	0	0	0	0	0	2	0	2	0	0	0	1	1	0	1	1	1	1	1	1	0	0	2	1	2	0	0	0	1	1	0	0	1	0	1	1
929	0	1	0	0	0	0	0	0	0	0	1	1	1	0	0	0	0	0	2	1	2	0	0	0	0	0	1	1	2	2	0	1	1	2	1	1	1	0	0	1	1	0	1	0	0	0	0	0	2
930	1	1	0	1	0	0	0	0	1	0	1	0	2	2	2	0	0	1	1	0	1	0	0	0	0	0	0	1	1	1	1	1	2	2	1	1	1	0	0	1	1	1	0	0	0	1	0	2	0
931	1	1	0	0	0	0	1	1	1	0	0	0	1	1	1	0	1	2	1	0	2	1	0	0	0	0	0	0	2	2	0	1	1	1	0	2	1	0	0	2	0	0	0	1	0	1	0	1	2
932	0	2	0	1	0	0	2	1	0	0	1	0	0	0	0	0	0	2	0	1	1	0	1	0	0	1	0	0	2	2	2	2	2	0	0	2	1	1	1	0	0	0	0	0	0	2	0	1	1
933	0	1	1	0	1	2	0	0	0	0	0	0	0	0	0	0	0	0	2	1	2	0	1	1	1	1	0	0	2	2	1	0	0	0	0	2	1	0	0	0	2	0	0	0	0	1	0	0	2
934	0	1	0	0	0	1	1	0	0	0	0	1	1	1	1	0	0	0	2	1	2	0	0	0	0	1	0	1	1	1	2	1	1	0	0	2	1	0	0	1	1	0	0	0	0	0	0	2	0
935	0	1	0	0	0	0	1	0	0	1	1	0	1	1	1	0	0	1	1	1	2	0	0	0	0	1	0	0	1	1	1	2	2	0	1	1	1	0	0	0	1	0	0	0	0	2	0	0	2
936	0	2	1	0	1	1	2	0	0	0	1	1	1	1	1	0	0	2	0	1	2	0	0	0	0	2	0	1	2	2	2	1	1	0	1	1	2	0	0	1	1	0	0	0	1	1	0	2	0
937	0	1	0	1	0	0	1	0	1	0	1	1	1	1	1	0	0	1	1	1	1	0	0	0	0	2	0	1	1	2	1	1	2	1	2	2	2	0	0	1	0	0	0	0	0	1	0	2	1
938	1	2	1	1	0	0	0	0	2	0	0	0	1	1	1	0	0	1	1	1	1	1	0	0	0	0	0	0	2	2	0	1	1	0	0	2	1	0	1	0	1	0	1	0	1	1	0	0	2
939	0	1	0	1	0	0	1	0	1	1	1	1	1	1	1	0	0	1	1	1	1	0	1	0	1	2	0	0	2	2	1	1	2	0	0	2	2	0	0	1	1	0	0	0	0	2	0	2	1
940	0	1	0	0	0	0	1	0	1	0	0	0	1	0	0	0	0	1	1	1	1	0	0	0	0	0	0	0	2	2	0	1	2	2	1	2	2	0	0	2	0	0	0	0	1	1	0	1	2
941	0	1	0	0	1	1	1	0	1	0	1	0	0	0	0	0	0	0	1	0	2	0	0	0	1	2	0	0	1	1	0	2	2	1	0	2	1	0	0	0	1	0	1	0	1	1	0	1	1
942	0	1	0	0	0	0	2	1	0	0	0	0	0	0	0	0	0	1	2	1	2	1	0	0	0	0	0	1	2	2	0	2	2	0	1	1	1	0	0	2	0	0	0	1	0	1	0	0	2
943	0	0	0	0	2	2	2	0	0	0	2	0	0	0	0	0	0	1	1	0	1	1	1	1	1	1	0	1	2	2	0	2	2	0	2	2	1	0	0	0	1	0	0	0	0	0	0	2	1
944	1	1	0	0	0	0	1	0	1	0	0	0	1	0	0	1	1	0	2	1	2	0	0	0	0	1	0	0	2	2	0	0	0	0	0	2	1	0	0	0	1	0	0	0	0	2	0	2	0
945	0	0	0	0	0	0	2	0	0	0	1	0	1	1	1	0	0	1	1	0	1	0	0	0	0	1	0	0	2	1	0	2	2	0	1	1	2	0	0	2	1	0	0	0	0	1	0	1	1
946	0	1	0	0	0	0	2	0	0	0	0	0	0	0	0	0	0	0	2	0	1	1	0	0	1	0	0	0	2	2	1	0	2	1	1	2	0	0	0	2	0	0	1	0	1	1	0	2	0
947	0	1	0	0	0	0	1	0	1	0	1	0	0	0	0	0	0	1	1	1	1	1	1	0	0	0	0	0	2	2	0	2	2	0	1	1	2	0	0	0	1	0	0	0	0	0	0	0	2
948	0	2	0	1	0	0	1	0	0	0	1	0	0	0	0	0	0	0	2	0	2	0	0	0	0	1	0	1	2	2	2	1	1	1	1	1	2	0	0	1	1	0	0	0	1	0	0	0	2
949	0	2	1	1	0	0	2	1	0	0	0	0	0	0	0	0	0	0	2	0	2	0	0	0	0	0	0	2	0	0	2	1	1	1	0	2	1	0	0	0	2	0	0	1	0	1	0	0	2
950	0	2	0	0	0	0	2	0	0	0	0	0	2	1	1	1	0	0	2	0	2	0	1	0	0	1	0	0	2	2	0	1	1	0	2	1	1	0	1	1	0	0	0	0	2	0	0	1	1
951	1	1	0	0	0	0	2	0	0	0	1	0	1	1	1	0	0	2	0	1	1	0	0	0	0	1	0	0	1	1	1	1	1	0	0	2	2	0	0	0	2	0	1	0	1	1	0	2	0
952	0	1	0	1	0	0	2	0	0	0	2	0	0	0	0	0	0	0	2	0	2	1	2	1	1	0	0	0	2	2	0	0	0	1	1	1	1	0	0	2	0	0	1	0	0	1	0	2	1
953	0	1	0	1	0	0	2	0	0	0	0	0	1	1	1	0	0	2	0	1	2	1	0	0	0	1	0	0	2	2	0	1	2	2	0	2	1	0	1	0	1	0	0	0	0	0	0	2	1
954	0	0	0	1	1	1	1	0	1	0	0	0	0	0	0	0	0	0	2	0	2	1	2	1	1	0	0	0	2	2	0	1	1	0	0	2	2	0	0	1	1	0	0	1	0	0	0	2	0
955	0	0	0	0	0	0	1	0	0	1	0	0	2	1	1	0	0	0	2	0	2	0	0	0	1	1	0	0	2	1	0	1	1	1	0	2	1	0	0	0	1	1	0	0	0	1	0	0	2
956	1	2	0	0	0	0	1	0	1	1	1	0	0	0	0	0	0	0	1	0	2	0	0	0	0	1	0	0	2	2	1	1	1	0	0	2	2	0	0	1	1	0	0	0	0	1	0	1	0
957	1	2	0	0	0	0	1	0	1	1	1	0	1	0	0	0	0	0	2	0	2	0	0	0	0	1	0	0	2	2	0	1	1	1	1	1	2	1	0	0	1	0	0	0	0	1	0	0	1
958	0	1	1	1	0	0	1	1	1	0	0	0	1	1	1	0	0	1	1	0	2	0	1	0	0	1	0	0	2	2	0	1	1	0	0	2	1	0	0	0	1	0	0	0	0	1	0	0	2
959	0	1	0	1	0	0	1	1	0	0	0	0	0	0	0	0	0	0	2	0	2	0	0	0	0	0	0	1	2	2	1	1	2	0	1	2	1	0	0	1	1	0	1	0	1	0	0	1	1
960	0	1	0	1	0	0	0	0	2	0	0	1	1	2	2	0	0	1	1	1	2	0	0	0	0	1	0	1	2	2	1	1	1	0	1	2	1	0	0	0	1	0	0	0	0	1	0	2	1
961	1	2	0	0	0	0	1	0	0	1	2	0	1	0	0	0	0	2	0	0	0	1	0	0	0	0	0	0	2	2	0	1	1	1	0	2	1	0	0	1	1	1	0	0	1	1	0	2	0
962	1	0	0	1	0	0	2	0	0	0	0	2	2	0	0	1	0	0	2	0	2	0	1	0	1	0	0	0	2	1	0	0	1	1	1	2	1	0	0	0	0	0	1	0	1	1	0	1	0
963	0	2	0	0	0	0	2	1	0	0	1	1	1	0	0	0	0	1	1	1	2	1	1	1	1	0	0	0	2	2	1	1	2	1	1	1	1	0	0	2	0	0	0	1	0	1	0	0	2
964	0	1	0	1	0	0	1	0	2	0	0	1	2	2	2	0	0	1	1	2	1	1	0	0	0	1	0	0	2	2	1	1	1	0	2	1	2	0	0	0	2	0	0	0	2	1	0	2	0
965	0	0	0	0	2	2	1	1	0	0	0	0	0	0	0	0	0	0	2	0	2	0	0	0	0	0	0	0	2	2	1	1	1	0	2	0	1	0	0	0	0	1	0	1	1	0	0	2	0
966	1	1	0	1	0	0	1	0	1	0	0	0	0	0	0	0	0	1	1	1	1	1	0	0	0	1	0	0	2	2	1	2	2	1	0	2	1	0	0	0	2	0	0	0	0	0	0	1	1
967	0	2	0	0	0	0	1	1	1	0	0	1	1	0	0	0	0	1	1	1	2	0	0	0	0	1	0	0	1	1	0	1	1	1	1	1	1	0	0	1	0	0	0	0	0	0	0	2	0
968	0	2	0	1	0	0	0	0	2	0	0	1	1	0	0	0	0	0	2	0	2	1	1	1	1	0	0	1	2	2	2	1	1	0	2	1	2	0	0	2	1	0	0	0	0	0	0	1	2
969	1	1	0	0	1	1	1	0	1	0	1	0	1	2	1	0	0	0	1	0	1	0	1	0	1	2	1	0	2	1	0	1	1	0	0	2	2	0	0	0	2	0	0	0	1	1	0	2	0
970	0	0	0	0	2	2	1	0	1	0	0	0	1	1	1	0	0	0	2	0	2	1	1	1	0	0	0	0	2	2	0	2	2	0	2	0	1	1	0	0	1	0	1	0	1	0	0	2	1
971	0	1	0	1	0	0	0	0	2	0	0	0	1	1	1	0	0	2	0	0	1	1	1	1	1	2	0	0	2	2	1	1	2	1	2	2	0	1	1	1	0	0	0	0	1	1	0	0	2
972	1	1	0	0	0	0	1	0	0	0	1	0	0	1	1	0	0	1	1	0	1	0	0	0	1	2	0	0	2	2	0	2	2	0	0	2	1	1	0	0	1	0	0	0	0	0	0	2	1
973	1	2	1	2	0	0	0	0	2	0	0	0	0	0	0	0	0	0	1	1	2	1	0	0	0	0	1	0	2	1	0	2	2	0	1	1	1	0	0	0	2	1	0	0	1	0	0	2	0
974	0	1	0	0	0	0	2	0	0	0	0	1	1	0	0	0	0	1	1	1	2	1	0	0	0	1	0	2	1	1	2	2	2	1	1	2	1	1	0	0	1	0	0	0	0	0	0	1	2
975	0	1	0	0	0	0	1	0	0	0	1	0	0	0	0	0	0	0	2	0	2	0	0	0	0	1	0	0	2	2	0	1	1	0	0	2	1	0	0	1	1	0	0	0	1	1	0	0	2
976	0	1	0	0	0	0	2	0	0	0	1	2	2	1	1	0	0	1	1	1	0	1	0	0	0	1	0	1	2	2	2	1	1	1	1	2	1	1	0	0	1	0	0	0	1	0	0	1	1
977	0	0	0	0	0	0	1	1	0	0	0	1	1	1	1	0	0	0	2	0	2	1	0	0	0	1	0	1	2	2	0	1	1	0	0	2	1	0	0	2	0	0	0	0	0	0	0	1	1
978	1	0	1	1	0	0	0	0	1	0	1	1	2	2	2	0	0	0	2	0	2	1	1	1	1	0	0	0	2	2	2	1	1	0	0	2	2	0	0	0	2	0	0	0	0	1	0	2	1
979	0	1	0	1	0	0	2	0	0	0	1	1	1	0	0	0	0	0	2	1	2	0	0	0	0	0	1	0	2	2	0	2	2	0	2	0	2	0	0	2	0	0	1	0	1	0	0	2	0
980	0	0	0	0	0	0	0	0	1	0	0	0	1	1	1	0	0	1	1	1	2	0	0	0	1	1	0	0	2	2	1	2	2	0	1	1	1	0	0	2	0	1	0	1	2	0	0	1	1
981	0	1	0	0	1	1	1	0	1	0	0	1	1	0	0	0	0	0	2	0	2	0	1	0	0	1	0	1	2	2	1	0	1	1	0	2	2	0	0	0	1	0	1	0	1	0	0	2	1
982	1	2	1	1	0	0	1	0	1	0	1	0	0	0	0	0	0	1	1	0	1	0	0	0	0	1	1	0	2	2	0	1	1	1	1	1	1	0	0	2	0	0	0	0	0	1	0	0	0
983	1	0	0	1	0	0	1	0	0	0	0	0	0	0	0	0	1	2	1	1	1	0	1	0	0	1	0	0	2	2	0	1	2	2	0	2	1	0	0	1	1	0	1	0	1	1	0	2	0
984	1	0	0	0	0	0	0	0	1	0	0	1	1	0	0	0	0	2	1	0	2	1	0	0	0	2	0	1	2	1	0	1	2	2	2	1	1	0	1	0	1	0	0	0	0	1	0	1	1
985	0	2	0	0	0	0	1	0	0	0	1	0	0	0	0	0	0	1	1	1	2	0	0	0	0	1	0	0	1	1	1	2	2	0	1	1	1	0	0	0	1	0	1	0	1	0	0	1	1
986	0	2	0	0	0	0	2	0	0	0	1	2	2	0	0	1	0	1	1	0	1	1	1	1	1	1	0	0	2	1	1	1	1	0	0	2	2	0	0	1	1	0	0	0	1	0	1	1	0
987	0	1	0	0	0	0	1	0	1	0	0	1	2	1	1	1	0	1	1	0	2	1	0	0	0	0	0	0	1	1	1	0	2	1	1	2	0	1	0	1	0	0	0	1	0	1	0	2	0
988	0	1	0	1	0	0	1	1	1	0	0	0	0	0	0	0	0	2	0	1	1	0	1	0	0	0	0	2	1	1	2	1	1	0	1	1	1	0	0	1	1	0	0	1	0	0	0	1	2
989	0	2	0	0	0	0	1	0	1	0	0	1	1	0	0	0	0	1	1	1	1	0	1	0	0	2	0	0	2	2	0	0	0	0	0	2	1	0	0	1	1	0	0	0	0	1	0	1	0
990	0	2	0	0	0	0	1	0	2	0	0	0	1	1	1	0	0	2	0	1	1	0	0	0	0	0	0	0	2	2	0	1	2	0	1	2	1	1	0	1	1	0	1	0	1	1	0	1	1
991	0	1	0	0	0	0	1	0	1	0	0	0	0	0	0	0	0	0	2	0	1	0	0	0	0	0	0	0	1	2	1	0	0	0	0	2	2	0	0	0	2	0	0	0	0	2	0	2	1
992	1	2	1	1	0	0	2	0	1	0	1	1	1	0	0	0	0	0	2	0	2	1	0	0	0	2	0	0	1	1	0	0	0	1	0	2	2	0	0	0	1	0	0	0	0	1	0	1	1
993	0	2	1	0	1	1	1	0	1	1	0	0	1	0	0	1	0	0	2	0	2	1	0	0	0	0	0	0	2	2	1	2	2	0	0	2	1	0	0	2	0	0	1	0	1	1	0	1	2
994	1	1	0	0	1	1	2	1	0	0	1	0	1	1	1	1	0	1	1	0	1	0	0	0	0	1	0	0	2	2	0	2	2	0	2	0	2	0	0	1	0	0	0	0	1	1	0	0	1
995	0	1	0	1	0	0	2	1	0	0	1	1	2	1	1	0	0	1	1	1	1	0	0	0	0	1	1	0	2	2	0	0	0	0	0	2	1	2	0	0	0	1	0	0	1	0	0	0	2
996	0	2	1	1	0	0	1	0	0	0	0	0	1	1	1	0	0	1	1	1	0	0	0	0	1	1	0	0	2	1	0	0	0	0	2	2	2	0	0	0	2	0	0	0	0	0	0	2	0
997	0	1	0	0	1	1	1	1	1	0	0	0	0	0	0	0	0	1	1	1	2	0	0	0	0	1	0	1	2	2	0	1	2	0	2	1	1	0	0	0	1	0	0	1	0	1	0	2	0
998	1	2	0	1	0	0	2	0	0	0	0	1	1	0	0	0	0	1	1	0	2	0	0	0	0	2	0	1	1	1	2	1	1	0	0	2	2	0	0	0	2	0	0	0	1	2	0	2	0
999	1	1	0	0	0	0	2	0	1	0	0	0	0	0	0	0	0	0	2	0	2	0	0	0	0	1	1	0	2	2	0	2	2	0	1	1	0	0	0	1	1	0	1	0	1	0	0	0	2
1000	0	1	0	0	0	0	0	0	2	0	0	0	2	2	2	0	0	0	2	0	2	0	0	0	0	1	0	1	2	2	2	2	2	0	2	0	0	1	0	1	0	0	0	0	2	1	0	1	0
[truncated: 252 more columns]
