# Supplementary material for: KNN-MDR: a learning approach for improving interactions mapping performances in genome wide association studies
Source: BMC Bioinformatics. 2017 Mar 21;18:184. doi: 10.1186/s12859-017-1599-7 (PMC5361736; doi:10.1186/s12859-017-1599-7)
Supplement: Supplementary file 5 — The data set(s) supporting the results of Table 3. (ZIP 7092 kb) [file 12859_2017_1599_MOESM5_ESM.zip › 000/S76/mkallsimul.dat]

1	1	1	1	0	0	0	1	0	2	1	0	0	0	0	0	0	0	0	2	0	1	0	0	0	0	0	0	0	1	2	0	1	1	2	0	2	1	0	0	0	1	0	1	2	1	0	0	0	0
2	1	1	1	0	1	1	1	0	1	1	0	0	1	0	0	0	1	2	0	1	1	0	1	1	0	1	0	0	1	2	0	1	1	2	0	2	2	1	1	0	0	0	1	2	1	0	0	0	0
3	0	1	2	0	1	1	1	1	2	2	1	1	1	0	0	0	0	0	2	0	2	0	2	2	1	1	0	0	0	1	2	1	1	1	0	2	1	0	0	1	0	0	0	0	0	0	0	0	1
4	0	0	2	1	0	0	2	0	0	0	2	0	0	0	0	0	0	1	1	0	2	0	2	2	0	2	0	0	1	2	0	1	1	1	0	1	0	0	0	0	0	0	1	1	1	1	0	0	0
5	0	0	2	0	0	1	1	0	0	0	1	0	0	0	0	0	0	0	2	0	2	0	2	2	0	0	0	0	0	1	2	0	0	2	0	2	1	0	0	0	1	0	0	1	0	1	1	0	0
6	1	2	1	0	0	0	1	1	2	1	0	1	1	0	0	0	0	1	2	0	2	1	2	2	0	1	0	0	1	2	0	2	1	2	0	2	1	0	0	1	0	1	0	1	0	1	0	1	0
7	1	1	1	1	0	0	0	0	2	1	0	0	0	0	0	0	0	1	1	0	1	0	1	1	1	1	0	0	0	2	2	1	1	1	1	1	2	1	1	1	0	0	1	2	0	1	0	0	0
8	1	2	0	0	0	0	1	0	2	0	1	1	1	0	0	0	0	2	0	0	0	0	2	2	1	0	0	0	0	2	0	2	1	1	0	2	1	0	0	0	0	0	0	1	0	0	0	0	0
9	0	2	1	2	0	0	2	0	1	1	0	0	1	0	0	0	0	2	1	1	2	1	1	2	0	1	0	2	2	1	2	1	1	1	1	1	0	0	0	0	0	0	0	1	1	1	0	0	0
10	0	2	2	0	1	1	0	0	2	2	0	0	1	0	0	0	0	0	1	2	1	0	2	2	1	2	0	0	0	1	1	0	0	2	0	2	0	0	0	1	0	0	1	2	2	0	0	2	0
11	0	1	1	1	0	0	1	0	1	0	1	1	1	0	0	0	0	0	2	0	2	0	2	2	0	1	0	1	1	1	2	1	2	1	0	2	2	0	0	1	0	0	1	1	1	1	0	0	0
12	0	2	1	0	0	1	2	0	1	0	1	0	0	0	0	0	0	1	1	0	1	0	2	2	0	1	0	0	0	2	0	1	1	1	0	2	1	1	0	0	0	1	0	1	1	1	0	0	1
13	0	1	2	0	1	1	2	1	1	1	1	1	2	0	0	1	1	2	1	1	1	1	0	1	0	0	0	1	1	0	1	1	2	2	0	2	0	0	0	1	0	1	0	1	1	0	0	1	0
14	0	1	2	0	0	0	2	0	1	1	1	1	1	0	0	1	0	0	2	1	2	0	2	2	1	0	0	1	1	2	1	0	0	2	0	2	1	0	0	0	0	0	1	2	1	0	0	0	0
15	0	2	1	2	0	0	1	0	2	0	1	0	0	0	0	0	0	0	1	1	1	1	1	2	0	2	0	0	1	2	1	1	2	1	1	1	2	0	1	0	1	0	0	2	0	0	0	0	0
16	0	2	1	0	0	0	2	0	1	0	1	1	1	0	0	0	0	1	1	1	1	0	2	2	0	0	0	1	1	2	2	1	2	2	0	2	1	0	0	0	0	0	1	1	1	1	0	0	0
17	0	0	2	0	2	2	2	0	0	0	1	1	1	0	0	1	0	1	1	0	1	0	2	2	0	1	0	0	0	2	0	2	2	0	2	0	1	0	0	0	0	0	0	1	0	0	0	0	0
18	0	0	2	1	0	0	1	1	2	2	0	0	1	0	0	0	0	0	2	1	2	1	0	0	1	0	0	0	2	2	0	1	1	0	1	1	2	0	0	1	1	0	0	2	0	1	0	1	0
19	0	2	0	0	0	0	1	1	2	1	0	1	1	0	0	0	0	1	1	0	1	1	2	2	0	0	0	0	0	2	0	1	1	1	0	2	0	0	0	0	0	1	0	1	0	1	0	1	0
20	0	0	2	2	1	1	2	0	1	1	1	1	2	0	0	0	0	0	2	0	2	0	2	2	0	1	0	0	1	2	0	0	0	2	0	2	2	0	0	1	0	1	1	2	1	0	0	0	0
21	0	2	1	0	0	0	1	0	2	2	0	0	0	0	0	0	0	2	0	1	1	0	2	2	0	0	0	0	0	2	1	0	1	2	1	2	1	0	0	0	0	1	0	2	0	0	0	0	1
22	0	1	1	0	1	1	0	0	2	1	0	0	1	0	0	0	1	2	1	0	1	1	2	2	0	1	0	0	0	1	0	1	2	2	1	2	0	0	0	0	0	0	0	2	0	0	0	0	1
23	0	2	0	0	0	0	2	0	0	0	2	0	1	0	0	0	0	0	2	0	2	0	2	2	1	0	0	0	0	2	1	1	1	0	2	0	2	0	0	1	0	0	0	2	1	1	0	1	0
24	0	0	2	0	0	0	1	0	1	1	0	0	1	0	0	0	0	0	2	1	2	0	2	2	0	1	0	0	0	2	2	2	2	2	0	2	2	0	0	0	0	0	0	1	0	1	0	0	1
25	0	0	2	0	0	1	1	0	0	0	1	1	2	0	0	1	0	0	1	0	2	1	1	2	0	0	0	0	0	2	1	2	2	0	1	1	0	0	0	0	0	0	0	2	0	1	0	0	0
26	0	1	2	1	0	0	1	0	2	1	1	0	1	1	1	0	0	0	2	0	2	0	1	1	1	0	0	1	1	2	2	1	1	1	1	1	2	0	0	1	0	0	1	2	1	2	0	1	0
27	0	1	1	1	0	0	1	0	2	1	0	0	0	0	0	0	0	1	1	1	2	1	2	2	0	1	0	1	1	1	2	1	1	0	1	1	1	0	0	2	0	1	0	2	0	1	0	0	1
28	0	0	1	0	0	0	1	0	0	0	1	0	1	0	0	0	0	2	0	1	1	1	2	2	1	1	0	0	0	2	0	0	0	2	0	2	0	0	0	1	0	0	0	2	0	2	0	0	0
29	0	1	1	0	0	0	1	1	2	2	1	1	1	0	0	1	0	1	1	0	1	0	2	2	0	2	0	0	0	2	1	1	1	1	1	1	2	0	0	0	1	0	0	1	0	1	1	0	0
30	0	1	1	1	0	0	2	0	1	1	0	0	1	0	0	0	0	0	2	0	2	0	2	2	0	1	0	1	2	2	1	1	1	0	2	0	0	0	0	1	0	0	1	2	1	1	0	0	0
31	0	1	2	0	0	0	0	0	2	2	0	0	1	0	0	0	0	1	1	1	2	0	2	2	0	1	0	2	2	2	0	1	2	1	1	1	2	0	0	2	1	1	0	2	1	1	0	0	0
32	1	1	1	0	0	0	1	0	1	1	0	0	1	0	0	0	0	1	0	1	0	0	2	2	0	1	0	0	0	2	1	1	1	1	0	2	2	0	0	2	1	0	0	2	0	1	0	1	0
33	0	1	1	1	0	0	0	0	2	2	0	0	0	0	0	0	0	2	0	2	1	1	2	2	0	1	0	1	2	2	0	1	1	0	1	1	1	0	0	0	0	0	0	2	0	1	0	0	0
34	1	1	0	0	0	0	1	1	2	1	0	1	1	0	0	0	0	2	0	2	0	0	2	2	0	0	0	0	2	2	0	2	2	1	1	2	0	0	0	0	0	0	0	2	0	1	0	0	1
35	0	1	2	0	0	0	1	0	0	0	1	0	0	0	0	0	0	0	2	0	2	1	2	2	0	0	0	0	0	1	0	1	1	1	1	1	1	0	0	0	0	2	0	2	0	1	0	1	0
36	1	0	2	0	1	1	2	1	1	1	1	1	1	0	0	1	0	2	0	1	2	1	1	1	1	0	0	0	2	2	0	0	1	2	0	2	1	0	0	0	1	0	1	2	1	2	0	1	0
37	0	1	1	0	0	0	2	0	1	1	0	0	1	0	0	0	0	0	2	1	1	0	2	2	1	0	0	0	0	1	2	2	2	0	1	0	2	0	0	1	0	0	0	0	0	1	0	1	0
38	0	2	1	1	0	0	0	0	2	1	1	0	0	0	0	0	0	1	0	1	0	0	1	1	0	1	0	0	0	2	1	0	1	2	1	2	1	0	0	0	0	0	0	1	0	0	0	0	0
39	0	1	1	0	0	1	1	1	2	2	0	0	1	0	0	0	0	2	0	0	1	0	2	2	0	1	1	0	1	2	0	1	1	1	0	2	2	0	0	0	1	0	0	1	0	1	0	0	0
40	0	0	2	1	0	0	0	0	2	2	0	0	0	0	0	0	0	1	1	0	1	0	2	2	0	2	0	0	2	2	0	1	2	1	0	2	1	0	0	1	0	0	1	2	1	2	0	0	0
41	1	2	1	0	0	0	2	0	1	0	1	1	2	0	0	0	0	1	1	1	1	0	2	2	0	2	1	0	0	2	0	2	2	0	1	0	2	0	0	1	0	0	0	0	0	1	0	0	0
42	0	2	1	1	0	0	0	0	2	2	0	0	0	0	0	0	0	1	1	1	1	0	1	1	0	2	0	1	0	0	2	1	1	1	1	1	1	0	0	1	0	0	1	2	1	1	0	1	0
43	0	2	0	0	0	0	0	0	2	2	0	0	1	0	0	0	0	1	1	1	1	1	1	1	1	1	1	0	0	1	0	1	1	2	0	2	1	0	0	0	0	1	0	2	1	0	0	0	0
44	0	2	0	1	0	0	0	0	2	2	0	0	1	0	0	0	1	1	1	1	2	0	1	1	1	2	0	0	0	1	0	1	2	1	0	2	1	1	0	1	0	2	0	2	0	1	0	0	0
45	0	1	1	0	0	1	0	0	2	2	0	1	1	0	0	1	0	1	1	1	1	0	2	2	0	1	0	0	0	2	0	1	1	2	0	2	1	0	0	0	0	0	0	1	1	1	0	1	0
46	1	1	1	0	0	0	1	2	2	2	0	1	1	0	0	1	0	0	2	1	2	1	1	1	0	1	0	0	0	1	1	0	1	1	1	1	1	0	0	2	0	1	0	2	2	0	0	0	0
47	1	1	2	1	0	0	1	1	2	1	0	0	1	0	0	0	0	1	2	0	2	0	2	2	0	0	0	0	0	2	2	1	1	1	2	1	1	0	0	0	0	0	0	0	0	1	0	0	0
48	0	0	2	1	1	1	2	1	1	1	0	1	1	0	0	1	0	1	1	0	2	1	1	2	0	1	0	1	2	2	0	0	1	0	1	2	1	0	0	1	0	0	1	2	1	0	0	1	1
49	1	0	2	0	1	1	0	0	2	2	0	0	0	0	0	0	0	1	1	1	1	1	2	2	0	0	0	0	1	2	1	1	2	1	0	2	2	1	0	0	0	0	2	2	1	1	0	1	0
50	0	2	1	2	0	0	2	0	1	0	0	0	0	0	0	0	0	1	1	1	1	0	1	1	0	1	0	1	2	2	1	1	1	1	1	1	1	0	0	0	0	1	0	1	1	0	0	0	0
51	0	2	0	0	0	0	1	0	1	1	1	0	1	0	0	0	0	1	1	1	1	0	2	2	0	0	0	0	1	2	1	1	0	0	1	1	0	0	0	0	0	0	0	1	0	1	0	0	0
52	0	2	1	1	0	0	1	0	0	0	0	0	0	0	0	0	0	0	2	1	2	1	1	1	1	1	0	0	0	2	1	1	2	1	1	1	1	2	1	0	1	0	0	2	0	0	0	0	0
53	0	2	2	1	0	0	2	0	1	0	0	0	2	0	0	0	0	1	2	0	2	0	2	2	0	1	0	1	1	2	1	2	2	1	2	2	1	0	0	0	0	0	0	0	0	0	0	0	0
54	0	1	1	0	0	0	1	1	2	1	0	0	0	0	0	0	0	1	1	1	1	0	1	1	1	1	0	1	1	2	1	2	2	1	1	1	0	0	0	1	0	0	0	2	0	1	0	0	0
55	0	0	2	0	0	0	1	0	1	0	1	0	0	0	0	0	0	0	2	1	2	0	2	2	0	1	0	1	0	1	2	0	0	2	0	2	0	0	0	0	0	0	0	1	0	0	0	0	2
56	0	1	1	1	0	0	2	0	0	0	0	1	1	0	0	1	0	0	2	0	2	0	1	1	1	0	0	1	1	2	1	2	2	1	1	1	2	0	0	1	1	0	0	1	0	1	0	0	1
57	0	0	2	0	1	1	1	1	2	1	0	0	1	0	0	0	0	0	2	0	1	1	2	2	0	2	0	1	1	1	1	0	1	2	0	2	2	0	0	1	1	0	1	2	1	0	0	0	0
58	0	0	2	2	1	1	0	0	2	1	0	1	1	0	0	0	0	2	0	1	2	0	2	2	0	2	0	2	2	1	2	1	1	1	1	1	0	0	0	0	0	0	1	2	1	0	0	0	0
59	0	1	1	0	1	2	2	0	0	0	0	0	0	0	0	0	0	0	2	1	2	0	1	1	1	0	0	1	1	1	1	1	0	0	1	1	2	0	1	0	1	0	0	1	0	1	0	0	0
60	1	1	2	1	0	0	2	0	0	0	2	0	1	0	0	0	1	1	2	0	1	0	2	2	0	1	0	1	1	1	1	0	1	2	0	2	2	0	0	1	0	0	0	1	0	0	0	0	0
61	1	1	1	0	0	0	2	0	0	0	0	0	1	0	0	0	0	1	1	1	1	1	2	2	0	0	0	1	1	2	1	1	1	1	1	1	2	0	0	0	1	0	0	0	1	1	0	0	1
62	0	2	0	0	0	0	0	0	1	1	1	1	1	0	0	0	0	0	2	1	2	0	1	1	1	0	2	1	1	2	1	1	2	1	1	1	1	0	0	2	0	0	1	1	1	1	0	0	1
63	0	1	1	1	0	0	1	1	2	2	0	0	0	0	0	0	0	0	1	1	2	0	1	1	0	1	0	0	0	1	1	1	1	1	0	2	0	0	0	0	0	0	1	2	2	0	0	0	0
64	1	0	2	0	0	0	0	0	2	1	1	1	1	0	0	1	0	1	0	1	0	0	1	1	1	1	0	0	0	2	2	1	1	1	0	2	1	0	0	1	0	0	1	2	1	0	1	0	0
65	0	1	1	0	0	0	2	1	1	1	1	0	1	0	0	0	0	0	2	1	2	0	2	2	0	1	0	1	1	2	0	1	1	1	1	1	1	1	0	0	0	0	1	2	1	1	0	0	0
66	0	2	1	1	0	0	1	0	1	1	0	0	2	1	1	0	0	1	1	1	1	0	2	2	0	2	0	1	1	2	1	1	1	2	0	2	1	0	0	1	0	0	0	1	0	0	0	0	1
67	0	0	2	1	0	0	0	0	2	2	0	1	2	0	0	1	0	2	0	2	1	0	2	2	0	1	0	0	1	1	1	1	2	1	1	1	1	0	0	1	0	0	2	2	1	1	0	0	0
68	0	2	1	2	0	0	1	0	1	1	0	1	1	0	0	1	0	1	0	0	0	0	0	0	0	0	0	1	1	1	1	1	2	1	1	1	1	0	0	0	0	2	0	2	0	0	0	0	1
69	0	1	2	0	1	1	1	1	2	2	0	0	0	0	0	0	0	1	1	1	2	0	1	1	0	1	0	0	0	1	1	2	2	2	0	2	2	0	1	0	2	0	0	1	0	0	0	0	1
70	0	2	0	0	0	0	0	0	2	1	2	1	1	0	0	0	0	1	1	1	1	0	2	2	0	0	0	0	0	2	1	2	2	1	0	2	2	0	0	2	1	0	0	2	0	1	0	1	0
71	1	2	0	1	0	0	1	0	2	0	0	1	1	0	0	1	0	0	2	0	2	0	2	2	0	1	0	0	1	2	1	1	1	1	1	1	1	0	0	1	0	0	0	1	0	0	0	0	0
72	1	2	1	2	0	0	0	0	2	1	0	0	0	0	0	0	0	0	1	0	2	0	2	2	0	1	0	2	2	2	0	1	1	0	2	0	1	0	0	0	0	1	1	2	1	0	0	0	0
73	0	2	0	0	0	0	2	0	0	0	1	0	1	0	0	0	0	1	1	0	2	0	1	2	0	1	0	0	1	2	1	2	2	0	1	1	2	0	0	0	0	1	0	1	0	1	0	0	1
74	1	1	2	0	0	0	2	0	1	1	0	0	1	0	0	0	0	0	1	1	1	1	2	2	0	1	1	0	1	2	0	0	1	1	1	1	1	0	0	0	0	0	0	1	0	0	0	0	1
75	0	0	2	1	0	0	0	0	2	1	0	0	1	0	0	0	0	2	0	1	2	1	1	2	0	2	0	0	0	1	1	2	2	2	0	2	0	0	0	1	0	0	0	1	0	0	0	1	1
76	0	1	1	0	0	1	0	0	2	1	0	1	1	0	0	0	0	1	1	0	2	0	2	2	0	1	0	0	0	2	0	0	0	1	1	1	1	1	1	0	0	0	1	2	0	1	0	0	0
77	0	2	0	0	0	0	2	1	1	1	1	0	0	0	0	0	0	0	2	1	2	0	1	1	0	1	0	1	1	2	1	1	1	2	0	2	0	0	0	0	0	0	0	2	0	1	0	1	0
78	0	0	2	0	0	0	2	1	1	1	1	1	2	0	0	0	0	0	1	0	1	0	1	1	0	1	0	1	2	1	1	0	1	2	0	2	2	0	1	1	1	0	0	1	0	0	0	0	1
79	1	2	0	0	0	0	0	0	2	1	0	1	2	0	0	0	0	1	1	0	0	1	2	2	0	0	1	0	0	1	1	2	2	0	2	0	1	0	0	0	0	0	0	0	0	0	0	0	0
80	1	1	2	1	0	0	1	1	2	1	0	0	1	0	0	0	0	1	1	0	1	1	2	2	0	1	0	0	0	1	0	1	1	1	0	2	2	0	0	0	0	1	0	1	0	1	1	0	0
81	1	0	1	0	0	0	1	1	2	2	0	0	1	0	0	0	0	0	2	1	2	0	1	1	1	1	0	0	1	2	1	0	0	2	0	2	1	1	1	0	0	1	0	1	1	1	0	0	1
82	0	2	0	0	0	0	2	0	2	2	0	0	1	0	0	0	0	0	2	1	2	0	2	2	1	1	1	1	1	2	0	0	0	1	2	0	1	0	0	1	0	0	0	1	0	0	0	0	0
83	0	2	1	2	0	0	2	1	1	1	1	0	0	0	0	0	0	2	0	1	1	2	2	2	0	0	0	0	0	2	0	2	2	1	1	1	1	0	0	1	0	0	0	0	0	0	0	0	0
84	0	1	2	1	0	0	0	0	1	1	1	0	0	0	0	1	0	0	1	1	1	0	2	2	0	1	0	1	1	1	2	1	1	1	0	2	0	0	0	1	0	0	1	1	1	2	0	0	0
85	1	2	1	0	0	0	1	1	1	1	0	2	2	0	0	1	1	1	1	0	2	0	2	2	0	1	0	0	0	2	1	0	0	1	1	1	1	0	0	0	0	0	0	1	0	1	0	0	0
86	1	1	1	1	0	0	2	0	1	1	0	0	2	0	0	0	0	2	0	1	0	0	2	2	0	1	0	0	0	2	0	0	0	1	0	2	0	0	0	1	0	0	1	2	1	1	0	0	1
87	1	1	2	1	0	0	2	0	0	0	0	0	1	1	1	0	0	2	0	2	0	0	2	2	0	2	0	0	0	2	0	2	2	1	1	1	2	0	0	1	0	0	1	1	0	1	0	0	0
88	0	2	1	0	0	0	1	0	2	2	0	0	0	0	0	0	1	2	0	2	1	1	1	2	0	0	0	0	1	2	0	1	1	1	1	1	0	0	0	0	0	0	1	2	1	0	0	0	0
89	0	1	2	2	0	0	1	1	2	2	0	0	0	0	0	0	0	0	2	0	2	0	2	2	0	1	0	0	0	1	2	1	1	1	1	1	2	1	1	1	0	0	1	2	0	1	0	0	0
90	0	2	0	0	0	0	0	0	2	2	0	0	1	0	0	0	0	1	1	1	2	0	2	2	0	1	1	1	1	2	0	2	2	2	0	2	2	0	0	0	0	0	0	1	0	1	0	1	0
91	0	2	1	1	0	0	0	0	2	2	0	0	1	0	0	0	0	1	2	1	2	1	1	2	0	2	1	2	2	2	1	1	1	2	0	2	2	1	1	1	0	0	0	2	1	0	0	0	0
92	1	1	1	1	0	0	1	0	1	0	1	0	1	0	0	0	1	1	1	0	2	1	2	2	0	0	0	1	1	2	1	0	0	2	0	1	2	0	0	0	0	0	0	1	0	1	0	0	1
93	1	2	2	1	0	0	1	0	2	1	1	0	1	0	0	0	0	2	0	1	0	1	2	2	1	0	2	1	1	2	1	0	0	2	0	2	1	0	0	2	0	0	0	1	0	0	0	0	0
94	0	1	1	1	0	1	2	0	1	0	1	1	2	0	0	1	0	2	1	1	2	0	1	2	0	1	0	0	0	1	0	1	1	2	0	2	2	0	0	1	0	0	1	2	2	0	0	0	0
95	0	2	0	0	0	0	1	0	1	1	1	1	1	0	0	1	0	1	1	1	2	0	1	1	0	0	0	0	0	2	0	2	2	0	1	0	2	0	0	1	0	0	1	2	1	2	0	0	0
96	1	2	0	0	0	0	2	0	1	0	1	1	1	0	0	1	1	1	1	1	2	0	2	2	0	1	0	0	1	2	0	1	2	2	0	2	0	0	0	0	0	0	0	2	0	0	0	0	0
97	0	1	1	0	1	1	1	0	1	1	0	0	1	0	0	0	0	1	1	1	2	1	2	2	0	0	1	1	1	1	1	1	1	2	0	2	0	0	0	0	0	0	1	1	1	0	0	0	0
98	0	2	1	0	0	0	2	0	1	0	1	1	1	0	0	0	0	1	1	1	1	1	2	2	1	0	0	0	0	1	1	1	2	2	0	2	1	0	0	0	1	0	1	1	1	1	0	0	0
99	0	0	1	0	0	0	0	0	2	2	0	1	1	0	0	1	1	1	1	0	2	0	2	2	0	1	0	2	2	2	0	1	1	1	1	1	1	0	0	0	0	0	0	1	0	1	0	0	0
100	0	1	1	0	1	1	2	1	1	1	0	1	1	1	1	0	0	2	0	1	1	0	1	2	1	0	0	2	1	2	1	1	1	1	2	1	2	0	0	0	0	0	0	2	1	1	0	0	0
101	0	1	1	0	0	1	2	1	2	2	1	1	1	0	0	0	0	1	2	1	2	1	0	0	1	1	0	0	1	2	0	1	1	2	0	2	2	0	0	1	0	0	0	2	0	0	0	0	0
102	1	1	1	0	1	1	1	0	1	0	0	0	0	0	0	0	0	0	2	0	2	0	1	1	0	1	0	0	0	1	1	2	2	1	1	1	0	0	0	0	0	0	1	2	1	1	0	0	0
103	0	0	2	1	0	0	0	0	2	2	0	1	1	0	0	0	0	1	1	1	2	1	1	1	1	2	0	0	0	1	1	1	1	2	0	2	1	0	0	1	0	1	0	2	0	1	0	0	1
104	1	2	2	0	1	1	0	0	1	1	0	0	0	0	0	0	0	2	0	1	2	0	2	2	0	0	0	0	0	1	2	1	1	1	1	1	2	0	0	1	1	2	0	2	0	1	0	0	0
105	0	2	2	0	0	0	1	0	1	0	0	0	0	0	0	0	1	2	1	0	1	1	1	2	0	1	0	0	1	2	0	0	0	2	0	2	2	0	0	1	0	0	0	1	0	1	0	0	1
106	0	0	2	0	0	0	2	1	1	1	0	0	1	0	0	0	0	1	1	1	1	0	2	2	1	0	0	0	0	1	0	1	1	2	0	2	1	0	0	0	0	0	0	0	0	0	0	0	0
107	0	2	0	0	0	0	1	0	1	1	0	0	1	0	0	0	0	0	2	0	2	0	0	1	0	0	0	0	0	2	0	2	2	1	2	0	2	0	0	0	0	0	0	2	0	1	0	0	0
108	0	1	1	1	0	0	1	1	2	2	0	0	1	0	0	0	0	0	2	0	2	0	2	2	0	1	0	0	1	2	0	1	1	1	1	1	2	0	0	1	0	0	0	1	1	2	0	0	0
109	0	1	1	0	1	1	1	0	1	1	0	0	1	0	0	0	0	0	2	1	2	0	2	2	0	1	0	0	0	1	0	1	1	2	0	2	2	0	0	2	1	1	0	2	1	0	0	0	0
110	0	0	2	0	1	1	2	1	1	1	0	0	0	0	0	0	0	1	1	1	1	1	1	1	1	1	0	0	0	2	1	2	2	0	1	1	1	1	0	0	0	1	1	2	1	0	0	0	0
111	0	0	2	0	0	0	1	0	1	1	1	1	1	0	0	0	0	1	1	0	2	2	0	1	1	1	0	0	1	2	0	2	2	2	0	2	1	0	0	2	0	0	1	1	1	1	0	2	0
112	0	0	2	0	0	0	2	0	0	0	2	0	2	0	0	0	0	1	1	1	2	0	2	2	0	1	0	1	1	2	2	2	2	0	1	1	0	0	0	0	0	0	1	1	1	1	0	0	0
113	0	1	1	1	0	0	1	0	1	0	1	0	0	0	0	0	0	1	1	1	2	0	2	2	0	1	0	0	1	2	1	1	2	2	0	2	0	0	0	0	0	1	0	1	1	0	0	0	0
114	0	0	2	1	0	0	1	0	1	1	1	0	2	1	1	0	0	1	1	2	1	1	2	2	0	2	1	1	1	2	0	0	1	1	1	1	2	0	0	1	0	1	0	2	0	1	0	0	1
115	1	0	2	0	0	0	1	0	1	1	1	0	1	1	1	0	0	1	1	0	2	0	2	2	0	1	0	0	0	1	0	1	1	1	0	2	1	0	0	0	0	0	1	1	1	0	0	1	0
116	0	1	2	0	1	1	1	1	2	1	0	1	2	1	1	0	1	1	2	0	1	1	2	2	0	1	0	0	2	2	0	1	2	1	0	2	2	0	0	0	0	1	0	2	0	0	0	0	1
117	0	1	2	1	0	0	1	0	1	0	1	0	1	0	0	0	0	1	2	1	2	0	2	2	0	0	0	0	0	2	1	1	2	1	1	1	0	0	0	0	0	0	1	2	0	1	0	0	1
118	0	2	0	0	0	0	0	0	2	1	0	2	2	0	0	0	0	2	0	1	0	0	1	2	0	1	0	2	2	2	0	2	2	0	0	2	1	1	1	0	0	0	0	2	0	2	0	1	0
119	0	0	2	0	0	1	1	0	1	0	0	0	0	0	0	0	0	0	2	0	2	1	2	2	0	1	0	0	0	1	0	1	2	1	2	1	1	0	0	1	0	0	0	2	0	0	0	0	2
120	0	1	2	1	0	0	1	0	1	1	1	0	1	0	0	0	0	0	2	0	2	0	1	1	0	0	0	0	0	1	1	0	1	2	1	2	1	1	1	0	0	1	0	1	1	1	0	0	1
121	0	2	1	1	0	0	0	0	2	2	0	0	1	0	0	0	0	0	1	0	2	1	2	2	0	0	0	0	2	2	0	1	1	1	1	1	1	0	0	1	0	0	1	2	1	0	0	0	1
122	1	1	2	1	0	0	2	0	1	0	2	0	0	0	0	0	0	0	2	0	2	0	2	2	0	1	0	1	2	2	1	1	1	1	0	2	0	0	0	1	0	0	1	2	0	1	0	0	0
123	0	1	2	1	0	0	2	1	1	1	0	0	0	0	0	0	0	0	2	0	2	2	1	1	1	1	0	1	1	2	1	1	1	0	0	1	1	0	0	0	0	0	0	1	0	0	0	0	0
124	0	2	1	0	0	0	0	0	2	2	0	0	0	0	0	0	0	0	2	0	2	0	2	2	0	0	0	0	0	2	1	1	2	1	0	2	2	0	0	1	0	0	0	1	0	0	0	0	0
125	0	0	2	0	0	1	2	1	1	1	1	1	1	0	0	0	1	0	2	1	2	1	2	2	1	0	0	0	1	2	1	2	2	0	1	1	2	0	0	2	0	1	0	1	1	0	0	0	1
126	1	1	2	1	0	0	1	0	2	0	0	0	0	0	0	0	0	0	2	0	2	1	2	2	0	2	0	1	1	2	1	1	1	0	1	1	0	0	0	0	0	0	0	2	0	0	0	0	1
127	0	2	0	0	0	0	1	0	1	1	1	0	1	0	0	0	0	2	0	1	0	0	1	1	1	2	0	0	1	2	0	1	1	1	1	1	2	0	0	1	0	1	0	2	0	1	0	0	0
128	0	2	0	1	0	0	0	0	2	1	2	1	2	0	0	1	0	2	0	1	0	0	2	2	0	0	0	0	1	2	0	0	0	1	0	2	2	0	0	0	0	0	0	2	1	2	0	0	0
129	1	0	2	0	1	1	1	0	1	1	0	0	0	0	0	0	0	0	2	0	2	0	2	2	0	2	0	0	0	1	0	0	1	2	0	2	2	0	1	1	1	0	1	2	1	0	0	2	0
130	1	2	1	0	0	0	0	0	2	1	0	1	1	0	0	0	0	1	1	1	1	1	1	1	1	0	0	0	0	2	1	1	2	2	0	2	1	0	0	1	0	0	0	1	2	1	0	1	0
131	0	2	1	0	0	0	2	0	1	0	2	1	1	0	0	1	0	0	2	0	2	0	2	2	0	1	0	0	0	2	0	0	0	1	0	2	2	0	0	1	0	2	0	2	1	0	0	2	0
132	0	2	0	0	0	0	0	0	2	2	0	0	1	0	0	0	1	2	1	1	1	1	2	2	0	0	0	0	1	2	0	1	1	2	1	2	1	0	0	1	0	0	0	0	0	1	0	0	0
133	0	2	0	0	1	1	1	0	1	1	0	0	0	0	0	0	0	0	2	0	2	1	1	1	1	1	0	0	0	2	1	0	0	2	0	2	2	0	0	1	1	0	0	1	0	1	0	0	0
134	0	1	1	0	0	0	1	0	1	0	0	0	1	0	0	0	0	1	1	1	1	0	2	2	0	1	1	1	1	2	0	0	2	0	1	2	2	0	0	0	0	0	1	2	2	2	0	0	0
135	1	2	2	1	0	0	1	0	2	1	0	1	2	0	0	0	1	2	0	1	1	0	2	2	1	1	0	0	0	2	0	1	1	2	0	2	1	1	1	0	0	0	1	2	1	0	0	1	0
136	1	1	2	1	0	0	1	1	2	2	0	0	1	0	0	0	0	0	2	1	2	0	2	2	0	0	0	0	1	2	0	1	2	0	1	1	1	1	1	0	0	1	0	2	0	1	0	0	0
137	0	1	2	0	0	0	2	0	0	0	1	0	1	0	0	0	0	1	1	1	1	1	2	2	0	2	0	1	1	2	1	1	1	1	1	1	1	0	0	0	0	0	0	2	0	0	0	0	2
138	0	1	1	1	0	0	2	1	1	1	1	0	1	0	0	0	0	0	2	1	2	0	2	2	0	1	1	1	1	2	0	1	2	1	0	2	2	0	0	1	0	0	0	2	0	1	0	0	0
139	1	1	1	1	0	0	1	0	1	1	0	0	1	0	0	0	0	0	1	1	1	2	2	2	0	0	0	0	1	2	0	1	1	1	1	1	2	0	0	2	0	0	0	0	0	0	0	0	1
140	0	1	2	0	0	0	2	0	0	0	2	0	0	0	0	0	0	0	2	0	2	0	2	2	0	2	0	0	0	1	2	1	1	1	1	1	1	0	0	0	0	0	0	1	0	0	0	1	0
141	0	1	1	0	0	0	0	0	2	1	1	0	0	0	0	0	0	1	1	0	0	0	2	2	0	1	0	0	1	2	1	2	2	2	0	2	0	0	0	0	0	1	0	1	1	1	0	0	1
142	0	1	1	1	0	0	0	0	1	1	0	2	2	0	0	0	0	1	1	1	1	0	2	2	0	1	0	0	0	1	1	2	2	2	0	2	1	0	0	1	1	0	0	2	1	1	0	0	1
143	0	0	2	1	0	0	0	0	2	2	0	0	0	0	0	1	0	0	1	0	2	0	1	1	0	1	0	1	2	1	1	1	1	1	0	2	0	0	0	1	0	0	0	2	0	0	0	1	0
144	0	1	1	0	0	0	1	0	0	0	0	0	1	0	0	0	0	0	2	0	2	0	2	2	1	1	0	0	0	2	2	1	1	1	1	1	1	0	0	0	0	0	0	1	0	1	0	0	0
145	0	0	2	0	0	0	2	0	1	0	0	0	1	0	0	0	0	1	1	0	0	0	1	1	0	1	0	0	0	1	0	0	1	1	1	1	2	0	0	2	1	0	0	2	1	1	0	0	0
146	0	0	2	0	0	0	1	1	2	2	0	0	2	0	0	0	0	1	1	1	2	1	2	2	0	2	0	1	1	1	1	1	1	2	0	2	1	0	0	1	0	0	0	2	0	2	0	0	0
147	0	1	1	0	0	0	1	0	2	0	0	0	1	0	0	0	1	2	1	0	1	0	0	2	0	1	0	0	0	2	0	2	2	2	0	2	1	0	0	1	0	2	0	2	0	0	0	0	0
148	0	2	2	0	0	0	1	1	2	1	0	0	0	0	0	0	0	1	1	0	1	0	2	2	0	1	1	1	1	1	1	1	1	0	1	1	0	0	0	0	0	0	0	2	1	0	0	1	1
149	0	0	2	0	2	2	1	0	1	1	1	0	1	0	0	0	0	1	1	0	1	0	2	1	1	1	0	0	0	2	0	0	0	0	1	1	0	0	0	1	0	0	0	1	0	0	0	1	0
150	1	2	0	1	0	0	2	0	1	1	0	0	1	0	0	0	0	0	2	0	2	0	1	1	0	1	0	1	1	1	2	0	2	0	2	1	1	0	0	1	1	1	0	2	0	1	0	0	0
151	0	2	1	1	0	0	1	1	2	2	0	0	0	0	0	0	0	2	0	1	2	1	2	2	0	0	1	0	0	1	1	1	1	1	1	1	0	0	0	0	0	0	0	1	0	1	0	0	1
152	1	2	0	0	0	0	0	0	2	2	0	0	0	0	0	0	0	2	0	1	0	1	1	1	1	1	0	0	0	1	1	1	2	2	0	2	1	0	0	0	0	0	0	2	0	0	0	0	0
153	0	0	2	0	0	0	2	1	1	1	1	0	1	0	0	0	0	1	1	1	0	1	2	2	0	1	0	1	1	2	0	1	1	2	0	2	0	0	0	0	0	0	0	1	0	1	0	0	0
154	0	2	0	0	0	0	1	0	1	1	1	2	2	0	0	1	0	1	0	1	0	0	2	2	0	1	0	1	1	0	1	0	0	2	0	1	0	0	0	0	0	0	1	1	1	0	0	0	0
155	1	1	1	0	0	0	2	0	1	1	0	1	1	0	0	0	0	0	2	1	2	0	1	1	0	1	1	0	1	2	0	1	1	1	0	2	2	0	0	1	0	0	0	2	0	0	0	0	0
156	0	0	2	1	1	1	0	0	1	1	1	1	2	0	0	0	0	0	2	0	2	1	0	1	0	0	0	0	0	2	2	0	0	2	0	2	2	0	0	0	1	0	1	1	1	1	0	0	0
157	0	1	1	1	0	0	1	1	2	2	1	0	1	0	0	0	0	0	2	0	2	1	1	2	0	0	0	1	1	2	1	2	2	0	2	0	0	0	0	0	0	0	0	2	0	2	0	0	0
158	0	0	2	1	0	0	1	0	1	1	1	1	2	0	0	0	0	0	2	0	2	1	1	2	0	0	0	0	1	2	1	1	1	0	1	1	2	0	0	1	0	1	0	1	0	1	0	1	0
159	0	0	2	2	1	1	0	0	2	0	1	0	1	0	0	0	0	1	1	1	1	1	1	1	0	0	0	0	0	2	1	1	1	2	0	2	1	0	0	1	0	0	0	2	0	2	0	0	1
160	1	1	1	1	0	0	1	0	1	0	1	0	0	0	0	0	0	1	1	0	1	0	2	2	0	1	0	0	0	1	0	1	1	0	2	0	1	0	0	0	0	1	0	1	1	1	0	0	0
161	1	0	1	0	0	0	0	0	2	2	0	0	2	0	0	0	0	1	1	1	2	0	2	2	1	0	0	0	0	2	2	1	1	1	1	1	1	0	0	1	0	0	0	1	0	1	0	1	0
162	0	2	2	0	0	0	1	0	1	1	1	0	1	0	0	0	0	1	2	0	2	0	2	2	1	0	0	0	2	2	0	1	2	0	0	2	1	0	0	0	0	0	0	0	1	1	0	0	0
163	1	1	1	0	1	1	1	0	1	0	1	1	1	0	0	1	0	1	1	1	2	0	2	2	1	0	0	0	0	2	0	2	2	1	1	1	1	0	0	1	0	0	1	2	1	0	0	0	1
164	0	2	0	0	0	0	1	0	1	0	0	1	1	0	0	0	1	1	1	1	2	2	0	1	1	1	0	0	1	2	0	2	2	0	1	1	1	0	0	2	0	0	0	2	0	0	0	0	0
165	0	1	1	0	1	1	1	0	1	1	0	0	0	0	0	0	0	2	0	1	1	0	2	2	0	1	2	1	1	2	1	1	1	0	2	1	2	0	0	2	0	1	0	1	0	1	0	0	0
166	0	1	2	1	0	0	2	0	0	0	1	1	2	0	0	0	0	1	1	1	1	0	1	1	0	1	0	1	1	1	1	0	0	2	0	2	1	0	0	0	0	0	0	2	0	0	0	0	0
167	0	0	2	0	0	0	2	0	1	0	1	0	0	0	0	0	0	1	1	1	1	0	2	2	0	1	0	0	0	1	1	1	2	0	2	0	0	0	0	0	0	0	0	1	0	1	0	0	0
168	1	1	2	0	0	0	0	0	2	0	1	0	1	0	0	0	0	0	2	0	2	0	2	2	0	1	0	1	1	1	1	2	2	2	0	2	1	0	0	0	0	0	0	1	0	0	0	0	0
169	1	2	2	1	0	0	0	0	2	2	0	1	1	0	0	0	0	0	1	0	2	0	2	2	1	2	0	0	0	2	1	1	1	0	1	1	2	1	0	0	0	0	0	1	1	2	0	0	0
170	0	1	1	1	0	0	2	0	0	0	2	0	0	0	0	0	1	2	0	2	2	1	2	2	0	2	0	0	1	2	0	1	2	1	1	1	1	1	0	0	0	2	0	2	1	0	0	1	0
171	0	0	2	1	0	0	0	0	2	2	0	0	0	0	0	0	0	1	1	0	1	0	2	2	0	0	0	1	1	1	2	1	2	1	0	2	1	0	0	1	0	0	0	1	0	0	0	0	0
172	0	1	1	0	0	1	0	0	2	1	0	0	1	1	1	0	0	0	2	0	2	0	2	2	0	1	0	0	0	2	1	2	2	1	1	1	1	1	0	0	0	1	0	2	1	0	0	0	0
173	1	2	1	0	0	0	2	0	0	0	2	0	1	0	0	0	0	0	2	0	2	0	2	2	1	0	0	1	1	2	0	1	1	1	0	2	1	0	0	0	0	0	1	1	1	1	0	0	0
174	0	0	2	0	0	0	2	1	1	1	1	0	1	0	0	0	0	0	2	1	2	0	1	1	0	0	0	0	1	1	1	1	1	0	1	1	1	0	0	0	0	0	0	1	0	0	0	0	2
175	0	1	1	0	0	0	1	0	1	1	2	1	2	0	0	0	0	1	1	0	1	1	2	2	0	1	0	0	0	2	0	1	1	2	0	2	2	0	0	0	0	0	0	2	0	0	0	0	2
176	0	0	2	0	0	0	2	1	1	1	0	1	1	0	0	0	0	0	2	0	2	0	2	2	0	2	0	1	1	1	1	2	2	0	1	1	1	0	0	1	0	0	0	2	0	0	0	0	0
177	1	1	1	1	0	0	1	1	2	1	0	0	1	0	0	0	0	2	0	1	2	0	2	2	0	2	0	0	0	2	1	1	1	1	1	1	1	0	0	2	0	0	1	2	1	0	0	0	0
178	0	0	2	0	0	0	2	0	0	0	0	0	2	0	0	0	0	0	1	0	2	0	1	1	0	2	0	0	0	2	1	1	1	1	1	1	1	0	0	0	0	0	1	2	1	1	0	0	0
179	0	1	1	1	0	0	1	0	1	1	1	0	0	0	0	0	0	1	1	1	2	1	1	1	1	1	0	1	1	1	2	1	1	0	0	1	1	0	0	1	0	0	0	2	0	0	0	0	1
180	0	1	1	0	0	0	1	1	2	2	0	0	0	0	0	0	0	0	2	1	2	0	2	2	0	2	0	1	1	0	1	0	1	0	1	2	2	0	0	0	0	0	0	0	1	1	0	1	0
181	0	0	2	0	1	1	0	0	2	1	0	1	1	0	0	1	0	1	1	0	2	1	2	2	0	1	0	0	0	2	0	1	1	0	1	1	2	1	1	0	0	0	1	1	1	1	0	1	0
182	0	2	0	0	0	0	1	0	1	1	0	1	1	0	0	0	0	0	1	1	1	0	2	2	0	1	0	0	1	2	1	1	1	2	1	2	1	0	0	0	0	0	0	1	0	0	0	0	0
183	0	1	1	0	0	0	2	0	0	0	2	0	0	0	0	0	0	1	1	1	2	1	2	2	0	2	0	2	2	2	0	1	1	1	1	1	1	0	0	0	0	0	0	1	0	0	0	0	0
184	0	1	1	0	1	1	2	0	0	0	0	0	1	0	0	0	1	2	1	0	1	1	2	2	0	2	0	0	0	2	1	1	2	1	1	1	1	0	0	0	1	0	1	2	1	1	0	0	0
185	0	1	1	0	0	1	1	0	1	0	1	0	0	0	0	0	0	0	1	0	2	0	2	2	0	1	0	0	0	1	0	2	2	0	1	0	2	0	1	0	1	1	0	1	1	0	0	0	0
186	1	0	2	0	0	0	0	0	2	2	0	0	1	0	0	0	0	1	1	1	2	0	2	2	0	0	0	1	1	2	2	0	0	2	0	2	2	1	1	1	0	0	0	0	1	0	0	0	0
187	1	1	1	0	1	1	1	0	2	1	1	0	0	0	0	0	0	0	2	1	2	0	2	2	0	1	1	1	1	2	0	2	2	1	1	1	2	0	0	1	0	0	0	1	1	1	0	0	0
188	0	2	1	0	0	0	2	1	1	1	1	0	1	0	0	0	0	1	1	1	1	1	1	1	1	1	0	0	1	2	0	0	0	2	0	1	2	0	0	0	0	0	0	1	0	0	0	1	0
189	0	1	1	0	0	1	1	0	2	2	0	0	1	0	0	0	0	0	2	0	2	0	2	2	0	0	0	0	1	2	0	0	0	2	1	1	1	0	0	2	0	0	0	1	0	0	0	0	0
190	0	0	2	0	0	0	1	0	1	0	0	0	0	0	0	0	1	2	0	2	2	0	0	0	0	0	0	0	0	2	0	1	2	1	1	1	2	0	0	2	0	0	1	2	1	0	0	0	1
191	0	1	1	0	0	0	0	0	1	1	1	0	1	1	1	0	0	0	2	1	2	1	2	2	0	2	0	0	2	2	0	1	1	2	0	2	1	0	0	0	0	0	0	1	0	0	0	1	0
192	0	1	1	1	0	0	2	0	0	0	2	1	2	0	0	0	0	2	0	1	1	1	1	2	0	1	0	0	1	2	0	2	2	2	0	2	1	0	0	0	0	1	0	1	1	0	0	0	0
193	0	1	1	0	0	0	2	0	0	0	1	0	1	0	0	0	0	0	2	0	2	2	0	1	1	1	0	0	1	2	1	1	1	2	0	2	1	1	1	0	0	1	0	2	1	1	0	0	0
194	1	1	1	0	0	0	2	0	1	1	0	0	1	0	0	0	0	1	1	1	2	0	1	1	0	2	0	0	1	2	1	1	1	2	0	2	2	0	0	2	0	0	0	2	0	2	0	0	0
195	1	1	0	0	0	0	1	0	1	1	1	0	1	0	0	0	0	2	0	1	1	1	0	1	0	0	0	0	0	2	2	1	1	1	0	1	1	0	0	1	0	1	0	1	0	1	0	0	0
196	1	2	0	1	0	0	1	0	1	1	0	0	0	0	0	0	1	2	1	0	1	0	2	2	1	0	1	1	1	2	0	2	2	2	1	1	1	0	0	0	0	0	0	1	0	1	0	1	0
197	0	2	0	0	0	0	1	1	2	1	0	1	1	0	0	1	0	2	0	1	1	1	2	2	0	0	0	0	1	2	0	2	2	1	1	1	2	0	0	1	0	0	0	1	0	1	0	0	1
198	0	1	1	0	0	0	1	2	2	2	0	0	0	0	0	0	1	0	2	1	2	0	1	1	1	2	0	0	1	2	0	1	2	1	1	1	1	0	0	0	0	0	0	2	0	1	1	0	0
199	0	2	1	0	0	0	1	0	1	1	1	0	0	0	0	0	0	1	1	1	1	0	2	2	0	1	0	0	1	1	0	1	1	2	0	2	1	0	0	0	0	0	0	1	0	1	0	0	0
200	0	0	2	0	0	0	1	0	1	1	0	0	0	0	0	0	0	2	0	2	0	0	2	2	0	1	0	0	1	2	1	1	1	2	0	2	2	1	1	1	0	0	1	1	1	0	0	0	0
201	0	1	1	1	0	1	0	0	2	2	0	0	0	0	0	0	0	0	2	0	2	0	2	2	0	0	0	2	2	1	2	1	1	1	0	2	2	0	0	1	0	0	0	1	0	0	0	0	0
202	0	1	1	0	0	0	2	0	0	0	0	0	1	0	0	0	0	1	1	0	1	1	2	2	0	0	1	0	0	2	0	0	0	2	0	2	2	0	0	0	0	0	1	2	1	1	1	0	0
203	0	2	1	0	0	0	0	0	2	1	0	0	0	0	0	0	0	1	1	1	2	0	2	2	0	1	1	0	1	2	0	1	2	1	1	1	1	0	0	0	0	0	1	2	1	0	0	0	1
204	0	1	1	0	1	2	1	0	1	0	1	0	1	0	0	0	0	0	1	0	2	0	2	2	0	0	0	1	1	2	1	1	1	1	1	1	1	0	0	0	1	1	0	2	0	0	0	0	1
205	1	0	2	1	1	1	1	0	1	0	1	0	1	0	0	0	0	1	1	1	1	0	2	2	0	1	0	1	0	1	1	0	0	2	0	2	2	0	0	1	0	0	0	2	0	0	0	0	0
206	0	2	0	1	0	0	2	0	0	0	0	1	2	0	0	0	0	1	1	1	1	0	2	2	0	1	0	1	1	2	0	1	1	2	1	1	1	0	0	1	0	0	0	2	0	0	0	0	0
207	0	1	1	0	1	1	0	0	2	1	1	2	2	0	0	0	0	2	0	1	1	0	2	2	1	2	0	1	1	0	2	1	1	1	1	1	1	1	1	0	0	0	0	2	0	1	0	0	0
208	0	0	2	0	0	0	1	0	1	1	0	0	1	0	0	0	0	1	1	0	2	2	1	1	1	1	0	1	1	0	2	1	2	0	2	0	0	0	0	0	0	0	0	2	0	1	0	0	0
209	0	1	1	0	0	0	0	0	2	2	0	0	0	0	0	0	0	0	2	0	2	1	2	2	0	0	0	0	0	2	1	0	1	1	1	1	2	0	0	2	0	1	0	2	1	0	0	1	0
210	0	0	2	0	1	1	0	0	2	2	0	0	1	0	0	0	1	2	1	0	1	0	2	2	0	0	0	0	1	2	1	2	2	1	0	2	1	1	1	0	0	0	0	0	0	1	0	0	1
211	0	1	1	0	0	0	0	0	2	2	0	0	1	0	0	0	0	0	2	0	2	1	2	2	1	1	0	2	2	2	2	1	1	1	0	1	1	0	0	0	0	0	0	2	0	1	0	0	0
212	1	1	2	1	0	0	0	0	2	1	0	0	1	0	0	0	0	0	1	0	1	0	2	2	0	2	0	1	1	0	2	1	1	1	0	2	1	0	0	0	0	0	1	2	1	1	0	0	0
213	0	0	2	0	1	1	2	1	1	1	0	1	1	0	0	1	0	1	1	1	2	0	2	2	0	2	0	0	0	2	2	1	2	1	0	2	1	0	0	1	0	0	0	2	0	2	0	0	1
214	0	1	1	0	1	1	2	0	1	1	1	0	1	0	0	0	0	1	1	0	2	0	2	2	0	1	1	0	0	1	1	1	1	1	1	1	1	0	0	1	0	1	0	1	1	1	0	0	0
215	0	1	1	1	0	0	2	0	0	0	1	0	0	0	0	0	0	1	1	1	2	0	2	2	0	1	0	1	1	2	0	2	2	2	0	2	1	0	0	1	0	2	0	2	0	0	0	1	0
216	0	1	1	1	0	0	1	1	2	2	0	1	1	0	0	0	0	0	1	0	1	2	0	1	1	1	0	1	1	2	1	1	1	2	0	2	2	0	0	0	0	0	1	2	1	1	0	0	0
217	0	2	0	1	0	0	2	0	1	1	0	0	0	0	0	0	0	1	1	0	2	0	2	2	0	1	0	1	1	2	0	1	1	1	1	1	2	0	1	0	1	0	1	2	1	0	0	0	0
218	0	2	1	0	0	1	2	0	1	1	1	0	1	0	0	0	0	1	1	1	1	0	2	2	0	2	0	1	0	1	2	2	2	0	1	1	1	0	0	1	0	0	0	2	0	1	0	0	0
219	0	2	0	0	0	0	0	0	1	1	1	0	0	0	0	0	0	0	2	1	2	1	2	2	0	1	0	2	2	1	2	2	2	1	0	2	2	0	0	0	0	0	0	1	0	1	0	0	1
220	0	0	2	0	1	1	1	1	2	1	0	0	1	0	0	0	1	2	1	1	1	0	2	2	0	0	1	2	2	2	1	0	1	1	1	1	1	0	0	1	0	0	0	2	0	1	0	0	0
221	0	0	2	1	0	0	1	0	1	1	1	0	1	0	0	0	0	2	0	1	0	1	2	2	1	0	0	0	0	2	0	1	1	0	1	1	1	0	0	1	0	0	0	1	2	1	0	0	1
222	0	1	1	1	1	1	0	0	2	2	0	0	1	0	0	0	0	1	1	0	2	0	2	2	0	1	0	1	1	2	2	0	2	0	2	1	1	0	0	0	0	0	0	0	0	0	0	0	1
223	1	0	2	0	1	1	1	0	2	1	1	0	0	0	0	1	0	1	1	1	1	0	2	2	0	1	0	0	1	2	1	1	1	1	0	1	2	1	1	0	1	2	0	2	0	0	0	0	1
224	1	1	1	1	0	0	2	1	1	1	1	0	0	0	0	0	0	2	0	1	0	0	2	2	0	0	0	0	0	1	1	1	1	2	0	2	1	0	0	1	0	0	0	1	0	0	0	0	0
225	1	2	1	1	0	0	0	0	2	1	1	0	0	0	0	0	0	1	2	1	2	0	2	2	0	0	0	1	2	1	1	1	1	0	1	1	2	0	0	1	0	0	0	2	0	1	0	0	1
226	0	0	2	0	0	0	1	0	2	0	1	0	0	0	0	0	0	0	2	1	2	0	2	2	1	1	0	1	1	1	1	1	2	2	1	2	2	1	1	0	0	0	0	1	1	1	0	0	0
227	1	0	2	0	0	0	2	0	0	0	1	0	0	0	0	0	0	1	1	1	2	2	0	1	1	1	0	0	0	2	2	1	1	2	0	2	1	0	0	1	1	1	0	1	1	1	0	0	0
228	1	0	2	0	0	0	1	0	1	0	2	0	0	0	0	0	0	1	1	1	2	1	2	2	0	0	0	1	1	1	1	1	1	2	0	2	0	0	0	0	0	0	0	1	0	1	0	0	0
229	0	0	1	0	0	0	2	1	1	1	0	1	1	0	0	1	0	0	2	1	2	0	1	1	1	1	0	1	1	2	2	1	1	2	0	2	1	0	0	0	1	0	0	2	0	1	0	0	0
230	0	1	2	1	0	0	1	0	1	1	0	0	0	0	0	0	0	1	1	2	1	0	2	2	0	1	0	0	0	2	1	0	0	1	2	0	1	0	0	0	0	0	0	1	0	0	0	0	0
231	0	1	2	1	0	0	1	0	2	1	0	0	0	0	0	0	0	0	2	1	1	0	1	1	1	0	0	0	0	2	1	0	1	2	0	2	1	0	0	1	0	0	0	2	0	1	0	0	0
232	0	2	1	0	0	0	1	0	1	0	0	0	1	0	0	0	0	2	0	1	1	0	2	2	0	1	0	0	1	2	1	2	2	0	2	0	0	0	0	0	0	2	0	2	0	1	0	0	0
233	1	1	1	0	0	0	0	0	2	2	0	0	0	0	0	0	0	0	2	0	1	1	1	1	0	1	0	0	2	2	0	2	2	0	2	0	0	0	0	0	0	0	1	2	0	0	0	1	0
234	0	1	1	1	0	0	2	0	1	1	0	1	1	0	0	1	0	1	1	0	1	1	2	2	0	0	0	2	2	1	2	1	1	1	1	1	2	0	0	1	0	0	0	0	0	0	0	0	0
235	1	0	2	1	0	0	0	0	2	2	0	1	2	0	0	0	0	0	1	0	2	1	2	2	0	0	0	0	1	2	0	1	2	1	0	2	1	0	0	1	0	0	1	2	2	2	0	0	0
236	0	0	1	0	0	0	1	0	0	0	1	1	2	0	0	0	0	1	1	1	1	0	2	2	0	1	0	0	0	2	0	0	1	2	1	2	1	0	0	0	0	0	0	2	1	0	0	1	0
237	0	0	2	0	1	1	0	0	2	2	0	1	2	0	0	0	0	1	1	1	0	0	2	2	0	0	1	1	1	2	0	2	2	1	1	1	1	0	0	1	0	1	0	2	2	1	0	0	0
238	1	1	2	1	1	1	1	0	1	1	0	0	1	0	0	0	0	2	0	1	0	0	2	2	0	1	0	1	1	1	1	1	1	2	0	2	1	0	0	1	0	0	0	2	0	0	0	0	0
239	1	1	1	1	0	0	1	1	2	1	0	0	1	0	0	0	0	1	1	2	1	1	1	1	0	1	0	1	2	1	1	1	1	2	0	2	2	0	0	0	0	1	0	2	0	0	0	0	0
240	0	1	2	0	1	1	0	0	2	0	1	0	0	0	0	0	0	0	2	1	2	1	2	2	0	1	0	1	2	2	1	1	2	1	2	1	1	0	0	0	1	0	0	2	0	0	0	0	0
241	0	2	0	0	0	0	1	1	2	2	0	0	0	0	0	0	0	1	1	1	1	0	2	2	0	0	0	0	0	2	0	0	1	0	1	2	2	0	0	1	0	0	0	2	0	1	0	0	0
242	0	1	1	0	0	0	1	0	1	1	0	0	0	0	0	0	0	0	2	0	2	0	2	2	0	1	1	1	1	2	0	1	1	2	0	2	0	0	0	0	0	0	1	1	1	1	0	0	1
243	0	1	1	0	0	0	1	0	1	0	1	0	0	0	0	0	0	0	1	0	1	1	2	2	0	0	0	2	2	2	0	1	1	1	2	1	1	0	0	1	0	0	1	2	1	1	0	0	0
244	0	0	2	0	0	0	2	0	1	1	1	1	1	0	0	0	0	1	1	0	2	1	1	1	1	1	0	0	1	2	0	2	2	1	1	1	2	0	0	1	0	0	1	1	1	1	0	0	0
245	0	1	2	1	0	0	1	0	1	0	1	1	2	0	0	1	0	1	1	1	2	1	2	2	0	0	0	0	0	2	2	2	2	1	0	2	0	0	0	0	0	0	0	2	0	0	0	0	1
246	0	2	1	0	0	0	1	1	2	2	0	0	0	0	0	0	1	2	1	0	1	1	2	2	1	0	0	2	2	2	0	2	2	0	1	1	1	1	1	0	0	0	0	1	2	1	0	0	0
247	0	1	1	0	1	1	1	1	2	2	0	0	0	0	0	0	0	0	2	0	2	1	1	1	1	1	0	0	1	2	1	1	1	0	1	1	1	0	0	0	0	0	1	2	2	0	0	0	0
248	1	1	1	0	0	0	2	0	1	0	0	0	0	0	0	0	0	1	1	0	1	1	2	2	1	0	0	0	0	2	0	0	2	0	1	2	1	0	0	1	0	0	0	1	0	0	0	0	0
249	1	0	2	0	1	1	1	1	2	2	0	0	0	0	0	0	0	0	2	0	2	0	0	0	0	0	0	0	0	1	0	1	2	2	0	2	2	1	0	0	0	0	1	2	1	0	0	0	2
250	1	1	1	0	0	0	0	0	2	1	0	0	1	0	0	0	0	0	2	0	2	0	2	2	0	1	0	0	1	2	0	2	2	1	1	1	2	0	0	1	0	1	0	2	1	0	0	0	0
251	0	1	1	0	1	1	0	0	2	1	2	0	0	0	0	0	0	2	0	0	1	1	1	2	0	0	0	1	1	1	1	0	0	2	0	2	1	0	0	0	0	0	1	2	1	1	0	0	0
252	0	1	2	1	0	0	1	0	2	2	0	1	1	0	0	1	0	2	0	0	0	0	2	2	0	1	0	1	2	2	1	0	1	1	1	1	2	0	0	1	0	0	0	1	0	0	0	1	1
253	0	1	2	1	0	0	1	0	2	1	0	0	0	0	0	0	0	1	2	0	2	0	1	1	0	1	0	2	2	2	1	2	2	2	0	2	1	0	0	0	0	0	1	2	1	2	0	0	0
254	0	0	2	2	1	1	1	0	2	2	0	1	1	0	0	0	0	2	1	1	2	0	2	2	0	1	0	0	0	1	0	1	1	1	0	2	1	0	0	0	0	0	0	2	0	2	0	0	0
255	0	1	2	1	0	0	2	0	0	0	1	0	0	0	0	0	0	0	1	2	1	0	2	2	0	1	0	0	2	2	0	2	2	1	1	2	0	0	0	0	0	0	0	1	2	1	0	0	0
256	0	1	1	0	0	0	1	0	2	1	1	0	0	0	0	0	0	0	2	0	2	1	2	2	0	0	0	1	1	2	1	1	1	0	0	1	0	0	0	0	0	0	1	2	0	0	0	0	2
257	0	2	1	0	0	0	1	0	2	2	0	1	2	1	1	0	1	2	1	0	2	0	2	2	0	1	0	2	2	1	2	2	2	1	0	2	1	0	0	0	0	0	0	2	0	1	0	0	0
258	0	2	0	0	0	0	1	1	2	2	0	0	2	0	0	0	0	2	0	1	1	0	2	2	0	1	0	0	0	1	1	2	2	1	1	1	2	0	0	2	0	0	1	1	1	1	0	0	1
259	0	1	1	0	0	0	1	0	1	0	0	0	0	0	0	0	1	2	1	1	1	1	1	1	1	0	0	0	1	2	0	1	1	1	0	2	0	0	0	0	0	0	0	0	0	0	0	0	1
260	0	0	2	0	0	0	2	1	1	1	0	0	0	0	0	0	1	2	0	2	2	0	2	2	0	0	0	0	0	2	1	0	1	1	1	1	2	0	0	1	0	0	1	2	1	0	0	0	0
261	0	0	2	0	1	1	2	0	0	0	2	0	1	0	0	0	0	0	2	1	2	0	2	2	0	2	0	1	1	2	2	1	1	1	1	1	1	0	0	0	0	0	0	2	0	1	0	0	1
262	0	1	1	0	0	0	2	0	1	1	0	0	1	0	0	0	0	1	1	0	1	1	2	2	0	2	0	1	1	1	1	0	0	1	1	1	2	0	0	1	1	0	2	2	0	1	0	0	0
263	1	1	1	0	0	0	2	0	0	0	0	0	1	0	0	0	0	1	1	1	1	0	2	2	0	2	0	1	1	1	2	1	1	1	1	1	1	0	0	0	0	0	1	1	1	2	0	0	0
264	0	1	1	1	1	1	1	1	2	2	0	0	0	0	0	0	0	0	1	0	2	1	2	2	0	0	0	0	1	2	0	1	1	1	0	2	2	0	0	0	0	0	0	1	2	1	0	0	0
265	1	2	0	0	0	0	1	1	2	2	0	1	1	0	0	0	0	0	2	0	2	0	2	2	0	0	0	0	0	2	0	1	1	2	0	2	0	0	0	0	1	1	0	1	0	1	0	1	1
266	1	1	2	0	1	1	1	0	1	1	1	0	0	0	0	0	0	0	2	1	2	0	2	2	0	0	0	0	0	2	0	2	2	2	0	2	2	0	0	2	0	1	0	1	1	1	0	0	1
267	0	1	1	0	0	0	1	0	1	1	1	0	1	0	0	0	0	2	0	0	0	1	2	2	0	0	0	0	0	2	2	1	0	2	0	2	1	0	0	0	0	0	2	2	1	0	0	0	1
268	0	1	1	0	0	0	0	0	1	0	1	1	1	1	1	0	0	2	1	0	2	0	0	0	0	0	0	0	0	2	1	1	1	2	0	2	1	0	0	1	0	1	0	2	1	0	0	0	1
269	0	1	1	0	0	0	2	0	0	0	0	0	0	0	0	0	0	0	2	0	2	0	1	1	0	1	0	0	0	2	1	0	0	2	0	2	1	0	0	0	0	0	1	1	1	0	0	0	1
270	0	1	1	1	0	0	2	0	0	0	0	0	0	0	0	0	0	1	2	1	2	1	1	1	1	1	0	1	1	2	1	2	2	1	1	1	1	1	0	1	0	0	0	2	1	1	0	0	0
271	0	1	2	1	0	0	2	1	1	1	1	0	0	0	0	0	0	1	1	0	2	1	1	1	1	1	0	1	1	1	1	1	1	1	1	1	1	1	1	0	0	0	0	2	1	1	0	0	0
272	1	1	2	1	0	0	2	0	0	0	0	0	0	0	0	0	0	2	1	0	2	1	2	2	1	0	0	1	1	2	1	1	1	0	1	1	1	0	0	1	0	0	0	0	0	0	0	0	0
273	0	1	1	0	0	1	1	1	2	1	0	0	0	0	0	0	0	1	1	0	1	0	2	2	0	2	0	0	0	2	2	2	2	2	0	2	1	0	0	1	0	1	0	1	1	1	0	0	0
274	0	2	0	0	0	0	1	0	2	2	0	0	1	0	0	0	0	0	2	0	2	1	2	2	0	0	0	2	2	2	0	1	1	1	0	2	1	0	0	0	1	0	0	1	1	2	0	1	0
275	0	1	1	0	1	1	1	0	2	1	0	1	2	0	0	0	0	0	2	0	2	0	1	2	1	0	0	0	0	2	0	1	1	1	1	1	1	1	1	0	0	0	0	2	0	1	0	1	0
276	1	1	1	0	0	0	0	0	2	2	0	0	1	0	0	0	0	1	1	1	1	1	1	1	1	1	0	1	1	1	1	0	0	1	0	2	0	0	0	0	0	0	0	0	0	0	0	0	1
277	1	2	1	0	0	0	1	0	1	0	1	1	1	0	0	1	0	0	2	0	2	1	2	2	0	1	1	0	1	2	0	0	1	2	0	2	1	1	0	1	0	0	1	2	1	1	0	0	0
278	1	1	1	1	0	0	2	1	1	1	1	0	0	0	0	0	1	1	1	1	2	0	2	2	1	2	0	1	1	2	1	1	1	1	1	1	0	0	0	0	1	0	0	1	0	1	0	0	0
279	0	1	1	0	0	1	0	0	1	1	0	0	0	0	0	0	0	0	2	0	1	0	1	1	0	1	0	0	1	2	0	1	2	0	2	1	2	0	0	1	0	2	0	2	0	0	0	0	1
280	0	1	1	0	0	0	2	1	1	1	1	2	2	0	0	0	0	0	1	0	1	0	2	2	0	2	0	0	0	2	0	2	2	1	1	1	0	0	0	0	0	0	0	1	0	0	0	1	0
281	0	2	1	0	0	0	0	0	2	1	0	0	0	0	0	0	0	1	1	0	1	0	2	2	0	1	0	1	2	1	1	1	1	1	1	1	0	0	0	0	0	0	0	2	0	0	0	0	0
282	1	1	2	0	1	1	0	0	2	1	0	0	0	0	0	0	0	0	2	0	2	1	1	2	0	0	0	0	1	2	1	2	2	2	0	2	1	1	1	0	0	0	0	2	0	2	0	0	0
283	1	1	1	0	1	1	2	0	2	1	1	1	1	0	0	0	0	0	2	1	2	1	2	2	0	1	0	1	1	2	2	1	2	1	1	1	1	0	0	1	0	0	0	2	0	1	0	0	1
284	0	2	1	1	0	0	0	0	2	1	0	0	0	0	0	0	0	2	0	1	1	0	2	2	0	2	0	0	1	2	0	1	1	1	0	2	1	0	0	1	0	0	0	1	0	0	1	0	0
285	1	1	1	0	0	0	1	0	0	0	2	0	1	0	0	0	0	2	0	0	1	1	2	2	0	1	0	1	1	1	2	2	2	0	1	0	1	1	1	0	0	0	1	2	0	1	0	0	0
286	0	1	1	0	1	1	0	0	2	2	0	0	1	1	1	0	0	1	1	1	1	0	2	2	0	0	0	0	0	1	1	1	1	1	1	1	2	0	0	2	0	0	0	2	0	0	0	1	0
287	1	0	2	0	0	0	1	2	2	2	0	0	1	0	0	0	0	1	0	1	0	0	2	2	0	0	0	1	1	2	2	1	2	1	0	2	2	0	0	1	0	0	0	0	1	1	0	0	1
288	0	0	2	0	1	1	1	0	2	2	0	0	0	0	0	0	0	2	0	0	0	1	2	2	0	0	1	0	0	2	1	0	0	2	1	1	2	0	0	1	0	0	0	2	0	1	0	0	1
289	0	1	2	1	0	0	1	0	0	0	2	1	1	1	1	0	0	1	1	0	2	0	2	2	0	2	0	2	2	2	1	0	0	2	0	2	1	0	0	1	0	0	1	2	1	1	0	0	1
290	1	1	1	1	0	0	1	0	2	1	1	2	2	0	0	0	0	1	1	1	1	1	2	2	0	1	0	0	0	2	1	0	0	2	0	2	2	0	0	1	0	0	0	0	0	0	0	0	1
291	1	1	1	1	0	0	1	0	1	1	0	0	0	0	0	0	0	0	2	0	2	0	1	1	0	0	1	0	1	2	0	0	0	2	0	2	1	0	0	0	0	0	0	1	0	0	0	2	0
292	0	2	1	0	0	0	1	0	1	0	0	0	0	0	0	0	0	0	1	0	1	1	1	1	1	0	2	1	1	2	1	0	0	2	0	2	0	0	0	0	0	0	0	1	0	1	0	0	0
293	0	1	2	1	0	0	1	0	1	1	1	0	2	0	0	0	0	0	1	0	2	0	2	2	1	1	0	0	1	2	0	0	0	2	0	2	2	0	0	0	0	0	0	1	0	0	0	0	1
294	0	0	2	0	0	0	2	0	1	0	0	0	1	0	0	0	0	1	0	2	1	1	2	2	0	1	1	0	0	1	1	1	0	0	1	1	1	0	0	0	1	0	1	1	1	1	0	0	0
295	0	1	2	0	0	0	1	0	1	1	0	0	1	0	0	0	0	0	2	1	2	1	1	1	1	1	1	0	0	1	1	0	0	2	0	2	1	1	0	0	0	0	0	2	0	1	0	0	0
296	0	1	1	1	0	0	1	0	1	1	1	2	2	0	0	1	0	2	0	2	1	0	2	2	0	1	0	0	0	1	2	2	2	1	1	1	1	0	0	2	0	0	1	2	2	2	0	0	0
297	1	1	2	0	0	0	1	0	0	0	1	0	1	0	0	0	0	1	1	0	2	0	2	2	0	1	0	1	1	2	1	2	2	2	1	1	0	0	0	0	0	0	0	1	0	0	0	0	0
298	0	1	1	0	0	0	1	1	2	1	0	0	0	0	0	0	0	0	2	1	2	0	2	2	0	0	0	0	0	2	0	0	0	2	0	2	0	0	0	1	0	0	0	2	1	1	0	0	1
299	0	2	0	0	1	1	1	1	2	1	0	1	1	0	0	0	0	1	1	0	2	1	2	2	1	1	0	0	1	2	0	1	1	2	0	2	1	0	0	0	0	0	0	2	0	0	0	0	0
300	0	1	2	1	0	0	0	0	2	2	0	0	0	0	0	0	0	0	2	1	2	1	2	2	0	2	0	1	0	1	1	2	2	0	1	1	0	0	0	0	0	0	0	1	1	1	0	1	0
301	0	1	2	0	0	0	1	0	1	0	0	0	1	0	0	0	0	2	0	1	1	1	1	1	1	1	0	0	0	2	1	1	2	0	2	0	2	1	1	0	0	1	0	2	0	1	1	0	0
302	0	0	2	0	1	1	2	0	1	1	0	1	1	0	0	1	0	0	2	0	2	1	1	1	1	1	0	1	1	1	2	0	0	1	0	2	2	0	0	1	0	1	0	2	1	0	0	0	0
303	0	0	2	0	1	1	2	0	0	0	2	0	0	0	0	0	0	1	1	1	2	0	2	2	0	2	0	0	0	2	0	2	2	1	2	2	2	0	0	1	1	1	0	1	0	2	0	0	0
304	0	1	1	0	0	0	2	0	1	1	0	0	1	0	0	0	1	2	1	1	1	0	1	1	1	1	0	1	1	1	2	2	1	2	0	2	1	0	0	1	0	1	0	2	1	0	0	0	0
305	0	2	0	0	0	0	1	1	2	1	0	1	2	0	0	0	0	1	1	1	1	2	0	1	1	1	1	1	1	2	0	0	1	2	0	2	1	1	1	0	0	0	1	1	1	0	0	0	0
306	0	2	0	0	0	0	2	0	0	0	1	0	0	0	0	0	0	0	2	0	2	1	1	1	1	0	0	0	1	2	1	1	1	2	0	2	1	0	0	0	0	0	2	2	1	1	0	0	0
307	0	2	0	0	0	0	0	0	2	1	1	0	0	0	0	0	0	0	1	1	2	0	0	0	0	0	0	0	0	2	0	1	1	1	1	1	1	0	0	2	0	0	1	2	0	1	0	0	0
308	1	1	2	1	0	0	0	0	2	2	0	0	0	0	0	0	0	2	0	1	1	0	2	2	1	0	0	1	1	2	0	2	2	0	1	1	2	0	0	0	0	0	1	1	1	1	0	0	0
309	1	1	2	1	0	0	0	0	2	2	0	0	0	0	0	0	0	2	0	1	2	1	2	2	0	0	1	0	0	2	0	0	1	2	0	2	0	0	0	0	0	0	1	2	0	1	0	1	0
310	0	2	0	0	0	0	1	0	1	1	1	0	1	0	0	0	0	2	0	0	0	1	2	2	0	1	0	1	1	0	1	1	2	1	1	1	1	0	0	0	0	0	0	2	0	0	0	0	0
311	0	2	0	1	0	0	1	0	1	0	0	0	2	0	0	0	0	0	2	0	2	1	2	2	0	0	0	1	2	1	1	1	1	0	1	1	2	0	0	1	0	0	1	2	1	0	0	0	0
312	0	1	1	1	1	1	2	1	1	1	0	1	1	0	0	1	0	1	1	0	2	0	2	2	0	2	0	0	1	2	1	0	0	2	0	1	1	0	0	0	0	1	0	2	0	1	0	0	0
313	1	1	2	1	0	0	0	0	2	0	1	0	2	1	1	0	0	0	2	1	2	0	2	2	0	1	0	1	1	2	1	0	1	1	1	1	1	0	0	1	0	0	0	2	0	0	0	0	0
314	0	1	1	0	0	0	1	0	2	1	0	0	0	0	0	0	0	0	2	0	2	1	2	2	0	1	0	0	2	2	0	0	0	2	0	2	2	0	0	1	0	1	0	2	1	0	0	1	0
315	0	1	1	1	0	0	0	0	2	2	0	1	1	0	0	0	0	1	1	0	1	1	2	2	0	0	0	1	1	2	2	2	2	0	1	1	2	0	1	0	1	0	0	1	0	0	0	0	1
316	1	0	2	0	1	1	2	0	0	0	1	0	0	0	0	0	0	0	2	0	2	0	2	2	0	1	1	1	1	2	0	1	2	1	2	1	1	0	0	0	0	0	0	2	0	1	0	0	0
317	0	1	2	1	0	0	2	0	1	0	1	0	0	0	0	0	0	0	2	0	2	0	2	2	1	1	1	1	1	2	0	2	2	0	2	0	1	0	0	0	0	1	0	2	1	0	0	1	0
318	0	1	2	1	0	0	1	0	2	1	1	0	2	0	0	0	0	0	2	1	2	0	1	2	1	0	0	0	0	2	1	1	0	0	1	1	0	0	0	0	0	0	1	2	1	0	0	1	0
319	0	1	1	0	0	0	2	0	1	0	2	0	0	0	0	0	0	1	1	1	1	1	2	2	0	1	0	2	2	2	2	2	2	1	1	1	1	1	1	0	0	1	0	1	1	1	0	0	1
320	0	2	1	0	0	0	1	0	1	1	0	0	1	0	0	0	0	1	1	1	2	0	1	2	0	1	0	0	0	2	1	0	1	2	1	2	1	0	0	0	0	0	0	2	1	0	0	0	0
321	0	1	1	0	1	1	2	1	1	1	0	0	0	0	0	0	0	1	1	1	2	1	2	2	0	1	0	0	0	2	0	2	2	1	0	2	2	0	0	0	0	0	0	0	0	0	0	0	0
322	1	1	1	0	0	0	1	0	1	1	1	1	1	0	0	0	1	0	2	1	2	1	2	2	0	1	0	0	0	2	1	2	2	1	1	1	1	0	0	0	1	0	0	2	1	0	0	0	0
323	0	1	1	0	0	1	1	1	2	1	0	0	1	0	0	0	0	1	1	0	2	0	2	2	0	2	0	0	0	2	0	0	1	2	0	2	0	0	0	1	0	0	0	2	0	1	0	0	0
324	0	0	2	1	0	0	1	0	1	0	1	1	0	0	0	0	0	2	0	0	0	0	2	2	0	1	0	0	0	2	0	0	0	2	1	1	2	0	0	1	0	0	2	2	1	0	0	0	0
325	0	1	1	1	0	0	1	1	2	2	0	0	1	0	0	0	0	2	0	2	1	0	1	1	0	0	0	0	1	2	0	1	1	2	0	2	1	1	1	0	0	0	2	2	1	0	0	0	0
326	1	1	1	0	1	1	2	0	0	0	2	0	0	0	0	0	0	1	1	0	1	1	2	2	0	1	0	1	2	2	1	1	2	0	2	0	1	0	0	0	0	0	0	1	0	1	0	0	0
327	0	1	1	1	0	0	0	0	2	1	0	0	0	0	0	0	0	0	2	0	2	0	1	1	0	2	0	2	1	2	1	2	2	0	2	0	2	1	1	1	0	0	0	1	0	0	0	0	0
328	0	1	1	1	0	0	1	0	1	1	1	0	0	0	0	0	0	1	1	1	2	1	2	2	0	2	0	0	0	2	2	2	2	0	1	1	1	0	0	0	0	1	1	2	1	0	0	0	0
329	0	1	1	1	0	0	0	0	1	0	0	0	0	0	0	0	0	2	1	1	2	0	2	2	0	1	0	0	0	1	2	2	2	0	1	1	0	0	0	0	0	0	0	0	0	1	0	0	0
330	0	1	1	0	0	0	2	1	1	1	0	1	1	0	0	0	0	1	1	0	1	0	1	1	0	2	0	0	1	2	0	0	2	0	1	2	2	0	0	2	1	1	0	1	1	1	0	1	0
331	0	1	1	0	0	1	1	1	2	1	0	1	2	0	0	0	0	0	2	0	2	0	2	2	0	0	0	1	1	2	2	2	2	2	0	2	2	0	0	1	0	0	0	0	1	0	0	0	0
332	1	1	2	0	1	1	1	0	1	0	2	1	1	0	0	0	0	2	0	1	0	0	2	2	0	1	0	1	1	1	2	1	1	2	1	2	1	0	0	1	0	0	0	2	0	1	0	0	0
333	1	2	1	0	1	1	1	2	2	2	0	1	1	0	0	0	0	2	0	1	1	1	2	2	0	1	0	0	1	2	0	2	2	1	2	2	1	0	0	1	0	1	0	1	1	0	0	0	2
334	0	0	2	1	0	0	0	0	2	1	0	0	0	0	0	0	0	1	1	1	0	0	2	2	0	0	0	0	1	2	0	1	1	2	0	2	1	0	0	0	0	1	0	2	1	0	0	0	0
335	0	1	1	0	1	1	2	0	0	0	2	1	1	0	0	0	0	0	1	0	1	0	2	2	0	1	0	2	2	1	2	1	2	1	0	2	2	0	0	2	1	0	1	1	0	0	0	0	0
336	0	1	1	0	1	1	1	1	2	1	0	0	2	0	0	0	0	0	1	0	1	1	0	1	1	1	0	2	2	2	0	2	2	1	1	1	0	0	0	0	0	0	0	1	0	1	0	0	0
337	1	2	0	1	0	0	0	0	1	0	1	1	1	0	0	0	0	1	1	1	1	1	2	2	0	0	0	0	0	2	1	0	1	2	0	2	2	0	0	1	0	0	0	1	0	0	0	0	1
338	0	2	0	0	0	0	0	0	2	1	0	0	0	0	0	0	0	0	2	1	2	0	1	1	0	1	0	0	0	1	2	1	1	1	0	2	1	0	0	0	1	0	0	0	0	1	0	0	0
339	0	1	1	1	0	0	1	2	2	2	0	1	1	0	0	1	0	1	1	1	1	1	1	1	1	0	0	0	0	1	0	0	1	2	0	2	1	0	0	1	0	0	0	1	0	1	0	1	0
340	0	1	1	0	0	0	1	0	0	0	2	0	1	0	0	0	0	1	1	1	2	0	2	2	0	1	0	1	2	2	1	1	2	2	0	2	2	0	0	0	0	0	1	1	0	0	0	0	0
341	0	1	1	1	0	0	0	0	1	0	1	0	0	0	0	0	0	1	1	0	2	1	2	2	0	1	0	0	0	1	0	1	0	0	0	2	1	0	0	2	0	0	0	2	0	1	0	1	0
342	0	2	1	0	0	0	0	0	2	2	0	0	0	0	0	0	0	1	1	1	2	1	2	2	1	1	0	1	0	1	2	0	0	2	0	2	0	0	0	0	0	0	0	2	0	1	0	0	0
343	0	2	2	0	1	1	2	0	0	0	0	0	0	0	0	0	0	0	2	0	2	0	2	2	0	2	0	0	0	1	1	2	2	2	0	2	1	0	0	0	0	1	0	2	1	0	0	0	1
344	0	1	1	0	0	1	0	0	2	1	0	1	2	0	0	1	0	2	0	1	1	0	2	2	0	1	0	1	1	2	2	0	1	0	1	2	2	1	1	1	0	0	1	2	0	0	0	0	0
345	0	1	1	0	0	0	2	0	0	0	0	0	0	0	0	0	0	1	1	1	1	0	2	2	0	0	0	0	1	2	1	2	2	0	1	1	0	0	0	1	0	0	1	1	1	1	0	0	1
346	0	1	1	0	0	0	0	0	1	0	1	0	0	0	0	0	0	2	0	0	1	1	1	1	1	2	0	1	1	2	1	2	2	0	1	1	0	0	0	0	1	0	1	2	1	0	0	0	0
347	0	1	1	0	0	1	1	0	1	1	2	2	2	0	0	0	0	1	1	0	1	0	1	1	0	1	0	0	0	1	1	0	2	0	1	2	1	0	0	0	0	1	0	2	1	0	0	0	0
348	0	1	1	0	1	1	1	0	1	0	1	0	1	0	0	0	0	1	1	1	1	1	2	2	0	0	0	0	0	1	1	0	1	1	1	1	2	0	0	1	1	0	0	2	0	0	0	0	0
349	0	0	2	0	0	0	1	2	2	2	0	1	2	0	0	1	0	0	2	1	2	1	2	2	1	1	0	0	0	1	0	1	1	1	0	2	2	0	0	1	1	0	0	1	0	1	0	0	1
350	0	2	0	0	0	0	2	0	1	1	0	1	2	0	0	0	0	0	2	0	2	1	2	2	0	2	0	0	0	2	1	1	2	2	1	2	0	0	0	0	0	0	0	2	0	0	1	0	1
351	0	2	0	0	0	0	1	0	2	0	0	0	0	0	0	0	0	2	0	1	0	1	2	2	0	0	0	1	1	2	0	1	1	2	1	1	2	1	0	0	0	0	1	1	1	1	0	0	0
352	0	2	0	0	0	0	1	0	1	0	1	0	0	0	0	0	0	0	2	0	2	1	0	1	0	1	0	1	1	1	2	1	0	2	0	2	1	1	1	0	0	0	0	2	0	2	0	0	0
353	0	1	1	0	1	1	1	0	1	1	1	0	1	0	0	0	0	0	2	0	2	1	1	2	0	0	0	0	1	2	0	2	2	1	1	1	2	0	0	1	0	0	0	0	0	0	0	0	0
354	0	1	1	0	1	1	2	1	1	1	0	0	0	0	0	0	0	0	1	0	2	0	2	2	0	1	0	0	0	2	1	1	1	1	2	1	1	0	0	1	0	0	1	2	1	0	0	0	0
355	0	1	1	0	0	1	2	0	0	0	1	0	0	0	0	0	0	0	2	1	2	1	1	2	0	2	0	2	2	1	2	2	2	2	0	2	1	0	0	1	0	0	2	2	0	1	0	0	0
356	1	1	1	1	0	1	1	1	2	2	0	0	0	0	0	0	0	0	2	0	2	0	1	1	1	0	0	1	1	2	1	0	0	2	0	2	1	0	0	0	0	0	1	1	1	0	0	0	0
357	1	1	0	1	0	0	2	1	2	2	1	1	1	0	0	0	0	1	1	0	2	1	1	1	0	1	0	1	2	2	1	0	0	2	0	2	2	0	0	0	0	0	0	0	0	0	0	1	1
358	0	0	2	0	2	2	2	0	0	0	1	1	1	1	1	0	0	1	1	0	2	1	2	2	0	1	0	0	0	1	1	1	2	1	2	1	2	0	0	2	0	1	0	2	1	0	0	1	0
359	1	2	1	1	0	0	1	0	1	1	0	0	1	0	0	0	0	1	1	1	2	0	1	2	0	1	0	1	1	2	2	2	2	1	0	2	1	0	0	0	0	0	2	2	1	1	0	0	0
360	1	2	0	1	0	0	1	1	2	2	0	0	1	0	0	0	0	0	2	0	2	0	1	1	1	1	0	0	0	1	0	1	1	2	0	2	1	1	1	0	0	2	0	2	0	0	0	0	0
361	0	2	1	0	0	0	0	0	2	1	1	0	2	0	0	0	0	1	1	0	2	0	2	2	0	2	0	0	0	1	0	1	1	1	1	1	2	0	0	1	1	0	0	2	1	0	0	0	0
362	0	0	2	1	0	0	2	1	1	1	0	0	0	0	0	0	0	1	1	0	2	1	2	2	0	0	0	1	1	2	1	2	2	0	1	1	1	0	0	0	0	0	0	2	0	2	0	0	0
363	0	1	1	1	0	0	1	0	1	1	0	0	0	0	0	0	0	0	2	1	2	0	2	2	0	1	0	0	1	2	0	1	1	1	1	1	2	0	0	2	0	0	0	2	0	1	0	1	0
364	0	2	1	0	0	1	1	0	1	1	0	0	1	0	0	0	0	0	2	0	2	1	1	1	1	0	1	0	0	2	0	1	1	1	0	2	2	0	1	0	2	0	1	1	1	1	0	1	0
365	0	0	2	1	0	0	1	1	2	1	0	1	1	0	0	0	0	0	2	0	1	1	1	2	0	1	0	0	0	1	1	2	2	2	0	2	1	0	0	0	0	0	1	1	1	1	0	0	0
366	0	1	1	0	1	1	1	1	2	1	0	1	2	0	0	0	0	1	1	0	1	0	2	2	0	2	0	0	0	2	2	0	1	1	1	1	1	0	0	1	0	0	0	0	0	0	0	0	0
367	0	1	1	1	1	1	1	1	2	2	0	0	1	0	0	0	0	2	0	1	2	0	2	2	0	1	0	1	1	1	1	2	2	1	0	2	1	0	0	1	0	0	0	1	0	1	0	0	1
368	0	0	2	0	2	2	1	0	0	0	1	0	2	0	0	0	0	0	1	0	2	0	2	2	1	1	0	0	1	2	0	0	0	2	0	2	1	0	0	0	0	0	1	2	1	0	0	0	0
369	0	0	2	1	0	0	2	0	1	1	0	0	0	0	0	1	0	1	2	1	2	0	1	1	0	0	0	0	0	1	2	1	2	1	2	1	1	0	0	1	1	0	0	1	0	0	0	0	0
370	0	0	2	0	0	0	2	0	1	1	1	0	0	0	0	0	0	1	1	0	1	1	1	1	1	0	0	0	1	2	0	1	1	1	1	1	2	0	0	1	0	0	1	2	2	0	0	0	0
371	0	2	1	1	0	0	1	0	2	1	0	2	2	0	0	0	1	1	1	1	2	0	2	2	0	2	0	0	1	2	0	1	1	1	1	1	2	0	0	2	0	0	0	2	0	2	0	0	0
372	1	1	1	0	0	0	0	0	2	1	0	0	0	0	0	0	0	1	1	1	2	0	2	2	0	1	0	1	0	1	1	1	1	1	1	1	1	1	1	0	1	0	0	0	1	0	0	0	0
373	1	2	1	0	0	0	2	0	0	0	2	0	0	0	0	0	0	2	0	1	1	0	1	1	0	1	0	0	0	2	0	0	0	2	0	2	0	0	0	0	0	0	0	0	0	1	0	0	1
374	0	2	0	0	0	0	0	0	2	0	1	0	0	0	0	0	0	1	1	1	2	0	2	2	0	0	2	1	1	2	1	0	0	2	0	2	2	0	0	1	0	1	0	1	0	1	0	2	0
375	1	1	1	0	0	0	1	0	1	1	0	0	0	0	0	0	0	0	2	0	2	0	2	2	0	0	0	0	1	2	0	0	0	1	0	2	1	0	0	0	0	0	0	1	1	1	0	0	0
376	0	2	0	0	0	0	1	0	2	1	1	1	1	0	0	1	0	0	2	1	2	2	0	1	1	1	0	0	1	1	0	1	2	1	0	2	2	0	0	1	0	2	0	2	0	0	0	0	0
377	1	0	2	0	1	1	2	0	1	0	1	1	1	0	0	0	0	1	1	1	1	0	1	1	0	1	0	0	1	2	1	2	2	1	1	1	1	0	0	0	1	0	0	2	0	0	0	0	0
378	0	1	1	1	0	0	1	1	2	2	0	1	1	0	0	0	0	0	1	0	2	0	1	1	1	2	0	0	0	1	0	1	2	1	0	2	1	0	0	1	0	0	1	2	1	1	0	0	0
379	0	1	1	0	0	0	0	0	2	2	0	0	1	0	0	0	0	0	2	0	2	0	1	1	2	2	1	0	0	2	1	2	2	0	1	1	1	0	0	0	0	0	1	1	1	0	0	0	1
380	1	1	1	0	0	0	0	0	2	2	0	0	1	0	0	0	1	2	0	2	1	0	1	1	1	2	0	0	0	2	0	1	1	2	0	2	2	0	0	1	0	0	0	1	0	0	0	0	0
381	0	1	2	1	0	0	1	0	1	0	0	0	1	1	1	0	0	0	2	0	2	1	1	2	0	1	0	1	1	2	0	1	1	1	0	2	1	0	0	1	0	0	1	2	0	0	0	0	0
382	0	1	1	0	0	0	0	0	2	2	0	1	1	0	0	0	0	1	1	2	1	1	2	2	0	0	0	0	0	1	1	0	1	2	0	2	2	0	0	1	1	1	0	2	2	1	0	0	0
383	0	1	1	0	1	1	1	0	1	1	1	0	1	0	0	0	0	1	2	1	2	0	1	1	0	2	0	0	0	2	0	1	1	1	0	2	2	0	0	2	0	0	0	1	0	0	0	0	1
384	0	0	2	1	0	0	2	1	2	2	1	0	1	0	0	0	0	0	2	0	2	1	1	1	1	1	0	0	0	2	2	1	2	1	0	2	0	0	0	0	0	0	1	2	1	0	0	1	0
385	0	1	1	1	0	0	1	0	2	2	0	0	1	0	0	0	0	1	1	1	2	0	0	1	0	0	1	0	0	1	1	2	2	1	1	1	1	0	0	0	0	1	0	1	0	1	0	1	0
386	1	2	0	0	1	1	1	0	1	0	0	0	1	0	0	0	0	1	1	0	2	1	2	2	0	0	0	1	2	2	0	1	1	1	1	1	1	0	0	0	0	0	0	1	0	1	0	0	0
387	0	2	1	0	0	0	2	1	1	1	0	1	1	0	0	1	0	1	1	1	2	1	2	2	0	1	0	0	0	2	2	2	2	1	1	1	1	0	0	0	0	0	0	0	0	0	0	0	0
388	0	0	2	0	0	0	2	0	1	0	1	1	2	0	0	0	1	2	1	0	1	1	0	1	1	0	0	0	0	2	1	1	1	1	0	2	1	0	0	0	0	0	1	2	1	1	0	0	0
389	1	0	2	0	0	0	1	0	1	0	0	1	1	0	0	0	0	0	2	0	2	0	0	0	0	0	0	0	1	2	0	2	2	0	2	0	2	0	0	1	1	1	0	1	0	1	0	0	0
390	0	1	1	0	0	0	2	0	0	0	0	0	1	0	0	0	0	0	2	0	2	1	2	2	0	0	1	1	1	2	0	1	2	1	1	1	1	0	0	0	0	0	0	2	0	1	0	1	1
391	0	1	1	1	0	0	1	0	1	0	1	0	0	0	0	0	0	2	0	1	2	0	0	2	0	1	0	1	1	2	0	2	1	2	0	2	0	0	0	0	0	0	0	1	0	1	0	0	0
392	1	2	0	0	0	0	0	0	2	2	0	1	2	0	0	0	0	0	2	1	2	0	2	2	0	1	0	0	1	2	1	0	1	2	1	2	1	1	1	0	0	1	0	1	0	1	0	0	1
393	0	1	1	1	0	0	2	1	2	2	1	1	1	0	0	0	0	0	2	1	2	0	2	2	0	2	0	0	0	1	0	2	1	2	0	2	2	0	0	1	0	0	0	2	0	1	0	0	0
394	1	1	1	1	0	0	1	1	2	2	0	0	1	1	0	0	0	1	1	1	1	0	2	2	0	1	0	0	0	2	1	0	1	1	1	1	1	0	0	0	1	0	0	1	2	1	0	0	0
395	0	1	2	0	0	0	1	0	1	0	1	0	0	0	0	0	0	0	2	1	2	0	2	2	0	1	0	1	1	2	0	1	1	2	1	1	2	0	0	1	0	0	0	2	0	2	0	0	0
396	0	1	2	0	0	0	1	0	1	1	0	0	1	0	0	0	0	1	0	0	0	1	1	1	1	1	0	1	1	0	1	1	2	1	2	1	1	0	0	1	0	0	1	2	1	1	0	0	1
397	1	1	1	0	0	0	1	0	2	0	0	0	0	0	0	0	0	0	2	0	2	0	2	2	0	1	0	0	0	2	1	0	0	2	0	2	1	0	0	1	0	1	0	2	1	0	0	0	0
398	0	2	1	1	0	0	1	0	2	2	0	1	2	0	0	0	0	1	1	1	2	0	2	2	0	1	0	0	0	1	0	1	1	1	1	1	1	0	0	0	0	0	0	2	0	1	0	0	0
399	1	0	2	0	1	1	2	0	0	0	1	0	0	0	0	0	0	0	2	0	2	1	2	2	0	2	0	0	0	1	1	1	1	0	2	0	1	0	0	1	0	0	0	0	0	0	0	0	2
400	0	1	1	0	0	0	1	1	2	2	0	0	1	0	0	0	0	1	1	1	1	0	1	2	1	0	0	1	1	0	2	0	0	2	0	2	1	1	1	0	0	0	2	2	1	1	0	0	0
401	0	1	1	0	0	0	1	0	1	1	0	1	1	0	0	1	0	1	1	2	1	1	2	2	0	0	0	1	1	1	1	1	2	0	1	1	1	0	0	1	0	0	1	2	0	0	0	0	0
402	1	1	0	0	0	0	2	0	1	0	1	0	1	0	0	0	0	0	2	1	1	0	1	1	0	1	0	0	0	2	1	1	1	0	1	1	2	0	0	1	0	0	0	2	1	1	0	0	0
403	0	1	2	0	1	1	1	0	1	0	1	0	0	0	0	0	0	0	2	0	2	2	2	2	0	0	0	1	1	2	0	0	1	1	1	1	1	0	0	1	0	0	1	1	1	1	0	2	0
404	0	1	1	0	0	1	2	0	2	2	0	0	0	0	0	0	0	0	1	0	2	1	2	2	0	1	0	0	0	1	1	1	1	0	1	1	2	0	1	1	1	0	1	2	1	1	0	0	0
405	1	0	2	0	2	2	1	0	1	0	1	0	1	0	0	0	0	1	1	0	2	0	2	2	0	1	0	0	0	2	0	1	1	0	1	1	1	0	0	0	0	0	0	2	0	0	0	0	0
406	1	1	1	0	0	0	0	0	2	1	0	0	0	0	0	0	0	0	2	0	2	0	2	2	0	1	0	0	0	1	1	2	2	0	1	1	1	0	0	0	0	0	0	0	0	1	0	0	0
407	0	1	1	0	0	0	1	0	2	1	1	0	1	0	0	0	0	2	1	0	2	0	1	1	0	1	0	0	1	2	1	1	2	1	1	1	0	0	0	0	0	0	0	2	0	0	0	0	0
408	1	1	1	0	1	1	1	0	2	1	0	0	0	0	0	0	0	1	1	1	1	0	2	2	0	1	0	1	2	2	1	0	1	1	1	1	1	0	0	1	0	0	1	1	1	2	0	1	0
409	0	1	1	0	0	0	1	0	2	0	1	1	2	0	0	0	0	0	1	0	1	0	2	2	1	2	0	0	1	2	1	1	1	1	1	1	1	1	1	0	0	0	1	2	1	1	0	0	0
410	1	0	2	0	1	1	1	1	1	1	0	1	1	0	0	0	0	0	2	0	2	0	2	2	0	1	1	1	1	2	0	2	2	0	1	1	2	0	0	1	1	0	0	1	0	0	0	0	0
411	0	2	1	0	0	0	1	0	1	0	1	1	2	0	0	1	0	1	1	2	1	0	2	2	0	1	0	0	0	2	1	0	0	2	0	2	0	0	0	0	1	0	0	2	0	1	0	0	0
412	1	2	1	1	0	0	1	0	1	1	0	0	0	0	0	0	0	1	1	1	1	0	2	2	1	2	0	0	1	2	0	2	2	0	0	2	1	1	0	0	0	0	0	1	0	1	0	0	0
413	1	2	1	1	0	0	1	1	2	1	0	0	0	0	0	0	0	1	1	0	2	2	0	1	1	1	0	1	0	1	2	0	0	2	1	1	2	1	1	1	0	0	0	1	1	1	0	1	0
414	0	1	1	0	1	1	0	0	2	1	0	1	1	0	0	1	0	0	1	0	2	0	2	2	0	1	0	1	1	0	1	0	0	2	0	2	1	0	0	0	0	1	0	1	0	1	0	0	0
415	0	1	0	1	0	0	0	0	2	0	1	0	0	0	0	0	0	0	2	0	2	1	1	1	1	1	0	0	0	1	0	2	2	0	1	1	1	0	0	0	1	0	0	2	1	2	0	0	1
416	0	1	2	1	0	0	2	1	1	1	0	0	0	0	0	0	0	0	2	0	2	0	2	2	0	1	0	1	1	2	1	1	1	0	2	0	2	1	1	1	0	0	0	1	0	0	0	0	0
417	0	1	1	1	0	0	2	0	0	0	1	1	1	0	0	0	1	1	1	1	2	0	2	2	1	2	0	1	0	1	2	2	2	2	0	2	2	0	0	2	1	0	0	1	1	0	0	0	0
418	1	1	1	0	1	1	2	1	1	1	1	0	1	0	0	0	0	2	0	1	0	1	1	1	1	1	0	1	2	1	1	2	2	1	0	2	2	1	1	0	0	0	0	1	0	0	0	1	0
419	0	2	1	0	0	0	0	0	2	1	2	2	2	0	0	0	0	2	0	0	0	1	1	1	1	1	0	1	1	2	2	1	2	1	1	1	0	0	0	1	0	0	0	2	0	0	0	0	0
420	1	1	1	1	0	0	0	0	2	2	0	2	2	0	0	1	0	0	1	0	1	1	2	2	0	0	0	0	0	2	1	2	2	2	0	2	1	0	0	1	1	1	0	2	1	0	0	0	0
421	0	2	1	0	0	0	2	0	1	1	0	0	0	0	0	1	0	0	2	0	2	0	2	2	0	1	0	0	1	2	0	2	2	1	1	1	1	0	0	0	0	1	0	2	1	0	0	0	1
422	0	1	1	1	0	0	1	0	1	1	0	1	1	0	0	0	0	0	2	0	2	0	1	1	1	0	0	1	1	2	2	0	2	2	0	2	1	0	0	1	0	0	1	1	1	0	0	1	0
423	0	1	1	1	0	0	1	0	2	1	0	0	0	0	0	0	1	2	0	2	1	0	2	2	0	1	0	1	1	2	1	1	1	1	0	2	0	0	0	0	0	0	2	2	1	1	0	0	0
424	1	2	0	0	0	0	1	0	1	1	1	0	0	0	0	0	0	1	1	1	1	0	1	1	1	0	0	0	0	1	0	1	1	1	1	1	2	1	1	1	0	0	0	0	2	2	0	0	0
425	0	1	1	0	1	1	0	0	2	2	0	2	2	0	0	1	0	0	2	0	2	1	1	1	1	2	0	1	1	1	2	1	1	1	1	1	2	0	1	0	1	0	0	2	0	1	0	0	0
426	0	1	1	1	0	0	2	0	0	0	1	0	0	0	0	0	0	1	1	0	1	1	2	2	0	1	0	0	1	2	1	2	2	0	1	0	1	0	0	1	0	0	1	2	1	0	0	0	1
427	0	2	0	0	0	0	0	0	2	2	0	1	0	0	0	0	0	1	1	0	1	0	2	2	1	1	1	0	0	1	0	0	0	2	0	2	0	0	0	0	0	2	0	2	0	0	0	0	0
428	0	1	1	1	0	0	0	0	2	1	0	0	1	0	0	0	0	1	1	1	2	0	2	1	1	1	0	1	1	1	2	1	1	1	1	1	1	0	0	0	0	0	0	2	0	0	0	0	1
429	0	1	1	0	0	0	0	0	2	1	0	0	1	0	0	0	1	2	0	1	1	0	2	2	0	1	0	2	2	1	2	1	1	1	0	1	2	0	1	0	2	0	1	1	1	1	0	0	1
430	1	0	2	0	0	0	2	0	1	1	0	2	2	1	1	1	0	0	2	0	2	0	1	1	1	0	0	0	1	1	1	2	2	0	1	1	1	0	0	1	0	1	0	1	1	1	0	0	0
431	1	1	1	0	0	0	1	0	1	0	1	0	1	0	0	0	0	1	1	1	1	0	2	2	1	2	0	1	1	2	2	0	1	1	1	1	1	0	0	0	0	0	0	2	0	1	0	0	1
432	0	0	2	0	1	1	1	1	2	1	0	0	1	0	0	0	0	0	2	1	2	1	1	2	0	1	0	0	1	2	0	2	2	1	1	1	1	1	1	0	0	0	0	1	0	1	0	0	0
433	0	2	2	0	1	1	2	0	0	0	1	0	0	0	0	0	0	1	1	1	2	0	2	2	0	1	0	1	1	1	0	1	1	2	0	2	1	0	0	0	0	0	1	2	0	0	0	0	0
434	0	1	1	0	1	1	0	0	1	0	0	0	0	0	0	0	0	1	1	1	1	0	2	1	1	1	0	0	1	2	1	1	1	1	1	1	1	0	0	1	0	0	0	0	0	1	0	0	0
435	0	2	0	0	0	0	1	1	2	2	0	0	1	1	0	0	0	1	1	1	1	0	2	2	0	1	0	0	0	2	0	0	0	1	0	2	1	1	1	0	1	1	0	1	1	1	0	0	0
436	0	1	1	0	1	1	1	0	1	0	1	1	2	0	0	0	0	2	1	0	2	1	2	2	0	1	0	1	1	1	2	0	0	1	1	1	1	0	0	1	0	0	0	2	0	1	0	0	0
437	0	2	0	0	0	0	0	0	2	2	0	0	0	0	0	0	0	1	1	0	1	1	2	2	0	0	0	0	0	1	1	1	2	1	2	1	2	1	1	0	1	0	0	2	0	0	0	0	1
438	0	0	2	0	2	2	2	0	0	0	0	0	1	0	0	0	0	0	2	0	2	0	2	2	0	2	0	0	0	2	0	2	1	2	0	2	1	1	1	0	0	0	1	2	1	1	1	0	0
439	1	0	2	0	1	1	2	1	2	2	1	1	2	0	0	0	0	2	0	1	0	1	1	2	0	2	0	0	0	2	0	1	1	2	0	2	1	1	1	0	0	2	0	2	0	0	1	0	0
440	0	1	2	0	0	0	0	0	2	1	0	1	1	0	0	0	0	0	2	1	2	1	2	2	1	0	0	0	0	1	0	2	2	0	0	2	1	0	0	1	1	0	0	2	0	1	0	0	0
441	0	0	2	0	0	1	0	0	2	0	1	0	1	0	0	0	0	1	1	1	2	0	2	2	1	0	0	1	2	2	1	2	2	1	0	2	2	1	1	1	0	0	1	2	1	0	0	0	1
442	0	1	2	1	1	1	0	0	2	2	0	0	0	0	0	0	0	0	2	0	2	0	2	2	0	0	0	0	0	2	0	1	1	1	1	1	1	0	0	1	0	0	1	2	0	1	0	1	0
443	0	2	1	0	1	1	1	1	2	1	0	0	0	0	0	0	0	0	2	1	2	0	2	1	1	1	0	0	1	2	1	2	2	0	1	1	0	0	0	0	0	0	1	1	1	1	0	0	0
444	1	1	1	0	1	1	0	0	2	0	1	0	0	0	0	0	0	2	0	1	2	1	2	2	1	0	0	0	0	2	1	2	2	1	1	1	0	0	0	0	0	0	0	0	0	0	0	1	0
445	0	1	1	1	0	0	2	0	1	1	0	0	0	0	0	1	0	1	1	1	2	0	2	2	0	1	0	0	0	2	1	1	2	0	1	1	1	0	0	0	1	1	0	2	1	0	0	0	0
446	0	1	2	1	0	0	2	0	0	0	0	1	2	0	0	0	0	1	2	1	2	1	2	2	0	2	0	0	0	2	2	0	0	2	1	1	2	0	0	1	1	0	0	2	0	2	0	0	0
447	0	1	2	2	0	0	1	0	2	0	0	1	0	0	0	0	0	1	1	1	1	0	1	1	0	1	0	0	0	2	0	0	0	2	0	2	0	0	0	0	0	1	0	2	1	0	0	0	1
448	0	2	0	0	0	0	2	0	1	1	0	1	1	0	0	0	0	0	1	0	1	1	0	1	0	0	0	1	0	1	1	1	1	1	1	1	1	0	0	1	0	0	1	2	0	0	0	0	0
449	0	2	1	1	0	0	0	0	2	0	1	2	2	0	0	1	0	1	1	1	2	0	1	1	0	0	1	1	1	2	0	2	2	1	1	1	1	0	0	0	0	0	0	0	0	0	0	0	1
450	1	2	0	0	0	0	1	0	1	1	0	1	1	0	0	0	0	2	0	2	1	0	2	1	1	1	0	0	1	2	0	2	2	2	0	2	0	1	1	0	0	0	1	2	1	0	0	0	1
451	0	2	1	1	0	0	2	0	0	0	1	0	1	0	0	0	0	1	1	1	2	0	2	2	0	1	0	0	0	2	0	1	1	1	0	2	1	0	0	1	0	0	1	1	1	1	0	0	1
452	0	1	1	0	1	1	1	0	1	1	1	1	2	0	0	0	0	0	1	0	2	0	0	1	0	0	0	1	2	2	1	1	1	1	0	2	1	0	0	0	1	0	0	1	0	1	0	0	1
453	0	0	2	0	0	0	0	0	2	0	1	1	2	0	0	0	0	1	0	1	0	1	2	2	0	0	0	1	1	2	0	1	1	2	0	2	2	0	1	0	1	0	0	0	2	2	0	0	0
454	0	1	1	0	1	1	0	0	2	1	0	1	2	0	0	1	0	2	0	0	0	0	2	2	1	2	1	0	0	2	0	2	2	0	1	1	0	0	0	0	1	0	1	2	0	1	0	0	0
455	0	1	1	0	1	1	0	0	2	1	1	0	0	0	0	0	0	0	2	1	2	0	1	2	0	1	0	1	1	0	1	1	1	2	1	1	1	0	0	0	0	0	0	2	0	1	0	0	0
456	1	0	1	0	0	0	0	0	2	1	2	1	1	0	0	0	0	1	1	0	2	0	2	2	0	2	0	1	0	0	2	1	1	0	2	0	2	0	0	2	0	0	0	2	0	2	0	0	0
457	0	1	1	1	0	0	1	0	0	0	1	0	0	0	0	0	0	0	2	0	2	0	2	2	0	1	0	0	0	2	0	2	2	2	0	2	1	0	0	0	0	0	1	2	0	1	0	0	0
458	0	1	2	0	1	1	1	0	1	0	0	0	0	0	0	0	0	1	1	0	1	0	2	2	0	1	0	0	1	2	1	1	2	1	1	1	1	2	1	0	1	0	1	2	1	0	0	0	1
459	0	1	1	0	0	0	2	1	1	1	0	0	0	0	0	0	0	2	0	1	0	1	2	2	0	0	0	2	2	2	2	1	1	2	0	2	2	0	0	0	1	0	0	1	0	0	0	0	0
460	1	2	1	1	0	0	1	0	2	1	1	1	0	0	0	0	0	0	2	0	1	0	2	2	0	0	0	1	1	1	2	1	2	1	1	1	0	0	0	1	0	0	0	1	1	1	0	0	0
461	0	1	1	0	0	0	1	0	1	0	1	2	2	0	0	1	0	1	1	1	2	0	1	1	0	1	0	1	0	1	2	0	1	1	1	1	2	0	0	0	0	0	0	1	1	2	0	1	0
462	0	0	1	0	0	0	1	1	2	1	0	1	2	0	0	0	0	1	1	0	2	0	2	2	0	1	0	0	1	2	0	2	2	0	1	1	2	1	1	1	0	0	0	2	1	0	0	2	0
463	0	0	2	0	1	1	1	0	1	0	0	0	0	0	0	0	0	1	1	0	1	1	2	2	0	2	0	0	1	2	0	1	1	1	1	1	1	0	0	0	0	0	1	1	1	2	0	0	0
464	0	2	0	1	0	0	2	0	1	0	2	0	0	0	0	0	0	1	2	0	2	0	1	1	1	0	0	1	1	2	2	1	2	1	2	1	2	0	0	1	0	0	1	2	1	1	0	0	1
465	1	1	1	0	0	0	0	0	2	1	0	1	2	0	0	0	0	0	2	0	2	0	1	1	1	2	0	1	1	1	2	0	0	1	0	2	1	0	0	0	0	1	0	2	1	0	0	1	0
466	0	1	2	1	0	0	0	0	2	1	0	0	0	0	0	0	0	1	1	1	1	1	1	2	0	0	0	1	0	1	1	1	1	2	0	2	0	0	0	1	0	0	0	2	0	0	0	1	1
467	0	0	2	0	0	0	2	1	1	1	0	1	1	0	0	0	0	1	1	1	2	0	2	2	0	0	0	0	1	1	1	1	1	2	0	2	2	0	0	1	0	0	0	1	0	0	0	0	1
468	0	1	2	0	0	0	1	0	1	1	1	0	1	0	0	0	0	0	1	0	1	0	2	2	0	0	0	0	0	1	1	0	1	2	0	2	1	1	1	0	0	0	0	1	0	0	0	0	0
469	0	2	1	0	0	0	0	0	2	2	0	0	2	0	0	0	0	0	2	1	2	1	0	1	1	1	0	1	1	2	2	2	2	2	1	1	1	0	0	0	0	0	0	0	0	1	0	0	0
470	0	1	2	0	0	0	1	0	1	1	0	1	1	0	0	1	0	1	1	1	2	1	2	2	0	0	0	0	1	2	0	2	2	0	1	1	1	1	1	0	0	1	0	2	0	0	0	0	0
471	1	1	2	1	1	1	0	0	2	2	0	1	2	0	0	0	0	1	1	0	1	1	2	2	0	2	0	1	1	2	1	1	2	1	1	1	2	0	0	0	1	0	0	0	0	0	0	0	1
472	0	1	1	0	0	0	1	0	2	2	0	1	1	0	0	1	1	2	1	0	1	0	2	2	0	2	0	1	2	2	1	0	2	0	1	2	2	0	0	2	0	0	0	1	0	0	0	0	0
473	1	1	1	0	0	0	0	0	2	2	0	0	0	0	0	0	0	0	1	0	1	0	1	1	0	1	0	0	0	2	1	2	2	0	2	0	1	0	0	1	0	0	0	2	0	2	0	0	0
474	0	0	2	0	1	1	0	0	2	1	1	0	0	0	0	0	0	0	2	0	2	0	1	2	0	1	0	1	1	2	1	2	2	2	1	1	2	0	0	2	0	0	1	1	0	1	0	0	0
475	0	1	2	1	0	0	0	0	2	1	1	0	0	0	0	0	0	0	1	0	1	0	2	2	0	1	0	0	0	2	0	0	0	1	2	1	0	0	0	1	0	0	0	0	2	0	0	0	1
476	0	0	1	0	0	0	2	0	1	1	1	0	0	0	0	0	0	0	2	1	2	1	2	2	0	1	1	1	1	2	0	0	2	2	0	2	1	0	0	1	0	1	0	2	0	0	0	0	0
477	0	1	1	1	0	0	2	0	2	2	0	0	2	0	0	0	0	0	2	0	2	0	2	2	0	1	0	0	0	1	0	2	2	0	1	1	1	0	0	0	0	0	0	1	0	0	0	1	0
478	1	1	1	1	0	0	1	1	2	2	0	0	1	0	0	0	0	0	2	1	2	0	2	2	1	1	0	0	0	1	0	2	2	0	1	1	1	1	1	0	0	0	0	1	1	1	0	0	0
479	0	1	1	0	0	0	1	0	1	0	2	2	2	0	0	0	0	2	0	2	0	1	2	2	0	0	0	0	0	1	0	0	1	2	0	2	2	0	0	2	1	0	0	2	0	0	0	1	0
480	1	0	2	1	1	1	1	0	1	1	2	0	0	0	0	0	0	2	0	1	2	0	2	2	0	1	0	2	2	1	1	2	2	0	1	1	1	0	0	2	0	0	0	1	1	0	0	0	1
481	0	1	1	0	0	0	1	0	1	0	1	0	0	0	0	0	0	2	0	1	0	0	1	2	0	1	0	1	1	2	2	2	2	0	1	1	1	0	0	0	1	0	0	0	0	1	0	0	1
482	0	2	2	0	0	0	1	0	2	1	0	1	1	0	0	1	0	1	1	0	2	1	2	2	0	2	0	2	2	2	2	1	2	2	0	2	1	0	0	0	0	0	0	1	0	1	0	0	0
483	0	1	1	0	0	0	0	0	2	2	0	0	0	0	0	0	0	2	0	1	1	0	2	2	0	1	0	0	0	2	0	1	1	2	0	2	2	0	0	0	0	0	0	2	0	2	0	1	0
484	0	1	1	0	0	0	1	0	2	1	1	1	1	0	0	1	0	1	1	0	2	0	2	2	0	1	0	0	1	2	1	1	2	0	1	1	1	0	0	0	0	1	0	2	1	0	0	0	0
485	1	2	1	0	0	0	1	1	2	2	0	0	1	0	0	0	1	1	1	0	2	0	2	2	1	1	0	0	0	1	0	1	1	2	0	2	2	0	0	2	1	0	1	1	1	1	0	0	0
486	0	2	1	0	1	1	0	0	1	1	1	0	1	0	0	0	1	2	0	1	1	0	2	2	0	1	0	0	0	2	1	1	1	1	1	1	1	0	0	1	0	0	1	2	1	1	0	0	0
487	0	0	2	0	0	0	2	0	1	0	1	0	0	0	0	0	0	0	2	1	2	1	1	1	0	0	1	0	0	2	0	1	1	2	0	2	0	0	0	0	0	1	1	2	1	0	0	0	1
488	1	1	1	1	0	1	2	1	1	1	0	1	1	0	0	1	1	2	0	2	1	0	1	1	0	1	0	0	0	2	2	2	2	0	1	1	0	0	0	0	0	0	0	2	0	1	0	2	0
489	0	1	1	0	0	0	1	1	2	2	0	0	0	0	0	0	0	2	1	0	1	0	1	1	1	0	0	0	0	1	1	1	1	2	2	1	2	0	0	2	0	0	0	0	1	1	0	0	0
490	0	0	2	0	0	0	2	0	1	0	1	0	1	0	0	0	1	1	1	1	2	0	2	2	0	1	0	0	0	2	1	1	1	2	0	2	1	0	0	0	0	1	0	2	1	0	0	0	0
491	0	1	1	1	0	0	2	1	1	1	1	2	2	1	1	1	0	0	2	0	2	0	2	2	1	1	0	0	2	2	0	2	2	1	0	2	2	0	0	0	0	2	0	2	0	0	0	1	0
492	0	2	0	0	0	0	0	0	2	2	0	1	1	0	0	0	0	1	1	1	2	0	1	1	1	1	0	1	1	0	2	1	1	0	2	0	1	0	0	0	0	0	0	2	1	0	0	0	1
493	0	1	2	1	0	0	1	1	2	1	0	0	0	0	0	0	0	1	1	1	1	0	2	2	1	1	0	1	2	2	1	2	2	0	2	0	0	0	0	1	0	0	0	0	0	0	0	0	1
494	0	1	1	0	1	1	1	0	1	1	0	0	0	0	0	0	0	2	1	0	2	0	2	2	0	1	0	0	0	1	1	1	1	1	1	1	2	0	0	1	0	1	0	1	1	1	0	1	0
495	0	2	2	0	0	0	1	0	1	1	0	0	0	0	0	0	0	1	1	0	2	0	2	2	0	1	0	1	1	2	2	0	1	1	0	2	2	0	0	1	0	0	0	1	0	0	0	0	1
496	0	1	2	1	0	0	1	0	1	0	1	0	0	0	0	0	0	0	2	0	2	0	2	2	0	0	0	0	1	2	1	1	2	1	0	2	2	0	0	0	0	0	0	2	0	0	0	0	0
497	1	2	1	0	0	0	2	1	1	1	1	1	1	0	0	1	0	0	2	0	2	1	2	2	0	1	0	0	0	2	0	1	1	1	1	1	2	0	0	1	0	0	0	2	0	0	0	1	0
498	0	1	1	0	0	0	2	1	1	1	0	0	0	0	0	0	0	1	1	1	1	0	0	0	0	1	0	0	1	2	0	1	1	1	1	1	1	0	0	0	0	0	0	0	0	0	0	0	0
499	0	1	2	1	0	0	1	0	1	1	1	1	2	0	0	0	0	1	1	0	2	0	2	2	0	1	0	0	1	2	0	1	2	2	0	2	2	0	0	2	1	0	0	1	0	0	0	1	1
500	0	2	0	1	0	0	2	1	1	1	0	1	2	0	0	0	0	1	1	1	2	1	2	2	0	0	0	0	2	2	0	2	2	1	1	1	1	0	0	1	0	1	0	1	1	1	0	0	1
501	0	2	0	0	0	0	2	1	1	1	0	1	1	0	0	0	0	0	2	1	2	0	1	1	0	1	0	0	0	2	1	2	2	1	0	2	2	0	0	2	0	0	0	2	0	1	0	0	0
502	1	1	2	1	0	0	1	0	2	1	1	0	1	0	0	0	0	0	1	0	2	1	1	1	1	0	0	0	0	1	1	1	1	2	0	2	1	1	0	0	0	1	0	2	1	0	0	2	0
503	1	1	1	1	0	0	0	0	2	1	1	0	0	0	0	0	0	1	1	1	2	0	2	2	2	1	0	0	0	2	0	0	0	2	0	1	0	0	0	1	0	0	1	2	1	1	0	0	0
504	0	2	0	0	0	0	1	0	1	1	1	0	0	0	0	0	0	0	1	0	2	0	1	1	0	2	0	0	0	1	1	2	2	0	2	0	2	0	0	2	0	0	0	2	0	1	0	0	0
505	0	2	1	1	0	0	2	1	1	1	1	1	2	0	0	0	0	1	1	0	0	0	2	2	0	0	0	0	0	2	1	1	1	2	0	2	1	0	0	2	1	0	0	2	0	1	0	0	0
506	0	1	1	1	0	0	2	0	1	1	0	1	1	0	0	0	0	1	1	1	1	0	2	2	0	0	0	1	1	1	0	0	0	1	2	1	1	0	0	0	0	0	1	2	0	0	0	0	0
507	1	1	1	1	1	1	0	0	2	2	0	1	1	0	0	1	0	0	2	0	2	1	2	2	0	0	0	0	2	2	0	0	0	2	0	2	2	0	0	2	0	0	1	1	1	0	0	0	0
508	0	0	2	0	1	1	0	0	1	1	1	0	0	0	0	0	0	2	0	1	1	1	0	0	1	0	0	2	2	2	2	0	0	2	0	2	2	0	0	1	0	0	1	1	1	1	0	0	0
509	1	1	1	1	0	0	2	0	0	0	2	0	0	0	0	0	0	0	2	0	2	0	1	1	2	2	0	1	2	2	0	2	2	1	1	1	0	0	0	0	0	0	0	2	0	0	0	0	0
510	0	1	1	0	0	0	1	1	2	2	0	1	1	0	0	0	0	1	1	1	1	1	1	1	1	0	1	0	0	2	0	1	1	2	0	2	2	0	0	2	1	1	0	1	0	1	0	1	0
511	1	1	2	1	0	0	1	0	2	0	0	0	0	0	0	0	0	2	0	1	1	1	2	2	0	1	0	1	1	2	1	1	1	2	1	2	1	0	0	0	0	1	0	2	1	0	0	1	0
512	0	0	2	1	1	1	1	0	1	1	0	0	1	0	0	0	0	1	1	1	0	0	2	2	0	0	0	1	1	1	1	2	2	0	1	0	0	0	0	0	0	1	1	2	1	0	0	0	1
513	1	1	1	0	0	0	1	1	2	1	0	1	2	0	0	0	0	0	2	0	2	0	1	1	0	0	1	0	0	1	1	1	2	1	1	1	0	0	0	1	0	1	0	2	1	0	0	0	1
514	0	1	1	1	0	0	1	0	1	1	0	0	0	0	0	0	1	2	0	2	2	0	2	2	0	2	0	0	0	2	0	2	2	0	1	1	1	1	1	0	1	0	0	2	0	0	0	0	0
515	0	1	1	1	1	1	2	1	2	1	0	1	2	0	0	0	0	0	2	0	2	1	2	2	0	1	0	1	1	1	1	1	1	1	0	2	1	0	0	0	0	1	0	1	0	2	0	1	0
516	0	2	1	0	0	0	1	2	2	2	0	2	2	1	1	1	0	1	1	0	1	0	2	2	0	1	0	2	2	1	1	0	0	1	2	0	1	0	0	0	0	0	0	0	0	0	0	0	1
517	0	0	2	1	0	0	2	0	1	0	1	0	1	0	0	0	0	1	1	1	2	0	2	2	0	1	0	0	1	2	0	0	0	1	1	1	2	0	0	1	0	1	0	2	0	1	0	0	0
518	1	1	1	1	0	0	2	0	0	0	0	0	0	0	0	0	0	1	2	0	2	1	2	2	0	1	0	0	1	2	1	1	1	1	1	1	2	0	0	0	1	0	0	2	0	1	0	0	0
519	0	1	1	0	0	0	2	1	1	1	1	0	1	0	0	0	0	1	1	1	2	0	2	2	0	2	0	0	0	2	0	0	1	2	0	2	2	0	0	0	0	0	1	1	0	0	0	0	0
520	0	0	2	0	0	0	0	0	2	0	1	0	0	0	0	0	0	1	1	1	2	0	2	2	0	0	0	0	0	2	1	2	2	0	1	1	0	0	0	0	0	0	1	2	1	0	0	0	0
521	1	1	0	1	0	0	1	1	2	2	0	1	1	0	0	0	0	0	2	0	2	0	2	2	1	1	0	0	0	1	0	1	1	2	1	2	1	1	1	0	1	0	1	2	0	1	0	0	0
522	0	1	1	0	1	1	2	1	2	1	0	0	0	0	0	0	0	1	1	0	2	0	1	1	0	1	0	0	0	2	0	2	2	1	1	1	1	0	0	1	0	1	0	2	0	1	0	0	0
523	1	1	1	0	1	1	2	0	1	0	1	0	2	0	0	0	0	1	1	1	1	1	0	0	1	1	0	0	0	1	0	1	0	2	0	2	1	0	0	0	0	0	0	1	0	1	0	0	0
524	0	2	0	0	0	0	2	0	0	0	0	0	2	0	0	0	1	2	0	2	1	0	1	1	0	1	0	0	0	2	1	0	0	2	0	2	0	0	0	0	0	0	1	2	0	0	0	0	0
525	0	1	2	0	0	0	0	0	2	1	0	0	0	0	0	0	0	0	2	1	2	0	2	2	0	1	0	1	1	2	2	0	0	2	1	1	2	0	0	1	0	0	0	0	2	2	0	0	0
526	0	1	1	1	0	0	1	0	1	0	0	1	2	0	0	0	0	1	0	1	0	1	1	1	1	1	0	2	2	2	0	1	1	1	1	1	1	0	0	0	0	0	1	2	2	0	0	0	0
527	0	0	2	1	0	0	1	0	1	0	1	0	1	0	0	0	0	1	1	0	1	1	2	2	1	0	0	0	1	2	0	0	2	0	1	2	1	0	0	0	0	0	0	1	0	0	0	0	0
528	1	2	1	0	0	0	0	0	2	2	0	0	0	0	0	1	0	1	1	1	1	0	2	2	0	1	0	0	2	2	0	1	1	1	1	1	1	1	1	0	0	0	0	1	0	1	0	0	0
529	1	2	0	0	0	0	1	0	1	0	1	0	0	0	0	0	0	2	0	1	1	1	1	1	1	0	0	1	1	2	1	0	1	2	0	2	2	0	1	0	1	0	0	1	0	1	0	0	1
530	0	2	0	0	0	0	0	0	2	2	0	0	0	0	0	0	0	0	2	0	2	0	2	2	0	2	0	0	0	2	1	2	1	2	0	2	1	0	0	0	0	0	1	2	0	1	0	0	0
531	1	2	1	0	0	0	2	0	0	0	2	0	1	0	0	0	0	0	2	0	2	1	1	1	1	1	0	0	0	2	1	1	1	1	0	2	1	0	0	0	0	0	1	1	1	1	0	0	0
532	0	0	2	0	0	0	0	0	2	1	1	0	1	0	0	0	0	1	1	1	2	0	2	2	0	0	0	0	1	2	0	1	1	1	1	1	1	1	1	0	0	2	0	2	1	0	0	1	0
533	1	1	1	1	0	0	1	0	1	0	2	1	1	0	0	0	0	0	1	1	1	0	2	2	0	2	0	0	0	1	0	2	2	0	1	1	1	1	1	0	0	0	0	1	1	1	0	0	1
534	0	2	2	0	1	1	1	0	2	2	0	1	2	0	0	0	1	2	1	1	1	1	2	2	0	0	0	0	0	2	0	1	1	2	1	2	2	0	0	1	0	0	0	2	0	1	0	0	0
535	0	2	1	0	0	1	1	0	2	1	1	0	0	0	0	0	0	1	1	1	2	0	2	2	0	0	0	0	0	1	1	1	1	1	1	1	2	0	0	0	0	0	1	1	1	1	0	0	1
536	0	2	0	0	0	0	2	0	0	0	0	1	2	0	0	0	0	0	2	1	2	0	2	2	0	0	0	0	1	2	1	1	1	1	1	1	1	0	0	0	0	1	0	1	0	2	0	1	0
537	1	2	1	0	0	0	0	0	2	2	0	0	0	0	0	0	0	1	1	0	2	0	2	2	0	0	0	0	1	2	1	0	1	2	0	2	2	0	1	0	1	0	1	2	1	0	0	0	0
538	0	2	1	0	0	0	0	0	1	1	1	0	1	0	0	0	0	1	1	1	1	0	2	2	0	1	0	0	0	2	2	1	1	2	0	2	1	0	0	0	1	0	1	1	1	1	0	0	1
539	0	2	0	1	0	0	0	0	2	2	0	0	1	0	0	0	0	0	2	0	2	0	2	2	0	1	0	0	0	2	0	1	1	1	1	1	2	0	0	0	1	0	0	2	0	2	0	1	0
540	0	1	1	0	0	0	1	0	1	0	0	1	2	0	0	1	0	1	1	1	1	0	2	2	0	2	0	0	1	2	1	1	1	1	1	1	1	0	0	1	0	0	0	2	1	0	0	0	1
541	0	1	1	0	1	1	2	0	1	1	0	0	2	0	0	0	0	1	1	1	2	0	2	2	0	0	1	0	0	2	0	2	2	0	1	1	2	0	0	2	0	0	0	2	0	0	0	0	0
542	0	2	1	2	0	0	2	1	1	1	0	1	1	0	0	1	0	1	0	1	0	1	2	2	0	0	0	0	0	1	1	1	2	1	1	1	2	0	0	0	0	0	0	1	0	0	0	0	0
543	0	2	1	1	0	0	2	1	1	1	1	1	2	0	0	0	0	0	2	0	2	1	2	2	0	2	0	0	0	1	0	2	2	0	1	1	1	0	0	2	1	2	0	2	0	0	0	0	1
544	1	2	1	0	0	0	2	0	1	1	1	2	2	0	0	1	0	2	0	0	1	0	2	2	1	2	0	0	0	2	0	1	1	2	0	2	1	1	1	0	0	0	1	2	1	0	0	0	0
545	0	1	2	1	0	0	1	0	1	1	1	1	1	0	0	1	1	2	0	2	2	0	2	2	0	1	0	1	1	1	1	1	1	1	0	2	1	0	0	0	0	0	0	2	0	1	0	0	0
546	0	0	1	0	0	0	0	0	2	1	1	0	2	0	0	0	0	2	0	1	2	0	2	2	0	2	0	0	1	2	1	0	1	1	1	1	2	0	0	2	0	0	0	2	0	0	0	0	0
547	1	1	1	1	0	0	1	0	1	1	1	0	0	0	0	0	0	1	1	0	2	0	1	1	1	1	0	1	1	2	1	2	2	2	0	2	1	0	0	0	0	0	1	2	1	0	0	0	0
548	0	1	1	0	0	0	0	0	2	2	0	0	1	0	0	0	0	0	2	0	2	0	1	2	1	0	0	1	2	2	1	0	0	2	0	2	2	0	0	1	0	0	0	2	1	0	0	1	1
549	0	1	1	0	0	0	2	0	2	1	1	0	0	0	0	0	0	0	1	1	1	1	1	1	0	1	0	0	0	2	1	2	2	0	2	0	1	1	1	0	0	0	0	1	0	1	0	1	0
550	0	1	1	0	0	0	2	0	0	0	1	0	0	0	0	0	0	0	2	0	2	0	2	2	0	1	0	1	1	2	1	0	1	0	1	2	1	0	0	0	0	0	1	2	0	1	0	0	0
551	0	1	1	0	0	0	2	0	1	1	0	1	1	0	0	0	0	1	1	0	2	0	1	2	0	1	0	0	0	2	0	1	0	2	0	2	2	0	0	0	0	1	1	2	1	0	0	0	0
552	0	1	2	1	0	0	1	0	1	0	0	0	0	0	0	0	0	1	1	0	1	2	0	1	1	1	0	1	0	0	2	0	1	0	1	2	1	0	0	1	0	0	0	2	1	0	0	0	0
553	1	2	0	0	0	0	1	0	2	2	0	2	2	0	0	1	0	1	1	1	1	0	2	2	1	1	0	1	2	2	0	2	2	1	1	1	1	0	0	0	0	1	0	2	0	0	0	0	0
554	1	1	1	0	0	0	1	0	1	1	0	0	1	0	0	0	0	0	2	0	2	1	2	2	0	2	0	1	2	2	1	1	1	1	1	1	1	0	0	0	0	0	0	0	1	1	0	1	0
555	1	2	0	0	0	0	1	0	1	0	1	1	1	0	0	0	0	0	2	0	2	0	2	2	0	2	0	0	0	1	1	2	2	0	1	1	1	2	1	0	1	0	0	2	1	0	0	1	0
556	1	1	1	1	0	0	0	0	2	2	0	0	0	0	0	0	0	1	1	1	2	1	2	2	0	1	0	1	0	1	2	1	2	0	2	0	2	0	0	1	0	0	1	1	1	1	0	0	0
557	0	1	2	0	0	0	2	1	1	1	1	0	0	0	0	0	0	0	2	0	2	0	2	2	0	1	0	1	1	1	0	1	2	2	0	2	1	0	0	0	0	0	1	2	1	2	0	1	0
558	0	1	1	0	1	1	1	0	2	2	0	1	1	0	0	1	0	2	0	1	1	0	2	2	0	0	1	1	1	2	0	2	2	1	1	1	0	0	0	0	0	0	1	1	1	2	0	0	0
559	0	1	1	0	1	1	0	0	2	2	0	0	1	1	0	0	0	0	2	0	2	0	1	1	1	1	0	0	0	2	1	1	2	1	2	1	1	0	0	0	0	1	0	1	1	0	0	0	1
560	0	2	0	0	0	0	1	0	1	1	0	1	1	0	0	0	0	0	2	1	2	0	2	2	0	1	0	1	1	2	2	1	1	0	1	1	2	0	0	1	1	1	0	2	0	0	0	1	1
561	0	1	1	1	0	0	1	0	0	0	0	0	1	0	0	0	0	0	1	0	2	0	2	2	0	1	0	1	1	2	0	2	2	1	2	2	1	2	1	0	1	0	0	2	0	1	0	0	1
562	1	2	1	0	0	0	2	0	0	0	0	1	1	0	0	0	0	1	0	1	2	0	1	1	0	0	0	0	0	2	1	2	2	0	0	2	2	0	0	1	0	0	0	2	0	1	0	1	0
563	0	2	1	2	0	0	1	0	1	1	1	0	1	0	0	0	0	1	1	2	1	1	2	2	0	0	0	0	1	2	1	2	2	1	0	2	1	0	0	0	0	0	1	1	0	0	0	0	0
564	0	1	1	0	0	0	1	1	2	2	0	0	2	1	1	0	0	1	1	1	1	1	2	2	0	1	0	0	1	2	0	1	2	1	2	1	2	0	0	0	0	0	0	2	0	1	0	0	0
565	1	0	2	0	0	0	1	0	1	0	0	1	1	0	0	0	1	2	0	2	2	0	2	2	0	2	0	0	0	2	1	1	2	1	1	1	2	0	0	1	1	0	0	1	0	1	0	0	0
566	1	1	1	0	0	0	2	0	1	1	0	0	2	1	1	0	0	0	2	0	2	0	2	2	0	1	0	0	0	1	1	2	2	0	1	1	0	0	0	1	0	0	0	1	0	0	0	0	1
567	0	1	1	1	0	0	2	0	0	0	2	1	1	0	0	0	0	0	2	1	2	0	2	2	0	0	0	0	0	2	1	0	0	2	0	2	1	1	1	0	0	0	0	0	1	1	0	0	1
568	0	1	2	1	1	1	1	0	1	0	0	0	0	0	0	0	0	2	0	1	1	0	2	2	1	1	0	2	2	2	2	1	1	1	1	1	1	0	0	0	0	0	1	2	0	0	0	0	1
569	0	2	0	1	0	0	2	0	0	0	1	0	0	0	0	0	1	2	0	1	1	0	2	2	0	1	0	1	2	2	0	1	2	2	0	2	1	0	0	1	0	0	0	1	0	1	0	0	1
570	0	1	1	0	1	1	2	0	1	1	0	0	2	0	0	0	0	1	1	1	1	0	1	1	1	0	0	1	0	0	2	1	1	1	1	1	0	0	0	1	0	0	0	1	0	1	0	0	0
571	0	2	1	0	0	0	2	0	1	0	0	1	1	0	0	1	0	0	1	0	1	0	2	2	0	2	0	1	1	2	1	2	2	1	0	2	1	1	0	0	0	0	1	1	0	1	0	0	0
572	0	0	2	1	1	1	0	0	2	1	0	0	0	0	0	0	0	1	1	1	2	0	2	2	0	1	0	0	1	2	1	0	0	2	0	2	2	0	0	2	0	0	0	2	1	1	0	0	0
573	1	1	1	0	1	1	0	0	1	0	1	1	1	0	0	0	1	2	1	0	1	0	2	2	0	2	1	0	0	2	1	1	1	1	0	2	1	0	0	0	0	0	0	2	0	1	0	0	0
574	0	0	2	0	1	1	2	0	1	0	1	0	1	0	0	0	0	1	1	1	2	0	2	2	0	1	0	0	0	2	1	1	1	1	0	1	2	0	0	1	0	0	0	1	0	1	0	0	1
575	0	0	2	0	0	0	1	0	1	1	1	0	2	0	0	0	0	0	2	0	2	0	2	2	0	2	0	1	1	1	1	2	2	0	0	2	2	0	0	1	0	0	0	1	1	2	0	0	1
576	1	2	1	0	0	0	1	0	1	1	1	1	1	0	0	1	0	0	2	0	2	0	2	2	0	2	0	1	2	2	0	1	1	2	0	2	2	0	0	1	0	0	0	2	0	1	0	0	1
577	0	1	2	1	0	0	1	0	1	1	0	0	0	0	0	0	0	0	2	0	2	1	2	2	0	2	0	2	2	2	0	1	1	1	1	1	2	0	0	1	1	1	0	1	1	0	0	0	0
578	0	1	2	1	0	0	1	0	1	1	0	0	1	0	0	0	0	0	2	1	2	0	2	2	1	0	0	0	2	2	0	0	1	1	0	2	1	0	0	0	0	0	0	1	0	0	0	0	1
579	0	1	1	0	0	0	1	0	1	0	1	0	1	0	0	0	0	1	1	1	1	1	2	2	0	1	0	2	2	2	1	2	2	1	1	1	1	0	0	0	0	0	0	1	0	1	0	0	1
580	0	1	1	0	0	0	0	0	2	1	1	0	0	0	0	0	0	0	2	0	2	1	1	1	1	2	0	0	1	2	0	1	1	2	0	2	2	0	0	2	0	0	0	2	0	0	0	0	1
581	0	0	2	0	1	1	2	0	1	1	0	0	0	0	0	0	0	0	2	0	2	0	2	2	0	1	0	0	0	2	1	0	0	1	1	1	1	0	0	0	1	0	0	1	0	0	0	0	0
582	0	1	1	0	0	0	1	0	1	0	0	0	1	0	0	0	0	2	1	0	1	0	1	1	0	1	0	0	0	2	1	2	2	0	1	1	2	1	1	0	0	1	0	1	1	1	0	0	1
583	0	2	0	0	0	0	1	0	1	1	0	0	1	1	0	0	0	0	2	0	2	1	2	2	0	2	0	1	1	2	2	1	1	2	0	2	1	0	0	0	0	1	0	2	1	0	0	0	1
584	1	0	2	0	1	1	1	0	2	1	0	1	2	0	0	0	0	2	0	1	1	0	2	2	1	1	1	1	1	2	1	1	1	1	1	1	1	0	0	0	0	0	0	2	0	1	0	1	1
585	0	2	0	1	0	0	1	1	2	2	0	0	0	0	0	0	0	2	0	1	1	0	1	1	0	1	0	0	1	2	0	1	1	1	1	1	2	0	0	1	0	0	0	1	0	0	0	0	0
586	0	0	1	0	0	0	1	1	2	2	0	0	0	0	0	0	0	1	1	1	2	0	2	2	1	1	0	0	0	2	0	0	0	2	0	2	1	0	0	0	0	0	0	1	0	1	0	0	0
587	0	0	2	0	0	0	1	0	1	1	1	0	0	0	0	0	0	1	2	0	2	0	2	2	0	1	0	0	2	2	0	2	2	0	2	0	2	0	1	0	1	0	0	0	0	0	0	0	0
588	0	0	2	1	1	1	1	1	1	1	0	1	1	0	0	0	0	0	2	0	2	0	2	2	0	1	0	0	0	1	1	0	0	1	0	2	2	0	0	1	1	0	0	2	0	0	0	0	0
589	0	1	1	0	0	0	1	1	2	2	0	0	2	0	0	0	0	0	2	0	2	1	1	1	1	1	0	0	1	2	0	1	2	1	1	1	1	0	0	0	0	0	0	2	0	1	0	0	0
590	0	2	0	0	0	0	1	0	1	1	1	1	1	0	0	0	1	1	1	0	2	0	2	2	0	1	1	1	1	1	1	1	1	1	1	1	1	1	1	0	0	0	0	2	0	1	0	0	0
591	0	0	2	0	1	1	0	0	1	0	1	1	1	0	0	0	0	1	1	1	2	0	2	2	0	1	0	2	2	2	0	0	1	1	0	2	1	1	0	1	0	0	0	1	0	0	0	0	0
592	0	1	2	0	1	1	1	0	2	0	0	0	0	0	0	0	0	2	0	1	2	0	2	2	1	0	0	0	0	2	1	1	2	1	0	2	2	0	0	0	1	0	1	2	1	1	0	0	0
593	1	2	1	0	0	0	2	0	0	0	0	0	0	0	0	0	0	0	2	0	2	0	1	1	0	1	0	0	2	2	0	2	2	1	1	1	1	2	1	0	1	0	1	1	1	2	0	0	0
594	0	1	1	0	0	0	0	0	2	1	0	1	1	0	0	1	0	1	1	1	1	1	2	2	0	1	0	0	0	2	1	1	1	1	1	1	2	0	0	1	0	0	0	2	1	0	0	0	0
595	0	1	1	0	0	1	2	0	0	0	2	1	2	0	0	0	0	0	2	0	2	1	2	2	0	0	0	0	0	2	2	0	0	2	0	2	2	0	0	2	0	0	1	2	1	1	0	1	0
596	0	0	2	0	0	0	1	0	1	0	1	1	1	0	0	0	0	2	0	2	0	0	1	1	0	1	0	0	0	2	2	1	2	1	1	1	2	0	1	0	2	0	0	2	0	1	0	0	0
597	0	2	1	0	1	1	2	1	1	1	0	1	2	0	0	0	0	1	1	1	2	1	1	2	0	2	0	1	1	1	1	1	1	2	0	2	1	1	1	0	0	0	0	1	0	1	0	0	0
598	0	2	0	1	0	0	2	0	0	0	0	1	2	1	1	0	0	0	2	0	2	0	2	2	0	1	1	0	0	1	1	1	1	1	0	2	1	2	1	0	1	0	0	1	1	2	0	0	2
599	0	1	2	1	0	0	1	0	0	0	2	0	0	0	0	0	0	1	1	1	2	2	1	1	1	1	0	0	0	1	0	1	1	2	1	2	2	1	1	1	0	0	0	1	0	1	1	0	0
600	1	2	1	0	1	1	2	1	2	1	0	0	1	0	0	0	0	0	2	0	2	1	2	2	0	2	0	0	1	2	1	2	2	1	0	2	1	0	0	0	0	0	0	1	1	1	0	1	0
601	0	1	2	1	0	0	0	0	2	2	0	1	2	0	0	1	0	0	2	0	2	1	0	0	1	1	0	0	1	2	0	1	0	2	0	2	2	0	1	1	1	1	0	1	0	1	0	0	0
602	0	2	1	0	0	0	2	0	0	0	1	0	0	0	0	0	0	0	2	0	2	0	2	2	1	2	0	0	1	2	0	2	2	1	1	1	1	0	0	1	0	0	0	2	1	0	0	0	0
603	0	1	1	0	0	0	2	0	1	1	0	0	0	0	0	0	0	1	2	1	2	0	2	2	0	1	0	0	0	2	1	2	2	2	0	2	0	0	0	0	0	0	0	2	0	1	0	0	0
604	0	1	1	0	0	0	1	0	2	0	0	0	1	0	0	0	1	1	2	0	1	0	1	1	2	2	0	0	1	1	1	2	2	2	0	2	2	0	0	1	1	1	0	2	1	0	1	0	0
605	0	1	2	1	0	0	2	1	1	1	0	0	1	0	0	0	1	1	1	1	2	0	2	2	0	1	0	0	1	2	1	1	1	2	0	2	1	1	1	0	0	0	1	1	1	2	0	0	0
606	0	1	1	0	0	0	1	1	2	1	0	1	1	0	0	1	0	1	1	1	1	0	2	2	0	0	0	0	0	2	1	2	2	2	0	2	1	0	0	0	0	0	0	1	0	1	0	0	1
607	1	0	2	0	0	0	1	0	1	1	1	0	0	0	0	0	0	1	2	1	2	0	2	2	0	1	0	0	1	2	0	1	1	0	2	0	1	0	0	1	0	0	1	2	1	1	0	0	0
608	0	1	1	0	1	1	1	0	1	1	0	1	2	0	0	0	0	1	1	1	2	0	2	2	0	0	1	2	2	2	1	1	1	1	1	1	0	0	0	1	0	0	0	0	1	0	0	1	0
609	0	2	1	1	0	0	0	0	1	1	1	1	1	0	0	1	0	2	0	1	2	0	2	2	0	2	0	0	0	2	1	2	2	1	2	2	2	0	0	0	0	1	0	2	0	0	0	0	0
610	1	1	1	0	0	0	1	0	1	0	1	0	1	0	0	0	0	0	2	0	2	0	1	1	0	1	0	0	0	1	2	1	1	2	1	2	0	0	0	0	0	0	0	1	0	0	0	0	0
611	0	2	1	0	0	0	1	0	2	1	1	1	2	0	0	0	0	1	1	1	1	1	2	2	0	0	0	1	1	2	2	1	1	1	1	1	1	1	1	0	0	0	1	2	0	0	0	0	0
612	0	1	1	0	0	0	1	0	1	1	1	0	1	0	0	0	1	1	1	1	2	0	2	2	0	2	0	1	2	1	1	2	2	0	1	1	2	0	0	2	0	0	1	2	0	1	0	0	0
613	0	2	0	1	0	0	2	1	1	1	0	0	0	0	0	0	0	1	1	1	1	1	1	1	1	1	0	0	0	2	1	0	1	1	0	2	1	0	0	0	0	0	0	2	0	1	0	1	0
614	0	0	2	2	1	1	1	0	1	0	0	1	1	0	0	0	0	0	2	0	2	0	2	2	1	1	0	2	2	1	2	1	2	2	0	2	1	0	0	0	0	0	0	0	0	1	0	0	0
615	0	1	1	1	0	0	0	0	2	2	0	0	1	0	0	0	0	0	2	0	2	0	2	2	1	2	0	0	1	2	0	2	2	2	0	2	2	0	0	0	0	0	0	1	0	1	0	1	0
616	0	1	1	0	1	1	2	1	1	1	0	0	0	0	0	0	0	2	1	1	2	1	2	2	0	0	0	0	1	2	0	1	2	2	0	2	1	0	0	1	0	0	0	1	0	0	0	0	1
617	1	0	2	0	0	0	1	1	2	1	0	0	1	0	0	0	1	2	0	2	1	0	1	1	0	1	0	0	1	2	1	1	2	1	0	2	2	0	0	1	0	0	1	2	1	1	0	0	0
618	0	1	1	1	0	0	2	1	1	1	1	1	1	0	0	0	0	2	0	1	1	2	0	1	1	1	1	0	1	2	0	1	1	1	0	2	1	0	0	1	0	0	1	2	1	0	0	0	0
619	1	2	1	1	0	0	1	0	1	0	1	0	2	0	0	0	0	0	2	0	2	0	2	2	0	1	0	1	1	2	1	2	2	1	0	2	2	0	0	0	0	0	0	1	0	0	0	0	0
620	0	1	2	2	0	0	2	0	0	0	2	1	1	0	0	0	0	1	1	1	1	1	2	2	0	1	0	0	0	1	0	1	2	0	2	1	1	0	0	1	0	0	0	2	1	1	0	0	0
621	0	0	2	1	0	0	1	0	1	1	1	1	2	0	0	1	0	2	0	2	1	0	1	1	0	1	0	1	1	2	0	2	2	1	1	1	1	0	0	2	0	0	0	2	0	1	0	0	1
622	0	1	2	0	0	0	1	0	2	2	0	0	0	0	0	0	0	0	1	1	1	0	1	2	0	1	0	1	2	1	1	2	2	2	0	2	1	1	1	0	0	0	0	2	0	1	0	0	0
623	0	2	0	0	0	0	1	1	1	1	0	1	1	0	0	0	0	2	0	2	1	0	2	2	0	2	0	0	0	2	2	2	2	2	0	2	1	0	0	0	0	0	0	1	0	0	0	0	1
624	0	2	0	1	0	0	0	0	1	1	1	2	2	0	0	1	0	0	2	1	2	1	2	2	1	0	0	2	2	2	0	0	0	1	1	1	1	0	0	0	0	0	0	0	2	0	0	0	1
625	0	1	1	0	1	1	1	0	1	1	1	0	0	0	0	0	0	1	1	1	2	0	1	1	0	0	0	0	0	1	0	2	2	1	1	1	2	0	0	1	0	1	0	2	0	1	0	0	1
626	0	0	2	1	1	1	1	0	1	1	0	1	2	0	0	1	0	1	1	1	1	0	2	2	0	1	0	1	1	2	2	2	2	0	1	1	1	0	0	0	0	0	0	2	0	0	0	0	0
627	0	2	1	2	0	0	1	0	2	2	0	0	1	0	0	0	0	0	1	0	2	0	2	2	1	1	0	0	0	1	1	0	0	1	1	1	0	0	0	0	0	0	0	2	0	2	0	0	0
628	0	1	1	0	0	0	1	0	1	1	2	0	1	0	0	0	0	2	1	0	2	0	0	0	0	0	0	0	0	2	0	1	1	1	1	1	0	0	0	0	0	0	0	2	0	0	0	0	0
629	0	0	2	0	1	1	0	0	2	1	1	0	0	0	0	0	0	1	1	1	1	0	2	2	0	1	0	1	1	2	2	1	1	2	2	0	2	0	0	1	0	0	0	2	0	2	0	0	0
630	0	1	2	1	0	0	0	0	2	2	0	0	2	0	0	0	0	1	1	0	1	0	2	2	1	0	0	0	0	2	1	2	2	0	2	0	1	0	0	1	0	0	1	2	1	0	0	0	0
631	0	1	1	1	0	0	0	0	1	0	0	0	1	0	0	0	0	2	0	2	0	0	2	2	0	1	0	1	1	2	2	1	1	2	0	2	1	0	0	1	0	1	0	1	1	0	0	0	1
632	0	1	2	1	0	0	2	0	2	2	0	0	0	0	0	0	0	1	1	0	2	0	2	2	0	1	0	0	1	2	1	1	1	2	0	2	0	0	0	0	0	0	1	2	2	2	0	0	0
633	0	0	2	1	0	0	2	1	1	1	1	0	1	0	0	0	0	1	0	0	0	1	2	2	0	0	0	0	0	2	0	1	2	1	0	2	2	0	0	0	0	1	0	2	1	0	0	0	1
634	0	1	1	0	0	0	1	0	2	0	1	0	1	0	0	0	1	2	1	0	2	0	1	2	1	0	0	0	0	1	1	2	2	0	1	1	1	0	0	0	0	0	0	2	0	0	0	0	0
635	0	1	1	1	0	0	1	0	1	1	0	0	0	0	0	0	0	0	2	0	2	1	0	1	1	0	0	0	1	2	0	2	2	0	1	1	1	0	0	0	0	0	0	1	0	0	0	0	0
636	0	0	2	1	0	0	0	0	2	1	1	0	1	0	0	0	0	1	1	2	1	0	2	2	0	0	0	0	1	2	0	1	1	2	0	2	1	0	0	2	0	0	0	2	1	1	0	0	0
637	0	2	0	0	0	0	1	1	1	1	0	0	0	0	0	0	0	0	2	0	2	1	2	2	0	0	0	0	1	2	1	2	2	2	1	1	2	1	1	1	0	0	1	1	1	1	0	0	0
638	0	1	1	0	0	0	1	1	2	2	0	0	1	0	0	0	0	1	0	1	2	1	1	2	0	1	0	0	0	2	1	1	1	1	1	1	2	1	1	1	0	0	1	1	1	1	0	0	0
639	1	1	1	1	0	0	0	0	1	1	1	0	1	0	0	0	0	0	2	0	1	1	1	1	0	0	1	0	0	2	0	2	2	1	1	1	1	1	1	0	0	0	1	2	1	0	0	1	0
640	0	0	2	0	1	1	1	1	2	2	0	0	0	0	0	0	0	1	1	1	1	0	2	2	0	2	0	0	0	1	1	0	2	2	0	2	2	0	0	1	0	0	1	2	1	1	0	0	1
641	0	2	1	0	0	0	2	1	1	1	0	1	1	0	0	1	1	1	1	1	2	0	2	2	0	1	0	0	0	2	0	1	1	0	2	0	1	0	0	1	0	0	0	2	0	1	0	0	0
642	0	1	1	0	1	1	0	0	2	2	0	1	2	0	0	1	0	2	0	0	0	0	2	2	0	1	0	0	0	1	2	1	1	1	1	1	2	0	0	0	0	0	0	2	0	1	0	0	0
643	0	1	1	0	1	1	0	0	2	1	0	0	0	0	0	0	0	1	1	1	2	0	2	2	0	1	0	0	0	1	0	1	2	1	1	1	0	0	0	0	1	0	0	0	0	0	0	1	0
644	0	2	2	0	1	1	1	0	0	0	2	1	1	0	0	0	0	1	1	0	0	0	2	2	0	1	0	2	2	2	2	1	2	1	0	2	1	0	0	1	1	0	0	1	2	1	0	0	0
645	1	1	2	1	0	0	2	0	1	1	0	0	0	0	0	0	0	1	1	1	1	0	2	2	0	1	0	0	1	2	0	1	1	2	0	2	2	1	0	0	0	0	0	2	0	1	0	0	1
646	0	1	1	0	0	0	2	0	1	0	0	0	0	0	0	0	0	1	1	1	1	0	2	2	0	1	0	1	1	2	1	1	1	2	0	2	0	0	0	0	0	0	0	2	1	1	0	0	0
647	0	1	1	0	0	0	2	1	1	1	0	1	1	0	0	1	0	1	1	1	2	0	1	1	1	0	0	0	0	2	1	2	1	2	0	2	1	0	0	1	0	0	1	2	1	0	0	0	0
648	1	0	2	0	1	1	2	0	1	0	0	1	1	0	0	0	0	1	1	1	2	0	2	2	0	1	0	1	1	2	1	1	1	1	1	1	1	0	0	0	0	1	0	2	1	0	0	0	1
649	0	0	2	0	0	0	2	0	0	0	1	0	1	0	0	0	0	0	2	0	2	0	2	2	0	0	1	2	2	2	1	1	2	2	0	2	2	1	1	1	0	0	2	2	1	0	0	0	0
650	0	0	1	0	0	0	2	0	0	0	1	0	0	0	0	0	0	0	1	1	2	1	1	1	1	1	0	1	1	1	2	1	1	2	0	2	2	0	0	1	0	0	1	1	0	0	0	0	0
651	0	2	0	0	0	0	2	0	2	1	1	1	2	0	0	0	0	2	0	1	0	1	2	2	0	0	0	0	1	2	0	1	1	1	0	2	2	0	0	0	0	0	0	2	0	1	0	0	0
652	0	2	0	0	0	0	0	0	2	2	0	1	1	0	0	0	0	2	0	1	1	1	1	1	0	0	0	0	2	2	0	1	1	1	1	1	0	0	0	0	0	0	0	1	0	1	0	0	0
653	0	0	2	0	1	1	2	1	1	1	0	1	2	0	0	0	0	0	2	0	2	0	2	2	0	1	0	0	1	2	0	1	1	1	2	1	1	0	0	0	0	0	0	2	0	0	0	0	0
654	0	1	1	1	0	0	2	0	1	0	1	1	1	0	0	1	0	0	2	0	1	0	2	1	1	1	0	0	0	2	1	0	0	1	1	1	1	0	0	1	0	0	1	1	1	2	0	0	1
655	0	1	1	1	0	0	1	1	2	1	0	0	1	0	0	0	0	2	0	1	1	1	2	2	0	2	0	0	0	1	2	1	1	1	1	1	1	0	0	0	0	0	1	1	1	1	0	1	0
656	0	1	2	1	0	0	0	0	2	1	0	1	1	0	0	1	0	0	1	0	1	1	2	2	0	0	0	0	0	2	1	2	2	2	0	2	2	0	0	0	0	0	1	2	0	1	0	0	0
657	0	2	1	0	0	0	1	0	1	0	1	0	0	0	0	0	0	0	2	0	2	1	2	2	0	0	0	0	0	2	0	1	1	2	0	2	2	0	0	1	0	0	0	1	1	0	0	0	0
658	1	2	0	0	0	0	0	0	1	1	1	0	1	0	0	0	0	0	2	0	2	0	2	2	1	1	1	1	1	1	1	2	2	1	1	1	1	0	0	1	1	2	0	2	0	0	0	0	0
659	1	2	0	0	0	0	1	0	0	0	1	0	1	0	0	0	0	0	2	1	2	0	2	2	0	1	0	0	1	2	1	1	1	2	0	2	1	0	0	0	0	0	0	0	0	1	1	0	1
660	1	1	2	1	0	0	2	1	1	1	1	1	1	0	0	0	0	1	1	1	1	1	2	2	0	0	0	0	0	2	1	2	2	0	0	2	2	0	0	1	0	0	0	1	0	1	0	0	1
661	0	1	1	0	0	0	2	0	0	0	0	1	1	0	0	0	0	0	2	0	2	0	1	1	1	0	1	1	1	2	0	1	2	1	1	1	1	1	0	0	0	0	0	2	0	0	0	0	0
662	1	1	2	1	0	0	1	0	1	1	1	0	1	0	0	0	0	1	1	1	1	0	1	1	0	0	0	1	1	2	2	1	1	0	1	1	2	0	0	1	1	0	1	1	1	2	0	0	0
663	1	1	1	0	1	1	0	0	2	0	1	0	1	0	0	0	0	1	1	0	1	0	1	1	1	2	0	0	0	2	1	1	1	1	0	2	1	0	0	1	1	1	0	2	1	0	0	0	0
664	0	1	1	0	0	0	0	0	1	1	0	1	1	0	0	0	0	1	1	1	2	1	2	2	0	1	0	0	0	1	0	1	1	2	2	0	0	0	0	0	0	0	1	1	1	1	0	0	0
665	0	2	0	0	0	0	1	0	2	1	1	0	1	0	0	0	0	0	1	0	2	1	1	1	1	1	0	1	2	2	1	1	1	1	0	2	1	0	0	1	0	0	0	1	0	1	0	0	0
666	0	1	1	1	0	0	1	1	2	1	0	1	1	0	0	1	0	1	1	1	1	1	0	1	1	1	0	1	2	2	1	2	2	2	0	2	1	1	1	0	0	1	0	2	1	0	0	0	1
667	0	1	1	0	0	0	1	2	2	2	0	1	0	0	0	0	0	0	1	1	1	0	2	2	0	2	0	0	1	2	1	2	2	1	2	2	1	0	0	1	0	0	0	1	0	0	0	0	0
668	0	2	0	1	0	0	2	0	1	1	0	1	1	0	0	1	0	1	1	0	1	1	1	1	0	1	0	0	1	2	1	1	1	1	1	1	0	0	0	1	0	0	0	1	0	0	0	0	0
669	1	2	1	0	0	0	1	0	1	1	1	0	1	0	0	0	1	1	1	1	2	0	2	2	0	0	0	0	0	2	1	1	1	2	0	2	0	0	0	0	0	1	0	1	1	0	0	0	0
670	0	1	2	0	0	0	2	0	0	0	2	0	0	0	0	0	0	0	2	0	2	1	1	1	1	2	0	0	0	1	1	1	1	1	1	1	0	0	0	1	0	0	1	2	0	1	0	0	0
671	0	1	1	0	0	0	1	1	2	2	0	1	0	0	0	0	0	2	0	0	0	0	1	1	1	1	1	0	0	2	1	0	0	2	0	2	1	0	0	0	0	0	0	1	1	0	0	0	0
672	0	2	0	0	0	0	1	0	1	1	1	0	1	0	0	0	0	1	1	1	2	0	2	2	0	0	0	0	0	1	2	0	0	2	0	2	1	0	0	0	0	1	0	2	0	1	0	0	0
673	1	1	1	0	0	0	1	0	2	2	0	1	1	0	0	1	0	2	1	0	2	0	2	2	1	0	0	0	0	2	1	2	2	0	0	2	1	0	0	1	0	0	1	2	2	0	0	0	1
674	1	1	2	1	0	0	1	0	1	1	0	0	0	0	0	0	0	0	1	0	1	0	1	1	0	2	0	0	0	2	0	2	2	0	1	1	2	0	0	1	0	0	0	1	0	1	0	0	2
675	0	0	1	0	0	0	1	0	2	1	0	0	0	0	0	1	0	2	1	0	2	0	2	2	0	1	0	1	1	2	1	1	2	1	0	2	2	0	0	2	0	0	0	1	0	1	0	0	0
676	0	0	2	0	1	1	2	1	1	1	1	0	1	0	0	0	0	0	2	0	2	0	2	2	0	1	0	0	0	2	2	1	1	0	1	1	2	0	0	2	0	0	0	2	0	0	0	0	1
677	1	2	0	0	0	0	2	1	1	1	0	0	1	0	0	0	0	0	1	1	1	1	2	2	0	0	0	0	0	2	0	2	2	0	1	0	2	0	0	1	0	0	0	1	0	0	0	0	0
678	0	1	2	2	0	0	1	0	1	1	0	0	0	0	0	0	0	1	1	1	2	1	2	2	1	0	0	1	1	2	2	2	2	0	1	1	1	0	0	0	0	1	0	2	1	0	0	0	0
679	0	2	0	1	0	0	0	0	2	1	0	1	1	0	0	1	0	2	1	0	2	1	0	0	1	0	0	1	1	2	1	0	0	2	0	2	1	1	0	1	0	0	1	2	1	2	0	0	1
680	0	1	1	1	0	0	0	0	2	2	0	1	2	0	0	1	0	1	1	1	1	0	1	1	0	1	0	0	0	2	1	0	0	1	2	1	2	0	0	2	1	1	0	2	0	0	0	0	0
681	1	1	1	0	1	1	1	0	0	0	2	0	0	0	0	0	1	1	1	1	1	1	2	2	0	1	0	1	1	1	0	1	2	1	1	1	2	0	0	2	1	1	0	2	1	0	0	0	0
682	0	2	0	0	0	0	2	1	1	1	1	0	0	0	0	0	0	1	1	1	2	0	2	2	1	0	1	0	0	2	0	0	1	2	0	2	2	0	1	1	1	0	2	2	1	1	0	0	1
683	0	1	1	0	0	0	0	0	2	1	0	0	0	0	0	0	0	1	0	2	1	0	2	2	1	0	0	0	1	2	0	1	1	1	0	2	1	0	0	1	0	0	1	1	1	0	0	0	1
684	1	1	2	1	0	0	1	0	1	1	1	0	0	0	0	1	0	1	1	0	2	0	0	2	0	1	0	0	0	2	0	1	1	2	0	2	1	1	1	0	0	0	0	2	0	2	0	0	0
685	0	2	0	0	0	0	0	0	2	2	0	0	1	1	1	0	0	1	1	0	2	0	1	2	1	0	0	1	1	2	0	2	2	2	0	2	2	0	0	1	0	0	1	2	1	0	0	0	0
686	0	1	1	0	0	0	2	0	0	0	0	0	0	0	0	0	0	1	2	0	2	1	0	0	1	0	0	0	0	2	1	1	1	1	1	1	1	1	1	0	0	1	0	2	1	0	0	1	1
687	0	1	2	1	0	0	0	0	2	2	0	0	0	0	0	0	0	1	1	1	1	1	1	1	1	0	0	1	1	1	1	1	1	1	1	1	2	0	0	2	0	1	0	1	1	0	0	0	0
688	0	2	1	0	0	1	1	0	1	1	0	0	0	0	0	0	0	2	1	0	1	1	1	1	1	1	1	1	1	2	0	2	2	1	1	2	1	0	0	1	0	0	1	2	0	1	0	1	0
689	1	1	1	1	0	0	0	0	2	2	0	0	1	0	0	0	0	0	2	0	2	1	2	2	0	0	0	1	0	0	2	1	1	2	0	2	0	0	0	0	0	0	0	2	0	1	0	0	0
690	0	0	1	0	0	0	1	0	0	0	1	1	1	1	1	0	0	0	2	0	1	1	2	2	0	0	0	1	1	1	2	1	2	2	0	2	1	0	0	0	0	0	0	2	0	2	0	0	1
691	1	1	1	1	0	0	2	0	0	0	1	0	2	0	0	0	0	0	2	1	2	2	2	2	0	0	0	0	1	2	0	1	1	1	0	2	2	0	0	2	0	0	0	2	0	1	0	1	0
692	0	1	1	0	0	0	1	1	2	2	0	2	2	0	0	0	0	1	1	1	2	0	2	1	1	1	0	0	0	1	1	2	2	0	0	2	2	0	0	1	0	0	0	0	0	1	0	1	0
693	0	1	1	0	0	0	2	1	1	1	0	0	0	0	0	0	0	0	2	1	2	1	0	0	1	0	0	1	1	2	0	0	0	2	0	2	0	0	0	0	0	0	0	2	0	0	0	0	2
694	0	1	1	1	0	0	1	0	1	1	0	0	0	0	0	0	0	0	2	0	2	1	2	2	0	0	0	0	1	2	1	1	1	1	1	1	1	0	0	0	0	0	1	2	1	1	0	1	1
695	0	1	1	0	1	1	0	0	2	1	0	0	0	0	0	0	0	0	2	0	2	0	2	1	1	1	0	1	1	2	2	0	0	2	0	2	2	0	0	2	0	1	1	2	1	0	0	0	0
696	0	1	1	0	0	0	2	0	0	0	1	2	2	0	0	0	0	1	1	1	1	0	2	2	1	0	0	1	1	1	1	2	2	1	0	2	1	1	0	0	0	0	1	2	1	0	0	0	1
697	0	2	0	0	0	0	1	0	1	0	1	0	0	0	0	0	0	1	1	1	2	0	2	2	2	1	0	1	1	1	2	1	1	2	0	2	1	0	0	0	0	1	0	2	1	0	0	0	0
698	0	1	1	0	0	0	1	0	1	1	1	0	0	0	0	0	0	2	0	1	0	1	2	2	0	0	0	0	0	1	0	0	1	1	0	2	2	0	1	0	1	1	0	1	0	1	0	0	1
699	0	0	2	1	0	0	0	0	2	1	0	1	2	0	0	0	0	1	1	1	2	1	2	2	0	0	0	0	1	2	1	2	2	2	0	2	1	0	0	1	0	1	0	2	2	1	0	0	1
700	0	1	2	2	0	0	2	1	1	1	1	1	0	0	0	0	0	0	2	0	2	1	0	1	1	0	0	0	1	2	0	1	1	1	0	2	1	0	0	1	0	1	0	2	1	0	0	0	1
701	0	1	1	0	0	0	1	0	1	1	0	0	0	0	0	0	0	0	2	0	2	0	2	2	0	1	0	0	0	2	0	1	2	2	1	2	1	1	0	0	0	0	1	2	1	0	0	0	0
702	0	2	0	1	0	0	2	0	1	1	1	0	0	0	0	0	0	0	1	0	1	0	2	2	0	1	0	1	2	1	1	0	0	2	0	2	0	0	0	1	0	1	0	2	1	0	0	0	1
703	0	2	0	1	0	0	0	0	2	1	1	0	1	0	0	0	0	0	2	0	2	0	2	2	0	1	0	0	0	2	1	1	2	1	1	1	2	0	1	1	1	1	0	1	1	1	0	0	1
704	0	1	2	1	0	0	1	1	2	1	0	1	2	0	0	0	0	0	2	1	2	1	1	1	1	0	0	0	1	2	1	2	2	1	0	2	1	0	0	0	0	1	1	2	1	0	0	0	0
705	0	1	1	0	1	1	1	0	1	1	0	0	0	0	0	0	0	1	1	1	1	0	1	2	1	0	1	1	1	1	1	2	2	2	0	2	1	0	0	0	0	0	1	2	1	0	0	0	0
706	0	0	2	0	0	0	2	1	1	1	1	0	0	0	0	0	0	0	2	1	1	1	2	2	0	2	0	0	1	2	1	2	2	0	1	1	2	0	0	2	1	0	1	2	2	0	1	0	0
707	1	1	2	0	0	0	0	0	2	0	1	1	2	0	0	0	0	1	1	0	2	1	1	2	0	1	0	1	2	1	1	1	2	2	0	2	1	0	0	1	0	0	0	1	0	0	0	0	0
708	1	1	1	0	0	0	1	0	1	1	0	0	1	0	0	0	0	1	1	1	1	0	2	2	0	1	0	0	0	2	2	1	2	1	1	1	2	0	0	1	0	0	0	2	0	2	0	0	0
709	0	2	0	0	0	0	2	0	1	1	1	0	0	0	0	0	0	1	1	2	1	1	2	2	0	1	0	1	1	1	1	1	2	1	0	2	2	1	1	0	1	0	0	1	0	1	0	0	0
710	0	1	1	0	0	1	2	0	0	0	1	0	0	0	0	0	0	0	2	0	2	0	1	1	0	1	0	1	1	0	2	2	2	2	0	2	2	0	0	0	0	1	0	1	1	0	0	0	0
711	0	1	2	1	0	0	2	0	0	0	0	0	0	0	0	0	0	1	1	0	1	0	2	2	0	2	0	0	0	1	1	2	2	2	0	2	0	0	0	0	0	0	1	1	0	0	0	0	0
712	1	0	2	0	1	1	1	0	0	0	1	0	1	0	0	0	0	1	1	2	1	0	2	2	0	2	0	0	0	2	1	1	2	0	2	1	1	0	0	0	1	0	0	2	0	1	0	0	0
713	0	1	1	1	0	0	2	0	0	0	1	1	1	0	0	1	1	2	1	0	2	0	0	2	0	1	0	0	0	2	1	1	1	1	1	1	0	0	0	0	0	0	1	1	1	2	0	0	1
714	0	2	0	0	0	0	2	0	1	1	1	0	0	0	0	1	0	2	0	1	1	0	2	2	1	1	0	1	0	1	1	1	1	0	2	0	0	0	0	0	0	0	1	2	2	0	0	0	1
715	0	1	1	0	1	1	1	0	1	1	1	2	2	0	0	1	0	1	1	1	1	1	2	2	1	0	0	0	0	1	1	1	1	1	0	2	0	0	0	1	0	0	1	1	0	0	0	0	1
716	1	2	0	0	0	0	1	0	2	0	0	1	2	0	0	1	0	0	2	0	2	1	1	1	1	1	0	1	0	1	2	1	2	1	2	1	1	0	0	0	0	0	1	2	0	1	0	0	0
717	0	0	1	0	0	0	0	0	2	1	0	0	1	1	1	0	0	1	1	1	1	0	2	2	0	2	0	1	2	2	1	1	1	1	1	1	1	0	0	2	1	0	0	2	0	0	0	0	0
718	0	1	1	1	0	0	1	0	1	1	0	1	1	0	0	0	0	2	0	0	0	1	0	1	0	1	0	0	0	1	2	1	1	1	1	1	2	1	1	0	0	0	0	2	0	1	0	0	1
719	0	0	2	0	0	0	0	0	2	1	1	0	0	0	0	0	0	1	1	1	1	0	2	2	0	0	0	0	0	2	0	1	1	2	0	2	2	0	0	1	1	0	0	0	2	0	0	0	0
720	0	2	1	2	0	0	0	0	2	1	0	0	2	1	1	0	0	2	1	0	2	0	2	2	0	0	0	0	0	2	1	1	1	1	0	2	1	0	0	0	0	0	0	2	0	1	0	1	0
721	1	1	2	1	0	0	0	0	1	1	0	2	2	0	0	0	0	2	1	0	2	0	2	2	0	2	1	0	0	2	1	1	2	2	0	2	1	0	0	1	0	0	1	2	1	0	0	1	0
722	0	1	1	1	0	0	0	0	2	2	0	0	0	0	0	0	0	1	1	1	2	0	2	2	0	1	0	2	2	1	2	1	1	2	0	2	1	0	0	0	0	0	0	2	0	0	0	0	0
723	0	1	1	1	0	0	0	0	2	1	0	0	1	0	0	0	0	1	1	0	1	0	2	2	0	1	0	0	0	2	1	0	0	2	0	2	0	0	0	0	0	0	0	2	0	1	0	0	0
724	0	1	1	1	0	0	0	0	2	2	0	1	1	0	0	0	0	1	2	1	2	0	1	2	0	1	0	0	0	2	2	1	1	2	2	0	1	0	0	0	0	0	1	2	0	1	0	0	0
725	0	0	2	0	2	2	0	0	2	0	1	0	0	0	0	0	0	1	1	1	1	0	2	2	0	1	0	0	1	2	0	0	1	2	0	2	1	0	0	1	0	0	0	2	0	0	0	0	0
726	1	1	1	1	0	0	2	1	2	2	1	1	1	1	1	0	0	1	1	1	2	0	1	1	1	0	0	0	1	2	1	1	1	1	1	1	2	0	1	0	1	0	0	2	0	0	0	1	0
727	0	2	0	0	0	0	2	0	1	0	0	0	0	0	0	0	0	0	1	1	1	0	2	2	0	0	0	1	1	2	1	0	1	2	1	2	2	0	0	1	0	0	1	2	0	0	0	0	0
728	1	2	2	0	0	0	1	0	1	1	1	0	1	0	0	0	0	1	2	1	2	1	1	1	1	0	0	2	2	2	2	2	2	0	1	1	1	0	0	0	0	0	0	0	2	0	0	0	1
729	0	2	1	0	0	0	2	0	1	1	1	0	0	0	0	0	0	0	2	0	2	1	1	1	1	1	0	0	0	2	2	1	1	2	0	2	1	0	0	0	0	1	0	2	2	1	0	0	0
730	0	2	0	0	0	0	1	0	1	1	0	0	0	0	0	0	1	0	2	1	2	0	2	2	0	0	0	0	0	2	1	1	2	2	0	2	2	0	0	1	0	0	0	1	0	0	0	0	1
731	0	2	1	0	0	0	2	0	0	0	0	0	0	0	0	0	0	0	2	1	2	0	2	2	0	0	0	1	1	2	1	2	2	1	0	2	2	1	1	1	0	0	1	2	1	0	0	0	1
732	0	1	1	1	1	1	1	0	1	1	1	1	1	0	0	1	0	0	2	0	2	0	1	1	1	1	0	0	1	2	1	1	2	1	1	1	1	0	0	0	0	0	0	1	1	2	0	0	0
733	0	1	1	0	0	0	2	0	1	1	0	0	1	0	0	0	0	2	0	1	0	1	1	1	1	1	0	1	1	2	2	1	1	1	1	1	1	0	0	1	1	0	0	0	2	0	0	0	0
734	0	0	2	0	1	1	0	0	2	1	0	1	2	0	0	0	0	0	2	0	2	0	2	2	0	2	0	0	0	2	1	1	1	1	0	2	1	0	0	0	0	0	1	2	1	0	0	0	1
735	0	1	2	1	0	0	2	0	0	0	0	0	0	0	0	0	0	0	2	0	1	0	2	2	0	0	0	1	1	2	0	1	1	0	0	1	2	1	1	1	0	1	0	2	0	1	0	1	0
736	0	0	2	0	1	1	1	0	2	2	0	0	0	0	0	0	0	0	2	0	2	0	2	2	0	2	0	0	0	1	1	1	2	0	2	0	1	0	0	1	0	0	0	2	0	2	0	0	0
737	1	1	1	0	0	0	1	0	1	1	0	0	1	0	0	0	0	1	1	0	1	1	2	2	0	0	0	0	0	1	2	1	1	2	0	2	1	0	0	1	0	0	1	1	1	1	0	0	1
738	1	1	1	1	0	0	1	1	2	2	0	0	0	0	0	0	0	1	1	1	2	0	2	2	0	0	2	1	1	2	1	1	1	0	2	0	0	0	0	0	1	0	0	1	1	1	0	0	0
739	0	1	2	1	0	0	1	1	2	1	0	0	0	0	0	0	0	0	1	1	2	0	2	2	2	1	0	1	1	2	1	2	2	0	2	0	2	0	0	2	0	0	0	2	0	0	0	0	1
740	1	1	2	1	0	0	1	1	2	2	1	0	1	0	0	0	0	0	2	1	2	0	2	2	0	2	1	0	0	1	1	1	2	1	2	1	0	0	0	0	0	1	0	2	1	0	0	0	0
741	0	1	1	0	0	0	1	0	2	1	1	0	1	0	0	0	0	1	1	1	1	1	1	1	1	1	0	1	1	1	1	1	1	1	0	2	1	0	0	0	0	0	0	2	0	1	0	0	0
742	0	1	1	0	0	0	2	1	1	1	0	0	1	0	0	0	0	0	2	0	2	1	2	2	0	0	0	2	1	2	1	2	2	0	1	1	1	1	1	0	0	0	0	1	0	1	0	0	1
743	0	0	2	0	0	1	0	0	2	1	1	0	0	0	0	0	0	2	0	1	1	0	2	2	0	1	0	0	0	1	1	0	0	2	0	2	2	0	0	0	0	1	0	2	2	1	0	0	0
744	0	1	2	1	0	0	1	0	1	1	1	0	0	0	0	0	0	1	1	0	2	0	1	1	0	0	0	0	0	2	1	1	2	2	0	2	1	0	0	0	0	0	0	2	0	1	0	0	1
745	0	1	1	0	0	0	1	0	2	1	1	1	2	1	1	0	0	1	1	1	1	0	2	2	0	1	0	0	1	2	0	1	1	0	2	0	0	0	0	1	0	0	0	1	0	0	0	0	1
746	1	2	1	0	0	0	0	0	2	2	0	0	1	0	0	0	0	0	2	0	2	1	2	2	1	0	0	0	1	2	0	2	2	0	2	0	2	0	1	0	1	0	2	2	0	1	0	0	1
747	1	1	1	1	0	0	2	1	1	1	1	0	0	0	0	0	1	2	1	0	1	0	1	2	0	1	0	1	1	2	1	1	1	2	0	2	1	0	0	0	0	0	0	2	0	1	0	0	1
748	0	2	0	0	0	0	1	0	1	1	0	1	2	0	0	1	0	2	0	1	2	0	2	2	0	0	0	0	1	2	0	1	1	2	0	2	2	0	1	0	1	1	0	2	1	0	0	0	0
749	0	2	0	0	0	0	1	0	2	0	0	0	0	0	0	0	0	1	1	1	2	0	2	2	0	2	0	1	1	2	1	0	1	2	0	2	1	0	0	2	0	0	0	1	0	0	0	2	0
750	0	1	1	1	0	0	2	0	0	0	2	0	0	0	0	0	0	0	2	1	2	0	2	2	0	2	0	1	1	0	1	1	1	2	0	2	0	0	0	0	0	0	0	2	1	1	0	0	0
751	0	1	1	0	0	0	1	0	1	1	1	0	0	0	0	0	0	2	1	0	2	0	2	2	0	0	0	0	1	2	1	1	1	0	2	0	1	0	0	1	0	1	0	2	0	0	0	0	1
752	1	1	2	1	0	0	1	0	1	1	0	0	1	0	0	0	1	2	0	2	1	0	2	2	0	1	0	0	1	2	1	0	2	0	1	2	1	0	0	0	0	1	0	2	0	0	0	0	2
753	0	2	1	0	0	0	2	0	2	2	0	0	0	0	0	1	0	1	1	1	1	0	1	1	0	2	1	2	2	2	1	1	1	2	0	2	1	0	0	1	0	0	0	2	0	1	0	0	1
754	1	1	2	2	0	0	2	1	1	1	1	0	1	1	1	0	0	1	1	0	2	0	1	1	0	2	0	0	0	2	1	2	2	1	1	1	2	0	0	1	0	1	0	1	1	0	0	0	0
755	1	1	1	1	0	0	0	0	2	1	1	0	1	0	0	0	0	2	0	1	1	0	2	2	0	2	1	1	1	2	0	0	0	2	0	2	1	1	1	0	0	0	0	1	0	1	0	0	0
756	0	0	1	0	0	0	1	0	1	1	1	0	1	0	0	0	0	0	2	0	2	0	2	2	0	2	0	0	0	2	0	2	2	0	2	0	1	1	1	0	0	0	0	0	1	1	0	0	0
757	0	1	1	1	0	0	2	1	1	1	0	1	1	0	0	1	0	2	0	1	1	1	2	2	0	1	0	0	1	2	1	2	2	0	1	1	0	0	0	0	0	0	0	0	0	1	0	0	1
758	0	0	2	1	0	0	0	0	1	1	1	0	0	0	0	0	0	1	1	1	2	0	2	2	1	2	0	0	0	1	1	1	1	1	0	2	2	0	0	1	0	0	0	2	0	1	0	0	1
759	0	1	1	0	0	0	1	0	2	2	0	1	1	0	0	0	0	1	1	1	1	1	2	2	0	1	0	0	0	1	2	1	1	1	1	1	0	0	0	0	0	1	0	1	1	0	0	0	0
760	0	1	1	0	0	0	0	0	2	2	0	0	0	0	0	0	0	1	1	0	1	0	1	1	0	1	0	0	0	1	0	2	2	0	2	0	0	0	0	0	0	0	0	2	0	1	0	0	0
761	0	2	0	0	0	0	2	0	2	2	0	0	0	0	0	0	0	2	0	1	0	0	0	0	0	0	0	1	2	2	0	0	0	1	0	2	1	0	0	0	0	0	1	2	1	1	0	1	0
762	1	0	2	0	0	0	1	0	1	0	0	1	1	0	0	1	0	1	1	0	2	1	1	1	1	2	1	1	1	2	1	0	1	0	1	2	1	0	0	1	0	1	0	2	1	0	0	0	2
763	0	1	1	1	0	0	2	0	0	0	2	0	1	0	0	0	0	1	1	0	1	0	2	2	0	1	0	1	1	2	2	0	0	2	0	1	2	0	0	2	0	0	1	2	2	0	0	0	0
764	1	1	2	1	0	0	1	0	1	0	0	0	1	0	0	0	0	1	1	1	2	1	1	1	1	0	0	0	0	2	1	1	1	2	0	2	2	0	0	2	0	1	0	2	0	1	0	0	0
765	1	2	0	0	0	0	2	0	1	0	1	0	1	0	0	0	0	0	2	0	2	1	1	2	0	0	0	2	2	2	2	1	1	1	0	2	0	0	0	0	0	0	0	1	0	1	0	0	0
766	0	0	2	1	0	0	2	0	1	0	2	0	0	0	0	0	0	0	2	1	2	0	2	2	0	0	0	0	0	2	1	0	0	1	0	2	2	0	0	1	0	0	1	2	1	1	0	0	0
767	1	2	1	0	0	0	1	0	1	0	1	0	0	0	0	0	0	0	1	1	1	0	1	1	0	1	0	1	1	2	1	2	2	0	2	0	0	0	0	1	0	1	0	2	0	0	0	0	0
768	0	1	1	1	0	0	1	1	2	2	0	1	1	0	0	1	0	1	1	1	2	0	2	2	0	2	0	1	1	1	1	0	2	0	1	2	1	0	0	0	0	1	0	1	0	1	0	0	1
769	0	1	1	0	0	0	1	0	1	1	0	0	1	0	0	0	1	2	1	0	2	0	1	2	1	0	0	0	1	2	0	1	1	1	1	1	1	0	0	1	0	0	1	1	1	2	0	0	1
770	0	1	1	0	0	0	1	0	1	1	1	0	1	0	0	0	0	2	0	1	1	1	2	2	0	1	0	1	1	2	0	1	1	1	1	1	1	0	0	0	0	0	0	2	1	0	0	0	0
771	0	1	2	0	0	0	2	0	1	0	2	2	2	0	0	0	0	1	1	1	2	0	1	1	0	1	0	0	1	2	1	1	2	1	0	2	0	0	0	0	0	0	0	1	0	0	0	0	0
772	1	2	1	0	0	0	2	1	1	1	0	0	1	0	0	0	0	1	1	1	2	1	2	2	0	0	0	1	2	2	0	2	2	0	1	1	1	0	0	1	0	0	0	2	1	0	0	0	0
773	1	2	1	0	0	0	1	1	2	1	0	0	0	0	0	0	0	1	1	1	2	0	2	2	0	0	1	0	0	2	1	1	1	2	0	2	2	0	0	2	0	0	0	2	0	0	0	0	0
774	0	0	2	0	0	0	1	1	2	2	0	0	1	0	0	0	0	1	1	0	1	1	2	2	0	1	0	1	1	2	1	0	0	2	0	2	1	0	0	0	0	0	0	1	0	0	0	0	0
775	0	1	1	1	0	0	1	0	1	0	1	0	1	0	0	0	0	0	2	0	2	1	2	2	0	0	0	0	0	2	2	2	2	0	1	1	2	0	0	1	0	0	0	2	0	1	0	1	0
776	1	1	1	0	0	0	2	1	1	1	0	1	1	1	1	0	0	1	1	1	2	0	1	1	1	0	0	0	1	2	0	2	2	1	1	1	1	0	0	0	0	0	0	1	0	1	0	0	1
777	0	1	1	1	0	1	0	0	2	1	0	0	0	0	0	0	0	0	1	1	2	1	1	2	0	0	0	0	0	2	0	0	0	2	0	2	1	0	0	1	0	1	0	1	1	1	0	0	0
778	0	1	1	0	1	1	0	0	2	1	0	0	0	0	0	0	0	0	2	0	2	0	2	2	0	1	0	1	1	2	2	1	1	2	0	2	2	0	1	0	1	1	0	2	1	1	0	0	0
779	0	2	0	0	0	0	1	0	1	0	1	1	1	0	0	1	0	0	2	0	2	1	2	2	0	1	1	0	0	2	0	1	1	0	1	1	1	0	0	1	0	0	0	2	1	1	0	0	0
780	0	2	0	0	0	0	0	0	2	2	0	0	0	0	0	0	0	0	2	0	2	0	1	2	0	1	0	2	2	0	2	1	1	2	1	1	1	0	0	1	0	1	0	2	0	0	0	1	0
781	1	0	2	0	0	1	0	0	2	2	0	0	0	0	0	0	1	1	2	0	1	0	2	2	0	0	1	0	0	1	1	0	1	2	0	2	2	0	0	1	0	0	2	2	1	1	0	0	0
782	1	2	1	1	0	0	1	0	1	1	0	2	2	0	0	0	0	0	1	1	1	0	2	2	0	1	0	0	0	2	1	1	1	1	1	1	1	0	0	0	0	0	0	2	0	1	0	0	1
783	0	2	0	0	0	0	1	0	1	0	0	1	1	0	0	0	0	0	1	0	1	0	2	2	0	1	0	0	0	2	0	2	2	2	0	2	2	0	1	0	1	0	0	0	0	0	0	0	1
784	0	1	2	1	0	0	2	0	0	0	2	1	1	0	0	1	0	1	1	2	1	0	1	1	0	1	0	2	2	1	2	0	1	1	1	1	2	0	0	0	0	0	1	2	2	0	0	0	0
785	1	2	1	0	1	1	2	1	2	1	0	0	0	0	0	0	0	1	1	1	2	0	1	1	0	0	0	2	2	2	2	0	0	2	0	2	1	0	0	2	0	0	0	2	0	1	0	0	0
786	0	1	1	1	1	1	1	0	1	1	0	0	0	0	0	0	0	1	2	1	2	0	1	1	0	1	0	1	1	2	0	0	1	2	0	2	2	0	0	2	1	1	0	2	1	0	0	0	0
787	1	2	1	0	0	0	1	0	1	1	2	1	1	0	0	1	0	2	0	2	1	0	1	1	0	2	0	0	0	2	0	2	2	0	0	2	1	0	0	0	0	0	1	1	0	0	0	1	0
788	1	2	1	2	0	0	1	0	1	1	1	1	2	0	0	0	0	1	1	0	1	0	2	2	0	0	0	2	1	2	1	1	1	1	1	1	2	0	0	0	0	0	0	1	1	1	0	0	1
789	0	1	1	0	0	0	2	1	1	1	0	0	1	0	0	0	0	1	1	0	1	0	2	2	0	2	0	0	0	1	1	1	1	1	1	1	1	0	0	1	1	0	0	2	1	2	0	0	0
790	0	1	2	0	0	0	1	0	1	1	0	0	0	0	0	0	0	0	2	1	2	2	2	2	0	0	0	0	1	2	1	1	1	2	0	2	2	0	1	1	1	0	1	2	1	0	0	0	1
791	0	1	2	1	0	0	2	0	1	0	0	0	1	0	0	0	0	1	2	1	2	0	2	2	0	2	0	0	1	1	0	2	2	0	1	1	2	0	1	0	1	0	1	1	0	1	0	1	0
792	1	0	2	1	1	1	2	0	0	0	0	0	0	0	0	0	0	1	0	1	0	0	2	2	0	1	0	0	0	1	0	1	2	1	0	2	1	0	0	0	0	0	1	1	0	0	0	0	0
793	1	2	0	0	0	0	0	0	2	2	0	0	1	1	1	0	0	0	2	1	1	1	1	1	1	1	0	0	0	1	1	0	1	1	0	2	2	1	0	0	0	0	0	2	1	1	0	0	0
794	0	1	1	1	0	0	2	1	1	1	1	1	1	0	0	0	0	0	1	0	2	1	1	1	1	0	1	1	1	1	1	0	1	2	1	2	1	0	0	0	0	0	0	1	0	1	0	0	1
795	0	1	2	0	0	0	1	1	2	2	0	0	1	0	0	0	0	0	2	0	2	0	1	1	1	0	0	0	0	1	2	1	2	2	0	2	2	0	0	1	1	0	0	2	0	0	0	0	0
796	0	1	1	1	0	0	1	0	1	1	1	0	1	0	0	0	0	0	1	0	2	1	2	2	0	2	0	0	0	1	0	1	1	1	1	1	1	1	0	0	0	0	0	2	0	1	0	0	1
797	0	1	2	0	0	0	1	1	2	2	0	1	0	0	0	0	0	1	1	0	1	0	2	2	0	1	0	0	0	2	1	0	2	2	0	2	1	0	0	1	0	0	0	1	1	1	1	0	1
798	0	2	1	2	0	0	1	1	2	2	0	0	2	1	1	0	0	2	0	1	0	0	1	1	1	0	0	0	0	1	2	2	2	1	2	0	1	2	1	0	1	0	0	0	0	0	1	0	1
799	0	1	2	1	0	0	2	1	1	1	0	0	1	0	0	0	0	2	0	1	0	0	1	1	1	0	0	0	0	2	1	1	1	1	1	1	1	0	0	0	0	2	0	2	1	0	0	0	0
800	0	1	0	1	0	0	1	0	1	1	1	1	1	0	0	0	0	1	1	0	1	0	2	2	1	2	0	0	1	2	1	1	1	2	0	2	0	0	0	0	0	1	0	2	1	0	0	2	0
801	1	1	1	1	0	0	1	0	1	1	0	1	2	0	0	0	0	0	2	0	2	1	2	2	0	0	0	1	1	1	1	2	2	1	2	2	2	0	0	1	0	0	0	0	2	0	0	1	0
802	0	1	2	1	0	0	1	0	1	0	1	0	1	0	0	0	1	2	1	0	1	1	2	2	0	0	0	1	1	2	2	2	2	1	0	2	0	0	0	0	0	0	2	2	1	1	0	0	1
803	0	1	2	1	0	0	2	1	1	1	0	1	1	0	0	1	0	0	2	0	2	1	2	2	0	1	0	0	1	2	0	1	1	2	0	2	2	0	0	1	0	1	1	2	1	0	0	0	0
804	0	2	1	0	0	0	1	0	1	1	0	1	1	0	0	0	0	0	1	0	2	0	2	2	0	0	0	1	1	2	1	0	1	2	0	2	0	0	0	1	0	1	0	1	0	1	0	0	0
805	1	1	1	0	1	1	2	0	0	0	1	0	1	0	0	0	0	0	1	0	1	0	2	2	0	1	0	1	1	2	0	1	2	0	2	1	1	0	0	0	1	0	0	1	0	1	0	0	0
806	0	1	1	1	0	0	1	0	1	1	0	1	2	0	0	0	0	0	2	0	2	1	2	2	0	2	0	1	2	2	1	0	2	2	0	2	1	1	1	0	0	0	0	0	0	1	0	1	0
807	0	1	1	1	0	0	2	0	0	0	2	2	2	0	0	1	0	0	1	1	2	0	2	2	0	2	0	0	0	2	0	1	2	1	0	2	2	0	0	1	0	0	1	2	1	0	0	1	1
808	0	0	2	1	0	0	2	0	0	0	0	0	0	0	0	0	0	1	2	0	2	0	2	2	0	1	0	1	0	0	2	1	1	0	2	0	0	0	0	0	0	0	0	1	0	0	0	1	0
809	0	0	2	1	0	0	0	0	2	2	0	0	0	0	0	0	0	0	2	0	2	0	1	2	1	0	1	2	2	2	1	2	2	0	1	1	1	0	0	0	0	1	0	2	0	0	0	0	0
810	0	1	1	1	1	1	2	0	1	1	1	0	1	0	0	0	0	0	1	0	1	0	2	2	0	2	0	0	0	1	0	1	2	1	2	1	1	0	0	2	0	1	0	2	1	0	0	0	0
811	0	1	2	1	1	1	1	1	2	1	0	1	2	0	0	0	0	1	1	1	1	0	2	2	0	1	0	0	0	2	0	0	1	2	1	2	1	0	0	0	0	0	0	1	0	1	0	0	0
812	0	1	2	1	0	0	1	0	1	1	1	0	2	0	0	0	0	0	2	0	1	1	1	1	1	0	0	1	1	2	1	0	0	2	0	2	2	0	0	1	0	0	0	2	0	0	0	0	2
813	0	1	1	1	0	0	0	0	2	2	0	0	1	0	0	0	0	1	1	1	1	0	2	2	1	0	0	0	1	2	0	0	0	1	0	2	1	0	0	0	0	0	0	2	0	1	0	0	0
814	0	0	2	0	2	2	2	1	1	1	0	0	0	0	0	0	0	1	1	0	1	0	2	2	0	2	0	1	1	2	1	0	2	0	1	2	2	0	0	1	1	0	0	0	0	0	0	0	0
815	0	2	1	0	0	0	1	0	2	2	0	0	0	0	0	0	0	1	1	1	2	0	2	2	0	0	0	1	1	0	1	1	1	0	0	1	1	1	0	1	0	0	1	2	1	0	0	1	0
816	0	1	2	0	0	0	2	1	1	1	1	0	1	0	0	0	0	0	1	1	2	0	1	1	1	1	0	0	0	1	2	1	1	1	1	1	2	0	1	0	1	0	0	1	0	1	0	0	1
817	0	1	2	1	0	0	2	0	1	1	0	0	2	0	0	0	0	2	0	1	1	0	2	2	0	0	0	0	0	2	1	1	1	0	1	1	1	0	0	0	0	0	1	1	1	0	0	0	1
818	0	2	0	0	0	0	0	0	2	0	1	0	0	0	0	0	1	2	0	2	2	0	2	2	1	2	0	1	1	1	2	0	1	1	1	1	1	0	0	0	0	0	1	1	1	1	0	0	1
819	0	1	1	0	0	0	0	0	2	2	0	0	1	0	0	0	0	1	1	2	1	1	2	2	0	0	0	0	1	2	1	2	2	0	1	1	1	0	0	1	0	0	0	2	0	0	0	0	0
820	0	0	2	0	1	1	1	0	1	1	1	1	2	0	0	0	0	0	2	0	2	1	1	2	0	1	1	2	2	2	1	1	1	2	0	2	1	0	0	0	0	2	0	2	0	0	0	0	1
821	0	1	1	0	1	1	1	0	0	0	1	0	0	0	0	0	1	1	1	1	1	1	2	2	0	1	0	0	2	2	0	0	1	2	0	2	1	0	0	1	0	0	0	1	0	1	0	0	0
822	0	0	2	0	0	0	1	0	1	1	1	0	2	0	0	0	0	1	1	1	1	0	1	1	0	2	0	0	0	1	1	1	1	1	1	1	1	0	0	0	0	0	0	2	0	0	0	0	0
823	0	1	2	1	0	0	0	0	2	2	0	0	0	0	0	0	1	0	2	1	2	0	2	2	0	0	0	0	1	2	0	1	1	0	1	1	1	0	0	0	0	0	0	1	1	1	0	0	0
824	1	2	1	1	0	0	1	1	2	1	0	0	2	0	0	0	0	1	1	0	1	0	2	2	0	0	0	1	1	1	1	1	1	0	2	0	1	0	0	1	0	0	0	0	0	0	0	1	0
825	0	1	1	1	0	0	1	1	2	2	0	0	1	1	1	0	0	0	2	1	2	0	1	2	0	1	0	0	1	2	0	2	2	2	0	2	1	0	0	0	0	0	1	1	1	2	0	0	0
826	0	2	1	1	0	0	1	0	0	0	2	1	2	0	0	1	0	1	2	0	2	0	1	2	0	1	0	0	1	2	0	1	2	2	0	2	2	0	0	1	0	1	0	1	1	1	0	1	0
827	0	0	2	1	1	1	2	1	1	1	1	0	2	0	0	0	0	1	1	0	2	1	2	2	0	0	2	1	1	2	1	1	2	1	1	1	1	1	0	0	0	0	0	2	1	0	0	0	0
828	1	2	1	0	0	0	1	0	1	0	1	0	0	0	0	0	0	0	2	0	2	1	2	2	0	0	2	1	1	2	1	1	1	2	0	2	1	0	0	0	0	0	0	0	0	0	0	0	1
829	1	2	0	0	0	0	0	0	2	2	0	1	1	0	0	1	0	1	1	1	1	0	2	2	0	1	0	1	1	1	2	0	2	0	1	2	0	0	0	0	0	0	1	1	1	2	0	0	0
830	1	0	2	0	1	1	2	0	1	0	2	1	1	0	0	0	0	0	2	1	2	1	2	2	0	2	0	0	2	2	0	1	1	2	0	2	1	0	0	1	0	0	0	0	0	0	0	0	0
831	1	0	2	0	1	1	0	0	2	1	0	0	2	0	0	0	0	0	2	0	2	0	2	2	0	1	0	2	2	1	2	1	2	2	0	2	2	0	0	2	0	0	0	2	0	2	0	0	0
832	0	2	0	0	1	1	2	1	1	1	0	0	1	0	0	0	0	0	2	1	2	1	2	2	0	2	0	0	0	1	0	0	0	1	0	2	0	0	0	0	0	0	2	2	1	0	0	1	0
833	0	0	1	0	0	0	1	0	1	0	1	1	1	0	0	1	0	0	1	0	2	1	0	0	1	1	0	0	0	1	0	1	1	0	2	0	0	0	0	0	0	0	0	1	1	1	0	0	0
834	0	0	2	0	0	0	0	0	2	1	1	0	0	0	0	0	0	0	1	0	1	0	2	2	0	1	1	0	0	2	0	0	0	2	0	2	2	0	0	1	0	1	0	2	0	1	0	0	0
835	1	1	1	0	0	0	1	0	2	1	1	1	2	0	0	0	0	0	2	0	2	0	1	1	1	0	1	1	1	2	1	1	1	2	0	2	0	0	0	1	0	1	0	2	0	0	0	0	0
836	1	2	1	0	0	0	2	0	0	0	0	1	2	0	0	1	1	1	1	1	2	1	2	2	0	0	0	0	0	2	1	1	1	2	0	2	1	0	0	0	0	1	1	2	1	0	0	0	0
837	0	2	0	0	0	0	0	0	2	2	0	0	0	0	0	1	0	1	1	0	1	0	1	1	0	1	0	0	0	2	0	1	1	1	1	1	1	0	0	2	0	0	2	2	1	1	0	0	2
838	0	2	0	1	0	0	1	1	1	1	0	0	0	0	0	1	1	1	1	0	2	0	2	2	0	1	0	0	1	2	0	1	1	1	0	2	2	0	0	2	1	0	1	2	0	1	0	0	0
839	1	2	1	1	0	0	1	0	2	0	0	0	0	0	0	0	0	2	0	0	0	0	2	2	1	1	0	0	0	1	2	2	2	0	1	1	1	0	0	0	0	0	0	1	0	1	0	1	0
840	0	2	0	0	0	0	1	0	1	1	0	0	1	0	0	0	0	1	1	1	1	0	1	2	1	0	0	0	1	2	0	2	2	0	2	0	0	0	0	0	0	0	0	2	0	1	0	0	1
841	0	1	1	0	0	0	1	0	2	0	0	0	2	0	0	0	0	0	2	0	2	0	2	2	0	2	0	0	0	2	2	1	2	1	0	2	1	0	0	0	0	0	0	0	0	1	0	0	0
842	1	1	1	0	1	1	1	1	2	2	0	0	1	0	0	0	0	0	2	1	2	0	2	2	0	1	0	0	0	1	1	0	0	2	0	2	2	1	1	1	0	0	0	0	1	0	0	0	2
843	1	1	0	0	0	0	1	0	1	1	1	1	1	0	0	0	0	1	1	0	2	0	2	2	1	1	0	1	1	2	0	0	0	2	0	2	1	0	0	0	0	0	0	2	0	1	0	0	1
844	0	1	1	1	0	0	0	0	2	1	0	0	1	0	0	0	1	0	2	1	2	0	2	2	1	0	1	0	0	2	0	1	1	1	0	2	1	0	0	0	0	0	0	2	0	0	0	0	0
845	1	2	1	2	0	0	2	1	1	1	1	0	0	0	0	0	0	0	2	0	2	0	1	2	0	1	0	2	2	1	2	1	2	1	1	1	1	0	0	1	0	1	0	1	0	1	0	0	0
846	0	0	2	0	0	0	2	0	1	1	0	1	1	0	0	0	0	0	1	2	1	1	2	2	0	1	0	1	1	2	1	1	1	2	0	2	2	1	1	1	0	1	0	1	1	1	0	0	1
847	0	1	2	1	0	0	2	0	0	0	1	1	1	0	0	1	0	0	2	1	2	0	2	2	0	1	1	0	0	2	0	2	2	0	1	1	1	0	0	1	0	0	1	1	1	1	0	0	1
848	0	2	0	0	0	0	1	0	2	0	0	0	0	0	0	0	0	0	2	1	2	0	2	2	0	1	0	1	1	2	0	1	0	0	1	1	1	1	1	0	0	0	0	1	0	0	0	0	2
849	0	0	2	1	0	0	2	1	1	1	1	1	1	0	0	1	1	1	1	0	2	0	2	2	1	1	1	1	1	2	0	1	1	1	0	2	1	1	1	0	0	0	0	1	0	1	0	0	0
850	0	2	1	0	0	0	2	1	1	1	1	1	1	0	0	1	0	1	1	1	1	0	1	1	1	0	0	0	1	2	1	2	2	1	1	1	2	0	0	0	0	0	1	2	1	1	0	0	0
851	0	0	2	0	1	1	2	0	1	1	0	0	0	0	0	0	1	2	0	1	1	1	2	2	0	1	0	1	1	2	1	2	2	2	1	1	1	1	0	1	0	0	2	2	1	1	0	0	2
852	0	0	2	0	0	1	2	0	1	1	1	0	0	0	0	0	0	2	0	1	1	1	2	2	0	2	0	1	1	2	0	1	1	1	1	1	2	0	0	1	1	0	0	1	0	0	0	1	1
853	0	1	2	1	0	0	2	0	0	0	2	0	1	0	0	0	0	1	1	1	1	0	2	2	0	1	1	0	0	1	0	2	2	1	2	0	0	0	0	0	0	0	0	1	0	0	0	0	0
854	0	0	2	0	0	0	1	1	2	2	0	0	0	0	0	0	0	1	1	1	1	0	2	2	0	2	0	0	0	1	2	2	2	0	1	0	0	0	0	0	0	0	1	1	1	0	0	0	0
855	0	2	0	0	1	1	2	0	1	0	1	1	1	0	0	0	0	1	2	0	2	0	2	2	0	0	0	0	1	2	1	2	2	2	0	2	2	0	0	1	0	0	0	1	0	1	0	0	0
856	0	0	2	0	1	1	1	0	2	2	0	0	0	0	0	0	0	1	1	1	1	0	2	2	0	1	0	0	0	2	1	2	2	1	1	1	2	1	1	1	0	0	1	2	1	1	0	0	0
857	0	0	2	2	1	1	2	0	0	0	1	0	0	0	0	0	1	2	1	0	1	0	2	2	0	2	1	0	0	2	0	0	2	0	1	2	0	0	0	0	0	0	1	1	1	0	0	1	0
858	0	2	0	1	0	0	2	0	0	0	1	0	0	0	0	0	0	0	1	1	1	1	2	2	0	1	1	1	1	2	0	0	0	2	0	2	2	0	0	0	1	1	0	2	0	0	0	1	0
859	0	2	1	0	1	1	1	0	1	1	1	0	2	0	0	0	0	0	2	0	2	0	2	2	0	1	0	1	1	2	0	1	2	1	0	2	1	0	0	0	0	2	0	2	0	0	0	0	1
860	0	0	2	0	1	1	1	1	2	2	0	1	1	0	0	1	0	1	1	2	1	1	1	1	1	0	0	2	2	2	0	0	2	2	0	2	1	0	0	1	0	0	2	2	1	1	0	0	0
861	0	0	2	0	0	0	2	0	0	0	1	0	0	0	0	0	0	0	1	0	1	0	2	2	0	1	0	1	1	2	1	2	2	1	1	1	1	0	0	0	0	0	1	1	1	1	0	0	0
862	1	2	0	1	0	0	1	0	1	1	0	0	1	0	0	0	0	0	2	0	2	1	2	2	0	0	0	2	1	2	1	2	2	0	2	0	1	0	0	1	0	0	0	2	0	0	0	0	0
863	0	1	2	2	0	0	2	0	1	1	0	0	1	0	0	0	0	1	0	1	2	0	2	2	0	2	0	0	1	2	0	0	0	1	0	2	1	0	0	1	0	2	0	2	1	0	0	1	0
864	0	1	1	1	0	0	1	0	1	0	0	0	1	0	0	0	0	0	2	1	2	0	1	1	0	0	0	0	0	2	0	1	2	1	2	1	0	0	0	0	0	0	1	1	1	0	0	0	0
865	0	1	1	0	0	0	2	0	0	0	0	0	0	0	0	0	0	1	1	1	1	0	2	2	0	1	0	0	0	1	0	1	2	1	0	2	2	1	1	0	0	0	1	2	1	1	0	0	0
866	0	0	2	0	0	0	0	0	1	1	1	0	1	0	0	0	0	1	1	1	2	0	1	1	0	1	0	1	1	2	1	0	1	0	1	2	2	0	0	1	0	0	0	2	0	0	0	0	1
867	0	1	1	1	0	0	2	0	0	0	2	0	1	0	0	0	0	1	1	1	1	0	1	1	1	1	0	0	0	2	0	1	1	2	0	2	1	1	1	0	0	0	1	1	1	0	0	0	0
868	0	1	1	0	0	0	2	1	1	1	1	0	1	0	0	0	0	2	0	2	0	1	1	1	1	1	0	1	1	2	1	1	1	0	2	0	2	0	0	2	0	0	0	0	0	1	0	0	0
869	0	1	2	1	0	0	0	0	2	2	0	0	0	0	0	0	1	0	2	1	2	0	2	2	0	1	0	0	0	2	1	1	1	2	0	2	1	1	1	0	0	1	0	2	0	0	0	0	1
870	0	2	1	0	0	0	1	0	2	2	0	1	1	0	0	1	0	0	1	1	2	0	2	2	0	1	0	0	0	2	1	1	2	1	1	1	0	0	0	0	0	1	1	2	0	1	0	0	0
871	1	0	2	1	0	0	2	1	1	1	1	0	0	0	0	0	1	1	2	0	1	0	2	2	0	1	0	0	0	1	2	1	2	1	1	1	2	0	0	0	0	0	0	1	0	0	0	0	0
872	1	0	2	1	0	0	2	0	1	0	2	0	0	0	0	0	0	1	1	0	1	2	0	1	1	1	0	0	1	2	0	1	1	2	0	2	1	0	0	1	0	0	1	2	1	0	0	0	0
873	1	0	2	0	0	0	1	0	1	0	0	2	2	0	0	0	0	2	0	1	1	0	2	2	0	1	0	2	2	1	2	1	1	1	1	1	1	1	0	1	0	0	0	1	0	1	0	2	0
874	0	1	1	1	0	0	2	0	0	0	0	0	1	0	0	0	0	2	0	2	0	0	2	2	0	2	0	0	1	2	0	2	2	0	1	1	0	0	0	0	0	0	1	1	1	1	0	0	0
875	0	1	1	1	0	0	2	0	0	0	2	0	1	1	1	0	0	1	1	1	0	0	1	2	0	1	0	0	2	2	0	1	1	2	0	2	2	1	1	0	0	0	0	2	1	0	0	0	0
876	1	1	2	0	0	0	1	0	1	1	1	0	0	0	0	0	1	1	2	0	1	1	2	2	0	2	0	0	0	2	2	1	1	1	0	2	0	0	0	0	0	0	2	2	1	1	0	0	0
877	0	2	1	0	1	1	2	0	1	0	2	0	0	0	0	0	0	2	0	1	0	0	1	1	0	2	0	1	1	2	0	2	2	0	2	0	1	0	0	1	0	0	0	2	0	1	0	0	0
878	0	2	1	0	0	0	2	0	0	0	2	0	1	0	0	0	1	2	0	1	1	0	2	2	0	1	0	0	0	2	1	0	0	2	0	2	1	0	0	0	1	0	0	2	0	1	0	0	1
879	0	1	1	0	0	0	2	0	1	1	0	1	2	0	0	0	0	1	2	1	2	2	2	2	0	0	0	0	0	2	1	2	2	0	1	1	2	0	0	1	0	0	1	1	1	1	0	0	0
880	0	1	1	1	0	0	1	0	1	1	1	0	0	0	0	0	0	1	1	1	1	0	2	2	0	2	0	0	0	2	2	1	1	1	2	1	1	1	1	0	1	0	0	1	0	1	0	0	2
881	0	1	2	1	0	0	2	0	0	0	2	1	2	0	0	0	0	0	1	0	2	0	2	2	0	0	0	0	1	2	1	1	1	1	0	2	0	0	0	0	0	0	1	1	1	1	0	0	0
882	0	2	0	0	0	0	1	0	1	0	1	0	1	0	0	0	0	1	1	1	2	0	2	2	0	1	0	0	1	2	1	1	2	1	0	2	2	0	0	1	1	0	0	2	1	1	0	0	0
883	0	1	2	1	0	0	0	0	2	1	0	1	1	0	0	0	0	0	2	0	2	0	2	2	0	2	0	1	2	1	1	1	1	0	1	1	2	0	0	1	0	0	1	1	1	1	0	0	0
884	0	2	1	0	0	0	2	0	0	0	0	0	0	0	0	0	1	2	1	1	1	1	0	0	1	0	0	0	0	2	0	1	1	1	1	1	2	0	0	0	1	0	1	2	1	0	0	0	0
885	0	0	2	0	1	1	0	0	2	1	0	0	1	0	0	0	0	1	1	0	1	1	2	2	0	1	0	0	0	1	1	1	1	1	0	1	1	0	0	1	0	0	0	2	0	2	0	1	0
886	0	1	1	0	0	0	0	0	2	2	0	1	1	1	1	0	0	2	1	0	2	0	1	1	0	1	0	1	1	1	2	0	2	2	0	2	1	0	0	0	0	1	1	2	1	0	0	0	0
887	1	2	0	0	0	0	2	1	2	2	1	0	0	0	0	0	0	0	2	1	2	0	2	2	0	1	0	0	0	2	0	1	2	2	0	2	1	0	0	2	0	2	0	2	1	0	0	0	0
888	0	0	2	0	1	1	1	0	2	1	0	1	1	0	0	0	0	0	2	0	2	0	2	2	0	2	0	1	1	2	2	1	2	2	0	2	1	0	0	1	0	0	0	2	0	1	0	0	0
889	0	1	1	0	0	0	1	1	2	1	0	1	2	0	0	1	0	0	2	0	2	0	2	2	0	1	0	0	1	2	1	1	2	1	1	1	1	0	0	0	0	0	0	0	0	1	0	1	0
890	0	1	2	0	0	0	2	0	1	0	0	1	2	1	1	0	0	1	1	1	1	1	2	2	0	2	0	0	1	2	1	1	1	2	0	2	2	0	0	1	0	0	0	2	0	0	0	0	1
891	0	1	1	1	0	0	2	1	1	1	1	0	2	0	0	0	1	2	1	0	1	0	2	2	0	2	0	1	1	1	1	0	0	2	0	2	1	1	0	0	0	0	0	1	1	1	0	0	0
892	0	1	1	0	1	1	1	1	2	1	0	1	1	0	0	0	0	1	1	1	1	0	2	2	0	1	0	0	0	2	1	1	1	2	0	2	1	0	0	2	0	0	1	1	1	1	0	1	0
893	0	2	0	1	0	0	0	0	2	2	0	0	0	0	0	0	1	2	1	0	1	1	2	2	0	1	0	1	1	2	1	2	2	0	1	1	1	0	0	1	0	0	0	1	0	1	0	0	1
894	0	1	1	0	0	0	2	0	0	0	1	0	0	0	0	0	0	1	1	0	1	0	2	2	0	2	0	0	1	2	1	2	2	1	0	2	2	1	1	1	0	0	1	2	1	1	0	0	0
895	0	2	1	0	0	0	1	0	0	0	0	1	1	0	0	1	0	1	1	1	1	0	2	2	0	1	0	0	1	2	0	1	1	1	0	2	1	0	0	0	0	0	1	2	1	1	0	0	0
896	1	0	2	1	0	0	1	0	1	1	1	0	0	0	0	0	0	0	1	0	1	0	2	2	1	0	0	0	0	2	0	1	1	2	0	2	2	0	0	0	0	0	0	1	0	1	0	0	0
897	0	1	1	1	1	1	1	0	1	1	1	0	0	0	0	0	1	2	1	0	1	0	1	1	0	1	0	0	0	2	1	1	1	1	1	1	1	0	0	0	1	2	0	2	0	0	0	0	1
898	0	2	1	2	0	0	0	0	1	0	0	1	1	0	0	0	0	0	2	0	2	0	1	2	0	1	0	0	2	2	0	1	1	0	1	1	1	0	0	0	0	0	0	2	0	2	0	0	0
899	0	0	2	0	0	0	1	1	2	1	0	1	1	0	0	0	0	0	2	0	2	0	1	1	0	0	0	0	0	2	1	0	0	2	0	2	2	0	0	2	0	2	0	2	0	0	0	0	0
900	1	0	2	2	1	1	2	0	1	0	0	0	0	0	0	0	0	0	2	0	1	2	0	1	1	1	0	0	1	2	0	1	1	1	2	1	1	1	1	0	0	0	0	2	1	2	0	0	1
901	0	1	1	0	1	1	1	0	0	0	1	1	0	0	0	0	0	2	0	0	0	1	1	1	1	1	1	1	1	2	0	0	1	2	1	2	1	1	0	1	0	0	0	2	0	1	0	1	0
902	0	0	2	1	1	1	1	0	2	1	1	2	2	1	1	1	1	0	2	1	2	0	1	1	1	2	0	2	2	1	1	0	0	0	1	1	2	0	1	0	1	0	0	2	0	0	0	0	0
903	0	1	2	0	1	1	2	0	0	0	0	1	2	0	0	1	0	0	2	1	2	1	1	2	0	0	0	0	1	2	0	2	2	0	1	1	1	0	0	1	0	0	0	0	0	1	0	1	0
904	0	1	1	0	0	0	1	0	2	2	0	0	0	0	0	0	0	0	1	1	2	0	1	1	1	1	0	0	0	1	0	0	0	2	0	2	2	0	0	1	0	0	1	1	1	1	0	0	0
905	0	1	2	1	0	0	1	0	1	1	0	0	0	0	0	0	0	0	2	0	2	0	2	2	0	0	0	0	0	1	1	1	1	1	1	1	2	0	0	2	0	0	0	2	0	0	0	0	1
906	0	1	1	0	0	0	2	0	0	0	0	0	0	0	0	0	0	1	1	1	1	0	2	2	0	0	1	0	0	2	0	0	2	1	0	2	2	0	0	2	0	1	0	2	0	0	1	0	0
907	1	1	0	0	0	0	2	0	0	0	1	0	1	0	0	0	0	0	2	1	2	0	2	2	0	0	0	1	1	2	1	0	2	2	0	2	0	0	0	0	0	1	0	1	0	1	0	0	1
908	0	2	0	0	0	0	2	0	0	0	0	0	1	0	0	0	0	1	1	0	1	1	0	0	1	0	0	2	2	2	1	0	0	2	0	1	1	0	0	0	1	0	0	1	2	1	0	0	0
909	0	0	2	2	1	1	1	0	2	1	0	0	0	0	0	0	1	1	2	0	1	1	1	1	1	0	0	0	0	1	1	1	1	0	1	1	0	0	0	0	0	0	0	1	1	1	0	1	0
910	0	0	2	1	0	0	1	0	2	1	0	0	1	0	0	0	0	1	1	2	1	0	2	2	0	2	0	1	0	0	2	1	2	1	1	1	2	0	0	0	0	0	1	1	0	1	0	1	0
911	0	1	0	0	0	0	1	0	1	1	0	0	0	0	0	0	0	0	1	1	2	0	2	2	0	0	0	1	1	1	0	2	2	2	0	2	2	0	0	0	0	0	1	1	1	1	0	0	1
912	0	1	1	0	0	0	2	1	1	1	1	1	2	0	0	0	0	1	1	1	2	0	2	2	0	1	0	0	0	2	1	2	2	0	2	0	2	1	1	1	0	0	0	0	2	0	0	0	0
913	1	2	2	0	0	0	1	0	1	1	0	1	2	0	0	0	1	1	1	1	2	1	1	1	1	2	0	0	1	2	0	2	2	1	1	1	1	0	0	1	0	1	0	2	1	0	1	0	0
914	0	0	2	0	0	0	1	1	2	2	1	0	0	0	0	0	1	1	1	1	1	0	2	2	0	1	0	2	2	1	2	2	2	1	1	1	1	0	0	0	0	1	0	1	0	1	0	0	1
915	0	0	2	0	1	1	2	1	1	1	0	1	1	0	0	1	0	1	0	1	2	1	0	1	0	0	0	0	0	1	1	0	1	1	1	1	0	0	0	0	0	0	1	2	1	0	0	0	0
916	1	2	0	0	0	0	2	1	1	1	0	0	0	0	0	0	1	0	2	1	2	0	2	2	0	0	0	0	0	2	0	2	1	2	0	2	1	1	1	0	0	0	1	2	1	0	0	0	0
917	1	0	2	0	0	0	1	0	2	1	1	0	1	0	0	0	0	0	2	1	2	1	2	2	0	1	0	0	0	2	2	1	2	1	1	1	1	0	0	1	0	0	0	0	1	0	0	0	0
918	0	1	1	0	0	0	2	1	2	2	1	0	1	0	0	0	0	2	0	1	0	1	1	2	0	0	1	1	1	2	0	2	2	0	2	0	1	1	1	0	0	0	0	2	0	2	0	0	0
919	0	1	1	0	0	0	1	0	2	0	0	0	2	0	0	0	0	2	0	0	1	0	2	2	0	0	0	1	1	2	0	1	2	1	2	1	2	0	0	0	1	0	1	1	1	0	0	0	1
920	0	1	1	0	0	0	2	0	0	0	2	0	1	0	0	0	0	1	1	0	2	1	1	1	1	2	0	1	1	1	0	1	1	0	2	0	1	0	0	0	0	0	0	2	0	2	0	0	0
921	0	1	1	0	0	0	1	1	2	2	0	0	0	0	0	0	0	1	1	1	1	0	2	2	0	2	0	0	1	2	0	0	0	1	0	2	2	0	0	0	0	0	1	1	1	2	0	0	0
922	0	0	2	2	1	1	2	0	0	0	0	0	0	0	0	0	0	2	0	1	2	2	2	2	0	0	1	2	2	2	1	1	1	0	2	1	1	0	0	0	0	0	0	2	1	1	0	0	0
923	0	2	1	0	0	0	0	0	2	2	0	0	2	0	0	0	0	0	1	0	2	0	2	2	1	0	1	2	2	2	1	1	1	0	1	1	1	0	0	1	0	0	1	2	0	0	0	0	0
924	0	0	2	1	0	0	1	1	2	1	0	1	1	0	0	1	0	0	1	1	2	0	2	2	1	1	0	0	0	2	1	1	2	0	2	1	1	0	0	1	0	1	0	1	1	0	0	1	0
925	0	2	0	0	0	0	0	0	1	0	0	0	2	0	0	0	0	1	1	0	2	0	1	1	0	1	1	0	1	2	0	1	1	1	1	1	2	0	0	1	0	0	1	1	1	2	0	0	0
926	0	1	1	0	0	0	0	0	1	0	0	0	0	0	0	0	0	2	0	0	1	0	2	2	0	1	0	0	0	2	1	2	2	0	1	1	2	0	0	1	1	0	0	1	0	1	0	0	1
927	1	2	0	0	0	0	1	0	2	1	1	1	2	0	0	0	0	0	2	0	2	0	1	1	0	2	0	2	2	0	2	1	2	1	2	1	1	0	0	0	0	0	0	1	0	1	0	0	0
928	0	2	1	1	0	0	0	0	2	1	0	1	1	0	0	0	0	0	2	0	2	0	2	2	0	2	0	0	1	2	1	1	2	0	2	1	2	0	0	1	0	1	0	2	1	0	1	0	0
929	0	2	0	1	0	0	1	0	1	0	0	0	0	0	0	0	1	0	2	1	2	1	2	2	0	1	0	1	1	2	1	1	1	1	1	1	1	0	0	0	0	0	0	2	0	0	0	0	0
930	0	1	1	0	1	1	2	0	0	0	1	1	1	0	0	1	0	0	2	0	2	0	2	2	0	1	0	1	1	2	1	1	1	2	1	1	2	1	1	0	0	0	1	2	1	2	0	0	0
931	0	2	0	0	0	0	2	0	0	0	1	1	1	0	0	1	0	0	2	1	2	1	2	2	0	1	0	1	2	1	1	1	1	2	0	2	1	0	0	0	0	0	0	1	0	1	0	1	0
932	0	1	1	0	1	1	0	0	2	1	0	1	1	0	0	1	1	1	1	0	2	0	2	2	0	1	0	1	1	1	1	1	1	1	0	2	0	0	0	0	0	0	1	1	1	0	0	0	0
933	0	1	2	0	1	1	2	0	1	1	1	0	0	0	0	0	0	1	1	1	1	0	2	2	1	2	0	1	1	2	0	1	1	0	1	1	0	0	0	0	0	0	0	0	0	0	0	0	0
934	0	2	1	2	0	0	2	1	2	2	1	1	1	0	0	0	0	1	1	0	2	1	2	2	0	1	0	0	1	2	1	0	0	1	0	2	2	0	0	0	0	0	0	2	0	1	0	0	0
935	0	0	2	2	1	1	0	0	2	1	2	0	0	0	0	0	0	2	1	1	2	0	2	2	0	1	0	0	0	2	1	2	2	0	1	1	1	0	0	0	0	0	2	2	0	1	0	0	0
936	0	2	1	0	0	1	1	0	1	1	0	0	2	1	1	0	0	0	2	0	2	0	2	2	0	2	0	0	1	1	0	0	0	1	1	1	2	1	1	1	0	0	1	2	1	1	0	0	0
937	0	2	0	0	0	0	0	0	2	0	1	1	1	0	0	1	0	0	2	0	2	0	1	1	1	0	0	1	1	2	0	0	1	1	0	2	2	0	0	0	0	0	0	2	0	1	0	0	2
938	0	2	1	0	0	1	2	1	1	1	0	1	0	0	0	0	0	0	2	1	2	0	2	2	0	1	0	0	0	2	0	2	2	1	1	1	2	0	0	1	0	0	0	1	0	0	0	0	0
939	0	1	1	0	0	0	1	1	2	1	0	0	1	0	0	0	0	1	1	1	2	1	2	2	0	2	0	0	0	2	1	1	2	1	1	1	2	0	0	1	0	0	0	2	0	0	0	1	0
940	0	1	2	0	0	0	1	0	1	1	0	0	1	1	0	0	0	0	2	0	2	1	1	1	1	1	0	0	0	1	2	1	1	2	1	2	2	0	0	1	0	0	0	1	0	1	0	1	0
941	0	2	1	2	0	0	0	0	1	1	1	1	1	0	0	0	0	1	1	1	2	0	2	2	0	1	1	1	1	2	0	0	2	1	0	2	1	0	0	1	0	0	0	0	0	0	0	1	1
942	0	2	0	0	0	0	2	0	1	0	1	0	0	0	0	0	0	1	1	1	1	0	2	2	0	1	0	0	0	2	0	0	1	1	1	1	1	0	0	0	0	0	2	2	1	0	0	0	1
943	0	2	1	1	0	0	0	0	2	1	1	0	1	0	0	0	0	1	1	1	1	0	2	2	0	1	0	1	2	1	1	2	2	0	1	1	2	0	0	1	0	0	0	2	1	0	0	0	0
944	0	1	2	0	0	0	1	0	1	0	1	0	1	0	0	0	0	0	1	1	2	0	2	2	0	0	0	1	1	2	1	1	1	0	2	1	1	0	0	1	0	0	0	1	0	0	0	0	1
945	0	1	1	1	0	0	2	0	1	1	1	1	1	0	0	1	0	1	1	1	1	0	0	1	0	0	0	1	2	2	0	1	1	1	1	1	0	0	0	0	1	0	0	2	0	1	0	1	1
946	0	0	2	0	0	0	0	0	2	2	0	0	0	0	0	0	0	1	1	0	1	1	2	2	0	0	0	1	1	1	1	1	2	1	1	1	2	0	0	2	0	1	0	2	0	0	0	0	0
947	0	0	2	0	2	2	0	0	1	0	0	1	1	0	0	0	0	1	1	1	1	1	2	2	0	0	0	0	0	2	0	1	1	1	1	1	1	0	0	0	0	0	0	1	0	1	0	0	0
948	1	1	1	0	0	0	0	0	2	1	2	0	1	0	0	0	0	0	2	0	2	1	2	2	1	0	0	0	0	2	1	1	1	0	1	1	1	0	0	1	0	0	1	1	1	1	0	0	1
949	0	0	2	0	0	0	2	1	1	1	1	0	1	0	0	0	0	1	1	0	2	0	2	2	0	0	0	1	1	2	2	1	1	2	0	2	2	0	0	1	0	1	0	2	0	0	0	0	1
950	1	2	0	0	0	0	1	0	1	0	1	0	1	0	0	0	0	2	0	0	0	0	2	2	0	2	0	0	0	2	0	1	1	2	1	2	1	0	0	1	0	0	0	2	0	0	0	0	0
951	0	1	1	1	0	0	2	0	1	1	1	0	0	0	0	0	0	0	2	0	2	0	0	0	0	0	0	0	0	1	1	1	2	1	1	1	2	0	0	1	0	0	0	1	0	1	0	0	1
952	0	0	2	2	1	1	0	0	1	1	1	1	2	0	0	1	0	2	0	1	1	0	1	1	0	1	0	0	0	1	0	1	2	1	2	1	0	0	0	0	0	0	0	2	0	1	0	0	0
953	1	1	2	1	0	0	2	0	1	0	1	0	1	1	1	0	0	0	2	0	2	0	2	2	0	0	0	1	1	2	2	0	1	0	1	2	1	1	1	0	0	0	0	2	0	0	0	0	1
954	0	1	1	0	0	0	2	1	1	1	0	1	1	0	0	1	0	0	2	0	2	0	2	2	0	2	0	1	0	0	2	1	1	1	0	2	1	0	0	1	0	0	1	2	0	0	0	2	0
955	0	1	1	0	0	0	1	0	1	1	1	0	1	0	0	0	0	0	2	0	2	0	2	1	1	1	0	1	1	2	2	1	2	1	1	1	0	0	0	0	0	0	0	2	0	2	0	0	0
956	0	1	1	0	0	0	1	0	1	0	1	0	1	0	0	0	0	0	1	0	1	0	2	2	0	1	0	0	0	1	1	1	1	2	0	2	1	0	0	1	0	0	0	2	1	0	0	1	0
957	0	2	0	0	0	0	1	0	1	0	1	0	0	0	0	1	0	0	2	1	2	1	1	1	1	1	0	0	1	2	0	1	2	2	0	2	1	1	1	0	0	0	0	0	0	0	0	0	0
958	1	0	2	0	0	0	1	0	1	1	1	1	2	0	0	0	1	2	1	0	1	0	2	2	1	2	0	0	0	1	2	1	2	1	0	2	1	0	0	1	0	0	0	2	1	1	0	1	1
959	1	1	1	0	0	0	1	0	1	1	1	0	1	0	0	0	0	1	1	0	1	0	2	2	0	2	0	1	2	2	1	1	2	1	0	2	1	0	0	0	0	0	0	1	0	1	0	0	1
960	0	1	1	0	1	1	2	0	1	1	0	1	1	0	0	0	0	0	2	0	1	0	2	2	1	1	0	0	0	2	0	0	0	1	1	1	2	0	1	0	2	1	0	1	1	0	0	0	0
961	1	2	1	1	0	0	2	0	0	0	1	1	1	0	0	0	0	0	2	0	1	1	2	2	0	0	0	2	2	2	2	1	2	2	0	2	1	0	0	0	0	0	0	2	0	0	0	0	0
962	0	2	0	0	0	0	1	1	2	2	0	0	0	0	0	0	0	0	2	0	2	1	2	2	0	1	0	0	0	2	1	1	1	2	2	0	2	0	0	1	1	0	1	2	1	1	0	0	0
963	0	1	2	1	0	0	2	0	0	0	1	1	2	0	0	1	0	1	1	1	2	0	1	1	0	2	1	0	0	1	1	1	1	2	0	2	2	0	0	1	1	0	1	1	1	1	0	0	0
964	0	0	2	0	1	1	0	0	2	1	0	0	0	0	0	0	0	1	1	1	1	0	2	2	0	2	0	0	0	2	2	1	1	2	0	2	1	0	0	1	0	0	0	2	0	0	0	0	0
965	1	2	0	0	0	0	1	1	2	2	0	1	1	0	0	0	0	0	2	0	2	1	2	2	1	0	0	0	0	1	0	1	1	1	1	1	1	1	1	0	0	0	0	1	0	1	0	0	0
966	1	1	1	0	0	0	1	1	2	2	0	0	0	0	0	0	0	1	1	1	1	0	1	1	1	0	1	1	1	2	0	1	1	2	1	2	2	1	1	1	0	2	0	2	0	0	0	0	0
967	0	1	1	1	1	1	2	0	1	0	1	0	2	0	0	0	0	1	1	1	1	0	2	2	0	1	0	0	0	1	1	1	2	1	0	2	1	0	0	1	0	0	0	1	1	1	0	0	0
968	1	1	1	0	0	0	2	1	1	1	0	0	0	0	0	0	0	1	0	1	0	1	2	2	1	0	0	1	2	2	0	1	1	0	1	1	1	0	0	2	0	0	0	2	0	1	0	1	0
969	0	1	2	0	0	0	2	0	1	1	0	0	0	0	0	0	0	1	1	0	1	0	2	2	1	2	0	1	1	2	1	1	2	1	1	1	2	0	0	0	0	0	0	2	0	0	0	0	1
970	0	2	0	1	0	0	1	0	1	1	1	0	1	0	0	0	0	2	0	1	0	1	1	1	1	1	0	0	0	1	2	1	1	0	2	0	2	0	0	1	0	0	0	1	0	1	0	1	0
971	1	0	2	0	1	1	0	0	2	2	0	0	0	0	0	1	0	2	0	1	2	0	2	2	0	1	0	1	1	1	1	0	1	1	1	1	2	0	0	0	0	0	0	2	0	2	0	0	1
972	0	1	1	1	0	0	1	0	1	1	1	1	0	0	0	0	0	1	1	1	2	0	2	2	0	0	0	0	1	2	1	1	2	2	1	2	1	0	0	1	0	0	0	1	0	1	0	1	0
973	0	1	1	0	1	1	1	0	1	1	0	0	1	0	0	0	0	2	0	1	1	0	2	2	0	1	0	0	1	2	0	1	1	0	2	0	1	0	0	2	1	0	1	1	0	1	0	0	0
974	0	1	1	0	0	0	2	1	1	1	1	0	0	0	0	0	0	1	1	1	1	0	2	2	0	1	0	1	1	2	2	1	1	1	0	2	2	0	0	2	0	0	1	2	2	0	0	0	0
975	0	0	2	1	1	1	0	0	2	2	0	0	1	0	0	0	0	1	1	1	2	1	2	2	1	0	0	1	2	2	1	2	2	0	2	0	1	0	0	0	0	0	0	1	0	1	0	0	2
976	1	0	2	0	1	1	0	0	1	1	1	0	0	0	0	0	0	0	2	0	2	0	2	2	0	1	0	1	1	1	1	2	2	1	0	2	1	0	0	0	0	0	0	2	0	1	0	1	0
977	0	1	2	0	0	0	1	0	2	2	0	0	0	0	0	0	0	0	1	0	2	0	0	1	0	0	0	0	1	2	0	2	2	0	1	1	1	0	0	0	1	0	1	2	1	1	1	0	0
978	0	2	2	0	0	0	2	1	1	1	1	1	1	0	0	0	0	1	1	1	1	0	2	2	1	2	0	0	0	2	1	0	0	2	0	2	0	0	0	0	0	0	2	2	0	1	0	1	0
979	0	2	1	0	0	0	2	1	1	1	0	0	1	0	0	0	0	0	2	0	2	0	1	2	0	1	0	1	2	2	1	2	2	0	1	1	2	0	0	1	0	0	0	2	0	1	0	0	0
980	0	1	1	1	0	0	2	0	1	1	1	0	0	0	0	0	0	1	1	1	1	1	2	2	0	1	0	1	1	2	2	2	2	2	1	1	2	0	0	1	0	0	0	2	1	0	0	1	0
981	0	1	1	1	0	1	0	0	2	1	0	0	0	0	0	0	0	2	0	1	1	1	2	2	0	0	0	2	2	0	2	1	1	0	1	1	0	0	0	1	0	0	1	2	1	0	0	0	1
982	0	0	2	0	1	1	1	0	0	0	1	1	1	0	0	0	0	1	1	1	0	0	2	2	0	2	0	2	2	1	1	1	1	2	0	2	1	0	0	1	1	0	0	0	0	1	0	1	0
983	0	0	1	0	0	0	0	0	2	2	0	0	1	0	0	0	0	1	0	2	1	0	2	2	0	1	0	0	0	2	0	1	2	2	0	2	2	0	0	2	0	0	0	0	2	2	0	0	1
984	0	1	2	1	0	0	1	0	2	1	1	0	0	0	0	0	0	2	0	0	1	1	1	1	1	0	0	1	1	1	2	0	0	0	1	1	2	0	0	1	0	0	1	1	1	0	0	1	0
985	1	2	0	0	0	0	1	0	2	2	0	0	0	0	0	0	0	0	2	0	2	1	2	2	0	0	1	2	2	2	1	2	2	1	0	2	0	0	0	0	0	0	0	1	2	1	0	0	0
986	0	1	1	0	0	0	1	0	2	0	1	0	0	0	0	0	0	2	0	1	1	0	1	1	0	2	0	2	2	0	2	1	1	2	0	2	2	0	0	1	0	0	0	1	0	0	0	0	0
987	0	0	2	0	1	1	2	0	0	0	0	0	0	0	0	0	0	2	0	2	1	0	2	2	0	1	0	0	1	2	0	2	2	2	0	2	1	1	1	0	0	0	0	0	0	0	0	0	1
988	0	1	1	0	0	0	0	0	2	2	0	0	0	0	0	0	0	1	1	1	2	0	2	2	0	1	0	0	0	1	2	2	1	2	0	2	2	0	1	1	1	0	0	2	1	0	0	0	0
989	0	2	1	0	0	0	2	0	1	1	0	0	0	0	0	0	0	0	1	1	1	0	2	2	0	0	0	0	0	1	2	1	2	1	1	1	1	0	0	0	0	2	0	2	0	0	0	0	1
990	1	0	2	0	0	0	0	0	1	1	0	1	1	0	0	0	0	0	1	0	2	1	1	1	1	1	1	0	0	1	1	0	2	0	2	1	1	0	0	0	0	0	0	1	0	1	0	0	0
991	1	0	1	0	0	0	2	1	1	1	0	0	0	0	0	0	0	0	2	0	2	0	2	2	1	1	0	0	1	2	1	1	2	2	0	2	2	0	0	0	1	0	0	0	0	0	0	0	1
992	0	1	1	0	0	1	1	0	1	1	0	0	1	0	0	0	0	0	1	0	2	0	2	2	0	1	0	0	0	2	2	0	0	1	2	1	2	0	0	2	0	0	0	0	1	0	0	0	0
993	0	0	2	0	1	1	1	1	2	2	0	0	1	1	1	0	0	1	1	0	2	1	2	2	0	2	0	0	0	2	0	0	0	1	1	1	1	0	0	0	0	0	0	1	0	1	0	1	0
994	0	1	1	0	0	0	0	0	2	1	0	1	2	0	0	1	0	1	0	1	2	1	0	0	1	0	0	0	0	1	0	2	2	0	2	0	1	1	0	1	0	0	0	0	0	1	0	0	0
995	0	2	0	1	0	0	1	0	1	1	0	0	0	0	0	0	0	2	0	2	1	1	1	1	1	1	0	1	1	2	1	0	0	0	1	1	1	0	0	1	0	0	0	0	1	0	0	0	0
996	0	1	2	1	0	0	0	0	2	2	0	0	2	0	0	0	0	0	2	0	2	1	2	2	0	2	0	0	0	1	0	1	2	1	1	1	0	0	0	1	0	0	0	2	1	2	0	0	0
997	0	2	0	0	0	0	0	0	2	1	0	1	2	0	0	0	0	0	2	0	2	0	2	2	0	2	0	0	0	1	0	2	2	1	1	1	1	0	0	0	0	1	0	1	1	0	0	1	0
998	1	1	2	1	0	0	1	1	2	1	0	0	2	0	0	0	0	1	1	0	2	0	1	2	0	1	0	0	0	1	2	1	2	1	1	1	1	0	0	0	1	0	0	1	1	1	0	0	0
999	0	1	2	1	0	0	1	0	0	0	1	0	1	0	0	0	0	0	1	0	1	1	2	2	0	1	0	0	0	2	0	1	2	2	0	2	0	0	0	0	0	1	0	1	0	1	0	0	0
1000	0	2	1	0	0	0	2	0	0	0	1	0	1	0	0	0	0	2	0	1	2	1	2	2	0	1	0	0	0	1	0	2	2	0	1	1	0	0	0	0	0	0	0	2	0	2	0	1	0
[truncated: 252 more columns]
