# Supplementary material for: KNN-MDR: a learning approach for improving interactions mapping performances in genome wide association studies
Source: BMC Bioinformatics. 2017 Mar 21;18:184. doi: 10.1186/s12859-017-1599-7 (PMC5361736; doi:10.1186/s12859-017-1599-7)
Supplement: Supplementary file 5 — The data set(s) supporting the results of Table 3. (ZIP 7092 kb) [file 12859_2017_1599_MOESM5_ESM.zip › 000/S77/mkallsimul.dat]

1	0	0	2	0	0	2	2	0	0	0	1	1	1	1	0	0	0	1	2	1	2	0	0	1	1	1	1	1	1	0	0	1	0	1	0	2	1	0	0	1	1	0	0	0	0	0	0	0	1
2	0	0	2	0	0	1	1	0	1	0	0	0	0	0	0	0	1	0	2	1	2	0	2	2	0	2	2	2	0	1	1	2	1	2	1	2	0	0	2	0	0	1	1	0	1	1	0	0	0
3	0	0	1	0	0	1	2	0	0	0	1	0	0	0	0	0	1	0	2	2	2	0	0	0	0	0	1	2	1	1	0	2	1	0	1	1	0	0	2	0	0	1	1	1	1	2	0	0	0
4	0	0	2	0	1	2	1	0	1	0	0	1	1	1	0	0	0	0	2	1	2	0	2	2	1	1	2	2	2	2	0	0	0	0	0	2	2	0	0	2	2	0	0	0	0	1	0	0	0
5	0	0	1	0	0	1	2	0	2	0	0	1	2	1	0	1	0	1	1	1	1	1	1	2	0	0	1	2	0	1	0	1	1	0	1	2	1	1	0	2	2	1	1	0	1	1	0	0	1
6	0	0	2	0	0	2	2	1	0	0	1	0	1	1	0	0	1	0	2	2	2	0	2	2	1	0	1	1	1	1	0	2	1	1	0	2	1	0	2	0	0	0	0	0	0	0	0	0	1
7	0	0	0	0	0	0	2	0	0	0	0	0	0	0	0	0	1	1	1	0	1	0	2	2	0	0	2	2	1	1	2	2	1	0	0	2	1	1	1	1	0	0	0	0	0	0	0	1	0
8	0	0	0	0	0	0	1	1	1	0	1	1	1	1	0	0	1	0	2	2	2	1	0	1	0	0	1	1	0	1	1	2	2	0	2	0	2	0	1	0	0	0	0	0	0	1	0	0	1
9	0	0	0	0	0	0	2	0	0	0	1	0	2	2	0	0	2	1	1	1	1	0	2	2	1	1	2	2	0	2	1	1	0	1	1	1	1	0	1	2	1	0	0	0	0	1	0	1	0
10	0	1	1	0	0	0	1	0	1	1	2	0	1	0	0	0	1	1	1	1	2	0	1	1	1	1	0	1	1	1	0	2	2	0	1	1	2	1	0	1	1	0	1	1	2	1	0	0	1
11	0	0	2	0	0	1	2	0	1	0	1	1	2	2	0	0	1	1	1	1	1	0	1	1	1	1	2	2	0	1	1	0	0	1	0	2	2	1	0	0	0	0	1	1	1	1	0	0	0
12	0	0	1	0	0	0	1	0	1	0	0	0	1	0	0	1	2	2	0	0	1	0	1	1	0	1	1	1	2	0	1	1	1	2	0	2	0	1	0	0	0	0	0	0	0	0	0	0	0
13	0	0	0	0	0	0	2	1	0	0	0	0	0	0	0	0	1	1	1	1	1	0	1	1	0	1	1	1	1	1	0	1	2	1	2	1	2	0	0	2	2	0	0	0	1	0	0	0	0
14	0	0	2	0	1	2	1	0	1	0	0	0	1	0	0	1	1	2	0	1	1	0	1	2	0	2	2	2	1	1	1	1	1	0	0	2	1	0	1	0	0	1	0	0	0	1	0	0	0
15	0	0	0	0	0	0	1	0	0	0	1	0	0	0	0	0	1	0	1	1	1	0	2	2	0	1	1	1	1	1	0	1	1	2	1	1	2	0	2	0	0	1	1	0	0	0	0	0	0
16	0	0	2	0	0	1	2	0	0	0	0	1	2	2	0	0	1	2	0	0	0	1	0	1	0	0	2	2	2	1	1	2	2	0	2	1	2	0	0	2	1	0	2	0	0	0	0	0	0
17	0	0	0	0	0	0	1	0	0	0	1	0	0	0	0	0	0	0	1	1	1	0	2	2	0	2	2	2	1	0	1	1	1	0	1	1	2	1	0	1	1	0	0	0	0	0	0	0	1
18	1	0	2	0	1	2	1	0	1	0	0	1	1	1	0	0	0	0	2	2	2	0	2	2	0	1	1	1	0	2	1	1	1	0	1	1	2	0	1	2	1	0	1	0	1	1	0	1	0
19	0	0	2	0	1	1	1	0	0	0	1	1	2	1	0	0	1	2	0	1	1	0	2	2	0	1	2	2	1	1	2	1	2	0	0	2	2	0	0	2	2	0	0	0	1	0	0	0	0
20	0	0	1	0	0	1	2	0	0	0	0	0	0	0	0	0	1	1	1	1	2	1	2	2	0	2	2	2	1	2	0	1	1	0	1	0	2	0	0	2	2	1	1	0	1	1	0	0	1
21	0	0	2	0	1	2	1	0	2	0	0	1	1	1	0	0	2	0	2	2	2	0	2	2	1	0	1	2	0	1	0	1	1	1	1	1	1	0	1	1	1	1	1	0	1	0	0	0	0
22	0	0	1	0	0	2	2	0	1	0	0	1	1	1	0	0	1	0	1	1	1	0	1	1	1	1	1	1	0	1	0	1	1	1	0	2	2	0	1	1	1	0	0	0	0	0	0	0	0
23	0	0	2	0	0	1	2	1	1	1	0	0	0	0	0	0	1	0	2	0	2	0	1	1	0	1	2	2	0	2	1	1	1	2	2	2	1	0	1	1	1	0	0	0	1	0	0	1	0
24	1	0	1	0	0	1	2	0	1	0	0	0	0	0	0	0	0	2	0	0	0	0	1	1	1	1	2	2	0	2	2	1	1	0	0	2	0	0	2	1	0	0	2	0	0	1	0	0	0
25	0	0	2	0	1	2	2	0	2	0	0	1	2	1	0	0	2	1	1	1	2	0	2	2	0	1	2	2	1	1	1	0	0	0	0	2	1	0	2	0	0	0	0	0	2	2	0	0	0
26	0	0	2	0	1	2	1	0	2	0	0	0	1	0	0	1	1	2	1	1	1	0	2	1	1	1	2	2	0	2	0	2	1	1	0	2	2	0	0	1	1	0	0	0	0	1	0	0	0
27	0	0	2	0	0	2	2	0	1	0	1	0	0	0	0	0	2	0	2	1	2	0	2	2	0	2	2	2	0	2	0	2	2	0	1	1	1	0	1	1	1	0	0	0	1	1	0	0	2
28	1	0	1	0	0	1	1	0	0	0	1	0	0	0	0	0	2	0	1	1	1	0	2	2	0	1	2	2	0	1	1	2	1	1	1	1	2	0	1	1	1	0	1	0	1	0	0	0	0
29	1	0	1	0	0	1	2	1	1	0	0	1	1	1	0	0	2	0	2	2	2	0	2	2	0	1	1	1	2	0	1	2	1	0	1	1	1	1	0	1	1	0	0	0	0	0	0	0	1
30	0	0	1	0	0	2	1	0	0	0	1	1	2	0	1	0	1	1	1	1	2	1	2	2	0	1	2	1	1	0	0	1	1	0	0	2	1	1	1	1	1	1	1	0	0	1	0	0	0
31	1	0	1	0	0	0	2	0	0	0	1	0	0	0	0	0	1	2	0	0	0	0	2	2	0	1	2	1	1	0	0	0	0	0	0	2	1	0	0	1	1	0	0	0	0	0	0	0	0
32	0	0	1	0	0	1	2	0	0	0	1	1	1	1	0	0	2	0	2	2	2	0	1	1	1	1	0	1	2	0	0	2	2	0	1	1	2	1	0	2	1	1	0	0	0	1	0	1	0
33	0	0	2	0	0	2	2	0	1	0	1	0	0	0	0	0	1	1	1	1	1	0	2	2	0	1	0	1	2	0	0	1	2	1	2	2	1	0	1	1	1	2	2	0	0	1	0	0	0
34	1	0	1	0	0	1	2	0	2	0	0	0	0	0	0	0	0	0	1	1	1	0	2	2	0	1	2	0	1	0	0	0	0	0	0	2	2	0	1	1	1	0	0	1	0	0	0	1	0
35	0	0	1	0	1	2	1	0	1	0	1	0	1	0	0	1	1	0	2	2	2	0	2	2	1	1	2	2	0	2	0	1	0	2	0	2	1	0	1	2	1	1	1	0	0	0	0	0	0
36	0	0	2	0	1	2	2	1	0	0	1	0	1	1	0	0	1	2	0	0	1	1	2	2	0	0	1	2	1	1	0	1	1	2	0	2	1	0	1	0	0	0	1	0	1	0	0	0	0
37	0	0	2	0	0	1	2	0	0	0	0	0	0	0	0	0	1	1	1	1	1	0	2	2	0	0	0	0	1	1	0	1	1	1	1	1	1	0	0	2	2	1	0	0	0	0	0	0	0
38	0	0	0	0	0	0	2	0	0	0	0	0	0	0	0	0	1	0	2	2	2	0	1	2	0	0	1	2	1	1	1	0	0	0	1	1	2	0	1	1	1	0	1	0	1	0	0	1	0
39	0	0	1	0	0	1	2	0	0	0	0	1	1	1	0	0	2	0	2	2	2	1	2	2	0	0	0	1	1	1	0	2	2	0	1	1	1	0	1	2	1	1	1	0	2	2	0	0	0
40	0	0	1	0	0	0	2	1	1	1	0	1	1	1	0	0	1	1	1	1	2	0	1	1	2	2	2	2	0	2	0	0	1	1	1	2	1	0	0	1	1	1	0	0	2	0	0	0	0
41	0	0	1	0	0	0	2	1	1	0	0	0	0	0	0	0	2	0	2	2	2	1	2	2	0	2	0	2	0	1	0	1	1	1	0	2	1	0	1	0	0	1	1	0	1	1	0	2	0
42	0	0	2	0	0	2	1	1	0	0	1	0	0	0	0	0	0	1	0	0	2	0	2	2	0	2	1	1	2	0	1	0	2	1	2	2	1	1	1	2	0	0	1	0	1	0	0	0	0
43	1	0	0	0	0	1	2	0	1	0	0	1	1	1	0	0	1	1	1	1	1	0	2	2	0	1	1	1	2	1	0	1	0	0	0	2	1	0	1	1	1	0	0	0	0	2	0	0	0
44	0	0	0	0	0	0	1	1	1	0	0	1	2	2	0	0	0	2	0	0	0	0	2	2	0	0	2	2	0	2	0	2	2	0	0	2	1	0	1	0	0	0	1	0	0	1	0	0	0
45	0	0	2	0	1	2	2	1	0	0	0	1	1	1	0	0	1	1	1	1	1	0	1	1	0	1	1	1	1	1	1	1	1	0	0	2	1	1	1	1	0	1	1	0	0	0	0	0	1
46	0	0	2	0	1	2	2	0	0	0	0	1	2	1	0	0	1	1	1	1	1	0	2	2	0	1	0	1	1	1	0	0	0	0	0	1	1	0	0	2	2	0	0	0	0	1	0	0	0
47	0	0	1	0	0	1	2	1	0	0	0	0	1	0	0	1	2	0	2	2	2	0	2	2	0	0	2	2	1	1	0	1	1	0	0	2	1	0	1	2	1	0	0	0	0	0	0	1	0
48	1	0	1	0	0	1	2	0	0	0	1	1	1	1	0	0	1	0	1	2	2	0	2	2	0	1	2	2	1	1	2	1	2	0	0	2	2	0	0	1	1	0	0	0	0	1	0	0	1
49	1	0	1	0	0	0	1	0	1	0	1	0	2	1	0	0	0	2	0	0	0	0	2	2	0	1	0	0	1	1	0	1	1	0	1	1	1	0	2	0	0	0	0	0	0	0	0	0	1
50	0	0	0	0	0	0	2	0	2	0	0	0	1	0	1	0	2	1	1	2	2	0	1	2	0	1	1	1	1	1	0	1	1	0	0	2	2	0	0	2	2	0	1	0	1	0	0	0	0
51	1	0	2	0	1	2	1	0	1	0	1	0	0	0	0	0	0	0	2	1	2	0	0	0	1	0	0	1	2	0	0	2	2	0	2	0	1	1	0	1	1	0	0	0	0	0	0	0	0
52	0	0	2	0	0	2	1	0	0	0	1	0	0	0	0	0	0	1	2	1	2	0	1	1	1	1	1	0	1	0	0	0	0	0	0	2	1	1	1	1	1	0	1	0	0	0	0	0	0
53	1	0	2	0	0	2	2	1	1	0	0	0	0	0	0	0	1	0	2	2	2	0	2	2	1	0	2	2	0	1	1	1	1	1	0	2	2	0	0	2	2	0	1	0	1	0	0	0	0
54	1	0	2	0	0	1	1	1	1	0	0	0	1	0	0	1	0	0	2	1	2	0	2	2	0	1	2	2	0	2	2	1	0	2	1	2	1	0	1	1	1	1	1	0	0	1	0	0	0
55	0	0	0	0	0	1	2	0	1	0	0	0	2	2	0	0	1	2	0	0	2	0	2	2	0	1	1	1	1	1	0	1	0	1	0	2	2	0	0	2	2	0	0	0	0	1	0	0	1
56	0	0	2	0	0	1	1	1	0	0	1	1	1	1	0	0	1	1	1	1	1	0	2	2	0	1	0	2	2	1	1	1	1	1	1	1	1	0	2	0	0	0	0	0	0	1	0	0	0
57	0	0	2	0	0	2	1	0	0	0	2	1	2	1	0	0	1	1	1	1	1	1	0	1	0	0	0	1	1	1	0	1	1	0	0	2	1	0	0	1	1	0	0	0	0	1	1	0	0
58	0	0	0	0	0	1	1	0	1	0	1	1	1	1	0	0	0	0	2	2	1	0	1	1	0	0	1	1	1	1	1	2	2	0	1	1	1	0	1	2	1	0	0	1	0	0	0	0	0
59	0	0	1	0	0	1	2	0	1	0	0	2	2	2	0	0	1	0	1	1	1	0	1	1	1	1	1	2	1	1	0	0	0	0	0	1	2	0	1	1	1	0	0	1	1	1	0	0	0
60	0	0	2	0	0	2	2	0	2	0	0	0	0	0	0	0	1	1	1	1	2	0	2	2	0	1	1	1	1	1	0	1	1	0	1	1	1	0	0	1	1	0	2	0	1	0	0	0	0
61	1	0	2	0	0	1	1	0	0	1	1	0	0	0	0	0	1	0	1	2	2	0	1	1	0	1	1	2	1	1	1	0	0	0	0	2	0	0	2	0	0	1	1	0	1	0	0	0	0
62	1	0	1	0	0	1	1	0	1	0	1	0	2	1	0	0	1	0	1	2	2	0	1	1	1	0	2	2	1	2	0	1	0	1	0	2	1	0	0	2	2	1	1	0	1	0	0	1	0
63	0	0	1	0	0	1	0	0	1	0	0	0	0	0	0	0	1	2	0	0	1	0	2	2	0	1	2	2	0	2	1	1	0	2	0	2	1	1	0	1	1	0	2	0	0	0	0	0	0
64	0	0	1	0	0	1	1	0	0	0	1	0	0	0	0	0	1	1	1	1	1	0	0	0	1	1	0	1	1	0	0	0	0	1	0	2	1	0	0	2	2	0	0	0	0	0	0	0	1
65	0	0	1	0	0	1	1	0	1	0	0	0	2	2	0	0	2	1	1	1	2	0	2	2	0	0	1	1	2	0	0	1	1	1	1	1	2	0	1	1	1	1	1	0	1	1	0	0	0
66	0	0	0	0	0	0	2	1	1	0	0	1	1	1	0	0	2	1	1	1	2	0	2	2	0	1	0	2	1	0	1	2	1	0	0	2	2	0	1	1	1	1	1	0	0	0	0	0	0
67	0	0	2	0	1	1	2	0	1	0	0	1	1	1	0	0	1	1	1	2	2	0	2	2	0	1	2	2	0	1	0	2	1	1	0	2	2	0	1	1	1	0	1	0	1	0	0	0	2
68	1	0	0	0	1	1	2	0	0	0	1	1	2	1	0	0	1	1	1	0	2	0	2	2	1	0	2	2	0	2	0	1	2	1	2	1	1	0	1	1	1	0	0	0	1	0	0	0	0
69	1	1	2	0	1	1	2	0	1	0	0	0	0	0	0	0	1	1	1	1	1	0	2	2	0	0	1	2	1	1	1	0	0	0	0	2	1	0	1	1	1	1	1	0	0	1	0	0	0
70	0	0	2	0	0	0	1	0	1	0	0	0	1	0	0	1	2	1	1	1	2	0	2	2	1	0	2	2	1	2	0	1	1	1	0	2	1	0	0	2	2	0	0	0	0	1	0	0	1
71	0	0	2	0	0	2	2	1	1	0	0	0	0	0	0	0	0	1	1	1	1	0	0	0	0	0	0	1	0	1	0	1	0	2	1	2	1	0	1	1	1	0	0	0	0	2	0	0	1
72	1	0	1	0	0	1	2	0	1	0	1	1	1	1	0	0	1	1	1	1	2	0	2	2	0	1	2	2	2	1	1	1	1	1	0	2	1	1	1	0	0	0	0	0	2	2	0	0	0
73	1	0	2	0	1	1	1	0	0	0	1	0	2	0	0	1	0	1	1	1	0	0	2	2	0	1	2	2	0	1	1	2	2	0	1	2	2	0	0	2	2	0	0	0	0	0	1	0	0
74	0	0	1	0	0	0	1	0	0	0	2	0	0	0	0	1	1	0	2	1	2	1	0	1	1	1	2	2	1	1	1	1	1	1	2	0	1	0	1	2	1	1	0	0	0	1	0	0	0
75	1	0	1	0	0	1	1	0	2	0	0	0	0	0	0	1	2	1	2	1	2	0	2	2	0	1	2	2	0	1	1	1	0	1	0	2	1	0	1	1	1	0	0	0	0	0	0	0	1
76	0	0	0	0	0	0	1	1	0	0	0	0	0	0	0	0	1	2	1	1	1	0	2	2	0	0	1	2	1	1	1	1	2	1	2	2	0	1	1	0	0	0	0	0	0	0	0	2	0
77	0	0	0	0	0	0	2	0	1	0	0	1	2	1	0	0	1	1	1	1	2	0	0	1	0	0	2	2	0	2	0	1	0	2	1	1	2	0	1	2	1	0	0	0	0	0	0	0	0
78	1	0	1	0	0	2	2	0	1	0	1	0	0	0	0	0	1	0	2	2	2	0	1	1	1	1	1	1	0	1	0	0	0	0	0	2	0	1	0	0	0	1	1	0	1	1	0	0	0
79	0	0	1	0	0	1	1	0	0	0	1	0	1	0	0	0	0	0	2	2	1	0	2	2	0	1	2	2	0	2	0	1	1	1	0	2	1	1	1	1	0	0	0	1	0	1	0	2	0
80	0	0	1	0	0	2	2	1	0	0	0	1	2	2	0	0	1	0	2	2	2	0	1	2	0	1	1	1	1	1	0	1	1	2	2	2	2	0	0	2	2	0	0	2	0	1	0	0	1
81	0	0	1	0	0	1	2	0	0	1	1	0	0	0	0	0	2	2	0	1	2	0	1	1	0	0	2	2	0	2	0	0	0	0	0	2	0	1	1	0	0	1	1	0	1	0	0	1	0
82	0	0	0	0	0	0	1	0	0	0	1	1	2	2	0	0	1	1	1	1	2	0	1	2	0	2	2	2	0	1	0	2	2	0	2	1	2	0	1	1	1	0	0	1	0	0	0	0	0
83	0	0	2	0	1	2	1	0	0	0	2	2	2	1	1	0	2	1	1	1	2	0	2	2	1	2	1	2	1	1	1	2	1	0	0	2	1	0	0	1	1	0	0	0	0	1	0	0	0
84	0	0	1	0	0	1	2	0	1	0	0	2	2	2	0	0	1	0	1	1	1	0	1	1	0	1	1	2	1	1	0	0	0	0	0	2	1	0	1	0	0	0	2	0	0	1	0	0	1
85	0	0	2	0	0	2	2	0	0	0	0	0	2	2	0	0	2	0	2	2	2	1	0	1	1	1	0	2	1	0	0	1	1	0	1	1	1	1	0	0	0	0	2	0	1	0	0	0	0
86	0	0	1	0	0	0	2	0	1	0	1	1	1	1	0	0	0	1	1	1	1	1	0	1	1	1	2	2	0	2	1	0	0	0	1	1	1	0	1	1	1	1	1	1	1	2	0	0	0
87	0	0	0	0	0	1	2	0	1	0	0	1	1	1	0	0	2	1	2	2	2	0	2	2	0	0	2	2	1	1	2	1	0	2	0	2	2	0	0	2	2	0	0	1	0	0	0	0	0
88	0	1	2	0	0	1	2	0	0	0	0	1	1	1	0	0	2	2	0	0	2	0	1	1	1	1	1	2	0	1	1	1	1	1	0	2	1	0	1	2	1	0	0	0	0	0	0	0	0
89	0	0	1	0	0	0	1	1	0	0	1	0	0	0	0	0	1	2	0	0	0	0	2	2	1	1	1	1	0	2	1	1	1	0	1	1	1	0	0	2	2	0	0	0	0	0	0	0	1
90	0	0	2	0	0	1	1	1	0	0	1	0	0	0	0	0	1	1	1	0	1	0	2	2	0	1	2	2	0	2	1	0	0	0	0	2	1	0	0	1	1	0	0	0	0	0	0	0	0
91	0	0	0	0	0	0	2	0	0	0	0	0	0	0	0	0	0	2	0	0	0	0	2	2	0	1	2	2	1	2	0	2	2	0	1	1	2	0	0	1	1	0	0	0	0	0	0	0	0
92	0	0	2	0	0	2	2	1	0	0	1	0	0	0	0	0	1	0	2	2	2	0	2	2	0	1	1	1	0	1	0	1	1	1	0	2	1	1	0	1	1	0	1	1	0	1	0	0	0
93	0	0	1	0	0	1	1	0	0	0	1	0	0	0	0	0	1	1	1	1	1	0	2	2	1	0	0	1	0	0	1	1	1	0	1	2	2	0	0	2	2	0	1	0	1	0	0	0	0
94	0	0	1	0	0	2	2	1	1	0	0	0	2	1	0	1	1	0	2	2	2	0	2	2	0	1	2	2	0	2	0	2	2	0	2	0	0	0	1	1	1	1	1	0	1	0	0	0	0
95	0	0	1	0	0	1	1	0	0	1	2	1	2	2	0	0	0	1	1	1	1	0	2	2	0	0	1	2	1	1	1	1	1	1	1	1	2	0	1	1	1	0	0	0	0	1	0	0	0
96	0	0	0	0	0	1	1	1	1	0	1	1	2	2	0	0	2	0	1	1	1	0	2	2	0	1	1	2	2	1	0	0	0	1	1	1	2	0	1	1	1	0	0	1	0	1	0	1	0
97	0	0	0	0	0	1	2	0	1	0	1	1	0	0	0	0	1	0	2	2	2	0	2	2	0	0	2	2	1	1	2	0	0	0	0	2	1	0	0	1	1	0	0	0	0	0	0	0	0
98	0	0	1	0	1	2	1	0	0	0	0	0	0	0	0	0	0	2	0	0	0	0	2	2	1	0	1	1	0	1	0	1	1	1	2	1	0	1	1	0	0	0	0	0	0	1	0	0	0
99	1	1	1	0	0	1	2	0	0	0	0	0	0	0	0	0	0	0	2	2	2	0	2	2	0	1	1	2	1	1	1	2	2	0	1	1	1	0	0	1	1	1	0	0	0	0	0	0	2
100	0	0	1	0	0	2	2	0	0	0	1	1	1	0	1	0	0	0	2	2	2	0	1	1	1	1	1	1	0	1	0	1	1	0	0	2	2	0	0	1	1	1	0	0	0	1	0	0	1
101	0	0	1	0	0	2	2	0	2	0	0	1	1	1	0	0	0	2	0	1	2	0	2	2	1	0	2	2	0	1	1	1	0	1	1	2	1	0	0	0	0	0	0	0	0	1	0	0	0
102	0	0	1	0	0	1	2	0	1	0	0	0	0	0	0	0	0	1	1	1	0	0	2	2	1	1	2	2	0	1	0	0	0	0	0	2	0	1	0	0	0	0	0	0	0	1	1	0	0
103	0	0	2	0	1	2	2	0	0	0	0	1	1	1	0	0	0	2	0	1	2	0	2	2	0	0	2	2	0	1	1	2	2	0	0	2	1	0	2	0	0	0	0	0	0	1	0	0	0
104	0	1	1	0	1	1	2	0	1	0	0	0	0	0	0	0	1	2	0	0	2	0	2	2	0	1	2	2	0	2	1	1	1	0	0	2	0	1	1	0	0	1	1	0	1	1	0	0	0
105	0	0	2	0	1	2	1	0	1	0	0	1	1	1	0	0	1	0	2	2	2	0	2	2	0	0	0	1	0	1	0	1	1	1	0	2	1	1	0	1	1	0	1	0	0	0	0	0	1
106	1	0	2	0	0	2	2	0	0	0	0	0	0	0	0	0	1	0	2	2	2	2	0	2	0	1	0	1	0	1	0	1	1	1	2	1	1	0	1	1	1	0	1	0	0	1	0	0	1
107	0	0	0	0	0	1	2	0	2	0	0	1	2	1	0	1	1	1	1	1	2	0	1	1	1	1	2	2	0	1	0	0	0	0	0	2	2	0	2	0	0	0	0	1	1	1	0	1	0
108	0	0	1	0	0	0	2	1	1	0	0	1	1	1	0	0	1	2	0	0	0	0	2	2	0	1	2	2	0	2	0	1	1	1	2	1	1	1	0	0	0	1	2	0	1	0	1	0	0
109	1	0	2	0	0	1	2	0	0	0	1	0	0	0	0	0	1	0	1	2	2	1	2	2	0	0	2	2	0	1	1	1	1	1	0	2	1	0	1	0	0	1	0	0	0	0	0	0	1
110	0	0	0	0	0	0	2	0	1	0	0	0	1	0	0	0	2	1	1	2	2	0	2	2	0	0	2	2	0	2	0	1	0	2	1	1	0	0	2	0	0	0	1	0	1	1	0	1	0
111	0	0	1	0	0	0	1	2	0	0	0	0	1	1	0	0	0	2	0	1	2	0	2	2	1	1	1	1	1	0	0	1	1	0	1	1	0	0	2	1	0	0	0	0	0	0	0	0	0
112	1	0	1	0	0	0	1	0	0	0	0	0	0	0	0	0	1	1	1	1	2	0	2	2	0	0	1	1	1	0	0	1	0	2	1	2	2	0	0	1	1	2	2	0	1	1	0	0	0
113	1	0	1	0	0	2	2	0	1	0	0	0	0	0	0	0	1	1	1	1	2	0	2	2	1	2	1	2	0	1	1	1	1	1	1	2	2	1	0	1	1	0	0	0	0	0	0	0	0
114	0	0	0	0	0	0	2	0	1	0	0	2	2	2	0	0	2	1	1	1	2	0	2	2	1	0	2	2	2	1	1	1	1	2	1	1	1	1	0	0	0	1	1	0	1	1	0	0	0
115	0	0	1	0	0	1	2	0	0	0	1	1	2	1	0	0	2	1	1	2	2	0	2	2	1	0	1	1	1	1	0	1	1	2	1	2	1	0	1	1	1	0	0	1	1	2	0	0	0
116	0	0	1	0	0	1	2	0	0	0	0	0	2	0	1	1	1	1	1	1	1	0	2	2	0	1	1	1	1	1	0	2	1	1	1	1	1	1	0	2	2	1	1	0	0	0	0	0	0
117	0	0	1	0	0	1	2	1	0	0	0	0	1	0	0	1	1	1	1	1	2	0	1	1	1	0	2	2	1	2	0	2	2	0	1	1	2	0	1	2	1	0	1	0	0	0	0	0	1
118	0	0	1	0	0	1	1	0	0	0	2	0	0	0	0	0	1	0	2	2	2	0	2	2	0	0	2	2	0	2	0	1	1	0	2	1	1	1	1	2	0	0	1	0	1	0	0	0	0
119	0	1	1	0	1	1	2	0	1	0	1	0	2	0	0	1	1	1	1	1	1	0	2	2	0	1	2	2	1	1	2	1	0	2	1	1	2	0	2	0	0	1	0	0	0	0	0	0	2
120	0	0	0	0	0	0	2	1	0	0	0	1	1	1	0	0	0	0	2	2	2	0	2	2	0	1	1	1	1	0	0	2	1	0	1	1	2	1	0	1	1	2	2	0	1	1	0	1	0
121	1	1	1	0	0	1	2	0	2	0	0	0	1	0	0	1	1	2	0	0	0	0	2	2	0	1	0	2	1	0	1	1	1	0	1	1	1	1	0	1	1	0	0	1	1	1	0	0	0
122	1	0	1	0	1	2	1	0	1	1	2	0	0	0	0	0	2	1	1	1	2	0	1	1	0	1	2	2	0	1	1	0	0	0	0	2	1	0	1	2	1	0	2	0	0	0	0	1	1
123	0	0	2	0	0	1	2	1	0	0	0	0	1	0	0	0	0	2	0	0	0	1	2	2	0	0	1	1	1	0	0	1	2	0	0	2	1	0	0	1	1	0	1	0	1	1	0	0	1
124	0	1	2	0	0	1	0	0	1	0	1	2	2	2	0	0	1	1	1	0	2	0	2	2	0	0	2	1	1	1	0	2	2	0	1	1	2	0	0	2	2	0	0	0	0	0	0	0	0
125	0	0	2	0	2	2	2	0	1	0	1	0	0	0	0	0	2	2	1	1	1	1	2	2	0	1	2	2	0	2	0	2	2	0	1	1	0	1	0	0	0	0	0	0	0	0	0	0	1
126	0	0	1	0	0	0	1	0	2	0	0	0	1	1	0	0	2	1	1	1	2	1	2	2	0	2	2	2	0	2	1	1	1	0	1	1	1	0	0	1	1	0	0	0	0	1	0	0	0
127	0	1	1	0	0	1	2	0	0	0	0	0	0	0	0	0	0	1	2	1	2	0	2	2	0	2	0	1	0	0	0	1	2	0	1	2	1	0	1	2	1	1	1	0	1	0	0	0	2
128	0	0	2	0	0	2	2	1	0	0	0	0	0	0	0	0	0	0	2	1	2	0	1	1	0	2	1	1	2	0	0	2	2	0	2	0	1	0	0	1	1	0	0	0	0	2	0	0	0
129	1	0	1	1	0	1	2	0	1	0	0	0	1	0	0	1	1	0	2	2	2	0	2	1	1	1	2	2	0	1	0	0	0	2	1	2	1	0	0	1	1	1	1	0	1	1	0	0	1
130	0	0	2	0	0	1	2	0	1	0	0	1	0	0	0	0	2	1	2	2	1	0	2	2	0	0	2	2	0	2	0	0	0	1	0	2	1	0	0	2	2	1	1	0	1	1	0	0	0
131	0	0	2	0	1	2	1	0	0	0	2	0	2	0	1	1	0	0	2	1	2	0	1	1	1	1	1	2	0	2	0	2	2	0	1	1	1	0	0	1	1	1	1	0	1	1	0	0	0
132	0	0	2	0	2	2	2	0	1	0	0	0	0	0	0	0	1	1	1	1	1	0	2	2	0	0	2	2	0	2	2	2	2	0	2	1	1	0	0	2	2	1	1	0	1	0	0	1	0
133	1	1	2	0	0	1	2	1	1	0	0	0	0	0	0	0	2	1	1	1	1	0	2	2	0	0	2	2	0	2	0	0	0	0	1	1	1	0	0	0	0	1	0	0	2	0	0	0	0
134	0	0	1	0	0	2	1	1	1	0	0	0	0	0	0	0	1	1	1	1	1	0	1	1	1	0	2	2	1	2	0	1	1	0	1	2	0	0	2	1	0	1	1	0	1	1	0	0	0
135	0	0	1	0	1	2	1	0	0	0	2	2	2	2	0	0	2	0	1	1	1	0	2	2	0	0	2	2	1	2	0	1	0	1	1	1	1	0	1	0	0	0	0	0	0	0	0	0	0
136	0	0	1	0	0	1	2	0	1	0	0	0	0	0	0	0	1	0	2	2	2	0	2	2	0	1	2	2	1	2	0	0	1	0	1	2	1	0	1	2	1	1	0	0	0	1	0	1	0
137	0	0	0	0	0	0	2	0	1	0	0	1	1	1	0	0	0	2	0	0	1	0	2	2	0	0	0	1	1	1	0	1	1	0	2	0	1	0	2	0	0	1	1	1	1	2	0	0	0
138	0	0	2	0	0	2	1	0	2	0	0	1	2	1	0	1	1	2	1	1	1	0	2	2	0	2	1	1	1	0	0	1	1	0	1	1	1	1	0	1	1	0	0	0	0	1	0	0	0
139	1	0	1	0	0	2	1	0	1	0	1	0	0	0	0	0	2	0	2	2	2	0	2	2	0	1	2	2	0	2	0	1	0	1	1	2	1	0	0	1	1	0	2	0	0	1	0	0	0
140	0	0	1	0	0	1	1	1	0	0	1	0	0	0	0	1	2	0	2	2	2	0	1	1	1	1	2	2	0	2	1	0	0	0	0	2	1	0	0	2	2	0	0	0	0	1	0	0	0
141	0	0	0	0	0	1	2	1	0	0	0	0	0	0	0	0	2	1	1	1	1	1	2	2	0	2	1	2	0	1	1	1	0	0	0	2	1	0	0	2	2	1	1	0	1	1	0	0	1
142	0	0	1	0	0	1	2	1	0	0	0	2	2	1	1	0	0	1	1	1	1	0	2	2	0	1	2	2	0	1	1	1	1	1	0	2	2	0	0	2	2	1	1	0	1	0	0	0	0
143	0	0	2	0	2	2	1	0	2	0	0	1	1	0	1	0	1	0	1	1	1	0	1	2	0	1	1	1	1	1	0	1	1	1	1	2	1	1	0	1	1	0	0	0	0	1	0	0	0
144	1	0	1	0	0	1	2	1	1	0	0	1	2	2	0	0	1	2	0	0	1	0	2	2	0	2	1	2	0	2	1	1	0	1	1	2	2	0	1	1	1	0	0	1	0	1	0	0	0
145	0	0	1	0	0	1	2	0	0	0	0	0	1	1	0	0	1	0	1	1	2	0	2	2	0	1	1	2	0	2	0	2	2	0	1	1	1	0	1	1	1	0	1	1	2	1	0	0	0
146	1	0	2	0	1	1	2	0	1	0	1	0	1	0	1	0	2	0	2	2	1	0	1	2	0	1	2	2	1	1	2	0	0	0	1	1	1	0	1	2	1	0	0	0	0	1	0	0	0
147	1	0	2	0	0	2	1	1	1	0	1	0	0	0	0	0	2	0	2	2	2	0	2	2	0	0	0	2	1	1	0	2	2	0	0	2	2	0	1	1	1	0	2	0	0	1	0	0	1
148	0	1	1	0	0	1	1	0	0	0	0	1	2	1	0	0	1	0	1	1	1	0	0	0	0	1	2	2	1	1	1	1	2	0	1	2	1	0	2	0	0	0	0	0	1	1	0	0	0
149	1	0	0	0	0	1	2	1	0	0	0	0	1	0	0	1	0	1	1	0	1	1	2	2	0	0	2	2	0	2	1	2	2	0	1	1	1	0	0	1	1	0	0	0	0	0	0	0	0
150	0	0	1	0	0	1	0	0	0	1	2	1	1	2	0	0	0	1	0	0	2	0	2	2	0	2	1	1	0	0	0	1	1	0	0	2	1	1	1	1	1	0	1	0	0	1	0	0	0
151	1	0	1	0	0	0	2	1	1	0	0	0	0	0	0	0	0	0	2	1	2	0	2	2	0	0	2	2	0	2	0	0	0	1	0	2	2	0	1	1	1	1	1	0	0	0	0	0	0
152	1	1	2	0	0	1	2	1	0	0	0	2	2	2	0	0	0	1	1	1	1	0	2	2	0	1	1	2	0	1	1	1	1	1	0	2	1	0	2	1	0	0	1	0	1	0	0	1	1
153	0	0	1	0	0	2	1	0	0	0	1	2	2	2	0	0	1	1	1	1	1	1	1	2	0	1	2	2	0	1	1	2	2	0	1	1	1	0	0	1	1	0	0	0	1	0	0	0	1
154	0	0	0	0	0	0	2	0	2	0	0	1	1	1	0	0	2	0	2	2	2	1	2	2	0	1	1	1	1	1	1	2	2	0	1	1	2	0	0	2	2	1	1	0	1	0	0	0	0
155	0	0	2	0	0	1	1	1	0	0	1	0	0	0	0	1	2	0	2	2	2	0	2	2	0	1	1	2	2	1	2	1	1	0	0	2	1	0	0	2	2	0	1	0	0	0	0	0	1
156	0	0	2	0	2	2	2	0	2	0	0	0	1	0	0	0	1	1	1	1	1	0	2	2	1	2	1	0	2	0	0	1	2	1	1	2	2	1	0	2	1	0	2	0	0	0	0	0	1
157	0	0	1	0	1	1	0	0	1	1	1	0	1	0	0	0	0	0	2	1	2	0	1	2	0	1	1	1	1	1	1	1	0	1	1	2	0	1	0	0	0	0	1	0	0	1	0	0	1
158	0	0	1	0	0	1	1	0	2	0	0	0	0	0	0	0	2	2	0	0	1	0	1	1	0	1	2	2	0	1	0	1	1	0	1	1	1	1	1	1	0	1	1	0	1	0	0	0	0
159	0	0	2	0	1	2	2	0	0	0	0	0	1	0	0	0	1	1	1	1	2	0	2	2	0	0	0	1	0	0	1	1	0	1	1	1	2	0	1	1	1	2	1	0	1	0	0	0	0
160	0	0	2	0	0	2	2	0	0	0	0	1	1	1	0	0	1	0	2	2	2	0	2	2	0	1	1	2	1	1	1	1	1	1	1	1	1	0	2	0	0	0	1	0	1	0	1	0	0
161	1	0	1	0	0	1	2	0	2	0	0	0	1	0	0	1	0	1	1	1	2	0	2	2	0	1	1	2	1	1	1	2	2	0	0	2	1	0	1	2	1	1	1	0	0	1	0	0	1
162	0	0	1	0	1	1	2	1	0	0	0	0	1	0	0	1	1	1	1	1	2	0	2	2	0	0	1	1	0	1	0	1	1	0	0	2	1	0	1	1	1	1	1	0	1	0	0	0	2
163	0	0	1	0	0	1	1	0	1	1	1	1	2	2	0	0	1	0	2	2	2	0	2	2	0	1	2	2	0	2	1	1	1	1	2	0	1	0	0	2	2	1	0	0	2	0	0	0	1
164	0	0	1	0	1	1	1	0	0	0	0	1	0	0	0	0	1	2	0	0	1	0	2	2	0	1	1	2	0	2	0	1	1	0	0	2	2	0	2	0	0	0	0	1	0	0	0	0	0
165	0	0	2	0	1	2	2	1	0	0	0	1	1	1	0	0	2	2	1	1	2	0	0	1	1	1	1	2	1	1	0	1	0	0	2	1	0	1	0	0	0	1	0	0	0	0	0	0	0
166	0	0	1	0	1	1	2	1	0	0	0	1	1	1	0	0	1	0	2	2	2	0	1	1	1	0	1	2	2	0	1	0	0	1	0	2	0	0	1	0	0	0	1	0	0	1	0	0	0
167	0	0	1	0	0	1	2	0	0	0	0	1	1	1	0	0	0	2	0	0	0	0	2	2	0	1	2	0	1	0	0	2	1	1	0	2	1	1	1	1	0	2	1	0	1	0	0	0	1
168	1	0	0	0	0	0	1	0	1	0	0	0	0	0	0	0	1	0	2	2	2	0	1	1	1	1	0	0	1	0	0	0	0	1	0	2	1	0	0	1	1	0	1	0	0	0	0	0	0
169	0	0	1	0	0	1	2	0	0	0	0	0	0	0	0	0	1	1	1	1	1	0	2	2	0	1	1	2	1	0	0	0	0	1	1	1	1	0	0	1	1	0	0	0	0	0	0	0	1
170	0	0	1	1	1	2	1	0	1	0	1	1	1	1	0	0	1	1	1	1	2	0	1	1	0	1	2	2	0	0	0	1	1	0	1	2	1	1	0	0	0	0	0	0	0	0	0	0	0
171	0	0	2	0	1	2	2	0	2	0	0	0	1	1	0	0	0	1	1	0	1	0	2	2	0	0	0	1	1	1	0	1	1	0	0	2	2	0	0	1	1	0	1	0	0	2	0	0	0
172	0	0	1	0	0	1	2	0	0	0	1	0	0	0	0	0	0	2	0	0	0	0	2	2	0	0	1	1	2	0	0	2	2	0	1	1	2	1	0	1	1	0	0	1	0	0	0	0	1
173	0	0	2	0	1	2	2	1	0	0	1	1	1	1	0	0	1	2	0	0	0	0	1	2	0	1	2	2	0	2	0	2	2	0	1	1	2	0	0	2	2	1	1	0	1	0	0	0	0
174	0	0	2	0	0	2	2	0	2	0	0	0	0	0	0	0	1	1	1	1	1	0	2	2	0	1	2	2	0	1	0	1	1	0	1	1	1	1	0	1	1	1	0	0	0	1	0	0	0
175	1	0	2	0	0	1	1	1	0	0	0	2	2	1	1	0	2	0	1	1	1	0	0	0	0	1	2	2	0	2	1	1	0	1	0	2	1	1	0	0	0	1	0	0	2	0	0	1	0
176	0	0	1	0	0	0	1	1	0	0	1	0	2	1	0	0	2	2	0	0	1	0	0	1	1	1	2	2	0	2	0	1	2	1	2	2	1	0	0	2	2	0	0	0	0	0	0	0	0
177	0	0	1	0	0	1	1	1	0	0	0	1	2	2	0	0	0	0	2	2	2	0	2	2	0	1	1	2	1	1	0	1	1	0	0	2	2	0	0	2	1	1	0	0	0	0	0	0	0
178	1	0	2	0	0	2	2	0	1	0	1	0	0	0	0	0	1	2	1	1	1	0	2	2	2	1	2	2	0	2	0	2	1	0	0	2	1	0	2	0	0	0	0	0	0	1	0	0	1
179	1	0	1	1	0	2	0	0	0	0	1	0	1	0	0	1	2	2	1	1	1	1	1	2	0	0	1	1	0	0	0	1	0	0	0	2	1	0	1	1	1	1	1	0	0	1	0	0	0
180	0	1	2	0	0	1	2	0	1	0	2	0	0	0	0	0	0	2	0	0	1	0	2	2	0	2	2	2	0	2	1	0	1	1	1	2	1	0	2	0	0	0	1	1	1	0	1	0	0
181	0	0	1	0	0	1	1	0	1	1	1	1	1	1	0	0	0	0	2	1	2	1	2	2	0	2	1	2	2	1	1	1	1	0	0	2	2	0	0	2	2	0	1	0	1	0	0	0	1
182	0	0	1	0	0	1	2	1	1	0	0	0	0	0	0	0	1	2	1	1	1	0	1	1	1	1	0	1	2	0	0	2	2	0	2	1	1	0	1	1	1	0	1	1	2	1	0	0	0
183	0	0	1	0	0	0	2	0	0	0	0	1	1	1	0	0	1	0	1	1	1	0	0	0	0	0	2	2	0	1	1	1	2	0	1	2	1	0	1	1	1	0	0	0	0	0	0	0	0
184	0	0	0	0	0	1	1	0	1	0	1	1	1	1	0	0	1	0	2	2	2	0	1	1	0	1	1	2	2	1	2	1	1	0	0	2	1	1	1	1	0	0	0	0	0	1	0	0	0
185	0	1	1	0	1	1	1	0	0	0	1	1	1	1	0	0	1	0	2	2	2	0	0	0	1	0	1	1	1	1	1	0	0	0	0	2	1	1	0	0	0	1	1	0	1	1	1	0	0
186	0	0	2	0	0	1	2	1	0	0	0	1	1	1	0	0	2	0	2	2	2	0	2	2	0	0	2	2	0	2	0	1	1	0	1	1	0	2	0	0	0	0	2	0	0	1	0	0	1
187	0	0	2	0	0	2	1	0	1	0	0	0	0	0	0	0	0	0	1	1	2	0	1	1	1	0	0	1	0	0	1	1	0	2	1	2	1	0	1	1	1	1	0	0	0	1	0	1	0
188	1	0	2	0	0	1	1	0	1	1	0	0	2	0	0	1	1	1	1	0	2	0	2	2	0	1	1	1	0	1	1	1	1	0	2	1	1	0	0	2	2	0	0	1	1	1	0	0	0
189	0	0	1	0	0	1	2	1	0	0	0	0	2	0	1	1	0	1	2	2	2	0	2	2	0	1	0	2	1	0	0	1	1	0	1	1	0	1	0	1	1	1	0	0	0	1	0	0	0
190	0	0	2	0	0	2	1	0	1	1	1	0	0	0	0	0	0	1	1	1	2	0	2	2	0	1	1	0	2	0	0	1	1	0	0	2	0	1	1	0	0	0	0	0	0	2	0	0	1
191	0	0	2	0	0	1	2	0	1	0	1	1	2	1	0	1	0	1	1	0	1	0	2	2	1	2	2	2	0	2	1	0	1	0	0	2	1	0	2	0	0	0	1	0	0	0	1	0	0
192	0	0	2	0	0	1	2	1	0	0	0	0	0	0	0	0	2	2	0	0	2	0	1	2	0	2	2	2	0	0	0	1	2	1	1	2	1	0	2	1	0	1	1	0	0	0	0	0	0
193	0	0	2	0	0	2	1	0	1	0	1	1	1	1	0	0	0	2	0	1	2	0	2	2	0	1	1	2	1	1	0	1	1	0	2	1	2	0	2	0	0	1	1	0	1	1	0	0	0
194	1	0	1	0	1	1	2	0	0	0	1	1	1	1	0	0	1	0	1	1	1	0	1	1	0	0	0	2	2	0	0	2	2	0	1	1	2	0	2	1	1	1	1	0	1	0	0	0	1
195	0	0	1	0	0	1	1	1	0	0	1	0	0	0	0	0	2	0	2	2	2	0	1	1	1	1	2	2	0	2	0	1	1	0	1	2	1	1	0	1	1	0	1	0	1	0	0	0	1
196	0	0	2	0	1	2	2	0	0	0	0	1	1	1	0	0	1	2	0	1	1	0	2	2	0	1	1	2	1	1	0	1	0	1	1	1	2	0	1	1	1	0	1	0	0	1	0	0	2
197	0	0	1	1	0	1	2	1	0	0	0	1	1	1	0	0	2	1	1	1	2	0	1	1	0	1	2	2	0	2	0	0	0	0	0	2	2	0	1	1	1	0	2	0	1	0	0	0	0
198	0	0	1	0	1	1	2	1	0	0	0	0	1	1	0	0	1	1	1	1	2	0	2	2	0	0	2	2	0	2	0	0	0	0	0	2	1	1	0	0	0	0	0	0	0	1	0	0	0
199	0	0	0	0	0	0	2	0	1	0	1	1	1	1	0	0	0	0	2	1	2	1	2	2	0	2	2	2	1	2	0	1	2	0	1	2	1	0	0	2	2	1	0	0	0	1	0	0	0
200	1	0	1	0	0	2	2	1	1	0	0	0	1	0	0	1	0	0	2	2	2	0	2	2	0	0	1	2	1	1	0	1	1	0	0	2	0	1	1	0	0	0	0	1	0	0	0	0	0
201	0	0	1	0	1	2	2	0	0	0	0	1	1	1	0	0	0	1	1	1	1	0	2	2	0	1	1	2	0	2	0	0	0	1	0	2	2	1	0	1	1	0	0	0	0	1	0	0	0
202	0	0	0	0	0	0	1	0	1	0	1	0	2	1	0	0	1	2	0	0	1	0	2	2	0	0	2	2	0	2	1	1	0	1	1	1	2	0	0	2	2	0	1	0	1	0	0	0	0
203	0	0	0	0	0	0	1	0	0	0	2	1	2	2	0	0	2	1	1	1	2	0	2	2	0	0	1	2	1	1	1	2	2	0	0	2	2	0	0	2	2	1	1	0	1	2	0	0	0
204	1	0	2	0	1	2	1	0	0	0	0	0	2	1	0	0	1	0	2	2	2	0	1	1	1	0	1	2	1	1	0	0	0	1	0	2	1	0	0	1	1	1	1	0	1	1	0	0	1
205	0	0	1	0	0	1	1	0	1	0	0	2	2	1	1	0	1	1	2	2	2	2	0	2	0	1	2	2	0	2	0	0	0	0	0	2	1	0	0	2	2	1	1	0	0	0	0	1	0
206	0	1	1	0	1	1	1	0	1	0	0	0	0	0	0	0	0	2	0	0	0	1	2	2	0	2	1	2	1	1	1	1	1	0	0	2	1	0	1	1	1	1	0	0	1	0	0	0	0
207	0	0	2	0	0	0	2	0	1	0	0	0	0	0	0	0	0	0	2	2	2	0	2	2	0	0	0	1	2	0	0	1	0	2	1	1	2	0	0	2	2	0	0	0	0	1	0	0	0
208	0	0	0	0	0	0	2	0	0	0	1	0	1	0	0	0	0	1	1	1	1	0	1	1	1	2	1	2	2	0	1	0	0	0	1	1	2	0	0	1	1	1	0	0	2	0	0	0	0
209	0	0	1	0	0	1	2	0	0	0	0	0	0	0	0	0	1	0	2	1	2	0	2	2	1	0	1	1	1	1	0	0	0	1	0	2	2	0	2	0	0	1	0	0	2	1	0	0	0
210	0	0	2	0	0	2	2	0	1	0	0	1	2	1	0	1	1	1	1	1	2	0	2	2	0	0	2	2	0	1	0	1	1	0	1	1	1	0	0	2	2	0	0	0	0	0	0	0	1
211	0	0	2	0	0	2	2	0	1	0	1	0	0	0	0	0	1	1	1	0	0	0	2	2	0	2	1	0	2	0	0	1	2	0	1	2	1	1	0	1	1	0	0	0	0	0	0	0	1
212	0	0	1	0	0	1	2	0	1	0	1	0	0	0	0	0	0	2	0	0	0	0	2	2	0	1	1	1	1	1	0	0	0	0	0	2	2	0	1	1	1	0	0	0	1	0	0	0	0
213	0	0	1	0	0	1	2	1	0	0	0	1	2	1	0	0	0	1	1	1	0	0	2	2	0	1	2	2	0	2	1	1	1	0	1	1	2	0	0	2	2	1	1	0	1	0	0	0	0
214	0	0	0	0	0	0	2	0	2	0	0	0	1	0	0	0	2	0	1	1	1	0	2	2	0	1	2	2	0	2	0	1	1	1	1	1	2	0	0	2	2	0	0	0	0	0	0	1	0
215	0	0	1	0	1	2	1	0	1	1	2	1	1	1	0	0	1	1	1	1	2	0	2	2	0	0	2	2	0	2	0	1	1	0	2	0	2	0	1	1	1	2	2	0	1	1	0	0	0
216	0	0	2	0	0	2	1	1	0	0	0	0	1	0	1	0	1	2	0	1	1	0	2	2	0	1	1	1	2	1	0	0	1	0	0	2	2	0	0	1	1	0	0	1	1	1	0	0	0
217	0	0	1	0	0	1	2	0	0	0	1	0	1	1	0	0	0	2	0	0	0	0	2	2	0	1	1	2	1	1	0	1	1	0	1	1	1	1	1	0	0	0	0	1	0	0	0	0	2
218	0	0	2	0	0	2	2	0	2	0	0	0	0	0	0	1	1	0	2	2	1	0	2	2	0	1	1	1	1	1	0	1	1	0	0	2	1	1	0	1	1	0	0	0	0	0	0	1	0
219	0	0	0	0	0	0	2	0	0	0	1	1	1	1	0	0	0	0	2	1	2	1	2	2	0	2	0	2	1	1	0	1	2	0	0	2	1	0	1	2	2	2	2	0	0	1	0	0	0
220	0	1	1	0	0	1	1	0	1	0	0	1	1	1	0	0	1	2	0	0	0	0	1	1	0	0	1	2	2	1	0	1	2	0	0	2	1	0	2	0	0	0	0	1	0	1	0	0	0
221	0	0	0	0	0	0	2	0	1	0	1	0	0	0	0	0	1	1	1	1	2	0	2	2	0	0	2	2	0	2	0	1	1	0	0	2	1	1	1	0	0	0	0	0	0	0	0	0	1
222	1	0	1	0	0	1	2	0	1	0	0	0	1	0	0	1	1	2	1	1	1	0	2	2	0	1	2	2	0	2	0	0	0	0	1	1	1	1	0	0	0	1	1	0	1	0	0	2	0
223	0	0	2	0	1	2	1	0	1	0	1	0	0	0	0	0	1	1	1	1	2	0	1	1	0	0	2	2	0	0	0	1	1	0	1	1	1	0	2	0	0	1	0	0	1	2	0	1	0
224	0	0	1	0	0	1	1	0	0	0	0	1	2	2	0	0	0	1	1	1	1	0	2	2	1	0	1	2	2	0	1	0	0	0	0	2	1	0	2	0	0	0	0	0	0	0	0	0	2
225	0	0	1	0	0	1	1	1	0	1	1	0	1	0	0	1	1	2	0	0	1	0	1	1	0	1	1	0	1	0	0	1	2	0	1	2	2	0	1	1	1	0	1	0	0	0	0	0	0
226	0	0	2	0	0	1	2	0	1	0	1	0	1	1	0	0	0	0	2	2	2	0	1	1	1	1	2	2	0	1	1	0	0	0	0	2	1	1	0	1	1	0	1	1	1	0	0	0	1
227	0	0	1	0	0	1	2	0	2	0	0	0	0	0	0	0	2	2	0	0	0	0	1	1	0	0	1	1	2	1	0	1	1	0	0	2	2	1	0	2	1	0	1	0	1	0	0	0	0
228	0	0	1	1	0	1	2	0	0	0	1	0	0	0	0	0	0	0	2	2	2	0	2	2	1	1	2	2	0	2	0	0	0	0	0	2	1	0	0	0	0	0	0	1	0	1	0	0	1
229	0	0	0	0	0	0	2	0	2	0	0	0	1	1	0	0	2	0	2	2	2	0	2	2	0	1	1	1	1	1	0	1	1	1	0	2	2	0	0	2	2	2	2	0	1	1	0	0	0
230	0	0	0	0	0	0	1	0	1	0	1	0	1	1	0	0	1	1	1	1	1	0	2	2	0	1	1	1	1	1	0	1	0	1	0	2	2	0	1	1	1	0	1	0	1	0	0	0	0
231	0	0	2	0	0	0	2	0	0	0	0	0	0	0	0	0	1	2	0	0	0	0	1	1	0	1	2	2	1	1	1	2	2	0	1	1	1	0	0	2	2	1	1	0	1	2	0	0	2
232	0	0	2	0	1	2	2	0	0	0	1	0	2	1	0	0	2	1	1	1	1	0	1	1	1	1	2	2	0	2	0	0	0	0	2	2	2	1	0	1	1	0	0	0	0	0	0	0	1
233	0	1	2	0	1	1	1	0	0	0	1	0	0	0	0	0	1	2	0	0	1	0	2	2	0	0	1	2	2	1	2	1	1	0	0	2	1	1	0	0	0	1	0	0	2	0	0	2	0
234	0	0	1	0	0	1	1	0	0	1	1	0	0	0	0	0	1	1	1	1	2	0	1	1	1	2	0	1	2	0	1	2	1	1	0	2	0	2	0	0	0	0	1	0	1	1	0	0	0
235	0	0	1	0	0	1	2	1	0	0	0	0	1	0	0	1	2	2	0	0	2	0	2	2	0	1	0	1	1	1	0	1	1	1	0	2	1	0	1	1	1	0	0	0	0	1	0	0	0
236	0	0	2	0	2	2	2	0	0	0	0	1	1	1	0	0	1	0	2	2	2	0	2	2	0	0	1	0	2	0	0	0	0	0	1	1	2	1	0	1	1	0	1	0	0	0	0	0	2
237	0	0	0	0	0	0	1	0	1	0	0	0	0	0	0	0	2	1	1	1	2	0	2	2	0	1	0	1	0	1	0	0	0	0	1	1	0	0	2	1	0	0	0	0	0	0	0	0	0
238	0	0	0	0	0	0	2	0	1	0	0	1	1	1	0	0	1	1	1	0	1	0	2	2	1	1	1	1	0	0	0	1	0	1	0	2	2	0	0	2	2	1	0	0	1	1	0	0	0
239	0	0	0	0	0	1	1	0	0	0	1	0	0	0	0	0	2	1	2	1	2	0	2	2	1	1	2	2	0	2	1	0	0	0	0	2	0	0	2	0	0	0	0	0	0	1	0	0	2
240	1	0	0	0	0	0	2	1	0	0	0	0	1	0	0	1	1	0	2	1	2	0	2	2	0	0	2	2	0	2	0	0	0	0	1	1	2	0	1	1	1	0	1	0	1	0	0	1	0
241	0	0	1	0	0	1	1	0	0	0	1	0	0	0	0	0	1	1	1	1	1	0	1	1	0	2	1	2	0	2	1	0	0	0	2	2	1	0	1	2	1	2	1	0	1	0	0	0	2
242	0	0	1	0	0	1	1	1	0	0	1	0	1	0	0	0	1	1	1	1	2	0	1	1	1	1	0	0	1	1	0	0	0	0	0	2	1	0	1	1	1	2	2	0	1	1	0	0	0
243	0	0	1	0	0	1	1	0	1	0	1	1	1	1	0	0	0	1	1	1	0	0	2	2	0	0	2	2	1	1	1	0	1	1	1	2	2	0	1	0	0	0	0	0	0	1	0	0	0
244	0	1	1	0	0	1	2	0	1	0	0	0	1	1	0	0	0	2	0	1	2	1	2	2	0	1	2	2	1	2	0	1	1	0	0	1	2	0	2	1	1	0	0	0	0	2	0	1	0
245	0	1	1	0	1	2	2	0	0	0	0	0	0	0	0	0	0	2	0	1	2	0	1	2	0	1	0	1	2	0	1	1	1	1	0	2	2	0	0	2	2	0	0	0	0	1	0	0	0
246	0	0	1	0	0	0	2	0	2	0	0	1	0	0	0	0	1	0	2	2	2	0	1	1	1	1	2	2	1	0	1	1	1	1	0	2	2	0	1	1	1	0	1	0	1	0	0	1	0
247	0	0	1	0	0	0	1	0	2	0	0	0	2	1	0	1	1	1	1	1	2	1	1	2	1	0	2	2	1	2	0	0	0	0	0	2	1	1	0	0	0	1	0	0	2	1	0	0	0
248	0	0	1	0	0	0	2	1	1	0	0	1	2	1	0	1	0	0	2	2	2	1	2	2	0	2	2	2	0	2	1	1	1	1	0	2	1	1	1	0	0	1	0	0	0	1	1	0	0
249	1	0	2	0	2	2	2	0	1	0	1	1	1	1	0	0	0	1	0	0	2	0	2	2	0	0	1	1	2	1	0	2	1	1	1	1	1	0	1	1	1	0	0	1	0	0	1	0	0
250	0	0	2	0	0	0	1	0	1	0	1	0	0	0	0	0	2	0	1	1	1	0	2	2	0	0	0	1	2	0	0	1	1	0	1	1	2	0	1	1	1	0	1	0	1	1	0	0	1
251	0	0	1	1	0	1	1	1	0	0	1	0	0	0	0	0	2	1	1	2	2	0	2	2	0	2	2	2	0	1	0	1	1	0	1	2	2	0	1	0	0	1	1	0	1	2	0	1	0
252	0	1	1	0	0	1	2	0	0	0	0	1	1	1	0	0	1	0	2	1	2	0	2	2	0	2	2	2	0	1	1	2	2	0	0	2	2	0	0	1	1	0	0	0	0	1	0	0	0
253	0	0	1	0	0	1	1	0	1	0	0	1	1	0	0	0	2	0	2	2	2	0	1	1	0	1	1	1	2	0	1	0	2	1	2	2	0	0	2	0	0	0	1	0	1	1	0	0	1
254	0	0	0	0	0	0	1	0	2	0	0	1	1	1	0	0	1	2	0	0	0	0	2	2	2	1	0	2	0	1	0	0	1	0	0	2	1	0	0	2	2	1	1	0	1	0	0	0	0
255	0	0	1	0	0	0	2	0	1	0	0	1	1	1	0	0	1	1	1	1	1	0	1	2	0	0	1	1	0	0	0	1	1	0	2	1	2	0	1	1	1	0	0	0	0	0	0	0	0
256	0	0	0	0	0	0	2	0	1	0	1	1	1	1	0	0	0	0	2	1	2	1	0	1	0	0	1	1	1	1	0	1	0	1	0	2	1	0	1	2	1	2	2	0	0	1	0	0	1
257	0	0	1	0	0	2	2	1	0	0	0	0	0	0	0	0	1	0	2	2	2	0	2	2	0	0	2	2	0	2	1	2	2	1	1	2	1	0	1	1	1	0	1	0	1	0	0	0	0
258	0	0	2	0	1	2	0	0	0	0	1	1	2	1	0	0	1	1	1	1	1	0	2	2	1	1	2	2	1	1	2	2	1	2	1	2	1	1	0	2	1	0	0	0	0	1	0	1	0
259	0	0	2	0	0	2	1	0	0	0	0	1	1	1	0	0	1	1	1	1	1	0	1	1	1	1	2	2	0	2	0	1	1	0	0	2	2	0	0	1	1	0	0	0	1	1	0	0	0
260	0	0	1	0	0	2	2	0	2	0	0	0	1	0	0	0	2	1	1	1	1	0	2	2	0	1	2	2	1	1	2	0	0	2	1	2	1	0	0	1	1	1	1	0	0	0	0	0	0
261	0	0	2	0	0	2	2	0	1	0	1	1	1	1	0	0	1	1	2	2	2	1	0	1	0	0	1	1	1	2	0	1	1	0	0	2	1	1	1	1	0	0	0	1	0	1	1	0	1
262	0	0	2	0	1	2	2	1	0	0	0	0	0	0	0	0	2	2	1	1	1	0	1	1	0	1	1	2	1	1	0	1	0	2	1	2	1	0	2	0	0	0	0	0	0	1	0	0	1
263	0	0	2	0	0	1	2	0	2	0	0	1	2	1	0	1	0	0	1	2	2	0	2	2	0	0	2	2	0	0	0	1	1	0	0	2	0	2	0	0	0	0	0	0	1	1	0	0	0
264	0	0	1	0	0	2	2	0	1	0	0	1	2	1	0	1	0	0	2	2	1	0	2	2	0	2	0	0	1	0	0	1	1	0	0	2	1	0	1	1	1	2	2	0	0	1	0	1	0
265	0	0	1	0	1	1	2	1	0	0	0	0	0	0	0	0	1	1	1	1	2	0	2	2	0	1	1	1	2	0	0	1	1	0	0	2	1	0	1	1	1	1	1	0	0	1	0	0	1
266	0	0	1	0	0	0	1	0	1	0	1	0	0	0	0	0	1	1	1	1	2	0	2	2	0	0	1	2	1	1	1	0	0	0	0	2	1	0	0	2	2	0	0	0	0	1	0	0	0
267	0	0	1	0	0	0	1	0	1	0	1	0	0	0	0	0	2	0	2	2	2	0	2	2	0	0	2	2	0	2	2	1	0	0	0	2	0	2	0	0	0	0	0	0	0	1	0	0	1
268	0	1	1	0	0	1	2	1	0	0	0	0	0	0	0	0	0	1	0	0	0	0	2	2	1	0	1	0	2	0	0	1	1	2	1	1	1	1	0	0	0	1	1	0	1	0	0	0	1
269	0	0	2	0	0	1	1	0	0	0	1	0	0	0	0	0	2	0	2	2	2	0	0	1	0	0	1	2	1	1	1	1	1	2	0	2	1	0	2	0	0	0	1	0	1	1	0	0	0
270	0	0	2	0	0	2	2	0	1	0	0	0	0	0	0	0	1	0	2	2	2	0	1	2	0	1	2	2	0	1	1	1	0	1	1	1	1	0	0	1	1	0	1	0	1	0	0	0	0
271	0	0	1	0	0	1	1	0	1	0	1	0	2	0	1	1	0	2	0	0	0	0	2	2	0	1	1	2	2	0	1	1	1	0	0	2	1	0	1	2	1	0	1	0	0	0	0	0	1
272	1	0	1	0	0	1	2	0	1	0	0	0	0	0	0	0	0	1	1	1	0	0	2	2	0	1	1	1	0	1	0	1	1	1	0	2	0	0	1	1	0	1	0	0	0	1	0	0	2
273	0	0	0	0	1	1	2	0	1	0	0	0	1	0	1	0	2	2	1	1	1	0	2	2	0	1	1	1	2	0	1	0	0	0	1	1	2	0	1	1	1	0	0	0	0	1	0	0	0
274	0	1	2	0	1	2	1	0	1	0	1	0	1	0	0	0	1	0	2	2	2	1	1	2	1	0	1	1	0	1	1	1	1	0	0	2	1	1	0	1	1	0	0	1	0	1	0	0	0
275	0	0	0	0	0	1	2	1	0	0	0	0	0	0	0	0	0	0	2	2	2	0	1	1	1	0	1	1	1	1	0	1	1	1	2	1	1	0	1	1	1	0	1	1	2	1	0	0	1
276	0	0	1	0	1	1	2	0	1	0	1	1	0	0	0	0	0	0	2	1	2	0	2	2	1	0	2	2	0	1	0	1	1	1	0	2	1	0	1	1	1	0	0	0	0	1	0	0	0
277	1	0	2	0	0	2	2	1	0	0	0	0	0	0	0	0	0	1	1	1	2	0	2	2	1	0	0	2	1	1	0	0	0	0	0	2	1	0	0	1	1	0	1	0	1	1	0	0	0
278	0	0	0	0	0	0	2	0	1	0	0	2	1	1	0	0	1	1	1	1	2	0	2	2	1	1	0	1	0	0	1	2	1	0	0	2	2	0	0	1	1	2	1	0	1	0	0	0	0
279	0	0	1	0	0	1	2	0	1	0	0	0	0	0	0	0	2	0	2	2	2	0	2	2	0	0	2	2	0	2	0	2	2	0	2	0	0	0	1	1	1	0	0	0	0	1	0	0	0
280	0	0	1	0	0	0	2	0	1	0	1	0	0	0	0	0	1	1	1	1	2	0	2	2	0	1	2	2	1	2	0	1	1	0	0	2	0	1	0	1	1	0	0	0	0	0	0	0	0
281	0	0	2	0	0	2	0	0	1	0	0	0	0	0	0	0	2	0	2	2	2	0	2	2	0	1	1	2	1	1	0	2	2	1	1	2	2	1	0	2	1	0	0	0	0	0	0	0	0
282	1	0	0	0	0	0	2	0	1	0	0	1	1	1	0	0	1	1	1	1	1	0	2	2	0	1	2	2	0	2	2	0	1	0	1	2	0	0	2	1	0	1	1	0	0	0	0	1	0
283	0	0	1	0	0	0	1	0	1	0	1	1	1	1	0	0	1	0	2	1	2	0	0	0	0	0	1	2	0	1	1	1	1	1	0	2	1	1	0	2	1	0	0	1	0	1	0	0	1
284	0	0	2	0	0	1	2	0	2	0	0	0	0	0	0	0	2	0	2	2	2	0	1	1	1	0	1	1	1	1	1	1	1	2	2	1	0	0	1	0	0	1	1	0	0	1	0	0	1
285	0	0	2	0	0	1	2	0	1	0	1	0	2	1	0	0	2	1	2	1	2	0	2	2	0	2	1	1	2	1	0	1	1	1	0	2	2	0	0	1	1	0	2	0	0	0	0	1	0
286	0	0	1	0	0	2	1	0	0	0	1	0	1	1	0	0	1	1	1	1	1	0	1	1	1	2	1	1	2	0	1	1	1	1	1	1	0	2	0	0	0	0	0	0	0	1	0	1	0
287	0	0	0	0	0	0	1	0	1	0	0	1	2	2	0	0	0	0	2	1	2	0	2	2	0	1	1	2	0	1	2	2	1	0	1	1	1	1	0	1	1	0	1	0	1	0	0	0	0
288	0	0	1	0	1	2	2	0	1	0	0	0	0	0	0	0	1	1	1	1	2	1	0	1	1	1	2	2	0	2	0	0	0	0	0	2	1	0	2	0	0	1	0	0	0	1	0	1	0
289	0	0	1	1	0	1	2	1	0	0	0	0	0	0	0	0	1	1	1	0	1	0	2	2	0	1	0	2	2	0	0	0	0	1	0	2	0	0	1	0	0	0	1	0	0	1	0	0	1
290	0	0	1	1	1	2	1	0	1	0	0	0	0	0	0	0	0	1	1	1	2	0	1	1	1	0	1	1	1	2	0	0	0	1	0	2	1	0	1	1	1	2	2	0	0	1	0	0	0
291	0	1	0	0	0	1	1	0	1	0	0	0	0	0	0	0	0	2	0	1	1	0	2	2	0	1	1	2	1	1	0	1	2	0	0	2	1	1	1	0	0	0	1	0	0	0	0	0	0
292	0	0	2	0	0	0	1	0	1	0	0	1	2	0	1	0	0	2	0	0	0	0	2	2	0	1	1	1	0	1	1	1	0	2	1	1	2	0	0	1	1	1	1	0	1	0	0	0	0
293	1	0	2	0	0	1	1	0	1	0	1	1	1	1	0	0	0	2	0	1	1	0	1	1	1	1	1	2	1	1	1	1	1	0	1	1	2	1	0	1	1	0	1	0	1	0	0	0	0
294	0	0	1	0	0	1	2	0	1	0	0	0	0	0	0	0	2	0	1	2	2	0	2	2	0	0	2	2	0	2	0	0	0	0	0	2	1	0	0	1	1	0	0	0	0	2	0	0	0
295	0	0	1	0	0	1	1	0	0	0	1	1	1	2	0	0	1	2	1	1	1	0	2	2	0	1	1	1	1	0	0	1	1	0	0	2	1	0	1	0	0	0	1	0	0	1	0	1	0
296	0	1	1	0	0	1	1	1	1	0	0	2	2	1	1	0	2	0	1	1	1	0	2	2	0	0	1	2	2	1	1	0	0	1	2	2	1	0	0	2	2	2	2	0	1	1	0	0	0
297	0	0	1	0	0	1	1	2	0	0	0	1	1	1	0	0	1	0	1	1	1	0	1	1	0	1	1	2	0	2	0	1	1	0	0	2	1	0	1	0	0	1	1	0	2	0	0	0	0
298	1	0	2	0	1	2	1	0	1	0	0	1	1	1	0	0	0	1	2	1	2	0	2	2	0	2	2	2	0	2	0	0	1	0	1	2	1	0	1	2	1	0	0	0	0	1	0	0	0
299	0	0	0	0	0	0	2	0	2	0	0	0	1	1	0	0	2	0	2	2	2	0	2	2	0	1	1	1	2	1	0	1	1	0	1	1	2	0	2	0	0	0	0	0	1	0	0	0	2
300	0	0	0	0	0	1	2	0	1	0	0	0	2	0	1	1	1	1	1	1	2	0	2	2	0	2	2	2	0	1	1	1	1	0	1	2	0	0	1	1	0	0	0	0	0	0	0	0	0
301	0	0	2	0	1	1	2	1	0	0	0	0	0	0	0	0	1	0	2	1	2	0	2	2	1	0	2	2	0	2	0	2	2	0	1	1	1	0	0	2	2	0	0	0	0	1	0	0	0
302	0	0	1	0	0	1	2	0	1	0	0	0	0	0	0	0	2	1	1	1	1	0	2	2	0	2	1	2	0	1	2	1	2	0	0	2	1	0	1	2	1	0	0	0	0	1	0	0	1
303	0	0	1	0	0	0	1	0	0	0	1	0	0	0	0	0	1	0	2	2	1	1	2	2	0	2	2	2	0	2	2	2	2	1	1	2	1	0	0	1	1	1	0	0	2	1	0	0	0
304	0	1	1	0	1	2	2	0	2	0	0	0	0	0	0	0	1	2	1	2	2	0	2	2	0	0	1	1	1	0	0	2	2	0	1	1	1	1	0	1	1	0	0	0	0	0	0	0	0
305	1	0	1	1	0	1	2	0	0	0	0	0	1	0	0	1	2	1	1	1	1	0	2	2	0	0	2	2	0	2	1	1	0	0	0	2	0	1	1	0	0	0	0	0	0	1	0	0	0
306	0	1	0	0	0	1	2	0	1	0	0	0	0	0	0	0	0	2	0	0	0	0	2	2	1	0	2	2	1	1	1	0	0	0	0	2	2	0	0	2	2	0	0	0	0	1	0	0	0
307	0	0	1	0	0	1	2	0	1	0	1	0	0	0	0	0	1	1	1	1	2	1	2	2	0	2	2	2	1	1	2	0	0	1	0	2	2	0	1	1	1	0	0	0	1	1	0	0	0
308	0	0	0	0	0	1	2	0	0	0	1	1	0	0	0	0	0	1	1	1	2	0	1	2	0	1	2	2	0	2	0	1	2	1	2	1	2	0	0	1	1	0	1	0	0	1	0	0	0
309	0	0	1	0	0	1	2	0	1	0	0	0	1	0	0	1	2	2	1	1	2	0	1	1	1	1	1	2	1	0	0	0	1	1	1	2	2	0	1	1	1	1	1	0	1	2	0	0	0
310	0	0	2	0	0	2	1	0	0	0	2	0	0	0	0	0	1	2	0	0	1	0	2	2	1	0	2	2	1	2	0	1	2	1	2	1	1	0	0	2	2	0	1	0	0	2	0	0	0
311	0	0	1	0	0	1	1	1	0	0	1	0	1	0	0	1	1	2	0	0	1	0	2	2	1	2	1	1	1	1	1	2	2	0	1	1	2	0	0	1	1	0	1	0	0	0	0	0	0
312	1	0	2	0	0	2	1	0	0	0	2	0	0	0	0	0	1	0	2	2	2	0	2	2	0	2	1	1	1	1	1	0	1	1	1	2	1	0	1	2	1	0	0	0	0	0	0	0	0
313	0	0	1	0	0	1	2	1	0	0	0	1	1	1	0	0	2	0	2	2	2	1	0	1	1	1	2	2	0	2	1	1	1	0	0	2	1	1	0	1	1	0	1	0	1	0	0	0	0
314	0	1	2	0	1	1	2	0	1	0	1	1	1	1	0	0	1	1	1	1	1	0	1	2	0	2	2	2	0	2	1	1	1	0	0	2	2	1	0	1	1	1	1	0	1	0	0	0	0
315	0	1	1	0	0	1	1	0	0	0	1	1	1	1	0	0	0	0	2	2	2	0	2	2	0	1	2	2	1	2	0	1	1	0	2	1	1	1	0	1	1	0	1	0	1	0	0	0	0
316	0	0	1	0	1	2	2	1	0	0	0	0	0	0	0	0	1	1	1	1	2	0	2	2	1	1	2	2	0	2	2	0	0	0	0	2	1	1	0	1	1	0	0	1	0	1	0	0	0
317	0	0	1	0	0	1	2	0	0	0	0	1	1	1	0	0	1	0	1	1	1	1	2	2	0	1	0	1	0	0	1	2	2	0	1	1	1	0	1	2	1	0	1	0	0	0	0	0	0
318	0	0	1	0	0	1	1	0	1	0	0	0	0	0	0	0	0	2	0	0	0	0	2	2	0	1	1	2	0	1	1	1	1	2	2	1	1	0	0	2	2	2	2	0	0	1	0	0	0
319	0	0	2	0	0	0	2	0	1	0	1	0	0	0	0	0	2	1	2	2	1	0	1	1	0	1	0	2	2	0	0	1	1	2	2	2	1	1	1	2	0	0	1	0	1	0	0	0	0
320	0	1	0	0	0	1	2	1	0	0	0	0	1	1	0	0	2	1	1	1	2	0	2	2	0	1	1	2	0	1	1	1	1	1	0	2	1	0	0	1	1	0	0	0	0	2	0	0	0
321	0	0	0	0	0	0	2	0	2	0	0	0	1	0	0	1	2	1	2	1	2	0	2	2	0	1	2	2	0	2	0	1	1	1	1	2	1	0	1	1	1	0	0	1	0	1	0	0	1
322	0	0	2	0	0	2	1	0	1	0	1	0	2	1	0	1	1	1	1	1	2	0	2	2	0	1	2	2	0	1	0	1	2	1	2	2	0	1	1	0	0	0	1	0	0	0	0	0	2
323	0	0	0	0	0	1	1	0	1	1	0	1	1	1	0	0	1	0	2	2	2	0	1	1	1	1	1	2	0	1	0	1	1	0	2	1	2	0	0	2	2	1	1	0	1	1	0	0	0
324	0	0	1	0	0	1	2	0	1	0	1	0	0	0	0	0	1	1	1	1	2	0	2	2	0	2	2	2	1	1	2	2	1	2	1	1	1	1	0	1	1	0	0	1	0	0	0	0	0
325	1	0	2	0	0	2	1	0	1	1	2	0	0	0	0	0	0	1	1	1	1	0	2	2	0	2	2	1	1	0	0	2	1	2	1	2	2	0	1	1	1	1	1	0	0	0	0	0	1
326	0	0	2	0	1	1	1	0	1	0	1	0	0	0	0	0	2	1	1	1	2	0	2	2	0	1	2	2	0	2	0	1	2	0	1	2	1	0	0	2	2	1	1	0	1	0	0	0	1
327	0	0	0	0	0	1	2	0	2	0	0	0	0	0	0	0	0	1	1	1	2	0	2	2	1	1	1	1	1	2	0	1	1	0	1	2	0	1	1	0	0	0	0	0	0	1	0	0	0
328	0	0	1	0	0	1	1	1	0	0	1	0	0	0	0	0	2	0	1	1	1	0	2	2	0	2	1	1	2	0	1	1	1	0	0	2	1	0	1	1	1	0	0	0	0	1	0	0	1
329	0	0	2	0	0	2	2	0	0	0	0	1	1	1	0	0	1	0	1	2	2	0	2	2	0	2	1	1	0	1	0	1	2	0	0	2	1	1	1	1	1	0	1	0	0	1	0	0	1
330	0	0	0	0	0	0	0	0	0	1	2	1	2	2	0	0	1	2	0	1	1	0	2	2	0	0	2	2	2	1	1	2	1	1	0	2	2	0	0	1	1	0	1	0	1	1	0	0	0
331	1	0	2	0	0	1	1	0	0	0	1	0	0	0	0	0	1	2	1	2	2	0	2	2	0	1	2	2	1	1	2	2	2	1	1	2	0	0	1	0	0	0	1	0	1	1	0	0	0
332	0	0	2	0	0	1	1	0	0	0	1	1	0	0	0	0	0	1	1	1	1	0	2	2	0	1	2	2	1	1	2	0	0	0	0	2	1	0	0	1	1	0	1	0	1	0	0	1	0
333	0	0	1	0	0	1	1	0	1	0	0	0	0	0	0	0	2	2	0	0	1	0	2	2	0	0	1	1	1	1	0	1	1	1	1	1	0	0	1	0	0	0	0	0	0	0	0	0	0
334	1	0	1	0	0	1	2	0	1	0	1	1	1	1	0	0	1	0	2	2	2	0	2	2	0	1	0	1	0	1	0	2	2	0	1	1	0	1	1	0	0	1	0	0	0	1	0	1	0
335	0	0	2	0	0	1	2	0	1	0	0	0	0	0	0	0	1	1	1	1	2	0	2	2	0	1	1	1	1	1	0	1	0	1	0	2	0	1	1	0	0	0	0	0	0	2	0	0	0
336	0	0	2	0	1	2	1	0	1	0	1	0	1	0	0	1	0	1	1	1	1	0	1	1	0	2	1	2	2	1	2	1	0	1	1	2	1	0	1	1	1	1	1	0	1	1	0	0	1
337	0	0	2	0	0	1	2	0	2	0	0	0	0	0	0	0	0	2	1	1	1	0	2	2	0	0	1	1	2	0	1	1	1	0	0	2	1	0	2	0	0	0	0	0	0	0	0	0	1
338	1	0	1	0	0	2	1	0	1	1	1	0	0	0	0	0	0	2	0	0	0	0	2	2	0	1	2	2	0	2	0	1	1	0	0	2	1	1	0	0	0	1	1	0	0	0	0	0	0
339	0	0	1	0	0	2	1	0	0	0	1	1	1	1	0	0	1	1	1	1	2	0	1	1	1	1	2	2	0	1	0	1	2	1	2	1	2	1	0	2	1	1	0	0	0	1	0	0	1
340	0	0	0	0	0	1	0	0	0	0	1	0	1	0	0	1	1	2	1	1	1	2	0	2	0	1	2	2	1	2	0	2	2	0	2	0	0	1	0	0	0	0	0	0	0	0	0	0	0
341	0	0	1	0	0	2	0	0	0	0	1	2	2	2	0	0	1	0	1	1	1	0	2	2	0	1	0	2	1	1	0	1	2	0	0	2	2	0	1	1	1	0	1	0	1	1	0	0	2
342	1	0	1	0	0	1	2	0	1	0	1	0	0	0	0	1	1	1	1	1	2	1	0	1	0	0	1	2	1	1	1	0	0	0	0	2	1	0	2	0	0	1	1	0	1	1	0	0	1
343	0	0	2	0	0	2	2	0	2	0	0	0	1	0	0	1	2	1	1	1	2	0	2	2	0	1	1	1	0	1	0	1	2	0	0	2	2	0	0	1	1	1	0	0	0	1	0	0	0
344	0	0	2	0	0	1	2	1	0	0	0	1	1	1	0	0	1	1	1	0	1	0	1	1	1	1	2	2	0	2	1	1	1	0	1	1	1	0	0	2	2	1	1	0	1	0	0	0	1
345	0	0	1	0	1	2	1	0	0	0	0	0	0	0	0	0	0	1	1	1	0	0	1	1	0	0	1	2	1	1	0	2	1	0	0	2	2	0	1	1	1	0	0	0	0	1	0	1	1
346	1	0	1	0	0	0	1	1	0	0	1	1	1	1	0	0	1	0	2	2	2	0	0	0	0	0	0	2	0	1	0	1	1	0	1	2	0	0	1	1	1	1	1	1	0	1	0	0	0
347	1	1	1	0	0	1	1	0	1	0	0	0	1	0	0	1	0	0	2	2	1	0	0	0	0	1	1	2	0	2	0	1	1	1	0	2	2	0	0	2	2	1	0	0	1	0	0	0	0
348	0	1	1	0	1	1	2	1	0	0	0	1	1	1	0	0	2	0	1	1	1	0	2	2	0	1	2	2	0	1	1	1	1	0	1	1	1	0	0	2	2	0	0	0	0	0	0	0	0
349	0	0	1	0	0	2	2	0	0	0	0	0	0	0	0	0	1	1	1	1	2	0	1	2	0	0	2	2	0	2	0	0	1	0	0	2	2	0	0	2	2	0	0	0	1	1	0	1	0
350	0	0	1	0	0	0	1	1	0	0	0	0	1	0	0	1	0	1	1	0	1	0	2	2	0	2	1	1	2	0	1	2	2	0	1	1	0	0	1	0	0	0	0	1	0	0	0	0	0
351	0	0	1	1	0	1	2	1	1	0	0	0	0	0	0	0	2	2	0	1	2	0	2	2	1	1	1	2	2	0	1	0	0	1	0	2	1	1	0	1	1	0	1	0	1	1	0	1	0
352	1	0	0	0	0	0	1	1	1	0	1	0	0	0	0	0	2	1	1	2	2	0	2	2	0	0	0	2	1	0	0	0	0	0	0	1	1	0	2	0	0	1	0	0	1	0	0	1	0
353	0	0	0	0	0	0	2	0	2	0	0	0	0	0	0	0	2	1	1	1	1	0	2	2	0	1	2	2	0	2	0	1	1	0	0	2	1	0	0	1	0	0	0	0	0	2	0	0	1
354	0	0	2	0	0	2	2	0	1	0	1	1	1	1	0	0	0	1	2	1	2	0	1	1	0	2	1	2	1	1	1	0	0	1	0	2	1	0	2	0	0	0	1	0	1	0	0	0	0
355	0	0	1	0	0	1	2	0	0	0	0	0	1	0	0	0	1	1	1	0	2	0	2	2	0	2	1	2	0	1	0	1	1	2	1	1	0	0	1	0	0	0	0	0	0	1	0	0	1
356	0	0	0	0	0	0	1	0	1	0	1	1	1	1	0	0	1	1	1	1	2	0	2	2	0	1	1	2	0	2	0	1	1	1	1	1	0	0	2	0	0	0	0	0	0	1	0	2	0
357	1	0	2	0	1	1	2	1	0	0	1	0	1	0	0	1	2	0	2	2	2	0	2	2	0	1	1	1	1	1	0	1	1	0	0	2	0	1	1	0	0	0	0	0	0	1	0	0	1
358	1	0	1	0	0	1	1	0	1	0	1	0	0	0	0	0	1	1	1	1	1	0	2	2	0	2	1	1	1	1	0	1	1	0	1	0	2	0	0	2	2	0	0	1	0	1	0	0	0
359	0	0	1	0	0	1	2	0	2	0	0	1	2	1	0	1	1	1	1	1	1	0	2	2	0	1	1	1	2	0	1	1	1	1	0	2	1	0	2	0	0	1	0	0	0	0	0	0	0
360	0	0	1	0	0	0	1	1	0	0	1	0	1	0	0	0	0	2	0	0	0	0	0	1	0	0	2	2	0	2	1	2	1	1	1	1	1	0	0	1	1	2	1	0	1	0	0	0	0
361	0	0	1	0	0	1	1	0	1	0	0	0	0	0	0	0	1	2	0	0	1	0	2	2	0	1	1	1	0	1	0	0	0	0	0	2	1	0	2	1	0	0	1	0	0	0	0	0	0
362	0	0	1	1	0	1	1	0	1	0	1	0	0	0	0	0	0	0	2	2	2	0	2	2	0	2	1	2	1	1	0	2	2	0	1	1	0	1	1	0	0	1	0	0	2	1	0	0	0
363	0	0	2	0	0	2	2	0	1	0	0	0	1	0	0	0	1	1	1	1	2	0	2	2	0	1	1	2	0	1	0	2	1	0	2	2	2	0	0	2	2	0	0	1	0	0	0	0	0
364	1	0	2	0	0	1	2	0	1	0	0	0	0	0	0	0	2	1	1	1	2	0	0	1	0	1	2	2	0	2	0	0	0	0	1	1	1	0	1	1	1	1	1	0	0	1	0	0	0
365	0	0	1	0	0	1	2	0	1	0	0	0	0	0	0	1	2	0	2	2	2	0	2	2	0	0	0	1	1	1	0	1	1	0	1	2	1	1	0	2	1	0	0	0	0	0	0	0	0
366	0	0	1	0	0	1	1	1	1	0	1	1	1	1	0	0	0	0	2	2	2	1	1	2	0	0	2	2	0	2	1	1	1	0	1	1	1	0	0	2	2	0	0	1	0	0	0	1	0
367	0	0	1	0	1	1	2	0	2	0	0	0	0	0	0	0	0	0	2	2	1	0	0	0	1	0	1	2	1	1	0	2	1	0	0	2	1	1	0	1	1	0	0	1	0	1	0	0	0
368	0	0	0	0	0	1	1	0	1	0	1	1	1	1	0	0	2	1	2	2	2	0	2	2	0	0	0	1	0	0	0	0	1	1	1	2	0	1	0	0	0	1	0	0	0	0	0	1	0
369	0	0	0	0	0	1	1	0	0	0	2	0	0	0	0	0	2	0	2	2	2	0	2	2	0	0	0	1	1	1	0	1	1	0	1	1	2	0	0	2	2	1	2	0	0	1	1	0	0
370	0	0	2	0	0	1	1	0	0	0	0	0	0	0	0	0	2	1	1	1	2	0	2	2	1	1	1	1	1	1	0	0	0	0	0	2	1	0	2	0	0	0	0	0	0	0	0	0	0
371	0	0	1	0	0	1	2	0	2	0	0	0	1	0	0	1	2	1	1	1	2	0	2	2	1	1	1	0	1	0	0	1	1	0	0	2	2	0	1	1	1	1	1	0	0	0	0	0	1
372	0	0	1	0	0	1	1	1	0	0	1	0	0	0	0	0	2	1	1	1	2	0	1	1	1	1	1	1	1	1	0	1	1	0	1	1	1	1	0	2	2	0	0	0	0	0	0	0	1
373	1	0	1	1	1	2	1	0	1	0	1	0	1	0	0	1	1	1	0	0	1	0	2	2	0	2	2	2	1	0	1	2	1	1	0	2	2	0	0	2	2	0	0	0	0	0	0	0	0
374	0	0	0	0	0	1	2	0	1	0	0	1	1	1	0	0	2	0	2	2	2	0	2	2	0	0	2	2	0	2	0	2	2	0	1	1	0	0	1	1	0	0	1	0	1	0	0	0	0
375	0	0	1	0	1	2	1	0	0	0	1	0	0	0	0	0	2	2	1	1	1	0	2	2	0	2	2	2	1	0	1	2	1	1	0	2	0	1	0	0	0	0	1	0	1	1	0	0	0
376	1	0	1	0	0	1	1	0	0	0	1	0	1	1	0	0	0	1	1	1	1	0	1	1	1	1	1	1	1	1	0	2	2	0	2	1	0	1	0	1	1	1	1	1	1	1	0	0	0
377	1	0	0	0	0	0	2	0	0	0	1	1	1	0	1	0	2	0	2	2	2	0	2	2	0	1	1	2	0	2	1	2	1	0	0	2	1	1	0	1	1	0	0	0	0	0	0	0	0
378	0	0	1	0	0	0	2	0	0	0	0	1	2	1	0	0	0	2	0	0	0	1	1	2	0	0	1	2	0	1	1	2	2	0	0	2	1	0	1	1	1	0	0	0	0	1	0	1	0
379	0	0	0	0	0	0	1	1	1	0	0	1	2	2	0	0	0	1	1	1	1	0	2	2	1	1	2	2	0	2	1	2	2	0	1	1	2	0	1	0	0	0	1	0	0	0	0	0	0
380	0	0	2	0	1	2	2	0	0	0	0	1	1	1	0	0	1	1	2	2	2	0	2	2	0	1	2	2	1	2	0	1	2	0	1	2	1	0	0	1	1	0	2	0	0	0	0	1	0
381	0	1	2	0	0	1	0	0	0	1	2	0	2	1	0	1	0	0	1	2	2	0	1	1	1	1	0	1	2	0	1	2	2	0	2	1	1	0	1	1	1	1	0	0	1	0	0	0	1
382	0	0	0	0	0	0	1	0	1	0	0	0	0	0	0	0	1	1	1	1	1	1	2	2	0	2	2	2	0	2	1	1	1	1	0	2	1	0	0	2	2	0	0	0	0	0	0	0	1
383	0	0	0	0	0	0	2	0	2	0	0	0	0	0	0	0	1	1	1	1	1	0	2	2	0	0	2	2	0	0	0	1	1	2	2	1	2	0	1	1	1	0	0	0	0	1	0	0	0
384	1	0	1	0	1	1	1	0	0	0	0	1	2	2	0	0	1	0	2	2	2	0	2	2	1	0	1	1	1	1	0	1	1	0	1	1	0	0	1	0	0	0	0	0	1	1	0	0	1
385	0	0	1	0	0	2	1	0	1	0	0	0	0	0	0	0	1	1	1	1	2	0	2	2	0	1	1	1	0	1	0	1	1	0	0	2	2	0	0	2	2	0	0	1	0	0	0	0	0
386	1	0	2	0	0	1	2	0	1	0	0	1	1	1	0	0	2	1	2	1	2	1	1	2	0	0	2	2	0	1	0	1	1	0	0	2	2	0	0	1	1	0	0	1	0	0	0	0	1
387	0	0	1	0	0	1	2	0	1	0	0	0	0	0	0	0	1	1	1	1	1	0	2	2	0	1	2	2	0	2	1	1	1	0	1	2	0	0	2	0	0	0	0	0	0	1	0	0	0
388	0	0	1	0	1	1	2	1	1	0	0	0	0	0	0	0	2	0	2	2	2	0	2	1	1	1	2	1	1	1	1	1	2	0	0	2	1	1	0	1	1	0	0	1	0	1	0	0	0
389	0	0	2	0	0	2	1	0	1	0	1	1	2	1	0	1	1	1	1	1	1	0	2	2	0	1	1	1	2	0	1	1	1	2	1	1	2	0	2	0	0	0	0	0	0	1	0	0	0
390	0	0	1	0	0	1	2	0	0	0	0	0	0	0	0	0	0	2	0	0	1	0	1	1	0	0	1	1	1	1	0	2	2	0	0	2	1	1	0	1	1	1	1	0	0	0	0	0	0
391	0	0	2	0	0	1	1	0	1	0	1	2	2	2	0	0	2	0	1	1	1	0	2	2	0	1	1	2	0	1	0	1	1	1	0	2	2	0	1	1	1	1	0	0	1	0	0	0	0
392	0	0	2	0	0	0	2	1	1	0	0	0	1	1	0	0	0	0	2	2	2	0	2	2	0	1	1	1	2	0	1	0	0	0	1	1	1	0	0	2	2	0	0	0	0	0	0	0	0
393	0	0	2	0	0	1	2	1	0	0	0	0	0	0	0	0	2	0	2	2	2	0	1	1	1	2	1	2	1	1	1	1	1	1	2	0	2	0	0	2	1	1	1	1	1	1	0	0	1
394	0	0	1	0	0	2	1	0	0	0	1	0	1	0	0	1	0	1	1	1	0	0	2	2	1	0	0	1	1	1	0	0	0	0	0	2	1	0	0	1	1	1	1	0	1	1	0	0	0
395	0	0	2	0	1	2	2	0	0	0	0	0	0	0	0	0	0	0	2	2	2	1	2	2	0	1	1	1	1	1	0	1	2	0	1	2	2	1	0	2	1	1	0	0	1	1	0	1	0
396	0	0	1	0	0	0	2	1	0	0	0	1	1	1	0	0	1	1	1	1	1	0	2	2	0	0	2	2	1	2	0	0	0	0	0	2	1	0	0	0	0	0	0	0	0	1	0	1	0
397	0	1	2	0	1	2	0	0	0	0	1	0	1	0	0	0	2	1	1	1	1	0	1	1	1	1	0	1	0	1	0	1	1	1	1	1	1	0	1	1	1	0	2	0	0	1	0	0	1
398	0	0	2	0	0	2	2	1	0	0	0	2	2	1	1	0	1	1	1	1	2	0	2	2	1	0	2	2	0	1	1	0	0	0	0	2	2	0	0	2	2	1	1	0	1	1	0	0	1
399	0	0	2	0	0	1	2	1	0	0	0	0	0	0	0	0	1	2	0	0	2	0	1	1	0	0	2	2	1	2	0	2	2	0	1	1	0	0	1	1	1	0	1	0	1	0	0	1	0
400	0	0	1	0	0	0	2	1	1	0	0	0	0	0	0	0	1	0	2	2	1	0	2	2	0	1	2	2	1	2	0	2	1	2	1	2	1	0	0	1	1	1	1	0	1	1	0	0	0
401	1	0	2	0	2	2	2	0	1	0	1	0	2	1	0	0	1	1	1	1	1	1	2	2	0	2	1	2	1	0	0	1	0	1	1	1	1	0	0	1	1	1	1	0	1	0	0	0	0
402	0	0	2	0	0	1	1	0	0	0	1	0	1	0	0	1	0	2	1	1	1	0	2	2	0	1	1	1	1	1	0	1	0	1	0	2	1	1	0	1	1	2	2	0	1	1	0	0	1
403	0	0	2	0	0	2	2	1	1	0	0	0	0	0	0	0	1	1	1	0	1	0	2	1	1	1	1	1	2	0	1	2	2	0	1	1	1	0	2	0	0	0	0	0	0	2	0	0	0
404	0	0	1	0	0	0	2	0	0	0	1	0	0	0	0	0	1	0	1	1	1	0	2	2	0	1	1	1	1	2	0	1	1	1	1	1	1	1	0	0	0	1	1	0	1	0	0	0	0
405	0	1	0	0	0	1	2	1	0	0	0	0	0	0	0	0	2	0	2	2	2	1	0	1	1	1	1	2	1	0	0	0	1	0	0	2	1	1	0	1	1	0	0	0	0	1	0	0	0
406	0	0	2	0	0	2	1	1	0	0	1	1	1	1	0	0	2	1	1	1	1	0	2	2	0	1	0	2	1	0	1	2	2	0	0	2	1	0	0	2	2	0	2	0	1	0	0	0	1
407	0	0	2	0	0	0	2	0	0	0	0	0	0	0	0	0	1	0	2	2	2	0	1	1	0	2	1	2	1	1	1	1	1	0	1	1	0	0	1	1	1	0	1	0	0	0	0	0	0
408	1	0	1	0	1	1	1	0	1	0	0	0	0	0	0	0	0	0	2	2	2	0	2	2	0	0	1	2	0	1	0	1	2	1	1	2	1	1	0	1	1	0	1	0	0	1	0	0	0
409	0	0	1	1	1	2	1	1	0	0	1	1	2	2	0	0	1	1	1	0	1	1	2	2	0	1	0	2	1	1	0	2	1	0	1	1	0	0	1	1	0	0	0	0	0	1	0	0	1
410	0	0	2	0	0	2	2	0	0	0	0	1	2	2	0	0	0	1	2	2	2	0	2	2	0	0	1	2	0	1	0	0	0	1	0	2	0	0	1	0	0	0	1	0	1	0	0	0	0
411	0	0	1	0	0	1	2	0	2	0	0	1	1	1	0	0	1	0	2	2	2	0	2	2	0	2	1	1	1	1	1	0	0	0	0	2	1	1	0	1	1	0	0	1	0	1	0	0	1
412	0	0	1	0	0	0	2	0	0	0	0	0	2	1	0	0	1	0	1	1	2	0	2	2	0	1	1	2	2	1	1	1	0	2	1	2	1	0	0	2	2	1	2	0	0	1	0	0	0
413	1	0	2	0	0	1	1	0	1	0	1	1	1	1	0	0	0	0	2	2	2	0	2	2	1	0	1	2	1	1	0	2	1	0	1	1	2	1	0	1	1	0	0	0	1	0	0	0	0
414	0	0	2	0	1	2	2	0	0	0	0	0	1	0	0	1	1	1	1	1	2	0	2	2	0	0	2	2	0	1	1	1	1	2	1	1	1	1	1	2	0	0	0	0	0	1	0	0	0
415	0	0	2	0	1	2	1	0	1	0	1	0	0	0	0	0	2	2	0	0	2	0	2	2	0	1	1	2	0	1	0	1	1	0	0	2	2	0	0	2	2	1	0	0	1	1	0	0	1
416	0	0	1	0	0	0	1	0	1	0	0	0	0	0	0	0	1	2	0	0	1	0	2	2	0	1	2	2	0	1	0	1	1	2	1	2	2	0	1	1	1	0	0	0	0	0	0	0	1
417	0	0	1	0	0	1	2	0	1	0	1	0	0	0	0	0	2	0	2	2	2	0	2	2	0	1	1	1	0	1	1	1	1	1	2	1	0	0	2	0	0	1	0	0	0	0	0	1	0
418	1	0	2	0	0	1	1	0	1	1	1	0	1	0	0	1	1	1	1	1	2	0	1	1	1	1	1	2	1	1	1	2	2	0	1	1	0	0	1	0	0	0	0	0	0	0	0	0	1
419	1	0	0	0	0	0	1	0	1	0	0	0	1	1	0	0	2	0	2	2	2	0	2	2	1	2	2	2	1	1	2	1	1	0	0	2	2	0	0	2	2	0	0	0	0	2	0	0	0
420	1	0	0	0	0	0	2	1	0	0	0	0	1	0	0	1	2	0	2	2	2	0	0	0	1	1	2	2	0	1	1	2	1	1	1	1	2	0	0	2	2	0	0	0	0	1	0	0	1
421	1	0	1	0	1	2	2	0	2	0	0	0	0	0	0	0	1	2	0	0	0	1	2	2	0	2	1	1	0	1	0	2	2	0	1	1	1	0	1	0	0	2	2	0	1	1	0	0	0
422	0	1	1	0	0	0	1	1	0	0	1	0	1	0	0	0	1	0	1	2	2	0	2	2	0	2	1	2	1	1	1	1	1	0	0	2	2	0	0	1	1	1	1	0	1	0	0	0	1
423	0	0	2	0	1	2	2	0	0	0	0	0	1	1	0	0	2	2	0	0	2	0	2	2	0	0	1	2	1	1	1	1	1	1	1	1	2	0	0	2	2	0	0	1	0	0	0	0	1
424	0	0	1	0	0	1	2	1	1	0	0	0	0	0	0	0	0	0	2	2	2	0	2	2	0	0	2	2	0	1	0	1	2	1	1	2	2	0	1	1	1	0	1	0	1	0	0	0	0
425	0	0	2	0	0	2	2	0	1	0	0	0	0	0	0	0	1	1	1	1	1	0	2	2	0	1	1	1	0	1	0	0	0	0	0	2	1	2	0	0	0	0	0	0	0	0	0	0	0
426	0	0	2	0	0	1	2	0	1	0	1	0	0	0	0	0	1	1	1	1	1	0	2	2	0	0	1	2	2	2	0	1	1	0	0	2	2	0	0	1	1	0	0	0	1	1	0	0	0
427	0	1	1	0	0	2	1	0	0	0	0	1	1	1	0	0	0	0	2	1	2	0	2	2	0	0	2	2	1	2	1	0	1	0	0	2	2	0	1	1	1	1	1	0	2	2	0	0	0
428	1	0	2	0	0	2	0	0	1	0	1	0	0	0	0	0	2	0	1	1	1	0	2	2	0	0	2	2	1	1	1	2	1	0	0	2	2	0	1	1	1	0	0	2	0	1	0	0	0
429	0	0	2	0	1	2	1	0	1	1	2	1	0	0	0	0	2	0	2	2	1	0	1	1	0	2	1	1	1	1	1	1	1	0	0	2	1	0	0	1	1	1	1	0	2	2	0	0	1
430	0	1	1	0	1	1	2	0	0	0	0	0	0	0	0	0	1	0	2	2	2	0	1	1	1	2	2	2	0	2	1	2	1	0	0	2	1	0	1	1	1	1	1	0	1	1	0	1	0
431	0	0	0	0	0	0	2	0	0	0	1	0	0	0	0	0	1	0	1	1	2	0	2	2	0	1	2	2	0	2	0	1	1	1	0	2	2	0	0	1	1	0	0	1	1	1	0	0	0
432	1	0	2	0	0	1	2	0	2	0	0	0	1	0	0	1	0	2	0	1	2	0	2	2	0	0	0	1	1	0	0	1	1	0	0	2	1	0	0	1	1	0	2	0	0	1	0	0	1
433	0	0	1	1	0	1	1	1	1	0	0	1	2	1	0	0	1	0	2	2	2	0	2	2	0	2	1	0	2	0	0	1	1	0	1	0	2	0	2	0	0	0	0	0	0	1	0	1	0
434	0	0	0	0	0	0	0	0	1	1	1	1	0	0	0	0	2	2	0	0	1	1	0	1	1	1	1	2	0	1	1	2	2	0	2	0	0	0	2	1	0	1	1	0	0	0	0	0	0
435	1	0	0	0	0	1	2	0	1	0	0	0	1	0	0	0	2	2	1	1	2	1	2	2	0	1	2	2	0	2	0	1	1	1	1	2	1	0	1	1	1	0	0	2	0	2	0	0	1
436	0	0	1	0	0	0	2	1	0	0	0	0	0	0	0	0	1	1	1	1	2	0	2	2	1	1	2	2	1	1	0	2	2	1	1	2	0	1	1	0	0	0	0	0	0	2	0	0	1
437	0	0	2	0	2	2	2	1	0	0	0	0	1	1	0	0	2	0	2	2	2	0	2	2	0	2	1	2	1	1	0	0	1	1	0	2	2	0	0	2	2	0	0	0	0	0	0	1	0
438	0	0	2	0	0	2	1	0	0	0	1	0	0	0	0	0	0	1	1	1	0	0	2	2	0	1	1	0	2	0	0	2	1	0	1	1	1	0	2	0	0	0	0	0	0	1	0	0	0
439	0	0	1	0	0	2	1	0	0	0	1	0	1	0	0	1	2	1	1	2	2	0	2	2	0	1	2	2	0	1	1	1	0	1	1	1	1	0	0	2	2	0	0	1	0	1	0	1	0
440	0	0	0	0	0	0	2	0	0	0	0	0	2	0	0	1	1	2	0	1	1	0	2	2	0	0	1	1	1	1	0	1	1	0	1	1	1	1	0	1	1	0	0	0	0	0	0	0	0
441	0	0	0	0	0	0	2	0	0	0	0	0	1	0	0	1	1	2	1	1	1	0	1	1	1	1	0	1	1	1	0	2	2	0	0	2	1	0	0	1	1	1	0	0	0	1	0	0	1
442	0	0	1	1	0	1	2	0	2	0	0	1	1	1	0	0	2	0	2	2	2	0	2	2	0	0	1	2	1	0	0	1	1	0	1	1	2	0	0	1	1	0	0	0	0	0	0	0	1
443	0	0	1	0	0	1	2	0	1	0	0	0	1	1	0	0	1	1	1	1	1	0	2	2	0	1	2	2	1	1	2	1	1	0	0	2	2	0	1	1	1	0	0	1	1	1	0	0	1
444	1	0	2	0	0	1	2	0	0	0	0	0	0	0	0	0	1	1	0	0	0	0	1	1	1	2	1	2	1	1	1	1	1	0	1	1	1	0	1	1	1	0	0	0	0	0	0	0	1
445	0	0	1	0	1	2	2	0	2	0	0	1	1	0	1	0	1	1	1	1	1	0	2	2	1	2	1	2	0	1	1	2	1	0	1	1	1	0	0	1	1	0	1	1	1	1	0	0	0
446	0	0	2	0	0	2	1	0	0	0	1	2	2	1	1	0	1	1	1	1	2	0	1	1	0	1	2	2	0	0	0	1	0	1	0	2	2	0	0	1	1	1	2	0	0	1	0	0	0
447	0	0	1	0	0	1	2	1	1	1	0	0	0	0	0	0	1	2	1	2	2	0	2	2	0	1	1	1	0	1	0	1	1	1	0	2	0	0	2	0	0	1	1	0	1	1	1	0	1
448	1	0	1	0	0	1	1	0	1	0	1	0	1	0	0	1	2	0	2	2	2	0	0	0	0	0	0	2	1	0	1	0	0	2	1	2	0	1	1	0	0	0	0	0	0	0	0	1	0
449	0	0	2	0	1	2	1	0	2	0	0	0	0	0	0	0	2	1	1	1	1	0	1	2	0	1	0	1	1	1	0	1	0	0	0	2	2	0	0	2	2	1	0	0	2	1	0	0	1
450	0	0	0	0	0	0	1	0	0	0	1	0	2	0	0	1	1	1	1	1	1	0	2	2	0	2	2	2	0	2	0	1	1	0	0	2	2	0	1	1	1	0	2	0	1	0	0	0	0
451	0	0	2	0	2	2	2	0	2	0	0	0	0	0	0	0	0	0	2	2	2	0	1	1	1	0	1	2	0	1	1	1	1	1	0	2	1	2	0	0	0	1	0	0	2	0	0	0	0
452	0	0	1	0	0	1	1	1	0	0	1	0	2	1	0	0	2	0	2	2	2	0	0	1	0	0	2	2	1	2	0	2	2	0	0	2	0	0	2	0	0	0	0	0	0	1	0	0	0
453	0	0	2	0	2	2	2	0	1	0	1	1	2	1	0	0	2	0	2	2	2	0	1	2	0	1	2	1	1	0	0	0	0	0	0	2	1	0	0	1	1	1	0	0	0	0	0	0	0
454	0	0	1	0	1	1	2	0	2	0	0	0	1	1	0	0	2	2	1	1	1	1	2	2	0	1	2	2	1	2	0	2	2	0	0	2	1	1	0	1	1	0	1	0	1	0	0	0	0
455	0	1	1	0	0	2	2	0	2	0	0	1	1	1	0	0	1	1	1	0	0	0	1	2	0	1	2	2	0	2	0	1	1	1	2	1	2	0	0	2	2	1	1	0	1	0	0	0	2
456	0	0	1	0	1	2	2	0	2	0	0	0	1	0	1	0	2	1	2	1	2	0	2	2	0	2	1	2	1	1	0	1	1	1	0	2	1	0	1	2	1	1	1	0	1	0	0	0	0
457	1	0	2	0	0	1	1	0	0	0	1	1	1	1	0	0	0	1	2	1	2	1	2	2	0	0	1	2	0	2	0	1	0	1	0	2	2	0	1	1	1	0	0	1	0	1	0	0	0
458	0	0	2	0	0	1	2	0	0	0	0	0	0	0	0	0	1	1	1	1	1	0	2	2	1	0	1	1	2	0	1	1	1	0	0	2	2	0	0	2	1	0	0	1	0	0	0	0	0
459	0	0	0	0	0	0	2	0	1	0	0	0	0	0	0	0	2	1	1	1	1	0	2	2	0	1	2	2	0	1	1	2	2	0	2	0	2	1	0	1	1	0	1	0	0	0	0	0	0
460	0	0	1	0	0	1	2	0	1	0	0	1	2	1	0	0	0	2	0	0	1	0	1	2	0	0	1	1	0	1	0	0	0	0	0	2	2	0	2	0	0	0	0	1	0	1	0	0	0
461	0	0	1	0	0	1	2	1	1	0	0	0	0	0	0	0	1	1	1	1	2	0	2	2	0	1	2	2	0	2	0	0	2	1	2	2	2	0	2	0	0	0	0	0	0	1	0	0	0
462	0	0	1	0	0	1	2	0	0	0	0	1	1	1	0	0	2	2	1	1	1	0	2	2	0	1	1	1	1	0	0	2	1	1	1	1	1	0	0	2	2	1	1	0	1	0	0	0	0
463	0	0	1	0	0	0	2	0	1	0	0	0	0	0	0	0	1	0	2	2	2	0	1	2	0	2	2	2	0	2	2	1	0	0	0	2	2	0	1	1	1	0	0	0	1	1	0	0	0
464	0	0	1	0	1	1	2	0	1	0	0	0	0	0	0	0	2	1	1	1	2	0	2	2	0	1	1	1	0	1	0	1	1	1	0	2	1	1	0	1	1	2	2	0	1	1	0	0	0
465	0	1	1	0	0	2	2	0	0	0	1	0	0	0	0	0	2	1	1	1	2	0	2	2	0	1	2	2	0	2	1	1	2	0	2	1	1	1	0	1	1	0	1	0	0	0	0	0	1
466	0	0	2	0	1	2	1	2	0	0	0	0	2	1	0	1	2	0	2	2	2	0	2	2	0	0	2	2	0	2	2	0	0	0	0	2	1	1	1	1	1	1	1	0	0	0	0	0	1
467	0	0	0	0	0	0	2	0	0	0	1	0	0	0	0	0	1	2	0	1	1	0	2	2	0	1	2	2	0	2	1	1	1	0	1	1	1	0	1	1	1	1	1	1	1	2	0	0	0
468	0	0	2	0	0	1	2	0	1	0	0	1	2	2	0	0	1	1	0	0	0	0	2	2	0	1	2	2	0	1	0	1	0	1	1	2	1	0	1	2	1	0	0	0	0	0	0	0	0
469	0	0	1	0	0	2	0	0	1	0	0	1	0	0	0	0	2	0	2	2	1	0	2	2	0	1	1	2	1	1	1	2	1	0	0	2	2	0	0	1	1	0	1	1	0	1	0	0	0
470	1	0	1	0	1	2	2	0	0	0	1	0	0	0	0	0	1	1	1	0	1	0	2	2	0	1	1	1	0	1	0	1	1	2	1	2	0	0	1	0	0	0	1	0	0	0	0	0	1
471	0	0	1	0	0	0	1	1	0	0	1	1	2	2	0	0	1	1	1	2	2	0	1	2	0	1	1	2	1	1	0	2	2	0	1	1	0	0	1	0	0	1	1	0	1	0	0	0	0
472	0	0	1	0	0	1	2	1	0	0	0	1	0	0	0	0	1	2	0	0	1	0	2	2	0	0	1	1	1	1	0	1	1	2	0	2	1	1	1	1	0	0	0	1	0	0	0	0	0
473	0	0	2	0	0	1	1	0	0	0	0	1	1	0	1	0	1	1	1	1	1	0	1	2	0	0	1	1	1	1	1	1	0	0	1	1	1	0	0	0	0	0	1	0	0	0	0	0	0
474	0	0	1	1	1	2	1	0	1	0	1	0	0	0	0	0	0	0	2	2	1	1	2	2	0	1	2	2	0	0	0	1	1	1	0	2	2	0	1	1	1	1	1	0	0	0	0	0	0
475	0	1	2	0	0	1	1	0	1	0	0	0	0	0	0	0	0	2	0	0	1	0	1	1	1	2	2	2	0	2	1	1	1	1	1	1	1	0	0	1	1	0	0	0	0	2	0	1	0
476	0	0	2	0	0	2	1	0	1	0	1	1	1	1	0	0	1	1	1	1	2	1	2	2	0	0	1	1	0	1	0	2	2	0	2	0	2	0	1	1	1	0	1	0	0	0	0	1	0
477	0	0	1	0	0	2	1	0	1	0	1	0	0	0	0	0	1	1	1	1	2	0	2	2	0	2	0	2	1	1	0	1	1	0	0	2	1	0	1	2	2	0	0	0	0	1	0	1	0
478	0	0	2	0	0	2	1	0	1	1	1	2	2	2	0	0	1	1	1	0	0	0	2	2	0	0	0	1	2	0	0	0	1	2	1	2	0	0	1	1	1	0	0	0	0	1	0	1	0
479	0	0	2	0	0	2	1	0	1	0	1	0	0	0	0	0	1	1	1	1	2	0	1	2	0	1	1	1	1	1	1	2	1	1	0	2	2	0	1	0	0	0	0	0	0	0	0	0	0
480	0	0	2	0	1	2	1	0	1	0	0	0	0	0	0	0	2	0	2	2	2	0	2	2	0	2	1	2	2	1	2	1	1	0	1	2	1	0	0	2	2	0	0	2	0	2	0	1	1
481	0	0	2	0	0	1	2	0	1	0	1	0	0	0	0	0	1	1	1	1	2	0	2	2	0	2	2	2	1	1	0	0	0	0	0	2	0	1	1	0	0	1	1	0	1	0	0	0	0
482	0	1	2	0	1	1	1	0	1	0	0	0	0	0	0	0	1	0	1	1	1	0	2	2	1	2	1	2	1	1	0	0	1	2	1	2	0	1	0	0	0	0	0	2	0	2	0	0	1
483	0	0	1	0	0	1	1	0	0	0	1	1	2	1	0	0	0	1	0	0	0	0	1	1	1	2	1	1	0	1	0	0	1	1	1	2	2	0	0	2	1	0	1	0	1	0	0	1	0
484	0	0	1	0	0	2	2	1	0	0	0	1	1	1	0	0	2	0	2	2	2	0	2	2	0	0	2	2	0	2	1	1	2	0	1	2	0	0	1	1	1	0	0	0	1	0	1	0	0
485	0	0	2	0	0	0	0	0	1	0	1	1	2	1	0	1	1	1	1	0	1	0	2	2	1	1	1	1	1	1	1	1	1	0	0	2	1	0	1	1	1	0	0	0	1	0	0	0	0
486	0	0	2	0	0	2	2	0	1	0	1	1	0	0	0	0	0	1	1	1	1	0	2	2	0	1	0	2	1	0	1	2	2	0	1	1	2	0	0	2	2	1	1	0	0	1	0	0	0
487	1	0	2	0	0	1	2	1	1	0	0	0	2	0	0	1	2	1	2	2	1	0	2	2	0	0	0	2	1	0	1	0	0	0	0	2	1	1	0	1	1	0	0	0	0	0	0	0	0
488	0	0	1	0	0	1	2	0	1	0	1	0	0	0	0	0	0	2	1	2	2	0	2	2	0	2	1	1	1	1	1	2	1	1	1	1	1	0	0	0	0	1	1	0	0	1	0	0	0
489	1	0	2	0	0	1	2	0	1	0	1	0	0	0	0	0	1	2	0	0	1	0	0	0	0	0	1	2	0	2	0	0	0	0	0	2	1	0	0	1	1	1	0	0	2	0	0	0	0
490	0	0	2	0	0	2	2	0	1	0	0	1	2	1	0	1	1	0	2	2	2	0	2	2	0	0	1	2	1	1	1	1	1	0	0	2	1	1	1	1	1	0	0	1	0	1	0	0	0
491	0	0	2	0	1	2	0	0	1	0	1	1	2	2	0	0	1	2	0	0	1	0	2	2	0	1	0	2	0	1	0	1	1	0	1	1	1	0	2	0	0	0	0	0	1	0	0	0	0
492	1	1	1	0	0	0	2	0	0	0	0	0	0	0	0	0	1	1	1	1	1	0	1	1	1	0	0	2	2	0	0	1	1	0	0	2	1	0	0	1	1	0	0	0	0	0	0	0	0
493	0	0	2	0	1	1	2	0	0	0	1	1	1	1	0	0	1	0	2	2	2	0	1	1	0	0	2	2	0	1	1	2	1	1	1	1	2	0	1	1	1	2	2	0	1	1	0	0	1
494	0	0	1	0	0	1	1	0	1	0	1	0	1	0	1	0	2	1	1	1	1	0	2	2	0	1	2	2	1	2	0	1	1	0	1	1	2	1	0	0	0	1	1	0	1	0	1	0	0
495	0	1	1	0	0	1	2	0	2	0	0	0	0	0	0	0	1	1	1	1	1	0	2	2	0	2	1	1	1	1	0	1	1	1	2	1	2	0	0	1	1	0	1	0	1	0	0	0	0
496	0	1	2	0	0	1	1	0	1	0	0	1	1	1	0	0	1	2	0	0	1	0	2	2	0	2	1	1	2	1	0	1	1	0	0	2	1	1	0	1	1	0	1	0	1	0	0	0	0
497	1	0	2	0	0	2	1	0	1	1	1	1	1	1	0	0	2	1	1	1	2	0	2	2	0	2	1	2	0	1	0	1	1	0	1	1	1	0	0	0	0	1	1	0	1	1	0	1	0
498	0	0	2	0	1	2	2	0	0	0	0	1	2	1	0	1	2	0	2	2	2	0	2	2	0	1	2	2	1	0	1	2	2	0	2	0	1	1	0	1	1	0	0	1	1	1	0	0	0
499	0	0	1	0	0	1	2	0	0	0	0	1	1	1	0	0	1	0	2	2	2	0	1	1	1	0	2	1	1	1	0	1	0	2	0	2	1	1	0	2	1	1	1	0	1	0	0	0	0
500	0	1	1	0	0	1	1	0	0	0	0	1	2	1	0	0	1	1	1	0	1	0	2	2	1	0	1	2	1	1	1	1	2	0	1	2	0	1	1	0	0	1	1	0	1	1	0	0	0
501	0	0	2	0	0	2	1	0	2	0	0	0	1	0	0	0	0	1	1	1	1	0	2	2	1	1	2	2	1	1	2	1	1	1	0	2	1	0	0	2	2	0	1	1	1	0	0	0	0
502	0	0	2	0	0	1	2	0	1	0	0	1	1	1	0	0	2	0	2	2	2	0	2	2	0	0	2	2	1	0	1	2	2	0	0	2	1	1	1	1	1	0	0	0	0	0	1	0	1
503	1	0	2	0	1	2	1	0	1	1	0	1	2	2	0	0	1	1	1	0	0	0	2	2	0	1	1	2	0	1	1	0	0	0	0	2	1	0	1	2	1	0	0	1	0	0	0	0	0
504	0	0	1	0	0	1	1	0	0	0	1	1	1	1	0	0	1	0	2	0	2	0	0	0	1	1	1	2	1	1	0	2	2	0	1	1	1	2	0	0	0	1	1	0	1	0	0	0	0
505	0	0	1	0	0	1	1	1	0	0	0	0	0	0	0	0	1	1	1	1	2	0	1	1	0	1	1	2	1	1	0	1	1	1	1	2	0	1	1	0	0	0	0	0	0	1	0	0	1
506	0	0	1	0	0	1	1	0	1	0	1	0	0	0	0	0	1	1	1	1	1	0	1	1	0	0	2	2	0	1	0	1	1	0	0	2	1	0	1	1	1	0	1	0	1	1	0	0	1
507	0	0	2	0	0	2	2	1	0	0	0	0	0	0	0	0	0	2	0	0	0	2	0	2	0	1	2	2	0	2	1	0	1	1	0	2	2	0	0	1	1	0	1	0	0	1	0	0	0
508	1	0	1	0	0	1	1	0	0	0	0	0	1	0	0	1	1	1	1	1	2	0	2	2	0	0	2	2	1	1	1	2	1	1	0	2	1	1	0	1	1	1	1	0	0	1	0	0	0
509	1	0	1	0	0	1	1	0	1	1	1	1	2	1	0	0	1	2	1	1	1	0	2	2	0	0	1	2	1	1	0	2	1	1	1	1	2	0	1	1	1	0	0	0	0	1	0	0	0
510	0	0	1	0	0	2	2	0	0	0	1	0	0	0	0	0	1	1	1	1	1	0	1	1	1	2	1	2	2	1	1	2	2	0	2	0	2	0	0	2	2	0	0	1	0	1	0	0	0
511	1	0	0	0	0	1	2	0	0	0	0	0	1	0	0	0	0	1	1	1	0	0	2	2	0	1	1	1	0	1	1	1	1	0	0	2	2	0	1	1	1	0	1	0	0	0	0	0	0
512	0	0	1	0	1	2	1	0	0	0	0	0	0	0	0	0	2	1	1	2	2	0	2	2	0	0	1	2	0	1	0	1	1	1	0	2	2	0	1	1	1	0	1	0	0	1	0	0	0
513	0	0	2	0	0	2	1	0	2	0	0	0	1	1	0	0	0	2	0	0	0	0	2	2	0	0	1	2	1	1	1	0	0	1	0	2	1	0	1	0	0	0	1	0	1	0	0	0	0
514	0	0	2	0	0	2	2	1	1	0	0	0	1	0	0	1	1	1	1	1	2	0	2	2	0	0	2	2	1	0	1	1	1	2	2	2	2	0	1	1	1	0	0	0	0	1	0	0	0
515	0	0	2	0	1	2	2	1	0	0	0	0	0	0	0	0	2	2	1	1	2	0	2	2	0	1	0	2	2	0	0	1	1	1	1	2	1	0	0	0	0	2	2	0	1	1	0	2	0
516	0	1	1	0	1	1	2	0	1	0	1	1	2	2	0	0	1	1	1	1	1	0	1	1	0	2	1	2	2	1	1	2	1	0	1	1	1	0	1	2	2	0	0	1	0	1	0	0	1
517	0	0	1	0	0	1	1	0	1	0	1	0	0	0	0	0	1	1	1	1	1	0	1	1	1	0	1	2	1	0	0	2	2	0	1	1	1	0	1	0	0	0	0	1	0	1	0	1	0
518	0	0	0	0	0	1	2	0	2	0	0	1	1	1	0	0	1	2	0	1	1	0	2	2	0	0	1	0	2	0	0	1	1	0	1	2	1	1	0	0	0	0	0	0	0	2	0	0	0
519	0	1	0	0	0	1	2	0	0	0	1	0	2	1	0	0	0	2	0	0	0	0	2	2	0	0	2	2	1	1	2	2	2	0	2	0	2	0	2	0	0	1	1	0	1	0	0	0	0
520	0	0	1	0	0	2	1	1	1	0	1	1	1	1	0	0	1	1	1	1	2	0	2	2	0	0	1	2	1	0	0	1	1	0	0	2	2	0	0	1	1	1	1	0	1	1	0	0	0
521	0	0	1	0	0	1	2	0	0	0	0	1	2	2	0	0	2	1	1	1	1	0	2	2	1	2	1	1	1	1	0	1	1	1	1	2	2	0	1	1	1	0	0	0	0	0	0	0	0
522	0	0	2	0	0	2	2	1	1	0	0	0	0	0	0	0	1	1	1	1	1	0	2	1	1	1	2	2	0	2	1	1	0	1	0	2	0	1	1	0	0	0	0	1	1	2	0	1	0
523	0	0	2	0	0	2	2	0	1	0	1	0	1	1	0	0	1	1	1	1	2	0	2	2	0	0	2	2	0	0	0	1	2	0	1	2	1	0	2	0	0	0	0	1	1	2	0	0	0
524	0	0	2	0	0	2	1	0	0	0	0	1	1	2	0	0	2	2	0	0	0	0	2	2	0	0	2	2	1	1	1	1	1	0	0	2	2	0	0	1	1	1	1	0	1	2	0	0	0
525	0	0	1	0	0	1	2	1	0	0	0	1	1	1	0	0	1	1	1	1	1	0	2	2	0	2	1	1	0	1	0	1	0	2	1	1	2	0	1	1	1	0	1	0	0	0	0	0	0
526	0	0	0	0	0	0	2	0	2	0	0	0	2	2	0	0	1	1	1	1	1	0	2	2	0	2	0	1	0	1	0	0	1	1	0	2	1	0	0	2	2	1	0	0	0	0	0	1	0
527	0	0	2	0	1	2	2	0	0	0	0	0	0	0	0	0	1	1	1	1	1	0	2	2	0	0	2	2	0	2	1	2	1	0	2	2	2	0	0	1	1	0	0	0	0	0	0	1	0
528	1	0	2	0	2	2	1	0	1	0	0	1	2	2	0	0	1	0	1	1	1	0	2	2	0	1	2	2	1	2	1	1	1	1	1	1	1	0	0	2	2	0	0	0	0	1	0	1	0
529	0	0	2	0	0	2	2	1	0	0	0	0	1	1	0	0	1	1	1	1	1	0	2	2	0	1	0	1	1	1	0	1	1	0	1	2	1	0	0	2	2	0	0	0	0	1	0	0	0
530	0	1	0	0	0	1	1	0	0	0	0	2	2	2	0	0	2	1	1	1	2	1	2	2	0	1	2	2	0	2	0	0	1	1	1	2	1	1	1	2	0	1	1	1	0	1	0	0	0
531	0	0	0	0	0	1	2	0	1	0	0	0	2	1	0	0	1	1	0	0	0	0	2	2	0	1	2	2	1	1	0	2	2	0	1	1	1	0	1	0	0	1	1	0	2	2	0	0	0
532	0	0	2	0	0	1	2	1	0	0	0	1	2	1	0	0	0	1	1	0	1	1	2	2	0	1	2	2	0	1	1	1	0	1	1	2	2	0	1	2	1	0	1	1	2	0	0	0	1
533	0	0	0	0	0	0	1	0	0	0	1	1	2	2	0	0	0	2	0	0	1	0	2	2	0	0	2	2	0	2	0	0	0	0	0	2	2	0	1	1	1	0	0	0	0	1	0	0	0
534	0	0	1	0	0	1	2	0	1	0	0	0	1	1	0	0	2	1	2	2	2	0	1	1	1	2	2	2	0	2	0	0	0	0	0	2	1	0	1	1	1	0	0	1	1	1	0	0	1
535	1	0	1	0	0	0	1	0	0	0	1	0	2	2	0	0	2	1	2	1	2	0	1	1	1	0	0	1	2	0	1	1	0	2	1	1	1	1	0	1	1	0	0	0	0	0	0	0	1
536	0	0	2	0	0	2	1	0	1	0	1	1	1	1	0	0	1	1	1	0	2	0	1	2	0	1	2	2	0	2	0	2	1	0	0	2	1	0	2	0	0	1	1	1	1	1	0	0	0
537	0	0	1	0	0	1	2	1	1	0	0	0	1	0	1	0	2	0	1	1	1	0	1	2	0	1	2	2	0	2	0	2	1	0	0	2	2	0	1	1	1	1	1	0	1	1	0	0	0
538	0	1	1	0	0	0	0	0	1	0	1	1	2	2	0	0	0	0	2	2	2	0	2	2	0	2	1	1	1	1	0	1	1	0	0	2	1	0	1	1	1	1	0	0	0	0	0	0	0
539	0	0	0	0	0	1	2	0	0	0	1	0	1	0	0	1	1	1	1	1	1	0	2	2	0	1	2	2	0	1	0	2	1	0	0	2	0	0	2	1	0	0	0	0	0	0	0	0	0
540	1	0	1	0	0	0	1	1	0	0	1	0	1	0	0	1	0	1	1	1	1	0	2	2	0	1	1	2	1	1	0	1	1	0	0	2	0	0	1	1	1	0	0	0	0	2	0	0	0
541	0	0	0	0	0	0	1	0	0	0	1	0	1	0	0	0	2	1	1	1	2	0	2	2	0	1	0	1	1	1	0	2	1	0	2	2	2	0	2	1	1	0	0	0	0	0	0	0	0
542	0	1	1	0	0	0	1	0	1	0	0	0	0	0	0	0	1	2	0	1	1	0	2	2	0	2	2	2	1	1	2	2	1	1	0	2	0	0	1	0	0	1	0	0	0	0	0	0	1
543	0	0	1	1	0	1	1	0	1	0	1	1	2	2	0	0	1	1	1	0	1	0	2	2	0	0	1	2	1	1	1	1	1	1	0	2	1	0	1	1	1	1	1	0	1	2	0	0	2
544	0	0	0	0	0	0	2	1	0	0	0	0	1	0	0	1	1	0	2	2	2	0	1	2	0	2	2	2	0	1	1	1	2	0	0	2	0	1	1	0	0	0	0	1	1	2	0	0	0
545	0	0	0	0	0	0	2	0	1	0	1	0	0	0	0	0	1	0	2	2	2	0	2	2	0	1	2	2	0	1	1	1	2	0	1	2	1	1	0	2	2	0	0	1	0	1	0	0	0
546	0	0	2	0	0	2	1	0	2	0	0	2	2	2	0	0	2	0	2	2	2	0	2	2	0	1	2	2	0	1	1	1	1	0	2	0	1	0	1	2	1	0	1	0	1	0	0	0	1
547	0	0	2	0	0	1	2	0	0	0	0	0	0	0	0	0	1	1	1	1	1	0	1	1	1	1	2	2	1	1	2	1	1	0	0	2	1	0	0	1	1	1	1	0	1	0	0	0	1
548	0	0	1	0	1	2	2	0	0	0	0	0	1	0	0	0	1	1	1	1	1	0	0	0	0	0	1	1	2	1	0	1	1	0	0	2	1	1	1	0	0	1	1	0	1	1	0	0	0
549	0	0	1	0	0	0	1	0	1	0	0	0	1	1	0	0	1	1	1	1	1	0	2	2	0	0	1	1	1	1	1	2	2	0	0	2	1	0	0	1	1	0	0	0	0	1	0	0	1
550	0	0	2	0	2	2	2	0	2	0	0	0	1	0	0	1	1	0	2	2	2	0	2	2	1	1	2	2	1	1	1	1	1	1	0	2	1	1	0	1	1	0	0	1	0	1	0	0	0
551	0	0	2	0	0	2	1	0	1	1	2	1	1	1	0	0	1	1	1	1	1	0	0	0	0	0	2	2	0	2	0	1	1	0	0	2	1	0	0	0	0	0	0	0	1	1	0	0	0
552	0	0	2	0	1	2	2	1	0	0	0	0	0	0	0	0	1	0	2	2	2	0	2	2	0	1	1	2	1	1	1	1	0	2	0	2	1	0	1	0	0	1	1	0	1	0	0	0	0
553	0	0	0	0	0	0	2	0	2	0	0	1	2	1	0	1	0	1	1	1	1	0	2	2	0	1	2	2	1	1	2	1	1	0	1	1	1	0	0	0	0	0	0	0	0	1	0	0	0
554	0	0	2	0	1	2	2	0	1	0	0	0	0	0	0	0	2	1	1	1	2	0	2	2	0	2	0	2	2	0	0	1	1	0	2	1	2	0	0	2	2	0	0	0	0	1	0	0	0
555	0	0	1	0	1	2	2	0	1	0	0	0	0	0	0	0	2	0	1	1	1	1	1	2	0	1	2	2	0	2	0	0	0	0	0	2	2	0	0	2	2	2	2	0	1	1	0	0	1
556	0	1	1	0	0	1	2	1	0	0	0	0	0	0	0	0	2	0	2	2	2	1	2	2	0	2	2	2	0	2	1	2	2	0	2	0	1	1	0	1	1	1	1	0	1	0	0	1	0
557	0	0	2	0	1	2	2	0	1	0	1	0	2	1	0	1	2	2	1	1	2	0	0	0	0	1	2	2	0	1	1	1	1	0	0	2	2	0	1	1	1	2	2	0	1	0	0	0	0
558	0	0	1	1	0	2	2	1	0	0	0	0	0	0	0	0	2	2	0	0	2	0	2	2	0	2	1	1	2	0	0	1	0	2	1	1	2	0	1	1	1	0	0	0	0	0	0	1	0
559	0	0	2	0	1	2	1	0	2	0	0	0	1	0	0	1	1	2	1	2	2	0	2	2	1	0	2	2	0	2	1	0	0	0	0	2	2	0	0	2	2	0	0	0	0	1	0	2	0
560	1	0	2	0	0	1	2	0	2	0	0	0	0	0	0	0	0	1	2	2	2	0	2	2	0	0	1	2	1	1	1	1	1	0	0	2	2	0	2	0	0	0	2	0	0	0	0	0	2
561	0	0	2	0	2	2	2	1	1	0	0	0	0	0	0	1	1	2	0	0	2	0	2	2	0	1	2	2	0	0	0	0	0	2	1	2	2	0	1	1	1	0	0	0	2	2	0	1	0
562	0	0	1	0	1	2	2	0	0	1	1	0	0	0	0	0	1	0	2	2	2	0	2	2	0	2	2	2	0	1	0	1	0	0	1	2	1	1	0	1	1	0	1	1	2	0	0	1	0
563	0	0	2	0	0	1	1	0	0	0	1	1	1	1	0	0	0	1	1	1	1	0	1	1	1	2	0	1	2	0	0	1	0	0	2	1	1	0	1	2	1	0	1	0	1	0	0	0	0
564	0	0	0	0	0	0	0	0	1	0	0	1	1	1	0	0	2	0	2	2	2	0	2	2	1	1	1	1	1	1	1	0	0	0	0	2	1	0	0	1	1	0	1	0	1	0	0	0	1
565	1	0	1	0	0	2	2	1	0	0	1	0	0	0	0	0	1	1	1	1	2	1	2	2	0	0	0	1	2	0	0	1	1	0	0	2	1	0	1	0	0	0	1	1	2	0	0	1	0
566	0	0	0	0	0	1	0	0	0	0	2	0	0	0	0	0	2	0	2	2	2	0	2	2	0	1	1	0	2	0	0	1	1	0	1	1	1	0	1	1	1	0	1	0	1	0	0	0	1
567	0	0	2	0	0	1	2	0	2	0	0	1	2	2	0	0	1	1	1	1	1	0	2	2	0	1	2	0	1	0	0	0	0	1	2	2	1	0	1	1	1	1	0	0	0	1	0	0	0
568	0	0	1	1	0	2	2	0	1	0	0	0	0	0	0	0	1	0	2	0	2	0	1	1	0	0	2	1	1	1	1	1	1	0	1	1	1	0	1	2	1	0	0	0	0	1	0	0	0
569	0	0	2	0	0	1	1	0	0	0	2	0	0	0	0	0	1	1	1	1	1	0	1	1	0	1	1	2	1	1	0	1	0	1	1	2	2	0	1	1	1	0	0	0	0	0	0	0	1
570	0	0	2	0	1	2	2	0	1	0	1	0	0	0	0	0	2	0	2	2	2	0	2	2	0	1	1	2	0	1	1	2	2	0	1	1	2	0	0	2	2	0	0	0	0	2	0	1	0
571	1	0	0	0	0	0	2	0	1	0	1	0	0	0	0	0	1	0	2	2	2	0	2	2	0	1	0	2	1	0	1	2	1	0	2	2	2	1	0	2	1	0	0	0	0	0	0	1	0
572	0	0	2	0	0	2	2	0	2	0	0	1	2	0	1	0	0	0	1	2	2	0	2	2	1	0	2	1	1	0	0	1	1	0	1	1	1	1	1	1	1	0	0	0	0	0	0	0	0
573	0	0	2	0	0	1	1	1	0	0	1	0	1	1	0	0	0	1	1	1	1	0	2	2	1	0	1	1	0	1	1	1	1	0	1	1	1	1	0	0	0	0	0	0	0	1	0	0	0
574	0	0	1	1	0	1	2	0	1	0	1	0	0	0	0	0	2	1	2	2	1	0	1	2	0	1	2	2	0	2	0	2	2	0	1	1	1	0	1	1	1	1	0	0	1	0	0	0	0
575	0	0	2	0	0	1	2	0	1	0	0	0	0	0	0	0	2	2	0	1	2	0	2	2	0	0	1	2	1	0	0	1	2	0	1	2	1	0	0	1	1	0	1	0	1	0	0	0	0
576	0	0	2	0	0	2	2	0	1	0	0	0	1	0	0	0	1	1	1	1	2	0	2	2	0	1	1	1	2	0	1	2	1	0	2	2	2	0	0	2	2	2	1	0	1	0	0	0	0
577	0	0	2	0	1	1	1	0	0	0	1	1	1	1	0	0	0	0	2	2	1	0	1	1	0	1	1	1	2	0	1	1	1	0	1	1	2	0	0	1	1	0	1	0	0	1	0	0	0
578	0	0	0	0	0	1	2	0	1	0	0	1	2	2	0	0	0	0	2	2	2	0	2	2	0	1	2	2	1	1	2	2	1	0	0	2	1	0	0	1	1	0	1	1	2	1	0	0	0
579	0	1	2	0	1	2	2	0	1	0	1	0	1	0	0	1	0	2	0	1	2	0	2	2	0	1	1	2	0	1	1	1	1	1	2	1	2	0	2	0	0	0	2	0	0	0	0	0	0
580	0	0	2	0	1	2	2	0	0	0	1	0	1	0	0	1	1	1	1	0	0	0	2	2	1	0	1	2	0	1	0	1	1	1	0	2	2	0	0	1	1	0	0	0	0	1	0	0	0
581	0	0	0	0	0	0	2	0	1	0	1	0	2	2	0	0	1	0	2	2	2	0	2	2	0	2	0	1	2	0	1	1	1	0	0	2	1	0	2	0	0	1	0	0	1	0	0	1	0
582	1	0	1	0	0	0	1	0	0	0	1	0	1	0	0	1	1	1	1	1	1	0	1	1	1	1	2	2	0	1	0	2	1	1	1	1	2	0	1	1	1	1	1	0	1	1	0	0	0
583	0	1	2	0	0	1	2	0	0	1	1	1	0	0	0	0	0	1	1	1	0	0	2	2	1	0	1	1	0	1	0	1	1	0	1	1	0	0	2	1	0	0	0	0	0	0	0	0	0
584	0	0	2	0	0	1	2	0	2	0	0	0	0	0	0	0	0	1	1	1	0	0	2	2	2	1	2	1	1	1	1	2	2	0	1	1	1	1	0	1	1	1	1	0	1	1	0	0	0
585	0	1	0	0	0	1	2	1	0	0	0	0	1	0	0	1	0	2	0	0	0	1	2	2	0	2	0	1	0	1	0	0	0	0	0	2	2	0	1	1	1	0	0	0	0	2	0	0	1
586	0	0	2	0	0	2	2	0	0	1	1	1	1	1	0	0	0	1	1	1	1	0	0	0	0	0	1	2	1	1	0	2	2	1	1	2	1	0	0	2	2	0	1	0	1	0	0	1	0
587	0	0	2	0	0	1	0	0	1	0	0	1	2	2	0	0	2	1	1	1	2	0	0	1	1	1	2	2	2	1	1	1	1	1	1	2	1	0	1	1	1	0	0	0	0	1	0	0	0
588	0	0	2	0	0	1	1	0	0	0	2	0	0	0	0	0	2	2	0	0	2	0	1	1	1	0	1	2	0	1	0	1	1	0	1	2	0	1	1	0	0	0	0	0	0	1	0	0	0
589	0	1	1	0	0	1	2	0	2	0	0	0	1	0	0	0	2	1	1	1	1	0	2	2	0	1	2	2	1	2	0	2	2	0	2	0	2	0	1	1	1	0	1	0	0	2	0	0	0
590	0	0	2	0	0	2	2	0	2	0	0	1	1	1	0	0	1	1	1	1	1	0	2	2	0	1	1	1	1	1	0	1	1	0	1	1	2	0	1	0	0	0	1	0	1	0	0	0	0
591	0	0	1	0	0	1	2	0	0	0	1	1	2	1	0	0	2	1	1	1	1	0	2	2	0	1	1	2	0	1	1	1	1	0	0	2	1	0	0	0	0	0	0	0	0	1	1	0	0
592	0	1	1	0	0	1	1	0	2	0	0	0	0	0	0	0	1	1	1	0	1	0	1	1	1	0	2	2	1	1	1	1	1	1	1	1	1	0	0	1	1	1	0	0	1	1	0	0	0
593	0	0	1	1	0	2	2	1	1	0	0	0	1	0	0	0	2	0	2	2	2	0	2	2	0	1	1	2	1	1	1	0	0	1	0	2	2	1	0	1	1	0	0	0	0	0	0	0	0
594	0	0	2	0	0	1	1	0	1	0	1	0	1	0	0	1	0	0	2	2	2	0	2	2	1	0	1	2	1	1	0	1	0	2	1	2	0	0	2	1	0	0	0	0	0	0	1	0	0
595	1	0	1	0	0	1	1	1	0	0	0	2	1	1	0	0	1	0	2	2	2	0	1	1	1	2	2	2	0	2	0	1	1	1	0	2	1	1	0	2	1	2	2	0	0	1	0	0	1
596	0	0	2	0	0	1	2	0	2	0	0	0	1	1	0	0	2	0	2	2	2	0	2	2	0	1	1	1	0	1	0	1	1	0	2	0	1	0	1	1	1	1	1	0	1	0	0	0	1
597	0	0	2	0	0	1	2	1	0	0	0	0	1	0	0	1	2	1	1	1	1	0	2	2	0	0	1	1	0	1	1	0	0	0	0	2	2	0	2	0	0	1	1	0	1	0	0	0	1
598	0	0	0	0	0	1	2	1	0	0	0	1	1	1	0	0	1	0	1	2	2	0	2	2	0	1	2	2	0	2	0	1	1	0	1	1	2	0	0	2	2	0	1	0	1	0	0	0	0
599	0	0	1	1	0	1	1	1	0	0	1	0	0	0	0	0	2	2	1	1	1	0	2	2	0	1	1	1	1	1	1	0	0	0	1	1	2	1	0	1	1	0	0	0	0	2	0	0	0
600	0	0	1	0	1	1	1	0	0	0	1	0	1	1	0	0	2	0	2	2	2	0	1	2	0	2	2	2	1	2	0	0	0	0	1	1	0	1	1	0	0	1	1	0	2	0	0	0	0
601	0	1	2	0	1	1	1	0	1	0	1	0	0	0	0	0	1	2	0	0	1	0	0	1	0	1	2	2	1	1	2	2	2	0	1	1	1	0	0	1	0	0	1	0	0	1	0	0	0
602	0	0	2	0	1	2	2	0	1	0	0	0	0	0	0	0	1	0	2	1	2	0	2	2	0	1	2	2	0	1	1	1	1	0	0	2	1	1	0	1	1	0	0	0	0	1	0	1	0
603	0	0	1	0	0	0	2	0	2	0	0	1	2	1	0	0	0	1	0	0	0	0	2	2	0	1	2	2	1	1	2	2	1	2	1	2	1	0	0	1	1	0	0	0	0	1	0	1	0
604	0	0	2	0	1	2	2	0	0	0	0	0	1	1	0	0	0	1	1	1	1	0	2	2	0	0	2	1	1	1	1	0	0	0	1	1	2	0	0	2	2	2	1	0	1	0	0	0	1
605	0	0	1	0	0	0	1	1	1	0	1	0	1	0	0	0	0	0	2	2	2	0	2	2	1	2	1	1	2	0	0	0	0	2	1	2	0	0	1	1	1	0	1	0	1	0	0	0	1
606	0	0	2	0	0	2	2	0	1	0	0	0	0	0	0	0	2	1	1	1	1	1	0	1	1	1	1	2	1	1	1	2	2	0	0	2	1	0	1	1	1	1	1	0	1	0	0	0	0
607	0	0	1	0	0	0	2	0	2	0	0	2	1	1	0	0	0	2	0	0	1	0	2	2	0	1	2	2	1	2	0	1	1	0	0	2	1	0	2	0	0	1	1	0	0	1	0	0	1
608	0	0	1	0	0	2	1	0	0	0	1	0	0	0	0	0	2	0	2	2	2	0	2	2	1	1	1	2	1	1	1	1	1	0	1	1	1	0	1	1	1	1	1	0	1	0	0	0	0
609	0	0	2	0	0	1	2	0	2	0	0	1	1	1	0	0	2	1	2	2	1	0	2	2	1	2	1	1	2	1	0	1	1	0	2	1	2	0	0	1	1	0	2	0	0	0	0	0	1
610	0	0	1	0	0	0	2	0	2	0	0	0	0	0	0	0	0	0	2	1	2	1	2	2	0	0	1	1	1	1	0	1	1	1	0	2	1	0	1	1	1	1	1	0	0	0	0	0	0
611	0	0	1	0	1	1	2	0	2	0	0	1	1	1	0	0	1	0	1	2	2	0	1	1	1	1	1	2	1	1	0	1	1	0	0	2	1	0	0	2	2	0	2	0	1	0	0	0	2
612	0	0	1	0	0	1	2	0	0	0	0	0	0	0	0	0	2	1	1	1	1	0	1	1	0	2	1	1	2	0	0	0	0	0	1	1	1	1	1	2	0	0	0	0	0	0	0	1	0
613	0	0	1	0	0	1	2	0	0	1	1	0	0	0	0	0	1	0	2	2	2	0	2	2	1	0	2	2	0	2	0	1	1	0	0	2	2	0	1	1	1	1	1	0	1	0	0	1	0
614	0	0	2	0	0	2	2	0	2	0	0	0	1	0	0	1	2	2	0	1	2	0	1	1	1	1	2	2	0	2	1	1	1	1	0	2	2	0	1	1	1	1	1	0	1	0	0	0	0
615	0	0	2	0	1	2	0	0	0	1	2	0	0	0	0	0	1	2	0	0	1	2	0	2	0	1	1	2	0	2	0	2	2	0	1	1	1	0	1	0	0	1	1	1	1	2	0	0	0
616	0	0	2	0	0	2	2	0	0	0	0	0	0	0	0	0	1	0	1	2	2	0	2	2	0	0	2	2	0	2	2	0	0	0	0	2	2	0	0	2	2	0	0	0	0	0	0	0	0
617	0	0	2	0	0	1	1	0	0	0	1	0	0	0	0	0	2	2	0	0	0	0	1	2	0	1	1	1	1	2	0	1	1	1	0	2	1	0	1	0	0	0	0	0	0	1	0	0	0
618	0	0	1	0	0	0	2	0	2	0	0	0	0	0	0	0	1	0	2	2	2	0	2	2	0	0	2	2	0	2	0	0	1	1	1	2	0	0	2	0	0	0	0	0	0	0	0	1	0
619	0	0	2	0	0	2	2	1	1	0	0	0	1	0	0	0	0	0	2	1	2	0	0	1	1	1	2	2	0	1	0	1	0	1	1	2	1	0	0	2	2	1	1	0	1	1	0	0	0
620	0	0	2	0	0	2	1	0	0	0	2	0	1	0	0	0	1	2	0	0	0	0	1	1	1	1	2	2	0	1	0	0	1	1	1	2	2	0	1	1	1	0	0	0	1	0	0	0	0
621	0	0	1	0	0	0	1	0	0	0	1	1	1	1	0	0	2	1	2	2	1	0	2	2	0	1	2	2	0	2	0	0	0	1	0	2	1	0	2	0	0	0	0	0	0	1	0	0	0
622	0	0	1	0	0	1	2	0	0	0	0	1	2	1	0	1	2	2	1	1	1	0	2	2	1	0	2	2	0	1	1	2	2	0	1	1	1	0	0	2	2	2	2	0	0	1	0	0	0
623	0	0	1	0	0	0	2	0	1	0	0	0	0	0	0	0	2	2	0	0	2	0	2	2	1	0	1	2	1	1	1	0	0	0	0	2	1	0	0	1	1	1	0	0	1	0	0	0	0
624	0	0	2	0	1	1	2	0	1	0	1	0	0	0	0	0	2	0	2	2	2	1	2	2	0	2	1	1	1	1	1	1	1	1	1	1	2	0	0	1	1	0	1	0	0	1	0	0	1
625	0	1	2	0	0	1	2	0	2	0	0	0	1	1	0	0	1	2	0	0	1	0	0	1	1	1	0	1	1	1	0	1	1	1	0	2	2	0	0	1	1	0	0	0	0	1	0	0	1
626	0	1	2	0	0	1	1	0	1	0	0	1	1	1	0	0	1	0	2	2	2	0	1	2	0	1	1	2	1	1	1	1	0	0	1	1	2	0	1	1	1	1	1	0	1	1	0	1	0
627	0	0	1	0	0	1	1	1	0	0	1	0	1	0	0	0	1	1	1	1	1	0	2	2	1	1	1	2	0	1	0	2	1	0	0	2	1	0	1	1	1	0	0	0	1	0	0	0	1
628	0	0	0	0	0	0	2	0	0	0	1	1	1	1	0	0	2	1	1	2	2	0	2	2	0	1	2	2	1	2	0	0	0	0	0	2	1	0	0	2	2	0	0	0	0	0	0	1	0
629	0	0	0	0	0	1	1	0	1	0	1	0	0	0	0	0	1	1	1	1	1	0	2	2	0	2	1	2	0	1	0	2	2	0	1	1	2	0	0	2	2	1	1	0	1	0	0	0	0
630	0	0	1	0	0	0	2	0	1	0	1	1	1	1	0	0	1	0	2	1	2	0	1	2	0	1	2	2	0	2	0	2	1	0	0	2	2	0	1	1	1	1	1	0	1	1	0	0	0
631	1	0	1	0	0	0	2	0	0	1	1	1	1	1	0	0	2	0	2	2	2	0	2	2	0	2	2	1	1	1	0	1	1	2	2	1	2	0	0	2	2	1	1	0	1	0	0	0	1
632	0	0	1	0	0	1	1	1	0	0	1	1	2	1	0	0	2	1	2	1	2	1	2	2	0	2	2	1	1	1	0	1	2	0	0	2	1	1	0	1	1	0	2	0	0	1	0	0	0
633	0	0	2	0	1	2	2	0	1	0	1	1	1	1	0	0	2	1	1	2	2	0	2	2	0	2	0	2	1	0	0	1	2	0	1	2	1	0	0	1	1	1	0	0	0	0	0	0	0
634	0	0	0	0	0	0	2	0	1	0	2	0	1	0	0	1	1	0	2	2	2	0	2	2	0	2	2	2	1	1	2	0	1	0	0	2	1	0	1	1	1	0	0	0	1	0	0	0	1
635	0	0	1	0	0	0	2	0	0	0	0	0	0	0	0	0	2	0	2	2	2	0	0	0	1	1	2	2	0	1	1	1	0	0	0	2	1	0	0	1	1	0	0	0	0	1	0	0	0
636	0	0	0	0	0	0	2	0	1	0	1	1	2	1	0	1	1	0	2	2	2	0	2	2	0	1	2	2	1	1	2	1	1	0	1	1	2	0	0	1	1	1	1	0	1	1	0	0	0
637	0	0	0	0	0	0	2	0	0	0	1	0	1	1	0	0	1	2	0	1	1	0	2	2	2	1	1	2	2	1	2	1	1	0	0	2	1	0	0	1	1	0	2	0	1	0	0	0	0
638	0	0	0	0	0	1	1	0	1	0	0	0	1	1	0	0	1	1	1	1	1	0	1	1	1	1	2	2	1	1	0	0	1	1	1	2	2	1	0	1	1	0	1	0	1	0	0	0	1
639	0	0	1	0	0	0	2	1	1	0	0	1	1	1	0	0	1	0	1	1	1	0	2	2	0	1	1	1	1	1	0	2	1	0	0	2	1	0	2	1	0	0	1	1	1	0	0	0	0
640	0	0	2	0	0	1	2	0	0	0	1	0	1	1	0	0	1	1	1	1	2	0	2	2	0	1	2	2	1	1	1	0	0	0	0	2	2	0	1	2	1	1	1	0	1	2	0	0	1
641	0	0	2	0	0	2	2	0	0	0	0	2	2	1	1	0	1	1	0	0	0	0	2	2	0	1	2	2	0	1	0	2	1	1	0	2	1	0	1	1	1	0	0	0	0	1	0	0	1
642	0	0	1	0	0	2	2	0	0	0	1	1	1	1	0	0	1	2	0	0	1	0	2	2	0	1	2	2	0	1	1	0	0	1	0	2	1	0	2	0	0	0	0	0	0	1	0	0	2
643	1	1	2	0	0	1	2	1	0	0	0	0	0	0	0	0	1	1	1	1	1	0	2	2	0	1	2	2	1	1	2	1	1	0	2	1	1	0	1	0	0	1	1	1	0	1	0	0	0
644	0	0	1	1	0	1	1	0	1	0	1	0	1	1	0	0	2	1	1	2	2	0	2	2	0	0	1	2	1	1	0	0	0	0	1	1	0	1	1	0	0	1	1	0	2	0	0	1	0
645	1	0	1	0	0	1	2	0	1	0	0	0	0	0	0	0	1	1	1	1	2	0	2	2	0	0	1	2	2	0	1	2	2	0	0	2	1	0	1	1	1	1	0	0	0	1	0	0	1
646	1	0	2	0	1	2	1	0	1	0	1	0	0	0	0	0	1	1	1	1	1	0	2	2	0	2	1	1	1	1	0	0	0	0	2	2	2	0	1	1	1	1	2	0	0	1	0	0	1
647	0	1	2	0	0	1	1	0	0	0	2	0	0	0	0	0	1	0	1	1	2	0	2	2	0	2	1	2	1	0	0	1	0	1	1	2	2	0	1	1	1	1	2	0	1	0	0	0	0
648	1	0	1	0	0	0	2	0	1	0	0	1	1	1	0	0	2	2	1	1	1	0	2	2	0	1	1	2	1	1	1	1	2	0	1	2	0	0	1	0	0	1	1	0	1	1	0	0	0
649	0	0	2	0	0	2	1	1	0	0	1	1	1	1	0	0	0	0	2	1	2	0	2	2	0	1	1	2	1	1	0	0	1	0	1	2	1	0	0	2	2	0	0	1	0	1	0	0	0
650	0	0	2	0	0	2	2	0	2	0	0	1	2	2	0	0	2	0	2	2	2	0	2	2	0	1	2	2	0	1	0	1	1	0	1	1	1	0	0	1	1	0	0	0	1	1	0	0	0
651	0	0	1	0	0	1	2	0	0	0	0	1	1	1	0	0	0	1	0	0	2	1	2	2	0	1	1	1	1	1	0	1	2	0	0	2	1	0	0	2	2	1	1	0	0	0	0	0	0
652	0	0	2	0	1	1	1	0	1	0	0	0	1	0	0	0	1	0	2	2	2	0	2	2	0	1	2	2	0	2	0	1	0	1	0	2	1	1	0	1	1	0	2	0	0	0	0	0	0
653	0	0	2	0	0	1	2	0	0	0	1	1	1	1	0	0	1	1	1	1	2	0	2	2	0	1	1	2	1	1	1	1	0	1	1	1	1	0	1	1	1	1	1	0	1	0	0	0	0
654	0	0	1	0	0	2	2	0	1	0	1	0	0	0	0	0	2	0	2	2	2	0	1	1	0	1	1	1	2	1	0	0	1	1	1	2	2	0	0	2	2	0	0	0	0	0	0	0	0
655	0	0	2	0	0	1	2	0	1	0	1	0	1	1	0	0	2	1	2	2	2	0	2	2	0	0	1	2	0	1	2	1	1	0	1	1	2	1	0	0	0	0	2	0	0	0	0	0	0
656	0	0	2	0	0	1	2	0	2	0	0	0	0	0	0	0	0	0	1	2	2	1	2	2	0	0	0	1	0	1	0	1	1	0	1	1	1	0	2	0	0	0	0	0	0	0	0	0	0
657	0	0	2	0	1	2	2	0	2	0	0	0	0	0	0	0	2	2	0	0	2	0	2	2	0	0	1	0	2	0	0	1	2	1	1	2	1	1	0	2	1	0	1	0	1	0	0	0	0
658	0	0	1	0	1	2	2	0	2	0	0	0	0	0	0	0	1	0	2	2	2	0	1	1	1	1	2	2	1	1	2	2	1	0	1	1	1	0	0	2	2	0	0	1	0	1	0	0	0
659	0	0	1	0	0	1	2	0	1	0	1	1	1	1	0	0	1	2	1	1	1	1	2	2	0	2	1	1	2	0	1	0	0	0	0	2	0	0	1	1	1	0	2	0	1	0	0	0	0
660	0	0	2	0	0	2	2	0	1	0	0	0	2	2	0	0	2	1	1	1	2	1	2	2	0	1	2	2	1	1	2	1	1	0	1	1	2	0	0	1	1	1	1	1	0	1	0	0	0
661	0	0	2	0	1	2	2	1	0	0	0	0	0	0	0	0	1	0	2	1	2	0	0	0	0	0	1	0	1	0	0	2	2	0	0	2	0	0	1	1	1	1	1	0	0	0	0	0	0
662	0	0	1	0	0	0	2	0	0	0	0	1	1	1	0	0	1	2	1	1	1	0	2	2	0	1	2	2	2	2	0	1	1	0	0	2	0	1	1	0	0	1	0	0	2	0	0	0	0
663	0	0	1	0	0	1	2	0	0	0	1	0	1	1	0	0	1	0	2	2	2	0	2	1	1	1	1	2	1	1	1	1	1	0	0	2	2	0	0	1	1	1	0	0	2	1	0	0	1
664	0	0	1	0	0	0	1	0	0	0	1	0	1	0	0	1	1	0	1	1	1	0	2	2	0	1	2	2	0	2	1	2	1	0	0	2	2	0	1	2	1	0	2	0	1	0	0	0	0
665	0	0	1	0	0	1	2	0	0	0	1	0	0	0	0	0	1	1	1	2	2	0	2	2	0	1	1	1	2	0	0	2	2	0	2	0	2	0	2	0	0	0	1	0	1	0	0	0	0
666	0	0	2	0	1	2	2	0	1	0	1	0	0	0	0	0	2	1	1	1	1	1	0	1	1	1	1	2	0	1	2	1	1	1	1	2	1	1	0	1	1	0	0	1	0	1	0	0	1
667	0	0	2	0	0	1	1	1	0	0	1	1	1	0	1	0	0	1	1	1	2	0	2	2	0	2	1	2	0	2	1	1	1	0	1	1	2	0	1	1	1	1	1	0	1	2	0	0	0
668	0	0	1	0	1	2	2	0	0	0	1	0	1	0	0	1	1	0	2	2	2	0	1	1	1	0	0	1	0	0	1	1	1	1	1	1	1	0	2	1	0	0	2	0	0	1	0	0	0
669	0	0	1	0	0	1	1	0	1	0	0	0	1	0	0	1	0	1	1	1	0	0	2	2	0	0	2	2	1	2	0	2	2	1	1	2	2	0	1	1	1	0	1	0	1	1	0	0	1
670	0	0	0	0	0	0	1	0	0	0	2	1	1	1	0	0	1	2	0	0	1	1	2	2	0	1	1	2	1	1	0	2	2	0	2	0	2	0	0	2	2	0	1	0	0	0	0	0	0
671	1	0	2	0	1	2	2	0	1	0	0	0	1	0	0	0	0	2	0	1	2	0	2	2	0	0	0	2	2	1	1	0	0	1	0	2	1	1	1	1	1	1	0	0	0	1	0	1	0
672	0	0	1	0	0	2	2	0	0	0	1	0	0	0	0	0	1	0	2	2	2	1	2	2	0	1	2	2	1	2	0	1	1	0	0	2	1	0	0	0	0	0	0	1	0	1	0	0	1
673	0	0	2	0	0	0	2	0	1	0	0	1	1	1	0	0	2	0	2	2	2	0	2	2	0	0	2	2	1	2	0	1	1	0	1	1	2	0	1	1	1	0	0	0	0	0	0	0	0
674	0	0	1	0	0	1	2	0	0	0	1	1	1	2	0	0	0	1	1	1	2	0	2	2	1	2	1	0	2	0	0	2	2	0	1	1	1	0	1	1	1	1	1	0	1	0	0	0	0
675	0	0	1	0	1	1	2	0	2	0	0	0	1	1	0	0	2	1	1	1	1	1	2	2	0	0	2	2	0	2	0	2	2	0	1	1	2	0	1	1	1	0	0	0	0	1	0	0	0
676	0	0	0	0	0	1	2	0	2	0	0	2	1	1	0	0	0	2	0	1	2	0	2	2	0	1	2	2	1	1	1	0	1	2	1	2	0	0	2	1	0	1	1	1	1	1	0	0	0
677	0	0	2	0	0	1	2	0	2	0	0	1	1	1	0	0	1	0	2	2	2	0	2	2	0	1	2	2	0	2	0	0	0	0	0	2	1	1	1	1	0	0	0	1	0	1	0	0	0
678	0	0	2	0	0	2	2	0	2	0	0	0	1	0	0	1	2	0	2	2	2	0	2	2	0	0	2	2	0	2	0	1	1	0	0	2	2	0	1	1	1	0	0	2	0	1	0	0	0
679	0	0	1	0	0	1	2	1	0	0	0	0	0	0	0	0	1	1	1	1	1	0	2	2	1	0	1	2	1	2	0	1	1	0	0	2	1	0	0	1	1	0	2	0	0	0	0	0	1
680	0	0	2	0	1	1	2	0	2	0	0	0	1	0	0	1	1	1	1	0	1	0	2	2	0	0	2	2	0	2	1	0	0	1	2	2	1	0	2	1	0	1	0	0	0	0	0	0	0
681	0	0	1	0	0	1	2	1	0	0	1	1	1	1	0	0	1	1	1	1	1	0	1	1	0	1	1	1	1	1	1	0	0	0	0	2	1	0	0	1	1	0	0	0	0	0	0	1	0
682	1	0	2	0	0	2	1	1	0	0	1	0	1	0	0	0	2	1	1	1	2	1	1	1	0	1	1	0	1	0	0	1	0	1	1	1	2	0	2	0	0	0	0	0	0	0	0	0	0
683	0	0	1	0	0	1	2	1	0	0	0	0	0	0	0	0	2	0	2	1	2	1	2	2	0	2	1	1	2	0	0	1	1	0	1	1	2	0	1	1	1	0	0	1	0	1	0	0	1
684	0	0	2	0	0	1	2	0	0	0	1	0	1	0	0	1	2	0	2	2	1	0	2	2	0	2	1	2	2	0	1	1	0	1	0	2	2	0	2	1	1	0	0	0	0	1	0	0	0
685	0	0	2	0	0	0	2	1	1	0	0	0	0	0	0	0	1	1	1	1	2	1	2	2	0	0	2	2	0	2	0	2	2	0	0	2	1	0	1	1	1	0	0	0	0	1	0	0	0
686	1	0	0	0	0	0	2	0	1	0	0	0	0	0	0	0	2	0	1	2	2	0	2	2	0	1	2	2	0	1	0	1	1	0	0	2	1	0	1	1	1	0	0	0	2	2	0	0	0
687	0	0	1	0	0	1	2	0	1	0	1	0	1	0	0	1	0	2	0	0	1	0	2	2	0	2	0	1	2	0	0	0	0	0	0	2	1	0	2	0	0	1	1	0	1	1	0	0	0
688	0	1	2	0	1	1	2	1	0	0	0	1	1	1	0	0	1	0	2	2	2	1	2	2	0	2	2	2	1	0	1	0	0	0	0	2	2	0	1	1	1	0	1	0	1	0	0	0	0
689	0	0	2	0	1	2	2	0	1	0	1	0	0	0	0	0	1	2	0	0	1	0	2	2	0	1	2	2	0	2	0	0	0	0	0	2	1	0	1	1	1	0	0	0	1	1	0	0	1
690	0	0	1	0	1	2	1	0	2	0	0	1	2	1	0	1	1	0	2	0	2	0	2	2	0	1	2	0	1	0	0	1	1	0	0	2	1	0	0	1	1	0	1	0	1	1	0	1	0
691	1	0	2	0	0	2	2	1	0	0	0	0	1	0	0	1	2	1	1	1	2	0	1	1	1	0	1	1	1	2	0	1	1	0	1	2	1	0	0	1	1	0	1	0	1	0	0	0	1
692	0	0	1	0	0	1	2	0	1	0	0	1	2	1	0	0	0	0	2	2	2	0	2	2	0	1	2	2	0	1	1	1	0	1	1	1	1	0	0	1	1	0	0	1	0	1	0	0	0
693	0	0	1	0	1	2	2	1	0	0	0	0	0	0	0	0	1	1	1	1	1	0	1	1	1	1	1	2	1	1	0	2	2	1	0	2	1	0	2	0	0	0	0	0	0	0	0	0	1
694	0	0	0	0	0	0	2	0	0	0	1	0	1	0	0	1	2	1	1	2	2	0	2	2	0	0	2	2	1	1	1	2	2	0	0	2	1	0	1	2	1	1	1	0	1	1	0	0	0
695	0	0	0	0	0	1	2	0	1	0	1	0	0	0	0	0	2	1	2	2	2	0	2	2	0	2	0	1	0	1	0	0	0	1	0	2	1	0	1	1	1	1	1	0	0	0	0	1	0
696	0	0	1	0	0	1	1	0	0	0	1	0	2	1	0	0	2	0	1	1	1	0	0	1	1	0	1	1	1	1	0	2	1	1	0	2	0	1	1	0	0	0	0	0	2	2	0	1	0
697	0	0	1	0	0	1	2	0	2	0	0	0	0	0	0	0	1	1	1	1	1	0	2	2	0	2	2	2	0	2	1	2	2	0	1	1	1	0	0	2	2	0	1	1	2	0	1	0	0
698	0	1	1	0	1	2	2	0	1	0	2	0	0	0	0	0	1	0	1	2	2	0	2	2	0	1	1	0	2	0	0	2	1	0	1	1	1	0	0	1	1	0	0	0	0	0	0	0	1
699	0	0	2	0	0	1	1	0	1	0	0	1	1	1	0	0	1	1	1	1	2	0	2	2	0	1	1	1	0	1	1	0	0	0	0	2	2	0	2	0	0	0	0	0	0	0	0	0	0
700	0	0	2	0	0	2	1	1	1	0	0	0	2	1	0	1	2	0	2	2	2	0	2	2	0	2	0	1	1	1	0	1	2	0	0	2	2	0	0	1	1	0	1	0	1	0	0	0	0
701	0	0	0	0	0	1	2	1	1	0	0	0	1	0	0	1	1	2	0	0	2	0	1	1	1	1	2	2	0	2	0	1	1	0	1	2	2	0	0	2	1	0	0	0	0	1	0	0	0
702	0	0	1	0	0	1	2	0	0	0	1	1	2	1	0	1	0	2	0	0	1	0	2	2	0	0	0	1	2	0	0	1	1	0	0	2	1	1	0	1	1	1	1	0	1	0	0	0	1
703	1	0	1	1	0	1	2	0	0	0	0	0	1	0	0	0	1	0	2	2	2	0	2	2	0	0	2	1	1	1	0	1	1	2	0	2	1	1	0	1	1	0	0	0	0	1	0	0	1
704	0	0	2	0	0	1	1	1	0	0	1	0	0	0	0	0	0	2	0	0	1	0	2	2	0	2	1	1	1	1	0	1	1	0	1	1	1	0	0	1	1	0	1	0	1	0	0	0	0
705	1	0	2	0	1	1	2	0	1	0	2	0	0	0	0	0	1	1	1	0	1	0	2	2	0	0	2	2	0	2	0	1	1	0	0	2	2	0	1	1	1	1	2	0	1	0	0	0	0
706	0	0	2	0	1	2	2	1	1	0	0	0	2	0	0	1	2	0	2	2	2	0	0	0	0	0	2	1	1	0	0	2	1	1	0	2	1	1	0	0	0	0	0	0	0	0	0	0	2
707	1	0	1	0	0	1	1	0	1	0	0	0	2	1	0	0	2	0	2	2	2	0	1	1	0	2	2	2	0	0	0	1	1	0	0	2	2	0	0	2	2	0	1	0	0	0	0	0	0
708	0	0	0	0	0	1	1	0	0	0	1	1	2	2	0	0	1	1	1	1	1	1	1	2	0	0	1	1	0	1	1	1	0	0	0	2	1	0	0	2	2	0	0	1	0	0	0	0	0
709	0	0	0	0	0	1	1	0	1	0	1	2	2	2	0	0	1	1	1	1	1	1	1	2	0	1	2	2	0	2	1	1	1	0	1	2	2	0	0	2	2	0	0	0	0	0	0	0	0
710	0	0	0	0	0	1	2	0	1	0	0	0	1	0	0	0	1	1	1	1	2	0	1	1	1	2	1	2	1	1	1	2	2	0	0	2	2	0	1	1	1	0	0	0	0	0	0	0	1
711	1	0	1	0	0	0	1	0	1	0	1	1	1	1	0	0	0	0	2	1	2	0	2	2	0	0	2	2	1	1	1	0	0	0	0	2	1	0	0	1	1	0	0	0	0	1	0	0	0
712	0	0	2	0	0	1	1	0	0	0	1	0	2	1	0	0	1	0	2	1	2	0	2	2	0	0	2	2	0	2	0	1	1	0	1	2	1	1	1	1	0	1	0	0	0	1	0	0	0
713	0	0	2	0	0	2	2	0	2	0	0	0	1	0	0	1	1	1	1	1	1	0	1	1	0	0	1	1	1	1	0	1	1	0	1	1	1	0	1	1	1	1	0	0	0	1	0	0	0
714	1	0	1	0	0	2	1	0	1	0	1	1	1	1	0	0	2	1	1	2	2	0	2	2	0	1	2	2	0	2	0	1	2	0	1	2	2	0	1	1	1	0	0	0	0	1	0	0	0
715	0	0	1	0	0	1	1	0	1	0	1	0	1	0	0	0	1	0	2	2	2	0	2	2	0	1	2	2	0	2	0	2	2	0	0	2	1	0	0	1	1	0	1	0	1	0	0	0	0
716	0	0	2	0	0	1	1	0	0	0	0	0	1	0	0	0	0	1	1	1	1	0	2	2	1	0	2	2	0	2	0	0	0	0	0	2	1	2	0	0	0	0	1	0	0	0	0	1	0
717	0	0	1	0	0	1	1	0	2	0	0	0	1	0	0	1	0	0	1	2	2	1	2	2	0	0	2	2	1	1	2	2	1	1	0	2	1	1	0	1	1	0	0	0	0	0	0	2	0
718	0	0	2	0	0	1	2	1	0	0	0	1	2	1	0	0	1	1	1	1	1	0	1	1	1	1	1	1	1	1	0	0	0	0	0	2	2	0	0	1	1	0	0	0	0	0	0	0	1
719	1	0	0	0	0	0	2	0	0	0	1	0	1	0	0	0	1	2	0	0	0	0	2	2	0	1	1	2	1	1	1	1	0	2	0	2	1	0	0	1	1	0	0	1	0	1	0	0	0
720	0	0	0	0	0	0	2	0	0	0	0	0	0	0	0	0	0	1	1	1	2	0	1	1	2	2	2	2	1	2	0	1	1	0	0	2	1	1	0	1	1	0	1	0	1	1	0	0	0
721	0	0	0	0	0	0	1	0	0	0	1	0	1	0	0	1	1	1	1	1	1	0	2	2	0	1	0	1	0	0	0	1	1	0	0	2	1	0	0	1	1	0	0	0	0	0	0	0	0
722	0	0	2	0	1	2	2	0	1	0	1	0	1	0	1	0	1	2	1	1	1	0	2	2	0	0	2	2	0	1	0	2	2	0	0	2	0	0	2	0	0	0	0	0	0	1	0	0	0
723	0	0	2	0	0	2	2	1	1	0	0	1	2	2	0	0	0	2	0	0	0	0	2	2	0	0	1	2	1	1	1	2	2	0	1	1	0	0	1	1	1	0	1	1	1	1	0	0	0
724	0	1	1	0	0	2	2	0	1	0	1	1	1	1	0	0	1	1	1	1	1	0	2	2	0	1	2	2	0	2	0	0	0	0	0	2	2	0	2	1	1	0	0	0	0	1	0	0	0
725	0	0	1	0	0	0	2	0	2	0	0	0	1	1	0	0	2	0	1	2	2	0	2	2	1	0	2	2	1	2	1	2	1	1	0	2	1	0	1	1	1	0	0	0	0	1	0	0	0
726	0	0	2	0	1	2	2	1	0	0	0	1	1	0	1	0	1	1	1	1	1	0	2	2	0	2	1	1	1	2	0	1	1	0	2	1	2	0	0	2	2	0	1	0	1	0	0	0	0
727	0	0	0	0	0	0	2	0	1	0	0	1	2	1	0	0	1	2	0	1	1	0	2	2	0	1	2	2	0	2	0	0	0	0	2	2	1	1	0	1	1	0	1	0	1	0	0	0	0
728	0	0	2	0	0	2	2	0	1	0	0	0	1	0	0	1	2	1	1	2	2	0	1	2	0	0	1	1	2	0	1	1	1	1	2	1	1	1	0	1	1	0	1	0	1	0	0	0	0
729	0	0	2	0	0	2	2	0	1	0	0	0	1	0	0	0	0	0	1	1	2	0	0	1	0	1	2	2	1	2	1	0	1	0	0	2	2	0	1	1	1	0	0	0	0	0	0	0	0
730	1	0	1	0	0	1	1	0	0	0	1	1	1	0	0	0	0	2	0	0	0	1	0	1	1	1	0	1	0	1	0	0	0	0	0	2	1	1	0	0	0	1	1	0	1	1	0	0	0
731	0	0	2	0	1	2	2	0	1	0	1	0	1	1	0	0	1	1	1	1	1	0	2	2	0	1	2	2	0	0	0	1	1	1	1	1	2	0	0	2	2	0	0	1	0	1	0	0	0
732	0	0	2	0	1	1	2	0	0	0	0	1	1	1	0	0	1	1	0	0	1	0	2	2	0	0	0	1	1	1	0	1	1	1	0	2	0	0	2	1	0	0	0	0	0	1	0	0	1
733	0	0	2	0	1	2	2	0	1	0	1	0	0	0	0	0	2	0	2	2	2	0	2	2	0	2	1	1	1	1	0	1	2	0	0	2	1	1	0	1	1	0	0	0	0	0	0	0	0
734	0	0	0	0	0	0	2	1	0	0	0	2	2	1	1	0	1	0	2	1	2	0	2	2	0	0	2	2	0	1	0	0	0	1	0	2	2	0	0	1	1	0	0	0	0	0	0	1	0
735	0	0	2	0	0	1	1	1	1	0	0	0	1	0	0	1	1	2	1	2	2	1	1	2	0	0	2	2	0	1	1	2	2	0	1	1	1	1	1	1	1	1	1	0	1	0	0	0	0
736	0	1	1	0	0	1	2	0	0	0	1	0	0	0	0	0	1	1	1	1	1	0	2	2	1	2	2	2	0	2	0	1	1	1	0	2	0	0	1	1	1	1	1	0	0	0	0	0	0
737	0	0	1	0	0	1	1	0	0	0	1	0	1	1	0	0	1	0	2	2	2	1	0	1	1	1	2	2	0	2	0	1	1	2	2	1	1	0	2	0	0	0	0	0	1	0	0	0	0
738	0	0	2	0	0	2	2	0	0	0	0	0	0	0	0	0	0	1	2	2	2	0	2	2	1	0	1	2	2	1	1	2	2	0	1	1	1	0	1	1	1	0	1	0	0	0	0	0	1
739	0	0	2	0	1	1	2	0	1	0	0	0	1	0	0	0	0	1	0	0	0	0	1	2	0	0	0	2	2	0	0	1	2	0	1	2	2	0	2	0	0	1	0	0	1	0	0	0	0
740	0	0	2	0	1	2	1	0	1	1	2	0	0	0	0	0	1	2	0	0	2	0	2	2	0	1	1	2	0	1	0	1	1	0	0	1	1	0	2	0	0	0	0	1	0	1	0	1	0
741	1	0	1	0	0	1	2	1	1	0	0	0	0	0	0	0	1	2	1	1	1	0	1	1	1	2	1	1	1	1	0	2	2	0	1	1	1	1	0	0	0	0	0	0	0	0	0	0	1
742	1	0	1	0	0	1	1	0	0	0	1	0	0	0	0	0	1	0	2	2	2	0	2	2	0	0	2	2	1	1	2	1	1	0	0	2	1	1	0	2	1	0	1	0	1	0	0	0	1
743	0	0	1	0	0	1	2	0	1	0	0	0	0	0	0	0	1	1	1	1	1	0	1	2	0	2	1	1	0	1	0	0	0	0	1	1	1	0	0	0	0	0	0	0	0	1	0	0	0
744	0	0	1	0	0	1	2	0	0	0	1	0	1	0	0	0	1	2	0	0	1	0	2	2	0	0	1	1	1	1	0	2	1	1	1	1	1	0	0	2	2	0	0	1	0	1	0	0	0
745	1	0	0	0	0	0	1	0	0	0	1	0	1	0	1	0	0	1	1	1	1	0	2	2	0	2	1	2	2	1	0	2	2	0	1	1	2	0	1	1	1	2	2	0	0	1	0	0	0
746	0	0	1	0	0	1	1	0	0	0	1	0	1	0	0	0	1	1	1	1	1	0	1	1	1	2	2	2	1	1	1	1	2	0	0	2	1	1	0	1	1	0	0	0	1	0	0	0	0
747	1	1	2	0	0	1	1	0	1	0	0	1	1	1	0	0	1	1	1	1	1	0	2	2	1	2	1	1	0	2	1	1	1	0	0	2	1	0	0	1	1	1	1	0	1	1	0	0	0
748	0	0	1	0	0	1	2	0	1	0	1	1	2	1	0	0	1	1	1	1	2	0	2	2	1	0	2	2	1	2	0	1	1	0	0	2	1	0	2	0	0	1	1	0	1	0	0	1	0
749	1	0	2	0	1	2	2	0	2	0	0	0	1	1	0	0	1	1	1	1	1	0	1	2	0	1	1	1	1	1	0	1	1	0	1	1	2	0	0	2	2	0	0	0	0	1	0	0	0
750	0	0	0	0	0	1	2	0	0	0	0	1	0	0	0	0	1	0	2	2	2	0	2	2	0	1	1	2	0	2	0	0	1	0	0	2	1	0	2	1	0	1	1	0	1	1	0	0	1
751	0	0	2	0	0	1	1	0	1	0	0	0	1	0	0	0	0	2	0	0	1	0	2	2	0	2	0	1	2	0	1	1	1	1	0	2	1	0	1	1	1	1	1	0	1	1	0	0	0
752	1	0	2	0	0	1	1	0	0	0	1	0	0	0	0	0	0	1	0	0	0	1	1	2	0	1	2	2	0	2	0	0	0	1	0	2	1	0	2	0	0	1	1	0	1	1	0	1	0
753	0	1	1	0	0	2	2	1	1	0	0	0	1	0	0	0	1	0	2	2	2	0	1	1	1	2	1	2	0	1	0	0	1	1	1	2	1	1	0	1	1	0	2	0	1	0	0	0	0
754	0	0	1	0	0	2	1	0	0	0	1	0	1	0	0	1	1	1	1	1	1	0	2	2	0	1	1	2	1	0	0	0	1	1	1	2	1	0	0	2	2	0	0	0	0	1	0	0	0
755	0	0	0	0	0	1	0	0	0	0	1	0	0	0	0	0	1	0	2	2	2	0	1	1	1	0	2	2	0	2	0	2	1	2	1	1	1	0	1	1	1	2	2	0	0	1	0	0	0
756	0	0	0	0	0	1	2	0	0	0	1	0	0	0	0	0	2	1	1	1	2	0	2	2	0	0	2	2	0	2	0	0	1	0	0	2	2	0	1	1	1	1	0	0	1	1	0	2	0
757	0	0	1	0	0	2	2	1	0	0	0	0	1	1	0	0	1	1	1	1	1	1	2	2	0	2	2	2	0	1	1	0	0	0	0	2	1	1	0	1	1	0	1	0	1	0	0	0	1
758	0	0	1	0	0	1	2	1	1	0	0	0	0	0	0	0	1	1	2	2	2	0	1	1	0	2	1	1	1	0	0	2	1	2	1	2	1	0	1	1	1	1	1	0	1	1	0	0	0
759	0	1	2	0	1	2	2	0	1	0	1	1	1	1	0	0	0	1	1	1	1	1	2	2	0	0	2	2	0	2	1	1	1	1	0	2	2	0	1	1	1	0	0	0	0	1	0	0	0
760	0	0	2	0	0	0	1	0	0	0	1	0	0	0	0	0	1	1	1	1	2	0	1	1	0	1	1	1	2	1	0	2	2	0	1	1	2	0	1	1	1	1	1	0	1	0	0	0	0
761	0	0	1	0	0	2	2	0	2	0	0	0	0	0	0	0	0	2	1	1	1	0	2	2	0	0	1	1	1	1	0	1	1	1	2	1	1	1	0	1	1	0	1	0	0	0	0	0	0
762	0	0	0	0	0	0	1	0	0	1	1	0	0	0	0	0	1	0	1	2	2	0	1	1	1	0	1	0	2	0	0	1	1	0	1	1	1	1	0	0	0	0	0	0	0	1	0	1	0
763	0	0	2	0	0	2	2	1	0	0	0	1	1	1	0	0	2	0	2	2	2	0	2	2	0	1	1	2	1	0	0	2	2	0	1	1	2	0	0	1	1	0	0	0	0	0	0	0	0
764	0	0	2	0	0	2	2	1	1	0	0	2	2	1	1	0	2	2	1	1	2	0	1	1	1	1	1	2	1	1	0	1	1	0	0	2	1	0	0	2	2	1	0	0	0	0	0	0	0
765	0	0	2	0	0	1	2	0	1	0	1	0	2	1	0	1	1	1	1	1	1	1	0	1	1	1	2	2	0	2	1	1	0	1	0	2	2	0	2	0	0	1	1	0	1	1	0	1	0
766	1	0	2	0	1	2	1	0	1	0	1	0	2	1	0	0	2	1	1	2	2	0	2	2	0	1	2	2	0	2	2	0	0	0	0	2	1	1	1	2	0	0	1	0	1	0	0	1	0
767	0	0	1	0	0	1	1	0	1	0	1	0	0	0	0	0	1	0	2	1	2	0	2	2	0	1	1	2	1	1	0	1	1	1	2	0	2	0	0	2	2	1	1	0	1	1	0	1	0
768	0	0	2	0	0	1	2	1	0	0	0	2	2	2	0	0	1	1	1	1	2	0	2	2	0	1	1	1	0	0	0	1	1	0	1	1	2	0	1	1	1	0	0	0	0	0	0	1	0
769	0	0	2	0	0	2	2	0	2	0	0	0	1	0	0	0	1	1	1	1	1	0	2	2	0	2	2	2	1	2	0	1	1	0	0	2	1	1	1	1	0	0	0	0	0	1	0	0	1
770	0	0	1	1	0	1	2	0	1	0	1	0	1	0	0	1	0	2	0	0	0	0	2	2	0	2	2	2	0	1	0	1	1	0	0	2	2	0	0	2	2	0	0	1	0	1	0	0	0
771	0	0	2	0	0	2	1	0	0	0	1	1	2	1	0	0	0	0	2	2	2	0	2	2	0	1	1	1	1	0	0	0	0	1	0	2	1	0	1	1	1	0	0	0	0	1	0	0	0
772	0	0	2	0	0	1	2	1	0	0	0	0	0	0	0	0	1	0	2	1	2	0	1	1	1	2	1	1	1	1	0	1	1	2	1	2	2	0	0	1	1	0	1	1	2	1	0	0	0
773	0	0	2	0	1	2	2	1	0	0	0	0	1	0	0	1	0	1	1	1	1	0	2	2	1	1	2	2	1	1	0	0	1	1	1	2	1	0	2	0	0	0	0	0	0	0	0	0	0
774	0	1	2	0	1	1	1	1	0	0	0	1	1	1	0	0	1	1	1	0	0	0	2	2	0	1	1	2	0	1	2	2	1	0	1	1	1	0	1	1	1	0	0	0	0	1	0	0	1
775	0	1	2	0	0	1	2	0	1	0	0	0	2	1	0	0	1	1	1	2	2	0	1	1	1	1	2	2	1	0	1	2	2	1	0	2	2	0	0	2	2	0	0	0	0	1	0	0	2
776	0	0	1	0	1	1	2	1	1	0	0	0	2	1	0	0	0	1	0	0	0	0	2	1	1	1	0	1	1	1	0	1	0	1	1	1	1	0	1	1	1	0	1	0	1	1	0	0	0
777	0	0	2	0	0	2	2	0	0	0	0	0	0	0	0	0	2	1	1	1	2	0	2	2	0	1	0	0	1	1	0	0	0	0	0	2	2	0	0	2	1	1	1	0	1	1	0	0	0
778	0	0	2	0	0	1	2	0	2	0	0	1	1	1	0	0	2	1	1	1	2	0	2	2	0	1	1	1	1	2	0	1	2	0	0	2	1	0	1	0	0	1	1	0	1	2	0	1	1
779	0	0	1	0	0	1	2	0	2	0	0	0	0	0	0	0	1	1	1	1	1	0	2	2	0	0	2	2	2	1	1	2	1	0	1	1	1	0	0	1	1	1	1	0	0	1	0	0	0
780	0	1	2	0	0	1	1	0	0	0	1	0	0	0	0	1	2	0	2	2	2	0	2	2	0	0	2	2	0	2	1	0	0	0	0	2	1	0	1	1	1	0	2	0	0	0	0	0	0
781	0	0	2	0	1	2	1	0	2	0	0	0	1	1	0	0	0	1	1	1	2	0	1	2	0	2	2	2	0	1	1	2	2	0	0	2	1	0	0	1	1	2	2	0	1	1	0	1	0
782	0	0	1	0	0	1	1	0	1	0	0	1	1	1	0	0	0	0	2	2	2	2	0	2	0	1	2	2	0	2	0	1	1	0	0	1	2	0	1	1	1	0	0	1	0	1	0	0	1
783	0	0	1	0	1	1	1	0	0	1	1	0	0	0	0	0	2	0	2	2	2	0	1	2	0	0	1	0	1	0	0	0	0	1	2	2	1	0	0	2	2	1	0	0	1	0	0	1	0
784	1	1	2	0	0	1	2	0	1	0	1	1	2	1	0	0	1	0	2	2	2	0	1	2	0	1	1	2	2	1	0	1	1	1	0	2	0	0	2	0	0	0	0	1	0	0	0	0	0
785	0	0	2	0	0	2	1	0	1	0	1	0	0	0	0	0	2	1	1	1	1	0	2	2	0	1	2	2	0	2	1	1	1	0	1	1	2	1	0	0	0	1	1	0	1	1	0	0	0
786	0	0	2	0	0	1	1	1	0	0	1	1	2	2	0	0	1	0	1	1	1	0	2	2	0	1	1	1	1	2	0	0	0	1	2	2	1	0	0	0	0	0	0	0	0	0	0	2	0
787	0	0	2	0	1	1	2	1	1	0	0	0	0	0	0	0	1	1	1	1	1	0	2	2	0	1	1	2	1	1	0	1	1	0	1	1	1	0	2	0	0	0	0	0	0	1	0	0	0
788	0	0	2	0	0	2	1	2	0	0	0	0	1	1	0	0	1	1	2	2	2	0	1	1	0	1	1	1	1	1	0	1	1	0	1	0	1	1	1	2	0	0	0	0	0	0	0	0	0
789	0	0	2	0	0	1	2	1	1	0	0	1	1	1	0	0	1	1	1	1	2	0	2	2	0	1	2	2	2	1	1	1	1	1	1	1	1	0	1	1	1	0	0	1	0	0	0	2	0
790	0	0	2	0	0	2	1	0	0	0	1	0	1	0	0	1	1	0	2	1	2	0	1	2	0	1	2	2	0	2	0	2	1	0	0	2	1	0	1	1	1	1	1	0	0	0	0	0	1
791	0	0	1	0	0	0	2	0	0	0	0	0	0	0	0	0	1	0	1	1	1	0	1	1	1	1	1	1	1	2	0	1	1	0	1	1	1	0	0	1	1	0	0	0	0	1	0	0	0
792	0	0	1	0	1	2	2	1	0	0	0	1	2	1	0	0	1	2	0	1	1	0	1	1	1	0	1	1	0	0	0	2	2	0	0	2	1	0	1	1	1	0	0	0	0	0	0	0	1
793	0	1	1	0	0	1	1	0	0	0	1	1	1	1	0	0	1	1	0	0	1	0	1	1	1	0	1	2	1	1	1	1	1	1	1	2	1	0	1	0	0	0	0	0	0	1	0	0	0
794	0	0	2	0	0	1	1	1	0	1	1	0	1	1	0	0	1	1	1	1	2	0	2	2	0	1	1	0	2	0	0	1	0	0	0	2	2	0	0	2	2	1	0	0	0	0	0	1	0
795	0	1	1	0	1	1	2	1	0	0	0	0	0	0	0	0	2	0	2	2	2	0	1	1	0	0	1	1	0	1	0	1	1	1	0	2	1	0	1	1	1	1	0	0	0	1	0	1	0
796	0	0	1	0	0	2	2	1	0	0	0	0	1	0	0	1	1	0	2	2	2	0	2	2	0	1	0	2	1	0	1	1	1	1	1	1	1	0	1	2	1	1	1	0	1	1	0	2	0
797	0	0	2	0	0	1	1	1	0	0	1	0	0	0	0	0	2	0	2	2	2	0	2	2	0	1	0	1	2	0	0	1	1	1	0	2	0	1	0	1	1	0	0	0	1	1	0	0	0
798	0	0	1	0	0	1	2	0	0	0	0	0	1	0	0	1	1	0	2	2	2	0	2	2	1	0	2	1	1	1	1	0	0	0	0	2	2	1	0	2	1	0	1	1	2	0	0	1	0
799	0	0	2	0	0	1	2	0	1	0	0	0	0	0	0	0	1	1	1	1	2	1	1	2	0	1	1	2	0	1	0	1	1	0	1	2	2	0	1	1	1	0	1	0	1	0	0	0	0
800	0	0	1	0	0	0	2	1	1	0	0	0	1	0	0	1	1	1	1	1	2	0	1	1	0	1	1	1	1	1	0	2	1	0	1	1	2	1	0	2	1	0	0	0	0	0	1	0	1
801	0	0	1	1	0	1	2	0	2	0	0	1	1	1	0	0	1	1	1	1	1	0	2	2	0	1	2	2	1	2	0	1	2	0	1	2	1	0	1	2	1	1	1	0	1	1	0	0	0
802	0	1	2	0	0	1	2	0	2	0	0	0	0	0	0	0	0	0	2	2	2	0	2	2	1	0	2	2	1	1	1	0	0	1	0	2	1	1	1	2	0	0	0	0	1	0	0	0	2
803	0	0	1	0	0	1	2	0	2	0	0	0	2	1	0	1	0	2	0	1	2	0	1	1	1	2	2	2	0	0	0	1	1	0	1	1	1	0	0	1	1	1	1	0	1	0	0	1	0
804	0	0	1	0	0	1	2	0	2	0	0	0	1	0	0	1	1	1	1	1	1	0	1	1	0	2	1	2	0	1	1	1	1	2	1	1	1	1	1	1	1	1	1	0	1	1	0	0	1
805	0	0	1	0	1	2	0	0	1	0	1	0	0	0	0	0	1	1	2	2	2	0	2	2	0	0	1	1	1	1	0	1	2	1	2	1	2	0	0	2	2	0	0	1	0	0	0	0	0
806	0	0	2	0	0	2	1	0	2	0	0	0	0	0	0	0	1	1	1	1	2	0	2	2	0	1	2	2	0	2	0	2	1	0	0	2	2	0	1	1	1	1	1	0	2	0	0	1	0
807	0	0	1	0	1	2	1	0	0	0	1	1	1	1	0	0	2	0	2	2	2	0	0	0	0	1	2	0	1	0	0	2	1	0	1	1	1	1	1	1	1	1	1	0	1	1	0	0	0
808	0	0	1	0	1	1	1	0	0	0	2	1	1	1	0	0	0	2	0	0	1	0	2	2	0	0	1	2	1	1	1	1	1	0	1	1	2	0	1	1	1	1	1	0	0	0	1	0	0
809	0	0	1	0	1	1	2	0	1	0	0	1	1	1	0	0	0	2	0	0	0	1	2	2	0	2	1	2	1	1	0	1	1	0	0	2	2	0	2	0	0	0	0	1	0	1	0	0	0
810	0	0	2	0	0	2	1	1	0	0	1	1	1	1	0	0	2	2	1	1	1	0	2	2	0	1	1	1	0	1	1	1	1	2	0	2	0	0	2	0	0	1	0	0	0	1	0	0	0
811	0	0	0	0	0	1	1	0	1	0	1	1	2	1	0	0	1	1	1	1	2	0	2	2	0	1	0	1	1	1	0	0	0	1	2	2	2	0	1	1	1	0	1	1	1	0	1	0	0
812	0	1	2	0	0	1	2	1	0	0	0	0	2	1	0	0	1	0	1	2	2	0	2	2	0	1	2	2	0	2	0	1	1	0	0	2	2	0	2	1	1	0	1	0	1	1	0	0	0
813	1	0	2	0	1	2	2	1	1	0	0	0	0	0	0	0	1	1	1	1	1	0	2	2	0	1	2	2	1	1	1	1	1	0	1	2	1	1	0	0	0	0	1	0	1	0	0	0	1
814	0	0	2	0	0	2	1	0	1	1	0	0	0	0	0	0	2	1	1	1	2	0	2	2	0	0	1	2	1	1	1	1	1	0	1	2	1	0	0	2	2	1	1	0	1	0	0	0	2
815	0	0	2	0	0	2	2	0	1	0	0	0	0	0	0	0	2	1	2	2	2	0	2	2	1	2	1	1	1	2	0	0	0	1	0	2	2	0	1	1	1	2	2	0	1	1	0	1	0
816	0	0	1	0	1	2	2	0	2	0	0	0	0	0	0	0	1	1	1	1	2	0	2	2	1	0	1	1	1	1	1	2	1	1	1	1	1	0	1	1	1	0	1	0	0	0	0	0	0
817	0	0	0	0	0	0	2	1	1	0	0	0	1	0	0	1	0	0	2	2	2	0	2	1	1	1	2	2	0	2	1	2	2	0	0	2	2	0	1	1	1	0	0	0	0	1	0	1	1
818	0	0	0	0	0	0	1	0	0	0	1	0	1	1	0	0	2	0	2	2	2	0	2	2	0	2	2	2	1	0	1	2	1	0	2	2	1	0	2	0	0	0	1	0	1	0	0	0	0
819	0	0	1	0	0	1	1	0	0	0	0	0	0	0	0	0	1	0	2	2	2	0	2	2	0	1	2	2	1	1	2	2	2	0	0	2	2	0	1	2	1	0	2	0	1	0	0	0	0
820	0	0	2	0	0	2	1	0	0	0	0	0	0	0	0	0	0	1	1	1	1	0	2	2	0	2	2	2	0	1	1	0	0	0	0	2	2	0	0	2	2	1	1	0	1	1	0	0	0
821	0	0	0	0	0	0	2	0	1	0	0	1	1	1	0	0	1	1	1	1	2	0	2	2	1	2	1	2	2	1	0	2	2	0	0	2	1	0	0	0	0	1	1	0	1	1	0	1	0
822	0	0	1	0	0	2	2	0	1	0	0	1	1	1	0	0	1	1	1	1	2	0	2	2	0	1	2	2	0	2	1	2	2	0	1	1	0	0	2	1	0	0	0	0	0	1	0	0	0
823	0	0	1	0	0	0	2	0	0	0	1	0	0	0	0	0	1	1	1	1	1	0	1	1	0	2	1	2	1	1	1	1	2	0	0	2	1	0	1	0	0	1	1	0	0	0	0	0	0
824	0	0	2	0	0	1	1	0	1	1	2	0	0	0	0	0	2	0	2	1	2	0	2	2	1	0	1	2	1	1	1	1	1	0	0	2	1	1	0	1	1	0	0	0	2	2	0	0	1
825	0	0	1	0	0	1	2	1	0	0	0	1	1	1	0	0	2	1	1	1	1	0	2	2	0	1	2	1	1	1	1	1	1	0	0	2	0	1	1	0	0	2	2	0	1	1	0	0	0
826	0	0	2	0	0	2	2	0	0	0	0	0	0	0	0	0	1	1	1	1	1	0	2	2	1	0	2	2	1	1	2	2	2	0	1	1	1	0	1	0	0	0	1	0	0	0	0	0	0
827	0	0	2	0	0	1	2	0	0	1	1	0	0	0	0	0	2	0	2	2	2	0	2	2	0	1	1	2	2	1	1	1	0	0	1	2	1	0	0	1	1	0	2	0	0	0	0	1	0
828	0	0	0	0	0	1	1	1	0	0	0	0	1	1	0	0	1	0	2	2	2	0	2	2	0	2	1	1	0	0	0	1	0	1	1	1	2	0	0	2	1	0	0	0	0	1	0	0	0
829	0	0	0	0	0	1	0	0	0	0	2	0	0	0	0	0	0	2	1	1	1	0	2	2	0	2	0	1	2	0	0	2	1	0	1	1	1	0	0	2	2	0	0	1	0	0	0	0	1
830	0	0	1	0	0	0	2	0	0	0	0	1	2	2	0	0	2	0	2	2	2	1	2	2	0	2	1	2	1	1	1	2	1	0	1	1	0	1	1	0	0	0	0	0	0	0	0	0	1
831	0	0	1	0	0	1	2	1	1	1	0	1	2	2	0	0	2	1	1	2	2	0	2	2	0	1	1	2	2	0	1	1	1	0	1	2	0	1	1	0	0	1	1	0	0	1	0	1	0
832	0	0	1	0	0	0	2	1	1	0	0	0	1	0	1	0	2	0	2	2	2	0	2	2	1	0	1	2	0	1	2	2	2	0	1	1	1	1	0	1	1	0	1	0	1	0	0	0	0
833	0	0	2	0	1	2	0	0	0	0	1	0	1	0	0	1	0	0	2	2	2	1	0	1	0	0	1	2	1	2	0	2	2	0	1	1	1	0	1	1	1	0	0	0	0	1	0	0	0
834	0	1	1	0	1	1	2	0	2	0	0	0	0	0	0	0	0	1	1	1	2	0	1	1	1	1	1	2	0	1	0	2	2	0	2	0	1	1	1	1	0	1	0	0	0	1	0	0	1
835	0	0	2	0	0	2	1	1	1	0	0	0	2	1	0	1	0	0	1	1	2	0	2	2	0	0	1	2	1	1	1	0	0	1	0	2	2	0	0	1	1	0	2	0	0	0	0	0	0
836	0	0	2	0	0	1	2	0	2	0	0	0	0	0	0	0	2	1	1	1	1	0	1	1	1	0	1	2	0	1	1	2	2	0	1	1	1	0	2	0	0	0	0	0	0	2	0	1	0
837	0	0	1	0	0	1	1	0	1	0	0	0	0	0	0	0	1	1	1	1	2	0	2	2	0	0	1	2	1	1	1	2	2	0	2	0	1	0	0	2	2	0	1	0	0	0	0	0	0
838	0	0	2	0	0	2	2	1	0	0	0	0	0	0	0	0	2	0	2	2	2	0	2	2	0	1	1	1	1	1	0	1	1	0	0	2	1	1	0	1	1	0	0	0	0	2	0	0	0
839	0	0	0	0	0	1	2	0	0	0	0	0	1	1	0	0	2	2	0	1	2	0	2	2	0	1	1	1	1	0	0	0	0	0	0	2	1	0	0	2	2	0	0	0	0	0	0	0	1
840	0	0	1	0	0	1	0	0	1	0	0	0	0	0	0	0	1	0	1	1	1	0	2	2	0	1	1	2	1	1	0	1	0	0	1	2	0	0	1	1	0	0	0	0	0	1	0	0	1
841	0	0	1	0	0	0	2	0	0	1	1	0	0	0	0	0	1	1	1	1	2	0	2	2	0	0	2	2	0	2	0	2	2	0	2	0	0	1	1	0	0	1	0	0	0	0	0	0	0
842	0	0	2	0	1	2	2	0	0	0	0	1	1	1	0	0	1	0	2	2	2	0	2	2	0	1	2	2	0	1	1	1	0	1	1	1	1	0	1	1	1	0	0	0	0	0	0	0	0
843	0	0	2	0	0	1	1	0	1	0	1	0	1	1	0	0	2	1	2	1	2	1	2	2	0	2	1	1	0	1	0	1	2	1	2	1	2	0	0	1	1	0	1	0	1	0	0	0	0
844	0	0	1	0	0	0	1	0	0	0	1	0	0	0	0	0	0	0	1	1	1	0	1	1	0	0	2	2	0	2	0	2	1	0	1	1	2	0	1	1	1	0	1	0	1	0	0	0	0
845	0	0	2	0	1	2	1	1	1	0	0	1	2	1	0	0	1	2	0	0	0	0	1	1	0	1	2	2	0	1	1	1	1	1	2	0	2	0	0	2	2	1	0	0	0	0	0	0	1
846	0	0	2	0	0	2	2	1	0	0	0	1	1	1	0	0	2	1	1	2	2	0	2	2	1	1	2	2	0	1	0	1	1	0	1	1	1	0	0	2	2	0	0	0	1	1	0	0	0
847	0	0	1	0	0	1	2	0	1	0	0	0	0	0	0	0	1	0	2	0	2	0	2	2	0	0	1	2	2	1	1	0	0	0	0	2	0	0	1	0	0	0	0	0	0	1	0	0	0
848	0	0	2	0	1	1	2	0	1	0	0	0	0	0	0	0	1	0	2	2	2	0	2	2	0	1	1	1	0	1	1	1	1	1	1	1	1	0	0	2	2	1	1	0	1	0	0	0	0
849	0	0	1	0	0	0	2	0	2	0	0	0	0	0	0	0	0	1	0	0	0	0	1	1	1	0	1	0	2	0	0	2	2	1	0	2	2	0	0	2	2	1	1	0	1	0	0	0	1
850	0	0	0	0	0	1	0	0	0	0	2	0	1	1	0	0	2	0	2	2	2	0	2	2	0	2	1	2	1	1	0	2	2	0	1	1	2	0	1	1	1	0	0	0	0	0	0	1	0
851	0	1	1	0	1	1	2	1	1	0	0	0	1	0	0	0	2	0	2	2	2	0	2	2	0	1	1	1	2	0	1	1	0	0	1	2	2	0	0	2	2	0	0	0	0	0	0	0	1
852	0	0	1	0	0	0	1	0	0	0	1	0	1	0	0	1	2	0	2	2	2	0	0	0	0	0	1	2	0	1	1	1	1	0	1	1	2	0	1	1	1	0	0	0	0	0	0	0	1
853	0	1	1	0	1	1	1	0	1	0	0	0	0	0	0	1	0	0	2	2	2	0	0	0	0	0	2	2	0	1	0	1	1	1	1	1	1	0	0	1	1	0	1	0	0	0	0	0	0
854	0	0	1	0	0	1	1	0	0	0	1	1	1	1	0	0	1	1	1	1	2	0	2	2	0	2	2	2	0	2	1	0	1	0	0	2	2	0	0	1	1	1	1	0	0	0	0	1	0
855	1	0	1	1	0	1	1	0	1	1	1	1	1	1	0	0	1	2	1	1	1	0	2	2	0	0	2	2	0	2	1	1	0	1	0	2	0	0	1	1	0	0	1	0	1	0	0	0	0
856	0	0	1	0	0	2	2	0	0	0	0	0	0	0	0	0	0	0	2	1	2	0	2	2	0	1	0	2	0	1	0	1	1	2	0	2	1	0	1	0	0	0	1	0	1	0	0	0	1
857	0	0	1	0	0	1	2	0	2	0	0	0	0	0	0	0	2	0	2	1	2	0	1	1	0	0	1	2	2	1	2	0	1	2	1	2	2	0	0	2	2	0	0	0	0	2	0	0	0
858	0	0	1	0	1	1	2	0	2	0	0	1	1	1	0	0	2	0	2	2	2	0	2	2	0	1	1	1	1	2	0	2	1	0	1	1	2	1	0	1	1	1	1	0	1	0	0	0	0
859	0	0	2	0	1	2	2	0	2	0	0	1	1	1	0	0	2	0	1	1	1	0	2	2	0	2	2	2	1	1	1	1	1	0	1	1	1	1	0	1	1	0	0	0	0	1	0	1	0
860	0	0	1	0	0	1	1	0	1	0	1	1	1	1	0	0	1	0	2	2	2	0	2	2	0	0	1	1	1	1	0	1	1	0	0	2	1	1	0	1	1	0	1	0	1	1	0	0	0
861	0	0	0	0	0	0	2	0	1	0	1	0	0	0	0	0	1	0	2	2	2	0	2	2	0	1	2	2	0	2	1	1	1	0	0	2	1	0	1	1	1	1	1	0	1	1	0	0	0
862	0	0	1	0	0	1	0	0	1	0	0	0	1	1	0	0	2	1	1	2	2	0	2	2	1	0	1	1	1	1	0	1	1	0	1	1	0	0	2	0	0	0	0	0	0	1	0	0	0
863	0	0	1	0	0	1	1	0	1	0	1	0	1	0	0	1	0	0	2	1	2	0	2	2	0	0	1	1	1	1	0	2	1	2	1	1	1	0	2	0	0	1	1	0	0	1	0	0	0
864	1	1	2	0	1	2	2	0	2	0	0	1	1	1	0	0	2	1	1	1	1	0	2	2	0	0	1	1	2	0	0	1	1	0	1	1	1	0	0	1	0	0	1	0	1	0	0	0	0
865	0	0	1	0	0	0	2	0	0	0	1	0	1	0	0	1	0	1	2	2	2	0	2	2	0	0	1	2	1	1	0	0	1	1	1	2	1	1	0	0	0	1	1	0	0	1	1	0	1
866	0	0	0	0	0	1	2	0	0	0	0	0	2	2	0	0	1	0	2	2	2	0	2	2	0	0	0	2	1	0	0	2	2	0	0	2	2	0	0	2	2	0	0	1	1	2	0	0	0
867	1	0	0	0	0	0	0	0	0	0	1	0	0	0	0	0	2	2	1	1	1	0	0	0	1	1	1	2	1	1	1	2	2	0	1	1	1	1	1	0	0	0	1	0	1	0	0	0	0
868	0	0	1	0	0	1	2	0	0	0	0	1	2	2	0	0	1	1	1	1	1	0	2	2	0	1	1	2	0	2	1	1	0	2	0	2	1	1	0	0	0	0	0	1	0	1	0	0	0
869	0	0	1	0	0	0	2	0	0	0	0	0	1	0	0	1	0	0	1	1	2	0	1	2	0	1	1	2	2	1	2	1	1	0	0	2	1	0	1	2	1	1	1	0	1	2	0	0	0
870	0	0	1	0	0	1	1	1	0	0	0	1	2	2	0	0	0	1	1	1	1	0	2	2	0	1	0	1	0	0	1	1	1	0	1	1	2	0	0	2	2	0	1	0	1	0	0	1	0
871	0	0	2	0	1	2	2	0	1	0	0	1	1	1	0	0	1	1	1	1	1	0	2	2	0	1	1	2	2	2	0	1	1	0	1	1	1	0	1	1	1	0	0	2	0	2	0	0	0
872	0	0	2	0	0	1	1	0	1	0	1	1	1	1	0	0	1	0	2	2	2	0	2	2	1	0	1	2	2	1	2	0	0	1	0	2	2	0	2	0	0	0	1	0	0	1	0	0	1
873	0	1	2	0	1	1	1	0	1	0	0	1	1	1	0	0	1	1	1	1	2	0	2	2	0	0	2	2	0	1	1	1	1	0	1	2	2	0	2	0	0	0	0	0	0	0	0	0	0
874	0	0	1	0	0	1	2	0	0	0	0	0	1	0	0	1	2	0	2	2	2	0	2	2	0	1	2	2	0	2	1	1	1	0	0	2	1	1	0	0	0	1	1	0	1	1	0	0	1
875	0	0	1	0	0	1	2	0	0	1	1	0	1	1	0	0	1	0	2	2	1	0	2	2	0	1	1	1	2	1	0	1	1	0	2	1	1	0	0	1	1	1	1	0	1	1	0	0	0
876	0	1	0	0	0	1	2	0	1	0	0	1	1	1	0	0	0	1	1	1	0	0	2	2	1	1	1	2	2	1	1	0	0	1	0	2	1	1	1	2	0	0	2	0	0	0	0	0	0
877	0	0	1	0	0	0	2	1	0	0	0	0	0	0	0	0	1	1	1	1	1	1	2	2	0	1	2	2	2	1	1	1	1	0	2	1	1	0	0	2	2	0	0	1	0	0	0	0	1
878	0	0	1	1	0	1	2	0	0	0	0	1	2	1	0	0	2	0	1	1	1	0	1	1	0	1	1	2	1	1	1	0	1	1	0	2	2	0	0	2	2	0	0	0	0	1	0	0	0
879	0	0	1	1	1	2	2	1	0	0	0	0	1	1	0	0	2	1	1	1	1	0	2	2	0	1	1	1	0	1	0	1	1	0	1	1	2	0	1	1	1	1	1	0	1	0	0	0	0
880	1	0	1	0	0	1	1	0	1	0	0	0	0	0	0	0	1	1	1	1	1	0	1	1	1	2	1	1	2	0	0	1	0	0	2	1	2	0	1	1	1	0	1	0	1	0	0	0	1
881	0	0	0	0	0	0	1	0	0	0	1	1	1	1	0	0	1	1	1	1	1	0	2	2	0	1	1	1	2	0	0	2	2	0	1	1	1	0	0	1	1	0	0	0	0	1	0	0	0
882	0	0	1	0	0	1	2	0	2	0	0	0	0	0	0	0	1	1	1	1	1	1	2	2	0	1	2	1	1	1	1	1	1	0	0	2	1	0	0	0	0	0	0	0	0	1	0	0	0
883	0	0	1	0	0	1	2	1	1	0	0	1	1	1	0	0	1	1	1	1	1	0	1	1	0	2	2	2	0	2	1	1	0	1	0	2	1	0	2	0	0	2	1	0	1	0	0	0	0
884	0	0	1	0	1	1	1	1	0	0	1	0	1	0	0	1	0	1	1	0	1	0	2	2	0	0	2	2	0	1	0	0	0	0	0	1	2	1	0	2	1	0	0	0	0	1	0	0	1
885	0	0	1	0	0	1	2	1	1	0	0	0	0	0	0	0	1	0	2	1	2	1	1	1	0	1	2	0	1	0	0	2	1	1	1	1	1	1	1	2	0	1	2	0	1	0	0	0	0
886	0	0	2	0	0	1	2	0	1	0	0	0	0	0	0	0	1	1	1	1	2	0	1	1	1	1	2	2	1	1	2	1	2	0	1	2	2	0	0	1	1	0	0	0	0	0	0	0	0
887	0	0	1	1	0	1	1	0	0	0	1	0	0	0	0	0	2	0	2	2	2	0	0	1	0	0	2	2	0	2	0	1	1	1	2	0	1	0	0	1	1	0	0	0	1	1	0	0	0
888	0	0	1	0	0	1	2	1	0	0	1	2	2	2	0	0	0	0	2	1	2	0	2	2	0	2	1	2	0	2	1	0	0	0	0	2	1	0	1	1	1	0	0	1	0	1	0	0	0
889	0	0	1	0	0	1	2	0	0	0	1	0	0	0	0	0	1	1	1	0	1	0	2	1	1	1	1	1	1	0	0	1	0	1	1	2	2	0	1	1	1	0	0	0	0	1	1	0	1
890	0	0	0	0	0	1	2	0	2	0	0	0	2	2	0	0	2	1	1	1	1	0	1	1	1	1	2	2	0	1	0	0	0	0	0	2	2	0	0	2	2	1	1	0	1	1	0	0	0
891	1	0	2	0	0	2	1	0	0	0	1	0	1	0	0	1	1	0	2	2	2	0	2	2	0	0	0	2	1	1	0	1	1	0	1	2	2	0	2	0	0	0	1	0	0	0	0	0	0
892	0	0	0	0	0	1	1	1	0	0	1	1	0	0	0	0	1	1	1	1	2	0	2	2	0	1	1	2	1	1	1	1	0	1	1	1	1	0	1	1	1	0	0	0	0	0	0	0	0
893	0	1	2	0	0	1	1	2	0	0	0	0	0	0	0	0	1	0	1	1	2	0	2	2	0	1	2	2	1	1	0	1	1	0	0	2	1	0	1	1	1	0	0	0	0	1	0	0	0
894	0	0	2	0	1	1	1	0	1	0	0	1	1	0	1	0	0	0	2	1	2	0	2	2	0	1	1	1	1	1	0	2	1	0	0	2	1	0	0	2	2	1	1	0	1	0	0	0	0
895	1	0	0	0	0	1	1	0	0	0	1	1	1	1	0	0	1	1	1	1	1	0	2	2	0	0	1	1	0	1	0	1	0	0	1	2	2	0	1	1	1	0	1	0	1	0	0	0	0
896	0	0	1	0	0	1	2	1	0	0	0	0	1	0	0	0	2	1	2	1	2	0	1	2	0	0	2	2	0	1	1	1	0	0	1	1	0	2	0	0	0	0	0	0	0	0	0	1	0
897	0	0	2	0	0	1	2	0	2	0	0	0	0	0	0	0	0	2	0	0	1	0	1	2	0	1	2	2	0	2	1	0	0	0	0	2	1	0	1	2	1	0	0	0	0	2	0	1	0
898	0	0	2	0	1	2	2	0	0	0	0	1	1	1	0	0	2	2	0	0	0	0	2	2	0	0	2	2	0	2	1	0	0	0	0	2	0	0	1	0	0	0	1	0	1	0	0	0	0
899	0	0	2	0	0	0	1	1	1	0	0	0	0	0	0	0	2	2	1	1	1	0	2	2	0	0	1	1	1	1	0	1	0	0	1	1	2	0	0	1	1	1	0	0	0	1	0	0	0
900	0	0	1	0	0	1	2	0	0	0	1	1	1	1	0	0	1	1	2	2	2	0	1	1	1	1	2	2	0	2	1	1	1	0	1	1	2	0	1	1	1	0	0	0	0	1	0	1	0
901	0	0	1	0	0	1	1	0	1	0	1	1	2	2	0	0	1	1	1	1	1	0	2	2	0	0	2	2	0	2	0	0	1	1	1	2	2	1	0	1	1	0	1	0	0	0	0	0	0
902	0	0	1	0	0	0	1	0	1	0	1	0	0	0	0	0	0	1	1	1	0	0	2	2	1	1	1	1	2	0	1	1	1	0	0	2	1	1	0	1	1	0	0	1	0	1	0	0	0
903	0	0	1	0	1	1	2	0	0	1	1	0	0	0	0	0	0	2	0	0	1	0	1	1	0	0	2	2	1	1	0	2	1	0	1	1	2	0	0	1	1	0	1	0	1	0	0	0	0
904	0	0	1	0	0	1	1	0	1	0	1	0	2	1	0	0	2	1	1	1	2	0	2	2	0	0	1	2	1	1	1	2	2	0	2	0	1	0	1	0	0	0	2	0	0	0	0	0	0
905	0	0	2	0	0	2	1	0	1	1	2	0	0	0	0	0	2	0	2	2	2	0	1	1	0	1	1	2	1	1	0	1	1	1	1	1	1	0	0	1	1	0	0	0	0	0	0	0	1
906	0	0	1	0	0	1	2	0	0	0	0	1	2	0	1	0	0	1	1	1	1	0	2	2	0	2	0	2	1	0	1	0	0	0	0	2	1	0	0	1	1	0	0	0	0	0	0	0	0
907	0	0	1	0	0	2	2	0	2	0	0	1	1	1	0	0	1	0	2	2	2	1	2	2	0	2	1	2	1	1	1	1	1	0	1	0	2	0	0	2	2	1	0	0	1	1	0	0	0
908	0	0	2	0	1	2	2	0	1	0	0	0	0	0	0	0	1	1	1	1	1	0	1	1	1	2	1	0	2	0	0	2	1	2	1	1	2	0	1	1	1	1	1	0	0	1	0	0	1
909	0	0	2	0	1	2	1	0	1	0	0	1	1	1	0	0	0	0	2	2	2	0	2	2	0	1	0	1	0	1	0	1	2	0	1	2	2	0	0	2	2	1	1	0	1	1	0	0	0
910	0	0	2	0	0	1	2	0	1	0	1	1	2	1	0	0	1	0	1	2	2	0	2	2	0	2	1	1	0	1	0	2	1	1	0	2	1	0	0	2	2	0	1	0	1	0	0	1	1
911	0	0	0	0	0	0	2	1	0	0	0	1	1	0	1	0	2	1	1	1	1	0	2	2	0	2	2	2	1	1	2	1	0	1	0	2	2	0	0	2	2	0	0	0	0	1	0	0	0
912	0	0	2	0	0	2	1	0	0	0	2	1	1	1	0	0	0	0	2	1	2	0	2	2	0	2	2	2	1	2	1	2	1	0	0	2	1	0	2	0	0	0	0	0	0	0	0	1	0
913	0	1	2	0	0	1	1	0	0	0	1	0	2	2	0	0	1	1	1	1	1	0	2	2	0	0	1	1	0	1	0	1	1	0	0	2	2	0	1	1	1	1	0	0	0	0	0	0	1
914	0	0	2	0	0	2	1	0	1	0	0	0	2	2	0	0	1	0	2	2	2	0	1	2	0	2	0	1	2	0	0	1	1	0	0	2	1	0	2	0	0	0	0	0	0	2	0	0	0
915	1	0	1	0	0	1	1	1	1	0	0	1	1	1	0	0	2	1	1	1	1	0	1	1	1	0	2	2	1	2	0	0	0	0	1	1	1	0	2	0	0	0	0	0	1	0	0	0	1
916	0	0	2	0	0	1	1	0	1	1	1	0	1	0	0	0	1	1	1	1	1	0	2	2	0	0	2	2	0	2	1	2	1	0	1	1	1	1	0	1	1	1	1	0	1	1	1	0	0
917	0	0	2	0	0	2	2	0	1	0	0	2	2	2	0	0	0	1	1	1	0	0	1	1	0	1	0	1	0	1	0	1	1	0	1	1	2	0	1	1	1	1	0	0	0	0	0	0	0
918	0	0	2	0	0	2	2	1	0	0	0	0	0	0	0	0	0	0	2	2	2	0	2	2	0	1	0	2	2	1	1	0	0	1	1	1	2	0	0	1	1	1	0	0	0	0	0	0	0
919	0	0	2	0	1	2	2	0	1	0	1	0	0	0	0	0	1	1	1	1	1	0	2	2	0	1	1	1	0	1	0	1	0	0	2	1	1	0	0	2	2	0	0	0	0	1	0	0	0
920	1	0	1	0	0	1	1	0	1	0	0	1	1	1	0	0	2	0	2	2	2	0	2	2	0	0	1	1	1	1	0	1	1	0	0	2	2	0	1	1	1	0	1	0	0	1	0	0	0
921	0	0	2	0	1	1	1	0	1	0	1	0	0	0	0	1	1	0	2	2	2	0	2	2	0	2	2	2	1	2	0	2	1	0	1	1	2	0	0	2	2	0	0	0	1	1	0	0	2
922	0	0	2	0	2	2	2	0	1	0	0	0	0	0	0	0	1	0	2	2	2	0	0	1	0	1	2	2	0	0	0	0	1	1	1	2	2	0	0	1	1	0	0	0	0	0	0	0	1
923	0	0	1	0	1	1	1	0	1	0	1	0	0	0	0	0	1	1	1	1	2	0	2	2	1	2	1	2	0	2	0	1	1	0	0	2	2	0	0	2	2	0	0	0	0	1	0	1	0
924	0	0	1	0	0	1	2	0	1	0	0	0	1	0	0	1	1	0	2	2	2	0	1	1	1	1	2	2	0	2	1	1	1	0	0	2	0	1	0	0	0	1	0	0	0	0	0	0	0
925	0	0	2	0	0	1	2	1	0	0	0	0	0	0	0	0	2	0	1	1	1	0	2	2	0	1	2	2	0	2	1	1	0	0	0	2	2	0	0	2	2	0	0	0	1	0	0	1	0
926	0	0	0	0	0	0	1	1	0	1	1	0	0	0	0	0	2	0	2	2	2	0	2	2	0	1	1	1	0	1	0	1	0	1	0	2	1	1	0	1	1	0	0	0	0	0	0	0	0
927	0	0	2	0	1	2	2	1	0	0	0	0	0	0	0	0	1	2	0	0	0	0	2	2	0	1	1	1	2	1	0	0	0	0	1	1	1	1	0	1	1	2	2	0	0	1	0	0	0
928	0	1	2	0	0	1	2	0	2	0	0	0	0	0	0	0	1	2	0	0	1	0	2	2	0	0	1	1	1	1	0	0	1	0	0	2	2	0	1	1	1	1	1	0	1	0	0	1	0
929	0	0	0	0	0	1	2	1	0	0	1	1	0	0	0	0	2	1	1	2	2	0	2	2	0	1	1	1	0	1	1	2	2	0	0	2	0	0	2	0	0	0	0	0	1	1	0	0	0
930	0	0	1	0	0	1	2	1	0	0	0	1	1	1	0	0	2	2	1	1	1	0	2	2	0	1	2	2	0	2	1	2	2	0	1	1	2	0	1	1	1	0	0	0	0	0	0	1	1
931	0	0	1	0	0	0	2	0	1	0	1	0	0	0	0	0	2	1	1	1	1	0	2	2	0	0	2	2	0	2	0	1	2	1	2	2	1	0	1	1	1	1	1	1	1	2	0	0	1
932	1	0	0	0	0	0	1	0	0	0	1	0	1	1	0	0	1	1	1	1	1	0	2	2	0	2	2	2	0	2	0	2	2	0	1	1	1	0	1	1	1	0	0	1	0	1	0	0	0
933	0	0	2	0	1	2	2	0	0	0	1	0	0	0	0	0	2	1	1	1	2	0	2	2	0	1	1	2	0	1	0	0	1	2	1	2	1	0	2	0	0	1	1	0	1	0	0	0	0
934	0	0	1	0	0	1	2	0	0	0	1	0	0	0	0	0	2	2	0	1	2	0	0	0	0	0	1	2	2	1	1	2	2	0	0	2	2	0	0	2	2	0	1	1	1	1	0	0	0
935	0	0	1	0	0	2	2	0	2	0	0	0	0	0	0	0	2	1	1	1	2	0	2	2	1	1	1	1	0	2	1	1	0	1	1	1	1	0	0	2	2	1	1	0	0	0	0	0	1
936	0	0	2	0	2	2	2	1	0	0	0	0	1	0	0	1	0	2	0	0	0	0	2	2	0	0	2	1	1	1	0	0	0	0	0	2	1	0	0	2	2	0	0	0	0	1	0	0	0
937	0	0	1	0	0	1	2	0	1	0	0	1	1	1	0	0	1	0	2	2	1	0	2	2	0	0	1	2	1	0	0	0	0	0	2	2	1	0	1	1	1	0	1	0	0	2	0	0	0
938	0	1	0	0	0	1	2	0	2	0	0	1	1	1	0	0	1	0	2	2	2	0	2	2	0	1	1	2	1	1	1	1	0	0	0	2	1	0	0	2	2	2	2	0	1	1	0	1	0
939	0	1	1	0	1	2	2	0	1	0	0	0	0	0	0	0	1	1	1	1	1	0	2	2	1	1	1	1	0	1	0	0	0	0	1	1	1	0	0	2	2	1	1	0	1	1	0	0	1
940	0	0	0	0	0	0	0	0	1	0	1	0	0	0	0	0	2	2	0	0	2	0	2	2	1	0	0	0	1	1	0	1	1	0	1	1	1	0	2	0	0	0	1	0	0	0	0	0	0
941	0	0	0	0	0	0	2	0	0	0	0	1	2	2	0	0	1	1	1	1	1	0	2	2	1	0	0	1	1	1	0	1	2	0	0	2	2	0	2	1	1	1	1	0	0	1	0	0	0
942	0	0	1	0	0	1	2	1	1	0	0	0	2	1	0	0	1	1	1	1	2	0	2	2	0	0	1	1	1	1	1	1	0	2	0	2	1	0	1	2	1	1	1	0	2	0	0	0	0
943	0	0	1	0	0	2	1	1	0	0	1	0	0	0	0	0	1	2	0	0	1	0	2	1	1	1	2	2	0	1	1	0	1	0	0	2	1	0	2	0	0	0	0	1	0	1	0	0	0
944	0	0	1	0	0	1	2	1	1	0	0	0	1	1	0	0	1	1	1	1	1	1	2	2	0	2	2	2	0	2	1	2	2	0	2	1	2	0	0	2	2	1	0	0	0	1	0	0	0
945	0	0	1	0	0	0	1	1	0	0	1	0	0	0	0	0	1	1	1	1	1	0	2	2	0	2	1	1	1	1	0	0	0	0	0	2	2	0	2	0	0	0	0	1	0	1	0	0	0
946	0	0	0	0	0	0	1	1	0	0	1	1	0	0	0	0	1	2	0	0	1	0	2	2	1	0	2	2	0	2	1	0	0	0	0	2	1	0	2	0	0	0	0	2	0	1	0	0	2
947	0	0	2	0	0	2	1	0	0	0	0	2	2	2	0	0	1	0	2	2	1	0	2	2	0	1	1	2	1	1	1	1	1	0	0	2	2	0	0	1	1	0	1	1	2	1	0	0	0
948	0	0	2	0	0	1	2	0	1	0	0	0	0	0	0	0	1	0	1	1	2	0	2	2	0	2	2	2	0	2	0	1	1	0	1	1	2	0	1	1	1	1	1	0	0	1	1	0	1
949	0	0	1	0	0	1	1	0	0	0	1	0	0	0	0	0	1	1	1	1	2	0	0	1	1	1	1	1	2	1	0	1	1	2	0	2	1	0	1	2	1	0	1	0	1	0	0	0	0
950	1	0	1	0	0	2	2	0	2	0	0	0	0	0	0	0	2	0	2	2	2	0	2	2	0	1	2	2	2	1	1	1	0	0	1	2	1	0	0	2	2	1	1	0	1	0	0	1	0
951	0	0	1	0	0	0	1	0	1	1	1	0	1	0	0	0	0	2	0	0	0	0	1	1	1	1	1	1	2	0	1	1	1	0	0	2	1	0	1	1	1	1	1	0	2	0	0	0	0
952	0	0	2	0	0	2	2	0	1	0	1	1	2	1	0	0	1	1	1	1	2	1	0	1	0	0	2	2	0	2	1	1	0	0	2	1	1	2	0	0	0	0	1	1	0	1	0	0	0
953	0	0	1	0	0	1	2	0	2	0	0	0	0	0	0	0	2	1	1	1	1	0	2	2	0	1	2	2	0	1	1	0	0	0	0	2	1	0	1	0	0	1	0	0	0	0	0	0	0
954	0	0	0	0	0	0	2	0	2	0	0	0	1	0	0	0	0	0	2	1	2	0	2	2	0	1	1	2	1	1	0	1	0	2	1	2	0	0	1	0	0	1	1	0	1	0	0	0	0
955	0	0	1	0	0	2	2	0	1	0	0	2	2	2	0	0	0	1	1	1	1	0	1	1	1	0	2	2	0	2	1	1	0	1	1	2	1	0	0	2	2	1	1	0	1	0	0	0	0
956	0	0	0	0	0	0	1	0	1	0	1	0	0	0	0	1	2	0	2	1	2	0	2	2	0	0	1	1	0	1	0	1	1	0	0	2	2	0	0	2	2	0	0	0	0	1	0	1	0
957	0	0	1	0	1	1	1	0	0	0	1	0	1	0	0	0	2	2	0	0	2	0	2	2	0	1	1	2	1	1	0	0	0	0	1	1	1	0	1	0	0	0	1	0	0	1	0	0	0
958	0	0	0	0	0	0	1	0	1	0	1	0	2	0	0	1	2	1	2	2	1	0	2	2	0	1	2	2	1	2	0	2	2	0	2	1	1	1	0	0	0	0	1	0	1	0	0	0	0
959	0	0	0	0	0	1	2	1	0	0	0	0	1	0	0	0	2	1	1	1	2	0	2	2	0	1	2	2	0	2	0	1	1	0	0	2	1	0	1	2	1	0	0	1	0	1	0	0	1
960	0	0	1	0	1	1	2	1	1	0	0	1	1	1	0	0	2	0	2	2	2	0	2	2	0	1	0	1	0	0	1	0	1	0	1	2	2	0	1	1	1	0	1	0	1	0	0	0	0
961	0	0	2	0	0	2	2	0	2	0	0	0	0	0	0	0	1	1	1	1	1	0	1	1	1	0	2	2	0	1	1	1	1	0	1	1	0	2	0	0	0	0	0	0	0	1	0	0	0
962	0	0	2	0	0	2	2	1	1	0	0	0	1	0	0	1	1	1	1	1	1	0	2	2	1	2	0	1	0	0	0	1	1	0	0	2	1	0	1	1	1	0	0	0	0	0	1	0	0
963	0	0	2	0	0	1	1	0	1	0	0	0	0	0	0	0	1	0	1	2	2	0	2	2	0	0	0	2	2	0	0	1	1	1	1	1	0	0	1	0	0	0	0	0	0	0	0	0	0
964	0	0	2	0	1	2	1	0	0	0	2	1	2	1	0	0	0	0	2	1	2	1	2	2	0	2	1	2	1	1	0	1	1	0	1	1	1	0	1	1	1	1	1	0	1	1	0	0	1
965	0	0	1	0	0	2	0	0	1	0	1	0	1	1	0	0	1	0	2	2	1	0	2	2	0	2	1	2	1	1	0	0	0	0	0	2	1	1	0	1	1	0	0	0	0	0	0	1	0
966	0	0	2	0	0	2	2	0	1	0	1	1	1	1	0	0	1	1	1	1	2	0	1	1	1	0	0	2	2	0	0	1	1	1	2	0	1	0	0	1	1	1	0	0	0	0	0	1	0
967	0	0	2	0	1	1	0	0	0	0	2	1	1	1	0	0	2	0	1	2	2	0	2	2	0	0	2	2	1	1	1	2	2	0	2	1	2	0	0	1	1	0	1	0	1	0	0	0	1
968	0	0	1	0	0	1	1	0	1	0	1	1	1	1	0	0	1	1	1	1	1	0	2	2	0	2	1	1	1	1	0	2	1	0	1	1	2	0	1	1	1	0	0	1	0	1	0	1	0
969	0	0	1	0	0	0	1	0	0	0	1	0	1	0	0	0	1	1	1	0	1	0	1	2	0	0	0	2	2	0	0	0	1	1	1	2	2	0	1	1	1	1	1	0	1	0	0	0	0
970	0	0	0	0	0	0	1	0	1	0	0	1	1	2	0	0	1	1	1	1	2	0	1	1	1	1	1	1	0	1	0	2	2	0	1	1	1	0	0	2	2	1	1	0	1	0	0	1	0
971	0	0	2	0	0	2	2	0	0	0	1	0	0	0	0	1	2	0	1	1	1	1	0	1	0	0	2	2	2	2	0	0	0	0	1	1	1	0	0	1	1	0	0	0	0	0	0	0	0
972	0	0	1	0	0	0	1	0	2	0	0	2	2	2	0	0	0	2	1	1	1	0	2	2	0	0	2	2	1	1	0	2	1	2	1	2	1	0	0	0	0	0	0	0	0	2	0	0	0
973	0	0	2	0	1	1	1	0	1	1	1	0	0	0	0	0	1	2	1	2	2	0	2	2	1	0	1	1	1	1	0	0	1	1	1	2	1	0	0	1	1	0	0	1	0	1	0	0	0
974	0	0	1	0	0	1	2	1	0	0	0	1	1	1	0	0	1	0	2	2	1	0	2	2	0	0	2	2	1	2	0	0	1	1	1	2	1	0	1	1	1	1	0	0	0	0	0	0	0
975	0	0	1	0	0	1	2	0	1	0	1	1	1	1	0	0	2	1	1	2	2	0	1	1	0	1	0	2	2	0	0	0	1	1	1	2	0	1	1	0	0	0	1	0	0	1	0	0	0
976	0	0	1	0	0	0	2	0	0	0	1	1	0	0	0	0	0	0	1	1	1	1	2	2	0	2	1	2	1	1	0	2	1	0	0	2	1	0	0	0	0	0	1	0	1	0	0	0	0
977	0	0	0	0	0	0	2	1	0	0	0	1	1	1	0	0	0	1	0	0	0	0	2	2	0	1	1	0	2	0	0	1	1	0	0	2	1	1	1	1	0	1	1	0	1	2	0	1	0
978	0	0	1	0	0	1	1	0	1	1	2	1	1	1	0	0	2	2	0	0	2	1	2	2	1	1	1	1	1	1	0	2	2	0	0	2	1	0	0	0	0	0	0	0	0	2	0	0	0
979	0	0	1	0	0	1	2	0	1	0	1	0	0	0	0	0	0	0	2	2	2	0	2	2	1	0	2	2	0	2	1	0	0	0	1	1	1	1	0	1	1	1	1	0	1	2	0	0	1
980	0	0	2	0	0	1	2	0	2	0	0	1	1	1	0	0	1	0	1	1	1	0	2	2	0	0	1	2	0	1	1	1	1	2	0	2	1	0	0	2	2	1	1	0	0	1	0	0	0
981	0	0	2	0	1	2	0	0	0	1	2	0	0	0	0	0	0	1	1	1	1	0	2	2	0	0	2	2	0	2	0	2	2	0	1	1	2	0	2	0	0	0	0	0	1	0	0	0	0
982	0	0	1	0	0	0	2	1	0	0	0	0	1	1	0	0	1	1	1	0	1	0	2	2	0	0	1	2	1	1	0	1	1	1	2	1	1	0	0	1	1	0	0	0	0	1	0	0	0
983	0	0	1	0	0	2	2	1	1	0	0	0	0	0	0	0	1	1	1	0	1	0	2	2	0	1	0	1	1	0	0	1	0	0	1	1	1	1	0	1	1	0	1	0	1	1	0	0	0
984	0	0	0	0	0	0	1	0	1	0	1	0	1	1	0	0	2	0	2	2	2	0	2	2	0	1	0	1	2	0	0	1	1	0	0	2	1	0	0	2	2	1	0	0	1	1	0	0	0
985	0	0	2	0	1	2	2	1	0	0	0	1	2	1	0	0	2	1	1	1	2	0	2	2	1	0	0	1	0	1	0	1	1	0	0	2	2	0	1	2	1	1	0	0	0	0	0	1	1
986	0	0	2	0	0	2	1	0	0	0	0	0	0	0	0	0	2	1	1	1	2	0	0	1	1	1	2	2	1	1	2	1	1	1	1	1	0	1	1	0	0	1	0	0	0	1	0	0	1
987	1	0	1	0	0	1	2	0	1	0	1	1	2	1	0	0	1	0	1	1	1	0	2	2	0	0	2	2	1	1	1	2	1	0	0	2	1	0	1	2	1	1	2	0	1	0	0	0	0
988	0	0	1	1	0	1	1	0	0	0	0	2	2	1	1	0	1	1	1	1	1	0	2	2	0	1	1	1	2	1	0	1	1	1	0	2	1	0	1	1	1	0	1	0	1	1	0	0	0
989	0	0	1	0	0	1	1	1	0	0	1	0	0	0	0	0	2	1	2	2	1	0	2	2	1	0	1	1	0	1	1	2	1	1	0	2	0	1	1	0	0	1	1	0	0	0	0	0	1
990	0	0	0	0	0	0	1	0	0	0	1	0	0	0	0	0	2	1	1	1	2	0	2	2	0	2	1	1	1	1	1	0	1	2	1	2	1	0	0	1	0	1	2	0	1	0	0	2	0
991	0	0	2	0	0	1	0	0	0	1	2	0	0	0	0	0	1	0	2	2	2	0	2	2	0	1	2	2	0	2	0	0	0	0	0	2	1	1	0	0	0	0	0	0	0	1	0	0	1
992	0	0	1	1	1	2	0	0	0	0	2	0	0	0	0	0	2	0	2	2	2	0	1	1	1	0	1	1	0	1	1	2	1	0	1	1	2	0	1	1	1	0	0	0	0	1	0	0	0
993	0	0	1	0	0	1	2	0	0	0	0	0	0	0	0	0	0	2	0	0	1	0	1	1	0	2	1	2	1	1	0	1	1	1	0	2	1	0	0	1	1	1	0	0	0	0	0	0	0
994	0	0	2	0	0	1	1	2	0	0	0	1	2	1	1	0	0	0	2	2	2	0	2	2	0	1	1	1	1	1	0	1	1	0	0	2	1	1	0	1	1	1	0	0	0	0	0	0	0
995	0	0	1	0	1	1	2	0	1	0	0	0	1	0	0	1	0	2	0	0	0	0	2	2	1	1	0	1	0	0	0	1	1	0	0	2	1	0	0	2	2	1	1	0	1	0	0	0	1
996	0	0	0	0	0	0	2	1	0	0	0	0	1	1	0	0	2	0	1	1	1	0	1	1	0	1	2	2	0	2	1	1	0	2	1	2	1	1	0	1	1	1	1	0	0	1	0	1	0
997	1	0	2	0	1	2	1	0	0	0	1	0	1	0	0	1	1	1	1	0	2	1	2	2	0	1	1	2	1	2	0	2	2	0	2	1	2	0	0	2	2	0	0	0	0	1	0	0	0
998	0	0	1	0	0	1	0	0	1	0	0	0	1	0	0	1	2	2	1	1	1	0	2	2	0	2	1	2	1	1	1	1	1	0	1	1	1	0	1	0	0	1	1	0	0	1	0	1	0
999	0	1	1	0	0	1	1	0	1	1	1	0	0	0	0	1	0	0	2	2	2	0	1	1	1	0	2	1	1	1	1	2	1	0	1	1	1	1	1	1	0	0	0	0	0	1	0	0	0
1000	0	0	1	0	1	2	2	0	1	0	0	1	1	1	0	0	2	0	1	1	1	0	1	1	0	1	1	1	2	0	0	1	0	1	0	2	1	0	0	1	1	1	1	0	1	0	0	0	0
[truncated: 252 more columns]
