# Supplementary material for: KNN-MDR: a learning approach for improving interactions mapping performances in genome wide association studies
Source: BMC Bioinformatics. 2017 Mar 21;18:184. doi: 10.1186/s12859-017-1599-7 (PMC5361736; doi:10.1186/s12859-017-1599-7)
Supplement: Supplementary file 5 — The data set(s) supporting the results of Table 3. (ZIP 7092 kb) [file 12859_2017_1599_MOESM5_ESM.zip › 000/S78/mkallsimul.dat]

1	1	0	0	0	0	0	1	0	1	0	1	1	1	0	0	0	0	1	1	1	1	1	1	1	1	1	1	1	1	0	1	1	1	1	1	1	2	0	2	2	0	1	1	1	1	2	0	1	0
2	1	1	0	0	1	1	2	1	2	0	0	1	1	0	0	0	0	0	1	1	1	0	0	0	0	2	0	0	2	1	0	1	1	1	1	1	1	0	1	0	1	1	0	0	1	0	0	2	0
3	1	0	0	0	0	1	1	0	2	1	0	0	0	0	0	0	0	2	0	0	0	1	0	0	1	0	0	1	2	1	1	2	1	2	0	2	2	0	0	0	1	0	0	1	1	0	0	2	0
4	1	0	0	0	0	1	0	0	1	0	0	0	0	0	0	0	0	1	1	1	1	1	0	0	1	0	0	0	2	1	1	0	1	1	0	2	0	0	0	0	2	1	0	1	0	0	0	2	0
5	1	0	0	0	0	1	0	0	1	0	0	1	2	1	1	0	1	1	1	1	1	0	0	0	0	2	0	0	2	1	0	1	1	2	0	2	2	0	2	2	0	1	1	1	1	2	0	2	0
6	1	0	0	0	0	1	2	0	2	0	0	1	1	0	0	0	0	1	0	2	2	0	0	0	1	1	0	0	1	1	2	2	2	0	1	1	1	0	0	0	1	0	0	2	1	2	1	1	0
7	1	0	0	0	0	1	2	0	1	0	1	0	2	1	1	1	0	0	2	1	1	1	0	0	0	1	0	1	2	1	0	2	2	1	2	2	1	0	0	0	1	1	0	0	2	1	0	1	1
8	1	0	0	0	0	1	2	0	2	0	1	0	1	1	1	0	0	1	2	1	1	0	0	0	0	2	0	1	2	0	1	0	0	1	1	1	2	0	0	0	1	0	0	1	0	0	0	2	0
9	1	0	0	0	0	1	1	0	2	0	0	1	1	0	0	0	0	2	0	1	0	2	1	1	1	1	0	1	1	0	2	2	2	0	2	0	1	0	1	1	1	1	1	2	1	1	0	2	0
10	1	0	0	0	2	2	2	1	1	0	0	1	1	0	0	0	0	2	0	1	1	1	1	1	1	1	0	0	2	2	0	1	1	2	1	2	1	0	0	0	1	2	2	2	2	1	0	1	0
11	0	0	0	0	0	2	1	0	1	0	1	1	1	1	1	0	0	0	2	0	0	1	1	1	1	1	0	0	2	1	0	1	2	2	0	2	1	0	1	1	1	1	1	1	1	1	0	1	0
12	1	0	0	0	1	1	0	0	0	0	2	0	1	1	0	0	0	0	2	1	0	1	0	0	0	0	0	1	1	1	2	1	1	1	1	1	1	0	1	1	1	1	1	1	1	1	0	2	0
13	1	0	0	0	1	1	0	0	1	0	0	0	0	0	0	0	0	2	0	2	2	0	0	0	0	1	0	0	2	2	0	2	2	0	1	1	1	1	0	0	0	0	0	1	0	1	0	2	0
14	1	1	0	0	1	1	2	0	1	0	0	0	0	0	0	0	0	1	1	0	0	0	1	0	0	1	0	0	2	1	0	1	2	1	1	1	1	0	0	0	1	0	0	1	0	0	0	1	0
15	1	0	0	0	0	0	1	0	2	0	0	2	2	2	2	0	0	1	1	1	0	0	1	0	1	2	1	1	2	1	0	2	2	1	1	1	1	1	0	0	1	0	0	0	0	1	0	2	0
16	1	0	0	0	2	2	2	0	1	0	0	0	0	0	0	0	0	1	1	1	1	1	0	0	0	1	0	1	2	1	2	2	2	1	0	2	2	0	1	1	0	0	0	2	1	0	0	1	0
17	1	0	0	0	1	1	2	0	2	0	0	0	0	0	0	0	0	1	1	0	0	0	0	0	0	1	0	0	2	0	0	0	1	0	1	2	1	1	0	0	0	1	1	2	1	1	0	1	1
18	1	0	1	0	0	1	1	1	1	0	0	0	2	2	2	0	0	0	2	0	0	1	0	0	0	0	0	0	1	1	0	0	1	2	1	2	1	0	0	0	0	0	0	1	1	0	0	0	0
19	1	0	0	0	0	2	1	1	1	0	1	0	2	2	2	0	0	1	1	1	1	1	1	1	1	0	0	0	1	1	2	1	1	1	1	1	0	0	0	0	2	0	0	1	0	1	0	2	0
20	1	0	0	0	1	1	2	0	2	0	0	1	2	1	1	0	0	0	2	1	0	0	0	0	0	1	0	0	2	2	0	1	1	1	1	1	1	1	0	0	0	0	0	2	0	2	1	1	0
21	1	0	0	0	0	2	2	0	0	0	0	1	1	0	0	0	0	2	1	0	0	1	0	0	0	2	0	0	1	1	1	1	1	1	1	1	2	0	1	1	0	0	0	1	0	0	0	0	1
22	1	0	0	0	0	1	2	0	1	0	0	1	2	1	1	0	1	2	0	2	1	0	0	0	0	1	2	1	2	0	1	1	1	2	0	2	0	0	1	1	1	0	0	2	0	2	0	2	0
23	1	0	0	0	0	1	1	0	1	1	2	1	2	1	1	0	0	2	0	0	0	0	1	1	1	1	0	0	2	2	1	2	2	2	0	2	0	0	0	0	1	1	1	2	1	0	0	0	1
24	1	0	0	0	0	1	2	1	2	0	0	0	0	0	0	0	0	1	1	1	0	0	0	0	0	1	0	2	0	0	2	1	1	1	1	1	1	0	0	0	0	0	0	2	0	0	0	1	0
25	0	0	0	0	1	2	1	0	1	0	1	0	0	0	0	0	0	0	2	1	0	0	0	0	0	1	0	2	1	1	2	1	1	1	1	1	1	0	1	1	1	0	0	1	0	1	0	2	0
26	0	0	0	0	1	1	1	0	0	0	1	1	2	2	2	0	0	1	1	0	0	0	0	0	1	2	0	0	2	0	1	2	2	1	1	2	1	0	1	1	1	1	0	0	1	0	0	2	0
27	1	0	0	0	0	0	2	0	2	0	0	0	0	0	0	0	0	1	1	1	0	1	2	1	1	1	0	1	2	2	0	1	1	0	1	1	0	0	1	1	0	1	0	1	1	1	0	2	0
28	1	0	0	0	0	2	2	0	2	0	1	1	2	0	0	0	0	2	0	1	0	0	1	1	1	1	0	0	2	2	2	2	2	2	0	2	1	0	1	0	1	0	0	2	0	0	0	1	0
29	1	0	0	0	0	1	1	0	0	0	0	1	2	2	2	0	0	1	1	1	1	0	1	0	1	2	0	1	2	2	1	0	1	1	1	1	1	1	0	0	1	0	0	2	0	1	0	0	1
30	1	0	0	0	0	1	2	0	2	0	0	0	0	0	0	0	0	0	2	0	0	0	0	0	0	2	0	0	2	2	0	1	1	1	1	1	0	0	1	1	0	0	0	2	0	1	0	1	0
31	1	0	1	0	0	1	2	0	2	0	1	1	2	1	2	1	0	0	1	0	0	1	1	1	1	2	0	0	2	1	0	0	2	0	1	2	1	1	0	0	0	0	0	2	1	0	0	1	0
32	1	0	1	0	0	1	2	1	2	0	0	2	2	1	1	0	0	1	1	1	1	0	0	0	1	0	0	0	2	2	0	0	1	2	1	2	1	0	0	0	2	0	0	1	0	1	0	0	0
33	1	0	0	0	1	2	1	0	1	0	1	0	0	0	0	0	0	0	1	1	1	0	0	0	1	0	0	1	2	1	1	0	0	1	0	2	1	0	1	1	1	0	1	2	1	0	1	0	1
34	1	0	1	0	0	1	1	0	1	0	0	1	1	0	0	0	0	1	2	0	0	0	0	0	0	2	0	1	1	1	2	1	1	1	1	1	1	0	0	0	0	0	0	2	0	0	0	2	0
35	1	0	0	0	0	1	2	1	2	0	0	0	0	0	0	0	0	0	2	0	0	1	0	0	0	0	0	0	2	1	0	0	1	1	0	2	0	0	0	0	1	0	0	1	0	1	0	0	0
36	1	0	0	0	0	2	2	0	1	0	1	1	2	2	2	0	0	0	2	0	0	1	0	0	0	1	0	0	2	2	0	0	1	1	1	1	0	0	0	0	2	1	1	1	1	1	0	2	0
37	0	0	0	0	0	1	2	1	2	0	0	0	0	0	0	0	0	0	1	0	0	0	0	0	0	2	0	1	2	1	2	0	1	2	0	2	2	1	0	0	0	1	0	0	1	0	0	2	0
38	1	0	0	0	0	2	2	1	1	0	0	0	1	0	0	0	0	1	1	1	1	0	0	0	0	1	0	0	1	1	2	2	2	2	0	2	1	0	0	0	2	1	1	2	1	0	0	2	0
39	0	1	0	0	1	1	1	1	1	0	0	1	1	0	0	0	1	2	0	1	1	0	0	0	0	2	0	1	2	1	2	0	1	2	0	2	2	0	2	1	0	1	1	2	1	1	0	1	0
40	1	0	0	0	1	1	1	0	1	0	1	1	1	1	1	0	0	1	1	1	1	1	0	0	0	0	0	1	2	2	0	1	1	1	1	1	2	0	1	1	1	0	0	2	1	0	0	2	0
41	1	0	0	0	0	1	2	1	2	0	0	0	2	2	2	1	0	0	2	1	1	1	1	1	1	0	0	1	2	1	2	1	1	1	1	1	2	0	2	2	1	0	0	0	0	0	0	2	0
42	1	0	0	0	1	2	1	0	1	0	0	0	1	0	0	1	0	2	0	1	1	1	0	0	0	2	1	1	2	2	0	1	1	1	1	1	1	0	1	0	1	0	0	2	0	1	0	2	0
43	1	1	0	0	0	1	2	1	2	0	0	0	0	0	0	0	0	2	0	1	1	0	0	0	0	1	0	0	1	1	1	0	0	2	0	2	1	1	0	0	0	0	0	2	1	0	0	2	0
44	1	0	0	0	0	1	2	0	2	0	0	0	1	1	1	0	0	2	0	1	0	0	0	0	0	2	0	1	2	1	2	1	2	2	0	2	1	1	0	0	1	0	0	1	0	1	0	2	0
45	1	0	0	0	0	1	2	0	1	0	0	1	2	1	1	1	0	2	0	1	1	0	1	0	1	2	0	0	2	1	0	1	2	1	2	1	0	0	0	0	1	0	0	1	0	0	0	1	1
46	1	1	0	0	1	1	2	0	2	0	0	1	0	0	0	0	0	1	1	1	1	1	1	1	1	0	1	0	2	1	0	1	1	1	0	2	2	0	2	1	0	1	1	2	0	1	0	0	1
47	0	1	0	0	0	0	1	0	2	0	0	1	1	1	1	0	0	2	1	0	0	0	0	0	1	1	0	1	2	1	1	2	2	0	1	1	2	0	1	1	1	0	0	2	0	1	1	1	0
48	1	0	0	0	0	0	1	1	2	0	1	1	2	1	1	0	0	1	1	1	1	1	1	0	0	0	0	1	2	0	1	0	0	2	0	2	1	0	2	2	0	0	0	1	0	1	0	2	0
49	1	0	0	0	1	2	1	0	2	0	0	1	1	1	1	0	0	2	0	1	1	0	0	0	0	1	1	0	1	0	1	2	2	1	1	1	2	1	1	0	0	1	0	1	1	0	1	1	0
50	1	0	1	0	0	1	2	0	2	0	0	0	0	0	0	0	0	2	1	0	0	1	0	0	0	0	0	1	2	2	1	0	0	2	0	2	1	0	0	0	1	0	0	2	0	2	0	2	0
51	1	0	0	0	0	1	1	0	0	0	0	1	1	0	0	0	0	0	1	0	0	0	0	0	0	1	0	0	2	1	2	1	2	2	0	2	2	0	1	1	1	0	0	1	0	0	0	2	0
52	1	0	0	0	0	0	2	0	0	0	1	2	2	1	1	0	0	0	2	0	0	0	0	0	2	1	0	0	2	2	1	2	2	1	1	1	2	0	0	0	1	0	0	2	0	1	0	2	0
53	1	0	0	0	0	1	1	0	1	0	2	0	1	0	0	0	0	2	0	0	0	0	0	0	0	1	0	2	2	2	0	1	1	1	0	2	1	1	0	0	1	0	1	2	1	0	1	1	0
54	1	0	0	0	0	1	2	0	1	0	0	1	2	1	1	1	0	1	1	1	0	1	0	0	0	1	0	0	2	2	1	2	2	1	1	1	1	0	1	1	1	0	0	1	0	1	0	2	0
55	1	0	0	0	0	1	0	0	0	0	1	0	2	2	2	1	1	2	0	2	2	1	0	0	0	2	0	0	2	0	1	1	1	2	0	2	2	0	1	1	1	0	0	2	0	1	0	1	0
56	1	0	0	0	1	1	2	0	1	0	1	2	2	1	1	0	0	1	1	2	1	0	0	0	0	1	0	0	1	1	1	1	1	1	1	1	2	0	1	1	0	0	0	1	0	1	0	1	1
57	1	0	0	0	2	2	1	0	1	0	1	0	1	1	1	0	0	2	0	2	0	1	0	0	0	2	0	0	2	1	1	2	2	1	1	2	1	0	1	1	1	0	0	0	0	0	0	1	1
58	1	0	0	0	0	0	2	1	2	0	0	0	0	0	0	0	0	0	2	1	0	0	0	0	0	0	0	1	2	0	1	2	2	0	1	0	2	0	1	0	0	1	1	1	1	0	0	1	0
59	1	0	0	0	0	1	2	0	2	0	0	0	0	0	0	0	0	0	2	1	0	0	0	0	0	0	0	1	2	1	1	1	1	2	0	2	0	0	0	0	2	0	0	2	0	0	0	2	0
60	1	0	0	0	0	2	2	0	0	0	0	0	0	0	0	0	1	2	1	0	0	1	0	0	0	1	0	2	1	0	2	1	1	0	2	0	1	1	0	0	1	1	1	2	0	1	0	0	0
61	1	0	1	0	0	1	1	0	0	0	0	0	1	1	1	0	1	2	1	0	0	1	1	1	1	1	0	1	2	1	2	1	1	1	1	1	2	0	1	1	1	0	0	2	0	0	0	2	0
62	0	0	0	0	0	1	1	0	2	0	0	1	2	2	2	0	0	0	2	1	1	1	0	0	0	0	0	0	2	2	0	1	1	1	0	2	1	0	0	0	1	0	0	1	0	0	0	1	1
63	1	0	0	0	1	1	1	0	0	0	1	0	2	2	2	0	0	2	0	1	0	0	1	0	0	1	0	0	1	1	2	1	1	1	1	1	1	0	1	1	1	0	0	0	0	1	0	2	0
64	1	0	0	0	0	2	1	0	1	0	1	0	0	0	0	0	0	1	1	0	0	0	0	0	0	1	0	0	2	2	1	0	0	2	0	2	1	1	1	1	0	0	0	1	0	1	0	2	0
65	1	0	0	0	0	2	2	1	1	0	1	0	0	0	0	0	0	0	1	0	0	0	0	0	0	2	0	0	2	1	1	0	1	2	0	2	1	0	0	0	2	1	0	0	2	0	0	2	0
66	1	0	0	0	1	2	1	0	1	0	1	0	0	0	0	0	0	1	1	1	1	1	1	1	1	1	0	0	2	1	2	1	1	2	2	1	1	0	0	0	1	0	0	1	0	0	0	1	1
67	1	0	0	0	1	2	2	0	1	0	0	2	2	1	1	0	0	2	0	1	1	1	0	0	0	0	0	0	2	1	0	1	1	0	1	1	1	0	0	0	2	0	0	0	1	1	1	0	0
68	0	0	0	0	0	0	0	0	1	1	1	0	2	1	1	0	0	0	1	0	0	1	1	0	0	1	0	0	2	1	1	1	1	1	1	1	2	0	1	1	1	0	0	2	0	0	1	0	0
69	0	0	0	0	0	1	2	0	2	0	0	1	2	2	2	0	0	1	2	1	1	0	1	0	1	2	0	0	2	2	0	1	1	1	1	1	1	0	1	1	1	0	0	2	1	0	0	0	2
70	1	0	0	0	0	0	2	1	2	0	0	0	1	0	0	0	0	1	1	1	1	0	0	0	1	1	0	0	2	2	0	1	2	2	0	2	2	0	2	2	0	1	1	1	1	1	0	1	0
71	1	0	0	0	0	0	1	0	1	0	0	1	1	1	1	0	0	1	1	1	1	0	1	0	0	1	0	1	2	1	0	1	2	1	1	1	1	0	0	0	2	1	0	0	2	1	0	1	0
72	1	0	0	0	1	2	2	1	2	0	0	0	1	1	1	0	0	2	0	0	0	0	0	0	0	1	0	0	2	2	1	0	0	1	0	2	1	2	0	0	1	0	0	1	0	0	0	1	0
73	1	0	0	0	0	0	2	1	2	0	0	1	1	0	1	1	0	1	1	1	1	1	1	1	1	1	0	0	2	1	0	1	1	1	1	1	2	1	1	1	0	1	0	0	2	0	1	0	1
74	1	0	0	0	0	0	1	2	2	0	0	1	2	1	1	0	0	1	0	1	1	0	0	0	0	2	0	0	2	2	0	0	0	2	0	2	2	0	1	1	1	0	0	1	0	0	0	2	0
75	1	0	0	0	0	1	2	0	2	0	0	1	1	0	0	0	0	2	0	1	1	1	0	0	0	1	0	1	1	0	2	1	2	1	0	2	2	0	1	1	1	1	1	2	1	1	0	2	0
76	1	0	0	0	0	2	2	0	2	0	0	1	1	0	0	0	0	1	1	1	0	1	1	1	1	1	0	1	2	1	2	0	0	1	2	0	2	0	0	0	1	0	0	2	1	0	0	2	0
77	1	1	0	0	0	1	1	1	2	0	1	2	2	1	2	1	1	0	2	1	1	1	0	0	0	1	0	2	0	0	2	0	1	2	1	2	1	0	0	0	1	1	1	1	1	1	1	0	0
78	1	0	0	0	0	1	1	0	1	0	0	1	2	1	1	0	0	0	1	0	0	0	1	0	0	1	0	0	2	2	0	1	2	1	2	1	1	0	0	0	2	2	2	2	2	0	1	1	0
79	1	0	0	0	0	1	2	0	0	0	0	1	1	0	0	0	0	0	1	0	0	0	0	0	0	0	1	0	2	1	0	1	1	1	1	1	1	0	1	1	1	0	0	2	1	1	1	1	0
80	1	0	0	0	0	1	2	1	1	0	0	0	0	0	0	0	0	0	2	1	1	0	0	0	1	2	0	0	1	1	2	2	2	0	1	1	2	0	1	1	1	1	1	1	1	1	1	1	0
81	1	0	0	0	0	0	1	0	1	0	1	0	0	0	0	0	0	1	1	1	1	0	0	0	0	1	0	0	2	2	1	2	2	1	1	1	2	1	1	1	0	1	1	2	1	0	0	1	1
82	1	0	0	0	0	2	2	0	2	0	0	1	2	2	2	0	0	1	1	2	1	0	0	0	0	2	0	0	2	2	1	2	2	0	1	1	2	1	1	0	0	0	0	0	0	1	0	2	0
83	1	0	0	0	0	0	1	0	2	1	0	0	0	0	0	0	0	2	0	0	0	0	0	0	1	2	0	0	2	0	0	1	1	2	0	2	1	0	1	1	1	0	0	2	1	0	0	1	1
84	0	0	1	0	0	1	0	0	0	0	1	0	0	0	0	0	0	1	0	1	1	0	0	0	0	1	0	1	2	1	0	1	1	1	1	1	0	0	0	0	1	0	0	2	0	2	0	1	1
85	1	0	0	0	0	1	0	0	0	1	2	1	2	1	2	1	0	0	2	1	1	1	0	0	0	0	0	1	2	1	2	1	1	2	0	2	2	0	2	2	0	0	0	2	0	1	1	1	0
86	1	0	0	0	1	1	0	0	1	0	1	0	0	0	0	0	0	2	0	1	0	0	0	0	0	0	0	1	2	1	1	2	2	2	0	2	2	0	1	1	1	0	0	1	0	0	0	1	1
87	1	0	0	0	0	0	2	0	2	0	0	0	1	0	0	0	0	1	1	0	0	0	0	0	0	1	1	1	2	1	0	0	1	2	0	2	2	0	0	0	2	1	0	1	1	1	0	1	0
88	1	0	0	0	0	1	2	0	2	0	0	0	0	0	0	0	0	0	2	1	1	0	1	1	1	1	0	0	2	1	0	1	1	1	1	1	1	0	0	0	2	0	0	1	1	0	0	1	0
89	1	0	0	0	1	2	0	0	0	1	2	0	0	0	0	0	0	2	0	1	0	0	0	0	1	2	0	1	1	1	2	1	1	1	1	1	1	0	0	0	1	1	0	0	1	0	0	2	0
90	1	0	0	0	0	2	2	1	2	0	0	0	1	1	1	0	0	1	1	0	0	1	1	1	1	1	0	0	2	1	0	0	0	2	0	2	1	0	0	0	2	0	0	0	0	1	0	1	0
91	1	0	0	0	0	1	2	0	1	0	0	2	2	2	2	0	0	0	2	0	0	0	0	0	1	2	0	2	2	1	1	1	2	2	0	2	1	1	0	0	1	2	2	2	2	1	0	2	0
92	1	0	1	1	0	2	2	0	2	0	0	0	1	1	1	0	0	0	2	0	0	0	1	0	1	0	1	1	1	0	1	1	1	2	0	2	1	0	0	0	2	0	0	2	0	2	1	1	1
93	0	1	1	0	0	1	1	0	0	0	1	1	1	0	0	0	0	0	2	1	1	0	1	1	1	1	0	2	1	1	2	1	2	1	1	1	1	0	0	0	1	0	0	1	0	2	0	2	0
94	1	0	0	0	0	1	1	0	1	0	0	0	1	0	0	0	0	2	0	1	1	0	1	1	2	2	0	0	2	1	0	1	1	2	0	2	1	0	1	1	1	0	0	2	1	0	0	1	0
95	0	0	0	0	1	2	1	0	1	0	1	0	1	1	1	0	0	1	2	1	1	0	0	0	0	1	0	0	2	2	0	1	1	2	0	2	1	0	1	1	1	0	0	1	0	1	0	1	0
96	1	0	0	0	1	1	1	0	0	1	2	0	1	1	1	0	0	0	2	0	0	0	0	0	0	1	0	1	2	1	2	0	1	2	0	2	1	0	2	2	0	0	0	1	1	0	0	0	0
97	1	0	1	0	0	0	2	0	2	0	0	0	0	0	0	0	0	1	1	1	1	0	0	0	0	2	0	1	2	0	1	1	1	0	2	1	1	1	0	0	1	1	1	2	1	1	0	2	0
98	1	0	0	0	0	1	2	0	2	0	0	0	1	1	1	0	0	2	1	0	0	0	0	0	0	2	0	1	2	1	1	0	1	1	1	1	0	0	0	1	1	1	1	2	1	0	0	1	0
99	1	0	0	0	0	2	2	0	2	0	1	1	1	0	0	0	0	1	1	1	1	0	0	0	1	0	0	0	2	0	0	2	2	2	0	2	2	0	0	0	2	0	0	1	0	1	0	2	0
100	1	0	0	0	0	1	1	0	1	0	2	0	1	1	1	0	0	0	2	0	0	0	2	0	0	0	0	0	2	1	0	0	0	1	1	1	1	0	2	2	0	0	0	1	1	0	0	2	0
101	1	0	0	0	1	1	2	0	2	0	0	1	1	0	1	1	0	2	0	0	0	0	0	0	0	0	0	0	2	2	1	2	2	0	1	1	1	1	0	0	1	0	0	1	1	1	0	0	1
102	1	0	0	0	1	1	1	0	0	0	2	0	0	0	0	0	1	2	1	1	0	1	1	1	1	1	1	0	2	1	0	1	1	0	1	1	1	0	1	1	1	0	0	1	0	1	0	1	0
103	1	0	0	0	0	1	2	1	2	0	0	1	1	0	1	1	0	1	1	0	0	0	0	0	0	1	0	0	1	1	1	2	2	1	0	2	1	1	0	0	1	1	1	2	1	1	0	2	0
104	1	0	0	0	2	2	2	0	1	1	1	0	1	1	1	0	0	2	0	1	1	1	0	0	0	2	0	1	2	1	1	2	2	0	1	1	2	0	1	1	0	2	2	2	2	1	0	2	0
105	1	0	0	0	0	0	1	0	1	0	0	0	0	0	0	0	0	0	2	0	0	1	0	0	1	0	0	0	2	1	0	1	2	1	1	1	0	0	0	1	1	1	1	2	1	0	1	1	0
106	1	0	0	0	0	0	2	0	2	0	0	0	0	0	0	0	0	2	0	1	1	0	0	0	0	1	0	0	2	2	1	2	2	1	0	2	0	0	0	0	1	0	1	2	1	0	0	2	0
107	1	0	0	0	0	1	1	0	1	0	2	0	1	0	0	1	1	2	1	0	0	1	0	0	0	0	0	0	2	1	0	1	0	0	0	2	2	0	1	0	1	1	0	1	1	0	0	2	0
108	1	0	0	0	0	1	0	0	1	1	1	1	1	1	1	0	0	1	1	1	0	1	1	1	1	0	0	0	2	1	1	2	2	0	1	1	0	0	1	1	1	0	0	2	0	0	0	2	0
109	1	0	0	0	2	2	1	0	1	0	1	0	1	1	1	0	0	1	1	1	1	0	0	0	0	1	0	1	2	1	1	2	2	0	2	0	0	0	0	1	1	1	1	2	1	0	0	2	0
110	0	0	0	0	0	2	2	0	2	0	2	0	2	2	2	0	0	1	1	1	0	0	1	0	0	2	0	0	1	1	2	1	1	1	1	1	2	1	1	1	0	0	0	1	0	0	1	0	0
111	1	0	0	0	0	1	2	1	2	0	0	0	2	2	2	0	0	0	1	0	0	0	0	0	0	2	1	0	2	2	0	1	1	1	0	1	0	0	0	0	2	0	0	2	0	1	1	1	0
112	1	0	0	0	0	1	2	0	1	1	1	0	1	1	1	0	1	2	1	0	0	1	0	0	0	0	0	1	2	1	1	2	2	2	0	2	2	1	0	0	0	0	0	2	0	1	0	0	2
113	1	0	0	0	0	2	2	0	1	0	0	0	0	0	0	0	0	1	2	1	1	0	0	0	0	0	0	0	1	1	2	1	2	0	0	2	1	0	0	0	2	2	2	2	1	1	0	2	0
114	1	0	1	0	0	1	2	0	1	0	0	2	2	0	0	0	0	1	1	0	0	0	0	0	0	2	0	1	1	1	1	1	1	0	1	1	1	0	2	2	0	0	0	2	1	0	0	0	0
115	1	0	0	0	0	0	2	0	1	0	1	1	0	0	0	0	0	0	2	0	0	0	1	0	1	0	0	1	1	1	1	1	1	0	0	1	2	0	0	0	0	0	0	2	2	1	0	2	0
116	0	0	1	0	0	1	2	0	2	0	1	0	1	0	0	0	0	1	1	1	0	0	0	0	1	1	0	0	2	2	0	0	0	2	0	2	2	0	1	1	1	0	0	2	1	0	0	2	0
117	1	0	0	0	0	1	2	0	1	0	0	1	1	1	1	0	0	1	1	1	1	0	0	0	0	1	0	1	2	1	2	1	1	2	0	2	1	0	1	1	1	0	0	2	0	0	0	2	0
118	1	0	0	0	0	1	2	0	1	0	0	0	0	0	0	0	0	0	2	0	0	0	0	0	0	1	0	0	2	2	1	2	2	2	0	2	1	1	1	1	0	1	1	2	1	0	0	0	1
119	1	0	0	0	0	0	0	0	0	0	2	0	0	0	0	0	0	0	2	1	0	1	0	0	0	1	0	0	1	1	1	0	1	0	1	2	2	0	1	1	0	0	0	1	1	1	0	1	1
120	1	0	1	0	1	2	2	0	2	0	0	0	0	0	0	0	0	1	1	1	1	0	1	1	1	1	0	0	2	2	1	0	1	1	0	2	0	0	0	0	2	0	0	2	0	0	1	0	1
121	0	0	0	0	0	0	1	0	1	0	1	0	0	1	1	0	0	0	1	0	0	0	1	0	0	0	0	0	2	2	0	2	2	1	1	1	0	1	0	0	1	0	0	0	1	1	1	0	0
122	1	0	0	0	0	1	2	0	0	0	0	0	0	0	0	0	0	0	2	0	0	0	0	0	0	1	0	0	1	1	0	2	2	2	0	2	1	0	1	1	1	0	0	1	0	1	0	1	1
123	0	0	0	0	0	1	2	0	1	0	0	0	1	1	1	0	0	1	0	1	1	0	1	0	0	0	1	0	2	0	0	0	1	1	1	1	2	0	1	1	1	0	0	1	0	1	0	1	1
124	1	0	0	0	0	2	2	1	1	0	0	2	2	2	2	0	0	2	0	1	0	0	0	0	1	1	0	1	0	0	2	1	1	2	0	2	0	0	0	0	2	0	0	2	0	0	0	1	0
125	1	0	0	0	0	1	0	0	1	0	0	0	0	0	0	0	0	2	0	1	0	0	1	1	1	0	0	0	2	1	0	1	1	2	1	2	1	0	0	0	1	0	0	0	0	1	0	2	0
126	1	0	0	0	0	0	2	0	2	0	0	0	0	0	0	0	0	2	0	0	0	0	0	0	1	2	0	0	2	1	1	1	2	1	1	1	1	0	0	0	2	1	1	2	1	0	0	0	0
127	1	0	1	0	0	1	1	0	1	0	1	1	1	0	0	0	0	1	1	1	1	0	0	0	0	1	0	1	2	0	1	2	2	1	1	1	2	0	1	1	0	0	0	2	0	0	1	0	1
128	1	0	0	0	1	1	2	0	2	0	0	1	1	0	1	1	1	2	0	1	1	0	0	0	1	0	0	1	1	0	1	2	2	0	2	0	2	0	0	0	2	0	1	2	1	0	0	1	0
129	1	0	0	0	0	0	2	0	0	0	0	0	1	1	1	0	0	0	2	0	0	1	0	0	0	1	0	0	2	1	0	1	1	1	0	2	1	0	0	0	1	0	0	2	2	0	0	2	0
130	1	0	1	0	0	2	2	0	2	0	0	0	1	1	1	0	0	0	2	1	1	0	0	0	0	1	0	0	2	2	1	1	1	1	0	2	0	0	0	0	1	0	0	0	0	0	0	2	0
131	1	0	0	0	0	1	1	0	0	0	0	0	0	0	0	0	0	2	0	0	0	0	0	0	0	1	0	0	2	1	2	2	2	1	0	2	2	0	1	1	0	0	0	1	0	1	0	2	0
132	1	0	0	0	0	2	1	0	2	0	0	0	2	1	1	0	0	1	1	1	0	0	0	0	0	1	0	0	2	0	0	0	1	1	1	1	1	1	1	1	0	0	0	2	0	1	0	2	0
133	1	0	1	0	0	1	2	0	2	0	1	2	2	1	1	0	0	1	2	1	1	0	0	0	1	2	0	1	1	1	2	1	0	0	1	1	2	0	1	1	0	0	0	2	0	1	1	1	0
134	1	0	1	0	0	1	2	0	2	0	0	2	2	0	0	0	0	0	1	0	0	0	1	1	1	1	0	1	2	2	1	1	1	1	0	2	1	0	1	1	1	1	1	2	1	0	0	1	1
135	1	0	0	0	0	1	2	0	2	0	0	0	0	0	0	0	0	1	1	1	1	1	0	0	0	1	0	0	1	1	0	2	2	2	0	2	0	0	0	0	2	1	0	0	1	0	0	1	0
136	1	0	0	0	1	1	2	0	2	1	1	1	1	0	0	0	0	0	2	1	1	0	0	0	0	1	0	0	2	1	1	1	1	2	0	2	2	0	0	0	1	0	0	2	0	1	0	2	0
137	1	0	1	1	0	1	2	1	2	0	0	0	0	0	0	0	0	2	0	1	1	0	0	0	0	1	0	0	2	2	0	1	2	2	0	2	0	0	0	0	1	0	0	1	0	1	0	1	0
138	1	0	0	0	0	1	2	0	2	0	0	0	1	1	1	0	0	1	1	1	1	2	1	1	1	1	0	1	2	0	1	1	1	1	0	2	1	1	0	0	1	0	0	1	1	1	1	0	0
139	0	0	0	0	0	1	2	0	1	0	0	0	1	1	1	0	0	1	1	1	0	0	1	0	0	0	0	0	1	0	1	2	2	0	1	1	0	0	0	0	2	1	1	1	1	1	0	2	0
140	1	1	0	0	0	1	2	0	0	0	0	0	1	1	1	0	0	0	2	0	0	1	0	0	1	0	1	0	1	0	1	2	2	0	1	1	2	0	2	2	0	1	1	2	1	1	0	1	1
141	1	1	0	0	0	1	1	0	1	0	1	1	2	1	1	1	0	0	2	0	0	0	0	0	0	0	0	2	2	1	2	2	2	2	0	2	1	0	1	1	1	1	1	1	1	2	0	1	0
142	1	0	0	0	0	0	2	1	1	0	1	0	1	1	1	0	0	0	1	0	0	1	1	1	1	0	0	0	2	2	1	0	1	1	1	1	1	1	0	0	1	0	0	2	1	0	0	2	0
143	1	0	0	0	0	1	2	0	2	0	0	0	1	1	1	0	0	0	2	1	1	1	0	0	0	1	0	0	2	1	0	1	1	1	1	1	1	1	0	0	1	0	0	2	0	0	0	1	0
144	1	0	0	0	0	1	2	0	0	0	1	1	2	1	1	0	0	1	1	0	0	0	0	0	0	1	0	0	2	1	0	0	1	2	1	2	1	1	0	0	0	0	0	2	0	1	0	0	1
145	1	0	0	0	0	0	2	1	1	0	0	0	1	2	1	0	0	0	2	0	0	0	1	0	0	1	0	1	1	1	1	0	0	2	0	2	0	0	1	1	1	1	0	1	1	1	0	1	1
146	1	0	0	0	0	1	2	0	1	0	0	0	0	0	0	0	0	1	1	2	1	0	0	0	0	0	0	1	2	2	0	1	1	1	0	2	2	0	0	1	1	0	0	2	0	1	0	1	0
147	1	0	0	0	0	1	2	0	2	0	0	1	2	1	1	0	1	1	1	1	0	0	1	0	0	0	0	1	1	1	1	1	1	2	0	2	2	1	0	0	0	0	0	2	1	0	0	2	0
148	1	0	0	0	0	1	2	1	2	0	0	0	1	0	1	1	0	1	1	1	0	0	1	0	0	1	0	0	2	1	1	0	0	2	0	1	1	0	0	0	2	0	0	2	1	1	0	2	0
149	1	0	0	0	0	0	0	0	1	0	1	0	0	0	0	0	1	2	1	0	0	0	0	0	0	1	0	1	2	2	0	0	1	1	1	1	1	1	1	1	0	0	0	2	0	0	1	1	0
150	1	0	0	0	0	2	2	0	2	0	0	0	0	0	0	0	0	2	0	1	1	0	0	0	0	1	0	1	1	1	2	2	2	1	2	0	2	0	2	2	0	1	1	2	0	0	0	1	0
151	1	0	0	0	0	1	2	0	2	0	0	1	1	0	0	0	0	2	0	0	0	1	2	1	1	1	0	0	1	1	1	2	2	1	0	2	2	0	0	0	1	1	1	2	1	0	1	1	0
152	1	0	0	0	0	1	1	0	1	0	2	0	1	1	1	0	0	2	0	0	0	1	0	0	0	0	0	0	2	1	0	0	0	2	0	2	2	0	0	0	1	0	0	2	0	1	1	0	0
153	1	1	1	0	0	1	1	0	0	0	0	0	0	0	0	0	0	1	0	1	1	0	1	1	1	1	0	0	2	0	0	1	1	2	0	2	0	0	0	0	1	1	1	2	0	0	0	1	0
154	1	0	1	0	0	1	2	0	1	0	0	0	1	1	1	0	0	2	0	1	0	0	0	0	0	1	0	1	2	2	1	1	1	1	1	1	2	0	2	2	0	0	0	2	0	2	0	2	0
155	1	0	0	0	1	1	1	0	0	0	1	1	1	2	2	0	0	0	2	0	0	1	0	0	0	1	0	0	1	1	2	2	2	0	1	1	0	0	0	0	2	0	0	1	1	1	0	1	0
156	1	0	2	0	0	0	2	0	2	0	0	0	0	0	0	0	0	0	2	0	0	0	0	0	0	2	0	1	2	2	0	1	1	1	1	1	2	0	0	0	1	0	0	1	1	0	0	2	0
157	1	0	0	0	0	1	2	0	2	0	1	1	1	0	1	1	0	1	2	1	0	0	1	0	0	0	0	0	2	2	1	1	1	0	2	0	0	0	0	0	2	1	1	1	1	2	0	0	0
158	0	0	1	0	0	1	2	0	1	0	0	0	1	1	1	0	0	1	1	1	1	1	0	0	0	0	0	0	2	1	1	2	2	0	2	0	1	0	1	1	1	0	0	1	1	1	0	1	1
159	1	0	0	0	0	1	1	0	0	0	2	0	0	0	0	0	0	0	2	0	0	0	0	0	0	1	0	0	2	2	1	1	1	2	1	2	2	0	0	0	1	1	1	2	1	0	0	1	0
160	1	0	0	0	0	1	2	0	2	0	0	1	1	0	0	0	0	2	0	1	1	1	0	0	0	0	0	2	1	1	2	1	1	1	1	1	0	0	0	0	2	0	0	1	1	0	0	2	0
161	1	0	0	0	0	0	2	0	1	0	1	1	1	0	0	0	0	0	2	0	0	0	0	0	0	1	0	0	2	1	1	1	1	0	1	1	2	0	1	0	1	1	1	2	1	0	1	0	0
162	0	0	0	0	1	1	2	0	2	0	0	0	1	1	2	0	0	0	1	0	0	0	0	0	0	1	0	0	2	1	0	1	1	1	1	1	2	0	2	2	0	0	0	2	1	0	0	0	0
163	1	0	0	0	0	1	2	0	1	0	0	0	0	0	0	0	0	2	0	1	0	0	0	0	1	2	0	0	2	0	0	0	0	2	0	2	1	0	1	1	1	1	0	1	2	0	0	2	0
164	1	0	0	0	0	1	2	1	2	0	0	2	2	1	2	1	0	2	0	1	1	1	0	0	0	0	0	0	2	2	0	2	2	0	1	1	1	0	1	1	1	0	0	2	1	0	1	1	0
165	1	0	0	0	0	2	2	0	1	0	0	0	0	0	0	0	0	0	2	0	0	1	1	1	1	2	0	1	2	1	1	2	2	0	1	0	0	0	0	1	1	1	0	1	1	0	1	1	0
166	1	0	0	0	0	1	1	0	1	0	0	1	2	0	0	0	0	0	1	0	0	0	0	0	0	1	0	1	2	1	2	1	1	0	2	0	0	0	1	1	1	0	0	1	0	0	0	2	0
167	1	0	1	0	0	2	1	0	2	0	0	0	0	0	0	0	0	0	1	2	1	1	0	0	1	0	0	0	2	1	1	0	1	2	0	2	1	0	1	1	1	0	0	1	1	0	0	2	0
168	1	0	0	0	1	2	2	1	2	0	0	0	1	0	0	0	0	0	1	1	1	1	1	1	1	1	0	0	2	2	1	0	0	1	1	1	1	0	0	0	1	0	0	2	1	0	0	2	0
169	1	0	0	0	0	2	1	0	2	0	0	0	0	0	0	0	0	0	1	1	1	1	0	0	1	0	0	1	1	1	1	1	1	1	1	1	0	0	0	0	1	1	1	1	1	1	0	1	0
170	1	0	0	0	0	0	2	0	2	0	1	0	1	0	0	0	0	2	0	1	1	0	0	0	0	1	0	0	2	1	2	1	1	2	1	2	1	0	1	1	1	1	1	2	1	1	0	2	0
171	1	0	0	0	1	1	2	0	2	0	0	1	1	0	0	0	1	2	1	1	1	1	0	0	0	0	0	0	1	1	1	1	1	2	0	2	1	0	1	0	1	1	0	0	2	1	1	0	1
172	1	0	0	0	0	1	2	0	2	0	1	1	1	0	0	1	0	1	1	1	0	0	0	0	0	2	0	0	2	2	0	2	2	1	2	0	1	0	2	2	0	0	0	2	1	2	0	2	0
173	1	0	0	0	0	0	2	1	2	0	0	1	2	1	1	0	0	1	1	0	0	0	0	0	0	1	0	2	0	0	2	1	1	0	2	0	1	0	0	0	1	0	0	1	0	1	0	1	1
174	1	0	0	0	0	2	2	0	0	0	0	0	0	0	0	0	0	2	0	1	1	0	0	0	0	0	0	0	2	1	0	0	0	2	0	2	0	0	0	0	2	1	1	1	1	1	1	2	0
175	1	0	0	0	0	2	1	0	1	0	1	0	2	0	0	1	0	0	2	0	0	1	0	0	0	0	0	1	2	1	2	0	0	2	0	2	0	0	0	0	2	0	0	1	0	0	0	2	0
176	1	1	0	0	0	0	2	0	1	1	1	1	2	1	1	0	0	0	1	0	0	0	0	0	0	1	0	0	2	1	0	2	2	1	1	1	2	0	1	1	0	0	0	2	0	1	0	1	1
177	1	0	0	0	0	0	1	0	1	1	1	1	1	0	0	1	0	0	1	0	0	0	0	0	0	0	0	0	2	1	1	1	1	2	0	2	1	0	0	0	1	1	1	1	1	0	0	2	0
178	1	0	1	0	0	1	1	1	2	0	1	1	1	0	0	0	0	1	1	2	1	0	1	0	0	1	0	0	1	1	1	2	2	2	1	1	0	0	0	0	2	1	0	1	1	2	0	2	0
179	1	0	0	0	0	1	2	0	2	0	1	0	0	0	0	0	0	1	1	1	0	0	0	0	0	2	0	0	2	2	0	1	1	1	1	1	2	1	1	1	0	0	0	1	1	1	0	1	1
180	1	0	0	0	0	0	1	0	1	0	0	1	1	0	0	0	1	2	1	0	0	1	0	0	0	0	0	0	2	0	0	0	0	2	0	2	1	1	0	0	1	0	0	1	0	0	0	1	0
181	1	0	0	0	0	2	1	0	2	0	0	0	1	1	1	1	0	0	2	0	0	1	0	0	0	0	0	0	2	2	0	1	2	1	1	1	2	0	1	1	1	1	1	2	1	0	0	2	0
182	1	0	0	0	0	0	0	0	1	0	0	1	0	0	0	0	0	0	2	0	0	0	1	0	1	0	0	1	2	1	1	1	2	2	0	2	2	0	2	2	0	1	0	1	1	2	0	1	0
183	1	0	1	0	0	1	1	1	2	0	1	0	1	1	1	0	0	0	2	0	0	0	0	0	0	1	0	0	2	2	1	1	1	1	1	1	2	0	2	2	0	0	0	1	0	0	0	1	0
184	1	0	0	0	0	2	2	1	1	0	0	0	2	1	1	1	0	2	0	1	1	0	0	0	0	1	0	1	2	1	0	1	1	2	2	0	2	1	1	1	0	0	0	1	0	0	0	1	1
185	1	0	0	0	0	0	1	0	0	0	0	0	0	0	0	0	0	1	1	1	0	0	0	0	1	1	0	2	1	1	2	0	0	2	0	2	2	0	0	0	0	1	0	1	1	1	0	2	0
186	1	0	0	0	0	0	1	0	0	0	2	1	2	2	2	0	0	0	2	1	1	0	0	0	0	1	0	0	2	2	1	1	1	0	1	1	1	0	1	1	1	0	1	1	1	0	0	2	0
187	1	0	0	0	0	1	1	0	1	0	1	0	1	1	1	0	0	0	2	0	0	1	0	0	0	0	0	0	2	1	2	1	1	2	0	2	1	0	0	0	2	0	0	2	0	2	1	1	0
188	1	0	0	0	1	2	2	1	1	0	0	1	0	0	0	0	1	2	1	1	1	2	1	1	1	1	0	0	2	1	0	1	1	0	2	0	1	0	0	0	2	1	1	2	1	0	1	0	0
189	1	0	1	0	0	1	2	0	1	0	0	0	1	0	1	1	0	1	2	0	0	0	0	0	0	2	0	2	2	2	0	1	1	1	0	2	0	0	0	0	2	0	0	1	0	1	0	1	0
190	1	0	1	0	0	1	0	0	0	0	1	0	0	0	0	0	0	2	0	2	0	0	1	0	0	0	0	1	2	1	1	1	1	1	1	1	0	0	1	1	1	0	0	1	0	1	0	1	1
191	1	0	0	0	0	1	2	1	1	0	0	0	0	0	0	0	0	0	2	0	0	1	0	0	0	0	0	2	2	1	2	1	1	1	0	2	2	0	1	1	1	0	0	1	1	1	1	0	1
192	1	0	1	1	0	2	1	0	1	0	1	0	0	1	1	0	0	1	1	1	1	0	0	0	0	1	0	0	2	2	1	2	2	2	0	2	1	1	0	0	1	0	0	2	2	0	0	1	0
193	1	0	0	0	0	2	2	0	1	0	0	0	0	0	0	0	0	2	0	0	0	0	0	0	1	2	0	1	1	1	2	1	1	0	2	1	1	0	0	0	2	0	0	1	0	1	0	2	0
194	1	0	0	0	0	1	1	0	1	0	2	0	1	0	0	0	0	0	2	0	0	0	0	0	0	1	0	0	2	2	1	1	2	2	0	2	1	1	0	0	0	1	0	1	1	0	0	2	0
195	1	0	1	1	0	1	2	0	2	0	0	0	1	1	1	0	0	0	2	0	0	0	0	0	0	1	0	0	2	1	0	0	1	1	1	1	1	1	0	0	0	1	1	2	1	0	0	1	0
196	1	0	0	0	0	0	2	0	1	0	1	0	1	1	1	0	0	1	1	1	1	1	1	1	0	1	0	0	2	1	0	1	1	2	1	2	1	1	0	0	1	0	1	2	1	0	0	2	0
197	1	0	0	0	0	0	1	0	1	0	1	1	1	0	0	0	0	1	1	1	1	0	0	0	1	1	0	0	2	0	0	2	2	1	0	2	2	0	2	1	0	0	0	2	0	2	0	1	1
198	1	0	0	0	0	2	1	0	2	0	0	0	0	0	0	0	0	1	1	0	0	1	1	1	1	1	0	1	2	2	0	1	1	1	1	1	1	1	0	0	1	1	1	2	1	0	0	2	0
199	1	0	0	0	1	2	0	0	0	0	2	1	2	1	1	0	0	0	1	0	0	0	0	0	0	1	0	0	2	1	2	1	1	2	0	2	1	1	0	0	0	0	0	2	1	0	0	2	0
200	0	0	1	1	0	1	1	1	1	0	1	1	1	0	0	0	0	1	1	0	0	1	1	0	1	1	0	0	2	2	1	1	2	2	0	2	1	0	1	1	1	0	0	1	0	1	0	1	1
201	1	0	0	0	0	0	2	1	2	0	0	0	1	1	1	0	0	0	1	0	0	1	1	1	1	1	0	0	1	1	1	1	1	1	1	1	0	0	0	0	1	0	0	1	0	0	0	1	0
202	1	0	0	0	0	0	2	0	2	0	1	0	1	1	1	0	0	0	2	0	0	1	1	1	1	2	0	0	1	1	0	0	1	1	1	1	2	0	1	0	2	2	2	2	2	0	0	1	0
203	1	0	0	0	1	2	2	0	2	0	2	0	0	0	0	0	0	1	1	1	1	0	1	0	1	0	0	0	1	1	2	2	2	0	1	1	1	0	0	0	2	1	0	1	1	1	1	1	0
204	1	0	0	0	0	2	2	0	1	0	0	0	0	0	0	0	0	1	1	1	1	1	0	0	0	0	2	1	2	0	1	2	2	2	1	1	2	0	1	1	1	1	1	1	1	2	1	0	0
205	1	0	0	0	0	2	2	0	1	0	0	1	2	2	2	0	0	1	1	0	0	1	0	0	0	1	0	1	2	1	1	0	0	2	0	2	1	0	0	0	2	0	0	1	0	0	1	0	0
206	1	0	1	0	0	2	2	1	1	0	1	0	1	1	1	0	0	0	2	0	0	0	0	0	0	2	0	0	2	1	1	2	2	0	0	2	2	0	1	1	1	1	1	2	1	0	0	2	0
207	1	0	0	0	1	1	2	0	0	0	0	0	1	0	0	1	0	0	2	0	0	0	0	0	1	0	0	1	1	0	1	2	2	0	1	1	2	0	2	1	0	0	0	2	0	0	0	1	0
208	1	0	0	0	0	0	1	0	1	0	0	0	0	0	0	0	0	1	1	1	0	1	0	0	0	1	0	0	2	2	1	0	1	2	0	2	0	0	0	0	1	0	1	2	1	0	0	1	0
209	1	0	1	1	0	1	2	1	2	0	0	0	1	1	1	0	0	1	1	2	1	0	0	0	0	1	0	0	2	1	0	1	1	1	0	2	1	1	0	0	1	0	0	2	1	0	0	0	0
210	1	0	0	0	1	1	1	1	1	1	1	0	1	1	2	0	0	1	1	0	0	1	0	0	0	2	0	0	2	1	1	1	1	2	0	2	1	0	0	0	1	0	0	1	0	1	0	1	1
211	1	0	0	0	0	2	2	0	1	0	1	0	0	0	0	0	0	0	2	0	0	0	0	0	1	2	1	0	2	1	0	1	1	1	0	2	0	0	0	0	2	0	0	2	1	0	2	0	0
212	1	0	0	0	0	0	2	0	2	0	0	0	0	0	0	0	0	1	1	0	0	2	0	0	0	0	1	1	2	0	1	1	1	0	1	1	0	0	0	0	1	1	1	1	1	1	0	2	0
213	1	0	0	0	1	1	1	0	1	0	0	0	1	1	1	0	0	0	1	0	0	0	0	0	1	1	0	0	2	1	2	1	1	2	0	2	1	0	0	0	2	0	0	2	1	0	0	1	0
214	1	0	0	0	0	2	1	1	1	0	0	0	1	1	1	0	0	1	2	1	1	1	0	0	0	0	0	0	1	1	1	2	2	1	1	1	1	1	0	0	1	0	0	0	2	2	0	2	0
215	1	0	0	0	0	1	2	1	1	0	0	1	1	0	0	0	0	1	1	1	0	1	0	0	0	2	0	1	2	2	0	1	1	1	1	1	1	0	2	2	0	0	0	2	1	0	0	1	0
216	1	0	1	0	0	1	2	0	2	0	0	0	0	0	0	0	0	1	1	0	0	0	2	0	0	0	0	0	2	2	0	1	1	1	1	1	0	0	0	0	1	0	0	1	0	1	0	2	0
217	0	0	0	0	0	1	2	0	1	0	0	0	0	0	0	0	0	2	0	1	1	0	0	0	0	1	0	0	2	1	0	2	2	0	1	1	1	0	2	2	0	0	0	2	2	0	0	1	1
218	1	0	0	0	0	0	1	0	0	1	1	0	0	0	0	0	0	1	1	1	1	1	0	0	0	1	0	1	2	1	1	1	1	1	1	1	1	0	2	2	0	1	1	1	1	2	0	1	1
219	1	0	0	0	0	0	2	1	2	0	0	1	2	2	2	0	0	0	1	0	0	1	0	0	1	0	0	0	1	1	0	1	2	1	0	2	1	0	0	0	1	0	0	2	0	0	0	2	0
220	1	0	0	0	0	2	2	0	2	0	0	0	0	0	0	0	0	1	1	0	0	1	0	0	0	0	0	1	2	2	1	1	1	1	1	1	2	0	2	2	0	0	0	1	0	1	0	1	0
221	1	0	1	1	0	1	2	0	2	0	0	0	0	0	0	0	0	1	1	1	1	0	0	0	0	0	0	2	0	0	2	1	1	1	1	1	1	1	0	0	0	0	0	2	2	0	0	1	0
222	1	0	0	0	0	0	2	0	1	0	0	0	0	0	0	0	0	2	0	1	1	0	1	0	0	1	0	0	2	1	1	2	2	2	1	1	1	0	0	0	0	0	0	2	0	1	0	0	1
223	1	0	0	0	0	1	1	0	2	0	0	0	0	0	0	0	0	0	2	0	0	0	1	0	0	1	0	0	2	0	0	1	1	0	1	1	1	0	0	0	2	0	0	1	1	0	0	2	0
224	1	0	0	0	1	1	2	0	2	0	0	0	0	0	0	0	0	1	0	1	1	0	0	0	0	2	1	1	1	0	1	1	1	1	1	1	1	0	1	1	1	0	0	1	1	0	1	0	0
225	1	0	0	0	0	2	2	1	1	0	0	0	0	0	0	0	0	1	1	1	1	0	0	0	0	1	0	0	2	2	1	1	1	1	0	2	0	0	1	1	1	0	0	2	0	1	0	2	0
226	1	0	0	0	1	1	2	1	2	0	0	1	2	1	1	0	0	1	1	0	0	0	0	0	0	2	0	0	1	1	1	0	0	2	0	2	2	0	1	1	1	0	0	2	1	0	1	2	0
227	0	0	0	0	1	2	2	1	2	0	0	0	0	0	0	0	0	2	0	1	1	1	1	1	1	1	0	1	1	1	1	2	2	0	1	1	1	0	0	0	1	0	0	1	0	0	1	1	0
228	1	0	1	0	0	1	1	0	0	0	1	0	0	0	0	0	0	2	0	1	0	2	0	0	0	0	0	0	2	2	0	1	1	0	1	1	1	0	0	0	2	0	0	0	0	0	0	1	1
229	0	0	0	0	0	1	2	0	2	0	1	0	0	0	0	0	0	1	1	1	0	0	0	0	0	2	0	1	1	1	1	1	2	2	0	2	2	0	1	1	0	0	0	1	0	0	0	0	1
230	1	0	1	0	0	1	2	0	1	0	0	2	2	2	2	0	0	1	1	1	0	1	0	0	0	0	0	0	2	0	0	1	1	1	0	2	2	0	2	2	0	0	0	2	0	0	0	2	0
231	1	0	0	0	0	1	2	0	0	0	0	1	1	0	0	0	1	2	0	1	1	0	0	0	0	2	0	0	2	2	0	2	2	0	1	1	1	0	1	1	1	1	1	2	1	1	0	0	1
232	1	0	0	0	1	1	2	0	2	0	1	0	0	0	0	0	0	0	2	0	0	1	0	0	0	1	0	1	2	1	1	0	0	2	0	2	1	0	0	0	0	0	0	1	0	1	0	0	1
233	1	0	1	1	0	1	2	0	2	0	0	1	2	1	2	1	0	0	2	1	0	0	0	0	0	1	0	1	1	1	1	1	1	1	1	1	1	0	0	0	1	0	0	2	1	0	0	0	0
234	1	0	0	0	0	1	1	0	1	1	1	1	1	1	1	0	0	0	2	0	0	0	0	0	0	1	0	1	2	1	1	0	0	2	0	2	1	1	0	0	0	1	1	1	1	1	0	1	1
235	1	0	0	0	1	1	2	1	2	0	0	0	0	0	0	0	0	1	1	1	1	1	0	0	0	0	0	1	2	0	1	2	2	0	1	1	0	0	1	1	1	1	1	1	1	1	0	2	0
236	1	0	0	0	0	1	2	1	2	0	0	1	1	1	1	0	0	0	2	0	0	0	0	0	0	1	0	1	2	1	0	2	2	0	1	1	1	0	1	1	1	0	0	0	1	1	0	0	1
237	1	0	0	0	0	0	1	0	1	0	2	0	0	0	0	0	0	1	1	1	1	0	0	0	0	2	0	0	2	2	1	0	0	1	0	2	1	0	0	0	1	0	0	0	1	1	0	2	0
238	1	0	0	0	0	0	2	0	1	0	0	1	1	0	0	0	0	1	1	0	0	0	0	0	0	1	0	0	2	1	1	2	2	0	0	2	1	0	0	0	1	1	0	1	2	1	0	1	1
239	1	0	0	0	0	2	1	0	1	0	1	1	1	1	1	0	0	2	0	1	1	1	1	0	1	1	0	0	2	2	1	1	0	0	1	1	1	0	2	2	0	2	2	2	1	1	0	1	1
240	1	1	1	0	0	1	2	0	2	0	1	0	1	0	0	0	0	2	0	1	1	1	0	0	0	1	0	0	1	1	2	1	2	1	1	1	2	0	1	1	0	1	1	1	1	0	0	2	0
241	1	0	0	0	0	0	2	1	1	0	0	0	0	0	0	0	0	1	1	0	0	1	0	0	0	0	0	0	1	1	0	2	2	2	0	2	1	0	0	0	0	0	0	1	1	0	0	1	1
242	0	0	0	0	0	1	2	0	0	0	0	0	2	2	2	1	0	2	0	0	0	1	1	1	1	1	0	1	2	1	2	1	1	2	1	2	1	0	1	1	1	0	0	2	1	0	1	0	0
243	1	0	0	0	0	1	1	0	0	0	1	0	2	1	1	1	1	2	0	2	1	1	0	0	0	1	0	0	2	2	0	1	1	0	2	1	2	0	1	1	0	1	0	1	0	0	1	0	0
244	1	0	0	0	0	1	1	0	0	0	1	2	2	1	1	0	0	0	2	0	0	1	1	1	1	1	0	0	1	1	2	1	1	2	1	2	1	1	1	1	0	0	0	1	0	0	0	1	1
245	1	0	0	0	0	1	1	0	1	0	0	0	0	0	0	0	0	2	1	0	0	0	0	0	0	2	0	0	2	0	0	1	1	0	2	0	1	1	0	0	0	1	1	1	1	1	0	1	1
246	1	0	0	0	0	2	1	0	1	0	1	0	0	0	0	0	0	2	0	2	0	0	1	0	1	2	0	0	2	0	0	1	1	2	1	2	1	0	1	0	1	1	1	2	1	1	0	1	0
247	1	0	1	0	0	1	2	0	1	0	0	0	1	1	1	0	0	0	2	0	0	0	0	0	0	2	0	1	2	1	1	2	2	2	0	2	0	0	0	0	2	0	0	1	1	0	1	0	0
248	1	0	1	0	0	0	2	0	1	0	1	0	1	0	0	1	0	0	2	1	0	2	0	0	0	0	1	0	2	1	0	1	1	2	0	2	0	0	0	0	2	0	0	2	0	1	0	0	1
249	1	0	0	0	0	1	2	1	2	0	0	0	1	1	1	0	0	0	2	0	0	1	1	1	1	0	0	0	2	1	0	2	2	0	1	1	2	0	1	1	1	0	0	2	1	0	0	0	0
250	1	1	0	0	1	1	1	0	1	0	0	1	0	0	0	0	0	2	0	1	0	0	0	0	0	1	0	0	2	2	1	1	1	1	1	1	2	0	1	1	0	0	0	2	1	0	0	0	1
251	1	0	0	0	0	2	1	0	1	0	1	0	1	1	1	0	0	0	2	0	0	1	0	0	0	0	0	0	1	0	1	0	0	1	0	2	0	0	0	0	2	1	1	1	1	0	0	1	1
252	1	0	0	0	0	1	1	0	1	1	2	1	1	0	0	0	0	1	0	2	2	0	0	0	0	1	0	1	2	1	2	1	1	0	1	1	0	0	0	1	1	0	0	2	0	0	0	1	0
253	1	0	0	0	0	0	1	1	1	0	1	0	0	0	0	0	0	1	1	0	0	1	0	0	0	0	0	0	1	0	1	1	1	0	2	0	2	1	1	1	0	0	0	2	1	0	0	1	0
254	1	0	0	0	0	1	1	0	1	1	2	1	2	1	1	0	0	1	1	1	0	1	0	0	1	1	0	2	1	0	2	1	1	1	0	2	1	0	1	1	1	1	1	1	1	2	0	2	0
255	1	0	2	0	0	0	2	0	1	0	0	1	1	0	0	0	1	2	1	0	0	0	0	0	1	1	0	1	0	0	2	1	1	1	1	1	2	1	0	0	0	0	0	2	1	0	0	1	0
256	1	0	0	0	0	1	2	1	2	0	0	1	1	0	0	0	0	1	1	0	0	0	0	0	0	1	0	0	2	0	0	1	2	2	0	2	0	0	1	1	1	0	0	1	0	1	1	1	0
257	1	0	0	0	0	2	2	1	2	0	0	0	1	0	0	1	0	1	1	1	1	1	0	0	0	0	0	0	2	1	0	0	1	1	1	1	1	0	1	1	1	1	1	2	2	2	0	2	0
258	1	0	0	0	0	0	2	0	2	0	0	0	0	0	0	0	0	1	1	1	0	0	0	0	0	2	0	0	2	2	1	2	1	2	0	2	2	0	1	1	0	0	0	2	0	1	0	2	0
259	1	0	0	0	0	0	2	0	2	0	0	0	1	0	0	1	0	2	0	1	1	0	1	0	0	1	0	0	2	1	0	0	1	1	0	2	0	0	0	0	2	0	0	1	1	1	0	0	1
260	1	0	1	0	0	1	2	0	1	0	1	2	2	2	2	0	0	0	2	0	0	1	0	0	1	0	0	0	2	2	0	1	1	2	0	2	2	0	1	1	1	1	1	2	1	1	0	1	0
261	1	0	0	0	0	1	1	1	2	0	0	1	1	0	0	0	0	1	1	1	0	1	0	0	0	0	0	0	2	1	0	1	2	2	1	2	1	0	2	2	0	0	0	2	0	0	0	2	0
262	1	0	0	0	0	1	2	0	2	0	0	0	1	0	0	0	0	1	1	1	1	0	0	0	0	1	0	1	1	1	2	1	1	1	0	2	2	1	0	0	0	0	0	2	0	1	0	2	0
263	0	0	0	0	0	1	2	0	2	0	0	0	0	0	0	0	0	0	2	1	1	1	0	0	0	1	0	0	2	0	0	1	1	2	0	2	2	0	0	0	1	0	0	1	1	1	0	2	0
264	1	0	0	0	0	1	2	1	2	0	0	1	1	2	2	0	0	0	2	0	0	0	0	0	0	1	0	0	2	1	0	1	1	1	1	1	1	0	0	0	1	0	0	2	0	0	0	2	0
265	1	0	0	0	0	1	2	0	2	0	0	0	0	0	0	0	0	1	0	0	0	0	0	0	0	2	0	0	2	2	1	2	2	0	2	0	1	0	1	1	1	0	0	2	1	0	1	0	0
266	1	0	0	0	0	1	2	1	2	0	0	0	0	0	0	0	0	1	1	0	0	0	0	0	0	0	0	0	2	2	0	1	1	1	1	1	2	0	1	1	0	0	0	0	2	2	0	1	1
267	1	0	0	0	0	2	1	0	0	0	1	1	1	0	0	1	0	2	0	1	0	0	0	0	0	0	0	0	2	2	0	1	1	2	0	2	1	1	0	0	0	0	0	1	0	1	0	2	0
268	1	1	0	0	0	1	1	0	1	0	0	0	1	1	1	0	0	0	1	0	0	1	1	0	1	1	0	0	2	1	0	1	1	1	1	1	1	1	0	0	0	0	0	1	1	1	1	0	0
269	1	0	0	0	0	1	2	0	1	0	0	0	1	0	0	0	0	1	1	1	1	1	1	1	0	1	0	0	2	2	1	1	1	1	1	1	1	0	1	1	1	1	1	2	1	0	0	2	0
270	1	0	0	0	1	1	1	0	1	0	1	1	1	0	0	0	0	2	0	2	0	0	0	0	0	2	0	1	2	0	1	1	1	1	0	2	2	0	0	0	1	0	0	1	1	1	0	1	1
271	1	0	0	0	0	1	1	0	1	0	2	0	1	1	1	0	0	0	2	0	0	1	1	0	0	1	1	0	2	2	0	2	2	0	2	0	1	1	0	0	1	0	0	2	0	1	0	1	0
272	1	0	0	0	0	1	2	0	1	0	0	0	2	1	1	1	0	0	2	0	0	0	2	0	0	0	0	0	2	2	1	2	2	0	1	1	1	0	0	0	1	0	0	1	0	1	0	2	0
273	1	0	0	0	0	1	1	1	1	0	0	1	2	1	1	1	0	0	2	1	1	0	1	0	0	1	0	0	2	1	1	1	1	0	0	1	1	0	0	0	1	0	0	2	2	0	0	2	0
274	1	0	0	0	0	1	1	0	1	0	1	0	2	2	2	0	0	1	1	1	0	0	0	0	0	1	0	0	2	1	0	2	2	2	0	2	0	0	0	0	1	0	0	1	0	1	0	1	0
275	1	0	0	0	0	1	1	0	1	0	2	1	2	1	1	0	0	0	1	1	1	0	0	0	0	1	0	0	2	1	1	1	1	2	0	2	2	1	1	0	0	0	0	2	0	0	0	2	0
276	1	0	0	0	0	2	2	0	2	0	0	0	0	0	0	0	0	1	1	1	1	0	0	0	0	1	0	1	2	1	2	1	1	2	1	2	1	0	0	0	0	0	0	1	0	1	0	2	0
277	1	0	0	0	0	0	1	1	2	0	0	1	2	1	1	0	0	1	0	1	1	0	1	0	1	2	0	1	2	2	0	2	2	0	1	1	2	0	2	1	0	0	0	2	1	0	1	1	0
278	1	0	0	0	0	0	1	0	0	0	1	1	2	2	2	0	0	0	1	0	0	1	0	0	0	2	1	0	1	0	1	2	2	0	1	1	1	0	1	1	1	0	0	1	0	0	0	2	0
279	0	0	0	0	0	0	2	0	2	0	1	0	1	1	1	0	0	0	1	0	0	1	1	0	1	1	0	0	2	1	1	1	1	2	1	2	1	1	0	0	0	2	2	2	2	1	1	2	0
280	0	0	0	0	0	2	1	0	1	1	1	0	0	0	0	0	0	0	2	1	1	1	0	0	0	1	2	1	2	0	1	1	2	1	1	1	1	0	1	0	1	0	0	1	0	0	0	1	0
281	1	1	0	0	1	2	1	0	1	0	0	0	0	0	0	0	0	0	2	0	0	1	0	0	0	0	0	0	2	1	0	1	2	2	0	2	1	0	1	0	1	0	0	2	1	1	0	2	0
282	1	0	0	0	0	1	1	0	1	0	2	0	0	0	0	0	0	1	1	0	0	0	0	0	1	0	0	1	2	1	1	1	2	1	1	1	1	0	0	0	2	1	1	2	0	1	0	2	0
283	1	0	0	0	0	0	2	0	1	0	1	1	1	2	2	0	1	2	1	1	1	2	1	1	1	1	0	0	2	2	1	0	1	1	0	2	1	0	2	2	0	1	1	1	1	2	0	2	0
284	1	0	2	0	0	0	2	0	1	0	0	1	2	1	1	0	0	2	0	2	2	0	0	0	0	1	0	1	1	1	1	0	0	2	0	2	1	1	0	0	0	0	0	2	0	1	1	1	0
285	1	0	0	0	1	2	2	0	2	0	0	0	0	0	0	0	0	1	1	0	0	1	0	0	0	1	0	1	2	2	1	0	0	2	0	2	2	0	0	0	1	1	0	1	1	2	1	1	0
286	1	0	0	0	0	0	2	1	2	0	0	0	1	1	1	0	0	0	1	0	0	0	1	0	0	1	0	1	2	2	0	1	2	1	1	1	1	1	0	0	1	0	0	1	1	0	0	1	1
287	1	0	0	0	0	0	2	0	1	0	0	1	1	1	1	0	0	0	1	0	0	0	0	0	0	1	0	2	1	1	2	2	2	1	1	1	0	0	0	0	2	1	1	1	1	1	0	1	0
288	1	0	0	0	0	1	2	1	2	0	0	0	1	1	1	0	1	0	2	1	1	0	0	0	0	1	0	1	2	1	1	1	1	2	0	2	2	0	1	1	0	0	0	1	0	0	0	2	0
289	0	0	0	0	0	1	0	0	1	0	0	1	2	2	2	0	0	1	1	2	1	0	0	0	0	1	0	0	1	1	2	2	1	1	0	2	2	0	1	1	1	1	1	1	1	2	0	1	0
290	1	1	0	0	0	1	2	0	1	0	1	1	1	0	0	1	0	1	1	0	0	0	0	0	1	1	0	1	1	0	1	1	2	1	0	2	1	0	0	0	1	0	0	2	0	1	0	1	0
291	1	0	0	0	0	1	2	1	2	0	0	0	0	0	0	0	0	2	0	1	1	0	0	0	0	1	0	0	2	1	1	1	1	1	1	1	2	0	1	0	1	0	0	2	1	0	0	1	0
292	1	0	0	0	1	1	1	1	2	0	0	0	2	2	2	1	0	0	2	0	0	0	0	0	0	0	0	1	2	2	1	0	2	1	0	2	1	0	0	0	2	0	0	2	1	1	0	2	0
293	1	0	0	0	0	1	2	0	1	0	1	0	0	0	0	0	0	1	2	1	1	1	0	0	0	0	0	1	2	1	2	1	1	1	2	1	1	0	0	0	1	1	1	1	1	0	0	1	1
294	1	0	1	1	0	1	1	0	0	0	2	1	2	1	1	1	0	1	1	1	0	2	1	1	1	1	0	2	2	1	1	1	2	1	1	1	1	0	1	0	1	0	0	2	0	0	0	1	0
295	1	0	0	0	0	0	2	0	2	0	0	0	1	1	1	0	0	0	2	1	1	0	0	0	0	1	0	0	2	0	0	2	2	0	2	0	1	1	0	0	1	1	1	1	1	2	0	1	1
296	1	1	0	0	1	1	2	1	2	0	0	0	0	0	0	0	0	1	0	2	2	1	1	1	1	1	0	0	2	1	0	1	1	1	0	2	2	0	2	2	0	0	0	1	0	0	0	0	0
297	1	0	0	0	0	0	2	0	2	0	1	0	2	0	0	1	0	2	1	1	1	0	0	0	0	1	0	0	1	1	2	1	1	0	2	0	1	0	1	1	1	1	1	2	2	2	0	1	1
298	1	0	0	0	0	2	2	0	2	0	1	0	0	0	0	0	0	0	2	0	0	0	0	0	1	2	1	0	2	1	0	2	2	0	1	1	2	0	1	1	1	1	1	2	1	0	0	1	0
299	1	0	0	0	1	2	2	0	1	0	1	0	2	2	2	0	0	0	2	1	1	0	1	1	1	1	0	0	1	1	0	2	2	0	1	1	2	0	2	1	0	0	0	2	1	0	0	1	0
300	1	1	0	0	1	1	2	1	2	0	0	2	2	2	2	0	0	1	1	1	0	0	0	0	0	1	0	0	2	2	0	1	1	2	1	2	0	0	1	1	0	2	2	2	2	1	0	2	0
301	0	0	0	0	1	2	2	0	2	0	1	0	0	0	0	0	1	2	0	1	1	0	0	0	0	0	0	1	2	2	1	2	2	1	1	1	1	1	0	0	0	0	0	2	1	0	0	1	1
302	1	0	0	0	0	0	2	0	1	0	1	1	1	0	0	0	0	0	2	0	0	0	0	0	0	1	0	0	1	1	2	1	2	1	1	1	2	0	2	1	0	0	0	2	0	0	0	0	1
303	1	0	0	0	0	1	1	2	2	0	0	0	0	0	0	0	0	1	1	0	0	0	0	0	0	0	1	2	2	1	1	0	0	2	0	2	1	0	0	0	1	1	1	2	0	1	0	1	1
304	1	0	0	0	1	1	0	0	0	0	2	0	1	1	1	0	1	1	1	1	1	0	0	0	0	1	0	0	1	1	2	1	2	1	1	1	2	0	1	1	1	1	0	1	1	2	0	2	0
305	1	0	0	0	0	0	2	0	2	0	0	0	0	0	0	0	0	2	0	1	1	0	0	0	1	1	0	0	2	2	1	1	1	2	0	2	1	1	0	0	1	0	0	1	0	0	0	1	1
306	1	0	0	0	0	1	2	1	2	0	0	0	1	1	1	0	0	0	2	0	0	1	1	1	1	0	0	0	2	1	0	1	1	1	1	1	2	0	0	0	0	1	1	2	1	0	0	2	0
307	1	0	0	0	0	1	1	0	0	0	0	0	0	0	0	0	0	1	1	1	1	1	0	0	0	1	0	0	1	1	1	1	0	2	0	2	1	0	1	1	1	0	0	1	0	0	0	1	1
308	1	0	0	0	1	2	0	0	0	0	2	0	0	0	0	0	0	1	1	1	1	0	0	0	0	2	0	1	1	0	1	1	1	1	1	1	2	0	0	0	1	0	0	2	0	0	0	2	0
309	0	0	0	0	0	0	1	0	0	0	0	0	1	0	0	1	0	2	0	1	1	0	1	0	0	1	0	0	2	1	0	0	0	1	1	1	2	0	1	1	0	0	0	2	0	0	0	0	1
310	1	1	1	0	0	1	2	0	1	0	0	1	2	0	0	0	0	0	2	1	0	0	0	0	1	1	0	0	2	1	1	1	1	1	1	1	2	0	1	0	2	1	0	0	2	0	0	1	1
311	1	0	0	0	0	0	1	0	0	0	0	0	0	0	0	0	0	2	0	1	1	1	0	0	0	0	0	2	1	1	2	1	2	2	0	2	2	0	2	2	1	0	0	1	1	1	0	2	0
312	1	0	0	0	0	1	2	0	1	0	1	1	1	0	0	0	0	1	0	1	1	0	0	0	0	1	0	1	1	1	1	0	1	2	1	2	0	0	1	1	1	0	0	2	0	2	0	1	1
313	1	0	0	0	0	0	2	0	1	0	0	0	1	1	1	0	0	1	1	0	0	2	1	1	1	1	0	0	2	1	2	1	1	2	0	2	1	1	0	0	0	0	0	2	0	0	0	1	0
314	1	1	0	0	0	1	2	0	1	0	0	1	1	0	1	1	0	0	1	1	1	1	0	0	0	1	0	1	2	1	1	0	1	2	0	2	1	0	1	1	1	1	0	1	1	1	0	2	0
315	0	0	0	0	1	1	1	0	2	0	0	0	1	1	1	0	1	0	2	1	1	0	0	0	1	0	0	0	1	1	1	1	1	1	1	1	0	0	0	0	1	0	1	1	1	1	0	2	0
316	1	0	0	0	0	1	1	1	1	1	1	0	0	0	0	0	0	1	1	1	1	0	0	0	0	1	0	0	1	1	2	1	1	2	2	0	1	0	2	2	0	0	0	2	0	0	0	1	0
317	1	0	1	1	0	1	2	0	0	0	1	1	1	1	1	0	1	2	1	0	0	0	0	0	0	1	0	1	1	1	2	1	2	2	1	2	2	0	1	0	2	1	1	2	1	1	0	0	1
318	1	0	0	0	0	1	2	0	2	0	0	0	1	1	2	0	0	0	2	0	0	1	0	0	0	1	0	0	2	1	0	2	2	0	1	1	2	0	0	0	0	1	1	2	1	0	0	0	1
319	1	0	0	0	1	1	2	0	2	0	0	0	0	0	0	0	0	1	1	1	0	0	0	0	0	2	0	0	2	2	1	2	2	1	0	2	2	0	1	1	1	1	1	2	1	1	0	1	0
320	1	0	0	0	0	2	2	0	1	0	0	0	0	0	0	0	0	0	1	1	1	0	0	0	0	1	0	0	2	1	0	1	2	1	0	2	1	0	0	0	2	0	0	2	1	0	0	1	0
321	1	0	0	0	0	2	2	0	1	0	0	1	1	0	0	0	1	0	2	1	1	0	1	1	1	0	0	1	2	2	1	1	1	2	0	2	2	0	2	2	0	0	0	1	0	1	0	2	0
322	1	0	0	0	0	2	2	0	2	0	0	0	0	0	0	0	0	0	2	0	0	0	0	0	1	2	0	2	1	1	2	2	2	1	1	1	1	0	1	0	1	1	1	1	1	0	0	0	1
323	1	0	0	0	0	1	1	0	1	0	1	0	1	1	1	0	0	1	1	1	1	0	1	0	0	1	0	0	2	1	0	2	2	2	0	2	1	0	1	1	1	0	0	1	0	0	0	1	0
324	1	0	0	0	0	0	2	0	2	0	0	0	1	0	0	1	1	2	0	2	1	2	0	0	0	0	0	0	2	1	2	0	1	1	1	1	1	0	2	2	0	0	0	2	1	0	0	1	0
325	1	0	0	0	0	2	2	0	1	0	1	0	1	1	1	0	0	0	2	0	0	1	1	0	1	0	0	0	1	0	1	1	1	2	1	2	1	0	0	0	2	0	0	2	1	0	0	2	0
326	1	0	1	0	1	1	2	1	2	0	0	1	1	0	0	0	0	0	2	0	0	0	0	0	0	0	0	0	1	1	1	0	0	1	1	1	1	1	0	0	1	0	0	2	0	0	0	2	0
327	0	0	1	0	1	2	1	0	1	0	1	0	0	0	0	0	0	1	1	1	1	2	1	1	1	1	0	0	2	2	1	0	0	2	0	2	0	0	0	0	1	0	0	1	0	0	1	1	0
328	0	0	0	0	0	1	2	1	2	0	0	0	1	1	1	0	0	1	1	1	1	1	0	0	0	1	0	1	1	1	2	1	2	2	0	2	2	0	1	0	1	1	0	1	1	1	0	2	0
329	1	0	0	0	0	2	2	1	2	0	0	0	0	0	0	0	0	2	0	1	1	0	1	0	1	0	0	0	2	0	1	1	1	1	1	1	1	0	1	1	1	1	1	2	0	1	0	0	0
330	1	0	0	0	0	1	1	1	1	0	1	0	0	0	0	0	0	0	1	0	0	0	0	0	1	2	0	0	1	1	2	2	2	2	0	2	1	0	0	0	2	1	1	1	1	1	0	2	0
331	1	0	0	0	1	1	1	0	1	0	1	1	2	2	2	0	1	1	1	0	0	0	0	0	0	2	0	1	1	1	1	2	2	1	1	1	1	0	0	0	1	0	0	2	1	0	1	1	0
332	1	0	0	0	0	0	1	0	1	0	1	1	1	0	0	0	0	1	1	1	1	0	0	0	1	1	0	0	2	0	0	1	0	0	0	2	1	0	0	0	1	0	0	1	1	0	1	1	0
333	1	0	0	0	0	1	2	0	1	0	1	0	1	1	1	0	0	2	0	1	1	0	0	0	0	1	0	0	2	1	0	1	1	1	0	2	1	0	0	0	2	1	0	1	0	1	0	2	0
334	1	0	0	0	0	2	1	0	1	0	1	0	1	1	1	0	0	1	1	0	0	0	0	0	1	1	0	1	2	1	2	1	2	0	2	0	2	0	1	1	0	0	0	1	0	0	0	2	0
335	0	0	0	0	0	1	2	0	1	0	0	1	1	0	0	0	0	0	1	0	0	0	0	0	0	2	0	0	2	0	0	1	1	2	1	2	1	0	0	0	2	1	1	1	1	1	0	0	1
336	1	0	0	0	0	1	1	0	0	0	1	0	2	1	1	0	0	0	2	0	0	0	0	0	0	0	0	0	2	2	1	1	1	1	1	1	1	1	1	1	0	0	0	1	1	1	0	1	0
337	1	0	0	0	1	1	1	1	1	1	1	0	0	0	0	0	0	0	2	0	0	0	0	0	2	1	0	0	2	2	2	1	1	1	0	2	0	0	1	1	0	0	0	2	0	0	2	0	0
338	1	0	0	0	0	1	1	0	1	0	1	1	2	1	1	1	0	1	1	1	0	1	0	0	0	0	0	1	2	1	1	1	1	0	2	0	2	0	2	2	0	0	0	2	1	1	1	0	0
339	1	0	1	0	0	1	2	0	1	0	1	1	2	2	2	0	0	0	2	0	0	0	0	0	0	0	0	0	2	2	1	1	1	0	2	0	2	0	1	1	1	0	0	0	1	1	0	2	0
340	1	0	1	0	0	1	1	1	1	0	0	2	2	1	1	0	0	2	0	0	0	0	0	0	0	1	0	0	1	0	1	1	1	0	1	1	1	0	0	0	2	1	0	0	1	0	1	1	0
341	1	0	0	0	1	1	2	0	2	0	0	0	1	1	1	0	0	0	2	1	1	0	0	0	1	0	0	0	2	1	0	1	2	1	0	2	0	0	1	0	1	0	0	2	1	1	0	2	0
342	1	0	0	0	0	2	2	1	1	0	0	0	0	0	0	0	0	1	1	1	1	0	1	0	0	1	0	1	1	1	1	1	1	2	2	1	0	0	0	0	2	0	0	2	0	1	0	2	0
343	1	0	0	0	0	1	1	0	1	0	0	0	0	0	0	0	0	0	2	0	0	0	1	0	0	1	0	0	2	2	0	2	2	1	0	2	1	1	1	1	0	0	0	2	0	0	0	1	0
344	1	0	1	1	0	1	2	0	2	0	0	0	2	1	1	1	0	1	1	0	0	1	0	0	0	1	0	1	2	2	1	1	1	1	1	1	1	0	0	0	2	1	0	1	2	0	0	2	0
345	1	0	0	0	0	1	2	0	2	0	0	0	1	2	1	0	0	1	1	0	0	0	0	0	0	2	0	1	2	0	1	1	1	1	1	1	2	0	1	1	0	1	1	1	1	2	0	1	1
346	1	0	0	0	0	1	1	1	1	0	1	1	1	0	1	1	0	0	2	0	0	0	0	0	0	1	0	0	1	0	1	1	1	2	0	2	0	0	0	0	1	0	0	1	1	0	0	2	0
347	1	0	0	0	0	0	1	0	1	0	1	1	2	1	1	0	0	1	0	2	2	0	1	1	1	1	1	2	2	1	1	2	2	0	1	1	1	0	0	0	2	0	0	2	0	0	0	2	0
348	1	0	0	0	0	1	1	0	1	0	1	0	0	0	0	0	0	2	0	2	0	2	1	1	1	1	0	0	2	2	1	1	1	2	0	2	0	0	0	0	2	0	0	1	1	0	0	0	1
349	1	0	0	0	0	1	2	0	2	0	1	1	1	0	1	1	0	1	1	1	1	0	0	0	1	1	0	0	2	1	0	1	1	1	1	1	1	0	1	1	1	1	0	0	2	1	1	0	1
350	1	0	0	0	1	2	2	0	2	0	0	1	2	2	2	0	0	1	1	1	0	0	0	0	1	1	0	0	2	1	0	1	1	1	1	1	1	0	1	1	1	2	1	2	1	0	0	1	1
351	1	0	1	1	1	2	2	0	2	0	0	2	2	1	1	0	0	1	2	1	0	1	0	0	0	0	0	0	2	1	1	1	1	1	1	1	1	0	1	1	1	0	0	2	1	0	0	1	1
352	1	1	0	0	0	1	1	1	1	0	1	0	1	1	1	0	0	1	1	0	0	0	0	0	0	2	0	0	1	1	2	2	2	1	2	0	1	1	0	0	1	0	0	2	0	1	0	2	0
353	1	0	0	0	2	2	2	0	2	0	0	0	1	1	1	0	0	2	0	1	1	1	2	1	1	0	0	0	2	2	1	2	2	0	1	1	1	0	1	1	1	2	2	2	2	1	0	2	0
354	1	0	0	0	0	0	1	1	1	0	1	1	1	0	0	0	0	1	1	0	0	0	0	0	1	0	0	0	2	0	1	1	1	1	1	1	1	0	1	1	1	0	0	2	0	0	0	2	0
355	0	0	1	0	0	1	1	0	1	0	2	1	2	2	2	0	0	0	2	0	0	1	0	0	0	2	0	0	2	1	0	2	2	2	1	1	1	0	0	0	1	1	1	2	1	1	1	0	0
356	1	0	1	0	0	1	1	0	1	1	1	1	0	0	0	0	0	0	2	1	1	1	1	0	0	1	0	0	2	2	2	1	2	1	0	2	1	0	1	1	1	1	1	2	1	0	0	2	0
357	1	0	1	0	0	1	2	1	1	0	1	1	2	2	2	0	0	1	1	1	1	1	0	0	0	0	0	0	2	1	2	1	1	2	0	2	0	0	0	0	2	0	0	0	0	1	0	0	0
358	1	0	0	0	0	0	1	0	2	0	0	1	1	0	0	0	0	2	0	2	1	1	0	0	0	0	0	0	2	0	0	1	2	1	0	2	2	0	2	2	0	0	0	2	0	1	0	1	0
359	1	0	0	0	1	2	2	1	2	0	0	0	0	0	0	0	0	1	1	1	1	0	0	0	0	1	0	0	1	1	2	0	1	2	1	2	2	0	1	1	0	1	1	2	0	1	0	1	1
360	1	0	0	0	0	1	1	1	1	0	1	0	1	1	1	0	0	1	1	2	1	1	0	0	0	2	0	1	2	1	2	0	0	2	0	2	1	1	1	1	0	2	2	2	2	1	0	2	0
361	1	0	0	0	0	0	1	0	1	0	1	0	1	1	1	0	0	1	1	1	0	0	0	0	0	2	0	1	2	1	2	0	0	1	1	1	0	0	0	0	2	0	0	2	0	1	0	1	0
362	1	0	0	0	1	1	1	0	1	0	1	2	2	1	2	1	0	1	1	1	0	0	0	0	0	1	0	1	2	0	1	2	2	0	0	2	1	0	1	0	1	0	0	2	0	2	1	1	0
363	0	0	0	0	1	1	1	0	1	0	1	0	0	0	0	0	0	0	2	0	0	0	0	0	1	1	0	0	2	2	0	1	1	2	0	2	1	0	1	1	1	0	0	2	0	1	0	2	0
364	1	0	0	0	0	1	2	1	2	0	0	0	1	1	1	0	0	1	2	0	0	0	0	0	0	1	0	0	1	0	1	2	2	0	1	0	1	0	2	2	0	1	0	1	0	0	0	2	0
365	1	0	0	0	1	1	2	1	1	0	1	1	2	1	1	1	0	0	2	0	0	1	1	1	1	1	0	1	2	0	1	1	1	1	1	1	0	0	1	0	1	0	0	2	0	2	0	2	0
366	1	1	0	0	0	1	2	0	2	0	2	0	0	0	0	0	0	0	2	0	0	0	0	0	0	1	0	0	2	2	1	1	1	0	2	0	2	0	2	2	0	0	0	1	1	1	0	2	0
367	1	0	0	0	1	1	1	0	1	0	1	0	0	0	0	0	0	0	2	0	0	1	0	0	0	0	0	0	2	1	2	1	1	1	1	1	1	1	0	0	1	0	0	1	0	0	0	2	0
368	1	0	0	0	0	2	1	0	0	0	1	1	1	0	0	0	0	0	2	0	0	0	1	0	0	2	0	1	1	1	2	0	0	1	0	2	2	0	2	1	0	1	0	1	0	0	0	1	1
369	0	0	0	0	1	2	1	1	2	0	0	0	1	1	1	0	0	2	0	1	0	0	0	0	0	2	0	1	2	2	0	2	2	0	1	0	1	0	2	2	0	0	0	2	2	0	0	0	0
370	1	0	0	0	2	2	2	0	2	0	1	2	2	0	0	0	0	1	1	1	1	0	0	0	0	2	0	0	2	1	0	1	1	1	0	2	2	0	2	1	0	0	0	2	1	0	0	1	0
371	1	0	0	0	1	2	2	1	2	0	0	0	1	0	0	0	0	1	1	1	1	0	0	0	0	0	1	0	2	2	0	1	2	0	2	0	1	0	0	0	2	1	0	0	2	0	0	1	0
372	1	0	0	0	0	1	1	1	2	0	0	1	1	0	0	0	0	1	1	1	0	0	0	0	0	2	0	0	2	2	1	0	0	0	1	1	0	0	0	0	2	0	0	1	0	0	0	0	1
373	1	0	0	0	0	1	1	0	1	0	1	1	2	1	1	0	0	2	0	2	2	0	0	0	0	0	0	0	2	1	0	2	2	0	2	0	2	0	0	1	1	1	1	2	1	1	0	1	1
374	0	0	0	0	1	2	2	1	2	0	0	0	0	0	0	0	0	0	2	0	0	1	1	1	1	1	0	0	2	2	0	0	0	1	1	1	2	0	2	1	0	0	0	2	0	0	0	0	0
375	1	0	0	0	0	1	2	0	1	0	0	0	1	1	0	0	0	1	2	1	1	0	1	0	0	0	0	0	2	2	1	1	1	2	0	2	1	1	0	0	1	0	0	2	0	0	0	1	0
376	1	0	1	0	0	1	2	0	2	0	0	1	1	0	0	0	0	1	0	0	0	0	0	0	1	0	1	0	2	1	0	2	2	0	0	2	2	0	1	0	0	0	0	2	1	0	0	1	0
377	1	0	0	0	0	1	2	1	2	0	0	1	1	1	1	0	0	0	1	0	0	0	0	0	0	0	1	1	2	1	0	0	0	2	0	2	0	0	0	0	2	1	1	2	1	0	1	0	0
378	1	0	0	0	0	1	2	0	2	0	2	1	1	0	0	0	0	1	2	1	0	0	0	0	0	2	0	1	1	1	1	1	1	2	0	2	2	0	1	1	0	0	0	2	1	1	0	1	0
379	1	0	0	0	0	2	0	0	1	0	0	1	2	1	1	0	0	1	1	0	0	1	1	1	1	1	0	1	2	2	0	2	2	1	1	1	0	0	0	0	2	0	0	2	0	2	0	1	1
380	1	0	0	0	0	1	2	1	2	0	0	1	2	1	2	1	0	0	2	0	0	1	0	0	0	1	0	0	2	1	0	1	1	2	0	2	1	0	0	0	1	0	0	1	1	0	0	1	1
381	1	0	1	0	0	0	1	0	1	0	0	1	1	1	1	0	0	1	1	0	0	0	1	1	1	1	0	0	1	1	1	2	2	0	1	0	1	0	1	1	1	0	0	2	0	0	0	2	0
382	1	0	1	0	0	1	2	0	1	0	0	1	1	1	1	0	0	2	0	1	0	1	1	0	0	0	0	1	2	1	2	2	2	0	1	0	2	0	1	1	0	0	0	0	0	1	0	0	1
383	1	0	0	0	0	2	2	0	1	0	1	1	1	0	0	0	0	0	2	1	0	0	0	0	0	1	0	0	2	1	1	2	2	0	1	0	0	0	0	0	2	0	0	2	0	0	0	0	0
384	1	0	0	0	0	2	2	0	2	0	1	0	0	0	0	0	0	1	1	1	0	1	2	1	1	1	0	0	2	0	0	1	1	1	0	2	1	0	0	0	2	0	0	1	0	0	0	1	1
385	1	0	0	0	0	0	1	1	2	0	0	1	1	0	0	0	0	1	1	1	0	1	1	1	1	1	1	1	2	1	0	1	2	1	2	1	0	0	0	0	2	1	1	2	1	2	1	1	0
386	1	0	1	0	0	0	2	0	2	0	1	0	0	0	0	0	0	1	1	0	0	0	1	1	1	1	0	0	2	1	2	1	2	1	0	2	1	0	1	1	1	1	1	2	1	0	0	2	0
387	1	0	0	0	0	0	2	0	2	0	1	2	2	0	0	1	0	0	2	1	1	0	0	0	0	1	0	0	2	2	1	1	1	2	1	1	2	0	2	2	0	0	0	1	0	1	0	2	0
388	1	0	0	0	0	1	1	0	1	0	1	0	1	0	0	1	1	1	1	1	1	0	0	0	0	2	0	0	2	2	0	1	1	2	0	2	0	0	0	0	2	0	0	0	1	1	0	2	0
389	1	0	0	0	1	2	2	0	2	0	0	0	0	0	0	0	0	2	1	0	0	1	0	0	1	0	0	1	2	1	2	2	2	0	2	0	1	0	0	0	1	0	0	0	0	1	0	2	0
390	1	0	0	0	1	2	2	0	2	0	1	1	1	0	1	1	0	0	2	0	0	0	0	0	0	2	0	0	2	1	0	0	0	2	1	1	1	0	1	1	1	1	0	1	2	0	0	2	0
391	1	0	0	0	0	1	2	0	2	0	1	1	2	1	1	1	0	2	0	1	1	1	0	0	0	1	0	1	2	1	0	1	2	1	1	1	1	0	1	1	1	0	0	2	0	1	1	0	1
392	1	0	0	0	0	0	2	0	1	0	0	1	2	2	2	0	0	1	1	1	0	0	0	0	0	1	0	0	2	2	0	0	1	2	1	2	0	0	1	1	1	1	1	2	1	1	0	1	0
393	1	0	0	0	0	1	2	0	2	0	1	2	2	0	0	1	1	2	1	0	0	1	1	1	0	0	1	1	2	1	0	1	1	2	2	1	0	0	0	0	2	1	0	1	2	0	0	1	1
394	1	0	0	0	0	0	2	0	1	0	0	0	0	0	0	0	1	1	1	1	1	0	0	0	1	2	0	0	2	0	0	1	1	2	0	2	2	0	2	2	0	2	2	2	1	1	0	1	1
395	1	0	0	0	0	1	2	1	2	0	0	0	1	1	1	0	0	1	1	1	1	1	0	0	0	0	0	0	2	1	1	2	2	1	1	1	2	1	0	0	0	1	1	1	1	0	1	0	0
396	1	0	1	0	1	2	2	0	1	0	1	0	1	1	1	0	0	1	1	2	1	0	0	0	1	1	1	0	2	1	1	1	1	1	1	1	2	1	0	0	1	1	1	1	0	1	1	0	0
397	1	0	0	0	0	2	2	0	0	0	0	0	0	0	0	0	0	0	2	0	0	0	1	0	0	0	0	0	2	2	2	1	1	1	1	1	2	0	1	1	1	1	0	1	2	1	0	1	0
398	1	0	0	0	0	1	1	0	1	0	1	0	2	2	2	1	0	1	1	0	0	1	0	0	0	1	0	0	2	1	1	0	1	2	0	2	0	0	0	0	2	1	1	2	1	1	0	1	1
399	1	0	0	0	0	0	1	0	0	1	2	0	0	0	0	0	0	1	1	0	0	0	1	1	1	1	0	0	2	2	1	2	2	1	1	1	2	0	1	0	1	0	0	1	0	1	1	1	0
400	1	0	0	0	0	0	2	0	2	0	0	1	2	1	1	0	1	1	1	1	0	1	0	0	0	1	0	0	2	2	1	2	2	0	1	1	1	1	0	0	0	0	0	1	0	0	0	2	0
401	1	0	0	0	0	1	2	0	1	0	1	0	1	0	1	1	0	2	0	2	2	1	0	0	0	0	0	0	1	1	1	0	0	2	0	2	1	1	0	0	0	1	1	2	0	1	0	2	0
402	1	0	0	0	0	1	2	0	2	0	0	0	0	0	0	0	1	2	1	0	0	0	1	0	0	2	0	0	2	2	1	1	2	2	0	2	0	0	0	0	2	0	0	1	0	0	0	1	1
403	1	0	0	0	0	1	0	0	1	0	1	1	1	0	0	1	0	1	1	1	1	0	0	0	0	0	0	0	2	2	0	1	2	2	0	2	1	0	1	1	1	1	0	1	1	0	0	1	0
404	1	0	0	0	0	0	1	0	1	0	1	0	1	1	1	1	1	2	0	1	1	1	0	0	1	0	0	0	2	0	1	2	2	0	1	1	1	1	1	1	0	0	0	2	1	1	1	1	0
405	0	0	0	0	0	1	1	1	1	1	1	0	0	0	0	0	0	1	1	1	1	0	0	0	0	1	0	0	2	1	0	1	1	2	2	0	1	0	1	1	1	1	1	1	1	2	1	1	1
406	0	0	0	0	0	2	1	0	0	0	1	1	1	1	1	0	0	2	0	1	1	0	0	0	0	1	0	0	2	2	1	1	2	1	1	1	0	0	0	0	1	0	0	2	0	0	0	1	0
407	1	0	0	0	1	1	2	0	2	0	0	0	1	1	1	0	0	1	1	1	1	0	0	0	0	1	0	0	2	1	0	2	2	2	1	1	1	1	0	0	1	0	0	2	2	1	0	1	0
408	1	0	0	0	0	1	1	0	1	0	0	0	0	0	0	0	0	0	2	0	0	1	1	1	1	2	0	0	2	2	0	1	2	1	1	1	2	0	2	2	1	1	0	1	0	0	0	2	0
409	0	0	0	0	0	2	1	0	1	0	1	1	1	0	0	0	0	0	2	0	0	1	1	1	1	1	0	1	2	0	1	1	1	1	1	1	1	0	0	0	2	0	0	1	0	0	0	1	0
410	1	0	0	0	0	2	2	0	1	0	0	0	1	1	1	0	0	2	0	1	0	0	0	0	0	1	0	1	1	1	2	2	2	2	0	2	0	0	0	0	1	0	0	2	0	1	0	0	0
411	1	0	0	0	0	2	1	1	1	0	1	1	2	2	2	0	0	0	1	2	1	1	0	0	0	1	0	0	2	2	1	1	2	2	0	2	0	0	0	0	2	0	0	2	1	0	0	1	0
412	1	0	0	0	0	1	2	0	2	0	0	0	1	1	1	0	0	1	0	1	1	0	0	0	0	2	0	1	2	1	1	2	2	0	1	0	1	0	0	0	1	1	1	2	1	1	0	2	0
413	1	0	0	0	0	0	1	0	1	0	1	1	1	0	1	1	0	1	1	1	1	2	0	0	0	0	0	0	1	0	1	1	1	1	0	2	0	0	0	0	2	1	1	1	1	1	0	1	1
414	1	0	0	0	0	0	2	1	2	0	0	0	1	1	1	0	0	0	1	0	0	1	1	0	0	1	0	0	2	1	2	0	2	0	1	2	1	1	0	0	1	1	1	1	1	2	1	1	0
415	1	0	0	0	0	0	2	0	2	0	1	1	2	1	2	1	0	2	0	1	1	1	0	0	0	0	0	0	2	2	0	0	1	2	0	2	1	0	0	0	1	0	0	1	0	0	0	2	0
416	1	0	0	0	0	1	1	1	2	0	0	0	0	0	0	0	0	0	2	1	1	0	1	0	0	1	0	0	2	2	1	1	1	2	0	2	1	0	1	1	1	0	0	2	0	0	0	1	0
417	1	0	0	0	0	0	2	1	2	0	0	1	1	0	0	1	0	2	0	1	0	1	1	1	1	0	1	0	1	0	1	1	1	2	0	2	1	1	0	0	0	0	0	0	0	0	0	1	1
418	1	1	1	0	0	2	1	0	2	0	0	1	1	0	0	0	1	2	0	2	1	0	0	0	1	0	0	0	2	0	0	1	1	1	0	2	2	0	1	1	0	0	0	0	0	0	0	0	0
419	1	0	1	0	0	0	1	0	1	0	0	0	0	0	0	0	1	2	1	0	0	1	0	0	0	0	1	1	2	0	1	1	1	2	1	1	1	0	1	1	1	0	0	1	1	0	0	2	0
420	0	1	0	0	1	1	2	0	2	0	0	1	1	0	0	0	0	1	1	1	1	0	0	0	0	0	0	1	2	1	2	1	1	1	1	1	1	0	1	1	1	0	0	0	0	1	0	2	0
421	1	0	0	0	0	0	2	0	1	0	0	2	2	2	2	0	0	1	1	0	0	1	0	0	0	0	1	0	2	1	0	1	2	2	0	2	2	0	1	0	1	1	1	2	1	0	0	1	1
422	1	0	0	0	0	1	2	1	1	0	0	0	1	1	1	0	0	1	1	1	0	2	0	0	0	0	0	0	2	1	1	2	2	1	1	1	2	0	2	2	0	0	0	1	0	1	0	2	0
423	1	0	0	0	0	1	2	0	2	0	0	0	1	1	1	0	0	0	2	0	0	0	0	0	0	1	0	1	2	1	1	1	1	1	1	1	1	0	0	0	1	0	0	1	1	1	0	2	0
424	1	0	0	0	2	2	2	0	1	0	0	0	0	0	0	0	0	1	1	1	0	0	0	0	0	1	0	1	1	1	1	2	2	1	1	1	2	0	0	0	1	0	0	1	0	1	0	2	0
425	1	0	0	0	0	1	1	0	1	0	0	0	0	0	0	0	0	0	2	0	0	0	0	0	0	1	0	2	0	0	2	1	1	1	0	2	1	0	0	0	0	1	1	2	0	1	1	0	0
426	1	0	0	0	0	1	1	0	1	0	0	1	2	1	1	0	0	2	0	1	1	0	1	0	0	1	0	0	2	1	1	1	2	2	0	2	1	0	1	1	1	0	0	2	0	2	0	2	0
427	1	0	0	0	0	2	2	0	1	0	0	0	0	0	0	0	0	0	1	1	1	1	0	0	0	1	0	2	1	1	2	1	2	1	1	1	1	0	0	0	1	0	1	1	1	0	0	1	0
428	1	0	0	0	0	1	2	0	2	0	2	0	1	1	1	0	0	1	1	1	1	0	0	0	0	0	0	2	2	2	0	2	2	1	1	1	1	0	0	0	2	1	1	2	1	0	0	1	1
429	0	0	0	0	0	0	1	0	1	0	1	0	1	1	1	0	0	1	1	1	1	1	1	1	1	1	0	0	2	2	1	1	2	1	1	1	1	0	0	0	1	0	0	1	1	1	0	2	0
430	0	0	0	0	0	2	1	0	0	0	1	0	1	1	2	0	0	0	2	0	0	0	0	0	1	1	0	1	0	0	2	2	2	1	0	2	2	0	1	1	1	1	0	1	1	1	0	2	0
431	1	0	0	0	0	2	1	0	1	0	1	0	0	0	0	0	0	1	0	0	0	0	0	0	0	0	0	1	2	2	0	0	0	0	1	1	1	0	0	0	2	0	0	2	1	0	1	1	0
432	1	0	0	0	1	2	2	1	2	0	0	0	0	0	0	0	0	0	1	0	0	1	0	0	1	1	0	1	2	0	1	1	1	2	0	2	1	1	1	1	0	1	1	2	1	0	0	2	0
433	0	0	0	0	0	1	1	0	0	0	1	0	0	0	0	0	0	1	1	1	0	0	1	0	0	2	0	1	2	1	2	2	2	0	2	0	1	0	1	1	1	2	2	2	1	1	0	1	1
434	1	0	0	0	1	2	1	0	2	0	0	1	1	0	0	0	0	0	2	0	0	0	0	0	0	1	0	1	2	0	1	2	2	2	0	2	1	1	0	0	1	0	0	2	1	0	0	0	0
435	1	0	0	0	1	1	1	0	1	0	1	1	1	1	1	0	0	1	2	0	0	0	0	0	0	1	0	1	1	1	2	1	1	1	1	1	1	0	0	0	2	1	0	1	1	1	0	2	0
436	1	0	0	0	0	0	2	0	2	0	0	0	1	1	1	0	0	1	1	0	0	0	0	0	0	0	0	0	1	0	1	2	2	1	0	2	2	0	0	0	0	0	0	1	0	0	0	2	0
437	1	0	0	0	0	0	2	0	1	0	0	0	1	0	0	0	0	0	2	0	0	0	0	0	0	2	0	0	2	2	1	1	2	2	0	2	2	0	2	2	0	0	0	2	1	0	0	1	0
438	1	0	0	0	0	1	2	0	1	0	1	0	0	0	0	0	0	0	2	1	1	0	0	0	0	0	0	1	2	2	1	1	2	1	1	1	1	0	1	1	1	0	0	2	0	0	0	1	0
439	1	0	0	0	0	1	2	1	2	0	0	0	0	0	0	0	1	2	1	0	0	0	0	0	1	1	0	1	2	2	1	1	1	1	0	2	0	0	0	0	1	0	0	2	0	2	0	1	1
440	1	0	0	0	0	0	2	0	2	0	0	0	1	0	0	0	0	1	1	0	0	0	0	0	0	2	1	1	2	2	0	1	1	2	1	1	1	0	1	1	1	0	0	0	0	1	0	1	0
441	1	0	0	0	0	1	2	1	2	0	0	1	1	1	1	0	0	0	2	0	0	0	2	0	0	0	0	2	1	0	2	2	2	0	2	0	1	0	2	2	0	1	0	1	1	1	0	1	1
442	1	0	0	0	1	2	1	0	1	0	1	0	0	0	0	0	0	1	0	1	1	0	0	0	0	1	0	0	2	2	2	0	0	2	0	2	1	0	0	0	2	0	0	2	1	0	0	2	0
443	0	0	0	0	0	1	1	0	1	0	1	2	2	1	2	1	0	2	0	1	1	1	0	0	0	0	0	0	1	1	0	2	2	1	2	0	1	0	1	1	1	1	0	1	1	1	0	0	2
444	1	0	0	0	0	0	1	1	1	0	1	0	0	0	0	0	0	1	1	1	0	0	0	0	0	1	0	0	2	2	1	1	2	1	0	2	0	0	1	0	1	0	1	1	1	1	0	2	0
445	1	0	0	0	0	1	1	1	2	0	0	0	1	1	1	0	0	0	2	0	0	0	1	1	1	1	0	2	1	0	2	1	1	1	0	2	2	0	1	1	0	0	0	2	1	1	1	2	0
446	1	0	0	0	0	0	1	0	1	0	1	1	1	0	0	0	0	1	1	1	1	0	0	0	1	1	0	0	2	1	0	1	1	2	0	2	2	0	1	1	1	2	2	2	2	1	0	2	0
447	1	0	0	0	0	1	2	0	1	0	0	0	0	0	0	0	0	0	1	0	0	1	1	1	1	0	0	2	0	0	2	1	1	0	1	1	1	0	0	0	1	0	0	2	0	0	0	2	0
448	1	0	0	0	0	0	0	0	0	0	1	1	2	0	0	0	0	1	1	1	0	0	0	0	0	1	0	0	1	1	0	0	0	2	0	2	0	0	0	0	2	0	0	1	1	1	0	1	0
449	1	0	0	0	0	2	2	1	1	0	1	0	0	0	0	0	0	2	0	0	0	1	0	0	0	2	0	2	1	1	2	2	2	2	0	2	1	0	0	0	2	0	0	2	0	0	0	1	1
450	1	0	0	0	1	2	2	1	1	0	0	0	1	1	1	0	0	1	1	1	1	0	0	0	0	2	0	2	2	1	2	1	1	2	1	1	2	0	1	1	1	0	0	2	0	1	1	1	0
451	1	0	1	1	0	1	1	1	1	0	1	0	0	0	0	0	0	1	1	0	0	0	0	0	1	1	0	1	2	2	1	0	0	1	0	2	2	0	1	1	1	0	0	2	1	0	0	2	0
452	0	1	0	0	0	1	2	0	2	0	0	0	1	0	0	0	0	1	1	2	1	1	0	0	0	1	0	0	2	1	0	1	2	2	0	2	2	0	1	1	1	0	0	2	0	1	0	2	0
453	1	0	0	0	0	1	2	0	2	0	0	0	0	0	0	0	1	2	0	1	1	1	1	0	1	0	0	0	2	2	0	1	1	1	1	1	1	0	0	0	1	0	0	1	0	0	0	1	0
454	1	0	0	0	0	1	1	0	0	0	1	1	1	0	0	0	0	1	1	1	1	1	0	0	0	0	1	0	2	1	0	0	0	2	0	2	1	0	0	0	1	0	1	1	1	1	0	2	0
455	1	0	0	0	0	1	2	0	2	0	0	1	1	0	0	0	0	2	0	1	1	0	0	0	1	2	0	0	2	1	0	1	1	1	1	1	2	0	1	1	0	0	0	2	0	0	0	1	0
456	1	0	0	0	0	1	2	0	1	0	0	1	2	0	0	0	0	1	1	1	1	1	1	0	0	1	0	1	1	1	1	0	0	1	2	0	1	0	0	0	2	1	1	2	1	0	0	2	0
457	1	0	0	0	0	0	2	0	1	0	0	0	1	1	1	0	0	2	0	2	0	0	0	0	0	1	0	0	2	1	0	1	1	1	1	1	1	0	1	1	1	0	0	0	0	1	1	1	0
458	1	0	0	0	0	0	2	1	1	1	0	1	1	0	0	0	1	2	0	1	1	1	1	0	0	0	0	0	2	2	0	2	2	1	1	1	0	0	0	0	1	0	0	2	1	0	0	1	0
459	1	0	0	0	0	1	2	0	1	0	0	0	0	0	0	0	0	1	1	0	0	0	1	0	0	0	0	0	1	1	1	1	2	2	0	2	1	0	0	0	1	0	0	1	1	0	0	2	0
460	1	0	0	0	0	2	2	1	1	0	1	0	1	1	1	0	0	1	1	0	0	1	0	0	0	1	0	0	2	1	0	1	1	1	1	1	1	0	0	0	0	0	0	1	0	1	0	1	0
461	1	0	0	0	0	1	2	0	2	0	0	0	1	1	1	0	0	1	1	1	0	1	1	0	0	0	0	0	2	2	0	0	0	2	0	2	1	0	0	0	2	1	0	1	2	0	0	0	1
462	1	0	0	0	0	1	1	1	1	0	1	1	2	1	1	0	0	0	2	1	1	1	0	0	0	0	0	0	1	1	0	0	0	1	1	1	2	1	1	1	0	0	0	2	0	1	0	1	0
463	0	0	0	0	0	1	1	0	1	0	1	0	0	0	0	0	0	1	1	0	0	0	0	0	1	1	0	0	1	1	2	0	2	1	0	2	1	1	0	0	1	1	1	1	1	2	0	0	0
464	1	1	0	0	0	0	2	0	2	0	0	0	1	1	1	0	0	1	1	2	1	0	0	0	0	0	1	1	2	0	1	1	1	1	2	1	1	1	0	0	1	0	0	2	1	1	0	1	1
465	1	0	0	0	0	1	2	0	2	0	2	0	1	1	1	0	0	1	1	0	0	0	0	0	0	1	0	1	2	1	2	0	0	2	0	2	2	0	1	1	0	0	0	1	0	0	1	0	0
466	1	0	1	0	1	2	1	0	2	0	0	0	2	1	1	1	0	1	1	1	0	1	0	0	0	0	0	0	2	1	2	1	1	0	0	1	2	0	1	1	1	0	0	2	0	1	0	2	0
467	1	1	0	0	0	0	1	1	1	0	1	1	1	2	2	0	0	1	1	0	0	1	0	0	0	0	0	0	1	1	1	1	2	2	0	2	2	0	1	1	0	0	0	2	1	0	0	2	0
468	1	1	0	0	1	2	2	0	2	0	0	0	0	0	0	0	0	1	2	1	1	1	1	1	1	1	0	1	2	1	1	1	1	2	1	1	0	0	0	0	2	0	0	2	0	1	0	1	1
469	1	0	0	0	0	1	2	0	1	0	1	1	1	0	0	0	0	0	2	0	0	0	0	0	0	1	0	0	2	2	1	1	1	2	0	2	0	0	0	0	1	0	0	0	0	1	0	2	0
470	1	0	0	0	0	1	2	0	1	0	1	0	1	0	0	0	0	1	1	1	0	1	0	0	0	1	0	1	2	1	1	2	2	2	0	2	1	0	1	1	1	0	0	1	0	1	0	1	1
471	1	1	1	0	0	1	1	0	2	0	0	1	1	0	0	0	0	0	2	1	0	0	0	0	1	2	0	1	0	0	2	2	2	2	1	1	1	0	1	1	1	0	0	1	0	1	0	1	1
472	1	0	0	0	1	2	2	1	2	0	0	1	1	1	1	0	0	0	2	1	1	0	1	0	0	1	0	1	1	1	1	2	2	2	0	2	1	1	0	0	0	0	0	2	0	0	0	1	0
473	1	0	0	0	0	2	2	1	2	0	0	1	1	0	0	0	1	2	1	0	0	2	1	1	1	1	0	0	2	1	2	0	1	2	0	2	2	0	1	1	0	1	0	1	1	2	1	0	0
474	1	0	0	0	0	1	2	1	2	0	0	0	1	0	0	1	0	1	2	1	1	0	0	0	0	1	0	1	2	1	1	0	0	1	0	2	1	1	0	0	0	1	1	1	1	1	0	1	0
475	1	0	0	0	0	0	1	0	0	0	1	0	2	2	2	0	0	2	1	0	0	1	1	0	1	0	1	1	2	1	0	0	0	1	2	1	0	0	0	0	2	0	0	1	0	0	0	2	0
476	1	0	0	0	1	2	2	0	2	0	1	1	1	0	0	0	0	1	1	1	0	0	0	0	0	1	0	0	2	1	0	1	2	1	1	1	0	0	0	0	2	0	0	0	0	0	1	1	0
477	1	0	0	0	0	2	2	0	1	0	0	1	1	0	0	0	0	2	0	1	0	0	0	0	0	1	0	0	2	0	0	1	1	2	0	2	2	0	1	1	1	0	0	1	0	1	0	1	1
478	1	0	0	0	0	2	1	0	1	0	1	0	1	1	1	0	0	2	0	1	1	1	0	0	0	0	0	2	1	0	2	1	1	0	2	0	2	1	1	1	0	0	0	1	0	0	0	1	0
479	1	1	0	0	0	1	2	0	2	0	1	0	0	0	0	0	0	1	1	1	0	0	0	0	1	2	1	0	2	1	0	1	1	1	1	1	2	0	1	0	2	0	0	2	1	0	0	2	0
480	1	0	0	0	1	2	1	0	1	0	1	1	2	1	1	0	1	1	2	0	0	0	0	0	0	1	0	1	2	1	2	1	2	2	0	2	1	0	0	0	0	0	0	2	0	0	0	2	0
481	1	0	1	0	0	1	2	0	0	0	0	1	1	0	0	0	0	1	0	1	1	1	1	0	1	1	0	1	1	0	2	1	1	1	1	1	1	1	0	0	0	1	1	2	1	0	0	1	0
482	1	0	0	0	0	2	2	0	1	0	0	0	0	0	0	0	0	0	1	2	1	0	0	0	0	1	0	0	2	1	0	2	2	1	1	1	1	0	0	0	2	0	0	2	0	0	1	0	1
483	1	0	0	0	0	2	2	0	2	0	0	0	0	0	0	0	0	1	0	1	1	0	1	0	0	1	0	0	2	1	0	1	1	2	0	2	2	0	1	0	1	0	0	2	0	1	0	1	1
484	1	0	0	0	0	1	2	1	2	0	0	1	1	0	0	0	0	1	1	0	0	0	1	1	1	1	0	0	2	2	0	1	1	1	0	2	2	0	1	0	1	1	1	1	0	0	0	1	1
485	1	0	0	0	0	2	1	1	2	0	0	1	1	0	0	0	1	2	0	2	2	1	1	1	1	1	1	0	2	1	0	0	1	2	0	2	1	0	0	0	0	0	1	1	1	0	0	1	0
486	1	0	0	0	0	2	1	0	1	0	1	0	0	0	0	0	0	1	0	0	0	1	0	0	0	0	1	0	2	2	0	2	2	1	1	1	1	0	0	0	2	0	0	1	0	1	0	2	0
487	1	0	0	0	1	2	1	0	1	0	0	0	1	1	1	0	0	1	1	0	0	0	0	0	0	0	0	0	1	1	2	2	2	0	1	0	1	0	1	1	1	0	0	2	0	1	0	0	2
488	1	0	0	0	0	1	1	0	0	0	1	1	1	0	0	0	0	0	1	0	0	0	0	0	1	0	0	0	2	2	0	0	0	2	0	2	2	0	1	1	1	0	0	2	1	0	1	1	0
489	1	0	0	0	0	1	0	0	1	1	1	0	2	2	2	0	0	0	2	0	0	0	0	0	1	1	0	1	1	1	1	2	2	0	1	0	1	0	2	2	0	1	1	2	1	0	0	1	0
490	1	0	0	0	0	1	1	0	1	0	0	0	1	1	1	0	0	1	1	1	1	1	0	0	0	1	0	0	2	1	0	2	2	0	2	0	2	0	0	0	1	0	0	1	0	0	2	0	0
491	1	0	0	0	0	1	2	0	2	0	1	1	0	0	0	0	0	0	2	0	0	1	1	1	0	0	0	0	2	1	0	2	2	0	1	1	1	0	0	0	1	0	1	1	1	0	0	2	0
492	1	0	1	0	0	0	2	0	2	0	1	1	1	0	0	1	0	1	1	0	1	0	1	0	0	1	0	1	2	1	0	1	1	2	1	1	1	0	1	1	1	1	1	1	1	1	0	2	0
493	1	0	0	0	0	1	1	0	1	0	1	1	2	2	2	0	0	1	1	0	0	0	1	0	1	0	0	1	2	0	1	1	2	1	1	1	2	0	2	1	0	1	0	0	1	0	0	0	1
494	1	0	0	0	0	0	2	0	1	0	0	1	1	0	0	1	1	2	0	1	1	0	0	0	1	0	0	0	1	1	2	1	1	0	1	1	1	1	1	1	0	0	0	1	0	1	0	1	0
495	1	0	0	0	0	1	2	0	1	0	0	0	0	0	0	0	0	1	0	1	1	1	0	0	0	2	0	2	1	1	2	1	1	2	2	0	0	0	1	1	1	1	1	2	1	2	0	2	0
496	1	0	0	0	0	0	2	0	2	0	0	1	1	0	1	1	0	0	2	0	0	0	0	0	0	1	0	0	2	2	1	2	2	2	0	2	2	1	0	0	0	0	0	2	0	1	1	0	0
497	1	0	1	0	0	2	2	0	2	0	0	1	2	1	1	0	0	2	0	1	1	0	0	0	0	1	0	0	2	1	1	2	2	0	1	1	1	0	2	2	0	0	0	1	0	0	1	1	0
498	1	1	0	0	1	2	2	1	1	0	0	0	1	1	1	0	1	0	2	1	1	0	0	0	0	1	0	0	2	2	1	0	0	2	0	2	1	0	1	1	1	0	0	2	0	1	0	1	0
499	1	0	0	0	0	0	2	1	2	0	0	1	1	0	0	0	0	1	1	0	0	1	0	0	0	1	1	0	2	1	1	1	1	1	1	1	1	0	1	1	1	0	0	2	2	0	0	2	0
500	1	0	0	0	0	0	2	0	1	0	0	0	0	0	0	0	0	0	2	0	0	0	0	0	1	0	0	0	2	2	0	1	1	1	1	1	1	1	0	0	0	0	0	2	1	0	1	1	0
501	1	0	0	0	0	0	2	0	2	0	0	1	1	0	0	0	0	2	0	0	0	1	0	0	0	0	0	0	2	2	1	0	0	2	0	2	2	0	2	2	0	1	1	1	1	1	0	2	0
502	0	0	1	1	0	1	2	0	1	0	0	0	0	0	0	0	0	0	2	0	0	1	0	0	0	0	0	0	2	1	1	1	0	0	0	2	2	0	2	2	1	1	1	1	1	0	0	2	0
503	1	0	0	0	0	2	2	1	2	0	0	0	1	1	1	0	0	2	0	1	1	0	0	0	0	1	0	0	1	1	0	2	2	2	0	2	0	0	0	1	1	2	2	2	1	1	0	2	0
504	1	0	0	0	1	2	2	1	2	0	0	0	0	0	0	0	1	2	0	2	1	0	1	0	0	1	0	0	2	2	0	1	1	2	0	2	2	0	2	1	0	0	0	0	0	0	0	1	0
505	1	0	1	0	0	1	1	1	2	0	1	0	0	0	0	0	0	0	2	0	0	0	0	0	1	1	0	0	2	1	0	1	0	2	0	2	0	0	1	1	0	1	1	1	1	1	0	0	0
506	1	0	1	0	0	1	1	0	1	0	1	0	0	0	0	0	0	1	1	1	0	0	0	0	0	1	0	0	1	1	2	1	1	2	0	2	1	0	0	0	2	0	0	2	0	1	1	0	1
507	1	0	0	0	0	1	0	0	0	0	2	0	0	0	0	0	0	0	2	0	0	1	0	0	0	0	0	0	2	1	0	1	1	0	1	1	1	0	0	0	2	0	0	1	0	0	0	2	0
508	1	0	0	0	1	2	1	0	1	0	1	0	1	1	1	0	0	1	1	0	0	0	0	0	0	1	0	0	2	1	0	1	1	2	1	2	0	0	0	0	2	0	0	1	0	1	0	2	0
509	1	0	0	0	0	2	2	0	2	0	0	0	0	0	0	0	0	0	2	1	1	1	0	0	1	0	0	0	2	1	1	1	1	2	0	2	1	0	2	2	0	1	1	2	1	1	0	1	1
510	1	0	0	0	1	2	1	0	0	0	1	1	1	0	1	1	0	0	2	1	0	0	2	0	0	0	0	1	2	2	0	0	1	1	0	2	1	0	0	0	2	1	1	1	1	1	0	1	0
511	0	0	0	0	0	1	1	0	1	0	1	1	2	2	2	0	0	1	1	1	0	0	0	0	0	1	0	0	2	1	1	1	1	1	0	2	2	0	0	0	1	0	0	2	1	0	0	2	0
512	1	0	2	0	0	0	2	0	2	0	0	1	2	2	2	0	0	1	1	1	1	0	1	0	1	0	0	0	2	1	2	2	2	2	0	2	1	0	0	0	1	0	0	2	0	1	0	1	1
513	1	1	0	0	0	1	1	0	1	1	1	1	1	0	1	1	1	2	1	0	0	0	0	0	0	0	0	1	2	1	1	1	1	1	0	2	1	0	0	0	2	1	1	2	0	1	0	1	0
514	1	0	1	0	0	1	2	1	1	0	0	0	1	1	1	0	0	0	2	1	1	1	0	0	0	1	0	0	2	2	0	1	2	2	0	2	1	0	0	0	0	1	1	2	1	1	0	0	1
515	1	0	0	0	0	1	2	0	2	0	0	0	1	1	1	0	0	1	2	1	1	0	0	0	0	1	0	1	1	1	1	2	2	1	1	1	0	0	0	0	1	2	2	2	2	1	0	2	0
516	1	0	0	0	1	2	2	0	1	0	0	1	1	0	0	0	0	0	2	0	0	0	2	0	0	0	0	0	2	2	1	1	1	1	1	1	1	0	0	0	0	0	0	0	0	0	0	1	0
517	1	0	1	0	0	2	2	1	2	0	0	0	2	0	0	1	0	1	1	1	0	0	1	0	0	1	0	0	2	2	0	2	2	1	1	2	2	0	2	2	0	0	0	2	0	1	0	2	0
518	1	0	1	0	0	1	2	0	1	0	1	0	1	1	1	0	0	2	0	0	0	0	0	0	0	1	0	0	1	1	1	0	1	2	0	2	0	0	1	1	1	0	0	1	0	2	0	2	0
519	1	1	0	0	0	1	1	0	2	0	0	0	0	0	0	0	1	0	2	1	1	1	1	1	1	1	0	1	2	1	2	2	2	0	1	1	1	0	0	0	2	0	0	2	2	0	0	0	2
520	0	0	0	0	0	1	1	0	1	0	1	0	1	1	1	0	0	0	2	1	1	0	2	0	0	0	0	0	2	1	0	0	0	1	1	1	1	0	0	0	1	0	0	1	0	1	0	2	0
521	1	0	0	0	0	1	2	0	2	0	0	0	1	0	0	0	0	1	1	1	0	0	0	0	0	2	0	0	2	2	0	0	0	1	0	2	2	0	1	1	0	0	0	2	0	1	0	2	0
522	1	0	0	0	0	2	1	0	1	1	1	1	1	0	0	0	0	2	0	1	0	1	0	0	0	1	0	0	2	2	1	0	1	2	1	2	0	0	1	1	1	1	1	1	0	0	0	1	0
523	1	0	0	0	0	1	1	1	1	0	1	0	0	0	0	0	0	0	2	0	0	0	1	1	1	1	0	0	2	2	0	0	1	1	1	1	1	0	1	1	1	0	0	1	0	1	1	0	0
524	0	1	0	0	0	1	1	0	0	0	1	0	1	1	1	0	0	1	0	2	2	1	0	0	0	0	0	0	2	2	1	0	0	1	1	1	1	0	0	0	2	0	0	2	1	1	0	1	0
525	1	0	0	0	0	2	2	0	2	0	1	0	0	0	0	0	0	1	1	2	1	0	0	0	0	0	1	1	2	1	0	1	1	0	2	0	1	0	1	1	1	0	0	1	0	1	0	1	0
526	1	0	0	0	0	0	2	0	2	0	0	0	0	0	0	0	0	1	1	1	0	0	0	0	1	0	0	1	1	0	1	2	2	0	1	1	1	0	2	2	0	0	1	2	1	0	0	2	0
527	1	0	0	0	1	2	2	0	2	0	1	1	2	1	2	1	0	1	1	1	0	1	0	0	0	2	0	0	2	2	1	1	1	0	1	1	1	0	0	0	2	0	0	2	0	1	0	1	0
528	1	0	0	0	0	1	2	0	1	0	1	2	2	1	1	0	1	2	1	0	0	0	1	0	0	2	0	0	2	2	0	2	2	0	1	1	2	0	1	1	1	0	0	1	0	1	0	1	1
529	1	0	0	0	0	1	2	0	2	0	0	1	2	1	1	0	0	2	0	1	1	1	0	0	0	2	0	0	2	0	0	1	1	2	0	2	1	0	0	0	1	0	0	1	0	0	0	1	1
530	1	0	0	0	0	2	2	1	1	0	0	0	0	0	0	0	0	0	2	0	0	2	1	1	1	1	0	0	2	2	0	1	1	1	1	1	1	0	1	0	1	0	0	1	0	0	0	1	0
531	1	0	0	0	0	0	2	1	2	0	0	0	1	1	1	0	0	0	1	1	1	0	0	0	0	1	0	0	2	1	0	2	2	2	1	1	2	0	2	2	0	0	0	1	1	1	0	1	0
532	1	0	0	0	1	2	2	0	1	0	0	0	0	0	0	0	0	1	1	1	1	0	0	0	0	1	0	0	2	2	1	0	0	2	0	2	2	0	1	1	1	0	0	1	1	1	0	2	0
533	1	0	1	0	0	1	2	0	0	0	0	1	1	1	1	0	0	1	1	1	0	0	0	0	0	1	0	0	2	2	1	1	1	2	1	1	1	0	2	2	0	0	0	2	2	0	0	2	0
534	1	0	0	0	0	1	2	1	2	0	0	1	2	1	1	1	0	1	2	1	0	0	0	0	0	2	0	0	2	1	1	1	1	1	1	1	0	0	1	1	1	0	0	2	0	1	0	2	0
535	1	0	0	0	1	2	2	0	2	0	1	1	2	1	1	0	0	1	1	1	0	0	0	0	0	0	0	0	2	1	1	0	0	0	1	1	1	0	0	0	0	1	1	2	1	1	0	1	1
536	1	0	0	0	0	0	2	1	1	0	1	0	2	1	1	0	0	1	1	0	0	1	0	0	0	0	0	1	2	2	0	1	1	2	0	2	1	0	1	0	1	1	1	2	1	1	0	1	0
537	1	0	1	1	0	1	1	1	2	0	1	0	0	0	0	0	0	1	1	1	1	1	1	1	1	1	0	0	2	1	0	1	1	1	2	1	2	0	2	2	0	1	1	2	0	0	0	2	0
538	1	0	0	0	1	1	1	0	1	1	1	1	1	1	1	0	0	1	1	0	0	1	0	0	0	2	0	0	2	2	0	2	2	1	0	2	1	0	0	0	1	0	0	1	0	2	0	1	0
539	1	0	0	0	0	1	2	0	1	0	1	0	1	0	0	0	0	0	2	1	1	0	0	0	0	2	0	0	2	2	0	2	2	0	1	1	1	1	0	0	0	0	0	1	0	1	0	2	0
540	1	0	0	0	0	0	2	1	2	0	0	0	1	1	1	0	0	2	0	1	0	1	0	0	0	0	0	0	2	2	1	2	2	1	1	1	0	0	0	0	1	0	0	2	0	1	1	0	0
541	1	1	1	0	0	1	0	0	1	0	0	1	1	0	0	0	0	0	2	0	0	0	0	0	0	2	0	0	2	0	0	1	2	1	1	1	1	0	2	2	0	0	0	2	0	0	0	0	1
542	1	0	0	0	0	2	2	0	1	0	0	0	0	0	0	0	0	0	2	1	1	2	0	0	0	0	0	0	2	1	2	1	2	2	0	2	2	0	2	2	0	0	0	2	1	1	0	2	0
543	1	0	1	0	0	1	1	0	0	0	1	0	0	0	0	0	0	0	2	1	0	1	0	0	0	2	0	0	2	1	1	0	1	1	1	1	1	0	2	2	0	0	0	2	1	0	0	2	0
544	1	0	0	0	0	0	2	0	1	0	0	0	1	1	1	0	0	1	1	1	1	1	0	0	0	0	0	2	1	0	2	1	1	1	1	1	2	0	2	2	1	1	1	2	1	1	0	0	0
545	1	0	0	0	0	1	2	1	2	0	0	1	1	0	1	1	0	1	1	0	1	0	1	1	1	0	0	0	1	1	1	0	0	2	0	2	2	0	2	1	0	0	0	1	0	1	0	2	0
546	1	0	1	0	0	2	2	0	2	0	1	1	2	2	2	0	0	0	1	2	1	0	0	0	1	1	0	0	2	1	0	2	2	2	1	1	1	0	0	0	1	0	0	1	0	1	0	2	0
547	1	0	0	0	0	0	1	1	2	0	1	0	1	1	1	0	1	2	1	0	0	0	0	0	0	1	0	2	0	0	2	2	2	0	2	0	1	0	1	1	1	0	0	2	1	0	0	1	0
548	1	0	0	0	0	1	2	1	1	0	0	0	0	0	0	0	0	1	1	0	0	0	0	0	0	2	0	0	2	2	1	1	2	1	2	1	0	0	1	1	1	1	1	2	0	0	0	1	1
549	0	0	1	1	1	2	2	0	2	0	1	0	1	1	1	0	0	1	1	1	1	0	0	0	0	0	1	0	1	0	1	0	0	1	1	1	1	0	1	1	1	0	0	1	0	0	0	1	0
550	1	0	0	0	0	0	2	0	1	0	0	0	0	1	1	0	0	1	1	1	1	0	0	0	0	0	0	1	2	1	1	1	1	2	0	2	0	0	0	0	1	1	0	1	1	0	0	0	0
551	0	0	0	0	0	1	2	0	1	0	0	0	0	0	0	0	0	0	2	0	0	0	1	0	0	1	0	0	2	0	0	1	1	2	0	2	1	0	0	0	1	2	2	2	1	1	0	1	0
552	1	0	2	0	0	0	2	0	1	0	0	1	1	0	0	0	0	1	1	2	1	1	0	0	0	1	1	0	2	1	0	1	1	0	1	1	2	0	2	2	1	0	0	1	0	1	0	0	2
553	1	0	0	0	0	0	1	0	1	0	0	0	1	1	1	0	0	0	2	0	0	0	0	0	0	1	0	1	2	1	2	2	2	0	1	0	1	0	1	0	1	1	0	1	1	1	0	0	0
554	1	1	0	0	1	1	1	0	1	0	0	0	0	0	0	0	0	2	0	1	1	2	1	1	1	1	0	0	2	2	0	1	2	1	1	1	1	0	1	1	1	0	0	1	1	1	0	0	1
555	1	0	0	0	0	1	0	0	0	0	2	0	0	0	0	0	0	0	2	0	0	1	0	0	0	0	0	0	2	2	0	1	1	2	0	2	0	0	1	1	1	0	0	1	0	1	0	2	0
556	1	0	0	0	0	1	2	0	1	0	0	1	1	0	0	0	1	2	1	1	1	0	1	0	0	1	0	1	2	2	1	0	0	1	0	2	1	0	2	2	0	1	0	1	1	1	0	1	1
557	0	1	0	0	0	1	2	1	2	0	0	1	1	0	0	0	0	0	1	0	0	1	0	0	0	1	0	1	2	1	2	1	1	1	0	2	1	0	1	1	1	1	1	2	1	1	0	1	1
558	1	0	1	0	0	2	1	0	1	0	1	0	0	0	0	0	0	0	2	1	1	0	0	0	1	0	0	0	1	1	1	2	2	1	1	2	2	0	2	1	0	0	0	2	0	1	0	2	0
559	1	0	1	0	0	1	1	0	2	1	0	0	0	0	0	0	0	0	2	0	0	1	0	0	0	1	0	1	1	1	1	1	1	2	0	2	1	0	0	0	2	1	1	2	1	0	1	1	0
560	0	0	0	0	0	2	2	0	2	0	0	0	0	0	0	0	0	0	2	1	1	0	0	0	0	0	0	1	2	1	2	1	1	1	0	2	1	0	1	1	1	1	1	2	1	0	0	2	0
561	1	1	0	0	0	1	1	0	1	0	1	0	1	1	1	0	0	0	2	1	1	1	0	0	0	0	0	0	2	1	2	1	2	1	0	2	1	0	0	0	2	0	0	2	0	1	0	2	0
562	1	0	0	0	0	0	2	0	2	0	1	0	1	1	1	0	0	1	1	1	1	1	1	0	0	0	0	0	2	1	1	0	0	1	1	1	1	0	0	0	1	1	0	1	0	0	0	2	0
563	0	0	0	0	0	0	2	1	1	0	1	0	0	0	0	0	0	1	1	0	0	0	0	0	0	0	0	0	1	1	1	1	1	1	0	2	0	0	0	0	1	1	1	1	1	2	0	2	0
564	1	0	0	0	1	2	1	0	2	0	0	0	1	1	1	0	0	0	2	0	0	0	0	0	0	1	0	0	2	2	0	1	1	2	1	2	2	0	1	1	1	0	0	2	0	0	0	1	1
565	1	0	0	0	0	1	2	0	1	0	0	1	1	0	0	0	0	0	2	1	1	1	0	0	0	0	0	0	2	2	0	1	1	2	0	2	1	0	0	0	2	1	0	1	1	1	0	1	0
566	1	0	0	0	0	1	1	1	1	0	1	1	1	0	0	0	0	0	2	0	0	1	0	0	0	0	0	0	2	0	0	0	0	2	0	2	2	0	0	0	1	0	0	2	0	1	0	1	1
567	0	0	0	0	0	1	1	1	1	0	1	0	1	1	1	0	0	2	0	1	0	1	0	0	0	1	0	2	2	1	1	1	1	2	1	1	1	0	1	1	1	1	1	2	0	1	0	2	0
568	1	0	0	0	0	0	1	0	1	1	1	0	0	0	0	0	0	2	0	1	1	1	1	1	0	0	0	0	2	2	1	0	1	2	0	2	2	0	1	1	1	0	0	2	0	0	0	2	0
569	1	0	1	1	0	1	1	0	0	0	1	0	0	0	0	0	0	1	1	0	0	1	0	0	0	2	0	1	1	0	1	1	1	0	1	1	2	0	1	1	1	1	0	0	1	0	1	1	0
570	1	0	0	0	1	2	2	0	1	0	1	0	1	1	1	0	0	1	1	0	0	0	0	0	0	1	0	0	2	2	1	0	2	1	0	2	1	0	1	1	1	0	0	1	1	0	0	2	0
571	1	0	0	0	0	1	0	0	0	0	2	0	2	1	1	0	0	1	1	1	1	0	0	0	0	1	0	1	2	0	1	1	1	2	0	2	1	0	0	0	1	0	0	1	1	1	1	1	0
572	1	0	0	0	0	1	2	0	1	0	1	1	2	2	2	0	0	0	2	1	1	0	0	0	0	0	0	0	2	1	2	2	2	0	1	1	0	0	1	1	1	1	0	1	1	0	0	2	0
573	1	0	0	0	0	2	1	0	2	0	0	0	1	1	1	0	0	1	1	1	1	0	0	0	0	1	0	0	1	1	0	1	1	2	0	2	1	0	0	0	2	1	0	1	2	1	0	2	0
574	1	0	0	0	1	2	2	0	2	0	0	0	1	1	1	0	0	1	1	1	1	1	1	1	0	1	0	1	2	1	2	1	1	1	2	1	2	0	1	1	1	1	1	2	1	1	0	1	0
575	0	0	0	0	0	1	1	1	2	0	0	0	2	2	2	0	0	1	1	1	0	0	0	0	1	2	0	0	2	2	0	0	0	2	0	2	1	1	0	0	1	0	0	2	1	1	0	2	0
576	1	0	0	0	1	1	1	0	2	1	0	0	1	2	1	0	0	1	1	0	0	1	1	0	0	1	0	0	1	1	2	0	0	2	0	2	1	0	0	0	2	0	0	2	0	1	1	0	0
577	1	0	0	0	0	1	2	0	2	0	1	0	0	0	0	0	0	0	2	0	0	0	0	0	0	1	2	1	2	0	1	1	2	1	1	1	2	0	1	0	2	0	0	2	0	0	0	0	1
578	1	1	1	0	0	1	2	1	2	0	0	1	1	2	2	0	0	0	1	0	0	0	0	0	1	2	0	0	1	1	2	1	1	2	1	2	1	1	0	0	0	0	0	2	0	0	0	0	0
579	1	0	2	0	0	0	1	1	1	0	1	0	1	1	1	0	0	0	2	0	0	1	0	0	0	1	0	1	2	0	1	0	0	2	0	2	2	1	0	0	1	0	0	2	0	1	0	1	0
580	1	0	0	0	1	2	1	0	0	0	1	0	0	0	0	0	0	0	1	0	0	1	1	1	1	1	1	1	2	1	0	0	1	2	1	2	1	1	1	1	0	1	0	1	1	0	0	2	0
581	0	0	0	0	0	1	2	0	1	0	0	0	0	0	0	0	0	1	1	0	0	0	2	0	0	0	0	0	1	1	1	1	1	1	1	1	0	0	0	0	2	0	0	1	0	0	0	0	1
582	1	0	0	0	0	2	2	0	1	0	0	0	0	0	0	0	0	0	1	0	0	0	0	0	0	0	0	2	1	1	2	1	1	1	1	1	1	0	0	0	1	2	2	2	2	0	1	1	0
583	1	0	2	0	0	0	1	0	1	0	1	1	1	0	1	1	0	1	1	1	1	1	0	0	0	1	0	0	2	0	0	1	1	1	1	1	1	0	0	0	2	1	1	2	1	1	0	2	0
584	1	0	0	0	1	1	2	0	2	0	0	0	1	0	0	0	0	0	1	2	1	1	0	0	0	1	0	1	2	0	1	1	2	2	0	2	1	0	0	0	2	1	1	2	1	0	0	2	0
585	0	1	0	0	0	0	1	0	1	0	0	0	1	1	1	0	1	2	0	2	1	1	1	1	1	0	0	1	2	0	1	1	1	2	0	2	0	0	1	0	1	0	0	1	1	1	0	0	0
586	0	0	0	0	1	2	1	0	1	0	0	0	0	0	0	0	0	1	2	1	0	0	0	0	0	0	0	0	2	1	0	1	1	1	1	1	1	2	0	0	1	0	0	2	1	1	0	2	0
587	1	0	0	0	1	2	1	0	1	0	1	0	1	1	1	0	0	0	2	0	0	1	0	0	0	1	0	0	2	2	2	1	1	2	0	2	1	0	0	0	0	0	0	2	1	0	0	1	1
588	1	0	0	0	0	1	2	0	2	0	1	0	1	1	1	0	0	1	1	1	1	1	0	0	0	2	0	0	2	1	2	2	2	1	2	2	1	0	2	2	0	0	0	1	0	0	0	1	0
589	1	0	0	0	0	1	2	0	1	0	0	0	0	0	0	0	0	1	1	0	0	0	0	0	1	1	0	1	1	0	1	1	1	1	1	1	1	0	0	0	0	1	0	0	2	0	0	1	0
590	1	0	0	0	0	1	2	0	1	0	1	0	0	0	0	0	0	1	1	1	0	0	0	0	0	2	0	0	2	0	0	1	1	1	1	1	2	1	0	0	1	0	0	1	0	0	1	1	0
591	1	0	0	0	0	2	2	1	2	0	0	0	1	1	1	0	1	1	1	1	0	1	0	0	1	1	0	1	1	0	1	1	1	2	0	2	2	0	1	1	0	0	0	1	0	1	0	0	0
592	1	0	0	0	0	1	2	0	2	0	0	0	0	1	1	0	0	1	1	1	1	1	1	0	1	1	0	0	2	2	1	2	2	0	1	1	2	0	2	2	0	0	0	2	0	1	0	2	0
593	1	0	0	0	0	1	2	0	0	0	0	2	2	2	2	0	0	0	1	1	1	0	1	0	1	1	0	0	2	1	1	1	1	1	1	1	1	0	1	1	1	0	0	2	0	1	0	2	0
594	1	0	0	0	0	0	1	0	1	0	2	0	1	1	1	0	0	1	1	1	0	1	1	1	0	1	0	0	2	2	0	1	1	1	1	1	1	2	0	0	1	0	0	2	0	0	0	1	0
595	1	0	0	0	1	2	2	0	2	0	1	0	0	0	0	0	0	0	2	0	0	0	0	0	1	2	0	1	2	1	0	2	2	2	0	2	1	0	1	0	1	0	0	1	1	1	0	2	0
596	1	0	0	0	0	0	1	0	2	0	0	0	0	0	0	0	0	0	2	1	1	0	2	0	0	0	0	0	2	0	0	1	0	0	0	2	1	0	1	1	1	0	0	2	1	2	0	2	0
597	1	0	0	0	1	2	2	0	2	0	0	1	1	0	1	1	0	0	2	1	1	1	0	0	0	2	0	2	2	2	0	2	2	0	2	0	1	0	1	1	1	0	0	1	0	1	0	1	0
598	1	0	1	0	0	1	2	0	0	0	0	0	0	0	0	0	0	1	0	0	0	1	1	1	1	1	0	0	2	0	0	1	1	1	1	1	1	1	0	0	1	0	0	2	1	0	0	2	0
599	0	0	0	0	0	0	2	0	2	0	1	0	0	0	0	0	0	2	0	1	1	0	0	0	0	1	0	0	2	2	1	1	2	1	1	1	1	0	1	1	1	0	0	2	1	0	0	1	0
600	1	0	0	0	0	1	2	1	2	0	0	1	1	0	0	0	0	2	0	1	1	1	2	1	1	0	0	2	1	1	2	2	2	1	1	1	2	0	0	0	1	1	0	0	1	0	0	2	0
601	1	0	0	0	0	1	2	0	2	1	1	2	2	1	1	0	0	1	1	0	0	0	0	0	0	2	0	1	1	1	1	1	1	1	1	1	2	0	1	1	1	0	0	1	1	1	0	1	0
602	1	0	0	0	2	2	2	0	2	0	1	1	1	0	0	0	1	2	1	0	0	0	0	0	0	1	0	0	1	1	0	1	1	1	0	2	1	0	1	1	1	0	0	1	1	0	0	1	1
603	1	0	0	0	0	1	1	0	1	0	1	0	1	1	1	0	0	1	1	0	1	2	0	0	0	0	0	2	2	1	2	2	2	0	2	0	1	0	0	0	1	0	0	2	0	1	0	1	0
604	0	0	1	0	0	2	2	0	1	0	0	0	1	2	1	0	0	0	2	0	0	0	0	0	0	1	0	0	1	1	1	2	2	0	2	0	1	0	1	1	1	1	1	2	1	0	0	2	0
605	1	0	0	0	0	2	1	0	2	1	0	0	1	1	2	0	0	0	2	0	0	0	0	0	0	1	0	1	2	2	1	2	2	0	1	1	1	0	0	0	1	0	0	1	0	1	0	2	0
606	1	0	0	0	0	1	2	1	2	0	0	0	0	0	0	0	0	2	0	1	1	0	0	0	0	0	0	0	2	2	0	1	1	2	0	2	1	0	1	1	1	1	1	2	1	1	2	0	0
607	1	1	1	0	0	1	2	0	1	0	1	0	0	0	0	0	0	1	1	2	1	1	0	0	0	0	0	1	2	2	1	0	0	2	0	2	1	0	0	0	1	0	0	2	1	0	0	1	1
608	1	0	1	0	0	1	1	0	1	0	1	0	0	0	0	0	0	0	2	0	0	1	0	0	0	2	0	0	1	1	2	1	1	1	1	1	1	0	0	0	1	0	1	2	1	0	0	2	0
609	1	0	0	0	0	1	1	0	2	0	0	0	1	1	1	0	0	2	0	1	1	0	0	0	0	1	0	1	2	0	1	1	2	1	0	2	2	0	1	1	1	1	1	2	2	2	0	2	0
610	1	0	0	0	0	0	2	0	1	1	1	1	2	2	2	0	0	0	2	0	0	0	0	0	1	0	0	1	2	2	1	2	2	0	1	1	1	0	0	0	1	0	0	2	2	0	1	1	0
611	1	0	1	0	0	0	2	0	1	0	0	1	1	0	0	0	0	1	1	0	0	0	0	0	0	1	0	2	1	1	2	1	1	1	0	2	1	0	0	0	1	1	1	1	1	2	0	0	1
612	1	0	0	0	0	0	2	0	1	0	1	0	0	0	0	0	0	1	1	1	0	0	0	0	0	1	0	0	2	1	2	1	2	1	1	1	1	0	2	2	0	0	0	1	0	0	0	2	0
613	1	0	0	0	1	1	1	0	1	0	1	0	1	1	1	0	0	0	1	0	0	0	1	0	0	1	1	0	2	0	0	1	2	2	1	2	2	0	1	1	0	0	0	1	0	2	0	1	1
614	1	0	0	0	0	1	0	0	0	0	2	0	1	0	0	0	0	1	1	2	1	1	0	0	0	2	0	1	2	0	1	1	2	1	1	1	1	0	1	1	1	0	1	1	1	1	1	1	0
615	1	0	0	0	0	2	2	1	2	0	0	1	2	1	1	0	0	0	2	1	0	0	0	0	0	0	0	1	2	1	1	1	1	1	1	1	2	0	1	1	0	1	0	1	1	1	0	2	0
616	1	0	0	0	0	1	1	0	1	0	1	1	1	0	0	0	0	0	2	0	0	1	0	0	0	0	0	0	2	1	1	2	2	0	1	1	1	0	2	2	0	1	1	1	0	0	0	1	1
617	1	0	0	0	0	2	2	0	2	0	1	0	0	0	0	0	0	1	2	0	0	1	1	1	1	0	0	2	2	1	2	0	0	2	0	2	1	0	0	0	2	0	0	0	2	2	1	1	0
618	1	0	2	0	0	0	2	0	1	0	0	0	1	1	0	0	0	0	1	1	1	0	0	0	0	1	0	0	1	1	2	1	1	1	1	1	1	0	1	1	1	1	1	2	2	2	0	1	0
619	1	0	0	0	0	0	2	0	2	0	0	0	0	0	0	0	0	1	1	1	1	1	0	0	0	0	0	0	2	2	0	2	2	2	0	2	1	0	1	1	1	0	0	2	1	0	0	1	1
620	1	0	1	0	0	1	2	1	1	0	0	0	0	0	0	0	0	1	1	1	1	0	1	0	0	1	0	1	2	2	0	1	1	1	1	1	1	1	0	0	0	0	0	2	0	0	0	2	0
621	1	0	0	0	0	1	2	1	2	0	0	0	1	1	1	1	0	0	2	0	0	1	0	0	0	1	0	0	2	1	1	1	1	1	1	1	2	0	1	1	1	0	0	1	0	0	0	1	1
622	1	0	0	0	1	2	2	0	1	0	1	1	2	2	2	0	0	2	0	1	0	1	0	0	0	0	0	2	2	1	1	1	2	0	0	2	1	0	0	0	2	1	1	1	1	0	0	2	0
623	1	0	0	0	0	1	2	1	1	1	0	0	1	1	1	0	0	1	1	0	0	0	1	0	0	1	0	0	2	1	2	2	2	2	0	2	1	1	0	0	1	0	0	1	1	1	0	1	0
624	1	0	0	0	0	0	1	0	1	0	1	0	1	1	1	0	0	1	1	0	0	1	0	0	0	2	0	0	2	1	0	0	0	2	0	2	1	1	0	0	1	0	0	0	0	1	1	1	1
625	0	0	0	0	0	2	2	0	1	0	0	0	1	1	1	0	1	2	1	0	0	0	0	0	0	1	0	0	2	2	0	2	2	1	1	1	2	0	2	1	0	1	0	1	0	0	0	2	0
626	1	0	0	0	0	1	1	1	1	1	1	0	0	0	0	0	0	0	2	0	0	0	0	0	0	1	1	0	2	1	0	2	2	0	2	0	2	1	0	0	1	1	1	2	2	1	0	1	0
627	1	0	0	0	1	2	2	0	1	0	0	0	1	1	1	1	0	1	1	0	0	1	0	0	0	0	0	0	1	1	2	0	2	0	2	1	2	0	1	0	1	0	0	2	1	0	0	2	0
628	0	0	0	0	0	1	2	0	2	0	0	0	1	1	1	0	0	1	1	1	1	0	0	0	0	1	0	0	2	2	1	0	1	2	1	2	0	0	0	1	1	0	0	2	0	0	1	1	1
629	1	0	0	0	0	1	1	0	0	0	2	0	1	1	1	1	0	1	1	1	1	1	0	0	0	1	0	0	1	1	1	1	1	0	2	0	1	1	1	1	0	0	0	0	0	1	0	2	0
630	1	0	0	0	0	1	2	0	0	0	0	0	0	0	0	0	0	1	2	1	1	0	0	0	1	2	0	2	1	0	2	2	2	0	0	2	0	0	0	0	2	1	0	0	2	0	0	0	1
631	1	0	1	0	0	1	1	1	1	0	1	0	1	1	1	0	0	2	0	2	1	0	1	0	0	1	0	1	1	0	2	2	2	1	1	1	2	1	0	0	1	0	0	0	0	0	0	2	0
632	1	0	0	0	1	2	2	0	2	0	0	0	0	0	0	0	1	2	1	0	0	0	1	0	0	0	0	1	2	2	0	2	2	1	1	1	1	1	0	0	1	0	0	1	1	0	1	0	0
633	1	0	0	0	0	0	1	0	1	0	1	1	1	1	1	0	0	1	1	1	1	0	0	0	0	1	0	0	2	1	0	2	2	1	2	0	0	0	0	0	1	0	0	2	0	1	1	0	1
634	1	0	0	0	0	2	1	0	1	0	0	0	1	1	1	0	0	1	1	0	0	0	0	0	0	0	0	1	2	1	2	2	2	0	2	0	0	1	0	0	1	0	0	1	0	1	0	1	0
635	1	0	0	0	0	1	2	0	2	0	0	1	1	1	1	0	0	0	1	2	1	0	2	0	0	1	0	0	1	0	1	2	2	0	1	1	1	0	1	1	1	0	0	1	0	0	0	2	0
636	1	0	0	0	1	1	1	0	1	0	0	0	1	2	1	0	0	0	1	0	0	1	0	0	1	0	0	0	2	2	1	0	0	2	1	1	2	0	2	1	0	0	0	2	0	1	0	2	0
637	1	0	0	0	0	1	2	0	2	0	0	1	1	0	1	1	0	0	2	1	1	0	0	0	0	0	0	2	2	1	2	2	2	0	1	1	1	0	0	0	2	2	1	2	1	0	1	1	0
638	1	0	0	0	1	2	2	0	1	0	1	0	0	0	0	0	0	1	1	0	0	1	0	0	0	2	0	0	2	1	1	1	1	1	1	1	0	0	1	1	1	0	0	1	1	1	0	1	0
639	1	1	0	0	1	1	2	0	2	0	1	0	0	0	0	0	0	0	1	0	0	1	0	0	0	0	0	0	2	2	0	1	2	0	2	1	2	0	2	2	0	0	0	0	2	2	0	1	1
640	1	0	0	0	0	1	2	0	1	0	0	0	1	1	1	0	1	0	2	1	1	1	2	1	1	0	0	1	2	0	1	1	2	1	0	2	1	1	0	0	1	0	0	1	0	0	0	2	0
641	1	0	0	0	0	0	2	0	1	0	1	0	1	1	1	0	0	2	0	1	1	0	0	0	0	2	0	1	2	1	2	1	2	1	1	1	2	0	1	1	1	0	0	1	1	1	0	1	0
642	1	0	0	0	0	0	1	0	0	0	1	0	1	1	1	0	0	0	1	0	0	1	0	0	0	0	0	0	2	1	0	1	1	1	1	1	1	0	0	0	2	0	0	1	0	1	0	2	0
643	1	0	0	0	0	1	2	0	1	0	1	0	1	1	1	0	0	2	0	2	0	1	1	1	1	1	0	1	2	2	1	2	2	1	1	1	2	0	2	2	0	1	0	1	2	0	1	1	0
644	1	0	0	0	0	0	1	1	1	0	0	0	2	1	1	0	0	0	2	0	0	0	0	0	0	1	0	0	1	1	1	1	1	1	0	2	1	1	1	1	0	1	1	1	1	1	1	1	0
645	1	0	0	0	0	1	0	0	1	1	1	1	1	1	1	0	0	0	2	0	0	0	1	0	0	1	0	0	2	0	0	1	1	0	1	1	1	0	1	1	1	0	0	1	0	1	0	2	0
646	1	0	0	0	0	1	2	0	2	0	1	0	0	0	0	0	0	1	1	0	0	0	0	0	0	1	0	1	2	0	1	0	2	0	1	2	1	0	1	1	1	1	1	2	0	1	0	2	0
647	1	0	0	0	0	1	1	0	1	0	1	1	1	0	1	1	0	1	1	1	0	0	0	0	0	2	0	0	2	1	0	0	0	2	1	1	0	0	0	0	1	0	0	1	0	0	0	1	0
648	1	1	0	0	0	1	1	0	1	0	0	0	0	0	0	0	0	2	0	2	1	0	0	0	0	0	0	0	1	1	1	1	1	1	1	1	1	0	0	0	1	1	1	2	1	1	0	0	1
649	0	0	0	0	0	0	1	0	0	0	1	1	2	1	1	0	0	0	1	0	0	0	0	0	0	1	0	2	1	1	1	1	2	2	1	2	1	0	1	1	1	0	0	1	0	0	0	1	0
650	1	0	1	0	1	1	2	0	1	0	1	0	1	1	1	0	0	1	1	0	0	0	0	0	0	2	0	1	1	0	1	0	0	2	0	2	1	0	1	1	1	1	0	1	1	1	0	1	1
651	1	0	0	0	0	0	1	0	1	0	1	1	1	0	0	0	0	0	2	0	0	0	0	0	0	0	0	0	2	2	0	0	1	2	1	2	1	0	0	0	1	0	0	0	0	0	0	1	1
652	1	0	0	0	0	0	2	1	1	0	0	0	0	0	0	0	0	2	0	1	1	1	0	0	0	0	0	0	2	1	1	0	0	1	0	2	1	0	1	0	1	1	1	2	1	0	0	0	0
653	1	0	0	0	1	2	1	1	2	0	0	1	1	0	0	0	0	0	2	0	0	1	1	1	0	0	0	1	2	1	1	1	1	1	1	1	1	0	2	2	0	0	0	2	0	1	0	2	0
654	1	0	0	0	0	1	2	0	1	0	0	0	0	0	0	0	0	1	1	1	1	1	0	0	0	2	1	0	1	0	1	1	2	1	1	1	1	1	0	0	0	0	0	1	0	0	0	1	0
655	1	0	0	0	0	2	1	0	1	0	1	0	1	1	1	0	0	0	2	1	0	1	0	0	0	0	0	1	2	2	0	2	2	1	1	1	0	0	1	1	1	0	0	2	0	0	0	1	0
656	1	0	0	0	0	1	0	0	0	1	2	1	1	1	1	0	0	2	0	1	1	0	0	0	1	0	0	0	2	2	0	1	1	2	0	2	2	0	2	2	0	0	1	1	1	0	0	1	1
657	1	0	0	0	1	2	2	0	0	0	0	0	0	0	0	0	0	0	2	0	0	1	1	1	1	1	0	1	1	1	1	1	2	1	2	1	1	0	0	0	1	0	1	2	1	0	0	2	0
658	1	0	1	0	1	1	2	1	1	1	0	0	1	1	2	0	0	1	1	1	0	1	1	1	1	0	0	1	2	1	1	0	1	2	0	2	0	0	0	0	2	1	0	1	1	0	0	2	0
659	1	0	0	0	0	1	2	1	2	0	0	0	0	0	0	0	1	1	1	1	0	0	0	0	1	1	0	1	1	1	2	1	2	2	0	2	2	0	1	0	2	1	1	2	0	0	0	2	0
660	1	0	0	0	0	1	2	0	2	0	0	0	1	2	1	0	0	0	1	0	0	0	0	0	0	0	0	1	2	2	0	2	2	0	1	1	1	1	0	0	0	0	0	2	0	1	0	2	0
661	1	0	0	0	0	0	1	0	1	0	1	1	1	0	1	1	0	1	1	1	1	1	0	0	0	1	0	0	1	1	2	0	1	0	1	2	1	1	0	0	1	0	0	2	0	1	0	2	0
662	1	0	0	0	0	1	2	0	1	0	0	0	0	0	0	0	0	0	2	0	0	0	0	0	0	1	0	1	2	1	1	1	2	1	1	1	1	0	0	0	1	1	1	1	1	0	1	1	0
663	1	0	0	0	0	1	1	0	0	0	0	1	1	0	0	0	0	1	1	1	0	0	0	0	0	1	0	0	2	2	1	0	0	2	0	2	1	0	1	0	1	0	0	2	0	1	0	2	0
664	1	0	0	0	0	0	1	0	1	0	1	0	0	0	0	0	1	2	1	1	0	0	1	1	1	1	0	0	1	1	0	1	1	2	0	2	0	0	1	1	1	1	1	2	1	1	0	2	0
665	1	0	0	0	0	1	2	0	2	0	1	1	1	0	0	0	1	0	2	1	1	1	0	0	0	2	0	1	2	2	1	1	1	1	0	2	1	0	0	0	2	1	0	1	1	0	0	2	0
666	1	0	0	0	0	0	2	0	2	0	0	0	1	1	1	0	0	1	1	0	0	0	0	0	0	0	0	1	2	1	2	1	1	1	1	1	2	0	1	1	1	0	0	0	0	1	0	1	1
667	1	1	1	0	0	1	1	1	1	0	1	0	1	1	1	0	0	1	1	1	1	0	0	0	0	1	0	1	2	1	2	1	2	0	0	2	1	0	0	0	2	0	0	2	1	0	0	2	0
668	1	0	0	0	0	1	1	2	2	0	0	1	1	1	1	0	0	2	0	1	0	1	0	0	0	0	0	0	2	2	0	0	0	1	2	1	2	0	2	2	0	0	0	0	1	1	0	0	0
669	1	0	0	0	0	1	2	0	1	0	0	1	1	0	1	1	0	0	2	1	1	0	0	0	1	0	0	0	2	1	1	2	2	1	2	2	2	0	2	1	0	0	0	2	0	0	0	2	0
670	1	0	1	0	0	1	2	0	2	0	0	1	1	0	0	0	1	0	2	1	1	0	0	0	0	0	0	2	1	0	2	1	0	0	1	1	1	1	0	0	1	0	0	0	1	1	0	1	1
671	0	0	0	0	1	1	2	1	2	0	0	0	0	0	0	0	0	1	1	1	0	1	0	0	0	1	0	1	2	1	1	1	1	2	0	2	2	0	2	2	0	0	0	2	0	0	0	1	1
672	1	0	0	0	0	2	2	0	1	0	0	2	2	0	0	0	0	0	1	1	1	1	0	0	0	0	0	0	2	2	0	0	0	2	0	2	2	0	0	0	1	0	0	2	1	0	0	1	1
673	1	0	0	0	0	1	2	0	2	0	1	0	2	2	2	0	0	0	1	1	1	0	0	0	0	1	0	1	2	1	1	0	0	2	0	1	2	1	1	1	0	0	0	2	1	0	0	2	0
674	1	0	0	0	0	1	1	0	0	0	1	0	1	0	0	0	0	1	1	0	0	0	0	0	0	2	0	1	1	0	2	1	1	1	1	1	2	0	0	0	0	0	0	0	0	1	0	2	0
675	1	0	0	0	1	1	2	0	2	0	0	1	1	0	1	1	0	1	1	0	0	0	0	0	0	2	0	0	2	1	1	1	1	1	0	2	1	0	0	0	0	0	0	2	0	0	0	2	0
676	1	0	1	0	0	1	2	0	1	0	0	0	1	1	1	0	0	1	1	1	0	0	0	0	2	1	0	1	2	0	1	2	2	0	1	0	0	0	0	0	1	0	1	1	1	0	0	2	0
677	1	0	0	0	1	2	1	0	0	0	1	0	0	0	0	0	0	0	1	0	0	0	0	0	1	2	0	0	2	2	0	2	2	0	2	0	1	1	0	0	1	0	0	1	1	0	0	2	0
678	1	1	0	0	1	1	2	1	2	0	0	1	1	0	0	0	0	0	2	0	0	0	0	0	1	2	0	0	2	2	0	1	0	0	1	1	2	0	1	1	1	0	0	2	1	0	0	1	0
679	1	0	1	1	0	2	2	0	2	0	0	0	2	1	1	1	0	1	1	0	0	0	0	0	0	1	0	1	1	1	1	1	1	2	0	2	0	0	0	0	2	0	0	2	0	1	0	2	0
680	1	0	0	0	0	1	1	1	2	0	1	0	0	0	0	0	0	1	1	1	1	1	0	0	0	1	0	0	2	2	0	1	1	1	1	1	1	0	2	2	0	1	1	2	1	1	0	2	0
681	1	0	0	0	0	1	2	0	2	0	0	0	0	0	0	0	0	1	1	0	0	0	1	0	0	1	0	1	2	2	1	1	1	1	1	1	1	0	2	2	0	0	0	1	1	1	0	1	1
682	1	0	1	0	0	0	2	0	2	0	0	1	1	1	1	0	0	0	1	0	0	1	0	0	0	0	0	0	1	1	0	1	2	1	1	1	1	0	2	2	0	0	0	2	2	1	1	1	1
683	1	0	1	0	1	2	1	0	0	0	0	1	1	0	0	0	0	1	1	1	1	0	1	1	1	1	0	0	2	2	1	1	1	1	0	2	1	0	1	0	1	0	0	2	0	2	0	2	0
684	1	0	0	0	0	2	2	0	1	0	1	0	1	0	0	0	0	1	1	1	1	0	1	0	0	2	0	2	1	1	2	1	1	1	1	1	1	0	0	0	1	1	1	2	1	1	0	1	0
685	1	0	1	0	0	0	1	0	1	0	1	0	0	0	0	0	0	1	1	1	1	0	0	0	0	1	1	0	2	2	0	1	1	1	1	1	2	1	0	0	0	0	0	2	0	0	0	2	0
686	0	0	0	0	0	1	2	0	2	0	0	0	0	0	0	0	0	1	1	0	0	1	1	1	1	1	0	0	2	2	0	2	2	0	1	1	1	0	2	2	0	0	1	2	1	0	0	2	0
687	0	0	0	0	0	0	1	0	1	0	1	1	1	0	1	1	1	1	2	1	1	1	0	0	0	0	1	0	2	1	1	2	2	0	2	0	2	0	1	0	0	0	0	2	0	1	0	0	0
688	0	1	0	0	1	2	1	0	2	0	0	0	0	0	0	0	0	2	0	1	1	1	0	0	0	1	0	0	2	1	0	2	2	1	1	2	1	0	0	0	2	0	0	1	0	0	0	2	0
689	1	0	0	0	0	0	2	0	2	0	0	1	0	0	0	0	1	2	1	0	0	0	1	0	1	0	0	0	2	1	1	1	1	2	1	2	2	0	0	0	1	0	0	1	0	0	0	1	1
690	1	0	0	0	0	1	2	1	1	1	0	0	1	1	1	0	1	1	1	1	0	0	0	0	0	2	1	1	2	1	0	0	0	1	0	2	0	0	1	1	1	0	0	2	0	1	0	1	1
691	1	0	0	0	1	2	2	0	2	0	0	0	0	0	0	0	0	2	1	1	1	0	0	0	0	0	0	0	1	1	2	2	2	1	1	2	1	1	0	0	1	0	0	2	1	0	0	2	0
692	1	0	0	0	2	2	2	0	2	0	0	0	0	0	0	0	0	0	1	0	0	0	0	0	0	1	0	0	2	2	1	0	1	1	1	1	2	0	1	1	0	1	0	0	2	0	0	1	0
693	1	0	0	0	1	2	2	0	1	0	1	0	0	0	0	0	0	1	1	1	1	0	1	1	1	0	0	0	2	1	0	0	0	2	0	2	2	0	1	1	0	0	0	2	1	2	0	2	0
694	1	1	0	0	0	1	1	0	1	0	0	0	0	0	0	0	0	1	1	1	1	1	1	1	1	1	0	0	2	1	0	2	2	0	2	0	1	0	2	2	0	1	1	2	1	0	0	2	0
695	1	0	0	0	1	2	1	0	0	0	1	1	2	1	1	0	1	1	1	0	0	1	0	0	0	0	0	0	2	1	0	2	2	0	1	1	0	0	0	1	1	1	1	1	1	0	0	2	0
696	0	0	0	0	0	2	2	0	2	0	0	1	1	0	0	0	0	2	0	1	1	0	0	0	1	0	0	0	2	2	1	2	2	1	1	1	1	0	0	0	2	0	0	2	1	0	0	2	0
697	1	0	0	0	0	1	1	0	2	1	0	1	1	2	2	0	0	1	1	1	1	0	0	0	0	1	0	1	2	0	1	1	1	2	1	2	2	0	1	1	0	0	0	1	0	1	0	2	0
698	1	0	0	0	0	0	2	0	1	0	0	0	1	1	1	0	0	1	1	2	1	1	1	1	1	0	1	0	2	0	0	0	1	2	0	2	1	0	2	2	0	0	0	2	0	1	0	2	0
699	1	0	0	0	1	2	2	0	2	0	0	1	1	0	0	0	0	1	1	0	0	0	1	1	1	1	0	1	2	2	0	0	0	2	0	2	2	0	1	1	0	1	1	1	1	0	1	0	0
700	1	0	2	0	0	0	1	0	1	0	2	0	0	0	0	0	0	1	1	0	0	1	2	1	1	1	0	1	2	1	0	2	2	1	1	1	2	0	1	1	1	0	0	1	0	1	0	2	0
701	0	0	0	0	0	0	1	0	1	0	1	1	2	2	2	0	0	0	2	0	0	0	0	0	1	1	0	0	2	0	1	2	2	0	1	1	1	0	0	0	1	0	0	2	0	1	0	2	0
702	1	0	0	0	1	1	2	0	1	0	0	0	0	0	0	0	0	0	2	0	0	0	0	0	0	1	0	0	2	2	1	0	2	0	1	2	1	0	0	0	1	0	0	0	0	1	0	1	0
703	1	0	1	0	1	2	2	0	2	0	0	0	0	0	0	0	1	2	1	0	0	0	0	0	0	1	0	1	1	1	1	1	1	0	1	1	1	0	0	0	1	0	0	2	2	0	0	1	1
704	1	0	0	0	0	1	2	1	1	0	0	0	1	1	1	0	0	2	0	1	1	1	1	1	1	0	0	1	2	1	0	0	1	1	1	1	2	0	1	1	0	1	1	2	1	2	0	0	0
705	1	0	0	0	0	1	1	0	2	0	0	1	2	1	1	0	0	1	1	1	1	1	0	0	0	0	0	0	1	1	1	1	1	1	0	2	1	0	0	0	2	2	1	2	1	0	0	2	0
706	1	0	0	0	0	0	1	0	2	0	0	0	0	0	0	0	0	2	0	1	1	1	0	0	0	0	0	1	2	2	0	0	0	2	0	2	2	1	1	0	0	0	0	2	1	0	0	2	0
707	1	0	0	0	0	0	2	0	0	0	1	1	1	0	0	0	0	1	1	1	1	0	1	0	0	2	0	0	2	2	1	1	1	2	0	2	1	0	0	0	1	0	0	2	0	0	0	2	0
708	1	0	0	0	0	0	2	0	2	1	1	1	2	2	2	0	0	2	0	0	0	1	0	0	0	0	0	1	1	1	1	2	2	0	1	1	2	0	2	2	0	0	0	2	0	0	0	2	0
709	1	0	0	0	0	2	2	1	1	0	1	0	1	1	1	0	0	0	2	0	0	0	0	0	1	2	0	0	2	1	2	1	2	2	0	2	2	0	2	1	0	0	0	2	0	1	0	2	0
710	1	0	0	0	0	1	1	0	0	0	2	0	0	0	0	0	0	0	2	0	0	0	0	0	1	0	0	2	2	1	1	1	2	1	1	1	1	2	0	0	1	0	0	2	0	1	0	1	0
711	1	0	0	0	0	0	1	1	1	0	1	0	2	2	2	0	0	2	0	0	0	1	0	0	0	0	1	1	2	1	0	1	1	2	1	1	1	0	0	0	1	0	0	2	0	1	0	1	0
712	1	1	0	0	0	1	2	0	2	0	0	1	1	0	0	0	0	2	0	1	0	1	1	1	1	1	0	0	1	1	1	0	0	2	1	1	2	1	1	1	0	0	0	2	2	1	0	2	0
713	1	0	0	0	0	1	2	0	2	0	1	0	0	0	0	0	0	0	1	1	1	0	0	0	0	1	0	0	2	2	0	1	1	1	1	1	1	0	1	1	1	1	1	2	0	1	0	1	1
714	1	0	0	0	1	1	2	0	2	0	0	0	0	0	0	0	0	1	1	1	1	0	0	0	0	0	0	0	2	1	0	1	1	1	2	1	1	0	2	2	0	1	0	1	0	1	0	2	0
715	1	0	0	0	0	1	2	0	1	0	1	1	1	0	0	0	0	0	2	0	0	1	2	1	1	0	0	0	2	1	0	1	2	1	0	2	2	0	2	2	0	0	0	1	1	0	0	1	0
716	1	0	0	0	0	2	2	0	1	0	1	1	2	2	2	0	0	2	0	1	1	1	0	0	0	0	0	1	2	1	2	1	2	1	1	1	0	0	0	0	1	1	0	0	2	1	0	1	1
717	1	0	0	0	0	1	2	0	1	0	0	1	1	1	1	0	0	2	0	0	0	0	0	0	0	2	2	1	2	0	1	0	0	2	0	2	2	0	0	0	1	1	1	1	1	2	1	0	0
718	1	0	0	0	0	1	2	0	2	0	0	2	2	1	1	0	0	2	0	2	0	0	0	0	0	1	0	1	2	0	1	0	1	1	0	2	1	1	1	1	0	0	0	1	0	1	0	0	1
719	1	0	0	0	0	2	2	0	0	0	0	0	0	0	0	0	0	1	1	0	0	1	1	1	1	1	0	1	2	1	1	1	2	1	1	1	1	0	0	0	1	1	0	1	1	2	0	0	0
720	1	0	0	0	0	1	2	0	2	0	1	0	0	0	0	0	0	0	2	0	0	0	0	0	0	2	0	1	2	0	1	2	1	1	0	2	2	0	1	1	1	0	0	2	2	1	0	2	0
721	1	0	0	0	0	1	2	0	2	0	1	0	1	0	0	0	0	1	1	1	1	1	1	1	0	0	0	1	0	0	2	2	2	2	0	2	0	1	0	0	1	1	1	2	0	1	1	0	0
722	1	0	0	0	0	0	1	0	2	0	0	1	2	1	1	0	0	0	2	0	0	0	0	0	0	1	0	1	2	1	2	1	1	2	2	0	2	0	1	1	1	0	0	2	1	1	0	2	0
723	1	0	0	0	0	1	2	0	1	0	1	1	2	1	1	0	0	1	0	1	1	0	0	0	1	0	0	0	2	2	0	1	2	2	0	2	1	0	0	0	2	0	0	0	0	1	0	2	0
724	1	0	0	0	0	1	1	0	1	1	1	0	1	0	0	0	0	1	1	1	1	1	0	0	1	0	0	0	2	2	1	2	2	1	1	1	0	0	0	0	2	0	0	1	0	1	1	0	1
725	1	1	0	0	0	1	2	1	2	0	0	0	0	0	0	0	0	0	2	0	0	0	0	0	0	1	0	2	2	1	2	1	2	1	1	1	1	0	1	1	1	1	1	2	1	0	0	2	0
726	0	0	0	0	0	1	1	1	2	0	1	0	0	0	0	0	0	0	2	0	0	0	1	0	0	1	0	0	2	1	0	1	1	1	1	1	1	0	1	1	1	0	0	2	1	1	0	2	0
727	1	0	0	0	0	1	2	0	2	0	0	0	2	0	0	1	0	1	1	1	0	1	1	1	1	2	0	0	2	1	0	1	1	2	0	2	2	0	2	2	0	1	1	2	1	0	0	2	0
728	1	0	1	0	0	1	1	0	1	0	2	1	2	1	1	0	0	1	1	0	0	1	0	0	0	1	0	1	1	1	1	1	1	1	1	1	1	0	0	0	2	0	0	1	0	0	0	2	0
729	1	0	1	0	0	1	2	0	1	0	0	1	2	1	1	0	0	0	2	0	0	1	0	0	1	0	0	0	2	2	0	1	1	1	0	2	0	0	0	1	1	0	0	2	0	0	0	1	0
730	1	0	0	0	0	1	2	0	2	0	0	0	0	0	0	0	0	0	2	0	0	1	0	0	0	1	0	1	2	2	0	1	1	0	1	1	1	0	2	2	0	0	0	2	0	2	0	0	2
731	1	0	0	0	0	0	2	0	1	0	1	0	0	0	0	0	0	1	1	2	1	0	0	0	0	0	0	1	2	0	1	1	1	2	0	2	1	0	0	0	1	0	0	2	1	0	0	1	0
732	1	0	0	0	0	0	2	0	2	0	0	1	2	1	1	0	0	1	1	0	0	0	0	0	0	1	0	0	2	2	0	2	2	0	1	1	1	0	1	1	1	0	0	2	0	0	0	1	0
733	1	0	0	0	0	2	2	1	2	0	0	0	1	1	1	0	0	1	1	1	1	0	0	0	0	1	0	0	2	1	0	1	1	1	0	1	2	0	2	2	0	2	2	2	2	0	0	2	0
734	1	0	0	0	0	1	1	0	1	0	1	0	1	2	1	0	0	0	2	0	0	1	0	0	0	0	0	1	2	1	2	2	2	0	2	0	1	0	1	1	1	1	1	1	1	1	0	1	0
735	1	0	0	0	1	2	1	0	1	1	1	0	0	0	0	0	0	0	2	0	0	1	0	0	0	0	0	0	2	1	0	1	1	2	0	2	0	0	0	0	1	0	0	1	0	0	0	2	0
736	1	0	0	0	0	1	2	1	1	1	0	0	0	0	0	0	0	1	1	0	0	1	0	0	0	0	0	1	2	0	1	0	2	2	0	2	1	0	1	1	1	0	0	1	0	0	1	2	0
737	1	0	0	0	1	2	1	1	1	0	1	0	1	0	0	0	0	2	0	1	1	1	0	0	0	1	1	1	2	2	0	1	1	2	1	1	1	0	0	0	2	0	0	1	0	1	0	2	0
738	1	0	0	0	0	0	2	0	2	0	0	0	0	0	0	0	0	0	1	0	0	1	0	0	0	0	0	1	2	1	2	0	0	0	1	1	0	0	0	0	2	0	0	2	0	1	0	2	0
739	1	0	0	0	0	1	2	1	1	0	1	0	2	2	2	1	0	1	1	0	1	1	1	1	0	0	1	1	2	2	0	1	1	1	1	1	1	1	0	0	0	0	0	1	0	0	0	2	0
740	1	1	0	0	1	2	1	0	1	0	1	1	1	0	0	0	0	1	0	2	2	0	1	0	1	0	0	1	1	1	1	1	2	1	2	1	2	0	1	1	1	0	0	1	0	0	1	0	0
741	1	0	0	0	0	2	2	0	2	0	1	0	0	0	0	0	0	0	2	0	0	0	0	0	0	0	0	1	2	1	2	1	1	2	0	2	2	0	1	1	1	1	1	1	1	0	0	1	1
742	1	0	1	0	0	2	2	0	1	0	0	0	0	0	0	0	0	1	1	1	1	0	0	0	0	1	0	0	2	2	0	2	2	0	1	1	2	0	1	1	0	0	0	1	0	0	1	1	0
743	1	0	1	1	0	1	2	0	1	0	0	0	2	2	2	0	0	1	1	1	1	0	0	0	0	1	0	0	2	1	2	0	0	0	1	1	1	0	0	0	0	0	0	1	1	0	1	0	0
744	1	0	0	0	0	1	2	0	2	0	1	0	1	1	1	0	0	1	1	1	1	0	0	0	0	0	0	0	2	2	1	2	2	0	1	1	1	0	2	2	0	1	0	0	2	0	0	2	0
745	1	0	0	0	0	1	2	0	1	0	0	0	0	0	0	0	1	1	2	1	1	0	0	0	0	1	0	1	2	1	2	0	1	1	1	1	0	0	0	1	1	1	0	0	2	0	0	1	1
746	1	0	0	0	0	0	2	0	2	0	0	1	1	0	0	0	0	0	1	1	1	0	0	0	0	1	0	0	2	2	0	1	1	0	1	1	1	0	1	1	1	0	0	2	0	1	0	2	0
747	1	0	1	0	0	1	2	0	1	0	0	0	1	1	1	0	0	0	2	0	0	1	0	0	0	1	0	1	2	1	2	1	2	0	2	0	1	0	0	0	2	1	0	0	2	0	0	1	0
748	1	0	0	0	0	2	2	0	1	0	0	1	1	0	0	0	0	0	2	1	1	1	1	1	1	2	0	0	2	0	0	1	2	1	2	1	2	0	1	1	0	2	2	2	1	1	1	0	1
749	1	1	0	0	0	1	1	0	1	0	1	0	0	0	0	0	0	0	2	0	0	0	0	0	0	0	0	0	2	2	0	2	2	0	1	1	1	0	0	0	2	2	2	2	2	0	0	1	0
750	1	0	0	0	0	2	1	0	1	0	1	1	1	0	0	0	0	2	1	0	0	0	0	0	1	1	0	0	2	2	1	2	2	0	1	1	2	0	1	1	1	1	1	1	1	0	0	1	0
751	1	0	0	0	0	2	2	0	1	0	0	1	1	0	0	1	0	1	1	1	0	0	0	0	0	1	0	1	2	1	1	2	2	2	0	2	0	0	0	1	1	1	1	1	1	1	0	0	1
752	1	0	0	0	0	1	2	0	1	0	0	0	0	0	0	0	0	1	1	2	1	1	1	1	1	1	0	1	1	1	2	1	1	2	0	2	1	0	1	1	1	0	0	2	2	1	0	2	0
753	1	0	0	0	0	2	2	0	2	0	0	1	2	1	1	0	1	1	2	1	1	0	1	0	1	1	0	1	2	1	1	1	2	2	0	2	1	0	2	2	0	1	1	2	0	0	0	2	0
754	1	0	0	0	0	0	2	0	2	0	0	0	0	0	0	0	0	0	2	0	0	0	0	0	1	1	1	2	2	1	1	1	1	2	0	2	2	0	1	1	1	0	0	0	0	0	0	2	0
755	1	0	0	0	0	0	2	0	2	0	1	0	0	0	0	0	0	1	1	0	0	0	0	0	0	0	0	0	2	1	2	0	1	1	1	1	1	0	0	0	2	0	0	2	0	0	0	1	0
756	1	0	0	0	0	2	2	0	1	0	0	1	2	1	1	0	1	1	1	0	0	2	0	0	0	0	0	0	2	2	0	2	2	2	0	2	1	0	1	1	1	0	0	1	0	1	0	1	0
757	1	0	0	0	0	0	2	1	2	0	0	2	2	1	1	0	0	0	2	1	1	1	1	1	1	0	0	0	2	2	1	0	0	2	0	2	0	0	0	1	1	1	1	2	1	1	0	2	0
758	1	0	0	0	1	2	2	1	1	0	0	1	0	0	0	0	1	2	0	1	1	0	0	0	0	1	0	1	2	1	1	1	1	2	0	2	1	0	0	0	0	0	0	2	0	0	0	1	1
759	1	0	0	0	1	2	2	0	2	0	0	1	1	0	1	1	0	2	1	1	1	1	0	0	0	0	0	1	1	1	1	1	1	1	1	1	2	1	1	1	0	0	0	2	0	1	0	2	0
760	1	0	0	0	0	1	1	1	2	0	0	1	1	0	0	0	0	1	1	0	0	1	1	1	1	1	0	2	1	1	2	0	0	1	0	2	1	0	2	2	0	0	0	2	1	0	0	0	0
761	1	0	0	0	0	1	1	0	1	0	1	1	1	1	1	0	0	0	2	0	0	0	0	0	0	2	0	1	2	1	2	1	1	1	0	1	1	0	0	0	1	1	1	1	1	1	0	2	0
762	1	0	0	0	1	1	2	0	2	0	0	1	2	1	2	1	0	0	1	0	0	1	0	0	0	0	0	1	2	0	1	2	2	0	1	1	0	1	0	0	1	1	1	2	1	1	0	1	0
763	1	0	0	0	1	1	2	0	2	0	0	0	1	1	0	0	0	1	1	1	1	1	0	0	0	2	0	1	1	1	1	1	1	1	1	1	2	0	0	0	0	0	0	2	1	0	0	2	0
764	1	0	0	0	1	2	1	1	1	0	1	1	2	2	2	0	0	0	2	0	0	1	1	1	0	0	0	2	2	2	0	1	0	2	0	2	1	0	1	1	1	1	1	1	1	1	0	1	1
765	1	0	0	0	0	1	0	0	1	1	1	1	2	1	1	0	0	1	0	0	0	2	1	1	1	1	0	1	2	2	0	0	0	2	0	2	1	0	0	0	2	1	1	1	1	2	0	0	0
766	1	0	0	0	0	1	1	0	0	0	1	1	2	1	2	1	0	0	2	1	1	0	0	0	1	2	0	1	2	2	0	2	2	0	2	0	0	0	1	0	1	2	1	2	1	0	0	2	0
767	1	0	0	0	1	2	1	0	0	0	0	0	0	0	0	0	0	1	2	1	0	0	1	1	1	1	0	0	2	1	0	1	1	0	1	1	1	0	2	2	0	0	0	1	0	0	0	2	0
768	1	0	0	0	0	1	2	0	2	0	0	0	0	0	0	0	0	0	1	0	0	0	1	0	0	2	0	0	2	2	1	1	2	1	2	1	1	0	0	0	2	0	0	2	0	1	1	1	0
769	1	0	1	0	0	1	1	1	1	0	1	0	0	0	0	0	0	2	0	1	1	1	1	1	1	1	0	1	2	2	0	1	0	0	1	1	2	0	2	2	0	0	0	2	0	0	0	2	0
770	1	0	0	0	0	0	2	0	0	0	0	0	1	1	1	0	0	0	2	0	0	2	0	0	0	0	0	1	2	0	1	2	2	2	0	2	1	0	0	0	1	0	0	2	2	0	1	0	0
771	1	0	0	0	0	1	1	0	1	0	1	0	0	0	0	0	0	1	1	0	0	0	0	0	0	1	0	0	2	1	0	1	1	1	1	1	2	1	1	0	0	0	0	1	0	0	0	2	0
772	1	1	0	0	0	1	2	0	1	0	1	0	1	1	1	0	0	1	0	0	0	1	0	0	0	1	0	0	2	1	0	1	1	2	0	2	2	0	1	1	1	0	0	1	0	1	0	2	0
773	1	0	0	0	0	0	2	0	2	0	0	0	2	0	0	1	1	2	0	2	1	1	1	1	1	0	0	0	1	1	2	2	2	2	0	2	1	0	0	0	2	0	0	2	0	2	0	2	0
774	1	0	0	0	0	1	1	0	0	0	1	1	1	0	0	0	0	0	2	1	1	1	0	0	0	1	0	1	2	0	1	1	2	2	1	2	1	0	0	0	1	0	0	2	0	0	0	1	1
775	1	0	0	0	0	2	2	0	1	0	0	1	1	0	0	0	0	1	1	0	0	1	0	0	0	0	0	0	2	2	1	1	1	1	1	1	1	0	1	1	1	0	0	2	0	2	0	2	0
776	1	0	0	0	1	2	2	1	2	0	0	0	1	1	1	0	0	0	1	1	1	0	0	0	0	2	0	0	2	2	0	1	1	2	0	2	1	1	0	0	1	0	0	1	0	0	0	1	0
777	1	0	1	0	0	1	2	1	1	0	1	0	0	0	0	0	0	1	1	0	0	0	0	0	0	2	0	0	2	2	0	0	0	0	1	1	0	0	0	0	2	1	1	1	1	1	0	2	0
778	1	0	0	0	0	0	2	0	1	0	0	1	1	0	0	0	1	2	1	0	0	0	0	0	0	2	0	0	1	0	1	2	2	0	1	1	2	0	2	1	0	0	0	2	1	0	0	2	0
779	1	0	0	0	0	0	2	1	2	0	0	0	1	1	1	0	0	1	1	1	0	0	0	0	0	0	0	0	2	0	0	1	1	1	1	1	1	0	1	1	1	1	1	1	1	0	1	0	0
780	1	0	0	0	0	1	2	1	2	0	0	0	0	0	0	0	0	0	2	0	0	0	1	0	0	1	0	0	2	0	0	2	2	2	0	2	1	0	1	1	1	0	0	2	1	0	0	2	0
781	1	0	0	0	0	1	2	0	2	0	1	0	2	1	1	0	0	1	1	1	1	0	2	0	0	1	0	0	2	2	0	2	2	1	2	2	1	0	0	0	1	1	1	2	2	2	1	0	0
782	1	0	0	0	0	0	2	1	2	0	0	0	1	1	1	0	0	1	0	1	1	0	0	0	0	1	1	0	2	1	0	1	1	0	1	1	1	0	0	0	2	1	0	1	2	1	1	0	0
783	1	0	0	0	0	0	2	0	2	0	0	0	1	1	1	0	0	0	2	0	0	0	0	0	1	1	0	0	2	2	0	1	2	2	0	2	1	1	0	0	1	1	1	2	1	1	0	1	0
784	1	0	0	0	0	2	1	0	1	0	1	1	2	2	2	0	0	2	0	1	1	0	0	0	1	2	0	1	1	0	1	0	1	1	1	1	0	0	0	0	1	0	0	1	0	0	0	2	0
785	1	0	0	0	0	0	2	0	1	0	0	0	1	1	1	1	0	1	0	0	0	0	0	0	0	2	0	0	2	2	0	1	1	2	0	2	1	1	0	0	0	0	0	2	0	1	0	1	0
786	1	1	0	0	0	1	2	0	0	0	0	0	1	1	1	0	0	2	0	1	0	0	0	0	1	1	0	0	2	2	2	2	2	1	1	1	2	0	0	0	1	1	0	1	0	0	1	0	0
787	1	0	0	0	1	2	2	0	2	0	0	0	1	1	1	0	1	0	2	1	1	1	0	0	0	0	1	1	2	0	1	2	2	2	0	2	0	0	0	0	2	0	0	1	0	1	0	1	1
788	1	0	0	0	1	2	2	0	2	0	1	0	0	0	0	0	0	0	2	1	1	0	0	0	0	1	0	0	2	1	0	1	1	1	1	1	1	0	0	0	2	0	0	1	0	0	0	2	0
789	1	0	0	0	0	0	2	0	2	0	0	1	1	0	0	0	0	1	1	0	0	0	0	0	1	0	0	0	2	2	1	1	1	2	0	2	1	1	0	0	1	1	1	2	0	0	0	1	0
790	1	0	0	0	0	2	1	0	1	0	1	1	1	1	1	0	0	1	1	1	1	0	0	0	0	1	0	0	2	2	1	1	1	2	1	2	1	0	0	0	1	1	1	2	0	1	0	1	1
791	1	0	0	0	0	2	1	0	1	0	1	0	0	0	0	0	0	2	1	0	0	1	0	0	0	1	0	0	2	2	1	2	2	1	1	1	1	1	0	0	0	0	0	2	0	0	0	2	0
792	1	0	0	0	1	1	2	0	1	0	0	2	2	1	1	0	1	0	2	1	1	1	1	0	0	0	0	2	2	1	1	1	2	1	0	2	1	0	1	1	1	2	2	2	2	1	0	1	1
793	1	0	0	0	1	2	1	0	0	0	0	0	0	0	0	0	0	1	1	1	1	1	1	1	1	0	0	1	2	1	2	1	1	2	2	0	2	0	0	0	0	0	0	0	0	0	0	2	0
794	1	0	0	0	0	0	2	0	2	0	0	0	1	0	0	0	0	0	2	0	0	1	0	0	0	1	0	0	1	1	0	0	0	2	0	2	2	0	2	2	0	0	0	1	0	0	0	2	0
795	1	0	1	1	1	2	1	0	1	1	1	0	0	0	0	0	0	1	1	1	0	0	1	0	1	0	1	0	2	1	1	1	1	0	2	0	1	0	1	1	1	2	1	2	1	0	0	0	1
796	1	0	1	0	0	0	1	0	0	0	0	0	1	1	1	0	0	1	1	1	1	1	0	0	0	2	0	0	2	2	0	0	1	1	1	1	1	0	0	0	1	0	0	2	0	2	0	1	1
797	1	0	0	0	1	1	2	0	2	0	1	0	1	1	1	0	0	2	0	0	0	2	0	0	0	0	0	1	2	2	1	2	2	0	2	0	2	0	0	0	1	0	0	0	2	2	0	1	1
798	1	0	0	0	0	1	2	0	2	0	0	0	2	1	1	0	0	0	2	1	0	1	0	0	0	0	0	0	2	2	0	0	1	2	0	2	2	0	2	1	0	0	0	2	0	0	0	1	0
799	1	0	0	0	0	1	1	1	2	0	1	0	1	1	1	0	0	1	1	0	0	1	0	0	0	2	0	1	1	1	2	1	1	1	1	1	1	0	0	0	1	0	0	2	0	0	0	1	0
800	1	0	0	0	0	1	1	0	1	0	0	1	1	0	0	0	0	2	0	1	1	0	1	0	1	0	0	0	2	2	0	0	1	2	0	2	1	0	1	1	1	0	0	2	1	0	0	2	0
801	1	0	0	0	0	1	2	0	0	0	0	0	0	1	1	0	0	1	1	0	0	0	0	0	0	0	1	0	2	2	0	1	1	1	1	1	2	0	0	0	0	0	0	1	0	1	0	0	2
802	1	0	0	0	0	0	1	0	1	0	1	0	2	2	2	0	0	1	1	1	0	0	1	1	1	1	1	0	1	0	1	0	1	1	1	1	2	0	2	1	0	0	0	2	1	0	0	2	0
803	1	0	0	0	0	1	1	0	1	0	0	0	0	0	0	0	0	2	1	0	0	0	0	0	0	1	0	0	2	1	0	0	0	2	0	2	1	1	0	0	1	0	0	1	0	1	0	2	0
804	1	1	1	0	0	1	2	0	2	0	1	0	0	0	0	0	0	1	1	1	1	0	1	1	1	0	0	0	2	1	0	0	1	1	0	2	0	0	0	0	2	1	1	2	1	0	1	0	0
805	1	0	0	0	0	1	1	0	1	0	0	0	1	1	1	0	0	0	2	1	1	1	0	0	0	0	1	1	2	1	0	1	1	1	1	1	1	0	1	0	1	0	0	1	1	1	1	1	0
806	1	0	0	0	1	1	2	0	1	0	0	0	1	1	1	0	0	0	2	0	0	1	0	0	0	0	0	0	1	1	0	2	2	1	1	1	2	1	1	1	0	0	0	2	0	1	0	1	1
807	1	0	0	0	0	1	2	1	1	0	1	1	1	0	0	0	1	2	1	0	0	1	0	0	0	1	0	1	2	2	0	0	0	1	0	2	1	0	0	0	1	1	1	2	1	1	1	0	1
808	1	0	1	0	0	1	1	0	1	0	1	0	2	2	2	0	0	1	1	1	0	1	0	0	0	0	0	1	1	1	2	1	2	1	0	2	2	1	1	0	0	0	0	2	0	0	0	1	0
809	1	0	0	0	0	2	1	0	0	0	1	1	2	1	1	0	0	1	1	0	0	0	0	0	0	1	0	0	2	1	0	2	2	0	2	0	1	0	0	0	2	0	0	0	0	0	1	2	0
810	1	0	0	0	0	1	1	1	2	0	0	1	1	0	0	0	0	0	2	0	0	0	1	0	0	0	0	0	2	2	0	2	2	0	1	1	1	0	1	1	1	0	0	2	0	0	0	1	0
811	1	0	1	0	0	1	1	0	1	0	0	0	0	0	0	0	0	1	1	1	1	0	0	0	0	1	0	1	1	1	1	2	2	2	0	2	0	0	0	0	2	0	0	2	0	2	0	0	0
812	1	0	0	0	0	1	1	1	1	0	0	0	2	0	0	1	1	2	1	0	0	0	0	0	1	0	0	1	2	1	2	1	2	1	1	1	0	0	1	0	1	1	0	1	0	1	0	1	1
813	1	0	1	0	1	2	2	1	2	0	0	1	2	1	2	1	1	1	1	0	0	0	1	0	0	1	0	0	1	1	1	1	1	0	2	0	2	0	1	1	1	1	0	1	1	1	0	2	0
814	1	0	0	0	1	1	2	1	1	0	0	0	1	1	1	1	0	0	2	0	0	0	0	0	0	0	1	1	2	1	0	1	1	0	2	0	0	0	0	0	1	0	0	2	1	0	0	0	0
815	1	0	0	0	1	1	2	0	2	0	0	0	0	0	0	0	1	2	1	1	1	0	0	0	0	0	0	1	2	2	0	1	1	1	1	1	2	1	0	0	0	0	0	2	0	1	1	1	0
816	1	1	0	0	0	1	0	0	0	0	2	0	1	0	0	0	0	0	2	0	0	0	1	0	0	1	0	2	2	2	0	1	1	2	0	2	2	0	0	0	1	0	0	2	0	2	1	0	0
817	1	0	0	0	0	2	2	1	2	0	0	0	0	0	0	0	0	1	1	1	0	1	0	0	0	1	0	0	1	1	1	1	1	1	0	2	1	0	0	0	2	0	0	2	1	1	0	0	2
818	1	0	0	0	0	2	2	1	1	0	0	0	0	0	0	0	0	2	0	1	1	0	0	0	1	2	0	0	2	2	0	1	1	1	0	2	0	0	0	0	1	0	0	1	0	0	0	2	0
819	1	0	0	0	0	0	2	0	2	0	0	0	0	0	0	0	0	0	2	0	0	0	1	0	0	1	0	0	2	1	1	2	2	0	2	0	1	0	0	0	1	1	0	0	1	0	0	2	0
820	1	1	0	0	0	1	2	1	2	0	0	1	1	1	1	0	0	2	0	0	0	0	0	0	0	0	0	0	2	2	0	2	2	1	0	2	2	0	2	2	0	0	0	1	1	1	0	2	0
821	1	0	0	0	0	1	2	0	2	0	0	0	1	0	0	1	0	0	2	0	0	0	0	0	0	1	0	0	1	0	1	1	2	1	1	1	1	0	0	0	2	1	1	2	1	0	0	1	0
822	1	1	0	0	1	2	2	1	1	0	0	0	0	0	0	0	0	0	2	0	0	1	1	1	1	1	0	0	2	0	0	0	1	2	0	2	1	0	1	1	1	0	0	1	0	1	0	0	1
823	1	0	0	0	0	0	2	1	1	0	0	0	0	0	0	0	0	2	1	0	0	1	0	0	0	1	0	1	2	2	0	2	2	0	2	0	2	0	0	0	0	0	0	2	1	1	0	1	0
824	1	0	0	0	0	0	2	0	1	0	0	0	1	0	0	0	0	0	2	0	0	1	1	1	0	1	0	0	2	1	0	0	0	2	1	1	2	0	1	1	1	0	0	2	1	0	0	2	0
825	1	0	0	0	0	2	1	0	1	0	1	0	0	0	0	0	0	0	1	0	0	0	0	0	0	1	0	0	1	1	0	0	0	2	0	2	1	0	1	0	1	1	1	1	0	0	0	2	0
826	1	0	0	0	1	2	2	0	2	0	1	1	1	0	0	0	0	0	2	1	0	0	0	0	0	0	0	0	2	2	1	1	1	1	0	1	1	0	2	2	0	0	0	1	0	1	0	1	1
827	1	0	0	0	1	1	1	1	2	0	0	0	0	0	0	0	0	0	2	0	0	1	1	1	1	1	0	1	1	0	2	1	1	1	1	1	1	0	1	1	1	0	0	1	0	0	0	1	1
828	1	0	0	0	0	1	1	0	0	0	1	0	0	0	0	0	0	0	2	1	1	0	1	0	1	2	0	0	2	2	1	1	2	1	1	1	1	0	1	1	1	0	0	0	1	1	0	0	0
829	1	0	0	0	1	1	2	0	2	0	0	0	0	0	0	0	0	2	0	1	0	0	0	0	0	2	0	1	1	0	1	0	1	2	0	2	1	0	1	1	1	1	1	2	1	0	0	1	1
830	1	0	0	0	0	1	1	0	1	0	1	0	0	0	0	0	0	0	2	1	0	0	0	0	0	1	0	0	2	2	0	1	2	2	0	2	0	0	0	0	2	0	0	1	0	0	0	1	0
831	1	0	1	1	0	1	2	0	2	0	0	1	1	0	0	0	0	2	1	0	0	0	0	0	0	1	0	0	2	0	0	0	0	2	0	2	2	0	1	0	0	1	1	2	0	1	0	1	1
832	1	0	0	0	0	1	2	0	0	0	1	0	1	1	1	0	0	0	2	0	0	0	0	0	0	2	0	0	2	2	0	2	2	0	0	2	1	0	0	0	2	0	0	1	0	1	0	1	1
833	1	0	0	0	0	1	0	0	0	0	1	0	0	0	0	0	0	2	1	0	0	0	0	0	0	1	0	0	1	0	1	0	0	1	0	2	2	0	1	1	0	0	0	2	0	2	0	2	0
834	1	0	0	0	1	2	2	0	2	0	1	0	1	1	1	0	0	1	1	1	0	0	0	0	1	0	0	0	2	2	1	0	0	2	0	2	2	0	1	1	1	2	2	2	1	1	0	1	1
835	1	0	0	0	0	1	2	0	1	0	0	1	1	0	1	1	0	0	2	0	0	1	0	0	0	0	0	1	2	1	0	0	0	2	0	2	1	0	0	0	2	1	1	2	1	0	1	1	0
836	1	0	0	0	1	2	2	1	1	0	0	0	0	0	0	0	0	1	1	1	1	1	0	0	0	1	0	0	2	2	0	2	2	2	0	2	1	0	0	0	1	1	1	1	1	1	0	1	0
837	1	0	0	0	1	2	2	1	1	0	0	0	1	0	0	1	0	2	0	1	1	1	1	1	1	1	0	0	2	1	0	1	2	2	0	2	2	1	1	1	0	1	1	2	1	1	1	0	0
838	1	0	0	0	0	0	1	0	1	0	1	1	1	0	0	0	0	1	1	1	1	0	0	0	0	1	0	0	2	1	1	1	1	1	1	1	1	0	0	0	2	0	0	2	2	1	0	1	1
839	1	0	0	0	0	1	2	1	2	0	0	1	1	0	0	0	0	0	2	0	0	0	0	0	0	2	0	0	2	2	2	1	1	1	1	1	0	0	0	0	2	1	1	1	1	1	0	1	1
840	1	0	0	0	0	1	2	0	1	0	0	1	1	1	1	0	0	0	2	1	1	0	0	0	0	1	0	1	2	0	1	1	0	0	1	1	0	0	0	0	2	1	1	2	0	1	0	2	0
841	1	1	0	0	1	2	2	0	2	0	0	0	0	0	0	0	1	2	0	2	1	0	1	0	0	0	0	0	1	1	0	1	1	0	2	0	1	0	1	1	1	0	0	2	0	0	1	1	0
842	0	0	1	0	1	2	2	0	1	0	0	1	1	0	0	0	0	2	0	1	1	0	0	0	0	1	0	1	2	1	0	1	1	2	0	2	0	0	0	0	2	0	0	2	2	1	0	0	1
843	1	0	0	0	0	0	1	1	2	0	0	1	2	1	1	0	0	0	2	0	0	0	1	0	1	2	0	0	2	1	2	1	1	1	0	2	2	0	0	0	1	0	0	2	1	0	0	2	0
844	1	0	1	0	0	1	2	1	1	0	0	0	2	2	2	0	0	0	2	1	1	2	1	1	1	1	0	1	2	1	1	1	1	1	1	1	0	0	0	0	2	1	1	1	1	1	0	1	1
845	1	0	0	0	1	2	2	0	1	0	0	0	0	0	0	0	0	2	0	1	1	1	0	0	0	0	0	0	2	1	0	2	2	0	1	1	2	0	0	0	1	0	0	2	0	1	0	2	0
846	0	0	1	1	0	1	1	0	2	0	0	0	0	0	0	0	0	2	0	1	1	1	0	0	0	0	0	0	2	2	0	0	1	2	0	2	0	0	1	1	1	1	0	1	1	1	0	2	0
847	1	0	0	0	0	2	2	0	2	0	1	1	1	0	0	0	0	0	2	1	1	0	1	0	0	1	1	0	1	0	1	2	2	2	0	2	1	0	2	2	0	0	0	2	1	0	0	0	2
848	0	0	0	0	0	0	1	0	1	0	1	0	1	0	0	0	0	0	2	0	0	0	0	0	0	0	1	1	2	1	0	0	0	2	0	1	1	0	0	0	2	0	0	1	1	0	1	0	0
849	0	0	0	0	0	0	2	0	2	0	0	0	2	2	2	0	0	2	0	1	1	0	0	0	0	1	0	1	2	1	1	1	2	2	1	2	2	0	1	1	0	0	0	2	0	0	1	0	1
850	1	0	0	0	0	1	2	0	2	0	0	0	0	0	0	0	0	2	1	0	0	0	0	0	0	1	0	0	2	1	0	1	1	1	1	1	2	0	0	0	1	0	0	0	0	1	0	1	0
851	1	0	1	0	1	2	1	0	1	1	1	0	0	0	0	0	0	2	0	2	0	0	0	0	1	2	0	1	1	1	1	0	2	1	0	2	1	0	1	1	1	0	0	2	0	0	0	1	1
852	1	0	0	0	0	1	0	0	0	1	2	0	0	0	0	0	0	0	2	0	0	1	0	0	0	1	1	1	2	1	0	1	1	0	1	1	0	0	0	0	2	0	0	1	0	1	0	2	0
853	1	0	0	0	0	2	1	1	2	0	1	1	1	0	0	0	0	1	1	1	1	0	1	0	0	0	0	1	2	2	0	2	2	0	2	0	2	0	1	0	1	1	1	1	1	1	1	1	0
854	1	0	0	0	1	1	1	0	1	0	1	1	0	0	0	0	0	0	2	0	0	0	0	0	0	2	0	0	2	1	1	2	2	0	1	1	2	1	0	0	0	0	0	1	0	0	0	1	1
855	1	0	0	0	0	0	2	1	1	0	0	2	2	1	1	0	0	0	1	1	1	0	2	0	0	0	0	1	2	2	1	1	2	0	1	1	1	0	1	1	1	1	0	0	2	0	0	1	0
856	1	0	2	0	0	0	2	0	1	0	0	0	0	0	0	0	0	0	2	0	0	0	0	0	0	1	2	1	2	0	1	2	2	0	2	0	1	0	0	0	2	0	0	2	1	0	0	1	0
857	1	1	1	0	0	2	2	0	1	0	1	0	0	0	0	0	0	0	2	0	0	0	0	0	0	2	0	0	1	1	1	1	1	1	0	2	2	0	1	1	1	0	0	2	0	1	0	0	2
858	1	0	0	0	0	0	2	0	2	0	1	1	1	0	0	0	0	2	0	1	1	0	0	0	0	0	0	0	2	1	1	0	1	1	1	1	1	1	0	0	1	0	0	1	0	1	0	2	0
859	0	0	0	0	1	1	1	0	1	0	1	0	1	1	1	0	0	1	1	0	0	0	0	0	0	1	0	0	2	2	0	1	2	0	2	1	1	0	1	1	1	0	0	2	1	0	0	1	1
860	1	0	1	0	1	2	2	0	2	0	0	0	1	1	1	0	0	0	2	0	0	0	0	0	0	2	0	0	2	1	0	1	1	2	0	2	2	1	0	0	0	1	1	1	1	0	0	2	0
861	1	0	0	0	1	2	2	1	2	0	0	0	2	2	2	0	0	2	0	1	0	0	0	0	0	1	0	1	1	0	1	1	1	1	1	1	1	0	1	1	1	0	1	1	1	1	0	2	0
862	1	0	0	0	1	1	2	0	1	0	1	0	1	1	1	0	0	1	1	0	0	1	0	0	0	2	0	0	2	1	0	0	0	1	1	1	1	0	1	1	1	0	0	2	0	2	0	0	0
863	0	0	0	0	2	2	2	0	1	0	1	0	1	1	2	0	1	2	0	2	2	0	0	0	0	2	0	2	2	2	0	1	0	0	0	2	1	2	0	0	1	1	1	2	0	1	0	1	0
864	1	0	1	1	1	2	2	1	2	0	0	1	1	0	0	0	0	0	1	1	1	1	0	0	0	1	0	0	1	1	1	1	2	2	1	2	1	1	1	1	0	0	0	1	1	1	0	0	1
865	1	0	0	0	0	0	2	0	2	0	0	1	2	1	2	1	0	0	2	0	0	1	0	0	0	0	0	0	2	2	0	1	2	2	0	2	1	0	1	0	1	0	0	1	0	1	1	1	0
866	1	0	0	0	0	1	2	0	2	0	0	0	0	0	0	0	0	0	1	0	0	1	1	1	1	1	0	0	2	2	1	1	0	2	0	2	1	0	2	2	0	0	0	2	0	0	0	2	0
867	1	0	0	0	0	1	2	0	2	0	0	0	0	0	0	0	0	1	1	1	1	0	0	0	0	1	0	0	2	2	1	1	2	2	0	2	2	0	1	1	0	0	0	2	1	0	0	0	0
868	1	1	0	0	0	1	2	0	2	0	1	1	1	0	0	0	0	0	2	0	0	1	1	0	1	1	0	1	2	2	1	2	2	1	1	2	2	0	0	0	1	1	1	2	1	0	0	2	0
869	1	0	0	0	0	1	2	0	2	0	1	1	1	0	0	0	0	1	1	1	1	0	0	0	0	1	0	0	2	2	1	0	1	1	1	1	1	0	0	0	1	1	1	2	1	2	1	1	0
870	1	0	1	0	0	2	2	0	1	0	0	0	1	1	1	0	0	1	1	0	0	0	0	0	1	0	1	1	2	1	0	1	1	1	1	1	2	0	1	0	0	0	0	2	0	0	0	0	1
871	1	0	0	0	0	1	2	1	2	0	0	1	1	0	0	0	0	0	2	0	0	0	1	0	0	1	0	0	2	2	0	2	2	0	1	1	0	0	0	0	2	0	0	1	0	1	0	2	0
872	1	0	2	0	0	0	2	0	1	0	0	0	1	1	1	0	1	2	1	1	1	1	0	0	0	0	0	1	1	1	2	1	0	0	1	1	0	1	0	0	1	1	0	1	1	1	0	2	0
873	1	0	1	0	0	1	2	0	2	0	1	0	0	0	0	0	0	1	1	0	0	0	0	0	1	0	0	0	2	2	0	2	1	1	0	2	1	0	1	1	1	0	0	1	0	0	1	2	0
874	1	0	0	0	1	1	2	0	2	0	0	0	0	0	0	0	0	0	2	0	0	1	0	0	1	0	1	0	2	1	1	1	1	1	0	2	2	0	1	1	0	0	0	1	0	1	1	1	0
875	0	0	0	0	0	1	2	0	2	0	0	1	2	1	1	0	0	2	0	1	1	0	0	0	0	0	0	0	2	2	1	2	2	0	1	1	0	1	0	0	1	0	0	1	0	0	0	2	0
876	1	0	0	0	0	2	2	0	1	0	1	0	1	1	1	0	0	0	2	0	0	0	0	0	1	2	0	0	2	2	1	1	1	1	0	2	2	0	1	1	0	1	0	1	2	0	0	2	0
877	1	0	0	0	0	1	2	1	2	0	0	1	1	0	0	0	0	0	2	0	0	1	0	0	0	0	0	2	1	1	1	1	1	1	0	2	1	0	0	0	2	0	0	2	0	2	0	1	0
878	1	0	0	0	0	0	1	0	1	0	0	1	1	2	2	0	0	0	2	0	0	1	1	1	1	0	0	0	1	0	1	1	1	2	0	2	2	0	1	1	1	0	0	0	0	1	0	1	0
879	1	0	0	0	0	0	2	0	2	0	0	2	2	0	0	1	1	2	0	1	1	0	0	0	0	0	0	0	1	1	1	1	1	1	1	1	2	0	1	1	1	0	0	0	0	1	0	1	0
880	1	0	0	0	0	0	0	0	0	0	2	0	0	0	0	0	0	1	1	1	0	0	0	0	1	2	1	0	1	0	1	2	1	2	0	2	1	0	0	0	2	0	0	1	0	1	0	1	0
881	1	0	0	0	0	1	2	0	2	0	0	1	1	0	0	0	0	1	1	0	1	1	0	0	0	1	0	0	2	2	0	1	1	2	0	2	1	0	0	0	1	1	1	2	1	1	0	2	0
882	1	0	0	0	0	1	2	0	0	0	0	0	1	1	2	0	0	0	1	0	0	0	0	0	0	0	0	0	2	1	0	0	2	2	0	2	2	0	2	1	0	0	0	2	0	1	0	1	1
883	1	0	0	0	1	1	2	0	1	0	0	1	2	2	2	0	0	1	1	1	0	0	0	0	0	1	0	0	2	2	0	1	1	1	0	2	1	0	0	0	2	1	1	2	1	1	0	1	0
884	1	0	0	0	0	0	2	1	1	0	0	1	1	0	0	0	0	0	2	0	0	1	0	0	0	1	0	1	1	0	1	1	1	2	0	2	1	0	0	0	1	1	1	1	1	1	0	0	1
885	1	0	0	0	0	1	1	0	1	0	0	0	1	1	1	0	0	1	1	1	1	0	0	0	0	1	0	0	2	1	1	2	2	0	1	1	1	0	1	1	1	0	0	2	0	0	1	1	0
886	1	0	0	0	0	1	2	0	2	0	0	0	1	0	0	0	0	0	2	1	1	1	1	0	0	1	0	0	2	2	0	0	1	2	0	2	1	0	2	2	0	0	0	1	0	1	0	1	1
887	1	0	1	0	0	2	1	1	2	0	0	0	1	1	1	0	0	1	1	1	0	0	1	0	0	1	0	0	1	0	1	1	1	2	0	2	2	0	1	1	1	0	0	2	0	1	0	2	0
888	1	0	0	0	0	1	2	0	2	0	0	0	0	0	0	0	0	0	2	0	0	0	0	0	0	1	0	2	2	1	1	0	0	2	0	2	1	0	1	1	1	1	1	1	1	1	0	1	0
889	1	0	0	0	0	1	2	0	1	0	1	0	0	0	0	0	0	0	2	1	1	1	1	1	0	0	0	0	2	2	1	0	2	0	2	1	1	0	0	0	2	1	0	0	2	1	0	1	1
890	1	0	0	0	0	1	1	0	2	0	0	0	2	2	2	1	0	1	1	0	0	0	1	0	0	1	0	0	2	1	0	1	1	1	1	1	2	0	2	2	0	0	0	2	0	1	0	2	0
891	1	1	0	0	0	1	2	0	1	0	1	0	1	1	1	0	1	2	0	2	2	0	0	0	0	1	0	1	1	1	1	1	1	2	0	2	2	0	1	1	1	0	0	2	0	1	0	1	0
892	1	1	0	0	0	1	1	0	0	0	0	0	0	0	0	0	1	2	1	0	0	0	0	0	0	0	0	0	2	2	0	2	2	0	1	1	1	0	1	1	1	0	0	2	0	0	0	1	0
893	1	0	0	0	1	1	1	0	1	0	1	1	2	2	2	0	0	0	2	1	1	2	1	1	1	1	0	0	2	1	0	1	1	0	2	1	1	0	0	0	2	1	1	2	0	1	0	1	0
894	1	0	1	0	0	1	2	0	2	0	1	1	1	0	0	0	0	2	0	1	1	0	0	0	0	1	0	0	2	1	1	2	2	0	1	1	1	0	2	2	0	0	0	1	0	0	0	1	1
895	1	0	1	0	0	1	1	0	0	0	1	0	1	1	1	0	0	1	0	2	2	1	0	0	0	0	0	0	1	1	0	1	2	1	1	1	2	0	2	2	0	0	0	1	0	1	0	2	0
896	1	0	0	0	0	1	2	1	2	0	0	0	1	0	0	0	0	1	1	0	0	0	0	0	0	1	0	0	2	2	0	1	1	1	0	2	1	1	0	0	1	0	0	1	0	0	1	0	1
897	1	0	0	0	0	0	2	0	1	0	0	0	1	1	1	0	1	2	1	0	0	1	0	0	0	1	0	0	1	1	2	2	2	0	2	0	1	0	0	0	1	1	0	1	1	0	0	2	0
898	1	0	0	0	0	2	0	0	1	1	1	0	1	0	1	1	0	0	1	0	0	1	0	0	0	0	0	0	2	2	1	1	1	0	2	0	0	0	0	0	2	1	1	2	1	0	0	1	0
899	1	0	0	0	1	1	2	0	2	0	1	2	2	1	1	0	0	0	2	1	1	1	1	0	0	0	0	0	2	1	0	2	2	1	2	2	1	0	0	0	2	0	0	2	0	1	0	0	2
900	1	0	0	0	0	0	2	0	1	1	1	1	1	0	1	1	0	0	2	1	1	0	0	0	0	2	0	0	2	1	0	2	2	1	1	1	2	0	1	1	1	0	0	2	0	1	0	2	0
901	1	0	0	0	0	2	1	1	2	0	0	0	0	0	0	0	0	0	1	0	0	0	0	0	0	2	0	0	1	1	2	1	1	1	1	1	2	0	0	0	1	0	0	1	1	1	0	2	0
902	1	0	0	0	0	1	1	0	1	0	0	0	1	1	1	0	0	1	1	1	0	0	0	0	1	0	0	0	2	1	0	1	1	1	1	1	1	1	0	0	1	0	0	1	0	1	0	2	0
903	1	1	0	0	0	1	1	1	1	0	1	0	1	1	1	0	0	1	1	1	0	0	0	0	0	1	0	1	2	2	0	2	2	1	1	1	2	1	1	0	0	0	0	0	0	1	0	2	0
904	1	0	0	0	0	1	2	0	1	1	1	0	0	0	0	0	1	1	1	1	0	0	1	0	0	0	0	2	2	1	2	0	2	1	0	2	1	0	1	1	1	2	2	2	1	1	0	2	0
905	1	0	0	0	0	1	1	0	0	1	2	1	1	0	0	0	0	0	1	0	0	0	1	0	0	1	0	2	2	1	1	1	2	1	1	1	2	0	0	0	1	0	0	2	1	0	0	1	0
906	1	0	1	1	0	1	2	0	1	0	1	0	0	0	0	0	0	0	2	0	0	1	0	0	0	1	0	0	1	1	2	2	2	2	0	2	0	0	0	0	2	1	1	2	1	0	1	1	1
907	1	0	0	0	0	0	1	0	0	0	2	1	1	0	0	0	0	1	1	0	0	0	0	0	0	0	0	1	2	2	0	1	1	2	0	2	0	0	1	1	1	2	2	2	2	0	1	1	0
908	1	0	0	0	1	2	1	0	2	1	0	1	1	1	1	0	0	0	2	0	0	0	0	0	0	0	0	0	2	2	1	1	1	2	0	2	2	1	0	0	0	2	2	2	2	0	0	0	1
909	1	0	0	0	1	2	1	0	1	0	1	0	0	0	0	0	0	1	1	0	0	0	0	0	0	0	0	0	2	2	1	1	1	2	0	2	1	0	0	0	2	0	0	0	0	0	1	1	0
910	0	0	0	0	0	2	2	0	2	0	1	0	0	0	0	0	0	1	1	1	1	0	0	0	0	1	0	0	2	2	0	1	1	2	1	2	1	0	0	0	1	0	0	2	1	0	0	2	0
911	1	0	0	0	0	1	2	0	2	0	0	0	0	0	0	0	0	1	1	1	1	0	0	0	0	2	0	0	2	1	2	1	1	1	1	1	1	0	0	0	1	0	0	1	1	1	1	0	0
912	1	0	1	0	0	1	2	0	2	0	0	0	0	0	0	0	1	2	1	0	0	0	0	0	0	1	0	1	2	1	2	0	1	2	0	2	1	0	0	0	2	1	1	1	1	1	0	1	0
913	1	0	0	0	0	1	1	0	1	1	1	1	1	1	1	0	0	0	2	1	0	1	1	0	1	0	0	0	1	1	2	1	2	1	1	1	1	0	1	1	1	0	0	1	0	1	0	2	0
914	1	0	0	0	0	1	2	0	2	0	0	1	1	0	1	1	0	1	1	1	0	0	2	0	0	0	0	0	2	1	1	1	2	2	1	2	0	0	0	0	2	2	1	2	1	0	0	1	0
915	1	0	0	0	0	1	2	0	1	0	0	0	0	0	0	0	0	0	2	0	0	1	0	0	0	1	0	1	2	1	1	0	1	1	1	1	2	0	0	0	1	1	0	0	1	0	0	1	0
916	0	0	0	0	0	0	2	0	2	0	1	1	2	1	1	0	0	1	2	0	0	0	0	0	0	2	1	1	2	1	0	1	0	0	1	1	1	0	0	0	0	0	0	2	1	0	0	1	0
917	1	0	0	0	0	1	2	0	1	0	0	1	1	1	1	0	0	1	1	1	1	0	0	0	0	0	1	0	1	0	1	2	2	0	2	0	1	0	1	1	1	0	0	1	0	1	1	0	1
918	1	0	0	0	0	2	2	1	2	0	0	0	0	0	0	0	0	0	1	0	0	0	0	0	0	1	0	0	2	1	1	1	2	1	0	2	2	0	1	1	0	0	0	2	1	0	1	0	0
919	1	0	0	0	1	2	1	0	1	0	0	0	1	0	1	1	0	1	2	0	0	0	0	0	0	0	0	1	1	1	1	2	2	2	0	2	1	0	0	0	1	1	1	2	0	0	0	2	0
920	0	0	0	0	0	0	2	1	1	0	0	2	2	1	1	0	0	1	1	0	0	0	0	0	0	2	0	0	2	0	0	1	1	1	1	1	1	0	2	2	0	0	0	1	1	1	0	0	1
921	1	0	0	0	0	1	1	0	0	0	1	0	1	1	1	0	0	1	1	1	1	0	0	0	1	1	0	0	2	1	1	1	1	1	0	2	2	0	2	2	1	1	1	2	1	0	0	2	0
922	1	0	0	0	0	2	1	0	0	0	1	1	2	1	1	0	0	1	1	1	1	1	1	0	0	0	0	0	1	1	2	1	1	1	0	2	1	1	1	1	0	1	1	2	1	1	0	0	0
923	1	0	0	0	0	0	2	0	1	0	1	1	1	1	1	0	0	0	2	1	1	0	0	0	0	0	1	0	2	1	0	1	1	1	0	1	1	0	0	0	1	0	1	1	1	0	0	1	0
924	1	1	0	0	0	1	1	1	2	0	1	1	1	1	1	0	0	0	2	1	1	0	1	0	0	2	0	1	2	1	1	2	2	2	0	2	1	0	1	1	1	0	0	0	2	2	0	0	0
925	1	0	0	0	0	1	1	0	1	0	1	0	0	0	0	0	0	1	1	0	0	0	0	0	1	2	0	1	1	1	1	0	1	2	1	2	1	1	0	0	1	1	1	2	0	1	1	0	0
926	1	0	1	0	0	0	2	0	2	0	1	1	2	1	2	1	0	2	0	1	0	0	0	0	1	1	0	0	2	1	0	1	1	1	0	2	2	0	0	0	1	0	0	1	1	1	0	1	0
927	1	0	0	0	0	2	2	0	2	1	1	0	1	1	1	0	0	0	2	1	1	0	1	0	1	0	0	0	2	1	1	0	0	2	0	2	2	0	2	2	0	0	0	0	0	1	0	1	1
928	1	0	1	0	0	1	2	0	2	0	0	1	1	0	0	0	0	0	2	0	0	0	0	0	1	2	0	0	2	1	0	1	1	2	0	2	1	0	2	2	0	0	0	2	0	1	0	0	1
929	1	0	0	0	0	0	1	1	1	0	1	0	0	0	0	0	0	1	1	1	1	0	0	0	0	0	0	1	2	1	2	0	0	0	1	1	2	0	2	2	0	0	0	2	1	0	0	1	1
930	1	0	0	0	0	0	2	1	2	0	0	0	1	1	1	0	0	1	1	1	1	0	1	0	0	0	0	0	2	1	1	2	2	0	1	1	2	1	1	1	0	0	0	1	0	1	0	1	0
931	1	0	0	0	1	2	0	0	1	1	1	0	0	0	0	0	0	1	0	2	2	0	0	0	0	1	0	1	1	1	1	1	0	0	0	2	1	0	0	0	2	1	1	2	0	1	0	1	0
932	1	1	0	0	0	0	1	0	0	0	1	0	1	0	0	0	0	0	2	1	1	0	1	0	0	1	0	1	2	1	2	1	1	1	1	1	0	0	0	0	2	0	0	1	1	0	1	1	0
933	1	0	0	0	0	2	2	0	1	0	0	0	0	0	0	0	0	1	1	0	0	0	1	0	1	0	0	0	1	0	1	1	1	1	0	2	2	1	1	1	0	0	0	2	1	1	0	1	0
934	1	0	1	1	0	2	1	0	2	1	0	2	2	1	1	0	0	1	1	1	1	0	0	0	1	0	0	0	2	1	0	0	0	0	1	1	2	0	0	0	0	1	0	1	1	1	1	0	1
935	1	0	0	0	1	1	2	1	2	0	0	0	1	1	1	0	0	1	1	1	1	0	1	0	0	1	0	1	2	2	0	1	1	0	1	1	2	0	2	2	0	1	0	1	2	0	0	2	0
936	1	0	0	0	0	1	2	0	1	0	0	0	0	0	0	0	0	1	1	1	1	1	0	0	0	1	0	0	2	1	1	1	2	1	0	2	1	0	1	0	1	1	0	1	1	1	1	0	0
937	1	1	0	0	0	0	2	0	0	0	0	0	1	1	1	0	0	1	1	0	0	0	0	0	1	1	0	0	2	2	2	1	1	0	1	1	0	0	0	1	1	0	0	0	0	0	0	0	1
938	1	0	0	0	0	2	2	0	1	0	0	0	1	1	1	1	1	2	0	1	1	0	1	1	1	1	0	0	2	1	0	1	2	2	0	2	0	0	0	0	2	0	0	2	1	0	0	2	0
939	1	0	0	0	0	1	2	1	1	0	0	1	2	1	2	1	0	1	1	1	1	0	0	0	0	1	0	2	2	1	1	1	1	0	0	1	1	0	0	0	1	1	1	2	1	0	0	1	1
940	1	0	0	0	0	2	0	0	1	1	1	0	2	1	1	1	0	1	1	1	1	0	0	0	0	0	0	0	1	1	1	2	2	1	0	2	1	0	1	0	1	0	0	1	0	1	0	1	0
941	1	0	0	0	0	1	1	0	0	0	1	0	1	1	1	1	0	0	1	0	0	0	0	0	0	0	0	0	2	2	2	2	2	1	0	2	1	0	0	0	2	0	0	1	0	1	0	1	0
942	1	0	0	0	0	0	0	0	0	1	2	0	0	0	0	0	0	1	0	2	2	1	0	0	0	0	0	1	2	1	1	2	2	1	0	2	1	0	0	0	2	0	0	1	0	0	0	0	0
943	1	0	0	0	0	0	2	1	2	0	0	1	0	0	0	0	0	1	1	1	0	0	0	0	1	0	0	0	2	2	0	1	2	1	1	1	0	0	0	1	1	0	0	2	0	2	0	0	1
944	0	0	0	0	0	2	2	1	2	0	0	0	0	0	0	0	0	0	2	1	1	0	0	0	0	0	0	1	1	1	2	1	1	2	0	2	2	0	2	2	0	0	1	2	1	0	0	1	1
945	1	0	0	0	0	0	2	0	1	0	1	1	1	0	0	0	0	1	0	1	1	0	0	0	1	0	0	0	2	1	0	2	2	2	0	2	2	0	1	0	1	1	1	2	1	0	0	2	0
946	1	0	0	0	0	2	2	0	1	0	1	1	1	0	0	0	0	2	0	1	1	0	0	0	0	1	0	0	2	1	2	0	0	1	1	1	2	0	1	1	1	0	0	2	0	0	0	2	0
947	1	0	0	0	0	1	2	0	2	0	0	0	1	1	1	0	0	0	2	1	1	0	0	0	0	1	0	1	2	1	2	1	1	1	1	1	1	0	0	0	1	0	0	2	0	1	0	2	0
948	1	0	0	0	0	1	2	0	2	0	0	0	0	0	0	0	0	1	1	1	1	0	1	0	0	1	0	0	1	1	0	2	2	0	1	1	2	0	1	1	1	0	0	2	0	2	0	0	0
949	0	0	1	0	0	2	2	0	2	0	0	0	0	0	0	0	0	2	0	1	1	1	0	0	0	1	0	2	2	2	0	1	2	1	2	1	2	0	1	1	0	0	0	0	1	1	1	1	0
950	1	0	0	0	1	2	1	0	1	0	1	2	2	1	1	0	0	0	2	1	1	0	0	0	0	0	1	1	2	2	0	1	1	1	1	1	1	0	0	0	2	0	0	1	0	0	0	1	0
951	1	0	0	0	1	2	1	0	2	0	0	0	0	0	0	0	0	1	1	1	0	0	1	0	1	1	0	0	1	1	1	0	1	1	1	1	2	0	1	1	1	2	2	2	2	1	0	1	1
952	1	0	0	0	0	1	2	0	1	0	0	1	1	0	0	0	0	2	0	2	1	1	0	0	0	2	0	0	2	2	0	2	2	0	2	0	1	1	0	0	1	2	2	2	1	1	0	1	0
953	1	0	0	0	0	1	2	1	2	0	0	0	0	0	0	0	0	0	2	0	0	0	0	0	0	1	0	0	1	0	1	2	2	0	1	1	2	0	1	0	0	0	1	2	1	0	0	2	0
954	0	0	0	0	0	0	1	0	0	1	2	1	1	0	0	0	0	0	1	0	0	0	0	0	0	1	0	0	2	0	0	1	1	1	2	1	2	0	1	1	1	0	0	1	0	1	0	2	0
955	1	0	0	0	0	0	1	0	2	0	0	0	1	0	0	0	1	2	0	1	1	1	1	1	1	1	0	0	2	0	1	1	2	2	1	2	0	0	0	0	2	1	1	1	1	1	0	1	0
956	1	0	0	0	0	0	2	0	2	0	0	0	1	1	1	0	0	1	1	1	1	0	0	0	0	2	0	0	2	0	0	1	1	2	0	2	2	1	1	1	0	0	0	2	0	0	0	2	0
957	1	0	0	0	0	2	2	0	2	0	0	0	1	1	1	0	0	2	1	1	1	0	0	0	0	1	1	1	2	0	1	0	0	2	0	2	2	0	2	1	0	1	1	1	1	1	0	1	1
958	0	1	0	0	1	1	2	1	2	0	0	1	2	2	2	0	0	0	2	1	1	1	0	0	1	0	0	0	2	1	1	0	0	2	0	2	0	0	1	1	1	1	1	2	1	0	0	1	0
959	1	0	0	0	1	1	2	0	2	0	1	1	1	0	0	0	0	0	2	1	1	0	0	0	1	0	0	1	2	2	1	2	2	0	2	0	0	0	0	0	2	1	1	2	1	0	0	2	0
960	0	0	0	0	0	2	1	1	2	0	0	0	1	1	1	0	0	0	2	1	1	1	2	1	1	1	0	0	2	2	0	2	2	0	1	1	2	0	2	1	0	0	0	2	1	0	0	1	0
961	1	0	1	0	0	1	1	1	2	0	1	0	1	1	1	0	0	1	1	1	1	0	0	0	0	0	0	0	2	1	1	1	1	1	2	1	1	0	0	0	2	1	0	1	1	0	0	2	0
962	1	0	0	0	0	0	2	0	2	0	1	0	0	0	0	0	0	2	0	2	1	1	0	0	0	1	0	0	2	1	0	1	1	0	1	1	1	1	0	0	1	1	1	2	1	0	1	1	0
963	1	0	0	0	0	1	1	0	0	1	1	1	2	1	1	0	0	0	2	1	1	0	0	0	0	0	0	0	2	1	2	1	1	1	1	1	0	0	1	1	1	0	0	2	0	0	0	1	0
964	1	1	0	0	1	2	2	0	2	0	0	0	1	0	0	1	0	2	0	1	0	0	1	0	0	2	0	0	2	1	1	1	1	1	1	1	2	0	2	2	0	0	0	1	0	0	0	2	0
965	1	0	0	0	0	0	1	0	1	0	1	1	1	0	0	0	0	0	2	0	0	1	0	0	0	0	0	0	2	2	0	2	2	0	1	1	2	0	2	2	0	1	1	2	1	2	0	2	0
966	1	0	0	0	0	0	1	0	0	0	1	0	1	1	1	0	0	0	2	1	1	0	1	0	0	1	0	0	2	1	0	1	1	2	0	2	1	0	0	0	1	0	0	1	0	0	0	1	1
967	1	0	0	0	0	0	2	0	2	0	0	0	0	0	0	0	0	1	1	1	1	0	0	0	0	1	0	0	2	2	1	1	1	1	0	2	2	0	1	1	1	0	0	1	1	1	0	1	0
968	1	0	0	0	1	2	1	1	1	0	1	1	2	2	2	0	0	1	2	1	0	0	0	0	0	1	0	0	2	1	1	1	1	0	2	0	2	0	0	0	1	0	0	1	1	1	0	2	0
969	1	0	1	1	0	1	2	0	2	0	0	0	0	0	0	0	0	1	1	1	0	0	0	0	0	1	0	1	2	0	1	1	1	2	2	1	2	0	2	1	0	1	0	0	2	1	1	1	0
970	1	0	0	0	0	1	2	1	2	0	0	1	1	0	0	0	0	2	1	0	0	0	1	0	1	0	0	0	1	1	2	2	2	1	1	1	2	0	1	1	0	1	0	0	1	0	0	0	0
971	1	0	0	0	0	1	1	0	1	0	1	0	1	1	1	0	0	0	2	0	0	0	0	0	0	1	0	1	2	2	0	1	1	2	0	2	1	0	0	0	2	2	2	2	1	1	1	0	1
972	1	0	0	0	0	1	2	1	2	0	0	1	1	1	1	0	0	0	1	2	1	0	1	0	0	1	0	1	2	0	1	1	1	0	2	1	2	0	2	2	0	0	0	2	0	1	0	2	0
973	1	0	0	0	0	1	2	0	2	0	0	0	0	0	0	0	0	1	0	1	1	0	0	0	0	1	1	0	2	1	1	1	1	0	2	0	2	0	1	0	0	0	0	1	1	0	0	2	0
974	1	0	0	0	0	0	0	0	1	1	1	0	0	0	0	0	0	1	1	0	0	1	1	1	1	0	0	2	2	2	0	2	2	1	1	1	2	0	1	1	1	0	0	2	0	1	0	2	0
975	1	0	0	0	0	0	1	0	1	0	1	0	0	0	0	0	0	1	1	1	0	1	0	0	0	1	1	1	2	1	0	1	2	0	2	0	2	0	1	1	1	0	0	2	1	0	0	1	0
976	1	0	0	0	0	1	1	0	0	0	1	1	1	1	1	0	0	0	2	0	0	0	0	0	0	0	0	0	2	2	0	1	1	0	2	0	1	0	0	0	1	1	1	2	0	0	0	1	1
977	1	0	0	0	0	0	2	0	1	0	0	0	1	0	0	1	0	1	2	0	0	0	0	0	0	2	1	2	2	1	1	2	2	1	1	1	2	0	2	2	0	0	0	1	0	1	0	2	0
978	1	0	0	0	0	2	2	1	1	0	1	0	1	1	1	0	0	0	1	1	1	0	1	1	1	0	0	0	2	2	0	2	2	1	0	2	0	0	0	0	1	1	0	1	1	2	0	1	1
979	1	0	0	0	0	1	1	0	1	0	2	0	1	1	1	0	0	1	1	1	0	1	1	1	1	0	0	0	2	2	1	1	1	2	0	2	1	0	0	0	1	0	0	1	0	0	0	2	0
980	1	0	0	0	1	2	2	1	1	0	0	0	1	1	1	0	1	2	0	1	1	0	1	0	1	0	0	1	1	1	2	1	1	1	1	1	2	0	0	0	1	0	0	2	1	0	0	0	2
981	1	0	0	0	1	1	2	1	1	0	0	1	1	0	0	0	0	1	1	1	1	0	1	0	0	1	0	0	1	0	1	0	0	1	2	0	1	0	0	0	0	1	1	2	1	0	0	2	0
982	1	0	0	0	0	1	2	0	1	0	1	1	1	0	0	0	0	1	1	1	0	1	1	0	0	0	0	0	1	1	1	1	1	1	1	1	1	0	0	0	2	0	0	2	1	0	0	0	1
983	1	0	0	0	1	2	2	1	2	0	0	1	1	0	0	0	0	1	1	1	1	2	1	1	1	1	0	0	2	2	0	1	2	1	2	1	1	0	2	2	0	0	0	1	0	1	0	1	0
984	1	0	0	0	0	1	2	1	1	0	0	1	2	2	2	0	0	1	1	0	0	0	1	0	0	1	0	0	2	2	0	1	2	2	0	2	2	0	1	1	1	0	0	0	0	0	0	0	0
985	1	0	1	0	0	1	2	1	1	0	0	1	2	1	1	0	0	0	2	0	0	1	0	0	0	1	0	0	2	2	0	2	2	0	1	1	2	0	1	1	1	1	1	1	1	1	0	2	0
986	1	0	0	0	0	2	2	1	2	0	0	0	1	1	1	0	0	0	2	0	0	0	0	0	2	1	0	1	1	1	2	0	0	2	0	2	2	0	1	1	1	0	0	1	0	0	0	0	1
987	1	0	0	0	0	2	2	1	2	0	0	2	2	1	2	1	0	2	1	0	0	0	0	0	1	0	0	0	2	2	0	1	1	1	1	1	1	0	0	0	2	1	0	1	1	1	1	1	0
988	1	0	0	0	0	1	2	0	2	0	0	0	0	0	0	0	0	1	1	0	0	0	0	0	0	0	0	0	2	1	0	0	0	1	0	2	1	0	1	1	1	0	0	1	0	0	0	0	1
989	1	0	1	0	1	2	2	0	1	0	0	0	0	0	0	0	0	1	1	0	0	0	0	0	0	1	1	0	2	0	0	2	2	1	1	1	2	0	0	0	1	0	0	2	0	1	0	2	0
990	0	0	0	0	0	0	2	0	2	0	1	2	2	1	1	0	0	0	2	0	0	0	0	0	0	0	0	1	2	1	1	1	1	1	1	1	2	0	0	0	1	0	0	2	1	1	0	1	1
991	1	0	1	0	0	0	1	1	1	0	1	0	1	1	1	0	0	1	1	0	0	0	0	0	0	2	0	2	1	1	2	1	2	2	0	2	0	0	0	0	1	0	0	2	0	2	0	1	1
992	1	0	0	0	0	2	2	0	0	0	0	0	1	1	1	0	0	1	1	0	0	0	0	0	1	2	0	0	1	1	2	2	2	1	0	2	2	0	1	1	1	1	1	2	0	0	0	2	0
993	1	0	0	0	0	2	1	1	1	1	1	1	1	0	0	0	0	1	2	1	1	1	1	1	1	1	0	1	2	1	2	1	1	1	1	1	2	0	1	1	0	0	0	2	1	0	0	1	1
994	1	0	1	0	0	1	2	1	1	0	0	0	0	0	0	0	0	1	1	0	0	0	0	0	1	1	0	0	2	0	0	1	2	1	1	1	2	0	2	1	0	1	1	2	0	1	0	1	1
995	1	0	0	0	0	1	2	0	2	1	1	0	0	0	0	0	0	0	2	0	0	2	1	1	1	1	0	0	1	1	1	2	2	0	2	0	1	0	1	1	1	0	1	1	1	0	0	0	0
996	1	0	0	0	0	1	0	0	1	0	0	0	1	1	1	0	0	2	0	2	0	1	1	1	1	2	0	0	2	1	0	2	2	1	0	2	1	1	0	0	1	0	0	1	0	1	0	1	1
997	1	0	0	0	1	1	2	0	2	0	0	0	1	1	2	0	0	0	2	0	0	0	1	0	0	1	1	0	2	2	0	2	2	1	1	1	2	0	0	0	0	0	0	2	1	0	0	0	0
998	1	0	0	0	1	2	1	0	1	0	1	0	0	0	0	0	0	2	0	1	1	0	0	0	1	0	0	0	2	0	0	1	1	0	2	0	1	0	0	0	2	0	0	1	0	1	0	1	1
999	1	0	0	0	0	0	2	0	2	0	0	0	1	1	1	0	0	1	1	1	1	0	1	1	1	0	0	0	2	1	1	0	0	2	1	1	0	0	0	0	2	0	0	2	0	1	0	2	0
1000	1	0	0	0	0	2	1	0	0	0	1	0	0	0	0	0	0	0	1	0	0	1	0	0	0	0	0	1	2	1	2	0	1	2	1	2	2	0	1	1	1	0	0	2	0	2	0	1	1
[truncated: 252 more columns]
