# Supplementary material for: KNN-MDR: a learning approach for improving interactions mapping performances in genome wide association studies
Source: BMC Bioinformatics. 2017 Mar 21;18:184. doi: 10.1186/s12859-017-1599-7 (PMC5361736; doi:10.1186/s12859-017-1599-7)
Supplement: Supplementary file 5 — The data set(s) supporting the results of Table 3. (ZIP 7092 kb) [file 12859_2017_1599_MOESM5_ESM.zip › 000/S79/mkallsimul.dat]

1	0	2	0	0	0	0	2	1	2	1	0	0	0	0	0	0	0	0	2	1	2	0	2	0	0	1	1	1	1	1	1	0	0	2	0	2	1	0	0	2	0	0	0	1	0	0	0	2	0
2	1	0	1	0	1	0	1	1	2	1	0	0	0	0	0	0	0	0	2	0	2	1	2	0	0	1	0	1	1	0	0	2	2	1	1	1	2	1	1	0	0	0	0	2	0	0	0	0	2
3	1	1	0	0	0	0	1	1	1	1	0	0	0	0	0	0	0	1	1	1	2	1	2	0	0	0	1	2	2	1	1	1	2	1	1	1	1	1	1	0	0	1	0	1	1	1	0	0	1
4	1	2	0	0	0	0	2	1	2	2	0	2	2	0	1	1	0	1	1	0	2	0	2	0	0	1	1	0	0	2	1	1	2	2	0	2	0	0	0	2	0	0	0	2	0	2	0	2	0
5	0	0	0	0	0	1	1	2	1	0	1	1	2	1	0	0	1	1	1	0	2	0	2	0	0	1	2	1	1	2	0	1	2	0	0	2	1	1	0	0	0	1	0	1	1	0	0	1	1
6	1	1	0	0	0	1	1	1	1	1	1	0	0	0	0	0	1	1	0	2	1	1	1	1	1	0	1	0	1	1	0	1	1	0	1	1	2	1	0	0	0	0	0	0	1	1	0	0	1
7	1	1	0	0	0	0	2	2	0	0	0	0	0	0	0	0	0	0	1	1	2	1	2	0	0	2	1	1	2	0	1	1	2	1	1	1	2	0	0	0	1	0	0	1	0	0	0	2	0
8	0	1	1	0	0	0	1	2	0	0	1	1	2	1	0	0	0	1	2	0	2	0	2	0	0	0	1	0	0	0	0	0	1	1	1	1	2	1	0	1	0	1	0	1	1	0	0	2	0
9	1	1	0	0	0	0	2	2	1	1	0	0	0	0	0	0	0	0	1	1	1	0	2	0	0	2	1	0	0	0	0	2	2	1	0	2	1	0	0	2	1	0	0	1	0	0	0	1	1
10	1	0	0	0	0	0	2	1	2	2	0	0	1	1	0	0	0	1	1	0	2	1	2	0	0	0	1	0	1	1	0	2	2	0	1	1	2	1	1	2	2	0	0	1	0	0	0	1	1
11	1	2	0	0	0	0	1	2	0	0	1	0	0	0	0	0	1	2	1	0	1	1	2	0	0	1	2	0	0	2	1	2	2	1	1	1	1	0	0	1	0	0	0	2	1	0	0	1	1
12	1	0	0	0	0	0	1	1	2	2	0	0	1	0	1	1	0	0	1	0	2	1	2	0	0	0	1	0	0	2	0	1	1	1	1	1	2	1	0	1	0	0	0	2	1	1	0	0	2
13	1	1	0	0	0	0	2	1	1	0	1	0	1	1	0	0	0	0	1	1	2	0	2	0	0	2	2	1	1	2	0	1	2	1	0	2	2	0	0	1	0	0	0	1	0	0	0	1	2
14	1	0	0	0	0	0	1	2	1	1	1	1	1	0	0	0	0	0	1	1	1	1	2	0	0	2	2	1	1	1	0	0	0	1	1	1	1	0	1	1	0	0	0	1	0	0	0	2	0
15	1	1	0	0	0	0	2	2	2	0	0	0	0	0	0	0	0	1	2	0	2	0	2	0	0	0	2	0	0	2	0	2	2	0	1	1	2	0	0	1	0	0	0	0	0	0	0	2	1
16	1	0	0	0	0	1	2	1	2	1	0	0	1	1	0	0	0	1	1	1	1	0	2	0	0	1	1	0	1	1	0	2	2	2	0	2	2	1	0	1	0	0	0	2	0	0	0	2	0
17	0	2	0	0	0	1	2	2	2	1	0	0	2	2	0	1	0	0	1	0	2	0	1	0	0	1	2	0	0	2	0	0	1	1	1	1	1	1	0	0	0	0	0	2	0	0	0	1	2
18	1	1	0	0	0	1	1	1	2	2	1	0	2	2	0	0	0	0	1	0	1	1	2	0	0	2	0	0	1	1	0	2	2	0	1	1	1	0	0	1	0	0	1	2	0	0	0	1	1
19	1	2	0	0	0	0	1	1	2	1	0	0	1	1	0	0	0	1	1	0	2	0	2	0	0	1	0	0	1	1	0	1	1	0	2	1	2	0	0	1	1	0	0	1	0	1	0	1	1
20	1	0	0	0	0	0	2	1	2	0	0	1	1	0	0	0	0	0	0	1	2	0	2	0	0	1	2	0	0	2	0	0	0	1	0	2	0	0	1	1	0	0	1	2	1	2	0	1	0
21	1	2	0	0	0	0	1	1	1	1	1	1	1	0	0	1	1	1	1	1	1	0	2	0	0	1	1	0	1	1	0	1	0	0	1	1	2	0	1	0	0	0	1	2	1	1	0	0	2
22	1	1	1	1	1	1	2	1	2	2	0	0	1	1	0	0	0	0	1	0	2	0	2	0	0	0	2	0	0	1	1	1	1	1	0	2	2	0	0	1	0	1	0	2	0	0	0	2	0
23	1	2	0	0	0	0	2	2	1	1	0	0	1	1	0	0	0	1	1	1	2	0	2	0	0	1	2	0	0	2	0	1	1	0	1	1	1	1	0	1	0	0	0	1	0	0	0	2	0
24	1	1	0	0	0	0	2	0	2	2	0	1	2	1	0	0	0	0	1	1	1	0	2	1	1	1	1	0	1	1	0	1	2	1	1	1	2	0	0	1	0	0	0	0	0	0	1	1	1
25	1	2	0	0	0	0	1	2	1	1	1	0	1	1	0	0	0	0	2	1	2	0	1	0	0	0	1	0	0	0	0	0	1	2	0	2	0	0	0	1	0	0	0	2	0	0	0	1	1
26	0	1	0	0	0	0	2	2	1	1	0	0	1	0	0	0	0	0	0	0	0	1	2	0	0	0	1	0	1	1	0	2	2	0	2	0	2	0	0	1	0	0	0	2	0	0	0	0	2
27	0	1	0	0	0	0	2	2	1	1	1	0	1	1	0	0	0	2	2	0	2	1	1	0	0	1	0	1	1	1	0	2	2	1	0	2	1	0	0	0	0	0	1	1	1	1	0	1	1
28	1	0	1	0	1	0	2	2	1	0	0	1	1	0	0	0	1	1	1	0	2	0	2	0	0	1	2	0	0	2	1	1	2	1	1	1	1	0	0	2	1	0	0	0	1	0	0	2	0
29	1	1	0	0	0	1	2	2	0	0	0	0	0	0	0	0	0	0	2	1	2	0	1	1	1	1	1	1	1	1	0	1	1	1	1	1	2	0	0	0	0	0	0	1	0	0	0	1	0
30	0	0	0	0	0	1	1	2	1	1	1	1	2	2	0	0	0	0	0	2	0	1	2	0	0	0	0	2	2	1	1	1	1	1	1	1	1	0	0	1	0	1	0	1	1	0	0	2	2
31	1	0	0	0	0	0	2	2	2	1	0	0	2	1	1	1	0	0	1	0	1	0	2	0	0	0	2	0	0	1	1	2	2	0	2	0	1	0	1	1	1	1	0	2	1	1	0	2	0
32	1	0	0	0	0	0	2	0	2	2	0	1	2	1	0	0	0	1	2	0	2	1	2	0	0	0	1	0	0	1	0	0	1	2	1	2	1	0	0	2	0	0	0	1	0	0	0	0	1
33	1	2	1	0	1	0	2	1	1	1	0	0	1	0	0	0	0	0	0	1	1	0	0	0	0	0	2	0	0	2	0	1	1	2	2	1	1	0	0	1	0	0	0	1	1	1	0	2	0
34	0	0	0	0	0	0	2	2	1	0	0	0	0	0	0	0	0	1	1	1	1	1	1	0	0	1	2	0	0	2	0	0	0	0	1	1	2	0	0	1	0	0	0	1	0	0	0	2	0
35	1	1	0	0	0	1	2	2	2	2	0	0	0	0	0	0	0	0	2	0	2	0	2	0	0	1	0	2	2	0	0	1	2	1	1	1	1	1	0	1	0	0	0	1	0	0	0	2	0
36	1	2	1	0	0	0	1	2	1	0	1	0	1	1	0	0	0	1	1	1	1	0	2	0	0	0	2	2	1	1	1	2	2	0	1	1	2	1	0	1	0	0	0	0	0	0	0	0	2
37	1	1	0	0	0	0	2	2	1	1	0	0	0	0	0	0	0	1	1	1	2	0	1	0	0	2	2	0	0	2	0	1	1	0	1	1	1	0	0	2	1	0	0	1	0	1	0	1	1
38	1	0	0	0	0	0	1	1	1	1	1	1	2	1	0	1	0	0	2	1	2	1	1	1	1	1	0	0	0	1	0	2	2	1	1	1	0	0	0	1	0	0	0	1	0	0	0	1	1
39	0	2	0	0	0	0	2	0	2	1	0	0	1	1	0	0	0	0	2	1	2	0	0	0	0	1	2	0	0	2	0	1	1	2	1	2	2	2	0	0	0	1	1	2	0	0	0	1	1
40	1	1	0	0	0	0	2	1	2	2	0	1	1	0	0	0	0	1	1	1	1	0	2	0	0	1	2	0	1	1	1	1	1	1	1	1	0	0	0	2	0	1	0	2	1	1	0	0	2
41	0	2	0	0	0	0	1	2	0	0	1	0	0	0	0	0	0	1	2	1	2	0	2	0	0	2	0	1	1	0	1	1	2	1	1	1	1	0	0	1	0	0	1	2	1	1	0	2	1
42	0	2	0	0	0	0	2	2	1	1	0	0	1	1	0	0	0	2	1	1	2	0	2	0	0	1	2	1	1	2	0	1	1	2	0	2	1	1	0	1	0	0	0	2	1	1	0	2	0
43	0	2	0	0	0	0	2	2	1	1	1	0	0	0	0	0	0	0	2	1	2	0	2	0	0	1	1	0	1	1	0	1	2	2	0	2	0	0	0	1	0	0	1	2	1	1	0	2	0
44	1	1	0	0	0	0	1	1	2	2	0	0	1	0	0	0	0	1	1	0	2	0	1	0	0	1	1	1	1	1	1	0	0	2	1	1	1	0	0	1	0	0	1	1	0	0	0	1	1
45	1	1	0	0	0	1	2	2	2	0	0	1	1	0	0	0	0	0	1	0	1	0	2	0	0	1	2	0	0	2	0	2	2	1	1	1	1	1	0	2	0	0	0	2	0	0	0	0	1
46	1	0	0	0	0	0	1	1	1	1	1	0	0	0	0	0	0	0	1	1	1	0	2	0	0	1	2	1	1	1	2	0	2	0	2	1	1	1	0	1	0	0	0	1	0	0	0	1	2
47	1	1	0	0	0	0	2	0	2	2	0	0	0	0	0	0	1	2	0	2	2	1	2	0	0	0	1	1	1	1	0	1	2	2	0	2	2	0	0	1	0	0	0	1	1	0	0	0	1
48	1	0	0	0	0	0	1	1	1	0	1	0	1	1	0	0	0	1	2	0	2	0	2	0	0	1	2	1	1	1	2	1	2	1	0	2	0	0	0	2	0	1	0	2	2	0	0	1	1
49	1	1	0	0	0	1	2	1	2	1	0	1	1	1	0	0	0	0	1	0	1	0	2	0	0	0	1	2	2	1	1	0	1	2	0	2	2	1	0	0	0	0	1	2	1	0	0	2	0
50	1	1	0	0	0	0	2	2	1	0	1	0	0	0	0	0	0	0	2	0	2	1	0	1	1	1	1	0	1	1	0	1	1	1	1	1	2	0	0	0	1	1	0	1	1	1	0	2	0
51	0	1	0	0	0	0	1	2	0	0	1	0	0	0	0	0	0	2	1	0	1	1	1	1	1	2	2	0	0	2	0	1	1	1	0	2	0	0	0	2	0	1	0	2	1	0	0	2	0
52	1	0	0	0	0	0	2	1	2	2	0	1	1	1	0	0	0	0	1	0	1	0	2	0	0	0	2	0	0	2	1	1	1	1	1	1	1	0	0	1	0	0	0	2	1	1	0	2	0
53	1	2	1	0	0	0	1	1	1	1	1	0	2	1	1	1	0	0	2	0	2	0	2	0	0	1	1	0	0	1	0	1	1	0	2	0	0	0	0	2	0	0	0	2	1	1	0	0	2
54	1	2	0	0	0	0	1	2	1	0	1	0	0	0	0	0	0	0	1	0	1	1	0	0	0	0	1	2	2	0	1	2	2	1	1	1	0	0	0	2	0	1	0	2	1	1	0	1	1
55	1	2	0	0	0	0	0	2	0	0	1	0	0	0	0	0	0	1	0	0	0	0	2	0	0	1	1	0	1	1	0	2	2	0	1	0	2	1	0	0	0	0	0	1	0	0	0	1	1
56	1	1	0	0	0	0	2	2	2	1	0	0	0	0	0	0	0	1	1	0	2	1	1	1	1	1	1	0	2	0	0	0	2	0	2	1	1	0	0	1	0	0	0	1	0	1	0	2	0
57	1	0	0	0	0	0	2	1	2	1	0	0	0	0	0	0	0	0	0	1	1	0	2	0	0	1	2	0	0	1	0	1	2	1	1	1	2	1	0	1	0	0	1	2	0	0	0	1	1
58	1	2	0	0	0	0	2	1	1	1	0	0	2	2	0	0	0	1	1	0	2	1	2	0	0	0	0	0	0	1	0	0	1	1	1	1	1	0	1	1	0	0	0	1	0	0	0	2	0
59	1	0	0	0	0	0	1	1	1	1	1	1	2	1	0	1	0	2	1	1	2	0	1	1	1	1	2	1	1	0	1	1	1	2	1	1	2	0	0	1	1	0	1	1	1	1	0	2	0
60	1	1	0	0	0	0	2	1	1	1	1	0	0	0	0	0	0	1	1	1	2	0	1	0	0	1	1	1	1	1	1	1	1	2	1	1	2	0	0	0	0	0	1	1	1	2	0	2	0
61	1	1	0	0	0	0	2	1	2	1	0	0	0	0	0	0	0	0	1	1	1	0	2	0	0	2	1	0	0	1	1	1	2	2	0	2	2	0	0	0	1	1	0	2	2	0	0	2	0
62	1	1	1	1	1	1	2	2	1	0	0	0	1	1	0	0	0	2	1	1	1	0	1	0	0	1	2	0	0	2	0	1	2	1	1	1	2	0	0	1	0	1	0	1	1	0	0	1	1
63	1	2	0	0	0	0	2	1	0	0	0	1	1	0	0	0	0	1	1	0	2	0	2	0	0	0	1	0	1	2	0	1	2	1	1	1	1	0	1	0	0	1	0	1	0	1	0	2	0
64	1	0	0	0	0	1	2	2	2	1	0	0	0	0	0	0	0	0	0	1	2	0	2	0	0	0	2	0	0	2	0	1	2	2	0	2	1	1	0	0	0	0	1	2	1	2	0	2	1
65	1	0	1	0	1	0	2	2	1	1	0	1	1	0	0	1	0	1	1	1	2	1	2	0	0	0	1	0	0	1	0	2	2	0	1	1	2	0	0	2	1	0	0	2	1	0	0	2	0
66	1	1	0	0	0	0	2	2	1	0	0	0	0	0	0	0	1	0	2	1	2	1	1	0	0	0	1	1	1	1	1	1	1	1	1	1	2	1	0	0	0	1	0	2	2	1	0	1	1
67	1	0	1	0	1	0	2	1	2	2	0	1	1	1	0	0	0	0	1	0	1	0	1	0	0	1	2	1	1	0	1	2	2	0	2	0	1	0	0	1	0	0	0	2	0	0	0	1	1
68	1	0	0	0	0	0	2	2	1	1	0	1	2	1	0	1	0	0	1	1	1	0	2	0	0	1	2	0	0	2	0	1	1	1	1	1	2	0	0	1	0	0	0	2	0	0	0	1	0
69	1	1	0	0	0	0	2	1	1	1	0	0	1	1	0	1	0	0	0	1	1	0	2	0	0	1	2	1	1	1	2	0	1	2	0	2	2	0	0	0	0	1	0	2	1	1	0	0	2
70	0	2	0	0	0	0	2	0	2	2	0	0	1	1	0	0	1	2	1	1	2	0	2	0	0	1	2	0	0	2	1	1	2	2	0	2	1	1	0	1	0	1	0	1	0	0	0	1	1
71	0	0	1	0	1	0	2	1	1	1	1	2	2	0	0	0	0	0	1	1	2	0	2	0	0	2	1	0	0	2	0	2	2	1	0	2	2	0	1	1	0	0	0	1	0	0	0	1	1
72	1	0	0	0	0	0	1	1	1	1	1	0	0	0	0	0	0	0	2	1	2	1	2	0	0	1	1	0	1	1	0	0	2	0	2	1	1	0	0	0	0	0	0	2	0	0	0	2	0
73	1	1	1	1	1	2	2	2	2	1	0	0	0	0	0	0	0	0	1	0	1	0	2	0	0	1	2	0	0	2	0	0	0	2	0	2	2	0	0	1	0	0	1	2	1	1	0	1	1
74	1	1	0	0	0	0	2	2	2	0	1	0	1	0	1	1	0	0	1	0	1	1	2	0	0	0	2	0	0	2	1	2	2	2	0	2	1	0	0	2	0	1	0	2	1	1	0	1	1
75	1	1	0	0	0	0	2	1	2	1	0	0	1	1	0	0	0	1	1	1	1	0	2	0	0	1	0	0	0	1	0	0	0	2	0	2	2	1	1	1	1	1	0	2	0	0	0	1	1
76	1	2	1	1	1	1	2	1	1	1	0	1	1	1	0	0	0	0	0	1	1	1	1	1	1	2	2	0	0	2	0	1	1	1	1	1	1	0	0	1	0	0	0	0	1	0	0	2	1
77	1	0	0	0	0	0	2	2	2	1	0	0	0	0	0	0	0	0	0	1	0	0	2	0	0	2	1	0	0	2	1	2	2	2	0	2	0	0	0	2	0	0	0	2	0	0	0	1	1
78	1	1	0	0	0	0	2	0	2	2	0	0	2	0	1	1	0	0	2	0	2	0	2	0	0	1	1	0	1	0	0	1	2	1	0	2	0	0	0	2	0	0	0	1	0	0	1	1	0
79	1	1	0	0	0	0	1	1	1	0	1	1	1	1	0	0	0	0	1	0	1	0	2	0	0	1	1	1	1	2	0	1	2	1	1	1	1	1	0	1	0	0	2	2	1	1	0	2	0
80	1	2	0	0	0	0	2	2	1	1	1	0	0	0	0	0	0	0	0	1	2	1	1	0	0	0	1	1	1	1	1	1	1	2	1	2	2	0	0	0	0	0	0	2	0	1	0	2	0
81	1	2	0	0	0	0	1	2	2	2	0	1	2	1	0	1	0	2	2	0	2	1	2	0	0	0	2	0	0	2	0	1	1	1	1	1	2	0	0	0	0	0	0	0	0	0	0	2	0
82	1	0	0	0	0	0	1	1	1	1	1	1	2	1	0	0	0	1	1	0	2	0	2	0	0	1	1	1	2	1	0	1	1	1	1	1	0	0	0	1	0	0	1	1	1	1	0	2	1
83	1	0	0	0	0	1	1	2	1	1	0	0	0	1	0	0	1	1	2	1	2	0	2	0	0	2	1	2	2	1	1	2	2	1	1	1	1	1	1	0	0	0	0	1	0	1	0	1	1
84	0	0	0	0	0	1	2	0	2	1	0	0	0	0	0	0	0	0	1	1	1	0	2	0	0	0	2	0	0	1	0	1	0	0	0	2	1	0	0	1	0	0	0	1	1	0	0	2	0
85	0	2	0	0	0	0	1	1	1	1	0	0	0	0	0	0	0	1	2	0	2	1	2	0	0	2	1	0	1	1	0	2	2	2	0	2	2	1	0	0	0	0	1	2	1	1	0	0	1
86	1	0	0	0	0	1	2	1	2	1	0	0	0	0	0	0	0	0	0	1	0	0	2	0	0	0	1	0	2	0	0	2	2	1	0	2	2	0	0	1	0	2	0	2	0	2	0	1	1
87	1	0	0	0	0	2	2	2	1	1	0	0	0	0	0	0	0	1	1	1	1	0	2	0	0	1	2	0	0	2	0	1	1	0	1	1	1	0	0	2	0	0	0	2	0	0	0	2	2
88	1	1	0	0	0	0	1	2	0	0	0	0	0	0	0	0	0	2	2	0	2	1	2	0	0	0	1	0	0	1	0	0	1	2	1	2	2	1	0	1	0	0	0	1	0	0	0	1	1
89	1	1	0	0	0	0	2	1	2	2	0	0	2	2	0	1	0	1	0	2	1	0	2	0	0	0	2	0	0	2	2	1	2	2	0	2	1	0	0	1	0	0	0	1	1	1	0	2	0
90	1	0	0	0	0	1	1	1	1	1	1	0	1	0	0	0	0	1	1	1	2	1	2	0	0	0	2	1	1	1	0	1	2	1	0	2	2	1	1	0	0	0	0	2	0	0	0	2	0
91	0	1	1	0	1	0	2	1	1	1	0	0	1	1	0	0	0	1	0	0	0	0	2	0	0	0	1	2	2	1	2	0	2	0	1	2	2	0	0	0	0	0	1	2	1	1	0	0	1
92	1	0	0	0	0	1	2	0	2	2	0	0	0	0	0	0	0	0	2	0	2	0	2	0	0	2	1	0	1	1	0	1	1	1	1	1	1	1	0	1	0	0	1	2	1	0	0	2	1
93	1	2	0	0	0	0	2	2	1	1	1	1	2	1	0	0	0	1	0	2	1	0	2	0	0	0	2	0	0	2	0	1	1	2	0	2	1	0	0	1	0	0	1	1	1	1	0	2	0
94	1	0	0	0	0	0	2	0	2	2	0	1	2	2	0	0	1	1	2	1	2	1	2	0	0	1	1	0	1	1	0	1	2	1	1	1	2	0	0	0	0	1	0	1	1	0	0	1	1
95	0	0	0	0	0	2	2	1	2	0	0	0	0	0	0	0	0	0	2	1	2	0	2	0	0	2	1	0	1	1	0	0	1	2	1	2	2	1	1	1	1	0	0	2	0	1	0	1	1
96	0	1	0	0	0	0	0	1	1	1	1	1	1	1	0	0	0	0	1	0	2	1	2	0	0	1	0	2	2	1	1	1	1	0	1	1	1	0	0	1	0	0	0	0	1	0	0	2	0
97	1	1	0	0	0	0	2	2	0	0	1	0	0	0	0	0	0	0	1	0	1	0	2	0	0	1	1	0	1	1	0	2	2	2	0	2	0	0	0	0	0	0	1	1	1	2	0	1	0
98	1	0	0	0	0	1	1	2	0	0	1	1	1	0	0	0	0	1	1	0	2	1	2	0	0	0	1	1	1	2	0	1	2	0	1	1	1	0	1	1	1	1	0	1	1	0	0	2	0
99	1	1	1	0	0	0	1	2	1	1	1	0	0	0	0	0	0	0	2	0	2	0	2	0	0	2	2	0	1	0	0	1	1	2	2	1	1	0	0	1	0	1	0	2	0	0	0	1	1
100	1	1	0	0	0	1	1	2	1	0	1	0	0	0	0	0	0	0	0	1	1	0	2	0	0	1	2	1	1	1	2	0	1	1	1	1	1	0	1	1	0	0	0	0	0	1	0	2	1
101	1	0	1	0	1	0	2	1	2	2	0	1	1	0	0	1	0	0	0	1	1	0	1	0	0	1	0	1	2	0	1	1	1	2	1	2	2	0	1	0	0	0	1	1	1	0	0	2	0
102	1	1	2	0	1	0	2	2	1	0	0	0	1	1	0	0	0	1	1	1	1	0	1	0	0	1	0	2	2	0	0	2	2	1	0	2	1	1	0	1	0	1	0	2	0	1	0	2	1
103	0	1	0	0	0	0	1	2	1	0	1	0	2	2	0	0	0	1	1	1	2	1	1	1	1	1	1	0	1	1	0	0	0	2	1	1	2	0	0	0	0	0	0	1	0	0	0	0	2
104	1	1	0	0	0	0	2	1	2	1	1	0	0	0	0	0	0	1	1	1	1	1	2	0	0	0	1	1	1	1	1	2	2	0	2	0	1	0	0	1	0	0	0	1	1	1	1	0	1
105	0	1	0	0	0	0	2	1	2	2	0	1	0	0	0	0	0	0	1	1	2	0	2	0	0	0	2	1	1	1	2	2	2	0	2	0	2	0	0	1	0	0	0	2	0	0	0	2	0
106	0	1	1	0	1	0	1	2	0	0	1	0	0	0	0	0	0	1	2	1	2	0	2	0	0	1	1	0	1	1	0	0	1	1	0	2	1	0	0	2	0	0	1	2	0	0	0	0	2
107	1	1	0	0	0	0	2	1	1	1	0	0	0	0	0	0	0	0	2	0	2	0	1	0	0	0	1	0	0	1	1	1	1	2	2	1	0	0	0	1	0	2	0	2	0	2	0	1	1
108	1	1	0	0	0	0	1	1	1	1	1	0	0	0	0	0	0	0	1	1	2	1	2	0	0	0	0	1	0	0	1	0	0	0	1	1	1	0	0	2	0	0	1	2	2	0	0	1	1
109	1	2	0	0	0	0	2	2	2	1	0	0	1	1	0	0	0	1	2	1	2	0	2	0	0	1	2	0	0	2	0	1	2	2	0	2	1	0	0	2	1	0	0	1	0	0	0	1	2
110	0	1	0	0	0	0	2	2	1	0	0	0	1	1	0	0	0	0	2	1	2	1	2	0	0	0	1	1	1	1	0	1	1	1	1	1	2	1	1	1	1	0	1	2	1	1	0	2	0
111	1	0	0	0	0	0	2	1	2	1	0	0	0	0	0	0	0	0	0	1	2	1	0	1	1	1	2	0	0	1	0	1	2	1	2	1	1	0	0	1	0	0	0	1	1	1	0	1	1
112	1	2	0	0	0	0	2	1	2	1	0	1	2	1	0	1	0	1	0	2	1	0	2	0	0	1	1	0	1	2	0	2	1	2	0	2	1	0	0	1	0	1	0	2	1	1	0	1	1
113	1	2	0	0	0	0	2	2	2	1	0	0	1	1	0	0	0	0	0	1	1	0	1	1	1	0	2	1	1	1	1	0	0	2	0	2	1	0	0	0	0	1	0	2	0	2	0	0	2
114	1	2	0	0	0	0	1	1	2	1	0	0	0	0	0	0	0	1	2	0	2	1	2	0	0	0	1	0	0	2	0	2	2	0	2	0	0	0	0	2	0	2	0	2	1	0	0	1	0
115	1	0	0	0	0	0	2	1	2	1	0	0	0	0	0	0	0	1	1	0	2	0	2	0	0	1	1	0	2	0	0	1	1	1	0	2	0	0	0	2	0	0	0	1	0	0	0	2	1
116	1	0	0	0	0	1	2	1	2	1	0	0	0	0	0	0	0	0	0	1	1	1	2	0	0	0	1	0	0	1	1	1	1	1	0	2	1	1	0	1	0	2	0	2	1	0	0	2	1
117	1	1	0	0	0	1	1	1	1	1	1	0	0	0	0	0	0	2	1	1	2	1	2	0	0	1	2	1	1	1	2	1	1	1	1	1	2	0	0	1	1	0	1	1	1	1	0	1	1
118	1	2	0	0	0	0	2	0	2	2	0	0	0	0	0	0	0	0	1	0	0	1	1	1	1	1	0	1	1	0	1	0	0	1	1	1	1	1	0	1	0	0	0	0	1	1	0	0	2
119	1	0	0	0	0	0	2	2	1	1	0	0	0	0	0	0	1	2	2	0	1	1	2	0	0	2	1	0	1	1	0	1	2	1	0	2	0	0	0	1	0	0	1	2	1	2	0	0	2
120	1	1	0	0	0	1	2	2	1	0	0	0	0	0	0	0	0	0	2	1	2	0	2	0	0	2	2	0	0	1	1	2	2	2	0	2	2	0	1	1	1	0	1	2	1	1	0	1	1
121	1	1	0	0	0	0	1	2	1	0	1	1	1	0	0	0	0	0	1	0	1	0	2	0	0	0	1	0	1	1	0	1	1	2	0	2	1	1	1	0	0	1	0	1	1	0	0	1	1
122	1	1	0	0	0	0	1	2	0	0	1	1	1	0	0	0	0	1	0	0	0	0	2	0	0	2	1	0	0	1	0	2	2	0	1	1	1	0	0	2	0	0	0	2	0	2	1	1	1
123	1	1	0	0	0	0	2	0	2	2	0	1	2	2	0	0	0	0	0	1	1	0	2	0	0	1	2	0	0	0	0	2	2	2	0	2	1	0	0	0	0	0	0	2	1	1	0	1	1
124	1	1	0	0	0	0	2	1	2	1	0	0	1	1	0	0	0	0	2	0	2	1	2	0	0	0	1	0	1	1	0	1	1	2	1	2	2	0	0	0	0	1	0	1	1	0	0	2	0
125	1	0	0	0	0	1	2	1	2	1	0	1	1	0	0	0	0	0	2	0	2	0	1	1	1	1	1	1	1	1	0	2	2	0	1	1	2	0	0	0	0	0	1	2	1	1	0	0	1
126	1	1	0	0	0	1	2	2	1	1	0	0	1	1	0	1	0	1	1	1	1	0	2	0	0	1	1	1	2	1	0	1	2	0	0	2	1	1	1	2	1	0	1	1	1	1	0	1	1
127	1	2	0	0	0	0	2	2	1	1	1	0	1	0	0	0	1	1	1	1	1	0	2	0	0	0	1	1	1	1	1	0	2	0	2	1	0	0	0	2	0	0	0	2	0	1	0	2	0
128	1	0	0	0	0	1	1	2	1	0	1	0	1	0	0	0	0	0	2	0	2	0	2	0	0	0	2	1	1	2	0	2	2	1	0	2	0	0	0	1	0	0	0	2	0	2	0	2	1
129	1	0	0	0	0	1	2	1	2	2	0	1	1	0	0	0	0	1	1	1	1	2	2	0	0	0	2	1	1	2	0	1	1	0	2	1	1	1	0	0	0	0	0	2	1	0	0	2	0
130	0	2	0	0	0	0	2	2	1	1	0	0	0	0	0	0	0	0	0	1	2	0	2	0	0	1	2	1	1	1	2	0	0	2	0	2	1	0	0	1	0	0	1	2	1	1	0	2	0
131	1	1	0	0	0	1	1	1	2	2	1	1	2	1	0	0	0	0	1	0	2	0	2	0	0	1	0	0	0	1	0	1	1	2	0	2	1	0	0	2	0	0	0	0	1	0	0	1	1
132	0	2	1	0	1	0	2	1	1	1	0	1	1	2	0	0	0	0	1	1	1	1	2	0	0	0	2	0	0	2	1	1	1	0	2	1	2	0	1	0	0	0	0	0	1	1	0	1	1
133	1	1	1	1	1	1	2	1	2	2	0	0	0	0	0	0	0	0	2	0	2	1	1	1	1	1	2	1	1	2	0	0	1	1	0	2	1	0	0	1	0	0	0	0	2	1	0	1	1
134	1	2	1	1	1	1	1	1	1	1	2	1	1	0	0	0	0	0	1	1	1	0	2	0	0	2	2	1	1	1	2	2	2	0	2	0	0	0	0	2	0	0	0	1	1	0	0	2	0
135	1	2	0	0	0	0	2	1	2	2	0	1	1	0	0	1	0	1	2	0	2	0	2	0	0	1	1	0	0	1	0	2	2	2	0	2	2	2	0	0	0	0	0	2	0	0	0	1	1
136	1	1	0	0	0	1	2	2	2	0	0	1	1	0	0	1	0	0	1	2	1	1	1	1	1	1	2	0	0	2	1	2	2	0	2	0	1	0	1	0	0	1	0	2	1	1	0	2	1
137	1	0	0	0	0	1	1	0	2	2	0	1	1	0	0	1	0	0	1	1	2	1	2	0	0	0	2	0	0	2	0	0	0	1	0	2	1	0	0	0	0	0	0	1	0	0	0	1	1
138	1	1	0	0	0	0	2	0	2	1	0	1	1	0	0	1	0	0	0	1	0	1	2	0	0	2	2	0	0	1	1	1	2	2	0	2	2	0	0	1	0	1	0	1	0	1	0	2	1
139	1	2	0	0	0	0	2	0	2	1	0	0	0	0	0	0	0	0	1	1	2	1	2	0	0	0	2	0	0	2	0	0	0	2	0	2	0	0	0	2	0	0	0	2	0	0	0	1	0
140	1	1	0	0	0	0	2	0	2	2	0	0	0	0	0	0	0	0	0	1	1	0	1	0	0	1	2	0	0	2	1	2	2	2	0	2	1	0	0	1	0	0	0	2	0	0	0	0	2
141	1	1	0	0	0	0	2	2	2	1	0	0	1	1	0	0	0	0	1	1	2	1	1	1	1	0	0	1	1	0	0	1	1	0	2	0	2	1	0	0	0	0	0	1	0	1	0	1	1
142	0	0	0	0	0	1	2	0	2	2	0	0	0	0	0	0	0	0	1	0	1	1	2	0	0	0	2	0	0	1	1	1	1	2	0	2	0	0	0	2	0	0	0	1	0	1	0	2	0
143	1	1	0	0	0	0	1	2	1	0	1	0	0	0	0	0	0	0	1	0	2	1	1	1	1	2	1	0	0	0	0	1	1	2	0	2	1	0	0	1	1	1	0	2	0	0	0	1	1
144	0	2	1	0	0	0	2	2	0	0	0	1	1	0	0	0	0	1	2	0	2	0	1	1	1	1	1	0	1	1	1	0	0	2	0	2	1	0	0	1	0	0	1	1	1	1	0	1	1
145	1	0	0	0	0	0	2	2	1	1	0	0	1	1	0	0	0	1	0	2	1	0	2	0	0	2	1	1	1	1	0	0	1	2	0	2	2	0	0	0	1	0	0	1	0	0	0	1	1
146	0	2	0	0	0	0	2	1	2	1	1	0	0	0	0	0	0	1	1	0	2	1	2	0	0	2	2	0	0	1	1	2	2	2	0	2	2	1	1	2	2	0	0	0	1	1	0	0	2
147	0	1	0	0	0	1	1	1	1	1	1	0	1	1	0	0	0	0	1	0	2	1	2	0	0	0	0	1	2	0	0	1	2	1	1	1	1	0	1	1	0	0	1	2	1	1	0	2	0
148	1	2	1	0	0	0	2	1	2	2	0	0	1	1	0	0	0	1	1	1	1	0	2	0	0	1	2	0	0	2	1	0	1	2	0	2	2	1	0	0	0	0	0	1	0	1	0	2	0
149	1	2	1	0	1	0	1	2	1	1	1	0	0	0	0	0	0	0	2	0	2	2	2	0	0	0	2	1	1	1	2	2	2	1	1	1	0	0	0	2	0	0	0	2	0	0	0	1	1
150	1	1	0	0	0	0	1	1	0	0	1	0	0	0	0	0	0	1	1	0	2	0	2	0	0	2	1	0	1	1	0	1	1	1	0	2	2	0	0	1	0	0	0	1	0	1	0	1	1
151	1	1	1	0	0	0	0	2	0	0	2	0	0	0	0	0	0	0	1	0	1	1	1	1	1	1	1	2	2	1	1	1	1	1	0	2	2	0	0	1	0	0	0	0	1	0	0	1	1
152	1	2	0	0	0	0	2	2	0	0	0	0	1	1	0	0	0	0	2	1	2	1	2	0	0	0	2	0	0	2	2	2	2	1	0	2	1	0	0	1	0	0	1	1	1	0	0	2	0
153	1	0	0	0	0	1	2	1	2	2	0	0	0	0	0	0	1	1	2	1	2	0	2	0	0	1	2	0	0	1	1	2	2	0	1	1	0	0	0	1	0	0	0	2	0	0	0	0	1
154	0	2	0	0	0	0	1	1	0	0	1	0	1	1	0	0	1	1	1	1	1	1	1	1	1	1	1	1	1	1	1	2	2	2	0	2	0	0	0	2	0	0	1	2	2	0	0	2	1
155	1	1	0	0	0	0	1	2	1	1	1	1	2	2	0	0	0	1	0	1	1	0	2	0	0	1	2	0	0	2	0	1	2	0	0	2	2	2	0	0	0	1	0	2	1	1	0	2	0
156	1	2	0	0	0	0	0	2	0	0	2	0	0	0	0	0	1	1	0	1	1	0	2	0	0	0	1	0	0	1	0	2	2	0	1	1	1	0	0	2	0	0	1	2	0	2	0	2	0
157	0	1	0	0	0	0	2	1	2	2	0	0	1	1	0	0	0	1	2	0	1	0	2	0	0	0	2	0	0	2	0	1	1	2	0	2	2	0	0	1	0	0	0	1	0	0	0	2	0
158	1	2	0	0	0	0	1	1	1	1	1	1	1	0	0	0	0	0	1	1	1	1	2	0	0	0	0	0	1	1	0	1	1	1	1	1	0	0	1	1	0	0	0	1	0	0	1	1	0
159	0	1	0	0	0	0	1	2	1	1	1	0	1	1	0	0	0	0	1	1	1	0	0	0	0	1	2	0	0	2	0	1	1	1	1	1	2	2	0	0	0	0	1	2	1	1	0	1	1
160	0	2	1	0	0	0	2	2	2	2	0	0	0	0	0	0	0	0	1	0	2	0	2	0	0	2	0	1	2	0	0	1	2	1	1	1	1	0	0	1	0	0	0	1	0	0	0	1	0
161	1	1	0	0	0	1	2	1	2	2	0	0	2	2	0	0	0	0	0	1	1	0	1	1	1	1	0	0	0	1	0	2	2	0	1	1	2	0	0	1	0	0	0	2	0	1	0	1	1
162	1	1	0	0	0	0	2	2	1	0	0	0	0	0	0	0	0	1	1	0	2	0	1	0	0	0	2	0	0	2	1	1	2	2	0	2	1	1	0	1	0	0	0	2	0	2	0	1	1
163	0	2	0	0	0	0	1	1	1	1	1	0	1	1	0	0	0	1	0	1	0	1	2	0	0	1	2	0	0	2	0	1	1	1	1	1	1	0	0	1	0	0	1	1	1	1	0	2	1
164	1	1	0	0	0	0	2	2	2	1	0	0	1	2	0	0	0	0	2	1	2	0	2	0	0	0	1	0	1	0	0	2	2	1	1	2	1	0	0	1	0	0	0	2	0	0	0	1	0
165	1	2	0	0	0	0	1	2	1	1	1	0	0	0	0	0	0	1	1	1	1	0	2	0	0	0	2	0	0	2	0	0	2	1	0	2	1	0	1	1	0	0	0	1	0	0	0	2	0
166	1	1	0	0	0	1	1	1	2	2	0	0	1	1	0	0	0	0	1	1	2	0	2	0	0	2	2	0	1	0	0	2	2	2	0	2	1	0	0	1	0	0	0	1	0	0	0	0	2
167	1	1	0	0	0	1	2	1	1	1	0	1	2	1	0	0	0	0	2	0	2	0	2	0	0	1	2	0	0	2	0	1	1	2	0	2	2	0	1	1	0	0	0	0	1	1	0	2	0
168	1	2	1	0	0	1	1	1	2	2	0	1	1	1	0	0	0	0	1	0	1	0	2	0	0	1	1	0	0	2	0	2	2	0	1	1	2	0	0	1	1	0	0	1	1	1	0	2	0
169	1	1	0	0	0	0	1	2	1	0	1	0	0	0	0	0	0	0	1	0	1	0	1	0	0	2	2	1	1	2	0	0	0	2	1	1	2	1	0	1	0	0	0	1	0	0	0	2	1
170	0	1	0	0	0	0	0	1	1	1	1	0	0	0	0	0	0	0	0	1	1	0	2	0	0	1	1	1	1	1	1	2	2	0	1	1	2	0	1	1	1	0	0	2	0	0	0	2	1
171	1	1	0	0	0	0	1	1	1	1	1	0	1	1	0	0	0	1	1	2	1	0	2	0	0	0	1	0	0	0	0	1	2	1	1	1	1	1	0	2	0	0	1	2	0	0	0	2	0
172	1	2	1	0	0	0	1	0	2	2	0	0	1	1	0	0	0	0	1	1	1	1	2	0	0	0	1	0	0	2	1	1	1	1	0	2	2	0	0	1	0	0	0	1	0	1	0	0	1
173	1	1	0	0	0	1	2	1	2	1	0	0	1	1	0	0	0	1	1	1	1	0	2	0	0	1	1	0	1	2	0	1	2	2	0	2	2	2	0	0	0	1	0	2	1	1	0	2	0
174	1	2	0	0	0	0	2	1	2	1	0	2	2	1	0	0	0	2	1	1	2	0	2	0	0	1	0	2	2	0	0	0	0	0	1	1	0	0	0	1	0	0	0	2	0	1	0	2	0
175	1	1	0	0	0	0	1	2	2	2	0	1	1	0	0	0	0	1	1	1	1	0	2	0	0	1	2	0	0	1	0	0	1	2	1	2	2	0	0	1	0	1	0	1	1	0	0	0	2
176	1	1	0	0	0	0	2	0	2	2	0	1	1	0	0	0	0	0	2	0	1	0	2	0	0	1	1	0	1	2	0	0	0	0	1	1	2	0	0	0	0	1	0	1	1	0	0	2	0
177	0	1	0	0	0	0	1	2	0	0	1	0	0	0	0	0	1	1	0	2	1	0	2	0	0	2	2	0	0	1	1	1	1	1	0	1	2	2	0	0	0	1	0	1	1	0	0	0	2
178	1	0	0	0	0	0	2	1	2	2	0	0	0	0	0	0	0	0	1	1	2	0	2	0	0	1	1	0	1	1	0	1	2	2	0	2	1	0	0	0	0	0	1	1	1	1	0	1	0
179	1	1	0	0	0	0	1	2	0	0	1	0	1	1	0	0	0	0	1	1	2	0	2	0	0	1	1	0	0	1	0	2	2	0	1	1	2	0	0	0	0	1	0	1	0	1	0	0	2
180	1	1	0	0	0	0	2	2	1	0	0	0	1	1	0	0	1	0	2	1	2	1	1	1	1	1	2	0	0	2	1	0	0	2	0	2	0	0	0	2	0	0	1	2	1	0	0	2	0
181	1	2	1	0	0	0	2	1	2	2	0	1	1	1	0	0	0	0	0	1	0	0	2	0	0	1	2	0	0	2	0	1	1	2	2	1	1	0	1	1	1	0	1	2	0	1	0	2	0
182	0	1	0	0	0	1	2	0	2	2	0	0	0	0	0	0	0	0	1	1	2	0	2	0	0	1	1	0	1	1	0	0	0	2	0	2	0	0	0	2	0	1	0	2	1	0	0	1	0
183	1	2	1	0	0	0	2	2	2	1	0	1	1	0	0	1	0	0	2	1	2	0	2	0	0	0	1	0	1	1	0	1	2	2	0	2	1	1	0	1	0	0	0	2	0	0	0	0	2
184	0	0	1	0	1	0	2	0	2	2	0	0	2	1	1	1	0	0	1	1	2	1	2	0	0	1	2	1	1	1	2	1	1	1	0	2	1	0	0	1	1	0	0	1	0	1	0	1	1
185	1	2	1	0	0	0	2	2	1	1	0	0	0	0	0	0	0	0	1	0	2	0	2	0	0	1	0	1	1	1	0	1	1	1	1	1	1	0	0	1	0	0	0	1	0	0	0	2	0
186	1	1	0	0	0	0	2	0	2	1	0	0	1	1	0	0	0	1	0	1	0	2	0	1	1	1	0	1	1	0	0	0	0	2	0	2	1	0	0	2	0	0	0	1	1	1	0	2	0
187	1	1	0	0	0	1	2	1	2	2	0	1	1	0	1	1	0	1	0	1	1	1	1	1	1	1	0	1	0	0	1	1	1	1	1	1	2	0	0	0	0	0	0	1	0	0	0	1	2
188	0	1	0	0	0	0	2	2	2	1	0	0	0	0	0	0	0	1	1	1	1	0	2	0	0	1	2	0	0	2	1	0	1	1	1	1	1	1	1	0	0	0	1	2	2	1	0	2	0
189	0	1	0	0	0	0	2	1	2	2	0	0	1	1	0	0	0	2	0	2	0	0	2	0	0	1	1	0	1	0	0	1	1	1	1	1	0	0	0	2	0	0	0	1	1	0	0	2	0
190	1	2	0	0	0	0	1	1	2	2	0	0	0	0	0	0	0	2	2	0	2	1	2	0	0	1	2	0	0	1	1	0	1	1	1	1	1	1	0	0	0	0	0	2	1	0	0	1	1
191	0	0	0	0	0	0	1	2	1	1	1	0	1	1	0	0	1	1	0	1	1	1	1	1	1	1	2	1	1	1	2	1	1	1	1	1	0	0	0	2	0	0	1	2	1	1	0	1	2
192	1	1	0	0	0	0	1	1	2	2	1	0	0	0	0	0	0	0	0	1	2	0	2	0	0	2	2	0	0	1	0	1	1	1	0	2	2	1	1	1	1	0	1	1	1	0	0	2	0
193	0	1	1	0	1	0	2	2	1	1	0	0	0	0	0	0	0	2	0	2	0	0	2	0	0	1	2	0	0	1	1	0	1	2	0	2	1	1	1	2	1	0	0	0	2	0	0	1	1
194	1	1	0	0	0	0	2	2	2	1	0	0	1	1	0	0	0	2	1	1	1	0	2	0	0	2	1	1	2	1	0	1	2	2	1	2	1	0	1	1	0	0	1	2	1	1	0	0	2
195	0	1	0	0	0	0	1	1	2	2	0	1	2	2	0	0	0	1	1	0	2	1	0	0	0	0	1	0	0	1	1	1	1	2	0	2	2	1	1	1	1	0	1	2	1	0	0	2	0
196	1	1	0	0	0	1	0	2	1	1	0	0	1	1	0	0	0	0	2	0	2	0	2	0	0	1	1	2	2	1	1	0	0	2	0	2	2	0	0	1	0	1	0	1	2	0	0	1	1
197	0	0	0	0	0	0	1	2	1	0	1	1	2	1	0	1	0	0	2	0	2	0	2	0	0	0	2	0	0	1	0	2	2	0	1	1	0	0	0	1	0	0	1	2	1	1	0	1	2
198	0	1	0	0	0	0	1	1	1	1	0	0	1	1	0	0	1	1	1	0	1	0	2	0	0	1	1	2	2	2	0	1	2	2	0	2	0	0	0	1	0	1	0	2	1	1	0	1	0
199	1	1	1	0	0	0	2	1	1	1	0	0	1	1	0	0	0	0	1	0	1	0	2	0	0	1	2	1	1	2	0	2	2	0	1	1	1	0	0	2	0	0	0	0	1	0	0	2	0
200	1	1	0	0	0	0	2	2	2	1	0	0	0	0	0	0	0	0	2	0	2	0	2	0	0	0	1	1	1	1	0	0	1	1	1	1	1	0	0	2	1	0	0	1	0	0	0	2	1
201	1	1	0	0	0	1	0	2	0	0	1	1	1	0	0	0	0	0	1	1	1	0	2	0	0	1	1	1	1	1	0	1	1	1	1	1	0	0	0	1	0	0	1	1	1	1	0	2	1
202	1	0	0	0	0	1	2	1	2	2	0	1	1	0	0	0	0	0	1	1	2	0	2	0	0	0	1	0	1	1	0	0	0	1	0	2	1	0	0	1	0	0	1	2	2	1	0	2	0
203	0	1	0	0	0	0	1	2	2	2	0	0	0	0	0	0	0	0	2	0	2	0	2	0	0	1	1	2	2	2	0	1	1	1	1	1	2	1	1	2	1	0	0	2	0	0	0	0	2
204	1	2	0	0	0	0	2	2	2	0	1	1	2	1	0	1	0	0	1	1	1	0	1	0	0	1	1	0	0	2	0	0	0	1	0	2	2	1	0	1	0	1	0	1	0	0	0	0	1
205	1	0	1	0	1	0	1	0	2	2	0	0	2	2	0	0	0	0	0	1	1	1	2	0	0	2	1	0	0	2	1	1	1	1	1	1	2	0	0	0	0	0	0	1	0	0	0	1	1
206	1	2	0	0	0	0	2	1	2	1	0	0	0	0	0	0	0	1	1	1	1	1	1	0	0	1	2	1	1	2	1	1	1	2	0	2	1	0	0	1	0	0	0	2	0	0	0	1	1
207	1	1	0	0	0	0	2	2	1	0	0	0	1	1	0	0	0	0	2	0	2	0	2	0	0	2	2	0	0	2	0	0	0	1	2	1	1	1	0	1	0	0	0	2	0	2	0	2	0
208	1	1	0	0	0	1	2	0	1	1	1	1	1	0	0	0	0	0	2	0	2	0	2	0	0	1	1	0	0	1	1	1	2	0	2	0	1	1	0	1	0	1	0	1	1	0	0	2	0
209	1	0	0	0	0	0	1	2	0	0	2	0	1	1	0	0	0	0	1	1	2	0	2	0	0	2	1	0	1	1	0	0	0	2	0	2	1	0	0	1	0	0	0	1	0	0	0	0	2
210	1	0	0	0	0	1	2	1	1	1	1	0	0	0	0	0	0	0	1	1	2	0	1	0	0	1	1	1	2	0	1	2	2	0	2	0	0	0	0	2	1	0	0	0	0	1	0	1	1
211	1	1	1	0	0	0	2	2	1	0	0	0	0	0	0	0	0	0	1	1	1	1	2	0	0	1	1	0	0	1	0	1	1	2	1	2	0	0	0	1	0	0	1	1	1	1	0	2	0
212	0	0	0	0	0	0	2	2	1	0	0	0	2	2	0	1	0	0	0	1	1	0	2	0	0	1	1	0	0	2	0	1	2	2	1	2	1	1	1	0	0	2	0	2	0	0	0	0	1
213	1	1	0	0	0	0	2	1	2	1	0	0	1	1	0	0	0	0	1	0	2	1	0	0	0	0	1	0	1	1	1	1	2	2	0	2	2	0	0	1	0	0	1	2	1	0	0	2	0
214	1	0	0	0	0	1	1	0	2	2	0	1	1	0	0	0	0	0	2	0	2	1	2	0	0	1	0	0	0	1	0	1	1	1	1	1	2	1	1	0	0	1	0	1	1	0	0	1	1
215	1	0	0	0	0	0	2	2	2	1	0	1	1	0	0	0	0	2	1	1	2	0	2	0	0	2	2	0	0	1	0	2	2	0	1	1	2	0	0	0	0	0	0	2	0	2	0	2	0
216	0	1	0	0	0	1	2	1	2	1	0	0	0	0	0	0	0	1	0	2	1	0	1	0	0	1	1	0	2	0	0	1	1	1	1	1	1	0	1	1	0	0	0	1	1	0	1	0	1
217	1	2	1	1	1	1	2	1	1	1	0	0	0	0	0	0	0	1	1	1	2	0	2	0	0	1	2	0	0	2	0	1	1	2	1	2	0	0	0	1	0	0	0	2	1	1	0	2	2
218	1	0	0	0	0	1	2	0	2	2	0	0	1	1	0	0	0	2	2	1	2	0	2	0	0	1	2	1	1	0	1	0	2	1	0	2	1	1	0	0	0	0	0	2	1	1	0	1	1
219	1	1	0	0	0	0	2	1	2	2	0	1	1	1	0	0	0	0	2	1	2	0	2	0	0	0	2	1	1	2	0	1	1	2	1	2	1	0	0	1	0	0	0	2	0	0	0	2	0
220	0	2	0	0	0	0	2	2	2	0	0	0	2	1	1	1	0	0	1	0	1	0	1	0	0	1	2	0	0	2	0	1	2	2	0	2	0	1	0	1	0	1	0	2	0	0	0	2	0
221	1	1	0	0	0	0	1	1	1	1	0	0	0	0	0	0	0	0	0	1	0	0	2	0	0	1	1	0	0	1	0	2	2	2	0	2	0	1	0	1	0	1	0	2	1	2	0	0	2
222	1	1	0	0	0	0	2	2	2	1	0	0	0	0	0	0	0	1	1	1	1	1	2	0	0	1	1	0	1	1	0	2	2	0	1	1	0	0	0	0	0	1	0	2	1	1	0	2	1
223	1	2	1	1	1	1	2	0	2	2	0	1	2	2	0	0	0	1	0	1	1	0	2	0	0	0	0	0	0	1	0	2	2	1	1	1	1	1	0	1	0	2	0	2	0	2	0	2	1
224	1	2	0	0	0	0	2	2	1	0	0	0	1	1	0	0	0	0	2	0	2	0	2	0	0	1	2	0	0	2	0	1	1	2	0	2	1	1	0	1	0	0	0	1	0	0	0	1	1
225	1	0	1	0	1	0	2	2	2	1	0	2	2	0	1	1	0	0	2	1	2	0	0	0	0	0	1	0	1	0	0	1	2	1	1	1	0	0	0	2	1	0	0	1	0	0	0	2	1
226	1	1	0	0	0	0	1	1	0	0	2	1	1	0	0	1	0	0	0	1	1	0	2	0	0	2	1	0	0	1	0	1	2	1	2	1	2	1	1	2	1	0	1	1	1	2	0	1	2
227	0	1	0	0	0	0	1	2	0	0	2	0	0	0	0	0	0	0	2	1	2	0	1	0	0	2	1	0	0	0	0	1	1	1	1	1	1	0	0	0	1	0	0	2	0	0	0	1	1
228	1	1	0	0	0	0	2	2	2	1	0	0	0	0	0	0	0	0	1	0	2	1	2	0	0	1	2	1	1	1	2	1	0	0	0	2	0	0	0	2	0	0	0	2	1	1	0	1	1
229	1	0	0	0	0	1	2	2	1	0	0	0	0	0	0	0	0	0	1	1	1	1	1	1	1	1	2	0	0	2	0	1	1	1	1	1	1	0	0	1	0	0	0	1	0	0	0	0	2
230	1	1	0	0	0	0	1	1	1	1	0	0	1	1	0	0	0	0	2	1	2	0	2	0	0	1	1	0	0	1	0	0	0	1	0	2	1	1	0	0	0	0	0	0	0	1	0	1	1
231	0	1	0	0	0	1	2	1	1	1	0	1	2	1	0	1	1	1	1	0	2	0	1	0	0	1	2	0	0	2	0	2	2	0	1	1	1	1	0	1	0	0	0	2	1	0	0	0	2
232	1	1	0	0	0	0	2	2	1	0	0	1	1	0	0	0	1	1	1	1	1	0	2	0	0	1	2	1	1	1	1	0	0	2	0	2	1	1	0	0	0	0	0	1	0	0	0	1	1
233	1	0	0	0	0	2	1	2	1	0	1	0	1	1	0	0	0	0	1	0	1	0	2	0	0	1	2	0	0	1	1	1	1	1	1	1	1	0	0	1	0	0	0	2	0	0	0	0	2
234	1	1	0	0	0	0	2	2	2	1	0	0	0	0	0	0	0	1	2	0	2	0	2	0	0	0	0	0	1	0	0	1	1	0	1	1	2	0	0	1	0	1	0	2	2	0	0	1	1
235	1	1	0	0	0	0	1	2	0	0	0	0	0	0	0	0	0	0	1	1	2	0	2	0	0	2	1	0	1	1	0	2	2	2	0	2	2	0	0	0	0	0	0	2	0	1	0	2	1
236	1	0	0	0	0	0	2	1	2	1	0	2	2	1	0	0	0	0	1	1	1	1	2	0	0	0	2	1	1	2	0	2	2	0	1	1	2	1	0	0	0	0	1	2	1	0	0	0	2
237	0	0	0	0	0	0	1	2	0	0	1	0	0	0	0	0	0	1	2	0	2	0	2	0	0	2	1	1	1	1	1	2	2	1	1	1	2	1	1	0	0	0	0	2	1	1	0	2	0
238	1	2	0	0	0	0	2	2	2	1	0	0	0	0	0	0	0	0	2	0	2	0	2	0	0	1	1	0	1	0	0	0	2	2	0	2	2	0	0	1	0	0	0	2	0	1	0	2	1
239	1	1	0	0	0	0	2	2	1	0	0	1	2	2	0	0	0	0	2	1	2	0	2	0	0	1	2	0	1	0	0	0	0	2	1	1	0	0	0	2	0	0	0	0	0	0	0	2	0
240	1	0	0	0	0	0	2	2	1	0	1	0	0	0	0	0	0	0	1	1	1	1	2	0	0	0	1	1	1	1	1	2	2	0	2	0	1	0	0	2	1	0	1	2	1	0	0	2	0
241	1	2	0	0	0	1	1	1	1	1	1	1	0	0	0	0	0	0	1	0	1	0	2	0	0	1	1	1	1	1	1	1	1	1	1	1	1	0	0	0	0	0	0	1	0	0	0	2	0
242	1	0	0	0	0	0	1	1	1	1	0	0	2	1	0	0	0	0	2	0	2	0	2	0	0	0	1	1	1	2	0	0	0	2	0	2	0	0	0	0	0	1	0	2	1	1	0	1	1
243	0	0	1	0	1	0	2	1	2	2	0	0	2	1	0	0	0	1	1	0	2	1	1	1	1	1	2	0	0	2	1	2	2	0	2	0	0	0	0	2	1	0	1	1	1	2	0	2	0
244	0	2	0	0	0	0	2	1	2	2	0	0	0	0	0	0	0	2	2	0	2	0	2	0	0	1	0	1	1	1	0	1	2	1	2	1	2	0	0	1	0	1	0	2	1	1	0	2	0
245	1	2	1	0	1	0	1	2	1	1	0	0	1	1	0	0	0	0	1	1	1	1	1	1	1	1	1	1	0	1	2	1	1	1	1	1	1	0	0	0	0	0	0	2	0	0	0	0	2
246	1	2	0	0	0	0	1	0	2	2	0	0	1	1	0	0	0	0	1	0	1	1	0	0	0	0	2	0	0	2	0	0	0	0	1	1	1	1	0	1	0	0	0	1	0	0	0	1	1
247	1	2	1	0	0	0	1	2	0	0	0	0	0	0	0	0	1	1	0	2	1	1	0	1	1	1	1	1	2	1	0	0	0	2	0	2	2	0	0	0	0	0	0	1	0	0	0	1	2
248	0	1	0	0	0	0	2	2	2	1	0	0	0	0	0	0	0	2	2	0	2	0	2	0	0	2	1	1	1	1	1	1	2	1	1	1	1	0	0	1	0	1	0	2	1	0	0	2	0
249	1	1	1	0	0	0	2	1	2	2	0	0	1	1	0	0	0	0	2	1	2	1	2	0	0	0	0	0	0	1	0	1	1	2	0	2	0	0	0	2	0	0	1	2	0	0	0	0	2
250	1	0	0	0	0	0	2	0	2	2	0	0	0	0	0	0	0	0	1	0	2	0	2	0	0	1	2	0	0	2	0	2	2	0	1	1	2	1	0	1	0	0	0	2	0	2	0	2	1
251	1	1	0	0	0	0	2	1	2	0	0	0	2	2	0	0	0	0	0	1	1	0	2	0	0	2	1	0	1	0	0	2	2	1	0	2	2	1	0	1	0	0	1	1	0	0	0	0	2
252	0	0	0	0	0	2	2	0	2	1	1	0	1	1	0	0	0	1	2	0	2	0	2	1	1	1	2	0	0	2	0	2	1	2	0	2	1	0	0	1	1	0	0	2	0	0	0	1	1
253	1	1	0	0	0	0	1	1	1	1	1	0	0	0	0	0	0	2	1	1	2	0	2	0	0	1	2	0	0	2	1	2	2	0	1	1	2	0	0	2	1	0	1	2	1	0	0	2	0
254	0	1	0	0	0	0	2	1	1	1	0	0	0	0	0	0	0	1	2	0	2	1	1	0	0	0	1	0	1	1	0	2	2	0	2	0	2	0	0	1	1	0	0	2	0	0	0	2	1
255	1	1	0	0	0	0	2	2	1	0	1	0	2	0	1	1	0	1	1	0	2	0	2	0	0	2	1	0	1	1	0	2	2	2	0	2	1	0	0	2	1	0	0	1	1	0	0	0	2
256	0	1	0	0	0	0	2	0	1	1	0	0	0	0	0	0	0	1	1	1	1	1	2	0	0	1	1	0	2	0	0	0	2	0	2	1	0	0	0	1	0	0	1	2	1	0	0	1	1
257	1	1	0	0	0	0	2	1	2	0	0	0	1	1	0	0	0	2	1	1	2	1	2	0	0	0	2	0	1	1	1	1	2	1	0	2	2	0	0	1	1	0	1	1	1	1	0	1	1
258	1	2	0	0	0	0	2	1	1	1	1	1	2	1	0	1	0	1	1	0	2	0	2	0	0	2	1	0	1	0	0	1	1	1	0	2	2	2	0	0	0	0	0	0	1	0	0	1	1
259	1	1	0	0	0	0	2	0	2	1	0	0	1	1	0	0	0	2	1	1	2	0	2	0	0	1	2	0	0	2	0	0	1	1	0	2	1	0	0	1	0	0	0	0	0	1	0	1	1
260	1	0	1	0	1	0	1	1	1	1	1	0	0	0	0	0	0	0	1	1	1	0	2	0	0	1	2	0	0	2	0	0	0	2	0	2	1	0	0	2	1	0	0	2	0	0	0	0	2
261	1	1	0	0	0	0	0	1	1	1	1	1	2	1	0	1	0	0	2	0	2	0	2	0	0	1	2	0	1	1	1	1	2	1	0	2	1	0	0	2	0	0	0	1	0	0	0	0	2
262	1	0	0	0	0	0	2	0	2	2	0	2	2	2	0	0	0	1	2	0	2	0	1	0	0	1	1	0	1	1	0	0	0	2	1	1	2	1	1	1	1	0	0	2	0	0	0	0	1
263	1	1	0	0	0	0	2	2	2	0	0	0	0	0	0	0	0	1	1	1	2	0	2	0	0	0	2	1	1	2	0	2	2	1	1	1	2	1	0	0	0	2	0	2	0	0	0	2	0
264	1	1	0	0	0	0	2	1	2	2	0	1	2	1	0	0	0	0	1	0	1	1	1	0	0	0	0	0	0	0	0	0	0	2	0	2	1	1	0	1	0	0	1	2	1	0	0	1	1
265	1	1	0	0	0	0	2	1	2	1	0	0	1	0	1	1	0	0	2	0	2	0	2	0	0	0	2	0	0	2	0	0	0	2	0	2	1	0	0	2	0	0	0	1	1	1	0	1	1
266	1	2	0	0	0	0	1	1	1	1	1	0	0	0	0	0	0	0	2	0	2	0	2	0	0	2	0	0	1	0	0	0	0	2	0	2	1	0	0	2	1	0	0	2	1	1	0	0	1
267	1	0	0	0	0	2	2	2	1	0	1	0	1	1	0	0	0	0	0	1	0	0	2	0	0	1	1	0	0	1	1	2	2	1	2	0	1	0	0	2	0	1	0	2	2	0	0	1	1
268	0	1	0	0	0	0	2	1	2	1	0	0	1	1	0	0	0	1	1	1	0	0	2	0	0	2	1	0	1	1	1	1	1	2	2	1	1	1	0	1	0	2	0	2	1	0	0	1	1
269	1	2	0	0	0	0	1	2	1	1	1	0	0	0	0	0	0	0	0	1	0	1	0	1	1	1	2	0	0	1	1	1	2	2	0	2	0	0	0	2	0	0	0	1	0	0	0	1	1
270	0	1	0	0	0	0	2	1	1	1	1	0	1	1	0	0	0	1	2	0	2	0	1	0	0	1	1	0	1	0	0	0	1	2	0	2	1	0	0	2	1	0	0	2	1	1	0	1	1
271	1	2	0	0	0	0	1	2	1	1	1	1	2	0	0	0	0	2	2	0	2	0	1	0	0	1	2	0	0	2	0	1	1	1	1	1	1	0	0	1	0	0	1	2	1	1	0	1	1
272	1	2	0	0	0	0	2	2	2	1	0	0	0	0	0	0	0	2	2	0	2	1	2	0	0	1	1	1	1	1	1	0	0	2	0	2	1	0	1	1	1	0	0	0	0	0	0	0	2
273	1	2	0	0	0	0	1	2	1	1	0	0	1	1	0	0	1	1	1	0	1	1	1	1	1	2	2	0	0	2	1	1	0	0	0	2	0	0	0	2	1	0	0	2	0	0	0	2	0
274	1	1	0	0	0	0	2	1	2	1	0	0	1	1	0	0	1	1	1	1	1	1	1	0	0	2	0	1	1	1	0	2	2	2	0	2	1	0	1	1	0	0	0	2	0	0	0	2	0
275	1	1	1	0	0	0	2	1	1	1	0	2	2	0	1	1	0	1	0	2	1	0	1	1	1	0	1	0	1	0	0	1	1	2	0	2	2	1	1	1	1	0	2	2	2	1	0	1	1
276	1	1	0	0	0	0	1	1	1	1	0	0	0	0	0	0	0	0	1	0	2	1	1	0	0	0	1	0	0	1	0	1	1	0	1	1	2	0	0	0	0	0	0	2	0	0	0	1	2
277	0	2	0	0	0	0	2	2	2	0	0	1	1	0	0	0	0	0	2	0	2	0	1	0	0	2	2	0	1	1	1	1	1	1	1	1	2	0	0	1	0	0	1	1	1	1	1	1	0
278	1	1	0	0	0	1	2	2	2	1	0	1	2	2	0	0	0	1	1	0	1	0	1	1	1	0	2	1	1	1	2	1	1	2	1	1	1	0	0	1	0	0	0	2	0	0	0	1	1
279	1	1	0	0	0	0	2	1	2	1	0	1	2	2	0	0	0	0	1	1	2	0	1	0	0	0	2	2	2	2	0	2	2	0	1	1	0	0	0	1	0	0	1	1	1	2	0	1	0
280	1	0	0	0	0	1	1	1	2	2	0	0	0	0	0	0	0	1	1	1	1	0	1	0	0	2	2	0	0	2	1	2	2	1	1	1	1	0	0	1	0	0	0	2	0	1	0	0	1
281	1	1	1	1	1	1	1	1	1	1	1	1	1	0	1	1	0	1	2	0	2	0	1	0	0	1	0	0	1	1	0	1	1	2	2	0	1	0	0	2	1	0	1	2	1	1	0	2	2
282	1	1	0	0	0	1	2	1	2	2	0	0	0	0	0	0	0	2	2	0	2	0	2	0	0	1	2	1	1	2	1	1	1	0	1	1	1	1	1	2	1	1	0	2	1	0	0	2	0
283	1	0	1	0	1	0	1	2	1	0	1	0	1	1	0	0	1	1	1	0	2	0	2	0	0	2	1	2	2	1	2	1	1	1	1	1	2	1	0	1	0	0	1	2	1	1	0	2	1
284	1	2	0	0	0	0	1	2	0	0	1	0	0	0	0	0	0	0	0	1	2	0	1	0	0	0	2	0	0	2	0	1	1	1	1	1	1	0	0	1	0	0	0	0	1	0	0	0	1
285	1	1	0	0	0	1	2	2	2	1	0	1	1	1	0	0	0	0	1	1	1	1	2	0	0	0	2	0	0	2	1	1	1	1	1	1	1	0	0	1	0	0	1	2	1	2	0	1	1
286	0	1	0	0	0	0	2	2	1	1	0	1	1	1	0	0	0	0	0	1	2	1	2	0	0	0	0	2	2	0	0	2	2	2	0	2	2	0	0	0	0	0	2	2	2	1	0	1	1
287	0	2	0	0	0	0	2	2	2	0	0	0	1	1	0	0	0	0	1	0	1	0	2	0	0	0	2	1	1	2	0	0	0	1	2	0	2	0	0	1	0	0	1	1	1	1	0	2	1
288	1	1	0	0	0	0	1	1	1	1	0	0	0	0	0	0	0	1	0	1	1	0	1	0	0	1	2	0	0	1	1	0	0	2	0	2	2	0	0	0	0	0	2	2	1	1	0	2	0
289	1	2	1	0	1	0	2	2	2	1	0	0	0	0	0	0	0	2	2	1	2	0	1	0	0	1	1	1	1	1	1	1	2	1	1	1	2	0	0	0	0	1	0	1	1	0	0	1	1
290	1	2	0	0	0	0	2	1	1	1	0	0	1	1	0	0	0	0	1	1	1	0	0	0	0	0	2	0	0	2	1	2	2	0	1	1	1	1	0	1	0	1	0	2	2	1	0	2	1
291	1	0	0	0	0	1	1	1	1	1	1	0	0	0	0	0	0	1	1	1	2	0	2	0	0	0	1	0	1	1	0	1	1	2	0	2	1	0	0	1	0	0	1	2	1	2	0	2	0
292	1	1	1	1	1	2	2	0	2	1	0	0	1	1	0	0	0	1	1	1	2	0	1	0	0	2	2	1	1	1	0	1	1	2	0	2	2	1	1	1	1	0	0	1	0	1	0	2	0
293	1	1	0	0	0	0	2	1	2	1	0	0	1	1	0	0	0	1	1	0	2	1	2	0	0	1	0	1	1	1	0	0	1	2	0	2	1	0	0	2	0	0	2	2	2	1	0	2	0
294	0	2	0	0	0	0	2	1	1	1	0	0	1	1	0	0	0	1	1	1	1	0	2	0	0	1	1	0	2	0	0	1	1	1	1	1	2	0	0	1	0	0	1	1	1	0	0	2	1
295	1	1	0	0	0	0	1	2	1	1	0	0	0	0	0	0	0	0	2	0	2	0	2	0	0	1	1	0	2	0	0	2	2	2	0	2	0	0	0	2	0	0	0	2	0	0	0	0	2
296	1	1	0	0	0	0	0	2	1	1	0	1	2	1	0	0	0	0	1	0	1	1	1	1	1	0	2	1	1	2	0	1	1	1	0	2	1	0	0	1	0	1	0	2	0	2	1	1	1
297	1	1	0	0	0	0	1	1	1	1	0	0	1	0	0	1	0	1	0	1	0	0	2	0	0	1	1	1	0	1	2	1	1	1	1	1	1	0	1	1	0	1	0	1	1	0	0	1	0
298	0	1	0	0	0	0	2	2	1	0	1	0	1	1	0	1	0	1	1	0	2	0	2	0	0	0	1	1	1	1	1	0	0	2	0	2	2	1	1	1	1	1	0	2	2	1	0	0	0
299	1	1	0	0	0	1	1	1	1	0	1	1	2	2	0	0	0	1	1	1	0	0	2	0	0	1	0	0	1	1	0	1	1	1	1	1	0	0	0	1	1	0	1	1	1	0	0	1	1
300	0	2	0	0	0	0	2	1	2	2	0	1	1	0	0	0	1	2	1	1	2	0	2	0	0	1	0	0	0	1	0	1	1	1	0	2	2	1	0	1	0	0	0	2	0	0	0	2	1
301	1	1	0	0	0	1	2	2	2	1	0	1	2	1	1	1	0	0	0	0	0	0	2	0	0	2	1	0	1	0	0	1	2	1	1	1	2	0	1	0	0	1	0	1	1	0	0	1	1
302	1	1	0	0	0	0	1	1	1	1	1	0	1	1	0	0	0	1	0	1	2	0	1	0	0	1	2	1	1	2	0	0	0	2	1	1	2	0	0	1	0	0	0	1	0	0	0	1	1
303	0	1	0	0	0	1	2	2	2	1	0	0	1	1	0	0	0	0	1	1	1	0	2	0	0	1	1	0	0	1	0	0	1	1	0	2	2	0	1	1	0	0	0	2	1	1	0	1	1
304	1	1	0	0	0	0	2	1	2	2	0	0	0	0	0	0	0	0	2	1	2	1	2	0	0	1	1	0	1	2	0	1	1	1	0	2	2	0	1	1	0	0	0	2	1	1	0	1	1
305	0	1	0	0	0	0	2	1	2	1	0	1	1	0	0	0	0	0	0	1	1	1	2	0	0	0	2	1	1	1	2	1	2	2	0	2	1	0	1	1	1	0	0	2	1	1	0	1	1
306	1	1	0	0	0	1	1	2	1	1	1	1	2	1	0	0	0	1	2	0	2	1	2	0	0	0	2	0	0	2	2	0	0	2	1	1	1	1	0	1	0	1	0	2	1	0	0	0	2
307	1	1	0	0	0	0	2	2	2	0	0	1	2	1	0	0	1	1	1	0	2	0	2	0	0	1	2	0	0	2	0	0	0	1	1	1	2	1	1	0	0	0	0	0	1	1	0	2	0
308	1	1	0	0	0	0	2	2	1	1	0	0	1	1	0	0	0	1	2	1	1	1	0	1	1	0	1	1	1	1	1	1	1	2	0	2	1	0	0	2	0	0	0	0	0	0	0	0	2
309	1	2	0	0	0	0	1	2	1	1	1	1	1	0	0	0	0	0	2	1	2	0	1	0	0	0	2	1	1	1	2	1	1	2	0	2	2	1	0	1	0	0	0	2	1	1	0	1	1
310	1	1	0	0	0	0	2	0	2	2	0	0	0	0	0	0	0	2	1	1	2	2	2	0	0	0	2	1	1	2	0	2	2	2	0	2	2	0	0	1	0	1	1	2	0	0	0	2	0
311	1	2	0	0	0	0	2	1	1	1	0	0	0	0	0	0	0	0	1	1	2	0	1	1	1	0	0	2	2	0	0	2	2	0	2	0	1	0	0	1	1	0	0	1	0	0	0	1	2
312	1	1	0	0	0	0	2	0	2	2	0	0	0	0	0	0	0	1	1	1	1	1	1	1	1	1	2	2	1	1	1	0	1	1	1	1	0	0	0	1	0	0	0	2	0	1	0	2	1
313	1	2	0	0	0	0	2	1	2	1	0	0	1	1	0	0	0	1	1	0	2	1	1	1	1	1	1	0	0	1	0	1	1	1	1	1	1	1	0	0	0	0	0	0	0	0	0	1	1
314	1	2	0	0	0	0	1	1	2	2	1	0	1	1	0	0	0	1	1	1	1	1	1	1	1	1	2	0	1	1	0	2	2	0	1	1	0	0	0	1	0	1	0	2	2	1	0	2	1
315	1	1	0	0	0	1	1	1	2	2	0	0	1	2	0	0	0	0	1	1	2	0	2	0	0	0	1	2	2	2	0	0	0	2	0	2	2	0	0	1	0	0	0	2	0	0	0	1	1
316	1	2	0	0	0	0	2	1	2	1	0	0	1	0	0	0	0	0	0	1	0	0	2	0	0	0	2	0	0	2	1	1	1	1	0	2	1	1	1	2	1	0	0	2	0	0	0	2	1
317	1	2	0	0	0	0	2	1	2	2	0	0	0	0	0	0	0	1	1	0	1	0	2	0	0	1	1	0	1	1	0	2	2	0	1	1	1	0	0	0	0	0	0	2	1	1	0	2	0
318	1	2	1	0	0	0	1	2	1	1	1	0	1	1	0	1	0	2	1	1	1	0	0	0	0	0	0	0	0	0	0	2	2	2	0	2	0	0	0	1	0	0	1	2	2	0	0	1	1
319	1	0	0	0	0	0	1	1	2	2	1	0	0	0	0	0	1	2	2	0	1	0	2	0	0	0	1	2	2	1	0	1	1	1	0	2	2	1	0	0	0	0	0	1	0	0	0	2	0
320	1	0	0	0	0	0	1	1	1	1	1	0	1	0	0	1	1	1	1	0	2	0	2	0	0	1	2	0	0	2	0	1	1	0	1	1	2	1	0	1	0	0	1	1	0	0	0	2	0
321	1	1	1	0	0	0	1	1	2	2	1	2	2	2	0	0	0	1	1	0	2	0	0	0	0	1	2	0	0	2	0	1	1	0	2	1	2	0	0	0	1	0	1	2	1	1	0	2	1
322	1	1	0	0	0	0	2	0	2	2	0	1	1	0	0	1	0	0	1	2	1	1	2	0	0	0	1	0	1	0	0	2	2	0	1	1	1	0	1	1	0	0	0	2	1	1	0	2	0
323	1	1	0	0	0	0	1	2	1	0	1	0	1	1	0	0	0	1	1	1	1	0	2	0	0	2	1	0	0	1	1	1	1	1	1	1	1	0	0	1	0	0	0	1	2	1	0	1	1
324	1	1	0	0	0	0	1	1	2	2	0	2	2	1	0	1	0	0	1	1	2	0	1	0	0	1	1	0	0	2	1	0	1	0	1	2	2	0	0	1	0	0	1	1	1	2	0	0	1
325	1	1	0	0	0	0	1	2	0	0	0	1	2	1	0	0	0	1	1	1	1	2	2	0	0	0	2	0	0	2	0	0	1	1	1	1	1	1	0	1	0	1	0	1	1	1	0	0	1
326	1	1	1	0	0	0	2	1	2	2	0	0	0	0	0	0	1	1	0	1	1	0	2	0	0	1	1	1	1	1	0	1	1	2	0	2	1	1	0	0	0	0	0	1	0	0	0	1	1
327	1	1	0	0	0	1	2	2	2	2	0	1	1	0	0	0	0	0	2	0	2	0	2	0	0	0	0	0	1	0	0	1	1	2	0	2	0	0	0	1	0	0	0	2	0	0	0	1	2
328	1	2	0	0	0	0	2	1	1	1	0	1	2	1	0	1	0	0	0	1	2	0	1	0	0	0	2	2	1	1	1	0	1	2	0	2	1	0	0	2	1	0	1	1	1	1	0	0	2
329	1	0	0	0	0	1	2	1	1	0	1	0	2	2	0	0	0	0	1	1	2	0	2	0	0	0	2	0	0	2	0	2	2	0	2	0	1	0	0	2	0	0	0	1	0	0	0	1	1
330	0	0	1	0	1	0	1	1	1	1	1	0	0	0	0	0	0	0	0	1	0	0	2	0	0	1	2	0	0	1	1	1	1	2	0	2	1	0	0	2	1	0	0	2	0	1	0	1	1
331	1	1	0	0	0	0	1	2	2	2	0	0	1	1	0	1	0	0	2	0	2	1	1	1	1	1	2	0	0	2	0	0	0	1	0	2	1	0	0	0	0	0	2	2	2	1	0	1	2
332	0	1	0	0	0	0	1	1	1	0	1	0	1	1	0	0	0	0	2	0	2	1	0	0	0	0	2	0	0	1	1	1	0	2	0	2	2	0	0	1	0	0	0	1	0	0	0	2	0
333	1	0	0	0	0	0	1	2	1	1	0	1	1	0	0	0	0	2	2	0	2	2	2	0	0	0	1	0	1	1	0	1	1	0	1	1	1	0	0	1	1	0	0	1	0	0	0	0	1
334	0	2	0	0	0	0	2	1	2	1	0	0	0	0	0	0	0	1	0	0	0	2	1	1	1	1	1	0	1	1	1	1	2	0	0	2	0	0	1	1	0	0	1	2	1	1	0	2	0
335	1	1	0	0	0	0	1	1	1	1	1	0	0	1	0	0	0	1	2	0	2	0	2	0	0	0	1	1	1	1	1	1	1	2	1	1	1	0	1	1	1	0	1	2	1	0	0	1	1
336	1	1	0	0	0	0	2	0	2	2	0	0	2	2	0	1	0	0	0	1	0	0	2	0	0	1	2	0	0	2	0	1	1	2	0	2	2	1	1	0	0	0	0	2	0	0	0	1	1
337	1	1	0	0	0	0	2	2	2	1	0	0	0	0	0	0	0	0	1	1	1	0	2	0	0	1	1	1	1	1	1	1	1	1	1	1	2	0	0	1	1	0	0	2	1	1	0	2	0
338	0	0	0	0	0	0	2	1	2	2	0	0	1	0	0	0	0	1	0	1	1	0	2	0	0	1	2	0	0	2	0	0	0	2	0	2	1	0	1	1	0	0	1	2	1	2	0	0	2
339	1	1	1	1	1	1	2	1	2	1	0	0	0	0	0	0	1	2	1	1	1	0	2	0	0	1	0	0	0	0	0	1	1	1	1	1	1	0	0	2	0	1	0	1	1	0	0	2	0
340	1	2	0	0	0	0	1	2	1	0	1	0	1	1	0	0	0	1	1	0	2	1	1	1	1	0	0	0	0	1	0	0	0	2	1	1	2	0	0	1	1	0	0	1	0	0	0	2	0
341	0	1	0	0	0	0	2	1	1	1	1	2	2	1	0	1	0	2	1	1	2	0	2	0	0	2	1	0	0	2	0	2	2	1	1	1	0	0	0	2	0	0	0	2	1	0	0	0	2
342	1	2	0	0	0	0	1	2	0	0	1	1	1	0	0	0	0	1	1	0	2	0	1	0	0	2	1	1	1	2	0	1	2	1	1	1	2	0	0	0	0	0	0	1	1	0	0	2	1
343	1	2	0	0	0	0	2	1	2	2	0	0	0	0	0	0	0	1	2	0	2	1	0	1	1	0	1	0	0	2	0	1	1	2	0	2	2	1	1	2	1	0	1	2	1	0	0	2	0
344	0	1	0	0	0	0	1	2	0	0	0	0	0	0	0	0	0	1	1	0	2	1	1	1	1	1	2	0	0	2	0	2	2	0	2	0	2	0	0	1	0	0	0	2	1	1	0	1	1
345	1	2	0	0	0	0	1	2	1	1	1	0	0	0	0	0	0	0	2	0	2	2	1	1	1	1	2	1	1	1	1	1	1	1	1	1	0	0	0	1	0	2	0	2	0	0	0	1	0
346	1	0	1	0	1	0	2	1	2	1	0	0	0	0	0	0	0	1	2	0	2	0	2	0	0	2	2	1	1	2	0	2	2	0	1	1	1	0	1	1	0	2	0	2	1	0	0	2	0
347	1	1	1	0	0	0	1	2	1	1	1	1	1	0	0	0	0	1	2	1	2	0	2	0	0	1	1	0	0	1	0	1	2	1	1	1	1	1	0	1	0	0	1	2	1	0	0	1	1
348	1	2	0	0	0	0	2	1	2	1	0	0	0	0	0	0	0	0	1	0	1	0	2	0	0	1	2	0	0	1	1	2	1	1	0	2	1	1	1	0	0	0	1	1	1	0	0	1	1
349	1	1	0	0	0	0	2	2	2	1	0	1	1	0	0	0	0	1	2	0	2	0	2	0	0	1	2	1	1	1	2	0	1	1	1	1	2	0	1	1	0	2	0	2	0	0	0	1	2
350	1	0	1	0	1	0	1	2	1	0	1	0	0	0	0	0	0	1	2	0	2	1	1	1	1	1	1	0	1	1	0	0	1	1	0	2	1	1	0	0	0	1	0	1	2	0	0	2	1
351	1	2	0	0	0	0	2	2	2	1	0	1	1	0	0	0	0	1	1	1	2	0	1	0	0	1	2	0	0	1	0	0	0	2	0	1	1	1	0	0	0	0	0	1	1	1	0	2	1
352	1	2	0	0	0	0	2	1	2	2	0	1	2	1	0	1	0	0	2	1	2	1	1	1	1	1	2	1	1	2	0	0	0	1	1	1	2	1	0	0	0	1	0	1	1	0	0	1	1
353	1	0	0	0	0	0	1	1	1	1	1	0	1	0	0	0	0	0	2	0	2	1	2	0	0	0	1	0	2	0	0	1	1	1	1	1	1	0	0	0	0	0	0	0	1	0	0	0	2
354	0	0	0	0	0	0	2	2	1	0	1	0	1	1	0	0	0	1	0	2	1	0	2	0	0	2	2	0	0	1	1	2	2	0	1	1	1	1	0	1	0	0	1	2	1	1	0	1	1
355	0	1	0	0	0	0	2	0	2	2	0	0	0	0	0	0	0	2	2	0	2	0	2	0	0	0	0	0	0	0	0	1	1	2	0	2	1	0	1	1	0	0	1	2	0	0	0	2	0
356	1	2	0	0	0	0	1	2	0	0	0	0	1	0	0	0	0	1	2	0	2	1	1	0	0	0	2	0	0	1	1	2	2	1	1	1	0	1	0	1	0	1	0	1	1	0	0	0	2
357	0	1	1	1	1	1	2	0	2	1	1	0	0	0	0	0	1	2	1	1	2	1	2	0	0	1	1	1	1	1	1	0	1	2	1	2	1	0	0	1	0	0	0	1	0	0	0	0	2
358	1	0	0	0	0	0	1	1	2	2	0	1	1	1	0	0	1	1	1	1	1	0	2	0	0	1	2	2	2	2	0	1	2	1	1	1	0	0	0	2	0	1	0	1	0	0	0	0	2
359	1	0	1	0	1	0	1	1	1	1	1	0	1	1	0	0	0	0	2	0	2	0	2	0	0	0	2	0	0	2	0	2	2	0	1	1	1	1	0	1	0	1	0	1	0	0	0	1	1
360	1	1	1	0	0	0	1	1	2	2	0	1	1	0	0	0	0	1	0	0	0	0	2	0	0	0	1	1	2	1	0	1	1	2	1	2	2	2	0	0	0	0	0	2	1	1	0	1	1
361	1	1	0	0	0	0	2	2	2	1	0	2	2	1	0	0	1	0	2	1	2	1	2	0	0	0	2	0	0	1	0	1	2	2	0	2	1	0	0	0	0	0	1	2	1	2	0	0	1
362	1	1	0	0	0	1	2	1	1	1	0	0	1	0	0	0	0	2	0	2	0	0	1	0	0	0	1	0	1	0	0	0	1	1	1	1	1	0	0	2	0	0	0	2	0	0	0	0	2
363	0	0	0	0	0	0	1	2	0	0	2	0	0	0	0	0	0	0	2	0	2	0	2	0	0	2	2	0	0	2	0	2	2	0	1	1	2	0	0	0	0	1	0	2	1	1	0	2	1
364	1	0	0	0	0	1	2	0	2	2	0	1	2	1	0	1	0	1	0	1	1	0	2	0	0	2	2	0	1	1	1	1	1	1	1	1	0	0	0	1	0	0	1	2	1	1	0	2	0
365	1	1	0	0	0	0	2	2	1	0	1	0	1	0	1	1	0	0	1	0	1	0	2	0	0	1	1	0	1	0	0	1	1	2	0	2	1	0	1	1	0	0	0	0	2	1	0	1	1
366	1	0	0	0	0	1	2	2	1	1	0	0	2	2	0	0	0	0	1	0	1	0	2	0	0	0	1	1	1	1	0	2	2	0	1	1	1	0	0	2	1	0	0	2	2	0	0	2	0
367	1	0	0	0	0	0	2	2	1	0	0	0	1	1	0	1	0	0	1	1	1	0	1	0	0	1	1	1	1	0	0	0	1	1	0	2	1	1	1	2	1	0	0	2	0	2	0	1	1
368	1	0	0	0	0	0	2	1	2	2	0	1	2	1	0	0	0	1	1	1	2	0	2	0	0	1	1	1	1	1	1	1	1	0	2	1	2	2	0	0	0	1	0	2	1	1	0	2	0
369	1	1	0	0	0	1	0	2	1	1	0	1	1	1	0	0	0	0	1	1	2	0	2	0	0	0	0	0	1	1	0	0	2	0	1	2	2	1	1	2	1	1	0	1	1	0	0	0	2
370	1	1	0	0	0	0	2	2	1	0	0	0	0	0	0	0	0	0	2	0	2	1	2	0	0	2	1	1	0	1	2	1	1	2	0	2	1	0	0	1	0	0	0	1	1	0	0	2	0
371	1	0	0	0	0	1	2	0	2	2	0	0	1	1	0	0	0	0	2	0	2	0	1	0	0	2	2	0	0	2	0	2	2	0	1	1	2	1	1	0	0	0	0	1	0	0	0	2	0
372	1	0	0	0	0	1	2	0	2	2	0	1	1	1	0	0	1	1	1	0	1	0	2	0	0	1	2	0	0	1	0	1	1	1	1	1	2	0	0	0	0	0	0	2	2	0	0	2	0
373	1	0	0	0	0	0	1	2	0	0	1	2	2	0	0	0	0	1	2	0	2	0	2	0	0	2	2	0	0	0	0	1	1	1	0	2	2	1	1	2	1	0	0	1	0	0	0	2	0
374	1	2	0	0	0	0	1	2	1	0	1	1	1	1	0	0	0	0	1	0	1	1	2	0	0	0	1	0	1	1	0	0	0	2	0	2	1	0	0	1	1	0	0	2	0	1	0	2	0
375	1	0	0	0	0	1	1	2	2	2	0	0	1	1	0	0	0	0	1	0	2	0	2	0	0	2	1	0	0	1	1	1	1	1	1	1	1	1	0	1	0	1	0	2	1	1	0	1	1
376	1	1	0	0	0	0	2	2	1	0	1	0	0	0	0	0	0	1	0	2	1	1	2	0	0	0	2	0	0	2	1	1	1	1	1	1	1	0	0	1	0	0	0	2	0	0	0	0	2
377	1	1	1	1	1	1	2	1	2	2	0	1	1	0	0	1	0	1	0	1	0	1	1	1	1	1	1	1	1	1	1	2	2	1	2	0	2	0	0	1	1	0	1	2	1	2	0	2	0
378	1	1	0	0	0	0	1	1	1	1	0	1	1	0	0	0	0	0	2	1	2	0	1	0	0	0	2	2	2	2	0	2	2	1	1	2	1	0	0	0	0	0	0	1	0	0	0	1	1
379	1	1	1	0	0	0	2	2	1	1	0	0	1	1	0	0	0	0	1	1	1	0	2	0	0	1	2	1	1	1	2	1	1	2	0	2	0	0	0	2	0	0	1	1	1	0	0	0	1
380	1	0	1	0	1	0	0	2	0	0	1	1	1	0	0	0	0	1	2	0	2	2	0	1	1	1	2	0	1	1	0	0	0	2	0	2	1	0	0	1	0	0	0	2	1	0	0	0	2
381	1	1	0	0	0	0	2	2	1	1	0	0	1	1	0	0	0	2	1	1	2	0	2	0	0	0	1	0	0	1	0	0	0	1	0	2	1	0	0	0	0	0	0	1	0	1	0	1	1
382	1	0	0	0	0	2	2	2	2	1	0	0	0	0	0	0	0	1	0	2	1	0	2	1	1	1	2	1	1	1	2	2	2	0	1	1	1	0	1	1	0	0	0	2	1	0	0	1	1
383	1	2	1	0	0	0	1	1	1	1	1	0	1	1	0	0	0	2	1	1	2	0	2	0	0	1	1	0	1	1	0	2	2	0	2	0	1	0	0	1	0	1	0	2	0	1	0	2	0
384	1	0	0	0	0	0	2	1	1	0	1	0	1	0	1	1	0	0	1	0	2	2	1	1	1	1	1	0	1	1	0	2	2	1	1	1	1	0	0	2	0	0	0	2	1	0	0	1	1
385	0	2	0	0	0	0	2	2	2	1	0	1	2	1	0	1	0	1	1	1	1	0	1	0	0	1	1	1	1	1	0	1	1	1	1	1	1	0	0	2	0	0	0	2	0	2	0	2	0
386	1	2	0	0	0	0	1	2	0	0	1	0	2	2	0	0	0	1	1	0	1	1	2	0	0	1	2	0	0	2	0	2	2	0	2	0	1	0	0	2	0	0	0	1	0	0	1	1	0
387	0	0	1	0	1	0	2	1	2	2	0	1	2	1	0	0	0	1	2	0	2	0	1	0	0	1	2	1	1	2	0	0	1	1	1	1	1	0	0	2	0	0	1	2	1	1	0	1	1
388	1	1	0	0	0	0	1	2	0	0	0	0	0	0	0	0	0	2	1	1	2	1	1	1	1	1	2	0	0	2	1	2	2	0	2	0	2	1	0	1	0	0	0	0	2	0	0	0	2
389	0	0	0	0	0	1	1	1	2	2	0	0	0	0	0	0	0	1	1	1	2	0	2	0	0	1	2	0	0	1	1	1	1	1	1	1	2	0	1	1	0	0	0	2	0	0	0	2	0
390	1	0	0	0	0	2	1	1	2	2	1	1	1	0	0	0	0	1	2	1	2	0	2	0	0	1	1	0	2	0	0	1	2	1	1	1	1	0	0	1	0	1	0	2	1	2	0	1	1
391	0	1	0	0	0	0	2	2	1	0	1	0	0	0	0	0	0	0	0	1	1	1	2	0	0	0	2	0	0	2	2	2	2	1	2	2	1	1	0	2	0	0	0	1	0	1	0	2	0
392	1	2	0	0	0	0	1	0	2	2	0	0	1	0	1	1	0	0	2	0	2	0	2	0	0	2	1	0	0	1	1	0	0	2	0	2	2	1	1	1	1	1	0	2	1	1	0	1	1
393	0	1	0	0	0	0	2	2	1	0	0	0	0	0	0	0	0	0	1	1	1	0	2	0	0	1	2	0	0	1	0	2	2	1	2	0	1	0	1	1	0	0	0	2	0	0	0	1	1
394	1	2	1	0	0	0	1	1	1	1	2	0	0	0	0	0	0	2	0	2	0	0	1	0	0	1	2	1	1	1	1	1	1	0	1	1	1	0	0	2	0	0	0	0	0	0	0	1	1
395	0	1	0	0	0	0	1	2	0	0	0	1	1	0	0	0	0	0	1	1	1	1	0	1	1	1	2	0	0	2	1	1	1	1	1	1	0	1	0	1	0	1	0	2	1	0	0	1	1
396	1	0	0	0	0	0	1	2	1	0	1	0	0	0	0	0	0	0	1	0	0	1	2	0	0	0	1	0	2	0	0	2	2	1	2	0	1	0	1	1	1	0	1	2	1	0	0	2	0
397	1	0	0	0	0	1	1	2	0	0	0	0	1	0	0	0	0	2	1	1	2	1	2	0	0	1	2	0	1	0	0	0	1	1	0	2	1	0	0	1	0	0	0	2	1	1	0	2	1
398	1	0	1	0	0	1	1	2	2	2	0	1	2	1	0	1	0	0	1	1	2	0	2	0	0	0	2	2	1	1	1	1	2	2	0	2	2	0	0	0	0	0	0	2	0	0	0	1	2
399	1	1	0	0	0	0	2	2	1	1	0	0	1	1	0	0	0	0	1	0	2	0	2	0	0	0	1	0	1	0	0	2	2	0	2	0	1	0	0	1	0	0	0	0	2	1	0	2	1
400	1	1	1	1	1	1	2	0	1	1	0	1	1	0	0	1	1	1	1	0	2	1	2	0	0	0	1	0	2	0	0	1	1	2	1	1	1	0	0	1	0	0	0	0	0	0	0	2	0
401	1	1	0	0	0	0	2	0	2	2	0	0	0	1	0	0	0	1	2	0	2	0	1	0	0	1	2	0	0	2	0	1	2	2	0	2	1	0	0	0	0	1	0	1	1	0	0	2	0
402	0	2	0	0	0	0	2	1	1	1	0	1	1	1	0	0	0	1	2	0	2	0	1	0	0	1	2	1	1	2	0	0	1	2	0	2	1	0	0	2	1	0	1	1	1	0	0	0	2
403	1	1	0	0	0	0	2	2	1	0	0	1	1	0	0	1	0	0	1	1	2	1	2	0	0	1	2	0	0	2	2	0	0	2	0	1	1	1	0	1	0	0	0	1	0	1	0	1	1
404	1	1	0	0	0	0	2	2	2	0	0	0	1	1	0	0	0	0	1	0	1	0	2	0	0	2	1	1	2	0	1	2	2	1	1	2	1	0	0	1	0	1	0	1	1	1	0	2	0
405	1	1	1	1	1	1	0	1	1	1	1	0	0	0	0	0	0	0	2	1	2	1	1	1	1	1	2	0	0	2	1	0	0	1	0	2	2	1	1	0	0	1	0	2	0	1	0	1	1
406	1	1	0	0	0	0	1	1	1	1	1	1	1	0	0	1	1	0	2	1	2	0	2	0	0	0	1	0	1	2	0	1	1	0	2	0	0	1	0	1	0	0	0	1	1	1	0	1	2
407	1	0	0	0	0	0	2	1	1	1	0	1	2	0	0	0	0	0	0	1	1	1	0	0	0	1	1	1	1	1	1	0	2	0	2	1	1	0	0	1	0	0	0	1	1	0	0	1	1
408	1	1	0	0	0	0	2	0	2	2	0	0	0	0	0	0	0	0	1	1	2	1	2	0	0	1	2	1	1	2	0	1	1	0	2	1	2	0	0	0	0	1	0	2	1	0	0	2	0
409	0	2	1	0	0	0	1	1	2	2	0	0	1	1	0	0	0	0	0	1	2	1	2	0	0	0	2	0	0	2	1	1	1	1	1	1	1	1	0	1	0	0	0	1	0	0	0	1	1
410	1	0	0	0	0	0	2	1	2	2	0	1	1	0	0	0	0	1	0	1	1	1	2	0	0	1	1	2	2	1	0	1	1	1	1	1	1	0	0	1	0	0	0	0	0	0	0	1	1
411	1	2	0	0	0	0	2	1	2	1	0	0	1	1	0	0	1	1	1	1	1	0	1	0	0	0	2	0	0	2	1	1	1	0	1	1	1	0	1	1	0	0	0	0	0	0	0	2	0
412	1	1	0	0	0	0	2	2	2	0	1	0	0	0	0	0	0	1	2	0	2	0	2	0	0	2	1	0	0	2	1	0	0	2	0	2	2	1	0	1	0	0	0	1	1	0	0	1	1
413	1	1	0	0	0	0	2	1	2	1	0	1	1	0	0	0	0	0	1	1	1	2	1	1	1	1	0	0	0	1	0	2	2	2	0	2	1	0	1	1	0	0	0	1	0	0	0	1	1
414	1	1	0	0	0	0	2	1	2	1	0	1	1	0	0	0	0	1	1	1	1	1	2	0	0	2	1	0	1	1	1	1	1	1	1	1	0	0	1	1	0	0	0	0	0	0	0	2	0
415	1	1	0	0	0	0	2	2	2	0	0	0	1	1	0	0	1	1	0	2	1	0	2	0	0	2	1	2	2	2	0	1	1	2	0	2	1	0	0	2	0	0	2	2	2	1	0	0	2
416	1	2	0	0	0	0	2	1	2	1	1	1	2	2	0	0	0	0	0	1	2	1	2	0	0	1	1	1	1	1	0	1	1	1	1	1	0	0	0	1	0	0	0	2	1	1	0	2	1
417	0	1	1	1	1	1	2	2	2	1	0	0	0	0	0	0	0	0	1	0	1	0	2	0	0	1	2	0	0	2	0	0	2	2	0	2	1	0	0	2	0	0	0	1	0	0	0	0	2
418	0	0	0	0	0	0	2	2	1	0	0	0	0	0	0	0	0	1	0	0	0	0	2	0	0	1	2	1	1	1	2	1	1	1	1	1	0	0	0	1	0	0	0	2	0	1	0	2	0
419	1	1	0	0	0	0	1	1	1	1	1	1	1	0	0	0	0	0	2	0	2	1	2	0	0	2	0	0	1	0	0	2	2	2	0	2	2	0	0	0	0	0	0	0	1	0	0	1	1
420	1	2	0	0	0	0	2	2	1	1	1	1	2	1	0	0	0	1	1	0	2	1	2	0	0	0	1	0	2	0	0	1	2	1	1	1	1	1	1	0	0	0	0	1	0	0	0	1	1
421	1	2	0	0	0	0	1	1	0	0	1	0	1	1	0	0	0	0	1	0	0	0	1	0	0	2	1	0	0	1	1	2	2	2	0	2	1	1	0	2	0	1	0	2	1	1	0	2	0
422	1	2	0	0	0	0	1	2	1	0	1	0	0	0	0	0	0	1	2	0	2	0	2	0	0	1	2	0	0	2	0	1	1	1	1	1	0	0	0	2	0	0	0	1	0	1	0	2	0
423	1	0	0	0	0	0	1	1	1	1	1	0	0	0	0	0	1	1	1	0	2	0	2	0	0	2	1	0	2	0	0	1	2	2	1	2	1	0	0	0	0	1	0	2	0	0	1	1	0
424	0	2	0	0	0	0	1	2	1	1	1	0	1	1	0	0	0	0	2	0	2	0	2	0	0	1	1	0	0	1	0	1	1	1	1	1	0	1	0	1	0	0	0	2	2	0	0	1	1
425	1	1	0	0	0	0	1	2	1	0	1	1	1	0	0	0	0	0	1	0	1	0	0	0	0	0	1	0	1	1	1	0	0	2	0	2	1	0	0	2	0	1	0	1	2	0	0	1	1
426	1	1	0	0	0	0	2	0	2	2	0	1	1	2	0	0	0	1	1	1	2	1	1	1	1	2	1	1	1	0	0	1	1	2	0	2	2	0	0	1	0	1	0	1	1	1	0	1	1
427	1	1	0	0	0	1	2	1	2	2	0	1	2	2	0	0	0	1	2	0	2	0	2	0	0	2	2	0	0	1	1	1	1	2	2	1	1	1	0	1	0	0	2	2	1	1	0	0	2
428	1	1	0	0	0	0	2	1	2	1	0	1	2	1	0	1	0	2	2	1	2	0	2	0	0	1	1	0	1	2	0	1	1	1	1	1	0	0	0	2	0	1	0	1	1	0	0	2	2
429	1	1	0	0	0	0	2	2	0	0	1	0	2	1	1	1	0	0	1	1	2	0	2	0	0	2	2	0	0	2	0	1	1	2	0	2	1	0	0	2	0	0	1	2	1	0	0	1	0
430	1	1	0	0	0	0	2	1	2	2	0	0	1	0	0	1	0	0	1	0	2	0	1	0	0	1	1	0	0	1	0	1	2	1	0	2	2	0	0	0	1	0	1	2	1	2	0	1	1
431	1	0	0	0	0	2	2	0	2	1	0	1	1	0	0	0	0	0	2	0	2	0	2	0	0	2	0	0	1	1	0	1	2	2	0	2	1	0	0	1	0	1	0	2	1	1	0	1	1
432	1	2	1	0	0	0	2	1	2	0	0	0	0	0	0	0	0	0	1	1	2	1	2	0	0	0	0	0	1	1	0	1	1	1	0	2	2	0	0	1	1	0	0	2	0	0	0	0	2
433	1	2	0	0	0	0	2	1	1	1	0	0	0	0	0	0	0	0	1	1	1	0	2	0	0	1	2	1	1	2	0	1	1	1	0	2	2	0	0	1	0	0	1	1	1	1	0	0	2
434	0	1	0	0	0	0	2	2	2	0	1	0	1	0	0	1	0	1	2	1	2	0	2	0	0	1	0	0	1	1	0	0	1	1	1	1	2	0	0	1	0	0	0	2	1	0	0	1	1
435	1	1	0	0	0	0	1	2	1	1	0	0	0	0	0	0	0	0	2	0	2	1	1	0	0	1	1	0	1	1	0	0	0	1	1	1	1	0	0	1	0	1	0	2	0	2	0	1	2
436	0	0	0	0	0	1	1	1	2	2	0	0	1	1	0	0	0	0	1	1	1	2	0	1	1	1	2	0	0	2	0	1	0	2	0	2	2	0	1	0	0	0	0	2	0	1	0	1	1
437	1	1	0	0	0	0	2	2	1	1	0	1	2	1	0	1	0	1	1	0	2	0	2	0	0	1	0	1	2	0	0	2	2	2	0	2	2	0	0	0	0	0	1	2	0	0	0	1	0
438	1	1	0	0	0	0	1	1	2	1	0	1	1	0	0	1	0	0	0	1	0	0	2	0	0	2	1	0	1	1	1	1	1	1	0	2	1	0	0	1	0	0	1	2	1	2	0	1	1
439	0	1	0	0	0	0	2	2	1	1	1	1	1	0	0	0	0	0	1	1	2	0	1	0	0	1	2	0	0	2	0	2	2	2	0	2	0	0	0	2	0	0	0	1	0	0	0	2	0
440	1	2	0	0	0	0	1	2	0	0	1	0	1	1	0	1	0	1	2	1	2	1	2	0	0	2	1	1	1	1	1	1	1	1	0	2	1	0	1	1	0	0	0	0	1	0	0	2	0
441	1	2	0	0	0	0	2	0	2	1	0	0	0	0	0	0	0	1	1	1	1	0	2	0	0	0	2	0	0	2	1	1	1	0	2	0	1	1	0	1	0	0	0	0	0	0	0	0	2
442	0	0	0	0	0	1	2	1	1	0	0	2	2	2	0	0	0	0	1	1	2	1	2	0	0	0	0	0	1	0	0	0	0	1	0	2	0	0	0	2	0	0	0	1	0	1	0	1	1
443	1	0	1	0	0	1	2	1	1	1	0	0	1	1	0	0	0	0	1	0	1	0	2	0	0	1	1	1	1	1	1	1	2	2	0	2	1	0	0	2	1	0	2	2	2	1	0	1	1
444	1	2	0	0	0	0	2	1	2	2	0	0	1	1	0	0	0	0	1	0	1	0	2	0	0	1	2	0	0	2	2	1	1	1	1	1	2	1	0	0	0	0	0	2	0	0	0	2	0
445	1	2	0	0	0	1	0	2	1	1	0	1	1	0	0	0	0	0	1	2	1	0	1	0	0	1	1	0	1	1	0	0	0	1	1	1	1	0	1	1	0	0	0	1	0	1	0	2	0
446	1	1	0	0	0	0	1	1	2	1	0	0	0	0	0	0	0	1	1	0	1	0	2	0	0	0	2	0	0	2	0	1	1	1	1	1	0	0	0	2	0	0	1	1	1	0	0	2	0
447	1	1	0	0	0	0	2	0	2	2	0	1	1	0	0	0	0	0	2	0	2	1	2	0	0	1	2	0	0	2	1	1	1	2	0	2	2	1	0	1	0	0	1	2	1	1	0	2	1
448	0	0	0	0	0	1	1	2	1	1	1	0	1	1	0	0	0	0	1	0	1	1	2	0	0	0	2	0	0	2	2	1	1	1	1	1	1	1	0	1	0	1	0	2	1	2	0	1	1
449	1	0	0	0	0	0	2	2	1	1	0	0	1	1	0	1	0	0	2	0	2	1	1	1	1	1	1	0	1	1	0	0	1	2	0	2	1	0	0	1	0	0	1	1	1	0	0	1	0
450	1	2	0	0	0	0	2	1	2	2	0	1	1	1	0	0	0	1	2	0	2	1	1	0	0	0	1	2	2	1	1	0	0	2	0	2	2	0	0	0	0	1	0	2	1	1	0	2	0
451	1	1	0	0	0	0	2	1	2	1	0	0	0	0	0	0	1	1	2	1	2	0	2	0	0	1	2	1	1	1	2	0	1	2	0	2	2	0	0	0	0	0	0	1	1	0	0	2	0
452	1	0	0	0	0	0	2	0	2	2	0	0	0	0	0	0	0	1	2	0	2	0	2	0	0	1	1	1	0	1	2	1	2	1	1	1	1	0	1	1	1	0	0	2	1	1	0	2	1
453	1	1	0	0	0	0	2	2	2	1	0	0	1	1	0	0	0	1	0	1	1	0	2	0	0	0	1	0	1	1	1	2	2	1	0	2	2	1	1	1	1	0	0	1	0	0	0	2	0
454	1	1	0	0	0	0	2	1	2	2	0	0	0	0	0	0	0	0	2	0	2	1	2	0	0	0	1	0	0	1	0	1	1	2	0	2	0	0	0	1	0	2	0	2	0	0	0	1	1
455	0	2	0	0	0	0	2	2	1	1	0	1	1	1	0	0	0	0	2	0	2	0	0	0	0	0	1	2	2	0	1	2	2	0	1	1	2	0	0	1	0	0	0	1	0	0	0	2	0
456	1	1	0	0	0	0	2	2	1	1	0	0	1	0	0	0	0	1	2	0	2	0	2	0	0	0	1	0	1	1	0	1	2	2	0	2	1	0	0	1	0	0	1	2	0	1	0	2	0
457	1	1	0	0	0	1	1	1	1	1	1	0	1	0	0	0	0	0	2	0	2	0	1	0	0	1	2	0	0	2	1	1	2	1	1	1	1	0	0	1	0	0	0	2	0	0	0	1	1
458	1	2	0	0	0	0	2	1	2	1	0	0	0	0	0	0	0	2	1	1	1	0	2	0	0	0	0	1	2	0	1	0	0	2	0	2	1	0	0	1	0	0	0	2	0	0	0	2	0
459	0	1	0	0	0	0	2	2	1	1	0	0	1	1	0	0	0	0	0	1	1	0	2	0	0	2	2	0	0	2	0	1	1	1	1	1	2	0	0	2	0	0	0	2	0	0	0	0	1
460	0	2	0	0	0	0	2	2	1	1	0	0	0	0	0	0	0	0	1	2	1	0	2	0	0	1	2	0	1	1	1	1	2	1	1	1	2	0	0	1	0	0	0	1	1	0	0	2	1
461	1	1	0	0	0	0	2	0	2	2	0	0	0	0	0	0	0	0	2	0	2	0	1	0	0	0	0	0	1	1	0	1	1	0	2	1	0	0	0	1	0	1	0	1	1	0	0	1	1
462	1	1	0	0	0	0	2	1	2	2	0	0	0	0	0	0	0	1	2	0	2	0	2	0	0	1	1	1	1	1	0	2	2	1	1	1	1	0	0	1	0	0	0	1	0	1	0	0	2
463	1	1	0	0	0	0	2	0	2	2	0	0	0	0	0	0	0	1	1	0	1	0	2	0	0	2	1	0	1	1	0	1	1	2	0	2	1	0	0	0	0	0	0	1	1	1	0	1	1
464	1	2	0	0	0	0	2	2	0	0	0	1	1	0	0	0	0	0	1	1	1	0	1	0	0	2	1	0	1	1	1	1	1	1	1	1	1	0	0	1	0	0	1	1	1	1	1	1	0
465	1	1	0	0	0	0	0	2	0	0	1	0	0	0	0	0	0	0	1	0	2	0	2	0	0	1	1	0	0	1	1	2	2	0	1	1	0	0	1	1	0	0	2	2	2	1	0	1	1
466	1	0	0	0	0	1	2	2	2	1	0	0	1	1	0	0	1	0	2	1	2	0	1	1	1	1	2	0	0	2	0	1	1	1	1	1	2	1	0	1	0	0	1	1	1	0	0	0	2
467	0	1	0	0	0	0	2	1	2	1	0	0	1	1	0	0	0	1	1	0	1	1	2	0	0	1	1	0	1	1	0	1	1	2	0	2	2	1	0	0	0	0	1	2	1	1	0	2	0
468	0	0	0	0	0	2	2	1	2	2	0	0	1	0	0	0	0	0	1	0	1	1	2	0	0	0	1	0	1	1	1	0	1	2	0	2	1	0	0	1	0	0	0	1	0	0	0	1	2
469	0	1	0	0	0	0	2	2	1	0	0	0	0	0	0	0	0	0	2	0	2	1	2	0	0	0	2	0	0	2	0	1	2	2	0	2	1	0	0	2	0	0	0	0	2	1	0	2	1
470	1	0	0	0	0	0	1	1	1	1	0	1	1	0	0	0	0	2	1	1	2	1	2	0	0	1	2	0	0	2	0	1	2	2	0	2	2	1	1	0	0	0	0	1	0	0	0	2	1
471	1	1	0	0	0	0	2	0	1	1	0	0	1	0	0	0	0	0	0	1	1	2	0	1	1	1	1	0	1	0	0	1	2	1	2	1	2	0	0	0	0	0	0	0	0	0	0	0	2
472	1	2	1	0	0	0	2	1	1	1	1	0	0	0	0	0	0	0	0	2	0	1	2	0	0	0	2	0	0	2	0	1	1	1	0	2	2	0	1	0	0	0	0	2	0	1	0	0	1
473	1	2	1	0	0	0	2	1	0	0	0	0	0	0	0	0	0	0	2	1	2	1	1	0	0	0	1	2	2	1	1	1	2	1	1	1	2	0	0	1	0	0	0	2	1	0	0	1	0
474	1	1	0	0	0	0	1	2	1	1	0	0	2	2	0	0	0	1	1	0	1	1	2	0	0	1	1	0	0	1	1	1	2	1	1	1	1	0	0	1	0	0	2	2	1	1	0	2	0
475	1	1	0	0	0	0	1	2	0	0	2	0	1	0	1	1	0	2	1	0	1	1	2	0	0	1	0	0	1	1	0	0	0	1	1	1	1	1	0	1	0	0	1	2	1	0	0	2	0
476	1	2	0	0	0	0	1	2	1	1	1	1	1	0	0	0	0	0	2	0	2	0	1	0	0	2	1	1	1	1	0	1	1	1	1	1	0	0	0	2	0	0	0	1	0	0	0	2	0
477	0	2	0	0	0	0	2	2	2	1	0	1	2	1	0	1	0	1	1	0	2	1	2	0	0	0	2	0	0	2	0	0	1	1	0	2	2	0	0	1	0	0	0	1	0	0	0	2	1
478	1	0	0	0	0	1	2	1	2	1	0	1	2	1	0	1	0	0	2	1	2	0	2	0	0	2	1	1	0	1	1	2	2	2	0	2	2	2	0	0	0	0	0	0	2	0	0	1	1
479	1	0	0	0	0	0	2	2	1	0	0	1	1	0	0	1	0	0	2	0	2	0	2	0	0	1	2	1	1	1	2	0	2	0	2	1	1	1	0	1	0	0	1	2	1	0	0	2	0
480	1	2	0	0	0	1	2	2	1	0	1	0	0	0	0	0	0	1	2	0	2	0	2	0	0	1	1	1	0	1	2	1	2	0	1	1	1	0	0	1	0	0	0	2	0	0	0	2	0
481	1	1	0	0	0	0	2	2	1	1	0	0	0	0	0	0	1	1	2	1	2	0	1	0	0	1	1	0	1	2	0	1	1	1	1	1	1	1	0	1	0	0	0	2	0	0	0	2	0
482	0	2	0	0	0	0	2	0	2	2	0	0	0	0	0	0	0	1	1	0	1	0	1	0	0	1	1	0	1	1	1	1	1	0	1	1	0	0	0	1	0	0	0	2	0	1	0	2	1
483	1	0	0	0	0	0	2	0	2	2	0	0	2	1	1	1	0	0	0	1	0	0	2	0	0	1	1	1	0	1	1	2	2	0	1	1	2	0	1	0	0	0	0	2	0	1	0	1	1
484	0	1	0	0	0	0	2	2	1	0	0	1	1	0	0	0	0	0	0	1	0	0	1	0	0	1	2	1	1	1	1	2	2	0	1	1	1	0	0	2	0	0	1	1	1	1	0	1	0
485	1	1	0	0	0	0	2	1	2	1	0	1	1	1	0	0	0	0	2	0	2	1	1	1	1	1	2	0	0	2	0	0	0	2	0	2	1	0	1	1	0	1	0	2	2	1	0	2	0
486	0	0	0	0	0	1	1	2	1	1	0	0	1	0	0	0	0	0	1	1	2	0	2	0	0	2	2	0	0	2	2	1	2	1	1	1	0	0	0	2	0	0	1	1	1	2	0	2	0
487	1	1	0	0	0	0	1	2	0	0	2	0	2	1	1	1	0	1	1	1	1	0	2	0	0	1	1	0	0	1	0	2	2	1	1	2	1	0	0	2	0	0	1	1	1	0	0	2	0
488	1	1	2	0	1	0	1	2	1	1	1	0	0	0	0	0	0	1	1	0	2	0	2	0	0	1	1	0	0	1	1	0	1	1	1	1	1	0	0	2	1	0	0	2	1	1	0	2	0
489	1	2	0	0	0	0	1	0	2	2	0	1	2	1	0	0	0	1	1	0	1	1	2	0	0	2	2	1	1	1	1	0	0	2	0	2	1	0	0	0	0	1	0	2	1	1	0	2	0
490	1	2	0	0	0	0	2	2	1	0	1	0	1	1	0	0	0	1	2	1	2	0	1	0	0	2	2	1	1	2	0	1	0	2	0	2	2	0	0	1	0	1	0	2	1	0	0	1	1
491	1	1	0	0	0	0	1	1	0	0	1	1	1	0	0	0	0	2	2	0	2	0	2	0	0	0	2	1	1	2	0	1	0	2	0	2	2	1	0	0	0	1	0	2	0	0	0	0	1
492	1	1	0	0	0	0	2	2	2	1	0	0	0	0	0	0	0	0	2	1	2	0	2	0	0	0	2	0	0	1	1	1	1	1	1	1	1	0	0	1	0	0	0	1	0	1	0	0	2
493	1	2	0	0	0	0	1	2	1	1	1	1	1	1	0	0	0	1	1	0	2	0	2	0	0	0	1	0	1	1	0	1	1	0	1	1	1	0	0	1	0	0	0	2	1	1	0	1	1
494	1	2	0	0	0	0	2	1	2	1	0	0	1	1	0	1	0	1	0	1	1	1	2	0	0	0	2	0	0	2	2	2	1	2	0	2	1	0	0	1	0	1	0	1	1	0	0	2	0
495	0	2	1	0	0	0	1	1	2	2	0	1	1	0	0	0	0	0	2	0	2	1	1	1	1	1	2	1	1	1	2	0	0	2	0	2	1	0	0	1	0	0	1	2	0	2	0	0	2
496	1	1	0	0	0	1	2	1	1	1	0	0	0	0	0	0	0	1	1	0	2	0	2	0	0	2	1	1	2	0	1	1	1	2	0	2	1	0	0	2	1	0	1	2	1	0	0	2	0
497	1	0	0	0	0	1	2	2	1	1	0	0	1	0	0	0	0	1	2	1	2	0	2	0	0	1	1	1	1	1	1	2	2	2	0	2	1	0	0	0	0	0	0	2	0	0	0	2	1
498	0	1	0	0	0	0	2	2	1	0	0	0	0	0	0	0	0	0	1	0	1	0	2	0	0	0	2	0	0	1	1	1	1	1	1	1	2	0	0	1	0	0	0	2	1	1	0	1	2
499	0	1	1	0	0	0	1	1	1	0	1	1	2	0	0	0	0	1	1	0	2	0	2	0	0	2	1	1	1	1	0	0	1	1	0	2	2	1	0	1	0	0	0	2	0	0	0	2	1
500	0	0	0	0	0	1	2	2	2	2	0	0	0	0	0	0	0	0	2	0	2	0	2	0	0	0	2	0	0	1	1	2	2	1	0	2	1	0	1	1	1	1	0	1	1	0	0	2	1
501	1	2	0	0	0	0	2	1	2	2	0	0	0	0	0	0	0	1	1	0	2	0	2	0	0	2	1	1	1	1	1	2	2	0	1	1	1	0	0	1	0	0	1	1	0	0	0	1	1
502	0	0	0	0	0	2	1	2	1	1	1	0	0	0	0	0	0	1	0	1	1	0	2	0	0	0	1	0	1	1	0	2	2	0	0	2	1	1	0	1	0	0	0	0	2	1	0	1	1
503	1	0	0	0	0	0	2	2	2	1	0	0	1	1	0	0	0	0	1	1	2	0	2	0	0	1	2	0	0	2	0	0	1	2	1	2	1	1	0	1	0	0	0	2	0	0	0	2	0
504	1	1	0	0	0	0	2	2	0	0	0	0	0	0	0	0	0	0	2	0	2	0	2	0	0	1	2	1	1	2	0	1	1	1	1	1	1	1	0	0	0	0	1	1	1	0	0	2	0
505	1	0	0	0	0	0	2	2	2	1	0	1	2	1	0	1	0	0	2	1	2	0	2	0	0	1	1	0	1	2	0	1	1	1	1	1	1	0	0	1	0	0	0	2	0	0	0	1	1
506	1	1	0	0	0	0	2	1	2	2	0	0	0	0	0	0	1	1	1	0	2	0	1	1	1	0	1	2	2	1	1	1	1	1	1	1	1	0	0	1	0	0	1	2	1	0	0	1	1
507	1	0	0	0	0	0	1	2	0	0	1	0	1	1	0	0	0	1	0	1	0	0	2	0	0	0	1	1	0	1	1	2	2	0	1	1	0	0	0	2	0	0	0	2	0	0	0	2	0
508	1	2	0	0	0	1	1	2	0	0	1	1	1	0	0	0	0	0	1	1	1	0	1	0	0	2	1	1	1	1	1	1	1	0	2	0	1	0	0	2	0	0	0	2	0	0	0	2	0
509	0	1	0	0	0	0	1	1	2	1	0	0	1	1	0	0	0	1	1	0	1	0	2	0	0	1	0	1	2	0	0	0	0	1	2	1	1	0	1	1	0	0	0	1	0	0	0	1	1
510	1	1	0	0	0	0	1	1	1	1	2	1	2	1	0	0	0	0	1	1	1	0	2	0	0	1	2	0	0	2	0	1	0	0	0	2	1	0	0	1	0	0	1	2	1	0	0	2	0
511	1	1	0	0	0	1	1	2	0	0	1	2	2	1	0	1	1	1	0	1	1	2	0	1	1	1	2	0	0	2	1	2	2	0	1	1	2	0	0	1	0	2	0	2	0	2	0	1	1
512	1	2	0	0	0	0	2	1	1	1	1	0	1	1	0	0	0	0	1	0	2	0	2	1	1	1	2	0	1	0	0	0	1	1	1	1	2	1	1	2	2	0	0	0	1	0	0	1	1
513	1	1	2	0	1	0	2	0	2	2	0	0	0	0	0	0	0	0	0	1	0	1	0	1	1	1	2	0	0	1	0	2	1	2	0	2	2	0	0	1	0	0	0	2	1	0	0	2	0
514	1	2	1	0	0	0	0	2	1	1	0	0	2	2	0	0	0	0	0	0	1	0	2	0	0	2	1	0	1	1	0	1	1	1	1	1	1	0	0	1	0	0	1	2	0	0	0	2	1
515	1	2	0	0	0	0	2	0	2	2	0	0	0	0	0	0	1	1	1	0	2	1	1	1	1	1	1	1	1	1	0	0	1	1	0	2	0	0	0	0	0	0	0	2	1	1	0	1	1
516	1	1	0	0	0	0	2	2	1	1	0	0	0	0	0	0	0	0	2	0	2	0	2	0	0	0	1	1	1	1	1	1	1	2	0	2	1	0	0	1	0	0	0	1	0	0	0	0	2
517	1	0	0	0	0	1	1	1	1	1	1	1	1	0	0	1	0	0	0	1	2	1	2	0	0	0	2	0	0	2	0	1	1	2	0	2	1	0	0	0	1	0	0	1	0	0	0	1	1
518	1	0	0	0	0	1	1	2	2	2	0	1	1	0	0	1	0	1	1	1	2	1	1	0	0	0	1	1	2	0	1	0	2	0	1	2	1	0	1	1	0	0	1	2	0	0	0	1	1
519	1	1	0	0	0	0	2	1	2	2	0	0	0	0	0	0	0	0	2	0	2	0	2	0	0	1	2	1	1	1	2	1	1	1	0	2	0	0	0	2	0	1	0	1	1	0	0	2	1
520	1	0	0	0	0	0	2	2	1	0	0	1	0	0	0	0	1	1	1	1	1	0	2	0	0	1	1	0	0	2	1	1	1	1	1	1	2	0	0	0	0	0	0	1	0	0	0	1	1
521	0	1	0	0	0	1	1	2	0	0	1	0	0	0	0	0	0	0	1	0	0	0	2	0	0	2	2	1	1	2	0	1	2	0	0	2	0	0	0	2	0	1	0	2	1	2	0	0	1
522	1	1	0	0	0	0	2	0	2	2	0	0	0	0	0	0	0	1	1	1	1	2	1	1	1	1	0	1	1	0	1	2	2	0	1	1	1	0	0	0	0	0	0	2	0	1	0	1	1
523	1	1	0	0	0	1	2	2	1	1	0	0	1	0	0	0	1	2	0	2	2	0	2	0	0	1	1	1	1	1	0	2	2	0	1	1	2	2	0	0	0	1	0	2	1	1	0	2	0
524	1	2	0	0	0	0	2	2	2	1	0	0	0	0	0	0	0	1	1	1	1	0	2	0	0	1	1	0	2	0	0	1	1	1	0	2	2	0	0	2	1	0	0	0	0	0	1	2	0
525	0	2	0	0	0	0	2	1	1	1	0	0	0	0	0	0	0	1	2	1	2	0	2	0	0	1	2	0	0	2	0	1	1	1	0	2	0	0	0	1	1	0	1	2	1	0	0	1	1
526	1	0	0	0	0	2	2	2	1	1	0	1	1	0	0	0	0	0	1	2	1	1	0	1	1	0	2	0	0	2	1	2	2	0	1	1	2	1	1	0	0	0	0	1	1	0	0	0	2
527	1	2	0	0	0	0	2	2	1	0	0	0	2	1	0	0	0	1	1	0	1	0	2	0	0	0	2	1	1	1	2	1	1	1	0	1	2	0	0	2	1	0	1	2	0	0	0	0	2
528	1	0	0	0	0	0	2	2	1	1	1	0	1	1	0	0	0	1	1	0	2	1	2	0	0	1	1	0	2	0	0	2	2	1	0	2	0	0	0	2	0	0	0	1	0	1	0	1	1
529	1	1	0	0	0	0	1	1	1	1	1	1	0	0	0	0	0	0	2	1	2	1	2	0	0	1	2	0	0	1	1	1	2	2	0	2	2	2	0	0	0	0	0	0	0	0	0	0	2
530	1	1	0	0	0	0	1	2	0	0	1	0	0	0	0	0	0	0	1	1	1	1	2	0	0	0	1	1	1	1	0	1	1	1	1	1	0	0	0	2	0	0	0	2	0	1	0	1	1
531	1	0	0	0	0	2	2	0	2	2	0	1	0	0	0	0	0	2	2	0	2	0	1	1	1	1	2	0	0	1	0	0	0	2	0	1	2	0	0	2	0	0	0	2	0	0	0	1	1
532	0	2	0	0	0	0	1	0	2	2	0	1	1	0	0	0	0	0	2	0	2	0	2	0	0	2	2	0	0	2	0	1	1	1	1	1	2	0	0	1	0	0	1	2	1	1	0	2	0
533	1	2	0	0	0	0	1	2	0	0	0	0	1	2	0	0	0	1	0	0	0	0	2	0	0	1	2	1	1	1	0	1	1	1	0	2	2	1	1	0	0	0	1	2	1	1	0	1	1
534	1	0	0	0	0	0	2	0	1	1	1	0	0	0	0	0	0	2	1	1	1	0	2	0	0	2	2	1	1	1	2	0	0	2	0	2	2	0	1	1	0	0	0	1	0	0	0	0	2
535	1	1	0	0	0	1	2	2	2	1	0	0	1	1	0	1	0	0	1	1	2	1	1	0	0	0	2	2	2	2	0	0	1	1	0	2	2	2	0	0	0	0	0	2	1	1	0	0	1
536	0	1	0	0	0	0	2	1	2	1	0	0	0	0	0	0	1	2	0	2	2	0	2	0	0	1	1	0	0	1	1	1	1	1	1	1	2	0	0	1	0	1	0	1	1	0	0	2	0
537	1	1	1	1	1	1	2	1	2	0	0	1	2	1	0	0	0	1	1	1	1	0	2	0	0	1	1	0	1	1	0	0	0	1	1	1	1	0	0	1	0	0	1	1	1	1	0	0	2
538	0	2	0	0	0	0	1	2	1	1	0	0	0	0	0	0	0	1	1	1	2	0	2	0	0	1	1	1	1	1	0	0	1	2	0	2	2	1	0	1	0	1	0	1	1	0	0	1	0
539	0	2	0	0	0	0	1	2	1	1	1	0	1	0	1	1	0	1	2	0	2	1	2	0	0	0	1	0	0	0	0	1	1	1	1	1	2	0	1	0	0	0	1	1	1	1	0	1	1
540	0	2	0	0	0	0	2	2	1	1	0	0	2	2	0	1	1	1	1	1	1	0	1	0	0	1	0	0	1	0	0	0	1	2	0	2	2	0	1	1	0	0	0	2	0	2	0	0	2
541	1	1	0	0	0	0	2	1	2	1	0	0	0	0	0	0	0	1	1	0	2	1	2	0	0	0	2	1	1	1	2	2	2	1	0	2	1	1	1	0	0	0	1	1	1	1	0	0	2
542	1	0	0	0	0	2	2	1	2	2	0	0	0	0	0	0	1	2	1	0	1	0	2	0	0	2	1	1	2	0	1	0	0	2	1	1	0	0	0	1	0	0	0	1	0	0	0	1	1
543	0	2	0	0	0	0	1	1	2	2	0	1	2	1	0	0	0	1	2	0	2	0	1	0	0	0	1	0	0	1	1	2	2	1	1	1	1	1	1	0	0	0	0	1	0	1	0	1	0
544	1	1	1	1	1	1	2	1	2	2	0	0	0	0	0	0	0	0	1	0	2	0	2	0	0	0	2	0	0	1	0	1	1	1	0	2	1	1	1	0	0	1	0	2	0	1	1	1	1
545	1	1	0	0	0	0	2	2	2	1	0	0	1	0	0	0	0	0	2	0	2	1	2	0	0	1	2	0	0	2	0	0	0	2	0	2	1	0	0	1	1	0	0	2	1	0	0	1	1
546	0	1	0	0	0	0	2	2	1	1	0	1	1	0	0	0	0	1	1	0	2	0	2	0	0	1	0	1	2	0	0	1	1	2	0	2	2	1	0	0	0	0	2	2	2	1	0	0	1
547	1	0	0	0	0	1	1	1	2	2	0	1	1	0	0	0	1	1	1	0	2	1	2	0	0	0	2	0	0	0	0	1	1	1	0	1	0	0	0	1	0	0	0	2	0	0	0	1	1
548	1	1	1	1	1	1	1	1	0	0	1	1	1	1	0	0	0	2	2	0	2	1	1	1	1	1	1	1	1	1	1	1	1	2	0	2	2	0	1	0	0	0	1	1	1	1	0	2	0
549	1	2	0	0	0	0	2	1	1	1	0	1	2	2	0	0	0	0	0	1	1	1	2	0	0	0	1	1	1	1	1	1	1	0	2	0	0	1	0	1	0	0	1	2	1	0	0	1	0
550	1	0	0	0	0	1	2	2	1	0	1	1	1	1	0	0	0	2	2	1	2	0	2	0	0	1	0	2	2	0	0	1	2	1	2	1	1	0	1	1	0	1	0	1	1	0	0	1	1
551	1	0	0	0	0	0	1	2	0	0	1	0	1	1	0	0	0	1	2	1	2	1	0	1	1	0	1	0	0	1	1	1	1	2	0	2	2	1	0	1	0	1	0	2	0	2	0	0	2
552	1	1	0	0	0	0	0	2	1	1	0	0	1	1	0	0	0	0	1	1	2	0	1	0	0	2	1	0	0	1	0	1	1	0	2	0	0	1	0	1	0	2	0	2	1	0	0	0	2
553	1	1	0	0	0	1	1	2	1	0	1	1	2	1	0	0	0	2	1	1	2	1	2	0	0	2	2	0	0	1	0	0	0	2	0	2	2	1	0	1	0	0	0	0	1	0	0	1	1
554	1	2	0	0	0	0	1	0	2	2	0	1	1	0	0	1	1	1	1	1	1	1	0	1	1	0	1	0	0	2	0	2	2	0	1	1	2	0	0	1	1	0	0	2	1	1	0	1	1
555	1	0	0	0	0	1	1	2	0	0	2	0	1	1	0	0	1	1	1	0	2	1	2	0	0	0	2	1	1	1	2	1	2	1	2	1	1	0	0	2	1	1	0	1	1	0	0	1	1
556	1	2	0	0	0	0	2	1	2	1	0	0	1	0	0	0	0	0	1	0	1	0	2	0	0	1	1	1	2	0	1	1	2	1	1	1	0	0	0	2	0	0	0	1	0	0	0	0	1
557	0	2	0	0	0	0	2	1	2	1	0	0	1	1	0	0	1	1	1	1	1	0	2	0	0	1	1	0	1	1	0	2	2	2	0	2	1	0	0	2	1	0	0	1	0	1	0	1	1
558	0	1	0	0	0	0	1	2	0	0	0	0	0	0	0	0	0	1	2	0	2	0	2	0	0	1	2	0	0	2	1	2	2	2	0	2	0	0	0	2	0	0	1	1	1	0	0	1	1
559	1	0	0	0	0	0	1	2	1	0	1	1	1	0	0	0	1	2	1	0	1	2	2	0	0	0	1	0	1	1	1	1	2	0	0	2	2	0	0	1	0	0	1	1	1	1	0	1	1
560	1	0	0	0	0	0	2	2	1	0	0	0	1	0	0	0	0	1	2	0	2	0	2	0	0	1	2	0	1	1	1	0	2	0	1	2	2	0	0	1	0	1	1	2	0	0	0	0	1
561	1	1	0	0	0	0	2	0	1	1	1	0	0	0	0	0	0	0	1	0	0	0	2	0	0	1	1	1	1	1	0	1	1	1	1	1	1	1	0	1	0	0	1	1	1	0	0	2	1
562	1	1	0	0	0	0	2	1	2	2	0	0	0	0	0	0	0	2	1	0	1	0	1	0	0	1	1	1	2	1	0	0	0	1	1	1	1	0	1	1	0	0	1	1	1	0	0	1	1
563	1	1	0	0	0	0	1	2	1	1	0	0	0	0	0	0	0	1	1	0	2	0	1	0	0	1	2	1	1	2	0	2	2	0	1	0	1	0	0	1	0	0	0	1	1	1	0	2	1
564	1	1	0	0	0	0	2	0	2	1	0	0	0	0	0	0	1	1	2	1	2	0	2	0	0	1	0	0	1	1	0	0	0	1	0	2	1	0	0	2	1	0	0	2	0	1	0	1	1
565	1	1	1	1	1	1	1	1	1	1	1	0	0	0	0	0	0	0	1	0	1	1	2	0	0	0	0	0	1	0	0	1	2	0	0	2	1	0	0	1	1	0	0	1	0	1	0	2	1
566	1	0	0	0	0	1	1	2	1	0	1	0	1	1	0	0	0	1	0	1	1	1	2	0	0	1	2	1	1	0	1	2	2	1	1	1	2	1	0	0	0	1	0	2	1	0	0	2	0
567	0	1	0	0	0	1	2	1	1	1	0	0	1	1	0	0	0	2	1	0	1	0	2	0	0	2	2	1	1	2	0	0	0	1	1	1	1	0	0	1	0	0	1	2	1	0	0	1	2
568	1	2	0	0	0	0	1	1	1	1	0	0	0	0	0	0	0	2	0	2	0	0	2	0	0	0	2	0	1	0	0	1	2	2	0	2	1	1	0	1	0	0	0	2	0	1	0	2	0
569	1	1	0	0	0	0	0	2	0	0	1	0	0	0	0	0	0	0	1	1	2	0	1	1	1	1	1	0	0	1	0	1	1	1	1	1	0	0	0	2	0	0	0	1	0	0	0	1	1
570	1	0	0	0	0	1	2	1	2	1	0	2	2	0	0	0	0	0	0	1	1	0	2	0	0	1	2	1	1	1	2	1	1	2	0	2	1	0	0	2	0	1	0	2	0	2	0	1	0
571	1	2	1	0	0	0	2	1	1	1	0	0	1	1	0	1	0	0	2	0	2	0	1	1	1	0	2	0	0	2	1	1	1	1	0	2	2	0	0	2	1	0	0	0	2	1	0	1	1
572	1	1	0	0	0	0	1	1	0	0	1	0	0	0	0	0	0	0	0	1	0	0	1	0	0	2	0	0	1	1	0	0	0	2	0	2	2	2	0	0	0	0	0	1	1	0	0	1	1
573	1	1	0	0	0	1	1	2	1	1	0	0	0	0	0	0	0	0	1	2	1	0	2	0	0	0	1	1	2	0	1	1	1	1	1	1	2	0	0	0	0	0	0	0	0	0	0	0	1
574	1	2	0	0	0	0	2	2	0	0	1	0	0	1	0	0	0	1	2	0	2	0	2	0	0	2	2	0	0	2	0	1	2	1	1	1	0	0	0	0	0	1	0	1	2	0	0	2	0
575	1	1	0	0	0	0	2	2	2	1	0	0	2	1	1	1	0	1	1	0	2	0	1	0	0	2	2	0	0	2	2	1	1	1	1	1	1	0	1	1	1	0	0	1	0	0	0	0	1
576	1	2	0	0	0	0	1	1	1	1	2	1	2	1	0	1	0	1	1	0	2	1	1	0	0	1	1	0	1	1	0	2	2	0	2	0	2	1	1	2	2	0	1	2	1	0	0	1	1
577	1	0	0	0	0	0	1	1	1	1	1	0	1	1	0	0	0	0	2	0	2	0	0	0	0	0	1	0	0	1	1	2	2	0	2	0	2	0	0	0	0	0	0	0	2	0	0	1	2
578	1	1	0	0	0	0	2	0	1	1	0	1	1	0	0	0	1	1	0	1	1	1	2	0	0	2	1	1	1	1	1	1	2	1	1	1	1	0	0	2	1	0	2	2	1	1	0	2	0
579	0	2	0	0	0	0	2	1	2	2	0	0	0	0	0	0	0	0	1	0	1	0	1	1	1	0	1	1	1	1	0	1	1	1	1	1	2	1	0	1	0	0	1	2	1	1	0	2	0
580	1	2	1	0	0	0	2	1	2	2	0	1	2	2	0	0	0	0	0	2	0	1	2	0	0	2	1	0	1	1	0	1	1	1	0	2	1	0	0	1	0	0	0	1	0	0	0	0	2
581	1	0	0	0	0	0	1	2	1	0	1	1	0	0	0	0	0	0	2	0	2	1	2	0	0	1	2	1	1	1	2	1	1	0	1	1	2	0	0	1	0	0	0	0	1	0	0	0	1
582	1	1	0	0	0	0	2	1	1	1	0	0	1	1	0	0	0	0	1	1	1	1	2	0	0	2	2	0	0	2	0	1	1	1	0	2	2	1	1	1	1	0	1	2	1	1	0	1	1
583	1	1	0	0	0	0	1	1	1	1	0	0	0	0	0	0	0	0	0	2	0	0	2	0	0	2	1	1	2	0	1	1	1	1	0	2	0	0	0	2	0	0	0	2	1	0	0	2	0
584	1	2	1	0	0	0	2	0	2	2	0	0	0	0	0	0	0	0	1	0	2	1	1	1	1	1	1	1	2	0	1	2	2	1	2	0	2	0	0	1	0	0	0	1	0	0	0	1	1
585	1	0	0	0	0	1	2	1	2	1	0	0	0	0	0	0	0	1	0	1	2	0	2	0	0	1	1	0	0	1	0	1	2	2	1	2	1	1	0	1	0	0	2	2	2	1	0	2	1
586	1	1	1	0	0	0	2	2	1	1	0	1	1	1	0	0	0	2	1	1	2	0	2	0	0	1	2	0	0	1	1	2	1	2	0	2	1	0	0	0	0	0	0	2	0	0	0	0	1
587	1	1	0	0	0	0	2	1	2	2	0	0	0	0	0	0	1	2	2	0	1	0	2	0	0	1	1	0	1	1	0	2	2	0	0	2	1	0	0	2	1	0	0	0	2	0	0	2	0
588	1	0	1	0	1	0	2	1	2	2	0	0	0	0	0	0	0	1	1	1	1	0	1	0	0	1	1	0	2	0	0	0	1	2	0	2	2	0	0	0	0	0	1	2	0	0	0	2	1
589	1	0	0	0	0	0	2	1	2	1	0	1	1	0	0	0	0	0	0	0	0	1	1	0	0	1	1	0	0	2	1	0	2	1	0	2	2	1	1	1	1	0	0	1	0	0	0	2	1
590	1	0	0	0	0	1	2	0	2	2	0	0	0	0	0	0	0	0	2	1	2	0	1	1	1	2	2	0	0	2	0	1	1	1	0	2	1	0	0	1	0	0	0	1	0	0	0	2	0
591	1	1	0	0	0	0	2	2	2	1	0	0	0	0	0	0	0	0	0	1	0	0	2	0	0	2	1	0	1	1	1	1	1	1	1	1	0	1	0	1	0	0	0	0	0	0	0	0	1
592	1	2	0	0	0	0	2	0	2	2	0	1	1	0	0	0	0	0	1	0	1	1	2	0	0	0	2	1	1	2	0	1	2	1	1	1	1	1	0	1	0	0	0	1	0	0	0	2	0
593	1	2	0	0	0	0	2	0	2	1	0	1	1	0	0	0	0	0	1	1	1	0	2	0	0	0	1	1	1	1	0	1	1	1	1	1	2	0	0	0	0	0	1	2	1	0	0	2	2
594	1	1	0	0	0	0	2	1	2	1	0	0	1	1	0	0	0	0	2	0	2	1	0	1	1	0	2	1	1	1	2	0	0	2	0	2	1	0	0	2	0	1	0	1	1	1	0	0	1
595	1	2	1	1	1	1	2	0	2	2	0	0	0	0	0	0	0	0	2	1	2	0	2	0	0	1	0	1	2	0	0	0	2	2	0	2	2	0	0	0	0	0	1	2	2	0	0	1	0
596	1	1	0	0	0	0	2	2	2	0	0	1	1	2	0	0	0	0	0	1	2	0	1	0	0	1	0	0	1	1	0	1	1	1	2	1	1	1	1	0	0	0	1	2	2	2	0	2	0
597	1	2	0	0	0	0	2	1	1	1	0	0	0	0	0	0	0	0	0	1	2	0	2	0	0	0	1	0	0	2	1	1	2	2	0	2	2	0	0	1	0	0	0	2	0	0	0	0	2
598	1	1	0	0	0	0	2	1	2	2	0	2	2	0	0	0	0	0	1	1	2	0	1	0	0	0	1	1	1	1	1	0	1	1	1	1	1	1	0	1	0	0	0	2	0	0	0	2	0
599	0	1	0	0	0	0	2	0	2	2	0	0	1	2	0	0	1	2	1	1	2	0	1	0	0	1	2	0	0	2	1	1	1	1	1	1	1	0	0	2	0	0	1	1	1	0	0	2	1
600	1	2	1	0	1	0	2	2	1	0	0	0	0	0	0	0	0	0	1	0	2	0	2	0	0	1	1	1	1	1	1	2	2	1	0	2	1	0	0	1	1	0	0	2	0	0	0	2	0
601	1	1	0	0	0	0	2	2	1	1	0	0	1	0	1	1	0	0	1	0	1	0	2	0	0	1	1	0	1	1	1	1	1	0	2	0	2	1	0	0	0	0	0	1	0	0	1	0	1
602	1	0	0	0	0	0	1	1	1	1	0	0	0	0	0	0	1	1	1	0	1	0	2	0	0	1	1	1	2	0	1	0	2	2	0	2	2	0	0	1	1	0	2	2	2	1	0	0	2
603	1	2	1	0	0	0	1	1	0	0	1	0	0	0	0	0	0	0	1	1	1	0	2	0	0	0	1	0	0	1	1	1	0	0	0	2	0	0	0	1	0	0	0	1	0	0	0	0	2
604	1	1	0	0	0	1	2	2	1	1	0	1	2	2	0	0	0	0	0	1	2	1	2	0	0	2	1	1	1	1	0	1	2	1	1	1	0	0	0	2	0	1	0	2	0	0	0	1	2
605	1	0	0	0	0	0	2	2	1	1	1	0	0	0	0	0	1	1	0	1	1	0	2	0	0	0	2	1	1	2	1	1	2	2	0	2	1	0	0	0	0	0	0	2	0	0	0	1	1
606	1	2	0	0	0	0	2	2	1	0	0	1	1	0	0	0	0	1	1	1	0	1	2	0	0	1	1	1	1	1	0	2	2	0	2	0	2	0	0	1	0	0	0	1	0	1	0	2	1
607	0	0	1	0	0	1	1	2	1	1	1	0	0	0	0	0	0	0	2	0	2	0	2	0	0	1	2	0	0	2	0	1	1	1	1	1	0	0	0	2	0	1	0	1	0	1	0	2	0
608	1	1	0	0	0	0	1	2	0	0	1	0	0	0	0	0	0	0	1	0	1	1	1	1	1	1	1	1	1	1	1	1	1	2	1	1	2	1	0	1	0	1	0	2	0	1	0	1	1
609	1	0	0	0	0	0	2	1	2	0	0	1	1	0	0	0	0	2	2	0	2	1	2	0	0	0	0	0	0	1	0	0	1	2	0	2	2	0	0	0	0	1	0	2	1	1	0	2	1
610	1	1	0	0	0	1	2	2	2	1	0	0	1	0	0	0	0	1	1	1	2	0	2	0	0	1	1	0	0	2	0	2	2	2	0	2	2	0	0	1	0	0	0	0	1	0	0	1	1
611	1	0	0	0	0	0	2	1	2	1	0	1	1	0	0	0	0	0	1	1	2	0	2	0	0	2	0	0	1	0	0	1	1	2	0	2	0	0	1	1	0	0	0	0	0	0	0	0	2
612	1	1	0	0	0	0	1	2	0	0	1	0	0	0	0	0	0	0	0	1	0	1	2	0	0	1	0	1	2	0	0	2	2	2	0	2	1	0	0	2	0	0	2	2	2	1	0	2	0
613	0	1	0	0	0	0	2	1	2	2	0	0	1	1	0	0	0	1	2	1	2	1	2	0	0	0	1	1	1	1	0	1	1	1	1	1	2	0	0	0	0	0	1	1	0	0	0	0	1
614	1	0	0	0	0	2	1	1	1	1	0	0	1	0	0	0	0	1	1	0	2	1	0	0	0	0	1	1	1	1	1	1	2	1	1	1	1	1	0	1	0	1	0	2	1	2	0	1	1
615	1	1	0	0	0	0	2	1	2	2	0	0	1	0	1	1	0	0	1	1	2	0	1	0	0	0	1	1	1	1	1	2	2	2	0	2	0	0	0	2	0	0	0	2	1	0	0	0	2
616	1	0	0	0	0	1	2	2	2	1	0	1	1	1	0	0	0	1	1	0	2	0	2	0	0	2	2	0	0	1	1	2	2	1	0	2	1	0	0	0	0	0	0	0	0	0	0	2	0
617	0	1	0	0	0	0	1	1	1	1	1	0	0	0	0	0	0	1	1	1	1	1	0	0	0	1	1	0	1	1	0	1	1	1	1	1	1	0	0	1	1	0	0	1	0	0	0	0	2
618	1	2	0	0	0	0	2	2	1	0	0	1	2	1	0	0	0	0	1	1	1	0	1	0	0	2	1	1	1	1	1	1	1	1	1	1	1	0	0	1	0	0	0	1	1	0	0	1	0
619	1	1	0	0	0	1	2	1	2	1	0	1	2	1	0	1	0	1	1	1	1	0	2	0	0	1	1	0	0	2	0	2	2	2	0	2	2	0	0	1	0	0	0	1	0	0	0	2	1
620	1	2	0	0	0	0	1	2	1	0	1	0	0	0	0	0	0	0	1	1	1	0	2	0	0	1	2	0	0	2	1	0	1	1	0	2	2	0	0	1	1	0	0	2	0	0	0	2	0
621	0	0	0	0	0	0	2	1	2	1	0	0	1	0	0	1	0	0	1	0	2	1	1	1	1	1	1	0	0	1	0	1	1	2	0	2	2	0	1	1	0	0	0	1	0	0	1	0	1
622	1	0	0	0	0	1	2	1	2	2	0	1	2	2	0	0	0	1	1	1	2	1	1	0	0	0	1	0	1	1	0	2	2	0	1	1	1	0	0	2	0	0	0	1	0	1	0	1	1
623	1	2	0	0	0	0	2	2	1	1	0	0	0	0	0	0	0	1	1	1	1	0	1	0	0	2	2	0	0	2	1	0	0	1	1	1	1	0	1	1	0	0	0	2	0	0	0	1	1
624	1	1	0	0	0	0	1	2	1	0	1	0	1	1	0	0	0	1	1	0	2	1	1	0	0	2	0	1	1	1	0	0	0	2	0	2	1	0	0	2	0	0	1	2	1	2	0	1	1
625	0	0	0	0	0	1	2	2	1	1	0	0	0	0	0	0	0	0	2	0	2	0	1	0	0	2	1	0	0	1	1	2	2	2	0	2	2	0	1	0	0	0	1	1	1	2	0	1	2
626	1	2	1	1	1	1	1	1	1	1	1	1	1	1	0	0	0	1	2	0	2	1	0	1	1	0	1	1	1	1	1	0	0	1	1	1	2	1	0	0	0	0	0	1	0	0	0	1	1
627	1	0	0	0	0	1	0	1	1	1	1	0	1	0	1	1	0	1	1	0	2	1	2	0	0	1	2	1	1	1	2	1	2	2	0	2	2	1	0	0	0	0	0	2	0	0	0	1	1
628	1	2	0	0	0	0	2	1	2	0	0	0	0	0	0	0	0	0	0	1	2	0	2	0	0	1	2	0	0	1	0	0	1	1	0	2	1	0	0	1	0	0	1	2	1	2	0	0	1
629	0	1	0	0	0	1	2	1	1	1	0	0	1	1	0	0	0	0	1	1	2	0	2	0	0	0	2	0	0	0	0	1	1	2	1	1	1	0	0	1	0	0	0	1	0	0	0	2	0
630	1	0	0	0	0	2	2	1	1	1	0	1	1	0	0	0	0	0	2	0	2	0	1	0	0	1	2	0	0	2	0	1	1	1	1	1	1	0	0	1	0	0	0	0	1	0	0	0	2
631	1	2	0	0	0	0	2	0	2	2	0	0	0	0	0	0	0	1	0	2	1	1	2	0	0	0	1	1	1	1	0	1	1	2	0	2	0	0	0	1	1	0	0	2	0	1	0	0	1
632	0	0	0	0	0	0	1	1	1	1	1	0	1	1	0	0	0	2	1	1	1	1	2	0	0	0	1	0	1	1	1	2	2	0	1	1	2	0	0	0	0	0	2	2	2	1	0	1	1
633	1	2	0	0	0	0	1	1	2	2	0	0	1	1	0	0	0	0	2	0	2	0	2	0	0	1	1	0	0	1	0	1	1	1	0	2	1	0	0	1	0	0	1	2	1	1	0	1	2
634	0	1	0	0	0	0	1	1	1	1	1	1	1	0	0	0	0	1	2	1	2	0	2	0	0	1	1	0	1	0	0	1	1	2	0	2	1	0	0	2	0	0	1	1	1	0	0	2	0
635	0	0	1	0	1	0	1	2	0	0	0	0	0	0	0	0	0	0	0	1	2	1	2	0	0	1	2	0	0	2	1	2	2	0	1	1	0	0	0	2	0	0	0	0	0	0	0	2	0
636	1	1	0	0	0	1	1	2	0	0	2	1	1	0	0	0	0	0	1	1	2	1	2	0	0	0	2	0	0	2	0	1	1	1	0	2	1	0	0	1	0	2	0	2	1	1	0	2	0
637	1	0	0	0	0	0	2	1	2	2	0	0	0	0	0	0	0	2	0	2	0	0	2	0	0	1	1	1	1	1	0	1	1	1	1	1	1	0	0	2	1	0	0	2	0	0	0	2	0
638	1	0	0	0	0	0	2	2	2	2	0	0	1	1	0	0	0	2	2	0	2	0	2	0	0	1	1	1	1	1	0	1	1	2	0	2	2	0	0	0	0	0	1	2	1	1	0	2	0
639	1	2	0	0	0	0	1	1	1	0	1	0	1	1	0	0	0	1	0	1	0	1	0	1	1	1	2	1	1	1	2	1	2	2	0	2	1	1	0	1	0	0	0	0	0	0	0	1	2
640	1	1	0	0	0	0	1	1	1	1	1	1	2	2	0	0	0	1	0	2	1	2	0	1	1	1	1	0	0	1	1	0	0	2	0	2	0	0	0	2	0	0	0	0	0	0	0	2	0
641	1	1	0	0	0	0	2	2	1	0	0	0	1	1	0	1	0	0	0	1	1	0	2	0	0	1	2	1	1	1	2	1	1	1	1	1	1	0	0	1	0	0	0	1	0	0	0	0	1
642	1	1	1	1	1	1	2	1	2	2	0	1	1	0	0	0	0	1	1	1	1	0	0	0	0	0	1	1	2	1	0	1	2	2	0	2	1	1	0	1	0	0	1	2	1	1	0	1	1
643	1	1	0	0	0	0	2	2	1	0	0	0	1	0	1	1	0	1	2	0	2	0	2	0	0	0	1	0	0	1	1	1	1	1	1	1	1	0	0	1	0	1	0	1	1	0	0	0	1
644	1	1	0	0	0	0	1	2	0	0	0	0	1	1	0	0	0	1	0	1	2	0	2	0	0	2	0	1	2	0	0	1	1	1	1	1	1	0	0	1	0	0	1	2	1	0	0	1	2
645	1	1	0	0	0	0	1	2	1	1	1	0	0	0	0	0	0	0	1	1	2	0	2	0	0	2	2	0	0	1	0	1	1	2	0	2	2	0	1	0	0	1	0	1	1	0	0	2	1
646	0	1	1	0	0	0	2	2	1	1	0	0	1	1	0	0	0	1	0	1	1	1	1	1	1	0	1	0	2	0	0	0	0	2	0	2	1	0	0	1	0	0	0	2	1	1	0	2	0
647	1	2	0	0	0	0	2	1	2	1	0	1	2	2	0	0	0	0	1	1	1	0	2	0	0	1	2	0	1	0	0	2	2	0	2	0	1	0	0	1	0	0	0	1	0	0	0	1	0
648	1	1	0	0	0	0	1	2	1	0	1	0	1	1	0	1	0	0	1	0	1	0	2	0	0	0	2	0	1	0	0	0	0	2	0	2	1	0	0	1	0	0	0	0	0	0	0	0	2
649	1	1	0	0	0	0	0	2	0	0	1	0	1	1	0	0	0	0	0	1	1	1	2	0	0	2	1	1	1	1	0	1	2	1	1	1	1	0	0	2	0	0	0	1	0	0	0	0	2
650	1	1	0	0	0	0	2	1	2	0	0	0	1	0	0	0	0	0	1	1	1	1	2	0	0	1	2	0	0	1	1	1	1	2	0	2	1	0	0	1	0	1	0	2	0	2	0	2	0
651	1	1	0	0	0	0	1	2	0	0	0	1	1	0	0	0	0	0	2	0	1	1	1	1	1	1	1	0	0	1	1	1	1	2	0	2	2	0	0	1	0	0	0	2	1	1	0	2	0
652	1	0	0	0	0	0	2	0	2	2	0	0	0	0	0	0	0	1	0	0	0	0	2	0	0	1	2	0	0	1	1	1	1	1	0	2	1	1	0	1	0	0	1	2	1	1	0	0	1
653	1	1	0	0	0	0	1	1	1	1	1	1	1	0	0	1	0	0	0	0	1	1	2	0	0	0	1	1	1	1	1	2	2	1	0	2	0	1	0	1	0	0	0	0	0	0	0	2	1
654	1	1	0	0	0	0	1	1	2	2	0	0	0	0	0	0	0	1	1	1	2	0	1	0	0	2	2	1	1	2	0	1	1	1	1	1	1	0	0	1	0	0	0	1	0	1	0	1	1
655	1	1	0	0	0	0	1	1	1	1	1	1	2	0	0	0	0	0	1	1	2	1	2	0	0	0	2	0	0	2	0	0	0	2	1	1	1	1	1	0	0	1	0	2	1	0	0	1	1
656	1	2	0	0	0	0	1	2	2	2	0	0	0	0	0	0	0	1	1	0	2	1	2	0	0	1	2	0	0	2	1	0	0	2	0	2	2	0	0	1	0	0	0	2	1	1	0	1	0
657	1	0	0	0	0	0	2	0	2	2	0	0	2	2	0	0	0	1	2	0	2	0	2	0	0	1	2	0	0	1	1	1	1	0	2	0	2	0	1	0	0	2	0	2	0	0	0	2	0
658	0	1	0	0	0	0	2	1	2	1	0	0	2	1	1	1	0	0	2	0	2	0	2	0	0	2	1	0	0	1	1	1	1	2	0	2	2	1	1	0	0	2	0	2	1	1	0	0	2
659	1	1	1	0	0	0	2	0	2	2	0	1	2	1	0	0	1	2	0	2	2	1	1	1	1	2	1	2	2	0	1	1	1	2	0	2	1	0	0	1	1	1	0	1	1	1	0	0	1
660	1	2	0	0	0	0	2	2	2	1	0	0	0	0	0	0	0	1	2	0	2	0	2	0	0	1	1	0	1	1	0	0	0	2	0	2	2	0	0	1	0	0	1	2	1	1	0	1	1
661	1	2	0	0	0	0	2	2	0	0	0	0	1	1	0	0	0	0	1	0	1	1	1	1	1	2	1	0	0	1	0	1	1	1	1	1	1	0	1	1	0	0	0	1	0	0	0	2	0
662	1	1	0	0	0	0	1	2	0	0	0	0	0	0	0	0	0	1	0	0	1	0	2	0	0	2	1	0	1	1	0	2	2	2	0	2	1	0	0	1	0	0	0	2	1	1	0	1	1
663	1	0	0	0	0	1	1	1	1	1	1	0	1	1	0	0	0	1	2	0	2	0	2	0	0	2	1	0	0	1	0	0	0	1	2	0	1	0	0	0	0	2	0	2	0	0	0	2	0
664	1	2	0	0	0	0	2	2	0	0	0	0	0	0	0	0	0	0	1	1	1	0	1	0	0	1	2	0	0	2	1	1	1	1	1	1	0	0	0	1	0	0	1	2	1	0	0	0	2
665	0	0	0	0	0	0	2	0	2	2	0	0	2	2	0	0	0	1	0	1	0	0	1	0	0	2	2	0	0	2	0	2	2	2	1	1	0	0	0	2	0	0	0	1	1	1	0	1	1
666	1	2	0	0	0	0	1	2	1	1	1	0	0	0	0	0	0	0	1	0	1	0	2	0	0	1	2	0	0	2	1	0	0	2	0	1	1	0	0	2	0	2	0	2	0	0	0	0	2
667	1	0	0	0	0	0	2	2	1	1	1	0	0	0	0	0	1	1	1	0	2	1	1	1	1	0	1	1	1	1	1	1	1	2	0	2	2	0	0	0	1	0	0	2	0	1	0	0	2
668	1	2	0	0	0	0	2	0	1	1	1	0	0	0	0	0	0	1	1	1	1	0	2	0	0	1	2	0	0	2	0	0	1	2	0	2	1	0	1	1	0	1	0	2	1	1	0	1	2
669	1	1	0	0	0	1	1	2	0	0	0	0	1	1	0	0	0	1	2	0	2	1	0	1	1	0	1	1	1	1	1	2	2	2	0	2	0	0	0	1	0	1	0	1	1	0	0	2	2
670	1	1	0	0	0	0	2	2	2	1	0	0	1	1	0	0	0	0	0	1	0	0	2	0	0	1	1	0	0	2	0	1	1	1	0	2	2	0	1	1	1	0	1	2	1	1	0	2	1
671	1	1	0	0	0	1	1	2	0	0	1	0	1	1	0	0	0	1	1	1	2	0	1	0	0	0	1	0	0	1	1	0	0	2	0	2	1	1	0	2	0	0	0	0	0	0	0	2	0
672	1	2	0	0	0	0	2	0	2	2	0	0	1	1	0	0	0	1	1	0	1	0	2	0	0	1	2	0	0	1	0	1	2	1	1	1	2	1	0	0	0	0	1	1	1	0	0	1	1
673	1	1	0	0	0	0	2	1	2	2	0	0	1	0	0	0	1	0	2	1	2	0	2	0	0	2	1	1	1	1	0	0	0	2	0	2	2	0	0	0	0	0	0	2	1	0	0	1	1
674	1	0	0	0	0	0	2	1	2	1	0	0	0	0	0	0	0	2	2	0	2	0	2	0	0	1	1	0	0	1	0	0	0	2	0	2	1	0	0	1	0	0	1	1	1	0	0	2	1
675	1	1	1	0	0	1	1	1	2	2	0	1	1	0	0	0	0	2	1	1	1	0	2	0	0	1	2	0	0	1	0	1	1	2	0	2	2	0	0	1	1	0	0	2	0	0	0	2	1
676	1	2	0	0	0	0	2	2	1	0	0	0	0	0	0	0	0	0	0	1	2	1	1	0	0	0	1	0	0	1	1	1	1	1	0	1	0	0	0	2	0	0	0	2	0	2	0	2	0
677	1	1	0	0	0	1	1	2	2	2	0	0	1	1	0	0	0	0	0	1	1	0	2	0	0	0	2	0	0	1	1	1	1	0	1	1	2	0	0	2	1	0	0	2	0	0	0	0	2
678	1	1	0	0	0	0	1	1	2	1	0	0	0	0	0	0	0	0	1	0	0	0	2	0	0	0	1	0	0	1	0	0	1	2	0	2	1	0	0	2	0	0	0	2	0	0	0	2	0
679	0	2	1	0	0	0	1	2	1	1	0	0	0	0	0	0	0	0	2	0	2	0	2	0	0	1	2	0	0	1	1	2	2	1	0	2	2	1	0	0	0	1	0	2	1	0	0	2	0
680	1	2	0	0	0	0	2	1	2	1	0	0	0	0	0	0	0	1	1	0	2	0	2	0	0	0	1	1	2	0	1	2	2	2	0	2	1	1	0	1	0	0	0	1	0	0	0	0	2
681	1	0	0	0	0	1	2	1	1	0	0	0	1	1	0	0	0	1	0	1	0	0	2	0	0	0	2	1	1	0	1	0	0	2	0	1	1	1	0	1	0	0	1	1	1	1	0	1	1
682	0	1	1	1	1	1	2	1	1	1	0	1	1	0	0	0	0	0	1	1	2	0	2	0	0	1	1	0	0	1	1	1	1	1	0	2	0	0	0	2	0	1	0	1	1	0	0	1	1
683	1	1	0	0	0	0	2	2	1	1	0	0	0	0	0	0	0	0	1	1	2	1	1	1	1	1	0	0	1	1	0	2	2	1	0	2	1	1	0	1	0	0	0	2	1	1	0	1	0
684	0	1	0	0	0	0	2	2	2	1	0	0	0	0	0	0	0	1	2	0	2	0	2	0	0	2	1	1	1	1	1	1	1	1	1	1	1	0	0	1	0	0	1	2	1	2	0	2	0
685	1	0	0	0	0	0	1	1	2	2	0	0	0	0	0	0	0	1	2	0	2	0	2	0	0	1	1	0	1	1	1	1	1	1	1	1	2	1	0	1	0	0	0	2	0	1	0	2	0
686	1	0	0	0	0	1	1	1	0	0	1	0	1	1	0	0	0	1	2	1	2	0	2	0	0	1	0	0	1	1	0	1	1	2	0	2	2	0	0	1	1	0	0	1	0	0	0	2	0
687	1	1	0	0	0	0	1	1	2	2	0	0	1	1	0	0	0	0	1	1	1	1	2	0	0	0	2	0	0	2	0	2	2	0	1	0	1	0	0	1	0	1	0	1	0	1	0	2	0
688	1	1	0	0	0	1	2	1	2	1	0	0	1	1	0	0	0	0	2	0	2	0	1	1	1	1	2	0	0	1	1	1	1	1	1	1	2	0	0	2	0	0	1	1	1	0	0	0	1
689	1	1	0	0	0	0	2	2	2	0	0	1	1	0	0	0	1	0	2	1	2	0	1	0	0	1	1	1	1	1	1	1	1	1	1	1	1	0	0	1	0	0	1	2	1	0	0	0	2
690	0	1	0	0	0	0	2	2	1	0	0	0	1	1	0	0	0	0	2	0	2	1	1	1	1	0	1	0	1	1	0	2	2	1	0	2	2	0	0	0	0	0	0	1	0	0	0	0	2
691	1	0	0	0	0	0	1	2	1	1	0	0	0	0	0	0	0	1	1	0	2	1	2	0	0	1	1	0	1	1	0	1	2	2	0	2	1	0	0	1	0	1	1	2	1	1	0	0	0
692	1	0	0	0	0	1	1	2	1	0	1	0	0	0	0	0	0	0	0	0	1	0	2	0	0	1	1	1	2	0	1	1	1	1	1	1	2	0	1	1	0	0	0	1	0	0	0	1	1
693	1	1	0	0	0	1	2	2	1	1	0	0	0	0	0	0	0	0	2	1	2	0	2	0	0	1	2	0	0	2	0	1	1	0	2	1	1	0	0	2	0	0	1	2	0	0	0	2	0
694	1	2	0	0	0	0	2	2	0	0	1	1	1	1	0	0	0	1	2	0	2	0	2	0	0	2	1	0	1	1	0	0	0	2	0	2	0	0	0	1	0	1	0	1	1	0	0	0	1
695	1	2	0	0	0	0	1	2	0	0	1	0	0	0	0	0	0	2	1	1	2	1	1	0	0	0	1	2	2	1	1	2	2	2	0	2	2	0	0	1	0	0	0	1	0	1	0	2	0
696	1	1	0	0	0	1	1	2	1	0	1	0	1	1	0	0	0	1	2	1	2	0	2	0	0	2	1	0	0	1	0	2	2	0	2	0	1	0	0	2	0	1	1	2	1	1	0	0	1
697	1	1	0	0	0	0	2	2	0	0	0	1	2	1	0	0	0	0	2	1	2	0	2	0	0	2	1	0	0	1	0	0	1	1	1	1	2	1	0	0	0	0	0	2	0	0	0	2	1
698	1	1	0	0	0	0	1	1	1	1	1	0	0	0	0	0	0	0	1	0	1	1	2	0	0	2	1	0	1	1	0	1	1	1	1	1	1	0	1	1	1	1	0	1	1	0	0	0	2
699	0	1	0	0	0	0	0	2	0	0	2	0	0	0	0	0	0	1	1	0	2	1	0	1	1	1	1	0	1	1	1	2	2	2	0	2	1	1	0	2	0	0	0	2	1	1	0	2	0
700	1	0	0	0	0	1	2	1	2	1	0	0	0	0	0	0	1	2	1	1	1	1	1	1	1	0	0	1	1	0	1	1	2	1	2	1	2	0	0	1	0	0	0	1	1	1	0	1	1
701	1	1	1	0	0	0	2	2	2	0	1	0	2	1	1	1	0	0	1	0	2	0	1	0	0	1	1	1	2	0	1	2	2	0	1	1	1	0	0	2	0	1	0	1	1	0	0	1	2
702	1	1	0	0	0	0	2	2	1	1	0	1	1	1	0	0	1	1	1	0	1	1	2	0	0	1	2	1	1	2	0	2	2	2	0	2	2	0	0	0	0	0	0	0	0	1	0	1	1
703	1	1	0	0	0	0	2	0	2	2	0	0	1	1	0	1	0	1	1	0	2	0	2	0	0	1	2	0	0	2	0	2	2	1	0	2	1	1	1	0	0	1	0	2	1	0	0	1	1
704	1	1	0	0	0	0	1	1	2	1	0	0	0	0	0	0	0	0	1	1	1	2	0	1	1	1	2	1	1	1	2	2	2	2	0	2	2	1	0	1	0	0	0	0	1	0	0	1	1
705	0	1	0	0	0	0	2	1	1	1	1	2	2	0	0	0	0	1	2	0	2	2	0	1	1	1	2	1	1	1	1	2	2	1	0	2	0	0	0	2	0	0	0	0	0	0	0	1	2
706	1	2	0	0	0	0	1	2	0	0	2	0	0	0	0	0	0	1	0	0	0	0	2	0	0	0	2	0	0	1	1	0	1	1	1	1	1	0	0	2	0	0	0	2	1	1	0	0	1
707	1	1	1	0	0	0	2	1	2	2	0	0	0	0	0	0	0	0	1	0	2	0	2	0	0	1	2	0	0	1	0	1	1	1	1	1	1	0	0	0	0	0	0	1	0	0	0	2	0
708	1	0	0	0	0	0	2	2	1	1	0	1	1	2	0	0	0	1	1	2	1	0	2	0	0	1	0	1	1	1	0	2	2	0	1	1	0	0	0	1	0	0	0	2	0	0	0	2	1
709	1	1	0	0	0	0	2	1	0	0	0	0	0	0	0	0	0	1	1	1	1	1	2	0	0	2	1	0	0	1	0	1	1	2	1	1	2	0	0	0	0	0	0	1	0	0	0	2	2
710	1	2	1	0	0	0	2	2	1	0	0	1	1	0	0	0	0	1	2	1	1	0	2	0	0	1	1	0	1	1	0	1	0	0	1	1	1	0	0	2	0	0	1	1	1	1	0	0	2
711	0	0	0	0	0	1	2	0	2	2	0	1	2	1	1	1	0	0	2	0	2	0	1	1	1	1	2	0	0	2	1	1	1	1	0	2	1	1	0	1	0	0	0	1	0	0	0	1	1
712	1	2	0	0	0	0	2	2	2	2	0	2	2	0	1	1	0	0	1	1	1	0	2	0	0	1	1	0	1	2	0	2	2	0	1	1	1	0	0	1	0	0	1	2	1	0	0	0	0
713	1	1	0	0	0	1	2	1	2	2	0	0	0	0	0	0	0	1	2	0	1	0	2	0	0	1	2	1	1	0	1	0	1	2	0	2	2	1	1	0	0	1	0	1	1	0	0	0	2
714	0	0	0	0	0	0	2	1	1	1	1	0	0	0	0	0	0	1	2	0	2	2	0	1	1	1	2	0	1	0	0	1	1	1	0	2	1	0	0	0	0	0	1	2	0	0	0	2	1
715	0	1	0	0	0	0	1	1	2	2	0	0	1	1	0	0	1	1	1	0	2	1	2	0	0	2	0	0	1	0	0	2	2	1	0	2	2	1	1	1	1	0	0	2	0	0	0	2	0
716	1	1	1	0	0	1	1	1	2	2	0	1	1	0	0	0	0	1	1	1	1	0	1	1	1	1	0	1	1	0	1	0	0	1	1	1	1	1	1	2	1	0	0	2	0	0	0	0	1
717	1	0	0	0	0	0	2	0	2	2	0	1	2	1	0	0	0	1	2	0	2	1	2	0	0	2	1	0	0	1	0	1	1	1	0	2	2	0	0	1	1	1	0	2	0	0	0	2	0
718	1	1	1	1	1	2	2	2	2	1	0	0	0	0	0	0	0	1	2	0	2	0	2	1	1	1	0	1	2	0	0	1	1	2	1	2	0	0	0	2	0	0	0	2	0	0	0	1	1
719	0	0	0	0	0	1	2	1	1	0	1	1	1	0	0	1	0	0	0	1	1	0	2	0	0	0	1	0	0	1	1	0	0	2	0	2	2	0	1	1	0	0	1	1	1	0	0	1	0
720	1	1	0	0	0	0	1	1	2	2	0	1	1	1	0	0	0	0	2	1	2	1	1	1	1	1	2	0	0	2	1	1	2	1	1	1	2	0	0	1	1	0	0	1	0	0	0	1	1
721	0	2	1	0	0	0	2	1	2	2	0	0	0	0	0	0	0	1	1	0	1	0	2	0	0	1	2	0	0	2	0	1	2	0	2	0	1	0	0	0	0	0	0	1	0	0	0	1	0
722	1	0	0	0	0	0	2	2	1	1	0	0	1	1	0	0	0	2	2	1	2	0	2	0	0	1	2	0	0	2	2	1	1	1	1	1	2	0	0	1	0	0	0	1	0	0	0	2	0
723	1	0	0	0	0	2	1	2	1	1	1	0	0	0	0	0	0	0	2	1	2	1	2	0	0	0	1	0	0	1	0	1	1	1	1	1	2	1	0	0	0	0	1	2	1	0	0	2	1
724	1	1	0	0	0	0	1	2	1	1	0	0	0	0	0	0	0	1	1	0	2	0	2	0	0	1	2	0	0	2	0	1	1	1	0	2	1	0	0	1	0	0	1	2	1	1	0	1	1
725	0	1	0	0	0	0	1	1	1	1	1	0	1	1	0	0	0	0	1	0	1	0	2	0	0	2	1	0	0	1	0	1	2	2	0	2	0	0	0	2	0	0	1	2	1	1	0	0	2
726	0	2	1	0	0	0	1	1	1	1	2	0	0	0	0	0	0	0	1	1	1	0	1	0	0	0	1	0	1	1	0	1	1	1	1	1	1	0	1	1	0	0	0	2	1	1	0	1	1
727	1	0	1	0	1	0	1	1	2	2	0	0	0	0	0	0	0	0	2	0	2	0	2	0	0	1	2	1	1	1	0	1	2	2	0	2	1	0	1	1	0	0	0	1	0	0	0	1	1
728	1	0	0	0	0	0	2	2	1	1	0	1	1	0	0	1	0	1	2	0	2	0	1	1	1	1	0	1	2	0	0	2	2	0	1	1	0	0	0	1	0	0	0	2	0	0	0	1	2
729	1	2	1	0	0	1	2	1	2	1	0	0	1	1	0	0	0	1	0	1	1	0	2	0	0	0	2	0	0	1	1	1	1	1	1	1	1	1	1	0	0	0	2	2	1	1	0	2	0
730	1	1	0	0	0	1	2	1	1	1	1	1	2	1	0	1	0	0	2	0	2	0	1	0	0	1	0	0	1	1	0	1	2	1	1	1	2	0	0	1	1	0	0	1	0	0	0	1	1
731	0	1	0	0	0	0	2	1	2	0	0	1	1	1	0	0	0	1	1	1	2	1	2	0	0	0	0	0	1	1	0	1	1	1	0	2	2	0	1	0	0	0	1	2	1	1	0	1	1
732	1	1	0	0	0	0	1	1	1	1	1	0	0	0	0	0	0	0	1	1	2	0	2	0	0	2	1	0	1	1	1	2	2	0	0	2	2	1	0	1	0	0	0	1	0	0	0	1	1
733	1	1	0	0	0	1	2	2	2	1	0	0	1	1	0	0	1	2	1	1	2	1	2	0	0	1	2	0	0	2	0	0	0	2	0	2	2	1	0	1	0	0	0	0	0	0	0	1	1
734	1	2	0	0	0	0	2	2	2	2	0	0	1	1	0	0	0	0	1	0	1	1	2	0	0	0	2	0	0	2	0	1	2	2	0	2	1	0	0	1	0	1	0	2	1	0	0	1	1
735	1	0	1	0	1	0	2	0	1	1	0	1	2	1	0	0	1	2	2	0	1	0	2	0	0	2	2	0	0	2	0	0	1	1	1	1	1	0	0	1	0	1	0	1	0	0	0	0	2
736	0	2	0	0	0	0	0	1	1	1	1	0	0	0	0	0	0	1	0	1	1	2	2	0	0	0	1	0	1	2	0	1	0	2	0	2	2	0	0	0	0	0	0	2	0	0	0	1	1
737	1	2	0	0	0	0	1	2	1	1	1	0	0	0	0	0	0	0	2	0	1	1	2	0	0	0	2	0	0	1	1	0	1	1	0	2	1	0	0	1	0	0	0	1	0	0	0	1	0
738	1	1	0	0	0	0	1	1	1	1	1	1	2	1	0	0	0	1	1	0	1	0	2	0	0	1	2	0	0	2	1	1	2	2	0	2	0	0	0	2	1	1	0	2	2	0	0	1	1
739	0	1	0	0	0	0	1	1	1	1	1	0	0	0	0	0	0	2	2	1	2	0	2	0	0	1	1	0	0	2	0	1	2	2	0	2	2	0	0	1	0	0	0	1	0	0	0	2	0
740	1	1	0	0	0	0	2	0	2	2	0	0	0	0	0	0	0	2	1	1	1	0	2	0	0	1	1	0	1	1	0	1	1	1	1	1	1	1	0	0	0	1	0	2	2	0	0	0	2
741	1	0	0	0	0	0	2	1	2	1	0	1	1	0	0	0	0	1	2	0	2	0	1	0	0	0	1	0	0	1	0	2	2	0	2	0	1	0	0	2	0	0	0	2	0	1	0	2	2
742	1	2	1	0	0	0	2	1	2	1	0	1	2	1	0	0	0	0	2	0	2	0	2	0	0	1	1	0	1	0	0	2	1	1	0	2	2	0	0	1	0	0	1	2	1	0	0	0	1
743	1	2	1	0	0	0	2	2	1	1	0	0	0	0	0	0	0	1	1	0	1	0	2	0	0	2	1	1	0	1	1	1	1	1	2	1	0	0	0	1	0	1	0	2	1	0	0	1	1
744	1	2	0	0	0	0	2	0	2	2	0	1	1	1	0	0	1	0	2	1	2	0	2	0	0	0	1	0	0	2	0	2	2	2	1	1	1	0	0	1	0	1	0	1	1	0	0	1	1
745	1	2	0	0	0	0	1	1	2	2	1	0	1	1	0	0	0	0	1	0	1	0	2	0	0	1	0	1	2	0	0	1	2	1	0	2	2	0	0	2	1	0	0	2	0	0	0	1	1
746	1	2	0	0	0	0	2	1	2	2	0	0	1	1	0	0	0	0	1	1	1	0	2	0	0	1	2	1	1	2	0	1	1	1	1	1	1	1	0	1	0	0	0	1	0	0	0	0	1
747	1	1	0	0	0	0	1	2	1	0	1	0	1	1	0	0	0	1	2	0	2	1	2	0	0	2	1	1	2	0	1	2	2	0	1	1	2	0	0	1	0	0	1	1	1	1	0	2	0
748	1	1	1	0	0	0	2	2	2	1	0	0	0	0	0	0	0	2	1	1	2	0	2	0	0	0	2	1	1	2	0	1	1	1	1	1	0	0	0	2	0	0	0	1	0	0	0	0	0
749	1	0	0	0	0	0	2	1	0	0	0	2	2	1	0	0	1	2	1	1	1	0	1	1	1	1	2	0	0	1	1	0	1	2	0	2	2	0	0	1	0	0	0	1	0	1	0	0	2
750	0	1	0	0	0	0	2	1	2	2	0	0	0	0	0	0	0	0	2	1	2	0	2	0	0	0	2	0	0	2	0	1	1	2	0	2	1	0	0	2	0	0	1	1	1	1	0	2	0
751	0	0	1	0	1	0	2	1	2	2	0	1	1	2	0	0	0	0	2	0	2	2	0	1	1	1	1	0	1	1	0	1	1	2	0	2	1	0	0	1	0	0	0	2	0	0	0	0	2
752	1	2	1	0	0	1	1	1	1	1	0	0	0	0	0	0	0	0	1	0	1	1	2	0	0	0	2	1	1	0	1	2	2	1	1	1	2	0	0	1	0	0	1	1	1	2	0	0	2
753	1	1	0	0	0	0	2	1	2	0	0	1	1	0	0	0	0	0	2	0	2	0	2	0	0	2	1	0	0	1	1	1	2	2	0	2	1	0	0	1	0	0	0	2	0	0	0	0	1
754	1	2	0	0	0	0	2	1	2	1	0	0	1	1	0	1	0	0	1	0	2	1	1	0	0	1	1	0	2	0	0	1	1	1	1	1	2	0	0	1	1	0	0	1	0	0	0	2	2
755	1	1	0	0	0	0	2	1	2	1	0	0	2	0	1	1	0	0	1	0	1	0	2	0	0	0	1	0	2	0	0	0	2	0	2	1	1	0	0	1	0	0	0	1	0	0	0	1	1
756	1	1	0	0	0	0	1	1	2	2	0	0	0	0	0	0	1	2	1	0	1	0	2	0	0	2	2	1	1	2	0	1	1	2	0	2	2	0	0	0	0	1	0	1	1	0	0	2	0
757	1	1	0	0	0	0	1	2	1	0	1	0	0	0	0	0	0	0	2	1	2	0	2	0	0	1	1	0	0	1	0	0	0	1	2	1	2	1	0	1	0	1	0	1	1	0	0	1	1
758	1	2	0	0	0	0	2	0	2	2	0	0	1	1	0	0	0	0	1	1	1	2	2	0	0	0	2	1	1	2	1	1	1	2	1	1	1	0	0	0	0	0	0	2	0	0	0	1	0
759	1	2	1	0	0	0	1	1	1	1	1	0	0	0	0	0	1	0	2	1	2	0	0	0	0	1	2	0	0	1	0	1	1	1	1	1	2	0	0	0	0	0	0	1	1	1	0	1	1
760	1	0	0	0	0	0	2	2	1	0	1	0	0	0	0	0	0	2	1	1	2	1	2	0	0	0	1	0	0	1	0	1	0	0	1	1	1	0	0	0	0	0	1	2	1	1	0	2	1
761	1	1	1	1	1	1	1	2	1	1	1	1	1	0	0	0	0	0	0	1	1	0	2	0	0	1	2	0	0	2	1	1	1	0	1	1	1	1	0	1	0	0	0	1	0	0	0	2	0
762	1	1	0	0	0	0	2	2	2	1	0	1	1	0	0	0	0	0	1	1	2	0	2	0	0	1	2	0	0	2	1	2	2	0	1	1	2	0	1	0	0	1	0	2	1	2	0	2	0
763	1	0	0	0	0	2	1	1	1	1	1	0	1	1	0	0	0	0	1	1	1	0	1	0	0	1	2	0	1	0	0	0	0	2	0	2	2	0	0	0	1	0	1	1	1	0	0	0	0
764	1	0	1	0	1	0	1	2	1	0	1	1	1	0	0	0	0	1	1	1	2	0	2	0	0	1	2	0	0	2	1	2	2	2	0	2	2	0	0	1	0	0	0	1	0	0	0	2	2
765	1	0	0	0	0	1	2	2	1	0	0	0	0	0	0	0	0	0	1	1	2	0	2	0	0	0	2	0	1	0	0	1	1	1	1	1	1	0	0	2	0	0	1	2	2	2	0	2	1
766	1	1	0	0	0	0	1	1	1	1	1	0	0	0	0	0	0	1	2	0	2	1	2	0	0	0	0	0	1	1	0	0	1	1	1	1	1	0	0	0	0	0	0	1	0	0	1	1	1
767	1	1	0	0	0	0	2	1	2	1	0	0	1	1	0	0	0	1	0	2	1	0	2	0	0	1	1	0	0	1	1	1	1	1	1	1	2	0	0	0	0	0	0	0	0	0	0	1	0
768	1	0	0	0	0	0	1	2	1	1	0	0	0	0	0	0	1	2	1	1	1	1	1	0	0	2	2	0	0	2	0	2	2	0	1	1	1	0	1	1	0	0	0	0	0	0	0	2	0
769	1	1	1	1	1	2	1	1	1	1	1	0	1	2	0	0	0	1	0	1	1	1	2	0	0	0	2	0	1	1	1	1	1	1	1	1	0	0	0	0	0	1	0	1	1	0	0	1	1
770	1	2	0	0	0	0	1	1	1	1	0	0	0	0	0	0	0	2	2	0	2	0	2	0	0	0	1	0	1	2	0	1	1	1	0	2	1	0	0	1	1	0	0	2	0	2	0	2	0
771	1	2	0	0	0	0	2	0	2	2	0	1	0	0	0	0	0	0	1	1	1	0	2	0	0	1	1	2	2	2	0	1	1	2	0	2	2	1	0	0	0	0	1	2	1	1	0	0	2
772	1	0	0	0	0	0	2	0	2	1	1	0	1	1	0	0	0	1	1	1	1	0	0	0	0	0	2	1	1	2	0	2	2	0	1	1	2	1	0	1	0	1	0	2	0	0	0	2	1
773	0	1	0	0	0	0	1	1	1	1	0	0	0	0	0	0	0	1	1	1	1	0	2	0	0	2	2	1	1	1	1	1	2	0	1	1	1	0	1	1	0	0	1	2	0	0	0	2	0
774	1	1	0	0	0	0	1	1	2	2	0	0	1	0	0	0	0	0	1	1	2	0	2	0	0	1	1	0	0	2	1	0	0	2	0	2	1	1	0	0	0	0	0	2	1	1	0	1	1
775	1	1	0	0	0	1	1	1	1	1	0	0	2	1	1	1	0	0	0	1	1	0	2	0	0	1	2	0	0	2	1	0	1	2	0	2	1	1	0	1	0	0	0	2	2	0	0	0	2
776	1	2	0	0	0	0	1	1	1	1	1	0	0	0	0	0	0	0	1	0	1	1	1	1	1	1	2	1	1	2	1	2	2	1	0	2	1	0	0	2	0	0	0	1	0	0	0	1	1
777	0	1	0	0	0	0	2	2	1	1	0	0	0	0	0	0	0	0	1	1	1	0	2	0	0	2	1	0	1	1	0	1	2	2	0	2	2	0	0	1	0	0	0	1	0	0	0	0	1
778	1	2	1	0	0	0	1	2	0	0	0	0	0	0	0	0	1	0	2	1	2	1	1	0	0	0	2	0	0	2	1	1	1	1	0	2	1	1	0	1	0	0	0	1	1	0	0	2	0
779	1	0	0	0	0	1	1	1	1	1	0	0	0	0	0	0	0	1	1	1	1	0	2	0	0	1	2	0	0	2	0	1	1	2	0	2	0	0	0	2	0	0	0	2	0	0	0	0	1
780	1	1	0	0	0	0	2	2	2	0	1	0	0	0	0	0	0	0	0	1	2	0	1	0	0	1	1	1	2	1	0	1	2	2	0	2	0	0	0	2	0	0	1	1	1	2	0	1	1
781	1	1	0	0	0	0	2	1	1	1	0	0	0	0	0	0	0	1	1	0	2	0	2	0	0	2	1	0	1	2	0	1	1	2	0	2	2	0	0	1	1	0	0	0	1	1	0	0	2
782	1	1	0	0	0	0	2	2	2	2	0	0	1	2	0	0	0	0	2	0	2	0	1	0	0	1	2	0	0	2	0	1	1	2	1	2	2	1	1	1	1	0	0	2	1	0	0	0	2
783	1	1	1	1	1	2	1	1	1	1	1	0	1	1	0	0	0	1	1	1	0	0	1	0	0	2	1	0	1	1	1	1	1	1	1	1	2	1	0	0	0	0	0	1	1	1	0	1	1
784	1	2	0	0	0	0	2	2	1	1	0	0	1	1	0	0	0	1	0	2	1	0	0	0	0	0	1	0	1	2	0	1	1	1	1	1	0	1	0	1	0	0	1	2	1	1	0	1	2
785	1	0	0	0	0	0	1	2	0	0	0	0	1	1	0	0	0	1	1	0	2	0	2	0	0	1	2	0	1	0	0	1	1	0	2	0	1	1	0	0	0	0	1	2	1	1	0	2	0
786	1	1	0	0	0	0	1	2	1	1	1	1	1	0	0	1	0	0	1	1	2	0	2	0	0	0	1	0	0	1	0	0	0	1	1	1	1	0	0	1	0	0	1	1	1	2	0	2	1
787	0	2	0	0	0	0	2	2	1	0	1	0	1	0	0	0	0	1	2	0	2	0	2	0	0	2	1	0	0	1	0	1	2	2	0	2	0	0	0	1	0	0	0	0	1	0	0	1	1
788	1	1	0	0	0	0	2	2	0	0	0	0	0	0	0	0	0	0	1	1	2	1	0	1	1	0	2	1	1	2	1	0	1	1	1	1	1	0	0	2	0	0	1	2	1	0	0	1	1
789	1	1	0	0	0	0	1	2	0	0	1	0	0	0	0	0	0	0	0	1	0	0	1	0	0	1	1	2	2	2	0	2	2	1	0	2	2	0	0	0	0	0	1	1	1	2	0	0	2
790	1	1	0	0	0	0	2	2	1	1	0	0	0	0	0	0	0	0	1	0	2	0	1	1	1	1	1	0	0	2	1	1	1	1	0	2	2	1	0	1	0	0	1	2	0	0	0	1	1
791	1	2	0	0	0	0	2	2	2	0	0	1	2	1	0	0	1	1	1	0	1	1	1	0	0	1	2	1	1	1	2	2	2	1	1	1	1	0	0	1	0	0	1	1	1	1	0	2	1
792	1	1	0	0	0	0	2	2	0	0	0	0	1	1	0	0	0	0	1	1	2	1	2	0	0	0	2	0	0	1	1	1	2	1	1	1	1	0	0	1	0	1	0	1	0	0	0	2	1
793	1	1	0	0	0	0	2	1	2	2	0	0	0	0	0	0	0	0	2	0	1	0	2	0	0	2	1	0	0	2	0	2	2	2	0	2	0	0	0	1	0	0	0	2	0	0	0	0	2
794	1	2	0	0	0	0	2	2	1	0	1	0	1	1	0	0	0	0	2	0	2	1	2	0	0	2	1	0	1	1	0	1	1	1	1	1	0	0	0	1	0	0	0	2	0	0	0	0	2
795	1	0	0	0	0	1	2	1	2	2	0	0	1	1	0	1	1	0	2	1	2	1	2	0	0	1	2	0	1	1	0	0	2	0	2	1	0	0	0	1	0	0	2	2	2	1	0	1	0
796	1	0	0	0	0	1	2	0	1	1	0	0	0	0	0	0	0	0	0	1	0	1	2	0	0	1	2	0	0	2	1	0	2	0	1	2	1	0	0	2	0	1	0	2	2	0	0	2	0
797	1	1	0	0	0	0	2	1	1	1	0	0	0	0	0	0	0	1	1	1	1	0	2	0	0	1	1	2	2	1	1	2	2	2	0	2	2	0	0	0	0	0	0	1	0	0	0	2	0
798	1	1	0	0	0	0	2	2	1	0	1	0	1	1	0	0	0	1	2	0	2	1	2	0	0	0	2	0	0	2	0	1	2	2	1	2	2	1	0	1	0	0	0	2	0	0	0	1	1
799	1	2	0	0	0	0	2	1	2	2	0	1	1	2	0	0	1	1	2	1	2	0	2	0	0	1	2	0	0	1	1	2	2	0	1	1	2	0	0	0	0	1	0	2	1	2	1	1	0
800	1	0	0	0	0	0	2	1	2	1	0	0	1	1	0	0	0	0	2	0	2	0	1	1	1	2	1	0	1	0	0	2	2	1	1	1	1	1	0	1	0	1	0	1	1	0	0	0	2
801	0	2	0	0	0	0	1	0	2	2	0	1	2	1	0	0	0	1	1	1	2	1	2	0	0	2	2	1	1	2	0	0	0	0	1	1	1	0	0	2	0	0	1	1	1	1	0	0	1
802	0	2	0	0	0	0	1	1	1	1	0	0	0	0	0	0	0	0	1	1	2	0	2	0	0	1	1	0	0	1	0	1	1	0	2	0	0	0	0	1	0	0	1	2	1	0	0	1	1
803	1	0	0	0	0	0	1	2	1	1	0	0	0	0	0	0	0	0	1	1	2	0	0	0	0	0	1	1	1	2	0	1	1	1	1	1	2	0	1	1	1	0	0	0	2	1	0	1	1
804	0	1	0	0	0	0	1	2	0	0	0	0	0	0	0	0	0	0	2	1	2	0	1	1	1	0	2	0	1	1	1	1	1	0	2	0	2	0	0	1	1	0	0	1	0	0	0	2	1
805	1	1	0	0	0	1	1	1	1	1	0	0	0	0	0	0	0	1	1	1	1	0	2	0	0	1	1	1	1	1	1	0	2	0	1	2	0	0	0	2	0	0	0	2	0	2	0	1	0
806	0	1	0	0	0	0	1	2	0	0	0	0	0	0	0	0	0	1	2	0	1	0	2	0	0	1	2	1	1	2	0	0	0	2	0	2	2	0	0	1	1	0	0	1	0	0	0	0	2
807	1	2	0	0	0	0	2	1	2	2	0	0	0	0	0	0	0	1	1	0	2	0	1	0	0	0	1	0	1	1	0	1	1	1	1	1	1	0	0	0	0	0	0	2	1	1	0	2	0
808	1	1	0	0	0	0	2	2	2	1	0	1	2	1	0	0	0	0	2	1	2	0	2	0	0	1	2	0	0	2	1	1	2	1	2	1	1	0	0	1	0	1	0	2	1	0	0	2	0
809	1	2	0	0	0	1	2	1	1	1	0	1	1	0	0	0	0	0	1	1	2	1	2	0	0	0	2	0	0	1	0	1	1	1	1	1	0	0	0	1	0	0	1	2	1	0	0	0	2
810	0	1	0	0	0	0	2	0	2	2	0	0	1	1	0	0	0	0	1	2	1	1	2	0	0	0	1	0	0	1	1	0	0	2	0	2	0	0	0	2	0	0	0	1	0	1	0	1	1
811	1	1	0	0	0	1	1	1	2	1	0	1	1	0	0	0	0	1	2	0	2	0	2	0	0	0	1	0	1	1	0	2	2	1	2	2	1	0	0	2	1	0	0	0	1	0	0	1	1
812	1	1	0	0	0	0	1	2	1	1	1	0	0	0	0	0	0	1	0	1	2	0	1	0	0	0	2	0	0	2	2	1	1	1	1	1	1	0	0	1	0	0	0	1	0	0	0	1	1
813	1	1	0	0	0	0	2	2	1	1	0	0	2	1	0	0	1	1	0	1	1	0	0	0	0	1	2	1	1	2	0	2	2	0	1	1	2	0	1	1	0	1	0	1	0	0	0	1	0
814	1	1	0	0	0	0	2	1	1	1	1	1	1	0	0	0	0	2	2	0	2	0	2	0	0	2	1	1	1	1	1	0	0	2	0	2	0	0	1	1	0	0	0	1	1	1	0	2	0
815	1	0	0	0	0	1	2	1	1	1	0	1	1	0	0	0	0	0	1	1	2	0	1	0	0	2	0	1	0	0	1	1	1	2	1	2	2	0	0	0	0	0	1	2	0	0	0	0	2
816	1	2	1	0	0	0	2	0	2	1	1	0	0	0	0	0	0	0	0	1	2	0	2	0	0	1	1	0	1	1	0	2	2	2	0	2	1	0	0	2	0	0	0	1	0	1	0	2	0
817	1	1	0	0	0	0	1	2	1	1	0	1	1	0	0	0	0	0	1	1	1	1	2	0	0	1	0	2	2	0	0	1	1	1	1	1	1	1	1	2	1	0	0	1	0	0	0	1	1
818	1	0	0	0	0	2	2	1	2	1	0	0	1	1	0	0	0	0	1	0	2	1	1	1	1	1	1	1	1	2	0	2	2	2	0	2	2	0	0	0	0	1	1	2	1	1	0	2	0
819	1	2	0	0	0	0	1	2	1	0	1	0	0	0	0	0	0	1	1	1	1	0	2	0	0	2	1	2	2	1	0	1	1	2	0	2	1	0	1	1	0	0	0	0	2	1	1	1	1
820	1	2	0	0	0	0	2	1	1	1	0	0	0	0	0	0	0	0	1	1	2	0	2	0	0	1	1	2	2	0	1	1	1	0	1	1	1	1	0	0	0	0	0	1	0	0	0	2	2
821	0	1	0	0	0	0	1	1	2	2	1	0	0	0	0	0	0	0	2	0	2	0	2	1	1	1	1	0	2	0	0	2	2	1	1	1	1	1	0	1	0	0	1	2	1	0	0	1	1
822	1	0	0	0	0	0	2	1	2	1	0	0	1	1	0	0	0	0	0	1	2	1	2	0	0	1	1	0	0	1	0	0	1	0	1	2	0	0	0	2	0	2	0	2	1	0	0	2	0
823	0	2	0	0	0	0	2	2	1	1	0	0	1	1	0	0	0	0	1	1	2	0	2	0	0	1	2	0	1	1	0	1	1	0	2	0	2	0	0	1	0	0	1	2	2	1	0	1	1
824	1	2	0	0	0	0	2	1	2	2	0	0	1	1	0	0	0	0	1	0	1	1	2	0	0	1	1	1	1	1	0	1	2	1	2	1	0	0	0	2	0	0	1	1	1	2	0	1	1
825	1	1	2	0	1	0	1	1	1	1	1	0	1	1	0	0	0	1	2	1	2	0	2	0	0	0	0	0	1	0	0	0	0	1	0	2	1	0	0	1	0	0	0	0	0	0	0	2	0
826	1	0	0	0	0	1	2	1	2	2	0	1	1	0	0	0	0	0	2	0	2	0	1	0	0	1	2	0	0	1	1	0	1	2	1	2	2	0	0	1	0	0	0	1	0	1	0	0	2
827	1	2	1	0	0	0	2	1	1	1	1	0	0	0	0	0	0	2	2	0	2	0	0	0	0	1	1	1	1	1	0	1	1	2	0	2	2	1	1	0	0	0	0	2	0	0	0	2	0
828	0	1	0	0	0	0	1	2	1	0	1	0	1	1	0	0	0	2	0	2	0	1	2	0	0	1	2	0	1	0	0	1	1	2	0	2	2	0	0	0	0	1	1	2	1	1	0	0	1
829	1	1	0	0	0	0	2	0	2	1	0	0	0	0	0	0	0	1	2	0	2	2	1	1	1	1	0	0	1	1	0	2	2	1	1	1	2	0	0	1	0	0	0	0	2	1	0	2	0
830	1	1	0	0	0	1	2	2	1	0	0	1	1	0	0	1	0	1	2	0	2	0	1	0	0	2	0	0	1	1	0	0	0	2	0	2	2	0	0	1	0	0	0	2	0	2	0	0	2
831	1	1	1	0	0	1	1	1	1	1	0	1	1	2	0	0	0	1	1	1	0	0	2	0	0	0	2	0	0	2	0	1	1	2	1	2	1	0	0	1	1	0	1	2	1	0	0	1	0
832	0	2	0	0	0	0	1	1	1	1	1	0	0	0	0	0	1	2	2	0	1	1	1	1	1	1	1	0	0	1	1	2	2	0	1	1	2	0	0	0	0	0	0	2	0	0	0	1	1
833	0	1	0	0	0	0	2	2	1	0	0	0	0	0	0	0	0	1	2	0	2	0	2	0	0	0	2	1	1	1	2	1	1	2	0	2	2	1	0	0	0	0	0	2	0	0	0	2	0
834	1	1	0	0	0	0	2	1	2	1	0	0	1	0	0	0	0	0	1	0	1	1	2	0	0	0	2	0	0	2	0	1	1	0	2	0	1	0	0	1	0	1	0	2	1	0	0	2	1
835	1	0	0	0	0	0	2	1	2	1	0	0	1	1	0	0	0	0	0	1	1	0	2	0	0	0	0	1	1	1	0	1	1	1	1	1	1	0	0	1	0	0	1	2	2	0	0	2	0
836	1	2	1	0	1	0	1	2	0	0	2	0	0	0	0	0	0	1	2	0	2	0	2	0	0	2	2	0	1	1	0	1	1	1	1	1	1	0	0	1	0	0	0	2	0	0	0	1	2
837	1	1	0	0	0	0	2	0	2	1	0	0	0	0	0	0	0	0	2	0	2	1	2	0	0	0	2	0	1	1	0	1	1	2	0	2	0	0	0	2	0	1	0	2	1	1	0	1	1
838	1	2	0	0	0	0	2	1	1	0	0	1	1	2	0	0	1	2	1	1	1	1	2	0	0	0	2	0	0	2	1	1	1	1	1	1	2	0	0	1	1	0	0	1	1	0	0	1	0
839	1	2	0	0	0	0	2	2	1	0	1	1	1	0	0	0	0	1	0	1	1	0	2	0	0	1	1	0	0	1	0	2	2	2	0	2	0	0	0	2	0	1	1	2	1	1	0	2	0
840	1	0	0	0	0	0	2	2	2	2	0	0	1	1	0	0	0	0	2	1	2	0	2	0	0	0	2	0	0	2	0	1	1	0	1	1	0	1	0	1	0	0	0	1	0	0	0	1	1
841	1	0	0	0	0	1	1	2	1	0	1	0	0	0	0	0	0	0	1	0	1	0	2	0	0	0	1	1	1	1	0	1	1	1	1	1	1	0	0	1	0	0	0	1	0	0	0	2	0
842	1	0	0	0	0	1	2	1	2	2	0	0	0	0	0	0	0	0	2	0	2	0	2	0	0	1	1	0	0	1	0	2	2	0	1	1	1	0	1	0	0	0	1	2	1	1	0	1	1
843	1	1	0	0	0	1	1	0	2	2	0	0	0	0	0	0	0	1	0	1	1	1	2	0	0	0	2	1	1	1	2	1	1	0	1	1	1	0	0	0	0	0	0	2	0	0	0	1	0
844	1	1	1	0	1	0	1	1	1	1	1	0	1	1	0	1	0	0	0	1	1	0	2	0	0	1	1	0	0	2	0	1	1	1	0	2	2	1	0	1	0	0	0	1	0	0	0	2	0
845	1	1	0	0	0	0	1	1	2	2	0	1	1	0	0	0	0	0	0	1	2	0	2	0	0	2	0	0	0	1	0	2	2	0	1	1	1	0	0	2	0	0	0	2	0	0	0	1	2
846	1	2	0	0	0	0	1	2	1	0	1	1	1	0	0	0	0	0	1	0	2	0	2	0	0	2	2	0	0	2	0	0	0	2	0	2	2	0	0	0	0	1	0	1	1	0	0	1	1
847	1	1	0	0	0	0	2	2	2	2	0	0	0	0	0	0	0	0	0	1	2	1	2	0	0	2	2	0	0	1	1	1	1	2	0	2	1	0	0	2	0	0	0	1	0	1	0	1	1
848	1	0	0	0	0	1	2	1	2	1	0	0	1	1	0	0	0	0	1	1	1	1	0	1	1	1	1	0	0	2	1	1	1	1	1	1	2	0	0	2	1	0	1	1	1	2	0	1	1
849	0	2	1	0	0	0	2	1	2	1	0	0	1	1	0	0	0	1	2	0	2	0	2	0	0	0	2	0	0	2	0	1	1	1	1	1	0	0	0	2	0	0	0	1	0	0	0	1	2
850	1	1	0	0	0	0	2	0	2	2	0	0	0	0	0	0	0	1	2	0	2	0	2	0	0	1	1	0	1	1	0	0	0	2	0	2	2	0	0	1	0	1	0	1	1	1	0	2	0
851	1	1	0	0	0	0	1	1	0	0	1	1	1	1	0	0	0	0	1	1	2	0	2	0	0	0	1	0	0	1	1	1	1	2	0	2	1	0	0	2	0	0	1	1	0	0	0	0	2
852	1	1	0	0	0	0	2	2	1	0	1	0	0	0	0	0	0	1	2	0	2	0	2	0	0	1	0	1	0	0	1	0	1	2	1	2	1	0	0	1	0	0	0	1	1	1	0	1	1
853	1	0	0	0	0	0	1	2	1	1	1	1	2	2	0	0	0	0	1	1	2	1	2	0	0	0	2	0	1	1	0	2	2	0	1	0	1	0	0	2	1	1	0	2	0	2	0	1	1
854	1	2	0	0	0	0	2	0	2	2	0	0	0	0	0	0	0	0	2	1	2	2	2	0	0	0	2	0	0	2	0	0	1	1	1	1	2	0	0	0	0	0	0	0	0	0	0	0	2
855	1	1	2	0	1	0	1	1	2	2	0	0	0	0	0	0	0	1	2	0	2	0	2	0	0	1	2	1	1	1	2	1	1	2	0	2	1	0	0	2	0	1	1	2	0	0	0	2	0
856	1	1	0	0	0	1	1	1	1	1	1	0	1	0	0	0	0	1	1	1	1	0	2	0	0	1	1	1	2	0	1	1	1	2	0	2	2	1	0	0	0	0	0	1	0	0	0	1	1
857	1	2	0	0	0	0	1	1	1	1	1	1	1	0	0	0	0	1	0	2	1	1	2	0	0	0	1	1	1	1	1	1	1	2	0	2	0	0	0	1	0	2	0	2	1	0	0	2	2
858	1	1	0	0	0	0	1	2	2	2	0	0	0	0	0	0	0	0	1	1	1	0	2	0	0	1	0	1	2	0	0	1	2	1	1	1	1	0	0	2	1	0	0	2	0	0	0	0	2
859	1	1	0	0	0	0	2	1	1	1	0	0	0	0	0	0	0	1	0	1	1	0	2	0	0	2	2	1	1	2	0	2	2	1	1	1	1	0	0	1	0	0	0	2	0	0	0	2	1
860	1	2	0	0	0	0	2	1	2	2	0	1	2	1	0	0	0	0	0	1	1	0	2	0	0	1	1	0	1	0	0	1	2	1	2	1	1	0	0	1	0	0	0	2	0	2	0	1	1
861	1	0	0	0	0	0	1	1	1	0	1	0	0	0	0	0	1	1	1	0	1	1	2	0	0	1	0	0	0	0	0	1	2	1	1	1	1	1	0	1	0	0	2	2	2	1	0	2	0
862	0	1	0	0	0	1	2	2	2	1	0	0	1	1	0	0	0	0	2	1	2	0	1	1	1	2	1	0	0	1	1	1	2	2	0	2	0	0	0	1	0	1	0	1	1	0	0	2	0
863	0	0	0	0	0	1	2	1	1	0	1	1	1	0	0	1	1	2	0	2	2	0	2	0	0	1	1	0	0	1	1	1	1	0	2	0	2	0	0	1	1	0	0	1	1	1	0	1	1
864	1	0	0	0	0	0	2	1	2	2	0	1	1	0	0	0	0	1	0	2	1	0	0	0	0	1	2	0	0	2	0	1	1	1	2	1	1	0	1	1	0	1	0	2	0	0	0	1	1
865	1	2	0	0	0	0	1	2	1	1	1	1	1	0	0	0	1	2	1	1	1	0	2	0	0	0	1	1	2	1	0	1	1	0	1	1	1	0	0	1	0	1	0	2	1	0	0	1	1
866	1	2	1	0	0	0	2	2	2	0	1	0	0	0	0	0	1	2	0	2	2	0	2	0	0	1	1	0	1	1	1	2	2	0	2	0	0	0	0	2	0	1	0	2	0	0	0	0	1
867	1	0	0	0	0	1	2	1	2	2	0	0	0	0	0	0	0	1	1	1	1	0	2	0	0	2	0	2	2	1	1	2	2	1	0	2	2	0	1	0	0	0	1	2	1	1	0	2	2
868	1	1	1	0	1	0	2	1	2	2	0	1	1	1	0	0	0	1	2	0	2	0	2	0	0	0	2	0	0	2	0	2	2	0	2	0	0	0	0	2	0	0	1	2	1	1	0	2	1
869	1	1	1	1	1	1	2	1	2	2	0	1	1	0	0	1	0	0	1	2	1	0	2	0	0	1	1	0	0	2	0	2	2	1	0	2	1	0	0	1	0	1	0	2	1	1	0	2	0
870	1	2	1	0	0	0	1	1	1	1	1	0	1	1	0	0	0	0	0	1	2	0	2	0	0	2	2	0	0	2	0	0	0	2	0	1	2	0	0	0	1	1	0	2	2	0	0	2	0
871	1	1	1	0	1	0	2	0	2	2	0	1	1	0	0	1	0	0	2	0	2	0	1	0	0	2	1	0	2	0	0	0	2	0	1	2	2	2	0	0	0	0	1	2	1	0	0	2	0
872	1	1	0	0	0	1	1	2	0	0	1	1	1	0	0	1	0	0	1	2	1	0	1	0	0	1	2	0	0	2	0	0	1	1	1	1	2	2	0	0	0	0	1	2	2	2	0	1	1
873	1	2	0	0	0	0	2	1	2	2	0	0	0	0	0	0	1	1	1	1	1	0	2	0	0	1	2	0	0	1	0	1	1	1	2	1	2	0	0	1	0	0	0	0	1	0	0	1	0
874	1	2	0	0	0	0	2	2	1	1	0	0	0	0	0	0	0	0	2	1	2	0	2	0	0	1	1	1	1	1	1	1	1	2	0	2	1	0	0	1	1	0	0	1	0	0	0	1	1
875	1	0	0	0	0	1	2	2	0	0	1	0	1	1	0	0	0	0	1	0	1	1	2	0	0	0	0	0	1	1	0	2	2	0	1	1	2	0	1	0	0	0	0	2	0	2	0	1	1
876	1	0	0	0	0	0	1	1	2	2	1	0	0	0	0	0	0	0	2	1	2	0	2	0	0	0	2	1	1	1	1	1	1	2	0	2	1	1	0	1	0	0	0	1	0	0	0	1	1
877	0	0	0	0	0	0	2	1	2	0	0	2	2	1	0	1	0	0	1	1	2	0	2	0	0	1	1	0	1	1	1	2	2	2	0	2	1	0	0	1	0	0	1	2	0	1	0	2	0
878	1	2	0	0	0	0	1	1	1	1	1	1	1	1	0	0	0	1	1	1	1	0	2	0	0	2	1	0	0	1	1	1	1	1	0	2	0	0	0	2	0	0	1	2	1	2	0	1	1
879	1	1	0	0	0	0	1	0	2	2	0	0	0	0	0	0	0	0	2	0	2	0	2	0	0	1	1	0	0	1	1	1	1	2	1	1	1	0	0	0	0	0	0	2	1	1	0	2	2
880	1	1	0	0	0	0	1	1	2	1	0	0	0	0	0	0	0	2	1	1	2	0	2	0	0	2	2	1	1	1	2	2	2	2	0	2	1	0	0	1	0	0	1	2	1	1	0	2	0
881	1	1	0	0	0	0	2	2	1	0	0	0	2	1	0	0	0	0	1	0	1	1	1	1	1	1	2	0	0	2	1	2	2	0	1	1	1	0	0	1	0	0	1	2	1	0	0	2	0
882	1	1	0	0	0	0	1	1	2	2	0	0	0	0	0	0	0	1	1	1	1	0	2	0	0	2	2	0	0	2	0	2	2	0	1	1	2	0	0	0	0	0	0	1	0	0	0	0	2
883	1	2	1	0	0	0	1	2	0	0	1	0	0	0	0	0	0	1	2	0	2	0	2	0	0	1	0	1	0	0	1	1	1	1	0	2	0	0	0	1	0	0	0	0	0	0	0	1	1
884	0	1	0	0	0	0	0	2	0	0	2	0	1	0	0	0	1	2	0	2	2	2	1	1	1	1	1	0	0	1	0	2	2	0	1	1	1	0	0	2	0	0	0	2	0	0	0	0	2
885	0	0	0	0	0	0	2	2	1	0	0	0	1	1	0	0	0	1	0	0	0	1	2	0	0	1	2	1	1	1	1	1	1	1	1	1	2	1	0	0	0	0	1	1	1	2	0	1	2
886	0	0	0	0	0	0	1	1	1	1	1	0	1	0	1	1	1	2	2	0	1	1	2	0	0	1	1	1	1	1	0	2	2	1	0	2	2	1	0	0	0	1	0	2	2	0	0	2	0
887	1	1	0	0	0	1	2	1	1	1	0	0	0	0	0	0	0	2	1	1	2	0	1	0	0	1	2	1	1	1	0	2	2	0	1	1	1	0	0	2	0	1	0	2	0	1	0	2	0
888	1	0	0	0	0	1	2	1	2	1	0	0	0	0	0	0	0	0	2	0	2	1	1	0	0	0	1	1	1	1	1	2	2	0	2	0	2	0	0	1	0	0	0	1	0	1	0	2	0
889	1	1	0	0	0	0	2	2	1	0	0	1	1	1	0	0	0	1	2	0	2	0	2	0	0	1	1	0	0	2	0	1	1	1	0	2	1	0	0	2	1	1	0	1	1	0	0	2	1
890	1	2	0	0	0	0	2	1	2	0	0	0	0	0	0	0	0	1	2	0	2	1	1	0	0	0	0	1	2	0	0	1	1	1	1	1	1	0	0	1	0	0	0	1	0	0	0	1	1
891	1	1	0	0	0	0	2	2	1	1	0	0	0	0	0	0	0	0	2	1	2	0	2	0	0	1	2	0	0	2	1	1	1	1	1	1	1	1	0	1	0	0	0	2	0	0	0	0	2
892	1	0	0	0	0	0	2	1	2	2	0	1	2	1	0	1	0	1	0	0	0	0	2	0	0	1	2	0	0	2	0	2	2	1	1	1	1	0	0	1	0	0	0	1	0	1	0	1	2
893	0	2	1	0	1	0	2	1	1	1	0	1	1	0	0	0	0	0	2	1	2	1	2	0	0	2	0	0	1	0	0	0	1	2	1	2	1	1	0	0	0	0	1	2	1	0	0	2	0
894	1	2	0	0	0	0	2	0	2	2	0	0	1	1	0	0	0	0	1	1	1	0	2	0	0	1	2	0	0	2	1	2	2	0	2	0	2	0	0	1	1	0	1	1	0	0	0	1	0
895	1	2	0	0	0	0	2	1	2	2	0	0	0	0	0	0	0	2	1	1	2	0	1	0	0	0	1	0	0	1	1	2	2	1	0	2	2	1	0	0	0	0	0	2	0	0	0	2	0
896	1	1	0	0	0	0	1	2	0	0	0	0	1	1	0	0	0	0	1	1	1	1	2	0	0	1	2	0	0	1	1	1	1	2	1	1	1	0	0	2	0	0	0	0	0	0	0	1	1
897	1	1	0	0	0	0	2	2	1	0	0	1	2	1	0	0	1	2	1	1	2	1	2	0	0	1	2	0	0	1	0	1	1	1	1	1	0	0	1	1	0	1	1	2	1	1	0	2	0
898	0	1	2	0	1	0	2	0	2	1	0	0	1	1	0	0	0	1	2	0	2	1	1	1	1	1	2	1	1	0	1	2	2	1	2	2	1	0	1	1	0	0	1	1	1	2	0	2	0
899	1	1	0	0	0	0	2	1	2	1	0	0	0	0	0	0	0	1	0	1	0	1	2	0	0	1	2	1	1	1	2	1	1	2	1	2	0	0	0	2	0	0	1	2	1	1	0	1	1
900	1	1	0	0	0	0	2	0	2	2	0	1	1	0	0	1	0	0	2	0	2	1	2	0	0	1	1	1	1	1	1	1	2	1	1	1	1	1	0	1	0	0	0	1	0	0	0	2	0
901	1	2	0	0	0	0	1	2	0	0	1	0	0	0	0	0	0	1	2	0	2	1	0	1	1	0	2	0	0	2	0	1	1	1	0	2	2	1	0	0	0	0	1	1	1	0	0	1	1
902	1	2	1	0	0	0	2	2	2	0	0	0	1	1	0	0	0	0	1	1	2	0	2	0	0	1	1	0	1	1	0	1	0	0	0	2	1	1	1	0	0	0	1	2	2	2	0	2	0
903	1	2	0	0	0	0	2	2	2	0	0	0	0	0	0	0	0	0	2	0	2	1	1	1	1	0	2	0	0	1	1	2	2	1	1	1	2	1	0	0	0	0	0	1	0	0	0	2	0
904	0	1	0	0	0	0	1	1	1	1	1	0	0	0	0	0	0	0	2	0	2	1	2	0	0	1	1	0	1	1	1	1	1	1	0	2	1	1	0	1	0	0	0	0	0	0	0	2	0
905	0	1	0	0	0	0	2	1	2	1	0	0	1	1	0	0	0	2	2	0	2	0	2	0	0	1	1	0	1	1	0	1	0	2	0	2	2	0	0	0	0	0	2	2	2	1	0	2	0
906	1	1	0	0	0	1	1	2	0	0	0	0	0	0	0	0	0	0	2	0	1	0	2	0	0	0	1	0	1	1	1	0	0	2	0	2	1	0	0	1	0	0	1	2	2	1	0	2	0
907	0	1	0	0	0	1	2	2	1	0	0	1	1	0	0	0	0	2	1	1	2	1	1	1	1	0	2	0	0	2	0	1	1	1	1	1	1	0	0	1	0	0	0	0	1	1	0	2	1
908	1	1	0	0	0	0	2	2	1	0	0	2	2	2	0	0	0	1	1	0	2	1	2	0	0	0	2	0	0	1	1	0	1	2	0	2	1	0	0	2	0	0	0	1	1	0	0	1	1
909	1	0	1	0	1	0	1	1	1	0	1	0	1	1	0	0	0	0	1	1	2	1	1	1	1	1	2	1	1	2	0	2	2	0	1	1	1	0	0	1	0	0	0	2	0	0	0	2	0
910	1	2	0	0	0	0	2	0	2	2	0	0	1	1	0	0	0	1	2	1	1	1	2	0	0	2	0	1	1	1	0	1	1	1	1	1	2	0	0	0	0	0	0	1	0	0	0	1	1
911	0	1	0	0	0	1	2	1	1	1	0	1	1	0	0	0	0	1	1	1	1	0	2	0	0	1	1	1	1	1	0	1	1	2	2	1	0	0	0	2	0	0	0	2	0	1	0	0	2
912	1	1	0	0	0	1	1	2	1	0	1	0	0	0	0	0	0	1	2	1	2	0	2	0	0	1	0	2	2	0	0	1	2	1	1	1	2	0	0	0	1	0	1	1	1	1	0	0	2
913	1	1	0	0	0	1	1	1	1	1	1	1	2	1	0	1	0	1	1	1	0	0	2	0	0	1	0	0	1	0	0	1	1	1	1	1	2	0	0	1	0	0	0	1	0	0	0	1	1
914	1	2	1	0	0	0	2	2	2	1	0	0	0	0	0	0	0	0	1	1	1	0	2	0	0	1	2	0	0	2	2	2	2	0	1	1	0	0	1	1	0	0	0	2	1	0	0	0	1
915	0	2	0	0	0	0	2	1	2	1	0	1	1	0	0	0	0	0	0	1	1	0	2	0	0	1	1	1	1	1	1	2	2	2	0	2	1	0	0	1	0	1	0	1	1	0	0	0	1
916	0	1	0	0	0	0	2	0	2	2	0	0	0	0	0	0	0	1	1	1	1	1	2	0	0	1	1	0	1	1	0	1	1	2	0	2	1	0	0	1	0	0	0	1	0	0	0	1	1
917	0	0	0	0	0	1	2	2	1	0	0	1	2	1	0	0	1	1	1	0	2	0	2	0	0	0	2	0	0	2	0	2	2	0	1	1	2	0	0	0	0	0	1	1	1	0	0	2	0
918	0	1	1	1	1	2	1	1	1	1	1	0	0	0	0	0	1	1	2	1	2	0	1	0	0	1	1	0	1	1	0	0	1	2	0	2	1	0	0	1	0	0	0	2	0	0	0	0	1
919	1	1	0	0	0	0	1	1	1	1	1	1	1	0	0	0	0	0	1	1	1	0	2	0	0	1	1	1	1	1	0	2	2	1	0	2	1	1	0	1	0	1	0	1	1	0	0	2	0
920	1	0	0	0	0	1	1	2	0	0	1	0	0	0	0	0	0	0	0	1	1	0	1	1	1	0	2	0	0	1	1	0	0	2	1	1	1	1	0	1	0	0	1	1	1	0	0	2	1
921	1	1	0	0	0	0	2	1	2	1	0	0	0	0	0	0	0	1	2	1	2	1	2	0	0	0	0	0	1	1	0	1	1	1	0	2	1	0	0	2	0	0	0	1	0	1	0	1	1
922	1	1	0	0	0	0	2	2	2	2	0	0	0	0	0	0	0	1	1	1	1	0	2	0	0	1	1	1	2	0	1	2	2	1	1	1	0	0	0	1	0	0	0	1	0	0	0	0	2
923	1	1	0	0	0	0	2	1	1	1	0	0	1	1	0	0	0	1	0	1	1	1	2	0	0	0	1	1	2	1	0	1	2	1	1	1	0	1	0	1	0	0	0	2	0	0	0	1	1
924	1	0	0	0	0	1	2	2	1	1	0	0	0	0	0	0	0	1	1	0	2	0	1	0	0	0	2	1	1	2	0	1	1	0	1	1	0	0	0	2	0	0	1	2	1	1	0	0	2
925	1	2	0	0	0	0	2	0	2	2	0	1	1	0	0	0	0	0	2	0	2	0	1	1	1	1	2	0	0	2	1	1	1	1	1	1	0	0	0	1	0	0	0	1	0	1	0	1	1
926	1	1	0	0	0	0	2	2	0	0	1	0	1	1	0	0	0	0	1	1	2	0	2	0	0	0	2	0	0	1	1	2	1	2	0	2	1	0	0	2	0	0	1	2	2	1	0	2	0
927	0	0	0	0	0	0	1	1	1	1	1	0	1	1	0	0	0	1	0	1	1	1	1	0	0	0	1	0	0	0	0	1	1	2	1	2	1	0	0	1	0	0	0	2	0	0	0	2	0
928	1	1	0	0	0	0	1	1	1	1	1	0	0	0	0	0	0	0	1	0	1	0	2	0	0	1	2	2	1	1	1	2	2	0	2	0	2	0	0	1	0	0	0	1	0	0	0	1	0
929	1	2	0	0	0	0	2	2	2	0	0	1	1	1	0	0	0	0	2	1	2	1	1	1	1	1	1	0	1	0	0	1	1	1	1	1	1	0	0	1	0	1	0	1	1	0	0	2	0
930	1	1	0	0	0	0	2	1	2	2	0	0	2	2	0	0	0	1	0	1	1	1	2	0	0	0	2	0	0	2	2	2	2	1	0	2	1	1	1	2	1	0	0	2	1	1	0	2	0
931	1	1	0	0	0	0	2	2	1	0	1	0	1	0	1	1	0	0	1	1	1	0	1	0	0	0	2	0	0	1	1	1	1	1	1	1	0	0	0	2	0	0	0	0	1	0	0	1	1
932	1	1	0	0	0	0	1	1	2	1	0	0	1	1	0	0	0	0	0	2	0	1	1	0	0	0	1	0	1	2	0	1	2	2	1	2	1	0	1	1	0	1	0	1	0	1	0	2	0
933	1	1	0	0	0	0	1	2	1	1	0	0	1	0	1	1	1	1	1	0	1	0	2	0	0	1	2	1	1	2	0	2	2	1	0	2	1	0	0	1	0	0	0	2	0	0	0	2	0
934	0	1	0	0	0	0	2	2	1	0	1	1	1	1	0	0	0	0	1	1	1	1	2	0	0	1	1	0	1	1	0	2	2	1	0	2	1	0	0	1	0	0	0	1	0	0	0	1	1
935	0	0	0	0	0	0	1	2	1	1	1	0	0	0	0	0	0	0	1	1	2	1	1	0	0	0	0	0	1	1	0	1	2	1	1	1	1	0	0	1	0	0	1	1	0	0	0	2	0
936	1	1	0	0	0	1	2	2	1	1	0	0	1	1	0	0	0	1	0	1	0	0	1	0	0	1	1	0	1	1	0	2	1	2	0	2	1	1	1	0	0	0	0	2	0	0	0	0	2
937	1	1	0	0	0	0	1	1	1	0	1	0	1	0	0	0	0	1	1	0	1	0	2	0	0	1	0	0	0	1	0	1	1	0	2	0	0	0	0	1	0	0	1	1	1	0	0	1	1
938	0	0	0	0	0	0	2	2	1	0	1	0	1	1	0	0	0	2	2	1	2	1	1	1	1	2	1	1	1	1	1	0	0	0	1	1	2	0	0	2	1	1	0	2	2	0	0	1	1
939	1	1	0	0	0	0	2	2	1	0	0	0	0	0	0	0	1	1	0	1	1	1	2	0	0	0	2	1	1	2	0	1	1	2	0	2	2	1	0	0	0	0	1	1	1	1	0	1	1
940	1	1	0	0	0	0	1	2	1	1	1	0	0	0	0	0	0	1	0	1	0	0	2	0	0	1	0	1	1	0	0	1	2	0	2	0	0	0	0	1	0	0	0	2	0	1	0	0	2
941	1	0	0	0	0	1	1	1	1	1	1	1	1	0	0	1	1	2	1	1	2	0	1	0	0	2	1	0	0	1	0	1	1	1	1	1	1	1	0	1	0	0	1	2	1	1	0	0	2
942	0	1	1	1	1	1	2	1	1	1	1	0	1	1	0	0	0	1	2	1	2	0	1	0	0	1	1	0	1	1	0	1	1	2	0	2	2	0	0	1	0	0	1	1	1	0	0	2	0
943	0	0	0	0	0	1	2	2	2	0	0	1	1	0	1	1	0	0	1	1	1	1	2	0	0	0	1	1	2	0	1	2	2	0	1	1	2	0	1	0	0	0	0	1	0	0	0	0	1
944	1	1	0	0	0	0	1	1	0	0	1	0	1	1	0	0	0	1	1	1	0	0	2	0	0	2	1	0	1	1	0	1	1	1	0	2	1	0	0	1	0	0	1	1	1	1	0	1	1
945	1	1	1	1	1	1	2	2	1	1	0	0	1	1	0	0	0	1	0	1	2	0	2	0	0	1	1	1	2	0	1	1	1	2	0	2	2	0	0	0	1	0	0	1	0	0	0	2	1
946	1	1	0	0	0	1	2	0	2	1	0	1	1	0	0	0	0	2	2	0	2	0	2	0	0	2	2	1	1	1	2	2	2	2	0	2	2	0	0	1	0	1	0	1	1	0	0	0	2
947	1	1	0	0	0	0	1	1	1	0	1	1	1	0	0	1	0	0	1	0	2	0	2	0	0	2	2	2	2	1	1	1	1	1	0	2	2	2	0	0	0	1	0	1	2	0	0	0	2
948	1	1	0	0	0	0	1	2	0	0	1	0	0	0	0	0	1	2	2	0	1	0	1	0	0	2	1	1	1	1	0	2	2	2	0	2	1	0	0	1	0	0	0	2	0	0	0	2	2
949	1	2	0	0	0	0	2	1	2	1	0	0	0	0	0	0	0	0	0	1	0	0	2	0	0	1	1	0	1	1	0	1	1	1	1	1	1	0	0	1	0	0	0	1	0	0	0	1	0
950	0	2	0	0	0	0	2	1	2	2	0	1	1	0	0	0	0	0	2	1	2	0	2	0	0	0	1	0	1	1	1	1	1	2	0	2	2	0	0	0	0	0	1	1	1	0	0	0	1
951	1	0	0	0	0	1	2	2	1	1	0	0	0	0	0	0	1	0	2	1	2	1	2	0	0	2	2	0	0	1	1	1	1	1	1	1	1	0	0	1	0	0	0	2	1	0	0	1	1
952	1	1	0	0	0	0	2	2	1	0	1	1	2	1	0	1	0	0	2	1	2	0	1	0	0	2	2	1	1	1	1	1	1	1	1	1	0	0	0	1	0	1	0	2	2	0	0	1	1
953	0	0	1	0	1	0	1	1	1	1	0	0	0	0	0	0	1	1	2	1	2	1	1	1	1	1	1	1	1	1	0	2	2	0	1	1	2	0	0	1	0	0	0	2	0	0	0	1	1
954	1	1	1	0	0	0	1	1	1	1	1	0	1	1	0	0	0	0	2	0	2	1	1	1	1	1	2	0	0	2	1	1	0	0	0	2	1	0	1	1	0	0	0	2	0	0	0	2	0
955	1	1	0	0	0	0	2	2	1	0	1	0	1	1	0	0	0	1	0	1	1	0	2	0	0	0	2	0	0	2	0	2	2	0	1	1	0	0	0	1	0	1	0	2	1	0	0	2	0
956	1	1	0	0	0	0	2	2	1	0	0	0	0	0	0	0	0	1	1	1	2	1	2	0	0	0	1	1	1	1	0	2	2	1	1	1	2	0	0	1	0	1	0	1	1	0	0	1	2
957	1	2	1	1	1	1	2	1	2	2	0	0	1	1	0	0	0	1	1	0	2	1	1	1	1	2	0	1	1	0	1	1	1	2	0	2	2	1	1	1	1	1	0	1	1	1	0	0	1
958	1	1	0	0	0	1	1	2	1	1	0	0	0	0	0	0	0	0	1	1	1	0	2	0	0	2	1	0	1	1	0	2	2	1	1	1	2	0	0	0	0	0	0	2	0	0	0	2	0
959	1	0	0	0	0	0	2	2	1	0	0	0	0	0	0	0	0	0	2	0	2	0	2	0	0	1	2	2	2	1	1	0	1	2	1	2	1	0	0	2	0	0	0	2	0	2	0	1	1
960	0	1	0	0	0	1	2	1	2	1	0	0	0	0	0	0	0	0	2	0	2	1	0	1	1	0	1	1	1	1	1	2	2	1	1	1	1	0	1	1	0	0	1	2	1	0	0	2	1
961	1	1	1	0	0	0	2	2	2	1	0	0	0	0	0	0	0	0	0	1	0	0	2	0	0	1	0	0	1	0	0	0	0	1	2	1	1	0	0	1	0	1	0	2	0	0	0	2	0
962	1	1	1	0	0	0	1	2	1	0	1	0	0	0	0	0	0	1	1	0	2	0	1	0	0	1	2	1	1	2	0	1	1	2	1	1	2	0	0	0	0	0	1	2	0	0	0	1	1
963	1	0	0	0	0	1	1	1	1	1	1	1	2	1	0	1	0	2	2	0	2	1	2	0	0	2	2	0	0	1	0	0	1	1	1	1	2	0	0	1	0	0	0	2	0	1	0	2	0
964	1	1	0	0	0	0	2	1	2	1	0	0	0	0	0	0	0	0	0	0	0	0	2	0	0	0	2	0	0	1	1	1	2	1	1	1	2	0	1	1	1	0	0	1	0	0	0	2	0
965	1	0	0	0	0	1	1	2	1	1	1	0	1	1	0	0	0	0	1	1	1	1	2	0	0	1	1	0	0	1	0	2	2	0	1	1	2	1	0	0	0	0	0	0	2	1	0	2	0
966	1	0	0	0	0	1	1	2	1	1	1	0	1	1	0	0	0	0	0	1	0	1	1	1	1	2	0	0	0	0	0	1	1	0	1	1	2	0	0	0	0	0	0	1	0	1	0	1	1
967	1	1	0	0	0	0	2	1	1	1	1	0	0	0	0	0	0	1	1	0	1	0	2	0	0	1	2	0	0	2	1	2	2	0	1	1	1	0	0	1	0	0	0	1	0	0	0	1	1
968	1	1	0	0	0	0	2	1	2	2	0	0	2	1	0	0	0	0	2	0	2	0	1	0	0	1	2	0	0	2	0	1	2	1	1	1	1	0	0	0	0	2	0	2	1	0	0	1	1
969	0	1	0	0	0	1	1	2	2	2	0	0	2	2	0	0	0	0	2	1	2	0	2	0	0	1	2	0	0	1	1	2	2	0	2	0	2	0	0	2	1	0	0	0	2	0	0	1	1
970	0	0	1	0	1	0	1	2	1	1	0	1	2	1	1	1	0	1	2	1	2	2	2	0	0	0	0	1	2	0	0	2	2	0	2	0	2	1	0	0	0	0	1	1	1	1	0	1	0
971	1	2	1	0	0	0	1	2	1	0	1	0	0	0	0	0	0	1	1	1	2	0	1	1	1	0	1	2	2	1	0	1	2	2	1	2	2	0	0	1	0	0	0	1	0	1	0	1	1
972	1	2	0	0	0	0	1	1	1	1	0	0	2	1	1	1	0	1	1	0	2	0	2	0	0	2	2	0	0	2	1	0	0	2	0	2	2	0	0	0	1	0	0	1	0	1	0	2	0
973	1	1	1	1	1	1	2	1	0	0	0	0	0	0	0	0	0	1	1	1	1	0	2	0	0	1	1	0	1	0	0	0	1	2	0	2	0	0	0	2	0	0	0	1	0	0	0	1	1
974	1	0	0	0	0	2	2	1	1	1	0	1	1	1	0	0	0	0	0	1	0	0	2	0	0	0	2	1	1	2	0	0	1	1	0	2	2	0	0	1	0	1	0	2	0	1	0	0	1
975	1	1	0	0	0	0	2	1	2	1	0	1	1	0	0	1	0	0	1	0	0	0	2	0	0	1	1	0	1	1	0	2	1	2	0	2	1	0	1	1	0	0	0	1	0	1	0	1	1
976	1	1	0	0	0	0	1	0	2	2	0	0	1	1	0	0	0	1	1	0	1	0	2	0	0	0	1	0	0	1	0	0	1	2	1	2	2	0	0	1	0	1	0	2	2	0	0	2	0
977	1	1	0	0	0	0	2	1	2	2	0	1	1	0	0	0	0	0	2	1	2	1	2	0	0	0	1	1	2	0	1	1	1	1	1	1	2	1	0	1	0	0	1	2	1	1	0	2	0
978	1	1	0	0	0	1	2	1	1	0	0	0	2	2	0	0	0	2	1	1	1	1	1	1	1	0	1	0	0	0	0	2	2	0	1	1	2	1	1	2	2	1	0	1	0	1	0	2	1
979	1	1	1	0	0	0	2	0	2	1	1	0	1	1	0	0	0	0	2	0	1	1	0	1	1	1	0	0	0	1	0	1	1	1	1	1	1	1	0	1	0	0	0	2	0	0	0	2	0
980	0	2	0	0	0	0	2	1	1	0	0	0	2	1	0	0	0	0	0	1	2	0	2	0	0	0	2	0	0	1	1	1	1	0	2	0	0	1	0	1	0	0	0	1	0	1	0	1	1
981	1	2	0	0	0	0	2	1	1	1	1	0	1	1	0	0	0	0	2	0	2	0	2	0	0	1	1	0	1	1	0	1	2	1	2	1	2	0	1	0	0	0	0	2	0	0	0	1	1
982	1	2	1	0	0	0	2	2	1	1	0	0	1	1	0	0	0	1	2	1	2	0	2	0	0	2	1	1	1	1	0	0	0	2	0	2	1	0	1	1	1	1	0	2	1	1	0	0	2
983	1	2	0	0	0	0	1	1	2	1	0	0	1	0	0	0	0	1	1	2	1	0	1	0	0	1	2	1	1	2	1	1	0	0	1	1	1	1	0	0	0	2	0	2	1	0	0	1	0
984	1	1	0	0	0	0	1	1	2	2	0	0	0	0	0	0	0	0	2	0	2	0	2	0	0	1	1	0	0	1	1	0	0	2	0	2	2	0	0	2	1	1	0	2	0	0	0	1	1
985	1	2	0	0	0	1	2	2	2	0	0	0	1	1	0	0	0	2	2	0	2	1	2	0	0	1	1	0	0	2	1	1	1	1	1	1	2	0	0	2	1	0	0	2	1	1	0	1	1
986	0	2	1	0	0	0	2	0	2	2	0	0	0	0	0	0	0	0	0	0	1	0	2	0	0	1	2	1	1	1	2	1	1	2	0	2	1	0	0	1	0	0	0	2	0	0	1	0	1
987	1	1	0	0	0	0	2	2	0	0	1	0	0	0	0	0	0	1	2	0	1	0	2	0	0	0	2	0	0	2	0	1	1	1	1	1	1	1	0	1	0	0	1	1	1	0	0	2	1
988	1	0	0	0	0	2	1	1	1	0	1	0	0	0	0	0	0	1	0	1	2	0	2	0	0	1	2	0	0	1	1	1	1	1	1	1	1	0	0	0	0	0	1	2	1	0	0	2	0
989	1	0	0	0	0	0	2	2	2	1	0	2	2	0	0	0	0	1	1	1	1	0	2	0	0	1	1	0	1	1	1	2	2	0	1	1	2	1	0	1	0	0	0	0	0	0	0	0	2
990	1	0	0	0	0	0	1	2	0	0	1	0	1	1	0	0	0	0	2	0	1	1	2	0	0	1	1	1	1	1	1	0	0	1	1	1	2	1	0	0	0	0	0	0	0	0	0	1	1
991	1	2	0	0	0	0	2	0	2	2	0	0	1	1	0	0	0	1	2	0	2	1	1	1	1	2	2	1	1	2	0	2	2	2	0	2	1	0	0	2	0	0	0	2	0	0	0	2	0
992	1	1	0	0	0	0	2	2	2	0	0	0	1	1	0	0	0	1	1	0	2	0	2	0	0	2	1	1	1	1	0	0	0	2	0	2	2	0	0	1	0	0	1	1	1	0	0	0	2
993	1	0	0	0	0	1	2	2	1	1	1	0	0	0	0	0	0	1	0	1	1	1	1	0	0	2	2	0	0	2	2	2	2	0	1	0	0	0	1	1	0	0	0	2	0	0	0	0	2
994	1	1	0	0	0	0	2	1	1	1	0	1	1	1	0	0	0	1	2	0	2	1	1	1	1	0	2	0	1	1	0	2	2	0	1	1	1	0	1	1	1	0	0	2	0	1	0	1	2
995	1	0	1	0	0	1	1	1	1	1	0	1	2	2	0	0	0	1	2	0	2	1	2	0	0	1	1	1	2	1	0	1	1	1	1	1	2	1	1	2	1	0	0	1	1	0	0	2	1
996	1	1	0	0	0	0	1	2	1	1	1	0	2	2	0	1	0	1	0	2	1	0	2	0	0	0	1	1	1	1	0	1	2	2	0	2	2	1	1	2	1	0	0	0	0	0	0	2	0
997	1	0	0	0	0	0	1	1	1	1	1	0	1	1	0	0	0	1	2	0	2	2	1	1	1	1	2	0	0	2	0	0	0	2	0	2	0	0	0	2	0	1	0	1	1	0	0	0	2
998	1	1	0	0	0	0	2	2	1	0	0	1	1	0	0	0	0	0	1	1	1	0	2	0	0	2	2	1	1	0	1	2	2	0	1	1	1	0	0	2	0	0	1	2	1	1	0	1	1
999	0	1	0	0	0	0	2	1	1	1	0	1	1	0	0	0	0	1	2	0	2	1	2	0	0	1	2	0	1	1	0	1	1	2	0	2	1	0	0	1	0	0	0	2	0	0	0	2	1
1000	1	0	0	0	0	1	2	2	1	0	1	1	1	0	0	0	0	0	1	1	1	0	2	0	0	1	2	1	1	2	0	0	0	2	0	2	1	0	0	2	0	2	0	2	0	2	0	1	2
[truncated: 252 more columns]
