# Supplementary material for: KNN-MDR: a learning approach for improving interactions mapping performances in genome wide association studies
Source: BMC Bioinformatics. 2017 Mar 21;18:184. doi: 10.1186/s12859-017-1599-7 (PMC5361736; doi:10.1186/s12859-017-1599-7)
Supplement: Supplementary file 5 — The data set(s) supporting the results of Table 3. (ZIP 7092 kb) [file 12859_2017_1599_MOESM5_ESM.zip › 000/S7/mkallsimul.dat]

1	1	1	1	0	0	0	2	0	0	0	0	1	1	0	1	0	0	1	1	1	2	0	1	1	0	1	2	2	2	2	0	0	1	1	1	2	2	0	1	1	1	1	0	1	0	1	0	0	2
2	0	0	1	0	0	1	0	0	2	0	0	1	1	0	1	0	0	1	1	1	1	1	0	2	0	0	1	1	2	2	1	1	1	0	1	1	1	0	0	0	1	2	2	2	1	1	0	2	1
3	0	0	1	0	0	1	0	0	2	0	0	1	2	1	1	0	0	0	0	2	2	0	0	2	0	0	2	2	2	2	1	0	0	1	0	2	0	0	0	0	2	0	0	1	0	0	0	1	0
4	0	0	0	0	0	0	1	1	2	0	0	1	1	0	0	0	0	2	1	0	1	0	1	1	0	1	1	1	2	2	1	1	1	0	1	1	1	1	0	0	1	0	0	1	0	0	0	1	1
5	0	0	1	0	0	1	1	1	2	0	0	0	0	0	0	0	0	1	1	1	2	0	0	2	0	1	2	2	2	2	1	0	1	0	0	2	0	1	0	0	1	0	0	1	0	1	0	2	0
6	0	0	1	0	0	0	1	0	1	0	0	0	1	0	1	0	0	0	0	2	2	0	1	1	0	0	2	2	2	2	1	2	1	0	1	1	1	0	0	0	1	1	1	2	0	0	0	2	0
7	1	0	2	0	0	2	0	0	1	0	1	0	1	0	1	0	0	1	1	1	2	0	0	2	0	2	2	2	2	2	1	1	1	1	2	0	1	0	0	0	2	0	0	2	0	0	0	2	0
8	0	0	2	0	0	2	1	0	1	0	0	1	1	0	1	0	0	0	0	2	2	0	1	1	1	0	2	2	1	1	1	1	1	0	0	2	2	1	1	0	0	0	0	2	0	0	0	2	0
9	1	0	0	0	0	0	2	1	1	0	1	0	1	0	0	1	0	0	0	2	1	0	0	2	0	1	2	2	2	1	0	2	1	1	1	0	1	0	1	1	1	0	0	2	1	1	0	2	0
10	0	0	2	0	0	0	1	0	2	0	0	1	2	0	2	0	0	0	0	2	2	0	1	1	0	1	1	1	1	1	1	1	1	1	0	2	2	0	1	1	0	0	0	2	1	1	1	1	2
11	0	0	1	0	0	1	1	0	2	0	0	0	0	0	0	0	0	1	1	1	1	0	0	2	0	2	1	1	2	2	0	0	0	0	1	1	1	0	1	1	1	0	0	1	0	0	0	1	0
12	1	0	1	0	0	1	2	1	2	0	1	1	1	0	1	0	0	0	0	2	2	0	0	2	0	1	2	2	2	2	0	2	2	0	1	1	2	0	1	1	0	1	1	1	1	1	0	1	1
13	0	0	0	0	0	0	2	0	1	0	2	1	2	0	1	1	0	2	0	1	1	0	1	1	0	1	2	2	2	2	1	0	1	0	1	2	0	0	0	0	2	0	0	2	1	1	0	2	0
14	0	0	1	0	0	2	0	0	2	0	0	1	1	0	1	0	0	0	1	1	1	0	1	1	0	0	1	2	2	1	1	1	1	1	0	2	2	0	2	2	1	1	0	0	1	0	0	2	1
15	0	0	1	0	0	0	1	1	2	0	0	0	1	0	1	0	1	1	0	2	1	0	0	2	0	0	2	2	2	2	1	0	0	0	0	2	1	0	1	0	1	1	1	1	1	1	1	1	1
16	0	0	2	0	0	1	1	1	2	0	0	1	2	1	1	0	0	1	0	1	1	1	0	2	0	1	0	1	1	1	1	1	1	1	2	0	1	0	0	0	0	0	0	2	1	0	0	2	0
17	0	0	0	0	0	1	0	0	2	0	0	0	0	0	0	0	0	0	0	2	2	1	1	1	1	0	2	2	2	2	1	0	0	0	2	0	1	1	0	0	1	0	0	2	0	0	0	2	1
18	0	0	1	0	0	1	1	0	1	0	0	1	2	1	1	0	1	0	1	1	2	0	0	2	0	1	1	2	1	1	2	1	1	0	0	2	1	0	0	0	2	0	0	2	1	1	0	0	2
19	0	0	1	0	0	1	1	0	2	0	1	0	0	0	0	0	0	1	0	1	1	0	1	1	1	1	2	2	2	2	1	0	0	0	0	2	2	1	1	1	0	1	1	1	0	0	0	2	1
20	0	0	2	0	0	1	1	0	2	0	1	0	1	0	0	1	0	0	1	1	1	0	1	1	1	1	1	1	2	2	0	2	2	0	2	0	1	0	0	0	2	0	0	1	1	0	0	2	0
21	0	0	1	1	1	1	1	0	0	0	0	0	0	0	0	0	0	0	0	2	2	0	0	2	0	1	1	0	2	2	0	1	1	1	0	2	1	0	0	0	1	1	0	0	1	1	0	1	0
22	0	0	1	0	0	2	2	0	0	0	0	1	1	0	1	0	0	0	0	1	1	0	0	2	0	2	2	2	2	2	1	1	1	0	1	1	1	1	0	0	1	0	0	2	0	0	0	0	2
23	0	0	0	0	0	0	0	0	2	0	1	0	1	1	0	0	0	0	0	2	2	0	0	2	0	1	0	1	1	0	1	0	0	0	1	1	2	0	2	2	0	1	0	0	1	1	0	1	0
24	0	0	1	0	0	1	1	1	2	0	0	0	2	0	1	0	0	0	0	2	2	1	0	2	0	0	1	1	2	1	1	1	1	0	1	1	1	0	0	0	1	0	0	2	1	1	0	1	1
25	0	0	1	0	0	1	0	0	2	0	0	0	0	0	0	0	0	0	0	2	2	0	0	2	0	1	2	2	2	2	2	1	1	2	2	1	0	0	0	0	2	0	0	1	0	0	0	2	0
26	0	0	1	0	0	1	2	0	1	0	1	0	1	0	0	1	0	1	1	1	2	1	0	2	0	1	2	2	2	2	0	0	0	1	0	2	0	0	0	0	2	1	0	1	1	0	1	1	1
27	1	0	0	0	0	0	2	1	1	0	0	0	0	0	0	0	0	0	0	2	2	0	0	2	0	0	2	2	2	2	1	1	1	0	0	2	1	0	0	0	2	0	0	2	1	1	0	2	1
28	1	0	2	0	0	1	2	0	0	0	1	1	1	1	0	0	0	0	0	2	2	0	0	2	0	2	2	2	2	2	2	2	2	0	0	2	1	1	0	0	0	0	0	1	0	0	1	1	1
29	0	1	2	0	0	2	0	0	2	0	0	0	0	0	0	0	0	1	1	1	2	0	0	2	0	1	1	1	2	2	0	2	2	0	1	1	1	0	1	1	1	0	0	2	1	1	1	0	2
30	0	0	1	1	1	2	1	1	2	0	0	0	1	0	0	0	0	1	0	1	1	0	1	1	1	1	2	2	2	2	2	1	1	0	1	1	0	0	1	1	1	1	1	2	1	0	0	2	0
31	0	0	2	0	0	2	0	0	2	0	2	0	0	0	0	0	0	0	1	1	2	0	0	2	0	0	1	1	2	2	0	0	0	1	0	2	1	0	1	1	1	0	0	2	0	2	0	1	1
32	0	0	1	0	0	1	2	1	1	0	0	0	1	0	1	0	0	1	0	2	2	0	0	2	0	0	2	2	2	1	1	2	1	0	1	1	2	1	0	0	0	0	0	1	1	0	0	1	0
33	0	0	1	0	0	1	1	1	2	0	0	0	1	0	1	0	0	0	0	2	2	0	0	2	0	1	2	2	1	1	1	1	0	2	0	2	2	1	1	1	0	1	1	2	1	1	0	1	1
34	0	0	1	0	0	1	1	0	1	0	0	1	1	0	1	0	1	2	1	0	1	0	1	1	0	2	1	1	2	2	0	0	0	1	0	2	0	0	0	0	2	0	0	1	1	0	0	2	0
35	0	0	2	0	0	1	1	0	1	0	0	0	0	0	0	0	0	1	1	1	1	0	1	1	1	1	1	1	2	2	0	2	2	0	1	1	1	1	0	0	1	0	0	2	1	1	1	0	2
36	0	0	1	0	0	2	2	0	1	0	1	0	0	0	0	0	0	0	0	2	2	0	0	2	0	1	2	2	2	2	2	1	0	0	1	1	1	0	0	0	2	0	0	2	1	0	0	2	0
37	0	0	1	0	1	0	1	0	2	0	0	1	1	0	1	0	0	1	0	2	2	0	2	0	1	0	1	1	2	2	0	1	1	0	1	1	1	1	0	0	0	1	0	0	1	1	0	1	2
38	0	0	1	0	0	1	0	0	2	0	1	0	1	0	1	0	0	0	0	2	2	0	0	2	0	1	2	2	2	2	2	2	1	0	1	1	2	0	2	1	0	0	0	2	0	0	0	2	0
39	1	0	2	0	0	2	1	1	2	0	0	1	0	0	0	0	0	0	0	2	2	1	1	1	0	1	1	1	2	2	0	1	1	1	0	2	2	0	2	1	0	1	1	2	1	1	0	1	2
40	1	0	1	0	0	0	1	0	1	0	1	1	0	0	0	0	0	0	0	2	2	0	0	2	0	0	2	2	2	2	0	1	1	0	1	1	0	0	1	1	0	0	0	2	1	1	0	2	0
41	0	0	0	0	0	0	1	0	1	0	0	1	2	0	1	0	0	0	0	2	2	0	0	2	0	0	2	2	2	2	0	2	1	0	1	1	1	0	1	1	1	0	0	1	0	0	0	0	2
42	1	1	2	0	1	1	1	0	2	0	0	1	1	0	1	0	0	1	1	1	2	0	1	1	0	1	0	1	1	0	1	2	2	0	1	1	2	0	2	2	1	0	0	2	1	0	0	0	2
43	0	0	2	0	0	2	2	0	0	1	2	1	1	1	0	0	0	2	1	0	1	0	0	2	0	0	2	2	2	2	1	2	2	0	1	1	0	0	0	1	1	0	0	0	0	0	0	2	0
44	0	0	1	0	0	1	0	0	2	0	0	0	1	0	0	1	0	2	2	0	1	0	0	2	0	0	2	2	2	2	1	1	1	1	0	2	2	0	1	1	0	0	0	1	0	0	0	1	1
45	1	0	1	0	0	1	2	0	0	0	0	1	2	0	1	0	0	1	1	1	2	1	0	2	0	1	1	2	1	1	1	0	0	0	1	1	0	0	0	0	1	0	0	1	0	1	0	2	0
46	0	0	1	0	0	1	1	0	2	1	1	0	0	0	0	0	0	2	2	0	0	0	1	1	0	2	2	2	2	2	1	2	2	0	1	1	0	0	0	0	2	0	0	1	0	0	1	2	1
47	0	1	2	0	0	1	2	0	1	0	0	1	2	0	1	1	0	0	0	2	2	1	0	2	0	2	2	2	2	2	1	1	1	1	0	2	1	0	0	0	1	0	0	2	1	0	0	2	1
48	0	0	1	0	0	0	0	0	2	0	0	0	1	0	0	0	0	0	1	1	2	1	0	2	0	2	1	1	1	1	1	0	1	1	1	2	2	2	0	0	0	0	0	2	1	1	0	0	2
49	1	1	1	0	0	2	1	1	2	0	0	1	1	0	1	0	0	2	1	0	1	0	0	2	0	1	2	2	2	2	1	0	0	0	0	2	1	1	0	0	2	0	0	2	0	0	0	1	2
50	0	0	0	0	0	0	2	0	1	0	0	1	2	0	1	0	0	2	0	1	1	0	0	2	0	1	2	2	2	2	1	0	1	1	0	2	0	0	0	0	1	0	0	2	0	0	0	2	0
51	0	1	1	0	0	1	2	0	0	0	1	0	0	0	0	0	0	1	1	1	1	0	0	2	0	0	0	1	2	2	1	1	1	0	1	1	1	0	0	0	1	0	0	1	0	1	0	2	0
52	0	0	1	0	0	2	1	0	2	0	0	1	2	0	2	0	1	1	1	1	1	0	0	2	0	1	1	1	2	2	0	2	2	0	0	2	1	0	1	1	1	0	0	2	2	0	0	2	0
53	0	0	1	0	0	2	1	1	2	0	0	0	1	0	0	1	0	1	1	1	2	0	0	2	0	1	2	2	2	2	1	0	1	1	1	1	1	0	1	1	1	1	0	1	1	1	0	1	0
54	0	0	1	0	0	2	0	0	2	0	0	0	2	0	1	0	0	1	0	1	0	0	0	2	0	1	2	2	2	2	0	1	1	0	2	1	1	1	0	0	0	0	0	2	0	0	0	2	0
55	1	0	1	1	1	2	2	0	0	0	1	0	0	0	0	0	0	1	1	1	1	0	0	2	0	1	2	2	2	1	1	2	2	0	1	1	2	1	1	0	0	1	1	2	1	1	0	2	0
56	0	0	1	0	0	1	0	0	2	0	1	1	2	0	1	0	0	1	1	1	2	0	0	2	0	1	2	2	2	2	0	2	1	2	1	2	1	0	2	2	0	0	0	1	0	1	0	0	2
57	0	0	2	0	0	2	2	0	2	0	0	0	1	0	2	0	0	1	1	1	2	0	0	2	0	2	1	2	2	2	1	2	1	0	1	1	2	0	2	2	0	0	0	2	0	1	0	0	2
58	0	0	1	0	0	2	1	0	1	0	1	1	0	0	0	0	0	1	1	1	1	0	0	2	0	0	1	2	1	1	2	1	1	1	0	2	0	0	0	0	2	0	0	1	0	1	0	1	1
59	1	0	0	0	0	0	2	1	2	0	1	0	0	0	0	0	0	0	0	1	1	0	0	2	0	1	1	1	2	2	0	0	1	2	1	2	1	1	0	0	1	0	0	2	1	0	0	2	0
60	0	0	2	0	0	1	2	0	0	0	1	1	1	0	1	0	1	1	0	2	2	1	1	1	1	1	1	2	2	2	0	2	2	0	1	1	2	1	0	0	0	0	0	2	1	1	0	2	0
61	0	0	2	0	0	1	2	0	0	0	1	0	0	0	0	0	0	0	0	1	1	0	1	1	1	1	1	2	1	2	2	1	0	1	0	2	2	1	1	1	0	0	0	1	1	0	0	2	0
62	0	0	2	0	0	2	0	0	2	0	0	1	2	0	1	0	1	1	0	2	2	0	0	2	0	1	2	2	2	1	1	1	1	1	1	1	0	0	0	0	2	0	0	2	0	0	0	1	1
63	0	0	2	0	0	2	1	1	2	0	0	0	0	0	0	0	0	1	0	1	1	0	0	2	0	0	1	2	1	1	1	2	1	0	0	2	1	0	1	1	1	0	0	2	0	0	0	1	1
64	0	0	0	0	0	1	2	0	0	0	0	0	0	0	0	0	1	2	1	1	1	0	1	1	1	1	1	2	2	2	0	2	2	0	1	1	1	0	1	1	1	0	0	1	0	0	1	0	1
65	0	0	2	0	0	2	1	0	2	0	1	1	1	1	0	0	0	1	1	1	2	0	0	2	0	2	2	2	2	2	1	2	2	0	2	0	1	1	0	0	0	0	0	1	1	1	0	1	1
66	0	0	2	0	0	2	2	0	1	0	1	1	1	0	1	0	0	0	0	1	1	1	1	1	1	0	1	1	2	2	1	1	0	1	1	1	1	0	2	2	0	0	0	1	0	1	0	0	1
67	0	0	2	0	0	1	2	0	1	0	1	0	1	0	1	0	0	1	1	1	2	0	0	2	0	1	0	1	2	2	0	1	1	0	0	2	2	0	2	2	0	0	0	2	1	0	1	1	2
68	0	0	0	0	0	0	2	0	1	0	0	1	1	0	1	0	0	0	0	2	2	0	0	2	0	0	1	0	2	2	0	2	2	0	2	0	1	0	1	1	1	0	0	1	0	1	0	1	1
69	1	0	1	0	0	1	1	1	2	0	0	0	0	0	0	0	0	1	1	1	2	0	0	2	0	0	1	2	2	2	2	1	1	0	0	2	1	0	1	1	1	0	0	2	0	0	0	1	0
70	0	0	2	0	0	1	2	0	0	0	0	0	0	0	0	0	0	0	0	2	1	0	1	1	0	2	1	2	2	1	1	2	2	0	1	1	1	0	0	0	1	1	1	2	0	0	1	2	1
71	0	0	2	0	0	1	0	0	2	0	0	0	2	0	2	0	0	2	1	1	2	0	0	2	0	1	0	2	0	0	2	0	1	1	1	1	1	0	0	0	2	0	0	2	1	0	0	0	1
72	0	0	2	0	0	1	0	0	2	0	0	0	0	0	0	0	0	1	0	1	1	0	0	2	0	1	0	2	1	1	2	1	1	0	1	1	1	1	0	0	1	0	0	1	1	1	0	0	2
73	0	0	1	0	0	1	1	0	1	0	1	0	0	0	0	0	0	0	0	2	2	0	0	2	0	0	1	1	1	1	2	0	0	2	1	1	0	0	0	0	2	0	0	2	0	0	0	1	1
74	0	0	2	0	0	1	1	0	1	0	1	1	2	0	1	0	0	2	1	1	2	0	0	2	0	1	2	2	2	2	2	1	0	0	0	2	1	0	0	0	2	1	1	1	0	0	0	0	2
75	1	0	1	0	0	1	0	0	2	0	0	0	1	0	1	0	0	1	1	1	2	0	0	2	0	2	0	1	2	2	0	2	1	0	1	1	1	0	0	0	2	0	0	2	1	1	0	1	1
76	0	0	0	0	0	0	1	1	2	0	0	1	1	0	1	0	0	2	2	0	1	0	0	2	0	0	2	1	2	2	0	0	2	1	2	1	0	1	0	0	1	1	1	2	1	0	0	0	2
77	0	0	2	0	0	2	1	0	1	0	1	0	0	0	0	0	0	2	2	0	1	0	0	2	0	0	2	2	2	1	1	1	1	0	0	2	1	0	1	1	1	0	0	1	0	0	1	1	1
78	0	0	0	0	0	0	0	0	2	0	0	1	1	0	1	0	0	1	1	1	1	0	0	2	0	1	1	2	1	1	2	1	2	0	2	0	1	0	0	0	1	0	0	2	2	0	0	0	1
79	1	0	1	1	1	1	2	0	1	0	1	0	0	0	0	0	0	0	0	1	1	0	0	2	0	0	1	1	2	2	1	2	2	0	1	1	1	0	0	0	0	0	0	2	0	0	0	2	0
80	0	0	1	0	0	1	0	0	2	0	0	1	2	0	1	0	0	1	1	1	1	0	0	2	0	1	2	2	2	2	1	1	1	1	1	1	2	1	0	0	1	0	0	1	0	0	0	2	2
81	0	0	0	0	0	0	2	0	0	0	2	1	1	0	1	0	0	1	1	1	1	0	0	2	0	0	2	2	2	2	1	1	1	0	1	1	1	0	0	0	2	0	0	2	2	0	0	2	0
82	0	0	0	0	0	0	1	0	2	1	1	0	0	0	0	0	0	0	0	2	2	0	1	1	0	1	1	2	1	0	1	1	0	2	0	2	1	1	0	0	0	0	0	2	1	0	0	1	1
83	0	1	2	0	1	1	1	0	1	0	0	0	1	0	0	1	0	1	1	1	2	0	1	1	0	1	1	2	2	2	0	1	1	1	2	0	1	0	0	0	1	1	1	2	0	1	1	1	1
84	0	0	1	1	1	1	0	0	2	0	1	0	1	0	1	0	0	0	0	2	2	0	0	2	0	0	2	2	2	2	1	1	1	0	0	2	1	0	1	1	1	0	0	2	0	1	1	1	1
85	0	0	1	0	0	1	2	0	2	0	1	1	2	0	1	0	0	2	2	0	0	0	1	1	1	1	1	1	2	2	0	1	1	0	1	1	0	1	0	0	1	0	0	2	0	0	0	1	1
86	0	0	0	0	0	0	0	0	2	0	0	1	1	0	1	0	0	2	2	0	0	0	1	2	0	0	2	2	2	2	0	2	1	1	1	1	1	0	0	0	1	1	0	1	0	1	0	2	0
87	0	0	1	0	0	1	1	0	2	1	1	1	0	0	0	0	0	0	0	2	2	1	0	2	0	1	1	2	1	2	2	2	2	0	1	1	0	0	0	1	1	0	0	1	0	0	0	2	1
88	0	0	1	0	0	0	0	0	1	0	0	0	1	0	0	0	0	1	1	1	2	0	0	2	0	2	2	2	2	2	1	1	1	0	1	1	1	0	0	0	2	0	0	2	0	0	0	2	0
89	1	0	1	0	0	1	1	0	1	0	1	1	2	0	1	0	0	1	1	1	2	0	0	2	0	2	2	2	2	2	1	2	2	0	1	1	2	0	1	1	0	0	0	0	0	0	0	2	0
90	0	0	2	0	0	2	2	0	1	0	1	0	1	0	0	0	0	1	1	1	2	0	1	1	0	0	2	2	2	2	0	0	0	0	0	2	1	0	0	0	1	0	0	2	1	0	0	1	1
91	0	0	1	0	0	1	0	0	2	0	0	0	1	0	0	1	0	1	1	1	1	0	0	2	0	1	2	2	2	2	2	1	1	0	1	1	2	0	1	1	1	0	0	1	1	0	0	1	1
92	0	0	1	0	0	1	1	0	2	0	1	0	0	0	0	0	1	0	1	1	2	0	1	1	1	1	1	2	2	2	1	0	0	0	0	2	1	0	0	0	2	0	0	1	0	0	0	1	0
93	0	0	2	0	0	1	2	0	0	0	0	1	1	0	1	0	0	0	0	2	2	0	0	2	0	0	2	2	2	2	1	0	0	0	1	1	2	2	0	0	0	0	0	1	0	1	0	0	2
94	0	0	1	0	0	1	1	0	1	0	0	1	2	0	1	1	0	1	0	1	1	0	0	2	0	0	0	1	1	0	1	0	0	0	0	2	2	1	1	0	0	0	0	1	0	1	0	2	0
95	0	0	2	0	0	0	1	1	2	0	0	0	0	0	0	0	0	0	1	1	2	0	0	2	0	2	2	2	2	2	1	2	2	0	0	2	2	0	2	2	0	0	0	1	1	1	0	1	1
96	0	0	0	0	0	0	2	1	1	0	0	0	0	0	1	0	0	1	1	1	2	0	0	2	0	2	2	2	2	2	2	0	1	1	1	1	0	0	0	0	2	1	1	2	1	1	0	1	1
97	0	0	0	0	0	0	1	1	2	0	1	0	1	0	0	0	0	1	1	1	1	0	0	2	0	0	1	1	2	2	0	1	1	2	0	2	0	0	1	1	1	1	1	2	1	0	0	1	1
98	1	0	0	0	0	0	1	1	2	0	0	0	0	0	0	0	0	0	0	2	2	0	1	1	1	1	1	1	1	1	0	2	2	0	1	1	1	0	0	0	2	0	0	2	2	1	1	1	1
99	0	0	2	0	0	2	1	0	0	0	1	0	0	0	0	0	0	2	1	0	1	0	0	2	0	1	2	2	2	2	1	0	1	0	0	2	2	1	1	1	0	1	1	1	1	2	0	2	0
100	0	0	1	0	0	2	2	1	1	0	1	0	0	0	0	0	0	2	2	0	0	0	0	2	0	2	2	2	2	2	1	1	1	0	0	2	1	0	0	0	0	0	0	1	0	0	0	2	0
101	0	0	0	0	0	0	2	0	0	0	2	0	0	0	0	0	0	1	1	1	1	0	0	2	0	0	2	2	2	2	0	1	2	0	1	1	1	0	0	0	1	0	0	1	0	0	0	1	1
102	0	0	2	0	0	1	0	0	1	0	1	0	0	0	0	1	0	1	0	1	1	0	0	2	0	1	2	2	2	2	1	1	1	0	2	1	1	0	1	1	1	0	0	2	0	0	0	2	0
103	0	0	1	0	0	2	1	0	1	0	0	0	1	0	0	1	0	2	2	0	0	0	0	2	0	0	1	2	2	1	0	2	2	0	1	1	1	0	1	1	1	1	1	2	1	1	1	0	2
104	1	0	1	0	0	0	1	0	1	0	1	0	0	0	0	0	0	0	1	1	2	0	1	1	1	1	0	2	0	0	2	2	1	1	1	1	1	0	2	2	0	1	0	1	1	1	0	1	0
105	0	0	0	0	0	0	0	0	2	0	0	0	0	0	0	0	0	2	0	1	1	0	2	0	1	0	1	2	1	1	2	1	1	0	0	2	2	1	1	1	1	0	0	2	1	1	0	2	0
106	0	0	1	0	0	1	1	0	2	0	1	2	2	0	2	0	0	1	1	1	1	0	0	2	0	0	0	1	2	2	0	1	0	0	0	2	1	0	0	0	0	0	0	0	1	0	1	1	1
107	0	0	2	0	0	0	1	1	2	0	0	1	1	0	1	0	0	1	1	1	2	0	0	2	0	1	2	2	2	2	1	1	0	0	1	1	2	0	0	0	1	2	1	2	1	0	0	2	0
108	0	1	1	0	0	2	2	1	1	0	0	1	2	0	2	0	0	2	2	0	1	0	0	2	0	1	1	1	2	2	0	0	0	0	0	2	1	1	0	0	1	0	0	1	0	0	0	1	1
109	1	0	2	0	0	1	1	0	2	1	0	0	0	0	0	0	0	2	2	0	1	0	0	2	0	1	2	2	2	2	1	1	1	2	2	1	2	0	2	2	0	0	0	0	0	1	0	1	1
110	0	0	2	0	0	2	1	0	1	0	0	0	1	0	0	1	0	1	1	1	2	0	1	1	0	1	2	2	2	2	0	2	2	0	1	1	2	0	0	0	1	0	0	1	0	0	0	1	1
111	0	0	2	0	0	1	2	0	1	0	0	1	1	0	1	0	0	0	0	2	2	0	1	1	1	1	1	2	2	2	2	0	0	0	1	1	1	0	0	0	0	1	1	2	1	2	0	2	0
112	0	0	1	0	0	1	1	1	2	0	0	0	1	0	0	1	0	2	2	0	1	0	1	1	1	1	0	1	1	1	1	0	0	1	0	2	2	0	1	1	1	0	0	2	0	1	0	2	0
113	0	0	2	0	0	1	1	1	2	0	0	1	1	0	1	0	0	1	1	1	1	0	1	2	0	0	1	1	2	2	1	1	2	0	2	0	1	1	0	0	1	0	0	2	1	1	0	1	1
114	0	0	2	0	0	1	2	0	1	0	0	0	1	1	0	0	1	0	1	1	2	0	0	2	0	1	1	2	2	2	0	2	2	0	2	0	1	0	0	0	1	0	0	1	1	0	0	0	2
115	0	0	0	0	0	0	1	0	1	0	1	1	1	0	1	0	0	0	0	2	2	0	0	2	0	1	0	1	2	2	0	1	1	2	1	1	2	1	1	1	0	1	0	1	1	0	0	2	1
116	0	0	1	0	0	0	1	0	1	0	0	1	1	0	1	0	0	1	1	1	2	0	0	2	0	1	2	1	2	2	0	0	0	0	0	2	1	0	0	0	1	0	0	2	0	0	0	1	1
117	0	0	0	0	0	1	1	1	2	0	0	0	1	0	1	0	0	1	1	1	2	1	0	2	0	2	2	2	2	2	1	1	1	0	0	2	1	0	0	0	1	0	0	1	1	1	0	2	0
118	0	1	1	0	0	1	1	0	2	0	0	1	1	0	1	0	0	1	2	0	2	0	0	2	0	0	1	1	2	2	0	0	2	1	2	1	1	0	0	0	0	1	0	1	1	0	0	2	1
119	0	0	2	0	0	1	2	0	0	0	0	1	1	1	0	0	0	1	0	1	2	0	1	1	0	1	2	2	2	2	2	0	0	0	0	2	1	0	0	0	2	1	0	0	1	0	0	1	1
120	0	0	2	0	0	2	2	0	1	0	1	0	1	0	1	0	0	2	1	1	2	1	0	2	0	0	2	2	2	2	0	1	1	0	1	1	2	0	2	2	0	0	0	2	1	1	1	0	2
121	0	0	2	0	0	2	0	0	2	0	0	2	2	0	2	0	0	0	0	2	2	0	0	2	0	0	1	1	2	2	0	0	0	0	0	2	0	0	0	0	2	1	0	0	1	1	0	2	0
122	0	0	0	0	0	0	1	1	2	0	0	1	1	0	1	0	0	2	2	0	1	0	1	1	0	1	1	2	2	2	0	1	1	0	1	1	2	0	0	0	1	0	0	1	0	0	1	0	2
123	0	0	2	0	0	1	1	0	0	0	1	0	1	0	0	1	0	0	0	2	2	1	0	2	0	1	2	2	2	2	0	1	1	0	1	1	0	0	1	1	0	0	0	1	0	0	0	2	0
124	0	0	2	0	1	1	1	0	1	0	1	1	1	0	1	0	0	2	0	1	1	0	0	2	0	1	2	2	2	2	1	1	0	2	1	2	1	0	0	0	1	0	0	2	0	1	0	1	1
125	0	1	1	0	0	0	1	0	2	0	0	0	0	0	0	0	0	1	1	0	0	0	0	2	0	0	1	2	2	2	0	1	1	0	1	1	0	1	0	0	1	1	0	1	1	0	0	2	1
126	0	0	2	0	0	1	1	1	2	0	0	1	0	0	0	0	0	2	1	1	2	0	0	2	0	1	1	2	1	1	2	0	1	1	1	1	1	0	0	0	1	2	2	2	2	1	0	1	1
127	0	1	1	0	0	1	1	0	1	0	1	0	0	0	0	0	0	0	1	1	2	0	0	2	0	1	0	2	2	2	1	1	2	0	0	2	2	0	2	2	0	1	1	2	1	1	0	2	0
128	0	1	2	0	0	1	0	0	2	0	0	1	1	0	1	0	0	0	0	2	2	0	1	1	1	0	1	1	2	2	0	1	1	0	1	1	2	0	1	1	0	0	0	1	0	0	0	0	2
129	1	1	1	0	0	1	2	1	1	0	1	0	0	0	0	0	0	2	2	0	0	0	2	0	1	0	2	2	2	2	0	1	1	0	0	2	1	0	0	0	2	1	0	0	2	1	0	0	2
130	0	0	1	0	0	2	2	1	1	0	1	1	2	0	1	0	0	0	0	2	2	0	0	2	0	1	1	2	1	1	2	1	2	0	0	2	2	0	2	1	0	0	0	2	0	1	0	2	0
131	1	0	0	0	0	0	0	0	2	0	1	0	0	0	0	0	0	2	0	2	2	0	0	2	0	1	1	1	2	2	1	2	1	0	1	1	1	0	1	0	1	0	0	2	0	0	0	2	0
132	0	0	1	0	0	1	2	0	0	0	2	1	2	0	1	1	0	0	1	1	2	0	1	1	1	1	2	2	2	2	0	0	0	0	0	2	1	1	0	0	2	1	1	2	1	2	0	1	0
133	0	1	1	0	0	2	1	0	1	0	0	0	0	0	0	0	0	1	1	0	0	0	0	2	0	1	2	2	2	2	1	2	1	0	2	2	0	0	0	0	2	1	1	2	1	0	1	0	2
134	0	0	2	0	0	2	1	1	2	0	0	2	1	0	1	0	0	0	0	1	1	0	0	2	0	0	2	1	2	2	0	1	1	1	1	2	0	0	0	0	1	1	0	1	1	1	0	1	0
135	0	0	2	0	0	2	1	0	0	1	1	0	0	0	0	0	0	2	1	0	1	0	0	2	0	1	2	2	2	2	1	1	2	0	0	2	1	0	1	1	1	1	0	1	1	1	0	1	1
136	0	0	0	0	0	1	1	0	2	0	0	1	1	0	1	0	0	1	1	0	0	0	0	2	0	1	2	2	2	1	0	2	2	0	1	1	2	1	1	1	0	1	0	1	0	0	0	1	1
137	0	0	1	0	0	1	2	0	0	0	0	1	1	0	1	0	0	0	1	1	1	0	1	1	1	1	0	1	2	2	0	1	1	0	1	1	2	1	0	0	1	0	0	2	0	1	0	2	1
138	0	0	1	0	0	1	1	0	2	0	1	0	0	0	0	0	0	1	1	1	2	0	0	2	0	1	1	1	2	2	0	0	0	0	2	0	0	0	0	1	1	0	0	1	1	0	0	1	1
139	0	0	2	0	0	2	1	1	2	0	1	1	1	0	1	0	0	1	2	0	1	0	1	1	0	1	1	2	2	2	0	2	2	0	0	2	1	0	0	0	1	0	0	1	0	0	1	1	1
140	0	0	2	0	0	0	2	1	2	0	1	0	0	0	0	0	0	0	0	1	1	0	0	2	0	0	1	2	1	1	1	1	1	0	1	1	1	0	0	0	2	0	0	1	0	0	0	2	0
141	0	0	2	0	0	2	1	0	1	0	1	0	1	0	1	0	0	1	1	1	2	0	0	2	0	1	2	2	2	1	0	1	0	1	0	2	1	0	1	1	1	0	1	1	1	0	0	2	0
142	0	0	2	0	0	1	1	0	1	0	0	1	1	0	1	0	0	0	0	2	2	0	0	2	0	1	2	2	2	2	1	1	1	0	0	2	2	0	1	1	1	0	0	1	0	0	0	2	0
143	0	0	1	0	0	0	1	1	2	0	0	0	0	0	0	0	1	1	0	2	2	0	1	1	1	1	1	1	2	2	0	1	1	0	0	2	1	0	0	0	1	0	0	2	1	1	1	0	2
144	0	0	2	0	0	2	2	0	1	0	0	1	1	0	1	0	0	0	0	2	2	0	1	1	0	1	1	2	2	2	0	0	0	0	1	1	0	1	0	0	1	0	0	2	0	1	0	0	1
145	1	0	0	0	0	0	2	0	1	0	2	0	0	0	0	0	0	2	1	0	2	0	1	1	0	0	2	2	2	2	1	1	1	0	0	2	2	0	1	1	1	0	0	2	0	2	0	2	0
146	0	1	2	0	0	1	2	0	0	0	2	0	0	0	0	0	0	0	1	1	2	0	0	2	0	1	1	1	2	2	1	1	1	0	0	2	1	0	0	0	1	1	1	1	1	0	0	2	0
147	0	0	0	0	0	0	0	0	2	0	0	0	0	0	0	0	0	0	0	1	1	0	0	2	0	0	0	1	1	1	1	1	0	2	1	1	2	1	0	0	1	0	0	2	1	0	0	1	1
148	0	0	2	0	0	2	1	0	2	0	0	2	1	0	1	0	0	1	2	0	1	0	0	2	0	0	1	0	2	2	0	2	2	0	1	1	1	0	1	0	1	0	0	2	0	0	0	1	1
149	0	0	0	0	0	0	1	0	0	0	1	1	2	1	1	0	0	1	0	1	1	0	0	2	0	2	2	2	2	1	0	0	1	1	0	2	1	0	0	0	1	0	0	1	0	1	0	1	1
150	1	1	1	0	0	2	1	0	2	0	0	0	0	0	0	0	0	2	1	0	1	0	0	2	0	0	2	2	2	2	0	1	1	0	2	0	2	1	0	0	1	0	0	2	1	0	0	2	1
151	0	0	1	1	1	1	2	0	0	0	0	1	1	0	1	0	0	0	0	2	2	0	0	2	0	2	0	2	1	1	1	2	2	0	2	0	2	1	1	1	0	1	1	1	1	1	0	1	1
152	0	0	0	0	0	1	2	0	0	0	1	1	2	0	1	1	0	0	0	2	2	0	1	1	1	1	1	2	1	1	2	2	1	0	0	2	1	0	1	1	0	0	0	2	1	0	0	2	0
153	0	0	1	0	0	1	1	0	1	0	0	0	0	0	0	0	1	1	1	1	2	0	0	2	0	1	1	2	2	2	0	1	1	0	0	2	1	0	0	0	2	0	0	2	0	0	0	2	1
154	0	0	1	0	0	1	1	0	0	0	1	0	1	0	1	0	0	1	2	0	2	0	1	1	0	1	1	2	1	1	1	1	1	0	0	2	2	0	2	1	0	0	0	0	0	0	0	1	1
155	0	0	2	0	0	2	0	0	2	0	0	0	0	0	0	0	0	2	2	0	1	0	0	2	0	2	2	2	2	2	1	2	2	0	0	2	0	0	0	0	1	0	0	1	0	1	0	1	0
156	0	0	2	0	0	2	0	0	2	0	0	1	2	0	1	0	0	2	1	0	2	0	0	2	0	0	2	2	2	2	1	2	2	0	0	2	2	0	1	1	0	1	1	1	0	0	0	2	0
157	0	0	2	0	0	2	0	0	2	0	0	0	0	0	0	0	0	0	0	2	2	0	1	1	0	1	2	2	2	2	1	0	0	0	0	2	1	0	0	0	0	1	1	2	2	2	0	1	1
158	1	0	2	0	0	1	1	0	1	0	1	0	0	0	0	0	0	0	0	2	2	0	1	1	1	1	1	2	1	1	2	1	1	0	0	2	1	0	0	0	2	0	0	2	0	0	0	1	1
159	0	0	2	0	0	2	1	0	0	1	1	0	1	0	0	1	0	1	0	1	1	0	0	2	0	1	0	1	1	1	1	0	0	0	0	2	1	0	0	0	0	1	1	2	1	1	0	1	1
160	0	0	2	0	0	1	2	1	1	0	1	0	2	1	0	1	0	0	0	2	2	0	0	2	0	0	2	2	2	2	1	0	0	0	0	2	1	0	1	1	1	0	0	0	0	0	1	0	2
161	0	0	1	0	0	1	2	0	1	0	0	0	0	0	0	0	0	1	1	1	1	0	0	2	0	0	1	1	2	2	0	1	1	0	1	1	0	0	0	0	2	0	0	2	0	0	0	1	1
162	0	1	2	0	0	1	2	0	1	0	1	0	0	0	0	0	0	1	1	1	1	0	0	2	0	1	0	1	1	1	1	1	0	1	0	2	2	0	1	1	1	1	1	2	0	0	0	2	0
163	0	0	1	0	0	0	0	0	2	0	1	1	1	0	1	0	0	0	1	1	2	0	0	2	0	0	2	2	2	2	1	2	2	0	1	1	1	0	1	1	1	0	0	0	0	0	0	0	2
164	0	1	1	0	0	1	1	2	2	0	0	0	1	0	0	0	1	2	0	2	2	1	0	2	0	1	2	2	2	1	1	1	1	1	2	0	1	0	1	1	1	0	0	2	1	2	0	2	0
165	0	0	2	0	0	1	2	0	1	0	0	0	0	0	0	0	0	2	1	0	2	0	0	2	0	1	2	2	2	1	0	0	0	0	1	1	0	0	0	0	2	0	0	0	1	0	0	2	0
166	0	0	1	0	0	1	1	0	1	0	1	2	2	1	1	0	0	2	1	0	0	0	0	2	0	1	2	2	2	2	1	2	2	0	1	1	2	0	2	2	0	1	0	0	1	1	0	1	1
167	0	0	0	0	0	1	1	0	1	0	1	1	1	0	1	0	0	0	0	2	2	0	0	2	0	0	1	1	2	2	0	2	2	0	1	1	1	0	0	0	1	2	2	2	1	1	0	2	0
168	0	0	1	0	0	2	1	1	2	0	0	0	1	0	0	1	1	1	0	2	2	0	1	1	0	0	2	2	2	2	2	0	0	1	2	1	2	0	0	0	1	0	0	1	0	1	0	2	2
169	0	0	1	0	0	1	0	0	2	0	0	0	0	0	0	0	0	1	1	1	2	0	0	2	0	1	1	1	2	2	1	0	0	0	0	2	1	0	2	2	0	0	0	1	0	0	0	2	1
170	0	0	1	0	0	1	1	0	2	0	0	0	0	0	0	0	0	1	1	1	1	0	0	2	0	1	0	2	2	2	1	1	2	0	1	1	1	1	0	0	2	0	0	2	1	2	0	2	0
171	0	1	1	0	0	1	2	0	0	0	0	0	1	0	1	0	0	1	1	1	1	0	1	1	0	2	2	2	2	2	0	0	1	0	0	2	2	0	2	1	0	0	0	2	1	0	0	0	2
172	0	0	0	0	0	0	1	0	0	1	1	0	0	0	0	0	0	0	0	2	2	0	0	2	0	1	1	1	2	2	1	0	1	0	0	2	1	0	0	0	2	1	0	0	1	0	0	1	1
173	1	1	1	0	0	1	1	0	1	0	0	1	1	0	1	0	1	0	1	1	2	0	0	2	0	2	2	2	2	2	1	1	1	0	0	2	1	1	0	0	0	0	0	0	2	1	0	1	1
174	1	0	1	0	0	2	1	0	1	0	0	0	1	0	0	0	0	0	0	2	1	0	0	2	0	1	1	1	2	2	1	2	2	0	1	1	2	0	2	2	0	2	2	2	2	1	0	0	2
175	0	0	0	0	0	1	2	1	2	0	0	1	1	0	1	0	0	0	0	2	2	0	1	1	1	1	2	2	2	2	0	1	1	1	0	2	1	0	1	1	1	0	0	1	0	1	0	1	1
176	1	1	2	0	1	1	1	0	1	1	1	1	2	0	1	1	0	1	1	1	2	0	0	2	0	1	1	1	2	2	1	0	0	0	1	1	1	0	0	0	2	0	0	1	1	0	1	1	2
177	0	0	0	0	0	0	1	0	1	0	1	0	0	0	0	0	0	1	0	1	1	1	1	1	0	1	2	2	1	1	1	1	1	0	0	2	2	0	2	1	0	0	0	2	0	0	0	2	0
178	0	0	2	0	0	2	1	0	1	0	1	0	0	0	0	0	0	0	0	2	2	0	0	2	0	1	1	1	2	2	1	0	0	0	1	1	1	0	2	2	0	0	0	2	1	1	0	1	1
179	1	0	1	0	0	1	0	0	1	0	1	0	1	0	0	1	0	1	0	1	1	0	0	2	0	2	2	2	1	1	2	2	1	0	0	2	2	0	1	1	0	2	1	2	1	0	0	0	2
180	1	1	1	0	0	1	2	0	0	0	0	0	0	0	0	0	0	1	0	1	0	0	1	1	1	2	1	1	2	2	0	2	1	2	1	1	1	0	2	2	0	0	0	0	0	0	0	1	1
181	0	1	1	0	0	2	1	0	1	0	0	0	0	0	0	0	0	2	1	0	2	0	1	1	0	0	1	2	2	1	1	1	2	1	2	1	0	0	1	0	1	0	0	1	0	0	1	1	1
182	0	1	2	0	1	1	1	1	2	0	0	0	0	0	0	0	1	0	1	1	2	0	0	2	0	1	0	1	1	1	1	2	2	0	1	1	2	1	1	1	1	0	0	2	1	1	1	1	1
183	0	0	1	0	0	1	2	0	0	0	1	0	1	0	0	0	0	0	0	2	2	0	0	2	0	2	1	0	2	2	0	1	1	0	0	2	1	0	0	0	1	1	1	2	1	0	0	2	0
184	0	1	2	0	0	2	0	0	1	0	0	0	0	0	0	0	0	1	0	1	0	0	0	2	0	1	1	2	2	1	0	1	1	0	0	2	1	0	2	2	0	1	0	1	2	1	0	1	1
185	0	0	2	0	0	2	1	0	2	0	0	1	2	0	1	0	0	0	0	2	1	0	0	2	0	0	1	1	1	1	0	1	1	0	1	1	2	0	1	0	0	0	0	1	0	0	0	2	0
186	0	0	0	0	0	0	2	0	0	0	1	0	0	0	0	0	0	0	0	2	2	0	0	2	0	0	2	2	2	1	0	2	1	0	1	1	1	0	0	0	1	1	1	2	2	2	0	1	0
187	0	0	2	0	0	2	2	0	0	0	0	0	1	0	0	1	0	0	0	2	2	0	0	2	0	0	1	1	2	2	0	1	1	2	1	1	2	0	2	1	0	1	0	0	1	1	0	2	0
188	0	0	2	0	0	2	2	0	0	0	1	1	1	0	1	0	0	1	1	1	1	0	0	2	0	1	2	2	2	2	0	1	1	1	0	2	1	1	0	0	1	0	0	2	0	0	0	0	1
189	0	0	2	0	0	1	1	1	2	0	0	1	1	0	1	0	0	2	2	0	1	0	1	1	1	1	1	1	2	2	0	1	1	0	0	1	1	1	0	0	0	0	0	2	0	2	0	1	1
190	0	0	1	0	0	2	1	0	1	0	2	0	1	0	0	1	0	2	2	0	0	0	0	2	0	2	2	2	2	2	0	2	1	1	0	2	1	0	1	1	1	0	0	1	0	1	0	1	1
191	0	0	0	0	0	0	1	1	2	0	0	2	2	1	1	0	0	0	0	2	2	1	0	2	0	1	2	2	2	1	0	1	1	0	0	2	1	0	2	2	0	1	1	2	1	1	0	1	0
192	1	0	1	0	0	1	2	0	0	0	0	1	2	0	2	0	0	1	0	1	1	0	0	2	0	0	0	1	1	1	1	1	1	0	1	1	2	1	1	1	0	0	0	2	1	1	0	1	0
193	0	0	1	0	0	0	1	0	2	0	0	1	1	0	0	0	0	2	0	1	1	0	1	1	1	1	2	2	2	2	0	1	1	0	1	1	0	0	0	0	2	1	1	1	1	0	1	0	2
194	1	0	2	0	0	2	1	0	1	0	1	1	1	0	2	0	0	1	1	1	2	0	2	0	1	1	2	2	2	2	0	1	1	1	0	1	1	0	1	1	1	0	0	1	0	1	0	2	0
195	0	0	0	0	0	0	0	0	2	0	0	0	0	0	0	0	1	2	1	0	1	0	0	2	0	0	0	1	1	1	1	2	2	0	1	1	1	0	0	0	1	0	0	2	1	0	0	1	1
196	0	0	0	0	0	0	1	1	2	0	0	0	0	0	0	0	0	0	0	2	2	0	1	1	1	0	2	2	2	2	1	1	0	0	0	2	0	0	0	0	1	0	0	2	0	0	1	1	1
197	0	0	2	0	0	1	2	0	0	0	2	0	1	0	1	0	0	1	1	1	2	0	0	2	0	1	2	2	2	2	0	2	2	0	1	1	2	0	2	1	0	0	0	2	1	1	0	1	1
198	1	0	2	0	0	1	2	1	1	0	0	0	0	0	0	0	0	0	0	2	1	0	0	2	0	1	0	2	0	0	2	1	1	2	0	2	1	0	0	0	1	0	0	1	0	1	0	2	0
199	0	0	1	0	0	1	1	0	2	0	0	0	1	0	0	1	0	0	1	1	2	0	0	2	0	1	2	0	1	1	1	1	1	0	0	2	1	0	0	0	1	0	0	2	0	0	0	2	0
200	0	0	2	0	0	1	1	1	1	1	0	0	0	0	0	0	0	1	0	1	1	0	0	2	0	1	1	1	2	2	0	1	1	0	0	2	1	0	1	1	1	1	1	2	0	0	0	2	0
201	0	0	1	0	0	1	0	0	1	0	1	0	0	0	0	0	0	2	2	0	0	0	0	2	0	2	2	2	2	2	1	1	0	2	1	1	1	0	1	1	1	0	0	2	1	1	0	1	1
202	1	0	2	0	0	2	1	0	1	1	2	0	1	0	0	0	0	0	0	2	2	0	0	2	0	1	2	2	2	2	1	2	1	0	1	1	0	0	0	0	2	1	1	1	1	0	0	1	1
203	0	0	1	0	0	2	2	0	1	0	1	0	2	0	1	1	0	1	1	1	1	0	0	2	0	2	2	2	2	2	2	1	1	0	1	1	1	1	0	0	1	0	0	2	2	0	0	0	0
204	0	0	2	0	0	2	2	0	2	0	1	0	0	0	0	0	1	1	1	1	2	0	0	2	0	1	2	2	2	2	1	1	1	1	2	0	1	0	1	0	1	0	0	2	0	2	0	1	1
205	0	0	2	0	0	2	0	0	2	0	0	0	0	0	0	0	0	1	0	1	1	0	0	2	0	2	0	1	2	2	1	1	1	0	1	1	2	0	2	2	0	0	0	0	0	0	0	2	0
206	0	0	1	0	0	1	1	0	1	0	1	0	0	0	0	0	0	1	1	1	1	0	0	2	0	1	2	2	2	2	1	1	1	1	1	1	1	0	1	1	1	1	1	2	1	0	0	2	0
207	0	0	0	0	0	0	2	1	1	0	1	0	0	0	0	0	0	0	2	0	2	0	0	2	0	2	2	2	1	1	1	0	0	0	0	2	1	0	0	0	2	0	0	2	1	0	0	2	0
208	0	0	2	0	0	2	0	0	2	0	0	1	2	1	0	0	0	0	0	2	2	0	0	2	0	1	0	1	1	0	1	1	1	0	0	2	2	0	1	1	1	1	1	2	1	0	0	1	1
209	0	0	1	0	0	1	2	0	0	0	2	0	0	0	0	0	0	1	1	1	2	0	0	2	0	0	2	2	2	2	0	2	2	0	1	1	1	0	1	1	1	0	0	1	0	0	0	1	0
210	0	1	1	0	0	1	1	0	1	0	0	0	0	0	0	0	0	2	0	0	0	1	0	2	0	1	0	1	2	2	0	0	1	1	1	2	1	0	0	0	2	0	1	2	1	1	0	2	2
211	1	0	2	0	0	1	2	0	1	0	1	0	0	0	0	0	0	0	1	1	2	0	0	2	0	1	2	2	2	1	0	2	1	1	0	2	0	0	0	0	2	1	1	1	1	1	0	1	1
212	0	0	2	0	1	1	2	0	0	0	2	0	0	0	0	0	0	2	2	0	0	0	0	2	0	1	1	1	2	2	0	0	0	0	0	2	2	0	2	2	0	0	0	1	0	0	1	1	1
213	0	0	0	0	0	0	0	0	1	0	1	0	1	0	0	1	0	1	0	2	2	0	0	2	0	2	2	2	2	2	0	2	2	0	1	1	2	0	1	0	1	0	0	1	0	0	0	2	0
214	0	0	1	0	0	0	1	0	2	0	0	0	1	0	1	0	1	2	2	0	1	0	1	1	0	1	2	2	2	2	1	2	2	0	2	0	1	0	0	0	2	0	0	2	1	0	0	1	1
215	0	0	0	0	0	0	1	0	2	0	0	0	0	0	0	0	1	2	2	0	1	0	0	2	0	1	1	2	2	2	1	1	1	1	1	1	1	1	0	0	1	0	0	0	0	0	0	0	2
216	0	0	1	0	0	0	1	0	1	0	1	0	1	0	0	1	0	0	0	2	2	0	0	2	0	2	0	2	0	0	2	0	1	1	0	2	1	0	1	1	1	1	1	2	1	1	0	2	0
217	0	1	2	0	1	1	1	0	1	1	1	1	1	0	1	0	1	2	1	1	1	0	0	2	0	0	0	2	1	2	2	2	1	1	0	2	2	0	1	1	1	1	1	1	1	0	0	1	1
218	0	0	0	0	0	0	1	0	2	0	0	1	1	0	0	0	0	0	0	2	2	0	0	2	0	1	2	2	2	1	1	1	1	0	0	2	0	0	1	1	1	0	0	2	0	0	0	1	1
219	1	0	1	0	0	1	1	0	2	0	1	0	1	0	1	0	0	1	1	1	1	0	0	2	0	0	1	2	2	2	0	1	1	0	1	1	0	0	0	0	2	0	0	1	0	0	0	2	1
220	0	0	2	0	0	2	2	0	0	0	2	1	1	0	1	0	0	2	1	0	0	0	1	1	1	1	1	0	2	2	0	2	2	0	1	1	1	0	1	0	1	1	1	2	0	0	1	1	1
221	0	0	1	0	0	2	0	0	1	0	1	0	0	0	1	0	0	0	1	1	2	0	0	2	0	1	0	2	2	2	1	1	1	0	0	2	1	0	0	0	2	0	0	1	0	0	0	2	0
222	1	0	1	0	0	1	2	0	0	0	0	0	1	0	1	0	0	1	1	0	0	0	0	2	0	0	2	2	2	2	2	0	0	0	1	1	0	0	0	0	1	0	0	2	1	1	0	1	1
223	0	0	1	0	0	0	2	0	1	0	0	1	1	0	1	0	0	0	2	0	2	0	1	1	1	0	1	2	1	1	1	2	2	0	0	2	1	0	0	0	2	1	0	1	1	1	0	1	1
224	0	0	0	0	0	0	1	0	1	0	1	1	1	0	1	0	0	0	0	2	2	0	0	2	0	2	1	1	2	2	0	1	1	1	2	0	1	0	1	1	1	0	1	2	1	1	0	1	1
225	0	0	2	0	0	1	1	1	2	0	0	0	0	0	0	0	0	1	1	1	2	0	0	2	0	2	2	2	2	2	1	0	0	2	1	1	2	0	1	1	1	0	0	2	2	1	0	0	2
226	1	0	1	0	0	1	1	0	1	0	0	0	1	0	0	1	0	1	2	0	2	0	0	2	0	0	2	2	2	2	2	1	2	0	0	2	1	0	2	2	0	0	0	1	1	1	0	2	1
227	0	0	1	0	0	1	1	0	1	0	1	0	0	0	0	0	0	0	0	2	2	1	0	2	0	0	2	2	2	2	0	1	1	0	0	2	1	0	0	0	1	0	0	2	2	0	1	0	2
228	0	0	1	0	0	1	2	1	1	0	0	1	2	0	1	1	0	1	1	1	2	0	0	2	0	0	0	1	2	2	0	1	1	1	0	2	1	0	0	0	0	0	0	1	0	0	0	1	2
229	0	0	2	0	0	2	1	1	2	0	0	0	1	0	0	0	0	0	1	1	1	0	0	2	0	0	2	2	2	2	2	1	0	0	2	0	0	0	1	1	0	0	0	0	0	0	1	1	1
230	0	0	1	0	0	1	2	0	1	0	0	0	1	0	1	0	0	1	2	0	1	0	0	2	0	1	2	2	2	2	1	1	0	0	2	0	2	0	2	1	0	1	0	0	2	0	0	1	0
231	0	0	2	0	0	1	1	0	1	0	1	0	1	0	0	1	0	1	1	1	2	0	0	2	0	1	1	2	2	2	0	1	1	1	0	2	0	0	1	0	1	0	0	0	0	1	1	1	1
232	0	0	2	0	0	2	2	0	0	0	2	0	1	0	1	0	1	2	1	1	1	0	0	2	0	1	2	2	2	2	2	1	1	2	1	1	1	0	0	0	1	0	0	2	1	0	0	1	1
233	0	0	2	0	0	1	2	0	0	0	2	1	1	0	1	0	0	2	0	1	1	0	1	1	0	1	2	2	2	2	1	1	1	1	1	2	2	1	1	1	1	1	1	2	0	0	0	1	1
234	0	0	2	0	0	1	2	1	2	0	0	0	1	0	1	0	0	1	1	1	1	1	0	2	0	0	0	2	2	2	1	0	0	0	0	2	2	0	0	0	1	0	0	2	1	1	0	0	0
235	0	0	2	0	0	1	0	0	1	0	0	0	0	0	0	0	0	0	0	2	2	0	0	2	0	0	2	2	2	2	1	1	1	0	0	2	2	1	1	1	0	1	1	2	1	1	0	2	0
236	0	0	2	0	0	1	0	0	2	0	0	1	1	0	1	0	0	0	0	2	2	0	0	2	0	1	0	1	1	1	1	2	2	0	2	0	0	0	0	0	2	0	0	2	1	1	0	1	1
237	0	0	2	0	0	1	2	1	1	0	0	0	0	0	0	0	0	1	1	1	2	0	0	2	0	0	0	1	1	1	1	1	1	0	0	2	1	1	0	0	1	1	1	1	1	1	0	1	1
238	0	0	0	0	0	1	1	1	2	0	0	0	1	0	0	0	0	1	1	1	2	0	0	2	0	1	1	2	2	2	2	1	1	2	1	2	1	1	0	0	1	0	0	2	0	0	0	1	2
239	1	0	2	0	0	2	0	0	1	0	1	0	2	0	2	0	1	2	2	0	2	0	0	2	0	1	1	2	1	1	2	1	0	1	1	1	1	0	0	0	2	0	0	1	0	0	0	2	0
240	0	0	0	0	0	1	1	0	2	0	0	1	1	0	1	0	0	1	2	0	1	0	1	1	0	1	1	2	2	2	0	1	1	1	2	0	0	0	0	0	2	0	0	1	0	0	0	2	0
241	0	0	1	0	0	1	2	0	0	0	1	0	2	0	1	0	0	2	2	0	0	0	0	2	0	0	1	1	2	2	0	2	2	0	0	2	1	0	1	1	1	0	0	2	0	0	1	1	1
242	0	0	1	1	1	1	2	0	0	0	1	0	0	0	0	0	0	1	1	1	1	0	0	2	0	1	2	2	2	2	0	2	2	0	0	2	1	0	1	1	1	2	1	2	1	0	0	1	1
243	0	0	1	0	0	1	0	0	1	0	1	0	0	0	0	0	0	2	0	2	2	1	1	1	1	1	1	1	2	2	0	1	2	1	2	1	0	0	0	0	2	0	0	0	0	0	0	1	1
244	0	0	1	0	0	0	1	0	1	0	1	0	0	0	0	0	0	1	1	1	1	0	0	2	0	1	1	2	2	1	1	2	2	0	2	0	1	0	1	1	1	1	1	2	0	0	0	1	1
245	0	0	2	0	0	2	0	0	2	0	1	0	1	0	0	1	0	2	2	0	1	1	0	2	0	2	0	1	1	1	1	0	2	1	2	1	2	1	1	1	1	1	1	2	1	1	0	2	0
246	0	0	2	0	0	1	0	0	2	0	0	1	2	0	2	0	0	1	1	1	2	0	0	2	0	0	1	2	2	1	1	2	1	1	1	1	1	1	0	0	1	0	0	1	0	0	0	0	2
247	0	0	1	0	0	1	2	1	1	0	1	0	0	0	0	0	0	1	0	2	2	1	0	2	0	0	2	2	2	2	0	1	1	0	0	2	2	0	2	2	0	0	0	1	0	0	0	2	0
248	0	0	0	0	0	0	0	0	2	0	1	0	0	0	1	0	0	2	1	0	1	0	2	0	1	0	2	2	2	2	1	1	1	0	1	1	2	0	1	1	0	1	1	2	1	2	0	2	0
249	0	0	1	0	0	1	0	0	2	0	0	1	1	0	1	0	0	0	0	1	1	0	0	2	0	0	1	1	2	2	0	1	2	0	1	1	2	0	0	0	1	1	1	2	1	2	0	2	1
250	0	0	2	0	0	2	0	0	2	0	1	1	1	0	0	0	1	2	1	1	1	0	0	2	0	1	1	2	2	2	1	1	0	1	1	1	0	0	0	0	2	0	0	2	0	0	0	2	0
251	0	0	2	0	0	2	1	0	0	1	2	0	0	0	0	0	0	0	0	2	2	0	0	2	0	1	2	2	2	2	1	2	1	1	0	2	2	0	1	1	0	0	0	2	0	2	1	1	2
252	0	0	1	1	1	2	0	0	2	0	0	2	2	0	2	0	0	2	1	1	2	0	1	1	0	2	2	2	2	1	0	1	0	1	1	1	0	0	0	0	2	1	0	1	0	1	0	1	1
253	0	0	1	1	1	2	0	0	2	0	1	0	0	0	0	0	0	2	1	1	2	0	1	1	0	1	1	1	1	1	1	1	1	2	1	1	1	1	0	0	1	0	0	2	1	2	0	1	0
254	1	0	2	0	0	1	1	1	2	0	0	1	1	0	1	0	0	1	1	1	2	0	0	2	0	1	1	1	2	2	1	1	1	0	1	1	2	0	0	0	1	1	0	1	1	0	0	1	0
255	0	0	1	0	0	1	2	0	0	0	2	0	1	0	1	0	0	2	1	0	2	0	1	1	0	1	2	2	2	2	0	1	0	1	1	1	1	0	1	0	1	0	0	1	0	0	0	2	0
256	0	0	2	0	0	1	1	0	1	0	0	0	0	0	0	0	0	0	0	2	2	0	0	2	0	0	1	1	2	2	1	1	1	0	1	1	2	1	0	0	0	1	0	1	1	0	1	0	1
257	0	0	1	0	0	2	2	1	1	0	0	0	1	0	1	0	0	2	1	1	2	0	0	2	0	1	1	1	2	2	0	1	1	0	0	2	0	0	1	1	1	0	0	2	1	1	0	2	0
258	0	0	0	0	0	0	2	0	1	0	1	0	0	0	0	0	0	2	2	0	1	0	0	2	0	1	2	2	2	2	0	1	2	0	1	1	1	0	0	0	1	0	0	2	1	1	0	0	2
259	0	0	2	0	0	0	1	0	1	0	1	0	0	0	0	0	0	1	0	1	1	0	0	2	0	1	1	1	2	2	0	0	0	1	0	2	2	0	2	2	0	0	0	1	0	0	0	0	2
260	0	0	1	0	0	1	1	0	1	0	0	1	1	0	1	0	0	1	1	1	1	1	0	2	0	2	1	1	1	1	2	0	0	0	2	0	1	0	1	1	1	1	0	1	0	0	0	2	0
261	0	0	0	0	0	0	2	0	0	0	1	1	0	0	0	0	1	2	1	1	1	0	0	2	0	0	1	2	2	2	2	1	1	1	1	1	2	0	2	2	0	0	0	1	1	1	0	2	1
262	0	0	2	0	0	2	0	0	2	0	0	1	1	0	1	0	0	0	0	1	1	0	0	2	0	1	1	2	2	2	0	1	0	2	1	2	0	0	0	0	1	0	0	2	1	1	1	1	1
263	1	1	0	0	0	1	0	0	1	0	1	1	2	0	1	1	0	0	1	1	2	0	0	2	0	1	1	2	0	0	2	1	1	2	2	1	0	0	0	0	2	0	0	2	1	0	0	1	1
264	1	0	1	0	0	0	1	0	2	1	0	1	2	0	1	1	0	1	1	1	2	0	1	1	0	1	2	2	2	2	1	2	1	1	1	1	2	0	2	2	0	0	0	0	2	1	1	0	1
265	0	1	2	0	0	1	1	0	1	0	1	0	0	0	0	0	0	0	0	2	2	1	0	2	0	0	2	2	2	2	0	1	0	1	1	1	2	0	1	1	1	0	0	1	1	0	0	1	1
266	0	0	1	0	0	2	0	0	2	0	0	2	2	0	2	0	0	1	2	0	1	0	1	1	0	2	1	1	2	2	0	0	0	1	0	2	1	0	0	0	2	0	0	2	0	2	0	2	0
267	0	0	1	0	0	0	1	0	2	0	0	0	0	0	0	0	0	1	0	1	1	0	1	1	0	0	1	1	2	2	0	0	0	0	0	2	1	0	1	0	1	0	0	2	0	0	0	2	0
268	0	0	2	0	0	1	1	1	2	0	0	0	1	0	1	0	0	0	1	1	1	0	0	2	0	1	1	1	2	2	1	1	1	0	1	1	1	0	0	0	1	1	0	1	0	1	0	1	2
269	0	0	2	0	0	1	1	0	1	0	2	0	0	0	0	0	0	0	0	2	2	0	0	2	0	0	1	2	1	0	1	0	1	1	1	2	2	0	0	0	1	1	1	1	1	2	0	1	1
270	0	0	1	0	0	1	1	0	1	0	0	1	2	0	1	0	0	0	1	1	2	1	0	2	0	0	1	2	2	1	0	1	2	0	0	2	1	1	0	0	1	0	0	2	0	1	0	2	0
271	0	0	0	0	0	0	2	0	1	0	1	1	1	0	1	0	0	1	0	1	1	0	0	2	0	1	2	2	2	2	0	0	0	1	2	1	2	0	1	0	0	0	0	2	1	0	0	2	0
272	0	0	1	0	0	1	0	0	2	0	0	0	0	0	0	0	0	0	1	1	1	0	1	1	0	1	0	1	1	1	1	2	2	0	2	0	1	0	0	0	1	1	1	2	1	1	0	1	1
273	0	0	1	0	0	1	1	0	1	1	1	0	2	1	0	1	0	1	1	1	1	0	0	2	0	1	2	2	2	2	1	0	1	0	1	2	1	1	0	0	2	0	0	1	0	0	0	1	1
274	0	0	0	0	0	1	2	1	1	1	1	1	1	0	1	0	1	2	2	0	1	1	0	2	0	1	2	2	2	2	0	0	0	1	0	2	1	1	0	0	0	2	2	2	2	1	0	2	0
275	0	0	2	0	0	1	0	0	2	0	0	0	0	0	0	0	0	1	2	0	1	0	0	2	0	0	1	1	2	2	0	0	1	2	1	2	2	0	2	2	0	1	1	2	0	0	0	1	1
276	0	0	1	0	0	2	2	1	1	1	1	0	1	0	2	0	0	2	1	1	2	0	0	2	0	1	1	2	2	2	2	1	1	1	1	1	0	0	0	0	2	0	0	2	0	2	0	2	0
277	0	1	2	0	0	2	2	0	1	0	1	0	0	0	0	0	0	0	0	2	2	0	1	1	0	0	2	2	2	2	1	1	1	1	1	1	2	2	0	0	0	0	0	2	0	2	0	1	1
278	0	0	0	0	0	1	2	0	0	0	0	1	1	0	1	0	0	1	0	0	0	0	2	0	1	0	2	2	2	2	0	1	1	0	1	1	2	0	1	1	1	1	0	1	1	0	0	0	2
279	0	1	1	0	0	1	0	0	1	0	1	0	0	0	0	0	0	2	1	0	1	0	0	2	0	0	1	2	1	1	2	1	2	1	2	1	1	0	0	0	2	1	1	2	1	0	0	1	1
280	0	0	2	0	0	1	2	0	1	0	0	0	0	0	0	0	0	1	1	1	2	0	1	1	0	1	2	2	2	2	0	2	2	0	2	0	2	1	1	1	0	1	0	1	0	1	0	2	0
281	0	0	1	0	0	1	1	0	0	0	1	0	0	0	0	1	0	2	2	0	1	0	0	2	0	0	2	2	2	2	2	0	0	0	0	2	2	1	0	1	1	2	2	2	2	1	0	2	0
282	0	0	0	0	0	0	2	1	1	0	1	0	1	1	0	0	0	0	0	2	2	0	1	1	0	1	0	2	1	1	2	1	1	2	0	2	2	1	0	0	1	1	0	1	1	0	0	0	1
283	0	0	1	0	0	1	1	0	1	0	1	0	1	0	0	0	0	0	0	2	2	0	0	2	0	1	1	1	2	2	1	0	0	0	0	2	1	0	1	1	1	0	0	1	1	0	0	2	0
284	0	0	0	0	0	0	2	0	0	0	0	0	0	0	0	0	1	2	1	1	1	0	0	2	0	0	0	1	1	1	1	1	1	1	1	1	1	1	0	0	0	0	0	1	1	0	0	0	2
285	0	0	1	0	0	1	1	0	1	1	1	0	0	0	0	0	0	0	0	2	2	0	0	2	0	1	2	2	2	2	0	0	0	0	2	0	1	1	0	0	1	0	0	2	0	1	1	1	2
286	0	0	1	0	0	1	1	0	1	0	1	0	0	0	0	0	0	2	1	1	2	0	0	2	0	2	1	1	2	2	0	2	2	0	0	2	1	0	0	0	1	1	1	2	1	1	0	2	1
287	0	0	1	0	0	1	2	0	0	1	2	1	2	0	2	0	0	0	0	2	2	0	0	2	0	1	1	1	2	2	0	0	0	1	1	1	0	1	0	0	1	0	0	1	0	0	0	1	1
288	0	0	1	0	0	0	1	0	1	0	0	1	1	0	1	0	0	0	0	2	2	0	0	2	0	0	2	2	2	1	0	2	2	0	2	0	0	0	0	0	1	1	1	2	1	1	0	1	1
289	0	0	0	0	0	1	1	0	1	0	0	0	0	0	0	0	0	0	0	2	2	0	1	1	0	1	0	2	1	2	2	2	2	0	1	1	1	1	0	0	1	0	0	2	2	0	0	2	0
290	0	0	2	0	0	1	2	0	1	0	0	1	1	0	2	0	0	1	1	1	2	1	0	2	0	0	0	1	2	2	0	1	1	0	1	1	1	0	2	2	0	1	1	1	1	0	1	0	2
291	0	0	1	0	0	2	2	1	1	0	1	0	1	0	0	0	0	1	0	1	1	0	0	2	0	1	2	2	2	2	0	2	2	0	0	2	0	0	0	0	2	0	0	2	0	0	1	1	1
292	0	0	2	0	0	0	2	1	1	0	0	1	2	0	2	0	0	0	0	2	2	0	0	2	0	0	2	2	2	2	1	2	1	1	1	1	1	0	0	0	2	1	1	2	2	2	0	1	1
293	0	0	1	0	0	1	1	0	1	0	1	0	0	0	0	0	0	0	0	2	2	1	1	1	1	0	1	2	2	1	0	1	0	2	0	2	2	1	0	0	0	0	0	2	0	2	0	1	1
294	0	0	2	0	0	1	1	0	1	0	0	0	0	0	0	0	0	2	1	0	2	1	0	2	0	2	2	2	2	2	0	1	0	1	0	2	2	0	2	2	0	0	0	0	0	0	0	1	2
295	0	0	2	0	0	2	1	0	0	0	0	0	0	0	0	0	0	1	2	0	1	0	0	2	0	1	2	2	2	2	1	0	0	0	1	1	0	0	0	0	2	0	0	2	0	0	1	0	2
296	0	0	0	0	0	1	2	0	0	0	1	1	1	0	1	0	0	1	1	1	2	0	0	2	0	1	0	2	1	1	1	1	1	1	1	1	2	1	1	1	0	1	0	1	1	0	0	0	1
297	1	0	2	0	0	1	1	0	1	0	1	0	1	0	0	1	0	0	0	2	2	0	1	1	1	0	2	2	2	1	0	1	1	0	0	2	2	0	1	1	0	1	1	1	1	2	1	1	1
298	0	1	2	0	1	1	1	0	2	0	1	0	0	0	0	0	0	2	1	1	2	0	1	1	0	0	2	0	1	1	1	0	1	1	0	2	0	0	0	0	1	1	1	2	0	0	0	1	1
299	0	0	1	0	0	1	1	0	1	1	1	1	2	0	1	0	0	1	0	2	2	0	0	2	0	1	1	1	2	2	0	1	1	1	0	2	1	0	2	2	0	0	0	2	0	2	0	2	0
300	1	0	1	0	0	0	2	0	0	0	0	2	2	1	1	0	0	1	0	1	1	0	0	2	0	2	2	2	2	2	0	2	1	0	1	1	2	2	0	0	0	0	0	0	0	0	0	0	2
301	0	0	1	1	1	1	2	0	0	0	0	0	0	0	0	0	0	0	1	1	2	0	1	1	1	1	1	2	2	2	0	1	1	0	1	1	1	0	0	0	0	0	0	1	0	0	1	1	1
302	1	0	1	0	0	1	1	0	2	0	1	2	2	0	2	0	0	1	1	1	1	0	0	2	0	2	1	2	2	2	0	1	1	0	0	2	1	0	2	2	0	1	1	2	0	0	0	1	2
303	0	0	1	0	0	1	2	0	0	0	0	1	2	0	1	0	0	2	2	0	1	0	0	2	0	1	0	1	2	2	0	1	0	2	0	2	0	0	0	0	1	0	0	2	0	1	0	2	2
304	0	0	2	0	0	2	0	0	2	0	0	0	1	0	0	1	0	1	1	1	2	0	1	1	1	1	1	1	2	2	0	1	1	0	0	2	2	0	1	1	1	0	0	1	0	1	0	0	2
305	0	0	1	0	0	1	0	0	2	0	1	0	1	0	0	1	0	0	0	2	2	0	0	2	0	2	1	1	1	1	0	1	1	1	0	2	1	0	0	0	2	1	1	2	1	2	1	1	1
306	0	0	1	1	1	2	1	1	2	0	0	0	1	0	1	0	0	1	0	2	2	0	1	1	0	0	2	2	2	1	0	1	1	0	0	2	0	0	0	1	1	1	0	0	1	0	0	2	0
307	0	0	0	0	0	0	1	1	2	0	0	1	1	0	1	0	1	2	0	2	2	0	0	2	0	0	2	2	2	2	1	2	1	0	1	1	0	0	0	0	1	0	0	2	0	1	0	1	1
308	1	0	2	0	0	2	1	0	1	1	1	2	2	0	2	0	0	1	1	0	0	0	0	2	0	2	2	2	2	2	0	2	1	1	1	0	1	0	0	0	1	1	1	1	1	0	0	0	2
309	0	0	1	0	1	1	2	0	1	0	0	0	0	0	0	0	0	1	1	1	1	0	1	1	1	1	1	1	1	1	0	1	1	0	0	2	1	1	0	0	1	0	0	2	0	1	0	2	0
310	0	0	0	0	0	1	1	0	1	1	1	0	1	0	2	0	0	0	2	0	2	0	0	2	0	1	1	0	2	2	0	1	1	1	0	2	2	0	2	2	0	1	0	1	1	0	0	2	0
311	0	0	1	0	0	2	1	1	2	0	0	0	2	0	1	0	0	1	1	1	2	0	0	2	0	1	2	2	2	2	2	2	1	1	0	2	1	0	2	2	0	1	0	1	1	0	1	1	1
312	0	0	2	0	0	1	0	0	2	0	0	0	0	0	0	0	0	0	0	2	1	0	1	1	1	0	1	1	1	1	2	1	2	0	0	2	2	0	2	1	0	1	0	0	2	0	0	0	2
313	0	0	1	0	0	1	1	0	2	0	1	0	0	0	0	0	0	1	1	1	1	1	0	2	0	2	2	2	2	2	1	1	1	1	0	2	2	0	1	1	1	0	0	2	0	0	0	0	2
314	1	0	0	0	0	0	2	0	1	0	0	1	1	0	1	0	1	1	0	2	2	0	0	2	0	1	1	1	1	1	0	0	1	1	1	1	2	0	2	1	0	0	0	2	0	0	0	2	0
315	0	0	1	0	0	1	1	1	2	0	0	0	0	0	0	0	0	0	0	2	2	0	0	2	0	2	0	1	2	2	0	2	1	0	0	2	2	0	2	1	0	0	0	2	2	0	0	0	1
316	0	0	2	0	1	1	1	0	1	0	1	1	1	0	1	0	1	2	1	1	1	0	1	1	0	0	1	1	2	2	0	1	1	0	1	1	0	0	0	0	2	1	1	1	1	1	0	1	1
317	0	0	1	1	1	2	0	0	2	0	0	1	2	0	2	0	0	2	0	1	1	0	0	2	0	1	2	2	2	2	0	1	1	0	0	2	1	0	1	1	1	0	0	0	0	0	0	1	1
318	0	0	0	0	0	1	2	0	1	0	1	1	1	0	1	0	0	2	2	0	1	0	0	2	0	1	1	1	1	1	1	2	2	0	1	1	2	1	1	1	0	0	0	2	0	0	0	1	1
319	0	0	1	0	0	1	2	1	1	0	0	0	0	0	0	0	0	1	1	1	1	0	0	2	0	1	2	2	2	2	1	1	0	2	0	2	2	1	1	1	1	0	0	2	0	2	1	1	1
320	0	0	2	0	0	2	2	1	1	0	0	0	0	0	0	0	0	2	2	0	1	0	0	2	0	1	1	2	1	1	2	0	0	0	0	2	0	0	0	1	1	0	0	2	0	0	0	0	2
321	0	0	2	0	0	1	0	0	2	0	0	0	2	1	0	1	0	1	0	1	1	0	1	1	0	0	2	0	1	1	1	1	0	0	1	1	2	0	1	1	1	0	0	2	0	0	1	0	2
322	1	1	1	0	0	1	2	0	0	0	2	0	0	0	0	0	0	2	0	0	0	1	0	2	0	0	2	2	1	1	1	2	2	1	0	2	2	0	1	1	0	0	0	2	0	0	0	0	1
323	0	0	1	0	0	1	2	0	1	0	1	1	1	1	0	0	0	1	1	1	1	0	1	1	0	0	1	2	2	2	0	1	0	1	1	2	1	0	1	1	1	1	1	2	0	0	0	1	1
324	1	0	1	0	0	1	2	0	2	0	0	1	2	0	1	1	0	0	0	2	2	0	0	2	0	2	1	2	1	1	1	1	0	2	1	1	0	0	1	1	0	0	0	2	0	0	0	2	0
325	1	1	1	0	0	1	2	0	1	1	1	0	1	0	1	0	1	1	0	2	1	0	0	2	0	1	2	2	2	2	2	1	1	1	2	0	2	0	1	1	0	0	0	1	0	0	0	2	0
326	0	0	1	0	0	0	1	0	2	0	0	0	1	0	0	1	0	0	1	1	1	0	0	2	0	0	0	2	0	0	2	2	2	0	1	1	2	0	2	2	0	0	0	0	0	0	0	2	0
327	0	0	1	0	0	1	1	1	2	0	0	0	0	0	0	0	0	2	2	0	0	0	0	2	0	1	1	1	2	2	0	1	1	2	1	1	2	0	2	1	0	0	0	1	0	0	0	2	0
328	0	0	1	0	0	2	1	0	1	0	0	1	1	0	1	0	0	1	1	1	2	0	1	1	0	1	2	2	1	1	2	0	1	0	1	2	2	1	1	1	0	0	0	1	0	0	0	2	1
329	0	0	0	0	0	1	0	0	1	0	0	1	1	0	1	0	0	1	2	0	1	0	1	1	0	1	2	2	2	2	0	1	1	2	2	1	1	0	0	0	2	0	0	1	1	0	0	2	0
330	0	0	1	0	0	0	0	0	2	0	0	0	0	0	0	0	0	0	0	2	2	0	0	2	0	1	1	1	2	2	1	2	1	0	2	2	2	0	1	1	0	1	1	2	1	0	0	0	1
331	0	0	2	0	0	1	1	1	2	0	0	0	0	0	0	0	0	1	0	1	1	0	1	1	0	0	2	2	2	2	1	2	1	0	1	1	1	0	1	1	1	0	0	2	0	1	1	1	1
332	1	0	2	0	0	1	2	0	0	1	2	0	1	0	0	0	0	0	0	1	1	0	0	2	0	0	2	2	2	2	1	1	1	0	1	1	2	1	1	1	1	0	0	2	0	0	0	2	0
333	1	0	1	0	0	1	2	1	1	0	0	2	2	0	2	0	0	0	0	2	2	0	0	2	0	2	2	2	2	2	0	1	1	1	0	2	2	1	1	0	0	0	0	2	1	1	0	2	0
334	0	0	1	0	1	1	1	1	2	0	0	1	1	0	0	0	0	2	1	0	0	0	0	2	0	2	2	2	1	2	1	0	1	1	1	2	2	1	1	1	1	0	0	1	0	0	0	0	1
335	0	0	2	0	0	2	1	0	1	0	1	1	2	0	2	0	0	0	0	2	2	0	0	2	0	1	2	2	2	1	0	0	0	1	0	2	2	0	1	1	1	0	0	2	0	1	0	1	0
336	1	0	1	0	0	0	1	0	2	0	1	0	0	0	0	0	0	1	1	1	2	0	0	2	0	1	1	1	2	2	1	1	2	1	2	1	2	0	1	1	1	0	0	1	0	0	0	2	1
337	0	0	1	1	1	1	1	0	1	0	0	1	1	0	1	0	0	0	1	1	2	0	0	2	0	2	2	2	2	2	2	2	2	0	0	2	1	1	0	0	1	1	1	1	1	2	0	0	2
338	0	0	2	0	0	2	1	1	2	0	0	1	2	0	2	0	0	1	1	1	2	0	1	1	1	1	1	2	2	2	0	1	1	0	0	2	1	0	0	0	0	0	0	1	0	1	1	1	1
339	0	0	2	0	0	0	2	1	1	0	1	1	2	0	2	0	0	1	2	0	1	0	0	2	0	0	2	2	2	1	1	1	1	1	1	2	2	1	1	1	0	0	0	2	1	1	0	0	1
340	0	0	1	0	0	2	1	0	2	0	0	1	1	0	1	0	0	0	0	2	2	0	1	1	0	1	2	2	2	1	0	1	1	1	1	1	1	0	1	1	1	0	0	2	0	0	0	0	1
341	1	0	2	0	0	2	2	0	2	0	0	1	1	0	2	0	0	0	0	2	2	0	1	1	1	0	0	2	1	1	2	0	0	0	0	2	1	0	0	0	1	0	0	1	0	0	0	1	1
342	0	0	1	0	0	1	2	0	0	0	0	1	1	0	0	0	0	0	0	2	1	0	0	2	0	1	2	2	2	2	0	1	1	0	0	2	2	0	1	1	1	2	2	2	2	1	0	2	0
343	1	0	2	0	0	1	1	0	1	0	0	1	1	0	1	0	0	2	1	0	2	0	0	2	0	2	0	2	2	2	1	1	1	0	0	2	1	0	1	1	1	1	1	2	1	0	1	1	1
344	0	0	1	0	0	1	2	0	1	1	1	1	1	0	1	0	0	1	2	0	1	0	0	2	0	1	2	2	2	2	2	1	1	0	1	1	1	0	1	1	1	0	0	2	1	1	0	2	0
345	0	0	1	0	0	1	1	1	2	0	0	0	1	0	1	0	0	1	1	1	1	0	0	2	0	1	2	2	2	2	2	0	0	1	2	1	1	0	0	0	2	0	0	1	0	0	0	1	1
346	0	0	0	0	0	0	2	0	0	0	0	1	2	0	1	0	0	1	0	2	2	0	0	2	0	1	2	2	2	2	1	0	1	1	1	1	2	1	0	1	1	2	1	2	1	0	1	0	2
347	0	0	1	1	1	1	0	0	2	0	0	0	0	0	0	0	1	2	1	0	1	0	0	2	0	1	1	2	1	1	2	1	1	1	0	2	1	0	2	2	0	1	1	2	1	0	1	0	2
348	0	0	1	0	0	1	2	1	1	0	1	1	1	0	0	0	0	0	1	1	2	1	0	2	0	0	1	2	1	1	2	2	1	1	0	2	1	0	0	0	2	1	0	0	2	0	0	2	0
349	0	0	2	0	0	1	2	1	1	0	0	1	1	0	1	0	0	0	0	2	2	0	0	2	0	1	1	2	1	1	2	2	1	0	1	1	2	0	0	0	1	0	0	1	0	0	0	0	2
350	0	0	1	0	0	2	1	1	2	0	0	0	1	0	0	1	0	0	0	2	2	1	0	2	0	2	2	2	2	1	0	1	1	0	0	2	1	0	1	1	1	0	0	2	1	1	0	0	2
351	0	0	1	0	0	1	2	1	2	0	0	0	0	0	0	0	1	2	1	1	1	0	0	2	0	1	2	2	2	2	0	0	1	1	1	1	2	0	1	1	0	0	0	0	0	0	0	1	0
352	0	0	1	0	0	0	2	0	0	0	0	0	0	0	0	0	0	1	1	1	2	0	1	1	1	0	1	2	1	1	2	0	0	0	1	1	2	1	0	0	0	0	0	1	0	0	0	0	2
353	1	0	1	0	1	1	2	0	0	0	1	1	1	0	1	0	0	2	2	0	0	0	0	2	0	0	0	2	1	1	2	2	2	0	0	2	1	0	0	0	2	1	0	0	1	1	0	2	0
354	1	0	1	0	0	1	2	0	1	0	1	0	0	0	1	0	0	1	0	1	1	0	0	2	0	1	1	1	2	2	0	1	0	2	1	1	1	0	1	0	1	1	1	2	1	0	0	2	1
355	0	0	1	0	0	2	0	0	1	0	1	1	1	0	1	0	0	2	1	0	1	0	0	2	0	0	2	2	2	2	0	1	0	2	1	1	0	0	0	0	2	0	0	2	0	0	0	1	1
356	0	0	1	0	0	1	1	0	1	0	0	0	1	0	0	1	0	1	1	1	1	0	0	2	0	1	1	2	2	2	2	0	0	1	0	2	2	2	0	0	0	0	0	2	0	0	0	0	2
357	0	0	1	0	0	1	2	0	0	0	2	0	0	0	0	0	0	1	1	1	2	1	0	2	0	2	2	2	2	2	1	1	1	1	1	1	1	0	0	0	1	0	1	2	1	1	0	2	0
358	0	0	1	0	0	1	1	1	2	0	0	0	1	0	1	0	0	1	1	1	1	0	0	2	0	1	2	2	2	2	0	0	1	0	0	2	2	0	1	1	1	0	0	1	0	1	0	2	0
359	0	0	0	0	0	1	0	0	2	0	0	0	1	1	0	0	0	0	0	2	2	0	0	2	0	1	2	2	2	2	0	0	1	1	0	2	0	0	0	0	2	0	0	1	0	0	0	2	0
360	0	0	2	0	0	1	0	0	2	0	1	0	0	0	0	0	0	0	0	2	2	0	0	2	0	1	1	2	2	1	1	2	2	0	2	0	0	0	0	0	1	0	0	2	1	0	1	1	1
361	0	0	2	0	0	1	1	0	2	0	1	0	0	0	0	0	1	2	1	1	1	0	1	1	0	0	2	2	2	2	0	2	1	1	1	1	1	0	0	0	1	0	0	2	0	0	0	2	1
362	0	0	1	0	0	1	0	0	2	0	0	1	1	0	1	0	0	1	1	1	1	0	1	1	1	1	2	2	1	2	1	0	1	1	1	2	2	0	1	1	1	1	1	1	1	2	0	1	1
363	0	0	1	0	0	1	1	0	2	0	0	0	0	0	0	0	0	2	1	0	2	0	0	2	0	1	1	2	1	1	1	0	1	0	1	2	1	0	0	0	1	0	0	2	2	0	0	1	1
364	1	0	1	0	0	1	0	0	1	0	1	0	2	0	1	1	0	0	2	0	2	0	0	2	0	1	1	1	1	1	1	0	0	0	0	2	0	0	0	0	2	0	0	1	1	0	0	2	0
365	0	0	1	0	0	1	1	0	1	0	0	0	0	0	0	0	0	0	0	2	2	0	0	2	0	1	1	1	2	2	1	1	2	0	0	2	2	0	2	2	0	1	0	1	1	1	0	2	1
366	0	0	1	0	0	1	2	1	1	0	1	1	2	0	2	0	0	0	0	2	2	0	1	1	1	1	1	1	2	2	0	2	1	1	1	1	2	0	2	2	0	0	0	0	0	0	0	1	1
367	0	1	2	0	0	1	0	0	2	0	0	1	1	0	0	0	1	2	0	1	1	1	0	2	0	1	1	1	2	2	1	0	0	0	0	2	2	0	1	1	0	0	0	1	1	0	0	1	1
368	0	0	1	0	0	0	2	1	1	0	1	1	1	0	1	0	0	1	1	1	1	0	1	1	0	1	2	2	2	1	1	2	2	0	2	0	1	0	2	2	0	1	1	1	1	0	0	2	0
369	0	0	0	0	0	0	2	0	1	0	1	1	2	0	2	0	0	1	0	1	1	0	0	2	0	2	2	2	2	2	1	1	1	0	0	2	1	0	0	0	1	0	0	0	2	1	0	2	1
370	0	0	0	0	0	1	0	0	2	0	0	0	0	0	0	0	0	0	0	2	2	0	0	2	0	0	2	2	2	2	1	2	1	0	1	1	0	0	1	1	1	0	0	2	0	0	0	0	2
371	0	0	1	0	0	1	1	1	2	0	0	0	0	0	0	0	0	0	1	1	2	0	0	2	0	0	1	1	1	1	1	1	0	0	0	2	1	0	0	0	1	0	0	2	0	2	0	2	0
372	0	0	2	0	0	1	2	0	0	0	1	1	1	0	1	0	0	2	2	0	0	0	1	1	1	2	1	1	2	2	1	1	1	0	1	1	1	0	0	0	1	0	0	1	1	0	1	0	2
373	0	0	1	0	0	2	2	0	1	0	2	1	1	0	1	0	0	0	0	2	2	0	0	2	0	1	1	1	2	2	0	1	1	0	1	1	1	0	0	0	1	0	0	2	1	0	0	2	0
374	0	0	2	0	0	2	0	0	1	0	1	0	0	0	0	0	0	0	0	2	2	0	0	2	0	0	0	1	1	0	2	2	2	0	1	1	2	0	2	2	1	0	0	2	0	0	0	1	0
375	0	0	2	0	0	2	2	1	1	0	1	0	1	0	0	1	0	0	0	2	2	0	1	1	1	1	0	2	1	1	1	0	0	0	0	2	2	0	1	1	0	0	0	0	0	0	0	0	1
376	0	0	1	0	0	0	2	0	1	0	1	0	0	0	0	0	0	1	0	1	1	0	0	2	0	0	1	1	2	2	1	2	2	0	2	0	2	1	1	1	0	1	1	2	1	0	0	0	2
377	0	0	1	1	1	1	2	0	1	0	0	1	2	0	2	0	1	2	2	0	1	0	0	2	0	0	1	2	2	2	0	2	2	0	2	0	2	0	2	1	0	0	0	2	0	0	0	1	1
378	0	1	1	0	0	1	0	0	2	0	1	0	0	0	0	0	0	1	1	1	2	0	1	1	0	2	2	2	2	2	0	0	0	0	1	1	1	0	0	0	1	1	1	1	1	2	0	1	0
379	0	0	1	0	0	1	2	0	0	0	2	1	0	0	0	0	0	0	1	1	1	0	0	2	0	1	1	1	1	1	1	2	1	1	1	1	1	0	2	2	0	0	0	1	0	1	0	1	1
380	0	0	1	0	0	1	1	0	1	0	1	1	2	0	1	0	0	2	1	0	1	0	0	2	0	0	2	2	2	2	0	1	1	0	1	1	2	0	2	2	1	0	0	2	0	0	1	1	1
381	0	0	1	0	0	1	2	1	1	0	0	0	0	0	0	0	0	2	2	0	1	0	0	2	0	1	1	1	2	2	0	1	0	1	0	2	0	0	0	0	2	0	0	2	1	1	0	2	1
382	0	0	2	0	0	2	1	0	1	0	1	0	0	0	0	0	0	1	1	1	1	0	0	2	0	1	1	1	2	2	1	2	2	0	0	2	1	0	0	0	2	1	1	1	1	2	0	2	0
383	0	1	2	0	0	1	1	1	2	0	0	0	1	0	1	0	0	2	2	0	0	0	0	2	0	1	2	2	2	2	1	0	1	1	1	2	1	0	1	1	1	0	0	2	0	2	0	2	1
384	1	0	1	0	0	0	2	1	1	0	0	0	0	0	0	0	0	1	1	1	2	0	0	2	0	1	1	2	2	1	1	0	0	0	2	0	2	0	0	0	1	0	0	2	1	2	0	1	1
385	0	0	2	0	0	2	1	0	1	0	1	1	1	1	0	0	0	0	0	2	2	0	0	2	0	0	1	1	2	2	0	2	1	1	0	2	2	2	0	0	0	0	0	2	0	0	1	0	2
386	0	0	2	0	0	2	1	0	1	0	1	0	1	0	1	0	0	0	0	1	1	0	0	2	0	1	2	2	2	2	1	0	0	0	0	2	2	0	2	2	1	0	0	1	0	1	0	1	1
387	0	0	1	0	0	0	0	0	2	0	0	0	0	0	0	0	0	1	1	1	1	0	0	2	0	0	1	2	2	1	0	1	0	1	1	1	1	0	0	0	1	1	1	2	1	2	0	2	0
388	0	0	1	0	0	2	1	0	1	0	1	0	1	0	1	0	0	1	0	1	1	0	0	2	0	0	1	2	2	1	1	1	1	0	0	2	1	0	0	0	0	0	0	2	0	0	0	1	0
389	0	0	1	0	0	1	2	0	0	0	0	1	1	0	1	0	0	0	0	2	2	0	0	2	0	1	2	2	2	2	0	0	0	0	0	2	1	0	0	0	1	1	0	0	1	1	0	2	1
390	0	0	1	0	0	2	0	0	2	0	1	0	1	0	0	1	0	2	1	1	2	0	0	2	0	1	1	2	2	2	0	2	1	1	1	1	1	0	0	0	1	0	0	1	0	0	1	1	2
391	0	0	1	0	0	1	1	0	0	0	0	0	0	0	0	0	1	1	1	1	1	0	0	2	0	0	1	2	1	1	2	2	2	0	0	2	1	0	0	0	2	2	2	2	1	1	0	1	1
392	0	0	1	0	0	1	1	1	2	0	0	1	2	0	1	0	0	0	0	2	2	0	2	0	1	1	1	1	1	2	1	1	1	0	2	0	1	1	0	0	0	1	1	1	1	1	1	1	1
393	0	0	2	0	0	2	1	0	1	0	0	2	2	0	2	0	0	0	0	2	2	0	0	2	0	0	0	1	2	2	1	1	1	0	2	1	0	0	0	0	2	0	0	2	0	0	0	1	0
394	0	1	1	0	0	1	0	0	2	0	0	0	0	0	0	0	0	0	0	1	1	0	2	0	1	1	1	2	1	1	2	0	1	1	1	1	1	0	0	0	1	0	0	2	1	1	0	2	2
395	0	0	1	0	0	1	2	0	1	0	1	1	2	0	1	0	0	0	0	2	2	0	2	0	0	0	1	1	2	2	1	1	1	0	0	2	1	0	0	0	1	0	0	1	0	0	0	1	1
396	1	0	2	0	0	2	1	1	2	0	0	0	1	0	0	0	0	0	0	2	2	0	1	1	1	1	2	2	2	2	0	2	1	0	1	1	1	0	0	0	2	0	0	2	0	2	0	2	0
397	0	0	1	0	0	1	1	0	0	0	1	1	2	0	2	0	1	1	0	2	1	0	0	2	0	0	2	2	2	2	2	1	2	0	1	1	1	0	1	1	1	0	0	2	0	0	0	1	1
398	0	0	2	0	0	2	1	1	2	0	0	1	2	0	1	1	0	0	0	2	2	0	0	2	0	0	2	2	2	2	0	1	1	0	1	1	2	0	1	1	0	0	0	1	0	0	0	1	1
399	0	1	2	0	0	1	0	0	2	0	0	2	2	0	2	0	0	1	0	1	1	0	0	2	0	0	2	2	2	2	0	2	2	0	1	1	1	0	1	1	1	0	0	2	0	1	0	2	0
400	0	1	0	0	0	1	1	0	0	0	0	0	1	0	1	0	0	0	1	1	1	0	0	2	0	2	0	2	1	1	1	2	1	0	1	1	1	1	0	0	1	0	0	2	0	1	0	1	1
401	0	0	2	0	0	2	0	0	2	0	0	1	2	0	2	0	0	0	0	2	2	0	1	1	1	1	0	1	1	1	1	1	1	0	0	2	1	0	0	0	2	1	1	1	1	1	0	2	0
402	1	0	1	0	0	0	2	0	0	0	0	1	1	0	1	0	0	1	1	1	2	0	0	2	0	2	0	2	1	1	2	1	2	0	0	2	1	0	0	0	2	1	1	2	1	0	0	1	1
403	1	0	0	0	0	0	1	0	1	1	1	1	1	0	1	0	0	0	0	2	2	0	0	2	0	0	2	2	2	2	0	1	1	0	1	1	2	0	1	1	1	1	1	2	2	1	0	0	2
404	0	0	1	0	0	2	2	0	2	0	1	0	1	0	2	0	0	1	0	1	1	0	0	2	0	1	2	1	2	2	1	0	0	0	0	1	1	0	1	1	1	2	2	2	1	1	0	1	0
405	0	0	1	0	0	1	1	1	2	0	0	0	1	0	1	0	0	0	0	2	2	0	0	2	0	0	2	2	2	2	2	0	1	0	0	2	1	0	0	0	1	0	0	1	0	0	1	1	1
406	0	0	1	0	0	1	0	0	2	0	0	0	2	0	1	0	0	1	1	1	2	0	0	2	0	1	2	2	1	1	1	2	2	0	1	1	1	0	0	0	2	1	1	2	1	1	0	2	0
407	1	0	1	0	0	0	1	0	1	0	1	0	0	0	0	0	0	2	0	2	2	1	0	2	0	1	1	2	2	2	1	1	0	1	1	1	1	0	1	1	1	0	0	2	1	1	0	1	1
408	0	0	1	0	0	0	1	0	2	0	0	0	0	0	0	0	0	0	0	2	2	0	0	2	0	0	0	2	1	1	2	1	1	2	2	1	0	0	1	1	1	0	0	2	1	1	0	2	0
409	0	0	1	0	0	1	1	0	2	0	1	0	1	0	1	0	0	1	1	1	1	0	0	2	0	1	1	1	2	2	0	1	1	2	1	1	1	0	0	0	1	1	1	1	1	1	0	2	0
410	0	0	2	0	0	1	2	1	1	0	0	0	1	0	0	1	1	2	0	1	1	0	0	2	0	1	1	1	1	1	1	2	2	0	1	1	2	0	1	0	1	1	1	1	1	1	1	1	1
411	0	0	1	0	0	1	1	1	2	0	0	0	1	0	0	0	0	1	1	1	2	0	0	2	0	1	1	1	2	2	0	1	2	0	0	2	1	1	0	0	1	0	0	1	1	0	0	1	1
412	0	0	1	0	0	0	1	0	2	0	0	0	0	0	0	0	0	1	2	0	1	0	1	1	1	1	1	1	2	2	0	0	0	1	0	2	2	1	0	0	1	0	0	1	0	0	0	0	2
413	0	0	2	0	0	1	2	0	0	0	1	1	1	0	1	0	0	1	1	1	1	0	0	2	0	1	1	2	2	2	0	1	2	0	1	1	1	1	0	0	1	0	0	0	0	0	0	2	0
414	0	0	1	0	0	1	1	0	1	0	0	0	1	0	0	1	0	1	1	1	2	0	0	2	0	1	2	2	2	2	1	1	1	1	2	0	1	0	1	1	1	1	1	2	2	2	0	2	0
415	0	1	1	0	0	1	2	0	1	0	1	1	1	0	1	0	0	2	1	1	2	0	0	2	0	0	2	2	2	2	1	1	1	0	0	2	2	0	1	1	1	2	2	2	2	1	0	2	0
416	1	0	0	0	1	1	2	0	0	0	1	1	1	0	1	0	0	0	0	2	2	0	0	2	0	1	1	2	2	1	1	1	2	0	1	1	2	0	1	1	1	0	0	2	0	1	0	2	1
417	0	0	0	0	0	0	0	0	2	0	0	0	0	0	0	0	0	2	0	1	1	0	0	2	0	2	2	2	2	2	1	2	1	1	0	2	1	0	1	1	1	0	0	2	0	0	0	2	0
418	1	0	0	0	0	0	1	1	2	0	0	0	0	0	0	0	0	0	0	2	2	0	0	2	0	1	2	2	2	1	1	1	1	2	0	2	0	0	0	0	2	0	0	1	0	1	1	1	1
419	1	0	2	0	0	1	1	0	1	0	0	1	1	0	1	0	0	0	0	2	2	0	0	2	0	1	1	1	1	1	0	0	1	2	1	2	1	0	0	0	2	0	1	2	1	1	0	1	1
420	0	1	1	0	0	1	1	0	1	0	0	0	1	0	1	0	1	2	1	1	1	0	0	2	0	0	0	2	2	2	1	1	1	1	0	2	2	0	1	1	1	0	1	2	1	1	0	2	0
421	0	0	1	0	0	1	1	0	1	0	0	1	1	0	1	0	0	0	2	0	2	0	0	2	0	1	1	2	2	1	0	2	2	0	1	1	1	0	2	2	0	0	0	2	0	1	0	0	2
422	0	0	2	0	0	2	1	0	1	0	1	0	0	0	0	0	1	2	0	2	2	0	0	2	0	1	1	1	2	2	1	2	2	0	1	1	1	0	0	0	2	1	0	1	0	1	0	1	1
423	0	0	0	0	0	0	1	0	1	0	0	0	2	0	1	1	0	0	1	1	2	0	0	2	0	2	2	2	2	2	0	1	1	1	2	0	2	0	1	1	1	1	0	1	1	0	0	0	1
424	0	0	1	0	0	2	1	1	2	0	0	0	1	1	0	0	0	1	0	1	1	0	0	2	0	0	2	2	1	1	2	1	1	1	1	1	1	0	1	1	1	0	0	2	0	0	0	1	1
425	0	0	0	0	0	0	1	0	1	1	1	1	1	0	1	0	0	0	0	1	1	0	0	2	0	0	1	1	2	2	0	1	1	0	1	1	2	0	2	1	0	1	1	1	1	1	0	2	0
426	0	0	1	0	0	1	1	0	1	0	0	1	1	0	1	0	0	1	0	1	2	0	0	2	0	2	2	2	2	2	1	0	0	0	0	2	1	1	0	0	1	0	0	2	1	1	0	0	1
427	1	0	1	0	0	1	1	0	0	0	0	1	1	0	2	0	0	0	0	2	2	0	0	2	0	1	2	2	1	1	2	1	1	0	1	1	2	1	1	1	0	1	1	1	1	0	0	2	1
428	0	0	0	0	0	1	1	0	2	1	1	0	0	0	0	0	0	1	1	1	1	0	0	2	0	1	1	1	1	1	0	0	1	0	0	2	1	0	1	1	0	2	2	2	2	1	0	2	1
429	0	0	2	0	0	1	1	0	2	0	0	0	0	0	0	0	1	0	1	1	2	0	1	1	1	1	2	2	2	2	1	1	1	0	0	2	2	0	1	1	0	1	0	0	1	0	0	1	1
430	0	0	2	0	0	2	0	0	2	0	0	0	0	0	0	0	0	0	0	2	2	0	0	2	0	0	2	2	2	2	1	1	2	1	2	1	2	0	1	1	1	0	0	0	1	0	0	1	1
431	0	0	2	0	0	2	1	0	1	0	1	1	2	0	2	0	0	1	1	1	2	0	0	2	0	0	2	1	2	2	1	1	1	0	1	1	2	0	2	1	0	0	0	1	1	1	1	0	2
432	0	0	1	0	0	2	1	0	1	0	1	1	1	0	1	0	0	1	0	1	1	0	0	2	0	1	0	1	1	1	1	2	1	0	1	1	1	0	1	1	1	0	0	1	0	0	0	2	2
433	0	0	1	0	0	0	1	0	2	0	0	0	0	0	0	0	0	0	0	2	2	0	0	2	0	0	2	1	2	2	1	1	1	0	1	1	1	0	1	1	1	1	1	2	1	0	0	2	1
434	0	0	2	0	0	2	0	0	1	0	1	0	0	0	0	0	0	2	0	1	1	0	0	2	0	1	2	2	2	2	1	1	0	1	1	1	1	0	1	1	1	0	0	2	1	0	0	1	0
435	1	0	1	0	0	2	2	0	1	0	0	0	0	0	0	0	0	0	0	2	2	0	0	2	0	1	1	1	2	2	0	1	1	0	0	2	1	0	0	0	1	1	1	1	0	0	0	2	0
436	0	0	1	0	0	1	1	0	1	1	1	0	1	0	1	0	0	2	2	0	0	0	0	2	0	2	0	1	1	0	2	1	1	1	0	2	0	0	0	0	2	0	0	2	0	0	0	1	2
437	0	1	1	0	0	1	1	1	2	0	0	0	1	0	0	1	0	1	1	0	0	0	0	2	0	0	2	2	2	2	1	0	0	0	0	2	1	1	0	0	1	0	0	2	2	1	0	2	0
438	0	0	1	0	0	1	1	0	1	0	0	0	0	0	0	0	0	0	0	2	2	0	1	1	1	1	2	2	2	2	0	1	0	1	0	2	1	0	1	1	1	0	0	2	0	2	0	2	0
439	0	0	1	0	0	1	1	0	1	0	1	0	1	0	0	0	0	0	0	2	1	0	1	1	1	1	0	1	1	0	1	2	2	1	1	0	1	0	0	0	1	0	0	2	1	0	0	0	1
440	0	0	1	0	0	0	2	0	1	0	1	1	1	0	1	0	0	0	0	2	2	0	0	2	0	1	2	2	2	2	2	1	0	1	0	2	2	0	1	0	2	1	1	1	1	1	1	1	1
441	0	0	1	0	0	1	0	0	2	0	0	1	2	0	2	0	0	0	0	2	1	0	1	2	0	0	1	2	2	1	0	1	1	2	2	1	1	0	0	0	1	1	1	1	1	2	0	2	0
442	0	0	2	0	0	2	2	1	1	0	0	1	2	0	2	0	1	2	2	0	2	0	0	2	0	1	2	2	2	1	1	1	0	0	0	2	2	1	1	1	0	0	0	1	0	0	0	1	1
443	0	0	1	0	0	1	1	0	2	0	0	0	0	0	0	0	0	0	0	2	2	0	0	2	0	0	0	1	2	2	1	0	0	0	0	2	2	0	1	1	0	1	0	1	1	0	0	1	0
444	0	1	2	0	0	1	1	0	1	0	1	1	2	0	2	0	1	2	1	1	1	0	1	1	1	1	1	2	2	2	1	1	0	0	2	0	2	1	1	1	0	1	1	2	1	0	0	1	1
445	0	0	1	0	0	1	2	1	2	0	0	1	1	0	1	0	0	1	2	0	1	0	0	2	0	2	0	1	2	2	0	2	2	0	2	0	1	0	1	1	1	0	0	2	0	0	0	0	2
446	0	1	2	0	0	1	0	0	2	0	0	0	1	0	0	0	0	1	0	2	2	0	1	1	1	1	1	1	1	1	0	1	0	0	0	2	2	0	2	2	0	1	0	0	1	1	0	1	1
447	0	0	1	0	0	1	0	0	2	0	0	0	0	0	0	0	0	1	0	1	2	0	0	2	0	2	1	2	1	0	1	2	2	0	1	1	0	0	0	0	2	1	0	1	1	0	0	1	1
448	0	0	1	0	0	1	2	0	0	0	0	0	0	0	0	0	1	1	0	2	1	0	1	1	1	1	0	2	1	1	2	0	0	0	0	2	2	0	2	1	0	0	0	2	0	0	0	1	1
449	0	0	1	0	0	2	1	0	1	0	1	0	0	0	0	0	0	0	0	2	2	0	1	1	0	0	1	2	1	1	2	1	1	0	1	1	1	1	0	0	1	0	0	1	0	0	0	2	0
450	0	1	1	0	0	2	1	0	1	0	1	0	1	0	1	0	0	2	0	1	1	0	0	2	0	1	2	2	2	2	1	0	1	1	1	2	1	0	0	0	1	1	1	2	1	0	0	2	0
451	0	0	2	0	0	2	1	0	1	0	0	0	0	0	0	0	0	1	1	0	0	0	0	2	0	2	2	2	2	2	2	1	0	0	0	2	2	0	1	1	0	0	0	2	0	2	0	2	0
452	0	0	1	0	0	1	2	0	1	0	0	0	1	0	1	0	0	0	1	1	2	0	0	2	0	0	1	1	2	2	0	2	1	0	1	1	1	0	1	1	1	0	0	2	0	0	0	0	0
453	0	0	0	0	1	1	2	0	2	0	1	0	2	1	0	1	0	1	0	2	2	0	0	2	0	1	2	2	2	2	0	1	1	0	2	1	2	0	2	1	0	1	0	0	1	0	0	1	1
454	0	0	2	0	0	1	0	0	2	0	0	0	0	0	0	0	0	0	0	2	2	0	1	1	0	0	1	2	1	1	2	1	2	1	2	1	1	0	0	0	1	0	1	2	1	1	0	0	1
455	1	0	0	0	0	1	0	0	2	0	0	0	1	0	0	1	1	0	1	1	2	0	0	2	0	0	1	1	2	2	0	2	2	0	0	2	1	0	0	0	0	0	0	0	0	0	0	1	1
456	1	0	1	0	0	1	0	0	2	0	0	0	1	0	1	0	0	1	0	1	0	0	0	2	0	1	2	2	2	2	0	1	1	0	0	2	0	0	0	0	2	0	0	1	0	0	0	1	1
457	0	0	1	0	0	0	1	0	2	0	0	0	2	1	0	1	0	0	1	1	2	0	1	1	0	1	2	2	2	2	0	1	1	2	2	1	2	1	0	0	0	1	1	1	1	1	0	1	1
458	0	0	1	0	0	0	2	0	1	0	1	1	1	0	2	0	0	1	0	0	0	0	0	2	0	1	0	1	1	1	1	1	1	2	0	2	1	0	0	0	2	0	0	1	0	0	1	1	1
459	0	0	0	0	0	1	2	1	1	0	1	0	2	0	2	0	0	0	0	2	2	0	0	2	0	1	1	1	2	2	0	1	1	1	1	1	2	1	1	1	1	0	0	1	1	1	0	2	1
460	1	0	2	0	0	1	2	0	1	0	0	0	0	0	0	0	0	1	0	1	0	1	1	1	1	1	1	2	2	2	0	0	0	0	1	1	2	0	1	0	0	1	1	1	1	1	0	2	0
461	0	0	2	0	0	2	1	0	2	0	0	1	1	0	1	0	0	0	0	2	2	0	0	2	0	1	1	2	2	2	0	0	1	1	1	1	0	0	0	1	1	0	0	1	1	0	0	2	0
462	0	0	2	0	0	2	1	0	0	0	1	0	1	0	1	0	0	0	0	2	1	0	0	2	0	1	1	2	1	1	2	0	0	1	0	2	0	0	1	1	1	0	0	2	0	1	0	2	0
463	0	0	2	0	0	1	2	0	1	0	1	0	1	0	0	1	0	1	1	0	0	0	0	2	0	1	2	2	2	2	2	1	1	0	1	1	1	0	1	1	1	0	0	1	0	0	0	1	1
464	0	0	2	0	0	1	1	0	0	0	1	0	0	0	0	0	0	0	1	1	2	0	0	2	0	0	1	2	2	2	2	1	1	0	0	2	1	0	0	0	1	0	0	2	0	0	0	1	1
465	0	0	2	0	0	1	0	0	2	0	0	0	1	1	0	0	0	1	1	1	2	0	0	2	0	1	2	2	2	2	2	2	2	0	2	0	1	0	0	0	2	1	1	1	1	2	0	1	0
466	0	0	0	0	0	1	1	1	2	0	0	1	2	0	1	1	0	0	0	2	2	0	0	2	0	1	2	2	2	2	0	2	2	0	1	1	2	0	2	2	0	1	1	2	1	1	0	0	2
467	0	0	0	0	0	1	2	1	1	0	0	1	2	0	1	0	0	1	0	1	1	0	0	2	0	2	0	1	2	2	0	1	1	1	2	0	1	0	0	0	2	0	0	1	0	0	0	2	0
468	0	1	1	0	0	1	0	0	2	0	0	0	0	0	1	0	0	0	0	2	2	0	1	1	0	1	2	2	2	2	0	1	1	0	1	1	2	1	1	1	0	0	0	2	1	1	0	1	0
469	1	0	1	0	0	1	0	0	2	0	0	0	0	0	0	0	0	2	2	0	1	0	0	2	0	1	2	2	1	1	2	2	1	1	0	2	1	0	0	0	2	0	0	2	0	0	0	2	0
470	0	0	2	0	0	2	0	0	2	0	0	0	0	0	0	0	0	0	0	2	2	0	0	2	0	1	1	2	1	1	1	2	2	0	1	1	0	0	0	0	2	0	0	1	0	0	0	1	1
471	1	0	1	0	0	1	2	0	0	0	2	0	2	0	1	0	0	1	1	1	2	1	0	2	0	0	1	0	2	2	0	2	1	0	1	1	2	0	1	1	1	0	1	1	1	1	1	0	1
472	0	0	1	0	0	1	1	0	1	0	1	0	0	0	0	0	0	0	0	2	2	0	1	1	0	0	1	1	2	2	1	1	2	0	1	1	1	0	0	0	1	0	0	2	2	0	0	2	0
473	0	0	1	0	0	1	1	0	1	0	0	1	2	0	1	0	0	0	0	2	2	0	0	2	0	0	1	2	1	1	2	0	0	0	0	2	2	0	2	1	0	0	0	2	0	0	0	1	1
474	0	0	0	0	0	0	1	1	2	0	0	1	1	1	0	0	0	0	1	1	2	0	1	1	0	1	0	1	1	1	1	0	1	1	1	2	1	0	1	0	1	1	1	1	1	1	0	2	1
475	0	1	1	0	0	1	1	1	2	0	0	1	1	0	1	0	0	2	0	1	1	1	0	2	0	2	1	1	2	2	0	2	2	0	2	0	1	0	1	1	1	1	0	1	1	1	0	2	0
476	0	0	1	0	0	1	0	0	2	0	0	1	1	0	1	0	0	0	1	1	2	0	1	1	0	1	1	1	1	2	1	1	1	0	1	1	0	0	0	0	1	0	0	1	0	0	1	0	2
477	0	0	1	0	0	1	1	0	2	0	0	1	2	1	1	0	0	1	1	1	2	0	0	2	0	1	1	2	2	1	1	1	1	0	1	1	1	0	1	1	1	1	1	1	1	0	0	2	0
478	1	0	0	0	0	1	1	0	1	1	1	1	1	0	1	0	0	0	0	2	2	0	2	0	0	0	2	2	2	2	2	1	0	1	1	1	1	0	0	0	0	0	0	0	0	1	1	1	1
479	0	0	1	0	0	2	0	0	2	0	1	0	0	0	0	0	1	0	1	1	2	0	0	2	0	1	1	1	1	1	0	2	2	0	2	0	2	1	0	0	1	1	1	2	1	1	0	0	2
480	0	0	2	0	0	2	1	0	1	0	1	1	1	0	1	0	0	0	0	2	2	0	0	2	0	2	1	1	2	2	0	2	2	0	1	1	1	0	0	0	2	0	0	1	0	0	0	0	2
481	0	0	1	0	0	2	2	0	0	0	0	0	0	0	0	0	0	0	0	2	2	0	0	2	0	2	2	2	2	2	2	1	1	0	1	1	0	0	1	1	1	1	0	1	2	0	0	0	2
482	1	0	2	0	0	1	1	1	2	0	0	0	1	0	1	0	0	1	1	1	2	1	0	2	0	0	1	1	1	2	1	1	1	0	0	2	1	0	0	0	2	1	1	1	1	1	0	1	1
483	0	0	0	0	0	0	0	0	2	0	0	0	2	0	0	1	0	1	1	1	2	1	0	2	0	0	2	2	2	2	0	0	0	0	0	2	1	0	0	0	1	1	1	2	1	0	0	1	1
484	0	0	2	0	0	1	1	1	2	0	0	0	1	0	1	0	0	1	0	1	1	1	0	2	0	0	2	2	2	2	0	2	2	1	0	2	2	1	1	1	0	1	1	2	1	2	1	1	1
485	0	0	1	0	0	2	1	0	0	0	1	0	0	0	0	0	0	2	1	1	2	0	0	2	0	2	1	1	2	2	0	2	2	0	1	1	2	0	2	2	0	0	0	2	1	1	0	1	1
486	1	0	2	0	0	0	1	1	2	0	0	2	2	0	2	0	0	1	0	2	2	0	2	0	0	1	1	1	2	2	1	2	1	2	1	2	2	0	1	1	0	0	0	1	1	0	1	1	1
487	0	0	1	0	0	1	2	0	0	1	2	0	0	0	0	0	1	1	0	2	2	0	0	2	0	0	1	1	2	2	0	2	2	0	2	0	1	0	1	1	1	0	0	2	0	0	0	2	1
488	0	0	1	0	0	1	0	0	2	0	0	1	1	0	1	0	0	0	0	2	2	0	1	1	0	2	0	1	1	0	1	1	1	1	0	1	0	0	0	0	2	1	0	1	1	1	1	1	1
489	0	0	2	0	0	0	1	0	1	0	0	2	2	0	2	0	0	0	0	2	2	0	0	2	0	0	1	1	1	1	0	2	1	1	1	1	1	0	0	0	2	1	0	1	1	0	1	2	1
490	0	0	2	0	0	1	1	0	1	0	0	0	1	0	1	0	0	1	2	0	1	0	0	2	0	2	2	2	2	2	1	1	1	0	1	1	1	0	2	2	0	0	0	2	2	0	1	0	1
491	1	0	2	0	0	2	0	0	2	0	0	1	1	0	1	0	0	2	0	2	2	0	1	1	1	1	1	1	1	1	1	1	1	1	1	1	1	1	0	0	1	1	0	1	0	0	0	1	1
492	0	0	0	0	0	1	2	0	0	0	2	1	2	0	1	0	0	1	1	1	2	0	0	2	0	1	1	1	2	2	0	2	2	0	0	2	2	0	1	1	1	0	0	2	2	0	0	0	1
493	0	0	1	0	0	2	1	0	1	0	0	0	0	0	0	1	0	1	1	1	1	0	0	2	0	1	1	1	2	1	1	0	0	0	0	2	0	0	0	0	2	0	0	1	0	0	0	1	0
494	0	0	1	0	0	1	2	0	1	0	0	0	1	0	1	0	0	1	1	1	2	0	1	1	0	2	1	1	2	2	1	2	2	0	1	1	1	0	0	0	2	0	0	2	0	0	1	0	2
495	0	0	1	0	0	0	1	1	2	0	1	1	1	0	1	0	0	1	0	1	1	0	0	2	0	1	2	2	2	2	0	1	2	0	1	1	2	0	2	2	0	0	0	2	0	0	0	0	1
496	0	0	1	0	0	2	2	0	1	0	1	0	0	0	0	0	1	1	0	2	2	0	0	2	0	2	1	1	2	2	0	1	1	0	0	2	1	0	1	0	1	0	0	1	1	0	0	2	0
497	0	0	1	0	0	1	2	0	0	0	1	0	1	0	1	0	0	1	1	1	1	0	0	2	0	1	1	1	2	2	0	2	2	0	1	1	2	1	0	1	1	0	0	1	0	0	0	0	2
498	0	0	1	0	0	0	2	1	1	0	0	0	1	0	0	0	0	2	2	0	0	0	0	2	0	2	1	2	2	1	2	1	1	1	1	1	2	0	2	2	1	1	0	0	2	0	1	1	1
499	1	1	2	0	0	2	1	1	2	0	0	1	1	1	0	0	0	0	1	1	1	1	1	1	0	1	2	2	2	2	1	1	0	1	0	2	2	0	2	1	0	0	0	1	1	0	0	1	0
500	0	0	2	0	0	2	1	0	1	0	0	0	1	0	0	0	1	2	0	1	1	1	0	2	0	1	1	2	1	1	2	1	1	0	1	1	1	0	0	0	0	1	1	2	1	1	0	1	1
501	0	0	2	0	0	2	2	0	1	0	0	1	1	0	1	0	0	1	0	1	1	0	0	2	0	1	1	0	2	2	0	2	2	0	1	1	2	0	2	1	0	0	0	0	0	0	0	1	0
502	0	0	1	0	0	1	1	0	1	0	0	1	1	0	1	0	1	1	0	2	1	1	0	2	0	1	1	2	1	1	1	2	2	0	1	1	2	0	2	2	0	0	0	0	0	0	1	1	1
503	0	0	2	0	0	1	0	0	2	0	0	1	1	0	1	0	0	2	2	0	1	0	1	1	0	1	1	1	2	2	0	1	1	0	0	2	2	0	2	2	0	1	1	1	1	1	0	1	1
504	0	0	1	0	0	0	1	0	1	0	0	0	1	0	0	1	0	1	1	1	1	0	0	2	0	2	0	1	1	1	1	1	1	0	1	1	1	0	0	0	1	0	0	2	0	0	0	2	0
505	0	0	1	0	0	2	1	0	1	0	0	1	1	0	1	0	0	2	2	0	0	0	0	2	0	1	1	2	1	1	2	2	1	1	1	1	1	0	1	1	1	0	0	1	0	0	0	2	1
506	0	0	1	0	0	0	1	1	2	0	0	1	1	0	1	0	0	1	1	1	2	1	0	2	0	0	1	1	1	1	1	1	1	0	1	1	1	0	2	2	0	1	1	1	1	2	1	0	1
507	0	0	2	0	0	2	1	0	0	0	1	0	1	0	0	0	0	1	1	1	1	1	0	2	0	0	1	1	1	1	0	1	1	1	2	0	1	0	1	0	1	1	1	1	1	1	0	2	1
508	0	0	1	0	0	0	1	0	1	0	1	1	2	0	2	0	0	0	1	1	2	0	0	2	0	0	1	1	2	2	0	0	1	1	1	2	1	0	0	0	2	0	0	2	1	0	0	2	0
509	1	0	0	0	0	0	1	1	2	0	0	0	0	0	0	0	0	1	1	0	0	1	0	2	0	1	1	2	2	2	1	1	1	0	1	1	0	0	0	0	1	2	1	2	1	0	0	2	1
510	0	0	2	0	0	1	2	1	1	0	0	0	1	0	0	1	0	0	0	2	2	0	0	2	0	1	1	2	2	2	0	0	0	1	0	2	0	1	0	0	1	1	0	1	2	1	0	2	0
511	1	0	2	0	0	1	2	0	0	0	1	0	0	0	0	0	0	0	0	2	2	0	2	0	0	0	2	2	2	1	0	2	2	0	0	2	2	0	1	1	0	1	0	1	1	0	1	1	1
512	0	0	1	0	0	1	0	0	2	0	0	1	1	0	1	0	0	0	0	2	2	0	0	2	0	0	1	2	2	1	1	2	2	0	1	1	1	0	1	1	1	0	0	1	0	1	0	2	0
513	1	0	2	0	0	2	1	0	1	0	0	0	1	0	0	1	1	1	0	2	2	0	0	2	0	0	2	2	2	1	1	1	0	1	1	1	0	0	0	0	2	1	1	1	0	0	0	1	1
514	0	0	0	0	0	0	1	1	2	0	0	0	0	0	0	0	0	2	2	0	0	0	1	1	1	2	1	1	1	2	1	1	1	1	0	2	2	0	2	2	0	0	0	2	0	0	0	2	0
515	0	0	1	0	0	0	1	0	0	0	1	1	1	0	2	0	1	2	0	2	2	0	0	2	0	1	1	1	1	1	1	1	1	0	1	1	1	0	1	1	1	1	1	2	1	0	0	0	2
516	1	0	1	0	0	0	1	0	1	0	0	0	0	0	0	0	0	0	0	1	1	0	0	2	0	1	2	2	1	1	2	1	1	0	0	2	2	1	0	0	0	1	1	2	1	1	0	0	1
517	0	0	2	0	0	1	1	0	1	0	1	1	0	0	0	0	0	2	1	0	1	1	0	2	0	2	2	2	2	2	0	1	0	0	0	2	0	0	0	1	1	1	0	1	1	1	0	1	2
518	0	1	1	0	0	0	1	0	1	0	1	1	1	1	0	0	0	1	0	1	1	0	0	2	0	1	0	1	1	0	1	1	0	0	1	1	1	0	0	0	1	0	0	1	1	0	0	1	2
519	0	0	1	0	0	2	1	0	1	0	1	0	1	0	0	0	1	1	0	2	2	0	1	1	0	1	1	1	2	2	1	2	1	1	1	1	2	0	1	1	1	0	0	1	1	0	1	1	1
520	0	0	2	0	0	1	1	1	2	0	0	1	1	0	1	0	1	0	1	1	2	0	0	2	0	1	2	2	2	2	1	2	1	0	1	1	2	1	1	0	0	0	0	1	1	0	0	1	0
521	0	0	2	0	0	0	1	1	2	0	0	0	0	0	0	0	0	1	1	0	0	0	0	2	0	0	2	2	2	2	2	1	1	2	1	2	1	0	1	1	1	1	0	1	1	1	0	1	1
522	0	0	1	0	0	0	1	0	2	0	0	0	0	0	0	0	0	0	0	2	2	1	0	2	0	0	1	2	2	1	1	0	0	0	0	2	2	1	0	1	1	1	1	1	1	1	1	1	1
523	0	0	1	0	0	2	0	0	2	0	0	0	0	0	0	0	1	2	0	1	1	0	0	2	0	0	0	2	2	2	1	0	1	0	0	2	1	0	2	2	0	0	0	1	0	0	0	2	0
524	0	0	1	0	0	0	1	0	2	0	0	0	0	0	0	0	0	0	0	2	2	0	0	2	0	0	0	2	0	0	2	1	1	0	1	1	1	0	0	0	1	1	1	2	0	2	0	2	0
525	0	0	1	0	0	2	1	1	2	0	0	0	1	0	1	0	0	1	1	1	2	1	0	2	0	1	2	2	2	2	2	1	1	0	1	1	2	0	1	1	1	0	0	2	1	1	0	2	0
526	0	1	2	0	1	1	2	1	1	0	1	0	0	0	0	0	0	0	0	2	1	0	1	2	0	0	2	2	2	2	1	1	0	1	1	2	1	0	0	0	2	0	0	2	0	0	0	2	0
527	1	0	1	0	0	1	1	1	2	0	0	0	0	0	0	0	0	0	1	1	1	0	0	2	0	2	2	2	2	1	1	1	1	0	2	1	1	0	1	1	1	1	1	1	1	0	0	1	2
528	0	0	1	0	0	0	2	1	1	0	0	0	2	0	2	0	0	0	0	2	2	0	0	2	0	1	2	2	2	2	2	1	1	0	0	2	1	0	0	0	1	0	0	1	0	1	0	1	1
529	0	0	1	0	0	2	1	0	1	0	1	0	0	0	1	0	0	2	0	1	1	0	2	0	0	0	1	1	1	1	0	0	1	1	1	2	0	0	0	0	1	0	0	2	1	0	0	1	1
530	0	0	1	0	0	0	2	0	0	0	0	0	1	0	0	1	0	1	1	0	0	1	0	2	0	1	2	2	2	2	1	0	0	0	0	2	2	0	2	1	0	0	0	2	1	0	0	2	0
531	0	0	2	0	0	1	0	0	2	0	0	1	2	0	1	1	0	0	0	2	2	0	1	1	0	1	0	1	1	1	1	2	2	0	1	1	1	0	0	0	1	0	0	2	0	0	0	2	0
532	0	0	2	0	0	0	0	0	1	0	1	1	1	0	1	0	0	0	0	2	2	0	1	1	0	1	2	2	2	2	0	2	1	0	1	1	0	0	1	0	1	1	0	0	1	0	0	2	0
533	0	0	0	0	0	0	1	0	2	0	1	0	1	0	0	0	0	1	1	1	2	0	0	2	0	1	1	1	1	1	1	1	1	2	1	1	1	0	1	1	1	0	0	0	0	0	1	1	1
534	0	0	2	0	0	2	0	0	2	0	0	0	0	0	0	0	0	2	0	1	1	1	0	2	0	1	0	2	1	1	1	1	0	1	0	2	1	0	0	0	2	0	0	1	0	0	0	2	1
535	1	0	0	0	0	1	2	0	1	0	1	1	1	0	1	0	0	2	0	1	1	0	0	2	0	1	2	2	2	2	0	2	2	0	1	1	2	0	1	1	1	1	1	1	1	0	0	1	1
536	0	0	2	0	0	2	1	1	2	0	0	0	1	0	1	0	0	1	1	1	2	0	0	2	0	1	1	1	2	2	1	0	0	1	0	2	1	0	1	1	1	0	0	0	0	0	1	0	2
537	0	0	1	0	0	1	2	0	0	0	1	0	1	0	0	1	0	1	0	1	1	0	0	2	0	1	1	2	2	2	0	1	1	1	0	2	0	0	0	0	2	0	0	1	0	0	0	1	1
538	0	0	2	0	0	1	0	0	2	0	0	1	2	1	0	0	0	0	0	2	2	0	0	2	0	1	2	2	2	2	1	1	0	1	1	2	1	0	1	1	0	0	0	1	0	0	0	0	2
539	0	0	0	0	0	1	0	0	2	0	0	0	1	0	1	0	0	1	0	1	1	0	0	2	0	1	1	1	2	2	0	1	1	0	1	1	1	0	0	0	2	0	0	2	0	0	0	1	1
540	0	0	2	0	0	2	1	1	2	0	0	1	1	0	1	0	0	1	0	1	1	0	0	2	0	2	1	1	2	2	0	0	0	1	0	2	2	0	1	1	1	0	0	2	1	0	0	1	1
541	0	1	1	0	0	1	2	1	1	0	1	0	0	0	0	0	0	0	0	2	2	2	0	2	0	1	2	2	2	2	0	1	1	0	1	1	2	0	2	2	0	0	0	1	0	0	0	1	1
542	0	0	1	0	0	1	1	1	2	0	0	1	2	0	1	0	0	1	1	1	1	0	1	1	0	2	1	1	2	1	1	1	1	0	2	1	0	0	0	0	1	0	0	0	0	0	0	2	1
543	0	0	1	0	0	1	0	0	2	0	0	0	0	0	0	0	0	1	1	1	1	0	1	1	0	0	0	1	2	2	0	0	1	1	1	1	2	0	1	1	1	1	1	2	1	1	0	2	1
544	1	0	0	0	0	1	1	0	1	0	1	0	0	0	0	0	1	2	1	1	1	0	1	1	1	2	1	2	2	2	0	1	1	1	1	1	1	0	0	0	1	0	0	1	1	0	0	1	1
545	0	0	2	0	0	2	0	0	2	0	0	0	0	0	0	0	0	1	0	2	2	0	0	2	0	2	0	2	1	2	2	1	1	0	1	1	0	0	0	0	1	0	0	1	0	0	0	1	0
546	0	1	2	0	0	1	1	0	1	0	1	0	0	0	0	0	0	1	2	0	1	0	0	2	0	0	2	2	2	2	0	2	2	1	0	2	1	0	0	0	2	0	0	1	0	1	0	2	0
547	1	0	2	0	0	0	1	0	1	0	1	0	0	0	0	0	0	1	0	2	2	0	0	2	0	0	1	0	1	2	1	0	0	1	0	2	2	0	1	1	1	0	0	2	0	0	0	0	2
548	1	0	1	0	0	2	1	0	1	0	1	0	0	0	0	0	0	0	0	2	2	0	0	2	0	0	2	2	2	2	1	0	0	1	1	1	1	1	0	0	0	0	0	1	1	0	0	1	1
549	0	0	1	0	0	0	0	0	2	0	0	0	0	0	0	0	1	1	0	2	2	0	0	2	0	0	1	1	2	2	1	0	0	0	0	2	1	0	1	1	1	2	2	2	2	1	0	1	1
550	0	0	1	0	0	2	0	0	2	0	0	0	2	0	0	1	0	0	0	2	2	0	0	2	0	1	2	2	2	2	1	0	0	0	0	2	2	0	2	1	0	0	0	1	0	0	0	1	1
551	1	0	1	0	0	1	0	0	2	0	0	2	2	1	1	0	0	1	1	1	2	1	1	1	0	1	1	1	2	2	0	1	0	2	1	1	1	1	0	0	1	1	1	2	1	0	1	1	1
552	0	0	2	0	0	2	0	0	2	0	1	1	2	0	1	0	0	1	0	1	0	0	0	2	0	1	2	2	2	2	2	1	0	1	0	2	1	0	1	1	1	0	0	2	0	0	0	2	0
553	0	0	2	0	0	2	0	0	2	0	1	0	0	0	0	0	0	2	2	0	0	0	0	2	0	0	2	2	2	2	1	2	2	1	0	2	1	0	2	2	0	1	1	2	1	0	1	1	1
554	1	0	1	0	0	2	1	0	2	0	1	1	1	0	1	0	0	0	0	2	2	0	0	2	0	1	0	1	2	2	0	2	1	0	1	1	1	0	2	2	0	0	0	2	0	0	0	2	1
555	0	1	1	0	0	1	0	0	2	0	0	0	0	0	0	0	0	1	1	1	2	0	0	2	0	2	1	1	2	2	0	1	1	0	0	2	1	0	0	0	2	1	1	1	1	2	0	1	2
556	0	0	2	0	0	2	2	0	0	0	1	0	0	0	0	0	0	0	0	2	1	0	1	1	1	0	1	1	2	2	1	1	1	1	0	2	1	0	1	1	1	0	0	2	1	1	0	1	1
557	0	0	2	0	0	2	2	0	0	0	2	0	1	0	0	1	0	1	0	1	1	0	0	2	0	0	2	2	2	2	0	1	1	0	1	1	2	1	1	1	0	0	0	2	0	0	0	2	0
558	0	0	2	0	0	1	2	0	1	0	0	0	1	0	0	1	0	2	2	0	0	1	0	2	0	1	1	2	2	2	0	1	1	0	1	1	1	0	0	0	1	1	0	1	1	0	1	0	1
559	0	0	0	0	0	1	0	0	2	0	0	0	2	0	2	0	0	2	2	0	1	0	1	1	1	1	2	1	2	2	1	1	0	0	0	2	0	0	0	0	2	0	1	2	1	1	0	2	0
560	0	0	0	0	0	1	0	0	1	0	1	0	0	0	0	0	0	1	1	1	2	0	1	1	1	1	0	1	1	1	1	1	1	2	1	1	1	0	1	1	1	0	0	1	0	0	1	0	2
561	0	0	0	0	0	1	2	0	0	0	1	1	1	0	1	0	0	1	1	1	1	0	0	2	0	0	0	2	1	1	1	1	1	0	0	2	1	0	0	0	2	0	0	2	1	2	0	1	1
562	1	0	2	0	1	1	1	1	1	1	0	0	0	0	0	0	0	0	0	2	2	1	1	1	1	0	2	2	2	2	2	1	1	0	0	2	2	2	0	0	0	0	0	2	1	1	0	2	0
563	0	0	1	0	0	1	1	0	1	0	0	0	0	0	0	0	0	1	1	1	1	0	1	1	0	1	1	2	2	2	2	1	0	1	1	2	0	0	0	0	2	1	1	2	1	1	0	0	1
564	0	0	1	0	0	1	0	0	2	0	1	0	0	0	0	0	0	1	1	1	1	0	0	2	0	1	1	1	2	2	0	0	1	0	1	2	1	0	1	1	1	0	0	2	0	0	1	0	2
565	0	0	1	0	0	1	1	0	1	0	0	0	0	0	0	0	0	1	1	1	2	0	0	2	0	0	2	2	2	1	0	0	0	0	0	2	2	0	1	1	1	0	0	0	0	1	0	2	1
566	0	0	2	0	0	1	1	0	1	0	0	1	1	0	1	0	0	2	0	1	1	0	0	2	0	1	2	2	2	2	1	1	1	0	1	1	2	0	2	2	0	0	0	2	0	1	1	2	1
567	0	0	1	0	0	2	2	0	1	0	0	1	2	0	1	0	1	2	0	1	1	0	0	2	0	1	1	1	2	2	0	2	2	0	2	0	2	0	1	1	1	0	1	2	1	0	0	2	0
568	1	0	2	0	0	2	1	1	2	0	0	1	1	0	1	0	0	0	0	1	1	0	0	2	0	1	0	2	1	1	2	2	2	0	1	1	2	0	1	1	0	1	1	1	1	1	0	1	2
569	0	0	1	0	0	2	2	0	0	0	1	0	0	0	1	0	0	0	0	2	2	0	2	0	0	0	2	2	2	2	1	2	2	0	1	1	2	0	2	1	0	0	0	2	0	0	0	1	1
570	0	1	1	0	0	1	2	1	1	0	1	0	0	0	0	0	0	1	1	1	1	0	1	1	0	0	0	2	1	1	2	1	0	0	1	1	0	0	0	1	1	0	0	1	0	0	0	2	0
571	0	0	1	0	0	1	0	0	2	0	1	1	1	0	1	0	0	1	1	1	2	0	1	1	0	1	2	2	2	2	1	1	1	1	1	1	2	0	2	2	0	0	0	2	0	0	1	1	1
572	0	0	2	0	0	1	1	0	1	1	1	0	1	0	1	0	0	0	0	1	1	0	0	2	0	1	1	2	2	1	1	1	1	0	0	2	2	0	2	1	0	0	0	1	1	0	0	1	0
573	0	0	1	0	0	1	1	0	1	0	0	0	0	0	0	0	0	2	2	0	1	0	0	2	0	1	2	2	2	2	1	0	0	0	0	2	1	0	1	1	1	0	0	1	0	0	1	1	1
574	0	0	1	1	1	2	1	0	1	0	0	0	0	0	0	0	0	0	1	1	2	0	0	2	0	1	1	2	2	1	1	1	1	0	1	1	1	0	1	0	1	0	0	2	1	2	0	2	0
575	1	0	1	0	0	0	1	1	2	0	0	0	0	0	0	0	0	1	1	1	2	0	0	2	0	1	1	2	2	2	0	1	1	1	1	1	0	0	0	1	1	1	1	2	0	1	0	1	1
576	0	1	1	0	0	1	1	0	1	0	1	0	0	0	0	0	0	0	1	1	1	0	0	2	0	1	2	2	2	2	2	2	1	0	1	1	2	0	2	1	0	0	0	1	0	1	0	2	0
577	1	1	1	0	0	1	2	0	1	0	1	1	1	0	1	0	0	0	0	2	2	0	0	2	0	0	2	2	2	2	0	2	2	0	1	1	1	0	1	1	1	0	0	1	0	0	0	1	1
578	0	0	1	1	1	1	1	0	1	1	1	0	0	0	0	0	0	2	1	0	0	0	0	2	0	0	2	2	2	2	1	1	1	0	1	1	2	0	2	2	0	1	0	0	2	0	0	2	0
579	0	0	1	0	0	2	1	0	1	0	0	0	1	0	1	0	0	1	1	1	1	0	0	2	0	0	2	2	1	1	1	1	2	0	1	1	1	0	0	0	0	1	1	2	1	1	0	2	1
580	1	0	2	0	0	2	1	0	2	0	0	0	2	0	2	0	0	1	1	1	2	1	0	2	0	0	2	2	1	2	1	0	0	0	0	2	0	1	0	0	1	1	1	2	1	0	1	0	2
581	0	0	1	0	0	1	2	0	2	0	0	0	0	0	0	0	0	2	1	0	0	0	0	2	0	2	2	2	2	1	0	1	1	0	0	2	1	0	0	0	1	1	1	2	1	0	0	2	0
582	0	0	1	0	0	0	0	0	2	0	1	0	0	0	0	0	0	0	1	1	2	0	0	2	0	0	2	2	2	2	2	1	1	0	1	1	2	0	0	0	2	0	0	2	0	0	0	1	1
583	0	0	1	0	0	1	2	0	0	0	2	1	1	0	1	0	0	0	0	2	2	0	0	2	0	1	2	2	2	2	0	0	0	0	0	2	1	0	1	1	1	0	0	1	0	0	0	2	0
584	0	0	0	0	0	0	1	1	2	0	0	0	0	0	0	0	0	2	0	0	0	0	0	2	0	0	2	2	2	2	2	1	1	0	1	1	1	0	0	0	2	0	0	2	0	0	0	2	0
585	1	0	1	0	0	0	0	0	2	0	0	0	0	0	0	0	0	0	0	2	2	0	0	2	0	2	1	2	2	2	0	2	1	1	0	2	2	0	0	0	2	0	0	2	1	0	0	1	1
586	0	0	0	0	0	0	1	0	1	0	0	0	0	0	0	0	0	0	0	1	1	1	0	2	0	2	1	2	2	2	0	2	1	1	0	2	0	0	0	0	1	1	1	1	1	1	0	1	1
587	0	0	1	0	0	0	2	1	1	0	1	0	1	0	0	1	0	2	1	0	1	0	2	0	0	0	0	2	0	0	2	1	0	0	1	1	2	2	0	0	0	0	0	2	0	0	1	0	2
588	0	0	1	1	1	2	1	0	1	0	0	1	1	0	1	0	0	0	0	2	2	0	0	2	0	0	1	1	2	2	0	0	0	0	0	2	1	0	1	1	1	1	1	2	2	0	1	0	1
589	0	0	2	0	0	2	2	1	1	0	1	0	1	0	0	1	0	0	0	2	2	0	1	1	0	2	1	0	2	2	0	0	1	1	1	1	2	0	1	0	0	0	0	2	0	0	0	2	1
590	0	0	1	0	0	1	1	0	1	1	1	1	1	0	1	0	0	1	0	1	1	0	0	2	0	0	1	1	2	1	1	1	1	0	1	1	2	0	1	1	0	1	1	1	1	1	0	1	0
591	0	0	2	0	0	2	2	0	0	0	1	0	1	0	0	1	0	1	0	1	1	0	1	1	1	1	1	1	1	1	0	2	2	1	0	2	1	1	0	0	1	0	0	1	0	0	0	2	0
592	0	0	2	0	0	2	2	0	1	0	0	2	2	0	2	0	0	1	1	1	2	0	1	1	0	2	0	2	1	2	2	0	0	0	0	2	2	1	0	0	1	0	0	0	0	0	0	0	1
593	0	0	2	0	0	2	1	1	2	0	0	0	1	0	1	0	0	1	0	0	0	0	0	2	0	0	2	2	2	2	1	1	1	2	0	2	1	0	1	0	1	0	0	2	1	0	0	2	0
594	0	0	1	0	0	0	0	0	2	0	1	2	2	0	2	0	0	0	0	2	2	0	0	2	0	2	2	2	2	2	1	0	0	1	0	2	2	0	1	0	0	0	0	1	0	0	1	1	1
595	1	1	2	0	1	1	1	0	2	0	0	0	1	0	0	1	0	2	2	0	1	0	0	2	0	2	2	2	2	1	1	2	2	0	2	0	0	0	0	0	1	1	1	2	1	1	0	1	0
596	0	0	2	0	0	2	1	0	2	0	0	0	0	0	0	0	0	0	0	2	2	0	0	2	0	1	2	2	2	2	1	2	1	0	1	1	2	1	0	0	0	0	0	2	0	1	0	2	0
597	0	0	1	0	0	1	1	0	2	0	1	0	0	0	0	0	0	1	1	1	2	0	1	1	0	1	2	2	2	2	2	1	1	0	0	2	0	0	0	0	2	1	1	2	2	2	0	0	1
598	0	0	1	0	0	1	2	0	1	0	1	0	1	0	2	0	0	0	1	1	1	0	2	0	0	0	1	2	2	2	1	1	2	0	0	2	1	0	1	1	1	1	1	2	0	0	0	0	1
599	0	0	2	0	0	1	2	0	0	1	2	1	1	0	0	0	0	2	2	0	0	0	0	2	0	0	2	2	2	2	1	0	0	0	0	2	1	1	0	0	1	0	0	2	0	0	0	1	1
600	0	0	2	0	0	2	0	0	2	0	1	1	1	0	1	0	0	1	1	1	1	0	0	2	0	0	0	1	2	2	1	0	0	0	0	1	1	1	0	0	1	0	0	2	0	0	0	1	1
601	0	0	1	0	0	2	1	0	1	0	0	0	0	0	0	0	0	0	0	2	2	0	0	2	0	1	1	1	1	1	2	0	0	0	0	2	0	0	1	1	1	0	0	1	0	1	0	2	0
602	0	0	2	0	0	2	1	0	1	0	0	0	1	1	0	0	0	1	1	1	2	0	0	2	0	0	2	2	2	2	1	0	0	0	0	2	1	0	1	1	1	0	0	2	0	0	0	2	0
603	0	0	1	0	0	1	1	0	2	0	0	0	0	0	0	0	0	0	1	1	2	0	1	1	1	2	1	1	2	2	0	0	1	0	0	2	0	0	0	0	1	0	0	2	0	0	0	1	1
604	0	0	1	0	0	1	1	0	1	0	0	0	0	0	0	0	0	1	1	1	2	0	0	2	0	1	1	2	1	1	2	1	0	1	0	2	1	0	1	1	1	0	0	0	1	0	0	2	1
605	1	0	1	0	0	1	1	0	1	0	1	0	1	0	0	1	0	1	2	0	2	0	0	2	0	0	2	2	2	2	1	1	1	0	1	1	2	1	1	1	0	0	0	2	0	0	0	1	0
606	1	0	0	0	0	0	0	0	2	0	0	1	1	0	1	0	0	0	0	1	1	0	0	2	0	2	2	2	2	2	0	1	0	2	1	2	2	0	2	2	0	0	0	1	0	0	1	0	1
607	0	1	2	0	1	1	1	0	2	0	0	0	0	0	0	0	0	0	0	2	2	0	0	2	0	2	2	2	2	2	1	2	2	0	0	2	2	1	1	1	0	1	0	0	1	0	2	0	2
608	0	0	1	0	0	2	2	0	1	0	1	1	2	0	1	0	0	0	0	2	2	0	0	2	0	2	0	1	1	1	1	0	0	0	0	2	2	0	1	1	0	0	0	1	0	1	0	1	1
609	0	0	2	0	0	0	1	0	2	0	1	0	0	0	0	0	1	1	0	2	1	1	0	2	0	2	1	2	2	2	2	1	1	0	0	2	0	0	1	0	1	0	0	1	0	0	1	1	1
610	0	0	2	0	0	0	2	0	0	0	0	1	1	0	1	0	0	0	0	2	2	0	1	1	0	1	1	1	1	1	1	0	0	1	0	2	1	0	0	0	0	1	1	2	1	0	0	2	1
611	0	0	1	0	0	0	2	1	1	0	0	1	1	0	1	0	0	1	1	1	1	0	0	2	0	2	1	1	1	1	1	2	2	0	2	0	0	0	1	1	1	0	0	2	0	1	0	2	1
612	0	0	2	0	0	2	2	1	1	0	0	0	0	0	0	0	0	0	0	2	2	0	1	1	1	1	2	1	2	2	1	1	2	0	1	1	1	0	1	0	1	0	0	1	0	1	0	1	0
613	0	0	0	0	0	1	0	0	2	0	0	1	2	0	1	0	0	0	0	2	2	0	0	2	0	0	1	2	2	2	2	0	0	0	0	2	0	0	0	0	2	0	0	2	1	0	1	0	2
614	0	0	0	0	1	1	2	0	1	0	0	0	1	0	1	0	0	2	0	1	1	0	0	2	0	1	2	2	2	2	1	1	1	0	0	2	0	0	0	0	1	0	0	2	0	1	0	1	1
615	1	0	0	0	0	0	2	0	0	0	0	1	1	0	1	0	0	1	0	2	2	0	0	2	0	1	2	2	2	2	0	1	1	0	0	2	1	0	1	1	1	0	0	2	2	0	1	0	2
616	0	0	1	0	0	1	2	0	0	0	2	0	0	0	0	0	0	0	0	2	2	0	1	1	1	1	2	2	1	2	1	1	1	0	0	2	1	0	2	2	0	0	0	2	0	1	0	2	1
617	0	0	1	0	0	1	1	0	1	0	1	0	0	0	1	0	0	0	0	2	2	0	0	2	0	1	1	1	2	2	1	1	1	0	1	1	1	0	0	0	0	0	0	1	0	0	0	1	1
618	0	0	1	0	0	0	0	0	1	0	1	0	0	0	0	0	0	0	0	2	2	0	0	2	0	1	0	1	2	2	1	1	0	1	0	2	1	0	0	0	0	0	0	2	1	0	0	2	0
619	0	0	2	0	0	1	2	1	1	0	0	0	0	0	0	0	0	1	1	1	2	0	0	2	0	2	1	1	2	2	0	1	0	2	1	1	2	1	1	1	0	1	1	2	1	0	1	1	1
620	0	0	2	0	0	1	2	0	1	0	0	0	0	0	0	0	0	1	0	1	1	0	1	1	0	1	1	1	2	2	1	1	2	0	0	2	1	0	0	0	1	2	2	2	1	1	0	2	0
621	1	0	1	0	0	0	2	0	1	0	0	0	1	0	1	0	0	0	1	1	2	0	0	2	0	1	2	2	2	2	0	1	1	0	1	1	0	0	0	0	2	0	0	2	1	1	0	1	1
622	0	0	2	0	0	2	0	0	2	0	1	0	0	0	0	0	1	2	1	0	1	0	0	2	0	2	1	1	2	2	0	2	1	0	2	2	0	0	0	0	1	0	1	1	1	0	0	2	0
623	1	0	2	0	0	1	0	0	2	0	1	1	2	0	2	0	0	0	0	2	2	0	0	2	0	2	1	1	2	2	1	1	1	0	0	2	1	1	0	0	1	0	0	2	0	0	0	2	2
624	0	0	2	0	0	1	2	0	0	1	2	0	0	0	0	0	1	2	1	1	1	0	0	2	0	1	2	2	2	2	2	2	1	2	1	2	2	0	2	2	0	0	0	2	0	1	1	1	1
625	0	0	2	0	0	1	0	0	1	0	0	0	0	0	0	0	1	0	1	1	2	0	0	2	0	0	2	2	1	1	2	1	1	1	1	1	2	0	1	1	0	1	1	1	0	0	1	0	2
626	0	1	1	0	0	1	1	0	1	0	1	0	1	0	0	1	0	1	1	1	1	0	0	2	0	1	2	2	2	2	0	1	1	1	2	0	1	0	0	0	1	0	0	2	0	1	0	2	1
627	0	0	0	0	0	0	1	0	2	1	0	0	0	0	0	0	0	0	1	1	1	0	0	2	0	1	2	2	1	1	2	2	1	2	1	2	2	0	2	2	0	1	0	1	1	1	0	2	1
628	0	0	1	0	0	1	2	0	0	0	0	0	1	0	0	0	0	1	2	0	1	0	0	2	0	0	1	1	2	2	0	0	0	0	1	1	1	1	0	0	1	1	0	1	2	1	1	1	1
629	0	0	2	0	0	2	2	0	0	0	0	1	1	0	1	0	0	0	0	2	2	0	0	2	0	0	2	2	2	2	1	1	1	0	2	0	2	0	2	2	0	0	1	1	1	1	0	1	1
630	0	0	1	0	0	2	2	1	1	0	0	0	1	0	1	0	0	1	2	0	2	0	0	2	0	0	0	1	1	0	1	2	1	1	0	2	1	1	0	0	1	0	0	2	0	0	0	2	0
631	0	0	1	0	0	1	2	0	0	0	2	0	0	0	0	0	0	1	1	1	1	0	0	2	0	2	0	1	2	2	0	1	1	0	0	2	0	0	0	0	1	1	1	2	1	1	0	2	0
632	0	0	0	0	0	1	1	1	2	0	0	0	1	0	1	0	0	1	0	1	1	0	0	2	0	2	0	1	1	1	1	1	1	0	0	2	2	1	1	1	1	1	1	2	1	2	0	0	2
633	0	0	2	0	0	1	1	1	2	0	0	1	1	0	1	0	0	1	1	1	2	0	0	2	0	0	1	1	2	2	0	1	1	0	0	2	1	0	1	1	1	0	0	1	1	0	0	1	0
634	0	0	2	0	0	2	1	0	2	0	0	0	0	0	0	0	0	2	1	1	2	0	0	2	0	1	2	2	2	2	2	1	1	0	0	2	1	0	0	0	2	0	0	1	1	1	0	2	0
635	1	0	2	0	0	1	1	0	1	0	0	0	1	0	1	0	0	0	0	2	2	0	1	1	1	1	2	2	2	2	1	0	0	0	0	2	2	0	2	2	0	0	0	1	0	0	1	1	1
636	1	0	1	0	0	1	1	0	2	1	0	0	1	0	0	1	0	1	0	0	0	1	0	2	0	2	2	2	2	2	0	1	1	2	2	1	1	0	1	1	1	0	0	1	1	1	0	1	1
637	1	0	0	0	0	0	2	0	0	0	0	1	2	0	2	0	0	0	1	1	2	0	0	2	0	2	2	2	2	2	2	2	1	0	1	1	1	0	0	0	2	1	1	1	1	0	0	1	1
638	0	0	1	0	0	1	2	0	1	0	0	1	1	0	1	0	0	0	1	1	1	0	1	1	0	1	2	2	2	2	2	2	1	0	0	2	0	1	0	0	1	0	0	2	0	0	1	0	2
639	0	0	0	0	0	0	0	0	2	0	0	1	1	0	1	0	0	2	2	0	0	0	0	2	0	1	2	2	2	2	1	1	1	0	1	1	1	0	0	0	2	0	0	2	0	2	0	2	0
640	0	0	2	0	0	0	2	0	0	0	0	0	1	0	1	0	0	2	1	0	1	0	0	2	0	0	2	2	2	2	0	2	2	0	1	1	2	1	0	0	1	0	0	2	0	1	0	1	1
641	0	0	0	0	0	0	2	0	1	0	0	1	1	0	0	0	0	0	1	1	1	0	0	2	0	1	2	2	2	2	1	1	2	0	0	2	1	0	0	0	2	0	0	1	0	0	0	1	1
642	1	0	1	0	0	0	1	1	2	0	0	1	1	1	0	0	0	2	2	0	1	0	0	2	0	0	2	2	2	2	0	0	0	1	0	2	0	0	0	0	1	0	0	2	0	0	0	1	1
643	1	0	0	0	0	1	2	1	1	1	1	1	2	0	1	0	0	0	0	2	2	0	0	2	0	2	1	2	2	2	0	2	1	0	1	1	0	0	0	0	2	0	0	1	0	1	1	0	2
644	0	0	1	0	0	0	2	0	0	0	1	1	2	0	2	0	0	2	0	0	0	0	1	1	1	0	2	2	2	1	0	1	0	1	0	2	2	0	2	2	0	0	0	1	0	1	0	2	0
645	0	0	1	0	0	0	1	0	1	0	1	0	1	0	0	0	0	2	2	0	0	0	0	2	0	2	1	1	1	1	2	1	0	1	0	2	2	0	1	1	1	0	0	2	0	1	0	0	2
646	1	0	2	0	0	2	2	0	0	0	0	0	0	0	0	0	1	2	2	0	2	0	0	2	0	0	2	2	2	2	0	1	1	0	2	0	2	1	0	0	1	0	0	2	0	0	0	0	2
647	0	1	2	0	0	1	1	0	1	0	1	1	2	0	1	1	0	0	0	2	2	0	0	2	0	1	2	2	1	1	1	1	2	0	0	2	2	0	0	0	2	0	0	2	0	1	0	0	2
648	0	0	0	0	0	0	1	0	2	0	1	1	1	0	0	0	0	0	0	2	2	0	1	1	0	1	2	2	2	2	2	1	1	0	1	1	0	0	0	0	2	0	0	1	0	0	0	1	2
649	0	0	2	0	0	1	1	0	1	0	0	2	2	0	2	0	0	1	1	1	2	0	0	2	0	2	1	1	2	2	1	0	0	0	0	2	2	0	1	1	1	1	0	1	1	1	1	1	1
650	0	0	0	0	0	0	1	0	1	1	1	0	1	0	0	1	0	1	1	1	2	0	0	2	0	1	2	2	2	2	2	1	1	1	1	1	1	1	0	0	1	1	1	1	1	1	0	1	1
651	0	0	1	0	0	1	2	0	0	0	0	0	1	1	0	0	0	0	0	1	1	0	0	2	0	1	1	2	1	1	1	1	1	0	1	1	1	0	0	0	1	0	0	2	1	0	0	2	1
652	0	0	1	0	0	0	0	0	2	0	0	0	0	0	0	0	0	0	0	2	1	0	1	1	1	0	1	2	1	1	1	1	1	2	1	2	1	0	0	0	1	1	1	1	1	0	0	2	0
653	0	0	0	0	0	0	1	0	2	0	0	0	0	0	0	0	0	1	1	1	1	0	0	2	0	1	1	1	2	2	1	2	2	0	0	2	2	0	1	1	1	0	0	2	0	0	0	1	2
654	0	0	2	0	0	2	2	0	1	0	0	1	1	0	1	0	0	0	0	2	2	0	1	1	0	2	2	2	2	2	1	0	0	1	0	2	0	0	0	0	2	0	0	2	0	0	0	2	1
655	0	0	1	0	0	1	1	0	1	0	0	1	2	0	1	1	0	0	0	2	2	0	0	2	0	1	1	1	2	2	0	2	1	0	1	1	0	0	1	1	0	1	1	2	1	2	0	1	1
656	0	0	0	0	0	0	0	0	2	0	0	0	0	0	0	0	0	0	0	2	2	0	0	2	0	1	1	1	2	2	1	1	0	2	1	1	2	0	1	0	2	1	1	1	1	1	0	2	0
657	1	0	0	0	0	1	1	0	0	1	2	1	1	0	1	0	0	1	0	1	0	0	1	1	1	0	1	1	1	1	0	1	1	0	0	2	1	0	1	1	1	0	0	1	0	0	0	1	1
658	0	0	1	0	0	0	2	1	1	0	1	0	0	0	0	0	0	0	0	2	2	0	0	2	0	1	2	2	2	2	0	1	1	1	0	2	2	0	2	2	0	0	0	1	0	0	0	2	0
659	0	0	2	0	0	1	1	0	1	0	0	1	2	0	1	1	0	1	0	1	0	0	1	1	0	1	1	2	2	2	1	2	2	0	1	1	2	0	1	1	0	0	0	1	0	0	0	1	0
660	0	0	1	0	0	1	1	0	1	0	2	0	1	0	0	1	0	2	2	0	1	0	0	2	0	0	2	2	1	1	1	0	0	0	0	2	0	0	0	0	2	0	0	2	0	0	0	1	0
661	0	0	2	0	0	1	1	0	2	0	1	1	2	1	0	0	0	2	1	0	1	0	0	2	0	2	1	2	2	2	0	1	1	0	0	2	2	0	2	1	0	0	0	2	1	0	1	1	1
662	0	0	1	0	0	2	0	0	2	0	0	0	1	0	1	0	0	0	0	2	2	0	0	2	0	1	0	1	1	1	1	1	1	0	2	0	0	0	1	0	1	0	1	2	1	0	0	1	0
663	0	0	1	0	0	2	2	0	0	0	1	0	0	0	0	0	0	1	0	1	1	0	2	0	1	1	2	2	2	2	0	1	1	0	0	2	1	0	0	0	2	0	0	2	0	0	0	1	1
664	0	0	1	0	0	2	2	0	1	0	0	0	1	0	0	1	0	1	1	1	2	0	1	1	0	1	2	2	2	2	0	1	1	0	0	2	2	1	1	1	1	1	0	1	1	0	0	2	0
665	1	0	2	0	0	1	1	1	2	0	0	1	1	0	1	0	0	0	0	1	1	0	1	1	1	2	1	2	1	1	2	1	1	1	0	2	1	1	0	0	1	0	0	1	0	0	0	0	2
666	0	1	2	0	0	1	1	1	2	0	0	0	1	0	0	1	0	2	2	0	0	0	1	1	0	1	1	2	2	2	2	1	1	0	0	2	2	1	1	1	0	0	0	1	1	0	0	2	1
667	0	0	1	0	0	2	1	0	1	0	1	0	0	0	0	0	0	2	2	0	1	0	0	2	0	0	2	2	2	2	1	2	1	0	0	2	1	0	0	0	1	0	0	2	0	0	0	1	1
668	1	0	1	0	0	1	0	0	1	0	1	1	2	0	2	0	0	2	0	1	1	0	0	2	0	1	1	2	1	1	2	1	1	0	1	1	0	1	0	0	1	0	1	2	1	0	0	1	1
669	0	0	1	0	0	1	2	0	0	0	0	0	0	0	0	0	0	1	2	0	1	0	0	2	0	2	1	1	1	1	0	1	1	2	1	1	2	0	1	1	1	2	2	2	2	1	1	0	2
670	0	0	1	0	0	1	2	1	1	0	0	1	1	0	1	0	0	1	1	0	0	1	0	2	0	0	1	2	1	1	1	1	1	0	1	1	1	0	1	1	1	1	1	1	1	0	0	1	1
671	0	0	1	0	0	1	0	0	1	0	1	0	0	0	0	0	0	0	0	1	1	0	1	1	1	1	2	2	2	2	0	0	0	0	0	2	1	0	0	0	1	0	0	2	0	1	0	1	1
672	0	1	1	0	0	2	1	0	1	0	1	0	1	0	0	0	1	2	2	0	2	0	0	2	0	0	1	1	2	2	1	0	0	0	0	2	1	0	0	0	1	0	0	1	1	0	0	1	1
673	0	0	1	0	0	0	1	0	1	0	0	0	0	0	0	0	0	0	2	0	2	0	0	2	0	1	2	2	2	2	1	1	1	0	1	1	2	0	1	1	0	0	0	2	1	1	1	1	2
674	0	0	2	0	0	1	1	0	1	0	1	0	0	0	0	0	0	1	1	1	1	0	0	2	0	2	1	1	2	2	0	1	2	0	0	2	1	0	0	0	1	0	0	1	0	1	0	0	1
675	0	0	1	0	0	0	0	0	2	0	1	1	1	0	1	0	0	1	2	0	1	0	0	2	0	0	2	2	2	2	1	0	0	0	0	2	2	0	0	0	1	0	0	1	0	0	0	2	1
676	0	0	1	0	0	2	0	0	1	0	0	0	0	0	0	0	0	1	1	1	1	0	1	1	1	1	0	2	1	1	1	1	0	1	0	2	2	1	0	0	1	0	0	1	0	0	0	2	0
677	1	0	1	0	0	1	1	0	0	0	1	1	2	0	1	0	0	0	1	1	1	1	0	2	0	2	0	1	2	2	0	1	1	0	1	1	2	1	1	1	0	0	0	2	0	1	0	1	1
678	0	0	1	0	0	2	1	0	2	0	0	0	1	0	0	0	0	2	1	0	0	0	1	1	1	1	1	1	2	2	1	0	1	1	1	1	0	0	0	0	2	0	0	2	2	0	0	1	1
679	1	0	1	0	0	0	0	0	2	0	1	0	0	0	0	0	0	1	0	1	1	0	2	0	1	1	2	2	2	2	1	1	1	1	1	1	2	2	0	0	0	1	1	1	1	0	0	1	1
680	0	0	1	0	0	1	2	0	1	0	1	0	0	0	0	0	0	2	1	1	2	0	0	2	0	2	1	2	2	2	0	1	0	1	1	1	2	0	2	2	0	0	0	1	0	0	0	1	1
681	1	1	2	0	1	1	0	0	2	0	1	0	0	0	0	0	0	1	1	1	2	0	0	2	0	1	1	2	2	2	0	2	2	0	1	1	1	0	2	2	0	1	0	0	2	0	0	0	2
682	0	0	1	0	0	2	1	1	2	0	0	1	1	0	1	0	0	2	2	0	0	0	0	2	0	1	2	2	2	2	1	2	2	0	1	1	0	0	0	0	1	0	0	2	0	0	0	1	1
683	0	0	2	0	0	2	1	0	1	0	1	2	1	0	1	0	0	1	1	1	2	0	0	2	0	2	2	2	2	2	1	1	0	1	0	2	2	0	2	2	0	1	1	1	1	0	0	1	1
684	1	0	0	0	0	0	2	1	1	0	0	0	0	0	0	0	0	0	0	2	2	0	0	2	0	0	1	1	1	1	0	1	1	0	0	2	2	1	1	1	1	0	0	2	0	0	0	1	1
685	0	0	0	0	0	1	1	0	0	0	0	0	0	0	0	0	0	1	1	1	1	0	1	1	0	0	1	1	2	2	0	1	1	0	1	1	2	1	0	0	1	0	0	2	0	1	0	1	1
686	0	0	2	0	0	2	0	0	2	0	1	0	1	0	1	0	0	1	0	2	2	0	1	1	0	0	2	2	2	2	0	1	0	0	1	1	0	0	0	0	1	1	1	1	1	1	0	2	1
687	0	0	1	0	0	1	2	0	0	0	2	1	1	0	1	0	0	1	1	0	0	0	0	2	0	1	2	2	2	2	1	1	1	2	1	2	2	0	2	2	0	0	0	2	0	0	0	2	0
688	0	0	0	0	0	0	1	0	1	0	1	0	0	0	0	0	0	1	1	1	2	0	0	2	0	0	1	1	2	2	1	1	1	0	1	1	2	1	1	1	0	0	0	2	0	0	1	1	1
689	0	0	2	0	0	1	2	1	1	0	0	1	2	0	2	0	0	1	1	1	2	0	0	2	0	1	2	2	2	2	0	1	1	0	0	2	2	0	2	2	0	0	0	1	0	1	0	2	0
690	1	1	2	0	0	1	2	0	1	0	1	0	0	0	0	0	0	0	0	2	2	0	1	1	0	1	2	2	2	2	1	2	1	0	2	2	1	0	1	1	1	1	1	1	1	1	1	1	1
691	1	0	1	0	0	1	1	0	1	0	0	1	1	0	1	0	1	2	0	1	1	0	0	2	0	1	2	2	2	2	2	1	1	0	2	1	1	0	2	2	0	1	1	1	1	0	0	0	2
692	1	0	1	0	0	1	0	0	2	0	1	1	1	0	0	0	0	0	1	1	2	1	0	2	0	2	2	2	1	1	1	0	1	2	1	2	1	1	0	0	0	2	2	2	2	1	0	1	1
693	0	0	1	0	0	2	0	0	2	0	0	0	1	0	0	1	0	0	0	1	1	0	0	2	0	0	1	1	2	2	0	0	0	0	2	0	1	1	0	0	1	0	0	2	0	1	0	0	1
694	0	0	0	0	0	0	2	1	1	0	0	0	0	0	0	0	1	2	1	0	1	0	0	2	0	0	2	2	2	2	0	2	1	1	1	1	2	0	2	2	1	0	0	2	0	0	0	1	1
695	0	0	2	0	0	2	1	0	0	0	1	1	2	1	1	0	0	0	0	2	2	1	0	2	0	0	2	2	2	1	0	1	2	0	0	2	1	0	0	0	0	0	0	2	0	0	0	1	2
696	0	0	0	0	0	0	1	0	2	0	0	0	1	0	0	0	0	1	1	1	2	0	1	1	0	1	1	1	2	2	1	2	1	0	1	1	1	1	0	0	1	1	1	2	1	1	0	2	0
697	0	0	1	0	0	1	1	0	1	0	0	0	0	0	0	0	0	0	0	2	2	0	1	1	1	1	1	1	1	1	1	1	1	0	1	1	2	0	2	1	0	0	0	1	0	0	1	1	1
698	0	0	2	0	0	2	1	0	2	0	0	0	2	0	2	0	0	1	1	1	2	0	0	2	0	0	2	2	2	2	1	1	1	0	1	1	0	0	0	1	1	0	0	1	1	1	0	1	2
699	0	0	2	0	0	2	1	0	2	0	0	0	0	0	0	0	1	2	1	1	1	0	1	1	0	0	1	0	2	2	0	1	1	0	0	2	0	1	0	0	1	0	0	2	0	0	0	1	1
700	0	0	1	0	0	1	1	0	1	0	0	1	1	0	1	0	0	0	0	1	1	0	0	2	0	1	1	1	2	2	0	2	2	0	1	1	0	0	1	1	1	0	0	1	1	0	0	1	1
701	0	0	1	0	0	2	0	0	2	0	1	0	0	0	0	0	0	0	0	2	2	0	0	2	0	1	1	2	2	1	0	0	1	1	0	2	2	1	0	0	1	0	0	1	0	0	0	0	1
702	1	0	1	0	0	1	2	0	2	0	0	1	1	0	1	0	0	0	0	2	2	0	0	2	0	1	1	2	1	1	2	1	0	1	0	2	2	0	1	1	0	0	0	2	2	0	0	2	0
703	1	0	1	0	0	1	1	0	2	0	1	0	1	1	0	0	0	0	1	1	2	1	0	2	0	0	1	2	1	1	2	2	1	0	0	2	2	1	1	0	0	1	1	2	1	0	0	2	0
704	1	0	2	0	0	2	1	1	2	0	0	0	0	0	0	0	0	1	1	1	2	0	0	2	0	0	1	2	1	1	1	2	2	0	1	1	1	0	0	0	1	0	0	2	0	0	0	2	1
705	0	0	2	0	0	2	1	0	1	0	1	0	0	0	0	0	0	2	2	0	0	0	2	0	1	0	1	2	2	2	2	1	0	1	1	1	1	0	1	1	1	0	0	0	2	1	0	1	1
706	0	0	1	0	0	1	2	1	1	0	0	0	1	0	0	1	0	0	0	2	2	0	0	2	0	1	2	2	2	2	1	2	1	1	0	2	2	0	1	0	2	0	0	1	0	0	0	2	0
707	0	0	2	0	0	1	1	1	2	0	0	1	1	0	1	0	0	1	1	1	1	0	0	2	0	1	2	2	2	2	1	0	0	1	0	2	2	0	1	1	1	0	0	2	0	0	0	2	0
708	0	0	1	0	0	1	1	0	2	0	0	1	2	1	1	0	0	1	1	0	0	0	0	2	0	0	1	2	2	1	1	1	1	0	1	1	1	1	0	0	0	0	0	2	1	0	0	1	1
709	0	0	0	0	0	1	1	0	1	0	0	0	0	0	0	0	0	1	1	1	2	0	0	2	0	0	1	2	1	1	2	0	1	1	1	2	2	0	2	2	1	1	1	2	1	1	0	2	0
710	0	0	2	0	0	2	1	1	2	0	0	1	0	0	0	0	1	2	1	1	1	0	1	1	1	1	1	1	1	1	1	1	2	0	0	2	0	0	1	1	1	0	0	1	0	0	0	0	1
711	0	0	1	0	0	1	0	0	2	0	0	0	0	0	0	0	0	1	1	0	0	0	0	2	0	2	1	2	1	1	1	0	1	0	0	2	1	0	0	0	2	0	0	2	0	0	0	1	0
712	0	0	1	0	0	0	1	1	2	0	0	0	1	0	1	0	0	0	1	1	2	0	0	2	0	1	1	2	1	1	2	1	1	1	0	2	2	0	0	0	1	1	1	2	1	0	0	0	2
713	0	1	1	0	0	1	1	0	1	0	0	1	2	0	1	0	0	1	0	1	1	1	0	2	0	1	2	2	2	2	0	2	2	1	1	0	1	0	1	1	1	0	0	1	0	1	0	2	1
714	0	0	1	0	0	2	2	0	0	0	0	1	0	0	0	0	1	0	1	1	2	0	0	2	0	2	2	2	2	2	1	0	0	0	0	2	0	0	1	1	1	0	0	1	0	1	0	2	1
715	1	0	1	0	0	2	0	0	2	0	1	1	1	0	1	0	0	0	1	1	2	0	0	2	0	1	1	2	1	1	2	0	0	1	0	2	1	0	1	1	1	0	0	2	1	1	0	0	1
716	0	0	2	0	0	2	0	0	2	0	0	0	1	0	0	1	0	1	1	1	2	0	0	2	0	1	2	2	2	2	1	2	1	1	0	2	2	0	1	1	0	1	1	1	1	2	0	1	1
717	0	0	2	0	0	1	1	0	1	0	0	0	0	0	0	0	0	2	2	0	0	0	0	2	0	0	1	1	2	2	1	0	1	1	1	1	1	0	0	0	2	2	2	2	2	1	0	2	0
718	1	0	1	0	0	0	1	1	2	0	0	0	0	0	0	0	0	1	1	1	1	0	0	2	0	1	2	2	2	1	0	1	0	0	0	2	1	0	0	0	1	0	0	1	0	0	0	1	0
719	0	0	2	0	0	1	0	0	1	0	1	0	1	1	0	0	0	0	1	1	2	0	0	2	0	2	2	2	2	2	2	1	1	1	0	2	1	0	0	0	2	1	0	1	1	0	0	0	2
720	0	0	1	0	0	1	2	0	0	0	1	0	2	0	1	1	0	0	0	2	2	0	0	2	0	0	2	2	2	2	0	1	1	0	0	1	1	1	0	0	1	0	0	2	0	0	0	2	2
721	0	0	0	0	0	0	2	0	0	0	0	0	0	0	0	1	0	1	0	1	1	0	1	1	1	0	1	2	2	2	1	1	2	0	0	2	1	0	0	0	2	0	0	2	0	0	0	2	0
722	0	0	2	0	0	1	2	0	1	0	1	0	0	0	0	0	0	0	0	2	2	0	0	2	0	0	2	2	2	2	1	1	2	1	2	1	0	0	0	0	2	1	1	1	1	1	0	2	0
723	0	0	1	0	0	1	1	0	1	1	1	1	2	0	2	0	0	2	1	1	2	0	1	1	1	1	2	2	2	2	0	0	2	1	2	1	1	1	0	0	2	0	0	1	0	0	0	1	1
724	1	0	2	0	0	1	0	0	2	0	1	1	2	0	2	0	0	0	0	2	2	0	1	1	0	1	2	2	2	2	0	1	2	0	1	1	2	1	0	0	0	0	0	2	0	0	0	1	1
725	1	0	1	0	0	0	2	0	0	0	0	0	1	0	1	0	0	1	1	1	1	0	1	1	0	1	1	2	2	2	2	1	2	0	1	1	0	0	0	1	1	0	0	2	0	0	0	2	0
726	0	1	0	0	0	1	1	0	1	0	1	1	2	0	2	0	0	0	0	2	2	0	0	2	0	2	1	1	2	2	0	0	0	1	1	1	2	0	1	1	0	0	0	1	0	0	0	1	1
727	1	0	1	0	0	1	1	0	1	0	0	1	1	0	1	0	0	1	0	1	1	1	0	2	0	2	0	1	1	1	1	1	1	1	1	1	2	0	1	1	1	1	1	2	1	2	0	0	2
728	0	0	1	0	0	1	1	1	2	0	0	1	1	0	1	0	0	1	1	1	2	1	0	2	0	2	2	2	2	2	0	2	2	0	1	1	2	1	0	1	1	0	0	1	0	1	1	0	2
729	0	0	2	0	0	2	0	0	2	0	0	0	1	0	0	1	0	0	0	2	2	0	1	1	0	2	0	1	1	1	1	0	0	0	1	1	0	0	0	0	1	0	0	2	1	1	0	2	0
730	1	0	1	0	0	2	2	1	1	0	1	1	2	0	2	0	0	0	0	2	2	0	0	2	0	1	2	1	2	2	1	1	1	1	1	1	2	1	1	1	1	2	2	2	2	1	1	1	1
731	0	1	2	0	0	1	2	0	0	0	2	0	0	0	0	0	1	1	1	1	1	0	0	2	0	0	1	2	2	2	0	1	1	0	1	1	1	0	0	0	0	0	0	2	0	0	0	2	0
732	0	0	2	0	0	2	2	0	1	0	1	0	1	0	0	1	0	1	1	1	2	0	0	2	0	1	1	0	2	2	0	1	2	0	1	1	0	1	0	0	1	1	1	2	1	0	0	1	1
733	0	0	2	0	0	1	1	0	1	0	1	1	1	0	1	0	0	1	1	1	2	0	0	2	0	0	1	1	1	1	2	1	1	0	0	2	2	0	2	1	0	0	0	0	0	0	0	1	1
734	0	0	2	0	0	1	1	0	2	0	1	1	2	0	1	1	0	0	0	2	2	0	0	2	0	0	2	2	2	2	0	2	1	1	1	0	2	1	1	0	0	0	0	0	1	0	0	2	0
735	0	0	0	0	1	1	1	0	1	0	1	1	1	0	1	0	0	1	1	1	2	0	1	1	0	1	1	2	1	1	2	0	1	0	0	2	0	0	0	0	2	1	1	2	1	1	0	0	2
736	1	0	2	0	0	1	2	1	1	0	0	1	2	0	1	1	0	1	1	1	2	0	0	2	0	0	1	2	1	1	2	2	1	1	1	1	2	0	1	1	0	1	1	2	1	0	0	2	1
737	1	0	1	0	0	1	0	0	2	0	0	1	2	0	2	0	0	2	0	1	1	0	0	2	0	1	1	2	1	1	1	1	1	0	1	1	1	1	0	0	1	1	1	2	0	0	0	0	2
738	0	0	1	0	0	1	1	0	1	0	0	1	1	0	1	0	0	1	1	1	1	0	0	2	0	2	1	1	2	2	1	1	1	2	1	1	1	1	0	0	1	1	1	2	1	2	0	1	1
739	0	0	2	0	0	1	0	0	2	0	0	1	1	0	1	0	0	0	1	1	2	0	0	2	0	1	2	2	2	1	0	0	0	1	0	2	2	0	1	0	1	0	0	2	1	1	0	2	1
740	1	0	1	0	0	0	0	0	2	0	0	0	0	0	0	0	1	2	0	1	1	2	0	2	0	1	1	1	2	2	0	2	2	0	1	1	0	0	0	0	2	0	0	2	0	0	0	1	1
741	1	0	1	0	0	1	1	0	1	0	0	0	0	0	0	0	0	0	1	1	2	0	0	2	0	1	2	2	2	2	0	2	1	1	0	2	2	0	1	0	0	1	1	2	0	0	0	0	2
742	0	0	2	0	0	2	2	1	2	0	0	0	1	0	0	1	0	1	1	1	1	0	1	1	1	1	2	2	2	2	2	1	1	0	2	1	1	0	0	0	2	0	0	1	0	0	0	2	1
743	0	0	2	0	0	2	0	0	2	0	0	0	0	0	0	0	0	1	0	1	1	0	0	2	0	2	2	2	2	2	1	1	1	0	0	2	1	0	1	1	1	1	0	1	0	0	0	2	1
744	1	0	0	0	0	0	1	0	0	0	1	0	0	0	0	0	0	2	0	0	0	0	0	2	0	1	2	2	2	1	1	1	0	1	1	1	2	0	1	0	1	0	0	2	0	1	1	0	2
745	1	0	0	0	0	0	0	0	2	0	0	0	1	0	0	1	0	1	1	1	2	0	1	1	0	1	1	2	1	1	2	0	0	0	0	2	1	0	1	1	1	1	1	1	0	0	0	1	1
746	1	0	0	0	0	0	1	1	1	1	0	1	1	0	1	0	0	1	1	1	1	0	1	1	1	1	1	2	1	1	1	1	0	0	0	2	2	0	2	2	0	1	1	1	1	1	0	2	0
747	0	0	1	0	0	1	0	0	2	0	0	1	1	0	1	0	0	2	2	0	0	0	0	2	0	1	2	2	2	2	1	2	2	0	2	0	1	1	0	0	0	1	1	1	1	1	0	1	1
748	0	1	1	0	0	2	1	0	2	0	1	1	2	0	1	0	0	1	0	1	0	0	1	1	0	0	2	2	2	2	1	2	1	2	1	1	2	1	1	1	0	0	0	1	0	0	0	2	1
749	0	0	0	0	0	0	2	0	0	0	1	0	2	0	1	1	0	0	0	2	2	0	1	1	1	1	0	1	1	1	1	1	1	0	0	1	1	0	0	0	0	1	1	2	1	0	0	2	0
750	0	0	1	0	1	0	0	0	2	0	0	0	0	0	0	0	0	1	1	1	2	0	0	2	0	1	1	1	2	2	0	1	1	0	1	1	2	0	1	1	1	0	0	2	1	1	0	1	1
751	0	0	1	0	0	1	1	0	1	0	1	1	2	0	2	0	0	2	2	0	1	0	0	2	0	1	1	2	2	2	0	1	1	0	1	1	2	1	1	0	0	0	0	1	0	1	0	1	1
752	0	0	2	0	0	1	1	0	1	0	1	1	2	0	2	0	0	1	1	1	1	0	0	2	0	2	1	1	2	1	1	2	1	2	1	1	1	0	0	0	2	1	1	1	1	0	0	2	0
753	1	0	0	0	0	1	2	0	1	0	0	0	1	0	0	1	0	1	1	1	2	1	0	2	0	1	1	1	2	2	0	1	1	0	1	1	2	1	1	1	0	0	1	2	1	1	0	1	1
754	1	0	1	0	0	2	0	0	2	0	0	1	2	0	1	0	0	0	1	1	1	0	0	2	0	0	1	1	2	2	1	1	1	0	0	2	0	0	0	0	2	1	1	1	1	2	0	2	2
755	0	0	1	0	0	1	2	0	0	0	0	1	1	0	1	0	0	2	2	0	0	0	0	2	0	1	0	2	1	1	2	0	0	1	0	2	2	0	0	0	1	0	0	2	0	0	0	0	2
756	0	0	2	0	0	1	2	0	0	0	2	0	2	0	1	1	0	1	1	1	2	0	1	1	1	1	2	2	1	1	1	1	1	0	1	1	2	1	1	1	0	0	0	1	0	0	0	1	0
757	0	1	2	0	0	2	1	1	2	0	0	1	1	0	1	0	0	1	1	1	1	0	0	2	0	0	2	2	2	2	2	1	1	1	0	2	2	0	0	0	1	0	0	2	1	1	0	1	1
758	0	0	2	0	0	2	1	0	1	0	1	1	1	0	1	0	0	1	1	1	2	0	0	2	0	1	1	2	2	1	0	1	1	0	2	0	1	1	0	0	1	0	0	2	1	0	0	1	0
759	1	0	1	0	0	1	1	0	2	0	0	0	0	0	0	0	0	1	1	1	1	0	0	2	0	1	1	2	1	1	2	1	1	0	1	1	1	0	0	0	2	0	0	2	1	0	0	1	2
760	0	0	2	0	0	2	2	0	0	0	0	0	1	0	1	0	0	1	2	0	1	0	0	2	0	2	1	1	1	1	0	1	1	0	0	2	1	0	0	0	1	1	0	0	1	1	0	2	2
761	1	0	1	0	0	1	2	1	1	0	0	0	0	0	0	0	0	1	0	1	1	0	0	2	0	2	1	1	2	1	1	1	2	0	0	2	1	1	0	0	1	1	1	2	1	1	0	0	1
762	1	0	2	0	0	2	1	0	1	0	0	2	2	0	2	0	0	1	0	1	0	0	0	2	0	1	2	2	2	2	0	1	1	0	1	1	1	0	1	1	1	1	0	1	1	0	0	0	2
763	0	0	2	0	0	2	2	1	1	0	1	0	1	0	1	0	0	1	0	2	2	0	1	1	1	1	1	1	1	1	1	1	1	0	0	2	1	0	0	0	2	0	0	2	0	1	0	2	0
764	0	1	2	0	0	1	0	0	2	0	0	0	0	0	0	0	0	1	1	1	2	0	0	2	0	1	1	1	2	2	0	1	1	0	0	2	2	0	1	0	1	0	0	1	1	1	1	1	1
765	0	0	1	1	1	1	1	1	2	0	0	1	1	0	1	0	0	0	1	1	2	0	1	1	0	1	1	1	2	2	0	1	1	0	1	1	2	0	2	2	0	0	0	2	0	0	0	1	1
766	1	0	0	0	0	1	1	1	2	0	0	0	2	1	0	1	0	1	1	1	2	1	0	2	0	0	2	2	2	2	2	1	1	1	1	1	1	0	0	0	1	0	0	1	0	1	0	2	1
767	0	1	1	0	0	0	1	0	2	0	0	0	0	0	0	0	0	1	1	1	2	0	1	1	0	2	2	2	2	1	0	1	0	2	1	1	2	0	0	0	1	1	1	2	1	0	0	1	1
768	0	0	1	0	0	0	1	0	2	0	0	1	2	0	2	0	0	1	1	1	1	0	0	2	0	1	2	2	2	2	1	0	1	0	0	2	2	0	1	1	0	0	0	0	0	0	0	1	2
769	0	0	2	0	0	2	1	1	2	0	0	0	1	0	1	0	0	2	1	1	2	0	0	2	0	1	1	1	2	2	0	1	2	0	1	1	1	0	0	0	0	0	0	0	0	0	0	2	0
770	0	0	2	0	0	2	1	0	1	0	1	0	0	0	0	0	0	1	1	1	1	0	0	2	0	1	2	2	2	2	2	1	0	0	1	1	2	0	2	2	0	0	0	2	0	1	0	1	1
771	0	1	1	0	0	1	1	1	2	0	1	0	2	0	0	1	0	0	0	2	2	0	0	2	0	2	2	2	2	2	1	1	1	0	1	1	0	0	1	0	1	1	1	2	0	0	1	1	1
772	1	0	1	0	0	2	2	0	2	0	0	1	1	0	1	0	0	2	1	1	2	0	1	1	0	1	2	2	2	2	0	1	0	2	1	2	2	1	1	1	0	0	0	1	0	0	0	2	1
773	0	0	1	0	0	1	0	0	2	0	0	0	2	0	2	0	0	1	1	1	1	1	0	2	0	2	2	2	2	2	1	1	1	0	1	1	2	0	2	2	0	0	0	1	0	0	0	1	1
774	0	0	2	0	0	2	1	1	2	0	0	2	2	1	1	0	0	0	0	2	2	1	0	2	0	2	2	2	2	2	2	1	2	0	1	1	2	0	1	0	1	1	1	2	1	1	1	0	2
775	1	0	1	0	0	1	1	1	2	0	0	0	1	0	0	0	0	0	0	2	2	0	1	1	1	0	2	2	1	2	1	0	0	2	1	1	0	0	0	0	2	1	1	2	1	0	0	2	0
776	0	0	1	0	0	1	0	0	2	0	0	1	1	0	1	0	0	0	0	2	2	0	0	2	0	2	1	2	2	2	1	2	2	1	0	2	0	1	0	0	1	0	1	2	1	1	1	1	1
777	0	0	2	0	0	2	2	0	1	1	1	0	0	0	0	0	0	2	2	0	1	0	1	1	1	2	2	2	2	1	0	1	1	0	0	2	2	0	1	1	1	1	1	1	0	0	0	1	1
778	0	0	2	0	0	2	2	0	0	0	0	1	1	1	0	0	0	1	1	1	2	1	0	2	0	2	1	2	2	2	0	1	2	0	0	2	0	0	1	0	1	0	0	2	0	0	0	1	1
779	0	0	1	0	0	0	1	1	2	0	0	0	0	0	0	0	0	1	1	1	1	0	1	1	1	2	2	2	2	2	0	1	1	0	1	1	1	0	0	0	2	1	1	1	1	0	0	2	0
780	0	0	1	0	0	0	0	0	2	0	0	0	0	0	0	0	0	1	1	1	1	0	1	1	1	2	1	1	2	2	0	1	1	0	1	1	0	0	1	0	1	0	0	1	0	0	1	0	2
781	0	0	2	0	0	2	1	0	1	0	1	1	1	0	2	0	0	1	1	1	2	0	0	2	0	1	1	2	1	1	2	1	0	1	1	1	0	0	0	1	1	0	0	2	0	2	0	2	0
782	0	0	1	0	0	1	0	0	2	0	0	0	1	0	0	1	0	1	0	1	1	0	1	1	0	1	0	1	1	1	1	0	0	0	0	2	1	0	0	0	1	0	0	2	0	0	1	1	1
783	0	0	0	0	0	1	1	1	2	0	0	0	0	0	0	0	1	2	1	1	1	0	0	2	0	1	1	2	1	0	1	0	0	0	0	2	2	0	2	2	0	1	1	1	1	0	0	2	0
784	0	0	2	0	0	2	0	0	2	0	2	0	2	0	1	1	0	2	1	1	2	0	0	2	0	0	2	2	1	1	2	1	1	2	0	2	1	0	2	2	0	0	0	2	0	0	0	2	0
785	0	0	2	0	0	2	1	0	1	0	1	2	1	0	1	0	0	2	0	2	2	0	1	1	1	2	1	1	2	2	0	1	0	1	0	2	0	0	0	1	1	0	0	2	0	1	0	1	1
786	0	0	1	0	0	0	2	0	0	0	2	0	0	0	0	0	1	2	2	0	1	0	0	2	0	0	2	2	2	2	2	2	2	0	2	0	0	0	0	0	1	0	0	2	1	1	0	1	0
787	0	0	1	0	0	0	1	0	1	0	0	0	1	0	1	0	0	0	0	2	2	0	0	2	0	1	1	2	2	2	2	1	1	0	0	2	1	0	0	0	1	0	0	2	0	0	0	2	0
788	0	0	2	0	0	1	1	0	2	0	1	0	1	0	0	0	0	1	0	1	1	0	0	2	0	2	1	2	2	2	0	1	0	1	0	2	0	1	0	0	1	0	0	2	1	0	1	2	1
789	0	0	0	0	0	0	0	0	2	0	0	0	0	0	0	0	0	1	1	1	2	0	0	2	0	0	0	1	2	2	0	0	1	1	1	1	2	0	1	1	0	0	1	2	1	1	0	0	1
790	0	0	1	0	0	1	1	0	1	0	1	0	1	0	0	1	1	2	1	0	1	0	1	1	0	1	2	2	2	2	1	1	1	1	2	0	2	0	1	1	0	1	1	2	1	0	0	1	1
791	0	1	2	0	0	2	2	0	1	0	0	0	0	0	0	0	0	1	1	1	2	1	0	2	0	2	2	2	2	2	0	2	2	0	0	2	2	0	1	1	1	1	0	1	0	0	0	2	1
792	0	0	1	0	0	1	0	0	2	0	2	0	0	0	0	0	0	1	1	1	1	0	0	2	0	1	1	2	2	2	0	1	1	2	1	2	0	0	0	0	2	0	0	2	1	0	1	0	2
793	0	0	0	0	0	1	2	0	0	0	0	0	0	0	0	0	0	2	0	1	1	0	0	2	0	0	1	1	1	1	1	0	0	0	0	2	1	0	1	0	1	1	0	1	2	1	0	0	2
794	0	0	0	0	0	1	2	0	0	0	2	0	0	0	0	0	0	1	0	1	1	0	0	2	0	1	2	2	2	2	2	1	1	0	0	2	0	1	0	0	1	0	0	2	0	0	0	2	0
795	1	0	2	0	0	2	0	0	2	0	0	0	1	0	1	0	0	2	2	0	1	0	0	2	0	0	1	1	2	2	1	1	1	1	1	1	1	0	0	0	2	1	1	2	1	2	1	0	2
796	0	0	1	0	0	1	0	0	2	0	0	0	0	0	0	0	0	1	1	1	1	0	0	2	0	1	2	2	2	2	1	1	1	2	0	2	1	0	0	0	2	0	0	2	0	1	0	1	1
797	0	0	2	0	0	2	1	1	2	0	0	0	1	0	0	1	0	0	0	2	2	0	0	2	0	2	1	1	2	2	0	2	1	0	1	1	2	0	2	2	0	0	0	2	0	0	0	0	0
798	0	0	2	0	0	2	1	0	0	0	0	1	1	0	1	0	0	0	0	2	2	0	0	2	0	1	2	2	2	2	2	2	2	0	0	2	1	0	1	1	1	0	0	2	0	0	0	2	1
799	1	0	1	0	0	1	1	0	1	0	0	0	0	0	0	0	0	2	2	0	0	0	0	2	0	1	0	1	1	0	1	1	1	0	0	2	0	0	0	0	1	0	0	2	0	0	0	1	1
800	0	0	2	0	0	2	1	0	1	1	1	0	1	0	0	1	1	2	2	0	1	0	1	1	0	1	2	2	2	1	0	2	1	0	1	1	1	0	0	0	1	1	0	0	2	1	0	2	0
801	0	0	2	0	0	1	1	0	1	0	0	2	2	0	2	0	0	0	1	1	1	0	0	2	0	2	2	1	2	2	1	0	1	1	1	2	2	0	1	1	0	1	1	1	1	0	0	2	0
802	0	0	1	0	0	2	2	0	2	0	0	0	0	0	0	0	0	1	1	1	1	0	0	2	0	2	2	2	2	1	0	2	2	0	1	1	2	0	2	2	0	1	0	1	1	0	0	0	2
803	0	0	2	0	0	2	1	0	2	0	0	1	2	0	2	0	0	2	1	0	1	0	0	2	0	1	2	2	2	2	0	0	1	0	0	2	1	1	0	0	1	0	0	1	1	0	0	2	1
804	0	0	2	0	0	2	1	0	0	0	1	0	1	0	0	1	0	1	1	1	1	0	0	2	0	2	2	2	2	2	0	1	2	1	2	1	2	1	0	0	1	2	2	2	2	1	0	2	0
805	0	0	0	0	0	0	1	0	0	0	1	0	0	0	0	0	0	2	2	0	1	0	2	0	1	0	0	1	1	1	1	2	2	0	2	0	1	1	0	0	1	0	0	2	0	0	0	2	0
806	0	0	1	0	0	1	2	0	0	0	0	1	2	0	1	1	0	0	0	2	2	0	0	2	0	2	2	2	2	2	0	2	2	0	2	0	1	0	1	1	1	0	0	1	0	0	0	2	0
807	0	0	1	0	0	2	0	0	2	0	0	0	0	0	0	0	0	1	2	0	1	0	0	2	0	2	2	2	2	2	1	1	1	1	1	1	1	0	1	1	1	1	0	1	2	1	0	1	0
808	0	0	1	0	0	1	2	0	0	0	1	1	1	0	1	0	0	2	1	0	1	1	0	2	0	1	0	1	1	0	2	2	1	1	0	2	2	1	0	0	1	1	0	1	1	1	0	1	1
809	0	0	1	0	0	1	1	1	1	1	0	0	1	0	0	0	0	1	1	1	1	0	0	2	0	1	2	2	2	2	0	2	1	0	1	1	1	0	0	0	2	0	0	2	0	0	0	1	1
810	0	0	1	0	0	2	2	0	0	0	1	2	2	0	2	0	0	1	1	1	1	0	0	2	0	2	1	1	2	2	0	2	2	0	1	1	1	0	0	0	2	0	0	2	1	0	0	1	1
811	0	0	0	0	0	1	0	0	2	0	0	1	1	0	1	0	1	2	0	2	2	0	0	2	0	1	2	1	2	2	1	1	1	1	1	1	1	0	0	0	2	1	1	2	0	2	0	1	1
812	0	0	2	0	0	1	1	1	2	0	0	0	0	0	0	0	0	1	0	2	2	1	0	2	0	1	1	2	1	1	2	1	1	1	0	2	1	0	1	1	1	1	0	1	1	0	0	2	0
813	0	0	0	0	0	0	2	0	1	0	2	0	1	0	1	0	0	1	0	1	0	0	1	1	1	1	1	1	1	1	1	2	2	0	2	0	1	0	1	0	1	1	0	1	1	0	0	2	1
814	0	0	0	0	0	1	1	0	2	1	0	0	1	0	0	0	0	1	1	1	1	0	0	2	0	2	1	2	2	2	0	1	1	1	1	1	2	0	1	0	1	0	0	2	0	1	0	0	1
815	1	0	1	0	0	1	1	1	2	0	0	1	1	0	1	0	0	1	1	1	1	0	0	2	0	1	1	1	2	2	0	1	1	1	0	2	2	1	1	1	0	0	0	2	2	0	0	2	0
816	1	0	0	0	0	0	2	1	1	0	0	0	1	0	1	0	1	2	1	0	1	0	0	2	0	1	2	2	2	2	2	2	1	2	1	1	0	0	0	0	2	1	1	2	0	0	0	1	1
817	0	0	2	0	0	2	1	0	1	1	1	0	1	0	1	0	0	1	1	1	1	1	0	2	0	2	2	2	2	2	1	2	2	0	2	0	1	0	1	1	1	0	0	1	0	0	0	2	1
818	0	0	1	0	0	2	2	0	2	0	1	0	0	0	0	0	0	0	1	1	2	0	0	2	0	0	1	2	0	0	2	0	0	1	0	2	1	0	0	0	2	0	0	2	2	0	0	2	0
819	0	0	1	0	0	1	2	0	1	0	2	0	0	0	0	0	0	1	2	0	2	0	0	2	0	2	2	2	2	1	0	1	2	0	0	2	0	0	0	0	2	1	0	0	1	0	0	2	0
820	0	0	2	0	0	2	1	0	2	0	0	0	1	0	1	0	0	1	2	0	2	1	0	2	0	0	2	1	2	2	1	2	1	1	0	2	2	0	1	1	0	0	0	2	0	0	0	2	0
821	0	0	1	0	0	1	1	0	1	0	1	0	1	0	1	0	0	2	0	1	1	0	0	2	0	0	2	2	1	1	2	1	0	0	1	2	2	0	1	1	0	0	0	2	0	0	0	1	1
822	0	0	2	0	0	0	2	1	1	0	1	0	1	0	0	0	0	2	1	1	2	0	1	1	1	1	2	2	2	2	1	2	1	1	0	2	2	0	1	1	1	0	0	2	0	2	1	0	1
823	0	1	2	0	0	1	2	0	1	0	1	0	1	0	0	0	0	0	0	2	2	0	0	2	0	1	2	2	2	2	1	0	0	0	0	2	2	0	1	1	1	1	1	2	0	1	0	2	0
824	0	0	2	0	0	2	0	0	2	0	0	0	0	0	0	0	0	2	2	0	1	0	0	2	0	0	2	2	2	2	1	1	1	1	1	1	2	0	1	0	1	0	0	2	0	1	0	1	1
825	0	0	2	0	0	2	1	0	1	0	0	0	1	0	0	0	1	2	0	1	1	0	0	2	0	0	1	1	1	1	0	1	1	0	0	2	1	0	0	0	2	1	1	2	2	2	0	2	0
826	0	0	0	0	0	0	0	0	2	0	0	1	2	0	2	0	0	2	1	1	2	0	1	1	0	2	1	2	1	2	2	1	1	2	1	1	2	0	1	0	2	1	1	2	1	2	0	2	0
827	0	0	1	0	0	0	1	0	2	0	0	0	1	1	0	0	1	2	0	2	2	0	1	1	0	2	2	2	2	1	0	0	0	0	0	2	2	0	0	0	1	1	1	1	1	1	1	1	1
828	0	0	2	0	0	1	1	0	1	0	1	0	0	0	0	0	0	1	1	1	1	0	0	2	0	0	2	2	1	1	2	1	1	0	1	1	1	0	1	1	1	0	0	2	2	1	0	1	1
829	0	0	1	0	0	2	0	0	2	0	0	1	1	1	0	0	0	1	1	1	1	0	0	2	0	0	2	2	2	2	1	2	2	1	0	2	2	0	1	0	0	1	1	2	1	2	0	2	0
830	0	0	2	0	0	1	0	0	2	0	1	0	0	0	1	0	0	1	1	1	2	0	1	1	0	1	0	2	2	2	1	0	0	2	1	1	1	1	0	0	0	0	0	2	0	0	0	1	1
831	0	0	2	0	0	1	0	0	2	0	1	0	2	0	1	1	0	2	1	0	0	0	0	2	0	0	1	1	2	2	0	0	0	0	0	2	2	0	2	2	0	0	0	1	0	1	0	2	0
832	1	1	2	0	0	2	2	1	1	0	0	1	2	0	1	0	0	1	1	1	1	0	0	2	0	1	1	1	2	2	1	1	0	1	1	2	1	0	1	1	1	1	0	1	1	1	0	1	1
833	0	0	0	0	0	1	1	0	0	0	1	0	0	0	0	0	0	1	0	2	2	0	0	2	0	2	2	2	2	2	1	1	1	2	1	1	2	0	2	2	0	0	0	2	0	2	0	2	0
834	0	0	0	0	0	1	2	1	1	0	1	1	1	0	1	0	0	0	0	2	2	0	0	2	0	2	1	2	1	1	2	2	1	1	1	1	1	0	1	1	1	1	1	2	0	0	0	1	0
835	1	0	2	0	0	2	1	0	1	0	0	1	2	0	1	0	0	0	1	1	2	1	0	2	0	0	1	2	1	2	2	0	1	2	1	2	1	0	0	0	1	0	0	1	0	0	0	2	0
836	0	0	1	0	0	1	1	1	2	0	0	1	2	0	2	0	0	0	0	2	2	1	0	2	0	1	2	2	2	2	0	2	1	1	0	2	1	1	0	0	2	1	1	1	1	0	0	1	1
837	0	0	2	0	0	2	1	0	2	0	0	1	2	0	1	1	0	1	1	1	2	0	0	2	0	1	2	2	2	2	0	1	2	0	0	2	1	1	0	0	1	0	0	2	0	0	0	2	0
838	0	0	1	0	0	1	2	0	1	0	0	1	1	0	1	0	0	1	0	2	2	0	0	2	0	0	1	2	0	0	2	0	0	0	1	1	2	0	1	0	0	0	0	2	0	0	0	1	1
839	1	0	2	0	0	2	2	1	1	0	0	0	0	0	0	0	1	1	1	1	1	0	0	2	0	1	0	2	1	2	2	2	1	1	1	1	1	0	0	0	2	1	1	2	1	0	0	1	1
840	0	0	1	0	0	1	2	0	1	0	1	0	1	0	0	1	0	1	0	1	1	0	0	2	0	1	2	0	1	1	1	0	0	0	0	2	1	0	1	0	1	1	1	2	2	2	0	0	1
841	0	0	0	0	0	0	1	0	2	0	0	0	0	0	0	0	0	1	1	1	2	0	1	1	1	1	1	1	2	2	1	2	2	0	1	1	2	0	1	0	0	0	0	2	0	0	0	0	1
842	0	0	1	0	0	1	2	1	1	0	0	0	0	0	0	0	0	1	0	1	1	0	0	2	0	1	2	2	2	2	0	1	1	0	0	2	0	0	0	0	2	0	0	2	0	1	0	2	0
843	0	0	1	0	0	1	2	0	1	0	0	0	1	0	0	1	0	0	0	2	2	0	0	2	0	2	2	2	1	1	2	2	2	0	2	0	1	0	1	0	1	0	0	2	0	0	0	0	2
844	0	0	2	0	0	1	1	1	2	0	0	0	0	0	0	0	0	2	2	0	0	0	0	2	0	0	1	2	1	1	2	2	1	1	1	1	0	0	1	1	1	0	0	1	0	0	0	1	1
845	1	0	2	0	0	1	2	0	1	0	1	0	2	0	2	0	0	2	0	0	0	0	0	2	0	1	1	2	1	1	1	0	0	1	0	2	2	0	2	2	0	0	0	2	0	0	0	1	1
846	0	0	1	0	0	1	1	1	2	0	0	0	0	0	0	0	0	1	0	2	2	0	0	2	0	1	1	1	1	1	1	1	1	0	1	1	2	0	1	1	1	1	1	1	0	0	0	0	2
847	0	0	1	0	0	1	2	0	0	0	2	0	0	0	0	0	0	1	0	1	1	0	1	1	0	1	1	1	2	2	0	1	1	0	0	1	1	0	0	0	2	1	1	2	1	1	0	2	0
848	0	0	0	0	0	0	2	1	2	0	1	0	1	0	1	0	0	1	1	1	1	0	0	2	0	1	1	1	2	2	0	1	2	0	0	2	1	0	0	0	1	0	0	1	0	0	0	0	2
849	0	0	2	0	0	0	2	0	1	0	0	1	1	0	1	0	0	1	1	1	1	1	0	2	0	0	0	1	2	2	0	0	0	0	0	2	1	0	1	1	1	1	0	1	1	0	1	0	1
850	0	0	1	0	0	1	1	0	1	0	1	0	0	0	0	0	0	1	1	1	2	0	0	2	0	1	1	1	1	1	0	1	2	1	1	1	2	1	0	1	1	0	0	1	0	1	0	2	0
851	0	0	1	0	0	2	2	1	1	0	1	0	0	0	0	0	0	0	0	2	2	0	0	2	0	1	1	2	1	0	1	2	1	1	0	2	1	0	0	0	2	0	0	1	1	0	0	1	1
852	1	0	2	0	0	1	1	0	1	0	0	0	0	0	0	0	0	1	0	1	1	0	0	2	0	1	2	1	2	2	0	1	1	0	1	1	1	1	0	0	1	0	0	1	0	0	0	1	0
853	0	0	2	0	0	2	1	0	2	0	1	0	0	0	0	0	0	1	1	1	2	0	0	2	0	0	2	2	2	2	0	0	1	1	1	1	1	0	1	1	1	0	0	1	0	0	0	0	1
854	1	0	2	0	0	1	1	0	1	0	0	0	0	0	0	0	0	2	0	1	1	0	0	2	0	0	2	2	2	2	1	0	1	1	1	2	1	0	0	0	2	0	0	1	0	0	0	2	1
855	0	0	0	0	0	0	1	0	2	0	0	0	0	0	0	0	0	2	0	1	1	0	0	2	0	1	1	2	1	1	1	1	1	0	0	2	2	1	1	0	0	0	0	2	0	0	0	1	1
856	0	0	0	0	0	1	1	1	1	1	0	0	0	0	0	0	0	0	0	2	2	0	1	1	1	1	1	1	2	2	1	2	1	0	0	2	2	0	1	1	1	1	0	1	1	0	0	0	2
857	0	0	2	0	0	2	2	0	1	1	1	1	2	0	1	1	0	1	1	1	1	1	0	2	0	0	2	2	2	2	0	1	2	1	2	1	1	1	0	0	0	0	0	0	0	1	0	0	2
858	0	0	1	0	0	1	0	0	1	0	0	0	1	0	1	0	0	1	0	1	2	0	1	1	1	1	2	2	2	2	0	0	1	0	0	2	1	1	0	0	0	0	0	2	2	1	0	1	1
859	0	0	1	0	0	2	1	0	2	0	0	1	1	0	1	0	0	1	1	1	2	0	0	2	0	1	1	1	2	2	0	0	0	0	0	2	2	0	1	1	1	0	0	0	0	0	0	1	1
860	0	0	1	0	0	0	2	0	1	0	1	0	0	0	0	0	0	1	1	1	2	0	0	2	0	1	1	1	2	2	0	1	1	1	2	0	0	0	0	1	1	0	0	2	1	0	0	1	1
861	0	0	1	0	0	1	0	0	1	0	1	0	0	0	0	0	0	1	1	1	2	0	0	2	0	1	1	2	1	2	2	1	1	0	1	1	2	0	1	1	1	1	0	0	1	0	0	1	1
862	0	0	1	0	0	1	1	0	1	0	1	0	0	0	0	0	0	2	2	0	1	1	0	2	0	1	1	2	2	2	0	1	1	0	0	2	2	1	1	1	1	0	0	1	0	0	0	0	1
863	1	0	0	0	0	0	1	0	1	0	1	0	0	0	0	0	0	0	0	2	2	0	0	2	0	1	1	1	2	2	0	2	1	0	0	2	2	2	0	0	0	0	0	2	1	1	0	1	1
864	0	0	1	0	0	0	2	1	1	0	0	0	1	0	0	0	0	1	2	0	2	0	0	2	0	0	1	1	2	2	1	2	1	1	1	1	1	0	1	1	1	1	0	1	1	0	0	1	0
865	0	0	1	0	0	1	1	0	1	0	0	0	0	0	0	0	0	0	0	2	2	0	1	1	1	2	1	1	2	2	0	0	0	0	0	2	1	0	2	2	0	0	0	2	0	0	0	1	1
866	0	1	1	0	0	1	2	0	1	0	1	0	0	0	0	0	0	1	1	1	1	0	0	2	0	2	1	1	2	2	1	1	0	2	0	2	1	0	1	0	1	1	0	0	1	0	0	1	2
867	0	0	0	0	0	0	2	1	1	0	0	0	1	0	0	1	0	0	1	1	2	0	1	1	0	0	1	1	2	2	1	2	2	0	2	0	1	0	0	0	1	1	1	2	1	0	0	2	0
868	0	0	2	0	0	2	2	1	1	0	1	2	2	1	1	0	0	1	1	1	1	0	0	2	0	0	1	2	2	2	1	1	1	1	1	1	2	1	1	1	1	0	0	1	0	0	0	2	0
869	0	0	0	0	0	0	1	0	1	0	0	0	1	0	0	0	0	0	0	2	2	0	0	2	0	1	1	1	2	2	1	2	1	1	0	2	0	0	0	0	2	0	0	1	0	0	1	1	1
870	0	1	1	0	0	2	2	1	1	0	1	0	0	0	0	0	0	0	0	2	2	0	0	2	0	2	0	1	1	1	1	1	0	0	1	2	1	1	0	0	1	0	0	2	1	0	0	1	0
871	0	0	1	0	0	1	0	0	2	0	0	1	1	0	1	0	0	2	0	0	0	0	0	2	0	2	1	2	1	0	1	0	0	0	0	2	2	0	2	2	0	2	2	2	2	1	1	0	2
872	0	0	2	0	0	1	1	0	1	0	1	0	1	0	1	0	0	1	0	1	0	0	0	2	0	0	1	1	1	2	1	1	2	0	1	1	2	0	0	0	1	0	0	2	1	0	0	1	1
873	0	0	0	0	0	0	1	1	2	0	0	0	0	0	0	0	0	2	0	1	1	0	0	2	0	0	1	2	2	2	0	1	1	0	1	1	2	0	1	1	1	0	0	2	0	1	0	2	0
874	0	0	2	0	0	2	1	0	1	0	0	1	1	0	2	0	0	1	1	1	1	0	0	2	0	1	0	1	2	2	0	2	2	0	2	0	0	1	0	0	1	0	0	0	0	0	0	2	0
875	1	0	2	0	0	2	0	0	2	0	0	0	2	0	1	0	0	0	1	1	1	1	0	2	0	1	1	1	2	2	0	2	1	1	0	2	1	1	0	0	0	0	0	2	0	1	0	2	1
876	0	0	1	0	0	1	1	0	1	0	1	0	0	0	0	0	0	0	0	2	2	0	0	2	0	1	1	2	2	1	0	1	1	0	1	1	1	0	0	0	2	0	0	1	0	0	0	1	1
877	0	0	0	0	0	0	1	1	2	0	0	0	1	0	0	0	0	1	1	1	1	0	1	1	0	0	1	1	1	2	1	1	1	0	1	1	2	1	1	0	0	0	0	2	0	0	0	1	1
878	0	0	0	0	0	0	1	1	2	0	0	1	1	0	1	0	0	2	1	0	2	0	0	2	0	1	2	2	2	1	1	1	1	0	0	2	1	0	2	2	0	0	0	1	0	0	0	2	0
879	0	0	1	0	0	1	2	0	0	0	0	1	1	0	1	0	0	1	1	1	1	0	0	2	0	1	1	1	2	2	0	0	0	0	0	2	0	0	1	1	1	0	0	2	0	1	0	2	0
880	0	0	2	0	0	2	2	0	1	0	1	0	0	0	0	0	0	1	0	1	1	0	0	2	0	0	2	2	2	2	2	1	1	0	1	1	2	1	1	1	0	1	1	2	0	2	0	2	1
881	0	1	2	0	1	1	1	1	2	0	0	0	1	0	1	0	0	0	1	1	2	0	0	2	0	2	2	0	1	1	1	1	1	1	1	1	1	1	0	0	1	1	1	1	1	1	0	2	0
882	0	0	1	0	0	1	2	0	0	0	2	0	0	0	0	0	0	0	0	2	2	0	1	1	0	1	2	2	2	2	2	0	0	0	0	2	1	0	1	1	1	1	1	2	1	1	1	0	2
883	0	0	1	0	0	0	1	1	1	1	0	1	2	0	1	1	0	2	2	0	1	0	1	1	0	0	1	1	1	1	0	1	1	1	1	2	2	0	2	2	0	0	0	2	0	2	0	0	2
884	0	0	1	0	0	1	2	1	1	0	0	0	0	0	0	0	0	2	1	0	1	0	0	2	0	1	1	2	1	1	2	1	1	0	1	1	2	0	2	2	0	1	1	1	1	2	0	2	0
885	0	0	2	0	0	1	1	1	2	0	0	0	2	0	0	1	0	2	0	1	1	0	0	2	0	0	2	2	2	2	1	1	1	1	0	2	1	0	0	0	2	0	0	1	0	1	0	1	0
886	1	0	1	0	0	2	0	0	1	0	1	0	1	0	1	0	0	0	1	1	2	0	0	2	0	2	1	2	2	1	0	0	0	0	0	1	1	0	0	0	1	1	0	1	1	0	0	1	1
887	0	0	1	0	0	1	2	0	2	0	1	0	0	0	0	0	0	0	0	2	1	0	0	2	0	0	1	2	2	2	2	2	2	0	1	1	0	0	0	0	1	0	0	2	0	0	0	2	1
888	0	0	1	0	0	2	2	0	1	0	0	1	1	0	0	0	0	0	0	2	2	0	2	0	0	0	1	2	2	1	1	2	2	0	0	2	2	0	2	2	0	1	1	1	1	1	0	2	1
889	0	0	2	0	0	1	1	0	1	0	2	1	1	0	0	0	0	1	1	1	2	0	0	2	0	2	1	1	2	2	1	2	2	0	0	2	2	0	2	2	0	0	0	1	0	0	0	1	2
890	0	1	2	0	0	1	2	0	1	0	0	0	0	0	0	0	0	1	0	2	2	0	1	1	0	1	2	0	1	1	1	2	1	0	0	2	2	0	2	1	0	0	0	2	1	0	0	1	1
891	0	0	2	0	0	2	1	0	1	1	1	1	0	0	0	0	0	1	1	1	1	0	0	2	0	0	1	1	2	2	1	1	1	0	0	2	1	0	2	2	0	0	0	2	0	0	1	1	1
892	0	0	1	0	0	1	2	1	1	0	0	0	2	0	2	0	0	1	1	1	1	0	0	2	0	1	2	2	1	1	1	2	1	1	1	1	2	0	1	1	1	1	0	1	1	1	0	2	1
893	1	0	1	0	0	1	0	0	2	0	0	2	2	1	1	0	0	2	1	1	2	0	0	2	0	1	2	2	2	2	1	1	1	0	1	1	0	0	0	0	1	1	0	1	1	0	0	1	1
894	0	0	1	0	0	1	1	0	1	0	0	0	0	0	0	0	0	0	0	2	2	0	0	2	0	1	1	2	2	2	0	2	1	2	1	2	1	0	1	1	1	0	0	2	0	0	0	2	0
895	1	0	2	0	0	2	1	1	1	1	0	0	1	0	2	0	0	1	1	1	2	0	0	2	0	1	2	1	2	2	0	1	0	1	1	1	1	0	1	1	1	0	0	2	0	0	0	2	0
896	0	1	1	0	0	1	1	1	2	0	0	0	2	0	2	0	0	1	0	2	2	0	0	2	0	2	1	2	1	1	2	0	1	1	1	2	2	1	1	1	0	0	0	2	0	2	0	0	2
897	0	1	2	0	0	1	2	0	1	0	2	0	0	0	0	0	0	1	1	1	2	0	1	1	1	0	2	2	2	2	0	0	0	0	0	2	1	0	1	0	1	0	0	2	0	0	0	2	0
898	0	0	2	0	0	0	0	0	2	0	0	0	1	0	1	0	0	0	0	1	1	0	0	2	0	1	2	2	2	2	0	2	1	2	1	2	2	1	1	0	0	0	0	1	0	0	0	1	1
899	0	0	2	0	0	2	1	0	0	0	1	1	2	0	1	0	0	1	2	0	1	1	0	2	0	2	2	2	2	2	1	1	2	0	2	0	1	0	2	2	0	0	1	2	1	1	0	2	0
900	0	0	1	0	1	0	1	0	1	1	1	1	1	0	1	0	0	2	0	2	2	0	0	2	0	0	0	2	1	1	2	0	0	1	0	2	0	0	0	0	2	1	0	1	1	1	0	1	1
901	1	0	1	0	0	1	1	0	2	0	0	0	0	0	0	0	0	0	0	2	2	0	0	2	0	1	1	1	2	2	0	0	0	1	0	2	1	1	0	0	0	1	1	2	1	0	0	0	1
902	1	0	0	0	0	1	2	0	1	0	0	1	2	0	1	1	0	0	1	1	2	0	0	2	0	0	1	2	1	1	2	0	1	1	0	2	2	0	1	1	0	0	0	2	0	0	0	2	0
903	0	0	1	0	0	0	0	0	2	0	0	0	0	0	0	0	1	0	1	1	2	0	0	2	0	1	2	2	2	2	0	1	1	1	1	1	2	0	2	2	0	0	0	1	0	0	0	2	0
904	0	0	1	0	0	1	1	1	2	0	0	0	0	0	0	0	0	1	1	1	2	0	0	2	0	1	2	2	2	2	2	1	2	1	2	1	1	0	0	0	2	0	0	1	0	0	1	2	1
905	0	0	2	0	0	2	1	0	1	1	1	0	1	0	1	0	0	0	0	2	2	0	0	2	0	1	1	1	2	2	0	2	2	0	1	1	1	0	1	1	1	1	0	1	1	0	1	0	1
906	0	0	1	0	0	2	1	0	1	0	1	0	1	1	0	0	0	1	0	1	1	0	0	2	0	0	2	2	2	2	0	2	1	1	1	1	2	0	2	2	1	1	1	1	1	1	0	2	0
907	0	0	2	0	0	2	1	0	2	0	0	1	1	0	1	0	0	1	1	1	1	0	0	2	0	0	2	2	2	2	1	0	1	1	1	2	1	0	0	0	0	0	0	2	0	2	0	2	0
908	0	0	2	0	0	1	1	0	1	0	0	0	0	0	0	0	0	1	1	1	2	0	0	2	0	0	1	1	2	2	0	0	0	0	0	2	1	0	2	2	0	0	0	1	0	1	0	2	0
909	0	0	1	0	0	2	0	0	2	0	0	1	1	1	0	0	0	0	0	2	2	0	0	2	0	1	1	1	1	1	1	1	1	0	0	2	1	0	1	1	0	0	0	2	0	0	0	1	1
910	0	0	1	0	0	2	0	0	2	0	0	0	0	0	0	0	0	0	0	2	2	0	0	2	0	0	2	2	2	1	0	0	0	0	0	2	0	1	0	0	1	0	0	2	0	0	0	1	0
911	0	0	1	0	0	1	1	0	1	0	0	1	2	0	1	1	0	1	1	1	1	1	0	2	0	1	1	2	1	1	1	1	0	1	0	2	2	1	0	0	1	2	2	2	2	1	1	1	1
912	0	0	2	0	0	2	0	0	2	0	0	1	0	0	0	0	0	0	0	2	2	1	0	2	0	1	1	2	2	1	0	0	0	0	0	2	2	0	1	1	1	1	1	1	1	0	0	1	0
913	0	0	1	0	0	0	1	1	2	0	0	0	0	0	0	0	0	1	1	1	2	0	0	2	0	1	1	2	2	2	1	2	2	0	1	1	2	1	1	1	0	1	0	1	0	0	0	2	1
914	1	0	2	0	0	2	0	0	2	0	1	1	1	0	1	0	0	0	1	1	1	0	0	2	0	2	1	1	2	2	1	0	0	1	1	1	1	0	0	0	1	0	0	0	0	0	0	0	2
915	0	0	1	0	0	1	2	0	1	0	1	1	1	0	1	0	0	2	0	1	1	0	1	1	1	1	2	2	2	2	1	1	1	1	1	1	2	0	2	2	0	0	0	1	0	0	0	2	0
916	1	0	1	0	0	1	1	0	0	1	1	0	1	0	2	0	0	1	1	1	1	0	0	2	0	0	1	1	1	1	1	1	0	1	0	2	1	0	0	0	2	0	0	2	1	0	1	0	2
917	0	0	1	0	0	2	0	0	2	0	0	1	2	0	1	0	0	1	0	1	1	1	0	2	0	0	2	2	2	2	1	2	1	1	0	2	2	1	1	1	0	0	0	2	0	0	0	1	1
918	0	0	1	0	0	0	2	1	1	0	0	1	0	0	0	0	0	0	0	2	2	0	0	2	0	1	2	2	2	2	1	1	1	0	1	1	2	0	1	1	0	0	0	1	0	0	0	1	1
919	0	0	0	0	0	1	0	0	2	0	0	0	0	0	0	0	0	1	1	1	1	0	1	1	0	1	2	2	2	2	1	1	0	0	2	0	1	0	1	1	1	1	1	1	0	0	1	1	1
920	1	0	2	0	0	0	1	0	2	0	0	0	1	0	0	0	0	1	1	1	1	0	0	2	0	1	2	2	2	2	1	1	1	0	2	1	2	0	1	1	0	0	1	2	1	1	0	1	1
921	1	0	0	0	0	0	1	0	1	0	0	1	1	0	1	0	0	0	0	2	2	0	1	1	1	1	2	2	2	2	0	2	2	0	2	0	0	0	0	0	2	0	0	2	0	0	0	2	1
922	0	0	1	0	0	1	2	0	1	0	1	0	0	0	0	1	1	2	2	0	2	0	0	2	0	1	2	2	1	1	1	0	0	0	0	2	0	0	1	1	1	0	0	2	0	0	0	2	1
923	0	0	0	0	0	0	1	0	0	0	1	0	1	0	1	0	0	0	0	2	2	0	1	1	1	1	2	2	2	2	1	1	0	1	1	2	2	0	0	0	2	0	0	1	0	1	0	2	0
924	0	1	1	0	0	1	2	1	1	0	0	0	0	0	0	0	0	0	0	2	1	0	1	1	1	1	2	2	2	2	0	1	1	1	1	2	2	1	1	1	0	0	0	2	1	1	1	1	1
925	0	0	2	0	0	2	0	0	1	0	0	0	0	0	0	0	0	2	0	1	1	0	1	1	0	0	1	2	2	2	0	0	0	0	0	2	0	0	0	0	2	1	1	2	1	1	0	0	2
926	0	0	0	0	0	0	1	0	2	0	0	0	0	0	0	0	0	1	1	1	2	1	0	2	0	0	1	2	1	1	2	1	1	2	2	1	0	0	1	1	1	0	0	1	0	0	0	1	1
927	0	1	2	0	0	1	1	1	2	0	0	1	1	0	2	0	0	2	1	0	1	0	0	2	0	1	2	2	2	2	1	2	2	0	2	0	1	0	0	0	1	0	0	0	0	0	1	0	2
928	0	0	1	0	0	0	1	0	1	0	0	1	1	0	1	0	0	2	1	0	1	0	1	1	0	0	2	1	2	2	0	0	0	0	1	1	1	0	1	1	1	0	0	2	1	1	0	2	1
929	0	0	2	0	0	2	2	0	1	0	1	0	1	0	0	1	0	0	0	2	2	0	0	2	0	1	1	2	1	1	1	1	1	0	1	1	0	0	0	0	1	0	0	2	0	1	1	1	1
930	0	1	1	0	0	1	0	0	2	0	1	0	1	0	0	1	0	1	2	0	1	0	0	2	0	1	1	2	2	2	0	2	1	1	1	1	1	0	0	0	1	1	1	2	1	0	0	2	0
931	0	0	2	0	0	2	1	0	1	0	1	1	1	0	1	0	1	2	1	0	1	0	0	2	0	2	2	2	2	2	0	2	1	0	0	2	1	0	1	1	1	0	0	1	0	0	1	0	2
932	0	1	1	0	0	1	1	1	2	0	0	0	2	0	1	1	0	0	0	2	2	0	0	2	0	1	1	2	2	1	1	2	2	0	0	2	2	1	0	0	0	0	0	2	1	0	0	1	1
933	0	0	1	0	0	1	2	0	1	1	1	1	2	1	1	0	0	2	2	0	1	0	0	2	0	0	2	1	2	2	1	2	1	1	0	2	1	1	0	0	1	2	2	2	2	1	0	2	2
934	0	0	1	0	0	2	1	0	1	0	1	1	1	0	1	0	0	1	1	1	1	0	0	2	0	1	1	1	2	2	1	1	1	2	2	1	1	1	0	0	0	0	0	2	0	2	0	2	1
935	0	0	0	0	0	0	1	0	2	0	1	0	1	0	0	1	1	2	2	0	1	0	0	2	0	2	2	2	2	2	1	1	1	1	0	1	1	0	0	0	0	0	0	1	0	0	0	0	2
936	1	0	2	0	0	1	0	0	2	0	0	0	2	0	2	0	0	1	0	1	1	0	0	2	0	0	1	2	1	1	1	2	1	2	1	2	0	0	0	0	2	1	1	1	1	0	1	0	1
937	0	0	1	0	0	1	0	0	2	0	0	1	1	0	1	0	0	1	1	1	1	0	1	1	0	0	1	0	2	2	0	0	1	1	1	1	1	1	0	0	2	0	0	2	0	0	0	2	1
938	0	0	0	0	0	1	2	1	1	1	1	1	2	0	2	0	0	0	0	2	1	0	0	2	0	1	2	2	2	2	0	1	2	0	1	1	1	0	1	1	1	1	1	2	2	0	1	1	1
939	0	0	2	0	0	1	1	0	0	0	1	1	1	0	1	0	0	1	0	2	2	0	0	2	0	1	1	2	1	2	2	1	1	1	2	0	1	1	0	0	1	0	0	1	0	0	0	2	0
940	0	0	1	0	0	1	1	0	1	0	1	2	2	0	2	0	0	0	0	2	2	1	0	2	0	2	2	2	2	2	0	1	1	0	2	1	2	0	2	1	0	1	0	0	1	0	0	2	0
941	0	0	0	0	0	1	1	0	1	0	1	1	1	0	1	0	1	2	2	0	1	0	0	2	0	0	1	2	2	2	1	1	1	0	0	2	2	0	2	2	0	1	0	1	1	0	1	1	1
942	0	0	1	1	1	2	0	0	2	0	0	0	0	0	0	0	0	2	0	1	1	1	0	2	0	1	1	1	1	1	0	1	1	1	0	2	1	0	1	1	1	0	0	2	1	1	0	0	1
943	0	0	1	0	0	1	1	1	2	0	0	1	1	0	1	0	1	2	0	2	2	0	2	0	0	0	1	0	2	2	0	1	0	2	1	2	1	0	0	0	1	0	0	1	0	1	0	1	0
944	0	0	0	0	0	0	0	0	2	0	0	0	1	0	0	1	0	1	0	1	1	0	0	2	0	1	1	1	2	2	1	2	1	0	1	1	2	0	1	1	1	1	1	2	2	2	0	1	2
945	1	0	2	0	0	2	0	0	2	0	0	0	0	0	0	0	1	2	0	1	1	0	0	2	0	0	1	2	2	2	1	2	2	0	0	2	0	0	0	0	2	0	0	1	0	0	0	2	2
946	0	0	2	0	0	1	1	0	1	0	0	0	0	0	0	0	0	2	1	1	2	0	0	2	0	1	1	1	2	2	1	0	0	0	1	1	0	0	1	0	1	0	0	2	0	0	0	2	0
947	0	0	2	0	0	1	1	0	1	0	1	0	0	0	0	0	0	0	0	2	2	0	0	2	0	0	2	2	2	1	0	1	0	0	2	0	2	1	1	1	0	1	1	2	1	1	0	2	0
948	0	0	0	0	0	0	2	1	1	0	0	0	0	0	0	0	0	1	0	1	0	0	0	2	0	0	1	2	2	1	0	1	1	0	1	1	1	0	0	0	2	0	0	1	0	0	0	2	0
949	0	0	2	0	0	1	2	1	1	0	0	0	0	0	0	0	1	2	2	0	1	0	0	2	0	1	1	1	1	1	1	2	2	0	1	1	1	0	1	1	1	1	1	2	1	1	0	0	2
950	1	0	2	0	0	1	0	0	2	0	0	0	0	0	0	0	0	1	1	1	1	1	0	2	0	2	2	2	2	2	2	0	1	0	0	2	0	0	0	0	1	0	0	2	1	1	1	0	2
951	0	0	2	0	0	2	2	0	0	0	1	1	1	0	1	0	0	1	1	1	2	0	1	1	0	1	1	2	2	2	0	1	1	0	1	1	1	0	0	0	2	0	0	1	0	1	1	1	1
952	0	0	0	0	0	1	1	0	1	0	1	1	2	0	1	0	0	1	1	1	2	0	0	2	0	0	2	2	2	1	0	2	2	0	0	2	2	0	2	1	0	0	0	2	0	0	0	1	1
953	0	0	1	0	0	1	1	0	2	0	0	1	1	0	1	0	0	0	0	2	2	0	2	0	1	0	2	1	2	2	1	2	1	1	0	2	2	1	0	0	1	0	0	2	0	2	1	1	1
954	0	1	2	0	1	1	0	0	2	0	0	0	0	0	0	1	0	0	1	1	1	0	1	1	0	0	2	2	2	2	0	1	1	1	0	2	1	1	0	0	1	0	0	0	0	0	1	0	2
955	0	0	1	0	1	0	0	0	2	0	0	0	0	0	0	1	0	1	0	0	0	0	0	2	0	2	1	2	2	1	0	2	2	0	1	1	1	0	1	1	1	1	1	2	2	0	1	0	2
956	0	0	1	0	0	1	0	0	2	0	1	1	2	0	2	0	0	0	0	2	2	0	0	2	0	1	2	2	2	2	0	1	1	0	1	1	0	0	0	0	2	1	1	2	0	2	0	2	0
957	0	1	1	0	0	1	1	0	1	0	0	0	1	0	0	1	0	2	0	1	1	0	0	2	0	1	2	2	2	2	1	0	0	1	0	2	0	0	1	1	1	0	0	1	0	0	0	2	0
958	0	0	2	0	0	1	2	1	1	0	0	1	2	1	1	0	0	1	1	1	1	0	1	1	1	1	2	2	2	2	1	2	2	0	2	0	2	2	0	0	0	0	0	1	0	1	0	2	1
959	0	0	2	0	0	1	2	0	0	0	1	0	1	0	1	0	0	1	1	1	2	0	1	1	1	1	1	2	2	2	0	1	1	2	0	2	1	0	0	0	0	1	1	2	0	1	0	2	1
960	1	0	2	0	0	1	2	0	1	0	2	0	0	0	0	0	0	0	0	2	2	0	0	2	0	1	2	2	2	1	1	0	0	0	0	2	2	0	2	1	0	1	1	2	1	0	0	2	0
961	0	0	1	0	0	1	2	0	0	0	2	1	0	0	0	0	0	0	1	1	2	0	1	1	0	1	2	2	2	2	1	1	1	2	1	1	1	0	0	0	1	0	0	1	0	0	1	1	1
962	0	1	2	0	0	1	2	1	1	0	1	0	0	0	0	0	1	2	0	2	2	0	1	1	0	1	2	2	2	2	0	0	1	0	0	2	2	0	2	1	0	0	0	1	0	0	0	2	0
963	0	0	1	0	0	1	2	0	1	0	0	1	2	0	2	0	0	0	0	2	2	0	0	2	0	1	1	2	0	0	2	1	1	0	1	1	1	0	1	0	1	0	0	2	0	1	1	1	1
964	0	0	0	0	0	0	1	0	2	1	1	0	2	0	1	0	1	2	1	0	1	0	0	2	0	1	2	2	2	2	0	1	1	0	1	1	2	0	1	1	0	1	1	2	0	1	0	2	0
965	0	0	2	0	0	2	1	1	2	0	0	1	2	0	1	1	0	1	1	1	2	0	0	2	0	1	2	2	2	2	2	2	2	0	2	0	2	0	2	2	0	0	0	2	0	1	0	1	1
966	0	0	1	0	0	2	1	0	1	0	1	1	2	0	1	1	0	0	0	2	2	0	1	2	0	0	2	2	2	2	0	0	0	0	1	1	1	0	1	1	1	0	0	2	2	0	0	1	1
967	0	0	2	0	0	0	1	1	2	0	1	1	2	0	1	0	0	0	0	2	2	0	0	2	0	1	2	0	1	1	1	1	0	0	2	0	2	2	0	0	0	0	0	1	0	0	0	2	0
968	0	0	0	0	0	0	2	0	0	0	1	0	0	0	0	0	0	0	0	2	2	0	0	2	0	0	1	2	2	2	0	2	1	0	0	2	1	0	0	0	1	0	0	1	0	1	0	2	0
969	0	0	1	0	0	1	1	0	2	0	0	0	1	0	1	0	1	1	0	2	2	0	1	1	0	0	1	1	1	1	1	0	0	0	0	2	0	0	0	0	1	0	0	2	0	0	0	2	0
970	0	0	2	0	0	2	0	0	1	0	0	1	1	0	1	0	0	1	0	1	0	1	0	2	0	2	2	2	2	2	1	1	1	0	2	1	1	0	0	0	1	0	0	1	0	0	0	2	1
971	0	0	0	0	1	1	2	1	1	0	1	0	0	0	0	0	0	1	2	0	1	0	0	2	0	0	0	1	1	1	1	2	2	0	1	1	1	0	2	2	0	0	0	2	1	0	0	1	1
972	0	0	2	0	0	1	1	0	1	0	0	1	0	0	0	0	0	2	2	0	1	0	0	2	0	1	2	2	2	2	1	0	0	0	0	2	1	0	0	0	1	0	0	0	0	0	0	2	0
973	0	0	2	0	0	2	2	1	1	0	1	0	0	0	0	0	0	1	1	0	0	0	0	2	0	0	2	2	2	2	0	1	1	1	1	2	1	0	0	0	1	1	0	0	2	1	0	2	0
974	1	0	1	0	0	0	1	1	2	0	0	0	0	0	0	0	0	1	1	1	2	0	2	0	0	0	0	0	1	2	1	1	0	1	1	1	2	0	2	2	0	0	0	2	0	0	1	1	1
975	0	0	1	0	0	2	1	0	1	0	0	0	1	1	0	0	0	1	1	1	2	0	0	2	0	2	1	2	2	2	2	2	1	1	0	2	1	0	0	0	2	0	0	2	0	2	1	0	2
976	1	1	1	0	0	1	0	0	2	0	0	0	0	0	0	0	0	1	1	1	1	0	1	1	1	1	1	2	2	1	1	1	1	0	0	2	1	1	0	0	1	0	0	1	0	0	0	1	1
977	0	0	1	0	0	1	1	0	1	0	1	1	0	0	0	0	0	0	0	2	2	0	1	1	0	2	2	2	2	2	2	2	1	1	0	2	1	0	0	0	2	0	0	2	0	0	0	1	1
978	0	0	1	0	0	1	1	0	2	0	0	1	1	0	1	0	0	1	0	1	1	0	0	2	0	0	1	1	1	1	1	1	0	0	2	0	0	0	1	1	1	0	0	2	0	0	0	2	0
979	0	1	1	0	0	1	2	0	0	0	0	0	0	0	0	0	0	2	1	0	2	0	1	1	0	2	1	1	2	2	0	1	0	0	0	2	1	0	0	0	2	0	0	2	0	1	0	2	1
980	0	0	2	0	0	1	2	0	2	0	0	0	0	0	0	0	0	1	1	1	1	1	0	2	0	1	0	1	1	0	1	1	1	1	2	0	1	0	1	0	1	0	0	1	0	0	1	0	2
981	0	0	1	0	0	1	1	0	1	1	1	0	0	0	0	0	0	1	1	1	2	0	0	2	0	0	2	2	2	2	1	1	1	0	0	2	1	1	0	0	1	1	0	0	1	1	0	2	0
982	0	0	1	1	1	2	2	0	0	0	0	1	1	0	1	0	0	0	0	2	2	0	0	2	0	0	1	1	2	2	0	0	1	1	1	2	1	0	1	1	1	1	1	2	2	1	0	2	0
983	0	0	1	1	1	2	1	1	2	0	0	0	1	1	0	0	0	0	0	2	2	0	1	1	1	1	2	2	1	1	2	1	0	1	1	1	1	0	1	1	1	0	0	0	2	1	0	1	1
984	0	0	2	0	0	2	0	0	2	0	0	1	1	0	1	0	1	1	1	1	2	0	1	1	0	1	2	2	2	2	1	1	1	2	0	2	2	0	1	1	1	0	0	2	1	2	0	1	1
985	0	0	1	0	0	1	1	1	2	0	0	0	0	0	0	0	0	1	0	1	1	0	1	1	0	1	2	2	1	1	1	1	0	0	2	0	0	0	0	0	2	0	0	2	1	1	1	1	1
986	0	0	2	0	0	1	2	1	2	0	0	0	0	0	1	0	0	1	1	0	0	0	0	2	0	0	1	2	2	1	1	2	2	0	2	0	1	0	0	0	1	0	0	2	0	2	0	1	1
987	0	0	0	0	0	1	2	0	1	0	0	1	1	0	1	0	0	0	0	2	2	0	0	2	0	1	2	2	2	2	0	1	1	0	0	1	2	0	2	2	0	0	0	1	0	0	0	1	1
988	1	0	2	0	0	2	0	0	2	0	0	1	1	0	1	0	0	1	1	1	2	0	0	2	0	0	1	1	2	2	0	1	1	0	1	1	1	0	1	1	1	0	0	2	1	1	0	1	1
989	0	0	1	0	0	1	1	1	2	0	0	1	1	0	1	0	0	0	2	0	2	0	0	2	0	0	1	2	1	1	2	0	0	0	0	2	2	0	1	0	0	1	1	2	1	1	0	2	2
990	0	0	1	0	0	1	2	1	1	0	1	1	1	0	1	0	0	2	0	1	1	0	0	2	0	1	1	2	2	2	0	1	1	2	1	1	1	0	0	0	1	0	0	2	2	0	0	2	1
991	0	0	2	0	0	2	1	0	2	0	0	0	1	0	0	1	0	2	1	0	0	0	0	2	0	0	2	2	2	2	0	1	1	0	2	1	2	0	2	1	0	0	0	1	1	1	0	1	2
992	0	0	1	0	0	0	1	0	1	1	1	0	2	0	1	0	1	2	0	1	1	0	0	2	0	1	2	2	2	2	0	2	2	0	0	2	1	0	0	0	1	0	0	2	1	0	1	1	1
993	0	0	1	0	0	0	1	0	1	0	1	0	2	0	1	1	0	0	0	2	2	0	1	1	1	1	1	1	2	2	0	2	2	0	2	0	1	1	0	0	1	0	0	2	0	1	1	1	1
994	0	0	2	0	0	2	1	0	1	0	0	0	1	0	0	1	0	0	0	2	2	0	0	2	0	1	1	1	2	2	1	1	2	1	2	1	0	0	0	0	2	0	0	2	1	0	0	2	1
995	0	0	0	0	0	0	0	0	2	0	2	0	1	0	0	1	0	0	0	2	2	0	0	2	0	0	2	2	2	2	0	0	1	1	1	2	2	0	2	1	0	0	0	2	0	0	0	1	1
996	0	0	1	0	0	1	0	0	2	0	0	1	1	0	0	0	0	1	1	1	2	0	0	2	0	1	2	2	2	2	0	1	0	1	1	1	1	1	0	0	1	0	0	2	0	0	0	2	0
997	1	0	1	0	0	2	2	0	0	0	0	1	1	0	1	0	0	1	1	1	1	0	1	1	0	0	0	1	1	0	2	1	1	0	0	2	0	0	1	1	1	0	0	1	0	0	1	1	1
998	0	0	2	0	1	1	1	1	2	0	0	0	1	0	0	1	0	0	0	2	2	0	0	2	0	1	2	2	2	1	0	0	0	0	0	2	2	1	1	0	0	0	0	1	0	0	1	0	2
999	1	0	1	1	1	1	1	0	1	0	0	1	2	0	1	0	0	0	0	2	1	0	0	2	0	1	2	2	2	1	0	1	2	0	1	1	1	0	0	0	2	1	1	2	1	2	1	0	1
1000	1	0	2	0	0	1	1	0	1	0	1	0	1	0	1	0	0	1	1	1	1	0	0	2	0	1	0	1	1	1	1	1	0	2	1	2	0	0	0	0	2	1	1	2	1	0	0	2	0
[truncated: 252 more columns]
