# Supplementary material for: KNN-MDR: a learning approach for improving interactions mapping performances in genome wide association studies
Source: BMC Bioinformatics. 2017 Mar 21;18:184. doi: 10.1186/s12859-017-1599-7 (PMC5361736; doi:10.1186/s12859-017-1599-7)
Supplement: Supplementary file 5 — The data set(s) supporting the results of Table 3. (ZIP 7092 kb) [file 12859_2017_1599_MOESM5_ESM.zip › 000/S80/mkallsimul.dat]

1	1	2	2	0	0	0	1	2	0	0	1	0	0	0	0	0	1	2	2	0	0	0	0	2	0	1	0	0	1	2	1	0	0	0	0	2	1	0	0	1	0	0	0	0	0	1	0	2	0
2	1	1	2	0	0	0	1	2	0	0	1	0	1	0	0	1	1	1	2	1	0	0	0	2	0	1	0	1	1	1	1	0	0	1	0	1	1	0	0	1	0	0	0	0	0	0	1	0	1
3	1	1	1	0	0	0	1	1	1	1	0	0	0	0	0	0	2	1	0	2	1	0	0	2	1	1	0	2	2	1	2	0	2	0	0	0	1	0	0	0	0	0	1	0	0	0	0	2	0
4	1	1	1	0	1	1	1	1	2	2	0	0	0	0	0	1	1	1	0	2	2	1	0	2	0	0	0	2	2	2	1	0	1	1	1	1	1	0	0	2	0	0	0	0	1	0	0	1	1
5	1	1	1	0	1	1	1	1	2	2	0	1	1	0	1	0	1	1	1	1	0	1	0	2	1	0	0	2	2	2	0	0	0	1	0	1	2	0	0	1	0	0	0	0	0	0	0	1	1
6	1	0	2	1	0	0	2	2	0	1	1	0	1	0	0	0	2	1	0	1	1	0	0	2	0	1	1	2	2	2	0	0	2	1	0	1	2	1	0	1	0	0	0	1	0	0	0	2	0
7	0	0	2	0	2	2	1	2	1	1	0	0	1	0	1	0	1	0	1	1	1	0	1	1	0	1	0	1	2	2	0	1	1	0	0	1	1	0	0	0	0	0	2	0	1	1	0	2	0
8	1	2	0	0	0	0	1	1	1	2	0	1	2	1	0	0	2	2	1	0	0	0	0	2	0	2	0	2	2	2	1	1	1	0	1	2	2	0	0	2	1	0	0	0	0	0	0	0	2
9	0	2	0	1	0	0	1	1	1	2	0	1	1	1	0	0	1	1	1	2	1	0	1	1	0	0	0	2	2	2	0	0	0	0	0	2	0	0	0	1	0	0	1	0	1	1	0	2	0
10	1	1	1	0	0	0	1	1	1	1	1	0	0	0	0	0	1	1	1	0	0	0	0	2	0	2	0	1	1	1	1	0	2	0	0	2	1	0	0	2	1	0	1	0	1	1	0	1	1
11	0	1	1	0	0	0	0	1	1	1	0	1	1	0	1	0	1	1	1	1	0	0	0	2	2	1	0	2	2	2	1	0	2	0	0	0	2	0	0	1	1	0	0	1	0	0	0	1	1
12	1	1	1	0	1	1	1	2	0	0	1	0	0	0	0	0	1	1	1	0	0	0	1	1	1	2	0	2	2	2	0	1	0	0	0	1	1	0	0	1	0	0	0	1	0	0	0	2	0
13	1	1	1	0	0	0	2	2	1	1	0	1	1	0	1	0	2	1	1	1	1	1	0	2	0	2	1	2	2	2	1	1	1	0	0	2	2	0	0	0	0	0	0	0	1	1	0	1	1
14	1	1	1	0	0	0	1	2	0	0	0	2	2	0	2	0	1	0	2	0	0	0	0	2	0	1	0	1	2	2	1	1	1	0	0	2	1	0	0	2	0	2	0	0	1	0	0	1	1
15	1	1	2	1	0	0	0	0	2	2	0	1	1	0	1	0	2	0	2	0	0	0	0	2	0	0	0	1	2	2	1	0	0	0	1	2	0	0	1	1	0	0	0	0	0	1	0	1	1
16	1	2	0	1	0	0	0	0	2	2	0	0	1	0	1	0	1	0	1	1	1	1	1	2	0	0	0	1	2	2	0	2	1	0	0	1	0	0	0	2	0	1	1	0	1	1	0	1	1
17	1	0	1	0	0	0	2	2	1	1	0	1	1	0	1	0	0	0	2	1	1	0	0	2	0	2	0	1	2	2	1	1	1	1	1	2	2	2	0	0	0	0	0	0	0	0	0	2	0
18	0	1	1	0	1	1	1	2	0	1	0	0	0	0	1	0	2	2	2	0	0	0	0	2	0	1	0	2	2	2	1	2	1	0	0	0	2	0	1	1	0	1	0	0	1	0	1	1	1
19	0	2	2	1	0	0	2	2	0	1	0	0	0	0	0	0	2	1	2	0	0	1	1	1	0	1	0	2	2	1	1	0	0	1	0	1	1	0	0	1	0	0	2	0	1	1	0	1	0
20	0	0	2	0	1	1	1	1	1	1	0	1	2	0	1	1	0	0	2	0	0	0	0	2	0	2	0	1	2	2	1	2	2	0	1	2	2	0	0	1	0	1	0	0	0	0	0	1	1
21	1	1	1	1	0	0	2	2	0	1	0	1	2	0	1	0	1	0	2	0	0	0	1	1	0	0	0	1	2	2	1	0	1	1	1	2	1	0	0	2	0	0	0	1	1	1	0	0	2
22	1	0	2	1	1	1	1	1	1	2	0	0	0	0	0	0	1	1	1	2	1	1	0	2	0	1	0	2	2	1	1	0	1	0	0	1	1	0	0	1	1	0	0	1	1	1	0	1	0
23	1	2	0	0	0	0	1	1	1	1	1	1	0	0	0	0	1	1	1	1	1	0	1	1	0	1	1	2	2	2	1	1	2	0	0	1	2	0	0	0	0	0	1	0	1	2	0	0	2
24	1	1	0	1	0	0	2	2	0	1	1	0	0	0	0	0	1	0	1	0	0	0	0	2	1	1	0	2	2	2	1	1	1	0	0	1	0	0	1	1	0	0	1	0	1	0	0	2	1
25	1	1	1	0	0	1	1	2	0	0	1	0	1	0	0	1	2	1	2	0	0	1	0	2	0	0	0	2	2	2	2	0	1	1	1	1	0	0	0	2	0	1	0	0	1	1	0	1	1
26	0	2	1	0	0	0	1	1	1	1	2	0	0	0	0	0	2	1	2	1	1	2	0	2	0	0	0	2	2	2	1	1	2	0	0	2	2	0	0	0	1	0	0	0	0	0	0	2	1
27	0	2	1	1	0	0	2	2	0	1	0	1	2	0	1	0	0	0	1	1	1	0	0	2	0	1	1	2	2	2	0	0	0	1	1	2	1	0	0	2	1	0	0	0	0	0	0	2	2
28	1	0	2	0	0	0	0	0	2	2	0	0	1	0	0	1	0	0	1	1	0	0	1	1	0	2	0	1	2	2	0	0	1	0	0	2	2	0	0	2	0	0	0	0	2	0	0	2	0
29	1	1	1	1	0	0	1	1	1	1	0	0	0	0	0	0	0	0	0	1	1	0	0	2	0	2	0	2	2	2	0	1	1	1	0	1	0	0	0	1	0	0	0	0	0	0	0	1	1
30	1	1	1	0	0	0	0	1	1	1	0	0	2	0	1	1	0	0	1	0	0	1	0	2	0	0	0	1	2	2	0	2	1	0	0	1	2	0	0	0	0	0	0	0	1	0	0	1	1
31	0	1	1	0	0	0	1	1	1	1	1	1	1	0	1	0	0	0	1	0	0	2	0	2	0	0	0	2	1	1	2	1	2	0	0	0	1	0	0	2	0	0	0	0	1	0	2	0	2
32	1	0	2	0	1	1	1	2	0	0	0	1	1	0	1	0	2	1	2	0	0	0	0	2	0	2	0	2	1	1	2	0	1	0	0	1	2	0	0	1	0	0	0	1	0	1	0	2	0
33	1	2	0	0	0	0	2	2	0	1	0	0	0	0	0	0	1	1	0	0	0	0	0	2	0	1	0	2	2	2	2	1	1	0	0	2	1	0	0	0	0	0	0	0	0	0	1	0	2
34	1	1	1	0	0	0	1	2	0	0	0	0	1	0	1	0	1	0	0	1	1	1	0	2	0	0	0	1	2	2	0	0	1	0	0	1	1	0	0	2	0	1	0	0	1	1	0	2	0
35	0	1	1	1	1	1	0	1	0	0	0	0	1	0	1	0	0	0	0	0	0	1	0	2	0	0	0	2	2	2	1	0	0	0	0	1	1	0	0	1	0	0	0	0	0	1	0	2	0
36	0	1	1	0	0	0	0	1	2	2	0	0	0	0	0	0	0	0	0	1	0	1	1	1	1	1	0	2	2	2	1	1	1	1	0	0	1	1	0	2	0	0	0	0	0	1	0	1	1
37	1	2	0	0	0	0	0	0	2	2	0	1	1	0	1	0	0	1	1	0	0	1	1	1	1	2	0	1	2	2	0	1	1	1	1	1	1	0	0	0	0	0	0	0	0	1	0	2	2
38	1	1	1	0	1	1	0	1	1	1	1	0	2	0	1	0	1	2	2	0	0	0	1	1	0	0	0	1	2	2	1	1	1	0	0	2	1	1	0	1	0	0	0	0	0	0	1	0	2
39	1	0	2	0	1	1	0	1	1	1	1	0	0	0	0	0	2	0	1	1	1	0	0	2	0	1	0	1	2	2	0	0	0	0	1	2	1	0	0	1	0	0	1	0	1	1	0	0	2
40	1	1	1	1	0	0	1	1	1	1	1	0	1	0	0	1	1	0	1	1	0	1	0	2	1	1	0	1	1	1	1	1	1	2	0	2	0	0	0	2	0	0	1	0	1	0	0	0	2
41	0	0	2	0	1	1	2	2	0	1	0	0	0	0	0	0	0	0	0	1	1	1	0	2	0	0	0	2	2	1	1	1	0	1	1	2	1	1	0	1	0	0	0	1	0	1	0	1	2
42	1	1	1	0	1	1	1	2	0	1	0	0	0	0	0	0	1	0	2	1	1	0	0	2	0	2	0	2	1	1	1	1	1	1	0	0	0	0	0	2	1	0	0	0	0	0	1	0	1
43	1	2	1	1	0	0	0	1	0	0	0	0	1	0	0	1	1	1	2	0	0	0	1	1	0	1	0	2	2	1	0	1	0	1	0	1	1	1	0	1	0	0	1	0	1	1	0	2	0
44	1	1	1	0	0	0	1	1	0	0	2	0	1	0	1	0	2	0	1	1	1	0	0	2	0	2	0	2	1	1	1	1	0	1	1	2	2	1	1	0	0	0	0	0	0	0	0	1	1
45	0	1	2	2	0	0	0	2	0	0	1	1	1	0	1	0	1	1	1	1	1	1	0	2	0	0	0	2	2	2	2	0	0	2	1	1	1	0	0	2	0	0	1	0	1	1	0	2	1
46	0	1	2	0	0	0	1	1	1	1	1	0	0	0	0	0	1	1	0	1	1	0	0	2	1	2	0	2	1	1	2	1	2	1	0	1	2	1	0	1	0	0	1	0	0	1	0	1	1
47	1	2	1	0	0	0	1	1	1	1	1	0	1	0	0	0	1	0	1	1	0	1	1	1	1	1	0	2	2	2	2	0	0	0	1	2	1	0	0	1	0	1	0	0	1	1	0	0	1
48	0	0	1	0	0	0	0	1	1	1	1	0	0	0	0	0	1	0	1	0	0	0	0	2	0	1	0	1	1	1	2	0	0	0	0	2	1	0	0	2	1	0	0	0	1	0	0	1	1
49	0	0	2	0	1	1	1	2	0	0	0	1	1	0	1	0	2	0	2	0	0	1	0	2	0	0	0	1	2	2	1	0	1	1	0	0	1	1	0	0	0	0	0	0	0	0	1	1	1
50	1	1	1	0	0	0	0	0	1	1	1	1	1	0	1	0	2	1	0	1	1	1	1	1	1	1	0	1	2	2	1	0	0	1	2	2	0	0	0	2	0	0	0	0	0	0	0	2	1
51	1	2	0	0	0	0	0	1	0	0	0	1	1	0	2	0	0	0	1	0	0	0	1	1	0	0	0	1	2	2	0	2	1	0	0	1	2	0	0	1	0	1	0	1	1	0	0	0	2
52	1	0	2	0	2	2	2	2	0	1	0	0	0	0	0	0	0	0	2	1	1	1	0	2	0	0	0	2	2	2	1	1	1	1	0	2	2	0	0	1	0	0	0	0	0	0	0	1	1
53	1	1	1	0	0	1	2	2	0	0	0	1	1	0	1	0	2	2	2	0	0	0	0	2	1	0	0	1	2	2	1	0	0	0	0	2	2	0	0	1	0	0	0	0	0	0	1	0	2
54	1	1	1	1	0	0	1	1	1	1	1	0	0	0	0	0	2	2	1	1	1	1	0	2	0	2	0	2	2	2	1	0	1	0	0	1	2	0	0	1	0	0	0	0	0	0	0	1	1
55	1	0	2	0	0	0	2	2	0	1	0	0	0	0	0	0	2	0	1	0	0	1	0	2	0	1	0	2	2	2	1	0	1	1	0	1	1	0	0	2	0	0	0	0	0	0	1	1	1
56	1	0	2	0	1	1	1	1	1	1	0	0	2	0	0	1	2	1	1	0	0	0	0	2	0	1	0	1	2	2	1	1	2	1	0	1	1	0	0	1	0	0	0	0	0	0	0	2	0
57	1	1	2	2	0	0	1	1	1	1	1	0	0	0	0	0	1	1	2	1	1	0	2	0	0	0	0	2	2	2	1	1	2	0	0	1	1	1	0	0	0	1	0	1	1	0	0	2	0
58	1	2	0	0	0	0	0	2	0	0	1	0	1	0	0	1	2	0	1	1	1	1	0	2	0	1	0	2	2	2	1	0	1	0	0	1	2	0	0	1	0	0	0	1	0	0	0	1	1
59	1	0	2	1	1	1	0	0	2	2	0	1	1	0	1	0	1	1	1	0	0	0	0	2	0	1	0	1	2	2	1	0	1	0	0	1	1	0	0	2	0	0	0	1	0	0	0	1	1
60	1	0	2	0	0	0	1	1	1	1	0	1	2	0	2	0	1	1	1	1	0	1	1	1	1	0	0	2	2	2	1	1	1	1	1	1	0	0	0	2	0	0	0	0	0	0	0	2	1
61	1	0	2	0	2	2	1	1	2	2	0	2	2	0	2	0	0	0	0	1	0	1	0	2	0	1	0	1	1	1	1	1	1	1	1	2	0	0	0	1	0	0	0	0	1	0	1	0	2
62	0	2	0	0	0	0	1	1	1	1	0	0	1	0	0	1	1	0	0	1	1	0	0	2	0	1	1	2	2	2	1	0	1	1	0	2	2	0	0	1	1	0	0	0	0	2	0	2	0
63	1	0	2	0	0	0	1	2	0	1	0	0	0	0	0	1	1	1	1	0	0	2	0	2	0	0	0	2	1	1	2	0	0	0	1	2	1	0	0	2	0	0	0	0	0	0	0	1	1
64	1	1	2	1	0	0	1	2	0	0	1	0	1	0	0	1	1	1	2	0	0	0	0	2	1	0	0	2	2	2	1	1	1	2	0	1	0	0	0	2	0	0	0	0	0	1	0	2	0
65	0	2	0	1	0	0	1	1	2	2	0	0	1	0	0	0	2	2	1	1	1	2	1	1	1	1	0	2	2	2	2	0	1	1	0	2	1	0	0	2	0	0	0	0	0	0	0	2	0
66	1	1	2	1	0	0	0	0	2	2	0	0	2	0	0	1	2	0	2	0	0	0	0	2	1	2	0	1	1	2	1	0	0	0	0	2	1	1	1	0	0	0	0	0	0	0	0	0	2
67	1	1	1	1	0	1	2	2	0	0	0	1	2	0	1	0	2	1	0	2	1	0	0	2	0	1	0	2	2	2	2	0	0	1	1	1	2	0	0	1	0	0	1	0	1	1	0	2	0
68	0	2	0	0	0	0	2	2	0	0	1	1	2	0	2	0	1	1	1	0	0	0	1	1	0	1	0	1	1	1	0	1	2	0	0	1	2	1	1	1	1	0	0	0	0	0	0	1	1
69	1	1	2	0	1	1	1	1	1	1	1	0	0	0	0	0	1	1	1	1	0	1	0	2	1	0	0	2	2	2	1	0	1	1	0	1	2	1	1	2	1	0	0	0	0	1	0	2	1
70	0	2	0	1	0	0	1	1	1	1	1	1	1	0	1	0	2	0	2	0	0	1	0	2	0	0	0	2	2	2	0	0	1	1	0	1	1	0	0	2	0	0	1	0	2	2	1	0	2
71	0	0	2	1	1	1	0	1	2	2	0	0	1	0	1	0	1	0	1	2	1	0	0	2	0	1	0	1	2	2	1	1	1	0	0	1	2	0	0	0	0	1	0	0	1	1	0	2	1
72	1	0	2	2	1	1	0	0	2	2	0	0	0	0	0	0	1	0	1	0	0	0	0	2	0	1	0	0	2	1	0	1	1	1	0	1	0	1	0	1	0	1	0	0	1	0	0	2	1
73	0	1	1	0	1	1	2	2	0	0	0	0	0	0	0	0	2	2	0	2	2	0	0	2	0	2	0	1	2	2	0	0	1	0	0	1	1	0	0	1	0	0	1	0	0	0	0	0	2
74	1	1	1	0	1	1	0	1	1	1	0	0	1	0	0	1	2	0	0	1	1	0	2	0	0	0	0	2	2	2	0	0	0	0	1	2	1	1	0	1	0	0	0	0	0	0	1	1	1
75	1	2	0	0	0	0	2	2	1	1	0	0	0	0	0	0	1	1	0	1	1	0	0	2	0	1	0	2	2	2	0	0	0	0	0	2	1	0	0	1	0	0	0	0	0	0	0	0	2
76	0	0	2	0	1	1	1	1	1	1	0	0	0	0	0	0	0	0	0	0	0	1	0	2	0	0	0	2	2	2	2	1	1	1	1	1	2	1	1	2	2	0	0	0	0	0	1	1	1
77	1	1	1	1	0	0	1	1	1	1	1	0	1	0	1	0	1	1	1	1	1	0	0	2	1	2	0	2	1	1	1	0	1	1	0	0	1	0	0	1	0	0	1	0	0	0	0	1	1
78	1	1	1	1	0	0	1	1	1	2	0	0	0	0	0	0	2	0	1	1	1	0	0	2	0	1	0	2	2	1	1	1	1	0	0	2	2	1	0	1	0	0	1	1	0	0	0	2	0
79	1	2	1	1	0	0	0	0	2	2	0	1	1	0	1	0	1	1	0	1	1	0	0	2	0	2	0	2	2	2	1	0	0	1	1	2	2	0	0	0	0	0	0	1	0	0	1	1	1
80	1	0	2	0	0	0	2	2	0	0	1	0	0	0	0	0	1	0	2	0	0	1	0	2	0	1	0	2	2	2	0	1	1	2	0	1	2	0	0	1	0	0	0	0	0	0	1	0	2
81	0	2	0	1	0	0	2	2	0	1	0	1	0	0	0	0	0	0	0	1	1	0	1	1	0	0	0	1	1	1	1	2	1	1	1	2	1	0	0	1	0	0	1	0	0	1	0	2	0
82	1	2	1	0	0	1	1	1	1	1	0	0	1	0	0	0	2	1	1	0	0	1	0	2	0	1	0	2	2	2	2	2	2	0	0	0	2	0	0	1	1	0	1	0	1	2	0	2	0
83	1	2	0	0	0	0	0	1	1	1	0	0	1	0	0	0	0	0	1	0	0	0	0	2	1	1	0	1	1	1	1	0	1	0	0	2	1	0	1	0	0	2	0	0	1	0	0	1	1
84	0	1	1	1	1	1	1	1	1	2	0	0	1	0	1	0	0	0	2	1	1	0	0	2	0	1	0	2	1	1	1	1	1	0	0	1	2	0	0	0	1	1	0	0	1	1	0	2	1
85	1	1	1	0	1	1	1	1	2	2	0	0	1	0	0	1	1	1	0	2	2	0	0	2	1	2	0	2	2	2	1	1	2	0	1	1	2	0	0	1	0	0	1	0	0	0	1	0	2
86	1	1	1	0	0	0	1	1	1	2	0	0	1	0	1	0	0	1	1	0	0	1	0	2	0	0	0	2	2	2	0	0	0	2	2	2	1	0	0	2	0	0	1	0	1	0	1	0	2
87	0	1	1	1	0	0	2	2	1	1	0	0	0	0	0	0	0	0	2	0	0	0	0	2	0	0	0	1	2	2	0	0	1	1	1	2	1	0	0	1	0	1	0	0	0	0	1	0	2
88	0	2	0	1	0	0	1	1	1	1	1	0	0	0	0	0	2	2	1	1	1	1	0	2	0	0	0	2	1	1	2	1	1	0	1	2	2	0	0	0	0	0	0	0	0	0	0	1	0
89	0	1	1	0	0	0	0	0	2	2	0	0	0	0	0	0	0	0	1	2	1	0	0	2	0	1	0	1	2	2	0	0	0	2	2	2	1	0	0	1	0	0	1	1	0	0	0	1	1
90	1	1	2	1	0	0	1	1	1	2	1	0	0	0	0	0	1	1	1	1	1	0	0	2	0	1	0	2	2	2	0	0	2	0	0	1	2	0	0	1	1	0	0	0	0	0	1	1	2
91	1	2	1	0	0	0	2	2	1	1	0	0	0	0	0	0	1	1	1	1	1	0	0	2	0	1	0	1	2	2	1	2	2	0	0	1	1	0	0	1	1	0	0	0	0	0	0	1	1
92	0	2	1	0	0	0	2	2	1	1	1	0	1	0	1	0	1	0	2	1	1	0	0	2	0	1	0	1	2	2	0	0	0	0	0	0	2	0	0	2	0	0	0	0	0	0	0	1	1
93	1	2	1	0	0	1	1	1	2	2	0	2	2	0	2	0	1	1	1	1	1	0	0	2	0	1	0	2	2	2	0	0	0	1	2	2	1	0	0	1	0	0	0	0	0	0	0	2	0
94	0	2	2	1	0	0	2	2	0	0	0	1	2	0	1	0	0	0	2	1	1	1	1	1	1	2	1	2	2	2	0	0	1	1	0	2	2	0	0	1	0	0	0	0	0	0	0	2	2
95	0	0	1	0	0	0	2	2	0	1	1	0	0	0	0	0	1	1	2	0	0	0	1	1	0	1	0	2	2	2	1	1	1	0	1	1	0	1	0	1	0	0	0	0	1	0	0	0	2
96	1	2	1	1	0	0	1	1	1	1	0	0	0	0	0	0	2	1	0	1	1	0	0	2	0	1	0	2	2	2	2	1	1	0	0	1	2	0	0	1	0	1	1	0	1	1	0	1	1
97	1	1	1	1	0	0	0	1	0	0	0	0	0	0	0	0	1	1	1	1	1	0	0	2	0	0	0	2	2	2	1	0	1	0	0	1	0	0	0	1	0	0	1	0	1	0	0	2	1
98	1	0	1	0	0	0	1	1	1	1	1	0	0	0	0	0	2	2	1	1	1	0	0	2	0	1	0	1	2	2	0	2	2	0	0	0	2	0	0	0	0	0	1	1	0	0	0	1	1
99	0	1	1	1	0	0	1	1	2	2	0	2	2	1	1	0	2	1	1	0	0	0	1	1	0	1	0	2	2	1	1	0	1	1	0	1	1	0	0	2	0	1	0	0	0	1	0	1	1
100	1	1	1	0	0	0	2	2	0	0	2	0	0	0	0	0	1	0	0	1	1	1	1	1	0	0	0	2	0	0	2	2	1	0	0	1	0	1	0	1	0	0	0	0	0	0	0	1	0
101	0	1	2	0	0	0	2	2	1	1	0	1	1	0	1	0	2	2	2	0	0	0	0	2	0	0	0	2	2	2	0	1	1	0	0	1	1	0	0	1	0	0	0	1	0	1	0	1	1
102	1	1	1	0	0	0	1	2	1	1	0	1	2	0	2	0	1	1	1	1	0	1	0	2	0	1	0	2	2	1	0	0	0	1	1	2	1	0	0	1	0	1	0	0	0	1	1	1	1
103	0	1	2	1	0	0	1	2	0	0	0	0	0	0	0	0	0	0	1	1	1	1	1	1	1	1	0	1	1	1	1	0	1	0	0	1	0	0	0	2	0	0	0	0	0	0	0	2	1
104	1	1	1	0	1	1	2	2	0	1	0	0	0	0	0	0	2	1	1	0	0	0	0	2	0	1	0	1	2	2	1	1	1	0	0	2	1	0	0	2	0	0	2	0	1	1	0	0	2
105	0	2	0	0	0	0	0	0	2	2	0	0	0	0	0	0	2	2	1	0	0	0	0	2	0	2	0	2	2	2	2	0	1	1	0	2	0	0	0	2	0	0	1	0	1	0	0	2	0
106	1	1	2	1	0	0	1	1	1	1	0	0	2	0	0	1	2	2	1	1	1	0	0	2	1	1	1	2	2	2	0	1	2	0	0	0	1	0	0	1	1	0	0	0	0	1	0	1	1
107	0	0	2	0	0	0	1	1	1	1	1	0	1	0	1	0	0	0	1	1	1	0	2	0	0	1	0	1	2	2	0	1	2	0	0	1	1	0	0	0	0	0	0	0	1	1	1	0	2
108	0	1	2	1	0	0	1	0	1	1	0	0	0	0	0	0	1	1	1	1	0	0	0	2	1	1	0	2	2	2	1	2	1	0	0	1	0	0	0	1	0	0	0	0	1	1	0	2	0
109	1	2	0	0	0	0	1	2	0	1	0	0	0	0	0	0	0	0	0	0	0	0	0	2	0	0	0	1	2	2	0	2	1	0	0	1	1	0	0	1	0	0	0	0	0	0	1	1	1
110	1	1	2	0	0	0	0	0	2	2	0	0	0	0	0	0	2	1	1	0	0	0	0	2	0	0	0	0	1	1	1	1	2	0	0	1	0	0	0	2	0	0	0	0	0	1	0	1	1
111	1	1	0	1	0	0	2	2	0	1	1	0	0	0	0	0	2	2	1	1	1	1	1	1	1	1	1	2	2	2	0	0	1	0	0	1	1	0	0	1	0	1	0	0	1	1	0	2	0
112	0	0	2	1	1	1	1	1	2	2	0	1	2	0	1	0	0	0	1	0	0	1	0	2	0	0	0	2	2	1	0	2	1	0	0	1	1	0	0	1	0	0	1	0	0	0	0	1	0
113	1	1	1	0	0	0	0	1	1	1	0	1	2	0	2	0	1	0	1	0	0	0	0	2	0	1	1	2	2	2	0	1	1	0	0	1	0	0	0	1	0	0	1	0	0	0	0	0	0
114	1	1	1	0	0	0	2	2	0	1	0	0	0	0	0	0	2	1	2	0	0	1	1	1	1	1	1	2	1	1	1	0	0	0	0	1	1	0	0	2	1	0	0	0	0	0	0	2	0
115	0	1	2	1	0	0	1	2	1	1	0	0	1	1	0	0	1	0	1	1	1	0	0	2	0	0	0	1	2	2	0	0	1	0	0	2	0	0	0	2	0	0	0	0	0	0	0	1	1
116	0	0	2	1	0	0	1	1	1	1	1	0	1	0	0	1	1	1	0	2	2	0	0	2	0	2	0	2	2	1	2	0	0	0	0	2	2	0	1	0	0	0	0	1	0	0	0	2	1
117	1	0	2	0	0	0	1	1	1	1	1	0	1	0	0	0	1	0	1	1	1	0	0	2	0	2	0	2	2	2	2	2	1	0	1	2	1	0	0	1	0	0	1	0	2	2	0	2	0
118	0	1	1	1	0	0	1	1	1	1	0	1	1	0	1	0	1	1	0	1	1	1	1	1	1	1	0	2	2	2	1	0	1	1	0	2	1	1	0	1	0	0	0	0	0	1	0	2	0
119	0	2	1	1	0	0	1	1	1	2	0	0	0	0	0	0	0	0	1	0	0	0	0	2	1	0	0	1	2	2	1	2	2	0	0	0	2	0	1	0	0	0	1	0	1	1	0	2	0
120	0	1	2	1	0	0	1	2	0	1	0	1	1	0	1	0	0	0	2	1	1	1	0	2	0	1	0	2	2	2	0	0	1	0	0	1	1	0	1	1	0	0	0	0	0	0	1	0	2
121	1	1	1	1	1	1	2	2	1	1	0	0	0	0	0	0	2	2	1	0	0	0	0	2	0	0	0	2	2	2	0	2	1	0	0	1	2	0	0	1	1	0	1	0	0	0	2	0	2
122	1	2	1	0	0	0	0	0	2	2	0	1	2	0	2	0	1	1	1	1	1	0	0	2	2	1	0	1	2	2	1	0	1	0	0	1	2	0	0	0	1	0	2	0	1	1	0	1	0
123	1	0	2	0	0	0	1	1	1	1	0	1	2	1	1	0	2	2	1	1	1	0	2	0	0	1	0	1	2	2	1	0	0	1	2	2	1	0	0	2	1	0	0	0	0	0	0	0	2
124	1	1	1	0	1	1	1	1	0	1	0	1	1	0	1	0	2	2	2	0	0	0	0	2	1	0	0	2	1	1	1	1	2	0	1	1	0	1	0	1	0	0	0	0	0	0	1	0	1
125	1	0	2	1	0	0	0	0	2	2	0	0	0	0	0	0	1	1	1	0	1	0	0	2	0	1	0	2	0	0	2	1	1	0	0	1	2	0	0	1	0	0	0	0	0	1	0	2	0
126	0	0	2	0	1	1	1	1	1	1	1	0	0	0	0	0	1	0	1	1	1	1	0	2	0	1	0	1	2	2	1	1	1	2	0	2	1	0	0	1	0	1	0	1	1	0	1	1	1
127	0	1	1	0	0	0	1	2	1	1	0	0	1	0	0	1	0	0	1	1	1	1	0	2	0	0	0	2	2	1	1	0	2	1	0	1	1	0	0	2	0	1	0	0	0	1	0	0	2
128	0	1	1	0	0	0	1	1	1	1	0	1	1	1	0	0	2	1	1	1	1	1	1	1	0	0	0	2	2	2	0	1	2	0	0	2	2	0	0	0	0	0	0	0	2	1	0	2	1
129	0	2	2	1	0	0	2	2	0	0	1	1	1	0	1	0	1	1	1	0	0	0	2	0	0	0	0	2	2	2	0	0	1	0	0	2	1	0	0	1	0	0	1	0	1	1	0	0	2
130	1	1	1	1	0	0	1	2	0	0	1	0	1	0	0	1	2	1	2	0	0	0	0	2	0	1	0	1	2	2	1	1	1	0	0	2	1	0	0	1	0	0	1	0	1	0	0	1	1
131	1	1	2	0	0	0	1	2	0	0	1	0	1	0	0	1	1	1	0	1	1	0	0	2	1	1	0	2	2	2	0	1	2	0	0	0	2	0	1	0	0	2	0	0	1	0	0	2	0
132	0	1	1	0	0	0	0	0	2	2	0	0	0	0	0	0	0	0	1	1	1	0	0	2	0	0	0	1	2	2	1	2	2	0	0	1	2	0	0	0	1	0	0	1	0	0	0	1	1
133	1	0	2	0	0	0	2	2	0	0	2	1	1	0	1	0	1	1	0	0	0	1	0	2	0	1	0	1	2	2	1	0	1	0	0	2	0	0	0	2	0	0	0	0	0	0	0	2	0
134	1	2	1	0	0	0	2	2	0	2	0	0	2	0	1	1	0	0	0	1	1	1	0	2	0	0	0	1	2	2	1	1	1	1	0	1	1	0	1	1	0	0	0	0	0	0	0	0	2
135	0	1	1	1	1	1	2	2	1	1	1	0	1	0	0	1	0	0	2	1	1	1	1	1	1	1	0	1	1	1	0	2	1	0	0	1	1	0	0	1	0	0	0	0	0	0	0	1	0
136	0	0	2	1	0	0	1	1	1	2	0	1	1	0	0	0	1	0	1	1	0	1	0	2	0	0	0	2	2	2	1	1	2	0	0	1	0	0	0	2	0	1	0	0	1	0	0	1	1
137	1	1	1	1	0	0	2	2	1	1	0	1	1	0	1	0	1	1	1	1	1	0	1	1	1	1	0	1	2	2	0	0	0	0	0	1	1	0	0	2	0	0	0	0	0	0	0	2	1
138	1	0	2	1	1	1	1	1	1	1	1	1	2	0	2	0	1	1	1	1	0	1	1	1	1	1	0	2	1	1	1	0	1	1	2	2	2	0	0	0	0	0	0	0	0	0	1	0	2
139	1	0	2	1	0	0	1	1	1	2	0	0	0	0	0	0	0	0	0	1	0	1	1	1	1	2	0	2	1	1	1	0	0	0	0	2	1	0	0	1	0	0	0	0	0	1	0	1	1
140	0	1	2	0	1	1	1	1	1	1	0	1	0	0	0	0	0	0	1	1	1	1	2	0	1	1	0	1	2	2	1	2	1	0	0	1	0	0	0	1	0	0	0	0	0	0	0	0	2
141	1	1	1	1	0	0	2	2	1	1	1	0	1	0	0	0	2	2	0	2	0	0	0	2	0	1	0	2	2	2	1	1	1	1	0	2	2	0	0	1	1	0	0	0	0	0	0	1	1
142	1	1	2	1	0	0	2	2	0	1	0	1	1	0	1	0	1	0	1	1	1	0	0	2	0	1	0	2	2	2	0	0	0	0	0	2	1	0	0	1	0	0	0	0	1	1	0	2	0
143	0	2	1	1	0	0	2	2	0	1	0	0	0	0	0	0	1	0	2	1	1	0	0	2	0	0	0	2	2	2	0	0	2	0	0	0	1	0	0	1	0	2	0	0	1	0	0	2	1
144	1	2	0	1	0	0	1	1	2	2	0	1	1	0	1	0	1	1	1	1	1	0	1	1	1	1	0	2	2	2	0	0	2	0	0	0	0	0	0	2	0	0	1	0	1	0	1	0	2
145	0	1	1	1	0	0	2	2	0	1	0	1	1	0	1	0	1	1	1	0	0	0	0	2	0	1	0	2	2	1	1	1	1	0	0	2	0	0	0	1	0	0	1	0	1	1	0	1	2
146	1	1	2	1	0	0	1	1	0	0	1	0	1	0	0	0	2	1	2	0	0	0	0	2	0	0	0	2	1	2	2	1	1	2	0	2	2	0	0	2	1	0	0	1	0	0	0	2	0
147	1	2	1	1	0	0	2	2	0	0	0	0	0	0	0	0	2	1	2	0	0	1	0	2	0	2	0	0	1	2	1	0	1	1	0	1	2	1	0	1	0	0	0	0	0	1	0	1	2
148	1	1	1	1	0	0	1	1	2	2	0	0	1	0	0	1	2	0	1	0	0	0	0	2	0	1	0	2	1	1	1	0	1	0	0	1	2	0	0	1	0	1	0	0	0	2	0	0	1
149	0	2	0	1	0	0	2	2	0	0	0	0	0	0	0	0	1	1	2	0	0	0	1	1	0	1	0	2	2	2	0	0	0	2	2	2	2	0	0	0	0	0	1	0	1	2	0	0	1
150	1	1	1	1	0	0	1	1	1	1	0	1	1	0	1	0	2	2	1	1	1	0	0	2	0	0	0	2	2	2	1	1	0	1	0	1	2	0	0	1	0	0	1	0	1	0	0	1	1
151	1	2	0	0	0	0	0	1	1	1	0	0	1	0	0	1	1	1	2	0	0	0	0	2	0	1	0	2	2	2	0	0	0	1	1	1	2	0	0	1	0	0	0	1	0	1	0	2	0
152	0	1	1	1	0	0	0	1	1	1	0	1	1	0	1	0	2	2	1	1	1	0	0	2	0	0	0	1	2	2	0	0	1	1	0	1	0	0	0	2	0	0	1	0	0	0	0	1	1
153	1	2	1	1	0	0	1	2	0	0	0	1	2	0	2	0	0	1	2	0	0	0	1	1	1	1	0	2	2	2	1	1	0	0	0	1	2	1	1	2	1	0	0	0	0	1	0	1	1
154	0	2	0	0	0	0	0	1	1	1	0	1	1	0	1	0	1	1	2	1	0	0	0	2	0	0	0	2	2	2	2	1	1	0	0	2	2	0	0	0	0	0	1	0	1	1	0	1	1
155	1	1	2	1	0	0	0	1	1	1	0	0	0	0	0	0	1	0	2	1	1	0	0	2	1	0	0	2	2	1	0	0	2	0	0	1	1	0	0	1	0	0	1	0	1	1	0	2	0
156	0	1	1	1	0	0	2	2	0	0	1	0	1	0	0	0	1	0	1	1	1	0	0	2	0	1	0	1	2	2	0	0	0	0	0	1	1	0	0	1	0	0	1	0	1	1	0	1	1
157	0	2	1	0	0	0	2	2	0	2	0	1	1	0	1	0	0	0	2	0	0	0	0	2	0	0	0	1	1	1	1	1	1	1	0	1	0	0	0	1	0	0	0	0	0	0	0	2	0
158	1	1	2	1	0	0	0	0	2	2	0	0	0	0	0	0	1	0	2	0	0	0	0	2	0	2	0	1	2	1	1	0	2	1	0	1	2	1	0	1	0	0	1	0	1	0	0	2	0
159	1	0	2	1	1	1	1	1	1	1	0	0	0	0	0	0	1	1	1	1	0	0	0	2	0	1	0	2	2	2	2	0	2	1	0	1	2	1	0	1	0	0	0	0	0	0	0	1	1
160	1	2	0	0	0	0	1	2	0	1	0	0	1	0	0	1	1	0	1	1	1	0	0	2	0	2	0	0	1	2	1	1	2	0	0	1	1	0	0	1	0	1	0	0	1	0	0	0	1
161	1	1	1	0	0	0	1	2	0	0	0	0	0	0	0	0	2	1	2	1	1	1	0	2	0	0	0	1	2	2	1	0	1	0	0	1	2	0	0	0	0	0	1	0	1	0	0	2	0
162	1	1	1	1	1	1	1	1	0	1	0	1	2	0	1	1	1	1	1	0	0	0	0	2	0	1	0	1	2	2	0	0	1	2	0	1	2	1	1	0	0	0	1	0	1	1	0	1	1
163	1	2	1	0	0	0	0	0	2	2	0	2	2	0	2	0	2	1	2	0	0	1	0	2	0	1	0	1	1	1	1	2	1	1	1	2	2	0	0	1	0	0	0	0	0	1	0	0	0
164	0	1	1	0	0	0	2	2	0	1	0	0	0	0	0	0	0	0	2	1	1	1	0	2	1	1	0	1	2	2	0	1	2	0	0	0	2	0	0	1	1	0	0	0	0	0	0	1	1
165	1	1	2	1	0	0	2	2	0	0	1	1	1	1	0	0	0	0	1	1	1	0	0	2	1	0	0	2	2	2	1	0	1	0	0	1	2	0	0	0	1	0	0	0	0	0	0	0	2
166	0	0	2	0	1	1	0	2	0	0	1	0	1	0	2	0	0	0	1	1	1	1	0	2	0	1	0	1	2	2	0	0	2	0	0	0	0	0	0	1	1	0	0	0	0	2	0	1	0
167	1	1	1	0	0	0	2	2	1	1	0	1	2	0	1	1	1	1	1	1	1	0	0	2	0	2	0	2	2	2	1	2	1	0	0	0	1	0	1	1	0	0	0	0	0	0	0	1	1
168	1	1	0	0	0	0	1	2	0	0	0	0	2	0	2	0	0	0	0	1	1	0	0	2	1	1	0	2	2	2	1	0	1	0	0	1	1	0	0	1	0	1	0	1	1	0	0	1	1
169	1	1	1	0	0	0	2	2	0	1	1	0	1	0	0	1	1	1	0	1	1	0	0	2	0	1	0	2	2	2	1	0	1	1	0	0	2	1	1	2	2	0	1	0	0	0	0	2	0
170	0	1	1	1	0	0	2	2	0	1	0	0	0	0	0	0	0	0	0	1	1	0	0	2	0	1	0	2	2	2	1	0	0	2	1	1	2	0	0	0	0	1	0	0	0	1	0	2	0
171	1	2	1	2	0	0	2	2	1	1	0	1	1	0	1	0	1	1	1	1	0	0	0	2	0	0	1	1	1	1	1	0	2	0	0	0	0	0	0	1	0	0	1	1	1	2	0	1	1
172	1	2	1	0	0	0	0	0	2	2	0	1	1	1	0	0	2	0	2	1	0	1	2	0	1	1	0	2	2	2	0	2	2	0	1	2	2	1	0	0	0	1	0	0	1	0	0	2	0
173	1	2	1	1	0	0	2	2	0	0	0	0	0	0	0	0	1	1	2	1	0	0	0	2	0	0	0	2	2	2	0	1	1	2	0	2	2	1	0	1	0	0	1	0	1	0	0	0	2
174	1	0	2	0	1	1	2	2	1	1	1	0	0	0	0	0	1	0	1	1	0	1	1	1	1	1	0	2	2	2	1	0	1	1	1	2	2	1	0	0	0	0	1	0	1	1	0	1	1
175	0	2	1	0	0	0	1	2	1	1	0	0	1	0	1	0	2	1	1	0	0	0	0	2	0	0	0	2	1	1	2	1	0	0	0	2	2	1	1	1	1	0	0	0	0	0	0	1	1
176	1	0	2	1	0	0	2	2	0	0	1	1	0	0	0	0	1	0	1	0	0	1	0	2	0	0	0	1	2	2	1	2	1	0	0	1	0	0	0	1	0	0	0	0	1	0	0	1	1
177	1	1	1	0	0	0	1	2	0	0	1	0	1	0	1	0	1	0	1	0	0	0	0	2	0	1	0	2	1	2	1	0	0	1	0	2	2	0	0	1	1	0	0	0	0	0	0	2	0
178	1	0	2	0	0	0	1	1	1	1	0	0	1	0	0	1	1	1	1	0	0	0	0	2	0	0	0	0	2	2	0	0	1	1	0	2	1	0	0	1	0	1	0	0	1	0	0	1	1
179	1	0	2	0	1	1	1	1	1	1	1	0	0	0	0	0	1	1	1	0	1	1	1	1	0	1	0	2	2	2	1	0	1	0	0	2	1	1	1	0	0	0	1	0	1	1	0	1	1
180	1	1	1	1	0	0	2	2	0	0	1	1	1	0	1	0	2	2	1	1	1	0	0	2	2	1	0	1	2	2	1	1	1	0	0	2	1	0	0	2	1	0	0	1	0	1	1	1	2
181	1	1	1	0	1	2	1	1	1	2	0	0	1	0	0	1	1	0	2	0	0	1	0	2	0	0	0	1	1	1	1	0	1	1	1	2	0	0	0	2	0	0	1	0	1	0	0	2	1
182	0	2	1	0	0	0	0	1	2	2	0	0	0	0	0	0	1	1	1	0	0	1	0	2	0	2	0	2	1	1	1	1	2	0	0	1	1	0	0	1	0	0	1	0	1	1	0	1	1
183	1	0	2	1	0	0	2	2	1	1	1	0	1	0	1	0	2	1	2	0	0	0	0	2	1	0	0	2	2	1	2	1	1	0	0	1	2	0	1	0	0	1	0	0	1	0	0	2	0
184	0	1	1	1	1	1	1	1	1	1	1	0	0	0	0	0	1	0	1	0	0	0	0	2	0	2	0	1	2	2	0	1	1	1	0	0	2	0	0	1	1	1	0	0	0	0	0	1	0
185	0	1	2	1	0	0	1	2	0	1	0	1	1	0	1	0	1	1	1	1	1	0	0	2	0	1	0	1	2	2	0	1	1	0	0	1	1	0	1	1	0	0	1	0	1	1	0	2	1
186	0	1	2	1	1	1	2	2	0	1	0	0	1	0	0	1	1	1	1	1	1	1	1	1	0	0	0	2	1	1	1	0	0	1	0	1	2	0	0	1	0	0	0	0	1	0	0	1	1
187	1	2	1	0	0	0	1	2	0	0	0	0	0	0	0	0	2	0	2	0	0	0	1	1	1	0	0	2	2	2	0	1	1	1	1	1	1	0	0	1	0	0	0	1	1	0	0	2	0
188	1	1	1	0	0	0	2	2	0	0	0	0	0	0	0	0	1	1	0	1	1	1	0	2	0	0	0	2	2	2	1	0	0	1	1	2	2	0	0	1	0	1	0	0	1	0	0	2	0
189	0	1	1	1	0	0	1	2	0	0	1	1	2	0	2	0	0	0	2	0	0	1	0	2	0	0	0	2	2	2	2	1	1	0	0	2	2	0	0	0	1	0	0	0	0	0	0	2	0
190	1	1	1	1	0	0	2	2	0	0	0	0	1	0	0	1	1	1	1	1	0	0	0	2	0	1	0	2	2	1	0	0	1	0	0	1	2	1	1	1	1	0	2	0	1	1	0	1	1
191	1	0	2	0	1	1	2	2	0	1	0	0	1	0	1	0	2	2	0	2	2	0	1	1	1	1	0	2	2	1	1	0	0	1	1	2	2	0	0	1	0	0	0	0	0	1	0	1	1
192	1	2	0	0	0	0	1	1	1	1	0	1	0	0	0	0	0	1	2	0	0	1	1	1	1	1	0	1	2	2	0	1	2	0	1	1	0	0	0	1	1	1	0	0	0	2	0	2	0
193	1	2	1	2	0	0	0	1	1	1	0	0	0	0	0	0	2	2	1	1	1	1	1	1	1	1	0	1	2	2	0	0	1	2	2	2	2	0	0	1	0	0	0	0	0	0	0	1	1
194	1	2	1	1	0	0	1	1	0	0	1	0	1	0	0	0	0	0	2	0	0	0	0	2	0	1	0	2	2	2	1	0	1	0	0	1	1	0	0	2	0	0	0	0	0	0	0	1	0
195	0	2	1	1	0	0	1	2	0	0	0	1	1	0	1	0	0	0	0	1	0	0	1	1	0	0	0	2	2	2	1	2	2	1	1	2	1	1	0	0	0	0	0	0	0	0	0	2	1
196	1	2	1	1	0	0	1	1	1	1	1	0	0	0	0	0	1	0	1	0	0	1	1	1	1	1	0	0	2	2	0	1	1	0	0	1	1	0	0	2	0	0	1	0	1	1	0	1	1
197	1	1	0	0	0	0	0	0	2	2	0	2	2	0	2	0	0	0	2	1	1	1	0	2	0	0	0	2	1	1	1	1	1	1	0	0	2	0	0	0	0	0	0	0	0	0	0	1	1
198	1	1	1	0	0	0	2	2	1	1	0	2	1	0	1	0	2	1	1	0	0	1	0	2	0	0	0	0	2	1	0	0	2	0	0	2	2	1	1	1	1	0	0	0	0	0	0	1	0
199	1	1	1	0	0	0	1	1	1	1	0	1	1	0	1	0	0	0	1	0	0	1	1	1	1	0	0	1	1	1	1	0	1	1	1	1	1	0	0	1	0	0	0	2	0	2	0	1	2
200	1	0	2	1	0	0	1	2	0	1	0	1	1	0	1	0	0	0	2	0	0	0	0	2	0	1	0	2	2	2	0	0	1	1	1	1	1	0	0	1	0	0	0	0	0	0	0	1	1
201	1	1	2	1	0	0	1	1	1	2	0	1	2	0	1	0	1	1	2	0	0	0	1	1	0	1	0	2	2	2	0	2	2	0	1	2	1	1	0	0	0	0	1	0	1	1	1	1	1
202	0	1	1	0	1	1	1	1	1	1	0	0	0	0	0	0	2	0	2	0	0	0	0	2	1	0	0	2	1	1	1	1	1	0	0	2	2	0	0	1	1	0	0	0	1	1	0	1	1
203	1	1	1	0	1	1	1	1	1	1	1	1	2	0	1	0	1	1	0	1	1	1	0	2	0	1	0	2	1	1	2	1	1	0	0	1	2	0	1	1	0	2	0	0	0	0	0	1	1
204	1	1	1	1	0	0	1	1	1	1	0	0	0	0	0	0	0	0	1	0	0	1	0	2	0	1	0	2	1	1	2	1	2	0	0	1	2	0	0	0	1	0	0	0	1	1	1	2	1
205	1	2	2	1	0	0	0	1	0	0	1	1	1	0	1	0	1	1	1	0	0	0	1	1	1	1	0	2	2	2	0	1	1	0	0	1	1	0	0	2	0	0	0	0	0	2	0	1	1
206	1	1	1	0	1	1	1	2	0	0	0	1	2	0	1	0	1	2	1	1	1	0	0	2	1	0	0	1	1	1	1	0	1	2	2	2	0	0	0	2	0	1	0	0	1	1	0	0	1
207	0	0	2	0	0	0	1	2	0	0	0	1	1	0	0	0	1	0	2	0	0	0	0	2	0	2	0	2	2	2	0	0	2	0	0	2	1	0	0	2	0	0	2	0	1	1	0	2	0
208	1	2	0	0	0	0	1	1	1	1	0	1	2	0	1	0	2	2	1	1	1	1	1	1	1	2	0	1	2	2	0	0	1	0	0	1	2	0	0	0	1	0	0	1	0	1	1	1	2
209	0	2	0	0	0	0	0	0	1	1	0	0	0	0	0	0	1	1	2	0	0	1	0	2	0	0	1	2	2	2	0	1	0	1	1	2	1	1	0	1	0	2	0	0	0	1	0	1	0
210	1	2	0	0	0	0	0	0	2	2	0	1	1	0	1	0	0	0	0	1	1	0	0	2	0	1	0	2	0	0	2	1	1	1	0	0	2	0	0	0	0	0	0	0	0	0	0	2	0
211	1	1	1	0	0	0	1	1	1	1	1	0	1	0	1	0	0	0	1	1	1	1	1	1	1	0	0	1	1	1	2	0	0	1	1	2	0	0	0	2	0	0	0	0	0	0	0	2	0
212	0	0	2	0	1	1	1	1	1	1	1	0	0	0	0	0	1	1	1	0	0	0	0	2	0	2	0	1	1	1	1	2	2	0	0	2	2	1	0	1	0	0	0	0	0	0	0	1	1
213	1	2	0	1	0	0	2	2	0	0	2	0	1	0	0	0	1	1	0	1	1	0	0	2	1	2	0	2	2	2	1	0	1	1	0	2	2	0	0	2	0	1	0	0	0	0	0	1	1
214	1	2	1	1	0	0	2	2	1	1	0	1	1	0	1	0	1	0	1	0	0	1	0	2	0	0	0	2	2	2	1	0	1	0	0	1	1	1	0	1	0	0	0	0	1	0	0	1	1
215	0	2	2	1	0	0	1	1	1	1	1	0	0	0	0	0	1	2	2	0	0	0	0	2	0	0	0	2	2	2	0	0	0	0	0	2	1	0	0	2	0	0	0	1	0	0	0	1	2
216	1	0	2	1	0	0	1	2	0	1	0	0	0	0	0	0	2	1	2	0	0	1	0	2	0	1	0	0	2	2	0	2	1	0	0	1	2	0	0	0	0	0	1	0	1	1	0	1	0
217	0	2	1	0	0	0	0	0	2	2	0	2	2	1	1	0	1	0	2	0	0	1	0	2	1	0	0	1	2	2	0	1	1	0	0	2	0	1	0	1	0	0	2	0	1	1	0	1	1
218	1	1	2	1	0	0	1	1	1	1	1	1	1	0	0	0	1	0	1	0	0	0	0	2	0	1	0	1	2	2	1	1	1	2	0	1	2	0	0	1	0	0	1	0	1	0	0	0	0
219	0	1	0	1	0	0	1	1	0	0	1	0	1	0	1	0	2	0	1	1	1	1	0	2	0	1	0	2	2	2	1	0	0	0	0	2	2	1	0	0	0	0	0	0	0	0	1	0	2
220	1	2	0	0	0	0	1	2	0	1	0	1	2	1	0	0	1	1	1	1	1	0	0	2	0	1	0	1	2	2	1	1	1	1	1	2	0	0	0	2	0	0	0	1	0	0	0	2	0
221	1	1	1	1	0	0	0	1	0	0	0	0	1	0	0	1	1	0	1	0	0	1	1	2	0	0	0	2	2	2	0	1	2	0	1	1	0	0	0	2	0	1	1	0	1	1	0	0	2
222	1	2	0	0	0	0	1	2	0	1	0	0	1	1	0	0	2	2	1	1	0	0	0	2	0	1	1	2	2	2	0	0	0	1	1	2	2	1	0	1	0	0	1	0	1	1	0	1	1
223	0	0	2	0	1	1	1	2	0	0	1	0	2	0	2	0	1	1	1	0	0	1	0	2	1	1	0	2	2	2	0	1	1	0	0	2	2	0	1	0	0	0	0	0	1	1	0	1	1
224	0	2	0	0	0	0	2	2	0	0	0	0	1	0	0	1	1	1	0	2	2	0	0	2	0	0	0	2	2	2	0	0	1	0	0	2	1	0	0	0	0	1	0	0	1	1	0	1	1
225	1	1	2	0	0	0	2	2	1	1	0	1	2	0	2	0	2	2	1	1	0	0	1	1	0	0	1	2	2	1	0	1	1	0	0	1	1	0	0	1	0	0	0	0	0	0	1	0	1
226	1	0	2	0	1	1	0	1	1	1	0	1	1	0	1	0	1	0	1	0	0	0	0	2	0	1	0	1	1	0	1	0	1	2	0	1	2	1	0	1	0	0	0	0	0	0	0	2	1
227	1	2	0	1	0	0	0	0	2	2	0	0	0	0	0	0	1	1	0	1	1	1	0	2	0	0	0	2	2	2	1	1	1	0	0	2	0	0	0	2	0	0	0	0	0	0	0	0	1
228	0	1	1	1	0	0	2	2	0	1	0	1	2	0	1	0	1	1	0	0	0	1	0	2	0	2	0	1	2	2	1	0	0	1	0	2	1	0	0	2	0	0	0	0	1	1	0	1	0
229	1	1	1	1	0	1	1	1	1	1	1	0	0	0	0	0	1	1	1	0	0	1	0	2	0	2	0	2	1	1	2	2	2	0	0	0	1	1	1	0	0	1	0	0	1	1	0	2	1
230	1	1	1	1	1	1	0	0	2	2	0	0	0	0	0	0	1	1	0	1	1	1	0	2	0	1	0	2	2	1	0	0	0	0	0	1	1	0	0	2	0	0	0	0	0	1	0	1	1
231	1	1	0	0	0	0	1	1	1	2	0	0	0	0	0	0	2	0	1	0	0	0	0	2	0	1	0	2	1	1	1	0	1	0	0	2	2	1	0	0	0	0	1	0	0	0	0	2	0
232	0	1	2	1	0	0	1	2	0	0	1	1	1	0	1	0	2	1	2	0	0	1	0	2	0	0	0	2	1	1	1	1	1	1	2	2	1	0	1	1	0	1	0	0	0	0	0	1	1
233	0	1	2	1	0	0	1	2	0	1	0	0	1	0	0	0	1	1	0	2	2	0	1	1	0	1	0	2	2	2	1	0	2	0	0	0	0	1	0	1	0	0	0	0	0	0	0	2	0
234	0	1	1	1	0	0	2	2	0	1	0	0	0	0	0	0	2	2	2	0	0	0	0	2	1	2	0	2	2	2	0	0	1	0	0	1	0	0	0	1	0	0	1	0	1	0	1	1	1
235	0	1	1	1	0	0	2	2	0	1	0	0	1	0	1	0	1	1	0	2	1	0	0	2	0	1	0	2	1	1	1	0	1	1	0	0	0	0	0	0	0	1	0	1	1	0	0	1	1
236	1	1	2	1	0	0	1	2	0	0	1	2	1	0	1	0	1	1	1	1	1	1	1	1	1	2	0	2	2	2	1	2	1	0	0	1	1	0	0	0	1	0	1	0	1	2	0	0	2
237	0	1	1	0	0	0	1	1	1	1	1	0	0	0	0	0	1	0	1	2	1	0	0	2	0	0	0	2	2	2	1	0	0	1	1	1	2	0	0	0	0	0	1	0	1	1	0	1	1
238	0	1	1	0	0	0	1	1	1	1	1	0	1	0	1	0	2	0	2	1	1	1	1	1	0	0	0	2	1	1	2	1	2	0	0	2	2	0	1	0	0	0	0	0	0	0	0	2	1
239	0	2	1	0	0	0	0	1	1	1	0	0	1	0	0	1	0	0	0	1	1	0	0	2	0	1	0	1	2	2	0	1	1	1	0	0	0	0	0	1	0	0	1	0	0	0	0	0	1
240	1	1	1	0	0	0	1	2	0	1	0	1	1	0	1	0	0	0	1	1	1	0	1	1	1	2	0	2	2	2	0	0	0	0	0	1	1	1	0	0	0	1	0	0	1	0	0	2	1
241	0	1	2	0	1	1	0	0	2	2	0	1	1	0	1	0	0	0	1	2	1	1	0	2	1	0	0	1	1	1	1	1	2	0	0	1	1	1	0	0	0	0	0	0	0	0	0	1	1
242	1	1	2	1	0	0	0	1	1	1	0	1	1	0	1	0	0	0	1	1	1	1	0	2	0	0	0	2	1	1	1	0	0	0	1	2	1	0	0	1	0	0	0	0	0	0	0	2	0
243	1	0	2	0	1	1	0	0	2	2	0	0	0	0	0	0	1	2	2	0	0	0	0	2	0	0	0	1	2	2	1	0	0	2	1	1	2	1	0	0	0	0	0	0	0	0	0	0	2
244	0	2	0	0	0	0	2	2	1	1	1	1	2	0	2	0	2	0	1	0	0	0	0	2	0	1	1	2	2	2	0	2	1	0	0	1	2	0	1	1	1	0	2	0	1	1	0	0	2
245	0	2	0	1	0	0	1	1	1	1	0	0	0	0	0	0	0	0	1	0	0	0	1	1	1	2	0	2	1	1	1	0	0	2	2	2	1	1	0	0	0	0	1	0	1	2	0	1	1
246	0	2	1	0	0	0	1	2	0	0	0	1	2	0	2	0	1	0	1	0	0	1	0	2	1	0	0	2	2	2	1	1	2	0	1	2	2	0	0	1	0	0	0	0	0	0	0	2	0
247	1	1	1	1	0	0	2	2	0	0	1	1	1	0	1	0	2	1	2	0	0	1	1	1	1	1	0	1	2	2	0	0	0	0	1	2	2	1	0	0	0	0	0	0	0	1	0	2	0
248	1	1	2	1	0	0	2	2	0	0	0	0	1	0	1	0	1	1	1	0	0	0	0	2	0	1	1	2	2	2	0	1	0	0	0	2	2	0	0	1	0	0	0	0	0	1	1	1	1
249	1	0	2	1	0	0	0	0	2	2	0	1	2	0	1	0	0	0	2	1	1	0	0	2	0	1	0	2	2	2	0	0	0	1	1	1	2	0	0	0	0	0	1	0	1	2	0	2	0
250	0	1	1	0	0	0	2	2	1	1	0	0	0	0	0	0	1	0	1	1	1	1	0	2	0	1	0	1	1	1	0	2	2	0	0	1	1	0	0	1	0	1	0	0	1	1	0	1	1
251	1	1	2	1	0	0	0	1	1	1	0	0	1	1	0	0	1	0	1	1	0	0	0	2	0	1	0	2	2	1	1	0	1	0	0	1	1	0	0	2	1	0	0	1	0	1	0	2	0
252	1	1	2	1	0	0	1	1	1	2	0	0	1	0	0	0	0	0	0	1	0	1	0	2	0	1	2	2	2	2	1	0	1	0	0	2	1	0	0	2	1	0	0	0	0	0	0	1	1
253	1	1	1	0	0	0	0	1	0	0	0	0	0	0	0	0	1	0	1	2	1	0	0	2	0	2	0	2	1	1	2	0	1	0	0	1	1	1	0	1	0	0	0	0	1	0	0	2	0
254	1	1	1	0	0	0	1	1	1	2	0	0	0	0	0	1	1	0	1	0	0	0	0	2	0	0	0	2	2	2	1	1	1	0	0	1	2	0	0	0	0	1	0	0	1	0	0	2	0
255	0	1	1	1	1	1	0	1	1	1	1	0	0	0	0	0	2	0	2	0	0	0	1	1	0	2	0	2	2	2	1	1	2	0	0	1	2	0	0	1	0	0	0	0	0	0	0	1	1
256	0	2	0	0	0	0	1	2	0	0	1	0	0	0	0	0	1	0	1	1	1	1	0	2	0	2	0	1	2	2	0	1	1	0	0	2	2	1	1	0	0	0	0	0	0	0	0	2	1
257	0	1	2	0	0	0	1	1	1	1	0	1	1	0	1	0	1	1	1	1	1	0	1	1	0	1	0	2	2	2	1	0	0	0	0	1	1	0	1	1	0	0	0	0	0	1	0	1	1
258	1	1	1	1	0	0	1	1	1	1	0	0	0	0	0	0	1	0	2	0	0	1	0	2	0	2	0	1	1	1	2	0	0	0	1	2	0	0	0	1	0	0	0	0	0	1	0	2	2
259	1	2	0	0	0	0	2	2	0	0	1	0	1	0	0	0	0	0	2	1	1	1	1	1	1	0	0	2	2	2	0	1	1	0	0	2	2	0	0	0	0	0	0	0	0	1	0	1	1
260	0	0	2	0	0	0	1	2	0	0	1	0	0	0	0	0	0	0	1	1	1	0	0	2	0	1	0	2	2	2	2	0	0	0	0	0	2	0	0	0	1	0	0	0	0	0	0	2	1
261	0	2	0	0	0	0	1	1	1	1	1	1	2	0	2	0	1	0	2	0	0	1	0	2	0	0	0	1	2	2	0	0	1	1	1	1	2	0	0	0	0	0	0	0	0	0	0	2	0
262	1	1	1	0	0	0	1	2	0	0	1	0	0	0	0	0	0	0	2	1	1	0	1	1	1	0	0	1	1	1	1	2	2	0	0	1	2	1	0	0	0	0	0	0	0	0	0	2	1
263	0	1	1	1	0	0	1	1	1	2	0	1	1	0	1	0	1	1	1	1	0	2	1	1	1	1	0	2	2	2	1	0	0	0	1	2	0	0	0	2	0	0	2	0	0	1	0	2	0
264	1	1	2	1	0	0	1	2	0	0	1	1	2	0	1	0	0	0	1	1	1	0	0	2	0	1	0	2	2	1	1	2	2	0	0	0	2	0	0	2	1	1	0	1	1	0	0	2	1
265	1	1	1	0	1	1	2	2	0	1	0	2	2	1	1	0	2	0	2	0	0	0	0	2	0	2	0	2	2	2	0	2	1	0	1	2	1	1	1	0	0	0	0	0	0	1	0	2	0
266	1	1	1	1	0	0	1	1	1	2	0	1	1	0	1	0	2	0	1	0	0	1	0	2	0	1	0	1	1	1	1	1	1	1	1	2	1	1	1	0	0	0	0	0	0	0	0	2	0
267	0	0	2	0	2	2	1	2	0	0	1	0	0	0	0	0	2	2	1	1	1	0	0	2	0	0	0	1	1	1	1	0	2	0	0	2	2	0	0	1	1	0	1	0	0	1	1	1	1
268	1	1	0	1	0	0	1	1	1	1	1	0	0	0	0	0	0	0	1	1	1	0	1	1	0	1	0	1	2	2	1	0	1	0	0	2	0	0	0	2	0	0	0	0	0	0	0	1	0
269	0	1	1	1	0	0	0	0	2	2	0	1	2	1	1	0	2	1	1	0	0	1	0	2	1	0	0	2	2	2	0	0	0	1	2	2	2	0	0	1	0	1	0	0	1	0	0	0	2
270	0	0	2	1	0	0	1	1	1	1	1	1	2	1	1	0	2	0	1	0	0	1	0	2	0	1	0	2	2	2	1	1	1	2	0	2	2	1	0	1	0	0	1	0	1	0	0	2	0
271	1	1	1	0	0	0	1	1	0	0	1	1	2	0	2	0	1	1	1	0	0	1	0	2	1	0	0	2	2	2	1	1	0	0	0	2	1	0	0	2	0	0	0	0	0	1	0	2	0
272	1	1	0	0	0	0	0	1	0	0	0	0	0	0	0	0	2	1	1	0	0	1	0	2	0	1	0	1	2	2	1	1	0	0	0	1	1	1	0	1	0	0	0	1	1	1	0	1	1
273	1	0	2	0	0	0	0	0	1	1	0	0	0	0	0	0	2	2	1	1	1	0	0	2	0	2	0	2	2	2	2	0	0	0	0	0	2	0	0	0	0	1	0	0	0	1	0	0	1
274	0	0	1	0	0	0	0	1	1	1	0	1	2	0	2	0	2	2	1	1	1	1	0	2	0	0	0	2	1	1	1	0	1	1	0	1	1	0	0	2	0	0	0	0	0	1	0	1	1
275	1	2	0	0	0	0	1	2	0	0	0	0	1	0	0	0	0	0	1	1	1	0	0	2	0	1	0	2	2	2	0	0	1	0	0	1	0	1	0	1	0	0	0	0	0	0	0	2	0
276	1	1	2	1	0	0	2	2	0	0	0	0	1	0	0	1	1	1	0	1	1	0	0	2	0	1	0	1	2	2	0	0	1	0	0	2	2	0	0	0	0	0	0	0	0	0	0	0	2
277	1	2	0	0	0	0	1	2	0	0	0	1	2	0	1	0	0	0	0	1	1	2	0	2	0	0	0	2	2	2	0	1	1	1	0	0	1	0	0	1	0	1	1	0	1	1	0	2	0
278	0	1	2	0	1	1	1	1	1	1	1	0	1	0	0	0	1	1	1	1	0	0	0	2	0	1	0	2	1	1	1	1	1	2	1	1	2	2	0	0	0	0	0	0	1	0	0	1	1
279	1	0	2	0	1	1	0	1	0	0	0	0	0	0	0	0	1	1	2	0	0	0	0	2	0	2	0	2	1	1	2	1	1	1	1	2	2	1	0	1	0	0	0	0	0	1	1	1	1
280	0	1	0	0	0	0	0	1	0	0	0	1	2	0	1	1	1	1	0	2	2	1	0	2	0	0	0	1	1	1	0	1	1	0	0	2	2	0	0	2	1	0	0	0	0	0	0	1	1
281	1	1	1	0	0	0	2	2	0	0	0	0	0	0	0	0	1	1	1	0	0	1	0	2	0	2	0	2	2	1	1	0	0	1	0	2	2	1	0	1	0	0	0	0	0	0	0	2	0
282	1	1	2	1	0	0	2	2	0	0	0	0	1	0	0	1	0	0	1	1	1	0	0	2	0	1	0	1	2	2	0	0	1	0	0	1	2	0	0	0	1	0	0	0	0	1	0	1	1
283	1	1	1	0	0	0	1	1	1	2	0	0	0	0	0	0	1	0	1	1	0	0	0	2	0	1	0	1	2	2	1	1	1	0	0	1	0	0	0	2	0	0	0	0	0	0	0	1	0
284	0	1	1	1	0	1	1	1	1	2	0	1	2	0	2	0	1	1	1	0	1	0	0	2	0	2	0	2	2	2	0	0	0	0	0	1	1	0	0	2	0	0	0	0	0	0	0	2	0
285	1	0	2	0	0	0	0	1	0	0	0	0	0	0	0	0	1	0	1	0	0	1	0	2	0	0	0	2	2	2	2	1	2	0	0	1	1	0	0	0	1	0	1	0	1	0	0	1	1
286	1	2	0	0	0	0	1	1	1	1	1	1	1	0	1	0	1	1	0	1	1	0	0	2	1	2	0	2	2	2	2	1	1	1	0	0	1	0	0	0	0	0	0	1	0	0	1	0	2
287	0	2	1	1	0	0	2	2	0	0	1	1	1	0	1	0	2	1	2	0	0	0	0	2	0	1	0	2	1	1	2	1	1	0	1	1	2	1	1	2	1	0	1	1	1	2	0	2	0
288	0	2	1	0	0	0	0	0	2	2	0	1	1	0	1	0	2	0	2	0	0	0	0	2	0	1	0	2	2	2	0	0	0	2	1	1	2	0	0	1	0	0	0	0	1	1	0	1	1
289	1	1	1	0	0	0	1	2	0	0	1	0	0	0	0	0	2	2	2	0	0	0	0	2	0	0	0	2	1	1	1	1	1	1	1	2	1	1	1	2	1	1	0	0	0	1	0	0	2
290	1	2	1	0	0	0	2	2	1	1	0	1	2	0	1	0	2	2	1	0	0	0	0	2	0	1	0	2	2	2	0	1	2	0	0	0	1	0	0	2	0	1	0	0	0	2	0	1	1
291	1	2	1	0	0	0	2	2	0	0	0	0	1	0	1	0	2	1	1	1	1	0	0	2	0	0	0	1	2	2	1	0	2	0	0	2	2	0	0	0	0	0	0	1	1	1	0	1	0
292	0	0	2	1	1	1	1	1	1	2	0	0	0	0	0	0	1	1	1	1	0	0	1	1	0	1	1	2	2	2	1	1	1	0	0	2	2	1	0	1	0	0	0	0	1	1	1	1	1
293	1	2	0	0	0	0	0	0	2	2	0	1	1	0	1	0	0	0	1	1	1	0	0	2	0	1	0	1	1	1	1	0	1	1	1	1	1	0	1	1	0	0	0	1	0	0	0	2	0
294	0	1	1	1	0	0	1	2	0	0	1	0	1	0	1	0	0	0	1	0	0	0	0	2	1	0	0	2	1	2	2	1	1	0	1	1	1	0	0	2	1	0	0	0	0	1	0	1	1
295	1	0	2	0	0	1	1	1	1	1	1	0	0	0	0	0	2	2	2	1	0	0	0	2	0	1	0	2	2	2	0	1	1	2	0	2	1	0	0	1	0	0	1	0	0	1	0	1	1
296	1	1	1	0	0	0	2	2	0	0	0	0	1	0	0	0	2	1	2	0	0	0	0	2	0	1	0	2	2	2	0	0	0	0	0	1	2	0	0	2	1	0	1	0	1	0	0	2	0
297	0	1	1	1	0	0	2	2	0	1	1	0	1	0	0	0	1	1	1	1	1	1	0	2	0	0	0	2	2	2	1	1	2	0	0	0	0	0	0	2	0	0	0	0	0	0	0	1	1
298	1	1	1	0	0	0	1	2	0	0	1	1	1	0	1	0	0	0	0	1	1	1	0	2	1	0	0	1	1	1	1	0	0	0	0	1	2	1	0	1	0	0	0	0	0	0	0	2	2
299	1	1	1	0	1	1	0	0	1	1	1	1	1	0	1	0	2	0	1	0	0	1	0	2	0	1	0	1	2	2	1	0	0	1	0	1	1	0	1	1	0	0	0	0	0	0	1	0	2
300	1	0	2	0	0	0	2	2	0	1	1	1	0	0	0	0	1	1	1	1	0	0	0	2	0	2	0	2	2	1	1	1	1	0	0	2	2	0	0	0	1	0	1	1	1	2	0	2	0
301	1	1	2	1	0	0	1	1	1	2	0	0	1	1	0	0	0	0	1	2	1	0	1	1	1	2	0	2	2	2	0	0	0	2	2	2	2	0	1	0	0	0	0	0	0	1	0	1	1
302	1	1	2	1	0	0	2	2	0	0	1	1	1	1	0	0	2	2	2	0	0	0	1	1	0	1	0	1	1	1	1	0	1	1	0	0	1	0	0	2	0	1	0	0	0	0	0	2	1
303	1	2	1	1	0	0	2	2	0	1	1	0	1	0	2	0	1	1	1	1	1	0	0	2	0	0	0	2	1	1	1	0	0	1	1	2	2	0	0	1	0	0	0	0	0	1	0	2	0
304	0	1	2	1	0	0	1	1	1	1	0	0	0	0	0	0	1	1	1	1	0	0	0	2	0	1	0	1	1	1	0	1	1	1	0	1	2	0	0	2	1	0	0	0	0	0	0	2	1
305	1	1	1	0	1	1	1	1	1	1	0	0	1	0	0	1	1	0	1	1	1	1	0	2	0	0	0	2	2	1	1	0	1	1	0	2	1	0	0	2	1	0	1	0	0	0	0	2	0
306	1	1	1	0	0	0	2	2	0	0	2	0	1	0	0	1	1	0	1	1	1	1	0	2	0	1	0	1	2	2	1	0	1	0	0	1	0	0	0	2	0	0	0	0	0	0	0	2	0
307	1	2	1	0	0	0	1	1	2	2	0	0	1	0	1	0	0	0	2	1	1	0	0	2	1	0	0	2	2	2	0	0	1	1	1	1	2	1	0	1	0	1	0	0	1	0	0	0	1
308	0	1	1	0	0	0	1	1	1	1	1	0	0	0	0	0	2	0	2	0	0	0	1	1	2	2	0	2	2	1	0	1	1	1	1	1	1	0	0	2	1	0	0	0	1	1	0	0	0
309	1	0	2	1	0	0	1	2	0	0	0	0	0	0	0	0	1	1	1	0	0	1	0	2	0	1	0	1	2	2	0	1	1	0	0	2	2	0	1	0	0	0	0	1	1	0	1	1	1
310	1	0	2	1	0	0	0	1	1	1	0	0	1	0	0	0	1	1	1	1	1	0	0	2	1	1	0	2	1	1	2	0	1	1	0	1	1	0	1	1	0	0	0	1	0	0	0	2	0
311	0	1	1	0	0	0	1	1	1	1	0	1	2	0	2	0	1	1	2	0	0	0	0	2	0	1	0	1	2	2	1	0	1	1	0	1	2	0	0	2	0	0	1	0	1	1	0	0	2
312	1	1	2	2	0	0	0	1	1	1	0	0	1	0	1	0	1	1	0	2	1	1	0	2	0	0	0	2	1	1	1	1	1	1	0	1	0	0	0	2	0	0	1	0	1	1	0	2	0
313	0	2	1	0	0	0	1	1	1	2	0	1	1	0	1	0	2	1	2	0	0	1	0	2	0	0	0	1	2	2	0	1	2	0	1	1	1	0	0	2	0	0	0	0	0	1	1	0	2
314	0	1	2	0	1	1	1	2	0	1	0	1	1	0	1	0	1	1	2	1	1	1	1	1	1	0	0	1	2	2	1	0	1	1	0	1	1	0	0	1	0	0	0	0	1	0	0	0	2
315	0	1	1	0	1	1	1	1	1	1	0	1	1	0	1	0	1	1	1	0	0	0	0	2	0	1	0	2	2	2	0	1	1	0	0	1	1	0	0	1	1	0	0	0	0	0	0	2	0
316	1	0	2	0	0	0	1	2	0	0	1	1	1	0	1	0	0	0	1	1	1	0	1	1	0	1	0	2	2	2	1	2	2	0	0	0	0	0	0	1	0	0	1	0	1	0	1	0	1
317	1	1	1	0	0	0	1	1	1	2	1	1	1	0	1	0	1	1	1	1	1	1	0	2	0	1	0	1	2	2	0	0	1	0	0	2	2	0	0	0	0	0	1	0	2	0	1	1	2
318	1	1	2	1	0	0	1	2	0	0	0	0	0	0	0	0	1	1	1	0	1	0	1	1	1	1	0	2	1	1	2	0	0	2	1	1	1	0	0	1	0	0	0	0	1	1	0	0	2
319	1	1	1	0	0	0	0	0	2	2	0	1	2	1	0	0	1	0	1	0	0	0	0	2	1	2	0	1	1	1	0	1	2	1	0	0	2	0	0	1	1	0	2	0	1	1	0	0	2
320	1	1	2	0	0	0	0	0	2	2	0	1	1	0	1	0	1	1	1	0	0	1	1	1	1	2	0	2	1	1	1	0	0	0	0	2	1	0	0	1	0	0	0	0	2	1	0	2	2
321	0	1	1	0	0	0	1	1	1	1	1	1	1	0	1	0	2	1	2	0	0	0	0	2	0	1	0	1	2	2	0	0	0	1	0	1	1	1	0	1	0	0	0	0	0	0	0	1	1
322	1	0	1	0	0	0	1	2	0	0	0	0	0	0	0	0	1	1	1	1	0	1	2	0	1	0	0	2	2	2	0	1	1	1	1	2	1	0	0	1	1	1	0	0	1	1	0	0	0
323	0	0	2	0	0	0	1	1	1	1	0	1	0	0	0	0	1	1	1	0	0	0	1	1	1	0	0	2	2	2	0	1	2	0	0	1	1	0	0	2	0	0	0	0	0	0	0	1	1
324	1	1	1	0	0	0	1	1	1	1	1	0	0	0	0	0	1	1	0	1	1	1	2	0	1	1	1	2	2	2	1	0	0	0	0	1	1	0	0	2	0	0	0	0	0	0	0	2	0
325	1	1	1	0	0	0	1	1	1	1	0	1	1	0	1	0	0	0	1	0	0	0	0	2	0	1	0	2	2	2	0	0	0	0	0	0	2	1	0	1	0	0	1	0	0	0	0	2	0
326	1	2	0	0	1	1	0	0	2	2	0	0	1	0	0	1	2	1	1	0	0	0	0	2	0	0	0	1	2	2	0	0	0	0	0	1	0	0	0	2	0	0	1	0	0	0	0	2	0
327	1	1	2	1	0	0	1	0	1	1	0	1	2	0	1	1	1	1	0	2	2	0	0	2	0	2	0	2	2	2	2	0	1	0	0	1	0	1	0	1	0	0	2	0	1	1	0	2	0
328	1	1	1	0	1	2	1	2	0	1	0	0	1	0	0	1	1	1	1	1	0	0	0	2	0	1	0	1	2	2	1	1	1	0	0	1	2	1	0	1	0	0	1	0	0	0	0	0	1
329	1	0	2	1	0	0	2	2	1	1	0	0	0	0	1	0	1	1	1	1	1	0	1	1	0	2	0	2	2	2	0	1	1	1	2	2	1	0	0	1	0	0	1	0	1	1	0	0	2
330	0	1	2	0	0	0	0	2	0	0	1	1	1	1	0	0	1	0	1	1	1	0	0	2	0	1	0	2	2	2	1	0	1	0	0	2	1	0	0	1	0	1	0	0	1	0	0	2	0
331	1	1	2	1	0	0	2	2	0	1	0	1	1	0	1	0	1	0	1	2	1	1	0	2	0	1	0	1	2	2	0	0	1	1	0	1	0	0	0	2	0	0	0	1	0	0	0	1	1
332	1	1	1	0	0	0	2	2	0	0	0	0	1	0	1	0	1	0	1	1	0	0	0	2	0	2	0	2	2	2	0	0	0	2	1	1	0	0	0	2	0	0	0	1	0	0	0	2	0
333	1	2	0	0	0	0	2	2	1	1	0	1	1	0	1	0	0	0	2	1	1	1	0	2	0	1	0	1	2	2	0	2	1	0	0	2	0	0	0	2	0	0	0	0	0	1	0	1	0
334	1	1	1	0	0	0	1	1	1	1	1	0	0	0	0	0	1	1	1	1	1	1	0	2	0	0	0	2	1	1	2	1	0	0	0	1	1	1	0	1	0	0	0	1	1	0	1	1	1
335	1	1	2	1	0	0	1	1	1	1	0	0	0	0	0	0	2	1	1	1	0	0	0	2	0	1	0	1	2	2	1	2	2	0	0	1	1	1	0	1	0	0	0	0	1	0	0	1	1
336	0	2	2	0	1	1	1	2	0	1	0	0	2	0	2	0	1	0	1	0	0	0	0	2	0	2	0	2	2	2	2	0	0	0	0	2	0	0	0	1	0	0	0	0	1	0	0	1	1
337	0	1	1	1	0	0	0	1	1	1	1	1	1	0	2	0	0	0	0	1	0	0	0	2	0	2	0	2	2	2	2	1	1	2	1	1	0	0	0	2	0	0	0	0	1	0	1	1	1
338	1	0	2	0	1	1	1	1	1	2	1	0	1	0	1	0	2	0	2	0	0	0	1	1	1	0	0	1	1	1	0	0	1	0	0	1	1	0	1	1	1	0	1	0	1	2	1	0	2
339	1	0	2	0	1	1	1	1	1	1	0	0	0	0	0	0	2	1	0	1	1	1	1	1	1	1	0	0	2	2	0	1	1	0	1	1	2	1	1	1	1	0	1	0	2	0	0	2	0
340	0	1	1	0	0	0	2	2	1	1	0	0	2	0	1	1	2	2	0	2	2	1	1	1	1	1	0	1	2	2	0	1	1	2	0	2	2	1	1	2	1	0	0	1	0	0	0	2	1
341	1	1	2	1	0	0	1	1	1	1	0	0	0	0	0	0	1	0	2	1	1	0	1	1	0	1	0	2	0	0	2	0	1	1	0	2	2	1	0	1	0	0	0	0	0	1	0	2	0
342	0	1	1	0	1	1	1	1	1	1	0	0	1	0	1	0	0	1	1	0	0	1	0	2	0	2	0	1	2	2	1	0	1	0	0	2	2	1	0	0	0	2	0	0	0	0	1	1	2
343	1	0	2	0	0	0	2	2	0	0	1	0	1	0	0	1	0	0	2	0	0	0	0	2	0	2	0	2	2	1	0	1	1	1	0	0	0	0	0	2	0	0	1	0	1	1	0	1	1
344	0	1	2	1	0	0	0	1	1	1	0	1	0	0	0	0	1	0	1	0	0	0	1	1	1	2	0	1	2	2	0	1	1	1	1	1	1	0	0	1	0	0	0	0	0	0	0	1	1
345	0	1	1	0	1	1	1	2	0	1	0	0	0	0	0	0	1	1	1	0	0	1	0	2	0	2	1	2	2	2	1	0	1	0	0	2	2	0	0	1	1	0	2	0	1	1	0	2	0
346	1	2	0	0	0	0	2	2	0	0	0	0	0	0	0	0	1	0	2	0	0	0	0	2	0	2	0	2	0	0	2	1	1	2	0	2	2	2	0	0	0	0	0	0	0	1	0	2	0
347	1	0	2	0	1	1	1	1	1	2	1	1	1	0	1	0	2	0	2	0	0	1	0	2	0	1	0	2	2	2	0	1	1	0	0	1	2	0	0	0	1	1	0	0	1	0	0	2	0
348	1	2	1	0	0	0	2	2	0	1	1	0	1	0	0	0	2	2	0	2	0	0	2	0	0	1	0	2	1	1	1	0	1	2	2	2	1	0	0	1	0	1	0	1	2	0	0	1	1
349	0	1	1	0	0	0	2	2	0	1	1	1	1	0	1	0	0	0	1	0	0	0	0	2	0	0	0	2	2	2	1	0	0	1	1	2	1	1	0	1	0	1	1	0	0	0	0	2	1
350	0	1	2	1	0	0	0	1	1	1	0	0	0	0	0	0	2	0	2	0	0	0	0	2	0	1	0	1	2	2	0	0	1	1	0	1	2	1	0	1	0	0	0	0	0	1	0	2	0
351	1	1	2	0	0	0	2	2	0	1	0	0	0	0	0	0	1	0	1	1	0	0	1	1	0	0	0	2	2	2	0	0	0	0	0	2	1	0	1	1	0	0	1	0	1	2	0	2	0
352	1	1	1	0	0	0	1	2	0	0	0	0	0	0	0	0	1	1	1	0	0	0	1	1	1	2	0	2	2	2	1	0	2	0	0	1	1	1	0	1	0	0	0	0	0	1	1	0	2
353	1	1	1	0	1	1	1	1	1	1	0	0	0	0	0	0	2	1	1	1	1	1	0	2	0	0	0	2	2	1	0	0	0	1	1	2	1	0	0	0	0	1	0	0	1	0	0	1	1
354	0	0	2	0	0	0	2	2	0	0	0	0	1	0	0	0	2	1	2	1	1	0	0	2	0	0	0	2	1	1	2	0	0	0	0	2	2	1	0	1	0	0	0	0	0	0	0	1	1
355	1	0	2	1	0	0	1	1	1	2	0	0	1	0	1	0	2	2	2	0	0	0	0	2	0	2	0	2	2	2	2	0	2	0	0	1	2	0	0	0	0	0	1	0	1	1	0	1	1
356	1	1	1	1	0	0	1	1	1	1	0	0	0	0	0	0	2	1	2	1	1	1	0	2	0	0	0	2	2	2	0	0	0	0	0	2	2	1	0	1	0	0	0	0	0	0	0	0	2
357	1	2	1	0	0	0	1	1	1	2	1	0	0	0	0	0	0	0	1	0	0	0	2	0	0	0	0	1	2	2	1	1	1	0	0	2	1	1	0	1	0	0	0	0	2	1	1	0	2
358	1	1	1	0	1	1	1	1	1	2	0	0	1	0	0	0	2	2	1	1	1	0	0	2	1	1	0	1	2	2	1	0	1	0	0	1	1	1	0	0	0	0	0	0	1	0	0	2	0
359	0	2	2	0	1	1	0	1	1	1	0	0	1	0	0	1	1	0	1	0	0	1	0	2	0	0	0	1	2	2	1	0	1	0	0	2	0	0	0	1	0	0	0	0	0	0	0	0	2
360	0	1	1	0	0	0	0	1	1	1	0	1	2	0	1	1	1	0	1	2	1	0	0	2	2	1	0	2	2	2	1	0	0	0	0	1	1	1	0	1	0	0	0	0	2	1	0	0	1
361	1	2	1	1	0	0	1	1	1	1	0	0	1	0	0	1	1	1	0	0	0	1	2	0	1	1	0	2	2	2	0	1	1	2	0	2	1	0	1	1	0	0	1	0	2	0	0	1	0
362	0	2	0	0	0	0	1	1	0	0	1	0	1	0	0	1	2	2	1	1	1	1	0	2	0	1	0	1	2	2	0	0	1	0	0	2	0	0	0	2	0	1	0	0	1	0	0	1	1
363	1	1	1	0	0	0	0	0	1	1	1	0	1	0	0	1	1	0	1	1	1	1	1	1	1	1	0	2	1	1	2	1	1	1	1	1	1	0	0	1	0	0	1	0	1	2	0	2	0
364	1	2	1	1	0	0	1	1	1	2	0	1	1	0	1	0	1	0	1	1	0	0	0	2	0	1	0	2	2	2	1	0	0	0	1	2	2	0	0	2	1	0	0	0	0	1	0	1	0
365	1	2	0	1	0	0	2	2	0	0	0	0	1	0	0	1	1	1	0	1	0	0	0	2	0	1	0	2	2	2	1	1	1	0	0	2	1	0	0	1	0	0	0	0	1	0	0	0	2
366	1	0	2	0	1	1	0	0	2	2	0	0	0	0	0	0	1	1	1	1	1	1	1	1	0	1	0	2	1	0	1	1	1	0	0	2	2	0	1	1	0	1	1	0	1	1	0	2	1
367	1	0	2	0	0	0	2	2	0	1	0	1	1	0	1	0	0	0	2	1	1	0	0	2	0	2	0	2	1	1	1	1	0	0	0	2	1	0	0	2	0	0	0	1	0	0	0	1	1
368	1	0	2	0	0	0	1	1	1	1	0	1	2	0	1	0	0	0	2	1	1	1	0	2	0	0	0	2	2	2	1	0	0	0	0	1	2	0	0	0	0	0	0	1	0	0	0	1	1
369	1	0	2	1	0	0	0	1	0	0	1	0	2	0	0	1	0	0	1	2	1	1	0	2	0	0	0	2	1	1	2	0	1	1	2	2	1	1	0	0	0	1	0	0	0	1	0	1	2
370	1	1	1	1	0	0	2	2	1	1	0	0	1	0	1	0	1	0	1	0	0	0	2	0	0	1	1	1	2	2	0	1	1	0	1	1	0	0	0	1	0	0	0	0	0	0	0	2	1
371	0	1	1	0	0	0	2	2	0	0	1	1	1	0	1	0	2	0	0	1	1	0	0	2	0	2	0	2	2	2	2	0	1	2	1	2	2	0	0	0	0	1	0	0	0	0	0	1	1
372	0	2	1	2	0	0	0	1	0	0	0	0	1	0	0	0	1	0	1	1	0	0	1	1	0	1	0	2	2	2	1	0	0	2	2	2	2	1	1	1	1	0	0	0	0	0	0	1	1
373	1	1	1	0	1	1	0	0	2	2	0	0	0	0	0	0	0	0	0	1	1	1	0	2	0	2	0	2	2	2	1	1	1	0	0	2	1	0	0	1	0	0	0	1	0	1	0	1	1
374	1	1	2	1	0	0	2	2	0	0	1	0	1	0	0	1	0	0	1	0	0	0	0	2	0	0	0	1	1	1	1	1	2	0	0	1	1	0	0	1	0	0	0	0	0	0	0	1	1
375	1	2	1	0	0	0	2	2	0	1	0	0	0	0	0	0	1	1	0	0	0	0	0	2	0	1	0	1	2	2	1	0	2	1	0	1	1	0	0	1	0	0	0	0	0	0	0	1	1
376	0	2	1	1	0	0	1	2	0	1	0	2	2	0	2	0	1	1	2	1	0	0	0	2	0	0	0	2	1	1	1	0	1	1	0	0	2	1	1	0	0	0	0	0	1	1	1	1	1
377	1	2	0	0	0	0	1	1	2	2	0	0	0	0	0	0	2	2	1	1	1	1	0	2	0	0	0	1	2	2	1	0	1	1	0	1	2	1	0	0	0	0	1	0	0	0	0	1	1
378	0	0	1	0	0	0	1	2	0	1	0	0	1	0	0	1	1	0	2	0	0	0	1	1	1	2	0	1	2	2	0	0	1	2	1	2	2	0	0	0	0	1	0	0	1	0	1	1	1
379	1	1	1	0	0	0	0	0	1	1	1	1	2	1	0	0	1	0	1	1	0	1	0	2	0	0	0	2	2	2	0	0	1	1	0	2	1	0	0	0	0	0	0	0	0	0	0	2	0
380	1	0	2	0	1	1	0	1	1	1	0	1	2	0	1	0	1	1	1	1	1	1	0	2	0	1	0	2	2	2	2	1	0	1	1	2	1	0	0	1	0	0	0	0	0	0	1	0	2
381	1	1	1	0	1	1	1	1	1	1	0	0	1	0	0	1	0	0	0	0	0	0	0	2	1	0	0	1	1	1	1	1	2	0	0	0	2	0	0	0	0	1	0	0	0	0	0	2	0
382	1	2	0	0	0	0	0	0	2	2	0	2	1	0	1	0	1	2	1	1	1	0	0	2	0	2	0	2	2	2	1	0	1	0	0	1	1	0	0	1	0	0	0	0	0	0	0	1	2
383	1	2	0	0	0	0	2	2	0	0	2	0	0	0	0	0	1	1	0	0	0	0	0	2	0	1	0	2	2	2	1	1	2	0	0	1	1	1	0	1	0	0	0	1	1	0	0	1	0
384	0	1	2	1	0	0	0	1	1	1	1	1	2	0	2	0	1	1	1	0	0	0	0	2	1	0	0	2	2	2	1	1	1	0	0	1	0	0	0	2	0	0	0	0	0	0	0	2	1
385	0	2	1	0	0	0	1	1	1	1	0	0	0	0	0	0	2	0	1	0	0	0	0	2	0	0	0	2	2	2	0	0	2	0	0	2	1	0	0	2	0	0	1	0	2	2	0	1	1
386	1	1	1	0	1	1	0	0	2	2	0	0	1	0	1	0	1	1	1	1	1	0	0	2	1	2	0	0	2	2	0	0	1	1	1	2	2	0	1	0	0	0	0	0	0	0	0	2	0
387	1	1	1	0	1	1	1	1	0	0	1	1	1	0	1	0	2	0	1	1	1	0	0	2	0	0	0	2	2	2	2	1	1	2	0	1	1	1	0	1	0	0	0	1	0	0	0	2	0
388	1	1	1	0	0	0	0	0	2	2	0	1	1	1	0	0	2	1	2	0	0	0	0	2	1	2	0	1	2	2	0	1	1	1	0	0	2	0	0	1	0	1	0	0	1	0	1	0	2
389	1	1	2	1	0	0	1	1	1	2	1	0	0	0	0	0	1	1	0	1	0	0	0	2	0	1	0	2	2	1	1	0	1	1	1	2	1	0	0	1	0	0	0	1	0	0	0	1	0
390	1	1	1	0	0	0	1	2	1	1	0	1	2	1	1	0	2	2	1	1	1	0	0	2	0	1	0	2	2	2	1	0	1	0	0	2	1	0	0	2	0	0	0	0	0	1	0	2	1
391	1	1	1	0	1	1	1	1	1	2	0	0	1	0	0	0	1	1	1	1	0	1	1	1	1	0	1	2	2	1	0	0	1	0	0	2	1	0	0	2	0	0	1	1	1	2	0	0	2
392	1	0	2	0	1	1	0	0	2	2	0	0	0	0	0	0	2	1	1	0	0	1	1	1	1	1	0	2	2	2	2	1	1	2	0	1	2	0	0	1	0	0	0	1	0	0	1	1	1
393	0	1	1	0	0	0	0	0	2	2	0	0	1	0	0	0	2	0	2	0	0	0	0	2	0	1	0	2	2	2	1	0	0	1	1	2	0	0	0	2	0	0	0	1	1	1	0	1	1
394	0	1	1	1	1	1	0	1	0	0	1	1	1	0	1	0	2	2	1	1	1	1	0	2	0	2	0	2	2	2	1	1	1	2	0	1	2	0	0	1	1	0	0	0	0	0	0	1	1
395	0	1	1	0	0	0	1	1	0	0	0	0	1	0	2	0	1	0	1	0	0	1	1	1	1	0	0	2	2	2	1	0	0	0	0	1	1	0	0	1	0	1	0	0	1	0	0	0	2
396	1	2	0	0	0	0	0	0	2	2	0	1	1	0	1	0	1	0	1	0	0	0	1	1	0	0	0	1	1	1	0	1	1	1	1	2	1	0	0	2	1	0	0	0	0	0	0	2	0
397	1	1	1	1	0	0	0	1	0	0	0	0	0	0	0	0	1	0	2	0	0	2	1	1	1	1	0	1	1	1	1	0	1	1	0	0	2	0	0	1	0	1	1	0	1	1	0	1	1
398	1	2	2	1	0	0	2	2	0	1	1	0	0	0	0	0	2	2	1	1	0	0	0	2	0	1	0	2	2	2	1	2	1	0	0	1	1	0	0	0	0	0	1	0	1	1	1	0	2
399	1	1	1	0	1	1	1	2	0	1	0	1	1	0	1	0	2	1	2	0	0	0	0	2	1	2	0	2	2	2	0	1	2	0	0	1	1	1	0	1	0	0	2	0	1	1	0	1	1
400	0	1	1	1	0	0	2	2	0	0	0	0	2	0	2	0	1	1	1	1	1	1	0	2	0	2	0	2	2	2	2	0	1	1	1	2	2	0	0	0	0	0	0	0	0	0	0	1	0
401	0	0	2	0	0	0	1	1	0	0	1	0	1	0	0	1	1	1	1	0	0	1	0	2	0	0	0	1	2	2	0	1	0	1	1	2	2	0	0	2	1	0	0	0	1	0	0	2	1
402	1	2	0	0	0	0	2	2	0	0	1	1	1	0	1	0	1	0	2	0	0	0	0	2	0	2	0	1	2	2	0	1	2	0	0	1	1	0	1	1	0	0	0	0	0	0	0	2	1
403	1	1	1	0	0	0	2	2	1	1	0	0	1	0	0	0	0	0	0	1	1	0	0	2	0	1	0	2	2	2	2	1	1	0	0	2	1	0	0	1	0	0	0	0	0	1	0	2	1
404	1	0	2	0	2	2	1	1	0	0	1	1	1	0	1	0	1	1	1	0	0	2	1	1	1	1	0	2	2	2	1	1	0	0	1	2	2	1	0	1	0	1	0	0	0	0	1	1	1
405	1	1	1	1	0	0	1	2	0	0	1	1	2	0	1	0	2	0	2	0	0	0	0	2	1	0	1	2	1	1	1	1	1	0	0	1	2	0	0	2	1	0	0	0	1	0	0	2	2
406	1	0	2	0	0	0	0	1	1	1	0	0	0	0	0	0	2	2	2	0	0	1	0	2	0	1	0	2	2	2	0	0	0	1	2	2	1	0	1	1	1	0	1	0	2	0	1	0	1
407	1	0	2	1	1	1	1	1	1	1	0	0	0	0	0	0	1	0	1	0	0	0	1	1	0	1	0	1	1	2	1	0	0	1	1	1	0	0	0	1	0	0	1	1	1	2	1	1	1
408	1	1	1	0	0	0	1	1	1	1	0	0	0	0	0	0	2	2	2	1	0	0	1	1	1	1	0	2	2	2	1	0	2	0	0	2	2	1	1	2	1	0	0	0	1	1	0	2	0
409	0	0	2	0	1	1	1	2	0	0	0	1	1	0	1	0	1	0	2	0	0	1	0	2	0	0	0	2	2	2	1	2	2	0	0	1	1	0	0	1	0	0	1	0	1	0	0	2	0
410	1	0	2	0	0	0	2	2	0	1	1	0	1	0	0	0	1	0	1	1	0	0	1	1	0	0	0	1	2	2	1	1	1	0	1	2	1	0	0	1	0	0	0	0	0	0	0	2	1
411	1	2	0	0	0	0	2	2	0	0	1	1	1	0	1	0	0	0	1	0	0	1	2	0	1	1	0	2	2	2	1	0	1	1	0	1	2	1	0	0	0	0	0	0	0	0	0	1	1
412	1	0	2	0	0	0	1	2	0	0	0	0	1	0	0	1	2	1	2	0	0	0	0	2	0	1	0	1	2	2	0	2	2	0	0	1	2	1	0	1	0	0	2	0	0	1	0	1	1
413	0	0	2	0	2	2	1	2	0	0	0	0	0	0	0	0	0	1	0	1	1	1	0	2	1	0	0	2	2	2	0	1	1	0	0	1	2	0	0	0	0	1	0	0	0	0	1	1	1
414	1	1	1	0	0	0	0	0	2	2	0	0	0	0	0	0	1	1	0	1	1	0	0	2	0	0	0	1	2	2	0	0	1	1	1	2	1	0	0	2	0	1	0	0	1	0	0	1	1
415	1	1	1	1	0	0	2	2	0	0	1	0	2	0	1	1	2	1	2	1	1	1	0	2	1	0	0	1	2	2	1	0	0	0	0	1	0	0	0	1	0	1	0	0	1	0	1	1	1
416	0	1	2	1	0	0	2	2	1	1	0	1	1	0	1	0	2	1	1	1	1	0	0	2	0	2	0	2	2	2	2	2	1	0	0	1	0	0	0	1	0	0	0	0	0	0	1	2	1
417	0	2	2	0	0	0	1	1	1	1	0	1	2	0	1	0	0	0	2	0	0	0	0	2	0	0	0	2	2	1	1	0	2	0	0	0	1	0	1	1	1	0	0	1	0	1	0	2	0
418	1	1	1	0	1	1	1	1	1	1	0	0	0	0	0	0	2	1	2	1	1	0	0	2	0	0	0	2	2	1	0	1	1	1	0	0	0	0	0	2	0	0	1	0	0	1	0	2	0
419	1	2	0	0	0	0	1	1	2	2	0	0	0	0	0	0	1	0	2	0	0	0	0	2	0	0	0	0	2	1	0	1	2	0	0	2	2	0	0	1	1	0	0	0	1	0	0	1	1
420	1	2	0	1	0	0	1	1	1	1	0	0	0	0	0	0	1	1	1	2	1	0	0	2	0	1	0	1	2	2	0	0	2	0	0	2	1	0	0	2	0	1	0	0	0	2	0	1	1
421	1	1	2	1	0	0	1	1	1	1	1	0	0	0	0	0	0	0	1	0	0	0	0	2	0	1	0	2	2	2	1	0	0	2	1	1	2	0	1	0	0	0	1	0	1	1	0	1	1
422	1	2	1	0	0	0	1	1	1	1	0	0	1	0	0	1	0	0	0	2	0	1	1	1	1	1	0	1	1	0	1	0	1	0	0	2	0	0	0	1	0	1	0	1	1	0	0	2	0
423	1	1	1	0	1	1	0	0	1	1	1	0	2	0	2	0	1	1	1	0	0	0	0	2	0	1	0	2	2	1	2	0	1	0	0	1	1	1	0	1	0	0	0	0	1	1	0	0	2
424	1	1	1	1	1	1	1	2	0	0	1	0	0	0	0	0	1	1	0	1	1	1	1	1	1	0	0	2	2	2	2	0	0	0	0	0	1	0	0	1	0	0	0	0	0	1	0	2	0
425	0	0	2	0	1	1	1	1	1	1	0	0	1	0	0	1	0	0	0	1	1	1	0	2	1	1	0	2	1	1	2	0	0	0	1	2	1	1	0	2	0	1	0	0	0	1	0	0	1
426	1	1	1	1	1	1	0	0	2	2	0	1	2	0	1	0	1	1	1	0	0	1	0	2	0	0	0	2	1	1	1	1	1	2	1	2	1	0	1	0	0	0	0	0	0	0	0	2	0
427	1	1	2	1	0	0	0	0	1	1	0	1	1	0	1	0	2	2	1	1	1	1	0	2	0	2	0	2	2	2	1	1	1	0	0	2	2	0	1	1	0	0	1	0	1	1	0	0	2
428	1	1	1	0	0	0	0	0	2	2	0	1	1	0	1	0	0	0	0	2	0	0	0	2	0	1	0	2	2	2	2	0	1	1	2	2	0	0	0	2	0	0	0	1	1	1	0	2	2
429	1	2	1	0	0	0	1	1	1	1	0	0	1	0	0	1	2	0	2	0	0	0	0	2	0	0	0	2	2	2	0	0	1	1	1	2	1	0	1	1	0	0	0	0	0	0	1	1	1
430	0	2	0	0	0	0	1	1	1	2	0	1	1	0	1	0	1	0	2	0	0	0	0	2	1	2	0	2	1	1	1	0	0	0	0	2	2	1	0	1	0	0	0	0	0	1	0	1	1
431	1	1	2	1	0	0	1	1	1	1	1	0	0	0	0	0	0	0	1	1	1	1	1	2	0	0	0	2	2	2	0	0	2	0	0	1	0	1	0	1	0	0	0	0	0	0	0	1	2
432	0	2	1	0	0	0	0	0	2	2	0	0	1	0	1	0	1	0	1	0	0	0	0	2	0	1	0	2	2	2	0	1	1	0	1	1	0	0	0	1	0	0	0	1	1	1	0	2	2
433	1	1	0	0	0	0	1	1	0	2	0	0	0	0	0	0	0	0	1	1	1	0	0	2	0	1	0	1	2	2	1	0	1	0	0	1	1	0	0	1	0	0	0	1	0	0	0	1	1
434	1	1	2	0	0	0	1	2	0	0	1	2	2	1	1	0	1	1	1	1	1	0	1	1	1	0	0	2	1	1	1	1	1	0	0	1	1	0	0	1	0	0	1	0	1	2	0	2	0
435	1	0	1	0	0	0	0	0	2	2	0	0	0	0	0	0	1	1	0	1	1	2	1	1	1	1	0	2	2	1	1	0	1	1	0	1	2	0	0	1	1	0	0	0	1	0	0	1	1
436	0	1	1	0	1	1	1	1	0	0	0	0	1	0	0	0	1	1	2	0	0	1	0	2	1	0	0	2	2	1	2	1	2	0	0	1	2	0	0	0	0	0	0	2	0	0	0	1	1
437	1	1	2	0	0	0	1	1	1	1	1	0	2	1	0	1	2	1	2	1	1	0	0	2	0	0	0	2	2	2	0	1	1	0	1	2	0	1	0	1	0	0	0	0	0	0	1	0	1
438	1	2	1	0	0	0	2	2	0	1	1	1	1	0	1	0	1	1	1	2	1	0	2	0	0	0	0	1	2	2	0	1	1	0	0	1	0	0	0	1	0	0	0	0	1	0	0	0	2
439	0	1	2	0	0	0	1	1	0	0	0	0	0	0	0	0	2	2	2	0	0	1	1	1	1	1	1	2	2	2	1	0	1	0	0	2	2	0	0	0	1	0	0	0	0	0	0	1	1
440	0	0	2	0	1	1	0	0	2	2	0	0	0	0	0	0	1	1	1	0	0	1	0	2	0	2	0	2	1	1	1	0	0	0	0	2	1	0	0	2	0	0	1	0	2	0	0	0	2
441	0	2	0	0	0	0	0	1	1	1	0	0	1	0	0	1	1	0	1	1	0	0	0	2	0	1	0	1	2	2	0	0	0	0	1	2	1	0	0	1	0	0	0	1	0	0	0	2	1
442	0	0	2	0	1	1	1	1	1	2	1	1	1	0	1	0	1	1	0	1	1	0	0	2	0	2	0	2	1	1	2	1	2	0	1	1	2	0	0	2	0	1	0	0	1	0	0	2	0
443	1	1	1	0	1	1	1	2	0	1	0	0	2	0	2	0	0	0	2	0	0	0	0	2	0	1	0	1	2	2	1	0	0	0	0	2	1	0	0	1	1	0	1	0	1	0	0	2	0
444	1	2	0	1	0	0	0	1	1	1	0	0	0	0	0	0	2	1	1	1	0	1	0	2	0	0	0	2	2	2	0	0	1	1	0	2	1	0	0	2	0	0	1	0	1	0	0	1	1
445	1	0	2	0	1	1	1	1	1	2	0	0	0	0	0	0	1	1	1	0	0	0	0	2	0	0	0	1	2	2	1	1	1	1	0	1	2	0	0	1	0	0	0	0	0	1	0	1	1
446	0	2	0	0	0	0	1	1	0	0	1	0	0	0	0	0	0	0	0	1	0	1	0	2	0	0	1	1	2	2	0	1	1	1	1	2	1	0	0	1	0	0	0	2	0	0	0	0	2
447	0	2	0	1	0	0	1	2	0	1	0	0	1	0	0	0	1	1	1	0	0	2	0	2	0	0	0	2	2	2	1	0	1	0	0	1	1	0	0	2	0	2	0	0	0	0	1	1	1
448	1	2	1	2	0	0	1	2	1	1	0	0	1	0	0	1	1	0	1	0	0	0	1	1	0	1	0	1	2	2	0	0	1	0	0	1	1	0	1	0	0	0	1	1	0	0	1	1	1
449	1	1	1	0	0	1	1	1	1	1	0	0	1	0	0	0	1	0	2	1	1	1	0	2	0	1	0	2	2	2	1	0	0	2	1	1	1	1	1	0	0	0	0	0	0	0	1	1	1
450	0	0	2	2	1	1	2	2	0	1	0	0	1	0	0	1	1	1	1	1	0	1	0	2	0	1	0	1	2	2	0	0	2	0	0	2	2	0	0	1	0	0	0	0	0	0	0	1	0
451	0	1	2	1	0	0	1	1	1	1	0	0	0	0	0	0	1	1	1	1	0	1	0	2	0	0	0	2	2	2	0	0	1	0	0	1	0	0	0	2	0	1	0	1	2	0	0	2	1
452	1	0	2	0	1	1	1	2	0	0	0	0	0	0	0	0	1	0	2	0	0	1	0	2	0	0	0	2	2	2	0	1	1	0	0	1	1	0	0	1	0	1	0	0	1	0	0	1	1
453	0	0	2	0	0	0	2	2	0	0	1	1	1	0	0	0	1	1	1	0	1	0	0	2	0	2	0	2	2	2	1	0	0	0	0	0	2	0	0	1	0	1	0	1	1	0	0	1	1
454	1	2	1	2	0	0	1	2	0	0	0	0	2	0	0	1	1	1	0	1	1	1	1	1	1	1	0	2	2	2	1	2	1	0	0	2	1	0	0	2	1	0	0	0	0	1	0	0	2
455	1	0	1	0	0	0	1	1	1	1	0	0	1	0	1	0	1	1	1	0	0	0	0	2	0	1	0	1	2	2	0	0	0	1	0	1	2	1	0	0	0	0	0	1	1	1	2	0	2
456	0	0	2	0	1	1	0	0	2	2	0	1	1	0	1	0	1	1	1	0	1	1	0	2	0	2	0	2	2	1	0	0	1	1	1	1	1	0	0	2	0	0	0	0	0	0	0	2	0
457	1	0	2	0	0	0	2	2	0	1	0	0	1	0	1	0	1	0	2	0	0	0	0	2	0	1	0	1	2	2	0	1	2	0	0	1	0	0	0	2	0	0	0	0	0	0	0	0	1
458	1	1	2	2	0	0	0	0	2	2	0	0	0	0	0	0	2	0	1	0	0	0	2	0	0	1	0	1	2	2	0	0	1	2	0	1	1	0	1	1	0	0	1	1	0	0	1	1	1
459	1	1	1	0	0	0	1	1	0	0	2	1	2	0	2	0	2	2	2	1	1	0	0	2	1	0	0	1	1	1	0	0	1	0	0	1	2	0	0	0	0	2	0	0	0	1	0	2	0
460	0	1	2	1	0	0	2	2	0	1	0	1	1	0	1	0	2	0	2	1	1	0	1	1	0	1	0	2	2	2	1	2	2	0	0	2	1	0	0	1	0	0	1	1	1	2	0	0	2
461	1	0	2	0	1	1	0	1	1	1	0	1	1	0	0	0	1	1	0	0	0	0	0	2	0	1	0	2	2	2	1	0	2	1	0	1	2	0	0	1	1	0	0	0	0	0	0	2	1
462	1	1	1	0	0	0	1	1	1	1	1	0	0	0	0	0	1	0	1	1	1	1	0	2	1	1	0	1	2	2	0	0	1	0	0	2	1	0	0	1	0	1	0	0	1	0	0	2	0
463	1	1	1	0	1	1	2	2	0	0	1	1	1	0	1	0	2	1	1	0	0	0	0	2	0	0	0	2	2	2	0	0	1	1	1	1	2	0	1	1	0	0	1	0	1	1	0	2	0
464	0	2	1	1	0	0	0	0	2	2	0	0	1	0	1	0	0	0	0	1	0	0	0	2	0	0	0	2	2	2	0	0	0	0	0	2	1	1	0	1	0	0	0	0	0	0	1	0	2
465	1	2	1	0	0	1	2	2	1	1	1	1	1	0	1	0	1	0	2	1	1	2	0	2	0	0	0	2	2	2	0	0	1	0	0	2	0	0	0	2	0	1	0	0	1	1	0	1	1
466	1	1	2	0	0	0	1	1	1	1	1	1	1	0	1	0	1	2	2	0	0	0	0	2	1	1	0	1	2	2	0	1	0	1	1	2	1	0	0	2	0	0	0	0	0	0	0	2	0
467	0	2	1	2	0	0	1	1	1	1	0	0	1	0	1	0	0	0	0	1	1	0	1	1	1	0	0	2	2	2	2	0	0	1	2	2	1	1	0	1	0	0	0	0	1	0	0	1	1
468	1	2	0	0	0	0	1	1	1	1	1	0	0	0	0	0	1	1	1	0	1	1	0	2	0	0	0	2	2	2	0	1	1	1	0	0	0	0	0	2	0	0	0	0	0	2	0	2	0
469	1	2	1	0	0	0	1	1	2	2	0	1	1	0	1	0	1	0	1	1	0	1	0	2	0	1	0	2	2	2	1	0	2	0	0	1	1	0	0	0	0	0	0	0	0	1	0	2	0
470	0	1	1	0	0	0	1	2	1	1	0	0	0	0	0	0	1	0	1	0	0	1	0	2	0	2	0	2	1	1	2	0	1	1	1	2	1	0	0	0	0	1	0	0	1	0	0	2	0
471	1	1	1	0	1	1	2	2	0	0	1	1	1	0	1	0	0	0	1	0	0	0	0	2	1	2	0	2	1	1	2	0	0	0	0	2	1	0	1	1	1	0	0	0	0	0	0	2	0
472	1	1	2	1	0	0	2	2	0	0	1	0	0	0	0	0	0	0	2	0	0	1	0	2	0	0	0	2	2	2	2	1	2	0	1	1	2	0	0	0	0	0	0	0	0	0	0	2	1
473	1	2	1	0	1	1	2	2	0	1	0	0	1	0	1	0	2	2	0	2	2	0	1	1	1	1	0	2	2	2	1	0	0	2	2	2	1	0	0	1	0	1	0	0	1	1	0	2	0
474	1	2	0	1	0	0	0	1	1	1	0	0	1	0	0	1	2	2	1	1	1	0	0	2	0	0	0	1	2	2	0	0	1	1	1	1	0	0	0	2	0	1	0	1	1	0	1	0	1
475	0	1	2	0	1	1	0	0	2	2	0	0	1	0	0	0	0	0	1	1	1	0	0	2	0	2	0	1	1	0	1	0	1	1	1	1	0	0	0	2	0	0	0	1	0	0	0	2	0
476	1	1	1	0	0	0	1	1	1	1	1	1	1	0	1	0	2	1	2	1	1	0	0	2	0	2	0	2	2	2	1	0	1	2	0	1	0	0	0	1	0	0	0	1	0	0	0	1	1
477	1	1	1	0	0	0	1	1	1	2	0	0	0	0	0	0	0	0	1	0	0	1	0	2	0	0	0	1	2	2	0	0	1	1	1	2	2	0	0	1	0	1	0	0	1	0	0	2	0
478	1	1	2	0	1	1	1	1	1	2	0	1	1	0	1	0	1	0	2	1	1	1	0	2	0	0	0	2	2	2	2	2	1	0	0	1	2	0	0	0	0	0	0	0	0	1	0	0	2
479	1	1	2	0	1	1	1	1	1	1	1	1	1	0	1	0	2	1	1	0	0	0	0	2	0	1	0	2	2	1	0	0	1	1	0	1	0	0	0	2	1	0	0	0	0	0	0	2	0
480	1	1	1	1	0	0	2	2	0	0	1	0	1	0	0	1	2	2	1	1	1	0	0	2	0	2	0	1	1	1	1	2	2	0	0	1	2	0	0	1	0	1	0	0	1	0	1	0	2
481	1	1	1	0	1	1	2	2	2	2	0	1	2	1	0	0	1	0	1	1	1	0	0	2	0	1	0	2	2	2	2	2	2	0	0	0	2	0	0	0	0	0	1	0	0	0	0	1	1
482	1	1	1	0	1	1	2	2	0	1	1	0	1	0	0	1	0	0	2	0	0	2	0	2	0	0	0	2	2	2	2	0	0	0	1	2	1	0	0	2	0	0	0	1	0	0	1	1	1
483	0	1	1	0	0	0	1	1	1	1	0	0	1	0	0	1	0	1	2	0	0	1	1	1	1	0	0	1	2	2	1	2	1	1	1	2	1	0	0	2	0	0	1	0	1	0	1	1	1
484	1	1	2	1	0	0	0	0	2	2	0	1	2	0	1	0	1	0	1	0	0	0	1	1	0	1	0	2	0	0	2	1	0	0	1	2	1	0	1	1	1	0	1	0	1	1	0	2	0
485	1	0	2	0	0	0	2	2	0	0	2	0	1	0	1	0	1	0	2	1	1	0	0	2	1	1	0	1	1	1	1	1	1	0	0	2	1	0	0	1	0	0	0	1	0	0	0	1	1
486	1	1	1	0	0	0	1	2	0	0	0	0	1	0	2	0	2	2	1	0	0	0	1	1	0	1	0	1	1	1	1	0	1	1	1	1	1	0	0	2	0	0	0	0	0	0	0	2	0
487	1	2	0	0	0	0	2	2	1	1	0	1	1	0	1	0	1	1	1	1	0	0	0	2	0	2	0	1	1	1	1	0	2	0	0	0	1	0	0	1	0	0	1	0	0	0	0	1	1
488	1	1	1	0	0	0	1	1	1	1	0	1	1	0	1	0	2	0	2	0	0	0	0	2	0	2	0	1	1	0	1	2	2	0	0	1	1	0	0	2	1	0	1	0	1	0	0	0	2
489	0	1	1	0	0	0	1	1	0	0	1	1	2	0	2	0	1	1	1	0	0	0	0	2	2	1	0	1	1	1	0	1	0	0	1	2	1	0	0	0	0	0	0	1	0	0	0	1	0
490	1	2	0	0	0	0	2	2	0	1	0	0	2	0	0	1	1	0	1	0	0	0	0	2	0	0	0	2	2	2	0	0	1	0	0	1	1	0	0	1	0	0	1	1	1	2	0	2	1
491	1	1	1	0	0	0	2	2	0	0	0	0	0	0	0	0	2	2	2	1	1	0	0	2	1	2	0	2	2	2	0	0	0	1	0	2	0	0	0	2	0	0	1	1	1	2	0	1	2
492	1	0	2	0	0	0	2	2	0	1	1	0	0	0	0	0	1	0	1	1	1	1	1	1	1	2	0	2	2	2	1	0	1	0	0	1	2	0	0	2	0	0	0	0	0	1	0	2	0
493	1	2	1	0	0	1	0	0	1	1	1	0	1	0	0	1	0	0	2	1	1	0	1	1	0	0	0	1	2	2	0	1	2	0	0	2	1	0	0	1	0	0	0	0	0	0	0	1	1
494	1	2	2	0	0	0	1	1	0	1	0	1	1	0	1	0	1	0	1	0	0	0	0	2	1	1	0	2	2	2	1	0	0	0	0	2	1	0	0	1	0	0	0	0	0	0	0	2	0
495	1	0	2	0	1	1	1	2	0	1	0	1	1	0	1	0	0	0	0	1	1	0	0	2	2	1	0	0	1	2	1	1	1	0	0	2	2	0	0	1	0	0	0	0	0	0	1	1	1
496	0	0	2	0	0	0	1	2	0	0	1	1	2	0	2	0	1	0	0	1	1	1	1	1	1	1	0	1	1	1	1	0	1	1	1	1	0	0	0	2	0	0	0	0	0	0	0	0	2
497	0	1	1	0	0	0	2	2	0	1	0	0	0	0	0	0	1	1	0	1	0	0	0	2	0	1	0	0	2	1	0	2	2	0	0	1	0	0	0	1	0	0	1	0	1	1	0	1	1
498	1	2	0	0	0	0	1	2	0	1	0	1	1	0	2	0	2	1	2	0	0	0	0	2	0	0	0	2	2	2	1	0	1	0	0	2	1	1	0	1	0	0	0	1	0	1	0	2	0
499	1	0	2	1	1	1	1	1	1	1	1	0	1	0	1	0	0	0	1	1	1	0	0	2	0	1	0	2	1	1	2	0	1	2	0	1	2	0	0	0	1	0	1	0	1	0	0	2	1
500	1	2	1	0	0	0	1	1	1	1	1	1	2	0	1	0	1	1	1	0	0	0	0	2	0	1	0	2	2	2	1	1	1	0	1	2	1	0	1	1	1	0	0	0	0	0	0	1	1
501	1	1	2	1	0	0	0	0	2	2	0	1	2	0	2	0	1	0	2	0	0	1	0	2	0	0	0	2	1	1	1	1	1	0	0	2	2	0	0	1	1	0	0	0	0	0	0	2	0
502	1	2	0	0	0	0	1	2	0	0	0	0	2	0	1	0	1	1	1	1	0	0	0	2	0	1	0	2	1	1	1	2	1	0	0	1	1	0	0	1	0	0	0	0	0	0	0	2	0
503	1	0	2	1	0	0	1	1	1	2	0	0	0	0	0	0	2	2	1	1	1	0	0	2	0	0	0	1	2	2	1	2	1	0	0	1	0	0	0	2	0	0	0	0	0	1	0	2	0
504	1	1	1	0	0	0	2	2	0	1	0	0	1	0	0	1	1	1	1	1	1	0	0	2	0	1	0	2	2	2	1	0	1	2	0	1	1	0	0	2	0	0	0	0	2	0	0	2	0
505	1	1	2	1	0	0	2	2	0	0	1	1	1	0	1	0	1	0	2	0	0	0	0	2	1	1	0	2	2	1	0	0	1	1	0	2	1	1	0	1	0	0	1	0	1	1	0	1	1
506	0	1	1	0	0	0	1	1	1	1	1	0	0	0	0	0	0	0	1	1	1	0	0	2	0	0	0	2	2	2	2	0	0	2	2	2	2	2	0	0	0	0	0	0	0	1	1	0	2
507	1	2	2	0	0	0	1	1	1	1	1	0	2	0	0	1	1	1	0	0	0	1	0	2	0	0	0	1	2	2	1	1	1	1	1	2	1	0	0	1	0	1	1	0	1	1	0	1	1
508	0	2	1	0	0	0	0	1	1	1	0	0	1	0	0	0	0	0	0	0	0	0	0	2	0	1	0	1	2	2	1	0	1	1	1	1	1	0	0	0	0	0	0	0	1	1	0	2	1
509	1	1	1	1	0	0	2	2	0	1	1	0	0	0	0	0	2	2	0	2	0	0	0	2	0	1	0	2	2	2	1	0	0	1	1	1	1	0	0	2	0	0	0	2	0	0	0	2	0
510	1	2	1	1	0	0	1	1	1	2	0	1	0	0	0	0	2	2	2	0	0	0	0	2	1	0	0	1	2	2	1	0	0	1	1	2	2	1	0	1	0	0	0	0	0	0	0	1	0
511	1	2	0	0	0	0	1	1	1	1	0	0	0	0	0	0	1	1	2	0	0	1	0	2	0	1	0	2	2	2	2	1	1	2	1	1	0	0	0	2	0	0	1	0	1	1	0	2	1
512	0	0	2	0	2	2	0	1	1	1	0	0	0	0	0	0	1	1	1	1	1	1	0	2	0	2	0	1	2	2	0	0	0	0	1	2	2	0	0	1	0	0	0	0	0	1	0	1	1
513	0	0	2	0	1	1	1	2	0	0	0	2	1	0	1	0	2	2	1	1	1	0	0	2	0	1	0	2	2	2	1	0	1	0	0	1	1	0	0	1	0	0	1	0	1	0	0	0	2
514	1	1	2	0	1	1	1	1	1	1	0	0	0	0	0	0	0	0	1	1	1	0	0	2	0	0	0	2	2	2	1	0	1	0	0	2	0	0	0	2	1	2	0	0	0	0	0	0	2
515	1	0	2	0	1	1	1	1	0	0	1	1	1	0	1	0	1	0	1	0	0	0	0	2	0	1	0	1	1	1	0	1	1	2	0	2	0	0	0	1	0	0	0	0	0	0	0	2	0
516	1	0	1	0	0	0	0	2	0	0	1	1	2	0	2	0	1	0	2	0	0	0	0	2	0	0	0	2	2	2	1	1	1	0	1	1	0	0	0	2	0	0	0	0	1	1	0	1	1
517	1	0	2	0	0	0	1	2	0	0	1	0	0	0	0	0	2	1	2	0	0	0	0	2	0	2	0	2	2	2	2	0	0	0	0	2	2	0	0	0	1	0	1	0	0	1	0	1	1
518	1	0	2	0	1	1	1	2	0	0	1	0	1	0	0	1	0	0	1	0	0	0	0	2	1	0	0	1	1	1	0	0	0	0	0	1	0	0	0	2	0	0	0	0	0	1	0	0	1
519	0	1	1	1	0	0	1	2	0	0	1	0	1	0	1	0	0	0	1	1	1	0	1	1	1	2	0	1	1	1	1	0	2	0	0	2	2	0	0	2	1	1	0	0	1	1	0	1	0
520	1	0	2	0	0	1	1	1	1	1	0	2	2	0	2	0	1	0	2	1	1	1	0	2	0	2	0	1	2	2	1	0	1	0	0	2	0	0	0	2	0	0	1	0	1	1	0	1	1
521	1	2	0	0	0	0	2	2	0	1	0	0	0	0	0	0	2	0	1	0	0	1	0	2	0	0	0	2	2	2	1	1	1	1	1	2	2	0	0	2	1	1	0	0	0	0	0	2	0
522	0	0	2	1	1	1	1	2	0	0	1	0	2	0	2	0	1	0	1	1	1	0	0	2	0	1	1	1	2	2	0	0	1	0	0	1	2	1	0	0	0	0	0	0	0	0	1	1	1
523	1	1	1	0	1	1	2	2	0	0	1	1	1	1	0	0	1	1	2	0	0	0	0	2	0	1	0	1	2	2	0	1	1	0	0	2	1	0	0	1	0	0	0	1	0	0	0	2	0
524	0	2	1	0	0	0	1	2	0	0	0	1	1	0	1	0	1	0	1	1	1	0	0	2	0	1	0	2	2	1	1	1	0	0	0	2	2	0	1	1	1	0	0	0	0	0	0	2	0
525	0	1	2	0	0	0	1	1	0	0	2	0	1	0	0	0	2	2	1	1	1	1	0	2	0	1	1	2	2	2	0	1	2	0	1	2	1	0	0	1	1	1	0	0	0	1	0	2	0
526	0	2	0	0	0	0	2	2	0	0	0	0	0	0	0	0	0	0	1	1	0	1	0	2	0	0	0	2	2	2	2	0	1	0	0	2	1	1	0	1	0	0	1	0	0	0	1	0	2
527	1	0	2	1	0	0	2	2	0	0	2	1	1	0	1	0	2	1	2	0	0	0	0	2	0	1	0	0	2	2	0	1	1	0	0	1	2	0	0	1	1	0	0	0	0	0	0	1	1
528	1	2	0	0	0	0	0	0	2	2	0	1	2	0	1	0	0	0	2	0	0	0	1	1	0	1	0	1	2	2	0	0	2	1	0	1	0	0	0	2	0	0	2	0	0	1	0	2	0
529	1	1	1	0	1	1	0	1	2	2	0	0	0	0	0	0	1	1	2	0	0	0	0	2	0	0	1	2	2	2	0	0	1	0	0	2	2	1	1	1	1	0	1	0	0	2	0	2	1
530	1	1	2	0	0	0	1	2	0	1	0	1	2	0	1	1	0	0	0	0	0	0	1	1	0	2	0	1	2	2	0	0	0	0	0	2	0	0	0	2	0	0	1	0	0	0	0	0	2
531	0	2	0	0	0	0	1	1	1	1	0	0	1	0	1	0	2	0	1	1	1	0	0	2	0	1	0	2	2	2	2	2	2	0	0	1	1	0	0	2	0	0	1	0	2	2	1	1	1
532	1	1	2	0	0	0	1	1	0	1	0	0	1	0	0	1	2	1	2	0	0	1	1	1	1	0	0	2	2	2	1	0	1	1	0	2	2	1	0	0	0	0	0	0	0	0	0	1	1
533	1	2	0	1	0	0	2	2	0	1	1	0	0	0	0	0	2	1	2	0	0	0	0	2	0	0	0	1	2	2	0	1	1	0	0	2	2	1	1	2	1	0	0	0	0	0	0	2	0
534	0	2	1	0	0	0	2	2	0	1	1	1	0	0	0	0	1	0	1	1	1	0	0	2	1	1	0	0	2	1	0	1	2	0	0	1	1	0	0	2	0	1	1	0	1	1	0	2	0
535	1	0	2	1	1	1	2	2	0	0	1	0	1	0	1	0	2	0	0	1	1	0	0	2	0	1	0	2	1	1	2	0	1	0	0	2	1	0	0	2	0	0	0	1	0	0	0	1	1
536	0	1	1	0	0	0	2	2	0	0	0	1	2	0	2	0	1	1	2	0	0	1	0	2	0	1	0	2	0	0	2	0	0	0	0	1	0	0	0	1	0	0	1	0	1	0	0	2	1
537	0	0	2	0	0	0	1	1	1	1	1	0	0	0	0	0	1	1	2	0	0	0	0	2	1	2	0	2	0	0	2	1	1	0	0	1	1	0	0	1	0	0	1	0	1	0	1	0	2
538	0	0	2	0	0	0	1	2	0	0	1	0	0	0	0	0	1	0	2	0	0	1	1	1	1	1	0	2	2	2	0	0	0	0	1	2	1	0	0	1	0	0	1	1	1	2	0	0	2
539	1	0	2	0	0	0	0	0	2	2	0	0	0	0	0	0	0	0	2	1	1	0	1	1	0	1	0	1	1	1	0	0	1	0	0	1	1	1	0	2	0	0	0	0	0	0	0	1	1
540	1	0	2	0	0	0	1	1	1	1	0	0	1	0	1	0	0	0	1	0	0	1	1	1	1	1	0	2	2	1	1	1	2	0	0	1	0	0	0	0	0	0	0	0	0	0	0	2	1
541	0	2	0	0	0	0	2	2	0	0	0	0	0	0	0	0	2	0	2	0	0	1	1	1	0	0	0	2	2	2	2	0	1	0	0	1	0	0	0	1	0	1	0	1	1	0	0	2	0
542	0	1	1	0	1	1	1	2	0	0	0	1	2	0	1	0	1	0	1	0	0	0	0	2	0	1	0	2	2	2	0	0	1	0	0	1	2	0	0	0	0	0	0	1	0	0	0	1	0
543	1	0	2	0	1	1	0	1	1	1	1	0	0	0	0	0	0	0	0	1	0	0	0	2	0	1	0	1	2	2	1	1	0	0	0	1	2	0	0	1	1	1	0	0	1	1	0	1	0
544	1	2	0	1	0	0	2	2	0	0	1	0	0	0	0	0	1	0	1	0	0	0	0	2	0	0	0	2	2	2	2	0	1	0	0	1	2	0	0	0	0	0	0	1	0	0	0	2	0
545	0	2	1	0	0	0	1	1	1	1	0	0	0	0	0	0	0	0	1	1	1	0	0	2	0	1	0	1	2	2	1	0	1	1	1	1	1	0	0	1	0	0	0	0	0	0	0	1	0
546	1	2	1	0	0	0	0	0	2	2	0	1	2	0	2	0	1	0	2	0	0	0	0	2	0	0	0	1	2	2	1	0	0	2	2	2	1	1	0	0	0	0	1	0	1	0	0	0	2
547	0	1	1	0	0	0	1	1	1	2	0	0	1	0	0	1	2	1	1	0	0	0	0	2	0	2	0	2	1	1	1	0	1	1	1	2	2	0	1	0	0	1	0	1	2	0	0	2	0
548	0	1	2	0	0	0	2	2	0	0	1	0	0	0	0	0	1	0	2	1	1	1	0	2	0	1	0	2	2	2	1	1	2	0	0	1	1	0	0	1	0	0	0	0	2	1	0	1	1
549	1	2	0	0	0	0	0	1	1	1	0	0	1	0	0	1	1	0	2	0	0	0	1	1	1	1	0	2	2	2	1	1	2	0	1	2	1	0	0	2	0	0	0	1	1	1	0	2	0
550	1	2	1	1	0	0	1	2	0	0	1	0	0	0	0	0	1	0	1	1	1	0	0	2	0	0	0	1	2	2	0	1	1	0	1	2	1	0	0	2	0	0	0	0	0	0	0	1	1
551	0	1	2	1	0	0	2	2	0	1	0	0	1	0	0	0	1	1	1	0	1	1	1	1	0	1	0	2	1	1	2	1	0	1	2	2	1	0	0	2	0	0	1	0	1	2	1	0	2
552	0	1	1	0	0	0	1	1	0	0	0	0	0	0	0	0	1	1	1	1	1	2	1	1	1	1	1	2	1	1	1	1	2	0	0	0	2	0	0	1	1	1	0	0	1	1	0	0	2
553	1	2	0	0	0	0	1	1	1	1	0	1	1	0	1	0	2	2	2	0	0	0	0	2	0	1	0	2	2	2	0	1	1	2	1	1	1	0	0	1	0	0	1	0	1	2	0	2	0
554	0	1	1	0	0	1	1	2	0	0	1	0	0	0	0	0	0	0	0	1	1	0	0	2	1	1	0	2	1	2	2	1	1	2	1	2	1	0	0	1	0	0	1	0	0	0	0	0	1
555	1	2	1	1	0	0	1	1	1	1	0	0	0	0	0	0	1	0	1	1	1	0	1	1	0	2	0	1	2	2	0	1	1	0	0	1	2	1	0	0	0	0	1	0	1	0	0	2	1
556	1	2	0	0	0	0	1	2	0	0	0	0	0	0	0	0	1	0	2	1	1	0	1	1	1	0	0	2	1	1	1	2	2	1	1	2	2	0	0	0	0	0	0	0	2	1	1	0	2
557	0	2	0	0	0	0	2	2	0	0	1	0	0	0	0	0	1	0	1	1	1	0	0	2	0	1	0	0	2	2	0	1	0	0	0	1	1	0	0	0	0	0	0	1	0	1	0	1	1
558	0	0	2	0	2	2	2	2	0	0	0	1	2	0	1	0	0	0	2	1	1	0	1	1	0	1	0	2	1	1	2	0	1	0	0	2	2	0	0	0	0	0	0	0	0	1	0	1	2
559	1	1	1	1	0	0	1	0	1	1	0	1	1	0	1	0	1	0	2	0	0	0	1	1	0	1	0	1	2	2	0	1	2	0	0	2	1	0	0	1	0	0	0	0	0	0	0	2	2
560	1	0	2	0	1	1	2	2	2	2	0	0	0	0	0	0	0	0	1	2	1	0	0	2	0	1	0	1	2	2	1	0	2	1	0	1	2	0	0	1	1	1	0	0	1	1	0	2	0
561	0	1	1	0	1	1	0	0	2	2	0	0	0	0	0	0	1	1	1	1	0	0	0	2	0	1	1	2	2	2	0	1	1	1	0	2	1	1	1	2	1	1	0	0	1	0	0	1	1
562	0	2	1	0	0	0	1	1	1	1	1	0	1	0	1	0	0	0	1	1	0	2	0	2	0	0	0	1	2	2	0	0	2	0	0	2	1	0	0	1	0	0	1	0	1	0	0	2	1
563	1	1	1	0	0	0	2	2	2	2	0	1	1	0	1	0	2	2	1	0	0	0	0	2	1	0	0	2	1	1	1	2	1	0	0	1	1	0	0	1	0	0	1	0	2	2	1	1	1
564	1	0	2	0	1	1	0	0	2	2	0	0	0	0	0	0	2	1	2	0	0	0	0	2	0	1	0	2	2	2	0	2	1	0	0	1	1	0	0	1	0	0	0	0	0	0	0	2	1
565	1	1	1	0	0	0	1	1	1	1	0	0	1	0	1	0	1	0	1	0	0	0	1	1	1	1	0	2	2	2	2	1	1	1	0	2	2	1	1	2	1	0	1	0	1	2	0	2	0
566	0	2	2	0	0	0	1	2	0	0	0	0	0	0	0	0	1	1	1	0	0	0	0	2	0	1	0	2	2	2	1	0	0	0	0	2	0	0	1	1	0	0	0	0	0	0	0	0	1
567	1	2	0	0	0	0	2	2	0	1	1	0	0	0	0	0	2	1	1	1	0	2	1	1	1	1	0	1	2	2	0	1	0	0	0	2	2	0	0	1	0	0	0	0	0	0	0	1	1
568	0	1	2	0	0	0	2	2	0	0	2	1	0	0	0	0	2	0	2	0	0	0	0	2	0	2	0	2	2	2	2	1	1	0	0	1	1	0	1	1	0	0	0	0	1	0	0	1	1
569	0	1	1	1	0	0	1	1	1	2	1	1	1	0	1	0	1	1	0	1	1	0	0	2	0	1	0	2	1	2	1	1	0	0	0	2	1	0	0	2	0	0	0	0	0	0	0	0	1
570	1	1	1	1	0	0	2	2	0	1	1	1	1	0	1	0	0	0	1	0	0	1	0	2	0	1	0	1	2	2	1	1	1	0	1	2	2	1	0	1	0	1	0	0	1	0	0	1	1
571	1	1	0	1	0	0	2	2	0	0	0	1	1	0	1	0	2	2	2	0	0	0	0	2	0	1	0	2	2	1	0	0	0	1	0	2	2	1	1	1	1	0	0	0	0	0	1	1	1
572	1	2	0	0	0	0	1	1	1	2	1	0	0	0	0	0	0	0	2	0	0	1	1	1	1	2	0	2	2	2	2	1	1	1	0	2	1	0	1	1	1	0	1	0	1	1	0	1	1
573	0	0	2	0	0	0	1	1	1	2	0	0	1	0	1	0	0	0	1	0	0	0	0	2	0	0	0	2	2	2	1	1	1	1	1	2	1	0	0	2	1	0	1	0	1	1	0	2	0
574	1	2	0	0	0	0	1	2	1	1	0	0	1	0	1	0	2	0	2	0	0	1	0	2	0	0	0	1	1	2	1	1	1	0	0	2	1	1	0	1	0	1	0	0	1	0	0	1	1
575	1	1	2	0	0	0	2	2	0	0	1	0	0	0	0	0	0	0	0	1	0	1	0	2	0	1	0	2	2	2	1	0	1	1	1	2	0	0	0	2	0	0	0	0	0	0	0	1	2
576	1	0	2	0	1	1	2	2	0	0	1	0	0	0	0	0	1	1	0	1	1	0	0	2	0	2	0	1	1	1	1	2	1	0	0	2	0	0	0	2	0	0	1	0	1	1	0	1	1
577	1	1	1	0	0	0	1	2	0	0	0	1	2	0	1	1	0	0	1	2	1	0	1	1	0	1	0	2	2	2	1	0	1	1	1	1	1	0	0	2	0	0	1	0	1	1	0	1	1
578	1	1	1	0	0	0	1	2	1	1	0	0	0	0	0	0	1	1	1	1	0	0	0	2	0	1	1	2	2	2	1	1	2	0	0	0	0	0	0	2	0	1	1	0	1	1	0	2	0
579	1	0	2	1	1	1	1	1	1	1	1	1	2	0	1	1	0	0	1	1	1	0	0	2	0	1	0	2	2	1	0	1	0	0	0	2	1	0	1	1	0	0	1	0	1	1	0	1	2
580	1	0	2	0	2	2	0	0	2	2	0	0	2	0	0	1	1	1	2	0	0	0	0	2	0	1	0	2	2	2	2	0	0	0	0	2	0	0	0	0	0	0	0	0	1	0	1	0	1
581	0	0	2	0	1	1	2	2	0	1	1	0	1	0	0	1	1	1	0	0	0	0	0	2	0	1	0	1	2	1	1	1	1	0	0	1	1	1	0	1	0	0	2	0	1	1	0	0	2
582	0	2	0	0	1	1	0	0	2	2	0	0	1	0	0	1	2	2	2	1	1	0	0	2	0	0	0	2	2	2	1	2	2	0	0	0	0	1	0	1	0	0	0	0	2	1	0	2	0
583	1	1	1	0	1	1	2	2	0	0	0	1	2	0	2	0	1	1	1	1	1	0	1	1	0	0	0	2	1	1	2	2	2	0	0	1	2	0	0	0	1	0	0	0	0	0	0	2	0
584	0	2	1	0	0	0	1	1	1	1	0	0	0	0	0	0	1	0	1	1	1	1	0	2	0	0	0	0	2	2	0	0	1	1	0	1	1	0	1	1	0	0	0	0	0	0	0	2	0
585	1	1	1	0	0	0	2	2	0	0	0	0	2	0	0	1	1	0	1	0	0	0	0	2	0	1	2	2	2	2	1	2	1	0	1	2	1	0	0	1	0	0	0	0	0	0	0	1	1
586	0	1	2	0	0	0	1	1	1	2	0	2	2	0	2	0	1	1	1	0	0	1	1	1	1	1	0	1	2	2	0	0	1	0	0	2	1	0	0	0	0	0	0	0	0	1	0	1	0
587	1	0	2	0	1	1	1	1	1	1	0	1	2	0	2	0	0	0	0	1	1	0	1	1	0	1	0	2	2	2	1	0	2	1	0	1	2	0	0	1	1	1	0	0	1	0	0	2	1
588	1	1	2	1	0	0	1	1	1	2	0	0	0	0	0	0	0	0	2	1	1	0	1	1	1	1	0	1	2	2	1	0	1	1	2	2	2	1	0	0	0	0	0	0	0	0	0	2	0
589	0	1	1	0	0	0	1	2	0	0	1	0	0	0	0	0	1	0	1	1	0	0	0	2	1	2	0	2	2	2	1	0	0	1	1	2	1	0	0	1	0	0	0	0	0	0	1	0	1
590	1	1	2	0	0	0	1	1	0	0	0	1	2	0	2	0	2	0	2	0	0	0	0	2	0	1	0	2	2	2	1	2	2	0	0	0	0	0	0	2	0	0	0	0	1	0	1	1	1
591	1	1	1	0	0	0	0	1	2	2	0	2	2	0	2	0	2	0	1	0	0	1	0	2	0	1	0	2	2	2	0	1	1	0	0	2	2	1	1	1	1	0	1	0	1	1	0	1	0
592	0	1	1	0	0	0	0	0	2	2	0	2	2	0	2	0	1	0	1	1	1	1	0	2	0	1	0	2	2	2	0	2	2	0	1	2	1	0	0	1	0	0	0	0	0	1	0	2	0
593	1	2	1	0	0	0	1	1	1	1	1	1	1	0	1	0	1	0	2	0	0	1	0	2	0	0	0	1	1	0	1	0	1	0	0	2	1	0	0	2	0	0	0	0	0	0	0	1	1
594	1	2	1	1	0	0	1	1	1	2	0	1	1	1	0	0	1	0	2	0	0	0	1	1	0	2	0	1	2	2	0	1	1	0	0	2	1	0	0	1	0	0	0	1	0	0	0	0	1
595	0	2	0	0	0	0	0	0	2	2	0	1	1	0	1	0	2	0	1	0	0	0	0	2	0	1	0	2	2	2	1	1	2	0	1	2	1	0	0	2	0	0	0	1	0	1	0	2	0
596	0	1	2	0	0	0	1	2	0	0	1	1	1	0	1	0	1	1	2	0	0	1	0	2	0	0	0	1	2	2	0	0	0	0	0	2	2	0	1	1	0	0	1	0	1	0	0	2	0
597	1	0	2	1	0	0	1	2	0	1	0	0	0	0	0	0	1	1	0	1	1	0	1	1	0	0	0	1	2	2	0	2	2	0	0	0	2	0	0	0	0	0	0	0	0	1	1	1	1
598	1	2	0	0	0	0	1	1	1	1	0	0	0	0	0	0	2	2	2	0	0	0	0	2	0	0	0	2	2	2	2	0	1	0	0	1	1	1	0	1	0	0	0	0	0	0	1	1	1
599	0	1	1	0	0	0	2	2	1	1	1	1	1	0	1	0	0	1	2	0	0	1	1	1	1	0	1	2	2	2	0	1	1	0	0	2	1	1	0	1	0	0	0	0	0	0	0	2	0
600	0	0	2	0	0	0	2	2	1	1	0	0	1	0	1	0	2	2	1	1	0	0	0	2	0	1	0	2	1	1	2	0	2	1	0	1	1	0	0	1	0	0	0	0	0	1	0	1	1
601	1	2	2	0	1	1	1	1	1	1	1	0	0	0	0	0	2	0	2	0	0	1	0	2	1	1	0	1	2	2	0	1	2	0	0	1	2	1	1	1	1	0	0	0	1	1	1	0	2
602	1	1	1	0	1	1	1	1	1	1	1	1	1	0	1	0	0	0	0	1	1	0	1	1	1	1	0	2	2	2	2	1	1	1	1	1	0	0	0	1	0	1	0	1	2	0	0	1	0
603	1	1	1	1	0	0	1	2	0	1	0	1	2	0	1	0	1	1	2	0	0	0	1	1	1	0	1	2	2	2	0	1	1	0	0	1	2	0	1	1	0	1	0	1	1	0	0	2	0
604	1	2	0	0	0	0	1	1	1	2	0	2	2	1	1	0	0	0	2	1	1	1	1	1	1	1	0	1	1	1	0	1	1	0	0	2	0	0	0	2	0	1	0	0	1	0	0	1	1
605	1	1	1	0	0	0	1	1	1	1	1	0	0	0	0	0	0	0	1	0	0	0	1	1	0	2	0	1	2	2	0	1	2	0	0	2	2	1	0	1	0	0	0	0	0	1	0	2	1
606	1	1	1	1	1	1	0	1	1	1	0	0	1	0	1	0	1	1	1	0	0	2	1	1	1	1	0	1	2	2	0	0	2	0	0	1	1	0	0	1	0	0	0	0	2	1	0	0	2
607	1	0	1	0	0	0	2	2	0	0	1	1	1	0	0	0	0	0	2	1	1	1	1	2	0	0	0	2	2	2	1	2	1	0	0	1	0	0	0	2	0	0	0	0	0	0	0	1	1
608	1	1	1	1	0	0	1	1	0	0	0	1	1	0	1	0	2	0	2	0	0	0	0	2	0	1	0	2	2	1	1	0	0	0	0	2	1	0	0	1	0	1	0	0	0	0	0	0	2
609	0	2	1	0	0	0	1	1	1	1	0	0	1	0	0	1	1	1	0	1	1	0	0	2	0	1	0	2	2	1	1	0	2	0	0	0	0	0	0	1	0	0	1	0	1	0	0	2	1
610	0	0	1	0	0	0	1	2	0	1	0	1	2	0	1	0	0	0	2	0	0	1	0	2	0	1	0	2	2	2	2	0	1	1	0	1	1	0	0	1	0	0	0	0	0	0	1	0	1
611	0	2	1	1	0	0	1	2	0	0	0	0	0	0	0	0	1	0	0	1	1	1	0	2	0	0	0	2	2	1	1	0	1	1	0	0	1	0	0	1	0	0	0	0	0	0	0	1	1
612	1	0	2	0	1	1	0	0	2	2	0	0	0	0	0	0	1	2	2	0	0	1	1	1	1	1	0	2	1	1	2	1	1	0	1	1	1	0	0	1	0	0	0	0	1	1	0	1	1
613	1	0	1	0	0	0	1	1	1	1	0	1	1	0	1	0	1	0	1	0	0	0	0	2	1	0	0	1	2	2	0	0	1	0	0	2	2	0	0	1	0	0	0	2	0	0	1	1	1
614	1	2	1	0	0	0	1	1	1	1	0	0	1	0	0	0	2	1	1	0	0	1	1	1	1	0	0	2	2	2	0	1	0	0	1	2	0	0	0	2	0	0	0	0	0	0	0	2	0
615	0	1	2	1	0	0	2	2	1	1	0	0	1	1	0	0	2	2	1	1	1	0	0	2	1	0	0	2	2	2	0	0	0	0	1	2	1	0	0	1	0	1	0	0	1	0	1	0	1
616	1	2	2	0	1	1	1	1	0	2	0	1	2	0	1	0	1	1	0	1	1	0	0	2	0	1	0	1	1	1	0	1	1	0	0	1	1	0	1	1	0	0	0	0	0	0	0	2	0
617	1	1	1	0	0	0	0	0	2	2	0	0	0	0	0	0	0	0	0	1	0	0	1	1	1	0	0	2	2	2	0	1	1	2	1	1	1	0	0	1	0	0	2	0	1	1	0	1	1
618	1	1	1	0	0	0	2	2	0	0	1	0	0	0	0	0	0	0	1	1	1	1	0	2	0	2	0	2	2	2	1	0	0	0	0	2	1	0	0	2	0	0	0	0	0	0	0	2	0
619	1	1	1	0	0	0	1	1	1	1	1	0	0	0	0	0	1	1	1	1	0	2	1	1	1	1	0	2	0	0	2	0	2	0	0	1	0	0	0	2	0	0	0	0	0	0	0	1	1
620	1	0	2	0	1	1	0	1	1	1	0	0	1	0	1	0	1	1	1	0	0	0	1	1	0	1	0	1	1	1	1	1	1	0	0	2	2	0	0	1	0	1	0	1	1	0	0	2	1
621	1	0	1	0	0	0	1	2	0	0	0	0	0	0	0	0	0	0	0	2	0	1	0	2	0	0	0	1	2	2	0	1	0	0	0	1	1	0	0	2	0	1	0	0	1	0	0	2	2
622	1	0	2	0	1	1	1	1	1	2	0	1	2	0	2	0	1	1	1	1	1	0	1	1	1	0	0	2	1	1	1	0	0	0	0	1	1	0	0	2	1	1	0	0	0	1	0	0	2
623	1	1	2	1	0	0	1	1	0	2	0	0	0	0	0	0	1	1	2	0	0	0	0	2	0	1	0	2	2	2	1	1	1	0	0	2	1	1	0	1	0	0	1	0	2	2	0	1	0
624	1	0	2	1	0	0	0	0	2	2	0	0	0	0	0	0	2	2	1	1	1	0	0	2	1	0	0	1	2	2	0	1	2	0	0	2	1	0	1	1	0	0	0	0	0	0	0	1	1
625	1	1	2	0	0	0	2	2	1	1	0	0	0	0	0	0	1	1	2	0	0	0	0	2	0	1	0	1	2	2	1	0	0	0	0	1	1	0	0	0	0	0	0	0	0	0	0	2	0
626	1	1	0	0	0	0	2	2	0	2	0	1	1	0	1	0	0	0	1	0	0	2	1	1	1	1	0	2	2	2	2	1	1	0	0	2	1	0	0	1	0	0	1	0	1	1	0	1	1
627	0	0	1	0	0	0	2	2	0	0	0	0	2	0	1	0	1	0	1	2	1	0	0	2	0	1	1	2	2	2	0	0	2	0	0	1	1	0	0	1	0	0	1	1	1	2	1	0	2
628	0	1	1	0	0	0	1	1	1	2	0	0	1	0	0	1	0	1	1	0	0	0	1	1	0	1	0	2	1	2	2	2	2	0	0	0	1	1	0	1	0	1	0	0	1	0	0	1	1
629	0	1	1	1	0	0	0	0	2	2	0	0	0	0	0	0	2	1	1	1	1	0	0	2	0	1	0	2	1	1	2	0	0	0	0	0	2	0	0	2	1	0	1	0	1	0	0	0	1
630	1	2	0	0	0	0	0	0	2	2	0	0	1	0	1	0	0	0	1	0	0	1	0	2	0	1	0	2	2	2	0	1	1	0	0	1	1	0	0	1	0	0	1	0	1	1	0	2	0
631	0	0	1	0	0	0	1	1	1	2	0	1	1	1	0	0	2	0	1	0	0	0	1	1	1	1	0	1	2	2	1	0	1	0	0	1	1	1	1	0	0	0	1	0	1	0	0	0	2
632	0	2	0	1	0	0	0	0	2	2	0	0	0	0	0	0	0	0	0	1	0	0	1	1	0	1	0	2	2	1	0	0	0	1	0	1	1	0	0	1	0	1	0	0	1	1	1	0	2
633	0	0	2	0	1	1	2	2	0	0	1	0	0	0	0	0	2	1	1	0	0	0	0	2	0	2	0	2	2	2	2	0	2	0	0	1	1	0	1	1	0	0	0	0	0	0	0	2	0
634	1	2	0	1	0	0	0	0	2	2	0	0	1	0	0	0	1	1	1	0	0	0	1	1	0	1	0	2	2	1	1	1	1	0	0	1	1	0	0	0	0	0	0	0	0	0	0	2	2
635	1	1	2	0	0	0	1	2	1	1	0	1	1	0	1	0	1	0	1	2	1	0	0	2	0	1	0	1	2	2	0	0	1	0	0	2	2	0	0	1	1	0	0	0	1	0	0	1	2
636	1	1	1	0	0	1	2	2	0	1	0	2	2	0	2	0	0	1	0	1	1	0	0	2	0	0	0	1	1	0	2	1	1	2	1	2	2	2	0	0	0	1	0	0	1	0	0	0	2
637	0	2	1	0	0	0	2	2	0	0	1	0	0	0	0	0	2	1	2	1	1	1	0	2	0	0	0	2	2	1	1	0	0	1	0	2	0	0	0	2	0	0	2	0	1	1	1	1	2
638	0	1	1	1	0	0	1	1	0	0	2	1	1	0	1	0	1	0	2	1	1	0	0	2	0	2	0	2	2	2	0	1	1	0	0	1	0	0	0	2	0	0	0	0	0	2	0	1	2
639	0	2	0	0	0	0	0	1	1	1	0	0	0	0	0	0	1	0	2	0	0	0	0	2	0	2	1	2	2	2	0	0	1	1	1	2	1	0	1	1	0	1	0	0	1	0	0	1	1
640	1	1	1	0	0	0	1	2	0	0	1	0	1	0	1	0	2	0	0	1	1	0	0	2	0	0	0	2	2	2	1	0	1	0	0	1	0	0	0	2	0	0	0	0	1	0	0	0	2
641	1	0	2	1	0	0	2	2	0	1	0	0	0	0	0	0	2	0	2	0	0	1	1	1	1	0	0	2	2	2	2	1	1	1	1	2	2	1	0	0	0	0	1	0	1	0	0	0	2
642	1	1	1	1	0	1	0	1	2	2	0	0	1	0	1	0	1	0	1	1	0	1	0	2	0	0	0	2	1	1	1	0	1	2	1	2	1	0	0	1	0	0	1	1	1	2	0	1	1
643	1	1	1	0	0	0	1	2	0	0	0	0	0	0	0	0	0	0	1	0	0	0	0	2	0	0	0	2	1	1	1	2	2	0	0	0	2	1	0	0	0	0	0	0	0	0	1	1	1
644	0	0	2	0	1	1	2	2	0	0	1	0	2	0	2	0	1	1	0	2	2	0	1	1	0	1	0	2	2	2	1	0	0	0	1	2	2	0	0	1	0	0	0	0	0	0	0	2	0
645	1	1	2	1	0	0	0	1	0	0	1	1	1	0	1	0	0	0	2	1	1	0	0	2	0	1	0	2	2	2	1	0	1	1	2	2	0	0	0	1	0	0	0	0	0	0	0	1	1
646	0	1	1	1	0	0	1	1	1	2	1	1	2	0	1	0	0	0	0	1	0	0	0	2	0	1	0	2	0	0	2	0	1	0	0	2	2	0	0	1	0	0	1	0	0	0	0	2	0
647	1	1	1	1	0	0	2	2	0	1	0	0	0	0	0	0	0	0	1	0	0	0	1	1	0	0	0	2	2	2	1	1	0	0	0	2	0	0	0	2	0	0	1	0	1	2	0	1	1
648	1	2	1	0	0	0	1	1	1	1	1	0	1	0	1	0	2	0	1	0	0	0	0	2	0	2	0	2	2	2	1	0	1	0	0	1	2	0	0	1	0	0	0	0	0	0	1	0	1
649	1	2	0	0	0	0	2	2	0	1	1	0	1	0	0	1	0	0	1	0	0	0	0	2	0	0	1	2	2	2	0	1	1	1	0	0	1	0	0	2	0	0	0	0	0	1	0	2	1
650	1	2	0	0	0	0	1	1	0	0	0	0	1	0	1	0	1	1	1	1	0	0	0	2	0	1	0	2	2	2	0	1	2	1	0	0	2	0	0	1	0	1	0	1	1	0	0	1	0
651	1	0	2	0	1	1	0	0	1	1	1	0	0	0	0	0	1	1	1	1	1	0	1	1	1	0	0	2	2	2	0	1	1	0	0	2	1	0	1	1	0	1	0	0	1	1	0	1	1
652	0	1	1	1	0	0	2	2	1	1	0	0	0	0	0	0	1	0	0	1	1	1	0	2	0	1	0	2	1	1	1	1	1	0	1	2	1	0	0	2	1	0	1	0	1	0	0	1	1
653	0	1	2	1	0	0	1	1	1	1	0	0	0	0	0	0	2	0	2	0	0	0	0	2	0	1	0	2	2	2	1	1	1	1	0	2	0	1	0	1	0	0	0	0	1	0	0	2	0
654	1	2	0	0	0	0	1	2	0	0	0	0	0	0	0	0	2	0	0	1	1	0	0	2	0	0	0	2	1	1	2	0	1	0	0	2	0	0	0	1	0	2	0	0	0	2	1	1	1
655	1	2	1	1	0	0	0	0	2	2	0	0	0	0	0	0	2	1	1	0	0	0	2	0	0	0	0	2	2	1	2	2	1	1	1	2	1	0	1	1	0	1	0	0	1	1	1	0	2
656	0	1	2	0	0	0	2	2	0	0	1	0	0	0	0	0	1	1	0	1	1	0	0	2	0	2	0	1	1	1	1	2	2	0	0	1	1	0	0	1	0	0	0	0	1	1	0	0	2
657	1	1	2	0	1	1	1	2	0	0	1	0	0	0	0	0	0	0	2	1	1	0	0	2	0	1	0	2	2	1	0	1	1	2	0	1	2	1	0	1	0	0	1	0	1	1	0	2	0
658	0	2	0	0	0	0	1	1	1	2	0	0	0	0	0	0	1	1	1	1	0	0	1	1	1	0	0	2	2	2	0	0	1	1	0	2	2	0	1	0	0	1	0	0	1	0	0	0	1
659	0	1	1	1	0	0	1	1	0	0	0	1	1	0	1	0	1	0	2	0	0	1	0	2	0	1	0	2	2	2	1	0	0	0	1	2	2	0	0	1	0	0	1	0	0	1	0	1	1
660	0	2	0	0	1	1	0	2	0	0	1	0	0	0	0	0	1	1	1	0	0	0	0	2	0	1	1	2	2	2	0	2	1	0	0	1	2	1	0	0	0	1	0	0	1	1	0	0	2
661	1	0	2	2	1	1	1	2	1	1	0	0	1	0	0	1	2	1	2	1	1	0	0	2	0	1	0	1	2	2	0	0	1	2	1	2	1	0	0	1	0	0	2	0	1	1	0	2	1
662	0	0	2	0	0	0	2	2	0	0	1	0	0	0	0	0	1	1	1	1	1	0	0	2	1	2	0	2	2	2	0	1	1	1	0	0	0	1	0	1	0	2	0	0	1	0	0	2	1
663	1	1	1	1	0	0	2	2	0	1	0	0	0	0	0	0	2	1	1	0	0	0	1	1	0	1	0	1	2	2	0	0	2	0	0	1	2	1	1	0	0	0	1	0	1	1	0	1	0
664	1	1	2	0	1	1	1	2	0	0	1	0	0	0	0	0	2	0	1	0	0	0	2	0	0	0	0	0	2	1	0	0	2	1	0	1	1	0	0	2	0	0	1	0	0	0	0	1	1
665	0	1	1	0	1	1	1	1	1	1	1	0	0	0	0	0	1	0	1	2	1	0	0	2	0	1	0	2	2	2	2	0	0	1	0	2	1	0	0	1	0	0	0	0	0	0	0	2	1
666	1	2	1	1	0	0	2	2	0	1	1	0	2	0	2	0	2	1	1	0	0	0	1	1	0	0	0	2	2	2	0	0	1	1	1	2	0	0	0	1	0	0	0	0	0	0	1	1	1
667	1	2	1	0	0	0	2	2	0	0	0	0	0	0	0	0	2	1	2	1	1	0	0	2	0	1	0	2	2	2	2	0	0	0	0	2	2	1	0	0	0	0	0	0	0	0	0	1	1
668	1	1	1	0	1	1	0	1	1	1	0	1	1	0	1	0	1	1	0	0	0	0	0	2	0	1	0	2	2	2	1	2	1	0	0	2	1	0	0	2	0	0	1	0	1	2	0	2	0
669	0	1	2	0	0	0	0	0	2	2	0	0	0	0	0	0	2	2	2	0	0	0	0	2	0	1	0	0	2	2	0	1	1	1	1	1	2	0	0	2	1	2	0	0	0	2	1	1	1
670	1	1	1	0	0	0	2	2	1	1	0	0	0	0	0	0	2	1	0	1	1	0	0	2	0	2	0	2	2	2	1	0	1	1	0	0	2	0	0	1	1	0	1	0	1	0	1	0	2
671	1	1	1	0	1	1	1	2	0	1	0	1	1	0	0	0	2	1	1	0	0	0	0	2	1	1	0	2	2	2	1	0	0	0	0	2	1	0	0	1	0	0	2	0	1	1	0	2	1
672	1	1	1	0	0	0	1	1	1	1	0	0	1	0	0	1	2	1	2	1	1	0	0	2	0	2	0	2	2	2	1	0	1	0	0	1	2	0	1	1	0	0	0	1	0	0	0	2	0
673	0	2	0	0	0	0	1	1	2	2	0	0	0	0	0	0	1	1	1	1	1	0	0	2	0	1	0	1	2	2	0	1	0	1	1	2	0	0	0	2	0	0	0	1	0	0	1	0	2
674	0	1	2	1	0	0	2	2	0	1	0	0	0	0	0	0	2	1	2	0	0	0	0	2	1	1	0	1	2	2	0	1	2	0	1	2	1	0	0	1	0	0	1	0	1	0	0	2	1
675	1	1	2	0	0	0	2	2	0	0	1	1	2	0	2	0	1	0	2	1	1	1	1	1	1	2	0	2	2	2	1	0	1	0	0	1	0	0	0	2	0	0	0	0	2	1	1	0	2
676	0	1	2	1	0	0	2	2	0	0	0	1	1	1	0	0	2	2	2	1	1	0	0	2	0	1	0	1	2	2	0	1	0	0	0	1	2	0	0	1	0	0	0	0	0	1	0	1	0
677	0	0	2	0	1	1	2	2	1	1	0	0	0	0	0	0	2	0	2	0	0	0	0	2	0	1	1	2	2	1	0	0	1	0	0	1	2	0	0	1	0	0	1	0	1	1	0	1	0
678	1	2	1	0	0	0	1	1	1	2	1	1	0	0	0	0	1	0	1	1	1	0	0	2	0	2	0	2	1	1	1	1	1	0	1	1	1	0	1	1	0	1	0	0	0	2	0	2	0
679	1	1	1	0	0	0	1	1	0	0	1	0	1	0	0	0	1	1	0	2	1	0	0	2	0	1	0	2	1	1	2	0	0	0	1	2	2	0	0	2	0	0	0	0	0	0	0	0	2
680	1	1	1	1	0	0	2	2	0	1	0	1	2	0	1	0	0	0	1	0	0	0	0	2	0	1	0	2	2	2	1	2	2	0	1	2	1	0	0	1	0	0	0	0	0	0	0	2	0
681	1	1	2	1	0	0	0	0	2	2	0	0	1	0	0	1	0	0	0	0	0	1	1	1	1	0	0	1	2	2	0	1	0	1	1	2	1	0	0	0	0	0	1	0	2	2	0	2	0
682	1	1	2	0	1	1	0	0	2	2	0	0	0	0	0	0	1	0	1	0	0	0	0	2	0	1	0	2	2	2	1	1	1	0	0	2	0	0	0	1	0	0	1	0	1	0	1	1	1
683	1	1	1	0	1	1	0	0	2	2	0	1	1	0	1	0	1	1	1	1	1	0	0	2	0	1	0	1	2	2	0	1	0	0	0	2	2	0	0	1	0	0	0	0	1	1	0	1	1
684	0	2	0	0	0	0	2	2	0	0	2	1	1	0	1	0	2	2	0	2	0	2	1	1	1	1	0	1	2	2	0	0	1	1	1	1	1	0	0	2	0	1	0	0	0	2	0	1	1
685	1	1	1	0	1	1	2	2	1	1	1	0	1	0	1	0	1	1	0	0	0	0	0	2	0	1	0	2	2	2	0	1	1	0	0	1	1	0	0	1	0	0	1	0	1	0	0	2	1
686	1	2	1	0	0	0	1	1	1	1	1	1	1	0	1	0	1	0	2	0	0	0	0	2	1	0	0	2	1	1	1	1	1	0	0	2	0	0	0	2	0	0	1	0	1	1	1	1	1
687	1	0	2	1	0	0	0	0	2	2	0	1	2	0	1	0	0	0	0	1	1	0	0	2	0	1	0	2	1	2	2	0	0	0	0	2	1	0	0	1	0	0	0	0	0	0	0	1	1
688	0	1	1	1	1	1	1	1	2	2	0	0	0	0	0	1	2	1	2	1	1	0	1	1	0	0	0	0	1	2	1	1	1	0	0	2	1	1	0	1	0	0	1	0	0	1	0	1	1
689	1	1	1	1	0	0	2	2	0	1	0	1	1	0	0	0	0	0	1	1	1	1	0	2	0	2	0	2	2	2	1	1	1	0	0	2	2	1	0	0	0	0	1	0	1	0	0	2	1
690	1	0	2	0	1	1	1	2	0	0	1	1	1	1	0	0	1	1	1	1	0	0	0	2	0	1	1	2	2	2	0	0	1	0	0	2	1	1	0	1	0	0	1	0	0	0	0	2	1
691	1	1	1	1	0	1	2	2	0	0	1	0	0	0	0	0	1	0	1	0	0	0	0	2	1	1	0	1	2	2	0	0	2	1	0	1	2	0	0	1	0	0	1	0	1	0	0	0	2
692	0	2	1	2	0	0	0	0	2	2	0	0	1	0	1	0	1	0	2	0	0	0	0	2	0	1	1	2	2	2	0	1	1	0	1	1	2	1	1	1	1	0	1	0	1	1	1	1	1
693	1	0	2	0	2	2	1	1	1	1	0	0	0	0	0	0	2	0	2	1	0	0	0	2	1	0	0	2	2	2	2	2	1	0	0	1	1	0	0	1	0	0	0	0	0	0	1	0	2
694	0	1	1	0	0	1	1	1	0	0	1	0	2	0	0	1	1	1	1	0	0	1	0	2	0	1	0	2	2	2	1	0	1	0	0	2	1	0	0	2	0	0	1	0	0	0	0	1	1
695	1	1	1	0	0	1	2	2	0	0	1	2	2	0	2	0	2	0	2	0	0	1	0	2	0	1	0	2	2	2	1	2	1	0	1	2	1	0	1	1	0	0	0	2	0	0	0	1	2
696	0	2	1	0	0	0	2	2	0	0	1	0	1	0	0	1	2	2	2	1	0	1	1	1	1	0	0	1	2	2	0	0	1	0	0	1	1	0	0	0	0	0	0	0	1	1	0	1	1
697	0	2	1	0	0	0	2	2	0	0	0	0	1	0	1	0	2	1	2	0	0	0	0	2	0	2	0	1	2	2	1	0	0	0	0	2	0	0	0	2	0	0	0	1	0	0	0	2	0
698	1	0	1	0	0	0	1	1	0	0	0	0	0	0	0	0	0	0	1	1	0	0	1	1	0	1	0	1	2	2	0	0	0	0	1	2	2	2	0	0	0	0	0	0	2	1	0	1	1
699	1	0	2	0	0	0	1	1	1	2	0	1	2	1	1	0	2	1	1	1	1	0	0	2	0	0	0	2	2	2	1	1	1	0	1	2	1	0	0	0	0	0	0	1	0	0	0	2	1
700	1	1	1	0	1	1	1	1	1	1	0	1	1	0	1	0	1	1	1	1	0	1	0	2	0	0	0	1	2	2	0	2	1	0	0	1	1	0	0	2	0	0	1	0	1	0	0	0	1
701	1	1	1	1	0	0	2	2	0	0	1	0	0	0	0	0	1	0	2	1	1	0	0	2	0	1	0	2	2	2	1	0	2	0	0	2	2	0	0	1	1	2	0	0	0	0	0	0	1
702	0	2	0	0	0	0	0	0	2	2	0	0	1	0	0	0	1	0	1	0	0	1	0	2	0	1	0	1	2	2	1	0	0	1	0	2	1	0	0	2	0	1	0	0	0	0	0	2	1
703	0	0	2	0	0	0	0	1	1	1	0	0	0	0	0	0	0	0	1	0	0	0	0	2	0	2	0	2	2	2	0	1	0	0	0	1	1	0	0	2	1	0	0	0	0	0	0	1	1
704	1	2	0	0	0	0	2	2	0	0	0	0	0	0	0	0	0	0	0	1	0	0	1	1	0	1	0	2	1	1	2	0	1	2	2	2	0	0	0	2	0	0	0	0	0	0	0	1	1
705	1	0	2	0	1	1	2	2	0	0	1	0	1	0	1	0	0	0	2	0	0	0	1	1	1	0	0	2	1	0	1	0	1	0	0	2	1	0	0	2	0	0	1	0	1	0	1	0	2
706	1	0	2	1	0	0	0	1	1	1	0	0	0	0	0	0	0	0	1	0	0	0	0	2	1	2	0	0	2	2	0	0	0	0	0	2	1	0	0	2	0	0	1	0	0	0	1	0	2
707	1	2	1	0	0	0	1	1	1	2	0	0	0	0	0	0	1	1	1	0	0	0	0	2	1	2	0	1	2	2	0	0	1	1	1	2	2	0	0	1	1	0	1	0	1	1	0	0	2
708	1	1	1	0	0	0	1	1	2	2	0	1	1	1	0	0	1	0	1	1	0	1	1	1	1	1	0	1	2	2	0	0	2	1	0	1	0	0	0	2	0	0	0	0	0	1	0	1	2
709	1	2	1	2	0	0	2	2	0	1	0	0	0	0	0	0	1	1	1	0	0	0	0	2	1	0	0	2	2	2	0	0	0	0	0	2	2	0	0	1	0	0	0	0	1	1	0	2	0
710	1	2	0	0	0	0	0	1	1	1	0	0	1	0	1	0	0	0	0	0	0	2	1	1	1	1	0	1	2	2	0	0	1	1	0	1	1	0	0	0	0	0	1	0	0	1	1	1	1
711	1	1	1	0	1	1	1	1	1	1	1	0	0	0	0	0	1	0	1	2	1	0	1	1	1	2	0	0	2	2	0	0	1	1	0	2	1	0	0	2	0	0	0	0	1	0	0	1	1
712	1	0	2	0	0	0	1	2	0	1	0	0	0	0	0	0	2	1	2	0	0	1	0	2	0	0	0	2	2	2	0	1	0	1	1	2	1	0	0	1	0	1	0	0	1	0	0	1	1
713	0	1	1	1	0	0	2	2	0	0	1	1	1	0	1	0	1	0	0	1	1	1	0	2	0	0	0	1	2	2	1	2	2	0	0	0	1	1	0	0	0	0	2	0	1	1	0	0	2
714	1	0	2	0	2	2	1	1	1	1	1	0	0	0	0	0	1	0	1	0	0	1	1	1	1	1	0	2	2	2	1	1	1	0	0	1	1	0	0	0	0	1	0	0	0	2	0	2	1
715	0	2	0	0	0	0	1	1	1	1	0	0	0	0	0	0	1	0	2	1	1	0	0	2	1	1	0	2	2	2	2	2	2	0	0	2	0	0	0	1	0	0	1	0	1	0	0	1	1
716	1	1	2	1	0	0	1	1	1	1	0	0	2	1	0	1	2	2	2	1	1	1	0	2	0	0	0	2	2	2	2	0	2	1	0	1	2	0	0	1	0	0	1	0	1	1	0	0	2
717	0	0	2	1	0	0	0	0	2	2	0	0	1	0	1	0	1	1	1	1	0	0	0	2	0	1	0	2	2	2	2	0	2	0	0	1	0	0	0	1	0	0	0	0	0	0	0	2	0
718	0	1	2	0	0	0	0	0	1	1	0	0	0	0	0	0	1	2	2	0	0	0	0	2	1	2	0	2	2	2	1	0	0	1	1	1	0	1	0	1	0	0	0	1	0	1	0	1	1
719	0	0	2	0	1	1	2	2	0	1	0	1	1	0	1	0	2	0	2	0	0	0	0	2	0	1	0	2	2	2	1	0	0	1	0	1	1	0	1	1	0	0	0	0	0	1	0	2	1
720	0	1	1	0	0	0	1	1	1	2	0	0	1	0	1	0	0	0	2	1	1	0	1	1	0	2	0	2	2	2	1	1	2	0	1	1	0	0	0	2	0	0	1	0	1	1	0	2	0
721	1	1	1	0	0	1	0	0	2	2	0	0	2	0	2	0	1	1	2	0	0	2	1	1	1	1	0	2	2	2	0	1	0	1	1	2	1	1	0	2	0	0	2	0	1	1	0	1	0
722	0	1	1	1	0	0	1	2	0	0	1	0	1	0	1	0	1	0	1	1	0	0	0	2	0	1	0	2	1	1	2	1	1	2	1	1	0	0	0	2	0	0	0	0	0	0	0	0	2
723	1	0	2	0	0	0	1	1	1	1	2	1	2	0	1	1	0	0	0	1	0	0	0	2	0	0	0	2	2	2	0	1	2	0	0	1	1	0	0	1	0	0	0	0	0	0	1	1	1
724	1	1	1	1	0	0	1	1	1	1	0	1	2	0	2	0	2	1	2	1	1	0	0	2	0	1	0	2	1	2	1	0	1	1	1	2	2	0	0	1	0	0	0	0	0	1	0	1	1
725	1	0	2	0	0	0	2	2	0	0	2	0	1	0	0	1	0	0	2	1	1	0	0	2	0	1	0	2	2	2	0	0	2	0	0	1	2	0	0	0	1	2	0	0	0	0	0	2	0
726	1	0	1	0	0	0	1	1	1	1	0	0	0	0	0	0	1	0	1	0	0	0	0	2	0	1	0	2	2	2	1	1	1	1	0	1	1	0	0	2	0	0	0	0	0	1	0	2	0
727	1	2	0	0	0	0	0	0	1	1	1	2	2	0	2	0	1	1	0	0	0	0	0	2	1	2	0	2	2	2	1	0	1	0	0	1	1	1	0	1	0	1	0	0	0	0	0	0	2
728	1	1	1	0	0	0	1	1	1	1	0	1	2	0	2	0	2	1	2	0	0	1	1	1	1	0	0	1	2	2	0	2	1	0	1	2	2	0	0	1	0	0	0	0	0	0	0	2	0
729	1	2	0	0	0	0	1	1	2	2	0	1	1	0	1	0	1	1	2	0	0	0	0	2	1	1	0	2	2	2	2	0	0	0	0	2	1	0	1	1	1	0	0	0	0	0	0	1	2
730	0	0	2	0	2	2	1	1	1	1	0	2	2	0	2	0	0	0	0	1	1	0	0	2	0	0	1	1	1	1	1	1	1	0	0	1	1	0	0	0	0	0	1	0	2	0	0	1	1
731	0	1	1	0	0	0	1	2	0	1	0	1	2	0	1	1	2	0	1	0	0	0	0	2	0	1	0	2	1	1	1	2	2	0	1	2	2	0	0	0	0	0	1	0	1	1	0	1	0
732	1	1	1	1	1	1	2	2	1	1	1	0	1	0	0	1	0	0	2	1	1	0	0	2	0	1	0	1	1	1	1	1	1	0	0	1	1	0	1	1	0	0	0	0	1	1	0	2	0
733	1	1	1	1	0	0	2	2	0	0	0	0	0	0	0	0	0	0	2	1	1	0	1	1	0	1	0	2	1	0	1	0	2	0	0	1	0	0	0	1	0	1	0	0	1	1	0	1	1
734	0	0	2	0	1	1	0	0	2	2	0	0	1	0	0	0	1	0	2	1	1	0	0	2	1	1	0	2	2	2	1	1	1	0	0	1	1	0	0	1	0	1	0	0	0	1	0	1	2
735	1	2	2	1	0	0	2	2	0	0	0	1	1	0	1	0	1	1	0	1	1	2	1	1	1	1	0	2	2	2	2	0	0	1	0	2	1	1	1	0	0	1	0	0	1	0	0	0	2
736	1	1	2	1	0	0	1	1	1	2	0	1	1	0	1	0	1	1	2	0	0	0	0	2	0	0	0	1	2	2	0	2	2	0	0	1	1	1	0	0	0	0	0	0	0	0	0	2	0
737	1	1	1	0	0	0	1	2	0	0	1	0	1	0	0	1	1	1	1	0	1	0	0	2	0	0	0	1	1	1	2	0	1	0	0	1	1	0	0	2	0	0	0	1	0	0	0	1	1
738	1	1	1	0	0	0	0	0	2	2	0	0	1	0	0	1	1	1	0	0	0	0	0	2	1	0	0	2	2	1	0	1	2	0	0	0	0	1	0	1	0	0	0	1	0	0	0	2	1
739	1	1	2	0	0	0	2	2	0	1	1	0	0	0	0	0	0	0	0	1	0	1	0	2	0	0	0	2	2	2	2	0	1	1	1	1	2	1	0	1	0	0	2	0	1	1	0	2	0
740	0	2	0	1	0	0	1	1	1	2	0	0	0	0	0	0	2	1	1	0	0	0	0	2	1	1	0	2	2	2	2	1	1	0	0	1	2	0	0	1	0	0	1	0	2	0	0	0	2
741	1	2	0	0	0	0	1	1	1	2	0	0	1	0	0	1	1	0	1	1	1	0	0	2	0	1	0	1	2	2	0	1	2	0	0	1	2	0	0	0	0	0	0	0	0	0	0	0	1
742	0	0	2	0	2	2	1	2	0	1	0	1	1	1	0	0	1	1	1	1	0	1	0	2	1	0	0	1	2	2	1	1	0	1	1	2	1	1	0	1	0	0	0	1	0	0	0	1	1
743	1	1	1	1	0	0	0	1	1	1	1	0	1	0	1	0	1	1	2	1	1	1	0	2	0	0	0	2	2	2	1	0	0	1	0	2	0	1	0	1	0	0	0	0	0	1	1	1	1
744	1	2	1	0	0	0	1	1	2	2	0	0	1	0	1	0	0	0	2	0	0	0	0	2	0	0	0	1	1	1	0	0	1	0	0	2	2	0	0	0	0	0	0	0	2	1	0	1	1
745	1	0	2	0	0	0	1	1	1	1	1	1	1	0	1	0	1	1	1	0	0	0	0	2	1	1	0	2	2	2	1	0	0	0	0	2	2	0	0	1	1	0	1	0	1	0	0	1	2
746	1	1	1	1	0	0	1	2	0	0	0	1	2	0	2	0	2	1	1	0	0	1	0	2	0	0	0	2	1	1	1	0	1	0	0	2	0	0	0	1	0	0	0	0	1	1	0	2	0
747	1	1	2	1	1	1	1	1	1	1	1	0	1	0	0	0	1	0	2	1	1	0	0	2	0	2	0	1	1	0	2	1	1	0	0	2	1	0	0	2	0	0	1	0	1	1	0	1	1
748	0	0	1	0	0	0	1	1	1	1	0	0	0	0	0	0	0	0	1	1	1	1	0	2	0	1	0	1	2	2	0	0	0	1	0	2	0	1	0	1	0	0	1	0	1	1	0	2	0
749	0	2	1	0	0	0	2	2	0	0	1	0	0	0	0	0	0	0	1	0	0	0	0	2	0	0	0	1	1	1	2	0	0	1	1	2	2	0	0	0	0	0	1	0	1	0	0	1	2
750	0	2	0	1	0	0	1	1	0	0	1	0	1	0	0	1	0	0	1	2	1	0	0	2	0	2	0	1	2	2	1	1	1	0	0	2	2	0	0	1	0	0	0	0	0	1	0	1	1
751	1	2	0	1	0	0	1	1	2	2	0	0	1	0	1	0	1	1	1	1	1	1	1	1	0	0	0	2	1	1	2	1	1	0	0	2	1	0	0	1	0	0	0	0	0	1	0	2	0
752	0	2	1	0	0	0	2	2	0	1	0	0	2	0	1	0	1	0	1	1	1	0	0	2	0	0	1	2	2	2	0	1	1	2	1	2	2	0	0	0	0	0	0	0	0	1	0	1	1
753	1	1	2	1	0	0	2	2	0	1	0	0	1	0	0	1	1	0	1	0	0	1	0	2	1	1	0	2	2	2	2	0	1	1	0	1	1	0	1	1	0	0	1	0	1	0	0	2	1
754	1	1	1	0	0	0	1	2	0	0	0	0	0	0	0	0	1	1	1	0	0	0	0	2	0	1	1	2	2	2	1	0	0	0	0	2	0	0	0	1	0	0	0	1	0	0	1	0	1
755	1	0	2	0	2	2	1	1	1	2	0	1	2	0	2	0	1	1	0	2	1	0	0	2	1	1	0	2	2	2	1	1	1	2	0	2	1	1	0	0	0	0	0	0	0	1	0	0	1
756	1	0	2	0	1	1	1	1	2	2	0	0	0	0	0	0	1	0	1	0	0	0	1	1	0	1	0	2	2	2	2	1	1	0	0	1	2	1	0	1	0	1	0	1	1	0	0	0	1
757	1	1	2	1	0	0	1	1	1	1	0	0	1	0	0	0	2	1	2	0	0	0	0	2	0	0	0	2	2	2	1	0	0	0	0	2	1	0	0	0	0	0	1	0	1	0	1	0	2
758	1	1	1	0	0	0	2	2	1	1	0	1	2	0	1	1	0	0	1	2	1	0	0	2	1	0	0	2	2	2	1	1	1	0	0	1	2	2	0	0	0	0	0	0	0	1	1	1	1
759	1	1	1	0	0	0	2	2	0	0	1	0	1	0	1	0	1	1	1	2	1	0	0	2	0	0	0	2	2	2	2	2	2	1	1	2	1	1	0	1	0	1	0	1	1	0	0	1	1
760	0	0	2	0	0	0	2	2	0	0	1	1	2	0	1	0	0	0	2	0	0	1	0	2	0	0	0	2	1	1	1	1	0	0	0	2	1	0	0	1	0	0	0	0	1	0	0	1	1
761	1	0	2	0	1	1	0	0	2	2	0	0	0	0	0	0	1	0	2	1	1	0	1	1	0	2	0	1	2	2	0	1	1	0	0	2	1	0	0	1	0	0	0	1	0	1	0	2	1
762	0	1	1	0	0	0	1	1	1	1	0	0	0	0	0	0	1	1	1	0	0	0	0	2	1	1	0	1	2	2	0	0	0	0	0	1	2	0	0	1	0	0	1	0	1	1	1	0	2
763	1	1	2	1	0	0	1	2	1	1	0	1	1	0	1	0	1	1	0	0	0	0	0	2	0	1	0	1	1	1	1	0	0	1	1	2	2	1	0	1	0	0	1	0	1	1	0	0	2
764	1	1	2	1	0	0	1	1	1	2	0	0	1	0	0	1	0	1	1	0	0	0	0	2	1	1	0	2	2	2	0	1	2	0	0	1	2	0	0	1	0	0	0	0	0	0	0	0	2
765	0	1	1	1	0	0	2	2	0	0	2	0	1	0	0	1	1	1	0	1	1	0	0	2	0	1	0	2	2	2	0	0	0	0	0	1	1	1	0	1	0	0	0	0	0	0	0	2	0
766	0	2	1	0	0	0	0	0	1	1	1	1	1	0	1	0	1	1	1	1	0	0	1	1	0	1	0	2	2	2	0	2	1	0	0	2	2	1	1	2	1	0	0	0	0	0	1	0	2
767	1	0	2	0	1	1	2	2	0	1	1	0	1	0	0	1	0	0	1	0	0	0	1	1	1	1	0	2	2	2	1	0	0	0	0	2	2	0	1	0	0	0	0	0	0	1	0	0	1
768	1	2	0	0	0	0	0	0	2	2	0	1	2	0	1	0	1	0	2	1	1	0	1	1	1	1	0	1	2	2	0	2	2	0	1	2	1	0	0	1	1	0	0	0	0	0	0	1	2
769	1	1	1	1	0	0	2	2	0	0	0	0	0	0	0	0	0	0	0	1	0	0	1	1	1	1	0	2	2	2	1	2	2	1	1	2	0	0	0	1	0	0	1	0	1	0	0	2	0
770	0	2	0	0	0	0	0	0	1	1	1	0	0	0	0	0	0	0	2	1	1	1	1	2	0	0	0	2	2	2	1	0	1	1	0	2	1	0	0	1	0	0	0	0	0	0	0	2	0
771	1	0	2	0	2	2	2	2	1	1	0	0	0	0	0	0	0	0	0	0	0	0	0	2	0	1	0	1	2	2	0	0	1	0	0	1	1	0	0	1	0	1	0	0	1	0	0	1	1
772	1	1	1	1	0	0	1	2	0	0	1	1	1	0	1	0	2	1	1	0	0	0	0	2	0	2	0	2	2	2	0	1	2	1	0	0	1	1	0	2	0	0	2	0	0	1	0	1	1
773	1	1	1	0	0	0	1	1	1	1	1	0	0	0	0	0	1	1	1	0	0	0	1	1	1	2	0	2	2	2	1	2	1	0	1	2	2	1	0	1	0	0	0	1	1	0	0	1	1
774	1	0	2	0	1	1	0	1	1	1	0	0	0	0	0	0	2	2	1	1	1	0	0	2	0	1	0	2	2	2	1	0	1	0	0	2	0	0	0	2	0	0	0	0	1	1	0	2	0
775	0	1	2	1	0	0	2	2	0	1	0	1	2	0	2	0	1	1	1	0	0	0	0	2	0	1	0	1	1	1	2	0	0	0	0	2	1	0	0	0	0	0	1	0	1	0	1	2	1
776	0	0	2	0	0	0	1	1	1	1	1	0	1	0	1	0	0	0	1	0	0	1	0	2	1	0	0	2	2	2	1	0	0	0	0	2	1	0	0	2	0	0	0	0	1	0	0	2	0
777	1	2	1	0	0	0	2	2	0	0	1	1	1	0	1	0	0	0	0	1	1	0	0	2	0	1	1	2	2	2	0	0	0	1	2	2	1	0	0	1	0	0	0	0	0	1	0	1	1
778	1	2	0	0	0	0	1	1	1	1	1	0	0	0	0	0	1	0	1	1	1	1	0	2	0	1	1	2	2	2	0	0	0	1	1	2	1	0	0	2	1	1	0	0	0	0	0	2	2
779	1	0	2	0	0	0	2	2	1	1	1	0	1	0	0	1	2	1	1	0	0	2	1	1	1	1	0	2	2	2	0	1	1	1	0	2	0	0	0	1	0	0	0	0	1	1	0	1	1
780	1	1	1	0	1	1	2	2	0	1	0	1	1	0	1	0	0	0	0	1	1	0	0	2	0	2	0	2	2	2	2	0	0	0	0	2	1	0	0	1	0	1	0	0	1	1	0	1	1
781	1	1	1	0	1	1	2	2	0	0	2	1	2	1	0	0	1	1	1	0	0	0	0	2	0	1	0	1	2	2	0	1	2	0	1	1	2	1	1	0	0	2	0	0	0	0	1	1	1
782	1	1	0	0	0	0	0	1	0	0	0	0	1	0	1	0	0	0	0	1	0	1	1	1	1	0	0	1	2	2	1	0	1	0	0	2	1	1	0	1	0	0	0	0	0	1	1	1	1
783	1	2	1	0	0	0	1	2	0	1	0	0	0	0	0	0	0	0	0	1	0	1	0	2	0	0	0	1	2	2	0	1	1	1	2	2	2	1	1	2	2	0	0	1	1	0	1	0	2
784	0	1	2	1	0	0	2	2	0	0	1	0	0	0	0	0	2	2	0	2	0	0	0	2	0	1	0	2	2	2	0	0	1	1	0	2	1	0	1	1	1	2	0	0	0	0	1	1	1
785	1	1	2	1	1	1	1	2	0	1	0	0	0	0	0	0	2	0	1	1	1	0	0	2	0	1	1	2	2	2	0	1	1	0	0	1	1	0	1	1	1	0	1	0	1	1	0	2	0
786	1	0	2	0	0	0	2	2	0	0	0	0	0	0	0	0	0	0	1	1	1	0	0	2	0	2	0	1	2	2	1	0	1	1	0	0	1	0	0	1	0	0	0	1	0	0	0	1	0
787	1	1	1	1	0	0	1	1	0	1	0	0	0	0	0	0	1	0	1	0	0	1	1	1	1	1	0	2	2	2	0	0	0	0	0	2	1	0	0	2	0	0	0	0	0	0	0	2	0
788	1	1	1	0	0	0	1	1	1	1	1	0	0	0	0	0	1	2	1	1	1	1	0	2	0	1	0	2	1	1	2	0	0	1	0	2	1	1	0	1	0	0	1	1	1	2	0	2	0
789	1	2	1	0	0	0	2	2	1	1	0	0	0	0	0	0	2	1	2	0	0	1	0	2	0	2	0	1	1	1	0	1	2	0	0	1	0	0	0	1	0	0	0	1	0	1	1	1	1
790	0	1	1	0	0	1	2	2	0	2	0	0	0	0	0	0	1	0	0	1	1	0	0	2	0	1	0	2	2	2	0	1	1	1	1	1	1	1	0	1	0	0	1	0	0	1	0	2	0
791	0	0	2	0	0	0	2	2	0	1	0	0	2	0	1	1	1	0	1	1	0	0	2	0	0	1	0	2	2	2	2	0	0	0	1	2	2	0	1	0	0	0	0	0	1	0	0	2	0
792	1	1	1	0	1	1	0	0	1	1	1	0	0	0	0	0	1	1	1	1	0	0	1	1	1	0	0	2	2	2	2	0	2	0	0	0	0	0	0	1	0	0	1	0	1	1	0	2	1
793	1	0	2	1	1	1	2	2	2	2	0	1	2	0	2	0	2	0	1	1	1	0	0	2	1	1	0	2	2	2	0	0	0	1	1	2	1	0	0	2	0	1	0	0	0	0	0	1	1
794	0	1	1	0	0	0	0	0	1	1	0	0	0	0	0	0	1	0	1	1	1	0	0	2	0	1	0	2	2	2	0	2	1	0	0	2	1	0	0	1	0	0	0	0	0	0	0	1	0
795	1	1	1	1	0	0	2	2	0	0	1	1	1	0	1	0	1	1	1	1	1	0	0	2	0	0	1	2	2	2	1	2	2	0	0	0	0	0	0	2	0	0	1	0	0	0	0	1	1
796	1	1	1	0	1	1	1	1	1	1	0	0	0	0	0	0	2	0	2	1	0	0	0	2	0	0	0	2	1	2	2	1	1	0	0	2	1	0	0	2	0	1	0	1	1	0	0	2	1
797	0	1	1	1	0	1	1	1	1	2	0	1	2	0	2	0	1	1	2	1	0	1	0	2	0	1	0	1	2	1	1	2	1	0	0	2	1	1	0	1	0	0	0	0	0	0	0	2	0
798	1	1	2	0	0	0	1	1	1	2	0	0	0	0	0	0	2	2	1	1	1	0	1	1	1	2	0	2	2	2	0	0	0	0	0	2	2	0	0	0	0	0	1	0	0	2	0	1	1
799	0	2	1	0	0	0	1	1	1	2	0	0	0	0	0	0	1	1	1	0	0	0	0	2	1	0	0	2	2	2	1	1	2	0	0	0	1	0	0	0	0	1	1	0	1	1	0	2	0
800	1	1	2	1	0	0	1	0	1	1	0	1	1	0	1	0	0	1	2	0	0	0	0	2	0	1	0	1	2	2	0	0	0	0	1	2	2	1	1	2	1	0	0	0	0	0	0	2	2
801	1	1	1	0	0	0	1	1	0	1	0	0	0	0	0	0	2	0	1	0	0	0	0	2	0	1	0	1	2	2	0	0	0	0	0	2	0	0	0	2	0	1	0	0	1	1	0	1	1
802	0	2	0	0	0	0	0	1	1	1	0	0	0	0	0	0	1	0	1	0	0	0	0	2	0	1	1	2	2	2	0	0	1	1	0	2	1	0	0	2	1	0	0	0	0	1	0	1	0
803	1	1	2	1	0	0	1	1	1	1	1	0	1	0	0	1	2	1	1	1	1	0	0	2	1	1	0	2	2	1	1	1	1	0	0	2	0	0	0	2	0	1	0	0	1	1	0	2	0
804	1	0	2	1	0	0	2	2	0	0	2	0	1	0	0	0	0	0	0	2	0	0	1	1	0	0	0	2	2	1	0	1	2	1	0	1	1	1	1	0	0	0	0	0	0	0	0	1	1
805	1	1	1	1	0	0	0	0	2	2	0	0	0	0	0	0	2	2	1	1	0	0	0	2	0	1	0	1	1	1	1	0	0	0	0	0	2	0	1	0	0	1	0	0	1	0	0	2	0
806	1	1	2	1	0	0	1	1	1	1	0	1	1	0	1	0	0	0	1	0	0	0	0	2	0	1	0	2	2	2	1	1	1	1	2	2	0	0	0	0	0	0	0	0	0	0	0	0	1
807	1	1	1	0	0	0	1	2	1	1	0	0	1	0	0	1	2	0	1	1	1	1	0	2	0	2	1	1	1	1	1	0	1	0	0	2	0	1	0	1	0	0	0	0	0	0	0	1	1
808	0	2	0	1	0	0	0	1	0	0	0	1	2	0	1	0	0	0	2	0	0	0	0	2	0	1	0	2	2	2	0	0	0	2	1	1	1	0	0	1	0	0	1	0	1	1	0	1	0
809	0	1	1	1	0	0	2	2	0	0	0	0	1	0	2	0	1	1	1	1	1	0	0	2	0	1	1	2	2	2	1	0	1	1	1	1	2	0	0	0	0	0	2	0	0	1	0	2	0
810	1	1	1	0	1	1	1	2	0	0	0	1	0	0	0	0	0	1	2	0	0	1	0	2	0	1	2	2	2	2	1	1	1	0	0	2	0	0	0	1	0	0	0	2	0	2	0	1	1
811	1	2	1	1	0	0	1	1	0	0	1	0	0	0	0	0	0	0	1	0	0	1	2	0	1	1	0	2	1	1	2	1	1	0	0	1	0	0	0	1	0	0	1	0	1	0	1	1	1
812	0	0	2	1	0	0	1	2	0	0	0	0	0	0	0	0	2	1	2	1	1	1	0	2	0	0	0	2	2	2	2	1	1	0	0	1	2	0	1	0	0	0	0	0	0	0	0	2	0
813	0	1	1	0	0	1	1	1	1	1	1	1	1	0	1	0	1	0	2	0	0	0	0	2	0	1	0	2	2	2	0	1	0	0	0	2	1	0	0	2	0	0	0	0	0	0	0	2	1
814	0	1	1	1	0	0	1	2	0	1	0	0	1	1	0	0	0	0	0	1	1	0	0	2	0	0	0	1	2	2	0	0	0	0	1	2	2	0	0	0	0	0	0	0	0	0	0	1	1
815	1	1	2	1	0	0	0	0	2	2	0	1	1	0	1	0	2	1	2	0	0	0	0	2	0	1	0	2	2	2	1	1	1	1	1	1	1	1	0	1	0	0	0	0	1	0	0	0	2
816	0	1	1	0	0	0	1	1	1	2	0	0	2	0	1	0	1	1	1	1	0	1	0	2	0	1	0	2	2	2	0	1	2	0	0	1	1	0	0	1	0	0	0	0	0	0	0	0	2
817	1	2	1	2	0	0	2	2	1	1	0	0	0	0	0	0	1	0	2	0	0	1	0	2	0	1	0	2	1	1	1	0	1	1	0	1	2	1	1	0	0	0	0	1	0	0	0	2	0
818	1	1	2	1	0	0	1	1	0	0	1	0	0	0	0	0	0	0	2	0	0	0	1	1	1	1	0	2	2	2	2	0	1	1	0	0	1	0	0	0	0	0	0	0	0	1	0	2	0
819	0	1	2	1	0	0	1	1	1	1	0	0	0	0	0	0	0	0	2	1	1	0	0	2	1	0	0	2	2	2	1	1	2	0	0	2	1	0	1	1	0	0	2	0	1	1	0	2	0
820	1	1	2	0	0	0	0	1	1	1	1	0	0	0	0	0	0	0	1	1	0	1	1	1	0	0	0	2	2	2	2	1	1	1	0	2	2	0	0	0	0	0	1	0	1	0	0	0	1
821	1	1	1	0	0	0	1	2	0	0	1	0	1	0	0	1	1	0	1	1	1	1	0	2	0	0	0	2	1	1	1	0	1	1	1	1	0	0	0	2	0	0	0	0	1	0	0	2	0
822	0	1	1	0	0	0	0	0	2	2	0	0	1	0	1	0	1	0	2	1	1	0	0	2	0	2	0	0	1	1	1	0	1	0	0	2	1	1	0	0	0	1	0	0	1	0	0	0	2
823	1	0	2	1	0	0	2	2	0	0	0	1	1	0	1	0	1	1	2	0	0	0	0	2	0	1	0	1	1	1	1	1	1	1	0	0	1	0	0	1	1	0	1	0	1	1	0	2	0
824	1	1	1	0	0	0	2	2	0	1	0	1	1	0	1	0	1	1	1	1	0	0	1	1	1	1	0	2	2	2	1	0	1	1	1	1	0	1	0	1	0	0	2	0	0	1	0	1	1
825	1	2	0	0	0	0	2	2	0	1	0	0	1	0	1	0	1	1	1	1	1	0	2	0	0	0	0	2	2	2	1	0	1	0	0	2	0	0	0	1	0	0	1	0	1	0	0	1	1
826	0	1	2	1	0	0	0	0	1	1	1	0	0	0	0	0	2	1	2	0	0	0	0	2	1	1	0	2	2	2	1	2	2	0	0	2	1	0	0	1	0	1	0	0	0	1	0	2	0
827	0	0	2	1	0	0	0	0	2	2	0	0	0	0	0	0	1	1	1	1	1	0	1	1	0	1	0	0	2	1	0	0	0	1	2	2	1	0	0	0	0	0	0	0	0	1	0	1	1
828	0	1	1	0	1	1	2	2	0	0	2	1	1	0	1	0	1	1	0	2	1	0	0	2	0	0	0	2	1	1	2	1	0	0	0	2	0	0	0	1	0	0	0	0	0	1	0	2	1
829	1	2	0	0	0	0	1	1	1	1	1	0	0	0	0	0	1	2	1	1	1	0	2	0	0	1	0	1	1	1	0	1	2	0	0	1	1	1	0	1	0	0	0	0	0	0	0	1	0
830	1	1	2	0	0	0	1	2	0	0	1	1	2	0	1	0	2	2	1	1	1	1	1	1	1	0	0	0	2	2	0	2	1	0	1	2	0	0	0	1	0	0	0	0	0	0	2	0	2
831	1	2	1	1	0	0	1	1	1	1	0	0	0	0	0	0	0	0	2	1	1	0	0	2	0	1	0	1	1	1	1	0	0	2	1	1	1	1	0	1	0	0	1	0	1	1	0	2	1
832	0	2	1	0	0	1	1	1	1	1	0	0	0	0	0	0	2	1	2	0	0	0	0	2	0	1	0	2	2	2	1	0	2	0	0	2	1	1	0	0	0	0	0	0	2	0	0	1	1
833	1	1	1	0	1	1	2	2	1	1	1	1	1	0	1	0	1	0	2	1	1	0	0	2	1	0	0	1	2	2	0	0	1	0	0	1	1	0	0	1	0	0	1	0	0	1	0	2	0
834	1	1	2	1	0	0	0	0	2	2	0	0	1	0	0	0	1	1	0	0	0	0	0	2	0	1	0	0	2	2	0	0	0	1	0	1	2	0	0	1	0	0	0	0	0	2	0	1	1
835	1	2	1	1	0	0	2	2	0	1	1	0	0	0	0	0	0	0	1	1	1	0	0	2	0	0	0	2	1	1	1	1	2	0	0	0	2	0	0	0	0	0	0	0	0	0	1	1	2
836	0	0	2	0	0	1	1	1	1	2	0	1	0	0	0	0	1	0	2	1	1	0	0	2	1	0	0	2	2	2	0	0	0	1	1	1	0	0	0	2	0	0	0	1	0	0	0	0	2
837	0	1	1	0	0	0	0	1	1	1	0	1	1	0	1	0	1	1	2	1	0	0	0	2	1	1	0	2	2	2	0	1	1	2	0	1	1	0	0	1	0	0	1	0	0	0	0	1	1
838	1	0	2	1	0	0	0	1	0	0	0	0	1	0	0	1	1	0	2	0	0	1	1	1	0	0	0	1	2	2	1	2	2	0	0	0	1	0	0	1	0	0	0	1	0	0	0	1	1
839	1	2	2	1	0	0	2	2	0	1	1	1	1	0	1	0	1	0	1	1	0	0	0	2	0	1	0	2	2	2	0	0	0	1	0	1	2	0	1	0	0	0	0	0	1	0	0	0	2
840	0	0	2	1	1	1	0	0	2	2	0	0	2	1	0	1	2	0	2	1	1	0	0	2	0	1	1	2	2	2	0	1	1	0	0	2	0	0	0	2	0	0	1	0	0	1	0	1	1
841	1	1	1	1	1	1	0	1	1	1	1	0	1	0	1	0	1	0	2	0	0	0	0	2	1	2	0	1	1	1	2	1	1	0	0	2	1	1	0	1	0	0	0	0	1	1	0	0	0
842	1	1	2	1	0	0	1	1	1	1	1	0	0	0	0	0	2	1	2	0	0	0	0	2	0	1	0	2	2	1	2	0	1	0	0	1	0	0	0	2	0	1	1	0	0	0	0	1	1
843	1	2	1	1	0	0	2	2	2	2	0	0	0	0	0	0	2	1	1	0	0	0	1	1	1	1	0	2	2	2	1	0	0	0	0	1	0	0	0	2	0	0	0	0	2	0	1	0	1
844	1	2	0	0	0	0	0	0	2	2	0	1	1	0	1	0	1	0	1	1	1	0	0	2	0	1	0	1	1	0	2	1	1	0	0	1	0	0	0	2	0	1	0	0	1	1	0	1	1
845	1	1	1	0	0	0	0	0	2	2	0	1	1	0	1	0	0	0	0	1	1	0	0	2	1	0	0	1	1	1	1	1	1	1	1	1	0	0	0	2	0	0	0	0	0	0	0	2	1
846	0	0	2	0	0	0	1	1	2	2	0	0	1	0	1	0	0	0	1	1	1	0	0	2	0	1	0	1	2	2	0	0	2	0	0	1	1	0	0	2	1	0	0	0	0	0	1	1	1
847	0	1	1	0	0	0	1	1	1	1	0	0	1	0	1	0	0	0	1	1	1	1	0	2	0	1	0	1	2	2	0	2	2	0	0	2	2	1	1	1	1	1	0	0	1	1	0	2	1
848	0	1	2	1	0	0	1	2	1	1	0	1	1	0	1	0	2	0	1	0	0	0	0	2	0	0	0	1	2	2	1	0	1	0	0	1	0	0	0	2	0	1	0	0	0	0	0	1	2
849	1	2	1	0	0	0	1	1	2	2	0	1	1	0	1	0	0	0	1	0	0	0	0	2	0	1	0	2	1	1	2	0	2	0	0	2	2	1	1	2	2	1	0	1	1	0	0	1	1
850	1	1	1	0	0	0	1	1	0	0	2	0	0	0	0	0	2	2	1	0	0	0	0	2	0	2	0	2	2	1	0	0	1	2	0	1	2	0	0	0	0	0	0	0	1	0	0	1	1
851	1	0	2	0	0	0	1	1	1	1	0	0	0	0	1	0	0	0	1	1	1	0	1	1	1	2	0	1	1	1	0	1	1	0	0	1	2	0	1	0	0	0	0	0	0	0	0	2	1
852	1	1	1	1	0	0	1	2	0	1	0	2	1	0	1	0	1	1	2	0	0	0	0	2	0	1	1	2	2	2	0	0	2	0	0	1	0	0	0	2	0	0	1	0	2	2	0	1	1
853	0	2	0	0	0	0	0	0	2	2	0	2	2	0	2	0	0	0	2	0	0	0	0	2	0	2	0	2	2	2	0	0	0	1	2	2	1	0	0	1	0	0	1	1	0	0	0	2	0
854	0	2	0	0	0	0	2	2	0	1	0	1	2	0	2	0	1	1	2	0	0	1	0	2	0	1	0	2	1	1	1	1	2	0	0	1	1	0	0	2	1	0	1	0	0	0	0	0	1
855	1	2	1	1	0	0	0	0	2	2	0	0	1	0	1	0	2	0	0	1	1	1	1	1	1	1	0	2	2	2	1	0	0	1	1	1	1	0	1	1	0	0	0	0	0	0	1	0	2
856	0	0	2	0	1	1	1	1	1	1	0	0	1	0	0	1	0	0	0	1	0	1	0	2	0	0	0	2	2	2	2	1	1	2	1	1	1	0	0	1	0	0	1	0	1	1	1	1	1
857	1	1	2	0	0	0	0	1	1	1	1	0	0	0	0	1	1	1	1	0	0	2	0	2	0	0	0	2	2	2	1	1	2	0	1	1	1	0	0	2	0	0	0	0	1	0	0	2	0
858	1	1	1	0	0	1	0	1	1	1	0	0	1	0	0	0	2	1	2	1	1	1	0	2	0	0	0	2	2	2	1	0	0	0	0	1	2	0	0	0	0	0	1	0	1	2	1	1	1
859	1	2	1	1	0	0	2	2	0	1	0	0	0	0	0	0	1	0	1	1	1	0	0	2	0	1	0	2	2	2	2	1	1	0	0	1	1	1	0	1	0	0	1	0	1	2	1	1	1
860	0	2	1	0	0	0	1	2	0	0	1	0	0	0	0	0	2	2	2	0	0	1	1	1	1	1	0	2	2	2	1	0	2	0	0	2	1	0	1	0	0	1	0	1	0	1	0	2	1
861	0	2	1	0	1	1	1	2	0	0	0	0	1	0	1	0	0	0	1	1	1	0	0	2	0	1	0	1	2	2	0	1	0	0	0	1	1	0	0	0	0	0	0	0	0	1	0	2	0
862	0	2	1	1	0	0	2	2	1	1	0	0	0	0	0	0	2	0	1	1	1	1	0	2	0	2	0	0	1	1	1	1	1	0	1	1	1	0	0	1	0	1	0	0	1	0	0	2	0
863	1	1	0	1	0	0	1	2	1	1	0	1	1	0	1	0	1	0	1	0	0	0	0	2	0	1	0	2	2	1	0	0	0	0	0	2	1	0	0	1	0	0	0	0	0	0	0	2	1
864	0	2	0	0	0	0	0	0	2	2	0	0	1	0	0	0	2	1	1	0	0	0	1	1	0	1	0	2	1	1	2	0	1	0	0	1	0	0	0	1	0	0	0	0	0	2	0	2	0
865	1	0	2	0	0	0	0	1	2	2	0	0	0	0	0	0	1	1	0	1	0	0	1	1	0	1	0	1	2	2	0	0	2	0	0	0	2	0	0	1	0	0	0	0	1	1	1	0	1
866	1	1	2	1	0	0	0	1	0	0	0	0	0	0	0	0	2	0	0	1	1	1	0	2	0	0	0	0	2	1	0	0	0	0	0	0	2	0	0	1	0	1	0	0	0	2	0	2	1
867	1	2	0	0	0	0	2	2	0	0	1	0	0	0	0	0	1	1	0	2	2	0	1	1	1	1	0	1	2	2	0	1	0	0	1	2	2	0	0	1	0	0	0	0	0	0	0	2	1
868	1	2	1	0	0	0	1	2	0	0	1	1	1	0	1	0	1	0	1	1	0	0	0	2	0	1	1	1	2	2	0	0	1	0	0	1	2	0	0	1	0	0	0	0	1	1	0	2	0
869	1	1	2	0	0	0	1	1	2	2	0	0	1	0	0	1	1	1	0	1	1	0	1	1	1	1	0	2	2	2	2	2	1	0	0	1	2	1	1	1	1	1	0	1	1	0	0	2	2
870	1	2	0	0	0	0	1	1	1	2	0	1	2	1	1	0	2	1	2	0	0	0	0	2	2	1	0	2	2	2	0	2	2	0	0	0	1	0	0	2	0	1	0	0	0	0	0	2	0
871	0	2	1	0	0	0	2	2	1	1	1	1	1	0	1	0	2	0	2	1	0	0	0	2	0	1	0	1	2	2	0	0	1	1	0	1	1	0	0	0	0	1	0	0	0	0	0	1	0
872	1	1	1	0	0	0	1	2	0	1	0	0	0	0	0	0	0	1	2	0	0	0	0	2	0	0	0	2	2	2	1	1	1	1	2	2	2	0	0	0	0	0	0	2	0	0	0	2	0
873	1	0	2	1	0	0	1	1	1	1	1	1	2	0	1	0	1	1	2	0	0	0	0	2	1	1	0	1	2	2	0	1	0	0	1	2	1	1	0	1	0	0	0	1	0	0	0	1	0
874	1	1	1	0	1	1	0	1	1	1	1	0	0	0	0	0	2	2	2	0	0	0	0	2	1	1	0	1	2	2	1	1	2	0	0	0	1	0	0	1	0	0	0	0	0	0	0	2	1
875	1	0	2	0	0	0	1	2	1	2	0	2	2	0	2	0	0	0	1	1	1	0	0	2	0	1	1	1	2	2	0	1	0	0	0	2	0	0	0	2	0	2	0	0	0	0	0	2	1
876	1	0	1	0	0	0	2	2	0	0	0	0	0	0	0	0	0	0	0	1	0	0	0	2	0	1	1	2	2	2	0	0	1	0	0	2	1	0	0	2	0	1	0	0	1	0	0	1	1
877	0	1	1	1	0	0	0	1	0	0	0	0	0	0	0	0	2	2	2	1	1	0	0	2	1	1	0	2	2	2	2	0	1	0	0	1	1	0	1	1	0	0	0	0	0	1	0	1	1
878	1	2	1	0	0	0	2	2	1	1	1	1	1	0	1	0	1	1	1	1	0	0	1	1	0	1	0	1	2	2	0	1	0	0	0	2	1	1	0	1	0	0	0	0	0	1	0	1	1
879	0	1	1	0	0	0	1	1	1	2	0	0	0	0	0	0	0	0	1	0	0	0	1	1	0	0	0	2	2	2	1	0	0	1	0	1	1	0	1	0	0	1	0	0	0	0	0	1	0
880	0	1	2	0	1	1	1	1	1	1	0	0	0	0	0	0	2	1	1	0	0	1	0	2	0	0	0	2	1	1	2	0	0	1	0	1	1	0	0	0	0	0	0	2	0	0	0	1	1
881	0	1	1	0	0	0	1	1	0	2	0	0	1	0	0	0	1	1	1	0	0	1	0	2	1	1	0	2	2	2	0	1	2	0	0	1	1	0	0	1	0	0	1	0	1	0	0	2	0
882	1	0	2	0	1	1	1	1	1	2	0	0	0	0	0	0	0	0	2	1	1	0	0	2	1	0	0	2	1	1	2	1	1	1	0	1	2	0	0	0	0	0	0	1	0	0	0	1	1
883	1	2	1	0	0	0	0	0	2	2	0	0	2	1	0	1	0	0	1	0	0	1	0	2	0	2	0	1	2	2	1	1	1	0	0	2	2	0	0	0	0	0	0	0	0	1	0	1	2
884	1	0	2	1	0	0	0	0	2	2	0	0	0	0	0	0	2	1	2	0	0	1	1	1	1	0	0	2	1	2	2	0	1	1	1	1	1	0	0	0	0	1	0	1	2	0	0	2	1
885	1	1	1	1	0	0	0	1	1	1	0	0	0	0	0	0	0	0	1	1	1	0	1	1	0	1	0	2	2	2	0	0	0	0	1	2	2	1	1	0	0	1	0	0	0	0	0	1	0
886	1	1	2	1	0	0	0	0	1	1	1	0	1	0	0	1	1	0	1	0	0	0	0	2	1	1	1	1	1	1	1	0	0	1	1	2	2	0	0	2	1	0	0	0	0	0	1	0	2
887	1	1	1	1	0	0	1	1	0	2	0	0	0	0	0	0	1	0	1	0	0	0	1	1	1	2	0	2	1	1	2	2	2	0	0	1	1	0	0	0	0	0	1	0	1	0	1	1	1
888	1	0	2	0	2	2	0	0	2	2	0	0	1	0	0	1	2	0	2	0	0	0	1	1	1	0	1	2	2	1	0	1	1	0	0	1	1	0	0	1	0	0	0	0	0	0	0	1	1
889	0	1	2	0	0	0	1	1	1	1	0	0	0	0	0	0	1	1	1	0	0	0	0	2	0	1	0	1	2	1	1	1	1	2	1	1	1	0	0	1	0	1	0	0	1	0	0	2	0
890	1	1	2	1	0	0	0	1	0	0	0	0	0	0	0	0	1	0	1	1	1	1	0	2	0	0	0	2	2	2	2	1	2	0	0	1	1	0	0	1	0	0	1	0	1	1	0	1	1
891	1	1	1	1	1	1	0	0	2	2	0	0	0	0	0	0	0	0	2	0	0	1	1	1	1	1	0	2	2	2	0	1	0	1	1	2	1	0	0	1	0	0	2	0	1	1	0	1	1
892	1	2	1	0	0	0	1	2	0	0	1	0	0	0	0	0	0	0	0	1	1	1	1	1	1	0	0	1	1	1	1	0	1	1	0	2	1	0	1	1	0	0	2	0	0	1	0	1	1
893	1	1	2	1	0	0	0	1	1	1	1	0	1	0	1	0	2	1	2	0	0	0	1	1	1	1	0	2	1	1	2	0	0	0	0	2	1	0	0	0	0	0	0	0	0	0	0	1	1
894	1	1	2	1	0	0	1	1	0	0	0	0	1	0	1	0	0	0	0	2	0	0	0	2	0	0	0	2	2	2	1	1	2	0	0	1	2	0	0	0	1	0	0	0	0	1	0	2	0
895	0	1	2	1	0	0	0	1	0	0	1	0	1	0	0	0	1	1	2	0	0	0	1	1	0	1	0	2	2	2	1	1	2	1	0	1	2	0	0	0	1	0	0	0	0	1	1	1	1
896	1	1	1	0	0	0	1	2	0	0	1	1	1	0	1	0	1	1	1	0	0	0	0	2	0	0	1	1	2	2	0	1	2	0	1	1	2	0	0	0	0	0	0	0	0	2	0	2	0
897	1	1	0	0	0	0	1	2	0	1	0	0	1	0	1	0	2	0	2	1	1	1	0	2	0	2	0	2	2	2	2	2	2	0	0	0	0	0	0	2	0	0	1	1	1	2	0	1	2
898	1	1	2	1	0	0	1	1	0	0	1	0	1	1	0	0	2	1	1	0	0	0	0	2	0	0	0	2	1	1	1	0	1	1	1	2	2	1	1	2	1	0	1	0	1	0	1	0	2
899	1	2	0	0	0	0	1	2	0	0	0	0	0	0	0	1	0	0	1	1	1	1	0	2	0	2	0	1	2	2	0	0	1	0	0	1	1	0	0	2	0	0	0	0	0	0	0	1	1
900	1	2	0	0	0	0	2	2	0	0	0	0	1	0	0	0	1	2	1	1	1	1	0	2	0	1	0	2	2	2	1	2	1	1	1	2	1	0	0	1	0	0	0	0	0	0	0	1	1
901	0	2	0	0	0	0	0	0	2	2	0	1	1	0	0	0	0	1	2	0	0	0	0	2	0	1	0	2	1	1	2	0	1	2	0	1	2	1	1	1	1	0	0	0	0	0	1	1	1
902	1	2	0	1	0	0	1	1	1	1	0	1	0	0	0	0	2	1	1	1	1	1	0	2	0	0	0	2	2	2	2	2	1	0	1	2	2	2	0	0	0	0	0	0	0	0	0	2	2
903	1	1	0	0	0	0	1	1	2	2	0	0	1	0	0	0	0	0	2	0	0	0	1	1	1	1	0	2	2	2	2	1	0	2	1	1	1	0	0	2	1	0	0	1	1	1	0	2	1
904	1	1	1	0	1	1	0	1	1	1	0	0	1	0	0	1	1	1	0	0	0	0	0	2	0	1	0	2	2	2	2	0	0	1	0	1	2	0	0	1	0	0	0	0	0	1	0	1	2
905	1	1	1	0	1	1	1	1	1	1	1	0	0	0	0	0	1	0	1	0	0	2	0	2	0	0	0	2	2	2	0	2	1	0	0	1	1	0	0	1	0	0	0	0	0	1	0	0	1
906	1	1	2	1	0	0	2	2	0	0	0	0	1	0	0	1	1	1	2	0	0	1	0	2	0	0	1	1	2	2	0	1	1	0	1	1	0	0	1	1	0	0	0	0	0	1	0	0	2
907	1	1	1	0	0	1	2	2	1	1	0	1	1	0	1	0	1	0	1	1	1	0	1	1	1	1	0	1	2	2	0	0	1	1	1	1	1	0	0	2	0	0	0	1	0	0	0	1	1
908	1	0	2	0	0	0	1	1	1	1	1	0	1	0	0	0	1	1	1	0	0	0	1	1	0	0	0	0	2	2	0	1	1	1	1	1	0	0	0	1	0	0	1	0	0	0	0	2	0
909	1	1	1	0	0	0	1	2	1	2	0	1	0	0	0	0	1	1	1	1	0	0	0	2	0	1	0	2	2	2	0	0	1	1	0	2	2	1	1	1	1	0	0	1	0	0	0	1	0
910	0	2	1	0	0	0	2	2	0	0	2	0	1	0	0	1	1	1	1	1	1	0	0	2	0	0	0	2	1	2	2	1	0	0	0	2	2	1	0	1	0	0	0	0	0	0	0	2	0
911	1	0	2	0	0	0	1	2	0	0	1	0	2	0	1	1	1	1	1	1	1	0	0	2	0	0	0	2	2	2	0	1	1	2	1	2	2	1	1	1	1	1	0	1	1	0	0	2	0
912	0	0	2	1	0	0	2	2	0	0	1	0	0	0	0	0	0	0	1	0	0	0	1	1	1	1	0	1	2	2	1	0	0	0	0	2	0	0	0	1	1	0	0	0	0	0	0	0	0
913	1	1	1	1	1	1	1	2	1	1	0	0	2	0	2	0	1	1	1	1	1	0	0	2	0	1	0	1	1	1	1	0	2	0	0	0	1	0	0	1	0	1	0	0	0	0	0	2	0
914	1	1	2	0	0	0	0	1	0	0	1	0	0	0	0	0	1	1	1	1	1	0	0	2	0	2	0	2	1	1	1	0	2	0	0	0	2	0	0	1	1	0	1	0	0	1	0	2	1
915	0	1	1	0	1	1	1	1	1	2	0	0	1	0	0	1	1	0	1	0	0	0	0	2	0	1	0	2	2	2	1	0	1	1	0	1	0	0	0	2	0	0	1	0	1	1	0	2	0
916	1	0	2	0	2	2	2	2	0	0	1	0	0	0	1	0	0	0	2	1	1	1	1	1	1	0	0	1	1	1	1	0	1	0	0	2	2	1	1	0	0	0	0	1	0	0	1	0	2
917	0	2	1	0	0	0	1	1	0	2	0	0	0	0	0	0	2	2	1	1	1	0	1	1	1	1	0	1	1	1	0	1	1	0	0	1	2	1	0	0	0	0	1	0	0	0	0	0	2
918	0	2	1	0	0	0	1	1	1	1	1	0	1	0	0	1	1	0	0	1	1	2	0	2	0	0	0	2	2	2	0	0	1	2	2	2	1	0	0	1	0	0	1	0	1	0	0	0	2
919	1	1	1	1	0	0	2	2	0	2	0	0	1	0	1	0	0	0	0	2	0	1	1	1	0	0	0	2	1	1	2	0	1	1	1	2	0	0	0	2	0	2	0	0	0	0	0	0	1
920	0	1	1	0	0	0	1	2	0	1	0	0	1	0	0	0	0	0	0	0	0	0	0	2	0	1	0	2	2	1	0	0	2	0	0	1	0	0	0	1	0	0	1	0	1	1	0	0	1
921	1	2	1	0	0	0	1	2	0	1	0	0	0	0	0	0	1	0	2	0	0	1	0	2	0	0	0	2	2	2	1	1	1	0	1	1	1	0	0	1	0	0	0	1	0	0	0	2	1
922	0	1	1	1	0	0	2	2	0	1	0	0	2	0	2	0	2	2	1	1	1	1	0	2	0	0	1	2	2	2	0	1	1	0	0	1	2	0	1	1	0	0	0	1	0	0	0	1	1
923	1	0	2	0	0	0	2	2	0	0	0	0	0	0	0	0	1	1	1	0	0	1	1	1	1	2	0	2	2	1	1	1	1	1	1	1	2	1	1	2	1	0	0	1	0	0	0	2	1
924	1	0	2	0	0	0	1	1	0	0	0	0	1	0	1	0	1	1	0	2	2	0	1	1	0	1	0	2	2	2	0	0	1	1	0	1	2	1	0	1	0	0	0	0	0	0	1	1	1
925	1	2	0	0	0	0	0	0	2	2	0	1	2	0	1	1	2	1	0	1	1	1	1	1	1	0	0	2	2	2	2	1	1	0	0	1	1	0	0	1	0	0	1	0	0	0	0	2	1
926	1	0	2	1	0	0	1	1	1	1	0	0	0	0	0	0	1	1	1	1	0	0	1	1	1	0	0	1	2	2	0	2	1	0	1	2	1	0	0	1	0	0	0	1	0	0	0	1	1
927	1	2	1	1	0	0	1	2	0	1	0	0	0	0	0	0	1	1	1	0	0	0	0	2	0	1	0	2	1	1	2	0	1	1	0	1	0	0	0	2	0	0	1	0	1	0	1	0	2
928	1	1	2	1	0	0	2	2	0	0	1	0	1	1	0	0	1	1	1	1	1	0	2	0	0	0	0	1	1	1	1	1	1	0	0	2	1	0	0	0	0	0	0	0	0	0	0	2	0
929	1	1	1	0	0	0	1	1	0	0	2	1	2	0	1	0	0	0	0	1	0	0	0	2	0	1	0	2	2	2	0	1	0	1	1	2	2	0	0	1	0	0	0	0	0	1	0	2	0
930	0	1	1	1	0	0	1	2	0	0	0	0	0	0	0	0	2	0	2	1	0	0	1	1	0	1	1	2	1	1	1	0	0	1	1	2	2	0	0	1	0	1	0	1	1	0	0	1	1
931	1	2	1	1	0	0	0	1	1	1	0	1	1	0	1	0	1	1	1	0	0	0	1	1	0	1	0	1	2	2	0	0	1	0	0	1	1	0	0	1	0	0	1	0	1	0	0	2	0
932	1	2	0	0	0	0	2	2	0	0	1	0	2	1	0	1	1	2	1	1	1	0	2	0	0	0	0	1	2	2	1	0	0	1	1	1	2	0	0	1	0	0	0	0	0	0	1	0	2
933	1	2	1	0	0	0	2	2	0	0	1	0	1	0	0	0	1	0	1	0	0	0	0	2	0	1	0	1	2	2	0	0	1	1	1	1	0	0	0	2	0	0	0	0	0	1	0	0	2
934	1	2	1	2	0	0	1	1	1	1	1	0	1	0	0	0	0	0	1	1	1	0	0	2	0	0	1	2	2	2	1	0	2	0	0	2	2	2	0	0	0	0	0	0	1	1	0	2	0
935	0	2	0	0	0	0	2	2	0	0	0	0	0	0	0	0	1	1	1	1	1	0	0	2	0	1	0	2	0	0	2	0	1	0	0	1	2	0	0	1	1	0	0	0	0	0	0	1	1
936	1	1	1	0	0	0	2	2	0	0	0	0	0	0	0	0	0	0	0	1	1	1	0	2	0	1	0	2	2	2	0	1	2	0	0	1	2	0	0	0	1	1	0	0	0	2	0	2	2
937	1	2	0	0	0	0	1	1	0	1	0	0	1	0	0	1	2	1	1	1	1	0	0	2	0	1	0	2	2	1	0	0	2	0	0	1	0	0	0	2	0	0	1	0	1	0	1	1	1
938	1	0	2	0	1	1	0	0	2	2	0	2	1	0	1	0	2	1	2	1	1	0	1	1	0	2	0	2	2	2	0	0	1	0	0	2	2	0	0	1	1	0	0	0	1	0	1	2	1
939	1	2	0	0	0	0	2	2	0	1	0	0	0	0	0	0	2	0	0	1	1	0	0	2	1	1	1	2	2	2	0	2	1	0	0	2	2	1	1	2	1	0	0	0	0	0	1	1	1
940	1	1	1	0	0	0	2	2	0	0	0	1	2	0	1	0	1	0	1	1	1	0	0	2	0	2	0	2	2	2	2	1	1	1	1	2	2	0	0	1	0	1	0	0	1	0	0	1	1
941	1	1	2	0	0	0	2	2	0	0	2	0	1	0	0	0	1	1	1	0	0	1	1	1	0	0	0	2	2	2	0	0	1	2	0	1	2	0	0	0	0	1	0	0	1	0	0	2	0
942	1	1	2	0	0	0	2	2	1	1	0	1	1	0	1	0	1	1	0	1	1	1	0	2	0	1	0	1	2	2	0	1	1	0	0	2	2	1	1	1	1	0	1	0	0	2	0	1	1
943	1	1	1	1	0	0	0	0	2	2	0	1	2	0	1	0	0	0	0	1	1	0	1	1	0	1	0	1	2	2	1	1	0	0	0	2	1	0	0	2	1	0	0	1	0	0	0	2	0
944	1	1	1	1	0	0	0	1	1	1	0	0	0	0	0	0	1	1	1	1	0	1	0	2	0	2	0	0	2	2	0	0	0	0	0	2	1	0	0	2	0	0	1	0	0	0	0	1	0
945	1	2	0	0	0	0	2	2	0	0	0	0	1	0	0	0	1	0	1	0	0	0	1	1	0	0	0	0	2	2	0	0	1	0	0	1	1	1	0	1	0	2	0	0	0	0	1	0	2
946	1	2	0	0	0	0	0	0	2	2	0	0	0	0	0	0	0	0	1	1	0	0	0	2	0	2	0	2	2	2	2	2	2	0	0	0	2	0	0	0	0	0	0	0	0	0	1	1	1
947	1	1	1	0	0	0	1	2	0	1	0	1	2	0	1	0	0	0	2	1	1	0	0	2	0	1	1	2	2	2	0	0	0	0	1	2	1	0	0	1	0	1	0	1	2	0	0	2	0
948	1	0	2	1	0	0	1	2	0	0	1	2	2	1	1	0	0	0	2	0	0	0	1	1	1	0	0	2	2	2	0	1	1	0	0	1	1	0	0	2	0	0	1	0	1	1	0	2	0
949	0	1	2	1	1	1	2	2	0	0	0	0	1	0	0	0	0	0	1	0	0	0	1	1	0	0	0	2	2	2	2	0	0	0	0	2	2	1	1	0	0	1	0	0	1	0	0	1	0
950	0	1	1	0	1	1	1	1	2	2	0	0	1	0	1	0	0	0	0	1	0	0	0	2	0	1	0	1	1	1	0	1	1	0	0	2	1	0	0	2	1	0	0	0	0	0	0	2	0
951	0	1	2	0	1	1	1	2	0	1	0	0	0	0	0	0	2	1	2	0	0	2	1	1	1	1	0	1	1	1	1	0	0	1	0	2	2	0	0	1	0	2	0	0	0	0	0	1	1
952	1	1	1	0	0	0	1	2	0	0	1	0	0	0	0	0	2	1	0	2	1	1	0	2	0	0	0	2	1	1	2	0	0	1	2	2	0	0	0	2	0	0	1	0	1	1	0	0	2
953	1	1	1	0	0	0	1	2	0	0	1	0	1	0	1	0	2	2	1	1	1	0	1	1	1	0	0	2	2	2	0	1	2	0	0	1	2	1	0	0	0	0	0	0	1	1	0	0	2
954	0	1	2	1	0	0	0	0	1	1	1	0	0	0	0	0	1	0	1	0	0	0	1	1	1	1	0	2	2	2	1	0	1	1	1	2	1	1	0	0	0	2	0	0	0	1	0	2	0
955	0	2	0	0	1	1	1	1	1	1	0	0	0	0	0	0	1	1	1	1	0	0	0	2	0	1	0	2	2	2	1	2	2	0	0	2	0	0	0	2	0	0	1	0	1	1	0	2	0
956	1	0	2	1	1	1	1	1	1	1	0	1	1	0	1	0	1	0	1	0	0	1	0	2	0	1	0	2	2	2	0	1	2	0	0	0	0	0	0	2	0	0	0	0	0	0	0	1	1
957	1	1	1	0	0	0	2	2	0	0	1	0	0	0	0	0	1	0	1	0	0	0	0	2	0	1	1	2	1	1	1	1	1	0	0	2	1	0	0	1	0	0	1	1	1	2	0	2	0
958	0	1	2	1	0	0	2	2	0	1	0	2	2	0	2	0	0	0	0	1	0	0	0	2	0	1	0	2	2	2	0	1	1	1	1	1	2	2	0	0	0	0	0	0	0	0	0	2	0
959	1	0	2	0	1	1	1	2	0	1	0	0	1	0	1	0	0	0	1	1	1	1	0	2	0	1	0	2	2	1	0	1	2	1	0	0	1	1	0	0	0	0	0	0	1	0	0	1	1
960	0	0	2	1	0	0	1	2	0	0	1	1	2	0	2	0	2	0	1	1	1	0	0	2	0	0	0	1	2	2	1	0	1	1	0	1	1	1	0	1	0	1	0	0	0	1	0	1	1
961	1	2	0	0	0	0	0	0	2	2	0	0	0	0	0	0	1	0	2	1	1	0	0	2	0	1	1	1	1	1	1	0	0	0	1	2	1	0	1	1	1	0	0	1	0	0	0	2	0
962	1	2	0	1	0	0	2	2	0	1	1	0	1	0	0	1	0	0	1	1	1	0	0	2	1	2	0	2	2	1	1	1	2	1	0	1	2	1	0	1	0	0	0	0	0	0	0	2	0
963	1	1	2	0	0	0	0	0	1	1	0	0	0	0	0	0	0	0	2	0	0	0	0	2	1	0	1	2	2	2	1	0	2	1	0	1	2	2	0	0	0	0	1	0	1	0	0	1	1
964	0	0	1	0	0	0	1	1	0	0	0	0	1	0	1	0	2	2	2	1	0	1	0	2	0	1	0	2	2	2	0	1	1	0	0	1	1	0	0	1	0	0	0	0	0	0	0	2	1
965	0	0	1	0	0	0	2	2	1	1	0	0	0	0	0	0	1	1	1	1	0	1	0	2	1	0	1	1	2	2	0	0	1	0	0	2	2	0	0	1	0	0	0	0	0	0	0	2	0
966	0	1	1	0	1	1	1	1	1	2	0	0	0	0	0	0	1	1	1	1	0	0	1	1	0	0	0	2	2	2	2	2	2	0	0	1	2	0	0	1	1	0	0	0	0	0	0	2	0
967	0	2	2	0	1	1	1	2	0	1	0	0	0	0	0	0	1	0	0	1	1	1	1	2	0	0	0	2	2	2	0	0	0	2	1	1	2	1	0	0	0	0	0	1	0	0	0	0	2
968	1	1	1	1	0	0	0	0	2	2	0	0	1	0	0	1	1	1	1	0	0	0	1	1	2	2	0	1	2	2	0	2	1	0	0	2	2	0	0	0	0	0	0	0	1	0	0	1	2
969	1	1	2	1	0	0	1	2	0	1	0	0	0	0	0	0	0	0	2	1	1	1	0	2	0	0	0	2	2	2	0	2	1	0	0	2	1	0	0	2	1	0	0	0	0	1	0	1	1
970	1	2	1	0	0	0	1	1	1	1	0	0	0	0	0	0	1	0	1	1	1	0	0	2	0	0	0	2	2	1	2	1	1	1	1	1	2	1	1	0	0	0	0	2	0	0	0	2	1
971	1	2	1	0	0	0	0	0	1	1	0	0	1	0	1	0	0	0	1	1	1	0	0	2	1	2	0	2	2	1	0	0	0	0	0	2	1	0	0	1	0	0	0	0	0	1	0	2	0
972	1	2	1	1	0	0	1	1	1	2	0	1	1	0	1	0	1	0	1	1	0	0	0	2	1	1	0	2	2	2	0	1	0	0	0	2	1	1	0	1	0	0	0	1	1	1	0	2	0
973	1	0	2	0	1	1	2	2	0	0	0	1	1	0	1	0	1	1	1	1	0	0	1	1	0	0	0	2	2	2	1	0	2	0	0	1	2	0	0	1	1	0	1	0	1	0	0	1	1
974	1	2	1	0	0	0	1	1	0	1	0	0	1	0	0	0	0	0	2	0	0	0	0	2	0	1	0	2	2	1	0	0	1	0	0	1	1	0	0	1	0	0	0	1	0	0	0	1	1
975	0	2	1	0	0	0	1	2	0	1	0	0	1	0	1	0	1	1	1	1	1	0	0	2	0	1	0	1	1	1	1	1	1	1	0	0	1	0	0	2	0	0	1	0	1	0	0	2	0
976	1	2	1	0	0	0	2	2	0	0	2	1	2	0	1	0	1	0	2	0	0	0	1	1	0	1	0	1	2	2	0	0	0	0	0	2	1	0	0	2	0	0	0	0	0	2	0	2	1
977	1	0	2	1	1	1	2	2	0	0	1	0	1	0	1	0	0	0	1	0	0	0	1	1	0	1	0	1	1	1	0	1	1	0	0	2	2	2	0	0	0	1	0	1	1	0	0	0	1
978	0	0	2	1	1	1	2	2	1	1	1	1	1	0	1	0	2	0	1	1	1	0	0	2	0	1	0	1	2	2	0	0	1	0	0	2	2	0	0	1	0	0	1	0	1	0	0	0	2
979	1	1	2	0	1	1	1	1	1	1	1	0	0	0	0	0	2	1	1	0	0	1	0	2	0	1	0	0	2	2	0	0	2	0	0	2	2	0	0	0	0	0	0	0	2	1	0	0	1
980	0	1	2	1	0	0	2	2	0	0	2	0	0	0	0	0	2	0	1	0	0	0	0	2	0	1	0	2	2	1	0	0	0	0	0	2	2	1	1	2	1	1	0	0	1	0	0	2	0
981	1	1	2	0	0	0	2	2	0	0	1	0	1	0	1	0	1	0	1	1	1	0	0	2	1	0	0	2	2	2	0	0	0	2	1	1	1	0	0	2	0	0	0	1	0	0	1	1	1
982	1	1	2	0	0	0	1	1	0	0	2	0	0	0	0	0	2	1	2	0	0	1	0	2	0	0	0	2	2	2	1	1	0	1	1	2	2	0	0	1	1	0	1	0	1	2	0	2	0
983	0	2	1	0	0	0	0	1	1	1	0	0	0	0	0	0	1	0	1	1	0	0	0	2	0	1	0	2	1	1	2	0	1	0	0	2	0	0	0	2	0	1	0	0	1	1	0	1	1
984	0	2	0	0	0	0	2	2	0	1	0	0	0	0	0	0	1	0	0	1	1	0	1	1	1	0	0	2	2	1	1	0	1	1	0	2	1	1	1	2	1	0	0	0	1	1	0	1	1
985	1	2	0	1	0	0	1	1	1	1	0	0	0	0	0	0	1	0	1	0	0	1	0	2	0	0	0	1	2	2	1	0	0	0	1	2	0	0	0	2	0	0	1	0	1	0	1	1	1
986	0	1	2	0	1	1	0	0	2	2	0	1	2	0	1	1	1	1	1	1	1	0	0	2	0	0	0	2	2	2	0	0	0	0	0	1	1	0	0	1	0	0	0	0	1	0	0	2	0
987	0	1	1	0	1	1	2	2	0	0	1	1	1	0	1	0	2	2	2	0	0	2	1	1	1	1	0	1	2	2	0	0	2	0	0	2	1	0	0	2	0	1	0	0	1	1	0	0	2
988	1	2	0	0	0	0	1	1	1	1	1	0	2	0	1	0	2	2	0	2	0	0	0	2	0	2	0	2	1	1	2	1	2	0	0	0	0	0	0	2	0	0	0	1	0	0	0	2	0
989	0	1	1	0	1	1	1	1	1	1	1	1	2	0	2	0	2	1	1	1	1	0	1	1	0	1	0	2	2	2	1	1	1	0	0	1	2	1	0	0	0	0	0	1	0	1	0	1	1
990	1	2	1	0	0	0	1	2	1	1	0	0	1	1	0	0	1	0	1	2	1	1	0	2	0	0	0	2	2	2	0	1	2	0	0	1	2	0	0	0	1	0	0	0	0	0	2	0	2
991	1	1	2	1	0	0	0	1	1	1	0	0	1	0	0	0	1	1	1	0	0	1	1	1	1	1	0	1	2	2	0	1	0	1	2	2	1	1	0	0	0	0	1	0	1	0	1	0	2
992	0	0	2	0	1	1	1	1	1	1	0	1	1	0	1	0	1	0	1	0	0	1	0	2	1	0	0	2	2	2	1	0	1	0	0	2	1	0	0	2	0	0	0	0	0	0	1	1	1
993	1	0	2	0	0	1	2	2	0	0	1	0	0	0	0	0	2	2	2	0	0	1	0	2	0	1	0	1	2	2	1	1	0	1	1	2	2	1	0	1	0	0	1	0	0	1	1	1	1
994	1	1	1	0	0	0	1	1	1	1	1	0	0	0	0	0	1	0	1	0	0	0	1	1	0	0	0	2	2	2	1	0	0	0	0	2	1	0	0	1	0	0	0	0	0	1	0	0	1
995	0	1	1	1	0	0	2	2	0	0	0	0	0	0	0	0	2	0	2	0	0	0	1	1	1	1	0	1	1	1	0	1	1	2	0	1	2	1	1	0	0	0	0	0	1	1	0	2	1
996	1	1	2	1	0	0	0	1	1	1	0	0	0	0	0	0	2	1	1	1	1	0	0	2	0	2	0	2	2	2	0	0	0	0	0	2	2	0	0	0	0	0	1	0	1	2	0	2	1
997	1	1	1	1	0	0	1	1	1	2	0	0	0	0	0	0	1	1	1	0	1	0	2	0	0	0	0	2	2	2	0	1	1	0	0	2	1	0	0	2	0	1	0	0	1	1	0	2	0
998	1	1	0	0	0	0	2	2	0	1	0	1	1	0	1	0	1	0	2	0	0	0	1	1	1	1	1	1	2	2	0	0	1	0	0	1	1	0	0	1	0	0	0	0	0	0	0	1	1
999	0	0	2	0	1	1	1	2	0	0	1	0	1	0	0	0	1	1	1	0	0	0	1	1	0	0	0	1	2	2	0	1	1	1	1	1	1	0	0	1	0	0	0	0	0	0	1	1	1
1000	1	2	0	0	0	0	1	1	1	2	0	0	2	0	2	0	0	0	1	1	1	0	0	2	1	2	0	2	1	1	2	1	0	1	1	2	2	1	1	0	0	0	0	0	1	1	0	2	0
[truncated: 252 more columns]
