# Supplementary material for: KNN-MDR: a learning approach for improving interactions mapping performances in genome wide association studies
Source: BMC Bioinformatics. 2017 Mar 21;18:184. doi: 10.1186/s12859-017-1599-7 (PMC5361736; doi:10.1186/s12859-017-1599-7)
Supplement: Supplementary file 5 — The data set(s) supporting the results of Table 3. (ZIP 7092 kb) [file 12859_2017_1599_MOESM5_ESM.zip › 000/S81/mkallsimul.dat]

1	0	1	0	0	0	1	2	0	0	0	1	0	1	0	0	0	0	0	0	0	2	0	0	2	0	1	1	2	2	2	0	1	2	0	0	1	2	0	0	2	2	0	0	2	0	2	0	1	1
2	1	0	0	0	0	1	1	0	1	1	0	0	0	0	0	0	0	0	1	1	1	0	1	1	0	1	2	1	2	2	1	0	1	1	0	1	2	0	0	0	0	1	1	0	1	0	0	1	1
3	1	0	0	0	0	1	0	0	1	1	0	0	1	0	0	0	0	1	0	0	2	0	0	2	0	1	1	2	2	2	0	0	0	0	0	1	1	0	0	2	1	0	0	1	1	1	1	1	1
4	1	2	0	0	0	0	2	0	0	0	1	0	1	0	0	0	0	0	1	1	1	0	0	2	0	1	1	2	2	2	0	1	1	1	0	2	1	0	0	1	1	0	0	0	0	0	0	2	0
5	1	1	1	0	0	2	0	0	2	2	0	1	1	0	0	0	0	0	0	0	2	0	0	2	0	0	0	2	1	1	1	0	2	1	0	1	1	0	1	1	1	0	1	0	0	1	0	1	1
6	1	0	0	0	0	2	1	0	1	1	1	1	1	0	0	0	0	0	2	1	1	0	0	2	0	0	2	2	2	2	2	0	0	2	2	2	1	1	1	0	0	0	0	0	0	0	0	0	1
7	1	2	0	0	0	0	1	0	0	0	0	0	0	0	0	0	0	0	1	1	2	0	0	2	0	1	1	2	2	2	0	1	1	2	1	2	0	0	0	1	0	1	1	0	1	1	0	2	0
8	0	1	0	0	0	0	2	0	0	0	0	0	0	0	0	0	0	0	1	1	2	0	1	1	0	1	0	1	1	0	2	1	1	1	0	1	2	0	0	1	1	0	2	0	1	0	0	1	1
9	1	1	0	0	0	0	1	0	1	1	1	0	1	1	1	0	0	0	0	1	1	0	0	2	0	0	2	2	2	2	0	1	2	0	0	0	2	0	0	1	1	1	1	0	1	1	0	2	1
10	1	1	0	0	0	0	0	0	0	0	1	1	1	1	1	0	0	2	1	1	2	0	0	2	0	1	1	2	1	1	2	1	2	2	0	2	1	0	0	1	1	1	1	0	0	1	0	2	0
11	1	0	0	0	1	2	0	0	1	1	0	0	1	1	1	0	0	0	1	1	2	0	0	2	0	1	0	1	1	1	1	0	0	2	0	2	0	1	0	1	1	0	0	0	0	0	0	1	1
12	1	1	0	0	0	1	1	0	1	1	0	2	2	1	2	1	0	1	1	1	2	0	1	1	1	0	2	2	2	1	0	1	0	2	0	2	2	0	0	1	1	0	0	1	0	0	0	2	0
13	0	2	1	0	0	0	1	1	1	2	0	1	1	0	0	0	0	0	0	0	1	0	0	2	0	1	1	2	2	2	0	1	1	0	0	0	1	0	0	1	1	0	0	0	0	0	0	2	1
14	1	2	1	0	0	1	1	1	1	2	0	0	0	0	0	0	1	2	1	1	1	1	0	2	0	0	1	2	2	2	2	1	1	2	1	1	0	1	0	1	1	0	0	1	0	0	0	2	0
15	0	1	0	0	1	1	0	0	0	0	0	0	0	0	0	0	0	2	1	1	2	0	0	2	0	1	2	2	2	2	2	2	2	2	1	2	2	0	0	1	1	1	0	0	0	0	0	0	0
16	0	0	0	0	1	2	0	0	2	2	0	0	0	0	0	0	0	0	0	1	1	0	0	2	0	1	1	2	2	2	1	0	0	1	0	1	1	0	0	1	1	0	1	0	1	1	0	2	2
17	0	0	0	0	1	2	0	0	2	2	0	1	2	2	2	0	0	1	2	2	1	0	1	1	1	1	2	2	2	2	0	1	1	0	0	1	1	0	0	0	0	0	0	1	0	0	0	2	0
18	1	1	0	0	0	1	2	0	0	0	2	0	2	2	2	1	0	0	1	1	2	0	0	2	0	2	1	1	2	2	0	0	2	1	1	2	2	1	0	1	1	1	1	0	1	0	0	2	0
19	0	1	0	0	1	2	2	0	0	0	2	0	0	0	0	0	0	0	1	1	2	0	1	1	0	1	2	2	2	2	0	0	0	2	0	2	1	0	0	1	1	0	0	1	0	1	0	2	0
20	0	0	0	0	0	1	1	0	0	0	0	1	2	2	2	0	0	1	1	0	0	0	1	1	1	1	0	1	2	2	1	1	2	1	0	1	1	1	0	0	0	0	0	0	0	0	1	0	2
21	1	0	0	0	0	1	0	0	1	1	0	1	1	0	0	0	1	2	1	1	2	0	1	1	0	1	1	2	1	0	1	0	1	0	0	1	2	0	0	2	2	1	1	0	1	0	0	2	0
22	1	2	0	0	0	1	2	0	0	0	1	0	1	1	1	0	0	1	0	0	2	0	0	2	0	1	1	1	2	2	0	2	2	0	0	1	1	1	1	1	0	0	1	0	1	0	0	1	0
23	1	0	0	0	0	1	2	0	0	0	1	1	1	0	0	0	0	1	0	0	2	0	0	2	0	1	2	2	2	1	1	2	2	0	0	1	1	0	0	1	1	0	0	1	0	0	0	1	1
24	0	1	0	0	0	1	2	0	0	0	1	0	0	0	0	0	0	1	2	2	1	0	0	2	1	0	2	2	2	1	1	2	1	1	0	1	1	0	0	1	1	1	0	0	0	0	0	2	0
25	0	0	0	0	1	2	1	0	0	0	2	1	2	1	1	1	0	0	0	0	1	0	0	2	0	1	1	1	2	1	1	0	1	0	0	2	1	0	0	1	1	0	0	0	0	0	1	0	2
26	1	1	0	0	1	2	2	0	0	0	0	1	1	0	0	0	0	0	0	0	1	0	0	2	0	1	1	1	2	2	1	0	1	1	0	1	2	0	0	2	2	0	2	0	1	0	0	2	1
27	1	1	0	0	0	1	1	1	1	2	0	0	0	0	0	0	0	1	1	1	2	0	0	2	1	2	0	1	1	1	1	0	0	2	0	2	1	0	0	1	1	0	0	0	0	0	0	1	0
28	1	2	0	0	0	0	1	0	1	1	1	0	0	0	0	0	0	1	1	1	2	0	0	2	0	1	1	2	1	1	1	0	1	2	1	1	1	0	0	1	1	0	1	0	0	0	0	2	0
29	1	1	0	0	0	0	2	0	1	1	1	0	1	1	1	0	0	0	1	1	2	0	1	1	1	1	1	1	2	2	1	1	1	2	2	2	1	0	0	1	1	0	0	1	0	0	0	1	1
30	1	2	0	0	0	0	1	0	0	0	1	0	2	1	1	1	1	1	2	2	1	0	1	1	0	1	1	0	2	2	0	0	1	1	0	1	1	0	1	1	1	0	1	0	1	0	0	2	0
31	0	1	0	0	0	0	0	0	1	1	0	1	1	0	1	1	0	1	0	1	2	0	0	2	0	2	1	0	2	2	0	1	2	1	0	2	1	0	1	1	1	0	0	0	0	0	0	2	0
32	1	1	0	0	0	0	0	0	2	2	0	2	2	0	0	0	0	1	0	0	2	0	2	0	1	1	0	1	2	2	1	1	2	1	0	1	0	1	0	1	1	1	2	0	0	0	0	1	1
33	0	0	0	0	1	2	0	0	1	1	1	0	0	0	0	0	0	0	1	1	2	0	1	1	0	0	1	2	2	2	1	0	2	0	0	1	1	0	0	0	0	0	1	0	0	0	0	1	1
34	0	1	0	0	0	0	1	0	0	0	0	1	1	1	1	0	0	0	1	1	1	1	0	2	0	1	2	2	2	2	0	0	0	1	0	0	2	0	0	1	1	1	1	1	0	0	0	2	0
35	1	1	0	0	0	0	0	0	2	2	0	0	1	0	0	0	1	1	1	1	1	0	1	1	1	1	2	2	2	2	0	1	1	2	2	2	2	0	0	2	2	1	1	0	1	1	0	2	1
36	1	0	0	0	0	1	2	1	0	1	0	0	0	0	0	0	1	1	1	1	1	0	0	2	0	2	2	2	1	1	1	0	2	1	1	2	2	0	0	1	1	0	0	0	0	0	0	2	0
37	1	2	0	0	0	0	0	0	1	1	0	1	1	1	1	0	0	0	2	1	2	0	0	2	0	1	2	2	2	2	1	0	0	2	1	1	1	1	0	1	1	0	0	1	0	1	0	2	0
38	1	1	0	0	1	2	1	0	1	1	0	0	0	0	0	0	0	0	1	1	1	0	0	2	0	1	1	2	2	1	0	0	1	0	0	1	1	0	0	0	0	1	1	0	1	1	0	0	2
39	1	2	0	0	0	1	1	0	0	0	1	0	1	1	1	0	0	1	1	1	1	0	0	2	0	1	1	1	2	2	1	0	2	2	0	1	1	0	0	1	1	1	1	0	1	1	0	1	1
40	1	1	1	0	0	1	1	0	2	2	0	0	0	0	0	0	1	0	1	1	2	0	2	0	1	1	1	1	1	1	0	1	1	1	1	1	1	0	0	2	2	1	0	0	0	0	0	2	0
41	1	1	0	0	0	1	2	0	1	1	0	0	0	0	0	0	0	0	1	1	2	0	0	2	1	1	2	2	2	2	1	2	2	2	1	2	1	1	0	1	1	0	0	0	0	0	0	1	1
42	1	2	0	0	0	1	1	1	1	2	0	0	1	1	1	0	0	0	1	1	2	0	0	2	0	1	2	2	2	2	1	1	2	0	0	0	1	0	0	2	2	0	0	1	1	1	0	0	1
43	1	1	0	0	1	1	1	0	2	2	0	0	1	0	0	1	1	1	0	0	1	0	0	2	0	1	0	0	2	1	0	0	1	2	0	2	1	0	0	2	2	0	0	0	0	1	0	1	1
44	1	1	0	0	1	1	1	1	1	2	0	2	2	0	0	1	1	1	1	1	1	0	0	2	0	1	2	2	2	2	1	0	2	1	1	1	1	0	0	0	0	1	1	0	1	0	0	1	1
45	1	2	0	0	0	0	1	1	1	2	0	0	0	0	0	0	0	0	1	1	2	0	0	2	0	0	2	2	2	1	0	1	1	2	0	2	2	0	0	0	0	0	1	0	1	0	0	2	0
46	0	0	0	0	0	1	1	0	1	1	1	0	0	0	0	0	0	0	0	0	1	0	0	2	0	0	1	2	2	2	0	0	1	2	0	2	2	0	0	2	2	1	0	0	1	0	0	0	2
47	0	2	0	0	0	0	0	0	1	1	0	0	0	0	0	0	0	0	0	0	1	0	0	2	0	0	2	2	2	2	0	1	2	2	1	2	1	0	0	0	0	0	0	1	0	0	0	1	1
48	1	0	0	0	2	2	2	1	0	1	0	1	1	0	0	0	0	0	2	2	0	0	1	1	1	2	1	2	2	2	2	2	1	2	0	2	1	0	1	1	1	0	1	0	1	1	0	2	0
49	1	1	0	0	0	0	1	0	1	1	0	1	1	0	0	0	0	0	1	1	2	0	1	1	0	0	1	2	1	2	2	1	1	1	0	2	0	0	0	0	0	0	0	1	0	1	0	2	1
50	1	2	0	0	0	0	2	0	0	0	0	0	1	2	1	0	0	0	1	1	1	0	1	1	2	2	2	2	2	2	0	0	1	2	0	0	1	0	0	1	1	0	0	0	1	0	0	0	2
51	1	1	0	0	0	1	1	1	0	1	0	1	1	0	0	0	0	0	0	0	1	0	0	2	1	0	2	2	2	1	1	0	1	1	0	2	1	1	0	1	1	1	1	0	2	0	0	0	2
52	0	2	0	0	0	0	1	1	1	2	0	0	1	0	0	0	0	0	2	2	0	0	1	1	1	1	2	2	2	2	1	0	2	2	0	2	1	0	0	1	1	0	0	0	0	0	0	0	0
53	1	2	0	0	0	1	1	0	2	2	0	0	2	0	0	1	0	1	0	0	2	0	1	1	1	0	2	2	2	2	0	1	2	0	0	0	1	0	0	0	0	1	1	1	0	0	0	2	1
54	1	1	0	0	0	0	2	0	2	2	0	0	0	0	0	0	0	1	0	1	2	0	0	2	0	1	1	2	2	2	0	0	1	1	0	1	1	1	1	1	0	0	0	0	0	0	0	1	1
55	1	1	0	0	0	1	1	0	1	1	1	1	2	2	2	0	0	2	0	0	1	0	1	1	0	1	1	2	2	1	1	2	1	2	0	2	1	0	0	2	2	0	1	0	1	0	0	1	1
56	0	1	1	0	0	2	2	0	0	0	0	0	1	1	1	0	0	0	1	1	2	0	0	2	0	1	2	2	2	1	0	1	2	2	1	2	0	0	0	1	1	0	0	0	0	1	0	2	0
57	1	2	0	0	0	2	1	0	0	0	0	0	1	0	0	0	0	1	2	1	0	0	2	0	0	0	2	2	1	1	1	0	1	1	0	2	2	0	0	1	1	0	0	0	0	0	1	0	2
58	1	1	0	0	0	2	2	1	0	1	1	0	2	2	2	0	0	1	1	1	1	0	0	2	0	2	1	1	2	2	1	1	2	2	0	2	1	0	0	1	1	0	0	0	0	1	0	2	0
59	0	0	0	0	1	2	1	0	1	1	1	0	1	1	1	0	0	0	0	0	2	0	1	1	1	1	1	2	1	1	2	0	1	2	2	2	2	0	0	0	0	1	1	1	0	0	0	1	2
60	1	2	0	0	0	1	2	1	0	1	1	0	1	1	1	0	0	2	0	0	2	0	0	2	0	2	2	2	2	1	0	0	1	1	0	1	2	0	0	2	2	1	1	0	1	1	0	1	1
61	0	1	1	0	0	2	1	0	0	0	1	0	0	0	0	0	0	0	1	1	2	0	1	1	1	0	1	1	1	1	2	0	0	2	0	2	1	0	0	0	0	0	2	0	1	0	0	2	0
62	0	1	1	0	0	2	1	0	0	0	1	0	0	0	0	0	0	1	1	1	1	0	1	1	1	0	0	1	1	1	1	2	2	1	0	1	2	0	0	1	1	0	0	1	0	1	0	2	0
63	0	1	0	0	0	1	0	0	1	1	0	0	1	1	1	0	0	0	0	0	2	0	0	2	0	1	1	1	1	1	1	2	2	0	0	1	1	0	0	2	2	0	0	0	0	0	0	2	0
64	0	0	0	0	0	2	0	0	2	2	0	0	0	0	0	0	0	2	0	0	2	1	0	2	0	0	2	2	2	2	1	0	0	1	0	1	0	1	1	0	0	0	0	0	1	1	0	2	0
65	1	1	0	0	0	2	1	1	1	2	0	0	1	1	1	0	0	1	0	0	2	0	0	2	0	2	1	1	1	1	0	1	2	2	1	2	1	0	0	1	1	0	0	1	0	1	0	1	1
66	0	0	0	0	1	2	1	0	1	1	0	1	1	0	0	0	0	0	1	1	2	0	1	1	0	1	2	2	2	2	0	0	2	1	0	2	1	1	0	1	1	0	0	1	1	1	0	0	2
67	0	0	0	0	0	2	2	0	0	0	0	0	1	1	1	1	0	1	1	1	2	0	0	2	1	0	1	1	2	2	1	1	1	1	1	1	2	1	0	1	1	0	0	0	0	0	1	1	1
68	1	1	0	0	1	2	1	1	1	2	0	0	0	0	0	0	0	1	2	2	1	0	0	2	0	1	0	2	2	2	1	0	0	2	0	2	2	0	0	1	1	1	1	0	1	1	0	2	0
69	1	1	0	0	1	1	1	0	1	1	0	0	2	2	2	1	0	0	1	1	2	0	0	2	0	1	2	2	2	2	0	1	1	2	1	1	0	0	0	0	0	1	1	0	1	2	0	0	2
70	0	0	0	0	0	1	1	0	0	0	1	0	0	0	0	0	0	0	2	1	0	0	1	1	1	0	2	2	2	1	1	2	2	1	0	1	1	0	0	1	1	0	0	2	0	0	0	2	1
71	0	2	0	0	0	0	1	1	0	1	0	1	1	0	0	0	0	0	0	1	2	0	0	2	0	0	1	2	1	1	2	0	2	1	0	0	1	0	1	1	1	0	0	0	0	0	0	1	0
72	0	1	0	0	0	1	1	0	1	1	0	0	0	0	0	0	0	0	1	1	2	0	0	2	0	0	1	2	2	2	2	0	1	1	0	1	2	1	0	1	1	0	0	0	0	0	0	0	2
73	1	2	0	0	0	1	0	0	1	1	0	0	0	0	0	0	0	1	2	2	1	0	0	2	0	0	2	2	2	2	1	0	0	2	0	2	1	0	0	0	0	0	1	0	1	0	0	0	1
74	1	1	2	0	0	0	1	0	1	1	0	0	1	1	1	0	0	0	1	1	0	0	0	2	1	0	2	2	2	2	2	1	2	1	0	1	1	0	0	0	0	1	1	0	1	1	0	1	1
75	0	1	0	0	0	1	2	0	0	0	2	0	1	0	0	0	0	1	0	1	1	0	0	2	0	0	1	1	2	2	0	1	2	0	0	1	2	0	0	2	2	0	1	1	1	0	0	2	0
76	0	0	0	0	1	2	0	0	1	1	0	0	0	0	0	0	1	0	1	1	2	0	1	1	0	0	1	2	2	2	2	1	1	2	2	2	1	1	0	1	1	0	0	0	0	0	1	1	1
77	1	2	0	0	0	2	2	1	0	1	1	0	1	1	2	0	0	1	1	0	2	0	0	2	0	2	2	2	2	2	1	0	1	1	0	1	1	0	0	0	0	0	0	0	1	1	0	1	1
78	1	1	0	0	0	1	0	0	2	2	0	1	1	0	0	0	0	0	1	1	2	0	1	1	0	1	1	2	2	2	0	1	1	2	0	2	1	1	0	1	1	1	1	0	1	0	0	1	1
79	0	1	0	0	1	1	1	0	0	0	0	0	0	0	0	0	0	0	1	2	1	0	0	2	0	1	1	2	2	2	0	1	1	1	0	2	0	0	0	1	0	1	1	0	1	1	0	1	1
80	1	1	0	0	0	2	2	0	0	0	1	1	0	0	0	0	1	1	0	1	2	1	0	2	0	1	2	2	2	2	2	0	1	2	0	2	1	2	0	0	0	0	0	0	0	2	0	2	1
81	1	1	0	0	0	1	0	0	0	0	1	0	0	0	0	0	0	0	0	1	1	0	0	2	0	0	2	2	2	2	2	0	2	2	0	2	0	0	0	0	0	0	0	0	0	0	0	0	1
82	1	0	0	0	0	2	1	0	0	0	1	0	1	0	0	0	1	1	0	0	1	0	0	2	0	1	1	2	2	1	1	1	2	1	0	2	2	0	0	2	2	0	0	0	1	1	0	1	1
83	1	1	0	0	0	1	1	0	1	1	0	0	1	1	1	0	0	1	0	0	2	0	0	2	0	1	2	2	1	1	1	2	1	1	0	1	2	0	0	2	2	0	0	0	0	0	0	1	0
84	1	1	0	0	0	1	2	1	0	1	0	0	1	1	1	0	0	1	1	0	0	0	0	2	0	1	1	2	2	2	0	2	1	2	0	2	1	0	1	1	1	1	1	0	1	0	0	1	1
85	1	1	0	0	0	2	0	0	2	2	0	0	0	0	0	0	0	1	1	0	2	0	0	2	0	0	1	1	1	1	0	0	2	2	0	2	2	1	0	1	1	0	1	0	1	0	0	1	1
86	1	0	1	0	1	2	0	0	2	2	0	0	1	1	1	0	1	1	1	1	1	0	1	1	1	1	1	1	2	2	0	0	2	0	0	2	2	0	0	1	1	0	0	0	0	0	0	2	0
87	1	2	0	0	0	2	0	0	2	2	0	0	0	0	0	0	0	0	0	0	1	0	0	2	0	1	2	2	2	2	1	0	0	2	0	2	2	0	0	1	1	1	1	0	1	0	0	1	0
88	1	1	0	0	0	1	2	0	2	2	0	0	0	0	0	0	0	1	1	1	1	0	1	1	1	0	2	2	2	2	0	2	2	1	0	1	1	0	0	1	1	0	0	0	1	1	0	1	1
89	1	0	0	0	0	1	0	0	2	2	0	1	1	0	0	0	0	0	1	1	2	0	0	2	0	1	1	1	2	2	0	0	1	1	0	1	0	1	1	0	0	0	0	0	1	1	0	2	0
90	0	1	0	0	0	1	1	0	2	2	0	0	0	1	1	0	0	0	2	1	0	1	0	2	0	0	2	2	2	2	0	2	1	1	0	1	0	1	1	0	0	0	0	0	0	0	1	0	1
91	1	1	0	0	0	1	0	0	1	1	0	0	1	1	1	0	0	0	0	0	1	0	0	2	0	1	1	1	2	2	1	0	1	1	0	2	1	1	1	2	0	0	0	1	0	0	0	1	1
92	1	1	0	0	0	2	1	0	0	0	1	1	1	1	1	0	0	1	1	1	1	0	0	2	0	0	1	1	1	1	2	1	1	2	0	1	2	0	0	0	0	1	1	0	1	1	0	0	2
93	1	0	0	0	1	2	2	1	0	1	0	0	0	0	0	0	0	1	2	1	1	0	0	2	0	0	2	2	2	2	2	0	1	1	0	2	1	0	0	1	1	0	0	0	0	0	0	0	2
94	0	2	0	0	0	0	2	0	0	0	1	1	1	0	0	0	0	0	0	0	2	0	0	2	0	1	2	2	2	2	1	0	1	2	1	2	0	0	1	0	0	1	0	0	1	1	0	2	0
95	1	0	0	0	0	1	1	0	2	2	0	0	1	0	0	1	0	0	1	1	1	0	1	1	0	1	1	1	1	1	1	0	1	2	0	2	2	0	0	2	2	0	1	0	1	2	0	2	0
96	1	0	0	0	0	2	2	0	1	1	0	0	0	0	0	0	0	0	1	0	2	0	0	2	0	0	0	1	2	2	1	0	2	0	0	0	0	0	1	0	0	1	1	0	1	1	0	2	0
97	1	2	0	0	0	0	1	0	0	0	1	1	2	1	2	1	0	1	2	2	1	0	1	1	0	1	1	1	2	2	0	0	1	1	0	1	0	1	0	0	0	0	0	0	1	1	0	2	0
98	1	2	0	0	0	2	2	0	0	0	1	0	0	0	0	0	0	1	0	0	1	0	2	0	0	0	2	2	1	1	2	0	2	2	0	2	1	1	0	1	1	2	2	0	1	1	0	0	2
99	1	0	0	0	2	2	1	1	1	2	1	1	1	1	1	0	0	0	0	0	2	0	0	2	0	1	1	2	1	1	2	0	2	2	0	2	1	1	1	1	0	0	0	0	0	0	0	1	0
100	1	0	0	0	0	1	1	0	1	1	1	0	0	0	0	0	1	1	0	0	1	1	0	2	0	2	0	1	1	1	1	1	1	2	0	2	0	0	0	0	0	1	1	0	0	2	0	2	0
101	1	1	0	0	0	1	1	0	1	1	0	0	0	0	0	0	0	1	0	0	2	1	0	2	0	2	1	2	2	2	0	0	1	0	0	1	1	1	0	1	1	1	0	0	1	1	0	1	1
102	1	0	0	0	0	1	0	0	0	0	1	0	0	0	0	0	0	2	0	0	2	0	0	2	0	1	1	2	2	2	1	0	2	0	0	1	0	0	0	1	1	0	0	0	0	0	0	1	1
103	0	0	0	0	1	1	0	0	2	2	0	0	0	0	0	0	0	1	0	0	1	0	0	2	0	1	1	2	0	0	2	0	0	2	1	1	1	0	0	2	1	0	0	0	0	0	0	1	1
104	1	2	0	0	0	1	2	0	0	0	1	2	2	0	0	0	0	0	0	0	2	0	1	1	1	1	2	2	2	1	0	0	1	2	0	2	2	1	1	2	1	0	0	1	0	0	0	2	1
105	1	1	0	0	1	1	1	0	0	0	0	0	0	0	0	0	1	1	0	0	2	0	0	2	0	1	2	2	2	2	0	1	1	2	0	1	0	1	0	0	0	1	1	0	1	0	0	0	2
106	0	0	1	0	1	2	2	1	0	1	1	1	1	0	0	0	0	1	0	0	2	0	0	2	0	1	1	2	0	0	2	1	2	1	0	1	1	0	1	1	1	1	1	0	1	1	0	2	1
107	0	1	0	0	0	1	2	0	0	0	0	0	1	1	1	0	0	0	2	1	0	0	0	2	0	0	2	2	2	2	0	1	1	1	0	1	0	0	0	1	1	0	1	0	1	0	0	1	0
108	1	0	0	0	0	2	1	1	1	2	1	1	1	0	0	0	0	2	1	1	1	0	0	2	1	1	1	2	2	2	0	0	1	1	0	1	1	0	0	1	0	0	0	0	0	0	0	2	1
109	1	1	0	0	0	1	0	0	1	1	0	0	0	0	0	0	0	1	2	2	1	0	0	2	0	0	1	2	2	2	2	1	2	0	0	1	1	0	0	0	0	0	1	0	1	0	0	2	0
110	0	1	1	0	0	1	1	1	1	2	0	1	2	2	2	0	0	1	1	1	1	0	0	2	0	1	1	1	2	2	1	2	2	0	0	1	2	0	0	2	2	0	0	1	0	0	1	1	2
111	1	0	0	0	0	2	1	1	1	2	0	0	0	0	0	0	0	2	0	0	2	0	0	2	0	1	2	2	2	1	0	1	2	0	0	1	1	0	0	2	2	1	0	0	1	1	0	2	2
112	0	1	0	0	0	1	2	0	1	1	0	0	0	0	0	0	0	1	1	1	0	0	0	2	1	1	1	1	1	1	1	0	0	2	1	2	2	0	0	2	2	0	0	1	0	0	0	0	2
113	0	2	0	0	0	2	1	0	0	0	0	0	0	0	0	0	0	1	0	0	1	0	0	2	0	1	2	2	2	2	1	0	0	2	0	2	2	1	1	2	1	1	1	0	1	0	0	2	0
114	0	1	0	0	0	1	2	0	0	0	0	0	0	0	0	0	0	0	1	1	2	0	0	2	0	1	0	1	1	0	1	0	1	1	0	1	1	1	1	2	0	1	1	0	0	0	0	0	0
115	0	1	1	0	0	2	1	0	2	2	0	1	1	2	2	0	0	2	1	1	2	0	0	2	0	1	1	0	1	2	1	1	2	0	0	2	1	0	0	0	0	2	2	0	1	1	0	2	0
116	1	1	0	0	1	2	0	0	0	0	1	0	0	0	0	0	0	1	0	0	1	0	1	1	1	1	2	2	2	2	0	2	1	1	0	1	1	0	0	2	2	1	1	0	0	0	0	2	1
117	0	1	1	1	0	2	1	0	0	0	1	0	1	0	0	0	0	1	0	0	1	0	0	2	0	1	2	2	2	2	0	0	2	2	0	2	2	0	0	1	1	2	2	0	2	1	0	2	0
118	1	1	0	0	0	1	2	0	0	0	1	0	0	0	0	0	0	0	1	0	1	0	1	1	1	2	0	2	1	1	2	1	0	1	0	1	2	0	0	1	1	1	1	0	1	0	1	1	1
119	1	2	0	0	0	0	0	0	1	1	0	0	0	0	0	0	0	1	2	1	2	1	0	2	0	2	1	2	2	2	0	0	2	2	1	2	1	0	0	1	1	0	0	0	0	1	0	2	1
120	0	2	0	0	0	0	1	0	0	0	0	0	0	0	0	0	1	1	1	0	1	0	1	1	1	1	2	2	2	2	0	1	1	2	1	2	1	0	0	1	1	0	1	1	2	0	0	1	0
121	0	2	0	0	0	1	0	0	1	1	0	1	1	0	0	0	0	2	1	1	2	0	0	2	0	1	2	2	2	2	0	0	1	2	2	2	2	0	0	2	1	0	1	0	0	0	0	1	1
122	1	1	0	0	0	1	0	0	2	2	0	0	1	1	1	0	0	0	0	0	2	0	0	2	0	1	0	1	1	1	1	1	2	1	0	1	1	0	1	1	1	1	0	0	2	1	0	2	1
123	1	2	1	0	0	2	1	0	1	1	0	0	0	0	0	0	0	1	1	1	1	0	0	2	0	1	2	2	2	2	1	2	1	0	0	0	1	0	0	2	1	1	1	0	1	0	0	2	0
124	1	2	0	0	0	0	2	0	0	0	1	0	1	0	0	0	0	1	2	2	1	0	1	1	0	1	1	2	1	1	1	0	1	1	0	1	2	0	0	1	1	0	0	0	0	1	0	0	1
125	0	2	0	0	0	0	1	0	1	1	1	0	2	2	2	0	0	1	1	1	1	0	0	2	0	2	2	2	2	2	2	1	0	1	0	1	1	0	0	0	0	0	0	0	0	0	0	1	2
126	1	2	0	0	0	0	2	0	0	0	1	0	0	0	0	0	0	0	1	1	1	0	0	2	0	1	1	1	2	2	0	0	2	0	0	1	2	0	0	1	1	0	0	0	0	0	0	0	2
127	1	2	0	0	0	0	2	0	0	0	1	0	0	0	0	0	0	0	1	1	2	0	1	1	1	1	2	2	1	1	1	0	2	1	0	2	2	0	0	1	1	0	1	0	1	0	1	1	1
128	0	1	0	0	0	2	2	1	0	1	0	0	1	0	0	0	0	1	1	1	1	0	1	1	1	1	2	2	1	1	1	1	1	1	1	1	2	0	0	2	1	0	0	0	0	0	0	2	1
129	0	0	0	0	0	1	1	1	0	1	0	0	0	0	0	0	0	2	1	1	2	0	0	2	0	1	2	2	2	2	1	0	1	2	1	2	2	0	0	1	1	1	1	1	1	2	0	2	0
130	0	1	0	0	0	1	1	0	2	2	0	1	1	0	0	0	0	1	0	1	1	0	0	2	0	2	1	2	1	2	2	0	2	1	1	1	1	0	0	1	1	0	0	0	0	0	1	1	1
131	1	1	0	0	0	1	1	0	1	1	0	0	1	1	1	0	1	2	1	1	1	0	0	2	1	1	2	2	2	2	0	1	2	0	0	2	1	1	0	1	1	1	1	0	2	1	1	1	1
132	1	2	0	0	0	0	2	1	0	1	0	0	0	0	0	0	0	0	1	1	2	0	2	0	0	1	0	1	1	1	1	1	2	0	0	1	2	0	0	1	1	0	1	0	1	1	1	0	2
133	1	2	0	0	0	1	2	1	0	1	1	1	1	1	1	0	0	1	0	0	2	0	0	2	0	1	2	2	2	2	0	1	1	2	1	2	2	0	0	1	1	0	1	0	1	1	0	0	1
134	0	1	0	0	0	2	2	1	0	1	0	0	0	0	0	0	0	0	2	1	1	0	0	2	0	0	0	1	1	1	1	0	1	2	0	2	2	1	0	1	1	0	1	0	1	0	0	2	0
135	1	1	0	0	1	1	0	0	0	0	1	0	1	1	1	0	1	1	1	1	1	0	0	2	0	1	1	1	2	2	0	1	1	1	1	2	1	0	0	0	0	0	0	0	0	1	1	0	2
136	1	2	0	0	0	1	1	0	0	0	1	0	1	1	1	0	1	1	1	1	1	0	0	2	0	1	0	2	1	1	1	1	2	2	0	2	0	0	0	1	0	0	0	1	0	0	0	1	1
137	0	0	0	0	1	2	1	0	0	0	1	0	0	0	0	0	0	1	1	1	0	0	0	2	0	0	2	2	2	2	1	1	2	2	1	2	2	0	0	2	1	0	1	0	1	0	1	0	2
138	0	2	1	0	0	0	1	0	1	1	0	1	2	2	2	0	0	1	1	1	1	0	0	2	2	1	1	1	2	2	0	0	1	1	0	2	1	0	0	2	2	0	0	0	0	0	0	2	2
139	0	1	0	0	0	1	0	0	1	1	0	0	0	0	0	0	1	0	1	1	2	0	1	1	1	0	1	1	2	2	0	1	2	1	1	1	0	0	0	0	0	0	0	2	0	2	0	1	1
140	0	1	1	1	0	1	1	0	1	1	0	0	0	0	0	0	0	0	1	1	1	0	1	1	1	0	2	2	2	2	0	1	0	2	0	2	1	0	0	0	0	1	1	0	1	2	0	0	2
141	0	0	0	0	1	2	1	0	0	0	0	1	2	1	1	0	1	1	1	1	1	0	0	2	0	0	2	0	1	1	1	0	1	0	0	2	2	0	0	2	2	1	1	0	1	1	0	0	2
142	1	0	0	0	2	2	0	0	0	0	0	1	2	1	1	0	0	0	0	0	2	0	1	1	1	1	1	1	2	2	1	0	2	1	0	2	1	0	0	0	0	0	0	1	0	0	0	2	1
143	1	1	0	0	0	1	1	1	1	2	0	0	1	1	1	0	0	2	1	1	2	0	1	1	0	1	0	1	1	1	1	0	1	2	1	1	0	0	1	0	0	1	0	0	1	1	0	0	2
144	1	0	0	0	0	1	1	0	0	0	1	0	0	1	1	0	0	1	1	1	1	0	0	2	0	1	2	2	1	1	1	2	1	0	0	0	1	1	0	1	1	0	0	0	1	1	0	2	1
145	0	0	1	0	0	1	2	0	0	0	2	1	1	2	2	0	0	0	0	0	1	0	0	2	1	1	0	1	2	2	1	1	1	2	1	1	0	0	0	0	0	1	0	0	1	1	1	1	1
146	1	2	1	0	0	0	0	0	2	2	0	0	0	0	0	0	0	1	0	0	2	0	0	2	0	2	1	1	2	2	0	0	1	2	0	2	1	0	0	2	2	0	2	0	0	2	0	0	2
147	1	1	0	0	0	2	0	0	1	1	1	0	0	0	0	0	0	0	1	1	2	0	0	2	0	0	2	2	2	1	1	1	2	1	1	1	1	1	0	1	1	0	2	0	0	2	1	1	1
148	1	1	0	0	0	0	2	1	0	1	0	0	0	0	0	0	0	0	0	0	1	0	2	0	1	0	1	1	2	2	1	0	2	1	0	1	1	0	0	1	1	1	1	1	0	0	0	1	0
149	1	1	0	0	0	1	1	1	1	2	0	0	1	1	1	0	0	0	0	0	1	0	1	1	1	1	1	2	1	0	1	1	2	2	1	2	2	0	0	1	1	0	0	0	1	0	0	1	1
150	0	2	0	0	0	0	2	0	1	1	1	0	0	0	0	0	0	0	0	0	2	1	0	2	0	2	1	1	1	1	0	0	0	2	0	2	1	1	0	1	1	0	0	0	0	1	0	1	0
151	1	1	0	0	0	0	2	0	0	0	0	0	0	0	0	0	0	0	1	1	2	0	0	2	1	2	1	1	2	2	0	1	1	1	0	2	1	1	1	0	0	1	1	0	0	1	0	1	1
152	1	1	0	0	1	1	2	0	1	1	0	1	2	1	1	0	1	1	2	2	1	0	0	2	0	0	1	2	1	1	2	0	2	0	0	1	1	0	0	0	0	0	0	0	0	1	0	0	1
153	0	1	0	0	0	1	1	0	1	1	1	0	1	1	1	0	0	0	1	1	1	0	1	1	0	0	0	2	1	1	2	1	2	2	0	2	2	0	0	1	1	0	1	0	0	0	0	1	1
154	0	2	0	0	0	0	1	1	1	2	0	0	0	0	0	0	0	1	1	1	1	0	1	1	2	2	2	2	1	2	1	1	1	2	0	2	2	0	0	1	1	2	2	0	2	1	0	2	0
155	1	1	0	0	0	1	1	0	2	2	0	1	1	0	0	0	0	0	0	0	2	0	1	1	1	2	1	2	2	2	0	0	1	2	0	2	0	1	1	0	0	1	1	0	1	0	0	2	0
156	0	0	0	0	1	2	1	1	0	1	0	2	2	0	0	1	0	1	1	1	1	0	0	2	0	0	0	1	1	1	1	1	1	1	0	2	1	0	1	0	0	0	0	0	0	0	0	2	0
157	0	1	0	0	0	2	2	0	0	0	1	0	1	1	1	1	0	1	0	0	2	0	1	1	0	2	1	2	1	1	2	0	0	2	1	2	1	0	0	1	1	0	1	0	1	0	1	0	1
158	1	1	0	0	0	1	0	0	1	1	0	0	1	0	1	1	0	0	1	1	2	0	0	2	0	1	2	2	1	1	2	1	2	2	1	2	2	0	0	2	2	0	1	0	1	0	0	2	0
159	1	1	0	0	1	1	1	0	0	0	0	0	0	0	0	0	0	0	2	2	0	0	1	1	1	0	1	1	2	2	0	2	2	0	0	1	1	0	1	1	1	0	0	0	0	0	1	1	1
160	0	2	0	0	0	0	0	0	2	2	0	0	0	0	0	0	0	0	0	0	1	0	0	2	1	0	2	2	2	2	0	0	1	1	0	2	2	0	0	0	0	1	1	0	1	0	0	1	1
161	1	2	0	0	0	0	1	1	1	2	0	1	1	0	0	0	0	0	1	1	1	0	1	2	0	0	2	2	2	2	1	2	2	0	0	1	1	1	0	1	1	0	0	0	0	0	1	1	1
162	1	2	0	0	0	0	1	1	1	2	0	0	2	2	2	1	0	1	0	0	2	1	0	2	0	1	2	2	2	2	1	2	2	2	1	2	1	1	0	1	1	0	0	0	0	0	1	1	2
163	1	1	0	0	0	1	2	0	0	0	0	0	1	0	0	0	0	1	1	0	2	0	1	1	0	1	2	2	2	2	0	1	1	2	0	1	1	0	0	2	2	1	1	0	2	1	0	1	1
164	0	1	0	0	0	1	1	1	1	1	0	1	1	1	1	0	0	1	2	2	1	0	0	2	0	1	1	2	1	1	2	0	1	0	0	2	1	0	0	2	2	0	0	0	0	1	0	1	0
165	0	0	0	0	2	2	0	0	2	2	0	0	0	0	0	0	0	0	1	1	1	0	2	0	0	0	2	2	2	1	0	1	2	1	0	1	1	0	0	1	1	0	0	0	0	0	0	1	2
166	1	0	0	0	0	1	0	0	2	2	0	0	0	0	0	0	0	0	0	0	2	0	0	2	0	1	1	2	0	0	2	2	2	1	0	2	1	0	1	1	1	0	0	1	0	0	0	1	0
167	1	2	1	0	0	1	1	1	1	1	0	0	1	1	1	0	0	1	0	0	1	0	2	0	0	0	2	2	1	1	1	1	1	2	1	2	1	0	0	0	0	1	1	0	0	2	1	1	2
168	0	1	0	0	1	1	2	0	1	1	1	1	1	0	0	0	0	2	1	1	2	0	0	2	0	0	0	2	1	1	1	0	0	2	1	2	1	1	0	1	1	1	1	0	1	1	0	1	1
169	0	1	0	0	0	1	0	0	1	1	1	1	1	0	0	0	0	1	0	0	2	0	1	1	0	1	2	2	2	2	1	0	2	1	0	0	1	0	0	2	2	0	1	0	1	1	0	1	1
170	0	1	0	0	0	1	1	1	1	2	0	0	0	0	0	0	0	1	1	1	1	0	2	0	1	0	2	2	2	2	0	0	0	1	0	1	1	0	1	1	1	0	1	0	1	0	0	2	0
171	1	1	0	0	0	2	1	0	0	0	0	1	2	2	2	0	0	0	0	0	2	0	0	2	0	2	1	2	2	2	0	0	0	2	1	1	2	0	0	2	2	0	0	1	0	0	0	1	1
172	1	2	0	0	0	1	0	0	2	2	0	0	1	0	0	1	0	1	1	1	2	0	1	1	0	1	1	2	1	1	1	1	2	2	1	2	1	0	0	2	1	0	1	0	1	1	0	1	1
173	1	2	0	0	0	2	2	0	0	0	0	0	1	1	1	0	0	1	0	0	2	0	0	2	0	2	2	2	2	2	1	0	0	0	0	2	0	0	0	0	0	0	0	1	1	1	0	1	1
174	1	1	0	0	0	1	1	0	1	1	0	0	0	0	0	0	0	1	0	0	2	1	0	2	0	0	2	2	2	1	0	0	2	2	2	2	1	1	0	1	1	0	0	0	1	1	0	2	1
175	0	1	0	0	0	1	1	1	1	2	0	0	0	0	0	0	0	0	1	1	2	0	0	2	0	1	2	2	1	1	2	0	1	2	1	2	2	0	0	0	0	0	0	0	0	1	0	1	0
176	1	2	0	0	0	1	0	0	2	2	0	0	0	0	0	0	0	2	0	0	2	0	0	2	0	1	2	2	2	2	2	2	2	1	0	2	2	0	0	1	1	0	0	2	0	0	0	0	2
177	0	1	0	0	0	0	1	0	1	1	1	0	0	0	0	0	0	0	0	0	1	0	0	2	0	0	2	2	2	1	1	1	1	0	0	1	2	0	0	1	1	1	1	0	1	0	0	2	0
178	1	1	0	0	0	0	1	1	1	2	0	0	0	0	0	0	0	0	0	0	2	0	2	0	0	1	2	2	2	2	2	0	2	1	0	2	1	0	0	2	2	0	0	1	0	0	0	2	0
179	1	1	0	0	0	0	1	1	1	2	0	0	1	1	1	0	0	0	1	1	0	0	0	2	0	0	2	2	2	2	2	2	2	2	1	2	2	1	1	2	1	0	0	1	0	0	0	2	2
180	0	2	1	0	0	1	0	0	0	0	1	1	1	0	1	1	0	0	1	1	2	0	0	2	0	1	2	2	2	2	0	1	1	0	0	1	2	0	0	2	2	1	1	0	1	0	0	2	0
181	0	2	0	0	0	0	1	0	1	1	0	0	0	0	0	0	0	1	0	0	1	0	0	2	1	2	1	1	2	2	0	0	2	0	0	0	0	0	1	1	0	0	0	0	0	0	0	1	2
182	0	2	0	0	0	1	1	1	1	2	0	0	1	0	0	0	0	1	0	0	2	0	1	1	0	1	1	2	1	1	2	2	1	2	0	2	1	0	0	1	1	0	0	0	2	1	1	0	2
183	1	0	0	0	1	2	1	0	1	1	0	0	0	0	0	0	1	0	1	1	2	1	0	2	0	0	1	1	2	2	0	0	2	0	0	1	1	0	0	0	0	0	0	1	0	0	0	2	0
184	1	1	0	0	0	1	1	0	0	0	1	0	0	0	0	0	0	2	1	1	1	0	0	2	1	1	2	2	2	2	1	2	2	0	0	0	1	0	1	1	1	1	1	0	1	0	0	2	0
185	1	2	1	1	0	1	1	0	0	0	0	0	1	1	1	0	0	0	0	0	1	0	0	2	0	0	1	2	2	2	0	0	2	1	0	2	1	0	0	0	0	0	0	1	0	0	0	2	0
186	1	0	0	0	1	2	1	0	0	0	1	0	1	1	1	0	1	1	0	1	2	0	0	2	0	0	2	2	2	2	2	1	2	1	0	2	2	0	0	1	1	1	1	0	1	2	0	1	0
187	1	1	0	0	0	1	2	0	0	0	0	0	2	1	1	1	0	0	1	1	2	0	1	1	0	1	1	2	2	2	0	0	2	1	1	1	1	0	0	0	0	0	0	0	0	0	0	0	1
188	0	1	1	1	0	1	1	0	0	0	1	0	1	1	0	0	0	0	0	0	1	1	0	2	0	1	1	1	2	2	0	0	1	0	0	1	1	1	1	2	1	0	0	0	0	0	0	1	1
189	1	2	0	0	0	1	1	0	0	0	1	0	1	0	0	0	0	2	0	1	2	0	1	1	0	1	1	1	2	2	1	1	1	1	1	1	1	0	0	1	1	1	1	0	1	0	1	0	2
190	1	1	0	0	0	1	1	0	1	1	1	0	1	1	1	0	0	1	1	0	1	0	1	1	0	1	2	2	2	2	2	1	1	1	0	2	1	1	1	2	1	0	0	0	0	0	0	0	1
191	0	1	0	0	0	1	2	1	0	1	1	0	0	0	0	0	0	0	1	1	2	0	1	1	1	1	1	1	2	2	0	1	2	1	1	1	1	0	0	1	1	0	0	0	0	0	0	1	1
192	1	0	0	0	0	2	1	0	1	1	0	0	2	1	1	1	0	1	1	0	2	0	1	1	1	1	1	2	2	2	0	1	1	2	1	2	1	0	0	2	2	0	0	0	0	0	0	0	2
193	0	2	0	0	0	0	1	0	1	1	0	1	1	0	1	1	0	0	1	1	2	0	1	1	0	1	1	1	2	2	0	1	2	1	0	1	1	0	0	1	1	0	0	0	0	0	1	0	2
194	0	2	0	0	0	1	1	1	1	2	0	0	1	1	1	0	0	0	0	0	2	0	0	2	0	2	1	1	2	2	0	2	1	2	1	2	2	0	0	2	2	0	0	0	1	0	0	2	0
195	0	2	0	0	0	1	1	0	2	2	0	1	1	0	0	0	0	0	0	0	0	0	0	2	0	0	1	2	2	2	0	2	1	2	1	2	2	0	0	2	2	0	0	0	0	1	1	0	1
196	0	1	0	0	1	1	2	1	0	1	0	0	1	1	1	0	0	0	1	1	2	0	1	1	1	1	2	2	2	2	2	0	1	1	0	1	1	0	0	2	2	0	1	0	1	1	0	1	1
197	0	1	0	0	0	1	1	0	2	2	0	0	0	0	0	0	0	1	2	2	1	1	0	2	0	1	1	0	2	2	0	0	2	1	0	2	0	1	0	0	0	1	1	0	1	0	0	1	1
198	0	1	0	0	0	2	1	0	0	0	0	0	1	0	0	0	1	1	0	1	2	0	0	2	0	1	2	2	2	2	0	1	1	1	0	1	1	0	0	0	0	1	1	0	1	0	0	2	0
199	1	0	0	0	1	1	1	0	0	0	0	0	0	0	0	0	0	0	1	1	1	0	0	2	0	0	1	2	2	2	0	1	1	2	1	2	1	0	0	2	2	0	0	0	0	0	0	2	0
200	1	0	0	0	1	1	2	0	1	1	0	0	0	0	0	0	0	1	1	1	0	0	1	2	0	0	1	1	1	1	0	0	0	1	0	1	2	0	0	0	0	0	0	1	0	0	1	0	2
201	1	1	0	0	1	2	1	0	2	2	0	0	0	0	0	0	0	2	1	1	2	0	0	2	1	0	1	2	2	2	0	2	2	2	1	2	1	0	0	1	1	0	0	0	0	0	1	0	2
202	1	2	0	0	0	0	0	0	2	2	0	0	0	0	0	0	0	0	1	1	2	0	0	2	1	2	1	1	1	1	1	1	2	0	0	1	1	0	1	1	1	0	0	0	0	0	0	2	0
203	1	0	1	0	1	2	1	0	1	1	1	0	1	1	1	0	0	0	1	1	0	0	1	1	1	0	0	1	2	2	0	1	1	1	0	1	1	0	0	0	0	0	0	1	0	0	0	0	1
204	1	1	0	0	0	1	0	0	1	1	0	0	1	0	0	1	0	1	1	1	1	0	0	2	1	0	1	2	2	2	2	1	1	1	1	1	2	0	0	1	1	0	0	1	0	0	1	0	2
205	1	2	1	0	0	2	2	0	0	0	1	1	1	1	1	0	0	0	1	1	2	0	1	1	0	0	2	2	2	1	0	0	2	1	0	2	1	0	0	1	1	0	0	0	0	1	0	1	0
206	1	1	0	0	0	2	2	0	2	2	0	1	0	0	0	0	0	1	0	0	2	1	0	2	0	1	2	2	2	1	0	0	1	1	0	1	0	1	0	0	0	0	1	1	0	1	0	2	1
207	1	1	0	0	0	2	1	0	0	0	0	0	0	0	0	0	0	1	1	1	2	0	0	2	0	1	2	2	2	1	0	1	2	1	1	2	0	0	0	1	0	0	1	0	1	0	0	2	1
208	1	0	0	0	0	1	1	0	0	0	1	0	0	0	0	0	0	1	0	0	2	0	0	2	0	1	2	2	2	2	0	1	2	0	0	0	2	0	0	1	1	1	0	0	1	0	1	1	1
209	0	2	0	0	0	0	0	0	2	2	0	0	1	1	1	0	0	1	0	0	2	1	1	1	0	1	1	1	2	2	0	0	1	1	0	1	2	1	1	2	1	0	0	1	0	0	0	2	0
210	0	2	0	0	0	1	0	0	2	2	0	0	0	0	0	0	1	2	1	1	1	0	0	2	0	1	0	2	1	1	1	1	1	1	0	2	0	0	0	0	0	0	1	0	1	0	0	2	0
211	0	2	0	0	0	0	2	0	0	0	0	1	2	1	2	1	0	1	1	0	2	0	0	2	0	0	1	1	2	2	0	2	2	0	0	0	1	0	0	1	1	0	1	0	0	0	0	2	0
212	0	0	0	0	0	2	2	0	1	1	1	0	1	0	0	1	0	0	1	1	1	0	0	2	1	2	1	1	2	2	0	0	1	1	0	1	0	0	0	1	1	0	0	0	0	0	1	0	2
213	0	1	0	0	0	1	2	0	0	0	1	1	2	1	1	0	0	0	2	1	1	1	0	2	0	2	1	2	1	1	2	0	1	2	0	0	1	1	0	0	0	1	0	0	1	1	0	2	1
214	0	1	0	0	1	1	0	0	2	2	0	0	1	0	0	0	0	1	1	1	2	0	0	2	1	1	0	2	1	1	2	1	1	2	0	2	2	0	0	2	2	0	0	1	0	0	1	1	1
215	1	2	0	0	0	0	1	0	1	1	1	0	1	1	1	0	0	1	0	0	1	0	1	1	1	1	1	1	2	2	1	0	2	2	0	1	1	1	1	1	0	2	2	0	2	1	0	2	0
216	1	0	0	0	1	2	1	0	1	1	0	0	2	1	1	1	0	0	0	0	1	0	0	2	0	1	0	1	1	1	1	1	0	2	0	2	1	0	0	0	0	1	1	0	2	1	0	0	2
217	1	2	0	0	0	1	1	0	1	1	1	2	2	0	0	0	0	2	0	1	2	0	1	1	0	0	1	0	2	2	0	0	1	1	0	2	0	1	1	0	0	0	0	0	0	0	0	1	1
218	1	1	0	0	0	2	2	1	0	1	0	1	1	0	0	0	0	0	1	1	2	0	0	2	0	2	1	1	2	2	0	1	1	0	0	0	2	0	0	2	2	0	0	0	0	0	0	2	0
219	1	2	1	0	0	1	0	0	0	0	1	0	0	0	0	0	0	0	0	0	2	0	0	2	0	0	1	1	1	1	0	1	1	1	0	2	2	0	0	2	2	0	0	0	0	1	0	2	0
220	1	1	0	0	0	0	1	1	1	1	0	1	1	0	0	0	0	1	1	1	0	0	1	1	1	1	2	2	2	2	1	0	0	1	0	1	1	0	0	1	0	0	1	0	1	0	0	0	2
221	0	0	0	0	2	2	1	0	2	2	0	0	2	2	2	1	0	0	1	0	1	0	1	1	1	1	1	0	2	2	0	2	2	0	0	0	1	1	0	2	2	1	1	0	1	0	0	1	1
222	1	1	0	0	0	1	2	1	0	1	1	1	1	0	0	0	0	1	0	0	2	1	1	1	1	1	1	1	2	2	1	0	2	1	1	2	1	0	1	1	1	1	1	0	1	1	0	1	1
223	1	1	0	0	0	1	2	1	0	1	1	1	1	0	0	0	0	1	2	2	1	1	0	2	0	0	2	2	1	1	2	2	1	1	0	2	2	0	0	2	2	0	1	1	0	1	0	2	0
224	1	1	0	0	1	2	0	0	2	2	0	0	0	0	0	0	0	0	0	0	2	0	0	2	0	0	2	2	2	2	1	0	2	2	0	2	1	0	0	2	1	1	1	0	0	1	0	1	1
225	1	1	0	0	0	1	1	0	0	0	1	1	0	0	0	0	0	1	1	1	2	0	1	1	0	1	2	2	1	1	1	2	1	2	1	2	1	0	0	0	0	0	0	1	0	0	0	1	1
226	1	1	0	0	0	1	1	0	1	1	0	0	0	0	0	0	1	1	0	0	2	0	2	0	0	0	2	2	2	2	1	0	1	1	0	1	0	0	1	1	0	0	1	0	0	1	0	1	2
227	1	1	0	0	0	0	1	0	1	1	1	0	0	0	0	0	0	1	0	0	2	1	0	2	0	2	2	2	2	2	1	1	1	2	2	2	2	0	0	1	1	0	2	0	0	2	0	1	1
228	0	1	0	0	0	2	2	0	0	0	1	1	1	0	0	0	0	0	0	0	1	0	0	2	0	0	2	2	2	2	1	1	2	1	1	1	1	1	0	1	1	1	1	0	1	0	0	0	2
229	0	0	0	0	0	2	0	0	2	2	0	1	2	1	1	0	0	0	1	0	2	0	1	1	0	1	1	2	2	1	1	2	2	0	0	1	1	0	0	0	0	1	1	0	0	1	0	1	1
230	1	0	0	0	0	1	1	0	1	1	1	1	2	1	1	0	0	0	0	0	2	0	0	2	0	0	1	2	2	2	0	0	0	1	0	1	2	0	0	1	1	0	1	0	1	0	0	2	0
231	0	2	0	0	0	1	1	0	1	1	0	0	0	0	0	0	0	0	0	0	2	0	1	1	0	1	1	1	1	1	0	1	2	0	0	1	2	0	0	2	2	1	0	0	1	1	0	1	1
232	1	2	1	0	0	1	0	0	1	1	0	0	1	1	1	0	0	0	2	2	0	0	0	2	0	0	2	2	2	2	1	0	2	2	0	2	1	0	0	1	1	0	0	0	0	0	1	0	2
233	1	2	0	0	0	1	0	0	2	2	0	1	1	0	0	0	0	0	1	1	2	0	0	2	0	1	1	1	2	2	1	1	0	1	0	1	1	0	1	1	1	0	0	0	0	1	0	0	2
234	1	1	0	0	0	1	1	0	0	0	0	0	1	1	1	0	0	1	0	1	2	0	1	1	0	0	0	2	1	2	2	1	1	2	1	2	1	0	0	1	1	1	2	0	0	0	0	2	0
235	1	1	0	0	0	2	2	0	1	1	0	1	1	0	0	0	0	0	1	2	1	0	0	2	1	0	2	2	2	2	1	0	0	1	0	1	1	1	0	1	1	1	2	0	1	1	0	1	1
236	0	0	0	0	1	2	1	0	0	0	0	0	0	0	0	0	0	0	2	1	0	0	1	1	1	0	2	2	2	1	0	0	1	0	0	1	1	0	0	1	1	1	0	0	0	0	0	1	1
237	1	1	0	0	0	2	2	0	1	1	1	1	2	1	1	0	0	0	1	1	1	0	0	2	0	0	1	2	1	2	2	1	2	1	1	2	1	0	0	1	0	0	0	1	0	1	0	1	1
238	1	0	0	0	0	2	2	0	1	1	0	0	0	0	0	0	0	1	0	0	2	0	0	2	1	0	2	2	2	2	1	1	1	2	1	2	2	0	0	0	0	0	1	0	1	1	0	2	0
239	1	1	0	0	0	0	1	0	0	0	1	0	0	0	0	0	0	1	1	1	1	0	1	1	1	0	2	2	2	2	2	1	1	2	2	2	1	0	0	1	1	1	1	1	0	0	0	0	2
240	1	2	1	0	0	2	2	1	0	1	1	1	1	0	0	0	0	0	1	0	1	0	0	2	0	0	2	2	2	2	1	0	1	2	0	2	2	0	0	1	1	0	0	0	0	0	0	1	0
241	1	1	0	0	0	0	2	0	0	0	2	1	2	1	1	0	0	1	1	0	2	0	0	2	0	1	1	2	2	2	2	0	2	2	0	2	2	0	0	0	0	0	0	0	0	0	0	1	1
242	1	2	0	0	0	1	1	0	1	1	0	0	1	1	1	0	0	0	0	0	1	1	0	2	0	2	0	1	1	0	2	0	2	1	0	2	1	0	0	2	1	1	1	0	1	0	0	2	0
243	0	1	0	0	0	1	0	0	2	2	0	0	1	1	1	0	0	2	1	1	1	0	1	1	2	2	1	2	1	0	1	0	0	2	0	2	1	0	1	1	1	0	1	0	1	0	0	2	1
244	1	1	0	0	0	0	1	0	1	1	1	0	0	0	0	0	0	1	0	0	2	0	0	2	0	2	1	2	2	2	1	1	1	1	0	1	1	0	1	1	1	0	0	0	0	0	0	1	1
245	1	2	0	0	0	1	2	0	0	0	0	0	0	0	0	0	0	0	0	0	0	0	0	2	0	2	1	2	1	1	1	1	0	1	0	1	2	0	0	1	1	0	0	0	1	1	0	2	0
246	1	1	1	1	0	1	2	0	1	1	1	1	2	1	1	0	0	2	0	0	1	0	0	2	0	0	2	1	2	2	0	1	1	1	0	1	1	1	0	1	1	0	0	0	1	1	0	2	1
247	0	1	0	0	0	0	1	0	1	1	0	1	0	0	0	0	0	1	0	0	2	0	0	2	0	1	2	2	2	2	1	2	1	2	1	2	2	0	0	2	2	0	1	0	0	0	1	1	1
248	1	0	0	0	2	2	1	0	0	0	1	0	2	1	1	1	0	1	2	1	1	0	1	1	0	0	1	1	2	2	1	1	1	2	1	2	1	0	0	2	2	0	1	0	0	0	0	1	1
249	1	1	1	1	0	1	1	1	0	1	0	1	1	0	0	0	1	1	1	1	1	0	0	2	0	1	1	2	0	0	2	0	2	1	0	1	1	0	0	1	1	0	0	0	0	0	0	2	0
250	0	1	0	0	0	0	0	0	1	1	0	0	1	1	1	0	0	1	1	1	1	0	0	2	0	2	1	2	2	2	0	1	2	2	0	2	1	1	0	0	0	0	1	0	1	0	1	1	1
251	0	0	0	0	1	2	1	0	1	1	1	0	1	1	1	0	0	1	1	1	2	0	1	1	1	0	1	2	2	2	2	0	1	2	0	2	1	0	1	1	1	1	0	0	0	0	0	2	1
252	1	1	0	0	0	1	1	0	0	0	1	0	0	0	0	0	0	0	0	1	1	0	0	2	0	1	1	1	2	2	1	1	1	1	0	2	1	1	0	0	0	0	1	0	1	0	1	0	2
253	1	2	0	0	0	0	2	0	1	1	1	0	1	1	1	0	0	0	2	2	1	0	1	1	0	0	2	2	2	2	1	0	2	2	1	2	2	0	0	1	1	0	1	0	1	0	0	2	0
254	0	1	0	0	0	2	1	1	0	1	0	0	0	0	0	0	0	2	1	1	2	0	0	2	1	2	1	2	2	1	1	0	2	1	0	1	0	0	1	0	0	1	1	0	0	0	0	1	0
255	1	2	0	0	0	1	1	1	0	1	0	0	1	1	1	1	0	1	0	0	1	0	0	2	1	0	2	2	2	2	2	1	2	2	1	2	1	0	0	2	2	0	0	0	0	0	1	0	2
256	1	1	0	0	0	1	1	0	0	0	1	1	1	0	0	0	0	0	1	1	2	0	0	2	1	2	1	1	1	1	0	1	1	2	1	1	1	0	0	0	0	0	0	0	1	0	0	2	0
257	0	2	0	0	0	1	0	0	1	1	1	0	0	0	0	0	0	2	1	1	1	1	0	2	0	0	2	2	2	2	1	1	2	0	0	0	2	0	0	1	1	0	2	0	1	1	0	2	0
258	0	2	0	0	0	1	1	0	1	1	0	0	0	0	0	0	0	0	1	1	2	0	0	2	0	1	1	2	2	2	0	0	2	1	1	2	0	0	0	0	0	0	1	1	1	0	1	0	1
259	0	1	0	0	0	0	0	0	1	1	1	0	0	0	0	0	0	0	1	1	2	0	2	0	0	0	2	2	2	2	0	1	2	2	1	2	1	1	1	2	1	0	1	0	1	0	0	1	1
260	1	2	1	0	0	1	2	0	1	1	0	0	0	0	0	0	0	0	1	2	1	0	0	2	0	2	1	1	2	2	1	1	1	1	0	1	2	0	0	2	2	1	0	0	2	0	0	1	1
261	1	1	0	0	0	1	0	0	0	0	0	1	1	0	0	0	0	1	1	0	2	0	1	1	1	2	1	1	1	1	0	1	1	2	2	2	1	0	1	1	1	1	0	0	0	1	0	1	1
262	0	0	0	0	0	1	0	0	1	1	0	1	1	0	0	0	0	0	0	0	2	0	0	2	0	0	0	2	1	2	2	1	1	1	0	1	1	0	0	1	0	1	1	0	1	1	0	2	0
263	1	0	0	0	0	1	1	0	0	0	1	0	1	0	0	1	0	0	1	2	1	0	0	2	0	1	2	2	2	2	1	1	0	1	0	1	1	0	0	1	1	0	1	0	0	0	0	2	1
264	1	1	1	0	0	2	1	0	1	1	1	0	1	0	0	0	0	1	2	1	1	0	0	2	0	1	2	2	2	2	1	1	2	0	0	2	1	0	0	0	0	0	0	0	0	0	0	2	0
265	0	1	0	0	1	1	0	0	0	0	0	0	1	1	1	0	0	2	1	1	2	0	0	2	1	0	2	2	2	2	0	1	1	0	0	1	1	1	0	1	1	0	0	0	0	0	0	2	0
266	0	2	1	0	1	1	1	0	2	2	0	0	0	0	0	0	0	1	0	0	2	1	0	2	0	2	1	1	2	2	0	0	2	0	0	1	1	1	1	2	1	1	1	0	1	0	0	2	0
267	1	0	0	0	0	2	1	0	1	1	1	0	0	0	0	0	0	0	1	1	2	0	0	2	0	0	1	1	2	2	0	1	1	1	1	2	1	1	0	0	0	0	1	0	0	0	0	1	1
268	0	0	0	0	1	1	1	0	1	1	1	0	1	1	1	0	0	1	0	0	1	0	0	2	1	0	0	1	1	1	1	0	1	1	0	2	2	0	0	2	2	0	0	1	0	0	0	1	1
269	1	2	0	0	0	2	1	2	0	2	0	0	0	0	0	0	0	0	0	0	1	1	0	2	0	0	1	2	2	2	1	0	0	2	1	2	1	0	1	0	0	0	1	0	0	0	0	2	0
270	1	1	0	0	0	0	0	0	2	2	0	1	2	2	2	0	0	1	1	1	1	1	0	2	0	0	2	1	2	2	1	0	2	1	1	1	1	0	0	1	1	1	1	0	1	0	0	2	0
271	1	0	0	0	1	1	1	0	0	0	0	0	0	0	0	0	0	0	0	0	1	0	0	2	0	1	1	2	2	2	0	0	2	1	0	1	2	1	0	1	1	1	1	1	1	2	0	1	1
272	1	0	0	0	0	2	1	1	1	2	0	1	1	0	0	0	0	0	1	0	2	0	0	2	0	0	2	2	2	1	0	1	1	1	0	2	1	0	0	2	2	0	1	0	1	1	1	1	1
273	0	1	0	0	0	2	1	1	0	1	0	0	0	0	0	0	1	2	1	1	2	0	0	2	0	2	1	1	2	2	0	0	2	0	0	1	2	0	0	1	1	0	0	1	0	0	0	2	1
274	0	2	0	0	0	0	2	0	0	0	0	0	1	1	1	0	0	0	0	0	1	0	1	1	0	2	2	2	2	2	0	0	2	0	0	2	2	0	0	1	1	0	0	1	0	1	0	2	0
275	1	1	0	0	1	2	2	0	0	0	0	0	0	0	0	0	0	0	0	0	2	0	1	1	0	1	1	1	1	1	0	1	1	1	0	1	2	0	0	1	1	0	1	1	2	0	0	1	1
276	0	2	0	0	1	1	2	0	0	0	0	1	1	0	0	0	0	0	1	1	1	0	1	1	1	0	1	1	1	1	0	0	1	2	0	2	1	1	1	1	0	0	0	0	0	1	0	2	0
277	0	1	0	0	1	1	0	0	1	1	0	0	0	0	0	0	0	1	0	0	0	0	0	2	0	1	2	2	2	2	1	0	1	2	1	2	1	0	0	2	2	1	1	0	1	0	0	0	2
278	1	2	1	0	0	1	1	0	1	1	1	0	0	0	0	0	0	0	1	1	1	0	0	2	0	1	2	2	2	2	2	0	1	2	0	2	0	0	1	0	0	0	0	0	1	1	0	2	0
279	1	2	1	0	0	1	1	0	2	2	0	1	2	1	2	1	0	0	0	0	1	0	0	2	0	1	2	2	2	1	0	1	0	2	0	2	1	0	0	1	1	0	0	0	0	0	0	1	1
280	1	1	0	0	0	0	2	0	0	0	1	0	0	0	0	0	0	0	0	0	1	0	0	2	0	1	1	2	2	2	0	1	1	1	0	1	1	0	1	1	1	0	0	0	0	0	0	1	1
281	0	1	0	0	0	1	0	0	1	1	0	1	1	2	2	0	0	0	1	1	2	0	0	2	1	0	0	2	0	0	2	1	1	0	0	0	2	0	0	1	1	0	0	0	1	1	0	2	0
282	1	2	1	0	0	1	2	0	1	1	0	0	1	1	1	1	0	0	1	1	2	0	0	2	0	1	2	2	2	2	0	1	1	2	2	2	2	0	0	2	2	1	0	0	1	1	0	1	0
283	1	0	0	0	2	2	2	0	0	0	0	0	2	2	2	0	0	0	0	0	2	1	0	2	1	1	1	1	2	2	0	1	1	2	0	2	2	0	0	2	2	0	1	0	0	1	0	2	2
284	1	1	0	0	1	2	1	1	1	2	0	0	0	0	0	0	0	1	0	0	2	0	1	1	1	1	2	2	2	2	1	1	1	2	0	2	1	0	0	2	1	0	2	0	1	1	1	1	2
285	0	2	0	0	0	0	2	0	0	0	2	1	1	0	0	0	0	0	2	2	1	0	0	2	1	1	1	2	1	2	2	1	1	1	0	1	1	0	0	2	1	1	1	0	0	0	0	1	1
286	1	1	0	0	0	1	0	0	1	1	0	0	0	0	0	0	0	0	2	1	1	0	1	1	1	1	2	2	2	2	1	0	2	1	0	2	1	0	1	1	1	1	0	0	1	0	0	2	0
287	0	2	0	0	0	1	0	0	2	2	0	1	1	0	0	0	0	0	0	0	2	0	0	2	0	1	1	2	2	1	1	0	1	1	0	2	2	0	0	0	0	0	0	0	1	1	0	0	2
288	0	1	0	0	1	1	1	1	0	1	0	1	2	1	2	1	0	1	2	1	1	0	0	2	0	1	2	2	2	2	1	0	0	2	0	2	1	0	0	1	1	0	0	0	0	0	1	0	2
289	1	1	0	0	0	1	0	0	1	1	0	1	1	1	1	0	0	0	1	1	2	0	0	2	1	2	2	2	1	1	1	1	1	1	1	1	1	0	0	1	1	0	1	0	1	0	0	1	1
290	1	2	0	0	0	2	2	0	1	1	0	0	1	1	1	0	0	0	0	0	1	0	0	2	0	2	1	2	1	1	2	1	1	1	0	1	0	2	0	0	0	0	0	0	0	0	0	1	1
291	1	0	0	0	0	1	0	0	2	2	0	0	1	0	0	0	0	0	1	1	1	0	0	2	0	1	1	2	2	2	2	2	2	2	1	2	1	1	0	1	1	1	1	0	1	0	0	2	0
292	1	0	0	0	0	2	2	0	1	1	0	0	1	1	1	1	0	0	0	1	2	0	1	1	1	0	2	2	2	2	0	1	1	2	0	2	0	0	0	1	1	1	1	0	1	1	0	1	1
293	0	2	0	0	0	0	1	1	1	2	0	1	2	2	2	0	0	1	0	0	2	0	0	2	1	0	1	2	2	2	2	1	1	1	0	1	1	1	0	1	1	0	0	0	0	0	1	2	1
294	1	1	0	0	1	1	1	1	1	2	0	1	2	2	2	0	0	1	2	2	1	1	1	1	0	1	1	1	2	2	1	2	2	0	0	1	1	0	0	2	1	0	1	0	0	0	0	1	1
295	0	1	0	0	0	0	1	0	1	1	1	0	1	0	0	0	0	0	0	0	2	0	0	2	1	0	2	2	2	2	1	0	2	2	2	2	2	0	0	0	0	0	0	1	0	0	0	2	0
296	0	2	1	0	0	0	0	0	2	2	0	0	0	0	0	0	0	0	0	0	0	0	1	1	1	1	2	2	2	1	0	2	1	1	0	1	1	0	0	1	1	1	0	0	0	0	0	2	0
297	1	2	1	0	0	1	2	0	0	0	0	2	2	2	2	0	0	0	0	0	1	0	0	2	0	0	1	1	2	2	1	0	1	1	0	1	1	0	0	1	1	1	1	0	1	1	0	1	0
298	1	0	0	0	0	2	1	0	1	1	1	0	0	0	0	0	0	0	1	2	1	0	0	2	1	0	2	2	2	2	1	1	0	1	0	1	0	0	0	1	1	1	1	0	1	1	0	1	0
299	1	1	0	0	0	1	1	0	0	0	0	1	1	0	0	0	0	1	0	1	1	0	0	2	0	0	0	1	2	2	0	2	1	1	0	2	1	1	0	1	1	0	0	1	0	0	0	1	1
300	0	2	0	0	0	0	1	0	0	0	1	0	1	1	1	0	0	0	1	0	2	0	0	2	1	0	0	0	1	2	1	0	1	0	0	0	1	0	0	0	0	1	1	0	1	0	0	1	1
301	1	2	0	0	0	1	2	1	0	1	1	0	2	1	1	0	0	1	0	0	2	0	0	2	1	2	2	2	2	2	0	2	2	2	1	2	2	0	0	1	1	0	0	0	0	0	1	0	2
302	1	2	0	0	0	2	1	0	0	0	0	0	0	0	0	0	0	1	1	1	1	0	1	1	1	1	1	1	2	2	0	0	1	1	0	1	0	0	0	1	1	1	0	0	0	0	1	1	1
303	0	1	0	0	0	2	0	0	2	2	0	0	0	0	0	0	0	1	1	0	2	0	0	2	0	1	1	2	1	1	2	2	2	0	0	1	1	0	0	2	1	1	1	0	1	1	0	2	1
304	0	2	1	1	0	1	0	0	2	2	0	2	2	1	1	0	0	0	0	0	2	0	0	2	0	2	1	2	1	1	1	1	2	0	0	0	2	0	0	1	1	0	1	0	1	1	0	1	1
305	0	1	0	0	0	0	2	0	0	0	1	0	0	0	0	0	0	0	0	0	2	0	0	2	0	2	1	1	2	2	0	0	1	2	0	2	1	0	1	1	1	0	0	0	0	0	0	1	1
306	0	1	2	0	0	0	0	0	2	2	0	0	0	0	0	0	0	1	0	0	1	1	0	2	1	1	1	1	2	2	0	1	2	0	0	0	1	1	0	1	1	1	1	0	1	1	0	1	0
307	1	0	0	0	0	0	1	0	1	1	0	0	0	0	0	0	0	0	1	1	1	1	0	2	0	2	2	2	2	2	0	2	2	1	0	1	2	0	0	1	1	1	0	0	1	0	0	0	2
308	0	1	0	0	0	1	1	0	1	1	1	1	1	0	0	0	0	1	0	0	2	0	0	2	1	0	2	2	2	2	1	1	1	2	1	2	2	0	1	1	1	1	0	0	2	1	0	0	2
309	1	1	0	0	0	1	0	0	2	2	0	0	1	1	1	0	0	1	1	1	1	1	0	2	0	0	1	2	1	1	1	1	1	1	0	2	1	0	0	2	2	0	0	0	0	0	1	1	1
310	1	1	0	0	1	1	2	0	0	0	0	0	0	0	0	0	1	1	0	0	2	0	1	1	1	2	1	2	1	0	1	1	1	0	0	1	0	1	0	1	1	1	1	0	1	0	0	2	0
311	0	1	0	0	1	1	2	0	1	1	0	0	1	1	1	0	0	1	0	0	2	1	0	2	0	1	2	2	2	2	1	1	2	1	0	1	1	0	0	0	0	1	0	0	1	1	0	2	0
312	1	1	0	0	1	1	1	0	1	1	0	0	0	0	0	0	0	0	0	0	1	0	0	2	0	0	1	2	1	1	2	1	1	1	1	1	2	0	0	2	2	0	1	0	1	0	0	2	0
313	1	1	0	0	0	1	1	0	1	1	0	0	0	0	0	0	0	0	1	1	2	0	0	2	2	1	2	2	2	2	1	0	0	1	0	1	1	1	0	0	0	0	0	0	0	0	0	0	1
314	1	2	0	0	0	1	1	0	1	1	0	0	1	1	1	0	0	0	0	0	1	0	0	2	0	0	0	1	1	1	1	1	2	0	0	0	1	1	0	1	1	0	1	0	1	1	0	2	0
315	0	1	0	0	0	1	1	1	1	2	0	1	1	2	2	0	0	0	1	1	2	0	0	2	0	0	2	2	2	1	0	1	1	2	2	2	1	1	0	1	1	0	1	0	1	0	0	0	1
316	1	0	0	0	0	2	2	0	1	1	0	0	2	2	2	0	0	1	1	1	1	0	1	1	1	1	2	2	2	2	1	2	1	1	0	2	1	1	0	1	1	1	0	0	2	1	0	0	1
317	1	1	0	0	0	2	1	0	1	1	0	1	1	2	2	0	0	1	1	1	1	0	0	2	0	2	0	1	2	2	1	1	1	1	1	1	2	0	0	1	1	0	0	0	0	0	0	0	2
318	1	0	0	0	0	2	0	0	2	2	0	0	0	0	0	0	1	2	1	1	1	0	0	2	0	1	1	2	2	2	2	1	1	2	0	2	1	0	0	1	1	0	0	0	1	1	0	1	1
319	1	1	0	0	0	1	1	0	0	0	1	0	0	0	0	0	0	0	0	0	0	0	0	2	0	1	0	1	1	1	1	1	1	1	0	1	2	0	0	1	1	1	1	0	0	0	0	1	1
320	0	0	0	0	1	2	0	0	1	1	0	1	1	0	0	0	0	1	0	0	2	0	0	2	0	1	1	1	2	2	1	2	2	0	0	0	2	0	0	1	1	0	2	0	0	2	0	2	0
321	1	2	1	0	0	0	1	0	1	1	0	1	2	1	1	0	0	2	2	2	0	0	0	2	0	0	2	2	2	2	1	1	2	0	0	0	2	0	0	1	1	0	0	0	0	0	0	1	1
322	0	0	0	0	1	2	0	0	2	2	0	0	0	0	0	0	0	0	0	0	2	1	0	2	0	1	2	2	2	1	0	1	0	2	0	2	2	0	0	2	2	0	1	1	1	0	0	0	1
323	0	2	0	0	0	0	1	0	2	2	0	0	0	0	0	0	0	0	0	0	2	0	0	2	0	1	1	0	1	2	1	1	2	2	1	2	1	0	0	1	1	1	1	0	1	1	1	0	2
324	1	0	0	0	1	1	1	0	0	0	0	0	0	0	0	0	0	0	0	0	1	0	0	2	0	1	1	2	1	1	2	1	2	1	0	1	1	0	0	0	0	1	1	0	1	1	0	2	1
325	1	1	0	0	0	1	2	0	0	0	1	0	0	0	0	0	0	0	1	1	0	0	0	2	0	1	2	2	2	2	1	0	1	1	0	2	1	0	1	1	1	0	2	0	1	1	0	0	2
326	0	0	0	0	0	2	2	0	1	1	0	0	0	0	0	0	0	1	1	1	1	0	0	2	1	2	2	2	2	2	0	0	1	0	0	1	2	0	0	1	1	0	0	0	0	0	0	1	1
327	0	1	0	0	0	1	1	0	1	1	1	0	0	0	0	0	0	1	1	1	2	0	0	2	0	0	1	2	1	1	2	0	1	1	0	2	1	1	0	0	0	0	0	0	0	0	0	0	2
328	0	2	0	0	0	1	2	0	1	1	1	0	1	1	1	0	0	0	1	1	2	0	0	2	0	1	1	1	2	2	1	0	0	2	0	2	2	0	0	0	0	0	1	0	0	0	0	0	2
329	0	2	0	0	0	0	1	0	1	1	0	0	0	0	0	0	0	1	2	1	2	0	0	2	0	1	2	2	2	2	1	0	1	0	0	1	2	0	0	1	1	0	2	0	0	0	0	1	1
330	1	1	0	0	0	0	1	1	1	2	0	1	2	1	1	1	0	0	1	1	1	0	0	2	0	1	1	1	1	1	0	0	0	2	1	2	1	0	0	0	0	0	2	0	0	0	1	1	1
331	1	2	0	0	0	1	0	0	2	2	0	1	1	0	0	1	0	0	1	1	2	0	0	2	0	1	1	1	2	2	0	1	1	1	1	1	1	1	1	1	0	0	0	0	1	0	0	1	1
332	1	2	0	0	0	0	1	0	1	1	0	0	0	0	0	0	1	1	0	0	1	0	0	2	0	1	1	1	2	2	1	0	1	1	0	2	1	0	0	0	0	1	0	0	1	1	1	0	2
333	1	2	1	0	0	2	1	1	1	2	0	1	1	1	1	0	0	1	2	1	1	0	0	2	0	2	2	2	2	2	1	1	1	1	1	1	2	0	1	1	1	1	0	0	0	0	1	0	1
334	0	1	0	0	0	1	0	0	0	0	0	0	1	0	0	0	1	1	1	1	1	0	0	2	0	1	1	1	2	2	0	0	1	2	0	2	0	0	1	1	0	1	1	0	1	0	0	1	1
335	1	2	0	0	0	0	1	0	0	0	1	0	0	0	0	0	0	1	1	0	2	0	0	2	0	0	1	1	2	2	1	0	0	2	2	2	1	0	0	2	2	0	0	1	0	1	0	2	0
336	1	1	1	1	0	2	0	0	1	1	1	0	0	0	0	0	0	0	0	0	2	0	0	2	0	1	1	2	2	1	1	1	1	2	0	2	1	0	0	2	1	0	1	0	0	0	1	2	1
337	0	1	0	0	1	2	1	0	0	0	0	0	1	1	1	0	0	1	0	0	2	0	0	2	0	1	2	2	1	1	1	0	2	1	1	1	1	1	0	0	0	0	0	0	1	1	0	2	0
338	0	2	1	0	0	1	0	0	2	2	0	0	0	0	0	0	0	2	0	0	1	1	1	1	0	1	1	1	1	1	0	0	2	2	0	2	0	0	0	0	0	0	0	0	0	0	0	2	1
339	0	1	0	0	0	1	1	0	2	2	0	1	2	1	1	0	0	0	0	0	2	0	0	2	0	1	2	2	2	2	2	1	1	1	0	2	2	0	0	2	2	0	0	0	0	0	1	0	1
340	1	2	0	0	0	1	2	1	0	1	1	1	1	0	1	1	0	0	0	0	1	0	0	2	0	1	1	1	2	2	1	1	2	0	0	1	2	0	0	1	1	0	0	0	0	1	0	1	1
341	0	2	0	0	0	0	0	0	1	1	0	0	1	1	1	0	0	1	0	1	2	0	0	2	0	1	0	1	1	1	1	0	1	1	0	1	1	0	1	1	1	1	0	0	0	0	0	2	0
342	1	0	0	0	0	0	0	0	1	1	0	2	2	0	0	0	0	0	0	0	0	0	1	1	0	1	2	2	2	1	1	0	1	2	0	0	1	1	0	1	1	0	0	1	0	0	0	2	1
343	0	1	0	0	0	2	1	0	2	2	0	0	0	0	0	0	0	1	1	1	1	0	1	1	1	0	2	2	2	2	1	1	2	0	0	0	2	0	0	2	1	0	1	1	1	0	0	0	2
344	0	2	1	1	0	1	2	0	1	1	0	0	1	0	0	0	0	1	0	0	2	1	0	2	0	0	2	2	2	2	1	0	2	1	1	1	2	0	0	0	0	0	0	0	0	0	0	2	0
345	1	2	0	0	0	1	2	1	0	1	0	0	0	0	0	0	0	1	0	0	1	0	1	1	1	1	1	0	2	2	0	0	1	2	1	2	2	0	0	1	1	0	0	2	0	2	0	0	2
346	1	1	0	0	1	1	1	0	1	1	1	1	2	1	2	1	0	0	0	0	2	0	0	2	0	2	2	2	2	2	1	0	1	1	0	2	1	1	0	0	0	0	0	1	0	1	0	2	0
347	0	1	1	0	0	2	1	0	1	1	0	0	1	1	1	0	0	1	0	0	2	0	0	2	0	0	2	2	2	2	1	0	1	2	0	2	1	1	0	1	1	1	1	0	1	1	0	1	1
348	1	0	0	0	1	1	2	0	1	1	0	0	1	1	1	0	0	0	1	1	2	0	1	1	1	1	2	2	2	2	1	0	1	1	0	1	2	0	0	1	1	0	0	0	0	0	0	1	1
349	1	1	0	0	1	2	0	0	2	2	0	0	0	0	0	0	0	1	2	2	1	0	1	1	1	0	2	2	2	2	1	2	1	2	1	2	1	1	0	1	1	0	1	0	1	0	0	2	0
350	0	1	0	0	1	1	2	0	1	1	1	0	1	1	1	0	0	0	0	0	1	0	0	2	0	2	1	1	2	2	0	1	1	1	0	1	2	0	0	0	0	0	0	0	0	0	0	1	1
351	1	1	0	0	0	1	1	2	0	2	0	0	1	1	0	0	0	0	1	0	1	0	0	2	0	0	1	2	1	1	2	0	2	1	1	1	1	0	0	1	1	1	1	0	2	0	1	0	2
352	1	1	0	0	0	0	2	0	0	0	0	0	1	1	1	0	0	0	1	1	2	0	0	2	0	1	0	1	1	1	1	0	1	0	0	1	0	0	0	1	1	0	0	0	0	0	0	1	1
353	1	1	0	0	0	2	0	0	1	1	0	1	2	1	2	1	0	1	0	0	1	0	1	2	0	0	2	2	2	2	1	0	1	0	0	1	2	0	0	1	1	1	1	0	1	0	1	0	2
354	1	1	1	1	1	2	0	0	2	2	0	1	1	0	1	1	0	1	2	1	1	0	0	2	0	0	0	1	1	0	1	0	0	2	0	1	2	0	0	0	0	0	0	1	0	1	0	2	0
355	1	2	0	0	0	0	2	1	0	1	1	0	1	1	1	0	0	0	0	0	2	0	0	2	0	0	2	2	2	2	2	1	2	1	0	1	1	2	0	0	0	0	0	0	0	1	0	1	0
356	1	0	0	0	2	2	0	0	1	1	0	0	0	0	0	0	0	0	1	1	2	0	0	2	0	1	1	1	2	2	0	0	1	1	0	1	2	0	0	2	1	0	0	0	0	0	0	2	0
357	1	1	0	0	0	2	1	0	0	0	1	1	1	0	0	0	0	2	1	1	2	0	0	2	0	2	1	2	1	1	1	1	1	1	0	2	2	0	0	0	0	0	0	0	0	0	0	0	1
358	1	1	0	0	0	1	1	0	1	1	1	2	2	1	2	1	0	0	1	1	2	0	1	1	0	0	0	2	1	2	2	1	2	1	0	2	2	0	0	2	1	1	1	1	0	0	0	2	1
359	1	2	0	0	0	1	2	0	0	0	0	0	0	0	0	0	0	0	1	1	1	0	1	1	1	1	2	2	2	2	0	0	2	2	2	2	1	1	0	1	1	0	1	1	1	0	0	1	1
360	0	2	0	0	0	1	2	1	0	1	0	1	1	0	0	0	0	0	0	0	2	0	0	2	0	2	0	1	1	1	1	1	1	2	1	1	2	0	0	1	1	1	1	0	1	1	0	1	0
361	0	2	0	0	0	0	1	0	0	0	1	0	1	0	1	1	0	0	0	1	2	1	0	2	0	0	2	2	1	1	2	0	1	2	0	2	2	0	0	2	2	0	0	0	0	0	0	0	2
362	1	1	0	0	0	1	1	0	0	0	0	0	2	1	1	0	1	1	1	1	1	0	0	2	1	0	2	2	2	2	1	0	1	1	0	1	1	1	0	1	1	2	1	0	1	0	0	1	2
363	0	1	0	0	0	1	1	0	0	0	0	0	0	0	0	0	0	0	0	0	1	0	0	2	0	1	1	2	1	1	1	1	2	0	0	1	1	0	0	1	1	0	1	0	0	0	0	1	1
364	0	1	0	0	0	1	2	0	0	0	0	0	0	0	0	0	0	0	0	0	0	0	0	2	1	1	1	1	2	2	1	0	2	2	0	2	2	0	0	1	1	0	0	0	0	0	1	1	1
365	0	2	0	0	0	1	0	0	0	0	1	0	0	0	0	0	0	2	0	0	2	0	0	2	0	0	1	2	1	1	1	0	1	1	0	1	1	0	0	2	1	0	0	0	0	0	0	0	2
366	0	1	0	0	0	1	1	0	0	0	1	0	1	0	0	0	0	0	0	0	0	0	0	2	0	2	1	1	2	2	1	1	2	0	0	1	1	0	1	0	0	1	1	0	1	1	1	2	1
367	0	0	0	0	0	1	0	0	1	1	0	0	1	1	1	0	1	0	1	1	2	0	0	2	0	0	1	2	2	2	1	0	0	2	0	2	2	0	0	2	2	0	0	0	0	0	0	0	2
368	1	1	0	0	0	1	1	0	1	1	0	0	0	0	0	0	0	0	0	0	2	1	1	1	1	1	1	2	2	2	2	1	1	0	0	0	1	1	1	2	1	0	1	0	1	1	0	2	1
369	1	2	0	0	0	1	1	0	1	1	1	0	0	0	0	0	0	1	1	1	1	0	0	2	1	0	1	2	1	1	2	0	1	1	1	1	1	0	0	0	0	1	1	0	1	1	0	2	0
370	1	1	0	0	0	2	0	0	0	0	1	0	0	0	0	0	0	1	0	0	2	0	0	2	0	1	2	2	2	1	1	1	1	1	1	1	1	1	0	1	1	0	0	0	0	0	0	2	1
371	1	2	0	0	0	1	2	0	0	0	2	0	0	0	0	0	1	1	1	1	1	0	1	1	0	1	2	2	2	2	2	1	1	2	1	1	1	0	0	1	1	1	1	0	1	0	0	1	1
372	0	2	0	0	0	0	1	1	1	2	0	0	0	0	0	0	0	1	1	1	0	0	0	2	1	1	2	2	1	1	1	1	1	1	0	1	1	0	0	1	1	0	0	0	0	0	0	1	1
373	1	0	0	0	1	2	1	1	1	2	0	0	0	0	0	0	0	0	0	0	1	0	0	2	0	0	0	1	1	1	1	0	1	2	1	2	0	0	0	0	0	0	0	0	0	0	0	2	0
374	1	0	0	0	0	1	2	0	0	0	0	0	1	0	0	0	0	1	1	1	2	0	2	0	0	0	1	1	2	2	0	1	1	2	1	1	1	1	0	0	0	1	1	0	0	0	0	2	1
375	1	1	0	0	0	0	2	1	0	1	1	0	1	1	1	0	0	1	0	0	2	0	0	2	0	2	2	2	2	1	1	0	1	2	0	2	2	0	0	1	1	0	2	0	0	0	0	2	0
376	1	1	0	0	0	1	1	1	1	2	0	1	1	1	1	0	0	0	2	1	0	0	0	2	1	0	2	2	2	2	1	0	0	1	1	2	1	0	1	1	1	1	1	0	1	0	0	2	0
377	1	1	0	0	0	1	2	0	0	0	1	1	1	1	1	0	0	0	0	1	2	0	0	2	0	2	1	1	2	2	0	1	2	2	1	2	1	0	0	1	1	0	1	0	0	0	0	0	2
378	0	0	0	0	1	2	0	0	1	1	0	1	1	1	1	0	0	1	0	0	2	0	1	1	0	0	1	1	2	2	1	0	0	2	0	2	1	0	1	1	1	1	0	0	2	0	0	1	1
379	1	1	0	0	1	1	0	0	2	2	0	1	1	0	0	0	1	2	0	0	1	0	0	2	0	1	2	2	2	2	1	1	1	2	1	1	0	1	0	0	0	0	0	1	0	1	0	2	0
380	1	1	0	0	0	1	1	1	0	1	0	0	1	1	1	0	0	0	1	1	1	0	0	2	0	1	1	1	2	2	1	0	0	1	0	1	0	1	0	0	0	0	0	0	0	2	1	1	1
381	0	2	0	0	0	1	1	1	1	2	0	0	0	0	0	0	0	1	0	0	2	0	1	1	1	1	1	2	2	2	1	1	1	2	0	2	2	1	1	2	1	1	1	0	1	0	0	2	1
382	1	1	0	0	0	2	1	1	1	2	0	0	0	0	0	0	0	0	1	1	2	0	1	1	1	1	1	1	2	2	1	1	1	2	1	2	1	0	0	0	0	1	0	0	2	1	1	1	1
383	0	0	0	0	1	2	1	0	0	0	1	0	1	1	1	0	0	0	0	0	2	0	0	2	0	1	1	2	2	2	0	0	1	1	0	2	1	0	0	0	0	1	1	0	2	2	0	1	1
384	1	0	0	0	0	2	2	0	0	0	0	0	0	0	0	0	0	1	1	1	1	0	0	2	0	1	1	1	2	2	1	0	2	1	1	1	2	0	0	2	2	1	1	0	1	2	0	0	2
385	0	2	1	1	0	1	0	0	2	2	0	0	1	0	0	1	0	0	1	1	1	0	0	2	1	0	1	0	1	2	1	1	1	0	0	0	2	0	0	1	1	1	1	0	1	1	0	2	1
386	1	2	0	0	0	1	1	0	0	0	0	2	2	2	2	0	0	0	1	1	1	0	0	2	0	1	0	2	0	0	2	1	1	0	0	1	2	0	0	1	1	1	1	0	0	2	1	0	1
387	1	1	1	0	1	2	2	1	0	1	1	0	0	1	1	0	0	0	1	1	1	0	0	2	0	0	1	1	1	1	0	0	0	0	0	1	1	1	0	2	2	1	2	0	1	1	0	1	1
388	0	1	0	0	0	2	1	0	1	1	1	0	0	0	0	0	0	0	1	1	0	0	2	0	0	0	2	2	2	2	0	0	1	2	0	2	0	0	0	1	1	2	2	0	1	1	0	1	0
389	0	0	0	0	0	1	1	1	0	1	0	0	2	2	2	0	0	1	0	0	2	0	0	2	0	1	0	2	1	1	1	2	2	2	1	2	1	0	0	0	0	2	2	0	1	1	0	1	0
390	1	1	0	0	0	2	0	0	1	1	0	0	0	0	0	0	0	1	1	1	2	0	0	2	1	1	0	1	1	0	2	0	1	2	1	2	2	0	0	2	2	1	1	1	0	0	1	1	1
391	1	2	0	0	0	0	1	0	1	1	0	1	2	1	1	0	0	0	0	0	1	0	0	2	0	1	2	2	2	2	1	0	1	1	0	2	1	1	0	1	1	1	1	0	1	0	0	1	0
392	0	1	0	0	1	1	1	0	0	0	0	0	0	0	0	0	1	1	0	1	2	0	1	1	1	0	1	0	2	2	0	0	2	1	0	2	2	0	0	2	2	0	0	1	0	0	0	1	1
393	0	1	0	0	0	1	1	0	1	1	1	0	0	0	0	0	0	1	1	1	2	0	0	2	0	1	1	1	2	2	1	1	2	2	1	2	0	0	0	1	1	1	1	0	1	0	0	1	1
394	1	0	0	0	0	1	2	0	0	0	0	2	2	1	1	0	0	1	1	1	1	0	0	2	0	0	1	1	1	1	0	1	1	1	0	2	1	0	0	2	2	2	2	0	2	1	0	1	1
395	1	0	0	0	0	2	1	0	1	1	0	0	1	1	1	0	0	0	0	0	2	0	0	2	0	1	1	0	2	2	0	2	2	0	0	0	1	0	0	1	1	0	0	1	0	0	1	0	2
396	1	1	0	0	1	2	0	0	2	2	0	1	1	0	0	0	0	1	1	1	1	0	0	2	0	1	0	1	2	2	0	0	0	1	0	1	1	1	0	1	1	0	1	0	1	0	0	1	1
397	0	0	1	0	1	2	2	1	0	1	1	1	2	1	1	0	0	0	1	1	2	0	0	2	0	1	2	2	2	1	0	0	1	1	0	1	2	1	0	1	1	0	0	0	0	1	1	0	2
398	0	2	0	0	0	0	0	0	1	1	0	1	1	0	0	0	0	1	0	0	2	0	0	2	0	1	1	2	2	1	0	0	1	1	0	1	1	0	0	2	1	1	1	0	1	1	0	0	2
399	0	2	0	0	0	0	1	0	0	0	0	0	0	0	0	0	0	1	2	1	0	0	0	2	0	2	1	2	1	0	1	1	1	1	0	1	1	0	0	0	0	1	1	0	1	1	0	0	2
400	1	0	0	0	1	2	0	0	1	1	0	0	2	1	1	1	0	0	1	2	1	2	0	2	0	1	2	2	2	2	1	1	1	1	0	1	2	0	1	1	1	0	1	0	1	0	1	0	1
401	0	2	1	0	0	1	2	0	0	0	2	0	1	0	0	0	0	0	1	1	2	0	0	2	0	1	1	1	2	2	1	0	2	2	0	1	2	1	1	2	1	0	1	0	0	1	0	1	1
402	1	2	1	0	0	1	2	0	1	1	0	0	0	0	0	0	0	1	0	0	2	1	0	2	1	1	1	1	1	1	1	0	2	2	2	2	1	1	1	1	0	0	0	0	0	0	0	0	2
403	0	0	0	0	0	0	1	0	0	0	0	0	2	2	2	1	0	1	0	0	1	0	0	2	0	0	2	2	2	2	1	0	0	2	1	2	1	0	0	2	1	0	0	0	0	0	0	2	0
404	0	2	0	0	0	0	1	1	0	1	0	0	1	1	1	0	0	1	0	0	2	0	0	2	0	1	0	2	1	2	2	1	2	1	0	2	2	0	0	2	2	0	0	0	0	0	0	2	0
405	0	1	0	0	0	1	2	0	0	0	0	0	0	0	0	0	0	1	2	2	1	1	0	2	0	1	1	2	1	1	2	0	2	1	0	2	1	1	0	0	0	0	0	0	0	0	0	2	0
406	1	1	0	0	0	1	2	1	0	1	0	0	1	1	0	0	0	0	0	0	2	0	0	2	0	1	1	2	2	1	1	0	0	1	0	0	2	0	0	1	1	0	0	0	0	0	0	2	0
407	0	1	1	0	0	2	1	0	1	1	0	1	2	2	2	0	1	2	2	2	2	0	1	1	1	0	1	2	1	1	2	2	2	1	0	2	2	0	0	1	1	0	0	0	1	1	0	2	0
408	1	0	0	0	2	2	1	0	1	1	0	0	1	0	0	1	0	0	1	1	1	0	0	2	0	0	2	2	2	2	2	0	0	2	1	1	1	0	0	1	1	0	0	0	0	0	0	2	0
409	1	0	0	0	1	1	2	0	0	0	0	1	2	2	2	0	0	0	2	1	0	0	1	1	1	1	1	2	2	2	2	1	2	1	1	1	1	0	0	1	1	1	0	0	0	0	0	1	0
410	0	1	0	0	0	2	1	0	0	0	1	1	1	0	1	1	1	2	2	2	2	0	0	2	0	2	1	2	0	0	2	0	2	1	0	1	0	0	0	1	1	0	0	0	0	0	0	0	1
411	1	0	0	0	1	2	1	0	1	1	2	0	0	0	0	0	0	0	0	0	2	0	0	2	0	1	1	2	2	1	1	2	2	0	0	1	2	0	0	2	1	1	1	1	0	0	1	0	2
412	1	2	0	0	0	1	1	0	0	0	0	0	0	0	0	0	0	0	0	0	2	0	0	2	0	1	2	2	2	2	1	0	2	2	2	2	2	0	0	1	1	1	0	0	2	1	0	0	2
413	0	1	0	0	0	2	0	0	0	0	0	1	2	1	1	1	0	0	0	0	1	0	0	2	0	0	2	2	2	2	2	2	2	0	0	0	2	1	0	1	1	0	1	0	1	1	0	2	0
414	0	0	0	0	1	2	2	0	0	0	0	0	1	1	1	0	0	0	0	0	0	0	0	2	0	1	1	1	2	2	0	0	2	0	0	1	2	0	0	1	1	1	0	0	1	1	0	1	1
415	1	2	0	0	0	0	2	0	0	0	0	1	1	0	0	0	0	0	1	1	0	0	0	2	0	1	1	1	2	2	0	1	2	2	1	2	2	0	0	2	1	1	1	0	1	0	0	2	1
416	0	1	0	0	1	2	1	0	1	1	0	0	1	1	1	0	0	0	1	1	2	0	1	1	1	0	1	2	2	2	0	1	1	1	1	1	1	0	0	2	2	1	1	0	0	0	1	1	1
417	1	1	0	0	1	2	1	0	0	0	0	0	1	1	1	0	0	0	0	0	0	0	0	2	0	1	2	2	2	2	1	0	1	1	0	1	2	0	0	1	1	0	1	0	1	1	0	1	1
418	1	2	0	0	0	0	0	0	2	2	0	0	1	0	0	0	0	1	1	1	1	0	1	1	0	2	2	2	2	2	1	2	2	2	1	2	1	1	0	1	1	0	0	0	0	0	1	1	1
419	1	0	0	0	1	2	2	0	0	0	0	1	1	0	0	0	0	0	0	1	2	0	1	2	0	0	1	0	2	2	0	0	2	1	0	0	2	0	0	2	2	1	2	0	1	1	0	2	0
420	1	1	0	0	0	1	2	0	1	1	0	0	1	1	1	0	0	1	2	1	1	0	0	2	0	0	1	2	2	2	0	0	1	0	0	2	1	1	0	1	1	1	1	0	1	0	0	1	0
421	0	1	0	0	0	0	2	0	0	0	0	0	2	2	2	1	0	0	0	0	2	0	1	1	1	1	1	2	1	1	1	1	2	1	0	1	2	0	0	1	1	0	0	0	0	1	0	2	0
422	1	1	0	0	1	1	0	0	2	2	0	0	1	1	1	0	0	1	0	1	2	1	0	2	0	0	2	2	2	2	1	0	2	2	0	1	1	0	1	0	0	0	0	0	0	0	0	1	1
423	1	0	0	0	1	1	2	0	2	2	0	1	1	0	0	0	0	1	0	0	2	0	1	1	1	0	2	2	2	2	0	0	1	0	0	2	1	1	0	1	1	0	0	0	0	0	0	1	0
424	1	1	0	0	1	2	2	0	0	0	1	0	0	0	0	0	0	0	1	1	2	0	0	2	1	2	1	2	2	2	1	0	1	1	0	1	1	0	0	0	0	1	1	0	1	0	1	1	1
425	0	0	0	0	1	2	2	0	0	0	1	1	1	0	0	0	0	1	0	0	2	0	1	1	0	1	1	1	1	1	0	2	1	1	0	1	1	1	0	0	0	2	2	0	1	1	0	2	1
426	1	2	0	0	0	1	1	0	0	0	1	1	1	0	0	0	0	1	0	0	2	0	0	2	0	1	1	1	2	2	1	1	2	1	1	2	1	0	0	0	0	1	1	0	1	1	0	1	2
427	1	0	1	0	1	2	1	0	1	1	0	0	0	0	0	0	0	0	1	1	1	0	1	1	1	2	1	2	2	2	0	0	0	2	0	2	2	0	0	1	1	0	0	0	0	1	0	1	0
428	1	0	0	0	0	2	2	0	1	1	0	0	0	0	0	0	0	1	1	1	2	0	0	2	0	0	2	2	2	2	1	0	2	1	0	2	2	0	0	0	0	0	0	0	0	0	1	1	1
429	0	1	0	0	0	0	2	0	0	0	1	0	0	0	0	0	0	1	0	0	2	1	0	2	0	1	2	2	2	2	1	0	1	2	0	2	2	0	0	0	0	0	1	0	1	1	0	1	0
430	1	0	0	0	1	1	1	1	1	2	1	0	0	0	0	0	0	0	1	1	2	0	0	2	0	0	1	2	1	1	1	2	2	0	0	0	2	1	0	1	1	0	0	0	0	0	1	0	2
431	0	1	0	0	0	1	1	1	1	2	0	0	0	0	0	0	0	1	0	1	1	0	0	2	0	0	1	2	2	2	0	0	1	1	0	1	1	1	0	1	1	0	0	0	0	0	0	0	2
432	0	1	0	0	1	1	0	0	0	0	0	0	1	1	1	1	0	2	1	1	2	0	0	2	0	2	2	2	2	2	0	1	1	2	1	2	1	0	0	0	0	0	0	0	0	0	0	0	1
433	1	1	2	0	0	0	1	0	0	0	0	0	0	0	0	0	0	0	0	0	2	0	1	1	0	2	2	2	2	2	0	2	1	1	0	1	2	0	0	2	2	0	1	0	0	0	0	1	1
434	0	2	0	0	0	2	1	0	1	1	1	0	0	0	0	0	0	0	0	0	2	1	0	2	0	0	2	2	2	2	2	0	2	1	1	1	1	1	0	1	1	0	1	0	0	1	0	1	0
435	0	1	0	0	0	1	0	0	0	0	0	0	2	2	2	0	0	1	0	1	2	0	1	1	0	1	1	2	2	2	0	0	2	1	1	1	2	0	0	0	0	1	1	0	1	0	0	1	1
436	1	1	0	0	0	2	1	1	1	2	0	0	1	1	1	0	0	1	0	0	2	0	2	0	0	0	2	2	2	2	0	1	1	1	1	1	1	1	0	1	1	1	1	0	1	0	0	1	1
437	1	1	0	0	1	1	1	1	1	2	0	0	0	1	1	0	0	1	0	0	2	0	0	2	0	0	1	1	1	1	1	0	2	1	1	1	2	1	0	1	1	1	2	0	0	0	0	2	0
438	1	0	0	0	0	1	0	0	1	1	0	1	2	1	1	1	0	0	1	1	1	0	0	2	1	0	2	2	2	2	0	1	1	1	1	1	1	0	0	1	1	0	2	0	1	1	0	2	0
439	1	2	0	0	0	0	1	0	1	1	0	1	1	0	0	0	0	0	1	1	1	0	0	2	0	1	2	2	2	2	0	2	2	2	1	2	2	0	0	1	1	0	0	1	0	0	0	1	1
440	0	2	0	0	0	0	0	0	1	1	0	0	0	0	0	0	0	1	0	0	2	0	1	1	1	0	1	2	1	1	2	1	2	2	0	2	0	0	1	1	0	0	1	0	0	0	0	0	1
441	0	2	1	0	0	2	1	0	1	1	0	0	0	0	0	0	0	0	0	0	1	0	0	2	0	0	2	2	2	2	2	1	2	2	1	2	0	1	0	0	0	0	0	0	0	1	0	0	2
442	1	0	0	0	0	1	1	0	2	2	0	0	0	0	0	0	0	0	1	1	1	0	0	2	0	0	1	1	1	1	1	0	0	2	0	2	1	0	0	2	2	0	0	0	1	1	1	1	1
443	1	1	0	0	0	0	1	0	0	0	0	0	0	0	0	0	0	2	0	0	2	0	0	2	0	1	2	2	2	2	1	0	1	2	1	2	1	0	0	1	1	1	0	0	1	1	0	2	0
444	0	2	0	0	0	2	0	0	0	0	0	1	2	1	1	1	0	0	1	1	2	2	0	2	0	1	2	2	2	2	0	1	1	1	0	1	1	0	0	1	1	0	0	1	0	0	0	1	1
445	0	0	0	0	1	2	1	0	0	0	1	0	1	1	1	0	0	0	1	1	2	0	1	1	0	1	1	1	2	2	1	0	1	2	0	0	1	0	0	1	1	1	0	0	2	1	0	2	0
446	1	0	0	0	0	1	1	1	0	1	0	1	2	1	1	0	0	1	0	0	2	0	0	2	0	2	2	2	2	2	1	0	1	1	0	1	2	0	0	2	2	1	1	0	1	0	0	1	1
447	1	2	1	0	0	1	0	0	1	1	1	1	1	0	1	1	0	0	1	1	1	0	1	1	0	0	1	1	1	1	2	0	1	1	0	1	2	0	0	0	0	0	0	0	1	1	1	0	2
448	1	2	1	0	0	0	1	0	1	1	1	0	0	0	0	0	0	0	0	0	2	0	1	1	0	2	0	2	0	0	2	1	1	2	0	1	1	1	0	1	1	1	1	0	1	1	0	2	0
449	0	0	0	0	0	2	1	0	2	2	0	0	1	1	1	0	0	1	0	1	2	1	0	2	0	0	1	2	2	1	1	1	1	2	0	2	1	1	0	1	1	0	0	0	0	0	0	2	1
450	0	2	0	0	0	1	1	1	1	2	0	0	0	0	0	0	0	1	0	0	2	1	0	2	0	0	1	1	2	2	0	2	2	2	1	2	1	1	1	1	0	0	0	0	0	0	1	0	2
451	1	1	0	0	0	1	2	0	1	1	0	0	1	1	1	0	0	1	0	0	2	1	0	2	0	2	1	2	2	2	0	2	1	1	0	1	2	0	0	0	0	1	1	0	1	0	0	2	0
452	1	2	1	0	0	0	0	0	1	1	0	0	1	1	1	0	0	0	1	1	2	0	0	2	0	1	2	2	2	2	0	1	2	1	0	2	0	0	0	1	1	0	0	0	0	0	0	2	0
453	0	1	0	0	0	1	1	1	1	2	0	0	1	1	1	0	1	2	1	1	2	0	1	1	0	1	0	1	1	0	2	1	2	2	1	2	2	1	1	2	1	1	0	0	1	1	1	1	1
454	1	2	0	0	0	0	2	0	0	0	0	0	0	0	0	0	0	1	0	0	1	0	0	2	0	1	1	1	2	2	0	1	2	2	0	2	1	0	0	2	2	0	0	0	0	1	0	1	1
455	1	2	0	0	0	0	0	0	2	2	0	0	0	0	0	0	0	1	0	0	0	0	0	2	1	0	1	2	2	2	1	1	2	2	0	2	1	1	0	1	1	0	1	0	1	1	1	1	1
456	1	0	0	0	1	2	0	0	0	0	1	0	0	0	0	0	1	1	0	0	2	0	0	2	0	0	1	1	2	2	1	1	1	1	0	2	1	1	1	1	0	0	0	0	0	0	0	1	1
457	0	1	0	0	0	1	1	1	1	2	0	0	2	0	0	1	0	0	0	0	1	0	1	1	0	1	2	2	2	1	1	1	2	2	0	2	0	1	0	1	1	1	0	0	2	1	0	2	1
458	1	1	0	0	0	1	2	0	0	0	2	0	0	0	0	0	0	0	1	1	2	0	1	1	1	1	1	2	2	2	0	0	2	1	0	1	1	0	0	1	1	0	1	0	1	1	0	1	1
459	1	1	0	0	0	1	2	1	0	1	0	1	1	0	0	1	0	1	0	0	2	1	0	2	0	1	2	2	2	2	1	1	1	0	0	1	1	0	0	1	1	1	1	0	2	2	0	0	1
460	1	2	0	0	0	0	2	0	1	1	1	0	0	0	0	0	0	1	1	1	1	0	0	2	0	2	1	2	2	2	0	0	2	1	1	1	1	0	0	2	2	0	0	0	0	0	0	2	0
461	1	1	0	0	0	0	0	0	0	0	1	0	0	0	0	0	0	0	1	1	1	0	0	2	1	2	1	1	2	2	0	1	1	2	0	2	1	0	0	1	1	1	1	0	0	0	0	2	0
462	1	1	0	0	0	1	2	1	0	1	0	2	2	1	1	0	0	0	1	1	2	0	1	1	0	1	2	2	2	2	0	0	0	2	0	2	1	0	0	1	1	0	1	0	1	1	0	1	0
463	1	2	0	0	0	0	2	0	0	0	2	1	1	0	0	0	0	0	0	0	2	0	0	2	0	0	2	2	1	2	1	0	0	2	0	2	2	0	0	0	0	0	1	1	2	0	0	1	1
464	1	1	0	0	0	1	2	0	0	0	2	1	1	0	0	0	0	1	2	1	2	0	0	2	0	0	1	2	2	2	0	1	2	1	0	2	0	1	0	0	0	1	0	0	0	1	0	0	2
465	1	1	1	1	0	1	0	0	1	1	0	0	0	0	0	0	1	0	1	1	2	0	0	2	0	0	1	2	0	0	2	1	2	1	0	1	2	0	0	1	1	0	1	0	1	0	0	2	0
466	1	0	0	0	0	2	0	0	2	2	0	0	2	2	2	0	0	0	0	1	2	0	0	2	1	1	1	2	1	1	2	1	1	1	0	1	1	0	1	1	1	1	1	0	2	0	0	1	0
467	0	1	0	0	0	0	1	0	1	1	1	0	1	0	0	1	0	0	1	1	1	0	1	1	0	1	2	2	2	2	0	1	1	0	0	1	1	0	0	2	1	0	0	2	0	2	1	1	1
468	1	0	0	0	1	1	2	0	0	0	2	0	0	0	0	0	0	0	0	0	2	1	0	2	0	1	1	1	1	1	2	1	1	2	1	2	1	1	0	1	1	0	2	0	1	0	0	1	0
469	1	1	0	0	0	1	2	0	0	0	1	0	1	1	1	0	0	0	0	0	2	1	0	2	0	0	0	1	1	1	1	1	2	0	0	0	1	1	0	1	1	0	1	0	1	1	1	0	2
470	0	0	0	0	2	2	1	1	1	2	0	0	0	0	0	0	0	0	0	0	2	0	1	1	1	1	1	1	1	1	1	1	1	1	0	2	1	1	0	1	1	0	0	1	0	1	1	0	1
471	1	2	0	0	0	0	2	0	1	1	1	0	0	0	0	0	0	0	0	0	1	0	0	2	0	0	1	2	2	2	1	1	1	1	0	1	1	0	0	1	1	0	1	0	1	1	0	2	0
472	0	1	0	0	1	2	2	0	0	0	1	0	0	0	0	0	0	1	1	1	2	0	1	1	0	1	1	1	2	2	1	1	1	1	0	1	2	0	0	0	0	1	1	0	1	0	1	1	1
473	0	0	0	0	0	0	2	1	0	1	0	0	1	1	1	0	0	0	0	0	1	0	0	2	0	0	2	2	2	1	0	1	2	0	0	1	1	0	0	2	2	0	0	0	0	0	1	0	2
474	0	2	0	0	0	1	1	0	1	1	0	1	1	0	0	0	0	0	2	1	0	0	0	2	0	1	0	2	1	1	2	1	2	0	0	1	2	0	0	1	1	0	0	1	0	0	0	1	1
475	1	1	1	0	0	1	1	0	0	0	1	0	0	0	0	0	0	0	0	0	2	0	1	1	0	1	1	1	2	2	0	0	1	2	0	2	2	0	0	0	0	0	1	0	1	0	1	0	1
476	1	2	0	0	0	2	1	0	1	1	0	1	1	0	0	0	1	1	1	1	1	0	1	1	2	2	1	2	2	2	1	1	1	2	1	2	2	1	1	2	1	1	1	0	1	0	0	1	0
477	0	1	0	0	0	0	1	0	1	1	1	0	2	2	2	0	0	0	0	0	2	0	0	2	0	1	1	1	2	2	0	0	0	2	0	2	1	0	0	1	1	1	1	0	2	0	1	1	1
478	1	1	0	0	0	0	0	0	2	2	0	0	1	1	1	0	1	1	1	1	1	0	0	2	1	2	2	2	2	1	0	1	2	2	1	2	1	0	0	1	1	0	1	0	1	1	0	2	0
479	1	1	0	0	0	0	1	0	0	0	1	1	1	0	0	0	0	1	1	1	1	0	0	2	0	1	2	2	2	2	1	0	0	1	0	0	1	0	0	0	0	0	0	0	0	2	0	2	0
480	1	1	0	0	0	1	2	1	0	1	1	0	0	0	0	0	0	0	0	0	1	0	1	1	0	0	1	2	1	1	2	1	1	1	0	1	1	1	0	1	1	1	1	0	1	0	0	1	1
481	0	2	0	0	0	1	2	0	1	1	0	1	1	0	0	0	0	0	0	0	2	0	1	1	1	0	1	1	2	2	0	1	1	2	0	1	1	0	0	1	1	0	0	0	0	0	0	0	2
482	1	1	0	0	1	1	1	1	1	2	0	0	1	1	1	0	0	2	1	1	1	0	1	1	0	1	1	1	2	2	0	1	1	1	0	1	0	0	1	1	0	0	1	1	1	0	0	0	2
483	0	1	0	0	0	1	0	0	1	1	1	1	2	2	2	0	0	0	0	0	2	0	0	2	0	0	2	2	1	2	1	2	1	2	1	2	2	0	0	2	2	1	1	0	1	1	0	1	1
484	0	1	0	0	0	1	0	0	2	2	0	1	2	1	1	0	0	0	1	1	2	0	1	1	1	0	1	1	2	2	1	1	1	1	1	1	2	0	0	2	2	0	1	0	0	0	0	1	1
485	0	0	0	0	0	0	2	0	0	0	1	0	0	0	0	0	0	1	0	1	1	0	0	2	0	0	1	1	2	2	1	0	2	1	0	2	1	0	0	2	2	0	0	0	0	0	0	1	1
486	0	0	0	0	1	1	2	1	0	1	0	0	1	1	1	0	0	0	1	1	1	0	0	2	1	0	2	2	2	2	0	1	1	1	1	1	1	1	1	0	0	0	1	0	0	0	1	1	1
487	1	2	0	0	0	0	2	0	1	1	0	0	0	0	0	0	0	1	0	0	2	0	1	1	0	2	1	2	2	2	2	2	2	0	0	0	1	1	0	1	1	0	0	0	0	0	0	0	2
488	0	2	0	0	0	0	2	1	0	1	0	0	2	1	1	1	0	1	0	0	2	0	0	2	0	0	1	2	2	2	2	0	1	0	0	0	0	0	0	1	1	0	0	0	0	1	1	0	2
489	1	2	0	0	0	1	0	0	2	2	0	0	1	0	0	0	0	1	2	2	1	0	0	2	0	1	2	2	2	2	0	0	2	1	0	2	1	0	0	1	1	1	1	0	1	0	0	2	0
490	1	1	0	0	0	0	2	0	0	0	1	0	1	2	1	0	0	1	0	1	2	0	1	1	0	0	2	2	2	2	2	0	1	2	1	1	0	0	0	0	0	0	1	0	0	0	1	1	1
491	1	1	0	0	0	2	0	0	2	2	0	0	1	1	1	0	0	1	0	0	2	1	0	2	0	0	1	2	2	2	2	2	1	0	0	0	1	0	0	1	1	1	1	0	1	0	0	1	1
492	0	1	0	0	1	1	1	1	1	2	0	0	1	1	2	0	0	1	0	1	2	0	0	2	1	1	1	2	2	2	0	0	1	1	0	1	2	0	0	2	2	1	1	0	0	0	0	2	2
493	1	0	0	0	0	2	1	1	0	1	0	2	2	1	2	1	0	1	0	0	2	0	1	1	1	1	1	1	2	2	1	0	2	1	1	1	1	0	0	1	1	1	0	0	1	1	0	1	1
494	0	2	0	0	0	0	1	0	0	0	1	0	1	0	0	0	0	0	0	0	2	0	0	2	0	2	2	2	2	2	1	1	1	1	0	1	1	0	0	0	0	1	1	0	1	0	1	0	2
495	0	1	1	0	0	2	2	0	0	0	1	0	0	0	0	0	0	1	0	0	1	0	0	2	0	0	2	2	2	2	1	1	1	1	1	1	2	0	0	1	1	1	0	0	0	0	1	0	2
496	1	0	0	0	1	2	1	0	0	0	1	0	2	1	1	1	0	1	2	2	1	1	0	2	0	1	1	2	1	1	1	1	1	1	0	2	2	0	0	2	2	0	1	0	1	0	0	2	1
497	1	1	0	0	0	0	2	1	0	1	1	0	0	0	0	0	0	0	1	1	2	0	0	2	1	0	0	2	2	2	1	0	1	0	0	0	0	1	0	0	0	0	1	0	0	1	0	2	0
498	1	0	0	0	2	2	2	0	0	0	2	0	1	1	1	0	0	1	1	1	2	0	0	2	0	1	2	2	2	1	1	1	1	1	0	2	1	1	1	1	0	1	0	0	1	0	0	0	2
499	1	2	0	0	0	0	1	0	1	1	1	0	0	0	0	0	0	0	0	0	1	0	2	0	1	0	2	2	2	2	1	0	1	1	0	1	1	1	1	1	0	0	1	1	2	0	0	0	2
500	1	2	0	0	0	1	2	1	0	1	0	0	0	0	0	0	0	1	1	0	2	0	0	2	1	2	1	2	2	1	1	2	1	1	0	2	1	2	0	0	0	0	0	1	0	0	1	1	1
501	0	2	0	0	0	0	0	0	1	1	0	0	0	0	0	0	0	1	0	1	1	0	0	2	0	1	2	2	2	2	1	0	2	2	1	2	0	0	1	0	0	1	1	0	1	1	0	2	0
502	1	1	0	0	0	1	0	0	1	1	0	1	1	0	0	0	0	0	0	0	2	0	1	1	1	1	1	1	2	2	1	1	2	1	0	2	0	0	0	1	0	0	1	0	0	0	0	1	1
503	0	1	0	0	0	1	2	0	0	0	2	0	2	1	1	0	1	1	1	0	1	1	0	2	0	1	2	2	2	2	2	2	2	0	0	1	1	0	0	1	1	0	0	0	0	0	0	2	0
504	0	1	0	0	1	2	0	0	1	1	1	0	0	0	0	0	0	1	0	0	2	0	0	2	0	0	2	2	2	2	0	0	0	2	0	1	1	0	0	2	1	0	1	0	1	0	0	1	0
505	1	2	0	0	0	1	1	1	0	1	0	0	0	0	0	0	1	0	1	1	2	0	0	2	0	1	1	2	1	0	1	0	1	2	0	0	1	0	1	1	1	0	0	0	0	0	0	0	1
506	1	1	0	0	0	1	0	0	2	2	0	0	1	1	1	0	0	0	2	2	1	0	0	2	0	1	2	2	1	1	1	0	0	2	0	2	1	0	0	1	0	0	0	0	0	0	0	2	1
507	1	1	0	0	0	0	1	0	1	1	0	2	2	1	1	0	0	0	2	1	2	0	1	1	1	1	2	1	2	2	1	0	0	0	0	1	1	1	0	1	1	0	1	0	1	1	0	2	1
508	0	0	0	0	0	1	0	0	1	1	0	2	2	1	2	1	0	1	2	1	1	0	0	2	1	0	0	1	1	1	1	1	1	2	0	2	0	0	0	1	0	0	0	0	0	0	0	2	0
509	1	2	0	0	0	0	1	0	1	1	0	0	1	1	1	0	0	0	1	1	2	0	0	2	0	0	2	2	2	2	1	0	2	1	1	1	0	0	0	1	0	0	1	1	1	0	0	0	2
510	0	0	1	0	0	1	0	0	1	1	0	0	1	0	0	0	1	2	2	2	2	1	0	2	0	0	1	1	1	1	0	0	2	2	1	2	2	0	1	1	1	0	0	0	0	0	0	1	1
511	0	1	0	0	0	2	2	0	1	1	0	0	0	0	0	0	1	1	0	0	2	0	0	2	2	1	1	2	0	0	2	1	1	1	1	1	0	1	1	0	0	0	0	0	0	0	0	1	1
512	0	0	0	0	0	2	0	0	2	2	0	0	0	0	0	0	0	0	0	0	2	0	0	2	0	0	1	1	2	2	1	0	1	2	1	2	2	0	0	0	0	0	0	0	0	0	0	2	0
513	1	2	0	0	0	0	1	0	0	0	0	1	2	1	2	1	0	0	0	0	1	0	0	2	0	1	2	2	2	1	0	1	2	1	0	1	1	0	0	0	0	0	0	0	0	0	0	2	0
514	0	0	0	0	1	2	2	1	0	1	0	0	0	0	0	0	0	1	2	1	0	0	0	2	1	1	2	2	2	2	2	1	1	0	0	1	1	0	0	0	0	0	0	0	0	0	1	1	1
515	0	1	0	0	1	1	2	0	0	0	1	1	1	0	0	0	0	0	2	2	1	0	0	2	0	1	2	2	2	2	1	0	1	1	0	1	1	1	0	1	1	0	0	0	0	0	0	0	2
516	1	1	0	0	0	1	2	0	0	0	1	0	1	1	1	1	0	0	0	0	2	0	0	2	0	1	2	2	2	2	1	0	0	2	2	2	1	0	0	2	2	1	1	0	1	1	1	1	1
517	1	1	0	0	0	1	2	1	0	1	1	1	1	1	1	0	0	1	0	1	1	0	1	1	0	1	1	1	2	2	0	0	2	2	0	2	1	1	0	1	1	1	1	0	0	0	0	1	0
518	1	2	0	0	0	0	1	0	0	0	0	2	2	0	0	0	0	0	0	0	1	0	0	2	0	1	2	2	2	2	1	0	0	0	0	1	0	0	1	0	0	1	1	0	1	1	0	1	2
519	1	2	0	0	0	0	2	0	2	2	0	1	1	0	0	0	0	0	0	0	2	0	1	1	1	0	1	2	1	1	2	0	2	2	2	2	1	0	0	1	1	0	1	0	1	1	1	0	2
520	1	0	0	0	0	2	0	0	0	0	0	0	1	0	1	1	0	1	2	2	1	0	0	2	0	2	2	2	2	2	1	1	1	2	0	2	1	0	0	2	2	0	0	0	0	0	0	2	0
521	0	1	0	0	0	0	0	0	1	1	1	0	1	1	1	0	0	0	0	0	2	0	0	2	0	1	0	2	1	2	2	1	1	1	0	2	1	1	1	0	0	0	1	0	1	0	1	0	2
522	1	1	0	0	0	0	1	0	1	1	0	0	1	1	1	1	0	0	0	0	0	1	1	1	0	0	0	2	1	1	2	0	0	2	1	2	0	0	0	1	1	0	0	0	0	0	0	0	1
523	1	2	0	0	0	0	1	0	1	1	1	0	0	0	0	0	0	0	2	1	0	0	0	2	0	2	2	2	2	2	2	1	1	1	0	2	1	1	0	0	0	0	1	0	1	1	0	2	0
524	1	0	0	0	0	2	2	0	0	0	0	0	1	1	1	0	0	1	1	0	1	0	0	2	0	1	1	2	1	1	2	1	2	2	0	2	2	0	0	1	1	0	1	0	1	0	0	2	0
525	0	1	0	0	1	1	1	0	1	1	0	1	2	1	1	0	0	1	1	1	2	0	0	2	0	1	0	2	1	1	1	1	0	1	0	2	1	0	0	1	1	1	1	0	0	2	0	2	0
526	1	2	0	0	0	1	1	0	1	1	0	1	2	1	1	0	0	0	1	1	2	1	0	2	1	1	2	2	2	2	1	0	0	2	0	2	2	0	0	1	1	1	0	0	1	1	1	0	1
527	1	2	1	1	0	1	2	1	0	1	0	0	1	0	0	1	0	0	2	1	0	0	1	1	0	1	2	2	2	2	0	2	2	2	1	2	1	0	1	1	1	0	0	1	0	0	0	2	1
528	1	1	0	0	0	1	2	1	0	1	0	1	1	0	0	0	0	1	0	0	2	0	1	1	0	0	1	1	2	2	0	2	2	2	1	2	1	0	0	1	1	0	0	0	0	0	0	2	0
529	0	2	0	0	0	0	0	0	1	1	0	0	2	2	2	0	0	2	1	1	2	1	0	2	0	2	1	2	2	2	1	2	2	0	0	1	0	1	0	0	0	0	0	0	0	0	0	0	1
530	1	2	0	0	0	0	1	0	0	0	1	0	1	1	1	0	0	0	0	0	2	0	0	2	0	0	2	2	2	1	0	0	0	1	0	0	0	0	0	1	1	0	0	0	0	1	0	2	0
531	1	0	0	0	1	1	1	0	1	1	0	0	0	0	0	0	0	0	0	1	2	0	1	1	1	1	2	2	2	2	1	2	2	0	0	1	1	0	1	1	1	0	1	0	0	0	0	2	0
532	1	0	0	0	0	1	1	0	1	1	1	1	2	2	2	0	0	0	0	0	2	0	1	1	1	1	1	1	2	2	0	1	1	1	0	1	1	0	0	1	1	1	1	0	1	0	0	0	2
533	1	0	0	0	1	2	1	0	0	0	1	0	0	0	0	0	0	1	0	0	2	0	0	2	0	1	1	2	1	1	1	0	1	1	0	2	1	0	1	1	1	1	1	0	1	1	0	1	1
534	0	0	0	0	1	1	2	0	1	1	0	0	1	1	1	0	0	2	0	0	2	0	0	2	0	1	1	2	1	1	1	1	2	2	0	2	1	0	0	1	1	1	1	0	1	0	0	1	1
535	1	0	0	0	0	1	1	1	0	1	0	0	1	1	1	0	0	1	0	0	2	0	1	1	1	2	2	2	2	2	2	0	2	1	0	2	1	1	1	1	0	0	0	1	0	0	0	1	0
536	0	2	0	0	0	0	2	0	0	0	1	0	1	1	1	0	0	0	0	0	0	0	0	2	0	1	1	2	2	1	1	0	0	1	1	2	0	0	1	0	0	0	1	1	0	1	0	1	0
537	1	1	0	0	0	1	1	0	1	1	1	0	0	0	0	0	0	0	1	1	2	0	0	2	1	0	1	1	2	2	1	1	2	1	0	1	1	0	0	2	1	0	0	0	0	0	0	1	1
538	1	1	0	0	1	1	1	0	0	0	2	2	2	1	1	0	0	0	0	0	1	0	0	2	0	0	2	2	2	2	1	0	0	2	0	1	2	0	0	2	2	0	1	1	1	0	0	2	0
539	1	0	0	0	1	1	1	1	0	1	0	2	2	0	0	0	0	1	1	1	1	0	0	2	1	1	0	2	1	1	1	0	2	2	0	1	2	0	0	2	2	0	0	0	0	0	0	1	1
540	0	2	0	0	0	0	1	0	1	1	0	1	1	0	0	0	0	0	0	0	1	0	1	1	0	0	2	2	2	2	1	0	2	1	0	2	1	0	0	1	1	1	1	0	1	0	0	1	0
541	0	0	0	0	1	2	2	1	0	1	0	0	0	0	0	0	0	0	1	1	2	0	0	2	1	0	0	1	1	1	1	1	1	1	0	2	1	0	0	0	0	2	2	0	2	1	0	1	1
542	1	2	0	0	0	0	1	1	1	2	0	0	2	1	1	1	0	0	0	0	1	1	1	1	1	1	1	2	2	2	0	1	0	1	0	1	1	1	0	1	1	1	1	0	1	1	2	0	2
543	0	1	0	0	0	1	1	0	1	1	0	1	1	0	0	0	0	1	0	0	1	0	0	2	1	1	1	1	2	2	0	0	1	0	0	1	1	0	0	1	1	1	1	0	1	0	0	2	0
544	0	0	0	0	1	1	2	0	1	1	1	0	1	1	1	0	0	0	2	2	0	2	0	2	0	1	0	1	2	2	0	0	1	0	0	1	2	0	1	1	1	0	0	0	0	0	0	0	1
545	0	0	1	0	0	1	2	0	0	0	0	0	1	0	0	1	1	1	0	1	2	0	0	2	0	1	2	2	2	2	0	2	2	1	0	1	1	0	0	0	0	0	0	0	1	1	0	2	0
546	0	1	0	0	0	1	1	1	1	2	0	0	2	2	2	0	0	0	1	1	1	0	0	2	0	1	1	1	2	2	0	0	1	2	0	2	1	1	0	1	1	0	1	0	1	1	0	0	2
547	0	1	0	0	1	1	2	0	0	0	1	0	0	0	0	0	0	0	1	1	2	0	0	2	1	0	2	2	2	2	1	0	1	1	0	1	1	1	0	1	1	1	2	0	1	1	1	0	2
548	1	1	0	0	0	1	0	0	2	2	0	0	1	1	1	0	0	0	2	1	0	0	0	2	0	0	1	1	2	2	0	0	1	1	0	2	1	1	0	2	2	0	0	0	0	0	0	2	0
549	1	1	0	0	0	2	0	0	1	1	0	0	1	1	1	0	0	1	0	0	2	0	0	2	0	2	1	1	1	1	1	0	1	1	0	1	1	0	0	2	2	0	0	0	0	0	0	2	1
550	1	1	0	0	1	2	2	0	0	0	1	0	0	0	0	0	0	1	1	1	1	0	0	2	0	1	2	2	2	1	0	1	1	1	0	1	1	0	0	1	1	0	0	0	0	1	0	2	0
551	0	1	0	0	0	1	1	0	1	1	0	0	0	0	0	0	1	2	1	1	2	0	1	1	1	0	1	2	2	1	1	2	1	1	0	1	1	0	0	2	2	0	0	0	0	0	0	2	0
552	1	0	0	0	1	1	2	1	0	1	1	0	1	0	0	0	0	0	1	1	2	0	0	2	1	0	1	2	2	2	0	2	2	0	0	0	1	1	0	2	2	1	0	0	1	1	0	1	1
553	0	1	0	0	0	1	2	0	0	0	0	0	0	0	0	0	0	0	1	1	2	0	0	2	1	0	1	1	2	2	0	2	1	2	1	2	1	0	0	2	2	0	0	0	0	0	0	2	1
554	0	1	0	0	0	0	1	0	0	0	0	0	0	0	0	0	1	1	0	0	2	0	0	2	0	0	1	1	2	2	1	0	1	1	0	1	1	1	0	1	1	0	0	2	0	2	0	2	0
555	1	1	0	0	0	1	1	0	2	2	0	1	1	0	0	0	0	0	0	0	1	0	0	2	0	1	0	1	1	1	1	2	2	1	1	2	1	1	1	2	1	0	0	0	0	0	0	1	0
556	1	2	0	0	0	1	0	0	2	2	0	0	0	0	0	0	1	2	1	1	2	0	0	2	0	1	0	1	1	1	1	0	0	2	1	1	2	0	0	1	1	0	0	0	0	0	0	1	1
557	1	2	1	0	0	2	1	0	0	0	0	0	1	1	1	1	0	1	1	1	0	0	0	2	0	1	1	1	2	2	1	1	2	1	0	1	1	0	0	1	1	0	0	0	0	0	0	1	1
558	1	1	0	0	0	1	0	0	1	1	0	0	1	1	1	0	0	0	1	1	2	0	0	2	0	2	0	2	1	2	2	0	1	0	0	1	1	0	0	1	1	1	1	0	0	1	1	0	2
559	0	0	1	0	0	1	1	0	1	1	0	0	0	0	0	0	0	0	0	1	1	0	0	2	0	1	1	2	1	1	2	0	1	1	0	1	2	0	0	2	2	1	1	0	1	0	0	2	0
560	1	2	0	0	0	1	1	1	0	1	0	0	0	0	0	0	0	1	1	1	1	0	1	1	0	1	0	2	2	2	1	0	0	2	0	2	1	0	0	1	0	0	0	0	0	1	0	2	1
561	0	2	0	0	0	1	1	0	0	0	1	0	0	0	0	0	0	1	0	0	1	0	0	2	0	1	1	2	2	1	1	2	1	0	0	0	0	0	1	0	0	0	0	1	0	0	0	1	1
562	1	1	0	0	0	0	1	0	0	0	0	1	1	1	1	0	1	0	1	1	2	0	0	2	0	1	1	2	2	2	0	1	2	0	0	1	1	0	0	2	1	2	1	0	1	0	1	1	1
563	1	2	0	0	0	1	1	1	1	2	0	1	1	0	0	0	0	1	0	0	2	0	0	2	1	0	1	0	2	2	0	2	2	2	1	2	1	1	1	1	0	2	2	0	1	1	0	2	0
564	0	1	1	0	0	2	1	0	0	0	0	0	0	0	0	0	0	0	1	1	2	0	0	2	1	1	1	1	2	2	0	1	1	2	1	2	0	0	0	1	1	0	0	1	0	0	1	1	1
565	0	2	0	0	0	0	1	0	0	0	0	0	1	0	0	0	0	0	0	0	1	0	0	2	1	0	2	2	2	2	0	0	1	1	0	1	2	0	0	2	2	1	1	1	0	0	0	2	0
566	1	1	0	0	1	2	0	0	1	1	0	2	2	0	0	0	0	0	0	0	1	0	1	1	0	0	1	1	2	2	1	2	2	2	1	2	0	0	0	1	1	1	1	0	1	1	0	2	0
567	1	0	0	0	1	2	0	0	0	0	0	0	1	0	0	1	0	0	1	0	2	0	0	2	0	1	2	2	2	2	2	0	1	0	0	0	1	0	0	1	1	1	1	0	1	0	0	2	0
568	1	0	0	0	1	1	2	0	1	1	1	1	1	1	1	0	0	2	2	2	0	0	0	2	0	1	1	1	1	2	1	2	1	2	1	2	1	0	0	1	1	0	1	0	0	0	0	2	1
569	1	0	1	0	0	1	1	0	0	0	1	0	2	2	2	0	0	1	0	0	2	0	1	1	1	0	1	1	2	2	1	0	0	1	0	1	1	1	0	1	1	0	0	1	0	0	1	0	2
570	1	1	0	0	0	1	1	1	1	1	0	2	2	0	0	1	0	0	0	0	0	0	1	1	1	1	2	2	2	2	1	0	2	1	0	2	2	0	0	1	1	0	0	0	0	0	0	1	1
571	0	1	0	0	1	2	0	0	2	2	0	1	1	0	1	1	0	1	0	0	1	0	1	1	0	2	2	2	2	2	0	0	1	0	0	1	2	1	0	0	0	0	0	0	0	0	0	2	0
572	0	1	0	0	0	2	2	1	0	1	1	1	2	0	0	0	0	1	1	1	2	0	0	2	0	0	2	2	2	2	1	0	1	2	0	2	1	0	0	1	1	2	2	0	1	1	0	2	0
573	0	0	0	0	0	1	1	0	1	1	2	1	2	1	1	1	0	0	2	1	0	0	0	2	2	1	2	2	2	1	0	1	2	0	0	0	1	0	0	1	1	1	1	0	0	0	0	1	1
574	1	1	0	0	0	1	0	0	0	0	0	0	1	1	1	0	0	1	0	1	1	0	0	2	0	1	2	2	2	2	0	1	2	0	0	1	2	0	0	1	1	1	1	0	1	0	0	1	1
575	0	1	0	0	1	1	1	1	1	2	0	0	1	1	1	1	0	1	1	0	2	0	1	1	0	1	1	1	2	2	0	0	1	2	1	2	1	1	0	1	1	0	0	0	1	0	0	0	2
576	1	1	1	0	0	1	1	1	1	2	0	0	1	0	0	0	0	0	0	1	1	0	0	2	0	1	2	2	2	2	0	2	1	1	0	1	2	0	0	2	2	0	0	0	0	0	0	1	1
577	0	1	0	0	0	1	2	0	1	1	0	1	2	1	2	1	0	1	0	0	2	0	0	2	0	1	2	2	2	2	2	2	2	2	1	2	1	0	0	0	0	0	1	0	0	0	0	1	1
578	1	1	0	0	0	1	2	1	0	1	0	0	0	0	0	0	0	0	0	0	2	0	1	1	1	1	2	2	2	1	0	0	2	2	0	1	2	0	0	1	1	0	0	0	0	0	1	1	1
579	1	1	0	0	0	1	2	0	0	0	1	1	1	1	1	0	0	1	0	0	2	0	0	2	0	1	1	0	1	2	1	0	1	2	1	2	1	0	0	0	0	0	0	0	0	0	1	0	2
580	1	1	0	0	0	1	1	0	1	1	0	0	1	1	1	0	0	0	0	0	2	0	0	2	0	0	2	2	2	2	1	0	1	1	0	1	2	0	0	0	0	0	0	1	0	0	1	2	1
581	0	1	0	0	1	2	2	0	1	1	0	0	1	1	1	1	0	0	1	1	1	0	0	2	0	2	1	0	2	2	0	1	0	1	0	1	1	0	0	1	1	0	1	0	0	0	0	2	1
582	1	1	0	0	0	0	1	0	2	2	0	1	1	0	0	0	0	1	0	0	2	1	0	2	0	1	2	2	2	2	1	2	2	0	0	1	1	1	0	1	1	0	1	0	1	1	0	0	2
583	1	1	0	0	0	1	0	0	2	2	0	0	0	0	0	0	0	1	0	0	2	0	0	2	0	1	2	2	2	2	0	0	0	0	0	2	1	1	0	1	1	1	0	0	2	1	0	0	2
584	0	2	0	0	0	1	2	0	1	1	0	0	0	0	0	0	0	1	0	0	2	0	1	1	0	0	0	1	2	2	0	1	2	1	0	1	2	0	0	2	2	0	0	0	1	1	0	0	2
585	1	0	0	0	1	2	1	0	1	1	0	1	1	0	0	0	0	1	0	0	2	0	0	2	0	1	2	2	2	2	1	1	2	1	0	2	1	0	0	1	1	0	0	0	1	1	0	1	1
586	1	0	0	0	2	2	1	0	0	0	1	1	1	0	0	0	0	0	0	0	1	0	0	2	0	1	2	0	1	1	1	1	2	1	0	1	2	0	0	1	1	1	1	0	1	0	1	0	2
587	0	1	0	0	0	1	0	0	1	1	0	0	0	0	0	0	0	1	1	0	0	0	0	2	0	2	1	1	1	1	0	1	2	2	1	2	2	1	0	1	1	1	0	0	0	0	0	1	1
588	1	1	0	0	1	2	2	0	1	1	0	0	0	0	0	0	0	1	2	2	1	0	0	2	0	1	1	1	1	1	2	0	1	2	0	2	1	0	0	2	2	0	0	1	0	1	0	1	0
589	1	2	0	0	0	1	2	0	1	1	0	0	1	1	1	0	0	0	1	1	1	0	0	2	0	1	2	2	2	2	1	1	2	1	0	2	1	0	0	1	1	0	0	0	1	1	0	1	0
590	1	1	0	0	0	2	1	1	0	1	0	0	0	0	0	0	0	0	1	2	1	0	0	2	0	1	2	2	2	2	0	1	1	1	0	1	2	0	0	0	0	0	0	0	0	0	0	1	1
591	0	1	1	1	0	1	0	0	1	1	0	1	1	0	0	0	1	2	1	1	1	0	0	2	1	2	1	2	2	2	1	0	2	2	0	2	1	0	0	1	1	1	1	0	1	1	0	2	1
592	0	1	0	0	0	1	1	0	1	1	1	0	1	1	1	0	0	1	0	1	1	0	2	0	1	0	2	2	2	2	1	2	2	1	0	1	1	0	0	0	0	0	0	0	0	0	1	1	1
593	0	1	0	0	0	2	1	0	1	1	0	1	2	1	1	1	0	0	0	0	1	0	0	2	0	1	2	2	2	1	0	1	0	1	0	1	1	0	1	1	1	0	0	2	0	0	0	2	1
594	1	2	0	0	0	1	2	1	0	1	0	0	0	0	0	0	0	0	1	2	1	0	1	1	0	1	1	1	2	2	0	0	2	1	1	1	1	0	0	2	2	0	0	0	1	1	0	1	1
595	1	1	0	0	0	1	2	0	0	0	0	0	0	0	0	0	0	1	1	1	2	0	0	2	0	2	1	1	2	2	1	0	1	0	0	1	1	1	0	1	1	0	0	0	0	0	0	2	0
596	1	2	1	0	1	1	2	0	0	0	0	1	1	0	1	1	0	1	0	0	2	0	0	2	0	0	2	2	2	1	0	0	0	2	1	1	1	0	1	0	0	1	1	1	1	2	0	0	2
597	1	1	0	0	1	2	2	0	0	0	0	1	0	0	0	0	0	0	0	0	2	0	0	2	0	0	2	2	2	2	1	0	2	2	2	2	1	0	1	1	1	0	2	0	1	1	0	1	1
598	0	2	0	0	0	1	1	0	1	1	0	0	0	0	0	0	0	1	1	0	2	0	0	2	0	0	2	2	1	1	2	0	2	2	2	2	1	0	0	1	1	1	1	0	1	2	0	2	0
599	0	2	1	0	0	2	1	0	2	2	0	1	1	1	1	0	0	0	1	1	1	0	0	2	0	1	1	2	2	2	0	2	2	0	0	1	1	0	1	1	1	0	0	0	0	0	0	0	2
600	1	1	0	0	1	2	2	1	0	1	0	0	1	1	1	0	0	1	1	1	2	0	0	2	0	1	1	2	2	2	0	0	0	1	1	2	2	0	0	1	1	0	1	0	1	0	1	0	2
601	0	1	1	1	0	1	2	0	1	1	1	0	0	0	0	0	0	1	2	1	2	0	0	2	0	0	0	0	1	2	1	1	1	1	0	1	1	0	0	0	0	1	0	0	2	0	0	2	1
602	0	0	0	0	2	2	0	0	2	2	0	0	1	1	1	0	0	2	0	0	2	0	1	1	0	1	2	2	2	2	0	0	1	1	0	2	1	0	1	1	1	0	0	2	0	2	1	1	2
603	0	2	0	0	0	0	2	1	0	1	1	0	0	0	0	0	0	0	1	0	1	0	1	1	2	2	0	0	1	2	1	0	2	2	0	2	1	0	1	1	1	0	0	0	0	0	0	1	2
604	1	2	0	0	0	0	1	0	1	1	1	1	1	0	0	0	0	0	0	0	2	0	0	2	1	1	1	1	2	2	0	2	1	0	0	0	1	0	0	0	0	0	0	0	0	1	0	1	1
605	0	1	0	0	1	2	1	0	1	1	0	1	1	0	0	0	1	2	1	1	1	0	0	2	0	0	2	2	2	2	1	1	0	2	0	2	1	0	0	2	2	0	0	0	2	1	1	2	1
606	1	0	0	0	0	1	2	0	0	0	0	1	1	0	1	1	0	1	1	1	2	1	0	2	0	1	1	1	2	2	0	1	2	0	0	2	1	1	1	1	0	0	0	0	0	0	0	1	1
607	1	2	0	0	0	1	0	0	1	1	0	0	0	0	0	0	0	0	1	1	2	1	0	2	0	0	1	2	2	2	0	0	2	0	0	1	0	1	1	0	0	0	0	0	0	0	0	1	1
608	0	1	0	0	1	2	1	1	1	2	0	0	0	0	0	0	0	1	0	0	2	0	0	2	0	2	2	2	2	2	1	1	2	1	0	1	1	0	0	1	1	0	0	1	0	0	0	0	1
609	0	1	0	0	0	0	2	0	0	0	0	0	1	1	1	0	1	2	1	1	2	0	0	2	1	2	2	2	2	2	2	0	1	0	0	1	2	0	0	1	1	0	0	0	0	0	1	1	1
610	1	1	0	0	0	2	0	0	1	1	0	0	1	1	1	0	1	1	2	2	1	0	0	2	1	0	2	2	2	2	0	1	1	2	0	2	0	0	0	1	0	0	0	0	0	0	0	2	1
611	0	1	0	0	0	2	2	0	1	1	1	1	1	0	0	0	0	0	1	0	1	0	0	2	0	1	1	2	0	0	2	0	0	2	1	2	1	0	0	0	0	1	1	0	1	0	0	2	0
612	1	1	0	0	0	0	1	0	1	1	1	1	2	2	2	0	0	1	1	1	1	0	1	1	0	1	2	2	2	2	1	0	2	2	0	1	1	0	1	0	0	0	1	0	0	0	1	0	1
613	0	0	0	0	0	1	0	0	1	1	1	0	2	0	0	1	0	0	0	0	1	1	0	2	1	0	2	2	1	2	1	1	2	1	0	1	1	0	0	1	1	1	1	0	1	1	0	2	0
614	0	0	0	0	2	2	1	1	1	2	0	0	0	0	0	0	0	1	0	0	2	0	0	2	1	2	2	1	2	2	1	2	1	2	1	2	0	0	1	0	0	2	2	0	1	1	0	2	0
615	0	1	0	0	0	0	0	0	1	1	0	1	1	1	1	0	0	1	1	1	1	0	0	2	0	1	2	1	2	2	1	0	1	2	0	2	2	0	0	2	2	1	1	0	1	0	0	2	0
616	0	1	1	1	0	1	2	1	0	1	0	1	1	0	0	0	0	1	0	0	1	0	0	2	0	1	2	2	1	1	1	1	2	0	0	1	0	1	0	0	0	1	0	0	1	0	0	2	0
617	1	0	0	0	0	1	1	1	1	2	0	0	2	1	1	1	0	0	0	0	0	0	1	1	0	2	1	1	1	1	1	2	1	1	0	1	1	0	0	2	1	1	0	0	0	0	0	2	0
618	1	0	0	0	1	2	1	1	1	2	0	0	1	1	1	0	0	0	1	1	1	0	0	2	0	0	1	2	2	2	0	0	2	1	0	2	0	1	0	0	0	1	1	0	1	0	0	1	1
619	1	1	0	0	1	1	2	0	0	0	1	1	1	2	2	0	0	0	1	1	2	0	1	1	0	0	2	2	2	2	2	0	2	1	1	1	2	0	0	2	2	1	1	0	1	1	0	0	2
620	1	2	0	0	1	1	1	0	1	1	0	0	1	0	0	0	0	0	0	0	1	0	0	2	1	0	0	1	1	1	1	0	0	2	0	2	1	1	1	2	1	0	0	1	0	0	0	2	0
621	1	2	0	0	0	0	1	0	1	1	0	0	0	0	0	0	0	1	0	0	2	0	0	2	0	2	2	1	2	2	1	1	2	0	0	0	1	0	1	1	1	0	0	1	0	0	0	1	0
622	0	0	0	0	0	1	2	0	0	0	0	0	0	0	0	0	0	1	0	0	1	0	0	2	0	1	2	2	2	2	1	1	1	1	0	1	2	0	0	2	2	2	2	0	2	1	0	1	1
623	1	1	0	0	0	0	2	0	0	0	1	0	0	0	0	0	0	1	0	0	2	0	1	1	1	2	2	2	2	2	1	0	0	2	2	2	1	0	1	1	1	1	1	0	1	1	0	2	0
624	0	1	0	0	0	1	0	0	1	1	1	0	1	1	1	0	1	2	0	0	1	0	1	1	0	0	0	1	1	1	1	0	0	0	0	1	1	1	0	1	1	1	1	0	1	1	0	0	2
625	0	2	0	0	0	1	2	0	0	0	1	0	0	0	0	0	0	0	2	2	1	0	1	1	0	1	2	2	2	2	0	0	1	0	0	1	1	0	0	2	2	0	1	1	2	0	0	2	0
626	1	2	0	0	0	1	0	0	0	0	1	1	1	0	0	0	0	0	1	1	2	0	0	2	0	2	2	2	2	2	2	0	1	1	0	1	1	0	0	1	1	1	1	0	1	0	1	0	1
627	1	1	0	0	0	0	0	0	2	2	0	1	2	2	2	0	0	1	0	0	2	0	0	2	0	1	2	2	1	1	1	2	2	1	1	2	1	0	0	0	0	0	0	0	0	0	0	2	1
628	1	0	0	0	1	2	1	1	1	2	0	0	0	0	0	0	0	0	1	1	2	0	0	2	0	1	1	1	2	2	0	0	1	1	0	1	1	0	0	0	0	0	0	0	1	0	0	2	2
629	1	2	0	0	0	1	0	0	0	0	0	0	1	0	0	0	0	0	1	1	2	0	0	2	0	1	1	1	2	2	1	0	2	1	0	2	0	0	0	0	0	0	1	0	0	0	0	2	1
630	0	2	0	0	0	0	2	1	0	1	0	0	0	0	0	0	0	0	0	0	2	0	0	2	0	1	1	1	2	2	1	1	2	1	0	1	2	0	0	2	1	0	1	1	1	0	1	2	1
631	1	1	0	0	1	2	2	0	0	0	0	0	0	0	0	0	0	0	1	1	2	0	0	2	0	2	2	2	2	2	2	0	2	0	0	1	1	0	0	1	1	0	1	0	1	0	0	1	1
632	0	2	0	0	1	1	2	0	1	1	1	0	2	0	0	1	0	0	1	1	2	0	0	2	0	2	2	2	2	2	1	2	1	1	0	1	0	0	0	0	0	1	1	0	1	2	0	1	1
633	1	1	1	0	1	2	2	0	1	1	0	1	2	2	2	0	0	0	0	0	1	0	0	2	0	1	2	2	2	2	1	0	1	2	0	2	1	1	0	2	2	0	0	0	0	1	0	1	1
634	1	0	0	0	0	1	1	0	0	0	1	0	0	0	0	0	0	0	1	1	2	0	0	2	0	1	2	2	2	2	0	0	0	2	0	2	1	0	0	2	2	0	0	0	0	0	0	1	1
635	1	2	0	0	0	2	0	0	2	2	0	1	2	1	1	1	0	0	1	1	2	0	0	2	0	2	2	2	2	1	1	2	2	2	1	2	1	1	0	0	0	1	1	0	0	0	0	2	0
636	0	2	0	0	0	2	1	1	1	2	0	1	2	2	2	0	0	0	0	0	1	1	0	2	0	0	2	2	2	2	1	2	1	1	0	2	2	0	0	1	1	0	0	0	0	0	0	1	1
637	1	1	0	0	0	0	0	0	2	2	0	0	0	0	0	0	0	0	1	1	1	0	0	2	1	1	0	1	2	2	0	1	0	1	0	2	2	0	0	2	2	0	0	0	0	0	0	2	0
638	1	2	0	0	0	0	2	0	0	0	1	0	1	1	1	0	0	1	1	1	1	0	0	2	0	1	1	1	2	2	1	2	2	1	1	2	2	0	0	0	0	0	0	0	0	0	0	1	1
639	0	0	0	0	0	2	1	0	1	1	0	0	1	0	0	0	0	0	0	0	1	0	0	2	0	0	1	2	2	1	0	2	2	1	0	2	1	1	0	1	1	1	1	0	1	2	0	1	1
640	1	0	0	0	0	2	1	0	0	0	0	0	0	0	0	0	0	0	2	1	1	0	0	2	0	2	2	2	2	1	0	1	1	0	0	0	1	0	0	2	1	1	0	0	2	1	0	1	1
641	1	1	0	0	0	1	0	0	1	1	1	0	0	0	0	0	0	1	1	1	1	0	0	2	0	1	1	1	1	1	0	0	1	1	0	1	1	0	0	0	0	0	1	1	1	0	0	2	0
642	1	2	0	0	0	0	1	1	1	2	0	1	2	1	1	0	0	0	0	0	2	0	0	2	0	1	1	2	2	1	1	2	2	2	1	2	2	0	0	2	2	0	0	0	1	0	0	1	1
643	1	1	0	0	0	0	1	0	2	2	0	0	1	1	2	0	0	0	0	0	2	0	0	2	0	1	2	2	2	2	1	2	1	2	0	2	1	0	0	0	0	1	0	0	0	0	1	1	1
644	0	2	0	0	0	0	1	0	1	1	0	2	2	1	2	1	0	0	0	0	2	0	0	2	0	1	1	1	2	2	1	2	2	2	1	2	2	0	0	1	1	0	0	1	0	0	0	1	0
645	1	1	0	0	1	1	1	0	0	0	0	0	1	1	0	0	0	1	0	1	1	0	0	2	0	1	1	1	2	2	1	1	2	1	0	1	2	0	0	0	0	0	1	0	1	0	0	1	0
646	0	1	0	0	0	2	1	1	0	1	0	0	1	1	1	0	0	0	0	0	2	0	0	2	0	0	1	1	2	2	0	0	2	1	0	1	2	0	0	1	1	1	1	0	1	0	0	1	1
647	1	2	0	0	0	0	1	0	0	0	1	0	1	1	1	0	0	1	0	1	1	0	1	1	1	2	1	1	1	1	0	0	1	2	0	2	1	1	0	1	1	1	1	0	1	0	0	1	1
648	1	2	0	0	0	1	1	0	0	0	0	0	2	0	0	1	0	0	1	1	2	0	1	1	1	1	1	1	2	2	0	0	0	0	0	1	0	0	0	1	1	1	1	0	0	2	0	2	0
649	1	2	0	0	0	1	0	0	1	1	0	0	0	0	0	0	0	1	0	0	2	0	0	2	0	1	0	2	2	2	1	0	1	0	0	1	1	0	0	1	1	1	1	0	1	1	0	1	0
650	0	2	0	0	0	1	2	0	0	0	0	0	0	0	0	0	0	0	0	0	1	0	0	2	0	2	2	2	1	1	1	1	2	0	0	0	2	0	0	2	2	0	0	0	0	0	0	0	2
651	1	1	0	0	1	1	0	0	2	2	0	0	1	1	1	1	0	0	0	0	2	0	0	2	1	0	2	2	2	2	2	0	2	0	0	1	2	0	0	1	1	1	1	0	1	2	0	2	1
652	1	1	0	0	0	0	0	0	2	2	0	0	1	0	1	1	0	0	0	0	2	0	0	2	0	1	2	2	2	2	1	0	2	2	0	1	0	0	0	0	0	1	1	0	1	1	0	1	1
653	0	0	0	0	0	2	1	0	0	0	0	1	1	2	2	0	0	1	0	0	2	0	0	2	0	1	1	1	2	2	0	1	1	2	2	2	1	0	0	2	2	0	0	0	0	0	0	2	0
654	1	2	0	0	0	0	1	0	1	1	1	1	2	1	2	1	0	1	0	0	2	0	0	2	0	1	0	1	2	2	0	2	2	0	0	0	1	1	0	1	1	0	0	0	0	0	0	1	0
655	1	1	1	0	0	1	2	0	1	1	0	1	1	0	0	0	0	0	0	1	1	0	1	1	1	1	2	2	2	2	1	2	1	1	0	1	1	0	0	1	1	0	0	0	1	1	0	1	1
656	0	1	0	0	0	1	0	0	2	2	0	0	1	1	1	0	0	1	1	1	1	0	0	2	0	0	0	1	1	1	1	1	1	1	0	2	1	0	0	2	2	0	1	0	1	0	0	1	1
657	1	0	0	0	1	2	1	0	0	0	0	1	2	1	1	0	0	0	0	1	2	0	1	1	1	2	0	2	1	1	1	0	2	1	0	2	1	0	0	1	1	1	1	0	1	0	0	2	0
658	1	2	0	0	0	0	0	0	1	1	0	0	0	0	0	0	0	0	1	1	2	0	0	2	0	1	1	1	2	2	0	2	2	0	0	0	2	0	0	2	2	1	1	0	1	0	0	1	1
659	0	0	0	0	0	1	1	0	0	0	0	0	0	0	0	0	0	1	1	1	2	0	0	2	0	1	1	2	1	1	2	2	2	0	0	1	2	0	0	1	1	0	0	0	0	0	2	0	2
660	0	1	0	0	0	1	2	0	0	0	0	0	1	1	1	0	0	1	1	1	1	0	0	2	0	0	0	1	1	1	1	1	0	1	0	1	1	0	0	0	0	0	0	0	0	0	0	2	1
661	1	1	1	1	1	2	1	0	0	0	1	0	0	0	0	0	1	0	1	1	2	0	0	2	0	1	2	2	2	2	0	1	2	1	0	1	2	0	0	2	2	0	1	0	1	0	0	0	2
662	1	2	1	0	0	1	1	1	1	2	0	1	1	0	0	0	0	0	1	1	2	0	0	2	0	1	2	2	2	2	0	0	2	1	0	0	2	0	0	2	2	0	1	0	1	0	0	1	1
663	1	2	1	0	0	1	2	0	1	1	0	1	1	2	2	0	0	0	0	0	2	0	0	2	0	1	2	2	2	2	0	1	2	0	0	2	1	1	0	0	0	0	0	0	0	0	0	2	0
664	0	0	0	0	1	2	2	1	0	1	0	1	0	0	0	0	0	1	1	1	2	0	0	2	0	1	2	2	2	2	0	1	2	0	0	0	2	1	1	2	1	0	1	0	1	0	1	0	2
665	0	1	0	0	0	1	2	1	0	1	0	1	1	0	1	1	0	1	0	0	2	0	1	1	0	0	1	1	2	2	1	0	2	0	0	0	2	0	0	1	1	0	0	0	0	0	0	1	2
666	1	1	0	0	0	2	2	0	0	0	1	0	2	2	2	0	0	0	0	0	2	1	1	1	0	1	0	1	1	1	1	1	1	1	1	1	0	1	0	0	0	0	0	0	1	1	0	2	2
667	1	1	0	0	0	0	1	1	1	2	0	1	1	0	0	0	0	2	1	1	2	0	0	2	0	1	2	2	2	2	2	1	1	1	1	1	1	0	0	0	0	1	1	0	0	1	0	1	1
668	1	0	0	0	1	1	2	0	1	1	1	0	1	1	1	1	0	1	0	1	1	0	0	2	0	0	1	2	2	2	2	0	0	2	1	1	0	0	1	0	0	0	1	0	1	0	0	1	1
669	1	1	1	0	0	2	1	1	1	2	0	0	0	0	0	0	0	1	0	0	2	0	0	2	0	1	0	1	2	2	0	0	2	2	2	2	1	0	0	1	1	0	1	0	1	1	1	1	2
670	1	1	0	0	0	1	1	0	1	1	0	1	2	1	2	1	0	0	1	1	2	0	0	2	0	2	2	2	2	1	0	1	1	2	0	2	2	0	0	1	1	0	1	0	1	0	0	2	0
671	1	0	0	0	0	2	0	0	1	1	0	0	0	0	0	0	0	1	1	1	1	0	2	0	0	0	2	2	2	2	1	1	0	1	0	1	1	0	0	0	0	0	1	0	1	0	0	0	2
672	1	1	0	0	0	2	1	0	1	1	1	0	1	1	1	0	0	1	1	1	2	0	0	2	0	0	1	1	2	2	1	0	1	1	0	1	1	0	0	1	1	0	1	0	1	0	1	1	1
673	1	2	0	0	0	1	1	0	0	0	0	1	1	0	0	0	0	2	0	1	2	1	0	2	0	2	1	1	2	2	1	2	2	1	0	2	2	0	0	1	1	0	0	2	0	2	0	1	1
674	1	2	0	0	1	1	2	1	0	2	0	0	1	1	0	0	0	1	0	1	2	0	0	2	0	0	2	2	2	2	1	0	2	1	1	1	1	0	1	1	1	0	0	0	0	0	0	1	0
675	1	1	0	0	1	1	0	0	2	2	0	1	1	0	1	1	0	0	1	0	1	1	1	1	0	0	1	2	2	1	0	0	1	1	0	1	1	1	0	1	1	0	1	1	1	0	0	0	2
676	0	1	1	1	1	2	2	0	1	1	0	2	2	1	1	0	0	0	1	1	2	0	1	1	1	0	2	2	2	2	1	1	1	2	1	2	2	0	0	2	2	1	1	0	1	0	0	0	2
677	0	0	0	0	1	1	1	0	1	1	1	0	1	0	0	0	0	1	0	0	2	0	0	2	0	1	2	2	2	1	1	2	1	1	0	1	2	1	0	1	1	0	1	0	0	0	0	2	0
678	0	1	0	0	0	0	1	1	1	2	0	1	1	1	1	0	0	0	1	1	2	0	0	2	0	1	2	2	1	1	1	0	2	0	0	1	1	0	0	2	1	0	0	0	1	1	0	2	0
679	1	2	0	0	0	0	1	0	0	0	1	1	1	0	0	0	0	0	0	0	1	0	1	1	1	1	2	2	2	2	2	2	2	1	0	2	1	1	0	1	1	1	1	0	1	0	0	1	0
680	0	1	0	0	0	0	2	0	0	0	0	0	0	0	0	0	0	0	1	1	1	0	0	2	0	0	0	2	2	2	1	1	2	1	0	2	0	0	1	0	0	0	0	0	0	0	0	0	1
681	1	2	0	0	0	1	1	1	1	2	0	1	1	0	1	1	0	1	0	0	2	1	0	2	0	0	1	1	2	2	1	1	1	1	0	1	2	0	0	2	2	0	0	0	0	2	0	2	0
682	1	0	1	0	0	1	0	0	1	1	0	0	0	0	0	0	0	1	0	0	1	0	0	2	0	1	1	2	2	1	2	2	2	1	0	2	1	0	1	1	1	0	0	0	0	0	0	1	2
683	1	1	0	0	1	2	0	0	2	2	0	0	0	0	0	0	1	1	1	1	1	0	1	1	1	1	1	2	2	2	2	2	2	0	0	0	1	0	1	1	1	1	0	0	1	0	0	1	2
684	1	2	0	0	0	0	2	0	1	1	1	1	1	1	1	0	0	0	2	1	2	0	0	2	0	0	2	2	2	2	0	1	1	2	2	2	1	0	0	1	1	0	0	0	0	0	0	2	0
685	1	0	0	0	0	1	2	0	0	0	0	0	0	0	0	0	0	0	1	1	0	1	0	2	0	0	2	2	2	2	1	2	2	0	0	0	1	0	0	0	0	1	0	0	0	1	0	2	0
686	0	0	1	0	0	1	0	0	1	1	0	0	2	1	1	0	0	2	1	1	1	0	1	1	1	0	2	2	2	2	1	0	1	2	0	2	1	0	0	2	1	1	0	0	1	1	0	2	1
687	0	0	0	0	0	2	1	1	1	2	0	0	1	1	1	0	0	0	2	2	0	0	0	2	0	1	1	2	1	2	2	2	1	2	1	2	2	0	0	1	1	0	0	0	0	1	0	1	1
688	1	1	1	0	0	2	0	0	2	2	0	0	0	0	0	0	0	0	0	0	2	0	0	2	0	1	2	2	2	2	1	1	1	1	0	2	1	0	0	1	1	1	1	0	1	1	0	2	0
689	1	0	1	0	0	1	1	1	1	2	0	0	0	0	0	0	0	0	1	0	2	0	0	2	0	1	2	2	2	2	1	1	1	1	0	1	1	1	0	2	2	1	1	0	1	0	0	0	2
690	1	1	0	0	0	1	0	0	1	1	0	1	1	0	0	0	0	0	0	0	1	0	0	2	0	1	0	0	2	1	0	0	1	2	0	2	1	0	1	0	0	0	0	0	0	0	0	1	0
691	0	1	0	0	1	1	0	0	1	1	0	1	1	0	1	1	0	0	1	2	1	0	1	1	1	1	1	2	1	1	2	1	2	0	0	1	1	0	0	0	0	0	2	0	0	0	0	1	2
692	0	1	0	0	0	1	1	0	1	1	1	1	2	1	1	0	0	1	1	1	1	0	1	1	1	0	1	1	1	1	1	0	0	2	0	2	2	0	0	1	1	0	0	0	0	0	0	0	2
693	1	2	0	0	0	0	1	0	1	1	0	0	0	0	0	0	0	1	2	1	1	0	0	2	0	0	2	2	2	2	1	0	1	0	0	1	2	0	0	1	1	0	0	0	0	0	1	0	2
694	0	2	0	0	0	0	0	0	1	1	0	0	0	0	0	0	0	1	1	1	1	0	0	2	0	1	2	2	2	2	0	2	1	2	0	2	2	0	0	1	1	0	2	0	1	1	0	1	0
695	0	1	0	0	0	1	1	0	1	1	1	0	0	1	1	0	0	0	0	0	2	0	0	2	0	0	2	2	2	2	0	1	1	1	0	2	1	0	0	1	1	0	0	0	0	0	0	1	1
696	1	1	0	0	1	2	1	0	1	1	0	1	2	1	1	1	0	0	1	1	2	0	0	2	0	0	1	1	2	2	1	1	0	1	0	1	1	1	0	1	1	0	0	1	0	0	0	1	1
697	1	1	0	0	0	1	2	0	0	0	1	1	2	1	1	0	0	1	0	0	2	0	0	2	0	1	2	2	2	2	0	1	1	1	0	1	2	0	0	1	1	0	0	0	0	1	0	1	2
698	0	2	0	0	0	0	1	0	1	1	0	1	2	1	1	0	0	1	0	0	2	0	0	2	0	1	2	2	1	1	1	0	1	2	0	2	1	0	0	1	0	0	0	0	0	0	0	1	1
699	1	2	0	0	0	2	1	0	0	0	1	2	2	1	1	0	0	1	1	1	1	0	0	2	0	2	1	1	2	2	1	0	2	1	1	1	2	0	0	1	1	1	1	0	1	0	0	2	2
700	0	0	0	0	0	1	1	0	2	2	0	1	2	1	1	0	0	0	1	1	2	0	0	2	0	1	2	2	2	2	0	1	2	0	0	0	1	0	0	1	0	1	1	0	1	0	0	1	1
701	1	1	0	0	1	2	0	0	1	1	0	0	0	0	0	0	0	0	0	0	1	0	0	2	0	2	2	2	2	1	0	2	2	2	1	2	1	0	0	2	1	0	0	1	1	0	0	1	1
702	1	2	1	1	0	1	0	0	2	2	0	0	0	0	0	0	0	0	0	0	2	0	0	2	0	1	2	2	2	2	0	0	0	2	1	2	1	0	1	1	1	0	1	0	0	2	0	2	0
703	0	1	0	0	0	1	1	0	1	1	0	0	0	0	0	0	0	1	0	0	2	0	0	2	0	1	2	1	2	2	0	0	2	2	0	2	2	0	0	1	1	0	0	0	0	0	1	0	2
704	0	2	0	0	0	1	1	1	0	1	0	0	1	0	0	1	0	0	2	1	0	0	0	2	0	0	0	1	1	1	1	1	2	0	0	0	1	0	0	0	0	0	0	0	0	0	0	1	1
705	1	1	0	0	0	1	2	0	1	1	0	0	1	1	1	0	0	0	0	0	2	0	1	1	0	0	2	2	2	2	1	2	2	2	1	2	1	0	0	1	0	0	0	0	0	0	0	2	1
706	0	2	0	0	0	0	2	1	0	1	0	1	1	1	1	0	0	0	0	0	1	0	1	1	1	2	2	2	2	1	1	0	2	2	2	2	1	1	0	2	2	0	0	0	1	0	0	1	1
707	1	2	1	0	0	1	0	0	1	1	0	0	0	0	0	0	0	1	1	1	2	0	0	2	0	1	2	2	2	1	1	0	1	0	0	1	1	1	1	1	0	0	0	0	1	0	0	1	1
708	0	2	0	0	0	0	1	0	0	0	1	0	0	0	0	0	0	1	2	1	2	0	0	2	1	1	2	2	2	2	1	0	0	0	0	1	1	1	1	1	0	1	1	0	1	1	0	2	0
709	1	2	0	0	0	1	1	0	1	1	1	0	1	1	1	0	0	1	1	1	1	0	0	2	0	1	2	2	2	1	0	1	2	1	0	2	1	1	0	1	1	0	0	0	0	0	0	1	2
710	1	2	0	0	0	1	2	1	0	1	1	0	0	0	0	0	0	0	0	0	2	0	0	2	0	1	1	2	2	2	2	1	2	0	0	2	2	0	0	2	2	0	1	0	1	0	0	1	1
711	1	1	0	0	1	1	1	0	0	0	1	1	2	2	2	0	0	0	1	1	2	0	1	1	1	1	2	2	2	2	1	2	2	0	0	1	1	0	0	0	0	0	1	0	1	0	0	1	1
712	0	0	0	0	1	2	2	0	0	0	0	0	0	0	0	0	0	1	1	0	2	0	0	2	0	1	2	2	2	1	0	2	1	1	0	1	1	1	0	1	1	1	0	0	1	0	0	1	1
713	0	2	0	0	0	0	2	0	0	0	1	0	1	0	0	0	0	1	1	1	1	1	0	2	0	0	0	0	2	1	0	2	1	1	0	1	0	0	0	1	1	1	1	0	1	1	0	2	0
714	0	0	0	0	0	2	1	1	0	1	0	0	1	1	1	0	0	0	1	1	1	1	0	2	0	1	2	2	2	2	0	1	2	1	1	1	1	1	1	0	0	0	0	0	1	1	0	2	0
715	1	1	0	0	0	1	1	2	0	2	0	0	0	0	0	0	1	1	0	1	2	1	0	2	0	0	1	0	2	2	0	2	2	2	1	2	2	0	0	1	1	0	0	0	0	0	0	2	0
716	0	2	0	0	0	0	1	1	1	2	0	0	0	0	0	0	0	0	0	0	2	0	0	2	1	0	0	2	2	2	1	1	1	2	0	2	1	0	0	1	1	0	0	1	0	0	0	1	1
717	1	2	0	0	0	0	1	0	1	1	1	1	2	1	1	0	0	1	1	1	1	0	0	2	0	1	1	1	2	2	0	1	2	1	0	1	1	0	0	2	2	0	1	0	1	0	0	2	0
718	0	0	1	0	1	2	1	0	1	1	1	2	2	1	1	0	0	1	0	0	1	0	0	2	0	2	2	2	2	2	0	1	1	1	0	1	1	1	0	1	1	0	1	0	1	0	0	2	0
719	1	1	0	0	0	0	0	0	2	2	0	2	2	1	2	1	0	1	1	1	1	0	1	1	1	1	2	2	2	2	1	1	2	0	0	0	1	1	0	1	1	0	0	0	0	1	1	1	1
720	1	0	0	0	1	1	2	0	0	0	0	1	1	0	1	1	1	1	0	0	2	0	2	0	0	0	2	2	2	1	1	0	1	1	1	1	0	0	1	1	0	0	0	0	0	0	0	1	1
721	1	0	1	0	0	1	1	0	1	1	0	2	2	1	2	1	0	1	1	0	2	0	0	2	0	0	2	2	2	2	2	1	1	1	1	1	1	0	0	1	1	0	2	0	0	0	0	2	2
722	1	0	1	0	0	1	1	0	1	1	0	0	1	1	1	0	0	1	1	1	1	0	0	2	1	0	2	2	2	2	1	0	1	1	0	2	1	1	0	1	1	0	0	0	0	0	0	1	0
723	0	2	0	0	0	1	1	1	1	2	0	0	1	0	1	1	0	0	1	1	2	0	0	2	0	1	1	1	2	2	1	0	1	1	0	2	2	0	0	0	0	0	0	2	0	0	0	2	2
724	1	0	0	0	0	2	2	1	0	1	0	0	0	0	0	0	0	0	0	1	1	0	0	2	0	1	2	2	2	1	0	1	2	0	0	0	1	0	0	1	1	0	0	0	0	0	0	2	0
725	0	2	0	0	0	2	2	1	0	1	0	0	0	0	0	0	1	1	0	0	1	0	0	2	0	1	1	2	2	2	0	1	1	1	1	1	0	0	0	0	0	1	1	1	0	0	0	1	1
726	1	2	0	0	0	0	0	0	0	0	1	1	1	0	1	1	0	0	1	1	2	0	1	2	0	0	2	2	2	2	1	1	1	0	0	1	1	0	0	2	1	0	0	0	0	0	1	0	2
727	1	2	0	0	0	2	1	0	1	1	1	1	1	1	1	0	0	0	1	1	2	0	0	2	1	0	2	2	1	1	2	2	2	0	0	1	0	0	1	1	0	1	1	0	1	2	0	1	1
728	0	2	0	0	0	2	1	0	0	0	0	0	0	0	0	0	0	1	1	1	1	0	1	1	1	0	1	1	2	2	0	0	1	1	0	1	0	0	0	0	0	1	1	0	1	2	1	0	2
729	1	2	0	0	0	1	2	0	0	0	1	0	0	0	0	0	0	0	0	0	2	1	0	2	0	2	2	2	2	2	1	0	1	0	0	0	2	0	0	0	0	0	0	0	0	0	0	1	1
730	1	2	0	0	0	1	2	1	0	1	0	0	0	0	0	0	0	0	1	1	2	0	0	2	0	1	2	2	2	2	1	0	1	1	1	1	1	1	0	1	1	0	1	0	0	0	0	1	0
731	0	1	0	0	1	2	2	1	0	1	0	0	1	1	1	0	0	0	0	1	2	0	0	2	1	1	1	2	2	2	0	0	1	1	0	1	2	0	0	1	1	0	0	0	0	0	0	1	2
732	0	2	0	0	0	1	1	0	2	2	0	0	1	1	1	0	0	1	1	0	2	0	0	2	0	1	2	2	1	2	1	0	1	1	0	2	0	0	0	0	0	1	0	0	1	0	0	2	0
733	1	0	0	0	1	2	0	0	1	1	0	0	1	0	0	0	0	0	0	0	2	0	0	2	0	0	1	2	2	1	1	1	2	1	1	2	1	0	0	0	0	1	1	0	1	0	0	1	1
734	0	1	0	0	0	0	2	0	0	0	1	0	0	0	0	0	0	0	0	0	2	0	0	2	0	1	1	1	2	2	0	0	0	2	0	2	1	0	1	1	1	0	1	0	2	1	0	1	1
735	1	2	0	0	0	0	1	0	0	0	1	0	0	0	0	0	0	0	0	0	2	0	0	2	0	1	1	2	1	1	2	2	1	2	0	2	2	0	0	2	2	0	1	0	1	0	0	1	1
736	1	1	1	0	0	2	1	0	1	1	1	1	1	0	0	0	0	0	1	1	2	1	1	1	1	1	1	1	2	2	0	0	2	1	0	2	2	0	0	0	0	1	1	0	2	0	0	2	1
737	0	0	1	0	0	1	2	1	0	1	0	0	1	1	0	0	0	1	1	1	1	0	0	2	0	0	2	2	2	1	0	1	2	0	0	1	1	0	0	0	0	0	1	0	0	0	0	0	2
738	0	1	0	0	0	1	2	0	1	1	1	0	1	2	1	0	0	0	0	0	1	0	0	2	0	1	2	2	2	2	0	0	0	2	1	2	2	0	0	1	1	1	1	0	1	0	1	1	1
739	1	1	1	0	0	1	2	1	0	1	1	0	1	1	1	0	0	1	1	1	1	0	2	0	1	1	2	2	2	2	1	0	1	1	0	1	1	0	0	2	2	1	1	0	0	0	0	1	0
740	1	1	0	0	0	0	2	1	0	1	1	1	1	0	0	0	0	0	0	0	1	0	0	2	0	1	1	1	2	2	0	1	2	1	0	2	1	0	0	0	0	0	1	0	0	1	1	0	2
741	0	1	0	0	0	0	1	0	1	1	1	0	1	1	1	0	1	1	0	0	1	0	0	2	0	0	0	1	1	0	1	1	1	0	0	1	1	0	0	1	1	0	0	0	0	0	0	1	1
742	0	1	0	0	0	1	2	1	0	1	0	0	0	0	0	0	0	0	1	1	1	0	0	2	0	1	0	0	1	2	1	0	0	1	0	0	1	0	1	1	1	1	1	0	1	1	0	0	1
743	1	0	0	0	1	2	1	0	1	1	0	0	0	0	0	0	0	0	0	0	1	0	0	2	0	1	1	1	2	2	0	0	1	2	1	2	2	0	0	1	1	0	0	0	0	0	0	1	0
744	1	1	0	0	1	1	1	1	1	2	0	0	0	0	0	0	0	1	1	1	2	0	1	1	1	0	2	2	2	2	1	1	1	1	0	2	1	0	0	2	2	0	0	0	1	1	0	2	0
745	1	1	1	0	0	2	2	0	0	0	1	2	2	0	0	1	0	0	0	1	1	0	2	0	0	0	2	2	1	2	1	2	2	0	0	0	1	0	0	1	1	0	0	0	0	0	0	1	1
746	1	2	1	1	0	1	1	0	1	1	0	0	1	1	2	0	0	1	1	1	2	0	0	2	0	0	2	2	2	2	1	0	2	1	1	2	2	0	0	1	1	0	0	0	0	0	0	1	1
747	1	0	0	0	0	1	1	1	1	2	0	1	2	2	2	0	0	1	0	0	1	0	2	0	0	0	1	1	1	2	1	0	2	2	0	2	1	0	0	1	1	0	0	0	1	0	1	1	1
748	1	0	0	0	0	2	1	0	0	0	0	1	2	1	1	0	0	1	0	1	2	0	0	2	0	1	2	2	2	1	1	1	1	1	0	1	2	0	0	2	2	0	0	0	0	0	0	1	1
749	0	2	0	0	0	0	1	1	0	1	0	0	0	0	0	0	0	1	1	0	2	0	1	1	1	1	2	2	2	2	1	0	0	2	2	2	1	0	1	1	1	1	1	0	1	1	0	2	0
750	0	1	0	0	0	0	1	0	2	2	0	0	1	1	1	0	0	2	1	1	1	0	0	2	0	0	1	1	2	2	1	0	0	2	2	2	1	0	0	1	0	1	1	0	1	1	0	2	0
751	1	0	0	0	0	1	1	0	1	1	0	0	1	1	1	0	0	0	0	0	2	0	1	1	1	2	1	2	2	2	0	0	2	1	1	1	1	0	0	2	1	1	0	0	1	0	1	0	2
752	1	1	1	0	0	2	2	0	0	0	0	0	1	1	1	0	0	1	1	0	2	0	0	2	1	2	2	2	2	2	1	0	1	2	0	2	2	0	0	1	1	0	0	0	0	1	0	0	2
753	0	2	0	0	0	1	0	0	2	2	0	0	1	1	2	0	0	0	1	1	1	0	1	1	1	1	0	2	0	0	2	2	2	1	1	2	2	0	0	0	0	0	0	1	0	1	0	1	1
754	1	0	0	0	0	2	0	0	1	1	0	1	1	1	1	0	0	0	0	0	2	0	1	1	1	1	1	2	2	2	2	0	1	1	1	1	2	0	0	1	1	0	0	0	1	1	0	2	0
755	0	1	0	0	1	1	2	0	1	1	0	0	0	0	0	0	1	1	1	1	1	0	0	2	0	0	1	1	2	2	1	2	2	2	1	2	2	0	0	2	2	0	0	0	1	1	0	2	0
756	0	1	0	0	0	1	1	1	0	1	0	0	0	0	0	0	0	0	0	0	2	0	0	2	0	2	1	2	2	1	1	0	2	1	0	1	1	2	0	0	0	1	1	0	2	1	1	2	1
757	1	1	0	0	0	2	0	0	1	1	0	0	0	0	0	0	0	0	0	0	2	0	0	2	0	2	2	2	2	2	1	1	0	1	0	2	2	0	0	1	1	1	0	0	1	1	0	2	0
758	0	1	0	0	0	1	0	0	2	2	0	0	1	2	1	0	0	0	1	1	1	0	0	2	1	0	2	2	2	2	0	1	2	2	0	2	0	0	1	1	0	1	1	1	0	0	0	0	2
759	1	1	1	1	0	2	0	0	0	0	0	0	0	0	0	0	0	0	2	1	1	0	0	2	1	0	2	2	2	2	0	0	2	2	2	2	2	0	0	1	1	0	0	0	0	1	1	1	1
760	0	1	0	0	0	2	1	0	0	0	0	0	1	0	0	0	0	0	0	0	1	0	0	2	0	1	1	2	2	2	0	1	2	1	0	2	2	0	0	1	1	0	0	0	0	0	0	1	1
761	0	0	0	0	0	1	1	0	1	1	1	0	1	1	2	0	0	1	0	0	2	0	0	2	1	0	2	2	2	2	1	2	2	0	0	0	0	0	0	1	0	0	0	1	0	0	0	2	0
762	0	1	0	0	0	0	0	0	1	1	0	0	1	0	0	0	0	0	1	1	2	1	0	2	0	1	1	2	1	1	2	1	1	1	0	1	2	0	0	1	1	0	0	1	0	0	0	2	1
763	1	0	0	0	0	1	2	0	0	0	0	0	0	0	0	0	0	1	0	0	2	0	0	2	0	1	2	2	1	1	1	1	1	1	1	1	2	0	0	2	2	0	0	0	1	1	2	0	2
764	0	0	0	0	0	1	1	0	1	1	0	0	1	1	1	1	0	1	1	1	2	0	1	1	1	1	1	1	2	2	0	0	1	0	0	0	2	0	0	2	2	0	1	1	2	0	0	0	2
765	0	2	0	0	1	1	2	0	1	1	0	1	1	0	1	1	0	0	2	1	0	0	1	1	1	1	2	2	2	2	0	1	1	1	0	2	1	0	0	1	1	1	1	0	1	0	0	2	0
766	1	0	0	0	1	1	1	1	0	1	0	0	0	0	0	0	0	1	1	1	2	0	0	2	0	0	0	2	1	2	2	0	1	1	0	1	1	0	1	1	1	0	0	0	0	0	0	2	0
767	0	1	0	0	0	1	2	1	0	1	0	0	2	1	1	0	0	0	0	1	1	0	0	2	1	0	1	2	2	2	1	1	2	0	0	1	2	0	0	2	1	1	1	0	1	2	0	0	2
768	1	1	1	0	0	1	2	0	0	0	1	1	1	1	1	0	0	1	0	0	1	0	0	2	0	0	1	1	2	2	1	1	0	2	0	2	2	0	0	1	1	0	1	0	0	0	0	1	1
769	0	1	1	0	1	2	1	1	0	1	0	0	0	0	0	0	0	0	0	0	0	0	0	2	0	1	0	1	1	1	1	0	1	1	0	1	1	0	0	2	1	0	0	0	0	0	0	0	2
770	1	1	1	0	0	1	1	0	2	2	0	0	0	0	0	0	0	1	0	1	2	0	1	1	0	1	2	2	2	2	1	1	2	0	0	1	1	1	0	1	1	0	1	1	0	1	0	1	1
771	0	1	0	0	1	1	0	0	2	2	0	0	0	0	0	0	0	1	2	1	2	0	0	2	0	0	1	2	1	1	2	0	2	1	0	2	1	0	0	2	2	0	1	0	1	1	0	0	1
772	0	1	0	0	0	0	1	1	0	1	0	0	0	0	0	0	0	1	1	1	2	0	1	1	1	1	0	2	2	2	1	0	2	1	0	1	1	0	0	1	1	0	0	0	1	1	0	1	1
773	0	1	0	0	0	1	0	0	1	1	0	2	2	1	1	0	0	2	1	1	2	1	0	2	0	2	1	1	2	2	1	2	1	1	0	1	1	0	0	1	1	0	0	0	1	1	0	2	1
774	0	1	1	0	0	2	2	0	0	0	0	1	1	0	0	0	0	0	1	0	2	0	0	2	1	0	1	1	2	2	0	1	1	1	0	1	2	1	0	1	1	1	1	0	1	1	1	1	1
775	0	0	0	0	0	1	1	1	1	2	0	1	1	0	0	0	1	1	0	0	2	0	0	2	1	0	1	1	2	2	0	0	1	1	0	1	2	0	0	2	2	1	1	0	2	2	0	0	2
776	1	1	1	1	0	1	1	0	1	1	1	0	1	1	0	0	0	0	1	0	2	0	1	1	1	1	1	1	2	1	1	2	2	1	0	1	1	0	0	1	0	0	1	0	1	0	0	2	0
777	0	2	0	0	0	1	2	0	0	0	1	0	0	1	1	0	1	1	0	0	2	0	1	1	1	1	1	1	2	2	0	1	2	1	1	2	1	1	0	1	1	1	1	0	1	1	0	2	0
778	0	2	0	0	0	1	1	1	0	1	0	0	1	1	1	0	0	1	1	1	1	1	1	1	0	0	1	2	2	1	2	0	0	2	0	2	0	0	1	0	0	0	1	1	0	1	1	1	1
779	0	0	0	0	1	2	1	1	1	2	0	0	0	0	0	0	0	1	0	0	2	0	2	0	0	0	0	0	2	1	0	1	2	2	0	2	0	0	0	1	0	0	0	1	0	1	0	2	1
780	1	1	0	0	0	1	0	0	1	1	0	0	0	0	0	0	0	0	0	1	2	0	0	2	0	1	2	2	2	2	1	1	2	2	0	2	1	1	1	2	0	0	0	0	0	1	1	0	1
781	1	1	0	0	0	1	1	0	0	0	2	0	1	1	1	0	0	0	0	0	2	1	0	2	0	2	1	2	2	1	0	0	1	1	0	1	1	0	0	1	1	0	0	0	0	0	0	1	1
782	1	2	0	0	0	1	2	0	1	1	1	1	1	0	0	0	0	0	0	0	0	0	1	1	1	1	2	2	2	2	2	2	2	1	0	2	2	0	0	1	1	0	0	0	0	0	0	1	1
783	1	2	0	0	0	0	0	0	1	1	0	0	1	1	1	0	0	0	1	1	1	0	2	0	0	1	1	2	2	2	1	2	2	0	0	1	1	0	0	1	1	0	0	0	2	0	0	1	1
784	1	0	0	0	0	2	1	0	1	1	0	0	2	1	1	1	0	1	1	1	1	0	1	1	1	1	1	2	2	2	0	0	1	1	1	1	1	0	0	1	0	0	0	1	0	0	0	1	1
785	0	1	0	0	0	1	1	0	1	1	0	1	1	0	0	0	0	1	0	1	2	0	0	2	0	1	1	0	1	2	1	2	2	0	0	0	1	0	1	1	1	0	0	0	1	1	0	2	2
786	0	1	0	0	0	2	1	0	0	0	1	0	1	1	1	0	0	0	2	1	0	1	0	2	0	1	0	2	2	2	1	1	2	1	0	2	2	0	0	0	0	0	0	0	0	0	0	1	1
787	0	1	0	0	0	2	1	0	2	2	0	2	2	0	0	0	1	1	0	0	2	0	1	1	1	1	1	2	1	1	2	2	2	0	0	0	2	0	0	2	2	0	0	0	0	1	0	0	2
788	0	0	0	0	1	1	0	0	1	1	1	0	1	0	0	1	0	0	1	1	0	0	0	2	1	1	0	2	2	2	1	2	1	1	0	1	1	0	0	0	0	0	0	0	0	0	0	0	2
789	0	2	0	0	0	0	2	1	0	1	1	0	0	0	0	0	0	0	1	1	1	0	0	2	0	0	2	2	2	2	0	1	1	0	0	1	1	1	0	1	1	0	0	0	0	0	0	2	0
790	1	2	0	0	0	0	1	0	0	0	0	0	2	2	2	0	0	0	0	0	1	0	0	2	0	0	0	0	2	1	0	2	1	1	0	1	2	0	0	2	2	0	2	0	0	0	0	1	1
791	0	2	0	0	1	1	1	0	1	1	0	1	1	0	1	1	0	0	0	0	1	0	1	1	1	1	1	2	2	2	0	1	1	2	1	2	1	1	1	1	0	0	0	0	0	0	1	1	2
792	0	2	0	0	0	0	1	0	1	1	1	0	0	0	0	0	0	0	0	0	1	0	0	2	0	1	1	2	2	2	0	0	0	0	0	1	2	0	0	1	1	0	0	0	0	0	0	2	0
793	1	1	0	0	0	0	1	0	1	1	0	1	1	0	0	0	0	1	1	1	2	0	0	2	0	0	1	1	2	2	1	0	1	1	0	1	2	0	0	2	2	0	0	1	0	1	1	1	1
794	1	1	0	0	0	1	1	0	1	1	1	1	1	0	1	1	0	1	0	1	1	0	1	1	0	1	0	2	0	0	2	2	1	1	0	2	1	1	1	1	0	1	0	0	2	1	0	1	0
795	0	1	0	0	0	1	2	1	0	1	0	1	2	2	2	0	1	2	1	1	1	0	1	1	1	2	2	2	2	2	1	1	2	2	0	2	1	0	0	2	1	0	0	0	0	0	0	0	2
796	0	2	0	0	0	0	1	0	1	1	0	0	0	0	0	0	1	0	1	1	2	0	0	2	0	1	1	0	2	2	0	1	1	0	0	1	1	0	0	1	1	0	1	0	1	0	0	1	1
797	0	2	0	0	0	0	2	0	0	0	1	0	1	1	1	0	0	1	0	0	2	0	0	2	0	1	0	1	1	1	1	1	1	1	0	1	0	0	0	1	0	0	1	0	0	2	0	2	1
798	1	2	0	0	0	1	0	0	2	2	0	0	0	0	0	0	0	2	1	1	2	0	1	1	0	1	2	2	2	2	1	1	0	2	0	2	1	0	0	2	1	1	1	0	0	0	0	1	0
799	1	1	1	0	0	1	1	0	1	1	0	0	1	1	1	0	0	1	1	0	2	0	0	2	0	2	2	2	1	1	1	0	1	0	0	1	2	0	0	0	0	2	2	0	1	1	0	2	0
800	1	1	0	0	0	1	1	0	1	1	1	0	0	0	0	0	0	0	0	0	2	1	0	2	0	0	0	1	1	0	2	1	0	2	0	2	1	0	0	0	0	1	0	0	0	1	0	1	1
801	0	2	0	0	0	1	1	0	2	2	0	1	1	0	1	1	0	0	1	1	2	0	1	1	1	1	1	2	2	2	0	1	1	0	0	0	0	2	0	0	0	0	0	0	0	0	0	1	1
802	1	0	0	0	1	2	0	0	2	2	0	0	0	0	0	0	0	0	0	0	2	0	0	2	1	1	2	0	1	1	1	1	2	0	0	0	1	0	0	0	0	0	0	0	0	0	0	0	2
803	0	2	1	0	0	1	1	0	1	1	0	1	2	1	1	0	0	0	1	1	2	0	0	2	0	1	1	0	2	2	0	0	2	1	1	2	1	0	1	1	1	1	0	0	0	1	0	1	1
804	1	2	1	0	0	1	0	0	2	2	0	1	1	2	2	0	0	0	1	1	2	0	1	1	1	2	2	2	2	1	0	0	1	1	1	1	2	0	0	1	1	0	0	0	0	0	0	2	0
805	0	1	0	0	0	1	1	0	0	0	0	0	0	0	0	0	0	0	1	1	2	0	0	2	0	1	2	2	2	2	1	1	1	2	0	2	2	0	0	2	2	0	0	0	0	0	0	2	0
806	1	2	0	0	0	1	2	0	0	0	1	0	1	1	1	0	0	1	1	0	2	2	0	2	0	1	1	1	1	1	0	1	0	2	0	2	2	0	0	0	0	0	0	0	0	0	0	2	1
807	1	2	0	0	0	0	0	0	2	2	0	1	1	0	0	0	0	0	0	0	0	0	0	2	0	1	2	2	2	2	1	1	2	1	1	2	2	0	0	2	2	0	1	0	1	0	0	1	0
808	0	1	0	0	0	0	1	0	1	1	1	1	2	1	1	1	0	1	1	1	2	0	0	2	1	1	2	2	2	2	0	0	1	1	0	1	1	0	0	0	0	1	1	0	1	1	0	1	1
809	0	1	0	0	0	1	2	1	0	1	0	1	1	0	0	0	0	1	0	0	2	1	0	2	0	2	2	2	2	2	0	0	2	1	0	1	0	0	1	1	0	0	0	2	0	2	0	1	1
810	1	0	0	0	0	1	2	0	0	0	1	0	2	2	2	0	0	0	1	1	0	0	0	2	0	2	2	2	2	2	0	0	2	2	0	2	1	0	0	1	0	0	2	0	0	0	0	1	0
811	1	1	0	0	1	1	1	0	1	1	1	1	0	0	0	0	0	1	0	0	2	0	1	1	2	2	1	1	2	2	0	1	1	2	1	2	2	1	1	2	1	0	0	0	0	0	0	2	1
812	0	2	0	0	0	1	0	0	2	2	0	0	1	1	1	0	0	0	0	0	2	0	0	2	0	0	0	1	1	1	1	1	1	1	1	1	1	0	0	2	2	1	0	0	1	0	0	1	1
813	0	1	0	0	0	1	2	1	0	1	1	0	0	0	0	0	0	0	0	1	1	0	0	2	0	0	0	1	1	1	1	0	2	0	0	1	2	0	0	1	1	1	1	0	1	1	0	2	1
814	1	1	0	0	0	0	0	0	1	1	1	0	0	0	0	0	0	0	0	0	2	0	0	2	0	1	0	1	1	0	2	1	1	1	0	2	1	0	0	1	1	1	1	0	1	1	0	2	1
815	0	0	0	0	1	2	2	1	0	1	0	0	1	0	0	0	0	2	0	1	2	0	0	2	1	0	1	1	1	1	1	0	1	1	0	1	1	0	0	2	2	0	0	0	0	0	1	0	2
816	0	1	1	0	0	1	1	0	1	1	0	1	2	1	1	0	0	1	0	0	2	0	1	1	1	1	1	1	2	2	1	0	2	1	1	1	1	0	1	1	1	0	0	1	0	0	0	0	2
817	0	2	0	0	0	1	2	1	0	1	0	1	1	0	0	0	0	0	0	0	1	0	0	2	0	1	2	2	2	1	0	1	2	1	0	2	0	1	0	0	0	0	0	0	0	0	0	1	1
818	1	1	1	0	0	2	2	0	1	1	1	1	1	0	1	1	0	1	0	0	2	0	0	2	0	1	2	2	2	2	0	0	1	2	1	2	1	1	0	1	1	0	1	0	1	0	1	1	1
819	0	1	0	0	0	1	1	1	0	1	0	0	1	1	1	1	1	1	0	0	2	0	0	2	1	0	1	0	2	2	0	1	1	1	1	2	1	0	0	2	2	0	0	0	1	1	0	1	1
820	0	0	0	0	0	2	1	0	1	1	1	1	1	0	0	0	0	1	0	0	1	0	1	1	1	0	1	1	2	1	1	0	1	2	0	2	0	0	1	1	0	0	2	0	1	1	0	1	0
821	0	1	0	0	1	2	2	0	1	1	0	0	1	1	2	0	0	0	2	2	0	0	0	2	0	0	2	2	2	2	1	0	0	0	0	2	2	0	0	2	1	0	1	1	2	0	0	2	0
822	0	0	0	0	1	2	0	0	1	1	1	0	2	0	0	1	0	0	1	1	2	0	0	2	1	0	1	2	1	1	2	1	1	0	0	0	1	0	0	1	0	0	0	0	0	1	0	1	1
823	1	2	0	0	0	1	1	0	1	1	0	0	1	0	0	0	0	0	0	1	1	0	0	2	1	0	1	1	2	2	0	0	2	0	0	2	1	0	0	1	1	0	1	0	1	0	0	0	2
824	0	2	0	0	0	1	1	0	1	1	0	1	2	2	2	0	0	0	2	1	0	0	1	1	1	0	2	2	2	2	2	0	1	1	0	1	1	0	0	2	2	0	0	0	0	2	0	0	2
825	1	2	0	0	0	0	1	0	0	0	0	1	1	1	1	0	0	0	0	0	1	0	0	2	0	1	0	1	1	0	2	1	1	0	0	0	1	1	0	1	1	1	1	0	1	1	0	1	1
826	1	2	0	0	0	1	1	0	2	2	0	0	1	0	0	1	0	2	0	0	2	0	1	1	0	0	2	2	2	2	0	0	1	2	0	2	2	0	0	2	2	1	0	0	1	0	0	1	1
827	1	1	0	0	1	2	1	0	1	1	1	0	0	0	0	0	0	2	2	2	0	0	1	1	0	1	1	1	2	2	0	2	2	0	0	0	1	0	0	2	2	1	1	0	1	0	0	1	0
828	0	1	0	0	1	2	0	0	2	2	0	2	2	1	1	0	0	0	0	0	1	0	0	2	0	0	1	1	1	2	1	0	2	2	2	2	2	0	0	1	1	0	0	1	1	1	0	2	0
829	0	2	0	0	0	0	2	1	0	1	0	1	2	2	2	0	0	0	0	0	1	0	0	2	0	2	1	2	2	2	1	1	1	1	0	1	1	0	0	2	2	0	0	0	1	1	0	0	2
830	1	1	0	0	0	1	2	0	0	0	1	1	1	0	0	0	0	0	2	1	2	0	0	2	0	1	1	2	2	2	1	0	1	2	0	2	1	0	0	2	2	1	1	0	2	1	1	0	2
831	1	1	0	0	0	2	1	0	0	0	0	1	2	0	0	0	0	0	1	1	1	0	0	2	0	2	1	1	2	2	0	1	2	1	0	1	0	1	0	1	1	0	0	0	0	0	0	2	0
832	1	2	0	0	0	0	0	0	0	0	0	0	0	0	0	0	0	0	0	1	1	0	0	2	0	2	0	1	2	2	0	1	1	1	0	2	1	0	0	2	2	0	0	0	2	0	0	1	1
833	1	0	0	0	1	2	2	1	0	1	1	0	0	0	0	0	0	0	0	0	1	0	1	1	0	0	2	2	2	2	1	2	1	1	0	2	1	0	0	2	2	0	0	0	1	0	0	1	1
834	1	1	0	0	0	1	2	1	0	1	1	1	2	0	0	0	0	1	0	0	2	0	0	2	0	0	1	1	2	2	1	1	2	1	0	1	0	1	0	1	1	1	0	0	2	0	0	2	0
835	1	0	0	0	0	1	1	0	1	1	0	0	1	0	0	0	0	0	0	0	1	0	0	2	0	2	0	1	1	1	1	1	1	2	0	2	1	0	0	1	1	1	1	1	1	2	0	1	0
836	0	2	1	0	0	0	2	1	0	1	0	0	0	0	0	0	0	1	1	1	2	0	0	2	0	1	2	2	2	2	0	1	1	1	0	2	1	0	0	2	1	0	0	0	0	0	0	1	0
837	1	2	1	0	0	0	1	1	1	2	0	0	1	1	0	0	0	0	0	0	1	0	1	1	1	0	2	2	2	1	0	0	0	1	0	1	1	0	0	0	0	0	0	0	2	1	0	1	1
838	0	1	0	0	1	2	2	0	0	0	1	0	1	1	1	0	0	0	0	0	2	1	0	2	1	0	1	2	2	1	0	1	1	0	0	1	2	0	0	1	1	0	1	0	1	0	0	1	1
839	0	2	0	0	0	0	0	0	1	1	1	0	1	1	1	0	0	0	1	1	2	0	0	2	0	0	1	1	2	2	0	0	0	2	0	2	1	1	0	0	0	0	1	0	1	1	0	0	2
840	1	0	0	0	0	1	0	0	2	2	0	0	0	0	0	0	0	1	1	1	1	0	1	1	0	1	1	1	2	2	1	0	1	0	0	0	1	1	0	1	1	0	1	0	0	0	0	0	1
841	1	1	0	0	0	0	1	0	0	0	1	0	0	0	0	0	0	1	1	1	1	0	1	1	1	1	2	2	2	2	0	1	2	0	0	2	1	0	0	2	1	0	1	0	0	0	0	0	1
842	1	0	0	0	1	2	2	0	0	0	2	1	2	1	1	0	0	1	0	0	2	0	0	2	1	1	1	1	2	2	0	0	0	1	1	2	2	0	1	1	1	0	0	0	0	0	0	1	0
843	1	1	0	0	1	1	1	0	1	1	0	0	0	0	0	0	0	0	1	1	1	0	1	1	0	1	2	2	2	2	0	0	1	0	0	0	2	0	1	1	1	0	0	1	0	0	0	1	1
844	1	2	0	0	0	1	1	1	1	2	0	0	0	0	0	0	0	1	0	0	2	1	0	2	0	0	2	2	2	2	0	0	1	2	0	2	1	0	0	0	0	0	0	0	0	1	0	2	0
845	1	2	0	0	0	1	2	1	0	1	1	1	1	0	0	0	0	1	0	1	1	0	0	2	0	0	2	2	2	1	1	1	2	0	0	1	1	0	1	1	1	0	1	0	1	0	0	0	1
846	1	0	0	0	1	1	2	1	0	1	1	0	0	0	0	0	0	1	0	0	2	0	0	2	1	1	1	2	1	1	2	1	1	0	0	1	1	1	0	1	1	1	0	0	1	0	0	2	0
847	0	1	1	0	0	2	0	0	1	1	0	0	0	0	0	0	0	0	1	1	1	0	0	2	0	1	2	2	2	2	1	0	1	0	0	0	1	1	0	1	1	0	1	0	2	1	0	2	0
848	0	1	0	0	0	2	2	1	0	1	0	1	1	0	0	0	0	1	0	0	2	0	0	2	0	0	1	1	1	1	0	0	1	2	1	2	1	0	0	0	0	1	1	0	1	2	1	0	1
849	1	2	0	0	0	1	1	1	1	2	1	0	1	1	1	0	0	0	1	1	2	0	0	2	0	0	1	2	1	1	2	0	0	2	0	2	1	0	0	1	1	1	1	1	1	2	1	2	1
850	1	2	0	0	0	1	1	0	1	1	1	0	0	0	0	0	0	0	1	1	2	0	0	2	0	2	2	2	2	2	0	2	2	0	0	0	1	0	0	2	2	0	1	0	1	0	0	2	0
851	0	1	1	0	0	1	1	0	0	0	1	2	2	0	0	0	0	1	1	0	2	0	0	2	0	0	2	2	2	2	0	0	0	2	0	2	1	1	1	0	0	0	1	1	2	0	0	2	0
852	0	2	0	0	0	1	2	0	0	0	0	0	1	1	1	0	0	0	0	0	2	0	1	1	1	0	1	0	2	2	0	0	2	1	0	1	1	1	0	1	1	1	0	0	1	1	0	2	0
853	1	0	0	0	0	1	0	0	1	1	0	0	0	0	0	0	0	0	1	1	2	0	0	2	0	0	1	1	2	2	0	0	2	1	0	1	1	0	0	1	1	1	1	1	1	2	1	0	2
854	1	0	0	0	1	2	0	0	1	1	0	0	0	0	0	0	0	0	0	0	1	0	1	1	0	0	1	2	1	1	1	0	2	1	0	1	1	0	1	1	1	0	2	0	1	1	0	2	1
855	1	2	0	0	0	0	0	0	2	2	0	0	0	0	0	0	0	0	1	1	1	0	1	1	0	1	2	2	2	2	2	0	0	2	2	2	2	0	0	1	1	0	0	0	0	0	0	1	1
856	0	1	0	0	0	1	1	1	1	2	0	2	2	2	2	0	1	1	1	1	1	0	1	1	1	0	1	1	1	1	1	1	1	1	0	2	1	1	1	0	0	1	2	0	1	1	0	2	0
857	0	0	0	0	1	1	2	0	0	0	1	0	0	0	0	0	0	0	0	0	2	0	0	2	1	2	1	2	1	1	1	1	1	2	1	2	0	0	0	1	1	1	0	0	1	1	0	2	1
858	0	1	0	0	1	1	1	0	1	1	1	0	0	0	0	0	0	0	1	2	1	1	0	2	0	0	1	2	2	1	1	1	1	1	1	1	1	0	0	1	0	1	0	0	1	1	0	2	0
859	1	1	0	0	1	1	1	0	1	1	0	1	1	0	0	1	0	2	0	0	2	0	1	1	1	1	1	1	2	2	0	1	2	1	0	1	1	0	0	1	1	0	1	0	0	2	0	2	2
860	1	2	0	0	0	0	2	1	0	1	0	0	0	0	0	0	0	0	0	0	2	0	0	2	0	0	2	2	2	2	1	0	2	1	1	1	2	0	0	0	0	0	0	0	0	0	1	0	1
861	1	0	0	0	0	2	1	0	0	0	1	0	0	0	0	0	1	2	2	2	2	0	0	2	0	0	0	2	1	2	2	1	1	2	1	2	2	1	0	1	1	0	0	0	1	1	0	2	0
862	1	1	0	0	1	1	1	0	0	0	0	0	0	0	0	0	0	1	1	0	2	0	0	2	0	1	1	1	1	1	2	1	1	1	0	2	1	0	1	1	1	1	1	0	1	1	0	2	0
863	1	0	0	0	2	2	1	0	0	0	0	1	2	1	1	0	0	1	0	1	2	0	0	2	1	2	1	2	1	1	1	0	2	2	2	2	1	1	0	1	1	1	1	0	1	0	0	2	0
864	1	0	0	0	0	1	0	0	1	1	1	0	0	0	0	0	0	1	1	0	2	0	0	2	1	0	2	2	1	1	1	0	0	2	1	2	1	0	0	2	2	0	0	0	0	0	0	2	0
865	1	1	0	0	0	1	1	0	1	1	0	0	0	0	0	0	0	0	1	1	2	0	0	2	0	1	2	2	2	2	1	1	2	1	1	2	1	0	1	1	1	0	0	0	0	0	0	2	0
866	0	2	0	0	0	1	1	0	1	1	0	0	0	0	0	0	0	0	0	0	1	0	1	1	1	1	2	2	2	1	0	1	1	1	1	2	1	0	0	1	1	0	1	0	1	0	0	0	2
867	0	0	0	0	0	2	0	0	1	1	1	1	1	0	1	1	1	1	1	1	1	0	0	2	0	1	0	1	1	1	1	1	1	2	0	2	1	0	0	1	0	1	1	0	2	1	0	1	2
868	0	1	0	0	1	1	1	0	1	1	0	0	1	1	1	0	0	2	1	1	1	0	0	2	1	0	1	1	2	2	0	0	0	2	1	2	1	0	0	2	1	1	1	0	2	2	0	2	1
869	0	1	0	0	0	1	1	1	1	2	0	0	0	0	0	0	0	1	1	0	2	0	0	2	0	0	1	2	2	1	0	0	0	2	1	1	1	0	1	1	1	1	1	0	1	0	0	1	1
870	0	1	0	0	0	2	1	0	1	1	0	0	0	0	0	0	0	0	0	0	1	0	0	2	0	1	1	2	1	1	2	0	0	2	0	1	2	0	0	1	1	0	0	0	0	0	0	1	1
871	1	2	1	0	0	1	1	1	1	2	0	0	1	0	0	1	0	1	2	1	1	0	0	2	0	1	1	1	2	2	0	0	0	2	2	2	0	1	0	1	1	0	0	0	0	0	0	0	2
872	0	1	0	0	1	1	1	0	1	1	0	0	0	0	0	0	1	1	1	1	1	0	0	2	0	1	1	2	2	1	2	0	1	0	0	0	0	1	0	0	0	1	0	0	2	1	1	0	2
873	1	1	0	0	1	2	2	0	1	1	0	0	2	2	2	1	0	2	1	1	2	0	1	1	0	1	0	1	1	0	1	0	0	0	0	2	2	0	0	2	1	0	0	0	0	0	0	2	0
874	0	1	1	0	0	2	0	0	1	1	0	0	0	0	0	0	0	0	1	0	2	0	0	2	0	1	1	2	2	2	0	0	0	2	1	2	2	0	0	2	2	1	0	0	1	1	0	1	1
875	0	1	0	0	1	2	1	0	0	0	1	0	0	0	0	0	0	0	2	2	1	0	0	2	0	2	2	2	2	2	1	0	2	1	0	1	1	0	0	2	2	0	0	0	0	0	0	1	0
876	1	1	0	0	0	0	2	1	0	1	1	0	1	0	0	0	0	0	1	1	2	0	1	1	1	1	1	2	2	2	1	1	2	1	0	1	2	0	0	2	2	1	0	0	2	1	0	1	1
877	0	2	0	0	0	0	2	0	1	1	0	1	1	1	1	0	0	0	0	1	2	0	0	2	0	1	2	2	2	1	0	0	2	2	1	2	1	1	0	1	1	0	0	0	0	0	0	2	0
878	0	2	0	0	0	0	2	0	0	0	1	1	2	1	1	0	0	0	0	0	0	0	0	2	0	2	2	2	2	2	0	2	2	0	0	1	1	0	0	1	1	0	0	1	0	0	0	2	1
879	0	1	1	0	0	2	1	0	0	0	2	0	0	0	0	0	0	0	0	0	2	0	1	1	1	0	2	2	2	2	1	0	2	1	0	0	0	0	0	0	0	1	1	0	1	1	0	1	1
880	0	1	1	1	0	1	0	0	1	1	1	1	2	1	1	0	0	1	0	0	1	0	0	2	0	1	1	1	2	2	0	0	2	1	1	1	0	0	0	1	0	2	2	0	1	1	0	1	1
881	0	2	0	0	0	1	2	0	0	0	0	0	0	0	0	0	0	0	2	1	0	0	0	2	1	0	2	2	2	2	0	1	1	2	1	1	1	0	0	2	1	0	1	0	0	1	0	0	2
882	1	0	1	0	0	1	1	0	1	1	0	1	2	1	1	1	0	0	1	1	2	0	1	1	1	1	0	2	2	2	1	2	1	2	1	2	1	1	1	1	0	1	1	0	1	1	0	2	1
883	1	1	0	0	0	1	1	1	1	2	0	1	0	0	0	0	0	2	2	2	0	0	1	1	1	1	0	1	2	2	1	0	2	0	0	1	1	0	0	1	1	0	1	0	1	0	1	1	1
884	1	2	0	0	0	1	1	0	1	1	1	0	0	0	0	0	0	0	0	0	2	0	0	2	0	2	1	2	2	2	0	0	2	0	0	1	1	0	0	0	0	1	1	0	1	0	0	2	0
885	1	2	0	0	0	1	2	0	1	1	0	0	0	0	0	0	0	0	1	1	1	1	0	2	0	2	2	1	2	2	1	2	2	1	0	2	1	1	0	1	1	0	0	0	0	0	0	1	1
886	1	1	1	0	0	2	0	0	2	2	0	0	0	0	0	0	0	1	0	0	2	1	0	2	0	0	2	2	2	2	0	1	2	2	1	2	1	0	0	0	0	1	0	0	0	0	0	1	1
887	1	1	0	0	1	2	1	2	0	2	0	2	2	2	2	0	1	1	1	1	1	0	1	1	1	1	2	2	2	2	1	0	1	1	0	1	1	0	1	1	1	0	1	1	1	0	1	1	1
888	1	0	0	0	0	2	1	0	0	0	0	0	1	1	1	0	0	0	0	0	2	0	1	1	1	2	1	1	2	2	0	1	2	1	1	1	2	0	0	2	2	1	1	0	1	0	0	2	0
889	1	1	0	0	0	1	1	0	0	0	1	0	1	1	1	0	1	2	1	1	1	0	1	1	0	0	2	2	2	2	1	0	2	1	0	1	1	0	0	0	0	0	1	0	0	1	0	1	1
890	0	1	1	0	0	2	1	0	0	0	1	0	1	0	0	0	0	2	1	1	1	0	1	1	0	0	0	1	1	1	1	0	0	2	0	2	2	0	0	1	1	0	0	0	0	0	0	2	1
891	1	0	1	0	1	2	1	1	0	1	0	2	2	1	1	0	0	0	1	2	1	0	0	2	0	0	2	2	2	2	1	0	0	0	0	1	2	0	0	2	2	0	1	0	1	1	0	2	0
892	1	1	0	0	0	1	1	1	0	1	0	0	1	0	0	1	0	0	0	0	2	0	0	2	0	0	1	2	2	1	0	0	1	2	0	2	0	2	0	0	0	1	1	0	0	0	0	1	1
893	1	1	2	0	0	0	1	0	1	1	0	1	1	1	1	0	0	0	1	1	2	0	1	1	1	2	1	2	2	1	1	1	1	1	0	1	1	0	0	2	2	1	0	0	2	1	1	0	2
894	0	2	0	0	0	0	1	0	0	0	0	0	0	0	0	0	0	0	1	1	1	0	0	2	0	0	0	2	0	0	2	0	0	2	0	2	1	0	0	0	0	0	0	2	0	0	0	0	2
895	1	0	0	0	1	2	0	0	1	1	0	0	0	0	0	0	0	1	1	1	2	0	0	2	0	0	2	2	2	2	0	0	1	0	0	1	1	1	0	1	1	0	0	0	0	0	1	0	2
896	1	2	0	0	0	2	0	0	1	1	0	0	1	1	1	0	0	0	1	0	1	0	0	2	0	2	2	2	2	2	1	1	1	1	0	1	2	0	0	2	2	1	1	0	1	1	0	2	2
897	1	2	0	0	0	0	2	0	1	1	0	1	1	1	1	0	0	1	1	1	1	0	0	2	0	1	1	1	2	2	0	0	2	1	0	0	1	0	0	1	1	0	2	0	1	0	0	0	2
898	1	2	0	0	0	0	1	0	1	1	0	0	0	0	0	0	0	1	1	0	2	0	0	2	0	0	1	2	2	1	1	2	2	0	0	1	1	0	0	2	1	0	0	0	1	1	1	0	1
899	0	1	0	0	1	1	1	1	1	2	0	0	0	0	0	0	0	0	0	0	2	0	1	1	0	0	2	2	2	2	1	2	2	1	0	2	1	1	0	1	1	1	1	0	1	0	0	1	1
900	0	1	0	0	0	0	1	1	1	2	0	1	1	1	1	0	0	1	1	1	1	0	1	1	1	1	2	2	2	2	0	0	2	0	0	2	0	0	0	0	0	0	0	0	0	0	0	2	0
901	1	1	0	0	0	0	1	0	0	0	0	0	1	1	1	0	0	0	1	2	1	0	0	2	0	2	0	1	1	1	1	0	1	1	0	1	2	0	0	1	1	0	0	0	1	0	0	1	1
902	1	2	0	0	0	0	2	1	0	1	0	0	0	0	0	0	0	0	0	0	1	0	1	1	1	1	2	2	2	2	1	0	2	1	0	2	2	0	0	1	1	0	0	0	0	1	0	2	0
903	0	1	0	0	0	2	0	0	2	2	0	0	1	1	1	0	0	0	0	0	0	0	2	0	0	1	2	2	2	2	2	0	2	0	0	1	1	0	1	1	1	1	1	0	1	0	0	2	0
904	1	0	0	0	0	1	2	0	0	0	1	0	2	2	2	1	0	0	1	1	0	0	0	2	0	0	0	1	1	1	1	1	2	1	0	2	1	0	0	2	2	0	0	0	0	1	0	1	1
905	1	2	0	0	0	2	2	0	1	1	0	0	0	0	0	0	0	0	2	1	1	0	1	1	0	0	1	1	2	2	0	0	0	2	0	2	2	1	0	1	1	1	1	0	1	0	0	2	0
906	1	1	0	0	1	2	1	0	1	1	2	1	0	0	0	0	0	0	1	1	1	0	0	2	0	1	2	2	2	2	1	2	1	1	0	2	1	0	1	0	0	0	1	0	1	0	0	1	0
907	1	1	0	0	1	1	1	0	0	0	1	0	2	1	1	1	0	0	1	1	2	0	1	1	1	1	1	1	1	1	2	2	1	1	0	2	1	1	0	1	1	0	1	0	0	0	1	0	1
908	1	1	0	0	0	1	0	0	1	1	0	0	2	0	0	1	0	0	0	0	2	0	0	2	0	0	1	1	1	1	0	1	1	2	2	2	1	1	0	0	0	1	1	0	1	1	0	1	1
909	0	2	0	0	0	0	0	0	1	1	0	0	1	0	0	1	1	1	0	0	2	1	0	2	0	0	2	2	2	2	2	1	1	0	0	1	2	0	0	0	0	0	0	0	0	0	0	1	1
910	0	2	1	0	0	1	2	0	0	0	0	0	2	2	2	1	0	1	2	1	2	0	0	2	0	2	2	2	2	2	1	0	2	0	0	1	2	1	0	0	0	0	0	0	0	1	0	2	0
911	1	1	1	0	0	1	0	0	1	1	0	0	0	0	0	0	0	1	1	1	2	0	0	2	0	1	2	2	2	2	0	1	2	1	0	2	1	0	0	1	1	0	2	0	1	1	0	1	0
912	0	1	0	0	0	1	2	1	0	1	0	1	1	0	0	0	0	0	0	0	0	0	0	2	0	0	2	2	1	1	2	0	0	1	0	0	2	0	0	2	2	1	1	0	1	0	0	2	0
913	1	2	0	0	0	1	1	0	1	1	0	0	0	0	0	0	0	0	0	0	2	1	0	2	1	0	2	2	2	2	2	0	0	1	0	0	2	0	0	1	1	0	0	1	0	1	0	1	1
914	1	1	0	0	0	1	1	0	1	1	1	0	1	1	1	0	0	2	1	1	2	0	1	1	0	2	1	1	1	1	0	0	2	1	0	1	2	0	0	1	1	0	0	0	0	0	0	0	1
915	0	2	0	0	0	1	1	0	1	1	0	1	2	1	1	0	0	1	2	2	1	1	0	2	0	2	2	2	2	2	1	0	2	2	2	2	2	0	0	1	1	1	1	0	1	0	0	1	1
916	0	1	0	0	0	1	0	0	1	1	0	0	1	1	1	0	0	0	1	1	2	0	0	2	0	1	2	2	2	2	2	0	1	0	0	1	2	0	0	1	1	1	1	0	1	1	0	2	0
917	0	1	0	0	0	2	1	0	0	0	1	0	0	0	0	0	0	1	1	0	2	0	0	2	0	0	0	2	2	2	1	0	2	1	0	1	0	0	0	0	0	0	1	0	1	1	0	1	1
918	0	1	0	0	0	2	0	0	1	1	0	0	1	1	1	0	0	1	0	0	2	0	0	2	1	0	2	2	2	2	0	0	1	1	0	2	1	0	0	1	1	0	0	1	0	0	0	1	1
919	1	1	0	0	0	1	2	0	1	1	0	1	2	1	1	0	0	0	1	1	2	0	0	2	0	1	2	2	2	2	0	1	2	0	0	0	2	0	0	0	0	0	2	0	1	0	1	0	1
920	1	0	0	0	1	2	0	0	1	1	1	1	2	2	2	0	0	2	1	1	2	0	1	1	1	1	1	2	1	1	2	1	1	1	0	1	2	0	0	2	2	0	0	0	0	1	0	1	2
921	1	2	0	0	0	0	1	0	2	2	0	1	1	0	0	0	0	0	0	0	2	0	1	1	0	1	1	1	2	2	0	1	2	0	0	1	2	0	0	2	2	0	0	2	0	0	0	2	0
922	1	1	0	0	0	0	2	1	0	1	1	0	0	0	0	0	0	1	1	1	0	1	0	2	0	2	1	1	2	2	0	2	1	1	0	1	2	0	0	2	2	0	0	1	0	0	0	1	1
923	1	2	0	0	0	0	0	0	0	0	1	0	2	2	2	0	0	1	0	1	2	0	0	2	0	0	2	2	1	2	1	2	2	0	0	1	2	1	0	1	1	0	0	0	0	0	0	1	1
924	0	1	0	0	0	0	1	0	1	1	0	0	0	0	0	0	0	0	1	1	2	0	1	1	1	1	2	2	2	2	1	0	0	2	1	2	1	0	0	2	2	0	0	0	0	0	0	2	0
925	0	2	0	0	0	0	1	1	1	2	1	0	0	0	0	0	0	2	1	1	1	0	0	2	0	0	2	2	2	2	1	0	1	2	1	2	1	0	0	1	1	0	0	0	0	2	0	2	1
926	1	2	0	0	0	0	1	1	1	2	0	1	0	0	0	0	0	0	1	1	1	0	1	1	0	1	2	2	2	2	0	0	1	1	0	1	1	0	0	0	0	1	1	0	1	1	0	0	1
927	0	1	0	0	0	1	0	0	2	2	0	1	2	1	2	1	0	1	1	1	1	0	1	1	0	1	2	2	2	2	1	1	1	1	0	1	0	0	0	0	0	1	0	0	1	0	0	2	0
928	1	0	0	0	1	2	1	1	1	2	0	1	1	0	0	0	0	0	0	0	2	0	0	2	0	2	1	0	1	2	1	0	1	1	0	1	2	0	0	1	1	0	0	0	0	0	1	0	2
929	1	0	0	0	0	1	0	0	1	1	0	1	2	1	1	1	0	0	1	0	2	0	1	1	1	1	2	2	2	2	0	2	2	0	0	0	1	0	1	1	1	0	1	0	1	0	0	2	1
930	1	1	0	0	0	1	0	0	2	2	0	0	1	0	0	0	0	1	2	2	1	0	1	1	0	1	2	2	2	2	0	0	1	2	0	2	1	0	0	1	1	0	0	1	1	1	0	1	1
931	1	1	1	1	0	1	1	1	1	1	0	0	2	2	2	0	0	1	2	1	2	0	0	2	0	1	2	0	1	1	1	1	2	1	0	1	1	0	0	1	1	0	1	1	1	0	0	1	0
932	0	0	0	0	1	2	2	0	0	0	1	1	1	0	0	1	0	0	0	0	2	0	1	1	1	2	1	2	2	1	1	1	2	0	0	0	1	0	0	2	1	0	0	1	0	0	0	2	1
933	0	0	0	0	1	2	1	0	1	1	0	1	2	1	1	0	0	1	0	0	2	0	0	2	0	1	1	2	1	1	2	1	1	2	1	2	1	0	0	1	0	1	1	0	1	1	0	2	1
934	1	1	0	0	0	0	2	1	0	1	0	0	0	0	0	0	0	1	0	0	2	0	0	2	0	1	1	1	2	2	0	0	2	0	0	1	2	0	1	1	1	0	1	0	1	0	0	1	0
935	0	0	0	0	1	1	2	0	0	0	0	0	2	2	2	0	1	1	2	2	1	0	0	2	0	2	2	2	2	2	2	1	1	0	0	1	1	1	0	0	0	0	0	0	0	2	0	0	2
936	0	1	0	0	0	2	1	1	1	2	0	0	0	0	0	0	0	1	2	2	1	0	0	2	0	0	2	2	2	2	0	1	1	2	0	2	1	0	0	1	1	1	0	0	0	0	0	2	1
937	0	2	0	0	0	1	1	0	2	2	0	0	1	1	1	0	0	0	1	1	2	0	0	2	0	2	2	2	2	2	2	1	1	0	0	0	1	0	1	1	1	1	1	0	1	0	1	0	1
938	1	1	0	0	0	1	2	0	1	1	1	0	1	1	1	0	1	0	1	1	2	0	0	2	0	1	1	1	2	2	0	0	2	1	0	1	2	0	0	2	2	1	0	0	1	1	0	0	2
939	0	1	0	0	0	1	0	0	0	0	0	1	2	1	2	1	0	1	1	1	1	0	0	2	0	2	0	2	0	0	2	0	2	1	0	2	0	2	0	0	0	1	1	0	1	1	0	1	0
940	0	2	1	0	0	0	1	0	0	0	0	1	2	1	1	1	0	1	0	1	2	0	0	2	0	0	1	2	2	2	0	1	1	1	1	2	0	1	0	1	1	0	0	0	0	0	0	1	2
941	1	2	0	0	0	1	1	1	0	1	0	0	1	1	1	0	0	1	0	0	1	0	2	0	1	0	1	1	1	1	0	0	0	1	0	1	1	0	0	2	1	0	0	0	0	0	0	2	1
942	1	1	0	0	1	2	1	0	1	1	1	0	0	0	0	0	0	0	0	0	2	0	0	2	0	1	2	2	2	2	0	0	2	1	0	2	2	0	0	1	1	0	1	0	1	0	0	2	0
943	1	1	0	0	0	1	1	1	1	2	0	1	1	0	0	0	0	1	1	1	2	0	0	2	0	1	1	1	2	2	1	0	1	1	0	1	0	0	1	1	0	0	1	0	1	0	0	1	2
944	1	1	0	0	1	1	1	0	0	0	0	0	0	0	0	0	0	0	1	2	1	1	0	2	0	1	0	1	2	2	1	1	1	2	1	2	2	0	0	2	2	0	0	0	0	2	0	2	0
945	1	2	0	0	0	0	2	0	0	0	0	0	1	1	1	0	0	1	0	0	2	0	0	2	0	1	1	2	2	2	0	0	1	1	0	1	1	0	0	1	1	1	1	0	0	2	0	2	0
946	0	1	0	0	0	2	1	0	0	0	0	0	2	1	1	1	0	0	0	0	2	0	0	2	0	2	1	1	2	2	0	1	1	2	1	2	2	1	0	1	1	0	0	0	0	1	0	2	2
947	0	0	0	0	0	2	1	0	0	0	1	0	0	0	0	0	0	2	1	1	2	0	0	2	0	1	2	2	2	2	1	1	2	2	1	2	2	0	0	0	0	0	0	0	1	1	0	1	0
948	1	0	0	0	0	2	2	0	1	1	0	0	0	0	0	0	0	0	0	0	1	0	0	2	1	0	2	2	2	2	0	0	1	1	1	1	1	1	0	2	2	1	1	1	1	2	0	2	0
949	1	0	0	0	0	2	0	0	2	2	0	1	2	1	1	0	0	0	1	1	1	0	0	2	0	1	1	1	2	2	0	1	0	1	0	2	1	0	0	2	2	1	1	0	1	0	0	2	0
950	1	2	0	0	0	2	2	0	1	1	1	0	1	0	0	0	0	0	2	1	0	0	1	1	1	0	1	2	2	2	0	0	1	1	0	2	1	0	0	1	1	0	0	0	0	0	1	0	2
951	1	2	1	1	0	1	1	1	1	2	0	0	0	0	0	0	0	0	0	0	1	0	0	2	0	1	1	2	1	1	2	0	1	2	0	2	0	0	0	0	0	0	0	0	0	0	0	0	1
952	0	2	1	0	0	1	1	1	0	1	0	1	2	1	1	0	0	2	1	1	2	0	0	2	0	0	1	2	1	1	2	1	1	1	1	1	0	1	0	1	1	0	0	0	0	0	0	1	1
953	0	2	1	0	0	1	1	0	1	1	0	1	1	0	0	0	0	1	1	0	2	0	0	2	0	0	2	2	2	2	2	1	1	2	2	2	0	1	0	1	1	1	0	0	1	0	0	1	0
954	0	1	0	0	0	2	0	0	2	2	0	1	1	0	0	0	0	1	0	1	2	0	0	2	0	2	1	1	2	2	0	1	2	0	0	1	2	0	0	1	1	0	0	0	1	1	0	1	1
955	0	1	1	0	0	1	1	0	0	0	0	1	1	1	1	0	0	1	0	0	2	0	0	2	0	1	1	0	2	2	0	0	0	2	1	2	2	0	0	2	2	0	0	1	0	1	0	2	0
956	1	2	0	0	0	0	0	0	1	1	0	1	1	2	2	0	0	0	0	0	2	0	0	2	0	0	2	2	2	2	1	2	1	1	0	1	1	2	0	0	0	1	0	0	1	0	0	0	1
957	1	1	0	0	1	2	1	0	0	0	1	1	2	1	1	0	0	1	0	0	2	0	0	2	0	1	2	2	2	2	0	0	1	1	0	1	1	1	0	1	1	0	0	0	0	0	1	0	2
958	1	2	0	0	0	1	2	1	0	1	0	0	0	0	0	0	0	1	2	2	1	0	1	1	1	0	1	1	1	1	2	0	1	2	2	2	2	0	0	2	2	0	0	0	0	1	0	2	1
959	1	1	1	1	0	2	2	0	1	1	0	0	0	0	0	0	0	0	2	2	0	0	0	2	0	1	2	2	2	1	0	0	0	0	0	1	1	0	0	1	1	0	2	0	0	2	0	0	1
960	0	1	0	0	0	2	1	0	0	0	0	0	1	1	1	0	0	0	1	2	1	0	1	1	1	0	1	2	1	1	1	2	2	0	0	1	1	0	0	2	2	0	1	0	0	1	0	1	1
961	0	2	0	0	0	0	1	0	0	0	1	0	2	2	2	0	0	2	1	1	2	0	1	1	1	2	1	1	2	2	1	1	0	1	0	1	2	0	0	0	0	0	0	1	0	0	0	2	1
962	1	1	0	0	0	2	0	0	2	2	0	0	0	0	0	0	1	2	2	2	2	1	0	2	0	2	2	2	2	1	0	0	1	1	0	1	1	0	0	2	2	0	0	0	0	0	0	2	0
963	1	1	0	0	0	0	0	0	2	2	0	1	1	0	0	1	0	1	2	1	2	0	0	2	1	0	1	0	2	2	0	2	1	1	0	1	2	0	0	2	2	0	0	0	0	0	1	0	2
964	1	1	0	0	0	2	1	0	1	1	0	1	2	1	1	0	0	2	0	0	2	0	2	0	0	0	2	2	2	2	0	2	2	0	0	0	2	0	0	1	1	0	0	0	0	0	0	1	1
965	1	2	1	0	0	1	0	0	1	1	1	1	1	0	0	0	0	0	0	0	2	0	0	2	0	1	2	2	2	2	1	2	1	2	1	2	2	0	0	1	1	1	1	0	1	0	0	2	0
966	0	1	0	0	0	1	2	0	1	1	0	0	0	0	0	0	0	1	1	1	1	2	0	2	0	1	1	2	2	2	0	1	1	1	1	1	2	1	0	1	1	1	1	0	1	0	0	1	1
967	0	1	0	0	0	1	0	0	2	2	0	1	1	1	1	0	0	1	0	0	2	0	1	1	1	1	2	2	2	2	0	2	2	0	0	1	1	0	0	1	1	0	1	0	1	1	0	1	2
968	0	1	0	0	0	1	1	0	0	0	0	0	1	1	1	0	0	0	0	0	2	0	0	2	0	1	1	1	2	2	0	0	0	1	0	1	1	0	1	1	1	2	2	0	2	1	0	2	0
969	1	1	0	0	0	1	1	0	1	1	0	1	2	1	1	1	1	1	1	0	1	0	1	1	1	0	2	2	2	2	1	0	1	1	0	1	1	0	0	0	0	0	1	1	2	0	1	0	2
970	1	1	0	0	1	1	1	0	1	1	1	1	1	0	0	0	0	1	2	2	1	0	1	1	1	0	1	1	2	2	1	0	1	1	1	1	2	0	0	2	2	0	0	0	0	0	0	2	0
971	1	1	0	0	1	2	2	0	1	1	0	0	0	0	0	0	0	1	1	1	1	0	0	2	0	2	0	1	2	2	0	2	1	2	1	2	2	1	0	1	1	0	1	0	1	0	0	2	1
972	0	1	0	0	1	1	2	0	0	0	1	1	1	0	1	1	0	1	2	2	1	0	0	2	0	2	1	2	2	2	0	0	2	1	0	2	1	0	0	0	0	0	1	0	1	1	0	1	1
973	1	1	0	0	0	1	1	0	1	1	1	0	0	0	0	0	0	1	0	0	2	0	0	2	0	1	2	2	2	2	1	0	2	1	1	1	1	0	0	0	0	0	2	0	0	0	0	2	1
974	1	1	0	0	0	2	0	0	2	2	0	0	1	1	1	0	0	0	0	0	2	0	0	2	0	0	2	2	2	2	0	0	2	1	0	2	2	0	0	1	1	0	1	1	1	0	0	1	1
975	0	1	0	0	0	1	1	1	0	1	0	0	0	0	0	0	0	0	0	0	1	0	0	2	0	0	1	2	2	2	2	1	1	0	0	1	1	0	0	2	2	0	1	0	1	1	0	1	1
976	0	1	0	0	0	2	1	1	1	2	0	0	1	1	1	0	0	0	1	1	2	0	0	2	0	1	1	2	2	1	0	0	2	2	1	2	2	0	0	2	2	0	0	0	1	1	0	1	0
977	0	1	1	1	0	1	1	0	1	1	0	0	0	0	0	0	0	0	0	0	1	0	0	2	1	0	1	2	0	0	2	1	2	2	1	2	1	1	0	1	1	0	0	0	0	0	0	1	1
978	0	2	1	0	0	1	2	1	0	1	1	0	0	0	0	0	0	0	0	0	2	0	0	2	0	1	0	1	1	1	1	1	2	1	0	1	1	1	0	1	1	1	1	0	1	1	0	2	0
979	1	1	1	1	0	1	0	0	1	1	0	1	0	0	0	0	0	1	0	0	2	0	1	1	1	0	0	1	2	2	0	1	1	2	0	2	1	0	1	1	1	0	0	0	0	1	0	1	1
980	0	1	0	0	0	2	1	2	0	2	0	1	1	1	1	0	1	1	1	1	1	0	0	2	0	1	2	2	2	2	1	0	1	1	0	2	1	0	0	2	2	0	0	0	0	0	0	1	1
981	1	1	0	0	0	2	0	0	2	2	0	0	1	1	1	0	0	0	0	0	2	0	1	1	0	1	2	2	1	1	2	0	2	1	1	2	2	0	0	1	1	0	0	0	0	0	0	1	1
982	0	0	0	0	0	1	1	1	0	1	0	1	2	1	1	0	0	1	1	0	2	0	0	2	0	2	2	2	2	2	2	0	1	0	0	1	2	0	0	0	0	0	0	0	0	0	0	1	1
983	0	0	0	0	0	1	2	0	0	0	1	0	1	1	1	0	0	1	0	0	2	0	1	1	1	1	1	2	2	2	1	0	1	1	0	1	0	0	0	1	0	0	0	1	0	0	0	2	0
984	1	1	0	0	0	2	2	0	0	0	2	0	1	1	1	0	0	1	0	0	2	0	0	2	0	1	1	1	2	2	0	0	1	1	1	1	1	0	0	1	1	0	0	0	0	0	0	1	0
985	0	2	0	0	0	1	1	0	1	1	0	0	1	0	0	1	0	0	1	1	1	0	0	2	0	0	1	2	1	1	2	1	1	2	2	2	1	1	0	2	2	1	1	0	1	0	1	1	1
986	0	0	0	0	1	1	1	0	2	2	0	1	1	0	0	0	0	0	0	0	1	0	0	2	0	1	2	2	2	2	2	0	1	2	1	2	2	0	0	0	0	1	1	0	1	1	0	1	1
987	0	1	0	0	0	1	2	0	0	0	0	1	1	0	0	0	0	0	0	0	2	0	0	2	1	1	1	2	1	1	1	1	1	1	0	2	1	0	0	0	0	0	0	0	0	0	0	2	1
988	1	1	0	0	0	1	2	0	1	1	0	0	0	0	0	0	0	0	0	0	1	0	0	2	0	1	1	2	1	1	2	0	2	1	0	2	1	1	0	1	1	0	1	0	1	0	0	1	1
989	1	2	1	0	0	1	2	0	1	1	1	0	0	0	0	0	0	0	0	0	2	0	2	0	1	0	1	0	2	2	0	1	1	1	0	1	1	0	0	2	1	0	1	0	0	0	0	1	1
990	0	0	0	0	1	1	1	1	1	2	0	0	0	0	0	0	0	0	0	0	2	0	1	1	0	0	2	2	2	2	1	1	2	1	1	1	1	0	0	1	1	0	0	0	0	0	0	1	0
991	0	1	1	1	0	1	1	0	1	1	0	0	1	0	0	0	0	1	0	1	1	0	2	0	0	1	0	1	1	1	1	1	0	1	0	2	1	1	0	1	1	0	0	0	1	0	0	1	1
992	0	0	1	0	0	1	2	1	0	1	1	1	2	1	1	1	0	0	0	1	2	1	0	2	0	1	2	2	2	2	0	0	0	2	1	2	2	0	0	1	1	0	0	0	0	0	0	1	0
993	1	2	1	0	0	0	1	0	0	0	0	2	2	1	2	1	0	0	1	1	2	0	0	2	0	1	1	1	2	2	1	1	1	0	0	1	1	1	0	1	1	1	1	0	1	0	0	2	0
994	0	1	0	0	0	1	1	0	1	1	1	2	2	1	2	1	0	2	1	1	1	0	1	1	1	1	1	2	2	2	0	0	2	2	2	2	1	1	0	1	1	1	1	0	1	1	1	0	1
995	0	1	0	0	0	2	1	0	0	0	0	1	2	1	1	0	1	1	0	0	2	0	0	2	0	1	2	2	2	2	1	0	1	1	1	1	1	1	1	0	0	0	0	0	0	1	0	1	1
996	0	1	0	0	0	1	1	0	1	1	1	0	1	1	1	0	0	1	0	0	1	0	0	2	0	1	2	2	2	2	0	0	1	2	1	2	1	1	0	1	1	0	1	0	0	0	0	2	0
997	1	1	1	0	0	2	2	1	0	1	1	0	1	0	0	0	0	1	0	0	2	0	0	2	0	1	1	1	2	2	0	2	2	0	0	0	1	0	1	1	1	1	1	0	0	1	1	0	2
998	0	1	0	0	0	2	1	0	1	1	0	1	1	0	0	0	0	0	0	0	0	0	0	2	0	0	1	2	2	1	1	0	0	1	0	1	1	0	0	1	1	1	1	0	1	1	0	1	1
999	1	1	0	0	0	1	1	0	0	0	1	0	1	1	1	0	0	0	1	1	2	0	1	1	1	0	1	1	2	2	1	0	1	1	1	1	1	0	1	0	0	0	0	0	0	0	0	1	2
1000	0	2	0	0	0	1	2	0	0	0	0	0	1	1	1	0	0	1	0	0	2	0	0	2	0	1	2	2	2	1	0	0	2	1	1	2	2	0	0	1	1	0	1	0	1	1	1	1	1
[truncated: 252 more columns]
