# Supplementary material for: KNN-MDR: a learning approach for improving interactions mapping performances in genome wide association studies
Source: BMC Bioinformatics. 2017 Mar 21;18:184. doi: 10.1186/s12859-017-1599-7 (PMC5361736; doi:10.1186/s12859-017-1599-7)
Supplement: Supplementary file 5 — The data set(s) supporting the results of Table 3. (ZIP 7092 kb) [file 12859_2017_1599_MOESM5_ESM.zip › 000/S82/mkallsimul.dat]

1	1	0	0	0	0	0	1	0	0	0	0	0	1	0	0	0	0	0	2	1	0	0	0	2	0	1	0	2	0	2	0	0	2	0	0	2	2	1	1	1	0	1	1	0	1	1	0	1	2
2	1	0	0	0	0	0	1	0	1	1	0	0	1	0	0	0	0	0	1	1	1	0	0	2	0	0	0	2	1	1	2	0	1	0	1	1	1	0	1	1	0	1	0	0	1	0	0	0	1
3	0	0	0	0	0	0	2	0	1	1	1	1	2	0	0	0	0	2	1	1	1	0	1	1	1	2	0	2	1	1	1	1	2	2	1	2	2	0	2	2	0	0	0	0	0	1	0	0	1
4	1	0	0	0	0	0	1	0	1	1	1	1	1	0	0	0	0	1	1	1	0	0	1	1	0	0	0	2	1	1	1	1	2	1	0	2	0	0	1	1	0	1	1	0	1	1	0	0	0
5	0	0	0	0	0	0	2	1	0	1	0	0	1	1	0	0	0	1	1	1	0	0	0	2	0	0	1	1	0	0	1	1	2	0	1	1	1	1	0	0	0	1	1	0	0	1	0	0	0
6	0	0	0	0	0	0	2	0	0	0	1	0	0	0	0	0	1	1	1	0	0	0	1	1	1	1	0	2	0	1	1	1	2	0	1	1	2	0	1	1	0	0	2	0	1	1	0	0	1
7	0	0	0	0	0	0	1	0	1	1	0	0	0	0	0	0	0	1	1	1	1	0	0	2	0	0	0	2	0	1	1	0	0	0	0	2	1	0	0	0	0	1	1	0	1	0	0	0	1
8	0	0	0	0	0	0	1	1	1	2	0	0	0	0	0	0	0	0	1	1	1	0	0	2	0	0	0	1	2	1	0	0	0	0	0	2	2	0	1	0	1	0	0	0	0	0	0	0	0
9	0	1	0	0	0	0	0	0	2	2	0	1	2	0	0	0	0	1	0	0	0	0	0	2	0	0	0	2	1	0	1	0	1	0	1	1	2	0	1	1	0	2	2	0	1	1	0	0	1
10	0	0	0	0	1	1	2	0	0	0	1	0	1	0	0	0	0	0	0	0	0	0	0	2	0	0	0	2	0	2	0	0	0	0	0	2	2	0	1	1	0	2	2	0	2	1	0	0	0
11	1	0	0	0	0	0	1	0	1	1	0	1	1	0	0	0	0	1	1	1	1	0	0	2	0	0	0	1	0	1	2	0	0	1	2	1	2	0	2	2	0	0	0	0	0	0	0	1	2
12	0	0	0	0	0	0	0	0	0	0	1	1	1	0	0	0	0	0	0	0	0	0	0	2	0	0	0	2	0	2	1	1	2	1	0	2	1	0	0	0	0	0	0	0	0	0	0	0	0
13	0	0	0	0	0	0	1	0	0	0	1	0	0	0	0	0	0	2	1	1	1	0	0	2	0	0	0	2	0	1	2	1	2	0	0	2	2	0	1	1	0	1	0	0	1	0	0	0	0
14	0	0	0	0	0	0	2	0	0	0	1	1	1	0	0	0	0	1	1	0	0	0	0	2	0	1	0	1	1	0	1	1	0	0	0	2	1	0	1	1	0	1	1	0	1	1	0	1	2
15	0	0	0	0	0	0	1	1	0	1	0	0	0	0	0	0	0	0	0	0	0	0	1	1	0	0	0	2	0	2	1	1	2	0	2	2	1	0	2	2	0	1	1	1	1	2	0	0	2
16	1	0	1	0	0	0	1	0	1	1	2	0	0	0	0	0	0	0	0	0	0	0	0	2	0	0	0	1	1	0	1	0	0	0	0	2	1	0	1	0	1	1	1	1	1	2	0	1	1
17	0	0	0	0	0	0	1	0	0	0	0	0	1	0	0	0	0	0	1	0	0	0	0	2	0	0	0	2	0	2	0	1	1	0	0	2	1	0	0	0	0	0	0	0	0	0	0	0	1
18	0	0	0	0	0	0	2	0	1	1	1	0	1	0	0	1	0	1	0	0	0	0	0	2	0	1	0	1	1	1	0	0	0	0	0	2	1	0	1	1	0	0	1	0	1	0	0	0	2
19	0	0	0	0	1	1	2	0	1	1	1	0	0	0	0	0	1	1	1	1	1	0	0	2	0	0	0	2	1	2	0	1	2	0	0	2	2	0	2	2	1	0	0	1	0	0	0	0	0
20	0	0	0	0	0	0	0	0	1	1	1	1	1	0	0	0	0	0	0	0	0	0	1	1	1	1	0	2	0	2	0	0	1	1	0	2	0	0	0	0	0	2	2	0	1	1	0	0	1
21	0	0	0	0	0	0	1	0	2	2	0	1	2	0	0	1	0	0	0	0	0	0	0	2	0	1	0	2	2	2	0	0	2	2	1	2	1	0	0	0	0	0	0	0	0	0	0	0	1
22	0	0	0	0	1	1	0	0	2	2	0	2	2	1	1	0	0	0	0	0	0	0	0	2	0	0	0	2	1	2	0	0	1	1	0	2	1	0	1	0	1	0	0	1	0	0	0	1	0
23	0	0	0	0	0	0	2	1	0	1	0	1	1	0	0	0	0	0	0	0	0	0	0	2	0	0	0	2	0	2	0	0	1	1	1	1	1	0	0	0	0	1	0	0	2	0	0	0	0
24	0	0	0	0	0	0	0	0	1	1	1	0	2	1	1	1	0	0	0	0	0	0	0	2	0	0	0	2	1	1	1	0	2	0	0	2	1	1	0	0	1	0	0	0	0	0	0	0	1
25	0	0	0	0	0	0	1	0	1	1	0	2	2	0	0	0	0	0	2	1	0	0	0	2	0	0	0	2	2	2	0	1	2	0	1	1	1	0	2	2	0	0	0	1	0	0	0	1	2
26	1	0	2	0	0	0	2	0	0	0	0	0	0	0	0	0	0	1	0	0	0	0	1	1	0	0	1	2	1	1	0	0	1	1	0	2	2	0	0	0	0	0	0	0	0	0	0	0	0
27	1	0	0	0	0	0	0	0	2	2	0	1	1	0	0	0	0	0	1	1	1	0	1	1	1	1	0	2	2	1	1	1	2	0	1	1	1	0	0	0	0	0	0	0	0	2	0	0	2
28	0	0	0	0	0	0	2	0	1	1	1	1	0	0	0	0	0	0	0	0	0	0	0	2	0	1	0	2	2	0	2	0	0	0	0	2	0	0	0	0	0	1	0	0	0	0	0	1	2
29	0	0	0	0	0	0	1	0	1	1	1	0	0	0	0	0	0	1	2	2	1	0	0	2	0	0	0	2	0	1	2	0	2	0	0	2	1	0	1	1	0	0	0	0	0	0	0	0	0
30	1	0	0	0	0	0	1	0	0	0	1	0	1	0	0	0	0	0	2	1	1	0	2	0	0	0	0	2	0	2	0	2	2	0	2	0	1	0	0	0	1	2	1	0	1	0	0	0	0
31	0	0	0	0	0	0	1	0	1	1	1	1	1	0	0	0	0	0	2	1	0	0	2	0	1	1	0	2	1	1	2	2	1	0	0	2	0	0	1	1	0	1	1	0	1	1	0	0	0
32	1	0	0	0	0	0	1	0	1	1	1	0	0	0	0	0	0	0	0	0	0	1	0	2	0	0	0	1	2	0	1	1	1	0	2	1	2	2	0	0	0	0	1	0	0	1	0	0	0
33	0	0	0	0	0	0	1	1	1	1	0	0	1	0	0	0	0	0	0	0	0	0	0	2	0	0	0	2	0	2	0	1	2	0	0	2	1	0	0	0	1	0	1	0	1	0	0	0	2
34	0	0	0	0	0	0	2	0	0	0	1	0	0	0	0	0	0	1	1	0	0	0	1	1	1	1	0	2	0	2	0	1	1	0	1	1	1	0	2	2	0	0	2	0	1	1	0	0	2
35	1	0	0	0	1	1	1	0	1	1	1	0	0	0	0	0	0	0	1	1	0	0	0	2	0	0	0	2	2	1	1	0	0	0	1	1	2	1	0	0	0	0	1	0	2	1	0	1	1
36	0	0	1	0	1	1	1	1	1	2	1	0	0	0	0	0	0	1	0	0	0	0	0	2	0	0	0	1	1	1	1	1	2	0	1	1	0	0	1	1	0	0	0	1	0	0	0	1	1
37	0	0	0	0	0	0	1	0	0	0	1	0	1	0	0	0	0	1	0	0	0	0	0	2	0	0	0	2	1	1	1	0	0	1	0	2	1	1	0	0	0	0	0	1	0	0	0	0	0
38	0	0	0	0	0	0	0	0	2	2	0	1	1	0	0	0	0	1	0	0	0	0	0	2	0	0	0	2	0	2	1	0	2	1	1	1	2	0	1	0	1	0	0	0	1	0	0	0	0
39	0	0	0	0	0	0	1	1	0	1	0	1	2	0	0	0	0	0	0	0	0	2	0	2	0	0	0	2	1	1	2	0	1	0	1	1	0	0	1	0	1	0	0	1	1	1	0	0	1
40	0	0	0	0	0	0	0	0	1	1	0	0	0	0	0	0	0	1	1	1	1	0	0	2	0	0	0	2	0	2	0	0	1	0	1	1	2	0	1	1	0	0	0	1	0	0	0	0	2
41	0	0	0	0	0	0	2	1	0	1	0	0	1	0	0	0	0	1	1	1	1	1	0	2	0	0	0	1	1	1	1	0	2	0	2	0	2	0	2	2	0	0	0	0	0	0	0	0	1
42	1	0	0	0	1	1	1	1	1	2	0	0	1	0	0	0	0	0	0	0	0	0	0	2	0	0	0	1	0	1	1	0	1	0	1	1	2	1	1	1	0	0	0	0	1	1	0	0	1
43	1	0	0	0	0	0	2	0	0	0	1	1	2	0	0	0	0	1	1	1	1	1	0	2	0	0	0	2	0	1	2	0	1	0	1	2	1	1	0	0	0	1	1	0	1	0	0	0	1
44	0	0	0	0	0	0	2	0	1	1	0	1	0	0	0	0	0	0	0	0	0	0	0	2	0	1	0	2	1	1	0	0	1	0	0	2	1	0	0	0	0	0	0	0	0	1	0	0	1
45	0	0	1	0	1	1	0	0	1	1	0	1	1	0	0	0	0	0	2	1	1	0	0	2	0	0	0	2	0	2	0	0	1	0	1	1	2	1	1	1	1	0	0	0	0	0	0	0	1
46	1	0	0	0	0	0	0	0	1	1	0	0	0	0	0	0	0	2	2	2	0	0	0	2	0	0	0	2	0	1	1	0	2	0	0	2	1	0	0	0	0	0	0	0	0	1	0	0	1
47	1	0	1	0	0	0	2	0	1	1	1	0	0	0	0	0	0	1	0	0	0	0	0	2	0	1	0	2	1	1	1	2	2	1	0	2	2	0	2	2	0	1	1	0	1	1	0	0	1
48	1	0	0	0	0	0	2	0	0	0	0	0	0	0	0	0	0	0	0	0	0	0	0	2	0	1	0	1	1	0	1	0	2	1	1	1	2	0	1	1	0	0	2	0	0	0	0	0	2
49	0	0	0	0	0	0	0	0	0	0	1	0	1	1	0	0	0	1	0	1	0	0	1	1	0	0	0	2	0	1	2	2	1	0	1	1	2	1	1	1	0	0	0	0	0	0	0	0	1
50	0	0	0	0	0	0	2	0	0	0	1	0	0	0	0	0	0	1	0	0	0	0	0	2	0	0	0	2	0	2	1	1	1	0	2	1	0	0	0	0	0	0	0	0	0	0	0	0	2
51	0	0	0	0	0	0	0	0	0	0	1	0	0	0	0	0	0	1	0	0	0	0	0	2	0	0	0	2	1	1	2	0	1	0	1	1	1	0	1	1	0	0	0	0	0	1	0	0	1
52	1	1	0	0	1	1	1	0	0	0	0	0	0	0	0	0	0	1	0	0	0	0	0	2	0	0	0	2	0	2	1	0	2	0	0	2	2	0	1	1	0	0	0	0	0	0	0	0	1
53	0	0	0	0	0	0	1	1	0	1	0	1	2	0	0	0	0	0	0	0	0	0	0	2	0	0	1	1	0	0	1	0	1	0	1	1	0	0	0	0	0	2	1	0	1	0	0	0	0
54	1	0	0	0	0	0	1	0	0	0	2	0	1	0	0	0	0	2	0	0	0	0	0	2	0	1	0	2	0	1	2	0	2	0	0	2	2	0	2	2	1	0	0	0	0	0	0	0	1
55	0	0	0	0	0	0	1	0	1	1	1	1	1	0	0	0	0	0	1	1	1	0	1	1	0	0	1	2	0	1	0	0	2	1	2	1	2	0	0	0	0	0	0	1	0	1	0	0	0
56	0	0	0	0	1	1	2	1	0	1	1	0	0	0	0	0	0	1	1	0	0	0	0	2	0	0	0	2	2	0	2	0	2	0	0	2	1	0	0	0	0	0	1	0	0	2	0	0	0
57	1	0	0	0	0	0	1	0	1	1	0	0	1	0	0	0	0	0	1	1	1	0	1	1	1	1	0	2	1	2	0	2	2	0	2	0	1	1	0	0	0	0	0	0	1	1	0	0	1
58	0	0	0	0	1	1	1	0	1	1	1	1	2	1	1	0	0	0	0	0	0	0	1	1	0	0	0	1	0	1	2	1	1	1	1	2	1	0	1	1	0	0	0	0	1	0	0	1	2
59	1	0	0	0	0	0	0	0	1	1	0	0	1	0	0	0	0	1	2	1	1	0	0	2	0	0	0	2	0	1	1	0	1	0	0	2	1	1	0	0	0	0	1	0	0	0	0	0	1
60	1	0	2	0	0	0	1	0	1	1	1	0	0	0	0	0	0	0	0	0	0	0	0	2	0	0	0	0	1	0	1	2	2	0	1	1	1	0	0	0	0	0	1	0	1	0	0	0	1
61	1	0	0	0	0	0	1	0	1	1	1	1	1	0	0	0	0	0	1	1	1	0	1	1	0	0	0	2	1	2	0	0	2	0	0	2	2	0	0	0	0	0	1	0	1	0	0	0	1
62	1	1	1	0	0	0	2	0	0	0	2	0	1	0	0	0	0	1	1	1	1	0	0	2	0	1	0	1	1	1	0	0	0	0	0	2	2	0	1	1	0	0	1	1	2	0	1	0	1
63	0	0	0	0	0	0	2	0	0	0	2	1	1	0	0	0	0	2	1	1	1	0	0	2	0	0	0	1	1	1	0	0	1	1	0	2	2	0	0	0	0	0	1	0	0	0	0	0	1
64	0	0	1	1	0	1	1	0	0	0	1	0	0	0	0	0	1	2	0	0	0	0	0	2	0	1	0	2	2	1	1	1	2	0	0	2	1	0	1	1	0	0	0	0	1	1	0	0	1
65	1	0	0	0	0	0	1	1	1	2	0	1	1	0	0	0	0	1	1	0	0	0	0	2	0	1	1	2	0	1	0	0	2	1	1	1	1	1	0	0	0	0	1	0	1	0	0	0	2
66	1	0	0	0	0	0	2	0	0	0	1	1	1	0	0	0	0	0	1	1	1	0	1	1	0	1	0	2	0	2	0	0	0	0	0	2	1	0	0	0	0	0	1	1	2	0	0	0	1
67	0	0	0	0	1	1	1	0	0	0	0	0	0	0	0	0	0	0	0	0	0	1	0	2	0	1	0	2	1	1	2	0	2	1	1	2	0	0	1	1	0	0	0	0	0	1	0	0	0
68	0	0	0	0	0	0	1	0	1	1	0	0	1	0	0	0	0	2	2	2	0	0	0	2	0	0	1	2	0	1	0	1	0	0	0	2	2	2	0	0	0	0	0	1	0	1	0	0	2
69	0	0	0	0	1	1	2	1	0	1	0	0	2	0	0	0	0	1	1	0	0	1	0	2	0	1	0	2	0	2	0	0	0	0	0	2	1	0	0	0	0	0	0	0	0	0	0	1	1
70	1	1	0	0	0	0	1	0	1	1	2	0	1	0	0	1	0	0	1	1	1	1	0	2	0	1	0	2	1	1	1	1	2	1	0	2	2	1	0	0	0	1	1	1	0	0	0	0	0
71	0	0	0	0	0	0	1	0	1	1	0	0	2	0	0	0	0	1	0	1	1	0	0	2	0	0	0	1	1	1	1	2	2	0	0	2	2	0	1	1	0	0	1	0	1	0	0	0	0
72	1	0	0	0	0	0	2	0	1	1	1	1	2	0	0	0	0	1	0	0	0	1	0	2	0	0	0	2	0	1	2	0	2	0	1	1	0	0	1	0	1	0	2	0	1	1	0	0	1
73	1	0	0	0	0	0	2	0	0	0	1	0	1	0	0	0	0	1	1	1	1	0	0	2	0	0	0	2	0	1	1	0	2	1	1	1	1	1	0	0	0	1	1	0	1	0	0	0	0
74	1	0	0	0	0	0	0	0	2	2	0	0	0	0	0	0	0	1	0	1	0	0	0	2	0	0	0	2	2	2	0	0	0	0	1	1	1	0	0	0	0	0	1	1	1	0	0	0	1
75	1	0	0	0	0	0	0	0	2	2	0	0	0	0	0	0	0	0	0	1	0	0	1	1	0	0	0	2	1	1	1	1	2	0	1	1	2	1	1	1	0	0	0	0	0	0	0	0	0
76	0	0	0	0	1	1	2	0	0	0	2	0	0	0	0	0	0	1	2	1	1	0	0	2	0	0	0	2	0	0	1	0	2	2	1	1	0	0	0	0	0	1	1	0	1	0	0	0	1
77	1	0	0	0	0	0	1	2	0	2	0	0	1	0	0	0	0	0	0	0	0	0	2	0	0	0	0	2	2	0	2	1	1	0	2	1	2	0	2	2	1	1	1	0	1	2	1	0	1
78	1	0	0	0	0	0	1	0	1	1	1	0	1	0	0	0	0	1	0	0	0	0	0	2	0	0	0	2	1	1	2	2	2	0	1	1	1	0	0	0	0	1	0	0	0	1	0	1	1
79	1	0	0	0	1	1	1	0	2	2	0	0	0	0	0	0	0	0	1	1	1	0	0	2	0	0	1	2	0	1	1	0	1	2	1	1	0	0	0	0	0	1	2	0	1	1	0	0	1
80	0	0	0	0	0	0	2	1	0	1	1	0	1	0	0	1	0	1	0	0	0	0	1	1	0	0	0	1	1	0	1	0	1	1	1	1	2	0	1	1	0	0	1	0	1	1	0	1	1
81	1	0	0	0	0	0	1	0	0	0	1	1	1	0	0	0	1	0	1	1	1	0	1	1	0	0	0	1	1	1	0	1	2	0	0	2	0	0	0	0	0	0	0	2	0	2	0	0	0
82	0	0	0	0	0	0	0	0	2	2	0	1	1	0	0	0	0	1	2	1	0	0	0	2	0	0	0	1	1	1	0	1	2	1	0	2	0	0	0	0	0	1	1	0	2	0	0	0	1
83	0	0	0	0	1	1	1	0	0	0	1	0	1	0	0	1	0	1	0	1	0	0	0	2	0	0	0	1	2	0	1	1	2	1	1	1	2	0	1	1	0	0	1	0	1	1	0	0	1
84	0	0	0	0	0	0	1	0	0	0	1	0	1	0	0	1	0	0	1	1	1	0	0	2	0	0	1	1	0	0	1	0	2	0	0	2	1	0	1	1	0	0	0	0	2	1	0	0	1
85	0	0	0	0	0	0	2	1	0	1	0	0	0	0	0	0	0	1	0	1	0	0	1	1	0	0	0	1	0	1	0	0	2	1	1	1	2	0	2	2	0	0	0	0	0	0	0	1	0
86	0	0	0	0	0	0	2	0	0	0	0	0	1	1	0	0	0	1	0	0	0	0	0	2	0	1	0	1	0	2	1	1	2	0	1	1	1	0	1	1	1	0	0	0	0	0	0	0	0
87	0	0	0	0	0	0	0	0	1	1	1	1	1	0	0	0	0	0	1	0	0	0	1	1	1	2	0	1	1	1	1	0	1	1	0	2	1	0	1	1	0	1	1	0	1	1	0	1	2
88	1	0	1	0	1	1	2	0	0	0	0	0	1	0	0	0	0	2	0	0	0	0	0	2	0	0	0	1	2	1	0	0	1	0	0	2	0	0	0	0	0	0	0	0	0	0	0	2	2
89	0	0	0	0	1	1	0	0	1	1	1	0	0	0	0	0	1	1	1	0	0	0	0	2	0	1	0	2	0	2	1	0	0	0	2	0	2	0	2	2	1	0	0	0	0	0	0	0	0
90	1	0	0	0	0	0	1	1	1	2	0	0	0	0	0	0	0	0	1	1	1	0	0	2	0	0	1	1	0	0	1	0	1	0	0	2	1	0	0	0	1	0	0	0	0	0	0	1	2
91	0	0	0	0	0	0	1	0	1	1	0	0	0	0	0	0	1	1	0	0	0	0	0	2	0	1	0	1	1	1	0	1	1	0	0	2	1	0	0	0	0	1	0	0	2	1	0	0	0
92	0	0	0	0	0	0	0	0	1	1	0	1	1	0	0	0	0	0	1	1	1	0	0	2	0	0	0	0	2	0	0	0	2	0	1	1	1	1	0	0	0	0	1	0	1	0	0	1	0
93	1	0	0	0	0	0	2	1	0	1	0	0	0	0	0	0	0	0	1	1	1	0	0	2	0	0	0	1	1	1	0	0	0	1	1	1	2	1	0	1	0	0	0	0	1	1	0	0	1
94	1	0	0	0	0	0	2	1	0	1	0	0	0	0	0	0	0	0	0	0	0	0	0	2	0	0	0	2	0	1	0	0	2	1	1	1	1	0	1	1	0	1	1	0	2	2	0	0	1
95	0	0	0	0	1	1	0	0	2	2	0	1	2	0	0	0	0	0	1	1	1	1	0	2	0	0	0	2	0	2	1	0	0	0	0	2	0	0	0	0	0	0	1	0	1	0	0	0	0
96	1	0	1	0	0	0	2	0	0	0	0	0	0	0	0	0	0	1	0	0	0	0	1	1	0	1	0	2	1	1	1	1	2	0	0	2	0	0	0	0	0	2	1	0	1	0	0	1	1
97	0	0	0	0	0	0	1	0	1	1	1	0	0	0	0	0	0	0	1	1	1	0	0	2	0	0	0	2	1	0	1	1	1	1	1	2	0	0	1	1	0	1	1	0	1	0	0	0	1
98	0	0	0	0	0	0	1	0	1	1	1	2	2	0	0	0	0	0	1	1	1	0	0	2	0	0	0	2	0	1	2	0	1	0	1	1	2	0	0	0	0	1	1	0	1	0	0	0	1
99	1	0	0	0	1	1	2	0	1	1	0	2	2	1	1	0	1	1	0	0	0	0	1	1	1	2	0	1	0	1	1	0	2	1	1	1	1	0	0	0	0	0	0	0	0	0	0	0	1
100	0	0	0	0	0	0	1	1	1	2	0	1	2	0	0	1	1	1	2	2	1	0	0	2	0	0	1	2	0	1	1	1	1	1	1	1	0	0	0	0	0	0	1	0	1	0	0	0	0
101	0	1	0	0	0	0	1	0	1	1	1	0	0	0	0	0	0	1	2	2	2	0	0	2	0	1	0	1	1	1	0	1	0	0	1	1	1	1	0	0	0	1	1	0	1	1	0	0	1
102	0	0	0	0	0	0	0	0	1	1	0	0	1	0	0	0	0	1	1	1	1	0	0	2	0	0	1	2	1	1	0	2	2	0	1	1	0	0	0	0	0	1	0	0	1	0	0	0	0
103	0	0	0	0	1	1	1	0	0	0	1	0	0	0	0	0	0	0	1	1	1	0	1	1	0	1	0	2	1	2	1	1	1	0	0	2	1	0	1	1	0	0	0	0	0	0	0	0	1
104	0	0	0	0	0	0	2	1	0	1	0	0	0	0	0	0	0	1	2	1	1	0	0	2	0	0	0	2	1	0	2	0	0	0	0	1	1	0	1	1	0	0	0	0	0	0	0	0	0
105	0	0	0	0	0	0	0	0	2	2	0	0	1	0	0	1	0	0	1	1	1	1	1	1	1	1	0	1	2	0	1	2	1	1	0	2	1	0	0	0	0	0	0	0	0	0	0	0	1
106	1	0	0	0	1	1	0	0	1	1	1	0	0	0	0	0	1	1	1	1	1	0	0	2	0	0	0	2	0	1	2	0	1	0	1	1	0	0	1	1	0	1	1	0	1	1	0	0	1
107	1	0	0	0	0	0	1	0	2	2	0	0	0	0	0	0	0	1	0	0	0	0	0	2	0	0	0	2	0	2	0	1	1	0	1	1	2	1	1	0	2	1	1	0	1	0	0	0	1
108	1	0	0	0	0	0	2	0	0	0	0	0	0	0	0	0	0	0	1	0	0	0	0	2	0	0	0	2	1	1	2	0	1	0	1	1	0	0	0	0	0	0	1	0	1	2	0	0	2
109	0	0	0	0	0	0	2	0	0	0	1	0	1	0	0	0	0	1	1	1	0	0	0	2	0	0	0	1	2	1	0	1	2	1	0	2	1	0	0	0	0	0	0	0	0	0	0	0	2
110	1	1	0	0	1	1	2	0	1	1	1	0	0	0	0	0	0	0	1	1	1	1	0	2	0	0	0	2	1	1	2	1	2	1	1	1	0	0	0	0	0	0	0	0	0	0	0	0	1
111	1	0	0	0	0	0	2	0	0	0	1	1	2	1	1	0	0	1	0	0	0	0	0	2	0	0	0	1	0	1	0	0	2	1	0	2	2	0	2	1	1	0	1	0	2	1	0	0	0
112	1	0	0	0	0	0	1	0	1	1	1	1	2	0	0	0	0	1	1	0	0	0	1	1	1	1	0	1	0	1	1	1	1	0	0	2	1	0	0	0	0	0	1	0	1	1	0	0	1
113	0	0	1	0	0	0	2	0	0	0	2	0	1	0	0	0	0	1	2	2	1	0	1	1	0	1	0	2	0	2	0	0	0	0	0	2	0	0	0	0	0	1	0	0	1	0	0	0	1
114	1	0	0	0	0	0	1	0	1	1	0	1	1	0	0	0	0	1	0	0	0	2	0	2	0	0	1	2	1	1	0	1	1	0	0	2	1	0	1	1	0	1	1	0	1	1	0	0	1
115	1	0	0	0	0	0	2	0	0	0	1	0	1	0	0	1	0	1	1	1	1	0	1	2	0	0	0	2	0	1	1	1	0	0	0	2	0	0	0	0	0	1	1	0	1	2	0	0	0
116	0	0	0	0	1	1	2	0	0	0	2	0	0	0	0	0	0	0	0	0	0	0	1	1	0	1	0	1	1	1	1	1	2	0	1	1	1	0	1	1	1	0	0	0	0	1	0	0	1
117	0	0	0	0	0	0	0	0	2	2	0	0	1	0	0	0	0	0	0	0	0	0	1	1	1	1	0	1	1	1	1	0	1	2	1	1	2	0	1	1	0	0	1	0	1	0	0	0	1
118	0	0	1	0	0	0	0	0	1	1	0	0	0	0	0	0	0	0	1	1	1	0	1	1	1	1	0	2	1	1	2	1	2	2	2	1	1	1	0	0	0	0	1	0	1	0	0	0	0
119	1	1	0	0	0	0	2	0	0	0	1	0	1	0	0	0	0	1	0	1	0	0	1	1	1	1	0	2	0	2	1	0	2	0	1	1	1	0	0	0	0	0	1	0	1	0	0	0	0
120	1	0	0	0	0	0	1	0	1	1	1	1	2	0	0	0	0	1	0	0	0	0	1	1	1	2	0	0	2	0	0	1	2	2	2	1	0	0	1	1	0	0	0	0	0	0	0	1	2
121	0	0	0	0	0	0	0	0	1	1	0	0	0	0	0	1	0	0	1	1	1	0	0	2	0	0	0	2	0	2	0	0	1	1	0	2	1	0	1	1	0	1	1	0	1	1	0	0	1
122	0	0	0	0	0	0	0	0	1	1	0	2	2	1	1	0	0	1	0	1	1	1	1	1	0	0	0	1	0	2	1	0	2	0	1	1	2	1	1	1	0	1	1	0	1	0	0	0	2
123	0	0	0	0	1	1	2	0	1	1	0	0	0	0	0	0	0	0	2	1	1	0	0	2	0	0	0	2	1	1	2	0	0	0	0	2	1	0	1	0	1	0	2	0	1	1	0	0	1
124	0	0	2	0	0	0	1	0	0	0	1	0	0	0	0	0	0	1	1	1	1	1	1	1	1	1	0	2	1	1	0	0	1	1	1	1	1	0	0	0	0	1	1	1	1	2	0	0	2
125	1	0	0	0	1	1	1	0	1	1	1	1	1	0	0	0	0	0	1	1	0	0	1	1	1	2	0	2	1	1	1	0	1	0	1	1	0	0	0	0	0	0	2	0	1	0	0	0	1
126	0	1	0	0	0	0	1	0	0	0	0	0	2	1	1	1	0	1	0	0	0	0	0	2	0	0	0	2	1	0	2	1	1	1	2	0	2	0	2	2	0	0	0	0	1	1	0	0	1
127	0	0	0	0	0	0	2	0	1	1	0	1	1	0	0	0	1	1	1	1	1	0	1	1	0	0	0	0	1	0	1	1	1	0	1	1	0	0	0	0	0	1	0	0	2	0	0	0	2
128	0	1	0	0	0	0	2	1	0	1	0	0	1	0	0	0	0	0	1	1	1	0	0	2	0	1	0	2	0	2	1	2	1	0	1	1	1	0	2	2	0	0	0	1	0	0	0	0	1
129	1	0	0	0	1	1	2	1	0	1	1	1	1	0	0	0	0	0	1	1	1	0	0	2	0	0	0	0	1	1	0	1	1	2	0	2	2	0	1	0	1	0	2	0	0	2	0	0	1
130	1	0	0	0	0	0	1	0	1	1	0	2	1	0	0	0	0	0	0	0	0	0	0	2	0	0	1	1	0	0	1	1	1	2	0	2	2	1	0	0	1	1	0	0	1	0	0	0	0
131	1	0	0	0	0	0	0	0	1	1	0	0	0	0	0	0	0	0	0	0	0	0	0	2	0	1	0	2	0	1	2	0	2	2	1	1	1	0	2	2	0	0	2	0	0	0	1	0	0
132	0	0	0	0	0	0	1	0	1	1	0	0	0	0	0	0	0	0	0	0	0	0	0	2	0	0	0	2	1	1	2	0	1	0	1	1	2	1	1	1	0	0	0	1	0	0	0	0	1
133	1	0	1	0	0	0	0	0	1	1	1	0	0	0	0	0	0	0	1	0	0	0	0	2	0	0	0	1	2	1	0	1	1	1	0	2	2	0	2	1	1	1	1	0	1	0	0	0	1
134	0	0	0	0	0	0	1	0	1	1	0	1	1	0	0	0	0	1	0	0	0	0	0	2	0	0	0	1	0	1	0	0	2	1	0	2	2	0	1	1	0	0	0	0	0	0	0	1	0
135	1	0	0	0	1	1	0	0	2	2	0	0	0	0	0	0	0	0	0	0	0	1	0	2	0	0	0	2	0	2	0	0	0	1	0	2	0	0	0	0	0	0	1	0	0	0	1	0	0
136	0	0	0	0	0	0	1	0	0	0	1	0	1	0	0	0	0	0	0	0	0	0	0	2	0	0	0	2	1	1	1	1	1	0	0	2	2	0	2	2	1	0	0	0	0	2	0	0	0
137	0	0	0	0	0	0	0	0	1	1	1	1	1	0	0	0	0	2	1	1	1	0	0	2	0	0	0	0	2	0	0	0	2	0	0	2	1	0	1	1	0	1	0	0	1	1	0	0	2
138	0	0	0	0	0	0	2	0	0	0	1	1	1	0	0	0	0	0	0	0	0	0	0	2	0	0	0	1	1	1	0	1	2	0	1	1	1	0	0	0	0	0	0	1	0	0	0	1	2
139	0	0	0	0	0	0	2	0	1	1	0	0	1	0	0	1	0	1	1	1	0	0	0	2	0	0	0	1	1	1	1	0	1	0	0	2	0	1	0	0	0	1	1	0	1	2	0	0	1
140	1	0	0	0	0	0	1	0	0	0	1	2	2	0	0	0	0	0	1	0	0	0	0	2	0	0	0	2	0	2	0	1	1	0	1	1	2	1	0	0	0	0	2	0	1	0	0	1	2
141	1	0	0	0	1	1	1	0	0	0	1	1	1	0	0	0	1	2	0	0	0	0	0	2	0	1	0	2	1	1	1	1	1	1	0	2	1	1	0	0	0	1	1	0	1	1	0	0	1
142	0	1	0	0	0	0	1	1	1	2	0	0	0	0	0	0	0	1	0	0	0	0	1	1	1	1	0	1	1	1	0	2	2	1	0	2	2	1	1	1	0	0	1	1	1	0	0	0	0
143	0	0	0	0	0	0	1	1	0	1	0	0	0	0	0	0	0	2	2	2	0	0	1	1	1	1	0	2	0	1	0	1	2	1	1	0	1	0	0	0	1	2	1	0	1	0	0	0	0
144	0	0	0	0	1	1	2	0	0	0	2	0	0	0	0	0	0	1	0	0	0	1	0	2	0	0	0	2	0	1	0	0	1	0	0	2	1	1	0	0	0	0	0	0	0	0	0	0	0
145	1	0	1	1	1	2	0	0	1	1	0	2	2	1	1	0	1	2	0	0	0	0	0	2	0	0	0	1	0	0	2	0	1	0	1	1	2	0	1	1	0	0	0	0	2	0	0	0	1
146	1	0	0	0	0	0	1	0	0	0	1	0	0	0	0	0	0	0	2	2	1	0	1	1	0	0	0	1	1	1	0	0	2	1	0	2	1	0	0	0	0	0	0	0	0	0	0	0	0
147	1	0	0	0	0	0	2	1	0	1	0	0	0	0	0	0	0	1	0	0	0	0	0	2	0	0	0	2	1	0	2	1	2	1	1	0	0	0	1	1	0	1	1	0	0	1	0	0	0
148	0	0	0	0	0	0	2	0	0	0	1	0	0	0	0	0	0	1	0	0	0	0	1	1	1	1	0	1	1	1	0	1	0	0	1	1	0	0	0	0	0	1	1	0	0	0	0	0	0
149	1	0	0	0	1	1	0	0	2	2	0	0	1	0	0	0	0	1	0	0	0	0	0	2	0	0	0	2	0	1	1	1	2	1	0	2	1	0	0	0	0	0	0	0	1	1	0	0	2
150	1	0	0	0	1	1	1	0	1	1	1	0	0	0	0	0	0	2	1	1	1	0	0	2	0	0	0	2	0	1	2	0	1	2	2	1	0	0	0	0	0	0	1	0	0	0	0	0	2
151	1	0	1	0	0	0	2	0	0	0	2	0	0	0	0	0	0	1	1	0	0	0	1	1	1	1	0	2	0	2	1	0	1	1	1	1	1	0	0	0	0	0	0	0	0	1	0	0	1
152	0	1	0	0	0	0	1	0	0	0	1	0	1	0	0	0	0	0	1	1	1	0	0	2	0	0	0	2	1	2	0	0	2	1	1	1	2	0	1	0	1	1	1	1	1	2	0	0	0
153	0	0	0	0	0	0	1	0	0	0	1	0	0	0	0	0	0	0	1	1	1	0	0	2	0	0	0	2	1	2	0	2	1	0	1	1	2	1	0	0	0	1	1	0	0	0	0	0	0
154	0	0	0	0	1	1	2	0	1	1	0	0	0	0	0	0	0	1	1	1	1	1	0	2	0	0	0	1	1	1	1	0	0	0	1	1	0	0	0	0	0	1	1	0	1	2	0	0	2
155	0	0	0	0	1	1	0	0	1	1	0	2	1	0	0	0	0	0	2	1	0	0	1	1	1	1	0	1	1	1	0	0	1	0	1	1	2	0	2	1	1	0	0	0	2	0	0	1	2
156	1	0	0	0	1	1	2	1	0	1	1	1	2	0	0	0	0	0	1	1	1	0	0	2	0	0	0	2	0	2	1	1	2	0	1	1	0	0	0	0	0	1	1	0	2	2	0	0	2
157	1	0	1	0	0	0	0	0	1	1	1	1	1	0	0	0	0	0	0	0	0	0	1	1	0	0	0	1	0	1	1	0	1	0	0	2	1	0	1	0	1	0	0	0	0	0	0	0	1
158	1	0	0	0	1	1	2	0	0	0	2	0	1	0	0	0	0	1	1	1	1	0	0	2	0	0	0	2	1	2	0	2	2	0	1	1	2	0	2	2	0	0	0	0	0	0	0	0	0
159	1	1	0	0	1	1	1	0	2	2	0	0	0	0	0	0	0	1	0	0	0	0	0	2	0	0	0	1	1	1	1	1	2	0	1	1	2	0	2	1	1	0	0	0	1	0	0	0	2
160	1	0	0	0	0	0	0	0	2	2	0	0	1	0	0	0	0	1	0	0	0	0	0	2	0	0	0	2	2	2	0	0	0	0	0	2	0	0	0	0	0	0	1	0	1	0	0	0	2
161	0	0	0	0	0	0	0	0	2	2	0	1	1	0	0	0	0	0	1	1	0	0	0	2	0	1	0	1	2	0	1	1	1	1	1	1	1	0	2	2	0	1	1	0	0	0	0	0	1
162	1	0	0	0	0	0	2	0	0	0	0	0	1	0	0	0	0	1	1	0	1	0	0	2	0	0	0	2	1	1	2	1	2	0	0	2	0	0	0	0	0	0	0	0	0	0	0	0	1
163	0	0	1	0	0	0	2	1	0	1	1	1	1	1	1	0	0	0	0	1	0	0	0	2	0	0	1	2	1	0	1	2	2	0	1	1	1	0	2	2	0	1	1	0	1	1	0	0	1
164	0	0	0	0	0	0	1	1	0	1	0	0	0	0	0	0	0	1	0	0	0	0	0	2	0	0	0	2	0	1	2	0	1	0	1	1	0	0	0	0	0	1	1	0	1	2	0	0	0
165	0	0	0	0	1	1	2	0	1	1	0	1	1	0	0	0	0	2	0	0	0	0	0	2	0	0	0	1	1	1	1	0	2	0	1	1	1	0	1	1	0	1	0	0	1	0	0	0	1
166	0	0	0	0	2	2	1	0	2	2	0	0	1	0	0	1	0	0	0	1	0	0	0	2	0	0	0	2	0	2	1	0	2	0	1	1	1	0	1	1	0	0	0	0	0	1	0	0	1
167	0	0	0	0	0	0	2	1	0	1	1	0	0	0	0	0	0	1	1	0	0	0	0	2	0	0	0	2	0	2	1	1	2	0	2	2	1	0	0	0	0	1	1	0	1	0	0	0	1
168	0	1	0	0	0	0	0	0	2	2	0	0	1	0	0	1	0	1	0	0	0	0	0	2	0	0	0	2	0	1	1	0	1	0	1	1	1	0	2	2	0	0	1	0	2	1	0	1	2
169	1	0	0	0	0	0	0	0	1	1	1	1	1	0	0	0	0	0	1	1	1	0	0	2	0	0	0	1	1	1	1	0	1	0	0	2	2	0	1	1	0	0	1	0	0	0	0	0	1
170	1	0	0	0	1	1	1	0	1	1	0	0	0	0	0	0	0	1	0	1	1	0	1	1	1	2	0	2	0	2	0	2	1	0	0	2	0	1	0	0	0	0	1	1	2	0	0	0	1
171	0	0	0	0	1	1	1	1	0	1	0	1	1	0	0	0	0	0	1	1	1	0	0	2	0	0	0	2	0	2	0	0	2	1	1	1	1	0	0	0	0	1	1	0	1	1	0	0	2
172	0	0	0	0	0	0	2	0	1	1	1	1	2	1	1	0	0	0	0	0	0	0	1	1	1	1	0	2	2	0	2	0	1	0	1	1	1	1	0	0	0	0	0	1	0	0	0	0	0
173	1	0	0	0	0	0	2	0	0	0	1	0	1	0	0	0	0	1	2	1	0	0	0	2	0	0	0	2	2	1	1	0	0	0	0	1	1	0	0	0	0	0	1	0	1	1	0	0	1
174	1	1	0	0	1	1	1	1	0	1	0	0	0	0	0	0	0	0	1	1	1	0	1	1	0	0	1	2	0	1	1	1	1	0	0	2	1	1	0	0	0	0	0	1	0	0	0	0	1
175	0	0	0	0	1	1	1	0	0	0	2	1	2	0	0	0	0	1	1	1	0	0	0	2	0	0	0	1	1	0	0	0	2	0	0	2	1	1	0	0	0	0	2	0	0	0	0	1	2
176	0	0	0	0	0	0	1	0	0	0	0	1	1	0	0	0	0	1	2	1	1	0	1	1	1	1	0	2	1	1	1	0	1	1	0	2	2	0	2	2	0	1	1	0	2	0	0	0	1
177	1	0	0	0	1	1	2	1	0	1	1	0	0	0	0	0	0	0	1	1	1	0	0	2	0	0	0	2	1	1	1	1	2	0	1	1	2	0	1	1	0	1	1	0	1	1	0	0	0
178	0	0	0	0	0	0	1	0	2	2	0	0	0	0	0	0	0	0	0	1	0	0	0	2	0	0	0	1	1	0	1	0	2	2	1	2	1	0	0	0	0	0	0	0	0	1	0	1	1
179	1	0	0	0	0	0	2	0	1	1	1	1	1	0	0	0	1	1	0	0	0	0	1	1	0	1	0	1	1	1	0	0	1	2	1	1	0	0	1	1	0	0	1	0	1	1	0	0	1
180	1	0	0	0	0	0	0	0	1	1	1	0	0	0	0	0	1	1	1	1	1	0	0	2	0	0	0	1	2	0	1	0	1	1	1	1	0	0	0	0	0	0	0	0	2	0	0	0	1
181	0	0	1	0	0	0	0	0	2	2	0	0	1	0	0	0	1	0	1	1	1	0	0	2	0	0	0	2	1	1	1	2	2	0	1	1	2	1	0	0	0	0	0	0	0	0	0	0	2
182	0	0	0	0	0	0	0	0	1	1	0	0	0	0	0	0	0	0	2	1	0	0	1	1	0	0	0	2	0	2	1	1	2	1	1	1	2	1	0	0	0	0	0	0	0	0	0	0	1
183	1	0	0	0	1	1	1	0	1	1	0	1	1	0	0	0	0	0	0	0	0	0	1	1	0	0	0	1	0	0	2	0	1	1	0	2	2	1	1	1	0	0	1	1	1	0	0	1	2
184	0	0	0	0	0	0	1	1	1	2	0	0	1	0	0	1	0	0	0	0	0	0	0	2	0	0	0	1	0	1	2	1	1	0	1	1	1	0	0	0	0	2	2	0	2	1	0	0	0
185	1	0	0	0	0	0	2	0	0	0	2	0	0	0	0	1	1	1	0	0	0	0	0	2	0	0	0	2	1	2	0	0	2	0	0	2	1	0	0	0	0	0	2	0	1	0	0	0	1
186	0	0	0	0	1	1	1	0	1	1	0	1	1	0	0	0	0	0	1	1	1	0	0	2	0	0	0	2	0	2	1	0	2	2	1	1	1	0	0	0	0	0	0	0	0	0	0	0	1
187	0	0	0	0	0	0	1	0	1	1	0	0	1	0	0	1	0	1	1	0	0	0	1	1	0	0	0	1	0	1	1	0	2	0	0	2	1	0	0	0	0	1	1	0	1	0	0	0	1
188	1	0	0	0	0	0	2	0	0	0	1	0	0	0	0	0	0	1	0	0	0	0	2	0	0	0	0	2	0	2	1	0	1	1	0	2	2	1	0	0	0	1	1	0	1	1	0	0	2
189	1	0	0	0	0	0	1	0	0	0	0	1	2	0	0	0	0	1	0	1	0	0	0	2	0	0	0	1	1	1	0	0	1	1	0	2	1	0	1	0	1	1	1	0	0	2	0	0	1
190	1	0	0	0	1	1	1	1	1	2	0	0	0	0	0	0	0	0	1	1	1	1	0	2	0	0	0	2	1	2	1	0	0	0	1	1	0	0	0	1	0	1	0	0	1	1	0	0	2
191	0	0	0	0	0	0	1	0	1	1	1	0	1	0	0	1	0	0	1	1	1	0	1	1	0	0	0	2	0	0	1	1	1	2	0	2	0	0	0	0	0	0	0	0	0	0	0	0	0
192	0	0	0	0	0	0	2	1	0	1	1	0	0	0	0	0	0	0	0	0	0	0	0	2	0	0	1	2	1	2	0	0	2	0	0	2	1	0	1	1	0	0	0	2	0	2	0	0	1
193	1	0	0	0	0	0	1	1	1	2	0	0	1	0	0	0	1	1	0	0	0	0	1	1	0	1	1	1	0	0	1	2	2	0	0	2	1	1	0	0	0	0	0	0	0	1	0	0	0
194	0	1	0	0	1	1	1	0	1	1	0	0	1	0	0	1	0	1	2	1	1	0	1	1	0	1	1	2	0	1	0	0	1	1	2	0	2	0	2	2	0	0	2	0	0	2	0	0	1
195	0	0	0	0	1	1	0	0	2	2	0	0	0	0	0	0	1	2	1	1	1	1	0	2	0	0	0	2	2	0	2	0	0	0	0	2	1	0	1	0	1	1	0	0	2	1	0	1	1
196	1	0	0	0	1	1	2	1	0	1	1	0	0	0	0	0	0	0	1	1	1	0	1	1	0	0	0	2	0	1	1	1	2	1	0	2	2	0	1	1	0	0	0	0	0	1	0	0	1
197	0	0	0	0	0	0	1	1	1	2	0	0	1	0	0	1	0	0	1	1	1	0	0	2	0	0	0	2	0	2	1	0	2	2	1	1	1	0	0	0	0	1	0	0	0	0	0	0	1
198	0	0	0	0	1	1	2	0	0	0	1	0	0	0	0	0	1	1	0	0	0	0	0	2	0	0	0	2	0	1	2	1	2	1	0	2	2	1	0	0	1	0	0	1	1	0	0	0	2
199	1	0	1	0	0	0	1	0	0	0	1	0	0	0	0	0	0	0	0	1	1	0	0	2	0	0	0	1	1	1	0	1	1	0	0	2	1	1	0	0	0	1	1	0	1	0	0	1	2
200	0	0	0	0	0	0	1	0	0	0	0	0	0	0	0	0	0	0	1	1	1	0	0	2	0	1	0	1	0	1	0	2	2	0	1	1	1	0	1	1	0	0	0	0	0	0	0	1	2
201	1	0	0	0	1	1	1	0	1	1	0	0	0	0	0	0	1	1	1	1	0	0	0	2	0	0	0	0	1	1	0	1	1	1	0	2	2	1	1	1	1	0	1	1	2	0	0	0	0
202	1	0	1	0	1	1	1	0	1	1	1	0	2	0	0	0	0	0	0	0	0	0	0	2	0	0	0	1	0	1	0	0	0	0	1	1	0	0	0	0	0	1	1	0	2	2	0	1	1
203	0	0	0	0	0	0	0	0	2	2	0	0	2	0	0	1	1	1	0	0	0	0	0	2	0	1	0	1	1	1	0	0	0	0	0	2	2	0	1	1	0	0	0	0	1	1	0	0	2
204	1	0	1	0	0	0	1	0	1	1	0	0	1	0	0	0	0	0	1	1	1	0	0	2	0	1	0	1	1	1	0	0	1	0	1	1	2	0	0	0	0	1	1	0	1	1	0	0	1
205	1	0	0	0	0	0	1	0	0	0	0	0	0	0	0	0	0	1	1	1	0	0	0	2	0	0	0	1	1	1	0	1	0	0	0	2	2	1	1	1	0	0	0	1	1	0	0	0	1
206	1	0	0	0	0	0	1	0	2	2	0	0	0	0	0	0	0	1	0	0	0	0	1	1	1	2	0	2	0	2	0	0	2	2	1	1	2	1	0	0	0	0	2	0	1	1	0	0	1
207	0	0	0	0	0	0	2	1	0	1	0	0	0	0	0	0	0	2	0	0	0	0	0	2	0	0	0	1	1	1	1	1	2	1	0	2	1	0	1	1	0	0	0	0	0	1	0	0	1
208	1	0	0	0	0	0	1	0	0	0	0	0	1	0	0	0	0	1	0	0	0	0	0	2	0	0	0	0	1	0	1	0	1	0	1	1	1	1	0	0	0	0	0	1	0	1	0	0	1
209	1	0	0	0	2	2	2	0	1	1	0	0	0	0	0	0	0	0	1	1	1	0	0	2	0	0	0	1	0	1	0	0	1	1	1	1	1	0	0	0	0	0	1	0	0	2	0	0	2
210	1	0	0	0	0	0	0	0	2	2	0	0	0	0	0	0	0	1	2	2	2	0	0	2	0	0	0	1	2	0	1	0	2	1	1	2	0	0	0	0	0	0	0	0	1	1	0	0	2
211	0	0	1	1	0	1	2	0	0	0	0	0	1	0	0	1	0	1	2	1	1	0	0	2	0	0	0	0	2	0	0	0	0	0	0	2	1	1	0	0	0	0	0	0	0	0	0	1	2
212	1	0	0	0	0	0	1	0	1	1	1	0	1	1	0	0	0	0	1	1	1	0	0	2	0	0	0	2	0	2	0	1	0	0	0	2	2	1	1	1	0	1	1	0	1	0	0	0	0
213	0	1	1	0	0	0	0	0	2	2	0	1	1	0	0	0	0	0	0	0	0	0	0	2	0	0	1	2	1	0	1	1	2	0	1	1	0	1	0	0	0	0	0	0	0	1	0	1	1
214	0	0	0	0	0	0	0	0	2	2	0	1	2	0	0	0	1	0	1	1	1	0	0	2	0	0	0	2	0	2	1	1	2	0	1	1	1	1	0	0	0	0	2	0	1	1	0	0	1
215	1	0	0	0	0	0	0	0	1	1	0	1	1	0	0	0	0	1	0	0	0	0	0	2	0	0	0	2	0	2	0	0	1	1	1	1	1	1	0	0	0	1	1	0	1	0	0	0	0
216	1	0	0	0	0	0	2	1	0	1	1	1	2	0	0	0	0	2	1	1	1	0	1	1	0	0	0	1	2	0	1	0	1	0	0	2	1	1	0	0	0	1	1	0	1	1	0	0	0
217	1	0	0	0	0	0	0	0	1	1	0	0	0	0	0	0	0	2	1	1	1	0	1	2	0	0	0	1	2	0	1	1	1	0	0	2	1	0	0	0	0	1	1	0	2	2	0	0	1
218	0	0	0	0	0	0	1	0	0	0	0	0	0	0	0	0	0	1	0	0	0	0	0	2	0	0	0	1	2	0	1	1	2	0	0	2	1	0	0	0	0	0	0	0	0	0	0	0	1
219	1	0	0	0	0	0	0	0	0	0	0	0	2	0	0	1	0	0	1	1	1	0	1	1	0	0	0	2	1	1	1	1	1	1	0	2	0	0	0	0	0	0	0	0	0	0	0	1	1
220	1	1	0	0	0	0	1	1	1	2	0	0	1	0	0	1	0	2	1	1	1	0	0	2	0	0	0	2	0	2	0	1	0	0	0	2	1	0	0	0	0	0	0	1	0	1	0	0	1
221	0	0	0	0	0	0	1	0	0	0	1	0	0	0	0	0	0	0	0	0	0	0	1	1	0	0	0	1	2	0	1	1	2	0	0	2	1	1	0	0	0	0	1	1	2	0	0	0	0
222	1	0	0	0	0	0	2	1	0	2	1	0	1	0	0	1	0	2	1	1	1	0	0	2	0	0	0	2	1	1	2	0	1	0	0	2	2	0	1	1	0	0	0	0	0	0	0	0	1
223	0	0	0	0	1	1	1	0	0	0	1	0	0	0	0	1	0	0	1	0	0	0	1	1	1	2	0	2	0	1	1	1	2	1	0	2	0	1	0	0	0	1	1	0	1	1	0	0	1
224	0	0	1	0	0	0	2	0	0	0	0	0	1	0	0	1	0	1	1	1	1	0	0	2	0	0	1	2	1	1	0	0	1	1	1	1	2	0	1	1	0	0	1	0	1	1	0	0	1
225	1	0	0	0	1	1	2	0	0	0	1	1	1	1	1	0	0	0	0	0	0	1	0	2	0	0	0	1	2	0	0	2	2	0	2	0	2	2	0	0	0	0	1	0	0	1	0	0	1
226	1	0	0	0	0	0	0	0	1	1	0	0	1	0	0	1	0	1	0	0	0	0	0	2	0	0	0	2	0	2	1	1	2	0	1	1	2	0	2	2	1	0	1	1	1	0	0	0	1
227	0	0	0	0	0	0	0	0	1	1	0	0	2	1	1	1	0	0	1	1	1	0	0	2	0	0	0	1	2	0	1	0	0	0	0	2	2	1	1	1	0	1	1	0	1	1	0	1	2
228	1	0	0	0	0	0	0	0	2	2	0	0	0	0	0	0	0	0	0	1	0	0	0	2	0	0	0	2	0	2	0	1	1	1	1	1	1	1	0	0	0	0	1	0	0	1	0	1	2
229	0	0	0	0	0	0	1	0	1	1	1	1	1	1	1	0	0	0	1	1	1	0	0	2	0	0	0	2	2	2	0	1	2	1	0	2	1	0	0	0	0	0	1	0	1	0	0	0	2
230	0	0	0	0	0	0	2	0	1	1	1	1	1	0	0	0	0	1	0	0	0	0	0	2	0	0	0	2	2	0	2	0	2	2	0	2	0	0	1	0	1	0	1	0	0	1	0	1	1
231	1	0	0	0	0	0	0	0	1	1	0	0	1	0	0	0	0	0	1	1	1	0	1	1	1	1	0	2	0	0	1	0	0	0	0	2	2	0	1	1	0	0	0	0	0	0	0	2	2
232	0	0	0	0	0	0	0	0	2	2	0	0	0	0	0	0	0	1	1	1	1	0	0	2	0	0	0	1	2	1	0	1	2	2	2	1	1	0	0	0	0	0	1	0	1	1	0	1	1
233	0	0	0	0	0	0	2	1	0	1	0	0	2	0	0	0	0	1	0	0	0	0	0	2	0	0	0	2	0	2	2	0	2	0	1	1	1	0	0	0	0	1	1	0	0	0	0	0	1
234	0	0	0	0	0	0	0	0	2	2	0	0	1	0	0	0	0	1	1	1	1	0	1	1	1	0	0	2	1	1	1	0	1	0	1	1	0	0	0	0	0	1	1	0	0	0	0	0	1
235	1	0	0	0	0	0	1	0	1	1	0	1	1	0	0	0	0	1	1	1	1	0	1	1	0	0	0	1	2	0	1	1	1	0	0	2	2	0	1	1	0	0	0	1	0	0	0	1	1
236	0	0	0	0	0	1	1	0	2	2	0	0	1	0	0	1	0	0	1	1	1	0	1	1	0	0	0	1	1	1	0	1	0	0	0	2	2	1	0	1	0	1	1	0	1	1	0	0	1
237	0	0	1	0	0	0	1	0	1	1	1	0	1	0	0	0	0	0	0	1	1	0	1	1	1	2	0	1	0	1	0	0	0	1	2	1	1	0	1	1	0	0	1	0	1	1	0	0	0
238	1	0	0	0	0	0	2	0	0	0	1	0	0	0	0	0	0	0	0	0	0	0	0	2	0	1	0	2	1	0	2	1	2	1	2	1	2	0	2	2	0	0	0	0	0	0	0	0	0
239	1	0	0	0	0	0	1	0	0	0	1	1	1	0	0	0	0	0	1	1	1	0	0	2	0	2	0	2	1	1	1	1	1	0	1	1	0	1	0	0	0	1	1	0	1	1	0	0	0
240	1	0	0	0	0	0	1	0	1	1	0	0	0	0	0	0	1	1	1	0	0	0	0	2	0	0	0	2	1	1	1	0	2	0	2	0	2	0	1	0	1	0	0	0	0	1	0	0	1
241	1	0	0	0	0	0	0	0	2	2	0	1	2	1	1	0	0	1	0	0	0	0	0	2	0	0	0	2	0	2	1	1	0	0	0	2	0	0	0	0	0	0	0	0	0	0	0	0	0
242	1	1	0	0	0	0	1	1	1	2	0	0	0	0	0	0	0	0	0	0	0	0	1	1	0	0	0	2	0	2	0	0	1	0	0	2	1	1	0	0	0	0	0	0	0	0	0	0	1
243	0	0	0	0	0	0	0	0	1	1	0	0	2	0	0	1	0	1	1	1	1	0	0	2	0	0	0	2	0	2	0	1	2	0	1	1	2	0	2	1	1	1	1	0	1	1	0	0	1
244	1	0	1	1	0	1	1	0	1	1	1	0	0	0	0	0	0	0	1	1	1	1	0	2	0	0	0	1	2	0	0	0	2	0	0	2	0	0	0	0	0	1	1	0	1	0	0	0	1
245	0	0	0	0	1	1	0	0	2	2	0	0	1	0	0	0	0	1	0	0	0	0	1	1	0	0	0	2	0	2	1	1	1	1	2	0	1	0	0	0	0	1	1	1	1	2	0	1	2
246	1	0	0	0	0	0	2	1	0	1	0	1	1	0	0	0	0	0	0	0	0	0	0	2	0	1	0	2	0	1	2	2	1	0	1	1	0	0	1	1	0	1	1	0	0	0	0	0	0
247	1	0	0	0	0	0	1	1	1	2	0	1	1	0	0	0	1	1	1	1	1	0	0	2	0	0	0	1	2	0	1	0	0	0	1	1	2	0	1	1	0	1	1	0	0	2	0	0	1
248	0	0	0	0	1	1	1	0	1	1	1	1	1	0	0	0	0	1	2	2	2	0	0	2	0	0	0	2	1	2	0	1	2	0	1	1	1	0	0	0	0	0	1	1	1	0	0	0	2
249	0	0	0	0	0	0	1	0	0	0	0	0	1	0	0	0	0	0	0	0	0	0	0	2	0	2	0	1	1	0	0	1	2	0	1	1	1	0	0	0	1	0	0	0	1	0	0	0	0
250	0	1	0	0	0	0	0	0	1	1	0	0	1	0	0	0	0	1	1	0	0	0	0	2	0	0	0	1	0	2	1	0	2	0	0	2	1	0	2	2	1	0	0	0	1	1	0	0	1
251	0	0	0	0	0	0	1	0	0	0	1	1	1	0	0	0	0	1	1	1	1	0	1	1	1	1	2	2	1	0	1	0	1	1	1	1	2	0	1	1	0	0	1	0	0	0	0	0	1
252	1	0	0	0	1	1	1	1	0	1	0	0	1	0	0	1	0	1	0	1	0	0	0	2	0	0	1	2	1	0	1	0	0	1	1	1	2	0	1	1	0	0	0	0	0	0	0	0	2
253	0	0	0	0	1	1	0	0	1	1	0	0	1	0	0	1	0	1	0	0	0	0	0	2	0	0	0	2	0	2	1	0	2	0	0	2	0	0	0	0	0	0	2	0	1	1	0	0	1
254	1	0	0	0	1	1	1	0	1	1	0	0	1	0	0	1	0	0	0	0	0	1	0	2	0	0	0	1	1	1	1	0	2	2	1	1	2	1	1	1	0	0	1	0	0	1	0	0	0
255	1	0	0	0	0	0	2	0	1	1	1	0	1	0	0	0	1	1	0	1	1	0	1	1	1	1	0	1	2	0	1	2	2	0	1	1	1	1	0	0	1	1	0	0	1	1	1	0	0
256	0	0	0	0	0	0	2	1	0	1	0	1	1	0	0	0	0	2	1	1	1	0	1	1	0	0	0	2	1	1	2	0	0	1	0	2	1	0	1	0	1	1	1	1	1	2	0	1	2
257	1	0	0	0	1	1	2	1	0	1	0	0	0	0	0	0	0	0	1	1	1	0	0	2	0	0	0	2	1	1	2	0	0	1	0	2	1	0	0	0	0	0	1	0	1	1	0	2	2
258	0	0	0	0	0	0	0	0	2	2	0	1	1	1	1	0	0	0	0	0	0	0	0	2	0	0	0	2	1	1	0	0	1	0	1	2	0	0	1	0	1	0	0	0	0	0	0	0	0
259	1	0	0	0	0	0	1	0	1	1	1	0	0	0	0	0	0	1	0	0	0	0	0	2	0	0	0	1	2	0	1	0	1	1	2	0	0	1	0	0	0	0	1	0	0	0	0	2	2
260	0	0	0	0	0	0	1	0	0	0	1	1	1	0	0	0	0	0	2	1	0	0	0	2	0	0	0	1	1	1	0	0	1	1	2	0	2	0	1	1	0	1	1	0	1	0	0	1	2
261	1	0	0	0	0	0	1	1	1	2	0	0	0	0	0	0	0	1	1	1	0	2	0	2	0	0	0	2	0	2	0	0	1	0	1	1	1	0	0	0	0	1	1	0	1	0	1	0	1
262	0	0	0	0	0	0	1	1	1	2	0	1	1	0	0	0	0	1	0	0	0	0	0	2	0	0	0	2	0	2	1	1	1	1	1	1	1	0	0	0	0	0	1	0	0	1	0	0	1
263	0	0	1	1	0	1	0	0	2	2	0	0	0	0	0	0	0	0	0	0	0	0	1	1	0	0	0	2	0	1	2	1	1	1	1	1	2	1	1	1	1	1	1	0	1	1	0	0	2
264	1	0	0	0	0	0	2	0	0	0	1	1	2	0	0	0	0	1	0	0	0	0	0	2	0	0	0	2	0	1	0	1	1	0	0	2	2	0	1	1	0	0	0	1	1	1	1	0	0
265	0	0	0	0	1	1	1	0	1	1	1	0	1	0	0	1	0	1	1	1	1	0	1	1	1	1	0	2	0	2	0	1	2	0	2	0	1	0	0	0	0	0	1	1	2	0	0	0	1
266	0	0	0	0	0	1	1	1	0	1	0	0	1	0	0	1	0	1	0	1	0	0	0	2	0	0	0	0	1	0	1	1	1	0	1	1	0	0	0	0	0	1	1	0	2	0	0	0	1
267	0	0	0	0	0	0	1	0	0	0	1	2	2	0	0	0	0	1	0	0	0	0	1	1	0	1	0	2	1	1	1	2	2	1	0	2	1	0	0	0	0	0	1	0	1	0	0	0	0
268	0	0	0	0	0	0	0	0	2	2	0	0	1	0	0	0	0	0	1	1	1	0	0	2	0	0	0	1	1	1	0	0	1	0	1	1	1	0	0	0	0	0	0	1	0	0	0	0	0
269	0	0	1	0	0	0	1	0	0	0	1	1	1	0	0	0	0	0	1	1	0	0	0	2	0	0	0	1	0	1	0	0	2	1	1	1	1	0	0	0	0	0	1	0	1	0	0	1	1
270	0	0	0	0	0	0	1	0	0	0	1	0	2	0	0	0	0	0	1	1	1	0	0	2	0	0	0	1	1	1	0	0	1	1	2	0	2	0	2	1	1	1	1	0	0	1	0	0	1
271	0	0	0	0	0	0	1	0	0	0	1	0	1	0	0	0	0	0	1	1	1	0	0	2	0	0	0	1	1	1	1	0	2	2	1	1	1	0	1	1	0	1	1	0	2	1	0	0	1
272	1	0	0	0	0	0	1	1	0	1	0	0	1	0	0	1	0	0	1	1	1	0	0	2	0	0	0	2	1	1	2	0	0	0	0	2	1	0	1	0	1	0	1	0	2	1	0	0	0
273	1	0	1	0	0	0	2	0	0	0	1	1	1	0	0	0	1	2	2	2	2	0	0	2	0	1	0	2	1	2	0	0	2	1	0	2	2	0	1	0	1	0	0	0	1	1	0	0	0
274	0	0	0	0	0	0	2	1	0	1	1	0	1	0	0	0	1	1	2	2	1	1	0	2	0	0	0	1	1	1	0	0	2	0	1	1	2	0	1	1	0	0	1	0	1	1	0	0	0
275	1	0	0	0	0	0	1	0	0	0	1	0	1	0	0	1	0	1	2	1	0	0	0	2	0	0	0	2	0	2	0	0	1	1	0	2	1	1	0	0	0	2	2	0	2	1	0	1	2
276	0	1	0	0	0	0	1	0	2	2	0	1	2	1	1	0	0	2	0	0	0	0	1	1	1	1	0	2	1	1	1	1	2	1	1	0	2	1	0	0	0	0	1	0	1	1	0	0	1
277	0	0	0	0	0	0	0	0	2	2	0	0	2	0	0	0	0	0	1	1	1	1	0	2	0	1	0	2	1	2	0	0	0	0	1	1	1	0	0	0	0	0	0	2	0	2	1	0	0
278	0	0	0	0	1	1	0	0	2	2	0	0	1	0	0	1	0	2	0	0	0	0	0	2	0	0	0	2	0	2	0	0	2	2	0	2	1	0	1	1	0	0	0	0	0	1	0	0	1
279	1	0	0	0	0	0	1	0	1	1	1	1	1	0	0	0	0	1	1	0	1	0	0	2	0	1	0	2	0	2	1	1	2	0	0	2	0	0	1	1	0	0	1	0	1	2	0	0	0
280	1	0	0	0	2	2	0	0	1	1	1	0	0	0	0	0	0	0	1	1	1	0	0	2	0	0	0	1	0	1	0	1	1	0	0	2	2	0	2	2	0	0	0	0	1	0	0	0	0
281	1	1	0	0	0	0	1	0	1	1	0	0	1	0	0	1	0	0	0	0	0	0	0	2	0	0	0	1	0	1	1	0	0	0	0	2	2	0	0	0	0	0	0	0	0	0	0	0	0
282	1	0	0	0	0	0	2	1	0	1	0	1	2	0	0	0	0	2	0	0	0	0	0	2	0	0	0	1	1	1	0	0	0	0	0	2	1	1	0	0	0	0	0	0	0	0	0	0	0
283	1	0	0	0	1	1	2	1	0	1	0	0	0	0	0	0	0	0	1	1	1	1	0	2	0	1	0	2	1	1	2	1	1	1	1	1	2	0	1	1	0	0	0	0	0	0	0	0	1
284	0	0	0	0	0	0	0	0	1	1	0	0	0	0	0	0	0	0	2	1	1	0	1	1	0	1	1	2	0	1	1	0	1	0	1	1	2	0	2	2	1	1	1	1	0	0	0	1	2
285	1	0	0	0	0	0	2	0	0	0	1	0	0	0	0	0	0	0	1	0	0	0	0	2	0	0	0	2	1	1	1	0	2	1	0	2	1	0	0	0	0	1	1	0	1	0	0	1	2
286	0	0	0	0	0	0	1	2	0	2	0	0	2	0	0	0	0	1	1	0	0	0	0	2	0	0	0	2	0	0	0	0	0	0	0	2	2	0	2	1	1	0	0	1	1	1	0	0	1
287	1	1	0	0	0	0	2	0	0	0	2	1	1	1	1	0	0	1	2	1	0	0	1	1	0	0	0	2	2	1	1	0	1	0	1	1	1	1	0	0	0	0	0	0	0	1	0	0	1
288	1	0	0	0	0	0	1	0	1	1	0	0	1	0	0	0	1	1	1	0	0	0	0	2	0	2	0	2	1	1	2	2	2	0	1	1	2	1	0	0	0	0	1	0	0	1	0	0	1
289	0	0	0	0	0	0	0	0	2	2	0	0	1	0	0	0	0	1	0	0	0	0	0	2	0	0	0	2	0	2	1	0	2	0	2	0	0	0	1	1	0	0	2	0	1	1	0	0	2
290	0	0	0	0	0	0	1	0	2	2	0	1	2	1	1	0	0	0	1	1	1	0	0	2	0	0	0	1	2	0	0	0	1	1	2	0	1	0	0	0	0	0	1	0	1	0	0	0	0
291	0	1	0	0	1	1	1	0	0	0	1	1	0	0	0	0	0	1	0	0	0	0	0	2	0	0	0	1	1	1	1	0	1	0	1	1	1	0	0	0	0	1	1	0	1	0	0	0	0
292	1	0	0	0	0	0	1	1	0	1	0	0	0	0	0	0	0	0	1	1	1	0	0	2	0	0	1	2	1	0	1	1	1	1	1	1	0	0	1	1	0	0	0	0	0	1	0	0	1
293	1	0	0	0	0	0	2	0	0	0	1	0	0	0	0	0	0	0	1	0	0	0	0	2	0	0	0	1	1	0	0	1	1	0	0	2	0	0	0	1	0	1	0	0	1	0	0	0	1
294	0	0	0	0	0	0	2	0	0	0	1	0	0	0	0	0	0	1	0	0	0	0	0	2	0	0	0	2	1	0	1	0	0	0	1	1	2	0	1	1	0	0	0	1	0	1	0	0	1
295	1	0	0	0	0	0	2	1	0	1	0	1	2	0	0	0	0	0	0	0	0	0	0	2	0	0	0	1	0	1	0	0	0	1	0	2	1	0	2	2	0	0	1	0	1	2	0	2	2
296	0	0	0	0	1	1	1	0	1	1	0	2	1	0	0	0	0	0	0	0	0	0	0	2	0	0	0	2	2	2	0	2	2	0	1	1	1	0	1	1	1	0	1	0	0	1	0	1	2
297	0	0	0	0	0	0	0	0	1	1	0	0	0	0	0	0	0	1	1	0	1	0	1	1	0	0	0	2	0	1	1	1	1	0	0	2	1	0	2	2	0	1	0	0	2	1	0	2	2
298	0	0	2	0	0	0	2	1	0	1	1	1	1	0	0	0	0	0	0	0	0	0	0	2	0	0	0	2	0	2	1	0	1	0	0	2	0	0	0	0	0	0	0	0	0	0	0	0	2
299	0	0	0	0	0	0	2	0	1	1	0	1	1	0	0	0	0	1	1	1	0	0	0	2	0	0	0	1	1	1	1	0	1	0	0	2	2	1	1	1	0	0	0	0	0	0	0	0	0
300	0	0	1	0	0	0	0	0	0	0	1	0	1	0	0	0	0	0	1	1	1	0	0	2	0	0	0	2	0	2	2	0	1	1	1	1	1	0	0	0	0	0	0	1	1	0	0	0	1
301	1	0	0	0	0	0	2	0	1	1	1	0	0	0	0	0	0	1	0	0	0	0	0	2	0	0	0	1	1	1	0	0	0	0	0	2	2	1	0	0	1	1	0	0	1	0	0	0	1
302	1	1	0	0	0	0	1	0	0	0	1	0	0	0	0	0	0	1	1	1	0	0	1	1	0	0	0	2	0	1	1	0	2	0	0	2	0	0	0	0	0	1	1	0	1	1	0	0	2
303	1	0	0	0	0	0	2	0	0	0	1	0	1	0	0	0	0	1	1	1	1	0	2	0	0	1	0	1	2	1	0	0	0	0	1	1	1	0	1	1	0	1	1	0	2	0	0	0	1
304	0	0	0	0	0	0	0	0	1	1	1	0	0	0	0	0	0	1	1	1	1	0	0	2	0	0	1	2	1	1	0	0	1	0	1	1	2	1	1	1	0	1	1	1	1	2	0	1	1
305	1	0	1	0	1	1	2	0	0	0	0	0	1	0	0	0	0	0	1	0	0	1	0	2	0	1	0	1	0	1	2	0	1	1	0	2	0	0	1	1	0	0	2	0	1	0	0	0	2
306	1	0	0	0	0	0	2	0	0	0	2	0	2	1	1	1	0	0	1	1	1	1	0	2	0	0	0	1	0	1	2	1	0	0	0	2	2	0	2	2	0	1	1	0	2	0	0	1	0
307	0	0	0	0	0	0	1	1	0	1	0	0	0	0	0	0	0	1	0	0	0	0	0	2	0	1	0	1	1	1	0	1	2	0	2	0	1	0	1	1	0	0	1	1	1	0	0	1	1
308	0	0	0	0	1	1	1	0	1	1	1	0	0	0	0	0	0	1	1	1	1	0	0	2	0	0	0	1	1	1	0	0	1	2	1	1	2	0	1	0	1	0	1	0	1	2	1	0	1
309	1	0	0	0	0	0	1	0	1	1	1	1	0	0	0	0	0	1	0	0	0	0	0	2	0	0	0	1	1	1	0	0	0	0	0	2	1	0	0	0	0	0	0	0	0	0	0	1	2
310	1	0	0	0	0	0	1	0	1	1	1	1	2	0	0	0	0	0	0	1	0	0	0	2	0	0	0	2	1	1	1	0	1	1	2	0	1	1	0	0	0	0	0	0	0	0	0	1	2
311	0	0	0	0	0	0	2	0	0	0	1	1	1	0	0	0	0	1	1	1	1	0	0	2	0	0	0	2	0	2	1	0	1	1	0	2	1	0	0	0	0	0	2	0	1	1	0	1	2
312	1	0	0	0	0	0	2	0	1	1	1	0	0	0	0	0	0	1	0	1	1	0	0	2	0	0	0	1	0	1	1	0	1	0	0	2	2	0	1	1	0	0	0	0	0	0	0	1	1
313	0	0	0	0	0	0	2	0	0	0	1	0	0	0	0	0	0	0	2	1	1	0	1	1	1	1	0	2	1	1	2	0	0	0	0	2	1	0	1	0	1	0	0	0	0	0	0	0	0
314	0	0	0	0	0	0	1	0	0	0	1	0	1	0	0	0	0	0	0	0	0	1	0	2	0	0	0	2	0	2	0	0	1	0	0	2	2	0	1	1	0	0	0	0	0	0	0	0	0
315	1	0	0	0	2	2	1	0	2	2	0	0	0	0	0	0	0	1	0	0	0	1	0	2	0	1	0	2	1	2	0	0	1	1	1	1	2	0	1	1	0	1	0	0	2	1	1	0	1
316	1	0	0	0	0	0	0	0	2	2	0	0	1	0	0	1	0	1	0	0	0	0	0	2	0	0	0	1	2	0	0	0	2	1	1	1	1	1	0	0	0	0	0	0	0	0	0	1	2
317	1	0	0	0	0	0	1	0	1	1	1	0	1	0	0	0	0	1	0	0	0	0	0	2	0	0	1	2	0	1	0	0	1	0	1	1	0	0	0	0	0	0	0	1	0	1	0	0	0
318	1	0	0	0	0	0	0	0	0	0	1	1	1	0	0	0	0	0	1	1	1	0	0	2	0	1	0	1	1	1	0	1	1	0	0	2	1	0	1	1	0	1	0	0	0	1	0	0	1
319	0	1	1	0	0	0	1	1	1	2	1	0	1	1	0	0	0	1	1	1	0	0	0	2	0	0	0	2	1	1	2	2	2	0	1	1	2	0	1	1	0	0	0	0	0	0	0	0	0
320	1	0	0	0	0	0	0	0	2	2	0	0	0	0	0	0	0	0	0	0	0	0	0	2	0	0	0	2	0	2	1	0	2	2	1	2	0	0	1	1	0	0	0	1	0	0	0	0	1
321	0	0	0	0	1	1	2	0	0	0	2	0	1	0	0	1	0	1	0	0	0	0	0	2	0	0	0	1	1	1	1	1	1	0	0	1	2	0	1	1	0	0	0	1	0	0	0	0	2
322	0	0	0	0	1	1	1	0	1	1	0	0	0	0	0	0	0	0	1	1	1	0	1	1	0	1	0	2	0	2	0	2	2	0	2	0	1	0	1	1	0	0	1	0	0	1	0	0	1
323	0	0	0	0	0	0	0	0	2	2	0	0	0	0	0	0	0	0	0	0	0	0	1	1	1	1	0	2	0	1	1	1	0	0	0	2	2	1	0	0	1	1	1	0	1	1	0	0	1
324	1	0	0	0	0	0	1	1	1	2	0	0	0	0	0	0	0	0	0	0	0	0	0	2	0	0	0	1	2	1	0	0	0	0	1	1	2	0	1	1	0	0	0	1	0	0	0	0	0
325	0	0	0	0	0	0	0	0	0	0	1	0	1	0	0	0	0	1	1	1	1	0	1	1	0	0	0	2	0	0	1	0	1	1	1	1	1	1	0	0	0	0	1	0	0	0	0	0	0
326	1	0	0	0	0	0	2	0	0	0	1	0	0	0	0	0	0	1	0	1	0	0	0	2	0	0	0	2	0	1	1	1	1	2	1	1	1	0	0	0	0	0	0	0	0	0	0	0	0
327	0	0	0	0	1	1	1	0	1	1	0	0	0	0	0	0	0	0	1	1	1	0	0	2	0	0	0	2	2	0	2	1	2	1	1	1	1	0	1	0	1	1	2	0	1	1	0	1	1
328	0	0	0	0	0	0	0	0	1	1	0	0	0	0	0	0	1	1	0	0	0	0	0	2	0	0	0	2	1	1	2	0	1	0	1	1	2	1	0	0	0	1	0	0	1	1	0	1	0
329	1	0	0	0	0	0	1	1	1	2	0	0	2	0	0	1	0	0	1	1	1	0	1	1	0	0	0	1	1	0	1	0	1	1	0	2	0	0	0	0	0	0	0	0	1	1	1	0	1
330	1	0	0	0	0	0	2	1	0	1	0	0	2	0	0	1	0	0	0	0	0	0	0	2	0	0	0	2	0	2	0	1	2	0	0	2	2	0	2	1	1	0	0	1	0	0	0	0	1
331	1	0	0	0	0	0	1	0	1	1	0	0	1	0	0	1	0	0	2	1	1	0	0	2	0	0	0	0	2	0	0	0	1	0	1	1	0	0	0	0	0	0	0	0	0	0	0	2	2
332	0	0	0	0	0	0	2	0	1	1	1	0	0	0	0	0	0	1	1	1	0	0	0	2	0	0	0	2	0	1	0	1	2	0	0	2	2	1	0	0	0	0	0	0	0	0	0	0	1
333	0	0	0	0	0	0	1	0	0	0	1	0	1	0	0	0	0	1	0	0	0	0	0	2	0	0	1	1	0	0	1	1	2	1	0	2	0	0	0	0	0	1	0	0	1	0	0	0	2
334	1	0	0	0	0	0	1	1	1	2	0	0	1	0	0	0	0	0	1	1	0	0	0	2	0	1	0	2	2	1	1	1	1	0	0	2	2	2	0	0	0	0	1	0	1	1	0	1	1
335	1	0	0	0	1	1	0	0	1	1	1	0	0	0	0	0	1	1	1	1	1	0	1	1	0	0	0	2	0	2	0	0	1	0	0	2	1	0	2	2	1	0	0	0	0	0	0	0	0
336	0	0	0	0	0	0	1	0	1	1	1	0	0	0	0	0	0	0	1	1	1	0	1	1	0	0	0	2	0	1	1	2	2	0	1	1	1	1	0	0	0	0	0	0	0	0	0	0	0
337	1	0	0	0	0	0	2	0	0	0	2	0	0	0	0	0	0	0	2	1	1	0	0	2	0	0	0	2	0	2	0	1	0	0	0	2	1	0	1	0	1	1	1	0	1	1	0	0	1
338	0	0	0	0	0	0	1	1	0	1	0	0	1	0	0	1	0	1	1	0	0	0	0	2	0	0	0	2	1	2	1	1	1	0	1	1	1	0	1	1	0	0	0	0	0	0	0	1	0
339	1	0	1	0	0	0	0	0	2	2	0	0	1	0	0	1	0	0	1	1	1	1	1	1	1	1	0	2	1	2	1	0	1	0	0	2	1	0	0	0	0	0	0	0	0	0	0	0	0
340	0	0	0	0	1	1	2	0	0	0	0	1	2	0	0	0	0	0	1	1	1	0	1	1	0	0	0	2	0	2	1	0	0	0	0	2	2	1	0	0	0	0	0	1	0	0	0	1	1
341	1	0	0	0	0	0	1	0	2	2	0	0	0	0	0	0	0	2	1	1	1	0	0	2	0	0	0	2	0	1	0	0	1	1	1	1	2	0	2	2	1	1	1	0	1	0	0	0	0
342	0	1	0	0	1	1	2	1	0	1	1	1	1	1	1	0	0	0	1	1	1	0	1	1	0	0	0	2	0	2	1	1	2	0	0	2	1	1	0	0	0	0	0	0	0	2	0	0	0
343	0	0	0	0	0	0	2	1	0	1	1	1	1	0	0	0	0	0	0	0	0	1	0	2	0	1	0	1	2	0	1	0	1	0	1	1	1	0	0	0	0	1	1	0	1	0	0	0	1
344	1	0	0	0	0	0	0	0	0	0	1	0	1	0	0	1	0	1	0	1	0	0	0	2	0	0	0	2	0	2	1	0	1	1	1	1	1	0	1	1	0	1	1	0	1	1	0	1	2
345	0	0	0	0	1	1	0	0	2	2	0	0	0	0	0	0	0	1	0	0	0	0	0	2	0	0	0	2	1	1	1	0	2	1	2	1	2	0	1	1	0	0	0	0	0	0	0	1	0
346	1	0	0	0	1	1	0	0	2	2	0	0	2	0	0	0	0	1	0	0	0	0	0	2	0	0	0	2	0	2	0	1	1	0	0	2	1	0	1	1	0	0	1	0	1	0	0	1	2
347	1	0	0	0	0	0	1	0	1	1	0	0	1	0	0	1	0	2	0	0	0	0	0	2	0	0	0	2	0	1	2	0	1	2	2	1	1	0	2	2	0	0	0	0	0	0	0	0	1
348	1	0	0	0	0	0	1	0	1	1	2	0	1	0	0	0	0	1	1	1	1	0	1	1	1	1	0	2	1	1	1	0	0	0	0	2	1	1	0	0	0	0	0	0	0	0	0	0	0
349	0	0	0	0	1	1	2	1	0	1	1	0	1	0	0	0	0	1	0	0	0	0	1	1	1	2	0	2	0	2	1	2	2	0	1	1	1	0	0	0	0	0	1	0	1	0	0	1	2
350	1	0	0	0	0	0	0	0	1	1	2	0	1	0	0	0	0	0	1	0	0	0	1	1	0	0	0	2	1	1	1	0	2	0	0	2	1	0	0	0	1	1	1	0	1	0	0	0	2
351	1	0	0	0	0	0	1	0	0	0	0	1	1	0	0	0	0	1	1	0	0	0	2	0	0	0	0	1	2	0	1	0	1	1	1	2	2	1	1	1	0	0	1	1	1	0	0	0	1
352	1	0	0	0	1	1	2	0	0	0	0	0	1	0	0	0	0	0	1	1	1	0	0	2	0	0	0	2	1	0	2	0	1	2	2	1	2	0	1	1	0	1	0	0	2	1	0	0	0
353	1	0	0	0	1	1	0	0	1	1	0	0	0	0	0	0	0	2	0	1	0	0	0	2	0	1	0	2	0	0	1	1	1	0	0	2	2	0	1	1	0	1	1	0	0	0	0	0	0
354	0	0	0	0	0	0	2	1	0	1	1	0	0	0	0	0	0	0	1	0	0	0	0	2	0	1	0	2	1	1	1	0	1	1	1	1	2	0	1	0	1	0	0	0	0	0	0	0	2
355	1	0	0	0	0	0	2	0	0	0	2	1	1	0	0	0	0	1	2	1	1	0	0	2	0	0	0	2	1	1	2	1	1	0	2	1	2	0	2	1	1	0	2	0	0	0	0	1	1
356	0	0	0	0	0	0	2	1	0	1	0	0	2	0	0	0	0	1	0	0	0	0	0	2	0	0	0	2	1	1	2	2	1	1	0	2	1	0	1	1	0	0	0	1	0	0	0	2	2
357	0	0	0	0	0	1	2	0	0	0	2	0	1	0	0	0	0	0	0	0	0	0	0	2	0	0	0	2	0	1	2	1	2	1	1	1	2	0	0	0	0	0	1	0	1	1	0	0	0
358	0	0	0	0	0	0	1	0	2	2	0	0	1	0	0	0	0	0	1	0	0	0	1	1	0	0	0	1	1	1	0	1	1	1	1	1	0	0	0	0	0	0	0	0	2	0	0	0	1
359	0	0	0	0	0	0	1	0	1	1	1	0	0	0	0	0	0	0	0	0	0	0	0	2	0	0	0	2	1	1	2	0	0	0	0	2	0	1	0	0	0	0	2	0	0	0	0	0	1
360	1	1	0	0	0	0	0	0	1	1	0	0	0	0	0	0	0	0	1	1	1	0	0	2	0	0	0	2	2	2	0	1	2	1	1	0	0	0	0	0	0	2	2	0	1	1	0	0	0
361	0	1	0	0	1	1	1	0	1	1	1	0	1	0	0	1	1	1	1	1	0	0	0	2	0	0	0	2	0	2	1	0	2	0	0	2	1	0	1	1	0	0	0	0	0	1	0	1	0
362	1	0	0	0	0	0	2	1	0	1	0	0	1	0	0	0	0	2	0	1	0	0	1	1	1	1	0	1	2	0	1	0	0	0	0	2	1	0	0	0	0	1	1	0	1	0	0	0	2
363	1	0	0	0	1	1	1	0	1	1	0	1	1	0	0	0	0	1	0	0	0	0	1	1	1	2	0	2	1	1	1	1	0	0	0	2	2	1	0	0	0	0	0	0	0	1	0	0	1
364	1	1	0	0	0	0	2	0	1	1	0	1	2	0	0	0	0	1	1	1	0	0	0	2	0	0	0	1	2	0	0	1	1	0	2	1	2	0	1	1	0	1	1	0	1	1	0	0	1
365	1	0	0	0	0	0	2	1	0	1	1	1	2	0	0	0	0	0	2	2	1	0	1	1	0	0	0	1	2	0	0	0	0	0	0	1	1	0	0	0	0	0	0	1	0	0	0	0	1
366	0	0	0	0	0	0	0	0	0	0	1	1	1	1	1	0	0	0	0	0	0	0	0	2	0	1	1	1	1	0	0	1	1	1	1	1	1	1	0	0	0	1	1	1	1	2	0	0	0
367	1	0	0	0	0	0	1	1	0	1	0	1	1	0	0	0	0	0	1	1	1	0	0	2	0	0	0	2	1	1	2	1	2	0	1	1	2	1	1	1	1	0	0	0	0	0	0	0	0
368	0	0	1	0	0	0	1	0	1	1	1	1	2	0	0	0	0	1	0	0	0	0	0	2	0	0	0	2	1	2	0	0	2	2	1	2	0	0	1	1	0	0	1	0	2	1	0	0	1
369	0	0	0	0	1	1	0	0	0	0	1	0	0	0	0	0	0	0	1	0	0	0	0	2	0	0	0	2	1	2	1	1	2	1	0	2	1	1	0	0	0	2	2	0	2	1	0	0	1
370	1	0	0	0	0	0	2	0	0	0	0	0	0	0	0	0	0	1	0	0	0	0	1	1	0	0	0	1	1	0	1	0	1	1	0	2	2	0	2	1	1	2	2	0	2	1	0	0	1
371	0	0	0	0	1	1	1	0	1	1	0	1	1	0	0	0	0	0	0	0	0	0	1	1	1	2	0	1	1	0	1	2	2	0	1	1	1	0	0	0	0	0	1	0	0	0	0	0	1
372	0	0	0	0	0	0	2	1	0	1	0	0	1	0	0	0	0	0	1	1	1	0	0	2	0	0	0	2	1	2	0	1	1	0	0	2	2	0	1	1	0	0	1	0	1	1	0	0	1
373	1	0	0	0	1	1	1	0	1	1	1	1	1	0	0	0	0	1	0	0	0	0	1	1	0	0	0	2	1	1	1	0	0	0	0	2	2	0	0	0	0	0	0	0	0	1	0	0	1
374	0	0	0	0	1	1	2	1	0	1	0	0	1	0	0	1	0	1	2	2	1	0	1	1	1	1	0	2	0	2	0	2	1	0	0	2	1	0	0	0	0	0	0	0	0	0	0	0	2
375	1	0	0	0	0	0	0	0	1	1	1	0	0	0	0	0	0	1	0	0	0	0	1	1	1	1	0	0	2	0	0	0	2	0	0	2	1	0	0	0	0	0	0	1	0	0	0	0	1
376	1	0	0	0	0	0	2	0	0	0	0	1	1	0	0	0	0	0	2	1	0	1	0	2	0	1	0	1	2	0	0	0	2	1	1	1	1	0	2	2	0	0	0	0	0	0	0	0	1
377	0	0	0	0	0	0	0	0	1	1	0	0	0	0	0	0	0	0	1	1	1	0	0	2	0	0	0	2	1	1	2	1	1	0	0	2	1	0	2	2	0	0	0	0	0	0	0	0	1
378	0	0	0	0	0	0	1	1	1	2	0	0	0	0	0	0	0	0	2	1	1	1	0	2	0	0	0	1	1	1	0	0	0	0	0	2	2	0	1	1	0	0	0	1	0	0	0	0	0
379	1	0	1	1	0	1	1	0	2	2	0	0	1	0	0	1	0	1	1	1	1	0	0	2	0	0	0	2	0	2	0	1	2	0	0	2	2	0	1	1	0	1	0	0	1	1	0	0	0
380	1	0	0	0	0	0	1	0	1	1	1	0	0	0	0	0	0	0	1	1	1	0	1	1	0	0	0	2	0	2	1	1	1	0	0	2	2	0	2	2	1	2	2	0	1	1	0	1	0
381	0	0	1	0	1	1	0	0	1	1	0	0	0	0	0	0	0	2	1	1	1	0	0	2	0	1	0	1	1	1	0	0	0	0	0	2	0	0	0	0	0	1	1	0	1	0	0	0	1
382	0	0	0	0	0	0	0	0	2	2	0	0	0	0	0	0	0	1	0	0	0	0	1	1	0	0	0	1	1	1	0	1	1	2	1	1	0	0	0	0	0	0	0	0	0	0	0	0	1
383	1	0	1	0	0	0	1	1	1	2	0	1	1	0	0	0	0	0	1	0	0	0	0	2	0	0	0	1	2	0	1	1	1	0	0	2	2	0	2	2	0	0	0	0	0	0	0	1	2
384	1	0	0	0	0	0	2	0	0	0	2	1	0	0	0	0	0	0	1	1	1	0	0	2	0	1	0	2	0	2	2	1	2	0	1	1	1	0	1	1	0	0	0	1	0	0	0	0	1
385	0	0	0	0	0	0	1	0	0	0	0	0	0	0	0	0	1	1	1	1	0	0	0	2	0	0	0	2	1	1	1	1	2	1	0	2	2	0	2	2	1	0	1	1	1	0	0	0	1
386	1	0	0	0	1	1	2	1	0	1	0	0	1	0	0	1	0	2	1	1	1	0	0	2	0	0	0	1	1	1	0	1	1	1	1	1	1	0	0	0	0	0	0	0	0	0	0	1	0
387	1	0	0	0	1	1	1	0	1	1	0	0	1	0	0	0	0	1	1	1	1	0	1	1	1	1	0	2	1	2	0	0	1	0	0	2	0	0	0	0	0	1	1	0	1	1	0	0	0
388	1	0	0	0	1	1	0	0	2	2	0	0	0	0	0	0	0	0	1	1	1	0	1	1	1	1	0	1	0	1	2	1	1	0	0	2	0	0	0	0	0	1	0	0	0	0	1	0	1
389	1	0	0	0	1	1	1	0	1	1	1	1	1	0	0	0	0	0	0	0	0	0	0	2	0	0	0	1	1	1	0	1	2	0	0	2	2	0	1	1	0	0	2	0	0	0	0	0	0
390	0	0	1	0	0	0	2	0	0	0	1	0	0	0	0	0	0	0	1	0	0	0	1	1	0	1	0	2	0	1	0	1	1	0	2	1	0	1	0	0	0	1	0	0	1	0	1	0	1
391	0	0	1	0	1	1	2	0	0	0	2	0	0	0	0	0	0	1	1	1	0	0	0	2	0	0	0	2	2	1	1	1	1	1	1	1	2	1	1	1	1	0	1	0	0	1	0	0	2
392	0	0	0	0	0	0	2	0	0	0	1	1	1	0	0	0	0	0	0	1	0	0	1	1	1	1	0	2	0	2	0	1	2	2	1	1	0	0	0	0	0	1	0	0	1	1	0	0	0
393	0	0	0	0	1	1	1	1	1	2	0	0	2	0	0	1	0	0	1	1	1	0	1	1	1	1	0	2	2	1	2	0	1	1	0	2	1	0	1	1	1	0	0	0	1	1	0	1	0
394	0	0	0	0	2	2	1	1	0	1	0	1	1	0	0	0	0	1	0	0	0	0	1	1	1	1	0	1	2	0	1	1	2	0	1	1	1	0	0	0	0	0	0	1	0	1	0	0	0
395	0	1	0	0	0	0	2	0	1	1	1	0	0	0	0	0	0	0	0	0	0	0	1	1	0	0	0	2	0	0	0	0	1	0	1	1	2	0	2	2	0	0	1	0	1	1	0	0	1
396	0	0	0	0	1	1	1	1	1	2	0	1	2	0	0	0	0	0	1	1	1	0	1	1	0	1	0	1	1	1	1	1	1	0	2	1	2	0	2	2	1	0	0	1	0	0	0	0	0
397	1	0	0	0	0	0	1	0	1	1	1	1	1	0	0	0	0	0	0	1	1	0	1	1	0	0	0	2	2	1	2	2	1	0	0	2	2	1	1	1	0	0	0	0	0	0	0	0	0
398	0	1	0	0	1	1	1	0	0	0	1	0	0	0	0	0	0	2	1	1	1	0	0	2	0	0	0	2	0	2	0	0	0	0	0	2	2	0	1	1	0	1	1	1	0	0	0	0	1
399	1	0	0	0	0	0	2	1	0	1	1	0	0	0	0	0	1	1	0	1	1	0	0	2	0	0	0	2	0	2	0	0	0	0	0	2	2	0	2	2	0	1	1	0	1	0	0	0	1
400	0	0	0	0	0	0	0	0	1	1	0	0	2	0	0	0	0	0	1	1	1	0	0	2	0	0	0	0	1	1	0	0	1	1	0	2	1	1	0	0	0	0	0	1	0	0	0	0	1
401	1	0	0	0	0	0	2	0	0	0	1	1	1	0	0	0	1	1	1	1	1	0	0	2	0	0	0	1	1	1	1	0	2	2	1	2	0	0	0	0	0	0	0	0	0	0	0	0	0
402	1	0	0	0	0	0	1	2	0	2	0	0	1	0	0	0	0	0	1	1	1	0	0	2	0	0	0	1	1	1	1	0	1	0	0	2	1	0	0	0	0	0	0	0	0	0	0	0	1
403	1	0	0	0	0	0	2	0	1	1	0	1	1	0	0	0	1	1	0	0	0	0	1	1	1	2	0	2	0	2	0	1	2	0	1	1	1	0	0	0	0	0	0	0	0	0	0	0	2
404	1	0	0	0	0	0	2	1	0	1	1	0	0	0	0	0	0	0	0	0	0	0	1	1	1	1	0	2	1	1	2	0	1	0	0	2	2	0	2	2	0	0	1	0	2	1	0	0	1
405	0	0	1	0	0	0	0	0	1	1	1	0	0	0	0	0	0	1	1	1	1	0	0	2	0	0	0	2	0	2	0	0	1	1	0	2	0	1	0	0	0	0	2	0	1	1	0	0	1
406	0	0	0	0	0	0	1	1	1	2	0	0	1	0	0	0	0	1	0	0	0	1	1	1	1	1	0	1	1	0	1	0	1	1	0	1	2	0	2	1	1	0	0	0	0	0	0	0	1
407	0	0	0	0	0	0	1	0	1	1	1	1	2	0	0	0	0	2	2	2	0	0	0	2	0	0	0	1	1	1	0	0	1	1	1	1	1	0	1	1	0	0	0	0	0	0	0	0	1
408	1	0	1	0	0	0	2	1	0	1	0	0	0	0	0	0	0	1	1	0	1	0	0	2	0	0	0	1	2	0	1	2	1	0	1	1	2	0	1	0	1	1	1	0	1	1	0	0	1
409	1	0	0	0	0	0	2	1	0	1	0	1	1	0	0	0	0	2	0	0	0	0	0	2	0	1	0	2	0	2	1	2	2	0	2	0	1	0	1	1	0	0	1	0	1	0	0	0	1
410	1	0	0	0	0	0	1	1	0	1	0	0	0	0	0	0	0	0	1	1	1	0	0	2	0	0	0	2	0	2	0	1	1	0	1	1	2	1	1	1	0	0	0	0	0	1	0	1	2
411	1	0	0	0	0	0	1	1	1	2	0	0	0	0	0	0	0	0	1	1	1	1	0	2	0	0	1	1	0	0	1	1	1	0	0	2	2	0	1	1	0	0	1	1	2	0	0	0	1
412	0	0	1	0	0	0	1	0	2	2	0	1	1	0	0	0	0	0	1	1	1	0	0	2	0	0	0	2	0	2	0	1	0	0	1	1	0	0	0	0	0	0	0	0	0	0	0	0	1
413	0	0	0	0	0	0	0	0	1	1	0	0	0	0	0	0	0	0	1	0	0	0	1	1	0	1	0	2	1	1	1	1	2	0	1	1	1	0	1	1	0	0	0	0	0	0	0	0	1
414	0	0	0	0	0	0	1	0	0	0	0	1	2	0	0	0	0	1	0	0	0	0	0	2	0	1	0	0	1	0	1	0	0	0	1	1	1	0	0	0	1	0	0	0	0	0	0	0	0
415	0	0	0	0	0	0	1	0	1	1	0	1	2	0	0	1	0	2	0	0	0	0	1	1	0	0	0	2	0	1	1	0	2	2	1	1	0	0	0	0	0	1	1	0	2	1	0	0	2
416	0	0	0	0	0	0	1	1	0	1	0	1	1	0	0	0	0	0	1	0	0	1	0	2	0	0	0	1	1	1	0	1	2	0	1	1	2	0	0	0	0	1	1	0	0	1	0	0	1
417	0	0	0	0	1	1	1	0	0	0	0	0	1	0	0	1	0	1	1	1	0	0	0	2	0	0	0	2	1	1	2	0	0	1	0	2	1	0	1	0	1	0	0	0	0	0	0	1	2
418	1	1	0	0	1	1	0	0	1	1	0	1	2	0	0	0	0	1	1	0	0	0	0	2	0	0	0	1	2	0	0	1	2	0	1	1	2	0	1	1	0	1	0	0	0	0	0	0	1
419	1	0	0	0	0	0	2	0	0	0	1	0	0	0	0	0	0	1	0	0	0	0	1	1	0	0	0	2	0	2	0	2	1	0	0	2	2	0	1	0	1	0	0	1	0	0	0	0	1
420	0	0	0	0	0	0	1	0	1	1	1	1	1	0	0	0	0	0	1	1	1	0	0	2	0	0	0	2	0	2	0	0	1	0	1	1	0	0	0	0	0	0	0	0	0	0	0	0	0
421	0	0	0	0	1	1	2	0	0	0	1	0	0	0	0	0	0	1	2	2	1	0	0	2	0	1	0	2	0	1	1	0	0	0	1	1	1	0	1	0	1	1	0	0	1	1	0	1	2
422	1	0	1	0	0	0	2	1	0	1	1	1	2	0	0	0	0	2	2	2	0	0	1	1	1	1	0	2	0	1	2	2	1	0	0	2	1	0	1	1	0	0	0	1	0	0	0	0	1
423	0	0	0	0	0	0	0	0	2	2	0	0	1	0	0	1	0	0	0	0	0	0	0	2	0	0	0	2	0	2	1	2	2	0	2	0	2	0	1	1	0	1	0	0	1	1	0	0	0
424	0	0	0	0	0	0	0	0	1	1	0	1	2	0	0	0	0	0	0	0	0	1	0	2	0	0	0	1	1	1	0	2	2	0	2	0	1	0	1	1	0	0	0	0	0	1	0	0	1
425	0	0	1	0	0	0	2	1	0	1	0	0	0	0	0	0	0	1	0	0	0	0	0	2	0	2	0	1	1	1	0	0	1	0	0	2	1	0	1	0	1	0	0	0	0	0	0	0	1
426	0	0	0	0	0	0	1	0	2	2	0	0	0	0	0	0	0	0	1	1	0	1	0	2	0	0	0	2	1	2	0	0	2	0	0	2	2	1	0	0	0	0	0	0	0	0	0	0	1
427	1	0	0	0	0	0	1	0	0	0	1	0	0	0	0	0	0	1	0	0	0	0	0	2	0	1	1	2	1	0	1	0	1	0	1	1	1	0	1	1	0	0	1	0	1	1	0	0	1
428	1	0	0	0	0	0	1	0	0	0	0	0	0	0	0	0	0	0	0	0	0	0	1	1	0	0	0	2	0	2	0	1	2	0	0	2	1	0	1	1	0	0	0	0	0	0	0	0	2
429	0	0	1	1	0	1	1	0	1	1	0	0	2	0	0	0	0	0	0	0	0	0	0	2	0	0	0	2	0	1	1	0	0	0	0	2	1	0	1	1	0	1	1	0	1	0	0	1	1
430	1	0	0	0	0	0	2	0	0	0	2	0	0	0	0	0	0	0	1	1	1	0	0	2	0	0	0	1	2	0	1	1	2	2	1	1	1	0	1	1	0	0	0	0	0	0	0	0	1
431	1	0	0	0	0	0	1	0	0	0	0	0	0	0	0	0	0	1	0	0	0	0	1	1	0	0	0	2	0	1	2	1	1	0	0	2	1	0	1	1	0	0	1	0	0	1	0	0	1
432	0	0	1	0	0	0	1	1	1	2	0	0	0	0	0	0	1	1	0	0	0	1	0	2	0	0	1	2	1	1	0	0	2	1	1	1	1	0	2	2	0	1	1	0	0	2	0	0	0
433	0	0	0	0	0	0	2	1	0	1	0	2	2	1	1	0	0	1	0	0	0	0	0	2	0	1	0	2	0	2	0	1	1	0	1	1	2	2	0	0	0	1	1	0	1	1	0	0	0
434	0	0	0	0	0	0	2	0	0	0	0	1	1	0	0	0	0	1	0	1	1	0	1	1	0	0	0	1	1	1	0	2	1	0	0	2	1	0	0	0	0	0	0	0	0	0	0	0	0
435	0	0	0	0	0	0	1	0	1	1	0	1	1	0	0	0	1	0	1	1	1	1	0	2	0	0	0	2	0	2	0	0	1	0	0	2	0	0	0	0	0	1	0	0	1	1	0	1	1
436	1	0	1	0	1	1	1	1	1	2	0	2	2	1	1	0	0	1	2	2	1	0	0	2	0	1	0	1	2	0	1	0	2	0	0	2	1	0	0	0	0	1	1	0	1	1	0	0	0
437	1	0	0	0	1	1	1	0	0	0	0	1	1	0	0	0	0	2	1	1	1	0	1	1	0	0	2	2	1	0	1	1	2	0	2	0	1	0	1	1	0	1	0	0	0	1	0	0	1
438	0	1	0	0	1	1	0	0	1	1	0	0	2	0	0	1	0	0	1	1	0	0	0	2	0	1	0	2	0	2	0	0	2	1	1	1	0	0	0	0	0	0	0	0	0	0	0	1	0
439	0	0	0	0	0	0	1	1	1	2	1	0	0	0	0	0	0	0	0	1	0	0	0	2	0	0	0	2	0	2	0	0	1	0	1	1	2	0	0	0	0	0	0	0	0	0	0	0	1
440	0	0	0	0	0	0	1	1	0	1	0	0	0	0	0	0	0	1	0	0	0	0	1	1	0	1	0	1	2	0	1	1	1	0	0	2	1	0	2	2	1	0	1	0	1	0	0	1	2
441	1	0	1	0	0	0	1	0	0	0	1	0	1	0	0	0	0	1	1	1	1	1	0	2	0	0	0	1	0	1	2	1	2	0	1	1	2	0	1	1	0	0	0	0	0	1	0	0	0
442	1	0	0	0	0	0	1	0	1	1	0	1	1	1	1	0	1	0	1	1	1	0	0	2	0	0	0	1	1	1	1	0	0	1	0	2	0	0	0	0	0	0	0	0	0	0	0	0	1
443	0	0	0	0	0	0	2	0	0	0	1	2	2	0	0	0	0	1	2	2	1	0	1	1	0	0	0	2	1	1	2	1	0	0	1	1	1	1	0	0	0	1	0	0	1	1	0	0	0
444	1	0	0	0	0	0	1	1	1	2	0	0	0	0	0	0	0	0	0	0	0	0	0	2	0	0	0	1	1	1	0	1	2	1	0	2	2	1	1	0	2	1	1	0	1	2	0	0	1
445	0	1	0	0	0	0	1	1	1	2	0	1	1	0	0	0	0	0	1	1	1	0	0	2	0	1	0	2	1	2	1	1	2	0	0	2	1	1	0	0	0	0	0	1	0	1	0	0	0
446	1	0	0	0	0	0	2	1	0	1	0	0	0	0	0	0	0	1	0	0	0	0	0	2	0	1	0	2	1	1	1	1	1	2	1	1	2	0	1	1	0	0	0	0	0	1	0	1	1
447	1	0	0	0	1	1	2	0	0	0	0	2	2	1	1	0	0	0	1	1	1	0	0	2	0	1	0	2	0	2	0	1	1	0	1	1	1	1	0	0	1	1	0	0	0	0	1	0	0
448	0	0	0	0	1	1	2	1	0	1	0	0	1	0	0	1	0	1	0	0	0	0	0	2	0	0	0	2	1	2	1	0	1	0	0	2	2	0	2	1	1	0	0	0	0	0	0	0	0
449	1	0	0	0	0	0	0	0	2	2	0	1	1	0	0	0	0	1	1	0	0	1	0	2	0	0	0	2	0	2	0	2	2	0	0	2	1	0	0	0	0	0	1	0	0	1	0	0	2
450	1	0	0	0	0	0	1	1	1	2	0	0	1	0	0	0	0	0	1	1	1	0	0	2	0	0	0	2	0	2	0	1	2	0	1	1	1	0	0	0	0	1	1	0	1	2	0	1	2
451	1	0	0	0	0	0	1	1	0	1	0	0	1	0	0	0	0	0	1	1	1	0	0	2	0	0	0	2	1	2	0	1	1	1	1	1	0	0	0	0	0	1	1	0	2	0	1	0	0
452	1	0	0	0	2	2	2	0	0	0	0	1	1	0	0	0	0	1	1	1	0	0	0	2	0	1	1	1	1	0	0	1	1	1	2	0	2	0	2	2	1	0	1	0	0	2	0	0	1
453	1	0	0	0	0	0	0	0	2	2	0	1	1	0	0	0	0	1	0	0	0	0	0	2	0	0	0	2	2	1	2	0	2	1	0	2	2	0	1	0	1	0	2	0	0	0	1	0	0
454	1	0	0	0	0	0	1	0	0	0	1	0	2	0	0	0	0	0	1	1	0	0	0	2	0	0	0	1	1	1	1	0	0	0	0	2	0	0	1	1	0	1	1	0	1	1	0	1	2
455	0	0	0	0	0	0	0	0	2	2	0	0	1	0	0	0	0	1	1	1	1	0	0	2	0	0	0	1	2	1	0	1	0	0	0	2	2	0	0	0	0	0	0	0	0	0	0	0	1
456	0	0	0	0	0	0	1	0	0	0	0	0	0	0	0	0	0	0	0	0	0	0	1	1	0	1	1	1	0	0	1	0	1	0	1	1	2	0	1	1	0	0	0	0	0	1	0	0	1
457	0	0	0	0	1	1	1	1	1	2	0	0	0	0	0	0	0	2	1	1	1	0	1	1	1	1	0	1	0	1	0	2	1	0	0	2	0	0	1	1	0	0	0	0	0	0	0	0	1
458	1	0	1	0	0	0	1	0	0	0	0	0	1	0	0	0	0	1	1	0	0	0	1	1	0	1	0	2	1	1	1	1	1	1	0	2	0	0	1	1	0	2	2	0	1	1	0	0	2
459	1	0	2	0	0	0	2	1	0	1	1	0	1	0	0	1	0	0	1	1	1	0	0	2	0	1	0	0	1	0	1	1	1	0	0	2	2	1	1	0	1	1	1	0	1	1	0	0	0
460	1	0	0	0	0	0	1	0	1	1	0	1	1	0	0	0	1	2	1	1	1	0	1	1	1	2	0	2	0	2	0	0	1	0	1	2	1	0	0	0	0	0	0	0	0	1	0	0	1
461	0	0	0	0	0	0	1	0	1	1	1	0	1	0	0	0	0	1	0	0	0	0	1	1	0	0	0	1	2	0	1	1	1	0	1	1	2	0	1	1	0	0	1	0	1	1	0	0	1
462	0	0	0	0	0	0	0	0	2	2	0	0	0	0	0	0	0	1	0	0	0	0	0	2	0	0	0	1	1	1	1	1	2	0	1	1	1	0	0	0	1	0	0	0	0	0	0	0	1
463	0	1	0	0	0	0	1	1	1	2	0	0	1	0	0	0	0	0	1	1	1	0	0	2	0	1	0	0	2	0	0	2	1	0	1	1	1	0	1	1	0	0	0	0	1	1	0	1	1
464	0	0	0	0	0	0	0	0	0	0	0	0	1	0	0	0	0	1	0	1	1	0	0	2	0	0	0	2	0	1	1	0	1	1	0	2	0	0	0	0	0	0	1	0	1	1	0	0	0
465	1	0	0	0	0	0	2	0	0	0	1	1	1	0	0	0	0	1	2	2	2	0	0	2	0	0	0	1	1	1	0	1	1	0	1	1	0	0	0	0	0	1	1	0	0	0	0	0	1
466	1	0	0	0	0	0	2	1	0	1	0	0	0	0	0	0	1	2	0	0	0	0	0	2	0	0	0	1	2	0	1	2	2	0	0	2	0	0	0	0	0	1	1	0	1	0	0	0	1
467	1	0	0	0	0	0	1	1	0	1	0	0	0	0	0	0	0	0	0	0	0	0	1	1	1	1	0	2	1	1	1	0	0	1	1	1	2	0	1	1	0	0	0	0	0	0	0	1	1
468	0	0	0	0	0	0	2	0	0	0	2	1	2	0	0	0	0	1	0	0	0	0	0	2	0	1	0	2	0	1	2	0	1	0	1	1	1	1	0	0	0	0	1	0	1	1	0	0	1
469	1	0	0	0	1	1	2	0	0	0	1	0	1	0	0	0	0	1	0	0	0	0	0	2	0	0	0	2	1	1	1	0	2	1	1	1	2	0	2	2	0	0	0	2	0	0	0	0	1
470	0	0	0	0	0	0	0	0	1	1	0	0	1	0	0	0	0	0	0	0	0	0	0	2	0	0	0	1	0	0	2	1	2	1	0	2	2	1	0	0	1	0	0	0	0	0	0	0	1
471	1	0	0	0	2	2	1	0	0	0	1	0	0	0	0	0	0	1	0	0	0	0	1	1	1	1	0	2	1	1	1	1	1	0	0	2	2	0	1	0	1	0	1	0	1	0	0	0	0
472	1	0	0	0	0	0	2	0	1	1	1	1	1	0	0	0	0	0	0	0	0	1	0	2	0	0	0	1	1	2	0	0	2	1	0	2	2	1	0	0	0	0	0	0	0	0	0	0	1
473	1	0	0	0	0	0	0	0	2	2	0	0	0	0	0	0	0	0	0	0	0	1	0	2	0	0	0	2	0	1	1	2	2	0	1	1	1	0	2	2	0	0	0	1	0	0	0	0	2
474	0	0	0	0	0	0	1	1	1	2	0	2	1	0	0	0	0	0	1	1	1	0	0	2	0	0	0	2	0	2	0	0	0	0	0	2	1	0	1	1	0	0	1	0	1	0	0	0	2
475	0	0	0	0	1	1	1	0	0	0	1	0	0	0	0	0	0	1	0	0	0	0	0	2	0	0	0	2	0	0	0	1	2	0	1	1	2	0	0	0	0	0	0	0	1	1	0	0	0
476	1	0	0	0	0	0	1	0	1	1	1	1	2	1	1	0	0	0	0	0	0	0	0	2	0	0	0	2	0	2	1	2	1	0	1	1	1	0	0	0	0	0	0	0	0	0	0	0	1
477	1	0	0	0	0	0	0	0	2	2	0	0	1	0	0	1	0	1	2	2	2	0	0	2	0	0	0	1	1	2	0	0	0	1	0	2	1	1	0	0	0	1	1	0	1	0	0	1	2
478	1	0	0	0	1	1	2	1	0	1	0	0	0	0	0	1	0	2	0	1	0	0	1	1	0	1	0	2	0	2	1	1	1	0	1	1	0	0	0	0	0	0	0	0	1	1	0	0	1
479	1	0	0	0	0	0	0	0	1	1	0	1	1	0	0	0	0	1	1	1	0	0	0	2	0	1	0	2	0	2	2	1	1	1	0	2	0	0	0	0	0	1	1	0	2	0	0	0	1
480	1	0	0	0	0	0	1	2	0	2	0	1	1	0	0	0	0	1	0	0	0	0	1	1	1	1	0	2	0	2	1	2	2	0	2	0	1	0	0	0	0	0	0	1	1	1	0	1	2
481	1	1	0	0	0	0	1	0	2	2	0	1	0	0	0	0	0	0	0	1	1	0	0	2	0	0	0	1	1	1	0	0	1	0	1	1	2	0	1	1	0	0	0	0	0	0	0	0	0
482	0	0	0	0	0	0	1	0	1	1	1	0	1	0	0	0	0	1	0	0	0	1	0	2	0	1	0	2	1	0	2	1	1	1	1	1	1	0	1	1	0	0	1	0	1	0	0	0	0
483	1	0	0	0	0	0	1	0	1	1	0	0	2	0	0	0	0	1	0	0	0	0	0	2	0	0	0	2	0	1	1	1	1	0	1	1	2	0	1	1	0	1	0	0	1	0	0	0	2
484	0	0	0	0	0	0	1	0	0	0	0	0	0	0	0	0	0	1	1	1	1	0	1	1	1	1	0	2	1	1	2	1	2	0	0	2	0	0	0	0	0	0	0	0	2	0	0	0	1
485	0	0	0	0	0	0	2	1	0	1	1	0	0	0	0	0	0	1	0	0	0	0	0	2	0	0	0	2	0	2	0	0	0	1	0	2	1	1	0	0	0	1	1	0	1	1	0	0	1
486	0	0	0	0	0	0	1	1	0	1	0	1	1	0	0	0	0	0	2	1	0	1	1	1	1	1	1	2	1	2	0	0	1	0	0	2	2	0	1	1	0	0	1	0	0	0	0	0	1
487	1	0	1	0	0	0	2	1	0	1	1	0	1	1	0	0	0	0	1	1	0	0	0	2	0	1	0	2	2	2	0	2	2	1	0	2	1	0	0	0	0	0	0	1	0	1	0	0	2
488	1	0	0	0	1	1	1	1	1	2	0	0	0	0	0	0	0	0	0	0	0	0	0	2	0	0	0	2	1	1	2	0	1	1	1	1	2	2	0	0	0	0	1	1	1	0	0	0	2
489	0	0	0	0	0	0	1	0	1	1	0	0	2	0	0	0	0	0	0	0	0	0	0	2	0	1	0	2	0	2	0	1	1	1	1	1	1	0	1	0	1	0	0	0	0	0	0	0	1
490	0	1	0	0	0	0	1	0	1	1	0	1	2	0	0	1	0	0	0	0	0	0	0	2	0	1	0	1	0	1	2	0	1	0	0	2	2	0	2	2	0	0	2	0	1	1	0	0	1
491	0	0	0	0	0	0	1	0	0	0	1	1	1	0	0	0	0	1	1	1	1	0	1	1	0	0	0	2	1	1	2	1	1	2	1	1	1	0	1	1	0	0	1	0	0	0	0	2	2
492	0	0	0	0	1	1	0	0	2	2	0	0	0	0	0	0	0	0	0	0	0	0	0	2	0	0	0	2	2	2	0	0	2	0	0	2	0	0	1	1	0	0	0	0	0	0	0	1	2
493	0	0	0	0	0	0	1	0	2	2	0	0	0	0	0	0	0	1	1	1	0	0	0	2	0	0	0	2	0	2	0	0	2	0	0	2	2	1	1	0	1	1	1	0	1	0	0	0	1
494	1	1	0	0	0	0	2	0	1	1	1	1	1	0	0	0	1	1	0	0	0	0	0	2	0	0	0	2	0	2	0	0	2	0	0	2	1	0	1	0	1	0	0	1	0	1	0	0	1
495	1	1	1	0	0	0	1	0	1	1	0	0	0	0	0	0	0	1	2	2	2	0	2	0	0	1	0	2	0	2	1	0	0	1	2	1	0	0	0	0	0	0	0	0	0	0	0	0	1
496	0	0	0	0	0	0	0	0	1	1	2	1	1	0	0	0	0	1	1	0	0	0	0	2	0	0	0	1	1	1	1	0	1	0	2	0	1	0	0	0	0	1	1	0	1	0	0	0	1
497	1	1	0	0	0	0	1	0	1	1	1	1	2	0	0	0	0	0	0	0	0	0	1	1	1	1	0	2	0	2	1	0	1	1	1	1	1	0	0	0	0	1	1	1	1	2	0	0	0
498	0	0	0	0	1	1	1	0	0	0	1	0	1	0	0	0	0	0	1	1	1	0	1	1	0	0	0	2	1	1	2	0	2	0	0	2	1	0	1	1	0	1	1	0	1	0	0	2	2
499	0	0	1	0	0	0	1	1	0	1	0	0	0	0	0	0	0	0	1	0	0	0	0	2	0	0	0	1	2	0	1	0	2	0	0	2	2	0	2	2	0	0	1	0	1	0	0	0	1
500	0	0	0	0	0	0	1	0	0	0	2	0	2	0	0	1	0	1	0	0	0	0	0	2	0	1	0	2	0	2	1	2	2	0	0	2	2	0	2	2	1	1	1	0	1	1	0	0	0
501	0	0	0	0	0	0	1	0	1	1	0	0	0	0	0	0	0	1	0	0	0	0	1	1	0	1	0	2	0	2	0	1	2	0	0	2	1	0	1	1	0	1	0	0	1	0	0	0	0
502	0	0	0	0	0	0	1	0	0	0	1	1	2	0	0	0	1	2	0	0	0	0	0	2	0	1	0	2	1	2	0	0	1	2	2	1	1	0	0	0	0	1	1	0	1	2	0	0	0
503	0	0	0	0	0	0	1	0	1	1	0	0	2	0	0	0	0	0	0	0	0	0	1	1	1	1	0	1	1	1	1	2	2	0	0	2	2	1	1	0	1	1	1	0	1	1	0	2	2
504	0	0	0	0	0	0	1	0	0	0	0	0	0	0	0	0	0	0	2	1	0	1	0	2	0	0	0	1	1	1	0	1	1	1	2	0	0	0	1	1	0	0	0	1	0	1	0	0	1
505	1	0	0	0	0	0	1	0	1	1	1	1	2	0	0	0	0	1	1	0	0	0	0	2	0	0	0	1	2	0	1	0	2	2	1	1	2	0	1	1	0	1	1	0	1	2	0	1	1
506	1	0	0	0	0	0	1	0	1	1	1	0	0	0	0	0	0	0	2	1	1	0	0	2	0	0	0	0	2	0	0	1	1	0	2	1	0	0	0	0	0	0	0	0	0	0	0	0	1
507	0	0	0	0	0	0	2	1	0	1	0	1	1	0	0	0	0	0	0	0	0	0	0	2	0	1	0	1	2	0	1	0	1	0	0	2	2	0	0	0	0	0	0	0	0	0	0	0	1
508	0	0	0	0	1	1	0	0	1	1	1	0	0	0	0	0	0	1	0	0	0	0	0	2	0	0	0	2	0	2	1	1	2	0	1	1	1	0	1	0	1	1	1	0	1	2	0	0	2
509	0	0	0	0	0	0	2	1	0	1	1	0	0	0	0	0	0	1	0	0	0	0	0	2	0	0	0	2	0	2	0	1	1	0	1	1	2	0	1	1	0	1	1	0	1	2	0	0	1
510	1	0	0	0	0	0	1	1	0	1	0	1	1	0	0	0	0	0	0	0	0	0	0	2	0	0	0	2	0	2	1	1	2	0	0	2	2	1	1	1	1	0	2	0	1	1	0	0	0
511	1	0	0	0	0	0	1	0	1	1	1	1	1	0	0	0	0	0	1	1	1	0	1	1	0	1	0	2	0	1	2	1	1	0	1	1	2	1	0	0	0	0	1	0	1	0	0	0	0
512	0	0	0	0	0	0	0	0	1	1	0	0	1	0	0	0	0	1	0	0	0	0	0	2	0	0	0	2	0	2	1	0	0	0	0	2	1	0	1	0	1	0	1	0	0	1	0	0	0
513	0	0	1	1	0	1	2	1	0	1	0	1	2	0	0	1	0	0	2	1	0	0	1	1	0	0	0	2	0	2	1	1	1	2	0	2	1	0	0	0	0	0	1	0	1	0	0	0	0
514	1	0	0	0	0	0	0	0	1	1	0	0	1	0	0	1	0	0	0	0	0	0	1	1	1	1	1	1	0	0	1	1	0	0	1	1	1	0	0	0	0	0	0	0	0	0	0	0	0
515	1	0	0	0	1	1	0	0	1	1	1	0	1	0	0	0	0	0	0	0	0	0	0	2	0	0	1	2	0	1	0	0	2	1	1	1	2	0	2	2	0	1	1	0	1	1	0	1	2
516	1	0	0	0	0	0	1	1	1	2	0	0	1	0	0	0	0	1	0	1	1	0	0	2	0	1	0	2	0	1	0	0	2	2	0	2	2	0	1	1	0	1	0	0	1	1	0	0	1
517	1	0	0	0	0	0	0	0	1	1	1	1	1	0	0	0	0	0	1	1	1	0	0	2	0	1	0	2	0	2	1	1	1	0	0	2	1	0	0	0	0	0	1	0	0	1	0	0	2
518	0	1	1	0	0	0	1	0	1	1	1	0	0	0	0	0	0	0	2	1	0	0	1	1	0	0	0	1	2	0	1	2	2	0	0	2	2	0	2	1	1	1	0	0	0	0	0	0	0
519	1	0	0	0	0	0	0	0	2	2	0	0	0	0	0	0	0	0	1	0	0	0	0	2	0	0	0	2	1	2	1	0	2	2	1	2	1	0	0	0	0	0	0	0	0	0	0	2	2
520	0	0	0	0	0	0	2	0	0	0	0	0	0	0	0	0	0	2	0	0	0	0	0	2	0	1	0	1	1	1	0	0	0	0	0	2	1	0	0	0	0	1	0	0	1	0	0	1	2
521	1	0	0	0	0	0	1	0	0	0	1	1	1	0	0	0	0	1	0	0	0	0	0	2	0	0	0	2	0	1	1	0	1	1	0	1	0	0	0	0	0	0	0	0	0	0	0	0	1
522	0	0	0	0	0	0	2	1	0	1	0	1	0	0	0	0	0	0	1	1	1	0	0	2	0	0	0	2	1	1	2	2	2	0	1	1	1	0	1	1	0	1	1	0	1	0	0	0	0
523	0	0	0	0	0	0	1	1	0	1	0	1	1	0	0	0	0	0	0	0	0	0	0	2	0	0	0	2	0	2	1	1	1	0	1	1	1	1	0	0	0	0	1	0	1	1	0	0	1
524	1	0	0	0	0	0	0	0	2	2	0	0	0	0	0	0	1	1	1	1	0	0	0	2	0	1	0	2	0	1	2	1	2	0	0	2	0	0	0	0	0	0	0	0	1	0	0	0	0
525	1	0	1	0	0	0	1	1	1	2	0	0	0	0	0	0	0	0	1	1	1	0	0	2	0	1	0	0	2	0	0	1	1	0	1	1	2	1	1	1	0	0	1	0	1	0	0	1	1
526	1	0	0	0	1	1	2	0	0	0	2	1	1	0	0	0	0	1	2	1	1	0	0	2	0	0	0	2	1	1	1	0	1	1	0	2	2	0	1	1	0	0	0	0	0	0	0	0	1
527	1	0	0	0	0	0	1	0	1	1	1	0	0	0	0	0	0	0	1	1	1	0	0	2	0	0	0	1	2	0	1	2	2	0	2	0	2	0	1	1	0	0	0	1	0	0	0	0	1
528	0	0	0	0	1	1	0	0	2	2	0	0	1	0	0	0	0	0	0	0	0	0	0	2	0	0	0	2	1	1	1	2	2	0	1	1	1	0	0	0	0	1	0	0	1	0	0	0	1
529	1	0	1	1	0	1	2	0	0	0	2	1	1	0	0	0	0	0	1	1	1	0	0	2	0	0	0	2	1	1	0	0	2	0	0	2	1	0	0	0	0	1	1	0	1	0	0	0	0
530	0	0	1	0	0	0	1	0	0	0	2	0	0	0	0	0	0	1	0	0	0	0	0	2	0	0	0	2	0	1	0	1	2	0	1	1	0	0	0	1	0	0	2	0	1	1	0	0	1
531	1	0	1	0	0	0	2	0	1	1	0	1	1	0	0	0	0	2	2	2	0	0	0	2	0	0	0	2	1	1	1	0	2	0	0	2	1	1	0	0	0	0	0	0	0	0	0	1	1
532	1	0	0	0	0	0	1	0	0	0	0	0	0	0	0	0	0	0	1	1	1	0	1	1	1	1	0	2	0	2	1	1	2	0	1	1	2	1	0	0	0	0	0	0	0	0	0	0	1
533	1	1	0	0	0	0	1	0	1	1	1	0	1	0	0	0	0	1	0	0	0	0	0	2	0	0	0	2	1	1	1	0	1	0	1	1	1	0	2	2	0	1	1	0	1	0	0	1	1
534	0	0	0	0	0	0	1	0	1	1	0	1	2	0	0	0	1	1	2	2	1	0	0	2	0	0	0	2	1	2	0	1	1	0	0	2	1	0	0	0	0	0	1	0	1	1	0	0	2
535	0	0	0	0	0	0	2	0	0	0	0	1	1	0	0	0	0	1	1	1	1	0	0	2	0	0	0	1	2	0	0	2	2	0	0	2	2	1	1	0	2	0	0	0	0	0	1	0	0
536	0	1	0	0	0	0	1	0	1	1	0	1	1	0	0	0	0	0	1	1	1	0	0	2	0	0	0	1	1	1	0	0	1	0	1	1	2	1	1	1	0	0	0	0	0	0	0	0	0
537	1	0	1	0	0	0	1	0	0	0	1	0	0	0	0	0	0	0	1	1	1	0	1	1	0	0	0	0	2	0	0	0	1	1	0	2	2	0	1	1	0	0	0	0	0	0	0	0	0
538	0	0	0	0	1	1	0	0	2	2	0	0	0	0	0	0	0	1	1	1	1	0	0	2	0	0	0	1	1	0	1	1	1	0	1	1	2	1	0	1	0	1	1	0	0	2	0	0	1
539	0	0	1	0	0	0	1	0	0	0	0	0	1	0	0	0	0	0	1	1	1	0	0	2	0	1	0	2	1	1	1	1	1	1	2	0	1	0	0	0	0	0	0	0	0	1	0	0	0
540	1	0	1	1	0	1	0	0	2	2	0	0	0	0	0	1	0	0	1	2	1	0	0	2	0	0	1	2	1	0	1	0	0	1	0	2	2	0	1	1	0	1	0	0	0	0	0	0	1
541	1	0	0	0	0	0	1	0	0	0	1	0	1	0	0	0	0	2	1	1	1	0	0	2	0	2	0	2	0	2	1	0	0	1	0	2	2	0	0	0	0	1	1	0	1	0	0	0	1
542	0	0	0	0	0	0	2	1	0	1	0	1	1	0	0	0	0	0	0	0	0	0	1	1	1	1	0	2	1	1	2	0	2	0	1	1	1	0	2	2	0	1	0	0	1	0	0	0	1
543	1	0	0	0	0	0	2	0	0	0	0	1	1	0	0	0	0	0	1	1	1	0	0	2	0	1	0	1	1	1	0	1	1	1	1	1	1	0	0	0	0	1	1	0	1	0	0	0	0
544	1	0	0	0	0	0	1	0	1	1	1	2	2	0	0	0	0	1	0	0	0	0	0	2	0	0	0	0	2	0	0	0	2	1	2	1	2	0	1	1	0	0	0	0	2	1	0	0	2
545	0	0	1	1	0	1	1	1	1	2	0	0	2	0	0	0	0	0	1	2	1	0	1	1	1	1	0	2	1	1	1	2	2	0	1	1	0	0	0	0	0	1	1	0	1	1	0	0	1
546	1	0	0	0	1	1	2	1	0	1	0	0	1	0	0	0	0	0	1	1	1	0	1	1	1	1	0	1	0	0	2	1	1	1	2	0	1	0	0	0	0	1	1	0	0	0	1	0	0
547	0	0	0	0	0	0	1	0	0	0	1	0	0	0	0	0	0	0	1	0	0	0	0	2	0	1	0	1	0	1	0	1	1	1	1	1	0	0	0	0	0	0	1	1	1	0	0	0	2
548	1	0	0	0	1	1	1	0	1	1	0	1	1	1	1	0	0	1	2	1	1	0	0	2	0	0	0	2	1	1	2	0	0	1	0	2	2	0	1	1	0	1	1	1	0	0	0	0	1
549	1	0	0	0	0	0	0	0	2	2	0	0	0	0	0	0	0	0	0	0	0	1	0	2	0	0	0	2	1	1	1	0	1	2	1	1	2	0	2	2	0	0	0	0	0	1	0	0	1
550	1	0	0	0	0	0	1	0	1	1	1	1	1	0	0	0	0	1	0	0	0	0	0	2	0	0	0	2	0	1	1	1	2	1	0	2	0	0	0	0	0	0	0	1	0	0	0	0	0
551	1	0	0	0	1	1	1	0	1	1	0	1	2	1	1	0	0	0	0	0	0	0	0	2	0	0	0	1	1	1	0	1	2	0	1	1	0	0	1	1	0	1	0	0	1	1	0	0	1
552	0	0	1	0	0	0	1	0	1	1	0	1	1	0	0	0	0	0	0	0	0	0	1	1	0	0	0	2	2	2	0	0	0	0	0	2	2	1	0	0	0	1	0	0	0	1	0	1	0
553	1	0	0	0	0	0	2	1	0	1	1	0	0	0	0	0	0	0	1	1	1	0	0	2	0	0	0	2	1	2	0	1	2	2	2	1	1	0	0	0	0	0	0	0	1	1	0	0	1
554	0	0	0	0	0	0	2	1	0	1	1	1	1	0	0	0	0	1	1	0	0	0	0	2	0	1	0	2	0	2	1	1	1	1	1	2	0	0	0	1	0	1	1	0	0	2	0	0	1
555	1	0	1	0	1	1	2	0	0	0	1	1	1	0	0	0	0	0	0	1	0	0	0	2	0	0	0	2	2	0	2	2	2	0	0	2	0	0	0	0	0	0	0	0	0	0	1	0	0
556	0	0	0	0	1	1	1	0	1	1	0	0	0	0	0	0	0	0	1	1	1	0	0	2	0	0	0	1	0	1	1	1	1	0	1	1	2	0	2	1	1	1	0	0	2	1	0	0	1
557	0	0	0	0	1	1	1	1	1	2	0	1	1	0	0	0	1	2	0	0	0	0	0	2	0	0	0	1	2	1	0	0	1	0	0	2	0	0	0	0	0	2	1	0	1	0	0	0	0
558	0	0	0	0	0	0	2	0	0	0	0	0	0	0	0	0	0	1	1	0	0	0	0	2	0	0	0	2	0	1	1	0	2	0	0	2	0	0	0	0	0	0	0	0	0	1	0	0	1
559	0	0	0	0	1	1	0	0	2	2	0	0	1	1	0	0	0	1	0	0	0	0	0	2	0	0	0	2	0	1	1	0	1	1	1	1	1	1	0	0	0	1	1	0	1	1	0	1	0
560	1	0	0	0	0	0	0	0	2	2	0	2	2	0	0	0	0	1	1	1	1	0	1	1	1	1	0	2	1	2	0	1	1	1	2	0	1	0	1	1	0	0	0	0	0	0	0	0	1
561	0	0	0	0	1	1	0	0	1	1	1	0	0	0	0	0	0	1	1	0	0	0	1	1	0	0	1	2	0	1	1	2	1	0	1	1	1	0	0	0	0	0	2	0	0	2	0	0	1
562	1	0	0	0	0	0	2	1	0	1	0	2	2	1	1	0	0	2	0	0	0	0	1	1	0	0	0	2	0	2	1	1	1	0	0	2	0	0	1	1	0	2	2	0	2	1	0	1	2
563	0	0	0	0	0	0	1	0	1	1	1	0	1	0	0	1	0	1	1	1	1	0	0	2	0	0	0	1	0	0	2	1	2	0	1	1	1	0	2	2	0	0	0	0	0	1	0	0	1
564	0	0	0	0	0	0	2	1	0	1	0	1	2	0	0	0	0	1	2	1	1	1	0	2	0	0	0	2	1	1	2	1	1	1	1	2	2	0	1	1	0	0	0	0	0	0	0	0	1
565	1	0	0	0	2	2	2	0	0	0	0	2	2	0	0	0	0	0	2	1	1	0	0	2	0	0	0	1	0	1	0	0	2	1	0	2	0	0	1	1	0	0	0	0	0	0	0	0	0
566	0	0	0	0	0	0	1	0	1	1	0	1	1	0	0	0	0	1	1	0	0	0	0	2	0	0	0	2	1	1	2	0	1	2	1	1	1	0	1	1	0	0	0	1	0	0	0	0	1
567	0	0	0	0	0	0	1	2	0	2	0	0	0	0	0	0	0	0	0	0	0	0	1	1	0	0	0	1	2	1	0	1	2	0	1	1	1	0	1	1	0	0	2	0	1	0	0	0	0
568	0	0	0	0	0	0	0	0	2	2	0	0	2	0	0	1	0	0	0	0	0	0	0	2	0	0	0	2	0	1	1	2	1	0	0	2	1	1	0	0	0	0	0	0	0	0	0	0	0
569	0	0	0	0	0	0	2	0	0	0	0	0	2	0	0	1	0	1	1	1	1	0	0	2	0	0	0	2	2	1	1	1	1	0	0	2	2	1	0	0	0	1	1	0	1	0	0	0	1
570	1	0	1	0	0	0	2	0	0	0	1	1	2	0	0	0	0	2	1	1	1	0	0	2	0	1	0	1	0	1	1	1	1	1	1	1	2	2	0	0	0	1	1	0	1	0	1	0	0
571	0	0	0	0	0	0	1	1	0	1	0	0	1	0	0	0	0	1	1	1	0	0	1	1	0	0	0	1	2	0	1	0	2	0	1	1	0	0	0	0	0	0	2	0	0	0	0	0	0
572	0	0	1	1	0	1	1	0	1	1	0	2	2	1	1	0	0	0	1	1	1	0	0	2	0	1	0	1	0	1	0	1	2	0	0	2	1	0	0	0	0	0	0	1	0	0	0	0	0
573	0	0	0	0	0	0	2	1	0	1	0	1	1	0	0	0	0	0	0	0	0	1	0	2	0	0	1	2	0	1	0	1	2	0	1	1	1	1	0	0	0	1	1	1	1	2	0	0	0
574	0	0	0	0	0	0	2	1	0	1	1	1	1	0	0	0	0	1	1	1	1	0	0	2	0	1	0	2	0	2	0	0	2	2	1	2	2	0	1	1	0	0	0	1	0	0	0	0	1
575	0	0	0	0	1	1	0	0	2	2	0	0	2	0	0	1	1	0	1	1	1	0	0	2	0	1	0	1	1	1	1	1	2	2	1	1	1	0	1	1	0	0	0	0	1	1	0	0	1
576	0	0	0	0	1	1	2	0	1	1	0	0	0	0	0	0	0	2	1	1	1	0	0	2	0	0	0	2	0	2	0	0	1	0	0	2	1	0	0	0	0	0	1	0	1	0	0	0	1
577	0	0	0	0	0	0	0	0	2	2	0	0	0	0	0	0	0	0	1	1	1	0	0	2	0	0	0	2	0	2	1	1	2	0	1	1	0	0	1	1	0	0	1	0	1	1	0	0	0
578	1	0	0	0	1	1	2	1	0	1	0	0	1	0	0	0	0	1	0	0	0	1	1	1	1	1	1	2	0	1	0	0	0	0	0	2	1	1	0	0	0	0	0	0	0	0	0	0	1
579	1	0	0	0	0	0	0	0	1	1	0	1	2	0	0	0	0	0	1	1	0	0	1	1	0	1	0	1	1	1	0	1	2	0	1	1	0	0	0	0	0	0	0	0	0	0	0	0	1
580	1	0	0	0	0	0	0	0	2	2	0	1	1	0	0	0	0	0	0	0	0	0	0	2	0	0	0	2	0	2	1	1	1	0	1	1	1	0	0	0	0	0	0	0	0	0	1	0	0
581	1	0	2	0	0	0	0	0	2	2	0	0	0	0	0	0	0	2	0	0	0	0	0	2	0	0	0	1	2	1	0	0	2	1	0	2	0	0	1	1	0	1	1	0	1	2	0	0	1
582	0	0	0	0	0	0	1	1	1	2	0	0	0	0	0	0	0	1	1	1	1	0	0	2	0	0	0	2	0	2	0	1	1	0	0	2	0	0	0	0	0	1	1	0	1	1	0	0	0
583	0	0	1	1	0	1	1	1	1	2	0	0	2	0	0	0	0	1	1	1	1	0	1	1	0	1	0	2	0	2	0	1	1	0	0	2	2	1	1	1	1	1	1	1	0	0	0	0	0
584	1	1	1	0	0	0	1	0	2	2	0	0	1	0	0	0	0	0	0	0	0	0	0	2	0	0	0	1	2	0	1	0	1	1	0	2	1	0	0	0	0	1	1	0	2	0	0	1	1
585	1	1	1	0	0	0	2	1	0	1	1	0	1	0	0	1	0	0	1	1	1	0	0	2	0	0	0	2	2	0	2	1	1	1	1	2	0	0	0	1	0	0	1	0	1	0	0	0	0
586	0	1	1	0	0	0	2	0	1	1	0	0	0	0	0	0	0	1	0	0	0	0	0	2	0	0	0	1	0	1	1	0	0	1	2	1	2	0	1	1	0	1	1	0	1	1	0	0	0
587	1	0	0	0	0	0	0	0	2	2	0	0	1	0	0	1	0	0	0	0	0	0	2	0	1	1	0	2	0	2	1	1	1	0	0	2	1	1	0	0	0	0	0	0	0	0	0	0	1
588	0	0	0	0	0	0	1	1	1	2	0	2	2	0	0	0	0	0	1	1	1	0	0	2	0	0	0	2	1	1	2	0	2	1	1	1	1	0	1	1	0	0	0	0	0	0	0	0	1
589	0	0	0	0	0	0	1	1	0	1	0	0	0	0	0	0	0	1	0	0	0	0	0	2	0	1	0	2	0	2	1	0	0	0	2	0	1	0	0	0	0	0	0	1	1	1	0	2	2
590	0	0	0	0	0	1	2	0	0	0	2	0	0	0	0	0	0	0	1	1	1	0	0	2	0	0	0	2	0	1	0	1	0	0	0	2	2	0	2	2	0	0	0	1	0	0	0	0	0
591	0	0	0	0	0	0	0	0	1	1	0	0	0	0	0	0	0	0	0	0	0	0	0	2	0	0	0	2	0	2	1	0	2	1	1	1	0	0	1	1	0	0	2	0	1	1	0	1	2
592	0	0	0	0	0	0	1	0	0	0	1	0	0	0	0	0	0	0	0	0	0	1	0	2	0	1	0	1	0	1	0	0	2	0	1	1	1	0	0	0	1	1	1	0	1	1	1	0	0
593	0	0	0	0	1	1	1	1	1	2	0	0	0	0	0	0	0	2	1	1	1	0	0	2	0	0	0	2	1	0	2	1	0	0	0	2	2	0	1	1	0	0	0	0	0	0	0	0	1
594	1	0	0	0	0	0	2	1	0	1	1	0	0	0	0	0	0	0	0	0	0	0	1	1	0	0	0	2	0	2	1	0	2	0	1	1	1	0	1	1	0	0	1	0	1	1	0	0	1
595	0	1	0	0	0	0	2	1	0	1	0	1	1	0	0	0	0	1	0	0	0	0	0	2	0	0	0	1	0	2	1	1	1	1	1	1	1	0	1	1	1	0	0	1	1	1	0	0	1
596	1	0	0	0	0	0	2	0	0	0	0	1	2	0	0	0	0	2	1	1	1	0	0	2	0	0	0	0	2	0	0	0	1	0	0	2	0	0	0	0	0	0	0	0	0	0	0	0	1
597	0	0	0	0	0	0	2	0	1	1	1	0	1	0	0	0	1	1	0	0	0	0	1	1	1	1	0	2	0	1	1	1	1	0	0	2	0	0	0	0	0	1	1	0	1	0	0	0	1
598	1	0	0	0	0	0	2	0	0	0	0	0	1	0	0	0	1	2	2	2	2	0	2	0	1	1	0	1	1	1	0	1	1	0	0	2	0	0	0	0	0	1	0	0	2	1	0	1	0
599	0	0	1	0	0	0	1	1	0	1	0	0	1	0	0	1	0	0	0	1	0	0	0	2	0	0	0	2	2	1	1	1	1	0	0	2	1	0	1	1	0	1	0	0	2	0	0	0	1
600	1	0	0	0	0	0	0	0	1	1	0	1	1	0	0	0	0	0	1	1	1	0	0	2	0	0	0	2	0	2	0	2	1	1	0	2	2	0	2	2	0	0	0	1	1	1	0	0	1
601	0	0	0	0	0	0	2	1	0	1	0	1	1	0	0	0	0	1	0	0	0	0	0	2	0	0	0	2	1	1	1	0	0	0	0	2	1	1	0	0	0	1	1	0	1	2	0	0	0
602	0	0	0	0	0	0	1	0	1	1	2	0	0	0	0	0	1	1	0	0	0	0	0	2	0	0	0	2	1	2	1	0	2	0	0	2	2	0	1	0	1	0	1	0	0	0	0	0	1
603	1	0	0	0	0	0	2	0	0	0	1	0	1	0	0	0	0	1	0	0	0	0	0	2	0	0	0	1	1	0	1	2	1	0	0	2	2	1	1	0	1	1	1	0	2	1	0	0	0
604	0	0	0	0	0	0	1	1	1	2	0	0	0	0	0	0	1	1	0	0	0	0	0	2	0	1	0	1	2	0	1	1	1	0	0	2	0	0	0	0	0	0	0	0	1	0	0	0	1
605	1	0	0	0	0	0	1	0	0	0	1	1	1	0	0	0	0	1	0	1	1	0	1	1	1	1	1	2	1	0	1	0	2	1	1	1	1	1	0	0	0	0	0	0	0	0	0	0	1
606	0	0	0	0	1	1	1	0	0	0	1	1	1	0	0	0	0	0	1	2	1	0	1	1	1	1	0	2	1	1	1	1	2	0	0	2	2	0	1	1	0	0	1	0	1	0	0	0	1
607	1	0	0	0	0	0	1	0	0	0	1	0	1	0	0	1	0	0	2	1	0	0	1	1	0	1	0	2	0	1	1	0	0	0	2	0	2	0	2	1	1	0	0	0	0	0	0	0	1
608	0	0	0	0	0	0	0	0	2	2	0	0	0	0	0	0	0	0	1	1	1	0	0	2	0	0	0	2	0	2	0	1	1	0	0	2	1	1	0	0	0	0	1	0	0	1	0	0	0
609	0	0	0	0	0	0	0	0	1	1	0	0	0	0	0	0	0	1	0	0	0	0	0	2	0	0	0	1	1	1	0	0	2	1	2	1	1	0	1	0	1	1	0	0	1	1	0	0	2
610	0	1	0	0	1	1	1	1	1	2	0	1	1	0	0	0	0	1	0	0	0	0	0	2	0	0	0	1	1	1	1	1	1	0	0	2	2	1	1	1	0	1	1	0	1	1	0	1	0
611	0	0	0	0	1	1	1	0	1	1	0	1	1	0	0	0	0	1	0	0	0	1	0	2	0	0	0	1	0	2	1	2	2	0	2	0	0	0	0	0	0	0	0	0	0	0	0	0	0
612	0	0	0	0	0	0	1	0	1	1	1	0	2	0	0	0	0	1	0	0	0	0	1	1	0	0	1	2	1	0	1	1	2	0	1	1	2	0	2	2	0	1	1	0	2	2	0	0	1
613	0	0	1	0	0	0	1	1	1	2	0	0	0	0	0	0	0	0	1	1	1	1	0	2	0	1	0	2	0	2	0	1	0	0	0	2	1	0	0	0	0	0	1	0	1	0	0	0	1
614	1	0	1	0	0	0	1	1	0	1	0	0	0	0	0	0	0	1	1	1	1	0	0	2	0	1	0	2	0	2	0	0	2	2	0	2	1	1	0	0	0	1	1	0	0	0	0	1	1
615	0	0	0	0	1	1	1	0	2	2	0	0	1	0	0	1	0	0	1	1	0	0	0	2	0	0	0	1	0	1	1	0	2	1	0	2	2	1	1	1	0	1	1	0	0	1	0	0	1
616	0	1	1	0	0	0	0	0	2	2	0	1	1	0	0	0	0	0	2	1	1	0	0	2	0	0	0	2	0	2	0	0	1	1	1	1	1	0	1	0	1	2	2	0	2	1	0	0	0
617	1	0	0	0	0	0	1	0	1	1	0	0	0	0	0	0	0	1	0	0	0	0	0	2	0	0	0	2	0	2	0	0	1	0	0	2	1	0	0	0	0	0	2	0	1	0	0	0	1
618	0	0	0	0	0	0	1	0	0	0	1	1	2	0	0	0	0	1	1	1	0	0	2	0	0	0	0	2	2	1	2	0	2	0	1	1	0	1	0	0	0	0	0	1	0	0	0	0	0
619	0	0	1	1	0	1	1	0	2	2	0	1	1	0	0	0	0	1	0	0	0	0	0	2	0	0	0	2	1	1	2	1	0	0	0	2	0	0	0	0	0	0	1	0	0	1	0	0	1
620	0	0	0	0	1	1	1	1	1	1	0	0	1	0	0	1	0	0	1	1	1	0	0	2	0	1	0	2	0	2	0	0	1	0	0	2	0	0	0	0	0	0	0	0	0	0	0	1	2
621	1	0	0	0	0	0	0	0	1	1	0	0	0	0	0	0	0	0	1	1	1	0	0	2	0	0	2	2	1	0	1	0	1	1	1	2	1	1	0	0	0	0	1	0	1	0	0	0	1
622	1	0	0	0	1	1	1	0	1	1	0	2	2	1	1	0	0	0	0	0	0	1	0	2	0	0	0	2	0	2	1	0	1	0	1	1	1	0	0	0	0	1	0	0	1	0	0	2	2
623	1	0	0	0	0	0	1	0	1	1	0	0	0	0	0	0	1	1	1	1	1	0	1	1	1	2	1	2	1	1	0	0	1	1	1	1	0	0	0	0	0	1	1	0	1	1	0	0	1
624	1	0	0	0	0	0	2	1	0	1	1	1	2	1	1	0	0	1	1	1	1	0	0	2	0	0	0	2	0	2	0	0	2	1	0	2	2	1	0	0	1	0	0	0	1	0	0	0	1
625	0	0	0	0	0	0	0	0	1	1	0	0	0	0	0	0	0	0	0	1	1	0	0	2	0	0	0	1	0	0	2	1	1	0	0	2	1	0	1	1	0	1	1	0	0	1	0	0	2
626	1	1	0	0	0	0	0	0	2	2	0	1	1	0	0	0	0	1	0	0	0	0	0	2	0	0	1	1	0	0	1	2	2	0	1	1	0	0	0	0	0	1	0	0	1	0	0	0	1
627	1	0	0	0	0	0	1	0	1	1	0	0	1	0	0	1	0	1	0	0	0	1	1	1	0	0	0	2	0	1	2	1	1	0	0	2	2	0	2	1	1	0	1	0	0	1	0	0	0
628	0	0	0	0	0	0	1	0	1	1	1	1	1	0	0	0	0	1	0	0	0	0	0	2	0	1	0	2	1	1	1	0	1	0	0	2	0	0	1	1	0	0	0	0	0	1	0	0	0
629	1	0	1	0	0	0	1	0	2	2	0	0	1	0	0	0	0	0	0	0	0	0	0	2	0	0	0	1	1	1	1	0	1	0	0	2	0	0	0	0	0	0	0	0	0	0	0	1	2
630	0	0	0	0	0	1	1	0	1	1	1	1	2	1	1	0	0	1	0	0	0	0	0	2	0	1	0	2	0	1	0	2	2	0	1	1	1	0	1	1	0	1	1	0	1	0	0	0	0
631	1	0	0	0	0	0	2	0	0	0	2	0	2	0	0	0	0	0	1	1	1	0	0	2	0	0	0	0	1	0	1	1	1	0	1	1	1	0	0	0	0	0	0	0	1	1	0	0	0
632	0	0	0	0	0	0	1	0	0	0	1	0	1	0	0	1	0	0	0	0	0	0	0	2	0	0	0	2	1	1	0	2	2	0	1	1	2	1	1	0	2	0	1	0	1	1	0	1	1
633	1	0	0	0	0	0	0	0	2	2	0	0	1	0	0	0	0	0	1	1	0	1	1	1	1	1	0	2	0	0	0	0	2	1	1	1	0	0	0	0	0	0	1	0	0	1	0	0	0
634	0	0	0	0	0	1	1	0	1	1	1	1	0	0	0	0	0	1	1	1	1	0	0	2	0	0	0	2	1	1	2	0	1	1	0	2	2	2	0	0	0	0	0	0	0	0	0	0	2
635	1	0	0	0	0	0	0	0	0	0	0	1	1	0	0	0	0	1	1	1	1	0	1	1	0	0	0	1	1	1	1	0	0	0	0	2	1	0	1	1	0	0	0	0	0	0	0	0	1
636	0	0	0	0	0	0	1	0	1	1	1	1	2	0	0	0	0	1	0	0	0	0	1	1	0	0	0	2	1	1	1	0	0	0	0	2	1	0	1	1	0	0	1	0	1	0	0	0	2
637	1	0	0	0	1	1	2	0	0	0	2	0	1	0	0	1	0	0	1	1	0	0	0	2	0	1	0	2	0	2	1	2	2	0	0	2	1	0	0	0	1	0	0	0	0	0	0	0	0
638	0	0	0	0	0	0	1	1	0	1	0	0	0	0	0	0	0	0	1	2	1	1	0	2	0	1	0	2	1	1	1	2	2	0	2	0	0	0	0	0	0	0	0	0	0	0	0	0	1
639	0	0	0	0	0	0	0	0	1	1	0	0	0	0	0	0	0	0	1	0	0	0	0	2	0	0	0	2	0	2	0	0	0	1	0	2	2	1	0	1	0	0	0	0	1	0	0	0	1
640	0	0	0	0	0	0	1	0	1	1	0	1	1	0	0	0	0	0	1	1	1	0	0	2	0	0	0	2	0	2	1	0	0	1	2	1	1	0	0	0	0	0	0	0	0	2	0	0	1
641	0	0	0	0	0	0	1	0	2	2	0	0	0	0	0	0	0	0	1	2	1	0	0	2	0	0	0	0	1	0	1	1	2	1	1	0	1	1	0	0	0	1	1	0	1	1	0	0	1
642	0	0	0	0	0	0	2	0	0	0	1	0	0	0	0	0	0	0	0	0	0	0	1	1	0	1	0	1	1	1	0	0	1	0	0	2	1	0	0	0	0	1	1	0	1	0	0	0	1
643	0	0	1	1	0	1	1	0	1	1	0	0	0	0	0	0	0	1	1	1	1	0	1	1	0	0	0	1	1	1	0	2	2	0	1	1	2	0	1	1	0	0	0	0	0	0	0	0	0
644	0	0	0	0	0	0	1	0	1	1	0	1	1	0	0	0	1	1	0	0	0	0	0	2	0	0	0	2	0	1	2	0	1	0	1	1	0	0	0	0	0	1	0	0	0	1	0	0	1
645	0	0	0	0	0	0	0	0	2	2	0	1	2	0	0	1	0	2	2	2	0	0	1	1	0	0	0	1	0	1	1	0	1	0	0	2	0	0	0	0	0	1	1	0	0	0	0	0	2
646	1	0	0	0	1	1	2	1	0	1	0	1	1	0	0	0	0	0	0	1	0	0	0	2	0	0	0	1	1	1	0	1	1	2	1	2	0	0	0	0	0	1	0	0	1	0	0	0	1
647	1	0	0	0	0	0	1	1	1	2	0	0	1	0	0	0	0	1	1	1	1	0	0	2	0	0	0	1	1	1	0	0	2	0	0	2	1	0	2	2	0	0	1	0	1	0	0	0	0
648	1	0	0	0	0	0	0	0	1	1	0	2	1	0	0	0	0	0	0	0	0	0	0	2	0	0	0	2	0	2	1	2	1	0	2	0	2	0	0	0	0	0	1	0	1	0	0	1	2
649	0	0	0	0	0	0	1	1	0	1	0	1	1	0	0	0	0	0	1	1	0	0	0	2	0	0	0	2	1	1	1	0	1	1	0	2	1	0	0	0	0	0	0	0	0	0	0	0	2
650	1	0	0	0	0	0	1	0	1	1	1	0	2	1	1	1	1	1	1	0	0	1	0	2	0	0	0	2	0	1	2	1	1	0	1	1	1	1	0	0	0	0	0	0	0	0	0	0	1
651	1	0	0	0	0	0	0	0	1	1	1	0	1	0	0	1	0	1	0	0	0	2	0	2	0	0	0	1	1	1	1	1	1	1	0	2	2	0	2	2	0	0	1	0	1	1	0	0	1
652	0	0	0	0	2	2	1	1	0	1	0	0	0	0	0	0	0	1	1	1	1	0	0	2	0	0	0	1	0	2	1	1	2	1	2	1	1	0	0	0	0	0	0	0	1	1	0	0	0
653	0	0	0	0	0	0	0	0	1	1	0	2	2	0	0	0	0	1	0	1	1	0	0	2	0	0	0	2	0	1	2	0	0	0	1	1	1	1	0	0	0	0	0	0	0	0	0	1	1
654	0	0	0	0	0	0	1	0	1	1	0	2	2	0	0	0	1	1	2	2	1	0	0	2	0	0	0	2	0	2	1	0	2	2	1	1	2	0	1	0	1	1	1	0	0	0	0	0	1
655	1	0	0	0	0	0	2	0	0	0	1	0	0	0	0	0	0	1	1	1	0	2	0	2	0	0	0	1	1	1	0	2	2	0	2	0	1	1	0	0	0	0	0	0	0	0	0	0	1
656	1	0	0	0	0	0	2	1	0	1	0	1	2	0	0	0	0	1	1	1	1	0	0	2	0	0	1	2	1	0	1	0	2	2	1	1	1	0	1	1	0	1	1	0	1	0	0	1	2
657	1	0	1	1	1	2	1	0	0	0	0	0	1	0	0	1	0	2	1	1	0	0	0	2	0	0	0	1	0	1	1	1	1	0	2	1	2	1	0	0	1	0	0	0	0	0	0	0	0
658	1	0	0	0	0	0	1	0	0	0	2	1	1	0	0	0	0	1	1	1	1	0	0	2	0	0	0	2	0	2	1	0	1	0	0	2	1	0	1	1	0	1	1	0	0	0	0	0	2
659	0	0	0	0	0	0	2	0	0	0	0	0	1	0	0	1	0	1	1	0	0	0	1	1	0	0	0	1	0	1	1	0	0	0	0	2	2	0	2	2	0	1	1	0	1	1	0	1	1
660	0	1	1	0	0	0	2	0	0	0	2	1	2	1	1	0	0	1	1	0	1	0	0	2	0	0	0	2	0	2	1	0	1	0	1	1	1	0	2	2	1	1	1	0	2	0	0	0	1
661	0	0	0	0	0	0	0	0	1	1	1	0	0	0	0	0	0	0	0	0	0	0	0	2	0	0	0	2	0	2	1	1	1	1	1	1	0	0	0	0	0	1	1	0	1	1	0	0	1
662	0	0	0	0	0	0	1	0	1	1	1	0	0	0	0	0	0	0	0	0	0	0	0	2	0	0	0	2	0	1	2	0	0	0	2	0	1	0	1	1	0	1	1	0	1	0	0	0	2
663	1	0	0	0	0	0	0	0	0	0	1	2	2	0	0	0	0	1	1	1	1	1	1	1	1	1	0	2	1	1	2	0	2	1	1	1	0	0	1	1	0	1	1	0	1	0	0	0	0
664	1	0	0	0	0	0	1	0	1	1	1	1	1	0	0	0	0	0	1	1	1	0	0	2	0	0	0	2	1	2	1	0	1	0	1	2	1	0	0	0	0	0	0	0	0	0	0	0	0
665	0	0	0	0	0	0	1	0	1	1	0	1	1	0	0	0	0	1	0	0	0	0	1	1	1	1	0	2	0	2	0	1	1	0	1	1	1	0	1	1	0	0	0	0	0	0	0	0	1
666	0	0	0	0	0	0	1	0	1	1	1	1	1	0	0	0	0	1	2	2	2	0	0	2	0	0	0	2	0	1	2	0	2	0	0	2	2	1	0	0	0	0	0	0	0	0	0	0	1
667	1	0	0	0	0	0	1	0	0	0	0	1	1	0	0	0	0	1	1	0	1	0	0	2	0	1	0	1	2	0	1	2	2	1	0	2	1	0	0	0	0	0	2	0	0	2	1	0	0
668	1	1	0	0	0	0	1	0	0	0	0	1	1	0	0	0	0	0	1	1	1	0	1	1	0	0	0	1	2	0	1	1	2	0	0	2	2	1	0	1	0	0	0	0	0	0	0	0	2
669	1	0	0	0	0	0	1	0	1	1	0	0	1	0	0	1	0	0	0	0	0	0	0	2	0	0	0	2	0	1	1	1	1	1	2	0	1	0	0	0	1	1	2	0	1	1	0	0	1
670	1	0	0	0	0	0	2	0	0	0	1	1	2	0	0	0	0	0	1	1	1	0	1	1	1	2	0	1	0	1	0	0	2	1	1	2	2	1	0	0	1	1	1	0	1	0	0	0	1
671	1	0	0	0	0	0	1	0	0	0	1	0	1	0	0	0	1	1	2	2	1	0	0	2	0	0	0	1	0	1	0	0	1	0	0	2	1	0	2	2	0	1	1	0	1	1	0	0	1
672	1	0	0	0	0	0	2	0	0	0	2	0	0	0	0	0	0	1	0	0	0	0	0	2	0	0	0	2	1	1	1	1	2	0	0	2	2	0	2	2	0	0	0	0	0	0	0	0	1
673	0	0	1	1	0	1	0	0	2	2	0	1	1	0	0	0	0	0	0	0	0	0	1	1	0	1	0	0	2	0	0	1	2	0	1	1	0	0	0	0	0	0	0	0	1	1	0	0	1
674	1	0	0	0	0	0	1	0	0	0	1	0	0	0	0	0	0	0	0	0	0	0	0	2	0	0	0	1	2	1	0	2	1	0	1	1	1	0	1	1	0	1	1	0	1	1	0	0	0
675	1	0	0	0	1	1	2	0	0	0	1	0	0	0	0	0	0	0	0	0	0	0	0	2	0	0	0	1	2	1	0	0	1	0	2	0	2	1	1	1	0	0	1	0	1	1	0	0	2
676	0	0	0	0	0	0	0	0	2	2	0	0	1	1	1	0	0	1	1	1	1	0	0	2	0	0	1	2	0	1	1	1	1	2	1	2	2	1	0	1	0	0	0	0	0	0	0	0	1
677	0	0	0	0	0	0	2	0	1	1	1	1	1	0	0	0	0	0	0	0	0	0	0	2	0	0	0	1	0	1	1	0	2	0	0	2	2	1	0	0	0	0	1	1	1	0	0	0	1
678	0	0	0	0	1	1	0	0	2	2	0	0	0	0	0	0	0	0	1	1	1	0	0	2	0	1	0	2	0	0	1	0	0	1	2	1	2	1	0	0	0	0	1	1	1	0	0	0	1
679	0	0	0	0	0	0	2	1	0	2	1	0	0	0	0	0	0	0	2	2	0	0	0	2	0	0	0	2	0	0	1	0	2	0	0	2	2	0	1	1	0	0	0	0	0	0	0	1	2
680	0	0	0	0	0	0	1	0	1	1	0	2	2	0	0	0	0	0	1	1	0	0	0	2	0	1	0	1	1	0	1	2	2	0	2	0	2	0	2	1	1	0	0	0	1	1	0	0	2
681	0	0	0	0	0	0	0	0	0	0	1	1	1	0	0	0	0	2	1	1	1	0	0	2	0	0	0	1	1	1	1	1	2	0	1	1	1	0	0	0	0	0	0	0	0	0	0	1	2
682	1	0	1	0	1	1	2	0	0	0	1	1	2	0	0	0	0	0	0	0	0	0	0	2	0	0	0	1	0	1	2	0	1	0	1	1	1	1	0	0	0	1	1	0	1	0	0	0	1
683	0	0	0	0	0	0	1	0	1	1	1	1	1	0	0	0	0	0	1	1	1	1	0	2	0	0	0	2	1	1	2	0	1	0	0	2	1	0	0	0	0	1	1	0	2	0	0	1	1
684	0	0	0	0	0	0	2	0	0	0	0	0	0	0	0	0	0	1	1	1	1	1	1	1	1	1	0	2	1	1	2	2	2	0	0	2	1	0	0	0	0	0	1	0	1	0	0	0	1
685	0	0	0	0	0	0	1	1	0	1	0	0	0	0	0	0	0	1	0	0	0	0	0	2	0	0	0	1	1	1	0	0	0	0	0	2	2	0	0	0	0	1	1	0	1	1	0	1	1
686	0	0	0	0	0	0	1	0	0	0	1	0	0	0	0	0	0	1	0	1	1	0	0	2	0	1	0	2	1	2	1	0	1	0	1	1	2	0	2	2	0	0	0	0	0	0	0	1	2
687	0	0	0	0	0	0	0	0	1	1	0	0	1	0	0	1	0	2	1	1	1	1	0	2	0	0	0	2	2	0	2	1	1	1	1	2	1	1	0	0	0	0	0	0	0	0	0	0	0
688	0	0	0	0	0	0	1	0	1	1	1	0	1	0	0	0	0	2	0	0	0	0	1	1	0	0	0	2	2	1	2	1	1	2	0	2	2	0	1	0	1	0	0	0	0	0	0	0	0
689	1	0	0	0	0	0	1	0	0	0	0	0	0	0	0	1	0	0	1	1	0	0	0	2	0	1	1	2	2	1	1	1	1	0	0	2	2	1	0	0	0	0	1	1	1	0	0	0	1
690	0	0	0	0	0	0	2	0	0	0	2	0	1	0	0	1	0	0	0	0	0	1	0	2	0	0	0	1	1	1	0	0	1	1	1	1	2	1	1	1	0	1	0	0	1	0	0	0	0
691	1	0	0	0	0	0	1	1	0	1	0	0	0	0	0	0	0	0	0	0	0	0	0	2	0	0	0	2	0	2	1	1	2	1	0	2	1	1	0	0	0	1	2	0	0	0	0	0	0
692	0	0	0	0	0	0	1	0	1	1	1	0	0	0	0	0	0	0	0	0	0	1	0	2	0	0	0	2	1	1	2	0	1	1	0	1	1	0	0	0	0	0	1	0	1	0	0	0	2
693	0	0	0	0	0	0	1	1	1	2	0	1	1	0	0	0	0	0	1	1	1	0	0	2	0	0	0	2	1	1	1	0	2	0	1	1	2	0	1	1	0	1	1	0	1	0	0	1	1
694	1	0	0	0	0	0	1	0	2	2	0	0	1	0	0	0	0	0	0	0	0	0	1	1	0	1	0	2	1	0	2	1	1	1	0	2	0	0	1	1	0	0	0	0	0	0	0	0	1
695	1	0	0	0	0	0	1	0	0	0	2	1	1	0	0	0	0	2	0	0	0	0	0	2	0	0	0	2	0	1	1	0	2	1	1	1	2	0	1	1	0	0	1	0	0	1	0	0	0
696	0	0	0	0	0	0	0	0	2	2	0	0	1	0	0	1	0	1	1	1	1	0	0	2	0	1	0	2	1	1	2	1	1	0	1	1	2	0	2	1	1	0	0	1	0	0	0	0	1
697	0	0	0	0	0	0	1	1	0	1	0	0	1	0	0	1	1	1	0	0	0	0	0	2	0	0	0	2	1	1	1	0	2	2	1	1	1	0	1	1	0	0	0	0	0	0	0	0	0
698	0	0	0	0	1	1	1	0	1	1	0	2	2	0	0	0	0	1	1	0	1	0	0	2	0	0	0	1	0	1	0	0	2	2	1	1	2	0	0	0	0	0	1	1	1	0	0	0	1
699	0	0	0	0	0	0	2	1	0	1	1	0	1	0	0	0	0	0	1	1	1	0	1	1	0	0	0	1	1	1	0	0	1	0	1	1	2	0	1	1	0	1	1	0	1	0	0	0	0
700	0	0	0	0	1	1	1	0	1	1	1	0	0	0	0	0	0	0	2	2	0	0	2	0	1	1	0	2	1	0	2	1	1	0	1	1	1	0	0	0	0	0	2	0	1	1	0	0	0
701	1	0	0	0	0	0	2	0	0	0	0	0	1	0	0	1	0	2	0	0	0	0	1	1	0	0	0	2	0	1	1	2	2	1	0	2	1	0	1	1	0	2	2	0	2	1	0	0	1
702	1	0	0	0	1	1	0	0	2	2	0	1	0	0	0	0	1	1	1	1	0	0	0	2	0	0	1	2	1	1	0	1	1	0	0	2	0	0	1	1	0	1	1	0	0	0	0	0	1
703	0	1	0	0	0	0	1	0	1	1	1	0	0	0	0	0	0	1	0	0	0	0	0	2	0	0	0	2	0	2	1	1	1	1	1	1	0	1	0	0	0	0	0	0	0	1	0	0	2
704	1	0	0	0	1	1	1	0	0	0	1	0	0	0	0	0	0	1	1	1	1	0	1	1	1	1	0	2	0	2	1	0	1	1	1	1	1	1	0	0	0	1	1	0	1	1	0	1	2
705	1	0	0	0	0	0	2	0	0	0	2	0	2	0	0	0	0	1	0	0	0	0	0	2	0	0	0	2	2	0	2	1	2	2	1	2	1	0	0	0	1	0	0	0	0	0	0	0	2
706	0	0	0	0	0	0	2	1	0	1	0	0	0	0	0	0	0	1	0	0	0	0	0	2	0	0	0	2	0	2	1	1	1	0	0	2	0	0	0	0	0	1	0	0	1	0	0	0	0
707	1	1	0	0	1	1	1	0	1	1	1	1	2	0	0	0	0	0	0	0	0	0	2	0	0	0	0	2	0	2	1	0	1	1	2	0	1	0	1	0	1	1	2	0	0	0	0	2	2
708	0	0	0	0	0	0	2	0	1	1	0	1	2	1	1	0	0	0	0	0	0	0	0	2	0	0	0	1	0	1	1	1	1	1	1	1	0	0	0	0	0	0	2	0	1	0	0	0	0
709	0	0	0	0	0	0	1	0	1	1	1	1	1	0	0	0	0	1	2	2	2	0	0	2	0	0	1	2	0	1	0	0	0	0	0	2	0	0	1	1	0	1	1	0	2	0	0	1	2
710	1	0	0	0	0	0	1	0	1	1	0	1	2	0	0	0	0	1	1	1	0	0	0	2	0	0	0	2	0	1	2	0	1	0	1	1	1	0	1	1	0	0	2	0	1	0	0	0	1
711	1	0	0	0	0	0	1	0	2	2	0	1	1	0	0	0	0	1	0	1	0	0	0	2	0	1	0	2	0	1	1	1	2	0	1	1	2	1	1	1	0	2	2	0	1	1	0	0	0
712	1	0	0	0	1	1	0	0	1	1	1	0	0	0	0	0	0	1	0	0	0	0	0	2	0	0	0	1	2	0	0	0	1	0	0	2	0	1	0	0	0	1	0	0	2	0	0	0	1
713	1	0	0	0	0	0	1	0	1	1	0	1	1	0	0	0	0	1	0	0	0	0	1	2	0	0	0	2	1	1	2	1	2	0	1	1	1	0	1	0	1	0	1	0	0	0	0	1	2
714	0	0	1	1	0	1	2	0	0	0	2	0	0	0	0	0	0	1	1	1	0	0	0	2	0	1	0	2	0	2	1	0	2	2	0	2	2	0	1	1	0	0	0	2	0	2	0	0	0
715	0	0	0	0	0	0	1	0	1	1	1	0	0	0	0	0	0	1	1	1	1	0	0	2	0	0	0	1	0	1	0	0	2	0	2	0	0	0	1	0	1	0	1	0	1	0	0	1	1
716	0	0	0	0	1	1	0	0	1	1	0	0	1	0	0	0	0	0	0	0	0	0	0	2	0	1	0	2	0	2	0	1	2	0	1	1	1	1	0	0	0	1	1	0	2	0	0	0	1
717	0	0	0	0	0	0	0	0	1	1	2	0	0	0	0	0	0	1	1	1	1	0	0	2	0	0	0	2	0	1	1	0	2	1	1	1	1	0	0	0	0	0	0	0	0	0	0	1	2
718	0	0	0	0	0	0	0	0	1	1	0	0	0	0	0	0	0	0	1	1	1	0	0	2	0	1	0	2	2	2	0	2	2	0	2	0	0	0	0	0	0	0	0	0	0	0	0	1	0
719	0	0	1	0	0	0	0	0	2	2	0	1	1	0	0	0	0	0	1	1	1	0	0	2	0	0	0	2	0	1	2	1	0	0	0	2	1	0	0	0	0	2	2	0	2	1	0	0	1
720	1	0	0	0	0	0	2	0	0	0	2	0	0	0	0	0	0	1	2	2	2	0	0	2	0	0	0	2	1	2	0	0	2	0	0	2	0	0	1	1	0	0	1	0	1	1	0	0	0
721	0	0	0	0	0	0	2	0	0	0	0	0	1	0	0	1	0	1	1	1	1	1	0	2	0	0	0	2	0	1	2	1	0	0	0	2	2	1	0	0	0	1	1	0	1	0	0	1	2
722	0	0	0	0	0	0	1	0	0	0	0	1	1	0	0	0	1	1	1	0	0	0	1	1	0	1	0	1	0	0	2	0	2	0	1	1	1	0	1	1	0	0	0	1	1	1	0	2	2
723	1	1	0	0	0	0	1	0	0	0	0	0	0	0	0	0	0	2	2	2	0	1	0	2	0	0	0	2	1	2	1	0	1	0	0	2	1	1	0	0	0	0	1	0	1	0	0	2	2
724	1	0	0	0	1	1	2	1	0	1	0	0	0	0	0	0	0	0	1	1	1	0	2	0	1	1	1	2	1	2	0	0	0	0	2	0	2	0	2	1	1	1	0	0	2	0	0	0	1
725	1	0	0	0	0	0	1	1	1	2	1	0	1	0	0	1	0	2	1	1	1	0	0	2	0	0	0	2	0	2	1	0	2	0	1	1	1	0	0	0	0	0	0	0	1	1	0	1	1
726	0	0	0	0	1	1	0	0	0	0	1	0	0	0	0	0	0	1	1	1	0	0	1	1	0	0	0	2	1	1	2	2	2	0	0	2	2	0	1	1	0	0	1	1	0	1	0	0	0
727	0	0	0	0	1	1	1	1	0	1	0	0	0	0	0	0	0	0	1	1	1	0	1	1	1	1	0	2	0	1	1	0	1	2	1	1	2	1	1	1	1	0	0	0	0	0	0	0	1
728	0	0	0	0	0	0	0	0	2	2	0	0	1	0	0	0	0	1	1	1	0	0	1	1	1	1	0	2	0	1	2	0	1	0	0	2	1	1	0	0	0	0	0	0	1	1	0	0	1
729	0	0	0	0	0	0	1	1	1	2	0	0	0	0	0	0	0	1	1	0	0	0	0	2	0	0	0	1	1	1	1	0	0	1	2	1	1	0	1	0	1	0	0	0	0	1	0	0	1
730	0	0	0	0	1	1	2	0	0	0	0	0	1	0	0	0	0	2	1	1	1	0	0	2	0	0	0	0	2	0	0	2	1	0	1	1	0	0	0	0	0	1	1	0	1	0	0	0	0
731	0	0	0	0	0	0	1	0	1	1	1	0	1	1	0	0	0	1	1	0	0	0	0	2	0	0	0	2	0	2	1	2	2	0	0	2	2	0	1	0	1	0	0	0	0	0	0	0	2
732	0	0	0	0	0	0	1	0	1	1	0	2	2	1	1	0	0	0	1	0	0	0	1	1	1	1	0	2	0	2	0	1	2	2	2	1	2	0	2	2	0	1	1	0	1	0	0	0	0
733	0	0	0	0	1	1	0	0	1	1	0	1	1	0	0	0	0	0	0	0	0	0	1	1	1	0	0	2	0	1	1	2	2	0	2	0	2	0	2	2	0	0	0	1	1	0	0	0	2
734	0	0	0	0	0	0	0	0	1	1	0	1	0	0	0	0	0	2	0	1	0	0	0	2	0	1	1	2	1	1	0	0	0	1	2	1	2	0	2	2	0	0	0	1	0	1	0	0	2
735	1	0	0	0	1	1	1	0	0	0	1	0	0	0	0	0	0	1	1	1	0	0	0	2	0	0	0	1	1	1	1	1	2	0	0	2	2	1	1	0	1	1	0	0	1	0	0	0	1
736	1	0	0	0	0	0	1	1	0	1	0	0	1	0	0	0	0	1	0	0	0	0	0	2	0	0	0	2	0	2	1	0	2	0	0	2	2	0	2	2	1	1	1	0	1	1	0	1	2
737	0	0	0	0	0	0	2	0	0	0	0	0	0	0	0	0	0	0	0	0	0	0	1	1	1	1	0	1	0	1	0	0	1	0	0	2	2	0	2	2	1	0	1	0	1	0	0	0	0
738	1	0	0	0	0	0	0	0	2	2	0	1	1	0	0	0	0	1	1	1	1	0	0	2	0	0	0	1	1	2	0	0	0	0	0	2	2	0	1	1	0	1	1	0	1	0	0	0	1
739	0	0	0	0	1	1	1	0	1	1	1	0	0	0	0	0	0	0	1	2	1	0	0	2	0	0	0	2	0	1	2	0	0	1	2	1	2	0	1	1	0	1	0	0	1	1	0	0	0
740	1	0	1	1	0	1	2	0	0	0	1	1	1	0	0	0	0	0	1	1	1	0	1	1	0	1	0	2	0	2	0	0	2	1	1	1	2	0	1	1	0	2	2	0	2	1	0	0	1
741	0	0	0	0	0	0	1	0	1	1	0	0	1	0	0	0	0	0	1	0	0	0	0	2	0	0	0	1	1	1	0	0	1	1	1	1	1	1	0	0	0	1	1	0	1	2	1	0	0
742	0	0	0	0	2	2	1	1	1	2	0	1	2	0	0	1	0	0	1	1	1	0	1	1	1	1	0	1	0	1	1	0	0	0	1	1	2	0	2	2	0	0	1	0	1	0	0	0	0
743	0	0	0	0	0	0	1	1	1	2	0	0	0	0	0	0	0	1	1	1	0	0	0	2	0	0	0	2	0	1	2	0	1	0	1	1	2	0	1	0	1	0	1	0	0	0	0	0	2
744	0	0	0	0	0	0	0	0	2	2	0	1	1	0	0	0	0	2	2	2	0	1	0	2	0	0	0	2	0	1	2	1	1	1	1	2	2	1	1	0	1	0	0	0	0	0	0	0	0
745	0	0	1	0	0	0	2	0	1	1	1	1	1	0	0	0	0	2	1	1	1	0	1	1	0	1	0	2	0	1	2	0	1	1	0	2	2	0	2	2	0	0	0	0	1	1	0	1	1
746	1	0	0	0	0	0	1	0	0	0	1	0	0	0	0	0	0	1	0	0	0	0	1	1	1	1	0	2	0	1	0	0	1	1	1	1	1	0	2	2	1	0	0	1	0	1	0	2	2
747	1	1	1	0	0	0	1	0	1	1	0	1	2	0	0	0	1	2	2	2	2	0	0	2	0	0	0	1	1	1	0	0	1	1	2	0	1	0	2	2	0	0	1	0	1	0	0	0	0
748	1	0	0	0	0	0	0	0	2	2	0	0	1	0	0	0	0	0	1	1	1	0	0	2	0	0	1	2	1	0	1	0	1	1	2	0	2	1	0	0	0	0	0	1	0	0	0	0	1
749	0	0	0	0	0	0	0	0	2	2	0	0	1	0	0	0	0	0	1	1	1	0	0	2	0	0	0	2	1	1	1	2	1	0	2	0	1	0	1	1	0	0	1	0	1	1	0	1	2
750	0	0	0	0	0	0	1	0	1	1	1	0	1	0	0	0	0	1	0	0	0	0	0	2	0	0	0	2	0	1	2	1	2	0	1	1	1	0	1	0	1	0	0	0	0	0	0	1	1
751	1	0	1	1	0	1	1	0	0	0	1	0	0	0	0	0	0	0	1	1	1	0	0	2	0	1	0	2	0	2	0	0	2	1	0	2	1	1	0	0	0	1	1	0	1	0	0	0	1
752	1	0	0	0	0	0	2	0	1	1	1	1	1	0	0	0	0	0	1	1	1	0	0	2	0	0	0	2	0	2	1	1	1	2	1	1	1	1	0	0	0	1	1	0	1	1	0	0	1
753	0	0	0	0	0	0	1	1	1	2	0	0	1	0	0	0	0	1	0	0	0	0	1	1	1	1	0	2	1	1	1	0	0	0	1	1	1	0	1	1	0	2	2	0	2	1	0	0	1
754	1	1	1	0	0	0	1	0	0	0	0	1	2	0	0	0	0	0	2	1	0	0	0	2	0	0	0	2	1	2	1	0	2	2	1	1	1	0	1	1	1	0	0	0	0	1	0	1	2
755	1	0	0	0	0	0	1	0	0	0	1	1	2	0	0	0	0	0	0	0	0	0	1	1	1	1	0	2	0	2	0	1	1	1	1	2	1	0	0	0	0	1	1	0	1	1	0	0	1
756	0	0	1	1	0	1	1	0	1	1	1	0	0	0	0	0	0	0	1	1	1	0	1	1	0	0	0	2	1	2	1	1	1	1	1	1	1	0	0	0	0	0	0	0	0	1	0	0	2
757	0	0	0	0	2	2	1	1	1	2	0	0	0	0	0	0	0	0	1	1	1	0	0	2	0	0	0	2	1	1	1	0	0	1	0	2	1	0	1	1	0	1	1	0	1	0	0	0	1
758	0	1	0	0	0	0	2	1	0	1	0	0	0	0	0	0	0	0	1	1	1	0	0	2	0	0	0	2	0	1	0	2	1	0	0	2	1	1	0	0	0	0	0	0	0	0	0	1	1
759	0	0	0	0	0	0	2	1	0	1	1	0	1	0	0	1	0	0	0	0	0	0	0	2	0	0	0	2	1	2	0	2	1	0	1	1	1	0	2	2	1	0	0	1	0	0	0	1	1
760	0	0	0	0	1	1	1	0	1	1	0	1	1	0	0	0	0	1	0	0	0	0	0	2	0	0	0	0	1	0	1	1	2	0	1	1	1	1	0	0	0	0	0	0	0	0	0	0	1
761	0	0	0	0	0	0	1	0	1	1	0	0	0	0	0	0	0	0	1	1	1	1	0	2	0	0	0	2	0	2	0	1	2	0	1	1	1	0	0	0	0	0	0	0	1	1	0	0	1
762	0	0	0	0	0	0	1	0	1	1	0	0	1	0	0	0	0	1	0	1	1	0	0	2	0	0	0	1	1	1	0	0	2	1	1	1	2	0	2	2	1	1	1	0	1	2	0	0	1
763	0	1	0	0	1	1	0	0	1	1	1	0	1	0	0	0	0	0	2	1	1	0	1	1	0	0	1	2	1	0	1	0	1	1	1	1	1	1	0	0	0	0	0	0	0	0	0	0	1
764	0	0	0	0	0	0	2	1	0	1	1	0	1	0	0	1	0	0	0	0	0	0	0	2	0	1	0	2	1	1	1	1	2	0	1	1	0	0	0	0	0	1	1	0	1	0	0	0	0
765	1	0	0	0	0	0	0	0	1	1	0	0	0	0	0	0	0	1	2	2	1	0	1	1	0	0	0	2	0	1	2	0	1	0	0	2	2	1	1	1	0	0	1	0	1	0	0	1	2
766	0	0	0	0	0	0	2	0	0	0	1	0	2	0	0	0	0	0	2	2	1	0	1	2	0	0	0	2	2	2	0	2	2	0	2	0	2	1	0	0	0	1	1	0	1	1	0	0	0
767	1	0	0	0	0	0	2	0	0	0	2	0	0	0	0	0	0	1	2	2	1	0	1	1	0	0	0	2	0	1	2	0	1	0	2	0	2	0	0	0	0	0	0	0	0	0	0	0	0
768	0	0	0	0	0	0	0	0	2	2	0	1	1	0	0	0	0	0	2	2	1	0	0	2	0	0	0	2	0	2	0	1	2	0	1	1	1	0	1	1	0	1	1	0	1	1	0	0	0
769	0	0	0	0	1	1	0	0	1	1	0	0	0	0	0	0	0	1	0	0	0	0	0	2	0	0	0	1	2	0	1	1	1	1	1	2	0	0	1	1	0	0	0	0	0	1	0	0	0
770	1	0	0	0	0	0	2	0	0	0	1	0	0	0	0	0	0	1	1	0	0	0	0	2	0	1	0	2	2	2	0	0	2	0	0	2	0	0	0	0	0	0	0	0	0	0	0	0	1
771	0	0	0	0	0	0	1	0	0	0	1	1	1	0	0	0	0	2	0	0	0	0	0	2	0	0	0	2	0	1	2	2	2	0	0	2	0	0	0	0	0	0	0	1	1	1	0	0	0
772	1	0	0	0	0	0	1	0	1	1	0	0	1	0	0	1	0	1	2	2	2	0	0	2	0	0	0	2	1	0	1	1	1	0	0	2	2	0	2	2	0	1	1	0	0	0	0	1	0
773	0	0	0	0	0	0	1	0	1	1	1	0	1	0	0	0	0	0	1	0	0	0	0	2	0	0	0	2	1	1	2	1	1	0	0	2	1	0	0	0	0	0	0	0	0	0	0	0	1
774	0	0	0	0	0	0	1	0	1	1	1	1	0	0	0	0	0	0	1	0	0	0	0	2	0	0	0	2	1	1	1	1	1	0	1	1	1	0	0	0	0	0	0	0	0	0	0	0	1
775	0	0	0	0	1	1	0	0	2	2	0	1	2	1	1	0	1	0	1	1	1	0	1	1	0	1	0	2	1	1	1	1	1	1	0	2	1	0	2	2	0	2	2	0	2	1	0	0	1
776	0	0	0	0	0	0	2	0	0	0	0	1	2	0	0	1	0	0	0	0	0	0	0	2	0	0	0	2	0	2	0	1	1	0	0	2	1	0	0	0	0	0	1	0	0	0	0	1	0
777	1	0	0	0	0	0	2	0	0	0	2	1	1	0	0	0	0	1	1	0	0	0	0	2	0	0	0	1	1	1	1	0	2	1	0	2	2	0	2	2	0	0	0	1	0	1	0	0	2
778	0	0	0	0	2	2	2	1	0	1	0	1	1	1	1	0	0	0	2	1	0	0	0	2	0	0	0	2	0	0	1	1	0	0	0	2	1	1	0	0	0	1	1	0	0	2	0	0	2
779	0	0	0	0	0	0	0	0	2	2	0	0	2	0	0	1	0	0	1	1	1	0	0	2	0	0	0	2	2	1	1	2	1	0	1	1	1	0	1	1	0	0	0	0	0	2	0	0	0
780	0	0	0	0	0	0	2	1	0	1	0	0	0	0	0	0	0	0	2	1	0	0	0	2	0	0	0	1	1	1	0	2	2	0	2	0	1	0	1	0	1	0	1	0	1	1	0	1	0
781	1	1	0	0	1	1	1	1	0	1	0	0	0	0	0	0	0	0	1	1	0	0	0	2	0	0	0	2	0	2	1	2	2	0	1	1	1	1	0	0	0	0	0	0	1	0	0	0	1
782	1	0	0	0	1	1	0	0	2	2	0	0	1	0	0	1	0	1	1	1	1	0	0	2	0	0	0	1	1	1	0	0	0	1	0	2	1	0	1	0	1	0	0	0	0	0	0	0	1
783	1	0	0	0	0	0	1	0	0	0	0	0	0	0	0	0	0	0	1	1	1	0	0	2	0	1	1	1	0	0	1	0	1	1	1	1	1	0	0	0	0	0	0	2	0	2	0	0	1
784	0	0	0	0	0	0	2	0	0	0	2	1	1	1	1	0	0	1	1	1	1	1	0	2	0	1	0	2	0	2	0	0	2	1	1	1	1	0	0	0	0	0	0	0	0	0	0	1	0
785	0	0	0	0	0	0	1	1	1	2	0	1	2	0	0	1	1	1	1	0	0	0	0	2	0	0	0	2	1	2	0	1	1	1	2	0	1	0	0	0	0	1	1	0	1	1	0	0	1
786	0	0	0	0	1	1	1	0	1	1	0	1	1	0	0	0	0	0	1	1	1	0	0	2	0	1	0	2	1	2	0	0	1	2	1	1	1	0	0	0	0	0	0	0	0	0	0	0	1
787	0	0	0	0	0	0	1	0	1	1	1	0	0	0	0	1	0	0	1	1	1	0	0	2	0	0	0	1	2	0	1	1	1	1	0	2	2	1	1	0	1	0	0	1	0	1	0	0	1
788	0	0	0	0	0	0	1	0	1	1	0	0	1	0	0	1	0	0	1	1	1	0	1	1	1	1	0	2	0	2	1	0	1	0	1	1	0	0	1	1	0	1	1	0	1	1	0	0	1
789	0	0	0	0	1	1	1	0	1	1	1	0	0	0	0	0	0	0	1	1	0	0	0	2	0	0	0	2	0	1	2	1	1	0	0	2	2	0	1	0	1	1	0	0	1	0	0	1	2
790	1	0	0	0	0	0	1	0	0	0	0	0	1	0	0	0	0	0	0	0	0	0	0	2	0	0	0	1	2	1	0	1	1	0	0	2	2	0	2	2	0	0	0	0	0	0	0	0	0
791	1	0	0	0	0	0	0	0	0	0	1	0	0	0	0	0	0	0	1	1	1	0	0	2	0	0	0	1	2	0	1	0	0	1	0	2	1	0	1	1	0	1	0	0	2	1	1	0	0
792	0	0	0	0	0	0	2	1	0	1	1	1	2	0	0	1	1	0	1	1	1	0	1	1	1	1	0	1	0	2	1	1	1	1	1	1	2	0	2	2	0	0	1	0	1	1	0	0	1
793	0	0	0	0	0	0	2	0	0	0	0	1	1	0	0	0	0	1	1	1	0	0	0	2	0	0	0	1	2	0	0	1	1	1	1	1	1	0	0	0	0	0	0	1	0	0	0	0	1
794	0	0	0	0	0	0	1	0	1	1	1	0	0	0	0	0	0	2	0	0	0	0	0	2	0	1	0	1	2	0	1	0	2	1	0	2	0	0	0	0	0	0	1	0	1	1	0	0	0
795	0	0	0	0	0	0	2	1	0	1	1	0	0	0	0	0	0	0	1	1	1	0	0	2	0	1	0	2	1	1	1	1	1	0	1	1	0	0	1	1	0	1	2	0	1	1	0	0	1
796	0	1	1	0	0	0	1	1	1	2	0	0	1	0	0	0	0	0	1	1	1	1	0	2	0	0	0	1	1	1	0	1	0	0	1	1	2	0	1	1	0	0	0	0	2	1	0	0	0
797	0	0	0	0	1	1	2	1	0	1	1	0	1	1	1	0	0	1	1	1	1	1	0	2	0	0	0	1	0	1	2	0	2	1	1	1	1	0	0	0	0	0	1	0	0	0	0	0	0
798	0	0	0	0	0	0	0	0	1	1	0	0	2	0	0	0	0	1	2	2	1	0	0	2	0	2	0	2	0	2	0	0	1	1	1	1	2	0	1	1	0	1	0	0	1	1	0	0	0
799	0	0	0	0	0	0	1	0	0	0	1	0	0	0	0	0	0	0	1	1	1	1	0	2	0	0	0	1	1	1	1	0	2	2	1	1	0	0	0	0	0	0	1	0	1	1	0	0	1
800	0	0	0	0	0	0	0	0	0	0	0	2	2	0	0	0	0	0	0	0	0	0	1	1	0	0	0	2	0	2	1	0	1	1	1	1	0	0	1	0	1	1	1	0	1	1	0	0	0
801	1	0	0	0	1	1	2	0	0	0	2	0	0	0	0	0	0	0	0	0	0	0	0	2	0	0	1	1	0	0	1	1	2	0	0	2	2	0	2	1	1	0	1	0	0	1	0	0	2
802	0	0	0	0	0	0	2	0	0	0	0	0	1	0	0	1	0	2	1	1	1	0	2	0	0	0	0	2	0	2	1	0	1	1	1	1	1	0	0	0	1	0	0	0	0	0	0	0	0
803	1	0	0	0	1	1	1	0	1	1	1	0	0	0	0	0	0	0	0	0	0	0	1	1	1	1	0	2	0	0	1	0	2	1	1	1	1	0	0	0	0	1	1	0	1	0	0	0	1
804	0	0	0	0	0	0	1	1	0	1	0	0	0	0	0	0	0	1	2	1	1	0	0	2	0	0	0	2	0	1	1	0	1	1	0	2	0	0	1	0	1	1	2	0	0	0	0	0	0
805	0	0	0	0	0	0	1	0	1	1	1	0	0	0	0	0	0	0	0	0	0	0	0	2	0	0	1	2	1	2	0	1	1	0	0	2	1	0	0	0	0	0	1	0	0	1	0	0	2
806	0	0	1	0	0	0	1	1	1	2	0	2	2	0	0	0	0	2	1	1	1	1	0	2	0	0	0	2	0	2	0	0	0	0	0	2	1	0	1	1	0	1	1	1	0	0	0	0	0
807	1	0	1	1	1	2	1	0	1	1	0	1	1	0	0	0	0	0	0	0	0	0	1	1	1	1	0	1	2	0	1	0	1	1	1	1	1	0	1	1	0	0	0	0	0	0	0	0	1
808	1	0	0	0	0	0	1	0	1	1	1	0	0	0	0	0	0	0	0	0	0	0	0	2	0	0	0	1	1	1	0	2	2	0	1	1	1	0	1	1	0	0	0	0	0	0	0	0	0
809	0	0	0	0	0	0	1	1	1	2	0	1	2	0	0	1	1	1	0	0	0	0	0	2	0	0	0	2	0	2	0	0	0	0	1	1	0	1	0	0	0	1	0	0	1	0	0	1	2
810	0	0	0	0	0	0	2	0	0	0	1	1	0	0	0	0	0	0	0	1	0	0	0	2	0	0	0	2	1	1	2	1	2	0	0	2	1	1	0	0	0	0	0	1	1	0	0	1	0
811	1	0	0	0	1	1	2	0	0	0	1	1	1	0	0	0	0	0	1	2	1	0	0	2	0	0	1	1	0	0	1	1	2	0	0	2	2	0	0	0	0	0	0	1	0	0	0	0	0
812	1	0	0	0	0	0	2	1	0	1	0	0	1	0	0	0	0	1	0	0	0	0	1	1	1	1	0	2	0	2	1	1	1	0	2	1	1	1	0	0	0	0	0	0	1	1	0	0	1
813	0	0	0	0	0	0	0	0	2	2	0	0	1	0	0	1	0	2	0	1	0	1	0	2	0	0	0	2	2	1	2	1	2	0	1	1	2	0	1	1	0	1	1	0	1	2	0	1	2
814	1	0	1	0	1	1	0	0	0	0	1	0	0	0	0	0	0	0	1	1	1	0	1	1	0	1	0	2	1	1	1	1	1	0	0	2	1	0	1	1	1	0	1	0	1	0	0	0	2
815	0	0	0	0	0	0	0	0	1	1	0	0	0	0	0	0	0	1	1	1	1	1	0	2	0	0	0	1	1	1	0	1	2	0	1	1	1	0	1	1	0	1	1	0	1	1	0	0	0
816	1	0	0	0	0	0	1	1	1	2	0	1	2	0	0	0	0	1	1	0	0	1	0	2	0	0	0	2	0	1	1	0	1	0	1	1	1	0	0	0	0	0	0	0	0	0	0	0	0
817	0	0	0	0	1	1	0	0	2	2	0	0	0	0	0	0	0	0	0	0	0	1	0	2	0	0	0	2	2	1	2	0	0	0	1	1	2	1	1	1	0	0	0	0	0	0	0	0	1
818	0	0	0	0	0	0	0	0	1	1	0	0	1	0	0	1	0	0	0	0	0	0	1	1	0	0	0	2	1	1	1	1	1	1	0	2	0	0	0	0	0	0	1	0	1	0	0	0	0
819	1	1	0	0	0	0	1	0	1	1	1	0	1	0	0	0	0	0	1	1	0	0	1	1	0	1	0	2	1	1	2	1	1	1	2	0	0	0	0	0	0	0	0	1	0	0	0	0	0
820	0	0	0	0	0	0	2	0	0	0	2	0	0	0	0	0	0	0	0	0	0	0	0	2	0	0	0	2	0	2	0	1	1	1	2	0	2	1	0	0	0	0	0	0	1	0	0	0	1
821	0	0	0	0	0	0	1	1	0	1	0	0	0	0	0	0	0	0	0	0	0	0	0	2	0	0	0	1	2	0	1	0	2	1	1	1	1	0	1	0	1	1	1	0	2	2	0	1	0
822	0	0	0	0	0	0	1	0	2	2	0	1	1	0	0	0	1	1	1	1	0	0	0	2	0	0	0	1	0	1	0	0	1	0	1	1	1	1	0	0	0	0	1	0	1	1	0	0	0
823	0	0	0	0	0	0	2	0	0	0	1	0	0	0	0	0	0	1	0	1	1	0	0	2	0	0	0	1	1	1	0	0	2	1	0	2	2	1	1	1	0	2	2	0	2	1	0	0	0
824	1	0	0	0	0	0	1	0	1	1	1	0	0	0	0	0	0	0	2	2	0	0	0	2	0	0	0	2	0	2	0	0	1	0	1	1	1	0	0	0	0	1	1	0	1	0	0	0	0
825	0	0	0	0	0	0	0	0	1	1	0	0	1	0	0	1	1	2	0	0	0	0	1	1	0	0	1	1	0	0	1	0	1	2	1	1	1	0	1	1	0	0	0	2	0	0	0	0	1
826	1	0	0	0	0	0	1	1	1	2	0	0	0	0	0	0	0	0	1	1	1	0	0	2	0	0	0	2	0	2	0	0	2	0	0	2	1	0	1	1	0	0	0	1	0	0	0	1	1
827	1	0	0	0	1	1	2	1	0	1	0	0	0	0	0	0	1	1	1	1	0	1	1	1	0	0	0	1	1	1	0	2	1	0	0	2	1	0	1	1	0	1	1	0	1	0	1	0	0
828	1	0	0	0	0	0	2	1	0	1	0	0	0	0	0	0	0	0	0	0	0	0	0	2	0	0	0	2	1	1	2	0	2	0	0	2	1	0	0	0	0	0	0	0	1	0	0	0	0
829	0	0	0	0	0	0	1	0	1	1	1	0	1	0	0	0	0	0	1	2	1	0	1	1	1	1	0	2	0	2	0	1	1	0	1	1	1	1	0	0	1	0	1	0	0	0	0	1	2
830	1	0	0	0	0	0	2	1	0	1	0	0	0	0	0	0	0	0	1	1	1	0	0	2	0	0	0	2	0	1	1	0	2	0	1	1	2	0	0	0	0	0	0	0	0	0	0	0	0
831	0	0	0	0	0	0	1	0	0	0	1	0	2	1	1	1	0	1	1	1	0	0	0	2	0	0	0	2	0	1	2	2	2	0	2	0	1	0	0	0	0	0	0	0	0	0	0	0	1
832	1	0	0	0	0	0	2	0	0	0	2	1	0	0	0	0	1	0	1	1	1	0	0	2	0	0	0	1	1	1	0	1	1	0	2	1	0	0	0	0	0	1	1	0	1	0	0	1	2
833	0	0	0	0	2	2	0	0	2	2	0	2	2	1	1	0	0	1	1	1	0	0	0	2	0	1	0	1	2	1	0	1	1	0	0	1	0	0	0	1	0	2	2	0	1	1	0	0	2
834	1	1	0	0	0	0	1	0	0	0	1	0	0	0	0	0	0	0	1	1	0	0	0	2	0	0	0	2	1	1	2	0	1	1	1	1	2	0	1	1	0	0	1	0	1	0	0	0	1
835	1	0	0	0	0	1	2	1	0	1	0	1	2	1	1	0	0	2	0	1	0	0	1	1	1	1	0	1	1	1	0	1	1	0	0	2	0	0	0	0	0	1	0	0	0	1	0	0	1
836	1	0	0	0	2	2	2	0	0	0	0	0	0	0	0	0	0	1	1	1	1	0	0	2	0	0	0	2	0	2	1	0	2	0	0	2	1	1	0	0	0	0	0	0	0	0	0	0	1
837	1	0	0	0	0	0	2	0	0	0	2	0	1	0	0	0	0	1	0	0	0	0	0	2	0	0	0	1	1	1	0	0	1	0	0	2	2	0	2	1	1	2	2	0	2	1	0	0	1
838	0	0	0	0	1	1	2	0	0	0	1	1	2	0	0	0	0	1	0	0	0	0	1	1	0	0	1	2	1	1	0	0	1	1	0	2	0	0	1	1	0	0	2	0	1	1	0	0	0
839	0	0	0	0	0	0	1	0	0	0	1	2	2	1	1	0	0	2	0	0	0	0	0	2	0	1	0	1	1	1	0	0	1	1	1	1	1	0	0	0	0	1	2	0	1	1	0	0	1
840	0	0	0	0	0	0	0	0	2	2	0	0	0	0	0	0	0	0	0	0	0	0	0	2	0	0	0	2	0	2	0	0	1	1	0	2	1	0	0	0	0	1	1	0	1	0	0	0	1
841	1	0	1	0	1	1	1	1	1	2	0	0	1	0	0	1	0	0	1	0	0	0	0	2	0	0	0	2	1	1	1	0	2	1	0	2	1	0	0	0	0	1	1	0	1	0	0	0	1
842	1	0	0	0	0	0	1	0	1	1	0	0	1	0	0	0	0	2	1	1	1	0	0	2	0	0	0	1	0	0	2	0	2	0	0	2	2	0	2	2	1	0	0	0	0	0	0	0	0
843	1	0	0	0	0	0	1	1	1	2	0	0	1	0	0	1	0	1	1	1	1	0	1	1	1	1	0	1	1	1	0	0	2	2	0	2	1	0	0	0	0	1	1	0	0	1	0	0	0
844	0	0	0	0	0	0	0	0	2	2	0	1	1	0	0	0	0	1	1	1	0	0	1	1	0	1	0	1	0	1	1	0	1	0	1	1	1	0	1	1	0	0	0	0	0	1	0	1	2
845	0	0	0	0	0	0	0	0	2	2	0	0	1	0	0	1	0	1	2	1	0	0	0	2	0	0	0	2	0	2	1	0	1	1	1	1	0	0	1	1	0	0	1	0	0	0	0	0	1
846	0	0	1	0	1	1	2	0	0	0	1	0	0	0	0	0	1	1	1	1	0	0	1	1	0	0	1	1	1	2	0	2	2	0	1	1	2	1	0	1	0	0	1	1	2	0	0	0	0
847	1	0	1	0	0	0	0	0	1	1	0	0	1	0	0	0	1	1	1	0	0	1	0	2	0	0	1	2	2	1	1	0	1	1	0	2	1	0	0	0	0	1	1	0	1	2	0	0	0
848	0	0	0	0	0	0	1	0	1	1	0	2	2	0	0	0	0	0	0	0	0	0	0	2	0	0	0	2	0	2	0	0	2	0	1	1	2	0	1	1	0	1	1	0	1	1	0	0	0
849	1	0	0	0	0	0	2	1	0	1	1	1	2	0	0	0	0	1	0	0	0	1	0	2	0	1	1	2	1	1	0	1	2	1	0	2	0	0	0	1	0	1	1	0	2	2	0	0	1
850	0	0	0	0	0	0	1	0	2	2	0	1	0	0	0	0	0	1	0	0	0	0	1	1	1	1	0	2	0	0	0	0	1	1	2	0	2	0	1	1	0	1	0	0	0	0	0	0	1
851	0	0	1	0	1	1	1	1	0	1	0	0	0	0	0	0	0	2	2	2	0	0	0	2	0	0	0	1	2	0	1	2	2	0	1	1	1	0	1	1	0	0	0	1	1	1	0	0	1
852	1	0	0	0	0	0	1	0	0	0	1	1	1	0	0	0	0	1	0	1	0	0	0	2	0	0	0	2	0	2	0	1	1	0	0	2	1	0	1	1	0	0	0	1	0	0	0	0	2
853	0	0	0	0	0	0	0	0	2	2	0	0	0	0	0	0	0	2	1	1	1	0	1	1	1	1	0	2	0	2	1	0	2	2	0	2	1	0	0	0	0	1	1	0	1	0	0	0	1
854	0	0	0	0	0	0	1	1	1	2	0	0	0	0	0	0	0	0	0	0	0	1	0	2	0	0	0	0	2	0	0	0	2	2	1	1	1	0	0	0	1	0	0	0	2	0	0	1	0
855	0	0	0	0	0	0	1	0	2	2	0	0	0	0	0	0	0	0	1	1	0	0	0	2	0	0	0	1	2	0	1	0	2	1	1	1	2	0	2	1	1	1	0	0	1	1	0	1	1
856	0	0	0	0	1	1	1	0	1	1	0	0	1	0	0	0	0	1	1	0	0	0	0	2	0	0	0	1	1	1	1	0	2	0	2	0	1	0	1	1	0	0	1	0	1	1	0	0	2
857	1	0	0	0	1	1	1	0	0	0	1	0	0	0	0	0	0	1	2	1	1	0	0	2	0	0	0	2	0	1	1	1	1	1	2	0	2	1	1	1	0	0	0	0	0	0	0	0	0
858	0	0	0	0	1	1	2	0	0	0	2	0	0	0	0	0	0	1	1	1	1	1	0	2	0	0	0	1	1	1	0	0	0	0	0	2	2	0	2	2	0	0	0	0	0	0	0	0	0
859	1	1	0	0	0	0	2	0	1	1	1	0	0	0	0	0	0	0	1	1	1	0	1	1	0	0	0	2	1	1	2	1	1	0	0	2	2	1	1	1	0	0	0	0	1	1	0	0	1
860	1	0	0	0	0	0	2	0	0	0	2	1	1	1	1	0	0	0	0	0	0	0	0	2	0	1	0	2	2	1	2	0	1	1	0	2	2	1	1	0	2	2	2	0	1	1	0	0	0
861	1	0	0	0	0	0	1	0	1	1	1	0	0	0	0	0	0	0	1	1	0	0	0	2	0	0	0	2	0	2	0	2	2	0	0	2	2	1	0	0	0	0	0	0	0	0	0	0	0
862	0	0	0	0	0	0	0	0	0	0	1	0	2	0	0	0	0	0	0	0	0	0	0	2	0	1	0	1	2	1	0	1	1	1	1	1	2	0	2	1	1	1	1	0	2	0	0	0	0
863	0	0	0	0	0	0	1	0	1	1	0	0	1	0	0	1	0	0	0	0	0	0	0	2	0	1	0	2	0	2	1	1	1	0	2	1	0	1	0	0	0	0	0	1	1	1	0	0	0
864	1	0	0	0	0	0	0	0	1	1	0	1	2	0	0	0	0	0	0	1	0	0	0	2	0	0	0	2	1	1	1	2	1	0	0	2	1	0	1	1	0	0	0	1	0	0	0	0	1
865	0	0	0	0	0	0	0	0	1	1	1	0	1	0	0	1	0	0	0	1	0	1	0	2	0	0	0	2	0	2	1	2	1	0	2	0	1	1	0	0	0	0	2	0	0	0	0	0	0
866	1	0	1	0	0	0	1	0	1	1	1	0	0	0	0	0	0	1	0	1	1	0	1	1	0	0	1	2	1	2	0	1	1	0	0	2	1	0	1	1	0	1	1	0	1	0	0	0	1
867	1	0	0	0	0	0	1	1	1	2	0	0	1	0	0	0	0	1	1	1	0	0	0	2	0	0	0	2	1	1	2	1	1	0	0	2	1	0	0	0	0	1	0	0	2	0	0	0	2
868	1	0	0	0	0	0	0	0	1	1	1	1	1	0	0	0	0	0	2	1	1	0	0	2	0	0	0	2	1	1	1	0	1	0	0	2	1	0	0	0	0	0	0	0	0	1	1	0	1
869	1	1	1	0	0	0	2	0	0	0	1	1	1	0	0	0	0	0	0	0	0	0	1	1	0	0	0	2	0	2	1	1	2	0	1	1	1	0	1	1	0	0	1	0	1	1	0	2	2
870	0	0	1	0	0	0	2	1	0	1	1	1	1	0	0	0	0	1	0	0	0	0	1	1	0	0	0	1	0	1	0	0	0	0	0	2	0	0	1	1	0	1	0	0	1	0	0	0	1
871	1	0	0	0	0	0	1	1	1	2	0	0	0	0	0	0	0	0	0	0	0	0	0	2	0	0	0	2	0	2	0	2	2	0	2	0	0	0	1	1	0	0	2	0	0	0	0	1	2
872	0	0	0	0	0	0	2	0	1	1	0	0	2	0	0	0	0	0	0	0	0	0	1	1	0	0	0	2	1	1	2	0	2	1	1	1	2	0	1	1	0	0	0	0	0	0	0	0	1
873	1	1	0	0	1	1	1	0	0	0	1	0	0	0	0	0	0	1	0	0	0	0	2	0	1	1	0	2	1	1	1	1	1	0	0	2	1	1	0	0	0	0	0	0	1	1	0	0	1
874	1	0	0	0	0	0	2	0	0	0	0	0	0	0	0	0	0	0	0	0	0	0	1	1	1	1	0	1	0	1	0	0	2	2	1	1	0	0	1	1	0	1	1	0	0	0	1	0	0
875	0	0	0	0	0	0	1	0	0	0	1	0	1	0	0	1	0	1	1	0	0	1	0	2	0	0	0	2	0	2	0	1	1	1	1	1	2	0	1	1	0	0	1	0	0	0	0	0	1
876	1	0	0	0	0	0	1	0	1	1	1	0	0	0	0	0	0	0	1	1	1	0	0	2	0	0	0	2	1	1	2	0	2	2	1	2	1	0	1	1	0	0	0	1	0	1	0	0	0
877	1	0	1	0	0	0	1	0	1	1	0	0	0	0	0	0	0	2	1	1	1	0	0	2	0	0	0	1	1	1	1	1	1	1	0	2	2	2	0	0	0	2	2	0	2	1	0	1	2
878	1	0	0	0	1	1	0	0	2	2	0	1	0	0	0	0	0	1	1	1	0	0	1	1	0	0	0	0	1	0	1	2	2	0	1	1	2	1	0	0	0	0	1	0	1	0	0	1	1
879	1	0	0	0	2	2	0	0	1	1	0	1	1	0	0	0	0	0	0	1	1	1	0	2	0	0	1	2	1	0	1	2	1	0	0	2	0	0	1	1	0	1	1	0	1	0	0	0	1
880	0	0	0	0	0	0	2	0	0	0	2	0	0	0	0	0	0	1	0	0	0	0	0	2	0	0	0	2	0	1	0	0	1	1	0	1	0	0	0	0	0	0	0	0	1	1	0	1	1
881	0	0	1	1	0	1	1	0	0	0	0	0	0	0	0	0	0	1	1	0	0	0	0	2	0	0	0	2	0	1	2	0	1	1	2	0	2	0	1	1	0	0	0	0	0	0	0	0	1
882	0	0	0	0	0	0	2	1	0	1	0	0	0	0	0	0	0	0	1	1	1	0	0	2	0	0	0	2	0	2	0	0	1	0	0	2	1	0	0	0	0	0	1	1	1	0	0	0	2
883	1	0	1	0	0	0	1	0	1	1	0	0	0	0	0	0	0	1	1	1	1	0	0	2	0	0	0	2	0	2	0	2	2	0	1	1	0	0	0	0	0	0	0	0	1	1	0	0	0
884	0	0	0	0	0	0	1	0	1	1	0	0	1	0	0	0	0	1	1	1	0	0	1	1	1	1	0	1	0	1	2	1	1	0	1	1	1	0	1	1	0	0	1	0	1	1	0	0	1
885	1	0	0	0	0	0	1	0	1	1	0	0	0	0	0	0	0	1	0	0	0	0	2	0	1	1	0	1	0	1	1	0	1	0	0	2	1	0	1	1	0	0	0	0	0	0	0	0	0
886	1	0	0	0	0	0	1	0	0	0	1	1	1	0	0	0	0	0	1	1	1	0	0	2	0	0	0	2	0	2	0	1	1	0	1	1	1	0	1	1	0	0	0	0	0	0	0	1	1
887	1	1	0	0	1	1	1	0	1	1	0	1	0	0	0	0	1	2	0	0	0	1	0	2	0	0	0	2	2	2	0	1	1	0	0	1	2	0	2	1	1	0	1	0	1	0	0	0	1
888	1	0	0	0	0	0	1	0	1	1	1	1	2	0	0	0	0	0	1	2	1	0	0	2	0	0	0	1	1	1	0	2	1	0	0	2	1	0	0	0	0	0	0	0	0	0	1	0	1
889	1	0	0	0	0	0	0	0	2	2	0	1	1	0	0	0	0	0	1	1	1	0	0	2	0	0	0	2	1	2	0	1	1	0	1	1	1	1	0	0	0	0	0	0	0	0	0	0	1
890	0	0	0	0	0	0	1	0	0	0	0	2	2	1	1	0	0	0	0	0	0	0	1	1	0	1	0	2	0	2	1	0	2	2	1	2	1	1	0	0	0	0	0	0	0	0	0	0	1
891	0	0	0	0	0	0	1	0	2	2	0	1	0	0	0	0	0	1	1	1	1	0	0	2	0	0	0	0	1	1	0	0	0	0	0	2	1	0	0	0	0	1	1	0	1	1	0	0	0
892	1	0	0	0	0	0	0	0	1	1	1	0	1	0	0	0	0	0	0	0	0	0	0	2	0	0	0	2	0	2	1	0	2	2	1	1	0	1	0	0	0	1	0	0	1	0	0	0	1
893	0	0	0	0	0	0	0	0	2	2	0	0	0	0	0	0	0	1	0	0	0	0	0	2	0	1	0	2	0	1	2	0	0	0	0	2	1	0	1	1	0	0	1	0	2	1	0	0	0
894	0	0	1	0	0	0	1	0	0	0	2	1	2	1	1	0	0	2	0	0	0	0	0	2	0	0	0	1	2	0	1	1	1	0	2	1	1	0	1	1	0	0	0	0	0	0	0	0	1
895	1	0	0	0	0	0	2	1	0	1	0	0	0	0	0	0	1	1	1	1	1	0	0	2	0	0	0	2	1	1	1	1	0	0	1	1	2	0	2	2	0	0	1	0	0	1	0	0	0
896	0	0	0	0	0	0	2	1	0	1	0	0	0	0	0	0	0	1	2	2	1	0	0	2	0	0	0	1	1	1	0	1	1	0	2	1	1	0	0	0	0	0	0	0	0	0	0	0	0
897	0	0	0	0	1	1	1	0	1	1	0	0	0	0	0	0	1	1	1	1	1	0	0	2	0	1	0	2	0	2	1	0	2	1	0	2	0	0	0	0	0	0	0	0	0	1	0	0	0
898	0	0	0	0	1	1	2	1	0	1	0	1	2	0	0	0	0	0	2	1	1	0	0	2	0	1	0	2	0	1	1	1	1	0	0	2	1	0	1	1	0	0	1	0	1	2	0	0	1
899	1	0	0	0	0	0	2	0	1	1	1	1	2	0	0	0	0	0	0	0	0	0	0	2	0	0	0	2	0	2	1	1	1	0	1	1	2	1	1	1	0	0	0	1	0	0	0	0	1
900	0	0	1	0	1	1	2	0	1	1	0	1	1	0	0	0	0	1	2	2	1	0	0	2	0	0	0	0	2	0	0	0	1	1	1	1	1	0	1	1	0	0	1	0	0	2	0	1	0
901	0	0	0	0	0	0	1	0	1	1	2	0	2	0	0	1	0	1	2	1	0	0	1	1	1	1	0	2	0	2	0	0	2	2	0	2	1	0	1	1	0	0	0	0	1	1	0	0	1
902	1	0	0	0	0	0	1	0	1	1	1	2	2	1	1	0	0	1	0	1	1	0	0	2	0	0	0	1	0	1	1	1	1	1	1	1	1	0	1	1	0	0	1	0	1	0	0	0	1
903	1	0	0	0	0	0	2	1	0	1	1	1	1	0	0	0	0	0	1	1	1	0	0	2	0	0	0	0	1	0	1	0	2	0	1	1	1	0	1	1	0	0	2	0	0	0	0	0	1
904	0	0	0	0	0	0	2	1	0	1	0	1	2	0	0	0	0	0	0	0	0	0	1	1	0	0	0	2	1	0	2	0	1	1	1	1	2	1	1	1	1	0	0	1	0	1	0	0	0
905	1	0	0	0	0	0	1	0	2	2	0	0	0	0	0	0	0	1	1	1	0	1	0	2	0	0	0	1	2	1	0	1	2	0	1	1	1	0	1	0	1	2	2	0	1	1	0	0	0
906	0	0	0	0	0	0	0	0	0	0	0	0	1	0	0	0	0	0	1	1	1	0	0	2	0	0	0	2	0	1	1	1	1	1	1	1	1	0	0	0	0	0	1	0	1	1	0	0	0
907	1	0	0	0	0	0	0	0	1	1	1	0	0	0	0	0	0	0	1	1	1	1	0	2	0	0	0	2	0	1	1	1	2	1	1	0	2	1	1	1	0	0	0	0	0	0	0	1	1
908	0	0	0	0	0	0	1	1	1	1	0	0	1	0	0	0	0	0	1	1	1	0	0	2	0	0	0	2	0	2	0	0	1	1	0	2	2	0	1	1	0	1	0	0	2	1	0	1	1
909	0	0	0	0	0	0	2	1	0	1	1	1	1	1	1	0	0	0	2	1	1	0	2	0	0	1	1	1	1	0	0	2	1	0	0	2	2	0	1	1	0	0	1	0	1	0	0	0	1
910	0	0	0	0	0	0	2	0	0	0	2	0	1	0	0	0	1	2	0	0	0	0	0	2	0	0	0	2	1	1	1	1	1	0	0	2	1	0	0	0	0	0	0	0	0	0	0	0	1
911	1	0	0	0	0	0	1	1	1	2	0	0	1	0	0	1	0	0	0	0	0	0	0	2	0	0	0	2	0	2	0	0	1	0	1	1	1	1	0	0	0	0	0	0	0	0	0	0	2
912	1	0	0	0	0	0	1	0	2	2	0	1	2	0	0	1	0	1	1	1	0	0	0	2	0	0	0	1	2	1	0	0	2	2	0	2	2	0	1	1	0	0	1	0	0	2	0	0	1
913	0	0	0	0	0	0	1	0	1	1	1	0	0	0	0	0	0	1	0	0	0	0	0	2	0	0	0	2	2	2	0	1	2	0	0	2	2	0	1	1	0	0	1	0	1	0	0	0	2
914	1	0	0	0	0	0	1	0	0	0	0	0	0	0	0	0	0	1	2	2	2	0	1	1	0	0	0	2	0	1	2	0	0	0	1	1	1	1	0	0	0	1	0	0	0	1	0	1	1
915	0	0	0	0	0	0	2	0	0	0	1	0	1	0	0	0	0	0	1	1	1	0	0	2	0	0	0	1	1	1	1	1	2	1	1	1	0	0	0	0	0	1	0	0	0	0	0	0	0
916	0	0	0	0	0	0	0	0	2	2	0	0	0	0	0	0	0	1	2	2	2	0	0	2	0	1	0	1	1	0	1	1	1	0	0	2	1	0	1	1	0	0	0	0	0	0	0	1	2
917	0	0	0	0	2	2	1	0	1	1	1	1	1	0	0	0	0	0	2	1	1	0	0	2	0	0	0	1	0	1	1	0	2	2	1	2	2	0	2	2	0	0	0	0	0	0	0	1	2
918	1	0	0	0	0	0	2	0	0	0	1	0	0	0	0	0	0	0	0	0	0	0	1	1	0	0	0	2	1	1	1	0	1	0	1	2	2	1	0	0	0	1	1	0	1	0	0	0	0
919	1	1	0	0	1	1	2	1	0	1	1	0	0	0	0	0	0	0	1	1	1	0	0	2	0	0	0	2	1	2	1	1	1	0	0	2	2	1	0	0	0	1	1	0	1	0	0	0	1
920	1	0	0	0	1	1	1	0	1	1	0	0	1	0	0	0	0	0	0	1	0	0	0	2	0	0	0	2	0	2	1	2	1	0	2	0	0	0	0	0	0	1	1	0	1	0	0	0	1
921	1	0	0	0	0	0	1	0	1	1	1	1	1	0	0	0	0	0	1	0	0	0	0	2	0	0	0	2	1	2	1	2	1	0	1	1	0	0	0	0	0	1	1	0	1	0	0	0	0
922	1	0	0	0	0	0	0	0	1	1	1	1	1	0	0	0	0	1	0	1	1	0	1	1	1	1	0	0	2	0	0	2	2	0	1	1	2	0	0	0	0	1	1	0	1	1	0	0	0
923	0	0	1	1	0	1	1	0	2	2	0	0	0	0	0	0	0	0	1	0	0	0	0	2	0	0	0	2	1	1	2	1	2	2	1	1	1	0	0	0	0	0	0	0	1	0	0	0	1
924	1	0	0	0	0	0	1	0	0	0	1	1	2	0	0	0	0	1	0	1	1	0	0	2	0	0	0	1	2	1	0	1	1	0	0	2	1	0	1	1	0	0	1	0	0	0	0	1	0
925	1	0	1	0	0	0	1	1	1	2	0	0	1	0	0	0	0	0	0	0	0	0	0	2	0	0	0	2	0	2	0	0	2	0	1	1	1	1	0	0	0	0	0	0	0	0	0	1	2
926	1	0	0	0	0	0	1	0	1	1	0	0	2	1	1	1	1	2	0	0	0	0	1	1	0	1	0	2	0	1	2	0	2	0	1	1	2	0	2	2	0	0	0	0	0	0	0	0	0
927	0	0	1	0	0	0	1	0	0	0	1	0	1	0	0	0	0	0	0	0	0	0	0	2	0	0	0	1	1	1	0	1	2	0	1	1	1	0	1	1	0	1	1	0	0	0	0	1	2
928	1	1	0	0	0	0	2	0	0	0	1	0	0	0	0	0	0	1	1	1	1	0	1	1	0	1	0	2	0	1	1	2	2	0	1	1	0	0	0	0	0	1	0	0	1	0	0	1	1
929	0	0	0	0	1	1	1	0	1	1	1	0	0	0	0	1	0	0	0	0	0	0	0	2	0	0	0	2	1	2	0	0	2	0	0	2	1	0	1	1	0	1	1	0	1	1	0	0	1
930	0	0	0	0	0	0	1	0	1	1	0	0	0	0	0	0	0	1	2	1	1	0	0	2	0	0	0	2	1	1	2	1	2	1	0	2	1	1	0	0	0	0	0	0	0	0	0	0	1
931	0	0	0	0	0	0	2	1	0	1	1	0	0	0	0	0	0	0	0	0	0	0	0	2	0	1	0	2	0	2	0	0	2	2	0	2	2	0	2	1	1	0	1	0	1	1	0	0	1
932	0	0	0	0	0	0	1	0	0	0	1	1	1	0	0	0	0	0	1	1	1	0	1	1	1	1	0	1	2	1	0	0	2	1	1	1	0	0	0	0	0	1	1	0	2	1	0	0	0
933	1	0	0	0	0	0	1	0	0	0	0	0	0	0	0	0	0	0	1	1	1	0	0	2	0	0	0	1	0	1	0	0	2	0	1	1	2	0	1	1	0	0	0	0	0	0	0	0	1
934	0	0	0	0	0	0	1	0	0	0	1	0	1	0	0	0	0	0	1	2	1	0	0	2	0	0	0	1	1	1	0	0	1	0	1	2	2	0	1	1	0	0	0	0	0	0	0	0	0
935	1	0	0	0	0	0	0	0	0	0	1	0	0	0	0	0	0	0	0	0	0	0	0	2	0	1	0	2	0	0	1	1	2	0	1	1	1	0	1	1	0	0	0	0	0	0	0	0	2
936	1	0	0	0	1	1	1	1	0	1	0	0	2	0	0	1	0	0	1	1	1	0	0	2	0	0	0	2	2	2	0	1	1	1	2	0	1	0	0	0	0	0	2	0	1	0	0	1	1
937	1	0	0	0	0	0	1	0	0	0	0	0	0	0	0	0	0	1	0	0	0	0	0	2	0	0	0	1	1	1	0	2	1	0	0	2	1	0	1	1	0	0	0	0	0	1	0	0	0
938	0	0	0	0	0	0	2	0	0	0	0	0	0	0	0	0	0	0	1	1	1	0	0	2	0	0	0	2	2	1	2	0	2	1	2	1	0	0	0	0	0	0	0	1	0	0	0	0	1
939	0	0	0	0	0	0	1	1	1	2	0	0	0	0	0	0	0	0	1	1	1	0	1	1	0	1	0	2	1	2	1	1	2	1	1	0	2	0	1	1	0	1	0	0	2	1	0	0	1
940	1	0	0	0	0	0	1	1	1	2	0	0	0	0	0	0	0	1	1	0	0	0	0	2	0	0	1	2	1	0	1	0	2	1	1	2	2	0	2	1	1	1	1	1	1	2	0	0	1
941	0	0	1	0	1	1	0	0	2	2	0	0	0	0	0	0	0	0	1	1	1	0	1	1	1	1	0	1	1	1	0	0	1	1	0	2	2	0	0	0	0	1	1	1	1	2	0	0	2
942	1	0	0	0	0	0	0	0	2	2	0	1	1	0	0	0	0	0	1	1	1	0	0	2	0	0	0	1	1	1	0	0	2	0	2	0	1	1	0	0	0	1	1	0	2	1	0	0	1
943	1	1	0	0	0	0	1	0	1	1	0	1	1	0	0	0	0	0	1	0	0	0	0	2	0	0	0	1	2	0	1	1	2	0	0	2	2	0	1	1	0	1	0	0	1	1	0	0	1
944	0	0	0	0	0	0	1	0	1	1	1	1	1	0	0	0	0	0	1	1	1	0	0	2	0	0	0	1	2	0	1	0	2	0	1	1	1	0	2	2	1	0	0	0	0	0	0	0	2
945	1	0	0	0	1	1	1	0	1	1	1	0	0	0	0	1	0	1	1	1	0	0	0	2	0	0	0	2	2	1	2	0	1	0	1	1	2	1	0	0	0	1	0	0	1	0	0	0	1
946	1	0	0	0	0	0	1	0	0	0	0	1	2	0	0	0	0	1	0	0	0	0	1	1	1	1	0	1	1	0	1	0	1	0	1	1	0	0	0	0	0	0	0	0	0	0	0	0	0
947	0	0	0	0	0	0	0	0	2	2	0	0	1	0	0	0	0	0	0	0	0	0	0	2	0	0	1	2	0	1	0	0	1	1	2	0	2	0	2	1	1	0	0	0	0	0	0	0	0
948	1	0	0	0	0	0	0	0	2	2	0	1	0	0	0	0	0	0	1	1	1	1	0	2	0	0	0	2	1	1	1	1	2	0	1	1	2	0	1	1	0	0	0	0	0	1	0	0	1
949	1	0	1	0	0	0	0	0	2	2	0	0	0	0	0	0	0	2	1	1	1	0	0	2	0	0	0	2	2	0	2	1	2	1	1	1	2	0	1	1	0	1	1	0	1	1	0	0	0
950	1	0	0	0	0	0	2	1	0	1	0	0	0	0	0	0	0	2	0	0	0	1	0	2	0	1	1	2	1	0	1	1	2	0	0	2	2	0	2	2	0	0	1	0	1	0	0	0	0
951	1	1	1	0	0	0	0	0	2	2	0	0	2	0	0	1	1	1	2	2	1	0	0	2	0	0	0	2	2	1	2	1	2	2	2	1	1	0	0	0	0	0	0	0	1	0	0	0	0
952	1	0	0	0	0	0	1	1	1	2	1	1	2	0	0	0	0	0	0	0	0	0	1	1	0	0	1	2	1	0	1	1	2	1	2	1	1	0	0	0	0	1	1	0	2	0	0	0	0
953	1	0	0	0	0	0	1	0	1	1	1	0	1	0	0	1	0	0	0	1	0	0	0	2	0	0	0	1	1	1	0	0	1	0	2	0	2	1	1	1	0	0	1	0	0	0	0	0	1
954	0	0	0	0	0	0	1	0	0	0	1	0	0	0	0	0	0	0	2	2	1	0	0	2	0	2	0	2	2	0	2	1	2	2	2	1	2	1	1	1	0	1	0	0	1	1	0	0	0
955	1	0	0	0	0	0	2	1	0	1	1	0	0	0	0	0	0	2	1	1	1	0	0	2	0	0	0	1	1	1	0	1	2	0	1	1	2	0	0	0	0	0	0	1	0	1	0	1	2
956	1	0	0	0	0	0	1	0	1	1	1	0	1	1	1	0	0	1	0	0	0	0	1	1	0	0	0	1	2	1	0	0	1	0	1	1	1	0	0	0	0	0	1	0	0	1	0	0	0
957	0	0	0	0	0	0	1	1	0	1	0	1	1	0	0	0	0	0	1	1	1	0	1	1	0	0	0	2	1	1	1	1	0	0	1	1	1	0	0	0	1	0	0	1	0	1	0	0	1
958	1	0	0	0	0	0	0	0	1	1	0	1	2	0	0	1	0	0	1	1	1	0	1	1	1	2	0	2	0	1	2	1	0	0	1	1	2	1	0	0	0	0	1	0	1	0	0	1	2
959	1	0	1	1	1	2	2	1	0	1	0	1	1	0	0	0	0	2	1	1	1	0	0	2	0	0	0	2	0	1	2	0	1	1	0	2	1	0	1	1	1	0	0	0	0	0	0	0	0
960	0	0	0	0	0	0	1	0	0	0	0	1	1	0	0	0	0	1	0	0	0	0	0	2	0	0	0	2	1	1	2	1	1	0	0	2	2	1	1	1	0	0	2	0	1	0	0	0	0
961	1	0	1	1	0	1	1	0	1	1	0	0	2	0	0	0	0	0	1	1	1	0	1	1	0	0	0	1	2	0	1	0	1	2	1	1	0	0	1	1	0	0	0	0	0	0	0	0	0
962	0	0	0	0	0	0	0	0	1	1	0	0	0	0	0	0	0	0	0	0	0	0	0	2	0	0	0	2	2	2	0	0	0	0	2	0	1	0	2	2	1	2	2	0	2	1	0	1	1
963	0	0	0	0	0	0	1	0	1	1	1	1	1	0	0	0	0	1	0	0	0	0	0	2	0	0	0	1	0	1	1	0	1	0	0	2	1	0	1	0	1	1	0	0	0	0	0	0	0
964	0	0	0	0	1	1	1	0	0	0	1	1	1	0	0	0	0	0	1	1	1	0	1	1	0	0	0	2	1	2	1	0	2	1	1	1	1	0	0	0	1	1	1	1	0	0	0	0	2
965	1	0	0	0	0	0	0	0	1	1	1	0	1	1	0	0	0	0	1	1	0	1	0	2	0	0	0	2	0	2	0	0	0	0	0	2	1	0	0	0	0	0	1	1	0	1	0	0	0
966	1	0	0	0	0	0	1	1	1	1	0	0	0	0	0	0	1	2	2	2	2	0	0	2	0	0	0	2	1	1	2	0	2	0	1	1	2	0	0	0	0	0	1	0	0	2	0	0	0
967	0	0	0	0	0	0	0	0	2	2	0	0	0	0	0	0	0	0	0	0	0	0	0	2	0	0	0	1	1	1	0	0	2	1	1	1	1	0	0	0	0	0	0	0	0	0	0	1	0
968	1	0	0	0	0	0	2	0	0	0	0	2	2	0	0	0	0	1	0	0	0	0	0	2	0	1	0	2	1	1	1	0	0	1	0	2	1	0	1	1	0	0	1	0	0	0	0	0	1
969	0	0	0	0	0	0	2	0	1	1	1	0	2	1	1	1	0	0	1	1	0	0	0	2	0	1	0	1	1	0	0	0	2	2	1	1	2	0	0	0	0	0	1	0	0	0	0	1	1
970	0	0	1	0	0	0	1	0	1	1	0	0	0	0	0	0	0	2	1	1	1	0	0	2	0	0	0	2	0	1	2	1	2	0	1	1	1	0	0	0	0	0	2	0	1	1	0	0	2
971	1	0	1	1	0	1	1	2	0	2	0	0	0	0	0	0	0	0	1	1	1	0	0	2	0	0	0	2	1	1	2	2	2	1	0	2	2	0	1	1	0	1	1	0	1	1	0	0	0
972	0	0	0	0	0	0	1	0	0	0	0	0	0	0	0	0	1	1	1	1	0	0	1	1	0	1	0	2	1	1	1	0	2	0	1	1	2	2	0	0	0	0	0	1	0	0	0	0	1
973	1	0	0	0	0	0	2	0	0	0	2	0	1	0	0	0	0	1	0	0	0	0	0	2	0	1	0	1	1	1	1	0	2	0	2	0	1	1	0	0	0	0	1	0	1	2	0	0	0
974	1	0	0	0	0	0	1	0	1	1	0	0	0	0	0	0	0	1	1	0	0	0	0	2	0	0	0	2	0	2	1	2	2	0	1	1	2	0	2	2	1	1	1	0	1	0	0	0	1
975	0	0	0	0	0	0	1	0	1	1	1	0	0	0	0	0	0	0	0	0	0	0	0	2	0	0	0	2	0	2	0	1	0	0	1	1	2	1	0	0	0	1	1	0	2	2	0	0	1
976	1	0	1	1	0	1	0	0	1	1	0	0	0	0	0	0	1	2	1	1	1	1	1	1	1	1	0	1	0	1	2	1	2	0	1	1	2	0	2	2	1	1	1	0	0	0	0	0	1
977	1	0	0	0	0	1	0	0	2	2	0	1	1	0	0	0	0	0	0	0	0	0	0	2	0	1	0	2	0	2	1	1	2	0	1	1	0	0	0	0	0	1	0	0	1	0	0	0	2
978	1	0	0	0	0	0	0	0	2	2	0	0	1	0	0	0	0	1	0	0	0	1	0	2	0	1	1	2	1	0	1	1	1	0	0	2	1	0	1	0	1	2	2	0	1	1	0	0	0
979	0	0	0	0	0	0	1	0	0	0	0	1	1	0	0	0	0	0	1	1	1	0	0	2	0	0	0	2	0	1	2	0	0	0	0	2	1	0	0	0	0	1	1	0	0	0	0	1	2
980	0	0	0	0	1	1	2	1	0	1	1	1	1	0	0	0	0	0	1	1	1	0	0	2	0	0	0	1	1	1	0	0	0	1	1	1	0	0	0	0	0	0	0	0	0	0	0	1	2
981	0	1	1	0	0	0	1	0	0	0	0	0	2	0	0	0	1	0	1	1	1	0	0	2	0	0	1	1	1	0	0	0	0	0	0	2	1	0	1	1	0	1	1	0	1	0	0	0	1
982	0	0	0	0	0	0	2	0	0	0	0	0	1	0	0	1	0	2	0	0	0	0	1	1	1	1	0	2	0	2	0	0	1	0	1	1	2	0	1	1	0	1	1	0	1	0	0	0	1
983	0	0	1	0	0	0	0	0	1	1	2	2	2	1	1	0	0	1	0	0	0	0	0	2	0	2	0	2	0	2	1	1	1	1	0	2	2	1	0	0	0	0	1	0	0	0	0	0	0
984	0	1	0	0	0	0	1	1	1	2	0	0	0	0	0	0	1	1	2	2	1	0	0	2	0	0	0	1	1	1	0	0	1	0	1	1	0	0	0	0	0	1	1	0	1	1	0	0	0
985	0	0	0	0	0	0	1	0	0	0	0	1	2	1	1	0	1	2	1	1	1	0	0	2	0	0	0	1	0	1	0	2	2	0	1	1	2	0	1	1	0	0	0	0	0	0	0	0	1
986	1	0	0	0	0	0	2	1	0	1	0	1	1	0	0	0	0	0	1	1	1	0	0	2	0	2	0	2	0	1	0	1	2	0	0	2	0	0	0	0	0	0	0	0	0	0	0	0	0
987	1	0	0	0	0	0	1	0	0	0	1	0	0	0	0	0	0	0	0	0	0	0	0	2	0	0	0	2	1	1	1	0	1	0	1	1	2	1	0	1	0	0	0	0	0	0	0	0	0
988	0	0	0	0	1	1	1	0	0	0	0	0	1	0	0	0	0	0	0	0	0	0	0	2	0	0	0	2	0	1	0	1	1	1	1	1	1	0	0	0	0	0	0	1	0	0	0	1	2
989	1	1	0	0	0	0	1	0	0	0	2	0	0	0	0	0	0	0	1	1	1	0	1	1	0	0	0	2	0	1	2	2	1	0	2	0	2	1	1	1	0	1	1	0	1	1	0	0	1
990	0	0	0	0	0	0	1	0	1	1	1	1	2	0	0	0	0	0	0	0	0	0	0	2	0	0	0	1	1	1	0	1	1	0	1	1	2	2	0	0	0	0	0	0	0	0	0	1	1
991	1	0	0	0	0	0	0	0	2	2	0	0	1	0	0	0	1	1	1	1	0	0	1	1	0	1	0	2	1	2	0	1	1	0	0	2	2	1	1	1	0	0	1	0	1	0	0	0	1
992	0	0	0	0	0	0	2	0	0	0	0	0	0	0	0	0	0	2	0	0	0	0	0	2	0	0	0	2	1	1	1	0	1	0	0	2	2	0	1	0	1	0	1	0	1	0	0	0	2
993	0	1	0	0	0	0	1	1	1	2	0	0	0	0	0	0	0	0	0	0	0	0	0	2	0	0	0	2	2	0	2	2	2	0	2	0	1	0	1	1	0	1	1	0	1	0	0	0	1
994	0	0	1	0	0	0	0	0	2	2	0	2	2	0	0	0	0	1	1	0	0	0	0	2	0	0	0	2	1	1	2	0	2	0	0	2	1	0	1	1	0	0	1	0	0	0	0	0	0
995	1	0	0	0	0	0	1	0	0	0	1	1	1	1	1	0	0	1	0	1	0	0	0	2	0	0	0	2	0	2	1	0	2	0	0	2	2	0	1	1	0	0	0	0	0	0	0	0	1
996	1	0	0	0	0	0	2	0	0	0	1	0	1	1	1	0	0	1	1	1	1	0	1	1	0	0	0	1	1	1	0	0	1	0	0	2	1	0	0	0	0	0	0	0	1	0	0	0	1
997	0	0	0	0	1	1	2	0	0	0	0	1	1	0	0	0	0	0	0	0	0	0	0	2	0	0	0	1	2	0	1	1	2	2	1	2	2	1	0	1	0	1	0	0	2	0	0	0	1
998	0	0	0	0	0	0	1	0	0	0	1	1	1	0	0	0	0	1	2	2	2	0	0	2	0	0	0	1	0	1	0	1	1	1	0	2	1	0	1	1	0	1	1	0	1	2	0	0	0
999	1	0	0	0	0	0	1	1	1	2	0	1	2	0	0	1	0	1	0	0	0	0	0	2	0	1	0	2	1	2	0	1	2	0	1	1	1	0	0	0	0	1	0	0	0	0	0	0	1
1000	1	0	0	0	0	1	1	0	1	1	0	0	0	0	0	0	0	0	2	1	0	0	0	2	0	1	0	1	1	1	0	1	1	0	0	2	2	0	1	0	1	1	0	0	1	0	0	0	0
[truncated: 252 more columns]
