# Supplementary material for: KNN-MDR: a learning approach for improving interactions mapping performances in genome wide association studies
Source: BMC Bioinformatics. 2017 Mar 21;18:184. doi: 10.1186/s12859-017-1599-7 (PMC5361736; doi:10.1186/s12859-017-1599-7)
Supplement: Supplementary file 5 — The data set(s) supporting the results of Table 3. (ZIP 7092 kb) [file 12859_2017_1599_MOESM5_ESM.zip › 000/S83/mkallsimul.dat]

1	0	0	0	0	0	0	0	1	2	0	0	1	1	0	2	1	0	1	0	2	2	0	0	2	0	0	2	0	2	2	1	2	1	0	1	2	2	0	1	1	1	1	0	1	1	0	0	0	1
2	1	0	1	0	0	1	2	2	0	0	0	1	1	0	1	0	0	1	1	1	1	0	0	2	0	0	0	0	1	1	0	0	0	0	0	2	1	0	1	1	1	0	0	1	0	0	1	0	1
3	0	0	0	0	0	2	2	2	0	0	0	0	0	0	0	0	0	0	1	1	2	0	1	1	0	0	2	0	2	2	1	0	1	1	0	2	0	0	0	0	1	0	0	2	0	2	0	0	1
4	0	0	0	0	0	1	0	1	1	0	0	1	1	0	0	0	0	1	1	1	2	0	1	1	0	0	1	1	2	2	0	0	0	0	0	1	0	0	0	0	2	0	0	2	0	0	0	0	0
5	0	0	0	0	0	2	2	2	0	0	0	1	1	0	0	0	0	1	0	2	2	1	0	2	0	0	1	2	1	1	1	1	1	0	0	1	1	0	0	0	1	1	0	2	1	0	0	0	1
6	0	0	0	0	0	0	1	1	0	0	0	0	0	0	0	0	0	1	0	2	1	0	0	2	0	0	1	1	1	0	0	2	1	1	0	1	1	0	2	2	0	1	0	2	1	0	0	0	1
7	1	0	0	0	0	1	1	1	1	0	1	0	0	0	0	0	0	0	1	1	1	0	0	2	0	0	2	0	2	2	0	0	0	0	0	2	1	0	1	1	1	0	0	2	0	1	0	0	1
8	1	0	0	0	0	2	1	1	1	1	1	0	0	0	0	0	0	0	1	1	2	0	0	2	0	0	1	0	2	2	0	0	0	0	0	2	1	0	0	0	1	2	0	2	0	1	0	0	2
9	0	0	0	0	0	0	0	1	1	0	1	0	0	0	0	0	0	1	1	1	2	1	0	2	0	0	1	1	2	2	1	0	0	1	2	2	0	0	0	0	1	0	0	1	0	0	0	1	2
10	1	1	0	0	0	1	1	1	1	1	2	0	1	0	1	0	0	0	1	1	2	0	1	1	1	1	0	1	2	2	1	1	1	0	0	2	2	0	2	2	0	1	0	2	1	0	0	0	1
11	0	0	0	0	0	1	1	1	0	0	0	0	1	0	1	0	0	0	0	2	2	0	1	1	1	1	1	0	2	2	0	1	1	2	0	1	1	0	0	0	1	1	0	2	1	0	0	1	2
12	0	0	0	0	0	1	0	1	2	0	0	1	2	0	1	0	0	1	1	1	1	0	0	2	1	1	0	1	2	2	1	1	1	0	0	0	0	0	1	1	1	0	1	2	1	0	0	0	0
13	0	0	0	0	0	2	1	2	0	0	0	0	0	0	0	0	0	1	0	2	2	0	1	1	0	0	2	0	2	2	2	1	1	1	1	1	1	0	1	1	1	0	0	2	0	1	0	0	1
14	1	1	0	0	0	1	0	1	1	0	0	0	1	1	0	1	0	1	0	1	1	0	0	2	0	0	2	0	2	2	0	1	1	0	0	0	0	0	0	0	1	0	1	2	1	0	0	0	2
15	0	0	0	0	0	1	2	2	0	0	0	1	1	0	2	1	0	1	2	0	1	0	0	2	1	1	2	1	2	2	1	1	0	0	1	2	2	0	1	1	1	1	0	1	1	1	1	0	0
16	0	0	0	0	0	1	1	1	2	0	0	1	2	0	2	0	0	0	1	1	2	1	1	1	0	1	2	0	2	2	0	1	1	0	0	1	0	0	0	0	1	0	0	1	0	0	0	0	1
17	1	0	1	0	0	1	0	1	1	0	0	0	2	0	1	0	0	0	1	1	2	0	1	1	0	0	2	0	2	2	1	1	1	0	0	1	1	0	0	0	2	0	0	0	0	0	0	0	1
18	0	0	1	0	0	1	2	2	0	0	2	0	1	0	1	0	0	2	1	1	2	0	0	2	0	0	1	1	2	2	0	2	1	1	0	1	2	1	0	0	0	0	0	2	1	0	0	0	2
19	0	0	0	0	0	0	2	2	0	0	0	0	1	0	0	0	0	1	0	2	2	0	1	1	1	1	0	0	2	2	0	1	1	0	1	1	0	0	1	1	1	0	1	2	1	0	0	0	2
20	0	0	0	0	0	1	0	0	2	0	0	0	0	0	0	0	0	0	1	1	1	0	0	2	1	1	2	0	2	2	0	1	0	0	1	2	2	1	1	1	0	0	0	0	2	0	0	0	1
21	1	0	0	0	0	1	1	2	0	0	1	0	1	0	1	0	1	1	1	0	1	0	0	2	1	1	2	0	2	2	0	1	1	0	0	2	0	0	0	0	1	1	0	2	0	0	0	0	1
22	1	0	0	0	0	1	2	2	0	0	0	0	0	0	0	0	0	0	1	1	2	0	0	2	0	0	1	0	2	2	0	0	2	1	0	2	2	0	2	2	0	1	0	2	1	0	0	0	0
23	1	0	0	0	0	1	1	2	0	0	0	0	1	0	1	1	0	1	1	0	0	0	0	2	0	0	0	1	1	1	0	1	1	0	0	1	1	1	0	0	1	0	0	1	0	0	0	1	1
24	0	0	0	0	0	1	0	0	1	0	1	0	0	0	0	0	0	1	1	1	1	0	1	1	0	0	0	0	1	1	0	1	2	0	0	2	1	0	1	0	1	0	0	0	0	1	0	0	1
25	0	0	0	0	0	0	2	2	0	0	1	0	0	0	0	0	0	0	1	1	2	0	1	1	0	0	2	0	2	2	0	2	1	1	0	1	2	0	0	0	1	0	1	1	0	0	0	0	1
26	0	0	0	0	0	2	2	2	0	0	1	1	2	0	2	0	0	2	1	1	2	0	0	2	0	0	2	0	2	2	0	1	1	0	0	2	1	0	0	0	2	0	0	0	0	0	0	0	1
27	0	0	0	0	0	2	1	1	0	1	1	0	0	0	0	0	0	0	1	1	2	0	0	2	0	0	2	1	2	2	0	1	1	0	0	2	2	1	0	0	0	0	1	1	1	1	0	0	1
28	1	0	0	0	0	2	1	2	0	0	0	1	1	0	0	0	0	0	1	1	1	0	0	2	0	0	2	1	2	2	0	0	0	0	1	2	2	0	1	1	1	0	0	1	0	1	0	0	1
29	0	1	0	0	0	1	0	0	1	0	2	0	1	1	0	1	0	1	2	0	0	0	0	2	0	0	2	0	2	2	0	1	1	0	0	1	2	0	1	0	2	0	2	2	0	1	0	0	1
30	0	1	1	0	1	1	1	1	1	0	0	0	2	1	0	1	0	0	0	2	2	0	1	1	1	1	1	1	2	1	1	0	1	0	0	2	1	1	0	0	0	0	0	1	0	1	0	0	1
31	0	0	0	0	0	0	1	1	1	0	1	0	1	0	1	0	0	1	1	0	0	0	1	1	0	0	1	1	2	1	1	1	1	1	0	2	1	0	1	1	1	1	0	2	1	0	0	0	2
32	0	0	0	0	0	2	1	1	1	0	1	0	0	0	0	0	0	0	2	0	0	1	0	2	0	0	2	0	2	2	1	1	1	0	0	2	2	0	2	2	0	0	0	2	1	1	0	0	1
33	1	0	0	0	0	1	1	1	1	0	0	0	1	0	1	0	0	1	1	1	1	0	0	2	0	0	2	1	2	1	0	1	1	1	1	2	1	0	0	0	2	1	0	2	1	0	0	0	1
34	0	0	0	0	0	1	1	2	0	0	1	0	0	0	0	0	0	1	0	2	2	0	2	0	0	0	1	0	2	2	0	1	0	1	0	1	1	0	1	1	1	0	0	1	0	0	0	0	0
35	1	0	0	0	0	1	0	0	2	0	0	0	0	0	0	0	0	1	1	1	2	0	1	1	1	2	1	0	1	2	0	2	2	0	0	2	2	1	1	1	0	0	0	1	0	1	0	1	1
36	1	0	0	0	0	0	0	0	2	0	0	0	1	0	1	0	0	1	1	1	2	0	1	1	1	1	1	1	2	2	0	1	2	0	0	1	1	0	2	2	0	0	1	2	0	1	0	0	1
37	0	0	0	0	0	2	0	0	2	0	0	0	2	0	2	1	0	0	1	1	2	0	1	1	0	0	2	0	2	2	0	1	1	0	0	2	1	1	0	0	1	0	0	0	0	1	0	0	0
38	1	0	0	0	0	0	1	2	0	0	1	1	2	0	1	0	0	0	2	0	1	0	1	1	1	1	2	0	2	2	0	2	1	1	1	2	1	1	0	0	0	1	0	1	1	0	0	0	1
39	1	0	0	0	0	1	2	2	1	0	1	0	0	0	0	0	0	1	1	0	0	0	0	2	1	1	0	1	1	1	0	1	1	1	1	1	2	0	0	0	1	0	0	2	0	0	0	0	0
40	0	0	0	0	0	0	1	1	1	0	0	0	0	0	0	0	0	1	0	2	2	0	1	1	1	1	1	0	2	2	0	2	1	0	0	1	1	0	1	1	1	0	0	2	0	0	0	0	0
41	0	0	0	0	0	2	1	1	1	0	0	0	0	0	0	0	0	1	1	0	0	0	1	1	1	2	1	0	2	2	0	1	1	0	0	2	1	0	1	1	1	0	1	2	2	0	0	0	1
42	0	0	0	0	0	0	1	2	0	0	1	1	2	0	2	0	0	2	1	1	2	0	0	2	0	0	2	1	2	2	2	1	1	0	0	2	0	0	0	0	1	0	1	2	0	0	0	0	0
43	1	1	0	0	0	1	1	2	0	0	0	0	0	0	0	0	0	1	1	1	2	0	0	2	0	0	2	0	2	2	1	2	2	0	1	2	2	1	1	1	0	0	0	0	1	0	0	0	0
44	0	0	0	0	0	1	2	2	0	0	1	1	1	0	0	0	0	0	2	0	1	0	0	2	1	1	1	1	0	0	0	1	1	0	0	2	2	0	2	2	0	0	1	2	1	1	0	0	1
45	1	0	0	0	0	2	1	2	0	1	1	0	0	0	0	0	1	2	2	0	2	0	0	2	0	0	0	0	2	2	0	1	1	0	1	1	2	0	2	1	0	1	0	2	1	0	0	0	0
46	0	0	0	0	0	1	2	2	2	0	0	0	2	1	1	1	1	1	1	0	1	0	1	1	1	1	1	0	2	1	0	0	0	0	0	2	1	0	1	1	1	0	0	1	0	0	0	0	1
47	1	0	0	0	0	2	1	0	1	0	1	0	0	0	0	0	0	1	0	2	2	0	0	2	0	0	2	2	2	2	1	0	0	0	0	2	1	1	0	0	0	0	1	2	1	1	0	0	1
48	0	0	0	0	0	1	0	0	1	0	1	0	1	0	1	0	0	0	1	1	2	0	1	1	1	1	1	2	1	1	0	1	1	0	0	2	2	0	2	2	0	1	1	2	0	1	0	0	1
49	0	0	0	0	0	1	2	2	0	1	1	0	1	0	1	0	0	0	0	1	1	0	0	2	0	0	1	1	1	1	1	1	0	1	0	2	2	0	1	1	1	0	1	2	1	0	0	0	2
50	1	0	0	0	0	1	1	2	0	0	1	0	0	0	0	0	0	1	2	0	2	0	1	1	1	1	2	0	2	2	0	1	1	1	0	2	1	0	0	0	2	0	0	2	0	1	0	0	0
51	1	1	1	0	1	1	1	1	2	0	0	2	2	0	1	0	0	0	1	1	2	0	0	2	1	1	2	0	2	2	0	1	2	0	0	2	0	0	0	1	1	0	0	2	1	1	0	1	0
52	1	0	0	0	0	0	1	1	1	1	0	0	0	0	0	0	1	1	1	0	1	0	0	2	0	0	1	1	2	2	1	1	1	1	1	2	1	0	1	1	1	0	0	1	0	0	0	0	1
53	0	0	0	0	0	1	2	2	0	0	1	0	2	0	2	0	0	0	0	1	0	0	0	2	0	0	2	1	2	2	2	1	1	0	0	1	2	0	1	1	0	1	0	2	1	0	0	0	1
54	0	0	0	0	0	2	1	1	1	0	0	0	0	0	0	0	0	0	1	1	2	0	0	2	0	0	2	2	2	2	0	2	2	0	0	2	1	0	1	1	1	0	0	1	0	1	0	0	0
55	1	0	0	0	0	1	1	2	0	0	0	0	0	0	0	0	0	0	0	1	1	1	0	2	0	0	1	2	2	2	1	1	1	1	1	2	1	0	0	0	1	0	1	2	1	1	0	0	0
56	1	0	0	0	0	1	1	2	0	0	0	1	1	0	0	0	0	1	1	1	2	1	0	2	0	0	2	0	2	2	0	1	1	0	0	2	1	0	0	0	1	0	0	2	0	0	0	1	2
57	0	1	0	0	0	2	1	2	0	0	0	0	2	0	2	0	0	1	0	2	2	0	0	2	0	0	1	2	1	1	0	2	1	0	0	1	1	0	0	0	2	0	0	2	1	0	0	0	0
58	0	0	0	0	0	1	2	2	1	0	0	0	0	0	0	0	0	1	1	1	2	0	0	2	0	0	0	0	1	1	0	0	0	0	0	2	1	0	2	2	0	0	0	2	1	0	0	0	2
59	1	0	0	0	0	0	1	1	1	0	1	0	1	0	1	0	0	0	0	1	1	0	1	1	1	1	2	0	2	2	1	1	1	1	0	2	2	0	2	2	1	0	1	1	1	1	0	0	1
60	0	0	0	0	0	1	2	2	0	0	0	1	0	0	0	0	0	1	0	2	2	0	0	2	0	0	2	0	2	2	0	1	1	0	0	1	1	0	1	1	1	0	0	2	0	1	0	1	1
61	1	1	0	0	0	1	0	0	2	0	0	1	1	0	1	1	0	0	0	2	1	0	0	2	0	0	1	0	2	2	0	2	1	1	1	1	1	0	0	0	1	0	0	1	0	1	0	0	2
62	0	0	0	0	0	2	1	1	1	0	0	1	2	0	1	1	0	0	1	1	2	0	0	2	0	0	2	0	1	1	0	2	2	0	0	0	2	0	0	0	0	0	0	1	0	0	0	0	1
63	1	0	0	0	0	0	2	2	0	0	0	0	0	0	0	0	0	0	0	2	2	0	1	1	0	0	1	0	1	1	0	0	0	0	0	2	1	0	0	0	1	0	1	1	1	1	0	0	0
64	1	0	0	0	0	1	0	0	2	0	0	0	1	0	0	0	0	1	1	0	0	0	0	2	0	0	1	0	1	1	1	1	1	0	0	2	2	0	2	2	0	0	0	2	0	1	0	0	1
65	1	0	0	0	0	2	0	1	1	0	0	0	2	0	2	0	0	0	0	2	2	1	0	2	0	0	2	1	2	2	1	2	1	0	0	1	0	0	0	0	2	0	0	1	2	1	0	0	0
66	0	0	0	0	0	0	1	1	1	0	0	0	2	1	1	1	0	1	0	2	2	0	1	1	0	0	1	1	2	1	2	2	1	1	0	2	1	0	0	0	2	0	1	2	2	2	0	0	0
67	0	0	0	0	0	2	2	2	0	0	1	0	0	0	0	0	1	1	0	2	2	0	1	1	0	0	1	1	1	1	0	1	0	1	1	2	1	0	1	0	1	0	1	1	1	1	0	1	1
68	0	0	0	0	0	2	2	2	0	0	1	1	1	0	0	0	0	0	1	1	1	1	1	1	0	1	2	0	2	2	1	1	0	1	1	2	1	0	0	0	1	1	0	2	1	1	0	0	0
69	0	0	0	0	0	1	1	1	0	0	1	1	2	0	1	0	0	0	1	1	2	0	1	1	0	0	1	1	2	2	1	1	1	0	0	1	2	0	0	0	1	0	1	2	0	0	0	0	0
70	0	0	0	0	0	0	2	2	0	0	1	0	1	0	1	0	0	0	0	2	2	0	1	1	0	0	1	1	2	2	1	1	1	0	0	2	2	0	1	0	2	0	0	1	0	1	0	0	1
71	0	0	0	0	0	1	2	2	0	0	1	0	0	0	0	0	0	0	1	1	1	0	0	2	0	0	1	1	2	2	0	1	1	0	0	0	1	0	1	1	1	0	0	1	0	1	0	0	0
72	0	0	1	1	1	2	2	2	0	0	0	0	0	0	0	0	0	0	1	0	2	1	0	2	0	0	0	1	1	0	1	1	1	1	1	2	2	0	1	1	1	1	0	1	1	0	0	0	0
73	0	0	1	0	0	0	0	1	1	0	1	1	1	0	1	0	0	0	0	2	2	0	1	1	1	2	1	0	1	2	0	1	1	1	1	1	1	0	0	0	2	0	1	2	1	2	0	1	0
74	0	0	0	0	0	1	2	2	0	0	1	0	0	0	0	0	0	0	0	1	1	1	1	1	0	1	1	0	2	2	1	2	1	0	0	2	0	0	0	0	1	0	1	2	0	1	1	0	0
75	1	0	0	0	0	1	0	1	2	0	0	0	0	0	0	0	0	1	1	1	1	0	1	1	0	0	1	0	2	2	0	0	1	2	0	2	2	0	2	1	0	1	0	1	1	0	0	1	2
76	0	0	0	0	0	1	1	1	1	0	0	1	1	0	0	0	0	1	1	1	1	0	0	2	0	0	1	1	2	1	1	0	2	1	0	2	2	1	0	0	1	0	1	1	1	0	0	1	2
77	1	0	0	0	0	1	1	1	2	0	0	0	1	0	1	0	0	2	1	1	2	0	0	2	0	0	2	0	2	2	0	0	0	1	1	1	2	1	1	1	0	0	0	1	0	1	0	0	1
78	0	0	0	0	0	1	0	0	1	0	1	1	1	0	0	0	0	0	1	1	2	0	1	1	0	0	1	0	2	2	0	1	1	0	0	2	2	0	2	2	0	0	1	2	2	2	0	0	1
79	0	0	0	0	0	2	1	1	1	0	0	0	0	0	0	0	0	0	0	2	2	0	0	2	0	0	1	1	1	1	0	1	1	0	0	0	2	0	2	2	0	0	0	2	0	0	0	0	1
80	0	0	0	0	0	1	0	0	1	0	0	0	1	0	1	1	0	2	1	1	2	0	1	1	0	0	2	1	2	2	0	0	0	0	0	2	1	1	0	0	1	0	0	1	1	1	0	0	1
81	1	0	0	0	0	2	0	1	1	0	0	1	2	0	1	1	1	0	1	1	2	0	0	2	0	0	2	0	2	2	1	1	1	0	0	2	1	0	1	1	1	0	1	2	1	0	0	0	0
82	0	0	0	0	0	2	2	2	0	1	1	0	2	0	2	0	0	1	1	1	1	0	0	2	0	0	1	0	2	2	0	1	1	0	0	2	2	0	1	1	0	1	0	1	0	2	0	1	2
83	0	0	0	0	0	2	2	2	0	0	0	0	0	0	0	0	0	2	1	1	2	0	0	2	0	0	2	0	2	2	0	0	0	0	0	2	2	0	0	0	0	0	0	1	0	0	0	0	1
84	0	0	0	0	0	2	0	0	2	0	0	0	1	0	1	0	0	0	0	2	2	0	0	2	0	0	1	1	1	1	1	1	1	2	2	2	2	0	1	1	0	0	0	1	0	1	0	1	1
85	0	0	0	0	0	1	2	2	1	0	1	0	0	0	0	0	0	0	1	1	1	0	0	2	0	0	2	2	2	2	0	2	2	0	0	1	2	0	2	2	0	0	0	2	0	0	0	0	1
86	0	0	0	0	0	0	1	1	0	1	2	0	2	0	2	0	0	0	2	0	2	0	1	1	0	0	2	0	2	1	0	1	0	2	2	2	1	0	0	0	2	0	1	2	0	0	1	0	0
87	0	0	0	0	0	0	2	2	1	0	0	0	1	1	0	1	0	2	1	1	2	0	0	2	1	1	1	1	2	2	0	0	0	1	1	2	1	0	1	1	1	0	0	0	2	2	0	0	1
88	0	0	0	0	0	1	2	2	0	0	2	1	1	0	0	0	0	0	1	0	2	0	0	2	0	0	2	0	2	2	1	1	1	1	1	1	2	0	1	1	0	0	0	1	0	1	0	0	1
89	1	0	1	0	0	1	1	1	1	0	0	0	1	0	1	1	0	0	1	1	1	0	0	2	1	1	2	1	2	2	2	1	0	1	1	2	1	1	0	0	1	0	0	0	1	0	0	0	0
90	1	0	1	0	0	1	1	1	1	0	0	1	1	0	0	0	0	1	1	1	1	0	1	1	1	1	2	0	2	2	0	1	0	1	0	1	2	1	0	0	1	0	0	1	0	1	0	0	1
91	0	0	2	0	1	0	1	1	2	0	0	1	1	0	0	0	0	0	1	1	2	0	0	2	0	0	1	1	1	1	1	2	2	1	1	2	1	0	0	0	1	0	0	2	0	2	0	0	1
92	0	0	0	0	0	0	1	2	0	0	0	0	1	0	1	0	0	0	1	1	2	0	0	2	0	0	2	0	2	2	0	2	1	1	0	1	1	0	0	0	1	1	0	1	1	1	0	2	2
93	1	0	0	0	0	1	2	2	0	0	0	0	0	0	0	0	0	1	1	0	1	0	1	1	1	1	1	0	2	2	0	1	2	1	0	1	0	0	0	0	2	0	0	1	0	0	0	0	1
94	0	0	0	0	0	1	1	1	1	0	1	1	1	1	0	1	0	1	1	1	1	0	0	2	0	0	0	0	2	2	0	1	1	0	0	1	1	0	0	0	2	1	0	2	0	0	0	0	0
95	0	0	0	0	0	2	1	1	1	0	1	0	0	0	0	0	0	0	1	1	2	0	0	2	0	0	1	1	2	2	1	2	2	0	0	1	2	0	1	1	1	0	0	1	0	1	0	1	0
96	1	1	0	0	0	1	1	1	1	0	0	0	0	0	0	0	0	0	1	1	1	0	0	2	1	1	1	1	2	2	0	1	1	2	0	2	0	0	0	0	2	1	0	1	1	0	0	1	2
97	0	0	0	0	0	0	2	2	0	0	1	0	0	0	0	0	0	1	0	2	2	0	1	1	1	1	1	0	2	2	0	0	0	1	1	2	1	0	0	0	1	0	0	2	0	0	0	0	1
98	1	0	0	0	0	0	2	2	0	0	1	0	1	0	1	0	0	1	0	2	2	2	0	2	0	0	2	0	2	2	1	2	1	0	0	1	0	0	0	0	1	0	0	2	0	2	0	0	0
99	0	0	0	0	0	1	0	1	1	0	1	0	0	0	0	0	0	1	1	0	0	0	0	2	0	0	1	0	1	1	0	0	0	0	0	2	1	0	0	0	1	1	0	1	1	0	1	0	0
100	0	0	0	0	0	0	2	2	1	0	1	0	0	0	0	0	0	1	2	0	2	0	1	1	0	0	2	1	2	2	1	1	2	1	0	2	0	0	0	0	2	0	0	1	0	1	0	0	0
101	1	0	0	0	0	1	2	2	0	0	1	1	2	0	2	0	1	1	0	2	2	0	2	0	0	1	1	0	2	2	0	1	1	0	0	1	2	0	2	1	0	0	1	2	0	0	0	0	1
102	0	0	0	0	0	1	0	1	1	0	0	0	1	0	1	0	0	2	1	1	1	0	0	2	0	0	1	0	2	2	0	1	1	0	0	1	2	0	1	0	1	1	0	1	1	1	0	0	2
103	0	0	0	0	0	2	0	0	2	0	0	0	0	0	0	0	0	0	1	1	2	0	0	2	0	0	1	1	2	2	1	1	1	0	0	2	1	0	1	1	1	0	0	0	1	1	0	0	0
104	0	0	0	0	0	1	1	1	1	0	1	0	1	0	1	0	0	1	2	0	1	0	1	1	1	1	2	0	2	2	0	0	0	1	1	2	1	0	1	1	1	0	0	1	0	0	0	0	1
105	0	1	0	0	0	1	0	0	2	0	0	1	1	0	1	0	1	2	1	1	1	0	0	2	0	0	0	1	1	1	0	2	1	1	1	2	1	0	0	0	2	0	2	2	1	0	0	1	1
106	1	0	1	0	0	2	1	1	1	0	0	1	1	0	0	0	0	1	2	0	1	0	1	1	0	0	0	1	2	2	1	1	1	1	1	2	1	0	0	0	2	0	1	2	1	0	0	0	1
107	0	0	0	0	0	0	2	2	0	0	2	0	1	0	1	0	0	2	1	1	2	0	1	1	0	0	0	0	1	2	0	1	1	1	1	2	1	1	1	1	0	0	1	2	0	0	1	0	1
108	1	0	0	0	0	0	2	2	0	0	0	0	0	0	0	0	0	0	0	1	1	0	0	2	1	1	2	0	2	2	0	1	1	0	0	1	0	0	1	1	0	0	1	1	0	1	0	1	2
109	0	0	0	0	0	0	0	1	0	0	1	0	0	0	0	0	0	0	1	1	2	0	0	2	0	0	1	1	2	1	1	1	1	1	1	1	1	0	0	0	1	0	0	0	0	1	0	0	2
110	0	0	0	0	0	1	0	0	2	0	0	0	0	0	0	0	0	1	2	0	2	0	0	2	0	0	2	0	2	2	1	2	2	0	0	2	0	0	1	0	1	0	1	2	2	2	1	0	1
111	1	0	1	0	0	2	0	1	1	0	0	0	1	0	1	0	0	1	0	2	2	0	0	2	0	0	2	0	2	2	1	0	2	1	0	2	0	0	0	0	1	1	0	2	1	0	0	1	2
112	0	0	0	0	0	1	1	1	1	0	1	1	0	0	0	0	0	1	1	1	1	0	0	2	0	0	2	1	2	2	2	1	2	0	0	1	2	0	2	2	0	0	1	2	1	0	0	1	2
113	1	0	0	0	0	0	1	1	1	0	0	0	0	0	0	0	0	0	1	1	2	0	0	2	0	0	1	0	2	2	0	0	0	0	0	2	1	0	0	0	2	0	0	1	0	0	0	0	0
114	0	0	0	0	0	2	2	2	1	0	0	0	0	0	0	0	0	2	0	1	1	0	0	2	0	0	1	1	2	2	0	1	0	0	1	2	0	0	1	1	0	0	1	2	1	2	0	0	1
115	0	1	1	0	1	1	0	0	2	0	0	1	2	0	2	0	0	0	2	0	1	2	0	2	0	0	2	0	2	2	1	0	0	0	0	2	0	0	0	0	2	0	0	1	0	1	0	0	0
116	0	0	1	0	0	0	1	1	2	0	0	0	0	0	0	0	0	1	2	0	1	0	0	2	0	0	1	1	2	2	0	1	1	0	1	2	0	0	0	0	2	0	0	1	0	1	0	0	2
117	1	0	2	0	1	0	1	1	1	0	1	0	0	0	0	0	0	0	1	0	1	0	1	1	1	1	2	2	2	2	0	1	1	1	1	2	0	0	0	0	1	1	0	1	1	0	0	1	2
118	1	0	0	0	0	0	1	1	0	1	2	0	0	0	0	0	1	2	0	1	1	0	1	1	1	1	1	0	2	1	0	2	2	0	0	1	1	0	0	0	1	0	1	1	1	2	0	0	0
119	0	0	0	0	0	1	1	1	1	0	0	0	0	0	0	0	0	1	2	0	1	0	0	2	0	0	1	1	2	2	0	0	0	1	1	2	1	0	0	0	1	0	0	1	0	1	0	0	0
120	1	1	0	0	0	1	0	0	1	0	1	0	2	0	2	0	0	0	1	1	2	0	0	2	0	0	0	0	2	2	0	1	1	1	1	2	2	0	2	1	0	0	0	1	1	1	0	1	1
121	1	0	0	0	0	0	0	0	1	0	0	1	2	0	1	0	0	2	1	1	2	0	1	1	0	0	2	0	2	2	1	0	0	0	0	2	1	0	0	0	1	0	0	1	1	2	0	0	0
122	0	0	0	0	0	1	1	1	2	0	0	0	0	0	0	0	0	2	1	1	1	0	0	2	1	1	0	1	1	0	1	2	1	1	1	2	2	0	1	0	1	0	0	0	0	1	0	1	2
123	0	0	0	0	0	2	2	2	0	0	2	0	1	0	0	0	0	1	2	0	0	0	0	2	0	0	2	0	2	2	0	2	2	0	0	1	1	0	1	1	1	0	2	2	1	1	0	0	0
124	0	0	0	0	0	2	1	1	1	0	1	0	0	0	0	0	0	0	1	1	2	0	0	2	0	0	2	0	1	1	1	1	2	0	0	2	2	1	0	0	1	0	0	2	0	1	0	0	0
125	0	0	0	0	0	0	2	2	0	0	0	0	0	0	0	0	0	1	0	2	1	0	0	2	1	1	1	1	1	1	0	1	1	1	1	2	2	1	1	1	0	0	0	2	1	1	0	2	2
126	0	0	0	0	0	1	1	1	1	0	1	1	1	0	0	0	0	0	0	2	2	0	0	2	0	0	0	1	1	1	0	1	0	2	2	2	2	0	1	0	1	1	1	2	1	0	0	0	0
127	1	0	0	0	0	2	1	2	0	0	0	0	0	0	0	0	1	2	1	1	2	0	0	2	0	0	2	0	2	2	0	2	1	0	0	1	2	1	1	0	0	0	0	1	1	1	0	0	1
128	1	0	0	0	0	1	2	2	0	0	1	1	1	0	1	1	0	1	0	0	0	0	0	2	0	0	1	0	2	2	0	1	1	1	0	0	1	0	0	0	1	0	1	2	1	0	0	0	0
129	0	0	0	0	0	1	1	1	1	0	0	0	1	0	1	0	0	1	1	0	0	0	0	2	1	1	2	0	2	2	0	1	0	2	1	1	1	0	1	1	1	0	1	2	1	1	0	0	1
130	1	0	0	0	0	0	1	2	0	0	0	0	1	0	1	0	0	0	1	1	2	0	0	2	0	0	1	0	1	1	0	0	0	0	0	1	1	0	0	0	2	0	1	2	1	0	0	0	1
131	1	0	0	0	0	2	1	1	0	1	1	0	0	0	0	0	1	1	1	0	1	0	1	1	1	1	1	1	2	1	1	1	1	0	0	1	1	0	1	0	1	0	1	2	1	0	0	0	1
132	0	0	0	0	0	2	2	2	0	0	0	0	0	0	0	0	0	0	1	0	0	0	0	2	1	1	2	1	2	2	2	1	1	0	0	1	2	0	1	0	0	0	1	2	1	1	0	0	1
133	0	0	0	0	0	2	1	2	0	0	0	1	1	0	2	1	0	0	0	2	2	0	1	1	1	1	0	1	1	0	1	1	1	1	2	2	2	0	2	2	0	0	0	0	1	1	0	1	1
134	0	0	0	0	0	2	2	2	0	0	0	1	1	0	0	0	0	0	0	2	2	0	0	2	0	0	1	1	2	2	0	2	2	0	0	2	2	0	2	2	0	0	0	0	2	0	0	0	0
135	0	0	0	0	0	1	1	2	0	0	1	0	1	0	1	1	0	0	0	1	1	0	0	2	0	0	1	1	2	2	0	1	1	0	0	1	1	0	0	0	1	0	1	1	1	0	0	0	0
136	0	0	0	0	0	2	1	1	1	1	1	0	0	0	0	0	0	1	0	2	2	0	0	2	1	1	2	1	2	2	0	0	1	1	0	2	0	0	1	0	1	0	1	2	0	1	0	0	2
137	1	0	0	0	0	2	2	2	0	0	2	0	1	1	0	1	0	1	1	1	2	0	0	2	0	0	2	0	2	1	0	1	1	0	1	1	1	0	1	1	1	0	1	2	1	0	0	0	1
138	0	0	0	0	0	1	2	2	0	0	1	0	0	0	0	0	0	1	1	1	2	0	1	1	0	0	1	1	2	1	1	1	1	0	0	1	2	0	1	1	1	0	1	2	1	0	0	0	0
139	0	0	0	0	0	1	1	1	1	0	1	1	1	0	1	0	0	0	0	1	1	0	0	2	0	0	1	1	1	1	1	1	1	2	0	2	1	0	1	1	1	0	0	1	0	0	1	0	0
140	0	0	0	0	0	2	1	2	1	0	0	1	1	0	1	0	0	1	0	2	2	0	0	2	0	0	2	2	2	2	1	1	2	1	0	2	1	0	0	0	1	0	0	1	1	0	0	0	1
141	0	0	0	0	0	1	1	1	1	1	0	0	1	0	1	0	0	0	0	1	1	1	1	1	0	0	2	1	2	2	0	2	2	0	0	1	1	0	0	0	1	0	0	2	0	1	0	1	2
142	1	0	0	0	0	2	2	2	0	0	0	0	0	0	0	0	0	1	1	1	1	0	0	2	0	0	2	0	1	1	0	2	1	0	0	2	1	1	0	0	1	0	1	1	0	1	0	0	1
143	0	0	1	0	0	0	0	1	0	0	1	0	0	0	0	0	0	1	1	1	1	0	0	2	0	0	0	0	2	2	0	2	1	0	0	1	2	0	1	1	0	0	1	1	0	1	0	0	0
144	1	0	0	0	0	2	1	1	1	1	1	1	1	0	0	0	0	0	0	1	1	0	0	2	0	0	2	1	1	1	0	0	0	0	0	2	2	0	1	1	0	0	0	1	0	1	0	2	2
145	0	0	0	0	0	1	1	2	0	0	1	1	1	0	0	0	0	1	0	1	1	0	0	2	0	0	1	0	2	2	1	2	2	0	1	2	1	0	1	1	1	0	0	2	1	1	0	0	0
146	0	0	0	0	0	0	1	1	1	0	0	0	1	0	1	1	0	1	1	1	2	0	0	2	0	0	0	0	2	2	0	1	1	0	0	2	1	0	0	0	1	0	1	2	0	1	0	1	2
147	1	0	0	0	0	1	1	2	0	0	0	1	1	0	1	0	0	1	1	0	0	0	0	2	1	1	1	0	2	2	0	2	1	2	0	2	1	0	0	0	1	0	0	2	0	0	0	1	0
148	0	0	1	0	0	2	1	1	0	0	0	0	1	0	1	0	0	1	0	1	2	0	0	2	1	1	1	0	1	2	0	2	2	0	0	0	1	0	1	1	1	0	1	2	1	2	0	0	2
149	0	0	0	0	0	2	1	1	1	0	0	0	2	0	2	0	0	0	1	1	2	0	0	2	0	0	2	0	2	2	0	0	2	1	0	2	0	0	0	1	1	1	0	1	0	1	0	0	1
150	0	0	0	0	0	2	0	0	2	0	0	0	1	0	1	0	0	0	1	1	1	0	0	2	0	0	2	0	2	2	0	0	1	1	0	2	1	1	0	0	0	0	0	2	0	2	0	1	2
151	0	0	0	0	0	0	2	2	0	0	1	0	1	0	1	0	0	0	0	1	1	0	0	2	0	0	2	1	2	2	1	1	1	0	0	2	2	0	2	2	0	0	0	2	0	0	0	0	1
152	1	0	0	0	0	2	1	1	1	0	0	0	1	0	0	0	0	0	1	1	2	0	0	2	0	0	0	1	1	0	1	2	2	0	0	1	1	0	1	1	1	0	1	1	1	1	0	0	1
153	0	0	1	0	0	2	1	2	0	0	1	0	0	0	0	0	0	0	2	0	1	0	0	2	1	1	2	0	2	2	1	0	0	0	0	1	2	0	2	1	0	1	0	2	1	0	0	0	2
154	0	0	0	0	0	2	1	2	1	0	0	0	1	0	1	0	0	1	1	1	2	0	1	1	1	1	1	1	2	2	0	1	1	0	0	1	2	1	0	0	0	0	1	1	1	2	0	0	1
155	0	0	0	0	0	2	1	2	0	0	1	0	0	0	0	0	0	1	0	1	1	0	0	2	1	1	2	1	2	2	0	2	1	0	0	1	2	0	1	0	2	1	0	2	0	1	0	0	1
156	0	0	0	0	0	0	2	2	0	0	1	0	1	0	1	0	0	0	0	2	2	0	1	1	1	2	2	1	2	2	1	2	2	0	0	2	1	0	0	0	1	0	0	2	0	1	0	0	0
157	0	0	0	0	0	1	1	2	0	0	0	0	1	0	1	0	0	1	0	2	2	0	1	1	0	0	1	0	1	1	0	1	2	0	0	2	1	0	0	0	1	0	0	2	0	1	0	0	0
158	1	0	0	0	0	0	1	1	0	1	2	0	1	0	1	0	0	1	0	2	2	0	0	2	0	0	1	0	1	1	0	0	0	0	0	2	1	0	1	1	1	0	1	2	0	0	1	0	0
159	0	0	0	0	0	2	1	1	0	0	1	0	0	0	0	0	0	2	1	1	2	0	0	2	0	0	0	1	2	2	1	1	2	0	1	2	0	0	0	0	2	0	0	2	1	0	0	1	1
160	1	0	0	0	0	2	1	1	1	0	1	1	2	0	0	0	0	1	0	2	2	0	1	1	1	1	2	0	2	2	1	1	1	1	0	0	1	0	0	0	2	0	0	1	0	1	0	0	0
161	0	0	0	0	0	1	2	2	0	0	1	1	1	0	0	0	0	1	1	1	2	0	1	1	1	2	1	0	2	2	0	1	1	0	0	1	1	0	0	0	0	0	0	1	0	1	0	0	0
162	1	0	0	0	0	1	2	2	1	0	1	0	1	0	1	0	0	0	0	2	2	0	0	2	0	0	2	0	2	2	0	2	2	0	0	1	1	0	2	2	0	0	0	2	1	0	0	1	1
163	0	0	0	0	0	2	2	2	1	0	0	0	2	1	1	1	0	1	0	2	2	0	1	1	1	1	2	0	2	2	0	1	1	0	0	1	2	0	1	0	1	0	0	2	0	0	0	0	0
164	1	0	0	0	0	1	1	1	1	0	0	0	0	0	0	0	0	1	0	2	2	0	0	2	0	0	0	0	1	1	0	1	1	0	0	1	2	0	1	1	0	0	0	2	0	1	0	0	1
165	1	0	0	0	0	1	1	1	1	0	1	0	0	0	0	0	0	0	0	2	2	1	0	2	0	0	1	0	2	1	0	2	2	0	0	2	2	0	1	1	1	0	0	2	0	1	0	0	1
166	0	0	0	0	0	0	0	0	2	0	0	0	1	0	1	0	0	0	1	1	2	0	0	2	0	0	2	0	2	2	1	1	1	2	0	1	1	0	0	0	2	0	0	2	0	0	0	1	2
167	0	0	0	0	0	1	1	1	1	0	0	1	1	0	0	0	0	1	0	2	2	0	0	2	0	0	1	0	2	2	0	2	1	0	0	1	2	0	2	2	0	0	0	0	0	1	0	0	1
168	1	1	0	0	0	2	2	2	1	0	0	0	0	0	0	0	0	0	0	2	2	0	1	1	1	1	1	2	2	2	2	0	0	1	1	2	0	0	0	0	1	0	1	1	0	1	0	2	2
169	0	0	0	0	0	1	2	2	0	0	2	0	0	0	0	0	0	0	1	1	2	0	0	2	1	1	2	1	2	2	1	1	0	1	1	1	0	0	0	0	1	0	0	1	0	1	0	0	1
170	0	0	0	0	0	2	1	1	1	0	0	0	0	0	0	0	0	0	0	2	2	0	1	1	1	1	1	2	1	1	1	0	0	0	0	1	2	0	0	0	0	0	0	2	1	0	0	0	2
171	1	0	0	0	0	1	1	1	0	0	1	0	1	0	1	1	0	1	0	2	2	0	0	2	1	1	1	0	2	1	0	0	0	0	0	1	0	0	0	0	2	1	0	2	2	0	0	0	0
172	1	0	1	0	0	2	2	2	0	0	1	0	0	0	0	0	1	1	0	2	2	0	0	2	0	0	0	1	1	1	0	0	1	1	0	2	2	0	1	1	0	1	0	1	0	1	0	0	1
173	1	0	0	0	0	2	0	1	1	0	0	1	2	0	2	0	0	1	2	0	1	0	1	1	0	0	2	1	1	1	1	1	1	0	0	2	1	0	0	0	1	0	1	1	1	2	0	0	2
174	1	1	0	0	0	2	0	0	2	0	0	1	1	0	0	0	0	2	1	1	2	0	1	1	0	0	2	0	2	2	1	1	1	0	0	2	1	0	1	0	1	0	0	2	0	1	0	0	0
175	1	1	0	0	0	1	0	1	0	0	1	0	0	0	0	0	0	0	1	1	2	0	0	2	0	0	2	0	2	1	1	1	1	1	1	1	1	0	1	1	1	0	0	2	0	0	1	0	0
176	1	0	0	0	0	1	1	1	2	0	0	0	1	0	1	0	0	1	1	0	1	0	0	2	0	0	1	0	2	2	0	0	0	1	1	2	1	0	0	0	2	0	0	0	0	0	0	0	1
177	1	0	0	0	0	2	1	1	1	0	1	1	2	0	2	0	0	1	2	0	1	0	0	2	0	0	2	0	2	1	0	2	1	1	0	1	2	0	1	1	1	0	0	0	1	1	0	0	0
178	0	0	1	0	0	1	1	1	1	0	0	0	0	0	0	0	0	1	1	1	2	0	0	2	1	1	1	1	1	1	1	2	2	0	1	2	2	0	0	0	1	0	1	2	0	1	0	0	0
179	1	1	0	0	0	1	2	2	0	0	1	0	1	0	1	0	0	1	1	1	2	0	1	1	1	1	2	0	2	2	1	1	1	0	0	1	1	0	0	0	2	0	0	1	1	1	0	0	0
180	0	0	1	0	0	0	2	2	1	0	0	0	1	0	0	0	0	1	0	2	2	0	0	2	0	0	2	1	2	2	2	2	1	1	1	2	2	0	1	0	1	1	0	2	1	0	0	0	0
181	0	0	1	1	1	1	0	2	0	0	1	0	1	0	1	0	1	0	1	1	2	0	0	2	1	1	2	0	1	1	0	2	2	0	0	2	1	0	0	0	1	0	0	2	0	1	0	0	1
182	0	0	0	0	0	1	1	1	1	0	1	0	0	0	0	0	0	1	2	0	1	0	0	2	0	0	1	0	1	1	0	1	1	0	0	2	1	0	1	1	1	0	0	2	0	1	0	0	2
183	0	0	1	0	0	2	1	1	2	0	0	1	1	0	1	0	0	0	0	2	2	1	0	2	0	0	1	1	2	2	1	1	1	0	0	1	2	1	1	1	0	0	0	0	0	0	0	1	2
184	0	0	0	0	0	0	1	1	1	1	1	1	1	0	0	0	0	0	1	1	2	0	0	2	0	0	1	0	2	2	0	0	1	1	0	2	0	0	1	1	1	0	1	2	0	1	0	0	0
185	0	0	1	1	1	2	2	2	1	0	1	1	2	0	2	0	0	1	0	2	2	1	0	2	0	0	2	2	2	2	1	1	1	1	0	0	1	0	0	0	2	0	0	1	1	2	0	0	2
186	0	0	0	0	0	0	1	2	0	0	1	0	0	0	0	0	0	0	0	2	2	1	1	1	1	1	2	0	2	2	0	2	2	0	0	0	1	0	1	1	1	0	0	1	0	1	0	0	2
187	1	1	1	0	1	1	1	2	0	0	1	0	0	0	0	0	0	0	1	1	1	0	0	2	0	0	2	0	2	2	1	1	0	0	1	2	0	0	0	0	1	0	1	2	2	0	0	1	2
188	0	0	0	0	0	1	2	2	0	0	0	0	1	0	1	0	1	1	0	2	2	0	0	2	0	0	1	0	2	2	1	1	1	0	0	1	2	0	1	1	0	0	1	2	1	1	0	0	1
189	0	0	0	0	0	0	0	0	2	0	0	0	0	0	0	0	0	0	0	2	2	0	0	2	0	0	0	1	1	1	0	0	1	0	0	2	1	0	1	0	1	1	0	1	1	1	0	0	1
190	0	0	0	0	0	1	0	0	1	0	2	1	2	0	2	0	0	1	1	1	2	0	0	2	0	0	2	0	2	2	0	1	1	0	0	1	2	0	2	1	0	0	0	0	0	0	0	0	1
191	0	0	0	0	0	0	1	1	1	0	1	1	1	0	0	0	0	0	0	2	2	0	0	2	0	0	1	2	1	1	0	0	0	1	1	2	2	0	0	0	0	0	0	2	0	1	0	1	2
192	1	0	0	0	0	0	1	1	0	0	2	0	0	0	0	0	0	1	1	1	1	0	0	2	2	2	2	0	2	2	1	0	1	1	0	2	1	0	0	0	1	0	0	1	1	0	0	0	0
193	1	0	0	0	0	0	0	0	2	0	0	0	0	0	0	0	0	0	1	1	2	0	2	0	0	0	1	0	2	2	0	1	1	0	0	2	1	0	0	0	2	0	0	1	0	1	0	0	1
194	1	0	0	0	0	1	2	2	1	0	0	0	0	0	0	0	0	1	1	1	2	0	1	1	0	0	2	1	2	2	1	0	1	0	0	2	2	0	1	0	0	0	0	0	0	1	0	0	1
195	0	0	0	0	0	1	2	2	0	0	0	0	1	0	1	1	1	2	2	0	2	0	0	2	1	1	1	1	2	2	1	0	0	0	1	2	2	1	0	0	0	0	0	2	0	0	0	0	1
196	1	0	0	0	0	1	2	2	0	1	2	0	1	0	1	0	0	1	1	1	2	0	0	2	0	0	1	1	2	2	1	1	1	0	0	2	0	0	0	1	1	1	0	2	1	0	0	0	2
197	0	1	0	0	0	2	1	1	2	0	0	0	1	0	1	0	0	0	0	0	0	0	0	2	1	1	1	2	2	2	2	2	2	0	0	1	1	0	0	0	2	0	2	2	1	1	0	0	0
198	0	0	0	0	0	2	2	2	1	0	1	1	1	0	1	0	1	1	0	2	2	0	0	2	0	0	2	0	2	2	1	1	1	2	0	1	1	0	0	0	1	0	1	1	1	2	0	0	0
199	0	0	1	1	1	1	2	2	0	0	1	0	1	0	1	0	0	0	1	1	1	0	0	2	0	0	0	1	2	2	1	0	0	1	1	2	1	0	0	0	2	0	0	1	0	1	0	0	1
200	0	0	0	0	0	1	1	1	1	0	0	0	0	0	0	0	0	1	1	1	1	0	0	2	0	0	2	1	2	2	2	2	2	0	1	1	0	0	0	0	1	0	0	2	0	2	0	0	0
201	1	0	0	0	0	2	0	0	2	0	0	0	1	0	1	0	0	0	1	1	1	0	0	2	0	0	0	1	2	2	1	1	1	0	0	2	2	0	2	1	0	0	0	1	1	1	0	0	1
202	0	0	0	0	0	0	2	2	0	0	1	1	2	0	1	0	0	1	0	2	2	0	0	2	0	0	2	0	2	2	0	1	1	0	0	1	1	0	0	0	0	0	1	2	0	1	0	0	2
203	0	0	0	0	0	0	0	0	2	0	0	0	0	0	0	0	0	0	0	1	1	0	1	1	0	0	0	1	1	0	1	1	1	2	0	1	2	0	1	1	1	0	0	1	0	0	0	0	2
204	0	1	1	0	1	1	2	2	0	0	1	0	1	0	1	0	0	0	0	2	2	2	0	2	0	0	1	0	1	1	0	1	0	1	0	1	2	1	1	1	0	0	1	2	1	0	0	0	1
205	0	0	0	0	0	0	2	2	0	0	2	1	0	0	1	1	0	1	0	0	0	0	0	2	1	1	2	0	2	2	0	2	2	0	0	1	0	0	0	0	2	0	0	1	2	1	0	0	1
206	0	0	1	0	0	0	1	1	1	0	0	1	2	0	2	0	0	2	2	0	0	0	0	2	0	0	0	0	2	2	0	2	1	1	0	2	1	0	0	0	1	0	1	2	1	1	0	0	2
207	0	0	0	0	0	2	1	1	1	0	0	0	0	0	0	0	0	0	0	0	0	0	1	2	0	0	2	0	2	2	0	2	1	1	0	1	1	0	2	2	0	0	0	1	0	1	0	1	2
208	0	1	0	0	0	1	2	2	0	0	1	0	0	0	0	0	0	0	0	2	2	0	0	2	0	0	2	1	1	2	0	1	2	1	0	1	2	0	2	2	0	0	0	1	2	1	0	0	1
209	0	0	0	0	0	1	2	2	1	0	0	1	1	0	0	0	0	1	0	2	2	0	0	2	1	1	1	1	1	1	1	0	0	0	0	2	1	0	0	0	1	0	0	2	0	0	0	0	0
210	1	0	0	0	0	1	1	2	0	0	0	0	0	0	0	0	0	0	1	1	2	0	0	2	0	0	2	0	2	2	0	1	1	1	1	1	0	0	0	0	2	1	0	2	0	0	0	0	1
211	1	0	0	0	0	0	1	1	1	0	0	0	0	0	0	0	0	1	0	2	2	0	0	2	0	0	2	0	2	2	1	1	1	0	0	1	0	0	0	0	1	0	0	0	2	0	0	1	1
212	1	0	0	0	0	2	1	1	0	0	0	0	0	0	0	0	0	0	0	2	2	0	0	2	0	0	1	0	2	2	0	0	0	0	1	2	1	0	0	0	1	0	1	2	1	0	0	0	0
213	0	0	0	0	0	0	2	2	0	0	0	0	0	0	0	0	0	1	1	1	1	0	2	0	1	1	1	0	1	1	0	2	2	0	0	2	0	0	0	0	1	0	0	1	1	1	0	0	2
214	0	0	1	0	0	1	1	1	1	0	0	0	1	0	1	0	0	0	1	0	0	0	0	2	0	0	2	0	2	2	0	1	1	0	0	2	1	0	1	1	1	0	0	1	0	0	0	0	0
215	1	0	0	0	0	0	2	2	0	1	1	1	1	0	2	1	0	0	2	0	0	0	0	2	0	0	1	1	2	2	0	2	2	0	1	1	1	0	0	0	2	0	0	1	0	1	0	0	1
216	1	0	0	0	0	1	1	1	1	0	1	1	2	0	0	0	1	2	2	0	2	0	0	2	0	0	0	0	2	2	0	1	1	0	0	2	2	0	1	0	0	1	0	1	1	1	0	0	0
217	0	0	0	0	0	2	2	2	0	0	0	0	0	0	0	0	0	0	0	2	2	0	0	2	0	0	2	1	2	1	0	0	0	0	1	2	0	0	0	0	1	0	0	1	1	0	0	0	0
218	0	0	0	0	0	2	2	2	0	0	0	0	0	0	0	0	0	0	0	2	2	0	1	1	0	0	2	0	2	2	1	0	0	0	0	2	2	0	1	0	2	0	0	2	0	1	0	0	2
219	0	0	0	0	0	2	2	2	0	0	1	0	0	0	0	0	0	1	0	1	2	0	1	1	1	1	1	1	1	1	1	0	0	1	1	2	2	0	0	0	1	2	0	2	0	0	0	0	0
220	0	0	0	0	0	1	1	1	1	0	1	0	0	0	0	0	0	1	0	2	2	0	0	2	0	0	2	1	2	2	0	0	0	0	0	1	0	0	0	0	1	0	0	1	0	0	0	0	1
221	0	1	0	0	0	1	2	2	0	1	1	0	0	0	0	0	0	1	0	2	2	0	0	2	1	1	2	0	2	2	0	1	1	0	0	2	1	0	1	1	1	0	1	2	1	1	0	0	1
222	0	0	0	0	0	2	1	1	1	0	0	0	0	0	0	0	0	1	0	2	2	0	0	2	0	0	1	0	2	2	0	0	0	0	1	2	2	0	1	1	1	0	0	1	0	1	0	0	0
223	1	0	0	0	0	2	1	1	1	0	0	0	0	0	0	0	0	1	0	2	1	0	0	2	0	0	2	0	2	2	1	1	1	0	1	2	2	0	1	1	0	0	1	1	1	1	0	0	2
224	0	0	0	0	0	1	2	2	1	0	1	1	2	0	1	1	0	0	0	2	2	0	0	2	0	0	2	1	1	1	0	1	2	0	0	1	1	1	0	0	1	0	1	2	0	1	0	0	0
225	0	0	0	0	0	1	2	2	0	0	2	0	1	0	1	0	0	0	1	1	2	0	0	2	0	0	2	1	2	2	2	1	1	1	0	2	1	0	1	0	1	0	1	2	0	1	0	0	0
226	0	0	0	0	0	2	2	2	0	0	2	0	1	0	1	0	0	1	0	2	2	1	0	2	0	0	2	0	2	2	1	0	1	0	0	2	1	0	2	2	0	0	0	1	2	1	0	0	0
227	0	0	0	0	0	1	2	2	1	0	0	0	1	0	0	0	0	1	2	0	1	0	1	1	1	1	2	0	2	2	1	1	0	2	2	2	1	0	0	0	0	0	2	2	1	1	0	0	0
228	0	0	0	0	0	2	1	1	1	0	0	0	0	0	0	0	0	0	1	1	2	0	0	2	0	0	2	0	2	2	0	1	2	0	0	2	1	1	0	0	0	0	0	1	0	0	0	0	1
229	0	0	0	0	0	1	0	0	1	0	2	0	0	0	0	0	0	2	2	0	0	0	0	2	0	0	2	0	2	2	1	0	0	1	1	2	1	0	1	1	1	0	2	2	1	0	0	1	0
230	0	0	1	0	0	0	1	1	1	1	2	0	0	0	0	0	1	1	2	0	1	1	0	2	0	0	1	0	2	2	1	1	0	1	0	2	0	0	0	0	2	0	0	1	0	0	0	1	1
231	0	0	1	1	1	1	2	2	0	0	2	0	1	0	1	0	0	1	1	1	1	0	0	2	0	0	1	1	2	1	1	1	0	2	1	1	1	0	1	1	1	0	0	1	1	0	0	0	0
232	0	0	1	0	1	1	1	1	1	0	1	1	1	0	0	0	0	0	1	1	2	0	1	1	1	1	0	1	1	1	0	1	1	0	0	2	1	1	0	0	1	0	0	1	1	1	0	0	1
233	0	0	0	0	0	2	1	1	1	0	1	1	1	0	0	0	0	0	1	0	1	0	0	2	0	0	1	1	2	2	1	2	2	0	0	1	1	0	1	1	1	0	0	2	0	0	0	0	1
234	0	0	0	0	0	1	0	0	2	0	0	0	0	0	0	0	0	2	1	1	2	0	1	1	0	0	1	0	2	1	0	0	1	0	0	2	0	0	0	0	1	0	0	2	0	1	0	0	2
235	1	0	0	0	0	2	2	2	0	0	0	0	1	0	1	0	0	0	1	1	1	0	0	2	0	0	1	1	1	2	1	1	0	0	1	2	2	0	1	1	1	0	0	1	1	1	0	0	2
236	0	0	0	0	0	1	1	1	0	1	2	0	2	0	2	0	0	0	1	0	1	0	1	1	1	1	2	0	2	2	0	1	1	0	0	1	1	0	0	0	2	0	0	0	0	1	0	0	0
237	0	0	0	0	0	1	2	2	0	0	2	2	2	0	1	0	0	1	0	2	2	0	2	0	0	0	0	1	1	1	0	1	1	0	0	2	1	0	1	0	1	0	0	2	0	0	0	1	2
238	1	0	0	0	0	1	1	1	1	0	0	0	1	0	1	0	0	1	2	0	2	1	0	2	0	0	2	0	2	2	1	1	1	0	0	2	2	0	0	0	0	1	0	2	1	0	0	0	1
239	1	1	0	0	0	1	0	0	2	0	0	0	0	0	0	0	0	0	0	2	2	0	1	1	0	0	2	1	2	2	0	0	1	1	0	2	2	0	1	1	1	0	0	1	0	0	0	0	1
240	0	0	0	0	0	1	1	1	2	0	0	0	0	0	0	0	0	0	1	0	1	0	0	2	0	0	1	0	2	2	0	1	1	0	0	0	1	0	0	0	2	0	0	1	0	1	0	0	1
241	0	1	0	0	0	1	0	0	2	0	0	0	0	0	0	0	0	0	0	2	1	0	0	2	1	1	1	2	1	1	0	1	1	0	0	2	0	0	0	0	1	0	0	0	0	0	0	0	0
242	0	0	0	0	0	1	2	2	1	0	0	0	2	0	1	0	0	1	2	0	1	0	1	1	1	1	2	0	2	2	1	0	0	0	0	2	0	0	0	0	1	1	1	2	1	0	0	0	0
243	1	0	0	0	0	2	2	2	2	0	0	0	1	0	1	0	0	2	0	2	2	0	0	2	0	0	1	0	1	1	0	0	0	0	0	2	0	0	1	0	1	0	2	2	1	1	0	0	1
244	1	1	0	0	0	1	0	1	1	0	0	0	0	0	0	0	0	1	0	2	2	0	0	2	0	0	1	1	2	2	1	0	0	1	1	2	1	0	0	0	0	0	0	1	0	0	0	0	1
245	1	0	0	0	0	1	1	1	1	0	0	1	1	0	1	0	1	1	1	1	1	1	0	2	0	0	1	0	2	2	0	1	1	0	0	1	1	0	0	0	1	0	2	2	1	0	0	0	1
246	0	0	0	0	0	2	2	2	0	0	1	0	0	0	0	0	1	2	2	0	2	0	0	2	0	1	0	0	2	1	0	0	1	1	0	2	2	1	0	0	0	1	0	2	1	0	0	0	1
247	0	1	0	0	0	1	1	1	1	1	1	0	0	0	0	0	0	1	2	0	1	0	0	2	0	0	1	1	0	0	0	0	0	0	0	2	2	1	0	0	0	1	0	2	1	0	0	0	1
248	1	0	2	0	1	0	2	2	2	0	0	0	0	0	0	0	0	0	0	1	1	0	1	1	1	1	2	0	2	1	0	1	1	0	1	1	1	0	0	0	1	0	1	2	0	0	0	0	1
249	1	0	0	0	0	0	1	2	0	0	0	0	1	0	1	0	0	1	1	1	2	0	0	2	0	0	2	0	2	2	2	0	1	2	0	2	1	0	0	0	2	0	0	2	0	0	0	0	1
250	1	0	0	0	0	1	1	2	0	0	0	1	1	0	0	0	1	2	0	1	1	0	0	2	0	0	2	1	2	2	0	1	1	0	0	0	1	0	0	0	2	0	0	1	1	1	0	0	0
251	0	1	1	0	1	1	2	2	0	0	0	0	1	0	1	1	0	0	0	2	2	0	1	1	0	0	2	1	2	2	1	1	2	0	0	2	0	0	0	0	1	0	1	2	1	0	0	0	1
252	0	0	0	0	0	1	1	2	0	0	0	0	0	0	0	0	0	0	0	2	2	0	0	2	0	0	1	1	1	1	0	1	0	2	1	1	0	0	0	0	2	0	0	2	0	1	0	0	0
253	0	0	1	0	0	0	1	1	1	0	1	0	2	0	2	1	1	2	0	1	1	0	0	2	0	0	1	0	1	1	0	1	2	1	0	2	1	0	0	0	2	0	0	1	0	1	0	0	0
254	0	0	0	0	0	0	1	1	1	0	1	0	1	0	0	0	0	0	1	1	2	0	0	2	0	0	2	1	2	1	0	2	1	0	1	2	1	0	1	1	1	0	1	2	1	0	0	0	0
255	0	0	1	0	0	2	0	0	2	0	0	0	1	0	1	0	0	1	0	2	2	0	1	1	0	0	2	0	2	2	0	2	1	1	2	2	0	0	1	1	1	0	1	2	0	0	1	0	0
256	0	0	0	0	0	2	0	0	2	0	0	0	1	0	1	0	0	1	1	1	1	0	0	2	0	0	1	1	2	2	0	2	1	0	0	1	1	0	1	1	1	0	0	1	0	0	0	0	0
257	0	0	0	0	0	2	0	1	0	0	1	1	2	0	1	0	0	0	1	1	2	0	1	1	1	1	1	0	2	2	0	1	1	2	0	1	2	1	1	1	0	0	0	1	0	0	0	0	1
258	1	0	1	0	0	1	2	2	0	0	0	1	1	0	0	0	0	0	0	1	1	0	0	2	0	0	1	0	2	2	0	1	2	0	0	2	2	0	2	2	0	0	0	2	0	0	0	1	2
259	0	0	0	0	0	1	1	1	0	0	0	0	0	0	0	0	1	1	0	1	1	0	0	2	0	0	1	1	2	2	1	1	1	0	0	1	1	1	0	0	0	0	1	1	1	1	0	0	2
260	0	0	0	0	0	2	1	1	1	0	0	1	2	0	2	0	0	1	2	0	0	0	0	2	0	0	0	0	2	1	0	0	1	0	0	2	1	0	1	0	1	0	0	2	0	0	0	0	1
261	1	0	0	0	0	1	1	1	1	0	1	0	1	0	1	0	0	0	1	1	2	0	1	1	1	1	1	2	1	1	0	1	1	1	1	1	0	0	0	0	1	0	1	2	0	1	0	0	0
262	0	0	0	0	0	2	2	2	0	0	1	1	2	0	1	0	0	2	0	2	2	0	0	2	1	1	1	2	1	1	0	1	1	0	0	2	1	0	1	1	1	0	0	1	0	0	0	0	1
263	0	0	0	0	0	2	0	0	2	0	0	1	1	0	0	0	0	0	2	0	1	0	1	1	1	1	0	1	2	2	1	1	1	0	0	1	2	0	1	1	1	0	0	2	0	1	0	1	2
264	1	0	0	0	0	1	0	1	1	0	0	0	2	0	2	0	1	2	0	1	1	0	0	2	1	1	2	1	2	2	2	0	0	1	2	2	2	0	0	0	1	0	0	1	0	0	0	0	0
265	0	0	0	0	0	1	2	2	0	0	1	1	2	1	1	1	0	1	0	2	2	0	0	2	0	0	2	0	2	2	1	1	1	1	1	2	1	2	0	0	1	0	0	0	0	0	0	0	1
266	1	1	0	0	0	1	0	1	2	0	0	0	2	0	2	0	0	1	0	2	1	0	0	2	0	0	2	0	2	2	1	1	1	0	0	1	0	0	0	0	2	0	0	2	0	0	0	0	1
267	1	0	0	0	0	1	1	1	1	0	0	0	0	0	0	0	0	0	0	2	2	0	0	2	0	0	1	2	1	1	1	2	2	0	0	2	2	1	1	1	0	0	0	2	1	0	0	0	0
268	1	0	0	0	0	2	1	1	1	0	1	0	2	0	2	1	1	2	1	1	1	0	1	1	0	0	2	1	2	2	0	2	2	1	1	2	0	0	0	0	2	0	0	2	0	2	0	0	1
269	1	0	0	0	0	2	1	1	1	1	1	0	0	0	0	0	0	0	0	2	2	0	0	2	0	0	2	1	2	2	0	1	1	1	1	1	0	0	1	0	1	0	1	2	1	1	0	0	2
270	0	0	0	0	0	2	1	1	0	0	0	1	2	0	1	0	0	1	0	2	2	0	0	2	0	0	2	0	2	2	1	2	2	0	0	2	1	0	0	0	2	0	0	1	1	1	0	0	0
271	0	0	0	0	0	2	1	1	1	0	1	0	0	0	0	0	0	0	1	1	1	0	0	2	0	0	1	0	2	2	1	2	2	0	0	2	2	0	1	0	0	0	1	2	1	1	0	1	1
272	0	0	0	0	0	1	1	2	0	0	0	0	2	0	2	0	0	0	1	1	2	1	0	2	1	1	2	0	2	2	0	1	1	0	0	2	1	0	0	0	1	0	0	2	0	0	0	0	0
273	0	0	0	0	0	1	1	1	1	0	0	1	0	0	1	1	0	2	0	2	2	0	0	2	0	0	0	1	1	1	0	2	1	1	0	1	1	0	2	2	0	0	1	2	1	1	0	0	1
274	0	0	0	0	0	2	0	1	0	0	0	1	1	0	1	0	0	0	0	1	1	1	0	2	0	0	2	0	2	2	0	0	1	1	0	2	1	0	0	0	1	0	0	2	0	0	0	0	0
275	0	0	0	0	0	1	1	2	0	0	1	0	1	0	1	0	0	0	1	0	2	0	0	2	0	0	1	2	2	2	0	1	1	0	0	1	2	1	0	0	1	0	0	1	1	0	0	0	1
276	0	0	0	0	0	2	1	2	0	0	0	1	1	0	0	0	0	0	1	1	2	0	0	2	0	0	1	0	2	2	0	1	1	0	0	1	2	0	0	1	1	0	0	1	0	0	0	0	2
277	0	0	0	0	0	0	1	1	1	0	1	1	2	0	1	1	0	1	0	1	1	0	0	2	0	0	0	1	1	1	0	1	1	0	0	1	1	0	0	0	1	0	2	2	0	1	0	0	1
278	0	0	0	0	0	1	1	1	1	0	1	1	0	0	0	0	0	1	1	1	1	0	1	1	1	1	2	0	2	1	1	0	0	1	1	1	2	0	0	0	0	0	1	2	1	0	0	0	1
279	1	0	0	0	0	2	1	2	1	0	0	0	2	0	2	0	0	0	1	1	1	0	0	2	0	0	1	0	2	2	0	1	1	0	0	1	2	0	2	2	0	0	0	0	0	0	0	0	2
280	0	0	0	0	0	1	1	1	1	0	0	1	1	0	1	0	0	0	0	1	1	0	2	0	1	1	2	1	2	2	1	2	2	0	0	1	0	0	1	0	1	0	0	2	0	1	0	0	0
281	0	0	0	0	0	2	0	0	2	0	0	0	1	0	1	0	0	0	0	2	2	0	1	1	1	2	2	1	2	2	0	0	0	2	1	2	0	0	1	0	1	0	1	2	1	1	0	0	1
282	1	0	0	0	0	1	0	1	0	0	1	1	1	0	0	0	0	1	0	2	2	0	0	2	0	0	0	0	2	2	0	2	1	1	0	1	1	0	1	1	1	0	0	2	0	0	0	0	0
283	1	0	0	0	0	1	1	2	0	0	1	1	1	1	0	1	0	0	1	0	1	2	0	2	0	0	2	0	2	2	0	0	1	1	0	2	2	0	1	0	2	0	0	1	0	0	0	0	0
284	0	0	0	0	0	1	2	2	1	0	0	0	0	0	0	0	0	0	1	1	2	0	0	2	0	0	1	1	1	1	0	2	1	1	0	2	1	1	0	0	1	0	0	2	0	0	0	1	0
285	0	0	0	0	0	2	1	2	0	0	0	0	0	0	0	0	0	1	1	1	2	0	1	1	1	1	1	0	2	2	0	0	1	0	0	2	1	1	0	0	0	0	0	1	0	1	0	1	1
286	0	0	0	0	0	1	0	0	1	0	1	0	1	0	1	0	0	0	1	1	1	0	0	2	0	0	2	0	2	2	0	0	0	0	0	1	2	0	2	2	0	0	0	2	0	0	0	1	2
287	0	0	0	0	0	1	0	0	2	0	0	0	2	1	0	1	0	0	1	1	2	0	0	2	0	0	2	2	2	2	1	2	1	2	0	1	0	0	0	0	1	0	1	2	1	1	0	0	1
288	0	0	0	0	0	2	2	2	1	0	0	0	1	0	1	0	0	0	1	1	2	0	0	2	0	0	2	0	2	2	0	1	1	0	0	1	1	0	0	0	2	0	1	2	1	1	0	0	2
289	0	0	0	0	0	0	2	2	0	0	2	0	1	0	1	0	0	0	1	0	2	0	0	2	0	0	2	1	2	2	1	1	1	0	0	2	1	0	1	1	1	0	1	1	0	1	0	0	0
290	1	0	0	0	0	1	1	1	1	0	0	0	1	0	1	0	0	0	1	1	2	0	0	2	0	0	2	1	2	2	2	1	1	1	1	2	1	0	0	0	2	0	1	2	1	1	0	0	1
291	0	0	0	0	0	2	2	2	0	0	1	1	2	0	2	0	0	1	0	2	2	0	0	2	0	0	1	0	2	1	0	1	1	0	1	2	0	0	1	1	1	0	1	1	1	1	0	0	0
292	0	0	0	0	0	1	2	2	0	0	0	1	2	0	1	0	0	1	2	0	1	1	0	2	0	0	2	0	2	2	1	1	1	1	0	1	2	0	2	2	0	0	0	2	0	1	1	0	0
293	0	0	1	0	0	2	1	2	0	0	0	1	1	0	0	0	0	0	1	1	2	0	1	1	0	0	2	0	2	1	0	0	1	1	0	2	0	0	0	0	2	0	0	2	1	2	1	0	0
294	0	0	0	0	0	2	2	2	0	0	2	0	1	1	0	1	0	1	1	1	2	0	1	2	0	0	1	0	1	1	1	1	0	1	1	1	0	0	0	0	2	2	0	2	0	0	0	1	2
295	0	0	0	0	0	0	1	2	0	0	0	1	1	0	1	0	0	0	1	1	2	0	0	2	0	0	1	0	2	2	0	1	1	0	0	2	1	0	0	0	2	0	0	1	0	1	0	0	1
296	1	0	0	0	0	2	2	2	0	0	0	0	0	0	0	0	0	1	1	1	1	0	0	2	0	0	2	0	2	2	0	1	1	1	1	1	0	0	0	0	1	0	0	2	0	0	0	0	2
297	0	1	0	0	0	1	2	2	1	0	1	0	0	0	0	0	0	0	0	2	2	0	0	2	0	0	2	0	2	1	0	0	0	1	1	1	1	0	2	2	0	1	0	2	0	0	0	0	1
298	0	0	0	0	0	2	1	1	1	0	1	1	1	0	0	0	0	0	0	2	2	0	1	1	0	0	2	0	2	2	0	1	1	0	0	2	1	0	0	0	1	1	0	1	0	1	0	1	0
299	0	0	1	1	1	2	0	1	1	0	0	0	1	0	1	1	0	0	1	1	1	0	0	2	0	0	1	0	2	1	0	1	2	0	0	2	2	0	1	1	0	0	1	1	0	0	0	0	0
300	0	1	0	0	0	2	0	1	1	0	0	1	2	0	1	1	0	0	0	2	2	0	0	2	0	0	1	1	2	2	1	1	1	0	0	2	0	0	0	0	2	1	0	1	0	1	0	1	0
301	0	0	0	0	0	1	1	1	0	0	1	1	1	0	0	0	0	1	1	1	1	0	1	1	1	1	2	0	2	2	0	1	2	0	0	1	2	0	0	0	0	0	0	0	1	1	0	0	0
302	0	0	0	0	0	0	2	2	0	0	0	1	1	0	0	0	0	1	1	1	1	1	0	2	0	0	1	1	1	2	1	0	0	1	1	1	0	0	0	0	2	0	0	1	0	1	0	1	1
303	0	0	0	0	0	1	0	0	2	0	0	1	0	0	1	1	0	1	0	2	2	0	0	2	0	1	0	1	1	0	0	0	0	0	0	2	0	0	0	0	2	0	0	1	1	0	0	0	0
304	1	0	0	0	0	1	2	2	0	0	0	1	1	0	0	0	0	1	1	1	1	0	0	2	1	1	1	1	2	2	1	2	1	1	0	1	1	0	0	0	2	0	0	1	1	0	0	0	1
305	0	0	1	0	0	1	0	0	2	0	0	0	0	0	0	0	0	2	0	2	2	0	1	2	0	0	2	2	2	2	0	1	1	0	0	2	1	0	0	0	0	0	0	1	0	1	0	0	0
306	1	0	0	0	0	0	0	1	0	0	1	0	0	0	0	0	0	1	0	1	1	0	1	1	0	0	2	1	2	2	0	1	1	1	1	1	1	0	0	0	1	0	1	2	1	1	0	0	1
307	1	0	0	0	0	2	0	0	2	0	0	0	1	0	1	0	0	0	1	1	2	0	0	2	0	0	1	0	2	2	0	1	1	0	0	2	0	0	0	0	2	0	0	1	0	1	0	1	2
308	0	0	0	0	0	0	1	1	2	0	0	0	1	0	0	0	0	1	2	0	1	0	0	2	0	0	1	0	2	2	0	1	2	0	0	2	0	0	1	1	0	0	0	1	0	1	0	0	1
309	1	0	0	0	0	2	1	1	0	0	0	0	0	0	0	0	1	1	0	1	1	0	0	2	1	1	1	1	2	2	1	1	1	0	0	2	1	0	0	0	0	2	0	2	0	0	0	0	1
310	1	0	0	0	0	0	2	2	0	0	1	0	0	0	0	0	0	1	1	1	1	0	0	2	0	0	1	0	1	1	0	1	1	0	0	2	2	0	2	1	0	0	0	0	0	0	0	0	1
311	0	0	0	0	0	1	0	1	1	0	0	0	1	0	1	0	0	0	0	1	1	0	0	2	0	0	2	1	2	2	0	1	1	2	1	2	2	0	0	1	1	0	1	2	1	0	0	0	1
312	1	0	0	0	0	2	0	1	1	0	0	1	2	0	1	0	0	0	2	0	0	0	0	2	0	0	1	0	1	1	0	1	1	0	1	1	0	0	0	0	2	0	0	2	0	2	0	0	0
313	1	0	0	0	0	1	0	0	2	0	0	0	0	0	0	0	1	2	0	2	1	0	0	2	0	0	2	0	2	2	0	0	0	0	0	2	0	0	0	0	1	1	0	2	1	0	0	0	1
314	1	0	0	0	0	1	1	1	2	0	0	0	1	0	1	1	0	0	0	1	1	0	0	2	0	0	2	0	2	2	0	0	0	0	0	2	1	0	1	1	1	1	0	1	1	1	0	1	0
315	0	1	0	0	0	1	1	2	0	0	1	0	1	0	1	0	1	1	0	2	2	0	0	2	0	0	1	1	1	1	0	1	1	0	0	2	0	0	0	0	1	0	0	2	0	1	0	0	0
316	0	0	0	0	0	1	1	1	1	0	0	0	0	0	0	0	0	0	1	1	1	0	0	2	0	0	0	0	2	2	0	2	1	0	0	1	1	1	0	0	1	0	1	1	1	1	0	1	1
317	1	0	0	0	0	1	1	2	0	0	1	2	2	0	2	0	0	2	1	1	2	1	0	2	0	0	1	0	2	2	0	1	1	0	0	1	1	0	0	0	0	2	0	2	0	0	0	1	1
318	0	0	0	0	0	1	1	1	1	1	1	0	0	0	0	0	0	0	0	2	2	1	0	2	1	1	1	0	1	1	0	1	2	0	0	1	1	0	0	0	1	1	0	2	2	0	0	0	1
319	0	0	0	0	0	1	2	2	0	1	1	0	0	0	0	0	0	0	1	1	2	0	0	2	0	0	2	1	1	1	0	1	1	2	1	2	2	0	1	1	1	0	1	1	1	2	0	0	1
320	1	0	0	0	0	0	1	1	1	0	0	0	2	0	2	1	0	0	0	1	1	0	0	2	0	0	2	0	2	2	0	1	1	1	1	1	2	0	1	1	0	1	0	2	0	1	0	1	2
321	0	0	0	0	0	1	2	2	0	0	0	0	0	0	0	0	0	0	0	1	1	0	0	2	0	0	2	2	2	2	0	1	1	1	1	2	0	0	0	0	1	0	1	1	0	0	0	1	2
322	0	0	0	0	0	2	1	1	1	0	0	0	1	0	1	0	0	1	0	1	1	0	0	2	0	0	1	1	2	2	1	2	1	0	0	2	1	0	0	0	1	0	0	1	0	0	0	0	0
323	1	0	1	0	0	0	2	2	0	0	1	0	0	0	0	0	0	0	1	1	2	1	0	2	0	0	2	1	1	1	0	0	0	1	2	2	0	0	0	0	2	1	0	1	1	1	0	0	1
324	0	0	0	0	0	1	2	2	1	0	1	0	0	0	0	0	0	0	0	2	2	0	0	2	0	0	2	0	2	2	0	1	1	0	0	2	2	0	1	1	0	0	0	2	0	2	0	0	0
325	1	0	0	0	0	1	2	2	1	0	0	0	0	0	0	0	0	0	0	2	2	0	0	2	0	0	1	2	2	2	0	1	1	0	0	2	1	0	1	1	1	0	0	2	0	1	0	0	1
326	0	0	0	0	0	0	1	2	0	0	0	0	0	0	0	0	1	1	1	1	1	0	1	1	1	1	0	0	1	1	0	1	0	2	2	2	1	0	0	0	0	0	1	1	1	0	0	0	1
327	0	0	0	0	0	0	1	1	1	0	1	0	0	0	0	0	0	1	0	2	2	0	1	1	1	2	1	1	2	2	1	0	0	0	0	2	0	0	0	0	2	1	0	2	1	0	0	0	1
328	0	0	0	0	0	2	0	0	2	0	0	0	0	0	0	0	0	1	0	2	2	0	0	2	1	1	1	1	1	0	0	2	1	0	0	2	0	0	0	0	2	0	0	1	0	0	0	1	0
329	0	0	1	0	0	1	2	2	0	0	1	0	1	0	1	0	0	0	1	1	2	0	0	2	1	1	1	2	1	1	0	0	0	1	1	2	1	0	0	0	0	0	0	0	1	0	0	1	2
330	1	0	0	0	0	2	1	1	2	0	0	0	0	0	0	0	0	1	0	1	1	0	0	2	0	0	1	1	1	0	0	2	1	1	1	1	0	0	0	0	2	0	0	1	0	1	0	0	0
331	0	0	0	0	0	2	0	0	2	0	0	0	0	0	0	0	0	0	1	1	1	0	0	2	0	0	2	0	2	1	0	2	1	1	2	2	2	0	1	1	1	0	1	1	0	1	0	0	1
332	0	0	0	0	0	2	1	1	1	0	0	0	1	0	1	0	0	0	2	0	0	0	0	2	0	0	2	0	2	2	2	1	1	0	0	1	1	0	1	1	1	0	0	1	0	1	0	0	1
333	1	0	0	0	0	2	2	2	0	0	1	0	1	0	1	1	0	0	1	0	1	0	0	2	0	0	2	1	1	1	0	1	1	0	0	2	0	0	0	0	2	1	1	2	1	0	0	0	1
334	1	0	0	0	0	1	1	1	1	0	0	0	1	0	1	0	1	1	1	1	1	0	0	2	0	0	1	1	2	2	1	1	2	0	0	1	1	1	0	0	0	1	0	2	1	0	0	0	1
335	0	0	0	0	0	2	0	0	2	0	0	0	2	0	2	1	0	0	0	1	1	0	0	2	0	0	1	0	2	2	1	2	2	0	0	0	0	0	0	0	2	1	0	2	1	0	0	0	1
336	1	0	1	0	0	0	0	0	2	0	0	1	0	0	0	0	0	0	0	2	2	0	0	2	0	0	1	0	2	2	0	0	1	2	0	2	2	0	1	1	1	0	0	1	0	0	0	0	0
337	1	0	0	0	0	0	0	0	2	0	0	1	2	0	2	0	0	1	1	1	2	0	0	2	0	0	1	1	2	2	1	0	1	1	0	2	1	0	2	2	0	0	1	2	1	0	0	0	1
338	0	0	0	0	0	2	1	2	0	1	1	0	1	0	1	0	1	2	1	1	2	0	0	2	0	0	1	0	1	1	0	1	1	1	1	1	1	0	2	2	0	1	0	2	1	0	0	1	1
339	0	0	0	0	0	1	0	1	1	0	0	2	2	0	2	0	0	2	0	2	2	0	1	1	1	1	1	1	2	2	1	2	2	0	0	1	1	1	0	0	1	1	0	2	1	0	0	0	1
340	0	0	1	0	0	1	2	2	0	0	1	0	1	0	1	0	0	0	0	1	1	1	1	1	0	1	2	0	2	2	1	1	1	0	0	2	1	0	1	1	1	0	0	2	0	0	0	0	1
341	1	0	0	0	0	1	1	1	1	0	1	1	1	0	0	0	0	2	0	2	2	0	0	2	0	0	2	0	1	1	1	1	1	0	0	2	2	1	0	0	0	0	0	2	1	1	0	1	1
342	1	0	0	0	0	1	0	1	1	0	1	0	0	0	0	0	0	0	0	2	2	0	1	1	0	0	0	1	1	0	0	0	0	0	0	2	0	0	0	0	1	0	0	0	0	0	0	0	1
343	0	0	1	0	0	2	1	2	0	0	1	0	0	0	0	0	0	1	0	2	2	0	0	2	0	0	0	0	1	1	0	1	1	0	0	2	0	0	0	0	2	0	0	2	0	1	0	0	1
344	0	0	0	0	0	2	1	1	1	0	0	0	0	0	0	0	0	0	1	0	0	0	0	2	0	0	2	0	2	2	1	0	0	0	1	2	1	1	0	0	0	0	1	2	1	0	0	2	2
345	0	0	0	0	0	1	0	1	0	0	1	1	1	0	0	0	0	0	1	1	2	0	0	2	0	0	1	0	2	2	0	2	2	1	1	2	0	0	1	1	1	0	0	2	0	1	0	0	0
346	0	0	0	0	0	2	1	2	0	1	1	0	1	0	1	0	0	1	0	2	2	0	0	2	0	0	2	0	2	1	1	1	2	0	0	2	1	0	2	2	0	0	0	2	0	1	0	0	1
347	0	0	0	0	0	2	1	2	0	0	1	1	1	0	0	0	0	1	0	2	2	2	0	2	0	0	1	2	1	1	1	1	0	0	0	2	1	0	1	1	1	0	1	2	0	0	0	0	2
348	0	0	0	0	0	1	2	2	0	0	1	0	0	0	0	0	0	0	1	1	2	0	0	2	1	1	1	1	2	1	1	1	1	0	0	1	2	0	2	2	0	0	0	2	0	1	0	0	0
349	0	0	0	0	0	0	2	2	0	0	0	1	1	0	2	1	0	0	0	1	1	0	0	2	1	1	2	0	2	2	1	1	2	1	0	2	1	0	1	1	1	0	0	2	0	1	0	2	2
350	0	0	0	0	0	1	0	0	2	0	0	0	0	0	0	0	0	0	0	2	2	0	0	2	0	0	2	0	2	2	0	1	0	1	0	1	1	1	0	0	1	0	0	2	0	2	0	0	1
351	0	0	0	0	0	2	1	1	1	0	1	0	1	0	1	0	0	1	0	1	1	0	0	2	0	0	2	2	2	2	1	0	0	1	0	2	0	0	0	0	1	0	0	2	0	0	0	0	0
352	1	0	0	0	0	1	0	0	1	0	2	0	1	0	1	0	0	0	1	1	1	0	0	2	0	0	2	0	2	2	1	2	1	0	0	1	1	0	0	0	1	0	2	2	0	1	0	2	2
353	0	0	1	0	0	1	0	1	1	0	1	1	1	0	0	0	0	1	1	1	1	1	0	2	0	0	1	1	1	1	1	1	2	0	0	2	0	0	0	0	2	0	0	2	1	1	0	0	1
354	0	0	0	0	0	2	2	2	1	0	1	0	1	0	1	0	0	0	0	1	1	0	0	2	0	0	0	1	1	1	0	1	1	0	0	2	2	0	1	1	0	0	0	2	0	1	0	0	1
355	0	0	1	0	0	1	1	1	2	0	0	0	1	0	1	0	0	1	1	1	1	0	1	1	1	1	2	0	2	2	0	2	2	0	0	0	1	0	1	1	1	0	0	2	0	0	0	0	1
356	0	0	0	0	0	0	1	2	0	0	1	1	1	0	0	0	0	0	0	1	1	0	1	1	1	1	0	0	1	1	0	1	1	2	1	1	1	0	0	0	1	0	0	2	0	0	0	0	1
357	0	0	0	0	0	2	1	1	1	0	1	1	2	0	2	0	0	1	0	1	2	0	0	2	0	0	0	1	2	2	1	1	1	2	1	1	0	0	0	0	2	2	0	2	0	0	0	0	0
358	1	1	0	0	0	1	2	2	0	0	0	0	0	0	0	0	0	1	0	2	2	0	0	2	1	1	1	0	2	2	0	1	1	0	0	2	1	0	2	2	0	0	0	1	0	1	0	1	2
359	0	0	0	0	0	1	1	1	2	0	0	1	1	0	0	0	0	0	2	0	1	0	0	2	0	0	2	0	2	2	0	1	1	0	0	1	1	0	1	1	1	0	1	1	1	1	1	0	0
360	0	0	0	0	0	2	1	2	0	0	0	1	0	0	1	1	0	0	0	2	2	0	0	2	0	0	2	0	2	2	2	0	0	0	0	2	2	0	1	0	2	0	1	2	1	1	0	0	1
361	0	0	0	0	0	1	1	2	0	0	1	1	1	0	0	0	0	0	1	1	2	0	0	2	1	1	0	1	1	1	0	0	2	1	0	2	0	0	0	0	2	0	0	0	2	0	0	0	1
362	0	0	0	0	0	1	0	1	0	0	1	0	0	0	0	0	0	1	1	1	1	0	1	1	0	0	1	0	2	2	0	1	1	1	0	1	0	0	1	1	1	1	0	2	2	0	0	0	1
363	0	0	0	0	0	2	1	1	1	0	0	0	2	1	1	1	0	0	1	1	2	0	1	1	0	0	1	0	1	1	1	1	2	0	0	2	2	1	1	1	0	0	1	2	0	1	0	0	2
364	0	0	0	0	0	0	1	2	0	0	1	1	0	0	1	1	0	0	1	1	2	0	1	1	0	0	0	0	2	2	0	1	1	1	1	2	1	0	0	0	2	0	0	2	0	1	0	0	2
365	0	0	0	0	0	2	0	0	2	0	0	0	1	0	1	0	1	1	0	2	2	1	0	2	0	0	0	1	1	1	0	0	0	0	0	2	2	0	2	2	0	0	0	2	0	1	0	1	2
366	1	0	0	0	0	0	2	2	0	0	0	1	2	0	2	0	0	1	0	2	2	0	0	2	0	0	2	1	2	2	0	1	0	1	1	2	1	0	1	1	1	0	1	1	1	2	0	0	1
367	1	0	0	0	0	2	1	1	1	0	0	1	1	0	0	0	0	0	0	2	2	0	0	2	1	1	2	0	2	2	0	1	0	2	1	1	2	0	2	2	0	0	0	0	1	1	0	0	0
368	0	0	0	0	0	1	1	1	1	0	1	0	1	0	1	0	0	0	1	1	1	0	0	2	1	1	0	0	2	2	0	1	1	0	0	2	2	0	2	1	0	0	1	2	1	1	0	0	0
369	0	0	0	0	0	0	2	2	0	1	1	0	0	0	0	0	0	0	2	0	1	0	0	2	0	0	2	0	2	2	0	1	1	0	0	2	1	0	2	2	0	0	0	2	1	1	0	1	1
370	0	0	0	0	0	1	0	1	1	0	0	0	1	0	1	0	1	1	0	2	2	0	0	2	0	0	2	0	2	2	1	0	1	2	0	2	1	0	1	1	1	0	0	1	0	1	0	0	1
371	0	0	0	0	0	2	2	2	0	0	0	0	0	0	0	0	0	1	0	2	2	0	0	2	0	0	1	0	2	2	0	1	1	2	1	2	0	0	0	0	1	0	0	0	0	1	0	0	1
372	0	0	0	0	0	2	0	0	2	0	0	0	0	0	0	0	1	2	2	0	2	0	0	2	0	0	1	0	2	2	0	1	1	2	1	2	2	0	1	1	1	0	0	1	0	1	0	0	0
373	0	0	0	0	0	1	1	1	1	0	1	0	0	0	0	0	0	0	1	1	1	0	0	2	0	0	0	2	1	2	1	1	1	0	0	0	2	0	2	2	0	1	0	2	1	0	0	0	0
374	1	0	0	0	0	1	1	1	1	0	0	0	1	1	0	1	0	1	0	2	2	0	0	2	0	0	1	0	2	2	1	0	0	0	0	2	1	0	0	0	0	0	0	0	2	0	0	0	2
375	0	0	0	0	0	0	1	1	0	0	0	0	1	0	1	0	0	1	1	1	2	0	2	0	0	0	1	0	1	1	0	1	1	0	0	0	2	0	2	2	0	0	1	1	1	1	0	0	0
376	1	0	0	0	0	2	0	0	1	0	2	0	0	0	0	0	0	0	1	1	2	0	0	2	0	0	2	0	2	2	0	1	1	0	0	2	1	0	1	1	1	1	1	2	1	0	0	1	2
377	1	0	0	0	0	2	1	1	1	0	1	2	2	0	1	0	0	2	0	2	2	0	0	2	0	0	1	0	2	2	0	1	1	1	1	1	0	0	0	0	1	0	0	2	1	0	0	1	2
378	0	0	0	0	0	0	1	1	2	0	0	0	1	0	1	0	0	0	0	2	2	0	0	2	0	0	2	0	2	2	1	2	2	0	1	1	0	0	0	0	2	0	0	1	0	0	0	1	1
379	0	0	0	0	0	2	0	1	1	0	0	1	2	0	1	0	0	0	1	1	1	0	0	2	0	0	0	0	1	2	0	1	1	0	0	2	1	0	0	0	2	0	0	1	0	0	0	0	0
380	0	0	0	0	0	1	1	1	1	0	0	1	1	0	0	0	0	1	0	0	0	0	0	2	1	1	2	0	2	2	0	1	1	1	0	0	0	0	0	0	2	0	1	2	2	0	0	0	2
381	1	0	0	0	0	1	1	2	0	0	0	1	1	0	0	0	0	2	1	1	2	0	0	2	0	0	1	0	2	2	0	2	1	1	0	1	1	0	1	1	1	0	0	2	1	0	0	0	0
382	1	0	0	0	0	0	2	2	0	0	2	0	1	0	1	1	0	1	1	0	0	0	0	2	1	1	2	0	2	2	0	0	0	1	2	2	1	0	1	1	1	0	0	1	0	0	0	0	1
383	1	0	0	0	0	0	2	2	1	0	0	1	1	0	0	0	0	0	1	1	2	0	0	2	0	0	2	2	2	2	1	1	1	0	0	2	2	1	1	1	0	0	0	1	0	0	0	0	2
384	1	0	0	0	0	1	1	1	1	0	1	1	1	0	0	0	0	1	1	1	2	0	1	1	1	1	0	0	2	2	0	2	1	0	0	1	1	0	1	0	1	0	1	1	1	1	0	0	0
385	1	0	0	0	0	0	2	2	1	0	0	1	2	0	1	1	0	1	2	0	2	0	1	1	0	0	2	0	2	2	0	1	2	1	0	1	1	0	1	0	1	0	0	2	0	2	0	0	0
386	1	0	0	0	0	0	2	2	0	0	0	1	1	0	1	0	0	1	0	2	2	0	0	2	0	0	2	1	1	2	0	1	0	0	1	2	2	1	1	1	0	0	0	1	0	0	0	0	1
387	0	0	0	0	0	2	1	1	1	0	1	0	1	0	1	0	0	0	1	1	2	0	0	2	0	0	2	0	2	2	0	1	1	0	0	1	2	0	0	0	1	0	1	1	1	1	0	1	0
388	0	0	0	0	0	2	1	1	1	0	1	0	1	0	1	0	0	1	1	1	2	0	0	2	0	0	1	0	1	1	0	1	1	2	0	1	2	0	2	2	1	0	0	2	0	1	0	0	2
389	0	0	0	0	0	2	1	2	0	0	1	0	0	0	0	0	0	0	1	1	2	0	1	1	1	1	1	1	2	2	1	0	0	1	1	2	2	1	0	0	0	1	0	1	1	1	0	0	1
390	0	0	0	0	0	0	1	1	1	0	0	0	0	0	0	0	1	2	1	1	2	0	0	2	0	0	1	0	2	2	0	1	1	0	0	2	2	0	2	1	0	0	0	2	0	2	0	0	0
391	1	0	0	0	0	1	2	2	0	0	1	0	0	0	0	0	0	0	1	1	2	0	0	2	1	1	1	0	2	2	0	2	2	0	0	0	2	0	0	0	1	0	0	1	1	1	0	0	2
392	0	0	0	0	0	1	2	2	0	0	1	1	1	0	0	0	0	0	0	2	2	0	0	2	0	0	1	1	2	2	1	1	1	1	0	0	1	0	1	1	1	0	2	2	1	0	0	0	0
393	0	1	0	0	0	2	1	1	1	0	1	1	1	0	2	1	0	1	1	1	2	0	0	2	0	0	2	0	2	2	0	1	2	0	0	2	0	0	0	0	1	0	1	2	1	0	0	0	2
394	0	0	0	0	0	1	1	0	1	0	1	0	0	0	0	0	0	0	0	2	2	0	0	2	0	0	2	2	2	2	0	1	0	1	0	2	0	0	0	0	1	1	0	2	1	0	0	1	1
395	0	0	0	0	0	2	1	1	0	1	1	1	0	0	0	0	0	0	1	1	2	1	0	2	0	0	2	0	2	2	1	1	1	1	1	1	1	0	0	0	2	0	1	2	1	0	0	0	0
396	1	0	0	0	0	2	0	1	2	0	0	1	1	0	2	1	0	1	2	0	2	2	0	2	0	0	2	0	2	2	2	2	2	0	0	0	2	0	0	0	0	0	0	0	0	1	0	0	1
397	1	0	1	0	0	2	1	1	1	0	1	0	1	0	0	0	0	0	0	1	1	0	0	2	0	0	0	1	2	2	1	1	1	0	0	1	2	0	0	0	1	0	0	0	1	1	0	0	1
398	0	0	1	0	0	2	2	2	0	0	0	0	0	0	0	0	0	0	0	1	1	0	1	2	0	0	0	1	1	1	0	1	2	0	1	2	1	0	2	2	0	0	1	1	1	2	1	0	0
399	0	0	1	0	0	2	1	1	1	0	0	0	1	0	0	0	0	0	2	0	1	0	0	2	1	1	1	1	2	1	1	1	0	0	0	1	1	0	1	1	1	0	0	2	0	1	0	0	0
400	0	0	0	0	0	2	0	1	1	0	0	1	1	0	0	0	0	0	1	1	2	0	0	2	0	0	0	0	1	2	0	2	1	1	1	2	2	0	2	2	0	0	1	2	0	1	0	0	2
401	0	0	0	0	0	1	2	2	0	0	2	1	0	0	1	1	0	0	0	2	2	0	0	2	0	0	1	1	2	2	1	1	1	0	0	2	1	0	0	0	2	0	0	1	0	1	0	0	2
402	1	0	0	0	0	1	1	2	0	0	1	0	1	0	1	0	0	1	1	1	1	0	0	2	1	1	1	2	1	1	0	1	1	1	1	2	2	0	1	1	0	1	0	2	0	0	0	0	2
403	0	0	0	0	0	1	0	0	2	0	0	0	0	0	0	0	1	2	1	1	1	1	0	2	0	0	2	0	2	2	0	0	1	1	0	2	1	0	2	2	0	1	0	2	0	1	0	1	0
404	0	0	0	0	0	0	1	1	2	0	0	1	2	0	1	0	0	1	0	2	2	1	0	2	0	0	1	0	2	2	0	1	1	0	0	2	2	0	1	1	1	0	0	1	0	1	0	0	2
405	0	0	0	0	0	2	2	2	1	0	0	0	0	0	0	0	0	0	1	1	2	0	1	1	1	1	1	0	1	1	0	1	1	0	0	1	1	0	1	1	1	0	2	2	1	1	0	0	0
406	0	0	0	0	0	1	2	2	0	0	2	1	1	0	2	1	0	0	1	1	2	0	2	0	0	0	2	1	2	2	2	1	1	0	0	2	0	0	0	1	1	0	0	0	0	1	0	0	2
407	1	0	0	0	0	2	1	2	0	0	0	0	0	0	0	0	1	2	0	2	1	0	0	2	0	0	0	1	1	0	1	1	1	0	0	2	2	0	0	0	1	0	1	2	0	1	0	1	2
408	0	0	0	0	0	2	1	2	0	0	0	1	2	0	1	0	0	0	1	1	2	0	0	2	1	1	0	0	1	1	0	1	0	2	1	1	1	0	1	1	1	0	1	2	1	1	0	0	1
409	0	0	0	0	0	2	1	1	1	0	1	0	1	0	1	0	0	1	0	1	1	0	0	2	0	0	2	0	2	2	2	1	1	0	0	2	1	0	1	1	1	0	0	1	2	1	0	0	1
410	1	0	0	0	0	2	1	1	1	0	1	1	2	0	2	0	0	0	1	1	1	0	0	2	0	0	2	0	2	1	0	0	0	0	0	2	0	0	0	0	2	0	1	1	1	2	0	1	1
411	0	0	0	0	0	1	0	0	2	0	0	1	1	0	0	0	0	1	0	2	2	0	0	2	0	0	0	2	1	2	1	1	2	0	0	2	1	0	0	0	1	0	1	2	1	0	0	0	1
412	0	0	0	0	0	1	1	1	1	0	0	1	1	0	0	0	0	0	1	1	2	0	0	2	0	0	2	1	2	2	2	0	2	1	0	2	1	0	0	0	0	0	0	1	0	1	0	0	1
413	0	0	0	0	0	1	1	2	0	0	0	1	1	0	0	0	1	2	0	1	1	0	0	2	0	0	2	1	2	2	1	1	1	0	1	1	1	1	0	0	1	0	0	1	0	0	0	0	1
414	0	0	0	0	0	0	1	1	1	0	1	1	1	0	1	0	0	1	2	0	2	0	0	2	1	1	1	1	2	1	1	0	0	0	0	2	2	0	0	0	1	1	0	1	1	0	1	0	1
415	0	0	0	0	0	2	0	0	1	0	2	0	0	0	0	0	0	0	0	2	2	0	0	2	0	0	0	1	2	2	1	0	0	0	0	1	2	0	1	1	0	0	1	2	1	0	0	0	1
416	0	1	0	0	0	1	0	0	2	0	0	0	2	1	1	1	0	0	0	1	0	0	0	2	0	0	2	0	2	2	0	1	1	1	1	2	2	1	1	1	0	0	0	1	0	1	0	0	0
417	1	1	0	0	0	1	0	1	0	0	1	0	0	0	0	0	1	1	1	1	1	0	0	2	0	0	2	0	2	2	0	2	1	0	1	2	0	0	0	0	2	1	0	2	2	0	0	0	0
418	1	0	0	0	0	1	0	0	2	0	0	0	0	0	0	0	0	0	0	2	2	0	0	2	1	1	2	1	2	2	2	0	0	0	0	1	1	0	1	1	1	0	0	0	2	2	0	1	0
419	0	0	0	0	0	1	1	1	0	1	2	0	1	0	1	0	0	1	1	1	2	0	0	2	0	0	1	0	1	1	1	2	1	0	1	2	0	1	0	0	1	0	1	2	1	1	0	0	0
420	1	0	0	0	0	1	0	0	2	0	0	0	0	0	0	0	0	0	0	2	2	0	0	2	0	0	1	0	2	2	0	1	0	1	0	1	1	2	0	0	1	0	0	2	1	0	0	0	1
421	1	0	0	0	0	2	0	0	1	0	1	1	2	0	2	0	0	1	0	2	2	0	1	1	1	1	1	1	2	1	1	2	2	0	0	0	0	0	0	0	1	1	0	1	1	0	0	0	2
422	0	1	0	0	0	1	2	2	0	0	0	0	1	0	1	0	0	1	2	0	2	0	1	1	1	1	1	0	2	2	1	1	1	0	0	2	2	0	2	2	0	0	0	1	1	2	0	0	0
423	0	0	0	0	0	1	0	0	2	0	0	0	0	0	0	0	0	0	1	1	1	1	0	2	0	0	2	1	2	2	2	0	0	0	0	1	2	0	1	1	1	0	0	0	0	1	0	0	1
424	1	0	0	0	0	0	1	1	1	0	0	0	0	0	0	0	0	0	1	1	2	0	1	1	0	0	2	0	2	2	1	1	1	1	1	1	1	1	0	0	1	1	0	1	1	0	0	1	1
425	0	0	0	0	0	1	1	1	0	0	0	1	2	0	2	0	0	0	1	1	2	0	0	2	0	0	0	1	2	2	1	1	2	0	0	2	2	0	2	2	0	0	0	2	0	0	0	0	0
426	1	0	0	0	0	0	0	0	2	0	0	0	0	0	0	0	0	1	1	1	2	1	0	2	0	0	1	0	2	2	0	1	1	1	1	1	2	0	0	0	2	0	1	1	1	2	0	0	0
427	1	0	0	0	0	2	1	2	0	0	1	1	0	0	0	0	0	0	0	1	1	0	0	2	0	0	2	0	2	1	1	1	1	0	1	2	1	0	2	2	0	0	1	2	1	0	0	2	2
428	1	0	0	0	0	2	2	2	0	0	1	0	1	0	1	0	0	0	0	1	1	0	0	2	0	0	1	1	2	2	0	1	0	0	0	1	2	0	2	2	0	0	0	2	0	0	0	1	0
429	1	0	0	0	0	1	1	1	1	0	0	0	0	0	0	0	0	1	0	2	2	0	0	2	0	0	0	0	1	1	0	2	1	0	0	1	2	0	0	0	2	0	0	2	0	0	0	0	1
430	1	0	0	0	0	2	2	2	0	0	0	0	1	0	1	0	0	1	2	0	2	0	0	2	1	1	2	0	2	2	0	0	0	0	0	2	1	0	0	0	2	0	1	1	1	2	0	0	1
431	0	0	0	0	0	1	2	2	0	0	2	1	2	0	1	0	0	1	1	1	2	0	1	1	1	1	2	0	2	2	1	1	1	0	0	2	1	0	1	1	1	0	0	2	0	0	0	0	0
432	0	0	0	0	0	1	2	2	0	0	0	0	0	0	0	0	0	0	0	2	2	0	0	2	0	0	2	1	1	1	0	1	1	0	1	2	2	0	2	2	1	0	1	1	1	2	0	0	1
433	1	0	0	0	0	0	2	2	0	0	2	1	2	1	1	1	0	1	0	2	2	0	0	2	0	0	2	1	2	2	2	1	1	0	0	2	1	0	0	0	2	0	0	1	0	0	0	1	2
434	1	0	0	0	0	0	0	0	2	0	0	0	1	0	1	0	0	0	0	2	2	1	0	2	0	0	1	1	2	2	1	1	2	0	0	2	2	0	2	2	0	0	1	1	1	1	0	0	1
435	0	0	0	0	0	0	1	1	1	0	0	1	1	0	0	0	0	0	1	1	2	0	1	1	0	0	2	0	2	2	0	2	2	0	1	2	1	0	1	1	1	0	0	2	0	0	0	0	0
436	0	0	0	0	0	0	1	2	0	0	0	1	0	0	0	0	1	1	1	0	1	0	1	1	1	1	1	0	2	2	0	2	2	0	0	2	1	0	0	0	1	0	0	1	1	1	0	0	1
437	0	0	0	0	0	2	0	1	1	0	0	0	1	0	0	0	0	1	1	0	0	0	1	1	0	0	2	0	1	1	1	0	0	0	0	2	1	0	0	0	2	0	0	1	0	1	0	1	1
438	1	0	1	1	1	2	1	2	0	0	0	0	0	0	0	0	0	1	0	2	2	0	0	2	0	0	2	0	2	2	1	2	2	0	0	0	2	0	0	0	0	0	0	1	0	1	0	0	1
439	0	0	1	0	0	1	1	2	0	0	0	1	1	0	1	0	0	0	1	1	1	0	0	2	0	1	2	1	2	2	0	2	2	0	0	1	0	0	0	0	2	0	0	0	0	1	0	2	2
440	1	0	0	0	0	0	1	2	0	0	1	0	0	0	0	0	0	2	0	2	2	1	0	2	0	0	1	0	2	2	1	1	0	1	0	1	2	0	2	2	0	0	0	1	0	1	0	0	1
441	1	0	0	0	0	2	0	0	1	0	1	0	1	0	1	0	0	2	0	2	2	0	0	2	0	0	1	1	1	1	0	2	1	1	1	2	0	0	1	0	1	0	0	1	0	1	0	0	0
442	1	0	1	0	0	1	1	1	1	0	1	1	1	0	0	0	0	0	0	2	2	0	0	2	0	0	0	1	2	2	1	1	1	1	1	2	1	0	0	0	2	0	0	1	0	1	0	0	0
443	0	0	0	0	0	0	2	2	0	0	1	0	0	0	0	0	0	0	0	2	2	0	1	2	0	0	2	1	1	1	0	2	1	2	0	2	1	0	0	0	2	0	1	2	1	2	0	0	2
444	0	0	0	0	0	1	1	1	1	0	1	0	0	0	0	0	0	0	1	1	2	0	0	2	0	0	1	0	2	2	0	1	1	0	0	1	2	0	2	1	0	0	1	2	1	1	0	0	2
445	1	0	0	0	0	1	2	2	0	0	2	0	0	0	0	0	0	2	1	1	2	0	0	2	0	0	1	1	0	0	0	1	0	1	0	2	1	0	1	1	1	0	1	1	1	1	0	0	0
446	0	0	0	0	0	1	2	2	0	1	2	0	0	0	0	0	0	1	1	1	1	0	1	1	1	1	2	0	2	2	1	1	1	1	1	1	2	0	1	1	0	0	0	1	0	0	0	0	1
447	0	0	0	0	0	2	0	1	0	0	1	0	0	0	0	0	0	1	1	1	1	0	0	2	1	1	1	1	2	2	0	1	1	1	0	2	1	0	0	0	2	0	0	0	1	1	0	0	0
448	0	0	0	0	0	1	1	1	1	0	0	0	0	0	0	0	0	0	0	2	2	0	0	2	0	0	1	0	2	2	0	2	1	1	0	2	1	0	1	1	1	0	0	2	0	1	0	1	0
449	0	0	0	0	0	0	1	1	0	0	1	0	1	0	1	0	0	0	0	2	2	0	0	2	0	0	2	1	2	1	0	0	1	1	0	2	1	0	0	0	2	0	0	0	1	0	0	0	0
450	0	0	1	0	1	1	2	2	0	1	1	0	0	0	0	0	0	1	0	1	1	0	0	2	0	0	2	0	2	2	1	1	1	2	0	2	1	0	0	0	2	0	1	1	1	2	0	0	2
451	0	0	0	0	0	2	1	1	2	0	0	0	0	0	0	0	0	0	2	0	0	0	0	2	0	0	1	0	1	1	0	1	1	0	0	1	1	0	1	1	1	0	0	1	0	0	0	1	1
452	0	0	0	0	0	0	2	2	0	0	1	0	0	0	0	0	0	0	0	1	1	0	0	2	0	0	2	2	2	2	0	1	1	1	0	2	1	0	1	1	1	0	1	2	1	0	0	0	0
453	0	1	0	0	0	0	1	1	0	0	2	0	1	0	1	0	0	0	1	1	2	0	1	1	0	0	2	0	2	2	1	1	1	0	1	1	1	0	0	0	2	0	0	2	0	1	0	0	1
454	1	0	1	0	0	1	0	0	2	0	0	1	2	0	2	0	0	0	1	1	1	0	2	0	0	1	2	0	2	2	1	1	1	0	0	2	1	0	1	1	1	2	0	2	0	0	0	0	2
455	0	0	0	0	0	2	2	2	0	0	1	0	1	0	0	0	1	2	1	1	2	0	0	2	0	0	2	0	2	1	0	1	2	0	0	2	0	0	1	0	1	1	0	2	0	0	0	1	0
456	1	1	0	0	0	1	0	0	2	0	0	2	1	0	2	1	0	0	0	1	0	0	0	2	0	0	1	0	1	1	1	2	2	0	0	2	1	0	0	0	2	0	0	2	0	1	0	0	0
457	0	0	0	0	0	2	0	1	0	0	1	0	1	0	1	0	0	0	0	2	2	0	0	2	0	0	2	0	2	2	0	0	0	1	0	2	1	0	1	1	1	1	0	2	0	0	0	0	1
458	0	0	1	0	0	0	0	0	2	0	0	0	0	0	0	0	1	1	1	0	1	0	0	2	0	0	2	0	2	1	0	0	1	1	0	2	1	1	0	0	1	0	1	1	0	1	0	0	1
459	0	0	0	0	0	0	1	1	1	0	0	0	0	0	0	0	0	1	0	2	2	0	0	2	0	0	1	1	2	2	1	1	1	0	0	1	1	0	0	0	2	0	0	2	0	0	0	1	2
460	0	0	0	0	0	2	1	1	1	0	1	1	2	0	2	0	0	1	2	0	2	0	0	2	0	0	1	0	2	1	0	1	0	1	0	2	2	0	1	1	1	0	0	2	1	0	0	0	0
461	1	1	0	0	0	1	2	2	0	0	0	0	0	0	0	0	0	0	1	1	2	0	0	2	1	1	2	0	2	2	0	1	2	0	0	2	2	0	2	2	0	0	0	1	0	1	0	0	1
462	0	0	0	0	0	1	1	2	1	0	0	0	0	0	0	0	0	0	0	1	1	0	0	2	0	0	2	0	2	2	0	2	2	0	0	1	1	0	1	1	1	0	0	2	0	0	0	0	1
463	0	0	0	0	0	2	1	1	0	0	0	0	1	0	1	1	0	1	1	1	2	0	1	1	1	1	2	0	1	1	1	0	0	0	1	2	0	0	0	0	2	0	1	1	1	2	0	0	2
464	0	0	0	0	0	1	2	2	2	0	0	0	0	0	0	0	0	0	1	1	1	0	2	0	1	1	2	0	2	1	0	1	1	0	0	1	2	1	1	1	0	0	0	1	1	2	0	1	0
465	0	0	0	0	0	1	0	1	1	0	1	1	2	0	2	0	0	1	0	2	2	0	0	2	0	0	1	1	2	2	1	2	1	0	1	2	2	0	1	1	1	0	1	1	1	2	0	0	0
466	0	0	0	0	0	0	1	1	1	0	0	0	0	0	0	0	0	2	1	1	2	0	0	2	0	0	2	1	1	1	1	1	1	1	1	1	2	1	1	1	0	0	1	2	1	0	0	0	2
467	1	0	0	0	0	1	2	2	0	0	1	1	2	0	1	0	0	1	1	0	0	0	0	2	0	0	2	0	2	2	1	2	2	0	0	0	1	0	1	1	1	0	0	2	1	0	0	1	2
468	1	0	1	0	0	1	0	0	2	0	0	0	1	0	1	0	0	1	1	1	1	0	0	2	1	1	1	1	2	2	0	0	0	0	1	2	2	0	0	0	1	0	0	2	0	1	0	0	1
469	0	0	1	1	1	1	1	2	1	0	0	1	1	0	0	0	0	1	2	0	0	0	0	2	0	0	2	0	2	2	1	2	1	1	1	2	0	0	0	0	2	0	0	0	2	0	0	0	0
470	1	0	0	0	0	1	1	1	1	0	0	0	0	0	0	0	0	1	1	0	0	0	0	2	1	1	1	0	2	2	0	1	1	1	1	1	1	0	0	0	1	0	0	2	1	0	0	0	0
471	0	0	0	0	0	0	0	0	1	0	2	1	1	0	0	0	0	0	0	1	1	0	0	2	0	0	2	0	2	2	0	0	0	0	0	1	1	0	1	1	1	0	0	0	0	0	0	0	1
472	1	0	0	0	0	1	1	1	0	0	0	0	0	0	0	0	0	0	1	0	1	1	0	2	0	0	2	0	2	2	0	1	1	2	0	2	2	1	1	1	0	0	1	1	1	1	0	0	1
473	0	0	0	0	0	2	0	0	2	0	0	0	1	0	1	0	0	0	1	0	0	0	1	1	1	1	2	0	2	2	0	1	1	0	0	2	0	0	0	0	2	0	1	2	1	1	0	0	2
474	0	0	0	0	0	1	1	2	0	0	0	0	0	0	0	0	0	0	1	1	2	0	0	2	0	0	2	0	2	2	0	2	1	0	0	2	1	0	0	0	1	0	0	2	0	0	0	1	2
475	0	0	0	0	0	1	1	1	1	1	1	1	1	0	0	0	0	0	1	1	2	0	0	2	1	1	0	1	1	1	0	2	1	0	0	1	2	0	2	2	0	0	0	2	0	1	0	0	1
476	0	0	0	0	0	1	2	2	0	0	0	0	1	0	1	0	0	0	0	2	2	0	1	1	0	0	1	0	2	1	1	0	0	1	1	2	1	0	1	1	1	0	0	2	0	2	0	0	0
477	0	0	0	0	0	1	2	2	0	0	0	0	0	0	0	0	1	1	0	2	2	0	0	2	0	0	2	1	2	2	1	1	1	0	0	1	1	1	0	0	1	0	0	2	0	0	0	0	2
478	1	0	0	0	0	2	2	2	0	0	0	1	1	0	1	0	0	0	0	2	2	0	0	2	1	1	2	0	2	1	0	2	1	1	1	2	1	0	0	0	1	0	1	1	1	0	0	0	1
479	0	0	0	0	0	0	1	1	0	0	0	0	2	0	2	1	1	1	2	0	1	0	0	2	0	0	1	0	2	2	0	1	1	2	0	1	1	0	0	0	1	0	0	2	0	1	0	0	1
480	0	0	0	0	0	1	1	1	1	1	1	1	0	0	1	1	0	0	0	2	2	0	1	1	1	1	1	0	2	2	0	1	1	0	0	2	1	0	0	0	2	0	0	1	0	1	0	1	1
481	0	0	0	0	0	1	1	1	1	1	0	0	1	1	0	0	0	1	0	0	0	0	1	1	1	1	2	0	2	1	0	1	2	0	0	2	1	1	0	0	1	1	0	2	1	0	0	0	0
482	0	0	0	0	0	1	2	2	0	0	2	0	0	0	0	0	0	0	0	1	1	0	0	2	0	0	1	0	1	1	1	1	1	0	1	1	1	0	0	0	2	0	0	2	0	1	0	0	0
483	1	0	0	0	0	2	1	1	2	0	0	0	0	0	0	0	0	1	2	0	0	0	1	1	0	0	1	1	2	2	1	1	1	0	0	2	2	0	0	0	1	0	0	2	0	1	0	0	1
484	0	0	0	0	0	0	0	0	2	0	0	0	0	0	0	0	0	1	1	1	2	0	0	2	0	0	1	0	2	2	0	1	1	2	0	1	2	0	2	1	0	1	1	2	0	1	0	1	2
485	1	0	1	0	0	2	2	2	0	0	1	0	0	0	0	0	0	1	0	2	2	0	0	2	0	0	1	1	1	1	1	0	0	0	0	2	2	0	1	0	0	0	0	2	1	0	0	1	1
486	1	1	0	0	0	1	1	2	0	0	0	0	0	0	0	0	0	0	1	1	1	0	0	2	0	0	1	0	2	2	0	2	2	0	0	0	2	0	1	1	1	0	2	2	1	1	0	0	1
487	0	0	0	0	0	0	1	2	0	0	1	1	1	0	1	0	0	1	2	0	1	0	1	1	1	1	1	2	1	1	1	0	0	0	0	1	1	0	2	2	0	1	0	2	1	1	0	0	1
488	1	0	0	0	0	0	0	1	0	0	0	1	1	0	0	0	0	1	1	1	2	0	2	0	1	1	2	0	2	2	0	1	2	0	0	2	2	0	0	0	1	0	0	1	0	0	0	0	1
489	0	0	1	0	0	2	0	1	2	0	0	0	0	0	0	0	0	1	0	2	2	0	0	2	0	0	1	0	2	2	0	1	2	1	0	2	2	1	0	0	0	0	0	0	0	0	0	0	2
490	1	1	1	0	1	1	1	2	0	0	1	1	1	0	1	0	0	1	1	1	2	0	0	2	1	1	2	1	1	1	0	2	2	0	0	1	1	0	0	0	1	0	0	2	0	1	0	0	0
491	1	0	0	0	0	1	1	1	1	0	0	1	1	0	1	1	0	0	1	1	1	0	1	2	0	0	1	0	2	2	0	1	1	0	0	1	1	0	2	2	0	0	0	2	0	0	0	0	0
492	1	0	0	0	0	2	0	1	1	0	1	0	0	0	0	0	0	1	0	2	2	0	0	2	0	0	2	0	2	2	0	0	0	0	0	1	2	0	1	0	1	0	0	2	0	1	0	0	1
493	0	0	0	0	0	0	1	2	0	0	0	0	0	0	0	0	0	1	0	2	2	0	1	1	1	1	0	1	2	2	1	2	1	1	0	2	2	0	1	1	1	0	0	1	0	0	0	0	1
494	0	0	0	0	0	1	2	2	1	0	1	0	0	0	0	0	0	0	0	2	2	0	1	1	0	0	2	1	2	2	2	2	1	0	0	1	2	0	1	1	1	1	0	2	1	0	0	0	1
495	0	0	0	0	0	0	1	2	0	0	0	0	1	0	1	1	0	1	1	1	2	0	0	2	0	0	1	2	1	1	1	1	1	0	0	1	2	0	1	1	1	0	1	2	0	1	0	1	0
496	0	0	0	0	0	1	1	1	2	0	0	1	0	0	1	1	0	0	1	0	1	0	0	2	0	0	2	1	2	2	0	1	2	0	0	2	1	0	1	1	1	0	1	2	1	2	0	0	0
497	1	0	0	0	0	2	2	2	1	0	1	1	1	0	1	1	0	1	1	1	1	0	1	1	1	1	2	1	2	2	1	0	0	1	0	2	2	1	0	0	1	0	0	1	0	0	0	0	0
498	1	0	0	0	0	1	0	2	0	0	1	0	1	0	1	0	0	0	0	2	2	0	0	2	0	0	1	0	2	2	1	1	0	1	1	2	2	0	1	1	0	0	1	2	1	1	0	0	0
499	0	0	0	0	0	1	0	0	1	0	2	0	0	0	0	0	0	1	1	1	1	0	0	2	0	0	1	0	2	2	0	2	2	0	0	2	1	0	0	0	1	0	0	0	0	0	1	0	1
500	0	0	1	0	0	1	0	0	2	0	0	0	1	1	0	1	0	0	0	1	1	0	0	2	0	0	1	0	2	2	0	2	1	1	1	2	0	0	0	0	1	0	0	1	1	2	0	0	1
501	0	0	0	0	0	2	1	2	0	0	0	2	2	0	2	0	0	1	0	1	1	0	0	2	0	0	0	0	2	1	0	0	1	0	0	2	1	0	0	0	1	0	0	2	0	2	0	0	0
502	0	1	0	0	0	1	1	1	1	0	1	0	2	0	1	0	0	0	1	1	1	0	0	2	2	2	2	0	2	2	0	1	1	1	1	2	2	0	1	1	0	0	1	2	1	0	0	0	1
503	0	0	0	0	0	2	1	1	1	1	2	1	2	0	2	0	0	0	1	1	1	0	0	2	2	2	1	1	1	2	1	0	0	1	0	2	2	0	0	0	0	0	1	2	1	1	0	0	1
504	0	0	0	0	0	1	1	1	1	0	0	0	0	0	0	0	0	0	1	1	2	0	0	2	0	0	2	0	2	2	1	1	0	1	1	2	1	0	0	0	2	0	0	1	0	1	1	0	1
505	0	0	0	0	0	2	0	1	1	0	1	0	1	0	1	0	0	0	2	0	0	0	0	2	0	0	2	0	2	1	0	2	2	1	0	2	1	0	1	0	1	0	0	0	0	1	0	0	1
506	1	0	0	0	0	1	2	2	1	0	1	0	0	0	0	0	0	1	2	0	1	0	0	2	0	0	0	1	2	2	1	1	1	0	0	2	2	0	2	1	0	0	0	0	0	0	0	0	1
507	1	0	1	0	0	2	2	2	0	0	2	1	1	0	0	0	0	0	0	2	2	0	0	2	0	0	0	0	1	1	0	1	1	0	0	1	1	0	0	0	2	0	0	2	0	0	0	0	2
508	1	0	0	0	0	1	2	2	0	0	1	1	1	0	0	0	0	1	1	1	2	0	0	2	0	0	1	1	1	1	1	1	2	1	0	2	0	0	1	1	0	1	0	1	1	0	0	0	1
509	0	0	0	0	0	2	0	0	2	0	0	0	2	0	2	0	1	2	1	1	1	0	1	1	1	1	2	0	2	2	0	2	2	0	1	1	1	0	1	1	1	0	0	0	0	0	0	0	2
510	1	0	0	0	0	0	1	1	1	0	0	1	0	0	1	1	0	0	1	1	2	0	1	1	0	0	2	0	2	2	0	2	2	0	0	1	1	0	1	1	1	0	1	2	1	0	0	0	1
511	0	0	0	0	0	1	1	1	1	0	1	0	2	0	2	0	0	0	2	0	0	0	0	2	0	0	2	0	2	2	2	1	0	1	0	1	0	0	0	0	2	0	0	1	0	1	0	0	0
512	1	0	0	0	0	1	1	2	0	0	1	0	1	0	1	0	0	1	1	1	1	0	0	2	0	0	1	0	2	2	0	0	0	2	1	2	0	0	1	1	1	0	0	1	0	0	0	1	2
513	1	0	0	0	0	2	1	1	1	0	0	0	1	0	1	0	0	2	1	1	2	1	0	2	0	0	2	1	2	2	0	0	0	0	1	2	2	0	0	0	1	0	0	1	0	0	0	1	2
514	1	0	0	0	0	1	1	1	1	0	0	0	1	0	1	0	0	0	1	0	0	0	0	2	0	0	1	1	2	1	2	2	1	0	1	2	2	0	2	2	0	0	0	1	0	0	0	0	2
515	0	0	0	0	0	0	1	2	0	0	0	1	1	0	1	0	0	0	0	2	2	0	1	1	0	0	1	0	2	2	0	1	1	0	0	2	1	0	1	1	1	0	1	1	1	1	0	0	1
516	0	0	0	0	0	2	1	1	1	1	0	0	0	0	0	0	0	0	0	2	2	0	0	2	0	0	1	0	2	2	1	1	1	0	0	2	1	0	2	2	0	0	0	0	0	0	0	0	1
517	1	0	0	0	0	1	2	2	1	0	0	0	2	1	0	1	0	1	0	1	2	0	0	2	1	1	2	0	2	2	0	0	2	1	0	2	1	0	1	0	1	0	0	1	0	1	0	0	0
518	0	0	0	0	0	1	0	0	2	0	0	0	1	0	1	0	0	0	2	0	0	0	1	1	0	0	2	0	2	2	1	1	1	0	0	1	2	0	2	2	0	0	0	1	0	1	0	0	0
519	0	0	0	0	0	2	2	2	1	0	0	1	1	0	0	0	0	1	1	1	1	0	1	1	0	0	1	1	2	2	0	0	0	0	0	2	1	1	0	0	0	0	0	2	1	1	0	0	2
520	1	0	1	0	0	1	0	0	1	0	2	0	0	0	0	0	0	0	2	0	0	0	0	2	0	0	2	0	2	2	1	2	2	0	0	0	2	0	1	1	0	0	0	1	0	0	0	0	0
521	0	0	0	0	0	1	1	2	0	0	0	0	0	0	0	0	1	2	2	0	2	0	0	2	0	1	1	1	2	2	0	1	1	1	1	1	1	0	1	1	1	0	0	2	0	0	0	0	1
522	1	0	0	0	0	1	1	0	1	0	1	0	0	0	0	0	0	0	0	1	1	1	0	2	0	0	0	1	1	1	0	0	0	0	0	2	1	0	1	1	1	0	0	1	0	1	0	0	2
523	1	0	0	0	0	0	1	1	1	0	0	1	2	0	2	1	0	1	0	2	2	0	0	2	0	0	2	0	2	2	0	0	0	0	0	2	2	0	2	2	0	0	0	1	0	0	0	0	0
524	0	0	0	0	0	1	0	0	1	0	1	1	1	0	1	0	0	0	2	0	2	0	0	2	0	0	1	0	2	1	1	1	0	2	2	2	1	0	1	0	1	0	0	2	0	1	0	0	0
525	1	0	0	0	0	1	1	1	1	0	1	0	1	0	1	0	0	1	0	2	2	0	0	2	1	1	2	0	2	2	0	1	1	0	0	2	2	1	1	1	0	2	0	2	0	0	0	0	1
526	0	1	0	0	0	0	2	2	0	1	1	0	1	0	2	0	0	1	0	1	1	0	1	1	0	0	0	1	1	1	0	1	1	1	0	0	1	1	0	0	1	0	1	1	1	1	0	0	1
527	1	0	0	0	0	0	0	0	2	0	0	0	1	1	0	1	0	1	0	2	2	0	1	1	0	0	0	0	2	2	0	1	1	0	0	1	1	0	1	0	1	0	0	2	1	0	0	0	1
528	0	0	1	0	1	1	0	0	2	0	0	1	0	0	1	1	0	0	1	1	1	0	1	1	1	1	1	0	2	2	1	1	1	0	0	1	2	1	1	1	0	0	0	1	0	1	0	1	1
529	0	1	0	0	0	2	1	2	1	0	0	0	0	0	0	0	0	1	0	1	1	1	0	2	0	0	1	0	2	2	1	2	1	1	0	1	2	0	2	2	0	0	0	0	0	0	0	0	1
530	1	0	0	0	0	1	1	2	1	0	0	0	1	0	1	0	0	2	1	1	2	0	0	2	1	1	1	0	2	2	0	1	1	0	0	2	0	0	1	1	1	0	0	0	0	0	0	0	0
531	0	0	0	0	0	0	2	2	0	0	0	0	0	0	0	0	0	0	1	1	2	0	1	1	0	0	2	0	2	2	1	1	1	1	0	0	1	0	0	0	2	0	1	2	1	0	0	0	2
532	0	0	0	0	0	1	2	2	0	0	1	0	1	1	0	1	0	0	1	1	2	0	0	2	0	0	1	0	2	2	0	1	1	2	1	1	0	0	1	1	1	1	0	2	0	0	0	0	1
533	0	1	0	0	0	1	1	1	2	0	0	0	0	0	0	0	0	1	1	1	2	0	0	2	0	0	2	1	2	2	0	1	1	0	0	1	1	0	1	1	1	0	0	2	0	0	0	1	2
534	0	0	0	0	0	1	2	2	1	0	1	1	1	0	0	0	0	0	0	1	1	1	0	2	0	0	2	0	2	2	0	1	0	0	1	2	2	0	1	1	1	0	0	1	0	0	0	0	1
535	0	0	0	0	0	1	2	2	0	0	1	1	1	0	0	0	0	0	2	0	1	0	1	1	1	1	2	0	2	2	0	0	0	0	0	2	1	0	1	1	1	0	0	1	0	0	0	1	0
536	0	0	0	0	0	0	0	1	1	0	1	0	0	0	0	0	0	1	0	1	1	0	0	2	0	0	0	2	1	2	1	2	2	0	0	1	1	0	0	0	2	0	0	1	1	1	0	0	0
537	0	0	0	0	0	2	1	1	1	0	1	1	1	0	1	0	0	0	0	2	2	0	2	0	0	0	2	0	2	2	0	1	1	0	0	1	1	0	0	0	2	0	0	0	0	0	0	0	1
538	0	0	1	0	1	1	1	2	0	0	1	0	0	0	0	0	0	1	2	0	1	0	0	2	0	0	2	0	1	1	0	1	1	2	0	1	2	0	1	1	0	0	0	1	2	1	0	0	1
539	1	0	0	0	0	0	1	2	0	0	0	0	0	0	0	0	0	0	0	2	2	1	0	2	0	0	1	1	1	1	1	1	0	1	0	1	1	0	0	0	0	1	0	2	0	0	0	0	1
540	0	0	0	0	0	1	1	1	1	0	1	0	1	0	0	0	0	1	1	1	2	0	0	2	0	0	0	0	1	1	0	2	2	0	1	1	0	0	0	0	1	0	1	2	0	1	0	0	1
541	0	0	0	0	0	1	0	0	2	0	0	1	1	0	0	0	0	1	0	1	1	0	1	1	1	1	1	1	2	2	1	2	2	0	0	1	1	1	0	0	1	0	1	1	1	1	0	0	2
542	1	0	0	0	0	1	1	1	1	0	0	0	0	0	0	0	0	0	0	1	1	0	0	2	0	0	1	0	2	1	1	1	1	0	0	1	2	0	1	1	0	0	1	1	1	0	0	0	0
543	0	0	0	0	0	2	1	1	1	0	0	0	1	0	1	0	1	1	0	1	1	0	1	1	1	1	0	0	1	1	0	1	1	2	1	2	1	0	2	2	0	0	0	1	0	1	1	0	1
544	0	0	0	0	0	1	0	1	1	0	0	0	1	0	1	0	0	1	1	1	1	0	1	1	0	0	0	1	1	1	0	1	1	0	0	1	2	0	0	1	1	0	1	1	1	1	0	1	2
545	1	0	0	0	0	2	2	2	0	0	2	0	1	0	1	1	0	1	1	1	1	0	0	2	0	0	1	2	2	2	2	1	1	1	1	1	1	0	0	0	2	0	0	0	0	0	0	0	2
546	0	0	0	0	0	0	1	1	1	0	1	0	0	0	0	0	0	0	0	1	1	0	0	2	0	0	2	0	1	1	1	1	1	0	0	2	2	0	2	2	0	0	2	2	1	1	0	0	2
547	1	0	0	0	0	2	1	2	0	0	1	0	0	0	0	0	1	2	0	1	1	0	0	2	0	0	2	0	1	1	1	2	2	0	0	1	1	0	0	0	2	1	0	2	0	0	0	1	2
548	0	0	0	0	0	1	1	2	0	0	1	0	1	0	0	0	0	1	1	1	1	0	0	2	0	0	1	0	1	1	1	1	2	0	0	2	1	0	0	0	1	0	1	2	1	0	0	0	1
549	1	0	0	0	0	1	1	1	1	1	1	0	1	0	1	0	0	0	1	1	1	0	1	1	0	0	2	0	2	1	0	1	1	0	0	1	2	0	1	1	1	1	0	2	0	0	0	0	1
550	1	0	0	0	0	0	2	2	0	0	0	0	1	0	0	0	0	2	2	0	0	0	1	1	1	1	1	1	1	1	0	1	1	1	1	1	1	0	0	0	1	0	1	1	1	0	0	0	1
551	1	0	0	0	0	1	1	2	0	0	0	1	2	0	1	0	0	2	2	0	0	0	0	2	0	0	2	0	2	1	0	1	1	0	0	1	1	0	0	0	1	0	0	1	0	1	0	0	0
552	1	0	0	0	0	1	1	2	0	0	0	0	1	0	1	1	0	1	0	1	1	0	0	2	0	0	1	1	2	1	1	2	1	1	1	1	1	0	0	0	1	0	2	2	1	1	0	0	1
553	0	0	0	0	0	0	1	2	0	0	1	0	1	0	1	0	0	1	1	1	1	0	0	2	1	1	1	0	2	2	0	1	1	1	0	0	1	1	0	0	1	0	1	1	1	1	0	0	0
554	1	0	0	0	0	2	0	0	2	0	0	2	2	0	1	0	0	0	0	1	1	0	0	2	0	0	0	1	1	1	0	0	0	0	0	2	1	0	1	1	1	0	0	2	0	1	0	0	2
555	1	0	0	0	0	2	2	2	1	0	1	0	0	0	0	0	0	0	0	1	1	0	0	2	0	0	0	0	2	1	0	1	2	0	0	2	1	0	1	1	1	0	1	2	1	0	0	1	0
556	1	0	0	0	0	2	0	0	2	0	0	1	0	0	0	0	1	1	1	0	1	0	0	2	0	0	1	0	1	2	0	1	0	0	0	1	2	0	1	1	1	0	0	0	0	0	0	0	1
557	0	0	0	0	0	0	1	1	1	1	0	0	1	0	1	0	0	1	1	1	1	0	0	2	0	0	2	0	2	2	0	2	2	0	0	1	1	1	1	1	0	0	0	0	2	0	0	0	1
558	0	0	0	0	0	0	2	2	0	0	1	1	0	0	1	1	0	0	1	1	1	0	0	2	0	0	2	0	2	1	0	1	1	0	0	1	2	0	0	0	1	1	0	2	0	0	0	0	1
559	0	0	0	0	0	2	1	1	1	0	1	0	0	0	0	0	0	0	0	2	2	0	0	2	0	0	1	1	2	2	0	1	1	0	0	1	2	0	1	1	1	1	0	2	2	1	0	0	1
560	0	0	0	0	0	1	0	1	1	0	0	0	0	0	0	0	0	1	0	2	2	0	0	2	0	0	1	0	2	2	0	1	0	1	1	2	1	0	1	1	1	0	0	1	0	1	0	0	0
561	1	0	1	0	0	1	1	1	1	0	1	0	1	0	1	0	0	0	1	1	1	0	0	2	0	0	1	0	2	2	1	2	2	0	0	1	1	0	0	0	2	0	1	2	1	1	0	0	1
562	1	0	0	0	0	2	1	1	1	0	0	1	2	0	2	0	0	0	1	1	2	0	1	1	2	2	1	2	1	1	0	2	2	0	1	1	1	0	1	1	1	0	0	1	0	0	0	0	0
563	0	0	0	0	0	1	0	0	2	0	0	1	2	0	2	0	0	1	0	2	2	0	1	1	1	1	1	1	2	1	1	0	1	1	0	2	1	0	0	0	2	0	0	2	0	1	0	0	0
564	0	0	0	0	0	0	1	1	2	0	0	0	0	0	0	0	0	0	1	1	2	0	0	2	0	0	2	0	2	2	0	0	0	0	1	2	0	0	0	0	2	0	1	1	1	0	0	0	1
565	1	0	1	0	0	2	0	1	1	0	0	0	1	0	1	0	0	1	0	0	0	0	0	2	0	0	2	0	1	1	0	2	1	1	0	2	2	0	2	2	0	0	0	0	0	1	0	0	2
566	1	0	0	0	0	1	1	1	2	0	0	1	1	0	0	0	0	0	1	1	2	1	0	2	0	0	1	0	1	1	1	2	1	1	0	2	2	0	2	2	0	0	0	1	0	1	0	0	2
567	0	0	0	0	0	1	1	2	0	0	1	0	0	0	0	0	0	2	1	1	2	0	0	2	0	0	1	0	2	2	1	1	0	1	2	2	0	0	0	0	1	0	1	1	1	1	0	0	1
568	0	0	0	0	0	1	2	2	0	0	1	1	2	0	1	1	0	1	0	2	2	0	0	2	0	0	2	0	1	1	0	0	0	1	1	2	0	0	0	0	1	0	0	2	0	0	0	0	1
569	0	0	0	0	0	2	0	0	2	0	0	1	1	0	0	0	0	1	1	0	0	1	0	2	0	0	1	0	2	2	0	1	1	0	0	2	1	0	0	0	1	0	1	2	0	1	0	0	2
570	0	1	1	0	0	2	2	2	2	0	0	1	1	0	1	0	0	0	0	1	1	0	1	1	0	0	2	0	2	2	1	0	0	0	0	2	2	0	2	2	0	1	0	1	0	1	0	0	0
571	0	0	0	0	0	1	2	2	1	0	0	0	1	0	2	0	0	0	0	2	2	0	0	2	0	0	1	0	1	1	1	1	1	0	0	2	2	0	2	2	0	0	1	2	1	1	0	0	1
572	0	0	0	0	0	1	0	0	1	0	1	1	1	0	1	0	0	0	1	0	1	0	0	2	0	1	0	1	1	0	1	2	2	0	1	2	1	0	0	0	2	0	2	2	1	1	0	1	0
573	0	0	0	0	0	0	1	1	1	1	1	1	2	0	1	1	0	1	0	0	0	0	0	2	0	0	1	1	2	2	0	2	2	0	0	0	2	0	2	2	0	0	0	2	0	0	0	1	2
574	0	0	0	0	0	1	0	1	1	0	0	1	1	0	0	0	1	1	0	2	2	0	0	2	0	0	1	0	1	1	0	1	1	1	1	1	1	0	0	0	0	0	0	1	1	0	0	0	1
575	1	0	0	0	0	0	1	1	1	0	1	0	1	0	1	0	1	1	0	2	2	0	1	1	1	1	0	1	1	0	0	1	0	2	1	1	1	0	1	1	1	0	0	1	1	1	0	0	1
576	0	0	0	0	0	2	1	2	1	0	0	1	1	0	1	0	0	0	2	0	1	0	0	2	1	1	0	0	2	2	0	2	1	1	1	1	1	0	1	1	1	0	0	0	0	1	0	0	1
577	0	0	0	0	0	2	1	1	1	0	0	0	1	0	1	0	0	1	1	1	1	0	1	1	1	1	1	0	2	2	0	0	1	1	0	2	1	0	0	0	2	1	0	1	1	1	0	0	1
578	1	0	0	0	0	2	0	0	2	0	0	0	0	0	0	0	0	1	1	1	2	0	0	2	0	0	1	0	2	2	0	1	2	0	0	2	1	1	0	0	0	1	1	2	1	0	0	1	2
579	1	0	0	0	0	1	1	2	0	0	0	1	0	0	1	1	0	0	0	1	1	0	0	2	0	0	0	0	2	1	0	0	0	0	0	2	1	0	2	2	0	0	0	1	0	0	0	0	1
580	0	0	0	0	0	1	0	0	2	0	0	0	1	1	0	0	0	0	0	1	1	0	0	2	0	0	1	0	1	1	0	1	0	0	0	1	2	0	1	1	0	0	1	2	1	0	0	0	1
581	1	0	0	0	0	0	1	2	0	0	0	0	0	0	0	0	0	0	1	1	2	0	1	1	1	1	2	0	2	2	2	0	0	0	0	1	1	0	1	0	1	0	0	2	0	2	0	1	1
582	1	0	0	0	0	1	1	1	1	0	1	2	2	0	2	0	0	1	2	0	0	0	0	2	1	1	2	0	2	2	1	2	2	0	0	1	1	0	1	1	1	0	0	1	0	0	0	0	0
583	0	0	0	0	0	0	0	0	2	0	0	0	0	0	0	0	0	1	2	0	1	0	0	2	1	1	0	1	1	1	0	2	1	1	0	1	2	0	0	0	0	0	0	1	0	0	0	1	1
584	0	0	0	0	0	1	1	1	1	0	0	1	1	0	1	0	0	1	1	1	1	0	1	1	1	1	1	1	1	0	0	1	1	0	0	1	0	0	0	0	2	0	1	2	2	2	0	0	0
585	1	0	0	0	0	2	1	1	1	0	1	2	1	0	2	1	0	0	0	1	1	0	1	1	0	0	2	0	2	2	0	1	2	0	0	2	1	1	0	0	0	0	1	1	0	0	0	0	1
586	0	0	0	0	0	1	2	2	0	0	0	0	1	0	1	0	0	0	1	1	2	0	1	1	0	0	0	1	1	1	0	2	2	0	0	1	2	0	1	0	2	0	0	1	0	1	0	2	2
587	0	0	0	0	0	1	1	2	0	0	1	0	1	0	1	1	0	0	0	1	1	0	0	2	0	0	0	1	1	1	0	2	2	0	1	1	1	1	0	0	1	1	0	2	1	0	0	0	0
588	0	0	0	0	0	1	1	1	1	0	0	0	1	0	1	0	0	0	0	1	1	0	0	2	0	0	2	0	2	2	0	2	1	1	0	2	1	1	0	0	1	0	0	1	0	0	0	1	1
589	1	0	0	0	0	1	1	1	1	0	1	1	1	0	0	0	0	0	1	1	2	0	0	2	0	0	1	1	2	2	0	0	0	1	2	2	2	0	1	1	1	0	0	2	0	1	0	0	1
590	1	1	0	0	0	2	2	2	0	1	2	0	0	0	0	0	0	0	0	1	1	0	0	2	1	1	2	0	1	1	0	1	2	1	0	2	0	0	0	0	1	0	0	2	0	0	0	0	0
591	0	0	1	0	1	1	1	1	0	1	2	1	1	0	0	0	0	0	0	2	2	0	0	2	0	0	1	0	1	2	0	1	0	2	1	1	1	0	0	0	2	0	0	0	0	0	0	0	1
592	0	0	0	0	0	0	1	1	1	0	0	1	1	0	0	0	0	1	0	2	2	0	0	2	0	0	1	0	2	2	1	1	1	2	1	1	2	0	1	1	1	0	1	2	1	0	0	1	2
593	0	0	0	0	0	2	2	2	0	0	0	0	1	1	0	1	0	2	1	1	2	0	0	2	1	1	1	0	2	2	0	2	1	0	1	2	2	0	1	1	0	1	0	1	1	1	0	0	1
594	1	0	0	0	0	0	0	1	0	0	1	1	0	0	0	0	0	0	1	1	2	0	0	2	0	0	2	0	2	1	1	1	1	0	0	2	1	0	0	0	2	0	1	2	1	0	0	0	0
595	1	0	0	0	0	2	1	1	1	0	0	0	0	0	0	0	0	0	1	1	2	0	1	1	1	2	1	0	2	2	0	1	1	0	0	2	1	0	0	0	1	0	0	1	0	1	0	0	0
596	1	0	0	0	0	0	2	2	0	0	0	0	1	0	1	0	0	0	1	1	1	0	1	1	0	0	2	1	2	2	0	1	1	0	0	2	1	0	0	0	2	0	0	1	0	1	0	0	0
597	0	0	0	0	0	0	0	0	2	0	0	0	0	0	0	0	1	1	0	1	1	0	0	2	0	0	0	0	2	2	0	0	0	0	0	2	1	0	1	1	1	0	0	0	0	1	0	0	1
598	0	0	1	0	0	0	1	1	1	0	1	0	0	0	0	0	0	1	1	0	0	0	0	2	1	1	1	1	1	1	1	1	1	0	0	2	0	0	0	0	2	0	0	1	0	1	0	0	2
599	0	0	0	0	0	2	1	2	1	0	0	1	1	0	1	0	0	0	0	2	2	0	2	0	1	1	2	0	2	2	0	1	0	2	2	2	1	0	1	1	1	0	1	2	1	0	0	0	1
600	1	0	0	0	0	0	0	0	2	0	0	0	0	0	0	0	0	1	1	1	1	0	0	2	0	0	2	0	2	2	1	2	1	1	0	1	1	0	0	0	2	0	1	1	1	2	0	0	1
601	0	0	1	0	0	0	1	1	1	1	0	0	0	0	0	0	0	0	1	1	2	0	1	1	1	1	1	1	2	2	0	1	1	0	0	2	1	0	1	1	1	0	0	1	0	0	0	0	0
602	0	0	0	0	0	2	0	0	1	0	1	2	1	0	2	1	0	0	0	2	2	1	0	2	0	0	1	1	2	2	0	0	0	0	1	2	2	0	1	1	1	0	1	2	1	1	0	0	0
603	0	0	0	0	0	1	1	2	0	0	0	0	2	1	1	1	0	1	1	0	0	0	0	2	0	0	1	1	2	2	1	1	0	1	1	2	1	0	0	0	1	0	0	2	0	1	0	0	1
604	1	0	0	0	0	2	2	2	0	0	0	1	2	0	0	0	0	0	0	2	2	0	0	2	0	0	2	0	2	2	1	0	0	0	1	2	1	0	1	1	1	0	0	1	1	0	0	0	1
605	0	0	0	0	0	2	1	1	2	0	0	1	2	0	1	0	0	1	1	1	2	0	1	1	1	1	2	0	2	2	1	1	1	0	0	2	1	0	1	1	1	0	1	1	1	1	0	1	0
606	1	0	0	0	0	0	2	2	1	0	1	0	2	0	1	0	0	0	0	2	2	0	0	2	1	1	2	1	2	2	2	2	2	0	0	1	1	0	0	0	2	1	0	2	0	1	0	0	1
607	0	0	1	0	0	2	2	2	1	0	1	0	0	0	0	0	0	1	1	1	1	0	0	2	0	0	2	0	2	2	1	1	1	0	0	1	1	0	0	0	2	0	1	2	1	0	0	0	1
608	0	0	0	0	0	0	1	2	1	0	0	0	1	0	1	1	0	0	2	0	1	0	0	2	0	0	0	1	1	1	0	0	1	0	0	2	0	0	0	0	2	0	1	2	1	0	0	0	1
609	1	0	0	0	0	1	1	1	1	0	0	1	2	0	2	0	1	0	1	1	2	0	0	2	0	0	2	1	2	2	1	1	0	2	1	1	1	1	0	0	1	0	0	1	0	0	0	0	1
610	0	0	1	1	1	2	2	2	0	0	0	0	0	0	0	0	0	1	1	1	1	0	1	1	2	2	1	0	2	1	1	2	2	0	1	1	1	2	0	0	1	0	0	1	0	1	0	0	1
611	0	1	0	0	0	1	1	1	1	0	0	0	1	0	1	0	0	0	0	1	1	0	0	2	0	0	1	1	2	2	0	1	0	0	1	2	2	0	1	1	1	0	0	2	0	1	0	0	1
612	1	0	0	0	0	1	1	2	0	0	0	1	1	0	1	0	0	1	2	0	1	0	0	2	0	0	2	0	2	2	0	0	0	1	0	2	2	0	0	0	1	0	0	1	0	1	0	0	1
613	0	1	0	0	0	1	0	0	1	0	1	1	1	0	0	0	0	1	0	2	2	0	0	2	0	0	1	1	2	1	2	2	2	0	0	0	2	0	0	0	0	1	1	2	1	0	0	0	0
614	0	0	0	0	0	1	1	1	1	0	0	0	0	0	0	0	1	1	0	2	2	0	0	2	0	0	1	1	2	1	1	1	1	0	0	1	1	0	1	1	1	0	0	2	0	0	0	0	2
615	0	0	0	0	0	2	2	2	0	0	0	1	2	0	0	0	0	0	1	1	2	0	0	2	0	0	2	0	1	1	1	2	2	1	0	2	0	0	0	0	1	0	0	0	0	0	0	0	1
616	1	0	0	0	0	0	0	1	1	0	1	1	0	0	1	1	0	0	1	1	2	0	0	2	0	0	0	1	2	2	1	0	0	1	1	2	2	0	0	0	1	1	0	2	1	0	0	1	2
617	0	0	0	0	0	2	2	2	0	0	1	0	1	0	1	0	0	2	1	1	2	0	0	2	0	0	0	1	2	2	1	1	1	0	0	1	1	0	0	0	1	0	0	1	0	1	0	0	1
618	1	0	0	0	0	2	1	1	1	1	0	0	0	0	0	0	0	2	1	1	2	0	0	2	0	0	1	1	1	1	1	1	0	0	1	2	1	0	1	1	1	0	0	1	0	1	0	1	0
619	0	0	0	0	0	1	0	0	2	0	0	0	0	0	0	0	1	1	1	0	1	0	0	2	0	0	2	1	2	2	2	0	1	2	0	2	1	0	1	1	1	0	0	2	1	1	0	0	1
620	0	0	0	0	0	2	1	2	0	0	0	0	0	0	0	0	0	0	1	1	2	0	0	2	0	0	1	0	2	2	0	1	1	1	0	2	1	0	1	0	1	0	1	1	0	1	0	0	2
621	1	0	0	0	0	1	0	1	1	0	0	2	2	0	0	0	0	0	0	1	1	0	0	2	0	0	1	0	2	2	0	1	1	0	0	2	1	0	0	0	1	1	0	2	1	0	0	0	0
622	1	0	0	0	0	2	0	0	2	0	0	0	0	0	0	0	1	1	1	1	1	1	0	2	0	0	2	0	2	2	0	2	1	2	0	1	2	1	1	1	0	0	1	2	1	0	0	0	1
623	1	0	0	0	0	0	0	0	2	0	0	1	1	0	2	1	0	1	0	1	1	1	0	2	0	0	1	0	2	2	1	1	1	0	0	2	2	0	2	2	0	0	0	1	0	0	0	0	1
624	0	0	0	0	0	0	1	2	0	0	1	1	2	0	0	0	0	1	0	1	1	0	0	2	0	0	2	0	1	1	0	1	2	0	0	2	1	0	1	1	1	0	1	1	1	0	0	1	0
625	0	0	0	0	0	0	1	1	0	0	0	0	0	0	0	0	0	1	1	1	1	0	0	2	0	0	2	1	2	2	0	0	0	0	0	2	1	0	1	1	1	0	0	2	0	0	0	1	0
626	0	0	0	0	0	2	1	1	1	0	0	2	2	1	0	1	0	0	0	2	2	0	1	1	0	0	1	1	2	2	1	1	0	1	1	2	2	0	1	1	0	0	0	2	1	0	0	0	2
627	1	1	0	0	0	2	1	1	1	0	0	0	1	0	1	1	0	0	1	1	1	0	1	1	1	1	1	0	2	2	0	1	1	1	1	2	1	0	2	2	0	0	0	2	0	0	0	0	0
628	1	0	1	0	0	2	0	1	1	0	1	2	2	0	1	0	0	0	1	1	2	0	1	1	0	0	0	0	1	1	0	1	1	0	0	1	2	0	2	1	0	0	0	2	0	0	0	0	1
629	0	0	0	0	0	1	0	1	1	0	0	0	0	0	0	0	0	0	2	0	1	0	1	1	1	1	0	0	2	1	0	1	2	1	0	1	1	0	0	0	1	0	0	0	2	2	0	0	0
630	0	0	0	0	0	1	0	2	0	0	1	0	0	0	0	0	1	1	1	1	1	0	0	2	0	0	1	0	2	2	1	1	1	0	0	1	0	0	0	0	2	0	0	1	1	1	0	0	0
631	0	0	0	0	0	1	2	2	1	0	0	0	0	0	0	0	0	1	0	2	2	0	0	2	0	0	1	1	2	2	0	1	0	2	1	1	2	0	0	0	2	0	1	2	1	0	0	0	0
632	1	0	1	0	0	1	1	1	0	0	0	0	1	0	0	0	0	1	1	1	1	0	0	2	0	0	1	0	2	2	0	2	1	1	1	2	2	1	1	1	0	0	0	1	0	0	0	0	2
633	0	0	0	0	0	2	2	2	2	0	0	1	2	0	1	0	0	1	0	2	2	0	2	0	0	0	0	1	1	0	0	0	0	1	2	2	1	0	0	0	2	0	0	2	0	0	0	0	0
634	1	1	0	0	0	2	0	0	2	0	0	1	2	0	1	0	0	1	0	2	2	1	0	2	0	0	2	2	2	2	1	1	1	0	0	1	1	0	0	0	1	0	1	2	1	0	0	0	0
635	0	0	0	0	0	2	0	1	1	0	0	0	0	0	0	0	0	0	1	1	2	0	0	2	0	0	0	2	1	2	1	0	1	1	0	2	2	0	1	0	2	1	1	2	0	1	0	0	1
636	0	0	0	0	0	1	2	2	0	0	0	0	0	0	0	0	0	1	1	1	1	0	0	2	0	0	1	1	1	1	1	1	1	1	0	0	2	0	2	2	0	0	0	2	0	1	0	0	1
637	0	0	0	0	0	1	1	1	1	0	0	1	1	0	0	0	0	2	0	2	2	0	1	1	1	1	1	0	1	1	0	1	1	0	0	2	1	0	1	1	1	0	0	1	0	0	0	0	0
638	1	0	0	0	0	1	2	2	0	0	1	0	1	0	1	0	0	1	1	1	2	0	0	2	0	0	2	1	2	2	0	1	1	1	0	2	1	0	0	0	2	0	0	1	0	1	0	0	2
639	1	0	0	0	0	2	1	1	1	1	1	0	0	0	0	0	0	1	0	2	1	0	1	1	1	1	1	1	2	1	1	0	0	0	1	2	2	0	1	1	0	0	0	2	1	1	0	0	2
640	0	0	0	0	0	2	0	1	1	0	0	0	1	0	0	0	0	0	0	1	1	1	1	1	0	1	0	1	1	1	0	1	1	1	1	1	1	0	0	0	1	0	0	0	1	0	0	0	1
641	1	0	0	0	0	0	1	2	0	0	1	0	0	0	0	0	0	1	1	0	0	0	1	1	1	1	1	0	2	2	0	2	2	0	0	0	1	0	2	2	0	0	0	2	1	2	0	1	0
642	0	1	0	0	0	1	1	1	2	0	0	0	0	0	0	0	1	2	0	2	1	0	0	2	0	0	1	0	2	2	0	2	2	0	0	1	2	0	0	0	0	0	1	2	1	0	0	0	0
643	1	0	0	0	0	0	2	2	0	0	0	0	0	0	0	0	0	0	1	1	2	0	1	1	1	1	1	0	2	2	1	0	0	0	0	2	0	0	1	1	1	0	0	1	0	1	0	0	1
644	0	0	0	0	0	2	0	0	2	0	0	0	2	0	2	0	0	0	0	1	1	1	1	1	1	1	2	0	2	2	1	0	1	1	0	2	0	0	0	0	2	0	0	2	0	2	0	0	0
645	1	0	0	0	0	1	0	1	1	0	0	0	0	0	0	0	0	1	2	0	2	0	0	2	0	0	1	0	2	2	0	1	1	0	1	2	2	0	2	2	0	1	0	1	0	1	0	0	1
646	0	0	0	0	0	1	1	2	0	0	0	0	1	0	1	0	0	1	0	2	2	0	1	1	1	2	1	1	1	1	0	2	2	1	1	2	0	0	0	0	2	0	0	1	0	1	0	0	0
647	1	0	0	0	0	2	1	1	1	0	0	1	2	0	1	0	0	1	1	1	1	0	0	2	0	0	1	0	1	2	0	0	0	0	0	1	1	0	1	0	1	1	0	1	1	0	0	0	0
648	1	0	0	0	0	1	1	1	1	0	0	1	0	0	1	1	0	1	2	0	1	0	1	1	1	1	1	0	2	2	0	1	1	0	0	1	1	0	2	2	0	0	0	2	0	1	0	0	0
649	1	0	0	0	0	1	0	1	1	0	0	1	2	0	2	0	0	1	2	0	2	1	0	2	1	1	1	1	2	2	0	1	1	0	0	1	2	0	1	1	1	0	0	2	0	1	1	0	1
650	0	0	0	0	0	2	1	2	0	0	0	0	1	0	1	1	0	1	1	0	0	0	0	2	0	0	1	0	1	1	1	1	1	1	1	1	1	0	2	2	0	0	0	1	0	1	0	0	1
651	0	0	0	0	0	1	1	1	1	1	1	0	1	0	1	0	0	1	0	2	2	0	0	2	0	0	2	0	2	2	1	1	1	0	0	2	1	0	1	1	1	0	0	0	0	0	0	1	0
652	1	0	0	0	0	1	0	1	0	0	1	0	0	0	0	0	0	0	0	2	2	0	2	0	0	1	1	1	2	2	0	1	1	2	0	1	0	0	0	0	1	0	0	2	0	1	0	0	0
653	0	0	0	0	0	0	2	2	0	0	1	0	0	0	0	0	0	0	0	1	1	0	1	1	1	1	2	0	2	2	1	1	1	0	0	2	1	0	2	2	0	0	1	2	2	0	0	1	1
654	0	0	0	0	0	1	0	0	2	0	0	0	0	0	0	0	0	1	0	2	2	0	1	1	1	1	2	0	2	2	1	1	1	0	0	1	1	0	2	2	0	0	1	2	1	0	0	0	1
655	0	1	0	0	0	1	1	1	1	0	0	0	0	0	0	0	0	0	0	2	2	0	0	2	0	0	2	1	2	2	1	1	1	1	1	2	1	0	1	1	1	0	0	0	0	1	0	0	0
656	0	0	0	0	0	0	0	1	0	0	1	0	1	0	1	0	0	0	0	1	1	0	0	2	0	0	2	0	2	2	2	0	0	1	0	2	1	0	0	0	1	0	0	1	0	0	0	0	0
657	0	0	0	0	0	1	2	2	0	0	1	1	1	0	0	0	0	0	2	0	0	0	0	2	0	0	1	0	1	1	0	1	2	0	1	2	2	0	1	0	2	0	1	2	1	0	0	0	1
658	0	0	1	1	1	2	2	2	0	0	0	0	1	0	1	0	0	0	1	1	2	0	0	2	0	0	1	0	2	2	0	2	2	0	1	2	2	0	0	0	1	0	0	1	0	1	0	1	1
659	0	0	0	0	0	1	1	1	1	0	0	1	1	0	1	0	0	0	0	2	2	0	0	2	0	0	1	0	1	2	0	0	0	0	0	2	2	0	1	1	0	0	1	2	1	1	0	0	0
660	0	1	1	0	1	1	1	1	1	0	0	1	2	0	2	0	0	1	0	2	2	0	0	2	0	0	1	1	2	2	1	1	1	0	0	2	0	0	0	0	1	0	0	2	0	1	0	1	1
661	1	0	0	0	0	2	1	1	1	0	1	0	0	0	0	0	0	0	1	1	2	0	0	2	0	0	1	0	1	1	0	1	1	0	0	1	2	0	1	1	1	0	0	2	0	1	0	0	2
662	0	0	0	0	0	1	1	1	1	0	0	1	2	0	0	0	1	1	0	2	2	1	0	2	0	0	1	1	1	1	1	1	0	0	1	2	0	0	0	0	1	0	0	1	0	0	0	0	1
663	0	0	0	0	0	1	1	1	1	0	1	0	2	0	2	0	0	1	0	1	1	0	0	2	0	0	1	0	2	2	0	1	1	2	0	2	0	0	0	0	2	0	0	2	0	1	0	0	1
664	0	0	0	0	0	0	2	2	0	0	1	1	1	0	1	0	0	0	1	1	2	0	1	1	0	0	2	0	2	2	1	0	1	1	0	2	1	1	0	0	1	1	0	2	0	0	0	0	0
665	0	0	0	0	0	1	1	1	1	1	0	0	0	0	0	0	1	1	1	0	1	0	0	2	0	0	1	0	1	1	0	1	1	0	0	1	0	0	0	0	1	0	0	2	0	0	0	0	0
666	1	0	0	0	0	2	1	1	0	1	2	1	1	0	0	0	0	1	1	1	1	0	1	1	1	1	2	0	2	1	0	1	1	1	1	2	2	0	0	0	0	0	0	2	0	0	0	0	2
667	0	0	0	0	0	2	1	1	1	0	1	0	1	1	0	0	0	0	1	1	2	1	0	2	0	0	2	0	2	2	1	2	2	0	0	1	2	0	1	1	0	0	1	2	0	0	0	0	0
668	0	0	0	0	0	1	0	0	2	0	0	0	0	0	0	0	0	0	2	0	0	0	0	2	0	0	2	0	2	2	0	1	1	1	1	2	2	0	1	1	0	0	0	2	0	1	0	0	1
669	0	0	0	0	0	1	0	0	2	0	0	0	1	0	1	0	0	1	1	1	2	0	0	2	0	0	2	1	2	2	2	0	0	0	0	1	1	0	1	1	1	1	0	2	0	0	0	0	0
670	0	1	0	0	0	2	2	2	0	0	1	2	2	0	0	0	0	1	1	1	1	2	0	2	0	0	2	1	2	2	0	0	0	1	1	2	0	0	1	0	1	0	0	2	1	2	0	0	2
671	1	0	0	0	0	1	2	2	0	0	1	0	2	0	1	0	0	0	1	0	0	0	0	2	0	0	0	1	1	1	0	2	1	0	0	1	1	0	1	1	1	1	0	1	1	1	0	0	1
672	0	0	1	0	1	1	0	0	2	0	0	0	0	0	0	0	0	0	0	2	2	0	0	2	2	2	1	0	2	2	0	1	1	0	0	1	1	0	0	0	2	0	1	2	1	0	0	0	1
673	0	0	0	0	0	0	2	2	0	0	1	0	0	0	0	0	1	1	1	0	1	0	0	2	1	1	2	1	2	2	1	2	2	1	0	2	1	0	1	1	1	1	0	2	1	0	0	0	1
674	0	0	1	0	0	0	2	2	0	0	0	0	0	0	0	0	0	1	1	1	1	0	1	1	1	1	1	0	1	2	0	1	0	1	0	1	2	0	1	1	1	1	0	2	1	0	0	0	1
675	0	1	1	0	1	1	1	2	0	0	1	0	0	0	0	0	0	1	1	1	2	0	0	2	0	0	1	1	2	2	1	2	2	0	0	1	1	0	0	0	1	0	0	2	0	0	0	0	2
676	0	0	0	0	0	0	2	2	0	0	0	0	0	0	0	0	0	0	1	1	2	0	0	2	0	0	2	0	2	1	0	1	1	0	0	2	2	0	1	1	0	0	0	0	0	0	0	0	1
677	0	0	0	0	0	0	1	2	0	0	1	1	2	0	2	0	0	0	2	0	0	0	0	2	0	0	2	0	2	2	1	1	1	1	1	1	1	0	0	0	1	0	0	0	0	0	0	0	0
678	0	0	0	0	0	0	2	2	0	0	1	0	1	1	0	1	0	1	1	0	0	0	1	1	0	0	2	0	2	2	1	1	1	0	1	2	2	0	1	1	0	0	0	1	0	0	0	0	1
679	1	0	0	0	0	1	1	1	0	0	1	0	1	1	0	0	0	0	1	1	1	0	0	2	0	0	1	0	2	2	1	0	0	0	0	1	2	0	0	0	0	0	1	1	1	1	1	0	0
680	0	0	0	0	0	1	2	2	0	0	0	0	0	0	0	0	0	1	1	0	0	0	0	2	0	0	2	0	2	2	0	0	0	1	0	2	2	0	1	1	0	0	0	0	0	1	0	0	1
681	1	0	0	0	0	0	1	2	0	0	0	0	0	0	0	0	0	1	0	2	2	0	0	2	0	0	1	0	2	2	0	2	1	1	0	2	1	0	1	1	1	0	0	0	1	1	0	0	1
682	0	0	0	0	0	1	1	1	1	0	1	2	2	0	1	0	0	1	1	1	2	0	0	2	0	0	1	1	1	1	1	2	1	1	1	2	1	0	1	1	1	0	1	2	1	0	0	0	0
683	0	0	0	0	0	1	2	2	0	0	0	1	2	0	1	1	0	0	1	1	2	0	0	2	0	0	0	1	1	1	0	1	1	0	0	2	1	0	1	1	1	0	0	2	0	2	0	0	0
684	1	0	0	0	0	1	1	1	1	1	1	0	0	0	0	0	0	0	0	2	2	0	0	2	0	0	1	0	1	2	0	1	1	0	0	1	2	0	2	2	0	2	0	2	0	1	0	0	0
685	1	1	0	0	0	1	0	1	1	0	0	2	2	1	0	1	1	2	0	2	1	0	0	2	0	0	0	0	2	2	0	1	1	0	0	0	1	0	0	0	1	0	0	1	0	0	0	0	1
686	0	0	0	0	0	1	0	2	0	0	1	0	0	0	0	0	1	2	0	1	1	0	0	2	0	0	2	0	2	2	0	1	0	0	0	1	1	2	0	0	1	0	1	2	0	0	0	1	2
687	1	0	0	0	0	1	1	1	1	0	1	0	0	0	0	0	0	0	1	1	1	0	0	2	0	0	1	0	2	2	0	1	1	0	0	2	1	0	1	1	1	0	0	0	0	0	0	0	0
688	1	0	1	0	0	1	1	1	0	0	0	0	1	0	1	0	0	0	1	0	1	1	0	2	0	0	0	0	2	2	0	1	0	2	2	2	1	0	0	0	1	0	0	2	0	1	0	0	0
689	0	0	0	0	0	0	1	1	1	0	0	0	0	0	0	0	0	1	0	2	2	0	0	2	0	0	1	1	1	1	0	1	1	1	1	2	2	0	2	1	0	0	0	2	1	2	0	0	1
690	0	0	0	0	0	0	2	2	0	0	0	0	0	0	0	0	0	0	1	0	2	0	0	2	0	0	2	1	2	2	0	2	2	1	0	2	2	0	2	2	0	1	0	1	1	0	0	0	0
691	1	0	0	0	0	0	0	0	2	0	0	1	0	0	1	1	0	1	1	1	1	0	1	1	1	1	2	0	1	1	0	2	1	0	0	1	1	0	1	0	1	1	0	2	1	0	0	0	0
692	0	1	1	0	0	2	1	1	1	0	1	0	1	0	1	0	0	0	0	1	1	0	0	2	0	0	1	1	2	2	1	0	2	1	0	2	1	0	1	1	1	0	0	2	0	2	0	0	0
693	0	0	0	0	0	0	0	1	0	0	1	0	1	0	1	0	0	1	0	2	2	0	1	1	1	1	1	1	2	2	0	2	2	0	0	1	2	0	2	2	0	0	0	2	1	1	0	1	0
694	1	0	0	0	0	0	0	0	2	0	0	0	0	0	0	0	0	1	0	2	2	0	0	2	0	0	2	0	2	1	0	1	1	0	0	1	1	0	0	0	1	1	0	2	1	1	0	0	1
695	1	0	0	0	0	1	1	1	1	0	0	0	2	0	2	0	0	2	1	1	2	0	0	2	0	0	2	1	2	2	0	2	2	0	0	2	2	0	2	2	0	1	0	1	0	2	0	0	1
696	0	0	0	0	0	1	0	0	2	0	0	0	1	0	1	0	0	0	1	0	0	0	1	1	1	1	2	0	2	2	0	2	2	0	0	2	0	0	0	1	1	0	0	1	1	2	0	0	1
697	1	0	0	0	0	0	1	1	0	1	1	0	0	0	0	0	1	1	1	1	1	0	1	1	1	1	1	0	2	2	1	1	2	0	0	2	1	1	0	0	1	0	0	2	0	1	0	0	0
698	0	0	0	0	0	1	1	1	1	0	0	0	0	0	0	0	0	2	1	1	2	0	0	2	0	0	0	1	2	2	1	1	1	1	1	1	1	0	1	1	1	0	0	2	0	2	0	0	0
699	0	0	0	0	0	2	2	2	0	0	1	0	1	1	0	1	0	1	1	1	2	1	0	2	0	0	1	0	2	2	1	1	1	1	1	2	1	1	0	0	0	0	1	2	1	1	0	0	0
700	1	0	1	0	0	0	1	2	0	0	0	0	0	0	0	0	0	0	0	2	2	0	0	2	0	0	2	1	2	2	0	2	1	0	0	1	2	0	1	1	0	0	1	2	0	1	0	0	0
701	1	0	0	0	0	0	2	2	0	0	0	0	1	0	1	0	0	1	0	2	2	0	0	2	0	0	1	0	2	2	1	0	0	0	0	1	1	0	0	0	0	0	0	1	0	0	0	0	1
702	1	0	0	0	0	0	1	1	1	1	1	1	0	0	1	1	0	1	1	1	2	0	0	2	0	0	2	0	2	2	1	1	1	0	0	1	2	0	2	2	0	1	0	2	2	1	0	0	1
703	0	0	1	0	0	1	0	1	0	0	0	0	0	0	0	0	1	1	0	2	2	0	0	2	1	1	2	0	2	2	0	1	1	2	1	1	1	0	0	0	0	0	1	1	1	2	0	0	1
704	0	0	1	0	0	2	0	1	1	0	1	0	0	0	0	0	0	1	1	1	1	1	0	2	0	0	1	1	2	2	1	0	0	0	1	2	1	0	0	0	1	0	0	2	0	1	0	0	1
705	1	0	0	0	0	1	0	0	2	0	0	0	0	0	0	0	0	1	1	1	2	0	1	1	0	0	1	1	1	1	1	0	1	1	0	2	1	1	0	0	1	0	2	2	1	1	0	0	1
706	0	0	0	0	0	2	1	2	0	0	1	1	1	0	1	0	0	1	1	1	1	0	1	1	1	1	0	0	2	1	0	2	2	0	0	1	1	1	0	0	0	0	1	2	0	0	0	1	1
707	0	0	0	0	0	2	0	1	1	0	1	0	1	0	1	0	0	0	1	1	1	1	0	2	0	0	2	1	2	2	1	1	0	0	0	1	1	0	2	2	0	2	0	2	0	0	0	0	0
708	0	0	0	0	0	1	1	2	0	0	0	0	0	0	0	0	0	0	0	2	2	0	1	1	1	1	1	0	2	2	0	1	1	1	1	2	2	0	1	1	0	0	0	1	0	0	0	0	0
709	0	0	0	0	0	0	1	0	1	0	1	0	0	0	0	0	0	0	0	1	1	0	0	2	0	0	2	0	2	2	1	1	1	0	0	2	2	0	1	1	1	0	0	0	0	1	0	0	1
710	0	0	0	0	0	1	2	2	0	0	1	0	0	0	0	0	0	0	0	1	1	0	1	1	2	2	1	0	2	2	1	1	1	0	0	2	2	0	1	1	0	0	0	0	1	0	0	0	2
711	1	0	0	0	0	1	2	2	0	0	0	0	1	0	1	0	0	0	0	2	2	0	0	2	0	0	2	0	2	2	0	0	0	0	1	2	0	0	0	0	2	0	0	0	0	0	0	0	1
712	1	0	0	0	0	0	2	2	0	0	0	1	1	0	0	0	0	1	0	1	1	0	0	2	1	1	1	1	2	1	1	2	2	0	0	1	0	0	0	0	2	0	0	1	0	0	0	0	1
713	1	0	0	0	0	1	0	0	1	0	0	0	0	0	0	0	0	0	0	1	1	0	0	2	0	0	0	1	2	2	1	0	1	1	0	2	2	0	2	1	0	1	0	2	0	0	0	1	0
714	0	0	0	0	0	1	0	0	2	0	0	0	1	0	1	0	0	1	0	2	2	0	0	2	1	1	2	2	2	2	1	1	1	1	0	0	1	0	0	0	2	0	0	2	0	0	0	0	0
715	0	0	0	0	0	0	1	1	1	0	1	0	1	0	1	0	0	0	2	0	1	0	2	0	0	0	2	0	2	2	1	2	2	0	0	1	1	1	0	0	1	0	0	1	0	0	0	0	1
716	0	0	0	0	0	0	1	1	2	0	0	1	1	0	0	0	0	0	1	1	1	0	0	2	0	0	2	0	2	2	0	2	2	1	0	2	2	0	2	2	0	0	0	1	0	1	0	0	0
717	1	0	1	1	1	1	0	0	2	0	0	1	1	0	1	0	0	1	1	0	1	0	0	2	0	0	1	0	2	2	0	2	1	1	0	1	1	0	1	1	1	0	0	2	0	0	0	0	1
718	0	0	2	0	1	0	2	2	1	0	1	1	2	0	1	0	0	0	1	0	0	1	0	2	0	0	1	0	1	2	0	1	0	1	0	2	2	1	0	0	1	1	1	2	0	1	0	0	0
719	1	0	0	0	0	0	1	1	1	0	1	0	0	0	0	0	0	0	1	1	2	0	0	2	0	0	1	0	1	1	0	1	1	0	0	1	1	0	1	0	1	1	0	2	1	0	0	0	1
720	0	0	1	0	1	1	1	1	1	0	0	1	0	0	1	1	0	0	0	1	1	0	0	2	0	0	0	1	2	2	1	2	1	0	0	2	1	0	1	1	1	1	0	2	0	1	0	0	1
721	1	0	0	0	0	0	1	1	1	0	1	0	1	0	1	0	0	1	1	0	2	0	0	2	0	0	1	0	2	2	1	1	1	0	0	1	2	0	1	1	1	0	0	2	0	0	0	1	0
722	1	0	0	0	0	2	1	1	1	1	0	0	0	0	0	0	0	0	0	2	2	0	1	1	1	1	0	1	1	1	0	2	2	0	0	1	1	0	0	0	1	0	1	2	1	0	0	0	2
723	0	0	0	0	0	1	2	2	0	1	2	0	1	0	1	0	0	0	0	1	1	0	2	0	1	1	2	1	2	2	0	1	2	0	1	2	2	0	2	2	0	0	0	1	0	0	0	0	1
724	0	0	0	0	0	0	1	1	1	0	1	1	0	0	1	1	0	1	1	1	2	0	1	1	0	0	1	0	2	2	1	2	2	0	1	1	2	1	0	0	1	0	1	2	1	0	0	0	1
725	0	0	0	0	0	2	2	2	0	0	1	0	0	0	0	0	0	0	0	1	1	0	0	2	1	1	1	0	2	1	0	2	1	2	0	2	2	0	1	1	1	1	0	2	0	0	0	1	2
726	0	0	0	0	0	1	0	1	1	0	0	1	1	0	0	0	0	2	1	1	2	0	1	1	0	0	2	0	2	1	1	2	2	0	0	1	0	0	1	1	0	0	0	1	0	0	0	0	2
727	1	0	0	0	0	1	1	1	1	1	1	0	1	0	0	0	0	0	0	2	2	0	1	1	1	1	1	0	2	2	1	1	1	2	1	2	1	1	0	0	0	1	0	1	0	2	0	0	1
728	0	0	0	0	0	1	1	2	0	0	0	0	0	0	0	0	0	0	1	1	2	0	0	2	0	0	1	0	2	2	0	1	1	1	1	1	1	0	0	0	2	1	0	2	2	0	1	0	0
729	0	0	0	0	0	1	1	1	1	0	1	0	0	0	0	0	0	0	0	1	1	0	0	2	0	0	2	0	2	2	2	1	1	2	1	1	1	1	0	0	1	0	0	1	0	0	0	0	1
730	1	0	0	0	0	1	0	1	2	0	0	1	1	1	0	1	0	1	0	1	1	0	0	2	0	0	2	0	2	2	0	1	1	0	0	1	1	0	1	1	1	0	1	2	1	0	0	0	1
731	0	0	0	0	0	2	1	1	1	0	0	0	1	1	0	1	0	2	1	1	2	0	0	2	0	0	2	0	2	2	1	0	0	1	1	2	1	0	1	0	1	0	0	1	0	0	0	0	1
732	1	0	0	0	0	2	1	1	1	0	0	0	0	0	0	0	0	2	0	2	2	0	1	1	0	0	1	0	2	2	0	1	1	0	0	2	1	0	0	0	2	0	0	2	0	0	0	0	0
733	1	0	0	0	0	2	2	2	0	0	0	0	0	0	0	0	0	0	1	1	2	0	0	2	0	0	2	0	1	1	0	0	0	2	1	2	1	0	0	0	1	1	0	2	0	1	0	1	0
734	0	0	0	0	0	0	2	2	0	0	0	0	0	0	0	0	0	2	1	1	2	0	1	1	0	0	2	1	2	2	2	1	1	0	0	2	1	1	0	0	1	0	0	2	0	2	0	0	1
735	1	0	0	0	0	1	2	2	0	0	0	0	0	0	0	0	0	0	2	0	1	0	0	2	0	0	1	0	2	2	0	1	0	1	0	1	1	0	0	0	2	0	0	1	0	0	0	0	0
736	1	0	0	0	0	1	1	1	0	0	1	1	2	0	1	0	0	1	1	1	1	0	0	2	0	0	0	0	1	1	0	0	0	0	0	1	1	0	2	2	0	1	0	2	1	0	0	0	0
737	0	0	1	0	0	1	2	2	0	0	1	0	1	0	1	0	0	2	1	1	2	0	0	2	0	0	2	0	1	1	0	2	2	0	0	1	1	0	1	1	1	0	0	2	0	0	0	0	1
738	1	0	1	0	0	0	0	1	1	0	0	0	1	0	1	0	0	1	1	1	2	0	1	1	0	0	1	0	1	1	1	0	0	1	1	2	1	0	0	0	1	0	0	2	0	0	0	0	1
739	1	0	0	0	0	0	2	2	0	0	0	1	1	0	0	0	1	2	2	0	2	1	0	2	0	0	2	1	2	2	1	1	1	1	1	2	2	0	1	1	0	0	0	2	0	0	0	1	1
740	0	0	1	1	1	2	2	2	0	0	1	0	1	0	1	0	0	0	0	1	1	0	0	2	0	0	1	0	2	2	0	1	1	0	0	1	1	0	1	1	1	0	1	2	1	1	0	0	1
741	0	0	0	0	0	1	1	0	1	0	1	0	0	0	0	0	0	1	1	1	1	0	1	1	1	1	2	1	2	2	2	1	1	0	0	2	2	0	2	1	0	0	0	1	0	1	0	2	2
742	0	0	0	0	0	0	2	2	1	0	0	0	1	0	1	0	0	1	1	1	1	0	0	2	1	1	2	0	2	2	1	1	0	2	1	1	0	0	0	0	2	0	0	2	1	2	0	0	0
743	0	0	0	0	0	0	2	2	0	0	1	0	0	0	0	0	0	0	1	1	2	0	0	2	0	0	2	1	2	2	1	1	1	1	1	1	2	0	2	2	0	0	1	1	1	2	0	1	0
744	0	0	0	0	0	2	1	2	0	0	0	0	0	0	0	0	0	0	1	1	2	0	0	2	1	1	1	0	1	1	1	1	0	2	2	2	1	0	1	1	1	0	0	1	0	1	0	1	2
745	0	1	1	0	1	1	1	1	1	0	1	0	1	0	1	0	0	1	1	1	1	0	0	2	0	0	2	0	2	1	0	2	1	2	0	1	2	0	1	1	0	0	1	2	1	1	0	0	1
746	0	0	1	0	0	1	1	1	1	0	1	0	0	0	0	0	0	1	0	1	1	0	1	1	0	0	2	1	2	2	0	0	1	1	0	2	1	0	2	2	0	0	1	1	1	2	0	0	1
747	0	0	0	0	0	1	2	2	0	0	1	0	0	0	0	0	0	0	0	2	2	0	1	1	0	0	0	1	1	1	0	1	1	0	0	1	1	0	1	1	1	0	1	1	1	0	0	0	0
748	0	0	0	0	0	1	1	2	0	0	1	1	1	0	0	0	0	0	0	1	1	0	0	2	0	0	2	0	2	2	1	1	1	1	1	2	2	0	2	2	0	0	0	2	0	2	0	0	2
749	1	0	0	0	0	2	0	0	2	0	0	0	0	0	0	0	0	2	1	1	2	1	0	2	0	0	2	0	2	2	1	1	1	0	0	2	2	0	0	0	1	0	1	1	1	2	0	0	1
750	0	0	1	1	1	1	1	1	1	0	1	0	0	0	0	0	0	1	1	0	1	0	0	2	0	0	1	0	2	2	0	2	1	1	0	1	0	0	0	0	2	0	1	1	1	0	0	0	0
751	0	0	0	0	0	1	1	2	0	0	1	1	1	0	0	0	0	0	0	2	2	0	1	1	1	1	1	1	1	1	1	0	0	0	0	2	1	0	0	0	2	0	1	2	1	1	0	0	1
752	0	1	0	0	0	1	0	0	2	0	0	1	2	0	0	0	0	0	1	1	1	0	0	2	1	1	0	0	2	1	0	1	2	0	0	2	1	0	1	1	1	1	0	2	1	0	0	0	1
753	0	0	0	0	0	1	2	2	0	0	0	0	0	0	0	0	0	0	0	2	2	0	0	2	0	0	2	0	2	1	1	2	2	0	0	2	0	0	0	0	2	0	0	2	0	1	0	0	0
754	1	0	1	0	0	1	1	1	1	0	0	0	0	0	0	0	0	0	0	1	1	0	0	2	0	0	0	0	1	1	0	0	0	2	1	2	2	0	1	1	0	0	0	2	0	0	0	0	0
755	1	1	0	0	0	1	1	1	1	1	1	0	0	0	0	0	0	1	1	1	2	0	0	2	1	1	1	0	1	1	0	0	0	1	1	1	0	0	0	0	2	0	1	1	0	0	0	1	0
756	0	0	0	0	0	1	1	1	1	0	0	0	1	0	1	0	0	1	0	2	2	0	1	1	1	1	2	0	1	1	0	1	0	0	1	2	2	0	2	2	0	1	0	2	1	1	0	0	0
757	1	0	0	0	0	2	2	2	0	1	1	0	2	1	1	1	0	1	1	1	2	1	0	2	0	0	2	0	2	2	0	0	0	0	0	2	1	0	1	1	1	0	2	2	0	1	0	0	1
758	0	0	1	0	0	2	1	1	0	0	0	0	1	0	1	0	0	1	1	1	1	0	0	2	1	1	2	0	2	2	0	2	2	0	0	2	0	0	0	0	1	1	0	2	1	0	0	0	1
759	1	0	0	0	0	1	1	1	2	0	0	1	1	0	0	0	0	0	1	1	1	0	0	2	1	1	2	0	1	1	0	1	2	0	0	2	0	0	0	0	2	0	1	1	1	1	0	0	0
760	1	0	0	0	0	2	0	1	1	0	0	1	1	0	0	0	0	1	0	2	2	0	1	1	1	1	2	1	2	1	0	2	1	0	0	2	2	0	1	1	0	1	0	2	1	0	0	0	1
761	0	0	0	0	0	2	1	1	2	0	0	1	1	0	0	0	0	0	1	0	0	0	0	2	1	1	1	0	1	1	0	2	2	0	1	1	2	0	0	0	1	1	0	2	1	0	0	0	0
762	1	0	0	0	0	0	2	2	0	0	1	0	0	0	0	0	0	1	0	1	1	0	0	2	0	0	1	0	2	2	0	0	0	0	0	2	0	0	0	1	1	0	0	2	1	0	0	1	1
763	0	0	0	0	0	1	1	1	1	0	0	1	1	0	0	0	0	0	1	1	2	0	0	2	0	0	1	0	2	2	1	2	1	1	0	2	0	0	1	1	1	0	0	1	0	1	0	0	2
764	0	0	0	0	0	2	1	1	1	1	2	1	1	0	2	1	1	1	1	1	1	0	0	2	0	0	1	0	2	2	1	1	1	0	0	1	2	0	0	0	2	0	0	1	1	1	0	0	1
765	0	0	2	0	1	0	0	1	0	0	1	0	0	0	0	0	0	1	0	0	0	0	0	2	0	0	1	0	2	2	0	1	1	0	0	0	2	0	2	1	0	0	0	2	0	1	0	0	1
766	0	0	0	0	0	1	1	1	1	0	1	1	1	0	0	0	0	0	0	1	1	0	1	1	1	1	1	2	2	2	2	1	2	1	0	2	1	0	0	0	2	0	1	2	1	0	0	1	1
767	0	0	0	0	0	1	2	2	0	1	1	1	1	0	0	0	0	0	1	1	1	0	0	2	0	0	1	0	2	2	1	1	1	0	0	2	2	0	2	2	0	1	0	1	1	0	0	0	1
768	0	0	0	0	0	1	2	2	1	0	1	0	2	0	2	0	0	0	0	2	2	0	1	1	1	2	1	0	2	2	0	2	1	0	1	2	2	0	1	1	0	0	0	2	1	0	0	0	0
769	0	0	0	0	0	0	1	1	1	0	0	0	0	0	0	0	0	0	1	1	1	0	0	2	0	0	2	0	2	2	1	1	1	1	0	1	2	0	2	2	0	0	0	1	1	2	0	0	1
770	0	0	0	0	0	0	1	1	1	0	0	0	0	0	0	0	1	1	0	2	2	0	1	1	1	2	1	0	1	1	1	1	0	1	1	2	1	0	1	1	1	1	0	2	0	0	0	0	1
771	0	0	0	0	0	0	0	1	1	0	1	0	0	0	0	0	0	2	0	2	2	0	0	2	1	1	1	1	0	0	0	2	2	0	0	1	1	0	1	1	1	0	0	1	0	0	1	0	0
772	1	0	1	0	0	1	2	2	0	0	1	1	1	0	1	0	0	1	1	1	1	0	0	2	0	0	1	0	2	2	0	0	0	1	2	2	1	0	2	2	0	0	0	1	0	0	0	0	1
773	1	0	0	0	0	2	2	2	1	0	1	1	2	0	2	0	0	0	2	0	1	0	0	2	0	0	1	0	2	2	0	1	1	1	1	1	1	0	0	0	1	1	1	2	1	0	0	0	1
774	1	0	0	0	0	1	1	2	0	0	1	0	0	0	0	0	0	1	0	1	2	0	0	2	1	1	1	0	2	2	1	1	0	1	1	2	1	0	0	0	2	0	0	1	0	0	0	0	0
775	1	0	0	0	0	2	2	2	0	0	0	2	2	0	0	0	0	1	0	2	2	0	0	2	0	0	2	0	2	2	1	1	0	2	1	1	1	0	2	2	0	1	0	2	1	1	0	0	0
776	1	0	0	0	0	0	0	1	1	0	1	1	2	0	1	0	0	0	0	1	1	0	1	1	0	0	2	0	2	1	1	0	0	0	0	2	1	0	1	1	1	0	1	2	1	1	0	0	1
777	0	0	0	0	0	1	1	1	2	0	0	0	1	0	1	1	0	0	0	1	1	0	0	2	0	0	1	0	1	1	1	0	0	0	0	1	1	0	2	2	0	0	0	0	0	0	0	0	1
778	0	0	1	0	0	1	2	2	0	0	1	1	2	0	2	0	0	0	1	1	2	0	0	2	0	0	0	0	2	2	0	1	1	1	0	1	1	0	0	0	2	0	0	2	1	0	0	1	2
779	0	0	0	0	0	0	0	1	1	0	1	0	0	0	0	0	0	2	0	2	2	0	1	1	1	1	0	0	2	2	0	1	1	0	0	0	2	0	1	1	0	0	0	1	0	1	0	0	1
780	0	0	0	0	0	1	0	1	1	0	1	1	2	0	1	1	0	0	1	1	2	0	0	2	0	0	1	0	2	2	0	0	0	0	0	2	2	0	2	2	0	0	1	2	1	1	0	0	2
781	0	0	1	0	1	1	2	2	0	0	1	0	2	0	2	0	0	1	0	1	2	0	0	2	1	1	2	1	2	2	2	1	2	0	0	2	2	0	1	1	1	0	0	1	0	0	0	0	0
782	0	0	0	0	0	0	1	1	0	1	2	1	0	0	1	1	0	0	0	2	2	0	0	2	0	0	2	1	2	2	0	1	1	0	0	1	2	0	1	1	0	0	0	2	0	2	0	0	2
783	1	0	0	0	0	2	1	1	1	0	0	1	1	0	1	0	0	1	0	2	2	0	0	2	0	0	1	1	2	2	1	1	1	0	0	2	0	0	0	0	2	0	1	2	1	1	0	0	1
784	0	0	0	0	0	1	2	2	0	1	1	0	0	0	0	0	0	0	1	1	1	0	0	2	0	0	2	1	2	2	2	2	2	0	0	2	0	0	0	0	1	0	0	2	0	1	0	1	1
785	1	0	0	0	0	0	0	0	2	0	0	1	2	0	1	0	0	0	0	2	1	0	0	2	1	1	2	0	2	2	0	1	0	1	2	2	1	0	0	0	1	0	0	1	0	0	0	0	2
786	1	1	0	0	0	1	1	1	1	0	0	0	0	0	0	0	0	1	0	2	1	0	0	2	0	0	1	1	2	2	1	0	1	1	0	2	1	0	2	2	0	0	1	1	1	0	0	1	0
787	1	0	0	0	0	2	1	1	1	0	0	0	2	1	0	1	0	1	2	0	2	0	0	2	0	0	2	0	2	2	1	1	0	1	0	1	0	0	1	1	1	1	0	2	0	0	0	0	0
788	0	0	0	0	0	0	0	1	1	0	0	0	0	0	0	0	0	0	0	1	1	0	2	0	1	1	1	1	1	1	1	2	2	0	0	1	0	0	0	0	2	1	0	1	0	1	0	0	0
789	1	0	0	0	0	0	0	1	1	0	1	1	2	0	2	0	0	1	1	1	2	0	0	2	0	0	1	0	2	2	0	1	1	0	0	2	2	0	0	0	1	1	0	1	1	0	0	0	1
790	0	1	0	0	0	1	1	1	0	0	1	1	1	0	0	0	0	1	2	0	1	0	0	2	0	0	1	0	2	2	1	0	0	0	0	1	1	0	0	0	1	1	0	1	1	0	0	0	1
791	1	0	1	0	0	2	1	1	1	0	0	0	1	0	1	0	0	0	1	1	2	0	0	2	0	0	2	0	2	2	0	2	2	0	0	1	2	0	2	2	0	1	0	2	1	0	0	0	1
792	1	0	0	0	0	0	1	2	0	0	1	0	0	0	0	0	0	1	2	0	1	0	0	2	0	0	2	1	1	1	0	2	2	1	1	2	2	0	2	1	0	0	0	2	0	1	0	0	2
793	0	0	1	0	0	2	0	1	1	0	0	0	1	0	1	0	0	0	0	2	2	0	1	1	1	1	1	1	1	1	1	1	1	0	0	1	0	0	0	0	2	0	0	2	0	1	0	1	2
794	1	0	0	0	0	0	2	2	0	0	0	2	1	0	2	1	0	1	0	2	2	0	0	2	0	0	2	0	2	2	1	1	1	1	0	2	0	0	0	0	2	0	1	1	1	0	0	0	2
795	0	0	0	0	0	0	0	0	2	0	0	2	2	0	1	0	0	0	0	1	1	0	0	2	1	1	1	1	2	2	1	0	0	1	0	2	1	1	1	1	0	1	0	2	0	0	0	0	1
796	0	0	0	0	0	1	1	1	1	1	1	0	1	0	1	0	0	2	2	0	0	0	0	2	1	1	1	0	1	1	1	2	2	0	0	1	2	0	2	2	0	0	0	1	0	1	0	0	1
797	1	0	1	0	0	2	1	1	0	1	2	0	1	0	1	0	0	0	0	0	0	0	1	1	1	1	1	0	2	2	0	1	1	1	1	2	0	0	0	0	2	1	0	1	1	0	0	0	1
798	0	0	2	0	1	0	0	0	2	0	0	0	0	0	0	0	0	1	1	1	1	0	0	2	0	0	2	0	2	2	0	1	1	1	1	1	1	0	0	0	2	0	0	1	0	1	0	0	1
799	1	0	0	0	0	0	0	0	2	0	0	0	1	0	1	0	0	0	1	1	2	0	0	2	0	0	1	0	1	1	0	2	2	0	1	1	1	0	1	1	1	1	0	2	0	0	0	0	0
800	0	0	0	0	0	1	0	1	0	0	1	1	1	0	0	0	0	0	0	1	0	0	0	2	1	1	1	1	2	2	0	1	1	0	0	2	1	1	0	0	1	0	1	1	1	1	0	0	0
801	1	0	0	0	0	0	2	2	1	0	0	0	1	0	0	0	0	1	0	0	0	1	0	2	0	0	2	0	2	1	0	0	0	0	0	2	2	0	0	0	2	0	2	2	1	1	0	0	2
802	1	0	0	0	0	1	1	2	0	0	1	0	1	0	1	0	0	0	1	1	1	0	0	2	1	1	2	1	2	2	1	2	2	0	1	2	1	0	0	0	2	0	2	2	1	1	0	0	1
803	1	0	0	0	0	1	1	1	1	0	0	0	1	0	1	0	0	1	1	0	0	0	0	2	2	2	2	0	2	2	0	1	2	0	0	2	0	0	0	0	1	0	0	1	0	0	0	0	0
804	1	0	0	0	0	1	0	1	1	0	0	0	0	0	0	0	0	0	0	1	1	0	0	2	0	0	1	0	2	2	0	0	0	0	0	1	2	0	1	1	1	0	0	2	0	1	0	0	1
805	0	0	1	1	1	1	2	2	0	0	2	1	1	0	0	0	0	1	1	0	0	0	0	2	1	1	1	2	2	2	2	1	1	0	0	2	2	0	1	1	1	1	0	2	1	0	0	0	0
806	0	0	0	0	0	1	1	2	1	0	0	0	0	0	0	0	0	0	1	1	2	0	0	2	0	0	2	0	2	2	1	2	2	0	1	2	2	0	2	2	0	0	1	2	0	1	0	0	0
807	0	0	0	0	0	1	1	1	1	0	1	1	1	0	0	0	0	0	1	1	1	0	0	2	0	0	0	0	1	2	0	1	2	0	0	2	2	0	0	0	2	0	0	0	0	0	0	0	2
808	0	1	0	0	0	1	2	2	0	0	0	0	0	0	0	0	0	0	2	0	1	1	0	2	0	0	0	0	1	1	0	1	2	0	0	1	0	0	0	0	2	1	0	2	0	0	1	0	0
809	0	0	0	0	0	2	1	1	0	0	0	1	2	0	1	0	0	0	0	2	2	0	0	2	0	0	2	0	2	2	0	2	2	0	1	2	0	0	0	0	2	0	0	1	1	0	0	0	2
810	0	0	0	0	0	2	1	2	0	0	1	1	0	0	1	1	0	1	1	1	2	0	0	2	1	1	1	1	2	2	0	2	1	0	0	1	2	0	1	1	1	0	0	0	2	0	0	0	1
811	1	0	0	0	0	1	1	2	0	0	0	0	0	0	0	0	0	0	0	2	2	0	0	2	1	1	2	0	2	1	1	1	1	0	0	2	2	0	1	1	1	0	0	2	0	1	0	1	1
812	0	0	0	0	0	1	1	1	1	0	0	0	1	1	0	1	0	1	0	2	2	0	0	2	1	1	1	1	2	1	2	2	2	0	0	1	1	1	0	0	0	0	0	1	0	1	0	0	1
813	0	0	0	0	0	2	1	1	1	0	0	2	2	0	0	0	0	1	0	2	2	0	0	2	1	1	1	0	2	2	0	1	1	0	1	2	1	1	0	0	0	0	2	2	1	1	0	0	0
814	1	0	0	0	0	1	2	2	0	0	1	0	1	0	1	1	0	0	1	1	2	0	0	2	0	0	1	0	1	1	1	1	1	0	0	1	1	0	0	0	1	0	1	2	0	1	0	0	1
815	0	0	0	0	0	1	0	1	1	0	0	0	1	0	1	0	0	1	1	1	1	0	0	2	1	1	2	1	2	2	2	0	1	1	0	2	1	0	0	0	1	2	0	2	0	0	0	0	1
816	0	0	0	0	0	2	1	1	1	0	0	0	1	0	1	0	0	1	0	1	1	0	0	2	0	0	2	0	2	2	0	0	0	1	1	2	1	1	0	0	1	1	0	2	1	0	0	0	0
817	0	0	0	0	0	1	2	2	0	0	0	0	0	0	0	0	0	1	0	2	2	0	0	2	0	0	1	0	2	2	0	2	1	0	0	1	0	0	0	0	2	0	0	2	1	1	0	0	1
818	1	0	0	0	0	0	0	0	2	0	0	1	1	0	0	0	0	0	1	0	1	0	0	2	0	0	1	1	2	2	0	2	2	0	0	1	0	0	0	0	2	0	0	2	0	0	0	0	0
819	1	0	2	0	1	0	2	2	0	0	0	2	1	0	2	1	0	0	1	1	2	0	0	2	0	0	1	0	2	2	0	2	1	0	0	1	0	0	1	1	1	1	0	2	1	0	0	0	1
820	0	0	0	0	0	1	1	1	2	0	0	0	0	0	0	0	0	1	0	2	2	0	1	1	0	0	1	1	1	1	0	1	1	1	1	2	1	0	1	1	1	1	0	2	0	0	0	0	2
821	0	0	0	0	0	0	1	1	0	0	2	0	1	0	1	0	0	0	1	1	1	0	1	1	1	1	2	2	2	2	0	1	1	0	0	2	0	0	0	0	2	0	0	2	0	0	0	0	0
822	1	0	0	0	0	1	1	1	1	0	1	1	2	0	0	0	0	0	0	1	1	0	0	2	0	0	2	1	2	2	1	1	1	2	1	2	1	0	0	0	2	0	1	2	1	1	0	0	0
823	0	0	0	0	0	1	1	1	0	0	1	0	0	0	0	0	1	1	1	1	1	0	0	2	0	0	1	1	2	2	1	1	1	0	0	1	0	0	0	1	1	0	1	1	1	1	0	0	1
824	0	0	0	0	0	2	2	2	0	0	0	0	0	0	0	0	0	0	1	1	2	0	0	2	0	0	2	0	2	2	1	2	1	1	1	2	0	0	0	0	1	1	0	2	0	1	0	0	0
825	0	0	0	0	0	2	0	0	2	0	0	0	2	1	1	1	0	1	0	2	2	0	0	2	0	0	2	0	2	2	0	2	2	1	0	2	0	0	0	0	2	0	0	0	1	0	0	1	1
826	0	0	1	0	0	2	0	0	2	0	0	0	0	0	0	0	0	0	0	2	2	0	0	2	0	0	0	0	2	1	0	1	1	2	1	2	1	0	1	0	1	1	0	2	0	1	0	1	1
827	0	0	0	0	0	2	0	0	2	0	0	0	1	0	1	1	0	1	0	2	2	0	0	2	0	0	1	0	2	2	0	1	1	0	0	1	1	0	1	0	1	0	1	2	0	0	0	0	0
828	1	0	0	0	0	2	1	1	1	1	2	1	1	0	0	0	0	1	0	1	1	0	0	2	0	0	0	1	1	1	0	1	1	0	0	1	2	0	1	1	1	0	0	2	0	1	0	0	0
829	1	0	0	0	0	1	2	2	0	1	2	0	1	0	1	0	0	1	2	0	2	0	1	1	1	2	1	0	2	2	0	1	1	1	1	1	1	0	1	1	1	0	0	2	0	0	0	0	1
830	0	0	0	0	0	1	2	2	0	0	1	1	1	0	0	0	1	0	1	1	2	0	0	2	0	0	1	1	1	1	0	2	2	0	0	2	0	0	1	1	1	0	2	2	1	1	0	0	1
831	0	0	0	0	0	2	2	2	0	0	1	1	1	0	0	0	0	1	0	2	2	0	0	2	1	1	1	0	2	2	0	1	2	0	0	1	1	1	0	0	1	0	0	2	1	1	0	0	1
832	0	0	0	0	0	1	1	1	1	0	1	0	1	0	1	0	0	1	1	1	2	0	0	2	0	0	1	0	1	1	0	2	2	0	0	0	1	2	0	0	1	0	1	2	0	0	0	0	2
833	1	0	0	0	0	1	1	1	0	0	1	0	0	0	0	0	0	0	1	1	1	0	1	1	1	1	2	0	2	1	1	2	2	0	0	1	2	0	2	2	0	1	0	2	1	0	0	1	2
834	0	1	0	0	0	1	2	2	1	0	1	1	1	0	0	0	0	0	1	1	2	0	0	2	0	0	2	0	2	2	0	0	0	1	1	1	0	0	0	0	2	1	0	1	0	1	0	0	1
835	0	0	0	0	0	2	0	0	2	0	0	1	0	0	1	1	0	0	1	1	1	0	0	2	0	0	1	1	2	1	1	1	1	2	1	2	2	0	1	0	0	0	1	1	0	1	0	0	2
836	0	0	0	0	0	1	2	2	0	0	1	0	1	0	1	0	0	0	1	1	1	0	1	1	1	1	1	0	2	2	0	0	1	1	0	2	1	0	1	1	1	0	0	1	1	1	0	0	0
837	1	0	0	0	0	2	0	0	2	0	0	0	1	0	1	0	0	0	1	1	2	0	0	2	0	0	2	0	2	2	1	1	2	1	0	1	1	0	1	1	1	0	0	0	0	0	0	0	2
838	0	0	0	0	0	2	1	1	1	0	1	0	1	0	0	0	0	1	1	1	1	0	0	2	2	2	2	0	2	2	1	2	2	0	1	2	0	0	0	0	2	0	0	1	2	1	0	0	0
839	1	1	0	0	0	1	2	2	0	0	0	1	1	0	1	0	0	1	0	2	1	0	0	2	0	0	0	2	0	0	0	0	0	1	1	2	1	1	1	1	0	0	0	2	1	0	0	0	1
840	1	0	0	0	0	1	1	1	1	0	0	0	0	0	0	0	0	0	1	1	1	0	0	2	0	0	1	0	2	2	0	0	0	0	0	2	1	0	0	0	2	1	0	2	1	0	0	0	1
841	0	0	0	0	0	1	2	2	0	0	0	1	2	0	1	0	0	1	0	1	1	0	0	2	0	0	0	0	1	1	0	1	1	0	0	2	1	0	1	0	1	0	0	2	0	1	0	0	1
842	1	0	0	0	0	2	1	2	0	0	1	0	0	0	0	0	0	0	0	2	2	0	0	2	0	0	2	1	2	2	1	1	1	0	0	1	0	0	0	0	1	0	1	2	0	1	0	0	1
843	0	0	1	1	1	2	2	2	0	0	1	2	2	0	1	0	0	1	0	2	1	0	0	2	0	0	1	1	2	2	0	1	1	0	0	2	1	1	0	0	1	0	0	1	0	0	0	0	1
844	0	0	0	0	0	1	1	2	0	0	1	0	0	0	0	0	0	0	1	1	2	0	1	1	1	1	2	0	2	2	1	1	1	1	1	1	1	0	1	1	1	0	0	1	0	0	0	0	1
845	0	0	0	0	0	0	1	2	0	0	1	0	1	0	1	0	0	0	1	1	1	0	0	2	0	0	2	0	2	2	1	2	2	0	0	1	2	0	2	2	0	0	1	1	0	1	0	0	1
846	0	0	0	0	0	2	2	2	0	0	2	1	1	0	0	0	0	0	0	1	1	0	0	2	0	0	0	1	1	1	0	1	1	0	0	1	2	0	1	1	0	1	1	2	1	0	0	0	0
847	1	0	0	0	0	2	1	1	1	0	0	0	0	0	0	0	0	1	0	2	2	0	0	2	0	0	2	0	2	2	1	1	2	1	0	1	1	0	0	0	2	0	1	2	1	0	0	0	1
848	1	0	0	0	0	1	1	1	1	1	1	0	0	0	0	0	0	0	0	1	1	0	0	2	0	0	2	0	2	2	0	2	2	0	0	1	1	1	0	0	1	1	0	1	0	2	0	0	1
849	0	0	0	0	0	2	2	2	0	0	0	1	1	0	0	0	0	1	0	2	2	0	0	2	0	0	2	2	2	2	1	1	1	0	0	1	2	0	1	0	0	0	0	1	0	0	0	0	2
850	1	0	0	0	0	1	2	2	0	0	1	0	0	0	0	0	0	0	1	1	2	0	1	1	0	0	1	0	2	2	0	2	2	0	0	1	0	0	1	1	1	0	0	2	0	0	0	0	2
851	1	1	0	0	0	2	2	2	0	0	1	0	0	0	0	0	0	1	0	2	2	0	1	1	1	1	2	2	2	2	1	2	1	1	1	2	2	0	1	1	1	1	0	2	0	0	0	0	0
852	0	0	0	0	0	1	1	1	1	0	0	1	1	0	0	0	0	0	0	1	1	0	1	1	0	0	1	1	2	2	1	1	2	0	0	2	2	0	1	1	0	0	0	0	1	0	0	0	1
853	1	0	0	0	0	0	2	2	0	0	0	1	2	0	1	0	0	0	0	2	2	0	0	2	0	0	2	1	2	1	0	2	1	1	1	2	1	0	1	0	1	2	0	2	0	0	0	0	0
854	0	0	0	0	0	1	1	2	0	0	0	1	1	1	0	1	0	1	1	1	2	0	0	2	1	1	2	1	2	2	0	0	1	0	0	2	1	0	1	1	1	0	0	1	1	1	0	0	1
855	0	0	0	0	0	1	1	1	0	0	1	0	1	0	1	0	0	0	1	1	2	0	0	2	0	1	1	1	2	2	1	2	1	0	0	1	0	0	0	0	2	2	0	2	1	0	0	0	2
856	0	1	0	0	0	1	2	2	2	0	0	1	1	0	0	0	0	2	0	2	2	0	2	0	0	0	1	0	2	2	1	1	1	0	0	1	1	0	1	0	1	0	0	0	0	0	0	0	1
857	0	1	1	0	0	2	0	0	1	0	0	0	0	0	0	0	0	0	1	1	1	1	1	1	0	0	1	0	1	1	1	1	1	0	0	1	1	0	0	0	2	1	0	2	0	1	0	0	0
858	1	0	0	0	0	2	1	2	0	0	1	1	2	0	2	0	0	1	0	2	2	0	2	0	1	1	1	0	1	1	1	1	1	0	0	1	1	0	1	1	1	0	0	1	0	1	0	0	1
859	1	0	0	0	0	1	0	0	2	0	0	1	1	0	0	0	0	0	1	1	2	0	1	1	0	0	1	0	2	2	0	0	0	0	1	2	2	0	0	1	1	0	0	1	0	0	0	1	2
860	0	0	0	0	0	1	2	2	0	0	2	0	1	0	1	0	0	0	0	2	2	0	0	2	0	0	2	0	2	2	1	1	1	0	0	2	2	0	1	1	1	0	1	1	1	1	0	0	2
861	0	0	0	0	0	1	1	1	1	1	1	1	1	0	0	0	1	0	1	1	2	0	0	2	0	0	0	1	1	1	0	1	1	0	0	2	1	0	1	1	1	0	0	1	0	1	0	0	1
862	0	0	0	0	0	2	1	2	1	0	0	0	0	0	0	0	0	0	1	1	1	0	0	2	0	0	1	0	2	2	1	1	1	2	0	1	0	1	0	0	1	0	0	2	0	1	0	0	1
863	1	0	0	0	0	2	1	1	2	0	0	1	1	0	0	0	0	1	0	2	2	0	1	1	1	1	2	1	2	2	2	0	0	1	0	2	0	0	0	0	1	1	0	1	1	0	0	0	1
864	0	0	1	0	0	1	0	1	1	0	0	0	1	0	1	0	0	0	0	2	2	0	0	2	0	0	2	0	2	2	1	1	1	1	1	2	1	0	1	1	1	2	0	2	0	0	0	0	1
865	1	0	0	0	0	2	0	1	1	0	1	1	2	0	1	0	0	2	2	0	0	0	2	0	1	1	1	1	2	2	1	2	1	0	1	2	1	0	0	0	2	0	0	0	0	0	0	0	1
866	0	0	0	0	0	0	1	2	0	0	1	1	1	0	1	0	0	1	1	1	1	0	0	2	0	0	2	0	2	2	1	2	1	0	1	2	0	0	0	0	1	0	0	0	1	1	0	0	0
867	0	0	0	0	0	1	1	1	1	0	0	0	0	0	0	0	0	0	1	1	1	1	0	2	0	0	1	0	2	2	0	1	1	0	0	1	1	0	1	1	1	0	1	1	1	1	0	1	1
868	0	0	0	0	0	1	1	1	1	0	1	0	2	0	2	0	0	1	0	2	2	0	0	2	0	0	2	0	2	2	1	0	1	1	0	2	0	0	0	0	2	1	0	1	0	2	0	0	0
869	1	0	2	0	1	0	1	1	1	0	0	0	0	0	0	0	0	0	2	0	0	0	0	2	0	0	1	1	1	1	1	0	0	0	0	2	2	0	1	1	1	0	0	2	1	1	0	0	1
870	1	0	0	0	0	1	0	1	1	0	1	0	1	0	1	0	0	0	2	0	1	0	1	2	0	0	1	0	2	2	0	1	1	0	0	2	2	0	1	1	1	0	0	2	0	0	0	0	2
871	1	0	0	0	0	1	0	1	1	0	1	0	0	0	0	0	0	2	2	0	0	0	1	1	1	1	1	0	2	2	0	1	1	0	0	2	2	0	0	0	0	0	1	2	1	1	0	1	2
872	0	1	0	0	0	1	0	1	1	0	0	1	0	0	0	0	0	1	1	1	2	0	0	2	0	0	1	0	2	2	1	2	1	0	0	1	1	0	0	0	2	0	1	1	0	0	0	0	0
873	1	0	0	0	0	1	2	2	0	0	1	0	0	0	0	0	0	0	1	1	2	0	0	2	1	1	1	0	2	2	0	0	0	0	0	1	2	0	2	2	0	0	0	1	0	1	0	0	1
874	0	0	0	0	0	2	2	2	0	0	0	0	0	0	0	0	0	1	0	1	1	0	0	2	0	0	2	0	2	2	1	1	1	1	0	2	2	0	1	1	0	0	1	2	1	1	0	0	1
875	0	0	0	0	0	1	1	1	2	0	0	0	0	0	0	0	0	0	0	1	0	0	0	2	0	0	2	0	2	2	1	0	0	0	0	2	2	0	0	0	1	1	0	1	1	1	0	0	1
876	0	0	0	0	0	0	2	2	0	0	1	0	0	0	0	0	0	2	0	2	2	0	0	2	1	1	1	2	1	1	1	1	0	1	1	2	2	1	0	0	0	1	0	1	0	1	0	0	0
877	0	0	1	0	0	1	2	2	0	0	0	1	1	0	1	0	0	0	1	1	1	0	1	1	0	0	1	0	2	2	0	1	1	0	0	1	2	0	2	2	0	0	0	1	0	0	0	0	1
878	0	0	0	0	0	2	1	1	1	0	0	0	0	0	0	0	0	0	0	1	1	0	0	2	0	0	2	1	2	2	1	0	0	0	0	1	1	0	1	1	1	0	0	0	0	0	0	0	1
879	0	0	0	0	0	1	1	1	2	0	0	1	1	0	1	1	0	0	0	1	1	1	0	2	1	1	2	0	2	2	0	1	2	0	0	2	2	0	1	1	0	0	0	1	1	0	0	1	1
880	0	0	0	0	0	1	1	1	1	0	0	1	1	0	2	1	0	0	0	2	2	0	1	1	0	0	2	0	2	2	1	1	1	2	2	2	1	0	1	1	1	0	1	2	0	1	0	0	1
881	0	0	0	0	0	2	2	2	0	0	0	0	0	0	0	0	0	1	0	1	1	0	1	1	0	0	2	0	2	2	0	0	0	0	0	1	1	0	2	2	0	2	0	2	1	0	0	0	0
882	1	0	0	0	0	1	1	1	1	0	0	1	2	0	2	1	0	0	0	2	2	0	0	2	1	1	2	0	2	2	2	2	2	0	0	1	2	0	1	1	0	0	1	1	0	1	0	0	1
883	1	0	0	0	0	1	1	1	1	0	1	1	1	1	0	1	1	1	0	2	2	0	0	2	0	0	1	0	2	2	0	0	1	1	0	2	2	1	0	0	0	0	0	1	0	1	0	0	0
884	1	1	0	0	0	0	1	1	2	0	0	0	1	0	2	0	0	1	1	1	2	0	0	2	0	0	1	0	2	2	0	1	0	1	0	1	2	1	1	1	0	0	1	2	1	0	0	1	2
885	1	0	0	0	0	1	0	0	2	0	0	0	1	0	1	0	0	2	1	1	2	0	0	2	0	0	0	1	1	1	0	1	1	2	1	2	2	0	1	1	1	0	1	2	0	0	1	0	0
886	0	0	0	0	0	1	0	0	2	0	0	1	2	0	2	0	0	1	1	1	2	0	2	0	0	0	1	1	1	2	1	2	1	0	0	1	1	0	1	1	1	0	2	2	0	1	0	1	2
887	1	0	0	0	0	0	1	1	1	0	0	0	1	0	1	0	0	0	0	2	2	1	0	2	1	1	1	1	1	1	1	1	1	0	0	1	2	0	2	2	0	0	1	2	1	0	0	0	0
888	0	0	0	0	0	1	0	0	2	0	0	1	1	0	0	0	0	0	1	1	1	0	0	2	0	0	1	0	2	2	0	0	0	1	0	2	0	0	0	0	1	0	0	1	0	0	0	0	0
889	0	0	0	0	0	0	2	2	0	0	1	0	1	0	1	0	0	1	1	1	1	0	0	2	0	0	2	0	2	1	0	1	0	1	2	2	1	0	0	0	0	2	0	2	0	1	0	0	0
890	1	0	0	0	0	1	1	1	1	0	0	0	1	0	0	0	0	0	0	1	1	0	1	1	1	1	1	0	2	2	0	2	1	2	0	1	2	0	1	1	0	0	2	2	1	1	0	0	0
891	0	0	0	0	0	1	1	1	0	0	0	0	2	1	1	1	0	0	2	0	0	0	1	1	1	2	2	0	2	2	2	1	1	0	0	1	0	0	1	1	1	0	1	2	1	0	0	0	1
892	0	0	0	0	0	2	0	0	2	0	0	2	2	0	0	0	0	1	2	0	1	0	2	0	1	1	1	0	1	1	0	1	1	0	1	2	2	0	1	1	0	0	0	2	1	1	0	0	0
893	0	0	1	0	0	1	0	0	2	0	0	1	1	0	0	0	0	1	0	1	2	0	0	2	0	0	1	0	2	2	0	1	0	0	1	2	2	0	1	1	0	1	0	1	1	0	0	0	2
894	1	0	0	0	0	1	2	2	0	0	1	0	1	0	1	0	0	0	1	1	1	0	0	2	1	1	2	1	2	2	1	1	1	1	0	2	2	0	2	2	0	0	0	2	0	0	0	1	2
895	1	0	0	0	0	0	2	2	0	0	1	1	1	0	1	0	0	0	1	1	2	0	1	1	1	1	1	0	2	2	0	1	1	0	0	2	1	0	0	0	1	0	1	2	1	0	0	0	1
896	1	0	0	0	0	1	2	2	0	0	0	0	0	0	0	0	0	1	1	1	1	0	1	1	1	1	2	0	2	2	0	2	2	0	0	0	1	0	1	1	1	1	0	2	0	0	0	0	0
897	0	0	0	0	0	2	1	1	1	0	0	0	1	0	1	0	0	1	0	1	1	0	1	1	1	1	1	0	2	2	1	1	1	0	0	1	2	0	1	1	1	0	0	2	0	2	0	0	1
898	1	0	0	0	0	1	1	1	1	0	0	1	2	0	2	0	0	0	1	1	2	0	0	2	0	0	2	1	1	2	0	1	1	1	1	2	1	0	0	0	1	0	0	2	0	0	0	0	1
899	1	0	0	0	0	1	1	1	1	0	0	1	1	0	0	0	0	0	1	1	2	0	0	2	1	1	1	0	2	2	0	1	0	1	1	2	1	0	0	0	2	2	0	2	0	0	0	0	0
900	0	0	0	0	0	1	1	2	0	0	1	0	0	0	0	0	1	0	1	1	2	1	0	2	0	0	0	0	2	1	0	1	1	2	1	1	2	0	1	1	1	0	0	1	0	1	0	1	2
901	1	0	0	0	0	1	2	2	0	0	1	1	0	0	0	0	0	1	1	1	2	0	1	1	0	0	1	2	1	1	1	2	2	0	0	1	2	0	2	2	0	0	2	2	1	1	0	0	2
902	0	0	0	0	0	2	0	0	2	0	0	1	1	0	0	0	0	1	0	2	2	0	0	2	0	0	2	0	2	2	0	0	0	0	1	2	2	0	0	0	1	0	0	1	0	1	0	0	1
903	1	0	0	0	0	1	1	1	1	1	0	1	1	0	0	0	1	2	0	1	1	0	1	1	1	1	2	0	2	2	1	2	1	0	0	2	1	0	1	1	1	0	0	1	0	0	0	1	2
904	1	0	0	0	0	2	0	0	2	0	0	0	1	0	1	0	0	1	1	1	1	0	1	1	1	1	0	0	1	2	0	1	1	0	0	2	1	0	2	2	0	1	0	1	1	0	0	1	1
905	1	0	0	0	0	0	1	1	0	1	2	0	1	1	0	1	0	0	0	1	1	0	1	1	0	0	0	0	2	2	0	2	2	0	0	1	1	0	0	0	0	0	0	1	1	1	0	0	0
906	1	0	1	0	1	1	0	2	0	0	1	0	0	0	0	0	0	0	1	1	2	0	0	2	0	0	1	0	2	2	0	1	2	1	0	2	2	0	1	1	1	0	1	1	1	0	0	0	2
907	1	0	2	0	1	0	1	2	0	0	0	0	0	0	0	0	0	1	1	1	1	0	0	2	1	1	0	0	1	1	0	2	1	1	2	2	2	0	1	1	0	0	0	2	0	0	0	1	1
908	1	0	0	0	0	2	1	1	1	0	1	0	0	0	0	0	0	0	0	2	2	0	0	2	1	1	1	0	2	2	1	0	1	0	0	2	0	0	0	0	1	0	1	2	1	0	0	0	1
909	0	0	0	0	0	1	2	2	0	0	1	1	0	0	1	1	0	1	1	0	0	0	0	2	0	0	2	0	2	2	1	1	2	1	0	2	2	0	2	2	0	1	0	1	1	0	0	0	1
910	1	0	0	0	0	1	1	1	1	0	0	1	1	0	1	0	0	1	1	1	1	0	0	2	0	0	2	0	2	2	1	2	1	0	0	1	2	0	0	0	1	0	0	1	0	1	0	1	2
911	0	0	0	0	0	2	0	0	2	0	0	1	1	0	0	0	1	0	1	1	2	0	0	2	0	0	1	0	2	2	0	1	1	0	0	2	1	1	0	0	0	0	0	2	1	1	0	1	2
912	0	0	0	0	0	1	0	0	2	0	0	0	1	0	1	1	0	1	1	1	2	0	1	1	0	0	1	0	2	2	0	1	1	1	0	2	1	0	1	1	1	0	1	1	1	2	0	0	1
913	0	1	0	0	0	1	2	2	0	0	0	0	0	0	0	0	0	0	1	1	1	0	0	2	0	0	0	1	1	1	0	2	2	0	0	1	0	0	1	1	1	0	0	2	0	2	0	0	1
914	1	0	0	0	0	1	2	2	0	0	1	0	2	0	2	1	0	1	2	0	1	0	0	2	1	1	2	1	2	2	2	0	0	0	0	1	2	0	0	0	0	1	0	2	2	1	0	0	2
915	0	0	0	0	0	1	1	1	1	0	0	0	0	0	0	0	1	0	1	1	2	0	0	2	0	0	0	1	1	0	1	1	1	0	0	2	2	0	1	1	0	0	1	2	0	1	0	0	0
916	0	0	0	0	0	2	0	0	2	0	0	0	1	0	1	0	0	0	1	1	2	0	1	1	1	1	0	0	2	2	0	1	1	0	0	1	2	0	1	1	1	0	0	1	0	1	0	0	1
917	0	0	0	0	0	2	2	2	0	0	0	0	1	0	1	0	0	1	0	1	1	1	0	2	0	0	2	0	2	2	0	1	1	0	0	2	2	0	2	2	0	0	1	2	1	1	0	0	0
918	0	0	0	0	0	1	0	1	1	0	0	0	1	0	1	0	0	1	2	0	2	1	1	1	0	1	1	1	2	1	1	1	0	1	0	1	2	1	1	1	0	0	0	2	0	1	0	0	0
919	1	0	0	0	0	1	0	0	2	0	0	0	2	0	2	1	0	0	0	2	2	0	0	2	0	0	2	0	2	1	0	1	2	0	0	2	2	0	1	1	0	0	0	2	1	0	0	0	0
920	0	0	0	0	0	0	1	1	2	0	0	0	0	0	0	0	0	1	0	2	2	0	0	2	0	0	2	0	1	1	0	1	0	0	1	2	0	0	1	0	1	0	1	2	1	0	0	0	2
921	0	0	0	0	0	2	0	0	2	0	0	0	1	0	1	1	0	0	0	1	1	0	0	2	0	0	1	1	1	1	0	1	1	0	0	2	1	0	0	0	1	0	0	0	0	0	0	0	0
922	1	0	0	0	0	2	1	2	0	0	0	0	1	1	0	1	0	0	0	2	2	0	0	2	0	0	2	0	2	2	0	2	1	0	0	1	1	1	0	0	0	0	1	2	1	0	0	0	1
923	0	0	1	0	0	1	1	2	0	0	0	1	1	0	2	1	0	1	0	2	2	0	0	2	0	0	2	0	2	2	0	2	1	2	0	1	1	0	1	1	1	0	2	2	0	1	0	0	1
924	1	0	0	0	0	1	1	2	0	0	0	1	1	0	0	0	1	1	1	1	1	0	0	2	0	0	1	1	2	1	1	1	1	0	0	0	1	0	0	0	1	0	0	2	0	1	0	0	0
925	0	0	0	0	0	1	1	1	1	0	0	1	2	0	1	0	0	1	1	1	2	0	0	2	0	0	2	0	2	1	0	1	0	0	0	2	0	0	0	0	1	0	0	2	0	1	0	0	2
926	0	0	0	0	0	1	2	2	0	1	1	0	0	0	0	0	1	1	1	0	1	0	0	2	0	0	1	1	2	2	1	2	2	0	1	1	1	1	0	0	1	0	0	2	0	2	0	0	0
927	0	0	0	0	0	0	1	1	2	0	0	1	1	0	1	0	0	0	1	1	1	0	0	2	0	0	1	0	2	2	0	1	1	0	0	1	1	0	1	1	1	0	0	1	0	1	0	1	2
928	0	0	0	0	0	1	1	2	0	0	0	0	1	0	1	0	0	1	1	1	2	0	0	2	0	0	1	1	2	2	1	1	0	2	1	1	1	0	0	0	1	0	0	1	0	0	0	0	0
929	0	0	0	0	0	2	2	2	0	1	1	0	0	0	0	0	0	0	0	2	2	0	0	2	0	0	2	1	2	2	2	1	1	1	1	1	1	0	0	0	1	0	1	1	1	1	0	0	0
930	1	1	1	0	0	2	0	0	1	0	1	0	1	0	1	0	1	1	1	1	1	0	0	2	0	0	0	0	2	1	0	1	0	2	2	2	1	0	1	1	1	0	1	2	2	0	0	0	1
931	1	0	2	0	1	0	1	1	1	0	0	0	0	0	0	0	0	1	1	1	2	0	0	2	0	0	1	0	2	2	0	2	1	1	1	1	2	0	0	0	1	0	1	1	1	1	0	0	1
932	0	0	0	0	0	1	0	1	1	0	0	0	1	0	1	0	0	0	1	1	1	0	0	2	0	0	2	1	2	2	2	1	2	0	0	2	1	0	0	0	1	0	0	2	1	0	0	1	2
933	0	0	0	0	0	1	1	1	1	0	1	1	1	0	0	0	0	1	1	1	2	0	1	1	2	2	2	2	2	2	1	2	1	0	0	1	1	0	1	1	1	0	1	1	1	0	0	0	2
934	1	0	0	0	0	2	2	2	0	0	1	0	0	0	0	0	0	1	0	2	2	0	1	1	1	1	2	0	2	2	0	1	2	0	0	2	0	0	1	1	1	0	0	2	1	1	0	0	0
935	0	0	0	0	0	0	0	0	2	0	0	0	1	0	1	0	0	0	0	1	1	0	0	2	1	1	2	1	2	2	1	1	1	1	1	2	1	0	0	0	2	1	0	2	1	0	0	0	0
936	0	0	0	0	0	0	2	2	0	0	0	0	0	0	0	0	0	0	0	1	1	0	1	1	1	1	2	0	2	2	1	0	0	0	0	2	2	0	1	1	0	2	0	2	0	0	0	0	0
937	0	1	0	0	0	1	1	2	0	0	1	0	2	1	1	1	0	0	0	1	1	0	0	2	0	0	2	1	2	2	0	1	1	0	1	1	2	0	1	1	1	0	2	2	1	1	0	0	1
938	1	0	0	0	0	1	2	2	0	1	2	1	2	0	1	0	0	1	0	2	2	1	0	2	0	0	1	0	2	2	0	2	1	1	0	1	0	0	0	0	2	0	1	1	1	2	0	0	1
939	1	0	0	0	0	1	1	2	0	0	0	1	0	0	1	1	0	0	0	1	1	0	0	2	0	0	1	2	1	1	0	1	1	0	0	1	2	0	1	1	0	0	0	1	0	0	0	0	1
940	1	0	0	0	0	0	2	2	0	0	1	0	0	0	0	0	0	0	1	1	1	0	1	1	0	0	2	1	2	2	0	1	1	0	0	1	1	0	0	0	2	0	0	2	0	0	0	1	2
941	0	0	0	0	0	1	1	1	2	0	0	0	1	1	0	1	0	0	1	1	2	0	1	1	0	0	1	1	1	1	0	0	0	1	0	2	0	0	0	0	2	1	0	1	0	2	0	0	2
942	1	0	0	0	0	0	2	2	0	0	0	0	0	0	0	0	0	1	1	1	2	0	0	2	0	0	2	0	2	2	0	1	1	0	0	1	1	0	1	0	1	0	1	1	1	1	0	0	0
943	0	0	0	0	0	1	1	2	1	0	0	0	0	0	0	0	0	1	0	1	1	0	1	1	0	0	1	0	2	2	0	2	1	0	0	2	0	1	0	0	1	0	0	1	0	1	0	0	2
944	0	0	0	0	0	1	1	1	2	0	0	0	0	0	0	0	0	0	1	0	2	0	0	2	0	0	1	0	1	2	0	1	1	1	0	0	2	0	1	1	1	0	1	2	1	0	0	0	2
945	0	0	1	0	0	2	2	2	0	0	1	1	1	0	1	0	0	0	0	1	1	0	1	1	1	1	2	0	2	2	1	1	1	1	1	1	2	0	1	1	0	0	0	1	0	1	0	0	1
946	1	0	0	0	0	1	1	1	1	0	0	0	1	0	1	0	0	1	0	2	2	0	0	2	0	0	1	0	2	2	0	0	0	0	1	2	1	0	0	0	0	1	0	2	1	0	0	0	1
947	1	0	0	0	0	2	1	1	0	1	2	0	0	0	0	0	0	0	1	1	1	1	0	2	0	0	2	1	2	2	1	2	2	1	0	2	2	0	0	0	1	1	0	1	1	0	0	0	2
948	0	0	1	1	1	1	2	2	1	0	0	0	0	0	0	0	0	1	0	2	2	0	0	2	0	0	1	1	2	2	1	1	1	1	1	1	1	0	1	0	1	0	0	1	0	0	0	1	0
949	1	0	0	0	0	1	0	0	2	0	0	0	0	0	0	0	0	0	0	1	0	0	1	1	0	0	2	0	2	2	0	2	2	0	1	1	0	0	0	0	2	0	1	2	1	0	0	0	0
950	0	0	1	0	0	2	1	2	0	0	0	0	1	0	0	0	0	2	0	2	2	0	0	2	0	0	1	1	2	2	1	2	2	0	0	0	1	0	1	0	1	0	0	2	0	0	0	1	0
951	0	0	1	1	1	2	0	0	2	0	0	0	1	0	1	0	0	2	0	2	2	0	1	1	1	1	2	0	2	2	1	1	2	1	0	2	1	0	0	0	2	0	0	0	1	1	0	0	2
952	1	0	1	0	0	0	1	1	1	0	1	0	0	0	0	0	0	1	1	1	1	0	0	2	0	0	2	1	2	2	2	0	1	0	0	2	0	0	0	0	2	0	0	1	0	1	0	0	0
953	0	0	1	0	0	0	0	0	2	0	0	1	1	0	0	0	0	0	1	1	1	0	1	1	1	1	2	0	2	2	0	1	1	0	0	1	1	0	1	1	1	0	0	1	0	1	0	1	0
954	0	0	0	0	0	0	2	2	0	1	1	0	1	0	1	0	0	0	2	0	0	0	0	2	0	0	1	1	1	1	0	2	1	0	0	1	1	1	0	0	0	1	0	2	1	0	0	1	1
955	0	0	0	0	0	0	1	1	0	0	0	0	2	0	2	0	0	1	0	2	2	0	1	1	0	0	0	0	1	1	0	0	0	0	0	2	1	0	0	0	1	1	1	2	1	0	0	0	1
956	0	0	0	0	0	2	1	2	0	0	0	1	1	0	0	0	0	1	0	2	2	0	0	2	0	0	2	0	2	2	1	0	1	0	0	2	1	0	0	0	2	0	0	0	1	1	0	0	2
957	0	0	0	0	0	2	1	2	0	0	1	1	1	0	0	0	0	2	1	1	2	0	0	2	0	0	2	2	2	2	1	1	2	1	0	2	1	0	0	0	2	0	0	1	0	0	0	0	1
958	0	0	0	0	0	2	2	2	0	0	1	0	1	0	1	0	0	0	1	1	1	0	0	2	0	0	2	0	2	2	0	2	2	0	0	0	2	0	1	1	0	0	0	2	0	0	0	0	1
959	1	0	0	0	0	1	1	1	1	0	0	1	1	0	1	0	0	2	1	1	1	0	1	1	1	2	0	1	1	1	0	2	2	0	0	1	1	1	1	1	0	0	0	2	0	1	0	1	2
960	1	0	0	0	0	0	2	2	0	0	1	1	1	0	1	1	0	1	0	2	2	0	0	2	0	0	1	0	2	2	1	2	2	0	0	2	1	0	0	0	0	0	0	0	1	1	0	0	1
961	1	0	0	0	0	1	1	2	0	0	1	1	1	0	1	0	0	1	1	1	2	0	0	2	0	0	1	0	2	2	1	1	1	0	0	2	1	0	1	1	1	0	1	2	1	0	0	1	2
962	0	0	0	0	0	2	2	2	0	1	1	1	1	0	0	0	1	2	1	1	2	0	1	1	1	1	1	2	1	1	0	2	2	1	1	2	1	1	0	0	1	0	0	2	0	1	0	0	1
963	1	0	0	0	0	1	1	1	1	0	0	0	0	0	0	0	0	2	0	2	2	0	0	2	0	0	1	1	1	1	1	1	1	1	1	1	1	0	0	0	1	1	0	1	0	1	0	0	0
964	1	0	1	0	0	1	1	2	0	0	0	0	0	0	0	0	0	1	0	0	0	0	0	2	0	0	2	0	1	1	0	0	1	1	0	2	2	1	0	0	1	0	0	0	0	0	0	0	0
965	1	0	0	0	0	2	0	0	1	0	1	0	1	0	1	0	0	1	1	1	2	0	0	2	0	0	0	1	1	1	0	0	0	0	0	1	1	0	0	0	2	0	0	0	2	2	0	0	0
966	0	0	0	0	0	2	1	2	0	0	0	0	2	1	1	1	1	2	1	1	1	0	0	2	1	1	2	1	2	2	1	1	1	0	0	1	1	0	1	1	1	0	1	1	1	2	0	0	1
967	1	0	0	0	0	0	0	0	2	0	0	0	0	0	0	0	0	0	0	2	2	0	0	2	0	0	2	0	2	2	0	1	1	2	0	1	2	0	1	1	0	0	0	0	0	0	0	0	1
968	0	0	0	0	0	2	1	1	2	0	0	0	1	0	1	0	0	0	0	2	2	0	0	2	0	0	2	1	1	1	1	1	1	1	1	1	1	1	0	0	1	0	0	2	0	2	0	1	2
969	1	1	0	0	0	2	2	2	0	0	0	1	1	0	0	0	0	1	2	0	1	0	0	2	0	0	1	0	1	1	0	1	1	0	0	0	1	0	2	2	0	0	1	2	1	1	0	0	0
970	0	0	0	0	0	2	0	1	1	0	1	1	2	0	1	0	0	0	1	1	1	1	0	2	0	0	2	0	2	2	0	1	2	0	0	2	2	0	1	0	1	0	0	1	0	0	0	0	1
971	0	0	0	0	0	2	1	1	1	0	0	0	0	0	0	0	0	0	0	2	2	0	0	2	0	0	2	0	2	2	1	0	0	0	0	1	1	0	0	0	0	0	0	0	2	0	0	0	1
972	0	0	0	0	0	1	2	2	0	0	1	1	1	0	1	0	0	0	1	1	1	0	0	2	0	0	2	2	2	2	1	1	1	0	1	1	1	0	1	1	1	0	1	2	1	1	0	0	1
973	1	0	0	0	0	2	0	1	0	0	1	1	1	0	0	0	0	0	1	1	2	1	0	2	0	0	2	0	2	2	0	1	1	1	0	2	2	0	0	1	1	0	0	1	0	1	0	0	2
974	1	0	0	0	0	1	1	1	1	0	0	0	0	0	0	0	0	0	2	0	0	0	0	2	0	0	1	0	2	2	0	1	1	0	0	1	0	0	0	0	2	1	0	2	0	0	0	0	1
975	1	0	0	0	0	1	0	0	2	0	0	1	0	0	0	0	0	1	1	1	1	0	1	1	1	1	1	1	2	2	0	1	1	1	1	2	2	0	0	0	1	0	1	2	1	0	0	0	1
976	1	0	0	0	0	1	1	1	2	0	0	1	1	0	1	0	0	1	0	2	2	0	1	1	1	2	2	0	2	2	0	0	1	0	0	2	1	0	0	0	2	0	0	1	0	1	0	0	2
977	0	1	0	0	0	1	2	2	0	0	2	0	1	0	1	0	0	1	0	2	2	0	0	2	1	1	1	0	2	2	0	2	2	0	0	1	0	0	0	1	1	0	1	1	1	1	0	0	1
978	0	0	0	0	0	1	0	1	1	0	0	0	0	0	0	0	0	0	0	1	1	0	1	1	0	0	1	0	1	1	0	1	1	0	0	2	1	0	0	0	2	1	0	2	1	0	0	0	0
979	0	0	0	0	0	1	2	2	1	0	1	1	2	0	2	1	0	1	0	2	1	0	1	1	0	0	2	0	2	2	1	1	0	2	2	2	1	0	2	2	0	0	1	2	1	1	0	0	1
980	1	1	0	0	0	0	1	2	0	0	1	1	1	0	0	0	0	1	0	2	2	0	1	1	1	1	0	1	1	0	1	1	1	2	1	2	1	0	1	1	1	0	0	2	0	0	0	0	2
981	1	0	0	0	0	1	0	2	0	0	1	1	1	0	0	0	0	0	1	1	1	0	1	1	0	0	2	0	2	2	0	2	2	0	0	1	2	0	1	1	1	0	0	1	0	0	0	0	1
982	0	0	0	0	0	0	2	2	0	0	1	0	0	0	0	0	0	0	1	1	1	1	1	1	1	1	1	0	1	2	0	1	1	2	1	1	1	2	0	0	1	0	0	2	0	1	0	0	1
983	1	0	1	0	0	1	0	0	2	0	0	0	0	0	0	0	0	1	1	1	1	0	0	2	0	0	1	0	2	1	1	2	2	1	0	2	0	0	0	0	2	0	0	2	0	2	0	0	1
984	1	0	1	0	0	2	1	1	1	0	0	0	0	0	0	0	0	1	2	0	0	0	1	1	1	1	2	0	1	1	0	2	2	0	0	2	2	0	2	2	0	0	1	2	1	1	0	0	2
985	1	0	0	0	0	0	1	2	0	0	1	1	1	0	0	0	0	0	0	2	2	0	0	2	0	0	1	1	1	1	0	1	1	1	0	1	1	0	1	1	1	0	0	2	1	2	0	1	2
986	1	0	0	0	0	1	1	1	0	0	2	0	0	0	0	0	0	0	0	1	1	0	0	2	0	0	1	0	2	2	0	2	2	0	0	1	2	0	2	1	0	2	0	2	0	0	0	0	1
987	0	0	0	0	0	1	2	2	1	0	0	0	1	0	2	0	0	0	1	1	2	0	0	2	0	0	0	0	1	1	0	2	2	0	1	2	2	0	1	1	1	0	0	2	0	1	0	0	1
988	0	0	0	0	0	1	2	2	0	0	2	0	0	0	0	0	0	2	1	1	2	0	0	2	0	0	1	0	1	1	0	1	0	0	0	1	2	0	1	1	1	1	0	1	1	1	0	0	1
989	0	0	0	0	0	1	1	1	1	0	0	1	1	0	0	0	0	1	0	2	2	0	0	2	0	0	1	1	1	1	0	1	2	0	0	1	1	0	0	0	2	0	1	1	1	0	0	0	0
990	1	0	0	0	0	0	1	2	0	0	0	0	0	0	0	0	1	1	0	2	2	0	1	1	0	0	2	1	2	2	2	1	1	0	0	2	2	0	1	0	0	0	0	2	0	1	0	0	1
991	0	0	0	0	0	1	2	2	0	0	0	0	1	0	1	1	0	0	0	1	0	0	0	2	0	0	1	0	2	2	0	1	1	1	2	2	1	0	0	0	1	0	0	2	0	1	0	0	0
992	1	0	0	0	0	2	2	2	0	0	1	0	1	0	1	0	0	1	0	2	2	0	1	1	1	1	1	0	2	2	0	1	1	0	0	2	2	0	1	1	1	2	0	2	0	0	0	0	0
993	1	0	0	0	0	1	1	2	0	0	1	0	0	0	0	0	0	0	1	1	1	0	0	2	1	1	2	0	2	2	0	1	1	0	0	2	0	0	0	0	1	0	0	0	0	1	0	0	1
994	0	0	0	0	0	0	2	2	0	0	0	0	0	0	0	0	0	2	1	1	2	0	0	2	0	0	0	0	1	2	0	1	1	0	0	2	2	0	2	2	0	0	0	1	0	0	0	0	1
995	1	0	0	0	0	1	2	2	0	0	0	0	0	0	0	0	0	0	2	0	1	0	1	1	1	2	2	0	2	2	1	0	0	0	0	1	0	0	1	1	1	0	0	1	0	1	0	0	1
996	0	0	0	0	0	1	2	2	1	0	0	0	0	0	0	0	0	1	0	2	2	0	0	2	0	0	1	0	2	2	0	1	1	0	0	1	0	0	1	1	1	0	1	2	0	1	0	0	0
997	0	0	1	0	0	1	0	1	1	0	0	0	2	0	2	0	0	1	1	1	1	0	0	2	0	1	2	2	2	2	1	2	1	1	0	1	1	0	1	1	1	0	0	1	0	1	1	0	1
998	1	0	0	0	0	0	0	0	1	0	2	1	0	0	1	1	1	1	1	0	1	0	0	2	0	0	2	0	2	2	1	2	1	0	0	2	1	0	1	1	1	1	0	2	1	0	0	0	0
999	0	0	0	0	0	1	1	1	1	1	1	0	0	0	0	0	0	0	0	2	2	0	0	2	0	0	1	0	1	1	1	2	2	0	0	1	1	0	0	0	2	0	0	1	0	0	0	0	1
1000	0	0	0	0	0	1	2	2	0	0	0	1	1	0	0	0	0	1	1	1	2	0	0	2	1	1	1	1	2	2	0	0	0	1	1	2	1	0	1	0	1	0	0	1	0	0	0	0	0
[truncated: 252 more columns]
