# Supplementary material for: KNN-MDR: a learning approach for improving interactions mapping performances in genome wide association studies
Source: BMC Bioinformatics. 2017 Mar 21;18:184. doi: 10.1186/s12859-017-1599-7 (PMC5361736; doi:10.1186/s12859-017-1599-7)
Supplement: Supplementary file 5 — The data set(s) supporting the results of Table 3. (ZIP 7092 kb) [file 12859_2017_1599_MOESM5_ESM.zip › 000/S84/mkallsimul.dat]

1	0	2	0	0	0	1	2	1	1	2	0	0	0	0	0	0	0	0	1	2	2	1	2	2	0	2	1	1	2	1	1	1	1	2	1	2	2	0	0	1	0	1	0	2	1	0	0	2	0
2	0	1	0	0	0	0	1	0	1	1	0	0	0	0	0	0	0	1	1	1	1	1	2	2	0	2	2	2	2	2	0	0	0	2	0	2	2	0	0	1	0	1	0	2	2	0	0	0	0
3	0	2	0	0	0	1	2	0	0	0	1	0	2	1	0	0	0	1	1	1	2	0	1	1	1	0	1	1	2	1	0	0	1	2	0	2	2	0	1	0	1	0	1	2	0	1	0	0	0
4	0	1	0	0	0	1	1	0	1	1	1	0	1	0	0	0	0	1	1	1	1	0	2	2	0	2	1	2	2	2	1	0	0	1	1	1	1	0	0	1	1	0	0	2	0	2	0	2	0
5	1	2	0	0	0	0	2	1	1	2	0	2	2	1	1	0	0	1	1	1	2	0	2	2	0	1	2	2	2	2	0	0	1	2	0	2	1	0	0	0	1	0	0	2	0	1	0	2	0
6	0	0	1	0	0	1	2	0	1	1	0	1	1	1	0	0	1	2	2	2	1	0	2	2	0	1	2	2	2	2	0	0	1	1	0	1	1	0	0	2	0	0	0	1	0	1	1	1	0
7	0	1	0	1	0	2	1	0	0	0	1	0	0	0	0	0	0	1	2	2	2	2	0	1	1	1	1	1	2	1	0	1	1	1	1	1	0	0	0	1	0	0	0	1	1	0	0	2	0
8	0	2	0	0	0	1	1	0	0	0	1	0	2	1	0	1	0	2	0	0	0	1	2	2	1	0	1	1	2	0	0	1	1	1	0	2	0	0	0	1	0	0	1	1	1	0	0	0	1
9	1	2	0	0	0	1	1	0	0	0	1	1	0	0	0	0	0	0	1	1	2	0	2	2	0	1	1	1	1	1	0	0	1	2	0	2	2	0	0	1	0	0	0	2	0	0	0	2	0
10	0	1	0	0	1	1	1	0	1	1	0	1	1	1	0	0	0	2	1	1	1	0	1	1	2	2	1	1	2	1	0	0	2	2	0	2	1	0	0	0	0	0	1	2	1	1	0	2	0
11	1	1	0	1	0	1	2	1	0	1	0	1	2	1	0	1	0	0	2	2	2	0	2	2	1	1	1	2	2	1	0	1	1	0	0	1	1	1	0	0	0	0	0	2	0	2	0	2	0
12	0	1	0	0	0	1	2	0	0	0	1	0	0	0	0	0	0	1	1	1	1	0	1	2	1	0	2	2	1	0	0	0	1	0	2	0	2	0	0	0	0	0	0	1	0	0	0	1	0
13	1	0	1	0	1	2	2	0	1	1	0	0	2	1	0	1	0	0	1	1	1	0	1	1	1	1	0	2	2	0	1	0	0	1	0	2	1	0	0	0	0	0	0	1	0	0	0	0	0
14	0	1	0	1	1	2	2	0	2	2	0	0	0	0	0	0	0	1	2	2	2	0	2	2	0	0	1	2	1	1	0	0	0	2	0	2	1	0	0	0	0	0	0	2	1	0	0	1	1
15	0	1	0	0	1	1	1	0	1	1	0	2	2	1	1	0	0	0	1	1	1	0	2	2	0	2	1	2	1	1	1	1	1	2	0	2	1	0	0	2	0	0	0	0	0	1	0	0	1
16	0	2	0	1	0	2	2	0	0	0	0	1	1	1	0	0	0	0	0	0	0	0	2	2	0	2	2	2	2	2	0	0	1	2	1	1	1	1	1	0	1	0	0	2	0	1	0	2	0
17	1	1	0	1	0	1	2	0	2	2	0	0	0	0	0	0	0	0	2	2	2	1	2	2	0	0	2	2	2	2	1	0	0	1	0	2	1	1	1	0	0	0	0	2	0	1	0	1	1
18	0	1	0	1	0	1	2	0	2	2	0	0	0	0	0	0	0	1	1	1	2	0	2	2	1	1	1	1	1	1	0	1	1	1	0	2	1	0	0	1	0	1	0	2	0	0	0	2	0
19	0	1	0	1	0	2	2	0	0	0	0	1	1	1	0	0	0	2	2	2	2	0	1	1	0	0	2	2	2	2	1	0	0	2	0	2	2	0	0	1	0	1	0	1	0	1	0	1	1
20	1	1	0	0	1	1	1	0	1	1	0	0	1	0	0	1	0	0	1	1	2	0	2	2	0	0	2	1	2	1	1	1	0	1	0	2	2	0	0	0	0	0	0	0	0	0	0	1	0
21	0	1	1	1	1	2	1	0	0	0	1	0	0	0	0	0	0	2	2	2	2	0	1	1	0	1	2	2	2	2	0	2	2	0	2	0	0	0	0	0	0	0	1	2	0	0	0	0	1
22	1	1	1	1	0	2	1	0	1	1	1	0	0	0	0	0	0	2	2	2	2	1	2	2	0	1	1	1	1	1	1	1	1	1	1	1	1	0	0	2	0	0	0	1	1	1	0	1	0
23	0	2	0	0	0	1	1	1	0	1	0	1	1	0	1	0	0	0	1	1	2	0	1	1	1	1	1	2	2	2	0	0	0	2	0	2	1	0	0	0	0	0	0	1	0	0	0	1	0
24	0	2	0	0	0	1	1	0	0	0	1	1	2	1	0	1	0	0	1	0	1	0	0	0	0	1	1	1	2	2	1	2	2	2	0	2	1	1	1	0	0	1	0	1	1	1	0	2	0
25	1	1	0	1	0	1	2	0	1	1	0	1	1	1	0	0	0	1	1	1	1	0	1	1	0	2	0	1	1	0	0	0	1	0	0	2	2	0	0	0	0	0	1	2	2	0	0	0	0
26	1	1	0	1	0	2	2	0	0	0	0	0	0	0	0	0	0	0	2	1	2	0	1	1	0	1	2	2	2	2	0	0	1	1	0	2	1	0	0	1	0	0	0	1	0	1	0	1	0
27	1	1	0	0	0	0	1	0	0	0	1	0	0	0	0	0	0	1	2	2	2	1	2	2	0	2	2	2	2	2	2	0	1	0	1	1	0	1	1	1	0	0	0	1	0	0	0	1	1
28	0	1	0	0	0	2	1	0	0	0	1	0	0	0	0	0	0	0	1	1	1	0	2	2	1	2	2	1	2	1	1	1	1	0	1	1	2	0	0	2	0	0	1	2	0	0	0	1	0
29	0	1	0	1	0	1	1	0	0	0	1	0	0	0	0	0	0	0	1	1	1	1	2	2	0	0	2	2	2	2	0	0	1	1	0	2	1	0	0	0	0	0	0	2	0	1	0	1	1
30	1	1	0	1	1	2	2	1	0	1	0	0	1	0	1	0	0	0	1	1	1	1	2	2	0	0	2	2	1	1	0	1	1	1	0	2	2	0	0	0	1	0	0	2	0	0	0	1	1
31	0	1	0	1	1	2	2	0	1	1	0	0	0	0	0	1	0	1	1	2	2	0	1	1	1	1	1	1	1	1	0	1	0	2	0	2	0	0	0	0	0	0	0	1	1	0	0	1	1
32	0	1	0	1	0	1	2	0	1	1	0	1	1	0	1	0	0	0	0	0	1	0	2	2	0	2	1	0	2	0	0	0	0	1	0	2	1	0	0	0	0	0	0	1	0	0	0	2	0
33	0	0	1	1	0	1	1	1	1	2	0	1	2	2	0	0	0	2	2	2	2	0	2	2	0	1	2	2	2	1	0	0	1	2	1	2	1	0	0	0	1	0	0	1	0	1	0	1	0
34	0	0	0	1	0	2	1	1	0	1	1	1	1	1	0	0	0	1	0	0	1	0	2	2	0	1	1	2	2	1	1	0	2	1	0	2	2	0	0	1	0	0	0	1	0	0	0	2	0
35	0	0	0	0	0	1	2	1	0	1	0	0	1	0	0	1	0	1	1	1	2	0	1	2	0	1	2	2	2	2	1	0	0	2	0	2	1	0	0	1	0	0	0	1	0	0	0	1	0
36	0	1	0	0	0	0	2	0	0	0	1	1	1	1	0	0	0	1	2	2	2	0	0	2	0	1	2	2	2	2	0	0	1	2	0	2	1	0	0	1	0	0	1	1	1	1	0	1	1
37	1	0	0	0	1	1	1	1	0	2	0	0	0	0	0	0	0	0	1	1	0	1	1	1	1	1	2	2	2	1	1	1	1	1	0	2	2	0	0	0	0	0	1	2	1	1	0	1	1
38	0	0	0	0	1	2	1	1	0	1	1	0	0	0	0	0	1	1	1	1	1	1	2	2	0	0	2	2	2	2	0	1	1	0	0	1	1	0	0	1	0	0	1	1	0	0	0	1	1
39	1	1	0	0	0	0	0	0	0	0	2	1	0	0	0	0	0	0	2	2	2	0	2	2	0	1	0	1	2	0	0	0	1	0	1	1	1	0	0	2	0	0	2	2	1	1	0	0	0
40	0	2	0	0	0	0	2	0	2	2	0	0	0	0	0	0	0	2	2	2	2	0	2	2	0	1	2	2	2	2	1	0	1	1	1	1	1	0	0	2	1	0	1	2	1	0	0	0	0
41	0	0	0	1	0	2	1	0	0	0	1	0	0	0	0	0	0	0	1	1	1	2	2	2	0	0	2	2	2	2	0	0	1	0	1	1	1	0	0	0	0	0	0	2	1	1	0	1	0
42	1	1	0	0	1	1	2	1	1	2	0	1	1	1	0	0	0	2	2	2	2	0	1	1	0	1	1	1	1	1	0	1	0	2	0	2	1	0	0	1	0	0	1	2	1	0	0	1	1
43	0	0	0	0	0	1	1	0	1	1	1	0	1	0	0	1	0	0	2	1	2	1	2	2	0	1	2	2	2	2	0	0	0	2	0	2	0	1	1	1	0	0	0	1	0	1	0	2	0
44	1	0	0	2	1	2	1	0	1	1	0	1	1	1	0	0	0	1	0	0	0	1	2	2	0	0	1	2	2	2	0	1	1	1	2	1	1	0	0	1	0	1	0	2	1	0	0	0	1
45	1	2	0	0	0	0	2	0	1	1	0	0	2	1	0	0	0	0	0	0	1	2	1	1	1	1	1	2	1	1	0	1	2	0	1	0	2	0	0	0	0	0	1	2	2	0	0	2	0
46	0	1	0	1	0	1	1	1	0	1	1	0	1	1	0	0	1	1	1	1	1	0	1	1	1	2	0	0	2	1	0	0	0	1	1	1	2	0	0	2	1	0	0	0	0	1	0	1	1
47	0	0	0	0	1	2	2	1	1	2	0	1	1	1	0	0	0	1	1	1	2	0	2	2	0	1	0	1	1	0	1	0	1	2	0	2	0	0	0	2	0	0	0	2	1	1	0	2	0
48	0	2	1	1	0	1	2	1	0	1	0	1	0	0	0	0	0	1	1	2	2	0	2	2	1	2	1	1	2	1	0	2	2	1	0	2	2	0	0	0	0	0	0	1	0	0	0	2	0
49	0	1	0	0	0	0	2	0	1	1	1	1	2	1	0	1	0	0	2	1	2	1	2	2	0	0	2	2	1	0	1	0	0	2	0	2	0	0	0	1	1	0	1	1	1	1	0	1	0
50	0	1	0	1	0	1	2	0	1	1	0	0	0	0	0	0	1	1	1	2	2	1	2	2	0	0	2	2	2	1	2	0	1	2	0	2	2	0	0	1	0	1	0	2	1	0	0	1	1
51	0	2	0	0	0	1	1	0	1	1	1	0	2	0	1	1	1	1	0	0	1	0	2	2	0	0	1	2	2	2	0	0	0	2	2	0	1	0	0	2	0	0	0	1	1	1	0	1	0
52	0	0	0	0	1	2	1	0	1	1	1	0	0	0	0	0	0	1	2	2	2	1	0	1	0	0	0	1	1	0	0	0	1	1	1	1	2	0	0	0	0	2	0	2	0	0	0	0	0
53	1	1	0	0	0	0	2	0	1	1	1	0	0	0	0	0	0	0	1	2	2	1	2	2	0	0	1	1	2	1	0	1	0	1	1	1	2	0	0	0	0	1	0	2	0	1	0	2	0
54	1	2	0	0	0	1	2	0	0	0	1	0	1	0	0	1	0	1	2	2	2	0	0	1	0	0	1	1	2	0	1	2	2	0	1	1	1	0	0	1	0	0	1	2	2	0	0	2	0
55	1	1	1	1	0	2	2	0	2	2	0	0	0	0	0	0	0	0	2	2	2	0	0	0	0	0	2	2	2	1	2	2	2	1	0	2	2	0	0	1	0	1	0	1	1	0	0	1	0
56	0	1	0	1	0	2	2	1	0	1	0	1	2	2	0	0	0	1	1	2	2	0	1	1	1	1	2	2	2	2	1	0	2	1	2	0	1	0	0	1	1	1	0	1	0	1	0	1	0
57	0	1	0	0	0	0	0	0	0	0	2	0	0	0	0	0	0	0	2	2	2	0	2	2	1	0	2	2	2	1	1	1	0	1	1	1	2	0	0	0	0	1	0	2	1	0	0	0	0
58	0	1	0	1	0	1	1	0	1	1	1	0	2	0	0	1	0	1	0	0	1	1	1	1	1	0	1	1	2	1	0	0	0	2	0	2	1	0	0	1	0	0	1	2	1	0	0	0	0
59	0	0	0	0	1	2	1	0	1	1	1	0	0	0	0	0	1	0	2	1	2	1	0	1	1	1	2	2	2	2	1	1	0	2	0	2	1	0	0	0	0	2	0	2	1	0	0	2	0
60	0	1	1	1	0	1	1	1	0	1	1	1	1	0	0	0	0	0	1	1	2	0	2	2	0	1	2	2	2	1	0	0	1	2	1	1	1	0	0	0	0	0	0	1	0	1	0	0	0
61	1	1	0	1	0	2	2	0	1	1	0	1	2	1	0	1	0	0	1	1	1	2	0	1	1	1	2	2	2	2	0	2	2	1	1	1	1	0	0	0	1	0	1	2	0	0	0	0	0
62	0	1	0	1	0	1	1	1	0	1	1	0	1	1	0	0	0	0	2	2	2	1	0	1	0	0	1	1	1	1	1	1	0	2	0	2	2	0	0	1	0	0	0	0	1	1	0	2	0
63	0	2	1	0	0	1	2	0	1	1	0	0	0	0	0	0	0	0	1	2	2	1	2	2	0	1	2	2	2	1	0	1	0	2	0	2	2	0	0	1	0	0	0	2	0	2	0	0	0
64	0	1	0	1	0	1	1	0	1	1	0	0	0	0	0	0	0	0	1	1	2	1	2	2	0	0	2	2	2	2	0	0	0	2	0	2	1	0	0	1	1	0	0	1	1	2	0	2	0
65	0	0	0	0	0	2	2	0	1	1	0	0	1	1	0	0	0	1	1	1	1	0	2	2	1	2	1	2	1	0	1	1	1	2	0	2	1	0	0	0	1	0	0	2	0	0	0	0	0
66	1	1	0	1	0	1	2	0	0	0	1	1	1	1	0	0	0	0	0	0	1	0	2	2	0	2	1	2	2	1	0	2	2	0	1	1	2	0	0	0	0	0	1	1	0	0	0	0	1
67	0	1	0	0	0	0	2	0	1	1	0	0	1	0	0	1	0	2	1	1	2	0	2	2	1	0	2	2	2	1	1	0	1	1	0	2	2	0	0	2	0	1	0	1	1	1	0	1	1
68	0	1	0	0	1	2	1	0	0	0	2	0	0	0	0	0	0	0	1	1	2	1	0	1	1	0	2	2	2	2	0	1	1	2	0	2	1	0	0	0	0	0	1	2	1	0	0	0	0
69	0	1	0	0	0	0	2	1	0	1	0	0	0	0	0	0	0	1	0	1	1	1	2	2	0	1	2	2	2	2	0	1	1	1	1	1	2	0	0	0	0	0	0	0	0	1	0	2	0
70	1	1	0	1	0	2	2	0	0	0	1	1	1	1	0	0	1	1	2	2	2	0	0	2	0	1	1	1	2	1	0	0	0	2	0	2	0	0	0	1	0	0	0	2	0	0	0	2	0
71	1	0	0	0	0	1	2	0	1	1	0	0	0	0	0	0	0	1	0	1	1	1	1	1	1	1	1	1	2	1	0	1	1	1	0	2	2	0	0	0	0	0	0	2	0	2	0	2	0
72	1	1	0	0	0	0	1	0	1	1	0	0	0	0	0	0	0	0	2	2	2	1	0	1	1	1	1	1	2	1	1	0	1	1	1	1	1	1	1	0	1	0	0	1	1	1	0	1	0
73	1	2	0	0	0	0	1	0	1	1	1	0	0	0	0	0	0	1	1	1	1	0	2	2	0	0	2	2	2	2	0	0	1	0	1	1	1	0	0	0	1	0	0	2	0	1	0	1	1
74	1	1	0	0	0	1	2	0	0	0	0	1	0	0	0	0	0	1	2	2	2	1	2	2	0	0	2	2	2	1	0	0	1	1	0	2	2	0	0	1	0	0	0	0	0	0	0	1	1
75	0	1	0	0	0	0	2	1	1	2	0	0	1	1	0	0	0	1	1	1	1	0	1	1	0	0	1	2	2	1	0	1	1	0	1	1	0	0	0	0	0	0	0	2	0	1	0	2	0
76	0	1	1	0	0	1	2	0	2	2	0	0	0	0	0	0	0	0	2	2	2	0	2	2	0	1	2	2	2	1	0	0	0	1	1	1	2	0	0	1	0	0	0	1	0	1	0	0	1
77	0	1	0	0	0	2	1	1	0	1	1	1	1	1	0	0	0	0	1	2	2	0	1	1	1	0	1	2	1	1	0	1	1	1	1	1	2	0	0	1	0	0	0	0	0	0	0	2	0
78	0	1	2	0	0	0	2	0	2	2	0	0	0	0	0	0	0	2	2	2	2	1	1	1	1	1	1	1	2	1	1	0	1	1	1	1	2	0	0	1	0	0	0	2	0	1	0	2	0
79	0	1	0	0	0	1	1	0	1	1	1	0	1	0	0	0	0	0	1	1	1	1	2	2	0	2	1	1	2	0	1	2	1	1	1	1	0	1	1	1	0	0	0	2	0	0	0	2	0
80	1	1	1	1	0	2	1	0	0	0	1	0	0	0	0	0	0	0	2	2	2	0	1	1	0	2	0	1	2	0	0	0	0	0	1	1	2	0	0	0	0	0	0	2	0	0	0	1	1
81	0	2	0	0	0	0	2	1	1	2	0	0	1	0	0	0	0	1	1	0	2	2	0	1	1	1	0	2	2	0	1	1	1	1	1	1	1	0	1	1	1	0	1	2	1	1	0	2	0
82	0	0	0	1	1	2	2	1	0	1	0	0	0	0	0	0	0	1	1	1	1	0	2	2	1	2	1	2	2	1	1	2	1	2	0	2	2	0	0	0	0	0	0	2	0	0	0	2	0
83	1	1	0	0	1	2	2	0	0	0	1	1	2	1	0	0	0	1	1	1	1	0	2	2	1	1	1	2	2	1	0	1	1	2	0	2	0	0	0	2	0	1	0	2	1	0	0	1	1
84	0	2	1	1	0	1	2	1	0	1	0	0	1	1	0	0	0	0	2	2	2	0	0	1	0	0	2	2	2	1	1	1	1	2	0	2	2	0	0	0	0	0	1	1	1	1	0	1	1
85	0	1	1	1	0	2	1	0	0	0	0	0	0	0	0	0	0	1	0	1	2	1	2	2	0	0	1	1	2	1	0	0	1	0	1	1	2	1	0	0	0	0	0	2	0	1	0	0	2
86	0	1	0	0	0	1	2	0	0	0	0	1	2	2	0	0	1	1	1	1	1	0	2	2	1	2	2	2	2	2	0	2	1	2	0	2	2	0	0	0	0	0	0	1	0	0	0	0	0
87	0	0	0	0	1	2	2	0	1	1	0	0	0	0	0	0	0	0	0	0	0	0	2	2	1	0	1	0	2	0	0	1	1	1	1	1	1	0	0	0	0	1	0	1	1	0	0	2	0
88	1	1	0	1	0	1	2	1	0	1	0	1	2	2	0	0	0	0	2	2	2	0	1	1	0	1	1	2	1	1	0	0	0	2	0	2	1	0	0	0	0	0	1	2	0	1	0	1	1
89	0	2	0	0	0	0	2	1	1	2	0	0	0	0	0	0	0	0	2	1	2	1	2	2	0	0	0	1	2	1	0	0	1	1	1	1	2	0	0	0	0	0	0	0	1	1	0	2	0
90	1	0	0	1	1	2	1	0	2	2	0	1	1	1	0	0	0	1	2	2	2	0	1	1	1	0	1	2	2	2	0	1	2	0	1	0	1	0	0	1	0	0	0	1	0	1	0	0	2
91	0	1	0	0	0	1	1	0	1	1	1	2	2	1	1	0	0	1	2	2	2	0	2	2	0	1	0	1	1	0	0	1	0	2	0	2	1	0	0	1	0	0	0	2	0	1	0	1	1
92	0	0	0	0	1	2	1	0	0	0	1	1	1	1	0	0	0	1	1	0	2	0	2	2	0	1	2	2	2	2	1	0	1	1	1	1	1	0	0	0	1	0	0	2	0	0	0	1	0
93	0	1	0	0	1	1	1	0	1	1	0	1	0	0	0	0	0	1	0	0	1	1	2	2	0	0	2	2	2	1	0	2	1	1	1	1	1	1	1	0	0	0	0	1	0	1	0	1	1
94	0	0	0	0	1	2	2	1	0	1	0	1	1	1	0	0	0	1	2	2	2	0	2	2	1	0	2	2	2	2	0	0	1	2	1	2	0	0	0	1	0	1	1	2	1	0	0	2	0
95	0	1	0	0	0	0	1	1	0	1	1	1	2	1	0	1	0	1	0	1	1	0	2	2	0	1	0	2	0	0	0	0	1	0	1	2	1	1	1	0	0	0	0	1	1	0	0	1	0
96	0	1	0	0	0	0	2	1	1	2	0	0	0	0	0	0	0	1	2	2	2	1	2	2	0	1	2	1	2	1	1	0	1	1	0	2	2	0	0	1	0	0	1	2	1	0	0	1	0
97	0	2	0	0	1	1	1	0	0	0	1	0	1	0	0	0	0	0	2	2	2	0	2	2	0	1	1	2	1	1	0	1	1	1	2	1	2	0	0	0	0	0	0	2	0	0	0	0	1
98	1	0	0	0	0	1	2	0	0	0	0	1	1	1	0	0	0	0	1	0	1	1	1	2	0	1	1	2	2	1	1	0	1	2	0	2	1	0	0	2	1	0	1	2	1	0	0	2	0
99	0	0	0	0	0	1	2	1	0	1	0	1	1	1	0	0	0	0	1	2	2	0	1	1	0	0	2	2	2	2	0	1	1	1	0	2	1	0	0	1	0	0	0	1	0	1	0	0	0
100	0	1	0	0	0	0	2	0	0	0	1	0	0	0	0	0	1	1	1	1	1	0	1	1	0	2	0	1	1	1	0	2	1	0	1	1	2	0	0	1	0	0	2	2	1	1	0	2	0
101	0	1	0	1	0	1	1	0	1	1	1	1	1	0	1	0	0	1	1	0	0	0	2	1	1	1	0	1	1	0	0	0	0	1	0	2	1	0	0	0	0	0	0	2	0	0	0	2	0
102	0	0	0	0	0	1	0	0	0	0	2	1	1	1	0	0	0	1	1	1	1	1	2	2	0	0	0	2	1	1	0	2	2	1	0	2	2	1	0	0	0	0	0	2	0	2	0	0	2
103	0	0	0	0	0	0	1	0	1	1	0	0	1	0	0	1	0	0	0	1	1	0	1	1	0	1	2	2	2	2	0	1	2	1	1	1	1	0	0	0	0	0	1	1	1	1	0	1	1
104	1	1	0	0	1	2	2	1	0	1	0	1	1	1	0	0	0	1	2	2	2	0	2	2	0	0	1	2	1	1	0	1	2	1	1	1	1	0	0	1	1	0	1	1	1	1	0	1	0
105	0	1	0	0	0	1	1	0	0	0	0	1	2	1	0	1	0	1	0	0	2	0	2	2	0	2	1	2	2	2	0	1	0	2	0	2	0	0	0	1	0	0	1	1	1	0	1	2	0
106	0	0	0	0	0	1	1	0	1	1	1	0	1	0	0	0	0	0	0	0	0	0	2	2	0	1	2	2	2	2	0	0	1	1	1	1	2	0	0	0	0	0	1	2	1	1	0	2	0
107	1	1	0	0	1	1	1	0	1	1	0	1	1	1	0	0	0	0	1	1	1	0	1	2	0	1	2	2	2	0	0	1	1	1	1	1	1	2	1	0	1	0	0	1	0	0	0	0	1
108	0	1	0	0	0	1	1	0	0	0	1	1	1	1	0	0	1	2	1	1	1	2	2	2	0	0	1	1	2	1	1	1	1	2	1	2	1	0	0	2	0	0	1	2	1	0	0	2	0
109	1	1	0	0	0	2	1	1	0	1	1	1	2	1	0	0	0	0	0	0	2	0	2	2	0	1	2	2	2	1	1	1	1	0	2	0	2	0	0	0	0	0	0	2	0	1	0	1	1
110	0	1	0	1	0	1	0	0	0	0	1	1	0	0	0	0	0	0	1	1	1	1	1	1	1	2	2	2	2	2	1	1	1	1	2	1	1	1	1	0	0	0	1	1	1	2	0	2	0
111	1	1	0	0	0	0	2	0	1	1	0	1	1	1	0	0	0	1	2	2	1	1	1	1	1	1	1	1	1	1	0	1	2	0	1	0	2	0	0	0	1	0	1	1	1	2	0	1	0
112	1	1	0	1	0	1	2	0	0	0	0	0	2	1	0	1	1	1	1	1	1	0	2	2	0	1	2	2	2	2	0	0	2	0	2	1	2	0	0	0	0	0	1	1	0	1	0	2	0
113	0	2	0	1	0	1	2	0	0	0	0	1	1	1	0	0	0	1	2	2	2	1	1	1	1	1	1	2	2	1	0	1	1	0	1	1	1	0	0	2	0	0	0	2	0	0	0	2	0
114	0	2	0	0	0	0	2	0	0	0	1	0	1	0	0	0	1	2	1	1	2	1	1	2	0	0	1	2	2	1	1	1	1	2	0	2	2	0	0	0	0	0	0	2	0	1	0	1	0
115	0	1	0	1	1	2	1	0	1	1	1	0	0	0	0	0	0	0	0	0	2	0	2	2	0	1	2	2	2	2	0	0	1	0	2	1	1	0	0	1	0	1	0	2	0	1	0	0	0
116	0	2	1	1	0	1	1	1	0	1	0	0	0	0	0	0	0	0	0	0	2	0	2	2	0	1	1	1	2	0	0	1	1	0	0	2	2	0	0	0	0	0	0	1	0	1	0	2	0
117	0	2	1	0	0	0	0	0	0	0	2	1	0	0	0	0	0	0	1	1	2	1	1	2	0	0	1	1	2	0	0	0	0	2	2	0	1	0	0	2	0	0	0	1	0	1	0	2	0
118	0	2	0	0	0	2	1	0	1	1	1	0	0	0	0	0	0	2	2	2	2	0	2	2	0	1	0	2	1	0	0	1	1	1	1	1	1	1	1	0	0	0	0	2	1	1	0	1	1
119	0	1	0	1	0	1	2	0	1	1	1	0	0	0	0	0	0	0	1	1	0	1	2	2	1	0	1	1	2	1	0	0	1	0	2	0	1	0	0	0	1	0	0	1	0	0	0	2	0
120	1	1	0	0	1	2	2	0	1	1	1	0	0	0	0	0	1	1	1	1	1	0	2	2	0	0	1	1	2	1	0	1	1	1	1	1	1	0	0	0	0	0	0	2	0	0	0	0	0
121	0	0	0	0	0	1	1	0	1	1	1	0	0	0	0	0	0	1	1	1	2	0	2	2	0	1	1	1	2	1	0	0	1	2	0	2	1	0	0	1	0	0	2	2	1	0	0	1	0
122	0	2	1	1	0	1	1	0	2	2	0	0	0	0	0	0	0	1	0	0	1	0	1	1	0	1	1	2	2	1	1	0	1	1	0	1	2	0	0	2	0	0	0	1	2	1	0	2	0
123	0	0	0	0	0	1	2	1	0	1	0	0	2	0	1	1	0	0	1	1	2	1	2	2	0	1	1	1	2	0	1	2	2	2	0	2	2	0	0	1	0	0	0	1	0	0	0	2	0
124	0	0	0	1	0	2	2	0	1	1	0	0	1	0	1	0	0	0	2	2	2	0	2	2	0	1	1	1	1	1	1	0	1	0	1	1	1	0	0	2	0	0	0	2	1	1	0	1	1
125	0	1	0	1	0	1	2	0	1	1	0	0	2	1	0	0	0	1	0	0	1	0	2	2	1	1	1	1	2	2	0	1	2	1	1	1	1	0	0	1	0	0	0	0	0	1	0	2	0
126	1	1	0	1	0	1	2	1	1	2	0	0	0	0	0	0	0	1	1	1	1	1	2	2	0	1	2	2	2	2	0	2	2	0	2	0	1	0	0	0	0	0	0	1	0	1	0	1	1
127	0	1	0	1	0	1	2	0	0	0	0	1	1	2	0	0	0	0	2	2	2	1	1	1	1	1	2	2	2	1	1	1	1	2	0	2	1	0	0	2	0	0	0	2	0	0	0	1	0
128	1	1	0	0	0	0	2	0	2	2	0	0	0	0	0	0	0	0	0	0	0	1	2	2	0	1	1	2	1	1	1	0	1	2	0	2	2	0	0	0	0	0	0	0	0	0	0	2	0
129	0	1	0	1	0	2	1	0	0	0	2	0	0	0	0	0	1	1	0	0	1	0	1	1	1	0	1	2	2	2	0	1	1	1	0	2	1	0	0	2	0	0	1	1	1	1	1	1	0
130	0	0	0	0	0	1	1	0	0	0	1	1	1	2	0	0	0	0	1	1	2	1	2	2	1	0	1	1	2	1	1	0	1	1	0	2	2	0	0	0	0	0	0	2	0	1	0	0	1
131	0	1	0	1	0	1	2	0	2	2	0	0	1	1	0	0	0	1	2	2	1	1	1	1	0	1	2	2	2	2	0	2	1	0	2	0	2	0	0	1	0	0	0	1	0	0	0	0	1
132	0	2	0	1	0	2	1	0	0	0	2	0	0	0	0	0	0	0	2	2	2	0	0	0	0	0	1	1	2	1	0	0	0	2	0	2	1	0	0	0	0	0	1	2	0	0	0	1	0
133	0	1	0	0	0	2	1	0	1	1	0	0	0	0	0	0	0	1	2	0	2	0	2	2	0	1	1	0	1	0	0	0	0	2	0	2	1	0	0	0	0	0	1	2	1	2	0	1	0
134	0	1	0	1	1	2	1	0	1	1	1	0	0	0	0	0	0	1	1	1	2	1	2	2	1	0	1	2	2	1	0	1	1	0	2	0	1	0	0	1	0	0	0	2	0	0	0	0	1
135	1	1	0	0	0	1	2	0	0	0	0	0	0	0	0	0	0	1	1	1	1	0	2	2	0	0	1	1	2	1	0	0	0	1	1	1	1	0	0	0	0	0	1	2	1	1	0	0	1
136	0	1	0	0	0	1	2	0	1	1	0	1	0	0	0	0	0	1	2	2	2	1	2	2	0	0	1	1	2	1	0	1	1	0	1	1	1	0	0	0	0	1	0	2	2	1	0	1	0
137	1	1	0	1	0	1	2	1	0	1	0	0	1	0	0	1	0	0	0	0	1	0	2	2	1	1	0	1	1	0	0	1	1	0	1	0	2	0	0	0	0	0	0	2	0	0	0	1	1
138	0	1	0	0	0	2	2	0	1	1	0	0	0	0	0	0	0	0	2	1	2	0	1	1	1	1	2	2	1	1	0	0	2	1	0	2	0	0	0	1	0	0	0	1	0	1	0	1	0
139	0	2	1	1	0	1	2	0	2	2	0	0	0	0	0	0	0	2	1	1	1	0	2	2	0	0	0	1	2	1	0	0	1	1	0	2	1	0	0	1	0	0	0	2	0	2	0	1	1
140	0	2	0	0	0	0	2	1	0	1	0	0	1	1	0	0	0	0	1	1	1	2	0	1	1	1	1	1	2	1	0	0	0	2	0	2	1	0	0	0	1	0	0	1	1	0	0	1	1
141	0	1	0	0	0	0	0	0	0	0	1	0	1	0	0	1	0	1	2	2	2	0	2	2	0	0	1	1	1	1	1	0	1	1	0	2	0	0	0	1	0	0	1	1	1	2	0	0	0
142	0	1	0	1	0	2	0	0	0	0	1	1	2	1	0	0	0	1	2	2	2	0	1	1	0	1	2	2	2	2	0	0	2	0	1	1	1	0	0	2	1	0	0	0	1	1	0	1	1
143	1	1	0	1	0	1	2	1	0	1	0	0	2	1	0	0	0	0	1	1	1	0	1	1	0	0	2	2	2	2	1	0	1	2	0	2	1	0	0	1	0	0	0	2	0	1	0	1	1
144	0	0	0	0	1	2	2	0	0	0	0	1	2	2	0	0	0	0	2	2	2	0	2	2	0	1	1	1	2	1	0	0	0	2	0	2	1	1	1	0	0	1	0	1	1	1	0	2	0
145	0	1	0	1	0	1	2	0	2	2	0	1	1	1	0	0	0	1	2	2	1	0	1	1	0	1	1	1	2	1	0	0	1	1	0	2	1	0	0	1	0	1	0	2	0	1	0	2	0
146	1	1	0	1	0	2	2	0	0	0	0	0	0	0	0	0	0	0	2	2	2	0	2	2	1	0	2	2	2	2	0	0	1	1	1	1	2	0	0	1	0	0	0	2	1	0	0	0	1
147	1	0	0	1	1	2	2	1	0	1	0	1	2	1	0	0	0	0	1	1	1	1	2	2	0	2	1	2	2	1	1	1	1	0	2	1	1	0	0	0	0	1	0	2	2	1	0	1	1
148	0	2	0	0	0	0	1	0	0	0	1	1	2	1	0	0	0	0	1	1	1	0	1	2	0	1	1	2	2	2	0	1	1	2	1	2	2	0	0	0	1	2	0	2	0	1	0	2	0
149	0	1	1	0	0	2	2	0	1	1	1	0	0	0	0	0	0	1	0	0	0	0	1	1	1	0	1	1	1	0	0	0	1	2	0	2	1	1	1	1	0	0	1	2	0	0	0	1	0
150	0	0	0	0	0	2	1	0	0	0	1	0	0	0	0	0	0	1	2	2	1	1	2	2	0	0	0	1	1	1	0	1	2	2	0	2	0	0	0	1	0	0	0	2	0	0	0	2	0
151	0	2	0	1	0	1	2	0	0	0	1	0	0	0	0	0	1	0	2	1	2	0	2	2	0	0	1	2	2	1	1	1	0	1	1	1	1	0	0	2	0	0	0	2	0	1	0	0	0
152	1	1	0	1	0	2	1	0	1	1	1	1	2	1	0	0	0	0	0	0	1	0	2	2	0	1	1	1	1	1	1	1	2	0	1	0	2	0	0	1	0	0	0	1	0	0	0	1	0
153	1	2	0	0	0	0	1	0	0	0	1	1	1	1	0	0	0	0	1	1	1	0	2	2	0	2	2	0	1	0	0	0	1	1	1	1	1	0	0	0	0	1	0	2	1	0	0	1	0
154	0	1	1	1	0	2	1	0	0	0	1	1	1	1	0	0	0	0	2	2	1	0	2	2	1	1	1	1	2	1	1	1	1	0	1	1	1	1	1	1	0	0	0	2	0	0	1	1	0
155	0	1	0	0	0	1	2	0	2	2	0	0	0	0	0	0	0	1	1	2	2	0	2	2	0	2	1	1	2	1	0	1	0	2	1	2	1	0	0	0	0	0	0	1	0	0	0	2	0
156	0	0	0	0	2	2	2	1	0	1	0	0	0	0	0	0	0	0	1	1	2	0	2	2	0	1	1	1	2	1	0	0	1	2	1	1	2	0	0	1	0	0	0	2	0	2	0	2	0
157	0	1	0	0	1	1	1	1	0	1	1	0	2	2	0	0	0	0	1	1	1	0	1	1	0	1	1	1	2	0	1	1	1	2	0	2	1	0	0	0	0	0	1	1	1	0	0	0	1
158	0	2	0	0	0	0	2	0	0	0	0	0	1	0	0	0	0	1	1	1	1	0	2	2	0	1	1	2	2	1	1	1	0	2	0	2	1	0	0	0	0	0	0	1	0	1	0	1	0
159	0	1	0	1	1	2	2	0	0	0	0	2	2	1	1	0	0	0	2	1	2	0	2	1	1	1	1	2	2	1	2	0	1	1	0	2	1	0	0	0	0	0	1	2	1	1	0	0	0
160	1	0	0	0	0	1	2	0	0	0	0	0	0	0	0	1	0	0	1	0	1	1	1	2	0	0	0	2	1	1	1	1	0	1	0	2	0	0	0	1	0	1	0	2	2	0	0	2	0
161	0	2	0	0	0	1	2	0	2	2	0	1	1	1	0	0	0	1	2	2	2	0	2	2	0	1	0	2	0	0	0	1	2	1	2	1	2	0	0	1	0	0	0	1	1	1	0	1	0
162	0	1	0	0	0	1	2	1	0	1	1	0	1	0	0	1	0	1	1	1	2	0	2	2	1	2	1	2	2	1	1	0	0	1	2	1	2	0	1	0	1	0	0	1	0	1	0	0	0
163	0	1	0	1	0	1	2	0	1	1	1	0	0	0	0	0	1	2	1	1	1	1	1	1	1	0	1	2	1	1	0	1	2	0	1	0	1	0	0	0	0	0	0	0	1	0	0	2	0
164	0	2	0	1	0	1	1	1	0	1	1	0	0	0	0	0	0	1	0	0	1	1	2	2	0	0	2	2	2	2	0	0	1	1	1	1	0	1	1	0	1	1	0	1	0	1	0	2	0
165	0	2	0	0	0	1	1	0	0	0	2	0	1	0	0	1	0	0	1	0	1	0	1	1	1	1	2	2	2	1	1	0	1	0	2	0	1	0	0	0	0	1	0	2	1	0	0	2	0
166	0	2	1	0	0	1	2	0	2	2	0	1	1	1	0	0	0	0	2	1	2	0	0	1	0	0	1	1	2	1	1	0	0	1	0	2	1	0	0	2	0	0	0	2	0	1	0	0	0
167	0	2	0	1	0	1	2	0	2	2	0	1	1	1	0	0	0	0	1	1	1	0	2	2	0	0	2	2	2	2	0	2	2	0	2	0	1	1	1	0	0	0	1	2	1	1	0	1	0
168	0	0	1	0	0	1	2	1	0	1	0	0	1	1	0	0	0	0	1	1	1	1	2	2	0	0	2	2	2	1	1	0	0	1	1	1	1	0	0	1	0	0	1	2	1	0	0	2	0
169	0	2	0	1	0	1	1	0	1	1	0	0	0	0	0	0	0	1	2	2	2	0	2	2	0	1	0	1	2	0	0	1	2	0	1	0	2	0	0	0	0	0	1	2	0	1	0	2	0
170	0	0	0	0	0	1	0	0	0	0	1	0	1	0	0	0	0	1	0	0	2	1	1	1	1	1	2	2	2	2	1	0	0	2	0	2	2	0	0	0	0	0	1	2	1	0	0	1	0
171	0	2	1	1	0	1	2	0	1	1	0	0	2	1	0	0	0	1	2	1	2	1	2	2	0	1	1	1	1	1	0	1	1	1	1	1	1	2	1	0	1	0	2	2	1	1	0	0	0
172	0	1	0	0	1	1	2	0	0	0	0	0	1	0	0	1	0	1	1	1	1	0	1	1	1	2	1	1	1	1	0	1	1	2	0	2	2	1	1	0	0	0	0	2	0	1	0	1	0
173	0	1	0	0	0	1	2	0	1	1	1	1	1	1	0	0	0	1	1	1	2	0	2	2	0	1	2	2	2	2	0	1	1	1	1	1	0	0	0	1	0	0	0	0	0	1	0	1	0
174	0	1	0	0	0	1	2	0	0	0	0	2	2	2	0	0	0	1	1	1	1	0	2	2	1	0	2	2	2	1	1	1	1	2	1	2	2	0	0	1	0	2	0	2	0	1	0	0	0
175	1	0	0	0	1	1	2	0	2	2	0	1	1	1	0	0	0	1	1	0	0	0	2	2	0	0	2	2	2	2	0	0	1	1	1	1	1	0	0	0	0	0	0	1	0	0	0	0	1
176	1	2	0	1	0	1	2	0	0	0	1	0	2	1	0	0	0	0	1	1	0	1	2	2	1	1	2	2	2	2	0	0	1	1	0	2	2	0	1	0	1	0	0	2	0	1	0	0	0
177	0	1	0	0	0	1	2	1	0	1	0	0	0	0	0	0	0	0	1	1	1	1	2	2	0	2	2	1	2	1	1	1	1	1	0	2	2	0	0	0	0	0	0	2	0	0	0	2	0
178	0	1	0	0	0	0	1	1	0	1	1	1	1	1	0	0	0	1	1	1	1	0	2	2	0	1	1	2	2	1	1	0	0	2	0	2	1	0	0	0	0	0	0	2	0	0	0	2	0
179	0	1	0	1	0	1	2	0	1	1	1	0	0	0	0	0	0	1	1	1	1	0	2	2	0	1	2	2	2	2	0	0	0	2	2	0	2	0	0	0	0	0	0	1	0	1	0	1	1
180	0	2	0	0	0	0	0	0	0	0	1	0	1	1	0	0	0	1	2	2	2	0	2	2	0	1	2	0	1	0	0	1	1	1	0	2	1	0	0	1	0	0	0	1	0	0	0	1	1
181	0	1	0	0	1	1	2	0	0	0	0	0	0	0	0	0	0	0	1	1	1	0	2	2	0	1	2	2	2	2	0	0	1	2	0	2	1	0	0	1	0	1	0	1	0	2	0	2	0
182	0	1	0	1	0	1	1	0	1	1	1	1	1	1	0	0	0	0	0	0	0	1	2	2	1	0	0	2	0	0	0	0	0	2	0	2	1	0	0	1	1	1	0	1	0	1	0	0	0
183	0	2	0	0	0	0	1	0	1	1	0	0	1	0	0	0	1	1	1	1	1	0	1	1	0	1	2	2	2	1	2	2	2	0	2	0	2	0	0	2	1	0	1	2	0	0	0	2	0
184	0	1	0	0	0	1	2	1	1	2	0	1	2	2	0	0	0	1	2	2	1	0	1	1	0	1	1	1	1	1	0	0	1	1	1	1	1	0	0	2	0	0	0	1	0	0	0	2	0
185	0	1	0	0	1	1	1	1	1	2	1	0	1	1	0	0	0	0	2	2	2	0	2	2	1	2	1	1	2	0	1	0	2	2	0	2	2	0	0	1	0	0	0	1	0	1	0	2	0
186	0	2	0	0	0	0	0	0	0	0	2	0	1	0	0	1	1	1	1	1	1	0	2	2	0	0	1	0	1	0	0	0	0	2	0	2	1	0	0	0	0	1	0	2	1	1	0	2	0
187	0	0	0	0	0	1	2	1	0	1	0	1	2	2	0	0	0	1	1	1	1	0	2	2	0	2	1	2	1	1	1	0	0	2	0	2	1	0	0	0	0	0	1	2	1	1	0	2	0
188	1	1	0	1	0	2	1	0	0	0	1	0	0	0	0	0	0	1	1	1	1	1	1	1	1	0	1	1	2	0	0	1	2	1	1	1	1	0	0	0	0	0	2	2	0	1	1	1	0
189	0	1	1	0	0	1	1	0	1	1	0	1	1	1	0	0	0	2	1	1	1	0	1	1	1	0	2	2	2	1	0	1	1	2	1	2	1	0	0	1	0	0	0	1	0	1	0	0	1
190	0	1	0	0	0	2	1	0	2	2	0	0	0	0	0	0	0	1	1	1	2	0	2	2	0	2	1	0	2	0	0	1	2	0	1	1	2	0	0	0	0	0	0	1	0	0	0	1	1
191	0	0	0	2	1	2	1	0	1	1	0	1	1	1	0	0	0	0	1	1	1	0	2	2	0	2	1	2	2	2	0	1	1	2	0	2	1	0	0	0	1	0	0	1	1	1	0	0	2
192	1	0	0	0	1	1	1	0	0	0	1	0	0	0	0	0	1	1	0	0	1	0	1	1	1	0	2	2	2	1	1	2	2	0	2	0	1	0	0	1	0	0	0	2	0	1	0	1	1
193	0	1	0	1	0	1	2	0	2	2	0	0	1	0	0	0	0	1	0	0	1	1	2	2	0	1	1	2	1	1	0	1	1	1	1	1	1	1	1	0	0	0	0	1	0	1	0	0	0
194	0	0	0	1	1	2	2	0	2	2	0	0	0	0	0	0	0	0	2	1	2	1	2	2	0	1	2	2	2	2	0	0	2	0	1	1	1	0	0	1	1	0	0	0	1	0	1	1	0
195	0	1	0	0	0	1	1	0	1	1	0	0	0	0	0	0	0	1	0	1	2	0	2	2	1	1	1	1	1	1	1	0	0	2	0	2	1	0	0	1	0	0	1	2	1	0	0	0	0
196	1	2	1	1	0	1	2	0	0	0	1	0	0	0	0	1	0	0	0	0	2	1	1	1	1	1	1	2	2	1	0	0	1	2	0	2	1	0	0	1	0	0	0	2	0	2	0	2	0
197	1	1	0	0	0	0	2	0	1	1	0	0	0	0	0	0	0	0	1	1	1	0	2	2	0	1	2	2	1	0	0	2	1	0	1	1	1	1	0	0	0	1	0	1	1	1	0	0	0
198	0	1	0	0	0	0	2	0	1	1	0	0	1	1	0	0	0	1	2	2	2	0	2	2	0	1	1	2	2	1	1	0	0	1	0	2	2	0	0	0	0	0	1	2	2	2	0	2	0
199	1	1	0	1	0	1	1	0	0	0	1	0	0	0	0	0	0	1	1	2	2	0	2	2	0	1	1	2	2	1	1	1	0	1	1	1	1	0	0	1	0	1	0	1	1	0	0	2	0
200	0	1	0	1	0	1	2	1	1	2	0	0	1	1	0	0	0	2	1	1	1	0	2	2	1	2	2	2	2	2	0	1	0	1	1	1	2	0	0	2	0	0	0	1	1	0	0	0	0
201	0	0	0	0	0	1	1	0	2	2	0	1	1	1	0	0	0	0	2	2	2	1	2	2	0	1	0	1	1	1	0	0	0	1	0	2	2	0	0	0	0	0	0	2	0	1	0	1	0
202	0	1	0	1	0	1	2	1	0	1	0	0	0	0	0	0	0	1	1	1	1	0	2	2	0	2	2	2	2	1	2	0	0	2	0	2	1	0	0	0	0	0	1	2	0	0	0	0	1
203	1	1	1	0	1	2	2	0	1	1	0	0	1	0	0	1	0	0	1	0	1	0	2	2	1	1	0	2	1	1	0	0	1	1	1	1	2	0	0	0	0	0	1	2	1	1	0	0	0
204	1	0	0	0	0	1	2	0	0	0	1	1	1	1	0	0	0	0	1	2	2	0	2	2	0	1	1	2	1	1	0	2	2	0	2	0	0	0	0	1	0	0	0	0	0	1	0	1	1
205	0	1	0	0	0	2	2	0	1	1	0	1	1	1	0	0	0	0	1	1	2	0	2	1	1	1	2	2	2	2	0	0	1	1	1	1	2	0	0	1	0	0	1	2	1	2	0	2	0
206	1	1	0	0	0	1	2	0	1	1	0	0	0	0	0	0	0	0	1	1	1	1	0	1	1	1	2	2	2	2	0	1	1	1	1	1	2	0	0	0	0	0	1	1	1	1	0	1	1
207	0	1	0	1	0	2	1	0	0	0	1	0	1	0	0	1	0	1	2	2	2	0	2	2	0	0	2	2	2	2	1	1	2	1	1	1	1	0	0	0	0	0	0	0	2	0	0	1	1
208	0	1	0	1	0	2	1	0	0	0	1	0	0	0	0	0	0	0	0	0	1	1	2	2	1	0	2	2	2	2	0	0	1	1	1	1	1	0	0	0	0	0	1	2	1	0	0	2	0
209	1	1	0	0	0	0	1	0	0	0	1	1	1	1	0	0	0	1	2	2	1	1	1	1	1	1	2	2	2	1	1	1	1	1	0	2	2	0	0	2	0	0	0	2	0	1	0	0	1
210	0	2	0	0	0	1	1	0	0	0	1	0	0	0	0	0	0	1	2	2	2	0	2	2	1	0	2	2	1	1	0	0	0	2	0	2	2	0	0	1	0	0	0	1	0	0	0	0	0
211	0	1	0	0	1	2	2	0	2	2	0	0	0	0	0	0	0	0	1	1	1	0	1	1	0	1	2	2	1	0	1	1	1	1	1	1	1	0	0	0	0	0	1	2	1	0	0	0	0
212	0	1	0	1	0	1	2	0	0	0	0	0	0	0	0	0	0	1	1	1	1	1	1	2	0	0	2	2	2	1	0	1	1	0	2	1	2	0	0	1	0	1	0	2	1	0	0	2	0
213	0	2	1	1	0	1	2	1	0	1	0	0	1	0	0	0	0	1	2	2	2	2	1	1	1	1	0	2	2	0	1	0	0	1	1	1	0	1	1	1	0	0	0	2	0	0	0	0	0
214	1	2	0	0	0	0	2	0	2	2	0	0	0	0	0	0	0	0	0	0	0	1	2	2	1	0	1	2	1	1	0	1	1	1	1	1	1	1	1	0	0	0	1	2	0	0	0	1	1
215	0	2	1	1	0	1	0	0	0	0	2	0	1	0	0	0	0	0	2	1	2	0	2	2	0	2	1	1	2	1	0	1	1	1	0	2	1	0	0	0	0	0	1	1	0	1	0	2	0
216	0	1	1	1	0	2	1	1	0	1	0	2	2	1	1	0	0	0	2	1	2	0	1	2	1	0	1	2	1	1	0	2	2	1	0	2	2	0	0	1	0	0	0	1	0	1	0	2	0
217	0	1	0	1	0	1	2	0	1	1	0	1	2	2	0	0	0	0	0	0	2	1	2	2	0	2	1	1	1	1	0	1	1	1	2	2	1	0	0	0	0	0	0	2	0	2	0	1	1
218	1	0	0	1	1	2	1	0	1	1	0	1	2	1	0	0	0	0	0	0	0	0	2	2	1	1	1	1	2	1	0	1	1	0	1	1	1	0	0	0	0	0	0	0	0	0	0	0	0
219	1	0	0	0	1	2	1	0	0	0	1	0	2	0	0	1	0	2	1	1	2	1	2	2	0	0	1	0	2	0	0	0	0	2	0	2	1	0	0	0	0	0	0	2	0	1	0	1	1
220	0	2	0	0	0	0	1	0	2	2	0	1	1	0	1	0	0	1	2	2	2	1	2	2	0	1	1	1	1	1	0	2	2	0	2	0	1	0	0	0	1	0	0	2	0	1	0	2	0
221	0	1	0	0	1	2	2	1	1	2	0	0	1	0	0	0	0	0	0	1	1	0	0	2	0	1	0	1	2	0	1	0	1	0	1	1	1	1	1	0	0	0	1	1	1	0	0	1	0
222	0	0	0	0	0	1	2	0	1	1	0	1	1	2	0	0	0	0	2	2	2	1	2	2	0	2	1	1	2	1	0	1	2	0	1	1	1	0	0	0	0	1	0	1	1	1	0	0	0
223	0	0	0	1	1	2	1	0	0	0	0	0	1	0	0	0	0	1	1	0	2	1	1	1	1	1	2	2	2	2	1	1	1	1	0	2	1	1	1	0	0	0	0	2	0	0	0	1	1
224	1	1	0	0	0	0	1	0	1	1	1	0	0	0	0	0	0	0	2	2	2	0	2	2	0	2	2	1	2	0	0	0	1	1	1	1	2	0	0	1	0	0	0	0	0	1	0	1	1
225	0	2	1	1	0	1	2	1	1	2	0	1	1	0	0	0	0	0	2	2	2	0	2	2	0	0	2	2	2	2	0	2	1	1	0	2	1	0	0	1	0	0	1	2	1	0	0	1	0
226	0	2	0	0	0	0	1	1	0	1	1	0	0	0	0	0	0	1	2	2	2	0	1	1	0	0	0	2	1	1	1	0	0	1	1	1	1	0	0	0	0	0	0	2	0	0	0	0	0
227	0	0	0	0	1	2	2	0	1	1	0	0	0	0	0	0	0	0	2	2	2	0	2	2	0	2	2	2	2	2	0	0	1	1	0	2	0	0	0	1	0	0	1	2	1	0	0	1	0
228	0	2	0	0	0	1	2	0	1	1	0	1	1	1	0	0	0	1	1	0	2	0	2	2	0	1	1	2	2	1	1	1	1	1	1	1	1	0	0	1	0	1	0	2	0	1	0	1	0
229	0	1	0	0	1	2	2	1	0	1	0	0	0	0	0	0	0	1	2	2	2	0	2	2	0	2	2	2	2	2	0	0	1	1	1	1	1	1	1	0	0	0	1	2	1	0	0	0	1
230	0	1	0	0	1	1	1	0	1	1	0	0	0	0	0	0	1	1	1	2	2	1	2	2	0	2	0	1	1	0	0	0	1	0	1	2	1	0	0	0	0	0	0	0	0	1	0	0	1
231	0	1	0	1	0	2	1	0	1	1	1	0	0	0	0	0	0	2	1	1	2	0	1	1	1	1	1	1	2	1	0	1	1	2	2	1	1	1	0	0	0	0	0	1	0	1	0	0	1
232	0	0	0	0	1	1	2	1	0	1	0	0	0	0	0	0	0	1	1	1	1	0	2	2	0	0	0	2	0	0	0	0	1	2	1	2	1	0	0	0	0	0	0	2	0	1	0	1	1
233	0	2	0	0	0	0	1	0	1	1	0	0	1	1	0	0	0	2	2	1	2	1	2	2	0	0	1	1	2	1	1	2	1	1	1	1	2	0	0	1	0	0	0	2	1	0	0	1	0
234	1	1	0	0	0	0	2	0	2	2	0	1	1	1	0	0	0	1	1	0	1	0	2	2	0	1	2	2	2	2	1	2	2	0	2	0	1	1	1	0	0	1	1	2	0	1	0	1	0
235	0	2	1	1	0	1	2	0	0	0	0	0	0	0	0	0	0	0	1	1	0	0	2	2	1	1	2	2	2	2	0	0	1	1	0	1	1	1	1	0	0	1	0	2	1	0	0	2	0
236	0	2	0	0	0	1	1	0	0	0	1	0	0	0	0	0	0	1	1	1	1	0	2	2	0	1	0	2	1	1	0	0	1	2	0	2	2	0	0	1	0	1	0	1	0	1	0	2	0
237	1	1	0	1	0	1	2	0	1	1	0	0	1	1	0	0	0	0	0	0	0	1	2	2	0	2	2	2	2	1	0	2	2	0	2	0	0	1	1	0	0	0	0	1	0	0	0	2	0
238	0	1	0	0	0	0	2	0	1	1	0	0	0	0	0	0	0	0	1	1	1	0	2	2	1	1	2	2	2	2	0	0	1	0	1	1	2	1	0	0	0	1	0	1	1	0	0	1	1
239	0	2	0	0	0	0	2	0	0	0	0	1	1	1	0	0	0	0	1	1	1	0	0	1	0	0	1	1	1	1	0	0	1	1	1	1	1	0	0	0	0	0	0	1	0	0	0	2	0
240	0	1	0	0	0	0	2	1	0	1	0	0	1	0	0	1	0	0	2	1	2	0	2	2	1	0	2	2	2	2	0	1	2	0	2	0	2	0	0	1	0	0	0	2	0	1	0	1	0
241	0	0	0	1	0	2	1	0	1	1	1	0	0	0	0	0	0	1	2	2	1	0	2	2	0	2	2	2	2	2	1	2	1	0	1	1	1	0	0	0	0	0	0	2	0	1	0	0	2
242	0	0	0	0	0	1	1	0	1	1	0	1	1	1	0	0	0	1	1	1	2	1	1	1	1	1	1	2	2	1	0	0	0	2	0	2	2	0	0	0	0	1	0	1	0	1	0	1	0
243	0	1	0	0	1	2	1	0	0	0	1	2	2	2	0	0	0	0	2	2	2	0	0	0	0	0	1	2	2	1	1	1	1	0	2	1	0	0	0	1	0	0	0	1	0	1	0	1	1
244	0	2	0	1	0	1	2	0	1	1	0	0	0	0	0	0	0	0	0	1	2	1	1	1	1	1	1	1	1	1	0	0	1	1	0	2	1	0	0	0	0	0	1	1	1	1	0	2	0
245	1	1	0	0	0	1	1	0	0	0	1	1	2	2	0	0	0	0	2	2	2	2	1	1	1	1	2	2	2	1	1	0	0	2	0	2	2	0	0	0	0	0	1	2	0	1	0	1	0
246	1	2	0	0	0	0	2	0	1	1	0	0	1	0	0	1	0	0	2	1	2	0	2	2	0	1	2	2	2	2	1	1	1	0	0	1	2	0	0	0	0	0	0	1	0	1	0	2	0
247	1	1	0	1	0	1	2	0	2	2	0	0	1	0	0	0	0	0	2	1	2	0	2	2	0	2	0	2	2	0	1	1	2	0	2	0	0	0	0	1	1	0	2	2	1	1	0	2	0
248	0	0	0	0	0	1	1	0	0	0	1	0	0	0	0	0	1	1	1	2	2	0	2	2	1	0	0	1	2	0	0	1	1	0	1	0	2	0	0	1	0	0	0	1	0	0	0	2	0
249	0	1	1	0	0	2	1	0	0	0	1	0	1	0	0	1	1	0	2	1	2	2	0	1	1	1	0	2	0	0	0	1	1	1	1	1	2	0	0	0	1	0	0	2	0	2	0	1	0
250	1	1	0	1	0	1	2	0	1	1	1	0	1	1	0	0	0	2	1	1	2	0	2	2	0	0	1	2	2	1	2	0	1	0	1	1	1	1	0	1	0	0	0	1	0	1	0	0	0
251	0	1	0	1	0	1	1	0	2	2	0	0	1	0	0	1	0	0	0	0	0	0	2	2	1	1	1	2	2	1	1	0	1	2	1	2	1	0	0	0	0	0	1	2	0	1	0	0	0
252	0	2	0	1	0	1	2	0	1	1	1	0	0	0	0	0	0	1	0	1	1	0	2	2	0	1	2	2	2	2	0	2	2	0	2	0	1	1	1	0	0	1	0	2	1	0	0	1	1
253	1	2	1	1	0	1	2	0	1	1	0	1	0	0	0	0	0	1	0	0	0	1	2	2	0	1	0	1	2	1	0	0	0	2	0	2	1	0	0	1	0	0	1	1	1	2	0	2	0
254	0	0	1	0	0	1	2	0	1	1	0	0	0	0	0	0	0	0	1	1	1	0	2	2	0	1	2	2	2	1	1	1	1	2	1	1	1	0	0	2	0	0	0	2	1	0	0	2	0
255	0	1	0	0	0	0	2	1	0	1	0	1	1	1	0	0	0	0	1	0	1	2	0	1	1	1	1	2	2	1	0	1	2	2	0	2	1	0	0	1	0	0	1	1	1	1	0	0	2
256	1	2	0	0	0	0	1	0	1	1	1	1	1	1	0	0	0	2	2	2	2	0	2	2	0	1	2	2	2	2	0	0	0	2	0	2	1	0	0	0	0	0	1	1	1	1	0	2	0
257	0	1	0	0	0	0	2	0	1	1	1	0	0	0	0	0	0	1	2	2	2	0	2	2	0	1	1	1	2	0	0	1	1	2	0	2	2	0	0	2	0	0	1	2	1	0	0	1	0
258	0	1	1	1	0	2	2	0	0	0	0	0	1	1	0	0	0	0	1	1	2	1	2	2	0	0	0	2	2	0	1	0	1	1	0	2	1	0	0	1	0	0	0	1	0	0	0	2	0
259	1	1	0	1	0	2	1	0	0	0	1	1	0	0	0	0	0	0	1	1	0	0	2	2	0	1	2	2	2	2	0	1	1	2	0	2	0	0	0	1	0	1	0	1	1	0	0	2	0
260	0	2	0	0	0	0	2	1	0	1	0	1	1	1	0	0	0	1	1	1	1	0	2	2	0	1	2	2	2	2	0	1	0	2	0	2	1	1	1	0	0	2	0	2	1	0	0	1	1
261	0	1	1	0	0	1	2	0	2	2	0	0	1	0	0	1	0	1	2	2	2	0	2	2	0	1	2	2	2	1	2	0	0	1	1	1	1	0	0	1	0	0	1	2	0	0	0	0	1
262	0	1	0	0	0	1	2	0	1	1	1	0	0	0	0	0	0	1	2	0	2	0	0	0	0	1	2	2	2	2	1	1	2	0	1	1	1	0	0	1	0	0	0	1	0	1	0	0	1
263	0	2	1	1	0	1	2	0	1	1	1	1	1	1	0	0	0	0	1	1	2	0	2	2	0	1	1	1	2	1	0	1	1	2	0	2	2	0	0	1	0	0	1	2	1	1	0	2	0
264	0	1	0	1	0	1	1	0	1	1	0	1	1	1	0	0	0	1	0	0	1	0	1	1	0	1	0	1	1	0	0	0	0	2	0	1	2	0	0	1	0	0	0	2	0	0	0	2	0
265	1	1	0	1	0	1	2	1	0	1	0	0	0	0	0	0	0	1	2	2	2	0	2	2	0	0	2	2	2	2	1	1	1	2	1	1	1	1	1	0	0	0	0	2	0	2	0	1	1
266	1	0	0	0	1	1	1	0	0	0	1	0	0	0	0	0	0	0	1	1	2	0	1	2	0	1	2	2	2	1	1	0	1	1	1	1	1	0	0	1	0	1	0	2	1	1	0	1	0
267	0	0	0	0	2	2	1	0	2	2	0	1	2	1	0	0	1	0	2	1	2	1	2	2	0	2	1	2	2	1	1	0	1	1	1	1	1	0	0	0	0	1	0	2	1	0	0	1	1
268	0	1	0	0	0	1	2	0	1	1	0	1	0	0	0	0	0	1	0	1	2	0	2	2	0	1	2	2	2	1	2	2	2	0	2	0	2	0	0	0	1	0	0	2	0	0	0	2	0
269	0	1	0	1	0	2	1	0	0	0	1	0	1	0	0	0	1	2	1	1	2	0	2	2	0	2	1	0	2	0	0	0	0	1	1	1	1	0	0	0	0	0	0	1	0	1	0	2	0
270	0	1	0	0	0	1	1	0	1	1	1	0	0	0	0	0	0	2	1	1	1	0	2	2	0	1	1	1	1	1	0	0	2	1	2	1	0	1	1	1	0	0	0	0	0	1	0	1	1
271	0	0	0	2	1	2	2	0	0	0	0	0	0	0	0	0	0	1	0	0	1	0	2	2	0	1	1	1	1	1	0	1	0	1	1	1	1	0	0	0	0	0	0	2	0	1	0	2	0
272	0	0	0	0	1	2	1	1	0	1	1	1	2	1	0	0	0	0	1	1	1	1	1	1	1	1	0	1	2	0	0	1	1	0	2	0	1	0	0	1	0	0	0	2	0	1	0	1	0
273	0	2	1	2	0	2	1	1	1	2	1	0	0	0	0	0	0	0	2	1	2	0	1	1	0	0	1	2	2	2	1	0	1	1	0	2	1	0	0	0	0	0	0	2	0	0	0	1	0
274	0	0	0	0	1	2	2	0	1	1	0	0	0	0	0	0	0	1	2	2	2	0	2	2	0	1	2	2	2	1	2	0	1	0	1	1	2	0	0	0	0	0	1	2	1	0	0	2	0
275	0	2	1	0	1	1	2	0	1	1	0	0	0	0	0	0	0	0	0	0	0	0	2	2	0	1	2	2	2	2	1	1	1	0	1	0	2	0	0	1	0	0	0	1	0	0	0	2	0
276	0	1	0	1	0	1	2	1	1	2	0	0	0	0	0	0	0	0	2	2	2	0	2	2	0	0	1	1	1	1	0	0	0	2	0	2	1	0	0	0	0	0	0	0	0	0	0	2	0
277	0	0	1	0	0	1	2	0	1	1	0	0	0	0	0	0	0	0	0	1	1	0	2	2	1	2	2	2	2	2	1	1	1	2	0	2	2	0	0	0	0	0	1	1	1	0	0	2	0
278	0	1	0	0	1	2	2	0	0	0	0	0	1	1	0	0	0	1	0	0	0	0	2	2	1	1	1	2	1	0	1	1	1	0	0	1	1	0	0	0	0	0	0	1	0	1	0	0	1
279	1	2	0	0	0	0	2	0	0	0	0	0	0	0	0	1	0	0	2	2	2	0	2	2	0	1	2	2	2	2	1	1	1	1	1	1	2	0	0	0	0	2	0	2	0	0	0	0	2
280	0	0	0	0	1	1	1	0	0	0	1	0	0	0	0	0	1	1	1	2	2	0	2	2	2	1	0	0	1	0	0	1	1	1	1	1	0	0	0	2	0	1	0	1	1	1	0	1	1
281	0	1	1	0	0	1	2	1	0	1	0	0	2	1	0	0	0	2	1	1	2	0	2	2	0	1	1	2	1	1	1	0	0	2	0	2	2	0	0	0	0	0	0	0	0	0	0	2	0
282	1	1	0	0	1	1	2	1	1	2	0	0	1	1	0	0	0	1	1	1	1	0	2	2	0	2	1	1	2	1	0	1	2	0	2	0	1	0	0	0	0	2	0	2	0	0	0	2	0
283	0	2	0	1	0	1	1	0	1	1	1	1	1	1	0	0	0	1	2	2	2	0	2	2	0	0	2	2	2	2	1	2	2	1	0	2	1	0	0	1	0	0	1	2	1	0	0	1	0
284	0	1	1	0	0	1	1	0	0	0	1	0	0	0	0	0	0	0	0	0	0	0	2	2	0	1	1	1	1	1	0	0	1	2	0	2	0	0	0	1	1	0	0	1	0	1	0	0	1
285	1	2	0	0	0	0	2	0	2	2	0	0	2	1	0	0	0	0	2	2	2	0	2	2	0	1	1	2	2	2	1	0	1	2	0	2	0	0	0	0	0	0	0	0	0	1	0	2	0
286	0	0	0	0	0	2	1	0	0	0	1	1	2	2	0	0	0	0	1	1	1	0	2	2	0	1	0	1	1	0	0	0	2	1	1	1	1	1	0	1	0	0	1	1	0	0	0	0	1
287	0	0	0	0	1	1	1	1	1	2	0	0	2	0	0	1	0	0	2	2	2	0	1	1	0	1	2	2	2	1	1	1	0	1	1	1	0	0	0	2	0	0	1	2	1	1	0	1	0
288	0	0	0	0	1	2	1	0	1	1	1	0	1	0	0	0	0	0	1	1	1	0	2	2	0	0	2	2	1	0	0	0	2	1	0	2	2	0	0	1	0	1	0	1	1	0	0	2	0
289	0	1	0	0	0	1	1	1	0	1	1	1	1	0	1	0	0	2	1	1	2	0	2	2	0	1	1	1	2	0	0	1	1	0	1	1	2	0	0	1	0	1	1	2	0	1	0	1	1
290	0	2	1	1	0	1	2	0	0	0	0	1	1	1	0	0	0	0	2	2	2	0	2	2	0	2	2	2	2	1	0	1	2	0	2	0	1	0	0	2	0	0	0	2	0	2	0	1	0
291	0	0	0	0	0	1	2	0	2	2	0	1	1	1	0	0	0	1	2	2	2	2	2	2	0	0	2	2	2	1	2	1	1	0	2	0	1	0	0	0	0	0	1	1	1	1	0	1	1
292	0	0	0	1	1	2	1	0	0	0	1	0	0	0	0	0	0	1	2	2	2	0	2	2	1	1	1	1	1	1	0	0	0	2	0	2	2	0	0	0	0	0	0	0	0	0	0	0	0
293	0	1	0	1	0	1	2	1	0	1	0	0	0	0	0	0	0	0	1	1	2	0	1	1	0	1	2	2	2	2	1	0	1	2	1	1	2	0	0	2	0	0	1	2	0	0	0	0	0
294	0	1	0	0	0	2	2	0	1	1	0	0	1	0	0	0	0	1	2	2	2	0	2	2	1	2	2	2	2	1	1	1	1	2	0	2	0	0	0	1	0	0	1	1	1	2	0	1	1
295	1	0	0	0	0	1	2	1	1	1	0	1	1	1	0	0	0	2	0	0	0	0	2	2	0	2	2	2	2	2	1	1	1	2	0	2	2	0	0	0	0	1	0	2	1	0	0	1	1
296	0	0	0	0	1	2	2	1	0	1	0	0	0	0	0	0	0	0	1	2	2	1	2	2	0	1	2	2	2	2	0	1	2	1	1	1	2	0	0	0	1	0	2	2	1	1	0	0	0
297	0	0	0	1	0	2	2	0	1	1	1	0	0	0	0	0	0	0	0	0	0	1	2	2	0	2	1	1	1	1	0	1	2	1	1	1	2	0	0	0	0	0	0	2	1	0	0	1	0
298	0	2	0	0	0	0	2	1	0	1	0	0	2	0	0	1	0	0	0	1	2	0	1	1	0	0	2	2	2	2	0	1	1	0	1	1	1	0	0	1	0	0	0	2	0	2	0	2	0
299	1	1	1	0	1	2	2	0	2	2	0	0	1	1	0	0	0	1	0	1	1	0	2	2	0	1	2	2	2	2	0	1	1	1	1	2	1	0	1	0	2	0	1	1	1	1	0	1	1
300	0	0	1	0	0	1	1	0	1	1	1	0	1	1	0	0	0	0	0	0	1	0	2	2	1	0	1	1	1	1	0	0	0	1	2	0	2	0	0	0	0	0	1	2	1	1	0	2	0
301	0	1	0	1	0	1	1	0	0	0	1	1	2	1	0	0	1	0	2	1	2	0	1	1	0	1	1	1	2	2	0	0	0	2	0	2	1	0	0	0	1	0	1	2	1	0	0	2	0
302	0	1	1	0	0	1	2	0	1	1	0	1	1	0	1	0	0	0	2	2	2	0	1	1	1	1	2	2	2	2	0	2	2	1	0	2	1	0	0	0	0	0	1	2	1	0	0	1	1
303	0	1	0	0	1	1	2	0	1	1	0	0	0	0	0	0	0	1	0	0	1	0	2	2	0	2	1	2	1	1	1	0	1	0	2	0	1	0	0	0	0	0	0	2	0	2	0	1	0
304	0	2	1	1	0	1	2	1	0	1	0	0	1	0	0	0	0	1	1	1	1	0	1	1	0	1	2	1	2	1	0	0	0	2	0	2	0	1	1	1	0	0	0	1	1	1	0	2	0
305	0	1	0	1	0	2	2	0	2	2	0	0	0	0	0	0	0	1	2	2	2	0	2	2	0	0	1	1	1	1	0	0	2	1	2	0	2	0	0	0	1	1	0	2	1	0	0	2	0
306	0	0	1	1	0	1	1	0	1	1	0	0	0	0	0	0	0	0	1	1	2	1	2	2	0	0	1	1	1	0	0	0	0	1	1	1	1	0	0	0	0	0	0	0	0	0	0	2	0
307	0	1	1	0	0	2	1	0	1	1	0	1	0	0	0	0	0	1	1	0	2	0	0	1	0	0	1	1	2	1	0	1	1	2	0	2	2	0	0	1	0	0	1	2	2	0	0	1	0
308	0	1	0	0	0	1	1	0	1	1	1	1	1	1	0	0	0	0	2	1	2	0	2	2	1	1	2	2	2	1	0	0	1	1	1	1	1	0	0	0	0	1	0	1	0	2	0	1	0
309	0	2	0	0	0	1	2	0	0	0	1	0	1	0	0	1	1	1	1	2	2	0	2	2	0	0	2	2	2	2	1	0	1	1	0	2	0	0	0	1	0	0	0	2	0	1	0	1	0
310	1	0	0	0	0	1	2	0	0	0	0	1	1	1	0	0	1	1	1	1	1	1	0	1	0	0	0	2	2	0	1	0	0	2	0	1	1	1	1	0	0	1	0	2	2	0	0	2	0
311	0	2	0	0	0	1	2	0	0	0	0	2	2	2	0	0	0	0	2	1	2	0	2	2	0	0	1	2	1	1	1	0	1	1	0	2	1	0	0	2	1	0	0	1	0	1	0	2	0
312	0	1	0	1	0	2	2	1	0	1	0	0	0	0	0	0	0	2	1	1	2	0	2	2	1	0	2	2	2	1	0	1	1	1	1	1	1	1	0	0	0	0	0	2	0	1	0	2	0
313	0	0	0	0	1	1	1	0	0	0	1	0	1	0	0	0	0	2	1	1	1	1	2	2	0	1	1	1	2	1	1	1	2	1	1	1	2	1	0	0	0	0	0	1	0	0	0	0	1
314	1	2	0	0	0	0	1	1	1	2	1	0	1	0	0	0	0	1	0	0	0	1	2	2	0	2	1	1	1	1	0	1	1	1	0	2	1	0	0	2	1	0	0	0	0	1	0	0	1
315	0	1	0	0	0	1	2	0	1	1	0	0	2	1	0	0	0	2	1	1	1	0	2	2	0	1	1	2	1	1	0	0	2	1	0	2	1	0	0	1	1	0	1	2	0	0	0	2	0
316	1	1	0	1	0	1	2	0	1	1	0	0	0	0	0	0	0	1	2	2	2	0	2	2	1	0	0	1	1	0	0	1	1	1	0	2	2	0	0	1	0	0	0	1	0	0	0	1	1
317	0	1	0	1	0	1	2	1	0	1	0	0	1	0	0	1	0	0	1	1	1	0	2	2	0	0	2	2	2	1	0	0	0	2	2	0	1	1	1	0	0	0	0	2	0	0	0	1	0
318	0	0	0	1	1	2	2	0	1	1	0	0	2	0	1	1	0	0	1	1	2	0	0	2	0	1	1	1	1	1	1	0	0	2	0	2	2	1	0	0	0	0	0	1	0	1	0	0	0
319	0	0	0	0	0	1	1	0	0	0	1	0	0	0	0	0	0	1	1	1	2	1	2	2	0	1	1	2	2	1	1	1	2	1	1	1	1	0	0	1	0	0	0	1	1	1	0	2	0
320	0	1	0	1	0	2	1	0	0	0	1	0	1	1	0	0	0	1	1	1	2	0	2	1	1	1	2	2	2	2	0	1	2	1	1	1	1	0	0	1	0	0	1	2	0	0	0	2	0
321	0	1	0	0	1	1	2	1	1	2	0	0	0	0	0	0	0	1	1	1	2	1	2	2	0	0	1	1	2	1	0	0	1	1	1	1	1	0	0	0	0	0	0	1	0	0	0	2	0
322	1	1	0	0	0	0	2	0	0	0	0	1	2	1	0	0	0	0	2	2	2	0	2	2	0	0	2	2	2	2	1	1	0	2	0	2	1	0	0	0	0	0	0	0	0	1	0	2	0
323	0	1	0	1	0	2	2	0	2	2	0	1	1	1	0	0	1	0	2	1	2	2	2	2	0	0	2	2	2	2	1	1	1	2	0	2	2	0	0	0	0	0	1	1	1	2	0	2	0
324	0	1	0	0	1	1	2	0	0	0	1	0	1	0	0	1	0	0	1	2	2	1	0	1	0	1	2	2	2	1	1	0	1	0	1	1	2	0	0	0	0	0	0	1	0	0	0	0	0
325	0	1	0	0	0	1	2	0	1	1	0	1	2	1	0	0	0	0	0	0	2	0	2	2	1	2	2	2	2	2	0	0	0	1	1	1	1	0	0	1	0	0	0	2	1	0	0	1	0
326	0	0	0	0	1	2	2	0	1	1	0	1	1	1	0	0	0	1	0	0	1	0	1	2	0	1	0	1	1	0	0	0	1	2	1	1	2	0	0	0	1	0	0	1	0	1	0	2	0
327	0	1	0	0	1	2	1	0	1	1	1	1	1	1	0	0	0	0	1	1	1	1	2	2	0	2	1	0	1	0	0	1	2	1	1	1	2	0	0	0	0	0	1	1	1	0	0	0	1
328	1	0	0	0	0	1	2	1	0	1	0	0	1	0	0	0	0	0	2	1	2	0	2	2	0	1	2	2	1	1	0	0	1	2	0	2	1	1	1	0	0	0	1	1	0	0	0	2	0
329	0	1	0	1	0	2	2	0	1	1	0	1	2	1	0	0	0	0	2	2	2	1	1	1	1	1	1	2	2	1	0	0	1	0	1	1	2	0	0	1	0	0	0	0	0	0	0	1	0
330	0	0	0	1	1	2	2	0	1	1	0	1	1	2	0	0	0	0	2	2	2	0	0	0	0	0	1	2	2	1	1	1	1	0	0	2	1	0	0	1	0	1	0	2	1	0	1	1	0
331	0	0	0	0	0	1	1	1	0	1	1	0	0	0	0	0	1	1	1	2	2	0	2	2	0	1	0	2	1	0	0	0	1	1	1	1	0	0	0	2	1	0	1	1	1	1	0	1	0
332	0	0	0	0	1	2	2	0	1	1	0	0	0	0	0	0	1	2	1	1	1	0	2	2	0	1	1	1	2	0	0	0	0	2	0	2	1	0	0	1	0	0	0	1	0	0	0	0	0
333	0	1	0	0	0	0	1	0	0	0	1	1	1	1	0	0	0	1	0	0	1	0	2	2	0	1	2	2	2	2	0	0	1	1	1	1	0	0	0	1	0	0	1	1	0	1	0	2	0
334	0	1	0	0	0	0	2	1	0	1	0	0	1	0	0	1	0	1	2	2	2	0	2	2	0	1	2	2	2	2	1	1	1	1	0	2	1	1	1	0	0	0	1	2	1	0	0	1	0
335	1	0	0	0	1	2	2	0	0	0	0	1	1	1	0	0	0	0	1	1	1	1	0	1	0	0	2	2	2	2	1	2	1	0	1	1	1	0	0	0	1	0	0	2	0	0	0	1	1
336	0	0	0	1	0	2	2	0	0	0	0	1	1	1	0	0	0	1	1	1	2	0	2	2	0	1	1	1	2	0	1	2	1	1	1	1	1	0	0	2	0	0	0	2	0	0	0	2	0
337	0	0	0	0	1	2	1	0	0	0	2	0	0	0	0	0	0	2	0	0	0	0	2	2	1	1	2	2	2	2	0	0	1	1	1	1	1	1	0	0	0	0	2	2	1	0	0	2	0
338	0	1	0	0	0	2	1	0	1	1	0	1	1	1	0	0	0	0	1	1	1	0	1	2	0	1	2	2	2	1	0	1	1	1	2	2	1	0	1	1	1	1	0	2	2	1	0	1	1
339	0	0	0	1	1	2	2	1	1	2	0	1	1	1	0	0	0	2	1	1	2	1	1	1	1	1	1	1	2	1	1	0	0	2	0	2	1	0	0	0	0	0	0	0	0	1	0	1	0
340	1	1	1	1	1	2	1	1	0	1	0	0	1	0	0	0	1	1	1	1	1	0	1	1	0	1	1	2	1	0	1	2	2	0	2	0	1	1	0	0	0	0	0	2	1	0	0	2	0
341	0	2	0	0	0	0	2	0	1	1	0	1	1	1	0	0	0	2	1	1	1	1	2	2	0	2	1	0	1	0	0	0	1	1	1	1	1	1	0	0	0	1	0	1	0	1	0	0	1
342	0	2	0	0	0	0	1	0	0	0	1	0	1	0	0	1	0	1	1	1	1	1	2	2	0	1	1	1	1	1	0	2	1	1	1	1	2	0	0	0	0	1	0	2	1	0	0	2	0
343	0	1	0	1	0	2	2	1	1	2	0	0	1	1	0	0	0	1	1	1	1	0	1	1	1	0	1	2	2	1	0	1	2	0	0	2	1	0	0	1	0	0	1	1	1	1	0	1	1
344	0	2	0	0	0	0	1	0	1	1	1	0	1	0	0	0	0	1	0	0	0	1	2	2	1	0	2	2	2	2	0	0	1	2	0	2	1	0	0	0	0	0	2	2	0	1	0	1	0
345	0	1	0	0	1	1	2	1	0	1	0	0	0	0	0	0	0	2	0	0	0	0	2	2	0	1	2	2	2	2	1	1	0	2	0	2	1	0	0	0	0	0	0	0	2	2	0	2	0
346	0	2	0	0	0	1	2	1	0	1	0	1	1	1	0	0	1	1	0	0	1	0	2	2	0	1	1	1	2	0	0	1	1	1	1	1	2	0	0	1	0	0	0	2	1	1	0	0	2
347	0	2	0	0	0	0	2	1	0	1	1	1	1	1	0	0	0	0	1	1	1	1	2	2	0	1	1	1	2	1	0	1	2	0	1	1	1	0	0	0	0	0	0	0	0	0	0	1	1
348	1	1	0	0	1	1	2	0	0	0	0	0	1	1	0	0	0	0	2	2	2	0	2	2	0	1	1	1	1	1	0	1	2	2	0	2	0	1	0	0	0	0	0	0	2	0	0	0	2
349	1	2	0	0	0	1	2	0	0	0	0	0	0	0	0	0	0	1	0	0	2	0	2	2	0	2	1	0	2	0	0	0	0	2	0	2	2	0	0	0	0	1	0	2	0	0	0	1	1
350	0	1	0	1	0	1	2	1	1	2	0	0	0	0	0	0	0	1	1	2	2	0	1	1	0	1	1	2	1	1	0	1	1	1	0	2	1	0	0	2	1	1	0	2	0	1	0	2	0
351	0	1	0	0	0	1	2	0	1	1	0	0	1	0	0	1	0	0	2	2	2	0	1	1	2	2	1	2	2	1	1	2	2	1	0	2	1	0	1	1	1	0	1	1	1	0	0	0	0
352	0	0	0	0	0	1	1	0	0	0	0	0	1	1	0	0	0	0	2	2	2	0	2	2	0	1	1	1	1	1	1	0	0	2	0	2	1	0	0	1	0	0	0	2	0	1	0	1	0
353	0	1	0	0	0	2	1	0	0	0	1	0	0	0	0	0	0	0	2	2	2	0	2	2	1	2	1	1	2	0	1	1	1	1	0	2	1	0	0	2	0	2	0	2	0	0	0	1	1
354	0	0	0	1	0	2	2	1	1	2	0	0	1	1	0	0	0	1	1	1	1	1	1	1	1	1	1	2	0	0	0	0	2	0	2	0	2	0	0	0	0	0	0	2	0	0	0	2	0
355	0	1	0	0	0	1	2	0	1	1	0	0	0	0	0	0	0	1	2	2	2	0	1	1	0	1	1	2	1	1	1	1	1	2	0	2	2	0	0	0	0	0	0	0	0	0	0	0	0
356	0	1	0	1	0	1	2	1	1	2	0	0	1	1	0	0	0	0	0	0	0	0	1	1	1	0	1	2	2	2	0	1	0	1	1	1	0	0	0	1	0	0	0	2	0	0	0	2	0
357	0	0	0	1	0	2	2	0	0	0	0	1	1	1	0	0	0	1	1	1	1	1	0	1	0	0	2	2	1	1	0	1	2	0	1	1	2	0	0	1	0	0	1	2	1	2	0	1	1
358	0	1	0	0	0	1	1	0	1	1	0	1	1	1	0	0	1	2	0	0	2	0	1	1	1	1	1	1	1	1	0	1	2	0	1	1	0	0	0	2	0	0	1	2	1	1	0	1	1
359	0	0	0	0	0	1	1	0	1	1	0	0	1	0	0	1	0	1	1	1	1	0	2	2	0	0	1	1	1	1	1	0	1	2	0	2	1	1	1	0	0	0	0	1	0	0	0	1	0
360	1	1	0	0	1	2	2	0	1	1	0	0	1	0	0	0	1	1	1	1	1	1	1	1	1	0	2	2	2	2	1	0	1	1	1	1	2	0	0	0	0	0	0	1	0	1	0	2	0
361	0	1	0	1	1	2	1	1	0	1	1	0	0	0	0	0	0	1	2	2	2	0	2	2	0	2	1	2	2	2	0	0	1	1	1	1	2	0	0	2	0	0	1	1	1	2	0	2	0
362	0	1	0	2	0	2	2	0	0	0	1	0	0	0	0	0	0	1	0	1	1	1	1	1	1	1	2	2	2	2	1	0	1	2	0	2	2	0	0	1	0	2	0	2	0	0	0	2	0
363	0	1	0	0	0	2	2	0	0	0	0	2	2	2	0	0	0	0	1	1	1	1	2	2	0	0	0	1	2	0	0	2	1	0	1	1	1	0	0	1	0	0	0	1	0	1	0	2	0
364	0	1	0	1	0	2	2	0	1	1	0	1	1	1	0	0	0	1	1	1	1	1	0	1	1	0	0	2	1	0	0	1	1	0	1	1	1	1	0	0	0	0	0	2	0	1	0	1	1
365	0	1	1	0	0	1	1	0	1	1	1	0	0	0	0	0	0	0	2	2	2	1	2	2	0	0	1	1	2	1	0	1	0	2	0	2	1	0	0	0	0	0	1	1	1	0	0	1	0
366	0	2	0	0	0	0	2	0	1	1	0	0	1	0	0	0	0	0	0	0	0	1	2	2	0	0	2	2	2	2	0	1	1	2	1	1	1	1	1	0	0	0	0	1	0	1	0	2	0
367	0	1	0	0	0	2	1	1	1	2	1	0	1	0	0	1	0	0	2	2	2	0	0	0	0	0	2	2	2	2	0	1	0	1	1	1	1	1	0	0	0	1	0	2	0	1	0	1	1
368	0	2	0	0	0	0	2	0	2	2	0	0	0	0	0	1	0	0	0	1	2	1	2	2	1	0	2	2	2	1	1	0	1	0	1	1	2	0	0	1	0	0	0	0	2	0	0	1	0
369	0	0	0	0	0	1	2	0	2	2	0	0	0	0	0	0	0	0	1	1	1	0	2	2	0	1	1	1	2	1	1	2	1	2	0	2	1	0	0	0	0	0	1	1	1	0	0	1	0
370	0	2	0	0	1	1	2	0	0	0	0	0	2	1	0	0	0	0	1	1	1	0	2	2	0	2	2	2	2	2	0	0	2	0	2	1	1	0	0	0	0	0	0	1	0	0	0	2	0
371	1	1	0	1	0	1	2	1	1	2	0	0	0	0	0	0	0	0	1	0	1	0	2	2	0	2	0	2	1	0	0	0	2	1	0	2	1	0	0	1	0	0	0	1	0	1	0	1	0
372	1	1	0	0	0	0	2	0	1	1	1	0	2	1	0	1	0	1	1	1	2	1	2	2	0	1	2	2	2	2	2	1	2	0	2	0	1	0	0	0	0	0	0	1	0	1	0	2	0
373	1	2	1	1	0	1	2	0	0	0	1	2	2	2	0	0	0	0	0	1	1	1	1	2	0	1	1	2	1	1	1	2	2	0	1	1	1	0	0	2	0	0	0	1	0	1	0	2	0
374	1	1	0	0	0	0	2	0	0	0	0	0	1	1	0	0	0	1	1	1	2	0	1	1	0	2	2	2	1	0	1	0	2	1	2	1	1	0	0	0	1	1	0	1	1	0	0	0	0
375	0	1	0	1	0	2	1	0	0	0	2	0	0	0	0	0	0	0	2	2	2	0	2	2	1	0	1	2	2	2	0	1	1	1	0	2	1	1	1	0	0	0	0	2	0	1	1	2	0
376	0	0	1	0	1	2	1	0	1	1	1	0	1	0	0	1	0	1	1	2	2	0	2	2	0	1	2	2	2	2	0	2	1	0	1	1	0	0	0	2	0	0	0	1	0	0	0	0	1
377	0	1	0	0	0	1	2	1	0	1	0	0	1	0	0	1	0	0	2	1	2	0	2	2	0	1	2	2	2	2	1	2	1	0	2	0	1	0	0	0	1	0	0	1	0	1	0	0	0
378	0	1	0	0	1	2	1	0	0	0	1	0	0	0	0	0	0	0	1	1	2	0	2	1	1	1	2	2	2	2	2	1	1	1	1	1	0	0	0	2	1	0	0	2	1	0	0	1	1
379	0	2	0	0	0	1	1	0	0	0	1	1	2	2	0	0	0	2	1	1	2	0	2	2	0	1	2	2	2	1	1	0	1	1	0	2	0	0	0	1	1	0	0	1	0	0	0	2	0
380	0	1	0	0	0	0	2	0	1	1	0	0	1	0	0	0	0	0	1	1	1	0	1	1	0	0	1	2	2	1	0	0	1	1	0	2	1	1	1	0	0	0	0	2	0	0	0	1	0
381	0	1	0	1	0	1	1	0	2	2	0	0	0	0	0	0	0	1	1	0	1	0	1	1	0	1	2	2	2	1	0	1	1	1	1	1	1	0	0	2	1	0	1	2	1	0	0	1	0
382	0	0	0	1	0	2	2	0	2	2	0	1	1	0	1	0	0	1	2	2	2	0	1	1	1	2	2	2	2	2	0	1	1	1	1	1	2	0	0	1	0	0	0	2	1	1	0	0	0
383	0	1	0	1	0	1	2	0	0	0	1	1	2	2	0	0	0	1	0	0	2	0	2	2	0	0	2	2	2	2	0	0	0	2	1	1	1	0	0	1	0	0	1	1	0	0	0	2	0
384	0	2	0	0	0	0	1	0	1	1	1	0	0	0	0	0	0	2	1	1	1	0	2	2	0	1	1	2	2	1	0	0	1	0	0	2	2	0	0	0	0	0	1	2	1	1	0	1	0
385	0	1	0	0	0	0	2	0	0	0	1	0	0	0	0	0	0	0	2	2	2	0	1	2	0	1	2	2	2	1	2	2	2	0	1	1	1	0	0	0	0	0	0	2	0	1	0	2	0
386	1	2	0	0	0	0	2	1	0	1	0	0	1	1	0	0	1	1	0	0	1	0	2	2	1	1	2	2	2	2	1	1	2	1	1	1	2	0	1	0	1	0	1	2	2	2	0	0	0
387	0	1	1	0	0	1	1	0	1	1	0	0	0	0	0	0	0	0	2	2	2	1	2	2	0	0	2	2	2	2	0	1	1	1	0	2	1	0	0	2	1	0	1	1	1	0	0	2	0
388	0	2	0	0	0	0	1	0	1	1	1	0	0	0	0	0	0	0	1	1	1	1	2	2	0	0	2	2	2	2	2	1	2	1	1	1	1	0	0	0	1	0	1	2	0	0	0	0	1
389	0	1	0	0	0	2	1	0	2	2	0	0	2	1	0	1	0	0	1	1	1	0	2	2	0	1	1	1	2	1	1	0	1	1	1	1	2	0	0	1	0	0	1	2	0	0	0	1	1
390	0	1	1	1	0	2	2	0	1	1	0	1	1	1	0	0	0	0	0	0	1	1	0	1	0	1	2	2	2	2	1	0	2	1	0	2	1	0	0	0	0	0	0	1	0	1	0	2	0
391	0	1	0	1	0	2	1	0	0	0	2	0	0	0	0	0	0	0	0	0	1	0	1	2	0	1	1	2	2	1	0	0	1	1	1	1	1	0	0	0	0	1	0	1	1	0	0	2	0
392	0	1	0	1	0	2	2	0	0	0	0	1	1	0	1	0	0	0	2	1	2	0	2	2	0	1	1	1	2	0	0	0	1	0	1	2	2	0	0	2	1	1	0	2	0	1	0	1	0
393	0	1	0	1	1	2	1	0	0	0	1	0	1	1	0	0	0	1	1	2	2	0	2	2	0	2	1	1	2	0	1	1	1	1	0	2	2	0	0	0	0	0	0	1	0	1	0	2	0
394	0	1	0	1	0	1	2	1	0	1	0	0	1	0	0	1	0	0	1	2	2	0	2	2	0	1	0	1	1	0	0	1	2	1	1	1	2	0	0	0	0	0	1	2	1	0	0	2	0
395	0	1	0	1	1	2	0	0	1	1	1	0	1	1	0	0	0	0	1	0	1	0	2	2	0	1	1	2	1	1	1	1	1	1	1	1	2	0	0	1	0	0	0	2	1	1	0	0	2
396	0	2	0	0	0	0	2	1	0	1	0	0	0	0	0	0	1	1	1	2	2	0	2	2	0	1	1	1	2	0	0	0	1	1	1	1	1	0	0	0	0	0	1	1	0	1	0	1	1
397	0	1	0	0	0	1	2	0	0	0	0	0	1	1	0	0	0	1	1	0	2	1	1	1	1	1	1	2	1	1	0	0	1	2	0	2	1	0	0	1	0	0	0	1	1	1	0	2	0
398	0	2	0	0	0	1	2	0	1	1	0	1	1	1	0	0	0	0	2	2	2	1	0	1	1	0	2	2	2	1	2	2	2	1	0	2	2	0	0	0	0	0	1	2	1	0	0	2	0
399	0	1	0	0	1	2	1	0	0	0	1	0	1	1	0	0	0	0	1	1	1	1	2	2	1	1	1	2	1	1	1	1	0	2	0	2	1	0	0	1	0	0	0	1	0	0	0	1	0
400	1	2	1	0	0	1	2	0	1	1	0	0	0	0	0	0	1	2	1	1	2	1	2	2	0	0	2	2	2	2	0	1	0	2	0	2	1	0	1	0	1	0	0	2	1	1	0	2	0
401	0	1	0	0	0	1	1	2	0	2	0	1	2	1	0	0	0	1	2	2	2	0	1	1	0	1	2	2	2	1	1	0	0	2	0	2	2	0	0	1	0	0	0	1	1	1	0	0	1
402	0	0	0	0	2	2	2	1	0	1	0	1	1	1	0	0	0	1	1	1	2	1	1	1	1	2	2	2	2	1	0	2	1	0	2	0	2	0	1	0	1	0	0	2	0	0	0	1	0
403	0	2	0	0	0	1	2	0	0	0	0	0	1	0	1	0	0	0	0	0	2	0	2	2	0	2	0	2	1	1	0	1	1	1	0	2	0	0	0	1	0	1	0	1	0	1	1	1	0
404	0	0	0	1	1	2	2	0	0	0	0	0	1	0	0	1	0	0	2	2	2	0	1	1	1	0	2	2	2	1	0	0	1	2	0	2	1	0	0	2	0	0	2	2	1	1	0	1	0
405	0	2	0	1	0	2	1	0	0	0	0	1	1	1	0	0	0	1	2	2	1	0	2	2	1	2	1	2	2	2	1	1	1	1	1	1	1	0	0	0	0	1	1	2	1	0	0	2	0
406	0	0	0	0	0	0	1	0	2	2	0	2	2	2	0	0	0	0	1	1	2	0	2	2	0	1	1	2	2	1	0	0	2	1	0	2	2	0	0	1	0	1	0	1	0	1	0	0	0
407	0	2	1	1	0	1	1	0	0	0	2	1	1	2	0	0	0	0	2	1	2	1	2	2	1	1	2	2	2	0	1	2	2	1	1	1	1	0	0	1	0	1	0	2	1	0	0	1	1
408	0	2	0	0	0	0	1	0	0	0	1	0	0	0	0	0	0	0	1	1	2	0	2	2	0	0	1	1	1	1	0	0	0	2	0	2	1	0	1	0	1	0	0	0	2	2	0	1	0
409	0	2	0	0	0	0	2	0	1	1	1	1	1	0	1	0	0	0	1	1	1	0	2	2	0	0	0	1	2	0	1	1	1	0	0	1	1	0	0	0	0	0	1	1	1	1	0	1	0
410	0	2	0	1	0	1	1	0	1	1	1	0	0	0	0	0	0	0	1	1	2	1	2	2	0	1	1	2	2	1	1	1	0	1	1	1	1	0	0	0	1	0	0	1	0	0	0	0	2
411	0	2	0	0	0	0	2	0	0	0	1	1	1	1	0	0	0	0	2	2	2	0	1	1	0	0	2	2	2	0	1	1	1	1	0	2	1	1	1	0	0	0	0	2	1	1	0	1	0
412	0	2	1	1	0	1	2	1	0	1	0	0	0	0	0	0	0	2	1	1	2	0	2	2	1	2	2	2	2	1	2	0	1	1	1	1	2	0	0	1	0	0	2	2	1	1	0	2	0
413	0	1	0	1	0	1	2	1	1	1	0	1	0	0	0	0	0	2	1	1	2	0	2	2	0	0	2	2	2	2	0	1	1	1	1	1	2	0	0	1	1	0	0	2	0	1	0	1	0
414	0	0	0	0	0	0	2	0	1	1	0	1	2	0	1	0	0	0	0	0	0	0	2	2	0	0	1	1	1	1	1	0	0	2	0	2	0	1	1	0	1	0	0	0	0	0	0	2	0
415	0	1	0	1	0	1	2	0	1	1	1	0	1	0	0	0	0	0	1	1	1	1	1	1	1	1	2	2	2	2	2	0	0	2	0	1	1	0	0	0	1	0	0	1	0	0	0	1	0
416	0	1	0	1	0	2	2	1	0	1	0	1	1	1	0	0	0	0	0	1	1	0	2	2	1	0	1	2	2	1	0	0	0	2	0	2	1	0	0	2	0	0	1	1	1	2	0	0	0
417	1	2	0	0	0	1	1	0	0	0	1	0	1	0	0	0	0	1	1	1	1	0	2	2	0	1	2	2	2	2	0	0	1	1	1	1	2	0	0	2	0	0	0	1	0	0	0	2	0
418	0	1	0	0	0	1	1	0	1	1	0	1	0	0	0	0	0	1	1	1	1	0	2	2	0	1	2	2	2	2	0	0	2	0	2	1	1	0	0	0	0	0	1	1	1	0	0	2	0
419	0	1	0	0	0	0	1	0	0	0	1	1	1	1	0	0	0	0	1	1	1	1	1	1	1	2	1	2	2	1	1	1	1	1	0	2	1	0	0	1	0	0	1	1	1	1	0	2	0
420	0	0	0	0	1	1	2	0	0	0	0	0	0	0	0	0	1	1	2	2	2	1	2	2	0	0	1	2	2	1	0	2	1	1	1	1	1	0	0	1	0	1	0	2	1	0	0	2	0
421	0	2	0	0	0	0	2	0	0	0	1	0	1	0	0	1	0	1	0	0	0	1	1	1	1	1	2	2	2	0	1	2	2	2	0	2	2	0	0	1	0	0	0	0	0	1	0	1	0
422	0	2	0	1	0	1	1	1	1	2	1	0	1	1	0	0	0	1	1	0	0	1	2	2	0	1	2	2	2	2	0	2	1	2	0	2	1	0	0	0	0	0	0	2	0	1	0	1	0
423	0	2	0	0	0	0	2	0	1	1	0	0	0	0	0	0	0	0	2	1	2	0	1	1	0	0	1	1	2	0	0	0	1	2	0	2	2	0	1	0	1	0	0	2	0	1	0	2	0
424	1	1	0	1	0	1	1	0	2	2	0	0	0	0	0	0	0	0	0	0	0	0	1	1	0	1	2	2	1	1	0	0	1	1	0	2	0	0	0	1	0	0	0	2	1	1	0	2	0
425	0	1	0	1	0	2	1	0	1	1	1	1	1	1	0	0	0	0	1	0	1	1	1	1	1	0	2	2	2	1	1	1	1	0	1	1	0	1	1	1	0	0	0	1	1	2	0	1	0
426	0	0	0	0	1	2	1	0	1	1	0	0	0	0	0	0	0	1	0	0	0	1	2	2	0	1	2	2	2	0	0	0	1	1	0	2	1	0	0	1	0	0	0	1	0	1	0	1	0
427	0	1	0	0	1	1	1	0	1	1	2	0	0	0	0	0	0	0	1	1	1	0	2	2	0	1	1	1	2	1	1	0	1	1	1	1	1	0	0	0	0	0	0	2	0	1	0	0	1
428	0	0	0	0	1	1	1	0	0	0	1	1	1	1	0	0	0	1	2	2	2	0	2	2	0	1	1	1	2	0	0	1	1	1	0	2	1	0	0	2	0	0	0	2	0	1	0	0	0
429	0	0	0	1	0	2	1	0	0	0	1	1	1	1	0	0	0	1	0	0	0	0	2	2	0	1	2	2	2	1	0	0	0	1	1	1	2	0	0	0	0	1	0	2	1	0	0	0	2
430	0	1	0	0	0	0	1	0	1	1	0	1	1	1	0	0	0	0	2	2	2	1	0	1	1	0	2	2	2	2	0	1	1	1	0	2	2	0	0	1	0	0	1	1	1	2	0	0	1
431	0	1	0	1	0	2	1	0	0	0	1	1	1	1	0	0	0	0	1	1	1	0	0	0	0	0	1	1	2	0	0	0	0	1	1	1	2	0	0	1	0	0	0	1	0	0	0	1	0
432	0	1	1	0	1	2	1	0	1	1	1	0	0	0	0	0	0	1	2	0	2	0	1	1	0	1	2	2	2	2	0	1	1	2	1	2	1	1	1	0	0	0	0	2	0	2	0	2	0
433	0	1	0	0	0	0	2	0	2	2	0	1	2	2	0	0	0	0	1	1	1	1	2	2	0	0	1	2	2	1	1	0	0	2	0	2	1	0	0	1	1	0	0	2	1	1	0	0	0
434	0	2	0	0	0	0	1	0	0	0	1	0	0	0	0	0	1	2	0	0	2	1	1	1	1	1	1	2	2	1	1	1	1	1	1	1	1	0	0	1	0	0	1	2	1	0	0	1	0
435	0	2	1	1	0	1	1	0	0	0	1	0	1	0	0	0	0	0	2	1	2	1	2	2	0	1	2	2	2	2	0	1	1	1	0	2	1	0	0	1	0	0	1	1	1	1	0	2	0
436	0	0	0	0	2	2	1	1	0	1	1	0	1	0	0	1	1	1	2	2	2	1	0	0	1	1	1	1	2	1	0	0	1	2	0	2	1	0	0	1	0	0	0	1	1	1	0	2	0
437	0	2	0	0	1	1	1	0	1	1	0	0	0	0	0	0	0	0	1	1	1	1	1	1	1	1	0	1	2	0	0	1	2	0	1	1	1	0	0	0	0	0	0	0	0	0	0	1	0
438	0	1	0	1	0	2	1	0	1	1	0	0	0	0	0	0	0	2	1	1	2	0	2	2	0	2	1	2	2	1	1	0	1	1	1	1	2	0	0	0	0	0	0	1	0	0	0	0	0
439	0	1	0	0	0	1	2	0	0	0	0	0	0	0	0	0	0	2	0	0	0	0	2	2	0	1	1	1	2	0	0	1	1	1	1	1	1	0	0	2	0	0	2	2	1	1	0	1	0
440	0	0	0	0	1	2	2	0	2	2	0	1	1	1	0	0	0	0	1	1	1	0	1	1	0	0	2	2	2	1	1	0	0	2	0	2	2	0	0	1	0	0	2	2	1	1	0	0	0
441	0	0	0	0	1	2	1	0	2	2	0	0	1	1	0	0	0	0	2	2	2	0	2	2	0	1	2	2	2	2	0	1	2	1	1	1	2	0	0	2	0	0	1	1	0	0	0	2	0
442	0	0	0	0	0	1	1	0	1	1	1	0	0	0	0	0	0	1	2	0	2	1	2	2	0	2	2	2	2	2	0	1	1	2	2	1	1	0	0	0	0	0	0	1	0	1	0	1	1
443	0	1	0	0	0	2	1	0	2	2	0	0	1	0	0	0	0	0	1	2	2	0	1	1	1	1	1	1	2	1	0	0	0	0	1	1	2	0	0	1	0	0	1	1	0	0	0	0	0
444	1	2	1	1	0	1	2	0	2	2	0	0	0	0	0	0	0	0	1	1	0	0	2	2	1	0	1	2	1	1	1	0	1	0	0	2	1	0	0	2	0	0	0	2	0	2	0	0	0
445	0	1	0	1	0	1	2	0	1	1	0	1	1	1	0	0	1	2	1	1	1	1	2	2	0	1	0	1	1	1	0	2	1	1	1	1	1	0	0	0	0	0	0	2	0	1	0	2	0
446	0	2	0	0	0	0	2	0	1	1	0	0	0	0	0	0	0	0	1	1	2	0	2	2	1	0	1	1	2	1	0	0	0	1	1	1	2	0	0	1	0	0	0	2	0	1	0	2	0
447	1	1	0	0	0	1	2	0	1	1	0	1	2	1	0	0	0	0	1	1	1	1	2	2	0	0	2	2	2	2	0	0	1	0	1	1	1	1	1	0	0	0	1	2	1	2	0	1	0
448	1	1	0	1	1	2	2	1	0	1	0	0	0	0	0	0	0	1	2	2	2	1	2	2	0	0	0	2	1	1	0	0	1	0	1	1	2	0	0	0	0	0	1	1	1	0	0	2	0
449	0	1	1	0	0	1	0	0	0	0	1	0	1	0	0	1	0	1	1	1	1	1	1	1	1	2	1	1	2	0	1	1	2	2	0	2	2	0	0	1	0	0	1	2	1	2	0	2	0
450	1	0	0	0	2	2	2	1	0	1	0	1	1	1	0	0	0	1	0	0	1	0	1	1	0	1	2	2	2	2	0	0	0	2	0	2	1	1	0	0	0	1	0	1	1	1	0	2	0
451	0	0	1	1	0	1	1	1	0	1	1	0	1	1	0	0	0	1	2	2	2	1	2	2	0	0	1	2	2	1	1	0	1	2	0	2	1	0	0	0	0	1	0	1	1	0	0	2	0
452	0	2	0	0	0	0	2	1	0	1	0	0	0	0	0	0	0	1	2	2	2	0	2	2	2	1	0	2	0	0	0	1	1	0	1	1	1	0	0	0	1	0	0	1	0	0	0	1	0
453	0	2	1	0	0	1	1	0	0	0	1	0	1	0	0	1	0	1	2	2	2	0	2	2	0	2	1	2	1	1	0	0	0	1	0	2	2	0	0	0	0	1	0	1	1	1	0	1	1
454	0	0	0	2	1	2	2	0	0	0	0	0	0	0	0	0	0	1	1	2	2	1	2	2	0	1	0	1	2	0	0	1	2	0	1	1	1	0	0	1	0	0	0	2	0	0	0	1	0
455	1	1	0	0	1	1	1	0	0	0	1	1	1	1	0	0	0	1	1	2	2	1	2	2	0	1	1	1	2	1	0	1	1	1	1	1	1	1	1	0	0	0	0	0	0	0	0	1	0
456	1	1	0	1	0	1	2	0	2	2	0	1	2	1	0	0	0	1	2	2	2	0	2	2	0	2	0	2	1	1	1	1	1	1	0	2	0	0	0	0	0	0	1	2	0	0	0	2	0
457	1	1	0	1	0	2	2	0	0	0	1	0	1	0	0	1	0	1	2	2	1	0	2	2	0	1	2	2	2	1	0	0	0	2	0	2	1	0	0	1	0	0	1	2	1	1	0	1	1
458	1	1	0	1	0	1	0	0	1	1	0	0	1	0	0	1	0	0	2	2	2	2	0	1	1	1	1	2	2	1	2	2	1	1	1	1	2	0	0	0	0	1	0	2	0	0	0	2	0
459	0	2	0	1	0	1	2	0	0	0	0	0	0	0	0	0	1	1	0	0	1	0	2	2	0	2	2	2	2	2	0	1	1	2	0	2	2	0	0	0	0	0	0	2	1	0	0	1	1
460	1	1	0	1	0	1	2	1	1	2	0	1	1	0	0	0	0	0	0	0	1	0	1	1	0	2	2	2	2	2	0	0	1	2	0	2	2	0	0	1	1	0	1	2	1	0	0	0	1
461	0	2	0	0	0	1	2	0	0	0	0	0	1	1	0	0	1	2	1	1	1	0	2	2	0	1	2	2	2	2	0	0	0	2	0	2	1	0	0	0	0	0	0	1	0	1	0	1	0
462	0	1	0	0	0	1	2	0	2	2	0	0	1	0	0	1	0	1	1	1	1	1	0	1	0	0	1	2	1	1	1	1	1	1	1	1	1	0	0	0	0	0	0	1	0	1	0	2	0
463	0	2	0	0	0	0	2	0	2	2	0	0	0	0	0	0	0	1	0	0	0	0	2	2	1	0	0	1	2	0	1	0	1	2	0	2	1	1	1	0	0	0	0	2	0	1	0	2	0
464	0	1	0	0	0	0	2	1	0	1	0	0	0	0	0	1	0	0	1	1	2	0	0	0	0	0	1	0	1	0	0	1	1	2	1	2	0	1	1	0	0	0	1	2	1	1	0	0	1
465	0	2	0	0	0	0	2	0	1	1	0	0	0	0	0	0	0	0	2	1	2	0	2	2	0	2	1	2	1	1	0	0	1	0	1	1	1	0	0	0	0	0	2	2	1	1	0	1	0
466	0	1	0	1	0	1	2	0	1	1	0	1	0	0	0	0	0	1	1	1	1	0	1	1	1	0	2	2	2	1	0	0	0	1	2	0	1	1	1	0	0	0	0	1	0	1	0	1	1
467	0	0	0	0	2	2	2	0	2	2	0	0	0	0	0	0	0	1	1	2	2	1	2	2	0	1	0	1	1	0	1	0	0	2	0	2	2	0	0	1	0	1	0	1	1	1	0	0	2
468	0	1	0	1	0	1	1	0	0	0	1	0	1	0	0	0	0	0	1	1	1	1	0	1	1	0	0	1	2	1	0	1	1	2	0	2	1	0	0	0	0	0	1	1	1	1	0	2	0
469	0	2	0	1	0	2	2	0	0	0	0	0	1	1	0	0	0	1	1	1	2	1	0	1	0	1	1	2	1	1	0	0	0	2	0	2	1	0	0	1	0	0	1	2	1	1	0	0	2
470	0	1	0	0	0	2	2	0	1	1	0	0	2	1	0	1	0	0	2	1	2	0	1	1	2	2	1	1	2	1	1	0	1	1	1	1	1	0	0	0	1	0	1	2	1	1	0	2	0
471	0	1	0	1	0	1	1	1	0	1	0	2	1	1	0	0	1	1	1	2	2	1	2	2	0	2	1	1	2	0	1	0	2	1	0	2	2	0	0	1	0	0	0	0	0	1	0	1	0
472	0	1	0	0	0	1	1	0	1	1	1	0	0	0	0	0	0	1	1	1	2	1	1	2	0	0	2	2	2	2	0	1	1	2	0	2	1	0	0	1	1	2	0	2	0	0	0	1	0
473	0	1	0	0	1	1	1	0	1	1	1	0	0	0	0	0	0	0	1	1	1	0	2	2	0	1	2	2	2	2	0	2	2	0	1	1	1	0	0	1	1	0	0	1	0	1	0	1	1
474	1	2	0	0	0	1	2	1	0	1	0	0	0	0	0	0	0	0	1	1	2	0	2	2	0	1	1	1	2	1	0	0	1	1	1	1	2	0	0	1	0	0	0	2	0	1	0	2	0
475	0	2	0	0	0	0	1	0	1	1	1	1	1	1	0	0	0	1	1	1	2	0	2	2	0	1	2	2	2	2	0	0	0	2	0	2	2	0	0	0	0	0	1	2	0	0	0	2	0
476	0	1	0	0	1	1	0	0	1	1	0	2	1	1	0	0	0	0	1	0	1	1	2	2	0	2	0	1	2	1	0	1	0	1	0	2	1	0	0	1	0	0	1	1	1	0	0	1	1
477	1	1	0	0	0	0	1	1	1	2	1	1	2	1	0	0	1	1	1	2	2	0	2	2	0	1	1	1	2	1	0	0	2	1	0	2	0	0	0	1	0	1	0	2	0	0	0	0	1
478	1	0	0	0	0	2	2	0	1	1	0	0	0	0	0	0	0	0	2	2	2	0	1	1	1	1	1	1	2	0	0	0	1	0	1	1	2	0	0	1	0	0	0	2	0	1	0	2	0
479	0	1	1	1	0	2	2	0	0	0	0	0	1	1	0	0	0	2	1	1	2	1	2	2	0	2	2	2	2	2	1	0	1	1	1	1	2	0	0	2	0	0	0	1	0	0	0	2	0
480	0	2	0	0	0	0	1	0	1	1	0	1	1	1	0	0	0	1	2	2	2	0	2	2	0	0	0	2	1	1	1	2	2	0	1	1	2	0	0	0	0	0	0	2	0	2	0	2	0
481	0	0	0	0	0	1	2	0	1	1	0	0	1	0	0	1	1	1	1	1	1	0	1	1	1	1	0	2	2	0	1	1	1	1	1	1	1	0	0	1	0	0	1	2	1	0	0	1	1
482	0	1	2	0	0	0	2	0	1	1	0	0	0	0	0	0	0	1	1	1	1	0	2	2	0	1	2	2	2	2	1	2	2	1	0	2	1	0	0	0	0	1	0	1	1	1	0	2	0
483	0	1	0	0	1	1	1	0	0	0	1	1	1	1	0	0	0	2	2	2	2	0	2	2	0	2	0	2	1	0	0	0	1	0	1	2	2	0	0	1	0	0	1	1	1	0	0	2	0
484	0	1	1	0	0	1	2	0	1	1	1	2	1	1	0	0	0	0	1	1	2	1	2	2	0	2	2	2	2	1	1	0	2	1	1	1	2	0	0	0	0	0	1	2	1	1	0	1	0
485	0	0	1	0	1	2	1	0	0	0	1	0	0	0	0	0	0	1	0	0	1	1	2	2	1	0	2	0	1	0	0	0	2	1	2	1	1	1	1	0	0	0	0	1	0	0	0	2	0
486	0	1	0	0	0	1	2	0	1	1	1	0	2	2	0	0	0	0	1	1	1	1	1	1	0	1	2	2	2	1	0	1	1	1	1	1	0	0	0	0	0	0	0	2	0	0	0	1	1
487	0	1	0	1	0	2	1	0	1	1	0	0	0	0	0	0	0	0	1	1	2	0	1	2	1	0	1	1	2	0	1	2	1	0	1	1	1	1	1	0	0	0	0	2	0	1	0	2	0
488	0	2	0	0	0	0	1	0	1	1	0	0	1	0	0	1	0	1	0	0	1	0	2	2	0	2	1	2	2	1	1	1	2	1	1	1	1	1	1	0	0	0	1	2	1	0	0	2	0
489	0	1	0	1	0	1	2	0	0	0	1	0	1	0	0	1	0	1	1	1	1	1	2	2	1	0	1	1	1	1	0	1	1	0	1	1	0	1	1	1	0	0	0	0	0	0	0	1	1
490	0	2	0	0	0	1	1	0	1	1	0	1	1	1	0	0	0	0	2	1	2	1	2	2	0	0	1	2	1	1	0	0	1	2	1	1	1	0	0	1	0	1	0	2	1	0	0	1	1
491	1	1	0	0	1	1	1	0	0	0	1	0	0	0	0	0	1	2	2	2	1	0	2	2	0	1	2	2	2	2	1	0	0	1	1	1	0	0	0	0	0	0	2	2	0	1	0	1	0
492	0	1	0	1	0	1	1	0	2	2	0	0	1	1	0	0	0	0	1	0	1	0	2	2	0	2	2	2	2	2	2	1	1	2	0	2	1	1	0	1	0	1	0	1	1	1	0	0	0
493	0	1	0	1	1	2	2	0	1	1	1	1	2	1	0	1	0	0	2	2	2	1	2	2	0	1	0	1	2	1	0	1	1	1	1	1	2	0	0	1	0	0	0	1	0	1	0	0	1
494	0	1	0	1	0	2	2	0	2	2	0	0	0	0	0	0	0	0	2	1	2	0	2	2	0	0	0	2	0	0	0	1	1	0	0	2	2	0	0	1	0	0	0	2	0	2	0	2	0
495	0	2	0	0	1	1	2	0	1	1	1	1	1	1	0	0	0	1	1	1	1	1	2	2	0	1	1	1	2	0	0	1	1	1	0	2	2	0	0	1	0	0	0	2	0	1	0	1	1
496	0	0	0	0	1	1	1	0	1	1	0	0	2	2	0	0	0	0	1	1	1	0	2	2	0	1	2	2	2	2	1	0	1	0	1	1	1	0	0	0	0	0	0	2	0	0	0	0	0
497	0	0	0	0	0	1	2	0	2	2	0	0	0	0	0	1	0	0	1	0	1	0	2	2	0	1	2	2	2	2	0	1	2	0	2	0	0	1	1	0	1	0	1	2	1	1	0	0	1
498	1	1	0	2	0	2	1	0	1	1	0	2	2	1	1	0	0	0	1	1	1	1	1	2	0	2	2	2	2	1	1	0	0	2	0	2	2	0	0	1	0	0	1	2	0	1	0	2	0
499	1	1	1	1	0	2	1	0	1	1	0	0	1	0	0	1	1	1	1	1	1	1	2	2	0	0	1	2	2	1	1	2	1	2	0	2	1	0	0	0	0	0	0	1	0	0	0	1	1
500	0	0	1	0	0	1	0	0	0	0	2	0	0	0	0	0	0	1	2	2	2	1	1	1	0	0	1	2	1	1	1	1	1	0	0	1	1	1	1	0	0	0	0	2	0	0	0	2	0
501	0	2	0	0	0	0	1	0	0	0	1	1	1	1	0	0	0	2	1	1	2	0	1	1	0	1	1	2	2	2	0	0	1	2	0	2	2	0	0	0	0	0	1	2	1	1	0	2	0
502	0	1	1	1	0	2	2	1	1	2	0	0	1	0	0	1	1	2	0	0	2	0	2	2	0	1	1	1	2	1	0	0	1	0	2	0	1	1	1	0	0	0	1	2	1	1	0	1	0
503	0	1	0	1	0	1	2	0	2	2	0	0	0	0	0	0	0	0	1	1	1	0	2	2	1	2	0	2	1	0	0	0	1	1	1	1	1	1	1	1	0	0	0	2	0	0	0	0	2
504	1	1	0	0	0	1	2	0	1	1	0	1	1	1	0	0	0	1	1	1	2	1	2	2	1	0	2	2	2	2	0	0	0	1	1	1	2	0	0	1	0	0	1	2	1	0	0	1	0
505	1	0	0	0	0	1	1	0	1	1	0	1	1	1	0	0	1	2	0	0	2	0	2	2	1	0	1	1	2	1	0	0	1	1	0	2	2	0	0	2	0	0	0	1	0	1	0	1	0
506	1	1	0	0	1	2	2	0	0	0	0	0	1	1	0	0	0	0	0	0	0	1	2	2	0	0	2	2	2	2	1	1	1	2	0	2	1	0	0	2	1	1	0	2	1	0	0	1	1
507	1	1	0	0	0	2	2	1	1	2	0	1	1	1	0	0	0	2	2	1	2	0	2	2	0	1	2	2	2	2	0	2	1	1	0	2	1	0	0	0	1	0	0	2	0	1	0	1	0
508	0	1	0	0	0	0	2	0	1	1	0	0	0	0	0	0	0	1	1	1	1	1	2	2	0	1	2	2	2	2	1	0	0	1	0	2	1	0	0	1	0	0	0	1	0	1	0	2	0
509	1	1	0	0	0	0	2	0	0	0	1	0	1	0	1	0	0	0	2	2	2	0	1	1	1	1	2	2	2	2	0	0	0	2	0	2	1	0	0	0	0	2	0	2	0	0	0	1	1
510	0	1	0	0	0	0	2	1	0	1	0	0	0	0	0	0	0	0	2	1	2	1	2	2	1	0	2	2	2	2	0	0	1	1	1	1	0	1	1	1	0	0	1	1	1	1	0	2	0
511	0	0	0	0	0	1	2	0	2	2	0	0	1	0	0	0	0	1	1	1	2	1	2	2	0	1	1	0	1	0	0	0	1	1	0	2	0	0	0	1	0	0	0	1	0	0	0	2	0
512	0	0	0	0	0	1	2	0	2	2	0	0	1	0	0	0	0	0	0	1	1	1	2	2	0	0	1	1	2	0	1	1	1	2	0	2	1	0	1	0	1	0	0	0	2	2	0	0	2
513	0	1	0	0	0	0	2	0	1	1	1	0	1	0	0	0	0	2	2	2	2	1	1	1	1	0	2	2	2	2	0	1	1	0	2	0	2	0	0	1	0	0	0	0	0	0	0	2	0
514	0	1	1	1	0	2	2	1	1	1	0	0	1	1	0	0	1	1	0	0	1	0	1	2	1	0	1	2	2	1	0	0	1	1	1	1	2	1	0	0	0	1	0	1	1	0	0	1	0
515	0	1	0	0	0	2	2	0	0	0	1	1	1	1	0	0	0	1	2	2	2	0	2	2	1	2	1	0	2	0	0	2	2	1	1	1	1	0	0	0	0	0	0	0	0	0	0	1	0
516	1	1	0	1	0	2	2	0	0	0	0	1	1	1	0	0	0	2	2	2	2	0	2	2	0	1	2	2	1	0	1	0	1	1	0	2	2	0	0	2	0	0	1	1	1	0	0	1	0
517	1	1	0	0	0	0	2	1	0	1	0	0	0	0	0	0	0	0	0	0	0	0	1	1	0	1	1	1	1	1	0	0	1	0	1	1	0	0	0	1	1	0	1	2	1	1	0	0	2
518	1	2	0	0	0	0	1	1	0	1	1	0	0	0	0	0	0	1	1	0	1	0	1	1	0	1	1	2	2	1	1	1	1	1	0	2	2	0	0	1	0	0	1	2	1	0	0	1	0
519	0	1	0	0	0	1	2	1	1	2	0	1	2	1	0	0	0	1	1	1	1	2	0	1	1	1	1	2	1	1	0	1	1	2	2	1	0	0	0	1	1	1	0	1	1	1	0	1	0
520	0	0	1	0	0	1	1	0	1	1	0	0	0	0	0	0	0	1	1	1	1	0	1	1	1	1	2	2	2	2	0	2	1	2	0	2	1	0	0	1	0	1	0	1	0	1	0	1	1
521	1	1	0	0	0	1	2	1	0	1	0	2	1	1	0	0	0	0	2	2	2	0	1	1	0	0	0	0	1	0	0	0	0	2	0	1	1	0	1	0	1	0	0	1	0	0	1	1	0
522	0	2	0	0	0	1	1	0	1	1	1	0	1	1	0	0	0	2	0	0	0	0	2	2	0	1	1	1	2	0	1	0	1	2	1	2	1	0	0	0	0	0	0	2	0	1	0	2	0
523	0	0	0	0	0	1	2	0	0	0	0	0	0	0	0	0	0	1	2	0	2	0	2	2	0	0	2	2	2	2	1	0	1	1	1	1	1	0	0	2	0	1	0	1	1	1	0	2	0
524	0	1	0	0	1	1	2	0	0	0	0	0	0	0	0	0	0	0	2	1	2	1	1	1	1	1	1	2	1	1	0	0	0	2	0	2	2	0	0	0	0	0	0	2	0	2	0	2	0
525	0	0	0	0	1	1	1	0	0	0	1	0	1	1	0	0	0	1	2	2	2	1	2	2	0	0	1	2	2	1	2	0	2	0	1	1	1	0	0	0	1	0	1	2	2	2	0	1	1
526	0	2	0	1	0	1	1	0	1	1	0	0	1	0	0	1	1	0	2	1	2	0	2	2	0	2	2	2	2	1	0	0	0	2	1	1	1	0	0	0	0	0	0	2	0	1	0	2	0
527	0	0	0	0	1	1	1	0	1	1	0	1	1	1	0	0	0	0	1	1	1	0	2	2	0	1	2	2	2	1	1	0	1	1	0	1	1	1	1	0	0	0	1	1	1	1	0	1	1
528	1	0	0	0	2	2	2	0	1	1	0	1	1	1	0	0	0	0	1	2	2	1	1	1	1	1	2	2	2	2	0	0	2	1	2	1	1	0	0	0	0	0	0	2	0	0	0	2	0
529	1	0	0	0	0	1	2	0	2	2	0	0	0	0	0	0	0	1	0	0	1	0	0	0	0	1	2	2	2	1	2	1	0	1	1	1	0	0	0	1	0	1	0	2	1	0	0	1	0
530	0	1	1	1	1	2	1	1	0	1	1	1	1	1	0	0	0	1	2	2	2	0	2	2	0	2	0	1	1	0	0	1	1	1	0	2	1	1	1	0	0	1	0	2	0	0	0	2	0
531	0	2	0	0	0	0	2	1	0	1	0	1	1	1	0	0	0	1	1	2	2	0	2	2	0	1	1	2	2	1	1	1	1	1	1	1	0	0	0	0	0	0	0	2	0	1	0	2	0
532	0	2	0	0	0	0	1	0	1	1	1	0	1	0	0	1	0	1	1	2	2	0	2	2	0	1	2	1	2	1	1	1	2	1	1	1	1	0	0	0	0	1	0	2	1	0	0	1	1
533	1	2	1	0	1	1	2	1	0	1	1	1	1	0	1	0	0	0	1	1	1	0	2	2	0	1	2	2	2	2	0	0	1	0	1	2	1	0	0	1	0	0	1	1	1	1	0	2	0
534	0	0	0	1	0	2	0	0	0	0	1	0	1	0	0	0	0	1	2	2	2	1	2	2	0	1	1	1	2	0	0	0	2	0	2	0	1	0	0	0	0	0	1	2	2	2	0	1	0
535	1	2	0	0	0	0	1	0	1	1	0	1	1	1	0	0	0	0	2	2	2	0	2	2	0	0	2	2	2	2	1	0	0	2	1	2	1	0	0	2	0	1	0	1	0	1	0	0	1
536	0	1	0	0	1	1	2	1	1	2	0	0	1	0	0	0	0	2	0	0	0	0	2	2	0	0	1	1	2	1	0	1	2	1	1	1	2	0	0	2	0	0	0	1	0	1	0	2	0
537	0	2	0	0	0	1	1	0	1	1	0	0	2	1	0	0	0	0	2	2	2	1	1	1	0	0	2	2	2	2	0	0	2	2	0	2	1	0	0	2	0	0	0	2	0	1	0	2	0
538	0	1	0	1	0	2	1	0	1	1	0	1	1	1	0	0	1	0	2	1	2	1	2	2	0	1	1	1	2	1	0	1	1	1	1	1	2	0	1	0	1	1	0	2	1	0	0	0	0
539	0	2	0	0	0	0	2	1	0	1	0	1	2	1	0	1	0	1	1	1	2	1	1	2	0	1	2	2	2	1	2	0	2	0	1	1	1	0	0	0	0	0	0	0	2	0	0	1	0
540	0	2	0	0	0	0	2	0	2	2	0	0	0	0	0	0	0	0	1	0	1	0	2	2	0	2	2	2	2	2	1	0	1	1	1	1	1	0	0	1	0	0	0	1	0	1	0	2	0
541	0	2	0	0	0	1	2	0	1	1	0	2	2	2	0	0	0	0	2	1	2	0	2	2	1	1	1	2	1	1	0	1	1	2	0	2	1	1	1	0	0	0	0	0	0	1	0	2	0
542	0	1	0	0	1	1	2	0	0	0	1	1	1	1	0	0	0	0	1	1	1	0	1	1	0	1	0	2	2	0	1	0	1	1	1	1	1	1	1	0	0	0	0	1	0	1	0	2	0
543	1	1	0	0	0	1	2	0	0	0	1	0	0	0	0	0	0	0	2	1	2	0	2	2	0	1	2	2	2	2	0	0	1	1	0	2	1	0	0	0	0	1	0	1	1	1	0	1	1
544	0	2	0	0	0	1	2	0	1	1	0	1	1	1	0	0	0	0	2	2	2	0	1	1	0	1	1	1	2	0	1	0	1	1	1	1	1	0	0	2	0	1	0	2	0	0	0	2	0
545	0	1	0	0	0	0	1	0	0	0	0	0	0	0	0	0	0	1	2	2	2	1	2	2	1	1	2	2	2	2	0	0	2	1	0	2	2	0	0	1	0	0	1	1	0	1	0	1	1
546	0	1	0	1	0	2	1	0	1	1	1	0	1	0	0	0	0	0	1	0	1	0	2	2	0	1	1	1	2	1	0	0	0	1	2	0	1	0	0	1	0	0	2	2	1	0	0	2	0
547	0	0	0	0	0	1	2	0	1	1	1	0	0	0	0	0	0	1	1	1	2	0	2	2	1	2	2	2	2	2	0	0	1	0	1	1	1	1	0	1	0	0	0	2	1	0	0	1	0
548	0	2	0	0	0	0	1	0	1	1	0	0	0	0	0	0	0	0	2	2	2	0	0	0	0	1	1	0	2	0	0	1	2	1	1	1	1	0	0	0	0	0	1	1	1	0	0	1	1
549	0	1	0	0	0	1	1	0	1	1	1	0	0	0	0	0	0	0	1	2	2	1	2	2	0	0	2	2	2	2	0	0	0	2	0	2	2	0	0	1	0	0	0	2	0	1	0	1	1
550	1	2	0	0	0	0	2	1	0	1	0	1	1	1	0	0	0	1	2	2	2	0	2	2	0	1	0	2	2	0	1	0	0	2	0	2	1	0	1	0	1	0	0	2	0	2	0	2	0
551	1	0	0	2	1	2	2	0	0	0	0	1	1	1	0	0	0	1	2	0	2	0	2	2	0	1	2	2	2	1	0	1	0	1	1	1	2	0	0	0	0	1	0	1	1	0	0	1	0
552	0	2	0	0	0	0	0	0	0	0	1	0	1	0	0	0	0	0	0	0	1	2	0	1	1	1	2	1	2	0	0	1	1	1	1	1	1	0	0	1	0	0	0	2	0	0	0	2	0
553	0	1	0	0	0	0	2	0	1	1	1	0	2	1	0	1	1	1	0	0	1	0	2	2	0	1	2	2	2	2	1	0	0	1	2	0	1	0	0	0	1	0	0	0	0	0	0	0	0
554	0	2	1	1	0	1	2	0	2	2	0	0	0	0	0	0	0	1	1	1	2	0	2	2	1	1	1	1	2	1	0	1	1	0	1	0	1	0	0	0	0	0	2	2	1	1	0	0	0
555	0	0	0	0	1	1	1	1	0	1	1	0	2	1	0	0	1	0	2	1	2	0	1	1	0	1	0	2	0	0	0	2	1	1	0	2	2	0	0	0	0	0	1	2	2	0	0	0	2
556	0	1	0	0	0	1	2	0	1	1	0	0	0	0	0	0	0	0	1	1	1	0	1	1	0	1	1	2	2	1	0	1	1	2	0	2	1	0	0	0	0	0	0	1	0	1	0	1	1
557	0	2	0	0	0	0	2	1	1	2	0	0	1	0	0	0	0	1	1	1	2	0	2	2	0	1	1	1	2	1	0	2	1	1	0	2	2	0	0	0	1	0	0	0	0	1	0	0	1
558	1	1	0	1	0	1	2	0	2	2	0	0	1	0	0	1	0	1	1	1	1	0	2	2	0	2	0	1	1	0	1	0	0	1	1	1	2	0	0	1	1	0	0	2	0	0	0	0	0
559	1	2	0	1	0	2	2	0	1	1	0	1	1	0	1	0	0	1	1	1	2	1	1	1	1	1	1	2	2	1	1	1	1	1	1	1	1	1	1	0	0	0	1	2	1	0	0	2	0
560	0	0	0	0	0	1	2	1	1	2	0	0	2	1	0	0	0	2	2	2	2	0	2	2	0	1	1	1	2	2	0	0	1	1	1	1	1	0	0	2	0	0	0	1	0	1	0	1	1
561	1	2	0	1	0	1	2	0	0	0	0	0	2	1	0	0	0	1	0	0	2	1	2	2	0	2	1	2	1	1	0	2	1	1	1	1	0	0	0	1	1	0	0	2	1	0	0	1	0
562	0	0	0	0	0	0	1	0	1	1	0	1	2	2	0	0	0	0	2	2	2	0	2	2	0	2	2	1	2	1	1	0	0	2	2	0	2	0	0	0	0	1	0	1	1	0	0	2	0
563	1	2	0	0	0	0	2	0	1	1	0	0	0	0	0	0	0	1	1	1	1	0	2	2	0	0	0	1	1	0	0	1	1	1	0	2	1	0	0	0	0	0	0	2	0	2	0	1	0
564	0	1	0	0	1	1	1	0	1	1	1	2	2	1	1	0	0	0	1	1	1	0	0	2	0	1	2	2	2	2	2	1	1	1	0	2	2	0	0	0	0	0	0	0	0	0	0	1	1
565	1	1	0	0	1	1	1	0	0	0	0	1	1	1	0	0	0	0	1	0	1	1	2	2	0	0	1	1	2	1	0	1	1	1	1	1	2	0	0	0	0	2	0	2	0	0	0	1	0
566	0	1	0	0	0	1	1	0	0	0	1	0	1	0	0	1	0	0	1	1	1	1	2	2	0	1	1	2	2	2	0	0	0	2	0	2	2	0	0	1	0	0	0	2	0	0	0	0	1
567	0	2	0	0	0	1	1	0	0	0	1	1	1	1	0	0	0	1	0	0	1	0	2	2	1	0	2	2	2	1	2	1	2	1	2	1	1	0	1	0	1	0	1	1	1	2	0	1	1
568	0	1	0	1	0	1	1	0	0	0	1	1	0	0	0	0	0	1	1	1	1	1	1	1	1	1	2	2	2	1	1	0	1	0	2	1	2	0	0	0	0	0	0	1	0	0	0	1	1
569	0	1	0	1	0	1	1	0	0	0	2	1	2	1	0	0	0	1	0	0	1	0	2	2	0	2	0	1	1	0	0	0	1	0	0	2	0	1	1	1	0	0	0	1	0	1	0	1	1
570	0	2	0	0	0	0	2	0	2	2	0	0	0	0	0	0	0	1	1	1	1	0	2	2	1	0	1	1	2	0	1	1	1	1	0	2	1	0	0	0	0	0	0	2	0	2	0	1	1
571	0	1	1	1	1	2	2	0	1	1	0	1	1	0	1	0	0	1	1	1	1	0	2	2	0	1	2	2	1	0	0	1	1	2	1	1	1	0	0	1	0	1	0	1	0	1	0	0	1
572	1	2	0	0	0	0	2	0	0	0	0	0	1	0	0	1	0	0	0	0	0	0	1	1	1	1	1	1	1	1	1	0	1	1	0	2	1	0	0	1	0	0	0	1	0	0	0	2	0
573	0	1	0	0	1	2	1	0	1	1	0	1	1	1	0	0	0	1	2	2	2	0	1	1	0	1	1	1	2	2	0	1	1	2	0	2	0	0	0	2	1	0	0	2	0	1	0	1	0
574	1	0	0	0	0	1	2	0	0	0	0	2	2	2	0	0	1	2	0	0	2	0	1	2	1	0	1	1	2	0	1	0	0	0	1	1	1	0	0	0	0	0	0	1	0	0	0	1	0
575	1	0	0	0	0	2	1	0	1	1	1	0	1	1	0	0	0	2	1	1	1	0	2	2	1	2	2	2	2	2	0	2	1	2	0	2	1	0	0	0	0	1	0	2	0	0	0	2	0
576	1	1	0	0	0	0	2	1	0	1	0	0	0	0	0	0	0	1	1	1	2	1	0	0	1	0	2	2	2	1	0	1	1	0	0	1	1	0	0	1	0	0	0	2	0	0	0	1	1
577	1	0	0	0	2	2	2	1	0	1	0	0	1	1	0	0	0	0	0	0	0	2	2	2	0	0	2	2	1	1	0	0	0	2	0	2	1	0	0	1	0	0	1	1	1	1	0	2	0
578	0	0	0	0	2	2	2	0	1	1	0	0	0	0	0	0	0	1	1	1	1	1	2	2	0	0	2	2	2	1	2	0	0	1	1	1	2	0	0	2	0	1	0	1	0	1	0	0	1
579	1	0	0	1	0	2	1	1	0	1	1	1	1	1	0	0	0	0	1	1	2	0	1	1	2	2	1	1	2	0	0	1	1	2	0	2	1	0	0	1	0	1	0	2	1	0	0	1	0
580	1	0	0	0	0	1	1	0	1	1	0	1	2	2	0	0	0	1	0	0	1	0	1	1	0	1	1	1	1	1	0	1	2	2	0	2	1	0	0	1	0	0	0	2	0	1	0	1	0
581	0	0	0	0	0	1	2	0	1	1	0	1	2	2	0	0	0	1	1	1	2	0	1	1	0	1	0	1	1	1	0	0	0	1	0	2	1	0	0	1	0	0	0	2	0	0	0	1	1
582	0	1	0	1	1	2	2	0	0	0	0	0	1	0	0	0	0	0	2	2	2	1	1	2	0	0	2	2	2	2	0	2	1	0	1	1	1	0	0	0	0	0	1	1	1	1	0	1	1
583	0	1	0	0	0	1	2	1	0	1	0	0	1	0	0	1	0	1	2	2	2	0	2	2	0	2	1	2	2	1	1	2	1	1	0	2	2	0	0	0	0	0	0	2	0	0	0	1	0
584	1	0	0	0	0	1	2	1	0	1	0	0	0	0	0	0	0	0	1	1	1	1	1	2	0	1	2	2	1	1	0	0	1	0	2	1	1	0	0	2	0	1	1	2	0	1	0	2	0
585	0	0	0	1	1	2	1	0	2	2	0	1	2	2	0	0	0	0	2	2	2	0	2	2	1	0	1	1	2	1	1	1	1	1	0	2	1	0	0	0	0	0	1	1	1	1	0	2	0
586	0	2	1	0	0	0	2	0	2	2	0	0	1	0	0	1	0	1	2	2	2	0	2	2	0	1	1	1	1	1	0	2	2	0	2	0	1	0	0	2	1	0	0	2	0	1	0	2	0
587	0	2	1	1	0	1	1	0	0	0	1	1	1	0	1	0	0	2	1	1	2	1	1	1	1	2	2	2	2	2	0	0	1	1	0	1	2	0	0	2	1	0	0	0	0	0	0	1	0
588	1	1	0	0	0	0	1	0	1	1	1	1	1	1	0	0	0	1	1	1	2	1	1	1	1	1	1	2	2	2	0	1	1	2	1	1	2	0	0	1	0	1	0	2	1	0	0	1	1
589	0	1	0	1	0	1	2	1	1	2	0	0	0	0	0	0	0	0	2	1	2	0	1	1	0	1	2	2	2	2	0	1	1	2	0	2	1	0	0	0	0	1	0	2	1	0	0	1	0
590	0	2	0	0	0	1	1	1	1	2	0	1	1	1	0	0	0	0	1	1	1	2	2	2	0	0	1	1	2	1	0	0	1	1	1	1	2	0	0	0	0	0	1	2	0	0	0	0	0
591	0	2	0	1	0	1	2	0	2	2	0	0	1	0	0	1	0	0	1	1	1	0	2	2	0	1	1	0	2	0	0	0	1	2	0	2	2	0	0	0	1	0	1	2	1	0	0	0	0
592	0	1	1	0	1	2	1	0	0	0	0	0	1	0	0	1	0	0	1	1	1	1	1	1	1	1	2	2	1	1	0	1	1	2	1	1	1	0	0	1	0	0	1	2	0	0	0	1	0
593	0	1	0	0	0	2	1	0	1	1	1	0	0	0	0	0	0	0	1	2	2	0	2	2	0	1	1	2	2	1	1	1	0	2	1	2	1	0	0	0	0	1	0	2	0	1	0	0	2
594	0	2	0	0	0	1	1	1	1	2	0	1	1	1	0	0	0	0	0	0	1	0	2	2	0	1	2	2	2	2	0	1	1	0	0	1	2	0	0	0	0	2	0	2	0	0	0	1	0
595	1	1	0	0	0	1	2	0	2	2	0	0	1	0	0	1	0	1	0	0	0	0	1	1	0	0	1	2	1	1	1	1	1	2	2	1	1	0	0	1	0	0	0	1	0	0	0	0	2
596	0	2	0	0	0	0	1	1	0	1	1	0	1	1	0	0	0	0	1	1	1	0	2	2	0	1	1	2	1	1	1	0	0	2	0	2	1	1	1	0	1	0	2	2	1	1	0	1	0
597	0	0	0	0	1	2	2	0	2	2	0	0	0	0	0	0	0	0	1	1	1	1	0	1	1	1	2	2	2	1	2	1	2	0	2	0	1	0	0	2	0	0	1	2	1	1	0	2	0
598	0	1	0	1	0	1	1	0	0	0	1	0	1	1	0	0	0	1	1	1	1	0	1	1	1	0	2	2	2	2	1	0	1	1	0	2	1	1	0	1	0	0	1	2	1	1	0	1	1
599	0	1	0	1	0	1	2	0	1	1	0	1	1	1	0	0	0	1	1	1	1	0	1	2	0	1	0	1	1	0	0	2	2	2	0	2	1	0	0	0	0	0	2	2	1	1	0	2	0
600	0	2	0	1	0	1	1	0	1	1	1	0	2	1	0	1	0	1	1	1	2	1	2	2	0	1	1	1	2	0	0	1	1	1	0	2	1	0	0	0	1	2	0	2	0	0	0	1	0
601	0	1	0	0	0	2	2	0	2	2	0	0	0	0	0	0	0	0	2	2	2	1	1	2	0	1	1	2	1	0	1	0	1	2	0	2	1	2	1	0	1	1	0	1	1	0	0	1	1
602	0	0	0	1	0	2	1	0	1	1	1	0	0	0	0	0	0	0	2	1	2	0	1	2	0	1	1	1	2	1	0	1	0	1	0	2	2	0	0	0	0	0	0	1	0	0	0	1	1
603	1	1	0	1	0	1	1	0	0	0	1	1	1	1	0	0	0	1	1	1	2	0	2	2	0	1	2	2	2	1	0	0	0	2	0	2	2	0	0	1	0	0	0	1	0	1	0	0	0
604	0	1	0	1	0	1	2	0	1	1	0	0	2	1	0	1	0	0	1	1	0	0	1	1	0	0	2	2	2	1	1	0	1	1	0	2	2	0	0	0	0	1	0	1	1	1	1	0	1
605	0	2	0	1	0	1	2	0	1	1	0	0	1	1	0	0	0	0	2	2	2	1	1	2	0	2	2	2	2	2	1	2	1	0	1	1	1	0	0	1	0	0	0	0	1	1	0	2	0
606	1	1	0	0	0	0	2	0	0	0	0	0	1	0	0	0	1	1	2	2	2	1	2	2	0	0	1	2	2	1	1	1	1	1	1	1	0	0	0	1	0	0	0	2	0	0	0	1	0
607	1	1	0	0	1	1	1	0	1	1	0	0	0	0	0	0	0	1	1	1	2	0	1	1	1	0	0	2	2	0	1	1	2	1	1	1	1	0	0	1	0	0	2	2	0	1	0	0	1
608	0	1	0	0	1	1	2	0	0	0	1	1	1	1	0	0	0	1	2	2	1	1	2	2	0	1	2	2	2	2	2	0	0	2	0	2	1	0	0	0	0	0	0	1	0	0	0	2	0
609	0	2	0	1	0	1	2	0	2	2	0	0	1	1	0	0	0	0	2	2	2	0	2	2	0	2	1	1	2	1	0	0	1	1	0	1	0	0	0	0	0	0	0	2	0	1	0	1	0
610	0	1	0	1	0	1	2	0	2	2	0	0	0	0	0	0	0	0	1	1	1	0	2	2	0	0	1	2	2	1	1	1	2	0	1	0	2	0	0	0	0	0	0	1	0	1	0	2	0
611	1	2	0	0	0	0	2	0	0	0	0	0	1	0	0	0	0	1	2	2	2	0	2	2	0	1	0	1	1	0	0	1	1	2	1	2	2	0	0	1	0	0	0	1	1	2	0	1	0
612	0	0	0	0	1	2	2	0	1	1	0	1	2	1	0	0	0	0	2	1	2	0	2	2	0	1	1	0	2	0	0	2	2	1	0	2	1	0	0	0	0	0	1	2	1	1	0	2	0
613	0	0	0	0	0	1	1	0	2	2	0	1	1	1	0	0	0	2	2	2	2	0	2	2	0	1	2	2	2	2	1	0	0	2	1	2	2	0	0	0	0	0	1	1	1	1	0	2	0
614	0	0	0	0	0	1	1	0	0	0	1	1	1	1	0	0	0	0	2	1	2	0	2	2	1	0	1	1	2	0	0	0	1	2	1	2	1	0	0	0	0	0	0	1	0	0	0	1	0
615	0	2	0	1	0	1	2	1	0	1	0	0	1	0	0	1	0	0	0	0	0	0	2	2	0	1	2	2	2	1	2	0	0	1	2	1	1	0	0	1	0	0	1	2	1	0	0	1	1
616	0	2	0	1	0	2	2	0	1	1	0	1	1	1	0	0	0	0	1	1	1	0	2	2	0	1	1	0	1	0	0	0	1	1	1	1	2	0	0	2	0	0	0	1	1	1	0	1	1
617	0	1	0	0	0	2	1	0	0	0	1	0	0	0	0	0	0	0	2	2	2	0	2	2	0	0	2	2	2	2	0	1	2	1	1	1	2	0	0	2	1	0	0	0	0	0	0	2	0
618	1	1	0	0	0	1	1	1	0	1	0	0	0	0	0	0	0	0	2	2	2	0	2	2	0	1	2	2	2	2	1	1	1	1	1	1	2	0	0	0	0	0	0	0	1	1	0	0	0
619	0	2	0	0	0	0	2	0	1	1	0	1	1	1	0	0	0	0	0	0	1	2	2	2	0	0	2	2	2	2	0	1	1	1	2	1	1	0	0	1	0	0	0	1	0	0	0	1	0
620	0	1	0	0	1	1	2	0	1	1	0	0	1	0	0	0	0	0	1	1	2	0	2	2	0	0	2	2	2	1	0	1	1	1	0	2	1	0	0	0	0	0	0	1	1	2	0	0	1
621	0	2	0	0	0	2	1	0	1	1	0	0	2	1	0	1	0	1	2	2	2	0	1	1	1	0	2	2	2	2	0	1	1	2	0	2	2	0	0	1	0	0	0	2	1	1	0	1	1
622	0	0	1	0	0	1	1	1	0	1	1	2	2	2	0	0	0	1	1	1	1	0	2	2	0	1	1	1	2	1	1	1	0	1	1	1	0	0	0	1	1	1	0	1	0	1	0	1	1
623	1	1	1	1	0	2	2	1	0	1	0	0	1	1	0	0	0	0	2	1	2	0	2	2	1	1	2	2	2	2	0	0	1	0	1	2	1	0	0	1	0	0	0	0	2	0	0	0	0
624	0	2	0	1	0	1	1	0	0	0	0	0	0	0	0	0	0	0	2	2	2	0	2	2	0	1	2	2	2	2	0	1	1	1	0	2	1	0	0	0	0	0	0	2	0	0	0	0	0
625	0	0	0	0	0	1	1	0	1	1	1	1	1	1	0	0	0	0	0	0	1	0	2	2	0	1	1	2	1	1	0	2	2	0	2	0	1	1	0	0	0	0	0	1	0	1	0	0	0
626	1	2	1	2	0	2	2	0	1	1	0	0	1	1	0	0	0	1	0	1	1	0	2	2	0	2	1	2	2	1	1	0	0	2	0	2	2	0	0	0	0	0	0	1	0	1	0	1	0
627	0	1	0	1	0	2	2	0	0	0	0	0	1	0	0	1	0	1	2	2	2	1	2	2	1	0	1	1	2	1	0	1	1	1	2	1	1	0	0	1	0	0	0	2	0	1	0	2	0
628	0	2	0	0	0	0	2	0	1	1	0	1	1	0	1	0	0	0	1	1	1	0	1	1	1	0	1	1	1	1	0	2	1	1	1	1	1	0	0	0	0	1	0	2	1	0	0	0	0
629	0	0	0	0	0	2	2	0	0	0	0	1	1	1	0	0	0	1	1	1	1	0	2	2	0	1	2	2	2	2	0	1	1	1	0	2	1	0	0	2	0	1	0	1	0	1	0	0	0
630	1	1	0	0	1	1	2	0	1	1	0	1	1	1	0	0	0	0	1	1	1	0	2	2	1	2	2	2	2	2	0	0	0	2	0	2	1	1	1	0	0	0	0	1	1	1	0	1	0
631	0	0	0	1	0	2	2	0	1	1	1	1	1	1	0	0	0	1	1	1	2	0	1	2	0	1	2	2	2	1	1	2	1	2	0	2	1	0	0	0	0	0	0	2	0	0	0	1	1
632	0	1	0	0	0	0	2	1	0	1	0	0	2	0	0	1	0	0	1	1	1	0	1	2	0	1	1	1	2	1	0	2	2	0	2	0	2	0	0	2	0	0	0	2	1	1	0	0	0
633	1	1	0	0	0	2	1	0	1	1	1	0	0	0	0	0	0	0	1	0	1	1	1	1	1	0	1	1	2	0	1	0	1	1	1	1	0	1	0	0	0	0	0	2	0	2	0	2	0
634	0	1	0	1	0	1	1	0	0	0	1	1	1	1	0	0	0	0	0	0	0	1	0	1	0	0	1	1	2	1	0	1	1	1	2	1	1	0	0	0	0	1	0	2	2	0	0	1	1
635	0	1	0	0	0	1	1	0	1	1	1	1	1	1	0	0	0	1	2	2	2	1	2	2	0	0	1	2	2	1	1	1	2	2	0	2	1	0	0	2	0	0	0	1	0	1	0	2	0
636	0	0	0	0	0	1	1	0	1	1	0	0	1	0	0	1	0	1	0	0	1	1	2	2	0	1	2	2	2	1	1	0	1	2	1	1	2	0	0	0	0	0	1	1	1	0	0	1	0
637	1	2	0	0	0	0	2	1	0	1	0	1	1	0	1	0	0	0	0	0	1	1	2	2	0	1	2	2	2	2	1	1	0	1	1	1	1	0	0	0	0	0	2	2	1	1	0	2	0
638	0	0	0	0	1	1	1	0	0	0	1	0	0	0	0	0	0	0	0	0	0	1	2	2	0	1	2	2	2	1	0	1	1	2	0	2	2	0	0	0	0	0	0	1	0	0	0	2	0
639	0	2	0	0	0	0	2	0	0	0	0	0	0	0	0	0	0	1	1	1	1	0	2	2	0	1	1	1	2	1	0	0	1	2	0	2	2	0	0	1	1	0	0	0	0	0	0	2	0
640	0	1	0	0	1	1	2	0	1	1	0	0	0	0	0	0	0	0	2	1	2	1	2	2	0	1	2	2	2	2	0	0	1	2	0	2	1	0	0	1	0	0	1	2	1	0	1	1	0
641	0	2	1	1	0	1	2	0	1	1	0	0	0	0	0	0	0	0	1	1	1	1	0	1	1	1	1	2	2	1	2	0	0	2	0	2	1	0	0	1	0	0	0	2	0	1	0	2	0
642	1	2	0	0	0	0	2	0	1	1	0	0	0	0	0	0	0	0	2	1	2	0	0	1	0	0	0	2	2	0	1	1	1	2	1	2	1	1	1	0	0	0	1	2	1	0	0	1	1
643	1	1	0	0	0	1	1	0	1	1	1	1	1	1	0	0	0	1	1	1	2	1	1	1	1	1	1	1	2	1	0	0	0	1	1	1	2	0	0	0	0	0	0	2	0	1	0	1	0
644	0	2	0	0	0	1	2	0	1	1	0	1	1	1	0	0	0	0	1	1	1	1	1	1	1	0	2	2	1	1	0	0	1	0	1	2	1	0	0	0	0	1	0	2	1	0	0	1	1
645	0	0	0	0	1	1	2	0	0	0	1	0	0	0	0	0	0	0	1	1	1	1	1	1	1	2	1	2	2	1	1	0	1	0	1	2	1	0	0	2	0	0	0	2	0	0	0	2	0
646	0	2	0	0	0	0	1	0	0	0	0	2	2	1	1	0	0	1	2	2	2	1	2	2	0	0	1	2	2	1	0	0	2	0	1	1	2	0	0	0	0	1	0	1	0	1	0	1	0
647	0	2	0	0	0	0	1	0	0	0	1	0	0	0	0	0	0	0	1	1	2	0	1	1	0	0	1	2	1	1	0	1	1	2	0	2	0	1	1	0	0	1	0	2	1	1	0	0	1
648	0	1	0	1	0	1	1	0	0	0	1	0	1	1	0	0	0	0	1	1	0	0	2	2	0	2	2	2	2	1	0	1	2	1	1	1	2	0	0	0	0	0	1	1	1	1	0	0	0
649	0	1	0	0	1	2	2	1	0	1	0	0	1	1	0	0	0	1	1	1	2	1	1	1	1	2	1	1	2	1	0	1	1	1	0	2	2	0	0	0	0	0	0	1	0	1	0	2	0
650	0	2	0	0	0	0	2	0	1	1	0	0	0	0	0	0	0	0	2	1	2	1	2	2	0	1	2	2	2	2	0	1	1	2	0	2	2	0	0	0	0	0	1	2	1	1	0	2	0
651	1	1	0	1	0	1	1	0	1	1	1	1	0	0	0	0	0	0	0	1	1	1	2	2	0	0	2	2	2	1	2	0	2	0	2	1	2	0	0	1	0	0	0	2	1	0	0	1	0
652	0	1	0	0	0	0	1	0	0	0	1	0	1	0	0	1	1	1	1	2	2	1	2	2	1	1	1	1	2	2	1	0	1	0	0	2	1	0	0	0	0	1	0	2	0	1	0	0	1
653	0	1	0	0	0	1	1	0	2	2	0	0	2	1	0	1	0	1	2	2	2	1	1	1	1	1	1	2	1	1	0	1	0	2	0	2	1	0	0	0	0	0	0	1	1	1	0	0	0
654	0	1	0	1	0	1	1	0	0	0	1	0	1	0	0	1	0	1	1	1	2	0	0	0	0	0	2	2	2	2	0	2	1	1	0	2	1	0	0	0	1	0	0	1	0	1	0	2	0
655	1	0	0	1	1	2	1	1	1	2	0	0	0	0	0	0	0	1	2	2	2	0	1	1	0	1	2	2	2	1	1	0	1	0	2	1	2	0	0	0	0	0	1	2	1	2	1	2	0
656	0	2	0	0	0	1	2	0	0	0	0	0	1	1	0	0	0	1	2	2	2	0	1	1	0	2	1	2	1	1	1	0	0	2	0	2	2	0	0	0	0	0	1	1	1	1	0	0	2
657	0	1	0	1	0	2	1	0	1	1	1	1	1	1	0	0	1	1	2	2	2	1	1	1	0	1	0	1	2	1	0	1	1	2	1	1	2	0	0	1	0	0	1	1	1	1	0	2	0
658	0	2	0	0	1	1	1	0	1	1	0	0	1	0	0	1	0	1	2	2	2	2	0	1	1	1	0	2	0	0	0	2	1	2	0	2	2	0	0	1	0	0	0	0	0	1	0	2	0
659	1	1	1	1	0	2	2	0	2	2	0	0	0	0	0	0	0	0	1	1	2	0	2	2	0	1	0	1	1	0	0	0	2	2	0	2	1	0	0	0	0	0	0	0	2	0	0	0	1
660	0	0	0	0	0	1	2	0	1	1	0	0	0	0	0	0	0	1	2	2	1	0	2	2	0	1	2	2	2	2	0	0	1	0	1	2	2	0	1	0	1	0	0	1	0	0	0	1	0
661	0	1	0	0	0	1	1	0	0	0	1	0	0	0	0	0	0	1	2	2	2	1	2	2	0	2	1	2	2	2	0	0	1	1	0	2	2	0	0	1	0	0	0	1	0	0	0	1	1
662	1	0	0	0	0	1	2	1	0	1	0	0	0	0	0	1	1	2	1	1	2	1	2	2	0	1	2	2	2	1	2	1	1	1	1	1	2	0	0	1	0	0	0	0	0	0	0	1	0
663	0	0	0	1	0	2	2	1	1	2	0	0	0	0	0	0	0	0	1	1	2	0	2	2	0	1	0	1	2	0	0	1	2	1	1	1	1	0	0	2	0	0	0	1	0	1	0	2	0
664	1	0	0	1	1	2	2	0	0	0	0	1	1	1	0	0	0	1	1	1	1	0	1	1	0	0	1	1	1	1	0	0	1	2	1	1	1	0	0	1	0	0	0	1	0	0	0	2	0
665	0	0	0	0	0	2	1	0	2	2	0	0	2	1	0	0	0	0	1	1	1	0	2	2	0	1	1	2	1	0	1	1	0	1	1	1	1	1	1	0	0	1	0	1	1	0	0	2	0
666	0	0	0	0	0	1	1	1	0	1	1	1	2	2	0	0	0	0	2	2	1	0	1	1	0	1	1	1	2	1	0	0	0	2	0	2	1	0	0	0	0	0	1	2	1	0	0	0	0
667	0	1	0	0	1	2	1	0	1	1	1	0	1	0	0	1	0	1	1	1	1	0	1	1	0	0	2	2	2	2	0	1	2	2	0	2	1	0	0	2	0	1	0	2	0	0	0	1	0
668	0	2	0	0	0	1	1	0	0	0	1	0	0	0	0	0	0	0	1	1	1	0	1	2	0	1	2	2	1	1	0	0	1	1	0	2	1	0	0	0	0	0	0	2	0	1	0	0	0
669	0	1	0	1	0	2	2	1	1	1	0	0	1	0	0	1	0	1	1	1	1	0	2	2	0	1	2	2	2	2	0	0	0	2	0	2	2	0	0	1	0	0	0	0	0	0	0	0	0
670	0	1	0	0	0	2	2	0	1	1	0	1	1	1	0	0	0	0	1	2	2	0	0	0	0	1	1	2	1	1	1	2	2	0	2	0	0	0	0	2	1	0	0	2	0	0	0	1	0
671	0	1	0	0	0	0	1	0	0	0	1	0	2	2	0	0	0	0	2	2	2	0	2	2	0	1	2	2	2	1	0	1	1	1	1	1	2	0	0	0	0	0	0	1	1	1	0	1	0
672	1	1	2	0	0	0	2	1	0	1	0	0	1	1	0	0	0	0	2	1	2	0	2	2	1	2	2	2	2	1	0	0	1	2	0	2	1	1	0	1	0	0	1	2	1	1	0	0	0
673	1	1	0	0	0	1	1	1	0	1	1	1	2	1	1	0	0	1	1	1	1	0	2	2	0	2	2	2	2	2	1	0	1	1	1	1	1	0	0	2	0	0	1	1	1	1	0	1	1
674	0	1	0	0	0	1	2	0	0	0	0	0	1	0	1	0	0	1	2	2	2	0	2	2	0	1	2	2	2	2	0	0	1	2	0	2	0	0	0	2	1	1	0	2	1	0	0	2	0
675	0	2	1	0	0	0	2	1	1	2	0	0	0	0	0	0	0	1	2	2	2	0	1	1	0	0	1	2	2	1	0	2	1	2	0	2	1	1	1	1	0	0	0	0	2	0	0	1	0
676	0	2	0	0	0	1	1	0	1	1	1	2	2	1	1	0	0	0	1	1	2	0	2	2	0	2	1	2	1	1	0	1	1	0	1	1	2	0	0	0	0	0	0	1	0	1	0	0	0
677	0	1	1	1	0	2	2	0	1	1	0	0	0	0	0	0	0	1	1	1	1	0	1	1	0	1	0	0	1	0	0	2	1	0	2	0	0	0	0	1	0	1	1	2	1	0	0	1	0
678	1	0	0	0	0	1	2	0	1	1	1	0	1	0	1	0	0	0	1	1	1	0	0	0	0	1	1	2	2	1	1	1	0	2	0	2	1	0	0	2	0	0	0	1	1	0	1	1	0
679	0	1	0	0	0	1	0	0	0	0	2	0	1	0	0	1	0	0	1	1	1	0	1	1	1	1	1	0	2	0	0	1	1	2	0	2	1	0	0	2	1	0	1	1	1	1	0	1	0
680	0	2	1	0	1	1	1	0	0	0	1	0	1	0	0	1	0	1	0	0	2	0	2	2	0	1	1	2	2	1	1	0	0	2	0	2	1	0	0	0	0	0	0	0	0	0	0	2	0
681	0	2	0	0	0	0	2	0	0	0	0	1	1	1	0	0	1	1	1	1	1	1	2	2	0	0	1	2	1	1	1	0	0	2	0	2	0	0	0	1	0	0	1	1	1	1	0	0	2
682	0	2	0	0	1	1	2	0	1	1	0	0	1	0	0	0	0	1	1	1	1	0	1	1	0	1	1	2	2	1	0	1	1	1	0	2	2	0	0	1	0	0	1	2	1	0	0	1	1
683	0	1	0	1	0	1	2	0	0	0	0	0	0	0	0	0	0	0	2	2	2	1	2	2	0	1	2	2	1	1	0	0	1	2	0	2	1	0	0	0	0	0	0	2	0	1	0	1	0
684	0	1	0	0	0	0	1	0	1	1	1	0	1	0	0	0	0	0	0	0	1	0	2	2	1	1	2	2	2	2	0	0	0	1	0	2	1	0	0	0	0	0	0	0	0	0	0	2	0
685	0	1	0	0	0	0	2	1	1	2	0	0	1	1	0	0	0	0	1	1	2	1	0	1	0	0	2	2	2	1	0	1	2	0	0	2	1	0	0	0	0	0	0	2	0	2	0	2	0
686	1	1	0	1	1	2	1	1	0	1	1	0	2	1	0	0	0	1	2	2	1	0	2	2	1	0	1	1	2	0	1	0	1	2	0	2	2	0	0	0	0	2	0	2	1	0	0	1	0
687	0	1	0	0	0	1	1	0	1	1	1	0	0	0	0	0	0	1	1	1	1	0	2	2	1	0	2	2	1	0	0	2	1	1	1	1	1	0	0	2	1	1	0	1	1	1	0	1	1
688	0	2	0	0	1	1	1	0	2	2	0	0	0	0	0	0	0	0	1	1	2	1	2	2	1	1	2	2	2	1	2	0	0	1	0	2	1	0	0	0	0	0	0	2	0	0	0	1	1
689	0	1	0	0	1	1	2	0	1	1	1	0	2	1	0	0	1	2	1	1	1	1	2	2	0	1	0	2	1	0	0	1	2	1	1	1	1	0	0	1	0	0	0	2	0	2	0	1	0
690	0	0	0	0	1	2	1	0	1	1	0	0	1	1	0	0	0	1	0	0	0	1	0	1	0	0	2	2	2	1	1	1	1	0	1	1	1	1	0	1	0	0	0	2	0	1	0	2	0
691	0	0	0	1	0	2	1	0	0	0	1	1	2	0	1	0	0	0	1	1	1	0	2	2	0	1	2	2	2	2	1	1	0	2	1	2	1	0	0	0	0	0	0	1	0	0	0	2	0
692	0	2	1	0	1	1	1	0	0	0	1	1	1	1	0	0	0	2	1	1	2	0	2	2	0	1	0	2	1	1	0	0	0	2	0	2	1	1	1	1	0	0	0	1	0	0	0	0	0
693	0	0	0	0	0	1	2	0	1	1	0	0	0	0	0	0	0	1	1	1	2	0	1	1	0	2	2	2	2	2	1	0	1	1	1	1	1	0	0	1	0	0	0	0	0	1	0	0	0
694	0	1	0	0	0	1	2	1	0	1	0	0	0	0	0	0	0	1	1	0	2	0	2	2	0	1	1	1	2	1	1	1	1	1	0	2	0	0	0	1	0	0	0	1	0	0	0	2	0
695	0	2	0	0	0	0	2	0	1	1	0	1	1	1	0	0	0	0	1	1	0	1	2	2	0	0	1	1	2	1	1	1	1	1	0	2	2	0	0	0	0	0	0	0	0	0	0	1	0
696	0	2	0	0	0	0	0	0	0	0	2	1	1	1	0	0	0	0	2	2	2	0	1	1	0	0	1	1	2	2	0	2	1	2	0	2	2	0	0	0	0	0	0	1	0	0	0	1	1
697	0	1	0	1	0	1	1	0	1	1	0	0	1	0	0	0	0	1	1	1	2	1	1	1	1	1	2	1	2	1	1	2	2	0	1	1	1	0	0	2	1	0	0	1	0	1	0	2	0
698	0	0	0	0	1	2	2	0	0	0	0	1	1	1	0	0	0	0	1	1	2	1	0	0	1	0	2	2	2	2	0	0	1	1	1	1	1	0	1	0	2	0	1	2	1	0	0	0	0
699	1	1	0	1	0	1	2	1	1	2	0	0	0	0	0	0	0	0	1	1	2	0	0	1	0	0	1	1	1	0	0	1	1	0	2	0	1	0	0	0	0	0	1	1	1	2	0	0	0
700	0	1	0	0	0	1	1	0	1	1	0	1	2	1	0	0	0	1	0	0	0	1	1	1	1	1	1	2	2	1	1	0	1	0	1	1	1	1	1	0	0	1	0	2	1	0	0	2	0
701	0	0	0	0	0	2	1	0	1	1	0	0	0	0	0	0	0	0	2	1	2	1	1	1	1	1	2	2	2	1	1	0	2	0	2	1	1	1	1	0	0	0	0	0	0	1	0	1	0
702	0	1	0	1	0	1	1	0	0	0	1	2	2	2	0	0	0	1	1	1	1	0	2	2	0	1	2	2	2	2	0	0	2	1	0	2	1	1	1	0	0	0	0	2	1	1	0	2	0
703	1	0	0	0	0	1	2	1	0	1	0	0	0	0	0	0	0	1	1	1	2	1	2	2	0	0	2	2	2	2	0	1	2	0	2	0	2	0	0	0	0	0	0	1	0	1	0	1	0
704	0	1	0	0	0	0	2	0	0	0	0	1	1	1	0	0	0	1	2	2	2	0	2	2	2	1	2	1	2	1	1	1	1	1	1	1	0	0	0	1	0	0	1	2	1	1	0	1	1
705	0	1	0	0	0	0	1	1	1	2	1	1	2	1	0	1	0	0	1	1	1	0	2	2	1	1	2	2	2	2	0	1	1	0	1	1	2	0	0	1	0	0	0	1	1	1	0	1	0
706	1	2	0	0	0	0	0	0	1	1	1	0	0	0	0	0	0	0	1	1	1	0	1	1	1	2	1	1	2	1	0	1	1	0	1	0	1	0	0	0	0	0	0	2	0	0	0	1	0
707	0	2	0	0	0	0	1	0	0	0	2	0	1	0	0	1	0	0	2	1	2	1	1	2	0	1	0	2	1	0	0	0	0	1	1	1	0	0	0	2	1	0	0	1	0	1	0	2	0
708	1	0	1	0	1	2	1	0	1	1	0	1	2	1	1	0	0	2	1	1	1	1	1	1	1	2	0	1	1	1	0	1	2	1	2	1	1	0	0	0	1	1	0	2	1	0	0	2	0
709	0	1	0	1	0	1	2	0	1	1	0	0	1	0	0	0	0	0	2	2	2	0	2	2	0	1	1	1	2	0	0	0	2	0	1	1	0	0	0	1	0	0	1	2	1	1	0	0	0
710	1	2	0	0	0	0	1	0	1	1	0	0	2	1	0	1	0	0	1	1	1	1	2	2	1	0	1	1	1	1	0	1	1	1	1	1	1	0	0	1	0	1	0	1	1	1	0	1	0
711	0	2	0	0	0	0	2	0	2	2	0	0	0	0	0	0	0	2	1	1	2	0	2	2	1	1	1	2	2	2	1	0	0	1	1	1	2	0	0	1	1	0	1	1	1	2	0	0	0
712	0	1	0	0	0	1	2	1	1	2	0	1	2	2	0	0	0	0	1	1	2	0	2	2	0	1	2	2	2	1	2	0	0	0	1	1	1	1	1	0	0	0	0	0	0	1	0	2	0
713	0	1	0	0	0	1	2	0	1	1	0	1	1	1	0	0	0	1	0	0	0	0	2	2	0	1	2	2	2	2	0	1	1	1	0	2	2	0	0	0	0	0	0	2	0	1	0	1	1
714	0	1	0	0	1	1	2	1	0	1	0	0	0	0	0	0	0	1	1	1	1	0	2	2	1	2	1	2	2	1	1	2	1	2	0	2	2	0	0	0	0	0	1	1	0	1	0	1	0
715	0	0	0	0	0	1	2	0	1	1	0	1	2	1	0	1	0	0	1	1	1	0	2	2	0	0	2	2	2	1	1	0	0	2	1	1	1	0	0	1	0	0	0	2	1	0	0	2	0
716	0	2	0	0	0	0	2	1	1	2	0	1	1	1	0	0	0	1	1	1	1	0	2	2	0	0	1	1	2	1	0	2	1	2	0	2	1	1	1	0	0	1	1	2	1	0	0	1	1
717	0	2	0	0	1	1	2	0	2	2	0	0	0	0	0	0	0	1	0	0	1	0	1	1	0	1	1	1	1	1	0	1	1	1	1	1	1	0	0	1	0	0	0	1	0	1	0	0	2
718	0	2	0	0	0	1	1	1	0	1	1	1	1	1	0	0	0	1	1	1	2	1	0	0	1	0	2	2	2	1	2	0	1	2	1	1	2	0	0	1	1	0	0	2	1	0	0	1	1
719	0	1	0	1	0	2	1	0	0	0	1	1	1	1	0	0	0	0	2	2	2	2	1	1	1	1	1	1	2	0	1	0	1	2	0	2	1	1	1	0	0	0	2	2	1	1	1	1	0
720	0	0	0	0	0	1	2	0	2	2	0	0	0	0	0	0	0	2	2	2	2	0	2	2	0	1	2	2	2	1	1	0	0	2	0	2	2	0	0	2	0	0	0	1	0	1	0	2	0
721	0	1	0	1	0	1	2	0	0	0	1	0	0	0	0	0	0	2	1	1	1	0	1	1	1	1	2	2	2	2	1	0	1	1	1	1	2	0	0	0	0	0	1	1	1	2	0	0	1
722	0	1	0	0	1	1	2	0	1	1	0	0	0	0	0	0	0	1	1	1	1	0	2	2	1	0	1	2	2	2	0	0	1	2	1	2	1	0	0	0	0	0	1	2	1	1	0	1	0
723	0	1	0	0	0	0	1	0	0	0	1	0	1	0	0	1	1	1	0	0	1	0	2	2	1	0	1	2	1	0	1	0	1	1	1	1	1	0	0	1	0	1	0	2	0	0	1	2	0
724	1	2	0	0	0	0	2	0	2	2	0	0	0	0	0	0	0	2	2	2	2	0	2	2	0	1	1	1	2	1	0	1	1	1	1	1	1	0	0	0	0	0	1	1	1	1	0	2	0
725	1	2	0	0	0	0	1	0	1	1	1	0	0	0	0	0	0	0	1	1	1	0	1	1	1	0	2	2	2	2	0	2	2	2	0	2	1	0	1	1	1	1	1	2	1	0	0	0	0
726	0	2	0	0	0	0	1	0	1	1	0	1	1	1	0	0	0	0	2	2	2	0	1	2	0	1	2	2	2	2	0	1	2	1	1	1	1	0	0	1	1	0	1	2	1	2	0	0	1
727	0	1	0	0	0	1	2	0	1	1	1	0	0	0	0	0	0	2	2	2	2	1	1	2	0	0	2	2	2	2	1	1	2	0	1	0	1	0	1	0	1	1	0	2	0	0	0	2	0
728	0	1	0	2	0	2	2	0	2	2	0	1	1	1	0	0	1	2	1	1	2	0	2	2	0	1	2	2	2	2	0	1	2	0	2	0	1	1	1	0	0	0	0	1	0	0	0	1	0
729	0	1	0	0	1	1	1	0	0	0	1	0	0	0	0	0	0	1	0	0	1	0	2	2	0	1	1	2	2	1	0	1	1	0	1	1	1	0	0	0	0	0	2	2	1	1	0	2	0
730	0	2	0	0	0	0	1	0	0	0	2	1	0	0	0	0	0	1	0	0	2	1	0	1	0	1	2	1	2	1	1	0	0	2	0	2	1	0	0	0	1	0	1	2	1	0	0	0	1
731	0	2	0	0	0	0	2	0	2	2	0	2	2	1	1	0	0	1	0	0	1	0	1	2	0	1	2	0	1	0	0	2	1	1	1	1	1	0	0	0	0	0	0	1	0	1	0	2	0
732	0	2	0	0	0	0	1	1	0	1	0	0	0	0	0	0	0	0	2	2	2	1	1	1	0	0	2	2	2	2	0	1	1	1	1	1	2	0	0	0	0	0	0	1	0	1	0	1	0
733	1	1	0	0	1	1	1	0	0	0	1	0	0	0	0	0	0	0	2	2	2	0	2	2	0	0	1	1	1	1	0	0	0	2	0	2	2	0	0	1	0	0	1	1	1	2	0	0	1
734	0	1	0	0	1	2	1	0	2	2	0	0	0	0	0	0	0	0	2	2	2	0	2	2	1	0	2	2	2	2	1	1	0	1	1	1	0	0	0	1	0	0	0	2	0	1	0	1	0
735	0	1	0	0	0	1	1	0	0	0	1	0	2	0	1	1	1	1	1	1	1	1	1	1	1	1	1	1	1	1	1	2	1	2	0	2	1	0	0	0	0	0	0	1	0	0	0	2	0
736	0	1	0	1	0	2	1	0	0	0	2	2	2	2	0	0	0	1	1	1	2	1	1	1	1	1	1	1	1	0	0	0	0	2	0	1	2	0	0	2	0	0	0	1	0	1	0	1	0
737	0	2	1	1	0	1	2	1	0	1	0	1	0	0	0	0	0	1	1	1	2	0	2	2	1	1	2	2	2	2	0	0	1	0	1	2	1	1	1	0	0	0	0	2	1	2	0	1	0
738	0	1	0	0	0	1	1	0	2	2	0	0	0	0	0	0	0	2	2	2	2	1	2	2	1	1	1	2	1	0	1	0	1	1	1	1	1	0	0	0	0	1	0	1	0	1	0	2	0
739	0	0	0	0	1	2	2	0	1	1	0	0	1	0	0	1	0	1	1	1	1	1	1	1	1	1	1	1	2	2	0	1	1	1	0	2	2	0	0	1	0	0	0	1	0	1	0	2	0
740	1	1	0	0	1	2	1	0	0	0	1	0	2	1	0	0	0	2	2	2	2	1	1	1	1	1	2	2	1	1	0	1	0	1	1	1	2	0	0	0	0	0	0	2	0	1	0	1	1
741	0	1	0	0	1	1	2	0	0	0	0	0	1	1	0	0	0	1	1	1	1	0	2	2	0	0	1	1	2	1	0	0	1	0	1	1	2	0	0	0	0	0	1	1	1	0	0	1	1
742	0	2	0	0	0	0	2	0	1	1	0	0	0	0	0	0	0	1	1	1	1	0	2	2	0	1	2	2	2	1	2	1	1	0	2	1	1	0	0	1	0	0	0	2	0	2	0	2	0
743	0	0	0	0	0	2	1	1	1	2	0	1	2	2	0	0	0	1	2	2	2	0	2	2	1	2	1	2	1	1	1	2	2	0	2	0	2	0	0	0	0	0	1	1	1	1	0	1	0
744	0	1	0	0	1	1	1	0	1	1	0	0	0	0	0	0	0	0	2	2	2	0	1	2	0	1	2	1	2	1	1	2	2	1	1	1	2	0	0	1	0	0	0	1	0	1	0	1	0
745	0	1	0	1	0	2	1	0	1	1	1	1	2	1	0	1	0	0	1	1	2	2	2	2	0	0	2	2	2	1	1	2	1	1	1	1	0	0	0	1	0	0	1	1	1	0	0	1	0
746	0	1	0	0	0	1	2	0	2	2	0	1	2	1	0	0	0	0	1	1	1	1	1	1	1	1	2	2	2	2	1	0	1	0	2	0	1	0	0	1	0	0	1	2	0	1	0	1	1
747	0	2	0	0	0	0	1	1	1	2	0	0	0	0	0	0	0	1	1	1	1	0	1	1	1	1	2	2	2	2	0	0	1	1	0	2	1	1	0	0	0	0	1	2	1	0	0	1	1
748	0	0	0	0	2	2	1	0	0	0	0	0	1	0	0	1	0	1	1	0	1	0	1	1	1	0	0	2	1	1	0	0	1	1	0	2	2	0	0	1	1	2	0	2	0	0	0	2	0
749	0	1	0	0	0	1	1	0	1	1	0	0	0	0	0	0	0	1	1	1	1	1	1	1	0	1	1	2	1	1	0	1	1	1	0	2	2	0	0	1	0	0	0	2	0	1	0	2	0
750	0	1	0	0	0	1	1	0	0	0	2	1	1	1	0	0	0	1	1	1	1	0	1	1	0	1	1	1	2	2	0	0	0	1	0	2	0	1	1	1	0	0	0	1	0	0	0	1	1
751	0	0	0	0	0	2	2	0	0	0	0	0	1	0	0	1	0	1	1	1	1	1	2	2	0	2	2	2	2	2	0	2	2	0	2	0	1	1	0	1	0	0	0	2	0	1	0	1	0
752	0	0	0	0	0	2	2	0	1	1	0	0	2	2	0	0	0	0	0	0	1	1	2	2	0	0	2	2	2	2	0	1	1	0	1	1	2	1	1	0	0	0	0	1	0	0	0	1	1
753	0	2	0	1	0	1	1	0	2	2	0	1	1	1	0	0	0	0	0	0	0	0	2	2	0	0	1	2	1	1	1	0	1	2	0	2	1	0	0	0	0	0	1	1	1	1	0	2	0
754	1	2	0	1	0	1	2	0	0	0	0	0	0	0	0	0	0	2	2	1	2	0	1	1	0	1	1	1	2	1	0	0	1	1	1	1	1	0	0	0	0	0	0	2	0	2	0	2	0
755	1	1	0	0	0	1	2	0	0	0	0	0	0	0	0	0	0	0	2	2	2	0	2	2	0	0	2	2	2	2	1	2	1	0	1	1	1	0	0	0	0	1	0	2	0	0	0	1	0
756	0	2	0	0	0	0	1	1	1	2	0	0	1	0	0	0	0	0	1	1	1	1	2	2	0	2	2	2	2	2	1	2	1	1	1	1	2	0	0	1	0	0	1	2	1	0	0	2	0
757	0	1	1	0	0	2	2	0	1	1	0	1	1	1	0	0	0	0	0	1	1	0	2	2	0	0	2	2	1	0	0	2	1	2	0	2	1	0	0	1	0	0	0	2	1	0	0	2	0
758	0	0	0	1	0	2	0	0	0	0	1	0	0	0	0	0	0	0	2	2	2	0	1	1	1	2	1	2	2	1	0	1	1	2	0	2	1	0	0	0	0	0	0	2	0	0	0	1	1
759	0	1	0	0	0	1	1	0	1	1	0	0	0	0	0	0	1	0	2	1	2	1	2	2	0	0	0	1	1	1	0	1	0	2	0	2	2	0	0	0	0	0	1	1	1	0	0	1	0
760	0	0	0	0	0	1	2	0	2	2	0	0	0	0	0	0	0	1	2	2	2	1	2	2	0	0	0	1	2	0	1	0	1	0	2	0	2	0	0	2	0	0	0	1	0	0	0	2	0
761	0	1	1	0	1	2	2	0	2	2	0	0	0	0	0	0	0	0	0	1	2	1	2	2	0	2	2	2	2	2	1	0	1	2	0	2	1	0	0	2	0	0	0	0	0	1	0	2	0
762	1	1	1	1	0	2	1	0	1	1	1	1	0	0	0	0	0	0	1	2	2	0	2	2	0	0	2	2	2	2	1	0	1	1	1	1	2	0	0	1	0	0	1	1	1	0	0	0	0
763	0	2	0	0	0	0	2	0	0	0	0	0	1	1	0	0	0	2	1	1	2	0	2	2	0	1	1	2	2	1	1	0	0	2	0	2	2	0	0	1	0	0	0	1	0	0	0	1	0
764	0	1	0	0	0	1	2	0	2	2	0	0	0	0	0	0	0	0	1	1	1	1	2	2	0	0	2	2	2	2	1	0	2	1	0	2	2	0	0	1	0	1	0	2	2	0	0	1	0
765	0	1	0	1	0	1	2	0	0	0	0	1	1	1	0	0	0	0	1	2	2	1	2	2	0	0	0	2	1	1	0	0	0	2	0	2	1	0	0	0	0	0	0	0	0	0	0	2	0
766	0	0	0	0	0	1	1	0	1	1	1	0	0	0	0	0	0	0	1	1	1	0	2	2	0	1	1	1	2	1	1	1	0	2	0	2	1	0	1	1	1	0	0	2	1	2	0	0	1
767	0	0	0	0	0	1	1	0	0	0	1	0	1	0	0	1	0	1	1	2	2	0	2	2	0	1	1	2	2	1	2	1	1	0	2	0	1	1	1	1	0	1	0	1	1	0	0	2	0
768	0	1	0	0	0	1	1	1	0	1	1	0	1	1	0	0	0	2	2	2	2	0	1	1	0	1	1	1	1	1	0	1	1	2	0	2	1	0	0	1	0	1	0	1	0	1	0	2	0
769	0	0	1	0	0	1	1	1	0	1	0	0	0	0	0	0	0	1	1	1	2	0	2	1	1	1	2	2	2	2	0	2	2	1	0	2	1	1	1	0	0	0	0	0	0	0	0	2	0
770	0	1	0	0	1	1	2	0	1	1	0	0	0	0	0	0	0	1	2	2	1	0	1	1	1	0	0	2	1	0	0	0	0	2	0	2	0	1	0	0	0	0	1	1	1	0	0	1	0
771	0	1	1	1	0	2	1	0	2	2	0	2	2	1	1	0	0	2	1	1	2	0	1	1	0	1	0	1	1	0	0	1	2	0	1	1	1	0	0	0	0	0	1	2	1	0	0	1	0
772	1	2	1	1	0	1	2	0	0	0	1	0	0	0	0	0	0	0	1	1	2	0	1	2	0	1	2	2	2	2	0	0	1	0	1	1	1	0	0	1	0	0	0	2	0	1	0	0	2
773	0	2	0	0	0	0	1	1	1	2	0	2	2	2	0	0	0	0	1	1	0	1	1	2	0	1	2	2	2	2	1	0	1	2	0	2	1	0	1	1	1	1	1	2	0	1	0	1	0
774	0	2	1	0	1	1	2	0	2	2	0	0	0	0	0	0	1	2	1	1	1	1	1	1	1	1	2	2	2	0	1	1	1	1	1	1	1	0	0	2	0	1	0	2	0	0	0	2	0
775	0	0	0	0	0	1	1	0	0	0	1	0	0	0	0	0	0	1	2	2	2	1	0	1	0	0	2	2	1	1	0	0	1	0	1	1	2	0	0	0	0	0	0	2	1	1	1	1	0
776	0	1	0	0	0	2	2	0	1	1	0	0	0	0	0	0	0	0	0	0	1	0	2	2	1	1	2	2	2	2	1	2	1	2	0	2	0	0	0	2	1	2	0	2	0	1	0	0	1
777	0	2	1	1	0	1	1	0	1	1	1	0	1	1	0	0	0	0	1	1	1	0	2	2	0	1	2	2	2	2	0	0	1	1	1	1	1	0	0	2	1	2	0	2	1	0	0	1	1
778	0	1	0	0	1	1	2	1	0	1	0	0	0	0	0	0	0	0	1	1	2	1	2	2	0	0	2	2	2	1	0	1	2	0	1	1	1	0	0	0	1	0	0	2	0	1	0	0	1
779	0	2	1	2	0	2	2	0	0	0	0	1	1	1	0	0	0	1	2	2	2	0	2	2	0	1	1	0	2	0	0	0	0	2	1	2	2	0	0	1	0	0	0	1	0	1	0	2	0
780	0	2	0	0	0	0	1	0	1	1	0	0	0	0	0	0	0	0	2	2	2	0	2	2	1	2	0	1	1	0	0	0	0	2	0	2	1	0	0	0	0	0	1	1	1	1	0	2	0
781	1	1	0	1	0	1	1	0	1	1	1	0	1	0	0	0	0	1	2	2	2	0	2	2	0	1	1	2	2	1	1	0	1	1	1	1	2	0	0	0	0	0	0	2	0	1	0	1	0
782	1	1	0	0	1	1	1	0	2	2	0	0	0	0	0	0	1	1	1	1	1	0	2	2	0	0	1	2	2	1	0	2	1	1	1	1	2	0	0	0	0	0	0	1	0	1	0	0	0
783	0	0	0	0	1	2	1	0	1	1	0	1	2	1	0	1	0	0	1	1	1	0	1	2	0	1	0	0	1	0	0	1	0	1	1	1	1	0	0	2	0	1	0	1	1	1	0	1	0
784	0	2	0	1	0	1	2	0	1	1	0	0	2	0	0	1	0	0	1	1	2	0	2	2	1	2	1	1	2	0	1	1	1	0	2	1	1	0	0	0	0	0	0	1	0	1	0	2	0
785	0	0	0	0	0	2	2	1	1	2	0	1	2	1	0	0	0	0	2	1	2	1	2	2	0	2	1	1	1	0	0	0	1	2	0	2	1	0	0	0	0	0	0	2	0	1	1	2	0
786	0	0	0	0	0	1	1	0	1	1	1	1	2	1	0	1	0	0	1	1	1	0	2	2	0	0	2	2	2	1	0	1	1	1	1	1	1	0	0	1	0	0	0	2	0	1	0	1	0
787	1	1	0	1	0	1	2	0	2	2	0	0	1	0	1	0	0	1	0	1	1	0	1	1	0	1	0	0	1	0	0	0	2	2	0	2	2	0	0	0	0	0	1	1	1	1	0	0	1
788	0	1	0	0	1	1	1	0	0	0	1	0	0	0	0	0	0	0	2	2	2	0	2	2	0	2	1	1	2	1	0	0	0	2	1	2	2	0	0	2	0	0	1	2	1	1	0	1	1
789	0	1	0	1	0	1	2	0	2	2	0	1	2	2	0	0	0	0	2	1	2	1	2	2	0	0	1	1	1	1	0	1	0	2	0	2	1	0	0	0	0	2	0	2	1	0	0	1	1
790	0	1	0	0	0	1	1	1	1	2	0	2	2	2	0	0	0	0	1	1	1	0	2	2	0	1	0	1	2	1	0	2	1	1	1	1	1	0	0	1	0	0	0	2	0	0	0	1	1
791	0	1	0	0	1	1	1	0	0	0	1	0	1	0	0	1	1	1	1	1	1	0	1	1	0	1	0	1	1	0	0	0	1	1	1	1	2	0	0	0	0	0	0	0	1	1	0	2	0
792	0	1	0	0	0	1	1	0	2	2	0	1	1	1	0	0	0	1	1	1	1	0	2	2	1	1	1	1	2	2	0	0	1	1	1	1	0	0	0	1	0	0	0	0	0	0	0	1	0
793	0	1	0	0	0	0	2	0	2	2	0	0	0	0	0	0	0	0	2	1	2	0	2	2	0	1	2	2	2	1	0	0	0	2	1	2	2	0	0	1	0	0	0	2	0	1	0	2	0
794	0	0	0	0	1	1	1	1	0	2	0	1	2	1	0	0	0	0	1	1	1	0	2	2	0	1	1	2	2	1	0	0	0	1	1	1	1	0	0	1	0	0	0	0	0	1	0	2	0
795	0	1	0	1	0	1	2	0	1	1	1	1	1	1	0	0	0	1	1	2	2	0	1	1	0	1	1	1	2	1	0	0	1	2	1	2	1	0	0	1	1	0	0	1	0	0	0	1	0
796	0	1	0	0	0	1	2	0	1	1	0	1	2	2	0	0	0	1	0	0	0	0	1	1	0	1	2	2	2	2	0	0	0	1	1	1	1	0	0	0	0	1	0	1	1	0	0	1	1
797	0	2	0	0	0	1	2	0	1	1	0	0	1	0	0	1	0	1	0	0	1	1	2	2	0	0	2	2	2	1	1	0	0	1	1	1	0	0	0	2	0	0	0	2	0	2	0	2	0
798	0	2	1	1	0	1	1	1	1	2	1	1	0	0	0	0	0	1	2	2	2	0	1	1	0	1	2	2	2	2	0	0	2	0	1	1	1	1	1	0	0	1	0	2	1	0	0	1	1
799	0	2	0	0	0	0	2	0	0	0	0	0	0	0	0	0	1	1	1	1	1	1	2	2	0	0	1	2	2	1	2	1	1	0	0	2	2	0	0	0	0	0	0	0	0	0	0	2	0
800	1	1	0	0	0	0	2	0	0	0	0	1	1	1	0	0	0	1	2	2	2	0	2	2	0	2	1	1	2	0	0	0	1	1	1	1	1	0	0	1	0	0	0	2	0	1	0	1	1
801	0	2	0	0	0	0	2	1	0	1	0	0	0	0	0	0	0	0	1	1	2	0	2	2	0	0	1	1	2	1	0	1	1	0	1	1	1	0	0	1	0	0	0	1	0	1	0	1	0
802	0	1	0	1	0	1	1	1	1	2	0	2	2	2	0	0	1	1	2	2	2	0	2	2	0	0	2	2	1	1	0	0	0	0	1	1	1	0	0	0	0	0	0	0	0	0	0	1	0
803	1	1	1	1	0	2	2	0	2	2	0	0	1	0	0	0	0	1	2	2	2	0	1	1	0	1	2	2	2	2	0	0	1	0	2	0	1	1	1	0	0	0	1	1	1	0	0	2	0
804	0	2	0	0	0	1	1	0	0	0	1	0	1	0	0	1	0	1	2	2	2	0	1	1	1	1	0	2	0	0	0	0	1	1	1	1	2	0	0	2	0	2	0	2	1	0	0	2	0
805	0	2	0	0	0	1	1	0	0	0	1	0	0	0	0	0	1	1	2	2	2	0	2	2	0	0	2	2	1	1	0	1	1	1	1	1	2	0	0	1	1	1	1	2	1	0	0	2	0
806	0	0	0	0	1	2	2	1	0	1	0	1	2	1	0	0	0	0	0	0	0	0	1	1	0	1	1	1	2	0	1	0	1	0	0	2	1	0	0	1	0	0	0	2	0	0	0	1	0
807	0	2	0	0	0	0	1	0	1	1	0	0	0	0	0	0	0	1	2	0	2	0	2	2	0	1	2	2	2	2	1	1	2	1	1	1	2	0	0	1	0	0	0	1	1	1	0	1	0
808	0	2	1	2	0	2	2	0	0	0	0	1	1	1	0	0	0	1	2	2	2	1	1	1	1	2	2	2	2	2	1	0	0	2	0	2	1	0	0	2	0	0	0	2	0	1	0	2	0
809	0	0	0	0	0	1	1	0	1	1	1	0	2	1	0	0	0	1	1	1	2	1	2	2	0	0	1	0	2	0	0	1	1	0	1	1	2	0	0	2	0	0	0	1	0	0	0	2	0
810	0	2	0	0	0	0	1	0	0	0	1	1	1	1	0	0	0	1	0	0	1	0	0	0	0	0	2	2	2	2	0	1	0	2	0	2	0	1	1	0	0	0	0	1	0	0	0	1	0
811	0	1	0	1	0	1	1	0	1	1	1	0	2	0	0	1	1	0	2	1	2	0	2	2	1	2	2	2	2	2	0	1	1	2	1	2	1	0	1	0	1	1	0	1	0	1	0	1	0
812	0	0	0	0	0	2	2	1	1	2	0	1	1	1	0	0	0	0	0	0	2	0	2	2	0	1	1	1	2	0	0	0	1	1	1	1	1	1	1	0	0	0	0	1	0	0	0	1	0
813	1	1	0	0	0	1	1	0	1	1	0	1	1	0	1	0	1	2	0	0	2	0	2	2	0	1	1	1	1	1	0	1	1	1	2	1	1	0	0	0	0	0	0	2	0	0	0	0	1
814	0	1	0	0	0	1	1	1	1	2	1	2	2	1	1	0	0	2	1	1	1	0	1	1	0	1	1	1	2	2	0	1	1	2	0	2	1	0	0	0	1	1	0	2	0	0	0	0	1
815	0	1	1	1	0	2	2	1	1	2	0	0	1	0	0	0	0	1	2	2	2	0	2	2	0	1	1	2	2	1	1	0	0	2	0	2	1	1	0	1	0	0	1	1	0	0	0	0	0
816	0	0	0	0	0	1	1	0	1	1	0	0	1	0	0	1	1	1	0	0	1	0	2	2	0	0	2	2	2	2	1	1	2	0	2	0	1	0	0	2	0	2	0	2	0	0	0	1	0
817	0	2	0	0	0	0	1	0	1	1	1	0	0	0	0	0	0	0	1	1	0	1	2	2	0	0	1	2	2	1	0	0	1	0	1	1	2	0	0	0	0	1	0	2	0	1	0	2	0
818	0	2	0	0	0	1	1	0	1	1	0	2	2	1	1	0	0	1	0	0	0	0	2	2	0	2	0	1	2	0	0	0	2	0	2	0	0	0	0	1	0	1	0	2	0	1	0	2	0
819	0	0	0	0	1	2	1	0	0	0	1	1	1	1	0	0	0	0	1	1	2	1	2	2	0	0	0	1	1	1	0	0	1	2	1	2	1	0	0	1	1	0	0	1	0	0	0	2	0
820	0	2	0	0	0	1	2	0	2	2	0	0	0	0	0	0	1	1	0	0	1	0	2	2	0	1	1	1	2	0	0	1	1	1	1	1	2	0	0	0	0	0	0	1	0	0	0	1	0
821	0	1	0	0	0	1	2	1	1	2	0	0	0	0	0	0	0	2	2	1	2	0	2	2	0	1	1	1	2	1	0	1	0	1	0	2	1	1	1	1	0	1	0	1	1	1	0	1	0
822	1	2	0	1	0	1	2	0	0	0	0	0	1	1	0	0	0	0	1	1	2	0	2	2	1	2	1	2	1	1	0	0	0	2	0	2	2	0	0	1	0	0	0	0	0	0	0	1	1
823	1	2	0	0	0	2	2	0	0	0	1	0	0	0	0	0	0	1	2	1	2	1	2	2	0	0	1	2	1	1	1	0	0	1	1	1	1	1	0	0	0	1	0	2	2	0	0	1	0
824	1	0	0	0	2	2	2	0	2	2	0	0	0	0	0	0	0	1	1	1	1	0	2	2	0	1	1	1	1	1	0	1	1	2	2	1	1	1	1	0	0	0	1	2	0	0	0	2	0
825	1	0	0	0	0	1	2	0	2	2	0	1	1	1	0	0	0	0	0	0	0	0	2	2	0	2	0	1	1	0	1	1	1	1	1	1	1	0	0	0	0	0	1	1	1	2	0	2	0
826	0	2	0	0	0	0	2	0	2	2	0	1	1	1	0	0	0	2	2	1	2	1	2	2	0	1	2	2	2	2	0	1	1	0	1	0	2	0	0	0	0	0	0	1	0	0	0	1	1
827	0	2	0	0	0	1	2	1	0	1	0	1	1	1	0	0	0	1	0	0	1	1	2	2	1	0	2	2	2	2	1	1	1	1	0	2	1	0	0	1	0	0	0	1	0	0	0	2	0
828	1	0	0	0	1	1	2	0	0	0	0	0	0	0	0	0	0	0	0	1	1	0	1	1	0	2	1	1	2	1	0	1	1	0	2	0	2	0	0	1	0	0	1	2	0	1	0	0	0
829	0	1	0	1	0	1	1	1	0	1	1	0	0	0	0	0	0	0	1	1	1	1	1	1	1	1	1	2	1	1	0	0	2	1	2	0	1	0	0	0	0	0	0	0	2	0	0	0	0
830	0	1	0	2	0	2	2	0	2	2	0	2	2	1	1	0	0	0	1	2	2	0	2	2	0	1	1	2	2	1	1	1	1	2	0	2	1	0	0	1	0	0	2	2	0	1	0	1	1
831	0	1	0	0	0	1	2	0	1	1	0	0	0	0	0	0	0	0	1	1	1	0	2	2	0	1	1	2	2	1	0	1	2	1	1	1	1	0	0	0	1	0	1	1	1	1	0	1	1
832	0	1	0	0	1	2	1	0	1	1	1	2	2	1	1	0	0	1	1	1	2	0	1	1	1	2	1	2	2	1	1	1	1	2	0	2	2	0	0	0	0	0	0	2	0	0	0	1	0
833	0	0	0	0	1	2	1	0	0	0	0	0	1	1	0	0	0	1	1	0	0	1	1	2	0	2	2	2	2	2	0	0	1	1	1	1	1	0	0	1	0	0	0	1	0	1	0	2	0
834	0	0	0	0	1	1	1	0	0	0	1	0	0	0	0	0	0	1	2	2	2	0	1	1	1	1	1	1	2	1	0	0	1	1	1	1	1	0	0	0	1	0	0	2	0	1	0	1	0
835	0	2	1	0	1	1	2	0	1	1	0	1	2	1	0	0	0	0	2	1	2	1	1	1	1	1	0	2	1	0	0	2	2	0	2	0	1	0	0	1	0	0	0	2	0	1	0	1	0
836	0	2	0	0	0	0	1	0	1	1	0	0	1	0	0	0	0	0	0	0	0	1	2	2	0	2	0	1	1	0	0	0	0	2	0	2	1	1	1	0	0	0	0	2	0	0	0	1	1
837	0	1	0	0	1	2	1	0	2	2	0	0	0	0	0	0	0	0	1	1	2	0	2	2	0	1	2	2	2	2	0	0	2	0	2	1	1	0	0	0	0	2	0	2	0	0	0	1	0
838	0	2	1	1	0	1	1	0	1	1	1	0	1	0	0	0	1	1	1	1	1	0	2	2	0	2	1	2	2	2	1	1	1	1	1	1	1	0	0	0	0	0	1	1	1	0	0	2	0
839	0	1	0	0	0	1	2	0	0	0	0	1	2	2	0	0	0	1	0	0	1	1	2	2	0	1	2	2	1	1	1	1	1	1	1	1	1	0	0	1	0	0	0	1	0	1	0	1	0
840	0	1	0	1	0	2	1	0	0	0	1	2	2	2	0	0	0	1	1	1	2	0	2	2	0	1	2	2	2	1	2	1	2	1	1	1	1	0	0	2	0	1	0	2	1	0	0	1	1
841	0	2	0	0	0	1	2	0	1	1	0	1	2	2	0	0	0	1	1	1	1	0	2	2	0	1	0	1	1	0	0	0	1	1	0	2	1	0	0	1	0	0	1	2	1	0	0	2	0
842	0	2	0	1	0	1	2	0	1	1	0	0	2	2	0	0	1	0	2	1	2	0	2	2	0	2	1	2	1	1	0	1	1	1	1	1	1	0	0	0	0	0	0	1	0	0	0	1	0
843	0	1	0	0	0	0	2	0	1	1	0	0	0	0	0	0	0	0	0	0	2	1	1	1	1	1	1	2	1	1	1	1	1	1	1	1	1	0	0	1	0	1	0	1	0	1	0	0	0
844	0	1	0	0	1	1	2	0	0	0	0	1	1	1	0	0	0	0	0	0	0	0	2	2	0	2	2	2	2	1	0	1	1	1	0	2	1	0	0	1	0	1	0	2	1	0	0	2	0
845	0	0	0	0	0	1	2	0	1	1	0	1	1	1	0	0	0	0	1	1	1	0	1	1	1	0	1	2	1	1	1	2	1	1	0	2	0	0	0	1	0	1	0	2	1	0	0	2	0
846	0	1	0	1	0	2	2	0	0	0	0	0	0	0	0	0	0	1	1	1	2	1	2	2	0	1	1	2	2	1	1	1	1	1	1	1	2	0	0	0	0	0	0	2	1	0	0	1	1
847	0	2	0	0	0	0	2	1	0	1	0	1	2	1	0	0	0	0	1	1	1	0	2	2	0	1	1	2	2	1	1	0	0	1	1	1	2	0	0	0	1	0	0	2	1	1	0	1	1
848	0	2	0	0	0	0	0	0	0	0	1	0	0	0	0	0	0	2	1	1	2	1	2	2	0	1	2	2	2	2	0	1	2	0	0	2	1	0	0	0	0	0	0	2	1	0	0	0	0
849	0	0	0	0	0	1	1	0	1	1	1	0	1	0	0	1	0	1	2	2	2	0	2	2	1	0	1	2	2	1	1	2	2	2	0	2	1	0	0	0	0	1	0	2	1	0	0	2	0
850	0	2	0	1	0	1	2	0	1	1	0	2	2	1	1	0	0	1	0	0	1	0	1	1	0	0	0	0	2	1	0	1	1	2	2	1	1	0	0	0	0	0	0	1	1	2	0	2	0
851	1	2	0	0	0	0	2	1	1	2	0	1	2	1	1	0	0	1	0	0	0	0	2	2	0	0	1	2	2	1	1	2	2	0	2	0	2	0	0	0	1	0	0	1	0	1	0	1	0
852	0	2	0	0	0	0	2	0	0	0	0	0	1	1	0	0	0	0	1	1	1	1	2	2	0	1	2	2	2	2	2	0	1	2	0	2	1	0	0	0	0	0	0	2	1	2	0	2	0
853	0	1	0	1	0	1	2	0	1	1	0	0	0	0	0	0	0	0	2	2	2	0	1	1	2	2	1	1	2	0	1	1	2	0	1	0	0	0	0	1	0	0	0	2	0	1	0	0	1
854	0	2	0	0	0	1	1	0	1	1	1	1	1	1	0	0	0	2	1	1	2	1	1	1	1	1	2	2	2	2	2	0	1	1	0	2	1	0	1	0	1	1	0	2	1	0	0	2	0
855	1	0	0	0	0	2	2	0	1	1	0	1	1	1	0	0	0	1	1	0	0	0	1	1	1	0	2	2	2	2	1	0	0	2	1	1	1	0	0	0	0	0	0	2	0	1	0	1	0
856	1	1	0	0	0	0	0	0	0	0	1	1	1	1	0	0	0	1	2	2	2	1	2	2	0	0	2	2	1	1	0	1	1	2	0	2	1	0	0	0	0	1	0	2	1	1	0	1	0
857	1	1	0	1	0	1	1	0	1	1	0	0	0	0	0	0	0	0	2	1	2	0	1	1	0	0	2	2	2	2	0	0	1	2	0	2	0	0	0	1	0	1	0	2	2	0	0	1	0
858	0	2	1	0	1	1	1	0	1	1	1	0	0	0	0	0	0	2	1	1	2	0	1	2	0	1	1	2	2	1	1	1	2	1	1	1	1	0	0	1	0	0	1	1	1	1	0	2	0
859	0	2	0	1	0	1	1	0	0	0	1	1	2	2	0	0	0	1	0	1	1	1	2	2	0	0	1	2	1	1	0	0	0	1	2	1	0	0	0	1	0	0	0	2	0	1	0	2	0
860	0	1	0	0	0	1	2	1	0	1	0	0	0	0	0	0	0	1	1	1	2	0	2	2	1	1	2	2	2	1	2	0	1	1	1	1	1	0	0	0	0	0	0	2	0	1	0	2	0
861	0	2	0	0	1	1	1	0	1	1	0	0	0	0	0	0	0	0	0	0	0	1	2	2	0	2	1	2	2	1	2	1	0	2	0	2	0	0	0	1	1	1	0	1	1	0	0	2	0
862	1	0	0	2	1	2	2	0	0	0	0	0	0	0	0	0	0	0	1	0	1	0	2	2	0	1	2	1	2	1	1	1	2	0	1	1	0	0	0	1	1	0	0	1	0	1	0	0	0
863	0	1	0	0	0	0	1	0	1	1	1	0	1	1	0	0	0	0	2	2	2	0	2	2	0	2	2	2	2	2	1	2	2	0	2	0	1	0	0	0	0	1	0	1	1	1	0	2	0
864	0	2	0	0	1	1	1	0	0	0	2	0	0	0	0	0	1	1	1	2	2	0	2	2	0	0	1	2	2	1	1	1	0	1	0	2	1	0	1	0	1	0	1	2	1	0	0	1	1
865	0	1	0	0	0	1	2	1	1	2	0	0	1	1	0	0	0	1	0	1	1	1	2	2	0	1	2	2	2	2	0	1	0	1	1	1	1	0	0	0	0	0	0	2	0	2	0	1	0
866	0	0	1	1	0	1	1	1	0	2	0	0	0	0	0	0	0	0	2	2	1	0	2	2	0	1	0	2	2	0	1	1	0	1	1	1	2	0	0	0	0	0	0	2	0	1	0	0	0
867	0	0	0	0	1	2	1	1	1	2	1	0	0	0	0	0	0	1	1	1	2	1	1	2	0	0	1	1	2	1	0	1	0	1	1	1	1	0	0	2	1	0	0	2	1	0	0	0	2
868	0	2	1	1	0	1	1	0	1	1	0	0	1	0	0	1	0	0	1	1	1	1	1	1	1	1	2	2	2	2	0	1	1	2	0	2	2	0	0	1	0	0	0	1	0	0	0	1	0
869	0	0	0	0	1	2	2	0	0	0	1	1	1	1	0	0	0	1	2	2	2	0	2	2	0	0	1	1	2	0	0	0	0	2	0	2	2	0	0	1	0	1	0	2	0	0	0	1	0
870	0	1	0	1	0	1	0	0	0	0	1	0	1	0	1	0	0	0	1	1	1	0	2	2	0	1	1	1	2	2	0	1	0	2	0	2	1	0	0	1	0	0	0	2	0	2	0	2	0
871	0	0	1	0	1	2	1	0	0	0	1	0	1	0	0	1	0	0	1	1	2	0	2	2	0	0	2	2	1	0	0	1	1	1	0	2	1	0	0	0	0	0	1	1	1	2	0	0	0
872	0	2	0	0	0	0	1	1	0	1	1	0	1	1	0	0	0	1	1	1	1	0	2	2	0	2	1	1	2	1	1	1	1	1	1	1	2	0	0	0	1	2	0	2	1	0	0	2	0
873	1	1	0	1	1	2	2	1	0	1	0	1	1	1	0	0	0	1	1	1	1	1	2	2	1	1	1	2	2	1	1	0	1	2	0	2	1	1	1	0	0	0	0	2	0	1	0	1	0
874	0	1	0	0	0	0	2	1	0	1	0	0	0	0	0	0	0	1	1	1	1	1	2	2	0	0	1	1	2	0	0	0	1	0	1	1	1	0	0	1	0	0	2	2	1	1	0	1	0
875	0	1	1	0	0	1	2	0	1	1	0	0	1	1	0	0	0	0	0	0	0	0	2	2	0	1	0	2	2	0	1	1	2	0	1	1	2	0	0	0	0	0	1	2	1	0	0	1	0
876	0	2	0	0	0	0	0	0	0	0	2	0	0	0	0	0	0	0	2	1	2	1	2	2	0	1	2	2	2	1	0	0	1	2	0	2	1	0	0	0	1	0	1	2	1	1	0	0	0
877	0	2	0	0	0	0	2	0	1	1	0	0	0	0	0	0	0	0	2	1	2	0	2	2	0	2	0	1	2	1	0	0	2	2	0	2	1	0	1	0	2	1	0	1	1	0	0	2	0
878	1	2	0	1	0	1	1	0	0	0	1	0	0	0	0	0	0	0	2	2	2	0	2	2	0	1	2	2	2	1	2	0	0	1	1	1	1	0	0	1	0	0	0	2	0	2	0	2	0
879	0	1	0	1	0	1	2	1	1	2	0	0	0	0	0	0	0	1	1	1	1	0	2	2	0	1	2	2	2	2	1	0	0	2	0	2	1	0	0	2	0	1	0	2	2	1	0	1	1
880	0	1	0	1	0	1	1	0	0	0	1	0	2	2	0	0	0	0	1	1	1	0	2	2	1	0	1	1	2	1	0	1	1	1	0	2	1	0	0	1	0	0	0	2	1	0	0	2	0
881	0	2	0	0	0	0	2	0	1	1	0	0	0	0	0	0	0	0	2	2	1	0	2	2	0	0	0	1	2	0	1	1	1	1	0	2	1	1	1	0	1	0	0	0	1	1	1	1	0
882	1	1	0	1	0	1	2	0	0	0	1	0	1	1	0	0	0	1	2	2	2	0	2	2	1	0	2	2	2	2	1	1	2	0	1	1	1	0	0	0	0	0	1	1	0	0	0	1	0
883	1	2	0	2	0	2	2	0	2	2	0	1	1	1	0	0	0	1	1	1	1	0	2	2	0	1	2	2	2	2	2	1	2	1	1	1	1	0	0	1	0	1	0	2	1	1	0	1	0
884	0	2	0	0	0	0	2	0	0	0	0	0	1	0	0	1	0	1	2	2	2	1	0	1	1	0	2	2	1	1	0	0	1	1	0	1	1	0	0	2	0	1	0	1	1	1	0	0	1
885	0	1	0	0	1	1	2	0	2	2	0	1	1	1	0	0	0	0	2	1	2	0	2	2	0	1	2	2	2	1	2	1	1	1	1	1	0	0	0	2	1	0	2	2	1	1	0	1	0
886	0	1	0	1	1	2	2	0	0	0	0	0	0	0	0	0	0	1	2	2	2	0	1	1	0	1	2	2	2	2	1	0	1	1	0	2	1	0	0	2	0	0	0	0	0	0	0	1	0
887	0	1	0	0	0	1	2	0	0	0	0	1	1	1	0	0	0	1	1	1	1	0	0	0	0	0	2	2	2	2	0	2	2	2	0	2	1	1	1	1	0	0	0	2	0	1	0	2	0
888	1	2	0	0	0	0	0	0	1	1	0	0	0	0	0	0	0	1	1	1	1	0	2	2	0	1	1	1	2	1	0	2	2	0	2	0	0	0	0	0	0	0	0	2	0	0	0	1	1
889	0	1	0	1	0	1	2	1	1	2	0	1	1	1	0	0	0	1	1	2	2	0	2	2	0	2	1	0	2	0	0	1	1	0	1	1	1	0	0	2	0	0	0	2	0	0	0	2	0
890	0	2	0	1	0	1	2	1	1	1	0	0	1	0	0	1	1	1	0	0	1	1	2	2	0	0	2	2	2	2	1	1	1	2	0	2	1	0	0	1	0	0	1	1	1	2	0	2	0
891	0	0	0	0	0	1	2	1	1	2	0	1	1	1	0	0	0	0	0	0	0	0	2	2	0	0	2	2	2	2	0	2	2	0	2	0	1	0	0	1	0	0	2	2	1	1	0	2	0
892	0	2	0	0	0	0	1	0	0	0	1	0	0	0	0	0	0	0	1	1	1	0	2	2	1	2	0	2	1	0	0	2	1	0	2	0	0	0	0	2	1	0	0	2	1	0	0	2	0
893	0	1	0	0	1	1	1	0	0	0	1	1	1	1	0	0	0	0	2	2	2	0	1	1	1	2	1	2	2	1	1	2	2	2	0	2	1	0	0	0	0	0	1	1	0	0	0	1	0
894	0	2	0	1	0	1	2	1	1	2	0	1	1	1	0	0	0	1	2	2	2	0	1	1	0	1	1	2	1	1	1	0	0	1	1	1	2	0	0	0	0	0	0	2	0	0	0	2	0
895	0	0	0	0	1	2	1	0	0	0	1	0	0	0	0	0	0	0	1	1	1	1	2	2	0	1	1	1	2	1	1	1	1	1	1	1	1	0	0	0	0	0	1	2	1	1	0	0	0
896	0	0	0	0	0	1	1	0	2	2	0	0	0	0	0	0	0	2	0	0	0	0	2	2	0	1	2	2	2	1	1	0	1	1	1	1	1	0	0	2	0	0	0	1	1	0	0	2	0
897	0	1	0	0	1	1	2	0	0	0	0	0	1	1	0	0	0	1	2	2	2	0	0	0	0	0	0	0	2	1	0	1	1	1	0	2	1	0	1	1	1	0	1	1	1	0	0	2	0
898	0	1	0	1	0	1	2	1	1	2	0	0	1	0	0	1	0	0	1	1	2	1	0	0	1	1	1	1	2	1	0	0	1	2	0	2	2	0	0	0	0	0	0	0	0	0	1	0	1
899	0	0	0	0	0	1	2	0	2	2	0	0	0	0	0	0	0	2	2	2	2	0	1	1	1	1	1	2	2	1	0	1	1	0	2	1	1	0	0	1	0	0	1	2	1	0	0	1	0
900	0	1	0	0	0	1	0	0	1	1	0	1	2	1	0	0	0	2	1	1	2	0	2	2	0	2	1	0	2	0	0	1	1	2	0	2	1	0	0	1	0	0	0	2	1	1	0	2	0
901	0	0	1	0	1	2	2	0	1	1	0	0	0	0	0	0	0	1	2	2	2	0	1	1	0	1	2	2	2	1	0	2	1	2	0	2	1	0	0	0	0	0	0	1	0	0	0	2	0
902	0	1	0	1	0	2	2	0	2	2	0	0	1	0	0	1	0	1	1	1	1	1	2	2	0	1	2	2	2	2	1	1	1	2	0	2	1	0	0	1	0	0	0	2	1	1	0	2	0
903	0	1	0	1	0	1	1	1	0	1	0	0	1	0	0	1	0	0	1	1	2	0	2	2	0	2	1	1	2	0	1	0	0	1	0	2	1	0	0	0	0	0	0	2	0	1	0	1	1
904	0	1	0	0	1	1	0	0	1	1	1	0	0	0	0	0	0	0	1	1	1	0	2	2	1	2	1	2	2	1	1	1	1	0	1	1	1	0	0	0	0	0	0	2	0	1	0	2	0
905	0	1	0	0	0	1	1	0	1	1	0	0	0	0	0	0	0	0	1	1	1	0	2	2	0	0	2	2	1	1	0	1	2	0	1	0	1	1	1	0	0	0	1	2	1	0	0	1	1
906	0	0	0	0	1	2	2	0	1	1	0	1	1	1	0	0	0	1	2	2	2	0	2	2	0	0	1	2	2	1	0	0	1	2	1	1	0	0	0	1	0	1	0	2	1	0	0	0	1
907	0	1	0	1	0	1	2	1	0	1	0	2	2	2	0	0	0	1	2	2	2	1	0	1	0	0	2	2	2	1	2	1	1	2	0	2	2	0	0	2	0	0	0	2	0	0	0	1	1
908	0	0	0	0	1	1	2	0	1	1	0	1	2	1	0	0	0	1	0	0	1	1	2	2	0	1	2	2	2	1	0	1	1	0	2	1	1	1	1	0	0	1	1	2	0	1	0	2	0
909	0	0	0	1	0	2	2	1	0	1	0	0	1	0	0	0	0	0	1	1	1	0	0	1	0	0	1	1	1	1	0	1	1	2	1	2	1	0	0	0	0	2	0	2	1	0	0	1	0
910	0	1	1	1	0	1	2	0	1	1	0	1	2	2	0	0	0	0	1	1	2	0	2	2	0	1	1	2	1	1	1	1	1	1	1	1	1	0	0	0	1	0	0	1	0	1	0	1	0
911	0	1	1	1	0	2	2	0	2	2	0	0	0	0	0	0	0	1	1	1	2	1	2	2	0	1	2	2	2	1	2	2	1	0	2	0	1	0	0	1	0	0	0	1	0	0	0	0	1
912	0	0	0	0	0	1	2	0	2	2	0	1	1	1	0	0	0	0	2	1	2	0	1	1	1	1	1	1	2	0	1	1	2	0	1	1	2	0	0	0	0	0	0	1	0	1	1	1	0
913	1	1	0	0	0	0	1	1	1	2	0	1	2	2	0	0	1	2	1	1	2	0	2	2	1	1	2	0	1	0	0	0	0	1	0	2	1	0	0	1	0	2	0	2	1	0	0	1	0
914	1	1	0	0	0	0	1	0	0	0	2	1	2	1	0	0	0	0	1	2	2	0	2	2	0	1	2	2	2	1	1	1	1	2	0	2	0	1	1	0	1	0	1	2	1	1	0	2	0
915	0	1	0	1	0	2	2	0	1	1	0	0	0	0	0	0	0	1	1	1	2	2	0	1	1	1	2	2	2	2	1	2	1	2	0	2	1	0	0	0	1	0	0	1	0	0	0	2	0
916	0	1	0	0	0	0	2	0	0	0	0	1	1	1	0	0	0	0	2	2	2	1	2	2	1	0	1	2	2	1	0	1	1	1	1	1	1	0	0	1	0	0	0	1	0	1	0	1	0
917	0	2	0	0	0	0	2	0	0	0	0	1	2	1	0	1	0	0	1	1	1	0	2	2	0	1	1	1	2	0	0	0	2	1	2	0	1	0	0	1	0	1	0	2	1	0	0	2	0
918	0	2	0	0	0	0	2	0	1	1	0	0	0	0	0	0	0	1	1	1	1	0	2	2	0	1	2	2	2	2	0	0	1	1	0	2	0	0	0	1	0	1	0	2	0	0	0	1	0
919	0	2	0	1	0	1	2	0	1	1	0	0	0	0	0	0	0	1	0	0	0	0	1	1	0	1	1	1	2	1	0	0	0	1	2	0	2	0	0	0	0	0	0	0	0	1	1	0	1
920	0	0	0	0	0	2	1	1	0	1	1	0	1	0	0	1	0	0	1	1	1	1	2	2	0	0	2	2	2	2	0	0	0	2	0	2	2	0	0	0	0	0	1	1	0	0	0	1	0
921	0	2	0	0	0	1	2	1	0	1	0	0	2	2	0	0	0	0	1	1	1	1	1	2	0	0	1	1	1	1	0	0	0	2	0	2	0	0	0	2	1	1	1	2	1	0	0	0	1
922	1	1	0	0	1	1	2	0	2	2	0	0	0	0	0	0	0	0	1	2	2	0	2	2	0	0	2	2	2	2	0	1	1	1	1	1	2	0	0	1	0	0	0	2	0	0	0	1	0
923	0	2	0	0	0	2	2	1	1	2	0	1	1	1	0	0	0	1	0	0	2	1	1	1	1	1	1	1	2	1	0	0	0	2	0	1	1	1	1	0	0	0	0	1	0	0	0	1	0
924	0	2	0	0	0	1	0	0	0	0	2	1	1	1	0	0	0	0	2	2	2	1	0	1	0	1	2	2	2	1	0	0	1	1	0	2	1	0	0	1	1	0	0	1	0	0	0	2	0
925	1	1	0	1	1	2	2	1	1	2	0	0	0	0	0	0	0	1	1	1	1	0	2	2	1	2	2	2	2	2	0	0	1	0	1	1	1	0	0	1	1	0	0	1	0	1	0	0	1
926	0	1	0	0	0	1	2	1	0	1	0	0	0	0	0	0	0	2	0	0	0	1	2	2	1	1	2	2	2	2	1	1	2	1	1	1	1	0	0	1	0	1	0	2	1	0	0	2	0
927	0	2	0	1	0	1	1	0	0	0	1	0	2	1	0	0	0	1	1	1	2	0	2	2	1	0	1	1	2	1	0	2	1	2	0	2	1	0	0	1	0	0	0	2	0	1	0	2	0
928	0	1	0	0	0	1	1	0	0	0	1	0	0	0	0	0	0	1	1	1	1	0	2	2	0	1	2	2	2	2	1	2	2	2	0	2	1	0	0	0	1	1	0	1	1	1	0	2	0
929	0	2	0	0	0	0	2	0	1	1	0	0	1	0	0	0	0	2	0	0	0	0	1	2	0	1	2	2	2	2	1	2	2	1	0	2	2	0	0	0	0	0	0	2	0	1	0	2	0
930	0	2	0	0	0	0	0	0	1	1	0	1	1	1	0	0	0	0	1	2	2	0	2	2	0	2	1	0	1	0	0	1	1	1	1	1	1	0	0	0	0	0	0	1	1	1	0	2	0
931	0	0	0	0	1	2	1	0	1	1	1	1	1	1	0	0	0	1	0	0	1	0	2	2	0	1	1	2	2	1	0	1	2	0	1	1	0	1	0	0	0	0	0	1	0	0	0	0	1
932	0	1	0	1	0	1	2	0	2	2	0	1	2	1	0	1	0	1	0	0	1	0	1	1	0	1	2	2	2	2	0	1	1	1	0	2	1	0	0	1	0	0	0	2	1	1	0	2	0
933	0	1	0	1	0	2	1	0	0	0	0	0	0	0	0	0	0	1	2	2	2	0	1	1	0	1	0	1	2	0	0	0	0	2	0	2	2	0	0	0	0	0	0	2	0	1	0	2	0
934	0	1	0	0	1	1	2	0	2	2	0	0	1	0	0	0	0	1	1	0	1	1	1	1	1	1	1	1	2	0	0	1	1	0	1	1	1	0	0	1	0	0	0	2	0	1	1	2	0
935	1	1	0	0	1	1	2	0	2	2	0	0	0	0	0	0	0	1	2	1	2	0	2	2	0	1	0	2	1	1	0	2	1	2	0	2	1	1	1	0	0	0	2	2	0	1	0	0	0
936	0	2	0	0	0	0	2	0	1	1	0	0	0	0	0	0	0	1	1	1	2	1	2	2	0	1	2	2	2	2	0	1	1	0	1	1	2	0	0	0	0	0	1	1	1	0	0	2	0
937	0	2	0	0	0	0	1	0	1	1	0	0	0	0	0	0	0	0	1	1	1	0	2	2	0	1	0	1	2	1	0	1	1	1	0	2	1	0	0	1	0	0	0	1	0	1	0	2	0
938	0	1	0	0	0	0	1	0	1	1	1	1	2	2	0	0	1	1	0	0	1	0	2	2	1	2	2	2	2	2	0	2	1	0	1	1	2	0	0	0	0	0	1	1	0	0	0	0	0
939	0	1	0	1	0	1	2	0	2	2	0	0	0	0	0	0	0	1	2	2	2	0	2	2	0	1	1	1	2	0	1	1	2	0	1	1	2	0	0	0	0	0	1	2	1	0	0	1	0
940	0	1	0	1	0	1	1	0	0	0	1	1	1	1	0	0	1	0	2	1	2	0	2	2	0	0	0	2	1	1	0	1	1	1	0	2	1	0	0	0	0	0	1	2	1	1	0	2	0
941	1	0	0	0	0	2	2	0	2	2	0	0	1	1	0	0	0	0	2	1	2	1	1	1	0	1	1	2	1	1	0	0	0	2	0	2	1	0	0	0	0	0	1	1	1	1	0	1	0
942	1	0	0	0	0	1	1	0	0	0	2	0	1	1	0	0	0	0	1	1	1	1	1	1	1	1	1	1	1	1	0	0	0	2	0	2	1	0	0	0	0	0	1	2	0	0	0	0	1
943	0	1	0	1	0	1	2	1	0	1	0	1	2	1	0	0	0	1	1	1	1	0	1	1	1	0	1	1	2	1	0	1	1	2	0	2	2	0	0	1	0	0	0	1	1	1	0	2	0
944	0	0	0	0	0	1	2	0	1	1	1	0	0	0	0	0	0	0	0	0	0	0	2	2	0	2	2	2	2	2	0	0	1	1	0	2	0	1	1	0	0	2	0	2	0	1	0	1	1
945	0	0	1	0	1	2	2	0	2	2	0	0	1	0	0	1	0	1	2	2	2	1	2	2	0	0	1	1	2	0	0	0	1	1	0	1	1	0	0	0	0	1	0	1	1	0	0	1	0
946	0	1	0	0	0	0	2	0	1	1	0	0	0	0	0	0	1	1	1	1	1	0	1	1	1	1	1	2	2	1	1	1	2	1	1	1	1	0	0	1	0	1	0	1	1	1	0	1	0
947	0	2	0	0	0	0	1	0	1	1	0	0	0	0	0	0	0	0	2	2	2	1	2	2	0	0	1	0	1	0	0	1	1	2	0	2	1	0	0	2	0	0	1	1	1	1	0	2	0
948	0	1	0	0	1	2	2	0	1	1	1	1	1	1	0	0	0	1	2	2	2	1	2	2	0	0	2	2	2	2	0	1	0	1	1	1	1	0	0	0	1	1	0	2	2	1	0	1	1
949	0	0	0	1	0	2	2	1	0	1	0	0	0	0	0	0	0	1	1	1	1	0	2	2	0	1	0	0	2	1	0	1	2	2	0	2	0	0	0	0	0	0	1	2	1	1	0	1	0
950	0	1	0	2	0	2	2	1	1	2	0	0	0	0	0	0	0	1	0	0	0	0	2	2	0	1	2	2	2	2	0	2	1	1	1	1	2	0	0	0	0	0	1	1	1	1	0	2	0
951	0	1	0	0	0	0	2	0	1	1	0	1	2	2	0	0	0	0	1	1	1	1	1	1	1	1	1	2	2	1	1	1	0	1	1	1	1	0	0	2	0	1	0	1	0	1	0	1	0
952	0	2	0	0	0	0	1	0	0	0	1	1	0	0	0	0	0	1	2	2	2	0	2	2	0	1	1	2	1	1	1	0	1	0	2	1	1	0	0	1	0	0	0	0	0	0	0	0	0
953	0	1	0	1	0	1	2	0	0	0	0	2	2	1	1	0	0	0	2	2	2	1	1	1	1	1	2	2	2	2	0	0	1	0	0	2	1	0	0	0	0	0	0	1	0	0	0	2	0
954	0	2	0	0	0	1	2	1	0	1	0	1	1	1	0	0	0	1	1	1	1	0	2	2	0	1	2	2	2	1	0	0	0	1	1	1	2	0	0	1	0	0	0	1	0	0	0	2	0
955	0	0	0	0	0	1	2	1	0	1	0	2	2	2	0	0	0	0	1	1	1	1	2	2	0	1	2	2	2	2	0	1	1	2	1	2	1	0	0	0	0	0	1	1	1	2	0	1	0
956	1	2	0	0	0	0	1	0	1	1	0	1	0	0	0	0	0	0	2	1	2	1	2	2	0	0	1	1	1	1	1	1	0	2	0	2	1	0	0	0	0	0	1	2	1	0	0	1	1
957	0	1	0	0	1	2	2	1	1	2	0	1	1	1	0	0	0	1	1	0	0	0	0	1	0	0	2	2	2	2	1	0	0	0	1	1	1	0	0	1	0	0	0	1	0	0	0	0	1
958	0	2	0	0	0	1	1	0	0	0	0	0	0	0	0	0	0	0	2	2	2	0	2	2	1	2	2	2	2	0	0	0	1	0	1	1	2	0	0	2	0	0	0	2	1	0	0	2	0
959	0	1	0	1	0	1	2	1	0	1	0	1	1	1	0	0	1	2	2	2	1	0	1	1	0	1	2	2	2	0	1	0	1	1	1	1	0	1	1	1	0	0	0	1	0	0	0	0	0
960	0	0	0	1	1	2	2	0	1	1	0	0	0	0	0	0	0	1	2	2	2	1	2	2	0	1	2	1	2	1	0	1	1	1	1	1	1	0	0	0	0	0	0	1	0	0	0	0	0
961	0	1	0	1	0	2	2	0	2	2	0	0	0	0	0	0	0	0	1	1	2	0	2	2	0	2	1	2	1	1	0	1	1	1	1	2	1	0	0	2	1	0	0	1	0	1	0	2	0
962	0	1	1	1	1	2	2	0	1	1	0	0	0	0	0	0	0	0	2	2	2	0	2	2	0	2	2	2	2	2	1	1	1	1	0	2	0	0	0	1	0	0	0	1	0	1	0	0	0
963	0	2	0	0	0	0	1	1	0	1	1	0	0	0	0	0	0	0	0	0	1	0	1	1	1	1	1	2	2	1	0	0	1	1	1	1	1	0	0	1	0	0	0	2	1	0	0	1	0
964	0	1	0	0	0	1	2	0	1	1	0	0	0	0	0	0	0	0	2	1	2	0	2	2	0	1	1	2	1	1	0	0	1	2	0	2	1	0	0	1	0	0	1	2	0	1	0	1	0
965	0	1	0	1	0	1	2	0	1	1	0	1	2	1	0	0	0	0	1	0	1	0	2	2	0	1	1	1	2	1	0	0	0	2	0	2	1	0	0	0	0	0	0	1	0	0	0	1	0
966	0	0	0	0	0	2	2	1	1	2	0	1	1	1	0	0	1	1	1	1	1	0	2	2	0	2	1	1	1	1	0	1	1	1	0	2	1	0	0	0	1	0	0	2	0	0	0	1	0
967	1	1	0	0	1	1	1	0	1	1	1	1	1	1	0	0	0	1	2	2	2	1	1	1	1	2	2	2	2	2	0	1	1	1	1	1	1	0	0	0	0	0	0	1	0	0	0	2	0
968	0	2	0	1	0	1	1	0	1	1	1	0	0	0	0	0	0	1	1	1	2	0	2	2	0	2	0	1	1	0	0	0	0	1	1	1	1	0	0	1	0	0	0	2	0	1	0	2	0
969	0	1	0	0	0	0	2	0	2	2	0	0	0	0	0	0	0	1	0	0	1	0	2	2	0	1	2	2	2	1	1	0	0	2	0	2	0	0	0	2	1	0	0	2	1	1	0	2	0
970	0	1	0	0	1	1	2	0	1	1	0	1	1	1	0	0	1	1	1	2	2	1	1	1	1	2	1	1	2	1	0	0	1	2	0	2	1	1	1	0	0	0	0	1	0	1	0	1	0
971	0	0	0	0	0	2	1	0	1	1	0	1	1	1	0	0	0	1	1	1	1	0	2	2	0	1	2	2	1	0	1	0	0	2	0	2	1	0	0	0	0	0	0	2	0	1	0	2	0
972	0	2	0	0	0	0	2	0	1	1	1	1	1	1	0	0	0	0	0	0	0	0	2	2	1	2	1	1	2	1	0	2	1	1	1	1	1	0	0	0	0	1	0	1	0	1	0	2	0
973	0	1	0	0	0	1	1	0	1	1	1	1	1	1	0	0	0	0	0	0	2	0	2	2	0	0	1	0	1	0	0	2	1	0	2	0	1	0	0	0	0	0	0	1	0	1	0	2	0
974	0	2	0	0	0	0	2	0	0	0	0	0	0	0	0	0	0	1	1	1	1	0	2	2	0	1	1	1	2	1	1	0	1	2	0	2	2	0	0	0	0	0	0	1	0	0	0	0	1
975	0	2	1	0	0	0	2	0	0	0	0	1	1	1	0	0	0	1	1	1	1	1	2	2	0	0	2	2	2	2	0	2	2	0	2	0	1	0	0	0	0	0	1	1	1	1	0	2	0
976	0	0	0	0	1	2	2	0	0	0	0	0	1	0	0	0	0	1	1	0	1	0	2	2	1	0	2	2	2	1	1	2	1	2	0	2	1	0	0	0	1	2	0	2	0	0	0	1	1
977	0	1	0	0	0	2	2	1	0	1	0	1	1	1	0	0	0	0	2	2	2	1	1	2	0	0	2	2	2	1	0	1	0	2	0	2	2	0	0	0	0	0	0	2	0	0	0	1	1
978	0	2	1	1	0	1	1	1	0	1	0	1	1	1	0	0	1	1	0	0	1	0	2	2	0	1	2	2	2	1	0	0	2	1	2	1	0	0	0	0	0	0	0	2	0	1	0	0	0
979	0	1	0	0	0	1	1	0	0	0	1	1	1	1	0	0	0	0	1	0	1	0	1	1	0	1	2	2	2	2	0	1	0	1	1	1	1	0	0	1	0	0	0	1	0	1	0	2	0
980	1	1	0	0	0	0	1	0	0	0	1	0	1	1	0	0	0	0	2	2	2	1	2	2	0	1	1	2	1	1	1	1	0	2	0	2	1	0	0	0	0	0	1	2	1	0	0	2	0
981	1	0	0	1	0	2	1	1	0	1	0	0	0	0	0	0	0	0	2	1	2	0	2	2	0	1	1	1	2	0	0	0	2	2	0	2	1	1	1	0	0	0	0	1	0	1	0	0	1
982	0	0	0	1	0	2	2	0	0	0	0	1	1	1	0	0	0	1	2	2	1	0	2	2	0	1	1	2	2	1	0	0	1	2	0	2	1	1	1	0	0	1	0	1	1	1	0	0	2
983	0	1	1	1	0	1	0	0	1	1	1	0	0	0	0	0	1	0	2	1	2	0	1	1	0	1	2	2	2	2	2	1	1	1	0	2	1	0	0	1	1	0	0	1	0	0	0	1	1
984	0	2	0	0	0	0	1	0	1	1	0	1	1	1	0	0	0	0	0	1	2	0	2	2	0	1	0	2	1	1	0	0	0	1	0	2	2	0	0	1	1	0	1	2	1	0	0	1	0
985	1	1	0	0	1	1	1	0	1	1	1	0	0	0	0	0	1	1	1	1	1	0	2	2	0	2	2	2	2	1	1	0	1	0	1	1	1	0	1	1	1	0	0	2	0	1	0	2	0
986	1	2	0	1	0	1	1	2	0	2	0	0	2	0	1	1	0	0	1	1	2	0	2	2	0	1	2	2	2	1	1	1	1	1	2	1	2	0	0	1	0	1	0	2	2	0	0	1	0
987	0	1	0	0	0	1	1	1	0	1	1	1	2	1	0	1	1	1	1	1	1	0	2	2	0	1	1	2	1	1	1	1	1	2	0	2	2	0	0	0	0	0	1	2	1	0	0	2	0
988	0	2	0	1	0	1	1	0	0	0	0	0	1	0	0	0	0	0	2	2	2	0	1	2	0	1	1	1	2	1	0	0	1	2	0	2	2	0	0	0	0	0	0	2	0	2	0	1	1
989	0	1	0	0	0	1	2	0	0	0	1	0	1	0	0	1	0	0	1	1	1	0	2	2	0	0	2	2	2	2	0	2	2	0	2	0	1	0	0	1	0	0	1	2	1	0	0	2	0
990	0	0	0	0	0	1	2	0	2	2	0	1	1	1	0	0	0	0	1	1	1	1	1	1	1	0	1	1	1	1	1	0	0	1	1	1	2	0	0	0	0	0	1	2	1	0	0	0	0
991	1	0	0	0	1	2	2	0	0	0	0	0	2	1	0	0	0	1	1	1	1	0	2	2	0	1	2	2	1	1	0	2	1	2	0	2	1	1	0	0	0	0	0	2	0	1	0	2	0
992	0	1	0	1	0	1	1	0	1	1	0	0	0	0	0	0	0	0	2	2	2	0	2	2	0	2	2	2	2	2	0	1	2	1	1	1	1	0	0	2	0	0	0	1	0	0	0	2	0
993	1	1	1	0	0	1	2	0	0	0	0	0	0	0	0	0	0	0	2	2	2	0	0	1	0	0	1	1	2	1	0	2	1	0	1	1	2	0	0	0	0	0	0	2	0	1	0	2	0
994	0	2	0	0	0	0	2	1	0	1	0	0	2	1	0	1	0	2	1	1	1	0	2	2	0	2	1	2	2	1	0	2	2	1	1	1	0	0	0	2	0	0	0	2	0	1	0	1	0
995	0	0	0	0	0	1	2	1	1	2	0	1	1	1	0	0	1	2	2	2	1	0	2	2	1	1	2	2	2	1	0	2	2	0	1	1	2	0	0	0	0	0	0	0	2	0	0	2	0
996	0	2	0	1	0	1	1	0	1	1	0	0	0	0	0	0	0	0	0	0	0	0	2	2	0	2	1	2	2	1	1	0	0	2	0	2	0	0	0	1	0	0	0	0	0	1	0	2	0
997	0	1	1	0	0	1	1	0	1	1	0	1	2	1	0	1	0	1	1	1	1	0	2	2	0	0	1	1	2	0	0	1	2	2	0	2	1	0	0	2	0	0	0	1	0	1	0	0	1
998	1	2	0	0	0	1	2	0	1	1	0	0	0	0	0	0	0	1	1	1	2	1	2	2	1	0	2	2	2	1	0	1	0	2	0	2	2	0	0	1	0	0	0	1	0	1	0	2	0
999	0	1	1	1	0	2	1	0	0	0	2	0	2	2	0	0	0	1	2	2	1	0	2	2	1	2	1	2	1	1	0	0	0	2	1	2	1	0	0	1	0	1	0	2	0	0	0	2	0
1000	0	0	0	1	0	2	2	0	0	0	0	0	1	0	0	0	0	0	1	1	2	0	2	2	0	1	0	2	2	0	1	0	1	0	1	1	2	0	0	0	0	0	0	1	0	1	0	1	0
[truncated: 252 more columns]
