# Supplementary material for: KNN-MDR: a learning approach for improving interactions mapping performances in genome wide association studies
Source: BMC Bioinformatics. 2017 Mar 21;18:184. doi: 10.1186/s12859-017-1599-7 (PMC5361736; doi:10.1186/s12859-017-1599-7)
Supplement: Supplementary file 5 — The data set(s) supporting the results of Table 3. (ZIP 7092 kb) [file 12859_2017_1599_MOESM5_ESM.zip › 000/S85/mkallsimul.dat]

1	0	0	2	0	0	0	2	1	1	1	0	0	0	0	0	0	0	1	1	1	1	0	2	2	0	1	1	1	2	1	1	2	2	0	1	1	1	0	0	1	0	0	0	0	0	0	0	0	2
2	1	0	2	0	0	2	1	2	0	0	1	0	1	0	1	0	0	0	2	2	0	0	2	2	0	1	2	0	2	2	0	2	2	2	0	2	2	0	0	1	0	0	0	0	0	0	0	2	1
3	0	0	1	0	0	0	0	2	0	0	2	1	1	0	1	0	0	1	1	1	0	0	1	1	0	0	1	0	2	1	0	0	1	1	1	1	2	0	0	1	0	1	1	0	1	0	0	2	0
4	0	0	1	1	0	0	2	1	0	0	0	0	0	0	0	0	0	0	2	2	0	1	1	2	1	0	0	1	1	0	2	2	2	0	1	0	1	0	0	0	0	1	1	0	0	2	0	1	1
5	0	0	1	1	0	0	2	2	2	1	0	0	1	0	1	0	0	1	1	1	0	0	2	2	0	1	1	0	2	2	0	1	1	0	2	0	2	0	0	2	0	0	0	0	0	1	0	2	0
6	0	0	1	0	0	0	2	1	2	2	0	1	1	0	0	0	0	0	2	2	0	1	0	1	1	1	2	0	2	2	0	1	1	1	1	1	1	0	0	1	0	0	0	0	0	0	0	2	0
7	0	0	2	0	0	1	2	0	1	1	0	1	2	0	2	0	0	1	1	1	0	0	2	2	0	1	1	1	1	1	1	2	2	1	1	1	1	0	1	1	1	0	1	0	1	0	0	2	0
8	0	0	1	0	0	0	1	2	0	0	1	0	1	0	0	0	0	1	1	1	0	1	2	2	0	2	1	1	2	0	1	1	1	1	0	2	0	0	0	1	0	0	0	0	0	2	0	2	1
9	0	0	2	0	0	0	1	2	1	0	1	0	0	0	0	0	0	1	1	1	0	0	2	2	0	1	1	0	2	0	0	1	1	1	1	1	1	1	0	0	0	0	0	0	0	0	1	0	1
10	1	0	1	0	0	1	1	1	2	1	0	0	0	0	0	0	0	0	1	1	0	0	2	2	0	0	2	0	2	2	0	1	1	1	1	1	1	0	0	1	0	0	0	0	2	1	0	2	0
11	0	0	2	1	0	0	1	1	1	1	1	0	0	0	0	0	0	1	1	1	0	0	1	1	0	1	2	1	2	1	1	1	1	1	1	1	2	0	0	1	0	0	0	0	0	2	0	1	1
12	0	0	1	0	0	0	2	0	2	2	0	0	1	0	1	0	0	0	2	2	0	0	2	2	0	2	2	0	2	2	0	2	2	0	1	0	1	1	0	0	0	0	0	1	0	1	0	2	1
13	0	0	2	0	0	0	1	1	2	2	1	1	2	0	2	1	0	1	1	1	1	0	2	2	0	1	1	1	2	1	0	1	2	1	1	1	1	1	1	1	0	0	0	2	0	2	0	1	1
14	0	0	0	1	0	0	1	1	2	2	0	1	2	0	1	1	0	1	1	1	1	0	1	1	0	0	2	2	2	2	0	2	1	1	0	2	1	0	0	1	0	0	0	0	0	1	0	2	0
15	0	0	2	1	0	0	2	1	2	0	1	0	0	0	0	0	0	0	2	2	0	0	2	2	0	1	2	0	2	1	2	1	2	2	0	2	2	1	0	0	0	0	1	0	1	0	0	1	1
16	0	1	2	0	0	1	1	2	0	0	1	0	0	0	0	0	0	0	2	2	0	0	1	1	1	1	2	1	2	2	0	1	1	1	1	1	1	1	0	0	0	1	1	0	1	0	0	2	0
17	0	0	2	1	0	1	2	1	1	1	0	1	2	0	2	0	0	1	1	1	0	0	2	2	0	1	2	0	2	2	1	0	1	2	1	2	1	0	0	0	0	0	2	0	2	1	0	2	0
18	0	0	1	0	0	1	2	1	1	1	1	0	1	0	0	0	0	1	1	1	1	0	1	1	0	2	1	1	2	1	1	1	1	0	2	0	2	0	0	1	0	0	1	0	1	1	0	2	1
19	1	0	2	1	0	0	0	2	1	1	0	0	2	1	1	1	0	0	2	2	0	0	2	2	0	0	2	1	1	1	1	2	2	1	0	2	1	0	0	1	0	0	0	0	0	0	0	1	1
20	0	0	1	1	0	0	1	0	2	2	0	1	1	0	0	0	0	1	1	1	0	0	2	2	0	0	2	0	2	2	1	2	1	1	0	2	2	0	0	1	0	2	2	0	1	0	0	1	0
21	0	1	1	0	0	0	2	2	2	1	0	0	0	0	0	0	0	1	1	1	0	0	2	2	0	0	0	1	1	0	1	1	2	2	0	2	2	0	0	0	1	1	1	0	1	1	0	1	1
22	0	0	1	0	0	0	2	0	1	1	1	1	1	0	1	0	0	1	1	1	1	0	1	1	1	0	1	1	2	0	1	1	1	2	1	2	2	0	0	1	0	0	0	0	1	0	0	2	1
23	1	0	1	1	0	0	2	2	2	2	0	1	1	0	0	0	0	0	2	2	1	0	2	2	0	1	1	0	1	1	1	1	1	1	0	2	0	1	1	0	0	0	0	0	0	0	0	1	1
24	1	0	1	0	0	0	1	1	1	1	1	1	0	0	0	0	0	1	1	1	1	0	1	1	0	2	2	0	2	2	0	0	0	2	0	2	1	0	0	0	0	0	1	0	1	0	0	1	1
25	0	0	2	0	0	2	2	1	2	2	0	0	1	0	1	0	0	1	1	2	0	0	2	2	0	1	2	0	2	2	0	1	2	1	2	1	2	0	0	2	0	1	1	0	0	0	0	0	2
26	0	0	1	1	0	0	1	1	2	2	0	0	0	0	0	0	0	0	2	2	0	0	2	2	0	1	1	0	2	1	0	0	0	2	0	2	1	1	1	1	0	0	0	0	0	1	0	2	0
27	0	0	0	0	0	0	2	1	2	1	0	0	1	0	1	1	0	1	1	1	0	0	2	2	0	1	2	0	2	1	2	1	1	2	2	0	1	0	0	1	0	0	0	0	0	1	0	2	0
28	0	0	1	0	0	1	2	1	2	1	0	0	1	0	1	0	0	1	2	2	0	0	1	1	2	2	0	1	1	0	1	2	2	2	0	2	1	0	1	1	1	0	0	0	1	2	0	0	1
29	1	0	2	2	0	0	2	1	2	2	0	0	0	0	0	0	0	1	1	1	1	0	2	2	0	2	0	1	2	0	1	1	1	1	1	1	1	1	0	1	0	0	1	0	2	0	0	2	0
30	0	0	1	0	0	0	2	0	2	2	0	1	2	0	2	0	1	0	2	1	1	0	2	2	0	2	2	0	2	2	0	1	2	1	1	1	1	0	1	1	1	0	1	0	0	0	0	2	1
31	0	0	1	0	0	0	2	1	2	2	0	0	1	1	0	1	0	1	1	1	0	1	2	2	0	2	2	0	2	1	1	1	1	0	2	0	0	1	1	0	0	0	0	0	0	1	0	1	1
32	0	0	2	0	0	1	1	0	2	2	0	1	1	0	1	0	0	1	1	1	0	0	2	2	0	1	0	0	1	0	1	1	1	1	1	1	1	0	1	2	1	0	0	0	0	1	0	1	1
33	0	0	1	1	0	0	2	2	0	0	0	1	1	0	0	0	0	2	0	1	1	0	2	2	0	0	2	1	1	0	2	1	1	0	1	1	1	0	0	0	0	0	0	0	0	1	0	2	0
34	0	0	2	0	0	0	1	2	1	0	1	0	0	0	0	0	1	1	2	2	0	0	2	2	0	0	0	0	1	0	1	0	1	2	0	2	1	0	0	1	0	0	1	0	1	1	0	1	1
35	0	0	2	1	0	0	2	2	0	0	0	0	1	0	0	0	0	0	2	2	0	0	0	0	0	0	2	1	2	1	2	1	0	2	0	2	2	0	0	1	0	0	0	0	1	0	0	2	0
36	0	0	2	1	0	0	2	0	1	1	0	1	2	0	2	1	0	0	1	1	1	0	1	1	0	1	1	1	1	1	2	0	0	2	0	2	1	0	0	0	0	0	0	1	0	1	0	2	1
37	0	0	1	0	0	0	2	1	2	1	0	0	2	0	1	0	0	0	2	2	0	0	1	1	1	1	2	0	2	2	1	1	1	1	0	2	0	0	0	0	0	2	2	0	1	0	0	1	1
38	0	1	1	0	0	0	2	1	2	1	0	0	1	0	1	0	0	0	2	2	1	0	1	2	0	0	1	1	1	1	1	1	1	0	1	1	1	0	0	2	0	0	0	0	0	0	0	1	0
39	0	0	1	1	0	0	2	1	1	1	0	0	0	0	0	0	1	2	0	0	1	0	2	2	0	1	2	1	2	0	1	0	2	0	2	1	0	0	0	1	0	1	1	1	1	1	0	1	1
40	0	0	1	1	1	1	2	2	1	1	0	1	1	0	0	0	0	2	0	1	1	0	0	0	0	1	2	0	2	1	0	0	2	2	0	2	1	0	0	1	0	0	0	0	0	0	0	1	2
41	0	0	2	0	0	0	2	2	1	0	0	0	1	0	1	1	0	0	1	2	0	0	2	2	0	1	1	1	2	1	0	1	1	1	1	1	1	0	0	0	0	0	0	1	0	0	0	2	1
42	0	0	1	0	0	1	1	1	2	1	0	0	1	1	0	0	0	0	2	2	0	0	1	1	1	1	1	0	2	1	0	2	2	1	1	1	2	0	0	2	0	0	1	0	1	0	0	2	1
43	0	0	0	1	1	0	2	0	2	1	1	1	1	0	1	1	0	1	1	1	1	0	2	2	0	2	1	0	2	2	0	0	0	2	0	2	2	0	0	1	1	0	2	0	1	1	0	0	2
44	0	0	0	0	0	0	1	1	1	1	1	0	0	0	0	0	0	2	0	0	1	1	2	2	0	2	2	1	2	1	1	1	1	2	0	2	1	0	0	2	1	1	1	0	1	0	0	1	1
45	0	0	1	0	0	0	2	2	1	0	1	1	2	0	2	0	0	2	0	1	1	0	1	1	1	1	1	0	1	1	2	2	2	0	1	1	1	0	0	1	0	0	1	0	1	1	0	1	0
46	0	0	1	0	0	1	2	0	2	1	1	0	1	0	0	0	0	1	1	1	0	0	2	2	0	2	1	1	2	0	1	1	1	0	0	1	1	0	0	1	0	0	0	0	0	1	0	2	1
47	0	0	1	1	0	0	1	1	2	1	0	0	0	0	0	0	0	1	1	2	0	0	2	2	1	2	1	0	2	1	0	1	1	2	1	1	2	0	0	1	0	1	1	0	0	1	0	1	1
48	0	0	1	0	0	0	1	1	1	0	1	1	1	0	0	0	0	0	2	2	0	0	2	2	0	1	2	0	2	2	1	1	1	2	0	2	1	0	0	1	0	0	0	0	0	1	0	1	1
49	0	1	1	0	0	1	1	0	2	2	0	0	1	0	0	0	0	1	1	1	1	0	1	1	0	0	2	0	2	1	1	1	1	1	1	1	1	0	0	1	0	0	0	0	0	1	0	1	1
50	1	0	2	1	0	0	2	1	2	1	0	0	0	0	0	0	0	1	1	1	0	0	2	2	0	1	1	0	2	2	0	1	1	0	2	1	1	0	0	2	0	0	0	2	0	1	0	2	0
51	0	0	2	0	0	1	1	2	1	1	0	0	0	0	0	0	0	2	0	1	1	0	2	2	0	1	2	1	2	2	0	0	0	2	0	2	1	0	0	2	1	2	2	0	1	0	0	2	0
52	1	0	2	0	0	1	0	2	0	0	2	1	1	0	1	1	0	1	2	1	1	0	0	1	0	0	1	0	2	1	0	1	1	2	0	2	1	0	0	1	0	0	0	0	1	0	0	2	0
53	0	0	2	0	0	0	2	2	1	0	0	1	2	0	1	0	0	0	2	2	0	0	1	2	0	1	2	0	2	2	0	1	2	2	0	2	1	2	1	1	1	0	1	0	0	1	0	2	0
54	0	1	1	0	0	0	2	1	2	1	0	0	2	0	2	0	0	1	1	1	1	0	2	2	1	0	2	0	2	2	1	1	1	1	0	2	2	0	0	0	0	0	0	1	1	2	0	1	1
55	1	0	2	0	0	1	2	0	2	2	0	0	1	0	1	0	0	1	1	1	1	0	2	2	0	2	2	1	2	2	1	1	1	1	0	2	2	0	0	2	0	1	1	0	1	1	0	2	2
56	0	0	2	0	0	0	1	2	0	0	2	0	0	0	0	0	0	1	1	1	0	0	1	1	1	2	0	1	1	0	1	1	1	1	0	2	2	0	0	2	0	1	1	0	1	1	0	1	0
57	0	0	2	0	0	1	2	1	2	2	0	0	1	0	1	0	0	1	1	1	0	0	2	1	1	1	1	0	1	1	1	1	2	2	0	2	1	0	0	1	0	0	0	0	1	0	0	1	1
58	0	0	2	1	0	0	2	1	2	1	0	0	0	0	0	0	0	0	2	2	0	0	2	1	1	1	1	1	1	1	2	1	1	2	0	2	1	0	0	1	0	1	1	0	2	0	0	1	0
59	0	0	1	1	1	1	2	1	1	1	0	1	2	0	1	0	0	0	2	2	0	0	2	2	0	0	0	1	1	0	1	1	1	2	0	2	2	1	1	1	0	1	1	0	0	0	0	0	2
60	0	0	0	0	0	0	2	2	1	1	0	0	1	0	1	0	0	1	1	1	0	0	2	2	1	0	2	1	2	2	1	1	1	1	1	1	1	0	0	1	0	0	1	0	0	0	0	0	2
61	0	0	0	1	1	0	2	2	1	0	0	0	1	0	1	0	0	1	1	1	1	1	2	2	0	2	1	0	2	2	1	0	0	2	1	1	1	1	1	0	0	0	1	0	1	0	0	1	1
62	0	0	0	0	0	0	2	0	2	2	0	1	1	0	1	1	0	1	1	1	1	0	2	2	2	1	1	1	1	1	2	2	2	1	1	1	2	0	0	1	0	0	1	0	0	0	0	0	1
63	0	0	1	0	0	0	2	1	2	2	0	0	1	0	0	0	0	0	2	2	0	0	2	2	0	1	1	0	2	2	0	0	0	1	0	2	1	1	0	0	0	0	1	0	1	0	0	2	0
64	0	1	1	0	0	0	1	2	2	2	1	0	0	0	0	0	0	1	1	0	1	0	1	1	1	1	2	0	2	2	1	1	1	2	0	2	1	0	0	0	0	0	1	0	0	1	0	0	2
65	0	0	1	0	1	1	1	1	0	0	2	0	0	0	0	0	0	0	2	2	0	0	2	2	0	0	0	0	2	1	0	1	1	0	1	1	1	0	0	0	0	1	1	1	1	0	0	1	2
66	0	0	2	1	0	0	2	2	1	1	1	1	1	0	0	0	0	0	2	2	0	1	2	2	0	0	2	1	2	1	2	1	1	2	2	0	1	0	0	1	0	0	0	1	0	1	0	0	2
67	0	0	0	0	0	0	1	1	0	0	1	1	1	0	0	0	0	0	1	2	0	0	2	2	1	0	1	1	2	1	0	1	1	2	0	2	2	0	0	2	0	0	0	0	0	0	0	2	0
68	0	0	0	0	0	0	2	2	1	1	0	1	1	0	0	0	0	2	0	0	0	0	1	1	0	1	2	0	2	2	1	2	2	0	1	1	2	0	0	2	1	0	0	1	0	0	0	0	2
69	0	0	1	0	0	1	1	1	1	1	1	1	1	0	1	1	0	0	2	2	0	0	1	1	0	2	0	0	2	1	0	1	1	1	1	1	2	0	0	1	0	1	1	1	0	1	0	1	1
70	0	0	1	0	0	0	2	0	2	2	0	0	0	0	0	0	0	2	0	0	1	0	2	2	0	0	2	0	2	1	1	2	2	0	1	1	0	1	1	0	0	0	1	0	2	0	0	0	2
71	0	0	1	0	0	0	1	1	1	1	1	0	0	0	0	0	0	1	2	1	1	0	2	2	0	1	0	1	2	0	1	1	1	1	1	1	2	0	0	1	0	0	2	0	2	0	0	2	0
72	0	0	2	0	0	1	2	2	2	1	0	0	0	0	0	0	0	2	0	0	1	0	2	2	0	0	1	1	1	1	2	1	1	1	1	1	1	0	0	1	0	0	1	0	0	1	0	1	1
73	0	0	1	0	0	0	1	1	2	1	0	0	1	0	0	0	0	0	2	1	1	0	2	2	0	1	0	0	2	1	0	0	0	2	0	2	1	0	1	2	2	0	1	0	2	0	0	1	1
74	0	0	1	0	0	1	2	2	1	1	0	1	2	0	1	0	0	2	0	1	1	0	1	1	1	0	1	0	2	1	0	0	1	2	0	2	0	0	0	1	1	0	1	0	0	1	0	2	0
75	1	0	2	1	0	0	1	2	0	0	1	0	1	0	1	1	1	0	2	1	1	0	1	1	1	0	1	0	1	1	0	1	1	2	0	2	0	1	1	0	0	0	1	0	0	1	0	1	0
76	0	0	0	0	0	0	2	2	1	1	1	0	0	0	0	0	0	1	1	1	0	0	2	2	0	0	1	0	2	2	0	1	2	1	0	2	2	0	0	2	0	0	0	0	0	0	0	0	2
77	0	0	1	0	0	0	2	2	1	1	1	1	0	0	0	0	0	1	0	0	2	0	1	1	0	1	1	2	2	1	1	1	2	1	1	1	1	0	0	1	0	0	0	1	0	0	0	0	2
78	0	0	0	0	0	0	1	2	2	2	1	0	1	0	1	0	0	1	1	1	0	1	0	1	1	1	1	1	2	1	1	1	1	2	0	2	2	0	0	2	0	0	1	0	1	1	0	2	0
79	0	0	0	0	0	0	2	2	1	1	0	0	1	0	0	0	1	2	1	1	0	0	1	1	0	1	2	0	2	2	1	1	1	1	1	1	1	0	0	2	0	0	0	0	0	2	0	1	1
80	0	0	1	0	0	0	2	1	0	0	0	1	0	0	0	0	0	0	2	2	0	0	2	2	0	1	0	0	2	1	0	1	1	2	0	2	0	0	0	0	0	1	1	0	0	1	0	1	1
81	0	0	2	0	0	1	2	2	1	0	0	0	0	0	0	0	0	1	0	0	1	0	2	2	0	1	1	0	2	0	0	1	1	1	1	1	0	0	0	1	1	0	0	0	0	0	0	1	1
82	0	0	2	1	0	0	1	1	2	2	0	1	2	0	2	1	0	0	2	2	0	0	2	2	0	0	2	1	2	2	1	1	2	1	1	1	2	0	0	1	0	0	0	0	0	0	0	1	1
83	0	0	0	1	0	0	2	1	1	1	0	0	0	0	0	0	0	1	1	1	0	0	1	1	1	2	1	0	2	1	0	2	2	0	2	0	1	0	0	1	0	0	0	0	1	1	0	1	1
84	0	0	1	1	0	0	2	1	1	1	0	1	0	0	0	0	0	0	2	2	0	0	2	2	0	2	0	0	1	1	2	0	0	1	2	0	1	1	1	1	0	0	0	0	0	0	0	1	1
85	0	0	2	1	0	0	1	2	0	0	0	1	1	0	1	0	0	0	2	2	0	0	2	2	0	1	1	0	1	0	1	2	2	0	1	1	1	0	0	1	0	0	0	0	0	1	0	0	2
86	0	0	0	0	0	0	1	2	1	1	1	1	1	0	0	0	0	1	1	1	1	0	2	2	0	2	2	0	2	2	0	1	2	0	2	0	1	1	1	1	0	0	0	0	1	0	0	1	1
87	0	0	0	0	0	0	2	1	1	1	0	0	1	0	1	0	1	2	1	1	1	0	2	2	0	1	1	0	2	1	1	1	1	1	0	2	1	0	1	2	1	0	0	0	0	1	0	1	1
88	0	0	1	0	0	1	1	2	1	1	0	0	2	0	1	0	0	1	1	1	1	1	2	2	0	1	2	0	2	2	1	2	2	0	1	0	1	0	0	1	0	0	0	1	0	0	0	1	1
89	0	0	1	1	0	0	1	1	1	1	0	2	2	0	1	0	0	0	2	2	0	0	1	1	1	2	2	0	2	1	2	1	1	1	0	2	1	0	0	1	0	0	0	0	0	2	0	2	1
90	0	0	1	0	0	1	2	0	2	2	0	2	2	1	0	1	0	1	1	1	0	0	1	1	0	0	1	0	2	0	0	1	2	1	0	2	2	0	0	1	0	1	2	0	0	1	0	1	1
91	0	0	2	0	0	0	2	1	1	1	0	0	1	0	1	0	0	1	2	1	1	0	2	2	0	1	1	0	2	1	1	1	1	1	0	2	1	1	1	1	0	0	0	0	0	1	0	1	1
92	0	0	0	1	1	0	2	2	1	1	0	0	1	0	2	0	1	1	1	1	1	0	1	1	0	1	1	2	2	2	0	1	1	1	1	1	1	1	1	0	0	0	0	0	0	0	0	2	0
93	0	0	2	1	0	1	2	2	2	1	0	0	2	0	2	0	0	1	2	2	0	0	2	2	0	1	2	0	2	1	2	1	1	2	1	2	2	0	0	1	0	0	1	0	0	1	0	1	1
94	0	0	1	1	0	0	2	2	1	1	0	0	1	0	1	0	0	0	2	2	0	0	2	2	0	1	0	0	2	1	0	1	1	2	0	2	1	0	0	1	0	0	0	1	0	0	0	2	0
95	1	0	1	0	1	1	2	2	1	1	0	0	1	0	1	0	0	1	1	1	1	0	1	1	0	1	1	1	2	1	0	1	2	1	1	1	1	0	0	0	0	0	0	0	0	1	0	1	1
96	0	0	1	0	0	1	1	2	0	0	1	0	1	0	0	0	0	0	2	2	0	0	2	2	0	0	2	0	2	2	2	2	2	0	1	1	2	1	1	1	0	0	1	0	1	0	0	1	1
97	0	0	2	1	0	1	2	0	2	2	0	0	1	0	1	1	0	0	2	2	0	0	0	0	1	0	1	0	2	1	0	2	2	0	0	2	1	0	0	1	0	1	1	0	0	1	0	2	1
98	0	0	2	0	0	2	1	1	1	1	0	0	1	0	1	0	0	2	0	0	1	0	2	2	0	1	1	0	2	1	1	1	0	0	0	2	2	0	0	2	0	0	1	1	0	1	0	1	1
99	0	0	2	0	0	0	2	1	2	2	0	1	1	0	0	0	0	0	2	2	0	0	2	2	0	1	0	0	1	0	1	1	2	1	1	1	0	0	0	1	1	0	0	0	0	1	0	2	0
100	0	0	0	0	0	0	2	1	2	2	0	1	2	0	1	0	0	1	1	1	0	1	2	2	0	1	1	0	2	1	0	1	1	0	2	0	0	0	0	1	1	0	0	0	1	2	0	2	0
101	0	0	1	1	0	0	2	0	2	2	0	0	0	0	0	0	0	1	2	1	1	0	2	2	0	2	2	1	1	1	1	1	1	1	1	1	1	0	0	1	0	1	1	0	1	0	0	2	0
102	0	0	1	0	0	0	2	0	2	2	0	1	1	0	1	1	0	1	1	1	0	1	0	1	1	1	1	0	2	1	0	0	2	0	2	1	1	1	1	0	0	0	1	1	0	1	0	1	2
103	0	0	2	0	0	2	2	2	1	1	0	0	0	0	0	0	0	1	1	1	0	0	2	2	0	1	2	1	2	1	2	1	2	1	2	1	1	0	0	1	0	2	2	0	0	0	0	0	0
104	0	0	2	0	0	2	2	2	1	1	0	1	1	0	0	0	0	0	2	2	0	0	2	2	1	1	2	1	2	1	2	0	1	1	1	1	1	0	0	1	0	0	1	0	2	0	0	1	1
105	0	0	1	1	0	0	2	1	2	0	1	1	2	0	2	0	0	1	1	1	0	0	2	2	0	1	1	1	2	1	0	1	2	2	1	2	1	0	0	1	0	0	1	0	1	1	0	2	0
106	0	0	1	0	0	1	1	2	0	0	1	1	2	0	1	0	0	0	2	1	1	0	2	2	0	1	1	0	2	2	1	0	0	2	0	2	1	1	1	0	0	1	1	0	1	0	0	1	0
107	0	0	1	1	0	0	2	1	2	1	0	0	0	0	0	0	0	1	1	1	0	0	2	2	0	2	1	0	2	1	1	0	0	2	0	2	1	0	0	0	0	0	0	1	0	0	0	2	0
108	0	0	0	0	0	0	0	1	1	1	1	0	0	0	0	0	0	1	1	1	1	0	2	2	0	1	2	0	2	1	1	1	1	1	1	1	2	1	1	1	0	0	0	2	0	1	0	2	1
109	0	0	1	0	0	0	2	2	2	0	1	2	2	0	2	0	0	1	1	0	1	0	1	1	1	2	1	0	1	1	1	2	2	0	1	1	1	0	0	1	0	0	1	0	1	1	0	2	1
110	0	0	1	1	0	0	2	1	1	1	0	0	1	0	1	0	1	1	1	1	0	0	2	2	0	1	0	1	2	0	1	2	2	2	0	2	2	0	0	1	0	1	1	0	2	0	0	2	0
111	0	0	0	0	0	0	2	1	2	1	1	0	1	0	1	0	1	2	0	0	1	0	2	2	0	0	1	0	2	0	0	0	0	1	0	2	1	0	0	0	0	0	0	1	0	1	0	2	0
112	0	0	0	0	0	0	2	0	2	2	0	1	1	0	0	0	0	2	0	0	1	0	2	2	0	2	1	0	2	1	1	0	0	2	0	2	1	0	0	0	0	0	1	0	1	1	0	2	1
113	0	0	1	1	0	0	1	2	0	0	1	0	1	0	1	0	0	0	2	2	0	0	2	2	1	0	1	1	2	1	1	1	2	2	0	2	1	0	0	1	0	1	1	0	1	0	0	1	0
114	0	0	2	1	0	0	2	0	2	2	0	0	1	0	1	0	0	2	0	1	1	1	0	1	0	0	1	0	1	1	1	1	1	0	2	0	2	0	0	1	0	0	0	0	1	0	0	1	0
115	0	1	1	0	0	1	2	1	2	2	0	0	1	0	1	0	0	1	1	1	0	0	2	2	0	2	2	1	2	2	0	0	1	2	0	2	2	0	0	2	0	2	2	0	0	0	0	0	2
116	0	0	1	1	0	0	1	1	1	1	1	0	0	0	0	0	0	1	1	1	0	0	2	2	0	1	2	1	2	0	1	1	2	1	0	2	0	0	0	0	0	0	1	0	1	0	0	1	1
117	0	0	1	0	0	0	1	1	2	2	0	0	2	0	1	0	0	0	1	2	0	1	2	2	0	1	1	0	2	1	0	0	0	2	0	1	1	0	0	1	0	2	2	0	0	1	0	1	1
118	0	0	1	0	0	0	2	2	1	1	0	0	0	0	0	0	0	1	2	1	1	0	2	2	0	2	1	0	2	2	0	1	1	1	1	1	2	0	0	2	0	0	1	0	1	0	0	1	0
119	0	0	1	0	0	0	2	1	2	0	1	1	1	0	0	0	0	2	0	0	0	0	0	1	1	1	2	0	2	2	1	0	0	2	0	2	0	0	0	1	0	1	2	0	1	0	0	1	1
120	0	0	1	0	1	0	2	2	2	1	0	1	2	0	2	1	0	1	2	1	1	0	2	2	0	1	1	0	2	2	1	1	2	1	1	1	1	0	0	1	0	1	1	1	0	1	0	1	0
121	0	1	1	0	0	1	2	2	1	0	1	1	1	0	1	1	0	0	2	2	0	0	1	1	1	0	0	1	1	0	1	2	2	1	2	0	0	1	1	0	0	1	1	1	1	0	0	2	0
122	0	0	2	0	0	0	2	2	2	0	0	0	0	0	0	0	0	1	1	1	0	0	2	2	0	1	2	0	2	2	0	2	2	1	1	1	0	0	0	0	0	2	2	0	0	1	0	1	2
123	0	0	2	1	0	0	1	2	1	0	2	0	0	0	0	0	0	0	2	2	0	0	1	1	0	2	1	1	1	1	1	1	1	2	2	1	0	0	0	0	0	0	0	0	0	1	0	1	1
124	0	0	1	0	0	0	1	1	2	1	0	0	0	0	0	0	0	1	1	1	0	0	2	2	0	1	1	0	1	0	1	1	1	1	0	2	1	0	0	1	0	0	0	0	0	1	0	2	1
125	0	0	2	0	0	0	1	2	0	0	1	0	0	0	0	0	0	1	1	1	1	0	1	1	1	2	1	0	2	1	0	1	1	1	0	2	2	0	0	2	1	0	0	0	0	2	0	1	1
126	0	0	0	0	0	0	2	2	1	0	1	0	0	0	0	0	0	1	1	1	0	0	2	2	0	1	2	1	2	1	1	2	2	0	1	1	2	0	0	1	0	0	0	0	0	1	0	1	2
127	0	0	1	0	0	0	2	1	1	0	1	0	1	0	1	0	0	1	1	1	1	0	1	1	0	0	0	1	2	0	1	0	1	2	0	2	1	1	1	1	0	0	0	0	0	1	0	1	1
128	0	0	1	0	0	0	0	2	0	0	1	0	1	0	1	0	0	1	1	1	0	0	2	2	0	1	0	1	2	0	1	1	1	0	2	0	2	0	1	2	1	0	0	0	1	0	0	1	1
129	0	0	1	0	1	0	1	2	1	1	0	0	1	0	1	0	0	1	2	1	1	0	2	2	0	2	2	0	2	2	0	2	2	0	2	0	1	0	0	2	1	1	1	1	2	0	0	2	0
130	0	0	2	0	0	1	0	2	0	0	2	0	1	0	1	1	0	1	1	1	0	0	2	2	1	0	1	1	1	1	2	1	1	1	1	1	1	0	0	2	0	0	0	1	0	1	0	1	1
131	0	0	2	0	0	0	0	2	0	0	1	0	1	0	1	1	1	2	1	1	1	0	2	2	0	2	2	0	2	1	0	1	1	1	0	2	2	0	0	1	0	1	1	0	1	0	0	2	1
132	0	0	2	0	0	2	2	0	2	2	0	0	1	0	1	0	0	1	0	0	1	0	2	2	0	0	1	1	2	1	0	1	2	1	1	1	2	0	0	1	0	0	1	0	0	1	0	1	1
133	0	0	1	0	0	0	2	1	2	1	0	1	1	0	0	0	0	1	1	1	0	1	1	2	0	1	0	0	1	1	1	1	2	1	0	2	2	0	0	1	0	0	0	0	0	1	0	2	2
134	0	0	1	1	0	0	1	2	1	1	1	0	0	0	0	0	0	1	1	1	0	0	2	2	1	2	2	1	2	2	0	2	2	1	1	1	1	0	0	1	0	1	1	1	2	0	0	2	0
135	0	0	1	1	0	0	1	1	0	0	1	0	0	0	0	0	0	0	2	2	1	0	1	2	0	2	1	1	2	1	0	2	2	0	1	1	1	0	0	0	0	0	0	0	0	0	0	1	1
136	1	0	1	0	0	1	2	2	2	0	1	0	2	1	1	1	0	1	1	1	0	0	2	2	1	1	1	0	1	1	0	1	2	0	1	1	0	0	0	0	0	0	0	0	0	1	0	1	1
137	0	0	1	0	0	0	1	2	1	1	1	0	1	0	1	0	0	1	1	1	0	0	0	0	0	1	2	1	2	2	0	2	2	0	1	1	2	0	0	1	0	0	0	0	1	0	0	0	2
138	0	0	1	0	0	0	2	2	2	0	0	1	2	0	1	0	1	2	1	1	0	0	1	1	1	2	0	1	1	1	1	1	2	1	1	1	1	0	1	1	1	0	0	0	0	0	0	2	1
139	0	0	2	1	0	0	2	1	2	0	1	2	2	1	0	1	0	0	2	1	1	0	2	2	0	1	1	1	2	0	1	1	1	2	1	1	1	0	0	1	0	0	0	0	0	1	0	2	0
140	0	0	1	1	0	0	0	2	0	0	2	0	2	0	2	0	0	0	2	1	1	1	1	2	1	0	2	0	2	2	0	1	2	1	1	1	1	0	0	2	0	0	1	0	1	2	0	1	1
141	1	0	2	0	0	0	1	1	1	1	1	0	0	0	0	0	0	1	1	1	0	0	2	2	0	0	1	0	2	2	0	0	2	2	0	2	2	0	0	1	0	0	0	0	1	1	0	2	0
142	1	0	0	0	0	0	2	1	2	1	0	0	1	0	0	0	0	0	1	2	0	0	2	2	0	1	2	0	2	2	1	0	1	2	0	2	2	0	0	1	0	0	0	1	0	0	0	1	0
143	0	0	1	0	0	0	1	2	1	0	1	0	1	0	2	0	0	1	1	1	0	0	2	2	0	1	0	0	1	1	2	1	1	2	0	2	1	1	1	1	1	0	2	0	2	0	0	1	1
144	0	0	1	1	0	0	2	2	2	1	0	0	1	0	1	1	0	1	1	1	0	0	1	1	1	1	1	0	2	0	0	0	0	2	0	2	1	0	0	1	0	0	1	0	1	1	0	0	1
145	0	0	2	0	0	1	2	2	2	1	0	0	2	0	2	0	0	1	1	1	0	0	2	2	0	0	1	0	2	1	1	1	1	0	1	1	2	0	0	0	0	1	2	0	1	0	0	1	1
146	0	0	1	0	1	0	1	2	1	1	0	0	0	0	0	0	0	0	2	2	0	0	1	1	1	1	2	0	2	2	1	0	0	1	0	2	1	0	0	0	0	0	1	0	1	2	0	2	1
147	1	0	2	1	0	0	2	2	1	1	1	0	0	0	0	0	0	2	0	0	0	0	2	2	0	0	2	0	2	2	0	1	1	2	0	2	2	0	0	1	0	0	1	0	1	0	0	2	1
148	0	0	2	1	0	0	2	2	2	0	1	0	1	0	1	0	0	1	1	1	1	0	2	2	0	1	2	0	1	0	1	2	2	0	2	0	1	0	0	1	0	1	1	0	1	0	0	1	1
149	0	0	1	0	1	1	2	0	2	2	0	0	1	0	1	0	0	0	2	2	0	0	2	2	0	2	2	0	2	2	0	1	1	1	0	2	1	0	1	1	1	1	1	0	1	0	0	1	1
150	0	0	2	0	1	0	1	2	1	1	1	0	2	0	2	0	0	0	2	2	0	0	1	1	1	1	1	1	1	1	1	1	1	2	0	2	2	0	0	2	0	0	0	0	0	0	0	2	1
151	0	0	2	1	0	1	1	2	0	0	1	0	1	0	1	0	0	1	1	1	1	1	2	2	0	2	2	1	2	1	1	1	2	0	2	1	1	0	0	2	0	0	0	1	0	1	0	2	0
152	0	0	2	0	0	2	2	0	2	2	0	0	1	0	1	0	0	0	2	2	0	0	2	2	0	1	1	1	2	1	2	0	0	0	1	1	1	0	0	1	0	0	1	0	0	1	0	2	0
153	0	0	0	0	0	0	2	2	1	1	0	1	1	0	2	0	0	1	1	1	0	0	2	2	0	1	2	0	2	1	1	0	1	1	1	1	1	0	0	1	0	0	1	0	0	0	0	0	2
154	0	0	2	0	0	0	2	1	2	1	1	0	1	0	1	0	0	0	2	2	0	1	1	2	1	0	2	1	2	2	1	2	2	1	0	2	1	0	0	1	0	0	0	1	0	1	1	1	0
155	0	0	1	0	0	0	1	2	0	0	2	0	0	0	0	0	0	2	0	0	1	0	2	2	0	1	1	0	1	1	1	1	2	1	1	1	1	0	0	1	0	0	1	0	2	0	0	1	1
156	0	0	1	1	0	0	1	2	1	0	1	0	1	0	1	0	0	2	0	0	0	0	2	2	0	1	1	0	1	1	2	1	1	2	0	2	1	0	0	1	0	0	0	0	1	2	0	1	1
157	0	0	2	0	0	0	2	2	1	0	1	0	0	0	0	0	0	0	2	2	0	1	2	2	0	2	2	0	2	1	1	0	1	1	1	1	1	0	0	2	1	1	2	0	1	0	0	2	0
158	0	0	2	0	0	1	1	2	1	1	1	0	0	0	0	0	0	1	1	1	0	0	2	2	1	1	1	0	2	1	2	1	2	2	0	2	1	0	0	0	0	0	0	0	1	0	0	1	1
159	0	0	1	0	0	0	1	1	2	2	0	0	1	0	1	0	0	1	2	1	1	0	2	2	1	0	1	0	2	2	1	1	1	0	1	1	1	0	0	1	0	1	1	0	0	0	0	0	1
160	0	0	0	0	0	0	1	2	1	1	1	1	1	0	1	0	0	0	2	2	0	0	1	1	0	1	0	0	1	1	2	1	1	1	1	1	1	0	0	0	0	1	1	0	1	0	0	0	1
161	0	0	0	1	0	0	2	1	1	1	0	0	1	0	1	0	0	1	1	1	0	0	2	2	0	1	1	1	1	1	1	0	1	1	1	1	0	1	0	0	0	0	0	0	0	0	0	1	1
162	0	1	2	0	0	1	1	1	1	1	1	1	2	0	0	0	0	1	1	1	1	0	1	1	0	1	1	0	2	1	1	1	1	2	0	2	2	0	0	1	0	0	0	0	1	1	0	1	2
163	0	0	2	0	0	1	2	2	2	1	1	0	0	0	0	0	0	1	2	2	0	0	2	2	0	1	2	0	2	2	0	1	1	2	0	2	0	0	0	0	0	0	0	0	0	1	0	0	2
164	1	0	2	2	0	1	2	1	0	0	0	0	0	0	0	0	0	0	2	0	1	0	2	2	0	2	0	0	1	1	1	1	1	1	0	1	1	0	0	1	0	0	0	0	0	0	0	1	1
165	0	0	0	0	0	0	1	1	1	1	1	0	0	0	0	0	0	0	2	2	0	0	1	1	0	1	0	2	1	0	2	2	2	1	1	1	1	0	0	1	0	0	0	0	2	1	0	0	1
166	0	0	2	0	0	1	1	1	1	1	0	0	0	0	0	0	0	1	1	1	0	1	0	1	0	0	1	2	2	2	0	0	1	0	1	2	1	0	0	2	0	0	1	0	1	1	0	0	2
167	0	0	1	1	0	0	2	1	2	1	1	1	1	0	0	0	0	0	2	2	0	0	2	2	1	0	1	0	2	2	1	1	1	0	1	1	2	0	0	1	0	0	0	0	0	0	0	1	1
168	0	0	2	0	0	0	2	2	1	0	1	1	1	0	0	0	0	2	0	0	1	0	2	2	0	1	1	0	2	1	1	0	0	2	0	2	1	0	0	2	0	0	0	0	0	1	0	0	1
169	0	0	2	1	0	0	2	0	2	2	0	0	0	0	0	0	0	0	1	1	0	0	0	1	1	0	1	0	1	1	2	0	0	1	1	1	1	0	0	2	0	1	2	0	1	0	0	1	1
170	0	0	0	0	0	0	2	1	2	2	0	1	2	0	2	0	0	2	1	2	0	0	2	2	0	0	1	1	2	1	0	2	2	2	0	2	1	0	0	1	1	0	1	0	1	0	0	1	1
171	0	0	1	0	0	0	0	2	0	0	2	0	1	0	1	0	0	2	0	1	0	0	1	1	1	0	2	0	2	2	0	1	1	1	1	1	1	0	0	1	0	0	0	0	0	0	0	2	1
172	0	0	1	0	0	0	1	2	0	0	0	1	1	0	0	0	0	1	1	1	0	0	2	2	0	2	1	0	1	1	0	1	1	1	0	2	2	0	0	1	0	0	1	0	1	0	0	2	1
173	0	0	1	0	0	0	2	1	2	1	0	2	2	0	0	0	0	2	0	0	0	0	2	2	0	0	1	0	2	0	0	2	2	1	1	1	1	0	0	2	0	0	0	0	0	1	0	2	0
174	0	1	0	0	0	0	0	2	0	0	1	0	1	0	0	0	0	2	0	0	1	0	2	2	0	2	2	0	2	2	1	1	1	1	1	1	1	0	0	0	0	0	0	0	0	1	0	2	0
175	0	0	2	1	0	0	1	2	0	0	2	2	2	0	0	0	0	1	1	1	0	0	2	2	0	1	1	0	2	1	0	2	2	1	0	2	0	1	0	0	0	0	0	1	0	0	0	2	0
176	0	0	0	0	0	0	2	0	1	1	1	0	1	0	1	0	0	1	1	1	1	0	1	1	1	1	2	1	2	2	1	1	2	2	0	2	0	0	0	1	1	0	0	0	0	0	0	1	0
177	0	0	2	0	0	1	2	2	2	1	1	0	1	0	1	0	0	1	2	2	0	0	2	2	0	1	1	0	1	1	1	2	2	1	1	1	1	0	0	2	0	0	0	1	0	1	0	0	2
178	0	0	1	0	0	0	2	1	2	1	1	0	0	0	0	0	0	1	1	1	1	1	1	2	0	1	2	2	2	2	0	1	1	1	1	1	0	1	1	0	0	0	0	1	0	0	0	1	1
179	0	0	2	0	0	2	2	0	2	2	0	0	1	0	1	1	0	0	1	1	0	0	2	2	0	1	2	0	2	1	2	1	1	0	1	1	1	0	0	2	0	0	2	0	2	1	0	2	1
180	0	0	1	1	0	0	1	2	1	1	1	1	1	0	0	0	0	1	1	1	1	0	2	2	0	1	2	0	2	2	0	1	2	2	0	2	2	0	0	1	0	1	1	0	1	0	0	0	2
181	1	0	0	0	0	0	1	2	0	0	0	1	2	0	1	0	0	2	0	0	0	0	0	1	0	1	0	1	2	0	1	2	2	0	1	1	1	0	0	0	1	0	1	0	1	2	0	0	2
182	0	0	1	0	0	0	2	1	2	2	0	0	1	0	1	0	0	0	2	2	0	0	1	1	1	1	1	0	1	0	1	2	2	2	0	2	1	0	0	0	0	0	0	0	0	1	0	2	1
183	0	0	1	0	0	0	2	1	1	0	1	0	1	1	0	0	0	0	2	2	0	0	2	2	0	0	0	2	0	0	2	1	1	1	1	1	1	0	0	1	0	0	1	0	1	0	0	1	1
184	0	0	2	1	0	0	1	2	1	1	1	0	1	0	1	0	0	0	1	1	0	0	1	1	0	1	2	0	2	2	1	2	2	1	0	2	1	0	0	1	1	0	1	0	1	0	0	1	0
185	0	0	1	1	0	1	2	1	1	1	0	0	0	0	0	0	1	2	0	0	2	0	0	0	1	0	1	1	2	1	2	1	2	0	1	1	2	0	0	2	0	0	0	0	0	1	0	2	1
186	0	0	2	0	0	0	2	2	1	0	1	0	0	0	0	0	0	1	1	1	0	0	1	1	0	0	2	0	2	2	1	1	1	1	1	1	2	0	0	1	0	0	1	0	1	1	0	0	2
187	0	0	2	0	0	1	2	0	2	2	0	1	1	0	0	0	0	0	2	2	0	0	1	2	0	1	2	2	2	2	0	0	1	2	1	2	2	0	0	0	0	1	1	0	1	0	0	0	2
188	0	0	1	0	0	0	2	0	2	2	0	1	2	0	2	1	0	1	2	2	0	0	2	2	0	2	1	0	2	0	0	1	1	1	1	1	1	0	0	1	0	0	1	0	1	1	0	2	1
189	0	0	1	0	0	1	2	2	1	0	0	1	1	1	0	1	0	0	2	2	0	0	2	2	0	1	0	1	1	0	1	2	2	2	0	2	0	0	0	1	0	0	0	0	1	0	0	2	0
190	0	0	0	0	0	0	2	2	2	0	0	1	1	0	0	0	0	0	2	2	0	0	2	2	1	0	1	0	1	1	1	0	0	2	0	2	1	0	0	1	0	0	1	0	1	1	0	2	1
191	1	0	2	1	0	1	2	2	1	1	0	1	1	0	0	0	0	2	1	2	0	0	2	2	0	2	0	0	2	0	0	1	1	1	0	1	1	0	0	1	0	0	0	0	0	1	0	2	0
192	0	0	1	0	0	0	2	1	2	1	1	1	1	0	0	0	0	0	2	2	0	0	2	2	0	0	2	0	2	2	1	1	1	0	2	0	1	0	0	2	1	0	0	0	0	1	0	2	0
193	0	0	1	0	0	0	1	2	1	1	1	0	1	1	0	1	0	1	1	1	1	0	1	1	1	0	1	0	2	1	0	1	1	0	2	0	0	1	1	0	0	0	1	0	1	0	0	2	0
194	0	0	2	0	0	0	1	0	2	2	0	0	1	0	1	0	0	1	1	1	0	1	2	2	0	0	2	0	2	2	0	1	2	2	0	2	2	0	0	2	0	0	0	0	0	1	0	1	1
195	0	0	0	0	0	0	1	2	0	0	0	0	1	0	1	0	0	1	2	1	1	0	2	1	1	1	1	1	2	1	2	2	2	0	1	1	1	1	0	1	0	0	0	0	1	1	0	1	1
196	0	0	1	0	1	1	2	1	2	1	0	0	0	0	0	0	0	1	1	1	1	0	2	2	1	0	0	1	1	1	1	1	2	2	0	2	1	0	0	1	0	0	0	0	2	1	0	2	0
197	0	0	1	1	0	0	0	2	0	0	2	0	0	0	0	0	0	1	1	1	1	0	1	1	1	1	1	0	2	1	0	2	2	0	1	1	0	0	0	0	1	0	0	0	1	0	0	1	1
198	0	0	2	0	0	0	1	1	2	1	0	1	0	0	0	0	0	1	1	1	0	1	2	2	0	2	2	0	2	1	1	1	2	1	1	1	0	1	1	0	0	1	1	0	0	0	0	1	1
199	0	0	2	1	0	0	2	0	1	1	1	0	0	0	0	0	0	0	1	2	0	0	2	2	0	1	2	0	2	2	0	1	1	2	0	2	1	0	0	1	0	0	0	0	0	0	0	1	1
200	0	0	1	1	0	0	1	2	1	0	1	0	0	0	0	0	1	1	1	1	1	0	1	1	1	1	1	1	2	1	0	1	2	2	0	2	1	0	0	2	0	0	0	0	0	0	0	1	0
201	0	0	0	1	0	0	2	2	1	0	0	0	1	0	1	0	0	0	2	2	0	0	2	2	0	1	2	2	2	1	1	1	1	1	1	1	1	0	0	1	0	0	1	0	1	1	0	0	2
202	0	0	1	1	0	1	0	2	1	1	0	0	1	0	1	0	0	1	1	1	0	1	2	2	0	2	1	1	2	0	1	0	0	2	0	2	2	0	0	0	0	0	1	0	0	1	0	2	0
203	1	0	2	1	0	0	1	1	2	2	0	0	0	0	0	0	0	0	2	0	1	0	2	2	1	1	1	1	1	1	2	1	2	2	0	2	0	1	0	0	0	0	0	0	0	0	0	2	0
204	0	1	2	0	0	0	1	2	2	2	1	0	1	0	1	0	0	0	2	1	1	1	1	2	0	1	1	1	2	1	0	2	1	2	0	2	1	0	0	2	0	0	2	0	1	1	0	0	2
205	0	0	1	1	0	0	2	2	2	1	0	0	2	0	2	1	0	2	0	1	0	0	2	2	0	0	2	0	2	2	0	1	1	1	1	1	1	0	0	1	0	0	1	0	1	2	0	0	2
206	0	0	1	0	1	1	2	2	2	1	0	0	1	0	1	0	0	0	2	2	0	0	1	1	0	1	1	1	1	1	1	1	2	2	1	2	2	0	0	1	1	0	0	0	0	1	0	2	1
207	0	0	0	0	0	0	1	1	1	1	1	0	0	0	0	0	0	0	2	2	0	0	1	2	0	1	0	1	2	0	1	1	1	2	0	2	1	0	0	1	0	0	0	0	0	0	0	1	1
208	0	1	2	0	0	0	1	2	1	1	1	0	1	0	1	0	0	1	1	1	0	1	2	2	0	2	1	1	2	1	1	2	2	0	0	2	2	0	0	1	0	0	0	1	0	1	0	2	0
209	0	0	0	0	0	0	2	0	2	2	0	0	0	0	0	0	0	1	1	0	1	0	2	2	0	0	1	0	2	1	1	2	2	1	0	2	2	0	0	1	0	0	0	0	0	0	0	2	0
210	0	0	2	0	0	2	2	1	2	2	0	0	1	0	1	0	0	0	2	2	0	0	0	1	0	0	2	0	2	1	0	1	1	1	1	1	2	0	0	1	0	0	1	0	1	0	0	2	0
211	0	0	1	0	0	1	2	0	2	2	0	0	0	0	0	0	0	2	0	0	0	0	2	2	0	1	1	0	1	0	1	0	1	1	1	1	2	0	0	2	0	0	1	0	1	1	0	1	0
212	0	0	1	1	0	0	1	1	1	1	1	1	2	0	1	0	0	1	1	1	1	0	2	2	0	1	1	0	2	1	0	0	0	2	0	2	1	1	1	0	0	0	1	0	1	0	0	1	0
213	0	1	1	0	0	1	2	2	2	0	0	0	0	0	0	0	0	1	1	1	0	0	2	2	1	2	0	1	2	0	1	1	1	1	1	1	1	0	0	1	0	0	1	0	2	2	0	2	0
214	0	0	1	0	0	0	0	2	0	0	2	0	0	0	0	0	0	0	1	1	1	0	1	1	1	2	1	1	2	1	0	1	1	1	1	1	2	0	0	0	0	0	0	0	0	0	0	1	1
215	0	0	0	0	0	0	1	2	1	1	0	2	2	0	0	0	0	1	1	1	1	0	2	2	1	0	2	0	2	2	0	1	1	1	1	1	1	1	1	1	0	0	1	0	1	1	0	2	1
216	0	0	1	1	1	1	2	1	2	2	0	0	1	0	1	0	0	1	1	1	0	0	0	1	0	0	2	0	2	1	0	1	2	2	0	2	1	1	0	0	0	0	1	0	1	0	0	1	1
217	1	0	2	1	0	0	1	1	1	1	2	1	1	0	1	1	0	0	2	2	0	0	1	1	0	2	1	1	0	0	2	0	0	1	1	1	0	0	0	0	0	0	0	0	0	1	0	1	1
218	0	0	1	0	0	0	1	2	1	1	0	2	2	0	1	0	0	1	1	1	0	0	2	2	0	1	2	0	2	2	1	0	0	2	0	2	2	0	0	2	0	0	1	0	1	0	0	1	1
219	0	0	1	1	1	1	1	2	0	0	2	0	1	0	1	0	0	0	2	2	0	0	2	2	0	0	2	2	2	2	0	0	1	1	0	2	2	0	0	0	1	0	0	0	0	1	0	1	1
220	0	0	1	0	0	0	1	1	2	1	0	0	1	0	0	0	0	2	0	1	0	0	2	2	0	1	1	0	2	2	0	0	1	1	1	1	2	0	0	1	0	0	0	0	1	1	0	2	0
221	0	0	1	0	1	1	2	2	2	1	0	1	1	0	0	0	0	1	1	1	0	0	2	2	0	1	0	1	2	0	1	2	2	1	1	1	1	0	0	1	0	0	1	0	1	0	0	1	1
222	0	0	0	0	0	1	2	2	1	1	0	0	0	0	0	0	0	2	1	2	0	0	2	2	0	0	2	0	2	2	0	0	1	2	1	2	1	0	0	2	0	0	0	0	0	0	0	1	1
223	0	0	2	0	0	0	2	1	2	2	0	1	1	0	1	0	1	2	1	1	0	0	1	1	1	1	1	0	2	1	0	0	1	2	0	2	1	0	0	1	0	0	2	0	1	1	0	2	0
224	0	0	1	1	0	0	2	0	1	1	1	1	1	0	0	0	0	1	1	1	0	0	2	2	0	1	2	0	2	1	0	1	1	2	0	2	2	0	0	0	1	2	2	0	1	0	0	2	1
225	1	0	1	0	1	1	2	1	2	1	0	1	2	0	1	0	0	2	0	0	1	0	2	2	1	0	0	1	1	0	1	1	1	1	1	1	0	0	0	0	0	0	1	0	1	0	0	2	1
226	0	0	2	1	0	0	2	0	2	2	0	0	0	0	0	0	0	1	1	1	1	0	2	2	0	1	2	1	2	2	1	1	2	0	1	1	2	0	0	1	0	1	1	0	1	0	0	0	2
227	0	0	1	0	0	1	2	2	2	0	1	0	0	0	0	0	0	0	1	1	1	0	2	2	0	1	2	0	2	2	1	0	0	1	1	1	2	0	0	1	0	0	0	0	0	0	0	1	1
228	1	0	1	0	0	1	1	2	1	0	1	0	1	0	1	0	0	1	1	1	1	0	1	1	0	0	1	1	2	1	0	1	1	1	1	1	0	0	0	0	0	0	0	0	0	1	0	2	0
229	0	1	1	0	0	1	2	0	2	2	0	0	1	0	1	0	0	1	1	1	0	0	2	2	0	0	1	1	2	2	0	1	2	2	1	2	1	0	0	1	0	1	1	0	1	0	0	2	0
230	0	0	1	1	0	0	1	2	0	0	1	0	1	0	0	0	0	1	1	1	1	1	0	1	1	1	1	0	2	1	0	1	1	0	2	0	1	0	1	1	1	1	1	1	0	1	0	0	2
231	0	0	1	0	0	0	1	1	2	2	0	0	1	0	0	0	0	0	2	2	0	0	1	2	0	1	1	2	2	1	1	1	1	1	1	1	2	0	0	2	0	0	1	1	1	1	0	1	1
232	0	0	1	0	0	0	2	2	1	0	1	0	0	0	0	0	0	0	2	2	0	0	2	2	0	0	1	0	2	1	2	1	2	1	1	1	1	0	0	1	0	1	1	1	2	0	0	2	0
233	1	1	1	0	0	0	2	2	2	2	0	0	1	0	1	0	0	0	2	2	0	0	2	2	0	1	2	0	1	1	1	2	2	1	1	1	1	0	0	1	0	0	2	0	2	1	0	2	0
234	0	0	2	0	0	0	1	1	2	2	0	0	0	0	0	0	0	1	1	1	0	0	1	1	1	1	2	0	2	2	0	2	2	2	0	2	0	1	1	0	0	0	1	0	1	0	0	0	0
235	0	0	1	0	0	0	2	2	1	0	0	1	1	0	0	0	0	1	1	1	1	0	2	2	0	1	1	1	2	0	1	0	0	2	1	1	2	0	0	1	1	0	0	0	0	0	0	0	2
236	0	1	2	0	0	0	2	2	2	0	0	0	1	0	1	0	0	1	1	1	0	0	1	1	2	2	0	1	1	0	1	1	1	1	1	1	1	0	0	0	0	1	1	0	0	0	0	1	1
237	0	0	1	0	0	1	1	2	1	0	1	0	0	0	0	0	0	0	1	1	0	0	2	2	0	1	1	0	2	0	0	1	1	1	1	1	1	0	0	2	1	0	1	0	1	1	0	2	0
238	0	0	1	1	0	0	2	2	1	0	0	1	1	0	0	0	0	1	1	1	0	0	2	2	1	1	1	1	2	0	1	1	1	2	1	1	1	0	0	1	1	0	0	0	0	1	0	1	2
239	0	0	2	0	0	0	2	1	2	2	0	1	1	0	0	0	0	0	1	1	1	0	1	1	0	1	1	0	2	1	0	2	2	0	1	1	2	0	0	1	0	0	0	0	0	1	0	0	2
240	0	0	1	0	0	0	1	2	0	0	1	0	0	0	0	0	0	0	1	1	0	0	1	1	0	1	2	0	2	2	1	2	2	1	0	2	2	0	0	1	0	1	1	0	1	1	0	1	1
241	0	0	2	0	0	1	2	1	2	2	0	1	1	0	0	0	0	1	1	1	1	0	2	2	0	1	1	1	1	1	2	1	2	1	0	2	2	0	0	1	0	0	0	0	0	1	0	1	1
242	0	0	2	0	0	0	1	2	1	0	1	0	0	0	0	0	0	0	1	1	1	0	1	1	1	1	1	0	1	1	2	1	1	0	2	0	1	0	0	2	1	0	0	0	1	0	0	1	1
243	0	0	1	0	0	0	2	1	2	1	0	0	0	0	0	0	0	1	1	2	0	0	2	2	0	1	2	2	2	1	1	1	1	1	1	1	2	0	0	1	0	0	1	0	1	1	0	2	0
244	0	0	1	0	0	0	2	2	1	0	0	0	1	0	1	0	0	1	1	1	0	0	2	2	0	2	1	1	1	1	1	1	1	0	1	1	1	0	0	1	0	0	0	0	0	1	0	2	0
245	1	0	2	0	0	0	2	1	1	1	0	1	2	0	2	0	1	0	2	1	1	0	1	1	1	1	1	0	2	2	0	1	2	0	2	0	1	0	0	1	0	1	1	0	1	0	0	1	1
246	0	0	1	1	0	0	2	2	2	1	1	0	1	0	1	0	1	2	0	0	1	0	2	2	0	0	2	1	1	1	1	1	1	1	1	1	1	0	0	1	0	0	1	0	0	0	0	1	1
247	0	0	2	1	0	0	2	1	2	2	0	0	1	0	1	0	0	1	1	1	1	0	1	1	1	1	2	0	1	0	1	2	2	0	0	2	1	1	0	1	0	0	1	0	1	1	0	1	1
248	0	0	0	1	0	0	2	1	1	1	0	0	0	0	0	0	0	1	0	0	1	0	2	2	0	1	1	1	2	1	1	2	2	1	1	1	1	0	0	2	0	0	0	1	0	1	0	0	2
249	0	0	1	0	1	2	2	1	2	2	0	0	0	0	0	0	0	1	1	1	1	0	1	2	0	2	1	0	2	1	0	1	2	1	2	1	1	0	0	1	0	0	1	0	1	1	0	1	1
250	0	0	0	0	0	0	2	1	1	1	0	0	0	0	0	0	0	0	2	1	1	0	1	1	0	1	2	0	2	2	0	1	0	0	1	1	1	1	1	1	0	0	1	0	0	1	0	2	0
251	1	0	0	0	0	0	2	1	1	1	1	0	0	0	0	0	0	1	2	2	0	0	1	1	0	1	0	1	1	1	1	0	1	1	1	1	0	0	0	1	1	0	0	0	1	0	0	1	2
252	0	0	2	0	0	2	1	0	2	2	0	0	0	0	0	0	0	0	1	1	0	0	2	2	1	0	2	0	2	2	1	1	1	1	0	2	2	0	0	2	0	0	1	0	1	1	0	1	1
253	0	0	1	0	0	0	2	2	1	1	0	0	0	0	0	0	0	0	2	2	0	0	2	2	0	1	1	0	2	1	0	1	1	2	1	1	0	1	1	0	0	1	1	1	1	0	0	1	0
254	0	1	1	0	0	1	2	0	2	2	0	1	2	1	1	1	0	0	2	2	0	1	1	2	0	1	2	1	2	1	1	1	2	0	1	1	0	0	0	1	0	0	0	0	2	1	0	2	0
255	0	0	2	1	0	0	2	2	2	0	0	0	0	0	0	0	0	1	1	1	0	0	0	0	1	0	2	0	2	1	1	2	1	1	0	2	2	0	0	1	0	0	0	1	0	0	0	0	1
256	0	0	1	1	0	0	2	0	2	1	1	0	0	0	0	0	0	2	0	1	1	0	2	1	1	1	2	0	2	2	1	1	1	1	0	2	1	0	1	2	1	0	0	0	0	1	0	1	1
257	0	0	0	0	0	0	1	1	1	1	0	1	2	0	1	0	0	0	2	2	0	0	1	2	0	1	0	0	2	1	0	0	1	1	0	2	0	0	0	0	0	0	0	0	0	0	0	0	2
258	0	1	1	0	0	1	0	2	0	0	2	0	1	0	1	0	0	0	2	2	0	1	1	2	0	1	2	0	2	2	1	0	0	1	2	0	1	0	0	2	1	0	1	0	1	1	0	1	1
259	0	0	1	0	0	0	2	1	2	0	1	1	1	0	1	0	0	2	1	1	1	0	2	2	0	1	2	0	2	1	2	0	1	0	1	2	1	0	0	0	0	0	1	0	1	1	0	2	0
260	0	0	1	1	0	0	0	2	0	0	2	1	2	0	1	1	0	1	1	1	1	0	0	1	1	1	2	1	2	0	1	1	1	2	1	2	2	1	0	0	0	0	0	0	1	0	0	0	2
261	0	0	1	0	0	0	2	1	1	0	1	0	2	0	2	0	0	1	1	1	1	0	1	1	0	0	0	2	1	0	2	1	1	2	0	2	0	0	0	0	0	0	1	0	0	0	0	1	2
262	0	0	0	0	0	0	2	0	2	2	0	0	0	0	0	0	0	2	0	0	0	1	2	2	0	0	2	0	2	1	1	1	2	2	1	2	1	0	0	2	0	0	0	0	0	1	0	2	0
263	1	0	2	0	0	1	2	1	2	1	0	0	1	0	0	0	0	2	0	0	0	0	1	1	0	0	2	1	2	1	2	1	1	0	0	1	1	0	0	1	0	0	0	0	0	0	0	2	0
264	0	0	1	0	0	0	1	2	0	0	0	0	2	1	1	1	0	0	2	2	0	0	2	2	0	2	0	1	1	0	1	1	1	2	0	2	1	0	0	0	0	0	0	0	0	1	0	1	1
265	0	0	1	0	0	0	1	1	2	1	0	1	1	0	0	0	0	1	2	2	0	0	2	2	0	2	0	2	1	0	2	2	2	0	1	0	1	0	0	1	0	0	0	0	0	0	0	2	1
266	0	0	0	0	0	0	1	1	1	1	1	0	0	0	0	0	0	1	1	1	0	0	2	2	0	1	0	0	2	1	0	1	1	1	0	2	1	0	0	1	0	0	0	1	0	0	0	1	1
267	0	0	2	1	0	0	1	1	1	1	1	1	1	0	0	0	0	0	2	2	0	1	2	2	1	1	2	0	2	2	1	0	1	1	0	2	2	0	0	1	0	0	0	0	0	1	0	0	2
268	0	1	1	0	0	0	2	1	1	1	0	0	1	0	1	1	0	0	2	2	0	0	1	1	0	0	2	0	2	2	1	1	2	2	0	2	2	0	0	1	0	0	1	0	0	1	0	2	0
269	0	0	2	0	0	1	1	1	2	2	0	0	1	0	1	0	0	2	1	2	0	0	1	1	0	1	1	0	1	0	1	1	2	1	1	1	2	0	0	1	0	0	1	0	1	1	0	2	1
270	0	0	0	0	0	0	1	1	1	1	1	0	0	0	0	0	0	0	1	1	0	0	2	2	0	0	2	0	2	0	0	2	2	1	0	2	1	0	1	2	2	1	1	1	1	1	0	1	1
271	1	0	2	0	0	0	2	0	2	2	0	0	1	0	1	0	0	0	2	2	0	0	1	1	0	1	2	0	2	2	1	1	1	1	1	1	1	0	0	2	0	0	1	0	1	1	0	1	0
272	0	0	2	0	0	0	1	2	2	2	1	0	0	0	0	0	0	0	2	1	1	0	1	1	1	2	1	1	2	1	2	0	0	2	0	2	1	0	0	1	0	0	1	0	1	1	0	2	0
273	1	0	2	1	0	0	1	2	1	0	1	1	1	0	0	0	0	0	2	2	0	0	2	2	0	2	2	0	2	1	0	1	2	1	0	2	1	0	0	1	0	0	1	1	0	1	0	0	1
274	0	0	2	0	0	0	2	1	0	0	0	0	0	0	0	0	0	2	0	0	0	0	2	2	0	1	2	0	2	2	1	1	1	2	1	1	2	0	0	1	0	0	0	0	1	1	0	2	0
275	0	1	2	0	1	0	2	2	1	0	1	1	1	0	1	0	0	0	2	1	1	0	1	1	1	0	1	1	2	0	1	1	1	0	1	1	1	0	0	1	0	0	0	0	0	0	0	2	1
276	0	0	0	0	0	0	2	2	1	1	1	0	1	0	1	0	0	1	1	1	1	0	2	2	0	1	2	1	2	1	1	0	1	0	1	2	1	0	0	0	0	0	1	0	0	0	0	1	2
277	0	0	1	0	0	0	2	2	2	0	1	1	1	0	1	1	0	1	1	1	0	0	2	2	1	0	1	0	2	1	0	0	0	2	1	1	2	0	0	1	0	0	0	0	1	0	0	2	0
278	0	0	1	0	0	0	2	2	2	0	1	0	0	0	0	0	1	1	2	2	0	0	2	2	0	1	0	2	1	1	2	1	1	1	1	1	1	1	0	0	0	0	0	0	0	1	0	1	1
279	0	0	1	0	0	0	1	1	1	1	1	0	0	0	0	0	0	2	0	0	1	0	1	1	0	1	1	0	2	1	0	1	2	1	1	1	2	0	0	2	0	0	1	0	1	1	0	2	1
280	0	0	1	0	1	0	2	1	2	1	0	0	0	0	0	0	0	0	2	2	0	1	0	1	0	0	1	1	1	1	2	1	2	2	0	2	2	0	0	0	1	1	1	0	2	0	0	2	0
281	0	0	2	1	0	1	2	1	2	1	0	0	0	0	0	0	0	1	1	1	1	0	2	2	0	2	2	0	2	2	1	0	1	1	1	1	1	0	1	1	1	0	1	0	0	0	0	0	2
282	0	0	2	0	0	1	0	2	0	0	2	0	1	0	1	1	0	2	0	0	2	0	2	2	0	1	1	0	1	1	2	0	1	2	0	2	1	1	1	1	0	1	1	0	1	1	0	0	2
283	0	0	1	0	0	0	0	2	0	0	1	0	1	0	1	0	0	0	2	2	0	0	1	1	1	1	1	0	2	1	2	1	1	2	2	1	0	0	0	0	0	0	0	0	0	1	0	0	2
284	1	0	2	0	0	1	2	0	2	2	0	0	0	0	0	0	0	0	2	2	0	0	2	2	0	1	1	1	1	1	2	2	2	2	1	1	1	1	1	1	0	0	1	0	0	0	0	0	1
285	0	0	1	1	0	0	1	1	1	0	1	0	0	0	0	0	0	0	2	2	1	0	2	2	0	0	1	0	2	0	0	1	1	2	0	2	1	0	0	1	0	0	0	0	0	1	0	0	2
286	0	0	1	0	0	0	1	2	1	0	1	0	1	0	1	0	0	0	1	1	0	0	2	2	1	0	1	0	2	1	0	1	1	1	1	1	2	0	0	1	0	0	1	0	1	0	0	2	1
287	1	0	1	0	0	0	2	1	2	2	0	0	0	0	0	0	0	1	1	1	0	0	2	2	0	1	2	0	2	1	0	2	2	0	1	1	1	0	1	2	1	0	1	0	2	1	0	0	2
288	0	0	2	1	0	0	1	2	0	0	2	1	2	0	2	1	0	0	2	2	0	0	0	0	1	0	2	1	2	2	1	1	0	0	1	1	2	0	0	2	0	0	0	0	0	1	0	1	0
289	0	0	1	0	0	1	2	1	2	2	0	1	1	0	1	1	0	1	1	1	0	0	2	2	0	1	2	0	2	2	1	0	0	2	0	2	1	0	1	1	1	0	1	0	1	0	0	2	1
290	0	0	1	1	0	0	2	2	2	1	0	0	0	0	0	0	0	1	1	1	0	0	2	2	0	1	2	2	2	1	1	0	0	2	0	2	1	0	0	0	0	0	0	0	0	1	0	1	0
291	1	0	2	1	0	0	1	1	1	1	1	0	0	0	0	0	0	1	1	1	1	0	2	2	1	1	2	1	2	1	2	1	1	1	1	1	2	0	1	2	1	0	0	0	0	1	0	1	1
292	0	0	2	1	0	0	2	2	1	0	0	0	0	0	0	0	0	1	1	1	0	0	2	2	1	2	0	1	1	0	1	2	2	0	1	1	1	0	0	1	0	2	2	0	0	0	0	2	0
293	0	0	0	1	0	0	2	0	1	1	0	0	0	0	0	0	0	2	0	0	0	0	1	1	0	0	2	1	2	0	1	0	1	2	1	2	2	0	0	0	0	0	0	0	0	1	0	1	1
294	0	0	2	0	0	0	1	2	1	1	1	0	0	0	0	0	0	0	1	1	0	0	2	2	0	1	1	0	1	1	2	0	1	2	0	2	2	0	0	1	0	0	0	0	1	0	0	1	1
295	1	0	1	0	1	1	2	2	1	0	0	0	1	0	1	0	0	0	2	2	0	0	2	2	0	2	2	0	2	2	0	1	0	2	0	2	1	0	0	1	0	0	0	0	0	1	0	1	1
296	1	0	1	0	0	1	2	0	2	2	0	1	1	0	0	0	0	1	1	1	0	0	1	1	1	1	2	0	2	2	1	0	0	2	0	2	1	0	0	2	1	1	1	0	1	1	0	0	2
297	0	0	2	0	0	2	2	2	1	0	0	0	1	0	1	0	0	0	2	2	0	1	2	2	0	1	1	1	2	1	0	1	2	2	0	2	2	0	0	2	0	1	1	0	1	1	0	2	0
298	0	0	2	1	0	1	2	2	1	0	0	0	0	0	0	0	0	0	1	1	0	0	2	2	0	0	2	0	2	1	1	0	1	2	0	2	1	0	0	0	0	0	0	0	0	1	0	2	0
299	0	1	2	0	0	1	2	2	1	0	0	0	0	0	0	0	0	1	1	1	0	0	1	1	1	1	1	1	0	0	2	0	1	2	0	2	2	0	0	1	0	0	1	0	1	2	0	1	1
300	0	0	0	0	0	0	1	2	0	0	0	0	0	0	0	0	0	2	0	0	0	1	2	2	0	0	2	0	2	2	1	0	0	2	0	2	0	1	1	0	0	1	1	0	0	2	0	2	2
301	1	0	1	0	0	0	1	2	2	2	1	2	2	0	2	0	0	0	2	2	0	0	2	2	0	2	0	1	2	0	1	0	0	2	0	2	1	0	0	1	0	0	1	0	1	0	0	2	1
302	0	0	2	1	0	0	2	0	2	2	0	0	0	0	0	0	0	2	0	0	1	0	0	0	0	0	1	2	2	2	0	1	1	2	0	2	1	0	0	2	0	1	1	1	2	0	0	2	0
303	0	0	1	0	1	1	2	2	0	0	0	0	2	1	0	1	0	0	2	1	1	1	1	2	0	1	1	0	2	1	0	1	2	1	1	1	1	0	0	0	0	2	2	0	0	0	0	1	2
304	0	0	1	0	0	0	2	2	1	0	0	0	1	1	0	0	0	0	2	2	1	0	1	1	0	1	2	0	2	2	1	2	2	0	1	1	1	1	1	1	0	0	1	0	1	0	0	1	1
305	0	0	1	0	1	2	1	1	1	1	1	0	0	0	0	0	0	0	2	2	0	1	2	2	0	1	2	1	1	1	1	2	2	0	1	1	1	0	0	1	0	0	0	0	2	1	0	0	2
306	0	1	1	0	0	1	1	1	1	1	1	0	0	0	0	0	0	0	2	2	0	0	2	2	0	1	0	0	1	0	1	1	1	0	2	0	1	0	0	2	0	0	0	0	2	2	0	0	2
307	1	0	2	1	0	0	2	1	2	2	0	0	0	0	0	0	0	1	1	1	0	0	2	2	0	0	2	0	1	1	1	0	1	2	1	2	1	0	0	2	0	0	1	0	1	0	0	0	2
308	0	0	0	1	0	0	1	1	1	1	2	0	0	0	0	0	0	0	2	2	0	0	1	1	1	0	2	0	2	1	2	1	1	2	0	2	2	0	0	2	0	0	0	1	0	1	0	2	0
309	0	0	1	1	0	1	1	1	2	2	0	0	0	0	0	0	0	1	1	1	1	0	2	2	0	2	2	0	2	1	2	1	1	1	1	1	1	0	0	1	0	1	1	0	1	0	0	1	1
310	0	1	1	0	0	1	2	0	2	2	0	1	2	0	2	0	0	0	2	2	0	0	2	2	0	0	2	1	2	2	0	1	2	1	2	1	1	0	0	1	0	0	0	0	0	0	0	2	0
311	0	0	1	0	0	0	2	2	2	1	0	0	0	0	0	0	0	1	1	1	1	0	0	1	1	0	1	1	1	1	1	1	1	1	0	2	2	0	0	2	1	0	0	0	1	0	0	0	2
312	1	0	1	0	1	0	2	2	1	1	1	0	1	0	0	0	0	0	2	1	1	0	2	2	0	1	0	0	1	0	1	1	1	1	0	2	2	0	0	2	0	0	0	0	0	0	0	2	0
313	0	0	0	0	0	0	2	2	2	1	0	0	0	0	0	0	0	0	2	2	0	0	2	2	0	1	2	0	2	2	0	1	0	0	1	1	2	0	0	1	0	0	1	0	1	1	0	1	1
314	0	1	1	0	0	0	2	2	1	1	0	0	0	0	0	0	0	0	2	2	0	0	2	2	0	0	1	0	1	1	2	1	2	0	2	0	0	1	1	1	1	0	0	0	1	1	0	0	2
315	0	0	2	0	0	1	1	1	1	1	1	1	1	0	1	1	0	2	0	0	0	1	2	2	0	2	2	1	1	1	1	1	2	1	0	2	1	0	0	1	0	0	1	0	1	1	1	2	0
316	1	0	1	0	0	0	2	2	0	0	0	0	1	0	1	0	0	0	2	2	0	1	2	2	0	2	1	0	2	1	0	0	0	1	1	1	1	0	0	0	0	1	1	0	1	1	0	2	1
317	0	1	1	0	0	1	2	1	1	1	1	1	2	0	1	0	0	0	2	2	0	0	0	1	1	1	1	0	2	0	0	1	2	2	0	2	2	0	0	1	0	0	0	1	1	2	0	2	0
318	0	0	1	0	0	1	2	2	0	0	1	0	0	0	0	0	0	1	1	1	1	0	1	1	0	2	2	1	2	2	1	2	2	1	2	0	1	2	1	1	1	0	0	0	0	2	0	2	0
319	0	0	1	0	0	0	2	2	2	1	0	0	0	0	0	0	0	0	2	2	0	0	1	1	1	1	1	0	2	1	0	0	1	1	1	1	1	0	0	2	0	0	0	1	0	0	0	1	1
320	0	1	1	0	0	0	2	0	2	2	0	0	0	0	0	0	0	0	1	1	0	0	2	2	1	2	2	0	2	2	1	1	2	1	1	1	0	1	1	0	0	1	1	0	1	1	0	2	0
321	0	0	2	0	0	0	2	1	1	1	0	0	2	0	2	1	0	2	0	0	0	0	2	2	0	1	1	1	1	1	2	2	2	2	0	2	1	0	0	1	0	0	1	0	1	0	0	1	1
322	0	0	1	0	0	0	1	1	1	1	1	0	1	0	2	0	0	1	1	1	0	0	0	1	1	1	2	0	2	0	0	0	1	2	0	2	1	1	0	0	0	0	2	0	1	1	0	2	1
323	0	0	2	0	0	0	0	2	0	0	2	0	1	0	1	0	0	0	1	1	1	0	2	2	0	1	1	0	1	0	1	0	0	2	0	2	2	0	0	2	0	1	1	0	1	0	0	1	1
324	0	0	2	0	0	0	2	0	2	2	0	0	1	0	1	0	0	0	1	1	0	1	2	2	0	2	2	0	2	2	1	1	1	2	0	2	1	0	0	2	1	1	1	0	1	1	0	2	0
325	1	1	2	0	0	0	0	2	1	1	0	1	2	0	1	0	0	0	2	1	1	0	2	2	0	1	1	1	2	1	2	2	2	2	0	2	2	0	0	1	0	1	1	1	1	1	0	1	1
326	0	0	0	0	0	0	0	2	0	0	2	1	2	1	1	1	0	1	1	2	0	0	2	2	0	1	0	2	1	0	2	2	2	1	2	2	1	0	0	1	0	0	1	0	1	2	0	1	1
327	0	0	0	0	0	0	1	2	0	0	1	1	1	0	1	1	0	1	0	0	2	0	2	2	0	1	1	0	1	1	1	2	2	1	0	2	1	0	0	1	0	0	0	1	0	1	0	2	0
328	0	0	2	0	0	0	2	0	2	2	0	0	2	0	2	0	0	2	0	0	1	0	1	1	1	0	1	0	1	1	1	2	2	1	1	1	2	0	0	1	0	0	0	0	0	2	0	2	0
329	0	0	1	0	0	0	2	1	1	1	0	0	1	0	1	0	0	1	1	1	0	0	1	1	0	1	2	1	2	1	1	1	1	1	1	1	1	0	0	0	0	0	0	0	0	0	0	2	0
330	0	0	1	0	0	1	2	2	0	0	0	0	1	0	0	0	0	1	1	1	1	0	2	2	0	1	2	1	2	2	0	1	1	1	1	1	1	0	0	1	0	0	0	0	0	1	0	1	1
331	0	0	1	1	0	0	2	2	2	1	0	0	0	0	0	0	0	0	1	1	0	0	2	2	1	0	2	0	2	2	1	1	2	2	0	2	2	0	0	2	0	1	1	1	1	0	0	2	0
332	1	0	2	0	0	2	1	2	0	0	1	0	0	0	0	0	0	0	2	2	0	0	2	2	0	1	2	0	2	2	1	2	2	1	0	2	2	0	0	2	0	0	0	0	0	1	0	1	1
333	0	0	2	1	0	0	2	1	2	1	0	2	2	0	2	0	0	1	1	1	0	1	1	2	0	1	1	0	1	1	2	1	1	2	0	2	1	0	0	0	0	0	0	0	0	0	0	2	0
334	0	1	1	1	0	0	0	2	1	1	0	0	0	0	0	0	0	1	1	1	0	0	1	2	0	1	2	1	2	1	1	2	2	2	0	2	1	0	0	0	0	0	0	0	1	0	0	2	0
335	0	0	0	0	0	0	1	2	0	0	1	0	0	0	0	0	0	2	0	0	0	0	2	2	0	0	2	1	1	0	2	1	2	2	1	2	2	1	0	0	0	0	0	1	0	1	0	2	0
336	0	0	1	0	0	1	1	2	0	0	0	0	1	0	1	0	1	2	1	1	0	0	2	2	0	0	1	1	2	1	2	2	2	1	2	0	0	1	1	0	0	0	1	0	1	1	0	0	2
337	0	0	2	0	0	1	1	2	1	0	1	1	1	0	1	1	0	0	2	2	0	0	2	2	0	0	1	0	2	1	0	1	1	1	0	2	2	0	0	1	0	0	0	0	0	1	0	2	0
338	0	0	2	1	0	1	2	1	2	0	0	0	1	0	0	0	0	0	2	2	0	1	2	2	0	1	1	0	2	2	0	0	1	1	1	1	1	0	0	1	0	0	0	0	0	0	0	2	0
339	0	0	1	1	0	0	1	2	0	0	0	0	0	0	0	0	0	0	2	2	0	0	2	2	0	2	2	0	2	1	0	1	1	2	0	2	1	0	0	1	0	2	2	0	1	0	0	2	1
340	0	0	1	0	0	0	2	1	1	1	1	1	2	0	2	0	0	1	1	1	1	0	2	2	0	1	1	0	2	1	1	1	1	2	0	2	1	0	0	2	1	0	0	0	0	0	0	0	2
341	0	0	2	1	0	0	2	2	1	1	0	0	0	0	0	0	0	0	1	2	0	0	2	2	0	0	1	0	1	1	1	1	2	0	1	1	2	0	0	1	0	0	1	0	0	0	0	2	0
342	0	0	1	0	0	0	2	1	2	1	1	1	1	0	1	0	0	1	1	1	0	0	1	1	0	2	2	1	2	2	1	2	2	1	1	2	0	0	0	0	1	1	1	0	2	0	0	2	0
343	0	0	2	1	0	0	2	1	1	1	0	0	1	0	1	0	0	1	1	1	1	0	1	1	1	0	0	0	1	1	1	0	2	0	1	2	1	0	0	1	1	0	0	0	1	1	0	1	1
344	0	0	1	0	0	0	2	1	2	1	0	2	2	1	0	1	0	0	1	2	0	0	2	2	0	2	1	0	1	1	1	2	2	0	2	0	1	1	1	1	0	1	1	0	0	1	0	0	2
345	0	0	1	0	0	0	1	1	1	1	1	0	0	0	0	0	0	0	2	2	0	0	0	0	0	1	0	1	2	0	1	1	2	2	1	2	2	0	0	2	0	1	1	0	2	0	0	1	1
346	0	0	1	0	0	0	2	2	2	1	0	0	1	0	1	0	1	2	0	0	1	0	2	2	0	2	1	0	2	1	1	1	1	1	1	1	2	0	0	1	0	0	1	0	1	0	0	1	1
347	0	0	1	1	0	0	1	1	2	2	0	1	1	0	1	0	0	1	1	1	0	1	2	2	0	1	2	0	2	2	1	1	1	2	0	2	2	0	0	0	0	0	0	0	1	0	0	2	0
348	1	0	1	0	0	0	1	1	1	1	1	0	1	0	1	1	0	0	2	2	0	0	2	1	1	1	2	1	2	1	1	2	2	2	0	2	2	0	0	1	0	0	1	0	2	1	0	1	1
349	0	0	1	0	0	0	1	1	1	1	0	0	0	0	0	0	0	2	0	0	0	0	1	1	0	1	2	0	2	2	1	0	0	1	1	1	2	0	0	0	1	0	0	0	0	1	0	2	1
350	0	0	2	0	0	1	0	2	0	0	1	0	1	0	0	0	0	0	2	2	0	0	2	2	0	1	2	0	2	2	0	2	1	1	0	2	1	0	0	1	0	0	1	0	1	1	0	1	1
351	0	0	0	0	0	0	2	2	1	0	0	0	1	0	1	0	0	0	1	1	0	0	2	2	0	1	1	1	1	1	2	1	0	0	0	2	1	0	0	2	0	1	1	0	1	0	0	2	1
352	0	0	2	1	0	0	1	1	1	1	2	0	1	0	1	0	0	2	0	1	0	0	1	1	0	1	2	0	2	2	1	2	2	2	0	2	1	0	0	1	1	1	1	0	1	0	0	1	1
353	0	0	1	1	0	0	2	0	2	1	2	2	2	0	1	0	1	1	1	1	1	0	0	0	1	1	1	0	2	1	1	1	2	1	1	1	2	0	0	0	0	1	1	1	2	1	0	1	1
354	0	0	0	0	0	0	2	2	2	0	0	0	0	0	0	0	0	1	1	1	0	0	2	2	0	0	2	1	2	1	2	2	2	0	2	0	2	0	0	1	0	0	2	0	1	1	0	0	2
355	0	0	1	1	0	0	1	2	1	0	1	1	1	0	0	0	1	2	1	1	0	0	2	2	0	1	2	1	2	2	1	2	1	2	0	2	1	0	0	1	0	1	1	0	1	0	0	2	0
356	0	0	2	1	0	0	2	2	1	1	1	0	0	0	0	0	0	0	2	2	0	1	2	2	0	2	2	1	2	1	2	0	1	2	0	2	2	0	0	1	0	0	1	0	1	1	0	2	0
357	0	0	2	1	0	0	2	1	2	1	1	0	1	0	1	0	0	2	0	0	0	0	1	1	0	1	1	0	1	1	0	2	2	1	1	1	1	0	0	0	0	0	1	0	1	0	0	1	1
358	0	0	1	0	0	0	2	1	2	1	1	0	1	0	0	0	0	2	0	0	0	0	2	2	0	1	2	0	1	0	1	1	1	1	1	1	1	1	1	1	1	0	0	1	0	0	0	0	1
359	0	1	1	0	0	1	2	1	2	2	0	1	2	0	1	0	0	1	1	1	1	0	2	2	0	1	2	0	2	2	1	2	2	1	0	2	1	1	1	0	0	0	1	0	1	0	0	2	1
360	1	0	1	0	0	0	2	1	1	1	1	0	0	0	0	0	0	0	2	2	0	0	2	2	1	1	2	0	2	1	2	1	2	0	1	1	0	0	0	0	0	2	2	0	1	0	0	2	0
361	0	0	1	0	0	0	2	1	2	2	0	0	0	0	0	0	1	2	0	0	1	0	2	2	0	0	2	0	2	2	0	0	0	2	0	2	1	1	1	1	1	0	0	0	0	2	0	1	1
362	0	0	1	0	0	0	1	1	1	1	1	1	1	0	0	0	0	2	0	0	0	0	2	2	0	0	1	0	2	1	0	2	2	0	1	1	1	0	0	2	0	1	1	0	1	1	0	2	0
363	0	0	0	1	0	0	1	1	1	1	1	0	0	0	0	0	1	2	1	1	0	0	2	2	0	2	1	0	2	0	1	0	0	2	1	1	1	0	0	0	1	1	1	0	1	1	0	2	0
364	0	0	1	0	0	0	2	2	1	1	0	0	1	0	1	0	0	1	0	0	1	0	2	2	0	2	1	0	2	1	0	0	1	1	1	1	0	0	0	1	1	0	0	0	1	0	0	2	0
365	0	0	2	0	0	1	1	1	0	0	2	1	2	0	1	1	0	0	1	2	0	0	2	2	0	1	1	1	2	1	0	1	2	1	1	1	1	0	0	0	0	2	2	0	1	0	0	2	0
366	0	0	2	2	0	0	1	0	2	2	0	0	0	0	0	0	1	0	2	1	1	0	1	1	0	1	2	1	2	2	0	2	2	0	1	1	2	0	1	2	1	0	0	2	0	1	0	0	2
367	0	0	2	1	0	0	0	2	0	0	1	0	1	0	1	0	0	1	1	1	0	0	2	2	0	1	1	1	2	1	1	2	2	2	0	2	2	0	0	1	0	0	0	2	0	2	0	1	1
368	0	0	1	0	0	0	2	2	1	0	0	1	2	0	1	0	0	1	1	1	0	0	2	2	0	0	2	0	2	2	0	1	2	0	1	1	1	0	0	0	0	0	1	0	0	0	0	0	2
369	0	0	1	1	0	1	1	1	1	1	1	1	2	0	1	1	0	1	1	1	0	0	2	2	1	0	2	1	2	1	2	1	1	0	2	0	1	1	0	1	0	0	1	0	1	1	0	0	2
370	0	0	2	0	0	0	1	2	1	1	1	1	1	0	1	0	0	0	2	2	0	0	2	2	1	0	0	1	1	1	1	2	2	2	1	1	1	0	0	1	0	0	0	0	0	0	0	0	2
371	1	1	2	0	0	0	2	1	2	0	0	0	1	0	1	0	0	1	1	1	1	0	1	1	0	1	2	0	2	2	1	2	2	0	1	1	1	1	1	0	0	2	2	0	1	0	0	0	1
372	1	0	1	1	0	0	1	2	0	0	0	0	0	0	0	0	1	1	1	1	0	0	2	2	0	1	0	1	1	0	1	1	1	0	2	0	1	0	1	1	1	2	2	0	0	1	0	2	1
373	0	0	1	1	0	0	1	1	1	1	1	1	1	0	1	1	0	2	0	0	0	0	2	2	0	2	2	2	2	1	1	1	1	1	1	1	2	0	0	0	0	1	1	0	2	0	0	2	0
374	0	0	2	0	0	0	1	2	0	0	0	0	0	0	0	0	0	1	1	1	1	0	2	2	0	1	2	0	2	2	1	0	0	1	0	2	1	0	0	0	1	2	2	0	1	0	0	1	1
375	1	0	0	0	0	0	1	1	1	1	0	0	1	0	1	0	0	2	0	1	1	0	1	1	1	1	1	1	1	1	1	2	2	2	0	2	2	0	0	1	0	0	0	0	1	0	0	1	1
376	1	0	2	1	0	0	2	0	2	2	0	0	1	0	1	0	0	1	1	1	0	1	0	1	0	0	2	1	2	2	1	0	1	2	1	2	0	0	0	0	0	0	0	0	0	0	0	0	2
377	0	0	2	2	0	1	2	2	2	2	0	0	0	0	0	0	0	0	2	2	0	1	0	1	0	0	1	1	1	1	1	0	2	2	0	2	1	0	0	0	1	0	0	0	1	2	0	1	1
378	1	0	1	0	0	0	1	1	1	0	1	1	1	0	1	1	0	1	1	1	0	0	1	1	1	1	1	0	2	1	0	1	1	2	0	2	1	0	0	1	0	0	1	0	1	0	0	1	0
379	0	0	1	0	0	0	2	0	2	2	0	2	2	0	1	0	0	1	1	1	0	0	1	1	1	2	1	0	2	1	0	2	2	0	1	1	1	0	0	1	0	1	2	0	0	1	0	2	0
380	0	0	2	0	0	0	1	2	1	0	2	0	1	0	1	0	0	0	2	2	0	0	2	2	0	1	2	1	2	2	0	2	2	2	0	2	2	0	0	1	0	0	1	0	1	1	0	1	1
381	0	0	2	1	0	0	2	1	2	0	1	0	2	0	1	0	0	2	0	0	1	0	2	2	1	1	1	1	2	0	1	0	1	2	1	2	1	1	1	1	0	0	1	0	0	0	0	0	1
382	0	0	1	0	0	1	1	2	0	0	1	0	1	1	0	0	0	0	2	1	1	0	2	2	1	2	2	0	2	2	1	1	1	0	1	1	1	0	0	2	1	0	0	0	0	1	0	2	1
383	0	0	2	1	0	0	1	1	2	2	0	0	1	0	1	0	0	0	2	2	0	0	2	2	0	1	0	1	1	0	1	2	2	0	2	0	1	1	1	1	0	1	2	0	0	1	0	1	1
384	0	0	2	1	0	0	2	2	1	1	1	0	0	0	0	0	0	1	0	0	1	0	1	1	1	2	2	1	2	1	1	2	2	0	1	0	1	1	1	0	0	0	0	0	1	0	0	1	2
385	0	0	2	1	0	0	1	2	0	0	1	0	0	0	0	0	0	1	1	1	0	0	2	2	0	0	1	0	2	1	0	0	0	2	1	1	1	0	0	2	0	0	1	0	0	0	0	1	1
386	0	1	1	0	0	0	2	2	1	1	0	1	1	0	1	1	0	2	0	1	1	0	2	2	0	2	1	1	0	0	2	1	1	0	1	1	2	0	0	2	0	0	0	0	0	1	0	1	0
387	0	0	2	0	0	0	2	2	1	1	1	1	1	0	0	0	0	1	1	1	0	0	2	2	0	0	1	1	2	1	0	1	1	1	0	2	1	0	0	1	0	0	0	0	0	0	0	0	2
388	0	0	2	1	0	0	1	1	2	1	0	0	1	0	1	0	0	1	1	1	1	0	2	2	0	0	1	1	1	1	1	1	1	2	0	2	1	0	0	2	0	0	0	0	1	0	0	0	1
389	0	0	1	0	0	1	1	1	2	1	0	0	0	0	0	0	0	2	0	0	0	0	2	2	0	1	2	0	2	2	1	1	2	2	0	2	1	1	0	1	0	0	0	0	1	2	0	2	0
390	0	0	1	1	0	0	2	2	1	1	0	0	2	0	2	1	0	2	0	0	0	0	2	2	0	1	2	0	2	2	0	2	2	2	0	2	1	0	0	1	0	0	0	1	0	1	0	0	2
391	0	0	2	1	0	1	1	2	1	1	1	0	0	0	0	0	0	0	2	2	0	0	1	2	0	1	1	1	2	0	1	1	1	0	1	1	0	0	0	1	0	0	0	1	0	1	0	2	1
392	0	0	2	0	0	1	1	2	0	0	1	1	1	0	0	0	0	1	2	2	0	0	2	2	0	2	0	1	1	1	1	2	2	1	0	2	1	0	0	0	0	0	0	1	0	0	0	1	0
393	0	1	1	0	0	0	2	1	1	1	0	0	0	0	0	0	0	1	1	1	0	0	2	2	0	0	1	1	1	1	1	0	0	2	0	2	1	0	0	0	0	0	2	0	2	0	0	1	1
394	0	0	1	0	0	0	2	0	2	2	0	0	0	0	0	0	0	0	2	2	0	0	2	2	1	0	1	0	1	1	0	1	1	1	1	1	1	0	0	1	0	1	1	0	1	0	0	2	1
395	0	0	2	0	0	0	1	2	0	0	1	1	1	0	1	1	0	1	1	1	1	0	2	2	0	1	1	0	1	1	2	1	0	0	1	1	1	0	0	0	0	0	0	0	0	1	0	2	0
396	1	0	2	0	0	0	2	2	1	1	0	0	1	0	1	0	0	1	1	1	1	0	1	1	1	1	1	1	2	1	2	0	0	1	0	2	1	0	0	1	0	1	1	0	1	0	0	0	2
397	0	0	2	1	0	0	2	2	2	1	0	0	2	0	1	0	0	0	2	1	1	0	1	2	0	1	2	1	1	0	2	1	1	2	1	2	1	0	0	1	0	0	1	0	1	0	0	1	1
398	0	0	2	1	0	0	2	0	2	2	0	0	1	0	1	0	0	0	1	1	0	1	2	2	0	2	1	1	2	1	1	0	0	1	1	1	1	0	0	2	0	0	0	0	0	2	0	2	0
399	0	0	2	0	0	0	2	2	1	1	0	0	1	0	1	0	0	0	2	2	0	0	2	2	0	2	1	0	2	1	0	2	2	2	0	2	1	1	1	1	0	2	2	0	0	1	0	1	1
400	0	0	1	0	1	0	1	1	1	1	1	0	1	0	1	0	1	2	1	1	0	0	1	1	0	2	2	0	2	2	1	1	2	1	1	1	1	1	1	1	0	0	0	1	0	1	0	1	1
401	0	0	2	1	0	0	1	1	2	2	0	1	2	0	2	0	0	1	1	1	0	0	1	1	1	0	2	0	2	2	1	1	2	2	0	2	1	0	0	0	0	0	2	0	2	1	0	1	1
402	0	0	1	0	0	0	2	0	2	1	2	0	0	0	0	0	0	2	0	0	0	0	2	2	0	2	2	0	2	2	0	1	1	2	0	2	1	0	0	1	0	0	0	1	0	0	0	2	0
403	0	0	2	1	0	1	2	1	2	1	1	1	2	0	0	0	0	1	2	2	0	0	2	2	0	1	2	0	2	1	1	1	1	1	0	2	2	0	0	2	0	0	0	0	1	1	0	2	1
404	0	0	1	1	0	1	1	2	1	1	1	1	1	0	0	0	0	0	2	2	0	0	1	1	1	1	2	0	2	2	1	1	1	1	1	1	1	0	0	1	0	0	0	0	1	0	0	0	2
405	0	0	1	0	0	0	2	2	1	0	0	0	0	0	0	0	0	2	0	0	0	1	1	2	0	0	2	0	2	2	0	0	0	1	0	2	1	0	0	2	0	1	1	0	1	0	0	0	2
406	0	0	1	0	0	0	2	1	1	1	0	0	2	0	2	0	0	1	2	2	0	0	2	2	1	1	1	0	2	1	2	0	1	1	0	2	1	0	0	1	0	0	0	0	1	1	0	2	0
407	0	0	1	0	0	1	1	2	0	0	1	0	0	0	0	0	0	2	0	1	1	0	2	2	0	0	1	0	1	1	1	0	0	1	0	2	1	0	0	1	0	0	0	0	2	1	0	2	0
408	0	0	1	2	0	0	2	2	2	0	1	0	0	0	0	0	0	0	2	2	0	0	0	1	1	0	2	1	1	0	2	1	1	1	1	1	2	0	0	2	0	0	1	0	1	0	0	2	1
409	0	0	1	0	0	1	2	1	1	1	0	1	1	0	1	1	0	0	2	2	0	0	2	2	1	0	1	0	2	0	0	0	2	2	0	2	1	0	0	0	0	0	1	0	1	0	0	1	1
410	0	0	1	0	0	0	1	2	1	1	1	1	2	1	1	1	0	1	1	1	1	1	2	2	0	0	1	1	1	1	2	1	1	2	0	2	2	0	0	1	0	0	0	1	0	0	0	2	0
411	0	0	1	0	0	0	1	2	0	0	1	1	2	0	1	0	0	2	0	0	0	0	2	2	0	2	1	0	1	1	0	2	2	1	0	2	1	0	0	1	0	0	1	0	1	1	0	0	2
412	0	1	2	0	0	0	1	2	1	1	1	0	0	0	0	0	0	2	0	0	0	0	2	2	0	1	2	0	2	2	0	2	2	1	0	2	2	0	0	1	0	0	0	0	1	0	0	1	1
413	0	0	1	0	0	1	2	2	2	1	0	1	1	0	0	0	0	1	1	1	0	0	1	2	0	1	1	0	1	0	1	2	2	0	2	0	1	0	0	1	0	0	0	2	0	2	0	2	0
414	0	0	2	1	0	0	2	2	0	0	0	2	2	0	2	0	0	0	2	2	0	0	1	1	1	2	2	0	2	0	0	1	2	0	0	2	1	0	0	1	0	0	0	0	1	1	0	2	0
415	0	0	0	0	0	0	2	1	1	1	0	0	1	0	1	0	0	0	2	2	0	0	2	2	0	1	1	0	2	1	0	1	2	1	1	1	2	0	0	1	0	0	1	0	1	1	0	1	1
416	0	0	0	0	0	0	2	0	2	1	1	0	1	0	1	0	0	1	1	2	0	0	2	2	0	0	2	1	1	0	2	0	2	2	0	2	2	0	0	0	0	0	1	0	1	0	0	1	1
417	0	0	1	1	0	0	1	2	0	0	2	0	1	0	0	0	0	0	2	0	1	0	2	2	0	2	1	1	1	1	2	1	2	1	1	1	1	0	0	1	0	0	0	2	0	2	0	2	1
418	0	0	2	2	0	0	2	0	2	2	0	0	2	0	1	0	0	2	0	1	1	0	2	2	0	1	2	2	2	1	1	2	2	0	1	1	2	0	0	0	0	0	0	0	2	1	0	2	0
419	0	0	2	0	0	0	2	2	1	0	0	0	0	0	0	0	0	0	1	1	0	0	2	2	0	1	2	0	2	2	0	1	1	1	2	1	1	0	0	2	1	0	1	0	1	1	0	2	2
420	0	0	1	0	0	0	2	2	2	0	1	0	1	0	1	1	0	0	2	2	0	0	2	2	2	1	2	0	2	0	1	0	1	1	1	1	2	0	0	0	0	0	0	0	0	1	0	1	1
421	0	0	1	0	0	0	1	1	1	1	0	0	1	0	1	0	0	1	1	1	0	0	2	2	0	0	2	0	2	2	1	2	2	1	0	2	2	0	0	2	0	0	1	0	1	1	0	1	1
422	0	0	1	1	0	1	1	1	2	1	0	0	1	0	1	0	0	0	2	2	0	0	2	2	0	1	2	0	2	2	1	1	1	1	1	1	1	0	0	0	0	0	0	0	0	1	0	1	1
423	0	0	0	0	0	0	0	1	1	1	1	0	1	0	1	0	0	0	2	2	0	0	1	1	0	1	1	1	1	1	2	0	0	2	0	2	0	0	0	0	0	1	1	0	0	0	0	2	0
424	0	0	1	0	1	1	2	0	1	1	1	0	0	0	0	0	0	0	1	2	0	0	2	2	0	1	2	1	1	0	2	1	1	2	0	2	1	0	0	2	1	0	0	1	0	1	0	2	0
425	0	0	1	2	0	0	1	1	2	1	0	0	2	0	1	0	0	0	1	2	0	0	1	1	1	0	1	0	2	1	0	0	2	0	2	1	2	0	0	1	0	0	0	0	1	1	0	2	0
426	0	0	1	2	0	0	2	1	2	2	0	1	1	0	0	0	1	2	0	0	1	0	1	1	1	1	2	0	2	2	1	0	1	1	1	1	1	0	0	1	0	0	1	0	1	0	0	2	1
427	0	0	1	0	0	1	2	2	1	1	1	0	0	0	0	0	0	1	1	1	1	0	1	2	0	0	1	0	1	1	1	0	1	1	1	1	1	1	1	0	0	0	0	0	0	1	0	1	1
428	1	1	2	0	0	0	1	2	0	0	0	1	1	0	0	0	0	0	2	2	0	0	2	2	1	0	2	2	2	1	1	2	2	0	1	1	2	0	0	2	1	0	0	0	0	0	0	1	1
429	0	0	2	1	0	0	2	2	2	1	0	0	1	0	1	0	0	1	1	1	0	0	2	2	0	1	1	0	2	1	0	2	2	0	1	1	1	0	0	1	0	0	0	0	0	0	0	1	1
430	0	0	0	1	0	0	2	0	2	2	0	1	2	0	2	0	0	0	2	2	0	1	2	2	0	2	1	1	2	0	1	1	2	2	1	2	0	0	0	0	0	0	0	2	0	1	0	0	2
431	0	0	1	2	0	0	2	1	2	2	0	0	1	0	1	0	0	1	2	1	1	0	2	2	0	1	1	0	1	1	1	2	2	0	2	0	2	0	0	2	0	0	1	0	1	0	0	1	0
432	0	0	2	0	0	1	2	2	1	1	0	0	0	0	0	0	0	0	2	2	0	2	0	2	0	1	1	1	1	1	1	1	1	1	0	1	2	0	1	2	1	1	1	0	1	1	0	0	2
433	0	0	0	0	0	0	2	2	2	0	0	0	1	1	0	1	0	0	2	2	0	0	1	1	1	0	0	0	1	1	1	1	1	1	0	2	1	1	1	1	0	1	1	0	1	1	0	1	1
434	1	0	0	1	0	0	2	1	2	1	1	1	2	0	1	1	0	0	2	1	0	0	1	1	1	1	1	0	2	1	0	0	0	1	1	1	1	0	0	0	0	0	0	0	0	1	0	1	1
435	0	0	1	0	0	0	2	2	1	1	0	0	0	0	0	0	0	1	1	1	0	0	2	2	0	1	2	0	2	2	0	2	2	1	1	1	1	1	1	0	0	1	1	0	1	0	0	1	1
436	0	1	2	1	1	0	1	2	0	0	0	0	2	0	2	0	0	0	1	1	0	0	2	2	1	0	0	0	1	0	1	0	0	2	0	2	1	0	0	0	0	0	1	0	1	1	0	2	0
437	0	0	2	0	0	0	2	1	1	1	0	0	0	0	0	0	1	2	1	1	0	0	2	2	0	1	1	0	2	1	0	2	2	2	0	2	0	1	1	0	0	0	0	0	0	0	0	1	1
438	1	0	1	0	0	0	1	2	1	0	2	0	0	0	0	0	1	2	1	1	0	0	2	2	0	0	0	1	1	1	1	1	1	1	0	2	2	1	1	1	0	0	0	0	0	1	0	1	0
439	0	0	0	0	0	0	2	2	1	0	1	0	0	0	0	0	0	2	0	0	1	0	1	2	0	0	0	0	1	1	1	1	1	1	0	2	2	0	0	2	0	1	2	0	1	0	0	1	0
440	0	0	0	0	0	0	2	2	1	0	0	1	1	0	1	0	0	1	1	1	0	0	2	2	0	0	2	1	2	2	0	1	1	1	1	1	1	0	0	1	0	0	0	1	0	1	0	2	1
441	0	0	2	1	0	0	2	0	2	1	1	0	0	0	0	0	0	1	1	1	0	0	2	2	0	0	1	1	1	1	1	1	1	2	1	1	1	0	0	2	1	0	1	0	1	1	0	1	1
442	0	0	1	1	0	0	1	1	2	2	0	0	0	0	0	0	1	1	1	1	0	0	1	1	0	2	2	1	2	2	0	2	2	1	1	1	1	0	1	2	1	0	1	0	1	0	0	2	0
443	0	0	2	0	0	0	2	0	2	1	2	2	2	0	2	1	0	0	2	2	0	0	2	2	1	1	2	0	2	1	0	2	2	1	0	2	0	0	0	1	1	0	1	0	1	1	0	1	0
444	1	0	1	1	0	0	2	1	2	2	0	0	2	0	2	1	0	0	2	2	0	0	1	1	1	1	1	0	2	1	0	1	1	1	1	1	2	0	0	2	0	0	1	0	1	0	0	0	1
445	0	0	1	0	0	0	1	1	1	1	0	0	0	0	0	0	0	0	1	2	0	0	0	1	0	0	2	0	2	2	0	1	1	1	1	1	1	0	0	1	0	0	1	0	1	0	0	1	1
446	0	0	0	1	0	0	2	2	1	0	1	1	1	0	1	1	0	0	2	2	0	0	0	1	1	1	1	0	2	1	0	0	0	1	0	2	1	1	1	1	0	0	0	0	0	2	0	2	0
447	0	0	1	0	0	0	2	1	2	1	1	1	2	0	1	0	0	0	1	1	0	0	2	2	0	0	1	0	2	0	1	1	1	2	0	2	2	0	1	2	1	0	0	0	1	0	0	2	1
448	0	0	1	1	0	0	1	2	1	0	1	1	0	0	0	0	0	2	0	0	2	0	1	1	0	1	0	0	2	1	0	0	1	2	0	2	2	0	0	1	0	0	1	0	2	0	0	1	2
449	0	0	0	1	0	0	1	1	2	2	0	1	1	0	1	0	0	1	1	1	1	1	2	2	0	0	1	1	2	1	0	0	0	2	1	1	1	1	0	0	0	0	0	1	0	1	0	2	0
450	0	0	1	0	1	2	2	1	2	0	0	0	0	0	0	0	0	2	1	2	0	0	2	2	1	1	2	0	2	2	0	2	2	1	0	2	2	1	0	0	0	1	1	0	1	0	0	1	0
451	1	0	1	1	0	0	1	0	2	2	0	0	0	0	0	0	0	0	1	2	0	0	2	2	0	2	1	0	2	1	0	2	2	0	1	1	2	0	0	2	0	0	0	0	0	1	0	1	1
452	0	0	1	0	0	1	2	2	1	0	1	1	1	0	1	1	0	2	0	0	1	0	2	2	0	1	1	1	1	1	2	1	1	0	2	0	1	0	0	1	0	0	0	0	0	1	0	1	2
453	0	0	2	1	0	0	2	1	1	1	1	0	0	0	0	0	0	2	0	0	0	0	1	1	1	0	2	0	2	2	0	1	2	1	1	1	1	0	0	2	0	1	1	0	1	0	0	2	0
454	0	0	1	1	0	0	2	2	2	0	0	1	1	0	1	0	0	0	1	1	1	0	2	2	0	2	2	0	2	2	0	1	2	1	1	1	2	0	0	2	0	0	0	0	0	1	0	2	0
455	0	0	2	0	0	1	1	1	1	1	0	2	2	0	1	0	0	0	1	1	0	1	2	2	0	2	2	0	2	2	0	2	2	0	1	0	1	0	1	1	1	0	0	0	0	1	0	2	0
456	1	1	1	0	0	0	2	0	1	1	0	0	0	0	0	0	0	1	1	1	1	0	2	2	0	0	2	0	2	2	1	0	0	2	0	2	2	0	0	2	0	0	0	0	0	0	0	1	1
457	0	0	1	0	0	0	2	1	1	1	1	0	0	0	0	0	0	1	1	2	0	0	2	2	0	2	0	0	2	1	0	2	2	1	0	2	0	1	0	0	0	0	0	0	1	1	0	2	0
458	0	0	1	0	0	0	2	1	2	1	1	0	0	0	0	0	0	2	0	0	0	0	1	1	1	1	1	0	2	1	0	0	1	2	0	2	1	0	0	1	0	2	2	0	0	1	0	0	2
459	0	0	1	0	0	0	2	1	1	1	0	0	2	0	2	0	0	0	2	2	0	0	2	2	0	2	1	0	2	0	1	2	2	1	0	2	1	0	0	1	0	0	0	0	0	0	0	1	1
460	0	0	1	0	0	1	2	2	1	1	1	1	1	0	0	0	0	2	1	1	1	0	2	2	1	2	1	0	2	1	1	2	2	0	1	1	0	0	0	0	0	0	0	0	0	1	0	2	0
461	0	0	1	0	0	0	2	2	1	0	0	2	2	0	1	0	0	0	1	1	1	0	1	1	0	2	1	1	2	2	0	0	2	0	2	1	1	0	1	1	1	0	1	1	0	1	0	2	0
462	0	1	0	0	0	0	1	1	1	0	2	1	1	0	1	1	0	0	2	1	1	0	2	2	0	1	1	1	2	1	1	0	0	1	1	1	1	0	0	0	0	2	2	0	1	0	0	1	1
463	0	0	1	1	0	0	2	0	2	2	0	0	0	0	0	0	0	0	1	1	0	0	2	2	0	1	1	1	2	1	0	0	0	2	0	2	2	0	0	1	0	0	0	0	0	1	0	2	0
464	0	0	1	1	0	0	2	2	2	1	0	0	1	0	1	0	0	0	2	2	1	0	2	2	0	1	2	1	2	1	2	1	2	2	1	2	2	0	0	2	0	0	0	0	0	0	0	1	1
465	0	0	2	0	0	1	2	2	1	0	0	1	2	0	1	0	0	0	2	1	1	0	2	2	0	1	1	1	1	1	1	2	2	1	0	2	1	0	0	0	0	0	1	0	1	1	0	2	0
466	1	0	1	1	0	0	2	0	2	2	0	1	1	0	0	0	0	0	2	2	0	0	2	2	0	1	1	0	2	1	0	2	2	0	1	0	1	0	0	0	0	0	0	1	0	0	0	1	1
467	1	0	1	1	0	0	2	0	2	2	0	0	0	0	0	0	0	0	2	1	0	0	1	1	0	1	1	1	1	1	1	1	1	2	1	1	1	0	0	2	0	1	1	0	0	0	0	0	1
468	0	0	2	0	0	1	2	2	1	1	0	0	0	0	0	0	0	1	1	1	0	0	2	2	0	0	2	1	2	0	1	1	1	0	1	1	1	1	1	0	0	0	1	0	1	0	0	2	0
469	0	0	1	0	0	0	1	2	0	0	1	1	1	0	0	0	0	1	1	1	1	0	1	1	1	1	1	1	2	0	1	0	0	2	0	2	1	0	0	0	0	0	0	0	0	0	0	0	1
470	1	0	1	1	0	0	1	2	1	1	1	0	0	0	0	0	0	2	0	0	0	2	0	2	0	1	1	0	2	2	0	1	1	2	1	1	1	0	0	1	0	0	0	0	0	2	0	1	1
471	0	1	2	1	1	0	2	2	0	0	0	0	0	0	0	0	0	0	2	1	1	0	2	2	0	1	0	1	2	0	1	0	1	0	1	2	1	0	0	0	0	0	0	0	0	2	0	1	1
472	0	0	0	0	0	0	2	2	1	0	0	1	1	0	1	0	0	0	2	2	0	0	2	2	0	2	2	0	2	2	1	1	2	1	1	1	2	0	0	1	0	0	0	0	1	1	0	2	1
473	0	0	1	0	0	0	2	0	2	2	0	1	1	0	1	1	0	1	1	1	1	0	2	2	0	0	1	0	2	1	1	1	1	2	0	2	1	0	0	1	0	0	0	0	0	1	0	2	0
474	0	0	1	0	0	0	2	1	1	0	1	0	0	0	0	0	0	0	2	1	0	1	1	2	0	1	1	0	2	1	1	1	1	1	0	2	2	0	0	1	0	0	0	0	0	1	0	1	1
475	0	0	1	0	0	0	0	2	0	0	2	0	1	0	1	0	0	2	0	1	1	0	1	1	0	1	2	0	2	1	0	1	2	0	0	2	0	0	0	0	0	0	0	2	0	2	0	0	2
476	0	0	2	0	0	0	2	1	2	2	0	1	2	0	1	0	0	1	1	1	1	0	1	1	0	1	2	0	2	1	1	2	2	1	1	1	1	0	1	1	1	0	0	0	0	0	0	1	0
477	0	0	1	0	0	1	1	1	1	1	0	0	1	0	1	0	0	0	2	2	0	0	2	2	0	1	2	0	2	1	0	1	1	2	0	2	1	0	0	1	0	0	0	0	0	1	0	1	1
478	0	0	1	1	0	1	2	1	1	0	1	2	2	0	1	0	0	0	2	2	0	0	2	2	0	1	1	0	1	1	2	1	2	1	0	2	1	0	0	2	1	0	1	0	1	1	0	2	1
479	1	0	2	0	1	0	2	1	2	2	0	0	1	0	1	1	0	1	2	2	0	0	0	0	0	0	1	0	2	1	0	1	2	1	1	1	2	0	0	1	0	0	0	1	0	1	0	2	0
480	0	0	1	0	0	0	1	2	1	1	0	1	1	0	1	0	0	1	1	1	0	1	2	2	0	0	2	0	2	2	1	1	1	0	1	1	1	0	0	0	0	0	1	0	1	0	0	1	1
481	0	0	1	0	0	0	2	2	1	0	0	0	1	0	1	0	0	2	0	0	0	0	2	2	2	1	1	0	2	1	1	1	2	2	0	2	2	0	0	1	0	0	0	0	1	0	0	1	1
482	1	0	1	0	0	0	1	1	1	1	1	0	1	0	1	0	0	1	1	1	1	0	1	1	1	0	1	0	2	1	0	0	1	2	0	2	2	0	0	2	0	0	1	0	2	0	0	0	1
483	0	0	1	0	0	1	1	2	1	1	1	0	0	0	0	0	0	1	1	1	1	1	2	2	0	2	1	0	2	0	1	0	0	2	0	2	1	0	0	1	0	0	0	1	0	1	0	0	2
484	0	0	0	0	0	0	2	1	1	1	0	0	1	0	1	0	0	2	0	0	1	0	2	2	0	0	2	1	2	1	2	1	2	1	0	2	0	0	0	0	0	1	2	0	1	0	0	1	1
485	0	0	0	0	0	0	2	1	2	1	1	1	2	0	2	1	0	1	2	1	1	0	2	2	1	2	1	1	1	1	2	0	0	2	0	2	2	0	0	1	0	0	0	0	2	1	0	2	0
486	0	0	1	0	0	0	2	0	2	2	0	0	0	0	0	0	0	0	2	2	0	0	2	2	0	2	1	1	2	0	1	1	2	1	1	1	1	0	0	1	0	0	0	0	0	1	0	1	1
487	0	0	1	1	0	1	1	1	1	1	1	1	1	0	1	1	0	1	1	1	0	0	2	2	0	2	2	0	2	2	1	1	2	1	0	2	1	0	0	2	0	0	1	0	1	1	0	2	0
488	0	0	2	0	0	0	2	0	2	2	0	0	0	0	0	0	0	1	1	1	0	0	2	2	0	1	1	0	1	1	1	2	2	0	1	0	1	2	1	1	1	0	0	2	0	1	0	2	0
489	0	0	0	0	0	0	2	2	1	0	1	0	1	0	1	1	0	2	0	0	0	0	2	2	0	1	1	2	2	2	0	0	0	2	0	2	1	0	0	1	0	0	0	0	0	1	0	1	1
490	0	0	1	0	1	0	2	1	1	1	0	1	1	0	0	0	0	1	1	1	0	0	2	2	1	0	0	1	2	0	1	1	1	1	1	1	1	0	0	2	1	0	0	1	0	1	0	1	1
491	0	0	0	0	0	0	1	1	1	1	0	0	0	0	0	0	0	1	1	1	1	0	2	2	0	0	2	0	2	1	0	2	2	0	1	1	2	0	0	2	0	1	1	0	1	0	0	1	1
492	0	0	1	0	0	0	2	2	2	0	1	1	1	0	0	0	0	1	2	1	1	0	1	1	0	1	1	1	2	1	2	1	1	1	1	1	2	0	0	2	0	1	1	1	1	0	0	2	0
493	1	0	1	1	0	0	2	1	1	0	1	0	2	0	2	1	0	0	1	2	0	0	2	2	1	0	2	1	2	2	0	2	2	1	1	1	1	0	0	1	0	0	1	0	0	1	0	1	0
494	0	0	1	0	0	0	1	1	1	1	1	0	0	0	0	0	0	1	1	1	0	1	0	1	1	1	0	0	1	0	1	2	2	2	1	1	1	0	0	2	1	0	0	1	0	0	0	2	1
495	1	0	1	1	0	0	1	2	0	0	2	0	0	0	0	0	0	0	1	2	0	0	2	2	0	0	0	0	1	0	1	1	1	0	2	0	0	0	0	0	0	0	0	0	2	1	0	2	0
496	0	0	1	2	0	0	2	1	1	1	0	0	0	0	0	0	0	0	2	1	0	0	2	2	0	0	1	0	1	1	0	0	0	1	0	2	2	0	0	0	0	0	0	0	1	0	0	2	0
497	0	0	0	0	0	0	2	2	0	0	1	2	2	0	2	1	0	0	2	2	0	0	1	2	0	1	2	1	2	2	1	1	2	2	0	2	1	0	0	1	0	1	1	0	2	0	0	2	0
498	1	0	0	1	0	0	1	2	1	1	1	1	1	0	0	0	1	2	1	1	0	0	2	2	0	1	2	0	2	1	1	1	1	1	1	1	1	0	0	1	0	0	2	0	2	1	0	1	1
499	0	1	1	1	0	0	2	2	1	1	0	0	1	0	0	0	0	1	1	1	1	0	2	2	0	1	1	0	2	1	1	2	2	0	1	1	1	0	0	1	0	0	0	0	0	1	0	1	1
500	1	0	1	1	0	0	2	2	2	1	0	1	1	0	0	0	0	0	2	1	1	0	1	2	0	1	0	0	1	0	1	0	1	1	1	1	1	0	0	2	1	0	0	0	0	0	0	2	2
501	0	0	2	1	0	1	2	1	1	1	0	0	0	0	0	0	0	1	1	1	0	0	1	1	0	1	1	0	2	1	0	1	1	1	1	1	2	0	0	2	0	1	1	0	2	0	0	0	2
502	0	0	2	1	0	0	1	2	0	0	1	0	0	0	0	0	0	2	0	0	2	0	2	2	0	1	2	0	2	2	1	0	0	2	0	2	2	0	0	2	0	0	2	0	1	1	0	1	1
503	1	0	1	1	0	0	2	1	1	1	0	0	0	0	0	0	0	1	1	1	0	0	2	2	1	2	1	1	2	1	2	2	2	1	1	2	0	1	1	0	0	0	0	0	1	0	0	0	2
504	0	0	2	1	0	0	2	0	2	2	0	0	1	0	0	0	1	2	0	0	1	0	2	2	0	0	1	0	2	0	1	2	2	0	0	2	1	0	0	2	0	0	1	0	1	0	0	1	1
505	0	0	2	0	0	0	1	1	1	1	1	0	1	0	1	0	0	0	2	2	0	0	2	2	0	1	1	0	1	1	0	0	1	2	0	2	2	0	0	0	0	0	1	0	1	0	0	0	2
506	0	0	1	0	0	0	2	1	2	2	0	1	2	0	0	0	0	1	1	1	1	0	1	1	0	0	2	1	2	2	1	1	1	2	0	2	2	1	0	0	0	0	0	0	0	0	0	2	0
507	0	0	1	0	0	1	1	2	1	0	2	0	1	0	1	0	0	0	1	2	0	0	1	1	1	1	2	1	2	2	1	0	0	2	0	2	2	0	0	1	0	0	1	0	2	2	0	2	1
508	0	0	1	1	0	0	1	2	1	1	0	1	1	0	0	0	1	2	0	0	1	0	2	2	0	0	2	0	2	2	1	2	2	0	1	1	2	0	0	2	0	0	2	0	2	1	0	2	0
509	0	0	1	0	0	0	2	1	1	1	1	1	2	0	1	0	0	0	1	1	1	0	2	2	1	1	2	0	2	0	0	2	2	2	0	2	1	0	0	1	0	0	0	0	0	0	0	2	0
510	0	0	0	0	0	0	0	2	1	1	0	0	0	0	0	0	0	0	2	2	0	0	2	2	0	1	0	1	2	0	1	2	2	0	0	2	1	0	0	1	0	1	1	0	1	1	0	0	2
511	0	0	1	0	0	0	2	1	2	1	0	0	1	1	0	1	0	2	0	0	1	0	2	2	1	0	2	0	2	2	0	1	1	1	0	2	2	0	0	0	0	0	0	0	1	2	0	1	1
512	1	0	2	0	0	1	2	2	1	1	1	1	0	0	0	0	0	0	2	2	1	0	2	2	0	1	1	0	2	1	0	0	0	2	0	2	1	0	0	0	0	0	0	0	0	2	0	1	1
513	0	0	1	0	0	0	2	2	2	1	0	0	1	0	1	0	0	0	2	2	1	0	2	2	0	0	0	0	1	0	1	0	0	1	0	2	2	0	0	1	0	1	1	0	1	0	0	0	1
514	0	0	1	1	0	0	2	1	2	0	1	0	1	0	1	0	0	2	0	0	1	0	2	2	1	0	0	0	1	1	1	1	1	2	1	1	1	0	0	0	0	0	0	0	0	1	0	2	0
515	0	0	1	0	0	1	2	2	1	1	1	0	0	0	0	0	0	0	1	2	0	0	2	2	0	1	1	1	2	0	1	0	2	1	0	2	2	0	0	1	0	0	0	1	1	1	0	1	1
516	0	0	1	0	0	0	1	2	0	0	0	1	2	0	1	1	0	1	1	1	0	0	2	2	0	0	2	0	2	2	1	1	2	2	0	2	2	0	0	1	0	1	1	0	1	0	0	1	1
517	0	0	1	0	0	1	2	2	2	0	0	0	0	0	0	0	0	0	2	2	0	0	2	2	0	0	0	1	2	0	1	1	1	1	0	2	1	0	0	1	0	0	1	0	1	1	0	1	1
518	0	0	1	1	0	1	2	2	1	1	1	0	0	0	0	0	0	0	2	2	0	0	2	2	0	2	1	0	2	0	0	1	2	0	2	0	2	0	0	2	0	0	0	0	0	1	0	1	1
519	0	0	1	0	0	0	2	1	0	0	0	0	0	0	0	0	0	0	2	2	0	0	1	1	1	0	2	0	2	1	1	1	2	1	0	2	1	1	1	0	0	0	0	0	0	0	0	0	1
520	0	1	1	0	0	0	2	1	2	1	0	0	0	0	0	0	0	1	1	1	1	0	1	1	1	1	0	1	1	0	2	2	2	1	1	2	1	0	0	1	0	0	0	0	0	1	0	1	1
521	0	0	2	1	0	1	2	1	1	1	0	0	1	0	1	0	0	0	2	1	1	0	2	2	1	0	1	0	2	1	0	2	2	1	0	2	1	0	0	1	0	0	0	0	0	0	0	1	1
522	0	0	1	0	0	0	2	2	2	1	0	0	1	0	1	0	0	0	2	1	1	0	1	1	1	1	2	0	2	1	1	1	2	2	0	2	1	0	0	2	0	0	0	0	0	1	0	1	0
523	0	0	2	1	0	0	2	1	2	1	0	0	0	0	0	0	0	2	0	0	1	0	2	2	0	1	2	0	2	2	0	2	2	0	2	0	2	0	0	2	0	0	0	0	1	1	0	2	0
524	0	0	0	0	0	0	2	2	1	0	1	0	0	0	0	0	0	0	1	2	0	0	2	2	0	2	0	0	1	1	2	1	1	1	0	2	2	0	0	0	0	0	0	1	0	1	0	2	0
525	0	0	2	0	0	0	2	0	2	2	0	1	1	0	1	0	0	2	0	0	2	0	0	1	1	0	0	0	1	0	1	2	2	0	1	1	2	0	0	2	0	0	0	0	2	1	0	0	2
526	0	0	2	1	0	1	2	2	2	1	0	0	0	0	0	0	0	0	1	2	0	0	2	2	0	1	2	0	2	2	1	1	1	2	1	2	2	0	0	1	0	0	0	0	1	0	0	2	1
527	1	0	2	0	0	0	1	2	1	1	1	2	2	0	0	0	0	2	0	0	1	0	2	2	0	0	1	0	2	1	0	1	2	2	0	2	2	0	0	1	0	1	1	1	0	1	0	2	1
528	0	0	0	0	0	0	2	1	1	0	0	2	2	1	0	1	0	2	0	0	1	0	2	2	0	2	1	0	2	2	0	0	0	1	0	2	1	0	0	0	0	0	1	0	0	0	0	0	2
529	1	0	2	1	0	0	1	2	0	0	1	1	2	0	1	0	0	2	0	0	0	0	2	2	0	1	1	2	2	1	2	2	2	0	0	2	1	0	0	1	0	0	0	0	0	0	0	2	0
530	0	0	1	0	0	0	1	2	0	0	1	1	1	0	0	0	0	0	1	1	1	1	1	2	0	0	2	1	2	0	1	1	2	2	0	2	0	0	0	1	1	0	0	0	0	2	0	2	1
531	0	0	0	0	0	1	2	1	2	2	0	0	0	0	0	0	0	0	2	1	1	1	2	2	1	1	2	0	2	1	1	1	1	2	1	2	1	0	0	2	0	0	0	0	0	0	0	1	1
532	0	0	0	0	0	0	2	2	2	1	0	0	1	1	0	1	0	0	2	2	0	1	1	2	0	0	1	2	2	1	1	1	1	1	0	2	0	1	1	1	1	0	0	0	0	2	0	0	2
533	0	0	0	0	0	0	2	0	2	2	0	0	0	0	0	0	0	1	1	1	0	0	2	2	1	0	2	1	2	2	0	1	2	0	2	1	1	1	1	1	0	0	0	1	0	1	0	2	1
534	0	0	1	0	0	1	2	2	2	0	1	0	0	0	0	0	0	0	2	2	0	0	1	1	1	0	1	2	2	2	0	1	1	0	1	1	2	0	0	1	0	0	0	0	0	1	0	1	1
535	0	0	2	1	0	0	2	1	2	0	0	1	1	0	0	0	0	2	0	0	0	0	2	2	0	1	1	0	1	1	1	0	0	2	0	2	1	1	1	1	0	0	1	0	0	0	0	0	1
536	0	0	2	0	0	1	1	1	2	1	0	1	2	0	2	0	1	2	0	0	1	0	2	2	0	2	2	0	2	2	1	2	2	0	1	1	1	0	1	1	1	0	0	0	0	0	0	2	0
537	0	0	2	0	0	0	2	0	2	2	0	0	0	0	0	0	0	1	1	1	0	0	2	2	0	0	1	0	2	0	0	2	2	0	2	0	2	0	0	1	0	1	1	0	0	0	0	0	1
538	0	0	0	0	0	0	2	2	1	1	0	0	1	0	1	0	0	1	2	2	0	0	2	2	1	2	1	1	1	1	2	2	2	0	1	1	1	0	0	1	0	0	1	0	1	1	0	0	1
539	1	1	1	0	0	0	2	2	1	1	0	0	0	0	0	0	0	0	2	1	1	1	0	1	1	1	1	0	2	0	0	1	2	1	1	1	2	0	1	2	1	1	1	1	1	1	0	0	2
540	0	0	0	0	0	0	2	1	2	0	1	1	1	0	0	0	0	0	2	2	0	0	0	1	0	0	1	0	1	1	0	0	1	2	1	2	1	0	0	1	0	0	0	0	2	1	0	1	0
541	0	0	1	0	0	0	1	1	1	1	0	0	1	1	0	1	0	1	0	0	1	0	2	2	2	1	1	0	2	1	0	0	0	2	0	2	0	0	0	0	0	1	1	0	1	0	0	1	1
542	0	0	0	0	0	0	2	2	1	1	0	1	1	0	0	0	0	1	1	1	1	0	2	2	0	1	1	0	2	0	0	2	2	0	1	1	0	1	0	0	0	0	0	0	0	0	0	2	0
543	0	0	1	0	0	0	2	2	2	1	0	1	1	0	0	0	0	1	1	1	0	0	1	1	1	2	0	2	0	0	2	2	2	0	1	1	1	0	1	1	1	0	0	0	0	2	0	1	0
544	0	0	1	1	0	0	2	2	2	0	1	0	0	0	0	0	0	0	1	2	0	0	1	1	0	0	2	1	2	0	1	1	2	1	1	1	2	0	0	2	0	0	1	0	1	0	0	2	1
545	0	0	1	0	0	0	2	0	2	2	0	0	0	0	0	0	0	1	1	1	0	0	2	2	2	1	1	0	2	1	0	1	1	1	1	1	2	0	0	1	0	1	1	0	1	1	0	2	1
546	0	0	2	0	0	0	2	2	2	2	0	1	1	0	0	0	0	0	2	1	1	0	1	2	0	1	0	0	2	1	0	2	2	0	1	1	2	0	0	2	0	0	1	0	1	0	0	2	0
547	0	0	1	0	0	1	1	0	2	2	0	2	2	1	0	1	0	1	1	1	0	0	2	2	0	2	1	1	2	2	0	1	2	1	0	2	1	0	0	1	0	0	1	0	1	1	0	1	1
548	0	0	1	1	0	1	2	2	1	0	0	0	1	0	1	0	0	1	1	1	0	0	1	2	0	1	0	0	2	0	0	0	1	2	0	2	1	0	0	1	0	2	2	0	0	0	0	1	0
549	0	0	0	0	0	0	2	1	2	1	1	1	2	0	1	0	0	2	0	0	1	0	2	2	0	0	2	0	2	2	0	2	2	1	1	1	1	0	0	1	0	0	0	0	2	0	0	2	1
550	0	1	2	0	0	1	2	1	1	0	0	0	1	0	1	0	0	0	2	2	0	0	2	2	1	1	1	0	2	2	0	2	2	2	0	2	1	0	0	0	0	1	1	0	1	1	1	1	1
551	0	0	2	0	0	1	1	1	1	1	0	0	1	0	1	0	0	0	1	1	1	0	2	2	0	0	1	0	2	0	0	1	1	0	2	0	1	0	1	1	1	0	0	1	0	0	0	1	0
552	1	0	1	1	0	0	1	1	2	2	0	0	0	0	0	0	0	2	0	0	1	0	2	2	0	2	1	0	2	2	0	0	0	2	0	2	1	0	0	1	0	0	0	0	0	0	0	2	0
553	0	0	2	0	0	0	2	0	1	1	0	0	1	0	1	0	0	2	0	1	1	0	2	2	0	0	2	0	2	2	0	1	2	1	1	1	1	0	0	0	0	0	0	0	1	0	0	2	0
554	0	1	2	0	0	0	2	2	1	1	0	0	1	0	0	0	0	0	2	2	0	0	1	1	0	1	2	1	2	1	1	1	1	1	0	2	1	0	0	1	0	1	1	0	1	1	0	2	0
555	0	0	2	0	0	0	2	0	2	2	0	0	1	0	1	0	0	2	0	0	1	0	1	1	1	2	2	0	2	2	1	1	2	2	0	2	1	0	0	1	0	0	0	0	0	1	0	1	1
556	1	1	1	0	0	0	1	2	1	1	1	0	1	0	1	0	0	0	1	1	0	0	2	2	0	1	1	0	2	1	0	2	2	0	1	1	1	0	0	0	0	0	0	0	1	0	0	0	2
557	0	0	1	0	0	0	1	1	1	1	1	0	0	0	0	0	0	1	1	2	0	0	0	0	1	0	2	2	2	1	1	1	1	1	1	1	2	0	0	2	0	0	0	0	0	0	0	1	1
558	0	0	1	0	0	1	0	1	1	1	1	1	2	0	1	0	1	2	1	1	0	0	2	2	0	1	2	1	2	2	1	0	0	1	1	1	1	0	0	1	0	0	0	0	0	0	0	2	0
559	1	0	0	0	0	0	2	0	2	1	1	0	0	0	0	0	0	2	0	1	1	0	1	1	2	2	2	1	2	1	1	1	2	1	1	1	0	1	1	0	0	1	1	1	1	0	1	1	0
560	0	0	2	0	0	1	1	1	0	0	1	0	0	0	0	0	0	1	1	1	0	0	1	1	0	2	1	1	2	1	2	2	2	0	1	0	1	0	0	0	0	0	0	0	1	1	0	2	0
561	0	0	1	0	0	0	1	2	1	0	2	1	2	0	1	0	0	1	1	1	1	0	1	1	1	0	2	0	2	2	1	1	1	1	1	1	0	0	0	1	0	0	0	0	1	1	0	0	2
562	0	0	2	2	0	1	1	1	1	1	1	1	2	0	2	0	0	0	1	1	0	0	2	2	0	1	1	0	2	1	0	2	2	0	1	1	1	0	0	1	0	0	1	0	0	0	0	2	1
563	0	0	1	1	0	0	1	1	1	1	1	0	1	0	1	0	0	0	2	2	0	0	2	2	0	0	1	0	2	1	0	1	1	1	1	1	1	0	0	1	0	1	1	1	1	0	0	2	0
564	0	0	2	1	0	0	1	1	1	1	2	0	0	0	0	0	0	2	0	0	1	0	2	2	1	0	2	0	2	1	2	1	1	2	1	2	1	0	0	2	0	0	1	0	1	1	0	1	0
565	0	0	1	1	0	0	1	1	1	1	0	2	2	0	2	1	0	0	2	2	0	0	2	2	0	1	1	1	2	1	2	1	1	1	1	1	1	0	0	2	0	1	2	0	1	0	0	0	2
566	0	0	2	0	0	2	1	2	1	1	1	0	0	0	0	0	0	1	1	1	0	0	2	2	0	0	0	1	1	0	1	0	0	1	1	1	2	0	0	2	0	0	0	1	0	1	0	2	0
567	0	0	2	0	0	0	2	2	2	0	1	1	1	0	0	0	0	0	1	1	1	0	1	1	0	1	2	0	2	2	0	2	2	2	0	2	1	0	0	0	0	0	1	0	0	0	0	2	0
568	0	0	1	0	1	1	2	2	0	0	0	0	0	0	0	0	0	0	2	2	0	0	1	1	2	2	2	1	2	2	1	1	1	1	0	2	1	1	1	1	0	0	0	0	0	0	0	0	1
569	0	0	0	0	0	0	2	1	1	1	0	1	1	0	0	0	0	2	0	0	0	0	2	2	0	2	1	2	1	1	1	0	0	2	0	2	0	1	1	0	0	0	0	0	0	0	0	0	2
570	0	0	2	1	0	1	1	2	0	0	1	0	2	1	0	1	0	1	1	1	0	1	2	2	0	1	2	0	2	1	1	0	0	1	1	1	1	0	1	2	2	0	0	1	0	1	0	2	1
571	0	0	0	0	0	0	2	1	1	1	0	0	1	0	1	0	0	0	2	1	1	0	2	2	0	2	1	0	2	1	0	1	1	2	1	2	2	0	0	1	0	0	0	0	2	1	0	1	1
572	0	0	2	0	0	0	2	2	2	1	0	0	1	0	1	0	0	0	2	2	0	1	2	2	0	2	2	0	2	1	1	1	1	1	1	1	0	0	0	1	0	0	1	0	2	1	0	1	1
573	0	0	2	1	0	0	1	1	2	1	0	1	1	0	1	1	0	1	1	1	1	0	2	2	1	0	2	0	2	1	0	1	2	2	0	2	0	0	0	1	0	2	2	0	0	0	0	2	0
574	0	0	2	0	0	2	2	1	2	1	0	0	0	0	0	0	0	0	2	2	0	0	1	1	1	0	2	0	2	2	1	1	2	2	0	2	2	0	0	2	0	0	0	0	1	1	0	2	0
575	0	0	1	0	0	0	2	1	2	1	0	0	0	0	0	0	0	1	1	1	1	0	2	2	0	0	2	0	2	2	1	1	2	2	0	2	2	0	0	2	0	0	1	0	1	2	0	0	1
576	0	0	1	1	0	0	1	2	0	0	1	0	1	0	1	0	0	0	2	2	0	0	2	2	1	1	2	0	2	1	0	2	2	0	1	1	1	0	0	2	1	0	2	0	2	0	0	0	1
577	0	0	1	1	0	0	2	1	1	1	0	0	1	0	1	0	0	2	0	1	1	0	2	2	0	2	1	0	1	1	0	1	1	2	0	2	2	0	0	1	0	1	1	0	1	0	0	1	1
578	1	0	2	1	0	0	2	0	2	1	1	1	1	0	0	0	0	1	1	1	0	0	2	2	0	0	1	0	1	1	2	0	0	2	0	2	2	0	0	1	1	1	1	0	1	1	0	2	0
579	0	0	0	0	0	0	2	1	2	2	0	1	2	0	2	0	0	1	1	1	0	0	1	1	1	1	0	0	1	1	1	0	0	2	0	2	2	0	0	1	0	0	0	0	1	2	0	2	0
580	1	0	2	1	0	0	2	1	2	1	0	0	0	0	0	0	0	1	1	1	0	0	2	2	0	2	1	1	2	1	0	1	1	1	1	1	2	0	0	0	0	0	0	0	0	1	0	2	0
581	0	0	1	0	0	0	2	1	1	0	0	0	0	0	0	0	1	1	2	2	1	0	2	2	0	2	1	0	2	0	1	1	1	2	1	1	2	0	0	2	0	0	2	0	2	1	0	1	1
582	0	0	1	0	0	0	1	2	0	0	1	1	2	0	2	0	1	2	1	1	1	0	1	1	1	1	2	0	2	2	0	2	2	1	0	2	2	0	0	2	0	0	0	0	0	1	0	2	0
583	0	0	2	1	0	0	2	2	2	1	0	0	0	0	0	0	1	1	1	1	0	0	2	2	1	2	0	0	1	1	1	2	2	2	0	2	1	0	0	1	0	0	2	0	2	1	0	0	2
584	0	0	2	0	0	0	2	1	2	1	0	0	0	0	1	0	1	0	2	1	1	0	2	2	1	0	1	0	2	2	1	1	2	2	0	2	1	0	0	1	0	0	0	0	0	1	0	1	1
585	0	0	0	0	0	0	2	2	1	1	0	0	1	0	1	0	0	1	1	1	0	0	1	1	1	1	2	0	2	2	0	2	2	2	0	2	1	0	0	1	0	0	0	0	2	1	0	0	2
586	0	0	2	0	0	1	2	2	1	0	0	0	0	0	0	0	0	0	2	2	0	0	1	1	1	2	1	0	2	1	1	0	0	2	0	2	1	0	0	1	0	1	1	0	1	0	0	2	1
587	0	1	2	0	0	0	1	1	2	2	0	1	1	0	1	1	0	1	1	1	1	0	2	2	1	0	1	0	2	1	1	0	1	1	1	1	2	0	0	2	0	0	1	0	1	1	1	1	1
588	0	0	1	1	0	0	2	0	2	2	0	0	0	0	0	0	0	2	0	1	1	0	1	1	0	1	2	0	2	2	1	1	2	0	2	1	0	0	0	0	0	0	0	0	0	0	0	1	2
589	0	0	1	0	0	1	2	1	1	1	0	0	0	0	0	0	0	1	1	1	0	0	1	1	1	1	1	2	2	2	0	0	2	0	2	1	1	1	1	1	0	1	1	0	0	1	0	1	1
590	0	0	0	0	0	0	2	1	2	0	1	0	0	0	0	0	0	0	2	2	0	1	1	1	0	1	1	0	2	2	0	1	1	1	1	1	2	0	0	1	0	0	1	0	1	0	0	2	0
591	0	0	1	0	0	0	1	1	1	1	1	1	2	0	1	0	0	1	2	2	0	0	2	2	0	1	2	0	2	1	1	1	0	0	0	2	0	1	1	1	1	0	0	0	2	0	0	2	1
592	1	0	2	1	0	1	2	1	1	0	0	0	0	0	0	0	0	1	1	1	0	0	2	2	0	0	1	0	2	1	0	0	1	1	1	1	1	0	0	0	0	1	2	0	1	0	0	1	1
593	0	0	2	1	0	0	2	1	2	1	0	0	1	0	0	0	0	1	1	2	0	0	1	1	1	1	2	0	2	1	1	1	2	1	2	1	1	0	0	0	0	0	1	0	1	1	0	1	1
594	0	0	1	0	0	1	1	0	2	2	0	0	0	0	0	0	0	1	1	1	1	0	1	1	1	2	0	0	2	1	0	1	1	2	0	2	2	0	0	1	0	0	0	0	0	0	0	1	1
595	0	0	1	0	0	0	0	2	0	0	2	0	1	1	0	1	0	0	2	1	1	0	2	2	0	1	1	0	2	0	0	1	2	1	1	1	2	0	0	1	0	0	0	0	1	1	0	1	1
596	0	0	1	1	0	0	1	2	1	1	1	0	0	0	0	0	0	0	2	1	1	1	1	1	0	1	0	1	2	0	1	1	1	1	0	2	1	0	0	0	0	0	1	0	0	1	0	1	0
597	0	0	1	0	0	0	2	1	1	1	0	0	1	0	1	0	0	0	1	1	1	0	2	2	0	1	1	0	1	1	0	2	2	2	0	2	1	0	0	1	0	1	1	0	1	0	0	2	0
598	0	0	1	0	0	0	1	2	1	0	2	0	1	0	1	0	0	1	2	2	0	0	2	2	0	0	2	0	2	2	0	1	2	1	1	1	1	0	0	1	0	1	1	0	1	0	0	2	2
599	0	0	2	1	0	0	1	2	1	0	1	1	1	0	0	0	0	0	2	2	0	0	2	2	1	1	2	0	2	2	0	1	1	2	0	2	1	0	0	1	0	0	2	0	1	1	0	1	1
600	0	0	1	0	1	1	2	1	2	1	1	0	2	0	2	1	0	2	0	1	1	0	2	2	0	0	2	0	2	2	2	1	1	2	0	2	2	0	0	1	0	0	0	0	1	0	0	1	1
601	0	0	1	0	0	0	2	1	2	2	0	1	0	0	0	0	0	2	0	0	0	0	1	1	0	1	2	0	2	0	0	0	0	0	1	1	1	0	0	1	0	0	0	1	0	1	0	1	1
602	0	0	0	1	0	0	2	2	1	1	1	1	1	0	1	1	0	1	1	0	1	0	2	2	0	1	1	1	2	1	0	2	2	1	2	2	1	0	0	1	0	1	1	1	2	0	0	2	0
603	0	0	1	0	0	0	2	0	2	2	0	0	1	0	1	0	0	1	1	1	1	0	2	2	0	1	1	0	2	1	0	1	1	1	1	1	1	1	1	1	0	0	0	0	1	0	0	2	0
604	0	0	1	0	0	0	2	1	2	1	1	1	2	0	2	1	0	0	2	2	0	0	1	1	1	1	1	1	1	1	2	1	1	2	0	2	1	1	0	0	0	0	1	0	1	2	0	2	1
605	0	0	0	1	0	0	1	2	0	0	0	0	0	0	0	0	0	2	0	1	0	0	2	2	0	1	2	0	2	2	1	1	1	2	2	0	1	1	1	1	0	2	2	0	0	1	0	1	1
606	0	0	1	1	0	0	2	1	1	1	0	0	0	0	0	0	1	2	0	0	1	0	2	2	0	1	2	0	2	2	1	1	1	0	2	0	0	0	0	1	0	0	0	0	1	0	0	2	0
607	0	0	1	0	0	0	1	2	1	1	0	0	1	0	1	0	0	1	0	0	2	0	1	2	0	1	1	2	2	2	0	0	0	1	0	2	2	0	0	1	0	0	1	0	1	0	1	1	0
608	1	1	1	0	0	0	1	1	1	1	1	0	0	0	0	0	0	2	0	1	0	1	1	2	0	1	0	1	2	0	1	1	1	0	1	1	2	0	0	1	0	0	0	0	0	0	0	1	1
609	0	0	1	0	0	0	2	2	1	1	0	0	1	0	1	0	0	1	1	2	0	0	2	2	0	1	2	1	2	2	0	2	2	0	2	0	2	0	0	1	0	0	0	1	0	1	0	1	1
610	0	0	2	0	0	0	1	2	0	0	1	1	1	0	1	0	0	0	2	2	0	0	1	1	0	1	0	2	1	0	2	1	2	1	0	2	0	0	0	0	0	0	0	1	1	1	0	1	1
611	0	0	1	1	0	0	2	2	2	1	0	0	1	0	1	0	0	2	0	0	0	0	1	1	1	0	1	1	2	1	0	2	2	1	1	1	1	1	1	0	0	0	0	0	1	0	0	2	0
612	0	0	2	0	0	0	2	0	2	2	0	0	0	0	0	0	0	0	2	2	0	0	2	2	0	2	2	1	1	1	1	0	0	2	0	2	1	0	0	1	0	0	0	0	0	0	0	2	0
613	0	0	1	0	0	0	2	1	1	1	1	0	1	0	1	0	0	1	1	1	0	0	1	1	0	1	1	0	2	1	0	2	2	0	1	1	2	0	0	1	0	0	0	0	0	1	0	1	1
614	0	0	1	0	0	0	2	2	1	1	0	0	0	0	0	0	0	1	1	1	1	1	2	2	0	0	1	0	2	1	0	2	2	0	2	0	2	0	0	2	0	0	1	0	1	0	0	2	0
615	0	0	0	1	0	0	2	2	1	0	1	1	1	0	0	0	0	1	1	0	0	0	2	2	0	1	1	1	2	1	0	1	1	1	1	1	1	1	1	0	0	2	2	0	0	1	0	1	1
616	0	0	2	0	0	0	1	1	1	1	1	0	1	0	0	0	1	2	0	0	1	0	2	2	0	0	2	0	2	1	1	2	2	2	0	2	1	0	0	1	0	0	1	0	1	1	0	1	1
617	0	0	1	0	0	0	2	2	1	1	0	0	0	0	0	0	0	1	1	1	1	0	2	2	0	0	2	0	2	1	0	1	0	0	0	2	1	0	1	2	1	0	0	0	0	1	0	1	1
618	0	0	2	0	0	1	2	0	2	2	0	0	1	0	0	0	0	0	2	2	0	1	1	1	0	1	1	0	2	0	0	2	2	0	0	2	2	0	0	1	0	1	1	0	1	0	0	1	1
619	0	0	1	0	0	1	2	1	2	2	0	0	2	0	2	0	0	0	2	2	0	0	2	2	1	0	1	1	2	1	0	1	2	1	2	1	1	1	1	1	0	0	0	0	0	1	0	1	1
620	1	0	0	0	0	0	1	1	1	1	1	1	1	0	0	0	0	0	2	2	0	1	2	2	0	2	1	1	2	1	0	0	1	2	0	2	1	1	1	1	0	0	0	1	0	1	0	1	0
621	0	0	0	1	0	0	2	1	2	2	0	0	1	0	1	0	0	0	2	2	0	0	1	2	0	1	2	0	2	2	1	0	1	1	1	1	2	0	0	2	0	1	1	0	1	1	0	0	2
622	0	0	1	0	0	0	2	1	2	2	0	0	0	0	0	0	0	0	2	2	1	0	0	0	1	1	1	0	2	1	0	1	1	1	1	1	1	0	0	2	1	0	0	1	0	0	0	2	0
623	0	0	1	1	0	0	2	0	2	2	0	0	1	0	1	0	0	0	2	2	0	0	2	2	0	1	0	0	2	1	0	0	0	2	0	1	1	1	1	0	0	0	0	0	1	1	0	2	0
624	0	0	2	0	0	1	2	2	1	0	1	0	0	0	0	0	0	2	0	0	0	0	2	2	0	2	2	0	2	2	0	0	1	2	0	2	1	0	0	1	0	0	1	1	1	2	0	1	2
625	0	0	2	0	0	2	2	2	1	1	0	0	0	0	0	0	0	0	2	2	0	0	2	2	1	2	1	1	2	1	0	1	2	2	0	2	1	0	0	1	0	0	1	0	1	1	0	0	2
626	0	0	2	1	0	0	2	1	1	0	0	0	0	0	0	0	0	1	1	1	0	0	2	2	0	1	1	0	2	2	0	0	2	0	2	1	1	0	0	1	0	0	1	0	1	0	0	0	1
627	0	0	1	0	0	0	2	0	2	2	0	0	1	0	1	0	0	1	1	1	0	0	1	1	0	0	1	0	1	1	2	1	2	1	1	1	1	0	0	0	1	0	1	0	1	0	0	2	1
628	0	0	2	0	0	0	1	1	2	2	0	0	1	0	1	1	0	0	2	2	0	0	1	1	0	1	2	1	2	1	1	1	1	0	0	1	2	0	0	2	0	0	1	0	1	0	0	2	0
629	0	0	1	1	0	0	1	0	2	2	0	1	1	0	0	0	0	1	1	1	1	0	2	2	0	1	2	0	2	1	1	0	1	1	1	1	1	1	1	1	0	0	0	1	0	1	0	2	1
630	0	0	1	1	0	0	2	2	2	2	0	0	0	0	0	0	0	1	1	1	0	0	2	2	0	1	2	0	2	2	1	1	1	1	1	1	1	1	1	1	0	0	2	0	2	0	0	1	1
631	0	1	2	0	0	0	1	1	0	0	1	1	1	0	1	1	0	0	1	1	0	0	2	2	0	1	2	0	2	2	1	0	1	2	0	2	1	0	0	1	0	0	1	0	1	1	0	0	2
632	0	0	1	1	0	0	0	1	1	1	1	0	0	0	0	0	0	2	0	0	0	0	1	1	0	1	2	1	2	1	2	0	1	2	1	2	1	0	0	2	0	0	0	0	0	0	0	2	1
633	0	0	2	0	0	0	2	1	2	1	1	0	1	0	1	0	0	2	0	0	0	0	2	2	0	1	1	1	1	1	2	1	2	1	1	1	1	0	0	1	0	0	1	0	1	0	0	1	1
634	0	0	2	0	0	0	0	2	1	1	0	0	0	0	0	0	0	0	2	2	0	0	1	2	0	1	1	0	1	1	0	0	1	0	1	2	1	0	0	1	1	0	0	0	0	1	0	2	1
635	0	0	1	0	0	0	2	2	1	1	0	0	0	0	1	0	0	2	0	0	0	0	1	1	0	0	2	1	2	1	1	2	2	2	0	2	1	0	0	0	0	0	0	0	0	1	0	1	1
636	0	0	2	0	0	1	2	0	2	2	0	0	1	0	0	0	0	0	2	2	0	1	1	2	1	0	1	0	1	1	2	1	2	0	0	2	1	1	1	1	0	1	1	0	1	1	0	1	1
637	0	0	1	0	0	0	1	2	0	0	1	0	0	0	0	0	1	2	1	1	0	1	2	2	0	2	2	1	2	1	1	2	2	2	0	2	1	0	0	0	0	0	0	0	0	1	0	2	0
638	0	0	0	1	0	0	2	1	2	1	0	0	0	0	0	0	0	1	1	1	0	0	1	1	1	1	2	0	2	2	0	2	1	2	0	2	1	1	1	1	0	0	0	1	0	1	0	0	2
639	0	0	2	0	0	0	2	2	2	1	0	1	2	0	2	1	0	1	1	1	0	0	0	0	0	0	1	1	2	0	1	2	2	1	1	1	1	0	0	2	0	2	2	0	0	0	0	0	2
640	0	0	2	0	0	1	2	1	2	0	0	0	0	0	0	0	0	2	0	0	2	0	2	2	0	1	1	0	2	1	0	1	2	0	2	1	1	0	0	2	0	1	2	0	1	0	0	1	2
641	0	0	1	0	1	2	2	2	2	0	0	1	2	0	2	1	0	0	1	1	0	0	2	2	1	2	1	0	2	1	0	2	2	0	2	0	1	1	1	0	0	0	0	1	0	0	0	0	2
642	0	0	2	0	0	0	1	2	1	0	1	0	0	0	0	0	0	0	2	1	1	0	2	2	0	0	1	0	2	2	1	1	1	2	1	2	0	0	0	0	0	0	1	0	1	0	0	2	1
643	0	0	0	0	0	0	2	2	1	1	0	0	1	0	1	0	0	0	2	2	0	0	2	2	0	1	2	0	2	2	1	0	0	2	0	1	2	0	0	1	0	1	1	1	2	1	0	2	0
644	0	0	1	0	0	1	2	1	1	1	0	0	1	0	1	0	0	0	2	2	0	0	1	1	1	0	2	0	2	2	1	1	1	0	1	1	1	0	0	2	0	0	0	0	0	2	0	0	2
645	0	0	1	0	0	1	0	2	1	1	0	1	0	0	0	0	0	0	2	2	0	0	1	1	0	0	1	1	1	1	2	2	2	1	0	2	2	0	0	1	1	0	0	0	0	1	0	0	2
646	0	0	2	1	0	0	1	1	1	1	2	0	1	0	0	0	0	0	1	2	0	0	2	2	0	0	1	0	2	1	1	2	2	2	0	2	1	0	0	1	0	0	0	0	0	1	0	1	1
647	0	0	1	0	0	0	2	2	1	1	0	0	0	0	0	0	0	1	2	2	0	0	2	2	1	2	2	0	2	2	1	2	2	1	0	2	2	0	0	1	0	0	0	0	0	0	0	0	1
648	0	0	1	0	0	0	1	1	1	1	0	2	2	1	0	1	0	1	1	1	1	0	1	1	1	2	0	1	1	0	1	0	1	1	1	1	1	1	1	1	0	1	2	0	0	1	0	0	2
649	0	0	2	0	0	1	2	2	0	0	0	0	0	0	0	0	0	0	2	2	0	0	2	2	0	1	0	2	1	1	2	1	0	2	0	2	1	0	0	1	0	1	1	0	0	1	0	2	1
650	0	0	0	0	0	0	2	2	1	0	0	0	0	0	0	0	0	1	1	1	0	0	2	2	0	0	1	1	0	0	2	2	2	2	1	1	2	0	0	0	0	1	1	0	1	1	0	2	1
651	0	1	2	0	0	1	2	1	2	0	0	0	0	0	0	0	0	1	1	1	1	0	2	2	1	1	1	1	2	0	1	1	1	1	0	2	1	1	1	1	0	0	1	0	0	1	0	2	0
652	0	0	1	0	1	0	1	1	2	2	0	1	2	0	1	1	0	0	2	1	0	0	1	1	1	0	2	0	2	2	1	1	2	0	0	2	0	0	0	0	0	0	1	0	1	2	0	2	0
653	0	0	0	0	0	0	2	1	2	2	0	0	1	0	1	0	0	0	1	1	0	0	2	2	0	0	2	1	2	1	2	2	2	0	1	1	1	0	0	0	0	0	1	0	0	0	0	1	0
654	0	0	1	0	0	0	1	1	1	1	1	0	1	0	1	0	0	0	2	2	0	0	2	2	1	1	2	0	2	1	1	1	2	1	1	1	2	0	0	1	0	1	1	1	1	0	0	0	2
655	0	0	1	0	1	2	1	2	1	1	1	0	0	0	0	0	0	2	0	1	0	0	1	1	0	0	0	2	1	0	2	1	1	0	1	1	1	0	0	2	1	0	1	0	0	1	0	2	1
656	0	1	2	0	0	1	1	2	2	2	1	0	1	0	1	0	0	1	1	1	1	0	1	1	0	2	2	0	2	2	0	1	2	2	0	2	0	0	0	0	0	0	0	0	0	1	0	1	1
657	0	0	2	0	0	0	2	2	1	1	0	0	1	0	2	0	0	1	1	1	0	0	1	1	1	2	0	0	2	1	0	1	1	0	2	0	2	0	0	1	0	0	1	0	1	0	0	1	1
658	0	0	0	0	0	0	2	1	1	0	1	1	1	0	0	0	0	0	2	2	0	0	2	2	0	1	1	1	1	1	1	1	2	2	0	2	2	0	0	2	0	0	0	2	0	1	0	2	0
659	0	0	1	1	0	0	2	1	1	1	0	0	1	0	0	0	1	2	1	1	0	0	2	2	0	1	0	0	1	0	1	1	1	1	1	1	1	0	0	2	1	1	1	0	0	0	0	2	1
660	0	0	2	0	0	0	1	2	0	0	1	2	2	0	2	1	0	2	0	0	1	0	2	2	1	0	1	0	2	1	0	0	0	2	0	2	1	0	0	1	0	0	0	0	0	1	0	0	2
661	1	1	0	0	0	0	2	0	2	2	0	0	1	0	1	0	0	0	1	2	0	0	2	2	1	2	1	0	2	1	0	2	2	0	1	1	1	0	0	1	0	0	0	0	0	1	0	0	2
662	0	0	0	0	0	0	2	0	2	1	2	0	0	0	0	0	0	2	0	0	1	0	2	2	0	1	2	0	2	1	1	1	1	2	0	2	1	1	1	1	0	0	0	0	0	2	0	1	1
663	0	1	1	0	0	0	1	1	1	1	0	1	1	0	0	0	0	1	1	1	1	0	2	2	0	0	1	0	1	1	2	1	2	1	0	2	1	0	0	1	0	1	1	1	0	1	0	1	1
664	0	0	0	0	0	0	0	2	1	1	0	0	1	0	1	0	0	1	1	1	1	0	2	2	0	0	2	0	2	2	1	1	0	0	0	2	1	0	0	2	0	0	2	0	1	1	0	2	0
665	0	0	0	1	0	0	1	1	1	1	0	0	1	0	1	1	0	1	0	0	1	0	2	2	0	0	2	0	2	2	1	0	1	1	1	1	2	0	0	1	0	0	0	0	0	1	0	0	1
666	0	0	2	0	0	0	1	1	2	2	0	0	0	0	0	0	0	0	2	2	0	0	2	2	0	1	1	0	1	1	0	0	1	0	1	2	1	1	1	1	0	0	0	1	0	0	0	1	1
667	0	0	1	0	0	0	1	1	1	1	1	0	1	0	1	0	0	1	1	1	0	0	1	1	1	0	1	0	2	2	1	0	0	2	0	2	1	1	1	1	1	1	1	0	2	0	0	2	0
668	0	0	2	1	0	0	1	2	1	1	1	0	1	0	1	0	0	1	2	1	1	0	1	2	0	1	2	0	2	1	1	1	2	2	1	2	2	0	0	1	0	0	0	0	0	0	0	1	1
669	0	0	2	1	0	0	2	0	2	2	0	1	0	0	0	0	0	1	1	1	1	0	2	2	0	0	1	0	2	0	1	2	2	0	1	1	1	1	1	1	1	0	1	0	1	0	0	2	0
670	0	0	0	0	0	0	2	2	0	0	0	2	2	0	1	0	0	0	1	1	1	0	2	2	0	1	2	0	2	2	1	1	2	2	0	2	0	0	0	0	0	0	0	0	0	1	0	0	0
671	0	0	2	0	0	1	2	1	2	2	0	0	1	0	1	0	1	1	1	1	0	0	2	2	0	0	0	0	2	1	0	2	2	2	1	1	1	0	0	1	0	0	0	0	0	1	0	2	0
672	0	0	2	0	0	0	1	2	1	1	1	0	1	0	2	0	0	1	1	1	1	0	2	2	0	2	2	1	2	1	2	1	2	2	1	2	1	0	0	1	0	0	1	0	1	1	0	1	1
673	0	0	0	0	0	0	2	1	2	2	0	0	0	0	0	0	0	1	1	1	1	0	2	2	1	0	2	0	2	2	0	1	1	2	0	2	2	0	0	2	1	0	1	0	1	0	0	1	1
674	0	0	2	0	0	1	2	1	1	0	1	0	1	0	1	0	0	1	1	1	0	0	2	2	0	1	1	0	2	0	1	1	1	0	2	0	1	0	0	1	0	0	0	0	0	1	0	2	0
675	0	0	2	1	0	1	1	1	1	1	1	0	0	0	0	0	0	1	1	1	0	0	0	0	0	0	1	1	2	1	0	2	1	2	0	2	2	1	1	1	0	0	1	0	1	1	0	2	1
676	0	0	2	0	0	2	2	2	1	0	0	1	1	0	0	0	0	0	2	2	0	0	2	2	0	1	1	0	2	2	0	1	1	2	1	1	1	0	0	0	1	0	0	0	1	1	0	1	1
677	0	0	2	0	0	1	2	1	1	1	1	0	0	0	0	0	0	1	1	1	0	0	2	2	0	1	1	0	2	1	0	1	2	0	0	2	2	0	0	0	1	0	0	1	1	2	0	2	1
678	0	0	2	0	0	1	2	0	2	2	0	2	2	1	0	1	0	0	2	2	0	0	2	2	0	1	2	0	2	1	0	1	2	1	2	1	1	1	1	1	0	0	1	0	1	1	0	1	1
679	0	1	2	0	0	0	1	2	1	1	1	0	0	0	0	0	0	0	2	2	0	0	2	2	0	2	2	1	2	1	1	1	2	1	1	1	1	0	0	1	0	1	1	0	1	1	0	1	1
680	0	0	1	1	0	0	2	1	2	1	1	1	1	0	1	1	0	0	2	1	1	1	2	2	0	0	1	1	2	1	1	1	2	1	0	2	1	0	0	1	0	0	0	1	0	0	0	1	1
681	0	0	1	0	1	1	2	2	1	0	1	0	0	0	0	0	0	0	2	2	1	0	0	1	1	1	2	0	2	1	2	1	2	2	0	2	2	0	0	1	0	0	0	0	1	0	1	1	0
682	0	0	1	1	0	0	2	1	2	2	0	1	2	0	2	0	0	0	1	2	0	0	2	2	0	2	0	2	0	0	2	1	2	2	1	2	1	0	0	1	0	0	0	0	0	0	0	2	1
683	1	0	0	0	0	1	2	1	1	1	0	0	1	0	1	0	0	1	1	1	1	0	2	2	1	1	0	0	2	1	0	1	1	1	1	1	2	0	0	1	0	0	1	0	1	0	0	2	0
684	0	0	1	1	0	0	2	2	1	1	0	0	1	0	1	0	0	0	2	1	1	1	1	2	1	0	1	1	2	1	1	2	2	1	1	1	1	0	0	1	0	1	1	0	1	1	0	0	1
685	1	0	2	0	0	1	1	1	1	1	1	0	1	0	1	0	0	0	2	2	0	0	2	2	0	1	1	0	2	1	1	2	2	1	0	2	1	2	1	1	1	0	0	0	0	0	0	2	2
686	0	0	1	1	0	0	2	2	2	1	0	1	1	0	1	1	0	1	1	1	1	0	2	2	1	2	0	0	2	0	0	1	1	2	1	2	1	1	1	0	0	0	0	1	0	0	0	1	1
687	0	0	1	0	0	0	1	2	0	0	2	0	0	0	0	0	0	2	1	1	1	0	2	2	0	1	2	0	2	2	0	1	1	2	0	2	2	0	0	2	0	0	1	0	1	2	0	2	0
688	0	1	2	0	0	1	2	1	1	1	0	1	1	0	1	1	1	2	1	1	1	0	2	2	0	2	2	0	2	2	1	0	0	2	0	1	0	0	0	1	0	0	0	0	0	0	0	2	1
689	0	1	2	0	0	1	1	1	1	1	0	1	1	0	0	0	0	1	1	1	0	2	0	2	0	1	1	0	2	1	0	0	0	1	1	1	1	1	1	1	0	0	1	0	2	2	1	1	0
690	0	0	0	0	0	0	1	2	1	1	0	0	0	0	0	0	0	0	2	2	0	0	1	1	1	1	1	1	1	1	2	1	1	1	0	2	1	0	0	2	0	0	1	0	2	0	0	2	2
691	0	0	1	0	0	0	0	1	1	1	1	0	1	1	0	1	0	1	1	1	1	0	1	1	1	2	2	0	2	1	0	0	1	2	0	2	0	0	0	0	0	0	1	0	1	0	0	0	2
692	0	1	1	1	0	0	1	2	0	0	0	0	0	0	0	0	0	0	2	2	0	0	2	2	0	0	0	0	1	1	2	1	1	0	2	0	1	0	0	2	0	0	1	0	1	0	0	2	0
693	0	0	1	1	0	0	1	2	0	0	1	1	2	1	1	1	0	0	2	2	1	0	2	2	0	1	2	0	2	2	1	0	0	2	0	1	2	0	0	2	0	0	0	0	1	0	0	1	0
694	0	0	2	1	0	1	2	0	2	2	0	1	2	0	2	0	0	2	1	2	0	0	2	2	0	2	1	0	2	1	0	1	1	2	0	2	2	0	0	0	0	1	1	0	1	1	0	0	2
695	0	0	2	0	1	0	2	1	2	2	0	0	0	0	0	0	0	0	2	2	0	0	2	2	0	1	2	0	2	2	0	0	1	1	0	2	1	0	0	2	0	0	0	0	0	0	0	0	2
696	0	0	2	1	0	0	0	2	0	0	2	1	1	0	0	0	0	1	1	1	0	0	2	2	0	2	1	0	1	0	1	1	1	2	0	2	1	0	0	1	0	1	1	0	1	0	0	0	2
697	0	0	1	0	1	1	2	2	1	0	0	2	2	1	0	1	0	1	1	1	0	0	0	0	0	0	1	2	2	1	1	2	2	0	2	0	1	0	0	1	0	0	0	0	0	2	0	1	1
698	0	0	2	1	0	0	1	1	1	1	1	1	1	0	0	0	0	2	0	1	0	0	1	1	1	1	1	0	1	1	0	0	0	1	2	0	1	0	0	1	0	0	1	0	1	0	0	2	0
699	0	0	2	0	0	1	2	1	2	2	0	1	1	0	0	0	0	1	1	1	0	0	2	2	0	1	1	0	1	1	0	0	0	2	0	2	0	0	0	0	1	0	1	0	1	1	0	2	0
700	0	0	1	0	0	1	2	1	2	1	0	0	0	0	0	0	0	1	1	1	1	0	1	1	0	1	1	2	2	1	1	1	2	2	0	2	1	0	0	1	0	0	1	0	1	0	0	1	1
701	0	1	2	0	1	0	1	2	1	1	1	0	1	1	0	1	0	1	1	1	1	0	2	2	0	2	2	0	2	1	1	1	1	2	0	2	1	0	0	0	0	0	1	0	1	0	0	2	0
702	0	0	1	0	0	0	2	1	1	1	0	1	1	0	0	0	0	2	0	1	0	0	2	2	0	0	1	0	2	0	0	2	2	0	1	1	1	0	1	1	1	0	0	1	0	0	0	1	2
703	0	0	2	1	0	0	2	0	2	1	1	0	0	0	0	0	0	2	0	0	0	0	2	2	0	0	0	0	2	1	0	1	1	1	1	1	1	0	0	1	0	0	0	0	0	1	0	1	2
704	0	0	2	1	0	0	2	2	2	1	0	0	0	0	0	0	0	1	1	1	0	0	1	1	1	1	2	0	2	2	0	0	1	2	0	2	2	0	0	2	0	0	0	0	2	1	0	1	0
705	0	0	0	0	0	0	1	0	2	2	0	0	1	0	1	0	0	1	1	1	0	0	2	2	1	1	1	0	2	1	1	1	1	0	2	0	1	1	1	1	0	0	1	0	1	0	0	1	1
706	0	0	1	0	0	1	2	1	2	1	1	1	1	0	1	1	0	0	1	1	0	0	2	2	0	1	1	1	2	1	1	2	2	0	1	1	2	0	0	2	0	0	0	0	1	1	0	1	2
707	0	0	2	1	0	1	1	2	0	0	1	0	0	0	0	0	0	2	0	0	1	0	1	1	1	1	1	1	2	1	0	0	1	1	0	2	2	0	0	0	0	0	0	0	0	1	0	2	0
708	0	0	0	0	0	0	2	1	2	2	0	2	2	0	2	1	0	0	2	2	0	0	0	0	0	0	0	0	2	1	0	1	2	2	0	2	1	0	0	1	0	0	1	0	1	0	0	2	0
709	0	0	1	0	0	0	2	2	2	1	0	0	0	0	0	0	1	2	1	1	1	0	2	2	0	0	2	1	2	2	0	2	2	1	1	1	1	0	0	0	0	0	0	0	0	1	0	0	2
710	0	0	2	2	0	0	1	2	1	1	1	0	2	0	2	1	0	2	1	2	0	0	2	2	0	0	0	0	1	0	1	1	1	2	0	2	1	1	1	1	0	0	0	0	0	0	0	1	1
711	0	0	2	0	0	0	2	2	2	1	0	0	1	0	1	0	0	0	1	1	1	0	2	2	0	1	1	1	1	1	1	0	1	1	1	1	1	1	1	0	0	0	1	0	0	0	0	1	0
712	0	1	1	1	0	0	1	2	1	0	1	0	1	0	1	0	1	1	1	1	1	0	2	2	0	0	0	1	1	0	1	1	2	1	1	1	1	0	0	1	0	0	0	2	0	2	0	1	1
713	0	0	1	0	0	0	2	2	1	1	0	1	2	0	1	1	0	1	1	1	0	0	2	2	0	2	1	1	2	1	1	1	1	1	1	1	0	1	1	0	0	1	1	1	1	0	0	1	2
714	0	0	0	1	0	0	0	2	0	0	2	0	2	1	1	1	0	0	2	2	0	0	2	2	0	2	2	0	1	1	1	1	0	0	1	1	2	0	0	2	0	0	1	0	1	0	0	0	2
715	0	0	0	0	0	0	1	2	1	1	1	0	1	0	1	1	0	1	1	1	1	0	1	1	1	0	1	0	2	1	1	1	1	1	1	1	2	0	0	0	0	0	0	0	0	2	0	1	1
716	0	0	2	0	0	0	2	2	2	0	0	0	0	0	0	0	0	0	2	2	0	0	2	2	1	0	2	0	2	1	2	0	0	2	0	2	1	0	0	0	0	0	0	0	0	1	0	0	2
717	0	0	2	1	0	0	1	2	1	1	0	0	0	0	0	0	0	1	1	1	0	0	2	2	0	1	1	1	2	1	2	0	0	1	1	1	2	0	0	1	0	2	2	0	1	0	0	0	2
718	1	1	2	0	0	1	2	0	2	2	0	0	1	0	1	0	0	1	1	1	1	0	2	2	0	2	2	0	2	2	1	1	1	2	1	2	2	0	0	2	0	0	0	1	0	0	0	2	0
719	0	0	1	1	0	1	1	2	0	0	2	1	2	0	2	0	0	1	1	1	1	0	2	2	0	2	2	1	2	2	0	1	1	2	1	1	2	0	0	1	0	0	0	0	1	1	0	2	0
720	0	0	1	1	0	0	2	0	2	2	0	0	1	0	1	1	0	1	1	1	1	0	2	2	0	1	2	0	2	2	1	2	2	0	1	1	1	1	1	0	0	1	1	0	1	1	0	0	2
721	0	0	2	0	0	1	2	0	2	2	0	1	1	0	0	0	0	2	0	0	0	0	2	2	0	1	2	0	1	1	2	1	1	1	0	2	2	0	0	1	0	0	1	0	1	1	0	1	1
722	0	0	1	0	0	1	1	1	1	1	1	1	2	0	2	0	0	2	0	1	1	0	1	1	0	2	1	1	1	1	2	1	1	2	1	2	1	0	0	2	0	0	1	0	1	1	0	2	0
723	0	0	2	0	0	2	2	1	2	2	0	1	1	0	0	0	0	0	2	1	0	0	2	2	0	1	2	0	2	2	0	2	1	1	0	2	1	1	1	1	0	0	0	0	0	1	0	0	2
724	0	0	0	1	0	0	2	1	2	1	0	0	1	0	1	1	0	0	2	2	0	0	2	2	0	2	2	0	2	2	0	0	1	2	0	2	1	0	0	1	0	0	0	0	1	0	0	1	1
725	0	0	1	0	0	1	2	1	1	0	0	0	0	0	0	0	0	0	2	2	0	0	2	2	0	1	1	0	2	1	0	2	2	1	1	1	2	0	0	0	1	0	1	0	1	0	0	2	0
726	1	0	1	0	0	1	1	1	1	1	1	0	0	0	0	0	0	2	1	1	0	0	2	2	0	1	1	1	2	0	1	1	1	1	1	1	1	0	0	1	0	0	1	0	1	1	0	0	1
727	0	0	2	1	0	1	2	0	2	2	0	1	1	0	0	0	0	2	1	1	1	0	2	2	0	2	2	0	2	2	0	0	1	1	0	2	1	0	0	2	0	0	0	0	0	0	0	2	0
728	0	0	0	0	0	1	1	1	1	1	0	0	0	0	0	0	0	0	2	2	1	0	2	2	0	0	1	1	2	1	0	2	2	0	1	1	1	0	0	0	0	1	1	1	1	1	0	1	1
729	0	0	2	0	0	0	0	1	1	1	1	0	0	0	0	0	0	0	1	1	0	0	1	1	1	2	1	0	2	1	0	1	2	1	1	1	1	0	0	2	0	0	1	0	1	0	0	1	1
730	0	0	1	0	0	0	1	2	1	1	0	1	1	0	0	0	0	0	1	2	0	0	2	2	0	1	2	0	2	2	1	1	2	1	1	1	1	0	0	1	0	1	1	0	0	1	0	0	1
731	0	0	1	0	0	0	2	1	1	1	0	0	0	0	0	0	0	0	2	2	0	0	2	2	0	1	2	1	2	2	0	1	1	2	0	2	1	1	1	1	0	0	0	0	0	0	0	1	1
732	0	0	1	1	0	0	2	1	2	1	0	1	2	0	0	0	0	0	2	2	0	0	2	2	0	1	0	0	1	1	2	1	1	2	0	2	1	0	0	0	0	1	2	0	1	0	0	2	0
733	1	0	1	0	0	0	2	0	2	1	1	0	0	0	0	0	0	2	0	0	0	1	1	2	0	1	2	1	1	1	1	2	2	0	1	1	2	0	0	2	0	0	0	0	0	0	0	1	1
734	0	0	1	0	0	1	2	0	2	2	0	1	1	0	1	0	0	1	1	1	1	0	2	2	0	1	1	1	2	1	0	2	2	1	1	1	2	0	0	2	0	0	1	0	1	1	0	2	0
735	0	0	2	0	0	2	2	1	2	1	0	1	2	1	1	1	0	0	2	2	0	1	2	2	0	2	1	1	1	1	1	1	1	2	1	2	2	0	0	1	0	0	0	1	0	1	0	1	2
736	1	0	2	2	0	1	1	1	1	1	1	0	0	0	0	0	0	1	1	1	0	1	2	2	0	0	1	1	2	1	2	2	2	0	1	1	1	0	0	2	0	0	0	0	1	0	0	2	0
737	0	0	2	0	0	0	2	0	2	1	1	0	0	0	0	0	0	2	0	0	0	0	2	2	0	1	0	2	1	0	2	1	2	0	2	1	1	1	1	0	0	0	0	0	1	1	0	1	1
738	0	0	2	1	0	0	2	1	2	1	1	1	1	0	1	1	0	2	0	1	1	1	0	1	1	1	2	0	2	1	1	1	1	1	1	1	1	1	0	1	0	0	0	0	1	1	0	1	1
739	0	0	2	0	0	1	2	1	2	2	0	0	1	0	1	0	0	1	1	1	1	0	0	0	1	1	2	0	1	1	1	1	1	1	1	1	1	0	0	1	0	0	0	0	0	1	0	2	1
740	0	0	2	1	0	1	2	1	2	2	0	0	1	1	0	1	0	1	1	1	1	0	2	2	0	0	0	1	2	0	1	2	2	0	1	1	1	0	0	1	0	0	1	0	1	0	0	2	1
741	0	0	2	0	0	0	1	1	0	0	1	0	2	1	1	1	0	0	2	1	1	0	1	1	1	0	1	1	2	0	1	2	2	1	1	1	2	0	0	1	0	0	0	0	0	0	0	2	0
742	0	0	2	0	0	1	1	1	1	1	1	0	0	0	0	0	0	0	1	2	0	0	2	2	0	1	1	0	2	1	0	1	0	2	0	2	1	0	0	1	0	0	1	0	0	1	0	1	1
743	0	0	2	0	0	0	1	2	1	0	1	1	1	0	0	0	0	0	2	2	0	0	2	2	0	0	2	1	2	2	0	1	1	1	0	2	2	0	0	2	0	0	1	0	1	0	0	2	0
744	0	0	2	2	0	1	1	2	0	0	1	1	1	0	0	0	0	1	1	1	1	0	1	1	1	1	1	0	2	1	0	1	1	1	1	1	2	0	0	2	0	0	0	0	0	0	0	0	1
745	0	0	1	0	0	0	1	2	0	0	1	1	2	0	1	0	0	1	1	1	1	0	1	1	1	1	0	1	2	0	1	1	1	2	0	2	2	0	1	2	1	0	1	0	1	0	0	2	0
746	0	0	0	0	0	0	1	2	1	1	0	1	2	0	2	1	0	0	1	1	0	0	2	2	0	1	2	1	2	2	0	1	2	2	1	2	2	0	0	1	1	0	1	0	1	0	0	2	0
747	0	0	2	1	0	0	2	1	1	1	1	0	1	0	1	0	0	1	0	0	0	0	2	2	0	1	1	0	2	0	0	2	2	1	2	0	2	0	0	2	0	0	0	0	2	1	0	0	2
748	0	0	1	1	0	0	2	1	2	1	0	1	0	0	0	0	1	2	1	1	0	0	2	2	0	1	2	0	2	1	0	0	0	2	0	2	2	0	0	1	0	0	1	0	1	1	0	0	2
749	0	0	2	0	0	0	2	2	0	0	0	0	0	0	0	0	0	1	1	1	0	0	2	2	0	1	1	1	2	1	2	2	1	1	0	2	1	1	1	1	0	0	0	0	2	1	0	1	1
750	0	0	0	1	1	0	1	1	1	1	1	0	0	0	0	0	0	2	0	0	0	0	2	2	0	2	1	0	2	1	0	0	2	1	0	2	2	0	0	1	0	0	0	0	0	0	0	0	2
751	0	0	1	0	0	0	2	2	1	1	0	1	1	0	0	0	0	0	2	2	0	1	0	1	1	1	2	0	2	1	1	1	1	1	1	1	1	0	0	1	0	0	0	0	0	1	0	2	1
752	0	0	1	0	0	0	2	1	2	1	0	1	1	0	0	0	1	1	2	2	0	0	2	2	0	1	2	1	2	2	1	1	1	1	0	2	1	0	0	1	0	0	1	0	1	1	0	0	2
753	0	0	1	0	0	1	2	2	1	0	0	2	2	0	2	1	0	1	1	1	1	0	2	2	0	2	1	1	1	1	2	0	2	0	2	1	1	0	0	0	0	0	1	0	0	1	0	2	0
754	0	0	1	1	0	0	1	2	0	0	0	0	1	0	1	0	0	0	1	1	0	0	2	2	0	1	2	0	2	2	0	1	2	1	1	1	2	0	0	2	0	1	1	0	1	0	0	2	0
755	1	0	1	1	0	0	2	0	2	2	0	0	1	0	1	0	0	1	1	1	1	0	2	2	0	1	1	2	2	1	1	1	1	2	0	2	2	0	0	2	0	0	1	0	0	1	0	2	0
756	0	0	1	0	0	0	1	1	2	2	0	0	1	0	1	0	1	2	1	1	0	1	2	2	0	0	2	0	2	1	0	1	1	2	1	2	1	0	0	2	0	1	1	0	1	1	0	1	1
757	0	0	2	0	0	0	2	1	1	1	0	1	1	0	0	0	0	1	1	1	0	0	2	2	0	0	2	0	2	1	2	1	2	1	1	1	2	0	0	1	0	0	0	0	1	0	0	2	1
758	0	0	1	0	0	0	1	1	1	1	0	0	0	0	0	0	0	1	1	1	1	0	2	2	0	1	2	1	2	1	1	1	2	2	0	2	2	0	0	2	0	0	0	1	1	1	0	2	0
759	0	0	1	0	0	0	0	2	0	0	2	0	0	0	0	0	0	1	1	1	1	0	1	1	0	1	1	0	2	1	0	1	1	2	1	2	1	0	0	0	0	0	1	0	1	1	0	2	2
760	0	0	2	0	0	0	1	2	0	0	0	0	1	0	1	0	0	0	2	0	1	0	2	2	0	1	2	1	2	1	2	2	2	2	0	2	1	0	1	1	1	0	0	0	0	0	0	2	0
761	0	0	0	0	0	0	2	2	2	1	0	1	1	0	0	0	0	1	1	1	1	0	2	2	1	1	1	1	1	1	2	1	1	1	0	2	1	0	0	0	0	0	1	0	1	1	0	2	1
762	0	0	2	0	1	0	2	1	1	1	0	1	1	0	0	0	0	1	1	1	0	0	2	2	0	1	1	0	1	0	1	1	2	1	0	2	0	1	1	1	1	0	0	0	0	1	0	2	2
763	0	1	1	0	0	0	1	1	1	1	1	0	0	0	0	0	0	0	2	2	0	0	1	1	0	2	2	1	2	1	1	1	1	1	1	1	2	0	0	2	0	0	1	0	1	0	0	1	1
764	0	0	1	0	0	0	2	1	2	0	1	0	1	0	1	0	0	0	2	2	0	0	0	0	0	1	2	0	2	1	1	1	1	1	0	1	2	0	0	1	0	0	0	2	0	1	0	0	2
765	1	0	1	1	0	1	2	0	2	2	0	0	0	0	0	0	0	0	2	2	0	0	2	2	1	1	1	1	2	1	1	1	2	1	1	1	2	0	0	2	0	0	0	0	0	1	0	1	1
766	1	0	2	0	0	0	2	2	1	1	1	0	0	0	0	0	0	2	0	1	0	0	2	2	1	2	1	1	2	1	1	1	1	1	1	1	2	0	0	0	0	0	0	0	0	0	0	1	1
767	0	0	1	1	0	0	2	1	2	2	0	0	1	0	0	0	0	2	0	0	0	0	2	2	1	2	2	0	2	1	2	0	2	2	0	2	1	0	0	1	0	0	0	0	0	1	0	1	1
768	0	0	1	0	0	0	1	2	1	1	1	2	2	0	1	0	0	2	0	0	0	0	1	1	0	1	2	0	1	1	1	1	1	1	0	2	2	0	0	2	0	1	1	0	1	0	0	0	2
769	0	1	1	0	0	1	2	0	2	1	1	1	2	1	1	1	0	1	1	1	0	0	2	2	0	1	2	0	1	1	2	1	1	0	2	0	2	0	0	0	0	0	0	1	0	0	1	1	0
770	1	0	1	1	0	0	2	2	1	1	0	0	0	0	0	0	0	0	2	2	0	2	0	2	0	1	2	0	2	2	0	2	2	1	0	2	1	0	0	2	1	0	0	0	1	1	0	1	1
771	0	1	1	0	0	0	2	1	1	1	0	0	1	0	1	0	0	0	2	1	1	0	2	2	1	2	2	1	2	1	2	1	1	1	1	1	1	1	1	1	0	0	0	0	0	0	0	1	1
772	0	1	1	0	0	1	2	2	1	1	1	0	0	0	0	0	0	1	1	1	1	0	2	2	0	1	2	0	2	2	1	0	1	2	0	2	2	0	0	1	0	0	0	0	0	2	0	0	2
773	0	0	1	0	0	0	2	1	2	1	0	1	1	0	0	0	0	1	1	1	1	0	2	2	1	0	2	0	2	1	1	2	2	1	2	2	1	0	0	1	0	0	0	0	0	0	0	1	1
774	0	0	2	0	0	2	2	1	1	1	0	1	1	0	0	0	0	0	2	2	0	0	1	2	0	0	0	1	1	1	1	1	1	1	1	1	1	0	0	1	0	0	0	0	0	1	0	1	1
775	0	0	2	0	0	0	2	1	1	0	1	0	0	0	0	0	0	1	1	1	0	0	2	2	0	1	1	0	2	1	1	1	1	1	1	1	1	0	0	1	0	0	1	0	1	1	0	2	0
776	0	0	1	1	0	0	1	0	2	2	0	1	2	0	2	1	0	1	2	1	1	0	2	2	0	1	1	1	1	1	1	1	2	1	1	1	1	0	0	2	0	0	0	1	0	1	0	0	2
777	0	0	0	0	0	0	2	1	2	1	0	0	0	0	0	0	1	1	1	1	1	0	0	1	1	1	2	0	1	1	2	1	2	1	1	1	1	0	0	1	0	0	0	2	0	1	0	2	1
778	0	0	1	0	0	0	1	1	1	1	1	0	0	0	0	0	0	0	2	2	0	0	1	1	1	0	2	0	2	0	0	2	2	2	0	2	2	0	0	0	1	2	2	0	0	0	0	2	0
779	0	1	1	0	0	1	1	1	1	0	2	1	1	0	0	0	0	0	2	2	0	0	2	2	1	0	2	0	2	2	1	0	1	2	0	2	1	0	0	1	0	0	0	2	0	2	0	1	1
780	0	0	2	0	0	1	1	2	1	0	1	1	2	0	1	0	0	0	1	1	1	0	0	1	0	0	2	1	2	2	0	1	1	2	0	2	1	0	0	0	0	0	1	0	1	0	0	2	0
781	0	0	0	0	0	0	1	2	1	0	2	0	1	0	1	0	0	1	1	1	1	0	2	2	1	0	2	1	2	2	1	2	2	0	0	2	2	0	0	2	0	0	1	0	1	1	0	2	1
782	0	0	1	1	0	0	2	1	2	1	0	1	2	0	1	0	0	1	1	1	0	0	2	2	0	0	0	1	2	0	1	2	2	1	1	1	1	0	0	0	1	0	0	0	0	1	0	0	2
783	0	0	1	1	0	1	2	0	2	1	1	0	0	0	0	0	0	1	1	1	0	0	2	2	1	0	1	0	2	0	0	1	1	2	0	2	2	0	0	2	0	2	2	0	0	1	0	0	2
784	0	0	2	1	0	0	0	2	0	0	2	0	0	0	0	0	0	0	2	2	0	0	2	2	0	0	1	1	1	1	2	1	1	1	1	1	1	0	0	1	0	0	0	0	0	1	0	2	1
785	0	0	0	0	0	0	2	1	2	1	1	0	0	0	0	0	0	1	1	1	0	1	2	2	0	1	1	0	2	1	1	2	2	2	0	2	1	0	0	1	0	0	0	0	0	0	0	2	0
786	0	0	0	0	0	0	1	2	1	1	1	0	1	0	1	0	0	2	0	0	0	0	2	2	1	0	0	0	1	0	1	2	2	0	1	1	1	0	0	1	0	0	0	0	0	1	0	2	0
787	0	0	2	0	0	1	2	2	1	1	0	0	1	0	0	0	0	0	2	2	0	0	2	2	0	1	1	2	2	1	1	1	1	2	0	2	0	0	0	0	0	0	1	1	1	1	0	1	0
788	0	0	2	1	0	0	2	1	2	2	0	1	1	0	0	0	0	1	1	1	0	0	1	1	0	1	2	1	2	2	1	2	2	1	0	2	1	0	0	1	1	0	0	0	0	0	0	0	2
789	0	0	1	1	0	0	2	2	1	1	0	1	2	0	2	0	0	1	1	1	1	0	2	2	0	0	1	0	1	1	1	0	1	1	1	1	1	0	1	1	1	1	2	0	0	1	0	2	0
790	0	0	2	0	0	0	2	2	2	1	0	0	0	0	0	0	0	1	1	1	1	0	1	1	1	0	2	0	2	2	0	1	1	0	2	0	2	0	0	2	0	0	1	0	1	2	0	0	2
791	0	0	2	1	0	0	2	2	1	1	1	0	1	0	1	0	1	2	1	1	0	0	1	2	0	1	2	0	2	2	0	1	1	1	0	2	1	0	0	2	0	2	2	0	1	0	0	1	1
792	0	0	0	0	0	0	2	1	2	1	0	1	1	0	0	0	0	0	2	1	1	0	0	0	0	0	1	0	1	1	2	0	2	2	0	2	1	0	0	2	0	0	0	0	0	0	0	1	1
793	0	0	1	0	1	0	2	1	2	1	0	0	0	0	0	0	0	1	1	0	1	0	0	1	1	1	2	0	2	2	1	0	1	2	0	2	1	0	0	1	0	0	1	0	1	0	0	1	1
794	0	0	2	1	0	0	1	1	1	1	1	0	0	0	0	0	0	1	1	1	0	0	2	2	1	2	2	1	1	1	1	1	1	2	1	2	2	0	0	2	0	0	1	0	1	0	0	1	1
795	0	0	2	0	0	1	2	0	2	2	0	1	1	0	1	0	1	2	0	0	2	0	2	2	0	0	2	0	2	2	0	1	1	1	1	1	2	0	0	0	1	0	2	0	2	1	0	0	2
796	0	1	2	0	0	0	2	2	1	0	1	0	1	0	0	0	0	2	0	0	0	0	2	2	1	0	2	0	2	1	2	2	2	2	0	2	1	0	0	1	0	0	0	0	0	0	0	2	0
797	0	0	2	0	0	1	2	2	1	1	0	2	2	0	0	0	0	2	0	0	0	0	2	2	0	2	1	2	1	0	2	1	1	2	0	2	2	0	0	2	0	0	0	0	1	0	0	1	1
798	0	0	2	0	0	1	1	1	1	1	1	0	0	0	0	0	0	0	2	1	1	1	2	2	0	2	2	0	2	2	1	2	2	0	1	1	1	0	0	1	0	0	0	0	0	0	0	0	2
799	1	0	1	1	1	1	2	1	2	2	0	0	1	0	1	0	0	2	0	0	0	0	2	2	0	1	1	0	2	0	0	2	2	0	2	0	0	0	0	1	0	0	1	0	2	2	0	2	0
800	0	0	2	0	0	0	1	2	1	1	1	1	0	0	0	0	0	1	1	0	0	0	1	1	1	1	2	0	2	2	0	1	1	2	1	2	1	0	0	2	0	0	0	0	1	1	0	2	0
801	0	0	1	0	1	1	1	2	1	0	2	1	2	0	1	1	0	2	0	1	1	0	2	2	0	1	2	0	2	2	0	0	0	2	0	2	2	0	0	2	0	0	0	1	0	1	0	2	0
802	0	0	0	0	0	0	2	1	2	2	0	1	1	0	0	0	0	2	0	0	0	0	2	2	1	0	2	0	2	2	0	1	2	2	0	2	2	0	0	2	0	0	0	0	0	2	0	1	1
803	0	0	2	1	0	0	2	2	1	1	1	0	1	0	1	0	0	1	1	1	0	0	0	0	1	1	2	0	2	2	0	2	2	0	1	1	1	0	0	1	0	1	1	1	2	0	0	1	1
804	0	0	2	0	0	1	1	2	1	0	1	0	0	0	0	0	0	1	2	2	0	0	1	1	1	0	2	0	2	2	1	1	1	2	0	2	2	0	0	1	0	1	2	0	1	0	0	1	1
805	0	0	0	0	0	0	1	1	1	1	1	0	0	0	0	0	1	2	0	0	1	0	1	1	1	1	2	0	2	2	1	0	0	2	0	2	2	0	0	1	0	0	0	1	1	2	0	1	1
806	0	0	0	0	0	0	2	2	2	1	0	1	1	0	1	1	0	2	0	1	0	0	0	1	1	0	2	1	2	1	2	2	2	0	1	1	1	1	1	1	0	0	0	0	0	0	0	1	1
807	0	0	0	0	0	1	0	1	1	1	1	0	0	0	0	0	0	2	0	0	2	0	2	2	0	2	1	1	1	1	2	2	2	1	1	1	1	0	0	1	0	0	1	0	1	1	0	2	0
808	0	0	1	0	0	1	0	2	0	0	2	1	0	0	0	0	0	2	0	0	0	0	1	1	0	1	1	1	1	1	2	1	1	1	0	2	2	0	0	1	0	1	1	0	0	0	1	0	1
809	0	0	0	0	0	0	2	0	2	2	0	0	0	0	0	0	0	0	1	1	0	0	2	2	0	0	1	1	1	1	2	1	1	0	2	0	1	0	0	1	0	0	0	0	0	0	0	2	0
810	0	0	1	1	0	0	2	2	1	0	0	0	0	0	0	0	0	0	2	2	0	0	2	2	0	0	2	2	2	2	0	1	1	1	1	1	1	0	0	1	0	0	1	0	1	1	0	2	1
811	0	0	1	0	0	0	2	0	2	2	0	1	1	0	1	1	0	1	1	1	1	1	2	2	0	2	2	0	2	2	2	1	1	1	1	1	1	0	0	0	0	0	0	0	0	0	0	1	1
812	0	0	0	0	0	0	2	2	1	1	1	0	2	0	2	0	0	0	2	2	0	0	2	2	0	0	2	0	2	2	1	1	1	1	0	2	1	0	0	1	0	0	0	0	1	0	0	0	2
813	0	0	2	1	0	0	2	2	2	0	0	0	1	0	1	0	0	0	2	2	0	0	2	2	0	2	1	0	2	0	0	2	2	0	2	0	2	0	0	2	0	0	0	0	0	1	0	1	1
814	0	0	1	0	0	0	1	2	1	0	2	0	0	0	0	0	0	0	2	2	0	0	2	2	0	1	1	0	2	1	0	1	1	2	0	2	1	0	1	2	1	1	1	0	1	0	0	1	1
815	0	1	1	0	0	0	1	2	2	2	1	0	0	0	0	0	0	0	1	1	1	0	1	1	1	0	2	0	2	2	1	1	1	2	1	2	2	0	0	2	0	0	0	0	0	0	0	1	1
816	0	0	0	0	0	0	1	1	1	1	1	1	1	0	1	1	0	0	2	2	0	0	2	2	1	0	2	0	2	2	1	0	1	2	1	2	1	1	1	1	0	0	0	0	0	1	0	2	0
817	1	0	2	1	0	0	1	1	1	1	1	0	0	0	0	0	0	0	2	2	0	0	0	1	0	1	2	0	2	2	1	1	1	1	1	1	1	0	0	0	0	0	1	0	1	0	0	1	0
818	0	0	1	0	0	1	2	0	2	2	0	1	2	0	1	0	0	2	0	0	0	0	1	2	0	1	2	0	2	2	1	1	1	1	0	1	1	0	0	2	1	0	1	0	0	0	0	1	1
819	0	0	1	1	0	0	1	2	0	0	0	0	1	0	1	1	0	0	2	2	0	0	2	2	0	1	1	2	1	0	2	1	1	0	1	1	0	1	0	0	0	0	0	0	0	1	0	2	0
820	0	0	2	1	0	0	2	1	2	1	0	0	0	0	0	0	0	2	0	0	0	0	2	2	1	0	2	1	2	1	2	2	2	1	0	2	2	0	0	1	0	0	1	0	1	0	0	1	0
821	0	0	1	0	0	0	2	2	2	0	1	1	1	0	1	1	1	1	1	1	0	0	2	2	0	2	1	0	2	1	0	1	1	1	1	1	1	0	0	1	0	0	1	0	1	1	0	2	0
822	0	0	2	1	0	0	2	1	1	1	0	0	0	0	0	0	0	0	2	2	0	0	2	2	0	1	1	1	2	1	2	0	1	2	0	2	2	0	0	1	0	0	1	0	1	0	0	0	2
823	0	0	0	1	0	0	1	2	1	0	1	0	0	0	0	0	0	0	2	1	0	0	2	2	0	1	1	0	2	1	0	0	0	2	1	1	1	0	0	0	0	0	0	0	0	1	0	0	2
824	0	0	1	0	0	0	1	1	2	2	0	0	0	0	0	0	0	1	1	1	0	0	2	2	0	0	1	0	2	2	0	2	2	0	1	1	2	0	0	2	0	1	2	0	1	0	0	2	0
825	0	0	0	0	0	0	2	0	2	2	0	0	0	0	0	0	1	0	2	1	1	0	2	2	0	1	1	0	2	1	2	0	0	2	0	2	1	0	0	2	0	0	1	0	1	0	0	2	0
826	0	0	0	0	0	0	2	1	2	1	0	1	1	0	1	1	0	2	0	0	1	1	2	2	0	1	2	0	2	2	1	2	2	0	1	0	1	0	0	2	0	2	2	0	1	0	1	1	0
827	0	0	1	0	0	1	2	0	2	2	0	1	2	0	1	0	0	0	2	2	0	0	2	2	1	1	2	1	2	1	1	0	1	2	0	2	1	0	0	1	0	0	2	0	2	1	0	1	1
828	0	1	1	0	0	1	2	1	2	1	0	1	2	0	2	0	0	1	1	1	0	0	1	1	1	1	1	0	2	1	0	1	1	2	1	2	1	0	0	1	0	0	2	0	1	1	0	2	1
829	0	0	2	1	0	0	0	1	1	1	1	1	1	0	1	0	0	1	1	1	1	0	1	1	1	2	1	0	2	1	0	2	2	1	0	2	2	0	0	2	0	0	0	0	0	2	0	1	1
830	0	0	2	0	0	0	2	2	2	1	0	0	1	0	0	0	0	1	1	1	1	0	2	2	0	1	1	1	2	1	0	1	1	2	0	2	2	0	0	2	0	0	0	0	0	0	0	2	0
831	0	0	1	0	0	1	2	1	2	1	0	1	1	0	0	0	0	0	2	2	0	0	1	1	1	1	2	0	2	2	0	1	1	1	1	1	2	0	0	1	0	0	0	0	0	2	0	1	1
832	0	0	2	0	0	1	2	0	2	2	0	0	0	0	0	0	0	2	0	0	0	0	1	1	0	0	1	0	2	1	1	1	1	2	1	2	2	0	0	2	1	1	1	0	1	0	0	0	2
833	0	0	0	1	0	0	2	2	2	0	0	0	0	0	0	0	1	1	2	2	0	0	2	2	0	1	1	0	2	2	0	1	0	0	1	1	2	0	0	1	1	0	0	0	0	0	0	1	2
834	0	0	2	0	0	0	2	2	2	1	0	0	1	0	1	0	0	2	0	0	0	0	2	2	0	0	2	0	2	0	0	0	0	2	0	1	1	1	0	0	0	0	0	0	0	0	0	0	1
835	0	1	1	0	0	0	0	2	0	0	2	1	2	0	1	0	0	0	2	0	1	0	2	2	0	1	2	0	2	2	0	2	2	2	0	2	1	1	0	1	0	1	1	1	2	1	0	1	1
836	0	0	1	1	0	0	1	2	1	0	1	1	2	0	2	0	0	0	2	2	0	0	2	2	0	0	2	0	2	1	1	0	1	1	1	1	1	0	0	2	0	0	0	0	2	0	0	1	1
837	0	0	0	1	0	0	2	2	2	1	0	1	0	0	0	0	0	0	1	2	0	0	2	2	0	1	1	0	1	0	1	0	0	2	0	2	2	0	0	1	1	0	1	0	1	0	0	1	1
838	0	0	1	1	0	0	2	2	2	1	0	0	0	0	0	0	1	0	2	1	1	1	0	1	1	1	2	1	2	1	1	1	2	0	2	1	2	0	0	2	0	0	0	0	0	2	0	2	0
839	0	0	1	1	0	0	2	2	2	1	0	1	1	0	0	0	0	0	1	1	0	0	2	2	0	0	1	0	1	1	0	1	2	1	0	2	0	0	0	1	0	0	0	0	0	0	0	2	0
840	0	0	1	0	0	0	1	2	1	1	1	1	2	0	1	0	0	0	2	2	0	0	2	2	0	1	1	0	2	2	0	1	2	2	0	2	2	0	0	2	0	0	1	0	0	0	0	2	0
841	0	0	0	0	0	0	2	2	2	1	0	0	0	0	0	0	0	1	1	1	1	0	1	1	1	0	1	1	2	1	2	1	1	1	0	2	1	0	0	1	0	0	1	0	1	0	0	1	1
842	0	0	1	0	1	0	2	2	2	0	0	0	0	0	0	0	0	0	2	2	1	0	2	2	0	1	0	1	1	1	1	2	2	0	1	1	1	1	1	1	0	0	0	0	1	0	0	0	2
843	0	0	0	0	0	0	1	1	0	0	1	0	0	0	0	0	0	2	0	1	1	0	2	2	0	1	0	1	1	0	1	1	2	1	1	1	2	0	0	1	0	0	0	1	0	0	0	0	2
844	0	0	2	1	0	1	2	1	2	0	0	0	1	0	0	0	0	0	1	2	0	0	1	1	1	2	1	0	2	0	0	1	0	0	0	2	1	0	0	2	0	0	0	0	0	1	0	0	2
845	0	0	1	0	1	1	2	1	2	2	0	0	0	0	0	0	0	2	1	1	0	0	1	1	0	1	2	0	2	1	2	0	2	2	0	2	0	0	0	1	0	0	0	0	1	0	0	1	1
846	0	0	2	1	0	1	2	1	1	1	0	1	0	0	0	0	0	1	2	1	1	0	0	0	1	1	1	1	1	1	2	0	0	2	0	2	1	1	1	1	1	0	0	0	2	2	0	1	2
847	0	0	0	0	0	0	1	2	1	1	1	0	0	0	0	0	0	0	2	2	0	0	2	2	0	2	1	0	1	1	1	1	1	1	0	2	1	0	0	1	1	0	1	0	1	1	0	1	1
848	0	0	1	0	0	0	2	2	2	1	0	0	0	0	0	0	0	2	0	0	2	0	2	2	0	2	1	0	2	1	0	1	2	1	0	2	2	0	0	1	0	0	0	1	0	0	0	2	0
849	0	0	0	0	0	0	2	2	2	0	0	0	0	0	0	0	0	0	2	2	0	0	2	2	0	1	2	0	2	2	0	1	0	0	0	2	2	0	0	2	1	0	0	0	1	1	0	0	2
850	0	0	1	0	0	1	2	2	2	1	0	1	1	0	1	0	0	0	1	2	0	0	2	2	0	2	1	1	2	0	1	2	2	1	1	1	2	0	0	1	0	0	0	0	0	1	0	1	1
851	0	0	1	1	0	0	2	1	1	1	0	0	1	0	1	0	0	1	1	1	0	0	1	1	0	2	1	0	2	1	0	1	1	1	0	2	1	0	0	1	0	0	0	0	0	1	0	2	0
852	0	0	1	0	1	1	2	2	2	1	0	0	1	0	0	0	0	1	1	1	0	0	2	2	0	0	2	1	2	2	0	1	0	0	0	2	2	0	0	2	0	0	0	1	0	1	0	2	0
853	0	1	2	0	0	1	1	2	1	1	1	1	1	0	1	1	0	0	2	2	0	0	1	1	1	1	2	0	2	2	0	2	2	1	0	2	1	0	0	0	0	0	1	0	1	1	0	2	1
854	0	0	2	0	0	0	2	1	1	1	0	0	0	0	0	0	0	1	1	1	1	1	0	1	0	0	0	0	2	1	0	1	1	2	0	2	1	0	0	1	0	0	1	0	1	0	0	2	0
855	0	0	2	0	0	0	1	2	2	2	1	1	1	0	0	0	0	1	2	1	1	0	2	2	0	0	1	1	1	1	2	1	2	1	1	1	1	1	1	0	0	0	1	0	0	1	0	0	2
856	0	0	0	0	0	0	0	2	0	0	2	1	2	0	2	1	0	0	2	2	0	0	2	2	0	1	1	0	2	2	0	2	1	1	0	2	1	0	0	2	0	0	0	1	1	2	0	1	1
857	0	0	2	0	0	1	2	2	1	1	0	1	2	0	2	0	0	1	1	1	1	0	1	1	1	2	1	0	1	1	0	2	2	1	1	1	1	0	0	1	0	0	0	1	1	1	0	2	0
858	0	0	1	0	0	1	2	1	1	1	0	0	2	1	0	1	1	1	1	1	1	0	2	2	0	0	1	0	2	1	2	2	2	2	0	2	1	0	0	2	1	0	0	0	2	1	0	2	0
859	1	0	1	0	1	2	2	2	2	1	0	0	0	0	0	0	0	2	1	1	0	0	2	2	0	2	0	1	1	0	1	2	2	0	1	1	2	0	0	1	0	1	1	0	0	1	0	2	0
860	0	1	1	0	0	0	2	1	2	1	1	1	2	0	1	1	0	1	1	1	1	0	2	2	0	1	2	0	2	2	1	0	0	2	0	2	1	0	0	0	0	0	0	0	0	0	0	2	1
861	0	0	0	1	0	0	1	1	2	2	1	1	1	0	2	0	0	2	0	1	0	0	2	2	0	0	1	0	1	1	2	0	0	1	2	0	2	0	0	1	0	0	0	0	0	1	0	2	0
862	0	0	0	0	0	0	1	1	2	2	1	0	0	0	0	0	0	0	2	2	0	0	2	2	1	0	1	2	1	0	2	1	2	2	0	2	2	0	0	2	0	0	0	0	0	0	0	2	0
863	0	0	2	0	0	0	1	2	1	1	1	0	0	0	0	0	0	2	1	2	0	0	2	2	0	1	1	1	2	0	1	0	0	2	0	1	2	0	0	1	0	1	1	1	1	0	0	0	2
864	0	0	1	0	0	0	1	2	0	0	0	2	2	0	1	0	0	1	1	1	1	0	1	1	0	1	2	1	2	1	2	1	1	0	1	1	2	0	0	1	0	0	1	0	1	1	0	0	2
865	1	0	0	1	0	0	2	0	2	2	0	1	1	0	0	0	0	0	2	2	0	0	2	2	0	0	2	2	2	2	0	2	2	0	1	1	1	1	1	0	0	1	1	0	1	1	0	1	0
866	0	1	2	0	0	1	2	0	2	1	2	1	1	0	0	0	0	2	0	0	2	0	2	2	0	0	2	0	2	2	0	1	1	2	0	2	1	0	0	0	1	0	0	0	0	2	0	0	2
867	0	1	1	0	0	1	2	0	2	2	0	0	0	0	0	0	0	1	0	0	1	0	2	2	0	1	1	0	2	0	1	1	1	1	1	1	1	0	0	1	0	0	1	0	1	0	0	1	0
868	0	0	1	1	0	0	2	1	1	1	0	0	0	0	0	0	0	0	2	2	0	0	2	2	0	2	2	0	2	2	1	0	1	1	1	1	1	0	0	1	0	0	1	0	1	0	0	2	0
869	1	0	1	0	0	0	1	2	0	0	2	1	1	0	0	0	0	0	2	2	0	0	2	2	0	1	2	0	2	2	0	1	1	2	1	1	1	0	0	1	0	0	0	0	0	1	0	1	1
870	0	1	1	0	0	0	0	2	0	0	1	0	1	0	1	1	0	1	1	1	0	0	1	1	1	0	1	0	2	1	0	1	1	1	1	1	1	0	0	1	0	0	0	1	1	1	0	2	0
871	0	0	1	1	0	0	2	0	2	1	1	0	1	0	1	0	0	0	2	2	0	0	1	1	1	2	1	0	2	1	0	1	2	2	0	2	2	0	0	1	0	0	0	0	0	0	0	0	1
872	0	0	0	0	0	0	2	2	1	1	0	0	2	0	1	0	1	1	2	2	0	0	2	2	0	1	2	0	2	2	1	1	1	0	2	0	2	0	0	1	1	0	0	0	0	0	0	1	1
873	1	0	2	1	0	0	1	2	1	1	1	0	0	0	0	0	0	1	1	1	1	0	2	2	0	0	2	1	2	2	0	2	2	1	2	0	0	1	1	0	0	0	1	0	1	1	0	1	1
874	0	0	2	0	0	1	2	0	2	2	0	0	0	0	0	0	0	1	1	1	1	0	2	2	0	1	1	0	2	1	0	0	2	0	2	1	1	2	1	1	1	0	1	1	0	1	0	1	1
875	1	0	1	0	1	0	1	2	1	1	0	0	1	0	1	0	0	0	2	2	0	0	1	1	0	0	2	2	2	1	1	1	1	0	1	1	2	0	0	1	0	0	0	1	0	1	0	2	0
876	0	0	1	1	0	0	2	1	0	0	0	0	0	0	0	0	0	0	1	1	1	0	1	1	1	1	2	1	2	1	2	0	0	2	0	2	2	0	0	1	0	0	0	0	0	0	0	0	2
877	0	0	2	1	0	0	2	0	2	2	0	0	0	0	0	0	0	0	2	2	0	0	2	2	1	1	1	0	1	1	1	2	2	0	1	1	1	0	0	1	0	1	1	0	0	0	0	2	0
878	0	0	1	0	0	0	1	1	0	0	2	0	0	0	0	0	0	1	2	1	1	0	2	2	0	2	1	0	1	1	1	1	1	1	1	1	2	0	0	0	0	1	1	1	2	0	0	0	1
879	0	0	2	0	0	0	2	1	1	1	1	1	1	0	0	0	0	0	2	2	0	0	1	1	1	2	2	0	2	2	0	1	1	1	1	1	1	0	0	1	0	0	0	0	0	1	0	0	2
880	0	0	2	1	0	0	2	2	2	1	0	0	1	0	1	0	0	1	1	1	1	0	2	2	0	1	1	0	2	2	0	1	2	2	1	2	2	0	0	1	0	0	0	0	0	1	0	1	1
881	0	0	0	1	0	0	2	0	2	2	0	0	0	0	0	0	0	2	0	0	0	0	0	0	0	1	1	1	1	1	2	1	1	0	0	1	2	0	0	1	1	0	0	0	0	1	0	2	1
882	0	0	2	0	0	1	2	2	2	1	1	0	0	0	0	0	0	2	0	0	0	1	2	2	0	2	2	1	2	1	2	1	1	2	0	2	1	0	1	1	1	1	1	0	1	0	0	0	2
883	0	1	2	0	0	0	2	1	1	1	0	1	1	0	0	0	0	1	1	1	1	1	2	2	0	1	1	1	2	1	2	1	2	0	1	1	2	0	0	2	0	0	1	0	0	0	0	1	1
884	0	0	2	0	0	0	2	0	1	1	1	0	1	0	1	0	0	1	1	1	0	0	2	2	0	2	2	0	2	2	1	2	1	1	0	2	1	0	0	2	0	0	1	1	0	1	0	1	1
885	0	0	2	0	0	0	1	1	1	1	1	0	1	0	1	0	0	1	1	1	1	0	1	1	0	2	2	0	2	2	0	0	2	1	0	2	1	0	0	1	0	0	0	0	2	1	0	1	2
886	0	0	1	0	1	1	1	1	2	1	0	0	0	0	0	0	0	1	1	1	0	0	2	2	2	1	2	1	2	2	1	0	0	2	0	2	0	0	0	1	0	0	0	0	0	1	0	0	1
887	1	0	1	0	0	1	2	2	1	1	0	1	1	0	0	0	0	1	2	1	1	0	2	2	0	1	2	0	2	2	1	1	1	0	1	1	0	1	1	1	1	0	0	0	1	1	0	1	1
888	0	0	1	1	0	0	1	2	0	0	2	0	0	0	1	0	0	2	0	0	0	0	1	2	0	1	2	1	2	1	1	1	1	1	1	1	2	0	0	1	0	0	0	0	0	1	0	1	0
889	0	0	2	0	0	0	1	1	1	0	1	1	1	0	0	0	0	0	2	2	0	0	2	2	0	1	1	1	2	1	2	1	2	2	0	2	1	0	0	2	0	0	1	0	2	1	0	0	2
890	0	0	1	0	1	1	2	2	1	1	0	0	0	0	0	0	0	0	2	2	0	0	2	2	0	2	1	0	2	1	0	2	2	0	2	0	1	1	1	1	0	0	0	0	0	1	0	1	1
891	0	0	1	0	0	0	1	2	2	2	1	1	1	0	0	0	0	0	2	2	0	0	2	2	0	2	2	0	2	0	0	1	0	0	1	1	1	0	0	0	0	0	1	1	0	1	0	1	1
892	0	0	1	0	0	0	1	2	0	0	0	1	2	0	1	0	0	1	2	2	0	0	1	2	0	2	1	0	2	1	1	0	0	2	0	2	1	0	0	1	0	0	0	0	0	1	0	1	0
893	0	1	1	0	0	1	2	1	1	0	0	1	1	0	1	1	0	0	1	1	0	0	1	1	1	2	1	0	2	1	0	1	1	2	0	2	0	0	0	0	0	1	1	0	1	1	0	1	1
894	1	1	1	0	0	0	2	1	2	2	0	1	1	0	0	0	0	1	1	1	1	0	2	2	0	1	2	0	2	2	1	1	2	2	0	2	0	0	0	1	0	0	0	1	0	0	0	1	1
895	0	0	1	1	0	0	1	1	1	1	1	0	0	0	0	0	0	2	0	0	1	0	1	1	1	2	0	2	1	1	2	1	2	2	0	2	1	0	0	1	0	0	1	0	1	1	0	2	1
896	0	0	2	1	0	1	2	1	1	1	0	1	1	0	0	0	0	1	1	1	0	0	2	2	0	1	2	0	2	1	0	2	2	2	0	2	1	0	0	0	0	1	1	0	0	1	0	2	0
897	0	0	2	1	0	0	1	1	1	1	0	0	0	0	0	0	0	0	2	1	1	0	2	2	0	2	2	0	2	2	0	0	0	2	0	2	2	0	0	2	0	0	2	0	1	1	0	1	1
898	0	0	2	1	0	1	2	2	1	0	0	0	0	0	0	0	0	0	2	2	0	0	2	2	1	1	1	1	2	1	1	1	2	0	1	1	1	0	0	0	0	0	0	0	1	1	0	2	0
899	0	0	1	0	0	0	1	0	2	2	0	1	2	0	0	0	0	2	0	0	2	0	0	0	1	0	2	1	2	2	0	0	1	2	0	2	1	0	0	1	0	0	1	0	2	1	0	0	1
900	0	1	2	1	1	0	1	2	0	0	0	0	1	0	1	0	0	1	2	2	0	0	1	1	1	0	1	1	2	0	1	1	1	0	1	1	0	1	1	1	1	0	0	0	0	1	0	1	1
901	1	0	1	1	0	0	2	1	2	1	0	0	1	0	0	0	0	0	2	2	0	0	2	2	0	1	2	0	2	1	1	1	1	0	2	0	2	0	1	2	1	1	1	0	0	1	0	1	1
902	0	0	1	0	0	1	2	0	2	2	0	1	2	0	1	0	0	0	2	2	0	0	2	2	0	0	1	0	2	2	1	1	1	1	1	1	1	0	0	2	0	0	1	0	0	1	0	0	1
903	0	0	2	0	0	2	2	1	1	0	0	0	1	0	1	1	0	1	1	1	1	0	1	1	0	1	1	1	2	1	1	1	1	2	0	2	1	0	0	1	0	0	0	0	0	1	0	2	0
904	0	0	1	1	0	1	2	0	2	2	0	0	2	1	1	1	0	1	1	1	0	0	2	2	0	1	1	1	1	1	2	2	2	0	1	0	2	0	0	1	0	1	1	1	0	1	0	0	2
905	0	0	2	0	0	1	1	2	1	0	1	0	1	0	1	0	0	0	1	2	0	0	1	1	0	2	2	0	2	2	0	2	2	0	2	0	1	0	0	1	0	1	1	0	1	1	0	2	1
906	0	1	1	0	0	0	1	2	1	0	2	1	2	0	1	1	0	1	1	1	1	0	2	2	1	1	1	1	2	1	1	1	2	1	1	1	1	0	0	1	0	0	2	0	2	0	0	1	1
907	0	0	1	1	0	0	2	1	2	2	0	0	1	0	1	0	0	2	0	0	0	1	2	2	0	2	1	0	1	0	1	2	2	0	1	1	2	0	0	2	0	0	0	1	0	0	0	2	0
908	0	0	0	1	0	0	1	1	1	1	1	0	1	0	1	0	0	1	1	1	1	0	1	1	1	1	2	0	2	1	2	1	1	1	1	1	1	0	0	0	0	0	1	0	1	1	0	1	2
909	1	0	2	1	0	0	0	2	0	0	1	0	0	0	0	0	0	0	2	2	0	0	2	2	1	0	0	1	1	0	1	1	1	0	2	0	1	0	0	2	0	0	1	0	1	0	0	0	2
910	0	0	1	1	0	0	2	2	1	0	1	1	1	0	0	0	0	0	1	1	1	1	2	2	1	1	1	0	2	1	0	1	1	2	0	2	2	0	0	2	0	0	0	1	0	0	0	2	0
911	0	0	2	1	0	0	1	2	1	1	0	1	2	1	1	1	0	0	1	1	1	0	2	2	0	2	1	0	2	1	0	1	1	1	1	1	2	0	0	2	0	0	0	1	1	2	0	1	0
912	0	0	1	1	0	0	2	2	2	0	0	0	0	0	0	0	0	1	1	1	0	1	2	2	0	2	0	1	1	0	1	2	2	0	1	1	2	0	0	1	0	1	1	1	2	1	0	0	1
913	0	0	1	1	0	0	2	0	2	1	1	0	0	0	0	0	0	1	1	1	0	0	2	2	0	1	0	0	2	1	0	2	2	1	0	2	2	0	0	2	0	0	0	1	0	0	0	2	0
914	0	0	0	1	0	0	2	1	1	1	0	0	1	0	1	0	0	1	1	1	1	1	2	2	1	1	2	1	2	2	1	0	1	2	0	2	1	0	0	2	1	1	1	0	1	1	0	2	0
915	0	0	1	0	0	0	1	2	1	1	1	1	1	0	1	0	0	1	1	1	0	0	2	2	0	0	1	2	1	0	2	1	1	2	0	2	2	0	0	1	0	0	0	0	0	1	0	0	2
916	0	0	0	0	0	0	2	1	2	1	0	0	1	1	0	0	0	0	1	1	1	0	2	2	0	1	2	1	2	1	2	1	1	0	1	1	2	0	0	2	0	0	0	0	0	2	0	1	1
917	0	0	2	0	0	0	2	1	2	2	0	1	1	0	1	1	0	0	2	2	0	0	1	1	1	1	2	0	2	2	1	0	0	1	2	1	2	0	0	0	0	0	2	0	1	1	0	2	2
918	1	0	2	0	0	0	2	1	1	1	1	1	1	0	0	0	0	2	0	0	1	0	2	2	1	0	1	0	1	1	1	1	1	0	2	0	1	0	0	1	0	0	1	0	1	1	0	1	0
919	1	0	2	0	0	0	1	2	0	0	2	1	1	1	0	1	0	0	2	2	0	1	1	1	0	1	2	0	2	2	1	1	2	2	0	2	1	1	1	0	0	0	0	2	0	2	0	1	1
920	0	0	0	0	0	0	1	1	2	1	0	0	0	0	0	0	0	0	2	2	0	0	1	1	1	1	1	0	1	1	1	1	1	2	0	2	1	0	0	1	0	1	1	0	1	0	0	2	1
921	1	0	2	0	0	1	1	2	0	0	2	1	1	0	0	0	0	1	0	0	1	1	2	2	0	1	2	0	2	0	1	1	2	2	1	2	1	0	0	0	0	0	1	0	1	0	0	0	2
922	0	0	1	1	0	1	2	2	1	1	0	0	0	0	0	0	0	0	2	2	0	0	0	0	1	1	1	1	1	1	1	0	1	1	0	2	1	0	0	1	0	0	1	0	1	2	0	1	2
923	0	0	1	0	0	0	1	2	0	0	1	0	0	0	0	0	0	1	1	1	0	0	2	2	0	0	1	0	1	0	1	1	1	1	1	1	1	0	0	1	0	0	0	0	2	0	0	2	1
924	0	0	1	0	0	0	2	1	2	0	1	1	2	0	2	1	0	1	1	1	0	0	2	2	0	1	2	0	2	2	1	1	1	1	1	1	0	1	0	0	0	0	1	0	1	1	0	1	1
925	0	0	1	0	0	0	2	1	1	0	0	0	1	0	1	1	0	2	0	0	0	0	1	1	0	0	2	0	2	1	2	0	0	0	1	1	1	0	0	1	0	0	0	0	0	1	0	2	1
926	0	0	2	1	0	1	1	1	2	2	0	0	0	0	0	0	0	1	1	1	1	1	2	2	0	2	1	0	2	1	0	1	1	1	1	1	2	0	0	0	1	0	1	0	1	0	0	1	1
927	0	0	1	0	0	0	1	1	1	1	1	1	1	0	0	0	0	1	1	1	0	0	1	1	1	1	1	1	2	1	0	2	2	2	0	2	1	0	0	1	1	0	0	0	0	0	0	1	1
928	1	0	1	0	0	0	1	1	1	1	1	0	0	0	0	0	0	1	0	0	2	0	1	1	0	1	1	1	1	1	2	2	2	1	0	2	1	0	0	2	0	0	0	0	0	0	0	2	0
929	0	0	0	0	0	0	2	2	1	1	0	0	0	0	0	0	0	1	1	2	0	0	1	1	1	1	1	0	2	2	0	1	1	1	0	1	1	0	0	1	0	0	1	0	1	0	0	2	1
930	0	0	1	0	1	0	2	2	2	0	0	0	0	0	0	0	0	1	1	1	0	0	1	1	2	2	1	1	1	1	2	1	2	1	2	1	2	0	0	2	0	0	1	0	1	0	0	1	1
931	0	1	1	0	0	0	2	0	2	2	0	0	1	0	1	0	0	0	1	2	0	0	2	2	0	1	2	1	2	1	2	1	1	0	1	1	1	0	0	2	0	0	1	0	1	0	0	0	2
932	1	0	2	0	0	1	1	2	1	1	0	0	0	0	0	0	0	0	2	2	0	0	2	2	0	0	2	0	2	2	2	1	2	1	1	1	1	1	1	1	0	0	1	0	1	1	0	1	1
933	0	0	1	0	0	0	2	1	2	2	0	0	0	0	0	0	0	2	1	2	0	1	2	2	0	2	1	0	1	1	0	1	1	1	1	1	2	0	0	1	0	1	1	0	0	1	0	1	0
934	0	0	1	0	0	0	1	2	1	0	2	0	1	0	1	0	1	2	1	1	1	0	0	0	0	0	1	1	1	1	2	1	1	1	0	2	1	0	0	1	0	0	1	0	0	0	0	1	1
935	0	1	1	0	0	0	1	2	1	1	0	0	1	0	1	0	0	1	1	1	1	0	2	1	1	1	2	0	2	1	1	1	1	0	2	0	2	0	0	1	0	0	1	1	0	1	0	1	1
936	0	1	1	0	0	0	2	1	2	1	1	0	2	0	2	0	0	0	2	2	1	0	1	1	1	2	1	0	2	1	1	2	2	2	1	1	1	0	0	2	0	0	0	0	0	1	0	0	1
937	0	0	2	0	0	0	1	1	0	0	1	2	2	0	2	1	0	1	1	1	0	0	0	1	1	1	1	2	1	0	2	1	1	1	0	2	0	0	0	0	0	0	1	0	1	1	0	1	0
938	0	0	1	0	0	0	2	1	1	0	0	0	0	0	0	0	0	0	2	1	1	0	2	2	1	2	1	1	2	1	2	2	2	0	2	0	1	0	0	1	0	0	1	0	1	2	0	0	2
939	0	0	1	0	0	0	0	1	1	1	1	0	0	0	0	0	0	0	2	1	1	1	2	2	1	1	2	1	2	1	1	1	1	2	0	2	0	0	0	0	0	0	1	0	1	0	0	1	1
940	0	0	1	1	0	0	2	2	1	1	0	0	1	0	1	0	0	0	2	2	0	0	2	2	0	0	0	0	2	1	0	2	2	1	1	1	1	0	0	1	0	0	1	1	0	1	0	2	0
941	0	0	2	0	0	0	2	1	2	1	1	2	2	0	2	1	0	1	1	1	0	0	1	1	1	0	2	0	2	2	0	1	1	2	0	2	0	0	0	0	0	0	1	0	1	0	0	1	1
942	0	0	0	0	0	0	1	2	1	1	1	1	1	0	1	0	0	1	1	2	0	0	2	2	0	1	1	0	2	1	0	0	0	2	0	2	1	1	1	1	0	0	0	2	0	2	0	2	1
943	1	0	0	0	0	0	1	1	1	1	1	0	0	0	0	0	0	2	0	0	0	0	2	2	0	0	1	0	1	1	0	2	2	0	1	1	2	0	0	1	0	1	1	1	1	1	0	1	1
944	0	0	1	1	0	0	1	2	0	0	1	0	1	0	1	0	0	1	1	1	0	0	2	2	0	1	1	0	2	1	0	1	0	0	0	2	2	0	0	1	1	0	0	0	1	0	1	0	1
945	1	0	1	0	0	0	1	1	1	1	1	0	1	1	0	0	0	0	2	2	0	0	2	2	0	0	2	0	2	2	0	1	0	2	0	2	1	0	0	0	0	0	0	0	0	0	0	1	1
946	0	1	1	0	0	0	2	2	2	0	1	0	0	0	0	0	0	0	1	1	0	0	1	1	0	2	1	0	1	1	1	2	2	0	1	1	1	2	1	1	1	0	0	0	0	1	0	2	0
947	0	1	1	1	0	0	2	1	2	2	0	0	1	0	1	0	0	0	2	2	0	0	2	2	0	2	0	0	1	1	2	0	0	2	0	2	1	0	0	2	0	0	2	0	1	1	0	2	0
948	0	0	1	0	0	0	1	0	2	2	0	0	0	0	0	0	0	1	1	1	1	0	1	1	0	1	1	0	2	1	0	1	1	0	1	1	1	0	0	2	1	0	1	0	1	0	0	2	2
949	1	0	0	0	0	0	2	2	2	0	1	0	0	0	0	0	0	1	1	1	0	0	1	1	1	1	2	0	2	2	0	0	0	2	0	2	0	0	0	0	0	1	1	0	1	0	0	2	0
950	0	0	2	1	0	0	2	2	1	1	0	0	1	1	0	1	0	1	1	1	0	0	2	2	0	0	2	0	2	2	1	2	2	1	1	1	1	0	0	1	0	0	0	0	0	0	0	1	1
951	0	0	1	0	0	1	1	2	1	1	1	0	0	0	1	0	1	1	1	1	1	0	1	2	0	1	0	1	1	0	2	2	2	2	0	2	1	0	0	2	0	0	0	1	0	1	0	2	2
952	0	0	2	1	0	0	1	1	1	1	1	0	1	0	1	1	0	2	0	1	0	0	2	2	0	2	2	0	2	1	1	2	2	2	0	2	2	0	0	1	0	0	0	1	0	1	0	1	1
953	0	0	2	0	0	1	2	2	2	0	0	0	0	0	0	0	0	0	2	2	0	0	1	1	1	1	2	1	2	2	1	1	2	2	0	2	2	0	0	2	0	0	0	0	1	0	0	1	1
954	1	0	1	0	0	0	2	2	1	0	0	0	0	0	0	0	0	2	0	1	0	0	1	1	1	0	1	0	2	1	0	2	2	2	0	2	1	0	0	1	0	0	0	0	0	0	0	2	0
955	0	0	1	1	0	0	1	1	2	2	0	0	0	0	0	0	0	1	0	0	2	1	2	2	0	0	2	0	2	2	1	2	2	2	0	2	2	0	0	1	0	1	1	1	1	0	0	2	0
956	0	0	1	1	0	0	1	2	1	1	1	0	2	0	2	1	0	1	1	1	0	0	2	2	0	1	1	0	2	1	1	2	2	1	1	1	1	1	1	1	0	0	1	0	1	1	1	1	0
957	0	0	2	1	0	0	1	2	1	1	1	1	1	0	1	1	1	1	2	2	1	0	2	2	0	2	1	0	2	1	0	1	1	1	1	1	1	0	0	1	0	0	1	0	2	0	0	0	2
958	0	0	2	0	0	0	2	0	2	2	0	1	2	0	1	0	0	2	0	0	0	1	1	2	1	0	2	0	2	2	1	0	0	2	0	1	2	0	0	2	0	2	2	0	1	0	0	1	2
959	0	0	0	0	0	0	1	2	0	0	1	1	1	0	1	1	1	1	1	1	0	0	2	2	0	0	1	1	1	1	1	0	0	1	1	1	1	0	0	1	1	0	1	0	1	1	0	0	2
960	1	0	2	0	0	1	1	1	1	1	0	1	1	0	0	0	1	2	0	0	2	0	1	1	1	2	1	1	2	1	0	2	2	2	1	1	1	0	0	1	0	0	1	0	1	0	0	0	2
961	0	0	1	0	1	1	2	2	2	1	0	0	0	0	0	0	0	0	2	2	0	0	2	2	0	0	2	0	2	2	1	2	2	0	1	1	2	0	0	2	0	0	1	0	1	0	0	2	0
962	0	0	2	0	0	0	2	1	2	2	0	1	2	0	1	0	0	0	2	2	0	0	0	0	0	1	2	1	2	0	1	0	0	1	1	1	2	0	0	1	0	1	1	0	1	0	0	1	1
963	0	0	1	1	0	0	1	0	2	2	0	0	1	0	1	0	0	0	2	2	0	1	1	2	0	0	0	1	1	0	1	1	2	2	0	2	1	1	1	1	0	0	1	0	1	1	0	1	1
964	0	0	1	1	0	0	1	1	1	1	1	0	0	0	0	0	0	0	2	2	0	0	2	2	0	1	1	0	2	1	1	1	1	1	1	1	1	0	0	1	0	1	1	0	1	0	0	1	1
965	0	0	2	0	0	1	2	2	1	1	1	1	0	0	0	0	0	1	1	0	1	0	2	2	0	2	0	1	1	1	1	2	2	2	0	2	0	0	0	0	0	0	1	0	1	0	0	2	1
966	0	0	2	1	0	0	1	2	0	0	0	0	1	0	1	0	0	2	0	1	0	0	2	2	0	0	1	2	2	2	0	0	0	1	2	0	1	0	0	2	1	0	1	0	1	1	0	0	1
967	0	0	0	0	0	0	2	2	2	1	0	0	0	0	0	0	0	2	0	0	0	0	2	2	0	0	2	0	2	2	1	1	1	0	2	0	2	0	0	2	0	0	1	0	0	1	0	1	1
968	0	0	1	0	0	0	2	2	1	0	1	0	2	1	1	1	0	0	1	1	1	0	1	1	0	2	2	1	2	1	1	1	1	2	0	2	2	0	0	0	0	0	1	0	1	0	0	2	0
969	0	0	1	0	0	1	2	1	1	1	1	0	1	1	0	1	0	0	2	2	0	0	2	2	0	1	1	0	1	0	1	0	0	2	0	2	2	0	0	1	0	0	1	0	1	0	0	0	1
970	0	0	2	0	0	0	2	2	1	0	0	0	0	0	0	0	0	0	2	2	0	0	2	2	0	1	2	0	2	1	1	2	2	2	0	2	2	0	0	1	0	0	0	0	1	0	0	2	0
971	0	0	2	0	0	0	2	1	2	2	0	0	1	0	1	0	0	0	2	2	0	0	2	2	1	1	2	1	2	1	2	2	2	0	1	1	2	0	0	0	0	0	1	0	1	0	0	2	0
972	0	0	1	0	0	0	1	2	0	0	1	1	0	0	0	0	0	2	0	1	1	0	2	2	0	1	1	0	2	1	0	1	2	1	1	1	1	0	0	1	0	1	1	0	2	0	0	0	2
973	0	1	1	0	0	0	2	1	2	1	1	0	0	0	0	0	0	0	2	2	1	0	2	2	1	0	2	0	2	2	0	1	1	0	1	1	2	0	0	0	0	0	0	0	0	1	0	2	0
974	0	0	2	1	0	1	2	2	1	0	0	0	0	0	0	0	0	0	2	2	0	0	1	1	0	1	1	2	1	1	2	0	0	1	2	0	1	0	0	2	0	0	1	1	1	2	0	1	1
975	0	0	1	0	0	1	1	2	1	0	1	0	0	0	0	0	0	1	1	1	1	0	2	2	0	2	1	1	2	1	0	1	1	2	0	2	1	0	0	0	0	0	0	0	0	0	0	2	1
976	0	0	0	0	0	0	2	2	1	1	0	0	1	0	0	0	0	1	1	1	1	0	2	2	1	0	2	0	2	2	0	1	2	2	0	2	2	0	0	2	1	0	0	0	0	0	0	2	1
977	0	0	1	1	0	0	1	1	2	2	0	0	0	0	0	0	1	2	0	0	1	0	2	2	0	1	0	2	0	0	2	1	1	1	0	2	1	1	1	0	0	1	1	0	1	0	0	0	1
978	0	0	0	0	0	0	1	1	1	0	1	0	0	0	0	0	0	0	2	2	0	0	2	2	0	0	2	0	2	2	0	2	2	0	1	1	2	0	0	1	0	0	0	0	0	0	0	1	1
979	0	1	2	0	0	0	2	2	2	2	0	0	0	0	0	0	0	2	0	0	1	0	2	2	0	1	2	0	2	2	1	2	2	2	1	1	1	0	0	1	0	1	2	0	1	0	0	2	0
980	0	0	1	0	0	0	1	1	2	1	0	1	2	0	2	0	1	2	0	0	1	0	2	2	0	2	1	0	2	1	1	1	2	1	0	2	1	0	0	1	0	0	1	0	2	0	0	0	2
981	0	0	1	1	1	1	1	1	1	1	1	0	1	0	0	0	0	0	2	2	0	0	1	1	0	1	1	0	2	1	0	0	1	2	0	2	1	0	0	2	0	0	0	1	0	0	0	2	0
982	0	0	1	0	0	0	2	0	2	1	1	0	1	0	1	0	0	1	1	1	1	0	1	1	1	0	1	1	2	0	1	1	1	2	2	0	2	0	0	0	0	0	0	0	0	1	0	0	2
983	0	0	1	1	0	1	2	1	2	2	0	0	0	0	0	0	0	0	2	2	0	0	1	1	2	2	2	1	2	2	1	1	1	2	0	2	0	0	0	1	1	0	0	1	0	1	0	1	1
984	1	0	2	0	0	0	1	1	2	2	0	1	2	0	0	0	0	0	1	2	0	0	2	2	0	1	2	1	2	1	2	1	1	1	1	1	1	0	0	1	0	0	0	0	0	2	0	2	0
985	0	0	1	0	0	1	1	2	1	1	0	1	1	0	0	0	0	0	2	2	1	0	2	2	0	1	1	0	2	0	0	1	1	1	0	1	1	0	0	1	0	0	0	0	0	0	0	1	1
986	0	0	1	0	0	0	2	2	0	0	0	0	0	0	0	0	0	1	2	2	0	0	1	1	1	1	1	0	2	1	0	2	2	0	2	0	2	0	0	2	0	0	0	0	0	2	0	0	2
987	0	0	1	0	0	0	2	2	2	2	0	0	0	0	0	0	0	0	2	2	0	0	1	1	1	1	1	1	2	1	2	1	1	2	0	2	1	0	1	2	2	1	1	1	1	0	0	0	2
988	0	0	0	0	0	0	1	2	0	0	0	0	1	0	1	0	0	0	1	2	0	0	2	1	1	1	1	0	2	1	0	2	2	1	1	1	2	0	0	2	1	0	0	0	0	0	0	2	1
989	0	0	2	0	0	1	2	0	2	2	0	0	0	0	0	0	0	1	1	1	0	0	2	2	0	2	1	1	2	1	0	1	1	1	0	2	2	0	0	1	1	1	1	0	1	0	0	1	0
990	0	0	1	1	0	0	1	1	2	2	0	1	1	0	0	0	0	1	1	1	0	1	2	2	0	0	1	1	1	1	2	2	2	2	0	2	2	0	0	1	0	0	0	0	0	1	0	1	1
991	0	0	1	1	1	1	1	2	0	0	1	1	1	0	2	0	0	2	0	0	1	0	1	1	1	2	2	1	2	2	0	1	1	1	1	1	0	0	0	1	0	0	0	0	1	0	0	2	0
992	0	0	1	1	0	0	1	2	0	0	2	1	1	0	0	0	0	0	1	1	1	0	1	1	0	1	1	1	2	1	0	1	1	1	0	2	1	1	1	1	0	0	0	1	0	0	1	2	0
993	0	0	2	1	0	0	2	1	2	1	0	2	2	0	1	0	0	0	1	1	0	0	1	1	2	2	1	1	2	1	0	2	2	0	1	1	2	0	0	1	0	0	0	0	0	2	0	0	1
994	0	1	1	0	0	0	2	2	2	1	0	0	0	0	0	0	1	2	0	0	1	0	2	2	0	2	2	0	2	2	0	1	1	0	1	1	1	0	0	1	0	0	1	0	0	1	0	0	1
995	0	0	1	1	0	0	1	1	2	2	0	1	1	0	0	0	0	0	2	1	1	0	2	2	0	0	2	0	2	2	1	0	0	2	0	2	2	0	0	0	0	0	0	0	1	0	0	1	1
996	0	0	1	0	0	1	1	1	2	2	0	0	0	0	0	0	0	2	0	0	1	0	1	1	0	1	2	1	2	1	2	1	1	1	1	1	0	0	0	0	0	0	0	0	0	0	0	1	1
997	0	0	1	0	0	0	1	1	1	1	0	0	1	0	1	0	0	1	1	1	1	0	2	2	1	2	1	1	1	1	2	1	2	2	0	2	2	0	0	2	0	2	2	0	0	0	0	1	1
998	0	0	2	0	0	1	2	2	2	1	0	0	0	0	0	0	0	1	1	1	0	0	2	2	0	0	1	0	2	2	0	2	2	2	0	2	1	0	0	0	0	0	0	2	0	2	0	2	0
999	0	0	0	0	0	0	2	2	1	1	0	0	0	0	0	0	0	1	1	1	1	0	2	2	0	1	2	0	1	0	1	1	2	1	1	1	1	0	0	0	0	0	0	0	0	0	0	1	2
1000	0	0	0	1	1	0	1	1	1	1	1	0	0	0	0	0	0	1	1	1	0	0	2	2	0	1	2	0	2	2	1	2	2	1	0	2	1	1	0	0	0	0	0	0	0	0	0	2	0
[truncated: 252 more columns]
