# Supplementary material for: KNN-MDR: a learning approach for improving interactions mapping performances in genome wide association studies
Source: BMC Bioinformatics. 2017 Mar 21;18:184. doi: 10.1186/s12859-017-1599-7 (PMC5361736; doi:10.1186/s12859-017-1599-7)
Supplement: Supplementary file 5 — The data set(s) supporting the results of Table 3. (ZIP 7092 kb) [file 12859_2017_1599_MOESM5_ESM.zip › 000/S86/mkallsimul.dat]

1	1	0	2	0	0	2	2	0	1	0	0	1	1	0	0	0	1	1	1	1	0	0	2	1	1	1	0	2	2	1	1	0	0	0	1	2	0	0	0	1	0	0	0	2	0	0	0	0	0
2	1	0	2	0	0	2	1	0	1	0	0	0	0	0	0	0	2	1	1	1	0	0	0	0	0	0	0	2	2	2	0	0	1	0	0	1	1	0	0	1	0	0	1	2	0	0	0	0	0
3	1	0	1	0	0	1	1	0	1	1	1	0	1	1	1	0	1	2	0	1	0	1	0	0	0	0	0	1	2	1	0	2	1	0	0	2	1	0	0	2	0	0	1	2	1	0	0	0	0
4	1	0	1	0	0	0	0	0	1	0	0	0	0	0	0	0	1	1	0	1	1	1	0	0	0	0	0	2	2	1	1	0	0	1	0	2	1	1	1	1	0	0	1	2	1	1	0	0	0
5	1	0	0	0	0	0	1	1	0	0	0	0	0	0	0	0	1	1	1	1	0	0	0	0	0	0	0	2	2	1	1	0	1	0	0	1	0	0	0	1	0	0	0	2	0	2	0	0	1
6	1	0	1	0	0	1	0	0	2	0	0	0	0	0	0	0	2	1	1	1	1	0	0	0	0	0	1	2	2	1	0	1	0	0	0	1	1	0	0	0	0	1	1	1	1	1	0	0	0
7	1	0	0	0	0	0	1	0	2	0	0	1	1	0	0	0	1	1	1	0	0	0	0	0	0	1	0	2	2	2	0	1	1	0	0	1	1	0	0	0	0	1	1	2	1	0	1	0	0
8	1	0	0	0	0	0	1	0	1	0	0	0	0	0	0	0	1	1	1	0	0	0	0	0	0	0	0	2	2	2	1	1	2	0	0	1	2	0	0	0	0	0	0	2	0	2	1	0	0
9	1	0	2	0	0	2	1	1	0	0	0	1	1	1	1	0	1	0	2	0	0	0	2	0	0	0	0	1	2	0	1	1	1	0	0	1	1	0	0	1	0	0	0	1	0	0	1	1	0
10	1	0	1	0	0	1	1	0	1	0	1	0	0	0	0	0	1	1	1	0	0	1	0	0	0	0	0	1	1	1	1	2	2	0	0	0	1	0	0	1	0	1	1	1	0	1	1	1	0
11	1	0	0	0	0	1	0	0	2	0	0	2	2	0	0	1	1	2	1	1	0	0	0	0	0	0	0	1	1	1	0	0	0	1	1	2	2	0	0	0	0	1	1	1	1	1	1	0	0
12	1	0	1	0	0	1	0	0	2	0	0	1	1	0	0	0	2	0	2	0	0	0	0	0	0	1	0	2	2	1	2	0	1	0	0	2	0	0	0	1	1	0	0	2	0	0	0	0	0
13	1	0	1	0	0	2	2	0	0	0	1	0	2	1	1	0	2	1	1	0	0	0	0	0	0	0	0	2	1	1	1	1	1	2	0	1	1	0	0	1	0	0	0	2	0	1	0	0	0
14	1	0	1	0	0	1	2	0	0	0	0	0	0	0	0	0	0	2	0	0	0	0	0	0	0	0	0	2	2	1	1	0	1	0	0	1	1	0	0	0	0	0	0	1	0	0	0	0	0
15	0	0	1	0	0	1	0	0	1	0	0	0	0	0	0	0	1	1	1	1	0	0	0	0	0	0	0	2	2	1	1	0	2	0	0	2	0	1	0	0	0	0	1	1	1	1	0	0	0
16	1	0	1	0	0	0	1	1	1	0	0	0	1	1	1	0	1	0	2	0	0	1	0	0	0	0	1	1	1	0	0	0	1	0	0	1	1	0	0	1	0	0	0	1	0	1	0	0	0
17	1	0	2	0	0	0	0	0	1	0	0	1	2	1	1	0	1	1	1	1	1	0	0	0	0	0	0	2	2	2	1	1	1	2	0	1	2	0	0	0	0	1	1	2	0	0	0	0	0
18	1	0	1	0	0	1	1	1	1	1	0	0	0	0	0	0	0	2	0	1	1	1	0	0	0	0	0	1	2	1	0	1	1	1	0	0	1	1	1	0	0	0	0	1	0	1	0	0	0
19	1	0	1	0	0	0	0	0	2	0	0	0	1	0	0	1	1	2	1	0	0	0	1	1	1	1	0	2	2	1	1	1	2	0	0	1	2	0	0	1	0	0	0	0	0	1	0	0	0
20	1	0	1	0	0	1	0	0	2	0	0	0	1	1	1	0	1	1	1	0	0	0	0	0	0	0	1	2	2	1	1	0	0	1	1	1	2	0	0	0	0	0	0	2	1	1	1	0	0
21	1	0	2	0	0	2	1	0	1	0	1	1	1	0	0	0	1	0	2	0	0	0	0	0	0	0	0	1	1	1	1	0	1	1	1	1	1	0	0	0	0	0	0	2	0	1	1	0	0
22	1	1	1	0	0	1	1	0	2	0	0	1	2	0	0	0	0	2	1	0	0	0	0	0	0	0	0	2	2	1	2	1	1	1	0	1	2	0	0	0	0	0	0	1	0	0	0	0	0
23	1	0	2	0	0	2	1	1	1	0	0	2	2	2	2	0	1	1	1	1	0	0	1	1	1	1	0	2	2	1	1	0	2	1	0	1	1	0	0	1	1	0	0	2	0	2	0	0	0
24	1	0	1	0	0	1	0	0	0	0	1	0	1	0	0	1	1	1	1	1	0	0	0	0	0	0	0	2	2	1	2	2	2	0	0	0	2	0	0	0	0	0	1	2	1	0	0	0	0
25	1	0	2	0	0	1	1	0	1	1	2	0	0	0	0	0	2	0	2	0	0	0	0	0	0	1	0	1	2	1	1	2	1	0	0	2	1	0	1	1	1	0	0	1	0	1	0	1	0
26	1	0	0	0	0	0	1	0	0	0	0	0	0	0	0	0	0	0	2	0	0	0	0	0	0	1	0	2	2	2	0	0	0	0	0	2	1	0	0	0	0	0	0	2	0	0	0	0	0
27	1	0	1	1	1	2	1	1	1	0	0	1	1	0	0	0	1	1	2	1	0	0	1	1	1	1	0	2	2	2	0	0	0	0	0	2	2	0	0	2	0	0	0	2	1	0	0	0	1
28	1	0	2	0	0	2	2	1	0	0	0	0	0	0	0	0	1	1	1	1	1	0	0	0	0	0	0	2	2	2	1	0	0	1	2	2	1	0	0	0	0	0	0	2	0	0	1	0	0
29	1	1	1	0	0	1	2	0	1	0	1	0	0	0	0	0	2	0	2	1	1	0	0	0	0	0	0	2	2	1	1	0	2	0	0	2	1	0	0	1	0	0	0	1	0	0	0	0	0
30	0	0	2	0	0	1	1	0	0	0	1	2	2	1	1	0	0	0	2	0	0	0	0	0	0	0	0	1	1	1	1	1	0	1	1	2	2	0	0	1	0	0	0	0	1	1	0	0	0
31	1	0	1	0	0	2	2	0	0	0	2	1	1	0	1	1	1	1	1	1	1	0	0	0	0	0	0	2	2	2	2	0	0	0	0	2	2	0	0	0	0	0	0	2	0	2	0	0	0
32	1	0	1	0	0	2	1	0	2	0	0	0	0	0	0	0	0	1	0	1	1	0	0	0	0	1	0	2	2	2	0	0	1	0	0	1	1	0	0	1	0	0	0	0	0	0	0	0	0
33	1	0	1	0	0	1	1	0	1	0	0	1	2	1	1	1	1	2	0	1	1	0	1	0	0	1	0	2	2	1	0	1	1	1	2	2	1	0	0	0	0	0	1	1	1	0	0	0	1
34	1	0	1	0	0	1	0	0	2	0	0	1	1	0	0	0	1	2	0	1	1	0	0	0	0	0	0	0	1	0	0	1	1	2	0	2	1	0	0	0	1	0	0	1	0	0	0	0	0
35	1	1	2	0	0	1	1	0	0	0	1	0	0	0	0	0	1	2	0	1	1	0	0	0	0	0	0	2	1	1	0	0	1	0	0	1	1	0	0	1	0	0	0	2	0	0	0	0	0
36	1	0	1	0	0	1	1	0	0	0	1	1	1	0	0	0	2	0	1	0	0	0	1	1	1	1	0	1	2	1	0	0	0	1	1	1	1	0	0	1	0	0	0	0	0	0	0	0	2
37	1	0	1	0	0	0	1	1	0	0	0	1	2	1	1	1	1	1	1	1	1	0	1	0	0	1	0	2	2	1	2	1	1	0	0	1	1	0	0	0	0	0	1	1	0	1	0	0	0
38	1	0	2	0	0	2	1	0	1	0	0	0	0	0	0	0	1	1	0	2	2	0	0	0	0	0	1	2	2	1	1	1	0	1	2	2	0	1	1	1	0	0	1	2	1	0	0	1	0
39	1	0	2	0	0	2	1	1	1	0	0	0	1	0	0	0	0	1	1	0	0	0	0	0	0	0	0	2	2	1	0	1	1	0	0	2	1	0	0	1	0	0	0	2	0	1	0	0	0
40	0	0	2	0	0	2	2	0	0	0	0	0	0	0	0	0	0	0	1	1	1	0	0	0	0	0	0	2	2	1	0	0	1	0	0	1	2	0	0	1	0	0	1	1	0	1	0	0	0
41	1	0	1	0	0	1	2	1	0	0	1	0	0	0	0	0	2	0	1	0	0	0	1	0	0	0	0	2	2	2	0	0	1	1	1	2	2	0	0	0	0	0	1	2	1	0	1	0	1
42	1	0	1	0	0	1	1	0	0	0	0	0	0	0	0	0	0	2	1	0	0	0	0	0	0	0	0	2	2	1	1	2	2	0	0	1	1	0	0	0	0	0	0	0	0	0	0	0	2
43	1	0	1	0	0	1	0	0	2	0	0	0	0	0	0	0	2	1	1	0	0	1	1	1	1	1	0	1	2	1	0	0	1	1	0	2	0	0	0	1	1	0	0	1	1	1	0	1	0
44	1	1	1	0	0	1	1	1	1	0	0	1	1	1	1	0	1	2	0	1	1	0	0	0	0	0	1	2	2	1	0	1	2	0	0	1	0	0	0	1	0	1	1	1	1	0	0	0	0
45	1	0	2	0	0	2	0	0	2	0	0	0	1	1	1	0	1	1	1	1	1	0	1	0	0	0	0	2	2	2	1	2	1	0	0	1	1	1	1	0	0	0	1	2	0	1	0	0	0
46	0	0	1	0	0	2	1	0	1	0	1	0	1	1	1	0	1	2	0	1	1	0	0	0	0	1	0	2	1	1	0	0	0	0	1	2	1	0	0	1	0	0	0	1	0	1	1	0	0
47	1	0	1	0	0	0	1	0	1	0	1	1	1	0	0	0	2	1	2	1	1	0	1	0	0	0	1	2	2	1	1	1	1	0	0	1	1	1	0	1	0	0	1	1	1	2	0	0	0
48	1	0	1	0	0	1	0	0	2	0	0	1	2	1	1	0	2	0	2	0	0	0	1	1	1	1	0	2	1	1	1	2	1	0	0	1	1	0	0	1	0	1	1	1	1	1	0	0	0
49	1	1	1	0	0	0	0	0	2	0	0	0	0	0	0	0	1	2	0	1	1	0	1	1	1	1	1	2	2	1	0	0	1	1	0	0	1	0	0	0	0	0	0	2	0	1	0	0	1
50	1	0	0	0	0	0	1	0	1	0	0	0	1	0	0	1	1	0	2	0	0	1	0	0	0	0	0	2	2	1	2	0	0	2	2	2	2	0	0	1	0	0	1	2	1	2	0	0	0
51	1	0	1	0	0	0	0	0	0	0	0	0	1	1	1	0	2	0	2	0	0	0	0	0	0	0	1	2	2	0	1	1	2	0	0	1	1	0	0	0	0	0	0	2	0	1	0	0	0
52	0	0	0	0	0	0	1	0	1	1	2	0	1	1	1	0	1	1	1	0	0	0	0	0	0	1	0	0	1	0	0	1	0	1	0	1	2	0	0	0	0	0	0	2	0	1	0	0	0
53	1	0	2	0	0	1	1	0	1	0	1	0	0	0	0	0	1	2	0	1	1	0	0	0	0	0	0	2	2	2	0	0	1	2	0	1	2	0	0	0	0	1	1	2	1	0	0	0	0
54	1	1	1	0	0	1	2	0	0	0	0	0	0	0	0	0	2	0	2	0	0	0	1	1	1	1	0	2	1	1	1	0	0	1	1	2	0	0	0	0	0	0	1	2	1	0	0	0	1
55	1	0	2	0	0	2	2	0	0	0	1	0	1	1	1	0	0	1	1	0	0	1	1	0	0	0	0	1	2	0	0	0	1	1	0	1	1	0	0	0	0	0	2	2	1	1	0	1	0
56	1	0	0	0	0	0	0	0	2	0	0	0	0	0	0	0	0	1	1	1	1	0	0	0	0	0	0	2	2	2	1	0	1	0	0	2	2	0	0	0	0	1	1	2	1	0	1	0	0
57	1	0	2	0	0	2	0	0	2	0	0	0	1	1	1	0	0	1	1	1	1	0	1	1	1	1	0	2	2	2	0	2	2	0	0	1	1	0	0	1	0	2	2	2	0	0	0	0	0
58	1	0	1	0	0	1	2	1	0	0	0	0	2	2	2	1	0	1	2	1	1	0	2	0	0	0	0	2	2	2	0	1	1	0	0	1	1	0	0	0	1	0	0	0	1	0	0	0	0
59	1	0	1	0	0	2	1	0	1	0	0	1	1	0	0	0	0	0	2	0	0	1	0	0	0	0	0	2	2	2	1	1	0	0	0	2	1	0	0	2	0	0	1	2	1	0	0	0	1
60	1	0	1	0	0	1	2	0	0	0	0	1	1	0	0	0	1	2	0	1	1	0	0	0	0	0	0	2	2	2	1	0	2	1	0	1	1	0	0	0	0	0	1	2	0	1	1	0	0
61	1	0	1	0	0	1	1	0	1	0	0	1	1	0	0	0	2	2	0	1	1	0	0	0	0	0	0	2	1	1	1	0	0	0	0	2	2	0	0	2	0	0	1	1	1	0	0	0	1
62	1	0	0	0	1	1	0	0	1	0	0	0	2	1	1	0	2	1	1	1	1	0	1	1	1	1	0	1	2	1	0	0	1	0	0	1	0	0	0	2	1	0	0	2	0	2	0	0	0
63	1	0	1	0	0	0	1	0	0	0	1	1	1	0	0	0	0	0	2	1	1	0	1	1	1	1	0	2	2	1	0	0	1	0	0	2	1	0	0	0	0	1	1	2	1	0	0	1	0
64	0	0	1	0	0	1	1	0	0	0	1	1	1	0	0	0	1	1	1	0	0	0	0	0	0	0	0	1	1	1	0	1	1	0	1	2	1	0	0	1	0	0	0	1	0	1	0	0	1
65	1	0	1	0	0	1	1	0	1	1	2	1	1	0	0	0	2	2	0	2	2	0	0	0	0	0	0	2	2	2	0	0	1	1	1	2	2	0	0	0	0	1	1	1	1	0	0	0	1
66	1	1	1	0	0	1	2	0	1	0	0	0	0	0	0	0	1	1	1	1	0	1	0	0	0	1	0	2	2	1	1	2	1	0	0	0	1	0	0	0	0	1	1	2	0	0	0	0	1
67	1	0	1	0	0	1	1	0	0	0	0	1	1	0	1	1	2	0	2	0	0	0	0	0	0	1	0	2	2	2	0	1	1	0	0	1	1	0	0	0	0	1	1	2	0	0	1	0	1
68	1	0	0	0	0	0	1	0	0	0	0	1	1	0	1	1	1	1	1	1	0	0	0	0	0	0	1	2	2	2	0	1	1	0	0	1	2	0	0	0	0	0	1	2	1	1	0	0	0
69	1	1	1	0	0	1	0	0	0	0	1	0	0	0	0	0	0	0	2	0	0	0	0	0	0	0	0	2	2	2	0	0	1	1	0	2	1	1	1	0	0	0	2	2	1	1	0	1	0
70	1	1	1	0	0	2	2	0	0	1	0	0	0	0	0	0	1	1	1	1	0	0	0	0	0	0	0	1	2	1	0	0	0	0	0	2	2	0	0	0	0	0	0	1	0	0	1	0	0
71	1	0	1	0	0	1	2	0	0	0	1	0	0	0	0	0	1	0	1	1	1	0	1	0	0	0	0	1	2	1	0	0	1	0	0	2	1	1	1	0	0	0	1	2	1	0	1	0	1
72	1	0	2	0	0	2	0	0	1	0	1	0	0	0	0	0	0	2	0	1	0	0	0	0	0	0	0	2	2	2	0	0	1	0	0	2	1	0	0	0	0	0	0	1	0	0	0	0	1
73	1	0	1	0	0	1	1	0	0	0	0	1	1	0	0	0	1	1	1	0	0	0	0	0	0	0	0	2	1	1	0	0	1	0	0	1	2	0	0	0	0	0	0	2	0	1	0	0	2
74	1	0	2	0	0	1	1	0	0	0	1	0	1	1	1	0	1	0	2	1	1	1	1	1	1	1	0	2	2	2	0	1	1	0	0	1	0	0	0	1	0	0	0	2	0	2	1	0	0
75	1	0	2	0	0	1	1	0	0	0	1	1	2	2	2	0	1	1	1	1	0	0	0	0	0	0	0	1	2	1	0	0	1	0	0	1	1	0	0	1	0	0	0	2	0	0	1	0	1
76	0	0	2	0	0	2	1	0	1	0	1	0	0	0	0	0	0	2	1	0	0	0	0	0	0	0	0	1	2	1	1	1	1	2	0	1	2	0	0	2	0	2	2	2	0	0	1	0	0
77	1	0	1	0	0	0	1	0	1	0	1	0	1	1	1	0	0	0	2	0	0	0	0	0	0	0	0	2	2	2	1	1	0	1	0	1	1	0	0	0	1	0	0	2	0	1	0	1	0
78	1	0	2	0	0	2	2	0	0	0	1	0	0	0	0	0	1	0	2	0	0	0	0	0	0	0	0	2	2	1	1	1	2	0	1	1	2	1	1	0	0	0	0	2	0	0	0	0	0
79	1	0	1	0	0	1	0	0	2	0	0	0	2	2	2	1	0	1	2	0	0	0	1	0	0	0	0	1	2	1	1	0	1	1	0	1	2	0	0	0	0	0	1	2	0	0	0	0	0
80	1	0	2	0	0	1	1	1	1	0	1	1	1	0	0	0	1	1	2	1	0	0	1	1	1	2	0	1	2	1	0	0	1	2	0	1	1	0	0	0	0	0	0	1	2	1	0	0	1
81	1	0	2	0	0	1	1	1	0	0	0	2	2	1	1	0	2	1	1	1	1	0	1	1	1	1	0	2	2	2	0	0	1	0	0	1	0	0	0	1	0	0	0	2	0	1	1	0	1
82	0	0	2	0	0	0	2	1	0	0	0	0	2	1	1	0	1	0	2	0	0	0	0	0	0	0	0	2	2	2	0	1	0	2	1	1	2	0	0	1	0	0	0	2	0	0	0	0	0
83	1	0	2	0	0	2	2	0	0	1	1	0	0	0	0	0	1	1	1	1	1	0	0	0	0	0	0	2	0	0	0	2	1	0	0	0	2	0	0	1	0	0	2	2	1	1	0	0	0
84	1	0	1	1	1	1	0	0	2	0	0	0	1	1	1	0	1	0	2	0	0	0	0	0	0	0	0	1	2	1	1	0	1	1	0	1	0	1	1	1	0	0	0	1	0	0	0	0	1
85	1	0	2	0	0	1	1	0	1	0	0	0	0	0	0	0	1	2	1	0	0	0	1	1	1	1	0	2	1	1	0	1	0	1	0	1	0	0	0	0	0	0	1	1	0	0	0	0	1
86	1	0	1	0	0	1	1	0	1	0	0	0	1	1	1	0	2	2	1	0	0	0	0	0	0	0	2	2	2	0	1	2	2	0	0	1	1	0	0	0	1	0	0	1	0	1	1	0	0
87	1	0	1	0	0	2	2	0	0	0	0	0	1	1	1	0	1	2	0	1	1	0	1	1	1	1	0	2	2	2	0	2	1	0	0	1	1	0	0	0	0	0	0	2	0	0	1	0	0
88	1	0	2	0	0	1	1	0	0	0	1	0	0	0	0	0	0	2	0	2	0	0	1	0	0	1	1	2	2	1	0	1	1	0	1	1	1	0	0	0	0	0	0	2	1	1	0	0	2
89	1	0	0	0	0	1	0	0	2	0	0	0	1	1	1	0	1	0	2	0	0	0	0	0	0	0	0	1	2	0	1	1	1	0	0	2	1	0	0	1	0	0	1	1	1	1	1	0	0
90	1	0	0	0	0	0	0	0	2	0	0	0	2	2	2	0	2	0	2	0	0	0	2	1	1	1	0	1	1	1	0	1	1	0	0	2	1	0	1	0	1	0	1	2	1	1	0	0	0
91	1	0	1	0	0	0	2	0	2	0	0	1	1	0	0	0	1	0	2	1	1	0	1	0	0	0	0	2	2	2	0	0	0	0	1	2	2	0	0	0	0	0	2	2	1	0	0	0	0
92	1	0	2	0	0	1	2	1	0	0	1	0	0	0	0	0	1	1	1	0	0	0	0	0	0	0	1	1	1	0	0	1	2	1	0	0	0	1	1	1	0	1	1	1	0	1	0	0	0
93	1	0	1	0	0	1	1	1	1	0	0	0	1	1	1	0	0	0	2	0	0	0	1	1	1	1	0	1	2	1	0	0	1	1	1	2	0	0	0	1	0	1	1	1	0	1	0	0	0
94	1	0	2	0	0	2	2	0	2	0	0	1	1	1	1	0	1	0	1	0	0	0	0	0	0	0	0	0	2	0	0	1	1	0	0	1	2	0	0	1	0	0	1	1	1	2	0	0	1
95	1	0	1	0	0	1	2	0	0	0	2	0	0	0	0	0	2	1	2	0	0	0	0	0	0	1	0	1	1	1	0	0	0	0	1	2	1	0	0	0	0	0	1	2	1	1	1	0	0
96	1	0	0	0	0	1	1	0	1	0	0	0	0	0	0	0	2	0	2	1	1	0	1	1	1	2	0	1	1	0	0	1	0	1	1	2	2	0	0	1	0	0	0	1	0	0	0	1	0
97	1	0	2	0	0	1	1	0	0	0	0	0	0	0	0	0	0	0	1	0	0	0	2	1	1	1	0	2	2	2	0	1	0	1	0	1	1	0	0	0	0	0	0	2	0	0	1	0	0
98	1	0	0	0	0	0	2	0	0	0	0	1	1	0	0	0	2	1	1	1	1	0	0	0	0	0	0	2	2	2	0	1	0	0	1	2	1	0	0	1	0	0	0	1	1	1	0	0	0
99	1	0	1	0	0	1	0	0	1	0	0	0	1	1	1	0	2	0	2	1	1	0	0	0	0	0	0	2	0	0	0	1	0	1	1	2	2	0	0	1	0	0	2	2	1	1	0	0	0
100	1	0	1	0	0	1	1	0	0	0	1	0	0	0	0	0	0	1	1	0	0	0	1	1	1	1	0	2	1	1	0	0	1	1	0	1	1	0	0	1	0	0	0	0	2	2	0	1	0
101	1	0	2	0	0	1	2	0	0	0	0	1	1	1	1	0	2	0	1	0	0	0	1	1	1	2	0	1	2	1	0	0	0	0	0	2	1	1	1	0	0	0	1	1	1	1	0	1	1
102	0	0	1	0	0	1	0	0	2	0	0	1	1	0	0	0	1	1	1	1	0	0	0	0	0	0	0	1	2	0	1	1	1	1	0	1	1	0	0	0	0	0	1	2	0	1	0	0	1
103	1	0	0	0	0	0	1	0	1	0	0	0	0	0	0	0	1	1	1	1	1	0	0	0	0	0	0	1	2	0	0	1	0	0	0	2	1	0	0	1	0	0	1	2	1	0	0	0	0
104	1	0	1	0	0	2	2	1	0	0	0	1	1	0	0	0	1	0	2	0	0	0	0	0	0	0	0	1	2	1	0	1	1	1	0	1	1	0	0	1	0	0	0	1	0	1	0	1	0
105	1	0	2	0	0	1	1	0	1	0	0	2	2	2	2	0	1	1	2	0	0	0	2	1	1	1	0	2	2	1	2	0	1	0	0	1	1	0	0	0	1	0	1	2	1	1	0	0	0
106	1	0	1	0	0	1	1	0	0	0	1	0	2	1	1	0	2	1	1	1	1	0	0	0	0	0	0	0	1	0	0	1	2	0	0	1	1	0	0	0	0	1	1	2	2	0	1	1	0
107	0	0	1	0	0	0	1	0	0	0	1	0	0	0	0	0	1	0	2	0	0	0	1	0	0	0	1	1	1	0	0	0	2	0	0	2	2	0	0	1	0	0	1	1	1	1	0	0	1
108	1	0	2	0	0	1	1	0	0	0	0	0	2	1	1	0	0	2	0	1	0	0	1	1	1	2	0	2	2	2	0	0	0	0	0	2	2	0	0	0	0	0	1	1	0	1	0	0	0
109	0	0	0	0	0	0	1	0	1	0	0	0	0	0	0	0	1	0	2	1	1	0	2	0	0	1	0	2	2	2	0	1	2	0	1	1	1	0	0	0	0	0	0	0	1	0	1	0	1
110	1	0	2	0	0	2	2	0	1	0	0	0	0	0	0	0	2	1	1	0	0	0	0	0	0	0	0	1	1	1	0	0	1	0	0	2	1	0	0	0	0	0	0	2	0	1	1	0	0
111	1	0	2	0	0	1	0	0	0	0	1	0	0	0	0	0	0	1	1	0	0	0	0	0	0	0	1	2	2	1	1	1	2	0	1	1	2	0	0	1	0	0	1	2	1	0	0	0	0
112	1	0	2	0	0	2	0	0	2	0	0	0	1	0	0	0	0	2	0	0	0	0	1	0	0	0	0	1	2	1	0	1	1	0	0	1	1	0	0	0	0	1	1	1	0	2	0	0	0
113	1	0	2	0	0	2	0	0	2	0	0	0	0	0	0	0	1	0	2	1	1	0	1	0	0	0	0	2	2	2	0	0	1	0	0	2	1	0	0	0	0	0	0	2	0	2	0	0	1
114	1	0	0	0	0	0	2	1	0	0	0	0	0	0	0	0	1	1	2	0	0	0	0	0	0	0	0	1	2	1	1	0	1	0	0	2	1	0	0	1	0	0	1	2	1	1	0	0	1
115	1	0	2	0	0	1	1	0	1	0	0	0	0	0	0	0	2	0	2	1	0	0	0	0	0	0	0	1	1	0	0	1	1	1	0	2	1	0	0	0	1	0	1	2	1	1	0	1	0
116	1	0	0	0	1	1	2	1	0	0	1	2	2	2	2	0	0	2	0	1	0	0	0	0	0	1	0	1	2	1	0	0	1	1	0	2	1	0	0	0	0	0	0	0	0	1	0	0	0
117	1	0	1	0	0	1	1	0	0	0	1	1	1	0	0	0	2	0	1	0	0	0	1	1	1	1	0	2	2	2	0	0	1	1	1	2	1	0	0	0	0	1	1	2	0	1	0	0	0
118	1	0	0	0	0	0	1	1	1	0	0	0	1	0	0	0	1	1	1	1	0	0	0	0	0	0	0	2	1	1	1	0	0	0	1	2	1	0	0	0	0	0	0	1	0	1	1	0	0
119	1	0	2	0	0	1	1	1	1	0	0	0	2	0	0	1	2	1	1	0	0	0	0	0	0	0	0	2	1	1	0	2	1	0	0	2	0	0	0	1	0	0	0	2	0	0	0	0	1
120	1	1	1	0	0	1	1	0	1	0	1	0	0	0	0	0	1	0	2	0	0	0	0	0	0	0	0	2	1	1	0	1	0	1	1	2	1	0	0	0	0	0	0	1	0	1	0	0	1
121	1	0	2	0	0	1	1	1	1	1	0	1	0	0	0	0	1	1	1	1	0	0	0	0	0	0	0	1	2	0	0	1	0	1	2	2	1	0	1	0	1	0	0	1	0	0	2	0	0
122	0	0	1	0	0	1	0	0	1	0	0	0	2	2	2	1	2	0	2	1	1	0	2	0	0	0	0	1	2	1	0	2	2	0	0	0	2	0	0	2	0	0	0	1	0	0	0	0	0
123	1	0	1	0	0	1	1	0	2	0	0	0	0	0	0	0	0	0	2	1	1	1	0	0	0	0	0	2	2	2	0	1	2	0	1	2	2	0	0	1	0	0	0	1	0	1	0	0	0
124	1	0	2	0	0	2	1	0	1	0	1	1	2	1	1	0	2	0	2	0	0	0	1	0	0	1	0	2	2	1	1	1	1	0	0	2	1	0	0	0	0	2	2	2	1	0	0	0	0
125	1	0	2	0	0	2	1	0	0	0	0	1	1	0	0	0	1	0	1	1	1	0	0	0	0	0	0	2	1	0	0	1	0	2	1	1	2	0	0	0	0	0	0	0	1	1	0	0	0
126	1	1	2	0	0	1	1	0	0	0	0	1	1	0	0	0	0	2	0	1	0	0	0	0	0	0	0	2	2	1	1	0	1	0	0	1	1	1	1	0	0	1	1	2	2	1	0	0	0
127	1	1	0	0	0	1	2	0	0	0	0	0	0	0	0	0	2	1	1	1	1	0	0	0	0	0	0	2	1	1	1	0	1	0	0	1	2	0	0	0	0	0	0	2	0	2	0	0	1
128	1	0	1	0	0	2	1	0	1	1	1	0	0	0	0	0	1	2	0	0	0	0	1	0	0	0	0	2	2	0	1	1	1	0	0	1	1	0	0	1	0	0	0	2	0	0	0	1	0
129	1	0	0	0	0	0	1	0	1	0	0	0	1	1	1	0	0	0	2	0	0	0	2	1	1	1	0	1	2	1	1	1	1	0	0	1	1	0	0	1	0	0	2	2	1	0	0	0	1
130	1	0	2	0	0	2	1	0	1	0	0	0	1	1	1	0	0	2	1	0	0	0	0	0	0	1	0	1	1	1	0	0	0	0	0	2	0	1	0	0	0	0	2	2	1	1	0	0	1
131	1	0	2	0	0	2	2	0	1	0	1	0	1	1	1	0	1	1	1	1	0	1	0	0	0	1	0	2	2	1	1	0	1	0	0	1	1	0	0	0	0	0	0	0	0	1	0	1	0
132	1	0	1	0	0	1	1	0	0	0	0	1	1	2	2	0	0	2	0	0	0	0	1	0	0	0	0	2	2	2	0	0	1	1	1	2	1	0	0	2	0	0	0	1	0	0	1	1	0
133	1	0	0	0	0	0	1	1	1	0	0	1	1	0	0	0	0	2	0	1	1	1	0	0	0	0	0	2	2	2	1	0	1	0	0	1	2	0	0	0	0	0	1	2	1	2	0	0	0
134	1	0	2	0	0	0	0	0	2	0	0	1	2	1	1	0	1	1	1	1	1	0	0	0	0	0	0	2	2	2	2	1	1	0	0	2	2	1	0	0	0	1	1	2	1	0	0	1	0
135	1	0	1	0	0	0	1	0	0	0	1	0	2	1	1	1	1	0	2	0	0	0	0	0	0	0	1	2	2	1	1	2	1	0	0	2	2	0	0	1	0	0	1	2	1	0	0	0	0
136	1	0	1	0	0	1	2	0	1	0	1	0	2	1	1	0	2	0	2	0	0	0	0	0	0	0	0	2	1	1	1	0	0	1	1	2	1	0	0	0	1	0	0	0	0	0	0	0	0
137	1	0	2	0	0	2	1	0	2	0	0	0	1	1	1	0	1	0	2	0	0	0	0	0	0	0	1	2	2	1	0	0	1	1	0	1	1	0	1	1	1	0	1	2	0	1	0	0	0
138	1	0	0	0	0	1	2	0	0	0	1	1	1	1	1	0	1	2	0	0	0	0	0	0	0	0	0	2	2	2	1	0	1	0	0	2	1	0	0	1	1	0	0	1	0	0	0	0	0
139	1	1	2	0	0	1	1	0	2	0	0	0	1	1	1	0	1	0	2	1	1	0	0	0	0	0	0	2	1	1	0	0	1	0	0	1	1	0	0	0	0	0	0	1	0	0	0	0	0
140	1	0	1	0	0	0	1	0	1	0	0	0	0	0	0	0	1	1	1	1	1	0	1	1	1	1	0	1	2	1	0	0	2	0	0	2	1	0	0	0	0	1	1	1	0	1	0	0	0
141	1	0	2	0	0	2	1	0	1	0	0	0	0	0	0	0	2	0	2	0	0	0	0	0	0	0	0	2	1	1	1	0	1	0	0	2	0	0	0	2	1	0	0	2	0	1	0	0	1
142	1	0	2	0	0	1	0	0	1	0	1	0	0	0	0	0	1	0	2	0	0	0	0	0	0	0	1	2	2	1	1	0	1	0	0	1	1	1	1	0	0	0	0	1	0	1	0	1	0
143	1	0	2	0	0	1	0	0	2	0	0	1	1	0	0	0	1	2	0	1	1	0	1	1	1	1	0	2	2	1	1	0	1	1	0	1	1	0	1	0	2	1	1	2	0	0	1	0	0
144	1	0	2	0	0	1	2	0	0	0	0	0	0	0	0	0	1	0	2	0	0	0	0	0	0	1	1	2	2	1	0	0	0	1	1	2	2	0	1	0	1	0	0	1	0	1	0	0	1
145	1	0	0	0	0	1	2	0	1	0	0	0	1	0	0	0	1	0	2	0	0	0	0	0	0	0	0	2	2	2	0	0	1	0	0	1	2	0	0	0	0	1	2	2	1	0	0	0	0
146	1	0	0	0	0	0	1	0	1	0	1	0	1	1	1	0	1	0	2	0	0	0	0	0	0	1	0	2	2	2	0	1	2	0	0	2	1	0	0	0	0	0	1	1	0	0	0	0	0
147	1	0	1	0	0	0	2	0	0	0	2	1	1	0	0	0	1	0	2	0	0	0	0	0	0	1	0	1	2	0	1	1	2	0	0	1	2	0	0	2	0	0	1	1	1	0	0	0	0
148	1	0	1	0	0	0	1	1	1	0	0	0	1	0	0	0	1	0	2	1	1	0	0	0	0	1	0	2	2	2	0	0	0	1	2	2	1	1	0	1	0	1	1	2	1	0	0	0	0
149	1	0	1	0	0	1	1	0	2	0	0	1	1	1	1	0	2	0	1	0	0	0	1	0	0	0	0	2	2	1	2	0	1	0	0	1	1	0	0	0	0	0	0	2	0	0	0	0	0
150	1	0	1	0	0	1	0	0	0	0	1	0	1	0	0	0	1	1	1	0	0	0	1	0	0	0	0	1	1	1	1	2	1	0	0	1	1	1	1	0	0	0	0	1	0	1	0	0	0
151	1	0	2	0	0	2	2	0	0	0	1	1	2	1	2	1	1	1	2	0	0	0	1	1	1	2	0	1	2	1	0	1	1	2	0	1	1	0	0	1	0	0	0	1	0	0	0	0	1
152	1	0	1	0	0	2	1	0	0	0	1	1	2	1	1	0	2	1	1	1	1	0	0	0	0	0	0	2	2	2	0	2	1	0	0	2	2	0	1	0	1	0	0	1	0	0	0	0	0
153	1	0	1	0	0	1	2	0	0	0	1	0	1	1	1	1	1	0	2	0	0	0	0	0	0	0	0	2	2	2	0	0	0	0	0	1	2	0	0	1	0	0	0	0	0	1	0	0	0
154	1	1	1	0	0	1	0	0	2	0	0	1	1	2	2	0	0	1	1	1	1	0	0	0	0	0	0	0	1	0	0	0	0	0	0	2	1	0	0	0	1	0	0	2	0	1	1	0	0
155	1	0	1	0	0	1	2	1	0	0	0	0	2	2	2	1	0	0	2	1	1	0	0	0	0	0	0	0	1	0	0	2	1	0	0	1	1	1	1	1	0	0	0	2	0	0	0	0	0
156	1	0	2	0	0	1	1	0	1	0	0	0	1	0	0	1	1	2	0	0	0	1	0	0	0	0	0	2	2	1	0	0	0	0	0	2	2	0	0	1	0	1	1	1	1	0	0	1	0
157	0	0	1	0	0	2	1	1	1	0	0	0	0	0	0	0	0	0	1	1	1	0	0	0	0	0	0	2	2	2	0	1	1	0	1	2	2	0	0	1	0	1	1	1	0	1	0	0	0
158	1	0	1	0	0	0	1	0	0	0	1	0	1	0	0	0	0	2	1	0	0	0	0	0	0	0	0	1	2	1	1	0	0	0	0	2	2	0	0	0	0	2	2	2	0	1	0	0	0
159	1	1	0	0	0	1	2	0	1	0	0	0	0	0	0	0	2	0	1	0	0	0	1	0	0	0	0	2	2	2	1	1	1	2	0	2	1	1	1	0	0	1	1	2	1	0	0	0	0
160	1	0	2	0	0	2	1	0	2	0	0	0	1	1	1	0	0	1	1	0	0	0	0	0	0	0	0	1	1	1	1	0	2	0	0	1	2	0	0	0	0	0	0	1	1	1	0	0	0
161	1	0	2	0	0	0	1	0	1	0	1	1	1	0	0	0	2	0	2	0	0	0	0	0	0	0	0	2	2	0	1	1	0	0	0	1	2	0	0	0	0	0	0	2	0	1	0	0	0
162	1	0	2	0	0	1	1	0	0	0	0	0	1	1	1	0	0	2	0	2	0	0	0	0	0	0	0	1	2	0	1	1	1	1	1	1	1	1	1	0	0	0	1	1	1	1	0	0	0
163	1	1	2	0	0	1	0	0	1	0	0	1	1	0	0	0	1	0	2	0	0	0	0	0	0	1	0	2	1	1	1	1	1	1	1	1	1	0	0	1	0	0	0	2	0	0	0	0	0
164	1	1	1	0	0	1	2	0	0	0	0	0	0	0	0	0	2	0	2	0	0	0	0	0	0	0	0	2	2	2	2	1	1	1	0	0	2	0	0	0	0	0	0	0	0	0	0	1	0
165	1	0	1	0	0	1	0	0	1	0	0	1	2	1	1	0	2	0	1	0	0	0	0	0	0	0	1	2	2	1	1	0	2	0	0	1	1	0	0	2	1	0	1	2	1	0	1	0	0
166	1	0	1	0	0	2	1	1	1	0	0	1	2	1	1	0	2	0	2	0	0	0	0	0	0	1	0	2	2	2	1	0	1	1	1	2	0	0	0	1	1	1	1	1	0	2	0	0	1
167	0	0	2	0	0	1	0	0	2	0	0	1	0	0	0	0	2	1	1	0	0	0	0	0	0	0	0	1	2	1	0	0	1	1	0	1	2	0	0	1	0	0	0	2	0	1	0	1	0
168	1	0	1	0	0	1	1	0	1	0	0	0	1	0	0	1	0	2	1	0	0	1	0	0	0	0	0	2	1	0	0	2	1	1	1	2	1	0	0	1	0	1	1	2	1	0	0	0	0
169	1	0	1	0	0	1	1	1	1	0	0	0	0	0	0	0	1	2	0	1	0	0	1	1	1	1	0	2	2	2	0	0	0	2	1	1	1	0	0	0	0	1	1	2	0	0	0	1	0
170	1	0	1	1	1	2	0	0	2	0	0	0	0	0	0	0	1	1	1	1	1	0	1	0	0	0	0	1	2	1	1	1	1	0	0	1	0	0	0	1	1	0	0	1	2	1	0	0	0
171	1	0	1	0	0	0	1	1	1	0	0	0	0	0	0	0	0	2	0	1	0	0	0	0	0	0	0	2	2	1	1	0	1	0	0	1	1	0	0	1	0	0	1	2	1	0	0	0	0
172	1	0	2	0	0	2	2	1	0	0	0	0	1	1	1	0	2	0	2	1	0	1	1	0	0	0	0	1	2	1	0	1	0	0	0	2	2	0	0	1	0	0	1	2	1	0	0	0	0
173	1	0	0	0	0	0	2	0	0	0	0	0	0	0	0	0	1	0	1	2	1	0	0	0	0	1	0	2	2	2	2	1	0	1	1	2	0	0	0	2	1	1	1	2	1	0	0	0	0
174	1	0	0	0	0	0	2	1	0	0	1	1	2	1	1	0	1	0	2	0	0	1	0	0	0	0	1	1	2	2	0	0	1	2	0	1	2	0	0	0	0	0	1	1	1	1	1	0	1
175	1	0	1	0	0	1	1	0	0	0	0	1	1	0	1	1	0	2	1	0	0	0	1	0	0	0	0	2	2	2	0	1	1	1	0	0	2	0	0	0	0	0	0	1	0	1	0	0	0
176	1	1	1	0	0	2	0	0	1	0	0	0	1	1	1	0	0	2	0	2	0	0	1	0	0	0	0	2	1	1	0	0	1	1	0	2	1	0	0	1	0	1	1	2	1	0	0	0	1
177	0	0	2	0	0	1	1	0	0	0	0	1	2	1	1	0	2	1	1	1	1	0	1	1	1	1	0	1	1	1	0	2	2	0	0	1	2	0	0	1	0	0	0	1	1	2	1	0	0
178	1	0	1	0	0	1	1	1	0	0	0	0	1	1	1	0	2	0	2	0	0	1	0	0	0	0	0	1	1	1	0	1	2	0	0	1	2	0	0	1	0	0	0	2	0	1	0	0	1
179	1	0	1	0	0	1	0	0	2	0	0	0	0	0	0	0	2	0	2	0	0	0	0	0	0	0	1	2	2	1	0	0	0	1	1	1	1	2	1	0	1	0	1	2	0	1	0	1	0
180	1	0	2	0	0	0	1	0	0	0	0	1	2	1	1	0	0	1	1	1	1	0	0	0	0	0	0	2	2	1	0	0	2	0	0	2	2	0	0	0	0	0	1	2	0	1	0	0	1
181	1	0	1	0	0	1	1	0	1	0	0	1	1	0	0	0	0	2	0	1	1	0	0	0	0	0	0	0	2	1	0	1	1	1	0	0	2	0	0	1	0	1	2	2	0	1	0	0	0
182	1	1	0	0	0	1	1	0	1	0	0	1	1	0	0	0	2	1	1	1	0	0	1	0	0	1	1	2	2	1	1	0	1	1	0	1	1	0	0	1	0	0	0	1	1	0	1	0	1
183	0	0	2	0	0	2	1	0	0	0	1	1	1	0	1	1	0	0	1	1	1	1	0	0	0	0	0	2	2	2	0	1	2	1	0	1	0	0	0	2	1	0	1	2	0	1	0	0	1
184	0	0	2	0	0	1	1	1	1	0	0	2	2	2	2	0	1	0	2	0	0	0	1	0	0	1	0	2	2	2	0	1	0	0	0	1	1	0	0	1	0	0	0	1	0	1	0	0	1
185	1	0	1	0	0	2	0	0	2	0	0	0	1	0	0	1	2	0	2	1	0	0	0	0	0	0	0	1	2	0	1	0	1	1	0	2	1	0	0	0	0	0	2	2	0	1	0	0	0
186	1	0	0	0	0	1	1	0	1	0	0	0	0	0	0	0	0	1	1	0	0	0	1	0	0	1	0	2	2	2	1	1	0	0	0	2	2	0	0	1	0	0	0	2	0	2	0	0	0
187	1	0	2	0	0	2	0	0	2	0	0	1	2	2	2	0	1	2	0	1	1	0	0	0	0	0	0	2	2	1	0	0	0	0	0	1	1	0	0	1	0	0	0	2	0	0	0	0	0
188	0	1	1	0	0	2	2	0	0	0	1	0	1	1	1	0	0	2	1	0	0	0	0	0	0	0	0	2	2	0	1	0	1	1	0	1	2	0	0	0	0	0	0	0	0	1	0	0	0
189	1	0	2	0	0	2	0	0	2	0	0	0	0	0	0	0	0	2	0	1	0	0	0	0	0	1	0	2	2	2	2	0	0	0	0	2	1	1	1	0	0	0	0	2	0	1	0	0	1
190	1	0	1	0	0	2	2	0	1	0	0	0	0	0	0	0	1	1	1	2	1	0	0	0	0	0	0	2	2	2	1	0	0	1	1	1	2	0	0	2	0	1	1	2	1	0	0	0	0
191	1	0	0	0	0	1	2	0	0	0	1	1	1	1	1	0	1	1	1	1	1	0	0	0	0	0	0	1	1	1	0	2	1	0	0	0	1	0	0	0	1	0	1	2	1	1	0	0	0
192	1	0	1	0	0	1	1	0	0	0	1	0	0	0	0	0	2	0	2	1	0	0	0	0	0	0	0	0	2	0	0	1	0	0	0	2	2	1	0	0	0	0	0	2	0	1	0	0	0
193	1	0	2	0	0	2	1	0	1	1	1	1	1	0	0	0	0	0	2	0	0	0	0	0	0	0	1	2	2	1	1	0	1	0	0	1	1	0	0	0	0	1	1	2	1	0	0	0	0
194	1	0	1	0	0	0	0	0	2	0	0	0	0	0	0	0	2	0	2	0	0	0	1	0	0	1	0	1	1	1	0	1	2	0	0	1	1	0	0	0	0	0	1	2	1	1	1	1	0
195	1	0	0	0	0	0	1	0	0	0	1	0	1	1	1	0	2	0	2	1	1	1	0	0	0	0	0	2	2	2	0	1	2	0	1	2	1	0	0	0	0	0	0	1	0	1	0	0	0
196	1	0	1	0	0	0	2	1	0	0	0	1	1	0	1	1	1	1	1	2	1	0	1	0	0	1	0	2	2	2	0	2	2	0	0	0	2	0	0	1	0	1	1	2	1	0	0	0	0
197	1	0	1	0	0	1	0	0	1	0	1	0	0	0	0	0	2	1	1	1	1	0	0	0	0	0	0	1	2	1	1	0	0	0	0	1	1	2	1	0	1	0	0	2	0	0	0	0	0
198	1	0	1	0	0	2	0	0	0	0	0	0	1	1	1	0	0	2	0	1	1	0	1	1	1	1	0	2	2	2	0	1	1	1	0	0	1	0	0	1	1	1	1	1	1	0	0	0	0
199	1	0	2	0	0	1	2	1	0	0	0	0	0	0	0	0	1	2	1	1	0	0	0	0	0	0	0	1	2	1	0	1	1	0	0	2	1	0	0	0	0	0	1	2	2	0	0	0	0
200	1	0	2	0	0	1	1	1	1	0	0	0	1	0	1	1	1	1	1	1	1	0	0	0	0	0	0	2	2	1	1	0	0	0	1	2	1	0	0	1	0	1	1	1	1	0	0	0	2
201	1	0	2	0	0	1	2	1	0	0	0	0	0	0	0	0	2	2	1	1	1	0	1	0	0	1	0	2	2	1	2	0	0	0	0	0	0	0	0	1	0	0	0	2	0	1	0	0	0
202	1	0	1	0	0	1	0	0	1	0	1	0	0	0	0	0	0	0	2	1	1	0	0	0	0	0	1	2	2	1	0	0	0	0	0	2	2	0	0	1	0	0	1	2	1	0	0	0	0
203	1	0	1	0	0	0	0	0	2	0	0	0	0	0	0	0	1	0	2	1	1	0	0	0	0	0	0	2	2	1	1	1	2	0	1	2	1	0	0	1	1	2	2	2	0	1	0	0	0
204	0	0	0	0	0	1	1	0	1	0	1	0	0	0	0	0	1	0	2	0	0	0	1	0	0	1	1	1	2	2	0	0	1	1	0	2	2	0	0	1	0	0	0	2	0	0	0	0	0
205	1	1	1	0	0	1	1	0	0	0	0	0	0	0	0	0	2	0	1	0	0	0	1	1	1	1	0	1	2	1	0	1	1	1	0	1	2	0	0	1	0	0	0	1	1	1	0	0	0
206	1	0	2	0	0	1	2	0	0	0	1	0	0	0	0	0	0	0	1	1	1	0	0	0	0	1	0	2	1	1	0	2	2	0	0	1	1	0	0	1	1	0	0	2	0	0	0	1	0
207	1	0	0	0	0	0	2	1	0	0	1	0	1	0	0	1	1	2	0	2	1	0	0	0	0	0	1	2	1	0	0	2	1	0	0	2	2	0	0	1	0	0	0	1	0	1	1	1	0
208	0	0	2	0	0	2	2	0	0	0	1	0	1	1	1	0	0	0	2	1	1	0	0	0	0	0	0	2	1	1	0	0	1	0	0	2	2	0	0	1	0	1	1	2	0	0	1	1	0
209	1	1	1	0	0	1	1	0	0	0	1	1	1	0	0	0	1	0	2	1	1	0	1	1	1	1	0	2	1	1	1	0	2	0	0	2	2	0	0	0	0	0	0	1	0	1	0	0	0
210	1	1	2	0	0	1	1	1	1	0	0	0	1	1	1	0	1	0	1	0	0	1	1	1	1	1	0	1	2	1	0	0	0	0	0	1	1	1	0	1	0	0	1	2	1	1	0	0	0
211	1	0	1	0	0	2	0	0	2	0	0	1	1	1	1	0	1	1	1	1	1	1	0	0	0	0	0	0	2	0	0	2	2	0	0	1	1	0	0	2	0	1	1	1	1	0	1	0	0
212	1	0	1	1	1	2	2	0	0	1	1	0	0	0	0	0	1	1	1	0	0	0	0	0	0	0	0	0	2	1	0	1	1	0	0	1	1	0	0	0	0	0	0	1	0	1	0	0	1
213	1	0	1	0	0	1	2	1	0	0	0	0	0	0	0	0	1	1	1	1	0	0	0	0	0	0	0	2	2	1	1	2	1	0	0	1	0	0	0	1	0	0	0	2	0	2	0	0	0
214	0	0	2	0	0	2	2	0	1	0	0	1	2	1	1	1	1	0	2	1	1	0	0	0	0	0	0	2	2	0	1	1	1	0	0	2	1	0	0	1	0	1	1	1	1	1	0	1	0
215	1	0	1	0	0	0	1	1	1	0	0	0	0	0	0	0	1	1	1	1	1	0	1	0	0	1	0	2	2	2	0	0	1	1	0	0	1	0	0	0	0	0	1	1	0	1	1	0	1
216	1	0	2	0	0	2	1	0	0	0	1	2	2	1	1	0	1	1	1	0	0	0	1	1	1	1	0	2	2	2	1	1	1	0	0	1	2	0	0	0	0	0	0	2	0	2	1	0	0
217	1	0	1	0	0	1	1	1	0	0	0	1	2	2	2	0	0	2	0	1	1	1	0	0	0	0	0	2	0	0	0	0	1	1	1	2	1	1	1	0	0	0	0	1	0	1	0	0	0
218	1	0	1	0	0	0	0	0	1	0	0	0	1	1	1	0	1	1	1	1	0	0	1	1	1	1	0	2	2	1	2	0	0	0	0	2	2	0	0	0	0	0	0	0	0	1	0	0	0
219	1	1	1	0	0	2	1	0	0	0	0	0	1	1	1	0	1	1	1	1	0	0	1	0	0	0	0	2	1	1	0	0	1	1	1	1	1	0	0	0	0	0	0	1	0	1	0	0	0
220	1	0	1	0	0	1	1	1	0	0	0	0	0	0	0	0	1	1	2	1	0	0	0	0	0	0	0	1	2	1	0	2	2	0	0	1	1	0	0	0	0	0	0	1	0	1	0	0	1
221	1	0	0	0	0	0	1	0	0	0	1	0	1	1	1	0	1	0	1	0	0	0	0	0	0	0	0	2	2	2	1	1	2	0	0	0	0	0	0	1	0	0	1	1	1	2	0	0	1
222	1	0	1	0	0	1	2	0	1	0	0	1	1	0	0	0	2	1	1	0	0	0	0	0	0	1	0	2	2	2	0	1	1	1	0	2	2	0	0	0	1	0	0	1	0	0	0	0	2
223	1	0	0	0	0	0	1	0	0	0	1	1	1	0	0	0	1	0	1	2	1	0	0	0	0	1	1	2	2	2	0	0	0	1	2	2	2	0	0	1	0	1	1	1	1	1	0	0	1
224	1	0	1	0	0	1	2	0	0	0	1	0	2	2	2	0	1	0	2	1	1	0	1	1	1	1	0	1	2	0	0	1	2	0	0	1	1	0	0	0	1	0	0	1	0	0	0	0	1
225	1	0	1	0	0	1	2	0	0	1	1	1	1	0	0	0	2	2	0	2	2	0	0	0	0	0	0	1	2	0	0	1	1	2	0	1	1	0	0	1	0	0	0	2	0	1	0	0	1
226	1	0	1	1	1	1	1	0	1	0	0	0	0	0	0	0	2	0	2	0	0	0	0	0	0	0	0	1	2	1	0	1	1	2	0	1	1	0	0	0	1	0	1	2	2	2	0	0	0
227	1	0	2	0	0	2	0	0	0	0	0	0	0	0	0	0	2	2	1	0	0	0	1	0	0	0	0	2	2	2	0	0	0	0	1	2	1	0	0	1	1	0	0	1	0	0	0	1	0
228	1	0	2	0	0	2	1	0	1	0	0	0	0	0	0	0	0	2	0	1	0	0	0	0	0	0	0	2	2	2	0	2	2	0	0	1	1	1	1	1	0	0	1	2	0	1	1	0	1
229	0	0	1	0	0	1	2	0	0	0	0	2	2	1	2	1	1	1	1	0	0	0	0	0	0	0	0	0	1	0	0	2	2	0	0	0	2	0	0	0	0	0	0	1	2	1	0	0	0
230	1	0	1	0	0	1	1	1	1	0	0	1	1	0	0	0	1	1	1	1	1	0	0	0	0	1	0	2	2	1	1	2	2	0	0	0	1	0	0	1	0	0	1	1	0	1	0	0	0
231	1	0	2	0	0	2	1	0	0	0	1	0	0	0	0	0	0	2	0	1	0	0	0	0	0	0	0	1	1	0	1	1	1	0	0	2	2	0	0	2	0	0	1	2	1	0	0	0	0
232	1	0	2	0	0	1	0	0	2	0	0	1	2	2	2	0	2	1	1	1	1	0	0	0	0	0	0	2	2	2	0	1	0	0	0	2	1	0	0	1	0	0	0	1	0	1	0	0	0
233	0	0	1	0	0	1	2	1	0	0	0	1	1	0	0	0	1	1	1	1	1	0	0	0	0	0	0	1	2	2	0	0	2	0	0	2	1	0	1	0	1	0	0	2	0	1	0	0	1
234	1	0	2	0	0	1	1	1	1	0	0	0	1	1	1	0	0	0	2	0	0	0	1	1	1	1	0	1	2	2	1	1	0	0	0	1	1	0	0	1	0	0	0	1	1	2	0	0	1
235	1	0	1	1	1	1	2	0	0	1	1	1	1	1	1	0	1	0	1	0	0	0	2	1	1	1	0	1	2	1	1	1	2	0	0	1	1	0	1	1	1	0	0	2	0	0	0	0	0
236	1	0	1	0	0	1	2	0	1	0	0	1	2	2	2	0	2	0	2	0	0	0	0	0	0	0	0	2	2	2	0	2	1	0	1	2	2	0	0	0	0	0	1	1	0	0	0	1	1
237	1	0	2	0	0	1	0	0	1	0	0	1	1	1	1	0	0	1	2	1	1	0	0	0	0	1	0	1	2	1	0	0	1	1	2	2	1	1	0	0	0	0	0	1	0	1	0	0	0
238	1	0	1	0	0	1	2	1	0	0	0	0	1	1	1	0	0	2	0	1	1	0	0	0	0	0	0	1	2	1	0	1	0	0	0	2	2	0	0	0	0	0	0	1	0	1	0	0	0
239	1	0	1	0	0	1	1	0	1	0	0	0	1	1	1	0	2	1	1	0	0	0	0	0	0	0	0	2	2	1	1	0	1	0	0	1	2	0	0	0	0	2	2	2	0	1	0	0	0
240	1	0	2	0	0	2	2	1	0	0	0	1	1	0	0	0	0	2	1	0	0	0	1	1	1	2	0	2	2	1	1	1	2	0	0	1	2	0	0	1	0	0	1	2	1	1	1	0	1
241	1	0	2	0	0	0	0	0	1	0	0	1	1	0	0	0	1	1	1	1	1	0	0	0	0	0	0	2	1	1	0	0	0	0	0	2	2	0	0	1	0	1	2	2	1	0	0	0	1
242	1	0	2	0	0	2	1	1	1	0	0	0	0	0	0	0	1	0	1	0	0	0	1	0	0	0	0	2	2	1	1	0	1	1	0	1	0	0	0	2	0	0	0	1	0	0	0	0	0
243	1	0	1	0	0	1	2	0	0	0	1	0	0	0	0	0	0	1	1	1	1	0	0	0	0	0	0	2	2	1	1	0	2	1	0	1	1	0	0	2	0	0	2	2	0	1	1	0	0
244	1	0	1	0	0	2	2	0	0	0	1	0	1	1	1	0	0	1	1	0	0	0	1	0	0	0	0	0	1	0	0	0	1	0	0	2	2	0	0	0	0	0	0	1	0	1	0	0	0
245	1	0	1	1	1	2	1	0	1	0	0	0	1	0	0	0	2	1	1	0	0	0	0	0	0	0	0	1	2	1	1	0	0	0	0	2	1	0	0	1	0	0	0	1	0	1	0	0	0
246	1	0	2	0	0	2	1	1	1	0	0	0	1	1	1	0	1	1	1	1	0	0	0	0	0	0	0	2	2	1	1	0	2	0	0	2	2	0	0	1	0	1	1	2	1	0	0	0	0
247	1	0	0	0	0	0	0	0	1	0	0	0	0	0	0	0	1	1	1	0	0	0	0	0	0	0	0	1	2	1	1	0	1	1	0	0	1	0	0	1	0	0	1	1	1	2	0	0	0
248	1	0	1	0	0	1	1	1	1	0	0	0	1	1	1	0	1	0	2	0	0	0	1	0	0	0	0	1	1	1	0	1	1	1	0	2	2	0	0	0	0	0	0	2	0	1	0	0	1
249	1	0	1	0	0	1	1	1	1	0	0	0	1	1	1	0	2	2	0	1	1	0	0	0	0	0	0	2	2	1	1	0	1	1	1	1	1	1	1	0	0	1	1	2	0	1	0	0	0
250	0	0	2	0	0	2	1	1	1	0	0	0	0	0	0	0	1	1	1	1	0	0	2	0	0	0	0	2	2	1	2	0	1	2	2	2	1	0	1	0	1	0	0	2	1	2	0	0	0
251	1	0	1	0	0	1	1	0	1	0	1	0	2	2	2	0	1	1	1	2	1	0	1	0	0	0	1	2	2	1	0	1	1	0	0	2	1	0	0	1	0	0	1	2	1	0	0	0	1
252	1	0	1	0	0	1	2	0	0	1	1	0	0	0	0	0	2	0	2	0	0	0	0	0	0	0	0	2	2	2	0	1	2	0	0	0	2	0	0	1	0	0	2	2	1	1	0	0	1
253	1	0	2	0	0	1	0	0	2	0	0	0	1	1	1	0	2	1	2	1	1	0	0	0	0	0	0	1	2	1	0	0	1	1	1	1	0	0	0	2	1	0	0	2	0	1	0	0	1
254	1	0	1	0	0	2	1	1	0	0	0	1	2	0	0	0	1	1	1	1	0	0	1	0	0	1	0	2	2	2	1	0	1	0	0	1	2	0	0	0	0	0	0	1	0	0	0	0	0
255	1	1	1	0	0	0	1	1	1	0	0	0	0	0	0	0	2	1	1	0	0	0	0	0	0	0	0	2	2	2	0	1	2	0	0	1	2	0	0	0	1	2	2	2	0	0	0	0	1
256	1	0	2	0	0	2	1	0	0	0	0	0	0	0	0	0	1	1	1	1	0	0	1	0	0	0	0	2	2	2	0	0	1	0	0	2	1	0	0	2	0	0	0	1	0	0	0	0	0
257	1	0	2	0	0	2	0	0	1	0	0	1	2	1	1	0	2	0	2	0	0	0	0	0	0	0	1	2	2	1	0	1	0	1	1	2	1	0	0	0	0	0	0	2	0	1	0	0	2
258	1	0	2	0	0	2	2	1	0	0	0	1	1	0	0	0	1	1	1	0	0	0	2	0	0	0	0	2	2	2	0	1	1	1	1	1	1	0	0	0	0	0	2	2	1	1	0	0	1
259	1	0	0	0	0	0	2	1	0	0	1	0	1	1	1	0	2	1	2	1	1	0	0	0	0	0	0	2	2	2	1	0	1	1	0	1	2	0	0	0	0	0	1	1	1	1	0	0	0
260	1	0	2	0	0	2	2	1	0	0	0	0	1	1	1	0	2	2	0	2	0	1	0	0	0	1	0	1	1	1	0	1	0	0	0	1	1	0	0	0	0	0	0	1	0	0	0	0	2
261	1	0	2	0	0	2	0	0	2	0	0	0	0	0	0	0	0	0	2	0	0	0	0	0	0	0	0	0	2	1	0	0	2	0	0	0	1	0	1	1	1	0	1	2	1	1	0	0	0
262	1	0	2	0	0	1	1	0	1	1	2	0	1	0	1	1	1	0	2	0	0	0	0	0	0	0	0	2	2	2	0	0	1	1	0	2	2	0	0	0	0	0	0	0	0	0	0	0	0
263	1	0	1	0	0	1	1	0	1	0	1	0	0	0	0	0	1	1	1	1	0	0	0	0	0	0	0	1	2	1	0	0	1	0	0	1	1	0	0	1	0	0	0	2	0	1	0	0	0
264	1	0	1	0	0	1	0	0	1	0	1	0	1	1	1	0	2	1	2	1	1	0	0	0	0	0	0	2	1	1	1	1	1	1	1	2	0	0	0	1	0	0	0	1	0	1	0	1	0
265	1	0	2	0	0	2	2	1	0	0	0	0	0	0	0	0	1	0	1	1	1	0	0	0	0	0	0	1	2	1	0	0	0	1	1	1	2	0	0	0	0	1	1	1	1	0	1	0	0
266	1	0	1	0	0	0	1	0	1	0	0	1	2	1	1	0	1	1	1	0	0	1	0	0	0	0	0	1	2	0	1	1	1	0	0	2	1	0	0	2	1	0	1	1	0	0	0	0	1
267	1	0	2	0	0	2	1	0	1	0	1	0	0	0	0	0	2	0	1	0	0	0	0	0	0	0	0	2	2	1	1	1	1	0	1	2	1	0	0	0	0	0	0	1	0	0	0	0	0
268	1	0	1	0	0	1	1	1	1	0	0	0	0	0	0	0	2	1	1	1	1	0	0	0	0	1	0	2	2	1	2	0	1	0	0	2	1	1	1	0	1	0	0	2	0	1	1	0	0
269	1	0	0	0	0	0	1	0	1	0	0	1	2	2	2	0	1	1	1	0	0	0	0	0	0	0	0	2	2	1	1	0	0	0	1	2	2	0	0	0	0	0	0	2	0	0	0	0	0
270	1	0	1	0	0	1	1	0	0	1	1	0	0	0	0	0	1	0	2	1	1	0	1	1	1	2	0	1	2	1	0	1	1	0	0	1	1	0	0	0	0	0	0	2	1	0	0	0	0
271	1	0	2	0	0	2	2	1	0	0	0	0	1	1	1	0	0	1	1	1	1	0	0	0	0	1	0	2	2	2	0	1	1	2	1	2	0	1	1	1	0	0	0	1	0	1	0	0	0
272	1	0	2	0	0	1	1	0	2	0	0	0	0	0	0	0	0	0	2	0	0	0	0	0	0	0	0	2	2	2	0	1	1	1	1	1	1	1	1	0	0	0	1	1	1	1	0	0	0
273	1	0	2	0	0	2	2	0	1	0	0	1	2	1	1	1	1	0	2	0	0	0	0	0	0	0	0	1	2	1	0	1	1	0	0	2	2	0	0	0	0	0	0	1	1	2	0	0	0
274	1	0	1	0	0	1	1	0	1	0	0	1	2	2	2	0	0	0	2	0	0	0	0	0	0	0	0	2	2	1	1	1	1	0	0	2	2	0	0	0	0	0	0	0	2	0	0	0	0
275	1	1	1	0	0	1	1	1	1	0	0	0	0	0	0	0	2	0	2	0	0	0	0	0	0	0	1	2	2	2	0	1	1	0	0	2	1	0	0	1	0	0	0	0	0	1	0	0	0
276	1	0	1	0	0	2	0	0	1	0	0	0	1	0	0	1	1	1	1	1	0	0	0	0	0	0	0	1	2	2	1	1	2	0	0	1	1	0	0	0	1	0	1	2	1	2	0	0	1
277	1	0	1	0	0	1	1	0	1	0	1	0	0	0	0	0	0	0	1	1	1	1	0	0	0	0	0	2	2	2	0	0	1	1	0	2	1	0	0	1	0	0	1	2	0	1	0	0	0
278	1	0	2	0	0	2	1	0	1	0	1	0	1	1	1	0	0	1	1	0	0	0	0	0	0	0	1	2	2	1	0	1	2	0	0	1	1	0	0	1	0	0	0	2	0	0	0	0	0
279	1	1	2	0	0	1	1	1	0	0	0	1	1	0	0	0	1	0	2	0	0	0	1	0	0	0	0	2	1	1	0	0	1	0	0	2	2	1	0	0	0	0	0	1	0	1	0	1	0
280	0	0	2	0	0	2	2	0	0	0	0	0	0	0	0	0	1	1	2	1	0	0	0	0	0	0	0	1	2	0	0	1	1	0	0	1	0	0	0	1	0	0	1	2	1	1	0	0	0
281	1	0	1	0	0	2	0	0	1	0	0	1	2	1	1	1	1	1	1	1	1	0	0	0	0	0	0	2	2	1	1	1	1	0	0	1	2	0	0	2	0	0	1	1	1	1	0	0	1
282	1	0	0	0	0	0	1	0	0	0	0	0	1	1	1	0	2	2	1	0	0	0	0	0	0	0	0	2	1	1	1	1	1	0	1	2	0	0	0	1	0	0	1	2	0	0	0	0	2
283	1	0	2	0	0	2	0	0	1	0	0	0	0	0	0	0	2	2	1	1	1	1	0	0	0	0	0	1	1	1	1	0	1	0	0	1	2	0	0	0	0	1	1	1	1	1	0	0	0
284	1	0	1	0	0	1	1	0	1	1	2	0	0	0	0	0	1	1	1	1	0	0	0	0	0	0	0	1	2	0	0	1	1	2	0	1	2	0	1	0	1	0	1	2	2	0	0	0	1
285	1	0	2	0	0	1	1	0	2	0	0	0	0	0	0	0	1	2	0	1	1	0	0	0	0	0	0	2	2	2	0	2	2	0	0	1	1	0	0	0	0	1	1	1	1	1	0	0	0
286	1	0	2	0	0	2	1	1	1	0	0	0	0	0	0	0	2	2	1	1	1	0	0	0	0	0	0	2	2	2	0	0	2	0	0	2	2	0	0	0	0	0	0	2	0	2	0	0	0
287	1	0	0	0	0	0	1	0	1	0	0	1	1	0	1	1	0	1	1	1	1	0	0	0	0	0	0	2	1	1	1	1	0	1	1	2	2	0	0	0	0	0	1	2	1	1	1	0	0
288	0	0	2	0	0	1	1	0	2	0	0	0	1	1	1	0	2	0	1	0	0	0	0	0	0	1	0	1	2	1	0	0	1	1	0	1	0	0	0	2	0	0	0	1	0	0	0	1	0
289	0	0	1	0	0	2	1	0	1	0	1	0	0	0	0	0	1	1	1	1	0	0	1	1	1	1	0	2	2	1	2	0	0	0	0	2	1	0	0	0	0	0	2	2	1	1	0	1	1
290	1	0	2	0	0	1	1	1	0	0	0	2	2	2	2	0	1	1	1	1	0	0	0	0	0	0	0	2	2	1	1	1	0	1	1	2	1	0	0	0	0	0	0	1	0	0	1	0	0
291	1	0	1	0	0	2	1	1	1	1	0	0	0	0	0	0	1	1	1	1	1	0	0	0	0	0	0	2	2	2	0	0	1	0	0	1	1	0	0	0	0	0	1	2	0	1	0	0	0
292	1	0	2	0	0	2	1	1	1	0	0	0	1	1	1	0	2	1	1	0	0	0	0	0	0	1	1	2	2	1	1	0	1	0	0	2	2	0	0	0	0	1	2	2	0	1	0	1	0
293	0	0	1	0	0	1	0	0	1	0	0	0	1	1	1	0	0	0	2	0	0	0	1	0	0	0	0	2	1	1	0	0	1	0	0	2	1	0	0	1	0	0	0	2	0	0	0	0	0
294	1	0	1	0	0	1	1	0	1	0	0	0	0	0	0	0	0	0	2	0	0	0	0	0	0	0	0	2	2	2	0	0	0	0	0	2	0	0	0	0	0	0	0	2	0	1	0	0	0
295	1	0	0	0	0	1	1	0	1	0	1	0	1	0	0	1	1	1	1	2	1	0	0	0	0	0	0	1	2	1	0	0	1	2	0	1	0	0	0	1	0	0	0	0	0	1	0	0	1
296	1	0	1	0	0	1	2	0	0	0	1	1	2	1	2	1	0	1	0	1	1	0	0	0	0	1	0	2	2	1	2	0	1	2	0	1	1	0	0	0	1	0	0	2	1	1	0	1	0
297	1	0	2	0	0	2	1	0	0	0	1	1	1	0	0	0	1	2	0	1	1	0	0	0	0	0	0	2	2	1	1	1	2	0	1	1	2	0	0	0	0	1	1	2	1	0	0	0	0
298	1	0	0	0	0	1	2	1	0	0	0	0	0	0	0	0	2	1	1	1	1	0	1	0	0	0	0	2	1	1	1	2	1	0	0	2	2	0	0	0	0	0	0	1	0	0	0	0	1
299	1	0	2	0	1	1	1	0	1	0	0	0	0	0	0	0	0	1	1	1	1	0	1	1	1	1	0	2	2	1	2	0	1	1	0	0	1	0	0	1	0	0	1	2	0	0	1	0	0
300	0	0	2	0	0	1	0	0	1	0	0	0	1	1	1	0	2	0	2	1	1	0	1	0	0	0	0	1	2	0	1	1	2	0	0	1	1	0	0	0	1	0	0	1	0	1	0	0	0
301	1	0	1	0	0	1	0	0	1	0	1	0	0	0	0	0	2	0	1	0	0	0	0	0	0	0	0	1	1	1	0	0	0	1	1	1	2	0	0	1	0	0	0	1	0	0	0	0	0
302	0	0	2	0	0	1	0	0	2	0	0	1	2	1	2	1	1	0	2	0	0	0	0	0	0	0	0	1	1	1	0	0	2	0	0	1	1	0	0	1	0	0	1	2	1	1	0	0	0
303	1	0	2	0	0	2	1	0	1	0	1	1	1	1	1	0	2	0	2	0	0	0	0	0	0	0	0	2	2	2	1	0	1	0	0	2	2	0	0	2	0	0	0	1	0	0	0	0	0
304	1	0	0	0	0	0	1	0	1	0	1	0	1	1	1	0	0	0	2	1	1	0	1	1	1	2	0	2	2	2	0	0	1	0	0	2	2	0	0	0	0	0	0	1	0	0	0	2	0
305	1	0	2	0	0	2	1	1	1	0	0	0	0	0	0	0	1	2	1	0	0	0	0	0	0	0	0	1	1	1	0	0	1	1	0	1	2	0	0	0	0	0	1	1	1	0	0	0	0
306	1	0	2	0	0	2	2	0	1	0	1	0	1	1	1	0	1	0	2	0	0	0	1	0	0	0	0	0	2	0	0	2	2	0	0	0	1	0	0	1	0	0	1	2	1	0	1	0	0
307	1	0	2	0	0	1	2	0	0	0	1	1	1	0	0	0	2	0	2	1	1	0	0	0	0	0	0	2	2	2	0	0	1	1	0	1	1	0	0	0	1	1	1	2	1	0	0	0	0
308	1	0	0	0	0	0	1	1	0	0	0	1	1	0	0	0	1	1	1	1	0	0	1	0	0	0	0	0	1	0	0	0	0	0	0	0	1	0	0	0	0	0	1	1	1	0	0	0	0
309	1	0	2	0	0	0	0	0	2	0	0	1	1	0	0	0	0	0	2	0	0	0	0	0	0	0	0	2	2	2	1	2	2	0	0	1	1	0	0	1	0	1	1	2	1	0	0	0	1
310	1	0	0	0	0	0	2	0	0	0	2	1	1	2	2	0	1	2	0	1	1	0	0	0	0	0	1	1	2	2	0	0	1	2	1	2	1	0	0	0	0	0	1	1	1	1	0	0	0
311	1	0	2	0	0	2	1	0	1	1	1	0	0	0	0	0	1	0	2	0	0	0	0	0	0	0	0	1	2	1	1	0	1	1	1	1	1	0	0	1	0	0	0	1	0	1	1	1	0
312	1	0	0	0	0	0	1	1	0	0	0	0	0	0	0	0	2	1	1	0	0	0	0	0	0	0	0	1	2	1	0	1	1	0	0	2	0	0	0	1	0	0	0	2	0	1	0	0	1
313	1	0	1	0	0	1	0	0	2	0	0	0	1	0	0	0	1	1	1	1	0	0	0	0	0	1	0	1	1	0	0	2	2	0	1	2	1	1	1	0	1	0	0	2	0	1	1	1	0
314	1	0	2	0	0	1	2	1	0	0	0	1	1	1	1	0	2	1	1	1	1	0	0	0	0	0	0	1	1	1	0	0	0	1	0	1	1	1	1	0	0	0	0	1	1	2	0	1	0
315	1	0	1	0	0	2	1	0	1	0	1	1	0	0	0	0	1	0	2	0	0	0	0	0	0	1	1	2	2	2	0	0	2	0	0	2	1	0	0	1	1	0	1	1	0	1	0	0	0
316	0	0	2	0	0	2	1	2	0	0	0	1	1	0	0	0	0	2	0	1	1	0	0	0	0	0	0	1	1	0	1	2	1	0	0	1	0	1	1	0	1	0	0	0	0	0	0	0	1
317	1	0	2	0	0	2	1	1	1	0	0	0	1	0	0	0	1	1	1	2	1	0	1	1	1	1	0	2	2	1	1	1	1	1	0	0	0	0	0	2	1	2	2	2	0	0	1	0	0
318	0	0	0	0	0	1	2	0	1	0	0	0	0	0	0	0	1	1	1	1	1	0	0	0	0	1	0	2	1	0	0	0	0	0	0	2	2	0	0	0	0	1	2	2	1	0	0	0	0
319	1	0	1	0	0	0	2	0	1	0	0	1	2	1	1	1	1	2	0	1	1	0	0	0	0	1	0	1	2	1	0	1	1	0	0	2	1	0	0	0	0	0	0	2	0	0	0	0	0
320	1	0	1	0	0	0	1	0	0	0	1	0	0	0	0	0	2	0	2	0	0	0	0	0	0	1	0	2	1	1	1	0	1	0	0	1	1	0	0	0	0	1	1	1	1	0	0	0	0
321	1	0	2	0	0	2	0	0	0	0	0	0	1	0	0	0	1	0	2	0	0	0	0	0	0	0	0	1	1	1	0	0	0	1	1	2	2	0	0	0	0	2	2	2	0	0	0	0	0
322	1	1	2	0	0	1	0	0	1	0	1	0	1	1	1	0	1	1	1	1	1	0	1	1	1	2	0	2	2	2	0	0	1	0	0	2	0	0	0	2	0	0	1	2	0	1	0	0	0
323	1	0	1	0	0	2	0	0	2	0	0	0	1	1	0	0	1	1	1	1	0	0	0	0	0	0	0	2	1	0	0	0	1	1	1	2	0	0	0	1	0	0	0	0	2	0	0	0	0
324	0	1	2	0	1	1	1	0	1	0	1	2	2	1	2	1	1	0	2	0	0	0	0	0	0	0	0	2	2	2	2	0	1	1	0	0	2	0	0	0	0	0	0	1	0	0	0	1	0
325	0	0	1	0	0	1	2	0	0	0	0	0	1	1	1	0	2	1	1	1	1	0	0	0	0	0	1	2	2	1	0	0	1	1	1	1	2	0	0	1	0	1	1	1	0	1	0	0	0
326	1	0	1	0	0	2	0	0	0	0	0	0	1	1	0	0	1	1	1	0	1	0	1	0	0	0	0	1	1	0	0	1	1	1	1	2	2	0	0	0	0	0	0	2	0	1	0	1	0
327	1	0	2	0	0	2	2	1	0	0	1	1	1	0	0	0	2	1	1	1	1	0	0	0	0	0	0	2	2	1	2	1	1	1	1	1	1	1	0	1	0	0	0	1	0	1	0	1	0
328	1	1	1	0	0	2	2	1	0	0	0	0	1	0	0	0	1	1	1	1	0	0	0	0	0	0	0	1	2	2	1	1	1	1	0	1	1	1	1	0	0	0	1	2	1	1	1	0	0
329	1	0	2	0	0	2	1	0	1	0	0	0	0	0	0	0	1	1	1	0	0	0	0	0	0	0	0	1	1	1	0	0	1	1	0	2	1	0	0	1	0	0	0	1	0	1	0	2	0
330	1	0	2	0	0	1	1	0	1	0	0	0	1	0	0	0	1	1	0	1	1	0	0	0	0	1	1	2	2	1	0	0	1	0	0	1	2	0	0	1	0	0	1	2	1	0	0	0	0
331	1	0	2	0	0	1	0	0	2	0	0	1	2	1	1	0	0	0	2	0	0	0	2	0	0	1	0	2	1	1	0	0	1	0	0	1	2	0	0	1	0	0	0	1	0	0	0	0	1
332	1	0	1	0	0	1	1	0	0	0	1	0	0	0	0	0	0	0	2	0	0	0	1	0	0	0	0	2	2	2	1	1	1	2	1	1	2	0	0	0	0	0	1	1	1	2	2	0	0
333	1	0	2	0	0	1	0	0	2	0	0	0	0	0	0	0	1	0	2	0	0	0	0	0	0	0	0	2	2	2	1	2	1	0	0	2	2	0	0	1	0	0	1	2	0	0	1	0	0
334	1	0	1	0	0	1	1	0	0	0	1	0	1	1	0	0	1	2	0	1	1	0	0	0	0	2	0	1	2	0	0	0	1	0	0	2	1	0	0	1	0	0	1	2	1	1	0	1	0
335	1	0	2	0	0	1	0	0	2	0	0	0	0	0	0	0	1	1	1	0	0	1	0	0	0	0	0	1	2	1	0	1	0	0	0	2	2	0	0	1	0	1	1	1	0	1	1	1	0
336	0	0	1	0	0	1	1	0	0	0	1	0	0	0	0	0	1	2	1	0	0	0	1	1	1	1	0	2	2	2	0	2	2	0	0	1	1	0	0	0	0	1	1	2	1	0	0	0	0
337	1	0	0	0	0	0	1	1	1	0	0	1	1	1	1	0	1	1	1	1	1	1	0	0	0	0	0	2	2	0	0	0	1	0	0	2	2	0	0	1	0	0	0	2	0	0	0	0	0
338	1	0	0	0	0	0	1	1	1	0	0	0	0	0	0	0	1	0	2	0	0	0	0	0	0	0	0	1	2	1	0	1	1	1	1	1	1	1	1	0	0	0	0	1	0	0	1	1	0
339	1	1	1	0	0	2	1	0	1	1	2	0	1	1	1	0	1	1	1	1	0	0	1	0	0	1	0	2	2	1	1	2	2	0	1	2	0	0	0	1	0	1	1	2	1	0	0	0	1
340	1	0	1	0	0	2	1	0	1	0	1	0	0	0	0	0	1	1	1	0	0	0	1	0	0	0	0	2	2	1	0	0	0	0	0	0	2	0	0	0	0	0	0	1	0	0	0	0	0
341	1	0	2	0	0	2	2	0	0	0	2	1	2	2	2	0	2	0	1	0	0	0	0	0	0	0	0	2	2	2	0	1	1	2	0	1	2	0	0	0	0	0	0	1	0	1	0	1	0
342	1	0	1	0	0	1	2	0	0	0	0	0	0	0	0	0	2	2	0	1	1	0	0	0	0	0	0	1	1	1	1	0	1	0	0	2	2	0	0	1	0	0	0	1	1	2	0	0	1
343	1	0	2	0	0	2	2	1	0	0	1	0	0	0	0	0	1	0	1	1	1	0	0	0	0	1	0	2	1	1	0	1	1	0	0	1	1	0	0	0	0	0	0	2	0	1	0	0	0
344	1	0	1	0	0	1	0	0	1	0	1	0	0	0	0	0	2	1	2	0	0	0	0	0	0	0	0	0	2	0	0	2	2	0	0	1	1	0	0	1	0	0	1	1	1	0	0	2	0
345	1	0	2	0	0	1	1	1	1	0	0	1	1	0	1	1	1	1	1	1	0	0	2	0	0	1	0	2	2	2	0	0	0	0	0	0	2	0	0	0	0	1	2	2	1	0	1	0	0
346	1	0	2	0	0	1	1	1	0	0	0	2	2	1	2	1	1	0	1	1	1	0	0	0	0	0	0	1	1	1	1	1	1	1	0	0	2	0	0	0	0	0	0	1	1	0	0	1	0
347	1	0	1	0	0	0	1	1	0	0	0	0	0	0	0	0	1	2	0	1	1	0	0	0	0	0	1	2	2	1	0	1	0	0	0	2	1	0	0	1	0	0	0	1	0	1	0	0	0
348	0	0	0	0	0	0	1	0	0	1	1	0	0	0	0	0	1	1	1	1	1	0	1	0	0	0	0	2	1	0	0	1	0	0	0	2	1	0	0	1	0	1	2	2	1	0	0	0	0
349	1	1	2	0	0	2	2	0	0	0	1	0	1	1	1	1	1	2	0	1	1	0	0	0	0	0	0	2	1	1	1	0	1	2	1	2	1	0	0	0	0	0	1	2	1	1	0	0	1
350	1	0	2	0	1	1	2	1	0	0	0	0	1	1	1	0	1	0	2	0	0	1	0	0	0	0	0	2	2	1	2	1	1	0	0	2	1	0	0	0	1	0	0	0	2	2	0	0	0
351	1	1	2	0	0	1	1	1	1	0	0	0	0	0	0	0	1	0	2	0	0	0	1	0	0	1	0	2	2	1	1	0	0	0	1	2	1	0	0	1	0	0	0	2	1	1	0	0	0
352	1	0	2	0	0	2	1	0	0	0	1	1	1	0	0	0	1	0	2	0	0	1	0	0	0	0	0	2	2	2	1	0	1	1	2	2	2	0	0	0	0	0	0	0	0	0	0	1	0
353	1	0	2	0	0	2	2	1	0	0	0	0	0	0	0	0	0	2	0	1	0	0	0	0	0	0	0	1	2	0	0	0	0	2	2	2	2	0	0	1	0	0	0	2	0	1	0	0	0
354	1	0	1	0	0	2	1	0	1	0	1	0	0	0	0	0	0	1	0	0	0	0	0	0	0	0	0	2	1	1	0	0	1	1	1	2	2	0	0	1	0	0	0	2	0	0	0	0	0
355	0	0	1	0	0	2	1	0	1	0	0	0	1	1	1	0	0	1	0	1	1	0	0	0	0	2	0	1	1	0	1	0	0	2	2	2	1	0	0	2	0	0	0	1	1	1	0	0	1
356	1	0	2	0	1	1	2	0	0	0	2	0	0	0	0	0	1	2	0	0	0	0	0	0	0	1	0	2	2	2	0	1	1	0	0	1	0	0	0	1	0	0	1	1	1	2	0	0	0
357	1	0	2	0	0	2	2	0	0	1	1	0	0	0	0	0	1	1	1	0	0	1	0	0	0	0	0	1	1	0	1	0	2	0	0	1	1	0	0	0	1	0	0	2	0	0	1	1	0
358	1	0	2	0	0	2	0	0	1	0	1	0	0	0	0	0	0	0	1	0	0	0	0	0	0	0	0	1	2	1	0	1	1	0	0	1	1	0	0	0	0	0	1	2	1	0	0	2	0
359	0	0	2	0	0	1	2	1	0	0	1	1	1	0	0	0	2	0	2	0	0	0	0	0	0	0	0	1	1	1	0	0	0	0	0	2	1	0	0	1	0	0	0	1	0	0	0	1	0
360	1	0	2	0	0	1	1	0	0	0	1	0	2	1	1	1	0	1	1	0	0	0	0	0	0	0	0	2	1	1	0	1	2	0	0	1	1	2	1	0	1	1	1	2	0	1	0	0	0
361	1	0	1	0	0	1	2	1	0	0	1	0	2	2	2	1	1	0	2	0	0	0	0	0	0	0	2	2	2	0	1	1	1	1	0	1	2	0	0	1	0	0	0	2	0	2	0	0	0
362	1	1	1	0	0	2	2	0	0	0	1	0	1	1	1	0	2	1	1	1	1	0	1	0	0	0	0	2	2	1	1	1	2	0	1	1	1	0	0	0	1	1	1	2	0	0	0	0	0
363	1	0	2	0	0	2	1	0	1	0	0	0	1	1	1	0	1	0	2	0	0	0	0	0	0	0	0	2	2	2	1	1	1	0	0	2	1	0	0	1	1	0	1	2	1	0	0	0	0
364	1	0	1	0	0	0	1	0	1	0	0	0	0	0	0	0	1	1	1	1	1	0	0	0	0	0	0	1	2	1	1	0	1	1	1	1	2	0	0	1	1	0	0	1	0	1	1	0	1
365	1	0	1	0	0	2	1	0	0	1	2	0	1	1	2	0	1	1	1	1	1	0	0	0	0	0	0	1	2	1	1	1	0	1	1	2	1	0	0	0	0	0	1	1	1	1	0	0	0
366	1	1	1	0	0	0	1	1	0	0	0	0	0	0	0	0	1	0	2	0	0	1	0	0	0	0	0	1	2	1	0	1	2	0	1	2	1	0	0	0	0	0	1	2	1	0	0	1	1
367	0	0	0	0	0	0	0	0	1	0	0	0	1	1	0	0	2	1	1	0	0	0	1	1	1	2	0	2	2	2	0	1	2	0	0	1	2	0	0	1	0	1	1	2	2	0	0	0	0
368	1	0	1	0	0	0	1	0	0	0	0	0	0	0	0	0	1	0	2	1	1	0	0	0	0	0	0	2	2	1	2	1	1	0	0	1	1	0	0	2	0	0	0	1	0	1	0	0	0
369	1	0	1	0	0	1	1	1	0	0	0	0	0	0	0	0	2	1	1	1	1	0	1	0	0	0	0	0	2	0	0	1	0	1	1	2	1	0	0	0	1	0	1	2	1	0	0	0	0
370	1	0	0	0	0	0	1	1	0	0	0	0	0	0	0	0	0	2	0	1	1	1	0	0	0	0	0	1	2	0	1	1	1	0	1	1	1	0	0	2	0	0	0	2	0	2	0	0	1
371	1	1	0	0	0	1	2	0	1	0	0	0	1	0	0	0	2	1	1	1	1	0	1	1	1	1	0	1	2	1	0	0	2	0	0	2	1	0	0	1	0	0	1	2	2	2	0	1	0
372	1	0	1	0	0	0	1	1	1	0	0	1	1	0	0	0	0	0	2	0	0	0	0	0	0	0	0	2	1	1	1	0	0	0	0	2	2	0	0	1	0	0	0	2	0	1	0	0	0
373	1	0	1	0	0	1	0	0	2	0	0	1	1	0	0	0	2	0	2	0	0	0	0	0	0	0	0	1	1	0	1	0	1	1	1	2	2	0	0	2	0	0	0	2	0	1	0	0	1
374	0	0	0	0	0	1	1	0	2	0	0	1	1	0	0	0	1	1	1	1	1	0	0	0	0	0	0	2	1	0	0	0	0	1	0	1	1	0	0	0	0	0	0	2	1	0	1	0	0
375	1	1	1	0	0	1	1	0	2	0	0	0	0	0	0	0	1	1	1	1	1	0	2	0	0	1	0	1	2	0	1	0	1	1	0	2	1	0	0	1	0	1	1	2	0	1	0	0	0
376	1	0	1	0	0	1	1	0	1	0	0	0	0	0	0	0	0	1	2	1	1	0	1	0	0	0	0	1	2	1	0	0	0	0	1	2	2	0	0	0	0	0	2	2	1	1	0	0	0
377	1	0	0	0	0	0	0	0	0	0	0	1	2	2	2	0	1	1	0	1	1	0	1	0	0	1	0	2	2	1	0	0	0	1	1	2	0	1	1	1	0	0	0	0	2	2	0	1	0
378	0	0	2	0	0	1	1	1	1	0	0	0	1	1	1	0	1	1	1	0	0	0	0	0	0	0	0	2	2	2	0	1	1	0	0	2	1	0	0	1	0	1	1	1	1	1	1	0	0
379	1	0	1	0	0	2	1	0	1	0	0	2	2	1	1	0	1	2	0	0	0	0	0	0	0	0	0	1	2	1	0	1	1	2	0	2	0	1	1	1	0	0	1	2	0	0	1	0	0
380	1	0	1	0	1	1	2	0	0	0	1	1	2	2	2	0	1	1	1	2	1	0	1	0	0	0	0	1	2	1	0	0	0	0	0	1	1	0	0	1	0	1	1	1	1	1	0	0	0
381	1	0	1	0	0	2	0	0	1	0	0	0	0	0	0	0	2	0	2	0	0	0	0	0	0	0	0	2	2	1	2	2	1	0	0	2	2	0	0	1	0	0	1	2	1	0	0	0	0
382	1	0	1	0	0	1	1	0	0	0	0	0	0	0	0	0	1	0	2	1	1	0	1	0	0	0	0	2	0	0	0	2	2	0	0	1	2	0	0	2	0	0	0	2	1	1	0	0	0
383	1	0	1	0	0	2	2	0	0	0	0	1	1	0	0	0	1	0	2	0	0	0	0	0	0	0	0	1	2	1	0	1	2	0	0	1	1	0	0	1	0	1	1	1	1	1	0	0	0
384	1	0	2	0	0	1	2	0	0	0	1	0	0	0	0	0	0	0	2	0	0	0	0	0	0	0	0	1	2	0	1	0	2	1	0	1	1	0	0	1	0	0	0	1	2	1	0	0	0
385	1	0	1	0	0	0	1	1	0	0	0	0	0	0	0	0	1	2	1	0	0	1	0	0	0	0	1	2	2	1	0	0	1	2	2	2	2	0	0	1	0	2	2	2	0	0	0	0	0
386	1	0	1	0	0	2	2	0	0	0	1	0	0	0	0	0	2	0	2	0	0	0	0	0	0	0	0	2	2	2	0	1	0	1	0	1	2	0	0	1	0	1	1	2	1	0	0	0	0
387	1	0	1	0	0	0	1	0	0	0	0	1	1	0	0	0	1	1	1	2	1	1	0	0	0	0	0	1	2	1	0	0	2	0	0	2	1	2	1	0	1	1	1	1	1	1	1	1	0
388	1	0	1	0	0	1	2	0	0	0	1	0	1	0	0	0	2	1	1	1	1	0	0	0	0	0	0	2	2	2	0	2	2	0	1	2	1	1	0	1	0	0	1	2	0	1	1	1	0
389	1	0	1	0	0	0	1	0	1	0	1	1	2	0	0	0	0	0	2	1	1	0	1	1	1	1	0	1	1	1	0	0	0	0	0	1	1	0	0	0	0	0	0	2	0	0	0	0	0
390	1	1	1	0	0	1	0	0	1	0	1	2	2	0	0	1	0	1	0	1	1	0	0	0	0	0	0	1	1	1	1	0	0	1	2	2	1	0	0	1	0	0	0	1	0	0	0	0	1
391	1	0	1	0	0	2	1	0	1	0	1	0	0	0	0	0	0	0	1	1	1	0	0	0	0	0	0	1	1	0	1	0	2	0	0	2	2	0	0	1	1	0	0	0	0	1	0	0	1
392	1	0	1	0	0	1	1	0	0	0	1	0	1	0	0	0	1	2	1	0	0	0	0	0	0	0	1	2	2	1	1	0	1	1	1	1	1	0	1	1	1	0	1	2	1	1	0	0	0
393	1	1	2	0	1	1	1	0	1	0	0	0	1	2	1	0	0	2	0	1	1	0	0	0	0	0	0	2	2	2	2	0	1	0	0	1	0	0	0	1	0	1	1	2	2	0	0	0	0
394	1	0	2	0	0	1	1	0	1	0	1	0	1	0	0	1	1	1	1	1	1	0	1	0	0	1	0	2	2	1	2	0	1	0	0	1	0	1	1	1	0	0	0	2	0	1	0	0	0
395	1	0	1	0	0	1	0	0	1	0	0	0	1	1	1	1	1	1	2	1	0	1	0	0	0	0	1	2	2	1	0	2	2	0	0	1	1	0	0	0	1	0	0	2	0	1	0	0	1
396	1	0	1	0	0	2	2	1	0	0	1	0	0	0	0	0	0	0	2	0	0	0	1	1	1	1	0	1	1	1	0	1	2	0	0	2	1	0	0	1	0	1	1	1	1	1	0	0	0
397	1	0	1	0	0	2	1	1	1	0	0	0	0	0	0	0	1	0	2	0	0	0	0	0	0	0	0	2	2	2	1	0	0	0	0	0	1	0	0	2	0	0	0	1	0	1	0	0	0
398	1	0	0	0	0	0	1	1	1	1	0	1	1	0	0	0	1	1	1	1	1	0	2	0	0	1	0	2	2	2	0	1	0	0	0	2	2	0	0	0	0	1	1	2	1	0	0	0	0
399	0	0	2	0	0	2	2	0	0	0	0	1	1	0	0	0	2	0	2	0	0	0	1	1	1	1	0	2	2	2	0	1	1	1	1	2	2	0	0	0	0	2	2	2	0	0	2	0	0
400	1	0	1	0	0	1	0	0	2	0	0	1	1	1	1	0	1	1	1	1	0	0	0	0	0	1	0	1	1	0	0	0	1	0	0	1	2	0	0	1	0	0	0	2	0	1	0	0	0
401	1	0	1	0	0	0	1	0	0	1	1	0	1	1	1	0	1	1	1	1	0	0	0	0	0	1	0	2	1	1	0	1	1	0	0	1	0	0	0	1	0	0	0	2	0	1	0	1	0
402	1	0	1	0	0	2	2	0	1	0	0	0	0	0	0	0	2	0	2	0	0	0	0	0	0	0	0	1	1	1	0	1	2	0	1	2	1	0	0	0	0	0	1	1	1	1	0	0	0
403	1	1	0	0	0	1	1	0	1	0	0	1	1	0	1	1	0	2	0	0	0	0	0	0	0	1	0	1	2	0	0	2	2	0	1	2	1	1	1	0	0	0	0	1	0	1	0	1	0
404	1	0	1	0	0	1	1	1	1	0	0	0	0	0	0	0	1	0	2	0	0	0	0	0	0	1	0	2	2	2	0	1	1	0	0	2	1	0	0	0	0	0	0	1	0	1	1	0	0
405	1	0	0	0	0	1	1	1	1	0	0	0	1	1	1	0	2	2	0	2	1	0	0	0	0	0	0	2	2	2	1	0	0	0	0	2	1	1	1	0	0	0	0	1	1	2	0	0	0
406	1	0	1	0	0	1	2	0	0	0	2	0	0	0	0	0	1	0	2	0	0	0	0	0	0	0	1	2	2	1	1	2	1	0	0	0	1	0	0	1	0	0	2	2	1	1	0	0	1
407	1	0	1	0	0	1	1	0	1	1	2	0	1	1	1	0	2	0	2	0	0	0	2	0	0	1	0	1	2	1	0	0	1	0	0	2	1	0	0	0	0	2	2	2	1	0	0	1	1
408	0	0	1	0	0	1	1	0	0	0	0	1	2	1	1	0	2	0	2	0	0	0	0	0	0	0	0	2	2	1	0	0	1	1	1	1	2	0	0	1	0	0	1	1	1	1	1	0	0
409	1	0	2	0	0	2	1	0	1	0	1	0	0	0	0	0	1	0	2	0	0	0	0	0	0	0	0	1	1	0	0	1	2	0	0	1	2	0	0	1	0	0	0	2	1	1	0	0	0
410	0	0	0	0	0	0	1	0	0	1	0	0	0	0	0	0	2	1	1	0	0	0	0	0	0	0	0	2	2	2	0	1	0	1	0	1	2	0	0	0	0	2	2	2	1	0	0	0	0
411	1	0	1	0	0	0	0	0	2	0	0	0	0	0	0	0	1	0	2	1	1	0	0	0	0	0	0	2	2	2	0	0	2	0	0	2	2	0	0	1	0	0	0	2	0	0	1	0	1
412	1	0	1	0	0	1	1	0	1	0	1	0	0	0	0	0	0	0	1	0	0	0	0	0	0	0	0	2	2	2	0	0	2	0	0	2	0	0	0	0	0	1	1	1	0	2	1	1	0
413	1	0	1	0	0	1	2	0	0	0	1	0	2	1	1	0	1	0	1	1	1	0	0	0	0	0	0	1	2	1	0	1	2	0	0	1	1	0	0	0	1	0	0	2	0	1	0	0	0
414	1	0	2	0	0	2	2	0	1	0	0	1	2	1	1	0	0	1	1	0	0	0	0	0	0	0	0	2	2	2	0	2	1	0	0	2	1	1	1	0	0	1	1	2	1	0	0	0	0
415	1	0	2	0	0	2	2	1	0	0	1	0	1	1	1	0	0	2	0	1	1	0	1	0	0	0	0	1	2	1	0	0	0	1	0	2	2	0	0	1	0	0	0	1	1	0	0	0	0
416	1	0	1	0	0	2	0	0	2	0	0	2	2	1	1	0	1	0	2	0	0	0	0	0	0	1	0	1	1	1	1	2	1	0	0	1	1	0	0	0	0	0	0	2	0	1	0	0	0
417	1	0	1	0	0	1	2	1	0	0	1	0	0	0	0	0	1	0	2	0	0	0	1	0	0	0	0	1	2	0	0	0	1	1	1	1	1	0	0	1	1	0	1	2	1	0	0	0	0
418	1	0	1	0	0	2	2	0	0	0	1	0	0	0	0	0	0	2	0	1	0	0	1	1	1	2	0	1	2	0	0	0	1	0	0	1	1	0	1	0	1	0	1	2	1	0	0	0	0
419	1	0	1	0	0	1	1	1	1	0	0	2	2	2	2	0	1	1	1	1	1	0	0	0	0	0	0	2	2	1	2	1	2	1	0	0	0	1	1	1	0	1	2	2	1	0	0	0	0
420	0	0	0	0	0	0	2	0	0	0	1	1	1	0	0	0	1	1	1	0	0	1	0	0	0	0	0	2	2	2	0	0	0	1	0	2	1	0	0	1	0	0	1	2	1	1	1	0	0
421	1	0	0	0	0	1	2	1	0	0	0	1	1	1	1	0	2	0	1	0	0	0	1	1	1	1	0	2	2	1	0	1	1	0	0	1	1	1	1	0	0	0	1	1	1	1	0	0	0
422	0	0	2	0	0	2	0	0	1	0	1	0	0	0	0	0	1	1	1	1	0	1	0	0	0	0	1	2	2	1	1	1	2	1	0	1	1	0	0	1	0	1	1	1	1	1	1	0	0
423	0	0	1	0	0	2	0	0	1	0	1	0	0	0	0	0	2	1	1	1	1	0	0	0	0	0	0	1	2	1	0	0	1	0	0	1	2	0	0	0	1	0	0	2	1	1	1	0	1
424	1	0	1	0	0	2	1	0	1	0	0	0	0	0	0	0	2	0	2	1	0	0	1	0	0	0	0	2	1	1	0	1	1	0	0	2	1	0	0	2	0	0	0	0	1	1	0	0	0
425	1	0	2	0	0	2	1	0	1	0	0	0	0	0	0	0	1	2	0	2	1	0	1	1	1	1	0	2	2	2	0	1	0	1	1	2	1	0	0	0	0	0	0	2	0	0	0	0	0
426	1	0	2	0	0	2	1	0	0	0	0	1	1	0	0	0	0	0	2	0	0	0	0	0	0	0	0	1	2	1	0	1	1	1	1	1	0	0	0	1	0	0	1	2	0	1	0	0	2
427	1	1	1	0	0	2	1	0	2	0	0	1	1	0	0	0	2	0	2	0	0	0	0	0	0	0	0	1	2	1	0	0	0	0	0	2	2	0	0	1	0	1	2	2	1	0	0	0	2
428	1	0	1	0	0	1	2	1	0	0	1	1	1	0	0	0	1	1	2	0	0	0	1	0	0	0	0	2	2	2	0	2	2	0	0	1	2	1	1	0	0	0	0	2	0	1	0	0	1
429	1	0	0	0	0	0	2	0	1	0	1	0	0	0	0	0	1	0	2	0	0	0	0	0	0	0	0	0	2	0	0	0	1	1	1	2	1	0	0	1	0	1	1	1	1	1	0	0	1
430	1	0	1	0	0	2	1	0	0	0	1	0	0	0	0	0	1	0	2	0	0	0	1	1	1	1	0	2	2	1	0	1	2	0	1	1	2	0	0	1	0	0	1	1	1	1	0	0	0
431	0	0	1	0	0	2	1	0	0	0	1	2	2	2	2	0	1	1	1	1	0	0	1	0	0	0	0	1	2	1	1	0	0	1	1	2	1	0	0	1	0	0	0	1	0	1	1	0	1
432	1	0	0	0	0	0	1	0	1	0	0	0	0	0	0	0	1	0	2	0	0	0	0	0	0	0	0	1	2	1	0	0	0	2	2	2	2	0	0	0	0	2	2	2	0	0	0	0	0
433	1	0	1	0	0	1	2	0	0	0	1	1	0	0	0	0	1	1	1	1	1	0	0	0	0	0	0	2	0	0	0	0	1	1	1	2	1	0	0	0	0	0	0	1	0	0	0	0	0
434	1	1	1	0	0	1	1	0	0	0	1	0	1	1	1	0	1	1	1	1	1	0	0	0	0	1	1	2	2	1	0	0	1	1	0	1	2	0	0	0	0	0	1	1	1	2	0	0	0
435	1	0	0	0	0	1	2	1	0	0	0	0	1	2	1	0	0	2	0	1	0	0	0	0	0	0	0	2	2	1	1	0	2	0	0	2	1	0	0	0	0	0	1	2	0	0	0	0	1
436	0	0	2	0	0	1	1	0	0	0	0	0	0	0	0	0	2	1	1	1	0	0	1	0	0	0	0	1	2	2	0	1	1	0	0	1	1	0	0	0	0	0	0	0	1	1	0	1	1
437	1	0	2	0	0	2	2	0	0	0	2	0	0	0	0	0	0	1	1	1	0	0	0	0	0	0	0	2	2	2	0	1	0	1	1	2	1	0	0	0	0	0	1	1	1	0	0	0	0
438	0	0	2	0	0	1	0	0	2	0	0	1	1	0	0	0	2	0	2	0	0	1	0	0	0	0	0	1	2	0	0	1	0	1	2	2	2	0	0	0	0	0	0	2	1	0	0	0	1
439	1	0	1	0	0	1	1	0	1	0	1	1	1	0	0	0	1	1	1	1	0	0	0	0	0	0	0	2	1	1	1	1	1	2	0	1	1	0	0	1	0	0	0	2	0	2	0	0	0
440	1	0	1	0	0	2	1	0	1	0	0	0	1	1	1	0	0	1	2	0	0	0	0	0	0	0	0	2	2	1	1	0	1	0	0	1	1	1	1	0	0	0	1	2	1	0	1	0	0
441	1	0	1	0	0	1	2	0	0	0	1	1	2	2	2	0	2	0	2	0	0	1	0	0	0	0	0	2	2	2	0	0	0	0	1	2	1	0	0	0	0	0	0	2	0	1	0	1	0
442	1	0	1	0	0	2	0	0	2	0	0	1	2	1	1	1	2	0	2	0	0	0	0	0	0	0	0	0	1	0	0	0	1	0	0	1	1	0	0	1	0	0	0	2	0	1	0	0	0
443	1	0	2	0	0	1	2	1	0	0	0	1	2	1	2	1	2	0	2	0	0	0	0	0	0	0	0	2	2	2	2	0	2	0	0	2	1	0	0	0	0	0	0	1	0	0	0	1	0
444	1	0	1	0	0	0	1	0	0	0	1	0	0	0	0	0	1	2	0	0	0	0	0	0	0	0	0	2	2	1	0	0	1	0	0	1	1	0	0	0	0	0	0	2	1	0	0	0	0
445	0	0	2	0	0	2	1	1	1	0	0	1	1	0	0	0	2	0	1	0	0	1	1	0	0	0	0	2	2	2	0	2	1	0	0	1	1	0	0	0	0	1	2	2	1	0	0	0	0
446	1	0	1	0	0	2	2	0	2	0	0	0	1	1	1	0	2	1	1	1	0	0	1	0	0	1	0	1	2	0	0	1	1	1	1	1	2	0	0	0	0	0	0	2	0	1	0	0	1
447	1	0	1	0	0	1	1	0	0	0	0	0	0	0	0	0	1	1	1	1	0	0	2	0	0	1	0	1	2	1	0	0	1	0	0	2	2	0	0	0	0	0	0	1	1	0	0	0	1
448	0	0	1	0	0	1	1	0	1	0	0	0	0	0	0	0	2	0	2	0	0	0	0	0	0	0	0	2	1	1	0	1	0	2	1	1	2	0	0	2	0	0	0	2	0	1	0	0	1
449	1	0	1	0	0	1	1	0	2	0	0	0	1	1	1	0	1	0	2	1	1	0	0	0	0	0	0	1	2	0	0	0	2	0	0	1	1	1	1	0	0	0	1	2	1	1	0	0	1
450	1	0	1	0	0	2	1	0	0	0	0	0	0	0	0	0	1	1	2	1	0	0	0	0	0	0	0	2	2	2	1	1	1	0	0	1	1	0	0	1	0	1	1	2	1	0	0	0	0
451	1	0	2	0	0	1	1	0	0	0	1	0	1	1	1	0	0	1	1	2	1	0	1	0	0	0	0	2	2	2	0	0	1	1	0	2	1	0	0	2	0	0	0	0	0	0	0	1	0
452	1	0	1	1	1	1	1	0	1	0	0	0	1	1	1	0	1	1	1	1	0	0	2	0	0	0	0	1	2	1	0	0	0	2	1	1	1	0	0	0	0	0	0	1	0	0	0	0	0
453	1	0	2	0	0	2	1	0	1	0	0	0	0	0	0	0	0	1	1	0	0	0	0	0	0	0	0	1	1	0	0	1	1	0	0	2	2	0	0	1	0	0	0	1	0	1	0	0	1
454	1	0	2	0	0	0	1	0	0	0	0	1	2	1	1	1	0	1	1	0	0	0	0	0	0	0	0	2	2	2	1	1	2	0	0	0	1	0	0	1	0	1	1	2	1	0	1	0	0
455	1	0	1	0	0	1	2	0	0	0	0	2	2	1	1	0	1	1	1	0	0	0	0	0	0	0	0	2	2	1	0	1	2	0	0	1	2	0	0	0	1	0	0	1	0	0	0	0	0
456	1	0	2	0	0	2	1	0	2	0	0	0	1	0	0	0	0	2	0	1	0	0	1	0	0	1	0	2	2	1	1	1	1	0	0	1	2	0	0	1	0	0	0	1	0	1	0	0	1
457	0	0	1	0	0	2	1	0	0	0	0	1	1	0	1	1	0	1	1	1	1	1	0	0	0	0	2	2	2	0	1	2	1	1	1	2	2	0	0	1	0	0	1	2	0	0	0	0	0
458	1	0	2	0	0	1	1	0	0	0	1	1	0	0	0	0	2	0	2	1	0	0	0	0	0	0	0	2	2	2	1	0	0	1	1	2	0	1	1	1	0	0	2	2	0	1	1	0	0
459	1	0	2	0	0	2	2	1	0	0	0	0	0	0	0	0	1	1	1	0	0	1	0	0	0	0	0	2	2	2	0	1	2	0	1	1	2	0	0	0	0	0	0	1	0	1	0	0	0
460	1	0	1	0	0	1	1	1	1	0	0	0	0	0	0	0	1	0	2	1	1	0	0	0	0	1	0	1	2	1	0	1	2	0	1	1	2	0	0	0	0	0	0	2	0	1	0	0	0
461	1	0	0	0	0	1	1	0	1	0	1	0	0	0	0	0	2	0	2	0	0	0	0	0	0	0	0	2	2	1	1	0	2	1	0	1	2	0	0	0	0	1	1	1	1	0	0	0	0
462	1	0	1	0	0	2	2	0	0	0	1	0	0	0	0	0	0	0	2	0	0	0	0	0	0	0	0	2	2	1	2	1	1	1	0	1	1	0	0	0	0	0	1	2	1	1	1	0	0
463	1	1	1	0	0	1	0	0	1	0	1	0	1	1	1	0	1	0	1	0	0	0	1	1	1	1	0	1	1	1	0	0	1	1	1	2	0	0	0	2	1	0	0	2	0	1	1	1	0
464	1	0	1	0	0	1	1	0	1	0	0	1	2	1	1	0	1	0	2	1	1	0	0	0	0	0	0	2	1	1	0	0	1	0	0	1	1	1	1	0	0	0	1	2	1	0	0	0	0
465	1	0	2	0	0	2	0	0	2	0	0	0	1	1	1	0	2	0	1	0	0	1	0	0	0	0	0	2	2	2	0	2	1	0	0	1	1	1	1	0	0	1	1	2	1	0	1	1	0
466	0	0	2	0	0	2	2	0	0	0	1	1	1	0	0	0	2	2	1	1	1	0	0	0	0	0	1	2	2	1	0	2	1	0	0	0	2	0	0	0	0	0	1	1	0	0	0	0	2
467	1	0	1	0	0	0	1	0	0	0	0	0	0	0	0	0	1	1	1	1	0	0	0	0	0	0	0	2	0	0	0	1	2	0	0	0	2	0	0	0	0	0	1	2	2	0	0	0	0
468	0	0	1	0	0	1	0	0	1	0	0	0	0	0	0	0	0	1	1	1	1	0	1	0	0	1	0	2	2	1	0	1	1	0	0	1	1	1	1	0	0	0	0	2	0	1	0	0	0
469	1	0	2	0	0	1	1	0	1	0	1	1	2	1	2	1	2	0	2	1	1	1	0	0	0	0	0	2	1	1	0	0	2	0	0	1	1	1	1	0	0	1	2	2	1	0	0	0	2
470	1	0	2	0	0	0	1	1	0	0	0	1	2	1	1	0	2	2	0	1	1	0	0	0	0	0	0	2	2	1	1	0	0	1	0	1	0	0	0	1	0	0	1	2	1	0	0	0	0
471	1	0	0	0	0	1	1	2	0	0	0	0	1	1	1	0	1	1	1	1	1	0	0	0	0	0	1	1	1	0	0	1	0	0	0	1	2	0	0	0	1	1	1	2	1	0	0	1	0
472	1	1	2	0	0	1	1	1	1	0	0	0	0	0	0	0	1	0	2	0	0	0	0	0	0	0	0	1	2	1	0	1	0	1	1	2	2	0	0	0	0	0	0	0	0	0	0	0	0
473	1	0	1	0	0	1	1	1	1	0	0	0	0	0	0	0	1	0	2	0	0	0	0	0	0	0	0	2	2	2	1	0	2	0	0	1	2	0	0	1	0	0	0	2	0	2	0	0	0
474	1	0	2	0	0	2	2	0	0	0	1	0	0	0	0	0	0	1	1	0	0	0	0	0	0	0	0	2	2	2	0	0	1	0	0	2	0	1	1	1	0	0	0	2	0	1	0	0	0
475	1	0	1	0	0	1	1	0	1	0	0	2	2	1	1	0	2	1	1	1	1	0	0	0	0	1	0	1	2	0	1	1	1	0	0	2	2	0	0	0	0	0	0	1	0	0	0	0	1
476	1	0	2	0	0	2	0	0	1	0	0	0	1	1	1	0	2	0	2	0	0	0	1	0	0	0	0	2	2	0	0	0	1	1	0	2	2	0	0	1	0	1	1	1	1	1	0	0	0
477	1	0	1	0	0	2	2	0	0	0	0	1	2	1	1	0	2	0	2	0	0	0	0	0	0	1	1	2	2	1	0	2	1	0	0	2	2	0	0	1	0	0	0	1	0	1	1	1	0
478	1	0	2	0	0	2	0	0	1	0	0	1	1	0	0	0	1	1	1	0	0	0	0	0	0	1	1	2	2	1	0	0	1	1	1	2	0	1	1	1	0	0	1	1	1	0	0	0	0
479	0	0	1	0	0	1	2	0	0	0	1	0	1	0	0	0	0	2	1	0	0	0	0	0	0	0	0	2	2	1	1	0	1	0	0	2	2	0	0	1	0	0	1	1	1	1	0	0	1
480	1	0	1	0	0	1	1	0	1	1	1	0	0	0	0	0	2	2	0	1	1	0	0	0	0	0	0	1	1	1	0	1	1	1	1	2	1	1	1	0	0	0	1	2	1	0	0	0	1
481	1	0	1	0	0	1	1	0	1	0	0	1	1	0	0	0	1	0	2	0	0	0	0	0	0	0	0	1	2	0	0	1	0	1	2	2	1	0	0	1	1	2	2	2	0	0	0	0	0
482	0	1	2	0	0	1	2	0	2	0	0	0	1	1	1	0	1	0	2	0	0	0	1	1	1	1	0	2	2	2	2	0	1	1	1	1	2	0	0	1	0	1	1	1	1	1	0	0	0
483	1	0	1	0	0	1	2	0	1	0	0	1	1	0	1	1	2	1	1	1	1	0	1	0	0	1	1	2	2	0	1	0	1	1	1	2	2	0	0	0	0	1	1	1	1	1	2	0	0
484	1	0	0	0	0	0	1	0	0	0	1	0	1	1	1	0	1	0	1	0	0	1	0	0	0	0	0	2	2	2	0	1	1	1	0	1	2	0	0	0	0	0	0	1	0	1	0	2	0
485	1	0	2	0	0	2	2	1	0	0	0	0	0	0	0	0	1	0	2	1	1	0	0	0	0	1	0	2	2	2	0	0	0	0	0	2	2	0	0	0	0	0	0	0	0	0	0	0	2
486	0	0	2	0	0	0	1	1	0	0	0	0	2	2	2	0	0	0	2	0	0	0	0	0	0	0	0	1	2	1	0	0	1	1	0	2	2	0	0	0	0	0	0	1	1	0	0	0	0
487	1	0	2	0	0	2	1	1	1	0	1	0	1	1	1	0	1	2	0	2	2	1	0	0	0	0	1	2	2	0	1	2	1	0	0	1	2	0	0	0	0	0	0	1	2	1	1	0	0
488	1	0	1	0	0	1	1	0	0	0	1	0	0	0	0	0	1	1	1	1	0	0	0	0	0	1	0	2	2	1	1	0	1	1	0	1	1	0	0	0	0	0	0	1	0	0	0	0	0
489	1	0	1	0	0	1	0	0	1	0	0	1	2	1	1	1	1	0	2	1	1	0	0	0	0	0	0	1	2	0	0	0	0	0	0	2	1	0	0	1	0	1	1	1	1	1	0	0	0
490	1	0	2	0	0	2	2	1	0	0	0	0	1	0	0	0	1	1	1	0	0	0	0	0	0	0	0	2	2	1	2	0	1	1	1	1	0	0	0	1	1	0	0	1	0	0	1	0	0
491	1	0	1	0	0	1	2	0	0	0	1	0	0	0	0	0	1	2	1	1	0	0	0	0	0	0	0	2	2	2	0	1	1	1	2	2	1	0	0	1	0	0	0	1	0	1	0	1	0
492	1	0	2	0	0	0	1	0	1	0	1	0	1	1	1	1	1	1	1	1	0	0	0	0	0	1	0	2	2	2	0	0	1	0	0	2	2	0	0	0	0	1	1	1	0	1	0	0	1
493	1	0	1	0	0	2	1	0	1	0	1	0	0	0	0	0	0	2	0	1	0	0	0	0	0	0	0	2	2	2	1	0	0	0	0	1	0	1	0	0	0	1	1	2	1	0	0	0	0
494	1	0	1	0	0	1	1	0	0	0	1	0	1	1	1	0	2	2	1	1	1	0	1	1	1	1	1	2	2	1	0	1	1	1	2	2	0	0	0	1	0	1	1	2	1	0	0	0	1
495	1	0	2	0	0	2	2	1	0	0	0	0	1	1	1	0	1	1	1	1	1	0	0	0	0	0	0	2	2	2	0	0	1	0	0	1	1	0	0	1	0	1	1	2	1	1	1	0	0
496	0	0	2	0	0	2	2	0	0	0	2	0	0	0	0	0	1	0	2	0	0	0	0	0	0	0	0	2	2	2	1	1	1	0	0	1	1	0	0	0	1	0	0	0	2	2	0	0	0
497	1	0	1	0	0	1	1	0	1	0	0	0	0	0	0	0	2	2	1	0	0	0	1	0	0	0	0	2	2	1	0	1	1	0	0	1	1	0	0	1	0	0	1	2	1	0	0	0	0
498	1	0	1	0	0	2	2	1	0	0	0	0	0	0	0	0	1	2	0	1	1	1	0	0	0	0	0	2	2	0	1	1	1	1	1	2	2	0	0	1	1	1	1	1	1	0	0	0	2
499	1	0	2	0	0	1	1	0	0	0	0	0	1	1	1	0	0	1	1	0	0	0	0	0	0	0	0	2	2	1	1	1	1	0	0	2	1	1	1	0	0	0	0	0	0	1	1	0	0
500	1	0	1	0	0	2	2	0	0	0	0	0	1	1	1	0	1	1	1	0	0	0	0	0	0	0	0	2	2	1	0	1	2	0	1	1	0	0	0	2	1	0	0	2	0	0	1	0	0
501	1	0	1	0	0	2	2	0	0	0	1	0	1	0	0	0	1	1	1	1	1	0	0	0	0	0	0	1	2	1	1	1	1	0	0	2	1	0	0	0	0	0	0	2	0	1	0	0	0
502	1	0	2	0	0	2	0	0	2	0	0	0	0	0	0	0	1	1	1	0	0	1	0	0	0	1	0	2	2	0	0	0	1	0	0	1	2	0	0	0	0	0	0	2	0	0	0	0	1
503	1	0	0	0	0	0	0	0	1	0	1	0	0	0	0	0	2	0	2	0	0	0	0	0	0	1	0	1	2	2	0	0	0	1	1	2	0	0	0	0	0	0	0	1	1	1	0	0	0
504	1	1	1	0	0	1	1	1	1	0	0	1	2	2	2	0	2	0	2	1	1	0	1	1	1	1	0	1	2	1	1	0	1	1	1	2	1	0	0	0	0	0	1	2	1	0	0	0	0
505	1	0	1	0	0	2	1	0	2	0	0	1	2	1	1	0	2	0	2	0	0	1	0	0	0	1	0	1	1	1	0	1	1	0	0	2	1	0	0	0	0	2	2	2	0	0	1	1	0
506	1	0	2	0	0	1	1	1	1	0	0	0	0	0	0	0	1	1	1	1	1	0	0	0	0	0	1	2	2	0	1	0	1	2	0	1	2	0	0	0	1	2	2	2	1	0	1	0	0
507	1	0	1	0	0	1	0	0	0	0	0	0	0	0	0	0	1	2	0	1	1	0	1	0	0	0	0	2	2	1	1	1	1	0	0	2	0	1	1	1	0	0	0	2	0	0	0	1	0
508	0	0	1	0	0	1	1	0	1	0	0	0	0	0	0	0	1	1	1	1	0	0	0	0	0	0	0	2	2	2	0	0	0	2	2	2	1	0	0	0	0	0	2	2	1	1	0	0	1
509	1	0	0	0	0	1	1	1	0	0	0	0	0	0	0	0	1	1	0	2	2	0	0	0	0	0	0	1	2	1	0	0	0	0	0	0	2	1	0	0	0	2	2	2	0	0	0	0	0
510	1	0	2	0	0	2	0	0	0	0	0	0	1	1	1	0	0	0	2	1	1	0	0	0	0	0	0	1	1	1	0	2	2	1	1	2	2	0	0	1	0	1	1	2	2	0	0	0	0
511	1	0	2	0	0	0	1	0	1	0	0	1	1	0	0	1	1	1	1	1	1	0	0	0	0	0	0	2	2	2	0	1	0	0	0	2	1	0	0	0	0	0	1	2	2	0	0	0	1
512	1	0	1	0	0	0	1	0	1	1	0	1	1	1	1	0	1	0	1	0	0	0	0	0	0	0	0	1	1	1	1	0	0	0	0	2	1	0	0	0	0	0	0	1	0	1	0	0	1
513	1	0	2	0	0	1	0	0	0	0	1	1	1	0	0	0	0	0	2	1	1	0	0	0	0	0	0	2	2	1	2	0	1	0	0	2	1	0	0	0	1	0	1	1	1	2	0	0	1
514	1	0	1	0	0	1	2	0	1	0	0	1	1	1	1	0	0	1	1	0	0	1	0	0	0	0	0	2	2	1	0	1	1	0	0	2	1	0	0	0	1	0	1	2	1	1	0	2	0
515	1	0	2	0	0	2	1	0	0	0	1	1	1	0	0	0	1	2	0	0	0	0	0	0	0	0	0	0	2	0	0	0	0	1	1	1	1	0	0	0	0	0	2	2	1	1	0	0	0
516	1	0	0	0	0	0	0	0	2	0	0	1	1	0	0	0	2	0	2	0	0	0	0	0	0	0	0	2	1	1	1	2	2	0	0	0	1	0	1	1	1	0	1	2	1	0	0	0	0
517	1	0	1	0	0	1	1	0	1	0	0	2	2	0	0	1	1	0	2	0	0	0	0	0	0	0	0	1	2	1	0	0	1	2	2	2	2	0	0	0	0	0	1	2	1	2	0	0	2
518	1	0	0	0	0	1	1	1	1	0	0	0	0	0	0	0	2	1	1	0	0	2	0	0	0	0	0	1	2	0	1	0	0	0	0	2	2	0	0	0	0	1	1	1	1	1	0	0	0
519	1	0	1	0	0	1	1	0	0	0	0	0	0	0	0	0	0	1	1	1	0	0	0	0	0	0	0	2	2	1	0	0	0	1	1	1	2	0	1	0	1	0	1	1	1	0	1	0	0
520	1	0	0	0	0	0	2	0	1	0	0	1	2	1	2	1	0	0	1	1	1	0	0	0	0	0	0	1	1	0	1	0	0	0	0	2	1	1	0	0	0	0	0	2	1	0	0	1	0
521	1	0	1	0	0	1	1	0	1	0	0	0	1	1	1	0	2	2	1	0	0	0	0	0	0	0	0	2	2	2	1	1	1	0	1	2	1	0	0	0	0	0	1	2	1	0	0	0	0
522	1	0	1	0	0	1	1	0	0	0	0	1	1	0	0	0	1	1	1	0	0	1	0	0	0	0	1	2	2	1	0	0	0	0	1	2	2	0	1	0	1	1	1	1	0	1	0	0	0
523	1	1	1	0	0	1	1	0	0	0	0	1	1	0	0	0	0	2	0	2	0	0	0	0	0	0	1	2	2	1	0	0	1	1	1	2	1	0	0	0	0	0	0	0	0	0	0	0	0
524	1	0	2	0	0	1	0	0	2	0	0	1	1	1	1	0	2	1	2	1	1	0	0	0	0	1	0	2	2	2	0	0	1	0	0	2	1	0	0	1	0	0	1	2	0	1	0	0	0
525	0	0	1	0	1	1	0	0	1	0	0	1	2	1	1	0	2	2	1	1	1	0	0	0	0	0	0	2	2	2	1	0	0	2	2	2	2	0	0	0	0	0	1	2	0	1	0	0	0
526	1	0	0	0	0	0	1	0	0	0	0	1	1	0	0	1	0	0	2	1	1	1	0	0	0	0	0	2	2	2	1	1	1	2	1	1	1	0	0	1	0	0	1	2	2	0	0	0	0
527	0	0	2	0	0	2	0	0	2	0	0	0	0	0	0	0	2	2	0	1	1	0	2	1	1	1	0	2	2	1	1	2	2	0	0	1	2	0	0	2	1	0	0	2	0	1	0	0	0
528	1	0	1	0	0	1	0	0	2	0	0	1	2	2	2	0	0	0	2	1	1	0	0	0	0	0	0	2	2	2	0	2	2	1	1	2	2	0	0	0	0	0	0	1	0	1	0	0	0
529	1	0	1	0	0	1	0	0	2	0	0	0	1	1	1	0	0	1	1	1	1	0	0	0	0	0	0	2	1	1	1	0	0	2	1	1	1	0	0	0	0	0	1	2	1	2	0	0	0
530	1	0	1	0	0	1	1	0	1	0	0	0	1	1	1	0	2	1	1	1	1	0	0	0	0	0	0	2	2	1	1	0	0	0	0	2	2	0	0	1	0	0	0	2	0	1	0	1	0
531	1	0	2	0	1	1	2	0	1	0	0	0	1	1	1	0	0	2	0	1	0	0	0	0	0	1	0	2	2	1	2	1	1	2	0	2	2	0	0	1	0	0	0	0	0	1	0	0	0
532	1	0	1	1	1	1	1	1	0	0	0	0	1	1	1	0	0	0	2	0	0	0	0	0	0	0	1	2	2	1	1	2	1	0	0	1	2	0	0	1	1	0	2	2	1	1	0	0	0
533	0	0	1	0	0	1	0	0	2	0	0	0	2	1	1	0	2	0	1	0	0	0	0	0	0	0	0	2	2	1	1	0	1	0	0	1	2	0	0	1	0	0	0	2	0	2	0	0	0
534	1	0	2	0	0	2	2	0	0	0	1	0	1	1	1	0	2	1	2	1	1	0	1	1	1	1	0	1	2	2	0	0	1	0	0	1	1	0	0	1	0	2	2	2	0	0	0	0	1
535	1	0	2	0	0	1	0	0	2	0	0	1	1	0	0	0	0	1	1	1	1	0	0	0	0	0	0	2	2	2	1	1	1	2	0	1	2	0	0	1	0	0	0	2	0	2	1	0	0
536	1	0	1	0	0	2	0	0	0	0	0	0	0	0	0	0	2	1	1	0	0	0	0	0	0	0	0	2	2	2	0	1	1	0	0	1	0	0	0	2	1	0	0	1	0	0	0	0	2
537	1	1	0	0	0	1	2	0	0	0	0	0	0	0	0	0	2	1	1	0	0	1	0	0	0	0	0	1	1	1	0	1	0	0	0	2	2	0	0	0	0	0	2	2	1	1	0	0	0
538	1	0	1	0	1	1	1	1	0	0	0	1	1	0	1	1	1	0	2	0	0	0	0	0	0	0	0	2	2	2	1	0	1	0	0	1	2	0	0	1	0	0	0	0	0	0	0	0	0
539	1	0	2	0	0	2	2	0	0	0	1	0	1	2	1	0	1	2	0	1	1	0	0	0	0	1	1	2	2	1	0	1	1	0	1	1	1	0	0	0	0	0	1	2	0	0	1	1	0
540	1	0	0	0	0	1	1	0	1	1	1	0	0	0	0	0	0	2	0	1	0	0	0	0	0	0	0	2	2	2	1	0	1	0	0	1	1	0	0	0	0	0	1	2	0	0	0	0	0
541	1	0	2	0	0	1	1	0	1	1	1	1	2	1	1	0	2	0	2	0	0	0	0	0	0	0	0	2	2	1	1	1	1	0	0	2	2	0	0	0	0	2	2	2	0	0	0	0	1
542	1	0	0	0	0	0	0	0	2	0	0	0	0	0	0	0	1	0	1	0	0	0	0	0	0	0	0	1	2	0	0	0	0	0	0	0	1	0	0	0	0	1	1	1	1	0	0	0	0
543	1	0	1	0	0	0	1	0	1	1	1	1	2	1	1	1	2	1	1	1	1	1	0	0	0	1	1	2	2	1	0	0	0	2	2	2	2	0	0	1	0	0	0	2	1	1	0	0	1
544	1	0	0	0	0	0	2	0	1	0	1	1	0	0	0	0	0	0	1	1	1	0	1	1	1	0	0	2	2	0	1	1	1	0	0	1	2	0	0	0	0	0	0	2	0	1	0	0	1
545	0	0	2	0	0	2	1	0	1	0	1	0	1	1	0	0	0	1	0	1	1	0	0	0	0	0	0	2	2	2	1	0	0	0	1	2	1	0	0	1	0	0	1	2	1	0	0	0	0
546	1	0	2	0	0	2	2	1	0	0	0	1	2	1	1	0	1	0	1	0	0	0	0	0	0	1	0	1	1	0	0	1	1	0	1	1	1	1	1	0	0	0	0	0	0	1	0	0	1
547	1	1	2	0	0	1	1	0	0	0	0	0	0	0	0	0	1	1	1	2	1	0	0	0	0	0	0	2	2	2	0	0	0	2	2	2	1	0	0	0	0	0	1	1	1	2	0	0	0
548	0	1	1	0	0	1	2	1	0	0	0	1	1	0	0	0	2	1	2	1	1	0	0	0	0	0	0	1	2	0	1	0	2	1	0	1	2	0	0	0	0	2	2	2	0	0	0	0	0
549	1	0	2	0	0	1	0	0	2	0	0	1	2	1	1	0	1	1	1	1	0	0	0	0	0	0	0	1	2	0	0	1	1	1	0	1	0	1	1	1	0	0	0	1	0	0	0	0	1
550	0	0	0	0	0	1	1	0	0	0	1	0	0	0	0	0	1	1	1	1	0	0	0	0	0	0	0	1	1	1	0	1	1	1	0	1	0	1	0	0	0	1	1	2	0	0	0	0	0
551	1	0	2	0	0	2	0	0	2	0	0	0	1	0	0	0	1	1	1	1	0	0	0	0	0	0	0	2	2	2	0	0	1	1	1	2	1	0	0	0	0	0	0	1	0	0	0	0	1
552	1	0	1	0	0	1	1	0	1	0	0	0	0	0	0	0	2	2	0	2	1	0	0	0	0	0	0	2	2	1	1	0	0	0	0	2	1	0	0	1	0	1	1	1	1	0	0	0	1
553	0	0	0	0	0	0	0	0	2	0	0	0	0	0	0	0	0	0	2	1	1	0	0	0	0	0	0	2	2	1	0	0	1	1	0	0	2	0	0	0	0	0	0	2	0	1	1	0	0
554	1	0	2	0	0	1	1	1	1	0	0	0	1	0	0	1	1	0	1	0	0	0	0	0	0	0	0	2	1	1	0	0	0	0	0	2	0	0	0	2	0	1	1	1	1	0	0	0	1
555	0	0	2	0	0	2	0	0	2	0	0	0	0	0	0	0	1	2	1	0	0	0	0	0	0	0	0	2	2	2	1	1	1	0	0	2	1	1	1	0	0	0	1	1	1	0	0	0	0
556	0	1	2	0	1	1	1	0	1	0	0	1	1	0	0	0	1	1	1	1	1	0	1	1	1	1	0	2	2	2	0	1	1	1	1	1	2	0	0	0	0	0	1	1	1	2	0	1	0
557	1	1	1	0	0	1	1	0	2	0	0	0	0	0	0	0	2	0	2	0	0	0	0	0	0	0	0	2	2	2	1	0	1	1	1	1	2	0	0	0	0	1	1	2	1	0	0	0	2
558	1	0	0	0	0	0	2	1	0	0	0	0	0	0	0	0	1	1	1	1	0	0	0	0	0	0	0	1	1	1	1	1	0	0	0	2	2	0	0	0	0	0	0	1	0	0	0	0	0
559	1	0	1	0	0	2	0	0	1	0	0	0	0	0	0	0	1	2	0	1	1	0	1	1	1	1	1	1	1	0	0	0	1	0	0	1	2	0	0	0	0	0	0	1	0	1	0	0	0
560	0	0	1	0	0	1	0	0	2	0	0	0	0	0	0	0	1	1	0	1	1	0	0	0	0	0	1	1	2	0	0	1	1	1	0	2	1	0	0	1	0	0	0	2	0	0	0	0	1
561	1	0	0	0	0	0	1	0	1	1	0	1	1	0	0	0	1	1	1	0	0	0	1	1	1	1	2	2	2	0	1	2	2	0	0	1	2	0	0	1	0	1	1	1	0	2	0	0	1
562	1	0	2	0	0	1	1	0	0	0	1	2	2	1	2	1	0	1	0	1	1	0	0	0	0	0	0	1	2	1	1	2	2	0	0	1	1	0	0	0	0	0	0	2	0	0	0	1	0
563	0	0	2	0	0	2	1	1	1	0	0	0	1	0	0	0	1	0	2	0	0	0	1	0	0	0	0	2	2	1	2	0	1	0	0	1	1	0	0	2	0	0	0	1	0	1	0	1	0
564	1	0	0	0	0	0	1	0	0	0	0	0	0	0	0	0	0	2	0	1	0	0	0	0	0	1	0	1	2	0	1	1	2	0	1	2	1	0	0	2	0	0	1	1	1	0	0	0	2
565	1	0	2	0	0	2	2	1	0	0	0	0	0	0	0	0	0	2	0	1	1	0	1	1	1	1	0	1	2	1	0	1	1	1	1	2	2	0	0	0	0	0	0	1	1	1	0	0	1
566	1	0	2	0	0	1	1	0	1	0	0	0	2	0	0	1	2	1	1	0	0	0	1	0	0	0	0	2	2	1	1	0	0	1	1	2	1	0	0	1	0	0	0	2	0	2	0	0	0
567	1	0	1	0	0	0	1	0	2	0	0	0	0	0	0	0	1	1	1	1	1	0	1	1	1	1	0	1	1	0	0	0	0	2	1	1	1	0	0	0	0	1	1	2	1	0	0	0	0
568	1	0	1	0	0	1	2	0	0	0	2	1	2	1	1	0	0	2	0	1	1	0	2	0	0	0	1	1	2	0	0	1	1	0	0	1	1	0	0	0	0	0	0	2	0	1	1	0	1
569	1	1	2	0	0	1	1	1	1	0	0	0	1	0	1	1	2	0	2	0	0	0	1	1	1	1	0	1	1	1	1	0	0	1	2	2	1	0	0	0	0	0	1	1	1	0	0	1	0
570	1	0	1	0	0	0	2	0	0	0	1	0	1	1	1	0	1	1	1	0	0	0	1	0	0	0	0	2	2	2	0	0	1	0	0	2	1	0	0	0	0	0	1	1	0	1	0	0	0
571	1	0	2	0	0	1	1	0	1	0	1	0	1	0	0	1	1	2	0	1	1	0	0	0	0	0	0	1	2	0	0	0	0	1	2	2	1	0	0	1	0	0	1	2	1	0	0	0	0
572	1	0	1	0	0	0	1	0	0	0	1	0	1	0	0	1	1	2	1	0	0	0	0	0	0	0	0	2	2	1	0	0	2	1	0	1	1	0	0	0	0	0	0	2	0	1	0	0	0
573	1	0	1	0	0	2	2	0	1	0	0	0	2	1	1	0	1	0	2	0	0	0	0	0	0	0	0	1	1	1	0	1	1	0	0	1	2	0	0	0	1	0	1	2	0	1	1	0	0
574	0	1	2	0	0	1	2	0	0	0	2	0	0	0	0	0	2	1	1	1	1	0	0	0	0	0	0	2	2	1	0	1	1	0	0	1	1	0	0	1	0	0	1	2	1	1	0	0	0
575	1	0	1	0	0	1	0	0	2	0	0	0	1	1	1	0	1	1	1	1	0	0	0	0	0	0	0	2	2	2	2	2	1	0	1	2	1	0	0	1	0	0	0	0	0	1	0	0	0
576	0	0	1	0	0	1	1	0	1	0	0	0	0	0	0	0	1	1	1	2	1	1	0	0	0	1	0	2	2	2	1	1	1	0	0	1	0	0	0	1	0	0	0	2	1	1	0	1	0
577	1	0	0	0	0	0	1	0	1	1	1	0	0	0	0	0	1	1	1	0	0	0	0	0	0	1	0	1	2	1	1	0	0	0	0	1	1	0	0	0	0	0	1	1	1	0	0	1	0
578	0	0	1	0	0	1	1	0	0	1	0	2	2	1	1	0	1	1	1	0	0	0	0	0	0	1	0	2	1	0	1	0	0	1	1	2	0	0	0	1	0	0	1	1	1	0	0	0	0
579	1	0	2	0	0	2	1	0	1	0	0	0	0	0	0	0	0	2	1	0	0	0	0	0	0	0	0	2	2	2	0	2	2	0	1	2	2	0	0	1	0	0	0	1	0	1	0	0	1
580	1	1	1	0	0	2	2	0	1	0	0	2	2	1	1	0	0	1	1	0	0	0	0	0	0	0	1	2	1	0	0	2	2	0	1	2	1	0	0	0	0	0	0	2	0	0	0	0	0
581	1	1	1	0	0	1	1	0	0	0	0	0	1	0	0	1	1	0	2	0	0	0	0	0	0	0	0	1	2	1	0	0	0	0	0	2	1	0	0	0	0	1	1	2	1	0	0	0	0
582	1	0	1	0	0	1	0	0	2	0	0	0	1	1	1	0	0	2	0	2	0	0	0	0	0	0	0	1	1	1	0	2	1	0	0	1	1	1	0	0	0	0	1	1	1	1	0	0	0
583	1	0	0	0	0	1	1	0	0	0	0	0	2	1	1	0	2	1	1	0	0	0	0	0	0	0	0	2	2	1	0	0	2	0	0	1	2	0	0	0	0	0	0	1	0	1	0	1	1
584	1	0	2	0	0	2	1	0	1	0	0	0	0	0	0	0	2	0	2	0	0	1	0	0	0	0	0	2	2	1	1	1	1	1	0	1	0	0	0	0	0	0	0	0	1	1	1	1	0
585	1	0	1	0	0	1	0	0	2	0	0	1	2	2	2	0	1	2	0	2	2	0	0	0	0	0	0	2	2	2	0	1	1	2	1	1	1	1	1	0	0	0	0	1	0	1	0	0	0
586	0	0	2	0	0	1	1	0	0	0	1	0	1	1	1	0	2	1	1	1	1	0	0	0	0	0	0	2	2	2	0	0	2	1	0	1	1	1	0	0	0	1	1	2	1	0	0	0	1
587	1	0	0	0	0	0	1	0	1	0	0	0	1	0	0	0	0	1	0	1	1	0	1	0	0	0	0	2	1	1	0	0	0	1	1	2	1	0	0	1	0	0	0	1	1	1	0	0	0
588	1	0	2	0	0	2	1	0	1	0	0	1	1	0	0	0	2	2	1	1	1	0	0	0	0	0	1	1	2	0	0	0	1	0	0	2	1	0	0	1	0	0	1	2	1	0	0	0	1
589	1	0	2	0	0	2	2	0	0	0	1	1	1	0	1	1	1	1	1	1	1	0	0	0	0	0	0	2	2	2	0	2	2	0	0	0	1	0	0	1	0	0	0	0	0	0	0	0	0
590	1	0	2	0	0	2	0	0	1	0	0	1	2	1	2	1	2	2	0	1	1	0	0	0	0	0	0	2	1	1	1	0	1	1	1	1	1	0	0	1	0	2	2	2	0	0	0	0	0
591	1	0	2	0	0	2	0	0	1	0	0	1	2	1	2	1	0	1	2	0	0	0	1	0	0	0	0	2	2	2	0	1	1	0	0	2	1	1	1	0	0	0	0	2	1	0	0	0	0
592	1	0	2	0	0	2	1	0	1	0	0	1	1	0	1	1	1	0	2	0	0	0	1	0	0	0	0	1	2	1	0	2	2	0	0	1	1	0	0	0	0	0	0	1	0	1	0	0	0
593	0	0	2	0	0	1	1	0	2	0	0	0	0	0	0	0	0	0	2	0	0	1	0	0	0	0	0	2	1	1	1	2	2	0	0	0	2	0	0	1	0	0	0	1	0	1	0	0	0
594	1	0	0	0	0	0	0	0	1	0	0	0	0	0	0	0	1	2	0	1	1	0	0	0	0	0	1	2	2	0	1	0	2	0	0	2	1	0	0	1	0	1	1	2	1	0	0	0	0
595	1	0	2	0	0	2	2	1	0	0	0	1	2	1	2	1	0	2	0	1	1	0	1	0	0	0	0	2	2	1	2	0	0	0	1	2	1	1	1	0	0	0	0	1	0	1	0	0	0
596	1	0	1	0	0	1	1	0	0	0	1	0	0	0	0	0	1	1	1	0	0	1	0	0	0	0	0	2	2	1	1	1	1	0	0	1	2	0	0	1	0	0	0	0	0	0	0	0	0
597	1	0	1	0	0	2	1	0	2	0	0	0	0	0	0	0	0	2	1	0	0	0	2	0	0	0	0	2	2	1	1	1	1	0	0	2	0	0	0	1	1	1	1	1	0	1	0	1	0
598	0	0	1	0	0	1	2	0	1	0	1	0	1	1	1	0	1	2	0	1	1	0	1	0	0	0	0	1	2	0	0	1	1	0	0	1	1	0	1	1	1	0	0	1	0	0	0	0	0
599	1	0	0	0	0	1	1	0	1	0	0	1	1	0	0	0	1	2	0	1	1	0	0	0	0	0	0	2	2	2	1	0	1	0	0	2	1	0	0	0	0	0	0	1	1	0	0	0	0
600	1	0	2	0	0	2	2	0	0	0	0	0	1	1	1	0	2	1	1	0	0	0	0	0	0	1	0	2	1	1	0	2	2	0	0	0	1	0	0	2	0	1	1	2	1	0	0	0	0
601	1	0	1	0	0	2	1	0	2	0	0	0	0	0	0	0	1	0	2	0	0	1	1	1	1	1	0	2	2	1	1	0	0	0	0	2	1	0	0	1	0	0	1	2	1	0	0	0	1
602	1	1	2	0	0	1	1	0	2	0	0	0	2	2	2	0	1	0	2	1	0	0	0	0	0	0	0	2	0	0	0	0	1	0	0	2	2	1	0	0	0	0	1	2	1	1	0	0	2
603	1	0	1	0	0	0	1	0	1	0	0	1	1	0	0	1	1	1	1	0	0	0	1	0	0	1	0	2	1	1	0	0	1	0	0	2	2	0	0	1	0	0	1	2	1	0	0	0	0
604	1	0	2	0	0	2	1	1	1	0	1	0	0	0	0	0	0	1	1	1	1	0	0	0	0	1	0	2	2	1	2	0	0	1	1	1	1	0	0	1	0	0	0	2	0	1	0	1	0
605	1	0	2	0	0	1	1	0	1	1	1	0	0	0	0	0	2	1	1	1	1	0	0	0	0	0	0	2	2	2	0	1	1	0	0	1	1	0	0	0	0	0	1	2	1	0	0	0	1
606	1	0	2	0	0	2	2	0	0	0	1	0	1	1	1	1	2	1	1	0	0	0	1	1	1	1	0	2	1	1	0	1	1	2	0	2	1	1	1	0	0	0	1	1	1	2	0	0	0
607	1	0	2	0	0	1	1	0	0	0	1	0	0	0	0	0	2	2	0	2	2	0	0	0	0	0	0	2	1	1	0	0	0	0	0	2	0	0	0	1	0	0	0	1	0	1	0	0	0
608	0	0	1	0	0	1	2	0	0	0	2	1	1	0	0	0	1	1	1	1	0	0	0	0	0	0	0	1	2	1	0	0	0	0	1	2	0	0	0	1	0	0	0	1	0	0	0	1	0
609	1	0	2	0	0	2	2	0	1	0	0	0	0	0	0	0	1	1	1	1	0	0	1	1	1	1	0	2	2	2	0	0	1	1	0	2	1	0	0	2	0	0	0	2	0	2	0	0	0
610	1	0	1	0	0	1	1	0	0	0	0	1	2	2	2	0	1	0	2	0	0	0	1	1	1	1	0	1	2	0	0	0	1	1	0	1	2	0	0	2	0	0	0	1	0	1	0	1	0
611	1	0	1	0	0	1	1	1	0	0	0	1	1	0	0	0	1	0	2	0	0	0	0	0	0	0	0	2	2	2	2	0	1	0	0	2	1	0	0	1	1	1	2	2	0	1	0	0	0
612	1	0	2	0	0	2	2	0	1	0	0	0	1	0	0	0	1	1	1	1	0	0	0	0	0	0	0	2	2	2	0	0	1	0	0	1	2	0	0	1	0	0	0	2	0	1	1	0	0
613	1	0	1	0	0	1	2	1	0	0	1	1	2	1	1	0	1	1	1	1	0	0	0	0	0	1	0	2	2	1	1	2	1	0	1	2	1	1	1	0	0	0	1	1	1	1	0	0	0
614	1	0	0	0	0	1	0	0	2	0	0	0	1	0	0	0	1	1	1	0	0	0	0	0	0	0	0	2	2	1	1	1	1	0	0	2	1	0	0	0	0	2	2	2	0	1	0	0	0
615	1	0	1	0	0	1	1	1	1	0	0	0	1	1	1	0	0	1	0	1	1	0	0	0	0	0	0	2	2	1	1	0	1	0	0	1	2	0	0	1	0	0	0	1	0	1	0	0	0
616	1	1	1	0	0	1	1	0	2	0	0	0	0	0	0	0	0	0	2	1	1	1	0	0	0	0	0	2	2	1	2	1	0	0	0	1	1	0	0	1	0	0	0	2	0	0	0	0	0
617	1	1	1	0	0	1	2	0	1	0	0	0	1	1	1	0	2	0	2	0	0	0	0	0	0	0	0	1	2	2	1	1	1	2	0	2	1	0	0	1	0	0	1	1	1	0	1	0	0
618	1	0	2	0	0	1	1	0	0	0	1	0	0	0	0	0	1	1	1	1	0	1	0	0	0	0	0	1	2	1	0	0	0	0	1	2	2	0	0	2	0	1	1	2	1	1	0	0	0
619	0	0	1	0	0	2	1	0	0	0	1	0	0	0	0	0	1	1	1	1	1	0	1	1	1	1	0	2	2	2	0	2	2	0	0	1	1	1	1	0	0	0	1	2	2	0	0	0	0
620	1	0	1	0	0	1	1	1	1	0	0	0	0	0	0	0	2	2	1	1	1	0	0	0	0	0	0	1	2	1	0	0	0	0	0	1	0	1	1	1	0	0	0	1	0	0	0	0	1
621	1	0	1	0	0	1	1	0	1	0	1	0	1	1	1	0	1	1	1	0	0	0	2	0	0	0	0	2	2	1	2	0	0	1	0	1	1	0	0	0	0	0	0	2	1	1	0	0	0
622	1	0	2	0	0	2	2	0	0	0	0	1	1	0	1	1	1	1	2	0	0	0	0	0	0	0	0	2	2	1	1	1	1	0	0	2	1	0	0	0	1	0	0	2	0	1	0	0	1
623	1	0	0	0	0	0	2	0	1	0	0	0	1	1	1	0	2	2	0	1	1	0	0	0	0	1	0	2	2	2	0	1	1	0	0	2	1	0	0	0	0	1	1	1	1	0	1	1	0
624	1	0	1	0	0	0	1	0	0	0	1	0	1	1	1	0	1	1	1	1	1	0	0	0	0	0	1	2	2	0	1	0	0	1	1	1	2	0	0	0	1	0	1	1	0	0	0	0	0
625	1	0	1	0	0	1	0	0	2	0	0	0	0	0	0	0	0	1	1	1	1	0	0	0	0	0	0	2	2	2	1	1	1	0	0	1	1	0	0	2	0	0	1	1	1	0	0	0	0
626	1	0	1	0	0	1	2	1	0	0	1	0	0	0	0	0	2	1	1	0	0	0	0	0	0	0	0	1	2	1	0	0	0	2	1	1	2	1	0	0	0	0	0	0	0	1	0	0	0
627	1	1	2	0	0	1	2	1	0	0	1	0	1	1	1	0	1	1	1	1	0	1	0	0	0	1	0	2	2	2	1	1	1	0	1	1	1	0	0	0	0	0	1	2	0	0	0	0	0
628	1	0	2	0	0	2	1	0	1	0	0	0	0	0	0	0	0	2	0	1	1	0	1	1	1	1	0	2	2	2	2	0	1	0	0	2	2	0	0	1	0	0	1	2	0	1	1	0	0
629	1	0	0	0	0	1	1	0	1	1	0	0	1	1	1	0	1	1	1	1	1	0	0	0	0	0	0	0	2	1	0	0	1	1	1	1	0	1	1	1	0	1	1	2	0	0	0	0	0
630	1	0	0	0	0	0	1	1	0	0	0	0	1	1	1	0	0	2	0	2	0	0	1	1	1	1	0	2	2	2	0	0	1	2	1	2	2	0	0	0	0	1	1	2	0	1	1	0	0
631	1	0	2	0	0	1	1	0	1	0	0	0	0	0	0	0	1	1	1	1	0	0	0	0	0	0	0	2	2	2	0	0	1	1	0	1	2	0	0	0	0	0	1	1	1	0	0	1	0
632	1	0	1	0	0	0	1	1	0	0	0	0	0	0	0	0	1	1	1	0	0	0	1	0	0	1	0	2	1	1	1	2	2	1	1	2	1	0	0	1	0	0	0	1	0	1	0	0	0
633	1	0	0	0	0	0	1	0	0	0	0	0	1	1	1	0	1	0	2	0	0	0	1	0	0	0	0	2	2	2	1	0	1	1	1	1	0	1	1	1	0	0	0	2	0	1	0	0	1
634	1	0	1	0	0	0	1	0	1	1	2	0	0	0	0	0	1	0	2	1	1	1	0	0	0	0	0	1	2	0	1	0	0	0	0	2	1	0	0	1	0	0	2	2	1	1	0	0	0
635	1	1	1	0	0	1	1	1	1	1	0	0	0	0	0	0	0	1	1	0	0	0	0	0	0	0	0	2	2	2	1	1	1	2	0	2	2	0	0	1	0	0	0	0	0	0	0	0	0
636	1	0	1	0	0	1	2	0	0	0	0	0	1	0	0	0	1	2	0	1	1	0	0	0	0	0	0	1	2	1	0	0	1	0	0	1	1	0	0	1	0	0	1	1	0	1	0	0	0
637	1	1	1	0	0	1	1	0	2	0	0	0	0	0	0	0	1	0	2	1	1	0	0	0	0	0	0	2	2	2	2	0	0	2	1	1	0	0	0	1	0	0	1	2	1	1	1	0	1
638	1	0	0	0	0	1	0	0	2	0	0	0	1	1	1	1	1	2	0	2	1	0	0	0	0	0	0	1	2	1	0	1	1	0	0	2	2	0	0	2	1	1	1	1	0	1	0	0	0
639	1	1	0	0	0	1	0	0	2	0	0	0	1	1	1	0	1	1	0	1	1	0	0	0	0	1	0	0	1	0	0	2	2	0	0	0	0	0	0	1	0	2	2	2	0	1	0	0	0
640	1	0	2	0	0	1	1	0	1	0	1	0	2	1	1	0	0	1	0	1	1	0	0	0	0	0	0	1	2	0	0	0	1	1	0	2	2	0	0	0	0	0	0	0	0	0	0	1	0
641	1	0	1	0	0	0	2	0	0	0	0	2	2	0	0	1	1	1	1	1	0	0	0	0	0	0	0	1	2	1	0	1	1	0	0	2	2	0	0	2	0	0	0	2	0	0	0	0	0
642	1	0	1	0	0	2	2	0	1	0	0	0	2	1	1	0	1	2	0	1	0	0	1	1	1	1	0	2	2	1	0	1	1	0	0	1	1	1	0	0	0	2	2	2	1	0	1	0	0
643	0	0	2	0	0	2	1	0	0	0	0	1	1	0	0	0	1	0	2	1	0	0	0	0	0	1	0	1	1	0	0	0	1	0	0	2	2	0	0	0	0	1	1	2	1	0	1	0	0
644	1	0	1	0	0	1	1	0	0	0	1	1	1	1	1	0	2	1	1	0	0	0	0	0	0	0	0	2	2	1	1	0	2	1	0	1	0	0	0	0	0	0	0	2	0	0	0	0	0
645	1	0	1	0	0	1	0	0	2	0	0	0	1	1	1	0	1	1	0	1	1	0	0	0	0	0	0	2	2	1	1	1	1	0	0	2	2	0	0	0	0	1	1	2	1	0	0	0	0
646	1	0	0	0	0	0	0	0	2	0	0	0	0	0	0	0	1	0	1	0	0	0	0	0	0	0	0	2	2	2	1	0	1	1	1	2	0	0	0	2	1	0	1	2	1	0	0	0	0
647	1	0	2	0	0	2	0	0	1	0	1	2	2	1	1	0	0	1	1	1	1	1	0	0	0	0	0	2	2	2	0	0	1	0	0	2	1	0	0	0	0	0	1	2	1	0	0	0	0
648	1	0	2	0	0	2	1	0	1	0	0	1	2	2	2	0	1	0	2	0	0	0	0	0	0	0	1	2	2	0	1	0	0	0	0	2	2	1	0	0	0	0	1	2	1	1	0	0	0
649	1	0	1	0	0	1	0	0	1	0	0	0	0	0	0	0	0	2	0	0	0	0	1	1	1	1	0	2	2	2	0	2	2	0	1	2	1	0	0	2	0	0	0	1	0	1	0	1	0
650	1	1	2	0	1	1	2	1	0	0	1	0	1	1	1	0	0	2	0	1	1	0	0	0	0	0	0	2	1	0	1	0	0	0	1	2	1	0	0	0	0	1	1	1	0	1	0	0	0
651	1	1	1	0	0	1	1	0	1	0	0	0	0	0	0	0	2	2	0	1	1	0	1	0	0	0	1	2	2	1	1	0	1	0	0	1	0	0	0	2	1	0	0	2	0	1	1	1	0
652	1	0	2	0	0	1	2	0	0	0	0	1	2	2	2	0	1	2	1	1	0	0	0	0	0	0	0	2	2	1	1	2	1	1	1	2	1	0	0	0	0	0	2	2	1	1	0	0	0
653	1	0	1	0	0	1	1	0	0	0	0	1	1	0	0	0	2	2	0	1	1	0	0	0	0	0	0	2	1	1	0	0	1	1	0	0	1	1	1	0	0	0	1	2	1	0	0	0	0
654	1	1	1	0	0	2	0	0	2	0	0	0	1	0	1	1	0	2	0	1	0	0	0	0	0	0	0	1	2	1	1	1	1	0	0	1	1	0	0	0	0	0	0	1	0	1	0	0	0
655	1	0	1	0	0	2	1	1	1	0	0	0	1	0	0	1	0	0	2	1	1	0	0	0	0	1	0	2	2	2	1	1	1	1	0	0	1	0	0	0	0	1	1	1	1	0	0	0	0
656	1	0	0	0	0	1	2	0	1	0	0	1	2	1	1	0	1	0	1	2	1	0	0	0	0	0	1	2	2	1	0	2	1	0	0	1	1	0	0	0	1	0	0	2	1	1	0	1	0
657	1	0	0	0	0	0	2	0	2	0	0	0	1	0	1	1	1	2	0	1	1	0	1	0	0	0	0	1	2	0	1	2	2	0	1	2	1	1	1	0	0	0	0	1	0	0	0	0	0
658	1	0	0	0	0	0	2	1	0	0	1	0	0	0	0	0	2	2	0	2	2	0	2	0	0	0	0	1	2	1	0	0	0	1	0	1	2	0	0	0	0	0	0	2	0	2	0	0	0
659	1	0	2	0	0	0	2	0	1	0	1	1	1	0	1	1	0	1	0	0	0	0	1	1	1	1	0	2	2	2	0	0	2	0	0	1	1	0	0	0	1	0	0	1	0	1	0	0	0
660	1	0	1	0	0	2	1	1	1	0	0	1	1	0	1	1	2	0	2	0	0	0	0	0	0	0	0	1	2	1	0	0	0	1	1	2	1	0	0	1	0	0	0	2	0	1	0	1	0
661	1	0	1	1	1	1	1	1	0	0	0	0	0	0	0	0	2	2	0	1	1	0	0	0	0	0	0	0	2	0	0	1	1	0	0	2	2	0	0	0	0	0	0	2	0	1	0	1	1
662	1	0	1	0	0	1	1	0	0	0	1	0	0	0	0	0	2	0	1	0	0	0	1	0	0	0	0	1	2	1	0	1	1	1	1	1	2	0	0	1	0	0	0	1	0	1	0	0	1
663	0	0	2	0	0	1	1	0	1	0	0	0	1	1	1	0	1	2	0	1	0	0	1	0	0	0	0	2	2	2	0	0	0	1	0	1	1	0	0	0	0	2	2	2	0	0	0	0	1
664	1	0	1	0	0	0	2	0	0	0	2	1	1	0	1	1	0	1	1	1	1	0	0	0	0	1	0	0	2	0	0	1	1	0	1	2	1	0	0	0	1	0	1	1	1	2	1	0	0
665	1	1	0	0	0	1	2	0	0	0	1	1	2	2	2	0	1	0	1	1	1	0	0	0	0	2	0	1	1	1	0	1	1	1	1	1	2	0	0	2	0	0	1	2	0	1	0	0	1
666	1	1	2	0	0	2	2	0	0	0	0	0	1	1	1	0	1	1	1	1	1	0	0	0	0	0	1	2	2	1	1	1	1	0	0	2	2	0	0	0	0	0	0	2	0	1	0	1	0
667	1	1	1	0	0	1	1	0	1	1	2	0	0	0	0	0	1	1	1	0	0	0	0	0	0	0	0	2	2	1	0	0	1	1	0	1	1	0	0	0	0	0	0	1	0	0	0	0	1
668	1	0	2	0	0	2	0	0	1	0	0	1	1	1	1	0	0	0	1	1	1	1	0	0	0	0	0	1	2	1	0	0	1	0	0	2	2	0	0	2	1	1	1	2	1	0	0	0	0
669	0	0	1	0	0	2	0	0	1	0	0	0	0	0	0	0	0	1	1	0	0	0	0	0	0	1	0	1	1	0	0	2	1	0	0	1	1	0	0	0	0	0	1	1	0	0	0	1	1
670	1	0	2	0	0	1	1	0	1	0	0	0	1	1	1	0	1	2	1	0	0	0	0	0	0	0	0	2	2	1	1	0	1	2	1	2	2	0	0	1	0	1	1	1	0	1	0	1	0
671	0	0	2	0	0	1	2	0	0	0	2	1	1	0	0	0	2	2	0	2	1	0	0	0	0	0	0	1	2	0	1	0	1	1	0	2	1	0	0	1	0	0	0	0	0	0	0	0	0
672	1	0	2	0	0	2	2	1	0	0	1	1	1	0	1	1	0	0	2	1	1	0	0	0	0	1	0	1	2	1	1	1	2	0	0	2	1	0	0	0	0	0	0	2	0	1	0	0	0
673	1	0	1	0	0	0	2	0	2	0	0	1	1	0	0	0	1	1	1	0	0	0	0	0	0	0	0	1	2	1	0	1	1	0	0	1	1	0	0	0	0	0	1	1	1	0	0	0	1
674	1	0	1	0	0	1	1	0	1	0	0	0	2	2	2	0	1	1	1	1	1	0	1	0	0	0	0	2	2	1	1	1	1	0	0	1	1	1	0	1	0	0	1	2	0	0	0	0	0
675	1	0	2	0	0	2	0	0	1	0	0	0	0	0	0	0	0	1	1	2	1	0	0	0	0	0	0	1	2	1	0	1	0	0	0	1	2	0	0	0	0	0	2	2	1	1	0	0	0
676	1	0	2	0	0	2	2	0	0	0	2	0	0	0	0	0	1	0	2	0	0	0	0	0	0	0	0	1	2	1	0	1	0	0	0	1	2	0	0	0	1	0	1	2	1	0	0	1	0
677	1	0	2	0	0	2	0	0	2	0	0	0	0	0	0	0	0	0	2	0	0	0	1	1	1	1	0	2	2	2	2	0	1	0	0	2	1	1	1	0	0	0	0	1	0	1	0	0	0
678	1	0	1	0	0	2	1	0	1	0	0	1	1	0	0	0	1	0	2	0	0	0	0	0	0	0	0	2	2	1	0	0	1	0	0	1	2	0	0	0	0	0	0	1	0	0	0	0	0
679	1	0	2	0	0	2	0	0	0	0	1	2	2	0	0	1	1	1	1	0	0	0	0	0	0	0	0	1	2	0	1	1	0	0	0	1	2	0	0	0	0	0	0	1	0	0	0	1	0
680	1	0	2	0	0	1	2	1	0	0	0	2	2	2	2	0	0	2	0	1	0	0	1	1	1	1	0	1	2	0	1	2	2	0	0	1	1	0	0	1	0	2	2	2	0	0	0	0	0
681	1	0	2	0	0	2	2	0	1	0	0	1	1	0	0	0	0	2	0	0	0	0	0	0	0	0	0	1	2	0	0	0	1	2	1	2	2	0	0	1	0	0	0	0	0	0	0	0	0
682	1	0	2	0	0	1	2	0	0	0	1	0	1	1	1	0	2	1	1	1	1	0	0	0	0	1	0	2	2	0	1	1	1	2	0	2	1	0	0	2	0	0	0	2	0	0	0	0	0
683	0	0	0	0	0	1	0	0	2	0	0	0	0	0	0	0	0	1	0	0	0	0	0	0	0	0	0	2	2	1	2	0	1	0	0	1	2	0	0	1	0	2	2	2	0	0	0	0	1
684	1	1	1	0	0	1	0	0	1	0	0	0	0	0	0	0	1	1	1	1	1	0	1	0	0	0	1	1	1	0	0	0	1	0	0	2	1	0	0	1	0	0	0	0	1	1	0	0	2
685	1	0	2	0	0	1	1	0	1	0	0	0	0	0	0	0	1	2	0	2	2	0	0	0	0	0	0	2	2	2	0	0	1	0	0	2	2	0	0	0	0	1	1	1	1	1	0	0	0
686	1	0	1	0	0	1	2	1	0	1	1	0	0	0	0	0	1	2	0	1	1	1	0	0	0	0	0	2	2	2	0	2	1	1	1	2	1	1	0	0	0	0	0	2	0	1	0	0	0
687	1	0	2	0	0	1	0	0	2	0	0	1	2	1	1	0	2	0	2	0	0	0	0	0	0	0	0	2	2	2	0	0	0	2	1	1	1	0	0	0	1	0	1	1	1	1	0	0	0
688	1	0	0	0	1	1	1	0	0	0	0	0	1	1	1	0	0	2	0	1	0	0	0	0	0	1	0	2	2	2	0	1	2	0	1	2	0	1	1	0	0	0	1	2	1	0	0	0	0
689	1	0	2	0	1	1	2	0	0	0	0	0	0	0	0	0	2	0	2	1	1	1	1	1	1	1	0	1	2	1	0	0	0	0	0	2	1	0	0	1	0	0	2	2	0	1	0	0	0
690	1	1	2	0	0	1	1	0	0	0	0	0	1	1	1	1	0	1	1	1	0	0	2	1	1	1	0	2	2	2	0	1	1	1	1	2	2	0	0	0	0	1	1	1	1	0	0	0	1
691	1	0	0	0	0	1	1	0	1	0	1	0	1	0	0	0	1	1	1	1	1	1	0	0	0	0	1	1	2	2	0	0	0	0	0	2	2	0	0	0	0	0	0	2	0	1	1	0	0
692	0	0	0	0	0	1	0	0	1	0	0	0	0	0	0	0	1	1	0	2	2	0	0	0	0	0	0	2	1	1	1	1	2	0	0	2	1	0	0	0	1	0	1	1	1	0	0	0	0
693	1	0	2	0	0	1	1	0	0	0	0	0	0	0	0	0	1	1	1	1	1	0	0	0	0	1	0	2	1	1	0	2	2	0	1	2	1	1	0	1	0	1	1	2	1	0	0	0	0
694	0	0	1	0	0	2	0	0	2	0	0	1	1	0	0	0	1	0	1	0	0	0	2	0	0	1	0	2	1	0	1	0	1	2	2	2	1	1	0	1	0	0	1	2	1	1	0	0	1
695	1	0	2	0	0	2	1	1	1	1	0	0	0	0	0	0	2	0	2	0	0	0	0	0	0	0	0	1	1	1	0	2	1	0	0	1	1	0	0	0	1	0	0	0	0	0	0	0	0
696	1	0	0	0	0	0	0	0	1	0	1	1	1	0	0	0	1	0	2	0	0	0	0	0	0	0	0	2	2	2	1	0	1	1	1	1	1	0	0	1	0	0	2	2	1	1	0	0	0
697	1	0	2	0	0	1	0	0	1	0	1	0	0	0	0	0	1	2	0	2	1	0	0	0	0	0	0	1	2	2	1	0	0	2	2	2	1	0	0	1	0	0	1	2	1	1	0	0	0
698	1	0	2	0	0	2	1	0	1	0	0	0	1	1	1	0	2	0	1	0	0	0	0	0	0	0	0	2	2	2	0	0	0	1	0	1	0	0	0	1	0	0	0	2	0	0	1	1	0
699	1	0	1	0	0	2	2	0	0	0	1	0	0	0	0	0	1	2	0	0	0	0	0	0	0	0	0	1	2	0	1	1	0	2	1	1	2	0	0	1	0	1	1	2	1	0	0	1	0
700	1	0	2	0	0	2	1	0	1	1	2	0	1	1	1	0	1	1	1	0	0	1	0	0	0	0	0	2	2	2	0	1	2	0	0	2	1	0	0	1	0	0	1	2	1	1	1	0	1
701	1	0	2	0	0	2	1	0	0	0	1	1	1	1	1	0	1	1	1	1	0	0	1	0	0	1	1	2	2	1	0	1	1	0	0	2	1	0	0	0	0	0	0	0	0	0	1	0	0
702	1	0	1	0	0	1	0	0	1	0	1	0	1	0	0	0	1	0	2	0	0	1	0	0	0	0	0	1	2	0	1	2	2	0	0	1	2	0	0	1	0	0	0	2	0	0	0	0	0
703	1	0	2	0	0	0	1	0	1	0	0	1	1	1	1	0	2	0	2	0	0	1	0	0	0	0	1	2	2	1	0	0	1	0	0	1	1	1	1	0	0	0	0	2	0	0	0	0	0
704	1	0	1	0	0	1	1	1	1	0	0	0	0	0	0	0	0	1	1	1	0	0	1	1	1	1	0	2	2	2	0	1	2	1	0	0	2	0	0	0	0	0	1	1	1	1	0	0	0
705	1	0	0	0	1	1	0	0	2	0	0	0	1	1	1	0	2	2	0	2	2	0	0	0	0	0	0	2	2	2	1	2	1	0	0	0	0	0	0	1	0	0	2	2	1	1	0	0	0
706	1	0	0	0	0	0	1	0	0	0	1	0	0	0	0	0	0	1	1	1	0	0	1	1	1	2	0	2	1	1	1	1	0	0	0	2	1	1	0	1	0	0	0	1	0	0	0	0	0
707	1	0	2	0	0	2	2	0	0	0	0	0	1	1	1	0	2	0	2	0	0	0	1	0	0	0	0	2	2	1	2	0	0	2	1	1	2	0	0	0	1	1	1	2	1	0	0	0	0
708	1	0	2	0	0	1	1	0	1	0	1	0	0	0	0	0	1	0	2	0	0	0	0	0	0	0	2	2	2	0	1	1	0	0	0	1	0	1	1	0	0	0	0	2	0	0	0	0	0
709	1	0	1	0	0	1	1	0	2	0	0	0	0	0	0	0	2	2	1	1	1	0	0	0	0	1	0	2	2	2	0	2	1	0	0	1	2	0	0	0	0	2	2	2	0	0	0	0	0
710	1	0	2	0	0	2	2	1	0	0	0	0	0	0	0	0	1	0	1	1	1	0	0	0	0	0	0	2	2	2	0	1	1	0	0	1	1	0	0	0	0	0	0	0	1	1	0	0	1
711	1	0	2	0	0	2	0	0	2	0	0	0	0	0	0	0	0	2	0	1	0	0	0	0	0	1	0	2	2	2	0	1	2	1	0	1	2	0	0	1	0	1	1	2	1	1	1	0	1
712	1	0	1	0	0	2	1	1	0	0	0	0	0	0	0	0	2	0	2	0	0	0	0	0	0	0	0	2	2	2	1	1	1	2	0	2	2	0	1	0	1	1	1	2	1	0	0	0	0
713	1	0	0	0	0	1	2	1	0	0	1	1	2	1	2	1	0	2	0	1	0	0	1	0	0	0	0	2	2	1	0	0	0	2	2	2	1	0	0	2	0	0	0	2	0	2	1	0	0
714	1	0	2	0	0	2	2	1	0	0	0	0	0	0	0	0	0	2	0	1	0	1	0	0	0	0	0	1	1	1	0	1	1	1	0	0	1	0	0	1	0	0	0	2	0	0	0	0	2
715	1	0	2	0	0	2	1	0	2	0	0	0	1	0	0	1	1	2	0	1	1	1	0	0	0	0	1	2	2	1	0	1	1	1	1	2	1	1	1	0	0	1	1	2	0	0	1	0	0
716	1	0	2	0	0	1	2	1	0	0	1	0	2	2	2	0	2	1	1	1	1	0	1	1	1	1	0	2	2	2	0	1	0	0	0	2	2	0	0	1	0	0	0	0	0	1	0	0	0
717	1	0	0	0	0	0	1	1	0	0	0	2	2	1	1	0	2	0	1	0	0	0	0	0	0	0	0	2	2	2	1	1	1	2	0	1	1	0	0	1	0	0	0	2	0	1	0	0	0
718	1	0	2	0	0	2	1	0	1	0	1	1	1	0	0	0	0	2	0	1	0	0	0	0	0	0	0	2	2	1	1	2	2	0	0	2	2	0	0	0	0	1	1	1	1	0	0	0	0
719	0	0	1	1	1	2	1	0	0	1	0	0	1	1	1	0	1	1	1	0	0	0	0	0	0	0	0	1	2	0	0	0	0	0	0	2	1	0	0	0	0	0	0	2	0	1	0	0	0
720	1	0	1	0	0	1	2	1	0	0	0	0	0	0	0	0	1	0	2	1	1	0	0	0	0	0	0	1	2	1	0	1	1	1	0	0	1	0	0	2	1	0	0	0	0	0	1	0	0
721	1	0	1	0	0	1	1	0	1	0	1	0	0	0	0	0	1	1	1	1	1	0	0	0	0	0	0	2	2	1	1	0	0	0	0	2	1	0	0	1	0	1	1	1	1	1	0	0	0
722	1	0	0	0	0	0	2	0	0	0	2	0	1	0	0	1	1	0	2	0	0	0	0	0	0	0	1	2	2	1	0	0	0	1	1	1	1	0	0	1	1	0	0	0	1	0	0	0	0
723	1	0	2	0	0	2	1	0	1	0	1	0	1	1	1	0	1	1	0	1	1	0	1	1	1	1	0	2	2	2	1	1	1	0	0	2	1	0	0	0	0	0	0	1	0	0	0	0	0
724	1	0	0	0	0	0	1	0	1	0	1	1	1	0	0	0	2	2	1	0	0	0	1	0	0	0	0	2	2	1	1	0	0	0	0	2	2	0	0	0	0	0	1	2	0	0	0	0	0
725	1	0	1	0	0	1	1	0	1	0	0	0	0	0	0	0	1	0	1	0	0	1	0	0	0	0	0	2	2	1	0	0	2	1	0	1	2	0	0	1	0	0	0	2	0	2	0	1	0
726	1	0	1	0	0	0	0	0	2	0	0	0	0	0	0	0	1	1	1	1	1	0	0	0	0	0	0	1	2	0	0	1	1	0	0	2	2	0	0	0	0	0	0	1	0	1	0	0	1
727	1	0	1	0	0	1	2	0	2	0	0	0	1	1	1	0	1	2	0	1	1	0	1	0	0	0	0	2	2	2	0	2	2	1	1	2	1	0	0	1	0	0	0	2	0	0	0	0	0
728	1	0	2	0	0	0	2	1	0	0	1	2	2	1	1	0	0	0	1	0	0	0	0	0	0	0	1	2	2	1	0	0	1	1	2	2	2	0	0	1	1	0	0	1	0	0	1	0	1
729	1	0	1	0	0	1	1	1	1	0	0	1	1	1	1	0	2	0	2	0	0	0	0	0	0	0	0	1	2	0	0	0	0	2	2	2	1	0	0	0	0	0	0	0	0	0	1	0	0
730	1	0	1	0	0	1	2	1	0	0	0	0	0	0	0	0	1	0	1	0	0	0	0	0	0	0	0	2	2	1	1	0	0	0	0	0	2	0	0	2	0	1	1	1	1	1	0	0	0
731	1	0	2	0	0	1	1	0	1	1	1	0	1	1	1	0	0	0	2	1	1	0	0	0	0	0	0	2	2	1	1	1	2	0	1	2	1	0	0	1	0	0	0	2	0	1	0	0	0
732	1	0	1	0	0	2	2	0	0	0	1	1	1	1	1	0	2	0	1	0	0	0	1	0	0	0	0	2	2	2	1	1	1	1	0	2	1	0	0	2	0	0	0	0	0	1	0	0	1
733	1	0	0	0	0	0	1	0	1	0	1	1	2	1	1	1	2	0	1	0	0	0	1	0	0	0	0	2	2	2	0	0	1	1	0	2	1	0	0	1	0	1	1	2	1	0	0	0	0
734	1	0	2	0	0	1	1	0	0	1	2	0	1	1	1	1	1	0	2	0	0	2	0	0	0	0	0	2	1	1	0	0	0	1	2	2	1	0	0	0	0	0	1	1	1	0	0	1	1
735	1	0	1	0	0	2	2	0	1	0	1	1	2	1	1	1	1	1	1	1	1	0	1	0	0	0	0	1	2	1	0	0	0	2	2	2	1	0	1	0	1	0	0	1	0	0	0	0	1
736	1	0	2	0	0	1	1	1	1	0	0	0	0	0	0	0	2	2	1	1	1	0	0	0	0	1	0	2	2	2	0	0	0	0	0	2	1	0	0	2	0	0	0	0	0	1	0	0	0
737	1	0	2	0	0	1	1	0	1	0	1	0	1	1	1	0	1	2	1	0	0	0	1	0	0	0	0	2	1	1	0	0	0	0	0	0	2	0	0	0	0	0	0	1	0	0	0	0	0
738	1	0	2	0	0	2	1	1	1	0	0	0	1	1	1	1	1	1	1	1	0	0	0	0	0	0	0	1	2	1	0	1	0	1	1	2	0	0	0	2	1	0	0	2	1	2	0	1	0
739	1	0	1	0	0	1	2	0	0	0	0	0	0	0	0	0	0	1	1	1	1	0	0	0	0	0	0	2	2	1	1	1	1	1	1	1	2	0	0	0	0	0	1	1	1	1	1	0	0
740	1	0	2	0	0	0	1	0	0	0	0	0	0	0	0	0	0	1	1	0	0	0	1	1	1	1	0	2	2	1	1	0	1	1	1	2	2	0	0	2	0	0	0	2	0	0	0	0	0
741	0	0	1	0	0	0	2	0	1	0	1	0	1	1	1	1	2	0	2	1	0	0	1	0	0	0	0	1	2	1	1	2	2	0	0	0	1	0	0	1	0	0	0	1	0	0	0	0	0
742	1	0	1	0	0	1	2	0	1	0	0	0	0	0	0	0	1	2	0	1	1	0	0	0	0	0	1	2	2	1	1	0	0	0	1	2	2	0	0	0	0	0	0	1	0	0	0	0	0
743	0	0	1	0	0	1	1	0	0	0	0	0	1	1	1	0	2	0	2	0	0	0	0	0	0	1	0	1	2	2	0	1	1	0	0	1	2	0	0	0	0	0	0	1	0	1	0	0	1
744	1	0	0	0	0	1	2	0	0	0	1	0	0	0	0	0	1	1	1	0	0	0	0	0	0	0	0	2	2	2	1	0	0	0	0	2	0	0	0	1	0	0	0	2	1	1	1	0	0
745	1	0	1	0	0	0	0	0	0	0	1	1	1	1	1	0	1	1	1	1	0	0	1	1	1	1	0	2	2	1	1	0	0	0	1	2	1	0	0	2	0	0	0	0	0	0	0	0	0
746	1	0	2	0	0	2	2	0	0	0	1	1	1	0	0	0	2	2	1	1	1	0	0	0	0	0	0	2	1	1	1	0	0	1	0	2	0	0	0	1	0	1	1	2	1	0	0	0	0
747	1	0	1	0	0	2	1	0	1	0	0	0	1	1	1	0	1	1	1	1	1	0	0	0	0	0	1	2	2	1	1	2	1	0	0	1	1	0	0	0	1	1	1	1	0	2	0	0	1
748	0	0	2	0	0	2	1	1	0	0	0	1	1	0	0	0	1	0	2	0	0	0	1	0	0	0	1	2	2	1	0	0	1	2	1	2	2	0	0	0	0	0	1	2	0	1	1	0	0
749	1	0	2	0	0	1	1	1	1	0	0	1	2	2	2	0	1	0	2	0	0	0	0	0	0	0	0	2	2	2	0	0	1	0	0	2	1	0	0	1	0	0	1	1	1	0	0	0	0
750	1	0	1	0	0	2	1	0	2	0	0	0	0	0	0	0	0	2	0	1	1	0	2	1	1	1	0	1	2	1	0	2	1	0	0	1	0	0	0	2	1	0	0	1	0	1	0	1	0
751	1	0	2	0	0	1	2	0	0	0	0	0	1	1	1	0	2	0	2	1	0	0	0	0	0	0	0	2	2	1	1	1	0	1	1	2	2	0	0	1	0	0	1	2	1	0	0	0	0
752	1	1	2	0	0	1	1	1	1	0	0	0	1	1	1	0	1	1	1	1	1	0	1	0	0	0	0	2	0	0	0	1	2	0	0	0	1	0	0	2	0	0	1	1	1	2	0	0	0
753	1	0	0	0	0	0	2	0	0	0	0	0	0	0	0	0	0	2	0	0	0	0	0	0	0	1	0	1	1	1	0	0	1	0	0	1	0	0	0	1	0	0	0	2	0	0	0	0	0
754	0	0	1	0	0	1	0	0	1	0	0	0	1	1	1	0	2	0	2	1	1	0	0	0	0	0	0	0	2	0	0	1	1	1	0	2	1	0	0	0	0	1	1	2	1	0	0	0	1
755	1	0	2	0	0	1	2	1	0	0	0	0	1	1	1	0	1	1	1	1	0	1	1	1	1	1	0	1	2	1	0	2	2	0	0	0	1	0	0	1	0	0	0	1	0	0	0	0	0
756	1	0	2	0	0	1	1	0	1	0	0	0	1	1	1	0	2	0	1	0	0	0	0	0	0	1	0	1	2	0	1	1	2	0	0	1	1	0	0	0	0	0	1	2	1	0	0	0	0
757	1	0	2	0	0	1	2	0	0	0	2	0	1	1	1	0	0	0	2	0	0	0	0	0	0	1	0	2	2	2	2	1	1	0	0	2	2	0	0	1	0	0	1	1	0	1	0	0	0
758	1	0	2	0	0	1	2	0	0	0	1	0	0	0	0	0	1	0	1	0	0	0	0	0	0	0	0	2	2	1	1	0	0	2	1	1	2	0	0	0	0	0	0	2	0	2	0	0	0
759	1	0	0	0	0	0	1	0	0	0	0	0	0	0	0	0	2	0	2	0	0	0	1	1	1	1	0	2	2	2	1	1	1	2	1	1	2	0	0	0	1	0	0	1	0	1	0	0	0
760	1	0	1	1	1	1	2	1	0	0	0	1	2	2	2	0	1	1	1	1	0	0	0	0	0	0	0	1	2	1	0	1	2	0	0	0	1	0	0	2	0	0	1	2	0	0	0	0	0
761	1	1	1	0	0	2	1	0	1	0	0	0	2	0	0	1	1	0	2	0	0	0	0	0	0	0	1	2	2	1	1	2	2	0	0	0	1	0	0	1	0	0	0	1	0	0	1	0	0
762	1	0	1	1	1	1	0	0	2	0	0	2	2	0	0	0	2	0	2	1	1	0	0	0	0	0	0	2	2	1	0	0	1	1	1	2	2	0	0	0	0	0	1	2	1	0	0	0	0
763	1	0	0	0	0	0	1	0	1	0	0	0	0	0	0	0	1	1	1	1	1	1	0	0	0	0	0	1	1	1	0	1	2	0	0	1	2	0	0	0	1	0	0	1	1	2	0	1	0
764	1	0	0	0	0	0	2	1	0	0	0	0	0	0	0	0	0	0	2	1	1	0	0	0	0	0	0	2	1	0	0	2	2	0	0	2	1	0	0	0	1	0	0	2	0	1	0	0	2
765	0	0	2	0	0	1	1	0	0	0	0	0	2	2	2	0	1	0	2	1	0	0	0	0	0	0	0	2	2	1	1	1	1	0	1	2	1	0	0	0	0	0	1	2	0	0	0	1	0
766	1	0	1	0	0	1	1	0	1	0	1	0	0	0	0	0	1	2	0	2	2	0	0	0	0	0	1	2	1	0	0	0	0	1	1	2	2	0	0	0	0	0	1	1	1	0	0	0	0
767	1	0	1	0	0	1	0	0	2	0	0	0	1	0	0	0	1	0	2	0	0	1	0	0	0	0	0	2	2	2	0	1	2	0	1	1	2	0	0	0	1	1	1	2	1	0	0	0	0
768	1	0	1	0	0	1	1	0	1	0	0	0	0	0	0	0	1	1	1	1	0	0	1	0	0	0	0	2	1	1	0	0	1	0	0	1	1	0	0	0	0	0	1	2	1	1	0	0	1
769	1	0	1	0	0	1	2	0	0	0	1	0	1	1	1	0	2	1	1	0	0	0	0	0	0	0	0	2	2	1	1	1	2	1	0	0	1	1	1	0	0	0	1	2	0	0	0	0	0
770	1	0	2	0	0	2	1	0	0	0	0	0	0	0	0	0	1	0	2	1	1	0	0	0	0	1	1	2	2	1	1	1	2	0	1	1	1	0	0	1	0	0	0	1	1	0	0	0	0
771	1	0	1	0	0	2	0	0	2	0	0	0	0	0	0	0	2	0	2	0	0	0	0	0	0	0	0	2	1	0	0	0	0	1	0	1	2	0	0	1	1	0	0	0	0	1	0	0	0
772	0	0	1	0	0	0	2	0	1	0	1	0	1	1	1	0	0	0	2	0	0	1	1	1	1	1	1	2	2	2	0	0	1	0	0	1	1	0	0	2	0	0	0	0	0	0	0	0	0
773	1	0	1	0	0	0	1	0	0	0	0	0	1	0	0	1	2	2	0	2	1	0	0	0	0	1	0	2	2	2	1	1	1	1	1	2	1	0	0	1	0	0	0	2	0	1	0	1	0
774	1	0	1	0	0	1	1	0	0	0	1	0	0	0	0	0	1	0	2	0	0	0	0	0	0	0	0	2	2	1	1	1	1	1	2	2	1	0	0	0	1	0	0	1	0	1	0	0	0
775	0	0	1	0	0	0	0	0	1	0	0	0	1	1	0	0	2	0	2	0	0	0	0	0	0	0	0	2	2	1	0	0	0	1	0	1	1	0	0	1	0	0	1	2	1	0	0	0	2
776	1	1	2	0	0	2	0	0	2	0	0	1	1	0	0	0	1	0	2	0	0	0	0	0	0	0	0	1	2	0	0	2	2	0	1	2	2	0	0	1	0	0	1	2	1	0	0	0	0
777	0	0	2	0	0	1	1	0	1	0	1	0	1	1	1	1	1	0	2	0	0	0	0	0	0	0	0	2	2	2	0	0	1	2	0	1	0	0	0	1	0	0	1	1	1	0	0	0	0
778	1	0	2	0	0	1	2	1	0	0	0	0	1	1	1	1	1	2	0	1	1	1	0	0	0	1	0	2	2	2	0	0	0	0	0	2	1	0	0	0	0	1	1	2	1	0	0	0	0
779	1	0	0	0	0	1	2	1	0	0	1	0	1	1	1	0	1	1	1	1	0	0	0	0	0	0	0	2	2	1	1	1	2	0	0	1	1	1	1	0	0	1	1	1	0	1	0	0	0
780	1	0	1	0	0	0	1	0	0	0	1	1	2	1	2	1	2	1	1	1	0	0	1	0	0	0	0	1	2	0	0	0	1	0	0	2	0	0	0	0	0	0	1	2	1	1	0	0	0
781	1	0	1	0	0	0	2	0	0	0	0	2	2	1	2	1	0	0	2	1	1	0	0	0	0	0	2	2	2	0	1	2	2	0	0	0	2	0	0	1	0	2	2	2	0	1	0	0	0
782	1	0	1	0	0	2	1	0	1	0	0	0	1	1	1	0	0	1	1	0	0	0	0	0	0	0	0	2	2	2	0	0	1	0	0	2	1	0	1	1	1	1	1	1	0	1	0	0	0
783	1	0	1	0	0	1	0	0	2	0	0	0	0	0	0	0	0	1	1	1	1	0	1	0	0	0	0	2	2	1	2	0	0	0	0	2	1	0	0	1	0	2	2	2	0	1	0	0	0
784	1	0	0	0	0	1	1	0	1	0	1	0	0	0	0	0	1	1	1	1	0	1	0	0	0	0	0	1	1	0	0	0	1	1	0	0	2	0	0	1	0	0	0	0	0	0	0	0	0
785	0	0	1	0	0	0	2	0	0	0	1	1	1	0	0	1	2	2	1	1	1	0	0	0	0	0	0	1	1	1	0	0	0	1	1	2	1	0	0	2	0	0	1	2	1	0	0	0	0
786	1	0	1	0	0	0	2	0	0	0	2	0	0	0	0	0	1	1	1	1	0	0	0	0	0	0	0	1	2	1	0	0	0	0	1	2	2	0	0	1	0	0	0	2	0	0	0	0	0
787	1	0	1	0	0	0	1	0	1	0	0	1	2	1	1	1	2	0	2	1	0	0	0	0	0	0	0	1	2	1	0	1	1	0	0	2	1	0	0	0	0	0	0	0	0	1	0	0	0
788	1	0	2	0	0	1	1	0	0	0	1	0	0	0	0	0	2	0	2	1	1	0	0	0	0	0	1	2	2	1	1	1	1	0	0	1	1	0	0	0	0	0	2	2	1	1	0	0	0
789	1	0	2	0	0	0	1	0	1	0	0	1	1	0	1	1	2	1	1	1	1	0	0	0	0	1	0	1	2	1	0	0	1	1	1	1	2	0	0	0	0	1	1	2	1	0	0	0	0
790	1	1	1	0	0	1	0	0	2	0	0	0	0	0	0	0	1	1	1	1	0	0	0	0	0	1	0	1	2	1	0	1	1	0	0	2	2	0	0	1	1	0	1	2	1	1	0	1	0
791	1	0	1	0	0	1	2	0	0	0	0	1	2	2	2	0	1	0	2	0	0	0	0	0	0	0	0	2	1	0	1	0	1	0	0	1	1	1	1	0	1	0	0	2	0	1	1	0	0
792	1	0	2	0	0	1	2	0	0	0	1	0	0	0	0	0	2	1	1	1	1	0	0	0	0	1	0	2	2	2	0	0	1	0	0	2	1	0	0	1	0	0	1	2	0	0	0	0	1
793	1	0	1	0	0	1	0	0	2	0	0	0	1	1	1	1	1	2	0	1	1	0	0	0	0	0	0	1	1	0	1	1	2	0	1	1	1	0	0	0	0	1	1	2	2	0	0	0	0
794	1	0	1	0	0	2	2	1	0	0	0	1	1	0	1	1	1	1	1	1	0	0	0	0	0	2	0	2	1	1	1	0	0	1	1	2	1	1	0	1	0	0	0	0	0	1	0	0	0
795	1	0	2	0	1	1	1	0	0	0	0	1	1	0	0	0	1	2	0	2	2	0	0	0	0	0	0	2	2	1	1	0	1	0	0	1	1	0	0	1	0	0	1	1	1	1	0	1	0
796	1	0	1	0	0	1	0	0	2	0	0	0	1	0	0	0	1	1	1	0	1	1	0	0	0	0	0	1	2	1	1	0	1	1	0	2	1	0	0	0	1	1	2	2	1	0	0	0	1
797	1	0	2	0	0	2	2	0	1	0	0	1	1	0	0	0	1	1	1	1	0	0	0	0	0	0	0	2	2	2	1	0	1	1	0	1	2	0	0	1	0	0	0	1	0	0	0	0	0
798	1	0	1	0	0	1	1	0	0	0	1	0	1	1	1	0	0	1	1	2	1	0	0	0	0	1	0	2	2	1	1	2	1	0	0	0	1	0	0	1	1	1	1	2	1	0	0	0	0
799	1	0	1	0	0	1	0	0	0	0	0	0	0	0	0	0	2	0	2	0	0	0	1	0	0	1	0	2	1	0	0	0	1	0	0	1	1	0	0	0	1	1	1	1	0	1	0	0	0
800	0	0	1	0	0	1	1	0	1	0	1	0	0	0	0	0	1	1	1	0	0	0	1	0	0	0	0	2	2	1	1	2	1	0	0	0	1	0	0	0	0	0	1	2	1	0	1	0	0
801	1	0	2	0	0	1	1	0	0	0	1	1	2	1	1	0	1	1	1	1	1	0	0	0	0	0	0	1	1	0	0	0	1	0	0	2	2	0	0	1	0	0	0	1	0	1	0	1	0
802	1	0	2	0	0	2	1	0	1	0	0	1	2	2	2	0	0	1	1	0	0	0	0	0	0	1	0	1	2	1	1	0	0	0	0	2	2	0	0	1	0	0	0	2	0	1	0	0	0
803	1	0	0	0	0	1	2	0	0	0	2	1	1	0	0	0	2	1	1	1	1	0	0	0	0	0	1	2	1	0	0	1	2	0	0	1	1	2	1	0	1	0	0	1	1	1	1	0	0
804	1	1	2	0	0	1	0	0	1	0	0	0	0	0	0	0	1	1	2	1	0	0	0	0	0	0	0	1	2	0	0	0	1	1	0	0	1	0	0	1	1	0	0	0	1	1	1	0	0
805	1	0	1	0	0	1	1	0	2	0	0	0	1	0	0	0	0	1	1	1	1	0	1	0	0	0	0	2	2	1	1	0	2	0	0	0	1	0	0	0	0	0	0	1	1	1	0	1	0
806	1	0	2	0	0	1	1	0	1	0	1	1	1	1	1	0	1	0	1	0	0	0	0	0	0	0	0	0	2	0	0	1	1	0	0	1	0	0	0	1	0	0	0	2	0	1	0	0	0
807	1	0	2	0	0	2	0	0	2	0	0	0	2	2	2	1	1	1	1	2	1	0	1	1	1	1	0	2	2	1	1	1	1	2	0	1	1	0	0	0	0	0	0	0	0	1	0	0	1
808	1	0	1	0	0	0	1	1	1	0	0	1	1	0	0	0	1	1	1	0	0	0	0	0	0	0	1	1	1	0	0	1	2	0	0	1	2	0	0	0	0	1	1	2	1	0	0	0	0
809	1	0	1	0	0	1	2	1	0	0	0	0	0	0	0	0	1	1	1	1	0	0	0	0	0	0	0	0	2	0	0	0	0	1	0	1	2	0	0	0	0	0	0	2	0	1	0	0	2
810	1	0	1	0	0	1	1	0	1	0	0	0	0	0	0	0	2	0	2	0	0	0	0	0	0	0	1	2	2	1	0	2	1	0	0	2	1	0	0	0	0	0	1	2	1	1	0	0	0
811	1	0	0	0	0	0	2	0	1	0	0	0	0	0	0	0	0	1	1	0	0	0	0	0	0	0	0	2	2	1	1	1	2	0	0	2	1	0	0	2	0	0	1	1	1	0	0	1	0
812	1	0	1	1	1	2	1	1	0	0	0	0	0	0	0	0	2	1	1	0	0	0	0	0	0	0	0	2	2	1	1	2	2	0	0	1	2	0	0	0	0	1	1	2	1	1	1	0	0
813	1	0	0	0	0	1	1	1	1	0	0	0	0	0	0	0	0	1	1	0	0	0	0	0	0	0	0	2	2	1	1	1	2	0	0	1	1	0	0	0	0	0	0	1	1	1	1	0	0
814	1	0	1	0	0	0	2	1	0	0	1	0	0	0	0	0	2	1	1	1	1	0	0	0	0	0	0	2	2	1	0	0	0	0	0	2	1	0	0	0	0	0	1	2	0	0	0	1	0
815	0	0	2	0	0	1	1	0	0	0	1	0	0	0	0	0	1	1	0	1	1	0	0	0	0	0	0	1	2	0	0	1	1	1	0	2	2	0	0	0	0	0	0	0	0	1	1	0	0
816	1	0	2	0	0	2	1	0	1	0	0	1	1	0	0	0	1	1	1	1	0	0	0	0	0	0	0	2	2	1	1	1	1	1	0	0	2	0	0	0	0	0	0	1	0	1	0	0	0
817	1	0	1	0	0	2	1	0	1	0	0	0	1	0	1	1	2	1	1	0	0	1	0	0	0	0	0	2	2	2	0	0	2	1	0	1	1	0	0	2	0	0	0	1	0	1	0	0	0
818	1	0	1	0	0	2	2	1	0	0	0	0	0	0	0	0	2	2	0	2	0	0	0	0	0	0	0	1	1	1	0	0	1	1	1	1	1	0	0	0	0	0	0	2	0	1	0	0	1
819	0	0	2	0	0	0	1	0	0	0	0	0	2	1	1	0	0	2	0	1	0	0	0	0	0	0	0	1	2	1	1	0	1	2	0	1	0	0	0	1	0	0	0	2	0	0	0	0	0
820	1	0	0	0	0	0	1	0	2	0	0	0	1	1	0	0	1	1	1	1	0	0	0	0	0	0	0	2	2	1	0	1	1	0	0	2	2	0	0	0	0	0	0	2	0	2	1	0	0
821	1	0	2	0	0	2	1	0	1	0	0	0	1	1	1	0	0	0	1	0	0	0	0	0	0	0	0	2	1	1	0	0	0	2	2	2	2	0	0	0	0	1	1	2	0	0	0	0	1
822	1	0	1	0	0	1	2	0	1	0	0	1	1	0	1	1	1	2	0	1	0	0	1	0	0	0	0	0	1	0	0	1	1	0	0	1	2	0	0	1	0	0	0	1	0	1	0	0	2
823	1	0	2	0	0	2	1	0	1	0	1	0	1	0	0	1	2	2	0	2	2	0	0	0	0	0	0	2	1	0	1	1	1	1	1	2	1	0	0	0	1	0	0	2	0	0	0	0	0
824	0	0	0	0	0	1	2	0	0	0	0	0	1	0	0	0	2	1	1	1	0	0	0	0	0	0	0	2	2	1	1	0	0	0	0	2	2	0	0	0	1	0	0	2	1	1	0	0	0
825	1	1	2	0	0	2	1	0	2	0	0	0	2	1	1	0	2	1	2	0	0	1	1	0	0	0	0	2	2	1	2	0	1	0	0	1	1	0	0	0	0	0	1	2	1	1	0	0	0
826	1	0	2	0	0	1	2	0	0	0	2	0	1	1	1	0	1	0	2	0	0	0	0	0	0	0	0	1	2	1	0	1	0	0	0	2	1	0	1	1	1	0	0	1	0	1	0	1	0
827	0	0	2	0	0	1	2	1	0	0	1	0	1	1	1	0	1	1	0	1	1	0	1	1	1	1	0	2	0	0	0	2	2	1	1	2	1	1	1	1	0	0	0	1	0	0	1	0	0
828	1	0	2	0	0	0	1	0	1	0	0	0	0	0	0	0	1	0	2	0	0	0	0	0	0	0	1	2	2	1	1	1	1	0	0	1	2	0	0	0	0	0	0	1	2	1	0	0	0
829	1	0	1	0	0	1	0	0	0	0	1	1	1	2	2	0	0	0	2	1	1	0	0	0	0	0	0	2	1	1	1	1	1	0	0	2	1	1	0	0	0	0	2	2	1	1	0	0	0
830	0	0	0	0	0	0	1	1	1	0	0	0	0	0	0	0	1	0	2	0	0	0	0	0	0	0	0	2	1	1	0	2	2	0	0	2	2	0	0	1	0	0	2	2	1	1	0	0	0
831	1	0	1	0	0	0	0	0	1	0	0	0	1	0	0	0	1	2	0	2	2	0	0	0	0	0	0	2	2	2	0	1	0	0	1	2	0	0	0	1	0	1	1	2	1	0	1	1	0
832	1	0	2	0	0	0	1	0	0	0	0	0	0	0	0	0	1	1	1	1	1	0	1	1	1	1	0	1	1	0	0	1	1	0	0	1	2	1	1	0	0	0	0	2	0	1	0	0	0
833	1	0	2	0	1	1	2	1	0	0	0	0	0	1	1	0	1	0	1	0	0	0	0	0	0	0	0	0	2	0	0	0	1	1	0	1	2	0	0	1	0	1	1	2	0	0	0	0	0
834	1	0	1	0	0	1	1	1	0	0	0	1	1	0	1	1	2	1	1	0	0	0	0	0	0	1	1	1	2	0	0	0	1	1	1	2	2	0	0	1	1	0	1	1	1	0	0	0	1
835	1	0	1	0	0	0	1	0	0	0	1	1	1	1	1	0	2	1	1	1	1	0	0	0	0	0	0	2	2	1	0	2	2	0	1	2	0	0	0	1	0	0	0	0	1	1	0	0	1
836	1	0	2	0	0	2	1	1	1	0	0	0	1	0	0	0	0	1	1	1	1	0	0	0	0	0	0	2	2	2	1	1	1	0	0	2	2	0	0	0	0	0	1	1	1	1	1	0	1
837	0	0	1	0	0	1	1	1	1	0	0	1	1	0	1	1	2	0	2	0	0	1	0	0	0	0	0	1	1	1	0	2	2	1	1	2	2	0	0	0	0	0	0	2	1	1	0	1	0
838	1	0	1	0	0	2	2	0	0	0	0	1	1	0	0	0	1	1	1	1	0	0	0	0	0	0	1	1	1	0	0	0	1	1	0	0	1	0	0	0	0	1	1	2	1	0	0	0	0
839	1	1	1	0	0	0	1	0	1	0	0	1	0	0	0	0	0	1	0	1	1	0	1	1	1	1	0	2	2	1	2	1	0	1	1	2	1	0	0	0	0	0	0	1	1	1	1	0	0
840	1	1	2	0	1	1	2	1	0	0	0	1	1	1	1	0	1	0	2	0	0	0	0	0	0	0	0	2	2	2	1	0	1	1	0	1	2	0	0	1	0	0	0	1	0	1	1	0	0
841	1	0	0	0	0	0	1	0	0	0	1	1	2	1	2	1	1	0	1	0	0	0	0	0	0	0	0	1	2	1	0	1	1	0	0	2	2	0	0	0	0	1	1	2	0	1	0	0	1
842	1	0	1	0	0	1	2	0	0	0	2	0	0	0	0	0	0	0	2	1	1	0	0	0	0	0	0	2	2	0	0	1	1	0	0	2	1	1	1	0	0	0	0	0	0	0	1	0	0
843	1	0	0	0	0	0	0	0	1	0	1	1	1	0	1	1	2	0	2	0	0	0	0	0	0	1	0	2	1	1	1	1	1	1	0	0	2	0	0	0	0	0	0	0	1	0	1	0	0
844	1	0	1	0	0	2	2	0	0	0	0	0	0	0	0	0	1	2	0	1	1	0	0	0	0	0	0	2	1	1	1	1	1	1	1	1	1	0	0	1	0	0	0	1	0	1	0	0	0
845	1	0	1	0	0	1	2	0	0	0	0	0	0	0	0	0	0	0	2	0	0	0	0	0	0	0	1	2	2	1	0	0	1	0	0	2	2	0	0	1	0	0	0	1	0	1	0	0	0
846	1	0	1	0	0	0	2	0	1	0	0	0	1	0	0	0	1	0	2	0	0	0	0	0	0	0	0	1	2	1	1	1	1	0	1	1	2	0	0	1	0	0	1	2	0	0	0	0	0
847	1	0	2	0	0	2	1	0	1	0	1	0	1	1	1	0	0	0	2	1	1	0	0	0	0	0	0	2	2	1	1	1	1	2	1	1	2	0	0	0	0	0	1	1	0	1	0	0	0
848	0	0	1	0	0	0	1	0	1	0	0	0	0	0	0	0	2	0	2	0	0	0	0	0	0	0	0	2	1	1	0	1	1	0	0	1	1	0	0	0	0	1	1	1	1	0	0	0	1
849	1	0	2	0	0	2	2	0	0	0	0	0	1	0	0	0	1	1	1	1	1	0	0	0	0	0	0	2	1	1	0	0	0	1	1	2	2	0	0	1	0	1	1	2	1	0	0	2	0
850	0	0	1	0	0	1	0	0	1	0	0	0	0	0	0	0	1	1	1	0	0	0	0	0	0	1	0	1	2	0	0	1	1	0	0	2	2	0	0	0	0	0	1	2	0	0	0	0	0
851	1	0	2	0	0	2	2	0	0	0	1	1	1	0	0	0	1	2	0	1	1	0	0	0	0	0	0	2	2	2	1	2	2	0	0	1	2	0	0	0	1	0	0	2	0	2	0	0	0
852	0	0	1	0	0	0	1	0	1	0	1	2	2	0	0	0	1	2	0	1	0	1	0	0	0	1	0	0	2	1	0	0	0	0	0	1	2	0	0	1	0	0	1	1	1	1	0	0	1
853	1	0	2	0	0	2	1	0	1	0	0	0	0	0	0	0	2	1	1	1	1	0	0	0	0	0	0	1	2	1	1	2	1	0	0	2	2	0	0	1	0	0	0	0	1	1	0	0	0
854	1	0	1	0	0	1	1	0	1	0	0	0	0	0	0	0	0	1	0	1	1	0	0	0	0	1	0	2	2	2	1	0	1	1	0	1	1	0	0	0	0	0	1	2	1	1	0	0	0
855	1	0	2	0	0	2	1	0	1	0	1	0	1	1	1	0	1	0	2	1	1	0	0	0	0	1	0	2	2	1	2	2	2	0	0	0	2	0	0	1	0	0	0	2	0	1	0	0	0
856	1	0	0	0	0	0	2	1	0	0	0	0	0	0	0	0	0	1	0	1	1	0	0	0	0	0	0	1	2	1	0	1	1	0	0	2	2	0	0	1	0	0	0	2	0	2	0	0	1
857	1	0	1	0	0	2	1	1	1	0	0	0	0	0	0	0	1	1	1	0	0	0	0	0	0	0	0	2	2	1	1	0	1	2	0	1	2	0	0	1	0	0	0	1	0	0	0	0	0
858	1	0	0	0	0	0	1	0	1	1	0	0	1	1	1	0	1	2	1	0	0	0	0	0	0	0	0	2	2	1	1	1	1	1	1	2	0	0	0	1	0	0	0	1	0	1	0	0	0
859	0	0	2	0	0	1	2	0	0	0	0	1	1	0	1	1	1	0	2	1	1	0	0	0	0	1	0	2	2	2	0	2	1	0	0	1	2	1	0	0	0	0	0	0	0	0	0	0	1
860	1	0	1	0	0	1	1	0	1	0	0	0	0	0	0	0	2	1	1	1	0	0	0	0	0	0	0	1	2	1	0	0	1	0	0	2	2	0	0	0	0	0	0	0	0	1	0	0	1
861	1	0	2	0	0	0	1	0	1	0	1	0	1	1	1	0	1	2	0	0	0	0	0	0	0	0	0	2	2	2	1	0	2	0	0	2	0	0	0	1	0	0	1	2	1	0	1	1	0
862	1	0	1	0	0	1	0	0	1	0	0	0	0	0	0	0	2	0	1	0	0	0	0	0	0	0	0	2	2	2	1	2	1	0	0	1	2	0	0	1	0	0	0	1	2	1	0	0	1
863	1	0	1	0	0	1	1	0	1	0	0	0	1	1	1	1	1	2	0	0	0	0	1	0	0	1	0	1	2	1	0	1	2	0	0	1	2	0	0	0	0	0	0	1	0	1	0	1	0
864	0	1	2	0	0	2	1	0	1	0	0	0	1	1	1	1	2	0	2	0	0	0	0	0	0	0	0	2	1	0	0	1	0	0	0	1	2	0	0	1	0	0	1	1	1	0	0	0	1
865	1	1	2	0	0	1	0	0	2	0	0	0	0	0	0	0	1	0	1	0	0	1	0	0	0	0	0	2	1	1	1	0	2	1	0	1	1	0	0	0	0	0	0	0	0	0	0	0	0
866	1	0	0	0	0	1	0	0	2	0	0	1	2	1	1	0	1	0	2	0	0	0	0	0	0	0	0	1	1	1	1	0	1	0	0	1	2	0	0	1	0	1	1	2	1	0	1	0	0
867	1	0	0	0	0	0	1	0	1	0	0	0	1	1	1	0	1	0	2	1	0	0	0	0	0	0	1	2	2	1	0	0	1	1	2	2	2	0	0	0	0	0	0	0	0	1	1	0	0
868	1	0	2	0	0	2	1	2	0	0	0	0	0	0	0	0	0	1	1	1	1	0	1	0	0	0	0	2	1	0	0	1	0	1	0	1	1	1	1	0	0	0	0	1	0	1	0	0	0
869	1	1	1	0	0	1	0	0	1	0	0	1	2	1	1	0	2	0	2	1	1	0	0	0	0	0	0	1	2	0	0	0	1	0	0	1	0	0	0	1	1	0	0	0	2	2	0	0	1
870	1	0	2	0	0	1	0	0	0	0	1	0	0	0	0	0	1	1	1	0	0	1	0	0	0	0	0	2	1	1	1	0	0	1	0	1	2	0	0	0	0	1	1	2	1	0	0	0	1
871	0	0	2	0	0	2	2	0	0	0	0	1	2	2	2	0	1	1	1	0	0	0	0	0	0	0	0	2	2	1	1	0	1	1	0	0	1	1	1	0	1	0	1	2	2	0	0	0	0
872	0	0	2	0	0	2	2	0	0	0	2	0	0	0	0	0	1	1	1	1	0	0	1	0	0	0	0	1	2	1	0	2	2	0	1	2	1	1	1	0	0	0	1	2	1	0	0	0	1
873	1	0	2	0	0	1	1	0	1	0	0	0	1	1	1	0	1	0	1	1	1	0	0	0	0	1	0	2	2	2	0	2	2	0	0	1	1	1	0	1	0	0	1	2	1	1	0	0	1
874	1	0	2	0	0	2	0	0	1	0	0	0	0	0	0	0	1	0	2	0	0	0	0	0	0	0	0	2	2	2	0	0	2	0	0	0	2	0	0	0	0	1	1	2	2	0	1	0	1
875	0	0	2	0	0	2	1	0	1	0	0	0	0	0	0	0	2	1	1	0	0	0	1	1	1	1	0	2	1	1	1	0	2	0	0	1	2	0	0	0	0	0	1	2	1	1	0	0	0
876	1	0	0	0	0	0	2	1	0	0	1	0	0	0	0	0	2	1	1	0	0	0	0	0	0	0	0	2	2	2	1	1	1	0	0	1	1	0	0	1	0	0	1	2	1	1	1	1	0
877	1	0	2	0	0	2	0	0	1	0	1	0	1	1	1	0	1	0	1	0	0	0	0	0	0	0	0	2	2	1	1	1	1	1	2	2	1	1	1	0	0	0	1	2	0	1	0	0	1
878	1	0	0	0	0	1	1	0	0	0	1	1	1	0	0	0	2	1	1	1	1	0	1	1	1	1	0	1	2	0	1	0	1	1	0	0	2	0	0	1	0	0	0	0	1	1	1	0	0
879	1	0	1	0	0	1	2	1	0	0	0	0	0	0	0	0	1	0	1	1	1	0	0	0	0	0	0	1	2	1	1	0	1	2	2	2	1	0	0	0	0	0	0	1	0	0	0	0	0
880	1	0	1	0	0	0	1	0	0	0	1	0	1	1	1	0	2	0	2	0	0	0	0	0	0	0	0	2	2	2	0	0	1	0	0	1	0	1	1	1	0	0	1	1	1	0	0	0	1
881	1	0	1	0	0	1	0	0	1	0	1	0	0	0	0	0	1	0	2	0	0	0	1	1	1	2	0	1	2	1	0	0	0	0	0	2	2	0	0	1	0	1	1	1	0	1	0	0	0
882	1	0	1	0	0	0	2	1	0	0	1	1	2	2	2	0	1	0	1	0	0	0	1	1	1	2	0	1	1	1	0	0	1	1	0	2	0	1	1	1	0	0	1	2	1	0	0	1	0
883	1	0	0	0	0	1	1	1	0	0	0	1	1	0	1	1	1	0	2	0	0	0	2	0	0	0	0	1	2	0	0	0	0	0	1	2	1	0	0	2	1	1	2	2	1	0	0	0	0
884	1	0	0	0	0	1	2	0	1	0	0	1	2	1	1	0	2	2	0	2	0	0	0	0	0	0	1	2	2	1	1	0	0	2	1	1	2	0	0	0	0	0	1	2	1	2	0	1	0
885	1	0	1	0	0	1	1	0	0	0	1	0	0	0	0	0	1	2	0	1	1	0	1	0	0	0	0	1	2	1	0	2	2	0	0	0	1	0	0	0	0	0	1	1	0	0	0	0	0
886	1	0	0	0	0	0	1	0	1	0	0	1	2	2	2	0	2	0	2	0	0	0	1	0	0	0	0	2	2	2	0	2	2	0	0	0	1	0	0	0	1	0	0	1	0	0	1	0	0
887	1	0	1	0	0	2	0	0	1	0	1	1	1	0	0	0	0	1	1	0	0	0	0	0	0	0	1	1	2	0	0	0	1	1	0	1	2	0	0	0	0	0	0	1	0	1	0	0	0
888	1	0	1	0	0	1	0	0	1	0	1	0	1	1	1	0	1	0	1	1	1	0	0	0	0	0	0	2	2	2	0	1	0	0	0	2	2	0	0	2	1	1	1	2	2	1	0	1	0
889	1	0	2	0	0	1	1	0	1	0	0	0	2	1	1	1	2	1	1	1	1	0	0	0	0	1	0	2	2	1	1	0	0	1	0	1	1	1	1	0	0	1	1	2	0	0	0	0	0
890	1	0	2	0	0	2	1	0	0	0	1	1	1	0	0	0	1	1	1	0	0	0	0	0	0	0	1	2	2	1	0	0	1	1	1	2	2	0	1	0	1	0	0	0	0	1	0	1	0
891	1	0	0	0	0	1	0	0	1	0	1	0	0	0	0	0	1	0	2	0	0	0	0	0	0	0	0	2	2	2	0	0	0	0	0	2	1	1	1	0	0	0	0	1	1	2	0	0	0
892	1	0	0	0	0	1	1	0	1	1	1	0	1	0	0	0	1	1	1	1	1	1	0	0	0	0	0	2	2	1	2	0	0	2	2	2	2	0	0	0	0	0	0	1	0	0	0	0	0
893	0	1	2	0	0	1	1	0	1	0	0	0	1	1	1	0	1	1	1	1	1	0	0	0	0	0	0	2	2	2	0	1	1	0	0	2	1	0	0	0	1	0	1	1	1	2	0	0	1
894	1	0	2	0	0	1	2	0	0	1	0	0	1	1	1	0	0	1	1	1	1	0	0	0	0	1	0	2	2	1	0	1	0	1	1	2	0	1	1	1	0	0	1	1	1	1	0	0	0
895	1	0	1	0	0	1	1	0	1	0	0	2	2	0	0	1	1	2	1	1	0	0	1	0	0	1	1	2	2	1	0	2	2	0	1	2	0	1	0	0	0	1	1	2	1	0	0	0	0
896	1	0	2	0	0	1	2	0	1	0	0	0	1	1	1	0	1	1	1	1	1	0	0	0	0	1	0	2	1	1	1	0	1	1	1	1	1	0	0	0	0	0	1	1	1	1	0	0	1
897	1	0	2	0	0	2	2	0	1	0	1	0	2	0	0	1	1	2	0	1	1	0	0	0	0	0	0	2	2	1	2	1	1	0	0	1	1	0	0	0	0	0	0	1	0	0	0	0	0
898	1	0	1	0	0	1	1	0	1	0	1	0	1	1	1	0	0	2	0	2	0	0	0	0	0	0	0	1	2	1	1	1	1	0	0	1	1	0	0	2	0	0	0	2	0	1	0	0	0
899	1	0	0	0	0	0	1	0	0	0	1	0	0	0	0	0	2	1	1	0	0	0	0	0	0	0	0	2	2	2	0	0	2	0	0	2	2	0	0	1	0	0	0	0	0	0	1	0	0
900	1	0	0	0	0	0	1	0	1	0	1	0	2	1	1	1	1	0	2	0	0	1	1	0	0	0	0	1	2	1	0	0	1	2	2	2	1	0	1	0	1	0	0	2	0	0	0	0	0
901	1	0	1	0	0	2	1	0	1	0	1	0	0	0	0	0	1	0	2	0	0	0	0	0	0	0	0	2	2	2	0	0	0	1	1	1	1	0	0	2	0	1	1	1	0	1	1	0	0
902	1	0	1	1	1	1	2	0	0	0	0	0	0	0	0	0	2	1	1	1	0	0	0	0	0	0	0	1	1	0	0	0	1	0	0	1	0	0	0	2	1	0	0	1	0	0	0	1	0
903	1	0	1	0	0	1	0	0	2	0	0	0	0	0	0	0	0	2	1	0	0	0	1	0	0	0	0	2	2	2	0	1	1	0	0	1	1	0	0	2	0	0	0	1	0	1	0	2	0
904	1	1	1	0	0	1	1	1	1	0	0	0	0	0	0	0	0	2	1	0	0	0	0	0	0	0	0	1	2	1	0	0	2	1	0	1	1	0	0	2	0	0	0	1	2	1	0	0	1
905	1	0	1	0	0	1	1	0	2	0	0	0	0	0	0	0	1	1	1	1	1	0	1	1	1	1	0	1	2	1	0	2	2	0	0	0	2	0	0	1	0	0	0	1	0	0	0	0	0
906	1	1	1	0	0	0	1	0	0	0	1	0	1	0	0	0	0	1	1	0	0	0	0	0	0	1	0	2	2	1	1	2	2	0	0	0	1	0	0	1	0	0	0	0	1	1	0	0	1
907	1	0	1	0	0	1	2	1	0	0	1	0	0	0	0	0	1	1	1	1	1	0	0	0	0	0	0	0	2	0	0	2	2	0	0	1	2	0	0	2	0	0	0	2	0	0	0	0	0
908	1	0	2	0	0	1	2	1	0	0	0	1	2	2	2	0	1	0	2	1	0	0	0	0	0	0	1	2	2	1	0	0	2	0	0	1	1	1	1	0	0	0	0	1	0	1	0	1	1
909	1	0	2	0	0	2	2	1	0	0	0	0	1	1	1	0	0	1	1	0	0	0	0	0	0	0	0	2	1	1	1	1	0	0	1	2	1	0	0	0	0	0	0	2	0	0	0	1	0
910	1	0	1	0	0	0	1	1	0	0	0	0	0	0	0	0	1	0	2	0	0	0	0	0	0	1	0	2	2	2	0	1	0	0	0	2	2	0	0	1	0	2	2	2	0	0	0	2	0
911	1	0	2	0	0	1	1	0	1	0	0	1	2	2	2	0	0	0	2	0	0	0	1	0	0	0	0	2	2	2	0	1	2	0	0	1	1	0	0	0	0	0	1	2	1	1	1	0	0
912	1	0	2	0	0	1	1	1	1	0	0	0	1	1	1	0	1	0	2	0	0	0	1	1	1	1	0	2	2	2	1	0	1	1	0	2	2	0	0	0	0	1	1	2	1	0	0	0	0
913	0	0	1	0	0	2	1	0	1	1	0	0	1	1	1	0	1	2	0	1	1	0	0	0	0	0	0	2	2	1	1	2	1	0	0	2	1	0	0	1	0	1	1	2	1	0	0	0	1
914	1	0	2	0	0	2	1	0	1	0	1	0	2	2	2	1	2	1	1	0	0	0	0	0	0	1	0	1	2	1	0	0	0	1	0	1	0	0	0	1	0	0	2	2	1	0	0	0	0
915	1	0	0	0	0	1	0	0	2	0	0	0	1	1	0	0	2	1	1	0	0	0	0	0	0	0	0	1	2	0	0	0	0	1	1	2	1	1	1	0	0	0	0	2	0	0	0	0	1
916	1	0	2	0	0	2	0	0	2	0	0	1	1	0	0	0	0	1	0	1	1	0	0	0	0	0	0	2	1	1	1	0	1	1	1	2	2	0	0	2	0	0	0	2	0	1	1	0	0
917	1	0	1	0	0	0	1	0	1	0	0	0	0	0	0	0	1	0	2	1	1	0	0	0	0	0	0	2	2	1	1	1	1	0	0	1	1	0	0	1	1	0	0	2	0	1	0	0	0
918	1	0	1	0	0	2	2	0	0	0	1	0	0	0	0	0	1	1	1	1	0	0	0	0	0	2	1	2	2	1	0	1	2	0	0	2	2	0	0	1	0	0	0	2	0	0	0	1	0
919	1	0	1	0	0	1	1	0	1	0	0	2	2	2	2	0	1	1	1	1	0	0	0	0	0	0	0	1	1	0	0	0	1	0	0	1	1	0	0	0	0	0	1	1	1	2	0	0	0
920	1	0	2	0	0	2	0	0	2	0	0	0	0	0	0	0	0	2	0	1	1	0	0	0	0	0	0	2	2	2	0	0	2	1	0	1	2	0	1	0	1	1	1	2	1	1	0	0	0
921	1	0	1	0	0	1	2	0	1	0	1	0	0	0	0	0	1	0	2	1	1	1	0	0	0	0	0	2	2	2	0	1	1	0	0	2	2	0	0	1	0	0	0	2	0	2	0	0	0
922	1	0	1	0	0	2	2	0	1	0	0	0	0	0	0	0	0	2	0	1	0	0	0	0	0	1	0	1	2	1	1	1	1	2	0	1	1	0	0	2	0	0	0	1	0	1	0	0	0
923	1	0	2	0	0	2	2	1	0	0	0	1	1	1	1	0	0	1	1	0	0	0	0	0	0	1	0	1	2	0	1	2	2	0	0	2	1	0	0	1	0	0	0	2	0	1	0	0	0
924	1	0	2	0	0	1	2	0	1	0	0	0	0	0	0	0	1	1	1	1	1	0	0	0	0	0	0	1	1	1	0	2	2	0	0	0	0	0	0	1	0	0	0	2	0	1	0	0	0
925	1	0	2	0	0	1	0	0	2	0	0	1	1	0	0	0	2	1	2	1	1	0	1	0	0	0	0	2	1	1	0	2	1	0	0	1	1	0	0	0	0	0	1	1	1	0	0	0	1
926	1	0	1	0	0	1	0	0	1	0	0	0	1	1	1	0	2	0	2	1	0	0	0	0	0	0	0	1	1	1	0	2	2	1	1	2	2	0	0	0	1	1	1	2	1	0	0	0	1
927	0	0	0	0	0	1	1	0	1	0	1	0	2	1	1	0	1	0	2	0	0	0	1	0	0	0	0	2	2	2	0	1	0	0	0	1	1	0	0	1	0	0	0	0	0	0	0	0	1
928	1	0	2	0	0	2	0	0	2	0	0	0	1	1	1	0	0	1	1	2	1	0	1	0	0	0	0	2	2	2	0	0	0	0	0	1	0	1	1	1	0	0	0	1	0	0	0	0	1
929	1	0	2	0	0	0	1	0	0	0	0	0	1	0	0	0	0	0	1	1	1	0	0	0	0	0	0	2	2	1	0	0	1	1	0	1	1	0	0	0	0	0	0	0	0	1	0	0	1
930	0	1	2	0	0	2	1	1	1	0	0	1	1	0	0	0	2	0	2	0	0	0	0	0	0	1	0	1	2	0	1	0	1	2	0	1	1	0	0	1	0	0	0	1	0	0	0	0	0
931	1	0	0	0	0	0	1	0	1	0	0	0	0	0	0	0	1	1	1	0	0	0	1	0	0	0	0	1	1	1	0	0	1	1	1	1	1	0	0	1	0	0	1	1	0	1	0	0	0
932	1	0	1	1	1	1	1	0	0	0	1	0	1	1	1	1	1	1	1	0	1	0	0	0	0	0	0	2	2	1	0	1	1	2	0	1	2	0	0	0	0	0	0	0	0	1	0	0	0
933	1	0	0	0	0	0	1	0	2	0	0	1	1	1	1	0	1	2	0	1	1	0	0	0	0	0	0	2	1	0	1	0	0	0	1	2	2	0	0	0	0	0	0	1	0	1	0	0	0
934	1	0	2	0	0	2	1	0	2	0	0	1	2	1	1	1	0	1	1	1	1	0	1	0	0	0	0	2	0	0	0	1	2	0	0	2	2	0	0	0	0	0	0	2	0	0	0	0	1
935	1	0	1	0	0	2	0	0	2	0	0	0	1	1	1	0	2	1	1	1	1	1	0	0	0	0	0	1	2	1	0	1	1	1	1	2	1	0	0	0	0	0	0	2	0	1	0	0	0
936	1	0	0	0	0	0	2	1	0	0	0	0	0	0	0	0	2	2	1	0	0	1	1	1	1	1	0	1	1	1	0	0	0	0	0	2	2	0	0	0	0	0	0	2	1	1	0	0	0
937	1	0	2	0	0	2	0	0	2	0	0	0	0	0	0	0	2	2	0	1	1	0	0	0	0	0	0	2	2	2	1	0	0	0	0	2	1	1	1	0	0	0	0	2	1	1	1	0	0
938	1	0	2	0	0	2	0	0	1	0	1	1	1	0	0	0	2	0	2	1	1	0	0	0	0	0	0	2	2	2	0	0	2	0	0	0	1	0	0	0	0	2	2	2	1	0	0	1	0
939	1	0	2	0	0	2	1	0	0	0	1	1	1	1	1	0	0	2	0	1	1	0	0	0	0	0	1	2	2	1	0	0	2	0	0	1	1	1	1	0	0	0	0	1	0	0	0	0	0
940	0	0	1	0	0	2	2	0	0	0	0	0	0	0	0	0	0	1	0	0	0	0	0	0	0	2	0	2	1	1	1	0	1	0	0	2	1	0	0	0	0	0	1	2	1	1	0	0	0
941	1	0	0	0	0	0	2	0	0	0	0	0	0	0	0	0	0	1	2	1	1	0	0	0	0	0	0	2	1	1	1	0	0	0	0	2	2	0	0	1	0	0	1	2	1	1	0	0	0
942	1	0	2	0	0	1	1	0	1	0	1	1	1	0	0	0	0	1	1	1	1	0	0	0	0	0	0	2	1	1	0	1	0	0	0	2	1	1	0	0	0	0	0	1	0	0	0	0	0
943	1	0	2	0	0	1	1	0	1	0	1	1	1	0	0	0	1	1	1	0	0	0	0	0	0	0	0	2	2	2	0	1	2	0	1	1	1	0	0	1	0	0	1	1	1	0	0	0	0
944	1	0	1	1	1	2	1	0	1	0	0	0	0	0	0	0	0	1	1	1	1	0	0	0	0	1	0	2	2	1	1	0	1	0	0	1	1	0	1	1	1	0	0	2	0	0	0	0	0
945	1	0	1	0	0	1	1	0	1	0	0	0	1	1	1	0	0	2	0	1	0	0	0	0	0	0	0	2	2	1	1	1	1	0	1	2	1	1	1	0	0	0	0	1	0	1	0	0	0
946	1	0	0	0	0	1	1	0	1	0	1	0	0	0	0	0	0	0	2	1	1	0	0	0	0	0	0	2	2	2	0	1	2	0	0	2	0	0	0	1	0	0	1	1	1	2	0	0	2
947	1	0	1	0	0	2	2	1	0	0	0	1	1	0	0	0	1	0	2	1	1	0	0	0	0	0	0	1	2	0	0	0	1	0	0	1	1	0	0	2	0	0	0	2	0	0	0	0	0
948	1	0	2	0	0	2	2	0	1	0	1	1	1	0	0	0	1	2	0	1	1	0	0	0	0	0	0	2	2	1	2	0	1	0	0	1	1	1	1	0	0	2	2	2	1	0	1	0	1
949	1	0	1	0	0	1	2	0	2	0	0	0	0	0	0	0	1	0	1	0	0	0	0	0	0	0	0	1	1	1	0	1	1	0	0	2	1	0	0	1	0	1	1	2	1	0	1	1	0
950	0	0	2	0	0	1	0	0	1	0	0	0	0	0	0	0	1	1	1	1	0	0	0	0	0	0	0	2	2	2	0	1	1	0	1	2	2	0	0	1	0	0	0	2	1	0	0	0	0
951	1	0	2	0	0	1	2	0	1	0	0	0	1	1	1	0	0	0	1	0	0	1	0	0	0	0	0	2	2	2	1	0	0	0	1	2	0	0	0	0	0	0	0	0	0	1	1	0	0
952	1	1	1	0	0	1	2	1	0	0	0	1	0	0	0	0	0	2	0	1	0	0	0	0	0	0	0	2	2	2	0	0	1	0	0	1	2	0	0	0	0	1	1	2	1	0	0	0	0
953	1	0	1	0	0	1	2	0	0	1	0	1	1	0	0	0	1	2	0	1	1	0	1	1	1	0	0	1	2	1	0	1	1	0	0	2	1	0	0	1	0	0	0	0	0	0	1	0	0
954	1	0	1	0	0	0	1	1	1	0	0	0	0	0	0	0	1	0	2	1	1	0	1	0	0	0	0	1	2	2	0	0	1	2	0	1	2	0	0	0	0	1	1	2	1	0	0	1	0
955	0	0	2	0	0	0	2	0	0	0	2	1	1	0	0	0	0	0	2	1	1	0	1	1	1	1	1	2	2	1	1	1	1	0	0	2	1	0	0	0	0	0	0	1	2	1	0	0	0
956	1	0	0	0	0	0	0	0	0	0	1	0	1	1	1	0	1	0	2	0	0	0	1	0	0	1	0	2	2	2	0	0	1	1	1	2	1	0	0	1	0	0	1	2	1	0	0	0	0
957	1	0	2	0	0	1	1	1	1	0	0	0	1	0	0	0	1	1	2	0	0	0	1	0	0	1	0	2	2	1	1	0	1	0	0	1	2	0	0	1	0	0	0	1	0	1	0	0	0
958	1	0	0	0	0	0	2	0	0	0	1	0	1	1	1	0	1	2	0	1	0	0	0	0	0	0	1	2	2	1	1	2	2	0	0	2	1	0	0	1	0	0	0	2	1	2	1	0	0
959	1	0	1	0	0	1	1	0	1	0	1	2	2	1	1	0	1	0	2	0	0	1	0	0	0	0	0	2	2	2	1	1	1	0	1	1	1	0	0	1	0	1	1	2	2	1	0	0	1
960	0	0	1	0	0	1	2	1	0	0	1	1	1	0	0	1	1	0	2	0	0	0	0	0	0	1	1	2	2	1	0	0	0	1	0	1	1	1	1	0	0	0	0	1	0	0	0	0	0
961	0	0	1	0	0	1	1	0	1	0	1	1	2	1	2	1	2	0	2	1	1	0	0	0	0	0	0	1	2	1	0	2	1	0	0	1	2	0	0	0	0	1	1	2	0	0	2	0	0
962	1	0	1	0	0	1	2	0	0	0	1	0	1	1	1	0	0	0	2	0	0	0	0	0	0	1	0	1	2	2	1	1	0	0	0	2	1	0	1	1	1	0	0	1	0	0	0	0	0
963	1	0	1	0	0	1	1	1	1	0	0	1	2	1	1	0	2	1	1	1	0	1	0	0	0	0	0	2	1	1	1	0	0	1	0	2	1	0	0	0	0	0	0	1	0	1	1	0	0
964	1	0	0	0	0	1	1	0	0	0	1	0	0	0	0	0	1	0	2	0	0	0	0	0	0	0	0	2	2	1	0	1	1	1	0	0	2	0	0	1	0	0	0	0	0	0	1	0	0
965	1	0	2	0	0	1	2	0	1	0	0	0	0	0	0	0	0	1	1	0	0	0	0	0	0	1	0	2	2	2	0	0	1	1	0	1	2	0	0	2	0	0	0	1	0	1	0	0	1
966	1	0	1	0	0	1	1	0	0	0	1	0	0	0	0	0	2	1	1	1	1	0	0	0	0	0	0	1	2	1	0	0	1	1	0	1	2	0	0	0	0	0	0	1	0	1	0	0	0
967	1	0	0	0	0	0	1	0	1	0	1	0	0	0	0	0	2	0	2	1	1	0	0	0	0	1	0	2	1	1	0	1	1	2	0	2	2	0	0	1	0	0	0	2	0	2	0	1	0
968	1	0	1	0	0	1	2	1	0	0	0	0	0	0	0	0	0	2	0	1	1	1	0	0	0	0	0	2	2	2	0	2	1	0	0	2	1	0	0	0	0	0	0	1	0	1	0	1	0
969	1	0	2	0	0	1	2	0	1	0	1	2	2	2	2	0	2	0	2	0	0	0	0	0	0	0	0	2	2	2	2	2	1	0	1	2	0	0	0	2	0	0	0	0	2	0	1	0	1
970	0	0	1	0	0	2	1	1	1	1	0	2	2	0	0	0	0	2	0	1	0	0	1	0	0	0	0	2	2	2	2	0	1	0	0	2	1	0	0	2	0	0	1	2	0	1	0	0	1
971	1	0	2	0	1	1	2	0	0	0	1	0	0	0	0	0	1	1	1	1	1	0	0	0	0	0	0	1	2	1	0	1	1	0	0	2	0	1	1	0	1	0	0	1	0	0	1	0	1
972	1	0	1	0	0	1	0	0	0	0	0	0	0	0	0	0	2	2	0	2	2	0	0	0	0	0	0	1	2	1	0	1	1	1	1	2	1	0	0	1	1	0	0	0	0	1	0	1	0
973	1	0	1	0	0	1	1	0	0	0	0	1	2	1	1	1	0	0	2	1	1	0	1	0	0	1	1	2	2	2	0	0	0	1	0	1	1	0	0	0	1	0	0	2	0	0	0	0	0
974	1	0	1	0	0	1	1	1	1	0	1	0	0	0	0	0	1	1	1	1	0	0	0	0	0	0	0	2	1	1	1	1	2	0	0	0	1	0	0	1	0	0	0	1	0	1	0	0	0
975	1	0	0	0	0	0	1	1	1	0	0	0	0	0	0	0	0	0	1	0	0	0	1	0	0	0	0	2	2	1	0	1	1	2	1	2	2	1	0	0	0	0	1	2	1	1	1	0	0
976	1	0	1	0	0	2	1	0	1	0	0	1	2	2	2	0	1	0	2	0	0	1	0	0	0	0	0	2	2	2	0	1	0	0	0	1	1	1	0	0	0	0	0	2	0	2	0	1	0
977	1	0	2	0	0	0	1	1	1	0	0	0	1	1	1	0	0	0	2	0	0	0	1	0	0	1	0	2	2	1	0	1	2	0	1	2	2	0	0	1	0	0	1	1	1	2	1	0	0
978	1	0	0	0	0	1	1	0	0	1	1	0	0	0	0	0	1	0	2	0	0	0	1	1	1	1	0	2	2	1	0	2	2	1	1	2	2	0	0	0	0	0	0	1	0	0	1	0	0
979	1	0	1	0	0	1	1	0	1	0	1	1	1	1	1	0	1	1	1	0	0	0	1	0	0	1	0	2	2	1	1	1	0	1	1	2	1	0	0	1	0	1	1	2	0	1	0	0	0
980	1	0	2	0	0	1	1	0	1	1	0	0	0	0	0	0	2	1	1	0	0	0	0	0	0	0	0	1	1	0	0	1	1	1	1	1	2	0	0	0	0	0	0	2	0	1	1	0	0
981	0	0	2	0	0	1	1	1	1	0	0	0	0	0	0	0	1	1	1	1	0	0	0	0	0	1	0	0	1	0	0	2	2	0	0	1	1	0	0	1	0	0	0	1	1	2	0	0	0
982	0	0	0	0	0	0	0	0	1	0	0	1	1	1	1	0	1	1	1	1	0	0	1	0	0	1	0	1	1	1	0	2	1	0	0	1	0	0	0	1	0	0	0	2	0	1	0	0	0
983	1	0	1	0	0	0	2	1	0	0	0	0	0	0	0	0	1	0	2	1	1	0	0	0	0	1	0	2	2	1	2	1	1	0	0	2	2	0	0	1	0	0	0	0	0	0	0	0	1
984	1	0	1	0	0	2	1	1	1	0	1	1	1	0	0	0	1	1	1	0	0	0	0	0	0	0	0	2	1	0	0	0	0	2	1	1	0	0	0	1	0	0	0	1	0	0	1	0	0
985	1	0	2	0	1	1	0	0	2	0	0	0	2	2	2	1	1	0	1	0	0	0	0	0	0	1	0	1	1	1	0	1	1	0	0	1	0	1	1	1	0	0	1	2	0	0	0	0	0
986	1	0	1	0	0	1	2	1	0	0	0	0	1	0	0	0	1	0	2	0	0	0	1	1	1	0	0	1	1	1	0	0	1	0	0	1	1	0	0	1	0	0	1	1	1	2	0	0	0
987	1	0	0	0	0	1	1	1	0	0	0	1	1	0	1	1	2	0	1	0	0	0	0	0	0	1	0	2	2	2	0	0	1	1	1	2	2	0	0	1	1	0	1	2	1	0	0	0	1
988	1	0	1	0	0	1	0	0	0	0	0	0	0	0	0	0	0	2	0	1	1	0	0	0	0	0	0	1	1	0	1	0	1	1	0	2	1	0	0	0	0	0	0	1	0	0	0	0	0
989	1	0	0	0	0	1	0	0	1	0	0	1	2	1	1	0	1	1	1	1	1	0	0	0	0	0	0	2	2	2	0	0	0	1	1	1	2	0	0	1	0	0	1	1	1	0	0	0	0
990	0	0	1	0	0	1	2	0	0	0	2	0	0	0	0	0	1	0	2	0	0	0	0	0	0	0	0	2	2	2	0	2	1	0	0	0	1	0	0	2	1	0	0	1	2	1	0	0	0
991	1	0	1	0	0	1	1	0	0	0	0	0	0	0	0	0	2	0	2	1	1	0	0	0	0	0	0	2	2	2	0	0	0	0	0	0	1	1	1	0	0	0	1	2	1	2	0	1	0
992	1	0	1	0	0	1	1	0	1	1	1	1	1	0	0	0	0	0	2	0	0	0	0	0	0	1	0	2	2	2	0	0	0	0	0	0	1	0	0	0	0	2	2	2	0	0	0	0	0
993	1	0	2	0	0	2	1	0	0	0	1	0	0	0	0	0	0	1	2	0	0	0	0	0	0	0	0	1	1	1	0	1	1	1	2	2	2	0	0	0	0	0	0	1	0	1	0	0	0
994	1	0	2	0	0	1	2	0	0	0	1	0	0	0	0	0	1	1	1	1	1	0	1	1	1	1	0	2	2	1	1	0	1	1	1	2	1	0	0	0	0	0	0	2	0	1	0	0	0
995	1	0	2	0	0	1	2	1	0	0	0	0	0	0	0	0	1	1	1	1	1	0	0	0	0	1	0	2	2	2	1	0	1	0	0	2	1	0	0	0	0	1	1	2	1	0	0	0	0
996	1	0	1	1	1	1	2	1	0	0	1	0	1	1	1	0	1	1	0	2	2	0	0	0	0	0	0	2	1	1	0	1	2	0	0	1	1	0	0	1	1	0	1	1	1	0	1	0	1
997	1	0	2	0	0	1	0	0	0	0	1	0	0	0	0	0	2	1	1	0	0	0	0	0	0	0	0	2	2	2	0	2	1	0	0	1	1	0	0	1	1	0	0	0	0	0	0	0	0
998	1	0	1	0	0	0	2	1	0	0	1	0	2	2	2	1	1	0	1	0	0	0	0	0	0	0	0	0	1	0	0	1	1	1	1	2	1	0	1	1	1	0	1	2	0	1	0	0	0
999	1	0	2	0	0	1	1	0	1	0	1	0	0	0	0	0	1	1	1	1	1	0	0	0	0	0	0	2	2	2	2	1	2	1	0	1	1	0	0	2	0	0	0	1	0	0	0	0	0
1000	1	0	1	0	1	0	2	0	0	0	2	0	0	0	0	0	1	1	1	0	0	0	0	0	0	0	0	2	2	1	1	0	0	0	1	2	1	1	1	0	0	0	0	1	0	1	0	0	0
[truncated: 252 more columns]
