# Supplementary material for: KNN-MDR: a learning approach for improving interactions mapping performances in genome wide association studies
Source: BMC Bioinformatics. 2017 Mar 21;18:184. doi: 10.1186/s12859-017-1599-7 (PMC5361736; doi:10.1186/s12859-017-1599-7)
Supplement: Supplementary file 5 — The data set(s) supporting the results of Table 3. (ZIP 7092 kb) [file 12859_2017_1599_MOESM5_ESM.zip › 000/S87/mkallsimul.dat]

1	1	1	0	0	0	0	0	0	2	0	0	0	1	0	1	1	1	1	0	0	0	0	0	2	0	1	0	2	2	1	1	0	2	0	1	1	1	0	0	0	0	1	1	0	0	0	0	1	0
2	1	2	0	0	0	0	0	0	2	0	0	1	1	0	1	0	0	0	0	0	0	0	1	1	1	0	0	2	2	2	1	0	1	2	1	1	1	1	0	0	0	0	0	0	0	1	0	0	1
3	1	1	0	0	0	0	2	0	1	1	1	1	1	0	1	0	0	1	0	0	0	0	0	2	1	1	0	1	2	2	0	0	2	0	1	1	0	0	0	0	0	0	1	0	1	0	0	2	0
4	1	1	1	0	1	0	0	0	2	0	1	1	1	0	1	0	0	1	0	0	0	0	0	2	0	1	0	2	2	1	0	2	2	0	2	1	1	0	0	0	0	0	1	1	1	2	0	0	1
5	0	0	0	0	0	2	1	0	2	0	1	1	0	0	0	0	0	0	0	0	0	0	0	2	0	1	0	2	1	1	0	1	2	1	1	1	2	0	1	1	0	1	1	0	1	1	0	2	0
6	1	0	0	0	0	0	1	2	2	0	0	1	1	0	1	0	0	1	0	0	0	0	0	2	0	0	0	1	2	2	0	2	2	0	1	1	0	0	0	0	0	0	1	0	1	1	0	0	1
7	1	0	0	0	0	0	2	0	0	0	2	0	1	0	0	0	0	1	0	0	0	0	1	1	1	1	0	2	2	1	1	0	2	1	0	2	2	0	2	2	0	0	0	0	0	2	0	2	0
8	1	0	0	0	0	0	1	0	1	0	1	0	1	0	1	0	0	0	0	0	0	0	1	1	0	1	0	2	2	2	0	0	1	0	1	2	2	0	1	1	0	0	1	0	0	0	0	2	0
9	1	1	0	0	0	0	1	1	1	1	0	1	1	0	1	0	0	0	1	1	1	0	1	1	0	0	0	2	1	1	1	2	1	1	1	0	2	0	1	1	0	0	1	0	1	2	0	0	0
10	0	0	0	0	0	1	0	0	2	0	0	1	2	1	0	1	0	0	0	1	0	0	1	1	1	1	0	1	2	2	0	0	1	0	1	2	0	0	0	0	0	0	1	0	2	2	0	1	1
11	1	1	0	0	0	0	2	0	0	0	0	2	2	0	2	0	0	1	1	1	0	0	1	1	1	2	0	2	2	2	2	0	2	2	0	2	2	0	2	1	1	0	0	1	0	1	0	2	0
12	0	2	0	0	0	0	2	1	1	0	0	1	1	1	0	1	1	1	0	1	1	0	0	2	0	0	0	0	2	2	0	2	1	0	2	0	1	0	1	1	0	0	0	0	0	0	0	1	1
13	1	2	0	0	0	0	2	0	0	0	2	1	1	0	1	0	0	0	0	0	0	0	0	2	0	2	0	2	2	2	2	0	1	1	1	2	1	0	1	1	0	0	1	0	1	1	0	2	0
14	1	2	0	0	0	0	0	0	2	0	0	0	1	0	0	0	0	0	0	0	0	0	0	2	0	0	0	1	2	2	1	0	2	1	0	2	1	0	0	0	0	0	0	0	0	1	0	1	1
15	1	1	0	0	0	0	2	1	1	0	1	1	1	0	2	0	0	0	0	0	0	0	0	2	0	0	0	1	2	2	0	1	2	0	1	1	1	1	0	0	0	1	1	0	0	1	0	1	0
16	1	0	0	0	0	1	1	1	2	0	0	0	0	0	0	0	0	2	1	1	1	0	0	2	0	0	0	1	2	2	0	1	1	2	0	2	2	0	2	2	0	1	1	0	1	0	0	1	0
17	1	0	1	0	1	0	2	0	1	0	1	1	2	0	1	0	0	1	1	1	1	0	0	2	0	0	0	1	1	1	0	0	0	2	0	2	0	0	1	1	0	0	1	0	1	0	0	1	0
18	1	1	0	0	0	0	2	0	1	0	0	0	0	0	0	0	0	1	0	0	0	0	0	2	0	1	0	2	2	2	2	1	2	0	1	1	1	0	0	0	0	0	0	0	0	0	0	1	0
19	0	0	0	0	0	1	2	1	2	0	1	1	2	0	1	0	0	2	1	1	1	0	0	2	0	1	0	2	2	1	0	0	2	2	1	1	2	0	1	1	0	0	0	0	0	0	1	1	0
20	1	0	0	0	0	0	2	1	1	0	0	1	2	0	2	0	0	1	1	1	1	0	0	2	0	1	0	1	1	1	1	0	2	2	0	2	1	0	1	1	0	0	0	0	0	0	0	0	1
21	0	1	0	0	0	0	2	0	1	0	1	1	1	0	1	0	0	1	1	1	1	0	0	2	0	1	0	2	2	2	1	1	1	2	1	2	2	1	0	0	0	0	0	0	0	1	0	1	0
22	1	1	0	0	0	0	1	1	2	0	0	1	2	0	2	0	0	1	1	1	0	0	1	1	1	1	0	2	2	2	0	0	2	0	1	2	1	0	1	0	1	0	1	0	1	1	0	2	0
23	1	2	0	0	0	0	1	1	2	0	0	0	0	0	0	0	0	0	0	0	0	0	0	2	0	1	0	2	2	2	0	0	0	1	1	1	1	0	0	0	1	0	1	0	1	0	0	2	0
24	1	0	0	0	0	1	2	0	0	0	0	0	1	0	1	1	0	2	2	1	0	0	0	2	0	1	0	1	1	0	1	2	2	1	0	2	1	1	0	0	1	1	1	0	0	0	0	0	0
25	1	0	0	0	0	0	1	0	2	0	0	1	1	1	0	1	0	1	1	2	1	0	0	2	0	1	0	0	2	2	0	1	2	1	1	1	1	0	0	0	0	0	1	0	1	0	0	2	0
26	1	2	0	0	0	0	2	0	1	0	1	1	1	0	1	0	0	1	1	1	0	0	0	2	0	1	0	1	2	2	1	1	1	1	1	2	1	0	1	1	0	0	1	0	1	2	0	2	0
27	1	0	0	0	0	2	1	0	1	0	0	1	1	0	1	0	0	0	1	1	1	0	1	1	0	1	0	2	1	1	0	2	2	0	2	1	2	0	2	1	1	0	0	0	0	1	0	2	0
28	1	2	0	0	0	0	2	0	0	0	1	1	1	0	1	0	0	0	0	0	0	0	0	2	0	2	0	2	2	2	0	1	2	1	1	1	1	1	0	0	0	0	0	1	0	0	1	1	0
29	0	1	0	0	0	1	1	0	2	1	1	0	1	1	0	1	0	0	1	1	1	0	0	2	0	1	0	1	1	1	0	0	2	0	1	1	2	1	1	1	1	0	1	0	1	0	0	1	1
30	1	1	0	0	0	0	1	0	1	0	1	1	0	0	0	0	1	1	0	0	0	0	1	1	1	1	0	2	1	2	1	0	1	2	0	2	2	0	1	1	0	0	0	0	0	1	0	0	1
31	1	2	1	0	0	1	1	1	2	0	0	1	1	0	0	0	0	1	0	0	0	1	0	2	0	2	0	2	1	2	0	1	1	2	0	2	1	0	2	2	0	0	0	0	0	1	0	1	1
32	1	0	0	0	0	1	1	0	1	1	1	1	1	0	1	0	0	1	0	0	0	0	0	2	0	1	0	2	2	2	1	0	2	1	1	1	0	0	0	0	0	0	0	0	0	0	0	0	1
33	1	2	0	0	0	0	0	0	2	0	0	1	0	0	0	0	0	1	0	0	0	0	0	2	0	1	0	2	2	2	1	1	1	1	2	1	1	0	0	0	0	2	2	0	0	0	0	1	0
34	1	0	0	0	0	1	2	1	1	0	0	1	2	0	1	0	0	0	0	0	0	0	0	2	0	1	0	1	2	2	0	1	0	2	0	2	2	0	1	1	0	0	2	0	1	1	0	1	1
35	0	0	0	0	0	1	1	0	1	0	1	1	1	0	1	0	0	0	1	1	1	0	0	2	0	1	0	2	2	2	2	0	2	0	1	1	1	0	0	0	0	0	0	0	0	0	0	0	0
36	0	1	1	0	0	0	1	0	2	0	0	1	2	0	2	1	0	0	0	0	0	0	0	2	0	0	0	2	2	1	0	0	1	1	1	1	0	1	0	0	0	0	0	0	0	0	0	1	0
37	1	1	0	0	0	1	1	0	2	0	0	0	0	0	0	0	0	2	1	1	1	0	2	0	0	0	0	2	1	1	1	1	2	1	2	2	2	0	1	1	0	0	1	0	1	0	0	0	1
38	1	1	1	1	1	1	1	0	1	0	0	0	0	0	0	0	0	1	0	0	0	0	0	2	0	0	1	1	1	1	0	1	1	0	2	1	1	0	0	0	0	0	0	0	0	1	0	1	0
39	1	1	0	0	0	0	1	0	1	0	0	0	0	0	0	0	0	0	0	0	0	0	1	1	1	1	0	2	2	1	0	1	0	1	0	2	2	0	2	2	0	0	0	0	0	1	0	0	0
40	1	1	0	0	0	0	1	0	2	0	1	0	0	0	0	0	0	0	0	0	0	0	1	1	0	0	0	1	1	0	1	1	1	1	1	1	2	0	2	2	0	0	2	0	1	1	0	2	0
41	1	1	0	0	0	0	1	0	1	1	1	1	2	0	2	0	0	2	1	1	1	0	0	2	0	0	0	2	1	1	1	0	2	1	1	1	0	0	0	0	0	0	0	0	0	0	0	2	0
42	1	1	0	0	0	0	1	0	1	1	1	0	0	0	0	0	0	0	0	0	0	1	0	2	0	1	0	2	2	2	0	0	1	2	0	2	1	0	1	1	0	0	2	0	1	1	0	0	2
43	1	1	0	0	0	1	0	0	2	0	0	1	1	0	1	0	0	0	0	0	0	0	0	2	0	1	0	2	2	1	0	1	1	1	1	1	0	0	0	0	0	1	1	0	0	0	0	2	0
44	0	2	0	0	0	0	1	0	1	0	1	0	1	0	0	0	0	2	0	0	0	0	0	2	1	0	0	2	1	1	1	1	2	0	1	2	1	0	1	1	0	0	0	2	0	1	0	1	1
45	1	1	0	0	0	1	0	0	2	0	0	0	1	0	0	0	0	0	0	0	0	0	0	2	1	0	0	2	1	2	1	1	2	2	0	2	2	2	0	0	0	0	0	1	0	0	0	2	0
46	1	1	0	0	0	0	0	0	1	0	1	1	1	0	1	0	0	1	2	1	1	0	1	1	1	2	0	2	2	2	0	0	1	2	0	2	0	1	0	0	0	1	1	0	1	1	0	2	0
47	1	1	0	0	0	0	1	0	1	0	1	0	1	0	0	0	0	0	1	1	1	0	1	1	0	0	0	2	2	1	0	0	2	1	1	1	0	0	1	0	1	1	1	1	2	1	0	1	0
48	1	1	0	0	0	1	1	1	2	0	0	0	0	0	0	0	0	1	1	1	1	0	0	2	0	1	0	2	2	2	0	1	1	2	1	2	2	1	1	1	0	0	1	0	1	0	0	2	0
49	1	1	0	0	0	0	2	0	0	0	1	1	1	0	1	0	0	1	1	1	1	0	2	0	1	1	0	1	1	1	0	1	2	2	0	2	2	0	1	1	0	0	0	0	0	0	0	1	1
50	1	1	0	0	0	0	1	1	2	0	0	0	0	0	0	0	0	0	0	0	0	1	1	1	1	1	0	2	2	2	1	0	1	0	2	2	0	0	0	0	0	0	0	0	0	0	0	2	0
51	1	1	0	0	0	0	1	0	2	0	0	0	0	0	0	0	0	0	0	0	0	0	0	2	0	2	0	2	2	2	0	0	1	2	0	2	0	0	1	1	0	0	0	0	0	1	0	2	0
52	1	1	0	0	0	0	0	0	2	0	0	0	0	0	0	0	0	1	1	1	1	0	0	2	0	1	0	2	2	2	1	0	0	0	1	1	1	0	0	0	0	0	0	0	0	0	0	2	0
53	0	2	0	0	0	0	0	0	2	0	0	0	0	0	0	0	0	0	0	0	0	0	0	2	0	1	0	2	2	2	0	1	2	2	0	2	0	0	0	0	0	1	1	0	1	1	0	1	1
54	1	1	0	0	0	0	0	0	2	0	0	1	1	0	1	0	0	2	1	1	1	0	0	2	0	1	0	2	2	2	0	1	1	1	1	1	1	0	0	0	0	0	0	0	0	1	0	0	0
55	1	2	0	0	0	0	1	0	1	0	1	0	1	0	0	0	0	1	0	0	0	0	1	1	0	1	0	2	2	2	0	2	2	2	0	2	1	0	1	1	0	0	1	0	2	2	0	2	0
56	1	1	0	0	0	0	1	0	1	0	1	0	0	0	0	0	0	0	2	1	1	0	1	1	1	1	1	2	2	2	0	0	2	1	1	1	2	1	0	0	0	0	0	0	0	0	0	2	0
57	1	2	0	0	0	0	2	1	1	0	0	1	2	0	1	0	0	1	0	1	0	0	0	2	0	1	0	1	1	1	0	1	1	1	1	1	2	0	2	1	1	0	0	0	1	1	0	0	0
58	1	1	0	0	0	1	1	0	2	0	1	1	2	0	2	0	0	0	0	0	0	2	0	2	0	1	0	2	2	2	2	1	2	0	1	1	1	0	0	0	1	1	1	0	0	0	0	1	0
59	1	1	0	0	0	1	2	0	0	0	0	0	0	0	0	0	0	1	0	0	0	0	0	2	0	1	0	2	2	2	0	0	2	2	0	2	1	0	1	0	1	0	1	0	1	2	0	2	0
60	0	2	1	0	0	0	1	1	2	0	0	0	1	0	0	0	0	2	2	2	0	0	0	2	1	0	0	1	2	2	0	1	1	2	2	1	1	0	0	0	0	0	0	0	0	0	0	2	0
61	1	0	0	0	0	0	0	0	2	0	0	1	1	0	1	0	0	2	1	0	0	0	0	2	0	1	0	1	2	2	0	1	2	2	0	2	2	1	1	1	0	1	1	0	1	1	0	1	0
62	1	2	0	0	0	0	1	1	2	0	0	1	1	0	0	0	0	0	0	0	0	0	0	2	0	1	0	2	2	2	0	1	2	0	1	2	1	0	0	0	0	1	1	0	1	1	0	1	0
63	1	2	0	0	0	0	0	0	2	0	2	0	1	0	0	0	0	0	0	0	0	1	0	2	0	1	0	1	1	1	0	0	2	2	0	2	2	0	2	2	0	0	0	0	0	0	0	1	1
64	1	1	0	0	0	0	1	0	0	0	1	0	0	0	0	0	0	2	2	2	0	1	0	2	0	2	0	2	2	2	0	2	1	1	1	0	2	0	0	0	0	1	1	0	0	2	0	1	1
65	0	0	0	0	0	2	0	0	2	0	0	0	1	0	1	0	0	1	0	1	0	0	0	2	0	1	1	2	2	2	1	1	1	1	0	2	2	0	2	2	0	1	1	0	0	1	0	1	0
66	1	2	0	0	0	0	2	0	1	0	1	1	2	0	2	0	0	1	0	0	0	0	0	2	1	0	0	2	2	2	2	0	1	1	0	2	2	0	2	2	0	1	1	0	0	0	0	1	1
67	1	1	0	0	0	0	0	0	2	0	0	0	1	0	0	0	1	2	1	1	1	0	0	2	0	0	0	1	2	2	1	2	2	0	2	0	1	0	1	1	1	1	1	0	1	1	0	1	1
68	1	1	0	0	0	0	2	1	2	0	0	1	2	0	1	0	0	1	0	0	0	0	0	2	0	1	0	1	1	1	0	2	1	2	0	2	0	0	1	1	0	0	0	0	0	1	1	1	0
69	1	2	1	0	0	1	0	0	2	0	0	1	1	0	1	0	0	0	0	0	0	0	0	2	0	2	0	2	2	2	0	1	1	1	0	2	1	1	0	0	1	0	0	0	0	1	0	2	0
70	1	1	0	0	0	1	2	0	0	0	1	1	1	0	0	0	0	0	0	0	0	0	1	1	1	0	0	2	2	2	1	1	1	2	0	2	0	0	1	1	0	0	1	0	1	1	0	2	0
71	1	0	0	0	0	1	2	0	1	0	0	0	0	0	0	0	0	1	1	1	0	0	0	2	1	0	0	1	2	2	0	0	2	2	0	2	0	0	0	0	0	0	0	0	0	2	0	0	1
72	1	0	0	0	0	0	0	0	1	0	1	0	1	0	0	0	0	0	0	0	0	0	0	2	1	0	0	1	2	2	0	2	1	1	0	2	0	0	0	0	0	0	2	0	1	0	0	1	0
73	1	1	0	0	0	0	1	0	1	0	0	2	2	0	2	0	0	2	1	1	1	0	1	1	1	0	0	2	2	2	1	0	2	2	1	1	1	0	0	0	0	0	0	1	0	0	0	1	1
74	1	2	0	0	0	0	1	0	1	0	1	0	0	0	0	0	0	0	0	0	0	0	0	2	0	2	0	2	2	2	1	0	2	1	1	1	0	0	1	0	1	2	2	0	0	0	0	1	1
75	1	1	0	0	0	0	2	1	2	0	0	0	0	0	0	0	0	1	1	1	1	0	0	2	1	2	0	1	2	2	1	0	1	0	2	2	1	1	0	0	0	0	1	0	0	1	0	2	0
76	1	1	1	0	0	0	2	1	1	0	0	0	2	0	2	1	0	0	1	1	1	0	1	1	1	1	0	1	2	2	0	0	0	1	0	2	1	0	1	1	0	1	1	1	1	1	0	1	0
77	1	1	0	0	0	0	1	0	1	0	1	0	0	0	0	0	0	0	1	2	1	0	0	2	0	1	0	1	2	2	0	1	1	0	1	1	1	0	1	1	0	0	1	0	1	0	0	2	0
78	1	1	0	0	0	0	0	0	2	0	0	1	1	0	0	0	0	1	1	1	0	0	1	1	1	1	0	2	2	2	1	2	2	0	1	1	0	0	1	1	0	1	1	0	1	0	0	1	1
79	0	1	0	0	0	0	1	0	2	1	0	1	2	0	1	0	0	0	0	0	0	1	0	2	0	2	0	2	2	2	1	1	2	1	2	2	1	0	0	0	0	0	1	0	1	1	0	2	0
80	1	1	1	1	1	2	2	0	1	0	1	0	0	0	0	0	0	1	1	1	0	0	0	2	0	2	0	2	2	2	1	1	1	0	1	1	1	0	1	1	0	0	0	0	0	0	0	2	0
81	0	1	0	0	0	1	2	0	0	0	2	1	1	0	1	0	0	0	0	0	0	0	1	1	0	1	0	0	1	2	0	0	2	0	1	1	0	0	1	1	0	1	1	0	0	1	0	1	1
82	1	2	0	0	0	0	2	0	1	0	1	0	1	0	1	0	0	2	2	2	2	0	0	2	0	1	0	1	1	1	1	1	0	2	0	2	1	0	1	1	0	0	0	0	0	1	0	0	2
83	1	2	0	0	0	0	2	1	1	0	1	0	1	0	0	0	0	1	0	0	0	0	2	0	0	1	0	2	2	2	1	0	2	2	0	2	1	1	0	0	0	0	2	0	1	0	0	2	0
84	1	2	0	0	0	0	0	0	2	0	0	2	1	0	1	0	0	1	2	1	1	0	0	2	0	1	0	2	2	2	0	1	2	0	1	1	0	0	0	0	0	1	1	1	1	0	0	0	0
85	1	1	0	0	0	1	1	0	1	0	1	0	0	0	0	0	0	0	0	0	0	0	1	1	0	2	0	2	2	2	1	0	1	0	2	1	2	0	1	1	0	2	2	0	0	1	0	0	2
86	0	1	0	0	0	0	1	0	1	0	1	0	0	0	0	0	0	1	1	1	0	0	0	2	0	1	0	0	2	2	0	2	1	1	0	2	2	1	0	0	0	0	1	0	1	2	0	1	0
87	1	1	0	0	0	1	0	0	2	0	1	0	0	0	0	0	0	1	1	1	1	1	1	1	0	1	0	2	2	2	2	0	0	1	2	2	2	0	2	1	1	0	0	1	0	0	0	1	0
88	1	1	1	0	0	1	2	0	0	0	1	1	2	0	2	0	1	2	0	0	0	1	0	2	0	0	0	0	1	2	0	1	2	0	0	2	1	0	0	0	1	0	0	1	1	1	0	1	0
89	1	2	0	0	0	0	1	0	1	0	1	0	0	0	0	0	0	2	1	1	1	0	1	1	1	1	0	2	2	2	0	1	1	2	1	2	1	1	0	0	0	1	1	0	1	0	0	2	0
90	1	0	0	0	0	1	1	0	1	0	1	2	2	0	2	0	1	2	1	0	0	0	0	2	0	0	0	2	2	2	2	0	1	0	1	1	2	0	2	2	0	0	0	0	0	1	0	1	1
91	1	0	0	0	0	0	2	1	1	0	0	1	2	0	2	1	0	1	1	1	0	0	0	2	1	1	1	1	2	2	0	0	1	0	1	1	0	0	1	1	0	1	1	0	0	0	0	2	0
92	1	0	1	0	1	0	1	1	2	0	0	0	1	0	1	1	0	0	0	0	0	0	1	1	1	1	0	2	2	2	0	1	1	2	1	2	2	0	1	0	1	0	0	0	0	1	0	1	1
93	1	0	0	0	0	0	2	0	0	0	2	0	0	0	0	0	0	0	1	1	1	0	1	1	1	1	0	2	2	2	2	0	0	2	0	2	1	0	0	0	0	0	0	2	0	1	0	1	0
94	1	1	0	0	0	0	2	0	0	0	2	0	0	0	0	0	0	0	0	1	1	0	2	0	0	1	0	2	2	2	1	2	2	0	1	1	1	0	1	1	0	0	0	0	0	0	0	1	1
95	1	0	0	0	0	1	1	0	1	0	1	0	0	0	0	0	0	1	0	0	0	0	0	2	0	1	0	2	2	2	1	0	2	1	1	1	1	0	0	0	0	2	2	0	0	0	0	2	0
96	0	1	0	0	0	0	1	0	1	0	0	1	1	0	1	0	0	0	0	0	0	0	0	2	0	1	0	1	2	2	1	1	1	2	0	2	1	0	0	0	0	0	0	0	0	0	0	1	0
97	1	1	0	0	0	0	0	0	2	0	0	1	1	0	1	0	0	0	0	0	0	0	0	2	0	2	0	1	2	2	0	0	2	1	1	1	1	0	0	0	0	0	1	0	0	1	0	1	1
98	1	1	0	0	0	0	2	0	1	0	1	0	1	0	1	0	0	1	0	0	0	0	0	2	0	1	1	1	2	2	0	1	2	2	0	2	0	0	1	0	1	0	0	0	2	0	0	1	1
99	1	1	0	0	0	0	1	0	2	0	0	0	0	0	0	0	0	1	0	1	0	0	1	1	1	2	0	1	1	1	0	2	1	2	0	2	1	0	0	0	0	0	1	0	1	2	0	1	1
100	1	1	0	0	0	1	1	0	2	0	1	1	2	0	2	1	0	1	1	1	1	0	0	2	0	1	1	2	1	1	0	1	2	0	0	2	1	0	0	0	0	0	0	0	0	0	0	0	0
101	1	1	0	0	0	0	1	0	1	0	1	0	2	0	1	1	0	1	1	1	1	0	0	2	1	1	0	1	1	1	0	1	1	1	2	1	2	0	2	2	0	1	2	0	0	1	0	0	0
102	1	2	1	0	0	1	1	0	2	0	1	0	0	0	0	0	0	0	0	0	0	0	1	1	2	2	0	2	2	2	0	0	2	2	0	2	2	0	2	1	1	0	0	0	0	1	0	1	0
103	1	1	1	0	0	1	1	1	2	0	0	0	1	0	0	0	0	1	1	1	1	0	0	2	0	1	0	1	2	2	0	1	1	1	1	2	1	0	1	1	0	0	0	0	0	0	0	1	0
104	0	1	0	0	0	0	1	1	2	0	0	0	0	0	0	0	0	0	0	0	0	0	1	1	0	1	0	1	2	2	0	0	0	0	1	1	2	0	2	2	1	0	0	0	0	0	0	2	0
105	1	1	0	0	0	1	1	1	2	0	0	1	1	0	1	0	0	0	0	0	0	0	1	1	0	1	0	2	2	2	1	0	2	2	0	2	1	0	0	0	0	2	2	0	0	0	0	2	0
106	1	1	0	0	0	0	1	1	2	0	0	0	0	0	0	0	0	2	2	1	1	0	0	2	0	1	0	1	2	2	1	1	1	1	1	1	1	0	0	0	0	1	1	0	1	1	0	0	0
107	1	0	0	0	0	0	1	0	0	0	1	0	0	0	0	0	0	0	1	1	1	0	0	2	0	2	0	1	1	1	0	1	1	0	0	1	1	0	0	0	0	0	2	0	1	1	0	1	0
108	0	2	0	0	0	0	1	1	2	0	0	0	0	0	0	0	1	1	1	1	0	0	1	1	1	1	1	1	1	1	0	1	1	2	0	2	2	0	1	0	1	0	0	1	0	0	0	1	0
109	1	0	0	0	0	0	1	0	1	0	0	1	2	0	1	0	0	0	0	0	0	0	0	2	1	1	1	1	1	1	0	1	2	0	1	1	1	0	0	0	0	0	1	0	1	1	0	2	0
110	0	2	0	0	0	0	1	0	1	0	0	0	1	0	0	0	0	0	0	0	0	0	0	2	0	1	0	1	2	2	1	0	2	1	1	1	2	0	2	2	0	0	2	0	0	1	0	1	0
111	1	1	0	0	0	0	0	0	2	0	0	0	2	0	2	1	0	1	0	0	0	1	1	1	0	1	0	2	2	1	1	0	0	2	0	2	1	0	0	0	0	0	0	0	0	0	0	1	1
112	1	1	0	0	0	0	0	0	2	0	0	1	1	0	0	0	0	2	1	1	1	0	0	2	1	0	0	2	2	2	1	1	1	1	0	2	1	0	2	2	0	2	2	0	0	0	0	1	1
113	0	1	0	0	0	0	1	0	2	0	0	0	0	0	0	0	0	0	0	0	0	0	0	2	0	1	0	2	2	2	0	1	2	0	1	1	1	0	1	1	1	0	1	0	1	0	0	1	0
114	1	2	0	0	0	0	2	1	1	0	0	0	1	0	0	0	1	2	0	0	0	0	0	2	0	1	0	2	2	2	0	0	1	1	0	2	0	0	1	1	0	0	0	0	0	0	0	0	1
115	1	1	0	0	0	0	2	0	0	0	0	0	0	0	0	0	0	2	1	1	1	0	0	2	0	1	0	2	2	2	1	1	1	1	1	2	2	1	1	1	0	1	1	0	1	0	0	1	0
116	1	1	0	0	0	0	2	0	0	0	0	1	2	0	2	0	0	0	1	0	0	0	0	2	0	0	0	1	2	2	0	1	1	2	1	2	1	0	0	0	0	0	1	0	1	1	0	1	0
117	1	2	0	0	0	0	1	0	2	0	1	0	2	0	0	0	0	1	1	1	1	0	1	1	0	0	1	2	2	2	0	1	2	1	1	2	0	0	1	1	0	0	0	0	0	0	0	2	0
118	1	1	0	0	0	1	1	0	0	0	1	1	1	0	1	0	0	0	0	0	0	0	0	2	0	0	0	1	1	0	0	0	1	2	0	2	2	0	1	1	0	0	1	0	0	1	0	0	1
119	1	1	0	0	0	0	2	1	1	1	1	0	1	0	0	0	0	2	0	1	1	0	0	2	0	1	0	1	2	2	0	1	1	1	0	2	0	1	0	0	0	0	1	0	0	0	0	2	0
120	1	2	0	0	0	0	1	0	1	0	1	0	0	0	0	0	0	0	0	0	0	0	0	2	0	0	0	1	2	2	0	0	1	2	1	2	2	0	2	1	1	0	1	0	1	1	0	2	0
121	1	0	0	0	0	1	1	0	1	0	2	1	1	0	1	0	0	1	1	0	0	0	0	2	0	1	0	2	2	2	1	1	1	1	0	2	1	1	0	0	0	0	1	0	0	0	0	1	0
122	0	2	0	0	0	0	1	0	1	0	1	0	0	0	0	0	0	1	1	0	0	0	0	2	0	1	0	2	1	2	0	0	2	1	1	1	0	1	0	0	0	0	0	0	0	0	0	0	0
123	1	1	0	0	0	0	2	1	1	0	1	0	2	0	2	1	0	1	1	1	1	1	0	2	0	1	0	2	2	2	0	0	2	0	1	2	2	0	1	1	0	0	1	0	1	0	0	0	1
124	1	1	0	0	0	1	0	0	2	0	0	0	0	0	0	0	1	1	0	0	0	0	2	0	0	1	0	2	1	1	0	0	0	2	0	2	1	0	1	1	1	0	2	0	1	0	0	0	1
125	1	0	0	0	0	1	1	2	2	0	0	0	0	0	0	0	0	0	0	0	0	0	0	2	0	2	0	2	2	2	0	1	1	1	1	2	1	1	0	0	0	0	0	1	0	1	0	2	0
126	1	0	0	0	0	0	1	1	2	0	0	0	1	0	1	1	1	0	1	1	1	0	0	2	0	0	0	1	2	2	1	1	2	2	0	2	1	1	0	0	0	0	0	1	0	0	0	0	0
127	1	0	0	0	0	0	1	1	2	0	0	0	0	0	0	0	0	1	1	1	0	0	0	2	0	0	1	2	2	2	0	1	0	1	0	2	1	0	0	0	0	0	1	0	1	2	0	2	0
128	1	1	0	0	0	0	1	0	2	0	1	1	2	0	1	0	0	0	0	0	0	0	0	2	0	0	0	1	2	2	0	1	1	2	0	2	0	0	0	0	0	1	1	1	1	1	0	1	0
129	1	1	0	0	0	0	0	0	2	0	0	0	1	0	1	1	0	1	2	2	1	0	1	1	1	1	1	2	2	1	0	1	2	2	0	2	2	0	1	1	0	1	2	0	1	0	0	1	0
130	1	1	0	0	0	0	1	0	1	0	1	1	1	1	0	1	0	0	1	1	1	0	1	1	0	1	0	1	2	2	0	0	1	0	1	1	1	0	1	1	0	0	1	0	1	0	0	1	1
131	0	0	0	0	0	1	1	0	1	0	1	0	0	0	0	0	0	0	0	0	0	0	0	2	1	0	0	2	2	2	1	0	1	2	0	2	2	0	2	2	0	0	0	0	0	1	0	0	0
132	1	1	0	0	0	0	2	0	0	0	1	1	1	0	1	0	0	1	2	1	1	0	0	2	0	1	0	2	2	2	0	0	0	0	1	1	2	0	0	0	0	1	1	0	1	0	0	1	0
133	1	2	0	0	0	0	1	0	2	0	0	2	2	0	2	0	0	1	1	1	1	0	1	1	0	1	0	2	2	2	0	0	1	0	1	2	1	0	1	0	1	1	1	0	1	0	0	2	0
134	1	1	0	0	0	0	0	0	2	0	0	0	1	1	0	1	0	0	0	0	0	0	1	1	1	0	0	2	2	2	0	0	1	1	1	1	1	0	1	1	0	0	0	2	0	1	0	1	0
135	1	1	0	0	0	0	2	1	1	0	0	1	2	0	1	0	0	1	1	1	1	0	1	1	1	1	0	2	1	1	0	1	2	1	1	2	2	1	0	0	0	0	0	0	0	0	0	2	0
136	1	0	0	0	0	1	0	0	2	0	0	1	2	0	1	0	0	0	0	1	1	0	0	2	0	0	0	2	2	2	2	0	1	2	2	1	1	0	1	1	0	0	0	2	0	1	0	0	0
137	1	2	0	0	0	0	0	0	2	0	0	0	0	0	0	0	0	0	0	0	0	0	1	1	0	2	0	2	1	1	0	0	0	2	0	2	0	0	1	1	0	0	0	0	0	0	0	2	0
138	1	2	0	0	0	0	1	1	2	0	0	1	1	0	1	0	0	0	1	1	1	0	0	2	1	0	0	2	2	2	0	1	2	0	1	1	0	0	0	0	0	0	0	0	0	1	0	1	0
139	1	1	2	0	1	0	0	0	2	0	0	0	0	0	0	0	0	0	0	0	0	0	0	2	0	1	0	1	2	2	0	1	2	1	0	2	1	1	0	0	0	0	0	0	0	2	0	0	0
140	0	1	0	0	0	0	1	0	1	0	1	1	2	0	1	0	0	1	1	1	0	0	0	2	1	2	0	2	2	2	1	0	1	2	0	2	1	0	0	0	0	0	0	0	0	1	0	1	0
141	1	1	0	0	0	0	1	0	1	1	1	1	1	1	0	1	0	0	0	0	0	1	0	2	0	1	0	2	2	1	0	1	1	0	2	0	1	0	0	0	0	0	0	0	1	1	0	2	0
142	1	1	0	0	0	1	2	1	1	0	1	0	2	0	1	0	0	0	1	1	1	0	0	2	0	2	1	2	2	2	0	1	2	0	2	0	1	0	1	1	0	1	1	0	1	1	0	0	1
143	1	0	0	0	0	1	0	0	2	0	1	0	0	0	0	0	0	2	2	1	0	0	1	1	0	1	0	2	2	1	1	0	0	2	0	2	1	0	1	1	0	0	0	1	0	0	0	1	0
144	1	1	0	0	0	0	0	0	2	0	0	0	0	0	0	0	0	1	1	1	1	0	1	1	1	1	0	2	1	1	1	1	2	1	1	2	1	0	0	0	0	0	0	0	0	1	0	0	0
145	1	1	0	0	0	0	2	0	0	0	0	0	0	0	0	0	0	2	1	1	0	0	0	2	0	2	0	2	2	2	0	0	1	2	0	2	1	0	1	1	0	0	1	0	1	1	0	2	0
146	1	1	0	0	0	0	1	0	2	0	1	1	1	0	1	0	0	0	0	0	0	0	0	2	0	0	0	2	2	2	1	0	1	2	2	1	1	0	1	1	0	0	1	0	1	1	0	1	0
147	1	2	0	0	0	0	2	0	0	0	0	0	0	0	0	0	0	0	1	1	1	0	0	2	0	2	0	2	2	2	2	0	1	1	1	1	0	0	0	0	0	1	1	0	0	1	0	1	0
148	1	2	0	0	0	0	2	0	2	0	0	0	0	0	0	0	0	1	1	1	0	0	0	2	0	1	0	1	1	1	1	2	1	2	0	2	2	0	1	0	1	0	1	0	1	0	0	2	0
149	1	0	0	0	0	1	0	0	1	0	1	0	0	0	0	0	0	2	1	1	1	0	1	1	1	1	0	1	2	2	0	1	2	2	0	2	0	0	0	1	0	0	0	0	0	0	0	2	0
150	1	1	0	0	0	0	0	0	2	0	0	1	1	0	1	0	0	1	1	1	1	1	0	2	0	0	0	2	2	1	0	1	2	1	2	2	1	0	1	1	0	0	0	0	0	0	0	0	0
151	1	2	1	0	0	0	1	0	1	0	1	1	1	0	1	0	0	0	0	0	0	0	0	2	0	1	0	2	2	2	0	1	1	1	0	2	1	0	0	0	0	1	1	0	1	1	0	2	0
152	1	1	0	0	0	0	2	0	1	0	0	2	2	0	2	0	1	2	0	0	0	0	0	2	0	1	0	2	1	1	1	1	1	1	1	1	2	0	2	2	0	1	1	0	1	0	0	0	1
153	1	1	0	0	0	1	1	0	1	0	0	1	1	0	1	0	0	0	0	0	0	0	0	2	0	0	0	2	2	1	0	1	1	1	1	1	2	0	1	1	0	0	0	0	1	0	0	1	1
154	1	2	0	0	0	0	0	0	2	0	1	0	1	0	1	1	0	0	0	0	0	0	0	2	0	1	0	0	2	2	0	2	2	1	0	2	2	0	1	1	0	0	0	0	0	0	0	0	0
155	1	1	0	0	0	0	1	1	2	0	0	1	2	0	2	0	0	1	1	1	1	0	1	1	1	1	0	2	1	1	1	0	1	1	0	2	1	0	1	1	0	0	1	0	0	0	0	0	0
156	1	1	0	0	0	0	1	0	2	0	0	0	0	0	0	0	0	1	1	1	1	0	1	1	1	1	0	1	1	0	0	1	1	1	0	2	2	0	0	0	0	0	2	0	1	1	0	0	0
157	1	2	0	0	0	0	0	0	2	0	0	0	0	0	0	0	0	1	1	1	1	0	0	2	0	2	0	2	2	1	0	0	2	2	0	2	1	0	0	0	0	0	1	0	1	1	0	0	0
158	0	1	1	0	1	0	0	0	2	0	0	0	1	0	0	0	0	1	1	0	0	0	1	1	0	1	0	2	2	2	1	1	0	1	1	1	2	0	1	1	0	0	0	1	0	0	0	1	0
159	1	2	0	0	0	0	2	0	2	0	1	1	1	0	1	0	0	2	0	1	0	0	1	1	1	1	0	2	2	2	1	0	1	2	2	1	1	0	0	0	0	0	0	0	0	0	0	1	0
160	1	2	0	0	0	0	2	1	2	0	0	0	1	0	0	0	0	2	0	1	0	1	1	1	0	0	0	2	2	1	0	1	1	2	1	2	1	0	1	1	0	0	0	0	0	0	0	1	1
161	0	2	0	0	0	0	1	0	2	0	0	1	2	0	1	0	0	1	1	1	0	0	0	2	0	1	0	2	2	2	1	0	2	1	0	2	2	0	0	0	0	1	1	0	1	0	0	1	1
162	1	1	1	1	1	1	2	0	1	0	0	1	1	0	0	0	0	1	1	1	1	0	0	2	0	0	1	1	2	2	0	1	1	2	0	2	0	0	0	0	0	0	0	1	0	1	0	2	0
163	1	1	0	0	0	0	2	0	0	0	0	0	0	0	0	0	0	1	0	0	0	0	1	1	1	1	0	2	2	2	1	0	0	1	2	2	2	2	0	0	0	0	1	0	1	1	0	1	0
164	1	2	0	0	0	0	1	0	1	0	1	0	0	0	0	0	0	1	1	1	0	1	0	2	0	0	0	2	2	1	0	1	2	1	1	1	1	0	0	0	0	0	1	0	1	0	0	2	0
165	0	1	0	0	0	0	2	1	1	0	1	1	2	0	1	0	0	2	2	1	1	0	0	2	0	1	0	2	2	2	1	2	2	0	2	0	2	1	0	0	0	0	0	0	0	1	0	2	0
166	1	1	0	0	0	0	1	1	2	0	0	1	1	0	1	0	0	1	1	1	1	0	0	2	0	0	0	2	2	2	0	0	1	2	0	2	2	0	2	2	1	0	0	1	0	1	0	0	0
167	0	2	1	0	1	0	1	0	1	1	2	1	1	0	1	0	0	1	0	1	0	0	0	2	0	1	0	1	2	2	0	0	1	1	1	1	1	0	0	0	0	0	0	0	0	1	0	0	0
168	0	0	0	0	0	0	1	0	1	0	1	0	0	0	0	0	0	0	1	1	1	0	0	2	0	1	0	2	2	1	1	0	0	1	2	2	2	0	1	0	1	1	2	0	1	0	0	2	0
169	1	1	0	0	0	0	1	0	1	0	0	0	0	0	0	0	0	0	0	1	0	0	0	2	0	1	0	2	2	2	2	1	1	1	0	2	2	0	2	1	1	0	0	0	0	0	0	1	0
170	1	2	0	0	0	0	1	0	2	0	0	0	0	0	0	0	0	0	0	0	0	0	0	2	1	1	0	2	2	2	1	1	0	2	0	2	2	0	1	1	0	2	2	0	0	1	0	0	1
171	0	1	0	0	0	1	1	0	2	0	1	0	1	0	1	1	0	1	2	2	2	0	0	2	0	1	0	2	1	1	1	1	1	1	1	1	2	0	1	0	1	1	2	0	0	1	0	0	0
172	1	1	0	0	0	0	0	0	2	0	1	1	1	0	1	0	0	0	1	1	1	0	0	2	0	0	0	2	2	2	0	0	1	1	0	2	2	0	2	2	0	0	1	1	0	1	0	0	0
173	1	1	0	0	0	1	1	0	1	0	0	0	0	0	0	0	0	0	1	1	1	0	0	2	0	1	0	2	1	0	0	1	2	1	1	2	1	1	0	0	0	0	0	0	0	0	0	1	0
174	1	1	0	0	0	0	0	0	2	0	0	1	1	0	1	0	0	0	1	1	1	1	1	1	0	1	0	2	2	2	0	1	2	2	0	2	1	0	1	0	1	0	1	0	0	1	0	1	0
175	0	1	0	0	0	0	1	0	2	0	1	2	2	0	2	0	0	0	1	0	0	0	0	2	1	0	0	1	1	1	0	1	2	2	0	2	1	0	0	0	0	0	0	1	0	1	0	2	0
176	1	1	0	0	0	0	2	0	0	0	0	0	0	0	0	0	0	2	0	0	0	0	1	1	1	0	0	2	1	1	0	0	0	2	0	2	2	0	1	0	1	1	1	0	0	2	0	2	0
177	0	2	0	0	0	0	1	1	2	0	0	0	0	0	0	0	0	1	1	1	0	1	0	2	1	0	0	2	2	2	1	0	2	1	0	2	2	0	2	2	0	1	1	0	1	1	0	0	0
178	1	2	0	0	0	0	1	0	0	0	1	1	1	0	1	0	0	0	0	0	0	0	0	2	0	1	0	2	2	2	0	0	2	1	0	2	2	1	1	1	0	0	0	0	1	1	0	0	1
179	1	1	0	0	0	0	0	0	2	0	0	1	2	0	1	0	0	2	2	1	1	0	0	2	0	1	0	1	2	2	0	0	0	0	0	2	0	0	0	0	0	0	0	1	0	0	0	1	0
180	1	1	0	0	0	0	1	0	1	0	1	0	0	0	0	0	0	2	1	1	1	0	0	2	0	1	1	1	2	2	0	1	1	0	2	1	2	1	1	1	0	0	0	0	0	0	0	1	0
181	1	1	0	0	0	0	0	0	1	0	1	0	1	0	0	0	0	2	1	1	1	0	0	2	0	2	0	1	1	1	0	1	0	1	1	1	2	1	0	0	0	0	0	0	0	1	0	1	0
182	1	2	0	0	0	0	0	0	2	0	1	0	0	0	0	0	1	0	1	1	1	0	1	1	0	1	0	2	2	2	0	1	2	1	1	2	1	1	0	0	0	0	1	0	0	0	0	2	0
183	1	2	0	0	0	0	0	0	2	0	0	0	1	0	1	1	1	2	2	2	2	0	1	1	0	2	0	2	2	2	0	1	1	2	0	2	2	0	0	0	0	0	1	0	1	1	0	1	0
184	1	2	0	0	0	0	2	1	1	0	0	0	1	0	0	0	0	0	0	0	0	0	0	2	1	1	0	1	2	2	0	0	2	0	1	1	1	0	1	1	0	0	1	0	1	1	0	1	0
185	0	1	0	0	0	0	1	0	1	0	1	0	0	0	0	0	0	0	0	0	0	0	0	2	0	1	0	2	1	1	0	1	2	0	0	2	1	0	0	0	0	0	0	0	1	0	0	1	0
186	1	2	0	0	0	0	1	1	2	0	0	0	1	0	1	1	0	1	0	1	0	0	0	2	1	2	0	2	2	1	1	0	1	1	1	1	1	1	0	0	0	1	2	0	1	0	0	1	1
187	1	1	1	0	0	0	2	0	0	0	1	0	1	0	0	0	0	0	1	1	1	0	1	1	1	1	1	2	2	2	0	0	2	2	1	2	1	0	0	0	0	1	1	0	0	1	0	2	0
188	1	0	0	0	0	0	1	1	1	1	0	2	2	0	2	0	0	1	1	1	1	1	1	1	0	1	0	1	1	1	1	2	1	2	0	2	2	0	1	1	0	0	1	0	1	0	0	1	0
189	0	2	0	0	0	0	0	0	1	0	1	1	1	0	1	0	0	1	2	1	1	0	0	2	0	1	0	2	1	1	1	0	1	1	1	2	1	0	1	1	0	1	2	0	1	0	0	0	0
190	0	1	0	0	0	0	1	0	0	0	0	0	0	0	0	0	0	1	1	2	1	0	0	2	0	1	0	2	2	1	1	0	2	1	1	1	2	0	2	2	0	0	0	0	2	0	0	2	0
191	1	1	0	0	0	0	1	0	1	0	1	1	1	0	1	0	0	2	2	1	0	0	0	2	0	1	0	1	2	2	0	0	1	1	1	1	2	0	2	1	1	2	2	0	0	1	0	1	0
192	0	2	0	0	0	0	0	0	2	0	0	0	0	0	0	0	0	1	1	1	1	0	0	2	0	1	0	0	2	2	0	0	0	2	0	2	0	0	0	0	0	0	0	1	1	1	0	2	0
193	1	0	0	0	0	0	0	0	2	0	0	0	2	0	1	0	0	0	0	0	0	0	1	1	1	1	0	2	2	2	2	1	2	2	0	2	1	0	1	1	0	0	0	0	0	2	0	1	0
194	0	1	0	0	0	0	1	0	1	0	0	0	0	0	0	0	0	2	0	0	0	0	1	1	1	2	0	2	2	2	0	1	2	0	1	1	2	0	0	0	0	1	1	1	2	1	0	2	0
195	1	2	0	0	0	0	0	0	2	0	0	1	1	0	1	0	0	2	2	1	0	0	0	2	1	1	1	1	1	1	0	0	2	0	1	1	1	0	0	0	0	0	1	0	1	1	0	1	1
196	1	2	1	0	0	0	1	0	1	0	1	0	0	0	0	0	0	2	0	0	0	0	0	2	0	1	0	1	1	1	0	1	2	2	0	2	1	0	1	1	0	0	0	0	0	1	0	2	0
197	1	0	0	0	0	1	1	0	0	0	1	0	1	0	0	0	0	0	0	0	0	0	0	2	0	0	0	2	2	2	0	0	2	1	1	2	2	1	0	0	0	1	1	0	1	0	0	1	1
198	1	0	0	0	0	0	0	0	2	0	1	0	1	0	0	0	0	2	1	1	1	0	0	2	0	1	0	1	2	2	0	1	2	2	0	2	2	0	1	1	0	1	1	0	1	0	0	0	1
199	1	0	0	0	0	0	0	0	2	0	0	0	2	1	0	1	0	1	1	1	1	0	0	2	2	1	0	2	2	1	1	0	2	2	1	1	2	1	1	1	0	0	1	0	0	0	0	0	1
200	1	0	0	0	0	0	2	0	1	0	0	1	1	0	1	0	0	1	1	0	0	0	0	2	0	1	0	2	2	2	0	2	1	1	1	0	2	0	2	2	0	0	1	0	1	0	0	2	0
201	1	1	0	0	0	0	2	1	1	0	0	1	1	0	1	0	0	1	1	1	1	0	1	1	1	1	0	1	2	2	1	2	2	1	0	2	0	0	0	0	0	0	0	0	0	0	0	1	0
202	0	2	0	0	0	0	2	1	1	0	1	0	1	0	0	0	0	0	1	1	1	0	0	2	0	1	0	1	1	2	0	1	2	1	1	1	1	0	1	1	0	0	0	0	0	1	0	1	1
203	0	1	0	0	0	0	0	0	2	0	0	0	1	0	1	0	0	2	1	0	0	0	0	2	1	1	0	2	2	1	0	1	1	1	0	2	1	0	0	0	0	1	1	0	0	0	0	1	1
204	0	1	0	0	0	0	1	0	1	0	0	0	0	0	0	0	0	2	2	2	0	0	0	2	0	0	0	1	2	2	0	0	2	2	0	2	2	0	1	1	0	0	1	0	1	1	0	1	0
205	1	2	0	0	0	0	1	0	1	0	1	1	1	0	1	0	0	0	0	0	0	0	0	2	0	1	1	2	2	2	0	1	1	1	1	1	1	0	0	0	0	1	1	0	1	1	0	1	0
206	1	1	0	0	0	1	1	0	0	1	1	2	2	1	1	1	0	0	0	0	0	0	0	2	0	1	0	2	2	2	0	0	1	1	1	1	2	0	1	1	0	0	1	0	0	0	0	1	0
207	1	2	0	0	0	0	2	1	1	0	0	0	0	0	0	0	0	1	2	2	1	0	0	2	0	0	0	2	2	2	1	2	2	0	2	0	1	0	1	1	0	0	1	0	1	1	0	2	0
208	1	1	0	0	0	1	2	0	1	1	1	1	1	0	1	0	0	1	1	1	1	0	1	1	1	1	0	2	2	2	1	1	1	1	1	1	0	0	0	0	0	0	1	0	1	1	0	0	1
209	1	0	0	0	0	0	1	1	2	0	0	0	1	0	0	0	0	2	1	0	0	0	0	2	0	1	0	1	2	2	0	0	0	0	0	2	2	1	1	1	1	0	0	0	0	0	0	0	1
210	1	2	0	0	0	0	2	0	1	0	1	0	1	0	1	0	0	2	1	0	0	0	0	2	0	1	0	2	2	2	2	0	2	2	0	2	2	0	1	1	0	0	0	0	1	1	0	0	1
211	0	2	0	0	0	1	2	1	1	0	1	1	1	0	2	0	0	1	1	1	1	0	1	1	1	1	0	2	2	2	0	1	1	1	1	2	1	1	0	0	0	0	0	0	0	1	0	1	0
212	1	2	0	0	0	1	2	0	1	0	0	0	2	0	0	0	1	2	0	0	0	0	0	2	0	1	0	2	1	1	0	0	0	2	0	2	2	1	1	1	1	0	0	0	1	1	1	0	1
213	1	1	0	0	0	0	1	1	2	0	0	1	2	0	1	0	0	1	1	1	0	0	0	2	0	1	0	2	2	2	1	0	0	2	0	2	2	0	1	1	0	1	1	0	1	1	0	2	0
214	1	1	0	0	0	0	1	0	1	0	0	0	0	0	0	0	1	2	1	1	1	0	0	2	0	1	0	2	0	0	0	0	1	1	1	2	2	0	2	2	0	0	1	0	0	1	0	0	0
215	0	1	0	0	0	1	1	0	1	1	1	0	1	0	0	0	0	1	1	1	1	0	0	2	0	2	0	2	2	2	1	0	0	2	0	2	2	0	2	2	0	1	1	0	1	1	0	1	1
216	1	0	0	0	0	0	1	2	2	0	0	0	0	0	0	0	0	0	0	0	0	0	0	2	0	0	0	2	2	2	1	0	1	0	1	1	2	0	2	1	1	0	1	0	0	0	0	2	0
217	1	1	0	0	0	0	1	0	1	1	1	1	1	0	1	0	0	1	1	2	1	0	0	2	0	0	0	1	2	2	0	0	2	2	0	2	0	0	1	1	0	0	0	0	0	1	0	1	0
218	1	1	1	0	0	0	1	0	2	1	1	1	1	0	2	0	0	1	1	1	1	0	1	1	0	1	0	1	2	2	1	1	2	0	1	1	1	0	1	1	0	0	0	0	0	0	0	1	0
219	1	1	0	0	0	1	2	0	0	0	2	0	0	0	1	0	0	1	1	1	1	1	0	2	1	0	0	2	2	2	0	2	1	2	0	2	2	0	0	0	0	1	1	1	1	0	0	1	1
220	0	1	0	0	0	0	1	0	1	0	1	1	1	0	1	0	0	1	1	1	1	0	1	1	1	2	0	2	2	2	0	0	2	0	2	1	1	0	1	1	0	0	1	0	0	1	0	1	0
221	1	0	0	0	0	1	1	0	1	0	1	1	2	0	2	0	0	2	2	1	0	0	0	2	0	1	0	2	2	2	0	0	2	0	1	1	1	0	1	1	0	0	1	1	1	1	1	1	0
222	1	1	0	0	0	1	2	0	0	0	1	0	1	0	0	0	0	0	0	0	0	0	0	2	1	2	0	1	2	2	0	0	0	2	0	2	1	0	0	0	0	0	1	1	1	1	0	0	1
223	1	0	0	0	0	0	2	1	2	0	1	0	1	0	1	1	0	1	1	1	1	0	1	1	0	1	0	2	1	1	0	1	1	1	0	2	1	0	0	0	0	0	1	0	0	0	0	2	0
224	1	2	1	0	0	0	0	0	2	0	0	0	2	0	1	0	0	0	0	1	0	0	0	2	0	0	0	1	1	1	0	1	2	0	1	1	2	0	2	2	0	0	0	0	0	0	0	1	0
225	1	0	0	0	0	1	0	0	2	0	0	0	0	0	0	0	0	0	0	0	0	0	0	2	0	2	0	2	1	1	1	0	1	2	0	2	0	0	0	0	0	0	1	0	1	0	0	1	1
226	1	1	2	0	1	0	2	0	1	1	1	0	0	0	0	0	0	2	0	0	0	0	0	2	0	1	0	1	2	2	1	1	1	1	1	1	2	0	2	2	0	1	1	1	2	0	0	0	0
227	1	0	0	0	0	0	2	0	1	0	2	0	2	0	2	0	0	1	1	1	1	0	1	1	0	0	0	1	1	0	0	0	1	1	1	1	1	0	1	1	0	0	0	1	0	1	0	2	0
228	1	1	0	0	0	0	2	1	1	0	1	0	1	0	0	0	0	0	0	0	0	0	1	1	1	1	0	2	2	2	1	1	2	1	1	1	1	0	1	1	0	2	2	0	1	0	0	1	1
229	1	0	0	0	0	1	1	0	1	0	1	1	2	1	0	1	1	0	1	1	1	0	0	2	0	0	0	0	2	2	0	1	1	1	0	2	0	0	0	0	0	0	1	0	1	1	0	1	0
230	1	0	0	0	0	1	0	0	2	0	2	0	2	0	2	1	0	2	2	2	0	1	0	2	0	0	0	2	2	2	0	0	1	1	0	2	1	0	1	1	0	0	0	0	0	0	0	2	0
231	1	1	0	0	0	0	2	1	1	0	0	0	0	0	0	0	1	0	1	1	1	0	0	2	0	1	0	1	2	2	1	1	2	2	0	2	1	0	1	1	0	0	2	0	0	1	0	2	0
232	1	0	0	0	0	1	0	0	2	0	0	0	1	0	1	1	0	1	1	0	0	0	0	2	1	0	1	2	2	2	0	0	0	1	2	2	1	0	1	1	0	0	0	0	0	1	0	2	0
233	1	1	0	0	0	0	1	1	2	0	0	0	1	0	0	0	0	2	2	1	0	0	0	2	0	1	0	2	2	2	0	1	1	2	0	2	1	0	0	0	0	0	1	0	1	0	0	1	1
234	1	0	0	0	0	0	1	0	1	0	1	0	0	0	0	0	0	0	0	0	0	0	0	2	0	1	0	2	1	1	1	2	2	0	2	0	0	1	0	0	0	0	0	0	0	1	0	2	0
235	1	1	0	0	0	1	0	0	1	0	0	0	1	0	1	1	0	0	0	1	0	0	0	2	1	0	0	1	2	2	0	0	2	1	1	1	1	0	0	0	0	0	1	0	1	1	0	0	0
236	1	1	0	0	0	0	1	0	0	0	1	0	1	0	0	0	0	0	0	1	1	0	0	2	0	0	1	2	2	2	1	0	0	2	0	2	2	1	1	1	0	0	1	0	0	0	0	0	0
237	1	1	0	0	0	0	2	0	1	0	0	0	1	0	1	1	0	1	1	1	1	0	0	2	0	2	1	2	2	2	1	1	2	1	1	2	0	0	0	0	0	1	2	0	1	0	0	2	0
238	0	1	1	1	1	1	1	0	1	0	1	1	2	0	1	0	0	1	1	1	1	0	0	2	1	2	0	2	1	1	1	0	2	1	2	1	2	0	1	1	0	0	2	0	1	1	0	1	1
239	1	1	0	0	0	0	2	0	2	0	0	0	0	0	0	0	0	2	2	2	2	0	0	2	0	1	0	0	1	2	0	1	2	0	1	1	1	0	1	1	0	0	0	0	1	0	0	2	0
240	1	2	0	0	0	0	1	0	1	0	1	0	0	0	0	0	0	1	0	0	0	1	0	2	0	2	0	2	2	2	1	0	1	2	2	1	2	2	0	0	0	1	1	0	0	0	0	2	0
241	0	1	0	0	0	1	1	0	1	0	1	0	1	0	1	1	1	2	1	1	1	0	0	2	0	2	0	2	1	1	1	0	1	1	1	1	2	1	0	1	0	1	1	1	1	1	0	2	0
242	1	0	0	0	0	1	1	1	2	0	0	0	1	0	0	0	0	1	1	1	1	0	0	2	0	1	0	2	2	2	0	2	2	0	2	0	1	1	0	0	0	0	0	0	0	0	0	1	0
243	0	1	0	0	0	0	1	1	2	0	0	0	2	0	0	0	0	1	1	1	1	0	0	2	0	1	0	2	2	2	1	0	0	2	0	2	1	0	0	0	0	0	1	1	0	1	1	2	0
244	1	2	0	0	0	0	2	0	0	0	2	1	2	0	1	0	0	0	0	0	0	0	0	2	0	1	2	2	2	2	1	0	1	1	1	1	1	0	0	0	0	0	0	0	1	1	0	2	0
245	1	2	0	0	0	0	2	1	1	0	0	0	0	0	0	0	0	1	0	1	0	0	0	2	0	0	0	2	2	2	0	0	0	2	0	2	0	0	1	1	0	0	0	0	2	1	0	1	1
246	1	1	0	0	0	0	2	0	0	0	1	1	2	0	1	0	0	1	1	1	1	0	0	2	0	2	0	2	1	1	1	1	1	2	0	2	1	0	2	2	1	0	0	0	1	1	0	0	0
247	1	2	1	0	0	0	2	1	1	0	0	0	0	0	0	0	0	2	1	1	1	0	1	1	1	0	0	2	2	2	1	1	2	2	0	2	1	0	0	0	0	0	0	0	0	1	0	1	1
248	0	1	0	0	0	0	1	1	2	0	0	0	0	0	0	0	0	1	1	0	1	0	0	2	0	0	0	1	2	2	1	2	1	2	0	2	1	0	1	1	0	0	0	0	1	1	0	2	0
249	1	1	0	0	0	0	2	0	0	0	1	0	0	0	0	0	0	1	1	1	1	0	0	2	0	2	0	1	2	2	0	1	2	0	0	2	2	0	0	0	0	0	2	0	0	1	0	2	0
250	1	2	0	0	0	0	1	0	0	0	1	0	1	0	0	0	0	1	1	1	0	0	0	2	0	1	0	2	1	2	1	0	1	2	0	2	1	1	0	0	0	0	0	0	0	1	0	1	0
251	1	2	0	0	0	0	1	0	2	0	0	1	1	0	1	0	0	1	1	1	1	0	0	2	0	0	0	2	2	2	1	0	2	1	1	1	0	0	0	0	0	0	0	2	0	2	0	1	0
252	1	1	0	0	0	1	0	0	2	0	2	0	0	0	0	0	0	1	1	1	0	0	1	1	1	0	0	1	2	2	1	1	1	1	1	1	1	1	0	0	0	2	2	0	0	0	0	1	1
253	1	1	0	0	0	0	1	0	2	0	0	0	1	0	0	0	0	1	1	1	1	0	0	2	0	1	0	1	2	2	1	1	2	1	1	1	2	1	0	0	0	0	0	0	0	1	0	2	0
254	1	2	0	0	0	0	0	0	2	0	1	0	0	0	0	0	0	0	0	0	0	0	0	2	0	1	0	1	2	2	0	0	1	1	0	2	1	0	1	1	0	0	1	0	1	0	0	0	1
255	1	1	0	0	0	0	1	0	0	0	0	1	1	0	1	0	0	1	1	1	1	0	1	1	1	0	0	2	2	2	1	0	0	1	1	1	1	0	1	1	0	0	0	0	1	0	0	1	1
256	1	1	0	0	0	0	0	0	1	0	0	1	1	0	1	0	0	1	0	1	0	0	2	0	0	0	1	2	2	2	0	1	1	1	0	2	2	0	2	1	1	0	0	0	1	0	0	0	1
257	0	1	0	0	0	0	2	1	2	0	1	0	0	0	0	0	0	1	2	1	1	0	0	2	1	0	0	2	2	2	1	1	1	1	0	2	2	0	1	1	0	0	0	0	0	0	0	1	1
258	1	1	0	0	0	0	2	1	1	0	0	0	0	0	0	0	1	2	2	2	2	0	0	2	0	1	0	2	2	2	0	0	1	2	0	2	0	0	0	0	0	1	1	0	1	1	0	2	0
259	1	1	0	0	0	0	0	0	2	0	1	1	2	0	1	0	0	0	0	0	0	0	0	2	0	1	0	2	2	2	0	0	1	2	0	2	0	0	0	0	0	0	0	0	0	1	0	2	0
260	0	2	1	0	1	0	0	0	2	0	0	1	2	0	1	0	0	0	0	0	0	0	1	1	0	2	0	1	2	2	1	1	1	2	0	2	1	0	0	0	0	1	1	0	1	0	0	1	0
261	1	1	0	0	0	1	2	1	2	0	1	0	2	0	1	0	0	2	1	1	1	0	2	0	1	1	0	2	2	2	1	1	0	2	0	2	1	0	1	0	1	0	0	1	0	1	0	1	0
262	0	2	0	0	0	0	1	0	1	0	1	1	1	0	1	0	0	2	1	1	1	0	0	2	0	2	0	1	2	2	0	1	1	1	0	2	0	0	0	0	0	1	1	0	0	0	0	0	1
263	1	1	0	0	0	0	0	0	1	0	1	1	1	0	1	0	0	1	0	0	0	1	0	2	0	1	0	2	2	2	1	1	2	1	0	2	0	0	0	0	0	1	1	0	0	0	0	2	0
264	1	1	0	0	0	0	1	0	0	1	2	0	0	0	0	0	0	1	2	1	1	0	0	2	0	0	1	2	2	2	1	0	2	2	0	2	1	0	1	1	0	0	0	0	0	0	0	1	0
265	1	1	0	0	0	0	1	0	1	0	1	1	2	1	0	1	1	2	0	0	0	0	0	2	0	0	0	1	2	2	0	0	0	0	1	1	0	0	0	0	0	0	0	0	0	0	0	1	0
266	1	0	0	0	0	2	1	0	2	1	1	0	1	0	0	0	0	2	1	1	1	0	0	2	0	0	0	1	2	2	0	2	2	0	2	1	2	1	1	1	0	0	1	0	0	1	0	2	0
267	1	1	0	0	0	0	1	1	2	0	0	1	1	1	0	1	1	2	2	2	2	2	0	2	0	1	0	1	2	2	1	1	1	2	0	2	0	0	0	0	0	1	1	0	0	1	0	2	0
268	0	1	0	0	0	0	2	1	1	0	0	0	0	0	0	0	0	1	1	1	1	0	0	2	0	1	0	2	1	1	1	0	2	2	0	2	1	0	0	0	0	2	2	0	0	0	0	1	0
269	1	1	0	0	0	0	0	0	2	0	1	0	1	0	0	0	0	0	1	2	1	0	0	2	0	0	0	2	2	2	0	1	2	2	0	2	2	1	0	0	1	0	1	0	1	0	0	1	0
270	1	0	0	0	0	0	1	0	1	0	1	1	0	0	0	0	0	1	1	1	0	0	1	1	1	1	1	2	2	2	0	1	1	1	1	1	0	0	0	0	0	1	1	0	1	0	0	1	0
271	1	2	0	0	0	0	1	0	1	0	0	1	1	0	1	0	0	1	0	1	0	0	1	1	1	1	0	1	1	1	0	0	1	1	1	1	2	0	2	2	0	0	0	0	0	0	0	1	0
272	1	0	0	0	0	0	1	0	2	0	0	0	0	0	0	0	0	1	0	0	0	0	1	1	1	1	0	2	2	2	1	0	0	2	0	2	2	1	0	0	0	0	1	0	0	1	0	1	0
273	0	1	0	0	0	1	0	0	1	0	1	0	1	0	1	1	0	2	0	0	0	0	0	2	0	1	0	2	2	2	0	1	2	1	1	1	1	0	2	2	0	0	0	0	0	0	0	1	0
274	1	1	0	0	0	0	1	0	1	0	1	1	1	1	0	1	0	0	0	0	0	1	0	2	0	1	0	1	2	2	0	0	0	0	0	2	2	1	0	1	0	0	0	0	0	1	0	0	0
275	1	1	0	0	0	0	2	1	1	0	1	1	2	0	2	0	0	1	1	1	0	0	0	2	0	1	0	1	1	1	0	1	0	1	1	1	1	0	0	0	0	0	0	0	0	1	0	2	0
276	1	1	1	0	0	0	2	0	1	0	0	0	0	0	0	0	1	1	1	1	0	0	0	2	0	1	0	1	1	0	0	0	0	2	0	2	1	1	0	0	0	0	0	0	0	1	0	2	0
277	1	0	0	0	0	0	1	1	2	0	0	1	2	0	2	1	0	1	1	1	1	0	0	2	0	1	0	2	1	1	1	0	1	0	1	1	2	1	1	1	0	0	1	0	1	0	0	0	0
278	0	2	0	0	0	0	1	0	1	0	1	0	1	0	1	1	0	1	1	1	1	0	1	1	1	0	0	2	2	1	0	1	1	2	1	2	1	0	1	1	0	0	0	0	1	0	0	2	0
279	0	2	0	0	0	0	2	0	1	0	1	0	1	0	1	1	0	1	0	0	0	0	0	2	0	2	0	0	1	2	0	1	1	0	2	1	1	1	0	0	0	0	1	0	1	0	0	2	0
280	0	1	1	1	1	1	2	1	1	0	0	0	1	0	1	1	0	1	1	1	1	0	0	2	0	0	0	2	1	1	1	1	1	0	1	1	0	0	0	0	0	0	0	0	0	0	0	2	0
281	1	2	0	0	0	0	1	0	2	0	0	1	1	0	1	0	0	1	1	1	0	0	0	2	0	1	0	1	2	2	0	0	1	1	1	2	1	0	0	0	0	0	0	0	0	1	0	2	0
282	0	1	0	0	0	0	0	0	1	0	0	0	1	0	0	0	0	1	1	1	1	0	0	2	2	1	1	2	2	1	0	1	1	1	0	2	1	0	0	0	0	0	0	0	0	1	0	1	1
283	1	1	0	0	0	0	1	1	2	0	0	0	2	0	1	0	0	0	0	0	0	0	0	2	0	2	0	1	1	1	0	1	1	1	0	2	1	1	0	0	0	0	0	0	0	0	0	1	1
284	1	0	0	0	0	0	2	0	0	0	1	1	0	0	0	0	0	1	1	1	0	0	0	2	1	0	0	2	1	1	1	0	1	0	1	2	1	0	0	0	1	0	0	0	0	0	0	2	0
285	0	1	0	0	0	0	0	0	2	0	0	1	2	0	1	0	0	1	0	0	0	0	0	2	0	0	0	2	2	2	0	2	2	1	0	2	1	0	0	0	0	0	1	0	1	0	0	1	1
286	1	0	0	0	0	1	1	0	2	0	0	0	1	0	0	0	0	1	1	1	1	0	0	2	0	2	0	2	2	2	1	0	1	1	0	2	2	0	2	2	1	0	1	0	1	1	0	1	0
287	0	2	0	0	0	0	1	0	0	0	1	0	1	0	0	0	0	1	1	0	1	0	0	2	0	0	0	2	0	0	0	1	1	1	1	1	2	0	2	1	1	0	1	0	1	0	0	2	0
288	1	2	0	0	0	0	2	0	0	0	2	0	1	0	0	0	0	1	1	1	0	0	0	2	0	2	0	1	1	1	1	0	1	1	1	1	1	1	0	0	0	0	0	0	0	1	0	2	0
289	1	2	0	0	0	0	2	0	1	0	1	0	0	0	0	0	1	0	1	1	1	0	1	1	1	2	0	2	2	2	1	1	1	1	0	2	1	0	1	1	0	0	1	0	1	1	0	2	0
290	1	0	0	0	0	1	0	0	1	0	1	0	0	0	0	0	0	2	1	0	0	0	0	2	1	0	0	2	2	1	0	0	1	2	0	2	1	1	0	0	0	0	0	0	0	0	0	2	0
291	1	2	0	0	0	0	2	1	1	0	0	0	1	0	0	0	0	1	1	1	1	0	0	2	0	1	0	2	1	1	1	0	2	0	1	2	2	0	1	1	0	0	0	0	0	0	0	0	0
292	1	1	0	0	0	1	1	0	0	1	2	0	1	0	0	0	0	0	0	0	0	0	0	2	0	1	0	2	2	1	1	0	1	1	1	1	2	0	1	0	1	0	0	1	0	1	0	1	0
293	1	2	0	0	0	0	1	0	1	0	0	2	2	0	2	0	0	0	0	0	0	0	0	2	0	1	0	2	2	2	0	1	2	2	0	2	2	0	2	1	1	0	0	0	0	1	0	1	1
294	1	1	0	0	0	0	1	0	1	0	0	2	2	1	1	1	0	1	1	1	1	0	0	2	0	1	0	2	2	2	0	0	1	2	0	2	1	1	0	0	0	0	0	0	0	1	0	2	0
295	1	0	0	0	0	0	2	0	0	0	1	1	2	1	1	1	0	2	2	1	0	0	0	2	0	2	0	2	2	2	0	0	1	0	2	1	1	0	0	0	0	0	0	0	0	0	0	2	0
296	1	1	0	0	0	0	2	1	1	0	0	1	1	0	0	0	0	0	0	0	0	0	0	2	0	2	0	1	2	2	0	0	2	0	1	1	0	0	1	0	1	0	1	0	1	1	0	2	0
297	1	1	0	0	0	0	2	1	1	0	0	0	0	0	0	0	0	1	0	0	0	0	1	1	1	1	0	1	1	1	0	1	2	0	1	1	0	0	0	0	0	0	0	1	0	1	0	2	0
298	0	1	0	0	0	0	1	0	1	0	0	0	0	0	0	0	0	0	0	0	0	0	0	2	0	1	0	0	1	1	0	0	2	1	1	1	1	0	0	0	1	2	2	0	0	0	0	2	0
299	1	2	1	1	1	1	0	0	2	0	0	1	2	0	1	0	0	1	1	1	1	0	0	2	2	1	0	2	2	2	1	2	2	1	0	2	1	0	1	1	0	0	1	0	1	0	0	1	0
300	1	1	0	0	0	0	1	1	2	0	0	0	1	0	0	0	0	0	0	0	0	0	0	2	0	1	0	2	2	2	0	0	1	0	1	1	1	0	0	0	0	1	1	0	1	1	0	0	1
301	1	2	1	0	0	0	0	0	2	0	1	0	0	0	0	0	0	2	1	1	0	0	0	2	1	2	0	2	2	2	2	0	1	1	1	1	1	0	1	1	0	1	1	0	0	0	0	1	0
302	1	1	2	0	1	0	2	1	1	0	0	0	0	0	0	0	0	2	2	1	0	0	0	2	0	0	0	2	1	1	1	0	2	2	1	2	1	0	1	0	1	0	1	0	0	1	0	0	2
303	1	2	0	0	0	0	1	0	1	0	1	0	0	0	0	0	0	2	2	1	0	0	2	0	1	1	0	1	2	2	0	0	1	1	0	2	2	0	2	2	1	1	1	0	1	0	0	2	0
304	1	0	0	0	0	1	0	0	1	0	0	1	2	0	1	0	0	0	1	1	1	0	0	2	0	2	0	2	2	2	2	0	1	1	0	2	1	0	1	1	0	0	1	0	1	0	0	2	0
305	0	0	0	0	0	0	1	0	1	0	1	0	0	0	0	0	1	1	0	0	0	1	0	2	0	0	0	2	2	2	0	1	2	1	1	2	1	0	0	0	0	0	1	0	1	1	0	0	1
306	0	2	0	0	0	0	0	0	2	0	0	1	2	1	0	1	0	0	0	0	0	0	1	1	0	1	0	1	2	2	1	1	1	1	0	2	1	0	1	1	0	0	0	0	0	2	0	1	1
307	1	0	1	0	0	1	2	1	1	0	1	0	1	0	1	1	0	0	0	0	0	0	0	2	1	2	0	2	2	2	1	1	1	1	1	1	2	0	1	1	0	0	0	1	0	1	0	2	0
308	1	2	0	0	0	0	2	0	1	0	0	0	2	1	0	1	0	1	0	0	0	0	0	2	0	1	1	1	1	1	0	1	1	1	0	2	2	0	1	1	0	0	1	0	1	0	0	0	0
309	0	1	0	0	0	0	2	0	1	0	1	0	1	0	1	0	0	0	1	1	1	1	0	2	0	2	0	2	2	1	0	2	2	1	0	2	1	1	0	0	0	0	1	0	0	1	0	1	0
310	1	2	0	0	0	0	1	0	1	0	1	0	0	0	0	0	0	1	0	0	0	0	0	2	0	1	0	2	2	2	0	0	0	1	2	2	1	1	0	0	0	0	0	2	0	1	0	1	0
311	1	1	0	0	0	0	0	0	2	0	0	0	0	0	0	0	0	2	0	0	0	0	0	2	0	1	0	2	2	2	0	0	2	0	1	1	1	0	0	0	0	0	0	1	0	1	0	2	0
312	1	0	0	0	0	1	1	1	2	0	0	0	1	0	0	0	0	1	0	0	0	0	0	2	0	2	0	1	2	1	1	1	1	2	0	2	2	1	1	1	0	1	1	0	0	2	0	1	1
313	1	1	0	0	0	0	2	0	0	0	2	2	2	0	2	0	0	0	0	0	0	0	0	2	0	0	0	2	2	2	0	0	2	1	1	1	2	1	0	0	0	0	0	0	0	0	0	2	0
314	0	1	0	0	0	1	1	0	1	0	1	0	0	0	0	0	1	1	0	0	0	0	0	2	0	1	0	2	2	2	0	2	2	0	2	0	1	1	0	0	0	0	1	0	1	1	0	1	0
315	1	1	0	0	0	0	0	0	2	0	0	0	0	0	0	0	0	0	1	1	1	0	0	2	0	1	0	2	2	1	0	1	1	1	1	1	0	0	0	0	0	1	1	0	0	1	0	1	1
316	0	2	1	0	0	0	1	0	1	0	0	0	2	0	1	1	0	0	0	0	0	0	1	1	1	1	0	2	1	1	0	1	1	0	2	0	1	0	1	1	0	1	1	1	2	1	0	2	0
317	1	1	0	0	0	1	1	1	2	0	0	0	2	1	0	1	0	2	1	1	1	0	1	1	1	0	0	2	2	2	2	1	2	0	1	1	2	0	1	0	1	0	1	0	1	2	0	1	0
318	1	0	1	0	1	0	1	0	1	0	1	1	2	0	1	0	1	2	1	1	0	0	0	2	0	0	1	1	1	1	0	1	2	1	1	2	0	0	1	1	0	1	1	0	1	0	0	2	0
319	1	0	0	0	0	1	0	0	2	0	0	0	0	0	0	0	0	1	0	0	0	0	0	2	0	1	0	2	0	0	0	1	1	1	1	1	2	0	0	0	0	0	0	1	0	1	0	0	2
320	1	1	0	0	0	0	1	0	1	0	1	1	2	0	2	0	0	1	2	1	1	0	0	2	0	1	0	2	2	2	1	0	1	1	1	1	0	0	0	0	0	0	0	0	0	0	0	2	0
321	0	1	1	0	1	0	1	1	2	0	0	0	0	0	0	0	0	1	0	0	0	0	0	2	0	1	0	2	2	2	0	1	2	2	0	2	1	0	1	1	0	1	1	0	1	0	0	0	0
322	1	1	1	0	0	0	0	0	2	0	1	0	0	0	0	0	0	0	0	0	0	0	0	2	0	0	0	2	2	2	1	2	2	0	1	1	1	0	0	0	0	0	0	0	1	1	0	2	0
323	1	1	0	0	0	0	1	2	2	0	0	0	0	0	0	0	0	0	0	0	0	0	0	2	0	2	0	2	2	2	0	0	1	1	1	1	2	1	0	0	0	0	1	0	0	0	0	1	1
324	1	0	0	0	0	0	1	1	2	0	0	1	2	0	2	1	0	1	1	1	1	0	0	2	0	0	0	1	2	2	0	0	1	0	1	2	1	0	0	0	0	0	1	0	1	2	0	0	0
325	1	0	0	0	0	0	1	0	2	0	1	1	2	0	2	1	0	2	1	1	1	0	0	2	0	2	0	2	2	1	1	1	1	1	1	1	2	0	1	1	0	1	1	0	1	0	0	2	0
326	0	1	0	0	0	0	0	0	2	0	0	1	2	0	1	0	0	0	0	0	0	0	0	2	0	1	0	1	2	2	1	1	1	2	1	2	1	1	0	0	1	2	2	0	0	0	0	2	0
327	1	2	1	0	0	0	1	0	1	0	0	0	1	0	0	0	0	1	1	1	0	0	0	2	0	1	0	2	2	2	1	0	1	1	0	2	2	0	0	0	0	0	1	0	1	0	0	0	1
328	1	1	0	0	0	1	0	0	2	0	0	0	0	0	0	0	0	1	0	0	0	1	1	1	0	0	0	2	2	2	1	1	1	0	1	1	1	1	0	0	0	0	0	0	1	1	0	0	1
329	0	2	1	0	0	0	1	0	2	0	0	0	0	0	0	0	0	0	1	1	1	0	0	2	0	0	0	1	2	2	0	1	2	1	1	2	2	0	2	2	0	0	0	0	2	2	0	0	0
330	1	1	0	0	0	0	1	0	1	0	1	0	1	0	0	0	0	1	0	0	0	1	0	2	1	1	0	2	0	0	0	1	1	2	0	2	1	0	0	0	0	0	1	0	1	0	0	2	0
331	0	1	0	0	0	0	2	0	1	0	2	1	1	0	1	0	0	1	1	0	0	0	0	2	0	2	1	2	2	2	0	0	2	1	1	1	1	0	0	0	0	0	0	0	0	0	0	1	0
332	1	0	0	0	0	0	0	0	2	0	0	2	2	0	2	0	0	0	0	0	0	0	0	2	0	0	0	1	2	2	0	0	1	0	1	2	1	0	1	1	0	0	0	0	0	1	0	2	0
333	1	2	0	0	0	0	0	0	2	0	0	1	1	0	1	0	0	2	2	2	1	0	1	1	0	0	0	1	2	2	0	1	2	2	0	2	2	1	0	0	1	0	0	0	0	0	0	0	0
334	0	1	0	0	0	0	2	1	1	0	1	0	2	0	2	0	0	0	0	0	0	0	0	2	1	1	0	1	2	2	0	1	2	0	1	1	1	1	0	0	0	0	1	0	1	0	0	2	0
335	1	1	0	0	0	1	2	0	0	0	0	0	2	0	1	1	0	1	1	1	1	0	0	2	0	1	0	1	1	1	0	0	1	2	0	2	2	0	2	2	0	1	1	0	0	0	0	2	0
336	1	2	1	0	0	0	1	0	1	1	1	0	0	0	0	0	0	2	2	1	0	0	0	2	0	1	0	2	2	2	0	1	1	1	0	2	2	1	0	0	0	0	0	0	0	0	0	1	1
337	1	1	0	0	0	0	1	0	1	0	1	1	2	0	1	0	0	1	1	1	0	0	0	2	0	0	0	2	2	2	0	0	1	0	1	1	0	0	0	0	0	1	1	0	1	1	0	1	1
338	0	2	0	0	0	0	1	0	1	0	1	0	0	0	0	0	0	0	0	0	0	0	0	2	0	1	0	2	2	2	0	1	1	2	1	2	2	1	1	1	0	1	1	0	1	1	0	1	1
339	1	2	0	0	0	0	1	1	2	0	0	0	1	0	1	1	0	1	1	0	1	0	0	2	0	0	0	2	2	1	0	0	2	1	1	1	0	0	0	0	0	0	0	0	0	0	0	1	0
340	1	1	0	0	0	0	0	0	1	0	1	0	1	0	0	0	0	1	2	2	1	0	0	2	0	0	0	2	1	1	0	1	1	2	0	2	1	0	0	0	0	0	1	1	1	1	0	2	0
341	0	2	1	1	1	1	2	0	1	0	1	1	1	0	1	0	0	1	0	0	0	0	0	2	0	0	0	1	1	1	0	1	2	1	1	1	1	0	1	1	0	0	0	1	1	1	0	1	0
342	1	2	1	0	0	0	2	1	1	0	1	0	0	0	0	0	0	0	0	0	0	0	0	2	0	1	0	2	2	2	1	1	2	0	0	2	2	0	1	1	0	0	0	0	2	0	0	0	1
343	1	2	0	0	0	0	2	0	1	0	0	0	0	0	0	0	0	0	0	0	0	1	0	2	0	2	1	2	2	2	0	0	2	2	0	2	2	1	0	0	0	0	1	0	1	1	0	1	0
344	1	0	0	0	0	0	1	0	2	0	0	1	1	0	1	0	0	1	2	2	1	0	1	1	1	2	0	2	2	2	0	2	2	1	1	2	2	0	1	1	0	0	0	0	0	2	0	0	1
345	0	2	0	0	0	0	1	1	2	0	0	0	1	0	0	0	0	1	2	1	1	0	0	2	0	0	0	2	2	1	0	1	2	1	1	1	2	1	1	1	1	1	1	0	1	0	0	2	0
346	0	0	1	0	1	0	0	0	2	0	1	0	0	0	0	0	0	1	1	0	0	0	0	2	0	1	0	2	1	1	1	0	2	1	1	1	0	0	1	0	1	0	1	0	1	1	0	2	0
347	0	2	0	0	0	0	1	0	1	0	1	0	0	0	0	0	0	2	1	1	1	0	0	2	0	1	0	2	2	2	1	1	1	2	2	1	1	0	0	0	0	0	2	0	0	1	0	1	1
348	1	1	1	1	1	1	1	1	2	0	0	0	0	0	0	0	0	0	1	1	1	0	0	2	0	1	0	1	2	2	1	1	0	1	0	2	0	0	0	0	0	0	0	1	0	0	0	2	0
349	1	0	0	0	0	0	2	0	0	0	0	0	0	0	0	0	0	1	1	1	1	0	0	2	0	1	0	2	1	1	0	2	2	1	0	2	2	0	0	0	0	0	0	0	0	1	0	0	1
350	1	1	0	0	0	0	0	0	2	0	0	0	0	0	0	0	0	1	1	1	1	0	0	2	0	0	0	2	2	2	0	0	1	1	0	2	1	0	0	0	1	0	0	0	1	1	0	1	0
351	0	1	0	0	0	1	0	0	2	0	0	0	1	0	0	0	0	0	0	0	0	0	1	1	0	1	0	2	2	2	0	0	0	0	1	1	2	0	2	1	1	0	0	0	1	0	0	1	1
352	1	2	0	0	0	0	1	1	2	0	0	0	0	0	0	0	0	1	1	1	1	0	0	2	0	2	0	2	2	2	1	1	1	0	1	1	1	0	0	0	0	0	0	0	0	1	0	2	0
353	0	1	0	0	0	1	1	0	1	0	1	1	2	0	1	0	0	2	1	1	1	0	1	1	1	1	0	2	2	2	1	0	1	2	0	2	2	0	2	2	0	1	1	1	0	1	0	0	0
354	1	1	0	0	0	1	1	0	1	0	1	0	1	0	0	0	0	2	0	1	1	0	1	2	0	0	0	2	2	1	2	0	2	2	1	1	1	0	0	0	0	0	0	0	0	0	0	2	0
355	1	1	0	0	0	0	1	0	2	0	1	1	1	0	1	0	0	0	0	0	0	0	0	2	2	1	1	2	2	2	0	1	2	1	1	1	1	0	1	1	0	0	0	0	0	1	0	2	0
356	1	2	0	0	0	0	1	0	1	0	0	2	1	0	1	0	0	0	0	0	0	0	1	1	1	1	0	2	2	2	0	0	2	1	1	1	2	0	2	2	1	0	0	0	0	0	0	2	0
357	1	1	0	0	0	0	2	0	1	0	1	1	1	1	0	1	0	2	2	1	0	0	0	2	0	1	0	1	2	2	0	0	2	0	1	1	1	0	1	0	1	0	1	0	1	1	1	0	1
358	1	0	0	0	0	1	1	0	1	0	1	2	2	0	2	0	1	2	1	1	0	0	1	1	1	0	0	2	2	2	2	1	0	2	0	2	2	2	0	0	0	0	0	0	0	0	0	0	1
359	1	2	1	0	0	0	0	0	2	0	0	0	0	0	0	0	1	2	1	1	1	0	0	2	1	1	0	2	2	2	1	0	1	1	1	1	2	0	1	1	0	0	0	0	0	1	0	2	0
360	1	0	0	0	0	0	0	0	2	0	0	0	1	0	0	0	0	0	0	0	0	0	0	2	0	1	0	1	2	2	0	1	0	1	1	1	1	0	0	0	0	1	1	0	1	0	0	0	0
361	1	1	1	1	1	1	1	0	1	1	1	1	1	0	1	0	0	0	0	0	0	0	0	2	0	2	0	1	2	2	0	1	2	1	1	1	2	0	1	1	0	0	0	0	0	1	0	1	0
362	1	1	0	0	0	0	1	0	1	0	1	1	1	0	1	0	0	0	0	0	0	0	1	1	0	1	0	2	2	2	1	0	1	2	0	2	2	0	1	0	1	1	1	0	0	0	0	1	0
363	0	0	0	0	0	1	0	0	2	0	1	0	1	0	0	0	0	1	1	0	0	0	0	2	0	1	0	1	1	1	0	0	1	1	1	1	1	0	0	0	0	0	0	1	1	1	0	0	0
364	1	1	1	0	0	0	2	0	1	0	1	1	2	0	1	0	0	1	0	0	0	0	0	2	0	0	0	2	2	2	0	0	2	0	1	2	0	0	0	0	0	0	1	0	0	1	0	1	0
365	0	1	0	0	0	0	1	0	1	0	0	0	1	0	1	1	0	0	1	1	1	0	1	1	1	0	0	1	1	1	0	1	1	1	1	1	2	0	2	2	0	0	1	0	1	1	0	1	0
366	1	1	0	0	0	0	2	0	0	0	1	0	0	0	0	0	0	0	0	0	0	0	0	2	0	1	0	2	2	2	1	1	1	1	1	2	2	1	1	1	0	0	0	0	0	2	0	2	0
367	0	2	0	0	0	0	1	0	1	0	0	0	1	0	1	1	0	0	1	2	1	0	1	1	1	0	0	1	2	2	0	0	2	0	1	2	1	0	0	0	0	0	0	0	0	0	0	1	0
368	1	1	0	0	0	0	1	1	2	0	0	0	0	0	0	0	0	1	1	1	1	0	0	2	0	2	0	2	2	2	0	0	2	1	0	2	1	0	1	1	0	0	1	0	1	0	0	2	0
369	0	1	0	0	0	1	1	0	1	0	0	0	2	1	0	1	0	1	2	2	1	0	1	1	0	1	0	2	2	2	0	2	2	0	1	1	0	0	0	0	0	0	0	0	0	2	0	2	0
370	1	0	1	0	1	0	1	1	2	0	0	0	0	0	0	0	0	0	0	0	0	0	0	2	1	0	0	1	2	2	0	0	2	1	1	1	1	0	1	1	1	0	1	0	1	0	0	1	0
371	0	2	0	0	0	1	2	1	2	0	1	0	0	0	0	0	0	1	1	1	0	0	0	2	0	0	0	2	2	2	1	1	2	1	1	1	1	0	1	1	0	0	2	0	1	1	0	2	0
372	1	1	0	0	0	0	1	1	2	0	0	1	2	0	2	0	0	2	0	0	0	0	0	2	0	1	0	2	2	2	0	1	1	1	1	1	2	0	2	1	1	0	0	1	1	1	0	2	0
373	1	1	1	0	0	1	0	0	2	0	0	1	2	0	2	0	0	2	2	1	0	0	0	2	0	1	2	2	2	2	1	2	1	1	1	1	2	0	2	2	0	0	0	0	0	2	0	2	0
374	0	0	0	0	0	1	1	0	2	0	0	0	0	0	0	0	0	0	1	1	1	0	0	2	0	0	0	1	2	2	1	0	1	1	1	1	2	0	1	0	1	0	0	0	0	1	0	1	0
375	1	0	0	0	0	0	1	0	1	1	1	0	1	0	1	1	0	2	2	1	0	0	0	2	0	2	0	1	2	2	0	0	1	1	0	2	2	0	2	2	1	0	0	1	0	1	0	1	0
376	1	1	0	0	0	1	0	0	2	0	0	0	0	0	0	0	0	1	1	0	0	0	0	2	0	2	0	2	1	1	1	0	0	2	0	2	2	0	1	1	0	0	1	0	1	0	0	2	0
377	1	2	0	0	0	0	1	1	2	0	0	0	2	0	1	1	0	1	1	1	0	0	1	1	0	1	0	2	2	2	0	2	2	0	1	1	0	0	1	1	0	0	0	0	0	0	0	2	0
378	0	1	0	0	0	1	2	0	0	0	2	0	1	0	0	0	1	2	0	0	0	0	0	2	1	0	0	2	2	2	0	1	2	1	1	1	1	0	1	1	0	0	1	0	1	1	0	2	0
379	1	1	0	0	0	1	1	0	1	0	0	1	1	0	1	0	0	1	2	1	1	0	1	1	0	1	0	1	2	2	1	1	0	1	0	2	2	0	1	1	0	2	2	0	0	1	0	1	0
380	1	0	0	0	0	0	1	1	2	0	0	1	0	0	0	0	0	2	2	2	2	0	0	2	0	0	0	2	2	2	0	1	2	0	1	1	0	0	0	0	0	0	0	0	2	2	0	1	1
381	1	1	0	0	0	0	2	1	1	0	0	2	2	0	2	0	0	0	0	0	0	0	0	2	0	0	0	2	1	2	0	1	1	1	0	2	1	0	1	1	0	0	0	0	0	1	0	2	0
382	1	1	0	0	0	1	0	0	2	0	0	0	0	0	0	0	0	0	0	0	0	0	1	1	1	2	0	2	2	1	0	1	0	1	1	1	1	1	0	0	0	0	1	0	1	0	0	0	0
383	0	1	0	0	0	1	1	1	2	0	0	0	1	0	0	0	0	2	1	1	1	0	0	2	0	0	0	1	2	2	0	1	2	1	0	2	1	0	0	0	0	0	0	0	0	0	0	1	1
384	0	0	0	0	0	0	1	1	2	0	0	1	1	0	1	0	0	1	1	1	1	0	0	2	0	0	0	1	2	2	1	0	2	2	1	1	2	0	1	1	0	0	0	0	0	0	0	0	0
385	1	1	0	0	0	1	0	0	2	0	1	0	1	0	0	0	0	2	0	0	0	1	0	2	0	2	0	1	2	2	0	1	1	1	1	1	2	0	2	1	1	1	1	0	1	0	0	2	0
386	1	2	0	0	0	0	2	0	2	0	1	0	0	0	0	0	0	0	0	0	0	0	1	1	1	0	0	2	2	2	1	1	2	2	0	2	1	0	0	0	0	0	0	0	0	2	0	2	0
387	1	0	0	0	0	1	1	0	1	1	1	1	0	0	0	0	0	2	1	1	1	1	0	2	0	2	0	1	2	2	1	2	2	0	1	1	2	0	2	2	0	0	0	0	0	0	0	1	1
388	1	1	0	0	0	0	1	0	1	0	0	0	0	0	0	0	0	0	1	1	1	0	0	2	0	1	0	2	1	1	0	0	0	1	2	2	1	0	1	0	1	0	0	0	0	1	0	1	0
389	1	0	0	0	0	1	2	0	1	0	0	1	1	0	1	0	0	0	0	0	0	0	0	2	0	1	0	2	2	2	0	0	0	1	0	2	1	0	0	0	0	0	0	0	0	1	0	1	0
390	1	0	1	0	1	0	0	0	2	0	1	0	0	0	0	0	0	2	2	1	0	0	0	2	0	1	0	2	2	2	0	0	1	1	1	1	1	0	1	1	0	0	0	1	1	1	0	1	0
391	1	1	0	0	0	0	1	0	2	0	0	0	0	0	0	0	0	0	0	0	0	0	0	2	0	1	0	2	2	2	0	0	1	1	0	2	1	0	1	0	1	0	1	0	1	0	0	1	1
392	1	0	0	0	0	1	2	0	0	0	0	0	1	0	0	0	0	0	1	1	1	0	0	2	0	2	0	2	1	1	0	0	2	0	2	2	2	1	1	1	1	0	1	0	1	0	0	1	0
393	1	1	1	0	0	0	2	0	1	0	1	1	1	0	1	0	0	0	0	0	0	0	0	2	1	2	0	1	2	2	0	0	1	2	2	1	2	1	1	1	0	1	1	0	1	0	0	1	0
394	1	1	0	0	0	0	0	0	2	0	0	0	1	0	0	0	0	1	0	0	0	0	1	1	1	1	1	2	2	2	0	0	2	2	0	2	1	0	1	1	0	0	0	0	0	0	0	1	0
395	1	2	0	0	0	0	2	0	0	0	2	0	0	0	0	0	0	0	0	0	0	1	0	2	1	0	0	2	2	2	0	0	1	1	1	2	1	1	0	0	0	1	1	0	1	1	0	2	0
396	0	1	0	0	0	0	1	0	1	0	0	0	0	0	0	0	0	1	0	0	0	0	0	2	0	2	1	2	2	2	0	2	1	1	0	2	1	0	1	1	0	1	1	0	1	0	0	2	0
397	0	1	0	0	0	1	1	0	1	1	1	1	1	0	1	0	0	0	0	0	0	0	0	2	0	1	0	2	2	1	0	0	1	1	0	2	1	0	0	0	0	0	0	1	0	0	0	2	0
398	0	1	0	0	0	0	1	0	1	0	1	1	1	0	1	0	0	1	1	1	1	0	0	2	2	1	1	2	2	2	1	0	1	2	0	2	0	0	0	0	0	0	0	1	0	0	0	2	0
399	1	1	0	0	0	1	0	0	2	0	2	0	2	0	1	1	0	0	0	0	0	1	0	2	0	2	0	2	2	2	0	2	1	1	0	2	2	0	2	2	0	1	1	1	1	0	0	1	1
400	1	1	0	0	0	0	1	2	2	0	0	1	2	0	2	0	0	0	0	0	0	0	1	1	0	2	0	2	2	2	0	0	2	1	1	1	2	0	1	0	1	0	0	0	0	0	0	2	0
401	1	2	0	0	0	0	2	0	0	0	0	0	0	0	0	0	0	0	0	0	0	1	0	2	0	1	0	1	2	2	0	0	0	2	0	2	1	0	1	1	0	1	1	1	0	1	0	0	0
402	0	1	0	0	0	1	1	0	1	0	0	1	1	0	1	0	0	2	1	1	1	0	0	2	0	0	0	2	2	2	1	1	1	1	0	2	2	0	1	1	0	0	1	0	1	0	0	1	0
403	1	1	1	0	0	0	1	0	2	0	0	0	1	0	0	0	0	1	1	0	0	0	0	2	0	2	1	2	1	1	0	1	1	1	0	2	2	0	1	1	0	0	0	0	1	1	0	1	0
404	1	0	0	0	0	0	2	0	0	0	0	0	0	0	0	0	0	0	0	1	1	0	1	1	1	1	0	1	2	2	0	2	1	2	0	2	1	1	0	0	0	1	1	0	0	0	0	2	0
405	1	1	0	0	0	1	1	0	0	0	1	0	1	0	0	0	0	0	0	0	0	1	0	2	0	2	0	2	1	1	1	0	1	2	0	2	2	0	1	1	0	0	0	0	0	1	0	2	0
406	1	0	0	0	0	2	1	0	1	0	1	1	2	0	1	0	0	0	0	0	0	0	0	2	0	0	1	2	2	2	1	1	1	1	0	2	1	0	1	1	0	0	1	0	1	0	0	0	0
407	1	1	0	0	0	1	0	0	2	0	1	0	0	0	0	0	0	0	0	0	0	0	1	1	1	2	0	2	1	2	1	0	2	1	1	1	2	0	2	2	0	0	0	0	0	1	0	2	0
408	1	0	0	0	0	1	2	0	0	0	0	1	1	0	1	0	0	1	1	1	0	0	0	2	0	0	0	1	1	0	1	1	1	1	1	2	1	0	0	0	0	0	0	2	0	2	0	1	1
409	0	2	0	0	0	0	1	0	1	0	0	2	2	0	2	0	1	2	1	1	1	0	0	2	0	0	1	2	2	2	1	2	1	2	0	2	1	0	1	1	0	0	1	0	1	0	0	1	0
410	1	1	0	0	0	0	1	0	1	0	1	1	2	0	1	0	0	0	1	1	1	0	0	2	0	1	0	1	1	1	0	2	2	0	1	1	2	0	1	1	0	0	1	0	1	0	0	2	0
411	1	1	0	0	0	0	0	0	2	0	0	1	2	0	2	0	0	2	0	0	0	0	0	2	0	0	2	2	2	2	1	1	1	0	1	1	1	1	0	0	0	0	1	0	1	0	0	1	1
412	1	2	0	0	0	0	1	0	1	0	1	1	2	0	2	0	0	1	1	1	1	1	0	2	0	0	0	1	1	1	0	2	2	2	0	2	1	0	1	1	0	0	0	1	0	1	0	0	2
413	1	2	0	0	0	0	2	0	1	1	1	1	2	0	2	0	0	0	0	0	0	0	0	2	0	1	0	2	2	1	1	1	1	2	1	2	2	1	1	1	0	0	1	0	1	0	0	2	0
414	1	0	0	0	0	2	0	0	2	0	0	1	2	0	2	0	0	1	1	1	0	0	0	2	0	1	0	2	1	1	1	1	1	1	1	1	2	0	2	2	0	1	1	0	0	1	0	1	1
415	1	1	0	0	0	0	2	1	1	0	1	0	0	0	1	0	0	0	1	2	1	1	0	2	1	1	0	2	2	2	0	1	1	1	1	1	1	0	1	1	0	0	1	0	1	0	0	1	1
416	1	1	0	0	0	0	2	0	1	0	0	0	0	0	1	0	0	2	1	1	1	0	0	2	0	1	0	2	2	2	0	2	1	1	1	0	0	0	1	1	0	0	0	1	0	1	0	2	0
417	1	1	0	0	0	1	1	0	1	0	0	1	2	0	2	1	0	0	1	1	1	0	1	1	0	1	1	1	2	2	0	1	0	2	0	2	1	0	1	0	1	0	0	0	0	2	0	2	0
418	0	0	0	0	0	1	1	0	1	0	0	0	0	0	0	0	0	1	1	1	1	0	0	2	1	2	0	0	1	1	0	0	2	0	1	2	2	0	2	2	0	1	1	1	1	1	0	0	0
419	1	1	0	0	0	0	1	1	1	1	0	1	2	0	1	0	0	0	0	0	0	0	0	2	1	1	0	2	2	2	1	0	1	1	1	2	1	0	1	1	0	0	0	0	0	1	0	1	0
420	1	1	0	0	0	0	1	0	2	0	0	0	0	0	0	0	0	2	2	2	2	0	0	2	1	0	0	2	2	1	0	0	2	1	0	2	1	0	0	0	1	0	0	0	0	0	0	1	0
421	1	1	0	0	0	0	0	0	2	0	0	1	1	0	1	0	0	1	1	1	1	1	0	2	0	1	0	1	2	2	1	1	1	2	1	2	1	1	0	0	0	0	0	0	1	1	0	2	0
422	1	1	0	0	0	0	0	0	2	0	0	1	1	0	1	0	0	0	0	0	0	1	0	2	1	0	0	2	2	1	0	2	2	0	1	1	1	1	0	0	0	0	2	0	1	0	0	1	0
423	1	1	1	0	0	0	1	0	1	0	1	0	0	0	0	0	0	1	1	1	1	0	0	2	0	1	0	1	2	2	0	2	2	0	1	1	1	0	1	1	0	0	0	0	0	1	0	1	0
424	1	1	0	0	0	0	0	0	2	0	0	1	2	0	2	1	0	0	0	0	0	0	2	0	1	0	0	1	1	1	0	1	2	1	1	1	2	0	2	2	1	0	0	0	0	0	0	1	0
425	1	2	1	0	0	1	2	0	1	0	1	0	0	0	0	0	0	1	1	1	0	0	0	2	0	0	0	1	2	2	0	1	1	2	0	2	2	0	2	2	1	0	1	0	0	0	0	0	0
426	1	0	0	0	0	0	2	0	0	0	0	0	0	0	0	0	0	1	1	1	0	0	0	2	1	0	0	1	2	2	0	1	2	2	0	2	1	0	0	0	0	0	0	0	0	1	0	0	2
427	1	2	0	0	0	0	1	0	1	0	1	0	0	0	0	0	0	0	1	1	1	0	1	1	1	0	0	2	0	0	0	1	1	1	0	2	0	0	1	1	0	0	1	0	0	1	0	1	0
428	0	0	0	0	0	2	1	0	1	0	0	1	1	0	1	0	0	1	1	1	0	0	0	2	0	1	0	2	2	2	0	0	2	2	1	1	0	1	0	0	0	0	1	0	1	1	1	1	0
429	0	0	0	0	0	0	1	1	2	0	0	0	1	0	0	0	0	0	0	0	0	0	1	1	0	1	0	1	2	2	1	2	2	1	1	2	2	0	2	2	0	1	1	0	0	1	0	1	0
430	0	2	0	0	0	0	1	0	1	0	0	0	0	0	0	0	0	1	0	0	0	0	0	2	1	0	2	2	2	2	1	0	2	0	1	1	2	0	1	1	0	0	0	0	0	1	0	2	0
431	0	1	0	0	0	0	2	0	1	0	1	0	0	0	0	0	0	1	1	1	0	0	1	1	0	1	0	1	2	2	0	1	2	0	2	0	2	1	1	1	0	1	2	0	1	0	0	1	0
432	1	0	0	0	0	0	1	0	1	0	1	0	0	0	0	0	0	0	0	0	0	0	0	2	1	0	0	1	2	2	0	1	1	1	0	2	0	0	0	0	0	0	0	0	0	1	0	1	1
433	1	2	0	0	0	0	2	0	0	0	1	0	0	0	0	0	0	2	1	1	0	0	0	2	0	1	0	2	2	2	2	0	2	1	1	1	1	0	0	0	0	0	0	0	0	2	0	2	0
434	1	1	0	0	0	1	2	0	1	0	2	0	0	0	0	0	0	1	2	1	1	0	0	2	0	0	1	2	2	1	0	1	1	0	0	1	0	0	0	0	0	0	1	0	0	0	0	1	0
435	1	1	0	0	0	0	2	0	1	0	0	2	2	0	2	0	1	0	1	1	1	0	0	2	0	0	0	2	1	1	1	1	0	2	0	2	0	0	0	0	0	1	1	0	1	0	0	0	1
436	0	2	0	0	0	0	1	0	2	0	0	1	2	0	1	0	0	2	2	2	1	0	0	2	0	0	1	1	1	1	0	0	2	2	1	2	1	0	1	1	0	0	0	1	0	0	0	2	0
437	1	2	0	0	0	0	2	0	1	0	0	0	0	0	0	0	0	1	1	1	0	0	0	2	0	1	0	0	1	2	0	0	2	0	1	2	1	0	0	0	0	0	0	0	1	1	0	2	0
438	1	1	0	0	0	0	1	0	1	0	1	1	1	0	1	0	0	0	0	0	0	0	0	2	0	1	0	2	2	2	1	1	1	1	2	1	1	0	1	1	0	1	1	0	1	0	0	1	1
439	1	2	0	0	0	0	1	1	2	0	0	0	1	0	0	0	0	1	1	1	1	0	0	2	0	1	0	2	2	1	0	1	2	2	0	2	1	0	0	0	0	0	1	0	1	0	0	2	0
440	1	2	0	0	0	0	0	0	2	0	1	0	2	0	1	0	0	1	1	1	1	0	0	2	0	0	0	2	1	1	0	0	1	1	0	2	2	1	1	1	1	0	0	0	0	0	0	2	0
441	1	2	0	0	0	0	2	0	0	0	1	0	0	0	0	0	0	1	1	1	1	0	0	2	0	1	0	1	2	2	1	2	2	0	2	0	2	0	2	2	1	0	1	0	1	1	0	2	0
442	1	1	0	0	0	0	1	1	2	0	0	0	0	0	0	0	0	0	1	0	0	0	1	1	1	0	0	1	2	2	0	0	1	2	1	2	2	0	2	2	1	1	1	0	0	0	0	0	1
443	1	0	0	0	0	0	0	0	2	0	1	1	1	0	1	0	0	1	1	0	0	0	0	2	0	2	0	2	2	2	0	0	1	1	1	1	1	1	0	0	0	0	0	0	0	0	0	1	0
444	0	2	0	0	0	0	1	0	2	0	0	0	0	0	0	0	0	0	0	0	0	0	0	2	0	1	0	2	1	2	0	1	1	2	0	2	2	0	2	2	1	0	0	0	0	1	0	2	0
445	0	0	0	0	0	0	1	0	1	0	1	2	1	0	1	0	0	2	2	2	0	0	2	0	0	1	0	2	2	2	1	1	2	0	1	2	1	0	0	0	0	0	1	0	1	0	0	1	0
446	1	1	1	0	0	1	1	1	2	0	0	0	1	0	0	0	0	1	1	0	0	0	0	2	0	1	0	1	2	2	0	0	1	2	1	1	1	1	0	0	0	0	0	1	0	1	0	2	0
447	1	2	0	0	0	0	1	1	2	0	0	0	0	0	0	0	0	0	0	0	0	0	0	2	0	0	0	2	2	2	1	0	2	0	1	1	1	0	1	1	0	0	1	0	0	0	0	0	0
448	1	2	0	0	0	0	2	0	0	0	0	0	0	0	0	0	0	0	0	0	0	0	0	2	0	0	0	2	2	2	0	0	1	1	1	2	0	0	0	0	0	0	0	0	0	1	0	1	1
449	1	2	0	0	0	0	1	1	2	0	0	0	1	0	1	1	0	0	1	1	1	0	1	1	0	2	0	2	1	1	0	0	0	2	1	1	1	0	0	0	0	0	1	0	0	1	0	2	0
450	1	2	0	0	0	0	1	0	1	0	1	0	0	0	0	0	0	1	0	1	0	0	0	2	0	1	0	2	2	2	0	0	2	2	0	2	2	1	0	0	0	0	0	0	0	1	0	1	0
451	0	1	0	0	0	0	2	0	0	0	0	0	1	0	0	0	0	1	0	0	0	0	0	2	0	0	0	1	2	2	0	0	1	1	1	2	2	0	0	0	0	0	0	0	1	1	0	2	0
452	1	1	0	0	0	1	1	0	2	0	0	1	1	0	2	0	0	0	0	0	0	0	0	2	0	1	1	1	1	1	0	0	2	1	1	1	0	0	1	1	0	0	0	0	0	0	0	1	1
453	1	1	1	0	1	0	2	0	1	0	0	0	1	0	0	0	1	1	1	1	1	0	0	2	0	2	0	1	2	2	0	0	1	2	0	2	1	0	1	1	0	0	0	0	0	1	0	2	0
454	1	1	0	0	0	0	1	0	1	0	0	0	1	0	0	0	0	2	0	1	1	0	0	2	0	1	0	1	1	1	0	0	2	1	0	2	1	0	0	0	0	0	0	1	0	0	0	1	1
455	1	1	0	0	0	0	2	0	0	1	2	0	1	0	0	0	0	1	1	1	1	0	1	1	1	1	0	2	1	1	1	0	0	1	2	2	0	0	0	0	0	0	0	1	0	0	0	1	0
456	1	2	0	0	0	0	1	1	2	0	1	0	1	0	1	0	0	2	1	0	0	1	0	2	0	0	0	2	2	2	0	0	1	2	1	2	2	1	0	0	0	0	1	0	1	1	0	0	0
457	1	1	0	0	0	0	2	0	1	0	1	0	2	0	2	1	0	1	1	2	1	0	1	1	1	2	0	2	1	1	0	0	1	0	1	1	1	0	1	1	0	0	0	0	0	1	0	1	0
458	0	1	0	0	0	0	1	0	1	0	0	0	0	0	0	0	0	0	0	0	0	0	0	2	1	0	0	2	1	1	0	0	0	2	0	2	1	1	0	0	0	0	0	1	0	0	0	0	2
459	1	1	0	0	0	0	0	0	2	0	0	0	0	0	0	0	0	2	0	0	0	0	0	2	0	1	0	2	2	2	1	0	0	2	0	2	2	1	0	0	0	1	1	1	2	1	0	2	0
460	1	1	1	0	0	0	1	0	1	1	1	1	1	0	1	0	0	1	1	1	1	0	0	2	0	0	0	2	0	0	0	1	2	1	1	2	1	0	1	1	0	0	0	0	1	0	0	1	1
461	1	1	1	1	1	2	0	0	1	0	0	1	2	0	2	1	0	0	0	0	0	0	0	2	0	1	0	2	2	2	2	0	0	2	0	2	1	0	0	0	0	0	1	0	1	0	0	0	0
462	0	0	0	0	0	1	1	1	2	0	0	1	1	0	1	0	0	1	1	1	1	0	0	2	0	2	0	2	1	1	0	0	1	1	1	1	2	0	0	0	0	0	0	0	0	0	0	1	1
463	0	2	0	0	0	0	0	0	2	0	0	0	2	0	2	0	0	1	0	0	0	0	0	2	0	0	0	1	1	0	1	1	2	0	2	0	2	1	1	1	1	0	0	0	0	0	0	0	0
464	1	1	0	0	0	0	1	0	2	0	0	1	1	0	1	0	0	2	1	1	1	0	0	2	0	1	0	1	2	2	0	1	1	2	0	2	1	1	0	0	0	0	0	0	0	0	0	0	0
465	0	1	0	0	0	0	1	0	1	0	0	0	0	0	0	0	0	0	1	1	1	0	1	1	0	0	0	2	1	1	0	0	2	1	1	1	1	0	2	2	1	0	1	0	1	0	0	0	0
466	0	2	0	0	0	0	2	0	2	0	0	2	2	1	1	1	0	2	0	0	0	0	1	1	0	1	0	2	2	2	0	0	1	1	1	1	2	0	1	1	0	0	0	0	0	1	0	2	0
467	1	1	0	0	0	1	1	1	2	0	0	1	1	0	0	0	1	2	2	2	2	0	0	2	0	0	0	2	2	1	0	0	2	1	1	2	2	0	2	2	0	0	0	0	0	1	0	0	2
468	1	2	0	0	0	0	2	1	1	0	0	1	1	1	0	1	0	2	1	1	1	0	1	1	0	1	0	1	2	2	0	0	1	0	1	2	0	0	1	0	1	0	0	0	0	1	0	0	1
469	1	1	0	0	0	0	1	1	2	0	0	1	1	0	1	0	0	1	1	0	0	0	0	2	0	1	0	1	2	2	1	1	2	1	1	2	2	0	0	0	0	1	1	0	0	0	0	0	1
470	1	2	1	0	0	0	2	1	1	0	0	2	2	0	2	0	0	0	0	0	0	0	1	1	1	1	0	2	2	2	1	0	2	1	0	2	1	1	0	0	0	1	2	0	0	1	0	2	0
471	1	1	2	0	1	0	1	1	2	0	0	0	0	0	0	0	0	0	0	1	1	0	1	1	1	0	0	2	2	2	2	1	1	0	2	1	1	0	0	0	0	0	0	1	0	1	0	2	0
472	1	0	0	0	0	1	2	1	1	0	0	1	1	0	1	0	0	2	2	1	1	0	0	2	0	1	0	2	2	2	1	0	1	0	2	2	1	0	1	1	0	0	0	0	1	0	0	0	0
473	0	1	1	1	1	2	0	0	1	0	0	1	1	0	1	0	0	1	0	0	0	0	0	2	0	2	0	2	2	1	1	1	2	2	0	2	0	0	0	0	0	0	0	0	0	1	0	2	0
474	1	1	0	0	0	0	1	0	1	1	1	0	2	0	0	0	0	0	1	2	1	0	0	2	0	1	0	1	2	2	1	1	1	2	0	2	2	0	1	1	0	0	1	0	1	1	0	2	0
475	1	2	0	0	0	0	1	0	1	1	2	0	0	0	0	0	0	0	0	1	1	0	0	2	1	2	0	1	1	1	0	0	2	1	2	1	2	0	1	0	1	0	0	0	0	1	0	2	0
476	1	1	0	0	0	0	1	1	2	0	0	1	1	1	0	1	0	1	1	1	1	1	0	2	0	0	0	0	1	2	0	1	1	2	0	2	1	1	0	0	0	0	0	0	0	1	0	0	0
477	1	0	0	0	0	1	1	1	2	0	0	0	0	0	0	0	0	0	0	0	0	0	1	1	1	1	0	2	2	2	0	1	1	2	1	2	1	0	2	2	0	0	0	0	1	1	0	1	0
478	0	1	0	0	0	0	1	1	2	0	0	0	1	0	1	1	0	1	1	1	1	1	0	2	0	1	0	2	1	1	0	1	1	2	0	2	2	1	0	0	0	0	0	0	0	0	0	2	0
479	0	1	0	0	0	0	2	0	1	0	1	2	2	0	2	0	0	2	2	1	0	0	0	2	0	0	0	1	1	1	1	2	2	1	0	2	0	0	0	0	0	0	0	0	0	0	0	1	0
480	0	2	0	0	0	0	0	0	2	0	0	0	0	0	0	0	0	1	0	0	0	0	1	1	1	1	0	2	2	2	1	0	1	1	1	1	2	0	2	2	1	0	0	0	0	0	0	2	0
481	1	0	0	0	0	1	0	0	2	0	1	1	1	0	1	0	0	1	0	0	0	0	1	1	0	1	0	2	2	2	0	0	0	1	1	1	1	0	1	1	0	0	1	0	1	0	0	2	0
482	0	0	0	0	0	1	1	1	2	0	0	0	2	0	1	0	1	2	1	1	1	0	0	2	0	1	0	2	1	1	0	0	0	2	0	1	1	1	0	0	0	0	0	0	0	0	0	2	0
483	0	1	0	0	0	0	2	0	1	0	0	0	1	0	1	1	0	0	0	0	0	0	0	2	0	2	0	2	1	1	0	1	1	1	0	2	0	1	0	0	0	1	1	1	1	0	0	1	0
484	1	1	0	0	0	0	1	0	1	0	0	0	0	0	0	0	0	1	1	1	1	0	0	2	0	2	0	2	1	0	0	0	0	2	0	2	0	0	0	1	0	0	0	0	1	1	0	2	0
485	1	1	1	1	1	1	1	0	1	0	0	0	1	0	1	0	0	0	1	1	1	0	0	2	0	1	0	1	2	2	0	0	1	0	2	1	1	0	1	1	0	0	0	1	0	1	0	1	0
486	1	1	0	0	0	0	0	0	2	0	0	1	2	1	1	1	0	1	0	0	0	0	1	1	1	1	0	1	2	2	0	1	2	0	1	1	1	0	1	1	0	0	0	0	0	1	0	2	0
487	1	1	0	0	0	1	2	1	1	0	0	0	0	0	0	0	0	2	1	1	1	0	1	1	0	0	0	1	1	1	1	1	1	2	0	2	1	0	1	1	0	2	2	0	0	0	0	1	0
488	1	1	0	0	0	1	2	0	1	0	1	0	0	0	0	0	0	2	2	1	1	0	0	2	0	1	0	2	2	2	0	0	1	2	0	2	1	0	0	0	0	0	0	0	0	2	0	0	0
489	1	1	0	0	0	0	1	0	1	0	0	2	2	1	1	1	0	2	0	1	1	0	2	0	1	1	0	2	1	2	1	1	1	0	2	0	0	0	0	0	0	0	0	0	0	1	0	2	0
490	1	2	0	0	0	0	1	0	1	0	1	0	2	0	2	1	0	2	1	1	1	0	1	1	1	0	0	1	2	2	0	2	1	1	0	2	0	0	1	1	0	0	1	0	1	0	0	0	0
491	1	2	1	0	0	0	1	1	2	0	0	0	0	0	0	0	0	1	1	1	1	0	0	2	0	0	0	2	1	2	1	0	1	2	0	2	1	1	0	0	0	1	2	0	1	0	0	2	0
492	0	2	0	0	0	0	1	0	1	0	1	2	2	1	1	1	0	2	1	0	0	0	0	2	0	1	0	1	2	2	1	2	1	0	2	0	2	0	1	1	0	0	0	1	0	1	0	2	0
493	1	1	0	0	0	0	2	0	1	0	1	0	0	0	0	0	0	0	0	0	0	0	1	1	1	1	0	2	2	2	0	2	1	0	2	0	1	0	0	0	0	0	1	0	0	0	0	0	0
494	1	1	0	0	0	0	1	1	2	0	0	0	1	0	1	1	1	1	1	1	1	0	0	2	0	1	0	2	2	2	0	0	2	2	1	1	0	0	0	0	0	0	0	1	0	0	0	2	0
495	0	1	0	0	0	0	2	0	1	0	1	1	0	0	0	0	0	1	1	1	1	0	1	1	1	0	0	1	2	2	0	1	0	1	0	2	2	0	2	2	0	1	1	0	0	2	0	2	0
496	1	2	0	0	0	0	0	0	2	0	0	1	0	0	0	0	0	0	0	0	0	0	0	2	0	1	0	2	2	2	0	0	2	1	1	1	2	0	2	2	0	0	1	0	1	0	0	2	0
497	1	2	0	0	0	1	1	0	1	1	2	0	1	0	1	0	0	2	2	1	0	0	1	1	0	2	0	1	2	2	0	0	2	1	0	2	0	0	0	0	0	0	0	0	0	1	1	0	1
498	1	0	0	0	0	1	1	0	1	0	1	1	1	0	1	0	0	1	0	1	0	0	0	2	0	2	0	2	1	0	0	1	0	1	1	1	0	0	0	0	0	0	0	0	0	0	0	0	1
499	1	1	0	0	0	1	1	0	1	0	0	0	0	0	0	0	0	0	0	0	0	0	0	2	1	0	0	2	2	2	1	1	2	2	0	2	1	0	0	0	0	0	0	0	0	0	1	1	0
500	1	1	0	0	0	0	0	0	2	0	1	1	1	0	1	0	0	2	0	0	0	0	0	2	0	0	0	2	2	2	0	1	1	2	0	2	1	0	2	2	1	0	0	0	0	0	0	1	1
501	0	0	0	0	0	0	1	0	1	0	1	0	0	0	0	0	0	1	1	1	1	0	0	2	0	1	0	2	2	1	0	0	1	1	0	2	2	2	0	0	0	1	2	0	1	0	0	1	0
502	0	2	0	0	0	0	1	1	2	0	0	1	2	0	2	0	0	0	0	0	0	0	1	1	0	1	0	1	2	2	0	1	2	0	1	1	0	0	0	0	0	0	0	0	0	0	0	2	0
503	1	0	0	0	0	0	1	1	2	0	0	0	2	0	0	0	0	1	1	0	0	0	1	1	1	1	0	1	2	2	1	0	1	1	0	2	1	0	1	1	0	1	1	0	1	0	0	1	0
504	1	1	0	0	0	0	1	0	1	1	1	0	0	0	0	0	0	1	1	1	1	0	0	2	1	0	0	2	2	2	0	1	1	2	1	2	2	0	1	0	1	0	0	0	0	2	0	2	0
505	1	0	0	0	0	0	2	0	1	0	1	0	0	0	0	0	0	0	0	0	0	0	0	2	0	1	0	1	2	2	0	0	2	1	1	1	1	1	0	0	0	1	1	0	0	1	0	0	1
506	1	1	0	0	0	0	2	0	1	1	1	0	0	0	0	0	0	0	1	1	1	0	0	2	0	0	0	1	1	1	1	0	1	1	0	2	2	1	0	0	0	0	0	0	0	0	0	2	0
507	1	1	0	0	0	0	0	0	2	0	0	0	0	0	0	0	0	0	0	0	0	0	0	2	0	1	0	2	2	2	0	1	1	2	0	2	2	0	2	2	0	0	1	0	1	0	0	2	0
508	1	1	1	1	1	1	2	0	1	0	1	1	2	0	1	0	0	2	1	1	1	0	0	2	0	1	0	1	2	2	1	1	2	0	1	1	2	0	1	1	0	2	2	0	1	0	0	2	0
509	1	2	1	0	0	0	0	0	2	0	0	0	0	0	0	0	0	0	0	0	0	0	0	2	0	1	0	0	2	1	0	0	1	0	1	1	2	0	2	1	1	0	1	0	1	0	0	1	1
510	0	1	0	0	0	0	1	0	2	0	0	0	0	0	0	0	0	1	0	0	0	0	0	2	1	1	0	1	2	2	0	0	1	1	1	1	1	0	2	2	1	0	1	0	0	1	0	1	0
511	0	1	0	0	0	0	1	0	1	0	0	1	0	0	0	0	1	1	1	1	0	0	0	2	0	2	0	2	2	2	1	1	1	1	1	1	1	0	0	0	1	0	0	0	0	0	0	2	0
512	1	1	0	0	0	0	1	1	2	0	0	0	0	0	0	0	0	0	0	0	0	0	0	2	0	1	0	2	2	2	0	1	0	2	0	2	1	0	2	2	0	0	1	0	0	0	0	0	0
513	0	2	0	0	0	0	0	0	2	0	0	1	1	0	1	0	0	1	0	0	0	0	0	2	0	1	0	2	1	1	0	0	2	0	1	1	1	0	1	1	0	0	0	0	1	0	0	1	0
514	1	1	1	0	0	0	2	1	1	0	0	1	1	0	1	0	0	1	0	0	0	0	1	1	0	0	1	2	2	2	0	1	2	1	1	2	2	1	0	1	0	0	1	0	0	1	0	0	0
515	0	1	0	0	0	0	1	0	1	0	0	0	2	0	1	1	0	0	0	0	0	0	0	2	0	1	0	2	2	2	1	0	1	1	1	1	1	0	1	0	1	1	2	0	1	0	0	1	1
516	0	1	0	0	0	0	1	0	1	0	1	0	0	0	0	0	0	2	2	1	0	0	0	2	0	0	0	2	2	2	1	0	0	1	1	1	1	0	0	0	0	0	0	0	0	0	0	2	0
517	1	1	0	0	0	0	1	0	1	0	0	0	0	0	0	0	0	0	0	0	0	0	1	1	0	0	0	2	2	2	1	1	1	2	0	2	1	1	0	0	0	0	0	0	0	0	0	2	0
518	1	2	0	0	0	0	0	0	1	0	1	1	1	0	1	0	0	2	1	1	0	0	1	1	1	1	0	1	1	1	0	1	2	0	2	0	0	0	0	0	0	0	0	0	0	0	0	2	0
519	0	1	0	0	0	0	1	1	2	0	0	0	0	0	0	0	1	2	1	1	1	0	0	2	0	1	1	2	2	2	1	2	1	1	1	1	2	0	2	2	0	0	1	0	1	0	0	2	0
520	1	0	0	0	0	0	1	0	1	0	1	0	2	0	0	0	0	2	0	0	0	0	0	2	0	0	0	2	2	2	1	0	0	2	0	2	1	0	0	0	0	1	1	0	1	0	0	0	1
521	1	1	0	0	0	1	0	0	2	0	0	1	1	1	0	1	0	0	0	0	0	0	0	2	0	0	0	1	1	1	0	0	1	2	1	2	0	0	0	0	0	0	1	0	1	0	0	2	0
522	1	2	0	0	0	0	0	0	2	0	0	0	0	0	0	0	0	0	0	0	0	0	1	1	0	2	0	1	2	2	0	0	1	1	0	2	1	0	1	1	0	1	1	0	1	1	0	0	0
523	1	1	0	0	0	1	1	0	1	1	1	1	2	0	1	0	0	1	1	0	0	0	0	2	0	1	0	2	1	1	1	0	1	2	1	1	1	0	0	0	0	0	0	0	0	0	0	0	0
524	1	1	0	0	0	0	1	0	1	1	1	2	2	0	2	0	1	2	1	1	1	1	0	2	0	1	0	2	2	2	1	1	2	1	1	1	2	0	0	0	0	0	0	1	0	1	0	2	0
525	0	1	1	1	1	1	1	0	1	0	0	0	1	0	1	0	0	0	0	0	0	0	1	1	1	1	0	2	2	1	0	0	2	2	1	2	1	1	0	0	0	1	1	0	1	0	0	1	0
526	1	1	0	0	0	0	2	0	1	0	1	1	0	0	0	0	0	2	0	0	0	0	0	2	0	1	0	2	2	2	0	1	2	2	0	2	0	0	0	0	0	0	0	1	0	0	0	2	0
527	1	2	0	0	0	0	2	1	1	0	1	0	0	0	0	0	0	0	0	0	0	0	0	2	0	1	0	1	1	0	1	1	1	2	1	2	0	0	0	0	0	0	0	0	0	1	0	1	0
528	1	0	0	0	0	0	1	0	2	0	0	0	0	0	0	0	0	1	1	1	1	1	1	1	0	1	1	2	2	2	1	2	2	0	1	1	1	0	0	0	1	1	1	0	1	1	0	2	0
529	0	1	1	0	0	0	2	0	0	0	2	0	1	1	0	1	1	2	0	0	0	0	0	2	0	0	0	2	2	2	2	1	0	1	0	2	0	0	0	0	0	0	1	0	0	0	0	2	0
530	1	1	0	0	0	0	1	1	2	0	0	0	0	0	0	0	0	1	1	1	1	0	0	2	0	1	0	1	2	2	0	1	1	2	1	2	1	0	1	1	0	0	0	1	0	1	0	2	0
531	1	2	0	0	0	0	0	0	2	0	1	0	0	0	0	0	0	0	0	0	0	1	0	2	0	0	0	2	1	1	1	1	1	1	1	1	0	0	0	0	0	0	1	0	2	0	0	2	0
532	1	1	0	0	0	0	2	0	0	0	1	0	0	0	0	0	0	2	1	1	1	0	2	0	1	1	0	2	2	2	0	1	0	1	1	1	1	0	0	0	0	0	1	0	1	0	0	1	0
533	1	2	1	0	0	0	0	0	1	0	1	1	1	0	1	0	1	1	1	1	1	0	1	1	1	1	1	2	2	2	0	0	0	2	0	2	1	1	0	0	0	0	0	0	0	1	0	2	0
534	1	0	0	0	0	1	1	0	1	0	1	2	2	0	2	0	0	0	0	0	0	0	0	2	0	1	0	2	2	2	0	0	1	1	1	1	0	0	0	0	0	0	1	0	1	1	0	1	0
535	1	1	0	0	0	0	2	1	1	0	0	1	1	0	1	0	0	0	0	0	0	2	0	2	0	1	1	2	2	2	0	0	1	1	1	2	1	0	0	0	0	0	1	0	1	0	0	2	0
536	1	0	0	0	0	0	1	0	1	0	1	1	1	1	0	1	0	0	0	1	0	0	0	2	0	0	0	2	2	2	1	1	0	2	0	2	1	0	0	0	0	1	1	0	0	1	0	1	0
537	1	2	0	0	0	0	2	0	1	0	1	1	1	0	1	0	1	1	0	0	0	0	0	2	0	0	0	2	2	2	2	0	2	2	0	2	1	0	0	0	0	2	2	0	0	1	0	2	0
538	1	1	0	0	0	1	1	0	1	0	1	0	2	0	1	1	0	1	1	0	0	0	0	2	0	1	0	2	2	2	0	0	1	2	0	2	0	0	0	0	0	0	1	0	1	2	0	1	0
539	1	1	0	0	0	0	0	0	2	0	0	0	0	0	0	0	0	1	1	0	0	0	0	2	0	1	0	2	2	2	0	0	1	2	1	2	1	0	0	0	0	1	1	0	1	1	0	1	1
540	1	0	0	0	0	1	0	0	1	0	0	0	0	0	0	0	0	0	0	0	0	0	0	2	0	1	0	1	2	1	1	1	1	2	0	2	2	1	0	0	0	0	0	0	0	0	0	2	0
541	1	1	0	0	0	0	1	0	1	1	1	0	1	0	0	0	0	0	1	1	1	0	0	2	0	1	0	2	2	2	1	0	0	0	1	1	2	1	1	1	0	0	0	0	0	0	0	2	0
542	0	2	0	0	0	0	0	0	2	0	0	0	0	0	0	0	0	1	1	1	1	0	0	2	0	0	0	1	2	2	0	1	2	0	1	1	2	0	1	1	0	0	1	0	1	1	0	0	0
543	0	2	0	0	0	0	1	1	2	0	0	0	0	0	0	0	0	2	2	2	1	0	0	2	0	2	0	1	1	0	1	0	0	2	0	2	2	0	1	1	0	0	0	0	0	1	0	2	0
544	1	0	0	0	0	0	2	0	0	0	2	1	1	1	0	1	0	0	1	1	1	1	1	1	1	1	0	2	2	2	0	1	1	1	0	2	2	0	1	0	1	0	1	0	0	1	0	0	0
545	1	1	0	0	0	0	2	0	0	0	1	0	2	0	1	0	1	1	1	1	1	0	1	1	1	1	0	2	2	2	0	1	1	2	1	2	2	0	1	0	1	0	0	0	0	1	0	1	1
546	1	2	1	0	0	0	1	1	2	0	0	0	1	0	0	0	0	1	1	2	1	0	0	2	0	1	0	2	2	2	0	2	2	0	1	1	1	1	0	0	0	0	0	0	1	1	0	0	1
547	0	1	1	1	1	1	2	0	1	0	1	0	1	0	0	0	1	1	1	1	0	0	0	2	0	1	0	1	1	1	0	0	2	2	1	2	0	0	0	0	0	1	1	0	1	0	0	1	0
548	1	1	0	0	0	0	1	0	1	0	0	1	1	0	0	0	0	1	1	0	0	1	0	2	0	1	0	1	1	1	0	0	1	1	1	2	1	1	0	0	0	1	1	0	1	0	0	1	0
549	1	0	1	0	1	0	1	1	2	0	0	0	1	0	0	0	0	0	0	0	0	0	0	2	0	2	0	2	2	2	1	0	0	0	1	1	2	1	0	0	1	0	0	1	0	1	0	1	1
550	1	0	0	0	0	0	1	0	0	0	1	0	1	0	2	0	0	1	0	0	0	0	1	1	1	2	0	2	2	1	2	0	2	0	1	1	2	0	1	0	1	1	1	0	0	1	0	0	0
551	0	0	0	0	0	0	1	0	1	0	0	0	0	0	0	0	0	1	0	0	0	1	0	2	0	2	0	1	1	1	0	1	1	1	1	1	1	0	1	1	0	0	1	0	1	0	0	1	1
552	1	2	1	0	1	0	1	0	0	1	2	0	0	0	0	0	0	0	0	0	0	1	0	2	0	2	1	2	2	2	0	1	1	0	1	1	2	0	2	2	0	0	1	0	1	0	0	1	1
553	1	2	0	0	0	1	0	0	2	0	0	0	0	0	0	0	0	1	1	0	0	0	0	2	2	1	0	2	2	2	2	0	1	1	1	1	2	1	0	0	0	1	1	0	1	0	0	2	0
554	0	1	0	0	0	0	1	0	2	0	0	2	2	0	2	0	0	0	0	0	0	0	0	2	0	1	0	1	2	2	0	1	2	1	0	2	0	0	1	0	1	2	2	0	0	0	0	0	1
555	0	1	0	0	0	0	1	0	1	0	0	1	1	0	1	0	0	1	0	0	0	0	0	2	0	1	0	1	1	1	0	0	0	2	0	1	2	0	2	2	0	0	0	1	1	1	0	1	1
556	0	1	0	0	0	1	2	0	0	0	1	0	0	0	0	0	0	1	1	1	1	1	0	2	0	0	0	1	2	2	0	0	1	1	1	1	2	0	1	1	0	0	0	0	0	0	0	1	0
557	1	2	1	0	0	0	1	1	2	0	0	1	1	0	1	0	0	2	0	0	0	0	0	2	0	2	0	1	1	1	0	1	2	1	1	2	2	0	2	2	1	0	0	0	0	1	0	1	0
558	0	1	0	0	0	0	1	0	2	0	0	1	0	0	0	0	0	2	2	1	1	1	0	2	0	0	0	2	2	2	1	1	0	1	1	1	2	0	1	1	0	0	1	0	1	0	0	1	0
559	0	1	0	0	0	0	1	0	1	0	1	1	1	0	1	0	0	1	1	1	0	0	0	2	0	1	0	1	1	1	1	0	2	2	1	2	1	1	0	0	0	1	1	0	0	1	0	2	0
560	1	2	1	0	0	0	0	0	2	0	0	0	2	0	1	0	0	0	1	1	1	0	1	1	0	1	0	1	2	2	0	0	0	2	0	2	1	0	0	0	0	0	0	0	0	0	0	1	0
561	0	1	0	0	0	0	1	0	1	0	0	0	2	0	2	0	0	0	0	0	0	0	0	2	1	0	0	1	1	0	1	0	1	1	0	2	1	0	0	0	0	0	0	1	0	1	0	1	0
562	1	1	0	0	0	1	2	0	1	0	0	1	2	0	1	0	0	0	0	0	0	0	0	2	0	0	0	2	2	2	0	0	1	1	0	2	1	0	1	0	1	1	1	0	1	1	0	1	0
563	0	0	0	0	0	1	2	1	1	0	1	0	0	0	0	0	0	2	1	1	1	1	1	1	0	1	0	2	2	2	1	0	2	1	2	1	1	0	0	0	0	0	0	1	0	1	0	1	0
564	0	0	0	0	0	2	0	0	2	0	2	1	1	0	1	0	0	1	1	1	1	0	0	2	0	1	0	2	2	2	2	1	2	1	1	2	2	0	1	0	1	0	0	0	1	1	0	0	0
565	1	1	0	0	0	0	0	0	2	0	1	1	1	0	1	0	0	1	1	1	1	0	1	1	1	1	0	2	2	2	0	0	0	2	0	2	1	1	0	0	0	0	0	0	0	1	0	0	2
566	1	2	1	0	0	1	1	1	2	0	0	0	0	0	0	0	0	1	0	0	0	0	0	2	0	0	0	2	2	2	1	0	2	2	0	2	1	0	0	0	0	1	1	0	1	0	0	1	0
567	1	1	0	0	0	0	1	0	0	1	2	0	0	0	0	0	1	1	0	0	0	1	0	2	0	1	0	2	2	1	0	1	2	0	2	0	1	0	0	0	0	0	1	0	0	1	0	1	0
568	1	2	0	0	0	0	1	0	1	0	1	0	0	0	0	0	0	1	0	0	0	0	0	2	0	1	0	1	2	2	1	0	1	2	0	2	1	1	0	0	0	0	1	0	0	0	0	2	0
569	1	1	0	0	0	0	1	1	2	0	0	0	1	0	0	0	0	1	1	0	0	0	0	2	0	1	0	1	2	2	0	0	1	2	0	2	2	2	0	0	0	0	0	0	0	1	0	2	0
570	1	0	0	0	0	0	2	1	1	0	1	0	1	0	0	0	0	1	1	1	1	0	0	2	0	1	0	2	1	1	0	1	1	1	0	2	0	0	0	0	0	1	1	1	1	0	0	1	0
571	1	1	0	0	0	1	2	0	1	0	1	2	2	0	2	0	0	1	0	1	0	0	0	2	0	0	0	2	2	2	2	0	1	1	1	2	1	0	0	0	0	1	1	0	0	0	0	0	1
572	1	1	0	0	0	0	2	1	1	0	0	0	0	0	0	0	0	1	1	1	1	0	0	2	0	0	0	1	1	1	0	1	2	2	0	2	2	0	1	1	0	2	2	0	0	0	0	2	0
573	0	2	0	0	0	0	0	0	2	0	0	0	0	0	0	0	0	0	0	0	0	0	0	2	1	0	0	2	2	2	2	1	2	2	0	2	1	0	0	0	0	0	0	0	0	1	0	1	1
574	0	2	0	0	0	0	1	0	1	0	2	1	2	0	1	0	0	0	1	1	1	0	0	2	0	1	0	1	2	2	1	0	2	1	1	1	2	0	1	1	0	0	1	0	0	0	0	2	0
575	0	1	0	0	0	0	1	0	2	0	0	1	1	0	1	0	0	1	1	1	1	1	0	2	0	1	0	2	2	2	2	1	2	1	1	1	2	0	1	1	0	0	0	0	0	0	0	0	0
576	1	1	0	0	0	0	2	0	1	0	0	0	0	0	0	0	0	1	1	1	0	0	1	1	1	0	1	1	1	1	0	0	0	0	1	1	1	0	2	2	0	1	2	0	0	1	0	2	0
577	1	1	0	0	0	0	1	0	1	0	0	1	2	0	1	0	0	2	1	1	0	0	0	2	0	1	0	1	2	2	0	1	2	2	0	2	2	1	1	1	0	0	0	1	0	0	0	2	0
578	0	1	0	0	0	0	1	0	2	0	0	0	0	0	0	0	1	2	0	0	0	0	0	2	0	0	0	2	2	2	2	2	1	1	0	2	2	0	1	1	0	0	0	1	0	0	0	0	0
579	1	0	0	0	0	1	1	2	2	0	0	0	1	0	0	0	0	2	1	1	0	0	0	2	1	0	1	2	2	2	0	0	1	2	0	2	1	0	0	0	0	0	0	0	0	1	0	2	0
580	0	1	0	0	0	1	2	1	2	0	0	0	1	0	0	0	0	0	1	1	1	0	1	1	1	1	0	2	2	2	2	0	0	2	1	1	0	0	0	0	0	1	1	0	0	0	0	1	1
581	0	1	0	0	0	0	1	0	1	0	1	0	0	0	0	0	0	0	0	0	0	0	0	2	0	1	0	2	2	2	1	1	1	1	0	2	2	0	2	2	0	0	0	0	1	1	0	1	1
582	0	2	0	0	0	0	1	0	1	0	0	0	0	0	0	0	0	1	0	0	0	0	0	2	0	1	0	2	2	2	0	2	2	0	2	0	1	1	0	0	0	0	1	0	1	1	0	1	1
583	1	2	0	0	0	0	0	0	2	0	0	1	1	0	1	0	0	0	0	0	0	0	2	0	1	0	0	1	2	2	0	1	2	0	1	1	1	0	0	0	0	0	1	0	1	0	0	1	0
584	0	1	0	0	0	0	1	1	2	0	0	0	0	0	0	0	0	1	1	1	1	0	1	1	1	1	0	1	2	1	1	2	1	2	0	2	1	0	0	0	0	0	0	0	0	1	0	2	0
585	1	2	0	0	0	0	2	0	0	0	0	0	0	0	0	0	0	1	0	0	0	0	0	2	0	0	0	1	1	1	0	1	1	0	1	1	1	0	0	0	0	0	0	0	2	0	0	1	1
586	0	0	0	0	0	1	1	0	2	0	0	1	1	0	1	0	0	1	1	1	1	0	1	1	1	0	0	1	2	2	1	1	1	2	0	2	2	0	2	2	0	0	0	0	0	0	0	2	0
587	1	1	1	1	1	2	0	0	2	0	0	1	1	0	1	0	0	1	1	1	1	0	0	2	1	2	0	0	1	2	0	1	2	1	1	1	1	1	0	0	0	0	1	0	2	2	0	1	1
588	1	1	0	0	0	0	2	0	1	0	1	0	1	0	1	0	0	0	0	1	1	2	0	2	0	1	0	1	2	2	0	1	2	1	1	1	1	1	0	0	0	0	0	0	0	0	0	1	1
589	1	1	0	0	0	0	1	0	1	0	1	0	0	0	0	0	0	2	1	1	1	0	2	0	1	1	0	1	2	2	0	0	1	0	2	0	1	0	0	0	0	0	1	0	1	0	0	0	0
590	0	0	0	0	0	2	0	0	2	0	0	0	1	0	1	1	0	0	0	0	0	0	1	1	1	0	0	1	2	2	0	0	0	2	0	2	1	0	1	1	0	1	1	1	2	0	0	2	0
591	1	2	0	0	0	0	2	0	1	0	1	0	1	0	1	0	0	1	1	0	1	0	0	2	0	0	0	2	2	2	1	1	1	2	1	2	1	0	0	0	0	0	2	0	0	1	0	2	0
592	1	1	0	0	0	0	2	0	1	0	0	0	0	0	0	0	0	0	0	0	0	1	0	2	1	1	0	2	1	1	1	0	1	2	0	2	1	0	1	1	1	0	0	0	0	0	0	1	0
593	1	2	0	0	0	0	1	0	1	0	0	0	1	0	1	0	0	1	1	1	1	0	0	2	0	0	0	1	1	0	0	0	1	2	0	2	2	1	1	1	0	1	1	0	0	1	0	2	0
594	1	1	0	0	0	0	0	0	2	0	1	1	1	0	1	0	0	1	1	2	1	0	0	2	1	2	0	2	1	1	0	0	1	1	1	1	2	1	0	1	0	0	1	0	1	1	0	2	0
595	1	1	0	0	0	1	2	1	1	0	1	2	2	0	2	0	0	1	0	0	0	0	0	2	0	1	0	2	2	2	0	1	1	1	0	2	2	1	0	0	0	0	1	0	1	1	0	0	1
596	0	1	0	0	0	0	0	0	2	0	0	0	1	0	1	0	0	2	1	1	1	1	0	2	0	1	0	2	1	1	0	1	0	2	0	2	2	1	1	1	0	0	0	0	0	0	0	1	0
597	1	2	0	0	0	0	2	0	1	0	0	2	2	0	2	0	0	2	2	1	1	0	0	2	0	1	0	2	2	2	1	1	1	1	1	1	0	0	1	1	0	0	1	0	1	0	0	0	1
598	0	2	1	0	0	0	1	1	2	0	0	1	1	0	1	0	0	2	2	1	1	0	1	1	0	1	0	2	2	2	1	0	2	2	0	2	2	0	2	2	1	0	0	0	0	1	0	0	0
599	1	2	0	0	0	0	1	1	2	0	0	0	0	0	0	0	0	1	1	0	0	0	0	2	0	1	0	2	2	2	1	1	2	1	1	1	2	1	1	0	2	0	0	0	0	1	0	0	1
600	1	1	0	0	0	0	2	1	2	0	0	1	1	0	1	0	0	0	0	0	0	0	0	2	0	1	1	2	2	1	0	2	2	0	2	0	0	0	0	0	0	1	1	0	1	0	0	1	1
601	0	2	0	0	0	0	1	0	2	0	1	0	0	0	0	0	0	1	1	1	0	0	1	1	0	0	0	2	2	2	0	1	2	2	0	2	0	0	0	0	0	0	0	0	0	1	0	1	1
602	1	2	0	0	0	1	1	0	1	0	0	0	1	0	0	0	0	1	1	1	1	0	1	1	1	1	0	2	2	2	1	1	2	0	1	1	0	0	0	1	0	0	1	0	1	0	0	0	1
603	1	1	1	1	1	1	1	0	2	0	0	1	1	1	0	1	0	0	0	0	0	0	1	1	0	0	0	2	1	1	0	0	1	1	0	2	0	1	0	0	0	0	0	0	0	1	0	1	1
604	1	2	0	0	0	0	0	0	2	0	0	0	1	0	0	0	0	1	0	0	0	0	1	1	1	0	0	1	2	2	1	0	0	1	2	2	1	1	0	0	0	0	0	0	0	1	0	0	1
605	1	1	0	0	0	1	2	1	1	0	1	0	1	0	1	0	0	1	1	1	0	0	0	2	0	0	0	1	1	1	0	0	2	2	0	2	2	0	1	1	0	0	2	0	1	1	0	1	1
606	1	1	0	0	0	0	1	1	2	0	0	0	2	1	0	1	0	1	1	2	1	0	0	2	1	0	0	0	1	2	0	0	2	1	2	1	2	1	0	1	0	2	2	0	0	0	0	2	0
607	1	1	0	0	0	0	2	0	1	0	0	0	1	0	0	0	1	2	0	0	0	0	0	2	0	0	0	1	2	2	0	0	2	1	0	2	1	0	2	2	0	0	2	0	1	1	0	2	0
608	0	2	1	0	0	0	1	0	1	0	0	1	2	0	2	0	0	0	0	0	0	0	0	2	0	0	0	1	2	2	0	0	1	1	1	1	0	1	0	0	0	0	0	1	0	1	0	2	0
609	1	1	0	0	0	0	0	0	2	0	0	1	1	0	1	0	0	1	1	0	0	0	0	2	0	1	0	2	2	2	0	1	1	1	1	1	2	0	2	2	0	0	0	0	0	1	0	2	0
610	1	2	1	0	0	0	0	0	2	0	0	1	2	0	1	0	0	0	1	1	1	1	0	2	0	1	0	2	2	2	0	1	0	1	0	2	0	0	0	0	0	0	1	0	1	0	0	1	1
611	1	1	0	0	0	0	1	0	2	0	1	1	1	0	1	0	0	0	1	1	1	0	1	1	0	1	0	2	2	1	1	2	1	1	1	1	0	0	0	0	0	0	0	0	0	0	1	1	0
612	0	1	0	0	0	0	1	0	2	0	0	0	0	0	0	0	0	2	1	1	1	0	0	2	0	1	0	2	2	2	2	0	2	2	1	1	2	0	2	1	1	0	0	0	0	1	0	1	1
613	1	1	0	0	0	1	1	1	2	0	0	1	2	0	2	0	0	0	2	1	1	0	1	1	1	0	0	2	1	1	1	1	1	1	0	2	1	0	1	1	0	0	1	0	1	1	0	2	0
614	1	0	0	0	0	1	1	0	1	0	2	0	0	0	0	0	0	1	1	1	1	0	0	2	0	1	0	2	1	1	0	0	2	1	2	1	2	0	1	0	1	0	0	1	0	1	0	2	0
615	1	2	0	0	0	0	2	0	1	0	0	0	0	0	0	0	0	0	0	0	0	0	0	2	0	1	1	2	2	2	0	1	2	0	2	0	2	1	0	0	0	0	0	0	0	1	0	1	0
616	0	0	0	0	0	1	0	0	2	0	0	0	0	0	0	0	0	0	0	0	0	0	0	2	0	1	0	0	2	2	0	1	1	2	1	2	0	0	1	1	0	0	0	0	0	0	0	1	0
617	0	1	0	0	0	1	1	0	2	0	0	0	1	0	0	0	0	1	0	1	0	0	1	1	1	2	0	2	2	2	0	0	0	2	1	1	0	0	0	0	0	0	1	0	1	0	0	2	0
618	1	0	0	0	0	0	1	1	2	0	0	1	1	0	1	0	1	1	0	0	0	0	0	2	1	1	0	2	2	2	1	0	0	2	0	2	1	0	1	1	0	0	0	0	0	0	0	0	0
619	1	1	0	0	0	0	2	0	0	0	1	0	1	0	0	0	0	0	0	0	0	0	0	2	0	0	0	0	2	2	0	0	1	0	1	1	1	0	0	0	0	0	1	0	1	1	0	2	0
620	1	0	0	0	0	1	1	0	1	0	1	1	2	1	0	1	0	2	2	1	0	0	0	2	1	2	1	2	2	2	1	0	0	2	0	2	1	0	0	0	0	0	1	0	0	1	0	2	0
621	0	1	0	0	0	0	1	2	2	0	0	1	1	0	1	0	0	1	1	1	1	0	0	2	0	1	0	2	2	2	1	0	0	1	0	2	1	1	0	0	0	1	1	0	1	1	0	1	1
622	1	1	0	0	0	0	0	0	2	0	0	1	1	0	1	0	0	1	1	1	0	0	1	1	1	2	0	2	2	2	0	0	1	0	1	2	0	0	1	0	1	0	0	0	0	1	0	1	1
623	1	1	0	0	0	0	1	0	1	0	1	0	0	0	0	0	0	0	1	1	1	0	0	2	1	2	0	2	2	2	0	0	2	1	2	1	1	0	0	0	0	0	1	0	0	1	0	0	1
624	1	0	0	0	0	1	1	1	2	0	0	1	2	0	1	0	0	1	1	0	1	0	0	2	0	1	0	1	2	2	0	0	1	1	1	1	1	1	0	0	0	2	2	0	1	0	0	2	0
625	1	1	0	0	0	0	1	0	0	0	1	1	1	1	0	1	0	0	0	0	0	0	0	2	0	1	0	1	1	1	0	1	2	1	2	2	1	1	0	0	0	0	0	1	1	1	0	0	0
626	1	0	0	0	0	2	1	1	2	0	0	1	1	0	1	0	0	2	1	0	0	0	1	1	1	1	0	1	1	1	0	0	1	0	1	2	1	0	0	0	0	0	0	0	0	1	0	1	1
627	1	1	0	0	0	0	0	0	2	0	0	1	2	0	1	0	0	2	1	1	1	0	0	2	1	1	0	2	2	2	2	0	2	1	1	1	2	1	1	1	0	0	0	0	0	1	0	1	0
628	1	2	1	0	0	0	0	0	2	0	0	0	0	0	0	0	1	2	1	1	1	0	1	1	1	1	0	2	2	2	0	0	2	1	2	1	2	0	1	1	0	0	1	0	0	0	0	1	0
629	1	1	0	0	0	1	2	0	0	0	0	1	1	0	1	0	0	2	1	1	1	0	0	2	0	1	0	1	1	1	0	0	2	0	1	2	2	1	1	1	1	1	2	0	0	1	0	0	2
630	0	1	0	0	0	0	1	0	1	0	0	1	2	0	2	1	0	2	2	2	2	0	0	2	0	0	0	2	2	2	1	2	1	1	0	2	2	0	2	2	1	1	1	0	1	1	0	1	1
631	1	1	0	0	0	0	1	1	2	0	0	1	1	0	1	0	0	1	2	1	1	0	1	1	1	2	0	2	0	0	0	1	1	1	1	1	1	1	0	0	0	0	0	0	0	1	0	1	0
632	1	1	0	0	0	0	1	1	2	0	0	0	0	0	0	0	0	1	0	1	0	0	0	2	0	0	0	2	2	2	1	1	1	2	1	2	1	0	0	0	0	0	0	1	0	1	0	1	0
633	0	1	0	0	0	1	1	1	2	0	0	0	0	0	0	0	0	1	0	0	0	0	0	2	0	1	0	1	1	2	0	1	2	0	1	1	0	0	0	0	0	1	1	0	0	1	0	0	2
634	1	1	0	0	0	1	2	1	1	0	0	0	0	0	0	0	0	2	0	0	0	0	0	2	1	0	0	2	1	0	0	2	1	1	1	1	0	0	1	1	0	1	1	0	0	0	0	1	0
635	0	0	0	0	0	1	1	0	1	0	0	1	1	0	1	0	0	0	0	0	0	0	0	2	0	1	1	1	2	2	0	0	2	0	1	1	1	0	0	0	0	0	0	0	0	1	0	1	0
636	1	1	0	0	0	0	1	0	0	0	1	0	0	0	0	0	0	0	0	1	1	0	0	2	1	0	0	2	2	1	0	1	1	1	0	2	2	0	2	2	1	0	0	1	0	0	0	2	0
637	0	1	0	0	0	0	2	0	1	0	1	1	0	0	0	0	0	1	1	0	1	0	0	2	0	1	0	1	2	2	0	1	1	1	0	2	1	0	0	0	0	0	0	0	0	1	0	1	1
638	1	0	0	0	0	0	1	0	1	1	1	1	2	0	2	1	0	0	1	1	1	0	1	1	0	1	0	1	2	2	1	0	1	1	1	2	0	0	1	0	1	1	1	0	1	1	0	2	0
639	1	1	0	0	0	1	0	0	2	0	0	0	1	0	1	1	0	1	0	0	0	0	0	2	0	1	0	2	2	2	0	0	2	1	1	2	2	0	1	0	1	0	1	0	1	1	0	2	0
640	1	2	1	1	1	1	0	0	1	0	1	1	1	0	1	0	0	2	1	1	1	0	0	2	0	1	0	2	1	1	1	0	2	1	1	1	1	0	0	0	0	0	1	0	1	1	0	2	0
641	1	2	0	0	0	0	2	0	0	0	0	0	1	0	0	0	0	0	0	0	0	0	0	2	0	0	0	1	2	2	0	0	2	2	0	2	1	0	1	1	0	0	0	1	0	1	0	1	1
642	1	1	0	0	0	0	1	0	0	0	0	1	1	1	0	1	0	1	1	1	1	0	0	2	0	1	0	2	2	1	1	0	1	1	0	2	2	1	1	1	0	0	0	0	0	0	1	1	0
643	1	1	0	0	0	1	2	0	1	0	1	1	1	1	0	1	0	0	0	0	0	0	1	1	0	2	0	1	2	2	0	0	1	1	1	1	2	0	0	0	0	0	1	0	1	2	0	2	0
644	1	2	1	1	1	1	2	0	0	0	1	0	0	0	0	0	0	0	0	0	0	0	1	1	1	1	0	2	2	2	1	1	2	2	0	2	1	0	0	0	0	0	0	0	0	0	0	2	0
645	0	2	0	0	0	0	2	0	0	0	0	0	0	0	0	0	0	0	0	0	0	0	0	2	1	1	0	1	1	1	0	0	2	1	1	1	2	0	2	2	0	0	0	0	0	0	0	1	0
646	1	1	0	0	0	1	2	1	1	0	1	0	1	0	0	0	0	1	0	0	0	0	0	2	0	1	0	1	1	1	0	0	2	2	0	2	1	0	0	0	0	0	0	0	1	0	0	1	0
647	1	2	0	0	0	0	1	0	2	0	0	0	1	0	0	0	0	2	2	2	0	0	0	2	0	1	0	0	2	1	0	1	1	1	1	1	2	1	1	1	0	0	1	0	1	0	0	2	0
648	1	2	1	0	0	0	0	0	2	0	0	0	1	0	1	1	0	2	0	0	0	1	0	2	0	2	0	1	2	2	0	0	2	1	1	1	2	1	0	0	1	0	0	0	0	0	0	1	1
649	0	1	2	0	1	0	1	0	2	1	1	0	0	0	0	0	0	0	1	0	0	0	0	2	0	0	0	1	2	2	0	2	2	0	1	1	1	0	0	0	0	0	0	0	1	1	0	0	0
650	1	1	0	0	0	0	1	0	1	0	1	0	0	0	0	0	0	1	2	1	1	0	0	2	0	1	0	2	2	2	0	0	1	1	1	1	2	1	1	1	0	0	0	0	0	0	0	0	0
651	1	0	0	0	0	1	1	1	2	0	1	0	1	1	0	0	0	2	2	1	0	0	0	2	1	1	0	1	2	2	0	1	1	0	2	0	1	0	1	1	0	0	0	0	0	0	0	0	1
652	1	1	1	1	1	1	0	0	2	0	0	0	1	0	0	0	0	0	0	0	0	0	0	2	0	1	0	2	2	1	0	2	2	2	0	2	2	0	2	2	0	1	1	0	1	1	0	1	0
653	0	0	1	0	1	0	1	0	1	0	0	0	0	0	0	0	0	2	1	1	1	0	1	1	1	1	0	2	1	1	1	1	2	0	1	1	2	0	1	1	0	0	0	1	0	0	0	1	1
654	0	1	0	0	0	1	1	0	1	0	1	1	1	1	0	1	0	0	0	0	0	0	1	1	1	2	0	1	2	2	0	1	2	1	2	2	2	1	0	0	0	0	0	0	0	1	0	1	0
655	1	2	1	0	0	0	2	0	1	0	1	1	1	0	1	0	0	0	1	1	1	1	0	2	0	1	0	2	2	2	1	1	2	1	1	2	1	0	1	1	0	0	0	0	1	1	0	1	0
656	1	2	0	0	0	0	1	0	1	0	1	0	0	0	0	0	0	1	1	1	0	0	1	1	0	2	0	2	2	2	0	1	2	0	0	2	1	0	0	0	0	0	0	0	0	0	0	1	0
657	1	2	0	0	0	0	1	0	2	0	0	0	1	0	1	0	0	0	0	0	0	1	0	2	0	1	0	2	2	2	0	0	0	1	2	2	2	0	2	1	1	1	1	0	1	0	0	2	0
658	0	0	0	0	0	0	1	1	2	0	0	0	0	0	0	0	0	0	1	1	1	0	0	2	0	1	0	2	2	2	2	1	0	2	0	2	0	0	1	1	0	0	1	0	1	0	0	0	0
659	1	1	2	0	1	0	1	1	2	0	0	1	2	0	2	0	0	2	2	1	0	0	0	2	1	2	0	1	2	2	0	0	1	0	2	2	0	0	0	0	0	0	0	0	0	0	0	0	1
660	1	2	0	0	0	0	1	0	0	1	2	0	0	0	0	0	0	1	1	1	1	0	2	0	1	1	0	1	1	1	0	2	2	2	0	2	1	0	0	0	0	0	0	0	0	2	0	2	0
661	1	1	0	0	0	0	1	0	2	0	0	0	0	0	0	0	0	0	1	1	1	0	0	2	0	0	0	1	2	2	0	0	1	1	1	1	1	0	2	2	0	0	1	0	1	0	0	2	0
662	0	1	0	0	0	0	1	1	2	0	0	1	1	0	1	0	0	1	0	0	0	0	0	2	1	1	0	2	2	2	1	0	2	1	1	2	2	0	1	1	0	2	2	0	0	0	0	2	0
663	1	1	0	0	0	0	2	1	1	0	0	1	2	0	2	0	0	2	0	0	0	0	1	1	1	1	0	1	1	1	0	1	1	0	2	0	1	0	2	2	0	0	1	0	1	1	0	1	1
664	1	1	0	0	0	0	0	0	2	0	0	1	2	0	1	0	0	1	2	1	1	0	1	1	1	2	0	2	2	2	1	1	1	1	1	1	2	0	1	1	0	0	1	0	0	0	0	2	0
665	1	2	1	0	0	0	2	0	1	0	0	1	1	0	1	0	0	1	1	1	1	0	0	2	0	1	0	2	1	1	1	1	2	1	1	1	2	1	1	1	0	0	1	0	0	1	0	2	0
666	1	1	0	0	0	0	1	1	1	1	0	1	0	0	0	0	0	2	1	1	1	0	0	2	0	1	1	2	2	2	0	1	1	2	0	2	1	0	1	1	0	0	1	0	0	0	0	0	0
667	1	0	0	0	0	1	0	0	2	0	0	1	2	0	1	0	0	0	0	0	0	0	1	1	0	2	0	1	1	1	0	0	0	0	0	2	0	0	0	0	0	0	0	0	0	1	0	2	0
668	1	2	0	0	0	0	1	1	2	0	0	0	0	0	0	0	0	0	0	0	0	0	0	2	0	1	0	2	2	2	1	0	1	1	1	2	2	0	1	1	0	0	0	1	0	1	0	2	0
669	1	0	1	0	1	0	1	1	2	0	0	0	0	0	0	0	0	1	1	1	1	0	1	1	1	1	0	1	1	2	0	0	1	1	1	2	1	0	0	0	0	0	0	0	0	1	0	2	0
670	1	2	0	0	0	0	1	0	1	0	0	0	0	0	0	0	0	1	1	1	1	0	2	0	1	0	0	2	2	2	2	0	2	2	1	2	2	0	2	2	1	0	1	1	1	2	0	0	1
671	1	1	0	0	0	0	1	1	2	0	0	0	0	0	0	0	0	1	0	0	0	0	0	2	0	1	1	2	2	2	0	0	0	2	0	2	1	0	0	0	0	0	0	0	0	0	0	1	0
672	1	2	0	0	0	0	1	0	2	0	0	0	1	0	0	0	0	0	0	0	0	0	0	2	0	1	0	2	2	2	0	2	2	0	2	0	0	0	0	0	0	0	0	0	1	0	0	2	0
673	1	1	0	0	0	1	0	0	2	0	0	0	2	0	0	0	0	2	2	1	1	0	1	1	0	0	0	2	1	1	0	0	2	2	0	2	1	0	2	2	0	0	0	1	0	1	0	0	1
674	1	2	0	0	0	0	2	0	0	0	2	0	1	0	1	0	0	0	0	0	0	0	0	2	0	1	1	2	2	2	1	0	1	0	1	1	1	1	0	0	0	0	1	0	1	1	0	1	0
675	0	2	0	0	0	0	1	0	1	0	1	0	0	0	0	0	0	1	0	1	0	0	1	1	1	2	0	2	2	2	1	1	1	1	1	1	1	0	2	2	0	0	0	0	0	0	0	2	0
676	1	0	0	0	0	0	0	0	2	0	0	1	1	0	1	0	0	1	0	1	0	0	0	2	1	0	0	2	2	2	1	1	1	1	0	2	2	0	2	2	0	0	0	0	0	1	0	1	0
677	1	1	1	0	0	0	1	1	2	0	0	1	1	0	1	0	0	0	0	1	0	0	0	2	0	1	0	2	2	2	0	1	1	1	0	2	2	1	1	1	0	0	0	0	0	1	0	1	0
678	1	2	1	0	0	0	1	0	1	0	1	0	1	0	1	0	0	0	0	0	0	0	1	1	1	1	0	1	1	1	0	2	2	1	0	2	0	0	0	0	0	0	0	0	0	1	0	2	0
679	1	1	0	0	0	0	2	0	0	0	0	0	0	0	0	0	1	1	0	0	0	0	0	2	0	1	0	2	2	2	1	0	1	2	1	2	2	0	1	1	0	0	0	0	0	1	0	2	0
680	1	1	0	0	0	1	1	0	0	0	1	0	0	0	0	0	0	1	0	0	0	0	1	1	1	0	0	1	1	1	0	1	1	2	0	2	1	0	0	0	0	0	0	0	0	0	0	2	0
681	1	2	0	0	0	0	1	0	2	0	1	0	0	0	0	0	0	2	2	1	0	0	0	2	0	2	0	2	2	2	0	2	2	0	2	0	1	0	0	0	0	0	0	0	0	0	0	1	1
682	1	1	0	0	0	0	1	0	0	0	0	1	2	0	2	1	0	1	1	1	1	0	0	2	1	0	0	2	2	1	0	2	2	0	1	1	0	0	0	0	0	0	0	0	0	0	0	1	0
683	1	0	0	0	0	0	2	1	1	0	0	0	0	0	0	0	1	2	0	0	0	0	1	1	1	2	0	2	2	1	1	1	2	1	1	1	1	0	0	0	0	0	0	0	0	2	0	1	0
684	0	2	1	0	0	0	1	0	1	0	0	0	1	0	0	0	0	1	1	1	0	0	0	2	0	1	1	1	2	2	0	1	2	2	0	2	2	0	2	1	1	2	2	0	0	0	0	1	0
685	0	2	0	0	0	0	1	0	1	0	1	1	2	0	1	0	0	0	0	0	0	0	0	2	0	0	0	2	1	1	1	1	1	2	1	2	1	0	1	1	0	0	2	0	1	1	0	0	1
686	1	1	0	0	0	0	0	0	2	0	0	0	0	0	0	0	0	1	1	1	1	0	0	2	0	1	0	1	2	2	1	1	2	2	0	2	1	0	0	0	0	0	0	0	1	1	0	2	0
687	1	1	0	0	0	0	2	0	1	1	1	0	0	0	0	0	0	2	1	1	1	0	0	2	1	0	1	2	2	2	0	1	2	1	2	2	2	0	1	1	0	0	0	0	0	0	0	0	0
688	1	1	0	0	0	0	1	0	1	0	1	0	0	0	0	0	0	1	1	1	1	1	0	2	1	0	0	2	2	2	0	0	1	2	0	2	1	0	0	0	0	0	0	0	0	1	0	1	0
689	1	1	0	0	0	0	1	1	2	0	0	1	1	1	0	1	1	1	1	1	1	0	2	0	0	0	0	2	2	2	1	1	1	0	2	0	1	0	0	0	0	0	0	0	0	0	0	2	0
690	1	2	0	0	0	0	0	0	2	0	0	0	1	0	0	0	0	2	1	0	0	0	0	2	0	0	0	2	2	2	1	0	2	2	0	2	0	0	0	0	0	2	2	0	0	0	0	2	0
691	1	1	0	0	0	0	0	0	2	0	0	0	2	0	2	1	1	2	1	1	1	0	0	2	1	1	1	2	2	2	1	2	2	0	1	1	2	2	0	0	0	0	0	0	0	0	0	0	1
692	0	2	0	0	0	0	1	0	1	0	0	0	0	0	0	0	0	0	0	0	0	0	0	2	0	0	0	2	2	2	2	1	1	1	1	1	2	1	1	1	0	0	0	0	0	1	0	1	1
693	1	2	0	0	0	0	2	0	1	0	0	1	0	0	0	0	0	1	1	1	1	0	0	2	0	0	0	1	2	2	0	1	2	2	0	2	1	0	0	0	0	0	0	2	0	1	0	2	0
694	1	2	0	0	0	0	1	1	2	0	0	0	1	0	1	1	0	1	0	0	0	0	1	1	1	1	1	2	2	2	1	0	0	0	1	1	2	1	1	1	0	0	0	0	0	0	0	1	0
695	1	0	0	0	0	0	1	0	2	0	1	0	0	0	0	0	0	0	0	0	0	1	0	2	0	0	0	2	1	1	0	2	1	1	1	0	1	0	1	1	0	1	1	0	1	0	0	2	0
696	1	2	1	0	0	0	2	0	1	0	1	1	1	0	0	0	0	1	1	1	0	0	0	2	1	0	0	2	1	1	1	0	1	0	2	1	2	1	1	1	0	0	0	0	0	0	0	2	0
697	1	1	0	0	0	0	1	0	1	0	0	0	0	0	0	0	0	1	1	1	1	0	0	2	1	0	0	2	2	2	0	0	0	2	0	2	2	0	1	1	0	0	0	1	0	1	0	1	0
698	1	1	0	0	0	1	0	0	2	0	0	0	1	0	1	1	0	1	2	2	1	0	0	2	0	1	0	0	1	2	0	1	1	1	0	2	1	1	0	0	0	0	1	0	1	1	0	1	0
699	1	0	0	0	0	1	1	0	1	1	1	1	2	0	1	0	0	2	2	1	0	0	1	1	1	1	0	2	1	1	1	0	1	0	1	2	0	0	0	0	0	0	0	1	1	1	0	1	0
700	1	2	0	0	0	0	1	1	2	0	0	2	1	0	1	0	0	1	1	1	1	0	0	2	0	0	1	2	2	2	1	0	0	2	0	2	1	0	0	0	0	0	0	1	0	1	0	2	0
701	1	1	0	0	0	0	0	0	2	0	0	1	2	0	2	1	0	1	1	1	1	0	1	1	1	0	0	1	1	1	0	1	0	2	0	2	1	1	0	0	0	0	1	0	0	0	0	1	0
702	0	2	0	0	0	0	2	0	1	0	1	1	2	0	2	1	0	1	0	0	0	0	1	1	1	2	0	2	2	2	1	1	2	1	1	1	1	0	1	1	0	0	0	0	0	1	0	1	0
703	1	0	0	0	0	1	1	0	1	0	1	0	2	0	1	1	0	1	1	1	0	0	0	2	0	0	0	2	1	2	1	0	2	1	0	2	1	0	1	1	0	1	1	0	1	0	0	2	0
704	0	0	0	0	0	0	0	0	2	0	0	0	0	0	0	0	0	2	1	1	1	0	0	2	0	2	0	2	2	2	0	1	0	1	1	1	1	0	1	1	0	0	0	0	2	0	0	1	0
705	1	1	0	0	0	1	1	0	2	0	0	0	0	0	0	0	1	2	0	0	0	0	0	2	0	2	0	2	2	2	0	0	1	0	2	2	1	0	0	0	0	0	0	0	0	1	0	2	0
706	1	1	0	0	0	0	1	0	1	0	0	0	1	0	1	0	0	1	1	0	0	0	0	2	0	0	0	2	2	2	1	0	1	1	1	1	1	1	0	0	0	0	0	1	0	1	0	0	0
707	1	0	1	0	0	1	1	0	2	0	0	0	2	0	1	1	0	2	0	1	0	0	0	2	0	1	0	1	2	2	0	0	2	1	0	2	1	0	1	1	0	0	0	0	0	1	0	1	0
708	1	2	0	0	0	0	2	0	0	0	0	1	1	0	1	0	0	0	1	0	0	0	0	2	0	1	0	0	2	1	0	0	1	1	1	1	2	0	2	1	1	0	0	0	0	1	0	1	0
709	1	0	1	0	0	1	2	0	2	0	1	1	1	0	1	0	0	0	0	0	0	0	0	2	0	1	0	2	2	2	1	1	2	0	0	2	2	1	1	1	0	0	0	0	0	0	0	1	1
710	1	0	0	0	0	0	2	1	1	0	1	0	1	0	0	0	0	0	0	0	0	0	1	1	0	1	1	2	2	2	0	0	1	0	1	2	2	0	1	1	0	0	1	0	1	1	0	1	0
711	0	2	0	0	0	1	0	0	2	0	1	1	2	0	2	0	0	1	0	1	0	0	0	2	1	1	0	1	1	1	0	1	1	0	2	1	0	0	0	0	0	0	0	0	0	1	0	2	0
712	1	1	0	0	0	0	1	0	2	0	0	1	2	0	2	1	0	2	2	2	0	0	1	1	1	2	0	1	1	1	0	2	2	0	2	1	1	0	0	0	0	2	2	0	0	0	0	0	0
713	1	0	0	0	0	0	1	1	2	0	0	1	2	0	2	1	0	0	0	0	0	0	0	2	0	1	0	2	2	2	0	0	2	2	0	2	1	0	0	0	0	0	0	0	0	1	0	0	0
714	1	1	0	0	0	1	2	1	2	0	1	1	1	0	1	0	0	0	0	0	0	0	1	1	1	1	0	2	2	2	0	0	2	2	0	2	1	0	0	0	0	0	0	1	0	1	0	0	1
715	1	1	0	0	0	0	1	0	2	0	0	1	1	0	1	0	0	1	0	0	0	0	0	2	0	1	0	1	2	2	1	0	1	2	0	2	1	0	1	1	0	0	1	0	1	0	0	0	0
716	0	0	0	0	0	0	2	0	1	0	1	0	0	0	0	0	1	2	1	1	0	1	0	2	0	1	0	1	1	1	0	0	0	2	0	2	0	0	1	1	0	0	0	0	0	0	0	2	0
717	1	1	2	0	1	0	1	1	2	0	0	1	2	1	0	1	0	0	0	0	0	0	0	2	0	1	0	0	2	2	0	0	2	2	0	2	2	1	1	1	0	0	1	1	0	1	0	2	0
718	1	0	0	0	0	0	1	0	0	0	1	0	0	0	0	0	0	1	2	1	1	1	1	1	1	1	0	1	2	2	0	1	1	1	0	2	0	0	0	0	0	1	1	0	1	1	0	2	0
719	1	0	0	0	0	1	1	0	1	0	0	1	1	1	0	1	0	2	0	1	0	0	1	1	0	0	0	2	1	1	0	2	1	2	0	2	2	0	2	2	1	0	0	0	0	1	0	1	0
720	1	1	0	0	0	0	2	1	1	0	0	0	0	0	0	0	0	1	0	1	0	0	0	2	0	0	0	2	2	2	2	1	1	1	1	1	1	0	1	0	1	0	1	0	1	0	0	2	0
721	1	0	1	0	1	0	2	0	0	0	1	0	1	0	1	0	0	0	0	0	0	0	0	2	0	1	1	2	2	2	1	0	2	2	0	2	0	0	0	0	0	1	1	1	1	1	0	0	0
722	0	2	0	0	0	0	2	0	1	0	0	1	1	0	1	0	1	2	1	1	1	0	0	2	1	0	0	2	2	2	0	0	1	1	1	2	1	0	2	2	0	0	0	0	1	1	0	1	0
723	0	1	0	0	0	0	2	1	1	0	0	0	2	0	2	1	1	2	1	1	1	0	0	2	0	1	0	2	2	1	1	1	1	1	1	1	1	0	2	2	0	0	0	0	0	1	0	1	0
724	1	2	0	0	0	0	2	0	0	0	1	0	1	0	1	1	0	2	2	1	0	0	1	1	0	1	0	2	2	2	1	0	1	0	1	1	2	1	1	1	0	0	0	0	0	1	0	1	0
725	1	1	0	0	0	0	1	0	1	0	1	0	1	0	0	0	0	2	1	0	0	0	0	2	0	0	0	2	2	1	1	0	1	0	2	1	0	0	0	0	0	1	1	1	1	0	0	0	0
726	1	1	1	1	1	2	1	1	1	1	0	0	1	0	0	0	1	0	1	1	1	0	0	2	1	2	0	2	2	2	0	0	2	1	0	2	1	1	0	0	0	2	2	0	0	0	0	0	0
727	1	1	0	0	0	0	2	0	2	0	1	0	1	0	1	1	1	2	2	2	1	0	0	2	0	0	0	1	1	1	0	2	1	2	0	2	1	0	1	1	0	1	1	0	1	0	0	0	1
728	1	1	0	0	0	0	2	1	1	0	0	0	1	0	0	0	0	2	1	1	1	0	2	0	0	0	0	2	0	0	0	1	1	2	0	2	1	1	0	0	0	1	1	0	1	0	0	1	1
729	1	2	0	0	0	0	1	0	2	0	1	0	0	0	0	0	0	0	0	0	0	0	0	2	0	2	1	1	1	1	0	0	0	2	0	2	1	0	2	2	0	0	0	0	1	0	0	2	0
730	1	1	1	0	0	0	1	0	2	0	0	0	1	0	0	0	0	1	1	1	1	0	0	2	0	1	0	1	2	2	0	0	2	0	1	1	1	0	1	1	0	1	1	1	1	0	0	2	0
731	1	1	0	0	0	1	2	1	1	0	0	1	1	0	0	0	0	1	1	1	0	0	0	2	0	1	0	1	2	2	0	2	2	2	0	2	2	0	1	1	0	0	0	0	0	1	0	0	0
732	0	1	0	0	0	0	0	0	2	0	1	0	1	0	0	0	0	1	1	1	0	0	1	1	2	2	0	2	2	1	0	1	2	1	1	1	2	0	2	2	0	1	1	0	0	0	0	0	0
733	1	1	0	0	0	0	1	1	2	0	0	0	2	0	0	0	0	0	1	1	1	0	0	2	0	0	0	2	2	1	1	2	2	2	0	2	2	1	1	1	0	0	0	0	2	0	0	1	0
734	1	1	0	0	0	0	1	0	2	0	1	1	1	0	1	0	0	1	0	0	0	0	1	1	1	1	0	2	0	0	0	0	2	2	0	2	1	0	0	0	0	1	1	0	0	0	0	1	0
735	0	2	1	1	1	1	2	1	1	0	1	0	1	1	0	0	0	0	0	0	0	0	1	1	0	0	0	2	2	2	1	0	1	1	0	2	1	0	0	0	0	0	0	0	0	0	0	1	0
736	1	2	0	0	0	0	1	0	1	0	0	1	1	0	1	0	0	0	0	0	0	0	0	2	0	1	0	2	1	1	1	1	2	2	0	2	1	0	1	1	0	0	1	0	0	1	0	1	1
737	1	1	0	0	0	0	0	0	2	0	0	0	1	0	0	0	0	1	0	0	0	0	1	1	2	2	0	2	2	1	1	1	2	1	1	1	2	0	2	1	1	0	0	0	1	0	0	2	0
738	1	1	0	0	0	0	0	0	2	0	0	1	1	0	1	0	0	1	1	2	1	0	0	2	0	0	0	0	2	2	0	1	2	1	1	2	2	0	2	2	0	0	1	1	0	1	0	1	1
739	1	1	2	0	1	0	2	1	2	0	0	0	0	0	0	0	0	0	1	1	1	1	0	2	0	0	0	1	1	1	1	1	1	2	1	2	1	1	0	0	0	1	1	0	1	1	0	2	0
740	1	0	0	0	0	1	1	1	2	0	0	0	0	0	0	0	0	1	0	0	0	0	0	2	1	0	0	1	2	2	0	0	0	0	1	1	2	0	2	2	0	0	1	0	1	1	0	0	2
741	0	2	0	0	0	0	1	0	2	0	0	0	2	0	1	1	0	0	1	0	0	0	0	2	0	0	0	2	2	2	2	0	0	2	0	2	2	0	0	0	0	0	1	0	0	0	0	0	0
742	0	1	0	0	0	1	2	1	2	0	1	0	1	0	1	1	0	1	0	1	0	0	0	2	0	0	0	1	2	2	1	1	1	1	1	1	2	0	2	2	1	1	1	0	1	0	0	2	0
743	1	0	0	0	0	2	0	0	2	0	0	0	0	0	0	0	0	0	0	1	0	0	0	2	0	1	0	2	2	2	1	2	2	2	0	2	2	1	0	0	0	0	1	0	1	0	0	2	0
744	1	2	0	0	0	0	0	0	2	0	0	0	1	0	0	0	0	1	1	1	1	0	1	1	1	1	0	2	2	2	0	1	1	0	0	1	1	0	0	0	0	0	0	0	0	0	0	2	0
745	0	2	0	0	0	0	1	1	2	0	0	0	0	0	0	0	0	2	1	1	1	0	0	2	0	1	0	1	2	2	0	0	2	0	2	2	1	0	1	1	0	0	0	1	1	1	0	2	0
746	0	0	0	0	0	0	1	1	2	0	0	1	1	0	1	0	0	1	1	1	1	0	1	1	1	1	0	2	2	2	1	1	1	2	0	2	1	0	1	0	1	0	1	0	1	0	0	0	1
747	1	0	0	0	0	0	1	2	2	0	0	0	1	0	1	1	0	1	1	0	0	0	0	2	0	2	0	2	2	1	1	0	1	1	1	2	1	0	1	0	1	0	0	0	0	1	0	1	0
748	1	0	0	0	0	0	1	0	2	0	1	0	0	0	0	0	0	2	1	0	0	0	0	2	0	2	0	2	1	1	0	0	1	2	1	1	2	1	1	1	0	0	0	0	0	0	0	1	0
749	0	2	0	0	0	0	0	0	2	0	0	0	0	0	0	0	0	0	1	0	0	1	0	2	0	1	0	1	2	2	0	0	0	1	0	2	1	0	0	0	0	0	0	0	0	0	0	1	1
750	1	2	0	0	0	0	2	0	0	0	1	0	0	0	0	0	0	1	1	1	0	0	1	1	0	1	0	2	2	1	0	0	2	1	1	1	1	0	1	1	0	0	1	0	0	1	0	0	0
751	1	2	0	0	0	0	0	0	2	0	1	1	1	0	1	0	1	1	1	1	1	0	1	1	1	1	0	0	1	2	0	0	2	0	1	1	1	1	0	0	0	1	1	0	0	1	0	1	1
752	1	2	0	0	0	0	1	0	1	0	1	0	0	0	0	0	0	1	1	1	1	0	1	1	1	1	1	1	1	1	0	1	1	1	0	2	1	0	1	1	0	1	1	0	0	1	0	0	0
753	0	1	0	0	0	0	1	0	2	0	0	0	1	0	1	0	0	1	1	0	0	0	1	1	1	1	0	2	1	1	1	0	2	1	1	1	2	0	0	0	0	0	0	2	0	2	0	2	0
754	1	2	1	0	0	0	2	1	1	0	0	0	2	0	2	0	0	2	1	1	1	0	1	1	0	0	0	1	2	2	1	0	2	2	0	2	1	0	0	0	0	0	2	0	0	1	0	0	0
755	1	1	1	0	1	0	0	0	1	0	1	1	1	0	1	0	0	1	1	1	1	0	1	1	1	0	0	2	2	2	0	0	1	1	0	2	2	0	1	0	1	0	0	1	0	0	0	1	0
756	1	2	0	0	0	0	2	1	1	0	1	0	1	0	1	1	0	1	1	1	1	0	0	2	0	1	0	2	2	2	1	1	1	1	1	1	1	0	0	0	0	0	0	0	0	0	0	0	0
757	1	0	0	0	0	1	1	0	2	0	0	1	1	1	0	1	0	0	0	0	0	0	0	2	0	1	0	1	2	2	0	1	1	1	1	1	2	0	2	2	0	2	2	0	0	0	0	1	1
758	1	2	0	0	0	0	1	0	1	0	0	0	1	0	0	0	0	0	0	0	0	0	0	2	0	0	0	2	2	2	1	1	1	0	1	1	0	0	1	1	0	0	1	0	0	1	0	2	0
759	0	0	1	0	0	1	1	0	2	0	0	0	0	0	0	0	0	0	0	0	0	0	1	2	0	0	0	2	2	2	2	1	1	2	1	2	2	1	0	0	1	0	1	0	0	1	0	1	0
760	1	1	0	0	0	0	1	0	1	1	2	0	1	0	0	0	0	1	1	1	1	0	0	2	0	0	0	2	2	2	2	0	2	1	1	1	2	1	0	0	0	2	2	0	0	0	0	1	0
761	1	1	0	0	0	1	0	0	2	0	1	0	2	0	2	0	0	0	1	1	1	0	0	2	0	1	0	2	2	1	0	1	2	1	1	1	2	0	1	0	1	1	1	0	1	0	0	0	1
762	0	0	0	0	0	0	1	0	1	0	1	1	1	0	1	0	0	0	0	0	0	0	0	2	0	1	0	1	2	2	0	0	1	2	0	2	1	0	0	0	0	0	0	1	1	2	0	2	0
763	1	1	0	0	0	0	0	0	2	0	0	0	2	0	1	1	0	1	1	0	0	0	1	1	1	0	0	2	2	2	1	2	2	0	2	0	1	0	1	0	1	0	1	0	0	1	0	0	1
764	1	0	0	0	0	0	2	1	1	0	0	1	1	0	1	0	0	1	1	1	1	0	1	1	1	1	0	0	2	1	0	1	1	2	2	1	1	1	0	0	0	0	0	0	0	1	0	1	0
765	1	1	0	0	0	0	2	0	1	0	1	0	1	0	0	0	0	0	0	0	0	0	0	2	0	1	1	2	1	1	0	0	1	2	0	2	1	1	0	0	0	0	0	0	0	0	0	2	0
766	1	1	0	0	0	0	1	0	2	0	0	0	1	0	0	0	0	1	1	1	0	0	0	2	1	0	0	2	2	2	0	1	1	0	0	1	0	0	0	0	0	0	0	2	0	1	0	1	1
767	1	1	1	1	1	1	1	1	2	0	0	1	1	0	1	0	0	2	2	1	1	0	0	2	0	1	0	2	2	1	0	1	1	1	2	1	1	0	2	2	0	1	1	0	0	0	0	2	0
768	1	0	0	0	0	0	1	0	1	0	0	1	2	0	1	0	0	1	0	0	0	0	1	1	0	1	0	1	1	1	1	1	2	1	1	1	2	0	2	2	0	1	2	0	1	0	0	2	0
769	1	2	0	0	0	0	2	0	0	0	1	1	1	0	1	0	0	1	1	1	1	0	1	1	0	2	1	2	2	1	0	1	1	1	2	1	2	0	1	1	0	0	1	0	1	0	0	2	0
770	1	0	0	0	0	0	1	0	2	0	0	1	2	0	2	1	0	0	0	0	0	0	1	1	1	2	0	1	1	1	0	1	2	1	2	2	1	0	0	0	0	0	0	0	0	0	0	0	0
771	0	1	1	0	1	0	0	0	2	0	0	0	1	0	1	1	0	0	1	0	0	0	0	2	1	0	0	0	1	1	0	0	1	2	0	2	1	1	0	0	0	0	0	0	0	0	0	1	1
772	1	2	0	0	0	0	2	1	1	0	1	0	1	0	0	0	1	1	0	1	1	0	1	1	0	0	0	2	2	2	0	0	2	1	1	2	1	0	1	1	0	0	2	0	1	1	0	1	0
773	0	0	0	0	0	1	2	1	1	0	1	2	2	1	1	1	0	1	1	0	0	0	1	1	1	1	0	2	2	2	1	1	0	1	0	2	1	0	1	1	1	0	0	0	0	0	0	2	0
774	0	1	0	0	0	0	1	0	1	0	1	0	1	0	1	0	0	1	0	1	0	0	0	2	0	2	0	1	2	1	1	0	2	2	0	2	1	0	1	1	0	1	1	0	1	0	0	0	0
775	1	1	0	0	0	0	1	1	2	0	0	0	2	0	2	0	0	2	2	1	0	0	0	2	0	1	0	2	2	1	2	1	0	1	1	1	0	0	0	0	0	0	0	0	0	0	0	2	0
776	0	1	0	0	0	0	2	0	0	0	2	0	1	0	1	1	1	1	1	1	0	0	1	1	0	2	0	2	2	2	0	1	0	1	1	1	1	0	0	0	1	1	2	0	0	1	0	2	0
777	1	1	0	0	0	0	0	0	2	0	1	0	0	0	0	0	0	2	2	1	0	0	0	2	0	2	0	2	2	2	0	1	1	1	1	1	1	0	0	0	0	1	1	1	2	1	0	0	1
778	1	1	0	0	0	0	1	1	2	0	0	1	1	0	1	0	0	1	0	0	0	0	0	2	0	1	0	2	0	0	0	0	0	1	0	2	1	0	0	0	0	0	0	0	0	1	0	1	0
779	1	1	0	0	0	0	2	1	1	0	1	0	1	1	0	0	1	2	0	0	0	0	0	2	0	2	0	2	2	2	0	0	2	0	2	2	2	0	1	0	1	0	0	0	0	2	0	0	0
780	1	0	0	0	0	1	0	0	2	0	0	0	0	0	0	0	0	0	0	0	0	0	1	1	1	1	0	2	2	2	1	0	1	1	1	1	0	0	1	0	1	0	0	0	0	2	0	2	0
781	1	0	0	0	0	0	2	0	1	0	0	1	2	0	2	1	0	1	1	1	0	0	0	2	0	1	0	2	2	2	0	1	2	2	0	2	2	2	0	0	0	0	0	0	0	2	0	1	0
782	1	2	1	0	1	0	1	0	2	0	1	1	1	0	1	0	0	1	1	2	1	0	0	2	0	0	0	2	2	2	0	1	2	1	1	2	2	1	1	1	0	0	1	0	1	0	0	1	1
783	1	1	0	0	0	0	1	0	0	0	1	1	1	0	1	0	0	0	1	1	1	0	1	1	1	1	0	2	2	2	1	0	2	0	1	2	1	0	0	0	0	0	0	1	0	0	0	0	0
784	1	0	0	0	0	1	2	0	0	0	1	0	0	0	0	0	0	0	1	1	1	0	0	2	0	0	0	1	1	1	1	0	0	2	0	1	2	0	1	1	0	0	0	0	0	1	0	0	0
785	0	2	0	0	0	0	0	0	2	0	0	1	1	1	0	1	0	0	0	0	0	0	0	2	0	1	0	2	2	2	2	0	0	1	0	2	1	1	0	0	0	1	1	0	0	0	0	1	0
786	1	1	0	0	0	1	1	0	1	0	1	0	0	0	0	0	0	2	2	2	0	0	0	2	0	2	0	1	2	2	0	1	1	1	1	1	1	0	2	2	0	1	1	0	1	0	0	2	0
787	1	2	0	0	0	0	1	0	1	0	1	0	0	0	0	0	0	1	2	2	2	0	0	2	1	0	0	2	2	1	1	2	2	1	1	2	0	0	0	0	0	0	1	0	1	0	0	1	0
788	0	2	0	0	0	0	2	0	0	0	2	0	0	0	0	0	0	0	0	0	0	0	0	2	0	2	0	2	1	2	1	1	0	2	0	2	2	0	0	0	0	0	0	0	0	0	0	1	0
789	1	1	0	0	0	0	1	0	1	1	2	1	1	0	1	0	0	1	1	1	1	0	1	1	1	0	0	2	2	2	0	0	0	1	0	2	1	1	0	0	0	0	0	0	0	1	0	0	1
790	0	0	0	0	0	0	2	1	1	0	0	0	0	0	0	0	0	1	0	1	0	0	0	2	0	1	0	2	1	1	0	0	0	1	0	2	0	1	0	0	0	2	2	0	0	0	0	2	0
791	1	1	1	1	1	1	1	0	2	0	0	0	1	0	0	0	0	1	2	2	1	0	0	2	0	0	0	2	2	2	1	1	1	2	0	2	1	0	2	2	0	0	0	0	0	1	0	0	0
792	1	1	0	0	0	0	0	0	1	0	1	0	2	0	2	0	0	1	0	0	0	0	1	1	1	0	0	2	2	1	2	2	2	0	2	1	1	0	0	0	0	0	0	0	0	1	0	1	1
793	0	1	0	0	0	0	1	0	1	0	0	0	0	0	0	0	0	1	1	0	0	0	1	1	1	2	0	2	2	2	1	1	1	1	0	2	1	1	0	0	0	1	1	0	0	0	0	1	1
794	1	2	1	0	0	0	1	1	2	0	0	1	1	0	1	0	0	1	1	1	1	0	0	2	0	0	0	2	2	2	1	1	2	1	1	2	1	0	0	0	0	0	1	0	1	2	0	2	0
795	1	1	0	0	0	1	1	0	1	0	1	1	1	0	1	0	0	1	1	1	1	0	0	2	0	2	0	2	2	2	0	0	1	1	1	1	1	0	0	0	0	0	0	0	0	0	0	2	0
796	1	0	0	0	0	1	1	0	1	0	1	0	1	0	2	0	0	1	2	2	1	0	0	2	1	2	0	2	2	2	2	1	0	1	1	1	1	0	0	0	1	1	1	0	1	1	0	0	0
797	1	2	0	0	0	0	1	0	1	0	0	0	0	0	0	0	1	1	0	1	1	0	0	2	0	1	0	0	2	2	0	2	2	0	2	0	2	1	1	1	0	0	0	0	0	1	0	1	0
798	1	2	1	0	0	1	2	1	1	0	0	0	2	0	1	0	0	1	1	1	0	0	0	2	0	0	0	2	2	2	0	0	2	1	1	1	2	0	1	1	0	0	2	0	1	1	0	0	1
799	1	2	0	0	0	0	2	1	1	0	1	0	0	0	0	0	0	1	1	1	1	0	1	1	1	0	0	2	1	1	1	0	1	0	1	1	2	1	0	0	0	0	1	1	1	2	0	2	0
800	1	0	0	0	0	1	1	0	1	0	0	1	1	1	0	1	0	0	0	1	0	0	0	2	0	1	0	2	2	1	1	0	2	1	0	2	2	0	1	1	0	0	1	0	1	0	0	2	0
801	0	1	0	0	0	0	1	0	1	0	1	1	1	0	1	0	0	1	1	2	1	0	0	2	1	2	0	2	2	2	1	0	1	1	1	2	1	1	0	0	0	0	1	0	1	0	0	2	0
802	0	1	0	0	0	1	2	0	0	0	0	1	2	1	0	1	0	1	1	0	0	0	0	2	0	2	0	2	1	1	1	0	2	1	0	2	1	0	0	0	0	0	0	0	0	0	0	0	0
803	1	1	0	0	0	0	1	0	0	0	0	0	2	0	1	0	0	0	0	0	0	1	1	1	0	1	1	1	2	2	0	0	1	1	1	2	1	0	1	1	0	0	1	0	1	1	0	1	1
804	1	2	1	1	1	1	0	0	2	0	0	0	1	0	0	0	0	1	0	1	0	0	0	2	0	0	0	2	2	1	0	1	1	1	1	1	1	0	1	0	1	1	1	1	2	1	0	1	1
805	1	2	0	0	0	0	1	1	2	0	0	1	1	0	1	0	0	1	2	2	2	0	0	2	0	0	0	2	2	2	1	0	2	2	1	2	1	1	0	0	0	1	1	0	1	0	0	1	1
806	0	1	0	0	0	1	1	0	1	0	0	1	2	0	2	1	0	0	0	0	0	0	0	2	0	2	0	2	2	2	2	1	1	2	0	2	0	0	0	0	0	1	1	0	1	1	0	0	2
807	1	0	0	0	0	2	1	0	1	0	0	1	1	0	1	0	0	1	0	0	0	0	0	2	0	1	1	1	2	2	0	1	1	1	1	1	0	0	0	0	0	0	0	2	0	1	0	1	1
808	1	1	1	1	1	2	1	0	2	0	1	0	1	0	0	0	0	1	1	1	1	0	0	2	0	0	0	2	2	1	0	0	2	1	1	1	0	0	1	0	1	0	0	0	1	0	0	2	0
809	0	1	0	0	0	0	2	1	1	0	0	0	0	0	0	0	0	0	0	0	0	0	1	1	1	2	0	1	2	2	0	1	1	2	0	2	1	0	1	1	1	0	0	0	1	1	0	1	1
810	0	1	0	0	0	0	1	0	1	1	1	1	1	0	1	0	0	1	1	0	0	0	1	1	0	1	0	1	2	2	0	1	1	2	2	1	2	0	0	0	0	0	0	0	0	1	0	2	0
811	1	1	0	0	0	1	2	1	1	0	1	0	0	0	0	0	0	0	0	0	0	0	0	2	0	1	0	1	1	1	0	1	2	0	0	2	0	0	0	0	0	0	0	0	0	1	0	2	0
812	1	0	0	0	0	1	1	0	1	1	1	0	0	0	0	0	0	0	0	0	0	0	0	2	0	0	0	2	2	2	2	0	2	1	1	1	1	0	1	1	0	1	2	0	0	1	0	1	0
813	1	0	0	0	0	0	1	2	2	0	0	0	2	0	2	1	0	1	1	1	0	0	0	2	0	1	0	2	2	2	1	0	1	0	1	2	2	1	1	1	0	0	1	0	1	0	0	1	1
814	1	1	0	0	0	0	1	0	2	0	1	0	2	0	2	1	0	0	0	0	0	0	0	2	0	0	0	2	2	2	0	0	1	2	1	2	2	0	2	2	1	1	1	0	0	0	0	2	0
815	1	1	0	0	0	1	1	0	1	0	1	1	1	0	1	0	0	2	2	2	0	0	1	1	0	1	0	1	1	0	1	0	0	1	2	2	2	0	0	0	0	0	0	0	1	0	0	1	0
816	1	1	0	0	0	1	0	0	2	0	0	0	1	0	1	0	0	1	2	1	1	0	1	1	1	1	0	2	2	2	1	1	2	1	1	2	0	0	1	1	0	0	1	0	0	0	0	2	0
817	1	0	0	0	0	0	2	0	0	0	1	0	1	0	0	0	0	1	0	0	0	0	0	2	0	1	0	2	2	2	1	0	1	0	1	2	2	0	2	2	0	1	1	0	0	1	0	2	0
818	1	1	0	0	0	1	0	0	1	0	1	0	0	0	0	0	0	1	1	0	0	0	0	2	0	1	0	2	2	2	1	0	1	2	0	2	2	0	1	0	1	0	1	0	1	0	0	2	0
819	1	0	0	0	0	1	1	0	1	0	1	0	0	0	0	0	0	2	2	2	0	0	0	2	0	1	0	2	2	2	0	2	2	1	0	2	1	0	1	1	1	0	1	0	1	1	0	2	0
820	0	1	1	0	1	0	1	0	1	0	1	1	1	0	1	0	0	1	0	0	0	0	0	2	0	0	0	2	1	1	0	1	1	1	1	1	1	0	1	1	0	0	0	0	0	0	1	1	0
821	1	0	0	0	0	0	1	0	1	0	1	0	1	1	0	0	0	1	0	0	0	0	0	2	0	2	0	2	1	1	0	0	1	1	1	1	2	0	1	1	0	0	1	0	1	0	0	1	1
822	1	1	2	0	1	0	1	0	1	0	0	0	2	1	0	1	0	0	1	1	1	0	1	1	1	1	0	2	2	2	0	1	2	0	1	1	2	0	2	1	1	0	1	0	1	1	0	2	0
823	1	2	1	0	0	0	1	0	1	0	1	0	0	0	0	0	0	0	1	0	0	0	0	2	0	0	0	2	2	2	2	0	1	2	0	2	2	0	1	1	0	0	0	1	0	1	0	2	0
824	1	2	0	0	0	0	1	0	1	0	0	0	1	0	0	0	0	0	0	0	0	0	0	2	0	1	0	1	2	2	0	0	1	2	0	2	1	0	2	2	1	1	2	0	1	0	0	1	1
825	1	1	0	0	0	1	1	0	0	1	2	0	0	0	0	0	0	0	1	1	1	0	0	2	0	1	0	1	1	1	0	0	1	1	0	2	2	0	2	1	1	0	0	0	0	0	0	0	1
826	1	1	0	0	0	0	1	1	2	0	0	0	1	0	1	0	0	0	0	0	0	0	0	2	0	1	0	2	2	2	0	1	1	1	0	2	2	0	2	2	1	0	1	0	1	2	0	0	0
827	1	1	0	0	0	0	1	1	2	0	0	1	1	0	1	0	0	2	1	1	1	0	1	1	1	1	0	2	2	2	0	0	1	2	0	2	0	0	0	0	0	0	1	0	1	1	0	2	0
828	1	2	0	0	0	0	1	0	1	0	0	1	1	0	1	0	0	2	2	2	2	0	2	0	0	1	0	2	2	2	0	1	1	2	2	1	1	0	1	1	0	0	1	0	1	0	0	1	1
829	0	0	0	0	0	1	2	0	0	0	0	0	0	0	0	0	0	0	0	0	0	0	0	2	0	2	0	2	2	2	0	0	2	2	0	2	1	0	0	0	1	0	0	0	0	0	0	2	0
830	0	2	0	0	0	0	0	0	2	0	0	1	1	0	1	0	0	1	1	1	0	0	0	2	1	0	0	2	2	2	1	1	2	2	0	2	1	0	0	0	0	0	0	0	0	0	0	1	1
831	1	1	0	0	0	1	2	0	1	0	0	0	1	0	0	0	0	2	2	1	0	0	0	2	0	0	0	2	1	1	0	0	1	2	2	1	1	0	1	1	0	0	0	0	0	0	0	1	0
832	0	2	0	0	0	0	0	0	2	0	0	0	0	0	0	0	0	0	0	1	0	1	0	2	0	1	0	2	2	1	2	0	1	2	1	1	1	1	0	0	0	0	0	1	0	1	0	2	0
833	1	0	0	0	0	2	1	0	2	0	0	0	1	0	0	0	0	1	1	1	1	0	0	2	0	1	0	1	2	2	1	2	2	0	1	1	0	0	0	0	0	0	0	0	0	1	0	2	0
834	1	0	0	0	0	0	1	0	0	0	0	0	0	0	0	0	0	1	1	1	1	0	0	2	0	0	0	2	2	2	0	0	1	0	1	2	2	0	0	0	0	1	1	0	1	0	0	1	0
835	1	0	1	0	0	1	1	1	2	0	0	0	1	0	1	0	1	1	1	1	1	0	1	1	1	2	0	2	2	2	2	2	2	0	2	0	1	0	0	0	0	0	0	1	0	0	0	2	0
836	1	0	0	0	0	1	1	1	2	0	0	1	2	0	1	0	0	1	1	1	1	0	0	2	1	1	0	2	2	2	0	0	0	2	0	2	1	0	0	0	0	0	0	0	1	1	0	0	0
837	0	2	1	0	0	0	1	0	1	0	0	0	1	0	0	0	0	1	1	1	1	0	0	2	0	0	0	2	2	2	0	1	2	2	0	2	1	0	0	0	1	1	1	1	1	1	0	1	0
838	1	0	0	0	0	1	0	0	2	0	0	1	0	0	0	0	0	1	2	1	1	0	0	2	0	0	0	2	1	1	1	0	2	1	0	2	1	0	0	0	1	2	2	0	0	0	0	2	0
839	1	2	1	0	0	0	0	0	2	0	0	0	2	0	0	0	0	1	1	1	1	0	0	2	0	2	0	2	2	2	0	2	2	0	1	1	1	1	0	0	0	1	1	0	1	0	0	1	1
840	0	1	0	0	0	0	0	0	2	0	0	1	1	0	1	0	0	1	0	0	0	2	0	2	0	1	0	2	2	2	0	0	1	0	1	1	2	1	1	1	0	0	0	0	0	1	0	1	0
841	1	1	0	0	0	0	1	0	2	0	0	0	1	0	0	0	0	0	1	1	1	0	0	2	0	2	0	2	2	1	0	1	1	2	1	2	1	0	0	0	0	0	0	1	0	0	0	2	0
842	1	0	0	0	0	2	0	0	2	0	0	0	0	0	0	0	0	0	0	0	0	0	0	2	0	2	0	2	2	2	1	0	2	2	1	2	0	0	0	0	0	0	0	0	0	0	0	0	0
843	1	1	0	0	0	0	1	1	2	0	0	0	0	0	0	0	0	1	0	0	0	1	0	2	1	1	0	2	1	1	1	1	1	1	1	2	1	1	0	0	0	1	1	1	1	0	0	2	0
844	1	1	0	0	0	0	1	0	1	0	2	0	1	0	1	0	0	1	1	1	1	0	0	2	0	1	0	1	2	2	0	0	1	2	1	1	2	0	1	1	0	0	1	0	0	0	0	1	0
845	0	1	0	0	0	0	1	0	1	0	1	0	0	0	0	0	1	2	1	0	0	0	0	2	1	0	0	1	2	2	0	0	1	2	0	2	1	0	1	1	0	1	1	0	1	0	0	1	0
846	0	1	1	0	1	0	0	0	2	0	0	0	0	0	0	0	0	1	0	0	0	1	1	1	1	1	0	2	2	2	0	0	2	1	0	2	2	1	0	0	0	0	0	0	1	1	0	0	0
847	1	0	0	0	0	2	1	0	0	0	0	0	2	0	2	1	0	1	0	0	0	0	0	2	1	1	0	2	2	1	0	1	2	1	0	2	2	0	0	0	0	1	1	0	1	0	0	0	1
848	1	2	1	0	0	1	2	0	1	0	1	0	2	1	0	1	0	2	1	1	1	0	0	2	0	1	0	1	2	2	0	0	2	1	0	2	2	1	1	1	1	0	1	0	1	0	0	1	1
849	1	0	0	0	0	1	1	0	2	0	0	1	2	0	1	0	0	1	1	1	0	0	0	2	0	0	0	1	1	1	0	1	2	0	1	1	2	1	0	0	1	0	0	0	0	0	0	1	0
850	1	1	0	0	0	1	1	0	1	0	0	0	0	0	0	0	0	2	0	0	0	0	0	2	1	0	0	1	2	2	1	0	1	1	1	1	2	0	1	1	0	0	1	0	0	1	0	1	1
851	1	1	0	0	0	1	2	0	0	0	1	0	0	0	0	0	1	1	0	0	0	0	0	2	0	0	0	2	2	2	1	0	1	2	0	2	1	0	1	1	0	0	2	0	1	1	0	2	0
852	1	1	0	0	0	0	0	0	2	0	1	0	0	0	0	0	0	0	0	0	0	0	1	1	1	1	0	1	2	2	0	0	1	1	1	1	2	0	1	1	0	0	0	0	0	0	0	2	0
853	1	1	0	0	0	0	1	0	1	0	1	0	0	0	0	0	0	1	0	1	0	0	0	2	0	1	0	2	2	1	0	0	0	2	0	2	1	0	1	1	0	2	2	0	0	0	0	1	1
854	1	0	0	0	0	0	1	0	2	0	0	0	0	0	0	0	0	0	0	0	0	0	1	1	1	1	0	2	1	1	0	0	0	2	0	2	1	0	1	1	0	0	1	0	0	1	0	1	0
855	1	0	0	0	0	0	2	0	0	0	1	0	1	0	0	0	0	0	0	0	0	0	0	2	0	1	0	2	2	2	0	1	1	1	0	2	2	0	1	1	0	0	0	0	0	1	0	1	1
856	1	1	1	0	0	0	1	0	0	0	1	1	1	0	1	0	0	1	2	1	1	0	1	1	0	1	0	2	2	2	0	1	1	1	1	1	2	0	1	1	0	0	1	0	0	0	0	0	1
857	1	2	0	0	0	0	1	0	1	0	1	0	2	0	1	0	0	1	0	1	0	0	0	2	0	1	0	2	2	2	1	1	1	1	1	1	1	0	0	0	1	0	1	0	1	1	0	0	1
858	0	2	0	0	0	0	2	0	0	0	1	0	0	0	0	0	0	1	0	0	0	0	0	2	0	0	0	1	1	1	1	0	2	1	1	1	1	0	1	1	0	0	0	0	0	1	0	2	0
859	1	0	0	0	0	1	0	0	2	0	1	0	1	0	1	1	0	1	1	1	1	0	0	2	0	1	0	2	2	1	2	0	1	1	1	1	2	1	1	0	1	0	1	0	1	0	0	2	0
860	1	1	0	0	0	0	1	0	0	1	2	0	1	0	0	0	0	0	0	0	0	0	0	2	0	0	0	2	2	2	2	1	2	1	1	2	2	0	1	1	0	0	1	0	1	0	0	2	0
861	1	0	0	0	0	1	2	1	1	0	1	0	0	0	0	0	0	0	0	0	0	0	0	2	0	1	0	2	2	2	0	1	1	1	1	1	0	0	0	0	0	0	1	0	1	0	0	1	1
862	1	1	0	0	0	0	1	1	2	0	0	0	1	0	0	0	0	1	1	1	1	0	0	2	0	1	0	2	2	2	0	1	1	0	2	0	1	0	1	1	0	0	1	1	0	1	0	2	0
863	1	1	0	0	0	0	1	1	2	0	0	0	2	0	0	0	0	1	1	1	1	0	0	2	0	0	0	2	2	2	1	1	1	2	1	2	0	0	0	0	0	0	1	0	1	1	0	1	0
864	1	0	0	0	0	0	2	0	0	0	1	0	0	0	0	0	0	0	2	1	1	0	0	2	0	0	0	2	2	1	0	1	1	2	0	2	2	0	2	2	0	0	2	0	1	1	0	2	0
865	1	1	1	1	1	1	0	0	2	0	0	0	2	0	1	1	0	0	0	0	0	0	0	2	0	2	0	2	1	1	0	0	1	1	1	1	1	0	0	0	0	1	1	0	0	2	1	2	0
866	1	2	0	0	0	0	0	0	1	0	1	0	1	0	1	1	0	1	0	0	0	0	0	2	0	1	0	0	1	2	0	0	0	2	1	1	0	1	0	0	0	0	0	1	0	0	0	2	0
867	0	2	0	0	0	0	1	1	2	0	0	0	0	0	0	0	0	2	0	0	0	0	0	2	0	1	0	2	2	2	0	0	1	1	1	1	1	0	1	0	1	0	1	0	0	1	0	2	0
868	1	1	0	0	0	1	1	0	1	0	1	0	1	0	0	0	0	2	0	1	0	0	1	1	0	0	0	1	2	2	0	0	1	2	0	2	1	0	0	0	0	0	0	0	0	1	0	2	0
869	1	1	1	0	0	0	1	1	2	0	1	1	2	0	2	0	0	1	0	1	0	0	1	1	1	2	1	2	2	2	0	1	2	2	0	2	1	1	0	0	0	1	1	0	0	1	0	2	0
870	1	1	0	0	0	0	2	0	1	0	0	0	1	0	1	1	1	2	1	1	1	0	0	2	0	2	0	0	2	1	0	0	1	1	1	1	1	1	0	0	1	0	1	0	2	0	0	1	0
871	1	1	0	0	0	0	2	1	2	0	1	0	0	0	0	0	0	1	1	1	1	0	0	2	1	0	0	2	2	1	1	0	0	2	0	2	2	1	0	0	0	0	0	0	0	1	0	1	1
872	1	1	1	1	1	1	2	1	1	0	1	0	0	0	0	0	0	1	1	1	1	0	2	0	1	1	0	2	2	2	0	0	2	0	2	1	0	0	1	1	0	0	0	1	0	1	0	1	0
873	1	2	1	1	1	1	0	0	1	0	1	0	2	0	1	0	0	0	0	0	0	0	0	2	0	1	0	2	2	2	0	0	1	1	0	2	1	0	0	0	0	0	0	0	0	0	0	1	0
874	1	1	0	0	0	0	1	0	1	0	0	1	1	1	0	1	0	0	0	0	0	0	0	2	0	1	0	2	1	1	0	2	1	2	0	2	1	0	0	0	0	0	1	0	1	1	0	2	0
875	1	1	0	0	0	0	2	1	1	0	0	1	2	0	2	1	0	0	0	0	0	0	1	1	1	1	0	1	2	2	1	0	2	2	0	2	0	0	0	0	0	0	0	1	0	1	0	0	1
876	1	1	0	0	0	0	1	0	1	0	1	0	0	0	0	0	0	2	0	0	0	0	0	2	1	1	1	2	2	2	0	1	2	1	1	2	0	0	0	0	0	0	0	0	0	1	0	0	0
877	1	2	1	0	0	0	1	1	2	0	0	0	1	0	0	0	0	1	1	1	0	0	0	2	0	0	0	2	2	1	2	1	2	0	0	2	1	0	0	0	1	0	0	0	0	1	0	2	0
878	1	1	0	0	0	0	1	0	1	0	0	1	1	0	1	0	0	0	0	0	0	0	1	1	0	1	0	2	2	2	1	0	1	1	1	1	1	0	0	0	0	0	1	0	1	0	0	2	0
879	1	2	1	0	0	0	1	0	1	0	1	0	0	0	0	0	0	0	0	0	0	0	0	2	0	1	0	2	2	2	1	2	1	2	0	2	2	1	1	1	0	0	1	0	1	1	0	0	0
880	1	2	1	0	0	0	1	1	2	0	0	0	0	0	0	0	0	1	2	1	1	0	0	2	1	0	0	1	2	2	1	0	1	1	0	2	2	0	2	1	1	1	1	0	1	0	0	2	0
881	1	1	1	0	0	0	0	0	2	0	0	0	1	0	1	0	0	0	0	0	0	0	0	2	0	1	0	2	2	2	1	1	2	1	1	2	1	0	0	0	0	0	1	0	0	1	0	0	0
882	1	1	0	0	0	0	0	0	2	0	0	0	0	0	0	0	0	1	1	0	0	0	1	1	1	0	0	2	2	2	1	1	0	2	0	2	1	0	2	2	0	0	1	0	1	0	0	2	0
883	1	1	0	0	0	0	2	0	2	0	1	0	0	0	0	0	0	1	1	1	0	0	0	2	0	1	0	2	2	1	0	0	1	1	0	2	2	0	0	0	0	0	0	0	0	1	0	1	1
884	0	1	0	0	0	0	0	0	1	0	1	0	1	0	0	0	0	1	1	1	0	1	0	2	0	2	0	1	2	2	1	0	1	2	0	2	0	0	0	0	0	0	1	0	1	1	0	1	0
885	0	1	0	0	0	0	0	0	2	0	1	0	2	0	0	0	0	1	1	1	0	0	0	2	0	0	0	1	2	2	0	1	1	2	0	2	2	0	1	1	0	0	1	0	1	0	1	1	0
886	1	1	0	0	0	0	0	0	2	0	0	1	2	0	1	0	0	1	0	0	0	0	1	1	0	1	0	2	1	1	1	1	2	0	2	0	1	0	0	0	0	0	2	0	1	1	0	2	0
887	1	2	0	0	0	0	2	0	0	0	0	0	0	0	0	0	0	2	2	1	0	1	0	2	0	1	0	2	1	2	1	0	1	0	1	1	1	0	1	1	0	0	0	0	0	0	0	2	0
888	0	1	0	0	0	1	0	0	2	0	0	0	0	0	0	0	0	1	0	0	0	0	0	2	0	1	0	2	2	1	1	0	2	1	1	1	1	0	0	0	0	0	1	1	1	2	1	2	0
889	0	2	1	0	0	0	1	0	1	0	0	1	2	0	1	0	0	2	1	1	1	0	0	2	0	1	0	1	1	0	1	0	2	1	1	1	1	0	0	0	0	1	1	1	1	0	0	1	0
890	1	1	0	0	0	0	2	0	1	0	1	0	1	0	0	0	0	1	0	0	0	1	0	2	0	2	0	2	2	2	1	1	2	0	2	0	2	0	2	1	1	0	1	0	0	1	0	1	0
891	1	2	0	0	0	0	2	1	1	0	1	0	0	0	0	0	0	0	0	0	0	0	1	1	1	1	0	2	1	1	1	1	2	1	1	1	2	0	2	2	0	0	1	0	1	0	0	1	0
892	1	1	1	0	0	0	1	0	1	0	1	0	0	0	0	0	0	1	1	1	0	0	0	2	0	1	0	1	2	2	0	1	1	1	1	1	1	0	2	2	0	0	0	1	0	1	0	1	0
893	1	2	0	0	0	0	1	2	2	0	0	0	1	0	0	0	0	0	0	0	0	0	0	2	0	1	0	1	2	2	0	1	1	1	0	2	1	1	0	0	1	0	0	0	0	0	0	1	1
894	1	1	0	0	0	0	2	0	1	0	1	1	1	0	0	0	0	1	1	1	1	0	0	2	1	2	0	2	1	1	1	0	0	2	0	2	1	0	0	0	0	1	1	0	1	0	0	0	1
895	1	1	0	0	0	0	0	0	2	0	0	1	0	0	0	0	0	1	0	0	0	0	1	1	0	1	0	1	2	2	0	0	1	0	1	2	1	0	0	0	0	0	1	0	0	0	0	0	0
896	1	1	0	0	0	0	1	0	1	0	1	0	1	0	1	1	0	0	0	0	0	0	0	2	0	1	0	2	2	2	0	0	1	2	0	2	1	1	0	0	0	0	0	0	1	1	0	1	0
897	1	1	0	0	0	0	1	0	1	0	1	0	1	0	0	0	0	1	1	0	0	0	0	2	0	0	0	1	1	2	0	0	0	2	0	2	2	0	1	1	0	0	1	0	0	0	0	1	0
898	1	2	0	0	0	0	1	0	1	0	0	0	2	0	2	0	0	0	1	1	1	1	0	2	1	1	0	2	2	2	0	0	0	1	1	1	1	0	0	0	0	1	1	0	1	0	0	0	0
899	1	2	1	0	0	0	1	0	1	0	0	0	1	0	0	0	1	2	1	1	0	0	0	2	0	0	0	1	2	2	0	1	1	1	1	1	1	0	1	1	0	0	1	0	0	1	0	1	1
900	1	1	0	0	0	1	1	0	1	0	0	1	1	0	1	0	0	0	1	1	1	1	0	2	0	2	0	2	2	2	0	1	2	0	1	1	0	0	1	1	0	0	1	0	1	0	0	0	0
901	1	2	1	0	1	0	2	0	0	0	0	0	0	0	0	0	0	0	1	1	1	0	0	2	0	1	0	2	2	2	0	0	2	1	0	2	1	0	0	0	0	0	0	1	0	0	0	1	1
902	1	1	0	0	0	1	1	0	1	0	0	1	1	0	1	0	0	0	0	0	0	0	0	2	0	1	0	1	2	2	0	1	1	1	0	2	0	0	1	1	0	0	1	0	1	0	0	0	0
903	1	1	1	0	0	0	1	0	1	0	1	1	1	0	0	0	0	1	0	0	0	0	0	2	0	1	0	1	2	2	1	1	2	0	2	0	1	0	2	2	0	0	1	0	1	1	0	2	0
904	1	1	0	0	0	0	1	0	0	1	2	0	1	0	0	0	0	0	0	0	0	0	1	1	1	2	0	1	2	2	0	0	1	1	1	1	1	0	0	0	0	1	1	0	1	0	0	2	0
905	1	0	0	0	0	1	1	1	2	0	0	1	1	0	1	0	0	1	1	1	1	0	1	1	0	1	0	2	2	2	1	0	2	1	0	2	2	0	2	2	1	0	0	0	0	0	0	2	0
906	0	2	0	0	0	0	1	1	2	0	0	1	1	0	1	0	0	0	0	0	0	0	1	1	1	0	0	2	2	2	1	0	1	0	2	0	1	1	0	0	0	0	0	0	0	0	0	1	0
907	0	1	1	0	1	0	1	1	2	0	0	0	1	0	0	0	0	1	1	1	0	0	1	1	0	1	0	2	2	2	0	1	2	0	1	1	2	0	1	1	0	0	0	0	0	0	0	1	1
908	0	1	0	0	0	0	2	1	2	0	1	0	0	0	0	0	1	2	2	2	2	0	0	2	0	0	0	1	2	2	0	1	1	2	0	2	2	0	0	0	0	0	0	1	0	0	0	2	0
909	1	2	0	0	0	0	0	0	2	0	0	1	1	0	1	0	0	2	1	1	1	0	0	2	0	0	0	2	2	2	1	1	1	1	1	1	0	0	0	0	0	0	0	1	0	1	0	0	0
910	1	0	0	0	0	0	1	0	1	0	1	0	1	0	1	0	0	0	1	1	1	0	1	1	1	1	1	2	2	2	0	0	1	0	1	1	1	1	0	0	0	0	0	0	0	0	0	2	0
911	1	1	0	0	0	0	2	0	1	0	1	1	1	0	1	0	0	0	0	0	0	0	2	0	0	0	0	1	2	2	0	2	1	1	0	2	2	1	1	1	0	0	0	0	0	2	0	1	0
912	1	1	0	0	0	0	1	0	1	0	1	0	1	0	2	0	0	1	1	1	1	0	0	2	0	0	0	2	2	2	0	1	2	1	2	2	2	1	1	1	1	1	1	0	1	0	0	0	0
913	1	1	0	0	0	1	1	0	0	0	1	0	0	0	0	0	0	0	1	0	0	0	0	2	0	0	0	1	2	2	1	0	0	2	0	1	1	0	0	0	0	0	0	0	0	2	0	0	0
914	1	0	0	0	0	2	2	0	0	0	1	0	0	0	0	0	0	1	1	1	1	0	0	2	1	1	0	2	1	1	0	0	2	1	2	1	2	0	1	1	0	2	2	0	0	1	0	0	0
915	1	1	0	0	0	0	0	0	2	0	0	0	0	0	0	0	0	1	1	0	0	0	0	2	0	0	0	2	2	2	0	1	2	1	1	2	0	0	0	0	0	0	0	1	1	1	0	1	1
916	0	1	0	0	0	0	0	0	2	0	0	0	2	0	1	0	0	2	1	1	1	0	0	2	0	1	0	2	2	1	0	1	1	1	0	2	1	0	1	1	0	0	0	0	0	1	0	0	1
917	1	1	0	0	0	0	1	0	1	0	0	0	1	0	2	0	0	1	1	1	0	0	0	2	1	1	0	1	2	2	0	1	1	1	0	2	2	0	1	1	0	0	0	0	0	0	0	2	0
918	1	1	0	0	0	0	0	0	2	0	0	0	1	0	0	0	0	2	1	1	1	0	0	2	0	1	0	2	2	2	0	0	1	1	1	1	0	0	0	0	0	0	2	0	1	1	0	1	0
919	1	1	0	0	0	0	1	1	2	0	0	0	0	0	0	0	1	1	1	1	1	0	0	2	1	1	0	2	2	2	1	1	1	2	0	2	1	0	1	1	1	1	1	0	1	1	0	1	1
920	1	1	0	0	0	0	0	0	2	0	0	0	1	0	1	0	0	2	2	1	0	0	0	2	0	0	0	2	2	2	0	1	1	1	1	1	1	0	0	0	0	0	1	0	1	0	0	1	0
921	0	2	0	0	0	0	0	0	2	0	0	0	1	0	1	0	1	2	1	1	1	0	0	2	0	1	0	1	2	2	1	1	2	1	1	1	1	0	0	0	0	1	1	1	1	1	0	2	0
922	1	0	0	0	0	0	0	0	2	0	0	1	2	0	1	0	0	1	1	1	1	0	1	1	0	2	0	2	2	2	1	1	1	2	0	2	0	0	0	0	0	0	0	0	1	0	0	1	1
923	1	1	0	0	0	0	1	0	1	0	1	1	1	0	1	0	0	0	1	0	0	0	0	2	0	1	0	2	2	2	0	1	1	2	0	2	0	0	1	0	1	2	2	0	0	0	0	2	0
924	1	2	0	0	0	0	1	0	1	0	1	2	2	1	1	1	0	0	0	1	1	0	0	2	0	0	0	2	2	2	1	1	1	1	1	1	1	1	0	0	0	0	0	0	0	0	0	2	0
925	1	0	0	0	0	0	2	1	1	0	1	1	1	0	1	0	0	0	1	2	1	0	0	2	0	2	0	2	2	2	0	1	1	1	1	2	1	0	0	0	0	0	0	1	0	1	0	0	2
926	0	1	0	0	0	0	1	0	1	0	1	0	2	0	2	1	0	0	1	1	1	0	1	1	1	1	0	2	1	2	1	1	2	1	0	2	2	1	0	0	0	0	1	0	1	0	0	1	1
927	1	2	0	0	0	0	0	0	2	0	2	0	0	0	0	0	1	2	1	1	1	0	0	2	0	1	0	2	2	2	0	0	1	1	0	2	1	1	0	0	0	0	1	0	2	2	0	2	0
928	1	1	0	0	0	0	1	0	1	1	1	0	0	0	0	0	0	1	1	1	1	0	0	2	0	1	0	2	2	2	2	2	1	1	0	2	1	0	1	0	1	0	0	0	0	1	0	0	0
929	0	2	0	0	0	1	1	0	1	1	1	0	1	0	0	0	0	1	0	0	0	0	0	2	0	1	0	1	2	2	0	1	1	0	0	1	1	0	1	1	0	0	0	0	0	0	0	1	1
930	0	0	0	0	0	0	1	0	1	0	1	0	1	0	0	0	0	0	0	0	0	0	2	0	0	0	0	1	1	1	0	0	2	2	0	2	2	1	1	0	1	0	0	0	0	0	0	1	1
931	1	2	0	0	0	0	1	0	1	0	1	1	1	0	1	0	0	2	1	1	1	0	0	2	0	1	0	2	2	2	1	1	2	1	1	2	1	1	0	0	0	0	1	0	1	0	0	1	0
932	1	1	0	0	0	1	0	0	2	0	0	0	0	0	0	0	0	0	0	0	0	0	0	2	0	0	0	2	2	2	0	1	1	0	1	1	0	0	0	0	0	0	0	0	0	1	0	2	0
933	1	0	0	0	0	1	1	1	2	0	0	0	1	0	1	0	0	0	0	0	0	0	0	2	0	0	0	1	1	1	0	1	2	0	1	1	1	0	0	0	0	0	0	0	2	1	0	2	0
934	1	1	0	0	0	1	2	1	1	0	1	0	1	0	1	0	0	1	1	1	1	0	1	1	1	1	0	2	2	2	1	0	2	2	0	2	2	0	2	2	0	0	0	1	0	1	0	2	0
935	1	0	0	0	0	1	2	1	1	0	1	1	1	0	1	0	0	1	0	0	0	0	0	2	0	1	0	2	2	2	0	2	1	2	0	2	1	1	0	0	0	0	2	0	0	1	0	2	0
936	1	1	0	0	0	0	2	0	1	1	1	0	0	0	0	0	0	2	0	0	0	0	0	2	0	2	0	1	2	2	0	1	1	1	0	2	0	0	0	0	0	0	0	0	0	0	0	0	2
937	1	0	1	0	0	1	0	0	2	0	0	0	2	0	0	0	1	1	0	0	0	0	1	1	0	1	0	2	2	2	1	2	1	1	1	1	1	0	2	2	0	0	0	2	0	1	0	2	0
938	1	1	0	0	0	0	2	1	1	0	0	0	0	0	0	0	0	0	0	0	0	0	0	2	0	1	0	2	1	1	0	1	2	0	0	2	2	0	1	1	0	1	1	1	2	1	0	1	1
939	1	2	0	0	0	0	0	0	2	0	0	0	0	0	0	0	0	1	1	1	1	0	0	2	0	1	0	2	1	1	0	1	0	1	0	2	0	0	1	1	0	0	0	0	0	1	0	0	1
940	1	1	0	0	0	1	1	0	1	0	1	0	0	0	0	0	0	1	2	1	1	0	0	2	0	1	0	1	2	2	0	1	0	2	0	2	1	0	1	0	1	1	2	0	0	1	1	0	1
941	1	0	0	0	0	0	0	0	2	0	0	1	1	0	1	0	0	0	0	0	0	0	0	2	0	1	0	1	2	2	1	1	1	0	2	1	2	1	0	0	0	0	0	1	0	1	1	1	0
942	1	1	0	0	0	0	2	0	0	0	1	1	2	0	1	0	0	1	1	1	1	1	0	2	0	2	0	2	2	2	1	0	0	2	0	2	1	0	2	2	0	0	0	0	0	0	0	1	0
943	0	1	0	0	0	0	1	1	2	0	0	1	1	0	1	0	0	2	1	0	0	0	1	1	1	2	0	2	1	1	0	0	1	1	1	2	1	0	1	1	0	0	1	0	0	0	0	1	0
944	0	1	0	0	0	0	1	0	1	0	0	0	1	0	0	0	0	2	2	1	0	0	0	2	0	0	0	1	2	2	0	0	2	1	1	1	2	1	1	1	0	0	0	0	0	0	0	0	1
945	1	0	0	0	0	0	2	0	0	0	1	1	1	0	0	0	0	2	2	1	0	2	0	2	0	1	0	2	1	1	1	0	2	2	1	2	2	1	1	1	0	0	0	0	0	2	0	2	0
946	1	1	0	0	0	0	2	0	1	0	0	0	1	0	1	1	0	2	2	2	0	0	1	1	0	1	0	2	2	2	2	2	1	2	0	2	1	1	0	0	0	1	1	0	0	1	0	2	0
947	1	2	0	0	0	0	2	0	1	0	0	1	1	0	1	0	0	1	0	0	0	0	0	2	0	1	0	1	2	2	0	0	1	2	1	2	1	0	0	0	0	0	1	0	1	1	0	2	0
948	1	2	0	0	0	0	1	0	2	0	0	1	0	0	0	0	0	1	1	1	1	1	0	2	0	2	0	2	2	2	0	1	1	1	1	1	0	0	0	0	0	1	1	0	1	1	0	1	1
949	1	1	0	0	0	1	1	0	1	0	1	1	2	0	1	0	0	0	1	2	1	1	0	2	0	2	0	2	2	2	1	1	0	2	0	2	2	0	2	1	1	0	0	0	0	0	0	1	0
950	1	2	0	0	0	0	0	0	2	0	0	1	1	0	1	0	0	1	1	1	1	0	0	2	0	0	0	2	2	1	0	1	1	1	1	2	2	1	1	1	0	1	1	0	1	0	0	2	0
951	1	2	0	0	0	0	1	1	2	0	0	0	0	0	0	0	0	2	1	1	1	0	0	2	1	0	0	2	2	1	1	0	1	2	0	2	1	0	1	1	0	1	1	0	1	1	0	1	1
952	0	1	0	0	0	1	2	1	1	1	1	1	2	0	2	0	0	1	0	0	0	0	0	2	0	1	0	2	1	1	0	0	1	1	1	1	1	1	0	0	0	0	0	0	0	0	0	0	0
953	1	1	0	0	0	0	2	1	1	0	1	0	0	0	0	0	0	0	0	0	0	0	0	2	0	1	0	1	2	2	0	0	2	2	0	2	0	0	0	1	0	0	0	0	0	0	0	1	1
954	1	1	0	0	0	0	0	0	1	0	0	0	2	0	1	1	0	0	0	0	0	0	1	1	0	1	1	1	1	1	0	1	2	1	2	2	2	0	0	0	0	0	0	0	0	0	0	1	0
955	1	1	0	0	0	0	0	0	2	0	0	0	0	0	0	0	1	1	0	1	1	0	0	2	0	0	0	1	2	2	0	2	2	1	0	2	1	0	0	0	0	0	1	0	2	0	0	1	0
956	0	2	0	0	0	1	1	1	2	0	0	0	0	0	0	0	0	1	1	1	1	0	0	2	0	1	0	1	2	2	0	0	2	1	0	2	1	0	0	0	0	0	0	0	0	0	0	0	1
957	0	0	0	0	0	1	0	0	2	0	0	0	0	0	0	0	1	1	0	0	0	1	0	2	0	1	1	2	2	2	0	0	2	0	1	1	2	0	2	2	0	0	1	1	1	1	0	2	0
958	1	0	0	0	0	0	2	0	0	0	0	0	2	0	2	1	0	2	2	1	0	0	0	2	0	2	0	2	2	2	0	1	0	2	0	2	1	0	1	1	0	0	0	0	0	0	0	2	0
959	1	1	0	0	0	0	0	0	2	0	0	1	1	0	1	0	0	0	1	1	1	0	0	2	0	0	0	0	2	2	0	1	2	0	1	1	2	0	2	2	0	0	1	0	1	0	0	1	0
960	1	1	0	0	0	0	0	0	2	0	0	1	2	0	2	0	0	1	0	0	0	0	0	2	0	0	1	2	2	2	0	0	1	1	1	1	1	0	2	2	0	0	0	0	1	1	0	1	0
961	1	1	0	0	0	0	1	1	2	0	0	0	2	0	1	0	0	1	1	1	1	0	2	0	0	0	0	2	2	2	0	1	2	0	1	1	1	0	2	2	0	0	0	0	1	1	0	1	1
962	0	1	0	0	0	1	2	0	1	0	1	1	1	0	1	0	0	0	1	1	1	0	1	1	1	2	0	2	2	1	0	1	2	0	1	1	1	0	1	1	0	1	2	0	1	0	0	1	1
963	1	2	0	0	0	0	1	0	2	0	0	0	0	0	0	0	0	1	1	1	1	0	0	2	0	2	0	2	2	2	0	1	2	0	1	1	2	0	1	0	1	0	0	0	0	1	0	2	0
964	1	1	0	0	0	0	0	0	1	0	1	1	2	0	2	0	0	0	1	1	1	0	0	2	0	0	1	2	2	2	1	0	2	1	1	1	1	0	0	0	1	0	2	0	1	1	0	2	0
965	1	1	1	1	1	1	0	0	2	0	0	0	0	0	0	0	0	1	1	2	1	1	0	2	0	2	0	2	2	1	1	1	1	2	0	2	1	0	1	1	0	1	1	0	1	0	0	1	0
966	1	2	1	0	0	0	0	0	1	0	0	0	0	0	0	0	0	1	0	1	0	0	1	1	1	1	0	0	1	2	0	0	2	0	1	2	1	0	0	0	0	0	0	0	1	0	0	1	0
967	1	1	0	0	0	1	2	0	0	0	0	0	0	0	0	0	0	1	0	0	0	0	0	2	0	0	0	1	2	2	0	1	1	0	2	1	0	0	1	1	0	1	1	0	1	0	0	1	1
968	0	0	0	0	0	0	1	1	2	0	1	0	0	0	0	0	0	1	1	0	0	0	0	2	0	2	0	1	2	2	0	1	1	1	0	2	0	1	0	0	0	0	1	0	0	1	0	1	0
969	1	0	0	0	0	0	0	0	1	0	1	0	1	0	0	0	0	1	1	1	1	0	0	2	0	1	0	2	2	1	0	0	2	2	1	2	2	0	1	1	0	0	0	0	0	0	0	1	0
970	1	1	0	0	0	0	1	0	1	0	2	0	0	0	0	0	0	0	0	0	0	0	0	2	0	0	0	1	1	1	1	0	1	1	1	1	0	0	0	0	0	1	1	0	0	1	0	1	0
971	0	1	0	0	0	1	0	0	2	0	0	2	2	0	2	0	0	0	0	0	0	0	1	1	0	0	0	2	2	2	0	0	1	2	0	2	2	0	0	0	0	0	1	0	0	0	0	1	0
972	1	1	0	0	0	0	2	0	1	0	1	1	1	0	1	0	0	1	0	0	0	0	1	1	1	1	0	2	2	2	0	0	1	1	1	2	0	0	0	0	0	0	0	0	1	1	0	0	1
973	1	2	0	0	0	0	0	0	1	0	1	0	1	0	0	0	0	2	2	1	0	0	1	1	0	2	0	2	2	1	0	0	2	1	1	1	1	0	0	0	0	0	1	0	1	1	0	2	0
974	1	2	0	0	0	0	2	1	1	0	1	1	1	1	0	1	0	0	0	0	0	0	1	1	1	1	1	2	2	2	0	0	2	2	0	2	1	0	0	0	0	0	1	1	1	2	0	2	0
975	1	1	0	0	0	0	1	0	1	0	1	0	0	0	0	0	0	2	1	1	1	0	0	2	0	0	0	2	1	2	1	0	0	2	0	2	0	0	1	1	0	0	0	0	2	0	0	1	1
976	1	0	0	0	0	2	1	1	2	0	0	0	1	0	0	0	0	0	0	1	0	0	0	2	0	1	0	2	2	1	0	2	1	1	0	2	1	0	0	0	0	0	0	0	1	1	0	0	1
977	1	2	0	0	0	0	2	0	2	0	1	0	1	0	0	0	0	1	1	1	1	0	1	1	0	1	0	2	2	2	1	0	2	1	0	2	2	1	0	0	1	0	0	0	1	0	0	1	1
978	1	2	0	0	0	0	0	0	2	0	1	0	1	0	0	0	0	0	0	0	0	0	1	1	1	1	0	1	2	2	0	1	1	0	0	1	0	1	0	0	0	0	1	0	1	1	0	2	0
979	0	2	0	0	0	0	1	0	1	0	1	0	0	0	0	0	0	0	0	0	0	0	0	2	1	0	0	2	2	2	1	0	1	1	1	1	2	1	0	0	0	0	0	0	0	0	0	0	0
980	1	0	0	0	0	0	1	1	2	0	0	1	0	0	0	0	0	0	1	1	1	0	0	2	0	0	0	1	1	1	1	1	2	0	1	1	1	1	0	0	0	0	0	0	1	1	0	0	1
981	1	0	0	0	0	1	1	0	1	0	1	0	1	0	0	0	0	0	1	1	1	0	0	2	0	1	0	2	2	1	0	0	1	2	0	2	1	0	2	2	0	0	2	0	1	1	0	2	0
982	1	1	2	0	1	0	1	0	1	0	0	0	0	0	0	0	0	0	0	0	0	0	0	2	0	2	0	1	1	1	0	1	0	2	0	2	1	1	0	0	0	0	0	0	0	0	0	1	0
983	1	1	1	0	0	0	1	0	2	0	0	0	0	0	0	0	0	1	1	1	1	0	0	2	0	2	0	2	1	0	0	1	2	1	0	2	1	0	0	0	0	0	1	0	1	1	0	2	0
984	1	1	0	0	0	0	0	0	2	0	0	0	0	0	0	0	0	1	1	1	1	1	0	2	0	0	0	2	1	1	1	1	1	1	0	2	2	0	1	0	1	0	0	0	0	1	0	2	0
985	1	1	0	0	0	0	2	0	0	0	0	1	1	0	2	0	0	0	2	1	1	0	0	2	0	1	0	1	2	2	1	0	2	1	1	2	1	1	0	0	0	0	0	1	0	1	0	2	0
986	0	1	1	0	0	0	0	0	2	0	0	1	1	0	1	0	0	2	2	2	2	1	0	2	0	0	0	2	2	2	0	1	1	0	2	1	1	0	1	1	0	0	0	0	0	1	0	1	0
987	1	2	0	0	0	0	2	1	2	0	1	1	1	0	1	0	0	1	1	1	1	0	0	2	0	1	0	2	2	2	2	0	1	2	0	2	0	0	1	1	0	0	1	0	1	2	0	0	0
988	1	2	0	0	0	0	2	0	1	0	0	0	1	0	0	0	0	1	0	0	0	1	0	2	0	1	0	2	2	1	0	0	0	2	0	2	1	0	2	2	0	0	1	0	0	1	0	1	0
989	1	1	0	0	0	1	1	0	0	1	1	0	1	0	0	0	0	1	1	1	1	0	0	2	0	1	0	2	2	2	1	1	2	1	1	2	1	0	1	1	0	0	0	0	1	1	0	1	0
990	1	1	0	0	0	1	2	0	1	0	0	0	1	0	0	0	0	1	1	1	0	1	1	1	1	1	0	1	1	1	0	1	2	0	0	2	1	0	1	1	0	0	0	0	1	1	0	2	0
991	1	1	0	0	0	0	1	0	1	0	0	0	1	1	0	1	0	1	1	1	1	0	0	2	0	0	0	1	2	2	1	1	1	2	2	1	1	0	1	1	0	0	1	0	0	0	0	1	1
992	1	1	0	0	0	0	2	0	0	0	1	1	2	0	2	0	0	1	0	0	0	0	0	2	0	0	0	2	2	2	2	1	1	1	1	1	1	1	0	0	0	0	0	0	0	0	0	0	0
993	1	2	0	0	0	0	2	0	1	1	1	0	0	0	0	0	0	0	0	0	0	0	0	2	0	1	0	1	2	2	0	1	1	0	1	1	0	0	0	0	0	0	0	0	1	1	0	1	1
994	1	1	0	0	0	1	0	0	2	0	0	1	1	0	1	0	0	0	1	1	1	0	1	1	1	2	0	1	2	2	0	1	2	0	2	0	1	0	0	0	0	0	1	0	0	0	0	1	0
995	1	0	0	0	0	1	2	1	1	0	1	0	1	0	1	0	0	0	0	0	0	0	2	0	0	0	0	1	2	2	1	0	1	1	1	1	0	0	1	1	0	0	0	0	0	0	0	2	0
996	1	2	1	0	0	0	1	0	1	1	1	0	0	0	0	0	0	2	1	1	0	0	0	2	0	0	0	1	2	2	0	0	2	0	2	1	1	0	1	1	0	0	0	0	0	1	0	0	0
997	0	1	0	0	0	0	2	0	0	0	1	1	1	0	1	0	0	0	0	0	0	0	0	2	1	2	0	2	2	2	0	2	1	1	1	0	1	0	2	2	0	1	1	0	1	0	0	1	0
998	0	0	0	0	0	2	0	0	2	0	0	0	0	0	0	0	0	2	1	1	1	0	0	2	0	1	1	2	2	2	0	0	0	0	0	2	0	0	1	0	1	0	0	1	1	2	0	1	0
999	1	2	1	0	0	0	1	0	2	0	0	0	0	0	0	0	0	2	1	1	1	0	0	2	0	1	0	0	1	2	0	0	1	1	1	1	2	0	1	1	0	0	1	0	1	0	0	1	1
1000	1	2	1	0	0	0	2	1	1	0	1	0	1	0	2	0	0	1	1	1	0	0	0	2	1	1	1	1	1	1	0	2	2	0	2	1	2	0	2	2	0	0	1	0	0	0	0	2	0
[truncated: 252 more columns]
