# Supplementary material for: KNN-MDR: a learning approach for improving interactions mapping performances in genome wide association studies
Source: BMC Bioinformatics. 2017 Mar 21;18:184. doi: 10.1186/s12859-017-1599-7 (PMC5361736; doi:10.1186/s12859-017-1599-7)
Supplement: Supplementary file 5 — The data set(s) supporting the results of Table 3. (ZIP 7092 kb) [file 12859_2017_1599_MOESM5_ESM.zip › 000/S88/mkallsimul.dat]

1	1	0	1	0	0	0	2	0	1	1	0	0	1	1	1	0	1	0	2	1	2	0	0	2	1	1	0	0	0	1	1	1	1	1	1	2	2	1	1	0	0	0	0	2	0	1	0	0	2
2	1	0	1	0	0	0	2	1	0	1	0	0	0	0	0	0	0	0	0	0	2	0	1	1	0	0	1	0	0	1	1	1	1	0	0	1	0	0	0	0	0	2	2	2	1	1	0	0	0
3	1	0	0	0	0	0	1	0	0	0	0	0	0	0	0	0	0	0	2	2	2	1	0	2	1	1	0	1	1	1	0	1	2	0	1	2	1	0	0	1	1	0	0	2	0	1	0	0	0
4	1	0	1	0	0	1	2	0	0	0	1	0	2	1	1	1	0	0	1	2	2	0	1	1	0	0	0	0	0	2	1	1	1	0	0	0	1	1	1	0	0	1	1	1	1	0	0	0	1
5	1	0	1	1	1	1	0	0	2	2	0	1	1	1	1	0	1	0	1	1	1	1	0	2	0	0	0	0	2	0	0	1	1	2	0	1	1	0	0	0	0	0	0	1	0	0	0	1	0
6	1	0	2	0	0	1	1	0	1	1	1	0	0	0	0	0	1	0	0	0	1	0	1	1	1	1	0	1	2	0	1	1	1	2	0	1	1	0	0	1	0	1	1	1	0	0	0	0	0
7	1	1	2	0	0	0	0	0	2	2	0	0	0	0	0	0	2	1	2	2	2	0	0	2	0	0	0	0	0	1	0	1	1	0	0	1	0	0	0	1	0	0	0	0	1	1	0	0	1
8	1	0	2	0	0	0	2	1	0	1	0	0	0	0	0	0	1	1	0	1	1	1	1	1	1	2	0	0	0	2	0	2	1	1	0	2	1	0	0	1	0	0	0	2	0	0	0	0	0
9	1	0	1	0	0	0	2	0	0	0	1	1	1	0	0	0	1	1	1	0	0	1	0	2	0	0	0	0	0	1	1	0	0	1	0	2	2	0	0	1	1	0	0	2	0	1	0	0	0
10	0	0	1	0	0	1	1	0	1	1	0	1	2	1	1	0	1	1	1	2	2	0	1	1	0	0	0	1	1	1	1	1	0	1	0	1	0	0	0	1	0	0	0	2	1	0	0	1	0
11	1	0	1	0	0	0	2	1	0	1	0	1	1	0	0	0	2	0	2	2	2	1	1	1	1	1	0	0	1	0	0	0	1	1	0	2	2	0	0	0	1	0	0	2	1	1	0	0	0
12	1	0	2	0	0	0	0	0	1	1	0	1	1	1	1	0	1	1	0	1	1	0	0	2	0	0	0	1	2	0	0	0	0	0	0	2	1	0	0	0	0	0	0	2	0	0	0	0	0
13	0	0	1	0	0	0	1	1	1	2	0	0	1	1	1	0	1	0	2	1	2	0	0	2	0	0	0	0	0	2	1	1	1	0	0	1	0	0	0	0	0	1	0	1	0	0	0	0	1
14	0	0	2	0	0	0	1	0	1	1	1	0	0	0	0	0	2	0	2	2	2	0	0	2	0	0	0	2	2	1	0	1	1	0	0	2	1	0	0	1	0	1	0	1	0	1	0	0	0
15	0	0	1	0	0	0	2	0	0	0	1	0	1	0	0	0	2	1	2	2	2	0	0	2	0	0	0	0	1	1	0	1	0	1	0	1	0	0	0	1	0	1	1	1	1	2	0	1	0
16	0	0	1	0	0	0	1	0	0	0	2	0	0	0	0	0	0	0	0	0	0	1	0	2	1	1	0	0	1	1	1	1	1	0	0	2	1	0	0	0	0	0	0	1	1	1	0	0	1
17	1	0	1	0	0	0	1	0	0	0	1	0	1	1	1	1	2	0	2	2	2	0	0	2	1	1	0	2	2	2	0	1	0	0	1	2	2	0	0	1	0	0	0	2	0	0	0	0	0
18	1	0	1	0	1	0	1	0	1	1	1	1	2	1	2	1	1	1	2	2	2	0	0	2	1	1	0	1	2	1	0	2	1	0	0	1	0	0	0	0	0	0	0	2	0	0	0	0	0
19	1	0	2	0	0	0	0	0	1	1	0	0	0	0	0	0	1	1	2	2	2	0	0	2	0	0	0	1	1	1	2	1	0	2	2	2	0	0	0	0	0	0	0	1	0	1	0	0	0
20	1	0	0	0	0	0	2	1	0	1	1	0	0	0	0	0	2	1	2	2	2	0	0	2	0	0	0	0	1	0	0	2	2	0	0	0	2	0	0	2	0	0	0	2	0	1	0	0	0
21	1	0	1	0	0	0	2	0	0	0	0	2	2	1	1	1	2	2	1	1	2	0	0	2	0	0	0	1	2	0	1	1	1	1	0	2	1	0	0	2	0	1	1	2	0	0	0	0	0
22	1	0	1	0	0	0	1	0	1	1	1	0	2	1	2	1	2	1	1	2	2	0	0	2	0	0	0	1	2	0	1	0	1	0	0	2	1	0	0	1	0	0	0	2	0	1	0	1	0
23	0	0	1	0	0	0	1	0	1	1	1	1	2	1	1	0	0	0	1	1	2	0	1	1	1	1	0	1	0	0	1	1	1	1	1	1	2	0	1	0	1	0	0	2	0	0	0	0	0
24	0	0	0	0	0	0	1	1	0	1	0	0	1	0	0	0	2	1	2	2	2	0	0	2	1	1	0	0	0	1	1	1	1	0	1	2	2	0	0	1	0	0	0	2	0	0	0	0	0
25	1	0	2	0	0	0	0	0	2	2	0	1	1	1	1	0	2	1	0	0	1	0	0	2	0	0	0	1	1	2	1	2	2	0	0	0	1	0	0	0	0	0	0	0	0	0	0	0	1
26	1	0	1	0	0	0	2	0	0	0	1	0	0	0	0	0	1	0	1	1	2	1	0	2	0	0	0	0	1	0	0	1	1	1	0	0	1	1	1	0	0	1	0	1	0	0	0	0	1
27	1	0	2	0	0	1	1	1	1	2	0	0	0	0	0	0	1	1	2	2	2	1	0	2	0	0	0	0	0	2	0	1	1	0	0	2	1	0	0	0	0	1	1	1	1	1	0	0	0
28	0	0	1	0	0	0	1	0	1	1	1	0	0	0	0	0	2	0	2	2	2	1	1	1	1	1	0	0	1	1	1	1	1	0	0	2	1	0	0	0	0	1	1	1	1	1	0	0	0
29	0	0	0	0	0	0	1	0	0	0	2	0	0	0	0	0	0	0	1	1	2	0	1	1	0	0	0	0	0	2	0	2	2	0	0	1	0	0	0	0	0	0	0	2	0	1	0	0	0
30	1	0	2	0	0	1	1	0	1	1	1	1	2	2	2	0	2	1	1	2	2	0	0	2	1	1	0	1	1	2	0	1	1	0	0	2	1	0	0	0	0	1	0	1	0	1	0	0	0
31	0	0	0	0	0	0	2	1	0	1	0	0	0	0	0	0	2	1	2	2	2	0	0	2	0	0	0	0	0	1	0	0	0	0	0	2	2	0	0	0	0	1	1	2	1	0	0	0	1
32	0	0	1	1	1	1	0	0	0	0	1	1	2	2	2	0	1	1	0	1	1	1	0	2	0	0	0	0	2	0	0	1	1	0	0	2	2	0	0	1	1	0	0	1	0	1	0	1	0
33	0	0	1	1	1	1	1	0	1	1	0	1	1	1	1	0	0	0	1	1	0	0	0	2	0	0	0	0	0	2	0	1	1	0	0	0	0	0	0	0	0	0	0	1	1	1	0	0	0
34	1	0	1	1	1	1	1	0	1	1	1	0	1	0	0	0	1	0	1	1	1	1	0	2	0	0	1	0	0	1	1	1	0	2	2	2	2	0	0	0	0	0	0	2	0	2	0	0	2
35	1	0	1	0	0	0	1	0	1	1	0	0	0	0	0	0	2	0	2	2	2	1	0	2	0	0	0	2	2	0	0	1	0	1	2	2	1	0	0	0	0	1	0	1	0	1	0	1	0
36	1	0	2	0	0	0	0	0	2	2	0	0	1	0	0	0	1	1	1	1	1	0	1	1	0	0	0	0	0	2	0	2	2	0	0	1	2	0	0	0	0	1	0	1	0	0	0	1	0
37	1	0	0	0	0	0	1	0	1	1	0	0	0	0	0	0	1	1	1	1	1	0	0	2	0	0	1	1	1	1	0	2	1	1	0	1	2	0	0	1	0	1	1	2	1	1	1	0	0
38	0	0	1	0	0	0	2	0	0	0	1	1	2	1	1	0	0	0	0	0	1	1	0	2	0	0	0	0	0	2	2	1	1	0	1	2	1	0	0	1	0	0	1	1	1	0	0	0	0
39	0	1	1	0	0	0	2	0	0	0	1	0	2	1	1	1	0	0	1	1	0	2	1	1	1	1	0	2	2	1	1	1	1	0	1	2	2	0	0	1	0	0	0	2	0	1	0	0	0
40	1	1	2	0	0	0	1	1	1	2	0	0	2	1	2	1	1	1	1	1	1	1	1	1	1	1	1	1	1	1	0	0	0	1	1	2	1	0	0	0	0	0	0	2	1	0	0	0	0
41	1	0	2	0	0	0	0	0	1	1	0	0	1	0	0	0	0	0	2	1	2	0	0	2	0	0	0	0	0	2	1	2	1	0	0	1	0	0	0	0	0	1	1	2	1	0	0	0	0
42	0	0	1	0	0	0	1	1	1	2	0	1	1	1	1	0	0	0	1	1	2	1	0	2	0	0	0	0	0	2	0	0	0	1	1	2	1	0	0	0	0	1	1	1	1	2	0	0	0
43	1	0	1	0	0	0	0	0	1	1	0	0	0	0	0	0	1	1	0	0	1	0	0	2	0	0	0	1	1	1	0	1	2	1	0	2	1	0	0	1	0	0	0	1	1	1	0	1	0
44	1	0	1	0	0	1	1	0	1	1	1	1	1	1	1	0	1	0	1	1	1	0	0	2	1	1	0	1	1	2	0	2	2	1	1	2	2	0	0	1	0	1	1	1	1	1	0	0	2
45	1	0	2	0	0	1	0	0	2	2	0	0	0	0	0	0	2	2	1	1	1	0	0	2	0	0	0	1	1	1	1	1	1	0	1	1	1	0	0	1	0	0	0	2	0	1	0	2	0
46	1	0	1	0	0	0	1	1	1	2	0	1	1	1	1	0	1	1	1	1	1	1	1	1	0	0	0	0	0	2	0	0	2	1	0	2	1	0	0	0	0	1	0	1	0	1	0	0	1
47	1	0	2	0	0	0	0	0	1	1	0	0	1	0	0	0	2	2	1	1	1	1	1	1	1	1	1	0	1	2	0	1	1	0	0	1	2	0	0	2	1	1	0	1	2	1	1	0	1
48	0	0	1	0	0	0	1	0	1	1	1	0	0	0	0	0	2	0	2	1	2	0	1	1	1	2	0	1	1	1	1	2	2	0	0	0	1	0	0	1	0	0	0	2	0	0	0	0	0
49	1	0	0	0	0	0	1	1	1	2	0	0	1	1	1	1	0	0	0	0	0	1	0	2	0	0	0	0	0	2	1	0	0	1	1	1	1	1	1	0	0	2	2	2	1	0	0	0	0
50	1	0	1	0	0	0	1	0	1	1	0	1	2	1	1	0	0	0	1	1	2	0	1	1	0	0	0	0	0	2	1	1	0	2	2	2	1	0	0	0	0	0	0	1	0	1	0	0	0
51	1	0	0	0	0	0	1	0	1	1	1	0	1	0	0	0	0	0	2	1	2	1	0	2	0	0	0	0	0	1	1	2	1	0	1	2	2	0	0	1	0	1	1	2	2	2	0	0	2
52	1	0	2	0	0	1	1	0	1	1	1	1	0	0	0	0	1	1	2	2	2	0	0	2	0	0	0	1	2	0	1	2	2	0	0	1	2	0	0	0	0	0	0	2	0	1	0	0	0
53	1	0	0	0	0	0	2	1	0	1	0	1	1	1	1	0	0	0	1	1	2	0	0	2	0	0	0	0	0	2	0	1	1	1	0	0	1	0	0	0	0	1	1	2	0	1	0	0	0
54	0	0	2	0	0	1	1	0	1	1	0	1	2	2	2	0	2	0	2	2	2	1	0	2	0	0	0	1	1	1	0	1	1	1	0	0	1	0	0	0	0	1	0	0	1	1	0	0	0
55	1	0	1	1	1	2	2	1	0	1	0	1	1	1	1	0	1	1	1	1	1	1	0	2	1	1	0	0	1	0	0	1	1	0	0	2	1	0	0	2	0	0	1	2	1	0	0	0	0
56	1	0	1	0	0	0	1	0	1	1	1	1	1	1	1	0	2	0	1	1	2	0	0	2	0	0	0	1	1	1	1	1	0	0	1	2	2	1	1	0	0	1	1	2	1	0	0	0	0
57	1	1	1	0	0	0	1	0	0	0	0	2	1	1	1	0	2	0	1	2	2	0	0	2	0	0	0	1	1	1	0	1	2	1	0	2	2	0	0	2	0	0	0	0	0	1	0	1	0
58	1	0	2	0	0	0	1	0	1	1	0	0	1	0	0	0	1	1	2	2	2	1	0	2	1	1	1	1	1	2	0	2	2	0	0	1	2	0	0	1	0	0	0	0	1	1	0	0	0
59	1	0	1	0	0	0	1	0	0	0	0	1	2	1	1	1	2	1	1	1	1	0	2	0	0	0	0	0	0	2	0	1	1	1	0	2	1	0	0	0	0	0	0	1	0	0	0	0	1
60	0	0	1	0	0	0	1	1	1	2	0	0	1	1	0	0	1	0	2	1	2	0	0	2	0	0	0	2	1	1	1	2	1	1	0	2	1	0	0	2	0	1	1	2	2	0	0	0	0
61	1	0	1	0	0	0	0	0	1	1	0	1	1	1	1	0	0	0	0	0	2	0	0	2	1	1	0	0	0	2	1	0	0	0	0	2	2	0	0	1	0	0	0	2	0	2	0	0	0
62	0	0	1	0	0	0	1	1	1	2	0	0	0	0	0	0	2	2	1	1	1	1	1	1	1	1	0	1	1	2	1	2	2	0	0	1	1	0	0	2	0	0	0	0	1	1	0	0	0
63	0	0	2	0	0	0	1	1	0	1	0	1	1	0	0	1	1	1	1	1	2	0	0	2	0	0	0	0	1	0	0	1	1	0	0	2	1	0	0	0	0	1	1	2	1	1	0	0	0
64	1	0	2	0	0	1	2	0	0	0	0	1	1	1	1	0	2	2	2	2	2	0	0	2	0	0	1	0	0	1	1	2	2	0	0	1	1	0	0	0	0	0	0	1	1	1	0	0	0
65	1	0	1	0	0	1	1	0	1	1	1	1	0	0	0	0	2	2	2	2	2	1	0	2	0	0	0	0	0	2	0	0	0	0	0	2	1	0	0	0	0	2	2	2	1	1	0	0	0
66	0	0	1	0	0	0	0	0	2	2	0	0	2	1	1	1	1	0	0	0	2	1	0	2	0	0	0	0	1	1	0	1	1	1	1	2	2	0	0	2	0	1	1	2	2	2	0	0	0
67	1	0	0	0	0	0	1	0	1	1	1	1	2	1	1	0	1	2	1	1	2	1	0	2	0	0	1	1	1	0	0	1	0	2	1	1	0	0	0	0	0	0	0	2	0	0	0	0	0
68	1	0	1	0	1	0	1	0	2	2	0	0	2	1	1	1	0	0	2	1	2	0	0	2	0	0	0	1	1	2	0	1	1	1	0	1	2	0	0	1	0	1	1	2	1	1	0	0	0
69	1	0	1	0	0	0	2	0	0	0	0	0	1	0	0	0	1	1	1	1	1	1	0	2	0	0	0	0	0	2	0	1	0	0	0	1	1	0	0	0	0	0	0	1	0	0	0	0	0
70	1	0	1	0	0	0	1	0	0	0	1	0	0	0	0	0	1	0	1	1	1	0	0	2	0	0	1	0	0	0	0	2	2	0	0	2	0	0	0	0	0	1	1	2	1	1	0	0	0
71	0	1	1	0	0	0	2	0	0	0	0	0	0	0	0	0	1	1	1	0	1	0	0	2	1	1	1	1	1	1	0	1	0	0	0	1	2	0	0	0	0	0	0	1	1	1	0	0	0
72	1	0	1	0	0	0	2	0	0	0	2	0	1	0	0	0	0	0	1	1	1	1	0	2	0	0	0	0	0	1	0	1	0	1	1	2	2	0	0	2	1	0	0	1	0	0	0	0	0
73	1	0	0	0	0	0	1	0	1	1	1	0	0	0	0	0	2	1	2	2	2	1	1	1	1	1	0	0	0	2	0	1	1	0	0	1	1	0	0	2	0	0	0	2	0	1	0	0	0
74	0	0	1	0	0	0	2	0	0	0	0	0	0	0	0	0	1	1	1	1	1	1	0	2	0	0	0	0	0	2	0	2	2	0	0	0	2	0	0	0	1	0	0	2	0	1	0	0	0
75	0	0	1	0	0	0	1	2	0	2	0	1	1	1	1	0	1	1	2	0	2	1	0	2	0	0	0	2	2	1	1	0	0	0	1	2	1	1	0	1	0	0	0	0	0	1	0	0	0
76	1	0	0	0	0	0	1	0	0	0	1	0	2	0	0	0	2	1	1	2	2	1	0	2	0	0	0	1	1	2	0	1	1	0	0	2	2	0	1	1	1	0	0	2	0	0	0	0	0
77	1	0	1	0	0	1	2	1	0	1	0	1	0	0	0	0	1	0	1	1	1	1	1	1	0	0	0	0	1	1	1	0	1	0	0	2	0	0	0	1	0	0	0	2	1	0	0	0	0
78	1	0	1	0	0	1	0	0	1	1	0	0	0	0	0	0	1	0	1	1	1	0	0	2	1	1	0	0	1	1	0	1	1	1	1	2	2	1	1	0	0	0	0	2	0	1	0	0	1
79	1	0	1	0	0	0	1	0	1	1	1	0	0	0	0	0	1	0	1	1	1	1	0	2	0	0	0	0	1	1	0	0	2	1	0	2	2	0	0	0	1	0	1	2	1	0	0	0	1
80	1	0	1	0	0	0	1	1	1	1	0	0	2	2	2	0	2	1	2	2	2	0	2	0	0	1	0	0	0	2	0	1	0	0	1	2	1	1	1	0	1	0	0	1	0	0	0	0	0
81	1	0	1	0	0	0	0	0	2	2	0	1	1	1	1	0	0	0	0	1	1	0	0	2	0	0	0	0	0	1	0	1	2	0	0	2	1	0	0	0	0	1	1	2	0	0	0	0	0
82	0	0	1	0	0	1	0	0	1	1	1	0	0	0	0	0	0	0	1	1	2	0	0	2	0	0	0	0	0	2	0	0	2	1	0	2	2	0	0	1	1	1	1	2	0	0	0	0	0
83	1	0	0	0	1	0	1	0	0	0	2	0	1	0	0	0	1	0	1	1	1	0	0	2	0	0	0	2	2	1	2	1	1	0	1	1	1	0	0	1	1	0	0	2	1	0	0	0	0
84	0	0	2	0	0	0	1	0	1	1	0	1	1	1	1	0	1	1	2	0	2	0	1	1	0	0	0	0	0	1	1	1	1	0	0	1	1	0	0	1	0	1	0	1	0	1	0	1	0
85	0	0	0	0	0	0	1	0	2	2	0	0	0	0	0	0	2	2	2	2	2	1	0	2	1	1	0	0	1	1	0	1	1	0	0	0	2	0	0	1	0	0	0	2	0	0	0	0	0
86	1	0	1	0	0	1	1	0	2	2	0	1	2	1	1	0	0	0	1	1	1	1	1	1	1	1	0	1	2	0	1	1	0	1	0	1	2	0	1	0	1	0	0	1	0	1	0	0	0
87	1	1	1	0	0	1	0	0	1	1	1	0	0	0	0	0	1	0	2	1	2	0	0	2	0	0	0	0	1	1	1	1	1	1	1	1	2	0	0	0	0	2	2	2	1	1	0	0	0
88	0	0	1	0	0	0	1	1	1	2	0	1	2	2	2	0	1	1	1	1	2	1	1	1	1	1	0	1	1	2	1	2	2	0	0	1	1	0	0	0	0	0	0	1	0	1	0	0	1
89	0	0	1	0	0	0	0	0	2	2	0	0	1	0	0	0	1	0	1	1	2	0	1	1	1	1	0	0	0	1	0	1	1	0	0	2	0	0	0	1	0	1	1	2	1	0	0	0	0
90	1	0	1	0	0	0	1	0	0	0	0	0	0	0	0	0	1	1	1	1	1	0	0	2	0	0	2	1	1	0	1	1	1	0	1	2	2	0	0	0	1	0	0	1	1	0	0	0	0
91	0	0	2	0	0	0	1	0	0	0	1	1	1	1	1	0	0	0	2	2	2	1	0	2	0	0	0	1	0	1	1	1	1	2	2	2	2	1	0	0	0	0	0	1	0	1	0	0	0
92	0	0	2	0	0	1	0	0	1	1	1	0	1	0	0	0	2	1	1	2	2	0	0	2	0	0	0	0	2	0	0	2	1	1	0	1	2	0	0	2	0	0	0	2	2	0	0	0	0
93	0	0	2	0	0	0	1	0	0	0	0	0	1	2	2	0	1	0	2	1	2	0	0	2	0	0	0	1	1	1	2	1	0	1	1	2	0	0	0	0	0	1	0	1	0	1	0	0	1
94	1	0	0	0	0	0	1	1	1	2	0	0	0	0	0	0	0	0	1	1	1	0	1	1	1	1	0	0	0	1	0	0	0	0	1	2	1	1	1	0	0	0	0	2	1	0	0	0	0
95	1	0	1	0	0	0	0	0	1	1	0	1	2	1	2	1	2	1	2	2	2	1	0	2	0	0	0	0	1	0	0	0	0	0	0	2	1	0	0	0	0	0	0	2	0	1	0	0	0
96	1	0	1	0	0	0	1	0	0	0	1	0	1	0	0	0	1	0	1	1	2	0	1	1	0	0	0	1	1	1	1	2	2	0	0	1	1	0	0	0	0	0	0	1	0	0	0	0	1
97	0	0	2	0	0	0	1	0	1	1	0	0	0	0	0	0	1	1	0	1	1	1	1	1	1	1	0	1	1	1	1	2	1	1	2	2	2	0	0	0	1	1	1	1	1	1	0	1	0
98	1	0	0	0	0	0	1	0	2	2	0	0	0	0	0	0	0	0	1	0	1	0	0	2	0	0	0	0	0	2	1	1	2	1	0	2	1	0	0	0	0	1	0	1	0	1	0	1	0
99	1	0	1	0	0	1	2	0	0	0	1	0	0	0	0	0	0	0	2	2	2	0	1	1	0	0	0	2	2	1	2	2	2	0	0	0	1	0	0	0	0	0	0	1	1	1	0	1	0
100	1	0	1	0	0	0	1	0	0	0	1	1	1	1	1	0	2	0	2	1	2	0	0	2	0	0	0	0	2	0	0	1	1	0	1	2	0	0	0	0	1	1	1	2	1	0	0	0	0
101	1	0	1	0	0	0	1	0	1	1	1	1	1	0	0	0	1	1	0	0	0	0	1	1	0	0	0	0	0	1	0	1	1	2	0	1	2	0	0	0	0	0	0	2	0	1	0	0	0
102	1	0	1	0	0	1	1	0	1	1	0	0	1	1	1	0	2	1	1	1	1	0	1	1	0	0	0	1	1	0	1	1	1	0	0	1	2	0	0	2	0	0	0	1	0	1	0	0	0
103	0	0	2	0	0	0	2	0	0	0	1	0	1	0	0	0	2	0	1	1	1	0	0	2	0	0	0	0	1	1	0	0	0	0	0	2	1	0	0	0	1	1	1	1	1	1	0	0	0
104	1	0	2	0	0	1	1	0	0	0	1	1	1	1	1	0	2	2	1	1	1	0	1	1	1	1	1	0	0	1	0	1	2	1	0	2	2	0	0	1	0	0	0	2	0	0	0	1	0
105	1	0	1	0	0	1	1	0	0	0	0	0	0	0	0	0	2	1	2	2	2	0	1	1	1	1	0	0	1	1	0	2	2	0	0	2	2	0	0	1	0	0	0	2	1	0	0	0	0
106	0	0	2	0	0	0	2	0	0	0	0	1	1	1	1	0	0	0	1	1	1	1	0	2	0	0	0	0	0	1	1	0	0	0	0	2	0	1	1	0	0	0	0	1	1	1	0	0	1
107	1	0	2	0	0	0	0	0	1	1	0	0	1	0	0	0	1	1	1	0	2	0	0	2	0	0	0	0	0	1	0	1	0	2	1	1	0	0	0	0	0	1	1	1	1	0	0	1	0
108	0	0	0	0	0	0	1	0	0	0	0	0	1	0	0	0	1	0	1	1	1	1	0	2	0	0	0	0	0	2	0	2	2	0	1	1	2	0	0	1	0	0	0	1	0	0	0	1	0
109	0	0	1	0	0	0	1	0	1	1	1	0	0	0	0	0	2	1	1	2	2	1	0	2	0	0	0	0	0	2	0	0	0	0	0	2	2	0	0	1	1	1	0	1	0	1	0	0	0
110	1	0	0	0	0	0	0	0	0	0	1	0	0	0	0	0	0	0	1	1	1	0	0	2	0	0	0	1	2	0	1	2	2	0	1	2	1	0	0	1	0	0	0	2	1	1	0	0	1
111	0	0	1	0	0	0	1	1	1	2	0	1	1	1	1	0	1	0	2	2	2	1	1	1	1	1	0	0	0	1	1	0	0	0	0	1	1	0	0	1	0	0	0	2	0	1	0	0	0
112	0	0	1	0	0	0	1	0	1	1	0	1	1	0	0	1	2	1	2	2	2	0	0	2	0	0	0	0	0	1	1	0	0	1	0	2	1	0	0	1	0	0	0	1	0	1	0	0	0
113	0	0	2	0	0	1	2	0	0	0	0	1	2	1	2	1	2	1	2	2	2	0	0	2	0	0	0	0	0	1	0	2	2	0	0	2	1	1	0	1	0	0	0	1	0	1	0	0	1
114	0	0	1	0	0	0	1	0	0	0	1	0	2	1	1	0	2	1	1	2	2	1	2	0	1	1	0	0	1	1	0	1	1	0	0	1	1	1	1	0	0	0	0	1	0	1	0	0	0
115	1	0	1	0	0	0	1	1	1	1	0	1	1	1	1	0	1	0	1	1	1	0	0	2	0	0	0	0	0	0	0	1	1	1	1	2	1	0	0	0	0	0	0	1	0	0	0	0	0
116	0	0	0	0	0	0	1	0	1	1	0	0	0	0	0	0	1	1	1	2	2	0	0	2	1	1	0	1	2	0	1	2	1	0	0	1	1	0	0	0	0	0	0	1	1	1	0	0	0
117	0	0	0	0	0	0	1	0	1	1	0	0	0	0	0	0	0	0	2	1	2	0	0	2	0	0	0	0	1	1	1	1	1	1	1	2	0	0	0	1	0	0	0	0	0	0	0	0	0
118	1	0	1	0	0	0	0	0	0	0	1	0	0	0	0	0	1	0	1	1	2	1	1	1	1	1	0	0	0	1	0	0	0	0	0	2	1	0	0	0	0	0	1	2	1	0	0	1	0
119	0	0	2	0	0	0	1	0	1	1	0	2	2	2	2	0	1	0	1	1	2	0	1	1	0	0	0	0	1	1	0	0	0	0	0	2	1	0	0	0	0	1	0	1	1	0	0	0	0
120	1	0	2	0	0	1	2	0	1	1	1	0	1	1	1	0	1	1	1	2	2	1	0	2	0	0	0	0	0	0	0	1	0	0	1	2	1	0	0	0	0	2	2	2	1	0	0	0	0
121	1	0	0	0	0	0	1	0	1	1	1	0	0	1	1	0	2	0	2	2	2	0	0	2	0	0	0	0	0	2	1	1	1	1	1	2	1	0	0	0	0	0	0	2	0	0	0	0	0
122	1	0	1	0	0	1	2	0	0	0	0	0	0	0	0	0	0	1	2	2	2	1	0	2	0	0	0	0	0	2	1	2	2	0	0	2	1	0	0	0	0	0	0	2	0	2	0	0	0
123	0	0	2	0	0	1	2	1	0	1	1	1	1	1	1	0	1	0	0	0	2	0	0	2	0	0	0	0	2	0	0	2	2	0	0	1	1	0	0	0	0	1	0	1	1	0	0	0	0
124	1	0	1	0	0	1	1	0	1	1	1	0	0	0	0	0	2	0	2	2	2	1	0	2	0	0	0	2	1	1	1	1	2	0	0	2	2	0	1	0	1	1	1	1	1	2	0	0	0
125	1	0	1	0	0	1	2	1	0	1	0	1	1	0	0	0	0	0	1	1	1	1	2	0	1	1	0	0	0	2	0	1	2	0	0	2	1	1	1	0	1	0	0	2	0	1	0	0	2
126	1	0	0	0	0	0	1	0	1	1	1	0	1	1	1	0	1	1	2	2	2	0	0	2	0	0	0	0	0	2	1	2	1	2	0	2	1	0	0	0	0	0	0	2	0	0	0	0	1
127	1	0	1	0	0	0	1	1	1	2	0	0	1	0	0	0	2	0	2	1	2	1	0	2	0	0	0	1	1	0	1	2	1	2	0	1	1	0	0	1	0	0	0	1	0	1	0	0	1
128	1	0	2	0	0	0	2	0	0	0	1	0	0	0	0	0	1	1	0	0	1	1	0	2	0	0	0	0	0	1	0	1	1	0	0	2	0	0	0	0	0	1	1	1	1	1	0	0	0
129	0	0	1	0	0	0	2	1	0	1	1	0	0	0	0	0	2	2	1	1	2	1	1	1	1	1	0	1	0	0	1	0	0	0	1	2	1	0	0	0	0	0	0	2	1	0	0	1	0
130	1	0	1	0	1	0	0	0	2	2	0	0	1	0	0	0	1	1	2	2	2	1	0	2	0	0	0	0	1	1	1	1	1	0	0	0	2	0	0	1	0	1	1	2	1	2	0	0	0
131	0	0	1	0	0	0	2	1	0	1	0	1	0	0	0	0	1	1	2	2	2	1	2	0	1	1	1	1	1	0	0	1	1	0	0	1	1	1	1	0	0	0	0	2	0	1	0	0	0
132	0	0	1	0	0	0	2	1	0	1	0	1	1	1	1	0	1	1	1	1	1	2	0	2	0	0	0	1	1	1	2	2	2	0	0	0	1	0	0	0	0	1	1	2	1	0	0	0	1
133	0	0	1	0	0	0	2	1	0	1	1	0	0	0	0	0	1	1	1	1	2	0	1	1	0	0	0	1	1	1	0	0	1	1	0	2	1	1	0	0	0	1	0	1	0	1	0	1	0
134	1	0	2	0	0	1	2	0	0	0	1	0	2	1	1	1	1	0	2	2	2	1	0	2	0	0	0	2	2	1	1	1	1	1	1	2	2	0	0	1	0	0	0	2	1	1	0	1	0
135	0	0	0	0	0	0	2	0	1	1	1	0	0	0	0	0	0	0	1	1	1	1	0	2	0	0	0	1	2	0	1	1	1	0	0	2	2	1	1	1	0	1	1	1	1	2	0	0	0
136	1	1	1	0	0	0	0	0	1	1	0	0	0	0	0	0	1	1	1	2	2	0	0	2	0	0	0	1	1	1	1	2	2	0	0	0	2	0	0	1	0	1	1	2	1	1	0	0	0
137	1	0	2	0	0	0	0	0	2	2	0	0	0	0	0	0	0	0	0	1	1	1	0	2	0	0	1	0	0	0	0	1	0	2	2	2	1	0	0	1	0	0	0	2	1	0	0	1	0
138	1	0	1	0	0	0	2	0	0	0	0	0	1	0	0	0	0	0	1	1	1	0	1	1	0	0	0	0	0	1	1	1	2	1	0	1	2	1	1	0	0	1	0	0	0	0	0	0	0
139	1	0	1	0	0	1	2	0	0	0	1	1	0	0	0	0	0	0	0	0	1	1	1	1	1	1	0	0	1	1	0	1	1	0	0	2	1	0	0	2	0	0	0	2	0	1	0	1	0
140	1	0	2	0	0	1	2	0	1	1	0	0	0	0	0	0	1	1	2	0	2	0	0	2	0	0	0	2	1	1	1	2	1	1	0	1	1	0	0	1	0	0	0	1	0	1	0	0	0
141	1	0	2	0	0	0	1	0	1	1	1	1	2	1	1	0	1	0	2	1	2	1	1	1	1	1	0	0	1	1	0	0	0	0	0	2	1	0	0	0	1	1	1	1	1	0	0	0	0
142	0	0	2	0	0	1	1	0	1	1	1	0	0	0	0	0	2	2	2	2	2	0	0	2	0	0	0	0	1	1	0	1	1	0	0	2	1	0	0	0	1	1	0	0	0	0	0	0	0
143	1	0	2	0	0	0	0	0	2	2	0	1	1	1	1	0	2	0	2	2	2	0	1	1	0	0	0	0	0	2	0	2	2	0	0	0	2	0	0	2	1	0	0	1	1	1	0	1	0
144	1	1	1	0	0	0	1	1	1	2	0	0	0	0	0	0	1	0	2	2	2	1	0	2	1	1	0	0	1	1	0	1	1	0	0	1	2	0	0	1	0	0	0	2	0	0	0	0	0
145	0	0	1	0	0	0	1	0	0	0	1	0	0	0	0	0	1	1	1	1	1	1	0	2	0	0	0	0	0	2	1	1	1	0	0	1	2	0	0	2	0	0	0	1	0	1	0	0	0
146	0	0	2	0	0	1	2	1	0	1	0	0	0	0	0	0	2	1	2	2	2	0	2	0	0	0	0	0	0	2	0	2	1	1	1	2	2	0	0	1	1	0	0	2	0	1	0	0	0
147	1	0	1	0	0	0	1	0	1	1	1	0	0	0	0	0	1	1	2	2	2	0	0	2	0	0	0	2	2	0	1	1	1	1	0	0	0	0	0	1	0	0	0	2	0	2	0	0	0
148	1	0	2	0	0	1	1	0	0	0	0	0	2	1	2	1	1	1	1	1	2	0	1	1	0	0	0	0	0	1	1	1	2	0	0	2	2	0	0	0	0	0	0	1	1	0	1	0	0
149	0	1	2	0	0	0	1	0	2	2	0	1	1	1	1	0	1	0	0	0	2	0	0	2	0	0	0	0	1	1	0	1	1	0	0	2	0	0	0	0	0	0	0	1	0	1	0	0	0
150	1	0	2	0	0	0	0	0	1	1	1	0	1	1	1	0	0	0	2	1	2	0	0	2	1	1	0	0	0	2	1	1	2	0	0	2	0	0	0	0	0	0	0	2	2	1	0	1	0
151	1	0	2	0	0	0	1	0	0	0	0	0	0	0	0	0	0	0	2	2	2	0	1	1	0	0	0	0	0	2	1	1	1	1	1	1	1	0	0	0	0	0	0	0	0	0	0	0	0
152	1	1	2	0	0	1	0	0	1	1	1	0	0	0	0	0	0	0	2	2	2	0	0	2	1	1	0	0	0	2	0	0	0	1	1	2	1	0	0	0	0	0	0	2	0	1	0	0	1
153	0	0	1	0	0	0	2	0	0	0	2	0	0	0	0	0	1	1	2	2	2	1	1	1	1	1	0	0	0	1	0	1	1	0	0	2	2	0	0	1	0	0	0	2	0	1	0	0	0
154	0	0	2	0	0	0	1	0	0	0	1	0	1	0	1	1	2	1	2	2	2	0	0	2	0	0	0	0	0	1	0	0	0	1	1	2	2	1	0	0	0	0	0	2	0	0	0	0	0
155	1	0	2	0	0	0	1	0	0	0	1	0	0	0	0	0	2	2	1	1	1	0	0	2	0	0	0	0	0	1	0	2	2	0	0	1	1	1	1	0	0	0	0	0	1	1	0	0	0
156	1	0	2	0	0	0	0	0	1	1	0	0	1	0	0	0	0	0	2	1	2	1	1	1	1	1	0	0	0	2	0	1	1	0	0	2	1	1	1	0	0	1	1	2	1	0	0	0	0
157	1	0	0	0	0	0	1	0	0	0	0	0	0	0	0	0	2	2	1	1	2	0	0	2	1	1	0	2	2	1	1	2	2	0	0	0	1	0	0	2	0	0	1	1	1	0	0	0	0
158	1	0	1	0	0	0	1	0	1	1	1	1	1	1	1	0	1	1	1	1	1	2	1	1	1	1	0	0	1	1	0	1	1	2	0	1	2	0	1	1	1	0	0	1	0	0	0	0	1
159	1	0	1	0	0	0	1	0	0	0	1	0	0	0	0	0	1	1	0	0	1	1	0	2	0	0	0	0	0	1	0	1	1	1	1	2	1	0	0	1	0	0	0	0	0	1	0	0	2
160	1	0	1	0	0	0	0	0	1	1	1	0	0	0	0	0	1	0	1	1	1	0	0	2	0	0	1	0	0	1	0	0	0	0	0	2	2	0	0	2	1	0	0	1	0	1	0	0	0
161	1	0	1	0	0	0	0	0	0	0	1	1	2	1	1	0	0	0	1	2	2	0	1	1	1	1	1	0	1	2	0	1	0	0	1	2	1	0	0	0	1	0	0	1	0	1	0	0	0
162	1	0	1	0	0	0	1	0	0	0	0	1	2	0	0	1	2	1	1	1	1	1	1	2	0	0	0	1	0	1	2	2	2	0	0	1	2	0	0	2	1	0	0	1	0	1	0	0	0
163	1	0	1	0	0	0	0	0	2	2	0	0	0	0	0	0	2	1	2	2	2	1	1	1	0	0	0	2	2	1	0	0	1	1	0	2	1	0	0	2	0	0	0	2	0	0	0	0	0
164	1	0	0	0	0	0	1	0	2	2	0	0	0	0	0	0	0	0	1	1	0	0	0	2	0	0	0	1	0	1	1	1	1	0	0	2	0	0	0	0	0	1	0	1	0	1	0	0	0
165	0	0	2	0	0	0	0	0	1	1	0	0	1	0	0	0	1	1	1	1	1	0	1	1	0	0	0	1	1	1	1	1	1	0	0	2	2	0	0	1	0	0	0	2	0	0	0	1	0
166	1	0	2	0	0	1	2	1	0	1	1	0	0	1	1	0	1	1	1	1	1	0	0	2	0	0	0	0	0	2	2	1	0	0	0	1	1	0	0	0	0	0	0	1	0	1	0	0	0
167	0	0	1	0	0	0	0	0	2	2	0	0	0	0	0	0	0	0	0	0	0	2	1	1	1	1	0	0	0	2	0	1	1	0	0	1	2	0	0	0	0	1	1	1	1	2	0	0	0
168	0	0	1	0	0	0	2	1	0	1	0	1	1	1	1	0	1	0	1	1	1	0	0	2	0	0	0	0	0	1	0	1	2	1	0	2	2	0	0	2	0	0	0	1	0	1	0	0	1
169	0	0	0	0	0	0	0	0	1	1	0	0	0	0	0	0	1	1	1	1	1	0	0	2	0	0	1	1	1	1	0	0	0	0	0	2	1	0	0	0	0	1	1	1	1	0	0	0	0
170	0	0	1	0	0	0	2	0	0	0	1	1	2	1	1	0	1	1	2	2	2	0	1	1	1	1	0	0	0	1	1	1	1	0	0	1	1	0	0	0	0	0	0	2	0	0	0	0	0
171	0	0	2	0	0	1	1	0	1	1	1	1	1	0	0	0	2	1	1	1	2	0	0	2	0	0	0	2	2	0	1	1	1	0	0	0	2	0	0	0	0	0	0	2	0	2	0	1	0
172	1	1	2	0	1	0	1	1	1	2	0	0	0	0	0	0	2	1	1	1	1	1	1	1	1	1	0	0	1	1	0	0	0	1	1	2	1	1	1	0	0	0	0	2	0	0	0	0	0
173	1	0	1	0	0	0	0	0	1	1	0	0	0	0	0	0	1	1	1	1	1	1	0	2	0	0	0	0	1	0	0	2	1	1	0	1	1	0	0	0	0	0	0	0	0	1	0	0	0
174	1	0	2	0	0	1	2	1	0	1	0	0	0	0	0	0	0	0	1	1	0	0	2	0	0	0	0	0	1	1	0	2	2	0	0	2	2	0	0	1	1	0	0	2	0	0	1	0	1
175	1	0	2	0	0	0	2	1	0	1	1	0	1	0	1	1	1	0	1	1	2	1	0	2	0	0	0	2	2	2	0	2	1	0	0	2	0	0	0	1	0	0	0	1	0	1	0	1	0
176	0	0	1	0	0	0	1	1	0	1	0	0	1	1	1	1	1	1	2	2	2	0	2	0	0	0	0	0	0	2	1	1	1	2	0	1	0	0	0	0	1	1	1	2	1	0	0	2	0
177	1	1	2	0	0	0	1	0	0	0	1	0	0	0	0	0	1	1	1	1	1	1	0	2	0	0	0	0	0	1	0	2	1	1	2	2	1	0	0	1	0	0	0	2	0	2	0	1	0
178	0	0	1	0	0	0	2	1	0	1	0	0	0	0	0	0	1	1	2	2	2	0	0	2	1	1	0	0	0	1	1	1	1	1	0	2	1	0	0	1	0	0	0	1	1	0	0	0	1
179	1	0	2	0	0	0	0	0	2	2	0	0	1	0	0	0	2	0	0	1	2	0	0	2	1	1	0	1	1	1	2	1	0	1	0	1	0	0	0	0	0	0	0	2	0	1	0	0	0
180	1	0	1	0	0	0	1	1	0	1	0	0	0	0	0	0	1	1	1	2	2	0	0	2	1	1	0	1	1	1	0	0	0	0	0	2	2	0	0	2	0	0	0	1	1	1	0	0	0
181	1	0	1	0	0	0	2	0	0	0	1	0	0	0	0	0	1	1	1	1	1	1	0	2	0	0	0	1	1	1	0	1	1	0	0	1	1	0	0	0	0	0	0	1	0	0	0	0	0
182	0	0	1	0	0	0	1	1	1	2	0	0	0	0	0	0	0	0	1	1	2	2	1	1	1	1	0	0	0	2	0	2	1	0	0	2	2	0	0	1	0	0	0	0	0	1	0	0	0
183	1	0	1	0	0	0	0	0	2	2	0	0	1	1	1	0	1	1	1	1	1	0	0	2	0	0	0	0	0	2	1	2	2	0	1	2	1	1	1	0	0	0	0	1	0	0	0	1	0
184	1	0	2	0	0	0	1	0	1	1	1	0	0	0	0	0	1	0	1	1	2	1	0	2	0	0	0	1	2	0	1	1	1	0	0	2	1	0	0	1	0	0	0	2	0	0	0	0	1
185	1	1	1	0	0	0	1	0	1	1	0	0	0	0	0	0	0	0	1	2	2	1	1	1	1	1	0	1	1	1	2	0	0	0	0	2	1	0	0	1	0	0	0	2	0	0	0	0	1
186	1	0	2	0	0	0	0	0	2	2	0	0	1	0	0	0	2	1	0	0	1	1	0	2	0	0	0	0	0	2	0	2	2	0	0	2	2	0	0	2	0	0	0	2	0	1	0	0	0
187	0	0	1	0	0	0	0	0	1	1	0	0	0	0	0	0	0	0	0	1	1	0	1	1	0	0	0	0	0	2	0	1	1	0	0	1	1	0	0	0	0	1	1	1	1	1	0	0	1
188	0	0	2	0	0	0	1	0	0	0	1	0	2	1	1	1	1	0	0	0	1	1	0	2	0	0	0	1	2	1	0	1	2	0	0	2	0	0	0	0	0	1	1	2	1	1	0	0	0
189	0	0	1	0	0	0	0	0	1	1	0	0	0	0	0	0	0	0	2	2	2	1	0	2	0	0	0	1	1	1	1	1	1	1	1	2	1	2	1	0	1	0	0	2	0	0	0	0	0
190	0	0	2	0	0	0	2	0	0	0	2	1	1	0	0	0	1	0	2	1	2	0	1	1	0	0	0	0	1	1	0	1	0	0	0	1	2	0	0	1	0	0	0	2	1	0	0	0	1
191	0	0	1	0	0	1	1	1	1	2	0	1	2	1	1	0	1	0	1	1	1	0	1	1	1	1	0	0	1	2	0	0	0	1	1	2	2	0	1	0	1	0	0	2	1	1	0	2	0
192	1	0	1	0	0	0	2	0	1	1	1	0	0	0	0	0	1	0	1	1	1	1	1	1	1	1	0	0	0	2	0	1	0	1	0	1	0	0	0	0	1	2	2	2	1	0	0	0	0
193	0	0	2	0	0	0	1	0	0	0	0	0	1	0	0	0	2	1	2	1	2	0	1	1	1	1	0	0	0	2	0	2	1	0	0	1	1	0	0	0	0	0	0	2	0	0	0	0	0
194	1	0	1	0	0	1	0	0	1	1	1	1	2	1	1	0	2	0	1	1	2	0	1	1	0	0	0	0	0	2	0	1	2	1	0	2	1	0	0	0	0	1	0	1	0	1	0	0	2
195	0	0	1	0	0	1	2	1	0	2	1	0	1	0	0	0	1	1	2	0	2	0	1	1	1	1	0	1	0	1	2	0	0	1	2	2	1	0	0	0	0	0	0	2	1	0	0	0	0
196	0	0	1	0	0	0	1	0	1	1	0	2	2	2	2	0	2	2	1	1	1	0	0	2	1	1	0	0	0	1	1	0	0	0	1	2	1	0	0	0	0	0	0	2	0	0	0	0	0
197	1	0	1	0	0	0	0	0	2	2	0	0	1	0	0	0	2	2	1	1	1	0	0	2	0	0	0	0	0	1	1	0	0	1	0	2	1	0	0	2	0	0	0	2	1	0	0	0	0
198	1	0	1	0	0	0	1	0	1	1	1	0	1	0	0	0	1	0	2	2	2	1	0	2	0	0	0	0	1	1	0	1	1	0	1	2	1	0	0	1	0	0	0	1	0	0	0	0	0
199	0	0	2	0	0	0	1	1	1	2	0	0	0	0	0	0	0	0	0	0	0	0	0	2	0	0	0	1	1	1	2	2	1	1	2	2	1	0	0	0	0	1	0	1	0	1	0	0	2
200	1	0	1	0	0	0	2	1	0	1	1	1	1	1	1	0	2	1	1	2	2	0	0	2	0	0	0	0	0	2	0	2	1	2	0	1	2	0	0	1	0	1	1	1	1	1	0	0	1
201	1	0	0	0	0	0	1	0	0	0	0	0	0	0	0	0	1	1	0	0	1	1	0	2	0	0	0	0	0	1	0	1	1	0	0	2	1	0	0	1	0	0	0	2	1	0	0	0	0
202	1	0	1	0	0	0	2	0	0	0	2	1	1	1	1	0	0	0	2	1	2	1	0	2	0	0	0	1	1	1	1	0	0	0	0	2	1	0	0	0	0	1	1	1	1	1	0	0	0
203	1	0	2	0	0	1	1	0	1	1	0	0	0	0	0	0	2	1	2	2	2	0	0	2	1	1	1	0	0	0	0	0	0	0	0	2	1	0	0	0	1	0	0	0	1	1	0	0	1
204	1	0	2	0	0	1	0	0	1	1	0	0	1	0	1	1	2	0	1	1	1	1	0	2	0	0	0	1	2	0	1	2	2	0	0	1	0	0	0	0	0	0	0	2	1	0	0	0	0
205	1	0	2	0	0	0	2	1	0	1	0	0	1	0	0	0	1	0	1	1	1	1	0	2	0	0	0	0	0	2	0	1	0	1	1	2	2	0	1	0	1	2	1	2	1	0	0	0	0
206	1	0	0	0	0	0	1	0	1	1	0	0	0	0	0	0	2	0	2	2	2	1	1	2	0	0	0	1	1	1	2	2	1	0	0	1	1	0	0	2	0	1	1	2	1	2	0	0	0
207	1	0	1	0	0	0	0	0	1	1	1	0	1	1	1	1	2	0	1	1	2	0	0	2	0	0	0	1	1	1	1	2	2	0	0	1	1	0	0	1	0	0	0	2	1	2	0	0	0
208	0	0	2	0	0	0	2	0	1	1	1	0	1	0	0	0	2	1	2	2	2	0	0	2	0	0	0	1	1	2	0	1	1	1	0	2	0	0	0	0	0	1	1	2	1	1	0	0	0
209	1	0	1	0	0	0	1	1	1	2	0	0	1	1	1	1	2	0	1	1	1	0	2	0	0	1	1	2	2	1	1	0	1	1	0	2	2	0	0	0	0	0	0	2	0	1	0	0	0
210	1	0	1	0	0	0	2	0	0	0	1	0	1	1	1	0	2	1	2	2	2	0	1	1	0	0	0	0	0	2	2	1	1	0	0	2	2	0	0	0	1	0	0	2	0	1	0	0	0
211	1	0	1	0	0	0	1	0	0	0	1	1	2	1	1	0	0	0	2	2	2	1	0	2	0	0	0	0	0	2	0	1	0	0	1	2	1	0	0	1	0	0	0	1	1	0	0	0	0
212	1	0	0	0	1	0	2	0	0	0	0	0	0	0	0	0	0	0	1	1	1	0	0	2	0	0	0	2	2	1	0	2	2	0	1	2	2	0	0	2	0	0	1	2	1	0	0	0	1
213	1	0	2	0	0	0	0	0	2	2	0	1	1	1	1	0	1	0	2	1	2	1	1	1	1	1	0	1	0	0	1	1	1	1	2	2	1	0	0	0	0	0	0	0	0	1	0	1	0
214	1	0	2	0	0	1	1	0	0	0	1	0	0	0	0	0	1	1	1	1	1	0	0	2	0	0	0	1	2	1	0	2	2	0	0	2	1	1	1	0	0	0	0	1	0	2	0	0	1
215	1	0	1	0	0	0	0	0	2	2	0	1	2	0	0	1	2	0	2	2	2	1	0	2	0	0	0	0	0	2	1	1	2	0	1	2	2	0	0	0	0	1	0	1	0	1	0	0	0
216	1	0	1	0	0	0	2	0	0	0	1	0	1	0	0	0	1	1	1	2	2	0	0	2	0	0	0	0	0	2	1	1	1	0	0	2	0	0	0	0	0	1	1	2	0	1	0	0	1
217	0	0	0	0	0	0	1	1	1	2	0	2	2	2	2	0	2	1	1	1	1	0	0	2	0	0	0	1	1	2	0	0	1	0	0	2	2	0	0	1	0	0	0	2	0	0	0	0	1
218	0	0	2	0	1	0	0	0	1	1	1	0	0	0	0	0	0	0	1	1	0	0	0	2	0	0	0	1	1	2	0	1	1	0	0	1	1	1	0	0	0	0	0	2	0	1	0	1	0
219	1	0	1	0	0	0	2	1	0	1	1	0	0	0	0	0	1	1	1	1	1	1	0	2	0	0	0	0	0	2	1	2	1	1	0	1	1	0	0	0	0	0	0	2	1	0	0	0	0
220	1	0	1	0	0	0	2	0	1	1	1	0	0	0	0	0	2	0	2	1	2	0	0	2	0	0	1	0	1	2	0	2	2	1	1	2	2	0	0	2	1	1	1	2	1	0	0	0	1
221	1	0	2	0	0	0	0	0	2	2	0	0	0	0	0	0	1	1	0	0	1	0	0	2	1	1	0	2	2	0	0	2	2	0	0	1	0	0	0	0	0	1	1	2	1	0	0	1	0
222	0	0	1	0	0	0	2	0	0	0	2	0	0	0	0	0	1	0	1	1	1	2	1	1	1	1	0	0	0	2	0	2	2	0	0	2	2	0	0	2	0	0	0	1	0	2	0	0	0
223	0	0	2	0	0	0	2	0	0	0	2	1	1	1	1	0	0	0	0	1	1	0	0	2	0	0	0	0	2	0	0	2	1	0	0	2	2	0	1	1	1	1	1	2	0	0	0	0	0
224	0	0	2	0	0	0	1	1	1	2	0	1	2	2	2	0	0	0	2	1	2	2	1	1	1	1	0	1	1	2	0	1	1	1	1	2	1	1	1	0	1	1	1	1	1	1	0	0	1
225	1	0	0	0	0	0	2	0	1	1	0	0	1	0	0	1	2	0	1	1	1	1	0	2	0	0	0	0	0	2	0	0	0	0	0	2	0	0	0	0	1	0	0	2	0	0	0	0	2
226	1	1	1	0	0	0	2	0	2	2	0	1	1	1	1	0	0	0	1	0	1	0	0	2	0	0	0	0	0	1	0	1	0	1	1	2	2	0	0	1	0	0	0	2	1	1	0	0	1
227	1	0	1	0	0	1	1	1	0	1	0	0	0	0	0	0	1	1	0	0	1	0	1	1	0	0	1	0	0	1	1	1	0	1	2	2	2	1	1	0	0	0	0	0	0	0	0	1	0
228	1	0	1	0	0	0	0	0	2	2	0	0	0	0	0	0	0	0	1	1	2	1	0	2	0	0	1	0	0	1	1	0	0	1	1	2	2	1	1	1	0	1	1	2	2	0	0	0	0
229	1	0	2	0	0	0	1	0	1	1	0	0	0	0	0	0	0	0	1	1	2	0	1	1	0	0	1	0	0	1	0	1	1	0	0	1	1	1	1	0	0	0	0	1	0	0	0	0	0
230	1	0	1	0	0	0	0	0	1	1	0	0	0	0	0	0	1	1	1	2	2	1	0	2	0	0	0	0	1	1	0	1	0	1	1	2	1	0	0	2	0	0	0	0	0	1	0	0	0
231	0	0	1	0	0	0	2	1	0	1	1	2	2	2	2	0	1	1	2	2	2	1	0	2	0	0	0	1	2	0	1	1	1	2	1	2	2	0	0	0	0	0	0	2	0	0	0	1	0
232	1	0	1	0	0	0	0	0	1	1	0	0	1	0	0	0	1	1	1	0	1	1	1	1	1	1	1	0	0	0	0	1	1	0	0	1	1	0	0	1	0	0	0	0	0	1	0	0	0
233	1	0	2	0	0	0	1	0	1	1	1	1	0	0	0	0	1	1	1	1	2	0	0	2	0	0	0	0	0	1	1	0	0	1	0	2	0	1	1	0	0	1	1	1	0	0	0	0	0
234	1	0	2	0	0	0	2	1	0	1	1	0	2	0	0	1	1	0	2	2	2	0	1	1	0	0	0	0	0	1	1	1	0	1	2	2	1	0	0	0	0	0	0	0	1	1	0	0	0
235	1	0	2	0	0	0	1	0	1	1	1	0	2	0	0	0	1	1	1	1	1	1	0	2	0	0	0	0	0	2	0	1	0	0	1	2	2	0	0	2	0	1	1	2	1	1	0	0	0
236	1	1	1	0	0	0	2	0	1	1	0	0	0	0	0	0	1	1	2	2	2	1	1	1	1	1	0	2	2	2	0	2	2	0	0	1	0	0	0	0	0	1	1	2	1	0	0	0	1
237	1	0	2	0	0	0	1	0	1	1	1	2	1	1	1	0	2	2	0	0	0	0	0	2	1	1	0	0	0	1	1	1	1	0	0	2	0	0	0	1	0	1	1	2	1	0	0	0	0
238	1	0	2	0	0	0	2	0	0	0	1	0	1	0	0	0	2	1	1	1	1	0	0	2	0	0	1	1	1	1	0	0	1	1	0	2	2	0	0	1	0	1	1	1	1	2	0	0	1
239	0	1	1	0	0	0	2	0	1	1	0	0	0	0	0	0	0	0	0	0	0	0	1	1	1	1	0	0	0	1	0	2	2	0	0	1	2	0	0	1	0	0	0	2	2	1	0	0	0
240	1	0	1	0	0	0	2	1	0	1	1	1	1	1	1	0	2	1	2	2	2	1	0	2	0	0	0	1	1	2	0	1	1	0	0	2	1	0	0	0	0	1	1	2	0	1	0	0	0
241	1	0	1	0	0	0	2	1	0	2	1	0	0	0	0	0	1	0	1	1	2	2	0	2	0	0	0	0	0	2	0	1	1	0	0	2	2	1	1	1	0	0	0	1	0	1	0	0	0
242	1	0	1	0	0	1	0	0	1	1	1	0	0	0	0	0	0	0	1	2	2	0	0	2	0	0	0	0	0	2	2	0	0	1	1	2	1	0	0	0	0	0	0	2	0	1	0	0	0
243	1	0	1	0	0	0	2	1	0	1	1	1	1	1	1	0	1	0	1	1	2	0	1	1	0	0	0	1	1	1	1	1	1	0	0	1	2	0	0	2	0	0	0	1	0	1	0	1	0
244	1	0	1	0	0	0	1	1	1	2	0	0	0	0	0	0	0	0	2	2	2	0	0	2	1	1	0	0	1	1	0	1	1	1	1	2	1	1	1	0	0	0	0	1	0	1	0	0	0
245	0	0	1	0	0	0	1	0	0	0	0	1	1	1	1	0	2	2	1	1	1	0	0	2	0	0	0	2	1	1	1	1	1	0	0	2	0	0	0	0	0	0	0	1	0	0	0	0	1
246	1	0	2	0	0	0	1	1	1	2	0	0	1	0	0	0	1	0	1	1	1	0	1	1	0	0	0	1	1	1	1	2	2	0	0	1	2	0	0	0	0	0	0	2	0	1	0	0	0
247	0	0	1	0	0	1	0	0	1	1	0	0	0	0	0	0	1	0	2	2	2	1	1	1	1	1	0	1	1	0	1	1	1	0	0	2	0	0	0	1	0	0	0	0	1	1	0	0	0
248	0	0	2	0	0	0	1	1	0	1	0	0	0	0	0	0	1	1	0	0	1	0	0	2	0	0	1	0	0	1	0	1	0	1	0	1	1	0	0	0	0	0	0	1	0	1	0	0	0
249	0	0	2	0	0	1	1	0	0	0	0	0	0	0	0	0	0	0	1	1	2	0	0	2	0	0	0	1	2	1	0	0	0	2	1	2	1	0	0	0	0	0	0	2	0	0	0	1	0
250	1	0	1	0	0	0	0	0	2	2	0	0	0	0	0	0	1	1	1	0	2	0	0	2	0	0	1	0	1	0	0	0	0	0	0	2	1	0	0	2	0	0	0	2	0	2	0	0	0
251	0	0	0	0	0	0	0	0	1	1	2	1	1	1	1	0	1	0	2	1	2	0	2	0	0	1	0	0	2	0	0	1	1	0	0	2	1	0	0	1	0	0	0	1	0	1	0	0	0
252	1	0	0	0	0	0	2	0	0	0	2	0	0	0	0	0	1	1	0	1	1	1	1	1	0	0	0	1	1	1	1	2	1	1	0	1	1	1	0	1	0	1	1	2	0	0	0	0	0
253	1	0	1	0	0	0	1	0	1	1	1	0	0	0	0	0	0	0	0	1	1	0	0	2	1	1	0	0	1	1	1	1	1	0	1	2	1	0	0	2	0	0	0	1	0	1	0	1	0
254	0	0	1	0	0	0	1	0	1	1	1	0	1	0	0	0	1	0	1	1	1	0	0	2	0	0	0	1	1	1	1	1	1	0	0	1	0	0	0	0	0	0	0	0	0	0	0	0	0
255	0	0	2	0	0	1	1	0	1	1	1	1	1	1	1	0	1	0	1	1	1	0	0	2	0	0	0	0	0	1	1	0	0	0	0	1	0	0	0	0	0	0	0	2	0	0	0	0	1
256	1	0	1	0	0	0	1	0	0	0	1	0	0	0	0	0	2	0	2	2	2	0	0	2	0	0	0	0	0	2	0	2	2	0	0	2	1	0	0	2	0	0	0	2	0	0	0	0	0
257	1	0	0	0	0	0	1	0	1	1	1	0	1	1	1	0	1	0	1	1	2	2	1	1	1	1	0	2	2	1	0	1	1	0	0	2	2	0	0	1	0	0	1	2	1	0	0	0	0
258	1	1	1	0	0	0	0	0	1	1	1	2	2	2	2	0	2	1	2	1	2	0	0	2	0	0	0	0	0	2	1	0	0	0	0	2	1	1	1	0	1	0	0	2	1	0	0	0	1
259	1	0	1	0	0	1	1	0	0	0	0	0	1	0	0	0	0	0	1	2	2	0	0	2	0	0	0	0	0	2	0	2	1	1	0	1	1	0	0	1	0	0	0	1	0	1	0	1	0
260	0	0	1	0	0	0	1	0	1	1	0	0	0	0	0	0	0	0	1	1	2	0	0	2	0	0	0	1	0	0	1	0	0	0	0	2	2	0	0	1	0	2	2	2	1	1	0	0	0
261	0	0	1	0	0	0	2	0	1	1	1	0	1	1	1	0	2	2	1	1	1	0	0	2	0	0	0	0	0	2	1	1	1	0	0	2	2	1	1	1	0	0	0	0	0	0	0	0	0
262	0	0	1	0	0	1	2	0	0	0	1	1	1	0	0	1	1	1	1	1	2	0	0	2	1	1	0	1	1	1	0	0	0	1	1	2	1	1	1	0	0	1	1	2	1	0	0	0	0
263	1	1	1	0	0	1	1	0	1	1	0	1	1	1	1	0	0	0	0	0	0	0	0	2	0	0	0	2	2	2	0	0	0	1	1	2	0	0	0	0	1	0	0	2	0	0	0	0	0
264	1	0	2	0	0	0	1	0	1	1	1	0	0	0	0	0	2	2	1	1	2	0	0	2	1	1	0	0	1	1	0	1	1	0	0	2	0	0	0	0	0	0	0	2	0	0	0	0	1
265	1	0	1	0	0	0	2	0	0	0	1	0	0	0	0	0	0	0	2	1	2	0	2	0	0	1	0	1	2	1	0	1	1	1	0	0	0	0	0	0	0	1	1	1	1	1	0	0	0
266	1	0	1	0	0	0	0	0	1	1	0	1	1	1	1	0	2	0	1	1	2	1	1	1	1	1	0	0	0	1	1	1	1	0	0	0	2	0	0	1	0	0	0	2	0	2	0	0	0
267	1	0	2	0	0	0	1	1	1	1	0	0	0	0	0	0	1	0	2	2	2	2	1	1	1	1	0	1	1	0	1	2	2	0	1	1	2	1	1	1	0	0	0	1	0	1	0	0	0
268	0	0	2	0	0	0	0	0	2	2	0	0	2	2	2	0	2	1	1	1	1	0	0	2	0	0	0	0	0	2	2	2	2	0	0	1	0	0	0	1	0	0	0	2	0	0	0	0	0
269	1	0	1	1	1	1	2	0	0	0	0	0	0	0	0	0	1	0	1	1	1	1	0	2	0	0	0	1	2	0	1	2	2	0	0	0	1	0	0	2	0	0	0	2	0	1	0	0	0
270	1	0	1	0	0	0	2	0	0	0	0	1	1	1	1	0	2	2	2	2	2	1	0	2	0	0	0	0	1	1	0	1	1	0	0	2	2	0	0	2	0	0	0	1	0	0	0	0	0
271	1	0	1	0	0	0	1	0	0	0	0	1	1	1	1	0	1	1	2	0	2	0	0	2	0	0	0	0	0	1	0	2	1	0	0	1	1	1	1	0	0	1	1	1	1	1	0	0	0
272	1	0	1	0	0	0	1	0	1	1	2	0	1	1	1	0	1	0	0	0	1	1	0	2	0	0	0	0	0	1	0	1	0	1	0	1	1	0	0	1	0	0	0	2	0	1	0	0	1
273	1	0	1	0	0	0	1	1	1	2	0	1	0	0	0	0	1	1	1	1	2	0	0	2	1	1	0	0	0	1	1	1	1	0	0	1	2	0	0	2	1	0	0	0	0	1	0	0	0
274	1	0	1	0	0	0	2	1	0	1	1	0	2	1	1	1	2	2	2	2	2	0	0	2	0	0	0	0	0	1	1	1	1	0	0	2	1	0	0	0	0	2	2	2	1	1	0	0	0
275	0	0	2	0	0	1	1	0	0	0	1	0	0	0	0	0	0	0	2	2	2	0	0	2	0	0	0	1	1	1	0	2	2	0	0	0	2	1	1	1	0	0	1	1	0	1	0	0	0
276	1	0	1	0	0	0	1	0	1	1	1	0	0	0	0	0	1	1	2	2	2	0	1	1	2	2	0	0	1	1	0	1	1	0	0	1	2	0	0	1	0	0	0	2	1	0	0	0	1
277	1	0	1	0	0	0	0	0	1	1	1	0	1	0	0	0	1	1	2	2	2	1	0	2	0	0	0	0	0	1	1	1	0	2	1	1	1	0	0	1	1	1	1	2	0	0	0	0	1
278	0	0	1	0	0	0	1	0	0	0	1	0	0	0	0	0	1	1	1	1	1	0	0	2	1	1	0	0	0	1	0	1	0	0	0	2	2	0	0	2	0	0	0	2	0	0	0	0	0
279	1	0	0	0	0	0	0	0	1	1	0	1	1	1	1	0	1	0	2	1	2	0	1	1	0	0	0	0	0	1	0	1	1	1	0	2	1	0	0	0	0	0	0	0	0	0	0	0	0
280	1	0	1	0	0	0	1	0	1	1	0	0	1	0	0	0	1	0	2	2	2	0	0	2	0	0	0	2	2	2	0	1	1	2	1	2	1	0	0	0	0	1	0	1	0	1	0	0	0
281	1	0	1	0	0	0	1	1	0	1	0	0	0	0	0	0	0	0	2	1	2	1	0	2	0	0	0	1	0	1	2	1	0	1	0	1	1	0	0	0	0	0	0	2	1	0	0	0	1
282	1	0	1	0	0	0	2	0	0	0	0	0	1	0	1	1	0	0	0	0	0	0	0	2	0	0	0	0	0	2	0	0	0	1	2	2	1	0	0	1	1	1	1	2	1	1	0	1	0
283	1	0	0	0	0	1	1	0	0	0	0	0	1	0	0	0	1	1	2	2	2	1	0	2	0	0	0	0	2	0	0	1	1	0	0	1	2	0	1	0	1	0	0	1	0	1	0	1	0
284	1	1	1	0	0	0	1	2	0	2	0	0	1	0	0	0	1	1	2	2	2	1	1	2	0	0	0	0	1	1	0	2	1	1	0	2	2	0	0	1	0	0	0	1	0	0	0	0	0
285	0	0	2	0	0	1	2	0	0	0	2	0	0	0	0	0	2	0	2	1	2	1	0	2	0	0	0	1	1	2	0	1	2	0	0	2	0	0	0	0	0	0	0	2	0	1	0	0	0
286	1	0	2	0	0	0	0	0	2	2	0	0	0	0	0	0	2	2	1	1	2	0	0	2	1	1	0	0	0	1	0	0	1	1	0	2	0	0	0	0	0	0	0	2	1	0	0	0	0
287	0	0	2	0	0	0	1	0	0	0	0	1	2	1	1	0	0	0	1	1	2	0	0	2	1	1	0	1	1	1	1	1	1	0	0	2	1	0	0	0	0	0	0	1	0	0	0	0	0
288	1	0	1	0	0	1	0	0	1	1	1	0	0	0	0	0	2	2	2	2	2	0	0	2	0	0	0	0	0	2	0	0	0	1	0	2	2	0	0	2	0	0	0	1	0	0	0	0	0
289	0	0	1	0	0	1	2	0	0	0	0	0	1	0	0	0	2	2	1	1	1	0	0	2	0	0	0	1	0	0	1	2	2	0	0	0	1	0	0	1	0	0	0	2	0	1	0	0	0
290	1	0	0	0	0	0	1	0	1	1	0	1	0	0	0	0	2	1	1	1	2	0	0	2	0	0	0	2	2	0	0	1	0	2	1	1	2	0	0	1	1	0	0	1	0	1	0	0	0
291	1	0	1	0	0	0	0	0	2	2	0	0	0	0	0	0	1	1	0	0	1	0	0	2	1	1	0	1	1	1	2	1	1	0	0	1	1	1	0	0	0	0	0	2	0	1	0	0	0
292	1	0	2	0	0	0	1	0	0	0	0	2	2	2	2	0	2	2	1	1	2	1	0	2	0	0	0	1	2	0	0	1	2	0	0	1	2	0	0	1	0	0	0	1	0	0	1	0	0
293	1	0	2	0	0	0	1	1	0	1	0	0	0	0	0	0	1	1	2	2	2	0	0	2	1	1	0	0	0	1	1	1	1	0	1	2	1	0	0	2	0	0	0	1	0	0	0	0	0
294	1	0	2	0	0	0	1	0	0	0	0	0	1	1	1	1	0	0	1	1	0	1	0	2	0	0	0	1	1	1	1	2	1	1	1	2	1	0	0	0	0	0	1	2	1	0	0	0	0
295	1	0	2	0	0	0	1	0	1	1	0	0	0	0	0	0	2	0	2	2	2	0	0	2	1	1	0	0	0	2	0	1	1	0	0	1	1	0	0	0	1	0	0	2	1	0	0	0	0
296	0	0	2	0	0	0	0	0	2	2	0	0	0	0	0	0	0	0	0	0	0	0	1	1	1	1	0	0	0	1	0	1	1	2	0	1	2	1	1	1	0	0	0	2	0	0	0	1	0
297	1	0	2	0	0	0	2	1	0	1	1	1	1	1	1	0	0	0	1	1	1	2	0	2	0	0	0	0	0	1	0	1	1	0	0	2	0	0	0	0	0	0	0	2	1	0	0	0	0
298	0	0	1	0	0	0	1	0	1	1	1	0	0	0	0	0	1	1	0	0	0	2	0	2	0	0	0	1	1	1	0	2	2	0	1	2	1	0	0	1	0	0	0	1	0	1	0	0	1
299	1	0	1	0	0	0	0	0	1	1	2	0	1	0	0	0	0	0	2	1	2	0	1	1	0	0	0	2	2	0	1	2	2	0	0	0	2	0	0	2	0	1	1	2	0	0	0	1	0
300	1	0	1	0	0	0	2	1	0	1	0	0	0	0	0	0	0	0	2	2	1	0	0	2	0	0	0	0	0	1	0	1	1	0	0	2	1	0	0	0	0	0	0	2	0	1	0	1	0
301	1	0	2	0	0	0	1	0	1	1	0	1	1	1	1	0	1	0	2	2	2	1	0	2	0	0	0	0	0	2	2	1	1	0	0	1	1	0	0	1	0	0	0	2	1	0	0	0	0
302	0	0	2	0	0	1	2	1	0	1	0	1	1	1	1	0	1	1	0	1	1	1	1	1	1	1	0	2	2	0	0	1	1	2	1	2	2	0	0	1	0	1	1	1	1	0	0	0	0
303	1	0	0	0	0	0	0	0	2	2	0	0	0	0	0	0	2	0	2	2	2	0	0	2	0	1	0	0	0	1	1	2	1	1	1	1	2	0	0	0	1	0	0	2	1	0	0	0	1
304	1	1	2	0	0	0	0	0	1	1	0	0	1	0	0	0	1	1	1	2	2	0	1	1	0	0	0	0	1	1	0	1	2	0	0	2	1	0	0	0	1	0	0	2	1	0	0	1	0
305	1	0	2	0	0	0	1	0	0	0	1	0	0	0	0	0	1	1	0	0	1	0	0	2	0	0	0	0	1	1	0	0	0	1	2	2	2	0	0	0	1	0	0	1	0	1	0	0	0
306	0	0	2	0	0	1	1	0	1	1	0	0	1	0	0	1	1	0	1	1	1	0	0	2	0	0	0	1	1	1	1	0	1	0	0	2	1	0	0	0	0	1	0	1	1	2	0	0	0
307	0	0	1	0	0	0	1	0	0	0	1	1	1	1	1	0	1	1	2	2	2	0	0	2	0	0	0	1	1	1	1	1	1	0	0	1	1	0	0	0	0	0	0	1	1	0	0	0	0
308	1	0	2	0	0	2	2	0	0	0	1	1	2	1	2	1	2	1	1	1	1	0	0	2	0	0	0	0	1	1	0	1	1	0	0	2	0	0	0	0	0	0	0	1	1	1	0	0	0
309	1	0	1	0	0	0	1	0	1	1	1	0	0	0	0	0	0	0	0	0	0	0	0	2	0	0	0	1	2	0	1	1	0	1	0	1	1	0	0	1	0	0	0	2	0	1	0	0	0
310	1	0	2	0	0	0	1	0	1	1	1	0	0	0	0	0	1	0	1	1	2	0	0	2	0	0	0	0	1	0	0	1	1	0	0	1	2	0	1	0	2	0	0	2	0	0	0	0	1
311	0	0	2	0	0	0	1	0	0	0	1	0	2	2	2	0	2	1	0	0	1	0	0	2	0	0	0	1	1	0	1	2	2	0	1	1	1	0	0	0	0	1	0	0	0	0	0	0	0
312	0	0	2	0	0	0	0	0	1	1	0	0	1	0	1	1	1	0	1	1	1	0	0	2	1	1	0	2	2	2	0	2	1	0	1	2	2	0	0	2	1	0	0	1	0	1	0	1	0
313	0	0	2	0	0	1	2	0	0	0	0	0	0	0	0	0	1	1	1	1	1	1	0	2	1	1	0	0	1	1	1	2	2	0	0	1	0	0	0	0	0	0	0	1	1	1	0	0	0
314	1	0	2	0	0	0	1	1	1	2	0	0	0	0	0	0	1	0	2	1	2	1	1	1	1	1	0	1	1	2	1	1	1	0	0	2	0	1	1	0	0	1	0	0	0	0	0	0	0
315	1	0	1	0	0	0	1	0	1	1	1	0	0	0	0	0	1	1	1	1	1	0	0	2	0	0	1	0	0	1	0	1	1	0	0	1	2	0	0	1	0	2	2	2	1	1	0	0	1
316	1	0	1	0	0	1	1	0	1	1	0	0	0	0	0	0	0	0	0	0	0	1	1	1	1	1	0	0	0	2	1	0	0	0	0	2	2	0	1	1	1	0	0	1	1	0	0	0	0
317	1	0	2	0	0	0	2	0	0	0	1	0	0	0	0	0	1	0	1	1	1	0	0	2	0	0	0	0	0	2	0	0	0	0	0	2	2	0	0	2	0	1	1	2	1	1	0	0	1
318	0	0	0	0	0	0	2	0	0	0	2	0	0	0	0	0	1	1	2	2	2	0	1	1	1	1	0	0	0	2	1	1	1	1	0	1	1	0	0	0	0	0	0	2	0	2	0	0	0
319	1	0	0	0	0	0	2	0	0	0	0	1	2	1	1	0	2	2	2	2	2	2	0	2	0	0	0	1	1	2	0	2	2	0	0	1	1	0	0	1	1	0	0	1	0	1	0	0	0
320	1	0	0	0	0	0	1	0	0	0	0	1	1	0	0	0	1	0	1	1	2	0	0	2	1	1	0	1	1	1	2	1	0	1	1	2	0	0	0	1	0	0	0	0	0	0	0	0	0
321	1	0	2	0	0	1	2	0	1	1	1	0	1	0	0	0	1	1	1	1	1	0	0	2	0	0	0	1	1	2	0	2	2	0	0	2	0	0	0	1	0	0	0	2	1	0	0	0	0
322	0	0	2	0	0	0	1	0	1	1	1	0	2	0	0	0	2	1	1	1	1	0	0	2	1	1	0	1	1	1	2	1	2	1	0	1	0	0	0	0	0	1	1	2	1	1	0	0	1
323	0	0	0	0	1	0	2	0	0	0	1	0	0	0	0	0	1	0	1	1	1	0	1	1	1	1	0	1	1	1	2	1	0	1	2	2	0	0	0	0	1	0	0	2	0	0	1	0	1
324	1	0	1	0	0	0	1	0	1	1	1	0	0	0	0	0	1	1	1	1	1	0	1	1	0	0	1	1	1	1	0	2	2	0	0	0	2	0	0	1	1	0	0	1	0	1	0	0	1
325	0	0	1	0	0	0	2	0	0	0	0	0	2	1	1	0	1	2	2	2	2	2	0	2	0	0	0	0	1	1	0	1	1	1	1	2	0	0	0	1	0	0	0	2	1	0	0	1	0
326	1	0	1	0	0	0	1	0	1	1	0	0	0	0	0	0	2	0	2	2	2	1	0	2	0	0	0	0	0	2	0	2	1	0	0	1	2	0	0	1	1	0	0	2	0	0	0	1	0
327	1	0	1	0	0	0	2	0	0	0	2	1	2	1	1	0	1	1	1	1	1	1	0	2	1	1	0	0	1	1	1	2	2	0	0	1	1	0	0	2	0	0	0	2	0	1	0	0	1
328	1	0	2	0	0	0	1	0	1	1	1	0	1	0	1	1	1	0	2	2	2	0	1	1	0	0	0	1	1	0	1	1	1	0	0	1	1	0	0	0	0	0	0	1	0	1	0	0	1
329	0	0	0	0	0	0	2	0	1	1	0	0	0	0	0	0	1	0	2	2	2	0	0	2	0	0	0	0	0	2	0	0	0	0	0	1	1	0	0	0	0	0	0	2	1	0	0	1	0
330	1	0	1	0	0	0	0	0	2	2	0	0	1	0	0	0	1	0	2	2	2	0	0	2	0	0	0	0	0	2	0	1	2	1	0	2	1	0	0	1	0	1	1	1	1	0	0	0	1
331	1	0	1	0	0	0	1	0	1	1	0	1	1	0	0	0	1	0	1	1	1	1	0	2	0	0	0	0	0	2	0	2	2	0	0	1	2	0	0	2	0	0	0	1	0	1	0	0	0
332	1	1	2	0	0	1	2	1	0	1	1	0	0	0	0	0	0	0	2	2	2	1	1	1	1	1	0	0	0	1	1	2	1	0	0	1	1	1	0	0	0	0	0	1	0	1	0	1	1
333	1	1	1	0	0	0	1	0	0	0	0	1	1	1	1	0	1	0	1	1	2	0	1	1	1	1	0	0	0	2	1	0	0	0	0	1	1	0	0	0	0	0	0	2	0	1	0	2	0
334	1	0	2	0	0	0	0	0	1	1	0	0	1	1	1	0	1	0	1	1	1	1	0	2	1	1	0	0	0	2	1	0	0	0	0	2	0	0	0	1	0	0	0	0	0	1	0	1	0
335	1	0	0	0	0	0	1	1	1	2	1	0	1	0	0	0	2	1	0	0	1	1	0	2	0	0	0	0	1	0	0	0	0	0	1	2	0	0	0	0	0	1	1	2	1	0	0	1	0
336	1	0	2	0	0	0	0	0	2	2	0	1	0	0	0	0	1	1	1	2	2	0	2	0	0	1	0	0	0	1	1	0	0	0	1	2	1	0	0	2	0	1	1	2	2	0	0	0	0
337	1	1	1	0	0	0	2	1	0	1	0	0	1	0	0	0	1	1	1	1	2	0	0	2	1	1	0	0	0	1	0	1	2	0	0	2	1	0	0	0	0	0	0	2	0	2	0	0	2
338	1	0	1	0	0	0	0	0	2	2	0	0	0	0	0	0	0	1	2	2	2	1	0	2	0	0	0	1	1	2	0	0	0	0	0	2	0	0	0	0	1	0	0	1	0	0	0	0	0
339	1	0	2	0	0	0	0	0	2	2	0	1	1	1	1	0	2	0	2	2	2	1	0	2	0	0	0	0	0	2	1	1	1	0	0	2	2	0	1	1	1	1	0	1	0	0	0	0	1
340	1	0	1	0	1	0	2	1	0	1	0	1	1	1	1	0	1	0	0	0	1	1	2	0	1	1	0	2	2	1	0	1	1	0	0	2	0	0	0	1	0	0	0	2	0	1	0	0	0
341	1	0	2	0	0	0	1	1	0	1	0	0	0	0	0	0	1	0	1	1	2	0	0	2	0	0	0	0	0	1	0	2	2	0	0	1	1	0	0	1	0	0	0	2	0	2	0	0	0
342	0	0	1	0	0	0	0	0	2	2	0	0	1	0	0	0	1	0	1	1	1	0	0	2	0	0	0	1	2	0	1	1	1	0	0	2	0	0	0	0	0	1	0	1	0	0	0	1	0
343	0	0	2	0	0	0	1	1	0	1	0	0	1	1	1	0	1	1	2	2	2	0	0	2	1	1	1	2	2	1	1	0	1	1	0	2	0	0	0	0	0	0	0	2	1	0	0	0	0
344	1	0	0	0	0	0	2	0	1	1	0	1	1	1	1	0	2	1	1	1	1	0	0	2	0	0	0	2	2	2	0	1	1	0	0	1	2	0	1	0	2	0	0	2	0	1	0	0	0
345	1	0	0	0	0	0	1	0	2	2	0	0	0	0	0	0	0	0	1	2	2	0	1	1	0	0	0	1	1	2	0	2	1	0	1	2	2	0	0	0	0	0	0	2	1	0	0	0	0
346	1	0	1	0	0	0	1	1	0	1	0	2	1	1	1	0	0	0	2	2	2	0	1	1	0	0	0	1	1	1	1	1	1	0	0	2	0	0	0	0	0	0	0	2	0	2	0	0	0
347	0	0	1	0	0	0	2	0	2	2	0	0	1	1	1	0	0	0	0	0	1	1	0	2	0	0	1	0	0	1	1	1	0	1	2	2	1	0	0	0	0	0	0	2	0	1	0	0	0
348	0	0	1	0	0	1	1	0	1	1	1	0	0	0	0	0	1	1	1	1	1	1	0	2	0	0	0	0	0	2	0	1	1	0	0	2	1	1	1	0	1	2	2	2	1	1	0	0	1
349	0	0	2	0	0	1	0	0	0	0	1	0	0	0	0	0	1	1	2	2	2	0	0	2	1	1	0	0	0	2	2	1	0	2	1	1	1	0	0	0	1	1	1	2	1	0	0	0	0
350	0	0	1	0	0	0	2	0	0	0	2	0	0	0	0	0	1	1	0	1	1	0	0	2	0	0	0	1	1	2	0	2	1	1	0	1	2	0	0	1	0	1	1	2	1	0	0	0	1
351	1	0	1	0	0	1	0	0	1	1	0	0	0	0	0	0	1	1	1	1	2	1	0	2	0	0	0	0	0	1	0	2	2	0	0	1	1	0	0	1	0	1	0	1	1	0	0	0	0
352	1	0	2	0	0	0	1	0	1	1	1	0	0	0	0	0	1	1	1	0	0	0	1	1	0	0	0	0	0	1	1	0	0	0	0	2	0	0	0	1	0	0	0	2	1	0	0	0	0
353	1	0	1	0	0	1	1	0	1	1	0	0	1	1	0	0	1	1	0	1	1	1	0	2	0	0	0	2	2	2	0	0	0	0	0	1	2	0	0	2	0	1	1	2	0	0	0	0	1
354	0	1	1	0	0	0	2	0	1	1	0	0	1	1	1	0	0	0	1	1	2	0	0	2	0	0	1	0	0	1	1	1	1	0	0	2	2	0	0	1	0	1	1	2	1	1	0	0	1
355	0	0	2	0	0	1	0	0	2	2	0	0	0	0	0	0	1	0	1	1	2	1	1	1	1	2	0	0	1	1	1	2	2	0	0	1	1	0	0	0	1	0	0	2	1	0	0	0	0
356	1	0	2	0	0	0	2	0	0	0	1	0	0	0	0	0	0	0	2	2	2	0	0	2	0	0	0	2	2	2	0	1	1	0	0	1	0	0	0	0	0	1	0	0	0	0	0	0	0
357	1	0	0	0	0	1	1	0	0	0	1	0	0	0	0	0	2	1	2	2	2	1	1	1	1	1	0	1	1	1	1	1	0	1	0	2	0	0	0	0	0	1	0	0	0	0	0	0	0
358	1	0	1	0	0	0	1	0	0	0	1	0	1	0	0	0	1	0	2	2	2	1	0	2	0	0	0	1	0	1	1	1	2	1	0	2	1	0	0	0	1	0	0	0	0	0	0	0	0
359	1	0	0	0	0	0	1	0	1	1	1	0	0	0	0	0	0	0	1	1	0	1	1	1	1	1	0	0	1	1	0	2	1	2	0	2	2	0	0	0	0	0	0	2	0	0	0	0	0
360	1	0	1	0	0	0	2	1	0	1	1	1	1	1	1	0	0	0	0	0	0	0	0	2	1	1	0	0	1	1	0	2	2	0	1	1	2	0	0	1	0	0	1	1	1	0	0	1	0
361	1	0	2	0	0	0	1	0	0	0	1	0	0	0	0	0	1	0	2	2	2	0	0	2	0	0	0	1	1	1	2	1	1	0	1	1	2	1	1	0	0	0	0	0	1	1	0	0	0
362	1	1	1	0	0	0	2	0	0	0	2	0	0	0	0	0	2	2	1	1	1	1	0	2	1	1	0	0	1	1	0	2	2	0	0	1	2	1	1	0	0	0	0	2	0	0	0	0	0
363	1	0	2	0	0	0	1	0	1	1	1	0	1	0	0	0	2	2	1	1	2	0	0	2	0	0	0	0	0	1	1	1	0	2	1	1	2	0	0	1	1	1	1	1	0	1	0	0	0
364	1	0	1	0	0	0	1	0	1	1	1	0	0	0	0	0	2	1	2	2	1	1	0	2	0	0	0	2	2	1	1	1	0	0	0	2	2	0	0	2	0	1	1	1	1	1	0	0	0
365	0	0	1	0	0	1	2	1	0	1	1	1	2	2	2	0	2	1	1	1	1	1	0	2	0	0	0	0	1	1	0	1	1	0	0	1	2	0	0	1	0	0	0	1	1	1	0	0	0
366	1	0	2	0	0	1	1	0	1	1	1	1	1	1	1	0	0	0	1	1	0	0	0	2	0	0	0	0	0	2	0	2	2	0	1	1	1	0	0	1	0	1	1	2	1	1	0	0	0
367	0	0	1	0	0	0	1	1	1	2	0	0	0	0	0	0	2	1	2	2	2	1	0	2	0	0	0	0	1	1	0	1	1	0	0	1	1	0	0	1	0	0	0	1	1	0	0	1	0
368	1	0	2	0	0	0	1	0	0	0	1	1	2	2	2	0	2	2	1	1	1	0	0	2	0	0	0	1	1	1	2	1	1	0	0	2	1	0	0	0	0	2	1	2	1	0	0	0	0
369	1	0	2	0	0	0	1	1	1	2	0	0	0	0	0	0	1	1	2	2	2	0	2	0	0	0	0	0	1	1	0	1	1	0	0	2	1	0	0	0	0	0	0	0	2	2	0	0	1
370	1	0	2	0	0	1	1	0	1	1	0	1	1	1	1	0	2	2	1	1	2	1	1	1	1	1	0	1	2	0	0	1	1	0	0	2	2	0	0	1	0	0	0	0	2	2	0	0	1
371	1	0	1	0	0	0	1	0	1	1	1	0	0	0	0	0	2	0	2	2	2	0	0	2	0	0	1	1	1	2	0	1	0	1	1	2	1	0	0	0	0	0	0	2	0	1	0	0	0
372	1	0	1	0	0	0	0	0	1	1	1	0	0	0	0	0	0	0	1	1	1	1	0	2	1	1	0	2	2	0	0	0	1	1	0	2	2	0	0	1	0	0	0	2	1	0	0	0	0
373	0	1	2	0	1	0	1	1	1	2	0	0	1	0	0	0	2	2	2	2	2	0	0	2	2	2	0	0	1	1	0	2	2	0	1	2	1	0	0	0	1	1	1	2	1	1	0	0	0
374	1	0	1	0	0	0	0	0	1	1	0	2	2	1	1	1	1	0	2	2	2	0	0	2	0	0	0	0	0	1	0	1	2	0	1	2	0	0	0	0	0	0	0	0	0	1	0	0	0
375	0	0	2	0	0	0	1	1	1	2	0	0	0	0	0	0	0	0	0	0	1	0	0	2	0	0	0	1	2	0	1	2	2	0	0	2	2	0	0	1	0	1	1	2	0	1	0	0	0
376	0	1	2	0	1	0	1	1	0	1	0	1	1	1	1	0	1	0	0	0	2	1	0	2	0	0	0	0	1	1	0	0	0	0	0	2	1	0	0	0	0	1	0	1	1	0	0	0	0
377	0	0	1	0	0	0	0	0	1	1	0	0	1	1	1	0	2	0	2	2	2	0	0	2	0	0	0	0	1	1	1	1	1	1	0	0	1	0	0	0	0	0	0	1	0	1	0	0	0
378	1	0	0	0	1	0	1	1	1	2	0	0	1	0	0	0	0	0	1	1	1	1	0	2	0	0	0	1	2	1	0	0	0	0	0	1	2	0	0	1	0	0	0	2	1	0	0	1	0
379	1	0	1	0	0	1	1	0	0	0	1	0	0	0	0	0	1	1	0	0	1	0	1	1	0	0	0	1	2	0	1	1	0	1	0	2	2	0	0	1	0	0	0	2	1	0	0	0	0
380	1	0	2	0	0	0	0	0	2	2	0	0	0	0	0	0	1	0	2	2	2	0	0	2	0	0	0	0	1	1	0	1	0	0	1	2	1	1	0	1	0	0	1	1	1	0	0	0	2
381	1	0	1	0	0	0	0	0	1	1	0	1	1	1	1	0	1	1	2	2	2	1	0	2	1	1	0	0	1	1	0	2	1	0	0	1	1	0	0	1	0	1	1	1	1	1	0	0	0
382	0	0	0	0	0	0	0	0	1	1	0	0	0	0	0	0	2	1	1	1	2	0	1	1	1	1	0	1	1	1	1	1	0	0	0	2	2	0	0	1	0	0	0	2	0	1	0	0	0
383	0	0	1	0	0	0	1	0	1	1	0	0	0	0	0	0	1	1	1	1	1	0	0	2	0	0	0	0	0	2	1	1	1	1	1	2	2	0	0	2	0	1	1	2	1	1	0	0	0
384	0	0	1	0	0	0	1	1	1	1	0	0	0	0	0	0	1	0	2	2	2	0	0	2	0	0	0	2	1	1	1	0	0	1	2	2	1	0	0	0	0	0	0	1	0	1	0	0	0
385	1	0	1	0	0	0	2	0	0	0	1	0	0	0	0	0	2	2	1	1	2	0	0	2	0	0	0	0	1	2	0	0	1	1	0	2	1	0	0	1	0	2	2	2	1	0	0	0	0
386	0	0	1	0	0	0	2	0	0	0	0	0	1	0	0	0	1	1	1	2	2	0	0	2	0	0	0	0	1	1	1	1	1	0	1	1	1	0	0	0	0	1	0	0	1	0	0	0	0
387	1	0	1	0	0	0	1	0	1	1	1	0	0	0	0	0	0	0	0	1	2	0	1	1	0	0	0	1	1	2	0	2	2	0	1	2	2	1	1	1	0	0	0	1	0	1	0	0	0
388	1	0	1	0	0	0	1	0	1	1	2	0	1	0	0	0	1	0	1	1	1	0	1	1	1	2	0	0	0	1	1	2	2	0	1	1	2	0	0	2	0	1	1	1	1	1	0	0	0
389	1	0	2	0	0	0	0	0	2	2	0	0	2	1	1	0	1	1	2	2	2	1	0	2	0	0	0	1	1	1	2	1	1	0	0	0	2	0	0	1	0	0	0	1	0	1	0	0	1
390	1	0	0	0	0	0	1	0	1	1	0	0	0	0	0	0	0	0	0	0	0	2	0	2	0	0	0	0	1	1	0	1	1	1	1	1	1	0	0	2	0	0	0	1	1	1	0	0	0
391	0	0	1	0	0	0	1	0	2	2	0	0	2	1	1	0	2	1	2	2	2	0	0	2	0	0	0	0	1	1	0	2	1	1	2	2	0	0	0	0	0	1	1	2	0	1	0	0	0
392	1	0	1	0	0	0	0	0	2	2	0	1	1	2	1	0	0	0	0	0	0	0	0	2	0	0	0	0	0	1	1	2	2	0	0	2	1	0	0	0	0	0	0	2	0	1	0	0	1
393	0	0	1	0	0	1	0	0	1	1	0	0	0	0	0	0	1	1	1	1	1	0	1	1	0	0	0	0	1	1	0	1	1	1	1	1	2	0	0	1	0	0	0	1	0	1	0	0	2
394	1	0	0	0	0	0	1	0	1	1	1	1	1	1	1	0	1	1	2	2	1	1	0	2	0	0	0	1	0	1	2	1	1	0	1	1	2	0	0	1	0	1	1	1	1	1	0	1	0
395	1	0	1	0	0	0	1	0	1	1	0	0	2	1	1	0	2	1	1	1	2	0	0	2	0	0	0	0	0	2	1	1	0	0	1	2	1	0	0	0	1	1	1	2	0	1	0	0	0
396	0	1	1	0	0	0	1	0	1	1	0	0	1	0	1	1	0	0	1	1	0	0	0	2	0	0	0	2	2	1	2	2	2	0	0	1	1	0	0	0	1	1	1	2	2	2	0	0	0
397	1	0	0	0	0	0	2	0	0	0	0	0	0	0	0	0	1	0	1	1	1	0	1	1	0	0	0	0	1	1	0	2	1	1	0	1	2	1	1	0	0	0	0	0	0	0	0	0	1
398	1	0	2	0	0	0	1	0	0	0	1	0	1	0	1	1	0	0	1	1	0	0	0	2	0	0	0	1	1	1	1	1	1	1	1	2	1	0	0	0	0	0	0	2	0	0	0	0	0
399	1	0	0	0	0	0	2	1	0	1	0	2	2	1	1	1	1	0	1	1	1	0	0	2	0	0	0	0	1	1	0	1	0	1	1	2	1	1	1	0	0	0	0	2	0	2	0	1	0
400	1	0	1	0	0	0	1	1	0	1	0	2	2	2	2	0	0	0	0	0	2	1	0	2	0	0	0	1	1	2	0	0	0	0	0	2	1	0	0	1	0	0	0	1	0	0	0	0	1
401	0	0	1	0	0	0	1	0	0	0	2	0	0	0	0	0	0	1	2	2	2	0	0	2	1	1	0	0	0	2	2	0	0	1	0	2	2	0	0	2	0	0	0	2	0	2	0	0	1
402	0	0	1	0	0	0	1	0	1	1	0	2	2	1	1	1	1	0	2	2	2	0	0	2	0	0	0	1	1	1	1	1	0	1	2	2	1	0	0	1	1	0	0	2	0	0	0	0	0
403	0	0	2	0	0	0	2	0	0	0	2	0	0	0	0	0	1	1	2	0	2	0	0	2	0	0	0	0	0	2	0	1	1	1	1	2	1	0	0	1	0	0	0	2	0	0	0	0	0
404	1	0	2	0	0	1	1	0	1	1	2	2	1	1	1	0	2	2	1	1	2	0	0	2	0	0	0	1	1	1	1	2	2	0	0	1	1	0	0	0	0	1	1	1	1	2	0	0	0
405	0	0	1	0	0	0	1	0	1	1	1	1	2	1	1	0	0	0	2	1	2	1	0	2	1	1	0	0	0	1	1	1	1	0	0	1	2	0	0	1	0	1	0	1	0	1	0	0	0
406	1	0	2	0	0	0	0	0	2	2	0	1	0	0	0	0	2	0	0	1	2	0	0	2	0	0	1	0	1	0	0	1	1	1	0	2	2	0	0	0	0	0	0	2	2	0	0	1	0
407	0	0	0	0	0	0	1	0	1	1	1	0	1	0	0	0	2	2	1	1	2	0	0	2	1	1	0	0	0	2	0	1	1	0	0	1	1	0	0	0	1	0	0	2	1	0	0	0	0
408	0	0	2	0	0	0	1	0	1	1	0	0	1	0	0	0	0	0	0	0	0	1	0	2	1	1	0	0	0	2	0	1	1	0	1	1	2	0	0	2	0	1	1	1	0	1	0	0	1
409	1	0	1	0	0	0	1	0	1	1	1	0	0	0	0	0	2	2	2	2	2	1	0	2	0	0	0	1	1	1	1	0	0	0	0	1	1	0	1	0	1	1	1	2	1	1	0	0	1
410	1	0	2	0	0	0	0	0	1	1	0	1	0	0	0	0	1	0	1	1	2	0	2	0	0	0	0	0	1	1	0	1	0	2	2	2	1	0	0	0	0	1	0	1	0	0	0	1	0
411	1	0	0	0	0	0	1	1	1	2	0	0	0	0	0	0	0	1	2	2	2	0	1	1	0	0	0	0	0	1	0	1	1	0	0	1	2	0	0	1	0	2	2	2	1	1	0	0	1
412	1	0	1	0	0	0	1	0	1	1	0	0	0	0	0	0	1	1	1	1	2	0	0	2	0	0	1	0	0	1	1	1	1	0	0	2	1	0	0	1	0	0	0	2	0	0	0	0	0
413	1	0	1	0	0	0	0	0	2	2	0	0	0	0	0	0	1	0	2	2	2	0	0	2	0	0	0	0	0	2	1	1	1	0	0	1	0	0	0	0	1	0	1	1	0	1	0	0	0
414	1	0	0	0	1	0	1	0	1	1	1	0	0	0	0	0	1	0	1	1	1	0	0	2	1	1	0	0	0	2	0	1	1	0	0	2	1	0	0	0	0	1	1	2	1	0	0	0	0
415	1	1	1	0	0	1	1	0	1	1	0	0	0	0	0	0	1	1	1	1	2	1	0	2	0	0	0	0	0	2	1	0	0	0	0	1	1	0	0	1	0	1	1	1	1	1	0	0	0
416	1	0	2	0	0	0	1	0	1	1	0	0	0	0	0	0	0	1	0	1	2	1	0	2	0	0	0	0	1	0	0	2	2	0	0	0	0	0	0	0	1	1	1	2	1	0	0	0	0
417	0	0	2	0	0	1	2	0	0	0	2	0	0	0	0	0	1	0	1	1	2	1	0	2	0	0	0	2	2	1	1	1	1	1	0	1	1	0	0	0	1	0	0	2	1	0	0	0	0
418	1	0	0	0	0	0	0	0	2	2	0	0	0	0	0	0	1	1	2	2	2	1	0	2	1	1	0	0	0	2	1	1	0	0	0	1	1	0	1	0	1	0	0	2	0	2	0	1	0
419	0	0	1	1	1	1	2	0	0	0	0	0	2	0	0	0	1	1	0	0	1	0	0	2	0	0	0	1	0	1	1	1	1	0	0	2	2	0	0	0	0	0	1	1	0	1	0	0	0
420	1	0	1	0	0	0	0	0	2	2	0	0	0	0	0	0	1	0	1	1	1	0	0	2	0	0	1	1	1	1	0	1	0	1	1	2	1	0	0	1	0	0	0	2	1	0	0	1	0
421	1	0	2	0	0	1	0	0	2	2	0	0	1	0	0	0	0	0	1	1	2	0	0	2	0	0	0	0	0	2	0	2	2	0	1	2	1	0	0	1	1	0	0	0	0	1	1	0	0
422	1	0	0	0	0	0	2	0	0	0	0	0	1	0	0	0	1	1	1	1	1	1	0	2	0	0	0	0	0	2	1	1	1	0	0	2	2	0	0	1	0	0	0	1	0	1	0	0	0
423	1	0	1	0	0	0	1	0	1	1	1	1	2	1	1	0	2	1	1	1	2	0	0	2	1	1	0	1	1	2	0	0	0	1	1	2	2	0	0	1	0	1	1	2	0	1	0	0	0
424	0	0	2	0	0	0	2	1	0	1	1	0	2	0	0	0	0	0	0	0	0	1	0	2	0	0	0	0	1	1	0	0	0	0	0	2	1	0	0	0	0	0	0	2	1	0	0	0	2
425	1	0	1	0	0	0	2	0	0	0	0	0	1	0	1	1	2	1	2	2	1	1	0	2	0	0	0	1	1	1	0	1	2	1	0	2	2	0	0	0	1	0	0	2	0	0	0	0	1
426	1	0	1	0	0	0	1	0	0	0	0	0	1	1	1	1	1	1	0	0	1	0	0	2	1	1	0	0	0	2	2	1	1	0	0	1	0	0	0	0	0	0	0	1	1	0	0	0	0
427	0	1	1	0	0	1	2	0	0	0	0	0	1	0	0	0	1	1	1	1	1	0	0	2	0	0	0	0	0	2	0	2	1	0	0	2	0	0	0	0	0	0	0	2	1	0	1	0	0
428	1	1	1	0	0	1	2	0	0	0	1	1	2	1	1	0	2	1	1	1	1	1	1	1	1	1	0	1	1	1	1	1	1	1	1	1	1	0	0	2	0	0	0	2	0	2	0	0	1
429	1	0	0	0	0	0	2	0	0	0	1	2	2	2	2	0	1	0	2	1	2	1	0	2	0	0	0	0	0	1	0	1	1	2	0	1	2	1	1	0	0	0	0	2	0	2	0	2	0
430	0	0	0	0	0	0	1	1	1	2	0	0	0	0	0	0	0	0	2	1	2	1	0	2	0	0	0	0	1	1	0	1	1	1	0	0	1	0	0	1	1	0	0	1	1	1	0	0	0
431	0	0	1	0	0	0	1	0	0	0	1	1	2	1	1	0	1	1	0	1	1	0	0	2	0	0	0	0	1	1	1	1	2	0	0	2	2	0	1	1	1	1	1	1	1	1	0	0	1
432	0	0	1	0	0	0	0	0	1	1	0	1	2	0	0	1	2	0	2	2	2	1	1	1	1	1	0	1	1	1	2	1	1	0	0	2	0	0	0	1	0	0	0	2	0	0	0	0	0
433	0	0	1	0	0	0	0	0	1	1	1	1	1	1	1	0	2	0	2	2	2	0	0	2	0	0	0	0	0	2	0	1	1	1	0	1	0	0	0	0	0	0	0	1	0	0	0	1	0
434	0	0	2	0	0	1	2	1	0	2	1	1	2	2	2	0	1	0	1	1	1	1	1	1	1	1	0	1	2	0	1	0	0	0	0	2	2	0	0	1	0	0	0	0	0	0	0	0	1
435	1	0	0	0	1	0	1	0	1	1	1	1	1	1	1	0	1	0	2	2	2	1	1	1	1	1	0	0	0	2	0	2	2	0	0	2	2	1	1	0	0	0	0	2	0	1	0	0	0
436	1	0	2	0	0	1	0	0	1	1	0	0	1	0	0	0	2	0	1	1	1	0	1	1	1	1	0	2	2	1	2	1	1	0	0	1	1	0	0	0	0	0	0	1	1	0	0	0	1
437	1	0	2	0	0	0	1	1	1	2	0	0	2	0	0	1	1	0	1	1	1	0	0	2	0	0	0	0	0	1	0	2	2	0	1	1	1	0	0	0	0	0	0	1	1	1	0	1	1
438	1	0	1	0	0	0	0	0	2	2	0	0	0	0	0	0	1	0	2	1	2	1	1	1	1	1	0	0	0	2	0	1	1	0	0	1	1	0	0	0	0	1	1	1	1	2	1	0	0
439	1	0	1	0	0	0	1	0	0	0	1	0	1	0	0	0	0	0	2	2	2	1	0	2	0	0	0	1	2	1	0	1	1	0	0	1	2	0	1	0	2	0	1	1	1	0	0	0	0
440	1	0	1	0	0	0	0	0	2	2	0	1	2	2	2	1	1	0	1	1	2	0	0	2	0	0	0	0	0	0	0	1	1	0	0	1	1	0	0	0	1	0	0	2	0	0	0	1	0
441	0	1	2	0	0	1	0	0	1	1	0	1	2	1	1	0	1	0	1	1	2	1	1	1	1	1	0	0	1	1	0	2	1	1	2	2	1	0	0	1	0	0	0	2	0	1	0	0	0
442	1	0	0	0	0	0	1	1	1	2	0	0	1	0	0	0	1	0	1	1	2	0	0	2	0	0	0	0	0	2	2	0	0	0	0	2	1	0	0	2	0	0	0	1	0	0	0	0	0
443	1	0	2	0	0	0	1	0	0	0	2	0	0	0	0	0	1	1	2	2	2	1	1	1	0	1	0	0	1	1	0	1	1	0	0	2	2	0	0	1	0	2	1	2	1	0	0	1	0
444	0	0	1	0	0	1	2	1	0	1	1	0	0	0	0	0	2	2	1	1	1	0	0	2	1	1	0	0	0	1	0	2	2	1	1	2	1	0	0	0	0	1	1	1	1	2	0	0	0
445	0	0	2	0	0	0	1	0	0	0	0	0	1	0	0	0	1	0	0	0	2	1	0	2	0	0	0	1	1	2	1	1	1	0	0	2	1	0	0	1	1	0	0	1	0	0	0	0	0
446	1	0	1	0	0	1	1	0	1	1	0	1	1	1	1	0	0	0	2	1	2	0	0	2	0	0	0	0	0	2	1	1	1	0	0	1	2	0	0	2	1	0	0	0	0	1	0	1	0
447	1	0	0	0	0	0	1	1	0	1	0	0	0	0	0	0	2	1	1	1	2	0	0	2	0	0	0	0	0	2	1	1	1	0	0	2	2	0	0	1	0	1	1	2	0	1	0	0	0
448	0	1	2	0	0	0	2	0	1	1	1	2	2	2	2	0	2	1	1	1	2	0	0	2	1	1	0	1	1	1	1	1	1	1	1	2	2	1	1	1	0	0	0	2	0	0	0	0	0
449	1	0	1	0	0	0	1	0	1	1	1	0	1	0	0	0	1	1	1	1	1	0	0	2	0	0	0	0	1	0	0	1	1	1	1	1	1	0	0	0	0	0	0	2	0	1	0	0	0
450	1	0	2	0	0	0	1	0	0	0	2	0	0	0	0	0	0	0	1	2	2	1	0	2	1	1	0	0	0	2	0	1	1	0	0	1	0	0	0	0	0	0	0	2	0	1	0	0	0
451	0	0	1	0	0	0	2	0	0	0	0	0	1	0	0	0	1	0	1	1	2	1	1	1	1	1	0	1	1	1	1	0	1	0	0	2	0	0	0	1	0	0	0	2	0	1	0	0	1
452	1	0	2	0	0	0	2	1	0	1	0	1	2	2	2	0	1	1	1	1	2	1	1	1	1	2	0	0	1	1	0	1	1	0	0	2	0	0	0	0	0	1	1	2	0	0	0	0	0
453	1	0	0	0	0	0	1	1	1	2	0	0	2	2	2	0	1	0	2	1	2	0	1	1	1	1	0	1	1	1	1	1	0	1	0	2	1	0	0	0	0	0	0	2	0	1	0	0	0
454	0	0	1	0	0	0	1	0	1	1	1	1	2	1	1	0	2	2	1	1	2	1	0	2	0	0	1	1	1	2	0	1	1	1	1	1	0	0	0	1	0	0	0	1	0	1	0	1	0
455	1	0	1	0	0	0	1	0	1	1	0	0	0	0	0	0	2	1	1	1	1	1	1	1	1	1	0	0	2	0	0	2	1	0	1	2	1	0	0	2	0	1	1	2	1	2	0	0	1
456	0	1	1	0	0	1	0	0	2	2	0	0	1	0	0	0	2	1	1	1	1	0	0	2	0	0	0	2	2	0	0	1	1	0	0	1	2	0	0	2	0	1	1	2	0	1	0	0	0
457	0	0	1	0	0	0	0	0	1	1	0	1	2	1	1	0	1	0	1	2	2	1	0	2	0	0	0	0	0	1	1	1	1	0	0	2	2	0	0	2	1	1	1	2	1	1	0	0	0
458	0	0	1	0	0	0	1	0	1	1	0	1	2	1	1	1	2	1	2	2	1	0	0	2	0	0	0	0	0	2	0	1	1	1	0	0	2	0	0	1	0	0	0	2	0	0	0	0	0
459	1	0	2	0	0	0	1	0	0	0	0	1	2	2	2	0	1	1	1	2	2	0	0	2	0	0	0	0	0	2	0	0	0	0	0	2	2	0	0	2	0	1	1	1	1	1	0	0	0
460	1	0	0	0	0	0	0	0	0	0	1	0	1	0	0	0	0	0	0	0	1	0	0	2	0	0	1	0	0	0	0	2	2	0	1	2	1	0	0	0	0	2	1	2	1	0	0	0	1
461	1	1	1	0	0	0	0	0	1	1	1	1	1	1	1	0	1	0	1	0	1	1	0	2	0	0	0	0	0	1	0	1	1	0	0	1	1	0	0	0	0	0	0	1	1	0	0	0	0
462	0	0	1	0	0	0	1	0	1	1	0	0	0	0	0	0	2	2	1	1	1	0	0	2	0	0	0	0	0	2	2	1	1	0	0	2	1	0	0	0	0	0	0	1	0	0	0	0	0
463	1	0	2	0	0	0	1	1	1	2	0	0	1	0	0	0	1	0	1	1	1	0	0	2	1	1	0	0	1	1	0	1	1	0	0	2	1	0	0	1	0	1	0	0	0	0	0	0	1
464	0	0	1	0	0	0	0	0	0	0	1	0	1	1	1	0	1	1	2	2	2	2	0	2	0	0	0	1	1	1	1	2	2	0	0	1	0	0	0	0	0	0	0	0	0	0	0	0	0
465	1	0	1	0	0	0	1	0	0	0	1	0	1	0	0	0	0	0	0	0	1	0	0	2	0	0	0	0	0	2	1	2	1	1	2	2	1	0	0	0	0	2	1	2	1	0	0	0	0
466	1	0	1	0	0	0	1	0	2	2	0	0	0	0	0	0	0	0	2	2	2	2	1	1	1	1	0	0	0	2	0	0	1	1	0	2	1	0	0	0	0	0	0	2	1	0	0	0	1
467	0	0	1	0	0	0	2	1	0	1	1	0	1	0	0	0	1	1	1	1	1	0	1	1	2	2	0	1	1	1	1	1	0	0	0	2	2	0	0	1	0	0	0	2	0	0	0	0	1
468	0	0	2	0	0	0	0	0	2	2	0	0	0	0	0	0	0	0	2	1	2	1	2	0	1	1	0	1	2	1	0	1	1	0	0	2	2	0	0	1	0	1	1	1	1	0	0	0	0
469	1	0	2	0	0	1	1	1	1	2	1	1	1	1	1	0	1	1	1	1	1	0	0	2	0	0	0	2	2	0	0	0	0	0	0	2	2	0	0	1	0	0	0	2	0	1	0	0	0
470	1	0	2	0	0	0	2	0	0	0	2	0	0	0	0	0	1	0	2	1	2	0	0	2	0	0	0	2	2	1	1	2	1	0	0	1	0	0	0	0	0	1	1	1	1	1	0	1	0
471	0	0	1	0	0	0	1	0	1	1	0	0	0	0	0	0	0	0	0	0	0	1	1	1	1	1	0	0	1	1	0	1	0	1	1	2	1	0	0	0	0	0	0	1	0	1	0	0	0
472	0	0	0	0	0	0	1	0	0	0	1	0	1	0	0	0	1	0	0	0	2	1	0	2	0	0	0	1	2	1	0	1	1	0	0	1	1	0	0	1	0	0	0	2	0	1	0	0	0
473	1	0	1	0	0	0	0	0	1	1	1	0	1	0	1	1	1	0	1	1	1	1	0	2	0	0	0	0	2	0	0	1	1	1	1	2	1	0	0	1	0	1	1	1	1	1	0	0	1
474	1	0	2	0	0	0	2	1	0	1	1	0	0	0	0	0	0	0	0	0	0	1	1	1	1	1	0	1	1	1	0	1	1	0	0	2	1	0	0	0	0	0	0	2	0	1	0	0	0
475	1	0	1	0	0	1	2	0	0	0	1	1	1	1	2	0	1	0	1	1	2	0	1	1	0	0	0	1	2	1	0	1	1	0	0	1	1	0	0	0	1	1	1	1	0	1	0	0	0
476	1	0	0	0	0	0	1	0	0	0	1	0	0	0	0	0	0	0	1	1	1	0	0	2	0	0	1	1	1	1	0	2	2	0	0	1	2	0	0	2	0	1	0	1	0	0	0	0	1
477	1	0	1	0	0	0	1	1	0	1	0	0	0	1	1	0	0	0	0	0	0	1	0	2	0	0	0	0	1	1	1	1	1	0	0	1	1	1	0	1	0	0	0	0	0	1	0	0	0
478	1	0	0	0	0	0	1	0	1	1	0	1	1	1	1	0	1	0	1	1	2	0	1	1	0	0	0	2	2	1	0	2	1	0	0	1	1	0	0	0	0	0	0	1	1	1	0	0	0
479	1	0	2	0	0	0	0	0	2	2	0	0	0	0	0	0	1	0	2	1	2	0	1	1	0	0	0	0	0	2	1	0	1	1	0	2	2	0	1	0	1	0	0	1	0	1	0	0	0
480	0	0	2	0	0	0	1	0	2	2	0	0	0	0	0	0	0	0	1	2	2	1	0	2	0	0	0	0	1	2	0	1	1	1	1	1	1	0	0	0	0	0	0	2	0	0	0	0	1
481	0	0	1	0	0	0	0	0	1	1	0	0	0	0	0	0	2	2	1	1	2	1	1	1	1	1	0	1	1	0	1	0	0	0	0	2	2	0	0	1	1	0	0	2	0	0	0	0	0
482	1	0	1	1	1	1	1	0	1	1	0	1	2	1	1	0	2	1	2	2	2	1	1	2	0	0	0	1	1	1	1	2	1	0	0	1	0	0	0	0	0	0	0	2	1	0	0	0	0
483	1	0	1	0	0	0	1	1	1	2	1	0	1	0	1	1	1	1	1	1	1	0	0	2	0	0	0	1	1	1	1	2	2	0	0	2	1	0	0	2	1	0	0	1	1	0	0	0	0
484	0	0	2	0	0	0	1	0	1	1	1	0	1	0	0	0	2	1	2	2	2	0	1	1	1	1	0	1	2	1	0	2	1	1	1	2	1	1	0	0	0	1	1	2	1	2	0	0	2
485	0	0	2	0	0	2	1	1	0	1	0	0	1	1	1	0	2	0	2	2	2	0	1	1	1	1	0	0	0	2	0	0	0	0	1	2	1	2	1	0	1	0	1	1	1	0	0	0	0
486	0	0	2	0	0	0	2	0	1	1	0	0	1	1	0	0	1	0	2	1	2	0	1	1	0	0	0	0	0	2	1	1	0	1	1	2	1	1	1	0	0	1	1	2	1	1	0	0	0
487	1	0	1	0	0	0	0	0	2	2	0	1	1	1	1	0	0	0	1	2	2	1	0	2	0	0	0	0	1	0	0	2	2	0	0	1	2	0	0	1	0	0	0	2	1	0	0	0	1
488	0	0	1	0	0	0	0	0	0	0	1	0	2	0	0	0	1	1	1	1	2	0	0	2	0	0	0	0	0	1	0	1	0	0	0	1	1	0	0	0	0	1	1	2	0	0	0	0	0
489	0	0	1	0	0	0	0	0	1	1	1	0	1	0	1	1	0	0	0	1	1	1	0	2	0	0	1	1	1	1	0	1	1	0	0	1	0	0	0	0	0	0	0	1	0	0	0	0	0
490	1	0	1	0	0	1	2	0	0	0	2	0	1	0	1	1	2	1	1	1	1	0	0	2	1	1	1	1	1	1	0	1	1	0	0	2	2	1	1	1	0	0	1	1	1	0	0	0	0
491	0	0	1	0	0	0	0	0	1	1	1	0	0	0	0	0	1	0	1	1	1	0	0	2	1	1	0	0	0	1	0	0	0	1	0	2	1	0	0	0	1	0	0	1	0	1	0	0	0
492	1	0	1	0	0	0	1	0	1	1	1	0	1	0	1	1	2	0	2	2	2	0	1	1	0	0	0	0	0	2	1	0	0	1	2	2	1	0	0	0	0	0	0	0	0	1	0	0	1
493	0	0	2	0	0	0	1	0	1	1	1	0	0	0	0	0	2	2	2	2	2	0	0	2	0	0	0	1	2	0	1	1	1	1	0	2	1	0	0	1	0	0	0	2	1	1	0	0	0
494	1	0	1	0	0	0	1	0	1	1	0	1	1	1	1	0	2	1	2	2	2	0	0	2	0	0	1	0	0	1	0	0	0	1	1	2	2	0	0	1	0	1	1	1	1	1	0	2	0
495	0	0	1	0	0	1	1	0	1	1	0	0	0	0	0	0	0	0	2	2	2	0	0	2	0	1	0	0	0	2	0	2	1	0	0	1	2	0	1	0	1	0	0	1	0	0	0	0	1
496	0	0	2	0	0	0	2	0	1	1	0	1	0	0	0	0	1	1	0	0	1	0	0	2	0	0	0	0	0	1	1	2	1	0	0	1	2	0	0	1	0	0	0	1	0	1	0	0	0
497	0	0	1	0	0	0	2	0	1	1	1	1	1	1	1	0	2	2	1	1	1	0	0	2	0	0	0	1	1	1	1	1	1	0	0	2	2	0	0	2	0	1	1	2	0	0	0	0	0
498	1	1	1	0	0	0	2	0	0	0	1	0	1	1	1	1	0	0	1	1	1	0	0	2	0	0	0	0	0	2	1	1	1	0	0	1	2	0	0	0	0	0	0	2	0	1	0	0	0
499	1	1	2	0	0	1	1	2	0	2	0	1	1	1	1	0	2	2	1	1	1	1	1	1	1	1	0	1	2	0	0	2	1	2	0	2	1	0	0	0	0	0	0	2	0	0	0	0	0
500	0	0	1	0	0	0	2	1	0	1	0	0	0	0	0	0	1	1	1	2	2	2	0	2	0	0	0	0	0	1	0	1	0	0	0	1	2	0	0	1	0	1	1	2	1	0	0	1	0
501	1	0	1	0	0	0	1	0	1	1	2	0	1	1	1	0	1	1	1	1	1	0	0	2	0	0	0	2	1	1	1	1	1	0	0	2	1	1	0	0	0	0	0	2	1	0	0	0	0
502	1	0	2	0	0	1	1	1	1	2	0	1	1	1	1	0	1	0	2	1	2	2	0	2	0	0	0	1	1	1	1	0	0	1	1	1	1	0	0	0	0	0	0	2	0	1	0	0	0
503	0	0	1	0	0	0	1	0	2	2	0	1	1	1	1	0	0	0	1	1	1	0	1	1	0	0	0	1	2	0	1	2	2	0	0	2	2	0	0	2	0	1	1	1	1	2	0	0	0
504	1	0	1	0	0	0	1	0	1	1	1	1	1	1	1	0	1	1	2	2	2	1	1	1	0	1	0	1	1	1	1	2	2	0	0	0	2	0	0	0	0	0	0	2	0	0	0	0	0
505	1	0	0	0	0	0	1	0	0	0	1	0	1	1	1	0	1	1	1	1	1	0	0	2	0	0	1	0	0	0	0	1	2	1	0	2	1	0	0	1	0	1	1	2	1	1	0	0	0
506	0	1	1	0	0	0	2	0	0	0	1	1	1	1	1	0	2	1	0	0	1	1	1	1	0	0	0	0	1	1	0	0	0	0	0	1	0	1	1	0	0	0	0	2	0	1	0	0	0
507	1	0	2	0	0	0	0	0	1	1	1	0	0	0	0	0	2	2	1	1	1	0	1	1	1	1	0	0	0	2	0	2	1	1	2	2	1	0	0	0	0	0	0	2	1	0	0	0	1
508	1	0	1	0	0	0	1	0	1	1	0	0	1	0	0	0	0	0	1	1	1	0	0	2	0	0	0	0	0	2	0	2	2	0	0	0	1	0	0	0	0	0	0	2	1	0	0	0	0
509	1	0	1	0	0	0	2	0	0	0	1	1	1	1	1	0	2	2	2	1	2	0	0	2	0	0	0	0	0	1	0	2	2	0	0	2	1	0	0	0	0	0	0	1	1	1	0	0	0
510	1	0	2	0	0	1	1	0	0	0	1	1	1	1	1	0	0	0	0	0	1	1	0	2	0	0	0	0	1	1	1	1	1	0	0	2	2	0	0	1	0	1	1	1	1	1	0	0	0
511	1	0	1	0	0	0	0	0	0	0	1	0	1	0	1	1	2	0	2	2	2	0	1	1	0	0	0	2	2	0	0	1	1	1	1	2	1	0	0	1	0	0	0	1	1	0	0	0	0
512	0	0	1	0	0	0	0	0	1	1	1	0	1	2	2	0	2	0	2	2	2	0	0	2	1	1	1	0	0	1	1	1	1	0	0	0	2	0	0	1	0	1	0	0	1	1	0	0	0
513	1	0	1	0	0	0	1	1	1	1	0	0	1	1	1	0	2	1	0	0	1	1	0	2	0	0	0	1	1	1	1	1	1	0	0	0	0	0	0	0	0	0	0	1	0	0	0	0	0
514	1	0	2	0	0	0	2	0	1	1	1	0	0	0	0	0	0	0	0	0	0	0	0	2	1	1	0	1	2	0	0	1	1	1	1	2	1	0	0	0	0	0	0	2	0	1	0	0	0
515	1	0	1	0	0	0	0	0	2	2	0	0	1	0	0	0	1	0	2	1	2	0	2	0	0	0	0	0	1	1	0	0	0	1	1	1	1	0	0	2	0	0	0	2	0	0	0	0	0
516	1	0	1	0	0	0	2	0	0	0	2	0	0	0	0	0	1	1	1	0	0	0	0	2	0	0	0	0	0	2	0	0	0	1	1	2	2	0	0	0	1	1	1	2	1	1	0	0	1
517	1	0	2	0	0	1	1	0	0	0	1	1	2	1	1	0	1	1	0	0	1	0	1	1	0	0	0	0	2	0	0	1	1	1	0	2	1	0	0	2	0	0	0	2	0	1	0	1	0
518	1	0	1	0	0	0	1	0	0	0	1	0	0	0	0	0	1	1	1	1	2	0	0	2	0	0	0	1	1	1	2	2	2	0	0	2	2	0	1	0	2	0	0	2	0	0	0	0	0
519	1	0	2	0	0	0	1	0	0	0	1	0	0	0	0	0	1	0	1	1	1	1	0	2	0	0	1	1	1	1	0	2	1	1	1	2	1	0	0	0	0	0	0	2	1	0	0	0	0
520	1	1	1	0	0	0	1	0	1	1	1	0	1	2	2	0	1	1	1	1	2	1	1	1	1	1	0	0	0	2	1	1	0	1	1	2	2	0	0	2	0	1	0	0	2	0	0	1	0
521	0	1	1	0	0	1	1	0	0	0	1	1	1	1	1	0	2	2	2	1	2	0	0	2	0	0	0	0	0	1	0	1	1	0	0	1	1	0	0	1	0	0	1	2	1	0	0	0	1
522	1	0	0	0	0	0	1	0	0	0	1	1	1	1	1	0	1	1	2	2	2	0	0	2	1	1	0	1	1	2	0	0	0	1	1	2	0	0	0	0	0	1	1	1	1	1	0	0	1
523	1	0	2	0	0	0	1	0	1	1	1	0	0	0	0	0	2	2	2	1	2	1	1	2	0	0	0	0	0	2	0	0	0	0	0	2	2	0	0	2	0	1	0	1	0	1	0	1	0
524	1	0	2	0	0	1	1	0	1	1	1	0	0	0	0	0	2	1	1	1	2	2	1	1	1	1	0	0	1	1	0	1	1	0	0	1	0	0	0	0	0	1	1	2	0	1	0	1	0
525	1	0	2	0	0	0	0	0	2	2	0	0	0	0	0	0	1	0	1	1	1	0	1	1	1	1	0	1	1	1	0	1	2	1	0	2	1	0	0	2	0	0	0	1	0	0	0	0	0
526	1	1	1	0	0	1	0	0	2	2	0	0	0	1	1	0	2	1	1	1	1	0	0	2	0	0	0	0	0	2	0	1	0	1	1	2	1	1	1	0	0	0	0	0	2	2	0	0	1
527	1	0	2	0	0	0	2	0	1	1	0	1	1	1	1	0	2	0	1	1	1	1	1	1	0	0	0	1	0	1	2	1	1	0	0	2	2	0	0	0	0	0	0	1	0	1	0	0	0
528	0	0	2	0	0	1	1	0	2	2	0	1	1	1	1	0	2	1	1	1	1	0	0	2	0	0	0	0	0	1	0	0	0	0	0	1	1	0	0	1	0	1	0	0	1	1	0	0	0
529	0	0	1	0	0	0	2	1	0	1	1	1	1	1	1	0	0	0	0	1	1	0	0	2	0	0	0	0	0	1	1	1	1	0	0	2	1	0	0	2	1	2	2	2	0	1	0	0	0
530	1	0	1	0	0	0	1	0	2	2	0	1	1	1	1	0	2	1	1	2	2	0	0	2	0	0	0	0	0	1	0	1	1	1	1	1	1	0	0	1	1	0	0	2	0	1	0	0	1
531	1	0	1	1	1	1	2	0	0	0	2	0	1	0	0	0	1	1	2	2	2	0	0	2	0	1	0	0	1	0	0	1	1	0	0	1	2	1	1	0	0	1	1	2	1	2	0	0	0
532	1	0	1	0	0	0	2	1	0	1	1	1	1	1	1	0	1	1	1	0	0	1	0	2	0	0	0	1	1	1	1	1	1	0	0	1	2	0	0	1	0	0	0	2	0	1	0	0	0
533	0	0	2	0	0	0	0	0	2	2	0	1	2	2	2	0	1	0	1	1	1	0	0	2	0	0	1	0	0	1	0	1	1	2	2	2	2	0	0	2	0	0	0	1	1	1	0	0	0
534	1	0	1	0	0	0	1	0	1	1	1	0	0	0	0	0	2	0	1	1	2	1	0	2	0	0	0	0	0	2	0	1	1	1	1	1	1	0	0	0	0	0	0	2	1	0	0	0	0
535	1	0	1	0	0	0	0	0	2	2	0	0	0	0	0	0	2	1	1	2	2	0	1	1	1	1	0	1	0	1	2	1	1	1	0	2	1	0	0	1	0	1	1	1	1	1	0	0	0
536	1	0	0	0	0	0	0	0	1	1	0	0	1	0	1	1	1	1	2	0	2	1	0	2	0	0	0	1	2	0	1	2	2	0	0	2	1	0	0	1	0	0	0	2	0	0	0	1	0
537	1	0	2	0	0	1	2	0	0	0	2	0	1	0	0	0	1	0	1	1	1	0	0	2	0	0	0	0	0	2	1	1	1	2	0	1	1	0	0	0	0	0	0	2	1	0	0	0	0
538	0	0	2	0	0	2	0	0	1	1	0	0	0	0	0	0	0	0	1	1	1	0	0	2	0	0	0	0	1	0	0	1	0	1	1	2	0	0	0	0	0	0	0	2	0	1	0	1	0
539	1	0	2	0	0	0	0	0	0	0	1	0	0	0	0	0	1	0	1	1	1	1	1	1	1	1	0	1	2	0	1	2	2	0	1	2	2	0	0	1	0	0	0	1	0	0	0	0	0
540	1	0	1	0	0	0	2	0	1	1	1	1	1	1	1	0	1	1	1	2	2	1	0	2	0	0	0	0	0	0	0	0	0	1	0	2	2	0	0	1	0	0	0	1	1	1	0	0	0
541	0	1	2	0	0	1	2	1	0	1	0	0	1	0	0	0	1	1	1	1	2	1	1	1	0	0	0	0	1	1	0	0	0	0	0	2	1	0	0	1	0	1	1	1	1	2	0	0	0
542	1	0	2	0	0	0	2	1	0	1	1	1	1	1	1	0	1	1	1	1	1	1	1	1	0	0	0	1	1	2	0	1	1	0	0	1	2	0	0	2	0	0	0	1	0	1	0	0	0
543	1	0	0	0	0	0	2	0	0	0	1	0	2	1	1	1	2	0	2	2	2	0	0	2	1	1	0	2	2	1	0	1	1	1	0	0	1	0	0	0	0	0	0	2	0	0	0	0	0
544	1	0	1	0	0	0	1	0	1	1	1	0	0	0	0	0	0	0	0	0	0	1	0	2	0	0	0	1	2	0	0	1	1	1	1	1	1	1	1	0	0	2	2	2	0	1	0	1	0
545	1	0	1	0	0	0	2	1	0	1	1	1	1	1	1	0	1	0	1	1	2	0	0	2	0	0	0	0	1	1	0	1	0	1	1	1	1	1	1	0	0	1	1	2	0	1	0	1	0
546	1	1	1	0	0	1	0	0	2	2	0	1	1	1	1	0	2	0	2	2	2	0	1	1	0	0	0	0	0	2	0	1	0	0	0	1	2	0	0	1	0	0	0	2	1	0	0	1	0
547	0	0	1	0	0	0	1	0	2	2	0	0	1	0	1	1	1	1	1	1	1	0	0	2	0	0	0	0	0	2	1	2	2	0	0	0	2	0	1	1	1	0	0	2	1	0	0	0	0
548	1	0	1	0	0	0	1	1	1	2	0	0	1	0	0	0	0	0	0	0	0	0	0	2	0	0	1	0	0	0	0	2	2	0	0	1	0	0	0	0	0	0	0	2	0	2	0	0	0
549	1	0	1	0	0	1	1	0	1	1	0	0	1	1	1	0	1	1	1	1	1	0	0	2	0	0	0	2	2	1	2	1	1	0	0	2	1	0	0	0	0	0	0	1	0	2	0	0	1
550	0	0	1	1	1	1	1	1	1	2	0	0	0	0	0	0	2	2	0	0	0	1	0	2	0	0	0	0	0	2	0	0	0	1	0	2	1	0	0	0	0	0	0	1	0	0	0	0	0
551	0	0	1	0	0	0	2	0	0	0	1	1	1	1	1	0	1	1	1	1	1	0	0	2	0	0	0	2	2	0	0	1	0	2	2	2	0	0	0	0	0	0	0	1	0	1	0	0	1
552	1	0	1	0	0	0	1	0	1	1	1	1	1	1	1	0	0	0	1	1	1	1	1	1	1	1	1	0	0	1	0	1	0	0	1	2	1	0	0	0	0	1	1	2	1	1	0	0	0
553	0	1	1	0	0	0	0	0	1	1	1	0	0	0	0	0	0	0	1	1	1	0	0	2	0	0	0	0	0	2	0	2	1	1	2	2	1	0	0	0	0	0	0	0	0	1	0	0	0
554	1	0	2	0	0	0	1	0	1	1	1	0	1	1	1	0	1	1	1	2	2	1	1	1	1	1	0	1	1	1	2	0	0	0	0	1	2	0	0	1	0	0	0	2	0	0	0	0	0
555	0	0	2	0	0	1	1	1	1	2	0	1	2	1	1	0	1	1	1	2	2	0	0	2	0	0	0	0	0	2	0	1	1	0	0	2	0	0	0	0	0	0	0	2	0	1	0	0	0
556	0	0	2	0	0	0	1	0	1	1	1	1	1	0	0	1	2	0	2	1	2	1	0	2	0	0	0	2	2	0	1	2	2	0	1	1	0	0	0	0	0	0	0	0	0	1	0	0	0
557	0	0	1	0	0	0	1	1	1	2	0	0	0	0	0	0	2	2	0	0	0	0	1	1	0	0	0	1	1	1	1	0	0	1	1	2	2	0	0	2	0	0	0	2	1	0	0	0	0
558	1	0	0	0	0	0	0	0	1	1	0	1	2	2	2	0	2	2	1	1	1	1	0	2	0	0	0	0	0	2	0	1	0	0	1	2	0	0	0	1	0	0	0	1	1	1	0	0	1
559	1	0	1	0	0	1	1	1	1	2	0	0	1	1	0	0	2	1	1	1	1	0	0	2	0	0	0	0	0	2	0	1	1	1	1	1	2	1	1	1	0	1	0	1	1	0	1	0	1
560	1	0	1	0	0	1	0	0	1	1	0	0	0	0	0	0	2	2	1	1	1	0	0	2	0	0	0	0	0	2	1	1	1	0	0	1	1	1	1	0	0	0	0	2	1	0	0	0	0
561	0	0	2	0	0	0	1	0	1	1	0	0	0	0	0	0	0	0	2	2	2	1	0	2	0	0	0	0	0	2	0	1	1	0	0	2	1	0	0	0	0	1	1	2	0	0	0	0	0
562	0	0	1	0	0	0	1	0	1	1	0	0	1	0	0	0	0	0	2	1	2	0	0	2	0	0	0	0	1	1	1	1	0	1	0	2	1	1	0	0	0	0	0	2	1	1	0	0	0
563	1	0	2	0	0	1	0	0	1	1	2	0	0	0	0	0	2	1	1	1	1	1	1	2	0	0	0	0	1	1	1	1	1	0	0	1	2	0	0	1	1	0	0	2	0	2	0	0	0
564	1	0	2	0	0	0	0	0	0	0	1	0	0	0	0	0	1	0	1	1	1	0	1	1	0	0	0	0	0	1	0	1	1	1	1	2	2	0	1	0	2	0	0	2	0	1	0	0	0
565	1	0	2	0	0	1	1	0	1	1	1	1	2	2	2	1	1	1	1	2	2	0	0	2	0	0	0	0	0	2	0	0	0	2	1	2	1	0	1	0	1	1	1	1	1	0	0	0	0
566	1	0	2	0	0	1	1	0	0	0	0	0	1	0	0	0	1	0	1	1	1	1	0	2	0	0	0	0	0	2	1	2	2	0	0	2	2	0	0	2	0	0	0	2	0	1	0	0	0
567	1	0	1	0	0	0	0	0	1	1	1	0	0	0	0	0	1	0	1	1	1	0	1	1	0	0	0	0	0	1	0	1	0	2	2	2	1	0	0	0	0	0	0	0	0	0	0	1	1
568	1	0	2	0	0	1	2	0	0	0	0	0	2	1	2	1	1	1	2	2	2	1	1	1	1	1	0	0	0	2	1	1	1	0	0	1	1	1	0	1	0	0	0	2	1	2	0	0	1
569	1	0	1	0	0	0	0	0	2	2	0	1	1	1	1	0	1	1	2	2	2	0	0	2	0	0	0	1	2	0	1	2	2	0	0	1	1	0	0	1	0	0	0	1	0	0	0	1	0
570	1	0	0	0	0	0	1	0	0	0	0	0	1	0	0	0	1	0	2	2	2	1	0	2	0	0	0	0	1	1	1	1	2	0	0	2	0	0	0	0	0	0	0	0	0	0	0	1	0
571	0	0	2	0	0	0	1	0	0	0	1	1	1	1	2	0	1	1	1	1	2	1	0	2	0	0	0	1	1	1	1	1	1	0	0	2	1	0	0	2	0	2	2	2	1	1	0	0	0
572	1	0	2	0	0	0	1	1	1	2	0	1	1	1	1	0	2	0	2	1	2	0	0	2	1	1	0	1	1	1	0	1	1	0	0	2	1	0	0	0	0	0	0	1	0	0	0	0	2
573	1	1	1	0	0	1	1	0	2	2	0	0	2	1	1	1	1	1	1	1	1	1	0	2	1	1	1	0	0	1	0	1	1	0	0	1	1	1	0	0	0	1	1	2	0	0	0	0	0
574	1	0	0	0	1	0	0	0	1	1	1	0	1	0	0	0	0	0	1	1	0	0	0	2	0	0	0	0	1	1	0	1	1	1	0	1	2	0	0	1	0	0	0	2	0	1	0	0	0
575	1	0	1	0	0	0	0	0	2	2	0	1	1	1	1	0	1	0	1	1	2	0	0	2	0	0	0	0	0	1	0	1	1	1	1	2	1	0	0	1	0	0	0	2	0	1	0	0	0
576	1	0	1	0	0	0	1	0	0	0	0	1	1	1	1	0	1	0	1	1	2	1	0	2	0	0	0	0	1	1	0	2	1	0	0	1	1	0	0	2	0	0	0	1	1	1	0	0	0
577	1	0	1	0	0	1	1	1	0	1	0	0	0	0	0	0	0	0	2	2	2	1	0	2	0	0	0	1	1	2	0	1	0	1	0	2	1	0	0	0	0	0	0	2	0	0	0	1	0
578	1	0	2	0	0	1	2	0	0	0	2	1	1	1	1	0	0	1	1	1	1	0	0	2	0	0	1	1	1	1	0	0	0	0	0	1	2	0	0	1	0	0	0	2	1	2	0	0	0
579	1	0	2	0	0	1	1	0	0	0	1	1	1	1	1	0	1	1	2	2	2	0	1	1	0	0	0	0	0	1	0	1	0	0	1	2	1	0	0	0	0	1	0	0	0	0	0	0	1
580	1	0	1	0	0	1	2	1	0	1	0	1	1	1	1	0	0	1	0	1	2	1	0	2	0	0	0	0	0	1	0	2	1	1	0	1	1	0	0	1	0	0	0	2	0	0	0	0	0
581	1	0	2	0	0	0	2	1	0	1	1	0	0	0	0	0	0	0	0	0	0	1	2	0	1	1	1	1	1	0	1	1	0	2	2	2	1	0	0	0	0	0	0	2	0	2	0	0	0
582	0	0	1	0	0	0	2	0	0	0	2	0	2	0	0	1	1	0	1	1	1	0	0	2	0	0	0	1	2	1	0	1	1	1	0	2	2	0	0	0	0	1	1	2	1	0	0	1	0
583	0	0	1	0	0	0	2	1	0	1	0	0	0	0	0	0	0	0	0	0	0	0	0	2	2	2	0	0	1	1	0	1	0	0	1	2	0	0	0	0	0	0	0	2	0	1	0	0	1
584	0	0	2	0	0	0	2	1	0	1	1	1	0	0	0	0	1	1	2	2	2	0	0	2	0	0	0	1	2	0	0	1	1	2	0	1	1	0	0	1	0	0	0	2	0	1	0	0	0
585	1	0	2	0	0	0	1	0	1	1	1	0	0	0	0	0	2	2	1	1	2	0	0	2	1	1	0	1	1	1	0	1	0	0	0	2	1	0	0	1	0	0	0	2	0	2	0	1	0
586	0	0	0	0	0	0	0	0	1	1	0	2	2	2	2	0	1	1	1	1	1	1	0	2	0	0	0	2	2	1	0	0	0	0	0	2	2	1	1	1	0	1	1	1	0	0	0	0	0
587	0	0	0	0	0	0	2	0	0	0	1	0	1	0	0	0	1	1	0	0	1	0	0	2	0	0	0	0	0	2	1	2	2	0	0	2	2	0	0	0	0	0	0	2	2	0	0	0	0
588	0	0	1	0	1	0	1	1	0	1	0	0	1	1	1	0	2	2	1	1	2	1	0	2	1	1	0	2	2	1	1	1	1	1	1	2	2	0	0	0	1	0	0	2	0	1	0	0	1
589	0	0	1	0	0	0	1	1	1	2	0	0	0	0	0	0	1	2	1	1	2	1	0	2	0	0	0	0	2	0	0	1	1	0	0	1	1	0	0	0	0	0	0	1	0	0	0	0	0
590	1	0	2	0	0	0	1	0	0	0	0	0	0	0	0	0	0	0	0	0	1	0	0	2	0	0	0	0	0	1	0	2	2	0	1	2	1	0	0	1	1	1	1	1	0	1	0	0	0
591	0	0	1	1	1	1	2	1	0	1	1	2	2	1	1	1	2	1	1	1	2	1	1	1	0	0	0	0	0	1	1	2	2	0	0	1	1	0	0	0	0	0	0	2	0	2	0	0	0
592	1	1	0	0	0	0	0	0	1	1	0	0	0	0	0	0	0	0	0	0	0	0	0	2	1	1	0	1	1	2	0	2	2	0	0	2	1	0	0	0	0	0	1	2	1	0	0	0	0
593	1	0	0	0	0	0	0	0	0	0	1	0	0	0	0	0	2	2	0	0	0	0	0	2	0	0	0	1	1	2	0	0	0	0	0	2	1	0	0	1	0	0	0	1	0	0	0	0	0
594	1	0	2	0	0	0	0	0	2	2	0	0	1	1	1	0	0	0	2	2	2	0	0	2	0	0	0	1	1	1	1	0	0	0	0	2	2	0	0	1	0	0	0	2	1	1	0	0	1
595	1	1	2	0	0	0	0	0	2	2	0	0	1	0	0	0	1	1	0	1	1	1	1	1	0	1	0	1	2	1	0	0	1	1	0	2	0	0	0	0	0	2	2	2	1	1	0	1	1
596	0	0	2	0	0	0	1	0	1	1	1	0	0	0	0	0	2	2	1	1	2	0	0	2	0	0	0	0	0	1	1	0	0	0	0	2	0	0	0	1	0	0	0	2	0	0	0	0	1
597	1	0	0	0	0	0	2	1	0	1	0	0	1	0	0	0	0	0	2	1	2	0	0	2	0	0	0	0	1	1	0	2	2	0	0	0	1	0	0	0	0	0	0	0	0	1	0	0	1
598	0	0	1	0	0	0	1	0	0	0	1	0	0	0	0	0	2	2	2	1	2	0	0	2	0	0	0	0	2	0	0	1	1	0	0	1	2	0	0	1	0	0	0	1	0	0	0	0	0
599	1	0	1	0	0	0	0	0	1	1	1	1	1	1	1	0	1	0	1	2	2	0	0	2	1	1	0	1	1	1	0	2	2	0	0	1	1	0	0	0	0	0	0	1	0	1	0	0	0
600	0	0	2	0	0	1	1	0	0	0	0	1	1	1	1	0	0	0	2	2	2	0	0	2	0	0	0	0	1	1	1	0	0	0	0	1	2	0	0	2	1	1	0	1	0	0	0	0	0
601	1	0	1	1	1	1	1	0	0	0	1	0	0	0	0	0	2	2	1	1	2	0	0	2	0	0	1	0	0	1	0	1	0	0	0	1	1	0	0	0	0	1	1	1	0	1	0	0	1
602	0	0	0	0	0	0	1	0	1	1	0	0	1	1	1	1	0	1	2	2	2	0	1	1	0	0	0	2	2	2	0	0	0	1	0	2	2	1	1	1	0	0	1	1	0	1	0	0	0
603	1	0	2	0	0	1	1	0	1	1	0	1	1	1	1	0	2	2	1	1	2	1	1	1	0	0	0	0	1	1	1	0	0	0	0	1	0	0	0	0	0	0	0	1	0	0	0	1	0
604	1	0	2	0	0	1	1	1	0	1	0	0	0	0	0	0	1	1	1	1	2	0	0	2	1	1	0	1	1	1	2	2	2	0	0	0	1	0	0	0	0	0	0	0	1	1	0	0	0
605	1	0	0	0	0	0	1	0	0	0	2	0	0	0	0	0	1	0	2	2	2	0	0	2	2	2	0	2	2	1	2	2	1	1	0	2	2	0	0	2	1	0	0	2	0	1	1	0	0
606	0	0	2	0	0	1	2	0	0	0	0	0	0	0	0	0	1	0	1	1	1	1	0	2	0	0	0	0	0	1	1	1	1	1	0	1	0	0	0	0	0	1	1	1	1	2	0	0	0
607	1	0	2	0	0	0	2	0	0	0	2	0	0	0	0	0	1	1	0	0	2	0	1	1	0	0	0	0	0	2	0	0	1	1	0	2	1	0	0	1	0	0	0	2	0	1	0	0	2
608	1	0	1	0	0	0	0	0	2	2	0	0	1	1	1	0	2	2	1	1	2	1	0	2	0	0	1	1	1	0	0	1	2	0	0	2	1	1	1	0	0	1	1	2	1	1	0	0	1
609	1	0	2	0	0	0	1	1	0	1	0	0	0	0	0	0	2	0	2	2	2	0	0	2	0	0	0	0	0	2	1	0	0	1	1	2	1	0	0	0	0	0	0	0	0	0	0	0	0
610	1	0	1	0	0	1	1	0	1	1	1	0	1	0	0	0	0	0	0	1	2	1	0	2	0	0	0	0	1	1	0	1	1	0	0	2	2	0	0	1	0	1	1	1	1	2	0	0	0
611	1	0	1	0	0	1	0	0	1	1	0	0	0	0	0	0	0	0	1	1	1	2	1	1	1	1	0	1	2	0	1	2	2	0	1	1	2	0	0	1	0	0	0	2	0	1	0	1	0
612	0	0	2	0	0	0	1	0	0	0	1	1	1	1	1	0	1	0	2	2	2	2	0	2	0	0	0	0	0	2	0	1	2	0	0	2	1	0	0	1	0	1	1	2	1	0	0	0	0
613	1	0	0	0	0	0	2	0	0	0	1	1	0	0	0	0	2	1	2	2	2	0	1	1	0	0	0	0	1	0	0	2	2	0	0	1	0	0	0	0	0	0	0	2	0	2	0	0	0
614	1	0	2	0	0	0	1	1	1	1	0	0	1	1	1	1	1	1	1	1	2	1	1	1	1	1	0	0	1	1	1	2	2	0	0	0	0	0	0	0	0	0	0	2	0	0	0	1	0
615	0	0	2	0	0	0	0	0	1	1	0	0	0	0	0	0	1	0	2	2	2	0	0	2	0	0	0	0	0	1	0	1	1	0	0	2	1	0	0	0	0	1	1	2	1	0	0	0	0
616	1	0	2	0	0	1	2	1	0	1	1	1	1	1	2	0	1	0	1	1	1	1	0	2	0	0	0	0	0	1	0	2	1	0	0	1	1	0	0	1	0	0	0	1	0	0	0	1	0
617	1	1	1	0	0	1	0	0	2	2	0	1	1	1	1	0	0	0	2	1	2	2	1	1	1	1	0	0	2	0	0	1	0	2	2	2	1	0	0	2	0	1	1	2	2	2	0	0	1
618	0	0	2	0	0	0	1	0	2	2	0	1	1	1	1	0	0	0	0	1	2	0	0	2	0	0	0	0	0	2	1	2	1	0	1	2	1	0	0	2	0	1	1	2	1	1	0	0	1
619	0	0	1	0	0	0	2	1	0	2	1	2	2	1	1	1	0	0	2	1	2	0	0	2	1	1	0	0	0	2	1	1	2	0	0	2	1	0	0	2	0	0	0	1	0	1	0	0	0
620	1	0	0	0	0	0	2	1	0	1	0	0	0	0	0	0	0	0	1	1	0	0	0	2	1	1	0	0	0	2	0	1	1	1	1	1	2	0	0	1	0	1	1	1	1	1	0	0	0
621	0	0	2	0	0	0	1	0	1	1	0	1	1	1	1	0	1	0	1	2	2	2	1	1	1	1	0	0	0	0	0	1	0	2	2	2	2	0	0	2	0	2	2	2	1	1	0	0	0
622	0	0	2	0	0	0	1	0	0	0	1	2	1	1	1	0	1	0	1	2	2	0	2	0	0	0	0	1	1	1	1	0	0	0	0	1	1	0	0	0	0	1	1	2	0	1	0	1	0
623	1	0	2	0	0	0	1	0	0	0	1	0	0	0	0	0	0	0	2	2	2	0	0	2	0	0	0	1	1	1	1	0	2	1	0	2	2	0	0	1	0	0	0	2	0	1	0	0	0
624	0	0	2	0	0	0	0	0	2	2	0	0	2	1	1	0	2	2	1	1	2	1	0	2	1	1	1	1	1	1	0	2	1	0	0	1	1	0	0	0	0	0	0	1	0	0	0	0	0
625	0	0	1	0	0	0	1	0	1	1	0	0	0	0	0	0	1	1	1	2	2	0	1	1	1	1	0	0	1	1	0	2	2	0	0	1	1	0	0	0	0	0	0	2	0	1	0	0	0
626	1	0	1	0	0	0	2	0	1	1	0	1	2	1	1	0	1	0	1	1	2	0	0	2	0	0	0	0	0	2	0	2	2	0	1	2	2	1	1	0	0	0	0	0	1	1	0	0	0
627	1	0	1	0	0	0	2	1	0	1	1	0	0	0	0	0	1	1	1	2	2	0	0	2	1	1	0	1	2	0	1	1	1	1	1	2	1	0	0	0	0	1	0	1	1	0	0	0	1
628	1	0	2	0	0	0	0	0	0	0	1	1	1	1	1	0	0	0	1	2	2	0	0	2	0	0	0	2	2	2	0	1	0	2	1	1	1	0	0	0	0	0	1	2	1	0	0	0	1
629	1	1	2	0	0	1	1	0	1	1	0	1	2	2	2	1	1	1	0	0	0	1	0	2	0	0	0	1	1	1	2	1	1	2	1	2	0	0	0	0	0	1	1	1	1	2	0	0	0
630	1	0	0	0	0	0	2	1	0	1	0	1	1	1	1	0	0	1	1	1	1	1	1	1	0	1	0	1	1	1	0	1	1	0	0	2	0	0	0	0	0	1	1	2	1	1	0	0	0
631	0	1	1	0	0	0	0	0	1	1	0	0	1	1	1	0	0	0	1	1	1	1	0	2	0	0	0	1	1	0	1	2	1	0	1	2	1	0	0	1	0	0	1	1	0	1	0	0	1
632	0	0	2	0	0	0	1	0	1	1	1	0	0	0	0	0	2	2	2	2	2	0	0	2	0	0	0	1	1	1	1	1	1	1	0	2	1	0	0	1	0	0	0	2	0	1	0	0	0
633	1	0	1	1	1	1	1	0	0	0	1	1	1	1	1	0	1	0	2	1	2	0	2	0	0	1	0	0	0	1	0	1	1	0	0	1	2	0	1	1	1	1	1	2	1	1	0	0	2
634	1	0	2	0	0	0	0	0	1	1	2	2	2	1	1	1	1	1	1	1	1	1	1	1	1	2	0	0	1	0	0	1	2	0	0	2	2	0	1	0	2	0	0	1	0	0	0	0	1
635	1	0	1	0	0	0	2	0	0	0	0	0	0	0	0	0	1	0	1	1	1	0	0	2	0	0	0	0	1	1	0	1	1	0	0	1	0	0	0	0	0	0	0	0	0	1	0	0	0
636	1	0	1	0	0	0	1	1	1	2	0	1	2	1	1	0	1	1	1	1	1	0	1	1	1	1	0	0	0	2	1	2	1	0	1	2	2	0	0	0	0	0	0	2	0	0	0	0	0
637	0	0	1	0	0	1	1	0	0	0	1	0	0	0	0	0	1	1	1	1	2	1	0	2	0	0	0	1	1	1	1	0	0	0	0	2	0	0	0	0	0	1	0	1	0	1	0	2	0
638	1	0	1	0	0	1	0	0	2	2	0	1	1	0	0	1	0	1	2	2	2	0	0	2	1	1	0	0	0	1	0	0	0	0	0	2	2	0	0	1	0	0	0	1	0	0	0	0	1
639	0	0	1	0	0	0	0	0	1	1	0	0	1	0	0	0	2	2	1	1	1	0	0	2	0	0	0	1	1	1	2	1	1	0	0	2	1	0	0	0	0	0	0	2	0	1	0	0	1
640	0	0	2	0	0	2	0	0	1	1	0	0	0	0	0	0	0	0	1	0	1	0	0	2	0	0	0	0	0	2	0	2	2	0	0	1	1	0	0	1	0	1	0	0	0	0	0	0	0
641	1	0	1	0	0	0	0	0	1	1	1	0	2	1	1	0	1	1	0	0	2	1	0	2	0	0	0	0	1	1	0	1	0	0	0	1	1	0	0	2	0	0	1	1	0	1	0	0	0
642	0	0	2	0	0	0	2	0	0	0	1	0	1	0	0	0	0	0	2	1	2	0	1	1	0	0	0	0	0	2	1	1	1	0	0	1	2	0	0	0	0	0	0	2	0	0	0	0	0
643	1	0	0	0	0	0	1	0	0	0	0	0	1	0	0	0	0	0	1	2	2	1	0	2	0	0	0	1	1	2	0	2	1	0	0	1	2	0	0	1	0	1	0	0	0	0	0	0	0
644	1	0	1	0	0	0	2	0	0	0	1	0	0	0	0	0	0	0	1	0	1	0	0	2	1	1	0	0	0	2	0	2	2	0	0	2	1	1	1	0	0	0	0	1	0	1	0	0	0
645	1	0	1	0	0	1	2	0	0	0	0	0	1	0	0	0	2	2	2	1	2	0	0	2	0	0	0	1	1	1	0	1	1	0	0	1	2	1	1	1	0	0	0	1	1	1	1	0	0
646	1	1	1	0	0	1	1	0	1	1	1	0	1	1	1	0	1	0	2	2	2	1	0	2	0	0	0	0	2	0	0	0	1	1	0	2	2	1	1	1	0	0	0	2	0	1	0	0	1
647	1	0	2	0	0	0	0	0	1	1	0	0	0	0	0	0	0	0	1	1	1	0	0	2	1	1	0	1	1	1	1	0	1	0	0	2	1	0	0	0	0	0	0	2	0	1	0	0	0
648	0	0	1	0	0	0	1	1	0	1	0	1	1	1	1	0	1	1	0	1	1	0	0	2	0	0	0	2	2	1	1	0	0	0	0	2	2	0	0	1	0	0	0	2	0	0	0	0	0
649	0	0	1	0	0	0	1	1	0	1	0	1	1	1	1	0	1	1	2	2	2	0	0	2	0	0	0	1	1	2	0	0	0	0	0	2	1	0	0	2	0	1	1	1	1	2	0	0	0
650	0	0	1	0	0	0	2	1	0	1	1	0	0	0	0	0	2	1	2	1	2	1	0	2	1	1	0	0	0	2	1	0	0	0	0	1	1	1	1	0	0	0	0	2	0	1	0	1	0
651	1	0	1	0	0	0	0	0	1	1	0	0	1	0	0	0	1	1	1	1	1	0	1	1	0	0	0	0	1	1	0	0	0	0	0	2	1	0	0	0	0	0	0	2	0	0	1	0	0
652	0	0	0	0	0	0	1	0	1	1	0	0	0	0	0	0	1	1	1	1	2	1	0	2	0	0	1	1	1	1	0	1	1	1	1	1	1	0	0	2	0	0	0	0	0	0	0	0	0
653	1	0	2	0	0	0	2	1	0	1	1	1	1	1	1	0	0	0	2	1	2	0	2	0	0	0	0	0	0	2	0	1	1	0	0	2	1	0	1	0	1	0	0	1	0	0	0	0	0
654	1	0	1	0	0	0	2	1	0	1	0	1	1	1	1	0	2	1	0	0	1	0	0	2	1	1	0	1	1	1	1	1	2	0	0	2	1	1	1	0	0	1	1	2	0	1	0	0	0
655	0	0	2	0	0	1	2	1	0	1	1	0	2	1	2	1	2	1	2	2	2	0	0	2	0	0	0	1	1	1	0	2	2	0	1	2	1	1	0	0	0	0	0	1	0	0	0	1	0
656	1	0	0	0	0	0	0	0	1	1	0	1	1	1	1	0	1	1	1	1	1	0	1	1	0	0	0	1	1	2	0	1	1	0	0	2	1	0	0	0	0	0	0	1	1	1	0	1	0
657	0	0	1	0	1	0	1	0	1	1	0	1	2	1	1	0	0	0	2	2	2	0	1	1	0	0	0	0	0	2	1	1	1	1	0	1	1	0	0	0	0	0	0	1	0	0	0	0	0
658	0	0	2	0	0	1	1	0	0	0	1	0	1	1	1	0	1	0	2	2	2	0	0	2	0	0	1	1	1	2	0	1	1	2	0	2	2	0	0	0	0	1	0	1	1	0	0	0	1
659	1	1	1	0	0	0	0	0	1	1	0	0	1	0	0	0	1	1	2	2	1	0	0	2	0	0	0	0	1	0	0	1	1	1	1	1	2	0	0	0	0	0	0	0	0	1	0	1	0
660	1	0	2	0	0	0	2	0	0	0	2	0	0	0	0	0	1	1	1	2	2	1	0	2	0	0	0	2	2	1	2	2	2	0	0	1	0	0	0	0	0	1	1	1	0	0	0	0	0
661	0	0	0	0	0	0	1	1	1	2	0	0	1	1	0	0	0	0	0	0	0	0	0	2	0	0	0	0	1	1	0	0	0	1	0	2	0	0	0	0	1	0	0	1	0	1	0	0	1
662	1	1	2	0	0	1	1	0	0	0	0	0	0	0	0	0	1	1	1	1	1	0	0	2	0	0	0	0	0	0	0	0	0	1	0	2	1	0	0	0	0	0	0	0	0	1	0	1	0
663	1	0	2	0	0	1	1	0	1	1	1	1	0	0	0	0	0	1	1	1	1	0	1	1	0	0	0	1	1	2	0	1	1	0	0	2	0	0	0	0	0	0	0	2	0	0	0	0	0
664	1	0	1	0	0	0	2	0	1	1	0	0	0	0	0	0	1	1	0	0	0	0	0	2	0	0	0	2	2	0	0	0	0	1	1	2	1	0	0	0	0	0	0	0	0	1	0	0	0
665	1	0	0	0	0	0	1	0	1	1	1	0	2	1	1	1	1	1	1	0	1	1	0	2	0	0	0	0	1	1	0	0	0	1	2	2	2	0	1	1	1	1	0	0	0	0	0	0	0
666	0	0	2	0	0	0	2	0	0	0	1	0	1	1	1	0	2	0	2	2	2	0	1	1	0	0	1	1	1	1	0	1	0	2	2	2	2	0	0	0	0	0	0	2	1	0	0	2	0
667	1	0	2	0	0	1	2	0	0	0	2	0	0	0	0	0	1	0	1	1	1	0	0	2	0	0	0	2	2	0	0	2	1	1	1	2	1	0	0	1	0	1	1	1	1	1	0	0	0
668	0	0	1	0	0	0	1	1	0	1	0	0	0	0	0	0	0	0	1	1	1	0	0	2	0	0	0	0	0	2	1	1	2	0	0	2	2	0	0	1	0	0	0	1	0	1	0	0	1
669	0	0	1	0	0	0	1	0	0	0	1	2	1	1	1	0	1	0	1	1	2	0	0	2	1	1	0	0	0	2	0	1	1	0	0	2	1	0	0	1	0	0	0	1	1	1	0	0	1
670	1	0	2	0	0	0	1	0	0	0	0	1	1	1	1	0	1	1	1	2	2	0	0	2	1	1	0	0	0	2	0	1	1	0	0	2	2	0	0	2	0	0	0	1	1	1	0	0	0
671	1	0	1	1	1	1	0	0	2	2	0	0	1	0	1	1	0	0	2	2	2	1	1	1	1	1	0	0	0	2	0	1	1	0	0	2	2	0	0	1	0	0	0	2	1	0	0	0	0
672	0	0	2	0	0	0	1	0	0	0	1	0	0	0	0	0	1	1	1	1	1	0	0	2	0	0	0	0	1	1	1	1	1	0	0	2	2	0	1	0	1	0	0	1	0	1	0	0	0
673	1	0	1	0	0	0	0	0	2	2	0	1	1	1	1	0	0	0	2	2	2	0	0	2	0	0	0	1	1	2	0	1	1	1	0	0	2	0	0	0	0	1	1	2	1	0	0	0	0
674	0	0	0	0	0	0	0	0	1	1	1	0	1	0	0	0	0	0	0	0	0	1	0	2	1	1	0	1	1	1	0	2	2	0	0	1	1	0	0	0	0	0	0	2	0	1	0	0	0
675	0	0	2	0	0	1	1	0	0	0	1	0	0	0	0	0	1	0	0	0	1	1	1	1	1	1	0	2	2	1	1	2	2	0	0	0	2	0	0	2	1	0	0	2	0	0	0	0	0
676	1	0	2	0	0	0	2	0	0	0	1	0	0	0	0	0	2	1	2	2	2	0	0	2	0	0	0	1	1	1	1	1	1	0	0	2	2	0	0	1	0	1	1	2	1	0	0	0	0
677	0	0	1	0	0	0	2	1	0	1	1	0	1	1	1	0	1	0	1	1	1	0	0	2	0	0	0	0	0	1	0	1	1	1	0	0	0	0	0	1	0	0	0	1	0	0	0	0	0
678	0	0	1	0	0	1	2	1	0	1	0	1	1	1	1	0	1	1	0	0	1	0	0	2	0	0	1	0	0	1	1	2	2	0	0	1	1	1	1	0	0	1	0	0	0	0	0	0	0
679	0	0	1	0	0	0	2	1	0	1	0	0	1	1	1	0	0	0	0	0	0	1	0	2	0	0	0	0	1	0	0	1	2	1	0	2	0	0	0	1	0	0	0	1	0	0	0	0	0
680	1	0	0	0	0	0	0	0	1	1	1	1	0	0	0	0	1	1	1	1	1	0	0	2	0	0	0	1	1	1	1	1	1	1	1	2	1	0	0	1	0	0	0	2	0	1	0	0	2
681	1	1	2	0	0	1	1	0	1	1	1	1	1	1	1	0	1	1	1	2	2	0	1	1	0	0	0	0	0	1	0	0	0	1	1	2	1	0	0	1	0	0	0	2	0	0	0	0	0
682	1	0	1	0	0	0	1	1	1	2	0	0	0	0	0	0	1	1	1	2	2	1	0	2	0	0	1	0	1	0	0	1	1	0	0	1	2	0	0	1	1	1	0	1	0	0	0	0	0
683	0	0	0	0	0	0	1	0	2	2	0	1	1	1	1	0	1	0	1	1	2	1	0	2	0	0	0	0	1	1	0	0	0	0	0	2	2	0	0	1	0	0	0	2	0	1	0	0	0
684	0	0	1	0	0	0	0	0	1	1	0	0	0	0	0	0	1	0	2	2	2	2	1	1	1	1	0	1	1	1	1	1	1	1	1	1	0	1	1	0	0	0	0	1	0	0	0	0	0
685	1	0	0	0	0	1	2	0	0	0	2	1	1	1	2	0	1	0	1	1	1	1	1	1	1	1	0	0	0	1	1	2	2	0	0	2	1	0	0	0	0	0	0	2	0	0	0	1	0
686	1	0	0	0	0	0	2	0	0	0	1	0	0	0	0	0	2	0	2	2	2	0	0	2	0	0	0	1	2	1	0	1	1	0	0	2	1	0	0	0	1	1	1	2	0	1	0	0	0
687	1	0	2	0	0	1	1	0	1	1	0	0	0	0	0	0	1	1	1	1	2	1	0	2	0	0	0	0	1	1	0	2	1	0	0	2	2	0	1	1	1	0	0	1	0	0	0	0	0
688	0	1	1	0	0	1	2	0	0	0	1	0	2	1	1	0	1	1	1	1	2	0	1	1	1	2	0	0	0	2	0	1	1	2	0	1	2	0	0	2	0	0	0	2	0	0	0	0	1
689	1	0	2	0	0	0	0	0	0	0	1	0	1	0	0	0	2	1	2	2	2	0	0	2	0	0	0	0	0	2	1	1	1	0	0	2	1	0	0	1	0	1	1	2	1	0	0	1	0
690	1	0	1	0	0	0	0	0	1	1	0	1	1	1	1	0	1	0	2	2	2	0	1	1	1	2	0	0	0	1	1	0	0	1	1	1	2	0	0	0	0	1	1	1	1	2	0	0	0
691	1	0	1	0	0	0	1	0	0	0	0	0	0	0	0	0	2	2	1	1	1	0	0	2	0	0	0	0	2	0	0	2	1	1	0	2	0	0	0	1	0	0	0	1	1	1	0	0	0
692	1	0	1	0	0	0	2	1	0	1	0	0	0	0	0	0	2	2	2	2	1	0	0	2	0	0	0	0	0	2	0	1	0	1	0	1	1	0	0	0	0	0	0	1	0	0	0	0	1
693	1	0	2	0	0	2	0	0	2	2	0	0	0	0	0	0	2	1	1	2	2	1	0	2	0	0	0	0	0	2	0	1	1	0	0	2	2	0	0	2	0	1	0	0	0	0	0	0	0
694	1	1	2	0	0	0	0	0	2	2	0	0	0	0	0	0	2	0	2	2	2	0	0	2	0	0	0	0	0	2	1	1	1	0	0	2	0	0	0	0	0	0	0	1	0	2	0	0	1
695	1	1	1	0	0	0	0	0	2	2	0	0	0	0	0	0	1	1	1	2	2	0	0	2	1	1	0	0	0	2	0	1	1	0	0	2	1	0	0	0	0	0	0	1	0	1	0	0	0
696	1	0	2	0	0	0	1	0	1	1	1	1	1	1	1	0	2	2	1	1	2	1	0	2	0	0	0	0	1	0	0	1	2	0	0	2	1	0	0	0	0	1	0	0	0	0	0	0	0
697	1	0	0	0	0	0	0	0	1	1	0	0	1	0	1	1	1	1	0	0	1	0	0	2	0	0	0	0	1	1	0	1	0	1	2	2	0	0	0	0	0	1	1	1	1	1	1	0	0
698	1	0	1	0	0	0	1	1	0	1	0	0	1	0	0	0	1	0	2	2	2	1	0	2	0	0	0	0	0	2	2	1	1	1	0	1	1	1	1	0	1	0	0	2	1	0	0	0	0
699	1	0	2	0	0	0	0	0	0	0	1	1	1	0	0	1	2	0	2	2	2	1	0	2	0	0	0	0	0	2	1	2	2	0	0	0	1	0	0	2	0	1	0	0	0	0	0	0	0
700	0	0	1	0	0	0	2	0	1	1	1	0	1	0	0	0	2	0	1	1	1	2	0	2	0	0	2	1	1	0	1	1	0	2	2	2	1	0	0	1	0	1	1	2	1	1	0	0	0
701	0	0	2	0	0	0	2	0	0	0	1	0	0	0	0	0	1	1	1	1	1	0	0	2	0	0	0	0	0	2	1	1	0	1	1	2	2	0	0	2	0	0	0	2	0	0	0	0	0
702	1	1	0	0	0	0	1	0	1	1	1	0	1	0	1	1	1	1	1	1	1	1	0	2	0	0	0	1	1	1	1	1	2	0	0	2	1	0	0	2	0	0	0	0	1	1	1	0	1
703	1	0	2	0	0	1	1	1	1	1	0	1	1	1	1	0	1	1	1	1	1	0	0	2	0	0	0	1	1	2	0	1	1	0	0	1	2	0	0	1	0	0	0	2	0	1	0	0	1
704	1	0	2	0	0	1	2	0	0	0	2	0	1	0	0	0	1	2	1	1	2	1	0	2	0	0	0	1	1	1	0	1	0	0	0	1	2	0	0	2	0	0	0	2	0	1	0	0	1
705	1	0	1	0	0	1	2	0	0	0	1	1	2	1	2	1	1	1	0	0	1	1	1	1	1	1	0	0	0	2	1	1	0	1	0	1	0	0	0	1	0	0	0	2	0	2	0	0	0
706	1	0	2	0	0	0	1	0	1	1	0	0	0	0	0	0	1	0	2	2	2	1	0	2	0	0	0	0	1	1	1	0	0	0	0	2	1	0	0	1	0	0	0	2	0	2	0	1	1
707	1	0	2	0	0	0	1	0	0	0	1	0	0	0	0	0	1	1	1	1	1	0	0	2	0	0	0	2	2	0	1	1	1	1	0	0	2	0	0	2	0	1	1	2	1	1	0	0	0
708	1	0	1	0	0	0	1	1	1	2	0	0	1	0	1	1	1	1	1	1	1	0	0	2	0	0	1	0	0	0	0	1	1	0	0	1	2	0	0	2	0	1	1	1	1	0	0	0	0
709	1	0	0	0	0	0	0	0	1	1	0	1	1	1	1	0	1	0	0	0	1	1	0	2	0	0	0	1	1	1	1	1	1	0	0	1	1	0	0	0	0	0	0	2	0	1	0	0	0
710	1	0	2	0	0	0	0	0	2	2	0	0	0	0	0	0	1	1	0	0	1	1	0	2	0	0	1	0	1	2	0	1	1	2	0	1	1	0	0	1	0	0	0	2	0	0	0	1	0
711	1	0	2	0	0	0	2	1	0	1	0	0	0	0	0	0	1	0	1	1	1	0	0	2	1	1	0	0	1	0	0	1	0	1	0	2	2	0	0	1	0	1	1	2	1	2	0	0	1
712	1	0	2	0	0	0	2	0	0	0	2	2	1	1	1	0	2	0	2	2	2	1	0	2	0	0	0	0	0	1	1	1	1	0	0	0	2	0	0	2	0	0	0	1	0	0	0	0	0
713	0	0	2	0	0	0	2	1	0	1	0	1	1	1	1	0	1	0	1	1	2	0	1	1	0	0	0	0	0	1	1	1	1	0	0	1	0	0	0	1	0	0	1	2	1	0	0	0	0
714	0	0	1	0	0	0	1	0	1	1	0	0	1	1	1	0	1	1	1	1	2	0	0	2	1	1	0	1	1	1	2	1	0	1	2	2	1	0	0	0	1	0	0	2	0	0	0	0	0
715	1	0	0	0	0	0	1	0	1	1	0	0	0	0	0	0	1	1	1	1	2	0	0	2	0	0	0	0	0	2	1	1	1	1	0	0	1	0	0	0	0	0	0	0	0	0	0	0	0
716	1	0	1	0	0	1	1	0	1	1	1	0	2	1	2	1	0	1	1	1	1	1	0	2	0	0	0	0	1	1	0	1	1	0	0	2	2	0	1	1	1	0	0	2	0	1	0	0	0
717	0	0	1	0	0	1	2	0	0	0	1	1	1	1	1	0	0	0	0	1	1	0	0	2	0	0	0	2	2	0	1	2	1	0	0	1	1	0	0	1	0	0	0	0	0	0	0	2	0
718	1	1	2	0	0	1	1	0	2	2	0	2	1	1	1	0	1	0	2	2	2	1	1	1	1	1	0	0	0	2	0	1	1	1	1	2	1	0	0	0	0	1	1	2	1	0	0	0	1
719	1	0	0	0	0	0	1	0	1	1	1	1	2	1	1	0	2	2	2	2	1	1	1	1	1	2	0	1	0	1	1	1	1	2	1	2	1	0	0	0	0	0	0	2	0	1	0	1	0
720	1	0	1	0	0	0	1	0	2	2	0	0	0	0	0	0	2	1	1	1	1	0	0	2	0	0	0	1	1	1	2	1	1	0	0	2	1	0	0	1	0	1	1	2	1	0	0	0	0
721	1	0	2	0	0	0	0	0	2	2	0	0	0	0	0	0	0	1	1	1	1	1	0	2	0	0	0	2	2	0	1	1	1	0	0	2	2	0	0	1	0	1	1	1	1	0	0	0	0
722	1	0	1	0	0	1	1	0	0	0	1	0	1	0	0	0	0	0	2	1	2	0	0	2	0	0	0	1	1	0	0	1	1	1	1	1	0	0	0	0	1	0	0	2	0	1	0	0	0
723	1	0	1	0	0	0	0	0	1	1	1	2	2	2	2	0	0	0	1	1	1	0	0	2	0	0	0	0	1	0	0	0	0	0	0	2	1	0	0	0	0	0	0	2	0	0	0	0	0
724	1	0	2	0	0	0	1	0	0	0	1	0	1	1	1	1	0	0	0	0	0	0	1	1	1	1	0	1	1	1	1	1	2	0	0	2	0	0	0	0	0	1	1	2	1	1	0	0	0
725	0	0	2	0	0	0	2	1	0	1	0	1	2	2	2	0	1	1	2	2	2	0	0	2	0	0	0	0	0	1	1	0	1	0	0	2	1	0	0	2	0	1	1	1	1	2	0	2	0
726	1	0	1	0	0	1	1	0	0	0	0	1	2	1	1	0	1	0	1	1	1	0	0	2	1	1	0	1	1	1	2	1	1	0	0	1	0	0	0	0	0	1	0	1	1	0	0	0	1
727	1	0	1	1	1	1	0	0	1	1	0	0	0	0	0	0	1	1	1	1	1	0	0	2	0	0	0	0	0	0	0	1	1	0	0	1	1	0	0	2	0	0	0	2	0	0	0	0	2
728	1	0	2	0	0	1	1	0	1	1	1	1	1	1	1	0	2	1	1	1	1	1	1	1	0	1	0	0	1	1	0	1	1	1	1	1	1	0	0	0	1	0	0	2	0	0	0	1	0
729	1	0	0	0	0	0	1	0	1	1	0	0	0	0	0	0	1	1	1	1	1	0	0	2	0	0	0	0	1	0	0	1	1	2	0	2	0	0	0	0	0	0	0	2	1	0	0	1	0
730	0	0	2	0	0	1	1	1	0	1	0	1	1	1	1	0	1	1	2	2	2	1	1	1	1	1	0	0	0	1	1	2	1	0	0	2	1	0	0	0	0	0	0	2	1	1	0	0	0
731	1	0	1	0	0	0	0	0	1	1	0	0	0	0	0	0	1	1	0	0	0	0	0	2	0	0	0	1	2	0	0	1	1	2	1	2	1	0	0	0	0	0	0	2	0	1	0	0	1
732	1	0	1	0	0	0	2	1	0	1	1	0	0	0	0	0	1	0	1	1	1	0	0	2	0	0	0	0	0	2	0	2	1	0	1	2	0	0	0	0	0	0	0	2	0	1	0	0	0
733	0	0	1	0	0	0	2	0	1	1	0	0	1	0	0	0	1	2	1	1	2	1	1	2	0	0	0	0	1	1	0	2	2	0	0	2	2	1	1	0	0	1	1	1	1	1	0	0	0
734	0	0	0	0	0	0	2	0	0	0	1	1	2	0	0	1	2	2	2	2	2	2	1	1	1	1	0	1	1	2	0	0	0	0	0	2	2	0	0	2	0	0	0	0	0	1	0	0	0
735	1	0	2	0	0	0	2	0	0	0	1	0	0	0	0	0	1	1	0	0	0	1	1	1	1	1	0	1	1	1	0	1	0	0	0	1	2	1	1	0	0	0	0	2	0	0	0	0	0
736	0	0	1	0	0	0	1	0	1	1	0	0	0	0	0	0	1	1	0	0	1	1	1	1	1	1	1	0	1	0	0	1	1	1	1	2	2	0	0	2	0	0	0	2	0	0	0	0	0
737	1	1	2	0	0	0	1	0	1	1	0	0	1	0	1	1	0	0	0	0	0	1	0	2	0	0	0	2	2	0	0	1	1	0	0	2	1	1	1	0	0	0	0	2	0	0	0	0	0
738	0	0	1	1	1	2	2	0	0	0	2	1	1	1	1	0	2	0	2	2	2	0	0	2	0	0	0	0	0	1	0	2	1	0	1	2	1	0	0	0	0	1	1	2	1	1	0	0	1
739	1	0	1	0	0	0	0	0	2	2	0	1	2	2	2	0	0	0	0	0	0	1	0	2	0	0	0	0	0	1	0	0	1	1	0	2	2	0	1	1	1	1	0	0	0	0	0	0	0
740	1	0	2	0	0	0	1	1	1	2	0	1	1	1	1	0	2	2	1	1	1	0	0	2	0	0	0	1	2	0	1	0	0	0	0	2	1	0	0	2	0	0	0	1	1	1	0	0	0
741	0	0	1	0	0	0	0	0	1	1	0	1	1	1	1	0	0	0	0	0	0	0	0	2	1	1	0	0	1	1	0	1	1	0	0	2	2	0	0	0	0	1	0	0	1	0	0	0	0
742	0	0	0	0	0	0	1	0	1	1	1	1	1	1	1	0	2	1	2	2	2	0	0	2	0	0	0	0	1	1	0	2	1	0	0	1	2	0	0	0	1	0	0	2	0	2	0	0	0
743	1	0	1	0	0	0	2	0	0	0	0	0	1	1	1	0	1	0	2	1	2	0	1	1	1	1	1	0	0	1	0	2	1	1	2	2	1	0	0	1	0	0	0	2	0	1	0	1	0
744	1	0	2	0	0	0	2	1	0	1	0	0	1	0	0	0	0	0	2	2	2	0	0	2	0	0	1	1	1	0	0	1	1	0	0	2	1	0	0	0	0	0	0	0	0	0	0	0	0
745	1	0	1	0	0	0	2	0	1	1	1	0	1	1	1	1	1	1	1	2	2	0	0	2	0	0	0	1	1	2	1	2	2	0	0	2	1	0	1	0	1	0	0	1	0	0	0	0	0
746	0	0	1	0	0	0	0	0	0	0	0	1	2	2	2	0	1	1	1	1	1	0	0	2	0	0	1	1	1	0	1	0	1	1	0	2	2	0	0	0	0	0	0	2	1	1	0	1	0
747	1	0	0	0	0	0	2	1	0	1	1	0	1	2	2	0	2	1	2	2	2	1	1	1	1	1	0	1	1	1	1	0	0	0	0	1	0	0	0	0	0	0	0	2	0	1	0	0	0
748	0	0	1	0	0	0	1	0	1	1	1	0	1	1	1	0	1	1	0	0	1	0	0	2	0	0	0	0	0	1	0	2	2	0	0	1	1	0	0	0	0	1	1	1	1	2	0	1	0
749	1	0	0	0	0	0	1	1	1	2	0	0	0	0	0	0	2	2	1	1	1	0	0	2	0	0	0	1	1	1	1	1	1	0	0	1	2	0	0	1	0	1	0	1	0	1	0	0	0
750	1	0	1	1	1	1	1	1	0	1	0	0	0	0	0	0	1	1	1	1	1	0	0	2	0	0	0	0	0	2	0	1	1	1	0	2	1	0	0	1	0	1	0	0	1	1	0	0	0
751	1	0	1	0	0	0	0	0	2	2	0	0	1	1	1	0	2	1	2	1	2	0	1	1	0	0	0	1	1	1	0	2	1	1	0	1	1	1	1	0	0	0	0	2	1	0	0	0	0
752	0	0	2	0	0	1	0	0	2	2	0	0	0	0	0	0	0	0	0	0	0	0	0	2	1	1	0	2	2	0	0	1	1	0	0	2	1	0	0	2	0	0	0	2	0	1	0	0	0
753	1	0	1	0	0	0	2	0	0	0	2	0	0	1	1	0	1	1	0	1	1	0	0	2	0	0	1	0	0	1	1	1	0	1	0	1	1	0	0	0	0	1	1	2	2	2	0	0	0
754	1	1	1	0	0	0	0	0	2	2	0	0	1	0	0	0	2	2	1	1	2	1	0	2	0	0	0	0	0	2	0	1	1	0	0	2	2	0	0	1	0	1	1	2	1	0	0	1	0
755	1	0	2	0	0	0	2	0	1	1	0	0	1	0	0	0	0	0	1	1	1	0	0	2	0	0	0	0	0	2	0	2	1	0	0	1	2	0	0	0	1	0	0	1	0	0	0	0	0
756	1	0	2	0	0	0	0	0	1	1	0	1	2	1	1	0	0	0	1	0	1	1	0	2	0	0	1	0	1	2	0	1	2	0	0	2	1	1	1	0	0	0	0	2	1	1	0	1	0
757	1	0	1	0	0	1	2	1	0	1	0	0	1	0	0	0	1	0	2	2	2	1	0	2	0	0	0	0	1	0	0	1	0	2	2	2	1	0	0	1	0	0	0	1	1	1	0	0	0
758	0	0	1	0	0	0	1	0	1	1	1	0	0	0	0	0	1	0	1	0	1	0	0	2	1	1	0	2	2	0	0	0	1	1	0	2	1	1	0	1	0	0	0	1	1	0	0	0	0
759	0	0	1	0	0	0	2	1	0	1	1	1	2	2	2	1	1	1	1	1	1	0	0	2	0	0	0	0	1	1	0	2	1	0	1	2	0	0	0	0	0	0	0	2	0	1	0	0	1
760	1	0	2	0	0	0	2	0	0	0	1	0	1	1	1	0	2	0	1	2	2	1	1	1	1	1	0	1	1	1	2	2	2	0	0	0	2	0	0	1	0	0	0	2	0	1	0	0	0
761	1	0	1	0	0	0	1	0	0	0	0	0	1	0	0	0	1	1	1	1	1	1	0	2	0	0	0	0	1	0	0	1	0	1	0	2	2	1	1	1	0	0	0	0	0	1	0	0	1
762	1	1	1	0	0	1	0	0	2	2	0	0	0	0	0	0	2	2	0	0	0	0	0	2	0	0	0	0	1	1	0	2	2	1	0	2	2	0	0	2	1	0	1	1	0	1	0	0	0
763	0	0	0	0	0	0	2	0	1	1	0	1	2	2	2	0	0	0	2	2	2	0	0	2	0	0	0	0	1	1	0	0	0	1	0	2	0	0	0	1	0	0	0	2	1	0	0	1	0
764	1	0	0	0	0	0	2	0	0	0	0	0	0	0	0	0	2	1	2	2	1	1	1	1	1	1	0	0	0	2	1	0	1	1	0	2	0	0	0	0	0	0	0	2	0	0	0	0	0
765	1	0	1	0	0	1	2	0	1	1	0	0	0	0	0	0	1	0	1	1	1	0	0	2	0	0	0	1	1	0	1	1	2	0	0	2	1	0	0	1	0	1	1	2	1	0	0	0	1
766	0	0	2	0	0	0	2	1	0	2	1	0	0	0	0	0	0	0	0	0	1	0	0	2	1	1	0	0	0	2	1	0	0	1	1	2	1	0	0	2	0	0	0	1	0	0	0	0	2
767	1	0	1	0	0	0	1	0	1	1	0	0	0	0	0	0	2	1	2	2	2	0	0	2	0	0	0	0	1	1	0	0	1	1	0	2	1	0	0	0	1	0	1	1	1	0	0	0	0
768	1	0	1	0	0	0	0	0	0	0	0	0	1	1	1	0	2	1	2	2	2	0	0	2	0	0	0	1	1	1	2	1	1	1	0	0	2	0	0	2	0	0	0	2	0	1	0	0	0
769	1	0	2	0	0	0	2	0	0	0	1	1	1	1	1	0	0	0	2	1	2	0	1	1	0	0	0	1	1	1	2	2	1	1	1	1	1	1	0	1	0	1	1	2	0	0	0	0	0
770	0	0	2	0	0	1	1	0	1	1	1	1	1	1	1	0	2	2	1	1	1	0	0	2	1	1	0	1	1	1	1	0	0	0	0	1	2	0	0	1	0	0	0	0	0	0	0	0	0
771	0	1	2	0	1	0	1	0	0	0	1	0	0	0	0	0	2	2	1	1	1	0	0	2	0	0	0	2	2	1	0	0	0	0	0	2	1	0	0	0	0	0	0	2	1	0	0	1	0
772	1	0	0	0	0	0	0	0	2	2	0	0	2	1	1	0	1	0	2	2	2	1	0	2	0	0	1	0	0	0	0	2	1	1	0	2	2	0	0	2	0	2	2	2	1	1	0	0	0
773	1	0	1	0	0	0	0	0	2	2	0	0	1	0	0	0	0	0	0	1	1	1	1	1	1	1	1	0	0	1	1	2	1	0	0	2	0	0	0	1	0	0	1	1	0	1	0	0	0
774	1	0	2	0	0	0	1	0	1	1	1	0	0	0	0	0	1	1	1	1	1	0	0	2	0	0	0	0	1	1	0	2	2	0	0	0	2	0	0	1	0	0	0	2	0	1	0	0	0
775	1	1	2	0	1	0	1	1	1	2	1	0	1	0	0	0	1	0	2	2	2	0	0	2	0	0	0	1	1	2	0	1	1	0	1	1	1	1	1	0	0	0	0	1	0	1	0	0	0
776	1	0	0	0	0	0	1	0	1	1	1	1	1	1	1	0	1	1	1	1	2	0	0	2	0	0	0	1	1	1	2	1	1	0	0	2	1	0	0	0	0	1	1	1	0	0	0	0	0
777	1	0	0	0	1	0	2	0	0	0	1	2	2	2	2	0	1	1	0	1	1	1	0	2	1	1	0	1	2	0	1	1	1	0	0	1	2	0	0	2	0	1	1	1	0	0	0	0	0
778	0	0	2	0	0	1	0	0	0	0	1	0	0	0	0	0	1	0	1	1	1	0	0	2	1	1	0	0	0	2	1	2	1	0	0	1	1	0	0	0	0	0	0	1	0	0	0	0	0
779	1	0	2	0	0	0	2	0	1	1	0	0	0	0	0	0	1	1	0	0	1	0	0	2	0	0	0	0	0	2	1	1	2	0	0	2	2	0	0	1	0	1	1	2	0	0	0	0	1
780	1	0	1	0	0	0	1	0	1	1	1	1	0	0	0	0	1	0	1	2	2	0	1	1	0	0	0	0	0	1	0	0	0	0	0	2	1	0	0	1	0	0	0	1	1	1	0	0	0
781	0	0	2	0	0	1	1	0	1	1	0	1	1	1	1	0	1	0	1	1	1	0	1	1	0	0	1	0	0	1	0	1	1	0	0	1	0	0	0	0	0	0	0	1	0	0	1	0	0
782	1	0	2	0	0	1	2	1	0	1	1	1	2	1	1	0	2	2	2	2	2	0	1	1	0	0	0	1	0	1	2	0	0	0	0	2	2	1	1	1	0	1	1	2	0	0	0	0	1
783	0	0	1	0	0	0	1	0	0	0	0	1	1	1	1	0	0	0	2	1	2	1	0	2	0	0	0	0	0	0	0	1	1	0	0	2	1	0	0	0	0	0	0	2	0	0	0	0	0
784	1	0	1	0	0	0	2	1	0	1	0	1	1	1	1	0	2	1	0	0	1	0	0	2	0	0	0	0	0	1	0	2	2	0	0	1	0	0	0	1	0	0	0	1	0	1	0	0	0
785	1	0	0	0	0	0	1	0	1	1	1	1	1	1	1	0	2	2	2	2	2	2	1	1	1	1	0	0	0	2	1	1	1	0	0	2	2	0	1	1	1	0	0	2	1	0	0	0	0
786	0	1	2	0	0	0	2	0	0	0	1	0	1	0	0	0	2	1	1	1	1	0	0	2	0	0	0	1	2	0	0	0	0	0	0	1	0	0	0	1	0	0	0	2	1	0	0	0	1
787	0	0	1	0	0	0	2	1	0	1	1	1	1	1	1	0	1	1	1	2	2	0	0	2	0	0	0	1	1	1	0	2	1	1	1	2	1	0	0	0	1	2	2	2	1	1	0	0	0
788	1	0	1	0	0	0	1	2	0	2	0	1	2	1	1	0	2	2	2	2	1	1	2	0	1	1	0	2	2	0	0	2	1	0	0	2	2	0	0	1	0	0	0	2	0	0	0	0	0
789	1	0	1	0	0	0	1	0	0	0	1	1	1	1	1	0	2	2	1	1	1	0	1	1	0	0	0	0	0	2	0	2	1	0	0	2	2	0	0	1	0	0	0	2	0	0	0	0	0
790	1	1	1	0	0	1	0	0	0	0	1	0	0	0	0	0	1	1	2	0	2	1	0	2	0	0	0	1	2	0	1	0	1	1	0	2	2	0	0	1	0	0	0	0	0	0	0	0	0
791	1	0	1	0	0	0	1	0	1	1	1	0	0	0	0	0	0	0	2	1	2	1	0	2	0	0	0	0	2	0	0	0	1	1	0	2	1	0	0	0	1	1	0	1	0	1	0	0	0
792	0	0	0	0	0	0	1	0	1	1	1	1	0	0	0	0	1	1	1	1	1	1	0	2	0	0	0	0	0	1	0	2	1	2	0	2	2	0	0	1	1	1	1	1	1	1	0	0	1
793	0	0	1	0	0	1	1	0	1	1	0	1	1	1	1	0	1	1	1	1	1	1	0	2	0	0	1	0	0	1	1	1	0	1	2	2	1	0	0	0	1	1	1	2	1	2	0	0	0
794	1	0	1	0	0	0	1	0	1	1	1	1	2	1	1	0	0	0	1	1	2	0	0	2	0	0	0	1	1	1	1	1	1	1	1	2	2	0	0	1	0	0	0	2	0	0	0	0	0
795	1	0	0	0	0	1	1	0	0	0	1	1	2	1	1	0	0	0	1	1	1	1	0	2	0	0	0	0	0	2	0	1	1	0	0	2	0	0	0	0	0	0	0	0	2	2	0	0	0
796	0	0	2	0	0	0	2	1	0	1	0	0	1	0	0	1	1	1	2	2	2	0	0	2	0	0	0	0	1	1	0	1	1	2	0	1	2	0	0	1	0	1	1	2	0	1	0	0	1
797	1	0	1	0	0	0	1	0	1	1	1	0	1	0	0	0	1	0	1	1	1	0	1	1	1	1	0	0	0	2	2	0	0	0	1	2	0	0	0	0	0	0	0	2	0	2	1	0	0
798	1	0	2	0	0	0	0	0	0	0	1	1	1	1	1	0	1	1	1	2	2	0	0	2	1	1	0	0	0	1	0	1	1	0	0	2	1	0	0	1	0	0	1	1	0	1	0	0	1
799	1	0	1	0	0	0	0	0	2	2	0	1	2	1	1	0	2	1	2	1	2	1	0	2	0	0	1	0	1	0	0	0	0	0	0	2	2	1	0	0	0	0	0	2	0	0	0	0	0
800	1	0	1	0	0	0	2	0	0	0	2	0	0	0	0	0	2	0	1	1	1	0	0	2	0	0	0	1	1	0	1	1	1	0	0	2	1	1	1	0	0	0	0	1	1	0	0	0	2
801	1	0	0	0	0	0	2	1	0	1	1	0	0	0	0	0	2	2	1	1	1	0	0	2	0	0	0	1	1	1	1	1	1	0	1	1	1	0	0	0	0	0	0	1	0	1	0	0	0
802	1	0	1	0	0	0	2	0	1	1	1	1	1	1	1	0	1	0	2	1	2	0	0	2	0	0	1	0	0	1	0	1	1	0	0	2	1	0	0	2	1	0	0	2	1	2	0	1	0
803	0	0	1	0	0	1	2	1	0	1	0	1	1	1	1	0	2	2	2	2	2	0	0	2	0	0	0	1	2	1	0	0	0	0	0	1	2	0	0	1	0	1	1	2	2	0	0	0	0
804	1	0	0	0	0	0	2	1	0	1	0	0	1	1	1	0	0	0	1	1	1	0	0	2	0	0	0	0	1	1	0	1	1	0	0	1	1	0	0	1	0	0	0	1	0	1	0	2	0
805	1	0	1	0	0	0	2	0	1	1	0	0	1	0	0	0	1	1	0	0	0	0	0	2	0	0	0	0	1	0	0	1	1	0	0	2	1	0	0	1	0	0	0	2	0	1	0	0	1
806	1	0	2	0	0	0	1	1	0	1	0	0	2	1	2	1	0	0	2	1	2	1	0	2	0	0	0	0	1	0	0	1	1	0	0	2	2	0	1	1	1	0	0	1	0	0	0	0	0
807	1	0	0	0	0	0	2	1	0	1	0	1	0	0	0	0	2	2	1	1	1	0	0	2	0	0	0	0	0	1	1	1	1	1	1	1	2	0	0	1	0	0	0	0	0	1	0	0	1
808	0	0	1	0	0	0	1	1	1	2	0	0	0	0	0	0	1	1	1	1	1	0	2	0	0	0	0	0	0	2	1	1	1	0	0	0	2	0	0	2	0	1	1	2	1	1	0	0	0
809	1	0	2	0	0	1	0	0	2	2	0	0	1	0	0	0	2	1	1	1	2	1	0	2	0	0	0	0	0	1	1	0	0	0	0	2	1	0	0	1	0	1	0	0	1	0	0	0	0
810	1	0	0	0	0	0	1	0	0	0	0	0	0	0	0	0	1	1	2	2	1	0	0	2	1	1	1	0	0	1	1	1	2	0	0	1	1	0	0	0	0	1	0	1	1	0	0	0	0
811	1	0	1	0	0	0	2	0	0	0	1	0	0	0	0	0	0	1	0	1	2	0	0	2	0	0	0	1	1	1	2	2	2	0	0	0	0	0	0	0	0	0	0	2	0	1	0	0	0
812	1	0	1	0	0	1	1	0	0	0	0	0	0	0	0	0	0	0	1	1	2	0	0	2	0	0	0	0	1	0	0	1	1	0	0	1	0	1	1	0	0	0	0	2	1	0	0	0	0
813	0	0	1	0	0	0	1	0	1	1	0	0	2	1	1	1	1	1	2	2	2	0	0	2	0	0	1	2	2	1	1	2	1	0	0	2	1	0	0	0	1	0	0	1	0	1	0	0	0
814	1	0	0	0	0	0	2	0	0	0	2	0	0	0	0	0	0	0	2	1	2	0	0	2	0	0	0	1	1	1	0	0	0	1	1	1	2	0	0	2	0	1	0	0	2	0	0	0	0
815	1	0	2	0	0	0	0	0	2	2	0	0	2	2	2	0	1	1	2	2	2	0	0	2	1	1	0	2	2	1	1	0	0	0	1	2	1	0	0	2	0	0	0	2	0	2	0	0	0
816	1	1	1	0	0	0	1	1	1	2	1	0	0	0	0	0	0	0	2	1	2	0	0	2	0	0	0	0	0	2	1	2	2	0	1	2	1	0	0	1	0	2	2	2	1	1	0	0	0
817	1	0	2	0	0	2	2	0	0	0	2	0	1	0	0	0	2	2	2	2	2	2	0	2	0	0	0	1	1	1	2	1	1	0	0	1	1	1	1	0	0	0	0	2	1	0	1	0	0
818	1	0	2	0	0	1	1	0	0	0	1	0	0	0	0	0	1	1	2	2	2	0	0	2	0	0	0	1	1	1	1	1	0	0	1	2	0	0	0	0	0	0	0	2	0	0	0	0	1
819	1	1	2	0	1	0	2	1	0	1	0	0	2	2	2	0	1	1	1	1	1	0	0	2	1	1	0	0	0	1	0	2	2	0	0	2	0	0	0	1	0	0	0	1	0	0	0	0	2
820	1	0	2	0	0	0	0	0	2	2	0	1	1	1	1	0	0	0	0	0	0	1	1	1	1	2	0	1	1	2	0	1	1	0	0	0	2	0	0	1	0	0	0	2	0	1	0	1	0
821	1	0	1	0	0	1	2	0	1	1	1	0	1	1	1	0	2	0	1	1	2	0	0	2	0	0	0	0	0	2	0	2	2	0	0	1	2	0	0	2	0	1	1	2	1	1	0	0	1
822	0	0	2	0	0	0	0	0	2	2	0	0	1	0	0	0	1	0	1	1	1	0	0	2	2	2	0	0	0	2	1	1	1	1	2	2	0	0	0	1	0	1	1	1	1	0	0	0	0
823	0	0	0	0	0	0	1	0	1	1	0	0	0	0	0	0	1	1	2	2	2	0	0	2	0	0	0	1	1	1	0	2	2	0	0	1	0	0	0	0	0	1	0	1	0	0	0	0	0
824	1	0	2	0	0	1	1	0	0	0	1	0	0	0	0	0	2	2	2	2	1	0	0	2	0	0	0	1	1	1	0	1	1	0	0	2	2	0	0	0	0	0	0	2	0	1	0	0	0
825	0	0	1	0	0	0	2	0	1	1	0	0	1	0	0	0	2	2	1	1	1	0	2	0	0	0	1	0	0	1	0	0	0	0	1	2	1	0	0	1	0	0	0	1	0	1	0	1	0
826	1	0	1	0	0	0	0	0	2	2	0	1	2	1	1	0	1	0	1	1	2	1	0	2	0	0	0	0	0	1	0	0	0	0	0	1	1	0	0	0	1	0	0	2	1	0	0	0	0
827	1	0	2	0	0	1	2	1	0	1	0	0	1	0	1	1	0	0	1	1	0	0	0	2	0	0	0	1	1	1	1	0	0	0	0	2	0	0	0	1	0	1	1	2	1	0	0	0	0
828	1	0	2	0	0	0	0	0	1	1	1	1	2	1	1	0	1	1	1	1	2	0	0	2	0	0	0	0	0	2	0	1	0	1	1	1	2	0	0	2	1	0	0	1	0	1	0	0	0
829	0	1	2	0	0	0	2	0	0	0	0	0	1	0	0	0	1	0	1	1	1	0	1	1	1	1	0	0	1	1	0	0	1	1	0	2	2	0	1	1	1	0	0	1	0	0	0	1	0
830	1	0	2	0	0	0	2	1	0	1	0	0	1	0	0	0	1	0	2	1	2	0	0	2	0	0	0	0	2	0	0	2	2	0	1	2	0	0	0	0	0	1	0	0	1	1	0	0	1
831	1	0	1	0	0	0	1	0	0	0	2	1	1	1	1	0	1	1	1	1	1	1	0	2	0	0	0	2	2	1	2	1	0	1	0	1	0	0	0	0	0	0	0	2	1	0	0	0	0
832	1	0	1	0	0	0	1	0	1	1	1	2	2	1	1	1	1	0	1	1	1	1	0	2	0	0	0	1	1	1	0	2	2	0	0	1	1	0	0	1	0	1	1	2	1	0	0	0	0
833	1	0	1	0	0	0	2	1	0	1	0	0	0	0	0	0	1	1	1	1	1	0	0	2	0	0	0	0	1	1	0	0	0	0	1	2	0	0	0	1	0	2	2	2	0	1	0	1	0
834	0	0	2	0	0	0	1	0	2	2	0	0	0	0	0	0	1	1	0	0	0	0	0	2	0	0	0	1	2	0	1	2	1	2	0	1	1	0	0	0	0	0	0	1	0	1	0	1	0
835	1	0	1	0	0	0	1	0	1	1	0	1	1	1	1	0	1	1	2	2	2	0	0	2	0	0	0	0	0	2	0	1	1	1	0	0	1	0	0	0	0	0	0	2	1	0	0	0	1
836	0	0	1	0	0	0	2	1	0	1	1	1	1	1	1	0	0	1	0	1	2	0	0	2	0	0	0	1	1	1	1	2	1	1	0	1	2	1	0	0	0	2	2	2	1	0	0	0	0
837	1	0	2	0	0	1	1	0	0	0	1	1	1	1	1	0	1	1	1	1	1	1	1	1	1	1	0	0	0	1	1	0	1	2	0	2	2	0	1	1	1	1	0	1	0	1	0	1	0
838	1	0	2	0	0	0	1	0	1	1	0	0	0	0	0	0	1	0	2	1	2	1	0	2	0	0	0	0	1	0	0	1	2	1	0	1	1	1	1	0	0	0	0	2	0	0	0	1	0
839	0	0	2	0	0	1	1	1	0	1	0	1	1	1	1	0	2	2	2	2	2	0	0	2	1	1	0	1	2	0	1	0	1	1	0	2	1	0	0	1	0	1	1	2	1	0	0	0	0
840	1	0	2	0	0	0	1	0	0	0	1	0	1	1	1	1	1	0	1	1	1	0	0	2	0	0	0	1	2	0	1	1	1	0	0	2	1	0	0	2	0	1	1	2	0	0	0	0	0
841	0	0	1	0	0	0	0	0	1	1	1	1	1	1	1	0	1	0	0	0	1	2	0	2	0	0	0	0	0	1	0	1	0	1	2	2	2	0	0	1	0	0	0	1	0	1	0	1	0
842	1	0	2	0	0	1	1	0	0	0	0	0	0	0	0	0	1	1	2	2	2	1	2	0	1	1	0	1	1	1	0	2	2	0	1	1	2	0	0	1	0	0	0	2	1	1	0	0	0
843	1	0	1	0	0	0	2	1	0	1	0	0	0	0	0	0	1	0	0	0	1	0	0	2	0	0	0	1	1	1	0	0	1	0	0	2	0	0	0	0	0	0	0	2	1	0	0	0	0
844	1	0	2	0	0	1	1	0	1	1	1	0	0	0	0	0	1	1	0	0	1	0	0	2	1	1	0	0	0	2	0	2	1	1	0	2	1	0	0	1	0	0	0	2	0	0	0	1	0
845	0	0	0	0	0	0	0	0	2	2	0	1	1	1	1	0	1	0	1	1	1	0	0	2	0	0	0	0	1	1	0	0	0	0	0	2	0	0	0	0	0	0	0	1	0	0	0	1	0
846	0	0	2	0	0	0	0	0	2	2	0	0	0	0	0	0	1	1	0	0	1	0	1	1	0	0	0	0	0	1	0	1	1	0	0	1	1	0	0	1	0	1	0	1	0	1	0	0	0
847	1	0	1	0	0	0	2	0	0	0	0	1	1	1	1	0	0	0	2	2	2	0	0	2	0	0	0	1	0	1	2	1	1	1	1	2	0	0	0	0	0	0	0	2	0	1	0	0	0
848	1	0	2	0	0	0	1	0	0	0	1	0	1	0	1	1	1	1	2	2	2	0	0	2	0	0	0	0	0	1	1	0	0	0	0	2	2	0	1	0	1	0	0	1	0	1	0	0	0
849	1	0	1	0	0	0	1	0	1	1	1	1	1	0	0	1	2	2	1	1	2	0	0	2	0	0	0	0	1	1	0	2	2	0	0	1	1	0	0	0	0	0	0	2	2	0	1	0	0
850	1	0	2	0	0	0	1	1	1	2	0	1	1	1	1	0	1	1	2	2	2	1	1	1	1	1	0	1	1	1	1	1	1	1	0	2	1	0	0	1	0	0	0	2	0	1	0	0	0
851	1	0	1	0	0	0	2	0	0	0	0	0	1	1	0	0	0	0	1	0	1	1	0	2	0	0	0	1	2	0	0	2	1	0	1	2	1	0	0	1	0	0	0	1	1	1	0	0	0
852	1	0	1	0	0	0	0	0	2	2	0	0	1	0	1	1	0	0	0	0	2	0	0	2	0	0	0	0	1	1	1	0	0	0	1	2	1	0	0	0	0	0	0	0	0	1	0	0	0
853	1	0	1	0	0	0	1	0	1	1	1	1	1	1	1	0	0	0	0	0	0	0	1	1	0	0	0	0	0	1	0	1	1	2	1	1	2	0	0	1	0	1	1	2	1	0	0	1	0
854	1	0	0	0	0	1	0	0	1	1	0	0	0	0	0	0	2	1	1	1	1	0	0	2	0	0	0	0	0	1	1	2	1	0	1	2	1	0	0	1	0	1	1	1	1	1	0	0	0
855	1	0	2	0	0	0	0	0	2	2	0	0	0	0	0	0	2	1	1	1	1	0	0	2	1	1	0	1	0	1	2	2	1	0	0	1	2	0	0	1	0	1	0	1	1	0	0	0	0
856	1	0	2	0	0	0	1	0	0	0	1	0	1	1	1	1	2	1	2	2	2	0	1	1	0	0	0	1	1	1	1	1	0	0	0	1	2	0	0	1	0	1	1	2	2	2	0	0	1
857	0	0	1	0	0	0	1	0	1	1	1	0	0	0	0	0	2	0	2	1	2	0	1	1	1	1	0	0	0	1	0	2	2	0	0	1	0	0	0	1	0	1	1	2	1	1	0	0	0
858	1	0	1	0	0	0	0	0	2	2	0	0	1	0	0	0	1	2	1	1	2	0	0	2	0	0	0	0	0	2	0	1	1	0	0	2	1	0	0	1	0	0	0	2	0	0	0	0	1
859	0	0	1	0	0	1	2	0	0	0	2	0	1	0	0	0	1	0	1	1	1	0	0	2	0	0	0	0	0	1	0	1	1	1	0	2	0	0	0	0	0	1	1	1	1	1	0	0	0
860	0	0	2	0	0	1	0	0	1	1	2	0	0	0	0	0	1	1	1	1	1	0	0	2	0	0	0	0	0	2	1	2	2	0	0	2	1	0	0	1	0	0	0	2	0	0	0	0	0
861	1	0	2	0	0	2	2	0	0	0	2	1	1	1	1	0	1	1	1	1	2	0	0	2	0	0	0	1	1	1	1	1	1	0	0	2	1	0	0	0	0	0	0	1	0	1	0	0	0
862	1	0	0	0	0	0	0	0	2	2	0	0	0	0	0	0	2	1	1	1	2	1	1	1	0	0	0	0	0	2	0	1	1	0	0	1	0	0	0	0	0	1	1	2	0	0	0	0	0
863	1	0	2	0	0	1	1	0	1	1	1	0	0	0	0	0	0	0	0	0	1	1	0	2	0	0	0	1	1	2	0	1	1	0	0	1	0	0	0	0	0	0	0	2	1	0	0	0	0
864	1	0	1	0	0	0	0	0	1	1	2	1	2	1	1	0	0	0	1	1	0	0	1	1	1	1	0	0	0	2	1	0	0	0	0	2	0	0	0	0	0	1	1	2	1	1	0	1	0
865	0	0	2	0	1	0	2	1	0	1	0	0	0	0	0	0	2	1	2	1	2	0	0	2	0	0	0	0	0	2	1	1	1	0	0	1	2	0	0	2	0	1	1	2	1	1	1	0	0
866	1	0	2	0	0	0	1	0	1	1	1	0	0	0	0	0	2	1	1	1	2	1	0	2	0	0	0	1	1	2	0	1	1	1	0	2	2	0	1	0	1	0	0	2	0	0	0	0	0
867	0	0	1	0	0	0	0	0	1	1	0	0	0	0	0	0	1	1	2	2	2	1	1	1	1	2	1	0	1	2	0	1	1	0	1	2	2	0	0	2	1	0	0	1	0	1	0	0	1
868	1	0	2	0	0	0	2	0	1	1	1	0	0	0	0	0	0	0	2	1	2	0	0	2	1	1	0	1	1	1	0	2	1	1	0	2	2	0	1	0	1	0	0	1	0	1	0	0	0
869	1	0	2	0	0	0	2	0	1	1	1	1	2	2	2	0	0	0	1	1	1	0	0	2	0	0	0	1	1	1	2	1	1	0	0	1	2	0	0	1	0	0	0	2	1	1	0	1	0
870	1	1	1	0	0	1	1	1	1	2	0	0	0	0	0	0	1	1	2	2	2	1	0	2	0	0	0	1	0	0	1	0	0	0	0	1	1	0	0	1	1	1	0	1	0	0	0	0	0
871	1	0	1	0	0	0	2	1	0	1	0	0	1	0	1	1	1	1	1	1	1	1	0	2	0	0	0	0	0	2	0	0	0	0	0	1	0	0	0	0	0	0	0	1	0	0	0	1	0
872	0	0	2	0	0	0	0	0	1	1	1	0	0	0	0	0	1	1	2	2	2	1	0	2	0	0	0	0	1	0	0	1	1	2	0	1	1	0	0	1	0	0	0	0	0	0	0	0	1
873	0	0	2	0	0	0	1	0	1	1	1	0	0	0	0	0	0	0	2	1	2	0	0	2	1	1	0	0	0	1	1	1	1	0	0	1	2	0	0	1	1	0	0	1	0	0	0	1	0
874	0	0	1	0	0	0	1	1	0	1	0	0	0	0	0	0	1	1	1	0	0	0	0	2	0	0	0	1	1	1	1	0	0	0	0	2	1	0	0	1	0	0	0	1	0	0	0	2	0
875	0	0	1	0	0	0	0	0	2	2	0	2	2	1	1	1	1	0	2	2	2	1	2	0	1	1	0	0	0	2	0	1	0	2	2	2	2	0	0	1	0	0	0	2	0	0	0	0	0
876	1	0	1	1	1	1	2	0	0	0	0	0	0	0	0	0	1	1	0	0	1	0	1	1	1	1	0	1	2	0	1	1	2	0	0	2	2	0	0	0	0	0	0	2	0	2	0	0	0
877	1	0	2	0	0	1	0	0	0	0	1	0	0	0	0	0	2	2	1	1	2	1	1	1	0	0	0	0	0	1	0	1	1	0	0	1	1	0	0	0	0	0	0	2	1	1	0	0	0
878	0	0	0	0	0	0	2	1	0	1	0	0	0	0	0	0	0	0	1	1	2	0	0	2	0	0	0	1	1	2	0	1	2	1	0	2	0	0	0	0	0	0	0	1	1	0	0	0	1
879	1	0	1	0	0	0	1	1	1	1	0	0	0	0	0	0	2	2	1	1	1	0	0	2	0	0	0	0	0	2	0	2	2	0	0	2	1	0	0	1	0	0	0	2	0	0	0	0	1
880	0	0	2	0	0	1	1	0	0	0	0	0	1	1	1	1	0	0	2	2	2	0	1	1	0	0	0	2	2	0	0	1	1	1	0	0	2	0	0	1	0	1	1	1	1	0	0	0	0
881	1	0	2	0	0	0	0	0	1	1	0	0	1	1	1	0	0	0	2	2	1	0	0	2	0	0	0	1	1	1	1	1	1	0	0	2	1	0	0	0	1	1	1	2	1	2	0	0	1
882	1	0	1	0	0	1	2	1	0	1	0	1	1	1	1	0	1	0	1	1	1	1	1	1	1	1	0	0	0	1	0	1	0	0	0	2	1	0	0	0	0	0	0	1	0	2	0	0	0
883	1	0	0	0	0	0	2	1	0	1	1	0	2	1	1	1	1	0	0	0	2	0	0	2	0	0	1	1	1	0	1	2	2	0	0	2	1	0	0	1	1	1	1	2	1	0	0	0	0
884	1	0	2	0	0	1	2	0	0	0	2	1	1	1	1	0	1	1	2	2	2	1	0	2	0	0	0	0	1	1	1	1	1	0	0	1	0	0	0	0	0	0	0	0	0	0	0	1	0
885	0	0	2	0	0	1	2	1	0	2	1	0	0	0	0	0	1	1	1	0	0	1	0	2	0	0	0	0	1	1	1	1	1	0	0	1	1	1	1	0	0	0	0	1	1	1	0	1	0
886	1	0	2	0	1	0	1	0	1	1	0	0	2	1	1	0	1	0	0	0	1	0	1	1	1	1	0	0	0	2	1	1	1	0	0	1	1	0	0	1	0	1	0	1	1	2	0	0	0
887	1	0	2	0	0	0	0	0	2	2	0	0	2	1	1	0	1	1	0	1	1	0	0	2	0	0	0	0	2	0	0	2	2	0	0	0	0	0	0	0	0	0	0	2	1	2	0	0	0
888	1	0	0	0	0	0	2	0	0	0	1	1	2	2	2	1	2	2	0	0	0	1	0	2	0	0	0	0	1	1	0	2	2	0	0	2	1	0	0	0	0	1	1	2	1	0	0	1	0
889	1	0	1	0	0	0	1	0	0	0	0	0	1	0	0	0	1	1	1	0	1	1	0	2	0	0	0	0	0	2	0	1	1	0	0	1	1	1	1	0	0	0	0	2	1	0	0	2	0
890	1	0	2	0	0	0	2	1	0	1	0	0	1	1	1	0	0	0	2	1	2	0	0	2	0	0	0	0	0	1	1	1	0	1	0	2	1	0	0	1	0	1	0	0	0	0	0	0	0
891	1	0	1	0	0	0	0	0	1	1	0	1	1	1	1	0	1	1	0	0	1	1	0	2	0	0	0	0	0	1	1	1	1	1	1	2	1	0	0	0	0	1	1	1	1	0	0	0	0
892	1	0	2	0	0	0	0	0	1	1	0	0	1	0	0	0	0	0	2	2	1	1	0	2	0	0	0	0	0	1	0	1	2	0	1	2	1	0	0	0	0	0	0	0	0	1	0	0	1
893	0	0	0	0	0	0	1	0	1	1	1	1	1	0	0	1	1	1	2	2	2	1	0	2	0	0	0	0	1	1	0	0	0	0	0	1	1	0	0	0	0	0	0	2	1	0	0	0	1
894	1	0	2	0	0	0	0	0	0	0	1	2	1	1	1	0	0	1	2	2	2	1	1	1	1	1	0	0	0	2	0	2	1	1	0	1	2	0	1	0	1	0	0	1	0	0	0	1	0
895	0	0	2	0	0	0	0	0	2	2	0	0	0	0	0	0	1	1	1	2	2	0	0	2	0	0	0	1	1	2	1	0	0	0	0	1	2	0	0	1	0	0	0	1	1	1	0	1	0
896	0	0	1	0	0	0	1	0	0	0	1	0	1	1	1	0	0	0	2	1	2	1	0	2	0	0	0	0	0	1	1	1	1	0	0	2	2	0	0	1	0	0	0	2	0	0	0	0	0
897	1	0	1	0	0	1	0	0	2	2	0	0	0	0	0	0	1	0	1	1	1	0	0	2	0	0	0	0	0	2	0	1	1	1	1	1	2	0	0	2	1	1	1	2	0	1	0	0	0
898	1	0	1	1	1	1	0	0	1	1	1	0	0	0	0	0	0	0	0	1	1	0	0	2	0	0	0	1	1	2	0	0	0	1	1	2	0	0	0	1	0	0	0	1	0	1	0	0	0
899	1	1	2	0	1	0	0	0	1	1	1	1	2	2	2	0	1	0	1	1	2	0	0	2	0	0	0	0	2	0	0	0	1	1	0	2	1	0	0	0	0	0	0	2	0	1	0	0	1
900	1	0	0	0	0	0	0	0	1	1	0	0	0	0	0	0	1	1	1	1	1	1	0	2	0	0	0	1	1	2	0	0	0	0	0	2	1	0	0	0	0	0	0	2	0	0	0	1	0
901	0	0	1	0	0	0	2	0	0	0	0	0	1	0	1	1	1	0	1	1	1	0	0	2	2	2	0	0	0	2	1	1	1	1	1	1	1	1	0	0	0	1	1	1	1	1	0	0	0
902	0	0	2	0	0	0	1	0	0	0	1	0	0	0	0	0	1	1	1	0	2	0	0	2	0	0	0	0	1	1	0	0	1	0	0	2	1	0	0	0	0	0	0	2	1	0	0	1	0
903	0	0	1	0	0	0	2	0	0	0	1	1	1	0	0	0	2	1	2	2	2	0	0	2	1	1	0	1	1	1	0	2	1	1	1	2	1	0	0	0	0	1	1	2	1	1	0	0	0
904	1	0	1	0	0	0	1	1	0	1	0	0	0	0	0	0	0	0	2	1	2	0	0	2	0	0	0	1	1	2	0	1	1	0	0	1	1	0	0	1	0	0	0	2	1	0	0	0	0
905	1	0	2	0	0	1	2	0	0	0	1	0	0	0	0	0	2	2	1	1	1	0	0	2	0	1	0	0	0	2	1	1	2	0	0	2	2	0	0	0	0	1	1	1	0	0	0	0	0
906	0	0	2	0	1	0	1	0	1	1	1	0	0	0	0	0	1	1	2	2	2	1	0	2	0	0	0	0	0	1	1	0	0	0	0	2	1	0	0	1	1	1	1	2	1	1	0	0	1
907	1	1	2	0	1	0	0	0	2	2	0	1	1	2	1	0	0	0	1	1	1	0	1	1	0	0	0	0	0	2	1	1	1	0	0	1	1	0	0	0	0	0	0	2	1	0	0	0	0
908	1	0	1	0	0	0	0	0	1	1	1	0	1	1	1	1	0	0	2	2	2	0	0	2	0	0	0	1	1	1	0	1	1	0	0	2	0	0	0	0	0	0	0	2	0	1	0	0	0
909	1	0	1	0	0	0	0	0	1	1	1	0	1	1	1	0	1	0	1	1	1	0	0	2	0	0	0	0	0	1	0	1	1	0	0	1	0	0	0	0	0	0	0	1	0	0	0	0	0
910	0	0	2	0	0	0	2	0	0	0	0	1	1	1	1	0	0	0	2	1	2	1	0	2	0	0	0	0	0	1	1	0	0	1	1	2	1	0	0	0	0	0	0	2	1	2	0	1	0
911	1	0	2	0	0	0	2	0	0	0	0	0	1	0	1	1	0	0	2	1	2	1	0	2	0	0	0	0	0	1	0	1	2	0	0	2	1	0	0	1	0	0	1	1	0	1	0	0	0
912	1	0	1	0	0	0	0	0	2	2	0	1	1	1	1	0	1	0	1	1	1	1	0	2	0	0	0	0	1	1	0	2	2	0	0	0	1	0	0	2	0	1	1	2	2	0	0	0	0
913	0	0	1	0	0	0	0	0	1	1	0	1	1	1	1	0	0	0	2	2	2	0	0	2	0	0	0	2	2	0	1	0	0	0	0	1	2	0	0	1	0	0	0	1	0	1	0	0	0
914	0	0	2	0	0	0	1	0	1	1	0	0	0	0	0	0	2	1	1	1	2	0	1	1	0	0	0	0	1	1	0	2	2	1	0	2	1	0	0	1	0	0	0	1	0	1	0	0	0
915	1	0	2	0	0	0	1	0	0	0	1	0	1	0	0	0	0	0	1	1	2	0	1	1	1	1	0	2	1	1	1	1	0	0	1	2	2	0	0	1	0	1	0	1	1	2	0	0	0
916	1	0	2	0	0	0	1	0	2	2	0	0	1	0	0	0	1	1	0	0	0	1	0	2	0	0	0	0	0	1	1	1	1	2	1	2	0	0	0	0	0	0	0	0	0	1	0	0	0
917	0	0	1	0	0	0	2	0	0	0	0	1	1	1	1	0	2	1	0	0	1	0	1	1	0	0	0	0	0	2	1	0	0	0	1	2	2	0	0	1	0	1	0	0	0	0	0	0	0
918	0	0	1	0	0	1	0	0	2	2	0	0	1	0	0	0	1	1	2	2	2	1	0	2	1	1	0	2	2	0	1	2	2	0	0	1	1	0	0	0	0	1	1	2	1	1	0	0	0
919	1	0	1	0	0	1	0	0	1	1	2	0	1	0	1	1	1	1	1	0	1	1	0	2	0	0	0	0	0	2	0	2	1	1	0	1	2	0	0	2	0	0	0	1	0	1	0	0	0
920	0	0	1	0	0	0	2	1	0	1	0	0	0	0	0	0	0	1	1	1	1	1	0	2	0	0	0	0	0	1	0	2	1	1	2	2	1	0	0	0	0	1	1	2	1	0	0	0	0
921	1	0	2	0	0	1	2	0	0	0	1	1	2	1	1	0	2	2	2	2	1	0	1	1	0	0	0	1	1	1	1	0	1	0	0	2	2	0	0	1	0	0	0	1	0	0	0	1	1
922	0	0	1	0	0	0	1	1	1	2	0	0	0	0	0	0	0	0	1	1	1	0	0	2	1	1	0	0	0	1	0	0	0	0	0	2	1	1	1	0	0	0	0	0	0	1	0	1	1
923	1	0	2	0	0	1	2	1	0	1	1	0	1	0	1	1	1	1	2	2	2	0	0	2	1	1	1	1	1	0	0	0	0	0	0	2	0	0	0	0	0	1	1	2	1	1	0	1	0
924	1	0	2	0	0	0	0	0	1	1	0	0	2	1	2	1	1	0	2	2	2	0	0	2	0	0	1	0	0	1	1	1	0	1	0	1	2	1	1	1	0	0	0	2	0	1	0	1	0
925	0	1	2	0	0	1	2	1	0	1	0	0	0	0	0	0	2	1	2	2	2	1	0	2	0	0	0	0	1	0	0	1	1	0	0	1	0	0	0	0	0	0	0	2	1	0	0	0	0
926	1	0	2	0	0	0	1	0	1	1	0	1	1	1	1	0	2	0	1	1	1	1	0	2	0	0	1	0	0	1	0	1	1	1	1	2	1	1	0	0	0	0	0	2	2	0	0	0	0
927	0	0	1	0	0	0	1	1	1	2	0	0	0	0	0	0	1	1	2	2	2	1	1	1	1	1	0	0	0	2	0	2	1	1	0	1	2	0	0	2	1	0	0	0	0	1	0	0	0
928	1	0	0	0	0	0	1	0	1	1	0	0	1	0	0	0	1	1	1	1	2	1	1	1	1	1	0	0	0	1	0	2	1	0	1	2	0	0	0	1	0	0	0	1	1	1	0	0	0
929	1	0	1	0	0	0	1	0	0	0	0	1	2	1	1	0	2	2	1	1	1	0	0	2	0	0	0	0	0	2	0	2	2	0	0	2	2	0	0	1	0	1	1	2	0	0	0	0	0
930	1	0	2	0	0	0	1	0	1	1	0	0	2	1	1	1	1	1	1	1	1	0	0	2	0	0	0	0	0	2	1	0	2	1	0	2	1	0	0	0	0	0	0	2	0	1	0	0	0
931	1	0	2	0	0	1	1	0	1	1	1	1	2	2	2	1	0	0	2	2	2	0	1	1	1	1	0	0	1	0	0	0	1	2	0	2	1	0	0	0	0	1	1	2	1	1	0	0	0
932	1	0	1	0	0	0	0	0	0	0	1	0	0	0	0	0	2	1	2	2	2	0	0	2	0	0	0	1	2	0	1	1	1	0	0	1	1	0	0	1	0	0	1	2	1	0	0	0	0
933	0	0	1	0	0	0	2	0	0	0	1	0	2	1	1	0	1	2	2	2	2	0	0	2	0	0	0	0	0	1	0	1	2	0	0	2	0	0	0	0	0	1	1	2	0	1	0	0	0
934	0	0	2	0	0	0	1	0	1	1	0	0	0	0	0	0	1	1	1	1	2	0	0	2	0	1	0	0	1	0	0	1	1	0	0	2	1	0	0	0	0	0	0	0	0	0	0	0	1
935	1	0	2	0	0	1	2	0	0	0	0	1	1	1	1	0	1	0	1	1	1	0	1	1	1	1	0	0	0	1	1	0	0	0	0	1	1	1	0	0	0	2	2	2	0	1	0	0	0
936	1	1	1	0	0	0	2	1	0	1	0	0	0	0	0	0	0	0	2	1	2	0	1	1	1	1	0	0	1	0	0	2	2	0	1	2	1	0	0	1	0	0	0	2	0	0	0	0	0
937	0	0	1	0	0	0	1	0	2	2	0	0	1	0	0	0	0	0	2	1	2	1	0	2	0	0	1	1	1	0	1	1	1	0	1	2	1	0	0	0	0	0	0	2	1	0	0	0	1
938	1	1	2	0	1	0	1	1	0	1	0	0	1	1	1	0	2	2	2	2	2	1	0	2	0	0	0	2	2	1	1	1	1	1	0	0	2	0	0	1	0	0	1	1	1	0	0	0	0
939	1	0	2	0	0	0	0	0	2	2	0	0	1	0	0	0	2	1	0	0	1	0	0	2	0	0	0	1	1	0	1	0	0	0	1	2	0	0	0	1	0	0	0	2	0	0	0	0	1
940	1	0	2	0	0	1	1	1	1	2	0	0	1	1	0	0	2	2	1	1	1	0	0	2	0	0	0	0	0	2	0	1	1	0	0	1	1	0	0	0	0	0	0	2	0	1	0	0	1
941	0	0	0	0	0	0	2	0	0	0	2	0	2	1	1	1	1	2	1	1	2	0	0	2	1	1	0	0	0	2	0	1	1	0	0	1	1	0	0	0	0	0	0	2	1	0	0	0	2
942	0	0	1	0	0	0	2	0	0	0	1	1	0	0	0	0	1	0	1	1	1	0	1	1	0	0	0	1	1	2	0	1	1	0	0	1	1	1	1	0	0	0	0	1	1	0	0	0	1
943	1	0	1	0	0	1	0	0	2	2	0	0	0	0	0	0	1	1	0	0	0	0	0	2	0	0	0	0	1	1	0	2	2	1	1	2	2	0	0	1	1	0	0	1	0	0	0	0	1
944	1	0	2	0	0	0	1	0	1	1	0	0	2	2	2	0	1	1	1	1	1	0	1	1	1	1	0	0	1	1	0	2	1	0	0	2	2	0	0	1	0	0	0	1	1	0	0	1	0
945	1	0	2	0	0	1	2	0	0	0	2	1	1	1	1	0	1	1	1	1	2	0	0	2	0	0	0	0	1	1	0	2	2	0	0	0	2	1	1	1	0	1	0	0	1	1	0	0	0
946	0	0	1	0	0	0	2	0	2	2	0	1	1	1	1	0	2	1	2	2	2	1	0	2	0	0	0	0	0	2	2	1	0	2	2	2	2	0	0	1	0	2	2	2	1	1	0	0	0
947	0	0	1	0	0	0	0	0	1	1	0	0	0	0	0	0	2	2	2	2	2	1	0	2	0	0	0	0	1	1	0	0	0	0	0	2	2	0	0	1	0	0	0	1	0	0	0	0	1
948	1	0	0	0	0	0	1	0	1	1	1	0	2	1	2	1	1	1	1	1	1	0	0	2	0	0	0	0	0	2	0	1	1	1	1	1	1	0	0	0	0	0	1	2	1	0	0	0	0
949	0	0	1	0	0	0	0	0	2	2	0	1	1	1	1	0	1	0	2	1	2	1	0	2	0	0	0	0	2	0	0	1	1	1	1	1	2	0	0	1	0	1	0	1	0	0	0	0	1
950	1	1	2	0	1	0	1	0	0	0	1	0	1	0	0	0	1	1	1	1	1	0	0	2	0	0	0	1	1	1	1	0	0	0	1	2	1	0	0	0	0	1	0	1	0	1	0	0	0
951	1	0	1	0	0	0	1	0	1	1	0	0	0	0	0	0	0	0	0	1	1	0	0	2	0	0	1	1	1	0	0	0	0	1	1	2	2	0	1	1	1	0	0	2	0	0	0	0	0
952	1	0	1	0	0	0	1	1	0	1	0	0	1	0	0	0	1	1	1	1	2	0	1	1	1	1	0	0	0	2	1	1	1	1	1	1	1	0	0	1	0	0	0	2	0	1	0	0	0
953	1	0	2	0	0	0	2	0	1	1	1	0	0	0	0	0	1	1	0	1	1	0	1	1	1	2	0	1	0	1	1	1	1	0	0	2	1	0	0	0	0	0	0	2	0	1	0	0	2
954	0	0	1	0	0	0	1	0	1	1	1	0	0	0	0	0	1	1	0	1	1	0	0	2	0	0	0	0	0	1	0	1	1	1	2	2	1	0	0	0	0	0	0	1	0	1	0	0	0
955	1	1	1	0	0	1	1	1	1	2	0	0	0	1	1	0	1	1	2	2	2	1	0	2	0	0	1	1	1	0	0	1	1	0	0	1	0	0	0	0	0	0	0	1	1	1	0	0	0
956	1	0	2	0	0	1	2	0	0	0	0	1	1	1	1	0	2	1	1	2	2	0	0	2	0	0	0	0	0	2	0	2	2	0	0	0	2	0	0	2	0	0	0	2	1	0	0	0	0
957	1	0	0	0	0	1	1	0	1	1	0	0	1	0	1	1	1	0	0	0	1	1	0	2	1	1	0	1	1	0	1	0	0	0	0	2	2	0	0	1	0	0	0	2	0	0	0	0	0
958	0	0	1	0	0	0	1	0	1	1	1	0	0	0	0	0	1	1	2	2	2	0	1	1	1	1	0	2	2	1	1	1	0	1	0	1	2	0	0	2	0	0	0	2	0	1	0	0	0
959	0	0	1	0	0	0	2	0	0	0	0	1	1	1	1	0	1	1	2	2	2	1	0	2	0	0	0	1	1	1	1	1	1	0	0	0	1	0	0	2	0	0	0	2	1	0	0	0	0
960	1	0	0	0	0	0	1	1	0	1	0	0	0	0	0	0	0	0	2	1	2	0	1	1	0	0	0	0	2	0	0	1	1	0	1	1	0	0	0	0	0	0	0	1	0	0	0	0	0
961	1	0	2	0	0	0	1	0	1	1	1	0	0	0	0	0	1	0	1	0	1	0	0	2	0	0	0	0	0	1	0	1	1	0	0	2	1	0	0	1	0	0	0	2	0	0	0	0	0
962	1	0	0	0	1	0	1	1	1	2	0	0	0	0	0	0	2	0	1	1	1	0	0	2	0	0	0	1	1	1	1	1	1	2	0	1	1	0	0	0	0	1	1	1	1	1	0	0	0
963	1	0	2	0	0	0	2	1	0	1	1	1	1	1	1	0	1	1	1	1	2	0	1	1	1	1	0	0	1	1	0	2	2	0	0	1	2	0	0	1	0	0	0	2	0	0	0	0	0
964	0	0	2	0	0	1	1	1	1	2	0	0	1	1	1	0	1	1	1	0	2	0	1	1	0	0	0	1	1	1	1	1	1	0	1	1	1	0	0	0	0	1	0	1	0	1	0	0	0
965	0	0	2	0	0	1	1	0	1	1	1	1	1	1	1	0	1	1	1	2	2	0	1	1	1	1	0	1	1	1	2	1	1	0	0	2	1	0	0	0	0	1	0	0	0	0	0	0	1
966	1	0	1	0	0	1	1	1	0	1	0	0	1	0	1	1	2	2	1	1	1	1	0	2	0	0	1	0	0	1	0	1	1	0	1	2	1	0	0	1	0	0	0	0	0	0	0	0	1
967	0	0	0	0	0	0	0	0	1	1	1	0	0	0	0	0	1	1	2	2	2	0	0	2	0	0	0	1	2	0	1	0	0	0	1	2	1	0	0	0	0	1	1	1	1	1	0	0	0
968	1	1	1	0	0	0	2	0	1	1	1	1	1	0	0	1	2	1	1	2	2	0	0	2	0	0	0	1	1	1	2	1	1	0	0	2	2	0	0	2	1	2	2	2	1	1	0	0	0
969	1	0	1	0	0	0	1	0	0	0	1	1	1	1	2	0	1	1	2	2	2	1	2	0	1	1	0	1	1	1	0	1	1	0	0	2	2	0	1	0	1	0	0	0	1	1	0	0	0
970	1	0	0	0	0	0	1	1	1	2	0	1	1	1	1	0	1	2	1	1	2	0	0	2	0	0	1	1	1	1	0	2	1	1	1	2	2	0	0	1	0	2	2	2	1	1	0	1	0
971	0	0	2	0	0	0	1	0	0	0	1	0	0	0	0	0	1	1	0	0	0	0	0	2	1	1	0	0	1	2	0	0	0	0	1	2	2	0	0	1	0	0	0	2	1	1	0	0	2
972	1	0	2	0	0	1	2	1	0	1	0	1	1	0	0	0	0	0	0	0	0	1	0	2	0	0	0	0	1	1	1	0	1	0	0	2	1	0	0	1	0	0	0	0	0	0	0	0	1
973	1	0	1	0	0	0	2	1	0	1	1	1	1	1	1	0	2	0	2	2	2	0	1	1	0	0	0	2	1	1	1	1	1	2	2	2	0	1	1	0	0	0	0	1	1	0	0	0	1
974	0	0	1	0	0	0	1	0	1	1	1	1	2	1	1	0	1	2	2	2	2	0	1	1	1	1	0	2	2	1	1	0	0	1	0	2	1	0	0	2	0	1	1	2	1	0	0	0	1
975	1	0	2	0	0	1	1	0	1	1	0	0	0	0	0	0	1	0	1	1	1	1	0	2	0	0	0	1	0	1	1	2	2	0	0	2	1	0	0	1	0	1	1	1	1	1	0	0	0
976	1	0	1	0	0	0	1	0	1	1	0	0	0	0	0	0	1	1	1	1	2	1	0	2	0	0	0	1	2	0	1	1	1	2	0	2	1	0	0	1	0	0	0	1	0	0	0	0	1
977	0	0	1	1	1	2	1	0	1	1	2	0	1	1	1	1	1	0	1	1	2	0	0	2	1	1	0	0	1	1	1	0	1	0	0	2	1	0	0	0	1	0	0	2	1	0	0	0	0
978	1	0	2	0	0	0	0	0	1	1	0	1	1	1	1	0	0	0	1	2	2	0	1	1	1	1	0	0	0	2	2	1	1	0	0	2	1	0	0	0	0	1	1	1	1	2	0	0	0
979	1	0	0	0	0	0	0	0	2	2	0	1	2	1	1	0	2	1	1	1	2	0	0	2	1	1	1	0	1	2	0	0	0	0	1	2	1	0	0	0	0	0	0	1	0	1	0	0	1
980	1	0	0	0	0	0	2	0	1	1	0	0	2	1	1	1	1	1	0	0	2	1	0	2	0	0	0	1	1	2	0	0	0	1	1	2	2	0	0	2	0	0	0	2	0	1	0	0	0
981	0	0	2	0	0	0	2	0	0	0	2	0	1	0	0	0	1	1	2	2	2	0	0	2	0	0	0	0	0	1	1	2	2	0	0	1	0	0	0	0	0	1	1	1	1	1	0	0	0
982	1	0	0	0	0	0	0	0	1	1	0	0	1	0	0	0	0	0	1	1	1	1	1	1	1	2	0	2	1	1	1	1	1	0	0	2	1	0	0	0	0	0	0	2	0	0	0	2	0
983	0	0	1	0	0	0	2	0	0	0	1	0	0	0	0	0	0	0	0	0	0	1	1	1	1	2	0	0	1	0	0	0	0	0	0	1	0	0	0	0	0	0	0	1	1	1	0	0	0
984	1	0	2	0	0	0	1	2	0	2	0	0	0	0	0	0	1	2	1	1	2	1	0	2	0	0	0	0	0	1	1	2	2	0	0	0	1	0	0	0	0	1	0	0	1	0	0	0	1
985	1	0	1	0	0	0	1	0	0	0	1	0	2	1	1	1	2	2	1	1	2	0	0	2	0	0	0	0	1	0	0	1	1	0	0	2	1	0	0	0	1	0	0	2	0	0	0	1	0
986	1	0	1	0	1	0	0	0	2	2	0	0	0	0	0	0	1	1	0	0	2	0	0	2	1	1	0	0	0	1	0	1	1	1	1	2	2	0	0	0	0	0	0	2	0	1	0	0	0
987	1	0	1	0	0	0	0	0	1	1	0	2	2	1	1	1	1	0	1	0	1	0	0	2	0	0	1	0	1	0	0	1	1	1	0	2	1	0	0	0	0	0	0	1	0	1	0	0	0
988	1	0	2	0	0	1	2	0	1	1	0	0	0	0	0	0	1	1	0	0	1	0	0	2	0	0	0	0	1	1	1	2	1	0	0	1	0	0	0	1	0	2	2	2	0	1	0	1	0
989	1	0	1	0	0	0	0	0	1	1	1	0	0	0	0	0	0	0	1	2	2	1	0	2	0	0	0	1	1	1	0	1	2	0	0	2	0	0	0	0	0	0	0	2	0	0	0	1	0
990	1	0	1	0	1	0	2	1	0	1	0	1	2	1	2	1	0	0	2	1	2	1	2	0	1	1	0	0	0	1	0	2	2	0	0	1	0	0	0	0	0	0	0	1	0	1	0	0	0
991	0	0	1	0	0	0	1	0	0	0	1	1	2	2	2	1	1	1	2	2	2	1	1	1	1	1	0	1	1	2	0	2	2	0	0	1	0	0	0	0	0	0	0	2	0	0	0	0	1
992	1	0	0	0	0	0	1	1	0	1	0	1	1	1	1	0	1	1	0	0	1	0	0	2	0	0	0	1	1	1	1	2	2	0	0	1	2	0	0	1	0	0	0	2	2	1	0	0	0
993	1	0	2	0	0	0	1	0	0	0	0	1	1	1	1	0	1	0	1	1	2	1	0	2	0	0	1	0	0	1	0	1	2	0	1	2	2	0	0	1	1	0	0	2	0	1	0	0	0
994	0	0	0	0	0	0	0	0	2	2	0	0	0	0	0	0	1	1	1	0	1	0	1	1	0	0	0	1	1	1	0	0	0	1	1	2	2	0	0	1	0	0	0	2	0	1	0	0	1
995	1	0	2	0	0	0	1	1	1	2	0	0	0	0	0	0	1	1	2	2	2	1	1	1	1	1	0	0	0	1	0	1	0	0	1	2	1	0	0	0	1	0	0	2	0	0	0	0	1
996	0	1	2	0	0	1	1	0	0	0	0	0	0	0	0	0	1	0	1	0	1	2	1	1	1	1	0	0	0	1	1	1	0	1	0	1	2	0	0	1	0	1	1	2	1	0	0	0	0
997	1	1	1	0	0	0	2	0	0	0	2	0	0	0	0	0	2	0	1	1	2	0	0	2	1	1	0	1	1	0	1	0	0	0	0	1	1	1	0	1	0	1	1	2	1	1	0	1	0
998	1	0	1	0	0	0	1	0	1	1	0	1	1	0	0	0	0	1	1	1	1	0	0	2	1	1	0	0	1	1	0	0	0	0	0	1	1	0	0	0	0	0	0	2	0	1	0	0	0
999	0	0	1	0	0	0	1	0	0	0	2	2	1	1	1	0	2	1	2	2	2	1	1	1	1	1	0	0	0	2	0	1	1	0	0	2	0	0	0	0	0	0	0	2	0	1	0	1	0
1000	0	0	2	0	0	0	0	0	1	1	0	0	0	0	0	0	1	1	1	1	1	0	0	2	0	0	0	0	1	1	0	1	0	1	1	1	0	0	0	0	0	1	1	2	1	1	0	0	0
[truncated: 252 more columns]
