# Supplementary material for: KNN-MDR: a learning approach for improving interactions mapping performances in genome wide association studies
Source: BMC Bioinformatics. 2017 Mar 21;18:184. doi: 10.1186/s12859-017-1599-7 (PMC5361736; doi:10.1186/s12859-017-1599-7)
Supplement: Supplementary file 5 — The data set(s) supporting the results of Table 3. (ZIP 7092 kb) [file 12859_2017_1599_MOESM5_ESM.zip › 000/S89/mkallsimul.dat]

1	1	0	0	0	0	0	1	0	1	0	1	0	1	0	0	0	1	1	0	0	0	0	2	0	0	0	1	2	2	1	1	1	1	0	0	1	0	0	2	0	1	0	1	0	1	0	0	1	0
2	1	0	0	0	0	0	1	0	1	0	0	0	0	0	0	0	1	1	1	2	2	0	2	0	1	1	2	2	2	2	0	1	1	0	0	1	1	1	0	1	0	0	0	0	0	0	0	1	1
3	1	1	1	1	0	0	1	0	1	0	1	0	0	0	0	0	0	0	2	2	2	0	2	0	0	0	2	2	1	1	0	0	0	0	1	2	1	0	2	0	0	2	2	0	1	1	0	2	1
4	1	0	0	0	0	0	2	0	1	0	0	1	2	1	1	0	1	0	1	1	1	0	2	0	1	1	0	1	2	0	1	1	0	0	1	2	1	0	1	2	1	0	0	0	0	0	1	2	1
5	0	0	0	0	0	0	1	0	0	0	0	1	1	0	1	0	1	0	2	2	2	0	1	0	0	0	1	2	1	1	1	1	1	0	0	2	2	0	0	2	0	0	0	0	0	0	0	2	0
6	1	0	1	1	0	0	1	1	1	0	0	1	2	0	1	1	2	2	1	1	2	0	2	0	0	0	2	0	1	0	0	2	1	1	0	1	1	0	1	1	0	0	1	0	1	0	0	0	2
7	1	0	1	1	0	0	0	0	1	0	1	1	1	0	1	0	2	1	2	1	2	0	1	1	1	1	2	1	2	0	0	0	0	1	1	1	1	0	0	0	0	0	0	1	0	0	0	2	0
8	1	0	0	0	1	1	1	0	1	0	0	1	1	0	1	0	0	0	2	2	2	0	1	0	0	0	2	2	2	1	0	2	1	0	0	2	1	0	0	1	0	0	0	1	0	0	0	2	0
9	0	0	0	1	0	0	1	0	1	0	1	1	1	0	1	0	1	1	1	1	1	0	2	0	0	0	2	2	2	2	1	1	0	0	1	2	1	0	2	0	0	1	1	0	1	1	0	1	1
10	0	0	0	0	0	0	0	0	2	0	0	1	2	0	1	1	1	0	1	2	2	0	2	0	0	0	1	2	1	1	1	2	1	0	0	2	2	0	1	1	1	0	0	1	0	1	0	1	1
11	0	0	0	0	0	0	1	1	0	0	0	0	0	0	0	0	2	1	2	1	2	1	2	0	0	0	1	0	2	0	0	1	1	0	0	2	2	0	0	2	1	1	1	0	1	1	0	1	0
12	1	0	0	0	0	0	2	1	0	0	0	0	0	0	0	0	1	1	1	1	2	0	2	0	0	0	1	0	2	0	0	2	2	0	0	1	1	0	1	1	0	0	1	0	0	0	0	2	1
13	1	0	0	0	2	2	2	0	0	0	1	0	1	0	0	1	0	1	1	0	1	0	2	0	0	0	2	2	2	2	0	2	1	0	0	2	1	0	2	0	0	0	0	0	0	0	0	1	1
14	1	0	1	1	0	0	1	0	2	0	0	0	1	0	0	0	0	1	1	1	2	0	2	0	0	0	2	2	2	2	1	2	1	1	0	2	2	0	1	1	1	0	0	0	0	0	0	1	0
15	0	0	0	1	1	1	2	0	0	0	2	0	1	0	0	0	1	2	0	0	2	0	2	0	0	0	1	2	2	1	1	1	1	0	0	2	1	1	1	1	1	0	1	0	1	0	0	1	0
16	0	0	0	2	0	0	0	0	2	0	0	0	1	0	0	1	1	2	1	1	1	0	2	0	0	0	2	2	2	2	0	1	2	0	0	1	2	0	0	2	0	0	0	0	0	0	0	1	0
17	1	0	0	1	0	0	0	0	0	0	0	0	1	0	0	0	1	0	2	1	2	0	1	1	1	1	2	2	2	1	1	2	1	1	0	1	2	0	1	2	1	0	1	0	0	1	1	1	1
18	0	0	0	0	0	0	0	0	1	0	0	0	0	0	0	0	1	0	2	0	2	0	2	0	0	0	1	2	2	1	0	1	1	0	0	2	1	0	0	2	0	1	0	0	1	1	0	2	0
19	1	0	0	1	0	0	1	0	1	1	1	0	2	0	1	1	2	1	1	1	2	1	0	1	0	1	1	2	2	1	1	0	0	0	1	2	1	0	0	1	0	0	0	0	0	0	1	0	2
20	0	0	0	0	0	0	1	0	1	0	0	1	1	0	1	0	2	1	2	2	2	0	0	0	0	1	0	1	1	0	1	0	0	0	0	1	0	1	0	0	0	1	0	0	2	1	1	0	1
21	0	0	0	0	1	1	1	0	1	0	1	0	0	0	0	0	0	2	0	0	0	0	1	0	0	0	1	2	1	1	0	1	1	1	1	2	1	1	0	2	0	0	0	0	0	0	0	0	2
22	1	0	0	0	1	1	1	0	0	0	0	1	2	0	1	0	2	1	1	1	1	0	2	0	2	2	2	2	2	2	0	1	1	1	0	2	1	1	0	0	0	0	0	0	0	0	0	2	1
23	1	0	0	1	0	0	0	0	1	0	0	0	0	0	0	0	1	1	1	1	1	0	2	0	0	0	1	0	1	0	0	2	2	0	0	1	1	0	1	1	0	0	0	0	0	0	0	0	2
24	1	1	0	0	0	0	2	0	1	0	0	0	0	0	0	0	0	1	1	1	2	0	2	0	0	0	2	2	2	1	1	0	0	0	0	1	2	1	0	1	0	0	0	1	0	0	0	2	2
25	1	0	0	1	0	0	0	0	1	0	0	0	0	0	0	0	0	1	1	1	1	0	1	1	1	1	2	2	2	1	0	1	1	0	0	2	1	0	1	2	1	0	0	0	0	0	0	2	1
26	1	0	0	0	1	1	1	0	1	0	1	0	1	0	0	1	1	1	1	1	2	0	0	1	1	1	0	0	1	0	0	1	1	0	1	1	2	0	1	0	0	0	1	1	0	1	0	2	1
27	0	0	0	0	0	0	2	0	0	1	1	0	1	0	1	0	2	1	1	1	1	0	2	0	0	0	1	2	1	1	1	1	0	1	0	1	2	1	0	0	0	0	0	0	0	1	0	1	1
28	1	0	0	0	0	0	1	0	2	0	0	0	0	0	0	0	1	0	2	2	1	0	2	0	0	0	2	2	2	2	2	2	1	1	2	2	2	0	1	1	1	1	1	0	0	2	0	2	0
29	1	0	0	0	1	1	1	1	1	0	0	1	2	0	2	0	0	2	0	0	0	0	2	0	0	0	2	1	2	1	0	1	1	0	0	1	2	0	2	0	0	0	0	0	0	0	0	2	0
30	1	0	0	1	0	0	0	0	1	0	1	0	1	0	0	1	1	1	1	1	1	0	1	1	1	1	0	2	1	0	0	1	1	1	1	1	1	0	1	1	0	0	0	0	0	0	0	2	0
31	0	0	0	0	0	0	1	0	0	0	1	1	1	0	1	0	1	2	0	0	1	0	2	0	0	0	1	2	2	1	1	0	1	1	0	1	1	0	1	1	0	0	0	0	0	0	0	2	2
32	1	0	1	0	1	1	0	0	2	0	0	0	1	0	1	0	2	2	0	0	2	0	0	1	1	1	1	1	2	1	1	0	0	0	0	2	2	0	1	0	0	0	1	0	1	1	0	1	1
33	0	0	0	0	1	1	1	0	0	0	0	1	1	0	1	0	2	0	2	2	2	0	1	0	0	0	1	2	1	1	0	1	0	1	1	2	1	0	0	2	0	1	1	0	1	0	0	1	1
34	1	0	0	0	1	1	2	0	0	0	0	1	1	0	1	0	2	1	2	2	1	0	0	1	1	1	2	2	2	2	0	1	1	0	0	2	1	0	2	0	0	0	1	1	2	0	0	1	1
35	1	1	0	0	0	0	0	0	1	0	1	1	1	0	1	0	2	0	2	2	2	0	1	0	0	0	2	2	2	2	0	2	2	0	0	1	1	1	0	1	0	0	0	0	0	0	0	2	0
36	0	0	0	0	0	0	0	0	0	0	0	0	0	0	0	0	0	2	0	0	1	0	2	0	0	0	2	2	2	1	1	1	1	0	0	1	0	0	1	1	1	1	1	0	1	1	0	2	0
37	0	0	0	1	0	0	2	0	0	0	0	0	0	0	0	0	1	1	2	2	2	0	2	0	0	0	2	2	2	2	0	0	0	1	1	1	1	0	1	1	0	0	0	0	0	0	1	0	2
38	1	0	0	0	0	0	1	1	0	0	0	1	1	0	1	0	1	0	1	1	1	0	2	0	0	0	0	0	2	1	0	2	2	0	1	2	2	0	1	1	0	0	0	0	0	0	0	2	0
39	0	0	0	0	0	0	1	1	0	0	0	0	0	0	0	0	2	0	1	1	1	0	2	0	0	0	1	1	1	1	0	1	1	0	0	1	2	0	0	2	0	0	1	0	0	1	0	1	1
40	0	0	0	0	0	1	1	0	1	0	1	0	1	0	0	0	0	1	1	1	1	0	1	0	0	0	0	1	1	1	0	0	0	0	1	2	2	0	2	1	0	1	1	0	1	0	0	1	1
41	0	0	0	0	0	0	1	0	0	0	1	0	1	0	0	1	2	1	1	1	1	0	2	0	0	0	2	0	1	0	0	0	0	0	0	1	2	0	0	2	0	0	1	0	1	0	0	1	1
42	1	0	0	0	1	1	1	0	1	0	1	0	0	0	0	0	1	0	2	2	1	0	2	0	1	1	1	2	1	1	1	2	1	1	0	1	2	0	0	1	0	1	1	0	2	0	0	2	0
43	1	0	0	0	0	0	2	1	0	0	1	0	1	0	0	1	1	2	0	0	1	0	1	0	0	0	1	2	2	1	2	1	0	1	0	1	0	1	1	0	0	0	1	0	0	1	0	2	1
44	1	0	0	1	0	0	1	0	1	1	1	0	1	0	0	0	1	1	1	1	1	0	2	0	0	0	2	2	2	2	0	1	1	1	1	2	1	0	1	2	1	1	1	0	1	1	0	2	0
45	1	0	0	0	0	0	2	0	1	0	0	0	1	0	0	0	2	0	2	2	2	0	2	0	0	0	2	2	2	2	0	2	2	1	0	0	2	0	1	1	0	1	1	0	0	0	0	1	0
46	0	0	0	0	0	0	2	0	2	0	0	0	0	0	0	0	2	0	2	2	2	0	1	0	0	0	1	2	2	2	0	1	1	0	0	2	2	0	0	2	0	0	1	0	0	0	0	1	1
47	1	0	0	1	0	0	2	0	0	0	0	0	1	0	1	0	0	1	1	0	1	0	2	0	0	0	1	2	2	1	1	1	1	0	0	2	1	1	0	2	0	1	1	0	0	0	0	1	1
48	1	0	0	0	1	1	1	0	1	0	1	1	1	0	1	0	1	0	2	2	2	0	2	0	0	0	1	1	2	1	0	0	1	1	0	2	1	1	0	2	0	0	1	0	1	1	0	2	0
49	1	0	0	1	1	1	1	0	1	1	1	0	1	0	0	1	1	1	1	2	2	0	1	0	0	0	1	2	2	2	0	1	1	1	0	2	1	1	0	1	0	0	1	1	2	0	0	1	1
50	1	0	0	0	0	0	0	0	2	0	0	1	1	0	1	0	1	2	0	0	0	1	2	0	0	0	2	2	2	2	1	2	2	0	0	2	1	0	1	1	0	0	0	1	0	0	0	2	1
51	0	0	0	0	0	0	1	0	1	0	1	1	1	0	1	0	2	0	2	2	2	0	1	0	0	0	1	2	1	1	0	1	1	2	1	2	1	1	1	1	1	1	0	0	1	1	0	2	0
52	1	0	0	0	0	0	1	0	1	1	0	1	2	0	1	0	1	2	0	0	1	0	1	0	0	0	1	1	2	0	0	2	1	0	0	2	1	0	2	0	0	0	0	0	1	1	0	1	1
53	0	0	0	0	0	0	1	1	0	0	0	0	0	0	0	0	0	2	0	0	1	0	2	0	0	0	1	1	1	0	0	2	2	0	0	0	2	0	0	2	0	1	1	0	1	0	0	0	2
54	1	0	0	0	0	0	1	0	1	0	1	1	2	1	1	0	1	0	2	1	2	0	2	0	0	0	2	2	2	1	0	1	1	1	1	1	2	1	0	2	1	0	1	0	1	0	0	2	1
55	1	0	0	0	0	0	0	0	1	0	0	0	1	0	0	0	1	1	1	1	1	0	0	0	0	0	2	2	2	2	0	2	1	0	0	1	2	0	1	0	0	0	0	0	2	0	0	2	0
56	1	0	0	0	1	1	2	0	0	1	2	0	1	0	0	0	0	0	2	2	2	0	1	1	1	1	1	1	2	1	1	1	0	1	0	1	2	0	1	1	0	1	0	0	1	1	0	2	0
57	1	0	1	0	1	2	0	0	1	0	0	0	0	0	0	0	0	2	0	0	1	0	2	0	0	0	2	2	2	1	2	1	1	1	0	2	1	0	0	1	0	0	0	2	0	2	0	2	0
58	1	0	0	0	0	0	1	0	1	1	1	1	0	0	0	0	2	1	1	1	2	0	2	0	0	0	2	2	2	1	1	1	1	0	0	2	1	1	0	1	0	1	1	0	1	1	0	1	1
59	0	0	0	1	0	0	1	0	1	0	1	0	2	0	1	0	1	1	1	1	1	0	2	0	0	0	1	2	1	0	1	1	2	0	0	2	1	0	2	0	0	0	0	0	1	1	0	2	1
60	1	0	0	0	1	1	1	0	0	0	0	0	0	0	0	0	2	1	2	1	2	0	1	1	1	1	2	2	2	2	0	1	1	0	0	2	0	0	2	1	1	0	1	1	1	0	0	2	0
61	1	0	0	0	0	0	0	0	1	0	0	0	1	0	0	0	0	1	1	1	2	0	2	0	0	0	1	1	2	0	0	1	1	0	1	1	0	1	1	0	0	1	0	0	1	1	0	1	2
62	1	0	0	1	0	0	1	0	1	0	1	1	2	0	1	0	1	1	1	1	1	0	2	0	0	0	2	2	2	0	0	1	1	0	0	2	1	0	0	1	0	0	0	0	0	0	0	1	1
63	0	0	0	0	0	0	2	0	2	0	0	2	2	1	1	0	1	1	1	1	2	0	2	0	1	1	2	2	2	2	0	2	1	1	1	1	2	0	0	2	0	0	1	0	1	0	0	2	0
64	0	0	0	1	0	0	1	0	2	0	0	0	0	0	0	0	2	1	1	2	2	0	2	0	1	1	1	2	1	1	1	2	2	0	0	1	2	0	0	2	0	0	1	0	1	2	1	1	1
65	1	0	0	0	1	1	0	0	0	0	1	1	2	0	1	0	0	2	0	0	0	1	0	1	1	1	2	2	2	1	0	2	1	0	0	1	2	0	1	1	0	1	1	0	0	0	0	1	1
66	1	0	0	1	0	0	0	0	2	0	0	1	1	0	1	0	2	2	1	1	2	0	1	1	1	1	2	2	2	2	0	2	1	0	0	1	1	0	0	1	0	1	1	1	1	2	0	2	0
67	1	0	0	0	0	0	0	0	2	0	0	0	1	0	0	1	1	1	1	1	2	0	2	0	1	1	1	2	1	1	0	1	1	0	0	2	1	1	0	1	0	2	2	0	2	1	1	1	1
68	1	0	1	0	0	0	1	0	1	1	1	1	2	0	1	0	2	1	1	1	2	0	2	0	0	0	0	2	1	0	0	1	2	0	0	2	1	0	0	2	0	0	2	0	1	0	0	2	0
69	1	0	0	1	0	0	0	0	1	0	0	1	2	0	2	0	2	2	1	1	1	0	1	0	0	0	2	2	2	2	1	1	0	0	0	1	1	1	1	1	1	0	0	0	0	0	0	1	1
70	1	0	0	1	0	0	1	0	1	0	1	0	2	0	1	1	1	1	1	1	1	0	1	0	1	1	0	0	1	0	0	1	2	1	0	1	1	0	1	2	1	1	1	0	1	1	0	2	0
71	1	0	1	1	0	0	1	1	0	0	0	2	2	0	2	0	1	1	1	0	0	0	1	1	1	1	2	2	2	1	1	1	1	0	0	1	1	0	1	1	0	1	0	0	2	0	0	1	1
72	1	0	0	1	0	0	0	0	1	0	0	0	1	0	0	0	0	0	2	2	2	0	2	0	0	0	0	2	1	0	0	1	1	0	0	1	1	0	0	2	0	1	1	0	1	0	0	2	1
73	0	0	1	1	0	0	0	0	1	0	0	0	1	0	0	1	0	0	2	2	2	0	1	1	1	2	1	1	2	1	0	0	0	0	0	2	1	0	0	2	0	0	0	0	0	0	0	1	1
74	1	0	0	1	0	0	0	0	1	0	0	1	1	0	1	0	2	1	1	1	2	0	2	0	1	1	2	2	1	1	1	1	2	0	0	1	2	0	0	1	0	0	0	0	0	0	0	0	1
75	1	0	0	1	0	0	0	0	2	0	0	0	0	0	0	0	1	2	1	1	1	0	2	0	0	0	1	2	1	1	0	1	1	0	0	1	1	0	0	2	0	2	1	0	1	0	0	1	1
76	1	0	0	0	0	0	1	0	2	0	0	1	1	1	0	0	2	0	2	2	2	0	1	1	1	1	2	2	2	2	0	0	1	1	0	2	1	1	0	1	0	0	1	0	2	1	0	2	0
77	1	0	0	0	1	1	2	1	0	0	0	0	0	0	0	0	1	1	1	1	1	0	2	0	0	0	1	2	2	1	1	0	2	1	0	1	1	0	2	0	1	1	1	0	1	1	0	2	0
78	1	0	0	0	1	1	2	0	0	0	2	1	1	0	1	0	2	0	2	2	2	0	1	1	1	1	2	2	2	2	0	1	1	0	0	1	2	0	1	1	1	0	1	0	1	0	0	0	2
79	0	0	0	1	0	0	2	1	0	0	0	0	1	0	0	0	0	1	0	0	2	0	1	1	2	2	1	2	2	1	1	2	2	0	1	1	1	0	2	0	0	0	0	0	0	0	0	2	0
80	1	0	0	1	0	0	2	1	0	0	1	0	1	0	0	1	0	0	2	2	2	0	0	0	0	0	1	1	2	2	1	1	1	1	2	2	2	0	0	2	0	1	1	0	1	0	0	2	0
81	1	1	0	0	0	0	1	1	1	0	0	0	0	0	0	0	0	1	1	1	2	0	2	0	0	0	1	1	2	1	0	1	1	1	0	1	1	0	1	1	0	0	0	0	0	0	0	1	1
82	0	0	0	0	0	0	2	1	0	0	0	0	0	0	0	0	0	2	0	0	0	0	1	0	0	0	2	2	2	2	0	1	2	0	0	0	1	0	2	0	0	0	0	0	0	1	1	0	2
83	0	0	0	0	1	1	1	1	0	0	0	0	0	0	0	0	2	1	1	1	1	1	1	0	0	0	1	1	2	1	0	1	1	0	0	2	1	1	0	1	0	0	0	0	0	1	0	2	0
84	0	0	0	1	0	0	1	2	0	0	0	1	1	0	0	0	2	0	2	2	2	0	2	0	0	0	1	1	2	1	1	1	1	1	2	2	1	0	1	1	0	0	0	0	0	0	0	2	0
85	0	0	0	0	0	0	0	0	1	0	0	0	1	0	1	0	2	0	2	2	2	0	2	0	0	0	2	2	2	2	0	0	0	0	0	2	2	1	0	2	1	1	1	0	1	0	0	1	1
86	0	0	0	0	0	0	1	0	0	1	1	0	0	0	0	0	2	0	1	1	1	0	2	0	0	0	1	2	1	1	1	1	1	0	1	1	1	0	1	1	0	0	0	0	0	0	0	2	0
87	0	0	0	1	1	1	1	0	1	0	0	0	0	0	0	0	1	1	1	0	1	0	1	1	1	1	2	2	2	2	0	1	1	0	0	1	2	0	1	0	0	0	1	0	1	1	0	2	1
88	1	0	0	1	0	0	1	0	0	0	1	0	1	0	1	0	1	0	1	1	1	0	2	0	0	0	2	2	2	2	1	2	2	0	0	0	1	0	1	1	0	0	0	0	0	0	0	2	0
89	1	0	0	1	0	0	1	0	1	0	0	1	1	0	2	0	2	1	1	1	1	0	1	0	0	0	1	1	2	1	0	1	1	0	0	2	1	1	0	1	0	1	1	0	1	0	0	1	1
90	0	0	0	0	0	0	1	0	0	1	1	0	1	0	0	1	0	2	0	0	1	0	1	0	0	0	2	2	2	2	0	1	0	0	0	1	1	1	0	1	0	0	0	0	0	1	1	0	2
91	0	0	1	1	0	0	1	1	1	0	0	0	1	0	0	0	2	1	1	2	2	0	0	1	1	1	1	2	2	1	0	2	2	0	0	1	1	0	1	2	1	1	1	0	1	0	1	0	2
92	0	1	0	0	1	1	1	1	0	0	0	1	1	0	1	0	1	1	1	1	1	1	2	0	0	0	0	1	1	1	0	1	1	2	1	2	1	1	0	1	0	0	0	0	0	0	0	1	0
93	1	1	0	0	1	1	1	0	1	1	1	1	1	0	1	0	0	2	0	0	0	0	1	0	0	0	1	1	2	1	0	2	1	1	1	2	1	0	0	1	0	0	0	0	0	2	0	2	0
94	0	0	0	0	1	1	1	1	1	0	0	1	2	0	2	0	0	1	1	0	1	0	2	0	0	0	2	2	2	2	1	0	0	0	1	2	0	1	1	0	0	0	1	0	1	0	0	2	0
95	1	0	0	0	1	1	1	0	1	0	0	1	2	0	1	0	1	1	1	1	1	0	1	1	1	2	2	2	2	2	0	2	1	1	1	2	2	0	0	2	0	0	0	0	2	0	0	2	1
96	1	0	1	1	0	0	1	0	1	0	1	1	2	0	1	0	0	2	0	1	2	0	2	0	0	0	1	2	2	1	1	0	0	1	1	2	1	1	0	1	0	1	1	0	1	1	0	2	0
97	1	0	1	0	1	1	1	0	1	0	0	0	0	0	0	0	0	0	2	1	2	0	1	0	0	0	2	2	2	2	1	0	0	1	2	2	1	0	0	1	0	2	2	0	2	1	1	1	1
98	1	0	0	0	0	0	1	1	1	0	0	0	0	0	0	0	0	1	2	2	2	0	1	0	0	0	1	2	2	1	1	2	1	0	0	1	2	0	1	1	0	0	1	1	2	0	0	2	2
99	0	0	0	0	0	0	2	1	0	0	0	1	2	1	0	0	2	0	2	2	2	0	2	0	0	0	1	2	1	1	1	1	2	0	0	2	2	0	0	1	0	0	0	0	0	2	0	2	1
100	0	0	0	0	0	0	1	1	1	0	0	0	1	0	0	1	1	1	1	1	2	0	1	0	0	0	2	1	2	0	0	0	2	1	0	1	2	0	1	0	0	0	1	0	1	0	0	2	1
101	1	0	0	0	0	0	0	0	1	0	0	0	0	0	0	0	0	0	2	1	2	0	2	0	0	0	0	2	1	0	0	2	1	0	0	2	1	1	0	1	0	1	1	1	0	0	0	2	0
102	1	0	0	0	0	0	1	0	1	0	1	0	0	0	0	0	2	0	1	1	1	0	2	0	0	0	2	2	2	2	1	0	0	0	0	1	2	0	0	1	0	0	0	1	0	1	0	1	1
103	0	0	0	0	1	1	0	0	1	0	0	0	1	0	1	0	2	0	2	2	2	0	2	0	0	0	1	1	2	1	0	2	2	0	0	1	2	0	1	1	0	0	0	0	1	0	0	1	2
104	0	0	0	0	0	0	1	0	1	0	0	1	1	0	1	0	1	0	2	2	2	0	2	0	0	0	1	2	2	2	1	1	1	1	1	1	2	0	0	2	0	0	1	1	1	0	0	2	0
105	0	0	0	0	0	0	1	0	0	0	1	0	1	0	0	0	2	0	2	1	2	0	0	1	1	1	2	2	2	2	0	1	1	0	1	2	2	0	0	1	0	0	0	0	0	0	0	1	1
106	1	0	0	0	1	1	1	0	1	0	1	0	1	1	0	0	0	0	2	1	2	0	2	0	1	1	1	2	1	1	1	2	1	1	0	1	1	0	0	1	0	0	0	2	0	2	0	2	0
107	0	0	0	0	0	0	0	0	1	0	0	1	2	0	1	1	0	2	1	2	2	0	2	0	0	0	2	0	1	0	0	1	0	2	1	1	2	1	0	1	0	0	0	0	0	1	1	0	1
108	0	0	0	0	0	0	0	0	2	0	0	0	1	0	0	1	1	0	2	1	2	0	2	0	1	1	2	2	2	1	1	1	0	0	0	1	0	0	2	0	0	0	0	0	1	1	0	2	0
109	0	0	0	0	0	0	1	0	0	0	1	0	0	0	0	0	0	0	2	1	2	0	2	0	1	1	1	1	2	0	0	1	1	1	0	0	1	1	1	1	0	0	1	0	1	0	0	1	1
110	1	0	0	2	0	0	0	0	2	0	0	0	1	0	0	0	2	0	2	2	1	0	1	0	0	0	1	1	1	1	1	1	1	2	1	1	1	0	0	1	0	0	1	0	1	0	0	2	0
111	0	0	0	0	0	0	0	0	1	0	1	0	1	0	0	1	2	0	2	2	2	0	2	0	0	0	0	1	1	0	0	0	0	1	0	1	1	0	0	1	0	0	0	0	0	0	0	2	1
112	1	0	0	1	1	1	2	0	1	0	1	1	1	0	1	0	2	2	0	0	1	0	2	0	0	0	2	2	2	1	1	1	2	0	0	0	1	0	1	0	0	0	0	1	1	1	0	2	0
113	0	0	0	0	0	0	1	0	1	0	0	0	0	0	0	0	1	1	1	1	2	0	1	1	1	1	2	2	2	2	0	0	0	0	0	2	1	0	0	1	0	1	0	0	1	0	0	1	1
114	1	0	0	1	0	0	2	0	0	0	1	0	1	0	0	1	0	1	2	1	2	1	1	0	0	0	1	1	2	1	0	1	1	0	0	0	1	1	0	1	0	0	0	0	0	0	0	0	2
115	0	0	0	0	0	0	2	1	0	0	1	1	1	0	0	0	1	1	1	1	1	0	2	0	0	0	2	2	2	2	0	1	1	1	1	1	0	0	2	0	1	0	0	1	1	1	1	0	2
116	1	0	0	0	0	0	1	1	0	0	0	0	0	0	0	0	1	1	1	1	1	1	2	0	0	0	2	2	2	2	0	1	2	0	0	2	2	0	0	2	0	0	1	1	1	0	0	1	1
117	0	0	0	0	0	0	0	0	2	0	0	1	0	0	0	0	1	1	1	0	2	0	1	0	0	0	2	2	2	1	2	0	1	1	0	2	1	0	0	1	0	2	2	0	2	1	0	1	1
118	0	0	0	1	0	0	1	0	1	0	0	1	1	0	2	0	1	1	2	2	2	0	2	0	0	0	2	2	2	2	1	1	1	0	0	1	2	0	2	0	0	0	0	0	0	0	1	0	2
119	1	0	1	0	0	1	2	0	1	0	1	0	0	0	0	0	1	1	1	1	1	0	1	0	0	0	2	2	2	1	1	2	1	0	0	1	1	0	0	1	0	0	0	1	0	0	0	1	0
120	0	0	0	0	0	0	2	0	0	0	1	1	1	0	1	0	1	0	2	2	2	0	2	0	0	0	1	1	2	0	0	1	0	0	1	2	0	1	1	0	0	1	1	1	1	2	0	0	2
121	0	0	0	1	0	0	2	0	0	0	2	0	0	0	0	0	0	1	0	0	0	0	1	1	1	1	1	1	2	1	0	2	2	0	0	1	1	0	1	1	0	1	1	0	1	1	0	1	0
122	0	0	0	0	0	0	0	0	1	0	0	0	1	0	1	0	2	2	0	0	1	0	2	0	0	1	1	1	2	0	1	1	0	0	0	2	2	0	0	2	0	1	1	1	1	2	0	1	1
123	0	0	0	1	0	0	2	1	0	1	1	1	2	0	2	0	2	1	1	1	1	0	2	0	1	1	2	2	2	2	1	1	1	0	0	2	0	0	2	0	1	0	0	0	2	0	1	0	2
124	0	0	0	1	0	0	2	0	0	0	1	0	1	0	1	0	2	0	1	1	1	0	2	0	0	0	2	2	2	0	1	1	1	0	0	1	2	0	0	2	0	1	1	0	1	1	0	1	1
125	1	0	0	0	0	0	2	0	0	0	0	0	0	0	0	0	1	0	2	1	2	0	1	0	0	0	1	2	2	1	1	2	1	0	0	1	1	0	0	1	0	0	0	0	0	0	0	1	0
126	1	0	1	0	0	0	1	1	1	0	0	1	1	0	1	0	1	1	1	0	1	0	2	0	0	0	2	2	2	1	1	2	1	1	0	1	2	0	2	0	0	1	1	0	1	1	0	1	1
127	1	1	0	0	1	1	0	0	2	0	0	2	2	0	2	0	2	0	1	2	2	0	1	0	0	0	2	2	2	2	1	1	0	1	0	1	2	0	0	2	0	1	1	0	1	0	0	1	1
128	1	0	1	0	0	0	1	0	1	0	1	0	2	0	1	0	0	1	1	1	1	0	1	0	1	1	2	2	2	2	0	2	2	0	0	1	1	1	0	0	0	1	1	0	1	0	0	1	1
129	0	0	0	2	1	1	1	1	0	0	0	1	1	0	1	0	1	0	2	2	2	0	2	0	0	0	2	2	2	2	0	0	0	0	0	2	1	0	0	1	0	0	1	0	0	0	0	2	1
130	1	0	1	1	0	0	1	0	2	0	0	1	1	0	2	0	0	2	0	0	0	0	1	0	0	0	1	2	1	0	1	1	1	0	1	2	1	0	1	1	0	1	0	0	1	0	0	2	0
131	1	0	0	0	2	2	1	0	1	0	0	1	2	0	2	0	2	1	1	1	2	0	2	0	0	0	1	1	2	1	0	0	0	1	1	2	1	0	2	1	1	1	0	0	2	0	0	2	0
132	1	0	1	1	1	1	0	0	1	0	0	1	1	0	1	0	1	1	1	1	2	0	2	0	0	0	0	1	1	0	0	2	1	0	0	2	2	1	0	2	1	0	0	0	0	0	0	2	0
133	1	1	1	1	0	0	1	1	0	0	0	0	0	0	0	0	1	2	0	0	0	0	2	0	0	0	1	1	1	1	0	1	1	0	0	1	2	0	1	0	0	1	1	0	2	1	0	1	0
134	0	0	0	0	0	0	0	0	1	0	1	1	0	0	0	0	1	0	2	1	2	1	2	0	0	0	2	2	2	2	0	2	2	0	0	0	2	0	1	1	0	0	1	0	1	0	1	1	1
135	0	0	0	0	1	1	2	0	0	0	1	0	0	0	0	0	2	0	2	2	2	0	1	1	0	0	2	2	2	1	0	1	1	1	0	2	1	0	1	1	0	1	1	0	1	0	1	0	1
136	0	0	1	0	0	1	1	0	1	0	0	0	1	0	0	1	1	0	2	2	2	0	0	1	1	1	2	2	2	2	1	0	1	1	0	1	2	0	1	1	1	0	0	0	2	1	0	2	0
137	0	0	0	0	0	0	2	0	1	0	1	0	1	0	1	0	1	2	1	1	1	0	1	1	1	1	1	2	1	1	1	0	0	1	0	1	1	0	1	1	0	0	0	0	0	0	0	1	2
138	1	0	0	0	1	1	2	1	0	0	1	0	0	0	0	0	0	2	1	1	1	0	2	0	1	1	2	2	2	2	0	1	1	1	0	0	2	0	0	2	0	1	1	0	1	1	0	1	1
139	0	0	0	0	1	1	1	0	1	0	1	1	1	0	1	0	0	2	0	0	1	0	2	0	0	0	1	2	1	1	1	1	1	0	0	1	1	0	1	2	1	0	1	1	2	0	0	2	1
140	1	0	0	0	0	0	1	0	2	0	0	0	1	0	1	0	0	1	0	0	2	1	1	0	0	0	1	2	1	1	0	1	1	0	0	2	1	0	0	1	0	0	0	1	0	0	0	2	1
141	0	0	1	0	0	0	1	1	0	0	0	2	2	0	2	0	2	1	2	1	2	0	2	0	0	0	1	1	1	1	1	2	1	1	0	0	1	0	0	1	0	0	0	1	0	0	0	1	1
142	1	0	0	0	0	0	1	0	0	0	1	0	0	0	0	1	1	2	0	0	1	1	2	0	0	0	1	1	2	1	1	1	2	0	0	2	2	0	0	2	0	0	0	0	0	0	0	0	1
143	1	1	1	1	0	0	1	0	1	0	1	0	2	0	0	1	1	0	2	2	2	0	2	0	0	0	1	2	1	1	0	2	2	0	0	1	1	0	0	2	0	1	0	0	1	1	0	1	1
144	1	0	0	1	0	0	1	0	0	0	0	1	1	0	1	0	1	1	1	1	2	0	1	1	0	0	1	2	2	1	1	1	1	0	0	1	1	0	0	2	0	0	0	0	0	0	0	2	0
145	0	0	0	1	0	0	2	1	0	0	0	0	0	0	0	0	1	2	0	0	1	0	1	0	0	0	1	1	2	1	0	0	1	1	0	1	1	0	0	1	0	0	1	0	0	1	0	1	1
146	1	0	0	0	0	0	2	0	0	0	0	0	0	0	0	0	1	1	1	1	2	0	2	0	1	1	2	2	2	1	2	1	1	1	1	1	2	1	0	1	0	0	0	0	0	0	0	1	1
147	0	0	0	0	1	1	2	0	0	0	1	0	1	0	0	0	1	1	1	1	1	0	2	0	0	0	1	1	2	2	1	1	0	2	2	2	1	0	1	1	0	0	1	0	1	0	0	2	0
148	0	0	0	0	0	0	1	0	2	0	0	0	1	0	2	0	0	1	2	1	2	0	2	0	0	0	0	1	1	0	0	2	2	0	0	1	1	0	0	2	0	0	0	0	0	1	0	2	0
149	1	0	1	1	0	0	2	0	0	0	1	2	2	1	1	0	2	1	1	1	2	0	2	0	0	0	2	2	2	1	2	1	1	0	0	1	2	0	1	1	0	1	0	0	1	0	0	0	2
150	0	0	0	0	0	0	2	0	0	0	1	0	1	0	1	0	1	1	1	1	1	0	2	0	0	0	1	1	2	1	0	1	1	1	0	2	2	0	0	2	0	1	1	0	1	0	0	2	1
151	1	1	0	0	0	0	0	0	1	0	1	1	2	1	0	0	1	1	1	0	0	0	2	0	0	0	2	2	2	2	1	1	1	0	0	2	1	0	0	2	0	0	1	0	0	2	0	1	1
152	1	1	0	0	0	0	1	0	1	0	0	0	1	0	0	0	1	1	1	1	2	1	2	0	0	0	2	2	2	2	0	1	1	0	0	1	1	0	2	0	0	0	0	0	0	0	0	1	1
153	1	0	0	0	0	0	0	0	2	0	0	0	0	0	0	0	1	2	0	0	1	0	2	0	0	0	1	2	2	1	0	2	2	0	0	1	1	2	0	0	0	0	1	1	1	0	0	2	0
154	0	1	0	0	1	1	2	0	1	0	0	1	2	0	1	0	1	0	2	2	2	0	2	1	1	2	2	2	2	2	0	1	1	0	0	2	1	0	1	1	0	0	1	0	1	0	0	0	2
155	1	0	1	0	0	0	2	1	0	1	1	0	0	0	0	1	2	2	0	1	2	0	1	1	0	0	0	1	1	1	0	1	1	1	1	2	1	0	1	1	0	0	0	0	0	0	0	2	0
156	1	0	0	0	1	1	0	0	0	0	1	1	1	0	0	0	0	0	2	1	2	0	2	0	1	1	2	2	2	2	1	2	1	0	0	2	0	1	0	0	0	0	0	1	0	0	0	2	1
157	1	1	0	0	0	0	2	1	0	0	0	0	0	0	0	0	1	1	1	1	1	0	2	0	1	1	2	2	2	2	0	1	1	0	0	1	2	0	1	1	0	0	0	0	0	0	0	2	0
158	0	0	0	1	0	0	2	0	0	0	1	0	1	0	1	0	1	0	1	1	1	0	2	0	0	0	2	2	1	1	0	0	0	1	1	2	2	1	0	1	0	1	0	0	1	1	0	1	1
159	1	0	0	0	0	0	0	0	2	0	0	1	1	0	1	0	2	2	0	0	1	0	2	0	0	0	2	2	2	2	1	2	1	0	0	2	2	0	1	1	0	0	0	0	0	0	0	1	1
160	1	0	0	0	0	0	1	0	0	0	0	0	1	0	0	1	1	2	0	0	1	0	1	1	1	1	2	2	2	2	0	2	1	0	0	2	1	0	1	2	1	0	1	1	1	0	0	2	0
161	1	0	0	1	0	0	1	0	0	0	1	0	1	0	1	0	2	1	1	1	1	0	2	0	0	0	0	1	2	0	1	2	2	0	1	2	2	0	1	1	0	1	0	0	0	0	0	2	0
162	1	0	1	1	0	0	1	1	1	0	0	0	2	1	0	1	1	0	1	1	1	0	1	0	0	0	1	1	2	0	0	1	1	0	0	1	1	0	1	1	0	0	0	0	0	0	0	0	1
163	1	0	0	0	0	0	1	0	1	0	0	0	0	0	0	0	1	1	1	1	1	0	2	0	0	0	2	2	2	2	0	2	2	0	0	2	2	1	0	1	0	0	0	0	1	0	0	2	2
164	0	0	0	1	0	0	1	0	1	1	1	0	1	0	1	0	0	0	2	2	1	0	2	0	0	0	1	2	2	1	1	1	0	2	1	1	1	0	2	0	0	0	0	1	0	0	0	2	0
165	0	0	1	1	0	0	1	0	1	0	1	2	2	0	2	0	1	1	2	2	2	0	2	0	0	0	2	2	2	2	0	1	1	0	0	1	2	0	1	1	0	0	2	0	0	2	0	2	1
166	0	0	0	0	0	0	0	0	1	0	1	0	0	0	0	0	1	0	2	2	2	1	2	0	0	0	2	2	2	1	1	2	2	0	0	1	2	0	0	2	0	0	0	0	0	0	0	1	1
167	0	0	0	0	0	0	1	1	1	0	0	0	0	0	0	0	0	0	2	2	2	0	2	0	0	0	1	2	2	2	0	2	2	0	0	1	2	0	0	2	0	0	0	0	0	0	0	2	0
168	0	0	0	1	1	1	2	0	1	0	1	1	2	0	2	0	2	2	0	0	1	0	2	0	0	0	2	1	2	1	1	1	1	1	1	1	1	0	0	1	0	0	0	0	0	0	0	2	0
169	1	0	0	0	0	0	1	1	0	0	0	1	1	0	1	0	0	1	0	0	0	0	1	1	1	1	2	2	2	1	0	1	0	1	0	1	1	0	1	1	0	0	0	0	0	0	0	1	1
170	0	0	0	1	1	1	1	0	0	0	0	0	2	0	1	0	2	2	0	0	1	0	2	0	0	0	0	2	2	0	1	1	1	0	0	2	2	0	1	1	0	0	0	0	0	1	0	2	1
171	1	0	0	0	0	0	1	0	0	0	1	0	0	0	0	0	0	2	0	0	0	0	1	0	0	0	2	2	2	2	1	2	2	0	1	1	2	0	2	0	1	0	0	1	0	1	0	2	0
172	1	0	0	0	1	1	2	0	0	0	1	0	1	0	1	0	2	1	2	2	2	0	1	0	1	1	1	2	1	1	0	1	1	0	0	2	1	0	2	0	0	1	1	0	1	0	1	1	1
173	1	0	1	0	0	0	1	0	0	1	1	0	0	0	0	0	1	0	2	2	2	0	1	0	0	0	1	1	2	1	0	0	0	0	0	2	1	1	0	1	0	0	1	0	0	0	1	1	1
174	0	0	0	0	1	1	1	0	0	0	1	0	0	0	0	1	0	1	1	1	0	0	2	0	0	0	1	1	1	1	0	1	2	0	0	2	2	1	0	0	0	0	0	0	0	0	0	1	1
175	0	0	0	0	0	0	0	0	2	0	0	0	0	0	0	0	1	0	2	1	2	0	2	0	1	1	0	1	1	0	0	2	2	0	0	1	1	0	0	1	1	0	1	0	1	0	0	2	2
176	1	0	0	0	1	1	2	1	0	0	0	0	0	0	0	0	2	0	2	2	2	1	2	0	0	0	2	2	2	1	0	1	1	1	1	2	2	0	0	2	0	1	1	0	0	0	1	0	1
177	0	1	0	0	1	1	0	0	2	0	0	0	1	1	0	0	1	1	1	1	1	0	2	0	1	1	2	2	2	2	1	1	0	2	2	2	1	1	1	0	0	0	1	0	1	1	0	2	0
178	0	0	0	1	0	0	2	1	0	0	1	0	1	0	0	0	2	0	2	2	2	0	2	0	0	0	1	1	2	1	0	1	1	2	1	2	2	0	2	0	0	1	1	0	0	1	0	1	1
179	1	0	0	1	0	0	1	0	1	0	0	0	0	0	0	0	2	1	1	1	1	0	2	0	0	0	2	2	2	2	0	0	0	1	1	2	1	0	1	2	1	0	1	0	1	0	0	2	0
180	1	0	0	1	1	1	2	0	0	0	1	1	1	0	1	0	2	0	2	2	2	0	1	1	1	1	2	2	1	1	0	1	2	0	0	2	0	1	0	1	0	1	1	0	0	1	0	1	1
181	0	0	0	0	1	1	2	1	0	1	1	1	2	0	2	0	0	1	1	1	2	0	2	0	0	0	1	1	2	1	0	1	0	1	0	1	1	0	0	2	0	0	0	0	0	0	0	2	0
182	0	0	0	0	0	0	0	0	2	0	0	2	2	0	2	0	0	1	1	1	1	0	2	0	0	0	0	1	1	0	1	1	1	0	0	1	2	0	0	2	0	0	0	0	1	1	0	1	1
183	0	0	0	0	0	0	2	0	1	0	1	0	1	0	0	0	1	1	1	1	1	0	2	0	1	1	2	2	2	2	1	1	1	0	1	2	1	0	0	0	0	0	0	1	0	0	0	1	1
184	0	0	0	0	0	0	2	0	1	0	1	1	2	0	1	0	1	1	0	0	1	1	1	0	0	0	1	2	2	2	0	2	1	1	1	2	2	0	0	2	0	0	0	0	0	0	0	0	2
185	1	0	0	0	0	0	1	0	0	0	0	0	1	0	0	0	1	1	1	1	2	0	2	0	0	0	0	0	2	1	0	1	1	0	0	2	1	0	1	1	0	1	0	0	1	0	0	1	1
186	1	0	0	0	0	0	1	0	0	0	0	1	1	0	1	0	1	1	1	1	2	0	2	0	1	1	2	2	2	2	0	2	2	0	0	1	1	0	1	2	1	0	1	0	0	1	0	2	2
187	0	0	0	0	1	1	1	1	1	0	0	0	1	0	1	0	0	1	0	0	0	0	2	0	0	0	1	2	2	1	0	1	1	0	0	2	1	1	0	1	0	0	1	1	1	0	1	0	1
188	0	0	2	0	0	0	1	0	0	0	0	0	0	0	0	0	2	2	1	1	2	0	2	0	0	0	0	1	1	0	0	2	2	0	0	0	2	0	0	2	0	0	0	0	0	2	0	2	1
189	0	0	0	0	0	0	1	1	1	0	0	2	2	0	2	0	1	2	0	0	1	0	2	0	0	0	1	2	2	2	0	1	1	1	1	1	1	0	1	1	0	0	1	0	1	0	0	0	1
190	0	0	0	1	0	0	1	0	0	0	1	0	0	0	0	0	1	1	1	1	1	1	0	1	1	1	2	1	2	1	1	0	1	1	0	1	2	0	2	0	0	0	0	0	1	1	0	1	0
191	1	0	1	0	1	2	1	0	1	0	0	0	1	0	1	0	1	1	1	2	2	0	2	0	0	0	2	2	2	2	0	2	2	0	0	0	2	0	0	1	0	0	0	0	0	0	0	0	2
192	0	1	0	0	0	0	1	0	1	0	0	1	1	0	1	0	0	1	1	1	2	0	2	0	0	0	1	2	2	1	2	2	1	2	0	1	1	0	0	1	0	1	1	0	1	0	0	2	1
193	0	0	0	0	0	0	0	0	0	0	0	0	1	0	0	0	2	2	0	0	1	1	2	0	0	0	1	1	2	0	1	1	1	1	1	1	2	1	0	1	0	0	0	0	0	0	0	2	2
194	1	0	0	1	0	0	1	1	0	0	0	1	2	0	2	0	0	1	1	1	1	0	2	0	0	0	0	1	1	1	0	1	1	1	1	2	1	0	1	1	0	1	0	0	1	0	0	0	1
195	1	0	0	0	0	0	2	0	0	0	1	0	0	0	0	0	1	1	2	2	2	0	2	0	1	1	1	1	2	1	0	2	2	0	0	2	1	0	0	1	0	1	1	0	0	0	1	0	2
196	0	0	0	1	0	0	2	1	0	0	0	0	1	1	0	0	1	2	0	0	1	0	1	0	0	0	1	1	2	0	0	1	1	1	1	2	1	0	1	1	0	1	1	0	2	0	0	2	0
197	0	0	0	0	0	0	2	0	1	0	0	1	2	0	2	0	1	1	1	1	2	0	2	0	0	0	1	2	2	1	0	1	1	1	1	1	1	0	1	1	0	0	0	0	0	0	0	1	1
198	0	0	0	0	0	0	2	1	0	0	1	1	2	1	1	0	1	0	2	2	2	0	2	0	0	0	0	2	0	0	0	1	1	0	0	2	2	0	0	2	0	1	1	0	0	0	0	0	2
199	1	0	1	1	0	0	2	1	0	0	1	0	0	0	0	0	0	1	1	1	1	0	2	0	0	0	1	1	2	1	0	1	1	0	0	1	0	0	1	1	0	0	0	0	0	0	0	1	1
200	1	0	0	1	0	0	1	0	1	0	1	0	0	0	0	0	2	1	1	2	2	2	0	0	0	0	1	0	2	0	0	1	1	0	0	1	1	0	1	1	0	0	0	0	0	1	0	2	1
201	0	0	0	1	0	0	2	0	1	0	1	0	1	0	0	1	1	2	0	0	2	0	1	1	1	1	1	1	1	0	0	1	1	2	0	1	1	0	1	2	1	0	0	1	0	0	0	1	1
202	0	0	0	0	0	0	2	0	0	0	1	0	1	0	0	0	0	0	2	1	2	0	2	0	0	0	1	1	2	1	0	2	2	0	0	0	1	0	2	1	1	0	0	0	0	1	0	1	0
203	0	0	1	0	0	1	0	0	1	0	0	0	0	0	0	1	2	0	2	2	2	0	2	0	0	0	2	2	2	2	0	1	2	0	0	2	1	0	0	0	0	0	0	0	0	0	0	2	0
204	1	0	0	0	1	1	2	1	0	0	1	0	1	0	1	0	2	1	1	1	2	0	2	0	0	0	2	2	2	2	1	1	1	1	1	2	2	0	0	2	0	0	0	0	0	1	1	0	2
205	1	1	0	0	0	0	2	0	1	0	1	0	1	0	0	1	2	1	1	1	1	0	1	1	1	1	1	1	2	0	0	1	1	0	1	2	1	0	1	1	0	0	2	0	1	0	0	2	0
206	0	0	0	0	2	2	1	0	1	0	0	1	2	0	1	0	0	0	1	2	2	0	2	0	0	0	0	2	1	1	0	0	0	0	0	2	2	0	0	2	0	0	1	0	0	1	0	2	0
207	0	1	0	0	1	1	0	0	2	0	0	1	1	0	1	0	2	1	1	1	1	0	2	0	1	1	1	1	2	0	1	0	0	1	1	2	1	0	0	2	0	0	1	0	2	1	0	1	1
208	1	0	0	0	0	0	1	0	0	0	1	0	0	0	0	0	1	1	1	1	1	0	2	0	0	0	1	1	2	0	1	1	1	0	0	0	1	0	1	0	0	1	1	0	1	1	0	1	1
209	1	0	0	0	0	0	1	0	0	0	0	0	0	0	0	0	1	0	2	2	2	0	2	0	0	0	0	1	2	1	0	1	1	0	0	1	1	0	1	1	0	1	1	0	1	1	0	0	0
210	1	0	0	0	0	0	0	0	2	0	0	0	1	0	0	0	0	0	2	1	2	0	2	0	0	0	1	1	1	1	0	2	1	1	0	1	2	0	0	2	0	1	2	0	0	0	0	2	2
211	1	0	0	0	0	0	0	0	1	0	0	0	1	0	1	0	1	1	1	1	2	0	2	0	0	0	1	1	2	0	0	1	1	1	1	1	1	0	0	1	0	0	1	0	0	0	0	1	1
212	1	0	0	0	0	0	1	0	1	0	0	0	0	0	0	0	0	1	2	1	2	0	2	0	0	0	1	1	2	1	0	0	0	1	2	2	2	0	0	2	0	0	1	0	1	2	0	1	1
213	0	0	0	1	0	0	1	0	1	0	0	0	0	0	0	0	1	1	1	0	2	0	2	0	0	0	2	2	2	1	1	0	0	0	0	2	2	0	0	1	0	1	1	0	1	1	0	0	2
214	1	0	0	0	0	0	1	0	0	0	0	0	0	0	0	0	1	1	1	1	1	1	2	0	0	0	0	1	1	0	1	1	0	2	1	1	1	0	1	1	0	1	1	0	1	0	0	2	1
215	1	0	0	0	0	0	2	0	0	0	0	0	0	0	0	0	2	0	2	2	2	0	2	0	0	0	2	1	2	1	1	2	2	0	1	1	2	0	0	2	0	0	0	0	0	0	0	1	1
216	0	0	1	0	0	1	2	1	0	0	1	1	1	0	1	0	0	2	0	1	2	0	2	0	0	0	2	2	2	1	0	1	1	0	0	1	2	1	0	2	1	0	0	0	0	0	0	0	2
217	0	0	0	0	0	0	1	1	1	0	0	0	1	0	1	0	1	1	1	1	1	0	1	1	1	1	1	1	2	0	1	2	2	1	0	0	1	0	0	1	0	1	1	0	1	1	0	0	2
218	0	0	0	0	0	0	0	0	1	0	0	0	1	0	1	0	2	2	0	1	2	0	1	0	0	0	1	1	2	1	1	2	1	0	0	2	2	0	0	2	1	0	0	0	2	1	0	2	0
219	1	0	0	0	0	0	1	0	0	0	1	0	0	0	0	0	1	0	2	2	2	0	2	0	0	0	1	1	2	0	0	0	0	0	0	2	1	0	0	0	0	0	0	0	0	0	0	0	2
220	1	0	0	0	0	0	2	1	0	0	0	0	0	0	0	0	1	2	0	1	1	0	0	0	0	0	1	2	2	2	0	2	2	0	0	1	1	0	1	1	0	0	0	0	0	0	0	0	2
221	1	0	0	1	0	0	0	0	2	0	0	0	1	0	1	0	0	1	2	1	2	0	1	1	1	1	2	2	2	1	1	2	1	0	0	2	1	0	1	2	1	1	0	0	1	0	1	0	2
222	0	0	1	0	0	1	1	0	0	0	1	0	0	0	0	0	1	0	1	2	2	0	2	0	0	0	2	2	2	1	2	1	1	0	0	1	1	0	1	1	0	1	1	0	1	0	0	2	0
223	1	1	0	0	1	1	1	0	1	1	1	0	0	0	0	0	1	2	0	0	1	1	2	0	0	0	2	2	2	2	0	1	1	0	0	2	1	0	1	1	0	0	0	0	0	0	0	2	1
224	0	0	0	1	1	1	2	0	1	0	1	0	1	0	0	0	2	2	1	1	1	0	1	0	0	0	0	1	2	0	0	1	1	1	0	0	1	1	0	1	0	0	0	1	0	0	0	1	0
225	0	0	1	1	0	0	1	1	1	0	0	0	0	0	0	0	0	1	1	1	1	0	2	0	0	0	2	2	1	1	0	2	2	0	0	1	2	0	0	1	0	0	1	0	0	0	1	1	1
226	0	0	0	2	0	0	1	0	1	0	0	0	1	0	0	1	1	1	1	0	1	0	2	0	0	0	1	1	2	0	0	0	0	0	0	1	2	1	0	1	0	0	0	0	0	0	1	0	1
227	0	0	0	0	0	0	0	0	1	0	1	0	0	0	0	0	1	1	1	1	1	0	2	0	0	0	2	2	2	2	1	2	2	0	0	1	2	1	0	1	0	0	0	0	0	0	0	1	1
228	0	0	0	0	0	0	0	0	2	0	0	1	1	0	1	0	1	1	1	1	1	0	2	0	0	0	2	2	2	2	0	1	2	0	0	1	2	0	1	2	1	0	1	0	1	0	1	1	1
229	1	0	0	1	0	0	0	0	0	0	1	0	0	0	0	0	1	2	0	0	1	0	2	0	0	0	2	2	2	1	1	2	2	0	0	1	2	0	0	2	0	0	0	0	0	0	0	2	0
230	1	0	0	0	0	0	1	1	0	0	0	0	2	0	2	0	2	0	2	2	2	0	2	0	0	0	1	1	2	1	0	1	2	1	0	1	2	0	2	0	0	1	1	1	1	2	1	1	1
231	1	0	0	0	0	0	2	0	1	0	1	0	1	0	0	0	1	2	0	0	0	0	2	0	0	0	1	2	2	1	1	1	1	1	1	1	2	0	2	0	1	0	0	0	2	1	0	1	1
232	0	0	0	0	1	1	0	0	0	0	0	1	2	0	2	0	2	0	2	2	2	0	2	0	0	0	1	1	2	1	1	1	2	1	0	1	2	0	2	0	0	1	1	0	1	1	0	1	1
233	1	0	0	1	0	0	1	0	0	0	0	0	2	0	2	0	2	1	1	1	1	0	2	0	2	2	2	2	1	0	0	1	1	1	1	1	1	0	0	2	0	0	0	0	0	0	1	1	1
234	1	0	1	1	0	0	1	1	0	0	0	0	0	0	0	0	1	0	2	2	2	0	2	0	0	0	2	2	1	0	1	0	1	1	0	2	1	1	0	1	0	0	1	0	1	1	0	1	1
235	1	0	0	0	0	0	1	1	0	0	0	0	0	0	0	0	1	1	1	0	0	0	0	0	0	1	2	2	2	1	0	1	1	1	1	1	1	1	1	1	1	0	1	1	1	0	0	2	1
236	0	0	0	1	0	0	2	1	0	1	1	1	2	0	2	0	0	1	1	1	1	0	2	0	0	0	2	2	2	2	1	2	1	0	0	1	1	1	0	1	0	0	0	0	0	0	0	2	1
237	0	0	0	1	1	1	1	0	1	0	1	0	0	0	0	0	2	1	1	1	2	0	0	0	0	1	2	2	2	1	0	0	1	1	0	1	0	0	1	0	0	1	1	0	0	2	0	2	0
238	0	0	0	0	0	0	1	0	0	0	1	0	1	0	0	0	2	1	1	1	2	0	2	0	0	0	2	2	2	1	1	1	1	1	1	1	2	1	0	1	0	0	0	1	0	0	0	1	1
239	1	0	0	1	0	0	0	0	1	0	1	0	0	0	0	0	1	1	1	1	2	0	2	0	0	0	1	2	1	1	1	2	1	0	0	1	2	0	2	0	0	0	0	1	0	1	0	1	1
240	0	0	0	0	0	0	2	0	1	0	1	0	0	0	0	0	1	0	1	1	1	0	1	0	0	0	2	0	1	0	0	1	1	0	0	2	0	1	0	0	0	0	2	0	1	0	0	2	1
241	0	0	0	0	0	0	1	1	1	0	0	0	0	0	0	0	1	1	1	1	1	0	2	0	0	0	2	2	2	2	0	0	0	0	1	2	2	0	0	2	0	0	1	0	1	1	0	2	0
242	1	0	0	0	0	0	1	0	2	0	0	0	0	0	1	0	2	2	0	0	0	0	2	0	0	0	1	1	2	1	0	1	0	0	0	2	2	0	1	1	0	0	0	1	1	1	0	0	2
243	1	0	0	0	0	0	1	0	1	1	1	0	1	0	0	0	1	0	2	1	2	0	2	0	0	0	1	1	2	1	0	2	1	0	0	1	1	0	0	1	0	1	0	0	1	0	0	1	1
244	0	1	0	0	1	1	1	0	0	0	0	0	0	0	0	0	2	0	2	2	2	0	2	0	0	0	2	2	2	1	1	1	1	1	1	2	1	0	0	2	0	1	1	0	2	1	0	2	0
245	0	0	0	0	0	0	0	0	0	0	0	0	1	0	1	0	1	1	1	1	2	0	2	0	0	0	1	2	2	1	1	0	0	0	0	2	1	0	2	1	1	1	1	0	1	1	0	1	0
246	1	0	0	0	0	0	2	1	0	0	1	2	2	1	1	0	2	0	2	2	2	0	0	1	1	1	2	2	2	2	1	1	1	0	0	1	2	0	0	1	0	0	0	0	0	0	0	1	1
247	0	0	0	0	0	0	2	1	0	0	0	0	2	0	1	1	0	0	1	1	1	0	2	0	0	0	1	1	1	1	0	1	1	1	1	2	2	0	0	2	0	0	0	0	0	1	0	2	1
248	0	0	0	0	1	1	2	0	0	0	1	0	0	0	0	0	0	2	0	1	2	0	2	1	1	2	2	2	2	1	1	1	1	0	0	1	1	0	0	1	1	0	1	1	1	0	0	2	0
249	1	1	0	0	1	1	0	0	2	0	0	0	1	0	0	1	2	1	2	2	2	0	2	0	1	1	1	1	2	1	0	1	1	0	0	1	2	0	1	2	1	1	2	0	1	1	0	1	1
250	0	0	1	2	0	0	1	0	1	0	1	0	0	0	0	0	0	2	1	1	1	0	2	0	0	0	1	1	2	0	0	1	1	0	0	2	1	0	1	1	0	1	1	0	1	1	0	2	0
251	1	0	0	1	0	0	0	0	1	0	0	0	2	0	0	1	2	0	2	2	2	0	2	0	0	0	2	2	2	2	0	1	1	0	0	2	1	0	0	1	0	1	1	0	1	0	0	1	0
252	1	0	0	1	0	0	1	1	1	0	0	0	1	0	0	1	1	0	1	2	2	0	2	0	0	0	1	1	2	1	0	0	1	0	0	2	0	1	0	0	0	1	1	0	1	1	0	1	1
253	1	0	0	1	0	0	0	0	2	0	0	0	0	0	0	0	2	1	2	1	2	0	2	0	0	0	2	2	2	2	0	1	1	0	0	2	1	0	1	1	0	0	0	0	0	0	0	2	0
254	0	0	0	1	0	0	1	0	0	0	1	0	1	0	0	1	0	1	2	1	2	0	1	1	1	1	2	2	2	1	0	0	0	0	0	2	0	0	1	0	0	1	1	0	1	0	0	1	1
255	0	0	0	0	1	1	2	0	1	0	0	0	0	0	0	0	2	0	2	2	2	0	2	0	0	0	2	2	2	2	2	1	2	0	0	2	1	0	0	1	1	0	0	0	2	0	1	0	2
256	1	0	0	0	1	1	1	0	1	1	1	0	1	0	1	0	1	2	0	0	1	0	1	1	1	1	0	1	1	0	0	1	1	0	0	1	2	0	1	1	0	0	0	2	0	2	1	1	1
257	1	0	0	0	0	0	0	0	2	0	0	0	0	0	0	0	0	2	0	0	0	0	2	0	0	0	1	2	2	2	0	1	1	2	1	2	0	0	2	1	1	1	0	0	1	0	0	2	0
258	1	0	0	1	0	0	1	0	1	0	0	2	2	0	2	0	1	0	2	2	2	0	0	0	1	1	1	1	2	1	1	1	1	0	1	2	2	0	0	2	0	0	0	0	0	0	0	1	1
259	0	0	0	0	0	0	1	0	1	0	0	0	0	0	0	0	2	0	1	1	1	0	1	1	1	1	2	2	2	2	0	2	1	1	0	1	1	0	1	1	0	1	1	1	0	0	0	2	1
260	1	1	0	0	1	1	1	0	0	0	0	0	2	0	1	0	1	0	1	2	2	0	1	0	0	0	1	2	2	1	1	1	0	1	0	1	1	0	0	1	0	0	0	0	0	0	0	2	0
261	1	0	0	0	0	0	1	2	0	0	0	0	0	0	0	0	2	2	0	0	1	0	1	0	0	0	2	2	2	1	1	1	2	0	0	2	2	1	0	2	1	0	2	0	0	0	0	2	1
262	0	0	0	0	0	0	1	0	0	0	1	1	1	0	0	0	1	0	2	2	2	0	0	0	0	0	1	2	1	1	1	1	1	0	0	1	1	0	0	1	0	0	0	0	1	1	0	0	1
263	0	0	0	0	0	0	2	1	0	0	1	0	1	0	0	0	0	0	1	1	2	0	2	0	0	0	0	1	1	0	0	1	1	0	0	2	1	0	2	0	0	0	1	1	1	0	0	0	1
264	1	0	0	0	0	0	2	0	2	0	0	1	1	0	0	0	1	1	1	1	2	0	2	0	0	0	1	2	1	1	1	2	1	1	1	2	1	0	1	1	0	0	2	0	1	0	0	2	0
265	1	0	1	0	1	1	1	0	1	0	0	0	0	0	0	0	1	0	2	2	2	0	1	0	0	0	2	2	2	2	0	0	0	0	0	1	2	0	1	1	0	0	0	0	0	0	0	2	1
266	0	0	0	0	0	0	1	1	1	1	0	0	0	0	0	0	1	0	2	0	2	0	2	0	0	0	1	1	2	1	0	1	0	1	0	1	1	0	0	1	0	0	0	0	0	0	0	1	0
267	0	0	0	0	0	0	0	0	1	0	0	0	0	0	0	0	0	0	2	2	2	1	1	0	0	0	1	1	2	1	0	1	1	2	1	1	1	0	1	1	0	0	0	0	0	0	0	2	0
268	0	0	0	0	0	0	1	0	2	0	0	0	1	0	0	1	2	2	1	1	1	0	2	0	0	0	0	1	2	1	0	1	1	1	0	1	1	0	0	2	0	0	0	0	0	0	0	2	1
269	1	0	1	1	0	0	1	0	0	0	1	0	1	0	0	1	2	1	2	2	1	0	2	0	0	0	1	2	1	1	0	1	1	1	1	2	1	0	0	1	0	0	2	0	1	0	0	0	1
270	1	0	0	0	0	0	2	1	0	0	0	0	0	0	0	0	2	1	1	1	2	0	2	0	0	0	1	1	2	0	1	0	0	1	1	2	2	0	0	2	0	0	2	0	0	0	0	0	1
271	1	0	0	1	0	0	0	0	2	0	0	0	0	0	0	0	0	1	2	2	2	1	0	1	1	1	1	0	2	0	0	1	1	1	0	0	1	1	0	0	0	1	1	0	1	1	2	0	2
272	1	0	0	1	0	0	0	0	2	0	0	1	1	0	1	0	2	1	2	2	2	2	0	0	0	0	1	2	2	2	0	2	1	1	1	1	1	0	0	1	0	1	1	0	1	0	1	1	1
273	0	0	0	1	0	0	1	0	2	0	0	1	2	0	1	0	1	1	1	0	0	0	1	0	0	0	2	2	2	2	0	1	2	1	0	1	2	0	1	0	0	0	0	0	0	0	0	0	2
274	0	0	0	0	0	0	2	0	0	0	0	0	0	0	0	0	0	1	1	1	1	0	2	0	0	0	1	2	2	2	1	0	0	0	0	1	1	1	0	1	0	0	0	0	0	0	0	1	1
275	0	0	0	1	0	0	0	0	1	0	0	0	1	0	1	0	1	2	0	1	1	0	2	0	0	0	1	1	1	0	0	2	2	0	0	2	1	0	2	0	1	1	1	0	1	2	0	2	0
276	1	0	1	0	0	1	1	2	0	0	0	0	0	0	0	0	1	2	0	0	1	1	2	0	0	0	1	0	1	0	0	1	0	1	1	2	1	0	0	1	0	0	0	0	0	0	0	1	1
277	1	0	0	0	1	1	2	0	0	1	1	0	0	0	0	0	0	0	2	2	2	0	0	1	1	1	0	1	2	0	1	2	2	0	0	0	0	1	0	0	0	0	0	0	0	1	0	1	1
278	0	0	1	0	1	2	2	0	0	0	0	1	1	0	0	0	2	0	2	2	2	0	1	0	0	0	0	1	1	0	0	0	0	0	0	1	1	1	1	1	0	0	0	0	2	1	0	1	1
279	0	0	0	1	0	0	1	0	1	0	0	0	0	0	0	0	2	0	1	1	1	1	2	0	0	0	2	2	2	2	0	0	0	0	0	2	2	0	0	2	0	1	0	0	1	1	0	1	1
280	0	0	0	0	0	0	2	0	0	0	1	1	2	0	1	0	1	0	2	1	2	0	2	0	0	0	2	2	2	2	2	0	0	1	0	1	2	0	1	1	0	0	0	0	1	1	0	2	0
281	1	0	0	0	0	0	1	0	0	0	1	0	0	0	0	0	0	2	0	0	1	0	2	0	1	1	1	2	1	0	1	0	1	1	0	2	1	1	0	0	0	0	1	0	1	0	0	2	0
282	1	0	0	1	0	0	1	0	1	0	0	1	1	0	1	0	0	2	0	0	1	0	2	0	1	1	1	1	2	0	1	1	1	0	1	2	1	0	1	1	0	1	1	0	0	0	1	0	2
283	0	0	0	0	1	1	1	0	0	0	1	0	0	0	0	0	1	0	2	1	2	1	2	0	0	0	1	1	2	1	0	1	1	0	0	2	1	0	1	2	1	0	1	0	1	1	0	2	2
284	1	0	0	0	1	1	1	0	0	0	1	0	1	0	0	0	1	1	1	2	2	0	2	0	0	0	2	2	2	2	0	1	1	2	1	1	1	1	0	1	0	1	1	0	1	1	0	1	1
285	0	0	0	0	0	0	1	0	1	1	1	1	1	0	1	0	2	0	1	1	1	0	2	0	0	0	1	2	2	1	2	0	0	0	1	2	1	1	0	0	0	0	0	0	0	0	0	0	2
286	0	0	0	0	0	0	0	0	0	0	0	0	2	0	0	1	1	0	2	2	2	0	1	0	0	0	1	1	2	1	0	1	2	0	0	0	2	0	1	0	0	0	1	0	1	0	0	1	1
287	1	0	0	0	0	0	1	0	1	0	0	0	0	0	0	0	0	0	2	1	2	0	0	0	0	0	2	2	2	2	0	2	1	0	1	2	2	0	1	1	1	0	0	2	0	2	0	2	0
288	1	0	0	1	0	0	2	0	1	0	1	0	0	0	0	0	2	1	1	1	2	0	1	0	0	0	1	1	2	0	1	2	1	1	0	0	1	1	0	1	0	1	0	0	1	0	0	0	1
289	1	0	0	1	0	0	1	0	0	1	1	0	0	0	0	0	1	0	2	2	2	0	2	0	0	0	2	2	2	2	0	1	1	0	0	2	2	0	0	2	0	0	1	0	0	1	0	1	1
290	0	0	0	0	0	0	2	0	0	0	2	0	1	0	1	0	1	0	2	1	2	1	2	0	0	0	1	2	1	1	1	1	1	0	0	1	2	0	1	1	0	0	0	0	0	0	0	2	1
291	0	0	0	0	0	0	1	0	1	0	1	0	0	0	0	0	2	0	1	1	1	0	1	0	0	0	1	1	2	1	0	1	1	0	0	2	1	0	0	1	0	0	0	1	1	1	0	2	0
292	1	0	0	0	0	0	2	0	0	0	2	1	1	0	1	0	0	0	2	2	2	0	2	0	0	0	1	2	2	2	0	1	2	0	0	1	0	0	2	1	1	0	1	0	1	0	0	0	2
293	1	0	0	0	0	0	1	0	0	0	1	0	0	0	0	0	2	0	2	2	2	0	2	0	0	0	0	1	1	0	0	2	2	0	0	0	2	0	0	2	0	0	0	0	0	0	0	1	1
294	0	0	0	0	1	1	1	0	0	0	1	1	1	0	1	0	2	1	1	1	2	0	2	0	0	0	1	2	2	2	0	0	1	1	0	2	1	1	1	1	1	1	0	0	1	0	0	2	1
295	1	0	0	1	0	0	2	1	0	0	1	0	0	0	0	0	1	1	1	1	1	0	2	0	0	0	2	1	2	1	0	0	0	1	2	2	0	1	0	1	0	0	0	0	0	1	0	2	0
296	0	0	0	0	0	0	2	0	1	0	1	0	1	0	0	1	1	2	0	0	0	0	2	0	0	0	1	2	2	1	0	1	1	0	0	1	2	0	0	2	0	0	0	0	0	0	0	1	1
297	1	1	0	0	0	0	2	0	0	0	2	0	0	0	0	0	0	0	2	2	2	0	2	0	0	0	1	1	2	1	0	0	0	0	0	2	1	0	1	1	0	1	1	1	1	2	0	1	1
298	1	0	0	0	0	0	0	0	1	0	2	0	1	0	0	0	0	1	0	0	2	0	2	0	0	0	1	1	2	1	1	0	0	0	0	1	0	0	1	0	0	0	0	0	0	0	0	2	0
299	1	0	0	1	0	0	1	0	0	0	0	0	0	0	0	0	2	1	1	1	2	0	2	0	1	1	0	2	1	1	1	0	0	1	1	2	1	1	1	1	0	0	0	2	0	2	0	2	0
300	1	0	0	1	0	0	0	0	1	0	0	1	2	0	2	0	2	1	1	1	2	0	2	0	0	0	0	1	1	0	0	0	0	1	1	1	2	0	2	0	0	0	0	1	1	1	0	1	1
301	1	0	0	1	0	0	1	1	0	0	0	1	1	0	1	0	2	1	1	1	2	0	2	0	0	0	2	2	2	2	0	1	1	2	0	1	0	0	2	0	1	0	0	0	0	0	0	2	1
302	1	0	1	1	0	0	1	0	1	0	0	0	2	0	2	0	1	1	1	1	2	0	1	0	0	0	2	2	2	2	1	0	0	0	0	2	0	1	0	0	0	0	1	0	0	0	0	1	1
303	1	0	0	0	0	0	1	0	1	0	1	1	1	0	0	0	1	0	2	2	2	0	2	0	1	1	2	2	2	2	1	1	1	0	0	1	2	0	0	2	0	1	1	1	1	2	0	2	0
304	1	0	0	0	1	1	1	1	1	0	0	0	1	0	0	1	2	2	0	0	2	0	2	0	0	0	2	2	2	2	1	1	1	0	0	1	0	0	1	1	0	0	1	0	0	1	0	1	1
305	1	0	0	1	0	0	1	0	0	0	1	0	0	0	0	0	2	1	1	1	2	0	1	0	1	1	2	2	2	2	0	0	0	2	1	1	1	0	1	2	1	1	1	0	1	2	0	1	1
306	0	0	0	1	0	0	1	0	1	0	0	0	1	0	1	0	2	0	2	2	2	0	2	0	0	0	2	2	2	2	0	2	2	0	0	1	1	0	0	0	0	0	2	0	0	0	0	1	2
307	0	0	0	0	0	0	0	0	0	0	1	0	2	0	2	0	1	1	1	1	2	0	1	0	0	0	1	1	2	1	0	0	0	0	0	2	1	0	1	1	0	0	0	0	0	0	0	2	0
308	0	0	0	0	1	1	1	0	2	0	0	0	0	0	0	0	0	1	1	1	1	0	1	0	0	0	1	1	1	1	0	1	1	1	0	0	1	0	0	0	0	1	1	0	1	0	0	2	1
309	1	0	0	0	0	0	1	0	0	1	2	1	2	0	2	0	0	2	0	0	1	0	2	0	1	1	1	1	1	1	1	0	1	1	0	2	1	1	0	0	0	0	0	0	0	0	0	2	0
310	1	0	0	0	0	0	1	1	0	0	0	1	1	0	1	0	1	0	1	1	2	0	1	1	1	1	1	2	1	1	1	1	0	0	0	2	2	0	1	2	1	1	1	0	1	2	0	2	0
311	1	0	0	1	0	0	2	0	0	0	1	1	1	0	1	0	2	1	1	1	2	0	2	0	0	0	2	2	2	1	1	1	1	1	1	2	1	1	0	1	0	0	0	0	0	0	0	2	0
312	1	0	0	0	0	0	1	0	1	0	1	1	1	0	1	0	0	0	2	2	2	0	2	0	0	0	2	2	2	2	1	1	1	0	0	1	2	0	2	0	1	0	0	0	0	0	0	2	0
313	1	0	0	1	1	1	1	0	0	0	0	1	1	1	0	0	2	0	2	2	2	0	2	0	0	0	2	2	2	2	1	1	1	1	0	1	2	0	0	1	0	0	1	0	1	1	0	2	1
314	0	0	0	1	0	0	1	1	0	0	0	0	0	0	0	0	2	2	0	1	2	0	1	0	0	0	2	2	1	0	1	1	1	0	0	1	2	0	0	1	0	0	2	0	0	2	0	2	0
315	1	0	0	0	0	0	2	1	0	1	1	1	2	0	1	0	0	2	0	0	0	0	2	0	0	0	2	2	2	1	0	1	1	0	0	2	1	0	0	0	0	1	0	0	1	0	0	2	1
316	1	0	0	0	1	1	1	0	1	1	1	0	0	0	0	0	1	2	0	0	1	0	0	0	0	0	0	0	2	1	0	0	0	0	0	1	1	0	1	1	0	0	0	1	0	0	0	0	2
317	0	0	1	0	1	2	1	0	0	1	2	1	1	0	1	0	1	2	0	0	1	0	2	0	0	0	0	1	2	0	0	2	2	0	0	1	1	0	0	0	0	0	0	0	2	1	1	0	2
318	0	0	0	0	1	1	2	0	1	0	0	0	0	0	0	0	1	1	1	1	1	0	2	0	1	1	1	2	2	1	1	0	0	0	1	2	2	0	0	2	0	1	1	0	1	0	0	1	1
319	0	0	0	1	1	1	2	1	0	0	0	0	1	0	0	1	1	1	1	1	1	0	2	0	0	0	1	2	2	1	1	1	1	0	0	2	1	1	0	1	0	0	1	0	1	0	1	0	2
320	0	0	0	0	0	1	1	0	2	0	0	0	1	0	0	1	1	0	2	2	2	0	2	0	0	0	2	2	2	2	0	2	2	0	0	2	2	0	1	1	0	1	1	0	1	2	0	1	1
321	1	0	0	0	0	0	0	0	2	0	0	1	2	1	1	0	2	1	1	1	2	1	1	0	1	1	2	1	2	1	0	2	2	0	0	0	1	0	2	1	1	0	0	1	1	1	1	0	2
322	0	0	0	0	1	1	1	0	1	0	0	1	1	0	1	0	1	0	2	2	2	0	2	0	0	0	0	2	1	0	0	1	1	0	0	1	1	0	0	1	0	0	0	0	0	0	0	1	1
323	0	0	0	1	0	0	0	0	1	0	1	0	1	0	0	0	2	0	1	1	1	0	2	0	0	0	2	2	2	2	0	1	1	0	0	2	1	0	1	2	1	0	0	0	0	1	0	2	0
324	1	0	0	0	0	0	1	0	1	0	0	0	0	0	0	0	0	0	2	1	2	0	1	0	0	0	0	2	1	1	0	0	0	0	0	2	2	0	1	2	1	0	1	0	1	1	0	1	1
325	1	0	0	0	1	1	1	1	1	0	0	2	2	1	1	0	2	0	2	2	2	1	2	0	0	0	1	1	2	1	0	1	1	0	0	2	2	1	0	0	0	0	1	1	0	1	0	2	0
326	0	0	0	1	0	0	1	0	0	0	1	0	0	0	0	1	1	0	1	1	1	0	0	0	0	0	1	2	2	1	1	0	0	0	0	2	0	2	0	0	0	0	0	0	0	0	0	2	0
327	1	0	0	2	1	1	0	0	1	0	0	1	2	0	1	0	2	0	2	2	2	0	2	0	0	0	0	1	2	0	0	2	2	0	0	1	1	0	0	1	0	0	0	0	0	0	0	1	1
328	1	0	0	0	0	0	2	1	0	0	0	0	1	0	0	0	1	1	1	2	2	0	2	0	0	0	0	1	1	0	1	0	0	0	0	2	0	0	1	0	0	0	1	1	2	0	0	2	0
329	0	0	0	0	0	0	1	0	0	1	1	1	2	0	2	0	2	0	2	2	2	0	2	0	0	0	2	2	2	1	1	1	1	1	1	1	2	0	2	0	0	0	2	0	1	1	0	1	1
330	0	0	0	0	0	0	0	0	2	0	0	0	0	0	1	0	0	0	2	1	2	0	1	0	0	0	2	2	2	2	0	2	1	2	0	2	1	0	0	1	0	1	1	0	1	0	0	2	0
331	0	0	0	1	0	0	2	0	0	0	1	0	0	0	0	0	1	0	1	1	1	0	1	1	1	1	1	1	2	0	1	2	1	1	2	2	1	1	1	1	1	0	0	0	0	0	0	2	0
332	0	0	0	1	0	0	0	0	0	0	1	0	1	0	0	0	0	1	1	1	1	0	1	0	0	0	0	0	1	0	0	0	1	2	0	2	1	0	0	2	0	0	1	0	1	0	0	2	0
333	1	0	1	0	0	0	2	0	0	0	0	0	0	0	0	0	1	2	0	0	1	0	2	0	0	0	0	1	1	1	0	1	1	1	1	2	0	0	1	0	0	1	0	0	1	0	0	2	0
334	1	0	0	0	0	0	2	1	0	0	0	1	1	1	0	0	0	0	2	2	2	0	1	1	1	1	2	2	2	2	0	2	2	0	0	1	1	0	1	1	0	0	1	1	0	1	0	2	0
335	0	0	0	0	0	0	2	0	0	0	0	0	1	0	1	0	0	2	0	0	1	0	2	0	1	1	2	2	2	2	0	0	0	0	0	2	1	0	0	2	0	0	0	0	0	1	0	1	1
336	1	0	0	1	0	0	2	0	0	0	1	1	1	1	0	0	1	1	1	1	1	1	2	0	0	0	2	2	2	1	2	0	0	1	1	2	1	0	1	2	1	0	0	0	0	0	0	2	0
337	1	1	0	0	1	1	2	0	0	0	1	1	2	0	1	0	1	2	0	0	0	0	2	0	1	1	1	2	2	2	0	1	1	0	0	1	2	0	1	0	0	0	0	0	0	0	1	2	1
338	1	0	0	1	0	0	2	1	0	0	0	0	0	0	0	0	1	1	1	1	1	0	1	1	1	2	2	2	2	1	2	1	1	1	0	0	1	0	1	0	0	0	1	0	0	0	0	2	0
339	1	1	1	1	0	0	1	0	1	0	0	0	0	0	0	0	2	1	1	1	2	1	2	0	0	0	1	1	2	2	1	1	1	0	0	2	1	1	1	1	1	0	1	0	0	0	0	2	1
340	0	0	0	0	1	1	2	1	0	0	0	0	0	0	0	0	2	0	2	2	1	0	2	0	0	0	1	1	2	1	1	1	1	2	2	2	1	0	1	0	0	0	1	0	0	0	1	0	2
341	0	1	0	0	1	1	1	0	2	0	0	0	0	0	0	0	1	1	1	1	1	0	2	0	0	0	2	2	1	0	1	0	0	0	1	2	1	0	1	1	0	0	1	1	0	1	0	1	0
342	0	0	0	0	0	0	1	1	1	0	0	0	1	0	0	1	0	2	0	1	1	0	2	0	1	1	2	2	2	1	0	1	0	1	2	2	1	1	0	1	0	0	0	0	0	2	0	0	2
343	1	0	0	0	0	0	2	0	0	0	1	0	0	0	0	0	2	0	2	2	1	0	2	0	0	0	1	1	2	1	0	1	1	0	0	1	1	0	1	2	1	1	1	0	0	0	0	1	1
344	1	0	0	0	2	2	2	1	0	0	1	0	1	0	0	0	1	0	2	1	2	0	2	0	0	0	2	2	2	2	2	1	1	0	0	1	0	0	1	0	0	0	1	0	1	0	0	1	1
345	1	0	0	0	0	0	2	0	0	0	1	2	2	0	2	0	1	2	0	0	2	0	1	0	0	0	1	2	0	0	0	1	0	2	1	1	2	0	0	1	0	0	0	0	0	2	0	2	1
346	0	0	0	0	0	0	1	0	1	0	0	0	2	0	1	1	0	0	1	2	2	0	2	0	0	0	2	2	1	0	0	1	0	1	2	2	1	0	1	1	0	0	0	0	0	0	1	1	1
347	0	0	0	1	1	1	1	1	1	0	0	1	1	0	1	0	1	0	2	2	2	0	1	0	1	1	1	1	2	1	0	1	0	0	1	2	1	0	0	0	0	1	1	0	1	0	0	1	1
348	0	0	0	0	0	0	0	0	2	0	0	0	1	0	1	0	1	0	2	2	2	0	2	0	0	0	1	1	2	1	0	2	1	0	0	1	1	1	1	0	0	0	1	0	0	0	0	2	0
349	0	0	0	0	1	1	1	0	1	0	1	0	0	0	0	0	2	0	2	2	2	0	2	0	0	0	0	0	2	1	0	1	1	0	0	2	0	0	1	1	1	0	0	0	0	0	0	1	0
350	0	0	0	0	0	0	1	0	1	0	0	1	2	0	2	0	1	2	0	0	0	0	1	0	0	0	1	1	1	0	0	1	1	0	0	2	1	0	0	1	0	1	1	0	0	2	0	1	1
351	0	1	0	0	0	0	2	0	0	0	0	0	0	0	1	0	2	0	2	2	2	0	2	0	0	0	2	2	2	1	1	2	1	0	1	2	2	0	2	1	0	1	1	0	0	1	0	2	0
352	0	0	0	0	0	0	1	1	0	0	0	0	1	0	0	1	1	1	1	1	1	0	2	0	0	0	1	2	1	1	1	1	0	1	1	2	1	1	0	1	0	0	0	0	0	0	0	2	1
353	1	0	0	1	0	0	1	0	1	0	0	1	2	0	2	0	1	0	2	2	2	0	1	0	0	0	0	0	2	1	0	0	0	0	0	2	1	0	1	1	0	0	0	0	0	0	0	2	0
354	1	0	0	0	0	0	1	1	1	0	0	0	1	0	1	0	1	1	1	1	1	0	1	0	0	0	2	2	2	2	0	1	0	0	0	2	2	0	1	1	0	0	0	0	0	0	1	1	1
355	0	0	0	1	0	0	2	0	0	0	1	0	0	0	0	0	1	1	1	1	1	1	2	0	0	0	1	2	2	1	1	1	1	0	0	2	1	0	0	1	0	1	1	0	1	0	0	1	1
356	0	0	0	0	0	0	2	1	0	0	1	0	0	0	0	0	0	2	0	1	2	0	2	0	0	0	0	1	1	0	1	1	2	0	1	2	2	0	0	2	0	0	0	0	0	0	0	0	1
357	0	0	0	0	1	1	1	0	0	0	2	0	0	0	0	0	2	0	2	2	2	0	2	0	0	0	1	2	1	1	0	1	1	0	0	2	1	1	0	1	0	0	1	0	1	0	0	1	1
358	1	0	0	0	0	0	2	1	0	0	0	0	0	0	0	0	1	0	2	2	2	0	1	1	1	1	1	2	2	1	1	2	1	1	0	2	1	0	1	1	0	0	0	0	0	0	0	0	2
359	1	0	0	0	1	1	0	0	0	0	1	0	1	0	0	1	2	0	2	2	2	0	2	0	0	0	1	1	2	1	0	1	0	1	0	1	2	0	1	1	0	1	1	1	1	2	0	1	1
360	0	0	0	1	0	0	1	1	1	0	0	0	1	0	0	1	2	0	2	2	2	0	2	0	0	0	1	1	2	0	1	1	0	2	2	2	1	0	0	1	0	0	0	0	0	0	0	2	1
361	0	0	0	0	0	0	1	0	1	0	0	0	2	0	0	1	0	1	1	1	1	1	2	0	0	0	2	2	2	2	0	0	0	0	0	2	1	1	1	1	1	0	1	0	1	1	0	0	1
362	0	0	0	0	0	0	1	1	0	0	0	0	0	0	0	0	1	0	2	2	2	0	1	0	0	0	0	1	2	0	1	1	1	0	1	1	2	0	2	0	0	0	0	2	0	0	1	0	2
363	0	0	1	0	1	2	2	1	0	0	1	1	2	1	0	0	0	0	1	2	2	0	2	0	0	0	1	2	2	1	1	1	2	0	1	2	1	0	1	1	0	0	0	0	0	1	0	2	0
364	1	0	1	0	1	1	0	0	2	0	0	1	1	0	1	0	2	0	2	2	1	0	2	0	0	0	1	1	2	0	0	1	1	0	1	1	1	0	1	1	0	0	1	1	1	0	1	1	1
365	1	0	1	1	0	0	2	1	0	0	0	0	0	0	0	0	1	0	2	1	2	0	1	1	1	1	0	1	2	1	0	0	1	0	0	2	1	0	0	2	0	1	1	1	0	0	1	0	2
366	1	0	1	1	0	0	2	0	1	0	1	2	1	0	1	0	2	1	1	1	2	0	1	0	1	1	2	2	2	1	1	1	1	0	0	2	1	1	1	1	1	1	1	0	1	0	1	0	2
367	0	0	0	0	1	1	1	0	2	0	0	0	1	0	0	0	1	0	2	2	2	0	1	1	1	1	1	1	2	0	1	1	1	0	0	1	1	0	0	1	0	1	0	0	0	0	0	1	1
368	0	0	0	0	0	0	1	1	1	0	0	0	1	0	1	0	1	2	0	0	1	0	1	1	1	1	2	2	2	2	1	1	1	1	1	1	2	0	0	2	0	0	1	0	1	1	0	1	0
369	0	0	0	1	0	0	1	0	1	0	0	1	1	0	1	0	1	2	0	0	2	0	2	0	1	1	1	1	2	1	0	2	1	1	0	1	2	0	1	2	1	0	0	0	0	0	0	1	1
370	0	0	0	1	0	0	0	0	2	0	0	0	1	1	0	0	1	1	1	1	2	0	2	0	0	0	1	2	2	1	2	0	0	1	0	1	2	0	2	1	0	0	0	0	0	0	0	2	0
371	0	0	0	0	0	0	1	1	1	0	0	1	2	0	1	1	2	2	1	1	2	1	1	0	1	1	2	2	2	2	0	0	1	0	0	2	1	0	0	2	0	1	1	0	1	0	0	2	2
372	1	0	0	0	0	0	1	0	0	0	0	0	2	0	1	0	2	1	2	1	2	0	2	0	1	1	1	2	2	1	0	1	1	0	0	1	1	0	1	2	1	0	0	0	0	0	0	1	1
373	0	0	0	0	0	0	1	1	1	0	0	0	0	0	0	0	0	1	1	1	2	0	0	1	1	1	2	1	2	1	0	2	1	2	0	1	2	1	0	1	0	0	2	0	0	2	0	2	0
374	1	0	0	0	1	1	1	0	0	0	1	1	2	0	1	1	1	1	0	0	0	1	1	0	1	1	2	2	2	2	0	0	1	1	0	1	1	1	1	1	1	0	0	0	0	0	0	2	1
375	0	0	0	1	0	0	2	0	1	0	0	0	0	0	0	0	1	1	1	1	2	0	2	0	0	0	2	2	2	2	0	2	1	1	2	2	2	0	0	2	0	1	1	0	1	1	0	2	1
376	1	0	0	0	1	1	1	0	0	1	1	0	0	0	0	0	2	0	2	2	2	1	1	0	1	1	1	1	2	1	0	0	0	1	1	2	2	0	1	0	0	0	1	0	1	0	0	2	0
377	1	0	0	1	0	0	1	0	0	0	1	0	0	0	0	0	2	0	2	2	2	0	2	0	0	0	1	1	2	0	1	1	0	1	0	1	2	0	1	1	1	1	1	0	1	0	1	0	2
378	0	0	0	0	0	0	2	1	0	0	1	0	1	0	1	0	1	0	2	2	2	0	2	0	0	0	1	1	1	1	0	1	0	0	0	0	2	0	0	1	0	1	0	0	2	1	0	0	1
379	0	0	0	0	0	0	1	0	1	0	0	0	1	0	0	1	0	1	2	1	2	0	2	0	0	0	1	2	1	1	1	1	1	0	0	2	1	0	1	0	0	0	1	0	1	0	0	1	1
380	0	0	0	0	0	0	1	0	1	1	0	1	1	0	1	0	1	2	0	0	1	0	1	0	0	0	2	2	2	2	0	1	1	0	0	1	1	0	2	0	0	0	1	0	0	0	0	1	1
381	1	0	0	0	0	0	0	0	1	0	0	1	1	0	1	0	0	1	0	0	0	0	2	0	0	0	2	2	2	1	1	2	2	0	0	1	2	0	0	2	0	0	0	0	0	0	0	2	0
382	1	0	0	0	0	0	1	0	1	0	0	1	2	0	2	0	1	0	2	1	2	0	1	0	0	0	1	2	2	1	0	1	1	0	0	1	1	0	0	2	0	0	0	0	0	0	0	2	1
383	0	0	0	0	0	0	1	0	1	1	2	0	1	0	0	0	2	2	1	1	1	0	2	0	1	1	2	2	2	2	0	0	0	1	1	2	1	0	1	1	0	0	0	0	0	0	0	1	1
384	0	0	1	0	0	0	0	0	0	0	1	1	1	0	1	0	1	0	2	1	2	0	1	1	1	1	2	2	2	2	2	0	0	1	0	2	1	1	0	1	0	0	1	0	1	0	0	2	1
385	1	0	0	0	0	0	2	0	0	0	0	0	0	0	0	0	2	0	2	2	2	0	2	0	0	0	0	2	0	0	0	1	1	1	1	2	2	0	2	0	0	2	2	0	2	1	0	2	0
386	0	1	1	0	0	0	2	0	0	0	1	0	2	0	1	0	2	0	1	2	2	0	1	0	0	0	2	2	1	0	0	0	0	0	1	2	1	1	1	2	2	1	1	0	0	0	0	2	0
387	1	0	0	0	0	0	1	1	0	0	0	0	1	0	1	0	1	2	0	0	1	0	2	0	0	0	2	2	2	2	1	1	1	0	0	2	2	0	0	2	0	1	0	0	1	0	0	2	0
388	0	0	0	0	0	0	1	0	1	0	0	0	0	0	0	0	1	1	1	1	1	0	2	0	1	1	2	2	2	0	1	1	0	1	0	1	1	0	1	2	1	0	1	0	1	1	0	1	1
389	1	0	0	0	0	0	0	0	1	0	1	0	1	0	0	0	1	0	1	2	2	0	2	0	0	0	1	2	0	0	0	1	2	1	0	1	1	0	0	2	0	1	0	0	0	1	0	1	1
390	0	1	0	0	1	1	1	0	0	0	1	2	2	1	1	0	1	0	2	0	2	0	2	0	0	0	2	2	2	2	0	0	0	0	0	2	0	1	0	0	0	1	1	0	1	1	0	1	1
391	1	0	1	1	1	1	1	1	0	0	0	0	1	1	0	0	1	1	1	1	1	0	1	1	1	1	2	2	2	2	0	0	0	0	1	2	1	0	0	2	0	1	0	0	0	1	0	1	1
392	1	0	0	0	0	0	1	0	1	0	0	0	0	0	0	0	1	1	1	1	1	0	2	0	1	1	1	0	2	0	0	1	1	0	0	0	1	1	0	0	0	0	1	0	1	0	1	1	1
393	1	0	0	1	0	0	2	0	0	0	0	0	0	0	0	0	1	2	0	0	1	0	0	1	1	1	2	2	2	1	2	1	2	0	1	2	2	0	1	1	1	2	2	0	2	1	0	0	2
394	1	1	1	1	0	0	2	0	1	0	1	0	1	0	0	0	1	2	0	0	1	0	2	0	0	0	2	2	2	1	1	2	2	0	0	1	0	0	1	1	0	1	0	0	0	1	0	2	1
395	0	0	0	0	0	0	1	0	1	0	1	0	1	0	0	1	0	0	1	1	2	0	2	0	1	1	1	1	1	1	0	2	2	0	0	1	1	1	1	1	0	0	0	0	0	0	0	2	0
396	1	0	1	1	0	0	0	0	0	0	0	0	1	0	0	0	1	1	1	1	1	0	2	0	0	0	2	2	1	1	1	1	1	1	0	0	1	0	2	0	0	0	0	0	0	0	1	1	1
397	1	0	0	0	1	1	0	0	1	0	1	1	1	0	1	0	1	2	0	0	0	0	2	0	0	0	1	1	2	2	0	0	1	2	0	2	2	0	1	1	0	0	1	0	1	0	0	1	1
398	1	0	1	0	0	0	2	1	0	0	0	0	0	0	0	0	2	1	1	1	1	0	1	1	2	2	1	0	2	0	0	1	1	1	0	1	2	0	1	2	1	0	0	0	0	1	0	0	2
399	1	0	0	0	2	2	2	1	0	0	1	1	2	0	1	0	1	1	1	1	2	0	2	0	0	0	2	2	2	2	1	1	0	1	0	1	1	0	0	2	0	0	0	0	0	1	0	1	1
400	0	0	0	1	0	0	0	0	1	0	2	0	0	0	0	0	1	0	2	1	2	0	2	0	0	0	0	2	0	0	0	1	1	0	1	2	2	0	0	1	0	1	1	0	2	0	0	2	0
401	0	0	0	0	0	0	2	0	0	0	1	1	1	0	1	0	2	1	1	2	2	0	2	0	0	0	0	1	2	1	0	1	1	0	0	2	1	0	0	2	0	0	1	1	1	0	1	1	1
402	1	0	0	0	0	0	2	0	0	0	2	0	0	0	0	0	1	1	1	1	2	0	1	0	0	0	2	2	2	2	1	1	1	0	0	2	2	0	0	2	0	0	0	0	0	0	1	1	1
403	1	1	0	0	0	0	2	1	0	0	1	0	0	0	0	0	0	0	2	1	2	0	2	0	0	0	2	2	2	2	0	1	2	0	0	2	1	0	1	1	0	0	1	0	0	0	0	2	1
404	0	0	1	1	0	0	0	0	1	0	1	0	1	0	1	0	1	0	2	1	2	0	2	0	1	1	2	2	2	1	1	0	0	0	0	2	1	0	1	1	0	0	1	1	2	0	0	2	1
405	0	0	0	0	1	1	0	0	0	0	1	0	1	0	0	1	1	2	0	0	2	1	0	1	0	1	0	1	1	0	0	1	1	0	0	1	2	1	0	0	0	0	0	0	0	0	0	2	0
406	1	0	0	0	0	0	1	0	2	0	0	0	0	0	0	0	1	1	1	1	2	0	2	0	0	0	0	2	1	1	0	0	0	1	2	2	0	1	0	0	0	0	1	0	0	1	0	2	1
407	1	0	0	1	0	0	1	0	0	0	1	0	0	0	0	0	0	2	0	0	0	0	1	0	0	0	1	1	2	0	0	1	1	0	0	1	2	0	0	2	0	0	0	2	0	0	0	2	0
408	1	0	0	1	0	0	2	0	1	0	0	0	1	0	0	1	1	1	1	1	1	0	1	0	1	1	0	0	2	1	0	1	0	0	1	2	2	0	0	2	0	2	1	0	1	0	0	1	1
409	1	0	0	0	1	1	1	0	0	0	1	1	1	0	1	0	2	2	0	0	1	0	2	0	0	0	2	2	2	1	2	1	1	0	0	2	0	0	1	1	0	1	0	0	0	1	0	0	1
410	0	0	0	1	1	1	1	1	0	0	0	2	2	0	2	0	2	1	1	1	1	0	1	0	0	0	1	1	2	0	1	2	2	0	1	2	1	0	1	2	1	1	1	0	1	2	0	1	1
411	1	0	0	1	0	0	2	1	0	0	0	0	0	0	0	0	0	0	2	2	2	0	2	0	0	0	1	2	1	1	0	2	1	1	1	1	1	1	1	0	0	1	1	0	1	0	0	1	1
412	1	0	0	0	1	1	1	1	1	0	0	0	0	0	0	0	0	2	0	0	0	0	2	0	1	1	1	2	2	2	0	1	1	0	0	2	2	0	0	2	1	1	1	0	2	0	0	0	2
413	0	0	1	1	0	0	2	0	1	0	0	0	1	0	1	0	0	2	0	1	1	0	1	0	0	0	2	2	2	1	0	0	0	0	0	2	1	0	0	1	0	0	1	1	1	0	0	1	1
414	1	0	1	0	0	0	1	0	1	0	0	0	0	0	0	0	1	2	1	2	2	2	0	0	0	0	2	2	2	2	0	1	2	0	0	2	1	0	0	2	0	0	0	0	0	0	0	2	1
415	0	0	0	0	0	0	1	1	1	0	1	0	0	0	0	0	1	1	1	1	2	0	2	0	0	0	1	1	2	1	0	2	2	0	1	1	1	1	1	1	0	0	0	0	0	0	0	0	1
416	1	0	0	0	0	0	1	0	1	0	0	1	1	0	1	0	0	1	2	1	2	0	2	0	0	0	0	2	1	0	0	2	2	0	0	2	0	0	2	0	1	0	0	1	0	1	1	0	2
417	0	0	0	1	0	0	1	0	1	0	1	0	0	0	0	0	1	1	1	1	1	1	2	0	1	1	1	1	1	1	1	2	1	0	0	1	1	0	2	0	0	1	1	1	1	2	0	0	1
418	1	0	0	0	0	0	0	0	2	0	0	2	1	0	1	0	0	2	0	0	1	0	2	0	0	0	2	2	2	2	0	1	1	0	0	1	2	1	0	2	1	1	0	0	1	1	0	2	1
419	1	0	1	1	0	0	2	0	0	1	2	0	1	0	0	1	1	0	2	2	2	0	1	0	0	0	1	1	1	1	0	2	2	0	0	0	2	0	1	1	0	0	1	0	1	0	0	1	2
420	0	0	0	0	0	0	0	0	2	0	0	0	0	0	0	0	1	1	1	1	1	1	2	0	0	0	1	2	2	2	0	2	1	1	2	2	1	0	0	2	0	0	0	0	1	0	0	0	1
421	0	0	0	0	0	0	1	1	1	0	0	0	1	0	0	1	0	1	2	2	2	0	1	0	0	0	1	1	2	1	0	1	1	0	0	1	1	0	0	1	0	1	1	0	1	0	1	1	1
422	0	0	0	0	0	0	2	0	0	0	0	1	1	0	1	0	1	1	1	1	1	0	2	0	1	1	0	1	1	1	0	0	0	0	0	2	2	0	1	0	0	0	0	0	1	1	0	2	0
423	0	0	0	1	1	1	2	0	0	0	2	0	1	0	1	0	2	0	1	1	1	0	2	0	0	0	1	2	1	1	0	0	0	0	1	2	1	0	1	0	0	0	0	2	0	0	0	1	1
424	1	0	2	0	0	0	1	1	1	0	1	1	1	0	1	0	2	1	1	1	2	0	2	0	0	0	1	1	2	1	0	1	1	0	0	2	1	0	1	1	0	1	1	1	1	2	0	2	1
425	1	0	0	0	0	0	1	0	1	0	0	0	0	0	0	0	2	0	2	2	2	0	2	0	0	0	1	2	1	1	1	1	1	1	1	1	1	0	0	1	0	1	1	0	1	1	1	0	1
426	0	0	0	0	0	0	0	0	2	0	0	0	0	0	0	0	2	2	1	1	2	0	2	0	0	0	1	1	1	0	0	2	1	0	0	1	1	1	0	1	0	1	1	0	1	0	0	2	0
427	0	0	0	0	0	0	2	1	0	0	0	0	1	0	0	1	2	0	2	2	2	0	2	0	0	0	1	1	2	1	0	2	1	0	0	1	1	0	1	2	1	0	0	0	0	0	0	2	0
428	0	0	0	0	0	0	0	0	2	0	0	1	0	0	0	0	1	1	0	0	0	0	2	0	0	0	2	2	2	1	1	0	1	1	0	2	2	0	0	2	0	0	1	1	0	1	0	1	1
429	1	1	0	0	0	0	1	1	0	0	0	1	1	0	1	0	1	1	1	1	1	0	2	0	1	1	0	1	1	0	0	0	0	0	0	2	1	0	0	2	0	0	0	0	0	0	0	1	1
430	0	0	0	1	0	0	1	0	1	0	1	0	1	0	0	1	1	1	1	1	1	2	0	0	0	0	1	2	2	2	0	1	1	1	1	1	1	0	2	0	0	1	0	0	2	1	0	1	1
431	1	0	0	1	0	0	1	0	0	0	1	1	1	0	0	0	1	1	1	1	1	0	2	0	0	0	1	1	2	1	0	0	0	0	0	2	2	0	0	2	0	0	0	0	0	1	1	0	1
432	1	0	0	0	0	0	1	1	1	0	0	0	1	1	0	0	2	1	1	1	2	0	2	0	1	1	2	2	2	2	1	0	0	1	1	2	2	0	0	2	0	0	0	0	0	0	0	2	0
433	1	0	0	1	0	0	1	0	1	0	1	1	2	0	1	1	1	0	2	1	2	0	2	0	0	0	1	1	1	1	1	2	2	0	0	2	1	1	0	1	0	0	0	1	1	1	1	1	1
434	0	0	0	0	0	0	1	0	1	1	1	0	0	0	0	0	1	1	1	1	1	0	2	0	0	0	2	2	2	2	1	1	1	0	0	2	1	1	0	1	0	0	1	0	1	0	0	1	0
435	1	0	1	0	0	0	1	0	2	0	0	0	1	0	1	0	1	1	1	1	2	0	2	0	0	0	2	2	2	2	0	0	0	1	1	2	2	0	0	1	0	1	1	0	2	2	0	1	1
436	0	0	0	0	0	0	1	1	1	0	0	1	1	0	1	0	1	2	0	0	1	0	2	0	0	0	0	2	1	1	0	1	1	0	0	2	1	0	2	1	1	0	0	0	0	0	0	1	1
437	1	0	0	0	0	0	1	1	1	0	0	0	1	0	0	0	2	1	1	1	2	0	2	0	0	0	1	1	2	1	0	2	1	0	0	1	0	0	2	0	1	0	1	0	1	0	0	1	1
438	0	0	0	0	0	0	2	1	0	0	0	1	2	0	2	0	1	1	1	1	1	0	2	0	0	0	0	1	1	0	0	1	1	0	0	1	0	2	0	0	0	1	1	0	1	1	1	1	1
439	0	0	0	1	1	1	1	0	0	0	1	0	0	0	0	0	1	1	1	1	2	0	2	0	0	0	0	2	1	0	0	1	1	0	0	1	1	0	1	1	0	0	1	0	0	2	0	0	2
440	0	0	0	0	0	0	2	0	0	0	1	0	0	0	0	0	1	1	0	0	1	0	2	0	0	0	2	2	2	2	0	1	1	2	0	1	2	0	2	0	0	0	0	0	0	0	1	1	1
441	1	0	0	1	0	0	1	0	1	0	0	1	1	0	1	0	0	2	0	0	1	0	1	0	0	0	1	1	2	1	0	2	2	0	0	1	0	1	1	0	0	0	1	0	1	0	0	2	0
442	0	0	0	1	1	1	2	0	0	0	1	1	2	1	0	0	1	2	0	1	1	0	0	1	1	1	2	2	2	2	0	1	1	0	0	1	0	0	1	0	0	1	1	0	1	0	1	1	1
443	0	0	1	1	0	0	0	0	0	0	1	0	0	0	0	0	2	1	2	2	1	1	2	0	0	0	2	2	2	2	1	1	1	1	0	0	1	0	1	1	0	0	1	0	0	0	0	1	0
444	0	0	0	1	0	0	0	0	2	0	0	0	2	0	2	0	1	0	2	2	2	0	2	0	1	1	0	2	2	0	1	1	1	0	0	1	0	1	1	0	0	1	1	0	1	2	0	2	0
445	1	0	0	0	1	1	1	1	1	0	0	1	1	0	0	0	1	1	1	1	1	0	2	1	1	2	1	1	2	1	1	0	0	0	0	2	1	1	1	0	0	0	0	2	0	2	0	2	0
446	1	0	0	0	0	0	0	0	1	0	0	0	2	0	2	0	1	0	1	1	1	0	2	0	0	0	2	2	2	1	1	1	1	0	0	1	2	1	0	1	0	0	0	0	0	1	0	1	1
447	0	0	1	1	0	0	1	0	1	0	1	1	1	0	1	0	1	2	1	1	1	0	1	0	1	1	1	2	2	1	1	0	0	1	1	2	0	1	0	1	0	0	0	0	0	1	0	0	1
448	1	0	0	1	0	0	0	0	0	0	1	0	2	0	0	1	1	0	2	2	2	0	1	1	1	1	0	2	2	0	1	1	1	1	0	0	0	0	1	1	0	0	2	0	0	0	0	0	2
449	1	0	0	0	0	0	2	0	0	0	1	0	0	0	0	0	2	0	2	2	2	0	2	0	1	1	2	2	2	1	0	1	1	0	0	1	1	0	1	1	0	0	0	0	0	0	0	0	2
450	1	0	0	0	0	0	0	0	2	0	0	0	1	0	1	0	1	1	1	0	1	0	2	0	0	0	0	1	2	0	1	1	1	0	0	2	1	0	0	2	0	0	0	1	0	0	0	2	0
451	0	0	1	1	0	0	2	0	1	0	0	0	0	0	0	0	1	0	2	2	1	0	2	0	0	0	1	1	2	1	0	2	1	1	0	1	2	0	0	2	0	0	1	0	0	2	0	1	1
452	0	1	0	0	0	0	0	0	2	0	0	0	2	0	2	0	1	2	0	0	1	0	2	0	0	0	1	1	2	1	0	1	0	1	1	2	1	0	0	1	1	1	0	0	0	0	0	2	0
453	1	0	1	1	0	0	2	1	0	0	0	0	1	0	1	0	2	1	1	2	2	0	2	0	0	0	2	2	2	2	0	0	1	1	0	1	2	1	0	0	0	2	2	0	1	1	0	2	0
454	1	0	0	1	0	0	2	0	0	0	0	0	1	0	0	0	1	1	1	1	2	0	2	0	0	0	2	2	2	2	2	1	0	1	1	2	1	0	2	0	0	1	0	0	0	0	0	2	0
455	1	0	0	2	0	0	0	0	2	0	0	0	1	0	1	0	1	0	1	1	1	0	1	1	1	1	2	2	2	2	0	1	1	2	1	2	1	1	1	2	2	0	0	0	0	0	1	0	2
456	0	0	0	0	0	1	2	0	0	0	0	1	1	1	0	0	1	2	0	0	2	0	2	0	0	0	1	2	1	1	0	1	0	2	1	1	1	0	1	2	1	1	1	1	1	2	0	1	2
457	0	0	0	0	0	0	1	0	0	0	1	1	0	0	0	0	1	1	1	1	1	1	2	0	1	1	2	2	2	2	1	1	0	2	1	1	2	0	1	1	0	0	0	0	1	1	0	2	1
458	0	0	1	1	0	0	2	1	0	0	0	1	1	0	1	0	2	1	1	1	1	0	2	0	0	0	2	1	2	1	1	0	0	2	1	1	1	0	0	1	0	0	0	0	2	1	0	2	0
459	1	0	0	0	2	2	1	0	0	0	1	0	0	0	0	0	2	1	1	1	1	0	0	0	1	1	2	2	2	0	1	0	0	0	0	2	1	0	0	2	0	0	1	0	1	1	0	2	0
460	1	0	0	0	0	0	1	1	1	0	0	1	1	0	1	0	2	0	2	2	2	0	2	0	0	0	2	2	2	1	0	1	1	0	0	1	2	0	1	1	1	0	1	0	0	1	0	1	2
461	1	0	0	0	0	0	1	0	1	0	0	0	0	0	0	0	1	1	1	1	2	0	2	0	0	0	2	2	2	0	1	1	2	0	0	2	2	0	0	2	0	1	1	0	0	1	1	0	1
462	0	0	0	1	0	0	1	1	1	0	0	0	0	0	0	0	1	1	1	1	2	0	2	0	0	0	1	1	1	1	1	2	2	0	0	1	0	1	0	0	0	1	1	0	1	0	0	1	0
463	1	0	0	0	0	0	0	0	1	0	0	1	1	0	1	0	1	2	0	0	1	0	2	0	0	0	2	2	2	2	1	1	1	0	0	1	0	1	0	0	0	1	0	0	0	0	0	2	0
464	0	0	0	0	0	0	0	0	2	0	0	0	0	0	0	0	2	1	1	1	1	0	2	0	0	0	2	2	2	1	0	1	1	2	0	1	1	0	0	1	0	0	1	0	1	1	0	2	1
465	0	0	0	1	0	0	1	0	1	0	1	1	1	0	1	0	1	0	1	2	2	0	2	0	1	1	2	2	2	1	0	2	1	1	1	2	2	0	0	2	0	0	1	0	0	0	0	2	0
466	0	0	0	0	0	0	2	0	0	0	0	2	2	0	2	0	2	0	2	2	2	0	1	1	0	0	2	2	2	2	0	0	0	0	0	1	2	0	0	1	0	0	1	0	1	1	0	2	0
467	1	0	1	1	1	1	2	0	0	1	2	1	2	0	1	0	1	1	1	0	0	0	1	0	1	1	0	2	2	0	1	1	0	1	1	2	2	1	0	0	0	0	0	0	0	0	0	1	0
468	0	0	1	1	0	0	2	0	1	0	0	1	1	0	0	0	1	1	1	1	1	0	1	1	1	1	1	1	2	1	0	0	0	0	0	0	1	0	1	1	0	1	0	0	2	1	0	1	1
469	1	0	1	0	0	0	0	0	1	0	0	0	1	0	1	0	0	1	0	0	0	0	2	0	0	0	2	2	2	2	0	1	1	0	0	2	2	0	2	0	0	0	1	0	1	0	0	1	1
470	0	0	0	0	1	1	0	0	1	0	0	0	0	0	0	0	1	1	1	1	2	0	2	0	0	0	1	1	2	0	1	1	0	1	0	1	0	0	1	0	0	1	1	0	0	0	1	1	1
471	1	0	0	0	0	0	1	0	1	0	1	0	0	0	0	0	0	0	2	1	2	0	2	0	0	0	1	1	1	1	0	1	0	0	0	2	2	0	1	1	0	1	1	0	1	1	0	2	0
472	1	0	0	0	0	0	1	0	1	0	0	0	0	0	0	0	1	2	1	2	2	0	2	0	0	0	2	2	2	2	0	2	2	0	0	1	2	0	0	2	0	0	0	0	0	0	0	2	0
473	0	0	0	1	0	0	1	0	0	0	0	0	1	0	0	1	1	1	1	1	1	0	1	0	1	1	2	2	2	2	0	0	0	0	0	2	2	0	1	1	1	0	1	0	1	1	0	2	0
474	1	0	0	0	0	0	1	0	0	0	0	0	0	0	0	0	0	1	2	1	2	0	2	0	1	1	1	2	1	0	1	1	2	0	0	2	2	1	0	0	0	1	1	0	2	0	0	2	0
475	1	0	1	0	1	1	2	0	1	0	1	0	0	0	0	0	2	1	1	1	1	0	2	0	1	1	1	2	2	1	1	1	1	0	0	1	1	0	2	0	0	0	0	0	1	1	0	1	0
476	0	0	0	0	1	1	2	0	0	0	2	0	1	0	0	0	1	2	0	0	1	0	2	0	0	0	2	2	2	2	0	1	1	0	0	1	1	0	0	2	0	1	1	0	1	0	0	1	0
477	1	1	0	0	1	1	1	0	0	0	0	0	1	0	0	1	2	1	1	1	2	0	2	0	0	0	1	2	2	1	0	1	1	0	0	1	2	0	0	2	0	0	0	0	0	0	1	1	2
478	1	0	0	1	0	0	0	0	1	0	1	0	1	0	1	0	2	1	1	1	1	0	1	0	0	0	2	2	2	2	0	2	1	1	1	2	2	0	2	0	0	1	1	0	1	0	0	2	0
479	1	1	0	0	0	0	0	0	1	0	0	0	0	0	0	0	1	1	1	1	1	1	2	0	0	0	2	2	2	1	1	1	1	1	1	2	1	0	0	0	0	0	2	0	0	0	0	1	0
480	1	1	0	0	0	0	2	0	1	0	1	1	2	0	1	1	0	0	2	2	2	0	2	0	0	0	1	1	2	1	0	1	1	0	0	2	0	0	2	0	0	0	0	0	1	0	0	1	0
481	1	0	0	0	0	0	2	0	0	0	0	1	2	0	2	0	0	0	2	2	2	0	0	1	1	1	2	2	2	2	0	1	0	1	1	2	2	0	1	1	0	0	1	0	0	0	0	1	1
482	1	0	0	0	0	0	1	0	0	0	0	1	1	0	1	0	0	2	0	1	1	0	2	0	0	0	2	2	2	1	1	1	2	0	1	2	0	0	1	1	0	0	0	1	0	1	0	1	1
483	1	0	0	0	1	1	1	0	0	0	1	1	1	0	0	0	2	2	1	1	2	0	1	1	1	1	2	2	2	2	0	2	1	1	0	1	0	0	2	1	1	0	0	0	0	1	0	0	2
484	0	0	0	0	0	0	1	0	0	0	0	1	1	0	1	0	2	1	1	1	1	0	2	0	0	0	2	2	2	2	0	1	1	1	0	0	0	0	1	1	0	0	0	1	0	1	0	2	1
485	0	1	0	0	1	1	1	0	0	1	1	0	1	0	0	1	1	1	1	1	2	0	0	1	1	1	2	2	1	1	0	1	2	1	0	1	1	0	2	0	0	1	1	0	1	0	0	2	0
486	0	0	0	0	2	2	1	0	1	0	0	1	1	0	1	0	1	1	1	1	2	0	1	0	0	0	2	2	2	2	0	1	0	0	1	2	1	0	1	1	0	0	0	0	1	1	0	1	0
487	0	0	0	1	1	1	1	1	1	0	0	1	1	0	1	0	0	0	1	1	1	1	1	0	1	1	1	2	2	1	0	0	0	0	0	2	1	0	0	2	0	0	1	0	1	0	0	1	1
488	0	0	0	1	0	0	1	2	0	0	0	0	0	0	0	0	2	1	1	1	2	0	2	0	0	0	2	2	2	1	0	1	1	0	0	2	2	0	0	2	0	1	1	0	1	2	1	0	2
489	0	1	0	0	0	0	2	0	0	0	2	0	2	0	1	0	2	0	1	1	1	0	1	0	0	0	2	2	2	0	0	2	1	0	0	1	1	0	0	2	0	1	1	0	1	2	0	2	1
490	0	0	0	0	0	0	1	1	1	0	0	0	1	0	0	1	1	1	1	1	2	0	2	0	0	0	2	2	1	0	0	2	1	2	0	1	1	0	1	1	0	1	0	0	0	0	0	2	1
491	1	0	0	1	0	0	1	0	1	0	0	0	0	0	0	0	2	0	2	2	2	0	2	0	1	1	1	2	2	1	1	2	1	0	0	2	1	0	0	1	0	0	0	1	0	0	0	2	0
492	0	0	0	0	0	0	1	0	0	0	1	0	1	0	0	0	0	2	0	0	0	0	2	0	0	0	2	2	2	1	1	0	1	0	0	2	1	0	0	1	0	0	0	0	0	0	0	2	1
493	1	1	0	0	0	0	1	0	1	0	0	0	0	0	0	0	0	2	1	1	1	1	2	0	0	0	1	1	2	0	1	0	1	1	0	1	1	0	1	1	0	1	1	0	1	0	0	2	0
494	0	0	0	0	0	0	1	0	1	0	1	1	1	0	1	0	0	0	2	1	2	0	1	0	0	0	0	1	1	0	1	1	2	0	1	2	1	0	2	1	1	0	0	0	1	0	0	0	1
495	0	0	0	0	1	1	1	0	1	0	0	0	0	0	0	0	0	0	2	2	2	0	2	0	0	0	1	1	2	1	1	1	1	0	0	1	1	0	0	1	0	0	0	1	1	1	0	1	1
496	1	0	0	0	0	0	1	0	1	0	0	0	1	0	1	0	2	0	2	2	2	0	2	0	0	0	2	2	2	2	0	1	1	1	1	1	1	1	0	0	0	0	1	0	0	0	0	2	0
497	1	0	2	0	0	0	1	0	1	0	0	0	2	0	2	0	0	0	2	2	2	0	1	0	0	0	0	2	1	1	0	1	1	0	0	2	2	0	1	0	0	0	0	0	0	0	0	1	1
498	1	0	0	0	0	0	1	0	1	0	0	0	2	0	0	1	1	1	1	1	1	0	2	0	1	1	1	1	2	1	0	1	2	0	1	2	1	1	0	1	0	0	1	0	0	0	0	2	0
499	0	0	0	0	0	0	2	0	1	0	0	0	1	0	0	0	0	1	1	1	1	0	1	1	1	1	2	2	2	2	1	1	1	0	0	1	2	0	2	0	0	0	0	2	0	2	0	2	1
500	0	0	0	0	1	1	2	0	1	0	0	0	0	0	0	0	1	1	1	1	2	0	1	1	1	1	2	2	2	1	1	2	2	0	0	1	1	1	1	2	2	0	1	0	1	0	0	1	1
501	0	0	1	1	0	0	0	0	0	0	1	1	1	0	1	0	1	2	0	0	0	0	1	0	0	0	0	1	1	0	1	2	1	1	0	2	2	0	0	1	0	1	1	0	1	1	0	2	0
502	1	0	0	1	0	0	2	1	0	0	1	0	0	0	0	0	0	2	0	1	1	0	2	0	0	0	1	1	2	1	0	1	1	0	0	1	1	0	2	0	0	0	1	0	1	0	0	2	0
503	0	1	0	0	1	1	2	0	0	0	2	0	2	0	1	1	1	1	1	1	1	0	2	0	0	0	0	1	1	0	0	1	1	0	0	2	1	1	0	1	0	0	0	0	0	0	0	2	0
504	1	0	0	1	0	0	2	0	1	0	0	1	1	0	1	0	1	1	1	1	1	0	2	0	1	1	1	1	2	1	0	1	1	0	0	2	2	0	1	1	1	0	0	0	1	0	0	1	1
505	0	0	0	0	0	0	2	1	0	0	1	0	2	0	0	1	2	0	2	2	2	0	2	0	0	0	1	1	2	1	0	0	0	0	1	2	2	0	0	1	0	1	1	0	0	2	0	1	1
506	0	0	0	1	0	0	1	0	0	0	0	0	1	0	0	0	0	1	2	2	2	0	1	1	1	1	2	2	2	2	0	1	1	0	0	2	1	0	0	2	0	1	1	0	1	0	0	0	1
507	1	0	0	0	0	0	1	0	2	0	0	1	1	0	1	0	1	1	1	1	2	0	2	0	0	0	1	2	1	1	0	1	1	0	0	2	1	0	1	1	0	1	0	0	1	0	0	1	0
508	0	0	0	0	0	0	2	0	0	0	1	0	1	0	0	1	2	1	1	1	2	0	2	0	0	0	2	2	2	1	2	2	2	0	0	1	2	0	2	0	0	0	1	0	0	2	0	2	0
509	0	0	0	1	0	0	1	0	1	0	1	1	1	0	1	0	1	1	1	1	1	0	2	0	0	0	2	2	1	1	1	1	0	2	2	2	2	0	1	1	0	0	0	0	0	0	0	2	0
510	0	0	0	0	0	0	0	0	1	0	1	2	2	1	1	0	1	1	1	1	1	0	2	1	1	2	0	2	0	0	0	1	1	0	0	2	2	0	0	1	0	0	0	0	0	1	0	1	1
511	1	0	0	0	0	0	2	0	1	0	1	0	1	0	0	1	1	0	2	2	2	0	2	0	0	0	1	2	2	1	1	0	0	0	0	2	2	0	1	1	0	0	0	0	0	0	0	2	0
512	1	0	0	0	0	0	2	0	0	0	2	1	2	0	2	0	0	0	2	2	2	0	2	0	1	1	1	2	2	1	2	1	1	1	1	1	2	1	0	1	0	0	0	1	0	0	0	2	1
513	1	0	0	1	1	1	0	0	1	0	0	1	2	0	1	0	1	0	2	1	2	1	2	0	0	0	1	1	1	1	0	2	1	0	0	1	2	0	1	1	1	0	1	1	0	1	0	2	2
514	0	0	0	0	0	0	2	0	0	0	1	0	1	0	0	1	2	1	1	1	2	0	1	1	1	2	2	2	2	2	0	1	0	1	1	2	2	1	0	1	0	0	0	0	0	0	0	1	0
515	0	1	0	0	0	0	0	0	1	0	0	0	0	0	0	0	1	0	2	1	2	0	2	0	0	1	2	2	2	2	0	1	1	1	1	1	1	0	1	1	0	0	1	1	1	0	0	2	0
516	1	0	0	0	0	0	0	0	2	0	0	1	0	0	0	0	1	0	2	2	2	0	2	0	0	0	2	2	2	1	0	1	1	0	0	0	1	0	0	1	0	1	1	0	1	0	0	2	1
517	1	0	0	0	1	1	1	0	1	0	1	0	0	0	0	0	1	1	1	1	1	0	2	0	0	0	1	1	2	0	1	1	2	1	0	1	1	0	1	2	1	1	1	0	1	1	0	2	1
518	0	0	0	0	0	0	1	0	2	0	0	0	0	0	0	0	1	0	1	2	2	0	2	0	0	0	2	2	2	2	1	0	0	0	1	2	1	1	0	1	0	0	0	0	0	1	0	2	1
519	1	0	0	0	0	0	1	1	0	0	0	0	0	0	0	0	1	1	1	1	2	0	0	1	1	1	2	2	2	2	1	1	1	0	1	2	0	0	2	1	1	0	0	1	0	0	0	1	1
520	0	0	0	0	0	0	0	0	1	0	0	0	0	0	0	0	1	1	1	1	1	0	1	0	1	1	2	2	2	2	0	1	1	2	0	1	1	0	0	2	0	0	0	0	0	0	0	1	1
521	1	0	0	1	0	0	0	0	1	0	0	0	0	0	0	0	1	0	2	1	2	0	1	1	1	1	2	2	2	2	0	2	1	1	2	2	1	0	0	2	0	1	1	0	2	0	0	2	0
522	1	0	0	1	0	0	1	0	1	0	1	1	2	0	1	1	1	0	2	1	2	1	2	0	0	0	1	1	2	0	1	1	1	0	0	2	2	0	0	2	0	1	0	0	1	0	0	0	0
523	1	0	0	0	1	1	1	1	0	0	0	0	0	0	0	0	0	2	0	0	0	0	2	0	0	0	1	2	2	1	0	1	1	1	2	2	0	1	0	0	0	0	0	0	2	0	0	0	0
524	0	0	0	0	0	0	0	0	1	0	1	0	0	0	0	0	1	0	2	1	2	1	2	0	0	0	2	2	2	2	0	1	2	1	0	1	2	0	2	1	0	1	1	0	2	0	0	1	0
525	1	0	1	0	0	0	0	0	2	0	0	0	1	0	0	1	2	0	2	2	2	0	1	0	0	0	2	2	2	1	2	1	1	0	0	1	1	0	1	1	0	0	0	1	0	0	0	2	0
526	1	0	0	0	0	0	1	0	1	1	1	0	1	0	0	0	1	0	2	2	2	0	2	0	0	0	2	2	2	2	0	2	2	0	0	1	1	0	0	1	0	0	1	0	0	1	1	0	2
527	1	0	0	0	1	1	2	0	0	0	2	0	2	0	2	0	0	2	0	1	1	0	2	0	0	0	1	2	2	1	1	2	2	0	0	0	2	0	0	2	0	0	0	0	0	2	0	1	1
528	1	0	0	0	1	1	1	0	1	0	1	1	1	0	1	0	1	0	2	2	2	0	2	0	0	0	0	0	1	0	0	1	1	0	0	2	1	0	1	1	0	0	1	1	1	0	0	2	0
529	1	0	0	0	2	2	1	0	0	1	2	0	2	0	1	1	2	0	2	2	2	0	1	0	0	0	1	2	2	2	0	0	0	0	0	2	1	1	0	1	0	0	1	0	1	0	0	2	1
530	1	0	0	0	0	0	2	1	0	0	1	0	0	0	0	0	1	1	1	1	1	0	2	0	0	0	0	1	2	1	0	0	2	1	0	1	2	0	2	0	0	0	0	1	0	0	0	2	0
531	1	0	0	0	1	1	1	0	0	0	0	1	1	0	1	0	2	1	1	2	2	0	2	0	0	0	2	2	2	2	0	1	1	0	0	2	1	1	0	1	0	1	2	0	1	1	1	1	1
532	1	0	0	0	0	0	1	0	1	0	0	0	0	0	0	0	0	2	0	0	0	0	2	0	0	0	0	2	1	0	0	1	2	0	0	2	0	0	2	1	1	0	0	0	0	0	0	1	1
533	1	0	0	1	0	0	0	0	1	0	1	0	0	0	0	0	0	1	1	1	1	0	2	0	0	0	1	2	1	1	0	1	1	0	0	1	1	0	1	0	0	1	1	0	1	0	0	2	0
534	1	0	0	1	0	0	0	0	1	0	0	0	0	0	0	0	1	1	1	1	2	1	0	1	1	1	2	2	2	2	0	1	1	1	1	2	1	0	0	1	0	1	1	1	0	0	0	2	0
535	1	0	0	0	0	0	2	0	0	0	2	0	0	0	0	0	1	0	2	2	2	0	2	0	0	0	2	2	2	2	0	0	0	0	0	2	1	0	0	2	0	0	1	1	1	0	0	2	0
536	0	0	0	1	0	0	2	1	0	0	0	0	1	0	0	1	1	1	1	1	1	1	2	0	0	0	1	2	1	1	1	1	1	0	0	1	2	0	1	1	0	0	0	1	0	0	0	2	1
537	1	0	0	0	1	1	1	0	0	0	0	0	1	0	0	0	2	0	1	1	1	1	1	0	0	0	1	2	2	1	2	2	2	0	0	1	1	0	1	2	1	0	0	0	0	0	0	1	1
538	1	0	0	0	0	0	0	0	1	0	1	1	1	1	0	0	1	2	0	0	0	0	1	0	0	0	1	1	2	1	0	0	1	2	0	2	1	1	0	1	0	0	0	0	0	0	0	1	0
539	0	0	0	2	1	1	1	0	0	0	1	1	2	0	1	1	2	1	2	1	2	0	2	0	0	0	1	0	2	0	0	1	0	1	1	2	1	0	1	1	0	0	0	0	1	1	0	1	1
540	1	0	0	0	1	1	1	1	1	0	0	0	1	0	1	0	1	1	1	1	2	0	1	1	2	2	2	2	2	2	0	2	2	0	0	1	1	0	2	0	0	1	1	0	1	2	1	2	1
541	1	0	0	1	0	0	1	0	1	0	0	0	0	0	0	0	0	1	1	1	1	0	2	0	0	0	2	2	2	2	1	0	0	1	1	1	2	0	0	2	0	0	0	0	0	0	1	1	2
542	0	0	0	0	0	0	0	0	1	0	1	0	1	0	0	1	2	1	1	2	2	0	2	0	0	0	1	2	2	1	1	2	1	1	0	1	1	0	0	2	0	0	0	2	0	0	0	1	1
543	0	0	0	0	1	1	1	0	1	0	0	1	1	0	0	0	1	0	1	2	2	0	2	0	0	0	2	2	2	2	0	2	2	0	0	0	1	0	1	1	0	0	0	1	0	0	0	1	0
544	0	0	0	0	0	0	2	0	1	0	1	1	2	0	2	0	1	2	0	0	1	0	2	0	0	0	1	2	2	1	0	0	1	0	0	2	0	1	1	0	0	1	1	0	1	2	1	1	2
545	1	0	0	0	0	0	2	0	0	0	2	0	0	0	0	0	1	1	1	0	0	0	2	0	0	0	1	2	2	1	0	2	1	2	0	2	0	0	1	0	0	0	0	1	1	1	0	1	0
546	0	1	0	0	0	0	2	1	0	0	0	0	1	0	0	1	1	1	1	1	2	0	2	0	0	0	1	2	2	1	1	2	1	0	0	1	2	0	0	2	0	0	1	1	1	0	0	2	2
547	0	0	0	0	0	0	0	0	1	0	1	0	0	0	0	0	1	0	2	2	2	0	1	1	1	1	2	1	2	1	0	0	1	0	0	2	2	0	0	1	0	1	1	0	1	2	0	2	0
548	0	0	0	0	0	0	2	0	0	0	1	0	0	0	0	0	1	2	1	1	1	0	2	0	0	0	1	1	2	1	0	2	1	0	0	2	1	1	1	1	0	0	0	0	0	0	0	1	1
549	1	0	0	0	0	0	2	0	0	0	2	0	0	0	0	0	1	0	2	1	2	0	2	0	1	1	2	2	2	0	1	1	1	1	1	2	1	0	2	0	0	0	0	1	0	1	0	1	1
550	0	0	0	1	0	0	2	0	0	0	2	0	1	0	0	0	1	0	2	1	2	0	2	0	0	0	2	1	2	0	0	0	1	1	0	2	2	0	1	1	0	0	1	1	2	0	0	1	1
551	0	0	0	0	1	1	0	0	1	0	1	0	2	0	1	1	0	0	2	2	1	1	2	0	0	0	1	1	1	1	0	1	1	1	0	1	2	0	1	1	0	0	0	0	0	0	0	2	1
552	0	0	2	0	0	0	1	0	1	0	0	0	2	0	1	1	0	2	1	1	1	0	2	0	1	1	0	1	1	1	0	2	1	1	0	1	1	1	0	1	0	0	0	0	0	0	0	0	1
553	0	0	0	1	0	0	1	0	1	0	0	1	2	0	2	0	0	1	1	1	1	0	2	0	0	0	1	2	2	1	1	2	2	0	0	0	0	1	1	0	0	0	0	0	1	1	0	2	0
554	0	0	0	1	0	0	1	1	1	0	0	0	0	0	0	0	1	1	1	1	2	1	1	0	0	0	1	1	2	1	1	1	1	0	0	2	1	1	0	1	0	0	0	0	0	0	0	1	1
555	1	0	0	0	1	1	2	1	0	0	1	0	0	0	0	0	1	1	1	1	2	0	2	0	0	0	1	2	1	0	1	1	2	0	1	2	0	0	1	1	0	0	1	0	0	0	0	2	0
556	1	0	0	0	0	0	1	1	1	0	0	1	1	0	0	0	1	1	1	0	0	0	2	0	0	0	2	2	2	2	0	2	2	0	0	1	1	1	1	1	0	0	1	0	0	0	0	1	1
557	0	0	0	0	0	0	0	0	1	0	0	1	1	0	1	0	2	1	1	1	1	0	2	0	0	0	1	2	2	2	0	2	2	0	0	0	1	0	0	2	0	1	1	0	1	1	0	2	1
558	0	0	0	2	0	0	2	0	0	0	1	0	1	0	0	1	2	1	1	1	2	0	1	1	1	1	2	2	2	2	1	2	1	0	0	1	1	1	0	0	0	0	1	0	0	1	0	2	0
559	1	0	1	1	0	0	2	0	0	0	0	0	1	0	2	0	2	1	1	1	1	0	2	0	0	0	1	2	1	1	1	1	0	0	0	1	0	0	2	0	1	1	1	0	1	2	0	1	1
560	0	1	0	0	0	0	2	1	0	0	1	1	1	0	1	0	2	1	1	1	2	0	2	0	0	0	1	2	1	1	0	1	1	1	0	1	1	0	0	1	0	0	0	0	0	0	0	0	2
561	1	1	0	0	0	0	1	0	1	0	1	0	0	0	0	0	2	0	2	2	2	0	1	0	0	0	1	1	2	1	0	1	0	2	2	2	2	0	0	2	0	0	0	0	0	0	0	0	1
562	0	0	0	1	0	0	1	0	0	0	2	0	0	0	0	0	1	0	2	2	2	0	2	0	0	0	2	2	2	1	2	0	0	0	0	2	1	1	0	1	0	0	1	0	1	1	0	1	1
563	1	0	0	1	0	0	0	0	1	0	0	0	0	0	0	0	2	1	1	1	2	0	1	0	0	0	2	2	2	1	1	0	0	0	0	2	2	0	2	0	0	1	1	0	1	1	0	0	1
564	1	0	0	0	0	0	1	0	0	0	0	1	2	0	1	1	1	1	1	1	1	0	2	0	1	1	1	1	2	0	0	0	0	1	2	2	0	1	0	1	0	0	0	0	0	0	0	2	0
565	0	0	1	0	1	2	1	1	1	0	0	0	0	0	0	0	0	1	2	1	2	1	2	0	1	1	0	2	1	1	1	1	0	1	1	2	2	0	0	1	0	0	0	0	0	0	0	1	0
566	0	0	0	1	0	0	1	1	0	0	0	1	2	0	1	0	2	1	1	1	1	0	2	0	0	0	1	2	2	1	1	2	1	0	1	2	2	0	0	1	0	0	1	1	0	1	0	0	2
567	1	0	0	0	1	1	1	0	1	0	0	0	0	0	0	0	0	0	1	1	2	0	1	0	0	0	2	2	2	2	0	1	1	0	0	1	1	0	1	0	0	1	0	0	1	0	0	1	1
568	1	0	0	0	1	1	1	0	1	0	1	0	0	0	0	0	0	1	0	0	0	0	2	0	0	0	1	1	1	1	0	2	2	0	0	2	2	0	0	1	0	1	1	0	0	1	1	0	1
569	1	0	1	1	0	0	0	0	0	0	1	0	2	0	2	0	2	2	1	1	1	0	2	0	0	0	1	1	2	1	0	1	1	0	1	1	2	0	0	2	0	1	1	0	0	2	0	2	0
570	1	0	0	0	1	1	1	0	0	0	1	0	0	0	0	0	2	0	1	1	1	0	2	0	0	0	2	2	2	2	0	2	2	0	0	0	1	0	2	1	1	0	0	0	0	1	0	1	1
571	0	0	0	1	0	0	1	0	1	0	0	1	2	0	1	0	2	0	1	1	1	0	2	0	1	1	0	2	1	0	0	0	0	1	1	2	2	0	0	2	0	0	0	1	0	1	0	2	0
572	1	0	0	1	0	0	2	0	0	0	2	0	0	0	0	0	1	1	1	1	2	0	1	0	0	0	1	2	2	1	1	1	1	2	1	2	1	0	0	0	0	0	1	0	1	0	1	0	2
573	0	0	0	0	1	1	1	1	1	0	0	0	0	0	0	0	1	1	1	1	1	0	1	0	0	0	2	2	2	2	2	1	0	2	1	1	1	0	1	1	0	0	1	0	0	0	0	1	1
574	1	0	0	0	0	0	1	0	0	1	1	0	1	0	0	0	1	1	2	2	2	0	2	0	0	0	2	2	1	0	1	1	1	0	0	1	2	0	1	1	0	0	0	1	0	0	0	2	0
575	0	0	0	0	0	0	1	1	1	0	0	0	0	0	0	0	0	0	2	1	2	0	2	0	0	0	1	1	2	0	1	1	1	0	0	2	1	1	1	2	2	1	1	1	1	2	1	1	1
576	0	1	1	0	0	0	2	0	0	0	0	0	2	0	1	1	0	1	1	1	1	1	2	0	0	0	2	2	2	2	1	1	1	1	0	2	1	0	1	0	0	0	2	0	0	0	0	1	1
577	0	0	0	0	0	0	2	1	0	0	0	0	2	0	0	1	1	1	1	1	2	0	1	0	0	0	1	1	2	1	0	1	1	0	0	2	0	0	1	0	0	1	1	0	1	0	0	1	1
578	0	0	0	1	0	0	0	0	2	0	0	0	0	0	0	0	2	0	2	2	2	0	2	0	0	0	2	2	2	1	1	1	0	1	1	2	1	0	1	1	0	0	0	0	0	0	0	1	1
579	1	0	0	0	1	1	2	0	1	0	0	0	1	0	0	1	2	0	2	2	2	0	2	0	0	0	1	1	1	1	0	1	1	0	0	1	1	0	1	0	0	0	1	0	1	0	0	2	0
580	0	0	0	1	0	0	2	1	0	0	0	0	0	0	1	0	2	1	1	1	1	0	2	0	1	1	1	1	2	1	0	1	1	0	0	2	1	0	0	1	0	1	1	0	1	1	0	2	0
581	1	0	0	1	0	0	0	0	1	0	0	0	0	0	0	0	1	0	2	2	2	0	2	0	0	0	1	1	1	1	1	1	1	1	0	0	1	0	2	1	1	0	0	0	0	1	0	2	0
582	1	0	0	0	0	0	1	1	0	0	0	0	1	0	0	1	0	0	2	1	2	0	2	0	0	0	0	1	1	0	0	1	1	0	0	1	2	0	0	2	0	1	0	0	1	1	0	1	0
583	0	0	0	1	0	0	0	0	1	0	1	0	0	0	0	0	0	2	0	0	1	1	2	0	0	0	2	2	2	2	1	2	1	0	1	2	2	1	0	0	0	1	1	0	1	0	0	1	1
584	0	0	0	0	0	0	0	0	0	0	0	1	1	0	1	0	2	1	1	1	2	1	0	1	0	1	1	1	2	0	0	1	0	1	0	1	1	0	0	1	0	1	0	0	1	1	1	1	1
585	0	0	0	0	0	1	2	0	0	0	2	2	2	0	2	0	2	0	2	2	2	0	2	0	0	0	0	2	1	0	0	1	1	1	1	1	1	0	1	1	0	0	0	0	0	0	0	1	2
586	0	0	0	0	1	1	1	0	0	0	1	1	1	0	2	0	1	1	1	1	2	0	0	0	1	1	2	2	2	1	0	1	2	0	0	1	1	1	1	1	1	0	0	0	1	1	0	1	1
587	1	1	0	0	0	0	0	0	2	0	0	0	0	0	0	0	2	2	0	0	2	0	2	0	0	0	0	1	2	1	0	1	1	2	1	1	1	1	1	1	0	0	0	0	0	0	0	1	1
588	0	0	0	1	1	1	2	0	0	0	0	0	1	0	1	0	2	1	1	1	1	0	2	0	0	0	1	1	2	1	0	1	1	0	0	2	1	1	1	1	1	1	1	0	1	0	1	0	2
589	0	0	0	0	2	2	2	0	1	0	1	0	0	0	0	0	2	0	2	2	2	0	2	0	1	1	2	2	1	1	0	1	1	1	1	1	1	0	0	1	0	0	0	0	0	0	0	2	1
590	1	0	1	1	0	0	1	0	1	0	1	0	0	0	0	0	2	0	2	2	2	0	1	0	0	0	1	1	1	1	0	1	2	0	0	0	1	0	0	2	0	0	0	0	0	0	1	2	1
591	0	0	0	0	0	0	0	0	2	0	0	0	1	0	1	0	1	2	1	2	2	0	2	0	0	0	0	1	2	1	0	1	1	0	0	1	2	0	1	1	0	0	1	0	0	1	0	2	0
592	0	0	0	0	0	0	2	0	1	0	1	0	0	0	0	0	1	2	0	0	1	0	2	0	0	0	1	2	2	1	0	2	2	0	0	0	2	0	0	2	0	0	0	0	1	0	0	2	0
593	0	0	1	1	0	0	1	0	0	0	0	0	0	0	0	0	0	0	2	2	2	0	1	0	0	0	1	1	2	0	1	0	0	0	0	2	1	0	2	0	0	0	2	0	1	1	0	1	0
594	1	0	1	1	0	0	1	0	1	0	1	1	1	0	0	0	1	1	1	2	2	0	0	1	1	1	2	2	2	2	0	1	2	1	0	1	1	1	0	1	0	0	0	0	0	0	0	1	0
595	0	0	0	1	0	0	2	0	0	0	2	1	1	0	1	0	1	1	1	1	2	0	1	0	0	0	1	1	2	1	0	2	2	0	0	0	0	1	0	1	0	0	0	0	1	1	0	0	2
596	1	0	1	0	0	0	2	0	0	0	0	0	1	0	0	0	0	0	2	2	1	0	1	0	0	0	0	2	1	1	1	1	1	0	0	1	2	0	2	0	0	1	1	0	1	1	0	1	1
597	1	0	0	0	0	0	1	1	0	0	0	0	0	0	0	0	2	2	0	0	2	0	0	0	0	0	1	2	2	1	2	1	1	0	0	1	2	0	1	1	0	0	0	0	0	0	1	0	2
598	0	0	0	0	0	0	1	0	1	0	0	0	0	0	0	0	1	2	0	0	2	0	2	0	2	2	2	2	2	2	2	2	2	0	0	1	1	1	1	1	0	0	0	0	0	0	0	2	0
599	1	0	0	0	1	1	1	0	1	0	0	0	1	0	0	1	1	0	2	2	2	0	0	1	1	1	2	2	2	2	0	2	2	0	0	2	2	0	0	2	0	0	0	2	0	0	0	1	1
600	1	0	0	0	1	1	0	0	2	0	0	0	2	0	2	0	1	1	1	0	2	1	1	0	0	0	2	2	2	1	0	1	1	1	0	0	1	0	2	0	1	1	1	0	1	1	0	2	0
601	0	0	0	0	0	0	2	0	0	0	0	1	2	0	2	0	1	1	1	1	2	0	2	0	0	0	2	2	2	2	0	2	2	1	1	2	2	0	1	1	0	1	0	0	1	1	0	1	0
602	1	0	0	0	0	0	0	0	1	0	2	0	2	0	1	1	1	0	2	2	2	0	2	0	0	0	2	2	2	1	1	1	0	1	0	1	2	0	1	1	0	0	1	0	1	1	0	1	0
603	1	1	0	0	0	0	1	0	0	0	1	0	1	0	0	1	1	1	1	1	1	0	2	0	1	1	0	2	1	1	1	1	2	1	0	1	1	0	0	2	0	0	1	0	0	1	0	1	1
604	1	0	0	0	2	2	1	1	1	0	0	0	0	0	0	0	1	0	2	2	2	0	2	0	0	0	1	1	2	1	0	1	2	0	0	1	1	0	0	2	0	0	0	0	0	0	0	1	1
605	1	1	0	0	0	0	1	0	0	0	0	1	1	0	1	0	2	1	2	2	2	0	2	0	1	1	2	2	2	1	1	2	1	1	0	2	2	0	1	1	0	1	1	0	1	0	0	1	1
606	1	0	0	0	0	0	1	1	1	0	0	1	1	0	1	0	0	1	1	1	1	0	2	0	0	0	2	2	2	2	0	1	0	1	0	1	1	0	1	1	0	0	2	0	1	1	0	2	2
607	0	1	0	0	0	0	2	0	0	0	0	0	0	0	0	0	1	1	1	1	2	0	1	0	0	0	1	2	2	2	0	0	1	1	0	1	2	0	0	2	0	0	0	0	0	0	0	1	1
608	0	0	1	0	1	1	1	1	1	0	0	0	0	0	0	0	1	1	1	1	1	0	1	1	1	1	1	1	2	0	0	2	2	0	0	1	1	1	0	1	0	1	1	1	0	0	0	2	0
609	0	0	1	1	0	0	0	0	2	0	0	2	1	0	1	0	0	2	0	1	2	0	1	0	1	1	0	1	1	0	0	1	0	1	1	1	1	0	1	2	1	0	0	0	1	1	0	0	1
610	0	0	0	0	0	0	1	0	1	1	0	0	0	0	0	0	1	1	1	0	0	0	1	1	1	1	1	1	1	1	1	1	1	0	0	1	2	0	1	0	0	1	0	0	1	1	1	1	1
611	1	0	0	0	1	1	1	1	1	0	0	0	2	0	1	1	0	2	1	2	2	0	2	0	0	0	1	2	2	2	0	0	0	1	1	2	1	0	1	2	1	1	1	0	1	2	0	1	1
612	1	0	0	0	0	0	2	0	0	1	1	0	1	0	0	1	1	1	1	1	2	0	2	0	0	0	2	2	2	1	0	1	1	0	0	2	2	0	1	1	0	1	1	0	2	0	0	1	1
613	1	0	0	0	0	0	2	0	0	0	2	0	0	0	0	0	0	2	0	1	2	0	2	0	0	0	1	1	2	1	0	1	1	0	0	2	2	0	1	1	0	0	0	0	0	1	0	1	1
614	0	0	0	0	1	1	0	0	2	0	0	2	2	1	1	0	2	1	1	1	2	0	2	0	0	0	2	2	2	2	1	1	1	0	0	2	1	1	0	1	0	1	1	0	2	0	0	1	1
615	0	0	0	0	0	0	1	0	1	1	1	0	1	0	1	0	1	1	1	1	1	0	2	0	0	0	2	2	2	2	0	1	1	0	0	2	0	2	0	0	0	0	0	0	0	1	0	2	0
616	1	0	0	0	0	0	0	0	1	0	0	1	1	0	1	0	0	1	1	1	1	0	2	0	1	1	1	1	2	0	1	1	1	1	1	1	2	0	0	2	0	1	1	0	1	0	0	1	1
617	0	0	0	0	0	0	1	0	0	0	1	0	1	0	0	0	1	0	2	1	2	0	1	0	0	0	0	1	2	1	0	1	1	0	1	2	1	0	0	1	0	0	1	0	1	0	0	1	1
618	0	0	0	0	0	0	1	0	1	0	0	0	0	0	0	0	2	0	1	1	1	1	2	0	0	0	0	1	2	1	0	1	1	1	1	1	0	1	1	0	0	1	1	0	2	0	0	1	1
619	0	0	1	0	0	0	2	0	1	0	0	0	1	0	1	0	2	1	2	2	2	0	1	1	0	0	2	2	2	1	1	0	0	0	0	2	1	0	1	1	0	1	1	0	1	0	0	2	0
620	0	0	1	0	1	2	2	0	0	0	0	0	1	0	0	1	2	1	1	1	1	0	2	0	0	0	1	2	1	1	1	1	0	1	2	2	1	0	0	2	0	0	0	0	0	1	1	0	2
621	1	0	0	0	0	0	1	1	1	0	0	0	1	0	0	1	2	2	0	0	1	0	2	0	0	0	2	2	1	0	0	1	1	0	1	2	1	0	0	1	0	1	1	1	0	0	1	1	1
622	1	0	0	0	0	0	1	1	1	0	0	1	1	0	1	0	1	2	0	0	0	0	1	0	0	0	1	2	2	1	0	2	2	0	0	1	2	1	0	1	0	1	0	0	2	1	0	1	1
623	1	1	0	0	1	1	0	0	0	0	1	0	0	0	0	0	1	2	0	1	1	0	0	0	0	0	2	2	2	1	0	1	1	2	1	2	1	0	1	2	1	0	2	0	1	0	0	2	0
624	1	0	0	1	0	0	0	0	2	0	0	0	2	0	1	1	1	1	1	1	2	0	1	0	0	0	2	2	2	0	0	2	2	0	0	0	0	1	1	0	0	0	1	0	1	1	1	1	1
625	0	1	0	0	0	0	2	0	0	0	2	0	0	0	0	0	2	1	1	1	1	0	1	0	0	0	0	1	2	1	0	1	1	0	0	1	1	0	2	0	0	0	0	0	0	0	0	0	2
626	1	0	0	1	0	0	0	0	2	0	0	0	0	0	0	0	0	1	1	1	0	0	2	0	1	1	2	2	2	2	0	1	2	0	0	2	1	0	1	0	0	2	2	0	2	1	0	1	1
627	0	0	0	1	0	0	1	0	2	0	0	1	0	0	0	0	1	1	1	0	1	0	1	0	0	0	1	1	2	1	0	1	1	0	0	1	2	0	1	1	0	0	2	0	1	1	0	1	1
628	1	1	0	0	0	0	1	1	1	0	0	0	0	0	0	0	1	1	1	1	1	0	2	0	0	0	2	2	2	2	0	0	0	1	0	2	0	1	1	0	0	0	0	0	0	0	0	1	1
629	1	0	0	1	0	0	0	0	2	0	0	1	0	0	0	0	1	2	0	0	2	0	2	0	0	0	0	2	1	1	0	1	0	0	1	2	1	0	2	0	0	0	0	0	0	1	0	1	1
630	1	0	0	1	0	0	1	0	1	0	0	1	2	0	1	0	1	2	1	1	1	0	2	0	0	0	2	2	2	2	0	0	0	0	0	2	0	0	1	0	0	0	1	0	1	0	0	2	0
631	1	0	0	0	1	1	0	0	1	0	0	0	1	1	0	0	1	1	1	1	2	0	1	0	0	0	1	1	2	1	1	2	1	0	0	1	2	0	0	2	0	0	1	0	0	1	0	2	0
632	1	0	1	1	0	0	1	0	0	0	1	1	1	1	0	0	0	2	0	1	1	0	2	0	0	0	2	2	2	2	0	1	1	0	0	2	1	1	0	1	0	1	1	0	1	0	0	1	1
633	1	1	0	0	0	0	1	1	1	0	0	0	1	0	0	1	0	0	2	1	2	0	2	0	0	0	1	1	2	1	1	2	2	0	0	0	2	0	0	2	0	0	0	1	0	1	0	2	0
634	0	0	1	0	0	0	0	0	2	0	0	0	1	0	1	0	0	2	0	1	1	1	0	1	0	1	1	2	2	2	0	1	1	0	0	2	1	1	0	1	0	0	0	0	0	0	0	2	0
635	0	0	0	0	1	1	1	0	1	0	0	0	0	0	0	0	2	0	2	2	2	0	2	0	1	1	2	2	2	2	1	2	2	0	1	2	1	0	1	2	1	0	0	0	0	1	0	2	1
636	1	0	0	1	0	0	0	0	2	0	0	0	0	0	1	0	0	1	1	1	1	0	2	0	0	0	0	2	1	0	0	2	1	1	2	2	1	0	2	0	0	0	0	0	0	0	0	1	1
637	0	0	0	1	0	0	1	0	1	0	0	0	0	0	0	0	1	0	2	2	2	0	2	0	0	0	1	2	2	1	1	1	1	0	0	1	2	0	2	0	0	0	0	0	0	0	0	1	1
638	0	0	0	0	0	0	1	0	1	0	0	0	1	0	1	0	0	2	0	1	1	1	1	0	0	0	1	1	2	2	0	1	1	0	0	2	1	0	1	1	0	0	0	0	0	0	0	1	1
639	0	0	0	1	0	0	1	0	1	0	1	0	0	0	0	0	0	2	0	0	0	0	1	0	0	0	1	0	1	0	0	0	0	0	1	2	1	0	1	1	0	0	1	1	1	0	0	1	1
640	0	0	0	1	0	0	2	0	0	0	2	0	1	0	1	0	1	0	2	2	2	0	1	0	0	0	1	0	2	0	0	2	1	0	0	2	1	1	0	1	0	0	1	0	1	1	0	2	1
641	0	0	0	1	0	0	1	0	0	0	1	0	1	0	1	0	0	1	1	1	0	0	1	0	0	0	1	2	2	1	0	1	2	0	0	2	1	1	0	1	0	1	1	0	1	1	0	2	0
642	0	0	0	1	0	0	2	1	0	0	0	0	1	0	0	0	1	0	2	2	2	1	2	0	0	0	0	2	1	1	1	0	1	1	0	2	2	0	0	2	0	0	1	0	1	0	0	0	2
643	0	0	0	1	0	0	2	0	0	0	2	0	1	0	0	1	1	1	1	1	2	1	1	0	0	0	2	2	1	1	0	1	0	1	1	1	0	0	2	0	1	0	0	0	0	1	0	1	1
644	0	0	0	0	0	0	2	0	0	0	2	0	1	0	0	1	0	2	0	0	0	0	1	0	0	0	2	2	2	1	1	2	1	1	0	1	1	1	0	1	0	0	0	0	1	0	0	1	1
645	1	0	0	0	0	0	1	1	1	0	0	0	0	0	0	0	0	1	1	1	2	1	2	0	0	0	2	2	2	1	1	2	1	0	0	1	1	0	0	1	1	1	0	0	2	1	0	1	2
646	1	0	0	0	0	1	2	0	0	0	1	0	1	0	0	1	2	0	1	1	1	0	1	0	0	0	2	2	2	2	0	1	0	1	2	2	2	0	2	0	0	1	0	0	1	0	0	2	0
647	1	0	0	0	0	0	1	0	1	0	0	0	0	0	0	0	1	0	2	2	2	0	2	0	0	0	0	1	2	0	0	0	1	1	0	2	1	0	1	0	0	1	0	0	1	0	0	2	0
648	1	0	0	0	1	1	1	0	1	0	1	1	1	0	1	0	1	0	2	1	2	0	1	1	1	1	2	2	2	2	0	2	1	1	1	1	1	0	0	2	0	0	2	0	1	0	1	1	1
649	1	0	0	1	1	1	2	0	1	0	1	0	1	0	1	0	1	0	2	2	2	0	2	0	0	0	1	1	2	1	0	1	0	1	1	1	1	1	0	1	0	0	1	0	1	1	0	1	1
650	0	0	0	0	0	0	1	0	1	0	0	2	2	0	2	0	1	1	1	0	0	1	2	0	0	0	2	2	2	1	2	0	0	1	0	2	2	0	0	2	0	1	1	0	1	2	0	1	1
651	1	0	0	0	0	0	0	0	1	0	0	0	0	0	0	0	0	2	0	1	2	0	2	0	0	0	1	2	2	1	1	0	0	1	1	1	1	0	2	0	1	0	0	2	0	0	0	1	2
652	0	0	0	0	1	1	1	1	0	0	0	1	2	0	1	1	1	2	0	0	1	0	1	0	0	0	2	1	2	1	0	2	2	0	0	1	2	0	2	0	0	1	1	0	1	1	0	1	1
653	0	0	0	0	0	0	0	0	1	0	0	0	1	0	0	0	1	0	2	2	1	0	2	0	0	0	1	2	2	1	1	2	1	1	1	2	1	0	1	0	0	0	1	0	1	0	0	2	0
654	1	0	0	0	1	1	2	0	0	0	1	1	1	0	1	0	1	1	1	1	2	0	2	0	0	0	1	1	2	1	0	1	1	0	1	2	1	0	2	0	1	0	1	0	1	1	1	1	1
655	1	0	0	0	2	2	0	0	1	0	1	1	1	0	1	0	2	0	2	2	2	0	2	0	2	2	2	2	2	2	0	1	1	2	1	2	1	0	1	1	0	0	0	0	2	0	0	0	2
656	0	0	0	0	0	0	0	0	0	0	1	1	1	0	1	0	0	2	1	1	1	0	2	0	0	0	1	2	2	1	0	1	1	0	0	1	0	1	0	0	0	0	0	0	0	0	0	1	1
657	0	0	0	0	0	0	1	0	0	0	1	1	1	0	1	0	2	1	1	1	1	0	2	0	0	0	1	1	2	1	0	1	0	1	0	2	2	0	1	1	1	0	1	1	1	0	0	0	1
658	0	0	0	0	1	1	2	0	1	0	0	0	1	0	1	0	0	0	2	2	2	0	2	0	0	0	1	2	1	1	0	1	0	1	0	1	1	0	1	1	0	0	1	0	1	0	0	1	1
659	1	0	0	0	1	1	1	0	0	0	1	1	1	0	1	0	2	0	2	2	2	0	2	0	0	0	1	2	1	1	1	1	1	1	1	2	2	0	0	2	0	0	1	0	1	1	1	0	2
660	0	0	1	1	0	0	0	0	2	0	0	0	1	0	0	1	1	1	1	1	2	0	2	0	0	0	0	2	1	1	0	0	0	0	1	2	1	1	0	0	0	0	0	0	1	1	0	0	2
661	0	1	0	0	1	1	1	0	1	0	0	0	0	0	0	0	1	1	2	2	2	0	1	0	0	0	2	2	2	2	0	1	1	1	1	1	2	0	1	1	0	1	0	0	1	1	1	0	1
662	1	0	0	0	0	0	0	0	2	0	0	0	2	0	2	0	1	1	1	1	2	1	0	1	1	1	1	1	1	1	0	1	2	0	0	1	1	1	0	0	0	0	0	0	0	0	0	1	1
663	0	0	0	0	0	0	2	1	0	0	1	0	1	0	0	1	1	1	1	1	1	0	1	0	0	0	2	2	2	2	1	1	1	0	0	1	2	0	0	2	0	0	1	0	0	1	0	1	1
664	1	0	0	0	0	0	2	0	0	0	1	0	0	0	0	0	0	0	2	1	2	0	2	0	0	0	2	2	2	1	2	1	1	0	1	1	1	0	2	0	0	0	0	0	0	0	0	2	0
665	0	0	0	0	0	0	1	0	1	0	1	0	1	0	1	0	2	0	2	2	2	0	2	0	0	0	1	2	1	1	0	0	0	0	0	0	1	1	0	1	0	1	1	0	0	0	0	2	1
666	0	0	0	1	0	0	1	0	0	0	0	1	1	0	1	0	0	1	1	1	1	0	2	0	0	0	1	2	1	0	1	1	0	1	0	1	1	0	1	0	0	0	0	0	0	0	0	0	2
667	0	0	0	0	0	0	1	0	1	0	1	0	1	0	1	0	1	1	1	0	0	0	1	1	1	1	2	1	2	0	0	1	1	0	0	1	1	0	1	1	0	0	0	0	0	0	0	2	0
668	1	0	0	0	0	0	2	0	0	0	0	0	2	0	0	1	1	1	1	1	2	0	2	0	0	0	2	1	2	1	1	0	1	1	0	1	1	1	0	1	0	0	1	0	0	1	0	0	2
669	1	0	0	0	0	0	2	0	1	0	0	0	0	0	0	0	2	1	1	1	1	0	2	0	0	0	2	2	2	2	1	1	1	0	1	1	2	0	0	2	1	2	2	0	1	1	0	2	1
670	0	0	0	1	0	0	1	0	1	0	1	1	1	0	1	0	2	0	2	2	2	0	2	0	0	0	1	1	2	1	0	1	0	2	1	1	1	0	0	2	0	0	1	0	1	0	0	2	0
671	1	0	0	1	0	0	1	0	1	0	1	0	0	0	0	0	1	0	2	1	2	0	1	1	0	0	2	2	2	2	1	2	1	1	2	2	1	0	1	1	0	0	1	0	0	0	0	2	0
672	0	0	0	1	0	0	0	0	2	0	0	0	1	0	0	1	1	1	1	1	2	0	2	0	1	1	1	1	1	1	0	0	0	0	1	2	1	0	0	2	0	0	0	0	0	0	0	2	1
673	0	0	0	0	0	0	1	0	1	1	2	0	1	0	0	1	2	1	1	1	1	0	1	0	0	0	1	2	1	1	1	2	2	0	0	1	1	1	1	1	1	0	0	0	0	1	0	1	1
674	1	0	0	1	0	0	0	0	1	0	1	1	0	0	0	0	2	1	1	2	2	0	2	0	0	0	1	1	2	1	0	2	1	1	2	2	2	0	0	2	0	1	0	0	1	0	1	0	2
675	0	0	0	0	0	0	1	0	1	1	1	0	0	0	0	0	1	0	1	2	2	0	2	0	0	0	1	1	2	0	1	0	0	0	0	2	1	0	1	1	0	1	1	0	1	0	0	2	0
676	1	0	0	0	0	0	1	0	1	0	0	0	0	0	0	0	2	0	2	2	2	0	2	0	0	0	2	2	2	2	0	0	1	0	0	2	1	0	0	2	0	0	0	0	0	0	0	0	2
677	0	0	0	0	0	0	1	1	1	0	0	0	1	0	1	0	1	0	2	0	2	0	2	0	0	0	2	2	2	0	1	1	0	2	2	2	2	1	0	1	0	0	1	0	1	1	0	2	0
678	1	0	0	0	0	0	1	1	1	0	0	0	1	0	1	0	2	1	1	1	2	0	1	0	0	0	0	2	1	1	0	1	1	0	0	1	2	1	0	1	0	0	1	0	1	1	1	0	1
679	1	1	0	0	1	1	0	0	0	0	1	1	1	0	0	0	1	1	1	1	1	0	2	0	1	1	1	2	2	1	0	1	1	0	0	2	2	0	0	2	1	1	1	0	1	1	0	2	0
680	1	0	1	1	0	0	2	0	0	0	0	1	1	0	1	0	1	2	0	0	2	0	2	0	0	0	1	1	2	0	1	0	0	1	1	2	1	0	2	0	0	1	1	0	0	2	0	1	1
681	1	0	0	0	0	0	2	0	0	0	0	0	0	0	0	0	0	1	1	1	2	0	2	0	0	0	1	1	2	1	0	1	2	0	0	1	1	0	2	0	0	1	1	0	0	1	0	1	1
682	1	0	0	0	0	0	1	0	1	0	0	0	2	0	2	0	1	1	1	1	1	0	2	0	1	1	1	2	1	1	1	1	1	0	0	1	1	0	0	1	0	1	2	0	0	0	0	0	2
683	1	0	0	1	1	1	0	0	2	0	0	0	1	0	0	0	0	1	1	1	1	0	1	1	1	1	0	2	1	1	1	0	0	0	0	1	1	0	1	2	1	0	0	0	0	0	0	2	0
684	0	0	0	0	0	0	0	0	2	0	0	1	1	0	1	0	1	2	0	0	2	0	2	1	1	2	1	1	2	2	0	0	0	1	1	2	2	0	1	1	0	0	0	0	0	0	0	1	1
685	1	0	0	0	0	0	1	0	0	0	1	0	0	0	0	1	1	1	1	1	1	0	1	1	0	0	1	1	2	1	0	1	1	0	0	2	2	0	2	1	0	1	1	0	1	0	0	2	0
686	1	0	0	0	0	0	1	1	1	0	0	1	1	0	1	0	0	0	2	2	2	0	2	0	0	0	2	1	2	0	0	0	0	0	0	1	1	0	0	2	0	2	2	0	2	1	0	1	1
687	0	0	0	0	0	0	0	0	2	0	0	0	0	0	0	0	1	1	1	1	1	0	2	0	0	0	2	2	2	1	1	1	1	0	0	2	1	0	1	1	0	1	0	0	1	0	0	2	1
688	1	0	0	0	0	0	2	0	0	0	1	1	2	0	1	0	1	2	1	1	1	0	2	0	0	0	2	2	2	1	0	1	1	0	0	1	1	0	1	0	0	0	1	0	1	0	1	1	1
689	1	0	1	1	0	0	2	0	1	0	1	0	0	0	0	0	1	1	1	1	1	0	1	0	0	0	2	2	2	1	1	2	2	0	0	1	2	1	0	1	0	0	0	0	0	0	1	0	2
690	0	0	0	1	0	0	2	1	0	0	1	0	1	0	1	0	1	0	2	2	2	1	1	0	0	0	2	2	2	2	0	1	1	0	0	1	1	1	0	1	0	0	0	0	0	0	0	1	1
691	1	0	0	0	0	0	1	0	1	0	1	1	1	0	1	0	1	1	1	0	2	0	2	0	1	1	2	1	2	1	0	2	1	0	0	1	1	0	1	1	0	2	2	0	2	1	0	1	1
692	1	0	0	0	0	0	2	1	0	0	1	0	1	1	0	0	1	1	1	1	1	0	2	0	0	0	2	2	2	2	0	1	0	1	2	2	2	0	1	1	0	0	1	0	1	0	0	2	0
693	1	0	1	1	1	1	1	0	1	0	0	0	2	1	0	1	1	0	2	2	2	0	2	0	0	0	1	1	2	0	0	2	2	0	1	1	1	1	0	0	0	1	1	0	2	1	1	1	1
694	1	0	0	1	0	0	1	1	1	0	0	1	2	0	1	1	2	0	1	2	2	0	1	0	0	0	1	1	2	0	1	1	1	2	1	1	1	0	0	2	0	1	1	0	1	0	0	0	2
695	1	0	0	0	0	0	1	0	0	0	1	1	1	0	1	0	0	2	0	0	0	0	2	0	0	0	2	2	2	1	2	1	1	1	1	1	1	0	1	0	0	0	0	1	0	0	0	2	0
696	1	0	1	0	1	2	2	1	0	0	0	0	2	0	1	1	1	2	0	0	2	1	0	1	1	1	1	0	2	0	0	1	1	0	0	0	1	0	2	1	1	0	0	0	2	1	0	2	0
697	1	0	0	1	0	0	1	0	2	0	0	1	1	0	1	0	2	0	1	1	1	0	2	0	0	0	1	2	1	1	0	1	1	1	1	1	1	1	0	1	0	1	0	0	0	0	0	2	1
698	1	0	0	1	1	1	2	1	0	0	1	0	1	0	0	0	1	1	1	1	1	1	2	0	0	0	1	1	2	1	0	0	0	0	1	2	0	0	2	1	1	0	0	0	1	0	0	1	0
699	0	0	0	0	0	0	2	1	0	0	0	1	1	0	1	0	2	0	1	1	1	0	2	0	1	1	1	2	2	1	1	0	0	0	0	1	2	0	0	1	0	0	1	0	1	0	0	2	0
700	0	0	0	1	0	0	2	1	0	0	0	0	0	0	0	0	2	0	2	2	2	0	1	1	1	1	1	1	2	1	0	2	2	0	0	1	1	0	0	1	0	0	0	0	2	0	1	1	1
701	0	0	0	0	0	0	2	0	0	0	2	1	2	0	2	0	2	1	1	1	1	0	2	0	0	0	2	2	2	2	0	1	1	0	0	2	1	0	0	2	0	1	0	0	0	0	0	1	1
702	1	0	0	1	0	0	2	0	1	0	0	0	1	0	2	0	1	0	2	2	2	0	2	0	0	0	1	2	1	1	0	1	1	0	0	1	0	0	2	1	1	1	0	0	1	0	1	0	1
703	1	0	0	1	1	1	0	0	2	0	0	0	0	0	0	0	2	0	1	1	1	0	0	1	1	1	2	2	2	1	1	1	1	1	1	1	2	1	0	1	0	0	0	0	0	0	0	1	1
704	1	0	0	0	0	0	0	0	1	0	1	0	0	0	0	0	1	0	1	2	2	0	1	0	0	0	2	2	2	2	1	1	0	0	0	1	1	0	0	1	0	1	1	0	1	0	0	1	0
705	1	1	0	0	0	0	2	1	0	0	1	0	2	0	1	0	0	2	1	1	1	0	1	1	1	1	1	1	2	1	0	1	1	0	0	1	1	0	1	0	0	2	2	0	1	1	0	1	1
706	0	0	0	1	0	0	1	0	0	0	1	0	0	0	0	0	2	1	1	1	1	1	0	1	1	1	2	2	2	1	2	0	0	0	0	1	1	1	0	1	0	0	1	0	0	0	0	1	1
707	0	1	0	0	0	0	1	0	1	0	0	0	0	0	1	0	2	1	1	1	2	0	1	0	0	0	2	2	2	1	0	1	1	0	0	2	2	0	1	1	0	0	0	1	0	0	0	1	1
708	1	0	0	0	0	0	1	0	1	0	1	0	1	0	0	0	1	1	1	1	1	0	1	0	0	0	0	2	1	1	0	1	1	0	0	1	1	0	0	1	0	0	1	0	2	1	0	2	0
709	0	0	0	2	0	0	1	0	0	0	0	0	0	0	0	0	0	1	1	1	0	0	2	0	0	0	2	2	2	2	1	1	1	1	0	0	2	0	1	1	0	0	0	0	0	0	0	0	2
710	1	0	0	0	0	0	1	0	0	0	1	0	0	0	0	0	1	1	1	1	2	0	2	0	0	0	2	2	2	2	0	1	1	1	1	1	1	0	2	0	1	0	0	1	0	1	0	2	0
711	0	0	0	0	0	0	2	1	0	0	1	1	1	0	1	0	1	1	1	1	1	0	1	1	1	1	2	2	2	1	0	2	2	0	0	0	1	1	0	1	0	0	1	0	1	0	0	1	1
712	0	0	0	0	1	1	2	0	0	0	2	1	1	0	1	0	2	1	1	1	1	0	2	0	0	0	1	0	1	0	0	1	1	0	0	2	1	0	2	0	0	0	1	0	1	0	0	2	0
713	1	0	0	0	0	1	0	0	2	0	0	0	1	0	0	1	2	1	1	1	2	0	2	0	0	0	1	1	2	1	1	2	2	0	0	1	2	0	0	1	0	0	1	0	1	0	0	2	0
714	0	0	0	1	0	0	0	0	0	0	1	0	1	0	1	0	1	0	1	1	1	0	2	0	1	1	1	1	2	1	1	0	0	0	0	0	2	0	1	0	0	0	0	0	0	0	0	1	2
715	0	0	0	0	1	1	2	0	0	0	0	1	1	1	0	0	2	1	1	1	2	0	2	0	0	0	2	2	2	1	1	0	0	0	0	2	1	0	0	1	0	0	1	0	1	0	0	1	1
716	1	0	0	0	0	0	1	0	0	0	1	2	2	0	2	0	1	0	2	2	2	0	2	0	0	0	1	2	2	1	1	2	1	1	0	0	2	0	0	2	0	1	1	0	1	0	0	1	1
717	1	0	1	1	0	0	1	1	1	0	0	0	0	0	0	0	2	1	1	1	2	2	0	0	0	0	0	1	1	1	0	1	1	0	0	1	1	1	0	2	0	0	0	1	1	1	0	1	1
718	1	0	0	0	0	0	0	0	1	0	1	1	1	0	1	0	0	2	0	0	0	0	2	0	0	0	1	2	2	1	1	2	2	0	0	0	1	0	0	1	0	0	0	0	0	0	0	2	0
719	1	0	0	0	1	1	2	1	0	0	1	0	1	0	0	1	0	0	2	2	2	0	2	0	0	0	1	1	2	0	1	1	1	2	0	1	2	0	0	2	1	1	1	1	1	2	0	2	0
720	0	0	0	0	0	0	1	0	2	0	0	1	1	0	1	0	1	1	1	1	1	0	1	0	0	0	2	2	2	2	0	0	2	1	0	1	1	0	0	0	0	0	1	0	1	0	0	2	0
721	0	0	0	0	0	0	1	0	0	1	1	0	0	0	0	0	0	2	0	0	0	0	2	0	0	0	1	1	2	0	1	1	1	0	1	1	2	0	0	2	0	1	1	0	1	0	0	0	2
722	0	0	0	1	0	0	2	0	0	0	1	1	2	0	2	0	1	2	0	0	0	0	2	0	1	1	2	2	2	1	1	1	1	0	0	0	1	0	0	1	0	0	0	0	1	1	0	1	1
723	0	0	0	0	1	1	2	0	1	0	0	0	1	0	1	0	1	1	1	1	2	0	2	0	0	0	1	2	2	1	0	1	1	0	0	1	2	0	0	2	0	0	1	0	1	1	0	2	0
724	1	0	0	0	0	1	0	0	2	0	0	0	1	0	0	1	1	1	1	1	1	0	2	0	0	0	1	2	2	2	0	2	1	0	1	2	1	0	0	2	0	0	0	0	0	1	0	2	0
725	0	0	0	0	0	1	0	0	2	0	0	1	2	0	1	0	0	0	2	2	1	0	1	0	1	1	1	1	2	0	1	1	0	0	1	2	1	0	0	1	0	1	0	0	1	0	0	2	0
726	1	1	0	0	0	0	2	0	1	0	1	0	0	0	0	0	2	0	2	2	2	1	1	0	0	0	1	1	2	0	1	1	1	0	1	2	1	0	0	0	0	0	1	0	1	1	0	2	1
727	1	0	0	0	0	0	1	0	0	0	1	0	0	0	0	0	0	1	1	1	2	0	2	0	1	1	1	2	2	1	1	1	0	0	1	2	1	0	0	1	0	0	1	0	1	0	0	2	1
728	1	0	0	0	0	0	2	0	0	0	0	0	0	0	0	0	1	0	2	2	1	0	2	0	0	0	1	2	1	1	1	1	1	1	0	0	1	0	1	0	0	1	1	0	1	2	0	1	1
729	1	0	0	0	0	0	2	0	0	0	1	1	2	0	1	0	2	0	2	2	2	0	2	0	0	0	2	2	2	2	0	2	2	0	0	1	1	0	0	1	0	1	0	0	1	1	0	1	1
730	1	0	1	0	0	1	2	1	0	0	0	0	1	0	1	0	1	2	1	2	2	0	2	0	1	1	1	2	1	1	1	0	0	0	0	2	1	0	1	1	0	0	0	0	0	0	0	2	0
731	1	0	0	0	0	0	1	0	2	0	0	0	0	0	0	0	2	1	1	1	2	0	1	0	0	0	2	2	2	2	0	0	0	0	0	2	2	0	2	0	0	0	0	0	0	0	0	2	0
732	0	0	0	0	0	0	1	1	1	0	0	0	2	0	2	0	2	0	2	2	2	0	1	0	0	0	1	1	2	1	0	2	1	0	0	1	2	0	0	2	0	1	0	0	1	0	0	1	1
733	0	0	0	0	0	0	2	1	0	0	1	0	0	0	0	0	1	1	1	1	1	0	2	0	0	0	1	2	2	1	0	1	1	1	1	2	1	0	0	1	0	0	1	0	1	1	0	2	0
734	0	1	0	0	0	0	1	0	1	0	0	1	2	1	1	0	1	2	0	0	1	0	2	0	0	0	0	2	1	0	0	2	1	1	1	2	1	0	2	0	0	0	1	1	0	1	0	2	0
735	0	0	0	1	0	0	2	0	1	0	0	0	1	0	0	1	0	0	2	1	2	1	0	1	0	1	1	1	2	0	0	2	2	0	0	1	2	0	1	1	1	0	0	0	0	0	0	2	1
736	1	0	0	0	0	0	1	0	1	0	0	1	1	0	1	0	1	1	1	1	2	0	2	0	0	0	2	2	2	1	1	0	0	0	0	2	2	0	0	2	0	0	0	0	0	0	0	1	1
737	1	1	1	0	0	0	1	0	1	0	0	0	1	0	1	0	1	0	1	1	2	0	2	0	0	0	2	2	1	1	1	1	1	1	1	2	1	0	1	0	0	0	0	0	0	1	0	2	0
738	1	0	0	0	0	0	2	0	1	0	0	0	1	0	0	0	2	1	1	1	1	0	2	0	0	0	2	2	2	2	0	0	0	0	1	2	2	1	0	1	0	0	0	0	0	0	0	2	0
739	1	0	0	1	1	1	1	0	0	0	0	1	1	0	1	0	0	0	2	1	2	0	1	1	1	1	2	1	2	1	1	1	1	1	1	1	2	0	1	1	1	1	1	0	0	2	0	1	0
740	1	0	0	0	0	0	2	1	0	0	1	1	2	0	1	1	1	0	2	2	2	0	2	0	0	0	2	2	1	1	1	2	2	0	0	1	2	0	1	1	0	0	0	1	0	0	0	2	1
741	1	0	0	0	0	0	1	0	0	0	1	0	0	0	0	1	2	1	1	2	2	0	2	0	1	1	2	2	2	2	1	0	0	0	0	2	2	0	0	1	0	0	0	0	0	2	0	2	0
742	0	0	0	0	0	0	1	1	1	1	0	0	0	0	0	0	1	2	0	1	1	0	2	0	0	0	2	2	2	1	1	1	0	2	1	1	2	0	2	1	0	0	0	0	0	0	0	1	1
743	1	0	0	0	1	1	1	1	0	0	0	0	1	1	0	0	1	0	2	1	2	0	2	0	1	1	1	1	1	1	1	2	2	0	0	2	2	0	1	1	0	1	1	0	1	2	0	2	0
744	0	0	0	0	0	0	0	0	2	0	0	0	0	0	0	0	1	0	2	2	2	0	2	0	0	0	1	2	1	1	0	2	2	0	0	2	1	0	1	1	0	0	0	0	0	0	1	1	1
745	0	0	0	0	0	0	2	1	0	0	0	0	0	0	0	0	2	1	1	1	1	0	2	0	0	0	1	1	2	0	1	2	2	0	0	1	1	0	0	2	0	0	0	0	0	1	0	2	0
746	0	0	0	0	0	0	1	1	0	0	0	1	2	0	1	0	1	1	1	1	1	0	2	0	0	0	2	2	2	2	0	1	1	1	1	2	2	0	0	2	0	1	1	0	1	1	0	1	1
747	1	0	0	0	0	0	0	0	2	0	0	0	0	0	0	0	1	1	1	1	1	0	2	0	0	0	1	1	1	1	0	0	0	0	0	1	2	0	0	1	0	0	0	1	0	0	0	2	1
748	0	0	0	0	0	0	1	0	1	0	0	0	0	0	0	0	1	1	1	1	2	0	1	1	1	1	2	2	2	1	2	1	1	0	0	1	1	2	0	0	0	1	1	0	2	1	0	1	1
749	0	0	0	1	0	0	2	1	0	0	1	0	1	1	0	0	1	1	1	1	1	0	2	0	1	1	2	2	2	1	1	1	1	0	0	1	1	0	1	1	0	0	0	1	1	1	0	1	1
750	0	0	0	1	0	0	1	0	0	0	0	2	2	1	1	0	0	0	2	2	2	0	2	0	0	1	1	2	0	0	0	1	1	0	0	2	2	0	1	1	0	0	0	0	0	0	0	2	2
751	1	0	0	0	0	0	1	0	1	0	0	0	0	0	0	0	1	1	1	1	2	0	2	0	0	0	2	2	2	1	0	2	2	0	0	0	1	1	0	0	0	1	0	0	1	1	0	2	0
752	1	0	0	0	0	0	1	1	1	0	0	0	0	0	0	0	2	0	2	2	2	0	2	0	1	1	1	2	2	1	1	1	1	0	0	2	1	0	0	2	0	0	1	1	1	0	0	1	1
753	1	0	0	0	0	0	0	0	1	0	1	0	0	0	0	0	2	1	1	1	1	0	2	0	1	1	2	2	2	1	2	1	1	1	0	0	1	0	0	1	0	1	0	0	1	1	0	1	1
754	0	0	0	0	0	0	1	0	1	1	2	0	1	0	1	0	2	0	2	2	2	0	2	0	0	0	0	2	1	1	0	0	0	0	0	2	1	0	0	1	1	0	0	0	0	0	0	0	2
755	0	0	0	1	1	1	2	0	0	0	1	0	1	0	1	0	0	0	2	2	2	0	2	0	0	0	1	1	1	0	0	0	0	0	0	1	2	0	0	2	0	0	2	0	1	1	1	0	2
756	1	0	0	1	0	0	1	0	2	0	0	1	1	0	1	0	0	1	0	0	2	0	2	0	0	0	2	2	2	2	1	1	1	1	1	2	1	0	1	1	0	0	0	0	0	0	0	1	1
757	0	0	0	0	0	0	1	0	0	1	2	0	1	0	0	0	1	0	1	1	1	0	0	0	0	0	2	2	2	1	2	0	0	0	0	2	1	1	1	2	2	0	0	0	0	0	0	1	2
758	1	0	1	0	1	1	0	0	2	0	0	1	1	0	1	0	2	0	2	2	2	0	1	0	1	1	2	2	2	2	0	0	0	0	0	1	1	0	2	1	1	0	1	0	1	1	0	2	0
759	0	0	0	1	0	0	2	0	0	0	2	1	0	0	0	0	1	1	1	1	1	0	2	0	1	1	1	1	2	1	0	2	2	0	1	2	1	0	1	1	0	0	0	0	0	0	0	1	1
760	1	0	0	0	0	0	2	0	0	0	0	0	1	0	1	0	1	2	0	0	2	0	2	0	0	0	2	2	2	1	2	2	2	0	0	0	1	1	0	1	0	1	1	0	1	1	0	1	2
761	1	0	0	0	0	0	1	0	0	0	0	2	1	0	1	0	0	0	2	1	2	0	2	0	0	0	1	2	2	2	0	1	2	0	0	2	2	0	1	1	0	1	0	0	1	1	0	1	1
762	0	0	1	0	1	1	1	0	0	0	0	0	1	0	0	1	1	0	1	2	2	0	1	0	0	0	1	0	2	0	0	1	1	0	0	1	1	1	0	2	0	0	0	1	1	0	1	0	2
763	1	0	0	0	0	1	1	0	1	0	1	1	1	0	1	0	0	0	2	1	2	0	2	0	0	0	1	2	2	1	0	1	1	0	0	1	1	0	0	1	0	0	1	0	2	1	0	0	2
764	0	0	0	0	0	0	1	0	2	0	0	0	1	0	0	0	1	0	2	2	2	0	1	0	0	0	1	1	2	0	0	0	1	1	0	2	1	0	1	2	1	0	0	0	0	0	1	1	1
765	0	0	0	1	1	1	1	0	2	0	0	0	0	0	0	0	0	2	0	0	0	1	2	0	0	0	1	0	2	0	0	0	0	0	0	0	1	1	1	1	0	0	0	1	0	1	0	2	0
766	0	0	0	0	0	0	2	0	0	0	0	0	0	0	0	0	0	1	0	0	2	0	2	0	0	0	1	2	2	1	1	1	1	0	0	0	0	0	1	0	0	1	1	0	1	0	1	0	2
767	1	0	0	1	0	0	1	0	2	0	0	0	0	0	0	0	0	2	1	1	1	0	2	0	0	0	1	1	1	1	0	1	1	0	0	2	1	0	2	0	0	1	0	0	0	0	0	0	2
768	1	0	2	0	0	0	1	0	1	0	1	2	2	0	2	0	1	0	1	1	1	1	2	0	0	0	0	1	1	0	0	1	0	0	1	2	2	0	0	2	0	0	0	1	0	0	0	2	0
769	0	0	1	1	0	0	1	0	1	0	1	0	1	0	1	0	1	1	1	1	1	0	2	0	0	0	0	0	1	0	0	1	1	0	0	2	2	0	0	1	0	0	0	0	0	0	0	1	1
770	1	0	0	2	0	0	0	0	1	0	0	0	1	0	1	0	0	0	2	2	2	0	1	1	1	1	2	2	2	2	0	0	0	0	1	2	2	0	2	1	0	0	0	0	0	0	0	2	0
771	1	0	0	0	0	0	1	0	1	0	0	0	1	0	1	0	0	1	1	1	2	0	2	0	1	1	1	2	2	1	0	1	0	1	0	1	1	1	1	1	1	2	2	0	2	1	0	2	0
772	1	0	0	1	0	0	1	0	1	0	0	0	0	0	0	0	2	1	1	2	2	0	1	1	1	1	1	2	2	1	0	0	0	0	0	2	0	1	1	0	0	0	0	0	0	0	0	2	0
773	0	0	0	0	2	2	1	0	0	0	0	1	1	0	1	0	1	0	2	2	2	0	2	0	0	0	2	2	2	1	2	1	1	0	0	2	1	1	1	1	0	0	0	0	0	0	0	2	0
774	1	0	0	1	0	0	1	0	2	0	0	1	2	0	1	0	1	0	1	1	1	0	2	0	1	1	2	2	2	2	0	1	1	2	0	1	2	0	2	0	1	0	0	0	0	0	0	1	1
775	1	0	0	0	0	0	2	0	0	0	2	0	0	0	0	0	1	0	2	2	2	0	2	0	0	0	1	1	2	1	0	2	2	1	1	2	1	0	0	2	0	1	0	0	1	1	0	1	1
776	0	0	0	0	0	0	1	0	1	0	0	0	0	0	0	0	2	0	2	2	2	0	1	0	0	0	1	1	1	1	0	1	1	0	0	1	2	0	0	1	0	1	1	0	0	0	0	1	0
777	0	0	0	0	0	0	1	0	0	0	0	0	0	0	0	0	1	0	2	1	2	0	2	0	1	1	1	1	1	1	0	2	1	0	0	2	2	0	1	1	0	0	2	0	1	0	0	1	1
778	0	0	0	0	0	0	2	0	0	0	0	0	0	0	0	0	1	2	0	1	1	0	2	0	0	0	2	2	2	1	0	0	0	1	1	2	1	0	0	1	0	0	1	0	0	0	1	1	1
779	0	0	0	0	0	0	1	1	1	0	0	1	1	0	1	0	1	2	0	0	1	0	2	0	0	0	1	2	1	1	1	1	1	1	1	2	1	0	0	1	0	0	0	0	0	0	0	2	0
780	1	0	0	1	0	0	1	0	0	0	0	0	1	0	0	1	0	1	1	1	0	0	1	0	0	0	1	2	2	1	0	1	1	1	1	2	1	0	1	1	0	1	1	0	2	2	1	1	1
781	0	0	1	1	0	0	1	0	1	0	0	0	0	0	0	0	1	1	1	1	1	0	2	0	1	1	0	2	1	1	1	2	2	0	1	2	1	1	0	0	0	0	0	0	0	0	0	1	0
782	1	0	0	0	1	1	0	0	0	0	1	0	0	0	0	0	0	1	1	1	0	0	1	0	0	0	2	2	2	2	0	0	1	1	0	1	1	0	0	1	0	1	1	1	0	0	0	2	0
783	1	0	1	0	1	2	2	0	1	0	1	1	1	0	1	0	1	0	2	2	2	0	1	0	0	0	1	1	1	1	1	1	0	0	0	1	1	0	2	0	0	0	1	0	1	0	0	1	1
784	0	0	0	0	1	1	0	0	2	0	0	0	2	0	2	0	2	1	1	1	2	0	2	0	0	0	1	2	2	1	1	1	1	0	0	1	1	0	0	1	0	1	1	0	1	2	0	0	1
785	1	0	0	1	0	0	0	0	2	0	0	0	0	0	0	0	1	0	1	2	2	0	2	0	0	0	0	1	1	0	1	1	1	1	1	2	2	0	2	0	1	0	2	0	1	0	1	1	1
786	1	0	0	1	0	0	2	0	0	0	0	0	1	0	0	0	1	0	2	2	2	0	2	0	0	0	2	2	1	0	0	2	1	0	0	1	1	1	0	1	0	0	0	2	0	2	0	2	0
787	1	0	0	0	0	0	1	0	1	1	1	1	1	0	1	0	1	1	2	2	2	0	2	0	0	0	1	1	2	1	0	0	0	0	0	2	1	0	0	2	0	0	0	0	0	1	0	1	0
788	1	0	0	1	0	0	2	1	0	0	0	1	2	0	2	0	2	2	1	1	2	0	2	0	0	0	0	1	2	0	0	1	1	0	0	1	1	1	0	1	0	0	0	0	0	0	0	2	1
789	0	0	0	1	0	0	1	1	1	0	0	0	2	0	0	1	1	0	2	2	2	0	2	0	0	0	0	1	1	1	0	1	1	0	0	1	1	0	2	0	1	0	0	0	0	0	0	1	1
790	1	0	1	0	1	1	2	0	0	0	0	0	0	0	0	0	2	0	2	2	2	0	2	0	1	1	1	1	2	1	0	1	1	0	0	1	0	1	0	0	0	1	0	0	1	1	0	1	1
791	0	0	1	1	0	0	1	0	1	0	1	1	2	0	2	0	2	0	2	2	2	0	2	0	0	0	2	1	2	1	0	1	2	0	1	2	1	0	1	1	0	0	0	0	0	0	0	1	2
792	0	0	0	0	1	1	1	0	1	1	2	2	2	1	1	0	1	2	0	0	1	0	2	0	1	1	1	2	2	2	0	2	2	0	0	1	1	0	1	0	0	1	0	0	0	0	0	1	1
793	1	0	0	1	1	1	1	0	1	0	0	2	2	0	2	0	1	0	1	1	1	0	2	0	0	1	2	2	2	1	1	1	1	0	0	1	1	0	1	2	1	0	0	0	0	0	0	1	1
794	0	1	0	0	0	0	1	0	0	0	0	0	0	0	0	0	1	1	1	1	2	0	2	0	0	0	2	2	2	2	2	2	1	0	0	2	2	1	0	2	1	0	0	0	0	1	0	2	1
795	0	0	0	0	1	1	1	1	0	0	0	0	0	0	0	0	2	1	1	1	2	0	2	0	0	0	0	1	1	0	0	2	2	0	0	0	2	0	0	2	0	0	0	0	0	1	0	1	0
796	0	1	0	0	1	1	0	0	2	0	0	0	0	0	0	0	0	0	2	2	2	0	1	0	0	0	1	2	0	0	0	2	1	0	1	2	2	0	1	1	0	0	1	1	0	1	0	0	2
797	0	0	1	2	0	0	1	1	0	0	0	1	2	0	2	0	2	1	1	1	2	0	1	0	0	0	2	2	2	2	1	1	1	0	0	2	1	0	0	2	0	0	1	0	1	0	0	2	0
798	0	0	0	1	0	0	1	0	0	0	1	0	0	0	0	0	1	2	1	2	2	0	2	0	0	0	2	2	2	2	0	0	0	0	0	2	1	0	2	1	1	0	0	0	0	0	0	2	0
799	0	0	0	0	1	1	1	1	1	0	0	0	0	0	0	0	0	2	0	0	0	0	2	0	1	1	2	2	1	1	0	0	0	0	1	2	2	0	1	1	1	1	1	0	1	2	0	1	1
800	1	0	0	0	0	0	2	0	0	0	2	0	2	0	0	1	1	2	1	2	2	0	2	0	0	0	0	1	2	1	0	1	1	0	0	1	2	0	1	1	0	0	0	0	0	0	1	0	2
801	1	0	0	0	0	0	2	0	0	0	1	0	2	0	2	0	2	0	2	2	2	0	1	0	0	0	2	2	2	1	1	0	0	0	1	2	2	0	1	1	1	1	1	0	0	0	0	2	0
802	0	0	0	0	0	0	1	0	1	0	0	0	0	0	0	0	1	0	1	2	2	1	2	0	0	0	0	1	2	0	0	1	1	0	0	2	0	0	2	1	1	1	1	0	0	0	0	2	0
803	0	0	1	0	0	0	2	1	0	0	0	1	1	0	1	0	1	2	0	0	1	0	2	0	0	0	1	2	1	1	0	1	2	0	0	2	1	0	0	1	0	1	0	0	2	0	0	1	1
804	1	0	0	0	0	0	2	0	1	0	1	0	1	0	0	1	0	0	2	1	2	0	1	0	0	0	2	2	2	2	1	1	1	0	0	1	1	1	0	1	0	1	1	0	1	0	0	2	1
805	0	0	1	0	0	0	2	0	0	0	0	1	1	0	1	0	1	1	1	1	1	0	1	0	0	0	1	2	1	1	1	1	2	0	1	2	1	0	1	1	0	0	1	1	1	0	0	2	1
806	1	0	1	0	0	0	1	0	1	0	1	1	2	0	1	0	1	2	1	1	1	0	2	0	0	0	1	0	2	0	0	1	0	2	2	2	1	0	0	2	0	0	0	0	1	1	0	2	0
807	1	0	0	0	0	0	2	1	0	0	0	1	2	0	1	0	0	0	2	1	2	0	2	0	0	0	1	1	2	1	1	2	2	0	0	2	2	0	0	2	0	1	0	0	1	1	0	1	1
808	0	0	0	1	0	0	1	1	0	0	0	0	0	0	0	0	2	0	2	2	2	0	2	0	0	0	2	2	2	2	1	0	0	0	0	1	1	2	0	0	0	0	0	0	0	0	0	1	0
809	1	1	0	0	1	1	2	0	0	0	2	1	1	0	1	0	1	1	1	1	1	1	2	0	0	0	2	2	1	1	0	1	1	0	0	2	1	0	2	0	1	0	1	0	1	1	0	1	1
810	1	0	0	0	0	0	1	1	0	0	0	1	2	0	1	0	2	1	1	1	2	0	2	0	0	0	2	2	2	2	1	2	2	0	0	1	1	0	0	1	0	0	1	0	0	0	0	1	1
811	1	0	0	0	1	1	0	0	2	0	0	0	0	0	0	0	2	2	0	0	0	0	1	1	1	1	1	2	2	2	1	1	1	0	0	1	1	0	0	2	0	0	0	0	2	0	0	1	1
812	0	1	0	0	1	1	1	0	2	0	0	0	0	0	0	0	2	0	1	2	2	0	2	0	0	0	2	2	2	1	2	2	2	0	1	1	1	0	0	1	1	0	0	1	1	1	0	1	0
813	1	0	0	0	1	1	1	0	0	0	0	0	0	0	0	0	1	1	1	1	1	0	2	0	0	0	1	2	2	2	0	1	1	0	0	1	1	0	1	2	1	0	0	0	0	0	0	2	2
814	1	0	0	0	0	0	1	0	1	0	0	0	0	0	0	0	2	1	1	1	1	0	2	0	0	0	1	2	2	1	1	1	1	0	0	1	1	0	1	1	0	0	0	0	0	0	1	1	1
815	0	1	0	0	1	1	2	1	0	0	0	0	0	0	0	0	2	2	0	0	2	0	2	0	0	0	2	2	2	2	0	1	1	2	0	1	0	0	1	1	0	1	1	0	0	0	0	1	1
816	0	0	0	1	0	0	1	0	0	1	2	0	0	0	0	0	2	1	1	1	2	0	0	0	0	0	1	1	2	0	0	1	2	0	1	2	2	0	0	1	0	0	0	0	0	0	0	1	0
817	1	0	0	0	0	0	1	1	1	0	0	1	1	0	0	0	0	1	1	1	1	0	1	1	1	1	1	2	1	1	1	1	2	0	0	2	1	0	2	0	0	0	1	0	1	2	0	2	0
818	1	0	0	1	0	0	1	0	0	0	0	0	1	0	0	1	2	1	1	1	2	0	1	1	1	1	1	2	2	2	0	0	0	0	0	0	2	0	1	2	1	1	0	0	1	0	0	1	1
819	1	0	0	1	0	0	1	0	0	0	0	0	0	0	0	0	1	2	0	0	1	0	2	0	0	0	2	2	2	2	0	2	1	1	1	1	1	0	1	2	1	1	0	0	0	0	0	2	0
820	1	0	0	1	0	0	1	0	1	0	0	0	0	0	0	0	0	1	1	1	1	0	2	0	0	0	0	1	1	0	0	0	1	1	0	1	1	1	1	1	1	0	0	1	0	1	0	2	1
821	0	0	0	0	0	0	1	0	0	0	0	1	2	0	2	0	1	0	2	1	2	0	1	0	0	0	2	2	2	2	0	2	1	0	0	1	1	0	0	2	0	1	1	0	2	0	0	1	1
822	1	0	0	0	0	0	2	0	1	0	1	1	1	0	1	0	1	1	1	1	1	0	2	0	0	0	1	1	2	1	0	1	1	1	2	2	1	0	1	1	0	0	0	0	0	0	0	1	1
823	1	0	0	0	0	0	0	0	1	0	1	0	0	0	0	0	2	1	1	1	2	0	2	0	0	0	2	2	1	0	1	0	1	1	0	2	1	0	1	0	0	0	0	0	0	0	1	0	1
824	0	0	0	0	1	1	2	0	1	0	1	0	1	0	2	0	0	1	1	1	1	0	1	1	1	1	1	2	1	1	1	0	0	0	0	2	0	0	2	0	1	1	1	0	1	2	0	2	0
825	1	0	0	0	0	0	1	0	0	0	1	0	1	0	0	1	2	0	1	1	1	0	2	0	0	0	2	2	2	1	1	1	1	0	0	1	1	0	0	0	0	1	1	0	0	2	0	2	1
826	0	0	0	1	0	0	1	0	1	0	0	0	1	0	1	0	1	1	1	1	2	0	2	0	0	0	2	2	2	2	1	0	0	0	0	2	1	0	0	2	0	0	0	0	0	0	0	2	1
827	1	0	0	0	0	0	0	0	2	0	0	0	1	0	1	0	1	0	2	2	2	0	1	1	1	1	1	2	2	1	1	1	1	1	0	1	2	0	0	2	0	0	0	0	2	0	1	2	1
828	0	0	0	0	0	0	2	0	1	0	0	1	1	0	1	0	2	0	2	2	2	0	2	0	0	0	1	2	1	1	1	1	0	2	1	1	2	0	0	2	0	1	1	0	1	1	0	1	1
829	0	0	0	1	1	1	2	0	0	0	1	1	1	0	1	0	1	1	1	1	1	0	2	0	0	0	1	2	1	1	0	1	0	2	2	2	2	0	0	1	0	0	0	0	0	0	1	0	2
830	1	0	0	0	0	0	2	1	0	0	1	0	0	0	0	0	1	1	1	1	1	0	2	0	0	0	2	2	2	2	0	2	2	0	0	1	1	1	0	0	0	0	0	0	0	0	0	0	1
831	1	0	0	0	0	0	1	0	0	0	0	0	0	0	0	0	1	1	1	1	1	1	2	0	0	0	2	2	2	1	1	1	1	0	0	2	1	0	1	1	0	0	1	0	1	1	0	2	0
832	1	0	0	0	1	1	2	0	0	0	0	0	1	0	0	1	1	0	2	2	2	1	1	0	1	1	2	2	2	2	0	0	1	1	0	2	2	0	0	2	0	0	1	0	1	0	0	1	1
833	1	0	0	0	0	0	1	0	0	0	0	1	1	0	1	0	1	0	2	0	2	0	2	0	0	0	2	2	2	2	1	1	1	0	0	2	2	0	0	2	0	1	0	0	1	1	0	1	1
834	1	0	0	2	0	0	2	1	0	0	1	0	1	0	0	1	2	2	1	1	2	0	2	0	0	0	1	1	2	1	0	1	1	0	0	2	1	0	0	1	0	1	1	0	0	1	0	1	0
835	0	0	0	0	0	0	1	1	0	0	0	1	1	0	1	0	1	1	1	0	2	0	1	0	1	1	1	2	2	1	0	1	1	0	0	1	1	0	1	0	0	0	1	0	1	0	0	0	2
836	1	0	0	1	0	0	0	0	1	0	0	0	1	0	1	0	1	2	0	0	1	0	1	0	0	0	1	2	2	1	2	1	1	0	0	2	2	0	2	0	0	1	1	0	1	0	0	0	0
837	0	0	0	0	0	0	1	0	0	0	1	0	1	0	0	1	1	2	0	0	1	0	2	0	0	0	1	1	1	1	0	0	0	1	0	1	2	0	1	1	1	0	2	0	0	0	0	1	1
838	1	1	0	0	0	0	0	0	2	0	0	1	2	0	1	1	0	2	0	0	0	0	2	0	0	0	0	1	1	0	1	1	1	2	0	1	2	0	0	2	0	0	0	0	0	0	0	2	0
839	1	0	0	0	1	1	1	0	1	0	0	0	0	0	0	0	2	0	2	2	2	0	2	0	0	0	1	2	1	1	0	1	1	2	1	2	1	1	1	0	0	1	1	0	1	1	1	1	1
840	0	0	0	0	1	1	1	0	0	0	0	0	1	0	0	1	1	1	1	1	1	0	1	1	1	2	1	2	2	1	1	1	1	2	0	1	1	1	0	1	0	0	0	0	0	1	0	2	0
841	1	0	0	0	1	1	0	0	0	0	0	0	0	0	0	0	1	0	2	1	2	0	2	0	1	1	2	2	1	1	0	2	1	0	0	1	2	1	0	1	0	1	0	0	1	1	1	0	1
842	0	0	0	0	1	1	1	1	1	0	0	1	1	0	0	0	1	2	1	1	1	0	2	0	1	1	2	2	2	2	2	2	2	0	0	1	1	2	0	0	0	1	1	1	1	2	0	2	0
843	0	0	1	1	0	0	0	0	1	0	1	0	1	0	1	0	0	1	1	1	2	0	2	0	0	0	1	2	2	1	1	1	1	1	0	0	2	0	1	1	0	0	0	0	0	0	0	0	2
844	1	1	1	1	0	0	2	1	0	0	0	0	0	0	0	0	1	2	0	1	1	0	1	0	0	0	2	2	1	1	0	1	1	0	0	1	1	0	0	2	0	0	1	0	1	0	0	1	1
845	1	0	0	1	1	1	1	1	1	0	0	0	1	0	0	1	0	0	2	2	2	0	1	1	1	1	1	1	2	1	0	1	1	0	0	1	1	0	1	1	0	1	1	0	1	0	0	1	1
846	1	0	0	1	0	0	0	0	1	0	0	1	2	0	2	0	1	1	1	1	1	0	1	1	1	1	1	2	2	2	0	1	1	0	0	1	1	0	0	2	0	0	0	0	0	0	0	2	0
847	1	0	1	1	0	0	1	0	1	0	1	1	2	0	2	0	1	0	2	2	2	0	2	0	0	0	2	2	2	1	1	1	1	0	0	1	2	0	1	1	0	0	1	0	1	0	0	1	1
848	1	0	0	0	0	0	0	0	2	0	0	1	1	0	1	0	2	2	1	1	2	0	2	0	0	0	1	0	2	0	0	0	0	0	0	2	2	0	2	0	0	0	1	0	1	0	0	1	1
849	1	0	1	1	0	0	1	2	0	0	0	1	1	0	1	0	2	0	2	2	2	0	2	0	0	0	1	2	2	1	2	2	2	0	0	1	1	0	0	1	0	0	1	0	1	1	1	1	1
850	0	0	0	1	0	0	2	0	0	0	0	0	1	0	0	1	1	1	1	1	1	0	0	0	0	0	1	1	2	1	0	1	1	0	0	1	0	0	1	0	0	0	2	0	1	1	0	2	0
851	1	0	0	0	1	1	2	1	0	0	1	1	1	0	1	0	2	0	2	2	2	0	1	0	0	0	0	2	1	0	0	1	1	0	0	2	0	0	2	0	1	1	1	1	0	0	0	2	0
852	0	0	0	0	0	0	1	0	1	0	1	0	0	0	0	0	0	2	0	1	1	0	2	0	0	0	0	1	2	0	0	1	0	1	0	1	2	0	1	1	0	0	0	0	0	0	0	2	0
853	0	0	0	0	0	0	1	0	1	0	1	0	1	0	1	0	0	0	2	1	2	0	1	1	1	1	1	1	2	1	0	2	1	1	0	1	2	0	1	1	0	0	0	0	2	1	0	0	2
854	1	0	0	1	0	0	2	0	0	0	1	0	1	0	0	1	2	1	1	1	2	0	0	1	1	1	2	2	2	1	1	2	2	0	1	1	1	0	2	0	0	0	0	0	0	0	0	1	1
855	0	0	1	1	0	0	1	0	1	0	0	2	2	1	1	0	1	1	1	1	2	0	1	0	0	0	1	1	2	1	0	1	0	0	0	1	0	1	0	0	0	1	0	0	1	0	0	1	1
856	0	0	0	0	0	0	1	0	1	0	1	0	0	0	0	0	1	1	1	1	1	0	1	0	0	0	1	2	2	1	2	1	0	2	2	2	1	1	0	0	0	0	0	2	0	2	0	0	1
857	1	0	0	1	1	1	0	0	2	0	0	0	0	0	0	0	0	2	0	0	1	0	1	0	0	0	2	2	2	2	0	1	1	1	1	2	1	0	0	2	0	0	1	0	1	1	1	1	1
858	1	1	0	0	0	0	1	0	1	0	1	1	1	0	1	0	1	1	1	1	1	0	2	0	0	0	1	1	2	1	0	1	2	0	0	2	1	0	2	1	1	1	1	0	1	0	0	0	2
859	1	0	0	0	0	0	0	0	1	0	1	0	0	0	0	0	1	0	1	1	1	0	1	0	1	1	0	2	1	1	0	1	1	0	0	2	1	0	2	0	0	1	0	0	0	0	0	1	1
860	1	0	0	0	1	1	1	0	1	0	0	1	2	0	1	0	2	2	0	0	1	1	2	0	0	0	0	2	2	0	1	1	2	0	1	2	2	0	1	1	0	0	0	0	0	0	0	1	1
861	0	0	0	1	0	0	0	0	0	0	1	0	2	0	2	0	1	1	1	1	2	0	2	0	0	0	0	1	2	0	0	2	2	0	0	0	2	0	0	2	1	0	1	0	1	1	0	2	0
862	0	0	0	1	0	0	2	1	0	1	1	0	0	0	0	0	0	0	1	1	2	0	1	1	1	1	2	2	2	1	2	1	1	0	0	1	1	0	1	2	1	0	0	0	1	1	0	0	2
863	1	0	0	0	1	1	0	0	2	0	0	0	1	0	0	1	1	1	1	1	1	0	2	0	0	0	2	2	2	2	0	0	0	0	1	2	1	0	0	2	0	2	2	0	1	1	0	0	2
864	0	0	0	0	0	0	2	1	0	0	1	0	1	0	1	0	1	0	1	1	1	0	2	0	0	0	1	2	2	1	1	2	2	0	0	1	1	0	2	0	0	0	0	0	0	1	0	2	1
865	1	0	0	0	1	1	0	0	2	0	0	1	1	0	1	0	2	0	1	1	1	0	2	0	0	0	0	1	1	1	0	1	1	0	0	1	1	0	1	1	0	0	1	1	1	0	0	0	2
866	1	0	0	0	0	0	1	0	1	0	1	1	2	0	2	0	0	1	0	0	0	0	1	1	1	1	2	2	2	1	1	0	1	0	0	2	1	0	0	2	0	0	0	0	0	0	0	1	1
867	0	1	0	0	1	1	0	0	2	0	0	1	2	1	0	0	1	2	0	0	1	0	1	1	1	1	2	2	2	2	0	1	1	0	0	2	1	1	1	1	0	2	2	0	2	1	0	1	1
868	0	0	0	1	0	0	0	0	2	0	0	0	2	0	1	1	0	1	1	1	0	0	2	0	0	0	1	1	2	1	1	1	1	0	0	2	2	0	0	2	0	0	0	0	0	0	0	1	0
869	0	1	0	0	0	0	0	0	2	0	0	0	0	0	0	0	2	0	2	2	2	0	2	0	0	0	0	2	1	0	0	1	1	1	1	2	2	0	1	1	0	0	0	0	0	0	0	0	2
870	0	1	0	0	0	0	1	0	0	0	2	0	1	0	1	0	1	0	1	2	2	0	2	0	0	0	2	2	2	1	2	1	2	0	0	1	1	1	0	0	0	1	1	0	1	1	0	0	2
871	0	0	0	1	0	0	1	0	2	0	0	0	0	0	0	0	1	2	0	1	1	0	2	0	0	0	1	2	2	1	2	1	1	0	0	1	2	0	0	2	0	2	1	0	1	0	0	0	2
872	1	0	1	0	0	0	2	1	0	0	1	0	0	0	0	0	1	1	1	1	1	0	2	0	1	1	1	2	2	1	1	1	1	1	1	1	1	0	0	1	0	1	1	1	1	2	1	1	1
873	1	0	0	0	0	0	2	0	0	0	1	1	1	0	1	0	0	0	2	2	2	0	2	0	0	0	0	1	2	1	0	2	2	0	0	1	1	0	2	0	1	0	1	0	0	1	1	1	1
874	0	0	0	1	0	0	1	1	0	0	0	0	0	0	0	0	0	1	0	0	0	1	1	0	1	1	2	2	2	2	0	1	0	1	1	1	1	0	1	2	1	0	0	0	0	0	0	2	0
875	0	0	0	0	0	0	2	1	0	0	0	0	1	0	0	0	0	1	0	0	2	0	0	1	1	1	1	2	1	1	1	1	1	0	0	1	0	2	0	0	0	1	1	0	2	0	0	0	2
876	1	0	0	0	0	0	0	0	2	0	0	2	2	1	1	0	0	0	2	2	2	0	1	0	0	0	0	1	1	0	0	0	0	0	0	0	1	1	0	1	0	0	0	0	0	0	0	2	1
877	1	0	1	0	0	0	0	0	1	0	1	0	2	0	2	0	2	0	2	1	2	0	2	0	0	0	1	2	2	1	1	1	0	2	1	1	1	0	0	1	0	0	0	0	0	0	1	0	2
878	0	0	0	0	0	0	2	0	0	0	1	0	2	0	2	0	2	0	2	2	2	0	1	0	1	1	1	2	2	1	0	1	2	0	0	1	1	0	1	1	0	0	0	0	0	1	0	1	1
879	1	0	0	1	0	0	1	0	1	0	1	0	1	0	0	1	1	0	1	1	1	0	2	0	0	0	2	2	2	2	0	2	2	0	0	1	1	0	0	2	0	0	1	0	1	0	0	1	1
880	1	0	1	2	0	0	1	0	1	0	0	1	1	0	1	0	1	2	0	0	1	0	2	0	0	0	2	2	2	2	0	1	1	0	0	2	1	0	0	1	0	0	1	0	1	0	0	2	0
881	0	0	1	0	1	1	2	0	0	0	2	0	0	0	0	0	1	0	2	2	2	0	1	0	0	0	2	2	2	2	1	1	1	0	0	2	1	1	0	1	0	0	1	0	0	2	1	1	1
882	1	1	0	0	0	0	1	0	1	0	1	0	1	0	0	1	1	0	2	2	2	0	2	0	1	1	1	1	2	1	0	1	2	0	0	2	2	0	0	2	0	0	0	1	1	1	0	1	1
883	0	1	0	0	1	1	1	0	0	0	0	0	0	0	0	0	0	1	1	1	1	0	2	0	0	0	1	1	2	2	0	1	1	1	1	1	1	1	0	1	0	1	1	0	0	1	1	1	1
884	1	0	0	0	0	0	2	0	1	0	0	0	0	0	0	0	1	2	0	0	2	0	2	0	0	0	1	2	2	2	0	1	1	0	0	2	2	0	1	1	0	1	0	0	1	0	0	1	1
885	0	0	0	0	0	0	2	0	0	0	2	0	1	0	1	0	1	0	2	1	2	0	2	0	0	0	2	2	2	2	0	2	2	0	0	1	2	0	0	2	0	0	0	0	0	1	1	1	2
886	1	0	0	0	0	0	1	1	1	0	0	0	0	0	0	0	1	0	2	2	2	0	2	0	0	0	2	2	2	2	1	0	0	1	1	2	2	0	0	2	0	0	0	1	0	1	0	2	0
887	1	0	0	1	0	0	0	0	1	0	0	0	2	0	1	1	1	0	2	2	2	0	2	0	0	0	1	2	2	1	2	1	1	0	0	2	1	0	1	2	1	0	1	0	0	0	0	0	2
888	1	0	0	0	1	1	1	0	1	0	0	1	2	1	1	0	0	1	2	2	2	0	2	0	0	0	2	2	2	2	0	1	1	1	1	1	1	0	1	1	0	1	1	0	1	0	0	2	0
889	1	0	0	1	0	0	1	1	1	0	0	0	0	0	0	1	1	2	0	0	1	0	1	0	1	1	1	2	1	1	0	1	1	0	0	1	1	1	0	1	0	1	1	0	1	2	0	2	1
890	1	0	0	0	1	1	2	1	0	0	0	0	0	0	0	0	1	1	1	1	2	1	1	0	0	0	2	2	2	2	1	2	2	0	1	2	1	0	0	2	0	1	1	0	0	2	0	1	1
891	1	0	1	1	0	0	1	0	1	0	0	0	0	0	0	0	2	2	0	1	2	1	2	0	0	0	2	2	1	0	0	0	1	1	0	2	1	0	0	1	1	1	1	0	2	0	0	1	1
892	1	0	0	0	1	1	2	0	0	0	1	1	2	0	1	1	0	2	0	1	2	0	1	0	0	0	1	1	2	0	0	1	0	0	0	0	1	0	0	0	0	0	1	0	0	0	0	2	0
893	1	0	0	1	0	0	2	0	1	0	0	0	0	0	0	0	2	0	2	2	1	0	2	0	0	0	1	1	2	1	0	1	1	0	0	1	1	1	0	1	0	0	0	0	2	1	0	2	1
894	1	0	0	0	0	0	2	0	0	0	0	0	1	0	1	0	1	1	1	1	2	0	2	0	0	0	2	2	2	1	0	0	1	2	0	2	1	1	1	1	0	0	0	0	0	0	0	1	2
895	0	1	1	0	0	0	1	0	1	0	1	0	1	0	0	1	1	0	1	2	2	0	2	0	0	0	1	2	2	1	1	1	1	0	0	1	1	0	0	1	0	0	1	0	1	1	0	1	2
896	1	0	0	0	1	1	1	0	1	0	1	0	1	0	1	0	1	1	2	2	2	2	0	0	0	0	0	2	0	0	0	0	1	1	0	2	1	0	0	1	0	1	1	0	1	0	1	1	1
897	0	1	0	0	0	0	1	0	1	0	1	0	0	0	0	0	2	0	2	2	2	0	1	0	0	0	2	2	2	2	0	1	2	0	0	1	1	1	0	0	0	0	0	0	0	0	1	1	1
898	1	0	0	0	0	0	1	1	1	0	0	1	1	0	1	0	1	2	1	1	1	0	2	0	0	0	2	2	2	1	2	1	1	1	0	0	2	1	0	2	1	0	1	0	0	1	0	1	0
899	1	0	0	0	0	0	0	0	2	0	0	1	2	0	1	1	0	0	2	2	2	0	1	1	1	1	2	2	2	2	0	1	1	0	0	1	1	0	0	1	0	1	1	1	1	2	0	1	1
900	0	0	0	1	0	0	1	0	0	0	0	0	0	0	0	0	1	1	1	1	2	0	0	1	1	1	2	2	2	2	0	0	0	1	1	2	1	1	0	1	0	0	0	0	0	0	0	2	1
901	0	0	0	1	0	0	2	0	0	0	1	1	0	0	0	0	1	0	2	0	2	1	1	0	0	0	2	0	1	0	0	1	1	0	0	1	1	1	0	0	0	0	0	0	1	0	0	1	1
902	1	0	1	0	0	0	1	0	1	0	1	0	0	0	0	0	1	2	0	0	1	0	1	1	1	1	1	1	2	0	1	1	1	0	0	2	1	0	1	1	0	0	1	0	0	1	0	1	0
903	1	0	0	1	0	0	1	0	1	0	1	0	1	0	1	0	1	0	2	2	2	0	2	0	0	0	0	1	1	0	0	0	2	1	0	1	1	0	1	0	0	0	1	0	2	1	1	1	1
904	1	0	0	0	0	0	2	0	1	0	0	0	0	0	0	0	0	0	2	1	2	0	2	0	0	0	0	0	1	0	0	1	1	1	1	2	2	0	0	2	0	0	0	0	1	1	1	0	2
905	1	0	0	0	1	1	2	0	1	0	0	0	1	0	0	1	2	1	2	1	2	1	0	1	0	1	1	1	2	1	1	1	1	1	0	0	1	0	0	1	0	1	1	0	1	0	0	2	1
906	0	0	0	0	0	0	2	0	1	0	1	0	1	0	0	1	2	1	1	1	2	0	2	0	0	0	1	1	2	2	1	0	0	0	0	2	2	1	0	1	0	1	0	0	1	0	0	0	1
907	0	0	1	1	0	0	0	0	1	0	1	0	0	0	0	0	2	0	2	1	2	0	0	1	1	1	1	1	1	1	1	1	2	0	0	2	2	0	0	2	0	0	0	0	0	0	0	2	2
908	0	0	1	0	0	1	1	0	1	0	0	0	0	0	0	0	2	1	2	2	1	0	2	0	1	1	2	2	2	1	2	1	1	1	0	0	1	0	1	1	0	0	0	0	0	0	0	1	1
909	1	0	0	1	0	0	1	0	0	0	1	0	2	0	2	0	0	1	1	1	1	0	1	0	0	0	2	2	2	2	0	1	1	1	0	0	1	0	0	2	0	0	1	0	1	0	0	2	0
910	0	0	0	0	0	0	2	0	0	0	1	0	1	0	0	1	2	1	2	2	2	0	2	0	1	1	2	1	2	1	0	2	1	1	0	2	1	0	0	1	0	0	0	0	0	0	0	2	1
911	1	0	1	1	0	0	2	0	1	0	0	1	1	1	0	0	2	1	1	1	2	0	1	1	1	1	1	2	1	1	1	1	1	0	1	2	1	1	1	0	0	1	0	0	0	1	0	2	0
912	0	0	0	1	0	0	0	0	2	0	0	0	1	0	0	1	1	1	1	0	1	0	2	0	0	0	2	2	2	1	2	2	2	0	0	1	2	0	1	1	0	0	1	0	1	1	0	2	0
913	0	0	0	1	0	0	0	0	2	0	0	1	1	0	1	0	1	1	1	1	2	0	2	0	0	0	0	2	0	0	0	1	0	0	0	1	1	1	0	1	0	1	1	0	1	1	0	1	1
914	1	0	0	1	0	0	0	0	1	0	1	0	0	0	0	0	2	2	1	1	2	0	2	0	0	0	1	2	2	1	1	2	1	1	0	0	1	0	1	2	1	0	0	0	1	0	0	1	1
915	1	0	0	1	0	0	2	1	0	0	1	0	0	0	0	0	1	0	1	1	1	0	2	0	0	0	1	1	2	0	0	1	0	1	1	1	1	1	0	1	0	1	1	0	1	1	0	1	0
916	1	0	1	1	0	0	2	0	1	0	1	0	0	0	0	0	2	1	1	1	2	0	2	0	0	0	1	1	2	1	0	1	1	0	0	1	2	0	0	1	0	0	0	0	0	0	1	0	1
917	1	0	0	1	0	0	1	1	1	0	0	0	0	0	0	1	2	0	1	1	1	0	0	0	0	1	2	2	2	2	0	1	1	0	0	1	1	0	0	2	0	1	0	0	2	1	0	1	1
918	0	0	0	0	0	0	1	0	0	0	1	1	1	0	1	0	1	2	1	1	1	0	2	0	1	1	1	2	1	1	0	1	1	0	0	1	0	0	1	0	0	0	0	0	1	1	0	2	0
919	1	0	0	0	0	0	2	1	0	0	0	0	0	0	0	0	1	1	1	1	1	0	2	0	1	1	1	1	2	0	1	1	1	0	0	2	2	0	0	1	0	0	0	0	0	0	0	1	0
920	1	0	0	0	0	0	2	1	0	0	1	1	1	0	1	0	1	0	1	2	2	0	1	0	0	0	1	0	2	0	0	1	1	0	1	2	1	0	1	2	1	1	1	0	1	1	0	2	0
921	0	0	1	0	1	1	0	0	2	0	0	1	1	0	1	0	1	1	2	2	2	1	2	0	0	0	2	2	2	1	0	1	0	1	0	1	1	0	0	1	0	0	1	0	1	2	0	2	1
922	0	0	1	1	0	0	2	1	0	0	1	0	0	0	0	0	0	1	2	2	2	0	2	0	0	0	0	2	1	0	0	2	1	1	0	0	2	0	1	1	0	0	1	0	1	1	0	1	0
923	1	0	0	0	0	0	0	0	1	0	1	0	0	0	1	0	1	1	1	1	2	0	2	0	0	0	1	1	1	1	0	0	0	0	0	0	2	0	0	2	0	0	0	1	0	0	0	2	2
924	0	0	0	1	0	0	0	0	2	0	0	1	2	0	2	0	2	1	1	1	1	0	2	0	0	0	1	1	2	0	1	1	1	1	0	0	2	0	0	2	0	0	2	0	1	0	0	1	1
925	1	0	0	0	0	0	0	0	1	0	0	0	0	0	0	0	1	1	1	1	1	0	2	0	0	0	1	1	2	1	0	1	0	0	0	2	2	1	0	1	0	1	1	0	1	1	0	1	1
926	1	0	0	1	0	0	2	0	0	0	1	0	0	0	0	0	1	1	1	0	1	0	1	1	1	1	2	2	1	1	0	1	0	2	1	1	1	0	1	1	0	0	0	0	0	0	0	2	0
927	1	0	0	0	0	0	0	0	1	0	0	0	0	0	0	0	2	0	2	1	2	0	2	0	0	0	1	2	2	2	0	2	2	0	0	1	2	0	1	1	0	0	0	0	0	0	0	2	1
928	0	1	0	0	0	0	2	0	0	0	0	0	0	0	0	0	1	1	1	1	1	0	2	0	0	0	2	2	2	2	0	0	0	0	0	2	2	0	0	2	0	0	0	1	0	0	0	2	0
929	1	0	0	1	0	0	1	0	1	1	0	0	1	0	0	0	1	0	2	2	2	1	1	0	0	0	2	2	2	2	0	2	2	0	0	1	1	0	0	1	0	0	0	0	0	0	0	2	0
930	0	0	0	0	1	1	1	0	0	0	2	0	0	0	0	0	2	1	1	1	1	0	2	0	0	0	2	2	2	1	0	2	1	0	0	2	1	1	0	1	0	1	0	0	2	1	0	1	1
931	1	0	0	0	0	0	1	0	0	0	0	0	0	0	0	0	1	1	1	0	1	0	2	0	0	0	1	1	2	1	0	1	1	0	0	2	1	0	1	1	0	0	0	0	0	0	1	0	2
932	0	1	0	0	1	1	1	1	0	0	0	0	0	0	0	0	1	0	2	2	2	0	2	0	0	0	2	2	2	2	1	1	1	2	0	1	1	1	0	0	0	1	1	0	0	1	1	0	2
933	0	0	0	1	0	0	1	0	1	0	1	0	0	0	0	0	0	1	1	1	2	0	1	0	0	0	2	2	2	1	2	1	1	1	1	1	1	1	0	2	1	1	1	0	1	1	1	1	1
934	0	0	0	0	1	1	1	0	1	0	0	0	1	0	1	0	0	1	1	1	1	0	1	0	0	0	1	1	2	1	0	1	1	0	0	1	1	0	0	1	1	0	0	0	0	1	0	1	1
935	0	0	0	1	1	1	2	0	0	0	1	0	1	0	1	0	1	2	0	0	2	0	2	0	0	0	2	2	1	1	0	2	2	0	0	1	2	0	1	1	0	1	0	0	2	1	0	1	1
936	1	1	1	0	0	0	1	0	1	0	1	0	1	0	0	0	2	1	2	1	2	0	2	0	0	0	1	1	2	0	0	2	2	1	0	0	1	1	0	1	0	0	0	0	1	0	0	1	2
937	1	0	0	0	0	0	0	0	2	0	0	0	2	0	1	1	0	1	1	1	0	0	2	0	0	1	2	2	2	1	0	0	0	1	1	2	2	1	0	1	0	0	0	0	0	1	1	0	2
938	0	0	0	0	0	0	0	0	2	0	0	0	1	0	1	0	1	1	1	1	2	0	2	0	0	0	1	1	2	2	1	1	1	0	0	1	1	1	0	1	0	0	0	0	0	0	0	2	1
939	1	0	1	1	1	1	0	0	1	0	1	0	1	0	0	1	1	0	2	1	2	0	2	0	0	0	1	1	2	1	0	1	1	0	0	1	2	0	1	2	1	1	1	0	0	0	0	1	1
940	1	0	0	0	0	0	0	0	1	0	0	0	0	0	0	0	1	0	2	2	2	0	2	0	0	0	1	2	2	2	0	2	2	0	0	0	1	0	0	1	0	0	1	0	2	1	1	2	1
941	0	0	0	0	0	0	1	1	1	0	0	1	1	0	1	0	2	0	2	2	2	0	1	0	0	0	1	1	1	1	0	1	1	1	0	0	1	0	0	1	0	0	0	0	1	1	0	2	0
942	1	0	1	0	0	0	1	1	1	0	0	1	1	0	1	0	2	1	2	2	1	0	1	0	1	1	1	1	2	1	1	0	0	0	0	2	1	0	1	1	0	0	0	0	0	1	0	2	0
943	0	0	0	0	1	1	1	0	1	0	0	1	2	0	2	0	0	2	1	2	2	0	2	0	2	2	1	2	2	2	0	1	1	0	0	0	2	0	0	2	0	2	2	0	1	1	1	0	2
944	1	0	1	1	0	1	1	0	2	0	0	1	1	0	1	0	0	1	2	2	2	0	1	1	1	1	1	0	2	0	0	0	1	1	0	1	1	0	0	1	0	1	0	0	1	1	0	2	1
945	1	0	0	0	0	0	2	1	0	0	1	0	2	0	1	0	1	2	1	1	1	0	1	1	1	1	1	1	2	2	0	2	2	0	0	0	1	0	2	0	0	1	1	0	1	1	0	1	1
946	0	0	0	0	0	0	1	0	1	0	0	0	1	0	1	0	1	1	1	2	2	0	1	1	1	1	1	0	2	0	0	2	1	1	1	2	1	1	0	1	0	1	1	0	1	1	0	1	1
947	0	0	0	1	0	0	2	0	0	0	2	0	1	0	0	1	2	2	1	1	1	1	1	0	0	0	1	1	2	1	0	2	1	0	1	2	2	0	0	1	0	0	0	0	0	0	0	2	0
948	1	1	0	0	0	0	0	0	1	0	0	0	0	0	0	0	1	1	1	1	1	0	2	0	0	0	2	2	2	2	0	1	1	1	0	1	1	0	0	2	0	0	0	0	0	0	0	1	2
949	0	0	0	0	0	0	1	1	0	0	0	0	1	0	0	1	2	2	1	1	2	0	2	0	0	0	2	2	2	2	1	1	1	0	0	1	1	0	1	1	0	0	0	0	0	0	0	2	0
950	1	0	0	0	0	0	2	1	0	0	1	0	2	0	1	0	2	0	2	2	2	0	1	0	0	0	1	1	1	1	0	2	1	0	0	1	1	0	2	0	0	1	0	0	1	1	1	0	2
951	0	0	0	0	0	0	2	0	0	0	1	2	2	0	2	0	1	0	2	2	1	0	1	0	0	0	1	1	2	1	1	0	0	0	0	2	2	0	1	1	0	0	0	1	0	0	0	2	0
952	1	0	0	0	0	0	0	0	2	0	0	1	1	0	1	0	0	1	1	1	0	0	1	0	1	1	1	1	2	1	0	1	0	1	2	2	1	0	2	0	0	1	0	0	1	1	0	2	0
953	0	0	0	0	0	0	2	1	0	0	1	0	1	0	0	1	2	2	1	1	1	0	2	0	0	0	2	2	2	1	0	1	1	0	0	2	1	0	0	1	0	0	0	0	0	0	0	2	0
954	1	0	0	0	0	0	1	0	1	0	0	0	1	0	2	0	1	2	0	1	1	0	2	0	0	0	1	1	2	0	0	2	2	0	0	1	1	0	1	1	0	0	1	0	0	1	0	2	0
955	1	0	0	0	0	0	1	1	1	0	0	1	1	0	1	0	2	0	1	1	1	2	0	0	0	0	2	2	2	2	1	1	2	0	0	1	2	0	0	2	0	1	1	0	2	0	0	0	1
956	0	0	1	0	1	1	1	0	0	0	0	0	0	0	0	0	1	1	1	1	2	0	2	0	0	0	0	1	1	0	0	1	1	0	0	1	1	1	0	0	0	0	0	0	1	1	0	1	0
957	1	0	0	1	0	0	1	1	1	0	0	0	0	0	0	0	1	1	0	0	0	0	1	0	0	0	2	2	2	2	0	2	1	1	2	2	1	0	1	1	0	1	1	0	0	0	1	0	2
958	1	0	1	0	1	2	0	0	2	0	0	1	1	0	1	0	1	1	1	1	1	0	1	1	1	1	2	2	2	2	0	2	1	0	0	1	1	0	0	1	0	0	0	0	0	0	0	2	0
959	0	0	0	0	1	1	2	0	0	0	1	0	2	0	1	0	0	0	2	2	2	0	2	0	0	0	1	1	2	1	1	2	2	0	0	1	2	0	0	2	0	0	0	0	1	1	1	1	1
960	1	0	0	0	1	1	1	0	0	0	1	1	1	0	1	0	1	1	1	0	1	0	2	0	0	0	1	2	2	1	1	1	1	0	0	1	2	0	1	1	0	0	0	1	0	1	1	0	2
961	0	0	0	1	0	0	0	0	2	0	0	1	2	0	2	0	0	0	1	1	2	0	2	0	1	1	1	1	2	1	0	1	1	0	0	1	1	0	0	1	0	0	0	1	0	0	0	1	1
962	0	0	0	0	0	1	2	0	1	0	1	0	1	0	1	0	1	0	2	2	2	0	2	0	0	0	2	2	2	1	2	1	2	0	0	2	2	0	1	1	1	1	1	0	1	2	0	2	0
963	1	0	0	0	1	1	2	0	0	0	2	0	1	0	0	1	1	0	2	2	2	0	2	1	1	2	2	2	2	2	0	2	2	0	0	1	1	0	0	1	0	0	2	0	1	0	0	0	2
964	1	0	0	0	1	1	1	0	0	1	2	0	1	0	1	0	1	0	2	2	2	0	2	0	0	0	1	2	1	1	0	1	1	1	1	1	1	0	2	0	1	0	1	0	1	0	1	2	1
965	1	0	0	0	0	0	1	0	1	0	1	0	1	0	1	0	1	0	1	2	2	0	2	0	0	0	2	2	2	2	0	2	2	0	0	1	2	0	2	0	0	0	0	1	0	0	0	2	0
966	0	0	0	0	0	0	0	0	2	0	0	0	1	0	1	0	1	1	1	1	2	0	0	0	0	0	2	2	2	2	1	1	0	0	0	1	2	0	0	2	0	0	1	1	2	0	0	1	1
967	1	0	0	0	0	0	1	0	0	0	0	0	1	0	1	0	2	2	1	1	1	0	2	0	1	1	2	2	2	2	0	0	0	0	0	2	1	0	2	0	0	0	0	0	0	1	0	0	1
968	0	0	0	0	0	0	1	0	1	1	1	0	0	0	0	0	2	0	1	2	2	0	2	1	1	2	1	2	1	1	1	1	1	1	1	2	2	0	1	1	0	1	1	0	2	0	0	1	1
969	0	0	0	0	1	1	2	0	0	0	1	0	1	0	1	0	0	0	2	2	2	0	2	0	0	0	2	2	2	2	0	1	1	0	0	1	1	0	2	0	0	0	1	0	1	0	0	1	0
970	0	1	0	0	0	0	1	0	1	0	0	0	0	0	0	0	1	0	2	2	1	1	1	0	0	0	1	1	2	2	1	1	1	0	0	2	1	1	0	0	0	1	1	0	1	0	1	1	1
971	1	0	1	1	0	0	0	0	1	0	0	0	2	1	0	1	0	0	2	2	2	0	2	0	0	0	2	2	2	2	1	1	1	0	0	2	0	2	0	0	0	0	0	0	0	2	0	0	1
972	1	0	0	0	0	0	0	0	1	0	0	1	2	0	2	0	1	1	1	1	1	0	2	0	0	0	0	1	2	1	0	1	2	0	0	1	1	0	1	1	0	0	1	1	1	0	0	1	0
973	1	0	0	0	2	2	0	0	2	0	0	0	2	0	1	0	1	2	0	0	1	0	2	0	0	0	1	1	2	0	0	0	0	0	1	2	1	0	0	1	0	0	0	0	0	0	1	0	2
974	0	0	0	0	0	0	0	0	2	0	0	0	0	0	0	0	0	0	2	1	2	0	2	0	0	0	1	1	2	1	0	2	2	0	0	0	2	0	1	1	1	1	1	0	1	1	0	2	0
975	0	0	0	0	1	1	0	0	2	0	0	0	0	0	0	0	2	1	1	1	1	1	1	0	0	0	1	1	2	1	0	0	0	1	1	2	1	0	0	1	0	0	0	0	0	0	0	2	0
976	1	0	0	0	0	0	2	1	0	0	1	1	1	0	1	0	2	1	1	1	2	0	2	0	0	0	2	2	2	1	2	1	1	1	1	2	0	0	2	0	1	0	0	0	1	0	1	1	1
977	1	0	0	0	0	0	1	0	0	0	1	0	0	0	0	0	1	0	2	2	2	0	2	0	0	0	2	2	2	1	2	1	2	0	0	1	1	0	1	1	0	0	0	1	0	0	1	1	1
978	1	0	0	1	0	0	1	0	0	0	1	0	1	0	0	0	1	2	0	0	2	0	0	0	0	0	1	1	2	1	1	0	2	1	0	1	1	1	0	1	0	0	0	0	0	2	0	1	1
979	0	0	1	1	1	1	2	0	0	0	0	0	0	0	0	1	2	0	2	2	2	0	2	0	1	1	1	1	2	0	0	1	1	0	0	1	1	0	1	2	1	0	0	1	0	1	0	2	1
980	0	0	0	0	0	0	1	0	0	1	1	0	0	0	0	0	2	1	2	1	2	0	1	0	0	0	2	2	2	2	1	1	0	2	2	2	1	1	0	1	0	0	1	0	1	0	0	0	1
981	0	1	0	0	0	0	1	0	1	0	1	0	1	0	1	0	0	2	0	0	0	0	2	0	1	1	2	2	2	1	1	2	1	1	0	1	2	0	2	0	1	0	0	0	1	1	0	2	0
982	0	0	0	0	0	0	0	0	1	0	1	0	1	0	1	0	2	0	2	2	2	0	1	0	0	0	0	1	2	0	1	2	1	1	2	2	2	0	1	1	0	0	0	0	0	0	0	2	0
983	1	0	1	1	0	0	1	0	0	0	0	0	1	0	1	0	0	0	2	2	2	0	1	1	1	1	0	1	1	0	0	1	1	1	1	1	2	0	0	1	0	0	1	0	1	0	0	2	0
984	0	0	0	0	1	1	1	1	1	0	0	1	1	0	1	0	2	1	1	1	2	0	2	0	0	0	1	1	2	1	0	1	2	0	0	0	0	0	1	1	0	0	0	0	0	0	1	2	1
985	0	1	0	0	0	0	2	1	0	0	1	2	2	1	1	0	2	0	2	2	2	0	1	0	1	1	2	2	1	1	0	2	2	0	1	2	2	0	1	1	0	2	1	0	1	0	0	1	1
986	1	1	0	0	0	0	1	0	1	1	1	1	1	0	1	0	1	1	1	1	1	0	1	1	1	1	1	1	1	1	0	1	1	2	0	1	1	0	0	1	0	0	1	1	2	0	0	2	1
987	0	0	0	0	0	0	1	0	1	0	0	1	2	1	0	0	0	2	0	0	0	0	0	0	0	0	2	2	2	2	1	1	1	1	1	1	2	0	0	2	0	0	1	0	1	0	0	2	1
988	0	1	1	1	0	0	0	0	2	0	0	0	0	0	0	0	2	1	1	1	1	1	1	0	0	0	1	1	2	0	1	2	2	0	0	1	2	0	1	1	0	1	1	0	0	0	1	0	2
989	0	1	0	0	0	0	1	0	1	0	1	1	2	0	1	1	1	1	1	1	1	0	1	0	0	0	2	2	2	2	0	1	1	0	0	2	1	1	0	0	0	0	0	0	0	0	0	1	1
990	1	0	0	1	0	0	2	0	0	0	1	1	1	0	1	0	0	1	0	0	2	0	1	0	0	0	2	2	2	1	2	1	1	0	0	1	1	0	0	1	0	0	0	1	0	0	0	1	1
991	1	0	0	0	0	0	1	0	0	0	1	1	1	0	1	0	0	0	2	1	2	0	2	0	0	0	0	1	2	0	1	1	1	0	1	2	2	1	0	1	0	1	0	0	2	0	0	1	1
992	1	0	0	0	0	0	2	0	1	0	1	0	1	0	1	0	2	0	2	2	2	0	1	0	0	0	2	2	2	2	0	2	2	0	0	0	1	1	0	1	0	0	1	0	1	0	0	2	1
993	0	0	0	0	0	0	2	1	0	0	0	0	0	0	0	0	1	1	2	2	2	0	2	0	1	1	1	1	1	1	0	0	0	1	1	2	1	1	1	1	1	0	0	0	0	0	0	1	2
994	1	0	0	0	0	0	1	1	1	0	0	0	0	0	0	0	2	0	2	2	2	0	2	0	0	0	2	2	2	1	2	1	1	1	1	1	1	0	1	2	1	0	0	0	1	0	0	0	2
995	1	0	0	0	0	0	1	1	1	0	0	0	1	0	0	1	2	0	2	2	2	0	1	0	1	1	2	2	2	2	0	0	0	0	1	2	2	0	1	1	0	1	1	0	1	1	0	0	2
996	1	1	1	0	0	0	1	0	2	0	0	0	0	0	0	0	1	1	1	1	2	0	2	0	0	0	1	2	2	1	0	1	0	1	2	2	1	0	0	2	0	1	1	0	1	0	0	1	1
997	0	1	0	0	1	1	2	0	1	0	1	1	2	0	2	0	1	1	1	1	1	1	1	0	1	1	2	2	2	1	0	0	0	0	0	2	1	0	0	1	0	0	1	1	1	0	0	2	1
998	0	0	0	0	0	0	1	0	1	1	1	0	0	0	0	0	1	1	1	1	2	0	2	0	0	0	1	1	2	0	1	1	1	1	0	0	1	0	1	1	0	2	2	0	2	1	0	1	1
999	1	0	1	0	0	1	1	0	2	0	0	1	1	0	1	0	0	1	2	2	2	0	2	0	0	0	1	2	2	1	1	0	0	0	0	2	1	0	1	2	1	1	2	0	0	0	0	1	0
1000	0	0	0	1	0	0	1	0	1	0	1	0	0	0	0	0	2	1	1	1	2	1	2	0	0	0	2	2	2	2	1	1	1	1	1	2	1	0	1	1	0	0	2	0	1	0	0	2	2
[truncated: 252 more columns]
