# Supplementary material for: KNN-MDR: a learning approach for improving interactions mapping performances in genome wide association studies
Source: BMC Bioinformatics. 2017 Mar 21;18:184. doi: 10.1186/s12859-017-1599-7 (PMC5361736; doi:10.1186/s12859-017-1599-7)
Supplement: Supplementary file 5 — The data set(s) supporting the results of Table 3. (ZIP 7092 kb) [file 12859_2017_1599_MOESM5_ESM.zip › 000/S8/mkallsimul.dat]

1	0	1	1	0	1	2	1	0	1	0	0	0	0	0	0	0	0	1	1	1	1	1	1	0	0	1	0	1	2	0	1	0	1	1	0	0	2	1	1	1	0	0	1	1	1	0	0	0	0
2	0	1	0	1	0	0	1	0	0	1	1	0	1	0	0	0	1	1	1	1	1	1	2	0	0	2	2	0	0	2	0	0	1	0	0	1	1	0	1	0	1	0	0	1	0	0	1	0	1
3	0	1	0	0	0	0	1	0	1	0	0	0	0	0	0	0	0	1	1	1	1	0	1	0	0	1	1	0	1	1	0	0	1	1	0	2	2	1	0	0	0	0	0	1	0	0	0	0	1
4	0	1	0	0	1	1	2	0	2	0	0	0	0	0	0	0	0	0	2	2	2	0	2	0	1	0	2	0	0	2	2	0	2	1	1	2	1	0	0	0	0	0	1	2	1	0	0	0	0
5	0	2	0	1	0	0	1	1	2	0	0	0	0	0	0	0	0	0	1	2	2	0	2	0	0	1	2	0	0	2	0	2	2	0	0	2	2	0	1	1	0	0	0	1	0	0	0	1	2
6	0	2	1	0	0	0	1	0	1	0	0	0	1	0	0	0	0	1	2	2	2	0	1	0	0	0	0	1	1	1	0	1	1	0	1	2	2	0	1	0	1	0	0	1	0	1	0	0	1
7	0	1	0	0	0	0	1	0	1	0	1	1	1	0	0	0	0	0	2	2	2	0	2	0	0	0	0	0	1	1	0	1	1	1	2	2	1	1	0	0	0	0	0	1	0	0	0	0	0
8	0	0	0	0	1	1	2	0	0	0	0	1	1	0	0	0	0	1	1	1	1	0	2	0	1	0	1	0	2	0	0	1	0	0	0	2	1	1	0	0	1	0	0	2	0	2	0	1	1
9	0	0	0	1	0	0	0	0	2	0	0	1	2	0	0	1	0	2	0	0	1	0	2	0	0	1	1	1	1	1	1	2	1	0	0	2	1	0	2	2	0	0	0	1	0	1	0	0	1
10	0	2	0	0	0	0	0	0	2	0	0	0	0	0	0	0	0	0	2	1	2	1	0	1	1	1	1	1	1	1	0	0	2	0	0	2	1	0	0	0	0	0	0	2	0	1	0	0	0
11	0	1	0	0	0	0	1	0	1	0	0	0	0	0	0	0	0	2	0	0	0	0	2	0	0	1	1	0	1	0	0	1	2	1	1	2	2	0	1	1	0	0	0	1	0	1	0	0	1
12	0	2	1	1	0	0	2	0	0	0	1	0	0	0	0	0	0	1	1	1	1	0	2	0	0	1	2	0	0	2	0	0	2	0	0	2	1	0	1	1	0	1	1	2	0	1	0	0	2
13	0	0	0	0	1	1	1	0	1	0	0	0	1	0	0	0	0	2	0	0	1	0	2	0	0	0	0	0	0	0	0	1	2	0	0	2	2	0	2	2	0	1	1	2	1	0	0	0	1
14	0	2	0	0	0	0	2	0	0	0	1	0	1	0	0	0	0	2	0	1	2	1	2	0	0	2	2	0	0	1	0	0	0	0	0	2	0	0	1	1	0	0	1	2	1	0	0	0	1
15	1	1	0	1	0	0	1	0	1	0	0	0	1	0	0	0	0	0	1	1	1	0	2	0	1	1	1	0	1	1	0	0	2	1	0	2	1	0	0	0	0	0	2	2	2	1	0	0	1
16	0	1	0	1	0	0	1	0	0	0	0	0	1	0	0	0	0	1	1	1	2	0	2	0	1	2	2	0	0	2	1	0	2	0	0	1	1	0	2	2	0	1	1	1	1	0	0	0	1
17	0	1	0	1	0	0	1	0	1	0	1	0	1	0	0	0	1	1	1	1	2	0	1	0	0	1	1	0	1	1	0	0	0	0	1	2	1	0	0	0	0	0	0	2	0	1	0	0	0
18	0	1	0	1	0	0	0	0	2	0	0	0	0	0	0	0	0	0	2	2	2	0	2	0	0	1	2	0	1	0	0	2	2	0	0	1	0	0	0	0	0	0	0	2	1	0	0	0	0
19	0	1	0	0	1	1	1	0	2	1	0	0	1	0	0	0	1	1	1	2	2	0	2	0	0	0	1	0	1	1	0	1	1	0	0	1	1	0	1	1	0	0	0	1	1	1	0	1	2
20	0	1	0	1	1	1	1	0	1	0	0	2	2	0	0	0	0	1	1	1	1	0	2	0	0	1	2	0	0	2	0	1	1	1	1	2	0	0	0	0	0	0	0	0	1	0	0	0	0
21	0	0	0	0	1	1	2	1	1	1	1	0	0	0	0	0	0	2	0	0	1	0	1	0	0	1	0	0	0	0	0	1	1	0	0	2	2	1	0	0	0	1	1	2	1	0	0	0	1
22	0	1	0	0	0	0	1	0	1	0	0	1	1	0	0	0	0	1	1	1	2	0	2	0	0	2	1	0	1	1	0	1	1	1	0	1	1	0	0	0	0	0	1	2	0	0	0	0	1
23	0	0	0	0	1	1	0	0	2	0	1	0	0	0	0	0	0	0	2	2	2	0	2	0	0	1	1	0	1	0	0	1	2	0	1	2	1	1	0	0	0	0	1	2	0	0	0	0	1
24	0	1	0	0	0	0	1	0	1	0	1	1	1	0	0	0	0	2	0	0	1	0	1	0	0	1	2	0	0	2	1	0	2	1	0	2	1	1	0	0	0	0	0	1	0	1	0	0	0
25	0	2	0	0	0	0	0	0	2	0	0	0	1	0	0	0	0	1	1	1	2	0	1	0	0	1	1	0	0	2	1	2	2	0	0	1	2	1	1	1	1	0	0	1	0	0	0	0	0
26	0	2	0	0	1	1	0	0	2	0	0	1	2	0	0	0	0	1	1	1	1	1	1	0	0	1	1	0	1	1	0	2	2	0	0	0	1	0	0	0	0	0	0	0	0	0	0	0	1
27	0	0	1	0	0	0	0	0	1	0	1	2	2	0	0	0	0	0	2	2	2	0	1	1	1	1	0	0	1	1	0	0	0	0	0	1	1	0	0	0	0	0	0	1	0	0	0	0	2
28	0	2	0	0	1	1	1	0	2	0	0	0	0	0	0	0	0	1	1	1	1	0	2	0	0	1	2	0	0	2	1	2	2	0	1	2	2	1	1	1	0	0	0	1	1	2	0	2	2
29	0	2	0	0	0	0	0	0	2	0	0	0	0	0	0	0	0	0	1	1	1	1	2	0	0	2	2	0	0	0	0	1	1	1	0	0	2	0	2	1	1	0	1	2	1	0	0	0	1
30	0	0	0	0	1	1	1	1	2	0	0	0	0	0	0	0	0	1	1	2	2	0	0	0	0	0	1	0	1	1	1	0	1	2	1	1	1	1	0	0	0	0	1	1	1	0	0	0	0
31	0	2	1	1	0	0	1	0	0	1	1	0	0	0	0	0	0	2	0	1	1	0	1	0	0	1	2	0	1	1	1	2	2	1	1	2	2	0	1	1	0	0	0	2	0	0	0	1	1
32	0	1	1	0	0	0	1	0	1	0	1	0	1	0	0	0	0	0	2	2	2	0	2	0	0	0	1	0	2	0	0	2	1	0	0	2	2	0	0	0	0	1	1	1	1	1	0	0	1
33	0	1	0	1	0	0	0	0	2	0	0	2	2	0	0	0	0	0	1	2	2	0	1	1	1	0	2	0	0	2	0	0	2	0	0	2	1	1	0	0	0	0	0	2	0	0	0	0	2
34	0	1	0	1	0	0	1	0	1	0	1	1	1	0	0	0	0	1	1	1	1	0	0	1	1	1	2	0	0	2	1	0	2	2	1	2	1	0	1	1	0	2	2	2	0	0	0	0	2
35	0	0	0	0	1	1	1	0	1	0	0	0	0	0	0	0	0	1	1	1	1	0	1	0	0	0	2	0	0	2	0	1	1	1	2	2	2	0	2	2	0	0	0	2	0	0	0	0	0
36	0	2	0	0	0	0	1	0	0	0	1	0	0	0	0	0	0	1	1	1	2	0	2	0	0	1	2	0	0	2	1	0	1	0	0	1	1	0	0	0	0	0	1	1	1	0	0	0	1
37	0	1	2	0	0	0	2	0	0	0	2	0	2	0	0	0	0	0	1	2	2	0	2	0	0	0	1	1	1	1	0	0	2	2	1	2	2	0	1	0	1	0	0	1	1	0	0	0	1
38	0	0	0	0	0	0	2	0	1	0	1	0	0	0	0	0	0	1	1	1	0	0	1	1	1	1	0	1	1	1	0	1	2	1	1	2	1	1	0	0	0	0	0	0	1	0	0	0	2
39	1	1	0	1	0	0	2	1	1	0	1	0	0	0	0	0	0	0	1	1	1	0	2	0	0	2	1	0	0	1	1	0	0	0	0	2	1	1	0	0	0	0	1	1	1	0	0	0	1
40	0	1	0	0	1	1	1	0	2	0	0	2	2	0	0	0	0	1	1	0	1	0	2	0	0	2	2	0	0	2	2	1	1	0	0	2	2	0	2	1	1	0	0	1	0	0	0	0	0
41	0	2	0	0	0	0	1	0	1	0	0	0	0	0	0	0	0	0	1	1	1	0	2	0	0	0	1	0	1	1	0	2	1	0	0	1	2	1	1	1	0	0	0	0	0	1	0	0	0
42	0	2	0	0	0	0	0	0	2	0	0	0	0	0	0	0	0	0	2	2	2	0	1	0	0	2	2	1	1	0	1	0	1	0	0	2	2	1	0	0	0	0	0	0	2	1	0	0	1
43	0	2	0	1	0	0	2	0	0	0	0	0	1	0	0	0	0	1	2	2	2	0	2	0	0	2	1	0	1	1	0	0	2	1	1	2	2	1	1	1	0	0	0	2	0	1	0	1	0
44	0	0	0	1	0	0	2	0	0	0	0	1	1	0	0	0	0	1	1	1	1	0	1	0	0	1	2	1	1	1	2	0	2	1	2	2	2	1	1	1	0	0	0	1	0	0	0	0	1
45	0	1	0	1	0	0	2	0	1	0	0	1	2	0	0	0	0	0	2	1	2	1	0	1	1	1	1	1	1	2	0	1	1	0	0	2	2	1	1	0	2	0	0	2	0	1	0	0	2
46	0	1	1	0	0	1	1	0	2	0	0	1	2	0	0	1	0	0	2	2	2	1	2	0	0	0	2	0	0	2	0	1	1	0	0	2	1	0	1	1	0	0	1	1	1	0	1	0	1
47	0	0	1	0	1	1	1	0	0	0	1	1	0	0	0	0	0	1	1	1	1	0	1	0	1	0	1	0	0	1	0	0	1	0	0	2	1	0	0	0	0	1	1	1	0	2	0	1	0
48	0	2	0	0	0	0	1	0	2	0	0	0	0	0	0	0	0	0	2	2	1	0	1	0	0	2	1	0	0	1	0	1	2	2	0	1	1	0	0	0	0	0	1	2	1	0	0	0	1
49	0	2	0	0	0	0	1	0	2	0	0	0	1	0	0	0	1	0	2	1	2	0	2	0	0	1	1	0	1	1	0	0	2	1	1	1	1	0	1	1	0	0	1	1	1	1	0	0	1
50	0	1	0	1	0	0	1	0	0	1	1	0	1	0	0	0	1	2	0	0	1	0	2	0	0	1	1	0	1	2	0	2	2	0	1	2	2	0	2	2	1	0	1	2	1	0	0	0	1
51	0	2	0	1	0	0	2	0	1	0	1	0	1	0	0	0	1	2	0	0	1	0	2	0	0	2	1	0	1	1	0	0	2	0	0	2	2	0	2	2	0	1	1	2	1	0	0	1	2
52	0	1	0	1	0	0	1	0	1	0	0	1	1	0	0	0	1	2	0	0	1	1	2	0	1	1	1	0	0	2	0	0	1	0	0	1	0	0	0	0	0	0	0	1	0	0	0	0	0
53	0	2	0	0	0	0	1	1	2	0	0	0	0	0	0	0	0	1	1	1	1	0	1	1	1	1	1	0	1	1	1	1	1	1	1	2	0	0	1	0	1	0	0	1	0	0	0	0	1
54	0	0	0	0	1	1	0	0	2	0	0	0	2	1	1	1	0	1	1	1	1	0	1	0	0	1	1	2	2	2	0	1	2	1	0	2	1	1	0	0	1	0	0	1	0	1	0	0	2
55	0	1	0	0	1	1	1	1	2	0	0	0	2	0	0	0	0	1	0	0	0	0	2	0	0	0	2	0	0	2	0	0	2	2	0	1	2	0	2	2	0	1	1	1	1	1	0	0	0
56	0	0	0	1	0	0	0	0	2	0	0	0	1	0	0	0	0	1	1	1	2	0	2	0	0	1	1	1	1	1	1	1	2	1	1	2	0	0	0	1	0	0	0	2	1	0	1	0	0
57	1	1	0	0	1	1	0	0	2	0	0	1	1	0	0	0	0	1	2	1	2	0	1	0	0	2	1	0	0	1	1	1	1	1	1	2	2	1	0	0	1	0	0	1	0	1	0	0	1
58	0	1	0	2	0	0	1	0	2	0	0	1	1	0	0	0	0	0	2	2	2	0	0	0	0	0	1	0	1	1	0	0	1	0	0	1	0	0	1	1	0	2	2	2	1	0	0	0	1
59	0	0	0	2	1	1	0	0	1	0	1	0	0	0	0	0	0	0	2	2	2	0	2	0	0	1	2	1	1	2	0	1	1	0	0	2	1	0	0	0	0	2	2	2	0	0	0	0	0
60	0	2	0	1	0	0	1	0	1	0	1	0	0	0	0	0	0	1	1	1	1	0	2	0	1	0	2	0	0	0	0	2	1	0	0	2	0	0	1	1	0	0	0	0	1	0	0	0	0
61	0	0	0	0	0	0	0	0	1	0	1	0	0	0	0	0	0	1	1	1	1	0	1	1	1	1	1	0	0	1	0	1	1	0	0	1	1	0	0	0	0	0	0	2	0	1	0	0	2
62	0	2	0	2	0	0	2	1	1	0	0	1	1	0	0	0	0	0	1	2	2	0	2	0	0	1	1	0	1	2	0	0	0	1	1	1	2	0	1	0	1	0	1	1	1	0	0	0	0
63	0	1	0	0	0	0	1	0	1	0	1	0	0	0	0	0	0	0	2	2	2	0	2	0	0	2	1	0	0	1	1	0	0	1	1	1	2	1	1	0	1	0	1	2	1	0	0	0	1
64	0	0	0	0	0	1	0	0	2	0	0	0	0	0	0	0	0	1	1	1	2	0	2	0	0	1	2	1	1	2	0	0	2	1	0	1	1	0	1	1	0	1	1	2	0	1	0	1	2
65	0	2	0	0	0	0	1	0	1	0	0	0	0	0	0	0	0	1	1	1	2	0	2	0	0	0	1	0	0	1	0	0	0	1	0	2	2	0	2	1	1	1	1	2	2	1	0	0	1
66	0	0	0	1	0	0	2	0	1	0	1	1	2	0	0	0	0	2	0	0	1	0	2	0	0	0	0	1	1	0	1	0	1	0	0	1	0	0	0	0	0	0	1	1	1	0	0	0	1
67	0	1	0	1	0	0	2	1	1	0	1	1	2	0	0	0	0	1	1	1	1	0	2	0	1	0	1	1	1	2	0	0	0	0	0	1	2	1	1	1	0	1	1	1	2	0	0	0	0
68	0	2	1	1	0	0	0	0	2	0	0	0	0	0	0	0	0	1	1	1	1	1	0	1	1	1	1	0	1	1	0	0	0	0	1	2	1	0	1	1	0	0	1	1	1	1	0	0	0
69	0	0	0	0	0	0	1	0	1	0	0	0	2	1	1	1	0	1	1	1	2	0	2	0	0	1	2	0	0	2	1	1	2	0	0	2	2	0	2	1	1	0	0	1	0	1	0	0	1
70	0	1	0	1	0	0	1	0	1	0	1	1	2	0	0	0	1	0	2	1	2	0	2	0	0	1	2	0	0	2	0	0	2	2	2	2	1	0	1	1	0	0	0	2	0	2	0	0	0
71	0	0	0	1	1	1	2	0	1	0	0	0	1	0	0	0	0	1	1	0	0	0	2	0	0	0	1	0	0	2	0	0	1	0	0	2	2	0	1	0	1	1	1	2	1	0	0	0	1
72	1	1	1	0	0	1	1	0	1	0	0	0	0	0	0	0	0	0	2	2	2	2	0	0	0	1	2	0	0	2	0	1	2	0	0	0	1	0	0	0	0	0	1	1	1	0	0	0	2
73	0	1	1	0	1	2	2	0	0	0	0	0	0	0	0	0	0	2	0	1	1	0	2	0	0	1	1	0	1	1	0	1	1	0	0	2	1	0	0	0	0	0	0	1	0	1	0	0	0
74	0	1	0	1	0	0	0	0	2	0	0	0	0	0	0	0	0	1	0	0	0	0	2	0	0	1	2	0	0	2	0	0	1	0	0	2	0	1	0	0	0	0	0	1	0	1	0	0	1
75	0	0	0	0	0	1	1	1	2	0	0	1	2	0	0	0	0	1	1	1	1	0	2	0	0	1	2	1	1	1	0	0	0	0	0	1	2	0	1	1	0	0	1	2	1	0	0	1	2
76	0	1	1	1	0	0	1	0	1	1	1	1	2	0	0	1	0	1	1	1	0	0	2	0	0	0	2	0	0	2	1	1	2	2	0	1	1	0	1	1	0	0	0	2	0	0	0	0	1
77	0	0	0	0	1	1	0	0	2	0	0	0	0	0	0	0	0	2	0	1	1	0	2	0	0	1	1	1	0	1	1	2	2	0	0	2	2	1	0	0	0	0	0	2	0	0	0	0	0
78	0	2	0	0	0	0	0	0	2	0	0	0	0	0	0	0	0	2	0	0	0	0	2	0	0	1	2	0	0	2	0	0	2	1	0	2	2	0	2	1	1	0	1	2	0	0	0	0	1
79	0	2	0	0	0	0	1	0	2	0	0	0	1	0	0	0	0	0	2	2	2	0	2	0	0	0	1	1	2	1	0	0	1	1	0	0	1	0	0	0	0	0	0	1	1	1	0	0	0
80	0	1	0	0	1	1	1	0	1	0	0	0	0	0	0	0	0	2	0	1	1	0	2	0	0	1	2	1	1	2	0	0	1	0	0	1	2	0	2	1	1	0	1	2	1	0	0	0	0
81	0	0	0	0	1	1	0	0	2	0	0	1	2	0	0	0	0	2	0	1	1	0	2	0	0	1	2	0	0	2	1	0	1	0	0	1	1	0	1	1	0	0	1	2	2	0	0	0	0
82	0	1	0	0	1	1	1	0	1	0	0	1	1	0	0	0	0	0	2	2	2	0	2	0	0	1	1	0	1	1	0	0	1	0	0	1	2	1	1	1	0	0	1	1	1	1	0	0	0
83	1	1	0	1	0	0	2	0	1	1	0	0	1	0	0	0	0	1	1	1	2	0	2	0	0	2	1	0	2	0	0	1	1	2	0	2	2	0	1	1	0	1	2	2	1	0	0	0	1
84	0	2	0	0	0	0	1	0	1	0	1	0	0	0	0	0	0	1	1	1	2	0	2	0	0	0	2	0	0	2	0	1	2	0	0	2	0	0	0	0	0	0	0	1	0	1	0	0	2
85	0	1	0	0	0	0	2	0	2	0	0	0	1	0	0	0	0	0	2	2	2	0	2	0	0	1	2	0	0	1	1	1	1	1	1	2	2	0	2	2	0	0	0	1	0	1	0	0	0
86	0	2	1	1	0	0	1	0	1	0	1	0	1	1	0	0	0	1	2	2	2	0	1	1	1	1	1	1	1	1	0	0	2	2	2	2	2	0	1	1	0	0	0	2	0	1	0	0	1
87	0	2	0	0	0	0	1	0	2	0	0	0	0	0	0	0	0	0	1	1	1	0	2	0	1	2	1	1	1	1	1	1	2	1	0	2	2	0	1	1	0	0	0	2	2	1	0	0	1
88	0	1	0	0	1	1	2	0	0	0	0	0	0	0	0	0	0	0	1	2	2	0	2	0	0	2	2	0	0	2	0	1	2	1	1	2	2	1	1	1	0	1	1	2	1	1	0	0	0
89	0	0	0	0	2	2	1	1	2	0	0	1	1	0	0	0	0	0	1	1	1	0	0	1	1	1	2	0	0	2	0	0	0	1	2	2	0	0	1	0	1	0	0	2	0	1	0	1	1
90	0	2	0	0	0	0	1	1	2	0	0	0	0	0	0	0	0	2	0	1	1	0	2	0	0	1	1	0	2	0	0	1	1	1	0	0	0	0	0	0	0	0	0	1	0	1	0	0	0
91	0	1	0	0	0	0	1	1	2	0	0	0	1	0	0	0	0	1	1	1	1	0	2	0	0	1	2	0	0	2	1	1	1	0	0	1	1	1	0	0	0	0	0	2	0	0	0	0	0
92	0	1	0	0	0	0	1	0	1	0	1	0	1	0	0	0	0	1	1	1	1	0	1	0	0	0	1	0	0	1	0	0	1	0	0	1	1	0	1	1	0	0	1	1	1	0	0	1	0
93	0	2	1	1	0	0	1	0	1	0	0	0	2	0	0	0	0	2	0	0	1	0	1	1	1	1	1	1	1	1	0	0	1	0	0	2	1	0	1	1	0	1	1	1	2	0	0	2	2
94	0	2	1	1	0	0	1	0	1	0	0	0	0	0	0	0	0	1	1	1	1	0	1	0	0	1	0	1	1	1	0	0	1	1	0	2	1	0	1	1	0	0	0	2	0	1	0	0	0
95	0	1	0	0	1	1	0	0	2	0	0	0	1	0	0	1	0	1	1	1	1	0	2	0	0	0	1	0	0	1	0	2	2	0	0	0	1	1	0	0	0	0	0	1	0	0	0	0	1
96	1	0	0	0	0	0	2	0	1	0	0	0	0	0	0	0	0	0	2	1	2	0	2	0	0	1	1	0	2	0	0	1	1	0	0	1	2	0	1	1	0	0	0	1	0	1	0	1	2
97	0	2	0	0	0	0	2	0	1	0	0	0	0	0	0	0	0	0	1	1	1	1	1	0	0	1	0	0	1	1	0	1	2	1	0	1	1	0	1	1	0	0	0	0	1	0	0	0	1
98	0	1	0	0	0	0	1	1	2	0	0	1	1	0	0	0	0	0	2	2	2	0	2	0	0	1	0	0	1	0	0	0	2	1	1	1	1	0	1	1	0	0	0	1	0	0	0	0	0
99	1	2	0	0	0	0	2	1	1	1	1	0	1	0	0	0	0	1	1	1	1	0	2	0	0	1	1	0	2	0	0	1	1	1	2	2	0	1	0	0	0	0	0	1	0	1	0	0	1
100	0	0	0	0	0	0	1	0	1	0	1	1	0	0	0	0	0	2	0	1	2	0	2	0	0	2	2	0	0	2	1	2	2	0	0	2	2	1	1	0	2	0	0	2	0	0	0	0	1
101	0	0	0	1	0	0	1	0	1	1	0	1	2	0	0	0	0	0	2	2	2	0	2	0	0	2	1	1	1	1	0	0	1	0	0	1	1	0	1	1	0	0	0	0	0	0	0	0	1
102	0	1	0	0	1	1	0	0	2	0	0	0	1	0	0	0	1	1	1	2	2	0	2	0	0	1	1	1	1	2	0	0	0	1	1	1	1	0	2	2	0	0	1	2	1	1	0	0	0
103	0	2	1	0	1	1	0	0	2	0	0	0	2	0	0	0	0	2	0	1	2	0	2	0	0	2	2	0	0	2	0	1	1	1	0	1	1	0	0	0	0	2	2	2	0	1	0	0	0
104	0	1	0	0	0	0	1	1	2	0	0	0	1	0	0	0	0	1	0	0	0	0	2	0	0	0	1	1	1	1	1	0	1	1	0	0	2	1	1	0	1	0	1	1	1	0	0	0	1
105	0	0	0	0	1	1	1	0	2	1	0	0	0	0	0	0	0	1	1	1	1	1	1	0	0	1	1	1	1	0	0	1	2	1	0	2	1	0	0	0	0	0	1	2	0	0	0	0	1
106	0	2	0	0	1	1	2	0	1	0	0	0	2	0	0	0	0	1	1	1	1	1	2	0	0	1	2	1	1	2	0	1	1	2	1	1	2	0	1	0	1	0	0	2	0	2	0	0	1
107	0	1	0	1	0	0	1	0	1	0	1	0	0	0	0	0	0	2	0	1	1	0	2	0	0	1	0	1	1	0	1	0	1	2	1	1	0	0	1	1	0	1	2	2	0	1	0	0	2
108	0	2	0	1	0	0	1	0	1	0	0	1	2	0	0	0	0	0	1	1	2	0	1	1	1	1	1	0	0	1	1	1	1	0	0	2	0	1	0	0	0	0	1	1	1	1	0	0	1
109	0	0	0	1	0	0	1	0	1	0	0	0	1	0	0	0	0	0	2	2	2	0	2	0	0	1	1	0	1	0	0	1	2	0	0	2	2	0	1	1	0	0	0	1	0	1	0	0	2
110	0	1	0	1	0	0	1	0	1	0	0	0	0	0	0	0	0	1	1	1	2	1	2	0	0	2	2	0	0	2	0	1	1	0	0	2	1	1	0	0	1	0	1	2	1	0	0	0	1
111	0	0	0	0	1	1	1	2	2	0	0	1	2	0	0	0	0	2	0	0	1	0	2	0	0	1	2	0	0	2	2	0	1	1	1	2	2	0	1	1	0	0	2	2	2	1	0	1	0
112	0	2	0	0	0	0	1	0	2	0	0	0	1	0	0	0	0	0	1	2	2	1	2	0	0	2	2	0	0	1	1	1	2	0	0	2	1	0	0	0	0	0	0	1	0	1	0	1	2
113	0	1	0	0	0	0	2	1	1	0	1	1	0	0	0	1	0	2	0	0	1	0	2	0	0	2	2	0	0	2	0	1	0	0	0	2	0	0	0	0	0	2	2	2	0	0	0	0	0
114	1	1	0	1	0	0	1	1	2	0	0	0	1	0	0	1	0	1	1	0	2	0	2	0	0	1	0	1	1	1	0	0	2	2	2	2	2	1	0	0	0	0	0	2	0	1	0	0	1
115	0	0	0	0	1	1	1	0	1	1	1	0	0	0	0	0	0	1	1	1	2	0	2	0	0	1	2	0	0	1	0	1	1	0	0	2	2	1	1	1	0	1	1	2	1	1	0	0	0
116	0	1	0	0	0	0	1	0	1	1	1	0	0	0	0	0	0	1	1	1	1	0	2	1	1	1	2	1	1	1	2	0	0	0	0	2	1	0	0	0	0	0	1	2	1	0	0	0	1
117	0	2	0	1	0	0	2	1	2	0	0	0	0	0	0	0	0	2	0	0	0	0	2	0	0	1	1	0	1	1	0	2	1	1	1	2	1	1	0	0	0	0	0	0	0	1	0	0	2
118	0	2	0	0	0	0	2	0	0	0	1	0	1	0	0	0	0	0	2	2	2	0	2	0	0	0	2	0	0	2	1	0	1	1	0	2	1	0	0	0	0	0	1	2	1	1	0	0	1
119	0	1	0	0	0	0	0	0	2	0	0	0	2	0	0	0	0	2	0	0	0	0	2	0	1	2	2	0	0	2	0	1	2	0	0	2	2	0	1	1	0	0	2	2	2	1	0	1	2
120	0	1	0	0	0	0	0	0	1	0	1	1	1	0	0	0	0	0	2	1	2	0	2	0	0	0	0	2	2	1	1	1	2	0	0	2	2	1	1	1	0	0	1	2	1	0	0	0	1
121	0	1	0	1	0	0	1	0	0	1	2	0	2	1	1	1	0	1	1	1	2	0	1	1	1	1	1	0	0	2	1	1	1	0	0	2	2	0	0	0	0	0	0	0	0	1	0	0	0
122	0	1	0	0	0	0	0	0	2	0	0	1	2	0	0	0	0	1	2	2	2	0	2	0	1	2	1	0	1	1	0	1	1	2	1	2	1	0	1	1	0	0	0	2	0	1	0	0	1
123	0	1	0	0	1	1	0	0	2	0	0	2	2	0	0	0	0	0	2	2	2	0	2	0	0	1	2	1	1	2	1	0	1	1	0	2	2	0	1	1	0	2	2	2	1	0	0	0	1
124	0	1	0	1	0	0	2	1	1	0	0	0	0	0	0	0	0	1	1	1	1	1	2	0	0	0	2	1	1	2	0	0	0	0	0	2	0	0	0	0	0	0	0	0	1	1	0	0	1
125	0	1	0	1	0	0	2	0	1	0	0	0	0	0	0	0	0	0	1	1	2	1	2	0	0	2	0	2	2	0	0	0	0	0	1	2	2	1	0	0	0	0	0	2	2	1	0	0	1
126	0	0	0	1	1	1	1	0	0	1	1	1	2	0	0	0	0	2	1	2	2	0	2	0	0	1	1	1	1	1	1	1	2	0	0	1	1	0	0	0	0	0	0	2	1	0	1	0	0
127	0	0	0	0	0	0	1	0	1	0	1	0	1	0	0	0	1	1	2	2	1	0	2	0	1	0	0	1	1	0	1	2	2	0	0	2	1	0	1	1	0	0	2	2	1	1	0	0	1
128	0	2	0	0	0	0	0	0	2	0	0	0	1	0	0	0	0	1	1	1	2	0	2	0	0	1	1	0	1	0	0	0	2	0	0	2	2	1	1	0	2	0	0	2	0	0	0	0	1
129	0	2	0	0	0	0	0	0	2	0	0	0	1	0	0	0	0	0	2	2	2	0	1	1	1	1	1	0	1	1	0	0	1	0	0	1	2	0	2	2	1	0	0	2	0	2	0	0	1
130	0	2	0	0	0	0	2	1	1	0	1	0	0	0	0	0	0	1	1	1	2	0	1	0	0	1	2	1	1	2	0	0	2	0	0	2	1	0	2	2	0	0	0	1	0	0	0	0	1
131	1	0	0	0	1	1	1	0	1	0	0	2	2	0	0	0	0	1	1	1	2	0	2	0	0	0	1	2	2	1	0	1	2	0	0	0	2	1	1	1	0	0	1	2	1	1	0	0	1
132	0	1	0	2	0	0	1	0	1	1	2	0	1	1	0	0	1	1	2	2	1	0	2	0	1	0	1	1	1	1	0	2	2	0	0	0	1	0	0	0	0	1	1	2	1	0	0	0	0
133	0	1	0	0	0	0	0	0	2	0	0	1	2	0	0	0	0	2	0	0	2	0	2	0	1	1	2	1	1	1	1	1	1	0	0	2	1	0	0	0	0	0	0	0	1	0	0	0	2
134	0	1	0	1	0	0	1	1	2	0	1	1	1	0	0	0	0	2	0	0	0	1	2	0	0	0	1	0	0	1	1	0	2	1	1	2	1	0	1	1	0	0	0	2	1	2	0	0	0
135	0	2	0	0	0	0	1	0	2	0	0	1	1	0	0	0	0	1	1	1	2	1	2	0	1	1	1	0	1	1	0	1	1	0	0	1	1	0	0	0	0	0	1	2	1	0	0	0	0
136	0	1	0	0	1	1	0	0	2	0	0	1	1	0	0	0	0	0	2	2	2	0	2	0	0	1	2	2	1	1	1	0	1	0	0	2	2	0	2	2	1	0	0	1	0	0	0	0	1
137	0	1	0	0	0	0	1	0	1	0	0	0	0	0	0	0	0	0	2	2	2	0	2	0	0	0	2	0	0	2	2	0	0	0	1	2	0	0	0	0	0	1	1	2	0	1	0	0	1
138	0	1	0	0	0	0	0	0	2	0	0	1	2	1	1	1	0	0	2	2	2	0	2	0	0	1	2	0	0	2	1	0	1	0	0	1	2	0	0	0	0	0	0	2	0	1	0	0	2
139	0	1	0	0	1	1	0	0	2	0	0	0	1	0	0	0	0	2	0	1	2	0	2	0	1	0	2	0	0	1	0	0	2	1	0	1	1	0	0	0	0	0	1	2	1	0	1	0	1
140	0	1	0	1	0	0	1	0	1	0	0	0	1	0	0	0	0	0	1	1	1	0	2	0	0	0	2	0	0	0	0	1	1	0	0	2	1	0	1	0	1	0	1	2	0	1	0	1	0
141	0	0	0	0	1	1	1	0	1	0	1	1	1	0	0	0	0	1	1	1	1	0	2	0	0	2	2	0	0	1	0	0	1	0	0	2	2	0	0	0	0	0	0	0	0	1	0	0	1
142	1	1	0	1	0	0	0	0	2	0	0	0	0	0	0	0	0	2	0	0	1	0	2	0	0	0	1	0	0	1	1	0	1	1	0	0	1	0	0	0	0	0	0	1	1	1	0	1	1
143	0	1	0	0	0	0	1	0	2	0	0	2	2	0	0	0	0	0	2	2	2	0	2	0	0	1	2	0	0	2	1	0	1	0	0	1	1	1	0	0	0	1	1	1	1	1	0	0	2
144	0	1	0	1	1	1	1	1	2	0	0	1	1	0	0	0	0	1	1	1	2	0	2	0	0	2	2	0	0	2	1	2	2	0	0	0	1	1	0	0	0	0	1	1	0	1	0	1	0
145	0	0	0	0	0	1	1	0	1	0	0	2	2	0	0	0	0	1	1	1	2	0	2	0	0	0	2	0	0	2	2	1	1	0	0	1	1	0	0	0	0	1	1	1	1	1	0	0	1
146	0	1	0	0	0	0	1	1	2	0	0	0	0	0	0	0	0	1	1	1	2	0	0	1	1	1	1	1	1	1	1	0	2	2	2	2	2	0	1	1	0	0	0	0	1	0	0	0	0
147	0	1	0	1	0	0	1	1	2	0	0	0	1	0	0	0	0	0	2	2	2	0	2	0	0	1	2	1	1	1	2	1	2	1	0	2	1	0	1	0	1	0	0	2	1	0	0	0	1
148	0	1	1	0	0	1	0	0	1	0	0	0	1	0	0	0	0	0	2	1	2	0	2	0	0	1	2	0	0	2	1	1	2	0	0	2	1	0	2	2	0	0	0	2	0	0	0	0	1
149	0	1	0	1	0	0	1	0	0	0	1	1	1	0	0	0	0	0	2	2	2	0	2	0	0	0	0	1	2	0	1	0	2	1	1	2	1	0	0	0	0	2	2	2	1	0	0	0	0
150	0	2	0	0	0	0	0	0	2	0	0	1	2	0	0	0	0	0	1	1	2	0	2	0	0	0	1	1	0	1	2	2	2	1	1	2	1	0	1	1	0	0	0	0	0	1	0	1	2
151	0	1	2	0	0	0	2	1	1	0	0	0	0	0	0	0	0	2	0	0	2	0	2	0	0	1	2	0	0	1	1	2	2	0	0	1	0	0	0	0	0	0	0	1	0	0	0	0	1
152	0	1	0	0	1	1	1	0	1	0	1	2	2	0	0	0	0	0	1	1	1	0	2	0	1	2	1	1	2	0	1	1	1	0	0	2	2	0	1	0	1	0	0	0	2	1	0	1	1
153	0	0	0	0	0	1	1	0	1	0	1	0	0	0	0	0	0	1	1	1	0	0	2	0	0	1	1	0	1	1	1	0	1	0	0	2	1	0	1	1	0	0	0	1	0	0	0	0	2
154	0	2	0	0	0	0	2	0	1	0	0	1	2	0	0	0	0	1	1	1	1	1	2	0	0	1	2	0	0	2	2	1	1	0	0	2	2	0	1	1	0	0	0	1	0	0	0	0	1
155	0	1	0	0	0	0	1	0	2	0	0	0	2	0	0	0	0	1	1	1	1	0	2	0	0	1	2	0	0	2	0	0	0	0	1	2	1	0	1	1	0	1	1	1	1	0	0	0	1
156	0	1	1	0	0	1	1	0	0	0	0	1	1	0	0	0	0	1	1	1	1	0	2	0	1	0	0	0	0	0	0	0	2	1	1	1	2	0	2	1	1	1	1	1	1	0	0	0	1
157	0	2	0	0	0	0	0	0	1	0	0	0	0	0	0	0	0	1	1	1	1	0	2	0	0	2	0	0	1	1	0	0	1	0	0	1	2	1	1	1	1	0	0	2	0	0	0	0	2
158	0	0	0	0	0	0	1	1	2	0	0	0	1	1	1	1	0	0	2	2	2	0	1	0	0	1	1	0	1	1	0	0	1	0	0	1	2	1	0	0	1	0	1	1	1	1	0	0	1
159	1	2	0	0	0	0	0	0	2	0	0	0	1	0	0	0	1	2	1	2	2	0	2	0	0	2	2	0	0	1	0	2	1	1	1	2	2	0	2	2	1	0	0	0	0	0	0	0	1
160	1	1	0	1	0	0	2	1	1	0	0	1	1	0	0	0	0	1	1	1	1	0	2	0	0	2	1	0	0	0	0	0	1	0	0	2	1	0	0	0	0	0	0	1	0	0	0	0	2
161	0	2	0	0	0	0	1	0	2	0	0	0	0	0	0	0	0	1	1	1	2	0	1	0	0	1	1	0	1	1	0	0	0	0	1	2	1	0	2	2	0	0	0	1	0	1	0	0	2
162	0	1	0	1	0	0	0	0	2	0	0	0	0	0	0	0	0	2	0	0	0	0	1	1	1	0	1	0	1	1	0	0	1	1	0	2	1	0	0	0	0	0	0	1	0	0	0	0	0
163	1	2	0	0	0	0	1	0	1	0	0	1	1	0	0	0	0	1	1	1	2	0	2	0	0	0	1	0	0	1	0	1	2	0	0	2	2	0	1	1	0	0	0	2	0	0	0	1	1
164	0	0	0	0	0	0	2	0	1	0	0	0	0	0	0	0	0	1	1	1	1	0	2	0	0	0	2	0	0	2	0	2	2	0	0	0	1	0	1	1	0	0	0	2	0	2	0	1	1
165	0	0	1	1	0	0	1	0	2	0	0	0	1	0	0	0	0	2	0	0	1	0	1	1	1	0	0	2	2	0	0	1	1	1	2	2	1	1	0	0	0	0	0	1	0	1	0	0	1
166	0	1	0	0	0	0	1	0	2	0	0	1	2	1	1	1	0	2	0	1	1	0	1	1	1	0	1	1	1	1	0	2	2	0	0	1	2	2	0	0	0	0	0	0	2	2	0	0	0
167	0	1	0	0	0	0	2	1	1	0	0	0	0	0	0	0	0	1	1	1	1	0	1	1	1	1	2	0	0	2	0	0	1	1	0	2	2	1	0	0	0	0	0	2	0	0	0	0	2
168	0	2	0	0	0	0	0	0	2	0	0	0	0	0	0	0	0	1	1	1	1	0	2	0	0	0	2	2	2	2	0	0	1	0	0	1	2	0	2	1	1	0	0	1	0	1	0	0	0
169	0	2	1	1	0	0	2	0	0	0	0	0	0	0	0	0	0	0	1	1	1	0	2	0	0	0	1	1	1	1	1	1	1	1	1	2	2	1	1	1	0	0	0	0	0	0	0	0	1
170	0	0	0	0	1	1	1	1	2	0	0	0	0	0	0	0	0	0	1	1	2	0	2	0	0	1	1	1	2	0	1	2	1	0	0	0	1	0	0	0	0	0	1	2	2	1	0	0	2
171	0	1	0	1	0	0	2	0	0	0	1	0	1	0	0	0	0	0	1	1	1	0	1	0	0	1	2	0	0	2	0	2	1	1	1	2	2	0	1	0	1	0	0	0	0	1	0	0	1
172	0	0	0	0	1	1	0	0	2	0	0	1	2	0	0	0	0	1	1	1	1	0	1	0	0	0	1	1	1	1	1	1	1	0	0	2	2	0	2	1	1	0	0	2	0	2	0	0	0
173	0	1	0	0	0	0	0	0	2	0	0	0	0	0	0	0	1	0	2	1	2	0	1	0	1	2	2	0	0	2	1	0	0	0	0	2	1	0	0	0	0	1	1	1	1	1	0	0	1
174	0	1	0	1	0	0	2	0	0	0	0	0	0	0	0	0	0	1	1	1	2	0	2	0	0	1	2	0	0	2	0	1	1	2	1	2	0	1	0	0	0	0	0	2	0	2	0	0	0
175	0	0	0	0	0	1	1	1	2	0	0	0	0	0	0	0	0	1	1	1	1	0	2	0	0	0	1	0	0	1	0	0	1	0	0	1	2	0	1	1	0	0	0	0	1	0	0	0	1
176	0	2	0	1	0	0	1	0	2	0	0	0	0	0	0	0	0	0	2	1	2	0	1	0	0	1	2	1	1	1	2	0	2	1	1	1	1	0	1	1	0	0	0	2	0	0	0	0	1
177	0	0	0	0	1	1	2	1	2	0	0	1	2	0	0	1	1	1	2	2	1	0	1	0	0	0	0	0	0	1	0	1	1	0	0	1	2	0	1	1	0	1	1	2	2	0	0	0	1
178	0	0	1	0	0	0	1	0	0	1	1	0	0	0	0	0	0	0	1	1	1	0	1	1	1	0	1	0	1	0	0	2	2	0	1	2	1	0	2	2	0	0	0	1	0	0	0	0	2
179	0	2	0	0	0	0	0	0	1	0	1	1	0	0	0	1	0	0	2	2	2	0	1	0	0	0	1	0	0	0	0	1	2	0	0	2	2	0	1	1	0	0	0	2	0	2	0	0	1
180	0	2	0	0	0	0	1	0	2	0	0	0	0	0	0	0	0	1	1	1	1	0	0	0	0	0	1	0	1	1	1	1	2	1	0	1	2	0	0	0	0	0	0	1	1	0	0	0	1
181	0	2	0	0	0	0	1	0	1	0	1	0	1	0	0	0	0	1	2	1	2	1	1	0	0	0	0	0	1	1	0	1	1	1	0	1	2	0	0	0	0	0	0	1	1	1	0	1	2
182	0	1	0	1	0	0	1	0	1	1	2	0	1	0	0	0	0	2	0	1	2	0	2	0	0	0	1	2	2	1	0	1	2	1	0	2	0	0	1	1	0	0	2	2	2	1	0	0	0
183	0	1	0	1	0	0	2	0	1	0	0	0	1	0	0	0	0	0	2	2	2	0	2	0	0	2	0	1	2	0	1	1	2	0	0	1	1	0	1	1	0	0	0	1	0	1	0	0	1
184	0	1	0	0	0	0	1	0	1	0	1	0	0	0	0	0	0	0	2	2	2	0	2	0	0	1	2	0	0	1	0	1	1	2	1	2	1	1	0	0	0	0	1	2	1	0	0	0	1
185	0	2	0	1	0	0	2	0	1	0	0	0	1	0	0	0	0	1	0	0	2	0	2	0	0	2	1	0	0	1	1	0	2	1	1	1	1	1	0	0	0	0	1	1	1	1	0	0	1
186	0	2	0	0	0	0	1	0	1	0	1	0	0	0	0	0	0	1	1	1	1	0	1	1	1	1	1	0	1	0	0	0	0	0	0	1	0	0	0	0	0	0	0	2	0	2	0	0	1
187	0	1	0	0	0	0	2	1	1	0	0	2	2	0	0	0	0	2	0	0	0	0	1	0	0	1	0	1	2	0	1	0	1	2	0	2	1	0	0	0	0	0	0	2	0	1	0	0	1
188	0	1	0	0	0	0	0	0	2	0	0	0	2	0	0	0	0	1	1	1	1	0	2	0	0	1	2	0	0	2	0	1	1	0	0	2	2	0	1	0	1	0	1	2	1	0	0	0	1
189	0	1	0	0	0	0	2	1	1	0	0	1	1	0	0	0	0	1	0	0	0	0	2	0	0	1	0	1	1	0	0	0	2	1	1	2	1	0	0	0	1	1	1	2	1	0	0	0	1
190	0	1	0	1	0	0	2	0	1	0	1	0	0	0	0	0	0	0	2	1	2	0	2	0	1	1	1	1	0	1	1	0	2	0	0	1	2	0	1	1	0	0	1	1	1	2	0	0	1
191	0	1	0	0	0	0	2	0	1	0	1	1	1	0	0	0	0	0	1	1	2	0	1	1	1	1	1	0	0	1	1	1	2	0	0	2	1	1	0	0	0	0	1	2	1	0	0	0	1
192	0	1	0	0	0	0	0	0	2	0	0	0	2	0	0	0	0	1	1	1	1	0	2	0	0	1	1	0	1	0	0	1	2	0	0	1	0	0	0	1	0	0	0	2	0	1	0	0	0
193	0	2	0	0	0	0	2	0	1	1	0	0	1	0	0	0	0	2	0	0	2	0	2	0	0	0	2	1	1	1	2	0	1	1	2	2	2	0	0	0	0	0	1	2	1	1	0	1	1
194	0	2	0	0	0	0	2	1	1	0	0	1	2	0	0	1	0	1	1	1	1	0	2	0	0	0	1	1	2	1	0	0	2	0	0	2	2	1	0	0	0	0	1	1	0	0	0	0	2
195	0	1	0	0	1	1	2	0	2	0	0	0	1	0	0	0	0	0	2	2	2	0	2	0	0	2	2	0	0	2	0	1	1	1	0	1	2	0	2	2	0	1	1	2	1	0	0	0	0
196	0	0	0	1	0	0	0	0	2	0	0	0	1	0	0	1	0	1	1	1	1	0	2	0	0	2	2	0	0	2	0	0	0	0	1	2	2	1	0	0	0	0	1	2	1	1	0	1	1
197	0	2	0	0	0	0	1	0	2	0	0	1	2	0	0	1	0	0	2	2	2	0	2	0	1	1	1	0	1	1	0	0	0	0	0	2	2	0	2	2	0	2	2	2	1	0	0	0	0
198	0	1	1	1	0	0	0	0	2	0	0	0	1	0	0	0	0	1	0	0	2	0	2	0	1	0	2	0	0	2	0	0	1	1	0	1	2	1	1	1	0	0	0	1	1	2	0	1	2
199	0	1	0	0	1	1	2	0	1	0	0	1	1	0	0	0	0	0	2	2	2	0	1	0	0	0	1	1	1	1	0	1	1	0	1	1	1	0	0	0	0	0	1	2	1	0	0	0	0
200	0	2	0	0	0	0	0	0	1	0	0	0	0	0	0	0	0	0	2	2	2	0	2	0	0	0	1	0	2	0	0	0	2	0	0	2	1	0	1	1	0	0	0	2	1	0	0	0	0
201	0	1	0	0	1	1	2	0	1	0	0	0	0	0	0	0	0	1	1	1	2	0	2	0	0	0	2	1	1	2	0	1	1	1	1	2	0	0	0	0	0	0	1	2	0	0	0	1	2
202	0	1	0	1	0	0	2	0	1	0	0	0	1	0	0	0	0	1	2	1	2	1	2	0	0	1	2	1	1	1	2	1	1	1	0	1	2	0	2	2	0	1	1	2	1	1	0	1	2
203	0	0	0	0	1	1	1	0	1	0	1	1	1	0	0	0	0	1	1	1	1	0	1	0	0	0	0	1	0	0	1	1	1	0	0	2	2	0	2	2	0	0	0	2	1	1	0	0	1
204	0	2	0	0	0	0	2	1	1	0	1	0	0	0	0	0	0	1	1	1	2	0	2	0	0	2	1	0	0	0	0	0	2	2	0	1	1	0	0	0	0	0	0	1	0	1	0	0	1
205	0	0	0	2	1	1	0	0	2	0	0	0	0	0	0	0	0	0	2	1	2	0	2	0	0	1	0	0	1	0	0	0	2	1	2	2	1	0	0	0	0	0	1	2	1	0	0	0	1
206	0	2	0	0	0	0	0	0	2	0	0	0	0	0	0	0	1	1	1	1	1	0	0	0	0	0	0	2	2	0	0	1	2	0	0	1	0	0	0	0	0	1	1	2	1	0	0	0	1
207	0	1	0	0	0	0	1	1	2	0	1	1	1	0	0	0	0	2	0	0	0	0	1	0	0	1	1	1	2	0	1	0	1	0	0	1	0	0	1	1	0	0	0	1	0	1	0	0	0
208	0	0	0	0	0	0	1	0	1	0	0	0	0	0	0	0	0	1	1	0	2	0	2	0	1	1	2	1	1	1	1	1	1	0	0	1	2	0	1	1	0	0	0	2	0	0	0	0	1
209	0	2	0	0	0	0	1	1	2	0	0	1	1	0	0	0	0	0	2	2	2	0	1	1	1	1	1	0	0	1	0	1	1	1	1	2	1	0	1	0	1	0	0	1	1	1	0	0	1
210	0	0	0	1	0	0	2	1	1	0	1	0	0	0	0	0	0	1	1	1	2	1	2	0	0	2	1	1	1	1	1	1	2	2	0	1	1	1	0	0	0	0	0	1	0	1	0	0	1
211	0	2	1	1	0	0	0	0	1	0	1	1	2	0	0	0	0	1	1	1	1	0	1	0	1	1	2	0	0	1	1	0	2	1	0	1	2	0	2	2	0	0	0	2	1	0	0	0	2
212	0	1	1	1	0	0	1	1	2	0	0	1	1	0	0	0	0	2	0	0	2	0	2	0	0	0	2	0	0	2	0	2	2	0	0	0	1	0	0	0	0	0	1	1	1	1	0	0	1
213	0	1	0	0	1	1	0	0	2	0	0	0	0	0	0	0	0	1	1	1	2	0	2	0	0	0	0	1	2	0	1	2	1	0	0	2	1	1	0	0	0	0	0	2	0	0	0	1	2
214	0	1	1	1	0	1	1	0	1	0	1	0	0	0	0	0	0	1	1	1	1	0	2	0	0	0	2	1	1	0	1	2	1	0	0	0	0	0	0	0	0	0	0	2	0	0	0	0	1
215	0	2	0	0	0	0	0	0	2	0	0	0	0	0	0	0	0	0	2	2	2	0	1	1	1	1	0	0	0	0	0	1	1	0	0	1	1	1	0	0	0	0	0	2	0	1	0	0	0
216	0	1	0	1	0	0	1	0	1	0	0	0	1	0	0	0	0	1	1	1	1	0	1	0	0	2	1	1	1	1	1	1	2	2	0	1	0	0	0	0	0	0	1	2	1	0	0	0	2
217	0	2	0	0	0	0	1	0	1	1	1	0	0	0	0	0	0	1	1	1	1	0	2	0	0	0	1	0	0	1	0	0	2	0	0	2	0	0	0	0	0	0	1	2	0	0	0	0	0
218	0	0	0	0	0	0	0	0	2	0	0	0	1	0	0	0	0	0	2	1	2	1	2	0	0	1	1	0	1	1	0	0	1	1	1	2	1	1	0	0	0	0	0	2	0	1	0	0	1
219	0	1	0	0	1	1	1	1	2	0	0	0	2	0	0	0	0	0	2	2	2	0	2	0	0	1	2	0	1	1	1	1	1	2	1	2	1	0	0	0	0	0	2	2	2	1	0	0	2
220	0	0	0	1	0	0	1	0	2	0	0	1	0	0	0	1	0	0	1	1	1	0	1	0	1	0	1	0	0	1	0	1	2	0	1	2	0	0	0	0	0	0	1	2	1	1	0	0	0
221	0	1	0	0	1	1	1	0	1	0	1	1	1	0	0	0	0	0	2	2	2	0	0	0	0	0	2	1	1	1	2	0	1	0	0	1	2	0	1	1	0	0	1	1	0	0	0	0	2
222	0	0	0	0	0	0	1	0	0	0	1	1	2	0	0	0	0	0	2	2	2	0	1	1	1	1	2	0	1	1	1	0	1	0	0	2	2	1	1	1	0	0	0	2	1	0	0	0	2
223	0	2	0	0	0	0	2	1	1	0	0	0	0	0	0	0	0	0	2	2	2	0	2	0	1	1	1	0	0	1	0	0	0	0	0	2	2	1	0	0	1	0	0	1	0	0	0	0	0
224	0	1	0	1	0	0	0	0	2	0	1	0	1	0	0	0	0	2	1	1	2	0	2	0	1	2	0	1	1	1	0	0	2	0	0	2	0	0	0	0	0	0	1	2	1	0	0	0	2
225	0	1	1	0	0	1	1	0	1	0	1	0	0	0	0	0	0	1	1	2	2	0	2	0	0	0	2	0	0	1	0	0	0	0	0	2	1	1	0	0	0	0	1	2	0	0	0	0	1
226	0	2	1	0	0	1	1	1	2	0	0	2	1	0	0	1	0	2	0	0	0	0	2	0	1	0	1	0	1	1	0	0	1	0	0	1	2	0	2	2	1	0	0	2	0	1	0	0	1
227	0	1	0	0	0	0	2	0	2	0	0	0	1	0	0	0	0	2	0	1	1	0	2	0	0	1	2	0	0	2	0	2	2	0	0	1	1	0	0	0	0	0	1	2	1	0	0	1	1
228	0	2	0	1	0	0	2	1	1	0	0	1	1	0	0	0	0	2	0	0	1	1	1	0	0	1	1	0	0	2	0	0	0	1	0	2	1	0	0	0	1	0	0	2	0	0	0	1	2
229	0	2	0	0	0	0	1	0	1	0	1	0	0	0	0	0	0	0	1	1	2	0	1	0	0	1	2	0	0	2	0	0	2	1	1	1	2	0	1	1	0	0	0	0	1	1	0	0	1
230	0	2	0	0	0	0	2	0	0	0	0	2	2	0	0	0	0	1	1	1	1	0	2	0	0	1	0	2	2	1	1	1	2	1	1	2	2	0	2	2	0	2	2	2	1	0	0	0	0
231	0	0	1	1	0	0	1	0	0	0	1	0	0	0	0	0	0	1	1	1	1	0	2	0	0	1	2	0	0	2	0	1	2	0	0	2	1	0	1	1	0	0	1	2	0	0	0	0	1
232	0	1	0	0	1	1	0	0	2	0	0	0	0	0	0	0	0	2	0	1	2	1	2	0	0	0	2	0	0	1	0	1	1	2	1	2	2	1	1	1	0	1	2	2	0	1	0	0	2
233	0	1	0	0	1	1	2	1	1	0	1	0	2	1	1	1	0	0	2	2	2	0	2	0	0	1	2	0	0	1	1	1	2	1	0	1	1	0	0	0	0	0	0	1	0	0	0	0	1
234	0	0	0	0	0	0	1	1	2	0	0	0	0	0	0	0	0	0	1	1	2	0	2	0	0	1	1	0	0	1	0	0	2	0	0	1	1	0	0	0	0	0	0	0	1	1	0	0	1
235	0	2	0	0	0	0	0	0	2	0	0	0	0	0	0	0	0	2	0	0	1	0	1	1	1	0	0	0	0	1	0	1	1	1	0	0	1	0	1	0	1	2	2	2	0	0	0	0	0
236	0	1	0	0	0	0	1	0	2	0	0	2	2	0	0	0	0	1	1	1	1	0	2	0	0	1	2	0	0	1	1	0	0	1	0	2	2	1	1	1	0	0	1	2	1	1	0	0	0
237	0	2	0	0	0	0	1	0	1	0	1	0	2	1	1	1	0	1	2	2	2	0	2	0	1	1	2	0	0	2	0	2	2	1	1	2	0	0	0	0	0	0	0	1	1	1	0	0	0
238	0	0	0	0	0	0	2	0	2	0	0	0	1	0	0	0	0	0	2	1	2	0	2	0	0	1	2	1	1	0	1	0	1	0	0	2	0	0	0	0	0	1	1	1	0	1	0	0	1
239	0	1	0	0	0	0	1	0	1	0	1	1	1	0	0	0	1	2	0	0	2	0	2	0	1	2	2	0	1	1	0	0	1	1	0	2	1	0	1	1	0	0	0	1	0	0	0	0	1
240	0	1	1	0	1	2	0	0	2	0	0	0	1	0	0	0	0	1	1	1	1	0	2	0	1	0	1	0	0	1	1	0	1	0	0	1	1	0	1	0	1	0	2	2	2	0	0	0	2
241	0	2	0	0	0	0	2	0	2	0	0	0	0	0	0	0	0	2	1	2	2	0	1	0	0	2	1	0	1	0	0	0	2	0	0	2	2	0	2	2	0	0	1	2	1	0	0	0	0
242	0	2	1	1	0	0	0	0	2	0	0	0	1	0	0	0	0	1	1	1	1	0	2	0	1	0	1	0	0	1	0	0	1	1	0	2	0	0	0	0	0	0	0	1	0	1	1	0	0
243	1	0	1	0	1	1	1	1	2	0	0	0	0	0	0	0	0	0	1	2	2	0	1	0	1	0	2	0	0	2	0	0	0	0	0	1	0	1	0	0	0	0	0	1	2	1	0	0	1
244	0	0	0	0	1	1	2	0	0	0	2	0	1	0	0	0	0	0	2	2	2	0	1	0	0	1	1	0	1	1	0	0	0	1	2	2	2	1	1	1	0	0	0	1	0	0	0	0	0
245	0	0	0	0	1	1	1	2	2	0	0	0	2	0	0	1	0	0	2	2	2	0	2	0	0	1	1	0	1	1	0	2	1	0	0	2	1	0	0	0	0	0	1	2	1	0	0	0	1
246	0	2	0	0	0	0	0	0	2	0	0	0	1	0	0	0	0	0	2	2	2	0	2	0	0	0	2	1	1	1	1	0	1	2	0	2	1	0	0	0	0	1	2	2	1	0	0	0	1
247	0	1	0	1	0	0	1	1	2	0	0	0	1	0	0	0	1	0	2	1	2	0	2	0	0	1	2	0	0	1	1	1	2	0	0	1	2	1	1	0	1	0	0	2	0	1	0	0	0
248	0	1	1	1	0	0	0	0	2	0	0	1	1	1	1	1	0	2	0	1	1	0	2	0	0	1	2	0	0	2	1	1	2	0	0	1	1	0	0	0	0	2	2	2	0	1	0	0	0
249	0	1	0	0	1	1	1	0	0	0	1	0	1	0	0	0	0	1	1	1	2	0	2	0	0	1	2	1	1	1	1	2	2	0	0	1	1	1	0	0	0	2	2	2	1	0	0	2	2
250	1	2	0	1	0	0	1	1	2	0	0	0	0	0	0	0	0	1	2	2	2	0	2	0	0	1	1	0	0	1	1	1	1	0	0	2	1	0	0	0	0	0	0	2	0	1	0	0	2
251	0	2	1	1	0	0	1	0	1	0	1	0	1	0	0	0	0	0	2	2	2	0	1	0	0	2	1	0	0	0	0	0	1	0	0	2	1	0	1	1	0	0	1	2	2	0	0	0	1
252	0	2	0	0	0	0	1	0	2	0	0	1	0	0	0	1	0	2	0	0	1	0	2	0	0	0	1	0	1	2	0	1	2	1	0	1	0	0	0	1	0	1	1	2	1	0	0	0	0
253	0	2	0	0	1	1	0	0	2	0	0	1	1	0	0	0	0	1	1	1	1	0	2	0	0	1	2	0	0	2	1	0	1	0	0	2	1	0	0	0	0	0	1	2	1	2	0	0	2
254	0	2	1	0	0	0	1	0	2	0	0	0	1	0	0	0	0	1	1	1	1	0	2	0	0	1	2	0	0	2	0	1	2	1	0	2	0	1	0	0	0	0	0	2	0	0	0	0	1
255	0	1	0	0	0	0	2	0	2	0	0	0	1	0	0	0	0	1	1	1	1	0	2	0	0	0	1	0	1	2	0	1	2	1	1	2	2	1	0	0	0	0	0	2	1	0	0	0	1
256	0	2	0	0	0	0	0	0	2	0	1	0	1	0	0	0	0	1	1	1	2	0	1	0	0	1	0	2	2	0	0	0	1	0	0	2	1	0	1	1	0	0	0	1	0	0	0	0	0
257	0	0	0	0	0	0	1	0	0	0	1	0	1	0	0	0	0	0	2	1	2	0	1	1	1	2	2	0	0	1	0	2	1	0	0	1	1	0	0	0	0	1	1	2	1	0	1	0	0
258	0	2	0	2	0	0	1	0	2	0	0	0	1	0	0	0	0	0	2	2	2	0	2	0	0	1	2	0	0	1	1	0	2	0	0	2	1	0	0	0	0	0	0	1	1	1	0	0	0
259	0	1	1	1	1	1	1	0	1	0	1	1	0	0	0	1	0	1	1	1	1	0	2	0	0	2	1	0	0	1	0	0	1	0	0	2	1	0	1	1	0	0	1	2	1	1	0	1	1
260	0	1	0	1	0	0	2	0	0	0	0	0	1	0	0	0	0	0	2	2	2	1	2	0	0	2	0	1	1	1	0	0	0	1	0	2	2	0	2	2	0	0	0	2	0	1	0	0	1
261	0	2	1	0	0	0	1	0	1	0	1	0	1	1	1	1	0	1	1	1	1	0	1	1	2	2	2	1	1	1	2	1	1	0	0	2	0	0	1	1	0	0	1	2	1	0	0	0	0
262	0	1	0	0	0	0	2	1	1	0	0	0	1	0	0	0	0	1	1	1	2	0	1	1	1	1	2	0	0	2	1	1	1	0	0	2	2	0	1	1	0	1	2	2	0	1	0	0	0
263	0	2	0	1	0	0	1	0	1	0	1	0	1	0	0	0	1	1	2	2	1	0	2	0	0	0	1	0	1	0	0	2	2	0	0	1	1	1	0	0	0	0	0	2	0	0	0	1	2
264	1	1	0	1	0	0	1	1	2	0	0	1	2	0	0	0	0	1	1	1	2	0	2	0	0	1	2	1	1	1	2	1	1	0	0	2	2	0	0	0	0	0	1	1	1	1	0	0	1
265	0	2	0	0	0	0	2	0	0	0	1	0	0	0	0	0	0	0	2	2	2	0	2	0	0	0	2	0	0	2	1	0	2	0	0	2	1	0	0	0	0	0	0	2	0	0	0	0	1
266	0	0	0	0	0	0	1	0	1	1	2	1	1	0	0	0	0	1	1	1	2	0	1	0	0	1	2	0	1	1	1	1	1	1	0	2	0	0	0	0	0	0	0	0	0	0	0	1	2
267	0	1	0	0	0	0	1	0	1	0	1	0	1	0	0	0	0	1	1	1	1	1	0	1	1	1	2	0	0	1	1	1	1	2	0	2	1	0	1	1	0	0	1	2	1	2	0	0	1
268	0	2	0	0	0	0	1	1	2	0	0	0	0	0	0	0	0	2	0	0	1	0	1	0	0	0	1	1	1	1	1	1	0	0	0	2	1	0	0	0	0	0	1	2	1	1	0	1	2
269	0	1	0	0	0	0	2	0	1	0	1	1	2	0	0	0	0	0	2	2	2	0	2	0	0	0	0	0	1	0	0	1	1	1	0	1	0	0	0	0	0	1	1	2	0	0	1	0	1
270	0	1	0	1	0	0	1	0	2	0	0	0	1	0	0	0	0	1	1	1	1	1	1	0	0	1	2	0	0	2	0	2	1	0	0	0	1	1	0	0	0	1	1	2	1	0	0	1	1
271	0	2	0	0	0	0	1	0	2	0	0	0	0	0	0	0	0	0	2	2	2	0	2	0	0	1	1	0	0	1	1	2	1	0	0	1	2	0	2	1	1	0	0	2	0	1	0	0	1
272	0	1	1	0	1	2	2	1	1	0	0	0	0	0	0	0	0	2	0	0	1	0	2	0	0	1	1	0	0	2	0	0	0	1	0	2	1	1	0	0	0	0	1	1	1	0	0	2	2
273	0	2	0	1	0	0	0	0	2	0	0	1	1	0	0	0	0	0	2	2	2	0	0	0	0	1	1	1	1	1	1	2	1	0	1	2	1	0	2	2	0	0	1	2	1	1	0	1	1
274	0	2	0	0	0	0	2	0	0	0	0	0	1	0	0	0	1	2	0	0	2	0	1	1	1	0	2	1	1	1	0	1	1	0	1	2	1	0	0	0	0	0	0	1	0	1	0	1	1
275	1	2	1	0	0	0	0	0	2	0	0	0	0	0	0	0	0	0	1	1	1	1	0	1	0	0	2	0	0	2	0	0	0	0	0	2	1	0	1	1	0	1	1	1	2	0	0	0	2
276	0	1	0	0	0	0	1	0	2	0	0	1	1	0	0	0	0	2	0	0	0	0	1	0	0	0	1	0	2	0	0	1	1	1	1	2	2	0	0	0	0	0	0	1	0	1	0	0	1
277	0	0	0	1	1	1	2	1	1	0	0	0	1	0	0	0	0	0	2	1	2	0	1	0	0	1	1	0	1	1	0	0	2	2	2	2	0	0	0	0	0	0	1	1	1	1	0	0	2
278	0	1	0	1	1	1	1	1	2	0	0	0	1	0	0	0	1	1	1	2	2	0	2	0	0	0	2	1	1	2	0	1	1	1	1	2	1	0	0	0	0	0	1	1	1	1	0	1	0
279	0	1	0	1	0	0	1	0	1	0	1	0	2	1	1	1	0	1	0	0	1	1	1	0	0	0	2	0	0	2	1	0	1	0	0	1	0	0	0	0	0	0	0	1	0	1	0	0	1
280	0	1	0	0	0	0	1	1	2	0	0	0	0	0	0	0	0	1	1	1	2	0	2	0	0	1	2	0	0	2	0	0	2	0	0	2	1	0	1	1	0	0	0	2	1	2	0	0	2
281	0	1	0	0	0	0	0	0	2	0	0	1	1	0	0	0	0	1	1	1	1	1	2	0	0	1	0	0	1	1	0	0	2	0	0	2	2	0	2	2	0	0	0	2	0	1	0	0	0
282	0	2	0	0	1	1	1	0	1	0	0	0	0	0	0	0	0	1	0	0	2	0	1	0	0	0	0	1	0	0	1	1	1	1	1	1	1	0	0	0	1	0	0	0	0	1	0	0	1
283	0	0	0	0	0	0	1	1	2	0	0	1	1	0	0	0	0	0	1	1	1	0	2	0	0	1	1	0	0	2	0	0	2	1	1	1	1	1	0	0	0	0	1	2	1	0	0	0	2
284	0	1	0	0	0	0	1	0	1	0	1	0	0	0	0	0	1	2	1	1	1	0	0	0	0	0	1	0	0	1	1	0	1	0	0	1	0	0	1	1	0	1	1	2	1	0	0	0	0
285	0	2	0	0	0	0	2	0	0	0	0	0	0	0	0	0	0	0	2	2	1	0	1	1	1	1	1	1	1	1	1	1	2	0	0	2	0	0	0	0	0	0	0	0	1	1	0	0	1
286	0	2	0	1	0	0	2	1	2	0	0	2	2	0	0	0	0	2	0	0	1	0	2	0	1	0	0	1	1	0	0	0	1	2	0	2	2	0	1	1	0	0	2	2	1	1	0	0	1
287	0	2	0	0	0	0	2	1	1	0	0	0	0	0	0	0	0	0	2	2	2	0	2	0	0	1	1	1	1	1	1	2	2	0	0	0	0	0	0	0	0	0	0	2	2	1	0	0	1
288	0	0	0	1	0	0	1	1	2	0	0	0	1	0	0	0	0	2	0	0	1	0	2	1	1	1	2	0	0	2	0	0	0	0	0	2	2	0	1	1	0	0	0	2	0	2	0	0	1
289	0	2	0	0	0	0	1	0	1	0	0	0	1	0	0	0	0	0	2	2	2	0	2	0	0	1	0	1	1	0	0	0	0	1	0	2	2	2	0	0	0	0	0	2	0	2	0	0	0
290	0	1	0	0	0	0	1	0	1	1	1	0	1	0	0	0	0	0	1	2	2	0	2	0	0	0	2	0	0	2	0	1	2	0	0	1	1	0	0	0	0	0	0	2	0	1	1	0	0
291	0	1	0	0	0	0	0	0	2	0	0	1	2	0	0	0	0	2	0	0	0	0	1	1	1	0	2	1	1	2	0	0	2	1	2	2	1	0	1	1	0	0	0	1	0	1	0	0	1
292	0	2	0	0	0	0	2	1	1	0	0	0	0	0	0	0	0	0	2	1	2	0	1	0	0	1	1	2	2	1	1	1	1	0	0	1	2	0	1	1	0	0	1	1	1	1	0	0	2
293	1	1	1	0	1	2	0	0	2	0	0	0	1	0	0	0	0	0	2	2	2	0	2	0	1	0	1	0	0	0	0	2	2	0	1	2	1	0	0	0	0	0	1	1	1	0	0	0	1
294	0	2	1	0	0	0	0	0	2	0	0	0	0	0	0	0	0	1	0	0	2	0	2	0	1	1	1	1	1	2	0	0	2	0	0	2	1	0	0	0	1	1	1	2	1	0	0	0	0
295	0	2	0	0	0	0	2	1	1	0	0	0	0	0	0	0	0	0	2	2	2	0	2	0	0	2	2	0	0	2	0	1	1	0	0	2	2	1	0	0	1	0	0	1	0	1	0	0	1
296	0	1	0	0	1	1	1	1	2	0	0	2	2	1	1	1	0	0	2	2	2	0	2	0	0	0	1	1	2	0	1	1	1	0	0	2	2	0	1	0	1	0	0	1	0	0	0	0	0
297	0	1	0	1	0	0	1	1	2	0	0	0	0	0	0	0	0	2	0	0	1	0	1	1	0	1	2	0	0	2	0	1	2	0	0	1	1	0	1	1	0	0	1	2	1	0	0	0	1
298	0	1	0	0	0	0	1	0	1	0	1	0	1	0	0	0	1	0	2	1	2	0	2	0	0	0	2	0	0	1	0	0	1	1	0	2	2	1	0	1	0	0	0	1	0	0	0	0	1
299	0	1	0	0	0	0	1	1	2	0	0	2	2	1	1	1	0	0	1	1	1	1	2	0	0	2	2	0	0	0	0	0	1	1	1	2	2	0	2	2	0	1	1	2	1	0	0	1	2
300	0	0	0	0	0	0	1	0	1	0	1	0	0	0	0	0	0	1	1	1	1	0	1	0	0	0	1	0	0	2	0	1	1	0	0	2	1	0	0	0	0	0	0	1	0	0	0	0	2
301	0	1	0	0	1	1	2	0	1	0	1	0	0	0	0	0	0	0	2	1	2	1	0	1	0	0	0	1	1	0	1	1	1	0	1	1	2	0	2	2	0	0	0	1	0	1	0	0	0
302	0	0	0	0	1	1	1	0	1	1	0	0	0	0	0	0	0	0	2	2	2	0	1	0	1	1	0	1	1	0	0	1	1	0	0	2	1	0	1	0	1	0	0	0	1	1	0	1	2
303	0	1	0	1	0	0	2	1	1	0	1	0	0	0	0	0	0	1	1	1	2	0	2	0	0	1	0	1	2	0	0	0	1	1	2	2	2	1	0	0	1	0	0	0	0	0	0	0	0
304	0	1	0	0	0	0	1	1	2	0	0	1	0	0	0	1	0	0	2	1	2	0	2	0	1	2	1	0	1	1	1	1	0	0	0	2	2	0	2	2	0	0	0	0	0	1	0	0	1
305	1	0	0	2	1	1	1	0	1	0	1	1	1	0	0	1	0	1	1	1	2	0	2	0	0	1	1	0	0	2	0	0	0	0	1	2	2	1	1	0	1	1	1	2	1	0	0	0	0
306	0	2	0	0	0	0	1	0	2	0	0	1	1	1	1	1	0	0	2	2	2	0	2	0	0	0	0	0	1	0	0	1	1	0	0	2	2	0	1	0	1	0	0	1	1	1	0	0	0
307	0	1	0	0	0	0	1	0	1	0	1	1	1	0	0	0	0	0	2	2	2	0	2	0	0	1	2	1	1	1	2	1	1	0	0	1	1	0	1	1	0	0	1	2	1	0	0	0	1
308	0	0	0	0	2	2	1	0	1	0	1	0	1	0	0	0	0	1	1	1	2	0	2	0	0	2	2	0	0	2	1	1	2	0	0	1	2	0	2	1	1	1	2	2	1	0	0	0	1
309	0	1	0	0	0	0	1	1	2	0	0	2	2	0	0	0	0	0	2	2	2	0	2	0	0	1	1	1	2	0	1	0	1	1	1	1	2	1	1	1	0	0	0	2	0	0	0	0	0
310	0	2	0	0	0	0	2	0	0	0	0	0	1	0	0	1	0	1	1	1	2	0	1	0	1	1	2	0	0	2	1	0	2	1	0	1	2	0	2	1	1	0	1	2	1	1	0	0	0
311	0	1	0	0	1	1	1	0	1	0	0	1	2	0	0	0	0	2	0	0	0	0	1	0	0	2	1	1	1	2	0	1	2	1	0	1	2	1	0	1	0	0	0	1	0	1	0	0	1
312	0	1	0	0	0	0	1	0	2	0	0	0	0	0	0	0	0	0	2	2	2	0	1	1	1	1	2	0	0	2	0	0	1	0	0	2	1	0	0	0	0	0	0	1	0	1	0	0	0
313	0	1	0	0	0	0	2	0	0	0	1	0	0	0	0	0	0	1	1	1	1	0	2	0	0	1	1	0	1	1	0	1	2	1	0	1	1	0	0	0	0	1	1	1	1	0	0	0	1
314	0	2	0	0	0	0	1	0	2	0	0	0	1	0	0	0	0	0	2	2	1	0	2	0	1	2	2	0	0	2	1	1	1	0	0	2	1	0	0	0	0	0	0	0	2	1	0	0	1
315	0	1	0	0	0	0	1	0	1	0	1	0	2	1	1	1	0	2	0	0	0	0	2	0	0	1	2	2	1	1	1	0	2	2	2	2	2	0	2	1	1	1	1	2	0	0	0	0	0
316	1	1	0	1	0	0	1	0	1	0	1	0	2	0	0	0	0	0	2	2	2	0	2	0	0	1	0	1	0	0	1	2	2	0	0	0	1	0	1	1	0	0	0	0	0	0	0	0	0
317	0	1	0	1	0	0	2	1	1	0	0	1	0	0	0	1	0	1	1	1	1	0	2	0	0	0	2	0	0	2	0	0	0	1	1	1	2	1	1	0	1	0	0	1	0	0	0	0	1
318	0	0	0	0	0	0	1	0	1	0	1	0	0	0	0	0	0	1	1	1	1	0	2	0	0	0	1	0	1	1	0	0	1	1	1	2	1	0	0	0	0	0	0	2	0	0	0	1	2
319	0	1	0	0	0	0	2	0	0	0	0	0	0	0	0	0	0	2	0	1	1	0	1	0	0	0	2	0	0	2	1	0	1	1	1	2	0	0	1	1	0	1	1	1	1	1	0	0	2
320	0	2	0	0	0	0	1	0	1	1	0	1	1	0	0	0	0	1	1	1	1	0	2	0	0	1	0	0	1	1	0	2	2	0	1	2	1	0	0	0	0	0	0	0	1	0	0	0	1
321	0	0	0	0	0	0	0	0	2	0	0	0	1	1	1	1	0	2	0	0	0	2	0	0	0	1	2	1	1	1	2	0	1	0	0	1	0	0	1	1	0	0	0	1	0	1	0	0	1
322	0	2	0	0	0	0	1	0	2	0	0	1	1	0	0	0	0	0	2	2	2	0	2	0	0	0	1	1	1	1	0	1	2	0	0	1	1	0	1	1	0	0	0	2	0	1	0	0	2
323	0	0	0	0	0	0	1	0	2	0	0	0	0	0	0	0	0	1	1	1	0	0	1	1	1	1	1	0	1	1	0	1	2	0	0	2	2	0	1	1	0	0	1	2	1	0	0	0	1
324	1	0	0	0	0	0	1	0	1	0	1	0	1	0	0	0	0	1	1	1	2	0	2	0	0	0	1	0	1	1	0	1	2	0	0	1	1	1	0	0	0	0	0	1	1	0	0	0	0
325	0	1	0	1	0	0	1	1	2	0	0	0	0	0	0	0	0	1	2	1	2	0	1	0	0	0	1	1	1	1	1	1	2	0	0	1	1	0	0	0	0	1	1	1	1	1	0	0	1
326	0	1	0	1	0	0	1	0	1	0	1	0	1	0	0	0	0	1	1	1	2	0	1	0	0	1	1	0	0	1	0	0	2	1	0	1	2	0	0	0	0	0	2	2	2	1	0	0	1
327	0	0	0	1	0	0	0	0	2	0	0	0	0	0	0	0	0	2	0	0	0	1	1	0	0	0	1	1	1	2	0	1	2	0	0	1	2	0	2	2	0	0	0	2	1	1	0	0	2
328	0	1	0	1	0	0	0	0	2	0	0	0	1	0	0	1	0	0	2	2	2	0	0	0	0	1	2	0	0	1	1	1	0	0	0	2	1	0	1	1	0	1	2	2	1	0	0	0	1
329	0	1	0	0	0	0	2	1	1	0	1	0	0	0	0	0	0	1	1	1	1	0	2	0	1	2	1	0	1	0	0	0	2	2	0	1	1	0	1	1	0	0	0	2	1	1	0	0	0
330	0	1	2	0	0	0	1	0	2	1	0	0	1	0	0	0	0	0	2	2	2	0	2	0	0	0	0	1	1	1	0	1	2	1	1	2	2	0	2	1	1	0	1	2	1	0	0	1	2
331	0	1	0	0	0	0	1	0	2	0	0	1	2	0	0	0	0	0	2	1	2	0	2	0	0	1	1	2	2	2	0	1	0	0	0	2	1	1	0	0	0	0	0	2	0	2	0	0	1
332	0	2	0	1	0	0	1	0	2	0	0	0	0	0	0	0	0	2	0	0	1	0	2	0	0	0	0	0	0	1	0	0	2	2	1	1	1	1	0	0	0	0	0	2	0	1	0	1	2
333	0	1	0	0	0	0	2	0	0	0	1	1	2	0	0	0	0	2	0	1	2	0	2	0	0	2	1	0	1	1	0	0	2	1	0	1	1	0	0	0	0	0	1	1	1	1	0	0	1
334	0	2	0	1	0	0	1	0	1	0	1	0	1	0	0	0	0	1	1	1	1	0	2	0	1	0	1	1	1	1	0	1	1	0	1	1	1	0	0	0	0	2	2	2	0	0	0	0	0
335	0	2	0	1	0	0	1	0	2	0	0	0	1	0	0	0	0	2	0	0	0	0	2	0	0	2	2	1	1	2	0	2	2	0	0	2	2	0	1	1	0	0	0	2	0	1	0	0	0
336	0	1	0	1	0	0	2	0	1	0	1	0	0	0	0	0	0	0	2	2	1	0	1	0	0	0	2	1	1	0	1	0	1	1	1	2	1	0	1	1	0	1	1	2	1	0	0	0	1
337	0	1	0	1	0	0	1	1	2	0	0	2	2	0	0	0	0	1	1	1	0	0	2	0	0	1	2	0	0	2	1	1	1	0	1	1	2	0	1	1	0	0	1	1	0	1	0	0	0
338	0	1	0	1	0	0	1	0	1	0	0	1	2	0	0	1	0	0	2	2	2	0	1	0	0	2	1	0	1	1	0	1	2	1	0	2	0	0	0	0	0	0	1	2	1	1	0	0	1
339	0	1	1	0	0	0	1	0	1	0	0	0	1	0	0	0	0	0	2	2	2	0	2	0	1	2	1	1	1	0	0	0	0	0	0	1	1	1	0	0	0	0	0	1	1	1	0	1	1
340	0	2	0	1	0	0	1	0	1	1	1	0	1	1	0	0	0	1	1	1	1	0	1	0	0	1	1	1	1	1	1	1	1	1	0	1	2	1	1	0	1	0	1	2	2	2	0	1	1
341	0	0	0	0	0	0	2	0	1	0	0	0	0	0	0	0	1	1	1	2	2	0	2	0	0	2	1	0	1	1	0	1	2	0	0	2	2	0	2	2	0	1	1	2	1	0	0	0	2
342	0	1	0	0	0	0	1	0	1	0	0	0	1	0	0	0	0	1	1	1	2	1	2	0	0	1	1	1	1	1	1	1	2	0	0	2	2	0	1	1	0	0	0	0	0	1	0	0	0
343	0	1	0	1	0	0	1	0	1	0	0	0	0	0	0	0	0	1	1	1	1	0	2	0	0	1	1	1	1	1	0	0	1	0	0	2	0	0	0	1	0	0	0	2	0	2	0	1	0
344	0	0	0	0	2	2	1	1	2	0	0	0	0	0	0	0	0	1	1	0	0	0	1	1	1	1	1	1	1	1	1	2	2	0	0	0	0	0	0	0	0	0	0	2	0	0	0	0	1
345	0	2	0	0	0	0	1	0	2	0	0	1	1	0	0	0	0	1	1	1	2	0	2	0	0	1	1	0	1	1	0	1	1	0	0	1	1	0	0	0	0	0	0	2	0	0	0	0	1
346	0	2	1	0	0	0	1	0	1	0	1	0	1	0	0	0	1	2	0	0	2	0	1	1	1	2	2	0	0	2	1	0	1	0	0	1	1	0	0	0	0	0	1	2	1	1	0	1	2
347	0	1	0	0	0	0	1	0	0	0	0	0	1	0	0	0	0	2	0	1	1	0	2	0	0	0	1	0	1	1	0	0	1	1	0	2	1	0	0	0	0	0	0	1	0	0	0	0	1
348	0	1	0	0	0	0	2	1	1	0	0	0	1	0	0	0	0	0	2	1	2	1	2	0	0	2	2	1	1	2	0	1	1	0	1	2	0	0	1	1	0	0	0	1	0	1	0	0	1
349	0	1	0	1	0	0	1	0	1	0	0	0	0	0	0	0	0	2	0	0	0	0	2	0	0	0	2	0	0	2	0	2	2	0	0	2	0	0	1	0	1	0	0	1	0	1	0	0	0
350	0	1	0	0	0	0	1	0	0	0	1	0	0	0	0	0	0	1	1	1	0	0	1	0	0	1	2	0	0	2	0	0	2	0	0	1	1	0	0	0	0	0	0	1	0	0	0	0	0
351	0	1	0	1	0	0	1	1	2	0	0	0	0	0	0	0	0	0	1	2	2	0	2	0	0	1	1	0	0	1	1	2	1	0	1	2	1	0	0	0	0	0	1	2	1	0	0	0	1
352	0	1	1	1	0	0	1	1	2	0	0	0	1	0	0	0	0	0	1	1	1	0	2	0	0	0	2	0	0	2	0	2	2	0	1	2	2	0	2	2	0	0	0	1	0	0	0	0	1
353	0	2	0	2	0	0	2	0	1	1	0	1	2	0	0	1	0	1	1	0	1	0	1	0	0	1	1	1	2	0	1	0	1	1	0	2	1	0	1	0	1	2	2	2	1	0	0	0	1
354	0	2	0	0	1	1	1	1	2	0	0	0	0	0	0	0	1	2	0	0	1	0	2	0	0	2	0	0	0	1	0	0	1	1	0	2	2	0	0	0	0	0	0	0	0	1	0	0	1
355	0	1	0	1	0	0	0	0	2	0	0	0	1	0	0	0	0	2	0	0	1	0	2	0	0	0	2	0	0	1	1	2	1	0	0	0	1	0	1	1	0	0	1	1	1	1	0	0	2
356	0	2	0	0	0	0	0	0	1	0	0	0	0	0	0	0	1	2	0	0	1	1	2	0	0	0	2	0	0	2	1	1	0	0	0	1	1	1	0	0	0	0	0	2	0	1	0	0	2
357	1	2	0	1	0	0	0	0	2	0	0	0	0	0	0	0	0	1	1	2	2	0	2	0	0	2	1	1	2	0	1	0	2	1	0	1	1	0	1	1	0	2	2	2	1	0	0	0	1
358	0	2	0	0	0	0	2	0	0	0	0	0	0	0	0	0	0	0	1	1	1	1	1	0	0	1	2	0	0	2	1	0	2	1	0	1	0	0	0	0	0	0	0	0	1	1	0	1	1
359	0	1	0	1	0	0	0	0	2	0	0	2	2	0	0	0	0	0	2	2	2	0	2	0	0	0	2	1	1	1	2	0	1	1	0	2	1	1	0	0	0	1	2	2	1	0	0	0	0
360	0	1	0	0	0	0	1	0	2	0	0	0	0	0	0	0	0	0	1	2	2	0	2	0	0	0	1	0	0	2	1	1	1	0	0	2	1	1	0	0	0	1	1	1	2	0	0	0	1
361	0	0	1	0	0	0	0	0	2	0	0	0	0	0	0	0	0	1	1	1	1	0	1	1	1	0	0	0	1	1	0	0	0	0	0	2	1	0	1	1	0	0	0	0	0	0	0	0	1
362	0	0	0	0	1	1	1	1	2	0	0	0	0	0	0	0	0	1	1	2	2	0	2	0	0	0	1	1	2	0	1	1	1	0	0	2	1	0	0	0	0	0	0	2	0	1	0	0	1
363	0	2	0	0	0	0	1	0	2	0	0	0	1	0	0	0	0	0	2	2	2	0	0	0	0	0	1	0	1	1	0	1	2	0	1	2	1	1	0	0	0	0	0	1	1	2	0	0	2
364	0	1	2	0	0	0	1	0	2	0	0	0	0	0	0	0	0	1	1	1	0	0	2	0	0	2	1	0	2	0	0	2	2	1	1	2	0	0	0	0	0	0	0	0	1	1	0	0	2
365	1	1	0	1	0	0	1	0	2	0	0	1	1	0	0	0	0	0	1	1	1	0	2	0	0	0	1	1	0	1	2	0	0	1	0	2	1	0	1	1	0	0	0	0	1	0	0	0	0
366	1	0	0	1	0	0	2	0	1	0	0	0	1	0	0	0	1	2	1	1	1	0	1	1	1	0	0	0	0	0	0	2	1	1	1	2	2	0	1	1	0	0	0	0	0	1	0	0	1
367	0	1	0	1	0	0	1	0	0	1	2	0	1	0	0	0	0	2	0	1	2	0	2	0	0	0	0	1	1	1	0	1	2	0	0	2	2	0	0	0	0	1	1	2	1	0	0	0	0
368	0	1	0	0	0	0	1	1	2	0	0	0	0	0	0	0	0	1	1	1	1	0	1	1	1	1	2	1	1	2	0	0	2	0	0	1	1	1	0	0	0	0	0	1	0	1	0	0	1
369	0	0	0	0	0	0	2	0	0	0	1	0	0	0	0	0	0	1	1	1	2	0	2	0	1	0	0	0	1	1	0	1	1	1	2	2	2	0	1	1	0	0	0	1	0	0	0	0	2
370	0	1	0	0	0	0	0	0	2	0	0	0	1	0	0	0	0	1	1	1	1	0	2	0	0	2	1	1	2	1	0	0	2	1	1	2	2	0	1	1	0	0	0	2	0	1	1	0	0
371	0	2	0	0	0	0	1	1	2	0	0	0	0	0	0	0	0	1	1	1	1	0	1	0	0	1	1	1	1	1	0	0	0	0	0	2	1	0	0	0	1	0	0	1	0	1	0	1	1
372	0	1	0	1	0	0	0	0	2	0	0	0	1	0	0	0	0	2	0	1	1	0	1	0	0	0	1	0	1	1	0	0	1	0	0	2	1	0	1	1	0	1	1	1	2	0	0	0	0
373	0	0	0	0	1	1	1	1	2	0	0	0	1	0	0	0	0	1	1	0	2	0	0	0	1	0	2	1	1	2	0	1	1	0	0	1	1	0	1	1	0	0	0	2	0	0	0	0	1
374	0	0	0	0	1	1	2	1	1	1	1	0	2	0	0	0	0	0	2	2	2	1	2	0	0	0	2	0	0	1	0	2	1	0	0	0	2	0	2	2	0	1	1	2	1	0	1	0	1
375	0	0	0	0	0	0	1	0	2	0	0	0	0	0	0	0	0	1	1	1	1	0	1	0	0	1	1	1	1	1	0	0	1	1	1	2	0	0	1	1	0	0	0	2	0	1	0	0	1
376	0	1	0	0	0	0	0	0	2	0	0	0	0	0	0	0	0	0	2	2	2	0	0	0	1	0	0	0	1	0	0	1	1	0	0	2	2	0	1	1	0	0	0	1	0	1	0	0	0
377	1	0	0	1	0	0	2	1	1	0	1	0	1	0	0	0	0	1	1	1	2	0	0	1	1	1	1	0	1	2	0	0	1	0	0	2	2	0	1	1	0	0	0	1	1	1	0	0	0
378	0	1	0	0	0	0	1	0	1	0	1	2	1	0	0	1	0	1	1	1	2	0	2	0	0	1	2	1	1	2	0	1	1	2	1	2	2	0	1	1	0	0	1	1	1	1	0	0	0
379	0	2	0	0	0	0	2	0	0	0	2	1	2	0	0	0	0	0	2	2	2	0	1	1	1	2	1	0	0	1	0	1	2	1	0	2	2	1	1	1	1	0	0	1	0	1	0	0	1
380	0	1	0	0	0	0	1	0	1	0	0	0	1	0	0	0	0	1	1	1	1	0	2	0	0	1	2	1	1	2	0	1	2	0	0	2	1	0	0	0	0	0	0	0	0	0	0	1	1
381	0	1	0	0	1	1	1	0	1	0	0	0	0	0	0	0	0	0	2	2	1	0	2	0	0	1	1	0	0	2	1	1	1	0	0	1	2	0	2	2	0	0	0	1	0	1	0	0	1
382	0	1	0	0	0	0	0	0	2	0	0	1	2	0	0	1	0	2	0	1	1	0	2	0	0	0	1	0	1	1	1	0	0	0	0	1	0	0	1	1	0	0	0	2	0	1	0	0	0
383	0	2	0	1	0	0	1	0	1	0	0	1	1	0	0	0	0	1	1	1	1	0	1	0	1	0	1	1	2	0	1	1	0	0	0	2	1	1	0	0	0	1	1	1	0	1	1	0	0
384	0	1	1	0	0	0	1	1	2	0	0	0	1	0	0	1	0	0	1	2	2	0	1	1	1	1	1	1	1	1	1	0	1	1	0	1	1	0	0	0	0	0	1	2	1	1	0	0	1
385	0	0	0	0	0	0	0	0	2	0	0	1	1	0	0	0	1	2	1	1	1	0	0	0	1	0	1	0	0	2	1	1	1	1	0	1	1	1	0	0	0	0	0	2	1	0	0	0	2
386	0	1	0	0	0	0	2	0	0	1	1	2	2	1	1	1	0	0	2	2	2	0	2	0	0	2	1	0	0	1	0	1	1	0	0	2	1	0	1	1	0	2	2	2	1	0	0	0	0
387	1	1	1	0	0	1	1	0	1	0	0	0	1	0	0	0	0	0	1	2	2	0	2	0	0	0	2	0	0	2	0	1	2	0	0	0	1	0	0	0	0	0	0	2	0	0	0	0	0
388	0	2	0	0	0	0	2	0	0	0	0	0	0	0	0	0	0	1	1	0	1	0	2	0	0	2	2	2	1	1	1	2	1	0	0	2	2	0	1	0	1	0	0	0	0	1	0	0	1
389	0	1	0	0	0	0	2	1	1	0	0	1	0	0	0	1	0	0	2	2	2	0	1	1	2	2	1	1	1	1	0	1	1	0	0	1	1	0	1	1	0	0	1	2	0	1	0	0	2
390	0	1	1	0	0	0	2	1	1	0	1	1	1	0	0	0	0	1	1	1	1	0	2	0	0	1	1	0	1	1	0	0	1	0	0	1	2	0	1	1	0	0	1	1	1	1	0	0	2
391	0	1	0	0	0	0	2	1	1	0	0	1	1	0	0	1	0	2	0	1	1	0	2	0	0	1	2	0	0	2	0	0	1	0	0	1	1	0	1	1	0	0	2	2	2	1	0	0	2
392	0	1	0	0	1	1	2	1	1	0	0	0	1	0	0	1	0	0	1	1	1	0	2	0	0	2	2	0	0	2	0	2	2	0	0	2	0	0	0	0	0	0	1	2	1	0	0	0	1
393	0	0	0	0	1	1	1	0	1	0	1	0	0	0	0	0	0	1	1	1	1	0	2	0	0	2	2	0	0	2	1	0	0	0	0	2	0	0	0	0	0	0	0	1	1	2	0	0	1
394	0	1	0	0	1	1	2	0	0	0	1	1	1	0	0	0	1	2	1	1	1	1	0	1	1	1	2	0	0	2	0	1	1	0	0	2	0	0	0	0	0	0	1	1	1	0	0	0	0
395	0	1	0	0	0	0	1	1	2	0	0	1	2	0	0	1	0	0	1	2	2	0	2	0	1	0	1	0	1	1	1	1	1	0	0	2	1	0	1	1	0	0	0	0	2	1	0	0	2
396	0	1	0	0	0	0	0	0	2	0	0	0	1	0	0	0	0	2	0	0	1	0	1	0	0	1	1	2	2	1	1	1	1	0	0	2	2	0	2	2	0	0	0	1	0	0	0	0	1
397	0	2	0	0	0	0	0	0	2	0	0	1	2	0	0	0	0	0	1	1	2	1	2	0	0	1	2	0	0	2	0	2	1	0	0	0	1	0	0	0	0	0	0	2	0	1	0	0	1
398	0	1	0	0	0	0	1	0	2	0	0	1	1	0	0	0	0	0	2	2	2	1	2	0	0	0	1	0	2	0	0	0	2	0	0	2	0	0	0	1	0	0	1	1	1	2	0	0	1
399	0	1	0	1	0	0	1	0	2	0	0	0	1	0	0	0	0	2	0	0	1	0	2	0	1	2	2	0	1	1	1	0	1	0	0	2	1	0	0	0	0	0	0	2	0	1	0	0	1
400	0	2	0	0	0	0	0	0	2	0	0	0	1	0	0	0	0	1	1	1	1	0	2	0	0	1	1	0	1	1	0	1	1	0	0	2	1	0	1	0	1	0	0	2	0	0	0	0	2
401	0	2	0	0	0	0	2	0	0	0	0	0	0	0	0	0	0	0	1	1	2	0	2	0	0	0	1	1	1	1	0	1	1	0	0	2	1	0	2	2	0	0	0	0	1	0	0	0	1
402	0	1	0	0	0	0	0	0	2	0	0	1	0	0	0	1	0	0	1	2	2	0	2	0	0	0	1	1	1	1	1	2	2	0	0	1	2	0	1	1	0	1	2	2	1	0	0	0	1
403	0	1	0	1	0	0	1	1	2	0	0	0	1	0	0	0	0	0	2	2	2	0	2	0	0	1	2	0	0	1	0	0	0	1	0	2	1	0	0	0	0	0	1	2	0	0	0	0	0
404	0	2	0	0	0	0	1	0	0	0	1	0	0	0	0	0	1	2	1	1	1	0	1	1	1	1	1	0	0	1	1	1	2	0	0	2	0	0	0	1	0	0	1	2	1	0	0	0	1
405	1	0	0	0	0	0	1	0	2	1	0	1	1	0	0	0	0	2	0	1	1	0	2	0	0	1	1	0	1	1	0	0	1	0	0	1	2	1	0	0	0	0	1	1	1	1	0	1	1
406	0	0	0	0	0	0	2	0	0	0	1	1	0	0	0	1	0	1	1	0	1	0	2	0	0	1	2	0	0	2	0	0	2	0	0	2	1	1	0	0	0	0	1	2	1	0	0	0	2
407	0	1	0	0	1	1	1	1	2	0	0	1	2	0	0	0	0	2	0	1	1	0	0	1	1	0	2	2	2	2	0	0	0	0	0	2	0	0	1	1	0	0	0	2	0	1	1	0	1
408	0	0	0	0	0	0	2	0	1	0	1	1	1	0	0	0	0	2	0	1	2	0	1	1	1	1	2	0	0	2	1	0	0	0	0	1	2	0	2	1	1	0	0	2	0	2	0	0	0
409	0	1	0	0	1	1	2	1	1	0	1	0	1	0	0	0	0	0	2	2	2	0	1	0	1	1	2	0	0	2	1	0	0	0	0	2	1	0	1	1	0	0	0	1	0	1	0	0	0
410	0	1	0	1	0	0	0	0	2	0	0	1	1	0	0	0	0	0	1	1	2	0	1	0	0	1	0	1	0	0	1	1	1	2	1	1	1	0	1	1	0	0	1	1	1	2	0	0	1
411	0	0	0	0	0	0	1	0	2	0	0	0	2	0	0	0	0	1	1	1	2	0	2	0	0	1	2	0	0	2	0	0	1	1	1	1	2	0	2	2	1	0	1	2	1	0	0	0	1
412	0	1	0	1	1	1	2	1	2	0	0	0	1	0	0	0	1	2	0	0	2	0	0	0	0	1	2	0	0	1	1	0	1	0	0	2	1	0	1	1	0	0	0	2	0	0	0	0	1
413	0	2	0	0	0	0	2	1	2	0	0	1	1	0	0	0	0	1	1	1	1	0	2	0	0	0	1	0	2	0	0	1	1	1	0	0	0	1	0	0	0	0	1	1	1	1	0	0	1
414	1	1	0	0	1	1	1	0	2	0	0	0	0	0	0	0	0	0	1	1	1	0	2	0	1	0	1	1	1	1	1	0	1	0	0	2	1	1	0	0	0	0	0	0	1	0	0	0	1
415	0	2	0	1	0	0	2	1	2	0	0	0	1	0	0	0	0	0	2	2	2	0	2	0	0	2	1	1	1	1	1	0	1	1	1	2	1	0	2	2	1	0	0	2	0	1	0	0	0
416	0	1	0	1	0	0	2	0	1	0	0	0	1	0	0	0	0	0	2	1	2	0	1	0	0	2	2	0	0	2	1	1	1	1	1	2	0	0	1	0	1	1	1	2	1	0	0	1	2
417	0	1	1	1	1	1	2	0	0	0	2	0	0	0	0	0	0	0	2	2	2	0	2	0	1	2	1	0	0	1	1	0	0	1	2	2	1	0	1	0	1	0	0	2	1	0	0	0	1
418	0	1	0	0	0	0	2	0	0	0	1	0	0	0	0	0	0	1	1	1	2	0	2	0	0	1	0	0	0	1	0	0	1	1	0	1	1	0	1	1	0	1	1	1	2	0	0	0	1
419	0	1	1	1	1	1	2	1	1	0	0	0	0	0	0	0	0	0	2	2	2	0	1	0	0	1	2	0	0	2	1	0	1	0	0	2	1	0	1	1	0	0	0	2	0	1	0	0	0
420	0	1	0	1	0	0	1	0	1	0	1	0	2	1	1	1	0	1	1	1	1	1	2	0	0	2	1	1	2	1	0	1	0	0	0	2	1	0	1	1	0	0	1	2	1	0	0	0	1
421	0	0	0	0	0	0	1	0	1	0	1	0	0	0	0	0	0	0	1	2	2	0	2	0	0	1	2	1	1	1	0	1	1	0	0	2	1	0	0	0	0	2	2	2	0	0	0	0	1
422	0	1	0	1	0	0	0	0	2	0	1	0	0	0	0	0	0	0	1	1	1	0	2	0	0	2	2	0	0	2	0	0	1	1	0	1	1	1	0	0	0	1	1	2	1	1	0	0	1
423	0	1	1	0	0	0	1	0	1	1	1	1	2	0	0	0	0	1	1	1	1	0	2	0	0	0	0	0	1	1	0	0	1	0	0	2	1	0	1	1	0	1	1	1	2	0	0	0	1
424	0	1	0	0	0	0	2	1	1	0	0	0	0	0	0	0	1	0	2	1	2	0	1	1	1	0	1	1	1	1	1	1	2	1	0	1	1	0	0	0	0	0	0	2	0	1	0	0	1
425	0	2	0	1	0	0	0	0	2	0	0	0	0	0	0	0	0	1	1	1	1	0	1	1	1	1	2	0	0	2	0	0	2	1	0	1	1	0	1	1	0	0	1	1	0	0	0	0	0
426	0	2	0	2	0	0	1	0	1	0	1	1	1	0	0	0	0	2	0	0	1	0	2	0	0	0	2	1	1	0	1	0	2	1	0	2	0	0	0	0	0	0	0	2	0	0	0	0	1
427	0	2	0	0	0	0	2	1	1	0	1	0	0	0	0	0	0	1	0	0	0	0	0	0	0	1	2	0	0	2	0	0	1	0	0	2	1	0	0	0	0	0	0	0	0	1	0	0	2
428	0	2	0	0	0	0	1	0	1	0	1	0	0	0	0	0	1	2	0	0	2	0	2	0	0	1	2	1	1	1	2	1	2	2	0	1	1	0	1	0	1	0	1	2	1	1	1	0	0
429	0	1	0	1	0	0	2	1	1	0	1	0	0	0	0	0	0	0	2	2	2	0	2	0	1	2	1	0	0	2	0	0	2	0	0	2	2	1	1	1	0	0	0	2	0	0	0	1	2
430	0	1	1	0	0	0	1	0	1	0	0	0	0	0	0	0	0	1	1	1	2	1	2	0	0	2	2	0	0	2	0	1	0	0	0	1	1	0	0	0	0	0	1	1	1	0	0	0	2
431	0	2	0	0	0	0	0	0	2	0	0	1	1	0	0	0	0	1	1	1	2	0	2	0	0	2	0	2	2	1	1	0	0	0	1	2	2	0	2	2	0	0	0	0	0	0	0	1	2
432	0	1	0	1	0	0	1	0	2	0	0	0	1	0	0	0	1	2	1	2	2	0	0	1	1	1	0	0	1	1	0	0	1	0	0	2	1	0	1	1	0	0	1	2	2	1	0	0	0
433	0	1	0	1	1	1	1	1	2	0	0	0	2	0	0	1	0	1	1	1	1	0	2	0	0	0	1	0	0	1	0	0	1	0	0	1	2	2	0	0	0	1	1	2	1	0	0	1	1
434	1	0	0	0	2	2	0	0	2	0	0	1	2	0	0	0	1	2	1	1	1	0	2	0	0	2	1	1	2	0	1	0	1	0	0	1	2	0	2	2	0	0	0	0	0	1	0	0	1
435	1	1	0	0	0	0	2	0	1	0	0	1	1	0	0	0	0	1	1	1	2	0	0	0	0	1	2	0	1	1	0	0	2	0	0	1	2	0	1	1	0	0	0	1	0	0	0	0	1
436	0	1	0	0	1	1	2	1	1	0	1	0	2	1	1	1	0	0	2	2	2	0	2	0	0	1	1	0	1	1	0	0	0	0	0	1	1	0	1	1	0	0	1	2	1	0	0	0	1
437	0	0	1	0	0	0	1	1	1	1	0	0	0	0	0	0	0	0	2	2	2	0	2	0	0	1	2	0	0	2	1	0	1	2	1	1	2	1	1	1	0	0	1	2	0	0	0	0	1
438	0	1	0	1	0	0	2	0	1	0	0	1	1	0	0	1	0	2	1	2	2	0	2	0	2	1	2	0	0	2	0	1	1	0	1	2	0	0	0	1	0	0	1	2	0	1	0	0	0
439	0	2	0	0	0	0	1	1	2	0	0	0	0	0	0	0	0	0	2	2	2	0	2	0	0	1	2	1	1	1	2	0	1	1	1	2	2	1	0	0	0	0	0	0	0	0	0	0	0
440	0	2	0	0	0	0	0	0	2	0	0	0	1	0	0	0	0	2	0	0	0	0	1	1	1	1	2	0	1	0	0	1	1	0	0	1	1	0	0	0	0	0	0	2	0	1	0	0	0
441	0	2	0	0	0	0	2	1	1	0	1	1	1	0	0	0	0	0	2	1	2	0	2	0	1	0	2	1	1	1	0	0	1	1	1	2	1	0	0	0	0	0	0	2	0	1	0	0	0
442	0	0	0	0	0	1	2	1	1	0	1	1	1	0	0	0	0	1	1	1	2	0	2	0	0	0	0	0	1	1	0	1	2	0	0	0	0	0	0	0	0	0	0	2	1	2	0	0	1
443	0	1	0	0	0	0	0	0	2	0	0	0	0	0	0	0	0	1	1	2	2	1	2	0	0	1	1	1	1	1	1	1	2	1	0	2	0	0	0	0	0	0	0	1	0	1	0	1	1
444	0	1	0	0	0	0	2	0	0	0	0	1	2	0	0	0	0	1	2	2	2	0	1	0	0	1	1	1	1	1	1	2	2	0	0	1	2	0	2	2	1	0	1	2	0	1	0	0	1
445	1	1	0	1	0	0	1	1	2	0	0	0	0	0	0	0	0	0	1	1	2	0	2	0	0	0	1	0	1	1	0	0	1	0	0	2	0	0	0	0	0	0	0	1	0	0	0	0	1
446	0	1	0	0	0	0	2	0	0	1	1	0	1	0	0	0	0	1	0	0	0	0	2	0	0	2	1	1	1	1	0	1	1	0	1	1	1	0	1	1	0	1	1	1	1	0	0	0	0
447	1	2	1	1	0	0	1	0	1	0	0	0	2	0	0	1	0	2	1	2	2	0	1	1	1	2	2	0	0	2	0	1	1	0	0	2	2	1	0	0	0	0	0	1	0	0	0	0	2
448	1	1	0	0	1	1	2	1	1	0	1	1	2	0	0	0	0	1	1	1	1	0	2	0	0	1	2	0	1	0	0	2	2	0	0	1	1	0	0	0	0	0	0	1	0	0	0	0	0
449	0	1	0	0	0	0	1	0	1	0	1	0	1	0	0	0	0	0	1	1	2	0	2	0	0	1	0	0	0	1	0	0	1	1	1	2	0	0	0	0	0	0	0	1	0	1	0	0	1
450	0	0	0	0	0	0	0	0	2	0	0	0	0	0	0	0	0	1	1	1	1	0	0	1	1	1	2	1	1	1	2	1	1	0	0	2	2	0	2	1	1	0	0	2	0	1	0	0	1
451	0	1	0	1	1	1	1	0	2	0	0	0	0	0	0	0	0	2	0	0	0	0	2	0	0	1	2	1	1	2	0	0	2	1	0	2	2	0	1	1	0	0	0	1	0	1	0	1	2
452	0	1	0	0	0	0	1	0	1	1	0	0	0	0	0	0	0	2	0	0	1	0	1	1	1	0	2	0	0	2	1	0	1	1	0	2	0	0	0	0	0	0	0	1	0	1	0	0	1
453	0	1	0	0	0	0	0	0	2	0	0	1	1	0	0	0	1	1	1	1	1	0	1	0	0	1	2	0	0	1	1	0	2	2	1	1	0	0	0	0	0	0	1	2	1	0	0	0	0
454	0	1	0	0	0	0	2	1	1	0	1	1	2	1	1	1	1	2	1	1	1	0	2	0	0	2	1	1	1	1	1	1	1	0	0	2	1	0	1	1	0	0	0	0	0	0	0	0	1
455	0	2	0	1	0	0	2	0	0	0	0	0	1	0	0	0	0	1	1	1	1	0	2	0	0	1	2	0	0	2	0	1	1	0	0	2	1	0	0	0	0	0	0	1	1	0	0	1	2
456	1	1	0	0	0	0	1	2	2	0	0	0	0	0	0	0	0	1	1	1	1	1	1	0	1	0	2	0	0	2	0	0	2	1	0	1	1	1	0	0	0	1	1	1	1	1	0	0	0
457	0	1	0	1	0	0	1	1	1	1	0	1	2	0	0	0	0	1	1	1	1	0	2	0	1	1	1	0	0	1	1	1	2	0	0	1	1	0	0	0	0	0	0	2	0	1	0	0	1
458	0	2	0	0	0	0	0	0	2	0	0	1	1	0	0	0	0	0	2	1	2	0	2	0	0	2	1	0	2	0	0	2	2	0	0	2	2	1	1	1	0	0	0	1	1	1	0	0	1
459	0	0	0	0	1	1	1	1	2	0	0	1	2	0	0	0	0	0	1	1	2	0	1	0	0	1	1	0	1	1	0	1	1	1	2	2	2	0	1	1	0	0	0	1	0	1	0	1	1
460	0	2	0	0	0	0	1	0	1	0	0	1	1	0	0	0	0	0	2	2	2	0	2	0	1	1	2	0	0	2	1	0	2	0	0	2	1	0	0	0	0	0	1	2	1	2	0	0	1
461	0	2	1	1	0	0	2	0	0	0	2	2	2	0	0	0	0	1	1	1	2	0	2	0	1	1	1	0	2	0	0	1	1	1	0	0	2	0	2	2	1	1	1	1	2	0	0	0	0
462	0	1	0	0	1	1	1	0	1	0	0	0	1	0	0	0	0	0	2	2	2	0	2	0	0	1	1	0	1	1	0	0	1	0	0	2	2	1	0	0	0	0	0	0	2	1	0	0	1
463	0	1	0	0	0	0	0	0	1	0	0	0	1	0	0	0	0	0	2	2	2	0	2	0	0	0	1	2	2	1	1	0	0	0	0	2	2	2	0	0	0	0	0	1	0	1	0	0	0
464	0	1	0	0	1	1	1	0	1	0	0	1	1	0	0	0	0	0	2	2	2	0	0	1	1	1	1	0	1	1	0	1	1	0	1	1	0	0	0	0	0	0	0	0	1	1	0	1	2
465	0	1	0	0	0	0	2	0	2	0	0	0	0	0	0	0	0	1	2	1	2	0	1	0	0	2	2	0	0	2	1	0	2	0	0	2	2	0	1	1	0	1	1	2	2	1	0	0	0
466	0	1	2	0	0	0	2	0	1	1	0	1	1	0	0	0	0	1	1	1	2	0	2	0	0	1	1	1	1	1	0	0	2	1	0	1	1	0	1	1	0	0	0	2	0	1	0	0	0
467	0	1	0	1	0	0	2	1	1	0	0	1	0	0	0	1	1	2	0	0	1	1	0	1	1	1	2	0	0	1	1	0	0	0	0	2	1	1	0	0	0	1	2	2	1	0	0	0	0
468	0	2	0	1	0	0	1	0	1	0	1	0	0	0	0	0	0	2	0	0	0	0	2	0	0	1	1	0	0	1	0	2	1	0	0	2	1	0	0	0	0	0	0	2	0	0	0	0	0
469	1	1	1	0	0	1	1	1	2	0	0	0	0	0	0	0	0	0	2	1	2	0	2	0	0	2	1	1	2	0	1	1	1	2	1	2	1	0	0	0	0	0	0	2	0	0	0	0	0
470	0	0	0	0	0	0	2	0	0	0	2	0	0	0	0	0	0	0	2	2	2	0	2	1	1	1	0	0	1	1	0	1	2	1	0	1	1	0	1	1	0	0	0	2	0	2	0	0	0
471	0	1	0	1	0	0	1	0	2	0	0	1	1	0	0	0	0	0	1	1	1	0	2	0	0	1	0	2	2	0	0	0	0	1	2	2	1	0	0	0	0	0	0	2	0	1	0	0	0
472	0	2	1	0	1	1	2	0	1	0	0	1	1	0	0	0	0	0	2	2	2	1	0	1	0	0	2	0	0	2	1	1	2	0	0	2	2	0	1	1	0	0	0	1	0	1	0	0	1
473	0	1	0	0	0	0	2	1	2	0	0	0	1	0	0	0	0	1	1	1	1	1	2	0	0	0	1	0	0	1	1	1	1	0	0	1	1	0	1	0	1	0	1	1	1	2	0	0	1
474	0	1	0	0	1	1	1	0	1	0	0	0	0	0	0	0	0	0	1	2	2	0	0	0	0	0	2	0	0	1	1	0	1	1	0	2	2	0	2	2	0	0	2	2	2	0	0	0	1
475	0	0	0	0	0	0	1	0	1	0	1	1	1	0	0	0	0	0	1	2	2	0	2	0	0	0	1	0	2	0	0	0	2	0	0	2	2	0	1	1	0	1	1	2	1	0	0	0	1
476	0	0	0	0	0	0	1	0	1	0	0	0	2	1	1	1	0	1	1	1	1	0	1	0	0	1	0	1	1	0	0	0	1	1	0	1	2	0	1	1	0	1	1	2	0	0	0	1	2
477	0	2	0	2	0	0	0	0	1	0	1	0	1	0	0	0	0	1	1	1	1	0	2	0	0	1	2	0	0	1	0	1	2	0	0	1	2	1	0	0	0	0	0	1	0	1	0	0	0
478	1	2	0	0	0	0	2	0	0	0	2	0	1	0	0	0	0	1	1	2	2	0	2	0	0	1	1	0	1	1	1	1	2	0	0	2	0	0	0	0	0	0	1	1	1	1	0	0	1
479	0	1	0	0	0	0	2	1	1	0	0	0	0	0	0	0	0	0	2	1	2	0	2	0	1	2	2	0	0	2	0	0	2	2	1	1	1	0	1	1	0	0	1	2	1	0	0	0	0
480	0	0	0	0	0	0	2	0	1	0	1	2	2	0	0	0	0	0	2	2	2	0	2	0	0	2	2	0	0	1	1	1	2	1	0	1	2	0	0	0	0	0	0	1	1	1	0	0	1
481	0	1	0	0	0	0	1	0	1	0	0	0	0	0	0	0	0	0	1	1	1	0	1	0	0	1	0	1	1	1	0	2	2	0	0	1	1	1	0	0	0	0	1	2	1	1	0	0	1
482	0	2	0	0	0	0	2	0	1	0	1	2	2	0	0	0	0	1	1	1	2	0	1	0	0	1	1	0	1	1	1	0	1	0	0	1	2	1	1	1	0	0	1	2	1	2	0	0	0
483	0	2	0	0	0	0	1	1	2	0	0	0	1	0	0	0	0	0	2	2	2	0	2	0	0	0	2	0	0	2	0	0	0	0	0	1	1	0	1	1	0	2	2	2	1	0	0	0	0
484	0	0	0	0	2	2	1	0	1	0	1	0	0	0	0	0	0	0	1	1	2	0	2	0	0	1	0	1	2	0	0	0	1	0	0	2	1	0	1	1	0	0	0	1	1	1	0	0	1
485	0	2	0	0	0	0	1	0	1	0	1	1	1	0	0	0	0	1	1	1	2	0	2	0	0	0	1	0	1	1	0	2	1	0	1	2	1	0	1	1	0	0	1	1	1	2	0	0	1
486	0	2	0	0	0	0	0	0	2	0	0	0	0	0	0	0	0	2	0	0	0	0	2	0	0	1	2	0	1	1	1	0	1	0	0	1	1	0	1	1	1	0	1	1	1	1	0	0	2
487	0	2	0	0	0	0	0	0	2	0	1	0	1	0	0	0	0	1	1	1	1	0	1	1	1	1	2	1	1	1	0	0	2	1	0	1	1	0	2	2	1	0	0	1	0	1	0	0	1
488	0	0	0	0	1	1	1	0	1	0	1	0	1	0	0	0	0	2	0	0	0	0	2	0	0	0	1	1	1	1	0	1	2	0	0	2	0	0	0	0	0	0	0	1	0	1	0	1	2
489	0	0	0	0	1	1	1	0	1	0	1	1	1	0	0	0	1	1	2	2	2	0	2	0	0	1	1	1	0	1	2	1	2	0	0	1	2	0	1	1	0	0	0	2	0	1	0	0	0
490	0	0	1	0	1	1	1	0	1	0	1	0	1	1	1	1	0	1	1	1	1	0	2	0	0	1	2	0	0	2	1	0	1	0	0	1	1	1	0	0	0	0	0	0	0	0	0	0	2
491	1	1	0	0	0	0	1	0	1	0	0	1	1	1	1	1	0	0	1	2	2	0	2	0	0	1	1	0	1	0	0	0	0	0	0	2	2	1	0	0	0	0	1	1	0	1	0	0	2
492	0	1	0	0	0	0	2	0	0	1	1	0	0	0	0	0	0	1	0	0	0	0	2	0	0	0	1	0	1	0	0	1	1	0	0	2	2	0	1	1	0	0	1	1	1	1	0	0	0
493	0	2	0	0	0	0	1	1	2	0	0	1	1	0	0	0	0	0	2	1	2	1	2	0	0	1	2	1	1	1	2	1	1	0	0	2	2	1	1	1	0	0	0	1	0	0	0	1	0
494	0	0	0	0	0	0	1	0	1	0	0	1	2	0	0	0	0	1	1	1	1	0	2	0	0	2	2	0	1	1	0	1	2	0	0	2	1	1	0	0	0	0	0	0	0	1	0	0	1
495	0	2	1	1	0	0	0	0	2	0	0	1	1	0	0	0	0	1	1	1	1	0	2	0	0	1	1	0	0	1	0	1	2	2	0	1	1	0	0	0	0	0	0	0	0	0	0	1	1
496	0	1	1	0	0	0	1	0	2	1	0	0	0	0	0	0	0	0	2	1	2	0	2	0	0	2	2	0	0	2	1	1	2	1	0	2	0	0	0	0	0	1	1	1	1	0	0	1	1
497	0	2	0	0	0	0	1	1	2	0	0	0	0	0	0	0	0	0	2	2	2	0	2	0	0	1	1	1	2	0	1	0	0	0	0	1	2	0	2	2	0	0	0	2	1	1	0	0	0
498	0	0	0	0	0	0	2	1	1	0	0	1	1	0	0	0	0	0	2	2	2	0	2	0	0	1	1	0	1	0	0	2	2	0	0	2	1	0	1	1	0	0	0	1	1	1	0	2	2
499	0	0	0	0	0	0	1	0	1	0	0	1	2	0	0	0	0	2	0	0	0	0	2	0	0	1	2	0	0	1	0	0	2	1	1	1	2	1	1	1	0	1	1	2	2	1	0	0	0
500	0	1	2	0	0	0	2	0	0	0	0	1	0	0	0	1	0	1	1	1	2	0	2	0	0	0	2	0	0	2	1	2	2	0	0	1	1	1	0	0	0	0	0	1	1	1	0	0	1
501	0	2	0	0	0	0	0	0	2	0	0	0	1	1	1	1	0	0	2	2	2	0	1	0	0	2	1	0	2	0	0	0	1	1	1	2	1	0	0	0	1	0	0	0	0	0	0	0	1
502	0	0	1	0	0	0	0	0	2	0	0	0	0	0	0	0	0	1	1	1	1	0	1	0	0	2	2	0	0	2	1	0	2	1	0	2	2	1	0	1	0	0	1	2	0	0	0	0	0
503	0	2	0	0	0	0	2	0	1	0	1	2	2	1	1	1	0	0	2	2	2	0	2	0	0	1	1	1	1	1	0	0	2	1	0	1	1	0	1	1	0	0	1	1	1	1	0	0	1
504	0	1	0	0	0	0	1	0	1	0	1	1	2	0	0	0	0	0	1	1	1	0	1	0	0	2	2	0	0	2	1	0	1	0	0	1	2	0	2	2	1	0	1	1	1	0	0	0	1
505	0	1	0	0	1	1	1	0	2	0	0	2	2	0	0	0	0	2	0	0	0	0	1	1	1	1	1	1	1	1	0	2	2	0	0	0	1	1	0	0	0	0	0	2	0	1	0	0	1
506	0	0	0	0	0	0	2	0	0	0	2	0	0	0	0	0	0	1	1	1	2	0	2	0	0	1	0	2	2	1	1	0	1	1	0	2	1	0	0	0	0	0	0	1	0	1	0	0	1
507	0	1	0	1	0	0	1	1	2	0	0	0	2	0	0	0	0	0	2	1	2	0	1	0	0	1	2	0	0	2	1	0	1	0	0	2	2	0	0	0	0	0	1	2	1	1	0	0	0
508	0	1	0	0	0	0	0	0	2	0	0	0	0	0	0	0	0	0	1	2	2	0	1	0	0	1	0	0	1	0	0	0	2	1	0	1	1	0	1	1	0	0	0	2	0	1	0	0	1
509	0	0	0	0	0	0	2	0	1	0	0	0	1	1	0	0	0	1	1	1	2	0	2	0	0	0	2	0	1	1	0	1	0	0	0	2	1	0	1	1	0	0	0	2	1	1	0	0	0
510	0	1	0	0	0	0	1	0	1	0	1	0	0	0	0	0	0	2	0	1	1	2	0	0	0	1	2	2	1	1	1	0	2	2	0	1	1	0	0	0	1	0	0	0	0	1	0	0	1
511	0	2	0	0	0	0	1	0	1	1	1	0	2	0	0	0	0	1	0	0	0	1	2	0	0	2	1	0	1	1	0	1	1	2	1	2	1	0	1	1	0	0	0	1	0	0	1	0	0
512	0	0	0	0	0	0	2	0	2	0	0	1	2	0	0	0	0	1	1	1	1	0	2	0	0	1	1	0	2	0	0	1	2	1	0	2	1	0	1	1	0	0	0	1	0	1	0	0	1
513	0	0	0	0	0	0	0	0	2	0	0	0	1	0	0	0	0	1	1	1	2	1	2	0	0	1	1	0	1	2	0	1	1	1	0	2	1	1	0	0	0	1	1	1	1	1	0	0	1
514	1	2	0	1	0	0	1	1	2	0	0	0	1	0	0	0	0	2	0	0	2	0	2	0	0	1	2	0	0	2	0	0	0	1	0	2	1	0	0	0	0	0	0	1	1	0	0	0	0
515	0	1	0	0	0	0	0	0	2	0	0	1	2	0	0	0	0	1	1	0	1	0	2	0	1	0	0	0	1	0	0	1	1	0	0	1	0	0	1	1	0	2	2	2	1	0	0	0	0
516	0	2	0	0	0	0	1	1	2	0	0	0	2	0	0	0	1	2	1	1	1	0	0	0	0	1	1	0	1	2	0	0	1	0	0	1	1	0	0	0	0	1	1	2	1	0	0	0	0
517	0	2	0	1	0	0	1	1	2	0	0	0	0	0	0	0	0	0	2	2	2	0	2	0	0	1	1	0	0	2	1	2	2	0	0	1	0	0	0	1	0	0	0	0	1	0	0	0	2
518	0	2	0	0	0	0	1	1	2	0	0	0	1	0	0	0	0	2	0	0	1	0	2	0	0	1	1	1	1	1	0	1	1	2	0	2	1	0	0	0	0	0	0	1	0	0	0	0	1
519	0	2	0	0	0	0	1	0	1	0	1	1	1	0	0	0	0	2	0	0	2	0	2	0	1	0	2	0	0	1	0	0	1	0	0	1	2	0	1	1	0	0	1	1	1	1	0	0	0
520	0	2	0	0	0	0	1	0	2	0	0	1	1	0	0	0	0	1	1	1	1	0	2	0	0	1	1	1	1	1	1	1	2	0	0	1	1	1	0	0	0	0	1	2	1	0	0	0	0
521	0	2	0	0	0	0	0	0	2	0	0	0	0	0	0	0	0	1	1	1	2	0	2	0	1	2	2	0	0	2	0	1	2	1	0	1	0	0	0	0	0	0	0	1	0	0	0	0	1
522	0	2	1	0	1	1	0	0	2	0	0	0	0	0	0	0	0	1	1	1	2	0	2	0	0	1	1	0	0	1	0	1	2	0	0	1	1	0	0	0	0	0	1	2	1	1	0	1	0
523	0	1	0	1	0	0	1	0	1	0	0	1	2	0	0	0	0	1	1	1	1	0	2	0	0	1	1	0	0	2	0	0	0	0	0	2	1	1	0	0	0	1	1	2	0	0	0	0	0
524	0	1	0	0	0	0	1	1	2	0	0	0	0	0	0	0	1	2	0	0	2	0	2	0	0	1	2	0	0	2	0	1	0	0	0	1	2	1	1	1	0	0	0	2	1	1	0	0	0
525	0	1	0	0	0	0	1	0	2	0	0	2	2	0	0	0	0	2	0	0	1	1	2	0	0	2	1	0	1	0	0	1	1	1	1	2	0	0	0	0	0	0	0	1	1	0	0	0	0
526	0	1	0	1	0	0	2	1	1	0	0	1	1	0	0	0	0	2	0	1	2	0	2	0	0	1	1	0	0	1	1	1	2	1	0	2	1	0	0	0	0	0	0	1	0	1	0	0	2
527	0	1	0	0	0	0	1	1	2	0	0	1	1	0	0	0	0	0	2	2	2	0	2	0	0	2	1	0	1	1	0	0	2	0	0	2	2	1	1	1	0	0	0	1	0	0	0	0	1
528	0	2	0	0	1	1	1	0	1	0	1	1	2	0	0	0	0	1	1	1	1	0	0	1	1	1	1	0	1	1	0	2	1	0	0	2	1	0	1	1	0	0	0	1	0	0	0	0	2
529	0	0	0	1	0	0	0	0	2	0	0	1	0	0	0	1	0	2	0	1	2	0	2	0	0	0	2	0	0	1	0	0	2	1	1	1	1	0	0	0	0	0	0	0	0	1	0	0	1
530	1	2	0	0	0	0	2	1	1	0	0	0	0	0	0	0	0	2	0	0	1	1	2	0	0	2	0	1	2	0	0	0	0	0	0	1	1	0	1	1	0	0	1	2	0	1	0	0	1
531	0	1	1	0	0	1	0	0	2	0	0	0	1	0	0	0	0	2	0	0	0	0	0	1	1	1	2	0	0	2	0	1	2	1	0	2	2	1	0	0	0	0	0	2	0	0	0	1	1
532	0	0	0	1	0	0	0	0	2	0	0	0	1	0	0	0	0	0	2	2	2	0	1	1	1	0	2	0	0	2	1	0	1	0	0	2	1	0	1	0	1	0	2	2	1	1	0	0	1
533	0	1	0	0	0	0	1	1	2	0	0	0	0	0	0	0	0	1	1	2	2	0	2	0	0	1	2	0	0	1	0	1	2	0	0	2	0	0	0	1	0	0	0	2	0	1	0	0	0
534	0	0	0	0	0	0	2	0	1	0	0	1	2	0	0	0	0	1	1	1	1	0	2	0	0	2	2	0	0	2	0	2	1	0	0	2	0	0	0	0	0	0	0	2	0	0	0	0	1
535	0	2	1	1	0	0	2	0	1	0	1	0	0	0	0	0	0	1	2	2	2	0	1	0	0	1	2	0	0	1	1	1	2	0	0	2	2	0	1	1	0	0	1	2	1	0	0	0	0
536	0	1	0	0	0	0	2	1	1	0	0	1	2	0	0	0	0	0	2	2	2	0	1	0	0	0	2	2	1	1	1	0	2	1	1	1	1	0	0	0	0	0	0	0	1	1	0	0	1
537	0	0	0	0	0	0	1	0	1	0	0	0	0	0	0	0	0	2	1	1	2	0	2	0	0	2	2	0	1	0	0	2	1	0	0	2	1	0	1	1	0	0	0	1	1	1	0	0	0
538	0	2	0	0	1	1	2	1	1	0	0	1	1	1	1	1	0	1	1	1	1	0	2	0	0	1	1	0	1	0	0	1	1	1	1	1	0	1	0	0	0	0	0	1	1	1	0	0	1
539	0	2	0	0	0	0	0	0	2	0	0	0	1	0	0	0	0	2	0	1	1	0	1	1	1	0	1	2	2	0	1	2	1	0	0	1	2	0	0	0	0	0	0	2	0	2	0	1	1
540	0	1	0	1	0	0	1	1	2	0	0	0	0	0	0	0	0	0	2	2	2	0	2	0	0	1	2	0	0	2	1	0	0	0	0	1	2	0	1	1	0	0	0	2	0	0	0	1	2
541	0	1	0	0	1	1	0	0	2	0	0	1	1	0	0	0	0	2	0	1	2	0	2	0	0	1	2	0	0	2	1	1	2	0	0	1	2	0	1	1	0	0	1	2	1	1	0	0	1
542	0	2	0	0	0	0	1	0	1	0	1	0	0	0	0	0	1	2	1	1	1	0	2	0	0	1	2	0	0	2	0	0	0	0	0	1	1	0	1	1	0	0	0	2	0	1	1	0	0
543	0	2	1	1	0	0	1	1	2	0	0	1	2	0	0	0	0	1	1	1	2	0	2	0	0	1	2	0	0	1	0	1	2	0	0	2	1	0	0	0	1	0	1	2	0	1	0	0	1
544	0	2	1	1	0	0	0	0	2	0	0	0	0	0	0	0	0	1	1	1	1	0	2	0	1	1	2	0	0	0	0	0	1	0	0	1	2	0	1	1	0	0	0	2	0	1	0	0	1
545	0	2	1	2	0	0	0	0	1	0	1	0	1	0	0	0	0	0	2	2	2	0	1	0	0	1	1	0	0	2	0	0	2	0	0	2	2	1	1	0	1	1	1	2	1	0	0	0	1
546	0	1	0	0	0	0	0	0	1	0	1	0	1	0	0	0	0	0	2	2	2	0	2	0	0	2	2	0	0	1	1	0	2	1	0	1	2	0	0	0	0	0	0	2	1	2	0	0	1
547	0	2	0	0	0	0	0	0	2	0	0	0	1	0	0	0	0	1	1	0	1	0	1	0	1	0	2	1	1	1	2	2	1	1	1	2	1	0	1	1	0	0	1	2	1	0	0	1	2
548	0	1	0	0	1	1	1	1	2	0	0	0	1	0	0	0	0	1	1	1	2	1	2	0	0	0	2	0	0	2	0	0	1	1	0	2	0	0	0	0	0	1	1	1	1	0	0	0	1
549	0	1	1	0	0	0	1	0	0	0	1	1	1	0	0	0	0	2	0	0	1	0	1	0	0	1	2	0	0	1	1	0	0	1	1	1	1	0	0	0	1	0	0	1	0	1	0	0	0
550	0	1	1	1	0	0	1	0	1	0	1	0	0	0	0	0	0	1	1	1	2	0	1	0	1	2	2	0	1	0	0	0	2	2	0	1	2	1	1	1	0	1	1	2	2	1	0	0	0
551	0	1	0	0	0	0	2	0	1	0	1	0	0	0	0	0	1	0	2	1	2	0	2	0	0	1	1	0	1	1	1	1	1	0	0	2	2	0	1	1	0	2	2	2	0	0	0	0	2
552	0	2	0	0	0	0	1	1	2	0	0	0	0	0	0	0	0	0	2	2	2	0	0	0	0	1	1	0	0	1	1	0	1	1	1	2	1	0	1	0	1	1	1	1	1	1	0	0	0
553	0	1	0	0	0	0	1	0	1	0	1	1	0	0	0	0	0	0	2	2	2	1	1	0	0	1	2	0	0	0	0	1	1	0	0	2	1	0	1	1	0	0	0	1	0	0	0	0	0
554	0	2	0	0	0	0	0	0	2	0	0	0	1	0	0	1	0	1	1	1	1	1	2	0	0	0	1	1	1	1	1	1	2	0	0	2	1	0	0	0	0	1	1	1	1	0	0	0	1
555	0	2	0	0	0	0	2	1	1	0	0	0	0	0	0	0	0	0	1	2	2	0	1	1	1	1	1	1	1	1	1	2	1	0	0	2	2	0	0	0	0	0	1	2	1	1	0	0	1
556	0	2	0	0	0	0	1	0	1	0	0	1	2	0	0	0	0	0	2	2	2	0	2	0	0	1	2	0	0	2	0	2	2	0	0	1	1	0	1	1	0	0	0	2	2	1	0	0	1
557	0	1	0	1	0	0	2	0	1	0	0	0	1	0	0	0	0	0	2	1	2	1	2	0	0	0	1	1	2	0	1	0	1	0	0	1	2	0	2	2	1	0	0	2	0	2	0	0	0
558	0	0	0	0	2	2	1	0	2	0	0	0	0	0	0	0	0	1	1	1	1	0	1	0	0	1	1	0	0	1	1	0	1	0	0	2	1	1	0	0	0	0	1	1	1	0	0	0	0
559	0	1	0	1	0	0	1	0	1	0	1	1	1	0	0	0	0	0	2	1	2	0	2	0	0	0	1	0	1	1	0	2	1	0	0	2	1	0	0	0	0	0	0	0	0	0	0	0	1
560	0	2	0	1	0	0	0	0	2	0	0	0	0	0	0	0	0	0	2	1	2	1	2	0	0	2	1	1	1	1	0	1	1	1	1	2	2	1	0	0	0	0	0	0	0	0	0	1	1
561	0	2	0	0	1	1	0	0	1	0	1	0	0	0	0	0	0	1	1	1	1	0	2	0	0	2	2	1	1	1	1	1	0	0	0	1	2	0	2	1	1	0	0	2	0	1	0	0	0
562	0	1	0	1	0	0	1	1	2	0	0	0	0	0	0	0	0	0	2	2	2	0	2	0	1	1	1	1	2	0	1	0	0	0	0	1	1	0	1	0	1	0	1	2	1	0	0	0	1
563	0	2	0	0	0	0	1	0	1	0	0	0	0	0	0	0	0	2	0	0	1	0	2	0	1	2	1	1	1	1	0	0	2	1	1	2	1	0	2	2	0	0	1	2	2	0	0	0	1
564	0	1	0	0	0	0	1	1	2	0	0	0	1	0	0	1	0	1	1	1	1	0	1	1	1	1	2	1	1	1	2	0	2	1	0	1	0	0	0	0	0	0	0	0	0	1	0	0	0
565	0	1	0	1	1	1	1	0	1	0	1	0	1	0	0	0	0	0	2	2	2	0	2	0	0	1	1	0	1	1	1	1	0	0	0	2	1	1	0	0	0	0	1	2	0	1	0	0	0
566	0	2	1	1	0	0	1	0	0	1	2	0	1	0	0	0	1	1	1	1	2	0	1	0	0	1	1	0	1	2	0	0	1	1	0	2	2	0	2	2	0	0	0	2	1	1	0	0	1
567	0	1	0	0	0	0	2	1	1	0	1	0	1	0	0	0	0	1	2	2	2	1	2	0	0	1	2	1	1	1	0	1	2	0	1	1	2	0	2	2	1	0	2	2	1	1	0	0	2
568	0	2	0	0	0	0	0	0	2	0	1	0	0	0	0	0	0	1	1	1	2	0	2	0	0	1	2	0	0	2	0	0	0	1	0	2	1	1	0	0	0	0	0	1	0	1	0	0	0
569	0	1	0	0	0	0	2	0	2	0	0	0	1	0	0	0	0	2	0	0	1	0	2	0	0	2	2	1	1	1	2	2	2	1	1	2	0	0	0	1	0	0	1	2	0	1	0	0	1
570	0	1	0	1	0	0	1	0	1	0	0	0	0	0	0	0	1	2	0	0	1	0	2	1	1	1	1	2	2	1	0	1	1	1	0	0	1	0	1	1	1	1	1	2	0	0	0	0	1
571	0	2	0	0	0	0	1	1	2	0	0	0	0	0	0	0	0	2	1	1	1	1	2	0	0	1	1	1	2	1	0	1	2	1	0	2	1	0	0	0	0	1	1	1	1	0	0	0	0
572	0	0	0	0	1	1	1	1	2	0	0	0	1	0	0	0	0	0	2	2	2	0	2	0	0	0	2	0	0	1	1	1	1	0	0	1	2	0	1	1	0	0	0	2	0	1	0	0	2
573	0	1	0	0	0	0	2	0	0	0	2	0	0	0	0	0	0	2	0	0	1	0	2	0	0	0	2	0	0	2	0	1	2	0	1	1	2	1	0	0	1	0	0	2	1	1	0	0	1
574	0	1	0	0	0	0	0	0	2	0	0	1	2	0	0	0	0	0	1	1	1	0	1	1	1	1	2	1	1	2	0	2	2	0	0	1	2	0	2	2	0	1	1	1	1	1	0	0	0
575	0	1	0	0	0	0	0	0	2	0	0	1	2	0	0	0	0	1	1	1	1	0	2	0	0	2	0	0	0	1	0	0	0	1	0	2	2	1	0	0	1	0	0	1	0	0	0	0	1
576	0	1	0	0	0	0	0	0	2	0	0	0	1	0	0	0	0	0	2	2	2	0	2	0	0	1	1	1	1	1	1	0	0	0	0	2	1	0	1	1	0	0	1	2	1	1	0	0	0
577	0	1	0	0	1	1	1	0	1	0	1	1	2	0	0	0	0	1	0	0	2	0	2	0	1	2	1	0	1	1	0	2	1	0	1	2	1	0	2	2	0	0	0	0	1	0	0	0	1
578	0	1	0	0	1	1	2	0	2	0	0	1	1	0	0	0	0	1	1	1	1	0	2	0	0	1	1	1	1	1	0	1	0	0	0	1	2	0	1	0	1	1	1	2	1	0	0	0	2
579	0	0	0	1	0	0	0	0	2	0	0	0	1	1	0	0	0	0	2	2	2	0	2	0	0	1	2	0	0	2	0	1	1	2	1	2	2	0	2	2	0	0	0	1	0	0	1	0	0
580	0	1	0	1	0	0	0	0	2	0	0	0	0	0	0	0	0	2	0	1	1	0	1	0	0	0	0	2	2	0	0	2	2	0	0	0	1	0	1	1	0	0	1	1	0	1	0	0	1
581	0	1	0	0	0	1	1	0	1	0	0	0	0	0	0	0	0	1	1	1	1	0	2	0	0	1	1	0	0	1	1	2	2	0	1	2	1	0	0	0	1	1	1	2	1	1	0	0	0
582	0	0	0	0	0	0	1	0	1	0	0	0	1	0	0	0	1	2	1	1	1	0	1	0	0	1	1	1	1	1	0	1	1	2	0	2	0	1	0	0	0	0	0	2	0	1	0	0	2
583	0	1	0	0	0	0	2	0	0	0	1	0	2	0	0	0	0	1	1	1	1	0	2	0	0	1	2	1	1	2	0	1	2	0	0	1	1	1	0	0	0	0	1	2	1	1	0	1	1
584	1	1	0	0	1	1	1	0	2	0	0	0	0	0	0	0	0	2	0	0	1	0	0	1	1	1	2	1	1	1	2	0	1	1	0	2	0	0	0	0	0	0	0	0	1	1	0	0	1
585	0	1	0	0	0	0	1	1	2	0	0	0	1	0	0	0	0	1	0	0	2	0	2	0	1	2	1	1	1	1	0	0	2	0	0	2	0	0	0	0	0	1	1	2	2	0	0	0	1
586	0	0	0	1	0	0	0	0	1	0	0	0	1	0	0	0	0	0	2	0	2	0	2	0	0	1	1	1	2	0	1	2	2	0	0	1	1	0	1	1	0	1	1	2	0	0	0	0	0
587	0	1	0	0	1	1	0	0	2	0	1	1	2	0	0	0	0	2	0	0	0	0	2	0	0	0	0	0	0	0	0	0	1	0	0	2	2	0	0	0	0	0	0	2	0	0	0	0	0
588	0	1	0	1	1	1	2	1	1	1	1	0	0	0	0	0	0	1	1	1	1	0	2	0	0	2	1	0	0	1	0	2	1	0	0	2	2	1	0	0	0	0	0	1	0	0	0	1	2
589	0	1	0	0	0	0	1	1	2	0	0	1	2	0	0	0	0	1	1	1	2	0	2	0	0	0	2	0	0	2	1	0	2	0	0	2	0	0	0	0	0	0	1	1	1	0	0	0	0
590	0	0	0	1	1	1	2	1	2	0	0	2	2	0	0	0	1	1	1	1	2	0	0	1	1	0	1	1	1	1	1	0	1	1	0	0	1	0	1	1	0	0	0	1	1	0	0	0	1
591	0	0	0	1	1	1	1	0	1	1	0	0	0	0	0	0	0	0	2	2	2	0	0	0	0	0	1	0	0	2	0	1	1	1	0	1	1	0	0	0	0	0	0	1	0	0	0	0	1
592	0	1	0	0	1	1	1	1	2	0	0	0	0	0	0	0	0	2	0	0	1	1	2	0	0	0	1	0	1	0	0	1	2	0	1	1	1	0	2	2	1	0	0	1	1	1	0	0	2
593	0	2	1	1	0	0	2	0	2	0	0	0	1	0	0	0	0	0	2	1	2	0	1	1	1	1	1	0	0	1	1	0	1	0	0	2	1	0	0	0	0	1	1	1	2	0	0	0	0
594	0	0	0	0	0	0	2	1	1	0	0	1	2	0	0	1	0	1	0	0	0	0	2	0	1	0	1	0	1	1	0	0	2	2	2	2	2	0	1	1	0	1	1	1	1	1	0	0	0
595	0	1	0	0	0	0	1	0	1	0	1	0	1	0	0	0	0	1	1	1	1	0	1	1	1	0	0	2	2	1	1	0	1	0	0	1	2	0	2	2	0	0	1	2	2	2	0	0	1
596	0	2	0	0	0	0	0	0	2	0	0	0	0	0	0	0	0	1	1	1	1	0	2	0	0	1	2	0	1	0	0	0	1	0	0	2	2	0	1	1	0	0	0	1	0	0	0	0	1
597	0	0	0	0	1	1	2	1	1	0	1	0	1	0	0	0	0	0	1	1	1	0	1	0	0	1	2	0	0	2	1	2	1	0	0	0	1	0	1	1	1	2	2	2	0	0	0	0	0
598	0	2	1	1	0	0	1	0	2	0	0	0	0	0	0	0	0	1	1	1	2	0	2	0	0	0	1	0	0	1	0	1	1	1	2	2	1	0	2	2	0	0	0	1	1	0	0	0	1
599	0	0	0	0	0	0	0	0	2	0	0	0	1	0	0	0	1	2	1	1	1	1	2	0	0	1	1	0	0	2	0	0	1	1	0	1	1	0	0	0	0	0	0	1	0	1	0	0	1
600	0	0	0	0	1	1	2	0	0	0	0	0	1	0	0	0	0	0	1	2	2	0	2	0	0	0	1	2	2	1	0	1	0	0	0	1	2	0	1	1	0	1	1	2	0	0	0	0	0
601	0	1	0	0	0	0	2	1	1	0	0	1	2	1	1	1	0	2	0	0	0	0	1	0	0	1	0	0	1	1	0	0	1	1	1	1	1	0	1	1	0	0	1	2	1	1	0	0	2
602	0	2	0	0	0	0	1	0	2	0	0	0	1	0	0	1	0	2	1	1	1	0	1	1	1	1	2	0	0	0	0	0	2	1	0	1	1	0	1	1	0	0	0	2	0	2	0	1	1
603	0	2	1	2	0	0	1	0	1	0	0	0	1	0	0	0	0	0	2	2	2	0	2	0	0	0	1	0	0	1	1	0	1	0	0	2	1	0	0	0	1	0	1	2	0	0	0	0	1
604	0	1	0	1	0	0	1	1	2	0	0	0	0	0	0	0	0	1	1	1	1	0	2	0	0	1	2	0	0	1	1	0	2	1	0	2	0	0	0	0	0	0	0	0	0	0	0	0	1
605	0	1	0	0	0	0	1	0	0	0	0	0	1	0	0	1	0	1	1	1	2	0	1	0	0	2	1	0	0	1	0	1	2	1	0	2	2	0	2	2	0	0	0	0	2	2	0	1	2
606	0	0	0	0	0	0	1	1	2	0	0	1	2	0	0	0	0	2	0	0	1	0	2	0	0	0	1	1	1	1	0	0	1	1	2	2	0	0	0	0	0	0	0	1	0	1	0	0	1
607	0	0	0	0	0	0	1	0	1	0	1	0	0	0	0	0	1	2	1	1	1	0	2	0	0	1	1	0	0	1	1	0	0	1	1	1	2	0	1	1	0	0	0	2	0	2	0	0	0
608	0	1	0	0	0	0	2	0	1	1	0	1	1	0	0	0	0	1	1	1	1	0	2	0	0	1	1	2	2	1	1	0	0	0	0	2	0	0	0	0	0	0	1	2	0	0	0	0	2
609	0	1	0	1	0	0	1	0	2	0	0	0	0	0	0	0	0	2	0	0	0	0	2	0	0	2	2	1	1	1	2	1	2	0	0	1	2	1	0	0	1	0	1	2	0	0	0	0	1
610	0	1	1	1	0	0	1	0	1	0	0	0	0	0	0	0	0	0	2	2	2	0	2	0	0	2	1	1	1	1	0	0	0	0	0	2	0	0	0	0	0	1	1	2	1	0	0	1	1
611	0	1	0	1	0	0	0	0	2	0	0	1	2	0	0	0	0	2	0	1	1	0	1	0	0	0	2	0	0	2	0	0	2	0	0	2	2	0	1	0	1	0	0	1	0	1	0	0	1
612	0	1	0	1	0	0	2	0	0	0	1	2	2	0	0	0	0	0	2	2	2	0	1	0	0	1	1	0	0	1	1	1	2	1	0	1	2	0	1	0	1	0	1	2	0	0	0	1	2
613	0	1	0	2	0	0	2	0	1	0	1	1	2	0	0	0	0	1	1	0	1	0	2	0	0	0	1	0	0	2	1	2	2	0	0	0	2	0	2	2	1	2	2	2	0	0	0	0	1
614	0	1	0	0	0	0	0	0	1	0	0	0	0	0	0	0	0	0	2	2	2	0	2	0	0	1	1	0	1	1	0	1	2	2	0	1	1	0	0	0	0	0	0	0	2	2	0	0	0
615	0	2	0	0	0	0	2	1	1	0	0	0	0	0	0	0	0	1	1	1	1	0	2	0	0	1	2	2	2	1	1	0	0	0	0	2	1	1	0	0	0	0	1	2	0	1	0	1	1
616	0	1	0	0	1	1	1	0	1	0	0	1	1	0	0	0	0	1	1	0	1	0	1	0	0	1	2	0	0	1	0	1	2	0	1	2	0	0	1	0	1	0	0	1	1	1	0	0	0
617	0	1	0	1	0	0	2	0	1	0	0	1	2	0	0	0	0	0	2	2	2	2	0	0	0	1	2	0	0	2	0	1	0	0	0	2	1	0	0	0	0	0	1	2	1	1	0	0	0
618	0	2	0	0	0	0	2	1	1	0	1	0	1	0	0	0	0	2	1	2	2	0	1	0	0	1	1	2	2	2	0	0	0	1	0	2	2	1	1	1	0	0	0	1	0	1	0	0	1
619	0	0	0	0	0	0	2	0	0	0	1	1	1	0	0	0	0	1	0	0	0	0	2	0	0	1	2	1	1	1	2	1	1	0	1	1	1	0	0	0	0	0	0	2	0	1	0	0	1
620	0	2	0	0	0	0	1	0	1	0	0	0	1	0	0	0	0	2	1	1	2	0	0	1	1	1	2	1	1	0	1	0	2	0	0	1	2	0	2	2	1	0	0	2	0	0	0	0	1
621	1	1	0	1	0	0	0	0	2	0	0	0	0	0	0	0	0	0	2	2	2	0	2	0	0	0	0	0	1	1	0	0	2	1	0	1	1	1	0	0	1	0	2	2	1	1	0	0	1
622	0	0	0	2	1	1	1	0	1	0	0	2	2	0	0	0	0	1	1	1	1	0	2	0	0	1	1	1	1	1	1	0	0	0	0	1	1	0	0	0	0	1	2	2	0	1	0	0	1
623	0	0	0	0	0	0	1	1	2	0	1	1	1	0	0	0	0	0	2	2	2	0	2	0	0	1	1	0	1	1	1	0	0	0	1	2	0	0	0	0	0	1	1	1	1	0	0	0	1
624	0	0	0	0	2	2	2	1	1	0	0	0	2	0	0	0	0	0	2	2	2	0	1	0	0	2	2	2	2	1	1	1	1	2	1	2	0	0	0	0	0	0	0	0	2	0	0	0	1
625	0	1	0	1	0	0	1	0	1	0	1	1	2	0	0	0	0	1	1	1	1	0	2	0	0	0	2	0	0	2	0	0	0	1	1	2	1	0	1	1	0	0	2	2	2	1	0	0	1
626	0	0	0	1	0	0	1	1	2	0	0	0	0	0	0	0	0	2	0	0	0	0	2	0	0	2	0	1	0	0	1	0	1	1	0	2	1	0	1	1	0	0	1	1	1	0	0	0	0
627	0	0	0	0	1	1	1	0	2	0	0	0	0	0	0	0	0	1	1	1	2	0	2	0	0	2	2	0	0	1	1	0	2	1	1	1	1	0	1	1	0	0	1	2	1	1	0	0	1
628	0	1	0	1	0	0	0	0	2	0	0	0	0	0	0	0	0	0	2	2	2	0	0	1	1	0	1	0	1	0	0	1	1	1	0	1	2	0	2	2	0	0	1	2	0	1	0	0	0
629	0	2	0	0	0	0	2	0	1	0	0	0	1	0	0	0	0	0	2	2	2	0	1	1	1	1	1	0	1	1	0	1	1	0	1	1	0	0	0	0	0	0	0	0	1	0	0	1	0
630	0	1	0	0	0	0	0	0	2	0	0	0	0	0	0	0	0	1	1	1	1	0	2	0	1	2	1	0	0	2	1	1	1	0	0	2	2	1	1	1	0	0	0	2	0	1	0	0	1
631	0	1	0	0	1	1	1	0	1	0	1	0	0	0	0	0	0	0	2	2	2	0	2	0	0	2	1	2	2	0	1	2	2	0	1	2	0	0	0	0	0	0	0	1	0	0	0	0	1
632	0	2	0	1	0	0	1	0	2	1	0	0	1	0	0	1	1	2	1	1	1	0	2	0	0	2	1	0	1	2	0	0	2	0	0	2	2	1	1	1	0	0	0	0	0	1	0	0	2
633	0	1	0	0	0	0	1	1	1	1	0	0	0	0	0	0	0	0	2	1	2	0	2	0	1	1	0	2	2	0	0	0	2	0	0	2	2	1	0	0	0	0	1	2	1	1	0	0	2
634	0	0	0	0	0	0	1	0	1	0	1	1	2	0	0	0	0	1	1	1	1	1	0	1	1	1	2	0	0	2	0	1	2	0	1	2	0	0	0	0	0	0	0	2	0	0	0	0	0
635	0	0	0	0	0	1	1	1	2	0	0	0	0	0	0	0	0	1	1	1	1	0	2	0	0	0	2	1	1	0	1	0	0	0	0	2	1	0	1	1	0	0	1	2	1	0	0	0	1
636	0	0	0	0	0	0	1	0	2	0	0	0	0	0	0	0	0	2	0	0	0	0	0	0	0	1	0	2	2	0	0	0	2	0	0	1	1	0	1	1	0	0	0	2	0	2	0	0	0
637	0	2	1	0	0	0	1	1	2	0	0	0	1	0	0	0	1	1	1	1	2	0	2	0	0	0	1	1	1	1	1	1	1	0	0	2	1	0	1	1	0	0	0	1	0	1	0	0	0
638	0	2	0	0	0	0	1	0	2	0	0	1	2	0	0	0	0	0	1	1	1	0	1	0	1	1	2	0	0	1	1	1	1	1	1	1	2	0	1	1	0	0	0	0	1	0	0	0	1
639	0	0	0	0	1	1	1	0	2	0	0	0	0	0	0	0	0	2	0	0	1	0	1	0	0	1	2	0	0	2	0	2	1	0	0	2	2	0	2	2	1	0	0	1	0	1	0	0	0
640	0	1	0	0	0	0	0	0	2	0	0	0	1	0	0	0	0	0	2	2	2	0	2	0	0	0	2	1	1	1	2	1	2	1	0	2	1	0	0	0	1	0	0	2	2	1	0	2	2
641	0	1	0	1	0	0	1	0	1	0	1	0	1	0	0	0	0	2	0	0	0	1	2	0	1	1	2	0	0	1	1	0	1	0	0	1	2	1	1	1	0	0	0	2	0	1	0	0	1
642	0	2	0	1	0	0	1	1	2	0	0	1	1	0	0	0	0	1	1	1	1	0	2	0	0	0	2	0	1	1	1	0	1	0	0	2	1	1	0	0	0	0	0	2	0	2	0	0	1
643	0	2	0	0	0	0	1	1	2	0	0	0	1	0	0	0	0	1	2	2	2	0	2	0	0	0	1	0	1	1	0	1	1	2	1	2	2	1	1	1	0	0	0	2	1	2	0	0	0
644	0	2	0	0	0	0	2	0	1	0	1	0	1	0	0	0	0	1	1	1	2	0	1	0	1	1	0	0	0	1	0	1	1	0	0	1	2	0	2	2	1	0	0	1	0	0	0	0	1
645	0	1	0	1	0	0	2	1	1	0	1	0	0	0	0	0	0	0	2	2	2	0	2	0	0	0	1	1	2	0	1	2	2	0	0	1	0	0	0	1	0	0	0	1	0	1	0	1	1
646	1	1	0	1	0	0	0	0	2	0	0	0	1	1	1	1	0	1	1	1	2	0	2	0	1	1	1	1	1	1	1	2	2	0	0	0	1	1	0	0	0	1	1	2	0	0	0	0	1
647	0	2	0	0	0	0	2	1	1	0	1	1	1	0	0	0	0	1	1	2	2	0	2	0	0	0	1	1	1	1	1	1	1	1	2	2	1	0	2	2	0	1	2	2	1	0	0	0	0
648	0	0	0	0	0	0	1	0	1	0	1	1	1	0	0	0	0	0	2	1	2	0	1	0	0	1	2	0	0	2	0	0	1	1	0	1	1	0	0	0	0	0	0	1	0	1	0	0	0
649	0	0	0	0	0	0	1	0	1	0	1	1	1	0	0	0	0	1	1	2	2	0	2	0	0	0	2	0	0	2	2	1	2	0	0	2	1	0	1	1	0	0	0	0	0	0	0	0	1
650	0	2	0	0	0	0	1	1	2	0	0	0	1	0	0	0	0	1	1	1	0	0	2	0	1	0	2	0	0	1	1	1	1	1	0	1	2	0	2	2	0	1	1	2	1	0	0	0	0
651	0	0	0	0	1	1	1	0	1	0	0	0	1	0	0	0	0	0	2	2	2	0	2	0	0	1	2	1	1	2	1	1	2	0	1	1	1	1	0	0	1	0	0	1	0	0	0	0	0
652	0	1	1	1	0	1	1	1	2	0	0	1	1	0	0	0	0	0	2	1	2	0	2	0	0	1	1	2	2	0	1	0	1	0	0	1	1	0	0	0	0	0	0	1	0	1	0	0	1
653	1	1	0	0	0	0	0	0	2	0	0	0	0	0	0	0	0	1	1	1	1	0	1	0	0	1	2	0	1	1	0	2	2	0	0	1	2	0	0	0	0	0	0	1	0	1	0	0	0
654	0	1	0	0	0	0	1	0	1	0	1	1	2	0	0	0	0	2	0	0	2	0	1	0	1	1	2	0	0	2	2	1	1	0	0	1	1	0	0	0	0	0	1	2	1	0	0	1	1
655	1	0	0	0	1	1	2	0	0	0	1	1	1	0	0	0	0	0	2	2	2	1	2	0	0	2	1	0	0	1	0	0	2	0	0	2	0	0	1	1	0	0	0	1	1	1	0	0	0
656	0	2	0	0	0	0	1	0	2	0	0	1	2	0	0	0	0	0	2	1	2	0	2	0	1	1	1	0	0	1	0	1	1	1	1	1	1	0	1	1	0	0	0	2	0	0	0	1	0
657	0	1	0	0	0	0	2	0	1	0	1	0	0	0	0	0	0	0	2	0	2	0	0	1	1	1	2	1	1	0	1	0	1	0	0	1	1	0	0	0	0	0	0	2	0	1	0	0	1
658	0	1	0	0	0	0	1	1	2	0	0	0	1	0	0	0	0	0	2	1	2	0	2	0	0	1	1	0	1	1	0	1	2	0	1	2	1	0	1	1	0	0	0	1	0	0	0	0	0
659	0	1	0	1	0	0	1	1	2	0	0	0	0	0	0	0	0	1	1	2	2	0	1	1	0	1	1	2	2	1	1	0	2	0	0	2	0	0	0	0	0	0	0	1	0	1	0	0	0
660	0	1	0	0	1	1	2	0	1	0	1	0	0	0	0	0	0	0	2	2	2	0	1	1	1	1	1	0	0	1	1	0	1	1	1	2	0	0	0	0	0	0	0	1	0	0	0	0	1
661	0	1	0	1	0	0	1	1	2	0	0	0	0	0	0	0	0	1	1	1	1	0	1	1	1	1	1	0	2	0	0	1	1	2	1	1	1	0	2	2	1	0	0	2	0	0	0	0	0
662	0	2	0	0	0	0	2	0	0	0	2	0	0	0	0	0	0	0	2	2	2	0	2	0	0	1	1	0	1	0	0	0	1	1	0	1	1	0	0	0	0	0	0	2	1	2	0	0	2
663	0	1	0	0	0	0	0	0	2	0	0	1	2	0	0	0	0	1	1	1	1	0	1	0	0	0	1	0	0	1	0	0	0	0	0	1	2	0	2	2	0	0	0	1	0	1	0	0	0
664	0	2	0	0	0	0	2	1	1	0	0	1	2	0	0	0	0	1	1	1	2	0	1	0	0	1	2	0	0	2	0	1	2	0	0	1	1	0	1	0	1	0	2	2	2	0	0	0	0
665	1	0	0	0	0	0	0	0	1	0	1	0	0	0	0	0	0	1	1	1	1	1	2	0	0	0	1	0	0	1	0	1	2	0	0	2	2	0	1	1	0	0	1	2	2	2	0	0	1
666	0	1	0	0	0	0	2	0	0	0	0	1	1	0	0	0	0	2	0	0	0	0	1	0	0	0	1	0	1	1	0	0	1	1	1	1	1	0	0	0	0	0	0	0	1	0	0	0	1
667	0	0	0	0	1	1	1	0	1	0	0	0	1	0	0	0	0	0	2	1	2	0	1	0	1	1	2	1	1	1	0	0	1	1	0	2	2	1	0	0	0	1	2	2	0	1	0	0	1
668	0	0	0	0	0	0	0	0	2	0	0	1	1	1	1	1	0	1	1	1	2	0	2	0	0	2	2	0	0	2	1	1	0	0	0	1	1	0	1	0	1	0	0	1	0	0	0	0	1
669	0	2	0	0	0	0	2	1	1	0	0	0	1	0	0	0	0	1	2	1	2	0	1	1	1	1	1	0	2	0	0	1	1	0	1	1	1	0	0	0	0	1	1	1	1	0	0	0	2
670	0	1	0	1	0	0	1	0	1	0	0	0	0	0	0	0	0	2	1	1	2	0	2	0	0	0	1	0	1	1	1	1	0	0	0	1	1	0	2	2	0	0	0	2	0	1	0	0	1
671	1	1	0	0	0	0	1	0	1	0	1	1	2	0	0	0	0	1	1	1	1	0	2	0	0	2	2	1	1	1	2	2	2	0	0	1	0	1	0	0	0	0	1	1	1	0	0	0	1
672	0	2	0	1	0	0	2	0	1	0	1	0	0	0	0	0	0	0	2	2	2	0	2	0	0	1	2	0	0	2	1	0	0	0	1	2	1	0	0	0	0	0	0	1	0	0	0	1	2
673	0	2	1	1	0	0	1	2	2	0	0	0	0	0	0	0	1	2	1	1	1	0	2	0	0	1	2	0	0	1	0	1	1	0	0	2	1	0	0	0	1	0	0	1	0	1	0	0	2
674	0	2	0	0	0	0	2	1	1	0	0	1	1	0	0	0	0	0	2	2	2	0	0	0	0	0	1	2	2	1	1	0	2	2	2	2	1	0	0	0	0	0	0	2	0	1	1	0	1
675	0	2	0	0	0	0	1	0	1	0	0	0	0	0	0	0	1	1	1	1	2	1	0	1	0	0	1	1	1	1	1	0	0	0	1	2	2	1	1	1	0	0	0	2	0	0	0	0	1
676	0	2	0	0	0	0	1	1	2	0	0	1	1	0	0	0	0	1	1	1	1	0	0	0	0	0	2	0	0	2	1	2	1	0	0	0	1	1	0	0	0	1	2	2	0	1	0	1	1
677	0	2	0	0	0	0	0	0	2	0	1	0	0	0	0	0	0	0	2	2	2	0	1	0	0	2	0	1	2	0	0	1	1	0	0	2	2	0	1	0	1	1	1	2	0	0	0	0	2
678	0	1	0	1	0	0	0	0	2	0	0	0	1	0	0	0	0	1	1	1	1	0	2	0	0	0	2	0	0	1	1	1	0	0	0	2	1	0	0	0	1	0	1	2	1	0	0	0	0
679	0	2	0	0	0	0	2	0	0	0	0	1	0	0	0	1	0	2	0	1	1	0	1	1	1	2	2	0	0	2	0	1	1	1	1	2	2	1	0	0	0	0	0	0	1	0	0	0	1
680	0	1	0	0	0	0	1	0	2	0	0	0	1	0	0	0	0	2	0	1	1	0	0	0	0	0	1	1	1	1	1	0	2	1	1	2	1	1	0	0	0	0	0	2	0	1	0	0	0
681	0	0	0	1	1	1	1	0	1	0	1	0	2	0	0	1	0	1	1	1	1	0	2	0	0	0	1	0	2	0	0	1	2	0	0	2	1	0	0	0	0	0	0	1	0	0	0	0	2
682	0	1	0	0	0	0	0	0	2	0	0	0	2	1	1	1	0	0	2	2	2	0	1	1	1	0	0	1	2	0	0	0	2	1	1	2	1	1	0	0	0	1	2	2	0	1	0	1	1
683	0	0	0	0	0	0	1	1	2	0	1	0	0	0	0	0	0	0	2	2	2	0	2	0	1	1	0	1	0	0	1	2	2	0	0	1	1	1	0	0	0	0	0	1	0	1	0	0	1
684	0	0	0	0	0	1	1	0	1	0	1	2	2	0	0	0	0	0	2	2	2	0	2	0	0	1	1	0	1	0	0	1	2	0	0	0	2	2	0	0	0	0	1	2	1	0	0	1	2
685	0	1	0	0	0	0	0	0	2	0	0	1	1	0	0	0	0	0	1	1	1	0	1	0	0	2	2	0	0	2	0	0	2	0	0	2	1	0	1	0	1	0	0	1	2	1	0	0	1
686	0	1	0	0	0	0	1	1	2	0	0	1	1	0	0	0	1	1	2	2	2	0	2	0	0	1	2	0	0	2	1	0	0	0	1	2	2	0	2	2	0	1	1	2	2	0	0	0	0
687	0	2	1	0	1	1	0	0	2	0	0	0	1	0	0	0	0	1	2	2	2	0	2	0	0	1	2	0	0	2	1	0	1	0	0	2	1	0	1	1	0	0	0	1	0	1	0	0	0
688	0	2	1	1	0	0	2	0	1	1	0	0	0	0	0	0	0	2	0	1	1	1	0	1	1	1	1	1	1	2	0	0	2	0	0	2	1	0	1	1	1	0	0	2	1	0	0	0	0
689	0	1	0	1	0	0	2	0	2	0	0	0	0	0	0	0	0	1	1	0	1	0	1	0	0	0	2	0	1	1	1	1	1	0	0	1	0	1	0	0	0	0	1	2	0	1	0	1	2
690	0	1	0	1	0	0	1	0	1	0	1	0	1	0	0	0	0	0	2	2	2	0	1	0	0	1	1	1	1	1	1	2	2	0	0	2	2	1	0	0	0	0	0	1	0	0	0	0	0
691	0	2	0	1	0	0	2	0	1	0	1	2	1	0	0	1	0	2	0	1	1	0	1	0	0	2	1	0	0	1	0	0	0	0	0	2	1	0	1	1	0	0	1	1	1	1	0	1	1
692	0	0	0	0	1	1	2	1	1	0	0	1	2	0	0	0	0	1	1	1	2	0	2	0	0	0	0	1	2	0	1	1	1	1	2	2	2	1	0	0	0	0	0	2	0	1	0	0	0
693	0	2	1	1	0	0	0	0	2	0	1	0	0	0	0	0	0	1	1	1	2	0	2	0	1	1	1	2	2	1	1	2	2	0	0	0	1	0	1	1	1	0	0	2	0	0	0	0	0
694	0	1	0	0	0	0	2	0	0	0	1	1	2	0	0	0	0	1	1	1	1	0	2	0	0	2	0	1	1	1	0	0	0	0	0	2	2	0	0	0	0	0	1	1	0	1	0	0	0
695	0	0	0	0	2	2	0	0	2	0	0	0	0	0	0	0	0	2	0	0	1	0	2	0	0	1	1	0	1	2	0	0	1	0	0	1	2	0	1	1	0	0	0	1	0	1	0	0	0
696	0	1	0	1	0	0	1	1	2	0	0	0	0	0	0	0	0	2	0	0	0	0	2	0	0	1	1	0	0	1	1	0	2	0	0	2	2	0	1	1	0	0	0	0	2	1	0	0	0
697	0	1	0	1	0	0	2	0	1	0	0	1	1	0	0	0	0	2	0	1	1	0	2	0	0	0	2	0	0	2	0	1	2	0	0	2	2	0	1	1	0	1	1	2	0	0	0	0	0
698	0	1	1	1	0	0	2	0	0	0	0	0	1	0	0	0	0	0	2	2	2	0	2	0	0	2	2	0	0	2	1	0	0	0	1	2	2	1	1	1	0	0	1	2	1	1	0	0	2
699	0	1	0	1	0	0	0	0	2	0	0	0	0	0	0	0	0	1	1	2	2	0	2	0	0	0	2	0	0	2	0	2	2	0	0	1	1	0	0	0	0	0	0	1	0	1	0	0	1
700	0	1	0	0	0	0	1	0	1	1	1	2	1	0	0	1	0	0	1	2	2	0	2	0	0	2	2	0	0	1	1	2	1	0	0	0	0	0	0	0	0	0	0	1	1	0	0	0	2
701	0	0	0	1	1	1	2	0	0	0	1	0	2	1	1	1	0	0	2	1	2	0	2	0	0	0	2	0	0	2	2	1	1	1	0	2	1	1	0	0	0	0	0	2	0	1	0	0	0
702	0	0	0	1	0	0	1	1	2	0	0	0	1	0	0	0	0	1	1	1	2	1	2	0	0	1	2	1	1	1	2	1	1	0	1	2	0	0	0	0	0	1	1	2	1	0	0	0	0
703	0	2	0	0	0	0	1	1	2	0	0	0	1	1	1	1	0	1	0	0	0	0	2	0	2	1	1	2	2	0	1	0	2	0	0	2	0	0	0	0	0	0	1	1	1	0	0	0	0
704	0	1	0	0	0	0	1	0	1	0	0	0	0	0	0	0	0	1	1	1	1	0	2	0	0	2	1	2	2	2	0	0	2	0	0	2	1	0	1	1	0	1	1	2	1	0	0	0	1
705	0	0	0	2	1	1	0	0	2	0	0	0	0	0	0	0	0	0	2	2	2	1	2	0	0	0	1	1	1	1	0	2	1	0	0	0	2	0	2	2	0	0	1	2	1	0	0	0	1
706	1	1	0	0	0	0	0	0	2	0	0	0	1	0	0	0	0	1	1	1	1	0	0	0	0	0	1	0	1	0	0	1	0	0	0	1	1	0	1	1	0	0	0	2	0	1	0	0	0
707	0	0	0	1	1	1	2	0	0	0	0	1	1	0	0	0	0	1	1	1	2	0	2	0	0	0	0	0	1	1	0	1	2	0	0	2	1	0	1	0	1	0	1	1	1	0	0	0	1
708	0	1	0	0	0	0	1	1	2	0	0	1	1	0	0	0	0	2	0	0	1	0	1	1	0	1	1	1	2	0	1	0	1	0	0	2	2	1	1	1	0	0	0	2	1	1	0	0	0
709	0	2	1	2	0	0	1	0	1	0	0	0	0	0	0	0	0	1	1	1	2	0	2	0	0	1	1	1	2	0	1	0	0	0	0	1	1	0	1	1	0	1	1	2	1	0	0	0	2
710	0	1	0	0	0	0	2	0	1	0	0	0	0	0	0	0	1	1	1	1	1	0	2	0	1	0	2	1	1	0	1	0	2	1	1	2	2	0	2	2	1	0	1	1	1	1	0	0	1
711	0	1	0	0	1	1	0	0	2	0	0	0	0	0	0	0	0	0	2	2	2	1	2	0	0	2	2	2	2	2	0	0	2	2	1	2	1	0	0	0	0	0	0	1	0	0	0	0	1
712	0	1	0	0	0	0	2	0	0	0	2	0	0	0	0	0	0	0	2	1	2	0	1	0	0	1	1	0	2	0	0	0	0	1	2	2	1	0	0	0	0	0	0	2	2	1	0	2	2
713	0	0	1	0	1	1	2	0	0	0	0	0	0	0	0	0	0	0	1	1	1	0	2	0	0	1	1	1	1	1	0	1	1	0	0	1	0	0	1	1	0	1	1	2	1	0	0	0	0
714	0	2	0	0	0	0	2	0	1	0	0	1	1	0	0	0	0	1	1	1	1	0	1	0	0	2	2	0	0	2	1	0	0	0	1	2	2	0	2	2	0	0	1	2	1	0	0	0	1
715	0	0	0	1	1	1	2	1	1	0	1	0	0	0	0	0	0	1	1	1	2	0	2	0	0	2	2	0	0	2	1	0	1	0	0	1	1	0	0	0	0	1	2	2	0	1	0	0	1
716	0	1	0	0	0	0	1	0	1	0	0	0	1	0	0	1	0	0	2	2	2	0	2	0	0	2	2	0	0	2	1	0	1	1	0	1	1	0	1	1	0	0	1	2	1	1	0	0	1
717	0	2	0	0	0	0	0	0	1	0	0	0	1	0	0	0	0	0	2	2	2	0	1	1	1	1	0	1	1	0	1	0	1	2	0	2	2	1	1	1	0	0	0	1	0	1	0	0	0
718	0	1	0	0	0	0	1	1	2	0	0	1	1	0	0	0	0	0	2	2	1	0	2	0	0	0	1	0	1	1	0	0	1	2	1	1	2	0	1	0	1	0	0	0	1	0	0	0	1
719	0	0	0	0	1	1	1	0	0	0	1	1	2	0	0	0	0	0	2	2	2	0	2	0	1	0	2	1	1	1	0	0	2	1	0	2	2	1	0	0	0	0	0	2	0	1	0	0	0
720	0	1	1	0	0	1	1	0	1	0	0	0	2	0	0	0	0	0	2	2	1	0	2	0	0	1	1	0	1	1	0	0	0	1	2	2	0	0	0	0	0	1	1	1	0	1	0	0	1
721	0	1	0	1	1	1	2	1	1	0	1	0	1	0	0	0	0	1	1	1	0	0	2	0	0	2	2	0	0	0	0	1	2	0	1	1	2	0	1	1	0	0	0	2	0	1	0	0	1
722	0	2	0	0	0	0	1	0	2	0	0	0	1	0	0	0	0	1	1	1	1	0	2	0	0	1	1	0	2	0	0	0	1	0	0	1	0	0	0	0	0	0	0	1	0	1	0	0	0
723	0	0	1	0	0	0	1	0	2	0	0	1	1	0	0	0	0	0	2	2	2	0	2	0	1	1	2	0	0	1	1	1	1	2	1	2	1	0	1	1	0	1	1	1	1	0	0	0	1
724	0	0	0	0	0	0	2	0	0	0	0	0	2	0	0	1	0	1	2	1	2	0	2	0	0	1	0	0	0	1	0	2	1	1	1	2	2	0	2	2	0	1	1	2	0	1	0	0	1
725	0	2	0	0	0	0	1	0	1	0	1	0	1	0	0	0	0	0	2	2	2	0	1	0	1	1	2	1	1	1	0	0	2	0	0	1	1	0	1	1	0	0	0	0	0	1	0	0	0
726	0	2	0	0	0	0	0	0	2	0	0	0	0	0	0	0	0	0	2	1	2	0	2	0	1	1	2	2	1	1	1	2	2	0	0	1	2	1	1	1	0	0	0	1	0	0	0	0	2
727	0	2	0	1	0	0	1	0	1	0	1	1	2	0	0	0	0	0	2	2	1	0	2	0	0	1	2	1	1	2	0	2	2	0	0	1	1	0	1	1	0	1	1	2	1	0	0	1	1
728	0	2	0	0	0	0	2	0	2	0	0	0	1	0	0	0	0	0	1	2	2	0	1	1	0	1	0	1	2	0	0	1	1	0	1	1	2	0	1	0	1	0	1	1	1	1	0	0	0
729	0	2	0	0	0	0	2	1	2	0	0	0	1	0	0	0	0	2	0	0	1	0	1	0	0	0	2	0	0	2	1	0	2	1	0	2	1	0	1	0	1	0	0	1	0	1	0	0	1
730	0	0	0	0	2	2	2	0	1	0	0	0	2	0	0	0	0	0	1	1	1	0	2	0	0	0	1	0	0	2	1	2	1	1	1	2	1	0	0	0	0	0	0	2	0	2	0	1	2
731	1	2	0	0	0	0	2	1	1	0	0	0	0	0	0	0	0	0	1	2	2	0	1	0	1	1	2	0	0	2	0	2	2	0	0	1	2	1	1	1	0	0	0	0	1	0	0	1	0
732	0	1	0	1	0	0	2	0	0	0	2	2	2	0	0	0	0	1	1	1	1	0	2	0	0	2	2	0	0	2	1	1	1	0	1	1	0	0	0	0	0	0	1	2	1	0	1	0	0
733	0	2	0	0	0	0	2	0	0	1	1	1	1	1	1	1	0	1	1	1	1	0	2	0	0	1	0	2	2	0	0	2	1	0	0	1	1	0	0	0	0	1	2	2	1	0	0	0	1
734	1	1	1	1	0	0	2	0	1	0	1	1	1	0	0	0	0	0	2	2	2	0	2	0	0	2	1	1	1	1	0	0	1	2	1	1	2	0	0	0	0	0	1	2	1	0	0	0	0
735	0	1	0	1	0	0	2	0	1	0	1	2	2	0	0	0	0	1	1	1	1	1	2	0	0	2	1	0	1	1	1	2	2	0	0	0	2	1	0	0	0	0	0	2	0	1	0	0	2
736	0	2	0	0	0	0	1	0	1	0	1	0	0	0	0	0	0	0	2	2	2	0	2	0	0	1	2	1	1	1	2	2	1	0	0	2	1	0	0	0	0	1	1	2	1	1	0	0	0
737	0	0	0	0	1	1	2	1	1	0	0	0	1	0	0	0	0	1	1	1	2	0	2	1	1	1	2	1	1	1	2	1	2	0	0	0	1	0	1	1	0	0	0	2	0	1	0	0	1
738	0	2	1	2	0	0	2	0	1	0	1	0	0	0	0	0	0	2	0	0	1	0	1	0	0	1	1	1	0	1	2	1	1	0	1	1	1	0	1	1	0	0	0	2	1	0	0	0	1
739	1	0	0	0	0	0	1	0	1	0	0	1	1	0	0	0	0	1	1	0	1	0	2	0	0	1	2	0	0	2	2	1	2	1	0	2	2	1	1	1	0	0	1	2	1	0	0	0	0
740	0	1	1	1	0	0	0	0	2	0	0	1	0	0	0	1	1	2	1	2	2	0	2	0	0	2	0	0	1	1	0	1	0	0	0	1	2	1	1	1	0	0	0	1	1	1	0	0	1
741	0	1	0	1	0	0	0	0	2	0	0	1	1	0	0	0	0	0	2	1	2	0	2	0	0	2	1	0	0	2	1	1	1	0	0	1	2	0	1	1	0	0	0	2	1	2	0	1	0
742	0	0	0	0	0	0	1	0	2	0	0	1	1	0	0	0	0	0	2	2	2	0	2	0	0	2	1	1	1	1	0	1	2	2	0	1	2	0	1	1	0	1	1	2	1	0	0	1	1
743	1	1	0	1	0	0	1	0	1	1	1	0	1	0	0	0	0	1	1	1	1	0	2	0	0	1	2	0	1	1	0	1	2	0	0	1	2	0	1	0	1	1	1	1	1	0	0	0	1
744	0	0	0	0	2	2	1	0	1	0	0	0	1	0	0	0	0	0	1	1	1	0	1	1	1	2	1	0	1	1	0	1	2	0	0	1	1	0	0	0	0	0	2	2	2	0	0	1	1
745	0	2	0	0	0	0	0	0	2	0	0	0	0	0	0	0	0	1	1	1	2	0	2	0	1	1	1	0	0	1	0	1	2	1	0	1	1	0	0	0	0	0	1	1	1	0	0	1	1
746	0	1	1	1	0	1	1	0	1	0	0	0	0	0	0	0	0	0	2	2	2	0	2	0	0	1	2	0	0	1	1	0	1	0	0	2	2	0	1	1	0	0	0	2	0	1	0	1	1
747	0	2	1	0	1	1	2	1	2	0	0	0	1	0	0	0	0	0	2	2	2	0	2	0	0	0	1	1	2	1	0	2	2	0	0	0	0	0	0	0	0	0	1	1	1	1	0	0	0
748	0	1	0	1	0	0	0	0	1	0	0	1	2	1	1	1	0	1	1	1	2	0	1	0	0	1	2	2	1	1	1	0	2	2	2	2	1	0	1	1	0	0	1	2	2	2	0	0	1
749	0	1	0	1	0	0	2	0	0	0	0	0	0	0	0	0	0	0	2	2	2	0	2	0	1	0	1	0	0	1	0	1	1	0	0	2	1	0	1	1	0	1	1	1	1	0	0	0	1
750	0	0	0	1	0	0	2	0	0	1	1	0	1	0	0	0	0	2	0	0	1	0	2	0	0	1	2	0	0	1	0	1	1	0	0	2	2	0	2	2	0	2	2	2	0	0	0	0	1
751	0	1	0	1	0	0	1	0	1	1	1	1	0	0	0	1	0	1	0	0	2	0	0	1	1	1	2	0	0	1	1	0	1	0	0	1	2	0	1	1	0	0	1	2	1	0	0	0	0
752	0	1	0	1	1	1	1	0	1	0	1	1	1	0	0	0	0	1	1	1	2	0	2	0	0	1	2	0	0	2	1	0	1	1	1	2	1	0	2	2	0	0	0	2	0	0	0	0	1
753	0	0	0	0	2	2	2	0	1	0	1	0	0	0	0	0	0	1	2	1	2	0	2	0	0	0	1	0	0	1	0	0	2	0	0	2	1	0	0	0	0	1	1	2	1	0	0	0	1
754	0	1	0	0	1	1	2	1	1	0	0	0	1	0	0	0	0	1	1	1	2	0	1	0	0	1	2	1	1	1	2	1	2	1	0	1	2	0	1	1	0	0	0	2	0	2	0	0	2
755	0	1	0	1	0	0	0	0	2	0	0	0	0	0	0	0	0	1	1	1	1	0	1	1	0	1	1	0	2	0	0	1	1	0	0	1	2	0	0	0	0	0	0	2	0	1	0	0	0
756	0	0	0	0	0	0	0	0	2	0	0	1	1	0	0	0	0	0	2	2	2	0	2	0	0	0	2	1	1	1	2	0	2	2	2	2	1	0	1	1	0	0	0	0	1	0	0	0	1
757	0	2	0	1	0	0	1	0	0	0	1	0	1	0	0	0	0	2	0	0	1	0	1	1	1	1	2	1	1	2	0	0	2	0	0	1	2	0	1	1	0	0	1	2	1	0	0	0	1
758	0	1	0	1	0	0	2	0	2	0	0	0	0	0	0	0	0	1	1	1	1	2	0	0	0	1	1	0	1	0	0	1	1	0	0	2	1	0	1	1	0	1	1	2	1	0	0	0	0
759	0	2	0	1	0	0	1	0	1	0	1	0	0	0	0	0	0	0	1	2	2	0	1	1	1	1	0	0	0	1	0	0	0	1	2	2	2	0	1	1	0	0	1	2	2	1	0	0	1
760	0	1	0	0	0	0	2	1	1	0	1	0	0	0	0	0	0	0	2	2	2	0	2	0	0	0	1	0	0	1	1	1	2	1	0	1	2	0	1	1	0	0	0	1	0	1	0	0	1
761	0	0	0	0	2	2	2	1	1	0	0	1	2	0	0	0	0	0	2	2	2	0	1	0	1	0	2	1	1	1	2	0	2	1	1	2	2	0	1	1	0	1	1	1	1	1	0	0	0
762	0	1	1	1	1	1	1	0	1	0	0	1	1	0	0	0	0	1	1	1	1	0	2	0	0	0	2	0	0	2	1	1	2	0	0	2	1	0	1	1	0	0	0	1	0	0	0	0	2
763	0	1	0	0	0	0	1	0	1	0	1	0	0	0	0	0	0	0	2	2	2	0	2	0	0	2	2	0	0	2	0	1	2	0	0	1	1	0	0	0	0	0	0	0	0	1	0	0	2
764	0	2	0	1	0	0	1	0	1	1	1	0	2	1	1	1	0	1	0	0	1	0	2	0	0	0	1	0	0	1	1	0	1	0	0	2	1	0	0	0	0	1	1	2	1	0	0	0	0
765	0	1	0	0	0	1	1	1	2	0	0	1	1	0	0	0	0	1	2	2	2	0	2	0	0	1	2	0	0	1	0	0	2	0	0	2	2	0	1	1	0	0	0	1	0	1	0	0	2
766	0	0	0	0	0	0	2	0	1	0	0	0	0	0	0	0	0	2	0	0	0	0	2	0	0	2	2	0	0	1	0	2	2	0	0	2	0	0	0	0	0	0	1	1	1	2	0	0	0
767	0	1	1	0	0	0	1	0	1	0	1	0	1	1	1	1	0	2	0	0	0	0	1	0	0	1	1	0	1	1	1	0	1	0	0	1	2	0	2	1	1	2	2	2	1	0	0	0	1
768	0	1	0	0	1	1	2	0	1	0	1	1	1	0	0	0	0	1	1	1	2	0	1	0	1	1	1	0	0	1	0	1	0	0	0	2	1	0	0	0	0	2	2	2	1	0	0	1	1
769	0	2	0	0	0	0	2	1	1	0	0	0	0	0	0	0	0	0	1	1	2	0	2	0	0	1	1	0	1	0	0	0	2	0	0	1	0	0	0	0	0	1	1	1	1	0	0	1	1
770	0	1	0	0	0	0	2	0	1	0	1	0	0	0	0	0	0	1	1	1	2	0	2	0	1	2	2	0	0	2	1	0	1	1	0	0	1	0	0	0	0	0	0	0	2	0	0	1	1
771	0	1	0	1	0	0	0	0	2	0	0	0	1	0	0	0	1	1	1	2	2	0	2	0	0	1	2	0	0	2	0	1	2	0	0	1	2	0	2	2	0	0	0	1	0	1	0	0	1
772	0	0	0	0	0	0	2	1	2	0	0	0	1	0	0	0	0	2	0	0	2	0	1	1	1	1	2	0	0	1	1	0	1	0	0	2	2	0	2	2	0	1	1	2	0	0	0	0	1
773	0	2	1	0	0	1	0	0	2	0	0	0	0	0	0	0	0	1	2	2	2	0	2	0	2	1	2	0	1	0	0	0	2	1	1	1	1	0	1	1	0	0	0	1	0	0	0	0	2
774	0	1	0	1	0	0	1	0	1	0	0	0	0	0	0	0	0	0	2	1	2	0	2	0	0	0	2	1	1	1	2	2	1	0	0	2	1	1	0	0	0	0	0	2	0	0	0	0	2
775	0	1	0	0	0	0	1	0	1	0	0	1	1	0	0	0	0	1	1	2	2	0	2	0	0	2	1	0	1	2	0	1	2	0	0	0	1	0	0	0	0	0	0	1	1	1	0	1	0
776	0	0	0	0	1	1	1	1	2	0	1	1	1	0	0	0	0	0	2	1	2	0	2	0	0	2	1	0	0	1	0	1	1	2	0	2	1	0	0	0	0	0	0	2	0	1	0	0	0
777	0	1	0	0	1	1	0	0	2	0	0	0	0	0	0	0	0	0	2	2	2	0	2	0	1	0	2	0	0	2	2	2	2	0	0	1	1	0	0	0	0	0	0	2	0	0	0	0	1
778	0	1	0	0	0	0	1	1	2	0	0	1	1	1	1	1	0	2	1	2	2	0	1	1	1	2	1	0	1	1	0	1	1	1	1	2	1	0	0	0	0	0	0	0	0	1	0	0	1
779	0	2	1	1	0	0	1	0	2	1	0	0	0	0	0	0	0	0	2	2	2	0	2	0	0	1	2	0	0	2	0	0	1	0	0	1	1	0	1	1	0	0	0	0	0	0	0	0	1
780	0	1	0	1	0	0	0	0	1	0	0	0	0	0	0	0	0	1	1	1	1	0	2	0	0	2	1	0	1	1	0	0	1	0	0	2	1	0	1	1	0	0	1	2	0	0	0	1	2
781	0	1	0	0	1	1	1	1	2	0	0	0	1	0	0	0	0	1	1	1	2	0	0	1	1	0	1	1	1	0	0	2	1	0	1	2	2	0	2	2	0	0	0	1	0	0	0	0	0
782	0	0	0	0	1	1	1	0	0	0	1	0	1	0	0	0	0	1	1	1	2	0	0	0	0	1	2	2	2	1	1	2	2	0	0	1	1	0	1	1	0	0	0	2	0	0	0	0	0
783	0	1	0	1	0	0	2	0	1	0	1	0	0	0	0	0	1	2	1	2	2	0	2	0	0	0	2	0	0	1	0	0	1	1	1	2	2	0	1	1	0	1	1	2	1	0	0	0	0
784	0	1	0	0	0	0	1	0	1	0	0	0	0	0	0	0	0	0	2	2	2	1	2	0	0	1	1	0	1	0	0	0	2	0	0	2	1	0	0	0	0	1	1	1	1	1	0	0	1
785	0	2	0	0	1	1	1	0	2	0	0	0	0	0	0	0	0	1	2	1	2	0	2	1	1	1	0	0	1	1	0	0	0	0	1	2	1	1	0	0	0	0	1	2	1	0	0	1	2
786	0	1	0	1	0	0	2	0	0	0	1	0	0	0	0	0	0	0	2	2	2	0	2	0	0	0	2	0	0	2	1	1	2	0	1	1	2	0	1	1	0	0	0	1	0	0	0	0	0
787	1	2	0	0	0	0	1	0	1	0	1	1	1	0	0	0	0	1	1	1	1	0	0	0	0	1	2	0	0	2	0	1	1	1	1	1	1	0	0	0	0	0	0	2	1	1	0	0	0
788	0	2	0	0	0	0	2	1	1	0	0	0	0	0	0	0	0	0	2	2	2	0	2	0	0	1	1	0	1	1	0	0	1	0	0	2	0	0	0	0	0	0	1	1	1	0	0	0	1
789	0	1	0	1	0	0	1	0	2	0	0	0	1	0	0	0	0	1	1	1	2	0	2	0	0	2	1	0	1	0	0	2	1	0	1	2	1	0	2	2	0	0	0	2	0	1	0	0	1
790	0	1	0	0	1	1	1	2	2	0	0	0	0	0	0	0	0	0	2	2	2	0	2	0	1	1	1	1	1	1	1	1	1	0	0	1	0	0	0	0	0	0	0	2	0	0	0	0	0
791	1	0	1	0	1	1	0	0	2	0	0	1	2	0	0	0	0	0	2	2	2	0	2	0	0	0	1	0	1	1	0	2	1	0	0	2	1	0	1	0	1	0	1	2	0	0	0	0	0
792	0	2	0	0	0	0	1	0	1	0	0	1	1	0	0	0	0	2	0	1	1	0	2	0	0	1	2	2	2	2	0	0	2	0	0	2	1	0	1	1	0	1	1	1	0	1	0	0	0
793	1	0	0	0	1	1	1	0	1	1	0	0	0	0	0	0	1	2	0	0	1	0	1	0	0	2	2	2	2	1	1	2	2	0	0	1	2	1	1	1	0	0	0	2	1	1	0	0	2
794	0	1	0	0	0	0	1	0	1	0	0	1	1	0	0	0	1	2	1	1	1	0	1	0	0	1	2	0	0	1	1	0	1	2	0	2	1	0	2	2	0	0	0	2	0	1	0	1	2
795	0	1	0	0	0	0	1	1	2	0	0	0	1	0	0	0	0	1	1	1	2	0	2	0	0	0	2	1	1	2	0	0	2	1	2	2	2	1	1	0	1	0	0	2	0	1	0	0	1
796	0	0	0	1	0	0	0	0	2	0	0	0	0	0	0	0	0	0	2	2	1	0	1	0	0	2	0	1	1	0	1	0	2	0	0	2	0	0	0	0	0	0	0	2	0	1	0	0	1
797	0	0	0	0	0	0	1	0	2	0	0	0	0	0	0	0	0	0	2	2	1	0	2	0	1	0	2	1	1	2	0	0	0	0	1	2	1	0	1	1	0	0	0	0	0	0	0	0	0
798	0	1	0	0	0	0	1	0	1	0	1	0	2	0	0	1	0	0	1	1	1	0	2	0	0	1	1	1	1	2	0	1	1	0	0	2	1	0	1	1	0	0	0	2	0	1	0	0	1
799	0	1	0	0	0	0	1	0	2	0	0	0	0	0	0	0	0	1	1	1	1	0	2	0	0	1	1	1	2	1	0	0	2	1	0	1	1	0	1	0	1	0	0	2	1	0	0	0	1
800	0	1	0	0	0	0	1	0	2	0	0	1	1	0	0	0	0	2	0	0	0	0	2	0	0	0	2	0	0	2	1	1	2	0	0	2	1	0	0	0	0	0	0	2	1	1	0	1	2
801	0	1	0	0	1	1	1	0	1	0	0	0	1	0	0	0	0	0	2	2	2	0	1	1	1	1	2	0	0	2	2	0	0	0	0	2	2	0	0	0	0	0	0	1	0	0	0	0	1
802	0	1	0	0	0	0	0	0	2	0	0	0	0	0	0	0	0	0	2	2	2	0	2	0	0	1	2	1	1	1	0	0	0	0	1	2	1	0	1	1	0	0	0	2	0	1	0	0	1
803	0	0	0	0	0	0	2	0	0	0	0	0	0	0	0	0	0	0	1	2	2	0	1	0	0	2	1	0	1	1	1	0	2	1	1	1	1	0	0	0	0	0	1	1	1	1	0	0	2
804	0	1	0	1	0	0	2	1	1	0	1	0	2	0	0	0	0	2	0	0	1	0	2	0	0	1	1	1	1	1	1	1	2	0	0	1	1	0	1	1	1	0	0	2	0	2	0	0	0
805	0	1	0	0	1	1	1	0	2	0	0	0	1	0	0	1	0	0	2	1	2	0	2	0	0	1	0	2	2	0	0	0	2	0	0	2	1	0	0	0	0	0	0	2	0	0	0	0	0
806	0	1	0	0	0	0	1	0	2	0	0	1	1	0	0	0	0	1	1	1	1	0	2	0	1	0	0	0	1	1	0	0	2	1	0	1	1	1	0	0	0	0	0	2	0	1	0	0	0
807	0	1	0	1	0	0	1	0	0	0	1	1	2	0	0	0	0	1	1	1	1	0	2	0	0	0	2	2	2	1	1	0	1	2	1	1	1	0	1	1	0	0	1	2	1	0	0	0	0
808	0	2	0	0	0	0	2	0	0	0	0	1	2	0	0	0	0	0	2	2	2	0	1	1	1	1	1	0	0	1	1	0	2	2	2	2	0	0	1	1	0	0	0	2	0	0	0	0	0
809	0	1	0	0	0	0	2	1	1	0	1	0	1	0	0	0	0	0	1	2	2	0	1	0	0	0	0	1	2	0	0	0	1	0	0	1	2	0	0	0	0	1	1	2	2	1	0	0	1
810	0	0	0	0	0	1	2	0	1	0	0	0	0	0	0	0	0	0	2	2	2	0	2	0	1	0	1	2	2	1	1	2	2	0	0	0	0	0	0	0	0	0	2	2	1	1	0	0	1
811	0	2	1	0	1	1	1	1	2	0	0	0	0	0	0	0	0	0	2	1	2	1	0	1	1	1	2	0	0	1	1	0	0	0	0	2	0	0	0	0	0	0	1	1	1	1	0	1	1
812	0	2	1	1	0	0	1	0	2	0	0	0	0	0	0	0	0	1	1	1	2	0	2	0	0	0	2	2	2	2	0	1	2	0	0	2	1	0	0	0	0	0	0	2	2	1	0	0	0
813	0	1	0	1	0	0	1	0	2	0	0	1	2	0	0	1	0	2	0	0	0	0	2	0	0	2	2	0	0	2	0	0	2	0	0	1	1	0	0	0	0	0	0	0	0	0	0	0	1
814	0	1	0	0	0	0	1	0	2	0	0	0	2	1	1	1	0	1	0	0	2	1	2	0	0	1	1	0	1	1	0	0	1	2	1	1	0	0	1	0	1	0	1	2	1	1	0	0	1
815	0	1	0	1	0	0	1	0	2	0	0	1	1	1	1	1	0	1	1	0	1	0	2	0	0	0	2	1	1	1	2	0	1	1	0	1	2	0	1	0	1	1	1	1	1	1	0	0	2
816	0	2	0	0	0	0	2	0	1	0	0	0	1	0	0	0	0	0	1	2	2	0	1	0	0	0	0	1	2	0	1	0	1	0	0	1	1	1	0	0	0	2	2	2	1	0	0	0	0
817	0	0	0	0	0	0	1	0	1	0	0	0	1	0	0	0	0	1	2	1	2	0	2	0	0	2	2	0	0	1	1	0	1	1	0	2	2	1	0	0	0	0	0	1	0	0	0	0	0
818	0	1	0	0	1	1	1	0	1	0	1	1	1	0	0	0	0	2	0	0	2	0	2	0	1	0	1	0	1	0	0	0	2	0	0	2	2	1	0	0	0	0	0	0	0	0	0	0	1
819	0	1	0	1	0	0	2	1	1	0	1	1	1	0	0	0	0	2	0	1	1	0	2	0	0	0	1	0	2	0	0	0	1	0	0	1	2	0	2	2	0	0	1	1	1	0	0	1	2
820	0	1	0	1	0	0	0	0	2	0	0	1	1	0	0	0	0	1	1	1	1	0	2	0	0	1	1	1	1	1	1	0	2	0	0	2	0	0	0	0	0	1	2	2	1	0	0	0	0
821	0	2	1	0	0	1	1	0	1	0	1	1	0	0	0	0	1	2	0	0	1	0	2	0	1	2	2	0	0	2	0	1	1	0	0	1	1	0	0	0	0	0	0	2	1	1	0	0	1
822	0	2	1	1	0	0	1	0	1	0	1	0	1	0	0	0	0	0	1	2	2	0	2	0	0	2	1	0	0	1	0	0	0	0	1	2	2	0	2	2	0	0	0	0	1	0	0	0	1
823	0	0	0	0	0	0	1	0	2	0	0	1	1	0	0	1	0	1	1	1	1	1	2	0	0	0	2	0	0	0	0	0	1	0	0	1	1	0	0	0	0	0	0	2	0	0	0	1	2
824	0	2	0	0	1	1	0	0	2	0	0	1	2	0	0	0	0	0	1	2	2	0	2	0	0	1	1	1	1	1	0	0	1	1	0	2	2	2	0	0	0	0	1	1	1	1	0	0	1
825	0	1	0	0	0	0	2	0	0	0	2	0	0	0	0	0	1	1	2	2	2	0	2	0	1	0	1	0	0	2	1	0	1	1	0	2	0	0	0	0	0	1	1	2	1	0	0	0	0
826	0	2	0	0	0	0	1	0	1	0	1	0	0	0	0	0	0	1	1	1	1	1	1	0	0	1	2	0	0	1	1	2	1	0	1	2	1	0	0	0	1	0	0	0	0	0	0	0	2
827	1	0	0	0	0	0	1	0	2	0	0	0	1	0	0	0	0	0	2	2	2	0	2	0	0	1	1	0	0	0	0	1	1	1	0	1	2	1	0	0	1	0	0	1	0	0	0	0	1
828	0	1	0	0	0	0	1	0	2	0	0	0	1	0	0	0	0	0	1	1	1	0	2	0	0	1	1	1	2	1	0	2	1	0	0	2	1	0	1	1	0	1	1	1	1	0	0	0	1
829	0	2	0	0	0	0	0	0	1	0	0	0	1	0	0	0	0	1	2	1	2	1	2	0	0	0	2	0	0	2	0	0	2	1	0	2	1	0	0	0	1	0	0	1	0	0	0	0	1
830	1	2	1	1	0	0	1	1	2	0	0	0	0	0	0	0	1	2	0	0	1	0	1	0	0	1	1	0	0	2	1	0	2	2	1	1	1	0	1	1	0	0	0	1	0	0	0	0	0
831	0	1	0	1	0	0	0	0	2	0	0	1	0	0	0	1	1	2	1	1	1	0	2	0	0	0	1	0	1	1	0	2	2	1	1	2	2	1	1	1	0	0	2	2	2	1	0	1	0
832	0	2	0	0	0	0	1	0	1	1	0	0	1	0	0	0	0	1	1	1	1	1	2	0	0	1	1	1	1	1	0	2	2	0	0	2	2	0	2	1	1	1	1	2	1	0	0	0	0
833	0	1	0	0	0	0	1	0	2	1	0	0	0	0	0	0	0	1	1	1	2	0	2	0	1	0	1	2	2	1	2	0	0	0	1	2	0	1	0	0	0	0	0	2	0	1	0	0	1
834	0	2	0	0	0	0	1	0	1	0	1	0	0	0	0	0	0	1	1	1	1	0	2	0	0	1	2	1	1	2	0	0	1	0	0	1	1	0	1	1	0	2	2	2	1	0	0	0	1
835	0	2	0	0	0	0	1	0	2	1	0	0	1	0	0	0	0	1	1	0	0	0	2	0	0	0	2	0	0	2	0	2	1	0	0	1	1	0	0	0	0	0	0	2	0	0	0	0	2
836	0	2	0	1	0	0	0	0	2	0	1	0	1	0	0	0	0	1	1	1	1	0	2	0	0	1	2	0	0	0	0	2	1	0	1	2	0	0	0	0	0	0	0	1	0	0	0	1	1
837	0	0	0	0	0	0	1	1	2	0	0	0	0	0	0	0	0	0	2	2	2	0	2	0	0	0	2	0	0	2	0	2	2	0	0	1	1	0	1	0	1	0	1	1	1	1	0	0	1
838	0	1	0	1	0	0	0	0	2	0	0	0	0	0	0	0	0	0	1	1	1	0	0	0	0	0	2	0	0	2	1	0	1	0	0	2	1	0	0	0	0	1	1	2	1	0	0	0	1
839	0	2	1	0	0	0	1	0	1	0	1	1	1	0	0	0	0	0	2	2	2	0	0	0	0	0	1	0	0	1	0	0	2	1	1	2	0	1	0	0	0	0	0	2	0	0	0	0	1
840	0	2	0	0	0	0	2	1	1	0	1	1	1	0	0	0	0	1	1	1	2	1	2	0	0	0	1	2	2	1	1	0	2	0	0	1	1	1	0	0	0	0	0	2	0	1	0	0	0
841	0	0	0	0	0	0	1	1	2	0	0	0	1	0	0	0	0	1	1	1	1	0	2	0	0	0	2	1	1	2	0	2	2	0	0	1	1	1	0	0	0	0	0	1	0	0	0	1	1
842	0	2	0	1	0	0	1	0	2	0	0	1	1	0	0	0	0	0	2	2	2	0	1	1	1	0	1	1	1	1	0	0	1	1	1	2	2	0	1	1	0	0	1	1	1	1	1	0	0
843	0	2	0	2	0	0	2	1	1	0	0	1	2	1	1	1	0	0	2	2	2	0	2	0	0	1	2	0	0	2	0	0	1	0	0	2	1	0	1	1	0	0	1	2	2	1	0	0	1
844	1	0	0	1	0	0	2	1	1	0	0	0	0	0	0	0	0	1	1	1	1	0	2	0	0	0	1	2	2	1	1	1	1	1	2	2	1	0	1	1	0	1	1	2	0	1	0	0	1
845	0	2	0	1	0	0	1	1	2	0	0	1	1	0	0	0	0	0	2	2	2	0	2	0	0	1	1	1	1	1	1	0	1	0	0	2	0	0	1	1	0	0	0	1	0	1	0	0	0
846	0	0	0	0	0	1	2	0	1	0	1	0	1	0	0	0	0	0	1	2	2	0	2	0	0	1	0	1	1	0	1	1	2	0	1	1	2	0	1	1	0	0	0	0	0	1	0	0	0
847	0	1	0	0	1	1	1	0	1	0	1	1	2	0	0	0	0	1	1	1	1	0	2	0	0	1	1	0	1	1	1	0	1	1	1	2	0	0	0	0	0	0	0	1	0	1	0	1	2
848	0	1	1	0	0	1	1	1	2	0	0	1	0	0	0	0	0	1	1	1	2	0	2	0	0	0	2	0	0	2	2	0	2	1	0	2	1	1	0	0	0	1	1	1	0	2	0	0	1
849	0	0	0	0	1	1	0	0	2	0	0	0	1	0	0	0	0	1	1	1	2	0	2	0	0	0	2	1	1	0	1	0	1	0	0	1	1	0	0	0	0	0	1	2	1	0	0	1	2
850	0	2	0	0	0	0	1	0	1	0	1	0	0	0	0	0	0	0	2	2	2	0	2	0	0	2	2	0	0	2	1	1	1	0	0	2	1	0	0	0	0	0	1	1	1	2	0	2	2
851	0	1	0	0	0	0	1	0	1	0	1	0	0	0	0	0	0	0	2	2	2	0	1	0	0	1	2	0	0	2	0	1	2	0	0	1	1	1	0	0	0	0	0	2	0	2	0	0	1
852	0	1	0	0	0	0	2	1	1	0	0	1	1	0	0	0	0	0	2	1	2	0	2	0	0	1	2	1	1	2	0	0	0	0	0	2	1	1	0	0	0	1	1	2	0	1	0	2	2
853	0	1	0	0	1	1	2	0	0	0	0	1	1	0	0	0	0	2	0	0	1	1	1	0	0	1	2	2	2	2	0	0	0	1	1	1	2	0	2	2	1	0	0	2	0	0	0	0	1
854	0	2	0	0	0	0	2	0	0	0	2	1	1	0	0	0	0	0	2	2	2	0	2	0	0	1	2	0	0	1	0	0	1	0	0	1	0	0	0	0	0	0	0	1	0	0	0	0	1
855	0	0	0	0	0	0	2	0	0	0	0	0	1	0	0	0	0	1	1	1	1	0	1	0	0	1	1	1	1	1	0	0	2	0	0	1	1	0	1	0	1	0	0	0	2	2	0	0	0
856	1	2	1	1	0	0	1	0	1	0	1	0	2	0	0	0	0	2	0	0	1	0	2	0	0	1	1	0	0	1	1	0	0	1	1	1	2	1	1	1	0	1	1	1	1	0	0	0	1
857	0	1	0	0	0	0	2	1	1	1	1	0	0	0	0	0	1	2	0	0	2	0	2	0	0	1	2	0	0	2	0	0	1	1	0	2	1	0	1	1	0	0	1	1	1	0	0	0	0
858	0	2	0	0	0	0	1	1	2	0	0	0	0	0	0	0	0	0	2	1	2	1	0	1	1	1	0	0	1	0	0	2	1	1	1	2	0	0	0	0	0	1	1	2	1	0	0	1	0
859	0	1	0	1	0	0	1	0	1	0	0	1	2	0	0	0	0	1	1	1	1	0	2	0	0	1	1	0	1	1	0	0	2	1	1	2	0	0	0	0	0	1	1	2	2	0	0	0	1
860	0	1	0	1	0	0	1	0	2	0	0	0	0	0	0	0	0	1	1	1	2	0	2	0	2	1	2	0	0	1	1	0	2	1	1	1	0	0	0	0	0	0	0	2	0	0	0	0	1
861	1	1	0	0	1	1	1	0	0	1	1	0	1	0	0	1	0	0	2	2	2	0	2	0	0	1	2	0	0	2	0	1	1	1	0	1	1	0	1	1	0	0	0	1	0	0	0	0	1
862	0	1	0	0	1	1	0	0	2	0	0	0	1	1	0	0	0	0	2	2	2	0	2	0	1	2	2	0	0	2	0	0	1	1	0	2	2	0	1	1	0	0	1	2	1	0	0	0	2
863	0	1	0	1	1	1	0	0	2	0	0	0	1	0	0	0	0	0	2	2	2	0	1	0	1	2	2	2	2	1	1	0	1	0	0	1	1	0	0	0	0	0	0	2	0	0	0	1	0
864	1	1	0	0	1	1	0	0	1	0	1	0	0	0	0	0	0	1	1	1	1	0	1	1	1	2	1	1	1	1	1	0	2	1	0	2	2	0	1	1	0	0	0	1	0	0	0	0	2
865	0	1	0	0	0	0	1	0	1	0	1	0	0	0	0	0	0	0	1	1	2	0	2	0	0	1	0	1	2	0	0	0	1	0	0	2	2	0	1	1	0	1	1	1	2	0	0	0	1
866	0	2	0	0	0	0	0	0	2	0	0	0	0	0	0	0	1	0	2	1	2	0	1	0	0	0	2	0	0	2	0	0	2	2	2	2	2	0	1	1	0	0	0	1	0	0	0	0	1
867	0	0	0	0	0	0	1	0	1	0	0	0	0	0	0	0	0	0	2	2	2	0	2	0	0	1	1	0	1	1	0	2	1	1	1	2	1	0	1	1	0	0	1	1	1	0	0	0	0
868	0	1	0	1	0	0	1	0	0	1	1	2	2	0	0	0	0	0	2	1	2	0	1	0	1	0	1	0	0	1	1	1	1	0	0	2	1	0	1	1	0	0	1	2	2	1	0	0	0
869	0	1	0	0	0	0	1	0	0	0	0	0	0	0	0	0	0	0	2	1	2	0	0	1	1	1	1	0	1	1	0	1	2	0	0	0	1	0	0	0	0	0	0	2	1	1	0	0	0
870	0	0	0	0	0	0	1	0	1	0	0	1	1	0	0	0	0	2	0	0	2	0	2	0	0	1	1	0	0	1	0	1	1	1	1	1	2	0	1	1	0	1	1	2	1	0	0	0	1
871	0	0	0	1	1	1	1	0	1	0	1	0	1	0	0	0	0	0	2	2	2	0	2	0	0	2	2	1	1	1	2	0	0	0	1	2	1	0	0	0	0	0	0	1	0	0	0	0	1
872	0	1	0	1	0	0	2	1	1	0	0	0	1	0	0	0	0	0	2	2	2	0	1	0	0	1	0	0	0	0	0	1	1	0	0	2	1	1	0	0	0	0	0	1	0	1	0	0	0
873	1	1	0	0	0	0	1	0	2	0	0	0	0	0	0	0	0	0	2	2	2	1	2	0	0	0	2	0	0	2	0	0	1	0	0	2	0	0	1	1	0	0	1	1	1	1	0	1	2
874	0	0	0	0	0	0	2	1	1	1	1	0	0	0	0	0	0	2	0	0	1	0	0	1	1	1	2	0	0	1	1	0	0	0	1	2	2	0	2	2	0	0	0	2	0	2	0	0	1
875	0	1	0	0	0	0	2	1	1	0	0	1	2	0	0	0	0	1	1	2	2	0	1	1	1	2	2	1	1	2	0	0	1	1	0	1	2	0	1	1	0	0	0	1	0	1	0	1	0
876	0	0	0	0	1	1	0	0	2	0	0	0	1	0	0	0	0	1	1	1	2	0	2	0	0	1	1	0	0	0	0	1	1	0	0	2	2	0	2	2	0	2	2	2	0	0	0	0	2
877	1	2	0	0	0	0	1	0	0	0	0	0	0	0	0	0	0	1	1	1	1	0	2	0	0	0	0	0	0	1	0	0	1	0	0	1	0	0	0	0	0	2	2	2	1	0	0	1	1
878	0	2	0	0	1	1	1	0	1	0	1	0	0	0	0	0	0	0	2	2	2	0	2	0	0	2	2	0	0	2	1	1	0	0	0	1	1	0	0	0	0	0	0	1	0	0	0	0	0
879	0	2	0	0	0	0	1	0	1	0	1	0	0	0	0	0	0	0	2	2	2	0	2	0	0	0	0	0	1	0	0	2	2	0	0	1	2	0	1	1	0	0	0	2	0	0	0	0	0
880	0	2	0	0	0	0	1	1	2	0	0	0	0	0	0	0	0	2	1	1	2	0	2	0	2	1	2	1	1	1	0	1	2	0	0	2	2	0	1	1	0	0	0	1	0	0	0	0	1
881	1	1	2	0	0	0	2	0	0	0	0	0	2	0	0	0	0	2	0	0	1	0	2	0	0	0	1	0	1	1	0	2	1	0	0	0	2	1	1	1	0	0	1	1	1	0	0	0	1
882	0	2	1	2	0	0	1	1	2	0	0	0	2	1	1	1	0	0	1	2	2	0	2	0	1	0	1	0	1	1	1	0	1	1	1	1	1	0	1	1	0	0	1	2	1	0	0	0	0
883	0	1	0	1	0	0	1	0	1	0	1	1	1	0	0	0	0	0	2	2	2	0	2	0	0	0	1	0	0	1	1	0	1	1	0	2	1	0	1	1	0	0	0	2	1	0	0	0	1
884	0	2	0	0	1	1	1	0	2	0	0	0	2	1	1	1	0	0	2	1	2	0	2	0	0	1	2	0	0	2	1	1	1	2	1	2	1	0	1	1	0	0	1	1	1	1	0	0	1
885	0	1	0	1	0	0	1	0	2	0	0	0	1	0	0	0	0	1	1	1	2	0	2	0	0	2	1	0	0	2	0	0	1	0	0	2	0	0	0	0	0	0	0	1	0	1	0	1	0
886	0	2	0	0	0	0	0	0	2	0	1	0	1	0	0	0	0	0	1	1	2	0	2	0	0	1	0	0	1	0	0	0	0	0	0	2	2	0	1	1	0	0	0	1	0	1	0	1	1
887	0	1	0	1	0	0	2	0	0	0	0	0	1	0	0	0	1	0	2	1	2	0	2	0	0	1	2	1	1	2	0	1	0	0	0	1	1	0	1	1	0	0	1	2	0	1	0	0	1
888	0	2	0	0	0	0	1	0	1	0	1	0	0	0	0	0	0	1	1	1	2	0	2	0	0	2	1	0	1	1	0	0	2	0	0	2	1	0	2	2	0	1	1	2	1	0	0	0	1
889	0	0	0	2	1	1	1	0	1	0	0	1	2	0	0	1	0	0	2	2	2	0	2	0	1	1	1	0	0	2	1	1	2	1	0	2	1	0	1	1	0	0	0	1	1	0	0	0	0
890	0	2	0	0	0	0	1	1	2	0	0	2	1	0	0	1	0	0	2	1	2	0	2	0	0	0	1	0	1	1	0	2	1	1	1	2	2	1	0	0	0	0	0	2	0	1	0	0	1
891	0	1	0	0	0	0	1	1	2	0	0	0	1	0	0	0	0	1	2	1	2	0	1	0	0	1	1	0	1	2	0	1	1	0	0	2	1	0	1	1	0	0	1	2	1	0	0	0	0
892	0	2	0	0	0	0	0	0	2	0	0	1	1	0	0	0	1	2	0	0	2	0	2	0	1	2	2	0	0	2	1	0	2	0	0	1	2	1	0	0	0	1	1	1	1	0	0	2	2
893	0	1	0	0	1	1	0	0	2	0	0	0	0	0	0	0	0	1	1	1	1	0	2	0	0	1	1	1	2	1	0	1	1	1	2	2	0	0	0	0	0	0	1	1	1	2	0	0	0
894	0	2	0	0	0	0	1	0	2	0	0	0	1	0	0	0	0	2	0	0	1	0	2	0	0	0	1	2	2	1	1	0	0	0	0	2	1	0	1	1	0	0	0	1	0	0	0	0	0
895	0	0	1	0	1	1	2	1	1	0	0	0	2	1	1	1	0	2	0	1	1	0	1	0	0	0	2	0	0	2	0	1	1	1	0	1	1	1	0	0	0	1	2	2	1	0	0	0	1
896	0	2	0	1	0	0	1	0	1	0	0	1	1	0	0	0	0	2	1	1	1	0	1	0	0	1	0	0	1	1	0	1	2	0	0	1	2	0	0	0	0	0	0	2	0	1	0	0	0
897	0	0	0	1	1	1	1	0	2	1	0	1	0	0	0	1	0	1	1	1	1	0	2	0	0	0	1	1	1	1	0	1	2	1	1	2	1	0	1	1	0	0	1	1	1	1	0	0	1
898	0	1	0	0	1	1	0	0	1	0	0	0	0	0	0	0	0	1	1	1	2	0	2	0	0	1	1	0	1	1	0	0	1	1	0	1	1	0	0	0	0	1	1	1	0	1	0	0	0
899	0	2	0	0	0	0	1	1	2	0	0	0	0	0	0	0	0	1	1	1	1	0	1	1	1	0	1	2	2	1	1	0	1	0	0	1	1	0	0	0	0	0	1	2	1	0	0	1	2
900	0	1	0	0	0	0	0	0	2	0	0	1	0	0	0	1	0	0	2	2	2	0	2	0	0	2	1	0	1	1	0	1	1	0	0	1	0	0	1	1	0	0	0	2	0	2	0	0	0
901	0	1	1	0	0	0	0	0	2	0	0	0	1	0	0	0	1	2	1	1	1	0	2	0	0	1	1	0	1	0	0	0	2	0	0	2	0	0	0	0	0	0	0	1	0	0	0	0	0
902	0	1	0	1	0	0	1	0	2	0	0	1	1	0	0	0	0	1	1	1	1	0	2	0	0	1	1	0	2	0	0	1	1	0	0	2	2	0	2	2	0	0	0	1	0	0	0	0	1
903	0	0	0	1	0	0	0	0	2	0	1	1	2	0	0	1	0	0	2	1	2	0	2	0	0	1	1	1	2	0	1	2	2	0	0	0	2	0	1	1	0	0	1	2	0	1	0	0	1
904	1	1	0	2	0	0	0	0	2	0	0	1	0	0	0	0	1	2	0	0	1	0	0	0	0	1	1	1	2	0	1	0	1	1	1	1	0	0	0	0	0	0	0	2	0	1	0	0	1
905	0	2	1	0	0	0	2	1	1	0	1	0	0	0	0	0	0	1	1	1	2	0	2	0	0	1	1	0	1	1	0	0	2	0	0	1	1	0	1	0	1	0	0	2	0	0	0	0	0
906	0	2	0	0	0	0	2	0	2	0	0	0	1	1	0	0	0	1	1	1	1	0	2	0	0	1	2	0	0	2	0	0	2	0	0	1	1	0	2	2	0	0	0	0	0	1	0	0	1
907	0	0	1	0	1	1	1	0	2	0	0	1	2	0	0	0	0	1	1	1	1	0	1	0	0	1	2	1	1	1	1	0	0	1	2	2	0	0	0	0	0	0	1	2	1	1	0	1	1
908	0	1	0	0	1	1	1	0	0	0	0	0	0	0	0	0	0	1	1	1	1	0	2	0	0	0	1	0	0	1	0	2	1	0	0	2	2	0	2	2	0	0	1	1	1	1	0	0	1
909	0	2	0	0	0	0	1	1	2	0	0	1	0	0	0	1	0	1	1	1	1	0	2	0	0	1	2	0	0	2	1	0	2	0	0	2	0	0	0	0	0	0	0	0	0	1	0	0	2
910	0	0	0	0	0	0	2	1	1	0	0	0	1	0	0	0	0	1	1	1	2	0	2	0	1	0	2	1	1	1	1	1	1	1	2	2	2	0	2	1	1	0	1	1	1	1	0	0	2
911	0	1	0	0	0	0	0	0	1	0	1	2	2	0	0	0	0	0	2	2	2	0	2	0	0	0	2	0	0	2	0	0	1	0	0	1	2	1	1	1	1	0	0	2	0	0	0	0	2
912	0	0	0	0	0	0	1	0	1	0	0	0	0	0	0	0	0	1	1	1	2	0	1	1	1	1	0	2	2	0	0	1	1	0	0	2	2	0	1	1	0	0	1	1	1	1	0	0	1
913	0	1	0	1	0	0	1	0	1	0	0	0	1	0	0	1	0	0	2	1	2	0	2	0	0	1	2	0	0	2	0	0	1	0	0	2	0	0	0	0	0	2	2	2	1	0	0	0	0
914	0	0	0	0	0	0	1	0	0	1	1	0	0	0	0	0	0	1	1	1	1	0	0	1	1	1	1	0	2	0	0	0	0	0	1	2	2	0	1	0	1	0	0	0	0	0	0	0	1
915	0	0	0	0	1	1	1	1	2	0	0	0	1	0	0	0	0	2	0	1	2	0	2	0	0	0	2	0	0	2	0	1	2	1	0	1	0	0	0	0	0	0	1	1	1	0	0	0	1
916	0	0	0	1	1	1	1	1	2	0	0	1	1	0	0	0	0	1	1	1	1	0	2	0	0	1	1	0	1	1	0	1	0	0	0	2	2	0	0	0	0	0	1	2	0	1	0	1	1
917	0	1	0	0	0	0	2	0	0	0	0	0	1	0	0	0	1	2	0	0	2	0	2	0	0	1	2	0	0	2	0	0	1	0	0	1	2	0	1	1	0	1	1	1	1	0	0	0	1
918	0	0	1	0	1	1	2	0	0	1	1	0	0	0	0	0	0	1	0	0	1	0	2	0	0	0	0	1	0	0	1	0	0	1	0	2	1	0	0	0	0	0	1	1	0	0	0	0	1
919	0	1	0	0	1	1	1	1	2	0	0	0	0	0	0	0	0	1	1	1	1	0	1	0	1	0	2	0	0	1	0	0	2	0	0	2	2	0	1	1	0	0	1	1	1	1	0	0	2
920	0	2	1	0	0	0	1	0	1	0	1	1	0	0	0	1	0	0	1	1	1	0	1	0	0	0	1	0	1	2	0	0	2	0	0	2	0	0	0	0	0	0	0	2	0	0	0	0	0
921	0	1	0	1	0	0	2	1	1	0	0	1	1	0	0	0	0	0	2	2	2	0	2	0	1	1	2	0	0	2	1	0	1	1	1	2	2	0	1	1	0	0	2	2	2	0	0	1	2
922	0	0	0	0	1	1	1	0	1	0	1	1	1	0	0	0	0	2	1	2	2	0	2	0	0	1	2	0	0	1	1	0	1	0	0	1	2	0	2	2	1	0	0	1	0	1	0	0	1
923	1	1	0	0	0	0	1	0	2	0	0	0	0	0	0	0	0	2	0	0	2	0	2	0	1	2	2	1	1	2	0	1	2	2	0	1	2	0	1	1	0	0	0	2	0	1	0	0	1
924	0	1	0	0	0	0	2	0	1	0	0	1	0	0	0	1	0	0	1	1	1	0	2	0	0	2	2	0	0	2	2	0	1	1	1	1	1	0	2	2	0	1	1	1	1	0	0	0	2
925	0	1	0	1	0	0	0	0	2	0	0	0	0	0	0	0	1	1	2	2	1	0	2	0	0	0	2	0	0	1	1	1	2	0	0	1	1	1	0	0	0	0	1	1	0	0	0	1	1
926	0	1	0	0	0	0	1	0	1	0	1	0	0	0	0	0	0	1	1	0	0	0	1	0	0	1	1	0	0	2	0	0	2	1	1	1	1	0	1	1	1	0	0	2	2	1	0	0	1
927	0	0	0	1	0	0	0	0	2	0	0	0	0	0	0	0	0	0	2	2	2	0	2	0	0	1	2	1	1	2	0	1	1	0	0	1	1	0	1	1	0	0	0	1	0	1	0	0	2
928	0	1	0	1	0	0	1	0	1	0	1	1	1	0	0	0	0	1	1	1	1	0	0	0	0	1	1	1	2	0	1	0	0	0	1	2	2	0	2	2	0	0	1	1	1	1	0	0	1
929	0	1	0	1	0	0	2	0	1	0	1	0	1	0	0	1	1	2	1	1	1	0	2	0	0	1	2	0	0	2	0	0	1	0	0	2	1	1	0	0	0	0	1	2	1	1	0	0	1
930	0	0	0	0	1	1	1	0	0	0	1	0	0	0	0	0	0	1	1	1	1	0	0	0	0	0	1	0	1	1	0	0	0	0	1	2	0	0	0	0	0	0	1	2	1	0	0	0	1
931	1	0	0	0	0	1	1	1	2	0	0	1	0	0	0	1	0	0	2	2	2	0	2	0	1	0	1	0	1	1	0	1	0	0	0	1	1	0	0	0	0	0	1	2	1	1	0	0	0
932	0	1	0	1	0	0	2	1	1	0	1	0	0	0	0	0	0	0	2	1	2	0	1	0	0	0	2	2	2	1	1	1	1	0	0	1	0	0	0	0	0	1	1	1	0	1	0	1	1
933	0	1	1	0	0	1	2	1	2	0	0	1	2	0	0	1	0	1	1	1	2	0	1	1	2	2	2	1	1	1	2	0	1	1	0	2	2	0	1	0	1	0	0	1	0	0	0	1	2
934	0	2	1	1	0	0	0	0	2	0	0	0	0	0	0	0	0	1	1	1	1	0	2	0	0	0	2	0	0	1	1	1	2	0	1	2	0	0	0	0	0	0	0	2	0	0	0	0	0
935	0	1	0	0	1	1	1	0	0	1	1	0	0	0	0	0	0	0	2	2	2	0	2	0	0	1	1	0	1	1	0	0	1	0	0	2	1	1	0	0	1	0	1	2	2	1	0	0	0
936	0	0	0	0	1	1	2	0	1	0	1	0	0	0	0	0	0	0	1	1	2	0	2	0	0	1	2	0	0	2	1	0	1	0	0	2	1	0	0	0	0	0	0	1	0	0	0	0	0
937	0	1	0	0	0	0	2	0	0	0	0	0	0	0	0	0	0	2	1	2	2	0	1	0	0	2	1	1	1	1	0	0	2	2	2	2	2	0	1	1	0	0	0	1	0	0	0	0	0
938	0	0	0	0	1	1	1	1	2	0	0	1	1	0	0	0	0	2	0	1	1	0	0	0	1	0	1	0	1	1	0	1	1	0	0	1	0	0	0	0	0	0	0	0	2	2	1	0	0
939	0	2	0	1	0	0	0	0	2	0	0	0	0	0	0	0	0	0	1	1	1	0	2	0	0	0	2	0	0	2	0	0	0	0	0	1	2	1	0	0	1	0	0	1	0	0	0	0	0
940	0	0	0	0	2	2	1	1	2	0	1	1	2	0	0	0	0	1	1	1	2	0	2	0	0	1	1	1	1	1	1	2	2	0	1	2	1	0	0	0	0	0	1	1	1	0	0	1	2
941	0	1	1	0	0	1	2	0	1	0	0	0	2	0	0	0	0	0	2	1	2	0	2	0	1	2	1	0	1	1	0	1	1	0	0	1	0	0	0	0	0	0	0	1	0	1	0	0	1
942	0	0	0	0	0	1	1	1	2	0	0	0	1	0	0	0	0	1	1	1	1	0	2	0	1	2	2	0	0	2	0	1	1	0	0	1	2	1	1	1	0	0	1	1	0	1	0	1	1
943	0	0	1	0	0	0	2	0	0	0	0	0	2	1	1	1	0	1	1	1	1	0	2	0	1	2	0	0	1	1	0	1	1	1	0	2	1	0	0	0	0	0	0	1	0	0	0	0	1
944	0	1	0	0	1	1	1	1	2	0	0	1	1	0	0	0	0	1	1	1	1	0	2	0	0	1	2	0	0	2	0	0	2	0	0	1	1	0	1	1	0	0	1	1	1	1	0	0	0
945	0	1	0	0	0	0	1	1	1	1	0	1	1	0	0	0	0	1	1	1	2	0	2	0	0	1	2	0	1	1	0	0	2	1	0	1	2	0	1	0	1	0	1	2	1	0	0	1	2
946	1	0	0	0	1	1	0	0	2	0	0	0	2	1	1	1	0	0	2	2	2	0	0	0	0	1	2	0	0	2	0	2	1	0	0	2	2	1	1	1	1	0	0	0	1	0	0	0	0
947	0	2	0	0	0	0	2	0	1	0	0	0	0	0	0	0	0	0	2	2	2	0	0	0	0	0	2	0	1	0	0	1	2	0	0	2	2	0	1	1	0	0	0	1	0	0	0	0	1
948	0	2	0	0	1	1	2	1	1	0	0	0	1	0	0	0	0	0	2	2	2	0	1	0	0	1	2	0	1	1	0	0	0	1	0	2	1	0	1	1	1	0	0	1	0	0	0	1	2
949	0	2	1	1	0	0	1	1	2	0	0	0	0	0	0	0	0	1	1	1	2	0	2	0	0	1	2	1	1	1	2	0	2	0	0	2	2	1	1	1	0	1	2	2	1	0	0	0	0
950	0	2	0	0	0	0	2	1	1	0	0	0	0	0	0	0	0	1	1	1	1	0	2	0	0	1	1	2	2	1	0	0	2	1	2	2	1	0	1	1	1	0	0	1	0	1	0	0	1
951	0	1	0	1	0	0	1	0	1	0	1	0	1	0	0	0	0	1	1	1	2	1	1	0	0	0	2	0	0	1	0	0	1	0	0	1	2	0	2	2	0	0	1	1	1	2	0	0	0
952	0	1	1	1	0	0	1	0	1	0	0	0	0	0	0	0	0	2	0	0	1	0	2	0	0	0	0	2	2	0	0	1	0	0	0	2	2	1	1	1	0	0	1	2	1	1	0	0	1
953	0	0	0	0	1	1	0	0	2	0	0	0	1	0	0	0	0	0	1	2	2	0	1	1	1	0	1	1	0	1	1	1	2	0	1	1	1	0	1	0	1	1	1	1	0	2	0	0	0
954	0	2	0	0	0	0	2	1	1	0	0	1	0	0	0	1	0	0	2	2	2	0	2	0	0	2	2	0	0	2	0	1	1	0	0	2	1	0	0	0	0	0	0	2	0	0	0	0	1
955	0	2	0	0	1	1	2	0	1	0	1	0	1	0	0	0	1	2	1	2	2	0	2	0	0	1	1	1	1	1	1	0	1	0	0	1	2	0	2	2	0	0	1	1	1	2	0	0	0
956	0	1	0	0	0	0	1	0	1	0	0	0	2	0	0	0	0	2	0	0	0	0	2	0	0	2	1	0	1	1	1	0	0	0	1	2	1	0	2	2	0	1	1	1	0	1	0	0	0
957	0	0	0	1	1	1	2	1	1	0	1	0	0	0	0	0	1	2	1	1	1	0	2	0	0	0	2	1	1	1	1	1	1	0	1	2	1	0	1	1	0	1	1	2	1	0	0	0	1
958	0	1	1	1	1	1	1	1	2	0	0	1	2	0	0	0	1	2	1	1	1	0	1	0	0	2	2	1	1	2	0	0	2	0	0	2	0	0	0	0	0	1	1	2	2	0	0	1	2
959	0	1	0	0	0	0	2	0	0	0	0	0	0	0	0	0	0	0	2	2	1	1	0	1	1	1	2	1	1	2	0	0	1	1	0	2	1	1	0	0	0	0	0	1	0	1	0	0	1
960	0	0	0	1	0	0	1	0	1	0	1	0	0	0	0	0	0	0	2	2	1	0	2	0	0	2	0	1	1	0	1	0	1	0	0	2	2	0	1	1	0	1	1	2	0	0	0	1	1
961	0	2	0	0	0	0	0	0	2	0	0	0	1	0	0	0	0	1	1	1	2	0	2	0	0	2	1	0	0	1	0	1	2	2	0	1	1	0	2	2	0	1	1	1	1	1	0	1	2
962	0	1	0	0	0	0	0	0	1	0	0	1	1	0	0	0	0	1	1	1	2	0	1	0	0	1	1	0	1	1	0	1	2	0	0	2	1	0	1	1	1	0	0	1	0	1	0	0	1
963	0	1	0	2	0	0	0	0	2	0	0	0	2	0	0	0	0	2	0	0	0	1	1	0	0	0	1	0	1	0	0	2	1	0	0	0	1	0	2	2	0	0	1	2	1	1	0	0	1
964	0	1	0	0	0	0	1	1	2	0	0	0	2	0	0	0	0	2	0	0	0	0	2	0	0	1	1	0	0	1	0	0	1	1	0	1	1	0	0	0	0	0	1	2	1	0	0	0	1
965	0	1	0	0	0	0	2	1	1	0	1	1	1	0	0	0	0	0	2	2	2	0	2	0	0	1	1	1	0	1	2	1	1	0	0	2	0	0	0	0	0	0	0	2	0	2	0	0	1
966	0	2	0	1	0	0	1	0	1	0	1	0	0	0	0	0	1	2	1	1	1	0	2	0	0	0	2	1	1	2	0	0	2	2	1	2	1	0	1	1	0	0	0	2	1	0	0	0	2
967	0	2	0	0	0	0	1	0	1	0	0	0	1	0	0	0	0	0	2	2	2	0	0	0	0	0	1	1	1	1	1	0	2	1	1	1	2	1	0	0	0	0	0	1	1	1	0	0	2
968	0	1	0	0	0	0	1	0	1	0	0	0	0	0	0	0	0	2	0	0	0	1	0	1	1	1	2	0	0	2	1	1	2	0	0	2	0	0	0	0	0	0	0	1	0	1	0	1	1
969	0	0	0	1	1	1	1	0	2	0	0	0	1	0	0	0	0	1	1	1	1	0	2	0	0	1	2	0	0	2	1	0	1	0	0	2	2	0	1	1	0	0	0	1	0	0	0	0	2
970	0	2	0	0	0	0	1	0	2	0	0	0	1	0	0	0	0	1	1	1	2	0	1	0	1	2	1	0	1	2	0	1	1	1	2	2	1	0	1	1	0	0	1	1	1	1	0	0	1
971	0	0	0	0	0	0	2	0	0	0	1	1	2	0	0	0	0	0	2	2	2	0	2	0	0	1	1	0	1	1	0	1	2	1	1	2	0	0	0	0	0	0	1	2	2	0	0	0	0
972	0	2	0	1	0	0	1	0	1	0	0	0	2	1	1	1	0	2	0	1	2	0	2	0	0	0	2	0	0	1	1	0	2	0	0	2	1	0	0	0	0	0	1	2	1	0	0	0	1
973	0	2	1	0	0	0	2	1	1	0	0	0	0	0	0	0	0	1	1	1	2	0	0	1	1	1	2	2	2	1	1	0	2	0	0	1	1	0	0	0	0	0	0	1	0	0	0	0	0
974	0	2	0	0	0	0	1	0	2	0	0	0	1	0	0	0	0	2	0	0	1	0	2	0	0	0	2	0	0	1	1	1	2	0	0	1	1	0	2	2	1	0	0	2	0	1	0	0	0
975	0	2	0	0	0	0	0	0	2	0	0	2	2	1	1	1	0	1	1	1	1	0	1	1	1	0	1	0	0	1	0	2	2	0	0	1	1	0	1	1	0	0	1	2	0	1	0	0	0
976	0	0	0	0	1	1	1	1	2	0	0	1	1	0	0	0	0	0	2	2	2	0	2	0	0	0	2	0	0	1	0	0	1	0	0	2	1	0	1	1	0	0	0	1	0	1	0	1	2
977	0	2	0	1	0	0	1	0	0	1	2	0	1	0	0	0	0	0	2	2	2	0	2	0	1	0	1	0	2	0	0	1	2	0	1	1	2	0	1	1	0	0	1	1	1	0	0	1	1
978	0	0	0	0	1	1	0	0	2	0	0	0	1	0	0	0	0	0	2	2	2	0	2	0	0	1	1	0	1	1	0	0	1	1	2	2	1	0	0	0	0	0	0	1	0	1	0	1	2
979	0	1	0	0	0	0	0	0	2	0	0	1	1	0	0	0	0	0	2	1	2	0	2	0	0	1	0	0	0	1	0	0	2	2	1	2	1	0	1	1	0	0	0	0	1	0	0	0	1
980	0	0	0	0	0	0	2	0	1	0	1	0	1	0	0	0	0	0	2	2	2	0	2	0	1	0	1	0	1	1	0	1	2	1	1	2	1	0	0	0	0	0	0	1	0	0	0	0	1
981	0	1	0	0	0	0	2	0	0	0	1	0	1	0	0	1	0	2	0	0	1	1	2	0	0	2	2	0	0	2	0	0	2	0	0	2	1	0	1	1	0	0	0	1	0	0	0	1	2
982	0	2	0	1	0	0	2	0	0	0	1	0	1	0	0	0	0	0	1	1	2	0	2	0	0	0	1	0	0	1	0	1	1	0	0	2	2	0	2	2	0	0	0	1	2	1	0	0	0
983	0	1	0	1	0	0	0	0	1	0	1	0	0	0	0	0	0	0	2	2	2	0	2	0	0	1	0	2	2	0	0	0	2	2	2	2	0	0	1	1	0	0	1	1	1	2	0	0	1
984	0	1	0	0	0	0	1	0	1	0	0	0	1	0	0	0	0	0	2	2	1	0	1	0	0	1	0	0	1	1	0	0	2	0	0	2	0	0	0	0	0	0	0	1	0	1	0	0	2
985	0	1	0	0	0	0	1	0	2	1	0	0	0	0	0	0	0	0	2	2	2	0	2	0	1	2	1	0	0	1	1	1	2	0	1	1	1	0	0	0	0	0	0	2	1	0	0	0	0
986	0	1	0	0	0	0	1	1	2	0	0	0	2	0	0	0	0	1	1	2	2	0	2	0	0	1	2	0	0	1	0	0	2	2	2	2	1	0	1	1	0	0	1	1	0	0	0	1	0
987	0	2	1	1	0	0	2	1	2	0	0	1	2	0	0	0	0	0	1	1	1	0	1	1	1	1	1	0	0	1	1	0	2	0	0	2	2	0	2	2	0	0	0	1	0	1	0	0	0
988	0	1	0	0	0	0	1	0	1	0	1	1	1	0	0	0	0	0	2	2	2	0	1	0	0	0	1	2	2	0	1	0	1	1	2	2	1	0	0	0	0	0	0	0	1	0	0	0	1
989	0	2	0	0	0	0	1	1	2	0	0	0	1	0	0	0	1	2	1	1	1	1	2	0	0	1	1	0	1	1	0	1	2	0	0	2	2	0	1	1	0	1	1	2	1	0	0	0	1
990	0	1	0	0	1	1	0	0	2	0	0	1	2	0	0	0	0	2	0	0	2	0	1	1	1	0	2	1	1	1	2	1	2	1	0	2	2	1	1	1	0	1	2	2	1	0	0	0	0
991	0	0	0	0	0	0	1	0	2	0	0	0	0	0	0	0	0	1	1	1	1	0	1	0	0	0	2	0	0	2	0	1	1	0	0	2	2	1	1	1	1	1	1	1	1	1	0	0	0
992	0	1	0	0	0	0	0	0	2	0	0	0	0	0	0	0	0	1	1	1	1	0	2	0	0	1	1	1	0	1	2	0	2	0	0	2	2	1	0	0	0	1	1	1	1	0	0	0	2
993	1	1	0	0	0	0	2	1	1	0	0	0	0	0	0	0	0	0	2	2	2	1	1	0	0	0	2	0	0	2	1	0	1	0	0	2	2	0	1	1	0	0	1	2	1	0	0	0	1
994	0	1	0	0	0	0	0	0	2	0	0	0	1	0	0	0	0	0	2	2	1	0	2	0	0	2	2	0	0	1	1	1	1	0	0	2	1	1	0	0	0	1	1	2	1	0	0	1	0
995	0	1	1	0	0	0	1	0	2	0	0	0	2	1	1	1	0	1	1	1	1	0	2	0	0	1	2	0	1	1	1	1	0	0	0	1	0	0	0	0	0	1	1	2	0	0	0	0	2
996	0	1	0	0	0	0	0	0	2	0	0	0	0	0	0	0	0	1	1	1	1	0	2	0	0	1	2	0	0	2	1	0	1	1	1	2	2	0	2	1	1	0	2	2	1	1	0	0	1
997	0	0	0	0	2	2	1	0	1	1	0	1	1	0	0	1	0	0	1	1	1	0	0	0	0	1	2	0	0	2	0	0	1	1	1	1	1	0	1	1	0	0	1	2	1	1	0	1	2
998	0	1	0	1	1	1	1	1	2	0	0	0	0	0	0	0	0	2	0	1	1	0	2	0	0	1	2	0	0	2	0	1	1	1	1	2	1	1	0	0	0	0	0	0	1	0	0	1	0
999	0	1	0	0	0	0	2	1	1	0	1	0	1	0	0	0	0	0	2	2	2	0	2	0	0	1	1	1	2	0	1	0	2	1	0	1	1	0	1	1	0	0	2	2	1	1	0	0	0
1000	0	2	0	0	0	0	1	1	2	0	0	0	0	0	0	0	0	1	1	1	1	0	0	0	0	0	1	1	2	0	1	2	1	0	0	2	2	0	2	2	0	0	2	2	1	1	0	1	0
[truncated: 252 more columns]
