# Supplementary material for: KNN-MDR: a learning approach for improving interactions mapping performances in genome wide association studies
Source: BMC Bioinformatics. 2017 Mar 21;18:184. doi: 10.1186/s12859-017-1599-7 (PMC5361736; doi:10.1186/s12859-017-1599-7)
Supplement: Supplementary file 5 — The data set(s) supporting the results of Table 3. (ZIP 7092 kb) [file 12859_2017_1599_MOESM5_ESM.zip › 000/S90/mkallsimul.dat]

1	0	0	0	0	0	1	1	0	1	0	0	0	1	0	0	1	1	1	1	1	1	0	0	2	0	0	0	0	2	2	0	0	0	1	0	2	2	0	1	1	1	0	0	2	0	1	0	1	0
2	1	2	0	1	0	1	1	0	1	0	0	0	1	0	0	0	0	1	1	1	1	0	1	1	1	2	0	0	1	1	1	1	1	1	1	2	1	0	0	2	1	0	0	1	1	0	0	1	0
3	0	2	0	0	0	0	2	1	0	0	0	0	1	0	0	1	1	2	1	0	1	0	0	2	0	0	0	0	2	2	1	0	1	0	1	2	1	0	0	1	0	0	1	1	1	1	0	1	1
4	1	1	0	1	0	1	2	0	0	0	0	0	0	0	0	0	2	0	0	2	0	0	1	1	0	0	0	2	1	2	2	0	1	0	1	1	2	0	0	0	0	1	0	2	2	0	0	1	1
5	1	0	0	0	0	2	0	0	1	0	0	0	2	0	0	0	0	0	1	1	1	0	0	2	0	0	0	0	1	1	1	0	1	2	0	2	2	1	1	0	0	2	0	2	0	0	0	0	1
6	1	0	0	0	0	1	1	0	0	0	0	0	0	0	0	0	1	1	1	1	0	0	0	2	0	0	0	0	2	2	0	1	1	2	0	2	1	0	0	1	1	0	1	2	1	0	0	2	0
7	0	2	1	0	0	1	1	0	2	0	0	0	0	0	0	0	0	0	0	2	0	0	0	2	0	0	0	1	2	2	2	1	1	0	1	1	0	0	0	0	0	0	0	1	0	1	0	2	0
8	0	1	0	0	0	0	2	0	0	0	0	0	0	0	0	0	0	2	2	0	1	0	1	1	1	0	0	1	2	2	2	2	2	2	0	2	2	1	1	1	0	0	0	0	1	0	0	1	1
9	0	1	1	1	0	1	2	0	0	0	2	1	1	1	1	0	0	0	0	2	1	0	0	2	0	2	0	0	2	2	0	0	0	2	0	2	2	0	0	1	0	0	1	2	1	1	0	1	1
10	1	0	0	0	0	0	1	0	0	0	1	0	0	0	0	0	1	1	0	1	0	0	1	1	0	1	0	1	1	2	1	1	1	1	0	2	1	0	0	1	0	0	0	2	0	0	0	2	0
11	0	1	1	0	1	2	2	0	0	0	1	1	2	0	0	0	0	2	1	0	0	0	0	2	0	1	0	0	2	2	0	1	2	1	1	2	2	0	0	1	1	0	0	1	0	0	0	2	0
12	0	1	0	1	0	2	1	1	1	0	0	1	1	0	0	0	1	1	1	1	0	1	0	2	0	1	0	0	2	2	0	1	2	1	1	2	2	0	1	2	1	0	0	2	1	1	0	1	1
13	1	1	0	1	0	1	1	1	1	0	0	0	0	0	0	0	2	1	1	1	1	0	2	0	0	1	0	0	2	2	0	0	0	2	0	2	1	1	1	0	0	0	1	2	2	1	0	2	0
14	0	2	0	0	0	0	0	0	2	0	0	0	0	0	0	0	2	2	1	1	1	0	2	0	0	0	0	0	2	2	2	1	1	1	1	1	1	0	0	2	0	0	0	1	0	1	0	2	0
15	0	1	0	1	0	1	2	0	1	0	0	0	0	0	0	0	0	0	0	2	0	0	0	2	0	0	0	1	2	1	1	0	1	0	1	1	1	0	0	1	0	0	0	2	0	1	0	1	1
16	0	2	0	1	0	1	0	0	1	0	0	0	1	0	0	1	2	2	0	1	0	0	0	2	1	1	0	0	2	2	0	0	1	0	1	1	2	0	0	0	1	0	1	2	1	0	0	1	1
17	0	1	0	1	0	2	2	0	1	0	0	2	2	1	1	0	1	0	1	1	1	0	0	2	0	2	0	1	2	2	2	2	1	1	1	1	0	0	0	1	0	1	0	2	1	1	0	2	0
18	1	0	0	0	0	2	1	0	1	0	0	0	1	0	0	0	1	1	0	1	0	0	0	2	0	1	0	0	1	1	1	0	2	1	0	2	1	1	0	1	0	0	0	2	1	1	0	0	0
19	0	2	0	1	0	1	1	0	1	1	2	0	0	0	0	0	1	1	2	0	1	1	0	2	0	1	0	0	2	2	0	2	2	0	2	0	1	0	0	1	0	0	1	2	1	1	0	0	1
20	0	1	0	0	1	1	1	1	1	0	0	0	0	0	0	0	1	0	1	1	0	0	0	2	0	0	0	0	2	2	0	1	2	1	1	2	2	1	0	0	0	0	0	2	1	1	1	1	0
21	0	2	0	0	0	0	2	0	0	0	1	1	1	1	1	0	1	0	0	2	0	0	0	2	0	1	0	2	1	1	1	1	1	2	0	2	1	0	0	2	0	1	0	1	1	0	0	1	0
22	0	1	0	0	1	1	0	0	1	0	0	1	2	0	0	0	2	0	0	1	0	0	0	2	0	1	0	0	2	1	0	0	0	2	0	2	1	0	0	1	0	0	0	2	1	0	0	1	1
23	1	0	0	2	1	2	2	0	0	0	0	0	2	0	0	1	0	0	0	2	0	0	0	2	0	0	0	1	1	0	1	1	1	1	1	2	0	0	0	2	0	0	1	1	1	2	0	0	1
24	0	0	0	0	2	2	2	0	0	0	0	0	1	0	0	1	1	2	0	0	0	1	0	2	0	1	0	0	2	2	0	1	2	0	0	2	0	0	0	1	0	0	1	2	1	1	0	2	0
25	1	2	0	0	1	1	0	0	2	0	0	0	0	0	0	1	0	1	1	1	1	0	1	1	1	2	0	1	2	1	0	0	1	2	0	2	1	0	0	2	0	0	1	2	1	0	0	2	0
26	0	2	0	0	0	0	2	0	2	0	0	1	1	1	1	0	1	1	1	1	1	0	0	2	1	0	0	1	2	2	2	0	0	2	0	2	2	1	1	0	0	0	0	2	0	0	2	0	0
27	1	1	0	0	0	1	0	0	0	0	0	1	1	0	0	0	1	1	0	1	0	0	0	2	0	1	0	0	2	2	0	0	1	2	0	2	0	0	0	2	0	1	0	2	0	0	0	1	1
28	0	1	0	0	0	0	1	0	1	0	0	0	0	0	0	0	1	0	1	1	1	0	0	2	0	2	0	0	2	2	0	0	1	0	2	2	2	0	0	0	0	1	1	2	1	1	0	2	0
29	0	1	0	0	1	2	1	1	1	0	0	1	1	0	0	0	1	2	0	0	0	0	0	2	2	1	0	1	1	1	2	2	2	0	2	0	0	0	0	1	0	1	0	2	0	0	0	1	1
30	0	2	0	0	0	0	0	0	1	0	2	0	0	0	0	0	0	2	0	1	0	0	1	1	0	1	0	0	2	2	1	2	1	0	2	0	2	0	0	0	0	1	0	2	0	0	0	1	0
31	0	1	1	1	0	1	2	1	0	0	0	0	0	0	0	0	2	0	0	2	0	0	1	1	1	1	0	0	2	2	0	0	1	1	0	2	0	0	0	2	1	1	0	2	0	0	0	1	0
32	0	1	0	1	0	2	0	0	2	0	0	0	1	0	0	0	2	0	0	2	0	0	1	1	0	1	0	1	2	2	1	0	1	1	1	2	2	0	0	0	0	0	0	1	1	1	0	2	0
33	0	0	0	0	1	2	2	0	0	0	1	0	0	0	0	1	1	1	1	1	0	0	0	2	0	1	0	0	2	2	0	0	0	2	0	2	2	0	0	1	0	0	0	2	0	0	0	2	0
34	0	2	0	1	0	1	0	0	2	0	0	0	0	0	0	1	1	0	0	1	0	0	0	2	1	2	0	0	1	1	2	0	0	2	0	2	2	0	0	0	0	0	1	1	1	1	0	1	1
35	1	0	0	1	1	2	1	1	0	0	0	1	1	0	0	0	0	0	1	1	1	0	1	1	1	0	0	1	1	1	1	1	0	1	1	1	2	0	0	0	0	0	1	1	1	0	1	0	0
36	1	2	0	2	0	2	1	0	0	0	1	1	1	0	0	0	0	1	1	1	1	0	0	2	0	0	0	1	1	2	2	0	1	2	0	2	1	0	0	2	0	0	0	2	0	1	0	2	0
37	0	1	0	1	0	2	1	0	0	0	1	0	0	0	0	0	1	1	0	1	0	0	0	2	1	1	0	0	2	2	1	1	0	1	0	2	2	0	0	0	1	1	0	1	1	0	1	0	0
38	1	1	0	0	0	1	2	1	0	0	0	1	1	0	0	0	2	1	0	2	0	0	0	2	0	0	0	0	2	2	0	0	1	1	1	1	2	0	0	1	1	0	1	2	1	0	0	2	0
39	1	0	0	0	0	2	1	1	1	0	0	1	1	0	0	0	2	0	0	2	0	0	1	1	0	1	0	1	2	2	0	0	1	1	1	1	2	0	0	0	1	0	0	1	0	0	0	2	0
40	0	1	0	1	0	2	1	0	1	0	1	0	1	0	0	1	2	0	0	2	0	0	1	1	1	1	0	0	2	2	0	0	0	1	1	1	0	0	0	1	1	0	0	2	2	0	0	1	1
41	0	1	1	0	0	1	1	0	1	1	1	0	0	0	0	0	1	0	1	1	1	0	0	2	0	2	0	0	2	2	2	0	0	2	0	2	1	0	0	2	0	0	0	0	0	0	0	1	1
42	1	2	0	0	0	0	1	1	0	0	0	0	0	0	0	0	0	0	1	1	1	0	0	2	0	0	0	0	2	1	0	1	1	1	0	2	1	0	0	1	0	0	0	1	0	0	0	2	0
43	0	1	0	0	0	1	0	0	2	0	0	0	1	0	0	0	2	0	0	2	0	0	0	2	0	1	0	1	2	2	0	1	1	2	0	2	1	0	0	0	0	0	1	1	0	0	0	0	0
44	0	1	0	0	1	1	1	0	0	1	1	0	0	0	0	0	0	1	0	0	0	0	1	1	1	0	0	0	2	2	0	0	0	2	0	2	0	0	0	1	0	0	0	1	0	1	1	1	0
45	1	1	0	1	0	2	2	0	0	0	1	0	1	0	0	0	1	0	1	1	0	0	0	2	0	1	0	0	2	2	1	1	1	1	1	2	1	0	0	2	0	1	0	1	0	0	0	2	0
46	0	2	0	0	1	1	1	0	2	0	0	0	2	0	0	1	1	1	0	1	0	0	1	1	1	2	0	1	2	2	0	0	1	1	1	1	1	0	0	1	0	0	1	1	1	1	0	0	1
47	1	2	0	0	0	1	0	0	2	0	0	0	0	0	0	0	1	2	1	0	0	0	0	2	1	0	0	0	2	2	1	1	1	1	0	2	1	0	0	1	0	0	0	2	1	1	1	0	0
48	0	0	0	0	1	1	0	0	2	0	0	0	2	1	1	1	1	1	1	1	0	0	0	2	0	1	0	0	2	2	1	0	1	1	1	2	0	0	0	2	0	1	0	2	1	1	0	1	1
49	0	2	1	0	0	0	1	0	1	0	1	0	1	0	0	0	1	2	1	1	0	0	0	2	0	1	0	0	1	2	1	1	1	1	1	2	2	0	0	0	0	1	0	1	0	0	0	1	0
50	0	0	0	0	0	1	2	0	0	0	1	0	1	0	0	1	2	1	1	1	1	0	1	1	1	1	0	1	2	2	1	0	1	1	0	2	1	1	0	1	0	0	1	1	1	0	0	1	0
51	0	1	0	0	0	1	0	0	0	0	1	0	0	0	0	0	2	0	0	1	0	0	0	2	0	2	0	1	2	2	2	1	1	1	1	1	2	0	0	1	0	0	0	2	0	1	0	2	0
52	0	0	0	0	1	2	0	0	1	0	0	0	1	0	0	1	2	1	1	1	0	0	0	2	1	0	0	1	2	1	1	0	1	0	0	2	0	0	0	2	0	1	0	2	2	0	0	2	0
53	1	1	0	1	0	1	2	1	0	1	1	1	2	0	0	0	1	0	0	2	0	0	0	2	0	2	0	0	2	2	0	0	0	1	2	2	1	0	0	1	0	0	0	2	1	1	0	0	1
54	0	1	0	1	0	1	2	0	0	0	2	0	1	0	0	1	2	0	0	1	0	0	1	1	1	1	0	0	2	2	0	1	1	1	0	2	2	0	0	2	1	0	0	2	0	1	0	1	0
55	1	1	0	0	1	2	1	0	1	1	0	0	1	0	0	0	2	1	1	1	0	0	1	1	1	1	0	1	2	2	0	1	1	1	0	2	1	0	0	2	1	0	1	2	0	2	0	1	1
56	0	1	0	1	0	2	2	1	0	0	1	0	0	0	0	0	2	0	0	1	0	0	0	2	1	1	0	1	2	2	0	0	1	1	0	2	1	0	0	2	0	0	0	1	0	0	0	1	1
57	0	1	0	0	0	0	0	0	1	0	1	1	2	0	0	1	2	2	1	1	1	0	1	1	0	0	0	0	2	2	0	0	0	2	0	2	0	0	0	2	0	0	0	1	0	0	0	0	1
58	1	1	2	0	0	0	1	0	0	0	0	1	2	0	0	0	0	2	0	1	0	0	0	2	1	0	0	1	1	2	1	0	0	1	1	1	2	1	1	1	1	2	0	2	0	0	0	2	0
59	1	2	0	0	0	0	2	1	0	0	1	0	0	0	0	0	1	2	0	1	0	0	0	2	0	0	0	2	2	2	1	1	2	1	1	1	0	0	0	1	0	1	1	2	0	0	0	2	0
60	0	1	0	1	0	1	2	1	0	0	0	0	0	0	0	0	2	1	1	1	1	0	0	2	0	1	0	0	2	2	0	1	2	1	1	2	1	0	0	1	0	0	1	2	1	1	0	2	0
61	1	1	0	0	0	1	1	1	0	0	0	0	0	0	0	0	2	0	0	2	0	0	1	1	1	1	0	1	2	2	1	2	2	0	2	0	1	0	0	2	0	1	0	2	1	0	0	2	0
62	1	0	0	0	1	2	0	0	2	0	0	1	2	1	1	0	1	2	1	0	1	0	0	2	0	1	0	0	1	2	1	0	0	1	2	2	2	0	0	0	1	0	0	1	0	0	0	0	2
63	1	0	0	0	0	1	1	0	1	0	0	1	2	0	0	0	1	1	1	1	1	0	1	1	1	0	0	0	2	2	1	2	2	1	0	2	1	1	1	1	0	0	1	2	1	1	0	2	0
64	1	2	0	0	0	0	1	1	0	0	0	0	1	0	0	0	0	0	1	1	1	0	0	2	0	1	0	0	2	2	2	0	1	2	0	2	1	0	0	1	0	0	1	2	0	1	0	1	0
65	1	1	0	1	0	2	2	1	0	0	0	1	1	0	0	0	2	0	0	2	0	0	0	2	0	0	0	1	1	1	1	0	1	1	1	1	2	0	0	2	1	1	0	2	1	0	0	2	0
66	1	2	0	0	0	0	1	1	1	0	0	1	1	0	0	0	1	2	1	0	0	0	2	0	1	1	0	0	1	1	0	1	0	1	0	2	0	0	0	2	0	0	0	2	0	0	0	2	0
67	1	1	0	1	0	2	1	0	0	1	2	1	1	0	0	0	1	1	1	1	1	0	0	2	0	1	0	1	1	2	2	0	2	1	1	2	1	0	0	2	0	0	1	2	0	0	0	1	1
68	0	2	0	1	0	1	1	0	0	0	1	0	0	0	0	0	1	0	1	1	1	0	0	2	0	0	0	0	2	2	1	1	1	2	0	2	1	1	1	1	1	0	0	1	0	0	0	0	1
69	0	1	0	0	0	1	2	0	0	0	0	0	2	0	0	1	1	1	0	1	0	0	1	1	1	1	0	1	2	2	1	0	2	1	2	1	1	0	0	1	0	0	0	2	0	1	1	0	1
70	1	1	0	0	1	1	2	0	0	0	2	0	1	0	0	0	0	1	2	0	1	0	2	0	0	0	0	0	2	2	1	1	1	1	0	2	1	0	0	1	0	0	0	1	0	1	0	1	1
71	1	1	0	0	0	1	0	0	0	0	1	0	0	0	0	0	0	0	1	1	1	0	1	2	0	0	0	0	2	2	0	0	1	2	0	2	1	0	1	2	1	0	0	2	0	0	0	2	0
72	1	1	0	0	0	0	1	0	1	0	0	1	2	0	0	1	1	1	1	1	0	0	1	1	0	1	1	0	2	1	0	2	1	0	2	0	1	1	1	1	0	1	0	2	1	1	0	1	0
73	0	0	0	1	1	2	0	0	0	0	1	1	1	0	0	0	2	1	1	1	0	1	0	2	0	1	0	1	2	2	2	1	1	0	2	0	1	0	0	1	0	1	0	1	1	0	0	2	0
74	1	2	0	1	0	1	1	1	1	0	0	0	1	1	1	0	1	1	2	0	1	0	0	2	1	0	0	0	2	2	0	0	0	2	2	1	1	1	0	1	0	0	0	0	1	0	0	0	1
75	0	1	0	1	0	1	1	1	1	0	0	0	1	0	0	1	0	2	2	0	0	0	0	2	0	0	0	0	1	1	1	2	2	1	1	2	2	0	0	0	0	0	1	1	0	0	0	2	0
76	0	0	0	0	2	2	1	0	1	0	0	1	1	0	0	0	2	0	0	2	0	0	0	2	0	2	0	0	2	2	0	0	0	2	0	2	2	1	1	0	0	0	1	2	1	1	0	2	0
77	0	2	0	0	0	0	1	0	0	0	0	0	0	0	0	0	2	0	0	2	0	0	1	1	0	1	0	0	2	2	1	0	1	2	0	2	2	0	0	0	0	1	1	2	1	1	0	2	0
78	1	2	1	0	1	1	2	0	0	0	2	0	0	0	0	0	2	0	0	2	0	0	0	2	0	0	0	0	1	1	0	0	0	1	0	2	2	0	0	1	1	0	0	1	0	0	0	1	0
79	1	0	1	0	1	2	1	1	0	0	0	0	2	0	0	0	0	1	2	0	1	1	0	2	0	1	0	0	2	2	1	1	1	1	0	2	2	1	1	1	1	1	0	1	1	0	0	2	0
80	1	2	0	1	0	1	2	0	2	0	0	1	1	0	0	0	0	2	2	0	0	0	0	2	1	1	0	0	2	2	0	1	0	1	1	1	0	0	0	0	0	0	0	0	1	1	0	2	0
81	1	1	0	0	0	1	2	0	1	0	0	0	0	0	0	0	2	0	0	2	0	0	0	2	0	0	0	0	2	2	2	0	0	2	0	2	1	1	0	0	0	2	0	2	0	0	0	0	1
82	1	1	0	0	0	0	2	0	0	0	1	0	1	0	0	0	2	2	1	1	1	0	0	2	0	2	0	2	1	1	2	0	2	1	0	2	1	0	0	1	0	0	1	2	1	0	0	1	1
83	1	1	1	1	0	2	0	0	2	0	0	0	0	0	0	0	2	2	2	0	0	0	0	2	0	0	1	0	1	1	1	1	2	0	1	2	2	1	1	0	0	0	1	1	1	1	0	2	0
84	0	1	0	0	0	0	0	0	2	0	0	0	0	0	0	0	1	0	1	1	0	1	0	2	0	0	0	0	2	2	0	1	1	1	1	1	1	0	0	1	0	0	0	2	0	0	0	1	1
85	1	2	0	0	0	0	0	0	1	0	1	0	0	0	0	0	2	1	1	1	1	0	0	2	0	1	0	0	1	1	1	1	1	1	0	2	1	1	0	0	0	0	1	2	1	0	0	1	0
86	0	2	0	0	0	0	2	0	1	0	1	0	2	1	1	1	0	1	1	0	1	0	1	1	1	2	1	0	2	2	1	0	0	1	1	1	2	0	0	1	0	0	0	1	0	0	0	1	1
87	1	1	0	0	1	1	2	0	0	0	0	1	2	0	0	0	2	0	0	2	0	1	0	2	0	1	0	1	2	2	1	0	0	2	0	2	1	0	0	2	0	1	0	1	1	0	1	1	0
88	0	2	0	0	0	0	0	0	2	0	0	1	1	0	0	0	1	1	1	1	0	1	0	2	0	0	0	0	2	2	1	1	1	1	0	2	1	1	1	1	0	0	0	2	2	0	1	0	0
89	0	2	0	2	0	2	1	0	0	1	2	0	0	0	0	0	1	1	1	1	1	0	1	1	1	0	0	0	1	1	1	0	1	0	1	2	2	0	0	1	0	0	0	2	1	0	0	2	0
90	1	0	0	0	1	1	2	1	0	0	0	1	2	0	0	1	2	0	0	2	0	0	2	0	0	1	0	0	1	1	1	0	1	1	0	2	1	0	0	1	0	0	0	1	1	1	1	1	1
91	0	1	0	1	0	1	1	1	0	0	0	0	0	0	0	0	1	1	1	1	1	0	0	2	0	1	1	1	2	2	0	0	1	1	1	1	1	1	1	1	0	0	0	0	1	0	0	2	0
92	0	2	0	0	0	0	1	0	0	0	1	0	0	0	0	0	1	1	0	1	0	0	0	2	0	1	0	0	2	2	2	1	0	2	0	2	0	0	0	2	0	0	0	2	0	0	0	1	1
93	1	2	0	0	0	1	1	1	0	0	0	0	1	1	0	0	1	2	2	0	0	0	1	1	1	0	0	0	2	2	2	0	0	1	1	1	2	0	0	1	0	0	0	2	0	0	1	0	0
94	0	2	0	0	0	0	1	0	1	0	1	0	1	0	0	0	0	0	1	1	1	0	0	2	1	1	0	0	2	1	0	1	0	2	1	2	0	0	0	1	0	0	0	2	0	0	0	1	1
95	0	1	0	0	1	1	1	0	0	0	1	0	1	0	0	0	1	2	1	0	1	0	0	2	0	0	0	0	2	2	0	2	1	1	1	0	0	0	0	1	0	0	1	1	1	2	0	2	0
96	1	1	1	1	0	2	2	1	0	0	1	0	0	0	0	0	1	2	2	0	0	0	1	1	0	0	0	0	2	2	2	1	1	1	1	1	1	0	0	1	0	0	0	1	0	0	0	1	0
97	0	0	0	0	1	2	1	0	0	0	1	1	1	0	0	0	2	2	2	0	2	0	0	2	1	0	0	0	2	2	0	0	1	0	2	2	2	0	0	1	1	0	1	2	1	1	0	1	1
98	1	1	0	0	1	1	2	1	0	0	1	0	1	0	0	0	2	2	1	1	1	0	0	2	0	0	0	0	2	2	0	1	1	0	2	1	1	0	0	1	0	0	0	2	0	0	0	0	1
99	1	2	0	0	0	0	1	0	0	0	0	1	0	0	0	0	2	0	0	2	0	0	1	1	1	1	0	0	2	2	1	0	0	1	2	2	1	0	0	1	0	0	0	2	0	0	0	2	0
100	0	2	0	0	0	0	0	0	1	0	2	0	1	0	0	0	0	0	1	1	1	0	1	1	0	1	0	0	1	1	2	0	0	2	0	2	1	0	0	1	0	2	0	2	1	1	0	2	0
101	0	1	0	0	0	2	0	0	2	0	0	0	0	0	0	0	1	1	1	1	0	1	0	2	1	1	0	1	1	1	1	0	0	1	1	1	0	0	0	1	0	1	0	1	1	0	0	1	1
102	0	2	0	1	0	1	1	1	1	0	0	0	0	0	0	0	1	0	1	1	1	0	0	2	0	0	0	0	1	1	0	1	0	2	0	2	1	1	1	1	0	0	0	1	0	1	0	1	1
103	1	1	0	0	0	2	2	0	1	0	0	0	2	0	0	0	1	0	0	2	0	0	1	1	0	1	0	2	2	2	1	0	1	0	1	2	2	0	0	0	1	0	1	1	1	0	0	1	1
104	0	1	0	1	0	2	2	0	1	0	0	0	0	0	0	0	1	2	0	1	1	0	0	2	1	1	0	1	2	1	0	1	1	2	1	2	1	0	0	2	0	0	0	0	2	1	0	1	0
105	1	1	0	0	0	1	1	1	0	0	0	1	1	0	0	0	1	1	0	1	0	0	0	2	1	2	0	0	2	2	1	1	1	0	1	1	1	0	0	1	0	0	0	1	0	0	0	2	0
106	1	0	0	1	0	2	0	0	1	0	1	1	1	0	0	0	0	0	1	1	1	0	0	2	0	2	0	0	2	2	0	1	1	1	0	2	2	0	0	1	0	0	0	2	0	0	1	1	0
107	0	1	0	1	1	2	2	0	0	0	1	0	1	0	0	1	0	2	2	0	0	0	0	2	0	0	0	0	1	1	1	1	0	2	0	2	1	0	0	1	0	0	0	0	2	1	0	1	0
108	0	1	0	0	0	1	0	0	0	0	1	0	1	1	0	0	0	1	1	1	1	0	0	2	0	1	0	0	2	2	1	0	2	1	2	1	1	0	0	2	0	1	0	2	1	0	0	1	0
109	0	1	0	0	0	0	1	0	1	0	0	1	1	0	0	0	0	0	0	2	0	1	0	2	0	2	1	0	2	1	0	2	2	0	2	1	2	0	0	1	0	1	0	2	1	2	0	2	0
110	0	2	1	2	0	2	1	0	1	0	1	0	0	0	0	0	2	0	0	2	0	0	1	1	0	2	0	0	2	2	0	2	1	2	0	2	1	1	1	1	0	0	0	1	1	0	0	0	1
111	0	0	0	0	0	1	1	1	1	1	0	0	2	0	0	0	1	2	1	0	1	0	2	0	0	0	1	0	1	1	1	2	2	0	2	1	2	0	0	0	0	0	0	0	0	0	1	1	0
112	0	0	0	0	0	1	1	1	0	0	0	1	2	1	1	0	0	0	1	1	1	0	0	2	0	2	0	1	2	2	0	0	2	1	1	2	2	0	0	1	0	0	2	2	2	1	0	1	1
113	0	2	0	0	0	0	1	1	1	0	0	0	0	0	0	0	2	0	0	1	0	0	0	2	0	0	0	1	2	2	2	0	0	2	0	2	1	0	0	1	1	1	0	2	1	0	0	2	0
114	0	1	0	0	0	1	2	0	2	0	0	0	0	0	0	0	1	0	0	2	0	0	0	2	0	1	0	0	2	2	0	0	1	0	2	2	2	0	0	1	0	0	0	1	0	1	1	1	0
115	0	1	0	0	0	2	0	0	0	0	1	1	1	0	0	0	2	1	1	1	1	0	0	2	0	1	0	0	2	2	1	1	1	1	0	2	0	0	0	1	0	0	0	2	1	1	0	2	0
116	0	2	1	1	0	1	1	1	0	0	0	0	2	0	0	0	2	2	1	1	1	0	0	2	0	1	0	1	1	1	1	1	1	1	1	1	0	0	0	2	0	0	0	1	1	0	0	1	0
117	0	2	0	2	0	2	1	1	0	0	0	0	0	0	0	0	1	1	1	1	0	0	0	2	0	2	0	0	2	2	1	0	0	2	0	2	1	0	0	1	0	0	0	2	0	0	0	1	1
118	1	2	0	0	0	1	0	0	1	0	1	0	0	0	0	0	0	1	0	1	0	0	0	2	0	1	0	1	1	0	1	0	1	0	1	1	2	0	0	1	0	0	1	2	0	2	0	1	0
119	0	1	0	1	0	2	2	0	0	0	0	0	0	0	0	0	0	0	1	1	1	0	0	2	0	1	0	0	1	1	1	0	1	2	0	2	1	0	0	1	0	0	0	2	0	2	0	1	1
120	0	2	0	0	0	0	1	0	1	0	1	1	1	0	0	0	1	1	1	1	0	0	1	1	0	2	0	0	1	1	0	1	1	1	0	2	2	0	0	0	0	0	2	2	2	1	0	0	0
121	0	1	0	0	0	1	1	1	1	0	0	0	0	0	0	0	1	1	0	1	0	0	0	2	0	1	0	0	2	2	0	0	2	0	2	1	1	0	0	1	1	2	0	2	0	2	1	1	0
122	0	2	0	1	0	1	0	0	1	0	1	0	1	0	0	0	2	1	1	1	1	0	0	2	0	0	0	0	2	2	0	1	0	1	1	1	2	1	1	0	0	0	0	2	0	0	0	2	0
123	0	1	0	0	1	2	0	0	2	0	0	1	1	1	1	0	1	1	1	1	0	1	0	2	0	1	0	0	2	2	0	1	1	0	1	1	1	0	0	1	1	1	0	1	1	0	0	1	1
124	0	0	0	0	1	2	2	0	0	0	2	1	1	0	0	0	1	1	2	0	1	1	1	1	0	1	0	0	2	2	1	1	1	2	0	2	2	0	0	0	0	1	0	2	1	1	0	0	0
125	1	0	0	0	1	1	1	0	0	0	0	2	2	0	0	0	2	0	0	2	0	0	0	2	0	0	0	1	2	2	1	0	0	2	0	2	2	0	0	1	0	0	0	2	0	0	0	0	1
126	1	0	1	0	0	1	0	0	1	0	0	1	1	0	0	0	1	1	1	1	1	0	0	2	0	2	0	0	2	1	0	0	0	2	0	2	1	1	1	1	0	0	0	1	0	0	0	1	0
127	0	1	0	0	1	1	2	0	0	0	2	0	1	0	0	1	2	0	0	2	0	0	1	1	1	1	0	0	1	2	1	0	0	2	0	2	2	0	0	2	1	1	0	2	1	2	0	1	1
128	0	2	0	0	0	1	1	1	0	0	0	0	0	0	0	0	2	2	2	0	0	0	1	1	1	1	0	1	1	1	1	0	0	1	1	1	2	0	0	1	0	0	0	2	1	1	0	2	0
129	1	2	1	1	0	1	1	0	0	1	1	1	1	0	0	0	1	0	0	2	0	0	1	1	1	0	1	2	2	2	1	0	1	1	0	2	0	0	0	2	0	1	0	2	1	0	0	1	1
130	0	1	1	1	0	2	2	1	0	0	1	0	0	0	0	0	1	1	2	0	1	0	0	2	0	1	1	1	2	2	0	1	1	1	1	1	1	0	0	1	0	1	0	1	2	0	0	1	1
131	1	1	0	0	0	0	1	0	0	0	1	0	0	0	0	0	2	1	1	1	1	0	1	1	0	0	0	0	2	2	0	1	1	2	1	2	1	0	0	1	0	0	0	2	1	1	0	2	0
132	1	1	0	1	0	1	1	0	1	0	1	0	0	0	0	0	0	1	0	1	0	0	1	1	0	0	0	2	2	2	1	0	2	1	2	1	1	0	0	1	0	0	0	2	0	2	0	1	0
133	0	0	0	0	1	2	2	1	0	0	1	1	1	0	0	0	1	0	2	0	1	0	1	1	0	2	1	0	1	1	1	1	1	0	1	1	1	1	1	1	0	0	1	2	1	0	0	1	0
134	0	1	1	1	0	2	2	0	1	0	0	0	1	0	0	0	2	0	0	2	0	0	0	2	0	0	0	0	2	2	0	1	2	1	1	1	2	0	0	1	0	1	0	2	1	0	0	2	0
135	1	0	0	0	1	1	0	0	2	0	0	0	1	0	0	0	1	0	1	1	1	0	0	2	0	0	0	0	2	2	2	0	0	1	1	1	0	0	0	1	0	0	0	1	0	0	0	0	1
136	1	2	0	0	0	1	2	0	0	0	1	1	2	0	0	0	0	1	1	1	0	0	0	2	0	0	0	0	2	2	0	1	1	0	1	1	0	1	1	1	0	0	1	2	1	1	0	1	0
137	1	2	0	0	0	1	2	0	0	0	1	0	2	0	0	1	2	0	0	2	0	0	0	2	0	0	0	0	1	1	2	0	1	2	0	2	0	0	0	0	0	0	1	1	1	1	0	1	1
138	0	0	0	0	0	1	0	0	1	0	1	0	0	0	0	0	0	2	1	1	1	0	0	2	0	1	0	0	2	1	0	1	0	1	1	1	0	0	0	1	0	0	0	2	1	1	0	2	0
139	1	0	0	1	0	2	1	0	0	1	2	1	2	0	0	0	0	2	2	0	0	0	1	1	0	1	0	0	2	2	0	2	2	1	1	2	2	0	0	1	0	0	0	2	0	2	0	1	0
140	1	1	0	0	0	0	2	1	0	0	1	0	0	0	0	0	0	2	0	2	0	1	0	2	0	0	0	1	2	2	1	0	1	0	1	2	2	0	0	0	0	0	1	2	0	2	1	0	0
141	0	2	0	0	0	1	0	0	1	0	0	1	1	0	0	0	0	1	2	0	1	0	0	2	0	1	0	0	2	2	1	0	1	0	1	2	2	0	0	0	0	0	0	2	0	0	0	2	0
142	1	1	0	0	0	1	1	1	1	0	0	1	0	0	0	0	1	1	0	1	0	0	0	2	0	1	0	0	2	1	0	1	1	2	1	2	1	0	0	2	0	0	1	1	1	0	0	2	0
143	0	1	0	0	0	0	2	1	0	0	1	1	1	0	0	0	1	2	1	0	0	0	0	2	1	1	0	0	2	2	2	0	1	1	0	2	2	1	1	0	0	0	1	2	2	2	0	1	0
144	0	0	0	0	0	0	1	0	0	0	1	1	2	0	0	1	1	2	0	0	0	0	0	2	1	0	0	0	2	2	0	1	1	2	0	2	2	1	1	0	0	1	0	2	1	0	0	0	2
145	0	0	1	0	0	1	2	1	0	0	1	1	1	0	0	0	1	1	1	1	0	0	0	2	0	1	0	0	2	2	0	0	0	2	0	1	2	1	1	0	0	0	0	2	0	0	0	2	0
146	0	0	0	1	0	2	0	0	1	0	1	0	0	0	0	0	2	1	1	1	1	0	1	1	0	0	0	0	1	1	1	1	2	1	1	1	2	1	1	1	1	0	0	0	0	0	1	1	0
147	0	2	0	0	0	0	2	0	0	0	2	1	2	0	0	0	2	0	0	2	0	0	0	2	0	1	0	1	2	2	0	0	2	1	2	1	1	0	0	1	0	0	0	2	0	0	0	0	0
148	1	2	0	0	0	0	2	0	0	0	2	0	1	0	0	0	2	0	0	2	0	0	0	2	0	1	0	1	1	1	1	0	1	0	1	2	2	1	1	0	0	1	0	2	1	0	0	1	0
149	0	1	0	0	0	1	0	0	0	0	1	0	0	0	0	0	0	1	1	1	1	0	0	2	0	0	0	1	2	2	2	1	1	1	1	2	2	0	0	0	0	0	1	1	1	2	0	2	0
150	0	1	0	0	1	1	1	1	1	0	0	0	0	0	0	0	0	0	0	2	0	0	0	2	0	1	0	0	2	1	0	0	1	2	1	2	2	0	0	0	0	0	0	1	1	0	0	2	0
151	0	2	1	0	1	1	1	0	0	0	0	0	0	0	0	0	0	2	2	0	0	0	1	1	0	1	0	0	2	2	1	1	1	1	1	1	1	0	0	1	0	0	1	1	0	0	0	1	0
152	0	1	0	0	1	2	1	0	1	0	0	1	1	0	0	0	1	2	0	2	0	0	0	2	0	1	0	0	2	2	0	1	2	0	0	2	1	1	1	1	0	0	1	1	1	2	0	2	0
153	1	2	0	0	0	0	1	0	0	0	1	0	0	0	0	0	1	0	0	2	0	0	1	1	1	1	0	0	2	2	0	2	1	2	0	2	0	0	0	2	0	0	0	2	0	1	1	1	0
154	1	0	0	1	0	2	2	0	0	0	2	0	1	1	1	0	1	0	1	1	1	1	0	2	0	0	0	0	2	2	0	1	0	1	1	1	1	0	0	2	0	0	1	2	2	2	0	2	0
155	0	1	0	0	1	1	1	0	1	1	2	0	1	0	0	0	1	1	1	1	1	0	0	2	1	2	0	1	2	2	2	0	1	1	0	2	2	0	0	1	0	1	0	2	0	0	0	1	0
156	1	2	0	0	0	0	1	1	1	0	0	0	0	0	0	0	2	1	1	1	1	0	0	2	1	0	0	0	2	1	1	1	1	2	0	2	1	1	1	1	0	1	0	1	1	0	0	0	0
157	0	1	0	1	0	2	0	0	1	0	1	1	2	1	1	0	0	1	1	1	1	0	0	2	0	0	0	1	2	2	2	0	0	2	0	2	2	0	0	0	0	0	0	2	0	0	0	2	0
158	0	1	0	0	0	1	1	0	2	0	0	1	1	0	0	0	1	2	1	0	1	0	0	2	0	0	0	0	1	1	1	1	0	1	1	1	2	0	0	1	0	0	0	1	0	0	0	2	0
159	0	0	0	1	0	2	0	0	2	0	0	0	1	0	0	0	2	0	0	2	0	0	0	2	0	0	0	0	2	2	0	0	2	0	1	1	1	0	0	1	0	0	0	1	0	0	0	2	0
160	0	0	0	0	1	2	2	0	1	0	0	0	0	0	0	1	1	2	2	0	2	0	2	0	1	0	0	0	1	1	0	0	0	2	0	2	2	0	0	0	0	0	0	0	1	0	0	2	0
161	0	2	0	0	0	1	1	0	0	0	1	1	2	0	0	0	2	0	0	2	0	0	1	1	1	1	0	0	2	2	1	0	0	2	0	2	0	0	0	1	0	0	0	2	0	0	0	1	0
162	0	0	0	0	1	2	1	1	0	0	0	1	2	0	0	0	1	1	1	1	0	1	0	2	0	0	0	1	2	2	1	0	0	2	1	1	0	0	0	0	0	0	1	2	1	0	0	0	0
163	0	1	0	1	0	1	1	0	2	0	0	1	2	0	0	0	0	1	1	1	1	0	0	2	0	1	0	0	2	2	0	0	2	1	0	2	2	0	0	0	0	0	0	1	0	0	0	1	1
164	1	0	1	0	0	1	1	0	1	0	0	0	2	1	1	1	2	2	1	1	0	0	0	2	0	0	0	0	2	2	1	0	2	0	2	2	2	0	0	1	0	0	0	1	0	0	0	2	0
165	0	1	0	0	0	0	1	1	0	0	0	0	0	0	0	0	2	0	0	1	0	0	0	2	0	0	0	0	2	2	1	0	2	1	1	2	1	0	0	2	0	0	0	2	0	0	0	0	0
166	0	1	0	0	0	0	0	0	2	0	0	0	1	0	0	1	1	2	0	1	1	0	0	2	1	0	0	0	2	2	1	0	1	1	0	2	1	0	0	1	0	0	0	2	0	0	0	1	0
167	1	2	0	0	0	0	1	0	1	0	0	0	0	0	0	0	1	0	0	2	0	1	0	2	0	2	0	0	2	1	1	1	1	1	0	2	2	0	0	1	0	0	0	0	0	1	0	1	0
168	1	2	0	1	0	1	1	1	0	0	0	1	1	0	0	0	2	1	1	1	1	0	0	2	2	1	0	0	1	1	2	0	1	0	2	1	2	0	0	1	0	2	0	2	1	0	0	0	0
169	0	1	0	1	0	1	2	0	0	0	1	0	2	0	0	1	1	2	0	1	1	0	1	1	1	1	0	0	2	2	1	0	1	1	1	1	1	1	1	1	0	0	0	2	0	1	0	2	0
170	1	2	0	0	0	0	2	0	0	0	1	1	0	0	0	0	0	0	1	1	1	0	1	2	0	0	0	0	2	2	1	2	2	0	2	0	0	0	0	1	0	1	1	2	1	1	0	2	0
171	0	2	1	1	0	1	2	1	0	0	1	0	1	0	0	1	1	1	1	1	1	0	0	2	0	0	0	1	2	1	2	1	2	1	2	2	1	0	0	1	0	1	0	2	1	1	0	2	0
172	0	1	0	0	0	0	1	0	1	0	1	0	0	0	0	0	1	1	1	1	1	0	0	2	0	0	0	0	2	2	0	0	1	1	1	1	1	0	0	2	1	0	0	0	0	0	0	2	0
173	1	2	0	0	0	0	1	1	0	0	0	0	0	0	0	0	1	1	1	0	1	1	0	2	0	1	0	1	2	2	1	1	1	1	1	1	1	0	0	1	0	1	0	2	0	1	0	2	0
174	1	0	0	0	0	1	1	1	1	0	0	1	2	1	1	0	1	2	1	0	1	0	1	1	0	1	0	0	2	2	1	0	1	1	0	2	1	0	1	2	1	0	0	2	0	0	0	1	1
175	1	2	0	0	0	1	1	0	1	0	1	0	0	0	0	0	0	2	1	0	1	0	0	2	0	0	0	0	2	2	0	0	0	1	1	1	1	0	0	2	0	0	1	2	1	0	0	2	0
176	1	1	1	1	0	2	0	0	2	0	0	0	2	1	1	1	2	1	0	2	1	0	0	2	0	0	0	2	1	1	2	1	1	1	1	1	1	0	0	1	0	0	0	2	0	1	0	1	0
177	0	1	0	0	0	2	1	0	2	0	0	0	0	0	0	0	1	1	1	0	0	0	1	1	0	1	0	0	2	2	2	0	2	1	2	1	1	0	1	2	1	0	0	1	1	0	1	0	0
178	0	1	0	1	0	1	1	0	0	0	0	0	1	0	0	1	1	1	0	1	0	0	0	2	0	0	0	0	2	2	1	1	0	1	0	2	2	0	0	1	0	0	0	1	0	0	0	2	0
179	0	2	0	0	0	0	1	1	1	0	0	0	0	0	0	0	1	0	0	2	0	0	1	1	0	0	0	0	2	2	1	0	2	0	1	1	2	0	0	1	0	0	0	2	0	0	0	2	0
180	0	1	0	0	0	1	1	1	1	0	0	1	2	0	0	1	2	1	1	1	1	0	0	2	1	0	0	0	1	1	0	0	1	2	0	2	1	0	0	1	0	0	0	2	0	0	0	2	0
181	0	2	0	0	0	1	0	0	2	0	0	1	1	0	0	0	0	1	0	1	0	0	0	2	1	2	0	0	2	2	0	2	2	0	2	1	1	0	0	2	0	0	0	1	1	1	0	0	0
182	1	0	0	0	1	2	2	0	0	0	1	0	1	0	0	1	0	1	1	1	1	1	0	2	0	1	0	0	2	2	1	0	0	1	1	1	1	1	1	1	0	1	0	2	2	0	0	2	0
183	1	1	0	1	0	1	1	0	0	0	0	1	1	0	0	0	1	1	1	1	1	0	0	2	0	1	0	0	1	1	1	0	1	1	0	2	0	0	0	2	0	0	0	1	0	0	0	1	1
184	0	0	1	0	0	1	1	0	0	0	0	0	1	0	0	0	2	0	0	2	0	0	1	1	1	2	0	1	1	1	2	1	2	0	2	0	1	1	1	1	0	0	0	2	0	2	0	0	0
185	0	1	0	0	0	0	1	0	1	1	1	0	0	0	0	0	2	2	1	1	1	0	0	2	0	0	0	0	2	2	1	1	1	1	1	2	2	0	1	2	1	0	0	2	0	0	0	1	1
186	0	2	0	1	0	1	1	0	0	0	2	1	1	0	0	0	1	0	1	1	1	0	1	1	1	2	0	1	2	1	1	0	1	0	1	1	2	0	1	2	2	0	2	2	1	1	0	1	0
187	0	2	1	0	0	1	1	0	0	0	0	1	1	0	0	0	1	0	0	2	0	0	0	2	1	2	0	1	1	1	1	1	2	0	2	0	2	0	0	0	0	0	0	1	0	0	1	0	0
188	1	0	0	0	1	1	2	0	0	0	0	0	0	0	0	0	1	0	0	2	0	1	0	2	0	1	0	1	2	2	2	1	1	0	1	1	1	0	0	1	0	0	0	1	0	0	0	1	0
189	0	1	0	0	0	2	2	0	1	0	0	1	2	1	1	0	1	0	0	2	0	1	0	2	0	1	0	0	1	1	0	1	0	1	1	2	0	0	0	1	0	0	0	1	1	1	1	0	1
190	0	1	0	1	0	1	2	0	0	0	2	0	0	0	0	0	2	1	1	1	1	0	0	2	1	1	0	0	2	2	0	1	1	2	0	2	1	0	0	1	1	0	1	1	1	1	0	0	1
191	1	0	0	0	2	2	0	0	1	0	0	0	2	0	0	0	1	0	0	1	0	0	0	2	0	0	1	2	2	2	1	0	0	1	1	1	0	0	0	1	1	2	0	2	1	0	0	2	0
192	0	2	1	2	0	2	1	0	2	0	0	0	1	0	0	0	1	0	0	2	0	0	0	2	0	1	0	0	2	2	0	1	1	0	1	1	0	0	0	1	0	0	0	1	0	0	0	1	1
193	1	1	1	1	0	2	2	0	0	0	2	1	1	0	0	0	1	0	0	2	0	0	0	2	0	1	0	1	1	1	2	1	0	2	0	2	2	0	0	1	0	0	1	2	1	0	0	1	1
194	1	1	0	0	0	1	1	0	1	1	1	0	0	0	0	0	1	0	1	1	0	0	0	2	0	1	0	1	2	2	1	1	1	2	0	2	1	0	0	1	0	2	0	2	1	0	0	1	0
195	0	0	0	0	0	1	1	1	1	0	0	1	1	0	0	0	1	1	0	1	0	0	1	1	0	1	0	1	2	2	2	0	1	0	1	1	1	1	1	1	1	0	1	2	1	0	0	2	0
196	0	2	1	1	0	1	1	0	0	0	0	1	1	0	0	0	0	1	1	1	1	0	0	2	0	0	0	0	2	1	1	1	0	2	0	2	1	1	1	1	0	0	0	1	1	0	0	2	0
197	0	2	1	1	0	1	1	1	0	0	0	0	1	0	0	1	1	1	0	2	0	0	0	2	0	1	0	0	2	2	1	2	2	0	2	0	2	0	0	1	0	0	0	2	0	0	0	1	0
198	1	0	0	0	0	1	2	0	0	0	2	0	1	0	0	1	1	0	1	1	1	0	0	2	0	0	0	0	1	1	2	0	0	2	0	2	0	0	0	1	0	0	0	0	0	0	0	2	0
199	1	1	0	0	0	2	1	0	2	0	0	0	0	0	0	0	1	0	0	2	0	0	1	1	1	1	0	1	2	2	2	0	1	1	1	1	0	0	0	2	0	0	0	1	0	0	0	2	0
200	1	0	0	0	1	2	2	0	1	0	0	1	1	0	0	0	2	2	1	1	1	1	0	2	1	1	0	0	2	2	0	1	1	1	0	2	1	0	0	1	0	0	1	2	1	0	0	2	0
201	0	2	1	0	0	0	1	0	2	0	0	1	2	0	0	0	1	1	1	1	1	0	0	2	1	2	0	0	2	2	1	0	1	1	1	2	2	0	1	1	1	0	1	1	1	0	0	1	1
202	0	2	1	0	1	1	0	0	0	0	1	0	0	0	0	0	1	1	0	2	0	0	0	2	0	0	0	0	2	1	0	2	2	1	0	2	1	0	0	1	0	0	1	2	1	1	1	0	1
203	0	1	0	0	0	0	1	0	1	0	0	0	0	0	0	0	1	1	1	1	1	0	0	2	0	0	0	0	1	1	1	0	2	0	1	2	2	0	1	1	1	1	0	2	0	0	0	1	0
204	0	2	0	0	0	0	1	0	1	0	0	0	1	0	0	0	1	1	1	1	1	0	1	1	0	1	0	1	2	2	1	1	0	1	1	2	2	1	1	0	0	0	0	1	1	0	1	0	0
205	0	2	0	0	0	0	2	0	1	0	1	0	0	0	0	0	0	2	0	1	0	0	1	1	0	2	0	0	2	2	1	1	2	1	2	2	0	0	0	2	0	0	0	2	0	1	0	2	0
206	0	1	0	0	1	1	2	0	0	0	0	0	1	0	0	0	1	0	0	2	0	0	0	2	0	1	0	0	2	2	0	1	1	0	2	1	2	0	0	1	0	0	0	1	0	1	0	2	0
207	0	1	0	0	0	0	2	0	0	1	1	0	1	0	0	0	1	0	1	1	1	0	0	2	0	1	0	0	2	2	1	1	1	1	1	1	1	0	0	1	0	0	0	1	0	0	0	2	0
208	1	0	0	0	1	2	1	0	2	0	0	1	0	0	0	0	1	1	0	1	0	0	0	2	0	1	1	0	2	2	0	1	2	1	1	2	1	0	0	0	0	0	0	2	0	0	0	1	1
209	0	1	0	1	0	2	1	1	1	0	0	0	2	0	0	1	1	1	1	1	0	0	0	2	0	1	0	1	1	0	2	0	2	0	2	2	1	0	0	1	0	0	1	2	1	0	0	0	0
210	0	0	0	0	1	2	1	0	1	0	1	1	1	0	0	0	2	1	1	1	0	0	1	1	1	1	0	0	2	2	0	1	1	1	1	1	2	0	0	1	0	1	1	2	1	1	0	1	0
211	1	1	0	1	0	1	1	1	1	0	0	0	2	0	0	1	1	0	0	2	0	0	0	2	0	1	0	0	2	1	0	0	1	2	0	2	2	0	0	0	1	0	1	2	1	1	0	0	1
212	0	2	1	0	0	0	0	0	1	0	2	0	1	0	0	0	1	1	1	1	0	0	1	1	0	2	0	0	2	2	0	0	0	1	1	1	1	0	0	1	0	0	0	1	0	1	0	0	0
213	0	1	0	0	0	1	1	1	1	0	1	0	0	0	0	0	1	1	1	1	1	0	1	1	1	1	0	1	1	0	2	1	1	2	0	2	1	0	0	2	1	0	0	2	0	0	0	1	0
214	0	2	0	0	0	1	1	1	1	0	0	1	1	0	0	0	1	0	0	2	0	0	0	2	0	1	0	0	2	2	1	0	0	2	0	2	0	1	1	1	0	0	0	1	1	0	0	2	0
215	0	1	0	0	1	1	2	1	0	0	0	0	1	0	0	0	1	1	0	1	0	0	0	2	0	0	0	1	1	1	2	1	1	0	0	2	1	0	0	1	0	1	0	1	1	0	0	2	0
216	0	2	0	0	0	0	2	0	0	0	1	1	2	0	0	1	2	0	0	1	0	0	0	2	0	1	0	0	2	1	1	0	0	2	0	2	1	0	0	0	0	0	1	2	2	0	1	0	1
217	0	0	1	0	0	1	1	0	0	0	2	1	0	0	0	0	1	1	0	1	0	0	0	2	0	1	0	0	2	2	0	0	1	0	0	2	0	0	0	2	0	0	0	1	0	1	0	1	0
218	1	0	0	0	0	1	1	0	0	0	1	0	1	0	0	0	0	1	1	1	0	0	0	2	0	1	0	1	1	2	2	1	1	0	2	1	0	0	0	2	0	0	0	2	1	0	1	1	0
219	1	1	1	1	0	2	1	0	1	0	1	0	1	0	0	0	1	0	1	1	1	0	0	2	0	1	0	0	1	1	0	0	0	2	2	1	1	0	0	0	0	0	0	0	0	1	0	1	0
220	0	1	0	0	0	0	0	0	1	0	0	0	1	0	0	0	1	1	1	1	1	0	0	2	0	1	0	1	1	1	2	1	1	1	0	2	2	0	0	1	0	0	0	1	0	1	0	1	0
221	1	1	0	0	0	1	2	0	0	0	0	1	1	0	0	0	1	0	0	2	0	0	1	1	1	1	0	2	2	2	1	1	1	1	1	2	2	0	0	1	0	0	0	1	0	0	0	1	1
222	0	2	0	1	0	1	2	1	0	0	1	0	1	0	0	0	1	1	2	0	1	0	0	2	0	1	0	0	2	2	1	2	1	2	0	2	1	0	0	1	0	0	0	2	0	1	0	2	0
223	1	2	0	1	0	1	1	1	0	0	0	1	2	0	0	0	1	1	1	1	1	0	0	2	0	1	0	1	2	2	1	0	1	0	1	2	0	0	0	1	0	0	0	2	0	0	0	1	1
224	0	2	0	0	0	0	0	0	2	0	0	0	0	0	0	0	1	0	1	1	1	0	0	2	0	1	1	1	2	2	0	0	0	2	0	2	0	0	0	0	0	0	1	2	0	1	0	1	1
225	1	1	0	0	1	2	1	0	1	1	1	1	1	0	0	0	1	0	0	2	0	0	0	2	2	1	1	1	2	2	0	0	0	2	0	2	2	0	0	1	0	0	1	2	1	0	0	0	0
226	0	2	0	0	0	0	1	0	1	0	1	0	0	0	0	0	2	0	0	1	0	0	0	2	0	1	0	0	2	2	1	2	2	0	2	0	2	0	0	0	0	0	1	2	2	2	0	2	0
227	1	2	0	0	0	0	0	0	1	0	1	1	1	0	0	0	2	1	1	1	1	0	1	1	0	1	0	0	2	1	1	0	1	2	1	1	2	0	1	1	1	0	1	2	0	1	0	1	0
228	0	1	0	1	0	2	2	0	0	0	0	0	0	0	0	0	2	0	0	2	1	1	0	2	0	2	0	0	2	2	0	1	1	1	1	2	2	0	0	1	0	0	0	2	0	0	0	2	0
229	1	0	0	0	1	1	1	0	1	0	0	1	1	0	0	0	0	1	2	0	1	0	0	2	0	0	0	0	2	1	0	2	1	0	1	1	2	0	1	1	1	0	0	2	0	0	0	1	1
230	1	0	0	0	1	2	0	0	2	0	0	0	0	0	0	0	1	0	0	2	0	0	0	2	0	0	0	0	2	2	0	0	0	1	1	1	0	0	0	2	0	0	1	2	1	0	0	1	1
231	0	2	0	1	0	1	2	0	1	0	1	0	1	0	0	0	0	0	0	2	0	0	0	2	1	1	0	0	2	2	2	0	0	2	0	2	1	0	0	1	0	0	1	2	1	0	0	0	0
232	0	2	0	1	0	1	1	1	0	0	0	1	1	0	0	0	0	0	0	2	0	0	0	2	0	1	0	0	2	2	2	0	1	2	0	2	2	0	0	1	1	0	0	1	0	1	0	2	0
233	0	0	0	0	0	1	2	1	0	0	1	0	0	0	0	0	2	1	1	1	1	0	0	2	1	0	0	0	2	1	1	0	1	0	1	1	0	1	1	1	0	0	0	2	1	1	0	1	1
234	1	0	0	0	1	1	2	1	0	0	1	0	0	0	0	0	0	1	1	1	1	0	1	1	1	1	0	1	2	2	2	0	0	1	0	2	2	0	0	1	0	0	0	0	1	1	0	1	1
235	1	2	0	1	0	1	1	0	1	0	1	1	1	0	0	0	0	0	1	1	1	0	0	2	1	2	0	0	2	2	1	0	1	1	1	2	1	0	0	2	1	1	0	1	1	0	0	2	0
236	0	1	0	0	0	0	1	0	1	0	1	2	2	0	0	0	2	0	0	2	0	0	1	1	0	1	0	1	2	2	0	0	1	0	1	1	1	0	0	2	0	0	0	2	1	1	0	1	0
237	1	2	1	1	0	1	0	0	0	0	1	1	1	0	0	0	0	2	0	1	0	0	1	1	1	1	0	1	2	2	0	1	2	2	0	2	2	0	0	2	1	0	1	2	1	2	0	0	0
238	0	0	0	0	1	1	1	0	0	0	1	0	0	0	0	1	2	2	1	1	1	0	0	2	0	1	1	1	2	2	0	0	0	2	0	2	1	1	1	1	0	0	0	2	1	1	0	2	0
239	0	0	0	0	2	2	0	0	1	0	0	1	1	0	0	0	1	0	1	1	1	0	2	0	0	0	0	0	2	2	1	1	1	1	1	1	2	0	0	0	0	1	0	2	1	1	0	2	0
240	0	1	0	1	0	1	2	0	1	0	1	0	1	0	0	1	0	0	0	2	0	0	1	1	1	0	0	0	2	2	2	1	1	1	0	2	2	0	0	0	0	0	0	2	0	0	0	1	1
241	0	1	0	0	0	1	2	0	0	0	1	0	2	1	1	1	1	1	1	1	0	0	1	1	1	1	0	1	2	2	0	1	1	1	0	2	2	0	0	1	0	0	1	2	1	2	0	1	0
242	1	1	0	1	0	2	2	1	0	0	1	1	2	0	0	0	1	1	1	1	1	0	0	2	0	0	0	0	2	2	0	1	1	0	2	1	1	0	0	2	0	1	0	1	1	0	0	0	0
243	1	1	0	0	0	1	0	0	1	0	0	1	2	0	0	0	2	2	2	0	1	0	0	2	1	0	0	1	1	1	1	0	1	1	0	2	1	0	0	1	0	0	0	1	1	0	1	1	0
244	1	1	0	0	1	1	2	0	0	0	1	1	1	0	0	0	0	2	2	0	0	1	0	2	0	2	0	1	2	2	1	0	1	2	0	2	1	0	0	2	0	0	0	0	0	0	0	1	0
245	1	1	1	1	0	2	0	0	2	0	0	0	0	0	0	0	0	2	1	1	1	0	0	2	0	1	0	0	2	1	0	0	0	2	0	2	2	1	1	0	0	0	1	2	1	1	0	2	0
246	0	2	0	1	0	2	2	1	0	0	1	1	1	0	0	0	1	1	1	1	0	0	2	0	0	1	1	0	2	2	0	0	2	0	1	1	2	0	0	1	0	0	0	2	0	1	0	1	0
247	0	0	0	0	0	2	1	0	1	0	0	0	0	0	0	0	1	0	1	1	1	0	0	2	0	1	0	1	2	2	2	0	1	1	1	2	1	0	0	0	0	0	0	2	0	1	0	1	1
248	1	1	0	1	0	1	0	0	1	0	1	1	2	0	0	0	1	0	0	2	0	0	0	2	0	0	0	0	2	2	0	1	1	1	0	2	0	0	0	1	0	0	0	2	0	0	0	0	1
249	1	1	0	0	0	1	2	1	0	0	0	0	0	0	0	0	1	1	0	2	0	0	1	1	1	1	0	0	2	2	1	0	1	2	0	2	2	0	0	0	0	0	1	2	1	0	0	0	1
250	0	1	0	0	0	1	1	0	0	0	0	0	1	0	0	0	0	1	1	1	1	0	0	2	0	2	0	0	2	2	1	2	2	0	2	0	2	0	0	0	0	0	0	2	0	1	0	2	0
251	0	2	0	1	0	1	1	0	0	1	2	0	1	1	0	0	1	1	2	0	1	1	0	2	1	0	0	1	2	2	1	2	1	2	0	2	2	0	0	1	0	0	0	2	0	0	0	1	0
252	0	0	0	0	0	1	1	0	0	0	0	0	0	0	0	0	2	0	0	1	0	0	0	2	0	1	0	2	1	1	1	1	1	2	0	2	2	0	0	0	0	0	1	2	1	1	0	1	1
253	0	1	2	0	0	0	1	0	2	0	0	1	2	0	0	0	1	1	0	2	0	1	0	2	0	2	0	0	2	2	1	2	1	2	0	2	2	0	0	0	0	1	0	2	1	1	0	1	1
254	0	1	0	0	1	2	0	0	2	0	0	0	0	0	0	0	2	0	0	2	0	0	0	2	0	0	0	0	2	2	1	0	0	1	1	1	0	0	0	0	0	0	1	1	1	0	0	0	2
255	1	2	0	0	0	0	1	0	0	0	0	0	0	0	0	0	1	1	0	1	0	0	0	2	0	1	0	1	2	2	0	0	1	2	1	1	2	1	0	0	0	0	2	2	1	1	0	2	0
256	0	1	0	0	0	0	0	0	1	0	0	0	0	0	0	0	2	0	0	2	0	0	1	1	1	1	0	0	2	2	0	0	0	1	1	1	0	0	0	2	0	1	0	1	0	0	0	1	0
257	1	1	0	1	0	1	2	0	0	0	1	0	0	0	0	0	1	1	0	1	0	0	1	1	1	1	0	0	2	2	0	0	1	2	0	2	1	1	1	1	0	0	1	1	1	0	0	0	1
258	1	1	0	1	0	1	2	0	1	0	0	2	2	1	1	0	1	1	1	0	0	1	0	2	0	0	0	0	2	2	0	1	1	0	1	1	1	0	0	1	0	0	0	1	0	1	0	2	0
259	0	0	0	0	1	2	2	0	0	0	0	0	1	0	0	1	2	2	2	0	1	0	0	2	0	1	0	0	2	2	1	0	1	1	0	2	1	0	0	2	0	1	0	2	0	0	1	0	0
260	0	1	1	0	0	1	2	0	2	0	0	0	1	0	0	0	1	0	1	1	1	1	0	2	0	2	0	0	2	2	0	0	1	0	1	1	1	0	0	0	0	0	1	2	1	0	0	1	0
261	0	1	0	0	0	1	1	0	0	0	2	1	2	0	0	1	1	1	1	1	1	0	2	0	1	0	0	0	2	2	0	1	1	1	1	1	1	1	1	0	0	0	1	2	2	2	1	0	0
262	1	1	0	1	0	2	1	0	1	1	1	1	2	1	1	0	1	1	2	0	1	0	0	2	0	1	0	0	2	2	0	1	1	1	1	1	2	0	0	1	0	0	0	1	0	1	0	2	0
263	0	1	0	1	0	2	2	1	0	0	0	1	1	0	0	0	1	2	1	0	0	0	0	2	0	1	0	1	1	1	2	1	2	1	1	1	2	0	0	0	0	2	0	2	0	2	0	2	0
264	0	1	0	1	0	1	2	0	1	0	0	0	0	0	0	0	0	2	0	1	0	0	0	2	0	1	0	1	2	2	2	1	1	1	0	2	1	0	0	1	0	0	2	2	2	1	0	1	0
265	0	0	0	0	1	2	1	1	0	0	0	0	0	0	0	0	2	0	0	2	0	1	0	2	0	2	0	1	1	1	1	0	0	2	0	2	1	0	0	1	0	0	0	2	0	0	1	1	0
266	0	1	0	0	0	0	2	0	1	0	1	0	1	0	0	0	2	0	0	2	0	0	0	2	1	1	0	0	2	2	0	1	1	2	0	2	1	1	1	0	0	0	1	1	1	1	0	0	2
267	0	0	0	1	1	2	1	0	0	0	0	0	0	0	0	0	0	0	1	1	1	0	1	1	0	0	0	0	1	1	0	1	1	1	0	2	2	0	0	1	0	0	0	2	0	1	1	0	0
268	1	2	1	2	0	2	2	0	0	0	0	0	0	0	0	0	1	0	0	2	0	0	1	1	1	2	0	0	1	1	0	0	1	2	0	2	1	0	0	2	1	0	1	2	1	2	0	1	1
269	0	2	0	0	0	1	1	0	0	0	0	0	2	0	0	0	0	0	0	2	0	0	0	2	1	0	0	2	2	2	1	1	1	1	1	1	0	0	0	2	0	0	1	2	1	2	0	2	0
270	0	0	0	0	0	1	1	0	0	0	0	0	0	0	0	0	0	1	1	1	1	0	0	2	0	2	0	1	2	1	2	0	0	1	1	1	2	0	0	2	1	1	0	2	0	1	0	1	0
271	0	1	0	1	0	2	2	0	0	1	1	1	1	0	0	0	1	0	1	1	1	0	0	2	0	1	0	0	2	2	2	1	2	1	1	2	1	0	0	0	0	0	1	2	0	1	0	2	0
272	1	1	1	0	0	2	2	0	0	1	1	2	1	0	0	0	2	0	0	2	0	0	0	2	0	1	0	1	2	2	1	0	1	1	1	1	0	0	0	2	0	1	0	2	0	2	0	1	0
273	1	2	0	0	0	0	1	1	1	0	0	0	1	0	0	0	0	0	0	2	0	0	0	2	0	1	0	1	1	0	1	1	1	0	2	1	1	0	0	2	0	0	1	1	0	0	0	1	1
274	0	0	0	0	1	1	1	0	1	1	1	0	0	0	0	0	1	0	0	2	0	0	0	2	0	1	0	0	1	1	1	0	1	2	0	2	1	0	0	0	0	0	0	2	1	1	0	2	0
275	1	1	0	1	0	1	1	1	1	0	1	0	0	0	0	0	2	1	1	1	1	0	0	2	0	2	0	0	2	2	0	0	1	1	1	1	1	1	1	1	0	0	1	1	1	1	1	0	1
276	1	2	0	0	0	1	2	0	1	0	0	0	0	0	0	0	1	0	0	2	0	0	1	1	0	1	0	0	2	2	0	0	2	1	0	2	2	0	1	1	1	0	1	2	1	1	0	2	0
277	1	0	0	0	1	2	2	0	0	0	2	0	0	0	0	0	1	1	0	1	0	0	0	2	0	2	0	0	2	2	0	1	2	0	1	2	1	0	0	1	0	0	0	0	2	0	0	2	0
278	1	0	0	0	0	1	2	0	0	0	0	0	1	0	0	1	2	1	1	1	0	0	0	2	0	0	0	0	2	1	0	1	1	2	2	1	1	1	1	1	0	0	0	0	0	1	1	1	0
279	1	2	1	1	0	1	2	1	0	0	1	1	1	0	0	0	1	1	0	1	0	0	0	2	0	1	0	0	2	2	1	0	1	2	1	1	0	0	0	2	0	0	0	1	0	0	0	1	1
280	1	2	1	1	0	1	1	0	1	0	1	1	2	0	0	0	1	1	1	1	0	0	0	2	0	1	0	1	1	1	1	0	0	2	0	2	2	0	0	0	0	0	0	1	0	1	0	2	0
281	0	1	0	1	0	1	2	0	0	0	0	1	1	0	0	0	0	1	2	0	1	1	0	2	0	1	0	2	2	2	0	0	1	1	1	1	1	1	1	1	0	1	0	2	0	1	0	2	0
282	0	0	0	0	0	2	2	0	0	0	2	0	0	0	0	0	0	0	0	2	0	0	0	2	0	1	0	0	2	2	0	1	0	2	0	2	0	0	0	2	0	0	0	1	0	0	0	2	0
283	0	1	0	0	0	1	0	0	1	0	0	0	1	0	0	0	2	0	0	1	0	0	1	1	1	0	0	1	2	2	1	1	1	1	1	1	1	0	0	2	0	1	0	1	1	0	0	2	0
284	0	1	0	1	0	1	1	1	0	0	0	1	2	1	1	0	1	1	0	2	0	0	0	2	0	2	0	0	2	2	0	1	1	1	0	2	0	0	0	1	0	0	0	2	0	0	0	2	0
285	1	1	0	0	1	2	1	0	1	0	0	1	1	1	1	0	0	1	0	1	0	1	0	2	0	2	0	0	1	2	1	1	1	2	0	2	0	0	0	1	0	0	0	2	0	0	0	2	0
286	1	2	1	1	0	1	0	0	1	0	1	0	0	0	0	0	0	1	0	2	0	0	0	2	0	1	0	0	1	2	1	0	0	2	0	2	0	0	0	0	0	1	0	2	1	0	0	2	0
287	1	1	0	1	0	1	1	1	1	0	0	0	1	0	0	0	2	1	1	1	0	0	0	2	0	2	0	0	1	1	2	0	0	2	0	2	2	0	0	0	1	0	1	2	1	1	0	2	0
288	0	0	0	0	0	1	0	0	2	0	0	0	0	0	0	0	1	0	0	2	0	0	0	2	0	1	0	0	1	1	2	0	1	2	0	2	2	0	0	1	1	2	0	2	1	0	0	1	1
289	1	1	0	0	0	1	1	0	1	0	1	0	1	0	0	0	0	1	0	1	0	0	0	2	1	2	0	0	2	2	0	0	0	1	1	1	1	0	0	2	0	0	1	2	1	1	1	1	0
290	0	1	0	0	0	0	0	0	2	0	0	0	1	0	0	0	1	2	2	0	1	0	0	2	0	0	0	2	1	1	1	0	1	1	1	1	0	0	0	1	0	0	0	0	0	0	0	1	0
291	0	2	0	0	0	1	0	0	1	0	0	1	1	0	0	0	2	2	1	1	0	0	0	2	2	1	0	0	2	2	0	0	0	1	0	2	1	0	0	1	0	0	1	2	0	1	0	2	0
292	0	1	0	0	0	1	2	0	1	0	0	0	0	0	0	0	1	2	0	1	0	0	1	1	1	1	0	1	1	0	1	1	1	0	0	1	0	0	0	1	0	2	0	2	0	0	0	0	1
293	0	1	0	0	0	1	1	0	1	0	1	1	2	0	0	0	1	0	0	2	0	0	0	2	1	0	0	0	2	2	0	0	2	1	1	2	2	0	0	2	1	0	0	0	1	0	0	0	0
294	0	1	0	0	1	1	1	0	1	1	1	0	0	0	0	0	0	0	0	2	0	0	0	2	0	0	0	0	2	2	1	1	1	1	1	1	1	0	0	2	0	1	0	2	0	0	1	1	1
295	0	1	0	1	0	1	1	0	1	0	0	0	0	0	0	0	2	0	0	2	0	0	0	2	1	2	0	2	1	2	2	2	2	2	0	2	1	0	0	1	0	1	0	2	1	0	1	0	0
296	0	0	0	0	2	2	0	0	1	0	0	1	1	0	0	0	1	1	0	1	0	0	0	2	0	0	0	0	2	2	1	2	2	0	1	1	1	0	0	1	0	0	0	1	0	0	1	1	0
297	0	0	0	1	0	2	1	0	1	0	1	0	2	0	0	1	2	1	1	1	0	0	0	2	1	2	0	0	2	2	0	1	1	0	2	1	2	1	1	1	0	2	0	2	0	0	0	1	0
298	1	2	0	1	0	1	2	1	0	0	1	0	1	0	0	1	0	2	0	1	0	0	0	2	1	0	0	0	2	2	0	1	1	1	1	1	2	0	0	0	0	0	0	2	0	0	0	2	0
299	0	2	0	0	0	1	0	0	0	0	1	0	1	0	0	1	2	0	0	2	0	0	1	1	0	0	0	1	2	2	0	0	0	2	0	2	1	0	0	0	1	0	1	2	1	0	0	2	0
300	0	1	1	1	0	2	1	0	1	0	1	0	0	0	0	0	2	1	1	1	0	0	0	2	0	0	1	0	2	2	0	1	1	1	0	2	1	1	1	1	0	1	0	1	1	0	1	0	1
301	0	0	0	0	0	1	0	0	2	0	0	0	0	0	0	0	2	2	1	1	1	0	0	2	0	0	0	0	1	1	0	0	1	1	1	1	1	1	1	0	0	0	0	1	0	0	1	1	0
302	1	1	0	1	0	2	1	0	2	0	0	0	1	0	0	0	1	1	0	1	0	0	0	2	0	2	0	1	2	2	2	0	1	1	0	2	1	1	1	1	0	0	0	1	1	0	0	1	0
303	0	1	0	0	1	1	0	0	1	0	0	1	1	0	0	0	0	0	1	1	1	0	0	2	0	1	0	0	2	2	1	1	1	2	0	2	2	0	0	1	0	0	1	1	1	0	0	2	0
304	1	0	0	0	1	2	1	1	0	0	0	0	0	0	0	0	1	1	1	1	1	0	1	1	1	0	0	2	0	0	2	0	1	1	0	2	2	0	0	1	0	0	0	1	0	0	0	1	1
305	0	2	1	1	0	1	1	0	1	0	1	0	0	0	0	0	0	1	1	1	1	0	0	2	0	0	0	1	2	2	1	0	1	2	0	2	2	0	1	1	1	0	0	2	0	0	0	1	0
306	0	1	0	1	0	1	1	0	1	0	1	0	0	0	0	0	1	1	1	1	0	0	0	2	0	1	0	0	2	2	1	0	2	1	0	2	1	0	0	1	0	0	0	1	0	0	0	1	1
307	0	2	1	1	0	1	1	0	1	0	1	0	2	0	0	1	1	1	0	1	0	0	0	2	0	1	0	0	2	2	0	0	1	1	1	2	1	0	0	0	0	0	0	0	2	1	0	1	0
308	0	1	2	0	0	0	1	2	0	0	0	1	2	0	0	0	1	1	1	1	0	0	1	1	1	0	0	0	1	1	1	1	1	1	1	1	1	1	1	1	0	0	0	0	1	0	0	2	0
309	0	1	0	1	0	2	1	0	1	0	0	1	2	0	0	1	1	1	0	1	0	0	1	1	0	0	0	1	1	2	2	0	0	2	0	2	2	0	1	1	1	0	1	2	1	0	0	2	0
310	0	1	0	1	0	1	1	0	1	0	0	0	2	0	0	0	2	0	0	2	0	0	0	2	0	1	0	0	1	1	1	0	1	2	0	2	2	0	0	1	0	0	1	2	0	0	0	2	0
311	1	2	1	0	0	1	0	0	2	0	0	0	1	0	0	0	2	0	0	2	0	0	0	2	0	1	0	1	1	1	1	0	0	2	1	2	2	0	0	1	0	0	0	2	1	1	0	2	0
312	1	1	0	0	0	1	1	0	1	0	0	0	0	0	0	0	1	0	0	2	0	0	0	2	1	2	0	1	2	1	1	0	1	1	1	1	2	0	0	0	0	0	0	0	2	1	0	2	0
313	0	1	0	0	0	0	1	0	0	0	0	1	1	0	0	0	2	2	2	0	1	0	0	2	0	1	0	0	2	2	1	0	1	1	0	2	1	1	1	0	0	0	0	2	0	1	0	2	0
314	1	0	1	1	0	1	0	0	2	0	0	0	1	0	0	1	1	1	0	1	0	1	1	1	0	0	0	0	2	2	0	0	1	1	0	2	1	0	0	1	0	1	0	2	1	2	0	1	0
315	0	1	0	1	0	1	1	0	0	0	1	1	2	1	1	0	1	0	0	2	0	0	0	2	0	1	0	1	2	2	0	1	1	1	2	1	0	0	0	2	0	1	0	2	2	0	0	1	1
316	1	1	0	1	0	1	2	1	0	0	0	1	1	0	0	0	0	0	1	1	1	0	1	1	0	0	0	0	2	2	0	2	1	2	0	2	1	0	0	1	0	0	0	0	2	1	0	2	0
317	0	0	0	0	2	2	0	0	2	0	0	0	1	0	0	0	2	2	1	1	0	0	0	2	0	1	1	1	2	2	0	0	1	1	0	2	1	0	0	1	0	0	0	1	1	0	0	2	0
318	0	1	0	1	0	2	0	0	1	0	2	0	0	0	0	0	1	1	0	1	0	2	0	2	0	1	0	0	2	2	1	2	1	2	0	2	1	0	0	2	0	0	1	2	1	0	1	0	0
319	0	1	0	1	0	1	1	1	1	0	0	0	0	0	0	0	2	0	0	2	1	0	0	2	0	1	0	0	2	2	0	2	1	1	0	2	2	0	0	0	0	1	0	2	0	0	0	1	1
320	0	1	1	0	0	2	2	1	0	0	1	1	2	0	0	0	2	0	0	1	0	0	0	2	0	1	0	0	2	2	0	0	2	0	1	2	2	0	0	0	1	0	0	1	0	0	0	2	0
321	0	1	0	1	0	1	0	0	1	0	1	0	0	0	0	0	1	0	1	1	1	0	1	1	1	1	0	0	2	2	2	0	1	1	0	2	1	0	0	1	1	0	0	2	1	1	0	2	0
322	1	1	0	1	0	1	1	0	0	0	0	1	1	0	0	0	2	0	0	2	0	0	0	2	0	0	0	1	0	0	2	1	0	2	0	2	1	0	0	2	0	0	0	1	1	1	0	1	1
323	1	0	1	0	0	1	0	0	0	0	1	0	2	0	0	1	2	1	1	1	1	0	0	2	0	2	0	2	0	0	2	1	2	1	1	1	1	0	0	2	1	0	0	2	0	1	1	0	1
324	1	2	0	0	0	0	1	1	1	0	0	1	2	0	0	0	1	0	1	1	1	0	0	2	0	1	0	0	2	2	2	0	1	1	0	2	1	0	0	2	0	0	0	1	0	0	0	1	1
325	0	1	0	0	0	2	0	0	1	0	1	0	0	0	0	0	2	0	0	2	0	0	0	2	0	1	0	0	2	2	1	1	1	2	0	2	1	0	0	2	0	0	0	0	0	0	0	2	0
326	0	2	0	0	0	0	2	0	0	0	1	0	0	0	0	0	1	1	0	1	0	0	0	2	0	0	0	0	2	2	1	0	0	1	2	2	1	0	0	1	0	0	0	0	2	1	0	1	1
327	0	1	0	0	0	0	0	0	2	0	0	0	0	0	0	0	1	1	1	0	1	0	0	2	1	0	0	0	2	2	0	1	0	2	0	2	1	0	0	1	0	0	0	2	0	0	1	0	0
328	0	1	0	0	0	0	1	0	0	0	1	0	0	0	0	0	1	0	1	1	0	0	1	1	1	1	1	0	2	1	0	1	0	2	0	2	0	0	0	2	0	0	0	2	0	0	0	1	1
329	1	0	0	0	2	2	1	0	1	0	1	0	1	0	0	1	2	0	0	2	0	0	0	2	1	0	1	1	2	2	0	0	0	1	1	1	2	0	0	2	1	0	1	1	1	2	0	2	0
330	0	2	1	0	0	0	1	0	0	0	1	0	0	0	0	0	0	1	0	1	0	1	0	2	0	0	0	0	2	2	0	1	0	2	1	2	1	0	0	1	0	0	1	1	1	1	0	2	0
331	1	0	0	1	1	2	2	0	0	0	1	0	0	0	0	0	1	0	1	1	0	1	1	1	0	1	0	0	2	2	0	1	1	2	0	2	2	0	1	2	1	0	0	1	0	0	0	1	0
332	0	2	0	0	0	1	2	0	0	0	0	0	1	0	0	0	1	1	1	1	1	0	0	2	0	1	0	1	2	2	1	1	1	1	2	2	1	0	0	1	0	0	0	1	0	1	0	1	1
333	0	1	0	0	0	2	1	0	1	0	1	1	2	0	0	1	2	1	1	1	1	0	0	2	0	1	0	1	2	2	1	0	0	2	0	2	1	0	0	2	0	0	0	2	1	1	0	1	1
334	1	2	1	1	0	1	1	1	1	1	0	0	0	0	0	0	1	2	1	0	1	0	0	2	0	0	0	0	2	2	0	0	0	2	0	1	2	0	0	1	0	1	0	1	1	0	0	2	0
335	1	0	0	1	0	2	1	1	0	0	0	0	0	0	0	0	1	1	0	1	0	0	0	2	0	0	0	2	1	1	2	1	0	1	1	2	2	1	1	0	0	0	0	1	0	0	0	1	0
336	1	2	0	0	0	1	1	1	1	0	0	1	2	0	0	1	1	2	1	0	1	0	0	2	0	1	0	1	2	1	0	0	2	2	0	2	1	1	0	1	0	1	0	1	1	0	0	2	0
337	1	0	0	0	2	2	2	1	0	0	0	1	1	0	0	0	1	1	0	1	0	0	2	0	1	1	0	2	1	1	2	1	2	1	2	2	1	0	0	1	0	0	0	2	0	0	0	2	0
338	0	1	0	0	0	0	2	1	0	0	1	0	1	0	0	0	2	0	0	2	0	1	0	2	0	1	0	0	2	2	0	0	1	2	1	1	1	0	0	1	0	0	0	1	1	0	0	2	0
339	0	2	0	0	0	0	1	0	1	0	0	1	2	0	0	0	1	1	2	0	2	0	0	2	0	0	0	0	1	2	1	1	1	1	0	2	2	0	0	0	0	1	0	1	1	1	1	1	0
340	1	0	0	0	0	1	2	1	0	0	1	0	1	0	0	0	0	0	0	2	1	0	0	2	0	1	0	0	1	2	1	0	0	1	1	1	0	0	0	2	0	0	0	1	0	1	0	1	1
341	0	1	0	0	0	1	1	0	0	0	1	0	0	0	0	0	1	0	1	1	0	0	0	2	0	0	0	1	1	1	2	2	1	0	1	1	1	0	0	2	0	0	1	2	1	1	1	0	0
342	0	1	0	0	1	1	1	0	1	0	0	1	1	0	0	0	2	0	0	1	0	0	1	1	1	1	0	1	2	2	0	0	1	1	1	1	2	0	0	1	0	0	1	1	1	1	0	2	0
343	0	1	0	0	1	1	1	1	1	0	0	1	1	0	0	0	1	1	1	1	0	0	0	2	1	0	0	1	2	2	1	0	0	1	0	2	2	0	1	1	1	0	1	1	1	0	1	0	0
344	0	1	0	0	0	0	1	0	1	0	0	1	1	0	0	0	1	1	1	1	0	0	1	1	1	2	0	1	2	1	1	0	1	1	0	2	2	0	0	0	0	0	0	2	1	1	0	1	0
345	1	1	0	0	0	1	1	0	1	0	0	1	1	0	0	0	1	1	1	1	1	0	0	2	1	1	0	0	2	2	2	2	2	0	1	1	1	0	0	2	0	0	0	1	0	1	0	2	0
346	0	2	1	1	0	1	1	0	0	0	1	1	1	0	0	0	0	2	2	0	0	0	2	0	1	1	0	0	2	2	0	0	1	2	0	2	0	0	0	2	0	0	0	0	0	0	0	1	0
347	0	1	0	0	1	2	2	0	1	0	0	0	0	0	0	0	0	2	2	0	0	0	1	1	1	1	0	1	2	2	2	0	0	1	1	1	1	0	0	0	0	0	1	2	1	1	0	2	0
348	1	2	0	0	0	0	1	1	1	0	0	1	2	1	1	0	0	1	0	1	0	0	0	2	0	1	0	1	2	1	0	0	2	1	0	2	1	0	0	0	0	0	0	1	0	0	0	2	0
349	1	0	0	1	0	2	2	1	0	0	0	0	0	0	0	0	0	1	1	1	1	0	0	2	0	0	0	0	2	2	1	2	1	1	0	2	2	0	0	0	0	0	1	2	1	1	0	0	1
350	0	2	1	1	0	1	2	1	0	0	1	0	0	0	0	0	2	0	0	1	0	0	0	2	0	1	0	1	2	2	2	0	1	1	1	1	0	0	0	1	0	1	0	2	0	1	0	0	0
351	1	1	0	0	0	1	2	1	0	1	1	0	0	0	0	0	2	0	0	2	0	0	0	2	0	0	0	0	2	1	0	2	2	2	0	2	1	0	0	1	1	0	0	0	1	1	1	1	0
352	0	1	0	1	0	2	2	1	0	0	1	0	0	0	0	0	0	2	0	1	0	0	1	1	1	2	0	1	2	1	2	1	0	2	1	2	0	0	0	1	0	0	1	2	1	1	0	0	1
353	1	1	0	1	0	2	0	0	2	0	0	0	0	0	0	0	1	0	0	1	0	0	1	1	1	2	0	0	2	2	0	1	1	1	0	2	1	0	0	1	0	0	1	1	1	1	0	2	0
354	0	0	0	0	1	1	0	0	1	0	0	0	0	0	0	0	1	1	1	1	1	0	0	2	0	1	0	0	2	2	0	1	2	1	1	1	1	1	1	0	0	1	0	2	1	0	0	2	0
355	0	1	0	0	0	1	2	0	0	0	1	0	0	0	0	1	1	0	1	1	0	0	0	2	1	0	0	0	2	2	2	0	0	1	1	1	2	0	0	0	0	0	0	1	0	0	0	1	1
356	1	0	0	0	0	1	1	0	0	0	1	0	0	0	0	0	2	1	1	1	1	0	0	2	0	1	0	1	2	2	0	1	2	0	1	1	1	0	0	2	1	0	0	0	1	0	0	0	0
357	1	0	0	1	0	2	2	1	0	0	0	1	1	0	0	0	0	1	1	1	1	0	0	2	0	0	0	0	2	2	0	0	1	1	1	1	2	0	0	1	1	0	0	2	1	1	0	1	1
358	1	1	0	1	0	1	2	0	2	0	0	0	0	0	0	0	1	0	0	2	0	0	0	2	1	0	0	0	2	2	0	0	1	1	0	2	2	1	1	1	0	0	0	1	0	1	0	2	0
359	0	1	0	1	0	1	1	0	1	0	0	0	1	0	0	1	2	1	1	1	1	0	1	1	0	1	0	1	2	2	2	0	1	1	0	2	0	0	0	1	0	1	0	2	2	0	1	0	0
360	0	1	0	0	0	1	1	1	1	0	0	0	1	0	0	0	1	1	1	1	0	0	1	1	1	0	0	0	2	2	0	0	0	1	1	1	0	0	0	2	0	0	0	0	1	1	0	2	0
361	1	2	1	0	1	1	2	1	0	1	1	1	1	0	0	0	0	0	0	2	0	2	0	2	0	1	0	0	2	1	1	1	0	2	0	2	0	0	0	1	1	0	0	1	0	1	0	2	0
362	0	2	1	0	0	0	0	0	0	0	1	0	1	0	0	1	2	2	2	0	2	0	0	2	1	1	0	1	2	2	0	1	1	1	1	2	2	0	0	0	0	0	0	1	0	0	2	0	0
363	1	2	0	0	0	0	0	0	1	0	1	0	0	0	0	0	2	1	1	1	1	0	1	1	1	1	0	0	1	1	1	2	1	2	0	2	1	1	1	1	0	0	0	1	1	0	0	2	0
364	0	1	0	0	1	2	0	0	2	0	0	1	1	0	0	0	0	0	1	1	1	0	0	2	1	0	0	2	2	2	1	1	1	1	1	2	2	0	0	1	0	0	0	1	0	0	0	1	1
365	1	1	0	1	0	1	1	0	1	0	0	0	0	0	0	0	0	2	0	1	0	0	0	2	0	0	0	0	2	2	0	0	2	1	0	2	2	0	0	1	1	0	1	2	2	2	0	0	0
366	0	1	0	0	1	2	2	0	1	0	0	1	0	0	0	0	1	0	0	2	0	0	0	2	0	1	0	0	2	2	0	1	1	1	0	2	1	0	0	1	0	0	0	2	0	0	0	2	0
367	0	0	1	1	0	1	0	0	2	0	0	0	0	0	0	0	1	0	0	2	0	0	0	2	0	1	0	1	1	2	1	0	0	1	2	2	1	0	0	1	0	0	0	0	0	0	0	2	0
368	0	0	0	0	0	1	1	0	0	0	1	1	1	0	0	0	0	2	2	0	0	0	1	1	0	2	0	1	2	2	2	0	1	0	2	0	0	0	0	1	0	0	0	2	0	2	0	2	0
369	0	2	0	0	0	0	2	0	0	0	1	1	2	0	0	1	1	1	1	1	0	1	0	2	0	0	0	0	2	1	1	0	0	2	1	2	1	0	0	1	0	2	0	2	1	0	0	1	0
370	0	2	0	1	0	1	1	0	2	0	0	0	1	0	0	0	1	1	0	1	0	0	0	2	0	0	0	0	2	2	0	1	0	2	0	2	2	1	1	0	0	0	0	1	0	1	0	0	1
371	0	1	0	0	1	2	0	0	0	0	1	0	1	0	0	1	0	1	0	1	0	0	0	2	0	0	2	1	2	2	1	0	1	2	1	1	1	1	1	1	0	0	1	2	1	1	0	1	0
372	0	1	0	0	0	1	1	0	1	0	1	1	1	0	0	0	1	1	0	1	0	0	0	2	0	2	0	0	2	1	1	1	1	2	0	2	1	0	0	1	0	0	1	2	1	1	0	0	0
373	0	1	0	0	0	2	2	0	0	0	0	0	0	0	0	0	1	0	0	2	0	0	1	1	1	0	1	1	2	2	1	1	2	1	1	2	1	0	0	2	0	0	0	1	0	0	0	1	1
374	0	1	1	0	0	1	2	1	0	0	0	1	2	0	0	1	1	1	0	1	0	0	0	2	1	1	0	0	2	2	1	0	2	1	0	2	1	0	0	0	0	0	1	2	2	0	1	0	1
375	1	2	0	1	0	1	2	0	1	0	1	1	1	0	0	0	2	1	0	2	1	0	0	2	0	1	0	0	2	1	1	1	1	2	0	2	2	0	0	1	0	1	0	2	1	1	0	1	1
376	0	1	0	0	0	0	0	0	2	0	0	0	0	0	0	0	1	2	1	0	0	1	0	2	0	1	0	0	2	2	0	0	1	1	0	2	1	0	0	2	1	0	0	0	1	0	0	1	0
377	0	1	0	1	0	1	1	0	1	0	0	0	0	0	0	0	1	0	0	2	0	0	2	0	1	1	0	0	2	2	0	1	0	2	0	2	1	0	0	1	0	0	0	2	1	0	0	2	0
378	1	2	0	0	0	1	1	0	1	0	1	0	1	0	0	1	0	2	0	1	0	0	0	2	0	0	0	0	2	2	2	1	1	1	2	2	1	1	0	1	0	1	0	2	0	0	0	1	1
379	1	2	1	0	1	1	2	1	0	0	0	1	1	0	0	0	1	1	1	1	1	0	1	1	0	1	0	0	2	1	0	1	1	1	1	1	0	0	0	1	0	0	0	0	1	1	0	1	1
380	1	2	1	0	0	0	0	0	2	0	0	0	1	0	0	1	1	1	0	1	0	0	0	2	0	1	1	1	2	2	0	0	2	0	1	1	2	0	1	1	1	0	0	1	0	0	0	1	1
381	1	1	0	0	1	1	1	0	0	0	0	1	1	0	0	0	0	0	1	1	1	0	1	1	1	2	0	0	2	2	1	1	1	1	1	1	1	0	0	1	0	0	0	2	0	0	0	0	0
382	1	1	0	1	0	1	1	1	1	0	0	0	1	0	0	0	0	0	0	2	0	0	1	1	1	1	0	1	2	2	0	2	2	0	2	1	1	0	0	2	0	0	0	1	0	1	0	1	1
383	0	1	0	0	1	2	1	0	1	0	1	0	2	0	0	0	0	1	1	1	1	0	0	2	0	1	0	0	2	2	0	0	0	1	2	2	1	0	0	2	0	0	1	1	1	2	0	0	1
384	1	1	0	1	0	2	2	0	0	0	1	0	0	0	0	0	0	1	1	1	1	0	0	2	0	0	0	0	1	1	1	1	1	1	1	2	2	0	0	1	0	0	0	1	0	0	0	1	0
385	1	1	0	1	0	2	2	1	0	0	1	0	0	0	0	0	2	0	0	1	0	0	0	2	0	1	0	0	1	1	2	0	0	2	0	2	0	0	0	2	0	0	0	2	0	2	0	2	0
386	0	0	0	1	0	2	2	0	0	0	1	0	1	0	0	0	0	1	0	1	0	0	0	2	1	2	0	1	0	0	2	2	2	0	1	1	1	1	0	0	0	0	1	2	1	0	1	1	0
387	1	2	0	0	0	0	2	0	1	0	0	0	1	0	0	0	1	2	0	1	0	0	1	1	0	1	0	2	2	2	2	0	1	1	1	2	2	0	0	0	0	0	0	0	2	0	0	1	0
388	0	1	0	1	0	2	0	0	2	0	0	0	1	0	0	0	1	0	1	1	1	0	2	0	1	1	0	1	2	2	1	1	2	0	1	2	1	0	0	1	0	0	0	1	0	0	0	1	1
389	1	2	0	0	0	0	1	0	1	0	1	1	1	0	0	0	1	2	1	0	1	0	0	2	0	2	0	0	2	2	1	0	0	2	0	2	1	1	0	0	0	0	0	1	1	0	0	0	0
390	0	2	0	1	0	1	1	0	0	0	1	0	1	0	0	0	1	0	1	1	1	0	0	2	0	1	0	1	2	2	1	1	1	2	0	2	2	1	1	1	0	0	0	2	1	1	0	1	0
391	1	0	0	0	0	2	2	1	0	0	0	0	2	1	1	1	1	0	1	1	1	1	1	1	0	1	0	0	2	2	1	2	2	0	2	0	1	0	0	0	0	0	0	2	0	0	0	0	0
392	0	2	0	0	0	0	1	1	1	0	0	0	0	0	0	0	1	1	0	1	0	0	0	2	0	0	0	1	2	2	0	1	1	0	1	1	1	0	0	2	0	0	0	2	0	0	0	2	0
393	0	1	0	0	0	1	2	0	1	0	1	1	2	0	0	0	2	1	1	1	0	0	0	2	0	1	0	1	2	1	1	0	1	2	0	2	2	0	0	1	1	0	0	1	0	0	0	0	0
394	0	1	0	0	1	1	0	0	1	0	0	0	0	0	0	0	1	2	2	0	2	0	0	2	0	1	0	1	2	2	1	1	2	1	1	1	1	0	0	2	0	0	0	2	0	0	0	1	0
395	1	2	0	0	0	0	1	0	1	0	0	0	0	0	0	0	2	0	0	1	0	1	0	2	0	0	0	1	2	2	0	1	2	0	1	2	1	0	0	2	1	0	0	2	0	1	0	2	0
396	0	1	0	0	0	0	2	1	0	0	1	0	0	0	0	0	0	1	1	1	1	0	0	2	0	1	0	0	2	2	0	0	0	2	0	2	2	0	0	1	0	1	1	2	1	1	1	1	0
397	0	1	0	0	1	1	2	0	1	0	0	2	1	0	0	0	1	1	1	1	0	0	1	1	1	0	0	0	2	2	1	2	1	1	1	1	1	1	1	1	0	0	1	2	0	1	0	1	0
398	0	0	0	0	0	1	2	1	0	0	0	0	0	0	0	0	1	0	1	1	1	0	0	2	0	1	0	1	2	2	0	0	0	2	0	2	2	0	0	0	1	0	1	1	1	2	1	1	0
399	1	1	0	1	0	2	1	0	0	0	1	2	2	1	1	0	1	0	0	2	0	0	0	2	1	1	0	1	1	2	1	0	0	2	0	2	1	0	0	1	0	0	0	2	1	1	0	2	0
400	0	1	0	2	0	2	1	0	0	0	1	0	0	0	0	0	0	2	2	0	0	0	1	1	1	1	0	1	2	2	2	2	2	0	1	1	0	0	0	2	0	0	0	0	0	0	0	1	0
401	1	0	1	0	0	1	2	0	0	0	0	0	0	0	0	0	0	2	1	0	1	0	1	1	1	1	0	0	2	2	1	0	1	0	1	1	0	0	0	2	0	0	1	1	1	1	0	2	0
402	0	0	0	0	1	1	1	0	0	0	0	1	1	0	0	0	2	0	0	2	0	0	0	2	0	1	0	1	2	2	1	2	1	2	0	2	1	0	0	1	0	0	1	2	1	0	0	2	0
403	1	2	0	1	0	1	1	0	1	0	0	0	0	0	0	0	0	0	0	2	0	0	0	2	0	1	0	1	2	2	1	1	1	1	0	2	1	0	0	1	0	0	0	2	1	1	1	0	1
404	1	1	0	1	0	1	1	0	0	0	1	0	1	0	0	0	0	2	2	0	0	0	1	1	1	0	0	0	2	2	1	0	0	1	2	2	1	0	0	1	0	1	0	2	1	0	0	2	0
405	0	0	0	0	0	2	0	0	2	0	0	0	1	0	0	0	1	0	0	2	0	0	0	2	0	1	0	0	2	2	0	1	1	2	1	2	2	0	0	0	0	1	0	2	1	0	1	1	0
406	1	1	0	1	0	1	1	0	0	0	0	1	1	0	0	0	0	1	1	1	0	0	1	1	1	0	0	0	2	2	0	1	2	1	1	1	2	1	1	0	0	0	0	0	2	1	0	0	0
407	0	1	1	1	0	2	1	0	1	0	0	1	2	1	1	0	1	0	0	2	0	0	1	1	1	1	0	1	2	2	2	1	1	1	2	1	0	0	0	2	0	0	0	2	0	2	0	1	1
408	0	1	0	1	0	1	1	0	0	1	1	0	0	0	0	0	2	0	0	2	0	0	0	2	0	1	0	1	1	1	1	1	1	2	0	2	2	0	0	1	0	0	1	2	1	1	0	1	1
409	0	0	1	1	0	1	0	0	0	0	1	1	2	0	0	0	1	0	1	1	1	0	1	1	1	1	0	0	1	1	1	1	2	2	0	2	1	0	0	1	0	0	0	2	0	0	0	2	0
410	0	2	0	0	0	0	0	0	1	0	1	0	0	0	0	0	2	2	2	0	1	0	1	1	0	1	0	0	1	2	1	1	1	0	1	1	0	1	1	1	0	0	0	1	0	0	0	0	0
411	0	1	0	0	0	1	2	0	1	0	1	0	0	0	0	0	1	1	1	1	0	2	0	2	0	1	0	0	2	2	1	0	0	2	0	2	2	0	0	1	0	1	1	2	1	1	0	2	0
412	1	0	0	0	0	2	0	0	0	0	1	1	1	0	0	0	2	2	1	1	1	0	0	2	0	2	0	0	2	2	1	2	1	1	0	2	1	0	0	1	0	0	0	1	0	0	0	2	0
413	1	1	0	0	0	0	1	0	0	0	0	0	1	0	0	0	1	0	0	2	0	0	1	1	0	1	1	0	2	2	0	1	1	0	2	1	1	0	0	2	0	1	0	1	1	0	1	1	0
414	0	2	0	0	0	1	2	1	0	0	0	1	2	0	0	0	0	1	1	1	1	0	1	1	1	0	0	0	2	2	0	2	1	1	0	2	2	0	0	0	0	0	1	2	1	2	0	1	0
415	0	2	1	0	0	0	1	0	0	0	1	0	0	0	0	0	2	2	2	0	2	0	1	1	1	1	0	0	2	2	0	0	0	1	1	1	2	0	0	0	1	0	0	2	0	0	1	0	0
416	1	1	1	1	0	1	2	0	0	0	1	1	2	0	0	0	1	2	1	0	0	2	0	2	0	1	0	1	2	2	1	1	2	1	1	1	1	1	1	1	0	0	1	2	1	1	1	1	0
417	0	1	0	0	0	0	1	1	0	0	0	0	1	0	0	1	1	0	0	2	0	0	2	0	1	1	0	1	2	2	1	0	0	2	0	2	2	0	0	1	0	0	0	1	2	1	0	2	0
418	0	0	0	0	0	1	1	0	1	1	0	1	1	0	0	0	2	1	0	2	0	0	0	2	0	1	0	0	2	1	0	0	1	0	1	2	1	0	0	1	0	0	0	2	0	0	0	0	1
419	0	1	0	1	0	2	1	1	1	0	0	0	1	0	0	0	1	0	0	2	0	0	0	2	1	2	0	0	2	2	0	2	2	2	0	2	1	1	1	1	0	1	0	2	0	2	0	1	0
420	0	0	0	0	0	1	0	0	0	0	1	0	0	0	0	0	2	2	2	0	1	0	0	2	1	0	0	0	2	2	1	0	0	2	1	2	2	0	1	1	1	0	0	0	0	0	0	1	0
421	0	1	1	0	0	1	1	0	2	0	0	0	0	0	0	0	0	0	0	2	0	0	0	2	1	0	0	1	2	2	0	0	1	2	1	2	0	0	0	2	0	0	0	2	0	0	0	2	0
422	0	2	0	0	0	1	1	0	1	1	1	1	1	0	0	0	0	1	2	0	1	0	0	2	0	1	0	1	2	2	1	1	1	1	1	1	1	1	1	1	0	0	1	2	1	0	0	2	0
423	1	1	0	0	0	0	1	0	1	1	1	2	2	0	0	0	1	0	0	2	0	0	0	2	0	1	1	0	2	2	0	0	1	2	0	2	1	0	0	1	0	2	0	2	0	2	0	1	1
424	1	1	0	0	1	2	2	0	0	0	1	2	2	0	0	0	1	1	1	1	1	0	1	1	1	0	0	1	2	2	0	1	1	1	1	2	1	0	0	2	0	0	0	0	0	0	0	1	0
425	0	2	1	1	0	1	2	0	1	0	1	0	0	0	0	0	1	0	0	2	0	0	0	2	0	0	0	0	2	1	0	1	2	1	1	1	0	0	0	2	0	0	0	1	0	1	0	1	1
426	0	1	0	0	0	1	1	0	1	0	0	1	1	0	0	0	1	0	0	2	0	0	1	1	0	1	0	0	2	2	0	1	0	2	0	2	1	0	0	1	0	0	0	1	0	0	0	2	0
427	0	1	0	1	0	2	1	1	0	0	0	0	0	0	0	0	0	2	2	0	0	0	1	1	1	1	0	1	0	0	2	0	2	2	0	2	2	0	0	0	0	0	0	0	1	0	0	1	1
428	0	1	0	1	0	1	0	0	0	0	1	1	2	0	0	1	1	0	2	0	1	0	0	2	0	0	0	0	2	2	0	0	1	2	0	2	1	0	0	1	0	2	0	2	1	0	0	2	0
429	1	2	0	0	0	0	1	1	1	0	0	0	1	0	0	0	2	1	0	2	1	0	0	2	0	1	0	1	2	2	1	2	1	1	1	0	2	0	0	1	0	1	0	2	1	1	0	1	0
430	1	1	0	1	0	2	1	0	1	0	0	1	0	0	0	0	2	0	0	2	0	0	1	1	1	0	0	0	2	2	1	0	1	2	1	2	0	0	0	1	0	0	0	1	0	0	0	2	0
431	1	2	0	0	1	1	1	0	0	0	0	0	1	0	0	1	1	2	0	1	0	0	1	1	0	2	0	0	2	2	1	1	1	1	1	1	1	0	1	2	1	1	0	1	1	0	0	1	1
432	1	1	1	1	0	1	2	0	0	0	0	1	2	0	0	0	1	0	0	2	0	1	0	2	1	0	0	0	2	2	0	1	2	0	1	1	0	0	0	1	0	0	1	2	1	0	0	2	0
433	0	0	0	0	1	1	1	0	0	0	0	1	2	0	0	0	2	2	2	0	1	0	0	2	0	1	0	1	2	1	0	0	1	0	1	1	1	1	1	1	0	0	0	1	0	1	0	1	0
434	0	0	0	0	0	1	0	0	2	0	0	1	1	0	0	0	1	2	1	0	1	0	0	2	0	1	0	1	2	2	2	1	1	1	0	2	1	0	0	2	0	0	0	1	0	0	0	2	0
435	1	0	0	0	1	2	2	0	1	0	0	0	0	0	0	0	2	0	0	2	0	0	1	1	0	1	1	1	2	2	0	1	1	0	2	0	2	0	0	1	0	0	0	1	1	0	0	2	0
436	0	0	0	0	1	1	1	0	1	0	0	0	0	0	0	0	2	1	1	1	1	0	1	1	1	1	0	1	1	1	2	1	2	1	1	1	1	1	1	1	0	0	0	1	0	0	0	1	0
437	0	1	0	0	0	2	2	0	0	0	1	1	2	0	0	0	2	0	0	2	0	0	0	2	0	1	0	0	2	2	1	1	1	0	1	1	1	0	0	1	0	0	0	1	0	0	0	2	0
438	0	0	0	0	1	2	2	0	0	0	1	0	1	0	0	0	1	0	0	2	0	0	0	2	1	0	0	0	2	1	1	1	1	1	0	2	0	0	0	2	0	1	0	2	1	0	0	0	0
439	1	1	0	1	0	1	0	0	1	0	2	0	0	0	0	0	0	0	0	2	1	0	0	2	0	1	1	2	2	2	1	0	1	1	0	2	1	0	0	0	0	0	0	2	0	0	0	1	0
440	1	2	1	1	0	1	1	0	1	0	1	0	0	0	0	0	2	1	1	1	1	0	0	2	0	2	0	1	2	2	1	2	1	1	1	1	1	0	0	2	1	0	0	1	0	1	0	2	0
441	1	0	1	0	1	2	2	0	1	0	0	1	1	1	1	0	0	2	0	1	0	0	1	1	0	1	0	0	2	2	1	1	1	2	0	2	2	0	0	1	1	0	1	2	1	1	0	1	0
442	0	1	1	1	0	1	0	0	1	0	1	0	0	0	0	0	2	0	0	2	0	0	0	2	0	0	0	0	2	2	0	0	1	2	1	2	2	0	0	0	0	0	1	2	0	0	0	2	0
443	1	1	0	0	0	0	0	0	2	0	0	1	0	0	0	0	1	0	0	2	0	0	0	2	0	1	0	0	2	2	1	0	0	2	0	2	2	0	0	1	0	0	0	0	2	1	0	2	0
444	0	2	0	1	0	1	2	0	0	0	2	1	0	0	0	0	1	0	1	1	1	0	0	2	1	0	0	0	1	1	1	0	0	2	0	2	2	0	0	1	0	0	1	1	1	0	0	1	1
445	0	1	0	0	0	2	2	0	1	0	0	1	1	0	0	0	2	0	0	2	0	0	0	2	0	0	0	0	1	1	2	0	0	1	1	1	1	1	1	0	0	0	1	2	1	2	0	1	0
446	1	1	0	1	0	1	1	0	1	0	1	0	0	0	0	0	1	0	0	2	0	0	0	2	0	1	0	1	0	0	2	1	1	1	0	2	0	0	0	2	1	2	0	2	1	0	0	1	0
447	1	1	0	0	1	1	0	0	2	0	0	1	1	0	0	0	0	1	0	1	0	0	0	2	1	2	0	0	2	2	0	0	1	1	0	2	2	0	0	0	0	0	1	1	1	1	1	1	0
448	1	1	0	0	0	0	2	1	0	0	0	0	1	0	0	0	0	1	0	2	0	0	0	2	0	1	0	0	2	2	0	1	1	2	1	2	0	0	0	1	0	0	0	2	1	0	0	0	0
449	0	0	0	0	0	2	2	1	0	0	0	2	2	1	1	0	1	0	0	2	0	0	0	2	1	2	0	0	2	2	2	0	0	2	0	2	1	0	0	0	0	0	0	2	0	0	1	0	0
450	1	1	0	1	0	1	1	1	1	0	0	1	1	0	0	0	1	2	1	0	1	0	0	2	0	2	0	0	2	2	0	2	2	1	1	2	2	0	0	0	1	0	0	1	0	0	0	2	0
451	0	1	0	0	0	0	0	0	2	0	0	1	2	0	0	0	1	0	1	1	1	0	0	2	0	0	0	1	1	1	1	0	2	0	1	1	1	1	1	1	0	0	1	1	0	0	0	1	0
452	0	0	0	0	0	1	2	0	0	1	1	0	1	0	0	1	2	2	1	1	1	0	0	2	0	2	0	0	2	1	1	1	1	2	1	2	2	1	0	0	0	0	0	2	0	0	0	0	0
453	0	2	0	1	0	1	1	0	1	0	1	1	1	0	0	0	2	1	1	1	1	0	1	1	1	0	1	0	2	2	0	0	1	2	0	2	1	0	0	1	0	0	0	2	1	1	1	1	1
454	0	0	0	0	0	1	1	0	1	1	1	1	1	0	0	0	1	0	0	2	0	0	0	2	2	1	0	0	2	2	0	0	1	1	0	2	1	0	0	1	0	0	0	2	0	0	0	1	0
455	0	1	1	0	0	1	1	1	1	1	0	2	2	1	1	0	0	1	0	1	0	0	0	2	1	1	0	0	2	2	1	0	0	1	1	1	1	0	0	1	0	1	0	1	1	0	0	2	0
456	0	2	0	0	0	0	2	0	1	0	0	0	0	0	0	0	2	2	1	1	1	0	0	2	2	1	0	0	2	2	1	2	2	0	1	1	1	0	0	1	0	0	1	1	1	0	0	2	0
457	0	2	1	1	0	1	0	0	1	0	0	0	0	0	0	0	1	1	0	1	0	0	0	2	0	0	0	0	2	2	1	2	1	1	1	1	0	0	0	2	0	0	1	2	1	2	1	1	0
458	1	1	0	0	0	0	1	0	1	1	1	0	1	0	0	1	0	2	1	0	1	0	0	2	1	2	0	0	2	2	2	0	1	0	1	1	2	0	0	1	1	0	0	2	1	0	1	1	0
459	1	1	0	0	0	1	2	1	0	0	0	0	1	0	0	0	1	2	1	1	0	0	0	2	0	0	0	0	1	1	1	1	1	0	1	1	2	1	1	0	0	0	1	1	1	1	0	2	0
460	1	0	0	0	0	1	2	1	0	0	1	0	0	0	0	1	1	0	1	1	1	0	1	1	1	1	0	0	2	2	0	2	1	2	0	2	1	0	0	1	0	0	0	2	0	0	0	2	0
461	1	2	0	0	0	0	1	0	2	0	0	0	1	0	0	1	1	0	0	2	0	0	0	2	0	0	0	1	2	2	2	1	2	1	1	1	0	0	0	1	0	0	1	1	1	0	0	1	0
462	1	2	0	0	0	0	2	1	0	0	0	0	0	0	0	0	0	0	1	1	1	1	0	2	0	2	0	0	2	2	0	0	1	1	0	2	0	0	0	1	0	0	0	1	1	0	0	2	0
463	0	2	0	1	0	1	1	0	1	0	1	0	0	0	0	0	1	0	1	1	1	0	0	2	0	2	0	0	2	2	1	0	0	2	0	2	2	0	0	1	0	0	0	1	0	1	0	1	1
464	1	1	0	0	0	0	1	0	1	0	1	0	0	0	0	0	0	0	0	2	1	0	0	2	0	1	0	1	1	1	1	2	1	1	0	2	0	0	0	1	0	0	0	1	0	0	0	0	1
465	1	1	0	1	0	2	0	0	1	0	0	0	1	0	0	0	2	1	0	2	1	0	0	2	0	1	0	0	2	2	0	1	1	1	1	1	1	0	0	1	0	0	0	2	0	0	0	2	0
466	1	1	0	0	1	1	0	0	2	0	0	0	0	0	0	0	1	0	0	2	0	1	1	1	0	0	0	0	2	2	0	0	2	1	2	1	2	0	0	1	0	0	1	1	1	2	0	2	0
467	1	2	0	1	0	1	1	1	1	0	0	0	0	0	0	0	0	0	1	1	1	0	0	2	0	1	1	1	2	2	0	0	1	1	1	1	1	0	0	1	0	0	1	2	1	1	0	0	1
468	1	1	0	1	0	1	0	0	2	0	0	0	0	0	0	0	1	2	1	0	1	0	0	2	0	0	1	1	2	2	0	0	0	2	0	2	2	0	0	1	0	1	0	2	0	0	0	1	0
469	0	1	0	0	0	1	0	0	2	0	0	0	2	0	0	0	2	0	0	2	0	0	0	2	0	0	0	0	2	2	0	1	2	1	1	1	0	0	0	1	0	0	1	2	1	0	0	2	0
470	0	2	0	0	0	0	0	0	2	0	0	0	1	0	0	1	0	2	1	1	1	0	0	2	0	1	0	0	2	1	0	0	0	2	1	2	2	0	0	1	0	0	1	2	1	2	0	1	1
471	0	1	0	1	0	1	0	0	1	0	0	0	0	0	0	0	1	1	0	1	0	0	1	1	1	1	0	0	2	2	0	0	0	1	1	1	2	0	0	1	0	0	0	1	1	1	0	1	0
472	0	1	0	1	0	1	0	0	2	0	0	1	1	0	0	0	2	1	1	1	1	0	0	2	0	1	0	2	1	1	1	1	1	1	0	2	1	0	0	1	0	0	0	1	1	0	0	2	0
473	0	1	0	0	0	1	1	0	2	0	0	1	1	0	0	0	2	1	1	1	1	0	0	2	0	2	0	0	2	2	1	1	2	0	1	1	2	0	0	1	0	2	0	2	1	0	0	2	0
474	1	0	0	0	0	2	1	0	1	0	0	0	0	0	0	0	1	1	1	1	1	0	0	2	0	0	0	0	2	2	0	0	1	0	1	2	0	0	0	2	0	0	0	1	0	0	0	1	1
475	1	1	1	0	0	1	0	0	1	0	0	1	1	1	1	0	1	2	1	1	0	0	0	2	0	1	0	2	2	2	0	1	1	0	0	1	2	0	0	1	0	1	0	2	2	0	1	1	0
476	0	1	0	0	0	1	2	1	0	0	1	0	0	0	0	0	1	1	1	1	1	0	0	2	0	1	0	0	2	2	0	1	1	0	1	1	1	0	0	2	0	0	0	2	0	0	0	2	0
477	1	1	0	0	0	0	1	0	1	0	0	1	2	0	0	0	2	0	0	2	0	0	0	2	0	2	0	1	2	2	1	0	1	1	1	1	2	1	1	1	0	0	0	2	0	0	0	0	2
478	1	1	0	0	0	2	1	0	1	0	0	0	1	0	0	0	2	0	1	1	1	0	1	1	1	0	0	0	2	2	1	0	0	1	2	2	1	0	0	0	0	0	0	2	1	1	1	2	0
479	1	1	0	1	0	1	1	0	0	0	0	1	0	0	0	0	2	0	0	2	0	0	0	2	0	1	0	2	2	2	0	1	1	1	0	2	1	1	1	1	0	1	0	1	1	0	1	0	0
480	0	2	0	0	0	1	1	1	0	0	0	1	1	0	0	0	0	2	2	0	0	0	0	2	1	2	0	0	2	2	0	1	1	1	0	2	2	1	1	1	1	0	1	1	1	1	0	2	0
481	0	1	0	0	1	2	1	0	1	0	1	0	1	0	0	1	0	1	0	1	0	0	0	2	1	0	0	1	2	2	2	1	0	2	0	2	1	0	0	2	0	0	0	2	0	2	1	1	0
482	0	2	1	1	0	1	1	0	0	0	2	1	1	0	0	0	2	0	0	2	0	0	0	2	0	1	0	2	2	2	2	0	0	2	0	2	1	0	0	0	0	1	0	2	0	0	0	1	1
483	0	2	0	0	0	1	1	1	0	0	0	1	0	0	0	0	1	0	0	2	0	0	0	2	1	0	0	0	2	2	1	1	1	2	0	2	2	0	0	0	0	0	0	2	0	1	0	1	0
484	1	2	1	1	0	1	1	0	1	1	1	0	0	0	0	0	0	2	1	1	1	0	1	1	1	2	1	0	2	2	0	0	0	1	1	1	0	0	0	2	0	0	1	2	1	0	0	2	0
485	0	1	0	0	0	2	1	0	0	0	1	0	1	0	0	1	1	1	1	1	0	0	0	2	1	2	0	1	2	2	2	1	2	1	1	2	1	0	0	2	0	1	0	2	0	0	0	1	0
486	0	0	0	0	1	2	2	1	0	0	0	0	0	0	0	0	1	0	0	2	0	0	1	1	1	0	0	0	2	2	1	0	0	1	0	2	1	0	0	2	0	2	0	2	1	0	0	0	1
487	0	2	1	0	0	0	0	0	2	0	0	2	2	1	1	0	2	0	0	2	0	0	0	2	0	1	1	0	2	2	0	1	2	1	1	2	1	1	1	1	0	0	1	2	1	0	0	2	0
488	1	1	0	1	0	1	0	0	2	0	0	1	2	0	0	0	1	1	1	0	0	0	0	2	0	0	0	0	2	2	1	1	1	1	1	1	1	1	1	1	0	0	0	1	0	0	0	2	0
489	0	0	0	0	2	2	1	1	0	0	0	0	0	0	0	0	1	1	0	1	0	0	0	2	0	0	1	0	2	1	0	1	1	2	0	2	2	0	0	1	0	0	0	1	0	1	0	1	0
490	0	1	0	0	1	1	0	0	1	0	0	0	1	0	0	0	1	0	0	2	0	0	1	1	1	1	0	0	2	2	0	0	0	2	0	2	2	0	1	1	1	0	0	1	1	0	1	1	0
491	0	1	0	0	1	1	2	1	0	0	1	0	0	0	0	0	2	1	1	1	0	0	0	2	0	1	0	0	2	2	0	2	1	2	0	2	1	0	0	1	0	0	0	1	0	0	0	1	0
492	0	1	0	1	0	2	0	0	2	0	0	0	1	0	0	1	2	0	1	1	1	0	2	0	0	0	0	1	1	1	2	0	0	2	0	2	1	0	0	2	1	0	0	1	1	0	0	2	0
493	1	1	0	0	1	2	2	0	0	0	0	0	0	0	0	0	1	1	1	1	1	1	0	2	0	0	0	0	1	2	1	0	2	1	2	1	0	0	0	1	0	0	0	2	0	0	0	0	2
494	1	2	0	0	0	0	0	0	0	0	1	0	0	0	0	0	2	1	1	1	1	0	0	2	0	0	0	1	2	2	1	2	2	1	1	2	0	0	0	1	0	0	0	1	0	0	0	1	0
495	0	0	0	0	2	2	1	0	1	0	1	1	1	0	0	0	0	1	2	0	1	0	0	2	1	2	0	0	2	2	0	1	2	1	2	2	1	1	1	1	0	0	1	1	1	0	0	0	1
496	1	1	0	0	0	2	1	0	0	0	1	0	0	0	0	0	2	1	1	1	1	0	0	2	0	1	1	1	2	2	0	1	2	2	0	2	0	0	0	1	0	0	0	1	0	0	1	2	0
497	1	1	0	0	1	1	1	0	1	0	1	0	0	0	0	1	2	0	0	2	0	0	0	2	0	1	0	0	2	2	1	0	1	2	0	2	0	0	0	1	0	2	0	2	0	2	0	1	1
498	1	1	0	1	0	1	1	0	1	1	1	0	0	0	0	0	1	0	1	1	1	0	0	2	0	0	0	0	2	2	0	0	0	2	2	1	1	0	0	2	0	0	0	1	0	0	0	0	1
499	1	0	0	0	1	1	1	0	0	0	1	1	2	0	0	0	1	1	1	1	0	0	0	2	0	1	0	0	2	2	0	0	0	2	0	2	2	0	0	1	0	1	0	1	0	0	0	0	1
500	0	1	1	1	0	2	0	0	2	0	0	2	2	0	0	0	1	2	0	1	0	0	0	2	0	1	0	0	1	1	1	0	2	1	2	1	1	1	1	1	0	1	0	2	1	1	0	1	0
501	0	1	0	0	0	1	2	0	0	1	2	1	1	0	0	0	2	0	0	2	0	0	0	2	1	2	0	0	2	2	0	0	0	2	0	2	1	0	0	1	0	1	0	1	0	0	0	2	0
502	0	1	0	0	0	1	1	1	1	0	0	1	1	0	0	0	2	1	1	1	1	0	1	1	0	1	0	0	2	2	0	0	1	1	1	2	1	0	0	1	0	0	0	1	0	0	0	1	1
503	0	0	0	0	1	2	1	0	1	1	1	1	2	0	0	1	2	1	1	1	1	0	0	2	0	1	0	2	1	1	1	2	1	1	1	1	1	0	0	1	0	0	1	1	1	0	0	0	1
504	0	1	0	0	1	2	1	0	1	0	0	0	0	0	0	0	2	2	2	0	1	0	0	2	0	0	0	0	2	2	0	0	1	2	0	2	2	0	0	1	0	0	0	1	0	0	0	1	0
505	0	0	0	0	0	1	2	0	1	0	0	0	0	0	0	0	1	0	0	2	0	0	1	1	1	0	1	2	2	2	1	0	2	1	0	2	2	0	0	0	0	0	2	2	2	1	0	2	0
506	0	2	0	0	0	0	1	1	1	1	0	0	0	0	0	0	1	0	0	2	0	0	0	2	0	1	0	0	2	2	0	1	1	2	0	2	0	0	0	0	0	0	0	2	0	1	0	0	0
507	1	2	0	0	0	1	0	0	2	0	0	0	0	0	0	1	2	0	0	2	1	0	0	2	0	1	0	1	1	1	1	1	0	1	1	1	0	0	0	1	0	0	0	1	0	1	0	0	0
508	0	0	0	1	0	2	1	0	1	0	0	1	1	0	0	0	0	0	1	1	1	0	2	0	1	0	0	0	2	2	0	1	1	1	1	1	1	0	0	1	0	1	0	2	1	0	0	2	0
509	1	2	0	0	0	0	2	1	0	0	0	0	2	0	0	0	1	1	0	1	0	0	1	1	1	1	0	0	2	2	1	1	1	2	0	2	2	0	0	0	0	0	0	2	2	0	0	1	0
510	0	1	0	1	0	1	0	0	1	0	0	0	1	0	0	0	2	1	1	1	1	0	0	2	0	0	0	1	1	1	1	1	1	1	0	2	2	0	0	1	0	0	0	2	1	1	0	0	1
511	0	1	2	0	0	0	2	0	0	0	0	0	1	0	0	1	2	0	0	2	0	0	1	1	0	1	0	0	2	1	0	1	1	0	1	1	2	1	1	0	0	0	1	1	1	1	0	1	1
512	0	1	0	1	0	2	1	0	0	1	2	1	1	0	0	0	2	0	0	2	0	0	0	2	0	0	0	0	2	2	0	1	0	1	1	2	1	0	0	2	0	0	1	2	1	0	1	1	0
513	0	2	0	0	0	1	1	0	1	1	1	0	0	0	0	0	2	0	0	2	0	0	0	2	0	1	0	0	2	2	1	2	1	2	0	2	1	0	0	1	0	0	0	2	0	1	0	2	0
514	0	1	0	1	0	1	0	0	2	0	0	0	0	0	0	0	2	0	0	1	0	0	1	1	0	1	1	2	2	2	1	1	1	2	1	2	0	0	0	1	0	0	1	2	1	1	0	1	0
515	1	1	0	0	0	1	0	0	1	0	0	0	0	0	0	0	1	1	1	1	1	0	1	1	1	1	0	0	2	2	0	2	2	0	2	0	1	1	1	0	0	0	0	1	0	0	0	2	0
516	0	1	0	0	1	2	1	0	0	0	0	0	1	0	0	1	2	0	1	1	1	0	0	2	0	0	0	0	2	2	0	0	0	1	1	1	2	0	1	2	2	0	0	1	1	0	0	2	0
517	0	1	1	0	0	1	1	1	0	0	0	0	2	0	0	0	1	2	0	1	0	1	0	2	0	2	0	1	2	2	1	0	1	1	1	1	1	0	0	2	1	0	0	1	1	1	1	1	0
518	1	1	0	1	0	1	1	0	1	1	0	0	1	0	0	0	0	1	0	1	0	0	0	2	0	2	0	1	1	1	2	1	1	2	1	2	1	0	0	1	0	0	1	2	1	0	0	1	1
519	0	2	0	1	0	1	1	0	1	0	1	1	2	0	0	0	2	0	1	1	1	0	0	2	0	2	0	0	2	2	0	0	0	2	0	2	1	0	0	0	0	0	0	1	1	0	0	2	0
520	0	2	0	0	0	0	1	1	0	0	0	1	1	0	0	0	1	1	1	1	0	0	0	2	0	1	0	0	1	2	1	0	0	2	1	2	1	0	0	2	1	0	0	2	1	0	0	2	0
521	0	2	0	0	0	0	2	1	0	0	0	1	1	0	0	0	1	2	1	1	0	1	0	2	0	2	0	0	2	2	2	1	2	1	1	2	2	0	0	1	0	0	1	2	1	1	0	2	0
522	0	2	0	0	0	1	2	0	0	0	1	0	1	0	0	0	1	0	0	2	0	0	0	2	0	0	0	0	2	1	0	0	1	2	0	2	0	0	0	1	0	0	1	1	1	0	0	2	0
523	0	1	1	1	0	2	1	0	1	0	1	1	1	0	0	0	2	0	0	2	0	0	0	2	0	1	0	0	1	1	2	1	0	2	1	2	1	0	0	1	0	0	1	1	1	1	0	2	0
524	0	2	0	0	0	0	0	0	2	0	0	1	1	0	0	0	1	0	1	1	1	0	0	2	0	2	0	0	2	2	1	0	1	2	1	2	1	0	0	1	0	0	0	2	0	0	0	2	0
525	0	2	1	0	1	1	1	0	0	1	1	1	0	0	0	0	1	0	1	1	1	0	0	2	0	1	0	0	2	2	1	0	0	2	0	2	0	0	0	1	0	0	1	1	1	1	0	2	0
526	1	1	0	1	0	1	2	0	0	0	0	0	0	0	0	0	1	1	0	1	0	0	1	1	1	1	0	0	2	2	0	1	1	2	0	2	1	0	0	2	0	0	1	2	0	0	0	2	0
527	1	2	0	1	0	1	2	0	0	0	1	1	1	0	0	0	1	2	1	0	0	0	0	2	0	0	1	0	2	2	1	2	2	1	0	2	1	0	0	1	0	0	0	1	0	1	0	2	0
528	1	1	0	1	0	1	1	0	0	0	0	0	1	1	0	0	1	0	0	2	0	0	0	2	0	1	0	0	2	2	1	2	1	1	1	1	2	0	1	2	1	0	1	1	1	2	1	0	0
529	1	1	0	0	0	2	1	0	0	0	0	1	1	0	0	0	0	2	0	2	0	0	0	2	0	1	0	0	2	2	1	1	2	0	1	1	1	0	0	2	0	2	0	2	0	0	0	2	0
530	0	2	0	0	0	0	1	0	0	0	0	0	1	0	0	0	0	1	0	1	0	0	0	2	0	1	0	2	1	1	2	0	0	1	0	2	1	0	0	1	0	1	0	1	1	0	0	2	0
531	1	0	0	0	0	1	1	0	0	0	0	0	0	0	0	0	2	0	0	2	0	0	0	2	0	2	0	0	2	2	0	0	1	1	0	2	0	0	0	1	0	0	0	1	0	1	1	0	0
532	0	1	0	1	0	1	0	0	2	0	0	0	0	0	0	0	1	2	1	0	1	0	0	2	0	1	0	0	2	2	0	0	1	0	1	2	0	0	0	1	0	0	0	2	0	0	0	0	1
533	0	1	0	0	1	2	0	0	0	0	1	1	1	0	0	0	1	0	0	1	0	0	1	1	1	1	0	0	2	2	0	0	1	1	1	1	2	0	0	2	1	0	0	0	0	0	1	1	0
534	0	0	0	0	0	1	2	0	0	0	1	0	1	0	0	0	2	1	0	2	0	0	0	2	0	1	1	1	2	2	0	1	1	1	2	1	1	0	0	1	0	1	0	2	1	0	0	2	0
535	0	0	0	0	0	2	2	1	0	0	0	1	2	0	0	0	1	1	1	1	1	0	0	2	0	0	0	0	2	2	1	0	1	0	1	1	2	0	0	0	0	0	0	1	0	1	0	2	0
536	0	0	0	0	2	2	0	0	1	0	0	0	0	0	0	0	0	1	1	1	1	0	1	1	1	1	0	1	2	2	0	0	1	2	0	2	2	0	0	1	0	1	0	2	1	1	0	1	0
537	0	1	0	1	0	2	1	0	0	0	0	0	0	0	0	0	1	1	1	1	1	0	0	2	0	1	2	1	2	2	1	1	1	2	0	2	0	0	0	1	0	0	1	1	1	1	1	1	0
538	1	2	1	1	0	1	2	0	0	0	2	0	1	0	0	0	2	0	0	2	0	1	0	2	0	1	1	1	1	1	1	0	1	0	1	1	1	0	0	1	0	0	0	1	0	0	1	0	1
539	1	1	0	0	0	2	1	1	0	0	0	1	2	1	1	0	1	2	0	1	1	0	1	1	0	1	0	0	2	2	0	1	1	1	1	1	0	0	0	1	0	0	0	2	1	1	0	2	0
540	1	1	0	0	0	1	0	0	1	0	1	0	1	0	0	0	0	2	1	0	1	0	2	0	0	0	0	1	2	2	1	2	1	2	0	2	0	0	0	2	0	0	1	2	0	0	1	1	0
541	0	0	0	0	1	1	2	0	0	0	1	0	0	0	0	0	1	0	0	2	0	0	0	2	0	0	0	0	2	1	1	2	1	1	1	0	1	0	0	0	0	0	0	2	0	0	0	1	1
542	1	0	0	0	0	2	2	0	0	0	2	0	0	0	0	0	1	1	1	1	0	0	0	2	0	1	1	1	2	2	0	1	2	0	2	0	1	1	0	1	0	1	0	2	1	0	0	1	0
543	0	2	0	0	0	0	1	0	0	0	1	1	1	0	0	0	0	1	1	1	1	0	0	2	1	0	0	0	2	2	0	0	2	1	2	1	2	0	0	1	0	0	0	1	0	1	0	1	0
544	0	1	0	1	0	1	1	0	0	0	0	0	2	0	0	0	2	0	0	2	0	0	0	2	1	1	0	0	2	2	1	0	2	1	0	2	1	0	0	2	0	0	0	2	0	1	0	2	0
545	0	1	1	0	1	2	0	0	2	0	0	1	1	0	0	0	1	1	0	1	0	0	0	2	0	0	0	0	1	1	0	2	2	1	0	2	0	0	0	2	0	0	1	2	1	1	0	2	0
546	0	2	0	0	0	1	2	1	0	0	0	0	0	0	0	0	1	1	0	1	0	0	0	2	0	2	0	0	2	2	0	0	2	2	0	2	0	0	0	2	0	0	0	1	1	0	0	1	1
547	1	1	0	1	0	2	1	0	0	0	1	0	0	0	0	0	2	0	0	2	0	0	1	1	0	1	0	0	2	2	0	0	2	0	1	2	1	1	1	0	0	0	0	1	0	1	0	0	0
548	1	2	0	0	0	0	1	1	0	0	0	0	0	0	0	0	0	0	1	1	1	0	1	1	1	2	0	1	2	2	1	1	1	1	0	2	1	0	0	1	0	0	0	1	0	0	0	0	1
549	0	2	0	0	0	2	1	0	0	0	0	1	1	0	0	0	1	0	0	2	0	0	1	1	1	2	0	0	2	1	0	2	1	0	2	0	1	0	0	1	1	0	0	2	1	1	0	1	1
550	1	1	0	0	0	1	2	0	0	0	1	0	1	0	0	0	1	2	1	0	1	1	0	2	0	1	0	0	2	2	1	0	0	2	1	2	1	1	0	1	0	0	1	2	1	1	1	2	0
551	0	0	0	1	0	2	1	0	1	0	1	1	2	1	1	0	1	1	0	1	0	1	0	2	0	2	0	1	1	2	2	0	0	2	0	2	1	1	0	0	0	0	1	2	1	2	0	2	0
552	1	0	0	1	0	2	1	1	1	0	0	1	2	1	1	0	1	0	0	2	0	0	0	2	0	1	0	0	2	2	2	0	1	1	0	2	1	0	0	2	1	0	0	2	0	0	0	0	1
553	0	0	0	0	0	1	1	0	2	0	0	0	0	0	0	0	2	0	0	2	0	0	0	2	0	2	0	0	2	2	0	2	1	0	1	1	1	0	0	1	0	0	0	2	0	0	0	2	0
554	0	1	0	1	0	1	2	1	0	0	1	0	0	0	0	0	1	1	1	1	0	0	1	1	1	0	0	0	1	1	0	0	0	2	0	2	1	0	0	1	0	0	1	1	1	1	0	1	0
555	1	1	0	1	0	1	1	0	0	0	0	0	0	0	0	0	1	1	1	1	0	1	0	2	0	0	0	0	2	2	1	1	1	0	1	1	1	2	1	1	1	0	1	2	1	2	0	0	1
556	0	1	1	0	0	2	1	1	1	0	0	0	1	0	0	1	1	1	1	1	1	0	1	1	1	1	0	0	2	2	0	1	0	2	0	2	1	0	0	1	0	0	0	0	1	0	0	0	1
557	1	2	0	0	0	0	1	0	1	0	0	0	1	0	0	0	0	2	1	0	0	0	0	2	0	0	0	1	2	2	2	1	1	1	1	1	0	0	0	2	0	0	0	1	0	0	0	2	0
558	0	1	0	1	0	2	1	0	0	0	1	1	2	1	1	0	2	0	0	2	1	0	1	1	0	1	0	0	1	1	2	1	1	0	1	1	2	0	0	0	0	0	1	2	1	0	0	0	1
559	0	1	0	1	0	1	1	0	1	0	0	0	1	0	0	0	1	0	0	1	0	0	1	1	0	2	0	0	1	1	0	1	1	1	1	2	2	0	0	1	0	0	0	1	1	0	0	1	0
560	0	2	0	0	0	1	1	0	0	0	1	0	0	0	0	1	0	0	1	1	1	0	0	2	1	0	0	0	2	2	0	0	0	2	0	2	2	0	0	0	0	0	0	2	0	0	0	2	0
561	1	2	0	0	0	0	2	1	0	0	0	0	0	0	0	0	2	1	1	1	1	0	1	1	0	1	0	0	2	2	0	0	1	2	0	2	2	0	0	2	1	0	1	2	1	0	0	2	0
562	0	2	0	0	0	0	1	0	1	0	1	1	2	0	0	0	0	2	1	1	1	1	0	2	0	1	0	0	2	2	1	0	0	2	2	1	0	0	0	1	0	0	2	2	2	1	0	1	1
563	0	1	0	0	1	2	0	0	2	0	0	0	2	0	0	1	0	1	1	1	0	1	1	1	1	1	0	0	2	2	0	2	2	0	2	0	1	0	0	1	0	0	1	2	1	2	0	0	1
564	1	1	0	1	0	1	1	0	0	0	1	0	0	0	0	0	1	1	1	1	1	0	0	2	0	0	0	1	1	1	2	1	0	2	0	2	1	1	0	0	0	2	0	2	0	2	0	2	0
565	0	1	0	1	0	1	2	0	0	0	1	0	0	0	0	0	2	0	0	2	0	0	0	2	0	0	0	1	2	1	1	1	1	0	1	1	1	0	0	0	0	0	1	1	1	2	0	2	0
566	1	0	0	0	1	2	1	0	0	0	1	0	0	0	0	0	2	1	0	2	0	0	0	2	0	1	0	0	2	2	0	0	0	2	0	2	1	1	1	1	0	0	0	2	0	0	0	2	0
567	0	1	0	1	1	2	1	0	0	0	1	1	1	0	0	0	0	0	0	2	0	0	0	2	0	1	0	1	2	2	2	1	2	1	1	2	0	0	0	0	0	0	0	1	0	0	0	1	0
568	1	2	0	0	0	0	1	2	0	0	0	0	0	0	0	0	0	0	0	2	0	0	0	2	0	0	0	0	1	1	1	1	1	1	0	2	1	0	0	1	0	0	2	2	2	1	0	2	0
569	0	1	0	0	1	2	1	1	1	0	0	0	0	0	0	0	2	2	2	0	1	0	0	2	1	0	0	0	2	2	0	1	1	2	1	2	0	0	0	2	0	0	2	2	1	1	0	2	0
570	1	2	1	1	0	1	1	1	1	1	0	0	2	0	0	0	1	2	1	1	0	0	0	2	1	1	0	1	2	1	0	1	0	2	0	2	1	0	0	2	0	1	0	1	0	0	1	1	0
571	0	1	0	1	0	1	1	0	2	0	0	2	2	0	0	0	2	2	2	0	2	0	0	2	0	2	0	1	2	2	2	0	2	1	0	2	2	0	0	0	0	0	0	2	0	0	1	0	0
572	0	1	0	1	0	1	0	0	1	0	1	0	1	0	0	0	0	2	2	0	0	0	1	1	1	1	0	1	2	1	1	1	1	2	0	2	1	1	1	1	0	0	0	1	2	1	0	1	1
573	1	1	0	1	0	1	1	0	0	0	1	1	1	0	0	0	1	0	0	2	0	0	0	2	0	1	0	0	2	2	1	0	2	0	2	2	2	0	0	2	1	0	1	1	1	2	1	1	0
574	0	0	0	0	1	1	1	2	0	0	0	1	2	0	0	0	0	2	1	1	1	0	0	2	1	2	0	0	2	2	0	0	1	1	0	2	1	0	0	1	0	0	0	1	0	0	0	1	0
575	1	2	0	0	0	1	1	0	0	0	1	0	0	0	0	0	1	2	1	0	1	0	0	2	0	1	2	1	2	2	1	1	0	2	1	2	1	0	0	2	0	0	0	1	1	1	0	1	1
576	1	1	0	1	0	2	1	1	1	0	0	1	2	0	0	0	0	1	0	2	0	0	0	2	1	0	0	0	2	2	1	0	0	1	0	2	1	0	0	1	0	0	0	0	2	1	0	2	0
577	1	2	0	0	0	0	1	1	1	0	1	0	1	0	0	0	0	1	0	1	0	0	1	1	1	0	0	0	2	2	0	0	0	1	1	1	1	1	1	0	0	1	0	2	1	2	0	2	0
578	0	2	0	0	0	0	1	1	1	0	0	1	1	1	1	0	1	0	0	2	0	0	0	2	0	1	0	1	2	2	0	0	1	2	0	2	1	0	0	0	0	0	0	2	0	0	1	1	0
579	1	0	0	0	1	2	1	1	0	0	0	0	0	0	0	0	1	1	1	1	1	0	0	2	0	1	0	0	2	2	1	2	2	0	2	0	1	1	1	1	0	0	0	2	0	1	0	0	1
580	1	1	0	1	0	2	1	0	0	1	1	0	0	0	0	0	1	0	0	2	0	0	0	2	0	1	0	0	2	2	2	1	1	0	1	1	1	0	0	2	0	0	0	0	0	0	0	2	0
581	1	0	0	1	0	2	0	0	1	0	1	0	1	0	0	0	1	1	0	1	0	1	0	2	0	1	0	1	2	2	1	0	2	0	1	1	1	0	0	2	0	0	0	1	0	0	0	1	0
582	0	2	0	1	0	1	1	0	0	1	2	0	1	0	0	1	1	1	2	0	1	0	0	2	0	1	1	1	2	2	1	0	1	2	1	1	1	0	0	2	0	1	1	2	0	0	0	1	0
583	0	0	0	0	0	2	1	0	1	0	1	1	1	0	0	0	0	2	1	0	0	0	0	2	0	2	0	0	2	2	0	0	0	2	0	2	2	0	0	1	1	1	0	1	1	1	0	2	0
584	1	0	0	0	0	1	1	0	1	0	0	0	0	0	0	0	1	0	0	2	0	0	0	2	0	2	0	1	2	2	1	1	1	1	1	2	2	1	1	1	1	0	1	2	0	0	0	2	0
585	0	0	0	1	1	2	1	0	1	0	0	0	1	0	0	1	0	1	1	0	1	0	0	2	1	2	0	1	1	1	1	0	1	0	1	1	1	0	0	2	0	0	0	1	0	0	0	1	1
586	0	2	1	0	0	0	1	0	0	0	0	0	1	0	0	1	1	0	0	2	0	1	0	2	0	1	0	0	2	2	1	2	2	0	2	1	0	0	0	2	0	0	0	1	1	0	0	0	1
587	0	1	0	0	0	1	1	0	1	0	1	0	0	0	0	0	1	1	2	0	1	0	1	1	1	2	0	0	2	2	0	0	1	0	1	2	2	1	1	0	0	0	0	0	1	0	0	2	0
588	0	0	0	1	1	2	2	1	0	0	0	0	2	0	0	0	1	1	0	2	0	0	0	2	1	2	0	0	2	2	1	1	1	1	1	1	2	0	0	1	0	1	0	1	1	0	0	2	0
589	1	1	0	1	0	1	1	1	0	0	0	0	0	0	0	0	1	1	1	1	1	1	0	2	0	1	0	1	2	2	1	0	0	2	0	2	1	0	0	1	0	0	1	2	0	0	1	0	1
590	0	1	0	0	0	1	0	0	2	0	0	0	1	0	0	0	1	1	0	1	0	0	1	1	0	1	0	0	2	2	0	1	0	1	1	2	1	0	0	2	1	0	0	1	0	0	0	0	2
591	0	1	0	0	0	1	2	1	0	0	0	1	1	0	0	0	0	0	1	1	1	0	0	2	0	1	0	0	2	2	1	0	0	1	1	1	1	1	1	1	1	1	0	2	0	0	0	2	0
592	1	1	0	0	0	2	1	1	0	0	0	1	2	0	0	1	0	1	1	1	1	0	0	2	0	1	0	0	2	2	1	0	2	1	1	2	1	0	0	2	0	0	0	2	0	0	0	1	0
593	1	1	0	2	0	2	2	0	0	0	2	0	0	0	0	0	2	2	2	0	1	0	0	2	0	1	0	1	1	1	1	1	2	1	1	1	1	0	0	1	0	1	0	2	1	1	0	1	0
594	1	0	0	0	1	2	2	1	0	0	1	0	1	0	0	0	0	1	0	1	0	0	1	1	0	1	0	0	1	1	2	0	1	0	1	1	1	0	0	1	0	0	0	0	1	0	0	2	0
595	1	1	0	1	0	2	0	0	1	0	1	0	1	0	0	1	0	1	1	1	1	0	0	2	0	2	0	1	0	0	2	1	1	2	0	2	2	0	0	1	0	0	0	0	0	0	0	2	0
596	0	0	0	0	0	1	0	0	2	0	0	1	2	0	0	0	1	1	1	1	0	0	0	2	0	1	0	0	1	1	0	0	1	0	1	1	0	0	0	1	0	0	0	2	0	0	0	1	1
597	1	1	0	0	1	2	1	1	1	0	0	0	1	0	0	0	2	1	1	1	1	0	0	2	0	1	0	1	1	0	2	0	0	2	0	2	2	0	0	1	0	0	0	2	0	1	0	2	0
598	0	2	1	1	0	1	1	1	1	0	0	1	0	0	0	0	1	1	1	1	1	0	0	2	0	1	1	0	2	2	0	0	1	2	0	2	2	1	1	0	0	1	0	2	0	2	0	0	0
599	1	2	0	0	0	0	0	0	2	0	0	1	1	0	0	0	2	1	1	1	1	0	0	2	0	0	0	0	2	1	1	1	1	1	0	2	2	0	0	0	0	0	0	0	0	0	0	1	1
600	1	0	0	1	1	2	0	0	2	0	0	0	1	0	0	1	1	2	2	0	2	0	0	2	0	1	0	0	2	2	1	0	1	1	0	2	2	1	1	0	0	0	0	2	1	1	1	0	0
601	0	1	1	1	0	1	1	0	1	1	1	1	1	0	0	0	2	1	1	1	1	1	0	2	0	0	0	1	2	1	2	0	2	1	0	2	1	0	0	0	0	2	0	2	1	1	0	2	0
602	0	1	0	0	0	1	1	0	1	0	1	1	1	0	0	0	1	0	1	1	1	0	0	2	0	1	0	1	1	1	2	1	1	2	0	2	2	0	0	1	0	0	0	1	0	0	0	2	0
603	0	1	0	1	0	1	2	0	1	0	1	1	1	0	0	0	0	0	0	2	0	0	0	2	0	1	0	0	2	2	1	0	0	1	1	1	2	0	0	0	1	0	0	2	1	1	0	0	1
604	1	2	0	0	0	0	1	0	0	0	1	0	0	0	0	0	1	0	1	1	1	0	0	2	1	1	0	0	2	2	0	0	2	1	0	2	1	0	0	2	1	0	0	1	0	0	0	1	0
605	0	1	0	0	0	0	2	0	1	0	1	1	1	0	0	0	0	2	0	1	0	0	1	1	1	2	0	0	1	1	2	0	0	2	0	2	1	0	0	2	0	0	1	2	1	0	0	1	0
606	1	2	0	1	0	1	2	1	0	0	1	1	1	0	0	0	2	1	1	1	0	0	1	1	1	1	0	1	1	1	1	0	0	2	0	2	1	0	0	1	0	0	0	2	0	0	0	0	0
607	0	0	0	0	0	1	0	0	1	0	0	1	1	0	0	0	2	1	0	2	0	0	0	2	2	1	0	0	1	1	1	2	1	0	1	1	2	0	0	0	0	0	0	1	1	0	0	2	0
608	0	1	0	0	0	1	2	1	0	0	1	0	0	0	0	0	0	1	1	0	1	0	0	2	0	1	0	0	1	2	1	1	1	1	1	1	1	0	0	0	0	0	1	2	1	2	0	1	0
609	0	2	0	0	0	0	1	1	0	0	0	0	2	0	0	1	0	1	0	0	0	0	0	2	0	2	0	1	2	1	1	0	1	0	1	1	0	0	0	1	0	0	0	1	2	1	0	2	0
610	0	1	0	1	0	1	1	0	0	0	1	0	0	0	0	0	1	1	1	0	0	0	0	2	0	1	0	1	1	1	1	0	1	2	0	2	1	1	1	0	0	0	0	1	1	0	0	1	1
611	1	0	0	1	0	2	0	0	1	0	1	0	0	0	0	0	0	1	2	0	1	0	1	1	0	1	0	0	2	2	0	2	2	0	2	0	0	0	0	1	0	0	0	1	1	1	1	0	0
612	0	2	0	0	0	0	1	0	0	0	0	0	0	0	0	0	0	0	1	1	1	0	0	2	0	0	0	0	2	2	1	1	0	1	1	2	1	0	0	0	0	0	1	2	1	0	0	2	0
613	0	1	0	0	0	1	1	0	2	0	0	1	1	0	0	0	1	0	0	2	0	0	1	1	1	1	0	1	2	2	1	1	1	1	0	2	2	0	0	1	1	0	0	2	0	0	0	1	0
614	0	1	0	1	0	1	2	1	0	0	1	0	1	0	0	1	0	1	0	1	0	0	0	2	0	0	0	0	2	2	0	1	1	2	0	2	1	1	1	1	0	0	0	1	0	0	0	2	0
615	0	2	1	1	0	1	1	0	0	0	1	0	0	0	0	0	2	0	0	2	0	0	1	1	0	1	0	0	2	2	0	0	0	1	2	2	0	0	0	1	0	0	0	2	1	0	0	1	0
616	1	2	0	0	0	1	2	0	0	0	0	0	0	0	0	0	1	1	1	1	0	0	1	1	1	1	0	1	2	2	2	0	1	1	1	1	2	0	0	0	0	0	1	2	2	1	0	1	1
617	0	2	1	1	0	1	1	1	1	0	0	0	0	0	0	0	2	0	0	2	1	0	0	2	0	1	0	0	2	2	1	1	1	1	1	1	2	1	1	0	0	0	1	2	1	1	0	1	0
618	0	2	1	0	0	0	1	0	1	0	1	0	0	0	0	0	1	1	1	1	0	0	1	1	1	1	1	1	1	1	1	0	0	2	0	2	0	0	0	2	0	1	1	2	0	0	0	2	0
619	0	1	0	0	1	1	2	0	0	0	2	0	0	0	0	0	1	1	1	1	1	1	0	2	0	2	0	0	2	2	1	1	0	2	0	2	0	0	0	0	0	0	0	1	0	1	1	0	0
620	0	1	0	1	0	1	1	1	0	0	0	1	1	0	0	0	0	0	0	2	0	0	0	2	0	1	0	1	2	2	2	0	0	0	1	1	0	0	0	2	0	0	1	2	1	2	0	2	0
621	0	0	0	1	0	2	1	1	1	0	0	0	0	0	0	0	1	0	2	0	1	0	1	1	1	1	1	1	2	2	1	0	1	0	1	1	1	1	1	1	0	0	0	1	0	0	0	2	0
622	1	0	0	1	0	2	2	0	1	0	1	1	2	0	0	0	1	1	1	1	1	0	1	1	0	0	0	2	2	2	1	1	1	1	1	2	2	0	0	0	1	0	0	1	0	0	0	2	0
623	1	2	1	1	0	1	1	1	0	0	0	0	2	0	0	0	1	1	1	1	1	0	0	2	0	2	0	0	2	2	1	0	0	2	0	2	2	0	0	1	0	0	0	2	0	0	0	0	1
624	1	1	1	0	0	1	2	0	1	0	1	1	2	0	0	0	2	0	0	2	0	2	0	2	0	1	0	0	2	2	0	1	0	1	1	2	1	0	0	1	0	0	1	1	1	1	0	0	0
625	0	0	0	0	1	1	2	0	0	0	2	0	0	0	0	0	2	0	0	2	0	0	0	2	0	1	0	1	1	1	2	2	1	2	0	2	2	0	0	1	0	1	0	1	1	0	0	1	1
626	1	1	0	0	0	1	0	0	0	0	1	0	0	0	0	0	2	0	0	2	0	0	0	2	0	1	0	0	2	2	1	1	0	2	1	2	1	0	0	1	0	0	0	0	1	1	0	1	1
627	1	2	0	0	0	0	2	0	1	0	1	0	1	0	0	1	0	0	1	1	1	0	0	2	0	1	0	0	2	2	1	1	1	1	0	2	0	0	0	1	0	1	0	1	0	1	1	0	0
628	1	2	0	0	0	0	2	1	0	0	0	1	2	0	0	0	2	1	1	1	0	0	0	2	0	0	0	0	1	1	2	1	1	1	1	1	1	0	0	2	0	2	0	2	0	0	0	1	0
629	0	2	0	0	0	2	0	0	1	0	0	0	0	0	0	0	2	0	0	2	0	0	0	2	0	0	0	1	2	2	2	1	2	0	1	1	2	0	0	2	1	0	1	1	1	2	0	1	1
630	0	1	0	0	1	1	1	1	1	0	0	0	0	0	0	0	1	2	1	0	1	0	1	1	0	0	0	0	2	2	1	0	0	2	0	2	2	1	1	0	0	0	0	2	0	0	1	1	0
631	0	2	0	0	0	1	1	0	0	0	1	0	2	0	0	0	2	1	0	2	0	0	1	1	0	0	0	0	2	1	0	0	0	2	1	2	1	0	0	2	1	0	0	2	0	0	0	1	1
632	0	1	0	0	0	0	1	0	1	0	1	0	2	0	0	1	2	1	1	1	0	0	1	1	1	2	1	0	2	1	0	2	2	0	2	0	1	0	0	2	1	0	1	1	1	2	0	2	0
633	0	1	0	0	0	2	1	0	1	0	1	1	1	0	0	0	1	1	1	1	0	0	1	1	1	2	0	1	2	2	1	1	1	0	2	0	1	0	0	1	0	0	0	1	0	0	0	2	0
634	1	1	0	1	1	2	1	0	0	0	0	1	1	0	0	0	1	1	2	0	1	0	0	2	0	1	0	0	2	2	2	1	1	0	2	0	2	1	1	1	0	0	0	1	0	0	0	2	0
635	1	2	0	0	0	0	0	0	2	0	0	0	1	1	1	0	1	2	0	1	1	1	0	2	0	1	0	1	1	2	2	0	1	1	1	2	1	0	0	1	0	1	0	2	0	0	0	1	0
636	1	0	1	1	0	1	1	1	1	1	0	0	1	0	0	1	1	0	0	2	0	0	0	2	0	1	0	1	1	1	1	0	2	1	2	1	0	0	0	1	0	1	0	1	1	0	0	2	0
637	1	1	0	1	0	1	1	1	1	0	0	1	2	1	1	0	1	1	2	0	1	0	0	2	0	1	0	0	2	1	0	0	1	0	1	1	2	1	1	0	0	0	1	1	1	1	0	1	0
638	1	2	0	0	0	0	2	1	0	0	0	1	2	0	0	0	2	0	0	2	1	0	0	2	0	2	0	0	2	2	0	1	1	1	0	2	1	0	0	2	0	0	0	0	0	0	0	2	0
639	0	0	0	0	0	1	1	0	1	0	1	1	2	0	0	0	1	1	0	2	0	0	0	2	0	1	0	1	1	1	2	0	0	2	0	2	2	1	1	1	0	0	0	2	0	0	0	2	0
640	0	1	0	0	1	2	2	1	0	0	0	1	2	0	0	0	1	1	1	1	1	0	1	2	0	0	0	0	2	2	2	2	2	2	0	2	1	0	0	1	0	1	0	2	0	2	0	2	0
641	0	2	0	0	0	0	1	0	0	0	0	0	1	0	0	0	2	1	0	2	0	0	0	2	0	2	0	0	2	2	1	0	1	2	0	2	1	0	0	1	0	0	0	1	0	0	0	2	0
642	1	0	0	1	1	2	1	0	1	0	0	0	0	0	0	0	2	0	1	1	1	0	0	2	0	1	0	2	1	1	2	1	2	0	1	1	2	0	0	0	0	1	0	2	1	1	0	2	0
643	0	1	0	1	0	1	1	0	0	0	0	1	1	0	0	0	1	1	0	1	0	0	0	2	2	1	1	1	2	2	0	0	1	1	1	1	0	0	0	2	0	0	0	2	0	0	0	2	0
644	1	1	0	0	0	1	2	0	0	0	0	1	1	0	0	0	1	1	1	1	1	0	0	2	0	0	0	0	1	1	2	1	1	0	1	1	2	0	0	0	0	0	0	1	1	0	0	0	1
645	1	2	0	0	0	1	1	0	1	0	1	0	1	0	0	0	0	1	1	1	1	0	1	1	0	1	1	1	2	2	0	0	1	1	1	1	2	0	0	0	0	0	1	1	0	0	0	1	1
646	0	0	0	0	2	2	1	0	1	0	1	0	0	0	0	0	0	2	0	1	0	0	1	1	1	1	0	0	2	2	1	0	1	1	1	2	1	1	1	1	1	0	0	1	1	1	0	2	0
647	0	0	0	0	0	2	2	0	0	0	0	0	1	0	0	0	0	0	1	1	1	0	0	2	0	2	0	0	2	2	1	1	1	2	0	2	1	0	0	2	1	0	0	1	0	0	0	0	2
648	0	2	0	0	0	0	1	0	0	1	2	0	0	0	0	0	1	1	2	0	1	0	0	2	0	0	0	0	2	2	0	0	1	1	1	2	0	0	0	1	1	1	0	2	2	0	0	2	0
649	0	1	0	1	0	1	1	0	1	0	0	1	2	0	0	0	1	0	1	1	1	0	0	2	1	1	0	0	2	2	1	0	0	2	1	2	0	0	0	2	0	0	1	2	0	0	0	1	0
650	1	2	0	0	0	0	1	0	1	0	0	0	1	0	0	0	1	2	1	0	1	0	0	2	0	0	0	0	2	2	0	1	1	1	1	1	1	0	0	1	0	0	0	2	1	0	0	1	0
651	0	1	1	1	1	2	2	0	0	0	2	1	1	0	0	0	2	1	0	2	0	0	0	2	0	0	0	0	1	1	1	2	1	2	0	2	1	0	0	2	0	0	0	2	0	0	1	1	0
652	1	1	0	0	0	0	2	0	0	0	2	0	1	0	0	1	1	1	2	0	1	0	0	2	0	0	0	0	2	2	0	1	2	0	1	1	2	0	0	0	0	0	0	2	0	0	0	2	0
653	0	1	0	0	1	1	1	0	0	0	0	1	1	0	0	0	1	1	1	1	0	0	0	2	0	1	0	0	2	2	1	0	2	0	2	1	1	1	1	1	0	0	0	2	0	0	0	0	0
654	1	1	0	1	0	1	1	1	1	0	0	0	2	0	0	0	0	0	0	2	0	0	0	2	1	0	0	0	2	2	0	1	0	2	0	2	1	0	0	1	0	0	1	2	2	2	0	2	0
655	1	2	0	0	0	1	1	0	1	0	0	0	2	0	0	0	1	1	1	1	0	0	0	2	0	1	0	1	2	2	1	0	0	2	0	2	2	1	1	1	0	0	1	1	1	1	0	2	0
656	1	2	1	1	0	1	0	0	1	0	0	1	1	1	1	0	0	0	1	1	1	0	0	2	0	1	0	1	2	1	1	1	1	1	0	2	1	0	0	1	0	0	1	2	1	1	0	2	0
657	1	2	0	0	0	0	1	0	1	0	1	1	2	0	0	1	2	1	1	1	1	0	0	2	0	2	0	0	1	2	1	1	0	2	0	2	0	0	0	2	0	0	0	2	0	0	1	0	0
658	0	0	0	0	0	1	2	1	0	0	0	1	1	1	1	0	1	0	0	2	0	0	0	2	1	1	0	0	2	2	1	1	1	1	0	2	1	0	0	1	0	0	2	2	2	1	0	2	0
659	0	1	0	1	0	1	1	0	0	0	1	0	1	0	0	1	2	0	0	2	0	0	0	2	0	1	0	0	2	2	0	1	1	1	1	1	1	1	1	0	0	0	0	1	0	0	0	1	0
660	0	0	0	0	2	2	0	0	2	0	0	1	1	0	0	0	1	1	1	1	0	1	0	2	0	0	1	1	2	2	0	0	0	2	0	2	1	0	0	1	0	0	1	2	1	1	0	2	0
661	0	1	0	0	0	1	2	0	0	1	1	0	0	0	0	0	0	1	0	1	0	0	2	0	1	0	0	1	2	2	2	1	2	2	0	2	2	0	1	1	1	1	0	2	1	0	0	1	0
662	1	1	0	0	0	0	1	1	1	0	0	1	2	0	0	0	2	0	0	2	0	0	0	2	0	0	0	0	2	2	1	1	0	2	1	2	1	0	0	1	0	0	1	2	1	2	1	1	0
663	0	1	0	0	0	0	1	0	0	0	0	0	0	0	0	0	1	2	0	1	0	0	0	2	1	1	0	2	2	2	0	1	1	2	0	2	2	0	0	1	0	0	0	2	0	0	0	0	0
664	1	1	0	0	0	1	2	1	0	0	1	0	0	0	0	0	0	0	0	2	0	0	0	2	1	2	1	1	2	2	0	2	1	1	0	2	2	0	0	1	0	0	0	2	0	1	0	1	1
665	1	1	0	0	0	0	1	0	2	0	0	0	1	0	0	1	1	2	2	0	1	0	0	2	0	0	0	1	2	2	2	0	0	1	1	1	2	0	0	2	1	0	0	0	2	1	0	1	0
666	0	1	0	0	0	0	2	0	0	0	1	0	0	0	0	0	1	1	1	1	1	0	0	2	1	0	0	1	0	0	2	2	1	1	0	2	1	0	0	1	1	0	0	1	0	0	0	2	0
667	0	1	0	0	1	1	1	1	1	0	0	0	1	0	0	1	1	0	0	2	0	0	0	2	0	1	0	1	2	2	0	2	1	0	1	1	1	0	0	1	0	0	0	0	1	0	0	2	0
668	1	2	0	0	0	0	1	0	1	0	0	0	1	0	0	0	0	0	0	2	1	0	0	2	0	1	0	0	2	2	1	1	1	0	0	2	1	0	0	1	0	0	0	2	0	0	1	0	0
669	1	1	0	0	0	1	0	0	1	0	1	1	2	0	0	0	0	2	2	0	0	0	0	2	0	0	1	1	2	2	0	0	1	2	1	1	0	0	0	1	0	1	0	2	0	2	0	1	1
670	0	0	0	1	1	2	1	0	1	0	0	0	0	0	0	0	0	0	0	2	0	0	0	2	0	1	0	0	1	1	1	1	1	0	2	1	1	0	0	1	0	0	0	2	1	1	0	2	0
671	0	0	0	0	0	1	2	1	0	0	1	0	1	0	0	1	2	0	0	1	0	2	0	2	0	1	0	2	2	2	2	2	1	2	0	2	1	0	0	1	0	0	0	1	0	0	0	2	0
672	0	0	0	0	1	2	1	0	0	0	0	1	2	0	0	0	1	1	0	1	0	0	0	2	0	1	1	1	2	2	0	2	2	2	0	2	2	0	0	1	1	0	0	1	0	1	0	1	0
673	1	0	0	0	1	2	1	1	0	0	0	0	0	0	0	0	1	0	0	2	0	0	0	2	0	1	0	0	2	2	1	0	1	2	1	2	2	0	1	2	1	1	0	1	1	0	0	2	0
674	0	1	0	0	0	1	2	0	0	0	2	0	0	0	0	0	2	0	0	2	0	1	0	2	0	1	0	0	2	2	1	1	0	2	0	2	1	0	0	1	0	0	1	2	1	1	0	1	1
675	0	1	0	1	0	2	2	1	0	0	1	0	0	0	0	0	1	0	0	2	0	0	0	2	0	0	0	0	2	2	0	1	2	1	1	1	1	0	0	1	0	0	0	2	0	0	0	2	0
676	0	0	1	0	0	1	2	0	0	1	1	1	0	0	0	0	2	1	1	1	0	0	0	2	0	1	0	0	1	1	1	1	0	2	0	2	2	1	1	0	0	0	0	2	0	0	0	1	0
677	0	1	0	1	1	2	1	1	1	0	0	1	2	0	0	0	1	1	0	2	0	0	0	2	0	1	0	1	2	2	1	1	0	1	1	1	1	0	0	1	0	0	0	1	1	1	1	0	0
678	0	1	0	1	0	1	2	1	0	0	0	2	1	0	0	0	1	1	1	1	1	1	1	1	0	1	0	1	1	0	2	1	1	2	0	2	0	0	0	2	0	0	0	2	0	0	1	0	1
679	0	1	0	1	0	1	0	0	0	0	1	0	2	0	0	1	2	0	0	1	0	0	0	2	0	1	0	0	2	2	1	0	1	1	1	1	2	0	0	0	1	0	1	1	1	1	1	1	0
680	0	0	0	2	1	2	1	0	1	0	1	0	0	0	0	0	1	1	0	1	0	0	0	2	0	2	0	0	2	2	1	2	1	0	1	1	2	1	1	0	0	1	0	2	1	1	0	2	0
681	0	1	0	1	1	2	1	0	1	0	1	0	1	0	0	0	1	1	1	1	0	0	0	2	0	0	0	1	2	1	1	1	1	1	0	2	2	1	1	0	0	1	0	1	2	0	0	2	0
682	1	0	0	0	1	1	0	0	1	0	0	0	0	0	0	0	0	1	1	0	1	0	0	2	0	1	0	0	2	2	1	1	1	1	1	1	0	0	0	1	0	0	1	2	1	0	0	2	0
683	1	1	0	0	0	0	0	0	1	0	0	0	0	0	0	0	1	2	0	1	1	0	0	2	0	1	0	0	1	1	1	0	0	1	2	2	2	0	0	1	0	1	0	1	0	1	0	2	0
684	0	1	0	0	0	1	1	0	1	0	1	1	1	1	1	0	0	2	1	0	0	0	1	1	0	1	0	0	1	1	2	2	1	1	1	1	2	0	0	1	1	0	0	2	0	0	0	1	1
685	0	2	0	1	0	2	0	0	2	0	0	1	1	0	0	0	1	0	0	2	0	0	1	1	1	0	0	2	0	0	2	2	1	1	0	2	1	1	1	1	0	0	1	2	1	0	0	2	0
686	0	1	0	1	0	2	1	0	0	0	1	1	1	0	0	0	0	0	0	2	0	0	1	1	1	1	0	0	1	1	2	1	1	0	2	1	2	0	0	0	0	1	0	2	0	0	0	1	0
687	0	1	0	0	0	1	1	1	0	0	0	0	1	0	0	0	2	2	1	1	0	0	0	2	1	0	0	0	1	1	1	0	2	1	2	1	2	0	0	2	1	1	0	1	1	1	0	2	0
688	0	2	0	0	0	0	0	0	2	0	0	0	2	0	0	1	1	0	1	1	0	0	1	1	1	2	0	0	2	1	1	2	2	0	1	1	1	0	0	2	1	0	0	0	0	0	0	2	0
689	0	1	2	0	0	0	1	0	1	0	1	1	1	0	0	0	0	0	1	1	1	0	0	2	0	1	0	1	1	0	1	0	2	1	1	2	1	0	0	1	0	0	0	1	0	0	0	1	1
690	0	2	1	1	0	1	0	0	1	0	0	0	0	0	0	0	1	0	1	1	1	0	1	1	1	1	0	0	2	2	0	1	0	1	0	2	1	0	0	2	0	0	0	1	1	0	0	2	0
691	1	1	0	0	0	1	1	0	2	0	0	0	2	0	0	0	1	2	1	1	0	0	0	2	0	0	0	0	2	2	0	0	0	2	0	2	1	0	0	1	0	0	2	2	1	1	0	2	0
692	0	1	1	0	0	1	1	1	0	0	0	1	2	0	0	0	1	1	1	1	1	0	0	2	0	0	0	2	0	0	2	1	1	1	1	2	1	0	0	1	0	0	1	2	1	2	0	2	0
693	0	1	0	1	0	1	1	0	1	0	1	1	0	0	0	0	0	0	1	1	1	0	0	2	0	1	0	1	2	1	0	0	0	1	1	1	1	0	0	2	1	0	0	1	1	1	0	2	0
694	0	2	0	0	1	1	2	0	0	0	1	0	0	0	0	0	2	2	1	1	1	1	0	2	0	0	0	0	2	2	1	1	1	1	0	2	1	0	0	1	0	0	0	1	0	0	1	0	0
695	1	1	0	0	0	2	2	0	0	1	2	1	1	0	0	0	0	2	1	0	1	0	0	2	0	0	0	0	2	1	0	1	1	1	0	2	1	0	0	0	0	0	0	1	0	0	0	1	1
696	1	0	0	0	1	1	1	0	1	0	0	0	1	0	0	1	2	0	0	1	0	0	0	2	0	0	0	0	2	2	1	1	1	0	1	1	1	1	1	1	0	0	1	2	1	0	1	0	0
697	1	0	0	0	0	1	1	0	0	0	1	0	1	0	0	1	2	0	0	2	0	0	0	2	0	2	2	1	2	2	1	1	1	2	0	2	1	0	0	2	1	0	0	2	0	0	1	1	1
698	1	1	0	1	0	1	1	0	1	1	2	0	1	0	0	0	1	1	2	0	1	0	1	1	0	0	0	1	2	2	2	0	1	2	0	2	1	1	1	1	0	0	0	0	0	0	0	2	0
699	0	1	0	1	0	1	2	0	0	0	2	0	1	0	0	0	1	1	1	1	0	0	0	2	0	1	0	0	1	2	1	0	1	1	0	2	0	0	0	1	0	1	1	2	0	0	0	1	0
700	0	0	0	0	0	1	0	0	2	0	0	0	0	0	0	0	1	0	0	2	0	0	1	1	0	0	0	1	1	0	2	1	1	1	1	1	2	0	0	0	0	0	0	2	0	1	0	2	0
701	1	1	0	0	0	1	1	0	2	0	0	0	2	0	0	0	1	1	0	1	0	1	0	2	0	1	0	0	2	2	0	1	2	0	1	2	2	0	0	1	0	1	0	2	2	1	1	0	0
702	1	2	0	0	0	0	1	0	1	1	1	0	1	0	0	1	0	2	1	0	0	0	0	2	0	1	1	1	2	2	0	0	1	0	1	1	1	0	0	0	0	0	0	1	0	0	0	2	0
703	1	1	0	1	0	1	2	0	0	0	2	0	1	0	0	0	1	1	1	1	0	0	0	2	0	1	0	0	1	1	1	1	1	0	1	1	1	0	0	1	0	0	1	2	1	0	1	0	0
704	0	1	0	0	0	1	0	0	1	0	0	0	1	0	0	0	1	1	1	1	1	1	0	2	0	0	0	0	2	2	0	2	1	1	0	2	2	0	0	0	0	0	1	2	1	0	0	0	0
705	1	2	0	0	0	0	2	0	0	0	1	0	0	0	0	0	1	1	1	1	1	0	1	1	1	1	0	0	2	2	1	0	1	0	1	2	2	0	0	1	0	0	0	1	0	1	0	0	2
706	1	2	0	0	1	1	1	0	1	0	0	0	2	1	1	1	1	1	1	1	1	0	1	1	1	1	0	1	2	2	1	1	2	1	2	2	1	1	1	1	0	0	1	1	1	0	0	1	0
707	0	1	0	0	0	1	1	0	1	0	0	0	0	0	0	0	1	1	0	1	0	1	0	2	1	0	1	1	2	2	1	0	1	1	0	2	0	0	0	1	0	0	2	2	1	1	1	0	1
708	0	1	0	0	0	1	0	0	1	0	1	0	2	0	0	1	1	1	1	1	1	0	1	1	0	2	0	0	2	2	1	1	1	1	0	2	1	0	0	1	0	0	0	1	1	0	0	2	0
709	0	1	0	1	0	1	0	0	2	0	0	0	1	0	0	0	1	1	1	1	0	0	1	1	1	1	0	0	2	2	1	0	0	2	0	2	1	0	0	1	0	0	0	1	0	0	0	2	0
710	0	0	1	0	0	1	2	0	0	0	1	0	2	1	1	1	1	1	2	0	2	0	2	0	0	1	0	0	2	1	0	0	0	1	2	2	1	0	0	1	0	0	0	1	0	1	0	1	1
711	0	1	0	0	0	1	2	0	0	0	1	1	1	0	0	0	0	2	1	1	1	0	0	2	1	1	0	1	2	2	2	0	1	1	1	1	0	0	0	2	0	0	1	2	1	2	0	1	1
712	1	1	0	0	1	1	1	0	1	0	0	0	1	0	0	1	1	1	0	1	0	0	0	2	0	1	0	1	1	1	2	1	1	2	0	2	1	0	0	0	0	0	0	1	0	0	0	0	1
713	1	1	0	0	1	1	1	0	0	0	1	1	1	0	0	0	1	1	1	1	1	0	0	2	0	2	0	1	1	1	2	1	2	2	0	2	1	0	0	1	0	1	0	1	1	0	0	2	0
714	1	1	1	0	1	2	2	1	0	0	0	1	1	0	0	0	2	1	0	2	0	0	0	2	0	1	0	0	2	2	1	0	1	0	2	2	0	0	0	1	0	0	0	1	0	0	0	2	0
715	1	2	0	0	0	1	1	1	1	0	0	1	1	1	1	0	1	1	1	1	1	0	0	2	0	0	0	0	2	2	1	1	2	0	1	2	1	1	0	1	0	0	1	2	0	0	1	0	0
716	1	0	0	0	0	1	2	1	0	0	1	0	0	0	0	0	1	1	2	0	1	0	0	2	1	0	0	2	1	1	2	0	1	2	0	2	2	0	0	1	1	0	1	1	1	1	1	1	0
717	0	1	0	1	0	1	0	0	1	0	0	2	2	1	1	0	1	1	1	1	0	0	0	2	1	0	0	0	2	2	1	0	1	0	1	1	1	0	0	2	0	0	0	1	2	1	1	0	1
718	0	0	0	1	1	2	0	0	2	0	0	0	0	0	0	0	1	0	1	1	1	0	0	2	2	1	0	0	2	1	0	2	2	1	0	2	1	0	0	2	0	0	0	1	0	0	0	2	0
719	0	0	0	0	0	1	1	0	1	0	0	0	2	0	0	1	1	1	1	1	0	0	1	1	0	1	0	1	1	1	1	2	1	0	1	1	1	0	0	1	0	0	1	2	1	0	0	2	0
720	1	1	0	0	0	1	1	0	1	0	1	1	1	0	0	0	1	0	1	1	0	0	1	1	0	1	0	0	2	2	1	1	1	1	0	2	2	0	0	1	0	0	1	2	1	1	0	1	0
721	1	1	1	0	0	2	2	0	0	0	2	0	0	0	0	0	2	2	2	0	2	0	2	0	0	1	0	0	2	2	1	1	1	0	2	1	2	0	0	0	1	0	0	2	0	0	0	0	2
722	1	2	0	0	0	2	1	1	1	0	0	0	0	0	0	0	2	0	0	2	0	0	0	2	0	1	0	0	2	1	1	1	1	2	0	2	1	0	0	1	0	1	0	1	1	1	0	2	0
723	1	1	0	0	1	1	0	0	1	0	0	1	1	0	0	0	2	0	0	2	0	1	0	2	0	0	0	1	1	2	1	1	1	1	2	2	1	0	0	0	0	0	1	2	1	1	0	2	0
724	1	2	0	1	0	1	1	0	1	0	1	1	1	0	0	0	2	1	1	1	0	0	1	1	1	1	0	0	2	1	0	0	2	0	1	2	0	0	0	2	0	0	0	0	0	0	0	2	0
725	0	1	0	0	0	0	1	0	1	0	0	0	0	0	0	0	2	1	1	1	0	0	1	1	0	1	0	0	2	2	1	0	1	1	0	2	1	0	0	1	0	1	0	1	0	0	0	0	1
726	0	0	0	0	1	1	1	0	1	0	0	1	1	0	0	0	2	0	0	2	0	1	0	2	0	2	0	2	2	2	2	1	2	0	0	2	2	0	0	1	0	1	0	2	2	0	0	2	0
727	1	2	0	0	0	0	2	1	0	0	0	1	2	0	0	0	2	1	0	2	1	1	0	2	1	0	0	2	0	0	2	1	0	2	0	2	2	0	0	1	1	0	0	1	0	0	0	1	1
728	0	0	0	0	1	2	2	0	1	0	0	0	0	0	0	0	0	0	0	2	0	0	0	2	0	1	0	1	2	2	0	2	2	0	2	0	0	0	0	2	0	0	1	2	1	0	0	1	0
729	0	0	0	0	1	2	2	1	0	0	0	0	0	0	0	0	2	0	0	2	0	0	0	2	0	1	0	0	2	2	2	1	1	0	0	1	2	0	1	1	1	0	0	1	0	0	0	1	1
730	0	2	0	0	0	1	1	0	1	0	1	0	1	0	0	0	1	2	1	0	1	0	0	2	0	0	0	0	2	2	1	0	1	1	1	1	0	0	0	2	0	0	1	2	1	1	0	0	0
731	1	2	0	0	0	0	1	0	1	0	0	0	0	0	0	0	2	1	1	1	1	1	0	2	0	2	0	0	2	2	1	1	0	2	1	2	2	0	0	1	0	0	1	2	1	1	0	2	0
732	1	2	0	0	0	1	1	1	0	0	0	0	0	0	0	0	1	1	1	1	1	0	0	2	0	0	1	1	2	2	0	2	1	2	0	2	0	0	0	2	0	0	0	0	1	1	0	1	1
733	0	1	0	1	0	2	1	0	1	0	0	0	0	0	0	0	2	1	0	2	0	0	0	2	0	1	0	1	2	1	1	0	2	1	2	1	2	0	1	2	1	2	0	2	1	0	0	2	0
734	1	2	0	0	0	0	2	1	0	0	0	1	1	0	0	0	1	1	1	1	1	0	1	1	1	0	0	0	2	2	0	0	0	1	2	2	2	0	0	1	0	1	0	1	2	0	0	1	0
735	1	2	0	0	1	1	1	0	1	0	1	0	0	0	0	0	0	1	0	1	0	1	0	2	0	1	0	0	2	2	1	1	0	2	1	2	1	0	0	1	0	0	0	1	1	0	0	2	0
736	0	2	1	1	0	1	1	0	1	0	0	0	0	0	0	0	1	0	0	2	0	0	0	2	0	1	0	1	2	2	2	0	1	2	0	2	1	0	0	1	0	0	0	0	2	1	0	2	0
737	1	2	1	1	0	1	1	0	0	0	1	0	1	0	0	0	2	2	1	1	1	0	0	2	0	0	0	0	2	2	0	0	1	1	1	2	0	0	0	1	0	0	0	1	0	0	1	2	0
738	0	2	0	0	0	0	1	1	1	0	0	0	0	0	0	0	2	1	1	1	0	0	0	2	0	0	0	1	1	1	1	1	1	2	0	2	2	1	1	0	0	0	0	1	0	0	0	2	0
739	1	1	0	1	0	1	2	0	0	0	0	0	0	0	0	0	1	0	0	2	0	0	0	2	0	0	0	0	1	1	1	2	1	1	0	2	1	0	0	1	0	0	1	1	1	0	0	1	0
740	1	2	0	0	0	0	0	0	2	0	0	0	1	0	0	1	2	1	1	1	1	0	0	2	0	0	0	0	2	2	0	1	0	1	0	2	1	0	0	1	0	0	0	2	1	1	0	2	0
741	0	1	2	0	0	0	1	0	1	0	0	0	0	0	0	0	0	0	1	1	1	0	0	2	2	1	0	0	2	2	1	0	1	2	1	1	1	0	0	0	0	0	0	2	0	0	0	2	0
742	1	0	0	0	1	1	1	1	1	0	0	0	0	0	0	1	1	2	1	0	1	0	0	2	0	0	0	1	2	2	1	0	1	0	1	2	1	0	0	1	0	0	1	1	1	1	0	0	1
743	1	1	1	1	0	2	1	0	1	0	0	1	1	0	0	0	0	2	0	1	0	0	1	1	0	2	0	1	2	2	1	1	1	1	1	1	1	0	0	1	0	0	1	2	1	1	0	2	0
744	1	1	0	0	0	1	2	0	0	0	0	0	1	0	0	0	0	2	2	0	1	0	0	2	0	1	0	2	1	1	2	0	0	1	2	2	0	0	0	1	0	0	0	2	0	0	0	1	1
745	0	1	0	0	0	1	1	0	1	0	1	0	0	0	0	0	0	2	1	0	1	0	0	2	1	2	0	0	1	1	2	0	1	0	1	2	1	0	0	1	0	0	0	2	0	0	0	2	0
746	0	2	1	2	0	2	0	0	2	0	0	0	0	0	0	0	1	0	0	2	0	0	0	2	0	1	0	0	2	2	2	1	1	0	1	1	1	0	0	1	0	0	0	1	0	1	1	1	1
747	0	0	0	0	0	1	2	0	0	0	1	0	0	0	0	0	1	0	0	2	0	0	0	2	0	1	0	0	2	2	0	1	1	2	0	2	1	0	0	2	1	1	0	1	1	0	0	1	0
748	0	0	0	0	1	2	0	0	0	0	1	0	0	0	0	0	2	0	0	2	0	0	1	1	1	1	0	1	2	2	2	0	1	1	0	2	1	0	0	1	0	0	0	1	0	0	0	2	0
749	1	0	0	0	0	2	0	0	1	0	0	0	0	0	0	0	0	1	1	1	0	0	0	2	0	1	0	0	2	1	0	1	1	1	0	2	1	0	0	2	0	0	1	1	1	0	0	1	1
750	0	1	0	1	0	2	1	0	1	0	1	0	1	0	0	0	1	2	1	0	0	0	0	2	0	1	0	0	2	1	0	1	0	2	0	2	2	1	1	0	0	0	1	1	1	1	0	1	0
751	0	0	0	0	1	1	2	0	0	0	1	0	0	0	0	0	1	1	1	1	1	0	1	1	1	2	0	0	2	2	0	0	0	2	0	2	1	0	0	1	0	0	0	0	2	0	0	2	0
752	1	2	0	0	0	0	0	0	1	0	0	0	2	0	0	1	0	0	1	1	1	0	0	2	1	0	0	1	2	1	1	1	1	2	1	2	2	0	0	0	0	0	0	2	1	1	0	2	0
753	1	2	0	0	0	0	1	0	1	1	1	0	0	0	0	0	1	0	0	2	0	0	0	2	0	2	0	0	2	2	1	0	0	2	0	2	1	0	0	1	0	1	0	2	1	0	0	2	0
754	1	2	1	0	0	1	2	1	0	0	0	0	1	0	0	0	1	1	0	1	0	0	0	2	0	2	0	0	2	2	2	0	2	0	1	2	2	0	0	1	0	0	0	1	0	0	1	0	0
755	0	1	0	0	0	0	0	0	2	0	0	1	2	0	0	0	1	1	0	1	0	0	0	2	1	1	1	0	2	2	0	1	0	1	1	1	1	2	1	1	1	0	0	1	0	0	1	0	0
756	0	1	1	1	0	2	1	1	0	0	0	0	1	1	0	0	1	1	1	1	0	0	0	2	0	1	0	0	2	2	1	1	0	1	1	1	1	0	0	2	1	0	0	2	0	1	0	1	0
757	1	0	1	0	0	1	1	0	1	1	2	1	1	0	0	0	1	2	1	0	0	1	0	2	0	1	0	1	1	1	1	1	1	1	1	1	1	1	1	1	0	0	0	2	0	0	0	1	0
758	1	2	0	0	0	0	1	0	1	0	0	1	1	0	0	0	2	1	1	1	0	0	0	2	0	2	0	0	2	2	0	0	0	2	1	2	1	0	0	2	0	0	1	1	1	1	0	1	1
759	0	1	0	0	0	1	2	0	0	0	1	0	0	0	0	0	1	1	0	1	0	0	2	0	0	0	0	0	2	2	0	0	1	1	1	2	1	0	0	1	0	0	1	2	1	1	1	1	0
760	1	1	0	0	0	0	1	0	2	0	0	1	1	0	0	0	1	1	1	1	1	0	0	2	0	1	1	0	2	2	0	2	1	1	0	2	2	0	0	0	1	1	1	2	1	1	0	2	0
761	0	1	0	1	0	2	0	0	2	0	0	1	1	0	0	0	1	0	1	1	1	0	0	2	0	0	0	0	2	1	0	1	0	2	0	2	0	0	0	1	1	1	0	2	0	0	0	2	0
762	0	1	0	2	0	2	0	0	2	0	0	0	2	0	0	1	1	1	0	2	0	2	0	2	0	1	0	0	2	2	0	0	1	1	0	2	2	0	0	0	1	0	0	0	1	0	0	2	0
763	1	1	0	0	0	1	2	1	0	0	0	0	0	0	0	0	1	1	1	1	1	0	0	2	0	0	0	0	2	2	1	0	1	2	0	2	2	0	0	0	0	1	1	2	1	1	0	1	1
764	1	1	0	0	0	0	2	0	0	0	1	0	0	0	0	0	0	1	1	1	1	0	0	2	0	1	0	1	2	2	1	1	2	2	0	2	0	0	0	2	0	0	1	2	1	1	0	1	0
765	1	2	0	2	0	2	1	0	1	0	1	1	2	1	1	0	0	0	1	1	1	0	0	2	0	1	0	0	2	2	1	2	1	2	0	2	2	0	1	1	1	2	0	2	0	2	0	1	0
766	1	1	0	1	0	1	2	0	0	0	2	1	1	0	0	0	0	2	1	1	1	0	0	2	0	1	0	0	2	2	0	1	1	2	0	2	0	0	0	2	1	1	0	1	1	1	0	2	0
767	0	1	0	0	0	1	0	0	2	0	0	1	2	0	0	1	2	0	0	2	0	0	0	2	0	1	0	0	2	2	1	0	1	1	0	2	1	0	0	1	0	0	1	1	1	1	0	0	0
768	0	1	1	1	1	2	1	0	0	0	1	2	1	0	0	0	1	1	1	0	0	1	1	1	0	1	0	0	2	2	1	0	0	2	1	1	1	0	0	1	0	0	1	1	1	1	0	1	1
769	0	1	0	1	0	1	1	0	0	0	1	0	0	0	0	0	0	2	0	1	0	0	0	2	0	1	0	1	2	2	0	0	2	1	2	1	2	0	1	1	1	0	1	2	1	0	0	2	0
770	1	1	0	1	0	1	0	0	2	0	0	0	0	0	0	0	2	0	0	2	0	0	0	2	0	0	0	1	2	2	0	0	1	2	1	2	2	0	0	1	1	0	0	1	0	0	0	1	1
771	0	1	0	0	0	0	1	0	0	0	0	0	1	0	0	0	1	1	1	1	0	0	0	2	1	2	0	1	2	2	2	0	1	2	1	1	2	0	0	1	1	0	0	1	1	0	0	2	0
772	1	1	0	0	0	1	1	0	1	0	0	0	1	0	0	1	0	2	2	0	0	0	0	2	0	2	0	1	1	0	1	0	1	2	0	2	2	1	1	0	0	0	1	1	1	0	0	0	0
773	1	2	0	0	0	1	2	1	0	0	0	1	2	0	0	1	1	1	1	1	1	0	0	2	0	0	0	1	2	2	1	0	1	1	1	2	2	0	0	0	0	0	1	1	1	2	0	2	0
774	0	1	0	1	0	2	1	0	0	0	1	1	2	0	0	0	2	1	1	1	1	1	1	1	1	1	0	1	2	2	1	1	1	1	1	1	1	0	0	0	0	0	2	2	1	1	0	1	0
775	1	1	0	0	0	1	2	1	0	0	0	0	1	0	0	1	1	2	0	0	0	0	0	2	0	0	0	0	1	2	1	0	0	2	0	2	1	0	0	1	0	1	1	2	0	0	0	2	0
776	0	2	0	0	0	0	2	1	0	0	1	1	0	0	0	0	2	0	0	2	1	0	0	2	0	1	0	0	1	1	2	0	1	2	0	2	1	0	0	1	0	1	0	2	0	2	0	0	0
777	1	1	0	0	0	1	2	0	1	0	1	1	1	0	0	0	1	1	2	0	2	0	1	1	1	1	1	1	2	2	0	1	2	2	0	2	0	0	0	1	0	1	0	1	0	1	0	2	0
778	1	2	0	1	0	1	2	1	0	0	0	0	0	0	0	0	2	1	1	1	0	0	1	1	1	1	1	1	2	2	0	1	1	1	1	2	1	0	0	2	0	0	1	2	1	0	0	2	0
779	0	1	0	0	0	0	1	0	1	1	1	0	0	0	0	0	1	1	0	1	0	0	0	2	0	1	0	0	2	2	0	1	1	0	1	1	0	0	0	1	0	0	1	2	0	2	0	0	2
780	0	2	1	0	1	1	1	0	0	0	2	2	2	0	0	0	2	1	1	1	1	0	0	2	0	0	0	0	2	2	0	0	1	0	2	0	0	0	0	1	0	0	0	2	0	0	1	1	0
781	0	2	1	2	0	2	0	0	2	0	0	0	0	0	0	0	2	0	0	2	0	0	0	2	0	2	0	0	2	2	1	1	2	0	1	1	2	0	0	1	0	0	0	1	0	0	2	0	0
782	1	0	0	0	0	0	1	0	1	1	0	1	0	0	0	0	0	0	0	2	0	0	0	2	0	2	0	1	2	2	1	0	2	1	0	2	0	0	0	2	0	1	0	2	1	1	0	1	1
783	1	1	0	0	0	1	1	0	1	0	0	1	1	0	0	0	2	0	0	2	0	0	1	1	1	1	0	0	2	2	1	2	1	1	1	1	2	0	0	0	0	0	0	2	0	0	0	1	0
784	1	1	0	1	0	1	2	1	0	1	1	0	1	0	0	0	2	0	1	1	1	0	0	2	0	0	0	0	1	1	2	1	0	1	1	2	2	0	0	1	0	0	0	1	0	0	0	2	0
785	0	2	0	0	0	2	0	0	2	0	0	2	2	0	0	0	2	0	0	1	0	1	0	2	0	2	0	0	2	2	1	0	1	0	1	2	2	0	0	0	0	0	0	1	0	0	0	1	1
786	1	2	1	2	0	2	1	0	0	0	2	1	2	0	0	0	2	2	1	1	1	0	0	2	0	1	0	0	2	2	1	2	1	1	1	0	1	0	0	1	0	0	0	2	1	1	0	1	1
787	1	1	0	0	0	0	1	0	1	0	1	1	1	0	0	0	1	0	1	1	1	0	0	2	0	1	0	0	2	2	1	2	2	0	2	0	1	1	1	1	0	1	0	2	1	0	0	2	0
788	1	1	0	1	0	2	0	0	2	0	0	1	1	0	0	0	1	1	1	1	1	0	2	0	1	1	0	1	2	2	1	1	1	2	0	2	1	0	0	1	0	0	1	2	1	0	1	1	0
789	1	0	0	0	0	1	2	0	1	0	0	2	2	0	0	0	0	0	0	2	0	0	0	2	0	1	0	0	2	2	0	2	1	2	0	2	1	0	0	2	1	0	0	2	0	2	0	0	0
790	1	0	0	1	1	2	1	1	1	1	0	0	0	0	0	0	2	1	1	1	1	0	0	2	0	2	0	0	1	1	2	2	1	0	2	0	2	0	0	1	0	0	0	2	1	1	0	1	0
791	1	0	0	0	1	2	0	0	1	0	1	1	2	0	0	0	0	2	1	0	1	0	0	2	0	0	0	0	2	1	0	0	1	2	0	2	1	0	0	0	0	0	0	1	0	0	0	2	0
792	0	1	0	0	0	0	2	0	0	0	0	1	1	0	0	0	0	0	1	1	1	0	0	2	1	2	0	1	2	2	1	0	2	0	2	2	1	0	0	1	0	0	1	1	1	1	0	1	1
793	1	1	0	1	0	1	2	1	0	0	1	0	0	0	0	0	2	0	0	2	0	1	0	2	0	2	0	2	2	2	0	1	1	1	1	1	1	0	0	2	0	0	0	1	0	0	1	0	1
794	1	0	0	0	0	1	1	0	0	0	0	0	0	0	0	0	2	0	0	2	0	0	0	2	1	0	1	2	2	2	1	1	1	1	1	2	0	0	0	2	0	0	0	1	0	1	1	1	0
795	1	0	0	0	0	1	1	0	0	0	1	0	0	0	0	0	2	0	0	1	0	0	1	1	1	1	0	2	1	1	2	2	2	2	0	2	2	0	0	1	0	0	0	2	0	0	0	2	0
796	1	2	0	0	0	0	1	0	1	0	0	1	0	0	0	0	1	0	0	2	0	0	0	2	0	0	0	0	1	1	0	1	2	0	1	1	0	0	0	1	0	1	0	1	2	0	0	2	0
797	0	1	0	0	0	2	1	0	1	0	0	0	0	0	0	0	2	0	0	2	0	0	0	2	0	1	0	0	2	2	0	0	1	0	2	0	2	0	1	1	1	0	2	2	1	1	0	2	0
798	0	1	1	0	0	1	0	0	2	0	0	1	2	0	0	1	1	1	1	1	0	0	0	2	0	2	0	0	2	2	1	1	1	1	0	2	1	0	0	0	0	0	0	0	2	1	0	1	1
799	0	1	0	1	0	1	1	0	1	0	1	1	1	0	0	0	1	1	1	1	1	0	0	2	0	0	0	2	1	1	1	0	2	1	0	2	2	0	0	0	0	0	0	1	0	0	0	1	0
800	1	2	1	0	0	0	1	0	1	0	1	0	1	0	0	0	0	1	0	1	0	1	0	2	0	1	0	1	2	2	2	1	2	0	1	1	2	0	0	1	0	0	0	1	1	1	0	1	0
801	0	1	2	0	0	0	1	1	1	0	0	0	0	0	0	0	1	1	1	1	0	0	0	2	0	1	0	0	2	2	0	1	1	1	0	2	0	0	0	1	0	0	0	1	0	0	0	2	0
802	1	1	0	0	0	1	1	1	1	1	0	0	2	1	1	1	1	0	1	1	0	0	0	2	0	0	0	0	2	2	0	0	0	2	0	1	1	0	0	1	0	0	0	1	0	0	0	0	0
803	1	0	0	1	0	2	1	0	0	0	0	0	0	0	0	0	0	2	2	0	0	0	0	2	0	1	0	1	2	2	1	2	1	0	2	0	1	0	0	2	0	0	1	1	1	1	0	0	1
804	0	0	0	1	0	2	1	0	0	1	2	0	2	0	0	1	1	0	0	1	0	1	0	2	0	2	0	0	1	2	1	0	0	2	0	2	2	1	1	1	0	0	1	2	1	1	0	1	0
805	0	1	0	0	0	1	1	0	0	1	2	1	2	0	0	0	1	1	1	1	1	0	0	2	0	2	0	1	2	2	1	0	1	2	1	2	2	0	1	2	2	1	0	1	1	0	0	1	0
806	1	0	0	0	0	1	1	1	1	0	0	0	2	1	1	1	2	2	2	0	0	0	0	2	0	1	0	0	2	2	0	1	1	2	1	2	2	0	0	1	1	0	1	2	1	0	1	1	0
807	1	1	0	0	1	1	1	1	0	0	0	0	1	0	0	1	2	1	1	1	1	0	0	2	0	0	1	2	2	2	1	0	1	0	0	2	1	0	0	2	0	0	1	2	0	0	0	2	0
808	0	0	1	0	0	1	0	0	2	0	0	1	1	0	0	0	2	2	1	1	1	0	0	2	0	1	0	0	2	2	1	0	0	2	0	2	1	0	0	1	1	0	1	2	1	0	0	2	0
809	1	1	0	1	0	1	2	0	0	0	1	0	1	0	0	1	2	1	1	1	0	0	0	2	0	0	0	1	2	2	0	0	2	1	0	2	0	0	0	1	0	1	0	2	0	2	0	0	2
810	0	0	0	0	0	1	1	1	0	0	0	1	2	0	0	0	0	0	1	1	1	0	1	1	1	2	0	0	2	2	0	0	1	0	1	1	1	0	0	1	0	0	0	2	0	0	0	1	0
811	0	0	0	0	0	1	1	1	1	0	0	1	0	0	0	0	1	0	0	2	0	0	0	2	0	1	0	0	2	2	0	0	1	1	1	1	0	1	1	1	0	0	1	1	1	2	0	2	0
812	0	1	0	0	1	1	0	0	2	0	0	1	2	0	0	0	1	1	0	1	0	0	1	1	0	1	0	0	2	2	0	0	1	2	1	2	2	0	1	1	1	0	0	1	1	0	0	1	0
813	0	1	0	0	0	0	0	0	1	0	1	0	0	0	0	0	1	2	1	0	1	0	0	2	0	0	1	1	2	2	0	0	0	1	0	2	1	0	0	2	0	0	0	1	0	0	0	1	1
814	0	0	0	0	0	1	0	0	1	0	1	0	0	0	0	0	1	0	0	1	0	0	0	2	0	1	0	0	1	1	1	2	1	0	1	1	1	0	0	1	0	0	0	1	0	0	0	1	0
815	0	1	0	0	0	1	0	0	2	0	0	1	1	0	0	0	1	0	1	1	1	0	0	2	0	0	0	2	2	2	1	2	1	2	0	2	1	0	0	2	1	0	0	1	0	1	0	2	0
816	1	1	0	1	0	1	1	0	1	0	1	0	1	0	0	0	0	1	0	0	0	0	0	2	0	0	0	0	2	2	0	2	1	1	1	1	1	1	0	0	0	0	1	1	1	1	0	1	0
817	0	1	0	1	0	1	2	0	0	0	2	0	0	0	0	0	1	1	1	1	0	0	1	1	0	1	0	0	2	2	1	2	2	2	0	2	1	0	0	2	0	1	0	2	0	1	1	1	0
818	0	1	0	0	0	0	0	0	2	0	0	1	1	0	0	0	0	0	0	2	1	1	0	2	0	1	0	0	2	2	1	0	0	2	0	2	1	1	0	1	0	0	0	0	2	0	0	2	0
819	0	2	0	0	0	0	2	1	0	0	0	1	2	0	0	0	1	1	0	1	0	0	0	2	0	2	0	0	2	2	1	2	2	0	2	1	0	0	0	1	0	0	0	2	0	0	0	2	0
820	1	1	0	0	0	0	2	0	0	0	2	0	0	0	0	0	0	2	0	1	0	0	1	1	1	1	0	2	2	2	2	1	2	1	1	1	1	0	0	1	0	0	0	1	1	0	0	1	1
821	1	2	0	0	0	0	1	0	0	0	2	0	1	0	0	0	0	2	2	0	0	0	0	2	0	1	0	0	1	1	2	1	1	1	1	1	2	0	0	0	0	1	0	2	1	1	0	1	0
822	1	1	0	1	0	1	0	0	2	0	0	1	1	0	0	0	2	1	0	2	1	0	0	2	1	0	0	0	2	2	0	0	0	2	2	1	2	0	0	0	0	0	0	2	1	1	0	2	0
823	0	2	0	0	0	1	1	0	1	0	1	0	0	0	0	0	1	1	0	1	0	0	1	1	0	1	0	1	2	2	0	0	1	1	0	2	2	0	0	1	1	0	0	1	1	0	0	1	0
824	1	1	0	1	0	1	0	0	1	0	0	1	2	0	0	0	1	0	1	1	1	0	1	1	0	2	0	0	1	1	2	2	2	0	1	1	1	0	0	2	0	0	0	1	0	0	0	1	1
825	0	1	0	0	1	1	2	1	0	1	1	0	1	0	0	1	2	2	1	1	1	1	0	2	0	2	0	0	2	2	0	1	1	0	0	2	0	0	0	2	0	0	0	0	2	1	0	1	1
826	1	1	0	0	0	0	0	0	1	0	0	0	0	0	0	0	2	1	1	1	0	0	0	2	1	0	0	0	2	2	1	2	2	0	1	1	2	0	1	2	1	0	0	1	0	1	0	1	1
827	0	2	0	0	0	0	2	1	0	0	1	0	1	0	0	0	1	0	0	2	0	0	1	1	0	1	0	0	2	2	2	0	2	0	2	1	2	0	0	0	1	0	0	2	0	0	1	1	0
828	0	2	0	1	0	1	1	0	1	0	0	2	1	0	0	0	1	1	1	1	0	0	0	2	1	0	0	1	2	2	1	2	2	2	0	2	2	0	0	0	0	0	0	1	0	0	0	2	0
829	1	1	0	1	0	1	2	0	0	0	1	1	2	0	0	0	1	2	1	0	1	0	0	2	0	1	0	0	2	2	1	0	0	2	0	2	2	0	1	1	1	1	0	2	1	0	0	0	0
830	1	1	0	1	0	2	2	1	0	0	1	1	1	0	0	0	1	1	0	1	0	0	0	2	1	0	0	0	2	1	0	1	1	1	1	1	2	0	0	1	0	0	1	2	1	1	0	2	0
831	0	1	1	1	0	2	1	0	1	1	1	1	1	0	0	0	1	0	0	2	0	0	0	2	1	0	0	0	2	2	0	0	2	0	2	1	2	0	0	0	0	0	0	0	1	0	0	0	1
832	0	0	0	0	0	1	1	0	0	0	0	0	1	0	0	1	2	1	1	1	1	0	1	1	0	0	0	0	2	2	0	0	1	1	1	2	2	1	1	0	0	0	1	1	1	1	0	1	1
833	1	1	0	0	0	1	0	0	2	0	0	1	1	0	0	0	0	0	1	1	1	0	0	2	0	2	0	0	2	2	0	1	2	0	2	0	1	0	0	1	0	1	0	2	2	0	1	0	1
834	0	1	0	1	0	1	0	0	2	0	0	0	0	0	0	0	0	1	2	0	1	0	0	2	1	2	0	2	2	2	0	0	2	1	0	2	2	0	0	1	0	0	1	2	1	1	0	1	0
835	0	2	0	0	0	2	1	0	1	0	0	1	2	0	0	0	2	0	0	2	1	0	1	1	1	1	0	0	2	2	0	2	1	1	0	2	1	0	0	1	0	0	1	2	0	0	0	2	0
836	0	0	0	0	0	1	0	0	0	0	1	0	0	0	0	0	0	1	0	1	0	0	1	1	1	0	0	1	1	1	1	2	2	0	1	1	0	0	0	2	0	1	0	1	1	0	0	2	0
837	0	2	0	0	0	0	1	0	1	1	1	0	0	0	0	0	1	0	0	2	0	1	1	1	1	1	1	1	2	2	0	2	2	0	2	1	0	0	0	1	0	0	1	2	1	1	0	1	1
838	0	2	0	0	0	0	0	0	2	0	0	0	2	0	0	1	0	2	2	0	0	0	0	2	0	1	0	0	2	2	0	2	2	2	0	2	1	1	0	0	0	0	0	2	0	0	0	2	0
839	1	0	0	0	2	2	1	0	0	1	1	0	0	0	0	0	0	2	1	1	1	0	0	2	0	1	0	0	2	2	0	1	2	0	1	1	1	0	0	2	0	0	0	2	1	0	0	2	0
840	1	1	0	0	0	1	2	1	0	0	1	0	1	0	0	1	1	1	1	1	0	0	1	1	1	1	0	0	2	2	1	0	0	1	2	2	2	0	0	1	1	0	0	0	0	0	0	0	0
841	0	1	0	0	0	1	2	0	0	0	1	1	2	1	1	0	1	1	1	1	1	0	0	2	0	0	0	0	1	1	1	0	0	1	1	1	2	1	1	0	0	1	0	2	1	2	0	2	0
842	0	2	0	0	1	1	1	1	1	0	0	1	1	0	0	0	1	1	1	1	1	0	0	2	0	1	0	0	2	2	0	0	1	2	0	2	1	0	0	1	1	0	1	1	0	0	1	0	0
843	0	1	0	0	0	1	0	0	2	0	0	0	0	0	0	0	0	0	0	2	0	0	0	2	0	1	0	1	2	2	0	1	1	1	0	2	1	0	0	1	1	1	0	2	1	1	0	1	0
844	0	1	0	1	0	2	2	1	0	0	0	0	0	0	0	0	1	1	0	2	0	0	0	2	1	0	0	0	2	1	1	1	2	1	1	2	1	0	0	2	0	0	1	2	1	0	1	1	1
845	0	1	0	0	0	1	1	0	1	1	2	0	0	0	0	0	1	0	0	2	0	0	0	2	0	1	0	1	2	1	1	0	2	1	2	1	2	0	0	0	0	0	0	0	0	0	0	2	0
846	1	1	1	1	0	2	1	1	1	1	0	0	1	0	0	1	0	0	0	2	0	1	0	2	0	0	0	1	2	2	1	2	1	2	0	2	1	0	0	1	0	0	0	2	0	0	0	2	0
847	0	1	0	0	1	2	0	0	1	0	0	0	0	0	0	0	0	1	1	1	1	0	0	2	0	0	1	0	2	2	0	0	0	1	2	2	1	1	1	1	1	0	0	2	0	0	0	1	1
848	0	2	0	1	0	2	1	2	0	0	0	0	1	0	0	0	1	1	0	2	0	0	0	2	1	1	0	0	2	2	0	1	2	0	2	0	0	0	0	2	0	0	1	1	1	2	1	1	0
849	1	1	0	0	1	1	2	1	0	0	1	1	2	0	0	0	2	0	0	2	0	0	0	2	0	1	0	2	2	2	1	1	2	1	1	2	1	0	0	1	1	0	0	1	0	0	0	2	0
850	1	2	0	0	0	1	1	1	1	0	1	0	0	0	0	0	1	2	1	0	1	0	0	2	0	1	0	2	2	2	2	0	0	2	0	2	0	0	0	2	1	0	0	0	0	1	0	0	1
851	1	2	0	1	0	1	2	1	0	0	1	0	0	0	0	0	1	2	1	0	1	0	0	2	0	1	0	1	2	2	0	2	1	2	0	2	2	0	0	0	0	0	0	1	0	0	0	0	0
852	1	1	0	0	0	0	1	1	0	0	0	0	0	0	0	0	1	1	0	1	0	0	2	0	1	1	0	0	2	1	1	0	0	1	1	1	0	0	0	1	0	0	0	2	1	0	1	1	0
853	1	0	0	0	1	1	2	0	0	0	0	0	1	0	0	0	1	0	0	2	0	1	0	2	0	2	0	0	1	1	2	0	0	2	1	1	1	0	0	2	0	0	0	1	0	0	0	1	1
854	0	1	0	1	0	1	1	1	1	0	0	0	1	0	0	0	2	2	2	0	1	0	0	2	1	2	0	0	2	2	0	0	0	2	0	2	1	0	0	2	0	0	0	2	0	0	0	0	2
855	0	0	0	1	1	2	2	0	0	0	0	1	1	0	0	0	1	0	1	1	1	0	0	2	0	1	0	0	2	2	1	0	0	1	1	1	2	0	0	1	0	0	0	2	0	2	0	2	0
856	0	1	1	1	0	2	0	0	2	0	0	0	0	0	0	0	2	0	0	2	0	0	0	2	0	0	0	0	2	2	0	1	1	0	1	1	2	1	1	0	0	1	0	2	0	0	0	2	0
857	0	1	0	1	0	2	1	0	0	0	1	0	1	0	0	1	1	1	2	0	1	0	0	2	0	1	0	2	1	1	2	1	1	1	0	2	2	0	0	1	0	0	0	0	0	0	1	1	0
858	0	1	0	0	1	2	2	1	0	0	1	0	0	0	0	0	1	2	1	0	1	0	0	2	0	1	0	0	2	2	1	1	1	2	0	2	2	0	0	1	0	0	2	2	1	1	0	1	0
859	1	0	0	0	0	1	0	0	1	0	0	0	1	0	0	1	1	1	0	1	0	0	0	2	1	2	0	1	2	1	1	0	1	1	1	1	0	0	0	2	0	0	0	1	2	1	0	1	0
860	1	1	0	0	0	0	2	1	0	0	0	0	0	0	0	0	1	1	1	1	1	0	1	1	1	1	2	1	2	2	1	1	2	2	0	2	1	1	1	0	0	0	1	2	1	0	0	2	0
861	1	2	0	0	0	0	2	1	0	0	0	0	0	0	0	0	1	1	0	1	0	0	1	1	1	1	0	0	2	2	1	0	0	2	0	2	0	0	0	2	0	0	0	1	0	0	0	0	1
862	1	1	0	1	0	1	1	0	0	0	1	0	0	0	0	0	2	2	1	1	1	0	0	2	0	1	0	1	1	1	1	1	0	1	1	1	1	1	1	1	0	0	0	1	1	1	0	1	1
863	0	0	0	0	0	1	1	0	1	0	0	2	2	1	1	0	1	0	0	2	0	0	1	1	1	0	1	0	2	2	0	0	1	0	0	2	1	0	0	1	0	0	1	2	1	0	0	0	1
864	0	1	0	0	0	1	2	1	0	0	0	2	2	0	0	0	0	1	1	1	0	0	0	2	1	2	0	0	2	1	0	0	1	0	1	2	1	1	0	0	0	1	0	2	1	0	0	1	0
865	1	2	1	1	0	1	1	0	0	0	0	0	0	0	0	0	0	1	1	1	1	0	0	2	1	0	0	0	2	2	2	2	2	0	2	0	1	0	0	0	1	1	0	1	1	0	0	1	0
866	0	2	1	1	0	1	2	1	0	0	0	1	1	0	0	0	0	1	1	1	1	0	0	2	0	1	0	1	2	2	2	0	2	1	1	2	2	0	0	0	1	0	1	2	0	0	0	1	1
867	1	2	0	0	0	0	1	0	0	0	0	1	1	0	0	0	2	2	2	0	2	1	0	2	0	0	0	0	2	2	0	2	2	1	1	2	1	0	0	2	1	1	0	1	1	0	0	2	0
868	0	1	0	1	0	1	1	0	1	0	1	1	2	0	0	0	0	0	0	2	0	0	0	2	0	2	1	0	2	1	0	1	1	1	2	2	1	0	0	1	0	1	0	1	0	0	0	0	0
869	1	1	0	1	0	1	2	1	0	0	0	0	0	0	0	0	0	1	1	1	1	0	0	2	0	0	0	0	2	2	1	0	0	1	2	2	0	0	0	1	0	0	0	1	0	0	0	1	0
870	1	2	0	0	0	0	2	0	0	0	1	1	2	0	0	0	1	2	1	1	0	0	1	1	1	2	0	0	1	1	2	0	0	2	1	2	1	1	1	1	0	0	0	1	0	0	0	0	0
871	1	1	0	0	1	2	1	0	1	0	1	0	0	0	0	0	1	0	1	1	1	0	0	2	0	2	0	0	2	2	0	2	1	0	1	1	1	0	0	1	1	0	0	1	0	0	0	2	0
872	0	0	0	0	1	2	1	0	0	0	1	0	1	0	0	0	1	1	1	1	0	0	0	2	1	1	1	0	2	2	0	2	2	2	0	2	2	0	0	1	0	1	0	1	0	1	1	0	0
873	0	1	1	0	0	1	0	0	1	0	1	0	1	0	0	0	1	2	1	0	1	0	1	1	0	1	0	0	2	2	0	0	1	0	1	2	1	0	0	2	1	0	1	1	1	0	0	1	0
874	0	1	0	0	0	1	2	0	0	0	1	1	1	0	0	0	1	0	0	2	0	1	0	2	0	0	0	0	1	1	0	2	2	0	2	0	2	0	0	1	1	0	1	1	1	0	0	2	0
875	1	0	0	0	0	1	1	0	0	0	1	1	1	0	0	0	1	0	1	1	1	1	0	2	0	1	0	0	1	1	1	1	2	1	1	1	1	0	0	1	0	0	0	2	0	0	0	0	1
876	1	1	0	1	0	1	1	0	2	0	0	1	1	0	0	0	1	2	0	1	1	0	0	2	1	0	0	1	1	1	1	1	1	1	1	2	1	0	0	2	0	2	0	2	1	1	0	0	2
877	0	1	0	0	0	2	1	0	0	0	1	0	0	0	0	0	0	0	0	2	1	0	0	2	0	0	0	0	2	2	2	0	0	1	1	1	1	0	0	1	1	0	0	1	0	0	0	2	0
878	0	2	0	0	0	1	1	0	1	0	0	0	0	0	0	0	1	1	0	1	0	0	0	2	0	1	1	0	2	1	0	2	1	1	0	2	1	1	1	1	1	1	0	1	1	0	1	0	0
879	0	0	0	1	0	2	0	0	2	0	0	0	2	0	0	0	2	1	1	1	1	0	0	2	0	1	0	0	2	2	1	0	0	2	0	2	2	1	1	0	0	1	0	2	0	0	0	0	0
880	1	1	1	1	1	2	2	0	0	0	1	0	0	0	0	0	2	0	0	2	0	0	0	2	0	0	0	1	1	1	2	1	1	2	0	2	0	0	0	1	0	0	0	1	1	1	0	2	0
881	1	1	0	0	0	1	1	0	1	0	1	1	1	1	1	0	2	1	1	1	0	0	0	2	0	0	0	0	2	2	1	1	1	0	1	1	0	0	0	1	0	0	0	1	0	1	0	1	1
882	0	1	0	1	0	1	1	0	1	0	1	0	0	0	0	0	2	1	0	2	0	0	0	2	0	1	0	1	1	2	1	0	2	0	2	2	1	0	0	1	0	0	1	2	1	1	1	0	0
883	1	0	0	0	1	1	2	1	0	0	0	0	0	0	0	1	2	1	1	1	1	0	0	2	0	2	0	0	1	1	1	1	1	0	1	1	1	0	0	1	0	0	0	1	0	0	1	2	0
884	0	2	0	0	1	1	2	1	0	0	1	0	0	0	0	0	2	1	1	1	1	0	1	1	1	0	0	0	1	1	1	2	1	1	1	1	1	0	0	1	0	2	0	2	1	0	0	1	1
885	0	0	0	0	0	1	1	1	0	0	0	1	2	0	0	0	1	0	1	1	1	1	0	2	0	2	1	1	2	2	0	1	1	0	1	1	0	0	0	2	0	0	0	2	0	0	0	2	0
886	1	0	0	0	2	2	2	1	0	0	0	0	0	0	0	0	1	1	1	1	0	0	0	2	0	0	0	0	1	1	0	0	0	2	0	2	1	0	0	1	0	1	0	2	1	0	0	2	0
887	1	1	0	1	0	1	0	0	0	0	0	1	2	0	0	0	0	2	0	1	0	0	0	2	1	0	0	0	2	2	0	0	0	1	1	1	1	0	0	2	0	0	0	1	0	0	1	0	0
888	0	1	0	0	0	0	1	0	1	0	0	1	1	0	0	0	2	0	0	2	0	0	1	1	2	2	0	2	1	1	2	1	1	2	0	2	2	0	0	0	0	0	0	1	2	1	0	2	0
889	1	1	0	0	0	0	2	1	0	0	1	0	1	0	0	0	0	0	0	2	0	0	1	1	0	1	0	0	1	1	1	1	1	1	0	2	2	0	0	1	0	1	0	1	0	1	0	2	0
890	1	1	0	0	0	1	0	0	2	0	0	0	0	0	0	0	0	1	1	0	1	0	0	2	0	1	0	0	2	2	0	0	1	0	1	1	1	0	0	2	1	0	0	1	0	1	1	1	0
891	1	2	0	0	0	1	0	0	2	0	0	1	2	0	0	0	1	2	0	1	0	0	0	2	0	1	0	0	2	2	0	0	1	2	0	2	1	0	0	2	0	1	1	2	1	1	0	1	0
892	1	0	0	0	0	1	0	0	1	0	1	1	1	0	0	0	0	2	1	1	1	0	0	2	0	1	2	1	2	2	1	1	2	0	1	1	2	0	1	2	1	0	0	0	0	0	1	0	0
893	0	2	0	0	0	1	1	0	0	0	2	0	1	0	0	1	1	1	0	1	0	0	0	2	0	1	0	0	1	1	0	2	2	0	2	0	2	0	0	1	0	0	1	2	1	1	0	2	0
894	0	2	0	0	0	0	2	0	0	0	1	0	1	0	0	1	2	1	1	1	1	0	1	1	1	1	0	2	1	1	1	1	1	1	1	1	2	0	1	1	1	0	0	2	0	0	1	1	0
895	1	1	0	0	0	0	2	0	0	0	2	0	1	0	0	0	1	0	0	2	0	0	0	2	0	1	0	0	2	2	1	1	1	2	1	2	1	0	0	1	0	0	0	2	0	0	0	2	0
896	1	2	1	0	1	1	1	0	0	0	1	0	0	0	0	0	2	2	2	0	1	0	0	2	0	1	0	0	2	1	0	0	2	0	2	2	0	0	0	1	0	0	1	2	1	0	0	0	0
897	0	1	0	0	0	2	1	0	0	0	1	0	0	0	0	0	0	1	1	1	1	0	0	2	0	1	0	1	2	2	1	1	1	2	0	2	0	0	0	2	1	0	0	1	0	0	0	2	0
898	0	2	0	1	0	1	0	0	1	0	0	0	0	0	0	0	2	0	0	2	1	1	1	1	0	0	0	0	2	2	0	2	1	0	2	0	2	0	0	0	0	0	1	2	1	0	0	1	1
899	1	1	0	0	0	1	2	0	1	0	0	0	2	0	0	1	0	1	0	0	0	0	0	2	0	0	0	1	2	2	2	1	1	2	1	2	1	0	0	1	0	0	0	2	0	0	1	0	0
900	0	2	0	0	0	0	1	0	0	0	1	0	0	0	0	0	1	2	0	1	0	0	1	1	0	2	0	0	2	2	1	0	0	1	2	2	1	1	1	0	0	0	0	1	0	0	0	1	1
901	1	1	0	0	0	2	2	0	0	0	1	0	0	0	0	1	1	1	0	1	0	0	0	2	0	2	0	1	2	2	2	1	2	1	1	1	2	0	0	0	1	0	1	1	0	0	0	2	0
902	0	0	0	0	1	1	2	0	0	0	2	0	1	0	0	1	1	1	0	2	0	1	0	2	0	1	0	1	1	1	1	2	1	1	0	2	1	0	0	2	0	0	0	2	0	0	0	2	0
903	0	1	0	1	0	2	0	0	1	0	0	0	0	0	0	0	1	0	1	1	1	0	0	2	0	1	0	0	1	1	1	1	1	2	0	2	2	0	1	2	1	0	0	1	1	1	0	1	0
904	0	2	0	0	0	0	1	0	1	1	1	0	0	0	0	0	0	2	1	1	1	0	1	1	1	0	0	1	2	2	1	2	2	0	2	0	2	0	0	1	0	0	0	1	0	0	0	0	0
905	0	1	0	1	1	2	1	0	1	0	0	0	0	0	0	0	1	2	0	0	0	0	0	2	1	2	0	0	2	2	1	1	2	0	2	0	2	0	0	0	0	0	1	1	1	1	0	2	0
906	0	2	0	0	0	1	1	0	1	0	0	1	1	0	0	0	1	0	1	1	1	0	1	1	1	1	0	0	2	2	0	1	2	0	2	0	2	1	1	0	0	0	0	1	1	0	0	1	1
907	1	1	0	0	0	1	1	0	0	0	0	0	1	0	0	1	2	1	1	1	0	0	0	2	0	1	0	0	1	1	1	1	2	2	0	2	0	0	0	2	0	0	1	2	1	0	0	1	1
908	0	1	0	0	0	1	2	0	0	0	2	0	1	0	0	1	0	1	1	1	1	0	1	1	1	0	0	0	2	2	0	0	1	1	1	2	1	0	0	1	0	0	0	1	0	0	1	0	0
909	0	1	0	0	0	1	1	0	0	0	1	0	0	0	0	0	1	1	0	1	0	0	1	1	1	0	0	0	2	2	0	0	0	2	0	2	0	0	0	1	1	0	0	2	0	1	0	1	1
910	0	1	0	1	0	1	0	0	1	0	0	1	2	0	0	1	0	2	1	0	1	0	0	2	0	2	0	0	2	2	0	1	0	1	1	2	1	0	0	0	0	0	0	1	0	0	0	2	0
911	1	1	0	1	0	2	1	0	1	1	1	0	1	0	0	1	2	0	0	2	1	0	0	2	0	1	0	1	2	2	1	0	0	1	1	1	2	0	0	0	1	1	0	1	1	0	0	0	0
912	1	2	0	0	0	0	2	0	0	0	1	1	1	0	0	0	1	1	0	1	0	0	0	2	1	1	0	0	2	2	1	1	0	2	1	2	2	0	0	0	0	0	0	1	0	0	0	1	0
913	1	2	0	0	0	0	0	0	0	0	1	2	2	0	0	0	1	0	0	2	0	1	0	2	0	0	0	0	2	2	0	1	1	2	0	2	0	0	0	1	0	0	0	1	2	1	0	1	0
914	0	2	0	0	0	0	0	0	2	0	0	0	0	0	0	0	1	0	1	1	1	0	0	2	0	0	0	0	2	2	1	0	0	2	0	2	1	0	0	0	0	0	0	1	0	0	0	1	0
915	1	1	0	0	1	1	2	1	0	0	1	0	0	0	0	0	1	0	0	2	0	0	1	1	1	1	0	1	2	2	1	1	2	0	1	1	1	0	0	0	0	0	1	1	1	0	1	2	0
916	0	1	0	0	0	2	2	1	0	0	1	1	0	0	0	0	0	1	0	1	0	0	0	2	0	2	0	1	2	2	2	1	2	1	1	2	2	0	0	0	0	0	0	0	0	0	0	1	1
917	1	0	0	0	0	1	1	1	0	0	0	1	1	0	0	0	1	1	2	0	2	0	0	2	0	1	0	0	2	1	0	1	1	1	0	2	1	0	0	2	1	0	0	2	0	0	1	1	0
918	1	1	0	1	0	1	1	0	1	0	1	2	2	0	0	0	1	1	1	1	0	0	0	2	0	0	0	0	2	2	0	0	1	1	1	1	2	0	0	0	0	0	0	2	0	0	0	2	0
919	0	1	0	1	0	2	1	0	1	0	1	1	1	0	0	0	0	0	0	2	0	0	0	2	1	0	0	1	1	1	2	0	2	1	2	1	1	0	0	1	0	0	0	1	0	1	0	1	0
920	0	0	0	0	0	1	2	0	0	0	0	0	1	0	0	1	1	1	0	1	0	0	1	1	1	2	0	0	2	2	0	2	2	2	0	2	0	0	0	1	0	0	0	2	0	0	0	2	0
921	1	1	0	0	0	1	1	0	1	0	1	1	2	0	0	1	1	1	1	1	0	0	0	2	0	2	0	0	2	2	0	0	1	0	1	2	1	0	0	1	0	0	0	2	0	0	0	2	0
922	1	2	1	0	0	0	2	0	0	0	0	0	1	0	0	1	0	0	1	1	1	0	0	2	0	2	0	0	2	2	0	1	2	2	0	2	2	0	1	2	2	0	1	2	1	0	0	2	0
923	0	0	0	1	0	2	1	0	0	0	0	0	0	0	0	0	1	0	0	2	0	0	0	2	0	0	0	1	2	2	1	0	1	1	1	1	1	0	0	0	0	1	0	1	1	0	0	2	0
924	0	1	0	0	0	1	1	1	1	0	0	0	0	0	0	0	1	0	0	2	0	0	1	1	0	0	0	0	2	1	0	0	1	0	1	2	2	0	0	1	0	0	0	1	0	1	0	1	1
925	0	0	0	0	0	1	2	1	0	0	1	0	1	0	0	0	2	1	0	2	0	0	1	1	0	1	0	0	1	1	0	1	1	2	0	2	2	0	0	1	0	0	0	0	0	0	0	2	0
926	0	2	0	1	0	2	1	0	0	0	1	0	0	0	0	0	1	1	1	1	1	0	0	2	0	0	0	0	2	2	0	1	0	2	0	2	1	0	0	1	0	0	1	1	1	2	0	1	0
927	1	0	0	0	0	2	2	1	0	0	1	0	0	0	0	0	0	0	1	1	1	0	1	1	1	1	0	0	2	2	1	1	0	2	0	2	2	0	0	1	0	0	0	2	0	0	0	0	1
928	0	2	0	0	0	0	1	1	0	0	0	0	0	0	0	0	1	1	1	1	0	0	0	2	1	1	0	1	2	2	1	1	1	1	1	1	1	1	1	1	1	1	0	1	1	0	0	2	0
929	1	0	0	1	1	2	0	0	2	0	0	0	1	0	0	0	2	1	0	2	0	1	0	2	0	0	0	0	2	2	1	0	0	2	0	2	1	0	0	2	0	0	0	2	0	1	0	0	1
930	1	1	0	0	0	0	1	0	0	1	1	0	0	0	0	0	1	1	1	1	0	1	0	2	0	1	0	1	2	2	1	1	2	0	0	2	2	0	0	1	1	0	0	1	0	0	0	2	0
931	0	1	0	0	0	0	2	0	0	0	2	1	1	0	0	0	2	1	0	2	1	0	0	2	0	2	0	0	2	2	0	0	1	2	0	2	1	0	0	2	1	0	0	2	0	0	0	2	0
932	0	1	0	1	0	1	2	0	0	0	1	0	1	0	0	1	0	1	1	1	0	0	0	2	0	1	0	1	2	2	2	2	1	0	1	1	2	0	0	0	0	0	0	0	0	0	0	2	0
933	1	1	0	1	0	2	0	0	1	0	1	1	2	0	0	0	1	1	1	1	0	0	0	2	0	1	0	0	2	2	1	0	1	2	0	2	2	0	0	0	0	0	0	1	2	1	1	1	1
934	1	1	0	0	1	1	1	1	0	0	0	0	0	0	0	0	1	2	1	0	1	0	0	2	0	0	0	0	2	2	0	0	2	0	1	2	1	0	0	1	0	0	1	2	0	2	0	2	0
935	0	1	0	1	0	2	0	0	1	0	1	0	0	0	0	0	2	0	0	2	0	1	1	1	0	0	1	1	2	2	0	0	1	1	1	2	1	0	0	1	0	0	0	2	0	2	0	1	1
936	0	0	0	0	1	2	1	0	0	0	1	1	1	0	0	0	1	0	0	2	0	0	0	2	0	2	0	0	1	1	1	1	2	1	1	1	2	0	0	0	0	0	0	2	1	1	0	0	1
937	0	2	1	0	0	0	1	0	1	0	0	0	1	0	0	1	1	1	1	1	1	0	1	1	0	1	0	1	2	1	0	0	1	1	1	2	1	0	0	1	0	0	0	1	1	1	0	1	1
938	0	2	1	1	0	1	2	0	1	0	0	1	2	0	0	0	0	2	0	1	0	0	0	2	0	0	0	0	2	2	1	1	2	1	1	1	0	0	0	2	0	0	1	2	1	0	0	0	2
939	0	1	0	1	0	1	1	0	1	0	1	0	2	0	0	1	1	0	0	2	0	0	0	2	0	2	0	1	1	2	2	1	1	1	0	2	1	0	0	0	1	0	0	0	0	0	0	2	0
940	1	0	0	0	1	2	1	1	1	0	0	1	1	0	0	0	1	0	0	2	0	1	0	2	0	1	0	0	2	2	1	2	1	0	1	1	1	1	0	1	0	0	0	2	0	0	0	1	0
941	1	1	0	1	0	2	1	0	1	0	0	0	1	0	0	0	1	2	1	0	1	0	1	1	0	0	0	0	2	2	0	2	1	1	1	0	2	0	0	1	0	2	0	2	0	0	0	2	0
942	0	0	0	0	1	1	0	0	0	0	1	1	2	0	0	0	2	1	1	1	1	0	0	2	1	1	0	0	2	1	1	0	0	2	0	2	2	0	0	1	0	1	0	2	1	1	0	1	0
943	0	1	1	1	0	2	2	0	0	0	2	1	1	0	0	0	1	1	1	1	1	0	0	2	0	0	0	1	1	0	1	0	1	0	1	1	1	0	0	1	0	0	0	2	0	0	0	1	0
944	1	0	0	1	0	2	2	0	1	0	1	0	0	0	0	0	2	2	1	1	1	0	0	2	0	0	0	0	2	2	1	0	1	0	1	1	1	0	0	1	0	0	1	2	1	1	0	0	1
945	0	2	1	1	0	1	2	0	0	0	0	0	0	0	0	0	2	2	2	0	2	0	1	1	1	0	0	1	1	1	1	0	0	1	2	2	0	0	0	2	0	0	0	0	0	0	0	1	0
946	0	0	0	0	1	2	1	1	1	0	0	0	2	0	0	1	2	0	0	2	0	0	1	1	1	1	1	0	2	2	0	1	1	1	0	2	1	0	0	2	0	0	0	1	0	0	0	2	0
947	0	1	0	0	0	1	2	0	0	0	2	1	2	0	0	0	0	1	2	0	1	0	0	2	0	2	0	0	2	1	0	2	1	0	1	1	1	0	0	1	0	0	1	1	1	1	1	1	1
948	0	1	1	1	1	2	0	0	2	0	0	0	0	0	0	0	1	0	0	2	0	1	0	2	1	1	1	0	2	2	0	0	0	1	1	1	0	0	0	1	0	2	0	2	0	0	0	2	0
949	0	0	0	0	0	1	1	1	0	0	0	0	1	0	0	0	0	1	1	1	1	1	0	2	1	1	0	0	2	2	0	0	1	1	0	2	1	0	0	1	0	0	0	1	1	1	0	1	1
950	1	0	0	0	1	1	1	1	1	0	0	0	1	0	0	1	2	1	1	1	1	0	0	2	0	1	0	2	2	2	2	1	1	1	0	2	0	0	0	1	1	0	0	2	0	0	0	1	0
951	1	0	0	0	0	1	2	0	0	0	2	0	1	0	0	1	0	0	0	2	0	0	0	2	1	1	0	0	1	1	1	1	1	0	0	1	1	0	0	0	0	0	1	1	1	1	0	1	1
952	0	1	0	0	0	0	1	1	0	0	0	0	0	0	0	0	2	2	2	0	0	0	0	2	0	0	0	0	2	2	0	0	1	2	0	2	0	0	0	1	1	0	0	1	1	1	0	2	0
953	0	1	0	1	1	2	2	1	0	0	0	0	0	0	0	0	2	0	1	1	1	0	0	2	0	1	0	0	2	2	1	1	2	1	1	1	1	0	0	2	0	2	0	2	1	0	0	2	0
954	0	0	0	0	1	2	2	1	0	0	1	0	1	0	0	1	0	2	1	0	1	0	1	1	1	0	0	0	2	1	0	2	1	0	1	1	0	0	0	1	0	0	0	1	0	1	0	1	1
955	1	1	0	1	0	2	1	0	0	1	1	0	0	0	0	0	1	0	0	2	0	0	0	2	0	1	0	1	2	2	1	1	2	1	1	1	1	1	0	1	0	1	0	2	2	0	0	2	0
956	1	1	0	0	0	1	0	0	1	0	1	0	0	0	0	0	1	2	0	2	0	0	0	2	0	0	2	1	2	2	1	0	1	2	1	2	1	2	1	1	1	0	0	2	1	1	0	2	0
957	0	1	0	0	0	1	1	0	1	0	0	0	1	0	0	0	1	0	0	2	0	0	0	2	0	1	0	1	2	2	1	1	1	1	0	2	1	0	0	1	0	1	0	2	1	0	0	2	0
958	0	1	0	0	0	1	1	0	0	0	0	0	0	0	0	0	1	1	1	1	1	0	0	2	0	1	0	1	2	2	2	0	0	1	1	1	2	0	0	1	0	0	1	1	1	1	0	0	1
959	0	2	0	0	0	1	1	0	1	0	0	1	1	0	0	0	0	1	1	1	0	0	0	2	1	0	0	0	2	1	0	2	1	2	0	2	1	0	0	1	0	1	0	2	1	1	0	2	0
960	1	1	0	0	0	1	2	1	0	0	1	0	0	0	0	0	2	1	1	1	0	0	1	1	0	2	0	1	1	1	2	1	1	1	1	1	1	1	0	1	0	0	1	2	2	1	0	2	0
961	1	1	0	0	1	2	1	0	1	0	0	0	0	0	0	0	1	1	2	0	1	1	0	2	0	0	1	0	2	2	0	0	1	0	1	2	0	0	0	2	0	0	0	0	0	0	0	2	0
962	0	1	0	0	0	0	1	0	1	0	1	0	0	0	0	0	0	1	0	1	0	0	0	2	0	0	0	0	1	1	2	1	2	0	0	2	1	0	0	1	0	0	0	1	0	1	0	1	1
963	1	1	1	0	0	1	1	2	0	0	0	1	2	0	0	0	1	0	2	0	1	1	0	2	0	1	0	2	1	1	2	1	2	0	0	2	1	0	0	2	0	0	0	1	1	1	0	0	0
964	0	1	0	1	0	1	2	1	0	1	1	0	0	0	0	0	1	1	1	1	1	0	1	1	0	1	1	0	2	2	0	2	1	1	1	1	2	0	0	0	1	0	0	1	1	0	0	1	0
965	1	1	0	0	1	2	0	0	1	0	0	1	2	0	0	0	1	1	1	0	1	0	1	1	1	2	0	0	2	2	0	1	1	0	1	1	1	0	0	1	0	0	0	1	1	0	1	1	1
966	0	2	0	0	0	0	2	1	0	0	0	0	1	0	0	1	0	1	1	1	0	0	0	2	0	0	0	0	2	2	0	0	2	1	0	2	1	0	0	2	1	0	0	1	0	0	0	2	0
967	1	1	1	1	0	2	1	0	1	1	1	1	1	0	0	0	2	1	0	2	0	0	0	2	1	2	0	0	2	1	1	0	1	1	1	1	2	0	0	1	0	0	0	0	1	0	0	2	0
968	1	0	0	0	0	1	0	0	1	0	0	0	1	0	0	0	2	1	1	1	1	0	0	2	0	0	1	0	2	2	1	0	0	2	0	2	1	1	1	0	0	1	0	2	1	0	0	1	1
969	1	1	0	1	1	2	1	1	0	0	0	0	0	0	0	0	1	1	1	1	0	0	1	1	0	1	0	1	2	2	1	2	1	0	1	1	0	0	0	2	0	1	0	1	1	0	1	1	0
970	0	1	0	0	1	1	1	0	0	0	0	0	1	0	0	0	1	1	0	1	0	0	0	2	0	1	0	0	2	2	0	0	2	1	0	2	1	0	0	1	0	0	0	1	0	1	0	2	0
971	0	2	1	0	0	0	0	0	2	0	0	0	1	0	0	1	1	1	0	2	0	0	1	1	1	1	0	0	2	2	0	0	1	1	0	2	1	0	0	1	0	0	0	2	1	0	0	1	1
972	1	1	0	0	0	2	1	0	0	0	1	0	1	1	1	0	1	0	1	1	1	0	1	1	1	1	0	1	2	2	0	0	2	2	0	2	0	0	0	1	0	0	0	2	1	0	0	1	1
973	0	2	0	0	0	1	0	0	2	0	0	1	2	1	1	0	1	1	2	0	1	0	0	2	0	1	0	1	2	2	2	0	0	2	0	2	1	0	0	0	0	0	0	0	2	0	0	2	0
974	0	0	1	1	0	1	0	0	1	0	0	0	0	0	0	0	1	2	0	1	0	0	1	1	1	2	0	0	2	1	0	0	1	2	0	2	1	0	0	1	0	0	1	1	1	0	0	0	1
975	1	2	1	0	1	1	0	0	2	0	0	1	1	0	0	0	2	1	1	1	1	0	0	2	1	2	0	0	2	2	1	0	0	1	1	1	1	1	1	0	0	0	0	0	2	1	0	1	0
976	1	1	0	0	0	0	0	0	2	0	0	0	0	0	0	0	1	0	0	2	0	0	0	2	1	2	0	0	2	1	0	0	1	2	0	2	0	0	0	1	1	0	1	2	0	0	0	2	0
977	0	2	0	0	1	1	1	1	0	0	0	0	0	0	0	0	2	0	0	2	0	0	1	1	1	0	0	1	1	2	2	0	1	1	1	1	1	0	0	1	0	1	0	1	1	0	0	0	2
978	0	2	0	0	0	0	1	1	1	0	0	0	0	0	0	0	1	1	1	1	0	0	0	2	1	0	0	1	2	2	2	0	1	1	1	1	1	1	1	1	0	0	1	2	1	1	0	1	0
979	1	1	0	1	0	1	1	0	0	0	0	1	1	0	0	0	1	1	1	1	1	1	0	2	0	1	0	0	2	2	1	2	1	0	2	0	1	0	0	2	1	0	0	2	0	0	1	1	0
980	0	2	0	0	0	2	1	0	0	0	0	0	1	0	0	1	0	1	0	0	0	0	0	2	0	1	0	0	2	2	0	0	0	1	2	2	2	0	0	1	0	1	0	1	1	0	0	1	1
981	1	0	0	0	0	1	0	0	1	0	0	1	1	0	0	0	0	2	2	0	0	0	0	2	0	1	0	1	2	2	0	1	2	1	2	2	1	0	0	2	1	0	0	2	0	0	1	1	0
982	1	2	1	0	0	0	1	0	1	0	0	0	0	0	0	0	2	1	1	1	0	0	0	2	0	2	0	0	2	2	1	0	0	2	0	2	2	0	0	1	1	0	0	2	0	0	0	1	1
983	0	1	0	0	0	2	1	0	0	0	0	0	0	0	0	1	2	0	0	1	0	0	0	2	0	1	0	1	2	2	0	1	1	1	0	2	2	0	0	0	0	0	1	2	2	1	0	2	0
984	0	1	0	0	1	2	2	1	0	0	1	0	1	0	0	1	2	2	1	1	1	0	0	2	0	0	0	0	2	2	1	0	0	1	0	2	1	0	0	2	0	0	0	0	1	0	0	1	0
985	0	2	0	0	0	0	0	0	2	0	0	2	1	0	0	0	0	0	1	1	1	0	0	2	0	0	0	1	1	1	1	1	1	0	0	2	2	0	0	1	0	0	0	0	0	0	0	1	1
986	1	1	0	0	0	2	0	0	2	0	0	1	0	0	0	0	0	1	1	1	0	1	0	2	0	1	0	0	2	2	0	0	2	0	1	1	2	1	1	1	1	0	0	2	0	0	0	1	0
987	0	2	1	1	0	1	2	0	0	0	1	0	0	0	0	0	2	2	1	1	1	0	0	2	0	1	0	0	2	2	0	0	1	1	1	2	1	0	0	1	0	0	0	2	1	1	0	1	1
988	0	1	2	0	0	0	2	1	0	0	1	0	0	0	0	0	1	0	0	2	0	0	0	2	0	2	1	0	2	2	0	1	1	1	1	1	2	0	0	1	0	0	0	1	0	1	0	0	0
989	0	0	1	0	1	2	1	0	1	0	0	0	1	0	0	1	2	1	1	1	0	0	1	1	0	2	0	1	1	0	2	1	1	0	1	1	0	0	0	1	0	0	0	1	0	0	0	1	0
990	1	2	0	0	0	0	1	0	1	0	1	0	1	0	0	0	0	0	0	2	1	0	0	2	0	1	0	1	0	0	2	1	1	1	0	2	2	0	0	0	0	0	0	1	0	1	1	0	0
991	1	1	0	1	0	1	1	0	0	0	2	0	0	0	0	0	2	0	0	2	0	0	1	1	0	1	0	0	2	2	0	0	0	1	1	1	1	0	0	1	0	0	0	2	0	0	0	0	1
992	1	1	1	0	1	2	2	1	0	0	1	0	0	0	0	0	0	2	1	1	1	0	0	2	0	2	0	0	1	1	1	1	1	0	1	1	0	0	0	1	0	0	0	1	0	0	0	2	0
993	1	1	0	1	0	1	1	0	1	1	0	0	0	0	0	0	2	1	1	1	1	0	1	1	1	0	1	0	2	2	0	0	1	1	1	2	0	1	1	1	0	1	0	2	1	1	0	2	0
994	1	0	0	0	0	1	2	0	0	0	0	0	1	0	0	0	1	1	1	1	0	0	0	2	0	1	0	2	1	1	2	0	2	1	1	2	1	0	0	1	0	0	0	0	1	1	0	2	0
995	0	2	1	2	0	2	2	1	0	0	0	0	0	0	0	0	0	0	0	2	0	0	0	2	0	1	0	0	2	2	2	2	2	0	1	1	2	0	0	2	1	0	0	1	0	1	1	0	1
996	0	2	0	0	0	0	0	0	1	0	1	0	1	0	0	1	2	0	0	2	0	0	0	2	0	1	0	0	2	1	0	2	2	1	0	2	1	0	0	2	0	0	1	1	1	1	0	2	0
997	1	2	0	0	0	0	2	0	0	1	2	0	1	0	0	1	1	1	1	1	1	0	0	2	1	0	0	1	1	1	1	0	1	2	0	2	2	0	0	1	0	0	0	1	0	0	0	2	0
998	1	2	0	0	0	0	1	1	1	0	0	0	0	0	0	0	2	0	0	2	0	0	1	1	1	1	0	0	2	2	0	0	1	0	2	1	0	1	1	1	0	0	0	2	0	2	0	2	0
999	0	0	0	0	0	1	1	1	1	0	0	0	0	0	0	0	1	0	1	1	0	0	1	1	0	2	0	0	2	1	1	0	1	2	1	2	2	0	0	0	0	0	1	2	1	0	0	1	1
1000	1	0	1	0	1	2	2	1	0	0	0	1	1	0	0	0	2	1	1	1	0	0	2	0	1	1	0	1	2	2	1	0	1	2	0	2	0	0	0	1	0	0	0	2	1	1	0	1	1
[truncated: 252 more columns]
