# Supplementary material for: KNN-MDR: a learning approach for improving interactions mapping performances in genome wide association studies
Source: BMC Bioinformatics. 2017 Mar 21;18:184. doi: 10.1186/s12859-017-1599-7 (PMC5361736; doi:10.1186/s12859-017-1599-7)
Supplement: Supplementary file 5 — The data set(s) supporting the results of Table 3. (ZIP 7092 kb) [file 12859_2017_1599_MOESM5_ESM.zip › 000/S91/mkallsimul.dat]

1	0	2	2	1	0	1	1	1	1	1	1	0	0	0	0	0	0	0	0	0	2	0	0	0	0	0	0	2	0	2	1	2	2	0	0	1	2	0	0	0	0	0	0	0	0	0	0	0	0
2	0	0	1	0	0	1	2	2	0	1	0	2	2	2	0	0	0	0	1	1	2	0	1	0	0	0	0	0	1	1	0	0	0	0	0	2	1	1	0	0	0	1	0	0	1	2	0	1	2
3	1	1	1	0	0	2	2	2	0	1	0	1	2	2	0	0	0	0	0	0	1	0	0	0	0	0	0	2	1	2	1	1	1	2	0	2	0	0	0	0	0	0	0	0	0	1	0	0	0
4	0	1	1	1	0	2	1	2	1	1	0	1	1	1	0	0	0	0	1	1	2	0	0	0	0	0	0	2	0	2	1	1	1	1	1	1	2	0	0	1	1	0	0	0	1	1	1	0	0
5	0	2	1	2	0	2	1	2	0	0	0	0	0	0	0	0	0	0	1	1	2	0	1	0	1	1	0	2	1	2	0	1	0	1	0	2	1	0	0	0	0	0	0	0	0	0	0	0	2
6	1	1	1	0	0	2	1	1	1	1	0	0	0	0	0	0	1	2	0	0	1	0	0	0	0	0	0	2	0	2	0	1	1	0	0	2	1	1	0	1	0	0	0	0	0	0	0	0	2
7	0	1	1	0	1	0	1	2	0	0	1	0	0	0	0	0	0	0	1	1	2	0	0	0	0	0	0	2	1	1	1	1	2	0	0	2	2	0	0	0	0	0	0	0	0	1	0	0	1
8	1	2	0	0	0	0	1	1	1	1	0	0	1	0	0	1	0	0	1	1	2	0	0	0	0	0	0	2	0	2	0	2	2	0	1	2	1	0	0	0	0	0	1	0	0	1	0	1	1
9	0	1	1	0	0	1	2	2	0	0	0	1	2	1	0	1	0	1	2	2	1	0	2	0	0	0	0	2	0	1	1	1	1	0	0	1	2	0	0	2	1	0	0	0	0	0	0	0	0
10	1	0	2	0	0	2	0	0	2	2	0	1	1	1	0	0	0	1	1	1	1	0	0	0	1	1	0	1	0	1	0	1	1	0	0	1	2	0	0	1	0	1	1	0	0	1	0	0	0
11	0	1	1	1	0	1	1	1	1	1	0	0	0	0	0	0	0	0	1	1	0	0	0	0	0	0	0	2	1	1	1	1	1	0	0	2	1	0	0	1	0	0	1	0	0	1	0	0	0
12	1	1	1	0	0	1	2	2	0	1	0	1	2	1	0	0	0	0	1	1	2	0	1	0	0	0	0	1	2	2	1	2	2	0	0	2	0	0	0	0	0	0	1	0	0	0	0	2	2
13	0	2	0	0	0	0	2	2	0	0	2	0	0	0	0	0	0	2	2	2	0	0	1	0	0	0	0	2	0	1	1	1	2	1	0	2	1	0	0	1	0	0	1	0	0	0	0	0	1
14	0	2	0	0	0	0	2	2	0	1	0	0	1	1	0	0	0	0	0	1	2	0	0	0	0	0	0	2	0	2	0	0	2	0	0	2	2	0	0	0	1	0	1	0	0	0	0	0	1
15	0	2	1	0	0	1	2	2	0	0	1	1	1	1	0	0	0	0	0	0	2	0	0	0	1	1	0	2	1	2	1	1	1	0	0	2	2	0	0	1	0	0	0	0	0	2	1	0	0
16	1	0	2	0	0	1	2	2	0	1	0	0	1	0	0	0	0	1	0	0	2	0	1	1	1	1	0	2	2	1	2	0	0	0	1	2	2	0	0	0	0	0	2	0	0	0	0	0	1
17	0	0	1	0	0	1	2	2	0	0	1	1	1	1	0	0	1	1	0	0	2	1	1	1	0	1	0	1	1	2	1	2	2	0	1	2	1	0	0	0	0	0	0	0	0	2	0	0	2
18	0	1	1	0	0	1	1	2	1	1	0	0	1	1	0	0	0	1	1	0	2	0	0	0	1	1	0	2	0	2	1	1	1	0	0	2	0	0	0	0	1	0	1	0	1	1	0	0	0
19	0	1	1	1	0	2	2	2	0	0	0	0	1	0	0	0	0	1	0	0	2	0	0	0	0	0	0	2	0	2	2	0	0	0	0	2	0	0	0	0	0	1	2	0	0	1	0	0	1
20	0	0	1	0	0	0	2	2	0	0	1	0	0	1	0	0	1	1	0	1	2	0	0	0	0	0	0	1	1	2	0	1	1	1	1	2	0	0	0	1	0	0	0	0	0	0	0	0	1
21	0	0	2	0	0	1	2	2	0	0	0	1	1	1	0	0	0	1	0	0	1	1	0	0	0	0	0	1	1	2	1	1	1	0	0	2	2	0	0	2	0	1	1	0	1	0	0	0	1
22	0	2	0	0	0	0	1	1	1	2	0	0	1	0	0	0	0	0	1	0	2	0	0	0	0	0	0	2	0	2	0	1	2	0	0	2	1	0	0	0	1	0	0	0	0	0	0	0	0
23	0	1	1	1	0	2	1	2	0	0	0	0	1	1	0	0	1	2	0	0	1	0	1	0	0	0	0	1	2	2	1	1	1	0	1	1	1	0	0	0	0	0	0	0	0	0	0	0	2
24	0	0	2	1	0	2	0	0	1	1	0	1	2	2	0	0	0	0	2	1	2	0	0	0	0	0	0	1	1	2	1	1	1	1	1	2	0	0	0	0	0	0	0	0	0	1	0	1	2
25	0	1	2	0	0	1	0	0	2	2	0	0	2	1	0	0	0	0	1	1	2	1	0	0	0	0	0	1	2	2	0	1	1	0	0	2	2	1	1	0	0	0	0	1	0	1	0	0	2
26	0	2	0	0	0	0	0	1	1	1	1	0	2	1	0	0	0	0	0	1	1	0	0	0	0	0	0	2	0	2	2	1	1	1	1	1	0	0	0	0	0	1	0	0	0	1	0	0	1
27	1	2	2	0	0	1	2	2	0	1	1	0	1	0	0	1	0	0	0	0	2	0	1	1	0	0	0	1	0	1	0	1	2	0	0	2	2	1	1	0	0	1	0	0	1	1	0	0	0
28	0	2	2	0	0	1	1	1	2	2	0	0	1	1	0	0	0	1	1	0	2	0	2	1	1	1	0	2	0	2	0	2	2	0	0	2	2	1	1	0	0	0	1	0	1	0	0	0	1
29	0	1	2	1	0	1	1	1	2	2	0	0	0	0	0	0	0	1	0	0	2	0	1	0	0	0	0	2	1	1	2	0	0	1	0	2	1	0	0	1	0	0	2	0	1	0	0	0	0
30	0	1	1	0	0	1	0	1	1	1	0	0	0	0	0	0	0	0	1	1	2	0	0	0	0	0	0	1	2	2	0	2	2	0	0	2	1	0	0	0	0	0	1	1	1	0	0	0	1
31	1	1	1	0	0	1	0	1	2	2	0	1	1	1	0	0	0	1	0	0	2	0	1	0	0	0	0	0	2	2	0	1	2	1	1	2	0	0	0	0	1	1	1	0	1	1	0	0	2
32	0	1	1	0	0	1	1	1	1	2	0	0	1	0	0	0	0	0	0	1	1	0	2	0	0	0	1	2	1	1	1	2	2	0	1	1	1	0	0	1	0	0	0	0	0	1	0	0	0
33	1	1	2	1	0	1	1	2	0	0	0	1	2	1	0	1	0	0	0	0	1	0	1	0	0	0	0	1	2	1	1	2	2	0	0	1	0	0	0	1	0	1	1	0	1	1	0	1	0
34	1	0	2	0	0	1	1	1	1	2	0	1	1	1	0	0	0	0	2	2	0	1	0	0	1	1	0	2	0	2	1	0	2	1	0	2	0	0	0	0	1	1	1	0	1	0	0	0	1
35	0	0	2	1	0	2	1	1	1	1	1	0	1	0	0	1	0	1	0	0	2	1	0	0	1	1	1	2	1	2	0	0	1	1	1	2	2	0	0	2	0	1	0	0	1	1	0	0	1
36	1	0	2	1	0	2	1	1	1	1	2	1	1	1	0	0	0	0	1	1	1	0	1	1	1	1	0	2	0	2	1	1	1	0	0	1	2	0	0	0	0	1	1	0	0	1	0	1	1
37	0	1	1	0	0	1	1	1	0	1	0	2	2	2	0	0	0	2	1	1	2	0	0	0	0	0	0	2	1	2	0	1	1	0	0	2	1	1	1	0	0	0	0	0	0	0	0	0	0
38	1	2	0	0	0	1	2	2	1	1	0	0	0	0	0	0	0	0	0	0	1	0	1	1	1	1	0	0	2	2	0	1	0	1	0	2	2	0	0	1	1	1	1	0	1	1	0	0	1
39	1	1	1	0	0	2	2	2	0	0	0	1	1	1	0	0	0	1	1	1	2	0	0	0	0	0	0	1	0	1	1	1	1	1	1	1	2	0	1	0	1	0	0	1	0	1	0	0	2
40	1	0	2	0	0	1	1	2	0	0	0	1	1	1	0	0	0	0	0	0	2	0	2	1	1	1	0	2	1	1	1	1	2	2	1	2	2	0	0	0	0	1	1	0	1	1	0	1	2
41	0	2	1	0	0	0	2	2	0	0	1	1	2	1	0	0	0	0	0	0	2	0	1	1	1	1	0	2	1	2	1	1	1	1	1	2	2	0	0	1	0	1	1	0	0	0	0	2	2
42	0	1	2	1	0	2	0	0	2	2	0	0	1	1	0	0	0	1	0	0	1	0	1	0	0	0	0	1	1	2	0	1	2	0	0	2	1	0	0	0	0	0	0	0	0	2	0	0	0
43	0	0	2	0	0	1	1	1	1	2	0	1	1	1	0	0	0	1	1	0	2	0	0	0	0	0	1	2	0	2	0	1	1	2	1	2	1	0	0	0	1	0	0	0	0	1	0	0	1
44	1	1	1	0	0	1	2	2	0	0	1	1	1	1	0	0	0	0	0	0	2	0	0	0	0	0	0	1	1	2	0	0	1	0	0	2	2	0	0	1	0	0	1	0	1	0	0	1	2
45	0	2	0	0	0	0	2	2	0	0	1	0	1	0	0	1	0	1	0	0	2	1	0	0	0	0	0	1	1	2	0	2	2	1	0	2	1	0	0	0	0	0	0	1	1	1	0	0	0
46	0	0	2	0	0	2	2	2	0	1	1	0	0	0	0	0	1	2	2	2	2	0	0	0	1	1	0	2	2	1	2	1	2	0	0	2	2	0	0	2	0	0	0	0	0	0	0	0	1
47	0	1	1	0	0	2	2	2	0	1	0	0	0	1	0	0	0	0	1	1	0	0	0	0	0	0	0	1	0	1	0	0	0	1	0	2	1	1	0	0	0	1	0	0	0	0	0	0	0
48	0	1	1	0	0	1	2	2	0	1	0	0	1	0	0	1	0	1	1	1	0	0	0	0	0	0	0	2	0	1	1	1	1	0	0	2	0	0	0	0	0	0	1	1	1	0	0	1	1
49	0	1	2	0	0	0	1	2	0	1	0	0	1	0	0	1	0	0	1	1	2	0	0	0	0	0	0	2	0	2	1	0	1	2	0	2	1	0	0	0	0	1	1	0	1	2	0	0	2
50	0	1	2	1	0	2	1	1	1	1	1	1	2	2	0	0	0	0	0	0	2	0	0	0	0	0	0	1	2	1	1	2	2	0	0	0	1	1	1	0	0	0	0	0	0	1	0	0	1
51	0	1	2	1	0	2	2	2	0	1	0	0	1	0	0	1	0	0	1	0	2	0	0	0	0	0	1	2	1	2	1	2	2	1	0	2	1	0	0	1	0	1	1	0	1	1	0	0	1
52	0	1	1	0	0	2	1	2	0	0	0	0	1	0	0	0	0	0	1	1	1	0	0	0	0	0	0	1	1	2	0	2	2	0	0	1	2	0	0	1	1	0	0	0	0	2	0	1	2
53	0	1	2	0	0	2	2	2	0	1	0	0	1	0	0	1	0	0	1	1	1	0	1	1	1	2	0	2	0	2	1	1	1	0	0	2	1	0	0	0	0	2	2	0	1	1	0	0	0
54	0	1	2	0	0	0	1	2	0	0	1	1	2	2	0	0	0	0	0	0	2	0	0	0	0	0	0	2	0	1	2	2	2	0	0	1	0	0	0	0	0	0	0	0	0	0	0	0	1
55	0	0	2	1	0	2	0	0	2	2	0	0	1	0	0	1	0	1	0	1	1	0	1	0	0	0	0	1	1	2	0	1	1	1	0	0	0	0	0	0	0	0	1	1	1	0	0	0	2
56	1	1	1	1	0	1	2	2	0	0	0	1	2	2	0	0	0	0	1	1	1	0	1	0	1	1	0	2	0	1	1	0	0	0	0	2	1	0	0	1	0	0	0	1	0	0	0	0	1
57	0	1	2	1	0	2	1	2	0	1	0	1	2	1	0	1	0	1	0	1	2	0	1	1	1	1	1	2	2	2	1	2	2	0	0	0	0	0	0	1	0	1	1	0	0	0	0	0	2
58	0	1	1	0	0	1	2	2	0	0	0	0	1	0	0	0	1	1	0	0	2	0	1	1	1	1	0	2	1	2	1	2	2	0	0	0	2	1	1	0	1	1	1	0	1	0	0	0	1
59	1	1	1	0	0	2	0	1	0	0	0	0	0	0	0	0	0	1	1	0	2	0	1	1	1	1	0	1	0	1	2	1	2	0	0	2	1	0	0	0	0	0	0	0	0	1	0	0	1
60	1	1	1	0	0	1	0	0	2	2	0	0	1	0	0	0	0	0	1	1	2	0	0	0	0	0	0	2	1	1	2	1	1	0	0	1	0	0	0	0	1	1	1	0	1	1	1	0	1
61	1	0	2	1	0	2	2	2	0	0	1	0	2	1	0	1	0	1	1	1	1	0	0	0	0	0	1	2	1	2	0	2	2	1	0	2	2	0	0	1	0	0	1	0	0	0	0	1	1
62	1	1	2	1	0	1	2	2	0	1	1	0	0	0	0	0	1	1	1	1	1	0	0	0	0	0	0	2	0	1	0	0	0	0	0	1	1	0	0	0	0	1	1	1	1	1	0	0	2
63	0	1	1	1	1	2	1	1	1	1	0	0	0	0	0	0	0	0	1	0	2	0	1	1	2	2	0	2	1	2	0	1	1	0	0	1	1	0	0	2	0	1	0	0	0	1	0	0	0
64	0	1	1	0	1	2	1	2	0	0	1	0	0	0	0	0	0	0	0	0	2	0	1	0	0	0	1	2	1	1	1	1	1	0	0	1	1	0	0	2	0	0	1	1	0	1	0	0	0
65	1	1	1	1	0	1	2	2	0	0	1	0	0	0	0	0	1	2	0	0	1	0	0	0	0	0	1	2	1	1	1	1	2	1	0	2	0	0	0	0	0	0	1	1	1	1	0	1	2
66	0	0	2	0	0	1	2	2	0	0	1	1	1	0	0	0	1	1	0	1	2	0	0	0	0	0	0	1	2	1	1	2	2	1	0	2	1	0	0	2	0	1	1	0	0	1	0	0	0
67	0	2	0	0	0	0	1	1	1	1	0	0	1	1	0	0	0	1	1	0	2	0	0	0	1	1	0	2	1	2	1	1	1	0	0	2	1	0	0	1	1	0	0	1	0	0	0	0	0
68	0	1	1	0	1	1	1	1	1	2	0	0	0	0	0	0	0	1	1	1	1	0	2	0	0	1	1	2	1	2	1	2	2	0	1	1	1	0	0	0	0	0	0	1	0	1	0	1	1
69	0	1	1	0	0	1	0	0	1	1	0	0	0	0	0	0	0	1	1	1	0	0	0	0	0	0	0	2	1	1	1	2	1	0	1	2	1	1	1	0	0	0	1	0	0	0	0	0	0
70	0	0	2	0	0	2	1	2	0	1	0	0	1	0	0	1	0	1	2	1	1	0	0	0	1	1	0	2	0	2	1	2	2	0	0	1	0	0	0	1	0	0	0	0	0	1	0	0	0
71	0	0	2	1	0	2	1	2	0	0	0	0	0	0	0	0	0	1	1	1	1	0	0	0	2	2	0	1	1	2	0	0	1	1	0	2	1	0	0	0	0	0	0	0	0	0	1	0	0
72	0	0	1	0	0	0	0	0	2	2	0	0	0	0	0	0	1	0	1	1	2	0	1	1	1	1	0	2	2	2	2	1	1	0	1	2	0	0	0	0	0	0	0	0	0	0	0	0	2
73	0	0	2	1	0	2	2	2	0	0	1	0	0	0	0	0	0	1	0	0	2	1	0	0	0	0	1	2	0	2	0	1	1	1	1	2	2	1	1	0	1	1	1	0	1	0	0	1	2
74	0	1	1	1	0	1	1	1	0	0	2	0	1	0	0	1	0	0	1	1	2	0	0	0	1	1	0	2	0	2	1	1	1	0	1	2	2	1	1	1	0	0	0	0	0	1	0	0	0
75	0	0	2	0	0	2	2	2	0	0	0	0	1	0	0	0	0	1	1	0	2	0	0	0	0	0	0	1	2	2	0	1	2	2	1	2	2	0	0	1	0	1	0	0	1	1	0	1	1
76	1	2	1	0	1	1	1	1	1	1	0	1	1	1	0	0	0	0	0	0	2	0	0	0	0	0	0	1	1	2	1	2	2	0	0	1	2	0	0	1	0	0	1	0	0	1	0	1	2
77	0	1	1	0	0	1	1	2	0	1	0	0	1	1	0	0	0	0	0	0	2	0	0	0	0	0	0	2	2	2	2	0	1	2	1	2	2	0	0	2	0	0	0	0	0	0	0	1	2
78	1	0	2	0	0	2	1	1	2	2	0	2	2	1	1	0	0	2	1	1	2	0	0	0	0	0	0	2	0	2	2	0	2	1	0	2	1	0	0	0	0	0	0	0	1	1	0	0	2
79	1	1	2	1	0	2	1	2	0	1	0	0	1	0	0	0	1	2	1	1	1	0	0	0	0	0	1	2	1	2	0	1	1	0	1	2	1	0	0	1	0	0	0	0	0	1	0	0	1
80	0	1	1	0	0	0	1	1	0	0	0	1	2	2	0	0	0	1	0	0	2	0	1	0	0	0	0	2	0	2	1	1	1	0	0	2	2	0	0	1	0	1	0	0	0	1	0	0	1
81	0	0	2	0	1	1	1	1	1	1	0	0	1	0	0	0	0	1	0	0	1	0	0	0	0	0	0	2	0	2	1	1	1	0	0	0	2	0	0	1	0	0	1	0	1	0	0	0	0
82	0	1	1	1	0	1	2	2	0	1	0	1	1	0	1	0	0	1	0	0	1	0	0	0	0	0	0	2	0	1	1	1	1	0	0	1	2	0	0	2	1	0	0	0	1	1	0	0	0
83	0	2	0	1	0	1	1	1	1	1	0	1	1	1	0	0	0	1	0	0	1	1	0	0	0	0	0	2	0	2	0	2	2	0	0	1	1	1	0	0	0	0	0	0	0	1	0	1	2
84	0	0	2	1	0	2	1	1	0	1	0	0	1	0	0	1	0	2	1	1	1	0	1	1	0	0	0	2	0	2	0	1	1	1	2	2	1	0	0	1	0	0	0	1	1	1	0	1	2
85	0	1	2	1	0	2	2	2	0	0	1	1	1	1	0	0	1	1	1	0	1	1	0	0	0	0	0	2	0	2	0	1	1	0	0	1	2	0	0	2	0	0	0	0	0	0	0	0	1
86	0	1	1	1	0	2	0	0	2	2	0	0	1	0	0	0	0	0	1	0	2	0	0	0	0	0	0	1	2	2	0	1	1	0	0	2	1	0	0	0	0	1	0	0	0	1	0	1	2
87	1	2	1	0	0	0	2	2	0	1	0	1	2	2	0	0	0	0	1	0	2	0	1	0	0	0	0	2	1	2	1	1	2	0	0	2	1	1	1	0	1	0	0	0	0	0	0	0	1
88	0	0	2	0	0	1	0	1	0	0	0	0	1	0	0	0	0	0	0	0	2	0	1	1	1	1	0	2	0	2	0	0	0	0	0	2	2	0	0	1	0	0	0	0	0	2	0	0	0
89	1	2	0	0	0	0	1	1	1	2	0	0	0	0	0	0	0	0	1	0	1	1	1	1	0	1	0	2	0	1	0	1	1	0	0	2	2	0	1	1	1	0	0	0	0	2	0	1	2
90	0	2	0	0	0	0	1	1	0	0	2	0	1	0	0	0	0	0	2	2	1	0	0	0	0	0	0	2	1	2	1	1	1	1	0	0	2	1	1	1	0	0	0	0	0	0	0	0	1
91	0	1	1	0	0	1	1	1	1	1	0	0	2	1	0	1	0	0	0	0	2	0	1	1	1	1	0	1	1	2	0	1	1	0	0	2	2	0	0	0	0	1	1	0	1	2	0	1	2
92	1	1	1	0	0	1	1	1	0	0	1	0	0	0	0	0	0	0	1	1	0	0	0	0	0	0	1	2	1	2	0	0	0	0	0	2	2	1	1	1	0	0	0	0	0	0	0	0	0
93	0	0	1	0	0	1	1	1	1	2	0	0	1	0	0	1	0	0	1	1	2	0	0	0	0	0	0	1	0	1	2	1	1	1	1	1	1	1	1	0	0	0	2	0	0	0	1	0	1
94	0	0	2	0	0	2	1	1	1	1	2	0	0	0	0	0	0	0	0	0	2	0	0	0	0	0	0	2	1	2	2	0	0	0	0	2	2	0	0	1	0	0	1	0	1	0	0	0	0
95	1	1	2	0	0	2	1	2	0	1	0	0	1	0	0	0	0	1	1	1	2	0	1	0	1	1	0	1	0	1	1	1	1	1	0	1	2	1	1	0	0	1	1	0	1	0	0	0	0
96	0	2	1	0	0	0	1	2	0	1	0	0	1	1	0	0	0	0	1	1	2	0	1	1	1	1	0	1	2	2	0	1	2	2	1	1	1	0	0	0	0	1	1	0	1	2	0	0	0
97	0	1	2	1	0	2	2	2	0	0	0	0	0	0	0	0	0	0	1	0	1	0	1	0	0	0	0	2	1	1	2	0	0	0	0	2	1	0	0	1	0	0	0	1	0	0	0	1	0
98	0	2	1	0	0	0	2	2	0	1	0	0	0	0	0	0	1	2	2	2	2	0	1	0	0	0	0	0	2	2	0	1	1	0	0	1	2	0	1	0	1	1	1	0	0	1	0	0	1
99	0	0	1	0	0	0	1	1	2	2	0	0	2	0	1	1	0	0	1	1	2	0	0	0	0	0	0	1	1	2	1	2	2	0	0	0	2	0	0	0	1	0	0	0	1	1	0	0	1
100	0	2	0	0	0	0	1	1	1	1	0	0	1	0	0	0	0	1	1	0	2	0	0	0	0	0	0	1	1	2	0	0	0	1	2	2	1	1	1	0	0	1	0	0	1	1	0	0	2
101	0	1	1	1	0	1	2	2	0	0	2	0	1	0	0	0	0	1	2	2	1	0	0	0	0	0	0	2	0	2	1	0	1	1	0	2	1	1	0	0	0	0	0	0	0	1	0	0	0
102	0	0	2	0	0	2	1	1	2	2	0	0	2	1	0	0	0	1	0	0	2	0	0	0	0	0	0	2	0	2	0	2	2	0	0	2	1	0	0	0	0	1	1	0	0	1	0	0	0
103	0	1	1	0	0	2	0	0	2	2	0	0	0	0	0	0	0	0	0	0	2	0	1	0	1	1	0	1	0	1	1	1	2	0	0	2	0	0	0	0	0	1	1	0	1	0	0	0	1
104	0	2	1	0	0	1	1	2	0	0	0	0	0	0	0	0	0	2	2	2	0	0	1	1	1	1	0	2	1	2	0	1	2	2	2	2	0	0	0	1	0	0	1	1	1	0	0	0	1
105	0	0	2	0	0	2	1	1	1	2	0	0	0	0	0	0	0	0	1	1	2	0	0	0	0	0	0	2	1	2	1	1	1	1	0	0	1	0	0	0	0	1	1	0	1	1	0	0	0
106	1	0	1	0	0	0	2	2	0	1	0	0	1	2	0	0	0	0	1	1	1	0	1	0	0	0	0	2	0	2	0	0	1	1	1	2	1	0	0	0	0	0	0	1	0	1	0	0	1
107	1	2	1	0	0	0	1	2	0	0	1	0	0	0	0	0	0	0	0	0	1	0	0	0	0	0	0	2	1	0	1	1	1	0	0	0	1	0	0	0	0	2	2	0	1	1	0	0	0
108	1	1	1	0	1	1	2	2	0	0	2	0	0	0	0	1	0	2	1	1	2	0	2	1	1	1	0	1	1	2	1	1	2	2	1	1	0	0	0	0	0	1	1	0	1	0	0	0	1
109	0	0	2	0	0	1	0	0	1	1	0	0	0	0	0	0	0	0	0	0	1	0	1	1	1	2	0	2	0	2	1	1	1	2	1	1	1	1	1	0	0	1	1	1	1	2	0	0	0
110	0	0	2	2	0	2	1	2	0	0	0	1	1	0	1	0	0	1	1	1	0	0	0	0	0	0	0	2	0	2	1	1	1	0	0	1	1	0	0	0	0	0	0	0	0	1	0	0	1
111	0	1	2	0	0	2	2	2	0	0	2	1	1	1	0	0	0	1	1	1	1	0	1	1	1	1	0	2	1	1	2	2	2	0	0	1	2	1	0	0	0	1	1	0	2	0	0	0	1
112	0	1	1	0	0	2	2	2	0	0	0	0	0	0	0	0	0	1	0	1	1	0	0	0	0	0	0	1	2	2	0	1	1	0	0	1	0	0	0	1	0	1	1	0	1	0	0	0	1
113	1	1	0	1	0	1	1	2	0	0	1	0	1	1	0	0	0	0	0	0	0	1	0	0	0	0	0	1	0	1	0	2	1	0	1	2	2	0	0	0	1	1	0	0	0	0	0	0	1
114	0	1	2	2	0	2	2	2	0	1	0	0	0	0	0	0	0	1	0	0	2	0	1	1	1	1	1	2	1	2	0	2	2	0	0	1	0	0	0	1	0	0	0	0	1	1	0	0	1
115	1	1	1	0	0	0	1	1	1	1	0	0	1	0	0	0	0	2	0	0	2	0	1	1	1	1	0	2	0	2	0	2	2	1	0	1	0	0	0	1	0	0	0	0	1	1	0	0	0
116	1	1	1	1	0	2	1	1	1	2	0	0	0	0	0	0	0	1	2	2	1	0	1	1	1	1	0	2	0	1	1	2	2	0	0	1	0	0	0	1	0	0	0	0	1	1	1	0	1
117	0	2	0	0	0	0	0	1	0	0	0	0	0	0	0	0	0	0	1	1	1	0	0	0	0	0	0	1	1	2	0	2	2	0	0	1	1	0	0	0	0	1	1	0	0	1	0	0	1
118	1	1	1	1	0	1	1	2	0	1	0	0	2	1	0	1	1	1	0	0	2	0	0	0	1	1	0	2	0	2	0	1	0	0	0	1	2	0	0	2	1	1	1	0	1	1	0	0	0
119	0	1	0	0	0	1	2	2	0	1	0	1	2	1	0	1	0	2	1	1	1	0	0	0	0	0	0	1	1	2	1	0	0	0	0	2	1	1	1	0	0	0	0	0	2	2	0	1	2
120	0	1	1	0	0	2	1	2	0	0	0	0	0	0	0	0	1	2	0	0	1	0	0	0	0	0	0	0	1	1	0	1	1	0	0	2	1	0	0	0	0	0	0	0	0	1	0	0	1
121	0	1	2	0	0	2	2	2	1	1	1	1	1	1	0	0	0	1	0	0	1	0	0	0	0	0	0	1	1	2	0	1	1	1	0	1	2	1	1	0	0	0	0	0	0	0	0	0	0
122	0	1	1	0	0	0	1	2	0	0	0	1	1	0	1	0	0	0	2	2	0	0	1	1	1	1	0	2	0	2	1	0	1	0	0	2	2	0	0	1	0	0	1	0	1	0	0	0	1
123	1	1	2	1	0	2	1	1	1	2	0	1	2	1	0	0	0	1	1	1	2	0	0	0	0	0	0	2	1	2	2	0	0	0	0	2	1	0	0	1	1	0	0	0	0	1	0	0	1
124	0	0	2	1	1	1	2	2	0	1	1	1	0	0	0	0	0	1	0	0	2	1	1	1	1	1	1	2	0	2	1	1	2	0	0	2	1	0	0	0	0	0	0	0	0	1	0	0	1
125	0	1	1	0	0	1	1	1	1	2	0	1	1	0	0	0	0	1	1	1	2	0	1	0	0	0	0	1	1	2	1	0	1	1	0	2	2	0	0	1	0	1	1	0	1	2	0	0	2
126	0	1	1	0	0	1	1	1	2	2	0	1	2	1	0	0	0	0	0	1	1	0	0	0	0	0	0	1	1	2	1	1	1	1	0	1	1	2	1	0	1	0	0	0	0	1	0	0	0
127	1	1	2	0	0	2	1	1	1	2	0	1	2	0	1	0	0	0	0	0	1	0	1	0	0	0	0	1	2	2	1	2	2	0	0	1	1	1	1	0	0	0	0	0	0	0	0	0	0
128	1	0	1	0	0	1	2	2	0	1	1	0	1	1	0	0	0	0	0	0	1	0	1	1	1	1	0	2	0	1	1	1	1	0	1	2	1	0	0	0	0	0	0	0	0	0	0	0	1
129	0	2	0	0	0	0	2	2	0	1	1	0	1	0	0	0	0	1	1	0	2	0	0	0	1	1	1	2	1	2	0	1	1	0	0	1	1	0	0	0	0	0	1	0	1	0	0	0	0
130	1	1	1	1	0	1	2	2	0	1	0	1	1	1	0	0	0	1	0	0	0	0	0	0	1	1	0	1	1	1	1	0	1	1	0	2	0	0	0	0	0	0	0	0	0	1	0	0	0
131	0	1	1	0	0	1	0	0	2	2	0	0	0	0	0	0	0	0	0	0	1	0	0	0	0	0	0	1	1	2	0	1	1	0	0	2	2	0	0	2	1	0	0	0	0	0	0	1	1
132	1	1	1	0	0	1	0	1	1	1	0	0	1	0	0	0	0	0	1	1	1	0	1	1	1	1	0	2	0	1	0	1	2	1	0	2	2	0	0	1	0	0	0	0	0	0	0	0	1
133	1	0	2	0	1	1	1	1	1	2	0	1	1	1	0	0	0	1	1	1	1	0	0	0	1	1	0	2	0	2	0	1	1	0	1	2	0	0	0	0	0	0	0	0	0	0	0	0	2
134	0	1	1	0	0	1	2	2	0	1	0	1	2	2	0	0	0	0	2	1	2	0	0	0	0	0	1	1	1	2	0	0	1	1	0	2	1	0	0	1	1	0	0	0	0	1	0	0	1
135	0	1	2	0	0	2	2	2	0	1	1	2	2	1	1	0	0	1	1	1	2	1	0	0	0	0	0	1	0	1	1	0	1	0	0	2	2	0	0	0	0	1	0	0	0	0	0	0	0
136	1	0	2	0	0	2	0	2	0	0	1	0	1	0	1	0	0	0	0	0	2	0	0	0	2	2	0	2	1	0	2	1	1	0	0	0	2	0	0	1	0	1	0	0	0	0	0	1	0
137	0	2	0	0	0	0	2	2	0	0	1	0	0	0	0	0	0	0	0	0	2	0	0	0	0	0	0	1	2	2	1	1	1	0	0	1	1	0	0	1	0	0	0	1	1	1	0	0	0
138	1	0	2	0	0	1	1	1	0	0	2	1	1	1	0	0	1	1	1	0	1	0	1	1	1	2	2	2	1	2	1	2	2	0	0	1	0	0	0	0	0	1	1	0	1	0	0	0	2
139	0	1	2	1	0	2	0	1	1	1	1	0	1	1	0	0	0	1	1	1	1	0	0	0	0	0	0	2	2	1	2	1	1	1	1	2	2	0	0	0	1	1	1	0	0	0	0	0	0
140	0	1	1	0	0	1	1	1	1	1	1	0	0	0	0	0	0	1	1	1	1	0	0	0	0	0	0	1	0	1	2	0	1	1	0	2	1	1	1	0	0	1	1	0	0	1	0	0	1
141	0	1	2	0	0	0	2	2	0	0	0	0	1	0	0	0	0	1	1	1	2	0	0	0	1	1	0	1	1	2	0	1	1	0	0	2	2	0	0	1	1	0	0	0	0	1	0	0	1
142	1	1	2	1	0	1	0	0	2	2	0	0	0	0	0	0	1	2	0	0	1	0	1	1	1	1	0	2	0	1	2	2	2	0	0	1	1	0	0	0	0	0	0	0	0	0	0	0	0
143	0	2	0	1	0	1	1	2	0	0	1	0	0	0	0	1	0	0	1	0	1	0	0	0	0	0	0	1	0	0	2	0	1	2	1	2	1	0	0	1	0	1	1	0	2	0	0	2	2
144	0	0	2	0	0	1	1	1	1	1	0	0	1	0	0	0	0	0	1	1	2	1	0	0	0	0	0	2	0	1	0	2	2	2	0	1	2	0	0	1	0	0	0	0	0	1	0	1	0
145	0	1	1	0	0	2	2	2	0	1	0	0	2	1	0	0	0	0	1	1	1	0	0	0	0	0	0	1	1	2	1	1	2	0	0	2	1	0	0	0	0	1	1	0	1	1	0	0	0
146	0	2	1	0	0	0	1	1	1	2	0	0	0	0	0	0	1	1	1	0	1	0	0	0	0	0	0	2	1	1	1	1	1	0	0	1	0	0	0	0	0	1	1	0	1	0	0	0	1
147	0	0	2	0	0	2	1	1	1	1	0	1	1	1	0	0	0	2	1	1	2	0	0	0	0	0	0	1	2	2	0	1	1	0	0	1	1	0	0	1	0	0	0	1	0	1	0	1	1
148	0	2	1	0	0	1	1	1	1	1	0	1	1	1	0	0	0	1	0	0	2	0	0	0	0	0	0	2	0	1	0	1	0	1	0	2	1	0	0	0	0	0	1	0	1	0	0	0	1
149	1	1	1	0	0	2	0	1	1	1	1	0	0	0	0	0	0	0	0	0	2	0	1	1	1	1	0	2	0	2	1	0	0	0	0	1	2	0	0	1	0	1	1	0	1	0	0	1	2
150	0	1	2	0	0	2	0	1	1	1	0	0	0	0	0	0	1	1	0	0	1	0	0	0	0	0	1	2	0	2	0	1	1	1	2	2	1	0	0	2	1	0	1	0	0	0	0	1	2
151	0	0	2	0	0	2	2	2	0	1	1	0	2	1	0	0	0	1	1	0	2	0	0	0	1	1	0	2	0	1	0	1	1	1	0	1	1	0	0	2	0	0	0	0	0	0	0	0	0
152	1	1	2	0	0	1	0	0	2	2	0	0	1	0	0	1	1	1	1	1	1	0	0	0	1	1	0	2	1	1	0	2	2	0	0	2	1	0	0	1	0	0	0	0	0	0	0	0	1
153	1	2	0	1	0	1	2	2	1	1	1	0	0	0	0	0	0	1	1	1	1	0	0	0	0	0	0	1	1	2	0	1	1	0	1	2	1	0	0	0	0	1	0	0	0	0	0	0	1
154	0	1	1	1	0	2	1	2	0	0	0	0	0	1	0	0	0	0	1	1	2	0	1	1	1	1	0	2	0	2	0	1	1	0	0	2	0	0	0	0	0	1	1	0	0	0	0	0	0
155	0	0	2	1	0	2	1	2	0	1	0	0	0	0	0	0	0	0	2	1	1	0	0	0	0	0	0	2	0	1	1	2	2	1	0	2	2	0	0	0	1	0	0	0	0	0	0	0	0
156	0	1	2	1	0	2	2	2	0	0	1	0	1	0	0	0	1	1	1	1	1	0	0	0	0	0	0	1	1	2	0	1	1	0	0	0	2	1	1	1	0	0	1	1	1	1	0	0	1
157	0	1	1	1	0	1	1	1	2	2	0	0	0	0	0	0	0	2	1	1	2	0	0	0	1	1	0	2	0	2	1	1	1	1	0	1	1	0	0	0	1	0	2	0	0	1	0	0	2
158	1	0	1	0	0	0	2	2	1	1	1	0	2	1	0	1	0	1	1	0	2	0	1	0	0	0	1	2	0	2	0	2	2	0	0	1	0	0	0	1	0	1	1	0	1	1	0	0	2
159	0	2	1	1	0	1	2	2	0	0	0	0	0	0	0	0	1	1	2	2	1	0	0	0	0	0	0	2	0	2	2	1	1	0	0	1	2	0	0	1	0	1	1	1	0	1	0	0	2
160	0	1	1	1	0	2	2	2	0	1	0	0	1	0	0	1	0	0	0	0	1	1	0	0	0	0	0	2	0	2	0	1	1	0	0	2	2	1	1	1	0	1	1	0	1	2	0	0	1
161	0	1	2	1	0	1	2	2	0	1	0	0	0	0	0	0	0	0	1	1	1	0	0	0	0	0	0	2	1	2	1	0	0	0	0	1	2	0	0	2	0	1	0	0	0	1	0	0	1
162	1	0	2	0	0	1	1	1	1	1	0	0	1	0	0	0	0	0	1	1	2	0	0	0	0	0	0	1	2	2	0	0	0	0	0	2	1	0	0	0	0	0	0	0	0	0	0	0	0
163	0	2	1	2	0	2	2	2	0	1	1	0	0	0	0	0	0	1	1	0	2	0	0	0	0	0	1	2	0	2	0	1	1	0	0	2	1	0	0	1	0	0	0	0	0	0	0	0	2
164	0	2	1	0	0	1	1	2	0	0	0	0	0	0	0	0	0	0	1	1	1	0	0	0	0	0	0	1	0	1	1	1	2	0	0	2	2	0	0	2	0	0	1	1	1	0	0	0	1
165	0	2	1	0	0	1	2	2	0	1	1	0	1	1	0	0	0	1	1	1	1	0	0	0	1	1	1	2	1	2	0	2	2	0	0	1	0	0	0	1	0	1	1	0	1	1	0	0	1
166	0	1	1	0	0	2	1	1	0	0	2	0	0	0	0	0	0	0	1	1	2	0	0	0	0	0	0	1	1	2	0	1	2	0	0	2	2	0	0	2	0	0	0	0	0	2	0	0	1
167	1	2	2	0	0	1	1	1	1	1	1	0	0	0	0	0	0	0	0	0	1	0	0	0	0	0	0	2	0	2	0	1	2	0	0	2	1	0	0	2	0	0	0	0	0	0	0	0	1
168	1	0	2	0	0	1	2	2	0	0	1	0	0	0	0	0	0	0	1	1	0	0	0	0	0	0	0	2	1	1	0	2	2	0	1	2	0	0	0	0	1	0	1	1	0	1	0	0	2
169	0	1	2	1	0	1	0	1	1	1	0	1	1	1	0	0	0	0	2	1	1	0	2	0	0	0	0	2	2	2	2	2	2	0	0	1	1	0	0	0	1	0	0	0	0	0	0	0	0
170	0	1	1	1	0	1	0	0	2	2	0	1	0	0	0	0	0	1	1	1	0	1	0	0	0	0	0	2	1	2	0	1	2	1	0	2	2	0	0	1	0	0	1	0	0	1	0	0	1
171	0	2	0	0	0	0	1	1	1	1	0	1	1	1	0	0	0	0	1	1	1	0	0	0	0	0	0	2	0	2	0	1	1	0	0	1	1	0	0	0	1	0	2	0	1	0	0	1	1
172	0	0	2	0	0	1	1	1	0	0	1	0	0	0	0	0	0	0	1	1	1	0	0	0	1	1	0	2	0	1	0	2	2	0	0	2	1	0	0	1	0	0	0	0	0	0	0	0	0
173	0	1	2	0	0	2	2	2	0	0	1	0	0	0	0	0	0	1	1	1	0	0	0	0	1	1	1	2	1	2	0	2	2	1	1	2	0	0	0	0	0	1	1	0	1	1	0	0	1
174	1	1	2	0	0	0	2	2	1	1	0	0	0	0	0	0	0	1	0	0	2	0	0	0	0	0	2	2	1	2	1	0	0	0	0	2	1	0	0	2	0	0	0	0	0	1	0	0	1
175	0	1	2	0	0	1	1	2	0	1	0	1	2	1	0	0	1	2	0	0	1	0	0	0	0	0	0	2	0	2	0	1	1	0	0	1	1	0	0	0	0	0	1	1	1	0	0	0	0
176	0	1	2	0	0	1	0	1	1	1	0	0	2	0	0	1	0	1	0	0	2	0	0	0	0	0	0	2	0	2	1	1	0	1	0	2	1	0	0	0	0	0	0	0	0	1	0	0	0
177	0	1	2	1	0	1	2	2	0	0	2	0	2	0	0	1	1	1	0	0	2	0	0	0	0	0	0	2	1	2	0	1	1	1	0	2	2	1	1	0	0	0	0	0	0	1	0	1	1
178	0	1	1	0	0	1	2	2	0	1	1	0	1	1	0	0	0	1	0	1	1	0	0	0	0	0	0	2	0	2	1	1	1	0	0	1	2	0	0	2	1	0	0	0	0	1	0	0	2
179	0	0	1	0	0	1	1	1	1	1	0	0	0	0	0	0	0	0	0	0	2	0	0	0	1	1	2	2	1	2	1	1	2	0	1	2	1	0	0	2	0	1	1	0	1	0	0	0	2
180	0	1	1	1	0	1	1	1	2	2	0	1	2	1	0	0	0	0	2	1	0	0	0	0	0	0	0	2	1	1	1	2	2	0	0	0	1	0	0	0	0	0	0	0	0	1	0	0	1
181	0	2	0	0	0	1	1	2	0	0	1	0	0	0	0	0	0	1	1	0	2	0	0	0	0	0	0	1	2	2	1	1	1	1	1	1	1	0	0	0	0	0	1	0	0	1	0	0	1
182	1	2	0	0	0	0	1	1	0	0	1	0	1	1	0	0	0	0	1	0	1	0	0	0	0	0	0	1	1	1	1	2	2	0	0	1	1	0	0	0	0	0	1	1	2	0	0	0	1
183	0	0	1	0	0	1	2	2	0	1	1	0	0	0	0	0	1	1	1	1	1	0	0	0	0	0	1	2	1	2	0	1	2	1	1	2	1	0	0	0	0	1	0	0	2	0	0	0	1
184	1	2	2	0	0	1	1	2	0	0	0	0	0	0	0	0	0	1	0	1	2	0	0	0	0	0	0	2	0	2	1	0	1	1	0	2	1	0	0	0	1	1	2	0	0	1	1	0	0
185	0	0	2	1	1	1	0	1	0	0	0	2	2	2	0	0	0	1	1	1	0	0	0	0	0	0	0	2	1	2	0	1	2	2	2	2	1	0	0	0	0	0	0	1	0	0	0	0	1
186	0	1	2	0	0	1	2	2	0	1	0	0	0	0	0	0	0	0	0	0	2	0	0	0	0	0	0	2	1	2	1	2	1	0	0	2	0	0	0	0	0	1	1	0	1	2	0	0	1
187	0	2	0	0	0	0	0	1	1	1	0	0	1	0	0	0	0	1	0	0	2	1	0	0	0	0	0	2	2	1	2	1	1	0	1	1	1	0	0	1	0	0	1	0	1	0	0	0	2
188	0	1	2	1	0	1	1	1	1	2	0	0	0	0	0	0	0	1	1	1	1	0	0	0	0	0	0	2	1	2	1	1	1	0	0	1	1	0	0	2	1	1	1	0	1	1	0	0	1
189	0	1	2	1	0	2	0	1	2	2	0	1	1	1	0	0	0	0	1	1	1	1	0	0	0	0	0	2	1	2	0	2	2	0	1	1	1	0	0	0	0	0	0	1	0	1	0	0	1
190	1	0	2	0	0	2	1	1	1	1	0	0	0	0	0	0	0	0	1	1	1	0	0	0	0	0	0	2	0	2	0	0	0	1	0	2	2	1	1	1	0	0	0	1	0	1	0	0	1
191	1	1	2	1	0	1	2	2	0	0	1	1	1	1	0	0	0	1	0	1	1	0	1	1	1	2	0	2	1	2	1	1	2	1	1	2	2	0	0	0	1	1	1	0	0	1	0	0	1
192	0	1	2	0	0	0	1	1	1	1	0	0	2	1	0	0	0	0	1	1	1	0	0	0	0	0	0	2	1	1	1	1	1	0	0	2	1	0	0	0	0	0	0	0	0	0	0	0	0
193	0	1	1	0	0	1	1	1	2	2	0	1	1	1	0	0	0	0	1	1	2	0	0	0	0	0	0	0	1	2	1	2	2	0	0	1	2	0	0	1	0	0	0	0	1	0	0	0	0
194	1	0	2	0	0	1	1	1	0	0	0	1	2	1	0	0	0	0	1	1	1	0	0	0	0	0	0	2	0	2	1	2	2	1	0	2	1	0	0	1	0	0	1	0	1	1	0	0	2
195	0	1	1	0	0	1	2	2	0	2	0	1	1	1	0	0	0	2	2	2	0	0	0	0	0	0	0	2	1	2	2	2	2	0	0	1	1	0	0	0	0	0	0	0	0	1	0	0	1
196	0	2	1	1	0	1	1	2	0	0	0	0	2	1	0	0	0	0	1	0	2	1	1	0	0	0	0	2	0	1	1	1	1	1	0	2	2	0	0	0	1	0	0	1	0	0	0	0	0
197	0	1	2	1	0	2	2	2	0	0	0	1	1	1	0	0	0	0	0	0	2	0	2	0	0	1	0	2	0	2	2	1	1	0	0	1	2	0	1	0	1	0	1	0	1	0	0	1	2
198	0	1	1	1	0	1	2	2	0	1	0	1	1	1	0	0	0	0	0	0	1	0	0	0	0	0	0	2	2	2	1	2	2	0	0	2	2	0	0	0	0	0	1	0	1	0	0	0	0
199	0	1	1	0	0	1	2	2	0	0	0	0	1	0	0	0	0	0	0	1	2	0	0	0	1	1	0	2	1	2	2	2	2	0	1	1	1	0	0	0	0	0	0	1	0	0	0	0	1
200	0	1	1	0	0	2	2	2	0	0	2	2	2	2	0	0	0	0	1	1	2	0	0	0	0	0	0	2	1	1	1	1	1	0	0	2	1	0	0	1	0	0	0	0	0	1	0	0	1
201	1	0	2	0	0	1	1	1	1	1	1	0	0	0	0	1	0	2	1	1	1	0	0	0	1	1	1	2	0	2	1	1	2	0	0	2	1	0	0	0	0	0	1	0	0	1	0	1	1
202	0	1	1	0	0	1	1	1	1	1	1	0	0	0	0	0	0	1	0	0	2	1	0	0	0	0	0	1	2	1	1	2	2	0	1	2	2	1	1	1	0	2	2	0	1	0	0	1	2
203	0	1	1	0	0	1	1	2	0	0	1	0	0	0	0	0	0	0	1	1	1	0	0	0	0	0	0	1	1	2	0	2	2	0	0	2	1	0	0	0	0	0	0	0	0	1	0	1	1
204	1	2	1	0	0	1	1	1	1	1	1	1	0	0	0	0	0	1	1	1	2	0	0	0	0	0	0	2	0	2	0	1	2	0	0	2	1	0	0	0	0	1	2	0	1	0	0	0	1
205	0	2	0	0	0	0	1	1	1	1	0	1	1	1	0	0	0	1	1	1	1	0	0	0	0	0	0	2	0	1	1	1	2	0	0	2	2	0	0	2	0	0	0	0	0	1	0	0	1
206	1	2	1	0	0	2	0	0	2	2	0	0	0	0	0	1	0	0	0	0	1	0	0	0	0	0	0	1	0	1	1	1	2	1	1	1	0	0	0	0	0	0	1	0	1	1	0	0	2
207	0	0	2	1	0	2	1	1	1	1	0	0	1	0	0	0	0	2	0	0	2	0	1	0	0	0	0	1	1	2	0	1	1	1	1	1	1	0	0	0	0	1	1	0	1	1	0	1	2
208	1	1	1	0	0	0	0	0	2	2	0	1	2	2	0	0	0	2	1	1	2	0	0	0	1	1	0	2	0	2	0	0	0	0	0	2	0	0	0	1	0	1	1	0	0	1	0	0	1
209	0	2	0	0	0	1	2	2	0	1	0	0	2	1	0	0	0	0	1	1	2	0	0	0	0	0	0	2	2	1	1	1	1	0	0	2	1	0	0	0	0	0	0	0	0	1	0	0	1
210	1	1	2	0	0	1	1	1	0	0	1	0	0	0	0	0	0	1	1	1	2	1	1	1	1	1	0	1	0	1	1	1	1	1	1	1	1	0	0	0	1	0	2	0	1	0	0	1	2
211	0	0	2	0	0	2	1	2	0	1	0	0	0	0	0	0	0	0	1	1	1	0	0	0	0	0	0	2	0	1	0	0	1	1	1	2	1	0	0	2	0	1	1	0	1	0	0	0	1
212	1	1	1	0	0	1	1	1	0	0	1	0	0	0	0	0	0	1	1	1	1	0	0	0	0	0	0	1	0	1	1	0	1	2	1	2	2	1	0	0	0	1	2	0	0	1	0	0	1
213	0	1	1	0	0	0	0	1	1	1	0	0	0	0	0	0	0	0	1	0	2	0	0	0	0	0	0	2	0	1	2	1	1	1	0	1	1	0	0	2	0	1	1	0	0	1	0	0	0
214	0	0	2	0	0	2	2	2	1	1	0	1	2	2	0	0	0	1	2	2	1	0	0	0	0	0	0	1	1	2	0	1	2	2	1	1	2	0	0	0	1	0	1	0	1	1	0	0	1
215	0	1	1	1	0	1	1	2	0	0	1	1	2	2	0	0	0	0	2	2	0	0	0	0	0	0	0	2	1	2	0	1	1	0	0	2	1	0	0	1	0	1	1	0	0	1	0	0	0
216	0	1	1	1	0	2	2	2	0	1	0	0	1	0	0	0	0	0	0	0	2	0	1	0	1	1	0	2	0	2	0	2	2	0	0	2	1	1	0	0	0	1	1	0	0	0	0	0	1
217	1	2	0	0	0	0	2	2	0	0	1	0	0	0	0	0	0	0	0	0	1	0	0	0	0	0	0	2	1	2	1	1	1	0	0	2	2	0	1	0	1	1	1	0	0	1	0	1	2
218	0	1	1	0	0	0	1	1	1	1	1	0	1	0	0	0	1	2	0	0	1	0	0	0	0	0	0	1	0	2	1	1	1	0	0	1	2	0	0	0	1	0	1	1	2	1	0	0	0
219	1	1	1	0	0	1	1	1	1	1	0	1	2	2	0	0	0	1	0	0	2	0	0	0	0	0	0	2	0	2	1	1	1	0	0	1	2	0	1	0	1	0	0	0	0	0	0	1	1
220	1	0	2	2	0	2	1	1	2	2	0	1	2	2	0	0	0	1	1	1	2	1	0	0	1	1	0	2	1	2	1	2	1	0	0	2	2	1	1	0	0	1	1	0	1	1	0	0	0
221	0	1	1	1	0	1	1	1	1	1	0	0	1	0	0	1	0	0	1	1	2	0	1	0	0	0	0	2	0	2	1	0	0	0	0	1	1	0	0	1	0	0	0	0	0	0	0	0	1
222	0	0	2	0	1	1	1	2	0	0	0	1	1	1	0	0	0	1	1	1	2	0	0	0	0	0	1	2	1	1	1	1	0	0	1	2	1	1	1	0	0	1	1	1	1	2	0	0	1
223	1	2	1	0	0	2	0	0	2	2	0	2	2	2	0	0	0	1	0	1	2	0	0	0	0	0	0	2	1	1	1	1	1	1	1	2	1	1	0	1	0	0	2	0	0	0	0	0	0
224	0	2	0	0	0	1	1	1	1	2	0	1	2	2	0	0	0	0	1	1	2	0	1	1	1	1	0	1	1	2	0	1	2	0	0	2	0	0	0	0	0	0	0	0	0	1	0	0	0
225	0	1	1	0	0	0	1	2	0	0	1	0	1	0	0	1	0	0	1	1	2	0	0	0	0	0	0	1	0	1	1	2	2	0	0	0	2	0	0	0	0	2	2	0	1	1	0	0	1
226	1	1	2	1	0	1	1	1	0	0	1	1	1	1	0	0	0	1	0	0	2	0	0	0	0	0	0	1	1	2	0	0	1	1	0	2	0	0	0	1	0	0	0	0	0	0	0	2	2
227	1	2	1	0	0	0	1	1	1	1	1	0	2	1	0	0	0	1	0	0	2	0	0	0	1	1	0	2	2	2	0	1	2	0	0	2	2	0	0	2	0	0	0	0	0	0	0	0	1
228	1	1	1	0	0	0	1	1	1	1	1	1	1	1	0	0	0	1	0	0	2	0	0	0	1	1	0	2	0	2	0	1	2	2	2	2	0	0	0	0	0	0	0	0	0	1	0	0	0
229	0	0	2	1	0	2	2	2	0	1	0	0	1	0	0	0	0	0	1	2	1	0	0	0	0	0	0	2	0	2	1	0	0	0	0	2	1	0	0	0	0	0	0	0	0	1	0	0	1
230	0	1	1	0	0	1	1	2	0	0	0	0	1	0	0	1	0	0	1	1	1	0	0	0	0	0	0	2	0	1	0	0	0	0	0	2	0	0	0	1	0	0	0	0	0	0	0	0	0
231	1	1	2	1	0	2	0	1	1	1	0	1	0	0	0	0	0	2	2	2	0	0	0	0	0	0	0	2	0	2	1	1	1	0	0	2	2	0	0	1	0	0	1	0	1	1	0	1	2
232	0	1	1	1	0	1	1	1	0	2	0	0	1	0	0	1	0	0	0	0	2	0	0	0	0	0	0	2	0	2	0	1	1	0	1	2	0	0	0	0	0	0	0	0	0	0	0	0	1
233	0	1	1	0	1	2	2	2	0	0	0	1	1	1	0	0	0	2	1	1	2	0	0	0	0	0	0	1	1	2	0	1	1	0	0	0	2	1	1	1	0	1	0	0	2	1	0	0	0
234	0	1	1	0	0	1	1	2	0	0	0	0	1	0	0	1	0	0	1	1	2	0	1	0	0	0	0	0	1	2	1	2	2	0	0	2	1	1	0	0	0	0	0	0	0	1	0	0	0
235	0	1	1	1	0	1	1	2	0	1	0	1	1	1	0	0	0	0	0	0	2	0	1	0	0	0	1	2	1	2	0	2	2	0	1	2	0	0	0	0	0	0	0	1	0	0	0	0	0
236	0	2	1	1	0	1	2	2	1	1	0	1	1	1	0	0	0	1	0	0	1	0	0	0	0	0	0	1	1	2	0	0	1	0	0	2	0	0	0	0	0	0	0	1	0	0	0	0	1
237	0	1	2	1	0	1	2	2	0	1	0	0	0	0	0	0	0	1	0	0	2	0	0	0	0	0	0	1	1	2	0	1	1	0	0	2	1	0	0	1	0	0	1	0	0	2	0	0	1
238	0	0	2	0	0	1	0	1	1	1	0	0	1	0	0	1	1	2	1	1	2	0	1	0	0	0	0	2	1	1	1	2	2	0	0	0	1	0	0	1	0	1	1	0	1	0	0	0	0
239	0	2	1	0	0	1	2	2	0	0	2	1	1	1	0	0	0	2	1	1	2	0	1	1	1	1	0	2	1	2	0	0	1	2	0	2	2	0	0	0	0	0	2	0	1	0	0	1	2
240	0	0	2	0	0	1	2	2	0	0	1	0	0	0	0	0	1	1	1	0	1	0	0	0	0	0	0	1	1	2	0	0	1	2	1	2	2	0	0	1	0	0	0	0	0	1	0	1	2
241	0	1	2	0	0	0	0	1	1	1	1	0	1	1	0	0	0	0	0	1	2	0	0	0	0	0	0	2	0	1	2	2	2	1	0	2	0	0	0	0	0	1	1	0	1	0	0	0	2
242	1	1	1	1	0	2	1	1	2	2	0	0	0	0	0	0	0	0	1	1	2	0	1	1	1	1	0	1	2	2	1	1	2	0	0	2	1	0	0	0	0	0	0	0	0	1	0	1	1
243	0	0	2	0	0	1	1	1	1	1	1	1	1	1	0	0	0	0	1	1	1	0	1	1	1	2	0	2	0	2	0	1	1	0	0	2	1	0	0	0	0	0	0	1	1	2	0	0	1
244	1	2	0	0	0	0	2	2	0	0	2	0	2	0	1	1	0	2	1	1	1	0	0	0	0	0	0	2	0	2	1	0	0	0	0	2	1	0	0	1	0	0	0	1	0	1	0	0	0
245	0	2	0	0	0	0	1	1	1	1	0	1	1	1	0	0	0	0	0	0	2	0	0	0	1	1	0	2	0	2	1	0	0	0	0	2	2	0	0	1	0	0	0	0	0	1	0	0	1
246	1	2	1	1	0	1	1	2	0	0	0	1	2	1	0	0	0	0	0	0	2	1	0	0	0	0	0	2	0	2	0	1	2	0	0	2	1	0	0	0	0	0	0	1	0	1	0	0	0
247	0	1	2	0	0	2	2	2	1	1	0	0	1	1	0	0	0	0	1	0	1	0	0	0	0	0	0	2	0	2	0	1	1	1	2	2	1	0	0	0	0	0	1	0	1	1	0	0	1
248	1	1	1	1	0	1	1	2	1	1	0	0	1	0	0	0	0	0	1	1	1	0	0	0	0	0	0	1	1	2	0	1	1	1	0	0	1	0	0	0	0	0	1	0	1	0	0	0	1
249	0	1	2	0	0	2	1	1	1	1	1	0	1	1	0	0	0	0	0	0	1	0	2	0	0	0	0	1	2	2	0	1	1	0	0	1	1	0	0	0	0	1	1	0	1	1	0	0	0
250	0	0	2	1	0	2	1	2	0	0	1	0	0	0	0	0	0	1	1	1	1	0	0	0	1	1	0	2	1	2	1	0	0	0	0	1	1	0	0	0	1	0	0	0	0	1	0	1	1
251	0	0	1	0	0	1	0	0	2	2	0	0	1	1	0	0	0	0	1	1	2	0	0	0	0	0	0	2	0	2	1	1	1	1	0	1	0	0	0	0	0	1	0	0	1	2	0	0	1
252	0	0	2	0	0	2	1	1	1	2	0	1	1	1	0	0	0	0	1	1	2	1	0	0	0	0	0	2	0	2	0	1	1	0	0	1	1	1	1	0	0	0	1	1	1	1	0	0	1
253	0	1	1	0	0	1	1	1	1	1	1	0	1	0	0	1	0	1	1	1	1	0	0	0	0	0	0	1	1	2	0	2	2	1	1	2	1	0	0	1	0	2	2	0	1	0	0	0	1
254	0	2	1	0	0	0	2	2	0	0	0	0	0	0	0	0	0	0	1	1	2	0	0	0	0	0	0	2	0	2	0	2	2	0	0	1	0	0	0	0	0	0	2	0	0	0	0	0	1
255	1	1	1	1	0	1	1	1	0	0	2	0	1	0	0	1	0	1	0	0	2	0	0	0	0	0	0	2	0	1	2	2	2	0	1	2	1	0	0	0	0	1	1	1	1	1	0	0	1
256	1	0	1	0	0	1	2	2	0	0	0	1	2	2	0	0	0	0	1	1	2	0	0	0	0	0	0	2	0	2	0	1	1	0	0	1	1	1	1	0	0	0	1	0	1	0	0	0	0
257	0	1	1	0	0	1	1	1	2	2	0	0	2	1	0	0	0	1	1	1	0	0	0	0	0	0	0	2	1	2	1	1	1	1	2	2	2	0	0	1	0	1	1	0	1	1	0	0	0
258	1	1	2	1	0	2	1	1	1	1	1	1	1	0	0	0	0	0	0	1	1	0	0	0	0	0	0	2	0	2	0	2	2	0	0	1	2	0	0	1	1	0	1	0	0	0	0	0	0
259	0	1	1	0	1	0	0	0	2	2	0	0	1	0	0	1	0	0	0	0	2	0	0	0	1	1	0	1	0	2	1	1	1	0	0	2	2	0	0	0	1	0	1	0	0	0	0	0	0
260	0	0	2	0	0	2	2	2	0	0	0	0	1	1	0	0	0	0	0	0	1	0	0	0	1	1	0	2	0	2	1	1	1	0	0	2	1	0	0	2	0	0	2	0	0	0	0	0	0
261	0	1	1	0	0	1	1	1	0	0	1	0	0	0	0	0	0	1	0	0	2	0	0	0	0	0	0	2	0	2	1	0	0	0	0	1	0	0	0	0	0	0	2	0	1	0	0	1	1
262	0	1	2	1	0	2	1	1	1	2	0	0	0	0	0	0	0	0	1	1	2	0	0	0	0	0	0	2	0	2	1	2	2	0	0	2	2	0	0	1	0	0	0	0	0	0	0	1	2
263	0	1	1	1	0	2	2	2	1	1	1	1	1	1	0	0	0	0	1	1	1	0	0	0	0	0	0	2	1	2	1	1	1	0	0	2	0	0	0	0	1	0	0	0	0	1	0	1	0
264	0	1	2	0	0	0	1	2	0	0	1	0	0	0	0	0	0	1	1	0	0	0	0	0	0	0	0	1	0	1	0	1	2	0	0	2	2	0	0	1	0	1	1	0	0	1	0	0	1
265	0	1	1	0	1	1	1	1	1	1	1	0	0	0	0	0	0	0	1	0	1	0	0	0	0	0	0	2	0	2	1	2	2	0	0	0	2	0	0	2	1	0	2	0	0	0	0	0	1
266	0	1	2	0	0	0	0	0	1	1	0	0	0	0	0	0	0	2	1	1	1	0	0	0	0	0	0	1	0	1	2	1	2	1	1	2	2	0	0	0	0	0	0	0	0	0	0	0	0
267	0	1	1	0	0	0	0	0	2	2	0	0	1	1	0	0	0	1	1	1	2	1	0	0	0	0	0	2	0	2	1	1	1	2	1	2	1	0	0	1	0	0	0	0	0	1	0	0	1
268	1	1	2	1	0	1	1	1	1	1	0	0	0	0	0	0	0	1	1	0	2	0	2	0	0	0	0	2	2	1	2	0	0	0	0	2	2	0	0	2	0	0	1	0	1	1	0	1	1
269	0	0	2	1	0	2	2	2	0	0	1	0	0	0	0	0	1	1	1	1	1	0	0	0	0	0	0	2	0	1	1	1	1	2	0	2	1	0	0	1	0	1	1	1	1	2	0	0	1
270	0	1	1	1	0	1	1	1	1	1	0	0	0	0	0	1	0	0	0	0	2	0	0	0	0	0	0	2	0	1	0	1	1	0	0	1	1	0	0	0	0	0	1	1	1	1	0	1	0
271	1	2	0	0	0	0	1	1	0	0	0	1	1	2	0	0	0	2	1	1	2	0	1	0	1	1	0	2	1	2	0	1	1	0	0	1	1	0	0	0	0	0	1	0	1	0	0	0	2
272	1	1	2	1	0	1	2	2	0	0	1	0	0	0	0	0	0	1	0	0	1	0	0	0	0	0	0	2	0	1	0	1	1	1	1	2	0	0	0	0	1	1	1	0	0	1	0	0	1
273	0	1	1	1	0	1	2	2	0	0	1	0	1	0	0	1	1	2	0	0	1	0	0	0	0	0	0	2	0	2	0	2	2	1	0	1	2	0	0	1	0	0	0	1	0	1	0	0	0
274	0	0	2	0	0	1	0	0	2	2	0	0	0	0	0	0	0	0	2	2	0	1	0	0	0	0	0	1	1	2	0	2	2	0	0	1	1	1	1	0	0	0	0	1	0	1	0	0	2
275	0	1	1	0	0	0	0	1	0	0	0	0	1	1	0	0	0	1	2	1	1	0	0	0	0	0	0	2	1	1	1	1	0	0	1	2	1	1	1	0	0	1	1	1	1	2	0	0	2
276	1	1	2	0	0	1	1	1	1	1	1	1	1	1	0	0	0	2	1	1	2	0	0	0	0	0	0	2	0	1	2	1	1	1	0	2	0	0	0	0	0	1	2	0	1	0	0	0	0
277	1	1	1	0	0	1	1	1	0	0	1	0	0	0	0	0	0	1	1	0	2	1	1	1	1	1	0	2	0	2	1	1	1	0	0	1	1	1	1	0	0	1	1	0	1	1	0	0	1
278	0	0	2	0	1	1	1	2	0	1	0	1	1	1	0	0	0	0	0	1	1	0	0	0	0	0	0	1	1	2	0	1	1	0	0	1	2	0	1	1	1	0	1	0	0	0	0	0	2
279	0	1	1	0	0	1	1	2	0	0	1	0	0	0	0	0	0	2	0	1	2	0	0	0	0	0	0	2	0	2	0	0	0	0	1	2	1	1	0	0	0	1	0	0	0	0	0	0	1
280	1	2	1	0	0	1	0	1	1	1	0	1	1	1	0	0	0	0	0	1	2	0	1	1	1	1	0	2	0	2	1	1	1	1	1	2	1	1	1	0	0	0	1	0	1	0	0	0	0
281	0	2	1	0	0	0	1	1	1	1	0	0	1	0	0	1	0	0	1	1	1	0	1	0	0	0	0	2	0	2	2	2	2	0	1	2	2	0	1	0	1	0	0	0	0	0	0	0	0
282	0	1	1	1	0	2	1	2	0	1	0	1	1	1	0	0	0	0	0	0	1	0	0	0	1	1	0	1	0	1	0	2	2	0	0	0	1	1	1	0	0	0	0	0	0	0	0	0	1
283	0	1	2	1	0	2	1	1	1	1	0	0	1	1	0	0	1	1	1	0	1	0	0	0	1	1	0	2	1	2	0	1	1	0	0	1	2	0	0	2	0	0	1	0	0	1	0	0	0
284	0	1	1	1	0	1	1	1	1	1	0	1	1	1	0	0	0	0	1	1	2	0	0	0	0	0	0	2	1	2	2	1	1	1	0	0	1	0	0	0	1	0	0	0	0	0	0	0	0
285	1	1	1	0	0	1	2	2	0	1	1	1	1	0	0	0	0	0	0	0	2	0	0	0	0	0	0	2	0	2	0	2	2	1	0	1	1	0	0	0	0	0	0	0	1	0	0	0	1
286	1	1	2	0	0	1	1	1	0	0	1	1	2	1	0	0	0	0	2	1	1	1	0	0	0	0	0	2	0	2	1	0	0	0	0	1	1	1	0	1	0	0	1	1	1	0	0	1	1
287	0	1	2	1	0	1	2	2	0	1	0	0	1	1	0	0	0	0	1	1	2	0	0	0	0	0	0	2	0	2	1	2	2	0	0	1	0	0	0	0	0	1	1	0	1	0	0	0	2
288	1	1	1	1	0	1	2	2	0	0	0	0	1	0	0	0	0	0	0	0	2	0	0	0	0	0	0	2	1	2	0	1	1	0	0	1	1	0	0	2	0	0	0	0	1	1	0	1	1
289	0	0	2	0	0	1	1	1	1	1	1	0	1	0	0	0	0	0	1	1	2	0	1	0	0	0	0	1	1	2	0	0	1	0	0	2	2	0	0	2	1	0	1	0	0	1	0	0	2
290	1	2	1	0	1	1	1	1	1	1	0	0	0	0	0	0	0	0	2	1	1	0	0	0	0	0	0	2	1	2	1	2	2	0	0	1	1	0	0	0	0	0	0	0	0	2	0	0	1
291	0	0	2	1	0	2	2	2	0	0	0	0	1	0	0	0	0	1	0	0	2	0	0	0	1	1	0	2	1	1	1	1	1	0	0	2	2	1	1	0	0	0	0	0	0	0	0	0	0
292	0	2	1	0	0	1	0	0	2	2	0	1	0	0	0	0	0	0	0	0	2	0	1	1	1	1	0	2	1	1	2	1	2	0	1	2	0	0	0	0	1	1	1	0	1	1	0	0	1
293	1	2	1	0	0	1	1	2	0	0	1	0	0	0	0	0	0	1	0	0	2	0	1	0	1	1	0	2	0	2	0	2	2	0	0	1	1	1	1	0	0	0	0	0	1	1	0	0	0
294	1	0	2	0	0	1	2	2	0	1	0	1	1	1	0	0	0	1	0	0	2	0	0	0	1	1	0	2	0	2	1	1	1	0	0	2	1	0	0	2	0	0	0	0	0	0	0	0	0
295	0	1	1	0	0	2	2	2	0	0	0	1	1	1	0	0	0	0	0	0	2	0	0	0	0	0	0	1	1	2	0	0	0	0	0	1	1	0	0	0	1	0	0	0	0	0	0	1	2
296	0	2	1	0	0	0	1	2	0	0	0	0	0	0	0	0	0	1	1	1	2	1	1	1	1	1	0	2	0	2	0	1	1	0	1	2	2	0	0	2	1	0	0	0	0	0	1	0	1
297	1	1	1	0	0	0	2	2	0	1	0	0	0	0	0	0	0	0	0	0	1	0	0	0	1	1	0	2	0	2	2	1	1	0	0	1	2	0	0	2	1	1	1	0	0	0	0	0	0
298	0	2	0	1	0	1	1	2	0	0	0	0	0	0	0	0	0	0	0	0	1	0	0	0	0	0	0	1	0	1	1	1	1	0	0	1	1	0	0	0	0	1	1	0	1	1	0	0	1
299	1	1	1	0	0	2	1	2	0	0	0	0	1	0	0	0	0	1	0	0	2	1	1	0	0	0	0	1	1	2	0	2	2	0	0	1	1	0	0	0	0	0	0	0	0	0	0	1	2
300	0	0	2	0	1	1	2	2	1	1	0	1	1	1	0	0	0	1	0	0	2	0	0	0	0	0	0	2	0	1	0	1	2	2	2	2	2	0	0	1	0	0	1	0	0	0	0	0	0
301	0	0	2	0	0	2	1	1	1	2	0	0	0	0	0	0	0	1	0	0	2	0	0	0	0	0	0	2	1	2	0	1	1	0	0	1	2	0	0	1	0	0	0	0	0	0	0	2	2
302	0	0	2	1	0	2	0	1	1	1	0	0	0	0	0	0	0	0	0	0	2	0	0	0	0	0	0	2	0	1	0	0	0	1	1	2	1	1	0	0	0	0	1	0	0	0	0	1	1
303	0	0	2	1	1	1	1	2	0	1	0	0	0	0	0	0	0	2	0	0	2	0	1	1	1	1	0	1	1	2	0	1	1	0	0	2	1	1	1	0	0	0	0	0	0	0	0	1	1
304	0	1	1	1	0	1	1	1	1	1	0	0	1	1	0	0	0	1	1	1	2	0	0	0	0	0	0	2	1	2	1	0	1	1	0	2	1	0	0	0	0	0	1	0	1	0	0	0	1
305	0	2	2	1	0	1	0	1	1	1	1	0	0	0	0	0	0	1	0	0	2	0	0	0	1	1	0	0	2	2	0	2	2	0	0	1	2	0	0	2	0	1	1	0	1	0	0	0	1
306	0	0	2	0	0	1	1	1	1	1	0	1	1	1	0	0	0	0	1	1	0	1	1	1	1	1	0	1	1	2	0	1	1	0	0	1	2	0	1	0	1	1	1	0	1	0	0	0	1
307	0	1	1	1	0	1	0	0	2	2	0	1	2	1	0	1	0	2	1	1	1	0	1	0	0	0	0	1	1	2	0	2	2	0	0	1	1	0	0	0	0	1	1	0	0	0	0	0	0
308	0	2	0	0	0	0	2	2	0	1	0	0	1	0	0	1	0	2	0	0	2	0	0	0	0	0	0	2	0	1	0	1	1	0	0	1	2	0	0	2	0	0	0	0	0	1	0	1	1
309	1	2	0	0	0	0	1	1	2	2	0	0	0	0	0	0	0	0	0	0	1	0	0	0	0	1	0	1	0	1	1	1	1	0	0	1	1	0	0	0	0	0	1	0	0	0	0	0	0
310	0	1	1	1	0	2	0	1	0	0	0	1	2	1	0	1	0	0	0	0	2	0	0	0	0	0	0	2	0	2	1	2	2	0	0	2	0	0	0	0	0	1	0	0	1	0	0	0	1
311	1	1	1	0	0	1	1	1	0	0	1	1	1	1	0	0	0	0	1	1	2	0	0	0	1	1	0	1	1	2	1	0	0	1	1	1	1	1	0	1	0	1	1	0	1	0	0	1	1
312	0	2	1	0	0	0	1	1	1	1	0	0	1	1	0	0	0	1	1	0	2	1	1	1	0	1	0	2	1	2	0	1	1	0	0	1	2	0	0	1	0	0	0	0	0	1	1	0	0
313	0	0	2	1	0	2	2	2	0	1	0	1	1	1	0	0	0	1	0	0	2	0	1	0	1	1	0	1	1	2	0	1	1	1	0	1	0	0	0	1	0	1	1	0	1	0	0	0	1
314	0	1	2	0	0	1	1	1	1	1	0	1	1	1	0	0	0	0	0	0	2	0	0	0	0	0	0	1	1	2	0	2	2	1	0	2	2	0	0	1	0	1	0	0	1	2	0	0	1
315	1	0	2	1	0	2	2	2	0	0	0	0	1	0	0	1	0	0	2	1	0	0	0	0	0	0	0	1	1	2	1	2	2	0	0	2	1	0	0	1	0	0	0	0	0	1	0	0	0
316	0	2	0	0	0	0	1	1	0	0	1	1	0	0	0	0	0	0	1	1	2	0	2	0	0	1	0	2	2	2	2	1	1	0	0	1	1	0	0	0	0	0	0	1	0	1	0	0	2
317	0	1	1	0	0	1	1	1	2	2	0	1	1	1	0	0	0	1	1	0	2	1	0	0	0	0	0	1	1	2	0	0	0	0	0	2	1	1	1	0	0	0	0	0	1	1	0	0	0
318	0	1	1	0	0	1	1	1	1	1	0	0	2	1	0	1	0	1	0	0	2	0	1	0	0	0	0	2	0	1	0	1	2	0	1	2	2	0	0	2	0	0	0	2	0	2	0	0	1
319	0	2	1	0	0	0	2	2	0	1	1	1	2	1	0	0	0	1	0	0	2	0	0	0	1	1	0	0	2	2	0	1	1	1	0	2	2	0	0	2	1	1	1	0	1	0	0	0	2
320	0	0	2	0	0	1	2	2	0	0	1	1	1	1	0	0	0	0	0	0	2	0	0	0	0	0	0	2	0	1	0	0	1	0	0	2	1	0	0	2	0	1	1	0	0	0	0	0	0
321	1	1	2	1	0	1	0	1	1	1	0	0	0	0	0	0	1	1	1	0	1	0	0	0	1	1	0	2	1	2	1	1	1	0	0	1	1	0	0	0	0	0	1	0	1	1	0	0	0
322	1	0	2	1	0	2	1	2	0	1	0	0	0	0	0	0	0	1	0	0	1	0	0	0	0	0	0	1	1	2	0	1	1	0	0	2	2	0	0	1	0	0	0	0	0	0	0	0	0
323	0	0	2	0	0	1	2	2	2	2	0	0	0	0	0	0	0	0	1	1	2	1	0	0	0	0	0	2	0	2	1	1	1	0	0	2	2	0	0	1	1	2	2	0	1	1	1	0	1
324	1	1	1	0	0	1	1	2	0	0	1	0	1	0	0	0	0	0	1	1	2	0	1	0	0	0	1	2	2	2	1	2	2	0	0	1	2	1	1	1	0	0	1	0	1	0	0	0	1
325	0	1	1	0	1	0	1	1	1	1	1	0	0	0	0	0	0	1	0	0	2	1	0	0	0	0	0	2	1	1	1	0	0	0	0	2	0	0	0	1	0	0	0	0	0	0	0	0	1
326	0	1	0	0	0	0	2	2	1	1	0	0	1	0	0	1	0	1	0	1	1	0	0	0	0	0	0	2	1	2	1	1	1	0	1	2	2	0	0	1	0	0	0	0	0	0	0	1	2
327	0	1	2	0	0	1	1	1	0	0	0	0	1	0	0	1	0	0	0	0	2	0	0	0	1	1	0	2	1	2	2	1	1	0	1	1	1	0	0	0	1	1	0	0	0	0	0	1	1
328	0	2	0	1	0	1	1	1	1	1	1	0	1	0	0	1	0	0	1	0	1	0	0	0	0	0	0	2	0	1	0	2	2	0	0	1	2	0	0	0	0	1	1	0	0	0	0	0	1
329	1	0	2	0	0	2	1	1	1	1	0	0	0	0	0	0	0	0	1	1	2	0	0	0	0	0	0	1	1	2	0	0	1	1	0	2	0	0	0	0	1	0	0	1	0	1	0	0	0
330	0	0	2	2	0	2	2	2	0	0	0	0	1	0	0	0	0	0	1	1	2	0	0	0	0	0	0	2	1	2	0	1	1	0	0	2	1	0	0	0	0	0	1	0	1	1	0	0	2
331	1	0	2	0	0	2	1	2	0	1	0	2	2	2	0	0	0	0	1	1	2	0	1	1	1	1	0	0	1	2	1	1	1	0	0	1	1	0	1	0	1	0	0	0	1	1	0	0	1
332	1	1	2	1	0	1	1	2	0	0	0	0	1	0	0	0	0	0	1	1	2	0	1	0	0	0	0	2	1	1	2	2	1	0	1	2	2	0	1	1	1	0	1	0	1	0	0	0	1
333	0	1	1	0	1	1	1	2	0	1	0	0	1	0	0	0	0	1	0	1	1	1	0	0	0	0	0	2	0	1	1	1	2	0	0	2	1	0	0	0	0	0	0	0	0	0	0	0	0
334	0	2	1	0	0	1	1	2	0	0	1	1	2	2	0	0	0	0	1	1	1	0	0	0	0	0	0	2	0	2	0	1	2	0	0	2	0	0	0	1	0	0	0	0	0	1	0	0	0
335	1	1	2	1	0	2	0	1	0	0	0	0	0	0	0	0	0	0	1	1	2	0	1	1	1	2	0	2	1	1	1	2	2	0	0	0	1	0	0	0	0	1	0	0	0	0	0	0	1
336	0	2	1	0	0	1	0	0	2	2	0	1	1	1	0	0	0	1	0	0	2	0	0	0	0	0	0	2	1	1	1	1	2	0	0	2	1	0	0	1	0	1	0	0	0	1	0	0	2
337	0	2	1	1	0	1	0	0	2	2	0	0	0	0	0	0	0	0	0	0	0	0	1	1	1	1	0	1	1	0	1	2	2	0	0	2	0	0	0	0	1	0	0	0	0	0	0	0	1
338	0	1	1	0	1	2	0	1	1	1	0	1	2	2	0	0	0	0	0	0	0	0	1	1	1	1	0	1	0	1	2	1	1	0	0	2	0	0	0	0	0	1	1	0	1	1	0	0	1
339	0	2	0	1	0	1	2	2	0	1	0	0	0	1	0	0	0	0	0	0	2	0	1	1	1	1	0	2	1	2	2	1	1	0	0	2	2	0	0	2	0	1	1	0	0	0	0	0	2
340	0	1	1	0	0	0	1	1	0	0	0	0	1	0	0	1	0	0	1	1	1	0	0	0	0	0	0	2	1	2	2	1	1	0	0	1	2	0	0	0	0	0	0	1	0	1	0	0	1
341	0	1	1	0	0	1	1	1	1	1	1	0	0	0	0	0	1	0	1	1	2	0	0	0	0	0	0	2	1	2	1	1	1	1	2	2	2	0	0	2	1	0	0	0	0	1	0	0	0
342	0	1	1	0	0	1	1	1	0	0	1	0	0	0	0	0	0	1	1	1	2	0	0	0	0	0	2	2	1	2	1	1	1	0	0	2	1	0	0	1	0	0	0	0	0	0	0	0	0
343	1	0	2	2	0	2	0	0	2	2	0	1	1	1	0	0	0	0	0	0	1	1	0	0	0	0	0	2	1	1	2	2	2	0	0	1	1	0	0	1	0	0	0	0	0	2	0	0	1
344	0	1	2	0	0	1	1	1	0	0	1	0	2	2	0	0	0	0	1	0	1	0	0	0	0	0	0	2	1	1	2	2	2	0	0	0	2	0	0	1	0	0	1	0	1	0	0	0	0
345	1	1	1	1	0	2	2	2	0	0	1	1	1	1	0	0	0	1	1	1	1	0	0	0	0	0	0	2	1	2	2	0	2	1	1	2	0	0	0	0	0	0	1	0	1	0	0	0	1
346	0	1	2	1	0	1	0	1	1	1	0	0	0	0	0	0	1	1	1	0	1	0	0	0	0	0	0	2	1	1	1	2	2	0	1	1	2	0	0	1	0	1	1	0	1	1	0	0	1
347	0	2	1	1	0	1	0	0	2	2	0	0	0	0	0	0	1	2	2	2	2	0	0	0	0	0	0	2	0	2	0	1	1	1	0	0	1	1	1	0	1	0	1	0	0	0	0	0	0
348	0	0	2	0	0	2	0	1	1	1	0	0	0	0	0	0	0	1	0	0	2	0	0	0	0	0	0	0	2	2	0	0	1	1	1	2	2	0	0	1	0	0	0	0	0	1	0	0	2
349	0	2	1	0	0	1	0	1	0	0	0	0	0	0	0	1	0	0	0	0	2	0	0	0	0	0	0	2	1	2	2	0	1	1	0	2	0	0	0	1	0	0	0	0	0	1	0	0	1
350	0	1	1	0	0	0	0	1	0	0	0	1	1	1	0	0	0	0	0	0	1	0	1	0	1	1	0	2	0	2	1	2	2	0	0	1	2	0	0	1	0	0	0	0	0	1	0	0	2
351	0	1	2	1	0	2	1	1	0	0	1	1	1	1	0	0	0	0	1	1	2	1	0	0	0	0	1	1	1	2	0	0	0	0	0	2	2	0	0	0	0	0	1	0	1	0	0	0	0
352	0	1	2	1	0	2	1	1	1	2	0	1	1	1	0	0	1	2	0	0	1	1	0	0	0	0	0	1	0	1	1	1	2	0	0	2	1	0	0	1	0	1	1	0	1	1	0	1	0
353	0	1	1	0	0	0	1	1	2	2	0	1	2	1	0	0	0	0	0	0	2	0	0	0	0	0	0	1	0	1	0	0	2	1	0	2	2	0	0	0	0	0	1	0	1	1	0	1	2
354	0	1	1	0	0	1	2	2	0	0	0	0	0	0	0	0	0	0	0	0	1	0	0	0	1	1	0	0	2	2	0	1	2	1	0	1	2	0	0	2	0	0	0	0	0	2	0	0	1
355	0	1	2	1	0	1	1	2	1	1	0	1	1	1	0	0	0	1	2	2	1	0	0	0	0	0	0	2	0	2	2	2	1	0	0	2	2	0	0	1	0	0	0	1	0	1	0	0	0
356	0	1	1	0	0	0	1	1	1	1	1	0	0	0	0	0	1	1	0	1	2	0	0	0	0	0	0	2	0	2	0	2	2	1	1	1	0	0	0	0	0	0	1	0	1	0	0	0	1
357	0	0	2	0	1	1	1	1	2	2	0	1	2	1	0	0	0	0	0	0	1	0	0	0	1	1	1	2	2	2	1	0	0	0	0	1	1	0	0	0	0	1	0	0	0	0	0	0	0
358	0	1	1	0	0	1	1	2	0	0	0	0	2	0	1	1	0	0	0	1	2	0	0	0	0	0	0	2	2	2	1	2	2	0	1	2	0	0	0	0	0	0	0	0	0	1	0	0	2
359	0	0	2	0	0	1	1	1	1	2	0	0	0	0	0	0	0	2	0	0	2	0	1	1	1	2	0	1	2	2	1	1	1	0	0	1	2	1	1	0	0	0	1	0	0	1	0	0	1
360	0	1	2	1	0	1	2	2	0	0	1	0	0	0	0	0	0	1	0	0	2	0	0	0	0	0	0	1	0	1	1	1	1	1	1	2	0	1	1	0	0	0	0	0	0	1	0	0	0
361	1	2	1	0	0	0	2	2	0	1	1	1	1	1	0	0	0	0	1	1	2	0	0	0	0	0	0	1	1	2	1	1	1	0	0	1	2	0	0	2	0	0	0	0	0	1	0	0	1
362	0	2	1	0	0	0	1	1	1	1	0	0	1	0	0	0	0	1	0	0	2	0	0	0	0	0	0	1	1	2	0	2	2	0	0	1	1	0	0	1	0	1	0	0	1	0	0	0	1
363	0	1	1	0	0	1	0	0	2	2	0	0	0	0	0	0	0	0	1	0	2	0	0	0	1	1	0	2	0	1	0	2	2	0	0	1	0	1	1	0	0	1	1	0	1	1	0	0	1
364	0	1	1	0	0	2	2	2	0	1	1	1	0	0	0	0	1	2	1	1	1	0	0	0	0	0	0	2	0	2	2	0	2	1	0	2	1	0	0	1	0	0	0	0	0	2	0	1	0
365	1	1	2	1	0	2	0	0	2	2	0	0	1	0	0	0	0	0	1	1	2	0	1	1	1	1	0	2	1	1	2	1	2	2	2	2	1	1	0	0	0	0	1	0	1	0	0	1	2
366	0	0	2	0	0	2	0	0	2	2	0	0	1	0	0	0	0	1	2	2	1	0	0	0	0	0	0	2	0	2	0	1	1	0	0	0	1	0	0	0	0	1	1	0	1	1	0	2	2
367	0	1	1	0	0	1	1	1	1	2	0	0	0	1	0	0	0	2	1	1	1	0	0	0	0	0	0	2	1	2	1	1	2	0	0	2	0	0	0	0	0	1	0	0	0	1	0	0	0
368	1	2	0	0	0	0	1	1	1	1	1	0	0	0	0	0	0	0	1	1	2	0	1	0	0	0	0	1	0	1	1	2	2	0	0	2	1	0	0	2	0	0	1	0	1	0	0	0	2
369	1	0	2	1	0	2	2	2	0	1	1	1	1	1	0	0	0	1	0	0	2	0	0	0	0	0	0	1	1	0	1	0	0	0	0	2	1	0	0	0	0	0	0	0	0	0	0	0	2
370	0	2	1	1	0	1	1	1	1	1	0	0	1	1	0	0	0	1	2	2	1	2	0	0	0	0	0	2	1	1	2	1	0	1	0	2	1	0	0	0	0	0	0	0	1	0	0	0	1
371	0	0	2	0	0	1	0	0	2	2	0	1	1	1	0	0	1	1	0	1	2	0	0	0	1	1	0	2	0	2	0	2	2	0	0	1	2	0	0	1	0	1	2	0	0	1	0	0	1
372	0	1	1	1	0	2	0	0	2	2	0	1	0	0	0	0	0	0	1	1	2	0	0	0	0	0	0	2	0	1	1	2	2	0	1	2	2	0	0	1	0	0	2	0	0	0	0	1	1
373	1	2	1	0	0	0	1	1	1	1	0	1	1	1	0	0	0	0	1	1	2	0	1	1	1	1	0	2	1	2	1	1	1	0	0	2	1	2	1	0	1	1	1	0	1	2	0	0	0
374	0	2	0	1	0	1	2	2	0	0	2	1	1	1	0	0	1	1	1	0	1	0	0	0	0	0	0	1	1	2	0	2	2	2	0	1	1	0	0	1	0	1	1	0	1	1	0	1	2
375	0	2	0	0	0	0	1	2	0	1	0	0	0	0	0	0	0	1	0	0	2	0	0	0	0	1	0	2	0	1	2	1	1	0	0	2	0	0	0	0	0	0	0	1	0	1	0	0	0
376	0	2	1	0	0	0	1	1	1	1	0	0	1	0	0	1	1	1	2	2	1	0	0	0	1	1	0	2	0	2	0	0	1	2	1	2	2	0	0	1	1	1	1	0	0	0	0	0	0
377	0	0	2	0	0	2	2	2	0	0	1	1	2	1	0	1	0	1	0	0	2	0	0	0	0	0	0	1	2	2	1	1	1	1	1	2	1	0	0	1	0	0	2	0	0	0	0	0	0
378	0	2	1	0	0	1	2	2	0	1	1	0	0	0	0	0	0	0	0	0	2	0	0	0	0	0	0	2	1	0	1	1	1	0	0	1	2	0	0	1	0	0	1	0	0	0	0	0	0
379	0	1	1	0	0	1	2	2	0	1	1	0	1	1	0	0	0	0	1	1	1	0	1	1	1	1	0	1	1	2	1	0	0	0	0	2	2	0	1	0	1	0	0	0	0	1	0	1	2
380	0	1	1	0	0	1	1	2	0	0	1	0	0	0	0	0	0	1	0	0	1	0	0	0	1	1	0	2	1	2	0	1	1	1	0	1	0	0	0	1	0	0	0	0	0	1	0	0	0
381	0	1	1	1	0	1	2	2	0	1	1	0	0	0	0	1	0	1	0	0	1	0	1	1	1	1	0	1	1	2	0	0	1	2	1	2	2	0	0	1	0	0	0	1	0	1	0	0	2
382	0	1	2	1	0	2	1	2	0	1	0	0	0	0	0	0	0	1	0	1	2	0	0	0	0	0	0	2	1	2	1	2	2	1	0	1	1	0	0	1	0	0	0	1	1	2	0	0	0
383	0	1	1	0	0	1	0	1	1	1	1	0	2	2	0	0	0	0	0	0	0	0	0	0	0	0	0	2	0	2	0	0	0	0	0	1	1	0	0	1	0	1	1	0	1	1	0	0	0
384	1	1	1	1	0	2	1	2	1	1	0	0	1	0	0	1	0	0	1	1	2	0	0	0	0	0	0	1	0	1	0	1	0	0	0	1	2	0	0	1	0	1	1	0	1	1	0	0	0
385	0	1	1	0	1	2	0	1	1	1	0	1	1	0	1	0	0	1	0	0	1	0	0	0	2	2	0	2	1	2	2	1	1	0	0	0	1	0	0	0	0	0	1	0	1	0	0	0	1
386	0	1	2	0	0	2	2	2	0	1	1	1	1	1	0	0	0	1	1	1	1	0	0	0	0	0	0	2	1	2	2	0	1	1	0	2	0	0	0	0	0	1	1	0	0	0	0	0	1
387	0	2	1	0	0	1	2	2	1	1	1	0	0	0	0	0	0	1	0	0	2	0	2	1	1	1	0	2	0	1	1	1	1	0	0	1	2	0	0	0	0	1	1	1	1	1	0	0	1
388	1	2	1	0	0	1	1	1	0	0	2	0	1	1	0	0	0	0	1	1	2	0	0	0	0	0	0	0	1	1	1	1	0	1	0	2	2	0	1	0	1	0	0	0	0	1	0	0	1
389	0	0	2	0	0	1	1	1	1	1	1	1	1	1	0	0	0	0	1	1	2	0	1	1	1	1	0	2	2	1	2	1	1	2	1	2	0	0	0	0	0	0	0	0	0	1	0	0	1
390	0	1	1	0	0	0	1	1	0	0	0	0	1	1	0	0	0	0	1	0	2	0	0	0	0	0	1	1	0	1	1	1	1	0	0	1	1	0	0	0	0	1	0	0	0	0	0	0	1
391	0	1	1	0	0	1	1	2	0	0	0	0	0	0	0	0	0	1	1	1	2	0	0	0	0	0	0	1	2	1	1	0	0	1	1	1	1	0	0	1	0	0	2	0	0	1	0	0	1
392	0	1	1	1	0	2	0	0	1	1	0	1	1	1	0	0	0	1	1	1	0	0	0	0	0	0	0	2	0	1	0	1	2	0	0	2	1	0	0	0	0	1	1	0	0	1	0	0	1
393	0	0	2	1	0	2	0	0	2	2	0	1	2	2	0	0	0	0	1	1	0	0	1	1	1	1	0	2	0	2	0	1	1	0	0	2	0	0	0	0	0	0	1	0	0	1	0	0	1
394	1	0	2	0	0	2	1	2	0	1	0	0	0	0	0	0	0	1	1	0	2	0	0	0	0	0	0	2	0	2	2	1	1	0	0	2	2	0	0	1	0	2	2	0	1	0	0	0	0
395	1	1	2	1	0	1	1	1	1	1	0	0	0	1	0	0	0	0	1	1	2	0	0	0	0	0	0	2	0	2	0	0	1	1	0	2	1	0	0	0	0	0	0	0	1	0	0	0	0
396	1	0	2	0	0	1	2	2	0	0	1	1	2	2	0	0	0	1	0	0	1	0	0	0	1	1	0	1	1	2	1	2	2	0	1	1	1	0	0	0	0	0	0	0	0	1	0	0	0
397	0	0	2	0	0	2	1	1	2	2	0	1	2	1	0	0	0	2	1	1	2	1	0	0	0	0	0	2	1	2	1	2	2	1	0	2	1	0	0	1	0	0	0	0	1	1	0	0	0
398	0	0	2	0	0	1	1	2	0	0	1	0	0	0	0	0	1	2	2	2	2	0	0	0	0	0	0	2	0	2	0	1	1	0	0	1	2	0	0	0	1	0	0	1	0	1	0	0	2
399	0	0	2	0	0	2	0	0	1	1	1	0	0	0	0	1	0	0	0	0	1	0	0	0	0	0	0	2	0	2	2	0	2	0	0	2	0	0	0	1	0	0	1	1	0	1	0	1	2
400	1	1	2	1	0	1	2	2	0	0	1	0	0	0	0	0	0	0	0	0	2	0	1	0	0	0	0	1	1	2	1	2	2	0	0	1	1	0	0	1	0	0	0	0	1	1	0	0	1
401	0	1	1	1	0	2	2	2	0	0	1	0	2	1	0	1	0	0	1	1	2	0	0	0	0	0	0	2	1	2	2	0	0	0	0	1	2	0	0	1	0	1	1	0	0	0	0	0	1
402	1	1	1	1	0	2	2	2	0	0	0	0	0	0	0	0	0	0	1	1	1	0	0	0	0	0	0	1	0	1	2	1	1	1	0	2	1	0	0	0	0	1	0	0	0	1	0	1	1
403	0	0	2	0	1	1	1	1	1	1	0	0	0	0	0	0	0	0	0	0	2	0	0	0	0	0	1	2	1	2	0	2	2	0	0	1	2	0	0	1	0	0	0	0	0	0	0	0	0
404	0	2	0	1	1	1	2	2	1	1	1	0	0	0	0	0	0	0	1	1	2	0	0	0	0	0	0	2	1	1	2	1	1	0	0	2	2	0	0	2	1	0	0	0	0	0	0	0	0
405	0	2	1	0	0	0	1	1	0	0	1	1	2	1	0	0	0	1	2	1	1	0	1	0	1	1	0	2	0	2	0	2	2	0	0	2	1	1	0	1	0	0	1	0	1	1	1	0	0
406	0	2	1	0	0	0	1	2	1	1	0	0	1	0	0	0	0	0	1	1	2	0	0	0	0	0	0	2	1	1	1	1	1	0	0	2	0	0	0	0	0	1	0	0	0	0	0	0	1
407	0	1	1	0	0	2	1	2	0	0	1	0	0	0	0	0	0	0	0	0	2	0	0	0	0	0	0	2	1	2	2	1	0	1	0	2	1	1	1	0	1	0	0	0	0	0	0	0	1
408	0	0	2	0	0	1	0	0	2	2	0	0	0	0	0	0	0	1	0	0	2	0	0	0	0	0	0	1	2	2	1	0	1	1	0	2	1	1	1	0	0	1	1	0	0	1	0	0	0
409	0	2	0	1	0	1	1	2	0	0	1	0	1	0	0	0	0	1	1	1	1	0	0	0	0	0	0	2	1	1	1	1	1	1	0	2	2	0	0	2	0	0	0	0	0	1	0	0	1
410	0	1	2	0	0	2	0	0	1	1	1	0	0	0	0	0	0	0	1	1	1	0	0	0	0	0	0	2	0	2	1	1	1	0	0	1	0	0	0	0	0	0	0	0	0	0	0	0	0
411	0	1	1	0	1	0	1	1	1	2	0	0	0	0	0	0	0	1	1	1	2	0	0	0	0	0	0	1	1	2	0	1	1	1	1	1	1	0	0	1	0	1	0	0	0	1	0	0	0
412	1	1	2	0	0	0	1	1	0	0	2	0	0	0	0	0	0	0	1	1	2	0	2	0	0	0	0	2	1	1	1	0	1	1	0	2	2	1	1	0	0	1	1	0	1	0	0	0	1
413	0	1	2	1	0	2	2	2	0	1	1	0	0	0	0	0	0	2	1	1	1	0	0	0	0	0	0	2	0	2	0	2	2	0	0	2	2	0	1	0	2	0	0	0	0	0	0	0	1
414	0	1	1	0	0	0	0	0	1	1	0	0	0	0	0	0	0	0	1	1	2	0	0	0	0	0	0	1	0	1	2	1	2	2	1	1	2	0	1	0	1	0	0	0	0	2	0	0	0
415	1	1	2	1	0	2	2	2	0	0	1	1	1	0	0	0	0	1	0	0	2	0	0	0	0	0	0	2	2	1	1	2	2	0	0	0	2	0	0	1	0	0	1	0	0	0	0	0	0
416	0	1	1	0	0	1	0	0	1	1	1	0	1	0	0	1	0	1	0	1	2	0	0	0	0	0	0	1	1	2	0	1	2	2	2	2	1	0	0	0	0	0	2	0	0	0	0	0	1
417	0	2	0	0	0	0	1	1	1	2	0	0	0	0	0	0	0	1	1	1	1	0	0	0	0	0	0	2	0	2	0	1	1	0	0	2	2	0	0	1	1	0	0	0	0	0	0	0	1
418	1	2	0	0	0	0	2	2	0	1	1	1	1	1	0	0	0	0	1	1	2	0	0	0	1	1	0	1	1	2	0	2	2	0	0	2	1	0	0	0	0	0	0	0	0	2	0	0	1
419	0	0	2	0	0	1	1	1	0	0	1	1	1	1	0	0	0	0	0	0	2	0	0	0	0	0	0	1	0	2	1	0	1	1	1	2	1	1	1	0	0	1	0	0	0	0	0	0	2
420	1	1	1	1	0	2	2	2	0	1	0	1	2	1	0	0	0	2	1	1	1	0	0	0	0	0	0	2	0	2	0	2	2	0	0	0	2	0	0	1	1	1	1	0	1	0	0	0	1
421	1	0	2	0	0	1	0	0	2	2	0	0	1	1	0	0	0	2	0	0	2	0	2	0	0	0	0	1	1	2	1	2	2	1	1	2	2	0	0	1	0	0	0	0	0	1	0	0	1
422	1	2	0	0	0	0	2	2	0	0	0	0	0	0	0	0	0	0	1	1	2	0	0	0	0	0	0	2	0	1	0	2	2	1	1	2	2	0	0	2	0	0	0	1	0	1	0	0	1
423	0	0	1	0	0	1	2	2	0	0	1	1	2	2	0	0	0	0	0	0	1	0	1	0	0	0	0	2	0	2	1	2	2	0	0	1	1	0	0	0	0	1	1	0	1	0	0	0	1
424	0	2	0	0	0	0	1	2	0	0	0	1	1	1	0	0	0	1	2	2	1	0	0	0	1	1	0	2	1	0	1	0	0	0	0	1	2	0	0	0	0	0	1	0	0	0	0	0	1
425	0	1	1	0	0	1	2	2	0	1	0	0	0	0	0	0	0	1	1	1	0	1	0	0	0	0	0	2	0	2	0	1	2	1	1	2	1	0	0	0	0	0	1	0	0	0	0	0	0
426	0	1	1	0	0	0	2	2	0	1	0	0	0	0	0	0	1	2	0	0	1	0	0	0	0	0	0	2	1	2	0	2	2	2	0	2	2	0	0	0	0	1	1	0	1	1	0	0	0
427	0	2	1	0	0	1	0	1	0	0	1	1	1	1	0	0	0	2	1	1	2	0	2	1	1	1	0	2	2	2	2	1	1	0	0	2	0	0	0	1	0	1	1	0	1	0	0	0	0
428	0	2	1	0	0	1	2	2	1	1	0	0	1	0	0	0	0	0	0	0	2	0	0	0	0	0	0	1	2	2	0	1	1	0	0	1	0	0	0	1	0	0	1	0	1	1	0	0	2
429	0	2	1	0	0	0	2	2	0	0	0	0	0	0	0	0	1	1	1	1	1	0	1	0	0	0	0	2	0	1	1	1	1	0	0	2	1	0	0	1	0	0	1	0	0	1	0	0	1
430	0	1	2	1	0	1	0	0	2	2	0	0	0	0	0	0	0	0	1	1	2	0	1	1	1	1	0	2	2	2	2	1	1	1	0	0	1	0	0	1	0	0	1	0	1	0	0	0	0
431	0	2	1	1	0	1	2	2	0	1	0	0	2	0	0	1	0	0	0	0	2	0	0	0	0	0	0	2	0	2	1	2	2	0	0	2	2	0	0	1	1	0	0	0	0	2	0	1	0
432	0	0	1	0	0	1	1	1	1	2	0	1	1	0	1	0	0	0	0	0	2	0	0	0	0	0	0	2	1	1	1	1	2	1	0	2	2	0	1	1	1	0	1	0	1	1	0	0	0
433	0	0	2	0	0	1	1	1	1	1	0	1	2	1	0	1	0	1	0	0	2	0	1	1	1	2	0	2	0	2	0	2	2	0	0	2	2	0	0	0	0	0	0	0	0	1	0	0	0
434	0	1	2	1	0	2	0	0	1	1	1	0	1	0	0	1	0	1	1	1	1	0	0	0	0	0	0	1	1	2	1	0	0	0	0	2	0	0	0	0	0	0	0	0	0	2	0	0	0
435	0	1	1	0	1	0	2	2	0	0	2	0	1	1	0	0	0	0	1	1	1	0	0	0	0	0	0	2	1	1	2	2	2	1	0	2	1	1	1	0	0	1	1	0	1	1	0	0	1
436	1	2	0	0	0	0	0	0	2	2	0	0	0	0	0	0	0	1	2	1	2	1	1	0	0	0	0	2	0	2	2	1	2	0	0	2	1	0	0	1	0	1	1	0	1	0	0	0	1
437	1	1	1	1	0	2	0	0	1	1	0	0	2	2	0	0	0	0	0	0	2	0	0	0	0	0	0	2	0	2	1	1	0	0	0	1	2	0	0	2	0	0	0	1	0	1	0	0	1
438	1	2	0	0	0	0	2	2	0	1	1	1	1	0	1	0	0	1	0	0	2	1	0	0	1	1	1	2	2	2	1	1	2	1	0	2	2	0	0	1	0	0	1	1	0	1	0	0	0
439	0	0	2	0	0	2	1	2	0	1	0	0	1	0	0	1	0	1	2	2	1	0	0	0	0	0	0	1	2	2	1	1	0	0	1	2	0	0	0	1	0	0	0	0	0	2	0	1	1
440	0	0	1	0	0	1	1	1	1	1	0	1	1	1	0	0	0	0	2	2	0	0	1	1	1	1	0	2	1	2	2	1	1	0	0	1	1	0	0	1	0	1	1	0	1	2	1	0	0
441	0	2	1	1	0	1	0	0	2	2	0	0	0	0	0	0	0	0	0	0	1	0	1	1	1	1	0	1	1	2	1	1	1	0	0	1	1	0	0	0	0	0	2	0	0	0	0	0	2
442	1	1	2	0	0	1	0	0	2	2	0	0	1	0	0	0	0	1	1	0	2	0	1	1	1	1	0	2	1	1	1	0	1	0	0	2	0	0	0	0	0	1	1	0	1	1	0	0	1
443	0	2	0	0	0	0	1	1	1	2	0	0	0	0	0	0	0	0	0	0	1	0	1	1	1	1	0	2	0	2	1	1	1	0	0	1	1	0	0	2	0	1	1	0	1	1	0	0	0
444	0	1	1	0	0	1	1	1	1	2	0	1	0	0	0	0	0	0	1	1	2	1	1	1	1	1	1	2	2	2	1	0	2	1	0	2	2	0	0	2	0	0	0	0	0	0	0	0	1
445	1	1	2	1	0	1	2	2	0	1	0	0	0	0	0	0	0	2	0	0	1	0	2	0	0	1	0	1	0	1	2	1	1	0	0	1	1	0	0	1	0	0	1	0	1	0	0	0	0
446	0	1	2	0	0	1	2	2	0	1	1	0	0	0	0	0	1	2	0	0	1	0	0	0	1	1	1	1	0	1	1	2	2	0	0	1	2	1	0	0	0	0	1	0	1	0	0	0	1
447	0	1	1	0	0	2	0	1	2	2	0	1	1	1	0	0	0	0	1	1	1	0	0	0	0	0	0	1	1	2	0	1	1	1	0	2	2	1	0	0	0	1	1	0	1	0	0	0	2
448	1	1	2	1	0	1	1	1	1	2	0	1	1	1	0	0	0	1	1	1	0	0	0	0	0	0	0	1	2	2	1	1	1	0	0	1	1	0	0	0	0	1	1	1	1	2	0	0	0
449	1	0	2	0	0	2	1	1	1	1	0	0	0	0	0	0	0	1	1	1	0	1	1	1	1	1	0	2	0	1	2	2	2	0	1	2	1	0	0	0	0	1	1	0	0	0	0	0	1
450	0	0	2	0	0	2	1	2	1	1	0	0	0	0	0	0	0	0	0	0	2	0	1	1	1	1	0	2	1	0	2	2	2	0	0	2	1	0	0	0	0	0	0	0	1	1	0	0	1
451	0	1	1	0	0	2	2	2	0	0	0	1	1	1	0	0	0	0	0	0	2	0	1	1	0	0	0	1	1	2	0	1	1	2	0	2	1	0	0	0	0	1	0	0	1	1	0	0	0
452	1	0	2	1	0	2	0	1	0	0	1	0	1	0	0	1	0	0	1	1	2	0	0	0	0	0	0	1	2	2	1	1	1	1	0	1	1	0	0	0	0	0	0	1	0	0	0	0	1
453	0	2	0	0	0	0	2	2	0	0	0	0	2	1	0	1	0	0	0	0	2	1	0	0	0	0	0	2	2	1	2	2	2	0	0	1	1	1	0	0	0	0	0	0	0	0	0	0	2
454	0	1	1	0	0	1	0	0	2	2	0	1	2	2	0	0	0	0	1	1	2	0	0	0	0	0	0	1	1	2	0	1	1	0	0	1	2	0	0	0	0	0	0	0	0	1	0	0	1
455	0	1	2	1	0	2	2	2	0	1	0	1	1	1	0	0	0	0	0	0	2	0	1	0	0	0	0	1	1	2	1	1	1	0	1	1	0	0	0	1	0	0	0	0	0	0	0	1	2
456	0	1	1	0	0	1	1	1	1	1	1	0	0	0	0	0	0	1	0	0	2	0	1	0	0	0	0	2	1	2	1	0	0	0	0	2	1	0	0	1	0	0	1	0	0	1	0	1	0
457	0	2	1	0	0	0	1	1	1	1	0	0	1	0	1	0	0	0	0	0	2	0	0	0	0	0	0	1	0	1	2	2	2	1	0	2	2	0	1	0	1	1	1	0	1	2	0	0	2
458	1	1	1	0	0	2	1	1	1	1	2	0	0	0	0	0	0	0	0	1	2	0	0	0	0	0	0	2	1	2	2	0	0	0	0	1	1	0	0	0	0	0	0	1	1	1	0	0	0
459	1	0	2	0	0	2	0	0	2	2	0	0	0	0	0	0	0	2	1	1	2	0	2	0	0	1	0	1	1	2	1	0	0	0	0	2	2	0	1	0	2	0	1	0	1	0	0	0	0
460	0	1	1	0	0	1	1	2	0	0	0	0	1	0	0	1	0	0	1	1	1	0	1	0	0	0	0	1	1	2	1	2	2	0	1	1	0	0	0	0	0	0	2	0	0	0	0	0	0
461	1	2	1	0	0	1	2	2	0	0	2	1	2	1	0	0	0	1	0	0	2	0	0	0	0	0	0	0	2	2	0	1	1	0	0	1	2	0	1	1	1	0	1	0	1	0	0	0	2
462	0	0	2	1	0	2	1	1	1	1	1	1	1	1	0	0	0	1	0	0	0	0	0	0	0	0	0	2	0	2	2	0	0	0	0	1	1	0	0	1	0	0	0	0	0	0	0	1	2
463	0	1	1	0	0	1	2	2	0	1	0	0	0	0	0	0	0	0	0	0	2	0	0	0	0	0	0	2	0	2	1	2	2	1	1	2	0	0	0	0	0	0	0	0	0	1	0	0	2
464	0	1	2	0	0	2	1	2	0	1	0	0	0	0	0	0	0	0	1	1	2	0	0	0	1	1	0	2	0	1	1	1	1	1	1	1	2	0	0	1	0	0	0	0	1	0	0	1	2
465	0	0	2	1	0	2	2	2	0	0	0	0	1	0	0	1	0	1	0	0	2	0	1	1	1	2	0	2	0	2	1	2	2	0	0	1	0	0	0	0	0	0	1	0	1	0	0	0	2
466	1	1	1	0	0	0	0	0	2	2	0	0	2	1	0	1	0	0	2	2	1	0	0	0	1	1	0	2	1	2	1	1	2	0	0	2	1	0	0	0	0	0	1	0	1	0	0	0	1
467	0	0	2	1	0	2	0	1	0	0	0	1	1	1	0	0	0	1	1	1	1	0	1	1	1	1	0	1	2	2	0	0	1	1	1	2	1	0	0	0	0	0	0	0	1	0	0	0	1
468	0	0	2	1	0	2	0	1	0	0	1	0	1	1	0	0	0	1	0	0	2	0	1	1	1	1	0	1	0	1	1	0	0	0	0	2	2	0	0	1	0	0	1	0	0	0	0	0	0
469	0	2	1	2	0	2	1	1	0	0	1	0	1	0	0	1	0	0	0	0	2	0	0	0	0	0	0	2	0	2	1	1	2	0	0	2	1	0	0	1	0	0	0	0	0	0	0	0	0
470	1	1	2	1	0	1	0	0	1	1	1	1	2	1	0	1	0	0	1	1	1	0	1	0	0	0	0	1	1	2	1	2	2	0	1	1	2	0	0	1	0	0	0	0	1	1	0	0	0
471	1	1	1	0	1	1	1	2	0	0	0	1	1	1	0	0	0	0	1	1	2	0	0	0	0	0	0	2	0	1	1	1	1	1	1	1	2	0	0	0	0	2	2	0	0	1	1	0	1
472	0	2	1	0	0	1	2	2	1	1	1	0	1	2	0	0	0	2	0	0	2	0	0	0	0	0	1	2	2	2	1	2	2	0	1	2	1	1	0	0	0	0	0	2	0	2	0	0	2
473	0	1	1	1	0	1	1	1	2	2	0	0	1	0	1	0	1	1	1	1	1	1	0	0	0	0	0	1	0	1	2	0	0	0	0	2	1	0	0	0	0	0	0	0	1	1	0	0	0
474	0	0	2	0	0	2	2	2	0	1	0	1	1	1	0	0	0	1	0	0	2	0	0	0	0	0	0	2	1	2	2	1	1	1	1	1	1	1	0	1	0	0	0	1	0	0	0	0	1
475	0	0	2	0	0	2	1	2	0	0	0	0	0	0	0	0	0	1	1	1	2	0	0	0	0	0	0	1	0	1	1	1	1	0	0	2	2	0	0	2	0	0	0	2	0	1	0	1	1
476	1	2	1	0	0	1	2	2	0	1	0	1	0	0	0	0	0	1	0	0	2	0	0	0	0	0	0	2	1	2	2	1	1	0	0	1	2	1	1	1	0	1	1	0	1	0	0	0	1
477	1	0	2	1	0	2	2	2	0	0	1	1	1	0	0	0	0	1	1	0	2	0	0	0	0	0	0	2	1	2	1	1	1	1	1	1	1	0	0	1	0	0	0	0	0	0	0	1	2
478	1	0	2	0	0	2	0	0	2	2	0	0	0	0	0	0	0	1	0	0	2	0	0	0	0	0	0	2	1	2	1	1	1	1	1	2	2	0	0	0	0	0	0	0	0	2	0	0	0
479	0	1	1	1	0	2	0	0	1	1	1	1	2	2	0	0	0	1	0	1	2	0	1	1	1	1	0	2	1	1	2	2	2	1	0	2	2	0	0	0	0	0	0	0	1	1	0	0	2
480	1	1	1	0	0	0	2	2	1	1	0	0	1	0	0	0	0	0	0	0	2	0	0	0	0	0	0	2	1	2	2	2	2	0	0	1	2	0	0	2	0	1	1	0	1	1	0	1	2
481	0	0	2	0	0	2	2	2	0	1	0	2	2	2	0	0	0	1	1	1	0	0	0	0	1	1	0	1	2	2	1	0	1	1	1	2	2	0	0	1	0	0	0	0	0	0	1	0	1
482	0	1	2	1	0	1	1	1	1	1	0	1	1	1	0	0	0	1	2	1	2	0	1	1	1	1	2	2	1	2	1	2	2	0	0	0	1	0	0	2	0	0	0	1	0	1	0	2	2
483	0	2	0	0	0	0	2	2	1	1	1	0	0	0	0	0	0	1	1	1	1	0	0	0	0	0	0	2	1	2	2	1	1	1	1	1	2	0	0	1	0	1	1	0	1	0	0	0	1
484	1	2	0	1	0	1	1	1	1	1	0	1	2	1	0	0	0	0	1	1	2	0	1	1	1	1	0	2	0	1	0	2	2	0	0	0	1	0	0	0	1	0	1	0	0	1	0	0	1
485	1	1	2	0	0	2	1	1	2	2	0	1	1	1	0	0	0	0	1	1	2	0	0	0	1	1	0	1	2	1	1	2	1	0	1	2	2	0	0	1	0	0	0	0	0	0	0	0	1
486	0	2	0	0	0	0	1	1	2	2	0	0	0	0	0	0	0	0	2	2	0	0	0	0	1	1	0	1	2	2	1	2	2	1	1	2	2	0	0	1	1	0	2	0	0	0	0	0	2
487	1	1	1	0	0	1	0	1	0	0	0	1	2	2	0	0	0	1	0	0	2	1	0	0	0	0	1	1	0	1	1	0	2	0	0	2	1	0	0	1	0	0	0	0	0	0	0	0	0
488	0	1	1	0	0	1	1	1	0	0	0	1	2	2	0	0	0	2	0	0	2	0	1	1	1	1	0	1	1	2	1	0	1	0	0	2	1	0	0	1	0	0	1	0	1	0	0	0	0
489	1	0	2	0	0	2	1	1	1	2	0	1	1	1	0	0	0	1	0	1	1	0	0	0	0	0	1	1	1	2	0	2	2	0	0	1	2	0	0	1	0	1	1	0	1	1	0	0	2
490	0	1	1	0	0	0	2	2	0	1	1	0	1	0	1	0	0	1	1	1	2	0	0	0	1	1	0	1	2	2	0	2	2	1	1	1	0	0	0	1	0	0	0	0	0	1	0	1	0
491	0	1	2	0	0	2	1	1	1	2	0	0	1	0	0	0	0	1	1	1	1	0	0	0	0	0	0	2	2	1	2	1	1	0	0	0	1	0	0	1	0	1	1	0	1	0	0	1	2
492	1	2	0	0	0	0	2	2	1	1	0	1	1	1	0	0	0	2	1	1	2	0	1	1	1	1	0	1	1	2	0	0	1	0	0	2	1	0	0	1	0	0	0	1	0	1	0	0	1
493	0	1	1	1	0	1	2	2	1	1	0	0	1	0	0	0	0	0	0	0	2	0	0	0	0	0	0	2	0	2	0	1	1	0	0	1	1	1	0	1	0	0	0	0	0	1	0	0	1
494	0	1	2	0	0	0	0	0	2	2	0	0	1	1	0	0	1	2	0	0	1	1	0	0	0	0	0	0	1	1	1	1	2	2	2	2	1	0	0	0	1	0	0	0	0	2	0	0	1
495	0	0	2	0	0	2	1	1	1	2	0	0	0	0	0	0	0	1	0	0	2	0	0	0	0	0	0	2	0	1	0	1	1	0	0	2	2	0	0	2	0	0	0	0	0	1	0	0	0
496	0	0	2	0	0	2	2	2	1	1	0	2	2	1	1	0	0	0	0	1	2	0	0	0	0	0	0	2	0	2	0	0	1	1	1	2	2	0	0	1	0	0	0	0	0	1	0	0	2
497	0	0	2	0	0	1	1	2	0	0	0	0	1	0	0	0	0	0	1	1	2	0	2	0	0	1	0	1	2	1	1	0	0	0	1	2	0	0	0	0	0	0	0	1	0	1	0	0	0
498	0	1	1	0	0	1	1	1	1	1	2	2	2	1	1	0	0	0	0	0	0	0	2	0	0	1	0	0	1	2	1	0	0	0	1	2	0	0	0	0	0	0	1	1	2	1	0	1	1
499	0	2	0	0	0	0	2	2	1	1	0	0	1	1	0	0	0	1	0	0	2	0	0	0	0	0	0	2	1	1	1	1	2	0	0	2	1	0	0	0	0	1	1	0	1	1	0	2	2
500	1	1	1	0	0	1	1	0	1	1	0	0	0	0	0	0	0	0	1	2	1	0	1	1	1	1	0	2	0	2	1	0	2	1	1	2	1	1	1	0	0	1	0	0	2	1	0	0	0
501	0	0	2	0	0	2	0	0	2	2	0	0	0	0	0	0	0	0	1	1	1	0	0	0	1	1	0	2	1	2	0	1	2	0	0	1	0	0	0	0	0	0	1	0	1	0	0	0	0
502	0	1	2	0	0	2	1	1	1	1	0	0	0	0	0	0	0	0	0	0	2	0	0	0	0	0	0	1	1	1	1	2	2	0	0	2	1	0	0	1	0	0	0	0	1	1	0	0	1
503	0	1	2	0	0	1	2	2	0	0	0	0	0	0	0	0	0	2	0	0	2	1	0	0	0	0	0	2	0	2	1	2	2	0	1	2	1	0	0	1	0	0	1	0	1	0	0	1	2
504	1	2	1	1	0	2	1	1	0	0	0	2	2	2	0	0	0	0	0	0	0	1	0	0	0	0	2	2	1	2	1	2	2	0	0	0	2	0	0	1	0	1	1	0	0	1	0	0	1
505	0	1	1	0	0	1	0	0	2	2	0	0	0	0	0	0	0	1	0	0	2	0	0	0	0	0	0	2	1	1	2	2	2	0	0	0	0	0	0	1	0	0	1	0	0	0	0	0	1
506	1	1	2	0	0	2	0	1	2	2	0	0	1	0	0	1	0	0	0	1	1	1	0	0	0	0	0	1	2	2	1	1	1	0	0	2	2	0	0	1	1	1	1	0	0	0	0	0	0
507	1	2	1	0	0	1	2	2	2	2	0	1	1	1	0	0	0	0	0	0	1	0	0	0	1	1	0	2	0	2	0	2	1	0	0	2	0	0	0	0	0	0	1	0	0	1	0	0	1
508	0	1	1	0	0	1	1	2	1	1	0	0	1	0	0	1	1	1	1	1	1	0	1	0	1	1	0	2	1	2	2	1	0	1	0	2	2	0	0	0	0	0	1	1	1	1	0	1	2
509	0	1	1	0	0	1	0	0	1	1	1	0	0	0	0	0	0	1	0	1	1	0	0	0	1	1	0	1	0	1	1	0	0	0	1	2	2	0	0	1	0	0	2	0	0	0	0	1	2
510	0	1	1	0	0	1	2	2	0	1	0	0	1	1	0	0	0	0	2	1	0	0	1	0	1	1	1	2	1	1	1	1	1	1	1	2	0	0	0	0	0	0	0	0	0	1	0	0	0
511	0	0	2	0	0	2	2	2	0	0	1	1	2	1	0	0	0	1	1	0	2	0	0	0	0	0	0	2	2	1	2	1	2	2	2	2	2	0	0	1	0	0	0	0	0	0	0	0	1
512	1	1	1	1	0	1	1	1	1	1	1	0	2	0	1	1	0	0	0	0	1	0	1	1	1	1	0	1	1	2	0	2	2	0	1	1	1	0	0	0	1	0	0	0	1	0	0	0	2
513	1	1	2	0	0	2	0	0	2	2	0	0	2	0	0	1	0	0	0	0	1	0	0	0	1	1	0	1	1	2	0	2	2	0	0	1	1	0	0	0	0	0	0	0	0	1	0	0	1
514	0	0	2	0	0	2	1	1	1	1	1	0	2	0	0	1	0	1	1	1	1	0	0	0	0	0	1	1	0	1	1	1	1	0	0	2	1	0	0	1	0	0	1	0	0	1	0	0	0
515	0	1	1	1	0	1	1	2	0	0	0	1	2	1	0	0	0	1	2	1	2	1	0	0	0	0	0	1	0	0	2	2	2	1	1	2	2	0	0	2	0	0	0	0	0	1	0	0	0
516	1	1	1	1	0	2	0	0	2	2	0	0	1	0	0	0	0	1	1	1	0	0	1	0	1	1	1	2	0	2	1	2	2	1	1	2	1	0	0	0	0	1	1	0	1	1	0	0	1
517	0	2	0	0	0	0	2	2	0	2	0	0	1	0	0	0	0	0	0	0	2	0	0	0	0	0	0	2	1	2	1	1	0	0	1	2	0	0	0	0	0	0	1	1	1	1	0	0	1
518	0	1	1	1	0	2	2	2	0	0	0	1	1	1	0	0	0	0	1	1	2	0	0	0	0	0	0	2	0	2	1	2	2	0	0	1	0	0	0	0	0	1	1	1	0	1	0	0	0
519	0	1	2	0	0	2	2	2	0	1	0	0	2	1	0	0	0	0	0	0	1	0	0	0	1	1	0	2	0	2	1	2	2	1	0	1	2	0	0	1	0	0	1	0	1	0	0	0	0
520	1	1	2	1	0	2	0	0	2	2	0	1	1	1	0	0	0	0	0	0	1	0	0	0	0	0	0	2	1	2	1	2	2	0	0	0	2	0	0	1	0	0	1	0	0	0	0	0	0
521	0	1	1	0	0	0	2	2	0	0	0	0	0	0	0	0	1	1	1	0	1	0	1	1	1	1	0	2	0	2	2	2	2	0	0	1	1	0	0	0	0	0	0	0	1	1	0	0	1
522	1	1	2	1	0	1	1	1	1	2	1	0	0	0	0	0	1	1	1	1	1	0	0	0	0	0	0	2	0	2	0	0	0	0	0	2	1	0	0	1	0	0	1	0	1	0	0	0	1
523	1	0	1	0	0	1	1	2	0	0	0	1	1	0	0	0	0	0	2	1	0	0	1	0	1	1	0	2	1	2	2	2	2	0	0	1	2	0	0	1	0	1	1	0	1	1	0	0	0
524	0	1	2	1	0	1	1	1	1	2	0	0	1	0	0	1	0	1	0	0	0	0	1	0	0	0	0	1	1	2	0	1	1	0	0	2	1	1	1	0	0	0	2	0	0	1	0	1	2
525	0	1	1	0	0	1	0	0	2	2	0	1	2	2	0	0	0	1	0	0	2	1	1	0	0	0	0	2	1	2	1	1	1	0	0	1	1	0	0	0	0	1	0	0	0	1	0	0	0
526	1	2	0	0	0	0	1	1	0	0	1	0	0	0	0	0	0	1	1	1	1	0	0	0	0	0	0	1	0	1	1	1	1	0	0	0	2	0	0	0	0	0	0	0	1	0	0	0	1
527	0	1	1	0	0	0	0	0	2	2	0	0	1	1	0	0	0	1	1	1	1	0	0	0	0	0	0	0	1	1	0	1	1	1	0	2	1	0	0	1	0	0	1	0	0	2	0	0	1
528	0	2	1	0	0	1	1	2	0	0	0	0	1	1	0	0	0	0	0	1	1	0	1	0	0	0	0	2	0	2	0	1	2	0	0	2	1	0	0	0	0	1	0	0	0	1	0	0	1
529	1	2	0	1	0	1	2	2	2	2	0	1	1	0	1	0	0	0	1	1	2	1	0	0	1	1	0	0	2	2	0	2	2	1	0	2	2	0	0	0	0	0	0	0	0	0	0	0	2
530	0	0	2	1	1	1	1	1	1	1	0	1	2	2	0	0	0	2	0	0	2	0	1	0	0	0	0	2	1	2	0	1	1	1	1	2	1	0	0	2	0	0	0	0	0	1	0	0	0
531	1	2	1	0	0	0	1	1	1	1	0	0	0	0	0	0	0	1	1	0	2	0	0	0	0	0	0	2	0	1	0	1	1	0	0	1	0	0	0	0	0	0	1	0	0	1	0	0	1
532	0	2	0	0	0	1	2	2	0	0	0	0	0	0	0	0	0	1	0	0	2	0	0	0	0	0	0	2	0	2	0	1	1	1	1	1	2	0	0	1	0	0	0	0	0	0	1	0	0
533	0	0	2	0	1	1	1	1	1	1	1	1	1	1	0	0	0	2	0	0	2	0	0	0	0	0	0	2	1	2	0	1	1	1	2	2	1	0	0	1	0	0	0	1	0	0	0	0	1
534	1	0	2	1	0	2	2	2	0	1	0	0	1	0	0	1	0	1	2	1	2	0	1	0	0	0	0	1	0	0	2	0	0	0	0	2	1	1	1	0	0	1	1	0	0	0	0	0	0
535	0	2	1	2	0	2	1	2	0	0	1	1	1	1	0	0	0	0	1	1	1	0	0	0	0	0	0	2	0	2	1	1	1	0	0	2	1	0	0	1	0	1	2	0	1	0	0	0	0
536	0	1	1	0	0	1	2	2	0	1	0	0	1	1	0	0	0	0	1	0	2	0	0	0	0	0	0	1	1	2	0	1	2	0	0	2	2	1	1	0	0	2	1	0	1	0	0	0	2
537	0	1	1	1	0	1	0	0	2	2	0	0	0	0	0	0	0	1	0	1	2	0	1	0	0	0	0	2	0	2	1	0	2	0	0	2	1	1	1	0	0	0	0	0	0	0	0	0	2
538	1	0	2	0	0	2	2	2	0	0	2	0	0	0	0	0	0	1	0	1	2	0	0	0	0	0	0	1	1	2	0	1	1	2	1	2	2	1	1	1	0	0	1	0	0	0	0	0	1
539	1	0	2	0	0	2	1	1	1	2	1	0	1	1	0	0	0	1	1	1	0	0	0	0	1	1	0	2	2	2	1	2	2	0	0	1	1	1	0	0	0	1	0	0	1	2	0	0	1
540	0	1	1	0	0	1	2	2	0	1	0	0	1	1	0	0	1	2	0	0	1	0	0	0	0	0	0	1	1	2	1	2	2	0	1	2	0	0	0	0	0	0	0	0	0	0	0	0	1
541	1	2	0	0	0	0	2	2	1	1	0	1	1	0	1	0	0	1	1	1	2	0	1	1	1	1	0	2	2	1	1	2	2	1	1	2	2	1	1	0	0	0	0	0	0	1	0	0	1
542	1	2	1	1	0	1	1	2	0	0	0	0	0	0	0	0	0	0	1	1	2	0	0	0	0	0	0	2	1	2	1	2	2	0	0	0	0	0	0	0	0	0	0	1	0	0	0	1	2
543	0	0	2	0	0	1	1	2	0	0	1	0	1	0	0	1	0	1	0	0	2	0	0	0	0	0	0	2	0	2	2	1	1	0	0	1	2	1	1	0	0	0	1	0	1	1	0	0	1
544	0	2	0	0	0	0	1	2	0	0	0	0	1	0	0	0	0	2	2	2	0	0	0	0	0	0	0	2	0	2	0	1	1	0	0	1	1	1	0	0	0	0	1	0	1	0	0	0	1
545	0	1	2	1	0	2	0	1	1	1	0	1	2	1	0	0	0	0	2	1	0	0	0	0	1	1	0	1	0	1	1	0	0	0	0	1	1	0	0	0	0	0	1	0	0	0	0	2	2
546	1	0	2	0	0	1	1	1	1	1	0	1	2	1	1	0	0	1	1	1	2	0	1	1	1	1	0	2	0	1	0	0	0	0	1	2	2	0	0	1	0	0	1	0	0	1	0	0	2
547	0	1	1	0	0	2	1	2	0	1	0	0	0	0	0	0	0	1	0	0	1	0	1	0	0	0	0	2	0	2	1	1	1	1	2	2	1	0	0	2	0	0	0	0	0	0	0	0	1
548	0	0	1	0	0	1	2	2	0	1	0	1	1	1	0	0	0	0	1	1	2	0	0	0	0	0	0	2	2	2	2	1	1	0	0	1	2	0	0	0	0	1	0	0	0	0	0	0	1
549	1	1	1	0	0	1	1	2	0	0	0	0	2	2	0	0	0	1	0	0	2	1	0	0	0	0	0	1	1	2	0	1	1	0	0	2	2	0	0	0	0	1	1	0	1	0	0	0	1
550	0	1	1	0	0	1	1	2	0	0	1	0	0	0	0	0	0	0	0	0	1	0	1	0	0	0	1	2	1	2	0	2	2	0	1	1	1	0	0	1	0	1	0	0	1	2	0	0	2
551	1	2	1	0	0	1	0	1	1	1	0	0	0	0	0	0	0	0	0	0	2	0	0	0	1	1	0	2	0	2	2	0	2	0	0	2	2	0	0	2	0	1	1	0	1	2	0	0	1
552	0	0	2	0	0	1	2	2	0	0	1	0	1	0	0	0	0	1	0	0	2	0	1	0	0	0	0	2	0	1	2	0	0	0	0	1	2	0	0	2	0	1	0	0	0	0	0	0	1
553	0	1	1	0	0	1	2	2	0	0	0	1	1	1	0	0	0	1	1	1	1	0	0	0	1	1	0	0	1	2	1	2	2	0	0	1	2	0	0	0	0	1	1	0	1	0	0	0	1
554	1	0	2	0	0	1	1	1	1	1	0	0	0	0	0	0	0	1	0	0	2	0	1	0	0	0	0	2	0	2	1	2	2	0	0	1	0	0	0	0	0	0	0	0	0	1	0	0	0
555	0	1	1	0	0	1	0	0	2	2	0	0	0	0	0	0	0	0	1	1	1	0	0	0	0	0	1	2	0	2	0	2	2	0	0	2	1	0	0	0	0	0	0	0	0	0	0	1	1
556	0	2	1	0	0	0	0	1	1	1	1	0	0	0	0	0	0	0	1	1	0	0	1	1	1	1	0	2	1	2	1	2	2	0	0	1	1	0	0	1	0	0	0	0	0	0	0	0	0
557	0	0	2	0	0	1	1	2	0	0	1	0	0	0	0	0	0	0	0	0	2	0	1	0	0	0	0	1	2	2	1	2	2	1	0	1	2	0	0	0	0	0	0	0	1	1	0	0	1
558	0	1	1	0	0	1	2	2	0	1	0	0	0	0	0	0	0	2	1	1	2	0	0	0	0	0	0	2	0	2	0	1	2	0	0	2	1	0	0	2	0	0	0	0	0	0	0	0	0
559	0	1	1	0	0	1	1	1	0	0	0	0	1	0	0	1	0	0	0	0	2	0	0	0	0	0	0	1	2	2	1	1	1	0	0	1	1	0	0	1	0	2	2	0	0	1	0	0	2
560	0	2	1	1	0	1	2	2	0	0	1	1	2	2	0	0	0	0	0	0	1	0	2	0	0	1	0	2	0	2	1	0	2	0	0	2	1	1	1	0	0	0	0	0	0	0	0	0	1
561	1	2	0	0	0	0	1	1	1	1	0	0	1	0	0	1	0	0	1	1	2	0	0	0	0	0	0	1	2	2	1	0	0	1	2	2	2	0	0	1	0	1	1	0	2	2	0	1	2
562	0	2	1	0	0	1	2	2	0	1	0	0	0	0	0	0	0	1	0	0	2	0	0	0	1	1	0	2	1	2	1	1	1	0	0	1	1	0	0	1	0	1	1	0	1	0	0	1	2
563	0	1	1	0	0	0	1	1	1	2	0	0	0	0	0	0	0	1	1	1	2	1	0	0	0	0	0	2	0	2	1	0	0	0	0	2	1	1	0	1	0	1	1	0	1	0	0	0	1
564	0	2	0	1	0	1	1	1	1	2	0	1	2	2	0	0	0	1	1	1	2	0	1	0	1	1	0	2	1	1	2	1	1	1	1	2	1	1	1	0	0	0	2	0	0	0	0	0	0
565	0	1	2	0	0	0	2	2	0	1	0	0	0	0	0	0	0	1	1	1	1	0	0	0	0	0	0	2	0	2	0	1	2	0	1	2	2	0	0	1	0	2	2	0	1	1	0	0	1
566	0	1	2	1	0	2	1	1	1	1	1	0	1	1	0	0	0	0	0	0	2	0	0	0	0	0	0	2	1	2	2	0	0	0	0	2	1	1	0	0	0	0	1	0	0	0	0	0	1
567	1	2	0	1	0	1	1	1	0	2	0	0	0	0	0	0	0	0	1	1	2	0	0	0	0	0	0	2	0	2	1	0	0	0	0	2	0	0	0	1	0	0	1	0	1	0	0	1	1
568	0	1	1	1	0	1	0	1	1	1	0	1	2	1	0	0	0	1	2	1	2	0	0	0	0	0	0	2	0	2	0	2	2	0	0	2	1	0	0	0	0	0	1	0	1	0	0	0	0
569	0	0	2	0	0	1	0	1	1	1	0	0	0	0	0	0	0	1	1	1	1	0	0	0	0	0	0	2	1	2	0	1	0	0	1	2	2	0	0	2	1	1	1	0	1	0	0	0	0
570	1	0	2	1	0	2	2	2	0	1	0	0	0	0	0	0	0	0	1	1	2	0	0	0	0	0	0	1	1	2	1	1	2	0	0	2	1	0	0	0	1	0	0	0	0	1	0	0	2
571	0	1	1	1	0	1	0	0	2	2	0	0	2	1	0	0	0	0	1	1	0	1	0	0	0	0	0	1	0	1	1	1	1	1	0	2	1	0	0	0	0	0	0	0	0	0	0	0	1
572	0	0	2	0	0	2	2	2	0	0	1	0	0	0	0	0	0	0	1	1	2	0	0	0	0	0	0	1	0	1	1	1	2	0	0	1	1	0	0	1	1	0	0	1	1	1	0	0	0
573	0	2	0	0	0	0	2	2	0	1	0	1	1	1	0	0	0	0	2	1	2	0	0	0	0	0	1	2	1	2	0	2	2	0	1	2	1	0	0	1	0	0	0	1	0	1	0	0	1
574	0	1	1	1	0	1	1	1	1	1	0	0	1	0	0	0	0	0	0	0	2	0	0	0	1	1	0	2	0	1	1	1	1	1	1	2	0	0	0	0	0	0	1	1	2	1	0	0	1
575	0	0	2	0	0	2	2	2	0	1	1	0	0	0	0	0	0	1	0	0	2	0	1	1	1	1	0	2	1	1	1	2	2	0	0	1	1	0	0	1	0	1	1	0	1	2	0	1	0
576	1	1	1	0	0	2	1	1	1	1	0	1	2	1	0	1	0	1	0	0	2	0	0	0	0	0	1	2	0	2	1	2	2	2	0	1	1	1	0	1	0	0	1	0	1	1	0	0	2
577	0	0	2	0	0	2	2	2	0	0	0	0	2	1	0	1	1	1	1	1	1	0	0	0	0	0	0	1	1	2	0	2	2	0	0	1	1	1	0	0	0	0	0	0	0	0	0	0	1
578	0	1	1	1	0	2	1	1	1	1	1	0	0	0	0	0	0	1	1	1	1	0	0	0	1	1	0	1	1	2	0	1	1	1	2	2	2	0	0	1	0	1	1	1	0	1	0	0	1
579	0	2	0	0	0	0	0	0	2	2	0	1	1	1	0	0	1	1	0	0	2	0	0	0	1	1	0	2	1	1	1	2	2	0	0	1	2	0	0	2	0	1	1	0	1	1	0	0	0
580	0	2	2	0	0	1	2	2	0	0	1	0	0	0	0	0	0	0	2	1	0	0	0	0	0	0	0	2	1	2	2	1	1	0	0	1	0	0	0	1	0	1	1	1	1	2	0	0	1
581	1	0	2	0	0	1	1	2	0	0	1	0	1	0	0	1	0	1	0	0	2	0	0	0	0	0	0	2	2	2	0	0	1	1	0	2	2	0	0	1	0	0	0	0	0	1	0	0	0
582	0	1	1	0	0	1	2	2	0	1	0	1	1	1	0	0	0	1	0	0	2	0	0	0	1	1	0	2	1	1	2	1	1	0	0	1	1	0	0	0	0	0	0	0	0	1	0	0	0
583	1	0	2	1	0	2	1	1	0	0	0	0	0	0	0	0	0	0	1	1	2	0	0	0	0	0	1	1	1	2	0	1	1	0	0	2	1	0	0	2	0	0	0	0	1	0	0	0	0
584	0	0	2	0	1	1	1	1	0	0	0	0	1	0	0	0	0	1	0	0	2	0	0	0	0	0	0	2	1	2	1	1	1	2	1	1	0	0	0	0	0	0	1	0	0	1	0	0	2
585	0	2	1	0	0	1	2	2	0	0	2	0	2	1	0	1	0	0	1	1	2	0	0	0	0	0	0	2	0	2	1	1	1	0	0	1	1	0	0	0	0	0	0	0	0	0	0	0	0
586	0	1	2	1	0	2	2	2	0	0	1	0	0	0	0	0	0	0	1	1	1	0	2	0	0	0	0	1	0	1	1	1	1	1	0	1	1	0	0	1	0	0	0	0	0	1	0	0	1
587	0	2	1	0	0	0	1	2	0	0	1	0	0	0	0	0	0	0	1	1	2	0	0	0	0	0	0	2	0	2	1	2	2	1	1	1	1	0	0	1	0	0	0	0	1	1	0	0	0
588	0	1	2	0	0	0	0	0	2	2	0	1	1	1	0	0	0	1	1	1	1	0	1	0	0	0	0	2	0	2	1	1	2	0	0	2	2	0	0	1	0	1	1	1	1	1	0	0	1
589	0	1	2	0	0	2	2	2	0	0	1	1	1	1	0	0	0	0	2	1	0	0	1	1	2	2	1	2	1	2	0	1	1	0	0	1	1	0	0	1	0	0	1	0	1	0	0	0	0
590	0	1	1	0	0	0	1	1	1	1	1	0	1	0	0	0	0	0	1	2	1	0	0	0	0	0	0	2	0	2	0	2	2	1	2	2	1	0	0	0	0	0	1	0	0	1	0	0	0
591	0	2	0	0	0	0	0	1	1	1	1	1	1	1	0	0	0	0	0	0	2	0	0	0	0	0	0	1	0	2	1	1	1	1	0	0	0	1	1	0	0	1	1	0	1	0	0	0	1
592	1	1	2	1	0	2	1	2	0	1	0	0	0	0	0	0	0	2	1	1	2	0	0	0	0	0	0	1	0	1	1	2	2	0	0	1	2	0	0	1	1	0	1	0	1	0	0	0	1
593	0	2	0	0	0	0	2	2	0	0	0	0	0	0	0	0	0	0	1	1	2	1	0	0	0	0	0	1	2	2	1	1	2	0	0	2	1	0	0	2	0	0	0	0	0	1	0	0	0
594	0	2	1	0	1	1	0	1	1	1	0	0	1	0	0	0	0	0	1	0	2	0	2	1	1	1	0	1	1	2	0	0	0	1	2	2	2	0	0	0	0	0	0	0	0	1	0	0	1
595	0	1	1	0	1	1	1	2	0	0	1	0	1	2	0	0	0	0	0	0	1	0	0	0	0	0	0	2	0	2	1	1	1	2	1	1	1	0	0	0	1	1	1	0	0	1	0	0	0
596	0	0	2	1	0	2	2	2	0	0	0	1	1	1	0	0	1	0	1	1	2	0	0	0	0	0	0	1	0	1	2	1	1	1	0	1	1	0	0	0	1	1	0	0	0	0	0	0	0
597	0	2	0	1	0	1	0	1	0	0	0	2	2	2	0	0	0	1	0	0	2	0	0	0	1	1	0	2	0	2	0	0	2	1	1	2	1	0	0	0	0	0	0	1	0	1	0	1	1
598	1	2	0	0	0	1	1	1	1	1	1	1	1	1	0	0	0	0	1	1	0	1	1	1	0	1	0	1	0	1	0	1	1	1	0	1	2	0	0	1	1	1	1	0	1	0	0	0	0
599	0	0	2	0	0	1	1	2	0	1	0	1	1	1	0	0	0	1	0	0	2	0	0	0	0	0	0	1	2	2	1	0	0	0	0	2	2	0	1	0	1	1	1	0	0	0	0	0	1
600	0	2	1	0	0	0	0	0	1	1	0	1	2	1	0	0	0	1	1	1	2	0	0	0	1	1	0	2	0	2	1	0	1	1	0	2	2	0	0	1	0	0	1	0	1	0	0	0	1
601	0	1	1	0	0	1	2	2	0	0	1	1	1	1	0	0	0	1	0	0	2	0	0	0	0	0	0	2	1	2	1	1	2	0	0	2	1	1	1	0	0	0	0	1	0	0	0	0	1
602	0	1	1	0	0	0	1	1	1	2	0	1	1	1	0	0	0	0	1	1	1	0	0	0	1	1	0	2	0	1	0	1	2	1	0	2	2	0	1	0	1	0	1	0	1	1	0	1	2
603	1	2	0	0	0	0	2	2	0	0	0	0	0	0	0	0	0	1	2	1	1	0	0	0	0	0	0	1	0	1	1	1	1	0	0	1	2	0	0	2	0	1	1	0	1	0	0	0	1
604	0	1	1	0	0	0	0	0	2	2	0	0	0	0	0	0	0	1	0	0	2	0	0	0	2	2	0	2	0	2	0	1	1	0	0	2	0	0	0	1	0	0	1	0	1	1	0	0	0
605	0	1	1	0	0	1	2	2	0	1	1	0	0	0	0	0	0	0	1	0	1	1	0	0	0	0	0	1	0	1	2	1	1	0	0	1	2	0	0	0	0	2	2	0	0	1	0	0	2
606	0	1	1	0	1	2	1	1	1	1	1	0	1	0	0	1	0	2	1	1	2	0	1	0	0	0	0	2	0	2	1	2	2	0	1	2	0	0	0	0	0	0	0	0	1	1	0	0	1
607	0	1	1	0	0	0	0	1	1	1	0	1	2	1	0	0	0	1	2	1	0	1	1	0	0	0	0	1	0	1	2	2	2	0	0	2	1	0	0	0	0	0	1	0	1	0	0	0	1
608	1	2	0	1	0	1	0	1	1	1	0	0	0	0	0	0	0	0	0	0	1	0	0	0	0	0	0	1	2	2	1	1	1	0	1	1	1	0	0	1	0	0	1	1	1	0	0	0	0
609	0	1	1	0	0	2	0	1	1	1	0	0	0	0	0	0	0	0	1	1	2	0	0	0	0	0	0	2	0	1	0	1	1	0	0	2	0	0	0	0	0	1	0	0	0	0	0	0	1
610	0	0	2	1	0	2	2	2	0	0	1	0	1	0	0	1	0	1	0	0	2	0	0	0	0	0	1	2	1	2	1	2	2	1	0	2	2	0	0	2	1	2	2	0	1	1	0	0	1
611	0	0	2	0	0	1	1	2	0	0	0	2	2	2	0	0	0	1	2	2	1	0	0	0	0	0	0	0	2	2	0	1	1	1	0	1	1	1	1	0	0	0	1	0	0	2	0	0	1
612	1	0	2	0	0	2	2	2	1	1	1	1	1	1	0	0	0	0	0	0	1	0	1	0	0	0	0	1	1	2	0	1	2	0	0	2	2	0	0	1	1	0	0	2	0	2	0	0	1
613	0	0	2	0	0	1	1	2	0	1	0	0	1	0	0	1	0	0	0	0	1	0	1	0	0	0	0	2	0	1	0	1	1	0	0	0	0	0	0	0	0	0	0	0	1	1	0	0	1
614	0	1	1	0	0	1	1	1	1	2	1	0	1	0	0	1	1	1	1	1	1	0	1	1	1	1	0	2	0	2	1	1	1	0	0	2	1	0	0	1	0	0	0	1	1	1	0	0	1
615	1	2	1	0	1	1	2	2	0	0	0	1	1	1	0	0	0	0	1	2	1	0	0	0	0	0	0	2	1	2	1	0	1	0	0	2	2	0	0	0	0	0	0	0	1	1	0	0	0
616	0	1	1	0	0	0	0	0	1	1	1	0	0	0	0	0	0	0	1	1	1	0	1	1	1	1	0	2	0	1	2	0	1	0	0	2	1	1	1	0	0	0	0	0	0	1	0	1	2
617	1	0	2	0	0	1	1	2	1	1	0	0	1	0	0	1	0	0	1	1	2	0	0	0	0	0	1	2	1	1	1	0	0	1	1	2	1	1	1	0	0	0	0	0	0	0	0	0	1
618	0	2	0	0	0	0	1	1	1	1	0	0	0	0	0	0	0	1	0	0	2	0	1	0	1	1	1	2	0	2	1	1	1	0	0	2	1	0	0	0	0	0	1	0	0	0	0	0	0
619	1	2	0	0	0	1	2	2	0	0	1	0	0	0	0	0	0	1	0	0	2	0	0	0	0	0	0	2	0	2	0	1	1	1	1	2	1	0	0	0	1	0	0	0	0	0	0	0	1
620	0	2	0	0	0	0	1	1	1	1	0	2	2	1	1	0	0	1	0	0	0	0	1	0	0	0	0	2	1	2	2	1	2	2	2	2	0	0	0	0	0	0	0	0	1	0	0	0	0
621	0	1	1	1	0	1	2	2	0	0	1	0	0	0	0	0	0	0	0	0	2	0	0	0	0	0	0	1	2	2	1	0	2	1	0	2	0	0	0	1	0	1	1	0	2	2	0	0	1
622	0	0	2	1	0	2	2	2	0	0	2	1	1	1	0	0	0	1	0	0	2	0	0	0	0	0	0	1	1	2	1	1	2	1	0	2	2	0	0	1	0	0	0	0	0	0	0	0	1
623	1	2	1	0	0	0	2	2	0	1	0	1	1	1	0	0	1	1	1	1	1	0	2	1	1	1	0	1	2	2	1	0	1	1	0	2	1	2	1	0	1	1	1	0	1	1	0	1	1
624	1	0	2	0	0	1	1	2	0	0	1	0	1	0	0	1	0	1	0	1	2	0	0	0	1	1	0	2	0	2	1	1	1	2	1	1	2	0	0	1	0	0	0	0	0	0	0	0	0
625	0	2	1	0	0	0	0	0	2	2	0	0	1	0	0	0	0	1	1	1	1	0	0	0	0	1	0	0	1	2	1	1	1	0	0	1	0	0	0	0	0	0	2	0	0	0	0	0	2
626	0	0	2	0	0	1	1	2	0	1	0	1	1	1	0	0	0	1	0	0	2	0	1	0	0	0	0	1	1	2	0	0	0	0	0	2	1	0	0	0	1	0	0	0	0	0	0	0	0
627	0	0	2	0	0	2	1	1	1	1	1	0	1	1	0	0	0	0	0	0	2	0	0	0	0	0	0	2	1	2	1	0	0	0	1	2	1	0	0	1	0	0	1	0	0	0	0	0	0
628	0	2	0	0	0	0	1	1	1	1	0	1	1	1	0	0	0	1	1	1	2	0	0	0	0	0	0	2	0	1	0	1	1	1	1	2	0	0	0	1	0	1	1	0	1	1	0	0	0
629	0	2	0	0	0	1	1	1	1	2	0	0	0	0	0	0	0	1	0	1	1	0	0	0	0	0	0	1	1	2	0	1	2	0	0	2	1	0	0	1	0	0	1	0	1	1	0	0	1
630	0	0	2	0	0	2	1	1	1	1	0	1	1	1	0	0	0	0	1	1	1	0	1	0	1	1	0	0	1	2	1	1	2	2	0	1	0	0	0	0	0	0	1	0	1	0	0	1	0
631	1	2	1	1	0	1	0	0	2	2	0	1	2	2	0	0	1	1	0	0	2	0	0	0	0	0	0	2	2	2	0	0	0	0	0	1	1	0	0	0	1	0	0	0	0	0	0	0	1
632	1	0	2	0	0	2	1	1	1	2	0	0	1	1	0	0	0	2	0	0	2	0	1	1	1	1	0	1	1	2	0	2	2	0	0	0	2	0	0	1	0	0	0	0	0	1	0	0	2
633	0	2	0	1	0	1	2	2	1	1	1	0	2	2	0	0	0	0	0	0	2	0	0	0	0	0	0	0	2	2	0	1	1	0	0	1	1	0	0	0	0	1	0	0	1	0	0	0	1
634	0	0	2	0	0	1	2	2	0	1	0	0	0	0	0	0	0	0	1	1	0	0	0	0	0	0	0	1	1	2	0	2	2	0	0	2	2	0	1	0	1	0	0	0	1	1	0	0	1
635	0	0	2	0	0	2	1	2	1	1	0	1	2	1	0	0	0	0	0	0	1	0	0	0	0	0	0	2	0	2	1	1	2	1	1	2	2	0	0	2	0	0	0	0	0	1	0	0	0
636	0	0	2	0	0	2	1	2	0	0	1	0	0	0	0	0	0	1	0	0	2	0	0	0	0	0	0	1	1	2	0	1	2	0	0	2	2	0	0	1	0	0	0	0	0	1	0	0	0
637	0	0	1	0	0	1	1	1	1	2	0	2	2	2	0	0	0	0	0	0	1	1	0	0	0	0	1	2	2	2	1	1	1	0	1	2	1	0	0	1	0	0	0	0	0	0	0	0	1
638	0	1	2	1	0	1	2	2	1	1	0	0	1	0	1	0	0	0	1	1	2	0	0	0	0	0	0	2	1	2	1	1	1	1	1	2	2	0	0	1	0	0	0	1	0	1	0	0	0
639	0	0	2	1	1	1	2	2	0	1	0	0	1	0	0	1	0	0	0	0	1	0	0	0	0	0	0	1	2	2	1	1	2	0	0	2	2	0	0	1	0	0	0	0	0	1	0	0	1
640	1	0	1	0	0	1	1	2	0	0	0	0	0	0	0	0	0	0	0	1	1	0	0	0	0	0	1	2	0	2	0	2	2	1	0	1	1	0	0	0	0	1	1	0	1	1	0	0	0
641	0	0	2	0	0	2	2	2	2	2	0	0	0	0	0	0	0	2	1	1	1	0	1	1	1	1	0	1	2	2	1	1	1	2	1	1	2	1	0	0	0	1	1	0	1	1	0	0	1
642	1	0	2	0	0	2	0	1	0	0	0	0	0	0	0	0	0	1	1	1	1	0	0	0	1	1	0	2	1	2	0	0	0	0	0	1	1	0	0	1	1	1	1	0	1	0	0	2	2
643	1	1	1	1	0	1	2	2	1	1	0	0	1	0	0	0	1	0	1	1	2	0	0	0	0	0	0	2	1	2	2	2	2	0	0	2	2	0	1	0	1	0	0	0	2	2	0	0	2
644	0	1	2	0	0	0	2	2	0	1	0	0	0	0	0	0	0	1	0	0	2	0	1	1	1	1	0	1	0	2	1	0	1	1	0	2	0	0	0	0	0	1	1	0	0	0	0	0	1
645	0	1	1	1	0	1	0	2	0	0	1	1	1	1	0	0	0	1	1	1	2	0	1	1	1	1	0	2	0	2	1	1	1	0	0	2	2	1	1	1	0	0	0	1	1	1	0	0	0
646	0	1	1	0	0	0	0	1	1	1	0	1	2	2	0	0	0	0	0	0	1	0	0	0	0	0	0	2	0	2	0	2	2	0	0	2	0	0	0	0	1	0	0	1	0	1	0	0	0
647	0	1	2	1	0	2	2	2	0	0	2	1	2	1	0	0	0	1	1	1	1	0	0	0	0	0	0	2	0	2	1	1	2	2	2	2	1	0	0	1	0	0	0	0	0	1	1	0	1
648	0	0	2	1	0	2	0	0	1	1	0	1	1	1	0	0	0	0	0	0	2	0	0	0	0	0	0	2	0	1	2	1	1	1	1	2	1	0	0	1	0	2	1	0	1	0	0	1	1
649	1	0	2	1	1	1	2	2	0	0	1	1	2	1	0	1	0	0	2	1	1	0	0	0	1	1	0	1	1	2	1	2	2	1	1	1	1	0	0	1	0	0	1	0	0	2	0	0	1
650	0	2	2	1	0	1	1	2	0	0	1	0	1	0	0	1	0	1	1	0	2	0	0	0	0	0	0	1	0	1	0	1	1	0	0	2	1	2	1	0	1	0	0	0	0	1	0	0	0
651	1	1	2	1	0	1	1	1	2	2	0	0	1	0	1	0	0	0	1	1	0	0	0	0	0	0	0	2	1	1	2	1	2	0	0	2	0	0	0	0	0	0	2	0	0	0	0	0	0
652	0	1	1	1	0	2	2	2	0	0	0	2	2	2	0	0	0	1	1	0	1	0	0	0	0	0	0	2	1	2	2	0	1	2	1	2	1	0	0	0	0	0	1	0	1	0	0	1	1
653	1	2	0	0	0	0	0	0	2	2	0	0	1	0	0	0	0	1	2	2	1	0	0	0	0	0	0	2	1	1	2	1	2	2	1	2	1	0	0	0	0	1	1	0	1	1	0	1	2
654	0	0	2	0	0	2	1	1	0	0	1	0	0	0	0	0	0	0	0	0	2	0	0	0	0	0	0	2	1	2	2	0	0	0	1	2	1	0	0	0	0	1	1	0	0	1	0	0	0
655	0	2	1	0	0	1	2	2	0	1	0	0	0	0	0	0	0	1	0	0	1	0	0	0	1	1	1	2	1	2	0	1	1	1	0	1	1	0	0	1	0	1	1	0	1	0	0	0	1
656	1	1	2	1	0	1	0	1	1	1	1	0	0	0	0	0	0	0	1	1	2	0	0	0	0	0	0	1	2	1	1	1	1	0	0	1	1	0	0	1	0	0	0	0	0	1	0	0	1
657	1	1	1	0	0	1	1	1	1	1	1	0	1	0	0	0	0	1	1	0	2	0	1	0	0	0	0	1	1	2	0	0	2	1	1	2	0	0	0	0	0	1	0	0	0	0	0	0	2
658	0	1	1	0	0	1	2	2	0	1	1	0	0	0	0	0	0	0	1	1	2	0	0	0	0	0	0	2	1	2	2	2	2	0	0	0	1	0	0	0	0	1	1	0	1	0	0	0	1
659	0	1	1	0	0	1	2	2	0	1	1	1	1	1	0	0	0	1	1	0	2	0	0	0	0	0	1	2	0	2	1	0	1	1	0	2	1	0	0	2	1	0	0	1	0	1	0	1	1
660	1	1	1	0	0	1	0	1	1	1	0	0	2	1	0	1	0	0	1	1	2	0	0	0	1	1	0	2	0	2	2	1	1	0	0	1	0	0	0	1	0	0	1	0	1	0	0	0	2
661	0	0	2	0	0	1	1	1	1	1	0	0	1	0	0	1	0	0	0	0	2	0	0	0	0	0	0	2	0	2	0	2	2	0	0	2	2	0	0	1	0	0	0	1	0	0	0	0	1
662	0	1	2	0	0	1	0	0	2	2	0	1	1	1	0	0	0	0	2	2	0	1	0	0	0	0	0	2	1	2	2	2	2	0	0	1	1	1	1	0	0	0	0	0	0	1	0	0	1
663	1	1	2	2	0	2	1	1	1	2	0	0	0	0	0	0	0	0	0	0	2	0	0	0	1	1	0	2	1	1	1	2	2	1	1	2	1	0	0	1	0	0	0	0	0	0	1	0	0
664	0	2	0	0	0	0	1	2	0	1	0	0	1	1	0	0	0	0	0	0	1	0	1	1	1	1	0	2	0	1	1	1	1	0	0	2	1	0	0	0	0	0	1	0	0	0	0	0	2
665	0	1	1	1	0	2	2	2	0	1	1	0	0	0	0	0	0	1	0	1	1	0	1	0	0	0	0	1	1	2	1	0	0	0	1	2	1	0	0	0	0	0	0	0	0	0	0	0	1
666	0	1	2	1	0	1	0	1	1	1	0	1	1	1	0	0	0	0	0	0	1	1	0	0	0	0	0	1	2	2	0	1	1	0	1	2	1	0	0	1	0	0	1	0	0	0	0	1	1
667	0	0	2	0	0	2	1	2	0	0	1	0	0	0	0	0	0	0	1	0	2	0	0	0	1	1	0	2	0	2	0	2	2	0	0	2	1	0	0	0	0	1	1	0	2	0	0	0	0
668	0	2	0	1	1	1	1	2	0	1	0	1	1	1	0	0	0	1	0	0	1	0	0	0	0	0	0	2	0	1	2	2	2	0	1	2	1	0	0	0	0	0	0	0	0	0	0	1	1
669	0	1	2	1	0	1	1	1	1	1	1	0	0	0	0	0	0	0	1	1	2	1	0	0	0	0	0	1	1	2	1	1	1	0	1	2	1	0	0	2	0	1	1	0	1	1	0	0	1
670	0	1	1	0	0	1	1	1	1	1	0	0	0	0	0	0	0	1	1	1	1	0	0	0	0	0	0	2	0	2	1	1	2	0	0	2	1	0	0	0	1	0	1	1	1	1	1	0	0
671	0	1	1	0	0	2	1	2	0	0	1	0	1	0	0	1	0	0	1	1	2	1	1	1	0	1	0	2	1	2	1	1	2	1	1	2	1	1	1	0	0	0	0	1	1	2	0	0	2
672	0	2	0	0	0	0	1	1	1	1	0	0	0	0	0	0	0	0	1	0	2	0	1	1	1	1	0	2	0	1	1	2	2	0	0	1	2	0	0	2	1	0	0	1	0	0	0	0	1
673	1	2	1	2	0	2	2	2	0	0	1	0	2	1	0	0	0	1	1	1	2	0	0	0	0	0	0	2	0	1	1	1	1	0	0	1	2	0	0	1	1	1	1	0	1	0	0	0	0
674	0	2	1	0	0	0	2	2	0	0	1	0	1	1	0	0	0	0	1	1	0	0	1	1	1	2	0	2	1	2	0	1	2	0	1	2	1	0	0	0	0	1	1	1	1	1	0	0	0
675	0	1	2	1	0	1	0	0	2	2	0	1	2	2	0	0	0	0	1	1	2	0	0	0	0	0	0	2	1	2	2	1	2	0	0	2	1	0	0	1	0	0	0	0	0	0	0	0	1
676	0	2	0	1	1	1	1	1	1	1	2	0	0	0	0	0	0	0	0	1	2	0	0	0	0	1	0	2	0	1	1	0	0	1	1	1	2	0	0	0	0	1	0	0	0	0	0	0	0
677	1	1	1	1	0	2	2	2	0	1	1	0	1	0	0	0	0	0	1	1	2	0	0	0	0	0	0	1	0	1	1	2	2	0	0	0	2	0	0	2	0	1	1	0	1	1	0	0	1
678	1	1	1	1	0	1	1	1	1	1	0	0	0	0	0	0	0	0	1	1	2	0	0	0	0	0	0	2	1	1	1	1	1	1	0	2	2	0	0	0	0	0	0	0	0	1	0	0	0
679	0	1	1	0	0	1	1	1	1	1	1	0	0	0	0	0	0	0	0	0	2	0	0	0	0	0	0	1	2	1	1	2	2	0	0	2	0	0	0	0	0	0	2	0	0	0	0	1	1
680	0	1	2	0	0	1	1	1	1	1	1	0	0	0	0	0	0	0	1	1	2	2	0	0	0	0	0	1	1	2	0	1	2	0	0	2	0	0	0	0	0	0	0	0	0	0	0	0	0
681	0	2	0	0	0	0	1	2	0	0	0	0	1	0	0	1	0	0	0	0	2	0	0	0	0	0	0	2	0	2	1	2	2	0	1	1	2	0	0	0	0	0	0	1	0	0	0	0	1
682	1	1	1	0	0	2	1	2	0	1	0	1	2	2	0	0	1	1	1	1	1	0	0	0	0	0	0	1	2	2	0	1	1	0	0	2	2	0	0	2	0	1	1	0	1	0	0	0	1
683	1	2	0	1	0	1	2	2	0	1	1	0	2	1	0	0	1	1	1	1	1	0	0	0	1	1	0	2	0	2	1	1	1	0	0	2	1	0	0	1	0	1	0	0	0	0	0	0	0
684	1	1	2	1	0	1	1	1	0	0	0	0	1	0	0	1	1	1	1	1	1	1	0	0	0	0	0	2	1	2	2	2	2	2	0	1	2	0	0	1	0	0	0	0	0	1	0	0	1
685	0	1	1	0	1	0	1	1	0	0	0	0	0	0	0	0	0	0	0	0	1	0	0	0	0	0	0	0	1	1	1	0	1	0	0	2	1	1	1	0	0	0	1	0	0	1	0	0	1
686	0	2	0	0	0	0	0	0	1	1	1	1	1	1	0	0	0	0	0	0	2	1	1	1	0	1	0	2	0	2	0	2	2	0	0	1	1	0	0	1	0	0	1	0	0	0	0	0	1
687	0	1	1	1	0	2	1	1	1	1	0	0	0	0	0	0	0	1	1	1	2	0	0	0	1	1	0	1	1	2	0	1	1	0	0	1	2	0	0	2	1	0	1	0	1	0	0	0	0
688	0	0	2	0	0	2	1	1	0	0	1	0	1	1	0	0	0	0	0	0	1	0	0	0	0	0	0	2	0	2	0	1	2	0	0	2	1	0	0	0	0	1	1	0	1	1	0	0	0
689	1	1	2	1	0	2	2	2	0	0	1	0	0	0	0	0	1	0	1	1	2	0	0	0	0	0	0	2	1	2	0	1	2	1	1	1	1	0	0	0	1	0	0	1	0	1	0	0	0
690	0	2	0	0	0	0	1	2	0	0	0	0	1	0	0	0	0	0	1	1	1	0	1	1	1	2	0	2	0	1	0	0	0	0	0	1	1	1	0	0	0	0	1	1	1	0	0	0	1
691	0	1	2	1	0	1	2	2	0	0	1	0	0	0	0	0	0	0	2	1	0	0	0	0	0	0	0	2	2	1	2	0	0	0	0	2	2	1	1	1	0	0	0	0	0	1	0	0	1
692	0	1	1	0	0	0	2	2	0	1	1	1	2	1	0	0	0	1	1	1	1	0	1	0	0	0	0	2	0	2	1	1	0	0	1	2	1	1	1	0	0	1	1	0	0	1	0	0	2
693	0	0	2	0	0	2	0	1	1	1	0	1	1	1	0	0	0	1	0	0	2	0	0	0	0	0	0	2	0	2	0	1	1	0	0	1	1	0	0	0	0	0	0	0	1	0	0	0	1
694	1	2	0	0	0	0	1	1	0	0	0	1	1	1	0	0	0	0	0	0	0	0	0	0	1	1	0	2	2	2	2	1	1	1	1	1	1	0	0	0	0	0	1	0	0	0	0	0	1
695	0	1	1	1	0	2	1	2	1	1	0	0	1	0	0	1	0	1	1	1	1	0	1	1	1	1	1	2	0	2	0	1	2	0	0	2	2	0	0	2	0	1	0	0	0	0	0	0	1
696	1	1	2	1	0	1	1	1	0	0	0	1	2	1	0	0	0	0	0	0	1	0	0	0	0	0	0	2	1	2	1	2	2	0	0	1	0	0	0	1	0	0	0	0	0	0	0	0	1
697	0	0	1	0	0	0	1	2	0	0	0	0	1	0	0	0	0	0	0	0	1	0	0	0	0	0	0	1	1	2	1	1	1	0	0	2	2	0	0	1	0	0	1	0	1	0	0	0	1
698	0	1	2	1	0	2	2	2	1	1	0	1	1	1	0	0	0	0	2	1	1	0	1	0	0	0	0	2	2	2	2	1	1	0	0	2	1	0	0	1	0	1	1	0	1	0	0	0	0
699	0	2	1	0	0	0	1	1	1	1	0	1	1	1	0	0	0	1	0	1	2	0	1	0	0	0	0	1	1	2	1	1	1	2	1	1	2	0	0	0	1	0	0	1	0	1	0	0	0
700	1	2	0	0	0	0	1	1	1	1	1	0	0	0	0	0	0	0	0	0	1	0	0	0	0	0	1	1	0	1	1	2	2	1	0	2	1	0	0	1	0	0	0	1	0	0	0	0	2
701	0	2	0	1	0	1	2	2	0	2	0	1	0	0	0	0	0	0	2	1	1	0	1	1	0	0	0	1	1	2	1	0	1	0	0	2	1	0	0	0	0	0	1	0	1	0	0	0	0
702	0	1	2	2	0	2	0	0	2	2	0	1	1	1	0	0	0	1	1	1	0	0	1	0	0	0	0	2	0	2	0	2	2	1	0	2	2	0	0	0	1	1	1	0	1	0	0	0	1
703	1	1	1	0	0	1	1	2	1	1	0	0	1	0	1	0	0	0	1	1	2	0	1	1	1	2	0	1	0	0	2	1	1	0	0	2	2	0	0	1	0	0	2	0	1	0	0	1	1
704	0	1	1	0	0	0	1	1	1	1	1	0	1	1	0	0	0	1	0	0	2	0	1	0	0	0	0	1	1	2	0	2	1	0	1	2	1	0	0	1	0	1	1	0	0	1	0	0	1
705	0	2	1	0	0	0	2	2	0	1	0	0	0	0	0	0	0	1	0	0	2	0	2	1	1	1	0	2	0	2	0	1	1	2	0	2	1	0	0	1	0	1	0	0	0	0	0	0	1
706	0	1	1	0	0	0	1	1	1	1	1	0	0	0	0	0	0	0	0	0	0	0	0	0	0	0	0	2	1	1	1	0	1	1	0	2	1	0	0	2	0	1	0	0	0	1	0	0	1
707	0	1	1	0	0	2	1	1	0	0	1	0	0	0	0	0	0	0	1	1	1	0	0	0	0	0	0	2	0	1	2	1	1	0	0	2	1	1	1	0	0	0	0	1	0	0	0	0	1
708	0	2	0	0	0	0	2	2	0	0	1	1	1	1	0	0	0	0	1	1	2	0	0	0	0	0	0	2	0	2	0	1	1	0	1	1	0	1	1	0	0	0	1	0	1	0	0	0	1
709	0	1	1	1	0	2	1	1	1	2	0	0	0	0	0	0	0	1	0	0	2	0	1	0	0	0	0	2	0	1	1	2	2	0	0	0	2	0	0	2	1	1	1	0	1	0	0	0	2
710	1	2	0	0	0	0	2	2	0	1	1	0	0	0	0	0	0	0	1	1	1	0	0	0	1	1	0	2	0	2	0	0	2	1	0	2	1	1	1	0	0	0	0	2	0	1	0	0	2
711	1	2	2	1	0	1	2	2	1	1	0	1	1	1	0	0	0	2	1	1	2	0	1	1	1	1	0	2	0	2	1	2	2	2	0	2	1	0	0	1	0	0	0	1	1	1	0	0	1
712	0	2	1	0	0	0	1	1	1	1	0	0	2	1	0	0	0	1	1	1	2	0	1	1	1	1	0	2	0	2	0	1	1	0	0	1	1	0	0	1	0	1	1	1	1	2	0	0	0
713	0	2	0	0	0	0	1	1	1	1	1	1	1	1	0	0	0	0	2	1	1	0	1	0	0	0	0	0	1	1	1	1	1	1	1	2	0	0	0	0	0	0	0	0	0	1	0	0	0
714	0	0	1	0	0	1	0	0	2	2	0	0	0	0	0	0	0	1	1	1	1	0	0	0	0	0	0	2	0	2	0	1	0	0	0	1	0	0	0	0	0	1	1	0	1	0	0	0	0
715	1	1	1	1	0	1	1	2	0	0	1	1	1	0	1	0	0	0	0	0	2	2	0	0	0	0	0	2	1	2	1	0	1	1	0	2	1	0	0	0	0	1	1	0	1	0	0	0	0
716	0	1	1	0	0	2	1	1	1	2	1	0	0	0	0	0	1	2	1	1	1	0	0	0	0	0	0	2	1	1	1	1	1	1	0	2	2	1	1	1	0	1	1	0	1	1	0	0	0
717	0	0	2	0	0	1	2	2	0	0	2	0	0	0	0	0	0	1	0	0	2	0	1	1	1	2	0	1	1	2	0	1	1	1	1	1	1	0	0	1	0	1	0	0	0	0	0	0	1
718	0	2	1	0	0	1	0	1	1	1	0	1	2	1	0	0	0	0	0	0	2	0	1	1	1	1	0	2	0	1	0	0	0	1	0	2	2	0	0	1	0	0	1	0	1	0	0	0	0
719	0	2	0	0	0	0	2	2	0	0	1	0	1	0	0	1	0	1	1	0	2	0	2	1	1	1	0	1	2	2	0	1	1	2	0	2	0	0	0	1	0	1	0	0	0	1	0	0	0
720	1	1	1	0	0	1	0	0	2	2	0	0	1	0	0	1	0	0	1	1	1	0	1	0	0	0	0	1	1	2	1	1	1	0	0	1	2	0	0	2	0	0	2	0	0	0	0	0	1
721	1	0	2	1	0	2	2	2	0	1	0	0	1	0	0	0	0	0	0	1	2	0	1	1	1	1	0	2	1	2	1	1	1	0	0	1	2	1	1	0	0	2	2	0	0	1	0	0	1
722	0	2	0	1	0	1	2	2	0	0	0	0	1	0	0	0	0	0	2	1	0	0	0	0	0	0	0	2	0	2	1	1	1	0	0	2	1	0	0	1	0	1	1	0	0	0	0	0	1
723	1	0	2	0	0	1	0	0	1	1	1	0	0	0	0	0	0	0	1	1	1	1	0	0	0	0	1	2	1	2	0	0	0	0	1	2	0	0	0	0	0	0	0	0	0	1	0	0	0
724	0	1	1	0	0	2	1	2	0	0	0	0	1	1	0	0	0	2	1	1	2	0	0	0	1	1	0	1	1	2	0	2	2	1	0	1	1	0	0	0	0	0	0	0	0	0	0	0	1
725	0	1	1	1	0	2	2	2	0	0	0	0	0	0	0	0	0	1	2	1	1	0	0	0	0	0	0	2	1	2	1	2	2	1	1	1	1	0	0	0	0	1	1	0	0	0	0	0	1
726	1	2	0	0	0	0	0	0	2	2	0	1	1	1	0	0	1	2	1	1	1	0	1	0	0	0	0	1	0	1	0	1	1	1	1	2	1	0	0	0	0	0	1	0	0	0	0	1	1
727	0	2	1	0	0	0	1	1	1	2	0	0	1	0	0	1	1	1	0	0	2	1	0	0	0	0	0	2	1	2	0	1	1	2	1	1	1	0	0	0	0	1	1	0	1	2	1	0	1
728	0	1	2	1	0	1	0	1	1	1	0	1	1	1	0	0	0	1	0	0	2	0	0	0	0	0	0	1	1	2	1	2	2	0	0	1	1	0	0	0	0	0	1	1	2	0	0	0	1
729	0	0	2	2	0	2	1	1	1	2	0	1	1	1	0	0	0	1	0	0	2	0	0	0	0	0	0	2	0	2	1	0	2	0	0	2	2	0	0	1	0	0	1	0	1	0	0	1	2
730	0	1	1	1	0	1	2	2	0	1	1	0	0	0	0	0	0	1	1	1	2	0	0	0	0	0	0	2	1	1	1	1	1	0	0	2	1	0	0	0	0	1	1	0	0	0	0	0	0
731	0	1	2	1	0	2	2	2	0	1	1	0	0	0	0	0	0	2	1	1	2	2	0	0	0	0	0	1	1	1	1	0	0	1	2	2	1	1	1	0	0	1	1	1	1	1	0	0	1
732	0	2	2	1	0	1	1	1	1	1	0	1	2	2	0	0	0	1	0	1	2	1	0	0	0	0	0	2	1	2	2	1	1	0	0	1	2	0	0	1	0	1	1	0	1	0	0	1	2
733	1	0	2	0	0	2	0	0	1	1	0	0	1	0	0	1	0	1	2	2	1	0	1	0	0	0	0	1	2	2	0	2	2	0	0	1	2	0	0	2	0	0	1	0	0	1	0	0	0
734	0	1	0	1	0	1	1	2	0	0	0	0	1	2	0	0	0	1	1	1	2	0	0	0	1	1	1	2	1	2	0	1	2	1	0	2	1	1	0	1	0	0	0	0	2	2	0	0	1
735	0	0	2	0	0	2	1	2	0	0	0	0	1	0	0	1	0	1	0	0	2	0	0	0	0	0	0	1	1	2	0	0	0	0	0	2	1	1	1	0	0	0	0	0	0	1	0	0	0
736	0	1	2	1	0	2	1	2	0	0	0	1	2	2	0	0	0	1	1	0	2	0	1	0	0	0	0	1	0	0	2	0	2	1	0	2	2	0	0	1	0	0	0	0	1	1	0	0	0
737	0	1	1	0	0	1	1	1	1	1	0	2	2	1	1	0	0	1	0	0	2	0	0	0	0	0	1	2	1	2	1	1	1	1	1	2	1	1	1	0	0	0	1	0	0	1	0	0	2
738	0	1	1	0	0	2	0	0	1	1	1	0	0	0	0	0	0	0	0	0	1	0	0	0	0	0	0	1	1	2	1	1	1	1	0	0	1	0	0	1	0	2	2	0	1	1	0	0	0
739	0	1	2	0	0	2	1	2	0	0	0	0	1	2	0	0	0	0	0	0	1	0	0	0	1	1	0	1	1	0	1	2	2	0	0	2	0	0	0	1	0	1	1	0	1	0	0	1	2
740	0	1	1	0	1	0	1	1	1	1	0	1	2	1	0	1	0	0	0	1	2	0	0	0	0	0	1	2	2	2	1	1	2	1	1	1	2	0	0	1	0	0	1	0	1	0	0	0	2
741	0	1	2	1	0	1	1	2	1	1	0	1	2	1	0	0	0	1	1	1	1	0	0	0	0	0	0	2	1	2	2	1	2	2	2	2	2	0	0	0	1	1	1	0	1	0	0	0	0
742	0	0	2	0	0	1	0	1	0	0	0	1	2	0	1	0	0	0	1	1	2	0	1	1	1	1	0	2	0	2	1	1	2	1	0	2	1	0	0	1	0	0	0	0	1	0	0	1	1
743	0	1	1	0	0	0	1	2	0	0	1	0	1	0	0	0	0	0	0	0	2	0	0	0	0	0	0	0	2	2	0	2	2	0	0	1	2	0	0	2	0	0	1	0	0	0	0	1	0
744	0	1	1	1	0	2	0	0	1	1	0	0	1	1	0	0	0	0	1	1	2	0	0	0	0	0	0	1	0	1	1	1	1	0	0	0	1	1	1	0	0	2	2	0	1	1	0	0	0
745	0	2	0	0	0	0	1	1	1	2	0	0	0	0	0	0	0	0	1	1	2	0	0	0	0	0	0	2	1	2	0	1	1	0	0	2	1	0	0	1	0	2	2	0	1	1	0	0	2
746	0	0	2	0	0	1	0	0	2	2	0	0	0	0	0	0	0	1	1	1	1	0	0	0	0	0	2	2	1	2	1	1	1	0	0	2	1	1	1	0	0	1	1	0	1	1	0	0	0
747	0	1	1	0	0	2	0	1	0	0	0	0	0	0	0	0	0	1	1	1	1	0	1	0	0	0	0	1	1	2	0	0	1	1	1	2	0	0	0	0	0	0	0	0	0	0	0	0	1
748	0	1	1	0	0	0	1	1	1	1	0	1	2	2	0	0	0	1	0	0	2	0	1	1	1	1	0	1	1	2	1	2	2	0	0	1	1	0	0	0	0	0	0	0	0	1	0	0	0
749	0	2	1	1	0	1	2	2	0	0	0	0	0	0	0	0	1	1	1	1	1	1	0	0	0	0	0	2	1	2	1	1	1	2	1	1	1	0	0	1	0	1	1	0	1	0	0	0	0
750	0	1	2	0	0	2	1	2	0	0	0	0	1	0	0	1	0	0	1	0	2	0	0	0	0	0	0	2	0	1	1	0	0	1	1	2	1	0	0	1	0	0	0	1	0	0	0	0	2
751	0	2	0	0	0	0	1	1	1	2	0	1	1	1	0	0	1	1	0	0	2	0	0	0	0	0	0	2	0	2	0	0	0	0	0	2	0	0	0	0	0	0	0	0	0	0	0	0	1
752	0	1	1	1	0	2	2	2	0	0	0	0	0	0	0	0	0	0	0	1	1	0	0	0	0	0	0	1	1	2	0	1	1	0	0	0	1	0	0	0	0	0	0	1	0	0	0	0	0
753	1	2	1	0	0	0	0	0	1	1	0	0	0	0	0	0	0	2	1	1	2	0	1	0	0	0	0	2	0	2	2	2	2	0	0	2	1	0	0	1	0	0	0	0	0	1	0	0	0
754	0	0	2	0	0	2	2	2	0	1	1	1	2	1	0	0	0	1	0	0	2	0	0	0	1	1	0	2	0	2	1	0	0	0	0	2	1	0	0	1	0	0	0	0	0	1	0	0	0
755	0	0	2	0	0	1	1	2	0	0	0	1	1	1	0	0	0	1	0	0	2	0	2	0	0	0	0	2	1	2	2	1	1	0	0	2	2	0	0	1	1	1	1	1	0	1	0	0	1
756	1	2	1	0	0	1	2	2	0	2	0	0	1	0	0	1	0	0	1	2	1	0	0	0	0	0	0	2	1	2	1	1	1	1	1	1	1	0	0	1	0	1	1	0	1	1	0	0	1
757	0	2	1	2	0	2	2	2	0	0	0	1	2	2	0	0	0	0	0	0	1	0	0	0	0	0	0	2	0	1	2	2	2	0	0	1	2	0	0	1	1	0	1	1	0	1	0	0	0
758	0	1	2	1	0	2	0	1	1	1	0	0	0	0	0	0	1	1	0	1	2	1	1	0	0	0	0	2	0	1	0	1	2	0	0	2	0	0	0	0	0	1	1	0	2	2	0	1	1
759	0	2	0	0	0	1	1	1	1	2	0	1	1	1	0	0	0	0	1	1	2	0	1	0	0	0	0	2	1	2	1	0	0	1	2	2	1	0	0	2	0	0	0	0	0	0	0	0	1
760	1	1	1	0	0	1	1	2	0	1	0	0	1	1	0	0	1	1	2	2	1	0	0	0	0	0	1	2	1	1	1	2	2	0	0	2	2	0	0	0	0	0	0	0	0	1	0	0	2
761	0	0	2	0	0	1	1	1	1	1	0	0	1	0	0	0	0	0	0	0	2	0	2	0	0	0	0	0	2	2	0	2	2	0	0	2	2	1	1	0	0	0	0	0	0	1	0	0	1
762	1	1	1	0	0	1	1	1	1	1	1	0	1	1	0	0	0	1	1	1	2	0	1	0	0	0	0	1	0	1	1	0	0	1	1	1	1	0	0	0	0	2	2	0	0	1	0	0	0
763	0	2	1	0	0	1	1	2	0	0	1	1	1	1	0	0	0	0	0	1	1	0	0	0	0	0	1	2	0	2	1	0	0	0	0	2	1	0	0	0	1	0	0	0	0	1	0	0	0
764	1	1	1	0	0	2	1	2	0	0	1	0	1	1	0	0	0	0	0	0	1	0	0	0	1	1	0	1	1	2	1	1	2	0	0	2	1	0	0	2	0	0	0	0	0	0	0	0	1
765	0	1	1	0	0	1	1	1	1	1	1	0	1	0	0	0	0	2	0	0	2	0	0	0	0	0	0	2	0	2	0	0	1	0	0	2	1	0	0	0	0	0	0	0	1	1	0	0	1
766	1	1	1	0	1	0	0	1	1	1	0	1	1	1	0	0	1	1	1	1	1	0	0	0	0	0	1	2	1	1	1	1	1	0	0	1	1	0	0	0	1	0	1	0	1	0	0	0	1
767	0	2	0	0	0	1	0	0	2	2	0	0	2	1	0	0	0	2	0	0	2	0	0	0	0	0	1	2	1	2	0	0	0	0	1	2	1	0	0	0	0	0	1	1	0	1	0	0	1
768	1	1	1	0	0	1	1	1	1	1	0	0	1	2	0	0	0	1	1	1	1	0	0	0	0	0	0	2	1	1	1	1	1	0	0	1	1	1	1	0	0	0	0	0	0	1	1	0	1
769	0	2	0	1	0	1	1	1	0	0	1	0	0	0	0	0	0	0	1	1	1	0	0	0	0	0	0	1	1	2	0	1	1	1	1	2	0	0	0	1	0	0	0	0	0	1	0	0	1
770	1	0	2	1	0	2	0	0	2	2	0	0	0	0	0	0	0	0	1	1	2	0	1	0	0	0	0	1	1	2	1	1	1	0	0	2	2	0	0	1	0	0	0	1	0	1	0	0	0
771	0	1	1	0	0	0	1	1	1	2	0	0	0	0	0	0	0	0	0	0	1	0	1	0	0	0	1	2	1	1	1	1	1	0	0	1	1	0	0	0	0	0	1	0	1	0	0	0	0
772	1	1	2	1	0	1	0	0	2	2	0	0	0	0	0	0	0	1	0	0	2	0	0	0	0	0	1	2	0	2	1	1	1	0	0	2	1	1	1	0	0	1	1	0	1	0	0	0	0
773	0	2	1	2	0	2	1	2	0	0	1	0	0	0	0	0	0	1	0	0	2	0	0	0	0	0	0	2	0	2	0	2	2	0	0	0	2	0	0	1	0	0	2	0	0	0	0	0	2
774	0	2	1	1	0	1	0	1	1	1	0	0	0	0	0	0	0	1	1	0	1	0	1	0	0	0	0	2	0	2	2	2	2	0	1	1	2	0	0	2	1	0	0	0	0	1	1	0	0
775	1	0	2	2	0	2	0	0	2	2	0	0	1	1	0	0	0	0	1	1	1	0	0	0	0	0	0	1	2	2	1	0	0	1	0	2	1	0	0	0	1	0	0	1	1	1	0	0	2
776	0	1	1	0	0	2	2	2	0	0	0	0	0	0	0	0	0	1	0	0	1	0	0	0	0	0	0	1	1	2	1	1	1	0	0	1	1	0	0	0	0	0	0	0	0	1	0	0	1
777	0	1	2	1	0	1	1	1	0	0	0	1	0	0	0	0	0	0	0	1	1	0	2	0	0	1	0	2	0	2	1	0	0	0	0	2	2	0	0	2	0	0	0	1	1	1	0	1	2
778	0	0	2	0	0	2	0	1	1	1	0	0	1	0	0	0	0	2	0	1	2	0	0	0	0	0	0	2	1	2	1	0	0	0	1	2	1	1	0	1	0	0	0	0	0	1	0	0	1
779	0	1	2	2	0	2	2	2	0	0	1	0	0	0	0	0	1	2	1	1	2	0	0	0	0	0	0	1	1	2	1	1	1	1	1	2	1	0	0	0	0	1	0	0	0	0	0	0	1
780	1	1	1	1	0	1	2	2	0	1	0	0	1	1	0	0	0	0	0	0	2	0	0	0	0	0	0	1	0	1	1	0	1	1	0	2	2	0	0	2	0	2	2	0	1	1	0	0	1
781	1	1	1	0	0	0	2	2	1	1	0	0	1	0	1	0	0	1	1	1	1	0	0	0	0	0	0	2	1	2	2	0	1	0	0	2	1	0	0	0	0	0	0	0	0	2	0	0	1
782	1	1	1	0	0	2	2	2	0	1	0	0	0	0	0	0	0	0	1	1	2	0	0	0	0	0	1	2	0	2	0	2	2	0	0	1	1	1	0	0	0	0	1	0	1	0	0	1	0
783	0	2	0	1	0	1	1	2	1	1	0	1	1	1	0	0	0	2	0	0	1	0	0	0	0	0	0	2	0	2	2	1	1	0	0	2	1	1	1	0	1	0	0	0	0	2	0	0	0
784	0	0	2	0	0	1	1	2	0	0	0	0	0	0	0	0	0	0	0	0	1	1	0	0	0	0	0	2	0	2	1	2	2	0	0	1	2	0	0	1	0	1	2	0	0	1	0	0	0
785	1	1	2	1	0	1	2	2	0	1	1	1	1	1	0	0	0	0	1	1	2	0	0	0	0	0	0	2	1	1	0	1	1	0	0	1	2	0	0	1	0	0	1	0	1	0	0	0	1
786	1	2	1	0	0	1	0	1	0	0	0	0	1	0	0	1	0	0	1	1	2	0	0	0	0	0	0	2	1	2	1	1	1	0	0	1	0	0	0	0	0	1	0	0	2	0	0	0	0
787	0	0	2	0	0	1	1	1	0	0	1	0	1	0	0	0	0	0	0	0	2	0	1	1	1	1	0	2	0	2	1	0	2	0	0	2	0	0	0	1	0	1	1	0	1	0	0	1	1
788	0	1	2	1	0	2	1	2	0	0	0	0	0	0	0	0	0	1	0	0	2	0	1	0	0	0	0	2	0	2	0	0	1	1	1	2	1	0	0	0	1	1	1	1	1	2	0	1	2
789	0	1	1	0	0	0	2	2	0	0	2	0	0	0	0	0	0	0	0	0	1	0	0	0	0	0	1	2	0	2	0	2	2	0	0	1	0	0	0	0	0	0	0	0	0	0	0	0	0
790	1	1	2	1	0	1	1	2	0	1	0	0	0	0	0	0	0	1	0	0	2	0	0	0	0	0	1	2	1	2	0	0	2	0	0	2	2	0	0	0	0	1	1	0	1	2	0	1	0
791	1	2	0	0	0	1	2	2	0	0	1	0	0	0	0	0	0	1	2	1	1	0	0	0	0	0	0	2	0	2	1	2	2	1	0	2	2	0	0	1	1	1	1	0	1	2	0	0	0
792	1	1	1	1	0	1	1	1	0	0	2	0	0	0	0	0	0	1	2	1	0	0	0	0	0	0	0	2	0	2	1	1	1	1	1	2	2	0	0	1	0	0	0	1	0	1	0	0	1
793	1	1	1	1	0	2	1	1	1	1	0	0	2	0	0	1	0	1	0	1	2	0	0	0	1	1	0	1	1	2	0	2	1	0	1	2	1	0	0	1	0	0	0	0	0	0	0	0	2
794	0	2	2	1	0	1	1	1	1	1	1	1	1	1	0	0	1	2	1	1	1	0	1	0	0	0	0	2	0	2	0	1	1	1	2	2	0	0	0	0	1	1	1	0	1	0	0	0	1
795	0	2	1	0	0	1	1	1	1	1	1	0	2	1	0	0	0	1	0	0	2	0	1	1	1	2	0	1	1	2	0	2	1	0	0	2	2	0	0	1	0	0	0	0	0	0	0	1	0
796	1	1	1	1	0	1	1	1	1	1	1	0	1	0	0	0	0	0	1	1	1	1	0	0	0	0	0	1	1	2	0	2	2	0	0	1	1	0	0	0	1	1	1	0	1	0	0	0	1
797	0	1	1	0	0	1	2	2	1	1	0	1	1	1	0	0	1	1	1	1	1	0	0	0	0	0	0	2	0	2	1	1	1	0	0	2	0	0	0	0	0	1	1	0	1	1	0	0	2
798	0	1	1	0	1	1	0	1	1	1	0	0	0	0	0	0	0	1	0	0	2	0	0	0	0	0	0	0	1	1	0	1	1	1	1	2	1	0	0	0	0	0	1	0	1	0	0	1	1
799	0	2	0	0	0	0	0	1	0	0	0	0	0	0	0	0	0	1	0	1	2	0	0	0	0	0	0	1	0	1	1	1	1	0	0	1	2	1	1	1	0	1	0	0	0	1	0	0	1
800	0	0	2	0	0	1	1	0	1	1	0	0	1	1	0	0	0	1	1	1	2	0	1	0	0	0	0	2	1	2	2	0	0	0	0	2	2	0	0	1	0	0	1	0	1	0	0	1	2
801	0	1	1	0	0	0	0	0	2	2	0	2	2	2	0	0	0	1	1	1	1	0	0	0	0	0	0	2	1	2	1	0	0	0	0	1	2	0	0	0	0	1	1	0	0	1	0	0	0
802	1	0	2	0	0	2	1	1	1	1	1	0	0	0	0	0	0	0	0	0	2	0	0	0	0	0	0	2	0	1	0	1	1	0	0	2	0	0	0	0	0	0	0	0	0	2	0	0	0
803	0	1	1	1	0	2	0	1	1	1	1	0	0	0	0	0	0	0	0	0	2	0	2	1	1	1	0	2	1	1	1	1	1	0	1	2	1	1	1	0	1	0	0	0	1	0	0	0	1
804	1	2	0	0	0	0	0	1	1	1	1	0	0	0	0	0	0	1	0	1	1	0	0	0	0	0	0	0	1	1	0	1	0	0	1	2	1	0	0	1	0	0	0	0	0	2	0	0	2
805	0	1	1	0	0	0	0	1	1	1	1	1	1	1	0	0	0	1	2	2	1	0	0	0	0	0	0	1	1	2	0	1	1	0	0	1	1	0	0	0	0	1	1	0	0	0	0	0	1
806	1	1	1	0	0	1	1	1	1	1	0	0	1	0	0	1	0	0	1	1	1	0	0	0	0	0	0	2	1	1	1	1	1	1	0	1	1	0	0	1	0	0	1	0	0	0	0	0	0
807	1	2	1	0	0	0	2	2	0	0	0	1	2	0	1	0	0	0	1	1	2	0	1	0	0	0	0	2	0	1	0	1	2	0	0	1	1	0	0	0	0	0	0	0	0	1	0	0	1
808	0	0	1	0	0	1	1	2	1	1	0	0	0	0	0	1	0	1	0	1	1	0	0	0	0	0	1	2	1	1	1	2	2	0	0	1	1	2	1	0	1	1	1	0	0	0	0	0	0
809	1	2	0	0	0	1	1	1	2	2	0	1	1	1	0	0	0	1	0	1	1	0	0	0	0	0	0	1	1	2	0	1	2	2	0	1	1	1	0	1	0	0	0	0	0	1	0	0	0
810	0	1	1	1	0	2	2	2	0	0	0	0	0	0	0	0	0	1	0	0	2	0	0	0	0	0	0	2	0	2	0	2	2	0	1	2	2	0	0	1	0	1	1	0	1	0	0	0	0
811	1	0	2	1	1	1	2	2	0	0	2	0	0	0	0	0	0	0	2	1	2	0	0	0	0	0	0	2	0	2	0	1	1	0	0	2	1	0	0	1	0	1	1	0	0	1	0	0	0
812	0	1	0	0	0	1	1	1	1	1	0	0	2	2	0	0	0	1	2	1	1	0	0	0	1	1	0	2	0	1	1	1	1	0	1	1	1	0	0	1	0	1	1	0	1	1	0	0	1
813	0	1	1	1	0	1	1	1	1	1	1	0	0	0	0	0	0	1	0	0	2	0	1	0	0	0	1	2	1	2	0	1	2	0	0	2	2	0	0	0	0	0	0	2	0	2	0	0	0
814	0	1	2	0	0	0	0	0	2	2	0	1	1	1	0	0	0	1	0	1	1	0	0	0	0	0	0	1	2	2	1	1	1	0	0	1	1	0	0	1	0	0	0	0	1	0	0	0	0
815	0	1	2	1	0	1	0	0	2	2	0	0	0	0	0	0	0	2	1	1	1	1	0	0	0	0	0	2	1	2	1	1	1	1	0	1	2	0	0	1	0	0	0	1	0	1	0	0	0
816	0	1	1	0	0	1	2	2	0	0	0	0	0	0	0	0	0	1	0	0	2	0	0	0	0	0	0	1	0	1	0	1	2	2	2	2	1	1	1	0	0	1	1	0	2	0	0	0	0
817	0	1	2	1	0	1	1	1	0	0	1	1	1	1	0	0	0	1	0	0	2	1	0	0	0	0	0	0	1	2	1	1	2	2	1	1	1	0	0	0	0	2	2	0	0	1	0	0	0
818	0	1	1	0	0	1	0	1	1	1	0	0	0	0	0	0	0	0	0	0	1	0	0	0	0	0	1	1	0	1	1	0	0	0	0	1	0	0	0	0	0	2	1	0	1	0	0	1	2
819	0	2	2	1	0	1	0	0	2	2	0	1	2	2	0	0	0	0	0	0	2	0	1	1	1	1	0	1	1	2	1	0	2	1	0	2	2	0	0	1	0	0	1	0	1	0	0	1	0
820	0	2	0	0	0	0	1	2	0	0	0	1	0	0	0	0	0	2	1	1	2	0	0	0	0	0	0	2	0	2	1	1	1	1	1	1	1	0	0	0	0	0	0	0	1	1	0	0	0
821	0	1	1	1	0	2	1	1	1	2	0	0	1	0	0	1	0	0	0	0	2	0	1	0	1	1	0	1	0	0	2	0	0	0	0	2	0	0	0	0	0	0	0	0	1	0	0	0	1
822	0	1	2	1	0	1	2	2	0	1	0	0	0	0	0	0	0	0	0	0	2	0	0	0	0	0	0	2	0	1	0	1	1	0	0	2	1	1	1	0	0	0	0	1	1	1	1	0	1
823	0	1	1	0	0	1	1	1	1	1	1	1	2	2	0	0	0	2	0	0	2	0	0	0	0	0	0	2	0	2	1	1	1	0	0	1	1	1	1	0	0	0	0	0	0	1	0	0	0
824	1	1	1	1	0	1	1	1	1	1	0	0	1	1	0	0	0	1	1	1	1	1	0	0	0	0	0	1	1	2	0	2	2	1	0	2	2	0	0	2	0	1	1	0	1	2	0	1	1
825	1	0	2	1	0	2	1	1	1	2	0	0	1	1	0	0	0	1	2	2	1	0	1	1	1	1	0	2	0	2	0	2	2	0	0	1	2	0	0	1	0	0	0	1	0	1	0	0	0
826	0	0	2	1	0	2	1	1	2	2	0	1	1	1	0	0	0	2	1	1	1	0	0	0	0	0	0	2	2	1	2	1	1	0	0	2	1	1	1	0	0	0	0	1	0	1	0	1	1
827	0	0	2	0	0	1	0	0	2	2	0	1	1	1	0	0	0	0	0	0	2	1	0	0	0	0	0	2	1	2	0	1	1	0	0	2	0	0	0	0	0	0	0	0	0	0	0	0	0
828	0	1	2	0	0	1	2	2	0	0	0	0	2	2	0	0	0	0	0	0	2	0	0	0	0	0	0	2	0	1	0	1	1	0	0	1	2	0	0	2	0	0	0	0	1	1	1	0	0
829	0	2	0	0	0	0	2	2	0	1	1	1	1	1	0	0	0	0	1	1	1	0	0	0	0	0	0	2	0	2	1	2	2	1	1	2	1	0	0	0	0	1	0	0	0	0	0	0	0
830	0	1	2	0	0	2	2	2	1	1	0	0	0	0	0	0	0	1	1	1	1	0	1	1	0	0	0	1	1	2	1	1	2	0	0	2	2	0	0	1	0	0	0	0	0	2	0	0	0
831	0	0	2	0	0	1	2	2	0	0	0	0	0	0	0	0	0	0	1	1	2	0	1	1	1	1	0	1	0	2	1	0	0	0	1	2	2	0	0	1	0	1	1	0	1	0	0	0	2
832	1	1	2	1	0	1	0	0	2	2	0	0	2	1	0	1	0	0	1	1	2	0	1	1	1	1	0	2	1	0	2	2	2	0	1	1	2	0	0	2	0	0	0	0	0	1	0	0	1
833	0	1	1	1	0	1	1	1	0	0	0	1	2	1	0	0	0	2	1	1	2	0	0	0	0	0	0	1	0	1	0	1	1	0	1	1	1	0	0	1	0	0	0	0	1	1	0	0	2
834	1	2	0	0	0	0	1	2	0	0	1	0	1	1	0	0	0	0	1	0	2	0	1	0	0	0	0	1	1	2	1	0	0	0	1	2	2	0	0	1	0	0	0	0	0	0	0	0	0
835	0	1	1	1	0	1	0	1	0	0	0	0	1	0	0	1	0	0	1	1	1	0	0	0	0	0	0	2	0	1	2	0	0	0	0	1	2	0	0	1	0	0	1	0	1	0	0	1	2
836	1	0	2	0	0	2	2	2	1	1	1	0	0	0	0	0	0	0	1	2	1	0	0	0	0	0	0	2	0	2	0	1	1	1	1	2	2	0	0	1	1	1	1	0	1	0	0	0	1
837	0	1	1	0	0	0	0	0	1	1	0	0	2	0	0	1	0	1	1	0	1	0	1	1	1	1	0	2	0	2	0	1	1	1	0	0	2	0	0	0	0	1	1	0	0	0	0	0	1
838	0	1	2	0	0	2	1	1	0	0	1	0	0	0	0	0	0	0	2	1	1	0	0	0	0	0	0	2	1	2	0	1	1	0	0	1	2	0	0	0	0	0	1	1	1	0	0	0	1
839	0	2	1	1	0	1	2	2	0	1	0	1	1	1	0	0	0	0	2	2	1	0	1	1	1	1	0	0	1	2	1	1	2	0	0	2	1	1	0	0	0	0	0	0	0	1	0	0	2
840	1	2	0	0	0	1	2	2	0	0	0	0	0	0	0	0	0	1	0	1	2	0	0	0	0	0	0	2	1	2	2	1	1	0	0	1	2	0	0	1	0	0	1	0	1	0	0	0	1
841	1	1	1	1	0	1	1	1	1	1	0	0	0	0	0	0	0	1	2	1	0	0	1	0	0	0	0	2	0	2	1	0	0	0	0	2	1	0	0	1	0	0	0	1	1	1	0	0	0
842	0	1	1	1	0	1	1	1	1	1	1	0	1	1	0	0	0	0	1	2	1	0	0	0	2	2	0	2	0	1	1	1	1	0	0	1	1	0	0	0	0	0	0	0	0	0	0	0	0
843	1	1	0	1	0	1	2	2	0	1	1	0	1	1	0	0	0	1	0	0	2	0	0	0	0	0	0	2	1	2	0	1	2	2	2	2	1	0	1	0	1	0	1	0	1	0	0	1	1
844	0	2	0	0	0	0	1	2	0	1	0	0	0	0	0	0	0	1	0	0	2	0	0	0	1	1	1	2	1	2	0	1	2	1	1	2	1	0	0	2	0	0	0	0	0	0	0	0	1
845	0	1	1	0	0	1	0	1	0	0	0	1	1	1	0	0	0	1	1	1	2	0	0	0	0	0	0	1	0	2	1	0	1	2	0	2	0	0	0	0	0	1	1	0	1	1	0	0	0
846	0	0	2	0	0	2	1	2	1	1	0	0	1	1	0	0	0	0	0	0	0	1	0	0	0	0	0	2	0	1	1	1	2	0	0	2	1	0	0	2	0	1	1	0	1	1	0	0	1
847	1	0	2	0	0	1	2	2	0	1	1	0	0	0	0	0	0	1	0	1	1	0	1	1	1	1	0	2	0	2	0	2	2	0	0	2	2	0	1	0	1	0	1	1	1	1	0	0	2
848	1	2	0	0	0	0	1	1	1	1	0	0	0	0	0	0	1	2	2	2	2	0	0	0	0	0	0	2	1	2	2	2	2	0	0	2	2	0	1	0	1	0	0	0	1	1	0	0	1
849	0	2	1	1	0	1	0	1	1	1	0	0	1	0	0	1	0	0	1	1	2	0	0	0	0	0	0	2	1	1	1	2	2	0	1	1	1	0	0	1	0	0	1	0	0	0	0	0	1
850	0	2	0	0	0	0	1	2	0	0	1	1	1	1	0	0	0	0	0	0	1	0	0	0	0	0	0	2	2	1	2	1	1	0	0	1	1	1	0	0	0	1	1	0	1	1	0	0	1
851	0	2	1	1	0	1	1	1	1	1	0	0	0	0	0	0	0	0	1	0	2	0	0	0	0	0	0	1	0	1	1	1	1	0	1	1	1	0	0	0	1	1	0	0	2	1	0	0	0
852	0	0	2	1	0	2	0	1	2	2	0	0	1	0	0	1	0	1	0	0	1	0	1	1	1	1	0	2	0	2	0	1	2	0	0	2	1	1	1	0	0	0	0	0	0	2	0	0	0
853	0	2	1	0	0	0	1	1	1	2	0	0	1	1	0	0	0	0	0	0	2	0	0	0	0	0	0	2	0	2	1	0	0	1	1	1	2	0	0	1	0	0	0	0	0	0	0	0	1
854	1	1	1	0	0	1	1	1	1	1	0	0	1	0	0	0	0	1	0	0	2	0	0	0	0	0	0	1	1	2	1	1	2	0	1	2	2	0	0	1	0	0	0	0	1	1	0	0	1
855	0	2	0	0	0	0	1	2	0	1	0	0	0	0	0	0	1	1	0	0	2	1	0	0	0	0	0	2	0	1	1	1	2	1	0	2	1	0	0	1	1	2	2	0	1	0	0	0	1
856	1	2	0	0	0	0	0	0	2	2	0	0	0	0	0	0	0	0	1	2	1	0	0	0	1	1	0	2	0	2	0	0	0	0	1	2	2	0	0	0	0	0	1	0	0	1	0	0	0
857	0	0	2	0	0	1	1	2	1	1	0	0	2	1	0	1	0	1	0	0	2	1	0	0	0	0	0	1	1	1	1	1	2	0	0	2	2	0	0	1	0	0	2	0	0	0	0	1	1
858	0	1	2	1	0	1	1	1	1	1	1	0	1	0	0	0	0	0	0	0	2	0	1	0	0	0	0	2	0	2	0	0	0	1	0	2	2	0	0	2	0	0	1	0	1	1	0	1	2
859	1	1	2	0	0	2	1	1	0	1	0	0	1	0	0	1	0	0	1	1	2	0	0	0	0	0	0	2	0	2	1	0	0	1	1	1	1	0	0	0	0	0	0	0	0	1	0	1	2
860	0	0	2	0	0	1	1	2	0	0	1	0	1	0	0	0	0	0	1	1	1	0	1	1	1	1	1	2	1	1	1	1	1	0	0	2	2	0	0	2	0	0	0	0	0	1	0	0	0
861	0	1	1	0	0	1	1	1	2	2	0	0	0	0	0	0	0	1	0	0	2	0	1	0	0	0	0	2	0	2	0	1	1	0	1	2	2	0	0	1	0	0	0	0	0	1	0	0	0
862	0	0	2	1	0	2	0	0	2	2	0	1	1	1	0	0	0	0	1	1	1	0	1	0	0	0	0	1	2	2	0	2	2	1	0	2	1	0	0	0	0	1	0	0	0	0	0	0	0
863	0	1	1	0	0	2	1	1	1	1	0	1	1	1	0	0	0	0	1	1	1	0	0	0	0	0	0	2	1	2	0	1	2	0	0	2	1	0	0	0	0	1	0	0	0	0	0	0	1
864	0	1	2	1	0	2	1	2	0	1	0	0	0	0	0	0	0	1	1	1	1	0	0	0	0	1	0	2	2	1	2	0	0	0	1	2	1	0	0	0	0	0	1	0	1	0	0	0	1
865	0	0	2	0	0	1	1	1	0	0	1	0	0	0	0	0	0	2	0	0	2	0	0	0	0	0	0	2	0	2	0	1	1	2	0	2	1	0	0	1	0	0	1	0	0	2	0	1	2
866	0	1	1	0	1	1	2	2	0	1	0	0	0	1	0	0	0	1	0	0	2	0	0	0	1	1	0	2	1	2	2	1	1	0	0	2	2	0	0	2	1	1	1	0	1	1	0	0	0
867	0	2	0	1	0	1	2	2	0	0	1	0	0	1	0	0	0	0	0	0	1	1	0	0	0	0	0	1	1	0	1	0	1	1	1	2	1	0	0	1	1	1	1	0	0	0	0	0	1
868	0	1	2	0	0	1	1	2	0	0	1	1	0	0	0	0	0	1	0	1	1	0	0	0	1	1	0	2	0	2	0	0	1	1	0	2	1	0	0	1	0	0	0	0	1	0	0	0	1
869	1	1	2	1	0	2	1	1	1	2	0	0	0	0	0	0	0	1	2	1	0	0	0	0	0	0	0	2	1	1	2	1	2	0	0	2	0	0	0	1	0	1	1	0	1	0	0	0	2
870	0	2	2	1	0	1	1	1	1	1	0	0	0	0	0	0	0	2	0	0	2	0	1	0	0	0	0	2	1	2	0	1	1	0	0	2	1	0	0	2	0	1	1	0	1	0	0	0	0
871	0	1	1	0	0	1	2	2	0	1	0	0	1	1	0	0	0	1	2	2	1	0	0	0	0	0	0	2	0	1	0	1	2	2	2	2	2	0	0	2	0	0	0	0	1	0	0	0	0
872	0	2	1	0	0	1	2	2	0	1	0	0	1	0	0	1	1	0	1	1	2	0	0	0	0	0	0	2	0	2	1	2	2	0	0	1	2	0	0	1	1	1	1	0	1	1	0	0	1
873	0	1	1	0	0	0	2	2	2	2	0	0	0	0	0	0	0	0	0	0	2	0	1	0	0	0	0	2	1	2	1	1	1	0	0	1	1	0	0	0	0	0	0	0	0	2	0	0	0
874	0	1	2	1	0	2	0	1	2	2	0	0	0	0	0	0	0	0	1	1	2	0	0	0	0	0	0	2	1	2	1	0	0	0	0	2	2	0	1	0	2	1	1	0	1	1	0	0	0
875	1	2	1	0	0	0	0	0	2	2	0	0	1	1	0	0	0	2	1	1	2	0	1	0	0	0	1	1	1	2	0	0	0	0	0	1	1	0	0	1	0	0	0	0	0	0	0	0	1
876	0	1	1	1	0	2	1	1	1	1	1	0	0	0	0	0	0	0	0	0	2	0	0	0	0	0	0	2	2	1	2	2	2	0	0	1	0	0	0	1	0	0	0	1	0	1	0	1	1
877	0	0	2	0	0	1	1	1	0	0	0	0	1	0	0	0	1	1	0	0	2	0	0	0	0	0	0	2	0	1	1	2	2	0	0	1	1	1	1	0	0	0	0	0	0	1	0	0	1
878	0	0	2	1	0	2	1	1	0	0	0	0	1	0	0	1	0	2	1	1	2	0	0	0	0	0	0	1	1	2	0	1	2	2	0	1	1	1	1	0	0	0	0	2	0	1	0	0	1
879	0	2	1	1	0	1	0	0	1	1	0	0	1	0	0	1	0	0	0	0	2	0	0	0	0	0	0	1	0	1	0	1	2	0	0	2	0	0	0	0	0	0	1	0	1	1	0	0	0
880	0	0	2	0	0	1	1	1	0	0	0	0	0	0	0	0	1	1	1	1	1	0	0	0	0	0	0	2	0	1	1	1	1	0	0	2	1	0	0	0	0	0	0	0	0	0	0	0	0
881	1	0	2	0	0	1	2	2	0	1	1	0	1	1	0	0	0	0	0	0	2	1	0	0	1	1	0	1	1	2	0	1	1	0	0	1	0	0	0	0	0	1	1	0	1	0	0	0	1
882	0	0	2	0	0	1	0	0	1	1	0	0	1	0	0	1	0	2	1	1	2	0	0	0	0	0	0	2	0	2	2	0	0	0	0	2	2	0	0	1	0	1	1	0	1	1	0	1	2
883	0	2	1	0	0	1	0	1	1	1	0	0	1	0	0	1	0	0	0	1	1	0	0	0	1	1	1	2	1	2	0	0	1	1	1	2	0	0	0	0	0	0	2	0	1	0	0	0	1
884	0	0	2	0	0	1	2	2	0	0	0	0	1	0	0	0	0	0	1	1	2	1	0	0	0	0	0	2	0	1	0	1	1	1	1	2	1	0	0	1	0	0	0	0	0	1	0	0	2
885	1	1	1	0	0	2	1	2	0	0	1	0	0	0	0	0	0	0	2	1	1	1	1	0	0	0	0	2	0	1	1	1	1	0	0	2	1	1	1	0	0	0	0	0	0	1	0	1	1
886	0	1	1	0	1	1	1	1	1	1	0	2	1	1	0	0	0	0	0	0	2	0	1	1	1	1	0	2	1	1	1	0	0	0	0	2	1	0	0	0	0	0	0	1	0	1	0	0	1
887	1	1	2	1	0	2	1	1	1	1	0	1	2	2	0	0	0	0	1	1	1	0	0	0	1	1	0	1	1	2	0	1	2	0	0	2	2	0	0	1	0	0	0	0	0	0	0	0	0
888	0	1	2	0	0	2	0	0	1	1	1	0	1	0	0	0	0	0	1	2	1	0	2	0	0	0	0	1	1	2	1	1	1	0	0	1	2	0	0	1	0	0	0	0	0	0	0	0	1
889	1	1	1	1	1	2	2	2	0	0	0	1	1	0	1	0	0	0	1	1	2	0	0	0	0	0	0	2	0	2	0	0	1	1	0	2	2	0	1	1	1	1	1	0	1	0	0	0	0
890	0	1	1	0	0	2	1	2	1	1	0	0	0	0	0	0	0	1	1	0	2	0	0	0	0	0	0	2	0	2	2	2	2	1	0	2	0	0	0	1	0	0	1	0	0	0	0	0	0
891	0	1	1	0	1	1	2	2	0	0	0	1	0	0	0	0	0	1	0	0	2	0	0	0	0	0	0	2	1	2	1	2	2	0	0	2	1	0	0	1	0	0	1	0	1	0	0	0	1
892	1	2	1	0	0	0	2	2	1	1	0	0	0	0	0	0	0	1	1	1	0	0	1	0	0	0	1	2	0	1	0	0	1	1	0	2	0	0	0	0	0	1	1	0	0	1	0	1	0
893	0	2	1	0	0	0	1	1	1	2	0	1	1	1	0	0	0	0	1	0	2	0	0	0	0	0	0	2	1	2	2	1	1	0	0	1	1	1	1	0	0	1	2	0	0	1	0	1	2
894	0	2	1	0	0	0	2	2	0	1	1	1	1	1	0	0	0	0	0	0	2	0	1	0	0	0	0	1	1	0	1	1	2	1	1	1	1	0	0	0	0	0	1	0	0	1	0	0	2
895	1	2	0	0	0	0	1	2	1	1	0	0	0	0	0	0	0	0	0	0	2	0	0	0	0	0	0	1	2	2	0	2	2	0	0	1	1	0	0	0	0	1	1	0	1	0	0	0	1
896	1	2	0	0	0	0	0	0	1	1	0	0	0	0	0	0	0	0	0	0	2	0	0	0	0	0	0	1	2	2	0	0	1	1	0	2	1	1	1	0	0	1	2	0	1	0	0	0	1
897	1	2	0	0	0	0	2	2	0	0	1	0	0	0	0	0	0	1	0	0	2	0	1	0	0	0	0	2	0	2	2	2	2	0	0	2	2	0	0	0	0	1	1	0	1	1	0	0	0
898	1	1	2	0	0	2	2	2	0	0	1	1	1	1	0	0	0	2	0	1	2	0	1	1	0	0	0	2	0	1	0	1	1	0	0	2	1	0	0	2	0	0	0	1	0	0	0	0	0
899	0	0	2	0	0	2	0	2	0	0	1	0	0	0	0	0	0	0	0	0	2	0	0	0	0	0	0	2	1	2	1	2	2	0	1	1	1	0	0	1	0	1	1	0	1	0	0	0	2
900	0	2	1	0	0	1	0	2	0	0	1	0	0	0	0	0	0	0	0	1	1	0	0	0	0	0	0	2	1	2	2	1	2	0	0	2	0	0	0	1	0	0	0	0	0	0	0	0	1
901	1	0	2	1	0	2	2	2	1	1	0	1	2	1	0	0	0	0	2	1	0	0	1	1	1	1	0	2	1	2	2	1	1	0	0	2	1	0	0	0	1	0	0	1	0	1	0	0	0
902	0	1	1	1	0	1	1	1	1	2	0	0	1	0	0	1	0	0	0	0	0	0	0	0	0	0	0	1	1	2	0	1	0	1	0	2	1	1	1	0	0	0	0	0	0	1	0	1	2
903	1	1	1	0	0	1	2	2	0	1	1	0	0	0	0	0	0	1	1	1	2	0	2	0	0	1	0	1	0	1	0	2	2	0	0	1	2	0	0	1	0	1	1	0	0	1	0	0	0
904	1	0	2	0	0	1	2	2	0	0	0	0	0	0	0	0	0	1	0	1	2	0	1	1	1	1	0	2	2	2	0	2	2	0	0	1	0	0	0	0	0	0	1	0	1	0	0	0	1
905	0	2	0	0	0	0	2	2	1	1	1	0	2	2	0	0	0	0	0	0	2	0	0	0	1	1	0	2	0	2	1	0	0	0	0	2	2	0	0	0	0	1	0	0	0	0	0	0	2
906	0	0	2	1	0	2	1	2	0	1	0	0	0	0	0	0	0	0	0	0	1	1	1	1	0	1	0	2	0	2	0	2	2	0	1	2	1	0	0	2	0	2	2	0	1	0	0	0	1
907	0	0	2	0	0	2	0	0	1	1	1	1	1	0	0	0	0	0	0	0	2	0	0	0	0	0	0	2	2	0	2	2	2	1	2	2	0	0	0	0	0	0	1	0	1	1	0	0	0
908	0	2	0	0	0	0	2	2	0	0	1	0	1	1	0	0	0	1	1	1	2	0	0	0	0	0	0	2	0	2	0	1	1	1	0	2	1	1	1	0	0	0	0	0	0	0	0	0	1
909	1	1	2	1	0	2	1	1	0	0	1	1	1	0	0	0	0	0	0	0	1	0	0	0	0	0	0	2	1	2	1	1	1	0	0	1	2	0	0	2	1	0	0	1	0	1	0	0	1
910	1	1	2	0	0	2	1	1	1	1	0	1	1	1	0	0	0	0	2	1	1	0	1	0	1	1	0	0	1	2	1	0	0	1	2	2	2	0	0	2	0	0	1	0	0	1	0	0	0
911	1	0	2	0	0	1	2	2	0	1	1	1	2	1	0	1	0	2	1	1	2	0	0	0	0	0	0	2	0	1	1	0	1	0	0	2	0	0	0	0	0	0	2	0	1	0	0	0	1
912	0	1	1	0	0	1	1	2	0	0	1	1	2	0	1	0	0	0	0	0	2	0	0	0	0	0	0	2	0	2	1	1	1	0	0	2	2	0	0	0	1	0	1	0	0	0	0	0	0
913	0	0	2	0	0	1	1	1	0	0	1	1	1	1	0	0	0	1	0	1	1	0	0	0	0	0	1	2	1	2	0	1	2	1	0	2	1	0	1	0	1	0	0	0	0	1	0	1	1
914	0	1	1	0	0	0	1	1	1	1	0	1	1	1	0	0	0	0	0	0	2	0	0	0	0	0	0	2	2	1	2	1	1	0	0	2	2	0	0	0	0	1	1	0	1	0	0	0	0
915	1	1	2	1	0	2	1	1	2	2	0	0	1	0	0	1	0	1	1	1	1	0	0	0	1	1	0	2	0	2	1	2	2	0	0	1	1	1	1	0	0	0	0	0	0	1	0	0	1
916	0	0	2	0	0	2	1	1	1	1	0	0	1	0	0	0	0	2	1	1	1	0	0	0	0	0	0	2	1	1	1	1	1	0	0	1	1	0	0	0	0	1	1	0	0	1	0	0	0
917	0	0	2	0	0	1	2	2	0	1	0	0	0	0	0	0	0	0	1	1	1	0	0	0	1	1	0	1	2	1	1	2	2	0	0	1	2	1	1	1	0	0	0	0	0	1	0	0	1
918	0	1	1	1	0	1	0	0	2	2	0	0	0	0	0	0	0	2	1	1	2	0	0	0	1	1	0	1	2	2	1	2	2	1	1	2	1	0	0	0	0	0	0	0	0	1	0	0	0
919	1	1	1	0	0	1	2	2	1	1	1	0	1	1	0	0	0	1	1	0	0	0	1	0	1	1	0	2	0	2	1	1	1	0	0	2	2	1	1	1	0	0	0	0	0	2	0	0	0
920	0	2	0	0	0	0	0	0	2	2	0	0	1	0	0	1	0	0	0	0	2	0	0	0	0	0	0	1	1	2	0	2	2	0	0	2	2	0	0	0	1	1	1	0	0	1	0	1	2
921	0	2	0	0	0	0	1	1	1	1	0	0	0	0	0	0	0	1	1	1	2	0	0	0	0	0	0	1	1	2	1	0	0	0	0	2	2	1	1	0	0	0	1	0	1	0	0	0	0
922	0	2	2	0	0	1	1	1	1	2	0	0	1	2	0	0	0	0	0	0	2	0	1	0	0	0	0	1	1	2	0	1	2	1	1	1	2	0	0	0	1	0	1	0	0	1	0	0	1
923	0	2	0	1	1	1	2	2	0	0	1	1	2	1	1	0	0	1	0	1	2	0	2	0	0	0	0	2	0	2	0	2	2	1	1	2	1	0	0	0	0	0	1	0	0	0	0	0	1
924	1	1	1	0	0	2	2	2	1	1	0	0	1	1	0	0	1	2	1	1	1	0	0	0	0	0	0	2	1	1	2	0	1	1	0	2	0	0	0	0	0	1	1	0	1	0	0	0	1
925	0	2	0	1	0	1	1	2	0	1	0	0	0	0	0	0	0	1	1	1	1	0	1	0	1	1	0	1	2	2	1	1	1	0	0	1	2	0	0	2	0	0	0	0	0	0	0	0	1
926	0	2	0	0	0	0	2	2	0	0	0	0	0	0	0	0	0	1	0	0	2	0	0	0	1	1	0	2	1	1	2	1	1	0	0	2	1	1	1	0	0	0	0	0	0	0	0	0	1
927	1	1	1	0	0	2	2	2	1	1	0	0	0	0	0	0	0	0	1	1	2	0	0	0	0	0	0	2	1	1	2	2	2	0	0	1	2	0	0	2	0	2	2	0	0	1	1	0	0
928	1	1	1	0	0	1	0	0	2	2	0	0	0	0	0	0	0	0	1	1	2	0	1	1	1	1	0	2	0	2	0	2	2	1	2	2	1	0	0	1	0	1	1	0	2	0	0	0	1
929	1	2	0	0	0	0	0	1	1	1	0	1	2	2	0	0	1	2	0	0	1	0	0	0	0	0	0	2	0	2	0	1	1	0	0	1	2	1	1	1	0	0	1	0	1	0	0	0	0
930	0	2	0	1	0	1	1	1	0	0	0	1	1	1	0	0	0	2	0	0	1	0	0	0	1	1	1	2	1	2	0	1	1	0	0	1	1	1	1	0	0	0	0	0	0	1	0	0	2
931	1	1	2	1	0	1	0	0	2	2	0	0	1	0	0	0	0	0	0	0	2	0	0	0	1	1	0	2	0	2	0	0	0	0	0	2	2	0	0	2	0	1	1	0	1	0	0	0	1
932	0	2	0	0	0	0	1	1	1	2	0	0	0	0	0	0	0	2	0	0	1	0	0	0	0	0	1	2	0	2	0	0	1	0	0	2	2	0	0	0	0	0	1	1	2	1	0	0	1
933	0	1	1	0	0	1	0	0	2	2	0	1	1	1	0	0	0	0	2	2	1	0	0	0	0	0	0	1	1	2	0	2	2	0	0	1	1	0	0	1	0	0	0	0	0	1	0	0	1
934	1	1	1	0	1	1	1	1	0	1	0	1	1	1	0	0	0	1	2	2	1	0	0	0	0	0	0	2	0	1	0	2	2	0	0	1	2	0	0	1	0	0	2	0	0	0	0	0	0
935	0	1	2	1	0	2	0	1	1	1	0	0	0	0	0	0	1	0	1	1	2	0	0	0	0	0	0	2	1	1	2	1	1	0	0	2	1	0	0	1	0	2	2	0	1	1	0	0	1
936	0	0	2	0	1	1	1	1	1	2	0	1	1	1	0	0	1	2	1	1	2	0	1	1	1	1	0	1	0	1	2	1	2	0	0	2	1	0	0	0	0	0	0	0	0	1	0	0	1
937	1	1	2	1	0	2	2	2	0	0	1	1	2	1	0	0	0	1	1	1	1	0	0	0	0	0	0	2	0	2	2	1	1	0	0	1	1	0	0	1	1	1	1	0	0	1	0	0	1
938	0	2	1	0	0	0	0	0	2	2	0	1	1	1	0	0	0	1	0	1	2	0	1	0	0	0	0	1	2	1	1	2	2	0	0	2	2	0	0	1	0	1	1	0	0	0	0	2	2
939	1	0	2	1	0	2	1	1	1	1	0	0	0	0	0	0	1	0	1	1	2	0	1	0	0	0	0	2	0	2	1	1	1	0	0	1	1	0	0	0	1	0	0	0	0	0	0	0	1
940	0	1	2	1	0	1	2	2	0	0	1	0	1	0	0	0	0	0	1	1	2	0	0	0	0	0	0	2	1	2	1	1	1	0	0	1	2	0	0	1	0	0	0	0	1	1	0	0	1
941	0	1	1	0	0	0	2	2	0	1	0	1	2	1	0	0	0	0	2	1	1	0	1	1	1	1	0	2	0	2	0	2	2	0	0	1	2	1	1	1	0	0	0	0	0	0	0	0	1
942	1	2	0	0	0	1	1	1	0	0	2	0	0	0	0	0	0	1	2	2	1	0	0	0	1	1	0	2	0	2	0	1	1	1	1	1	2	0	0	1	1	1	1	0	0	0	0	0	1
943	0	1	1	0	0	1	2	2	0	1	0	0	0	0	0	0	1	0	1	1	2	0	0	0	0	0	0	2	2	0	2	2	1	0	0	2	1	1	1	0	0	0	0	0	0	1	0	1	0
944	0	2	2	0	0	1	1	1	2	2	0	0	1	0	0	0	0	0	1	1	2	0	0	0	0	0	0	1	0	1	0	2	2	0	0	1	2	0	0	2	0	0	0	0	1	0	0	0	1
945	0	2	0	1	1	1	2	2	0	0	2	0	1	1	0	0	0	1	1	1	2	0	1	1	1	2	0	2	0	2	0	1	2	0	0	2	0	0	0	1	0	0	1	1	1	0	0	0	1
946	0	2	1	0	0	1	0	0	2	2	0	1	1	0	0	0	0	1	1	0	0	0	0	0	0	0	0	2	0	2	0	1	1	0	0	1	1	0	0	1	0	1	1	0	1	0	0	0	1
947	0	1	1	0	0	1	1	1	1	1	1	0	1	0	0	1	0	1	1	1	2	0	0	0	0	0	0	2	2	2	0	1	2	1	1	1	2	0	0	1	1	1	0	0	0	0	0	0	1
948	0	1	1	0	0	1	0	0	2	2	0	1	1	2	0	0	0	1	2	1	2	0	1	1	1	1	0	2	1	2	1	2	2	0	0	2	2	0	0	0	0	0	0	1	0	1	0	0	0
949	1	2	1	1	0	1	1	1	1	1	1	0	1	1	0	0	0	0	0	0	1	0	1	1	2	2	0	1	1	2	0	2	2	0	0	1	0	0	0	0	0	1	0	0	0	0	0	0	1
950	0	2	1	2	0	2	1	1	1	1	2	0	1	1	0	0	0	0	0	0	2	0	0	0	1	1	1	2	0	1	0	2	2	0	0	1	0	0	0	1	0	0	0	1	1	1	0	1	2
951	1	2	0	1	0	1	2	2	0	1	0	0	1	0	0	1	0	0	1	1	2	0	0	0	0	0	2	2	1	2	1	2	2	0	0	2	1	0	0	0	0	0	0	0	0	1	0	0	1
952	1	0	2	0	0	1	1	1	1	1	2	0	1	0	0	0	0	0	0	0	2	0	1	1	1	1	0	2	0	2	0	1	1	2	1	1	0	0	0	0	0	1	1	0	0	1	0	0	1
953	0	1	1	0	0	1	1	1	1	1	1	0	1	0	0	0	0	0	0	0	2	0	1	1	1	1	0	2	1	1	1	2	2	0	1	2	1	0	0	1	0	1	1	0	1	1	0	1	1
954	0	2	0	0	0	0	0	0	1	1	0	0	1	0	0	1	0	0	2	2	0	0	0	0	0	0	1	2	0	1	0	0	2	1	0	2	0	0	0	0	0	0	0	0	0	1	0	1	1
955	1	1	1	0	0	2	1	2	0	0	1	1	2	1	0	0	1	2	2	2	2	0	0	0	0	0	0	2	0	1	1	1	1	0	0	2	2	1	1	1	0	0	0	0	0	0	0	1	0
956	0	1	1	0	0	1	1	1	1	2	0	0	1	0	0	1	0	1	0	0	1	0	1	1	1	1	0	1	2	2	1	1	1	1	0	0	2	0	0	2	0	0	0	0	0	0	0	0	1
957	1	1	2	0	0	2	1	1	1	1	0	0	0	0	0	0	0	0	1	1	2	0	0	0	1	1	0	2	0	2	0	1	2	0	0	2	1	0	0	0	0	0	0	0	0	0	0	0	0
958	1	2	1	0	0	1	1	1	1	1	1	0	0	0	0	0	0	1	1	1	2	0	0	0	1	1	0	1	1	2	1	2	2	0	0	2	1	0	0	0	0	0	0	0	0	0	0	0	2
959	1	2	1	0	0	1	1	1	2	2	0	0	1	0	1	0	0	1	1	1	1	0	0	0	0	0	0	2	1	2	1	1	1	1	2	2	1	0	0	0	1	1	1	0	1	0	0	0	1
960	1	2	0	0	0	0	1	1	0	0	1	1	1	1	0	0	0	1	1	1	2	0	1	0	0	0	0	2	0	1	1	1	1	1	1	2	1	0	0	0	0	1	0	0	2	0	0	0	0
961	1	2	0	0	0	0	1	1	1	1	1	0	1	0	0	0	0	1	0	0	2	0	0	0	0	0	0	2	1	2	1	1	2	0	0	2	1	0	0	1	0	0	0	0	0	1	0	0	2
962	0	1	2	0	0	1	2	2	0	0	1	0	0	0	0	0	0	0	0	0	1	0	1	1	1	1	0	1	1	2	1	1	1	0	0	1	0	0	0	0	0	0	1	0	1	0	0	0	1
963	0	2	1	0	1	1	2	2	1	1	1	0	0	0	0	0	0	0	0	0	2	0	1	0	1	1	0	1	1	2	0	0	0	1	0	2	2	0	0	1	0	0	0	0	0	1	0	0	2
964	1	1	1	1	0	2	0	0	2	2	0	0	1	1	0	0	0	0	0	0	0	0	0	0	0	0	0	2	0	2	0	1	1	0	0	2	2	0	0	1	0	0	1	0	0	0	0	0	1
965	0	2	1	0	0	1	1	2	0	0	1	1	1	1	0	0	0	0	1	1	1	0	0	0	0	0	0	1	2	2	0	2	2	0	0	1	1	0	0	0	0	0	0	1	0	1	0	0	0
966	0	2	0	0	0	1	1	1	1	1	0	0	1	1	0	0	0	0	1	1	2	0	0	0	0	0	0	2	0	2	1	0	0	0	0	2	0	0	0	0	0	1	0	0	0	0	0	0	1
967	0	1	1	0	0	1	2	2	0	0	1	0	2	0	0	1	0	1	0	0	2	0	0	0	1	1	0	1	2	1	1	1	1	0	0	2	1	1	1	0	0	0	0	0	0	2	0	0	1
968	0	1	1	0	0	2	0	1	0	0	0	0	2	1	0	1	0	1	0	1	1	0	2	1	1	1	0	0	2	2	0	1	1	0	0	1	1	0	0	0	0	1	1	0	0	0	0	2	2
969	0	1	1	0	0	2	0	1	0	0	0	0	0	0	0	0	0	0	2	1	0	0	1	0	0	0	0	2	1	2	2	1	1	1	1	2	2	0	0	2	1	0	0	0	0	1	0	0	1
970	0	1	1	1	0	1	1	1	0	0	1	1	1	1	0	0	0	1	1	1	1	0	1	0	0	0	0	2	0	1	2	0	1	2	1	2	1	0	0	0	0	0	1	0	1	1	0	0	1
971	1	0	2	1	0	2	0	1	1	1	1	0	1	0	0	1	0	0	0	0	2	0	0	0	0	0	0	1	2	2	1	0	0	0	0	2	2	0	0	1	0	0	0	1	0	1	0	1	2
972	0	1	2	0	0	2	1	1	1	2	0	1	1	1	0	0	0	0	0	0	2	0	0	0	0	0	0	2	1	2	0	1	1	1	2	2	1	0	0	1	0	0	0	0	0	0	0	0	0
973	0	2	1	2	0	2	1	1	1	1	0	0	0	0	0	0	0	0	1	2	1	0	0	0	1	1	0	2	1	2	1	1	1	0	0	1	2	0	1	1	1	1	0	0	2	0	0	0	0
974	1	2	1	0	0	1	2	2	0	0	2	0	0	0	0	0	0	1	0	0	1	0	0	0	1	1	0	2	0	1	0	2	2	0	1	1	1	0	0	0	0	0	0	0	0	0	0	0	2
975	0	1	2	0	0	2	2	2	0	1	1	0	0	0	0	0	0	1	0	1	2	0	0	0	0	0	0	1	0	2	1	0	0	1	1	2	2	0	0	2	1	2	1	0	1	0	0	1	2
976	1	1	1	1	0	2	2	2	0	0	0	0	1	0	0	1	0	2	1	1	1	0	1	1	1	1	0	2	1	2	2	0	1	1	0	2	0	0	0	1	0	0	0	0	0	2	0	0	1
977	0	1	2	0	0	1	0	1	1	1	0	0	0	0	0	0	0	0	2	1	1	0	1	0	0	0	0	1	1	2	1	1	0	0	0	1	2	1	1	0	0	0	1	0	1	0	0	0	0
978	1	1	2	1	0	2	1	1	1	2	0	0	1	1	0	0	0	1	0	1	2	0	1	1	1	2	0	2	0	2	1	0	1	1	0	2	2	0	0	0	1	0	1	0	1	0	0	0	0
979	0	0	2	0	0	1	2	2	0	0	1	0	0	0	0	0	0	0	2	1	1	0	0	0	0	0	0	2	0	2	1	0	0	0	1	2	2	1	1	1	0	0	0	0	1	1	1	0	1
980	0	2	1	2	0	2	0	1	1	1	1	0	0	0	0	0	0	0	2	1	1	0	0	0	0	0	0	2	0	2	0	1	2	0	0	2	1	0	0	1	0	1	0	0	0	1	0	0	2
981	0	2	0	1	1	1	1	1	0	1	0	0	1	1	0	0	0	0	1	1	2	0	0	0	0	0	0	1	1	2	1	2	2	0	0	2	1	0	0	0	0	1	2	0	1	0	0	1	1
982	0	2	0	0	0	0	2	2	0	0	0	0	0	0	0	0	0	1	1	1	2	0	0	0	0	0	0	1	1	2	0	0	0	0	0	2	1	0	0	0	1	0	1	0	0	0	0	0	0
983	0	1	2	1	0	2	0	1	1	1	0	2	2	1	1	0	0	1	0	0	2	0	0	0	0	0	0	1	1	2	0	1	1	0	1	1	1	0	0	2	0	1	1	0	1	2	0	1	2
984	1	0	2	0	0	1	2	2	1	1	0	0	1	0	0	0	0	1	0	0	2	0	0	0	0	0	0	2	0	2	1	1	1	0	0	2	1	0	0	1	0	2	2	0	0	1	0	2	2
985	1	1	1	0	0	2	2	2	0	0	1	2	2	1	1	0	0	0	0	0	2	0	1	0	0	0	0	2	2	2	0	1	1	0	0	0	1	1	1	0	0	1	1	0	1	2	0	0	0
986	0	1	2	1	0	2	1	1	0	0	2	0	1	0	0	1	1	2	1	1	2	1	0	0	1	1	0	1	1	2	1	0	1	2	0	2	1	0	0	0	0	2	2	0	1	1	0	0	0
987	0	2	1	0	0	1	1	0	1	1	0	0	0	0	0	1	0	0	2	1	0	0	1	1	1	1	0	2	0	1	1	2	2	0	1	2	2	0	0	2	0	0	0	0	0	0	0	0	1
988	1	0	2	0	0	1	1	1	1	1	0	0	0	0	0	0	0	1	2	1	2	0	1	0	0	0	0	2	1	0	2	2	2	0	1	2	1	0	0	0	1	0	0	0	0	0	0	0	2
989	0	1	1	1	0	1	2	2	1	1	1	1	1	1	0	0	0	0	2	1	2	0	0	0	0	0	0	2	0	2	1	1	2	2	2	2	0	0	0	0	0	0	0	0	0	1	0	1	2
990	1	1	2	1	0	1	2	2	0	1	1	1	1	0	0	0	0	0	0	0	1	0	0	0	0	0	0	1	0	1	1	1	1	0	0	1	2	0	0	1	0	0	1	0	0	0	1	0	0
991	0	0	2	0	0	1	2	2	0	1	0	0	1	0	0	1	0	0	0	1	1	0	2	1	1	1	0	2	1	2	0	1	1	0	0	2	0	0	0	1	0	1	1	0	0	1	0	0	0
992	1	1	1	0	0	1	1	1	0	0	0	0	0	0	0	0	0	1	2	1	1	0	1	0	1	1	0	2	0	2	1	2	2	0	0	2	1	0	0	0	0	0	0	0	0	1	0	0	0
993	0	2	1	0	0	1	2	2	0	1	0	1	1	1	0	0	0	2	1	1	1	1	0	0	0	0	0	1	2	2	0	1	1	0	0	2	1	1	1	0	0	0	0	0	0	0	0	0	1
994	0	1	1	1	0	1	2	2	0	0	0	0	0	0	0	0	0	2	2	2	0	0	0	0	0	0	1	2	0	1	0	1	1	0	0	2	1	0	0	0	0	1	1	0	0	1	0	0	0
995	0	2	0	0	0	0	0	0	2	2	0	1	1	2	0	0	0	0	0	0	1	0	0	0	1	1	0	2	2	1	2	0	1	1	1	2	2	0	0	2	1	0	0	0	1	1	0	0	0
996	1	2	1	0	0	1	2	2	0	1	1	1	1	2	0	0	0	0	1	1	2	0	0	0	0	0	0	2	1	2	2	0	0	0	0	1	1	0	0	1	0	0	0	0	0	0	0	0	1
997	0	0	2	1	0	2	0	0	2	2	0	1	2	1	0	0	0	1	0	0	1	0	0	0	0	0	0	1	2	2	1	1	2	1	0	2	1	0	0	0	0	2	2	0	1	0	0	0	2
998	0	0	2	1	0	2	1	1	1	1	1	1	1	1	0	0	0	1	1	0	2	0	1	0	0	0	0	2	1	2	1	1	1	1	1	2	1	0	0	0	0	0	0	0	0	1	0	0	0
999	0	0	2	2	0	2	2	2	0	2	0	0	2	1	0	0	0	2	1	1	1	0	0	0	0	0	0	1	0	2	1	1	2	0	0	2	1	0	0	1	0	1	1	0	2	2	0	0	0
1000	0	1	1	0	0	1	0	0	2	2	0	0	1	0	0	1	0	1	1	0	1	1	0	0	0	0	0	2	0	2	0	1	1	2	1	2	1	0	0	0	0	1	1	1	1	2	0	0	1
[truncated: 252 more columns]
