# Supplementary material for: KNN-MDR: a learning approach for improving interactions mapping performances in genome wide association studies
Source: BMC Bioinformatics. 2017 Mar 21;18:184. doi: 10.1186/s12859-017-1599-7 (PMC5361736; doi:10.1186/s12859-017-1599-7)
Supplement: Supplementary file 5 — The data set(s) supporting the results of Table 3. (ZIP 7092 kb) [file 12859_2017_1599_MOESM5_ESM.zip › 000/S92/mkallsimul.dat]

1	0	2	0	0	1	1	1	2	0	0	1	0	0	0	0	0	1	1	1	1	2	0	0	0	0	1	0	0	0	1	0	0	0	2	2	2	1	1	0	0	1	0	0	0	0	0	0	2	0
2	0	1	0	0	0	0	2	1	2	2	0	1	1	0	0	0	0	0	1	1	2	0	0	0	0	2	1	0	0	0	0	1	1	2	1	2	1	0	1	0	1	0	0	0	0	0	0	1	2
3	0	1	0	0	0	0	2	2	2	1	0	2	2	0	1	1	2	1	1	2	2	0	0	0	0	0	0	0	0	2	1	2	2	1	0	1	1	1	0	0	1	0	0	0	0	1	0	1	2
4	0	2	0	1	0	0	1	1	1	1	1	1	1	0	0	0	0	0	2	2	2	0	0	0	0	0	1	0	1	0	0	1	1	1	0	1	1	0	0	0	1	0	0	0	0	0	0	0	2
5	1	2	0	0	0	0	2	2	1	0	1	1	2	1	0	0	1	2	0	0	1	0	0	0	0	1	0	0	0	2	0	0	0	2	0	2	1	0	1	1	1	0	0	0	0	2	0	2	0
6	0	1	0	0	0	0	1	2	1	0	1	0	1	1	0	0	1	1	1	1	2	0	0	0	0	0	0	0	0	1	1	2	2	0	0	1	1	0	1	0	1	0	0	0	1	0	0	2	0
7	0	2	0	1	0	0	2	2	1	1	1	0	2	2	0	1	0	1	1	1	1	1	1	1	1	1	1	0	0	1	1	2	2	1	1	1	2	0	0	0	2	0	0	1	0	1	0	1	0
8	0	2	0	0	0	0	2	1	2	0	0	0	1	1	0	0	1	1	1	1	1	1	0	0	0	2	0	1	1	2	0	1	1	1	0	2	1	0	1	1	1	0	1	0	1	1	0	2	0
9	0	1	0	1	0	0	2	1	2	1	0	0	0	0	0	0	1	1	1	0	2	0	0	0	0	2	0	0	0	2	0	1	1	0	0	0	2	1	0	0	1	0	1	0	1	1	0	2	2
10	0	2	0	0	0	0	2	0	2	1	0	0	0	0	0	0	2	0	2	2	2	0	1	1	1	1	0	0	1	1	1	2	2	0	0	1	2	1	0	0	1	0	0	0	0	0	0	1	1
11	0	1	0	1	0	0	2	1	2	1	0	0	1	1	0	0	0	2	1	1	1	1	0	0	0	1	0	0	0	2	1	0	2	1	0	2	1	1	0	0	1	0	1	0	1	0	0	1	2
12	0	0	1	0	1	1	2	1	2	0	0	0	0	0	0	0	2	0	2	2	2	1	1	1	1	2	1	1	1	1	0	0	1	2	0	2	2	0	0	0	2	0	0	0	0	0	0	0	2
13	1	2	0	0	0	0	2	1	2	1	0	1	1	1	0	0	1	1	1	1	1	0	0	0	0	0	0	0	0	2	1	1	2	0	0	1	2	0	1	1	1	1	0	1	1	0	0	1	1
14	0	0	0	1	1	1	2	0	2	2	0	0	1	1	0	0	1	0	1	1	1	0	1	0	0	1	0	0	0	1	0	1	1	2	1	2	2	0	0	0	2	0	0	0	0	0	0	2	2
15	0	0	0	0	0	0	2	0	2	1	0	0	2	2	0	0	1	0	2	2	2	2	1	1	1	1	0	1	1	1	1	1	2	1	0	2	1	1	0	0	1	0	1	0	2	2	0	1	0
16	0	0	0	2	1	1	2	2	1	1	0	0	0	0	0	0	2	0	2	2	2	0	0	0	0	1	0	1	1	1	1	2	2	0	0	0	2	0	0	0	2	0	1	0	2	0	0	2	0
17	0	1	0	1	0	0	2	1	1	1	0	0	0	0	0	0	1	1	1	1	1	0	1	0	0	1	0	1	1	1	1	1	1	1	0	2	1	0	0	0	2	0	1	0	1	2	0	0	1
18	0	2	1	2	0	0	2	0	2	1	0	2	2	0	1	1	1	1	2	2	2	0	1	1	1	1	0	1	1	1	0	2	2	0	0	1	0	1	0	0	0	0	1	0	0	1	0	1	1
19	0	0	0	0	0	0	1	2	1	0	1	0	0	0	0	0	0	1	2	2	2	0	0	0	0	0	0	1	1	0	1	1	1	1	0	0	0	0	1	1	0	1	0	0	1	1	0	2	1
20	0	2	0	0	0	0	2	0	2	2	0	0	0	0	0	0	0	0	2	2	2	0	0	0	0	0	0	1	1	1	1	0	0	2	0	1	2	0	1	1	1	0	1	0	0	0	0	2	1
21	0	1	0	0	1	1	2	0	2	2	0	0	1	1	0	1	2	0	2	2	2	0	0	0	0	1	0	1	1	1	0	1	1	0	0	0	2	0	0	1	1	0	0	0	0	0	0	2	0
22	0	1	0	0	0	0	0	1	1	1	1	1	1	0	0	0	1	1	1	1	2	0	0	0	0	0	0	0	2	0	0	0	0	2	0	2	2	0	0	0	1	0	0	1	0	0	0	1	1
23	0	1	0	0	1	1	2	1	2	2	0	0	1	1	0	0	0	1	2	1	2	1	1	1	1	0	0	0	0	2	1	2	2	0	0	0	2	0	0	0	2	2	0	0	0	0	0	1	1
24	0	0	0	0	0	0	1	2	1	1	1	1	1	0	0	0	1	1	1	1	1	0	1	0	0	0	0	0	1	1	0	2	2	0	0	1	2	0	0	0	2	0	1	0	2	2	0	0	2
25	0	0	0	0	0	1	2	1	2	2	0	0	0	0	0	0	2	0	2	2	2	1	0	0	0	0	0	1	2	1	0	1	1	0	0	2	1	0	1	0	1	0	0	1	0	1	0	2	0
26	0	2	0	1	0	0	1	0	2	2	0	1	2	2	0	0	0	1	1	1	0	0	1	1	1	1	0	1	1	1	1	0	2	0	0	2	1	0	2	1	0	0	0	1	0	1	0	2	0
27	0	1	0	1	0	0	1	1	2	2	0	1	2	0	0	0	2	1	2	2	1	0	0	0	0	1	0	0	1	1	0	1	2	1	0	2	1	1	0	0	1	2	0	0	0	1	0	1	1
28	0	1	0	0	0	0	2	1	1	1	0	1	1	0	0	0	1	2	0	0	2	1	0	0	0	0	0	1	1	2	0	1	1	2	1	2	1	0	0	0	2	0	0	0	0	0	0	1	1
29	0	1	0	0	1	1	2	0	2	2	0	0	2	1	0	0	2	1	1	1	2	0	0	0	0	2	0	1	2	0	1	1	1	1	1	1	1	0	0	0	1	0	0	1	0	0	0	0	2
30	0	1	0	0	1	1	2	1	1	1	1	0	0	0	0	0	2	0	2	2	2	0	0	0	0	2	0	0	0	1	0	2	2	1	1	2	1	1	0	0	1	0	0	1	0	0	0	1	1
31	0	1	0	0	0	0	1	2	1	0	1	0	0	0	0	0	1	1	1	1	1	0	0	0	0	1	0	0	2	0	0	0	1	1	0	2	2	0	1	0	1	0	0	0	0	0	0	1	1
32	0	1	0	0	0	0	2	2	0	0	0	0	2	1	0	0	2	2	0	0	1	0	0	0	0	2	0	0	0	1	1	1	1	1	1	1	2	1	0	0	1	0	0	0	0	0	0	1	1
33	0	0	0	0	0	0	2	2	1	1	0	0	1	1	0	0	0	0	2	2	2	1	1	1	1	1	0	0	0	1	1	1	1	2	0	2	2	0	0	0	1	2	0	0	0	0	1	1	0
34	0	1	0	0	0	0	2	2	1	0	1	0	0	0	0	0	1	0	2	2	2	1	1	0	0	0	0	0	1	1	0	1	1	2	1	2	1	0	2	2	0	0	0	1	0	0	0	1	1
35	0	1	0	0	0	0	0	1	1	1	1	0	1	1	0	0	1	1	1	1	2	0	0	0	0	2	0	2	2	2	0	2	2	0	0	1	1	0	0	0	1	0	0	0	0	0	0	1	2
36	0	1	0	0	0	0	0	1	1	1	1	0	0	0	0	0	0	0	2	2	2	1	0	0	0	0	1	0	1	0	0	1	1	2	0	2	1	0	1	0	2	0	0	0	0	0	0	0	2
37	0	2	0	0	0	0	2	1	1	1	0	1	1	1	0	0	1	2	0	0	1	0	0	0	0	1	0	0	0	2	0	1	1	2	1	2	1	0	0	0	2	0	0	0	0	1	0	0	2
38	0	2	1	1	0	0	1	1	1	0	1	0	0	0	0	0	0	1	2	2	2	1	0	0	0	1	0	0	0	1	0	0	1	1	0	2	1	0	2	2	0	0	0	0	0	0	0	1	0
39	1	1	0	0	0	0	2	2	2	1	0	0	1	1	0	0	1	1	1	1	2	1	1	1	1	2	0	0	1	2	0	0	1	1	0	2	1	0	2	1	0	0	0	0	0	0	0	2	1
40	0	0	0	0	1	1	1	2	1	1	0	1	1	0	0	0	0	2	0	0	0	0	0	0	0	1	0	0	1	1	0	1	2	0	0	2	1	0	0	0	1	0	0	0	1	0	0	2	0
41	0	0	0	1	0	0	2	2	2	1	0	0	0	0	0	0	2	0	1	1	1	0	0	0	0	1	0	0	1	1	0	0	0	2	0	2	1	1	0	0	1	0	0	0	0	1	0	2	0
42	0	1	0	0	0	0	1	2	2	2	0	0	1	1	0	0	0	0	1	1	1	1	1	1	1	1	0	1	1	1	1	1	1	1	1	1	0	0	2	2	0	0	1	0	1	1	0	0	2
43	0	2	0	0	0	0	0	2	1	1	0	0	0	0	0	0	0	1	0	0	0	0	0	0	0	2	0	0	0	1	0	0	1	2	0	2	1	0	0	0	0	0	0	0	0	0	0	2	0
44	0	1	0	1	0	0	1	2	1	1	1	2	2	2	0	0	0	2	0	0	0	0	0	0	0	0	0	1	2	0	1	2	2	0	0	1	1	0	0	0	2	1	0	0	1	0	0	1	1
45	0	2	1	1	0	0	1	1	2	1	0	0	1	1	0	0	2	0	2	2	2	0	1	1	1	2	0	1	0	0	1	1	1	1	0	2	2	0	1	1	1	1	0	1	2	0	0	2	1
46	0	0	0	0	0	0	2	1	1	0	0	0	0	0	0	0	2	0	2	2	2	1	0	0	0	1	0	0	0	2	1	1	1	0	0	2	2	1	0	0	0	0	0	0	0	1	0	1	1
47	0	0	0	0	0	0	1	2	2	2	0	1	1	1	0	0	1	1	0	0	0	0	0	0	0	0	0	0	0	2	1	0	0	2	1	1	0	0	1	1	1	0	0	1	0	0	1	2	0
48	0	1	1	1	0	0	1	2	0	0	1	0	0	0	0	0	1	1	1	1	2	0	1	0	0	2	0	0	1	1	1	1	2	1	0	2	2	0	1	1	1	0	0	0	0	2	0	2	0
49	0	2	1	2	0	0	2	2	2	1	0	0	0	0	0	0	2	0	2	2	2	2	1	1	1	1	0	0	1	1	0	0	2	0	0	2	1	1	0	0	0	0	1	0	0	0	0	1	1
50	0	0	0	0	0	0	0	2	1	1	0	0	0	0	0	0	0	0	1	2	2	0	2	0	0	0	0	0	0	1	0	2	2	0	0	1	1	0	0	0	2	2	0	0	0	0	0	2	0
51	0	1	0	0	0	0	1	2	0	0	0	0	0	0	0	0	1	2	0	0	1	0	0	0	0	1	0	0	0	2	1	1	1	2	1	2	0	0	1	1	0	1	0	0	1	0	0	2	0
52	0	1	0	1	0	0	1	1	1	1	1	0	0	0	0	0	2	0	2	2	2	1	1	1	1	2	0	1	1	2	0	2	2	0	0	0	0	0	1	1	1	2	0	0	0	0	1	0	1
53	0	0	0	0	0	0	2	1	2	1	0	0	1	1	0	0	2	0	1	1	1	1	1	1	1	1	1	0	1	2	0	0	2	2	1	2	2	0	1	1	1	0	0	0	0	1	0	0	1
54	0	0	0	0	1	1	2	0	2	2	0	0	0	0	0	0	2	0	2	2	2	0	1	0	0	1	0	0	0	1	0	0	1	0	0	2	1	0	0	0	1	0	0	0	0	0	0	2	0
55	1	1	0	1	0	0	1	1	0	0	1	0	1	1	0	0	1	1	1	1	1	0	0	0	0	1	0	0	0	2	1	0	0	2	0	2	0	0	1	1	0	1	0	0	1	0	1	1	0
56	1	1	0	0	0	0	1	2	1	0	1	0	0	0	0	0	2	1	1	1	2	0	1	0	0	1	0	0	1	1	0	2	2	0	0	2	1	0	2	2	0	0	0	0	0	0	0	2	0
57	0	1	0	0	0	0	1	2	0	0	2	1	1	0	0	0	1	1	0	0	1	0	0	0	0	0	0	2	2	1	0	1	1	1	0	2	2	0	1	1	1	0	1	0	1	1	0	0	2
58	1	1	0	0	0	0	1	2	1	1	1	0	0	0	0	0	2	2	0	0	2	1	0	0	0	1	0	0	1	1	1	2	2	0	0	0	1	0	0	0	2	0	0	0	0	1	0	1	1
59	0	2	0	0	0	0	1	0	2	2	0	0	0	0	0	0	0	1	0	0	0	1	1	0	0	0	0	0	0	2	0	1	1	2	1	2	0	1	0	0	0	0	0	0	0	2	0	0	2
60	0	1	0	0	0	0	2	1	2	1	0	1	1	1	0	1	2	1	2	1	2	1	0	0	0	1	0	0	1	1	0	2	2	0	0	1	1	0	0	0	2	0	1	0	1	0	0	1	1
61	0	1	0	2	0	0	2	1	2	1	0	0	0	0	0	0	1	1	1	1	1	1	0	0	0	0	0	0	1	1	1	1	2	0	0	2	1	1	1	1	1	1	0	1	2	1	0	1	1
62	0	1	0	1	0	0	2	1	2	2	0	1	1	1	0	0	2	0	2	2	2	0	0	0	0	1	0	0	1	1	1	2	1	2	1	2	1	0	1	1	1	0	1	0	1	0	0	2	1
63	0	1	0	0	0	0	2	2	2	1	0	0	2	1	1	1	0	1	1	0	1	1	0	0	0	0	0	0	0	1	1	2	2	1	1	1	2	0	0	0	1	0	0	0	0	0	0	2	0
64	0	0	0	1	0	0	1	2	0	0	1	0	1	1	0	0	1	1	1	1	2	0	0	0	0	0	0	2	2	1	2	1	1	1	0	1	2	0	1	1	1	0	0	0	0	2	0	2	1
65	1	2	0	0	0	0	1	2	1	1	0	0	0	0	0	0	2	0	1	1	1	1	0	0	0	0	0	2	2	0	0	2	2	1	0	2	2	1	0	0	1	1	0	1	1	0	0	1	1
66	0	0	0	0	0	0	2	1	1	1	0	0	1	0	0	0	0	0	2	2	2	2	0	0	0	0	1	1	1	0	1	1	1	2	2	2	2	0	1	1	1	0	0	0	0	1	0	2	2
67	1	2	0	0	0	0	2	0	2	2	0	1	1	1	0	0	2	0	2	2	2	0	0	0	0	1	0	0	0	1	1	2	2	2	0	2	2	0	0	0	1	0	1	1	1	2	0	1	1
68	0	1	1	1	1	1	2	1	2	2	0	0	0	0	0	0	0	0	2	1	2	0	0	0	0	1	0	0	1	1	0	1	1	1	0	1	2	1	0	0	1	0	0	0	0	0	0	2	0
69	0	1	1	0	1	2	1	2	0	0	1	0	0	0	0	0	2	2	1	1	2	1	0	0	0	0	0	0	2	0	0	0	0	2	1	2	1	0	0	0	2	0	0	0	1	0	0	2	0
70	0	0	0	0	2	2	2	1	1	1	0	1	1	0	0	0	0	0	2	2	2	0	1	0	0	2	0	1	1	0	1	1	1	1	0	1	2	0	0	0	2	0	2	0	1	1	0	1	1
71	0	2	1	1	0	0	2	0	2	2	0	0	1	1	0	0	0	0	2	2	2	1	0	0	0	1	0	0	0	1	1	1	1	2	2	2	1	0	1	1	1	0	1	0	1	1	0	2	1
72	0	2	0	0	0	0	2	2	2	1	0	1	1	0	0	0	1	0	2	1	2	1	0	0	0	1	0	0	0	1	1	1	1	2	2	2	2	0	1	0	1	1	0	1	2	1	0	0	2
73	0	2	0	0	0	0	2	1	2	1	0	0	0	0	0	0	0	0	2	2	1	0	0	0	0	2	0	0	0	2	1	2	2	0	0	1	1	0	1	1	1	0	0	0	0	1	0	1	1
74	1	1	0	0	0	0	2	1	1	1	0	0	0	0	0	0	2	0	2	2	2	1	0	0	0	0	0	1	1	1	2	0	0	2	0	2	2	0	1	0	1	1	0	0	1	0	0	2	0
75	0	1	0	0	1	1	1	1	2	2	0	1	1	1	0	0	2	2	0	1	2	0	0	0	0	1	0	0	0	2	0	1	1	1	1	1	1	0	0	0	0	1	0	0	1	0	0	0	2
76	0	1	0	0	0	0	0	2	0	0	2	1	1	0	0	0	1	1	1	1	1	0	0	0	0	1	0	0	0	2	1	1	2	2	0	2	1	0	2	1	0	0	0	0	0	1	0	2	1
77	0	1	0	1	0	0	0	2	0	0	1	1	1	1	0	0	0	0	2	1	2	0	0	0	0	1	0	0	1	0	0	1	1	1	0	1	1	0	1	1	1	0	1	0	1	1	0	2	0
78	0	0	0	1	1	1	0	1	1	1	1	0	0	0	0	0	2	1	1	1	2	1	0	0	0	1	0	0	1	0	0	1	1	1	0	1	2	0	0	0	2	0	0	0	1	2	0	1	1
79	0	2	0	0	0	0	2	2	1	0	0	1	2	1	0	0	1	0	2	2	2	0	1	0	0	2	0	2	2	1	1	0	2	1	0	2	2	0	0	0	1	0	1	0	1	0	0	0	2
80	1	1	0	1	0	0	2	0	2	2	0	1	1	1	0	0	0	2	1	1	1	0	0	0	0	1	0	0	0	2	0	1	1	2	1	2	1	0	1	1	1	0	1	0	1	1	0	2	2
81	1	2	0	0	0	0	1	1	1	0	1	0	1	1	0	0	1	1	1	1	2	1	0	0	0	2	0	0	0	2	0	1	1	1	1	1	2	0	0	1	1	0	1	0	1	1	0	2	0
82	0	0	1	0	0	0	2	2	2	0	0	0	0	0	0	0	1	1	1	1	1	0	0	0	0	1	0	0	1	1	0	1	1	2	2	2	1	0	1	1	1	1	1	0	1	0	0	1	1
83	1	2	0	1	0	0	2	0	2	2	0	0	0	0	0	0	1	2	0	0	1	0	1	0	0	1	0	0	0	2	0	1	1	2	2	2	1	0	2	1	0	0	0	0	1	0	0	1	1
84	0	1	0	1	1	1	2	2	1	0	0	0	2	2	0	0	2	0	1	1	1	0	0	0	0	2	0	1	1	2	0	0	0	1	1	2	2	0	1	1	1	0	0	0	0	1	0	2	0
85	0	0	0	1	1	1	2	0	2	2	0	0	0	0	0	0	1	1	1	1	1	0	0	0	0	1	0	1	1	1	1	2	2	2	1	2	1	0	1	1	1	1	0	0	0	1	0	2	0
86	0	1	0	0	0	0	2	0	2	2	0	0	0	0	0	0	0	2	0	1	2	0	0	0	0	1	0	0	0	2	2	1	1	1	1	2	1	0	1	1	1	1	0	0	1	0	0	2	0
87	0	0	0	0	1	1	2	2	1	0	1	1	1	0	0	0	0	1	1	1	2	1	0	0	0	0	0	1	0	1	2	1	1	1	1	1	1	0	0	0	0	0	0	0	0	0	0	0	2
88	0	1	0	1	0	0	2	2	1	1	0	0	1	1	0	0	2	1	1	1	2	1	0	0	0	1	0	1	1	2	0	0	0	1	0	1	1	1	0	0	1	0	0	0	0	0	0	1	1
89	0	2	0	0	0	0	2	1	2	0	0	1	1	0	0	0	1	1	1	1	1	0	0	0	0	1	0	0	0	2	0	2	2	0	0	1	2	0	1	1	1	1	1	0	0	1	0	1	1
90	1	0	0	1	0	0	1	0	2	2	0	0	1	1	0	0	0	1	1	1	1	1	1	1	1	0	2	1	1	0	1	1	1	0	0	0	2	0	0	0	1	0	1	0	0	1	0	2	0
91	0	1	0	1	0	0	2	2	2	1	0	1	0	0	0	1	0	2	1	1	1	0	0	0	0	0	0	2	2	2	0	2	2	0	0	1	1	1	0	0	1	1	0	0	0	0	0	0	2
92	0	2	0	0	0	0	2	1	1	1	0	0	0	0	0	0	2	1	1	2	2	0	2	0	0	0	0	0	0	1	1	0	0	2	0	2	1	0	2	2	0	0	1	0	1	0	0	2	0
93	0	1	0	0	1	1	1	2	1	0	1	1	1	0	0	0	0	1	1	1	2	0	0	0	0	0	0	0	1	1	0	1	1	1	0	1	2	0	0	0	2	0	0	0	0	1	0	1	1
94	0	1	0	0	0	0	1	1	1	1	1	0	0	0	0	0	1	0	2	2	2	1	0	0	0	2	1	1	1	1	0	2	2	1	0	2	2	0	1	1	0	0	1	0	1	0	0	2	0
95	0	1	0	2	0	0	1	1	1	1	1	0	0	0	0	0	2	1	1	1	2	0	0	0	0	1	0	0	0	2	1	0	0	1	0	1	1	1	0	0	1	0	0	0	0	1	0	2	0
96	0	1	0	1	0	0	2	2	1	1	1	1	1	0	0	0	2	1	1	1	2	0	0	0	0	0	0	1	1	2	0	0	2	0	0	2	1	0	1	1	1	0	0	1	0	1	0	1	1
97	0	2	0	1	0	0	2	1	2	2	0	0	0	0	0	0	1	2	0	0	1	1	1	1	1	0	0	0	0	2	1	2	2	0	0	0	1	0	1	0	1	0	0	1	0	0	0	0	2
98	0	1	0	1	1	1	1	1	1	1	0	1	1	0	0	0	1	2	0	0	1	0	0	0	0	1	0	0	0	1	1	2	2	1	0	2	2	1	0	0	1	0	0	0	0	0	0	1	1
99	0	1	1	0	0	1	2	2	1	1	0	2	1	1	0	1	2	2	0	0	1	0	0	0	0	1	0	0	0	0	0	1	1	2	1	2	1	0	1	0	1	0	0	0	0	0	0	2	1
100	0	1	0	0	1	1	2	0	2	2	0	1	2	1	0	0	2	0	2	2	2	0	1	1	1	2	0	0	0	2	1	1	2	0	0	1	1	0	1	1	0	0	0	0	0	1	1	1	0
101	0	2	0	2	0	0	2	1	2	2	0	0	0	0	0	0	0	0	2	2	2	0	0	0	0	1	0	1	1	2	0	1	1	2	0	2	1	0	0	0	2	0	0	0	0	0	0	1	1
102	0	0	0	0	0	0	1	1	1	1	1	1	1	1	0	0	1	2	0	0	0	1	0	0	0	1	0	0	0	2	0	2	2	1	1	1	1	0	0	0	1	0	0	0	0	0	0	0	2
103	0	1	0	0	1	1	2	0	2	2	0	1	1	1	0	1	1	1	1	1	1	1	0	0	0	1	0	1	0	0	1	0	1	1	1	2	1	1	0	0	1	0	0	0	0	1	0	2	0
104	0	1	1	1	1	1	2	0	2	2	0	0	0	0	0	0	2	0	2	2	2	0	0	0	0	2	0	2	2	2	0	1	1	1	0	2	0	0	1	1	1	0	0	0	0	2	0	1	2
105	1	1	0	1	0	0	1	2	1	0	1	0	0	0	0	0	1	0	2	2	2	0	0	0	0	0	0	0	0	2	0	1	1	1	1	1	1	0	2	2	0	0	0	0	0	2	0	2	0
106	0	2	1	1	0	0	1	2	1	1	1	0	1	0	1	1	1	0	2	2	2	0	0	0	0	1	0	0	0	1	0	1	1	1	0	1	1	0	2	2	0	0	0	0	0	1	0	1	2
107	0	1	0	2	0	0	2	2	1	1	0	0	2	2	0	0	2	2	1	1	1	0	1	0	0	0	0	0	0	1	0	1	1	1	0	2	0	0	2	1	0	0	0	0	0	1	0	1	1
108	0	1	0	0	0	0	2	2	2	1	0	0	0	0	0	0	2	0	2	2	2	0	1	1	1	0	0	1	1	2	0	1	1	2	1	2	1	0	1	1	1	1	0	0	1	1	0	0	1
109	1	1	0	0	1	1	2	1	1	1	0	0	1	1	0	0	1	2	0	0	0	0	0	0	0	0	0	2	2	1	1	1	1	1	1	1	1	0	0	0	1	0	1	0	0	1	0	2	0
110	0	1	0	0	0	0	2	1	2	2	0	0	2	2	0	0	2	0	2	2	2	0	0	0	0	1	1	2	2	1	1	1	1	1	0	2	2	0	0	0	2	2	0	0	0	0	0	1	1
111	1	2	0	0	0	0	1	2	1	1	1	1	2	1	0	0	1	0	2	2	2	1	0	0	0	2	0	0	0	2	0	1	1	2	0	1	0	1	1	1	0	0	1	0	0	1	0	1	1
112	0	1	0	0	0	0	1	1	1	1	0	0	1	1	0	0	1	0	1	2	2	0	0	0	0	0	0	0	0	1	1	2	2	1	0	1	2	0	0	0	2	1	0	0	0	0	0	2	0
113	1	1	0	1	0	0	1	1	1	1	0	0	2	1	0	0	0	1	1	1	2	1	0	0	0	0	0	1	1	1	2	2	2	0	0	0	1	0	1	0	1	0	1	0	0	1	0	1	2
114	1	1	0	0	1	1	2	0	2	2	0	2	2	1	0	0	1	0	2	2	2	0	1	0	0	0	0	1	1	2	0	2	2	1	1	2	1	0	0	0	2	0	0	0	0	1	0	2	0
115	1	2	0	0	0	0	2	2	1	1	0	1	2	1	0	1	2	0	1	1	1	1	0	0	0	0	0	0	0	1	0	2	2	0	0	2	1	0	2	1	0	1	0	0	1	0	0	1	1
116	1	1	0	0	0	0	1	1	1	1	1	0	0	0	0	0	2	1	2	2	1	1	1	1	1	0	0	0	0	1	0	2	2	1	1	2	1	0	2	1	0	0	1	0	1	1	0	1	2
117	1	2	0	1	0	0	2	2	2	1	0	1	1	0	0	0	0	0	2	1	2	0	0	0	0	1	0	0	0	2	1	0	0	2	0	2	1	0	2	2	0	1	0	0	0	0	0	1	0
118	0	0	0	0	0	0	1	1	0	0	1	1	1	0	0	0	2	0	2	2	2	0	0	0	0	2	0	0	0	1	0	2	2	1	1	2	2	0	0	0	1	1	0	0	1	0	0	2	0
119	0	1	0	0	0	0	2	0	1	1	1	0	1	1	0	0	0	2	0	0	0	1	0	0	0	0	0	0	1	1	1	1	1	2	0	2	1	0	1	1	1	0	0	0	0	1	0	0	2
120	0	0	0	0	1	1	0	2	0	0	1	0	2	2	0	0	1	2	0	0	1	2	0	0	0	0	0	0	0	2	1	1	1	0	0	1	2	0	0	0	2	0	1	0	1	0	0	2	2
121	0	2	0	0	0	0	2	0	2	2	0	0	1	0	0	0	2	0	2	2	2	0	0	0	0	1	0	2	2	0	0	1	1	1	0	2	1	0	1	1	1	1	0	1	1	0	0	0	2
122	0	0	1	0	1	1	1	2	0	0	0	0	0	0	0	0	2	1	1	1	1	0	0	0	0	1	0	0	0	2	0	1	1	1	0	1	2	0	0	0	2	0	1	0	1	0	0	2	0
123	0	1	1	0	0	1	2	1	2	2	0	0	0	0	0	0	1	1	1	1	1	0	0	0	0	0	0	2	2	1	1	1	2	2	2	2	2	0	1	1	0	0	0	0	0	0	0	1	0
124	1	0	0	0	0	1	1	2	1	0	1	0	1	0	0	0	1	1	1	1	1	0	0	0	0	2	0	1	2	0	0	1	1	2	1	2	2	0	0	0	2	0	1	0	1	0	0	1	1
125	0	2	1	0	1	1	0	1	1	1	1	0	0	0	0	0	0	1	2	2	2	1	1	0	0	1	0	0	0	1	1	1	0	0	0	2	2	0	1	1	1	0	1	0	1	1	0	0	2
126	0	1	0	0	1	1	2	2	1	1	1	1	2	2	0	0	1	2	0	1	1	0	0	0	0	0	1	0	0	0	0	1	2	0	0	1	0	0	1	1	1	0	0	0	0	0	0	0	1
127	0	1	0	0	1	1	1	2	1	0	1	0	0	0	0	0	0	0	2	2	2	0	0	0	0	0	0	0	0	1	1	0	0	2	0	1	0	0	1	1	1	1	0	0	0	0	0	1	1
128	0	1	0	0	0	0	0	1	1	1	1	0	1	0	1	1	1	2	0	0	1	0	0	0	0	1	0	1	1	2	0	1	1	1	0	2	1	0	1	1	0	0	1	0	0	1	0	1	1
129	0	1	0	0	0	0	1	1	1	1	0	0	0	0	0	0	0	1	1	1	1	1	1	1	1	1	0	0	0	2	0	0	0	2	0	2	1	0	0	0	2	0	1	0	0	0	0	2	0
130	0	0	0	1	0	0	2	1	1	1	0	0	1	1	0	0	0	1	2	1	2	0	0	0	0	1	0	0	0	1	0	1	1	1	0	1	1	1	0	0	0	0	0	0	0	1	0	2	1
131	0	2	0	0	0	0	2	0	2	1	0	0	0	0	0	0	1	0	1	2	2	1	0	0	0	0	0	0	0	1	1	0	1	0	0	2	2	0	1	1	1	0	0	0	1	0	0	0	2
132	0	1	0	0	0	0	2	0	2	2	0	0	0	0	0	0	1	2	0	0	0	1	1	0	0	0	0	1	0	1	2	0	1	1	0	2	2	1	0	0	1	1	0	0	1	0	0	1	1
133	0	2	1	1	0	0	2	0	2	2	0	0	1	0	1	1	0	1	1	1	1	0	1	1	1	2	0	0	1	0	0	0	0	2	2	2	1	1	0	0	1	0	1	0	1	0	0	0	2
134	1	2	0	1	0	0	1	2	0	0	1	1	0	0	0	0	1	1	1	1	1	0	0	0	0	2	0	1	1	1	1	2	2	1	1	1	1	0	2	1	0	1	0	0	0	1	0	1	1
135	0	1	0	0	0	0	2	0	2	2	0	0	2	1	1	1	2	0	2	2	2	1	1	0	0	0	0	0	2	0	0	2	2	0	0	2	1	0	1	1	1	0	0	2	0	1	0	2	0
136	0	2	0	0	0	0	2	2	1	0	0	0	0	0	0	0	0	2	0	0	0	0	0	0	0	0	0	1	2	1	0	2	1	1	0	2	1	0	0	0	1	1	0	0	0	1	0	1	1
137	0	0	0	0	1	1	2	0	2	1	0	0	1	1	0	0	1	0	2	2	2	0	1	1	1	1	1	0	0	0	0	1	1	1	0	2	1	0	0	0	1	0	0	1	0	1	0	0	2
138	0	2	0	1	0	0	0	2	1	1	0	1	1	0	0	0	1	1	1	1	1	0	0	0	0	0	0	0	0	2	1	2	2	1	1	1	2	0	0	0	2	0	1	0	1	2	0	2	0
139	0	2	0	0	0	0	2	0	1	1	1	2	2	1	0	0	2	1	2	1	2	0	0	0	0	1	1	0	0	1	0	0	0	2	0	2	1	0	1	1	1	0	0	1	0	0	0	2	0
140	0	1	0	0	1	1	2	2	1	1	0	1	1	0	0	0	1	1	1	0	0	0	1	0	0	0	0	0	1	1	1	1	1	2	1	2	0	0	2	1	0	0	0	1	1	1	0	2	0
141	0	1	0	0	0	0	2	0	2	1	0	0	1	1	0	0	0	1	1	1	0	0	0	0	0	1	0	0	0	1	1	0	0	2	0	2	1	0	1	1	1	0	1	0	0	0	0	2	0
142	1	0	0	1	0	0	2	2	2	0	1	1	2	1	0	0	1	1	1	1	1	0	0	0	0	1	0	0	0	0	0	2	2	1	0	2	0	1	1	1	0	0	1	0	1	0	0	1	1
143	1	2	0	0	0	0	2	1	2	1	0	0	1	1	0	1	0	2	0	0	0	1	0	0	0	0	0	0	0	1	0	0	0	0	0	1	1	0	1	1	1	0	0	0	0	1	0	2	1
144	0	1	0	1	0	0	2	0	2	2	0	2	2	0	1	1	2	1	1	1	2	0	0	0	0	2	0	0	0	1	0	1	1	1	0	2	1	0	0	0	1	1	0	0	0	0	0	2	0
145	0	0	0	0	0	0	0	2	0	0	1	0	0	0	0	0	1	0	2	2	2	0	0	0	0	1	0	1	1	0	1	1	1	1	0	1	1	0	2	2	0	0	1	0	1	0	0	2	0
146	0	0	0	2	1	1	2	2	1	1	0	0	0	0	0	0	1	0	2	2	2	1	1	0	0	0	0	1	1	1	1	1	1	1	0	2	1	0	1	0	1	0	1	0	1	2	0	2	1
147	0	1	0	0	0	0	2	2	2	1	0	0	0	0	0	0	1	0	2	2	2	0	0	0	0	1	0	0	1	0	0	2	1	1	0	2	2	1	0	0	1	0	0	1	1	1	0	2	1
148	0	0	1	1	0	0	1	0	2	2	0	0	0	0	0	0	0	0	2	1	2	1	1	0	0	0	0	0	0	1	0	2	2	1	1	1	1	1	0	0	1	0	0	0	0	1	0	1	1
149	0	1	0	1	0	0	0	2	0	0	2	1	0	0	0	1	2	0	2	2	2	0	0	0	0	1	0	0	1	0	0	1	2	0	0	1	1	0	2	1	0	0	0	0	0	1	0	0	0
150	0	1	0	0	1	1	2	2	2	1	0	1	1	1	0	0	2	1	1	1	1	1	0	0	0	1	0	0	0	1	0	1	1	1	0	2	2	1	0	0	1	0	0	0	0	0	0	1	1
151	0	2	0	1	0	0	1	1	1	1	1	1	1	0	0	0	2	0	2	2	2	0	0	0	0	1	0	0	0	2	0	0	1	2	0	2	1	1	0	0	2	0	0	0	0	1	0	1	0
152	0	0	1	0	1	1	2	1	2	2	0	1	2	2	0	0	1	2	0	0	1	0	0	0	0	1	1	1	1	0	1	2	2	2	0	2	2	0	0	0	1	0	1	0	1	0	0	2	0
153	1	2	0	0	0	0	2	2	2	0	0	0	0	0	0	0	1	1	1	1	1	0	1	1	1	0	0	0	0	2	0	1	2	2	0	2	0	0	2	2	0	0	0	0	1	0	0	2	1
154	0	2	0	1	0	0	2	0	2	2	0	2	1	1	0	1	1	1	1	1	1	1	1	0	0	1	0	0	0	2	0	1	1	0	0	0	1	1	0	0	1	1	0	0	1	0	0	0	2
155	0	1	0	0	0	1	1	1	2	2	0	0	0	0	0	0	0	2	0	0	1	0	0	0	0	0	1	1	1	1	0	1	1	1	0	1	1	0	0	0	1	0	1	0	1	1	0	2	0
156	1	1	0	0	1	1	2	1	2	2	0	1	1	1	0	0	0	0	2	2	2	1	0	0	0	1	0	1	2	0	1	0	0	2	1	1	1	0	1	1	1	0	1	0	1	1	0	2	0
157	0	1	0	1	0	0	2	0	2	2	0	0	0	0	0	0	1	1	1	1	2	1	0	0	0	2	0	1	1	1	1	0	0	2	0	1	2	0	0	0	2	1	0	1	2	1	0	2	0
158	0	2	0	0	0	0	0	1	1	1	1	1	1	0	0	0	1	1	1	1	2	1	0	0	0	0	0	1	0	1	1	1	1	0	0	0	2	0	1	1	1	0	1	0	0	1	1	1	1
159	0	1	0	2	0	0	2	2	2	2	0	0	0	0	0	0	0	2	0	1	1	1	0	0	0	1	0	1	1	1	1	2	2	0	0	1	1	0	2	1	0	0	1	1	0	1	0	1	1
160	0	0	1	0	0	0	1	2	1	0	1	1	2	2	0	0	1	2	1	2	2	1	0	0	0	0	0	0	0	2	1	1	2	2	0	2	1	0	0	0	2	0	0	0	0	0	0	1	1
161	0	0	1	0	0	0	2	1	2	2	0	1	1	0	0	0	2	2	0	0	0	0	0	0	0	1	0	0	0	2	0	2	2	0	0	1	0	1	0	0	1	0	0	0	0	0	0	2	1
162	0	1	0	0	0	0	2	2	0	0	0	1	1	1	0	0	1	0	2	2	2	0	1	0	0	0	0	0	0	1	0	0	1	1	0	2	2	0	0	0	2	1	0	0	1	0	0	2	1
163	0	1	0	0	0	0	1	1	1	1	1	0	0	0	0	0	2	0	2	2	2	1	0	0	0	0	0	0	0	2	0	0	0	2	0	2	1	0	0	0	1	0	1	0	1	1	0	0	2
164	1	1	0	0	1	1	2	2	0	0	1	0	1	1	0	0	1	1	1	0	2	0	0	0	0	1	1	0	0	0	0	1	1	2	2	2	2	0	1	1	1	0	0	0	0	0	0	2	1
165	0	2	1	0	0	0	2	2	1	0	0	0	1	0	1	1	1	0	2	2	2	0	0	0	0	0	0	1	1	1	0	0	0	1	0	1	2	0	0	0	2	1	0	0	1	0	0	1	1
166	0	0	0	1	0	0	2	2	0	0	0	0	1	1	0	0	0	1	1	0	1	1	0	0	0	0	0	0	0	1	1	2	2	0	0	1	1	1	0	0	1	1	0	0	1	0	0	2	0
167	0	1	0	0	0	0	1	1	1	1	1	1	1	0	0	0	0	1	1	1	1	0	0	0	0	1	0	0	0	1	1	1	2	1	0	2	0	1	1	1	0	0	1	0	1	1	0	1	1
168	0	2	0	0	0	0	1	2	0	0	1	0	1	1	0	0	0	1	1	1	1	0	0	0	0	1	0	1	2	0	1	2	2	1	0	2	1	0	1	1	1	0	0	1	0	0	0	2	0
169	0	1	0	0	0	0	2	0	2	2	0	0	0	0	0	0	0	0	2	2	1	0	0	0	0	0	0	1	1	1	0	0	2	0	0	2	2	0	1	0	1	0	0	0	0	1	0	0	2
170	0	1	0	0	0	0	2	1	2	1	0	1	1	1	0	0	0	1	1	1	1	1	1	1	1	1	1	1	1	0	0	2	2	2	1	2	1	0	0	0	2	0	0	0	0	1	0	1	1
171	1	1	0	0	0	0	2	1	1	1	0	0	0	0	0	0	2	1	1	1	1	0	1	0	0	2	0	1	1	1	0	0	0	1	0	1	1	1	0	0	1	0	0	0	0	0	0	1	1
172	0	2	0	0	0	0	2	1	2	2	0	0	1	0	1	1	2	2	1	1	2	0	0	0	0	2	0	1	2	0	1	1	1	0	0	1	1	0	1	1	1	0	0	0	0	0	0	2	2
173	0	0	0	0	0	0	2	2	1	1	0	0	1	1	0	0	2	0	2	2	2	0	0	0	0	2	0	2	2	1	2	1	2	2	1	2	2	0	1	1	1	0	0	0	0	0	0	2	0
174	1	2	0	1	0	0	2	1	2	1	0	1	1	1	0	1	0	2	0	1	1	0	0	0	0	1	1	1	1	2	0	1	1	2	0	2	2	0	0	0	1	0	0	1	0	1	0	1	2
175	0	1	0	0	1	1	1	2	0	0	0	1	1	1	0	0	1	0	1	1	1	0	0	0	0	0	0	1	0	1	1	2	2	0	0	1	1	0	1	0	1	0	1	0	1	0	0	2	0
176	1	0	0	0	0	1	2	2	2	1	0	1	1	0	0	0	0	1	2	1	2	2	1	1	1	1	0	0	0	2	0	1	0	2	1	2	2	1	0	0	1	0	0	0	0	0	0	2	0
177	0	1	0	0	0	0	2	2	1	1	1	0	0	0	0	0	1	0	2	2	2	1	0	0	0	1	0	1	1	1	0	0	1	1	0	2	1	0	0	0	1	0	2	0	1	1	0	0	2
178	0	1	0	1	0	0	2	1	1	1	1	0	0	0	0	0	1	1	1	1	1	0	1	0	0	0	0	1	1	1	1	0	2	0	0	2	1	1	0	1	1	0	0	0	0	0	1	0	1
179	0	2	0	0	0	0	2	2	1	0	1	1	1	1	0	0	2	0	1	1	1	1	1	1	1	1	0	0	0	2	1	0	0	2	2	2	1	1	1	0	0	1	1	0	1	0	0	1	2
180	0	2	0	1	0	0	2	0	2	2	0	2	2	1	0	0	2	1	1	1	1	0	0	0	0	1	0	0	0	0	0	1	1	2	0	2	1	0	0	0	1	0	0	0	0	1	0	2	1
181	0	1	0	0	0	0	0	2	0	0	1	0	0	0	0	0	1	1	1	1	2	0	1	0	0	1	0	0	0	2	1	1	2	1	0	2	2	0	1	1	1	0	0	0	0	1	0	0	1
182	0	1	0	0	0	0	2	2	1	0	1	0	0	0	0	0	1	2	0	1	1	0	0	0	0	1	0	1	2	1	0	1	1	1	0	2	1	0	1	1	1	0	0	0	0	1	0	2	0
183	0	1	0	1	0	0	1	2	0	0	2	0	0	0	0	0	2	1	1	1	2	0	1	0	0	1	0	1	1	0	0	1	2	1	0	1	2	0	1	1	0	0	0	0	0	0	0	2	0
184	0	2	0	0	0	0	1	1	1	1	0	0	0	0	0	0	1	0	2	1	2	0	0	0	0	1	0	1	1	1	2	1	1	2	1	2	1	0	1	1	1	0	0	0	1	0	0	2	0
185	0	2	0	0	0	0	1	2	1	1	1	0	0	0	0	0	1	0	2	1	2	0	0	0	0	1	0	2	2	1	1	2	2	1	0	1	1	0	1	1	1	1	0	0	1	0	0	0	2
186	0	0	0	0	0	0	0	2	0	0	2	1	1	0	0	0	2	2	1	1	1	1	0	0	0	0	0	0	0	1	0	0	0	1	0	1	0	0	2	2	0	0	0	0	0	0	0	1	1
187	1	1	0	1	1	1	1	1	2	2	0	1	2	1	0	0	1	0	1	2	2	1	0	0	0	0	2	1	1	0	1	1	1	2	0	2	1	0	1	1	1	1	0	0	0	1	0	2	0
188	0	2	0	0	0	0	2	1	2	2	0	0	1	1	0	1	1	1	1	1	1	1	0	0	0	1	0	0	1	0	0	1	1	1	1	2	2	0	0	0	2	0	1	1	1	2	0	2	0
189	1	2	0	0	0	0	2	0	2	2	0	0	1	0	0	0	0	2	0	1	2	1	1	1	1	1	0	0	1	1	0	2	2	0	0	1	1	0	1	0	1	0	1	0	1	0	0	2	2
190	0	1	0	0	0	0	1	1	0	0	1	0	0	0	0	0	0	0	1	1	1	1	0	0	0	0	0	1	1	1	0	1	1	1	1	1	2	0	1	1	0	0	0	0	0	0	0	0	2
191	0	1	0	0	0	0	1	2	1	1	1	1	1	0	0	0	1	2	0	0	0	0	0	0	0	2	0	1	1	1	1	2	2	0	0	0	1	0	0	0	1	1	0	0	1	1	0	1	1
192	0	0	0	0	0	0	2	2	2	1	0	0	0	0	0	0	2	1	2	2	2	0	0	0	0	1	0	0	1	1	0	1	2	2	0	2	1	0	0	0	2	0	1	0	1	1	0	0	2
193	1	0	0	0	1	1	1	2	0	0	0	0	0	0	0	0	1	1	1	0	2	0	0	0	0	0	0	0	2	0	0	2	2	1	0	1	1	0	0	0	2	0	1	0	0	1	0	2	0
194	1	2	0	0	0	0	1	1	1	1	1	0	0	0	0	0	1	1	1	1	2	1	0	0	0	0	0	1	1	1	1	2	2	0	0	1	1	0	1	0	1	0	0	0	0	1	0	1	1
195	1	2	0	0	0	0	1	2	1	0	1	0	1	1	0	0	0	0	1	1	1	2	0	0	0	0	0	0	1	1	1	1	0	2	1	2	2	0	2	2	0	0	1	0	1	0	0	2	1
196	0	2	0	0	0	0	2	1	2	1	0	1	1	0	0	0	1	1	1	1	1	1	1	0	0	1	0	0	1	1	0	2	2	0	0	1	1	0	1	1	1	0	0	0	0	0	0	1	0
197	0	1	0	1	0	0	2	1	1	1	0	1	2	1	0	0	2	1	1	1	1	0	0	0	0	0	0	1	1	1	2	1	2	1	0	2	1	0	1	0	1	0	0	0	0	2	0	1	2
198	0	2	0	0	0	0	2	2	2	2	0	1	1	0	0	0	1	0	2	1	2	0	0	0	0	1	0	0	1	1	1	1	1	2	1	1	0	0	2	2	0	0	0	0	1	2	0	0	2
199	0	0	0	0	0	0	2	1	2	2	0	1	2	2	0	0	1	0	2	1	2	0	0	0	0	2	0	0	1	0	0	1	2	2	1	2	1	0	1	1	1	0	0	0	0	1	0	1	0
200	1	1	0	1	0	0	1	1	1	1	1	0	1	1	0	0	1	2	0	0	0	1	0	0	0	0	0	0	0	1	1	0	0	2	0	2	2	0	1	1	1	0	2	0	1	1	0	0	2
201	0	2	1	1	0	0	1	2	2	2	0	0	0	0	0	0	1	1	1	1	2	2	0	0	0	0	0	0	0	1	1	0	1	1	0	2	1	1	1	1	0	0	0	0	0	1	0	1	1
202	0	1	0	1	0	0	1	1	2	1	0	0	0	0	0	0	1	1	2	2	2	1	0	0	0	2	0	2	2	0	0	1	2	0	0	2	0	0	2	2	0	1	0	0	1	0	0	2	1
203	0	2	0	0	0	0	2	2	1	1	1	1	0	0	0	1	1	1	1	1	1	0	0	0	0	2	0	0	0	1	0	1	1	1	1	2	1	0	0	0	2	0	0	0	0	0	0	0	2
204	0	1	0	0	1	1	1	1	2	2	0	1	1	0	0	0	1	1	2	2	2	1	0	0	0	0	0	1	1	1	1	1	2	1	0	2	2	0	0	0	1	1	1	0	1	0	0	1	1
205	0	1	0	0	1	1	1	1	1	1	1	1	0	0	0	1	0	0	1	1	1	0	0	0	0	1	0	0	0	0	0	1	2	1	1	1	2	0	1	1	0	1	0	0	1	0	0	1	2
206	1	1	0	0	1	1	2	0	1	1	0	0	0	0	0	0	1	2	0	0	1	1	0	0	0	2	0	0	0	1	0	1	1	1	0	1	1	0	2	2	0	0	0	0	0	0	0	2	0
207	1	1	0	0	0	0	2	0	2	1	0	0	0	0	0	0	1	1	1	1	1	0	0	0	0	1	0	1	2	0	0	2	2	1	1	2	1	0	0	0	1	1	0	0	1	0	0	2	1
208	0	0	0	1	0	0	2	2	2	1	0	2	2	2	0	0	0	2	0	0	1	0	0	0	0	0	0	2	2	1	1	0	1	1	1	2	2	0	1	1	1	0	1	0	1	1	0	1	1
209	0	1	0	0	0	0	0	1	1	1	1	0	1	1	0	0	2	0	2	2	2	0	0	0	0	1	0	0	0	2	0	1	0	0	0	2	1	1	0	0	1	0	0	2	0	1	0	2	0
210	0	1	0	1	0	0	1	1	2	2	0	0	2	2	0	0	0	0	2	2	2	1	1	1	1	1	0	0	1	1	0	2	2	0	0	1	1	0	2	2	0	0	0	0	0	1	0	2	0
211	1	0	0	0	1	1	2	2	1	0	1	0	2	1	0	0	1	2	0	0	2	0	0	0	0	1	0	0	0	1	1	1	1	1	1	1	1	0	0	0	2	0	0	0	0	2	0	2	0
212	0	0	0	0	2	2	2	2	1	0	0	0	0	0	0	0	2	0	2	2	2	0	0	0	0	1	0	0	0	1	1	0	0	2	0	2	2	0	1	1	1	1	0	0	0	1	0	0	2
213	0	2	0	0	0	0	1	2	0	0	0	1	1	0	1	1	1	1	1	1	1	1	1	1	1	1	0	0	1	0	0	0	0	2	0	2	1	0	2	2	0	0	0	0	0	0	0	0	2
214	0	0	0	0	0	0	2	1	2	1	0	0	0	0	0	0	2	1	1	1	1	0	0	0	0	2	0	1	2	0	1	2	2	1	0	1	1	0	0	0	2	0	2	0	1	0	0	1	0
215	0	1	0	0	0	0	1	1	1	1	0	1	2	1	0	0	1	2	0	0	0	0	1	0	0	1	0	1	0	0	1	0	0	2	0	2	2	0	1	1	1	0	0	0	0	0	0	2	0
216	0	2	0	0	0	0	2	1	2	1	0	0	2	1	0	0	1	1	1	1	1	0	1	0	0	1	0	0	0	1	0	2	2	0	0	2	1	0	1	1	0	0	0	0	0	0	0	2	1
217	0	2	0	0	1	1	2	2	1	1	0	0	1	1	0	0	2	1	1	1	1	1	1	1	1	1	0	0	1	1	1	0	0	2	1	1	1	0	2	2	0	0	0	0	0	1	0	1	1
218	0	2	1	0	0	1	1	1	1	1	1	0	0	0	0	0	2	2	1	1	1	1	0	0	0	2	0	0	0	1	0	1	1	1	0	2	1	0	0	0	1	0	1	0	0	1	0	2	0
219	0	2	0	0	0	0	2	2	1	0	0	0	1	0	1	1	0	1	0	0	2	0	0	0	0	1	0	2	2	2	0	1	2	1	0	2	2	0	1	1	1	0	1	1	1	1	0	2	1
220	1	1	0	0	0	0	2	2	1	1	0	0	1	1	0	0	0	2	0	0	0	1	0	0	0	1	0	1	1	1	0	1	1	0	0	1	1	0	0	0	1	0	0	0	0	1	0	2	0
221	0	2	1	0	0	0	1	2	1	1	1	0	0	0	0	0	1	1	1	1	1	0	1	0	0	1	0	2	2	1	2	0	1	1	0	2	0	1	1	1	0	0	0	0	0	0	0	2	1
222	1	1	0	1	0	0	2	1	2	2	0	0	0	0	0	0	2	0	2	2	2	1	0	0	0	1	0	0	1	1	1	1	1	1	1	2	2	0	0	0	2	0	0	1	0	0	0	2	0
223	0	0	0	1	1	1	2	1	2	1	0	0	0	0	0	0	0	1	1	1	1	1	0	0	0	1	0	0	0	2	1	0	0	2	0	2	1	0	2	2	0	0	1	0	1	1	1	2	0
224	1	1	0	0	1	1	0	2	0	0	2	0	2	0	1	1	1	0	2	2	2	1	0	0	0	1	1	2	2	1	1	1	1	0	0	0	2	0	0	0	2	0	0	0	0	1	0	0	1
225	0	0	0	0	2	2	1	2	1	1	0	0	0	0	0	0	0	2	1	1	1	1	0	0	0	0	0	1	1	1	2	0	0	1	1	2	1	0	0	0	2	1	0	0	1	0	0	2	1
226	0	1	1	1	1	1	2	2	0	0	1	1	2	2	0	0	2	0	2	2	2	1	1	1	1	1	0	0	1	1	0	1	1	1	0	2	1	0	1	1	1	0	0	0	0	2	0	0	2
227	0	1	0	1	0	0	1	2	0	0	1	1	2	2	0	0	2	1	1	1	2	1	1	1	1	1	1	0	0	0	0	1	1	1	0	2	1	0	1	1	1	1	0	0	0	0	0	2	0
228	0	2	1	0	0	1	1	2	1	1	1	0	0	0	0	0	2	0	2	2	2	0	0	0	0	1	0	0	0	2	0	1	2	1	0	2	0	1	0	0	0	0	1	0	1	1	0	1	1
229	0	1	0	1	0	0	2	1	2	2	0	0	1	1	0	0	2	1	1	1	2	1	0	0	0	1	0	1	1	1	1	0	0	2	1	2	2	0	0	0	1	0	1	0	1	0	0	1	1
230	0	0	0	0	1	1	1	1	1	1	1	0	1	1	0	0	2	0	2	2	2	1	1	1	1	1	0	0	1	1	0	2	2	1	0	1	1	0	0	0	1	1	0	0	1	1	0	2	0
231	0	0	0	0	1	1	1	2	0	0	1	0	0	0	0	0	1	0	2	2	2	1	0	0	0	1	0	0	1	1	0	2	2	2	1	2	1	0	1	1	0	1	0	0	1	0	0	1	1
232	1	2	0	0	0	0	1	1	1	0	1	0	1	0	0	0	2	0	1	1	1	1	0	0	0	2	2	1	1	0	1	2	2	0	0	1	1	0	1	1	1	0	1	0	1	1	0	2	0
233	1	0	0	0	0	0	1	1	2	2	0	0	0	0	0	0	1	0	2	1	2	1	0	0	0	0	0	0	0	2	0	0	1	1	0	2	2	0	0	0	2	0	0	1	0	1	0	1	1
234	0	2	1	1	0	0	1	1	1	1	0	1	1	1	0	0	0	0	2	1	2	1	1	1	1	1	0	1	1	2	0	1	2	2	2	2	0	0	1	1	1	0	0	0	1	1	0	1	1
235	0	1	0	0	0	0	1	0	2	2	0	0	1	1	0	0	0	1	1	1	1	1	1	1	1	2	0	1	1	1	0	0	1	1	0	2	2	1	0	0	0	2	0	0	0	0	0	2	0
236	0	0	0	0	0	0	1	1	2	2	1	0	2	0	1	1	1	0	2	2	2	1	1	0	0	0	0	0	1	1	0	1	1	1	1	1	1	0	2	2	0	0	0	0	0	0	0	2	0
237	0	2	0	0	0	0	2	1	2	2	0	0	1	1	0	0	2	1	2	1	2	0	0	0	0	1	1	0	0	0	0	2	2	0	0	1	1	0	0	0	2	0	1	0	1	0	0	1	1
238	0	2	0	0	0	0	0	2	0	0	2	0	0	0	0	0	1	2	0	1	1	0	0	0	0	1	0	1	1	1	0	1	1	1	0	1	1	1	0	0	0	0	0	1	0	1	0	1	1
239	0	1	0	0	1	1	2	1	2	0	0	0	1	1	0	0	2	1	1	1	2	0	1	0	0	2	0	2	2	1	1	1	1	2	0	2	1	1	0	0	1	0	1	0	1	0	0	0	0
240	0	1	0	1	0	0	1	2	1	1	1	0	0	0	0	0	1	0	2	2	2	0	0	0	0	2	0	0	1	1	0	1	1	1	1	1	1	2	0	0	0	0	0	1	0	1	0	0	2
241	0	1	0	0	0	0	2	1	2	1	0	1	0	0	0	0	1	1	1	2	2	1	0	0	0	0	0	0	2	0	0	1	1	0	0	2	1	0	2	2	0	0	0	0	0	0	0	1	1
242	0	2	0	0	0	0	1	2	0	0	2	0	0	0	0	0	1	1	1	1	2	0	0	0	0	1	0	1	1	1	0	0	1	2	0	2	2	0	0	0	2	0	1	0	0	0	0	1	2
243	0	0	0	1	0	0	1	2	0	0	0	0	0	0	0	0	2	2	1	1	2	1	0	0	0	0	0	0	0	2	2	0	0	2	1	2	1	1	1	0	0	0	0	1	0	0	1	2	0
244	0	1	2	0	0	0	2	1	2	2	0	2	2	1	0	0	0	2	0	0	0	1	0	0	0	0	0	0	0	1	1	0	1	1	0	2	0	1	0	0	1	0	1	0	0	1	0	2	1
245	0	0	0	0	0	0	2	0	2	2	0	1	2	1	0	1	0	1	1	1	0	0	0	0	0	1	0	0	0	1	1	1	1	1	0	1	2	0	0	0	1	1	0	0	1	0	0	0	2
246	0	0	0	0	1	1	0	2	0	0	2	0	0	0	0	0	2	0	1	2	2	0	0	0	0	1	0	1	1	2	1	1	1	0	0	1	2	0	1	1	0	0	0	0	1	0	0	1	1
247	0	2	1	0	0	0	2	1	2	2	0	0	1	1	0	0	1	1	1	1	1	0	0	0	0	0	0	0	0	2	0	1	1	2	0	2	1	1	0	0	1	0	0	0	0	1	0	2	0
248	1	1	0	1	0	0	1	2	1	1	0	0	0	0	0	0	0	2	0	0	0	0	0	0	0	1	1	1	1	0	0	1	1	0	0	0	2	0	0	0	2	0	0	0	0	1	0	2	0
249	0	1	0	0	0	0	1	2	1	0	1	0	1	1	0	0	1	1	1	1	2	0	0	0	0	1	0	0	0	2	0	1	1	2	1	2	2	0	1	1	1	0	0	0	0	1	0	2	0
250	0	0	1	1	0	0	1	2	1	0	1	0	0	0	0	0	2	0	2	2	2	1	1	0	0	1	0	1	1	0	1	1	1	2	1	2	2	0	0	0	2	0	1	0	0	1	0	1	1
251	0	0	0	1	1	1	1	1	1	1	0	0	0	0	0	0	2	0	2	1	2	1	2	1	1	1	1	0	0	1	0	0	1	2	0	2	1	2	0	0	0	0	0	0	0	0	0	2	1
252	1	1	1	0	1	2	2	0	2	2	0	0	1	1	0	0	1	1	1	1	2	1	0	0	0	0	0	1	1	1	2	2	1	1	0	2	1	0	1	0	1	2	0	0	0	0	1	1	0
253	1	0	1	0	1	1	0	1	1	1	1	1	0	0	0	1	2	1	1	1	2	1	0	0	0	0	0	1	1	1	1	2	2	1	1	2	1	0	2	1	0	0	0	0	0	0	0	1	1
254	1	2	0	0	0	0	1	1	1	1	0	0	2	1	1	1	1	1	2	2	2	2	0	0	0	0	0	0	0	1	0	2	2	1	1	1	0	1	1	1	0	0	1	0	1	0	0	0	0
255	0	1	1	1	1	1	1	1	2	1	0	1	1	0	0	0	1	0	1	2	2	1	0	0	0	1	0	0	1	1	1	1	1	2	2	2	1	1	1	0	0	0	1	0	1	0	0	1	2
256	1	1	0	0	0	0	2	1	1	0	0	0	0	0	0	0	0	0	1	1	1	0	0	0	0	1	1	1	1	0	1	1	2	0	0	1	1	0	0	0	2	0	0	1	1	2	0	1	1
257	0	0	0	0	0	1	1	1	1	1	1	0	0	0	0	0	1	0	2	2	2	0	0	0	0	0	0	0	0	1	0	2	2	2	1	2	1	0	0	0	1	0	1	0	1	1	0	2	0
258	0	1	0	0	0	0	2	1	2	1	0	1	1	0	0	0	2	0	2	2	2	1	0	0	0	1	0	1	2	0	1	1	2	2	2	2	2	0	1	1	1	0	0	1	0	1	0	2	1
259	0	0	0	0	1	1	1	0	2	2	0	0	1	1	0	0	1	1	1	1	1	0	0	0	0	2	0	1	0	1	2	0	0	1	0	2	1	0	1	1	0	1	0	1	1	1	0	2	0
260	0	1	0	0	0	0	1	2	0	0	0	0	0	0	0	0	0	2	0	1	1	0	0	0	0	0	0	0	2	0	0	0	1	1	0	2	1	1	1	1	0	1	0	0	0	1	0	1	1
261	0	2	1	0	0	0	2	2	1	1	0	0	1	1	0	0	0	1	1	1	0	0	0	0	0	0	0	1	1	1	1	0	1	1	0	2	0	1	0	0	0	0	1	0	1	0	0	2	0
262	0	2	1	1	0	0	2	0	2	2	0	0	1	0	0	0	2	1	1	1	1	0	0	0	0	0	0	0	1	1	0	1	1	1	0	2	1	0	1	1	1	0	0	0	0	1	0	0	1
263	0	2	1	0	1	1	2	1	0	0	0	0	0	0	0	0	1	0	2	1	2	0	0	0	0	1	0	0	0	2	2	2	2	0	0	0	1	0	0	0	1	0	0	0	0	0	0	1	1
264	0	2	0	0	0	0	1	1	1	1	1	0	0	0	0	0	1	1	1	1	2	0	0	0	0	1	0	0	1	1	0	1	0	2	1	2	1	0	1	1	0	0	1	0	1	0	0	2	1
265	0	1	0	1	0	0	2	2	1	1	0	0	0	0	0	0	1	1	1	1	2	0	2	0	0	0	1	1	1	1	0	2	2	2	1	2	0	0	1	1	0	0	0	0	0	1	0	0	2
266	1	1	0	0	1	1	2	1	2	1	0	0	1	0	0	0	1	2	0	0	1	1	0	0	0	1	0	0	2	0	0	1	1	1	0	2	1	0	2	2	0	0	0	0	0	1	0	2	0
267	0	2	0	0	0	0	2	2	2	1	0	0	1	0	0	0	1	0	2	2	2	1	0	0	0	1	0	2	2	1	1	0	0	2	0	2	1	1	1	0	0	1	1	0	0	1	0	1	1
268	0	2	1	1	0	0	2	1	2	2	0	0	0	0	0	0	1	1	1	1	2	0	0	0	0	2	0	0	0	2	2	0	1	2	1	2	0	0	2	1	0	0	1	0	1	0	0	1	1
269	0	2	0	0	0	0	1	1	0	0	1	0	0	0	0	0	1	1	1	1	2	1	1	0	0	0	0	0	0	1	0	1	1	1	0	1	2	0	0	1	1	0	0	1	0	0	0	2	1
270	0	1	0	1	0	0	2	2	0	0	0	0	1	1	0	0	1	1	0	0	0	0	0	0	0	1	0	1	2	0	0	0	0	2	0	2	1	1	0	0	1	0	0	1	0	1	0	0	2
271	0	1	0	1	0	0	1	1	2	2	0	1	2	0	0	0	2	1	1	1	1	0	0	0	0	2	0	1	2	0	1	2	2	0	0	1	0	0	2	2	0	0	1	0	1	0	0	1	1
272	0	2	0	0	0	0	1	2	1	0	1	0	0	0	0	0	2	0	1	1	1	0	0	0	0	1	0	0	0	2	0	0	1	2	1	2	1	1	0	0	1	1	0	0	0	1	0	0	2
273	1	1	0	2	0	0	2	0	2	1	0	0	0	0	0	0	0	0	2	1	2	0	1	0	0	1	0	0	2	0	0	1	2	1	0	2	2	0	0	0	1	0	1	0	1	0	0	2	0
274	0	0	0	1	0	0	2	2	2	1	0	0	2	2	0	1	2	2	0	1	2	0	1	0	0	2	0	0	1	1	1	1	1	0	0	0	1	1	1	1	0	0	0	0	0	1	0	2	1
275	0	2	1	0	0	1	1	1	1	1	1	0	0	0	0	0	2	1	1	1	2	0	0	0	0	1	0	1	2	1	0	0	0	2	0	2	1	0	1	1	1	0	0	0	0	1	0	2	0
276	0	1	0	0	1	1	2	1	0	0	0	1	2	2	0	0	2	1	1	1	2	0	0	0	0	2	0	1	1	2	0	1	1	2	2	2	2	0	1	1	1	0	0	0	0	1	0	1	1
277	0	2	0	0	0	0	1	1	2	2	0	0	0	0	0	0	0	0	2	2	2	1	0	0	0	1	1	0	0	1	0	1	2	2	0	2	1	2	0	0	0	0	0	0	1	0	0	1	2
278	0	0	0	0	1	1	2	1	2	2	0	0	0	0	0	0	1	1	1	1	2	1	1	0	0	0	0	2	2	0	1	1	1	2	0	2	1	0	1	1	1	0	0	0	0	0	0	1	1
279	0	2	0	0	0	0	2	1	2	1	0	0	0	0	0	0	1	0	1	1	1	1	1	1	1	1	0	0	1	1	1	1	1	2	1	1	1	2	0	0	0	0	0	0	0	1	0	1	1
280	0	1	0	0	0	0	1	1	1	1	1	0	0	0	0	0	2	1	2	2	2	0	0	0	0	1	0	1	1	1	0	2	2	2	1	2	2	0	0	1	1	0	0	1	0	1	0	1	1
281	0	1	0	0	1	1	2	2	1	0	0	1	1	0	0	0	2	0	2	2	2	0	2	0	0	0	0	0	0	2	0	1	1	2	0	2	2	0	0	1	1	0	0	1	0	1	0	1	2
282	0	1	0	0	0	0	2	1	2	2	0	2	2	1	0	0	1	1	1	1	1	0	0	0	0	0	0	0	1	0	0	1	2	2	1	2	1	0	2	2	0	0	0	0	0	0	0	2	0
283	1	2	0	1	0	0	1	2	1	1	1	0	0	0	0	0	1	1	1	1	1	0	0	0	0	1	0	0	0	2	0	0	0	2	1	2	0	1	0	0	1	0	0	0	0	0	0	1	1
284	0	0	0	0	0	0	2	1	2	2	0	1	1	1	0	0	2	0	2	2	2	0	1	1	1	1	0	1	1	1	2	1	1	1	1	1	2	0	1	1	1	0	1	0	0	1	0	2	0
285	0	0	0	0	0	1	1	2	0	0	0	1	2	1	0	0	1	1	1	1	1	0	1	0	0	1	0	0	0	2	0	2	2	0	0	1	2	0	0	1	1	1	0	0	0	1	0	0	2
286	1	1	0	1	0	0	0	2	0	0	1	0	0	0	0	0	1	1	1	2	2	0	0	0	0	1	0	1	1	1	0	0	2	0	0	2	0	1	0	0	1	0	0	0	0	1	0	1	1
287	0	0	0	0	0	0	2	2	1	1	0	1	2	2	0	0	1	0	2	0	2	0	0	0	0	2	1	0	1	2	0	1	1	0	0	2	2	0	0	0	2	1	0	0	1	0	0	1	1
288	0	0	0	0	2	2	2	0	2	1	1	0	0	0	0	0	0	0	2	1	2	1	1	0	0	1	0	0	0	2	1	1	1	2	1	1	1	0	2	2	0	0	1	0	1	1	0	0	2
289	0	1	0	1	0	0	2	1	2	1	0	0	2	2	0	0	2	1	1	1	2	0	1	0	0	0	0	0	0	1	1	0	1	1	0	2	1	1	1	1	1	0	2	0	0	1	0	1	1
290	0	0	0	0	0	0	1	0	2	2	0	1	2	1	0	0	0	0	2	1	2	1	2	1	1	1	0	1	1	1	1	1	1	2	1	2	1	0	0	0	2	0	0	0	0	1	0	2	2
291	0	2	0	0	0	0	2	0	2	2	0	0	2	1	1	1	2	0	2	2	2	1	0	0	0	0	0	0	1	1	1	1	2	2	2	2	1	0	1	0	1	0	0	0	1	1	0	2	0
292	0	1	0	0	0	0	2	1	2	2	0	0	0	0	0	0	2	1	1	1	1	0	1	0	0	0	0	0	1	1	1	1	1	1	0	2	1	0	2	2	0	1	0	0	1	1	0	0	2
293	0	1	0	0	1	1	2	0	2	2	0	0	1	1	0	0	2	0	2	1	2	0	0	0	0	1	0	1	0	1	2	1	1	0	0	0	1	1	0	0	0	0	0	0	0	0	0	2	0
294	0	1	0	1	0	0	1	1	1	1	1	0	1	1	0	0	1	1	1	1	2	0	0	0	0	1	0	0	0	1	0	0	0	1	0	2	1	0	2	2	0	1	0	1	0	1	0	2	0
295	0	0	0	0	1	1	2	1	2	2	0	0	1	1	0	0	1	0	2	1	2	0	1	0	0	1	0	1	2	0	0	2	2	0	0	0	1	0	0	0	0	1	0	0	1	1	1	1	0
296	0	1	0	0	0	0	2	1	2	2	0	0	1	1	0	0	2	1	2	1	2	0	0	0	0	1	0	0	0	2	0	2	2	1	0	1	2	0	0	0	2	0	0	0	0	0	0	2	1
297	0	2	0	1	0	0	2	2	0	0	0	0	2	1	0	0	2	0	2	2	2	0	0	0	0	1	0	0	0	2	1	1	1	2	1	1	1	0	0	0	1	0	0	1	0	0	0	1	1
298	0	0	0	0	0	0	2	1	2	1	0	1	1	0	0	0	0	0	1	1	2	0	0	0	0	1	0	0	1	1	1	1	2	2	2	2	1	1	1	1	1	0	1	0	1	2	0	2	0
299	0	1	1	0	0	1	2	1	2	1	0	1	2	1	1	1	1	1	1	1	1	1	0	0	0	0	0	2	1	1	1	1	1	1	0	1	1	0	2	2	0	0	0	0	0	1	1	1	0
300	0	0	1	0	0	0	2	0	2	2	0	0	1	1	0	0	2	0	2	2	2	2	0	0	0	0	0	2	2	1	1	1	2	2	2	2	1	2	0	0	0	1	0	1	0	1	0	2	0
301	1	2	0	0	0	0	2	1	2	2	0	0	0	0	0	0	0	2	0	1	2	1	2	1	1	1	1	1	1	1	0	1	1	2	2	2	2	0	1	0	1	0	1	0	2	2	0	1	0
302	1	2	1	2	0	0	1	1	1	1	1	0	0	0	0	0	1	1	1	1	1	1	1	1	1	1	0	1	2	0	1	2	2	0	0	1	1	0	0	0	2	0	0	0	0	0	0	2	0
303	0	0	0	0	0	1	1	1	1	1	1	1	2	1	0	0	1	0	2	2	2	0	1	0	0	1	0	1	2	0	1	0	0	2	0	2	0	0	1	1	1	0	1	0	0	0	0	0	2
304	0	2	1	0	0	0	2	2	1	1	0	0	1	0	0	1	1	0	2	2	2	0	0	0	0	2	0	0	0	1	0	1	1	1	1	2	1	0	0	0	2	0	1	0	0	0	0	2	0
305	0	1	0	0	0	0	2	2	1	0	1	0	1	1	0	0	2	0	2	2	2	1	0	0	0	0	0	0	0	1	0	0	0	1	0	1	2	1	0	0	0	0	0	0	0	1	0	0	2
306	0	1	2	0	0	0	1	2	1	1	0	0	0	0	0	0	1	1	1	1	1	0	0	0	0	1	1	0	1	2	0	1	1	1	0	2	2	0	2	2	1	0	0	0	0	0	0	0	2
307	0	2	1	1	0	0	1	2	1	1	1	0	0	0	0	0	1	2	0	0	1	0	0	0	0	1	0	1	1	1	1	1	1	1	1	1	0	1	1	1	0	0	0	1	0	0	0	2	0
308	1	2	0	0	0	0	2	1	2	2	0	0	0	0	0	0	1	2	0	0	2	0	0	0	0	2	0	1	1	2	0	1	2	2	2	2	1	0	0	0	1	1	0	1	0	1	0	2	0
309	0	0	0	0	1	1	2	1	2	1	0	0	1	0	1	1	1	0	2	2	2	0	0	0	0	2	0	1	1	2	0	0	0	2	2	2	1	1	0	0	1	0	0	0	0	1	0	2	1
310	1	1	0	1	0	0	1	1	2	2	0	1	1	0	0	0	1	2	1	2	2	0	0	0	0	1	0	0	0	2	1	1	1	1	0	1	1	0	1	1	1	1	0	0	1	0	0	2	0
311	0	0	0	0	1	1	2	2	1	0	1	0	1	1	0	0	1	1	1	0	2	0	1	1	1	1	1	1	1	1	0	2	2	0	0	2	2	1	0	0	1	0	1	1	0	1	0	2	1
312	0	1	0	0	0	0	1	2	0	0	1	1	1	1	0	1	2	1	1	1	2	0	0	0	0	2	0	0	0	1	0	1	1	1	0	2	1	0	1	1	1	0	1	0	0	0	0	2	0
313	0	2	0	0	1	1	2	2	1	0	0	0	0	0	0	0	2	2	1	1	1	1	0	0	0	0	1	1	1	0	0	2	2	1	1	1	2	0	0	0	2	0	0	0	0	0	0	1	1
314	1	1	0	0	1	1	1	0	2	2	0	0	0	0	0	0	1	2	0	0	1	0	1	1	1	2	0	0	0	2	0	1	1	1	0	1	1	1	0	0	1	0	0	0	1	0	0	2	1
315	0	0	0	0	2	2	1	1	1	1	1	0	0	0	0	0	1	0	1	1	1	1	1	1	1	1	0	0	0	2	1	2	2	0	0	1	1	1	0	1	1	0	1	0	0	1	0	2	0
316	0	2	0	0	0	0	1	1	1	1	0	0	1	1	0	0	2	1	1	1	2	0	0	0	0	0	0	1	1	1	2	2	2	0	0	1	1	1	0	0	1	0	1	0	1	0	0	2	0
317	0	2	1	1	0	0	2	2	1	1	0	0	1	1	0	0	1	0	2	2	2	0	1	0	0	2	0	0	0	1	0	0	0	2	0	2	1	1	0	0	1	1	0	1	1	0	0	0	2
318	1	1	0	0	1	1	1	1	1	1	0	0	0	0	0	0	1	0	2	1	2	0	0	0	0	0	0	1	1	1	1	2	2	0	0	0	0	0	2	1	0	0	0	0	0	0	0	1	0
319	1	1	0	0	0	0	2	1	2	1	0	0	1	1	0	0	0	1	1	1	1	0	0	0	0	1	0	0	1	1	0	1	1	2	0	2	2	0	0	0	2	0	0	0	1	0	0	1	0
320	0	2	0	0	0	0	2	1	2	1	0	0	0	0	0	0	1	0	2	0	2	0	1	1	1	1	0	1	2	0	0	2	2	0	0	1	2	1	0	0	0	0	1	0	1	0	0	1	1
321	0	2	0	0	0	0	2	1	2	2	0	1	1	0	0	0	0	0	2	2	2	0	0	0	0	1	0	0	0	2	0	1	2	2	1	2	1	1	0	0	0	0	0	0	1	1	0	2	0
322	0	2	1	1	0	0	1	2	1	1	1	0	0	0	0	0	1	2	0	0	0	1	1	0	0	0	0	0	0	2	0	0	1	2	0	2	0	0	2	1	0	0	1	0	1	0	0	1	1
323	0	2	0	0	0	0	1	1	1	0	1	0	1	1	0	0	1	1	1	1	2	0	1	0	0	2	0	0	1	1	0	1	1	2	1	2	1	1	0	0	0	0	0	0	1	1	0	0	0
324	0	1	1	0	0	1	2	0	1	1	0	1	1	1	0	0	0	1	1	1	1	1	1	1	1	1	0	0	1	1	0	0	1	2	0	2	1	0	1	1	1	1	0	0	0	1	0	2	0
325	0	1	0	0	0	0	2	2	1	1	1	0	1	0	0	0	1	1	1	1	1	1	0	0	0	0	0	0	0	1	1	2	2	2	1	2	0	0	1	1	1	0	1	0	1	1	0	2	0
326	0	2	0	0	0	0	1	2	0	0	1	0	0	0	0	0	0	1	1	1	2	0	1	0	0	1	1	0	0	0	0	1	1	1	0	1	1	0	2	2	0	0	0	0	0	0	0	0	1
327	0	1	1	0	0	1	1	2	1	1	0	0	0	0	0	0	2	0	2	2	2	0	0	0	0	1	0	0	1	1	0	1	1	2	0	2	2	0	1	1	1	0	0	0	0	1	0	0	2
328	0	1	2	0	0	0	1	1	2	1	0	0	0	0	0	0	0	2	0	1	1	0	0	0	0	2	1	0	0	1	0	1	1	1	1	2	0	0	1	1	0	0	0	0	1	1	0	2	0
329	1	2	0	0	0	0	2	0	2	2	0	0	0	0	0	0	2	1	1	1	2	0	0	0	0	1	0	0	0	1	0	2	2	1	1	1	1	1	1	1	0	0	0	0	0	1	0	1	1
330	0	0	0	0	1	1	1	1	1	1	0	0	0	0	0	0	1	0	2	2	2	0	0	0	0	2	0	0	0	2	0	1	2	1	1	1	0	0	1	1	0	0	0	0	0	1	0	2	2
331	0	1	0	0	1	1	1	2	1	1	1	1	1	0	0	0	1	1	1	1	2	0	0	0	0	0	0	1	1	2	0	1	1	2	2	2	1	1	1	1	1	0	0	0	1	1	0	2	0
332	1	2	0	1	0	0	2	1	2	1	0	0	2	2	0	1	2	2	1	1	1	0	0	0	0	1	0	0	1	1	1	2	2	1	0	2	1	0	2	2	0	0	0	0	0	0	0	2	1
333	0	1	0	1	0	0	2	1	1	1	0	2	2	1	0	0	1	1	1	1	1	1	0	0	0	2	0	0	0	1	0	2	2	1	0	1	1	0	0	0	1	0	0	0	0	0	0	1	1
334	0	1	0	0	0	0	2	1	2	1	0	0	2	2	0	1	1	1	1	1	1	0	0	0	0	1	0	0	1	1	0	1	2	1	0	2	0	0	1	1	0	0	0	0	0	0	0	1	2
335	0	1	0	1	0	0	2	2	2	0	0	0	1	1	0	0	1	0	2	2	2	0	0	0	0	1	0	1	1	1	1	2	2	1	1	1	1	0	1	1	1	0	1	0	1	0	0	2	1
336	0	1	1	1	0	0	1	2	1	1	0	0	0	0	0	0	0	2	0	1	2	0	0	0	0	2	0	0	1	1	1	1	1	1	1	1	2	0	0	0	2	0	0	0	0	1	0	2	1
337	0	1	0	0	0	0	1	1	1	1	0	0	2	2	0	0	0	1	1	1	2	1	0	0	0	1	0	1	1	1	0	1	1	0	0	0	1	0	0	0	2	1	0	0	0	2	0	1	1
338	0	0	0	0	1	1	2	2	1	1	0	0	1	1	0	0	1	0	2	2	2	0	0	0	0	1	0	2	2	0	0	1	2	1	0	2	2	0	1	1	1	0	0	0	0	1	0	2	0
339	0	0	0	1	0	0	2	2	2	1	0	0	0	0	0	0	2	0	1	1	1	2	1	1	1	1	0	0	1	1	1	1	1	1	0	1	1	0	2	2	0	0	1	0	1	1	0	0	2
340	0	1	0	0	1	1	1	2	1	0	1	1	2	1	0	0	1	0	2	2	1	0	0	0	0	0	0	0	1	1	0	0	2	1	0	2	1	0	2	2	0	0	0	0	0	0	1	1	0
341	0	1	0	0	0	0	1	2	1	1	1	1	1	0	0	0	0	1	1	1	1	2	1	1	1	1	0	0	0	2	1	1	1	1	0	1	1	0	0	0	2	0	0	1	0	0	0	1	2
342	0	2	0	0	0	0	2	1	1	1	0	0	1	1	0	0	1	2	0	1	1	0	1	1	1	1	0	0	1	1	0	2	2	0	0	1	1	0	1	1	1	1	0	0	1	0	0	2	0
343	0	2	0	0	0	0	2	1	2	2	0	0	0	0	0	0	1	2	1	2	2	0	0	0	0	0	0	0	0	2	1	1	1	1	1	1	1	0	0	0	1	2	0	0	0	0	1	1	1
344	0	2	0	0	0	0	2	2	1	1	0	0	0	0	0	0	2	0	2	2	2	1	1	0	0	0	0	0	1	1	0	1	1	2	0	2	1	0	0	0	1	1	0	0	1	0	0	2	0
345	0	0	1	0	0	0	2	1	2	1	1	0	1	1	0	0	0	0	2	2	2	1	1	1	1	1	0	1	1	2	0	0	2	0	0	2	2	1	0	0	1	0	1	0	1	1	0	0	2
346	0	1	0	0	0	0	2	2	2	1	0	0	0	0	0	0	1	0	1	1	1	1	2	1	1	0	0	0	0	2	1	0	0	2	0	2	0	0	1	1	0	0	0	0	0	0	0	0	1
347	1	2	0	1	0	0	1	2	0	0	0	0	0	0	0	0	1	0	1	1	1	0	0	0	0	1	1	0	1	0	0	1	1	2	1	2	1	0	2	2	0	0	0	0	1	1	0	0	2
348	0	0	0	0	1	1	2	2	1	0	0	0	1	0	0	0	0	2	0	0	0	1	1	1	1	2	0	0	0	1	0	2	2	0	0	1	0	0	1	1	1	0	0	1	0	1	0	1	1
349	0	1	0	0	1	1	2	0	2	2	0	0	0	0	0	0	0	2	1	1	1	1	1	1	1	0	0	0	1	1	0	2	2	0	0	0	1	1	0	0	0	0	0	0	1	1	0	2	1
350	0	1	0	0	1	1	1	2	1	1	1	0	0	0	0	0	0	2	0	0	0	0	1	0	0	1	0	0	0	2	1	1	1	1	0	2	1	0	1	1	1	0	0	0	0	1	0	2	0
351	0	1	0	1	0	0	1	2	0	0	1	0	0	0	0	0	1	1	0	0	1	1	0	0	0	1	0	0	0	2	0	1	2	0	0	2	1	1	1	1	0	0	0	1	0	1	0	1	1
352	0	0	0	0	0	0	2	2	1	0	1	1	1	0	0	0	0	2	0	0	1	0	0	0	0	1	0	0	1	1	1	2	2	0	0	1	0	1	0	0	1	0	1	0	1	2	0	0	2
353	0	0	0	0	0	0	2	0	2	2	0	0	0	0	0	0	0	2	0	0	1	0	0	0	0	1	0	1	1	1	1	1	1	2	0	2	2	1	0	0	1	0	0	0	0	1	0	2	0
354	0	1	0	0	0	0	1	1	2	2	0	0	0	0	0	0	0	1	1	1	1	0	0	0	0	1	0	0	1	0	0	2	2	1	0	2	1	1	0	0	1	0	1	1	0	1	0	2	0
355	0	2	0	0	0	0	2	2	1	1	0	0	1	1	0	0	1	1	1	1	2	2	1	1	1	1	0	0	0	1	0	2	2	0	0	1	1	0	0	0	2	0	0	1	0	1	0	1	1
356	0	0	0	0	0	0	1	1	1	1	1	0	0	0	0	0	1	1	1	1	1	2	1	1	1	1	0	0	1	1	0	1	1	1	0	2	1	0	2	2	0	0	0	0	0	1	0	0	1
357	1	0	1	0	1	1	1	2	1	1	1	0	0	0	0	0	1	0	2	2	2	1	1	0	0	1	0	0	1	1	0	1	2	2	0	2	2	0	0	0	1	0	1	0	0	1	0	1	1
358	1	1	0	0	0	0	2	2	2	2	0	1	1	0	0	0	1	0	1	1	1	0	1	0	0	2	0	0	1	1	1	0	2	0	0	2	2	0	0	0	2	0	1	0	1	1	0	0	2
359	0	1	1	0	0	0	1	2	0	0	1	0	0	0	0	0	2	1	1	1	1	0	1	0	0	0	0	0	1	0	0	0	1	1	1	2	1	1	0	0	1	0	0	0	0	1	0	0	1
360	0	1	0	0	0	0	1	1	1	1	0	0	1	1	0	0	0	1	1	1	1	1	0	0	0	0	0	0	2	0	0	1	1	2	0	2	1	0	0	0	1	0	0	0	1	0	0	1	1
361	0	2	1	1	0	0	2	1	2	2	0	0	1	1	0	0	0	1	1	1	1	0	0	0	0	1	1	1	1	0	1	2	2	1	0	2	2	0	2	2	0	0	1	0	0	1	0	1	1
362	0	1	0	1	0	0	2	2	1	1	0	0	1	0	0	1	0	0	2	2	2	0	1	1	1	1	0	0	0	1	0	2	2	1	0	1	1	0	1	1	1	0	0	0	0	2	0	1	1
363	0	0	0	0	1	1	2	0	2	2	0	0	1	1	0	0	2	1	1	2	2	0	0	0	0	2	0	0	1	1	1	1	0	0	0	2	1	0	2	2	0	1	0	0	1	1	0	2	0
364	0	1	0	0	0	0	1	2	1	0	1	1	2	2	0	0	2	0	2	2	2	1	0	0	0	0	0	0	0	2	1	0	2	2	1	2	2	0	1	1	0	0	1	0	1	2	0	0	1
365	0	0	0	1	0	0	0	2	0	0	2	1	1	1	0	0	2	0	1	1	1	0	1	0	0	0	0	0	2	0	0	1	1	1	0	2	2	1	0	0	1	0	0	0	0	1	0	2	0
366	0	1	0	2	0	0	2	2	1	1	1	1	0	0	0	0	0	0	2	2	2	0	0	0	0	0	0	1	1	2	0	2	2	1	0	2	1	0	2	2	0	2	0	0	0	0	0	2	1
367	0	1	0	1	0	0	2	0	2	1	1	0	1	1	0	0	0	1	0	0	0	1	0	0	0	0	0	1	1	1	2	2	2	0	0	0	2	0	1	1	1	0	0	0	0	1	0	0	2
368	1	2	1	1	0	0	2	1	1	0	0	1	1	0	0	0	1	1	1	1	1	1	1	1	1	0	0	0	0	2	1	1	1	2	0	2	1	0	2	2	0	0	0	0	0	1	0	1	1
369	0	1	0	1	0	0	2	2	1	1	1	1	2	1	0	1	0	1	1	1	2	0	0	0	0	0	0	0	0	2	0	2	2	0	0	1	1	1	0	0	0	0	0	0	0	0	0	0	1
370	0	1	0	0	0	0	1	1	2	2	0	0	1	1	0	0	1	1	1	1	2	0	0	0	0	2	0	0	0	2	2	1	1	1	0	2	1	0	0	0	2	0	0	1	0	1	0	2	0
371	0	1	0	0	1	1	1	1	1	1	1	1	1	0	0	0	0	2	1	2	2	0	0	0	0	1	0	1	1	1	0	2	1	2	1	2	1	0	1	1	1	1	0	0	1	0	1	0	1
372	0	1	0	0	0	0	1	2	2	2	0	1	2	2	0	0	2	0	2	2	2	1	0	0	0	0	0	0	1	0	0	1	1	1	0	2	1	1	0	0	1	1	0	0	0	1	0	1	1
373	0	2	0	0	0	0	1	1	1	1	1	0	0	0	0	0	2	2	1	1	1	0	0	0	0	1	0	0	0	1	0	1	1	2	0	2	2	0	0	0	2	0	0	0	0	1	0	2	0
374	0	2	0	0	0	0	2	0	2	2	0	0	0	0	0	0	2	1	1	1	1	0	0	0	0	0	0	0	1	1	1	1	2	0	0	2	1	0	0	0	1	1	0	0	0	1	0	1	1
375	0	1	0	0	0	1	0	2	0	0	2	0	1	1	0	0	0	2	0	1	1	0	1	0	0	0	0	0	1	0	0	1	1	2	0	2	1	0	1	1	1	0	1	0	1	1	0	1	1
376	0	2	0	0	1	1	2	1	1	1	0	1	2	2	0	0	2	0	2	2	2	2	0	0	0	0	0	0	1	2	0	1	2	2	0	2	1	0	1	0	1	0	0	0	0	0	0	1	1
377	0	1	1	0	0	0	1	2	1	1	1	0	1	1	0	0	0	2	1	2	2	1	1	1	1	1	0	1	2	1	0	1	1	1	0	2	1	1	0	0	0	0	0	0	0	0	0	0	2
378	0	1	0	0	0	0	1	1	1	1	0	0	0	0	0	0	1	1	1	0	2	1	0	0	0	1	0	0	1	1	1	1	1	0	0	0	1	0	1	1	1	0	0	1	0	1	0	2	0
379	1	1	0	1	1	1	2	1	2	1	0	0	1	1	0	0	0	2	1	1	1	0	0	0	0	0	0	1	1	1	2	1	1	2	2	2	1	1	0	0	1	0	0	0	1	0	0	1	1
380	0	1	0	1	0	0	1	1	2	2	0	1	2	2	0	0	1	0	2	1	2	0	0	0	0	1	1	1	1	0	1	0	1	2	0	2	2	0	2	2	0	0	1	0	1	0	0	2	0
381	1	1	0	0	0	0	2	2	1	0	0	0	0	0	0	0	1	1	1	1	2	1	1	1	1	1	0	1	2	1	0	1	2	1	0	2	2	0	1	1	1	0	2	0	0	1	0	1	1
382	0	2	0	0	0	0	2	2	2	1	0	1	0	0	0	1	1	2	0	1	1	1	0	0	0	1	0	0	0	1	0	1	1	1	1	2	1	0	0	0	1	1	0	0	1	0	0	2	0
383	0	2	0	0	0	0	2	1	2	1	0	1	1	0	0	0	1	1	1	1	1	1	0	0	0	1	1	1	1	1	0	2	2	2	0	2	2	0	1	1	1	0	0	0	0	1	0	2	0
384	0	1	0	0	1	1	2	0	2	1	0	0	1	1	0	0	1	1	1	1	1	0	0	0	0	2	0	0	0	2	2	1	2	2	0	2	1	0	0	0	1	0	0	0	1	0	0	2	0
385	0	2	0	0	0	0	2	2	1	0	0	0	1	0	1	1	1	1	1	1	1	0	1	0	0	0	0	0	0	1	0	2	2	0	0	1	2	0	0	0	2	1	0	0	1	0	1	1	1
386	1	0	0	0	2	2	2	2	1	0	0	1	2	1	0	0	0	0	2	1	2	0	1	0	0	0	1	0	1	0	0	1	1	1	0	2	2	0	0	0	1	1	1	0	0	1	0	1	1
387	0	0	0	0	0	0	1	2	0	0	1	0	0	0	0	0	1	1	1	1	2	0	0	0	0	1	1	1	1	0	0	2	2	0	0	1	1	0	0	0	1	0	0	0	0	1	0	2	0
388	0	1	1	0	0	0	1	1	1	1	1	0	1	1	0	0	2	2	1	1	2	0	0	0	0	1	0	0	1	0	0	1	2	1	1	2	1	0	1	1	1	1	0	1	2	0	0	2	0
389	0	1	0	0	0	0	1	2	1	0	1	1	2	0	0	0	2	1	1	1	1	0	0	0	0	1	0	0	0	2	1	2	2	2	1	2	2	0	0	0	2	0	1	0	1	2	0	1	0
390	0	1	1	1	0	0	2	1	1	1	0	0	0	0	0	0	1	0	1	2	2	0	0	0	0	0	0	0	1	1	0	1	1	1	0	2	1	0	0	0	2	0	1	0	0	0	0	0	2
391	0	0	0	0	1	1	1	2	0	0	1	0	1	1	0	0	0	1	1	1	2	0	0	0	0	2	0	0	0	2	1	0	1	0	0	2	2	1	0	0	1	0	0	0	0	1	0	1	1
392	0	0	0	0	1	1	1	1	2	1	0	1	2	1	0	1	2	0	2	2	2	0	0	0	0	1	1	0	0	1	0	1	1	0	0	2	1	0	0	0	1	0	1	0	1	0	0	1	2
393	1	2	0	0	0	0	1	1	2	2	0	1	0	0	0	1	1	1	1	1	1	0	1	0	0	1	0	0	1	0	0	0	1	1	0	2	0	0	1	1	1	0	1	0	1	0	0	2	0
394	0	1	0	0	0	0	2	2	1	1	0	0	0	0	0	0	1	1	1	1	2	0	0	0	0	2	0	1	1	1	1	0	0	2	0	2	2	0	0	0	2	0	0	0	0	1	0	1	2
395	0	2	0	0	1	1	1	1	2	1	0	1	1	1	0	0	1	1	1	1	1	0	0	0	0	0	0	0	0	2	0	1	1	2	1	2	2	0	0	0	2	0	1	0	0	1	0	2	1
396	0	1	0	1	0	0	1	1	2	2	0	0	1	1	0	0	2	1	2	2	1	0	1	0	0	1	0	1	2	0	0	1	2	1	0	2	1	0	1	1	1	0	0	1	0	1	0	1	1
397	0	1	0	0	1	1	2	1	1	1	0	0	1	1	0	0	1	0	1	1	2	1	1	1	1	1	0	1	1	1	1	1	1	0	0	1	1	0	0	0	2	0	0	0	1	0	0	1	1
398	0	1	0	1	1	1	1	1	1	1	1	0	0	0	0	0	0	0	2	2	2	1	0	0	0	0	0	0	0	2	0	1	1	2	1	2	0	1	0	0	0	0	0	0	0	0	1	0	1
399	0	2	0	1	0	0	2	2	2	1	0	0	1	2	0	0	1	0	1	1	1	0	0	0	0	1	0	1	2	0	0	1	2	0	0	2	2	0	1	1	0	1	0	0	0	0	0	2	0
400	0	1	0	2	0	0	2	1	2	1	0	0	0	0	0	0	1	1	1	1	2	0	0	0	0	2	1	1	1	1	0	2	2	1	0	2	1	0	0	0	1	0	0	0	0	1	0	0	1
401	0	0	0	0	0	0	2	1	1	1	1	0	0	0	0	0	1	1	1	1	2	0	0	0	0	2	0	0	0	0	0	1	1	1	0	1	2	0	1	1	1	1	0	0	0	0	0	1	0
402	0	2	0	0	0	0	1	1	1	0	1	0	2	1	0	0	2	1	1	1	1	0	0	0	0	1	0	0	0	1	0	1	2	0	0	1	0	0	1	1	1	0	0	1	1	2	0	2	1
403	0	1	0	1	1	1	1	2	0	0	1	1	0	0	0	1	2	2	0	0	1	1	2	1	1	1	0	0	0	1	0	0	0	1	1	2	1	0	0	0	2	0	0	0	0	1	0	0	1
404	0	2	1	2	0	0	1	1	1	1	1	1	1	0	0	0	0	1	1	1	0	1	1	1	1	0	0	2	2	1	2	1	2	2	2	2	1	0	1	1	1	0	1	0	1	0	0	2	1
405	0	0	0	0	0	0	1	1	1	1	1	0	1	0	0	0	2	1	1	1	2	0	0	0	0	1	0	0	1	1	1	1	1	1	1	1	1	0	0	0	2	0	0	0	0	0	0	2	0
406	0	0	0	0	1	1	1	1	1	1	0	0	1	1	0	0	0	2	0	0	1	0	0	0	0	2	1	0	0	0	0	0	0	1	0	2	1	1	0	0	1	0	0	0	2	2	0	1	2
407	1	0	0	0	0	0	2	2	1	1	0	1	1	0	0	1	1	2	0	0	1	1	0	0	0	0	0	0	0	1	0	0	1	2	1	2	2	0	2	2	0	0	0	0	0	1	0	2	0
408	0	2	0	0	0	0	2	2	2	1	0	0	1	1	0	0	1	0	2	2	2	0	0	0	0	1	0	0	0	2	1	1	0	0	0	2	1	0	1	0	2	0	0	0	0	1	0	2	0
409	0	1	0	0	0	0	2	2	2	0	0	0	1	1	0	0	1	0	2	1	2	0	1	0	0	0	1	1	1	1	0	1	1	0	0	2	0	0	1	1	0	0	0	0	0	2	0	1	1
410	0	1	0	1	0	0	2	1	1	1	0	0	1	1	0	0	1	1	1	0	2	0	0	0	0	2	0	2	2	1	1	1	2	0	0	1	1	1	0	0	0	1	0	1	1	0	0	1	1
411	1	2	0	0	0	0	2	1	2	1	0	0	2	1	1	1	0	2	0	0	0	0	1	0	0	2	0	0	1	1	0	2	2	1	0	2	1	0	0	0	1	0	1	0	0	0	0	2	1
412	0	1	0	0	1	1	1	2	1	1	0	0	1	1	0	1	1	1	1	1	1	0	0	0	0	1	0	2	2	0	1	2	2	0	0	1	2	0	0	0	2	0	1	0	1	1	0	0	2
413	0	0	0	0	0	0	2	1	2	2	0	0	0	0	0	0	1	1	1	1	1	1	1	1	1	0	0	1	2	0	1	1	1	2	1	1	1	0	0	0	2	0	1	0	1	0	0	1	1
414	1	1	0	1	0	0	1	2	0	0	0	1	1	0	0	0	0	2	0	1	1	0	1	0	0	1	0	0	0	1	1	2	2	1	0	2	1	0	0	0	1	1	0	0	1	0	1	0	1
415	1	1	1	0	1	2	2	2	2	2	0	0	1	1	0	0	2	0	2	2	2	0	0	0	0	1	0	0	0	0	0	2	2	0	0	1	1	0	0	0	2	0	1	0	1	0	0	0	2
416	0	2	0	0	0	0	2	1	2	2	0	0	0	0	0	0	1	0	2	2	2	1	1	0	0	0	0	0	0	2	0	0	0	2	2	2	1	0	1	0	1	0	1	0	1	1	0	2	1
417	0	2	0	0	0	0	2	2	1	1	0	1	1	0	0	0	2	0	2	2	2	0	1	0	0	1	0	0	1	1	0	1	1	1	1	2	1	0	1	1	0	0	0	0	0	0	0	1	1
418	0	2	0	0	0	0	2	0	2	2	0	1	2	1	0	1	0	0	1	2	2	1	1	0	0	0	0	0	0	1	0	1	1	1	0	1	2	0	0	0	2	2	0	0	0	0	0	1	1
419	0	1	0	1	1	1	2	2	1	1	1	0	0	0	0	0	0	1	2	2	2	0	0	0	0	2	0	0	1	0	0	2	2	0	0	1	2	0	0	0	1	0	0	0	0	0	0	1	1
420	0	1	0	1	0	0	2	2	1	1	1	0	1	1	0	0	2	0	2	2	2	0	0	0	0	1	0	1	1	1	2	1	1	1	0	2	1	0	0	0	2	0	0	0	0	1	1	1	0
421	0	2	0	1	0	0	1	1	1	1	0	0	1	1	0	0	1	2	0	0	1	0	1	0	0	2	0	1	1	1	0	0	0	2	0	2	1	0	0	0	2	0	0	0	0	1	0	1	2
422	0	1	0	0	0	0	2	2	2	0	0	1	1	0	0	0	1	2	1	1	1	0	1	0	0	0	0	1	1	1	0	0	0	2	0	1	2	1	0	0	1	0	0	0	0	1	0	2	0
423	0	2	1	0	0	0	1	2	0	0	2	1	1	1	0	0	0	0	2	2	2	0	0	0	0	1	0	0	1	1	0	2	2	0	0	1	2	0	1	1	1	0	0	0	0	1	0	2	0
424	1	0	0	0	1	1	1	2	1	1	1	1	0	0	0	1	2	1	1	1	2	0	1	0	0	1	0	1	1	1	1	1	2	1	1	1	1	1	1	1	0	1	0	0	0	2	0	1	1
425	0	1	0	0	0	0	2	2	1	0	0	2	1	1	0	1	2	1	1	1	1	0	0	0	0	1	0	0	1	0	0	0	1	1	1	2	2	1	0	0	1	0	0	0	0	0	0	1	2
426	1	2	0	0	0	0	2	1	2	2	0	0	0	0	0	0	1	0	1	1	2	0	1	0	0	0	0	0	0	2	1	0	0	0	0	1	2	0	1	1	1	1	0	0	0	2	0	2	0
427	0	1	0	0	0	0	2	2	1	1	0	0	0	0	0	0	1	0	2	2	2	0	1	0	0	1	0	1	2	1	0	1	1	1	0	1	0	1	0	0	0	0	0	0	0	1	0	2	0
428	0	1	0	1	0	0	2	2	1	0	1	1	1	0	0	0	1	2	0	0	1	0	0	0	0	0	0	1	1	1	2	1	1	1	0	1	1	0	0	0	1	0	0	0	0	1	0	0	1
429	0	1	0	1	1	1	2	0	2	2	0	0	0	0	0	0	1	1	1	1	2	0	0	0	0	1	0	0	1	2	0	1	1	0	0	0	1	0	1	1	1	0	0	0	2	1	0	2	1
430	0	0	0	0	1	1	2	0	2	1	1	0	1	1	0	0	1	0	2	2	2	1	0	0	0	1	0	0	0	2	0	1	1	2	0	2	1	0	2	2	0	0	0	0	0	0	0	2	0
431	0	1	0	1	0	0	0	2	0	0	2	0	1	1	0	0	1	1	1	1	1	0	1	0	0	0	0	1	2	1	0	1	1	1	0	1	1	0	1	0	2	0	1	0	1	1	0	1	1
432	1	1	0	0	1	1	1	2	1	1	1	0	1	1	0	0	0	2	1	2	2	0	0	0	0	2	0	0	0	2	0	2	2	0	0	1	1	1	0	1	1	0	0	0	0	0	0	1	1
433	1	1	0	1	0	0	2	0	2	2	0	1	0	0	0	1	1	1	1	1	1	1	0	0	0	0	0	0	0	2	0	0	0	2	0	2	1	1	1	1	0	1	0	0	1	0	0	2	0
434	0	1	0	0	0	0	1	2	1	0	1	0	2	1	1	1	2	0	2	1	2	0	0	0	0	0	0	0	1	2	0	2	2	2	0	2	0	1	0	0	0	0	1	0	0	1	0	2	0
435	0	2	0	2	0	0	2	1	1	1	0	1	1	0	0	0	2	0	2	2	2	1	0	0	0	1	0	0	0	2	0	2	2	2	0	2	2	0	2	2	1	0	0	0	0	1	0	1	1
436	1	2	0	2	0	0	2	2	1	0	0	0	1	1	0	0	2	1	1	1	1	0	0	0	0	1	0	0	2	0	0	0	0	2	0	2	1	0	2	2	0	0	0	0	0	0	0	1	1
437	0	1	0	1	0	0	1	2	1	1	1	0	0	0	0	0	2	0	2	2	2	0	0	0	0	2	0	2	2	2	0	0	0	1	1	2	1	1	0	0	0	0	1	0	1	1	0	2	0
438	0	1	1	0	0	0	0	1	1	1	1	0	0	0	0	0	1	0	1	1	2	0	1	1	1	2	0	1	1	1	1	2	2	2	1	2	2	1	0	0	1	2	0	0	0	0	0	2	0
439	0	0	0	0	0	0	2	1	2	2	0	1	1	0	0	0	2	2	1	1	2	0	0	0	0	0	1	1	1	1	0	0	1	1	0	2	2	0	0	0	1	1	0	1	1	0	0	2	2
440	0	0	0	0	0	0	0	1	1	1	1	1	1	0	0	0	1	1	1	1	1	0	0	0	0	2	0	0	0	1	0	1	1	2	0	2	1	1	0	0	1	0	0	0	2	2	0	2	0
441	0	2	0	0	0	0	2	1	1	0	1	1	1	0	0	0	0	1	1	1	0	0	0	0	0	1	0	0	0	2	0	2	2	0	0	0	1	1	1	1	1	0	0	0	0	0	0	2	0
442	0	0	0	1	0	0	2	2	2	1	0	0	0	0	0	0	1	2	0	0	1	1	1	1	1	1	0	0	2	0	0	1	2	1	0	2	1	0	0	0	1	1	0	0	0	0	0	1	2
443	0	1	0	0	0	0	2	2	2	1	0	0	0	0	0	0	1	1	1	0	1	1	0	0	0	1	0	0	0	1	1	1	2	0	0	2	2	0	1	1	1	0	0	1	1	2	0	2	0
444	0	0	0	0	1	1	1	2	1	0	1	1	2	2	0	0	0	0	2	1	2	0	0	0	0	1	0	1	1	1	2	1	1	1	1	1	1	1	0	0	0	0	0	0	1	1	0	0	1
445	0	1	0	0	0	0	2	2	2	1	0	1	1	0	0	0	0	0	1	1	2	0	0	0	0	1	0	0	0	2	1	0	1	1	0	2	1	0	2	2	0	0	1	0	2	0	0	0	2
446	0	2	1	1	0	0	2	2	1	1	0	1	1	0	0	0	1	0	2	2	2	0	0	0	0	1	0	0	1	1	0	2	2	1	0	1	2	0	2	2	1	0	0	0	0	1	0	2	1
447	1	0	0	1	0	0	2	1	2	2	0	0	0	0	0	0	2	0	2	2	2	1	0	0	0	0	0	1	1	1	1	1	1	2	1	2	2	0	0	0	2	0	2	0	1	1	0	0	2
448	0	2	1	0	0	0	1	2	0	0	1	0	0	0	0	0	1	1	1	1	2	0	1	0	0	2	1	0	0	1	1	2	2	1	0	2	1	0	1	1	1	0	0	0	1	1	0	0	1
449	1	0	0	0	1	1	1	1	1	1	0	1	1	1	0	0	1	2	1	2	2	0	0	0	0	0	0	1	2	0	0	1	1	1	1	2	2	0	0	0	1	1	1	0	1	0	0	2	0
450	0	0	0	0	2	2	2	1	1	1	0	1	1	0	0	0	2	0	2	2	2	0	0	0	0	1	0	1	1	1	2	0	0	1	0	1	2	0	0	0	2	0	1	0	0	0	0	2	0
451	0	2	0	0	0	0	2	1	2	1	0	0	0	0	0	0	1	0	2	2	2	0	0	0	0	2	0	0	0	2	1	1	1	1	0	1	1	0	1	1	0	0	0	0	1	1	0	2	0
452	0	0	0	0	1	1	2	2	0	0	0	1	2	1	0	0	1	2	1	1	1	0	1	0	0	2	0	0	0	2	0	0	1	2	0	2	1	1	0	0	1	0	0	0	0	0	1	1	1
453	1	1	0	1	1	1	2	1	2	1	0	0	2	1	1	1	1	1	1	1	1	0	0	0	0	1	0	1	1	2	0	1	2	0	0	1	0	0	1	1	1	0	0	0	0	1	0	1	2
454	0	2	0	0	0	0	1	1	1	1	1	1	1	1	0	0	1	2	0	1	1	1	0	0	0	1	0	0	0	1	0	1	1	2	1	2	0	0	2	2	0	0	0	2	0	1	0	1	1
455	0	0	0	0	0	0	2	2	2	1	0	0	1	0	1	1	1	2	0	0	0	1	1	1	1	1	0	1	1	1	0	1	2	1	1	1	1	0	2	2	0	0	1	1	1	2	0	2	0
456	0	0	0	0	1	1	2	0	2	1	1	0	0	0	0	0	0	1	1	1	1	1	0	0	0	2	0	0	0	1	0	0	2	1	0	2	2	0	0	0	2	0	0	0	0	0	0	1	1
457	0	2	0	0	0	0	2	2	1	1	0	0	1	1	0	0	1	1	1	1	2	0	0	0	0	0	0	1	1	1	1	1	1	1	0	2	2	0	2	2	0	0	2	0	1	1	0	1	1
458	0	1	0	0	0	0	1	1	1	0	1	0	1	0	1	1	1	1	1	1	1	1	0	0	0	2	0	0	0	1	1	2	2	0	0	0	1	1	0	0	1	0	0	0	1	0	0	1	1
459	0	1	0	0	0	0	2	1	2	1	1	0	1	1	0	1	1	2	0	0	0	0	1	0	0	1	1	0	0	1	1	0	0	2	1	2	1	0	2	2	0	0	0	0	0	2	0	2	0
460	1	2	1	0	0	1	2	2	1	0	0	1	1	0	0	0	2	1	1	1	1	0	0	0	0	1	0	0	0	1	0	2	2	1	0	2	2	0	0	0	2	0	0	0	0	1	0	1	1
461	0	2	0	0	0	0	2	2	1	1	0	0	1	0	0	0	1	2	0	0	0	1	1	1	1	2	0	0	0	1	0	0	0	1	0	2	2	0	0	0	1	0	1	0	1	1	0	2	0
462	1	1	0	0	1	1	2	0	1	1	0	0	0	0	0	0	0	2	0	0	0	1	0	0	0	2	0	1	1	1	1	1	1	2	1	2	1	0	0	0	1	0	0	1	0	1	0	2	0
463	0	1	0	0	0	0	1	1	1	1	1	0	1	1	0	0	1	0	2	2	2	0	0	0	0	0	0	0	2	0	0	2	2	0	0	1	1	0	1	1	1	0	1	0	0	0	1	1	0
464	1	0	0	0	1	1	2	2	2	1	0	1	2	1	0	0	1	2	0	0	1	0	0	0	0	1	0	2	2	1	1	2	2	1	1	2	1	0	1	1	1	0	0	0	0	1	0	1	1
465	0	0	0	1	0	0	2	1	1	1	0	0	0	0	0	0	2	0	2	2	2	0	0	0	0	1	0	0	1	1	0	1	1	2	0	2	1	0	0	0	2	0	1	0	1	2	0	1	1
466	0	1	0	0	1	1	2	1	2	2	0	0	0	0	0	0	0	0	1	1	1	1	0	0	0	0	0	0	0	1	0	0	0	1	0	2	1	0	0	0	1	1	0	0	1	0	0	1	2
467	0	1	0	0	1	1	1	1	0	0	1	0	0	0	0	0	1	0	1	2	2	1	0	0	0	1	0	0	0	2	0	2	2	1	0	2	1	1	0	0	1	0	1	0	2	2	0	1	2
468	0	2	1	0	0	0	1	2	1	1	0	0	2	2	0	0	1	1	1	1	1	1	0	0	0	0	0	0	0	2	0	0	0	1	0	2	2	0	0	1	1	0	0	0	0	2	0	1	1
469	0	1	0	0	1	1	2	1	2	0	0	0	0	0	0	0	0	1	1	1	1	0	0	0	0	1	0	0	0	2	0	2	2	0	0	0	0	0	2	2	0	0	0	0	0	0	0	2	2
470	0	1	0	0	0	0	2	2	2	1	0	0	0	0	0	0	0	2	0	1	2	2	1	1	1	1	0	1	1	1	1	0	1	1	0	2	1	1	1	1	0	0	0	0	0	1	0	1	1
471	0	2	0	0	0	0	2	1	2	1	0	1	1	1	0	0	1	2	0	0	1	0	1	0	0	2	0	0	0	2	0	2	2	0	0	2	1	0	0	0	2	0	0	1	0	1	0	1	1
472	0	1	0	1	0	0	2	1	2	2	0	0	0	0	0	0	1	2	0	0	1	1	1	0	0	1	0	0	0	2	0	1	2	1	0	1	0	1	1	1	0	1	0	0	1	1	0	1	1
473	0	1	0	1	1	1	2	1	1	1	0	0	1	1	0	0	2	1	1	1	2	0	0	0	0	2	1	1	1	1	0	1	2	1	1	2	1	0	1	1	1	0	0	2	0	2	0	1	1
474	0	2	0	0	0	0	2	1	2	2	0	1	1	0	0	0	1	1	1	1	1	0	0	0	0	1	0	0	0	1	1	0	0	2	0	2	1	1	1	1	1	0	0	0	1	1	0	0	2
475	0	2	0	1	0	0	1	1	1	1	1	0	0	0	0	0	1	1	1	1	2	0	0	0	0	2	0	1	2	1	0	1	1	1	0	1	1	0	0	0	1	0	0	0	0	1	0	2	1
476	0	0	0	0	0	0	2	2	0	0	0	1	1	1	0	0	0	1	1	1	2	0	0	0	0	1	0	0	1	1	0	1	2	1	1	2	1	1	1	1	1	0	0	1	1	1	0	1	1
477	0	2	0	0	0	0	1	1	2	2	0	0	0	0	0	0	1	2	1	1	1	0	0	0	0	1	0	0	0	2	1	1	2	2	1	2	2	0	1	1	1	0	0	0	0	0	0	2	0
478	0	2	0	0	0	0	1	1	1	1	0	2	2	1	0	0	1	0	1	1	1	0	0	0	0	2	0	0	1	0	0	1	2	2	2	2	0	0	1	1	1	1	0	0	1	0	0	1	1
479	1	1	0	0	1	1	1	2	1	1	1	0	1	0	1	1	1	2	1	2	2	1	0	0	0	1	0	0	1	1	1	2	2	0	0	1	1	1	0	0	0	0	0	0	0	2	0	2	2
480	0	1	0	0	0	0	2	0	2	2	0	1	2	2	0	0	0	0	2	1	2	0	0	0	0	0	0	0	1	1	1	1	2	1	0	2	1	0	0	0	1	0	1	0	0	1	0	2	0
481	0	2	0	0	0	0	0	1	1	1	1	0	1	0	0	0	0	0	2	2	1	1	0	0	0	1	0	0	0	1	1	1	1	0	0	2	0	1	1	1	0	0	0	0	0	0	0	1	1
482	0	2	0	0	0	0	2	2	1	1	0	0	0	0	0	0	1	2	0	0	1	0	0	0	0	1	0	1	2	0	0	0	0	0	0	1	2	0	1	1	1	1	0	0	0	0	0	2	0
483	0	2	0	0	0	0	1	0	2	2	0	0	0	0	0	0	0	0	2	2	2	0	0	0	0	1	0	1	1	0	1	1	1	1	0	1	1	1	1	1	0	0	1	0	0	0	0	2	0
484	1	1	0	0	1	1	1	2	1	1	1	0	2	2	0	1	1	1	2	2	2	0	1	0	0	1	0	1	1	1	1	1	2	0	0	2	1	1	0	1	1	0	0	0	0	1	0	2	2
485	0	0	0	0	0	0	2	1	2	1	0	0	1	1	0	0	1	1	1	1	2	0	0	0	0	1	0	0	0	2	1	2	2	0	0	0	1	1	1	1	0	2	0	0	0	0	0	1	1
486	0	1	0	1	0	0	1	2	1	0	1	0	1	0	1	1	2	0	2	2	2	0	0	0	0	1	0	1	1	2	0	1	2	0	0	2	2	0	0	0	2	0	1	0	1	0	0	0	2
487	0	0	0	0	0	0	0	2	0	0	1	0	0	0	0	0	1	0	2	1	2	1	1	1	1	0	0	1	1	1	2	2	2	1	0	2	1	1	1	1	0	0	1	0	1	1	0	1	1
488	0	2	1	1	0	0	1	0	2	2	0	1	1	0	0	0	1	1	1	0	1	1	1	1	1	1	0	2	2	2	0	1	1	0	0	0	2	0	1	1	1	0	1	0	0	1	0	2	2
489	0	1	0	1	0	0	2	1	1	0	0	0	0	0	0	0	0	1	1	1	0	1	0	0	0	0	0	0	0	2	1	1	2	1	0	1	2	0	2	2	0	0	0	0	0	1	0	1	1
490	0	2	0	0	0	0	2	0	2	2	0	1	2	1	1	1	0	1	1	1	0	0	0	0	0	0	0	0	1	0	0	0	0	1	1	2	1	0	0	0	1	0	0	0	0	0	0	2	0
491	0	0	0	0	0	0	2	2	1	1	1	0	0	0	0	0	1	0	1	1	2	1	0	0	0	0	0	0	1	1	0	1	1	1	0	2	1	1	1	0	0	0	1	0	0	0	0	1	1
492	0	2	0	0	0	0	1	2	1	0	1	0	0	0	0	0	1	1	1	1	1	0	1	1	1	1	0	0	2	0	0	1	1	2	1	2	2	0	1	1	1	0	1	0	1	0	0	2	0
493	0	0	0	0	0	0	1	2	1	1	1	0	0	0	0	0	1	0	2	1	2	1	1	1	1	1	0	2	2	0	0	0	0	2	2	2	2	0	0	0	2	0	0	0	0	0	0	1	1
494	0	1	0	1	0	0	2	1	2	2	0	0	1	1	0	0	1	2	1	1	1	0	0	0	0	0	0	0	0	2	0	1	1	0	0	0	0	0	2	1	0	0	0	0	0	1	0	2	0
495	0	0	0	1	0	0	2	2	2	1	0	1	2	1	0	0	2	1	1	1	2	0	0	0	0	1	0	0	0	2	1	0	0	2	0	1	1	0	2	2	0	0	0	0	2	1	0	2	0
496	0	0	0	0	0	0	1	1	1	1	1	0	0	0	0	0	0	0	2	2	2	1	1	0	0	0	1	1	1	1	0	1	2	2	2	2	2	0	0	0	2	0	0	0	0	1	0	2	0
497	0	0	0	0	0	0	2	0	2	2	0	0	0	0	0	0	2	1	1	2	2	0	0	0	0	1	0	0	0	1	0	1	1	2	1	2	1	0	1	1	1	0	1	0	1	1	0	1	1
498	1	0	0	0	0	0	1	1	0	0	1	0	0	0	0	0	2	1	1	1	1	0	1	0	0	0	0	0	0	2	0	1	2	1	0	2	2	0	0	0	2	0	1	0	1	0	0	1	1
499	0	0	0	0	0	0	2	2	1	0	0	1	1	0	0	0	1	2	0	0	1	1	1	1	1	1	0	0	1	1	0	1	1	1	0	1	1	0	1	1	1	0	1	0	1	0	0	2	0
500	0	1	1	1	1	1	1	1	2	2	0	0	0	0	0	0	1	1	1	1	1	0	0	0	0	1	0	0	0	2	1	0	1	1	0	2	1	0	0	0	1	0	0	0	0	1	0	1	1
501	0	0	0	0	0	0	2	1	2	1	1	0	1	0	1	1	1	2	0	0	0	0	0	0	0	0	0	0	0	1	0	1	1	2	1	2	1	0	0	0	2	0	1	0	1	0	0	2	0
502	0	2	0	0	0	0	1	2	0	0	2	0	1	1	0	0	1	0	2	2	2	0	0	0	0	0	1	0	0	0	0	0	0	2	0	2	2	0	2	2	0	0	0	0	0	0	0	1	1
503	0	2	0	0	0	0	2	1	2	1	0	0	0	0	0	0	2	0	2	2	2	2	1	1	1	1	1	0	0	0	0	1	1	2	1	2	2	0	0	1	1	0	1	0	1	1	0	0	2
504	0	1	0	1	0	0	2	1	2	2	0	1	0	0	0	1	1	0	2	2	2	0	0	0	0	2	0	0	0	2	1	2	2	1	0	1	2	0	1	1	1	0	0	0	0	0	0	0	2
505	0	0	0	0	1	1	2	2	0	0	0	0	0	0	0	0	1	1	1	1	1	0	1	0	0	1	0	0	0	2	0	0	0	2	0	2	1	0	2	2	0	0	0	0	1	0	0	1	1
506	0	1	0	1	0	0	2	0	2	2	0	0	0	0	0	0	1	1	1	1	1	1	1	1	1	0	0	1	1	1	1	2	2	0	0	1	1	1	0	0	0	0	1	0	1	0	0	0	2
507	0	1	1	1	0	0	1	2	0	0	2	0	0	0	0	0	2	0	2	2	2	1	0	0	0	2	0	0	0	2	0	0	0	2	1	1	2	0	0	0	2	0	0	0	2	0	0	2	1
508	0	1	0	0	0	0	1	1	1	0	1	1	1	0	0	0	2	1	1	1	1	0	2	0	0	0	0	1	2	0	0	1	2	1	0	2	1	0	0	0	0	2	0	0	0	1	0	0	2
509	0	1	1	1	0	0	1	1	2	1	0	1	0	0	0	0	1	0	2	1	2	1	1	1	1	2	0	1	1	1	2	1	0	0	0	2	1	1	1	1	1	0	1	0	0	0	0	2	1
510	0	1	0	0	1	1	1	2	1	1	1	0	1	1	0	0	1	2	0	1	1	1	0	0	0	0	0	0	0	1	1	1	1	0	0	1	2	0	0	1	1	0	0	0	0	0	0	2	0
511	0	0	0	1	0	0	2	1	2	2	0	0	1	0	0	0	2	0	1	2	2	1	1	1	1	0	0	1	1	1	2	1	2	0	0	2	0	0	2	2	0	0	1	0	1	1	0	1	1
512	0	2	0	0	0	0	1	1	2	1	0	0	0	0	0	0	0	0	2	2	2	0	0	0	0	1	0	0	0	2	0	1	1	2	1	2	2	0	1	1	1	0	0	0	0	1	0	0	2
513	0	2	0	0	1	1	2	2	1	0	0	0	0	0	0	0	2	1	1	1	2	1	1	1	1	0	0	0	1	0	0	1	1	1	0	1	1	0	1	1	1	0	0	0	0	1	0	0	2
514	0	2	0	0	0	0	2	2	2	1	0	1	1	1	0	1	1	1	1	1	1	1	0	0	0	0	0	1	0	1	1	1	1	1	0	1	2	0	0	0	2	2	0	0	0	0	0	1	1
515	0	1	0	2	0	0	2	2	2	1	0	0	0	0	0	0	1	0	2	1	2	0	0	0	0	2	0	0	0	1	0	2	2	0	0	0	2	0	1	1	1	1	0	1	2	1	0	0	1
516	0	2	0	0	0	0	2	2	2	1	0	0	1	1	0	0	1	1	1	1	2	1	0	0	0	0	0	1	2	0	1	1	1	1	0	1	2	0	0	0	2	0	0	0	1	0	0	0	2
517	0	2	0	1	0	0	1	1	1	1	2	2	2	0	1	1	2	1	1	1	2	0	1	1	1	1	0	0	0	1	1	1	2	1	0	2	1	1	0	0	2	0	0	0	0	1	0	1	1
518	0	1	0	0	1	1	2	2	2	0	0	0	0	0	0	0	1	0	1	1	1	0	0	0	0	1	0	0	1	1	0	1	1	0	0	0	0	0	2	1	0	1	0	0	0	1	0	1	1
519	1	1	0	0	0	0	2	1	1	1	0	0	0	0	0	0	2	0	2	2	2	0	0	0	0	0	0	0	1	1	0	2	2	0	0	0	1	1	1	0	0	0	0	0	0	0	0	2	1
520	0	2	0	0	0	0	2	2	2	1	0	0	0	0	0	0	2	2	0	0	1	0	0	0	0	2	0	1	1	0	0	0	1	1	0	2	1	0	2	2	0	0	1	0	1	1	0	1	1
521	1	1	0	0	0	0	2	2	1	1	0	0	1	1	0	0	2	0	2	2	2	0	1	0	0	0	0	0	0	1	1	0	1	1	0	2	1	0	0	0	2	0	1	0	1	1	0	2	0
522	0	1	0	1	0	0	2	1	1	0	0	1	1	1	0	0	1	0	1	1	1	0	0	0	0	1	0	0	0	1	0	2	2	0	0	2	1	1	1	0	0	2	0	0	0	0	0	1	2
523	0	1	0	0	0	1	2	2	1	1	0	1	2	0	0	0	2	1	2	2	1	0	1	0	0	1	0	0	0	2	0	2	2	0	0	1	1	1	0	0	2	0	0	1	1	1	0	1	1
524	0	0	0	0	0	0	2	2	2	1	0	1	1	0	0	0	1	1	1	1	2	0	0	0	0	1	0	1	1	1	2	1	1	2	1	1	2	0	1	1	1	1	0	1	1	0	0	1	1
525	0	1	0	0	0	0	2	0	2	2	0	0	1	1	0	0	1	0	2	2	2	0	2	0	0	1	0	0	0	1	1	2	2	2	0	2	1	0	1	1	1	0	0	0	0	1	0	1	1
526	0	2	1	0	1	1	2	1	2	2	0	0	0	0	0	0	2	0	2	2	1	0	0	0	0	2	0	1	2	0	1	0	1	2	1	2	1	1	0	0	0	0	0	0	0	1	0	1	1
527	0	2	1	0	0	0	2	1	2	2	0	0	1	1	0	0	2	0	2	2	2	0	0	0	0	0	0	0	1	1	0	1	1	2	0	1	1	0	1	1	1	0	0	0	1	0	0	2	0
528	0	1	0	0	1	1	2	1	2	2	0	0	1	1	0	1	1	0	2	0	2	1	1	1	1	1	0	1	1	1	0	1	1	0	0	1	1	0	1	1	1	0	0	0	0	0	0	0	1
529	1	2	0	0	0	0	2	1	1	0	0	2	2	0	0	0	2	0	2	2	2	0	0	0	0	0	1	0	0	1	0	1	1	1	0	2	2	0	1	1	1	0	0	0	0	0	0	0	2
530	1	2	0	0	0	0	1	1	1	1	1	0	0	0	0	0	1	1	1	1	1	1	0	0	0	0	0	0	0	2	1	0	0	1	0	1	2	0	2	2	0	0	0	1	0	0	0	1	2
531	0	0	0	0	0	0	1	2	1	0	1	0	0	0	0	0	0	2	0	0	0	0	0	0	0	2	1	1	1	0	0	1	1	2	0	1	1	0	0	0	1	0	0	0	0	1	0	1	1
532	0	0	0	1	0	0	2	1	1	1	0	0	1	1	0	0	2	0	1	1	1	1	0	0	0	1	0	0	2	0	0	0	1	1	1	2	2	0	1	1	0	0	2	0	1	1	0	1	1
533	1	1	0	0	0	0	1	2	0	0	0	0	1	1	0	0	1	0	2	2	2	1	0	0	0	0	0	1	1	1	0	2	2	2	0	1	2	1	0	0	1	0	0	0	0	1	0	0	2
534	0	1	0	1	0	0	1	1	2	2	0	1	1	0	0	0	0	0	1	1	2	1	0	0	0	1	0	0	0	2	0	0	1	2	0	2	0	0	1	1	1	0	0	1	0	0	0	2	0
535	0	2	0	1	0	0	2	2	1	1	0	1	0	0	0	0	1	1	1	1	1	0	0	0	0	1	0	0	1	1	1	1	1	2	0	2	1	0	1	1	1	0	1	0	0	0	0	1	1
536	1	2	1	1	0	0	1	1	2	1	0	2	1	1	0	1	0	0	2	2	2	0	0	0	0	0	0	0	0	2	0	2	2	0	0	1	1	0	1	0	1	2	0	0	0	0	0	2	0
537	0	1	1	1	0	0	2	0	2	2	0	0	0	0	0	0	1	0	2	1	2	1	0	0	0	1	0	1	2	0	0	1	1	2	1	1	1	1	0	0	1	0	0	0	0	0	0	2	0
538	1	1	0	0	1	1	2	1	1	1	0	2	2	0	0	0	2	1	1	1	2	0	0	0	0	0	2	1	1	0	1	0	0	0	0	1	2	0	1	1	1	0	0	0	0	1	0	1	0
539	0	0	0	0	0	0	2	2	2	1	0	0	2	2	0	1	1	0	2	1	2	1	1	1	1	0	1	2	2	1	1	0	0	2	0	2	0	0	2	2	0	0	0	1	0	1	0	0	2
540	0	1	0	1	0	0	2	2	2	0	0	1	2	1	1	1	0	2	0	0	1	1	1	0	0	0	0	1	1	2	0	2	2	0	0	0	1	1	0	0	1	0	0	0	0	0	0	0	2
541	0	0	0	0	0	0	2	2	1	1	1	0	1	1	0	0	2	1	1	1	1	1	0	0	0	1	0	0	0	1	0	1	1	1	0	2	0	0	1	1	1	0	1	0	1	0	0	2	0
542	1	1	0	0	1	1	1	1	2	1	0	1	1	0	0	0	1	0	2	2	2	1	1	0	0	1	0	0	0	2	0	1	2	1	1	1	2	0	0	0	2	1	0	0	0	0	0	2	0
543	0	2	0	1	0	0	1	1	0	0	1	0	0	0	0	0	0	1	1	1	0	0	0	0	0	0	0	1	1	1	2	1	1	0	0	0	1	1	0	0	1	0	0	1	0	0	0	1	1
544	0	1	0	0	0	0	1	2	1	0	1	0	0	0	0	0	0	1	1	1	2	1	0	0	0	2	0	2	1	1	1	0	1	2	0	2	1	0	2	1	0	0	1	0	1	1	0	1	1
545	0	0	1	0	1	1	2	2	1	1	0	1	1	0	0	1	1	1	1	1	1	0	0	0	0	1	0	0	1	1	1	1	1	0	0	0	1	0	2	2	0	0	1	0	0	0	0	2	0
546	0	1	0	1	0	0	2	2	1	0	0	2	1	1	0	1	1	0	2	2	2	0	0	0	0	0	2	1	1	0	1	1	1	0	0	1	2	0	0	0	1	0	1	0	1	1	0	2	0
547	0	2	1	1	0	0	2	0	2	1	0	1	2	1	0	0	1	2	0	0	2	0	0	0	0	2	0	0	0	2	1	0	1	2	0	2	1	0	0	0	2	0	1	0	1	2	0	2	0
548	0	2	0	0	0	0	2	2	1	0	0	1	0	0	0	0	1	0	2	1	2	0	1	0	0	1	0	0	1	1	0	2	2	1	1	2	2	0	0	0	2	2	0	0	0	0	0	1	1
549	1	1	0	0	0	0	1	0	2	2	0	0	2	2	0	0	2	1	1	1	2	1	0	0	0	2	0	1	1	1	2	1	1	1	1	2	2	0	0	0	1	0	0	0	0	0	0	2	0
550	0	1	0	0	0	0	2	1	1	1	0	0	0	0	0	0	2	0	2	2	2	0	1	0	0	1	0	0	0	1	0	1	1	0	0	1	1	0	0	0	1	1	0	1	2	0	0	1	1
551	0	1	0	1	0	0	1	1	2	2	0	0	0	0	0	0	0	0	2	2	2	0	0	0	0	2	0	0	1	1	1	0	0	2	0	2	1	0	0	0	1	1	0	0	1	0	0	2	0
552	1	1	0	0	0	0	1	2	1	1	1	0	1	1	0	0	1	1	1	0	2	0	0	0	0	2	0	1	2	0	1	1	2	1	0	2	2	0	1	1	1	0	0	0	0	1	0	1	1
553	0	2	0	0	0	0	2	0	2	2	0	2	2	1	0	0	0	0	1	2	2	0	0	0	0	2	0	0	0	2	0	1	1	0	0	0	1	1	0	0	1	0	0	0	0	0	0	0	1
554	0	0	0	0	0	0	2	0	1	1	0	0	1	1	0	0	2	1	1	1	2	0	0	0	0	1	0	1	1	1	2	0	1	2	0	2	1	0	0	0	2	0	0	0	0	0	0	2	0
555	0	1	0	0	0	0	1	1	2	1	0	0	0	0	0	0	1	1	1	1	1	0	1	0	0	1	0	0	0	2	1	1	2	2	2	2	2	0	1	1	1	1	0	0	1	0	0	2	1
556	0	1	0	0	1	1	2	0	2	1	0	0	0	0	0	0	2	0	2	2	2	0	1	0	0	1	0	0	0	1	1	1	1	1	0	2	2	0	0	0	2	0	0	0	0	0	1	2	0
557	0	1	0	0	0	0	2	1	2	0	0	1	1	0	0	0	2	0	2	2	2	0	0	0	0	0	0	0	0	2	0	0	1	2	0	2	1	0	1	1	0	0	0	0	0	1	0	2	0
558	0	1	0	0	0	0	1	1	2	1	0	1	1	0	0	0	1	2	1	1	1	1	0	0	0	1	0	1	1	1	1	1	1	0	0	1	1	0	0	0	0	0	1	0	1	0	0	1	1
559	0	2	0	1	0	0	2	2	1	0	0	1	1	0	1	1	1	0	2	2	2	0	0	0	0	1	0	0	0	2	0	0	0	0	0	1	1	0	0	0	1	0	0	0	0	1	0	1	1
560	0	0	0	0	2	2	1	1	1	1	0	1	1	0	0	0	1	1	0	0	1	0	0	0	0	0	0	2	2	0	0	1	1	2	0	2	2	1	0	0	0	0	0	1	0	0	0	2	1
561	0	0	0	0	0	0	1	2	1	0	1	1	1	0	0	0	1	2	0	0	1	0	0	0	0	2	0	1	1	1	2	1	1	1	0	1	2	0	0	0	1	0	0	0	0	1	0	1	1
562	0	0	0	0	1	1	1	2	1	1	1	1	1	0	0	0	1	0	2	2	2	1	1	1	1	0	0	0	0	1	0	1	1	1	0	1	1	0	1	1	1	1	0	1	2	1	0	1	1
563	1	2	1	0	0	0	1	2	0	0	0	0	0	0	0	0	1	0	2	1	2	0	1	1	1	1	0	0	0	1	1	1	2	2	2	2	2	0	0	0	2	0	1	0	0	1	0	1	1
564	0	1	0	1	1	1	1	0	2	2	0	0	1	0	0	0	2	0	2	2	2	0	1	0	0	0	0	0	1	0	0	2	2	0	0	1	1	0	0	0	2	0	0	0	0	0	0	1	0
565	0	2	1	0	0	0	2	2	0	0	0	0	1	1	0	1	0	1	1	1	1	0	2	0	0	0	0	0	0	1	0	2	2	0	0	1	1	0	1	1	1	0	0	0	0	1	0	2	0
566	1	2	1	0	0	1	2	1	1	0	0	1	1	1	0	0	0	1	1	1	2	0	0	0	0	1	0	0	0	2	0	0	0	1	0	2	2	0	1	1	1	2	0	0	0	1	0	0	2
567	0	2	1	2	0	0	2	1	1	1	1	1	1	0	0	0	0	0	2	2	2	0	0	0	0	0	0	1	1	1	2	2	2	1	0	1	1	0	0	0	2	0	0	0	0	1	0	2	1
568	0	2	1	1	0	0	2	1	2	2	0	0	0	0	0	0	0	2	0	0	0	1	0	0	0	0	0	0	0	1	1	0	0	2	0	2	2	0	1	1	1	0	0	0	0	1	0	0	2
569	0	0	0	0	1	1	1	2	1	1	1	0	1	0	0	1	2	1	1	1	2	0	0	0	0	0	0	0	0	1	0	1	1	1	1	2	1	0	1	1	1	0	0	0	0	0	0	1	1
570	0	2	0	0	0	0	2	0	2	2	0	0	0	0	0	0	1	1	1	0	1	1	0	0	0	0	0	0	0	2	1	1	2	2	1	2	2	0	0	0	2	0	0	0	0	0	0	2	0
571	0	1	1	1	0	0	1	2	0	0	0	1	1	0	0	0	1	1	0	0	1	0	0	0	0	0	0	0	0	1	0	1	1	2	1	2	0	0	1	1	1	0	0	2	0	1	0	1	1
572	0	1	1	0	0	1	1	1	1	1	0	0	2	1	1	1	0	0	1	1	1	0	0	0	0	0	0	0	0	0	0	1	2	2	0	2	0	1	0	0	1	0	1	0	1	1	0	0	2
573	0	2	0	1	0	0	1	2	0	0	1	0	0	0	0	0	1	0	2	1	2	1	0	0	0	0	0	0	0	1	1	1	1	2	0	2	2	0	1	1	1	0	0	0	0	0	0	1	2
574	0	2	0	0	0	0	1	1	1	1	0	0	2	1	0	0	1	0	2	2	2	0	1	0	0	1	0	0	1	1	0	1	2	1	0	1	1	0	1	1	0	0	1	0	1	1	0	0	1
575	0	2	0	0	0	0	2	2	1	0	0	1	1	0	0	0	0	1	1	1	0	1	0	0	0	2	0	0	1	1	0	1	1	1	1	1	1	0	2	2	0	0	1	0	1	1	0	1	1
576	0	1	0	0	0	0	2	2	2	1	0	0	2	2	0	0	1	1	1	1	2	1	0	0	0	0	0	0	0	2	0	2	2	0	0	1	2	0	0	0	1	1	0	0	1	0	1	1	0
577	0	1	0	1	0	0	2	2	1	0	0	0	0	0	0	0	2	1	1	1	1	1	1	1	1	1	0	1	2	1	0	0	0	2	1	2	1	0	1	1	1	1	0	0	0	0	0	0	2
578	0	0	0	0	1	1	2	1	1	1	0	0	0	0	0	0	0	1	2	2	2	0	0	0	0	1	0	0	1	1	1	2	2	2	0	2	2	0	2	2	1	0	1	0	0	1	0	1	1
579	1	0	0	1	0	0	1	1	2	2	0	2	2	0	0	0	2	1	1	1	2	0	0	0	0	2	0	2	2	2	0	1	2	1	0	2	2	0	0	0	2	0	0	1	0	1	0	1	2
580	0	1	0	0	0	0	2	2	2	2	0	0	0	0	0	0	2	2	1	1	1	1	0	0	0	0	0	0	0	2	1	0	0	2	0	2	2	0	0	0	2	0	0	0	0	1	0	1	1
581	0	2	1	1	0	0	0	2	1	1	0	0	0	0	0	0	1	2	0	0	1	0	0	0	0	2	0	0	0	2	0	0	0	1	0	2	1	1	0	0	1	1	0	0	1	0	0	2	0
582	0	2	0	0	0	0	2	1	1	1	0	0	2	1	1	1	1	1	1	1	2	0	1	1	1	1	0	0	0	1	1	1	1	0	0	0	1	0	1	1	1	1	0	0	1	1	0	1	1
583	0	1	0	0	0	0	1	2	1	1	1	1	2	1	0	1	1	1	1	1	1	0	0	0	0	0	1	0	0	0	0	1	1	1	0	1	1	0	0	0	2	0	0	0	0	0	0	1	1
584	0	2	0	0	0	0	1	1	1	1	1	0	0	0	0	0	2	0	2	2	2	0	0	0	0	0	0	0	2	0	0	1	1	2	0	2	1	0	1	1	1	1	0	0	0	1	0	2	1
585	0	1	0	1	0	0	2	0	2	2	0	1	0	0	0	1	1	0	2	2	2	0	0	0	0	1	0	0	0	1	1	2	2	0	0	0	1	0	1	1	1	0	1	0	1	0	0	0	2
586	0	1	1	0	0	0	2	2	1	1	1	1	1	0	0	0	1	0	2	2	2	1	1	1	1	1	0	0	1	0	0	1	1	1	1	1	1	0	1	1	1	0	0	0	0	1	0	0	2
587	0	1	0	0	1	1	2	1	1	1	0	0	1	1	0	0	1	0	2	2	2	0	0	0	0	2	0	1	0	1	2	2	2	0	0	1	2	0	0	0	1	0	0	0	0	2	0	2	0
588	0	0	0	0	1	1	2	2	1	0	1	0	0	0	0	0	0	1	1	0	1	0	0	0	0	2	0	0	1	1	1	0	1	2	0	2	1	0	1	1	1	0	0	0	1	1	0	1	1
589	0	1	0	0	0	0	2	1	2	2	0	0	0	0	0	0	2	0	1	1	1	0	0	0	0	1	0	1	1	1	0	0	1	2	1	2	1	0	0	0	1	0	0	1	0	1	0	2	1
590	0	1	0	0	0	0	2	2	2	2	0	0	0	0	0	0	0	2	0	0	0	0	0	0	0	2	0	1	1	1	1	1	2	2	2	2	1	1	1	0	0	0	0	1	0	1	0	0	2
591	0	2	1	1	0	0	1	1	0	0	1	0	0	0	0	0	0	0	2	2	2	0	0	0	0	1	0	0	0	1	1	1	1	0	0	2	1	0	1	1	0	1	0	1	0	1	0	0	1
592	0	1	0	0	1	1	0	1	1	1	1	0	0	0	0	0	2	0	2	1	2	1	1	1	1	1	1	1	1	1	0	2	2	0	0	2	1	0	0	0	1	0	1	0	1	1	0	0	2
593	0	0	0	1	1	1	2	1	2	1	0	0	1	1	0	0	0	0	2	2	2	1	0	0	0	0	0	0	0	1	0	1	1	0	0	1	1	0	1	1	1	0	0	0	1	0	0	2	0
594	1	2	0	1	0	0	0	2	0	0	1	0	0	0	0	0	2	1	1	2	2	0	0	0	0	0	0	0	0	1	1	1	2	1	1	1	2	0	0	0	2	0	0	0	1	1	0	0	2
595	0	0	0	1	0	0	1	2	0	0	2	0	1	1	0	0	0	0	2	1	2	0	0	0	0	1	0	0	0	2	0	0	1	2	0	2	2	0	1	1	1	0	0	0	0	1	0	0	1
596	0	0	0	0	0	0	1	2	0	0	1	0	0	0	0	0	0	2	1	1	1	0	1	0	0	1	0	0	1	1	0	1	2	1	0	1	1	1	0	0	0	0	1	0	1	1	0	2	1
597	0	0	0	1	1	1	1	1	2	1	0	0	0	0	0	0	0	1	1	1	0	0	0	0	0	1	0	1	2	0	0	1	1	0	0	0	1	0	2	2	0	1	0	1	1	0	0	1	1
598	0	2	0	0	0	0	2	2	2	0	0	1	1	1	0	0	0	0	1	1	1	0	1	0	0	1	0	0	0	2	0	0	1	1	1	2	1	1	0	0	1	0	0	2	0	1	0	2	1
599	0	2	1	0	0	0	2	1	2	1	0	1	1	0	0	0	1	1	1	1	1	1	0	0	0	0	0	0	0	2	1	0	0	1	1	2	1	0	2	2	0	0	0	0	0	1	0	2	0
600	0	1	0	1	0	0	1	2	0	0	1	0	0	0	0	0	0	1	1	1	2	1	1	1	1	0	0	2	2	0	0	2	2	1	0	1	1	1	1	1	0	0	0	0	0	2	0	2	0
601	0	2	0	0	0	0	1	2	0	0	1	1	1	0	0	0	1	0	2	2	2	0	0	0	0	0	0	0	0	2	2	2	2	2	0	1	2	0	0	0	1	0	1	1	1	1	0	1	1
602	0	2	0	0	0	0	2	1	2	2	0	1	1	0	0	0	0	0	2	1	2	1	1	1	1	2	0	0	1	1	0	1	2	1	0	2	2	0	1	1	0	0	1	0	1	1	0	0	2
603	0	2	0	0	0	0	2	2	2	1	0	0	0	0	0	0	1	0	2	2	2	0	0	0	0	0	1	0	0	1	0	0	0	2	2	2	1	0	0	0	1	0	0	0	0	1	0	1	1
604	0	2	0	0	0	0	2	0	2	2	0	0	2	2	0	1	1	1	1	1	1	0	0	0	0	2	0	0	1	1	0	0	0	1	0	2	1	1	1	1	0	0	0	0	1	0	0	1	1
605	0	2	0	0	0	0	1	2	0	0	1	0	0	0	0	0	0	2	0	1	2	0	1	0	0	1	0	0	0	2	1	1	1	0	0	1	0	0	1	1	0	0	0	0	0	1	0	2	0
606	0	1	0	0	0	0	1	2	1	1	1	1	1	1	0	0	1	1	0	0	1	0	0	0	0	1	0	0	1	1	0	0	1	2	0	2	1	0	1	1	0	0	0	1	0	0	0	0	2
607	0	2	1	1	0	0	1	2	1	1	1	1	1	0	0	0	1	0	1	2	2	1	0	0	0	0	0	1	1	1	0	0	0	2	0	1	2	0	0	0	2	0	0	1	0	1	0	0	1
608	0	1	1	0	0	1	1	2	1	1	0	1	1	1	0	0	2	2	0	0	1	0	1	0	0	1	0	0	0	2	1	1	2	1	0	1	1	0	0	0	2	0	0	0	0	0	0	1	1
609	0	0	0	1	1	1	1	1	1	1	1	0	0	0	0	0	2	0	2	2	2	1	1	1	1	1	0	0	1	1	0	1	2	2	2	2	1	0	0	0	2	0	0	0	0	0	0	0	2
610	0	1	0	0	1	1	2	1	1	1	0	0	1	1	0	0	2	1	2	1	2	0	0	0	0	1	0	0	0	1	0	0	0	1	0	1	2	0	1	1	1	0	0	0	0	0	0	2	1
611	0	1	0	1	0	0	1	1	2	1	0	0	1	1	0	0	2	0	2	2	2	0	0	0	0	1	1	0	0	0	0	2	2	0	0	1	1	0	2	2	0	0	0	1	0	0	0	2	0
612	0	2	0	0	0	0	1	1	2	1	0	0	0	0	0	0	0	2	0	0	0	0	0	0	0	2	0	0	0	1	1	1	1	2	1	2	1	0	1	1	1	0	0	0	0	1	0	0	2
613	0	2	0	1	0	0	2	1	1	1	1	0	0	0	0	0	2	1	1	1	2	0	1	1	1	0	1	1	1	1	0	0	1	2	0	2	1	0	0	0	1	0	1	0	1	0	0	2	0
614	0	2	0	0	0	0	2	2	1	0	0	0	1	1	0	0	0	2	0	1	1	1	0	0	0	0	0	1	1	1	1	0	1	0	0	2	1	0	0	0	1	0	1	0	1	2	0	0	2
615	0	1	1	1	0	0	1	1	1	1	1	0	1	1	0	0	2	1	1	2	2	1	0	0	0	0	0	0	0	2	0	1	1	1	0	1	1	1	0	0	1	1	0	0	0	1	0	2	0
616	0	0	1	0	0	0	2	0	2	2	0	0	0	0	0	0	1	2	0	0	1	0	0	0	0	1	0	0	1	0	0	0	0	2	0	2	2	0	1	1	1	0	0	1	0	0	0	2	0
617	0	0	0	0	1	1	2	2	1	0	0	0	1	1	0	0	1	1	1	1	1	1	0	0	0	1	0	0	0	1	1	2	2	1	0	2	1	1	0	0	1	0	2	0	1	1	0	2	0
618	0	2	0	0	0	0	1	2	0	0	1	0	0	0	0	0	0	1	1	1	1	0	0	0	0	1	0	0	0	2	0	0	0	2	0	2	2	0	0	0	1	0	0	0	0	1	0	1	1
619	0	0	0	1	0	0	2	0	1	1	1	0	0	0	0	0	1	2	0	1	1	1	0	0	0	1	0	1	1	1	1	1	1	1	1	1	2	0	0	0	2	0	0	0	0	1	0	1	0
620	0	0	0	0	0	1	2	1	1	1	0	0	1	0	0	0	0	2	0	0	1	1	0	0	0	0	0	0	0	1	1	2	2	0	0	0	1	0	1	1	0	0	1	0	1	1	0	1	1
621	0	1	0	0	0	0	1	2	1	0	1	1	2	1	0	0	1	0	1	2	2	1	0	0	0	1	0	0	0	2	0	1	1	2	1	2	2	1	0	0	1	0	0	0	0	0	0	2	0
622	0	2	0	0	0	0	2	1	2	0	0	0	0	0	0	0	2	0	2	2	2	1	0	0	0	1	0	0	1	1	0	2	2	0	0	0	1	0	0	0	2	0	0	1	0	1	0	1	1
623	0	0	0	0	0	1	2	0	2	2	0	0	1	1	0	0	2	1	1	1	1	0	2	0	0	1	0	0	0	2	0	2	2	1	0	2	0	0	2	1	0	0	1	0	1	1	0	2	0
624	0	1	0	1	0	0	1	2	1	0	1	0	1	0	0	0	0	0	2	2	2	0	0	0	0	0	0	1	1	2	0	0	1	1	0	2	1	0	2	2	0	0	1	0	0	0	0	1	1
625	0	0	0	0	0	0	1	2	0	0	1	0	1	1	0	0	1	2	0	0	2	1	1	0	0	1	0	1	1	1	2	1	1	2	0	2	2	0	1	1	1	0	0	0	0	0	0	2	1
626	1	1	0	0	0	0	1	1	1	1	1	0	1	1	0	1	2	1	1	1	2	0	0	0	0	1	0	1	1	1	0	2	2	1	1	1	1	0	1	1	1	2	0	0	0	0	0	2	1
627	0	1	0	0	0	0	1	2	1	1	1	2	2	0	1	1	1	0	2	2	2	0	1	0	0	1	0	0	0	2	0	1	1	1	0	2	1	0	0	0	1	0	0	1	0	1	0	0	2
628	0	1	0	0	0	0	1	2	1	1	1	1	1	0	0	0	1	2	0	0	0	1	0	0	0	0	0	1	2	1	0	1	1	1	0	2	0	2	0	0	0	0	0	0	0	0	0	1	0
629	1	2	1	1	0	0	2	1	2	2	0	0	1	1	0	0	0	0	2	1	2	0	0	0	0	0	0	0	0	1	1	1	1	1	0	2	2	0	0	0	1	0	0	0	0	0	0	2	1
630	0	0	0	0	1	1	1	2	1	0	1	0	0	0	0	0	1	0	2	2	2	0	0	0	0	1	0	0	1	0	0	0	0	2	2	2	1	0	1	1	1	1	1	0	1	0	0	2	0
631	0	1	0	0	0	0	1	1	1	1	1	1	2	1	0	1	1	1	1	1	1	0	0	0	0	1	0	0	1	1	1	2	2	0	0	0	0	0	1	1	0	0	0	0	1	0	0	1	1
632	1	1	0	0	0	0	2	2	0	0	0	0	1	1	0	0	1	1	1	1	1	0	0	0	0	2	0	0	1	0	0	2	2	0	0	0	0	1	0	0	0	1	0	0	0	1	0	1	2
633	0	2	0	0	0	0	2	1	2	2	0	0	1	1	0	0	1	1	1	1	1	1	0	0	0	1	0	0	0	1	0	0	0	1	0	1	1	0	1	1	1	0	0	0	0	0	0	2	0
634	1	2	0	0	0	0	1	2	0	0	0	0	0	0	0	0	0	2	0	1	2	0	0	0	0	0	0	0	1	1	1	1	1	1	0	1	1	0	2	2	0	0	0	1	0	1	0	1	0
635	0	0	0	1	0	0	2	2	1	0	0	0	0	0	0	0	1	0	2	1	2	0	1	0	0	1	0	0	0	2	1	1	1	1	1	2	1	0	2	2	0	1	0	1	2	1	0	1	1
636	1	2	0	0	0	0	2	0	2	2	0	0	0	0	0	0	0	2	0	0	0	1	0	0	0	2	0	1	0	0	1	0	0	1	0	2	1	0	1	0	1	0	1	0	0	1	0	1	1
637	0	0	0	1	1	1	2	2	1	0	0	1	0	0	0	1	1	1	1	1	1	0	0	0	0	0	0	0	1	1	1	1	0	0	0	1	1	0	0	0	2	0	1	0	0	1	0	2	1
638	0	0	0	0	1	1	2	0	2	2	0	1	2	1	0	0	0	0	2	2	2	0	0	0	0	0	0	0	1	1	1	0	0	2	1	2	1	0	1	1	1	0	1	0	1	1	0	2	1
639	0	2	0	0	0	0	2	2	1	1	0	0	1	1	0	0	2	0	1	1	1	1	0	0	0	0	0	1	1	1	0	1	2	1	0	1	1	0	2	2	0	0	0	0	0	1	0	1	1
640	0	2	0	0	0	0	2	0	2	2	0	1	1	1	0	0	1	1	1	1	2	0	1	0	0	1	0	1	2	0	0	1	2	1	0	2	1	0	1	1	0	0	1	0	1	0	0	2	1
641	0	2	0	0	0	0	1	2	1	1	1	0	1	1	0	1	2	2	1	1	2	1	1	1	1	1	0	0	0	2	0	1	1	1	0	2	1	0	0	0	0	0	0	1	0	0	0	1	1
642	0	2	1	1	0	0	1	0	2	2	0	0	0	0	0	0	1	1	1	1	1	0	0	0	0	2	0	0	0	1	0	1	1	2	1	2	1	0	1	1	1	0	0	1	0	0	0	1	1
643	0	1	1	0	1	2	1	2	1	0	1	1	1	0	0	0	1	0	2	2	2	1	0	0	0	0	0	0	0	1	1	2	2	2	0	2	1	1	1	1	1	0	0	0	0	0	0	0	2
644	0	1	0	0	0	0	2	2	1	1	0	0	1	1	0	0	0	0	2	2	2	0	0	0	0	1	0	1	0	1	2	1	1	1	0	1	2	0	1	1	1	0	0	0	0	0	0	0	2
645	0	1	0	1	0	0	2	1	2	1	0	1	1	0	0	1	1	1	1	1	1	0	0	0	0	2	0	1	1	2	0	0	0	2	0	2	1	0	2	2	0	0	0	1	0	0	0	1	0
646	0	1	0	0	0	0	1	1	2	2	1	1	1	0	0	0	1	1	0	0	1	0	0	0	0	1	0	0	2	0	0	2	2	1	0	1	0	0	1	1	0	1	0	0	1	1	0	1	1
647	0	1	0	0	0	0	2	2	1	0	0	0	0	0	0	0	2	0	2	2	2	0	0	0	0	1	0	0	1	0	0	1	2	1	0	2	2	0	0	0	2	0	1	0	1	0	0	2	1
648	1	0	0	0	0	0	2	1	1	1	0	0	1	0	0	0	2	0	2	2	2	0	0	0	0	0	0	1	1	1	2	2	2	0	0	1	2	0	0	0	1	1	0	0	1	1	0	0	2
649	0	1	0	1	0	0	1	2	1	1	1	0	0	0	0	0	2	0	2	2	2	1	0	0	0	0	0	1	1	1	1	2	2	1	1	1	2	0	2	2	0	0	0	1	0	1	0	2	1
650	0	1	0	0	0	0	2	2	1	1	0	0	1	1	0	0	1	1	1	1	1	0	1	0	0	0	0	0	0	1	1	1	1	1	0	1	1	0	0	0	1	0	0	0	1	2	0	0	2
651	0	2	0	0	0	0	2	2	1	0	1	1	1	0	0	0	1	1	1	1	2	0	0	0	0	0	1	0	0	1	1	1	1	1	0	2	1	1	0	0	1	0	0	1	0	0	0	2	0
652	0	0	0	0	1	1	2	0	2	2	0	0	1	1	0	0	1	1	1	1	1	0	0	0	0	0	0	0	0	2	0	1	2	2	2	2	1	0	0	0	1	0	0	0	1	0	0	1	1
653	1	0	0	0	1	1	2	1	1	0	1	0	0	0	0	0	2	0	2	2	2	1	0	0	0	0	0	0	0	1	1	0	0	2	1	2	2	0	0	0	2	0	1	0	0	0	0	0	2
654	0	1	0	0	0	0	2	0	2	1	0	1	1	1	0	0	1	1	1	1	1	0	0	0	0	0	0	0	0	2	0	2	2	1	0	1	1	0	1	1	1	0	0	0	0	0	0	1	1
655	0	2	0	0	0	0	2	1	1	1	1	0	0	0	0	0	1	1	1	0	1	1	1	1	1	0	0	0	0	1	1	1	1	1	0	0	1	0	0	0	0	0	0	0	1	0	0	2	0
656	0	1	0	1	0	0	1	1	1	1	1	0	2	2	0	0	0	1	2	2	2	0	1	1	1	2	0	0	0	2	1	2	2	0	0	1	1	0	1	1	1	0	1	0	1	0	0	0	2
657	0	0	0	0	0	0	2	0	2	1	1	0	0	0	0	0	1	0	1	2	2	0	0	0	0	2	0	1	0	1	2	0	0	1	0	2	2	0	0	0	1	0	0	0	0	0	0	1	1
658	1	0	0	1	1	1	2	0	2	2	0	0	1	1	0	0	0	0	1	1	2	1	1	1	1	0	0	0	0	2	0	2	2	0	0	1	1	0	0	0	1	2	0	0	0	0	0	0	2
659	0	1	0	1	0	0	2	1	2	2	0	1	1	0	0	0	0	0	2	1	2	0	2	0	0	0	0	0	0	2	0	2	2	0	0	0	1	1	1	1	1	1	0	0	0	1	0	1	1
660	0	2	0	0	0	0	1	2	1	0	1	0	1	1	0	0	2	2	1	1	2	1	0	0	0	1	0	0	0	1	0	2	2	0	0	1	2	0	0	0	1	0	2	0	1	1	0	2	1
661	1	0	0	0	1	1	1	2	1	1	1	0	0	0	0	0	2	2	1	1	2	0	0	0	0	1	0	0	2	0	0	1	2	0	0	1	1	0	0	0	2	0	0	0	0	1	0	1	0
662	0	2	0	0	0	0	2	2	1	0	0	0	1	1	0	0	1	2	1	1	1	0	0	0	0	1	0	0	0	2	1	2	2	0	0	0	1	1	1	1	0	0	0	0	0	0	0	0	1
663	0	1	0	1	1	1	0	2	0	0	2	0	1	1	0	0	2	1	1	1	2	1	0	0	0	1	0	0	1	1	1	1	1	1	0	1	1	0	2	1	0	1	0	0	0	0	0	2	0
664	0	2	0	0	0	0	2	2	1	0	1	0	0	0	0	0	1	2	0	0	1	1	0	0	0	0	0	0	1	1	0	0	1	2	1	2	1	1	0	0	1	0	0	0	0	0	0	0	2
665	1	2	0	0	0	0	1	2	2	2	0	0	0	0	0	0	1	1	1	1	2	1	0	0	0	0	0	1	1	0	1	1	1	2	1	1	1	0	0	0	2	1	0	0	1	0	0	0	1
666	0	0	0	1	1	1	2	1	2	2	0	0	0	0	0	0	2	1	1	2	2	0	0	0	0	0	0	0	0	1	0	1	1	1	1	1	1	1	0	0	0	1	0	0	0	1	0	2	1
667	0	1	0	1	0	0	2	1	0	0	0	0	1	1	0	0	1	2	0	0	1	0	0	0	0	2	0	0	0	2	1	0	0	1	0	2	1	0	0	0	1	0	1	0	1	1	0	1	1
668	1	1	0	0	0	0	2	2	2	2	0	0	0	0	0	0	1	1	1	1	2	0	0	0	0	1	0	0	0	1	1	2	2	1	0	2	2	0	1	1	1	0	0	0	0	0	0	1	2
669	0	0	0	1	1	1	2	1	2	1	0	0	0	0	0	0	0	0	2	2	2	2	1	1	1	1	0	0	1	1	0	1	1	0	0	1	1	0	0	0	2	0	0	0	1	0	0	1	0
670	1	1	0	1	0	0	1	1	1	1	1	1	2	1	0	1	1	2	0	0	0	0	0	0	0	2	0	0	1	1	0	0	1	1	0	2	2	1	0	0	0	0	0	0	0	1	0	0	2
671	0	1	0	0	0	0	2	0	1	1	0	0	0	0	0	0	2	1	1	1	2	0	0	0	0	2	0	1	0	0	1	1	1	2	0	2	1	2	0	0	0	0	0	0	0	0	0	2	0
672	0	0	1	0	0	0	2	1	1	1	0	0	1	1	0	0	2	1	1	1	2	0	0	0	0	2	0	0	0	1	0	2	2	0	0	1	1	0	1	1	1	0	1	1	1	2	0	0	2
673	1	2	1	1	0	0	1	2	1	1	0	1	1	0	0	0	2	1	2	2	2	1	0	0	0	0	0	0	0	1	0	1	1	2	1	2	1	0	0	0	2	0	0	1	0	0	0	2	2
674	0	1	0	1	0	0	1	2	0	0	0	0	1	1	0	0	2	2	0	0	2	0	0	0	0	0	0	0	0	1	0	1	1	0	0	1	1	1	0	0	1	0	0	0	2	2	0	2	0
675	0	2	0	0	0	0	2	0	2	2	0	1	1	1	0	0	2	0	2	2	2	0	1	0	0	1	0	1	1	1	2	2	2	0	0	1	2	0	1	1	1	0	0	0	0	0	0	1	0
676	0	1	0	0	0	0	2	2	1	1	0	1	2	1	0	0	2	0	2	2	2	1	0	0	0	0	0	0	0	1	0	2	2	1	0	2	2	0	0	0	2	0	1	0	0	1	0	1	1
677	0	1	0	1	0	0	1	1	1	1	1	0	0	0	0	0	2	0	2	2	2	0	0	0	0	0	0	2	2	1	1	2	1	1	0	2	1	0	0	0	0	0	0	0	1	0	0	2	0
678	0	0	0	0	0	0	2	2	1	1	0	0	0	0	0	0	0	1	1	1	2	0	0	0	0	0	0	0	0	0	0	0	1	2	0	2	1	1	0	0	1	0	0	0	0	0	0	2	0
679	0	0	1	1	0	0	2	0	2	2	0	0	1	1	0	0	1	1	1	1	1	0	1	1	1	1	0	0	2	0	0	1	1	1	0	2	1	0	2	1	0	1	0	0	0	0	0	2	0
680	0	1	0	1	0	0	2	0	2	2	0	1	1	0	1	1	2	0	1	1	1	0	0	0	0	1	0	0	1	1	0	1	1	2	1	2	1	0	0	0	0	0	0	1	0	1	0	1	1
681	0	2	0	0	0	0	1	1	1	1	1	1	2	1	0	0	0	0	1	1	2	0	0	0	0	1	0	0	1	1	1	0	2	0	0	2	0	0	1	1	1	0	0	0	0	0	0	1	1
682	0	2	0	0	0	0	2	0	2	2	0	1	1	0	0	1	1	0	2	1	2	0	1	0	0	1	0	0	0	2	0	2	2	1	1	2	1	0	1	1	1	0	0	0	2	0	0	0	2
683	0	2	0	1	0	0	2	2	1	0	0	0	1	1	0	0	0	0	2	2	2	0	0	0	0	1	0	0	0	2	0	1	1	1	0	0	1	0	1	0	2	0	0	0	0	1	0	0	1
684	0	0	0	0	0	0	1	2	1	0	1	1	1	1	0	0	0	1	2	2	2	0	0	0	0	1	0	1	1	1	2	2	2	0	0	1	1	0	1	1	1	0	1	0	1	1	0	2	0
685	0	1	0	0	0	0	2	2	2	1	0	1	2	2	0	0	2	1	2	1	2	1	1	0	0	1	0	0	0	1	0	1	1	2	1	2	1	0	1	1	0	0	0	0	0	1	0	0	1
686	0	0	0	1	1	1	2	2	0	0	0	1	2	0	0	0	1	0	2	1	2	1	1	1	1	0	0	0	1	1	0	0	1	1	0	2	0	1	1	1	0	0	1	1	1	1	0	1	1
687	1	2	1	0	1	1	2	0	2	2	0	0	0	0	0	0	1	1	1	1	2	0	0	0	0	1	0	2	2	1	1	0	0	1	1	2	2	1	0	0	1	0	0	0	0	0	0	1	2
688	0	2	0	0	0	0	1	2	0	0	1	0	0	0	0	0	2	2	0	0	1	0	0	0	0	0	0	0	0	1	1	2	2	1	1	2	1	0	0	0	1	0	0	0	0	0	0	2	0
689	1	1	0	0	1	1	2	2	1	0	1	0	1	1	0	0	1	0	2	2	2	0	0	0	0	2	0	0	0	2	0	2	2	1	1	2	1	0	0	0	1	1	0	0	1	1	0	0	2
690	0	1	0	0	1	1	2	1	2	2	0	0	2	1	0	0	0	0	2	2	2	0	1	0	0	2	0	1	1	1	2	1	2	1	0	2	1	0	2	2	0	0	0	0	1	0	0	2	1
691	0	1	0	0	0	0	1	1	1	1	1	1	2	2	0	0	0	2	0	1	1	0	1	0	0	2	0	0	2	0	0	1	1	1	0	1	1	0	0	0	2	0	0	0	0	0	0	0	2
692	0	1	1	1	0	0	1	1	2	1	0	1	1	0	0	1	2	2	1	1	1	0	0	0	0	0	0	1	1	1	1	1	2	1	0	1	0	0	2	2	0	0	0	0	0	1	0	0	2
693	0	2	0	0	0	0	1	1	1	1	1	0	0	0	0	0	2	1	1	1	2	1	0	0	0	0	0	0	0	2	1	1	1	0	0	1	1	0	1	1	1	0	0	0	0	0	0	0	2
694	1	2	1	0	0	1	2	2	1	0	0	1	1	0	0	0	0	0	2	2	2	0	1	0	0	2	0	0	0	1	0	1	1	1	0	1	2	0	0	0	2	1	0	0	0	1	1	1	0
695	0	0	0	0	0	1	1	2	1	1	0	0	0	0	0	0	1	0	2	2	2	0	1	0	0	1	0	0	0	1	1	0	0	1	1	2	2	0	0	0	2	0	0	0	0	1	0	2	0
696	0	1	1	0	0	1	2	1	2	1	0	1	1	1	0	0	0	0	2	2	2	0	0	0	0	0	0	0	1	1	0	2	2	2	0	1	0	1	1	1	0	0	1	1	1	1	0	1	1
697	1	2	1	0	0	0	2	2	1	1	0	2	2	0	1	1	2	0	2	2	2	0	1	1	1	1	0	1	1	1	0	1	1	1	0	1	1	0	2	2	0	0	1	0	1	2	0	2	0
698	1	1	0	0	0	0	2	1	1	1	1	0	0	0	0	0	1	1	1	1	2	1	0	0	0	0	0	0	1	1	0	1	1	1	0	1	2	0	0	0	2	0	0	0	2	0	0	1	1
699	1	2	0	1	0	0	2	2	2	1	0	0	1	1	0	0	1	0	2	2	2	0	0	0	0	1	0	0	0	2	1	0	1	1	1	2	2	1	0	0	1	0	0	0	0	0	0	2	0
700	0	1	0	0	1	1	1	1	0	0	1	0	0	0	0	0	0	2	0	1	2	1	0	0	0	1	0	0	1	1	1	0	2	1	0	2	2	0	0	0	2	1	0	1	0	1	0	1	1
701	0	1	0	0	1	1	2	1	2	2	0	0	1	0	0	0	1	2	0	0	1	1	1	0	0	1	0	0	0	1	0	2	2	2	0	2	0	0	2	2	0	0	1	0	1	0	0	2	0
702	0	1	0	1	0	0	1	2	1	1	0	1	2	0	0	0	1	0	2	2	2	1	1	1	1	1	0	2	2	0	1	1	1	1	1	2	1	0	2	2	0	0	0	0	0	1	0	1	0
703	0	1	0	0	0	0	2	2	1	1	0	0	0	0	0	0	0	2	0	1	1	0	0	0	0	0	0	0	0	2	1	1	1	2	0	2	1	0	2	2	0	0	1	0	1	1	0	0	1
704	1	2	0	0	0	0	1	2	0	0	0	0	0	0	0	0	2	1	2	2	1	0	0	0	0	1	0	0	1	1	0	1	1	0	0	2	1	0	0	0	1	1	0	0	1	1	0	0	1
705	1	1	1	0	0	0	1	1	2	2	0	1	1	0	0	0	2	1	2	2	2	0	0	0	0	1	0	1	1	1	1	0	1	2	1	2	0	1	1	1	0	0	0	0	1	1	0	0	2
706	0	1	0	0	0	0	2	2	2	0	1	1	0	0	0	1	1	0	1	2	2	1	0	0	0	0	0	0	0	2	0	1	1	1	0	1	0	0	2	1	0	0	0	0	0	1	0	2	0
707	0	1	0	0	0	0	2	2	2	1	0	2	2	1	0	0	1	0	2	1	2	0	1	0	0	1	1	0	0	0	0	1	1	1	0	1	1	0	1	0	2	0	1	0	0	1	0	1	1
708	0	0	0	0	1	1	2	1	2	1	0	0	0	0	0	0	0	1	1	1	0	0	0	0	0	1	0	1	2	0	1	1	1	0	0	1	0	0	2	1	0	0	0	0	0	1	0	1	1
709	0	0	0	0	0	0	1	2	0	0	0	0	1	1	0	0	0	0	1	2	2	1	0	0	0	0	0	0	0	0	0	2	2	1	0	1	1	0	0	0	2	0	1	0	2	0	0	2	0
710	0	1	0	0	0	0	2	1	2	2	0	0	1	1	0	0	1	1	1	1	1	0	0	0	0	0	0	0	0	2	0	0	0	2	2	2	1	0	0	0	1	0	0	0	0	0	0	0	2
711	0	0	0	0	1	1	1	2	0	0	0	1	1	0	0	0	0	0	2	1	2	1	0	0	0	1	0	0	1	1	0	1	1	0	0	1	1	1	0	0	1	2	0	0	0	0	0	2	1
712	0	1	0	0	0	0	2	2	1	1	0	0	0	0	0	0	2	2	1	1	1	0	0	0	0	0	0	0	0	2	0	2	2	1	1	1	2	0	0	0	2	0	0	0	1	0	0	2	0
713	0	0	1	0	0	0	2	2	1	0	0	0	0	0	0	0	0	2	0	0	0	0	0	0	0	1	0	1	2	0	0	1	1	1	0	1	0	0	1	1	1	2	0	0	0	0	0	0	1
714	0	0	1	0	0	0	1	2	0	0	2	1	1	0	0	0	1	1	1	1	2	0	1	0	0	0	0	0	1	1	0	2	2	0	0	0	1	0	1	1	1	0	0	0	1	1	0	1	1
715	0	1	0	0	0	0	1	1	1	1	0	0	1	1	0	0	1	1	1	1	2	0	0	0	0	1	0	1	1	1	0	1	1	2	1	1	2	0	0	1	1	0	0	1	1	1	0	1	1
716	0	2	0	0	0	0	2	2	2	1	0	0	0	0	0	0	0	2	0	1	1	1	0	0	0	2	0	1	1	2	0	2	2	1	0	2	2	0	1	1	1	2	0	0	0	1	0	0	2
717	0	2	1	0	1	1	1	1	1	1	0	1	1	0	0	0	1	0	2	2	2	0	0	0	0	2	0	0	0	2	0	1	2	2	2	2	1	0	2	2	0	0	1	0	1	0	0	0	2
718	0	0	0	0	0	0	2	1	1	1	0	0	0	0	0	0	1	1	1	1	1	0	1	0	0	2	0	0	1	1	0	0	1	1	0	2	1	0	1	1	1	0	0	0	0	0	0	2	0
719	0	1	0	1	0	0	1	1	1	1	1	0	1	2	0	0	2	0	2	1	2	0	0	0	0	1	0	0	0	1	1	0	0	2	0	2	1	1	0	0	1	1	0	0	1	0	0	1	1
720	0	2	1	1	0	0	0	1	1	1	1	0	0	0	0	0	2	0	2	2	2	0	0	0	0	1	1	0	0	0	0	0	1	1	0	2	1	0	1	1	1	0	1	0	0	0	0	2	1
721	0	1	0	0	1	1	0	2	0	0	2	1	1	1	0	0	1	0	2	2	2	0	0	0	0	1	0	1	1	1	0	1	1	1	0	1	1	1	0	0	1	1	0	0	0	1	0	2	1
722	1	2	0	0	0	0	1	2	0	0	0	0	0	0	0	0	1	1	1	1	2	0	0	0	0	0	0	0	1	1	0	0	0	2	1	2	0	0	1	1	0	0	0	0	0	1	0	2	0
723	0	1	0	0	0	0	0	2	0	0	1	0	2	2	0	0	2	2	0	0	1	0	0	0	0	2	0	1	2	0	1	1	1	1	1	1	2	0	2	2	0	0	1	0	1	0	0	1	1
724	0	1	0	1	0	0	2	1	2	1	0	0	0	0	0	0	1	1	1	0	1	1	0	0	0	2	0	1	1	1	2	1	2	1	0	2	2	0	1	1	0	0	0	0	0	1	0	2	1
725	1	2	0	0	0	0	1	2	0	0	1	1	1	1	0	0	1	2	1	1	1	0	0	0	0	2	0	1	1	2	0	1	1	2	1	2	2	0	1	1	1	0	1	0	1	0	0	0	2
726	0	0	0	0	0	0	1	1	1	1	1	0	1	1	0	0	1	0	1	2	2	0	0	0	0	1	0	0	1	1	0	1	1	0	0	1	0	1	0	0	1	0	0	0	0	0	0	2	0
727	1	1	0	0	0	0	2	1	2	1	0	0	0	0	0	0	2	0	2	2	2	0	0	0	0	2	0	0	0	2	0	1	2	1	0	2	2	0	0	0	2	0	0	0	0	2	0	2	0
728	0	1	0	0	0	0	2	2	1	1	0	1	1	1	0	0	1	1	1	1	1	0	0	0	0	1	0	1	2	0	1	1	1	1	1	1	2	0	0	0	1	0	0	0	0	0	0	0	2
729	0	1	1	0	0	0	2	1	2	1	0	0	1	1	0	0	1	0	2	1	2	1	0	0	0	2	0	0	1	0	0	1	1	0	0	1	1	0	0	0	2	0	0	0	1	0	0	1	1
730	1	1	0	0	0	0	2	1	2	2	0	0	0	0	0	0	2	2	1	1	2	1	1	1	1	0	0	0	0	1	0	2	2	0	0	0	1	0	1	0	1	0	0	0	0	0	0	1	1
731	1	1	0	0	1	1	2	1	1	1	0	0	0	0	0	0	1	1	1	1	1	0	0	0	0	2	0	0	0	2	1	1	2	2	1	2	2	0	1	1	1	0	1	0	1	0	0	0	2
732	0	0	0	0	0	0	1	2	1	1	0	0	0	0	0	0	0	0	2	2	2	1	0	0	0	1	0	0	0	2	1	1	1	0	0	1	0	0	2	2	0	0	1	0	1	2	0	2	0
733	0	1	0	1	0	0	2	1	2	0	0	0	0	0	0	0	2	2	0	0	2	1	0	0	0	0	1	0	0	1	0	1	1	1	1	1	2	1	0	0	1	0	1	1	1	2	0	2	0
734	1	1	0	0	1	1	1	2	1	1	1	1	2	0	0	0	0	1	0	0	0	0	1	0	0	0	0	0	1	2	0	0	0	2	1	1	1	0	1	1	0	0	0	0	0	0	0	1	1
735	0	1	0	0	0	0	1	1	2	1	0	0	1	1	0	0	2	0	2	2	2	1	1	1	1	1	1	0	0	0	0	0	2	0	0	2	1	0	1	1	1	0	0	0	0	1	0	2	0
736	0	1	0	0	1	1	1	1	2	2	0	0	0	0	0	0	1	2	0	0	1	1	0	0	0	0	0	0	1	1	0	1	1	2	1	2	1	2	0	0	0	0	0	0	0	1	0	1	1
737	0	1	0	1	1	1	1	1	1	1	1	0	1	1	0	0	1	0	2	2	2	0	0	0	0	0	0	0	0	2	0	1	1	2	0	1	1	0	1	1	1	0	0	0	1	1	0	2	0
738	1	2	0	1	0	0	1	1	1	1	1	0	0	0	0	0	0	2	1	1	1	1	0	0	0	0	0	0	0	2	0	2	2	0	0	2	2	0	1	1	0	0	0	1	0	1	0	2	0
739	0	1	0	1	0	0	2	1	1	1	0	0	0	0	0	0	2	1	1	1	2	1	2	1	1	1	0	0	0	1	1	2	2	2	1	2	1	0	1	1	0	0	0	0	0	0	0	1	2
740	0	1	0	0	0	0	1	1	1	1	1	0	1	1	0	0	2	0	2	2	2	0	1	0	0	2	0	1	1	1	1	2	2	2	1	2	2	0	0	0	2	0	0	0	1	1	0	1	0
741	0	1	0	1	0	0	2	0	2	2	0	0	0	0	0	0	1	1	1	1	1	1	1	0	0	0	0	1	2	0	0	1	2	2	2	2	0	0	2	1	0	0	0	0	0	0	0	1	1
742	0	0	0	0	1	1	1	2	1	0	1	1	1	1	0	0	1	0	1	2	2	1	1	0	0	1	0	2	2	1	1	2	2	0	0	1	1	0	0	0	1	0	0	0	0	1	0	1	1
743	0	0	0	0	0	0	2	2	1	0	0	0	1	1	0	1	1	2	1	1	1	0	0	0	0	1	0	0	2	0	0	2	2	0	0	1	1	0	0	0	2	2	0	0	0	0	1	1	0
744	1	1	0	0	1	1	2	2	2	1	0	1	2	1	1	1	2	1	1	1	2	0	0	0	0	1	0	0	0	1	0	1	1	1	1	1	2	0	0	0	1	1	0	0	0	0	0	1	1
745	0	1	0	1	0	0	1	1	1	1	1	0	0	0	0	0	1	1	1	0	1	1	1	1	1	0	0	2	2	2	0	2	2	2	1	2	2	0	0	0	2	1	0	0	0	1	0	1	1
746	1	1	0	0	0	0	2	2	2	1	0	0	0	0	0	0	1	1	1	1	2	0	2	0	0	0	0	2	2	1	1	0	1	2	1	2	2	0	0	0	2	0	1	0	1	0	0	1	1
747	1	2	0	0	0	0	0	1	1	1	1	0	0	0	0	0	2	1	1	1	2	0	0	0	0	0	0	0	0	1	1	1	2	0	0	1	0	0	1	1	1	2	0	0	0	0	0	2	1
748	0	1	0	0	1	1	2	0	2	2	0	0	0	0	0	0	0	0	2	2	2	0	0	0	0	1	0	0	0	2	0	2	2	2	0	2	2	1	0	0	1	0	0	0	0	1	0	1	1
749	0	1	0	1	0	0	1	0	2	2	0	0	0	0	0	0	2	0	2	2	2	0	0	0	0	2	0	0	1	1	0	2	2	1	1	2	2	0	2	2	0	0	0	1	0	1	1	1	0
750	0	1	0	0	0	0	2	1	2	1	0	0	1	1	0	0	1	0	1	2	2	1	0	0	0	1	0	1	1	1	1	1	2	2	0	2	1	0	1	1	0	0	0	0	0	0	0	1	1
751	0	2	0	0	0	0	1	0	2	2	0	0	1	1	0	0	0	1	1	1	1	1	1	0	0	1	0	1	0	1	2	2	2	0	0	0	1	0	0	0	0	0	0	0	0	2	0	2	0
752	1	2	0	0	0	0	2	1	2	1	0	0	0	0	0	0	1	2	0	0	1	0	0	0	0	1	0	0	0	2	1	0	1	2	1	2	2	1	0	0	1	0	0	0	1	1	0	1	1
753	0	2	0	0	0	0	2	1	1	1	0	1	1	1	0	0	1	2	0	0	2	2	1	1	1	1	0	0	0	2	0	1	1	0	0	0	1	0	1	1	1	0	0	0	1	1	0	0	2
754	0	1	1	1	0	0	2	1	2	2	0	1	1	0	0	0	2	0	2	2	2	0	0	0	0	2	0	2	2	2	0	2	2	2	0	2	0	0	2	2	0	0	0	1	0	1	0	1	1
755	0	0	0	0	0	0	2	2	1	0	0	0	1	1	0	0	1	1	1	1	1	1	0	0	0	1	0	0	0	2	0	1	1	0	0	1	1	0	1	1	1	0	0	0	0	0	0	2	0
756	0	0	0	0	0	0	2	1	1	0	1	0	0	0	0	0	1	1	1	1	2	0	0	0	0	1	0	0	1	0	0	0	0	1	0	1	2	1	0	0	1	0	0	1	0	0	1	1	0
757	0	0	0	0	0	0	2	0	2	2	0	0	2	2	0	0	1	2	0	0	0	1	1	1	1	0	0	1	1	1	1	1	1	2	1	2	1	0	0	0	1	0	0	0	0	1	0	2	0
758	1	2	0	0	0	0	2	2	1	1	0	0	1	1	0	0	0	2	0	0	0	1	1	1	1	1	0	2	2	1	1	1	1	0	0	1	2	0	0	0	1	0	0	0	1	1	0	2	0
759	0	2	0	0	0	0	1	2	0	0	2	1	1	0	0	0	2	1	2	1	2	0	0	0	0	1	0	2	2	2	0	1	1	1	0	1	0	1	1	1	0	1	0	0	1	0	0	0	2
760	0	2	1	1	0	0	1	0	2	2	0	0	0	0	0	0	1	1	1	1	1	0	2	0	0	0	0	1	0	1	2	0	0	1	0	1	1	0	0	0	2	1	0	1	1	1	0	2	0
761	1	2	0	1	0	0	2	1	2	1	0	1	1	1	0	0	2	2	0	0	1	0	1	0	0	1	0	0	1	0	0	1	1	2	1	1	1	0	1	1	1	0	0	0	0	0	0	1	1
762	1	2	0	1	0	0	2	2	1	1	1	1	1	0	0	0	2	1	1	1	1	1	2	1	1	0	0	0	1	0	0	1	1	2	2	2	1	0	0	0	2	0	0	0	0	1	0	0	2
763	1	1	0	0	0	0	2	2	0	0	1	0	0	0	0	0	2	0	1	1	1	0	0	0	0	2	1	1	1	1	0	1	1	1	0	2	1	0	1	1	0	0	1	0	0	0	0	0	2
764	0	0	0	0	1	1	1	1	2	2	1	0	0	0	0	0	0	2	0	0	0	1	0	0	0	0	0	2	2	2	0	1	0	2	1	2	2	0	0	0	2	0	2	0	1	0	0	2	1
765	1	0	0	1	1	1	1	1	1	1	1	1	0	0	0	0	1	0	1	1	1	0	0	0	0	0	0	0	0	1	0	0	1	2	0	2	2	1	0	0	1	0	0	1	0	1	0	2	0
766	0	2	0	0	0	0	2	2	0	0	0	0	0	0	0	0	2	0	2	2	2	0	1	0	0	1	0	1	1	1	2	2	2	0	0	1	2	0	0	0	2	0	0	0	0	1	0	1	1
767	0	2	1	0	0	0	2	1	1	1	0	0	0	0	0	0	0	0	2	1	2	1	0	0	0	0	0	2	2	1	1	1	2	1	0	2	0	0	1	1	0	1	0	0	1	0	0	0	2
768	0	0	0	1	1	1	2	0	1	1	0	1	2	1	0	1	0	1	1	1	0	0	0	0	0	0	1	1	1	0	1	1	1	1	0	2	2	0	2	2	0	1	0	0	1	0	0	2	0
769	0	1	0	1	0	0	2	1	2	1	0	0	1	1	0	0	1	0	2	0	2	1	1	1	1	1	0	0	0	1	1	1	1	1	0	1	0	0	2	1	0	0	0	0	0	1	0	2	0
770	1	2	0	0	0	0	0	2	0	0	2	0	0	0	0	0	2	0	2	2	1	0	1	0	0	0	0	0	1	1	0	1	1	1	0	0	1	0	0	0	2	2	0	0	0	0	0	2	1
771	0	0	0	1	0	0	1	2	1	1	1	0	1	1	0	0	2	1	1	1	1	0	1	0	0	1	0	0	1	1	0	1	1	1	0	2	0	1	1	1	0	0	1	0	1	0	0	1	1
772	0	0	0	0	2	2	2	2	2	0	0	0	0	0	0	0	0	0	2	1	2	1	0	0	0	0	0	2	2	1	2	2	2	0	0	1	2	0	0	0	2	0	0	0	0	0	0	2	0
773	0	1	0	0	1	1	2	1	2	0	0	0	0	0	0	0	1	1	1	1	2	0	0	0	0	1	0	1	1	2	0	2	2	0	0	1	2	0	1	1	1	0	0	0	0	1	0	1	0
774	0	1	0	0	0	0	1	1	1	1	2	1	2	1	0	0	2	0	1	1	1	1	0	0	0	1	0	0	0	2	0	1	1	1	0	1	0	1	1	1	0	0	0	0	0	0	1	1	0
775	1	0	1	1	0	0	0	2	0	0	2	1	0	0	0	1	0	0	2	2	2	1	0	0	0	1	0	2	2	0	0	2	2	0	0	1	1	0	1	1	1	0	0	0	2	0	0	0	2
776	0	2	0	0	0	0	1	1	1	1	0	1	1	0	1	1	2	0	1	1	1	0	0	0	0	0	0	0	1	1	0	2	2	0	0	1	2	0	1	1	0	0	0	0	0	1	0	2	0
777	0	0	0	1	0	0	1	0	2	2	0	0	0	0	0	0	0	0	2	1	2	0	1	0	0	1	0	1	1	1	1	1	2	1	0	2	1	1	0	1	1	1	0	0	0	1	0	0	2
778	0	1	0	1	0	0	2	2	1	0	1	1	1	0	0	0	1	1	1	1	2	0	0	0	0	1	1	0	0	1	0	1	1	0	0	1	2	0	0	0	2	0	0	0	0	1	0	1	1
779	1	2	0	1	0	0	2	0	2	1	0	0	0	0	0	0	2	0	1	1	1	0	0	0	0	2	0	0	0	1	1	0	2	0	0	2	1	1	0	0	0	0	0	0	1	1	0	1	1
780	0	0	0	0	0	0	1	1	1	1	1	0	0	0	0	0	2	0	2	2	2	0	0	0	0	1	0	1	1	0	0	1	2	0	0	2	0	1	1	1	0	0	0	0	0	0	0	2	1
781	0	2	0	1	0	0	2	1	1	0	0	0	1	0	0	0	2	2	1	1	1	0	1	1	1	1	0	1	1	2	0	1	1	2	0	2	1	1	1	1	0	0	0	0	1	1	0	1	0
782	1	0	1	0	1	1	0	2	0	0	1	0	1	1	0	0	1	2	0	0	1	2	1	1	1	1	0	1	1	1	1	1	1	2	2	2	1	0	1	0	1	0	0	0	0	0	0	2	1
783	0	0	0	0	2	2	2	1	1	1	0	0	1	1	0	0	1	1	1	1	1	0	0	0	0	1	0	0	0	1	0	0	1	2	0	2	1	0	1	1	1	1	0	0	1	0	0	0	2
784	0	1	1	1	1	1	2	0	2	2	0	0	0	0	0	0	0	2	1	2	2	0	0	0	0	1	0	0	0	2	2	2	2	2	1	2	2	0	0	0	2	0	0	0	1	1	1	1	0
785	0	2	1	0	0	0	2	2	2	1	0	0	1	1	0	0	2	1	1	2	2	0	1	0	0	1	0	0	0	1	1	0	0	2	0	2	1	1	0	0	2	0	0	0	0	1	0	1	1
786	0	1	1	0	0	0	1	1	0	0	1	1	1	1	0	0	2	2	1	1	2	1	0	0	0	0	0	1	2	0	1	2	2	0	0	1	1	1	0	0	1	0	0	0	0	2	0	2	0
787	0	2	0	2	0	0	1	2	1	1	1	0	1	1	0	0	1	1	1	1	1	0	1	1	1	2	0	1	1	1	0	1	1	1	0	2	2	0	0	0	2	0	0	1	0	0	0	0	2
788	0	2	0	0	0	0	2	2	2	0	0	2	2	1	0	0	1	0	1	1	1	0	0	0	0	2	1	0	0	1	0	1	1	1	0	2	1	0	1	0	1	0	1	0	1	1	0	2	0
789	1	1	0	1	0	0	2	2	1	1	0	0	1	1	0	0	2	0	2	2	1	1	0	0	0	2	0	0	2	0	0	1	1	1	0	1	2	0	0	0	2	1	0	0	1	1	0	2	0
790	0	1	0	0	0	0	2	1	1	1	1	1	1	0	0	0	1	0	2	2	2	0	1	0	0	0	0	0	0	2	0	1	1	1	0	2	2	0	0	0	1	0	0	1	0	0	0	0	2
791	0	1	0	1	0	0	1	2	1	0	1	1	2	1	0	1	1	2	0	0	1	1	1	1	1	1	0	1	2	1	0	1	1	1	1	1	1	1	0	0	1	1	0	1	0	1	0	2	1
792	0	1	0	1	0	0	2	1	2	2	0	0	1	1	0	0	0	2	0	0	0	0	2	0	0	1	0	1	1	1	1	1	1	1	0	2	2	0	0	0	2	0	0	0	0	1	0	1	1
793	0	2	1	0	0	0	2	2	0	0	0	0	2	1	1	1	2	0	1	1	1	1	0	0	0	0	0	0	1	1	1	1	1	1	0	1	2	0	1	1	0	1	0	0	1	1	0	1	1
794	0	1	0	0	1	1	2	1	2	2	0	0	0	0	0	0	0	1	1	1	2	0	2	0	0	0	0	0	0	1	0	1	1	1	0	1	1	0	0	0	1	0	1	0	1	2	0	2	2
795	0	1	0	1	0	0	2	1	1	1	0	1	2	1	0	0	0	0	1	2	2	2	1	1	1	1	0	0	0	1	0	0	0	1	1	2	1	0	0	0	1	0	0	0	1	2	0	2	0
796	0	0	0	1	1	1	2	2	1	0	1	0	0	0	0	0	0	0	2	2	2	0	0	0	0	1	0	0	0	2	1	1	2	2	1	2	1	1	0	0	1	1	0	1	2	1	0	0	2
797	0	1	0	0	1	1	1	1	2	2	0	1	2	2	0	0	0	1	0	0	2	1	2	1	1	0	0	0	0	2	0	1	1	1	0	1	1	1	0	0	0	1	0	0	1	1	0	2	0
798	0	1	0	0	0	0	2	0	2	2	0	1	1	0	0	0	2	0	2	2	2	0	0	0	0	0	0	1	1	1	1	1	1	0	0	2	2	0	0	0	1	1	0	0	1	0	0	1	0
799	0	0	0	0	1	1	2	1	2	2	0	0	1	1	0	1	0	0	2	1	2	0	0	0	0	1	0	1	1	1	1	2	2	2	1	2	0	1	0	0	1	0	0	0	0	0	0	1	1
800	1	2	1	0	1	1	2	1	2	2	0	2	2	2	0	0	0	2	0	0	1	1	1	1	1	2	0	1	2	0	1	1	2	1	0	2	1	1	1	1	1	0	1	0	0	1	0	1	1
801	0	1	0	0	0	0	2	2	2	1	0	1	1	0	0	0	1	0	1	2	2	0	0	0	0	0	0	0	1	0	0	2	2	0	0	1	2	1	0	0	0	0	0	0	1	1	0	2	0
802	0	1	0	1	0	0	1	2	1	1	1	0	2	1	0	0	0	2	0	0	1	1	1	0	0	0	0	1	1	1	1	0	2	2	1	2	0	0	2	1	0	0	0	0	0	0	0	2	0
803	0	2	0	0	0	0	1	2	0	0	0	0	0	0	0	0	0	1	1	1	0	1	0	0	0	0	0	0	0	1	1	1	1	1	0	0	1	0	0	0	1	0	1	0	1	1	0	1	1
804	0	0	0	0	1	1	2	1	1	1	0	0	0	0	0	0	1	2	0	0	1	0	0	0	0	2	0	1	1	2	0	1	1	1	0	2	0	0	2	1	0	0	0	0	0	0	0	1	1
805	1	2	0	0	0	0	2	1	2	2	0	0	1	0	0	0	1	1	1	0	0	0	0	0	0	2	0	0	1	1	0	1	1	0	0	1	2	0	0	0	2	0	0	1	0	1	0	1	1
806	0	1	0	0	0	0	1	1	2	2	0	0	1	1	0	0	0	2	0	0	0	0	0	0	0	2	1	0	0	0	0	1	2	2	2	2	0	0	1	1	0	0	0	0	0	1	0	1	1
807	0	1	1	0	0	1	1	2	0	0	0	0	0	0	0	0	1	1	1	1	1	1	0	0	0	0	0	2	2	1	1	1	1	2	1	2	2	0	0	0	2	0	0	0	0	0	0	1	1
808	0	1	0	1	0	0	1	2	0	0	1	0	1	1	0	0	1	2	1	2	2	1	0	0	0	2	0	0	1	1	0	1	1	1	1	1	2	0	2	2	0	0	0	0	0	0	0	1	1
809	0	1	0	0	0	0	1	1	2	2	0	0	0	0	0	0	0	2	0	0	0	0	0	0	0	2	0	0	0	1	0	0	0	1	1	2	1	0	0	0	0	0	1	0	1	1	0	1	1
810	0	0	1	0	1	1	1	1	1	1	1	0	1	1	0	0	1	0	2	2	2	0	0	0	0	1	0	0	0	2	1	1	1	1	0	2	0	0	1	1	0	1	0	0	1	0	1	1	0
811	0	2	0	0	0	0	1	2	0	0	0	0	0	0	0	0	1	0	1	1	1	1	1	1	1	1	0	1	1	1	0	1	2	1	1	1	0	1	1	1	0	0	0	1	0	0	0	1	1
812	0	1	0	0	0	0	1	2	0	0	1	0	1	1	0	0	0	1	1	1	1	1	1	1	1	1	0	0	0	1	0	2	2	2	1	2	2	0	1	1	1	0	1	0	1	0	0	1	0
813	1	1	0	1	0	0	1	1	2	2	1	0	0	0	0	0	0	2	0	1	1	0	0	0	0	1	0	0	1	1	0	1	2	1	0	2	2	0	0	0	1	0	0	0	0	1	0	1	1
814	0	1	0	1	1	1	1	0	2	2	0	1	1	0	0	0	2	2	0	0	2	0	0	0	0	1	0	1	1	1	0	1	1	0	0	0	1	0	2	2	0	0	0	0	0	0	0	1	1
815	0	1	0	0	1	1	2	1	1	0	0	1	1	1	0	0	2	1	1	2	2	0	1	0	0	1	0	2	2	2	0	0	0	1	1	2	1	1	1	1	1	0	0	0	0	0	0	2	0
816	0	1	0	1	0	0	2	0	1	1	1	1	1	0	0	0	0	2	1	2	2	0	0	0	0	0	1	1	1	1	0	1	2	1	1	1	2	0	1	1	1	0	1	0	1	0	0	1	1
817	0	1	0	1	1	1	2	2	2	1	0	0	0	0	0	0	2	0	2	2	2	1	0	0	0	1	0	1	1	1	0	1	1	2	1	2	1	0	2	2	0	1	0	1	0	1	0	2	0
818	0	1	0	0	0	0	1	2	0	0	1	0	0	0	0	0	0	2	1	1	1	1	0	0	0	2	1	0	0	1	0	1	1	1	1	1	0	0	1	0	0	1	0	0	1	0	0	1	1
819	0	1	0	0	0	0	1	1	1	1	0	0	1	1	0	0	2	0	1	1	1	0	0	0	0	2	0	0	0	2	0	1	1	2	1	2	1	0	0	0	2	1	0	0	1	1	0	1	1
820	0	0	0	0	1	1	1	2	1	0	1	1	0	0	0	1	1	0	1	1	1	0	0	0	0	1	0	2	2	0	0	1	1	1	0	2	0	0	1	1	1	0	1	0	0	1	0	1	1
821	0	1	1	1	0	0	2	0	1	1	0	0	2	1	1	1	2	0	2	2	2	0	0	0	0	1	0	0	0	2	0	1	1	1	1	1	2	0	1	0	1	0	0	0	0	0	0	1	1
822	1	1	0	1	0	0	1	1	1	1	1	0	0	0	0	0	1	1	1	0	2	1	1	1	1	0	0	0	0	2	1	1	0	0	0	2	1	0	1	1	1	0	1	0	1	0	0	2	1
823	0	1	0	0	0	0	2	0	2	2	0	0	0	0	0	0	1	0	1	2	2	0	0	0	0	1	0	0	0	1	1	1	1	1	0	1	1	0	0	0	1	1	0	0	1	1	0	2	0
824	0	2	0	0	0	0	2	2	1	0	0	1	1	0	0	0	2	2	1	1	1	1	0	0	0	2	0	0	0	2	0	2	2	2	1	2	1	0	1	1	1	0	0	0	2	1	0	0	2
825	1	1	0	0	0	0	2	1	2	1	0	0	0	0	0	0	1	2	0	0	0	0	1	1	1	0	1	1	1	0	1	1	1	2	1	2	1	0	1	0	1	0	0	0	0	1	0	1	1
826	0	2	0	0	0	0	1	1	2	1	0	0	1	1	0	0	1	1	1	0	1	0	0	0	0	2	0	1	1	1	2	2	2	1	0	1	1	1	1	1	1	0	1	0	1	1	0	0	2
827	0	1	0	0	0	0	2	1	2	1	0	0	1	1	0	0	1	1	1	1	1	1	1	1	1	1	0	0	0	2	0	2	2	1	0	1	1	0	2	1	0	0	0	0	0	1	0	2	1
828	0	0	0	0	0	0	2	1	2	2	0	0	0	0	0	0	2	1	1	1	2	0	0	0	0	1	0	2	2	1	1	0	0	1	1	2	1	0	1	1	0	0	1	0	1	1	0	1	0
829	0	1	0	1	1	1	1	1	1	0	1	0	0	0	0	0	2	1	1	2	2	1	0	0	0	1	0	0	1	1	1	1	2	0	0	2	1	0	1	1	1	0	0	1	1	1	0	1	1
830	0	2	0	1	0	0	2	0	2	2	0	1	1	1	0	0	1	0	2	2	2	0	0	0	0	1	0	1	1	2	0	1	2	0	0	1	2	0	1	1	1	0	0	0	0	1	1	1	0
831	0	1	0	1	0	0	2	1	2	1	0	1	2	2	0	0	2	0	2	2	2	0	0	0	0	1	0	0	0	2	1	1	0	0	0	1	2	0	1	1	1	0	0	0	0	0	0	2	0
832	0	2	0	0	0	0	1	1	1	1	1	1	1	0	0	0	1	1	1	1	1	0	0	0	0	0	0	0	0	2	0	1	1	2	2	2	1	1	0	1	1	0	0	0	0	0	0	0	2
833	0	2	0	1	0	0	0	2	0	0	2	0	1	1	0	0	2	1	1	1	2	0	0	0	0	0	0	1	0	1	2	2	2	2	1	2	1	1	0	0	1	0	0	1	1	1	0	2	0
834	0	0	0	0	1	1	1	2	0	0	2	1	1	1	0	1	1	0	2	2	2	0	0	0	0	2	0	0	0	1	0	1	1	2	0	2	2	0	0	0	1	0	0	0	0	0	0	0	2
835	0	1	0	0	0	0	2	2	1	1	0	1	1	0	0	0	1	1	1	1	1	1	0	0	0	0	0	0	0	1	1	1	1	1	0	1	2	1	0	0	1	0	1	0	1	2	0	1	0
836	0	2	0	0	0	0	2	2	0	0	0	0	0	0	0	0	1	2	0	0	2	0	0	0	0	0	0	0	0	2	0	1	1	1	0	2	1	0	2	1	0	0	0	0	1	1	0	2	0
837	0	2	1	0	0	0	2	1	2	0	0	0	1	1	0	0	2	0	2	2	2	0	1	0	0	1	0	0	1	1	0	0	0	2	1	1	1	0	0	0	0	0	0	0	0	1	0	1	1
838	0	2	0	2	0	0	2	2	1	1	0	0	1	1	0	0	2	2	1	1	2	1	0	0	0	1	0	1	1	1	0	1	1	1	0	2	2	0	1	1	1	0	0	0	1	0	0	1	1
839	0	1	0	0	0	0	2	0	2	2	0	0	0	0	0	0	0	1	2	2	2	1	0	0	0	0	0	1	2	0	1	2	2	1	1	2	1	0	1	1	1	0	2	0	1	1	0	0	0
840	0	0	0	0	1	1	2	1	2	2	0	1	1	0	0	0	1	1	1	1	1	0	0	0	0	1	0	0	0	1	0	1	2	1	0	2	0	1	1	1	0	0	0	0	0	1	0	1	1
841	0	1	0	0	1	1	2	2	1	1	0	1	0	0	0	1	0	2	1	2	2	1	0	0	0	1	0	1	1	2	0	2	2	0	0	2	1	0	0	0	2	0	0	0	1	0	0	2	0
842	1	2	1	1	0	0	1	1	1	1	0	0	0	0	0	0	0	1	1	1	0	0	1	0	0	1	0	0	0	1	0	1	2	0	0	2	0	0	1	0	0	0	0	0	0	0	0	2	0
843	0	1	1	1	0	1	2	1	1	1	0	1	2	2	0	0	0	1	2	1	2	0	0	0	0	1	0	0	0	1	0	2	2	1	1	1	1	0	2	1	0	0	0	0	0	1	0	0	2
844	0	1	0	1	0	0	1	2	1	1	1	1	1	0	0	0	1	1	1	1	1	0	1	1	1	1	0	2	2	0	0	1	1	2	0	2	2	0	0	0	2	1	0	0	0	1	0	1	1
845	1	0	0	0	1	1	1	1	1	1	0	0	1	0	0	0	1	0	2	1	2	0	0	0	0	1	0	0	0	2	0	2	2	1	0	2	2	0	2	2	0	0	1	0	0	0	0	1	1
846	0	2	0	0	0	0	1	1	1	1	1	0	0	0	0	0	0	1	0	0	0	2	1	1	1	1	0	0	0	1	0	0	0	2	1	1	2	0	1	0	1	0	0	0	0	0	0	0	2
847	1	2	0	0	0	0	1	2	0	0	0	0	1	1	0	0	1	0	2	2	2	0	0	0	0	2	0	0	0	2	1	2	2	0	0	2	0	1	1	1	0	0	0	0	0	0	0	2	0
848	0	2	0	0	0	0	1	2	1	1	1	0	0	0	0	0	1	2	0	0	1	1	0	0	0	1	0	1	1	1	1	2	2	0	0	1	2	0	1	1	1	1	0	0	0	1	0	0	2
849	0	1	0	0	1	1	2	2	2	1	0	1	2	2	0	0	1	1	1	1	1	0	0	0	0	0	0	0	0	2	0	2	1	2	1	2	1	0	2	2	0	0	0	1	0	1	0	1	1
850	0	1	0	1	0	0	1	1	1	1	1	0	1	1	0	0	1	0	1	1	1	1	0	0	0	0	0	0	1	0	0	1	1	1	0	2	1	0	1	1	1	0	0	0	1	1	0	2	0
851	1	2	0	1	0	0	2	2	1	1	0	1	1	0	0	0	0	0	2	2	2	0	0	0	0	2	0	0	0	1	1	1	2	2	2	2	2	0	0	0	1	0	0	0	1	1	0	1	1
852	0	0	0	0	1	1	2	0	2	1	1	0	0	0	0	0	1	1	1	1	1	1	1	0	0	1	0	1	1	1	0	1	1	2	1	2	2	0	2	2	1	0	1	0	1	0	0	2	0
853	0	2	0	0	0	0	2	1	1	1	0	0	0	0	0	0	1	2	0	0	1	0	0	0	0	2	0	0	0	1	1	1	2	2	0	2	1	1	0	0	1	0	1	0	1	1	0	2	1
854	0	1	0	1	0	0	2	1	2	1	0	0	0	0	0	0	1	0	1	1	2	0	1	0	0	0	0	1	1	1	0	1	2	1	1	1	1	0	1	0	1	0	0	0	0	2	0	2	0
855	1	1	0	1	0	0	2	2	1	0	0	0	0	0	0	0	1	0	2	2	2	1	0	0	0	0	0	1	1	1	0	0	1	2	0	2	1	0	0	0	1	0	1	0	2	0	0	0	0
856	0	1	1	0	0	1	2	2	1	0	0	1	1	0	0	0	2	2	1	1	2	0	0	0	0	2	0	1	2	0	1	2	2	0	0	1	2	0	0	0	1	1	0	0	1	1	0	0	2
857	0	0	0	0	0	0	0	2	0	0	2	0	0	0	0	0	0	0	1	2	2	1	1	1	1	1	0	0	0	1	1	0	0	2	0	2	1	1	0	1	1	0	1	0	1	0	0	2	1
858	1	2	0	0	0	0	1	2	0	0	0	1	2	2	0	0	1	1	2	2	2	0	0	0	0	1	0	0	0	1	0	2	2	0	0	1	1	0	2	2	0	1	0	0	1	0	0	0	2
859	0	1	0	1	0	0	2	2	1	1	0	1	2	1	1	1	1	0	1	1	1	1	0	0	0	0	0	1	2	0	1	0	1	2	0	2	1	0	0	0	2	1	0	0	1	0	0	1	1
860	0	2	0	0	0	0	1	1	2	1	0	1	2	1	0	0	1	1	1	1	2	0	0	0	0	0	0	1	1	2	0	1	1	1	1	2	1	2	0	0	0	1	0	1	0	1	0	1	1
861	1	0	0	0	1	1	2	2	1	0	0	0	0	0	0	0	0	0	2	2	2	1	0	0	0	0	0	1	1	0	1	1	1	0	0	0	1	1	0	0	1	0	0	0	0	0	0	1	1
862	0	0	0	0	0	0	2	2	2	1	0	0	2	2	0	1	2	0	2	2	2	1	0	0	0	0	0	0	0	1	0	1	1	2	0	2	2	0	1	1	0	0	0	0	0	1	0	2	0
863	0	0	0	0	1	1	0	2	0	0	2	1	0	0	0	0	1	2	0	0	0	1	0	0	0	1	0	1	1	2	0	1	0	0	0	1	1	0	0	0	1	0	0	0	0	2	0	2	1
864	0	2	0	0	0	0	1	1	1	1	1	1	1	0	0	0	1	1	1	1	1	0	1	0	0	2	0	0	0	1	0	1	1	1	0	1	2	1	0	0	1	0	0	0	0	1	0	2	0
865	0	0	1	1	0	0	2	1	2	1	0	1	1	0	0	0	1	0	1	2	2	1	1	1	1	1	1	0	0	1	0	2	2	2	1	2	1	0	1	0	1	0	1	0	2	0	0	1	2
866	0	1	0	1	0	0	1	2	0	0	1	0	0	0	0	0	1	0	2	2	2	1	1	1	1	0	1	1	1	1	0	1	2	1	0	1	0	1	0	0	0	0	0	0	0	0	0	1	0
867	1	1	0	0	0	0	1	2	1	0	1	0	1	0	0	0	1	1	1	2	2	1	0	0	0	1	1	1	1	0	0	1	1	1	0	1	2	0	1	1	1	0	0	0	0	0	0	1	1
868	0	0	0	0	0	0	2	2	2	0	1	0	1	1	0	0	2	0	2	2	2	0	0	0	0	1	0	0	1	1	0	1	2	0	0	1	1	0	0	0	2	1	0	0	1	1	0	2	0
869	0	1	0	0	1	1	2	1	2	1	0	1	2	1	0	0	1	1	1	1	1	0	0	0	0	0	0	0	0	2	0	1	2	1	0	1	2	0	2	2	0	0	0	0	1	1	0	1	0
870	1	1	0	0	1	1	2	1	1	1	0	0	0	0	0	0	2	0	1	1	1	0	0	0	0	1	0	2	2	0	1	1	1	1	0	1	1	1	0	0	1	0	0	0	0	0	0	2	0
871	0	0	0	0	1	1	2	1	2	2	0	1	2	2	0	0	1	1	1	1	1	1	0	0	0	1	0	0	0	1	0	2	1	2	1	2	0	0	2	2	0	0	1	0	1	0	0	2	0
872	1	2	1	1	0	0	2	1	2	1	1	1	1	0	1	1	2	1	1	1	1	1	0	0	0	2	0	0	0	2	0	0	0	1	0	2	0	1	0	0	1	1	0	0	0	2	0	1	1
873	0	1	0	0	0	0	2	1	2	1	0	0	1	1	0	1	2	1	1	1	2	0	1	0	0	1	0	1	1	1	1	1	2	2	0	2	1	0	0	0	1	0	0	0	0	0	0	1	1
874	0	0	0	0	1	1	1	1	1	1	1	0	1	2	0	0	2	2	1	1	2	1	0	0	0	1	0	1	1	1	1	1	1	1	0	1	1	0	2	1	0	0	1	0	1	0	0	1	1
875	0	2	0	1	0	0	1	2	0	0	1	0	0	0	0	0	1	1	1	2	2	0	0	0	0	2	0	0	0	1	1	1	1	2	2	2	2	0	0	1	1	0	0	1	0	0	0	2	1
876	0	2	0	0	0	0	2	1	2	2	0	0	1	1	0	0	1	1	1	1	1	0	1	1	1	1	0	0	0	1	0	1	1	1	0	1	1	0	1	1	0	0	0	0	0	0	0	2	0
877	0	1	0	1	0	0	2	2	2	1	0	0	1	1	0	0	1	1	1	1	1	0	0	0	0	1	0	1	1	1	0	2	2	2	0	2	0	0	1	1	1	0	1	0	1	0	0	2	0
878	1	1	0	0	1	1	2	2	1	1	0	1	1	0	0	0	1	1	1	1	2	0	0	0	0	0	0	0	1	0	0	2	2	2	0	2	1	1	0	0	2	1	0	0	0	0	0	1	1
879	0	2	0	0	0	0	1	1	0	0	1	0	1	1	0	0	1	1	0	0	0	1	1	0	0	0	0	0	0	2	0	1	1	0	0	1	1	0	2	2	0	2	0	0	0	0	0	2	0
880	0	0	0	0	1	1	1	1	1	1	0	0	1	1	0	0	1	2	0	0	2	1	0	0	0	0	0	2	2	2	0	0	1	1	0	2	2	1	0	0	1	0	0	0	0	0	0	1	1
881	0	1	0	1	0	0	2	2	1	1	0	1	1	1	0	0	1	0	1	1	1	0	2	0	0	1	0	0	1	1	1	0	0	2	0	2	2	0	2	2	0	0	0	0	0	2	0	1	1
882	0	2	0	0	0	0	2	2	0	0	0	0	0	0	0	0	0	1	1	1	1	0	0	0	0	2	0	0	0	1	1	1	1	2	0	2	2	0	0	1	1	0	1	1	1	1	0	0	2
883	1	1	0	1	0	0	1	0	2	2	0	0	1	0	1	1	0	0	2	2	2	0	0	0	0	0	0	0	1	1	0	1	1	1	0	2	1	0	1	1	1	0	0	0	2	2	0	1	0
884	0	0	0	0	1	1	1	2	0	0	0	0	0	0	0	0	0	0	1	2	2	0	0	0	0	1	0	0	0	2	1	0	0	2	0	2	2	0	0	0	2	1	0	0	1	1	0	1	1
885	0	0	0	0	1	1	1	1	0	0	1	0	1	1	0	0	0	0	1	2	2	0	1	1	1	2	0	0	1	1	0	0	0	2	0	2	1	1	0	0	1	0	1	0	1	1	0	2	0
886	0	2	0	0	0	0	1	1	1	1	0	0	0	0	0	0	1	0	2	2	2	0	0	0	0	1	0	1	1	2	0	1	2	1	1	1	1	0	0	0	2	0	1	0	0	1	0	2	0
887	0	0	0	0	1	1	2	2	1	0	1	0	1	0	0	1	1	1	1	0	1	1	1	1	1	1	0	1	1	1	0	1	1	1	0	1	1	0	0	0	1	0	0	0	0	1	0	0	2
888	1	1	0	0	1	1	0	1	1	1	1	0	2	2	0	1	1	0	2	1	2	0	0	0	0	1	0	0	0	0	0	2	2	1	0	1	1	0	0	0	1	0	0	0	0	1	1	1	1
889	0	1	0	0	0	0	1	1	2	1	0	0	1	1	0	0	1	1	1	1	1	0	0	0	0	2	0	0	2	0	0	2	2	0	0	1	1	1	0	0	0	0	0	0	0	0	0	0	2
890	0	2	0	0	0	0	1	2	1	0	1	1	2	1	0	0	1	1	1	1	2	0	0	0	0	1	0	0	0	1	1	1	2	2	2	2	1	1	0	0	0	0	0	0	0	0	0	1	1
891	0	0	0	0	0	0	2	0	2	2	0	1	1	0	0	0	2	0	2	2	2	0	0	0	0	1	0	0	1	1	0	2	1	2	1	2	2	0	1	1	1	0	0	0	0	0	0	1	1
892	0	1	0	1	0	0	1	2	0	0	1	0	0	0	0	0	1	1	1	1	1	0	0	0	0	1	0	0	0	2	0	0	1	2	1	2	2	0	0	0	1	0	1	0	1	0	0	0	2
893	0	1	0	0	0	0	2	2	2	1	0	0	1	1	0	1	2	1	1	1	1	0	0	0	0	1	0	0	0	1	1	1	1	2	0	2	1	0	2	1	0	1	1	0	0	1	0	2	1
894	0	2	0	0	0	0	2	0	2	2	0	0	1	1	0	0	1	1	1	1	2	0	0	0	0	1	0	0	1	0	0	2	2	1	0	1	2	0	1	1	1	1	0	0	0	0	0	2	1
895	0	2	0	0	1	1	2	2	2	0	0	1	1	0	0	0	1	2	0	0	1	0	0	0	0	1	0	0	1	1	0	0	0	2	0	2	1	0	0	0	1	0	0	1	1	1	0	1	1
896	0	1	0	1	0	0	2	1	2	1	0	0	1	1	0	0	2	1	1	2	2	0	0	0	0	1	0	1	2	1	0	1	1	1	0	0	1	0	1	1	1	1	0	0	0	1	0	2	0
897	0	1	0	0	0	0	2	1	2	1	0	0	1	1	0	0	1	1	1	1	2	0	0	0	0	2	0	2	1	1	1	1	2	1	0	2	2	0	0	0	1	0	0	1	0	0	0	1	1
898	1	1	0	0	1	1	2	0	1	1	1	0	2	2	0	0	1	1	1	1	1	1	1	1	1	0	0	1	1	1	1	0	0	1	0	2	1	1	0	0	1	0	0	1	0	0	0	2	0
899	1	1	0	0	1	1	2	2	2	0	0	1	1	0	0	0	2	2	0	0	1	0	1	0	0	1	1	0	1	0	0	0	1	1	0	2	2	1	0	0	1	0	0	0	0	1	0	1	1
900	0	1	1	0	0	0	2	0	2	2	0	0	0	0	0	0	2	0	2	2	2	0	0	0	0	1	0	0	1	1	0	0	0	2	0	2	1	0	0	0	0	1	0	0	0	1	0	2	0
901	0	0	0	0	2	2	2	2	2	1	0	0	1	1	0	0	0	1	1	1	2	0	0	0	0	1	0	1	1	0	1	2	2	0	0	1	1	0	0	0	2	0	1	1	1	1	0	1	1
902	0	2	0	0	0	0	2	2	2	0	0	0	0	0	0	0	0	1	2	1	2	1	1	0	0	0	0	1	1	1	1	1	1	0	0	0	1	0	0	0	2	0	0	0	0	0	0	1	0
903	0	2	1	0	0	0	1	2	0	0	2	1	2	0	0	0	1	2	0	1	1	0	0	0	0	2	0	0	1	1	0	1	1	2	2	2	1	0	1	1	1	0	0	0	1	1	0	1	1
904	0	1	0	0	1	1	2	0	1	1	0	1	1	0	0	0	1	1	1	0	2	1	0	0	0	0	0	1	2	1	0	2	2	0	0	1	2	0	0	0	2	0	0	0	0	0	0	0	2
905	0	0	0	0	0	0	2	1	2	2	0	0	1	1	0	0	1	1	1	1	2	0	1	0	0	1	0	1	2	0	0	2	2	0	0	0	2	1	0	0	0	0	0	0	0	1	0	1	1
906	0	0	0	0	0	0	1	2	1	0	1	0	0	0	0	0	2	1	2	2	2	0	0	0	0	1	1	0	0	0	0	1	1	0	0	2	1	1	0	0	1	0	0	0	0	0	0	2	0
907	0	0	0	0	0	0	2	0	2	1	0	1	1	0	0	0	1	1	1	2	2	2	1	1	1	1	0	0	0	2	0	1	1	1	0	1	1	1	1	1	1	0	1	0	0	0	0	2	1
908	0	1	0	0	0	0	1	2	1	0	1	0	0	0	0	0	1	1	1	1	2	1	0	0	0	1	0	0	1	1	1	2	2	0	0	2	2	0	0	0	2	1	0	0	1	1	0	1	1
909	0	0	0	0	2	2	2	2	1	1	0	0	0	0	0	0	1	1	1	1	1	0	0	0	0	1	0	0	2	0	0	1	2	1	0	2	1	1	1	1	0	1	0	0	0	0	0	2	1
910	1	2	1	0	0	0	1	1	1	1	1	1	1	1	0	0	1	0	2	2	2	0	0	0	0	1	0	0	1	0	0	2	2	0	0	0	1	0	1	1	1	1	0	0	1	0	0	2	0
911	0	1	0	0	0	0	2	2	0	0	0	0	0	0	0	0	2	2	1	1	1	0	0	0	0	2	0	0	1	1	0	0	2	1	0	2	1	0	1	1	1	0	0	0	0	2	0	1	1
912	0	0	0	0	2	2	2	2	2	2	0	1	1	0	0	0	2	1	2	1	2	0	0	0	0	1	0	1	2	0	1	1	1	1	0	1	1	0	1	1	1	1	0	1	1	1	0	0	2
913	0	2	0	0	0	0	2	0	2	2	0	0	0	0	0	0	2	2	0	1	2	1	0	0	0	1	0	0	0	2	2	2	2	0	0	1	2	0	0	0	2	1	0	0	1	0	0	0	1
914	1	1	0	0	1	1	1	2	1	0	1	1	0	0	0	1	2	0	2	2	2	1	2	1	1	1	0	0	1	0	0	2	2	0	0	1	1	0	2	2	0	0	0	0	0	0	0	0	2
915	0	2	1	0	0	1	2	2	1	0	0	1	1	0	0	0	1	0	2	2	2	0	0	0	0	1	0	1	1	0	1	1	1	1	0	2	2	0	0	0	2	0	1	0	1	0	0	2	0
916	0	1	0	1	0	0	2	2	1	1	0	0	0	0	0	0	0	0	1	1	2	0	0	0	0	1	0	1	2	0	0	1	2	1	0	2	1	0	0	0	2	0	1	0	1	1	0	1	1
917	0	1	0	0	1	1	1	1	1	1	1	0	0	0	0	0	1	2	0	0	2	0	0	0	0	1	0	1	1	1	1	1	2	1	0	2	1	0	1	0	1	0	1	0	1	1	0	0	1
918	0	1	1	1	1	1	2	1	2	1	0	1	1	1	0	0	2	1	2	1	2	0	0	0	0	2	0	1	1	1	2	1	1	1	1	1	1	1	0	0	0	0	0	0	0	1	0	1	1
919	0	2	0	0	0	0	2	1	2	1	0	0	0	0	0	0	2	0	1	1	1	1	1	0	0	1	0	0	0	1	1	1	2	1	1	1	1	0	2	2	0	0	1	0	1	1	0	1	1
920	0	0	0	0	0	0	2	2	0	0	0	0	0	0	0	0	1	1	1	1	1	0	0	0	0	2	0	0	0	2	0	0	1	2	0	2	1	1	0	0	1	0	0	0	0	1	0	2	1
921	0	1	0	0	0	0	2	2	0	0	1	1	0	0	0	1	1	0	2	2	2	0	0	0	0	0	0	0	1	1	0	0	1	1	1	2	1	0	0	0	2	0	1	0	0	1	0	2	0
922	0	1	0	0	0	0	1	0	2	2	0	1	1	0	0	0	1	1	1	1	1	0	0	0	0	0	0	0	0	2	1	1	2	2	0	2	2	0	1	1	1	0	0	0	0	0	0	1	1
923	0	2	0	0	0	0	2	2	1	1	0	0	1	0	1	1	1	0	2	2	2	0	0	0	0	2	0	0	1	0	0	2	2	1	0	1	2	0	0	0	1	0	1	0	1	0	0	1	1
924	0	1	0	0	0	0	2	0	2	2	0	1	1	0	0	0	1	1	1	1	1	0	0	0	0	1	0	1	1	1	1	2	2	0	0	1	1	0	2	2	0	1	0	0	1	0	0	2	1
925	0	2	1	2	0	0	2	0	2	1	0	0	0	0	0	0	1	0	2	2	2	0	1	1	1	0	1	0	0	0	0	2	2	1	0	2	1	1	1	0	0	1	0	0	1	0	0	2	0
926	1	1	0	0	0	0	2	2	1	0	0	0	0	0	0	0	1	1	1	1	1	0	2	0	0	1	0	0	1	1	0	1	2	1	1	1	1	0	0	0	2	0	0	0	1	1	0	0	2
927	0	2	0	0	0	0	2	1	2	2	0	1	2	1	0	0	2	0	2	2	2	1	0	0	0	2	0	0	2	0	0	1	2	2	1	2	2	0	0	0	2	0	0	0	0	1	0	1	0
928	0	0	0	0	0	0	2	2	1	1	0	0	2	1	1	1	2	2	0	0	2	0	0	0	0	1	0	0	0	2	0	1	1	2	0	2	1	0	2	2	0	0	0	1	0	0	0	1	1
929	0	2	0	1	0	0	1	1	1	1	1	0	1	1	0	0	2	1	1	1	1	2	0	0	0	0	0	0	0	1	1	2	2	2	1	2	1	1	0	1	1	1	0	0	1	1	0	0	2
930	0	1	0	0	0	0	1	0	2	2	0	0	0	0	0	0	0	2	0	1	1	0	0	0	0	1	1	0	1	0	0	0	1	1	0	2	2	0	0	0	2	0	1	0	1	1	0	1	1
931	0	0	0	0	0	0	2	0	2	2	0	1	0	0	0	0	2	2	0	0	1	1	0	0	0	0	0	1	1	2	0	1	1	2	2	2	2	1	0	0	1	0	0	0	0	1	0	2	0
932	0	1	0	0	1	1	2	0	2	2	0	1	1	0	0	0	1	1	1	2	2	0	0	0	0	2	0	0	0	2	0	2	2	0	0	1	1	1	0	0	1	0	0	0	0	1	0	0	2
933	0	1	1	0	1	2	1	2	1	0	1	0	2	2	0	1	1	0	1	2	2	1	0	0	0	1	0	0	1	1	0	1	1	1	0	2	2	0	0	0	2	0	1	0	1	0	0	2	1
934	0	2	0	0	0	0	1	1	0	0	1	1	1	0	0	0	0	2	0	1	2	0	0	0	0	1	0	2	2	1	2	1	1	1	0	1	1	1	0	0	1	0	0	0	0	2	0	2	0
935	0	2	0	0	0	0	1	1	1	1	1	1	1	0	0	0	0	0	2	2	2	0	0	0	0	1	0	1	1	1	2	0	1	1	0	2	1	0	1	1	1	1	0	0	0	1	0	1	1
936	0	2	0	0	1	1	1	2	1	1	1	0	0	0	0	0	2	1	2	2	1	1	1	1	1	0	0	0	0	1	0	2	2	2	1	2	2	0	1	1	1	0	0	0	0	1	0	0	2
937	0	1	0	0	0	0	2	2	1	0	1	0	2	2	0	0	1	1	1	1	2	2	1	1	1	1	0	1	1	1	1	0	1	1	1	2	1	1	0	0	0	1	0	1	1	0	0	1	1
938	1	0	1	0	1	1	2	0	2	2	0	0	0	0	0	0	2	0	2	2	2	1	0	0	0	2	0	1	1	1	1	0	0	2	0	2	2	0	0	0	1	0	0	1	0	0	0	1	1
939	1	1	0	1	0	0	1	2	1	1	1	0	0	0	0	0	0	0	1	1	1	1	1	1	1	0	0	1	1	1	2	1	1	1	1	1	1	1	0	0	0	1	0	0	0	0	0	1	1
940	0	1	0	0	0	0	2	2	1	0	1	0	1	1	0	0	2	0	2	2	2	2	1	1	1	1	0	0	0	2	0	1	0	0	0	2	0	0	1	1	1	0	0	0	1	0	0	2	0
941	0	1	0	1	0	0	2	1	2	2	0	0	0	0	0	0	1	1	1	1	1	0	0	0	0	0	0	1	1	1	1	1	1	0	0	1	1	0	1	1	1	1	1	0	1	0	0	1	0
942	0	2	0	0	0	0	2	1	2	2	0	1	1	0	0	0	1	1	1	1	2	0	0	0	0	1	0	0	0	2	0	1	2	1	1	2	1	0	1	0	1	0	0	0	0	1	0	0	2
943	1	2	1	1	0	0	2	0	2	2	0	0	1	1	0	0	1	0	2	2	2	0	0	0	0	0	0	0	0	2	0	1	1	2	0	2	1	1	0	0	1	0	0	0	0	0	0	0	2
944	1	1	0	1	0	0	1	1	2	2	0	2	2	0	1	1	2	0	2	2	2	0	1	0	0	2	0	0	0	2	1	1	1	1	1	1	1	1	0	0	1	0	0	0	0	0	0	1	1
945	0	2	0	0	0	0	2	1	2	2	0	0	0	0	0	0	1	0	2	2	2	0	0	0	0	0	0	0	0	1	0	2	2	0	0	0	0	1	0	0	1	0	2	0	1	1	0	0	2
946	1	2	1	1	0	0	2	2	2	0	0	0	1	1	0	0	1	0	2	2	2	0	1	1	1	2	0	0	0	1	0	1	1	2	0	2	0	1	0	0	0	0	1	0	1	1	0	2	0
947	1	1	0	1	0	0	1	1	1	1	0	0	2	1	1	1	1	1	1	1	2	0	0	0	0	2	0	0	1	1	0	1	1	1	0	2	0	2	0	0	0	0	0	0	0	0	0	2	0
948	0	2	0	0	0	0	1	1	0	0	1	1	1	0	0	0	1	1	1	1	1	1	0	0	0	1	0	0	0	2	1	2	2	1	0	1	2	0	1	1	1	0	1	0	1	0	0	1	1
949	0	1	0	1	0	0	2	1	1	1	0	0	0	0	0	0	2	1	1	1	1	0	0	0	0	0	0	1	1	0	0	0	2	1	0	2	1	0	2	2	0	0	1	0	1	1	0	0	1
950	0	0	0	0	0	0	2	1	2	1	0	1	1	0	0	0	1	1	1	1	1	0	1	0	0	2	0	0	0	2	0	0	0	1	1	2	1	0	1	1	1	0	0	0	0	0	0	1	1
951	0	2	0	0	0	0	2	1	1	1	1	0	0	0	0	0	1	0	2	2	2	1	0	0	0	1	0	1	2	0	0	1	2	1	0	2	1	0	2	2	0	0	0	0	1	0	0	2	0
952	1	1	1	0	0	0	2	2	2	1	0	0	2	1	0	0	1	2	0	0	1	0	0	0	0	2	0	2	2	1	2	2	2	0	0	0	1	0	1	1	1	0	1	1	1	2	0	1	1
953	0	2	0	0	0	0	0	2	1	1	0	0	0	0	0	0	1	0	2	2	2	1	0	0	0	1	0	0	0	1	0	1	1	1	1	1	2	0	1	1	1	1	0	0	1	0	0	0	2
954	0	1	0	0	0	0	1	1	2	2	0	0	1	1	0	0	2	1	1	1	1	0	0	0	0	2	0	1	1	1	2	1	1	2	0	2	1	0	1	1	1	0	0	0	2	2	0	2	1
955	1	1	0	1	0	0	2	2	1	1	0	1	1	0	0	0	1	1	1	0	2	1	0	0	0	1	0	0	0	1	0	2	2	1	0	2	2	0	0	0	2	0	0	1	0	1	0	0	2
956	0	1	0	0	1	1	2	1	2	2	0	0	0	0	0	0	1	0	1	2	2	1	1	1	1	1	0	1	1	0	1	1	1	1	0	2	1	0	1	1	1	0	2	0	1	1	0	1	1
957	0	2	1	1	0	0	2	2	1	1	0	1	1	0	0	0	2	0	1	1	1	0	0	0	0	0	0	1	1	1	0	2	2	0	0	1	0	0	1	1	0	0	0	0	0	0	0	1	1
958	1	1	0	1	1	1	1	1	1	1	1	0	1	1	0	0	0	1	1	1	1	1	0	0	0	2	0	0	0	0	0	1	1	2	1	2	1	0	1	1	1	0	0	0	0	1	0	2	1
959	0	1	0	1	0	0	1	1	2	2	0	1	2	2	0	0	2	1	1	1	2	1	0	0	0	2	0	0	0	1	1	1	1	1	0	2	1	0	1	1	1	0	1	0	2	2	0	1	1
960	0	1	0	1	0	0	2	1	2	1	0	0	0	0	0	0	1	1	1	1	1	0	1	0	0	1	0	1	1	1	2	1	1	2	1	1	2	0	1	1	1	0	0	1	0	0	0	2	0
961	1	1	0	0	1	1	2	2	1	1	0	0	1	1	0	0	1	1	1	1	1	1	0	0	0	1	0	0	0	2	0	0	1	2	1	2	1	1	0	0	1	0	0	0	0	1	0	2	0
962	0	1	0	0	1	1	1	0	2	2	0	0	1	0	1	1	0	2	0	1	1	1	0	0	0	0	0	0	0	1	1	1	1	2	1	2	2	0	0	0	2	0	0	1	0	0	0	2	0
963	0	1	0	0	1	1	2	1	2	1	1	0	1	1	0	0	0	0	2	2	2	0	0	0	0	1	0	1	1	1	0	2	2	1	0	1	0	0	1	1	1	1	0	0	1	0	0	1	1
964	0	1	0	1	0	0	2	1	1	1	0	0	1	1	0	0	2	1	1	1	1	1	1	1	1	1	0	1	2	0	1	1	1	1	0	1	1	0	0	0	2	0	1	0	0	0	0	1	1
965	0	0	1	0	0	0	2	2	2	1	0	0	0	0	0	0	0	2	0	0	0	1	0	0	0	2	0	1	1	2	0	1	1	2	0	2	2	0	1	1	1	0	0	2	0	1	0	2	0
966	0	0	0	0	0	0	1	1	1	1	2	0	1	1	0	0	2	0	2	2	2	1	1	1	1	1	0	0	0	2	0	1	1	1	1	1	2	0	1	1	1	0	1	0	1	0	0	1	1
967	1	1	0	1	0	0	2	0	2	2	0	0	1	1	0	1	0	0	1	1	2	1	1	1	1	1	0	0	0	2	0	1	2	1	1	1	2	0	0	0	2	0	0	0	0	0	0	2	0
968	0	1	0	1	0	0	0	2	0	0	1	0	1	1	0	0	1	1	1	1	2	0	0	0	0	1	0	0	0	2	1	2	2	2	1	2	2	0	1	0	1	0	0	1	0	1	0	1	1
969	0	1	0	0	0	0	2	2	2	1	0	1	2	1	0	1	1	2	0	1	1	1	0	0	0	1	0	0	0	2	1	0	0	2	0	2	1	0	1	0	1	0	0	0	0	0	0	1	1
970	0	2	0	0	0	0	1	2	1	1	0	0	0	0	0	0	1	0	1	2	2	1	0	0	0	2	0	1	1	1	1	2	2	1	0	1	2	0	1	1	1	0	1	0	0	1	0	1	1
971	0	1	0	0	1	1	1	1	2	2	0	0	0	0	0	0	0	1	1	1	0	1	0	0	0	0	0	2	2	0	1	1	1	1	0	2	0	0	1	1	0	1	0	0	1	1	0	2	1
972	0	2	0	0	1	1	0	2	0	0	2	1	1	1	0	0	1	1	1	1	1	1	0	0	0	2	0	0	1	1	0	1	2	0	0	1	1	0	0	0	1	0	1	0	1	1	0	1	1
973	0	1	1	1	0	0	2	0	2	1	0	0	2	2	0	1	2	0	1	1	1	1	1	0	0	1	0	0	1	1	0	1	1	1	1	2	2	1	0	0	1	0	0	0	1	0	0	0	2
974	0	1	0	1	0	0	2	2	2	0	0	0	0	0	0	0	2	1	1	1	2	0	0	0	0	1	0	2	1	1	1	0	0	2	0	2	1	0	0	0	1	0	0	0	0	0	0	2	0
975	0	1	0	0	0	0	1	2	0	0	1	0	1	1	0	0	1	0	2	2	2	0	0	0	0	2	0	0	0	1	0	1	2	2	0	2	2	0	0	0	1	1	0	0	0	1	0	1	1
976	1	2	0	0	0	0	1	1	2	1	0	0	0	0	0	0	2	1	1	2	2	1	0	0	0	1	0	1	1	1	1	2	2	0	0	2	1	1	0	0	2	0	0	0	1	1	0	0	2
977	0	0	0	1	1	1	2	1	2	0	0	0	0	0	0	0	1	1	1	1	2	0	0	0	0	1	0	0	1	1	0	0	1	2	0	2	1	1	0	0	2	1	0	0	1	1	0	1	1
978	0	0	0	0	0	0	2	1	2	1	0	0	0	0	0	0	2	1	1	1	2	0	0	0	0	1	0	1	1	1	2	1	1	2	0	2	2	0	2	2	0	0	0	0	1	1	0	0	2
979	0	0	0	0	1	1	2	1	2	1	0	1	2	2	0	0	2	1	1	1	2	1	0	0	0	0	0	0	0	2	1	0	0	2	0	2	1	0	0	0	2	0	0	0	0	0	0	0	0
980	0	0	1	1	0	0	2	2	1	1	0	0	2	2	0	0	1	0	2	2	2	1	0	0	0	0	0	0	0	2	0	2	2	1	1	2	0	0	1	1	1	0	0	0	0	0	0	1	1
981	1	1	1	0	0	0	1	1	1	1	1	0	1	0	0	0	0	2	0	1	1	1	1	1	1	2	0	1	0	1	2	0	1	1	0	2	1	1	0	0	1	0	1	0	1	2	0	1	0
982	1	0	0	0	0	0	2	1	2	2	0	0	0	0	0	0	2	2	1	1	1	0	2	0	0	0	0	0	0	2	0	1	1	0	0	0	0	0	1	1	1	0	0	0	0	1	0	1	1
983	1	1	1	1	0	1	1	1	0	0	2	1	1	1	0	0	1	0	1	2	2	0	0	0	0	0	0	0	0	2	0	1	1	1	0	2	1	0	0	0	1	0	0	0	1	1	0	0	2
984	1	0	0	0	0	0	2	2	1	1	1	1	2	1	0	1	0	2	0	0	1	0	1	0	0	2	0	0	1	1	0	0	0	1	0	2	1	0	0	0	2	0	1	0	1	0	0	2	0
985	0	1	0	0	0	0	2	2	2	1	0	0	0	0	0	0	1	0	2	2	2	0	2	0	0	0	0	0	1	1	1	1	2	2	2	2	1	0	0	0	2	0	0	0	0	0	0	2	0
986	0	2	1	0	1	1	2	0	2	2	0	0	1	1	0	0	1	1	1	1	1	0	0	0	0	1	0	0	0	2	0	1	2	1	0	2	1	0	0	0	0	0	0	0	0	1	0	1	1
987	0	2	0	1	0	0	2	1	1	1	1	0	2	1	1	1	2	0	2	2	2	0	1	0	0	1	2	1	1	0	1	2	2	1	0	2	0	0	1	1	0	1	0	0	1	1	0	1	1
988	0	1	0	0	0	0	1	2	1	1	0	1	1	1	0	0	0	0	2	1	2	0	0	0	0	2	0	0	0	2	0	1	1	2	0	2	2	0	1	1	1	1	0	0	1	0	0	0	2
989	0	1	1	0	0	1	2	1	1	0	0	0	0	0	0	0	0	0	2	2	2	1	1	1	1	1	0	0	0	2	0	1	0	0	0	2	1	0	1	1	1	0	0	1	0	1	0	2	0
990	0	1	0	0	0	0	1	2	1	0	1	1	1	1	0	0	0	2	0	0	0	1	1	1	1	2	0	0	0	2	0	0	1	2	1	2	0	0	2	2	0	0	1	0	1	0	1	2	0
991	1	0	0	1	0	0	1	1	1	1	1	0	1	1	0	0	1	0	1	1	2	1	1	1	1	1	0	0	0	2	2	2	2	2	2	2	0	0	2	1	0	1	0	0	1	0	0	0	1
992	0	0	0	0	1	1	2	0	2	2	0	1	1	0	0	0	1	2	1	1	1	0	0	0	0	1	0	1	1	2	0	2	2	0	0	1	1	1	1	1	1	0	0	0	0	1	0	1	1
993	0	1	0	0	0	0	2	0	2	2	0	1	1	1	0	0	1	2	0	0	1	0	0	0	0	1	0	0	0	1	0	1	2	1	0	2	2	0	0	0	2	0	1	0	1	0	0	0	2
994	0	0	0	1	1	1	2	2	1	1	0	0	0	0	0	0	2	2	1	1	1	1	0	0	0	0	0	0	0	2	0	1	2	1	1	1	1	1	0	0	1	0	1	0	0	1	1	0	1
995	0	1	0	0	0	0	2	1	1	1	1	2	2	2	0	0	0	1	1	1	1	0	0	0	0	2	0	0	0	2	0	1	2	1	0	2	1	0	0	0	2	0	0	0	0	1	0	2	2
996	0	2	0	0	0	0	2	1	2	0	0	0	1	1	0	0	0	0	2	2	2	0	0	0	0	0	0	0	0	0	0	2	2	0	0	1	1	1	0	0	1	0	1	1	1	2	0	1	1
997	0	1	0	0	0	0	2	2	2	1	0	0	2	2	0	0	2	0	2	2	2	1	0	0	0	0	0	0	0	2	1	1	1	1	0	1	1	1	0	0	0	0	0	0	0	0	0	1	1
998	0	1	0	1	0	0	1	1	2	2	0	0	1	1	0	0	1	0	2	2	2	0	0	0	0	1	0	1	1	1	1	1	1	1	1	2	1	0	2	2	0	0	0	0	1	0	0	0	2
999	1	1	0	0	0	0	2	1	1	1	0	1	1	0	0	0	1	1	1	1	2	0	0	0	0	2	0	1	1	1	2	2	2	0	0	1	1	0	0	0	2	0	0	0	1	1	0	2	0
1000	1	1	0	0	1	1	1	1	2	2	0	0	0	0	0	0	0	2	0	1	1	1	0	0	0	0	0	0	0	1	1	0	0	2	0	2	2	0	0	0	2	1	0	0	0	0	0	1	1
[truncated: 252 more columns]
