# Supplementary material for: KNN-MDR: a learning approach for improving interactions mapping performances in genome wide association studies
Source: BMC Bioinformatics. 2017 Mar 21;18:184. doi: 10.1186/s12859-017-1599-7 (PMC5361736; doi:10.1186/s12859-017-1599-7)
Supplement: Supplementary file 5 — The data set(s) supporting the results of Table 3. (ZIP 7092 kb) [file 12859_2017_1599_MOESM5_ESM.zip › 000/S93/mkallsimul.dat]

1	0	1	1	0	0	0	0	0	2	0	0	1	0	0	0	0	0	0	2	2	2	0	1	0	0	0	2	0	2	2	0	1	1	0	2	0	1	0	0	0	0	0	1	0	1	0	0	2	0
2	0	1	2	0	0	0	1	1	1	0	0	0	0	0	0	0	0	1	2	2	2	0	2	0	0	0	1	0	2	2	0	0	0	2	0	2	1	0	0	0	0	1	0	0	1	1	0	1	0
3	0	0	2	0	1	1	1	0	0	1	0	1	2	0	0	0	0	2	1	1	2	0	1	1	1	1	2	1	2	2	1	1	1	1	0	2	1	1	0	0	0	1	0	0	1	1	0	2	0
4	0	2	0	0	0	0	1	0	2	0	0	0	0	0	0	0	0	1	2	2	2	1	2	0	0	0	1	2	1	1	2	2	2	0	1	1	1	0	0	0	0	0	2	0	2	1	0	2	0
5	0	2	0	0	0	0	1	1	0	0	0	1	2	1	1	1	0	0	0	0	0	0	2	0	0	0	2	0	2	2	0	0	2	0	2	2	1	0	0	0	0	0	1	0	1	1	0	2	0
6	0	2	0	0	0	0	1	0	1	0	1	1	2	1	1	1	1	2	2	2	1	0	2	0	1	1	2	1	2	2	0	2	1	2	0	2	1	0	1	1	1	1	0	1	1	0	0	2	0
7	0	1	1	0	0	0	2	0	0	0	0	0	1	0	0	0	0	0	1	1	1	0	2	0	2	2	2	0	1	1	1	1	1	1	1	2	1	0	0	0	0	1	0	0	0	0	0	2	0
8	1	1	2	0	0	2	1	0	0	1	2	1	1	0	0	0	0	1	2	2	2	0	1	0	0	0	1	1	2	1	2	1	1	0	2	0	2	0	0	0	0	2	0	0	0	1	0	2	0
9	0	0	1	0	0	1	2	0	1	0	0	0	0	0	0	0	0	1	2	2	2	0	1	0	0	0	1	0	2	1	0	1	1	1	1	2	2	0	0	2	1	0	0	0	1	0	0	1	0
10	0	0	1	0	0	1	0	0	2	0	0	0	0	0	0	0	0	0	1	1	1	0	2	0	1	1	2	1	2	2	0	2	2	2	0	2	1	0	0	0	0	0	0	0	0	1	0	1	0
11	0	2	1	0	0	1	2	0	0	0	0	0	0	0	0	0	0	0	1	1	2	0	1	0	0	0	2	1	2	2	2	0	1	1	1	2	0	0	0	2	1	1	0	0	1	1	0	2	0
12	0	0	2	0	1	2	2	0	0	0	0	1	1	0	0	0	0	1	1	1	2	0	1	1	1	1	2	0	2	1	0	1	0	1	1	1	1	0	1	0	2	2	0	0	1	0	0	2	0
13	0	2	2	0	1	1	1	0	1	1	2	0	0	0	0	0	0	1	1	2	2	0	2	0	1	1	2	0	2	2	1	2	1	1	2	2	2	0	0	1	0	0	2	0	2	1	0	2	0
14	0	0	2	0	0	2	0	0	2	0	0	0	0	0	0	0	0	0	2	1	2	0	2	0	0	0	2	2	2	2	0	1	1	0	2	1	1	0	0	1	0	0	0	0	1	1	0	1	1
15	0	1	2	0	0	2	0	0	0	0	1	1	1	0	0	0	0	0	0	0	1	0	0	0	0	1	0	0	1	1	1	1	1	1	1	1	1	0	0	0	1	0	0	1	0	0	0	2	0
16	0	2	0	0	0	0	0	0	2	0	0	0	0	0	0	0	0	0	0	0	1	0	0	1	1	1	1	0	1	1	0	1	1	2	1	2	1	0	1	0	2	0	1	0	1	0	0	1	0
17	0	1	2	0	0	2	2	0	1	0	0	0	2	0	0	0	0	0	0	0	2	0	2	0	0	0	1	1	2	2	0	1	0	2	0	2	1	0	0	1	0	0	0	1	0	1	0	1	1
18	0	1	2	0	0	2	1	1	1	0	0	0	0	0	0	0	0	0	1	1	1	0	2	0	0	0	1	1	2	2	0	0	0	2	0	2	2	0	0	1	0	0	0	0	0	0	0	2	0
19	0	2	0	0	0	0	0	0	1	0	0	0	0	0	0	0	0	2	1	1	2	0	1	1	0	0	0	2	1	1	2	1	1	2	0	2	1	0	0	1	0	1	0	1	1	0	0	1	0
20	0	0	2	0	0	1	2	1	0	0	0	1	2	0	0	0	0	2	0	0	0	0	1	1	1	1	1	0	2	2	0	2	2	2	0	2	0	0	0	2	1	1	0	0	0	1	0	2	0
21	0	2	1	0	0	1	1	1	1	1	0	0	1	0	0	0	0	1	1	1	2	0	2	0	1	1	1	1	2	2	1	1	0	2	0	2	1	0	1	1	1	1	0	1	1	0	0	2	0
22	0	2	0	0	0	0	1	1	1	0	0	1	1	0	0	0	0	1	2	2	2	0	2	0	0	0	2	0	2	2	1	0	0	2	0	2	1	0	0	1	0	0	1	0	0	0	0	1	0
23	0	1	1	0	0	1	1	0	0	1	2	0	0	0	0	0	0	1	1	1	1	0	1	0	1	1	1	0	2	2	0	1	0	2	0	2	0	0	0	2	1	1	0	0	1	1	0	1	0
24	0	1	1	0	1	2	1	0	0	1	0	0	0	0	0	0	1	1	1	1	1	0	2	0	0	0	2	0	2	2	1	1	1	2	0	2	1	0	0	1	0	1	0	1	1	0	0	1	0
25	0	1	1	0	0	1	1	1	1	0	0	0	0	0	0	0	1	2	2	2	1	0	2	0	1	1	2	1	2	2	2	2	1	0	0	2	1	1	1	0	0	0	0	0	0	1	0	0	0
26	0	1	1	0	1	1	2	0	0	0	1	0	1	0	0	0	0	0	1	1	2	0	2	0	0	0	2	1	2	2	0	1	0	2	0	2	1	0	0	2	0	0	1	0	1	0	0	2	0
27	0	1	2	0	0	2	1	0	1	0	1	0	0	0	0	0	0	1	2	2	2	1	2	0	0	0	1	1	2	2	0	1	2	0	0	2	2	0	0	0	0	0	1	0	0	1	0	0	0
28	0	1	1	0	0	1	0	0	0	0	0	0	2	0	0	0	0	1	1	1	2	1	2	0	0	0	1	1	2	2	2	2	2	0	1	1	1	0	0	0	1	0	1	0	0	1	0	1	0
29	0	1	2	0	0	2	1	0	1	0	1	0	0	0	0	0	0	0	1	1	1	0	2	0	0	0	2	0	2	2	1	1	1	1	1	2	1	1	1	0	0	0	1	0	1	1	0	2	0
30	0	2	0	0	0	0	2	0	1	0	0	0	0	0	0	0	0	0	1	1	2	0	2	0	0	0	1	1	2	2	2	0	0	1	0	2	1	0	0	0	0	1	1	0	0	1	0	2	0
31	0	0	2	0	1	1	1	1	1	0	0	0	0	0	0	1	0	0	1	1	1	0	2	0	0	0	1	0	1	1	0	2	1	2	0	2	0	0	0	1	0	0	0	0	0	0	0	1	0
32	0	1	1	0	0	2	1	0	0	0	0	0	0	0	0	0	0	0	0	1	1	0	2	0	0	0	2	1	2	2	1	2	2	0	1	1	2	0	0	1	0	0	0	0	0	0	0	1	1
33	0	1	2	0	1	2	1	0	0	0	1	1	2	0	0	1	0	1	1	1	1	0	1	0	1	1	2	0	2	2	1	1	0	2	0	2	1	0	0	0	0	0	0	0	0	0	0	2	0
34	0	2	1	0	0	0	2	0	1	0	0	1	2	0	0	0	1	2	0	0	2	0	2	0	0	0	1	0	2	2	0	1	1	1	0	2	1	0	0	0	1	0	0	0	1	0	0	1	0
35	0	1	1	0	0	0	2	0	0	0	0	0	2	0	0	0	0	0	1	1	2	0	2	0	0	0	2	0	2	2	1	1	0	1	1	1	2	0	0	0	0	0	0	0	1	1	0	2	0
36	0	1	1	1	0	1	1	0	1	0	0	0	2	0	0	0	0	0	2	1	2	0	2	0	0	0	1	2	1	1	2	1	1	1	0	2	1	0	0	1	0	0	0	0	0	0	0	0	0
37	0	0	2	0	0	1	0	0	2	0	0	0	0	0	0	0	0	0	2	2	2	0	2	0	1	1	1	0	1	1	0	1	1	2	0	2	1	0	0	1	0	0	1	0	1	0	0	1	1
38	0	2	0	0	0	0	2	0	0	0	1	1	2	0	0	0	0	2	2	2	2	0	1	0	0	0	0	0	1	1	1	0	1	2	1	2	2	0	0	0	0	0	1	0	1	1	0	1	0
39	0	2	0	0	0	0	2	0	0	1	0	0	0	0	0	0	1	0	2	1	2	0	2	0	1	1	2	1	2	2	1	2	2	1	0	2	0	0	0	2	0	1	0	1	1	0	0	1	0
40	0	2	1	0	0	0	0	0	1	0	1	1	1	0	0	0	0	0	2	2	2	0	2	0	0	0	2	0	1	1	1	2	2	1	1	2	2	0	0	1	0	0	1	0	1	0	0	2	0
41	1	1	2	0	0	2	1	0	1	0	0	0	0	0	0	0	0	0	1	1	1	0	2	0	0	0	2	1	2	2	2	1	1	1	1	1	1	0	0	0	0	0	0	0	1	1	0	1	0
42	0	0	2	0	0	1	1	0	0	0	1	0	0	0	0	0	0	0	1	1	1	0	2	0	0	0	2	0	2	2	1	1	0	1	1	1	0	0	0	2	1	0	0	0	0	0	0	1	0
43	0	0	2	0	0	1	1	0	2	0	0	1	1	0	0	0	0	0	1	0	1	0	2	0	1	1	2	0	2	2	0	1	0	1	1	1	1	0	0	0	0	0	1	0	1	0	0	0	1
44	1	1	1	0	0	2	1	0	0	0	1	1	1	0	0	0	0	0	2	1	2	0	1	1	0	0	2	0	2	2	0	1	1	1	0	2	1	0	0	1	0	0	0	0	0	0	0	2	0
45	0	0	2	0	0	1	1	0	0	0	1	0	1	0	0	0	0	0	1	1	1	0	2	0	0	0	1	1	2	2	0	2	2	1	0	2	2	0	0	0	0	0	0	2	0	2	0	2	0
46	0	2	0	0	0	0	0	0	2	0	0	0	1	0	0	0	0	0	2	2	2	0	1	1	1	1	2	1	2	2	0	0	1	1	1	2	2	1	0	0	0	1	0	0	0	2	0	2	0
47	0	0	2	0	2	2	1	0	0	0	1	0	0	0	0	0	0	0	1	1	1	0	1	0	1	1	1	0	1	1	0	1	1	1	1	1	2	0	0	2	0	0	1	0	1	1	0	1	1
48	0	2	1	0	0	1	1	1	1	0	0	1	2	0	0	0	0	1	2	2	2	0	2	0	1	1	2	0	2	2	1	2	2	0	1	1	2	0	0	2	1	1	0	0	1	0	0	2	0
49	0	1	2	0	0	2	1	0	1	0	1	0	2	0	0	0	0	0	2	2	1	0	2	0	0	0	1	0	2	2	0	1	1	1	1	2	2	0	0	1	0	0	0	0	0	1	0	1	1
50	0	1	1	1	0	2	1	0	1	1	1	0	0	0	0	0	0	1	1	1	2	0	2	0	1	1	1	1	1	2	2	0	0	2	0	2	1	0	0	1	1	0	0	1	0	0	1	1	0
51	0	2	1	0	0	0	2	1	0	0	0	0	1	0	0	0	1	0	2	1	2	0	2	0	0	0	0	0	1	1	1	1	1	0	0	2	1	0	0	0	1	0	1	0	1	1	0	2	0
52	0	1	2	0	0	2	1	1	0	0	0	0	0	0	0	0	0	1	2	2	2	0	2	0	0	0	0	1	2	2	1	2	1	2	0	2	1	0	0	2	0	1	0	0	2	0	0	1	1
53	0	1	1	0	0	1	0	0	1	0	1	0	0	0	0	0	1	1	1	1	1	0	2	0	0	0	1	0	2	2	0	1	1	2	0	2	2	0	0	0	0	0	0	0	1	1	0	1	0
54	0	1	1	0	0	1	1	0	1	0	0	1	2	0	0	0	0	0	2	1	2	0	2	0	0	0	0	2	1	1	2	0	0	2	0	2	2	0	0	0	0	0	0	0	0	0	0	0	1
55	0	2	1	0	0	1	1	0	1	0	1	1	2	0	0	0	0	0	1	1	2	0	2	0	0	0	2	0	2	2	0	1	1	1	1	1	1	0	0	2	0	0	1	0	1	1	1	1	0
56	0	1	2	0	1	2	1	0	1	1	1	0	1	0	0	0	0	1	1	1	2	0	2	0	0	0	2	0	2	1	0	2	1	1	0	2	0	0	0	1	0	0	0	0	0	0	0	2	0
57	0	2	0	0	0	0	2	0	0	1	1	0	0	0	0	0	0	0	0	0	0	0	2	0	0	0	2	1	1	1	1	0	0	2	0	2	2	0	0	0	0	0	0	0	0	0	0	1	1
58	0	1	2	0	0	2	1	1	0	0	0	0	1	0	0	0	0	0	0	1	1	0	2	0	1	1	1	0	2	2	0	0	0	2	0	2	2	0	0	0	0	0	0	0	0	0	0	2	0
59	0	1	1	0	0	0	0	0	2	0	0	1	0	0	0	0	0	1	1	1	2	0	2	0	1	1	0	0	2	2	0	1	1	0	2	1	2	0	0	0	0	0	1	0	1	1	0	2	0
60	0	2	0	0	0	0	2	0	0	0	0	0	0	0	0	0	0	0	1	1	1	0	2	0	0	0	0	0	2	2	0	0	0	0	1	1	1	0	0	2	0	0	1	0	1	1	0	1	0
61	0	2	1	0	0	1	0	0	1	0	0	1	1	0	0	0	0	1	1	1	2	0	2	0	1	1	1	1	1	2	2	0	1	1	0	2	0	0	0	2	1	1	0	0	1	0	0	0	1
62	0	1	0	0	0	0	1	0	1	1	1	0	1	0	0	0	0	0	1	1	1	0	2	0	0	0	1	0	2	2	0	2	2	1	2	1	2	0	0	0	1	0	0	0	2	1	0	2	0
63	0	0	2	0	1	2	1	1	1	0	0	1	1	0	0	0	0	0	2	2	2	0	2	0	0	0	2	0	2	2	1	1	2	1	0	2	1	0	0	0	0	0	0	0	2	1	1	2	0
64	0	1	2	0	0	0	2	1	0	0	1	0	1	0	0	0	0	0	2	2	2	0	2	0	1	1	1	1	1	1	1	1	0	2	1	2	0	0	0	1	0	0	1	0	1	0	0	0	0
65	0	1	1	0	0	2	1	0	1	0	0	0	0	0	0	0	0	0	1	1	2	0	2	0	0	0	2	0	2	2	0	0	0	2	0	2	2	1	0	0	0	0	0	0	0	1	0	0	0
66	0	1	1	0	0	1	1	0	0	1	2	0	2	0	0	1	0	1	1	1	1	1	2	0	0	0	2	0	2	1	0	2	2	0	1	1	2	0	0	0	0	0	1	0	0	1	0	0	1
67	0	2	0	0	0	0	1	0	1	0	1	0	1	0	0	1	0	0	2	2	2	0	1	1	1	1	0	0	2	1	0	0	0	2	0	2	1	0	0	0	0	0	0	0	0	0	0	2	0
68	0	1	1	0	0	2	1	0	1	1	1	1	2	0	0	0	0	0	1	1	1	0	2	0	0	0	1	1	2	2	0	0	0	2	0	2	0	0	0	0	0	0	0	0	0	1	0	1	0
69	0	2	0	0	0	0	1	0	1	1	1	0	1	1	0	0	0	0	1	1	1	0	1	0	0	0	1	1	1	1	2	1	0	2	1	2	0	0	0	2	1	0	0	0	0	0	0	2	0
70	0	1	2	0	0	2	1	0	1	0	0	0	0	0	0	0	0	1	1	1	2	0	2	0	0	0	2	0	2	2	0	2	2	2	0	2	2	0	0	0	0	0	1	0	1	2	0	2	0
71	0	1	2	0	0	2	1	0	0	0	0	0	0	0	0	0	0	0	2	1	2	0	2	0	1	1	1	0	1	1	2	2	2	1	0	2	1	0	0	0	0	0	1	0	2	1	0	2	0
72	0	1	1	0	0	2	2	0	0	0	1	1	2	0	0	0	0	0	1	1	1	0	2	1	1	2	1	0	2	2	1	1	1	1	1	1	1	1	1	0	0	0	0	0	0	1	0	2	0
73	0	1	1	0	0	0	2	1	0	1	1	0	0	0	0	0	0	1	2	2	2	0	2	0	0	0	2	0	2	2	0	1	0	1	1	1	1	0	0	0	0	0	0	0	0	0	0	1	1
74	0	1	1	0	1	1	1	0	0	1	0	0	1	0	0	0	0	0	0	0	0	0	1	0	0	0	1	0	2	2	0	1	0	1	1	1	1	0	0	0	0	2	0	0	0	0	0	2	0
75	0	1	2	0	1	2	0	0	2	0	0	0	1	0	0	0	0	0	2	2	2	0	1	0	0	0	2	0	2	2	0	1	0	1	1	1	2	0	0	0	0	0	1	0	1	0	0	2	0
76	0	2	0	0	0	0	1	0	1	0	0	1	1	0	0	0	0	1	0	0	0	0	2	0	0	0	2	0	2	2	1	1	1	1	0	2	2	0	0	0	0	0	1	0	0	1	0	1	0
77	0	2	1	0	0	0	0	0	2	0	0	1	0	0	0	0	0	1	0	0	1	0	2	0	0	0	0	1	1	1	1	0	0	2	0	2	1	0	0	2	1	0	1	0	1	1	0	1	0
78	0	2	0	0	0	0	0	0	2	0	0	0	0	0	0	0	1	1	1	1	1	0	2	0	0	0	2	0	1	1	1	2	1	2	0	2	0	0	0	1	0	0	0	0	0	0	0	1	0
79	0	1	1	0	0	1	0	0	2	0	0	0	0	0	0	0	0	0	0	0	2	0	2	0	0	0	1	0	2	2	0	1	1	1	1	1	1	0	0	0	0	0	0	0	1	0	0	0	0
80	0	1	1	0	0	1	0	0	0	0	1	1	1	0	0	0	0	1	0	0	0	1	2	0	0	0	0	1	1	1	1	2	2	1	1	1	2	0	0	2	0	0	0	0	0	2	0	0	1
81	0	2	0	0	0	1	1	0	0	0	0	1	1	0	0	0	0	0	1	1	0	0	2	0	0	0	2	0	2	2	2	2	2	1	0	2	1	0	0	0	0	0	1	0	1	1	0	1	0
82	0	1	1	0	0	1	0	0	0	0	0	0	0	0	0	0	0	1	1	1	1	0	1	0	1	1	1	0	2	2	0	2	2	2	0	2	1	0	0	1	0	0	0	0	0	1	0	0	1
83	0	1	1	0	0	0	2	1	0	0	0	0	1	0	0	1	0	1	1	1	2	0	1	1	1	1	2	1	2	2	2	1	1	2	1	2	1	1	0	1	0	0	1	0	2	1	0	2	0
84	0	2	0	0	0	1	1	1	1	0	0	0	1	0	0	0	0	1	1	1	1	0	2	0	0	0	1	0	2	2	0	1	1	1	1	2	1	0	0	1	0	0	0	1	0	1	0	1	0
85	0	0	2	0	2	2	2	0	1	0	0	0	0	0	0	0	0	2	2	2	2	0	1	0	0	0	1	1	2	1	2	0	0	2	1	1	2	0	0	0	0	0	0	0	1	0	0	1	0
86	0	1	1	0	0	2	1	2	0	0	0	0	1	0	0	0	0	0	2	2	2	0	1	0	1	1	1	0	2	2	1	1	1	0	2	0	1	0	0	0	1	1	0	0	1	0	0	2	0
87	1	2	1	0	0	0	1	1	1	0	0	0	1	0	0	0	0	1	0	0	1	0	2	0	0	0	1	0	2	2	0	0	0	1	0	2	0	0	0	0	0	0	1	0	1	0	0	0	0
88	0	2	1	0	0	1	2	0	0	0	2	0	0	0	0	0	0	0	0	1	1	0	1	1	1	1	1	0	2	2	1	0	1	1	1	2	2	0	0	1	0	0	0	0	0	0	0	1	0
89	1	1	1	0	1	1	1	0	1	0	1	1	2	0	0	1	0	2	2	2	2	0	2	0	0	0	2	0	1	1	1	1	1	1	0	2	2	0	0	1	0	0	0	0	0	0	0	0	0
90	0	0	2	0	1	2	1	1	0	0	0	1	1	0	0	0	0	1	1	0	1	1	2	0	0	0	1	0	2	2	2	1	1	2	1	2	1	0	0	1	0	1	1	0	1	0	0	2	0
91	0	1	1	0	0	1	1	0	0	0	0	0	1	0	0	0	0	0	0	1	1	0	2	0	1	1	1	0	1	2	1	1	1	1	1	1	2	0	0	1	1	0	0	0	0	0	0	0	0
92	0	2	0	0	1	1	1	0	2	0	0	0	0	0	0	0	0	1	1	1	1	0	0	0	0	0	1	0	1	1	0	2	2	1	0	2	0	1	1	0	0	0	0	0	1	0	0	1	0
93	0	2	0	0	0	0	2	0	0	0	0	0	1	0	0	0	0	0	1	1	2	0	2	0	0	0	2	1	2	2	1	2	2	0	1	1	1	0	0	1	0	0	2	0	1	1	0	1	1
94	0	1	2	0	0	0	1	0	2	0	0	1	2	0	0	0	0	2	2	2	2	0	2	0	1	1	2	1	1	1	2	1	0	1	1	1	2	0	0	1	0	0	0	0	1	1	0	1	1
95	0	1	1	0	0	1	1	0	2	0	0	1	1	1	1	1	0	2	1	1	2	0	2	0	0	0	2	0	2	1	0	0	0	2	0	2	1	0	0	1	0	0	1	0	1	1	0	2	0
96	0	1	2	0	0	2	1	0	1	0	0	1	1	0	0	0	0	1	2	2	2	0	1	1	1	1	1	1	2	2	1	1	1	2	0	2	1	0	1	1	1	0	0	0	0	1	0	2	0
97	1	0	2	0	0	1	1	0	1	0	0	1	1	0	0	0	0	1	1	1	1	0	2	0	0	0	1	0	2	2	0	1	2	2	0	2	1	0	0	2	0	0	0	0	2	1	0	0	0
98	0	2	0	0	0	1	2	1	0	0	0	0	0	0	0	0	0	1	0	1	1	0	2	0	0	0	2	0	2	2	0	1	1	2	0	2	1	1	1	1	0	1	0	0	2	0	0	1	0
99	0	1	1	1	0	1	2	0	0	0	1	0	1	0	0	1	0	0	1	1	2	0	1	0	0	0	2	0	2	2	1	2	1	0	0	2	1	0	1	0	2	0	1	0	1	1	0	1	0
100	0	2	1	1	0	1	0	0	2	0	0	1	1	0	0	0	0	2	1	1	2	0	0	0	0	1	2	0	2	1	1	1	1	0	1	1	2	0	0	1	0	0	0	0	0	1	0	1	0
101	0	1	2	0	0	1	2	1	0	1	1	0	0	0	0	0	0	1	1	0	2	1	2	0	0	0	1	1	2	2	2	2	2	1	1	1	1	1	1	0	0	0	0	0	0	1	0	1	1
102	0	1	1	0	0	2	2	1	0	0	0	0	0	0	0	0	0	1	1	1	1	1	2	0	0	0	0	1	2	2	1	1	1	0	2	1	2	0	0	0	0	0	0	0	0	0	0	0	1
103	1	1	0	0	0	1	1	0	0	0	1	1	1	0	0	0	0	2	1	1	1	0	1	0	0	0	1	1	1	1	2	1	1	1	1	1	1	0	0	0	0	0	1	0	1	0	0	2	0
104	1	1	1	0	1	1	1	0	1	0	0	1	1	0	0	0	0	0	1	1	1	0	1	0	0	0	1	0	1	1	0	1	1	1	0	2	1	0	0	1	0	0	1	0	1	2	0	1	1
105	0	1	2	0	0	2	1	0	0	0	1	1	1	0	0	0	0	1	1	1	1	0	2	0	0	0	0	1	2	2	1	2	2	1	0	2	2	0	0	0	0	1	0	1	2	0	0	1	1
106	0	2	0	0	0	0	1	0	1	0	0	0	0	0	0	0	0	1	0	0	0	0	2	0	0	0	2	0	2	2	0	2	1	1	0	2	0	0	0	1	1	0	0	0	1	0	0	2	0
107	0	2	2	0	1	1	2	0	0	0	2	0	1	0	0	1	0	1	1	2	2	1	1	0	0	0	1	0	2	2	0	1	1	1	1	1	2	0	0	2	0	0	0	0	1	1	0	1	0
108	0	1	2	0	0	0	0	0	2	0	0	1	2	0	0	0	0	1	1	1	1	0	2	0	1	1	1	0	2	2	1	1	1	1	1	1	1	0	0	0	0	1	0	0	0	1	0	1	0
109	0	2	1	0	0	0	0	0	2	0	0	0	0	0	0	0	0	0	2	1	2	0	1	0	0	0	1	1	2	2	1	1	0	2	1	2	2	0	0	1	0	0	2	0	2	0	0	1	0
110	0	1	1	0	0	0	1	0	1	0	0	0	0	0	0	0	0	1	1	1	1	1	2	0	1	1	1	1	1	1	2	1	1	0	1	1	1	0	0	0	1	0	2	0	1	1	0	2	0
111	0	0	2	0	1	2	1	1	0	0	0	0	2	0	0	1	0	0	2	1	2	0	1	1	2	2	1	1	2	2	0	2	2	0	2	0	1	1	1	0	0	0	0	0	0	1	0	2	0
112	0	0	2	0	0	1	2	1	0	0	0	0	0	0	0	0	0	1	1	1	1	0	1	1	1	1	1	0	1	1	1	1	1	2	0	2	1	0	0	1	0	1	0	0	1	0	0	0	1
113	0	2	0	0	0	0	1	1	1	0	0	0	0	0	0	0	0	0	1	1	0	0	2	0	0	0	2	0	2	2	0	0	0	2	0	2	2	0	0	0	0	1	0	0	0	1	0	2	0
114	0	0	2	0	2	2	1	0	1	0	0	0	0	0	0	0	0	1	1	1	1	0	2	0	0	0	1	0	2	2	1	2	2	2	0	2	1	0	0	0	0	0	0	0	1	1	0	1	0
115	0	1	2	0	1	2	1	0	0	1	0	0	1	0	0	0	0	1	1	1	2	0	1	0	0	0	2	0	2	2	0	1	1	0	2	0	2	0	1	0	1	0	0	0	0	0	0	2	0
116	0	1	2	0	1	2	2	0	1	0	1	0	1	0	0	0	1	1	1	1	1	0	1	1	1	1	2	0	2	2	0	1	1	2	0	2	1	0	0	0	0	0	1	0	1	0	0	2	0
117	0	2	0	0	0	0	2	0	1	0	0	0	1	0	0	0	0	1	1	1	2	0	1	0	1	1	2	1	2	2	2	0	1	1	1	2	1	0	0	1	0	0	2	0	2	1	0	2	0
118	0	1	1	0	1	2	1	1	0	0	0	0	0	0	0	0	0	1	1	1	2	0	2	0	0	0	1	0	2	2	1	1	1	1	1	1	2	0	0	1	0	0	0	0	1	0	0	0	2
119	0	0	2	0	1	2	2	0	1	0	0	0	0	0	0	0	0	0	2	2	2	0	0	0	0	0	2	0	2	1	0	0	0	2	0	1	2	0	0	0	0	0	0	0	0	0	0	1	0
120	0	0	2	0	0	1	1	0	1	0	0	1	2	0	0	0	0	1	1	1	1	0	1	0	0	0	1	0	2	2	0	1	1	1	1	1	1	0	0	0	0	0	0	0	1	1	0	2	0
121	1	2	1	0	0	0	1	1	1	0	0	0	1	0	0	0	0	2	1	1	2	0	2	0	0	0	1	0	1	1	1	1	1	2	0	2	1	0	0	0	1	0	1	0	1	1	0	1	1
122	0	0	2	0	1	2	0	0	1	0	0	0	0	0	0	1	0	1	1	1	2	0	2	0	1	1	1	1	2	2	1	1	1	2	0	2	1	0	1	0	1	0	0	1	0	0	0	2	0
123	0	2	0	0	0	0	1	1	1	0	0	1	1	0	0	0	0	1	1	1	1	0	1	0	0	0	2	1	2	2	1	1	1	2	1	1	1	0	0	2	0	0	1	0	1	0	0	0	1
124	0	1	1	0	0	0	2	1	0	0	0	1	2	0	0	0	0	0	0	0	1	0	2	0	0	0	2	0	2	2	0	1	2	0	1	2	1	0	0	0	0	0	0	0	2	2	0	0	0
125	0	0	2	0	0	1	1	0	1	0	1	1	1	0	0	0	0	1	2	2	2	1	2	0	0	0	1	1	2	2	0	1	1	0	1	1	1	0	0	1	0	0	0	0	0	1	0	2	0
126	0	1	1	0	1	2	2	0	0	0	2	0	0	0	0	1	0	1	1	1	2	0	2	0	0	0	1	1	1	1	1	1	1	1	0	2	1	0	0	0	1	0	1	0	1	1	0	0	0
127	0	1	2	0	0	2	0	0	2	0	0	0	0	0	0	0	0	0	2	2	2	1	1	0	0	0	0	2	1	2	2	0	1	1	1	2	1	0	0	2	0	0	1	0	1	1	0	1	1
128	0	2	1	0	0	2	1	0	1	0	0	0	1	0	0	1	0	1	1	1	2	0	2	0	0	0	2	0	2	1	0	2	2	0	1	1	1	0	0	1	0	0	1	0	1	0	0	1	0
129	0	1	1	0	1	2	0	0	2	0	0	1	1	0	0	0	0	1	2	2	2	1	1	0	0	0	2	0	2	2	2	2	2	1	0	2	1	0	0	1	1	0	0	0	1	0	0	1	0
130	0	0	2	0	1	1	2	0	0	0	1	0	0	0	0	0	0	0	2	2	2	1	2	0	0	0	1	0	1	2	1	2	1	0	1	1	1	0	0	1	0	0	0	0	1	0	0	1	0
131	0	2	1	0	0	2	1	1	0	0	0	0	1	1	1	1	0	0	2	2	2	0	1	0	1	1	2	0	2	2	0	2	1	0	0	2	1	0	0	2	0	0	2	0	2	1	0	1	0
132	0	1	2	0	0	2	0	0	2	0	0	0	0	0	0	0	1	2	1	1	2	0	2	0	0	0	2	0	2	1	0	2	1	1	2	2	0	1	1	1	0	0	0	0	0	1	0	2	0
133	0	0	1	0	0	1	2	0	0	0	0	0	0	0	0	0	0	0	2	2	1	0	2	0	0	0	1	0	2	2	1	1	1	0	1	1	0	0	0	1	0	0	0	0	1	0	0	2	0
134	0	1	1	0	0	1	2	1	0	0	1	1	1	0	0	0	0	0	2	2	2	1	1	0	1	1	2	0	2	2	1	2	2	1	1	1	0	1	0	0	0	0	0	0	1	0	0	2	0
135	0	2	1	0	1	1	2	0	0	1	0	1	1	0	0	0	0	1	1	1	2	1	2	0	0	0	0	1	2	2	1	1	1	1	1	1	1	0	0	1	0	0	0	2	0	1	0	2	0
136	0	1	1	1	0	1	1	0	2	0	0	0	0	0	0	0	0	0	0	0	1	0	2	0	0	0	0	0	2	2	0	2	2	1	0	2	2	0	1	0	1	1	0	1	1	0	0	2	0
137	0	1	2	0	0	1	1	0	0	0	1	0	1	0	0	0	0	0	1	1	2	0	1	1	2	2	1	1	2	2	0	0	0	1	2	2	1	0	0	0	0	0	0	0	0	1	0	2	0
138	0	1	1	0	0	0	1	0	2	0	0	1	2	0	0	0	0	1	2	2	2	0	2	0	0	0	1	1	2	1	1	1	1	1	1	1	2	0	0	0	0	0	1	0	1	1	0	2	0
139	0	1	2	0	0	2	2	0	2	0	0	0	0	0	0	0	0	1	2	2	2	0	2	0	1	1	2	0	2	2	0	1	1	0	1	2	1	0	0	1	0	0	1	0	1	0	0	0	0
140	0	1	1	0	1	1	0	0	0	0	0	0	0	0	0	0	0	0	1	1	1	0	2	0	0	0	2	0	2	2	1	2	1	0	1	1	2	0	0	1	0	0	1	0	1	0	0	2	0
141	0	0	2	0	0	1	2	0	1	0	1	0	0	0	0	0	0	0	1	1	2	1	2	0	0	0	1	1	2	2	1	2	2	2	0	2	1	0	0	1	0	0	1	0	2	2	0	1	0
142	0	1	1	0	1	1	1	1	0	0	0	0	0	0	0	0	0	0	1	1	0	0	0	0	1	1	2	0	2	2	0	0	1	1	0	2	2	0	0	0	0	0	0	0	0	2	0	2	0
143	0	0	2	0	0	2	0	0	2	0	0	0	0	0	0	0	0	1	1	1	1	0	1	1	1	1	1	1	2	2	2	1	1	1	0	2	1	0	0	2	1	0	1	0	1	1	0	2	0
144	0	2	0	0	0	0	1	0	0	1	2	0	1	0	0	1	0	1	1	2	2	0	2	0	0	0	2	1	2	2	1	2	1	1	0	2	2	0	0	0	0	0	0	0	0	1	0	1	1
145	1	2	0	0	0	0	1	1	1	0	0	0	0	0	0	0	0	0	2	2	2	0	0	1	1	1	1	0	2	2	0	1	1	2	0	2	2	0	0	1	0	0	0	0	0	0	0	1	0
146	0	1	1	0	0	1	1	0	1	1	0	0	0	0	0	0	0	0	2	2	2	0	2	0	1	1	2	1	2	1	0	2	1	0	1	1	1	0	0	1	0	0	0	0	0	1	0	0	0
147	0	1	1	0	0	2	2	0	1	0	0	0	1	0	0	0	0	0	2	2	2	0	2	0	1	1	2	1	2	2	2	1	1	2	0	2	1	0	0	0	0	2	0	0	0	1	0	1	0
148	0	1	2	0	0	1	0	0	1	0	0	0	0	0	0	1	0	0	1	1	1	1	0	1	1	1	2	0	2	2	1	0	1	2	1	2	1	0	1	1	1	0	0	2	0	1	0	2	0
149	0	2	0	0	0	0	0	0	2	0	0	0	0	0	0	0	0	0	2	2	2	0	2	0	0	0	2	0	2	2	0	1	1	1	2	1	1	0	0	0	0	0	0	1	0	0	0	2	0
150	0	1	1	0	0	1	1	1	1	0	0	0	0	0	0	0	0	2	2	1	2	0	2	0	0	0	2	0	2	1	1	0	0	2	0	2	1	0	0	1	0	2	0	0	0	0	0	0	0
151	0	0	2	0	1	2	0	0	2	0	0	1	1	0	0	0	0	0	1	1	1	0	2	0	0	0	2	1	2	2	1	1	1	1	2	1	0	0	0	1	0	1	0	1	1	0	0	0	0
152	0	1	0	0	0	1	2	0	0	0	1	0	0	0	0	0	0	0	0	0	1	0	2	0	1	1	2	0	2	2	0	1	2	0	0	2	2	0	0	1	0	0	1	1	0	1	0	2	0
153	0	0	2	0	0	1	1	0	1	0	1	0	0	0	0	0	0	0	2	1	2	0	2	0	0	0	1	1	2	2	0	0	0	1	1	1	1	1	1	0	0	0	0	0	2	0	0	1	1
154	0	1	1	0	0	1	0	0	2	0	0	0	1	0	0	1	0	1	0	1	1	0	2	0	0	0	2	1	2	2	0	1	0	2	0	2	1	0	0	1	0	0	0	0	0	1	0	1	0
155	0	0	2	0	0	2	1	0	1	1	1	1	1	0	0	0	1	0	2	1	2	1	0	1	1	1	0	1	1	1	1	1	1	1	1	1	1	0	0	0	0	0	0	0	0	0	0	1	0
156	0	2	0	0	0	0	1	0	0	0	0	0	1	1	0	0	0	1	2	2	2	0	2	0	0	0	1	0	2	1	0	2	2	1	1	1	1	0	0	0	0	0	0	0	0	0	0	1	1
157	1	1	1	0	1	1	1	0	1	0	0	0	0	0	0	0	0	1	2	2	2	0	2	0	0	0	0	1	1	1	1	1	1	1	1	2	1	1	1	0	1	0	0	0	1	0	0	0	0
158	0	0	2	0	0	2	1	0	0	0	0	0	0	0	0	0	0	0	2	2	2	0	2	0	0	0	1	0	1	1	2	1	2	1	1	2	2	0	0	1	0	0	0	0	0	1	0	1	0
159	1	1	2	0	0	2	0	0	2	0	0	1	1	0	0	0	0	1	2	2	2	1	2	0	0	0	1	1	0	0	2	0	0	2	0	2	1	0	0	1	0	1	0	0	1	0	0	2	0
160	0	1	2	0	0	1	0	0	2	0	0	0	0	0	0	0	0	0	2	2	2	0	2	0	0	0	1	0	2	2	1	1	1	1	2	1	1	0	0	1	0	2	0	0	0	0	0	1	0
161	0	1	1	0	0	1	0	0	1	0	0	0	1	0	0	0	0	1	1	1	1	0	2	0	1	1	2	0	2	2	0	2	1	2	0	2	1	1	0	1	0	0	1	0	0	1	0	1	0
162	0	2	1	0	1	1	1	1	1	0	0	0	1	0	0	0	0	0	0	0	0	0	1	0	0	0	2	0	2	2	0	1	1	1	1	2	1	0	0	1	0	0	0	0	1	1	0	1	1
163	0	1	1	1	0	1	0	0	2	0	0	1	2	0	0	0	0	0	2	2	2	0	2	1	1	2	2	1	2	2	1	1	1	1	1	1	1	0	0	1	0	0	0	0	0	0	0	0	1
164	0	1	1	0	0	1	2	0	0	0	0	1	2	0	0	0	0	1	1	1	1	0	1	0	0	0	1	0	2	2	1	1	1	1	1	1	1	1	1	0	0	0	0	1	0	0	0	1	1
165	0	2	1	0	0	0	1	0	0	0	1	0	0	0	0	0	0	1	1	1	2	0	2	0	0	0	1	1	1	0	1	1	1	1	0	2	1	0	0	0	0	0	0	0	0	1	0	2	0
166	0	0	2	0	0	2	1	0	1	1	0	1	1	0	0	0	0	0	0	0	1	0	2	0	0	0	1	2	1	1	2	0	0	2	0	2	1	1	1	0	0	1	0	0	1	0	0	0	0
167	0	1	1	0	0	1	1	0	0	0	0	0	0	0	0	0	0	0	2	2	2	0	2	0	0	0	1	0	2	2	0	1	1	0	0	2	1	1	1	1	0	0	0	1	0	1	0	0	1
168	1	1	1	0	0	1	0	0	2	0	0	0	0	0	0	0	0	0	2	2	2	1	2	0	0	0	2	0	2	2	1	1	1	2	0	2	1	0	0	0	0	0	0	0	0	1	0	1	0
169	0	0	2	0	0	1	0	0	0	0	0	0	0	0	0	0	0	2	1	1	2	0	2	0	0	0	2	0	2	2	1	0	0	2	0	2	2	0	0	0	0	0	0	1	1	1	0	1	1
170	0	2	0	0	0	0	2	1	0	0	0	0	0	0	0	0	0	1	2	2	2	0	2	0	0	0	1	0	2	2	1	2	1	1	1	2	1	0	0	1	0	0	1	0	1	1	0	0	0
171	0	0	2	0	0	1	1	0	1	0	1	1	1	0	0	0	0	1	1	1	2	0	1	1	1	1	0	0	2	2	0	0	0	2	0	2	1	0	0	0	0	0	0	1	0	0	0	2	0
172	0	1	2	0	0	0	1	0	0	0	0	2	2	1	1	1	0	1	1	1	2	0	2	0	0	0	2	1	1	2	1	1	1	1	1	2	1	0	0	2	0	0	1	0	1	0	0	1	0
173	0	1	1	0	0	2	1	0	1	0	0	2	1	0	0	0	0	1	2	2	1	1	1	0	0	0	2	0	2	2	0	2	1	0	0	2	0	0	0	2	1	0	0	0	0	1	0	0	0
174	0	2	0	0	0	1	2	0	0	0	0	1	1	0	0	0	0	1	0	0	1	0	1	1	1	1	2	0	2	2	1	0	0	2	0	2	2	0	0	1	0	0	1	0	1	1	0	0	0
175	0	1	0	0	0	0	1	1	0	0	0	0	1	0	0	0	0	0	0	0	0	0	0	1	1	1	1	1	1	1	2	2	2	1	1	1	2	0	0	0	0	0	0	0	0	2	0	1	0
176	0	1	2	0	1	2	1	1	1	1	0	0	1	0	0	1	0	1	0	0	1	0	1	1	1	1	2	1	2	1	0	1	2	1	2	2	2	0	0	0	0	0	1	0	1	0	0	1	0
177	0	1	2	0	0	2	0	0	1	0	1	1	0	0	0	0	0	1	0	0	0	0	2	0	0	0	2	0	2	2	0	1	1	0	1	1	1	0	0	2	1	1	0	0	1	1	0	1	1
178	0	1	2	0	0	1	1	0	1	1	1	0	0	0	0	0	0	0	1	1	2	0	1	0	1	1	1	1	2	2	0	0	1	1	0	2	2	0	0	0	0	0	0	0	0	0	0	0	0
179	0	1	2	0	0	1	1	1	1	0	0	1	1	0	0	0	0	1	2	2	2	0	1	1	1	1	1	1	2	2	1	1	2	0	1	2	0	0	0	1	0	0	1	0	1	1	0	1	1
180	0	2	0	0	0	0	0	0	0	0	1	0	0	0	0	0	0	0	2	1	2	0	2	0	0	0	1	0	2	2	0	0	0	2	0	2	1	0	0	1	0	0	0	0	0	1	0	2	0
181	0	1	1	0	0	1	1	0	0	0	0	1	0	0	0	0	0	0	2	2	2	0	0	0	1	1	2	0	2	2	1	0	0	2	0	1	0	0	0	2	1	0	1	0	1	0	0	2	0
182	0	1	1	0	0	1	1	0	0	0	0	0	2	0	0	1	0	1	2	2	2	0	2	0	0	0	2	0	2	2	0	1	1	2	0	2	1	0	1	1	1	0	0	0	0	1	0	1	0
183	0	1	2	0	0	1	2	1	0	0	0	0	2	0	0	0	0	0	1	1	1	0	2	0	0	0	1	1	1	1	2	1	1	0	1	2	1	0	0	1	0	0	0	0	0	1	0	0	1
184	0	0	2	0	0	2	2	0	0	0	0	0	0	0	0	0	0	0	2	1	2	0	2	0	0	0	1	0	2	1	1	2	1	0	1	1	1	0	0	1	0	2	0	0	1	0	0	1	0
185	0	1	1	0	0	1	1	0	0	0	1	0	0	0	0	0	0	0	0	0	1	0	2	1	1	2	1	0	1	1	2	1	1	1	0	2	0	0	0	2	0	0	1	0	1	2	0	0	1
186	0	0	2	0	1	2	1	2	0	0	0	0	0	0	0	0	0	1	1	1	1	0	2	0	0	0	1	0	2	2	0	1	1	0	0	2	1	0	0	0	0	0	1	0	1	1	0	1	1
187	0	1	1	0	1	1	1	1	1	0	0	0	1	0	0	1	0	0	1	1	1	0	1	1	1	1	1	0	2	2	1	0	1	0	1	2	1	1	1	0	0	0	1	0	1	1	0	1	1
188	0	1	1	0	0	0	0	0	2	0	0	1	1	0	0	0	0	2	2	2	2	0	2	0	0	0	2	0	2	2	1	1	1	1	1	2	1	0	0	1	0	0	1	0	1	2	0	1	0
189	0	2	1	0	0	1	1	0	1	0	0	1	1	0	0	0	0	1	1	0	0	1	1	0	0	0	1	1	2	2	1	1	0	1	1	1	2	0	0	0	0	0	1	0	1	1	0	1	0
190	0	1	1	0	1	2	0	0	0	0	1	0	0	0	0	1	0	0	1	1	0	0	2	0	0	0	2	1	2	2	1	1	1	2	1	2	1	1	1	0	0	0	0	0	0	1	0	2	0
191	0	1	1	0	0	1	2	1	0	0	1	0	1	0	0	1	0	0	1	1	2	0	2	0	2	2	1	0	2	2	1	0	1	1	1	2	1	0	0	1	0	0	1	0	0	1	0	1	0
192	0	1	1	0	0	0	1	0	0	0	1	0	0	0	0	0	0	0	2	2	2	0	1	0	1	1	2	0	1	1	1	1	1	1	1	1	1	0	0	0	0	0	0	0	1	2	0	2	0
193	0	0	2	0	0	2	2	1	0	1	1	0	0	0	0	0	0	1	1	1	1	0	1	0	1	1	2	0	2	2	1	2	1	0	1	1	2	0	1	0	1	1	1	0	0	1	0	1	1
194	1	2	2	0	0	1	1	1	1	0	0	0	2	0	0	1	0	1	1	2	2	0	2	0	0	0	2	0	2	2	0	0	0	2	0	2	2	0	0	0	0	0	0	0	0	2	0	2	0
195	0	0	1	0	0	1	1	0	2	0	0	1	2	0	0	0	0	1	2	2	2	0	2	0	0	0	2	0	2	1	0	1	1	1	0	2	2	1	1	0	0	0	0	1	0	1	1	0	1
196	0	2	1	0	0	2	1	0	0	0	0	0	1	0	0	0	0	1	0	0	0	0	2	0	0	0	2	0	2	2	1	2	1	0	1	1	1	0	0	0	0	0	0	0	0	0	0	0	1
197	0	0	2	0	0	1	2	0	1	0	0	1	1	0	0	0	0	0	1	1	2	0	1	0	0	0	2	0	2	2	0	1	1	1	1	0	0	0	0	1	1	0	0	0	0	0	0	2	0
198	0	1	1	0	1	2	1	0	1	0	1	1	1	0	0	0	0	0	1	1	1	0	0	0	0	0	2	1	1	2	1	2	2	2	0	2	2	0	0	0	0	0	0	1	0	1	0	2	0
199	0	2	1	0	0	1	1	0	2	0	0	0	0	0	0	0	0	0	2	2	2	0	2	0	1	1	1	1	2	2	0	2	2	0	2	0	2	0	0	1	0	0	0	0	2	2	0	2	0
200	0	1	1	0	0	0	1	0	1	0	0	0	0	0	0	0	0	2	2	2	2	0	2	0	0	0	2	1	2	2	0	1	1	2	0	2	1	1	1	0	0	1	0	1	2	0	0	1	0
201	0	2	1	0	0	0	1	0	2	0	0	0	0	0	0	0	0	1	2	2	2	0	2	0	0	0	0	1	1	1	1	2	2	1	1	1	0	0	0	1	0	0	0	0	0	1	0	0	0
202	0	1	1	0	0	1	1	1	1	0	0	1	2	0	0	0	0	1	2	2	2	0	2	0	0	0	2	1	2	2	1	1	0	2	1	2	1	0	0	1	0	0	1	0	2	2	0	1	1
203	0	1	1	0	0	1	1	1	0	0	0	0	1	0	0	0	0	2	1	1	1	0	2	0	1	1	2	1	2	2	1	1	1	1	1	1	1	0	0	0	0	0	1	0	0	1	0	0	1
204	0	1	2	0	0	0	2	1	0	0	1	0	1	0	0	0	0	0	0	0	0	0	1	0	0	0	1	0	2	2	0	0	0	2	0	2	1	0	0	0	0	0	1	1	1	1	0	1	1
205	0	1	2	0	0	2	0	0	1	0	0	0	0	0	0	0	0	0	2	1	2	0	2	0	0	0	1	1	2	2	0	0	0	2	1	1	1	1	0	1	0	0	0	0	0	1	0	2	0
206	1	1	1	0	0	0	1	2	0	0	0	0	0	0	0	0	0	0	0	1	1	0	2	0	0	0	2	0	2	1	0	0	1	1	0	2	1	1	0	0	0	0	0	0	0	0	0	2	0
207	0	2	0	0	0	0	1	0	1	0	0	0	0	0	0	0	0	1	0	1	1	0	1	0	0	0	2	0	2	2	1	1	2	1	0	2	2	0	0	0	0	0	1	0	0	1	0	2	0
208	0	1	1	0	1	1	2	0	0	1	1	1	1	0	0	0	0	0	1	1	1	0	2	0	0	0	1	1	2	2	0	1	2	0	2	1	1	0	0	1	0	0	1	0	1	0	0	2	0
209	0	1	1	0	0	1	1	0	1	0	0	1	2	0	0	1	0	0	2	2	2	0	2	0	0	0	2	0	2	2	1	2	2	1	1	2	0	0	0	1	0	0	0	0	1	0	0	1	0
210	0	0	2	0	0	2	1	0	1	0	0	2	2	0	0	0	0	1	1	0	1	0	2	0	0	0	2	0	2	2	1	2	2	0	2	0	1	0	0	2	0	0	0	0	0	2	0	1	0
211	0	1	2	0	0	2	1	0	0	1	2	1	1	0	0	0	0	1	1	1	1	1	1	0	0	0	1	0	2	2	0	1	1	1	1	0	1	1	1	0	0	0	1	0	1	1	0	1	0
212	0	2	0	0	0	1	1	1	0	0	0	0	0	0	0	0	0	0	2	2	2	0	2	0	0	0	2	1	1	1	2	1	1	1	0	2	1	1	0	1	0	0	0	0	0	1	0	2	0
213	0	1	1	0	0	1	1	0	0	0	0	0	0	0	0	0	0	2	2	1	2	0	2	0	0	0	2	0	2	2	2	2	1	0	1	1	0	1	0	0	0	0	0	1	0	0	0	1	1
214	0	2	1	0	0	0	1	0	1	1	1	1	0	0	0	0	0	0	1	1	1	0	1	0	0	0	1	0	2	2	0	0	0	2	0	2	1	0	0	0	0	0	0	0	0	0	0	0	0
215	0	1	2	0	0	1	1	0	1	1	0	1	1	0	0	0	0	0	1	2	2	0	1	0	0	0	1	0	2	2	0	1	1	0	2	0	1	0	0	0	0	0	0	0	0	1	0	1	1
216	0	0	2	0	0	2	1	0	0	0	1	1	1	0	0	0	0	2	1	1	2	0	2	0	0	0	1	0	2	2	2	1	2	1	1	2	2	0	1	0	1	0	0	0	1	0	0	0	1
217	0	0	2	0	0	2	0	0	1	0	0	0	2	0	0	0	0	0	1	1	1	0	1	1	1	1	1	1	2	2	1	2	2	0	1	1	2	0	0	0	1	0	0	0	0	1	0	0	0
218	0	1	2	0	0	2	1	0	1	1	0	0	0	0	0	0	0	1	1	1	2	0	2	0	1	1	1	1	1	2	2	1	1	2	1	1	2	0	0	0	0	0	0	0	0	2	0	1	0
219	0	1	2	0	0	2	1	0	1	1	1	0	1	0	0	0	0	0	1	2	2	0	2	0	0	0	1	1	2	2	0	1	1	1	0	2	1	0	0	1	1	0	0	0	0	1	0	2	0
220	0	1	1	0	0	0	1	0	1	0	1	1	1	0	0	0	0	0	1	1	1	0	2	0	0	0	0	0	1	1	1	2	1	2	0	2	2	0	0	1	0	0	0	0	0	0	0	2	0
221	0	0	2	0	0	1	2	0	1	0	1	2	2	1	1	1	0	2	1	1	2	0	2	0	0	0	0	1	1	1	1	1	1	2	1	2	1	0	0	1	0	0	1	0	1	0	0	1	0
222	0	1	1	0	0	1	2	1	0	0	0	0	0	0	0	0	0	0	2	2	2	0	2	0	1	1	1	1	2	2	1	1	1	2	1	1	0	0	0	1	0	0	0	0	1	0	0	2	0
223	0	1	1	0	1	2	1	0	1	0	0	1	1	0	0	0	0	1	1	1	1	0	1	0	0	0	1	1	2	1	2	1	0	2	2	1	2	0	0	1	0	0	0	0	1	0	1	2	0
224	0	0	2	0	1	2	1	0	1	0	0	0	0	0	0	0	0	1	1	1	1	0	2	0	0	0	1	0	2	2	0	2	2	0	1	1	2	0	0	0	0	0	0	0	0	1	0	0	0
225	0	1	1	0	0	1	0	0	1	0	0	1	1	0	0	0	0	1	2	2	2	0	1	1	1	1	1	1	2	1	1	1	1	1	0	2	2	0	0	1	1	0	2	0	2	1	0	2	0
226	0	1	1	0	0	1	2	0	1	0	1	1	1	0	0	0	0	1	1	1	1	0	2	0	0	0	1	1	2	2	1	0	1	1	0	2	1	0	0	0	0	0	0	1	0	1	0	1	0
227	0	1	1	1	1	2	0	0	1	0	0	1	1	0	0	0	0	2	1	1	1	0	2	0	0	0	2	0	2	2	0	1	0	1	1	1	0	1	1	1	0	0	0	0	2	1	0	0	1
228	0	2	1	0	0	1	0	0	0	0	1	0	0	0	0	0	1	2	2	2	1	0	2	0	0	0	1	1	2	2	1	1	1	1	0	2	1	1	0	1	0	0	0	2	0	2	0	0	0
229	0	1	1	0	0	2	1	0	1	0	0	1	1	0	0	0	0	0	2	1	2	0	0	0	0	0	1	0	2	2	0	1	1	1	1	1	1	1	0	1	0	1	0	1	0	1	0	0	2
230	0	1	1	0	0	1	0	0	0	0	0	1	2	0	0	0	0	1	1	1	2	0	2	0	0	0	1	0	2	2	1	0	0	1	2	2	2	0	0	2	0	0	0	0	0	0	1	1	0
231	0	2	0	0	0	0	1	0	1	0	0	0	1	0	0	0	0	0	1	2	2	0	1	1	1	1	2	0	2	2	1	2	2	0	2	0	1	1	1	0	0	0	0	1	0	1	0	1	0
232	0	1	1	0	0	0	0	0	2	0	0	2	2	0	0	0	0	1	1	1	2	0	2	0	0	0	1	1	2	2	1	1	1	1	1	2	2	0	0	1	1	0	0	1	0	1	0	2	0
233	0	1	1	0	0	0	1	0	1	0	0	1	1	0	0	0	0	1	0	0	1	0	2	0	0	0	1	2	1	1	2	1	1	1	0	2	2	0	0	0	0	0	0	0	0	1	0	1	0
234	0	0	2	0	0	2	1	0	2	0	0	0	0	0	0	0	0	1	2	2	2	0	1	0	0	0	2	0	2	2	1	1	1	0	2	0	2	0	0	0	0	1	0	0	0	0	0	1	1
235	0	1	1	0	0	1	2	0	0	0	0	0	0	0	0	0	0	0	0	0	1	1	0	1	1	1	2	0	2	1	0	1	1	1	1	2	1	0	0	0	0	0	0	1	0	0	0	2	0
236	0	0	2	0	0	1	0	0	1	0	0	0	1	0	0	0	0	0	1	2	2	0	2	0	0	0	2	0	2	2	0	1	0	2	1	2	1	0	0	0	0	0	0	0	0	1	0	1	0
237	0	1	1	0	0	1	1	0	1	0	0	1	1	0	0	0	0	0	1	0	1	0	2	0	0	0	0	0	2	2	0	1	1	1	1	1	2	0	0	0	0	0	0	0	0	1	0	2	0
238	0	2	0	0	0	0	2	0	1	0	0	1	1	0	0	0	0	0	2	2	2	0	2	0	0	0	1	1	2	2	1	1	1	1	1	1	1	0	0	1	0	0	1	0	1	0	0	1	0
239	0	1	1	1	0	2	0	0	1	0	1	0	0	0	0	0	0	0	2	1	2	0	2	0	1	1	2	0	2	2	0	0	1	2	1	2	1	0	0	0	0	0	1	0	1	0	0	1	0
240	1	0	2	0	0	2	1	1	0	0	0	0	1	0	0	0	0	0	0	1	2	0	0	1	1	1	1	1	2	2	1	0	1	1	0	2	0	0	0	0	0	0	1	0	1	2	0	0	0
241	0	1	1	0	0	1	1	0	1	0	1	0	0	0	0	1	0	1	2	2	2	0	1	0	0	0	2	0	2	2	0	2	1	1	2	2	1	1	1	0	0	0	0	0	0	0	0	0	1
242	0	0	2	0	0	2	0	0	2	0	0	1	0	0	0	0	0	0	1	1	0	0	1	0	1	1	1	2	2	2	1	1	1	1	1	1	1	0	0	2	0	1	1	0	1	0	0	2	0
243	0	1	2	0	0	2	2	0	0	1	0	0	0	0	0	0	0	2	2	2	2	0	1	1	1	1	1	1	2	2	0	1	1	1	1	1	1	0	0	0	0	0	0	0	1	0	0	0	0
244	1	1	2	0	0	1	2	0	0	0	0	1	1	0	0	0	0	1	1	0	1	0	2	0	0	0	1	0	2	2	0	0	0	2	0	2	2	0	0	1	0	0	0	0	2	1	0	2	0
245	0	1	1	0	0	1	1	1	0	0	0	0	0	0	0	0	0	2	1	1	2	0	2	0	0	0	0	0	1	1	1	1	1	0	1	1	1	0	0	0	0	0	0	0	0	0	0	0	1
246	0	2	0	0	0	0	1	1	1	0	0	0	0	0	0	0	0	1	2	2	2	0	2	0	1	1	0	1	2	2	1	1	1	1	0	2	2	0	0	0	0	0	0	0	1	1	0	2	0
247	0	0	1	0	0	1	1	1	1	0	0	0	1	0	0	0	0	0	2	2	2	0	1	1	1	1	1	0	2	2	0	1	2	1	2	1	1	0	0	0	0	1	0	0	1	0	0	0	0
248	0	1	0	0	0	0	1	1	0	0	0	0	0	0	0	0	0	1	1	1	1	0	0	0	0	1	2	1	2	2	1	1	1	0	0	1	1	0	0	0	0	0	0	1	0	1	0	0	0
249	0	2	0	0	0	0	1	1	0	0	0	0	1	0	0	0	0	0	2	2	1	0	2	0	0	0	2	0	2	1	1	2	2	0	1	1	2	0	0	1	1	0	1	0	1	0	0	1	0
250	0	1	1	0	0	1	1	1	1	0	1	0	1	0	0	0	0	1	1	2	2	0	2	0	0	0	2	0	2	2	0	0	0	2	0	2	1	0	0	2	0	0	0	0	1	0	0	1	0
251	0	2	1	0	0	1	2	0	0	0	1	1	1	0	0	0	0	1	1	2	2	0	1	1	1	1	2	0	2	1	1	1	1	2	0	2	1	1	1	0	0	0	0	0	0	1	0	2	0
252	0	0	2	0	0	1	0	0	0	0	0	0	0	0	0	0	0	0	1	1	2	0	1	1	1	1	1	1	1	2	2	1	1	1	1	1	2	0	0	1	0	0	2	0	2	1	0	1	1
253	0	2	0	0	0	1	0	0	1	0	0	0	1	0	0	0	0	0	2	2	1	0	2	0	0	0	1	1	2	2	0	1	1	1	0	2	0	0	0	1	0	0	1	0	1	0	0	0	0
254	1	1	1	0	0	0	1	0	2	0	0	0	1	0	0	0	0	2	1	1	1	0	2	0	0	0	1	0	2	2	0	1	0	2	0	2	2	0	0	0	0	0	0	1	0	0	0	0	0
255	0	2	1	0	0	2	0	0	0	0	0	0	1	0	0	0	0	1	0	0	0	0	2	0	0	0	2	0	2	2	2	1	1	0	2	1	1	1	1	0	0	0	1	1	1	2	0	2	0
256	1	1	2	0	0	1	1	0	0	0	0	0	1	0	0	0	0	0	2	2	2	0	2	0	0	0	2	0	2	2	0	1	0	2	1	2	1	1	1	0	0	0	1	0	0	1	0	2	0
257	0	2	1	0	0	0	1	0	0	0	0	1	2	0	0	1	0	1	0	1	2	0	2	0	0	0	1	1	2	2	1	0	0	2	0	2	2	0	0	1	0	1	0	1	1	1	0	0	0
258	0	2	1	0	0	0	2	1	0	0	0	1	1	0	0	0	0	1	2	2	2	0	2	0	1	1	1	1	2	2	0	0	0	1	1	1	1	0	0	1	0	0	1	0	1	2	0	0	2
259	0	1	1	0	0	1	1	0	2	0	0	0	1	0	0	0	0	1	2	2	1	0	2	0	0	0	0	0	2	2	0	2	2	1	1	2	1	0	0	0	0	0	2	0	1	1	0	1	0
260	0	1	2	0	1	1	2	0	0	0	1	0	0	0	0	0	1	1	1	1	1	0	1	1	1	1	1	1	2	2	1	0	0	2	0	2	2	0	0	0	0	0	0	0	0	1	0	2	0
261	0	1	1	0	1	2	0	0	1	0	1	0	0	0	0	0	0	1	1	1	2	1	1	0	1	1	1	0	2	2	0	1	0	1	1	1	1	0	0	1	0	1	0	1	1	0	0	2	0
262	1	1	2	0	0	1	2	0	1	0	0	0	1	0	0	0	0	2	2	2	2	1	2	0	0	0	2	0	2	1	1	1	0	2	0	2	1	0	0	0	0	1	0	0	1	1	0	2	0
263	0	1	1	0	0	2	2	0	1	0	1	0	1	0	0	0	0	0	2	2	2	0	2	0	0	0	1	1	1	1	2	1	1	2	1	2	1	0	0	1	0	0	0	0	1	0	0	1	1
264	0	2	0	0	0	0	2	1	0	0	1	0	0	0	0	0	0	0	1	1	1	0	2	0	0	0	1	0	2	2	0	2	1	0	1	1	2	0	0	1	0	1	0	1	0	1	0	1	0
265	0	1	1	0	1	1	0	0	1	0	0	0	0	0	0	0	0	0	1	0	1	0	2	0	0	0	2	0	2	2	0	1	1	0	2	1	2	0	0	0	0	0	0	0	0	1	0	1	0
266	0	1	1	0	1	2	2	0	0	0	2	1	1	0	0	0	0	0	0	0	1	0	2	0	0	0	2	0	2	2	1	0	0	2	0	2	2	0	0	0	1	0	0	0	0	0	0	0	0
267	0	2	1	0	0	1	1	0	1	0	0	0	1	0	0	0	0	0	1	1	1	0	2	0	1	1	1	1	2	2	0	2	2	0	2	0	1	0	0	0	0	0	0	0	2	1	0	2	0
268	0	2	0	0	0	0	1	0	1	0	0	0	0	0	0	0	0	1	1	1	1	0	2	0	0	0	1	0	2	2	1	1	1	1	0	2	1	0	0	1	1	0	0	0	1	0	0	2	0
269	0	1	1	0	0	2	1	0	2	0	0	0	0	0	0	1	1	1	1	2	2	0	2	0	0	0	2	0	2	2	1	1	1	1	0	2	2	1	0	0	0	0	1	0	0	0	0	1	0
270	0	2	1	0	0	1	2	1	0	0	0	0	1	0	0	0	0	0	1	1	2	0	1	0	1	1	2	1	2	2	0	1	1	1	1	1	1	0	0	0	0	0	0	0	1	1	0	2	0
271	0	0	2	0	1	2	2	0	0	0	0	0	1	0	0	0	0	1	2	2	2	0	2	0	0	0	1	0	2	1	0	2	1	0	1	1	2	0	0	0	0	1	0	0	0	0	0	2	0
272	0	1	1	0	0	1	2	1	0	0	1	0	0	0	0	0	0	1	1	2	2	0	1	1	1	1	2	1	1	2	1	0	0	2	0	2	0	0	0	1	0	0	1	0	1	0	0	2	0
273	0	1	1	0	0	1	1	0	2	0	0	0	2	0	0	1	0	1	1	1	2	0	2	0	0	0	2	0	2	2	0	1	0	2	0	2	1	1	1	0	0	0	0	0	0	0	0	1	1
274	0	1	1	0	0	0	0	0	1	0	1	0	0	0	0	0	0	1	2	2	2	0	2	0	0	0	1	1	2	2	1	2	1	2	0	2	0	0	0	1	0	0	1	0	1	0	0	1	0
275	0	1	2	0	0	2	0	0	2	0	0	0	2	0	0	0	0	1	1	2	2	0	1	0	0	0	2	0	2	2	0	0	0	2	0	2	2	0	0	0	0	0	1	0	0	0	0	2	0
276	0	1	1	1	1	2	2	1	0	1	1	0	0	0	0	0	0	0	1	1	2	0	2	0	0	0	1	0	2	2	0	0	0	2	1	1	1	0	0	0	0	1	1	0	1	0	0	1	1
277	0	1	2	0	0	0	2	1	0	0	0	0	0	0	0	0	0	1	1	1	2	0	0	1	1	1	1	1	2	2	1	2	1	2	0	2	1	0	0	0	0	0	0	0	1	0	0	0	2
278	0	0	2	0	1	2	0	0	2	0	0	0	1	0	0	0	0	0	1	1	0	0	2	0	0	0	1	1	2	2	2	2	2	1	0	2	1	0	0	1	1	0	0	0	0	1	0	2	0
279	0	2	1	0	1	1	2	0	0	0	1	0	0	0	0	0	0	1	0	0	1	0	2	0	0	0	2	0	2	2	1	1	1	1	1	1	2	0	0	1	0	0	0	0	0	0	0	2	0
280	0	1	1	0	1	2	0	0	2	0	0	0	0	0	0	0	0	0	2	2	2	0	1	0	0	0	0	0	1	1	1	0	0	2	0	2	1	0	0	1	1	0	0	0	1	1	0	2	0
281	0	2	0	0	0	0	2	1	0	0	1	0	0	0	0	0	0	1	0	0	0	0	1	0	1	1	1	1	2	2	1	1	1	2	0	2	1	0	0	2	0	1	0	1	0	1	0	2	0
282	0	2	0	0	0	0	0	0	1	0	0	1	2	0	0	0	0	1	0	0	0	0	2	0	0	0	1	1	2	2	1	2	1	0	1	1	0	0	0	0	0	0	0	1	0	1	0	0	0
283	0	2	0	0	0	1	0	0	0	0	1	0	0	0	0	0	0	0	1	1	1	0	2	0	0	0	2	0	1	1	1	1	0	2	0	2	1	1	1	0	0	2	0	0	0	0	0	1	0
284	0	1	1	0	1	1	2	1	0	0	1	0	1	1	1	1	0	0	1	1	1	0	2	0	0	0	1	2	1	1	2	1	1	1	1	2	2	0	0	1	0	0	0	0	0	0	0	1	0
285	0	1	1	0	0	1	0	0	2	0	0	0	1	0	0	0	0	0	0	1	1	0	1	1	1	1	2	1	2	2	1	1	1	1	1	1	1	0	0	0	0	1	0	0	1	1	0	1	1
286	0	2	0	0	0	0	2	0	0	0	1	1	1	0	0	0	0	0	2	1	2	0	1	0	0	0	1	0	2	2	1	2	1	2	1	1	0	1	1	1	0	0	0	0	0	1	0	1	1
287	0	1	2	0	0	1	0	0	2	0	0	0	2	0	0	1	0	1	0	1	1	0	2	0	0	0	1	0	2	2	0	1	0	1	1	1	2	0	0	1	0	0	1	0	1	0	0	2	0
288	0	1	1	0	0	0	1	0	1	0	0	0	1	0	0	0	0	0	1	1	2	0	2	0	0	0	2	0	2	2	1	0	0	1	1	1	1	0	0	2	1	0	0	0	1	1	0	1	1
289	0	0	2	0	0	2	1	0	0	0	0	0	2	0	0	0	0	0	1	1	1	1	2	0	0	0	1	2	2	2	0	2	1	2	0	2	1	1	1	0	0	0	0	0	0	1	0	1	0
290	0	2	0	0	0	0	2	1	0	0	0	0	0	0	0	0	0	1	0	0	0	0	1	0	0	0	0	1	2	2	1	1	2	0	2	1	1	0	0	0	0	0	1	0	1	0	0	2	0
291	1	2	1	0	0	2	2	0	1	0	1	1	2	0	0	0	0	1	0	0	1	0	1	0	1	1	2	1	2	2	1	1	1	1	1	1	1	0	0	0	0	1	0	0	2	0	0	2	0
292	0	1	1	0	1	1	2	0	1	0	1	0	1	0	0	0	0	1	0	0	0	1	1	0	0	0	0	0	2	2	0	1	1	1	1	1	2	1	1	0	0	0	1	0	2	0	0	0	0
293	0	2	0	0	0	1	1	0	1	0	1	0	0	0	0	0	0	0	1	1	1	0	1	1	1	1	1	0	1	1	1	1	1	0	1	1	1	0	0	1	0	0	1	0	1	0	0	1	0
294	0	1	1	0	1	1	1	0	0	0	1	0	0	0	0	0	0	0	0	0	0	0	1	1	1	1	2	0	2	2	2	2	2	0	1	1	1	0	0	1	0	0	1	0	1	1	0	1	1
295	0	2	0	0	0	1	0	0	2	0	0	1	2	1	1	1	0	2	2	2	2	0	1	0	0	0	1	0	1	1	1	2	1	0	1	1	1	0	1	0	1	1	0	0	1	1	0	2	0
296	0	2	0	0	1	1	2	0	0	0	0	0	0	0	0	0	0	0	1	1	2	0	1	0	1	1	2	0	2	2	1	0	0	2	0	1	2	0	0	0	0	0	1	0	1	1	0	1	0
297	0	0	2	0	0	2	2	1	0	0	1	2	2	0	0	0	0	0	1	1	2	0	2	0	1	1	2	0	2	2	0	1	1	0	2	0	2	0	0	2	0	0	1	0	1	2	0	1	0
298	0	1	1	0	0	1	0	0	2	0	0	1	0	0	0	0	0	0	2	2	2	0	0	0	0	0	2	0	2	2	1	1	1	0	2	1	1	0	0	1	0	0	0	0	1	2	0	1	0
299	0	0	2	0	2	2	1	1	1	0	0	1	1	0	0	0	0	0	1	0	1	0	2	0	0	0	2	0	2	2	1	1	1	1	1	1	2	0	0	1	0	0	0	0	0	2	0	2	0
300	0	2	0	0	0	1	1	2	0	0	0	0	1	0	0	1	0	0	2	1	2	0	2	0	0	0	2	1	2	2	2	1	2	0	2	1	2	0	0	0	0	0	1	0	1	0	0	0	0
301	0	0	2	0	1	2	1	0	0	0	1	0	0	0	0	0	0	0	0	0	1	0	1	0	1	1	1	0	2	2	0	1	1	1	0	2	2	1	0	0	0	0	0	0	2	1	0	0	0
302	0	0	2	0	0	1	0	0	0	0	0	1	1	0	0	0	1	1	0	0	1	0	2	0	0	0	1	0	2	2	1	1	1	2	0	2	1	0	0	1	0	0	0	0	0	1	0	0	1
303	0	1	1	0	0	1	1	0	0	0	0	0	1	0	0	0	0	0	0	0	0	0	2	0	0	0	0	1	2	2	1	0	0	2	0	2	2	0	0	2	0	0	0	0	1	1	0	1	1
304	1	0	2	0	0	1	1	1	1	1	0	0	2	0	0	0	0	0	0	0	0	0	2	0	0	0	1	2	2	2	2	1	1	2	1	2	2	0	0	0	1	0	2	0	2	1	0	2	0
305	0	0	1	0	0	1	1	0	1	1	2	1	1	0	0	0	0	0	2	2	2	0	1	0	1	1	2	0	2	2	0	0	1	1	1	2	1	0	0	2	0	0	0	0	0	0	0	0	2
306	0	2	1	0	0	0	0	0	2	0	0	0	0	0	0	0	0	0	1	1	1	1	2	0	0	0	1	0	2	2	0	0	0	2	0	2	2	1	1	0	0	1	0	1	2	1	0	2	0
307	0	0	2	0	1	2	2	1	0	0	0	1	2	0	0	0	0	2	1	1	2	0	1	0	1	1	2	1	2	2	0	2	2	0	2	0	1	0	0	1	0	0	0	0	1	0	0	1	1
308	0	2	1	0	0	1	2	0	0	0	1	1	2	0	0	0	0	2	2	2	2	0	2	0	0	0	2	0	2	2	1	1	1	1	0	2	2	0	0	0	1	0	1	0	1	0	0	1	0
309	0	2	1	0	1	1	1	0	1	0	0	1	1	0	0	0	0	0	1	1	1	0	2	0	1	1	1	1	2	1	1	1	1	2	1	1	1	1	1	0	0	0	0	0	0	1	0	2	0
310	0	1	1	0	0	1	2	1	0	0	0	1	1	0	0	0	0	1	0	1	2	0	1	1	1	1	0	1	1	1	1	2	2	2	0	2	2	0	0	0	0	0	0	0	0	1	0	2	0
311	0	2	0	0	0	1	1	0	1	1	1	0	1	0	0	0	0	0	1	1	1	0	2	0	1	1	2	1	2	2	2	1	1	2	0	2	0	1	1	1	0	0	1	0	1	0	0	0	0
312	0	2	0	0	0	1	2	0	0	0	0	1	1	0	0	0	0	1	1	0	2	0	2	0	0	0	2	1	2	2	2	2	2	2	0	2	1	0	1	1	1	0	1	0	1	0	0	1	1
313	0	2	0	0	0	0	1	0	1	0	0	0	1	0	0	0	0	1	2	2	2	0	1	0	0	0	2	0	2	1	1	2	1	1	2	2	1	0	0	0	1	0	0	0	0	0	0	1	0
314	0	1	0	0	0	1	1	0	1	0	0	1	1	0	0	0	0	0	1	1	1	0	2	0	0	0	1	0	2	2	0	1	1	1	1	1	2	0	0	0	0	2	0	0	0	0	0	2	0
315	0	1	1	1	0	1	1	0	1	0	0	0	0	0	0	0	0	0	1	1	2	0	2	0	1	1	2	0	2	2	0	1	1	1	1	1	2	0	0	0	0	0	0	1	0	0	0	1	0
316	0	2	1	0	0	1	0	0	1	0	0	0	1	0	0	0	0	1	2	2	2	0	2	0	0	0	0	1	1	1	1	1	1	1	0	2	2	0	0	1	0	0	1	0	1	2	0	2	0
317	0	0	2	0	0	1	1	1	1	0	0	2	2	0	0	0	0	2	1	1	1	0	2	0	1	1	1	1	1	2	2	1	1	0	1	1	1	0	0	0	0	1	0	0	1	0	0	0	1
318	0	0	2	0	1	2	0	0	0	0	1	0	2	0	0	1	0	0	1	1	1	0	2	0	0	0	0	0	2	2	0	1	1	1	1	1	2	0	0	0	0	0	0	0	0	1	0	2	0
319	0	1	2	0	1	2	1	0	1	1	2	0	0	0	0	0	0	0	1	1	2	0	1	0	0	0	2	2	2	2	1	1	1	0	1	1	1	0	0	0	0	0	0	0	1	0	0	1	0
320	0	1	1	1	0	1	0	0	2	0	0	0	0	0	0	0	0	1	1	1	2	0	2	0	0	0	2	1	2	2	1	0	0	1	2	2	1	1	0	0	0	0	0	0	1	0	0	0	0
321	0	2	1	0	0	1	1	0	1	1	0	0	0	0	0	0	0	0	0	0	2	0	2	0	1	1	2	0	2	2	0	1	2	1	0	2	1	0	0	1	0	0	0	0	1	0	0	1	1
322	0	0	2	0	0	1	2	1	0	0	0	1	2	0	0	0	0	1	1	1	1	0	1	1	1	1	1	0	2	1	0	1	1	0	0	2	0	0	0	1	1	0	1	0	1	1	0	2	0
323	0	2	0	0	0	0	0	0	1	0	1	0	2	0	0	0	0	1	1	1	1	0	0	1	1	1	1	1	2	1	1	1	1	0	2	0	2	0	0	1	1	1	0	0	2	0	0	2	0
324	0	2	0	0	0	0	2	0	1	0	1	1	2	0	0	0	0	1	2	2	2	0	0	1	1	1	1	0	2	2	0	1	1	1	0	2	1	0	0	1	0	0	0	0	0	0	0	2	0
325	0	2	0	0	0	0	1	0	0	0	1	1	1	0	0	0	0	0	2	2	2	0	1	1	2	2	1	0	1	1	2	2	2	1	1	1	1	0	0	0	0	0	1	0	1	1	0	1	0
326	0	1	2	0	0	2	1	1	1	0	1	1	2	0	0	0	0	0	1	1	1	0	2	0	0	0	2	0	2	2	2	1	1	1	1	0	1	1	1	0	0	1	0	0	0	1	0	2	0
327	0	0	2	0	1	1	1	0	1	0	0	2	2	0	0	0	0	1	0	0	1	0	2	0	1	1	1	0	1	1	2	1	2	1	0	2	1	0	0	0	0	0	0	0	0	2	0	0	0
328	1	1	1	0	0	0	0	0	1	0	0	1	1	0	0	0	0	0	1	1	1	0	2	0	0	0	2	0	2	2	1	1	2	1	1	2	1	0	0	0	0	0	1	0	1	0	0	1	0
329	0	1	1	0	1	2	1	0	1	0	0	1	2	0	0	0	0	0	1	1	1	0	2	0	0	0	2	0	1	1	1	1	1	2	0	2	2	0	0	1	0	1	0	0	1	1	0	1	0
330	0	1	2	0	0	1	2	1	0	0	1	0	2	1	1	1	0	0	0	0	1	0	1	0	0	0	0	2	0	0	2	1	0	1	1	1	1	0	0	2	0	0	1	0	1	1	0	1	1
331	0	1	2	0	0	1	0	0	1	0	0	0	2	0	0	1	0	1	1	1	1	0	2	0	0	0	2	0	2	2	1	0	0	1	1	1	2	0	0	0	0	0	0	1	0	0	0	1	1
332	0	2	0	0	0	1	2	1	0	0	1	1	2	0	0	0	0	1	0	0	0	0	2	0	0	0	1	0	2	2	1	2	1	0	0	2	1	0	0	0	0	0	0	0	2	1	0	0	1
333	0	1	1	0	1	2	1	0	0	0	0	0	0	0	0	0	0	1	1	1	2	0	2	0	0	0	1	0	2	1	0	1	1	0	2	1	2	0	0	0	0	0	0	0	1	0	0	2	0
334	0	1	2	0	0	1	1	1	0	0	0	1	0	0	0	0	0	0	0	0	0	0	2	0	0	0	1	0	2	2	0	1	1	2	1	1	1	0	0	1	0	0	1	0	1	0	1	1	0
335	0	0	2	0	0	1	2	1	0	0	0	1	1	0	0	0	0	1	2	2	2	0	2	0	1	1	0	0	1	1	1	2	2	0	1	1	1	0	0	0	0	0	1	0	1	1	0	2	0
336	0	2	0	0	0	1	1	0	1	0	0	1	1	0	0	0	0	0	2	1	2	0	2	0	0	0	1	0	2	1	0	1	1	2	0	2	1	0	0	0	1	1	0	0	1	0	0	2	0
337	1	0	2	0	1	2	2	1	0	0	1	1	1	0	0	0	0	0	0	0	0	0	2	0	0	0	0	0	1	1	2	1	0	1	1	1	0	0	0	2	1	0	0	0	1	0	0	1	0
338	0	0	1	0	0	1	2	1	0	0	0	0	2	0	0	1	0	0	0	0	0	0	2	0	0	0	2	1	2	2	0	2	1	0	1	1	0	0	0	1	0	0	0	0	0	1	0	2	0
339	0	0	2	0	0	1	0	0	2	0	0	0	0	0	0	0	1	0	2	1	2	0	2	0	0	0	1	0	2	2	0	1	1	2	0	2	1	0	0	2	0	0	0	0	1	0	0	2	0
340	1	2	0	0	0	0	1	0	0	0	1	1	1	0	0	0	0	0	2	1	2	0	2	0	0	0	1	0	2	2	1	1	1	1	1	2	1	0	1	0	2	1	1	0	0	1	0	1	0
341	0	2	1	0	0	0	1	1	0	0	0	0	1	0	0	0	0	1	0	1	1	0	1	0	0	0	1	1	2	2	0	2	1	1	1	1	1	0	0	0	1	0	0	0	0	1	0	2	0
342	0	2	1	0	0	1	0	0	1	0	0	0	2	0	0	0	0	2	0	0	0	0	2	0	0	0	1	1	1	1	1	2	2	1	2	1	2	0	0	1	0	0	0	0	0	1	0	2	0
343	0	0	2	0	0	1	2	0	0	0	1	1	1	0	0	0	0	0	0	1	1	0	2	0	0	0	2	0	2	2	1	0	0	2	0	2	1	0	0	1	0	0	0	0	0	0	0	1	0
344	0	1	1	0	0	1	1	0	0	0	0	1	1	1	1	1	0	0	0	0	0	1	2	0	0	0	2	0	1	1	1	0	0	2	0	2	1	0	1	0	1	0	1	0	1	0	0	0	1
345	0	0	1	0	0	1	2	0	1	0	0	1	1	0	0	0	0	0	2	2	2	0	2	0	0	0	2	2	2	2	1	1	0	2	0	2	2	0	0	0	0	0	0	0	0	1	0	1	0
346	0	0	2	0	0	1	1	0	1	0	0	0	0	0	0	0	0	1	1	1	1	0	2	0	1	1	2	1	1	1	2	0	1	1	1	2	2	0	0	1	0	0	1	0	1	0	0	1	0
347	0	2	0	0	0	0	2	0	0	0	2	0	0	0	0	0	0	0	0	0	0	0	1	0	0	0	2	0	2	2	1	0	1	1	0	2	1	0	0	1	0	0	0	0	1	1	0	2	0
348	0	1	2	0	0	2	2	0	1	0	1	0	2	0	0	0	0	1	1	1	1	0	2	0	0	0	0	0	2	1	0	1	1	0	2	2	1	0	0	0	0	1	0	0	1	1	1	1	0
349	0	2	1	0	0	2	1	1	1	0	0	0	1	0	0	0	0	1	0	0	1	0	1	0	0	0	2	0	2	2	1	0	1	1	0	2	1	0	0	0	0	0	0	0	1	0	0	1	0
350	1	1	1	0	0	2	1	0	1	1	1	1	1	0	0	0	0	2	1	1	1	0	2	0	0	0	1	0	2	2	0	1	0	1	1	1	1	0	0	2	0	0	0	1	1	2	0	1	0
351	0	1	1	0	1	1	1	0	1	0	1	0	1	0	0	0	0	1	1	0	2	0	1	0	0	0	1	0	1	1	2	1	1	2	0	2	2	0	0	2	0	0	0	0	1	1	0	2	0
352	0	0	2	0	1	2	1	0	1	0	0	0	0	0	0	0	0	1	2	2	2	1	2	0	0	0	2	1	2	2	1	1	1	1	1	0	2	0	0	0	1	0	0	1	0	0	0	2	0
353	0	1	1	0	0	0	1	0	1	0	0	0	0	0	0	0	1	1	1	2	2	1	2	0	0	0	0	1	1	1	1	2	2	0	2	0	1	0	0	0	0	0	1	0	0	1	0	0	1
354	0	1	2	0	0	2	1	0	2	0	0	1	1	0	0	0	0	1	2	2	2	0	2	0	1	1	2	0	2	2	1	1	2	1	2	2	0	0	0	1	0	0	1	0	2	0	0	1	0
355	0	1	1	0	0	2	1	1	1	0	0	0	0	0	0	0	0	0	2	2	2	0	0	0	0	0	0	1	2	2	1	2	1	2	0	2	0	0	0	1	1	0	0	0	1	1	0	0	0
356	0	1	2	0	0	2	1	0	1	1	0	0	0	0	0	0	0	0	1	1	1	0	2	0	0	0	2	1	2	2	0	2	1	1	1	2	2	0	0	0	0	0	0	0	0	1	0	1	1
357	0	1	1	0	1	2	0	0	1	0	0	1	1	0	0	0	0	0	1	0	1	0	2	0	0	0	1	0	2	2	1	2	2	2	0	2	1	0	0	1	0	0	1	0	1	0	0	1	1
358	0	0	2	0	0	1	0	0	2	0	0	0	0	0	0	0	0	1	1	1	1	1	2	0	0	0	2	0	2	1	0	2	1	1	2	2	1	0	1	0	1	0	0	1	1	2	0	2	0
359	0	0	2	0	0	2	1	1	0	0	0	1	1	0	0	0	0	0	2	2	2	1	2	0	0	0	2	0	2	2	2	1	1	1	0	2	2	0	0	0	0	1	0	0	1	0	0	1	0
360	0	2	0	0	0	0	1	1	1	0	0	1	2	0	0	0	0	0	1	1	1	0	2	0	0	0	1	0	2	2	0	1	1	0	1	1	1	1	0	1	0	0	1	0	1	0	0	0	1
361	0	1	1	0	1	2	2	1	0	1	1	0	1	0	0	0	0	2	0	0	0	0	1	1	1	1	2	0	2	2	1	0	0	1	1	2	2	0	0	0	0	0	0	0	0	0	0	1	1
362	0	1	2	0	0	1	1	0	1	0	1	1	1	0	0	0	0	1	1	1	1	0	2	0	0	0	2	1	2	2	0	0	0	1	1	1	1	0	0	0	0	0	0	0	0	0	0	1	1
363	0	1	1	0	0	1	1	0	0	1	1	1	2	0	0	0	0	0	2	2	2	1	1	0	1	1	2	1	2	2	1	1	1	2	0	2	1	0	0	0	0	0	0	0	0	1	0	2	0
364	0	0	2	0	1	2	1	0	0	0	1	0	0	0	0	0	0	1	2	2	1	0	2	0	0	0	2	0	2	2	1	1	1	1	1	1	1	0	0	1	0	0	0	0	2	1	0	2	0
365	0	0	2	0	0	2	0	0	1	0	0	0	1	0	0	0	0	1	1	2	2	0	2	0	0	0	1	0	2	2	1	0	1	0	1	2	0	0	0	1	1	0	1	0	1	1	0	2	0
366	0	1	1	0	0	1	2	1	0	0	0	1	2	0	0	0	0	0	2	2	2	0	2	0	1	1	1	0	1	1	0	1	1	1	1	2	2	0	0	1	0	0	1	0	1	1	0	1	1
367	0	1	2	0	0	1	1	1	1	0	0	1	1	0	0	0	0	1	1	1	1	0	2	0	1	1	1	0	2	2	0	2	2	1	0	2	1	0	0	0	0	0	0	0	0	1	0	0	1
368	0	1	2	0	0	1	2	0	1	0	0	1	1	0	0	0	0	2	2	1	2	0	2	0	0	0	2	1	2	1	0	0	1	1	1	2	2	0	0	0	0	0	0	1	0	0	0	1	0
369	0	1	0	0	0	1	1	0	1	0	0	1	2	0	0	0	1	1	1	1	1	0	2	0	0	0	2	0	2	2	1	0	1	1	0	2	0	0	0	1	0	0	0	0	0	0	0	0	1
370	0	2	1	0	0	0	1	1	0	0	0	0	1	0	0	0	0	1	2	0	2	0	2	0	0	0	1	0	2	2	1	2	1	2	0	2	1	0	0	1	0	0	0	0	0	2	0	0	2
371	0	0	2	0	0	1	1	0	2	0	0	2	2	0	0	0	0	1	1	0	0	0	1	0	0	0	0	1	2	2	1	1	1	1	1	2	2	0	0	1	0	0	0	0	0	1	0	0	0
372	0	0	2	0	0	1	2	0	0	0	1	0	0	0	0	0	0	1	1	2	2	0	2	0	0	0	0	1	1	0	2	0	0	2	0	2	1	0	0	0	0	0	0	0	0	0	0	2	0
373	0	2	1	0	0	1	1	0	0	0	1	0	1	0	0	0	0	1	1	1	2	0	2	0	0	0	2	1	2	2	2	2	2	1	1	1	2	0	0	0	0	1	0	0	1	0	0	2	0
374	0	1	1	0	1	1	1	0	2	0	0	1	0	0	0	0	0	0	2	2	2	0	2	0	0	0	0	0	1	1	1	0	0	1	1	1	1	0	1	0	1	0	0	0	0	0	0	2	0
375	0	1	1	0	0	0	2	1	0	0	0	0	0	0	0	0	0	1	0	1	1	1	2	0	0	0	2	0	2	2	1	1	1	1	1	1	2	0	0	2	0	0	0	1	0	1	0	1	0
376	0	2	1	0	0	1	0	0	1	0	0	0	0	0	0	0	0	1	1	2	2	1	1	0	0	0	1	1	2	2	0	1	1	1	0	2	1	0	0	1	0	0	1	0	1	0	0	2	0
377	0	2	0	0	0	0	1	0	1	0	0	1	2	0	0	0	0	1	1	0	0	0	2	0	0	0	2	0	2	2	0	0	0	2	0	2	1	0	0	1	0	0	1	0	1	0	0	2	0
378	0	1	1	0	0	1	0	0	2	0	0	0	1	0	0	0	0	2	0	0	0	0	2	0	0	0	2	0	2	2	1	1	2	0	0	2	1	0	0	1	0	0	2	0	1	1	0	1	1
379	0	1	2	0	1	2	0	0	1	0	0	0	0	0	0	0	0	1	2	2	2	0	1	0	0	0	1	0	1	1	0	1	1	0	1	1	1	0	0	0	1	0	0	0	0	0	0	2	0
380	0	1	2	0	0	1	2	0	0	0	0	1	1	0	0	0	0	1	1	1	1	1	2	0	0	0	1	1	1	1	1	0	0	2	0	2	1	0	0	0	0	1	0	1	2	0	0	2	0
381	0	1	1	0	0	1	1	0	1	0	0	1	2	0	0	0	0	1	1	1	1	0	2	0	0	0	2	0	2	2	1	0	0	1	2	2	1	0	0	0	0	0	1	0	1	1	1	0	1
382	0	1	2	0	0	1	2	1	0	0	0	0	0	0	0	0	1	2	2	2	1	0	2	0	0	0	1	0	2	2	0	0	0	2	0	2	1	0	0	0	0	0	0	0	0	1	0	0	0
383	1	2	0	0	0	0	2	0	1	0	0	2	2	0	0	0	0	1	1	1	2	0	2	0	0	0	0	1	2	2	1	0	0	2	0	2	0	1	1	1	0	0	1	0	1	1	0	2	0
384	0	2	1	0	0	1	0	0	0	0	1	0	0	0	0	0	0	0	1	1	1	0	2	0	0	0	2	0	2	2	1	0	0	2	0	2	1	0	0	0	0	0	2	0	2	1	0	1	0
385	0	1	2	0	0	2	2	0	1	0	0	1	2	0	0	1	0	1	0	0	0	1	2	0	0	0	2	0	1	1	2	1	2	1	1	2	2	0	0	2	1	0	0	1	0	0	0	0	0
386	0	0	2	0	1	2	2	1	0	0	0	0	0	0	0	0	0	1	1	2	2	0	2	0	0	0	2	0	2	1	0	2	2	1	0	2	2	0	0	0	0	0	0	0	0	0	0	1	1
387	0	2	0	0	0	0	1	1	1	0	0	0	1	0	0	0	0	1	2	2	2	1	0	1	1	1	1	0	1	1	2	0	0	2	0	2	0	1	1	1	0	0	0	0	0	1	0	0	1
388	0	1	2	0	0	2	2	1	0	0	0	1	1	0	0	0	0	0	0	0	0	0	1	0	1	1	1	1	2	2	0	1	2	1	2	2	1	0	0	2	0	0	0	0	0	1	0	1	0
389	1	1	2	0	0	2	2	0	0	0	1	0	1	0	0	0	0	0	2	1	2	1	2	0	1	1	1	0	2	2	0	1	1	2	2	1	1	1	0	1	0	0	0	0	0	0	0	1	1
390	0	2	0	0	0	1	1	0	1	0	0	1	2	0	0	0	0	0	1	1	1	0	1	0	0	0	0	1	1	1	1	1	1	2	0	2	1	0	0	0	0	0	0	1	0	0	0	0	0
391	0	1	2	0	0	0	1	0	2	0	0	0	1	0	0	0	0	2	2	2	2	0	2	0	0	0	2	0	2	2	1	0	1	1	0	2	1	0	0	1	0	0	0	0	1	1	0	2	0
392	0	2	1	0	0	0	0	0	2	0	0	0	0	0	0	0	0	0	0	1	2	1	2	0	0	0	1	1	1	1	2	1	1	2	0	2	0	0	0	1	0	0	0	0	1	0	0	2	0
393	0	1	1	0	1	1	0	0	1	0	1	1	1	0	0	0	0	1	0	0	0	0	1	1	1	1	1	0	2	2	0	1	1	1	0	2	2	0	0	2	0	0	0	0	0	1	0	1	1
394	0	2	1	0	0	0	1	0	1	1	1	2	1	0	0	0	0	1	0	0	0	0	2	0	0	0	1	1	2	2	1	2	1	1	0	2	1	0	0	1	0	0	0	0	0	0	0	0	0
395	0	1	1	0	0	1	1	0	1	0	0	1	2	0	0	0	0	0	0	0	0	0	1	1	0	0	1	1	1	1	2	2	1	2	0	2	2	0	0	0	0	0	0	1	0	1	0	2	0
396	0	0	2	0	1	2	2	0	0	0	1	1	1	0	0	0	0	2	2	1	2	0	2	0	0	1	2	0	2	2	1	2	2	0	1	1	1	0	0	0	1	0	1	0	1	0	0	2	0
397	1	1	1	0	0	0	2	1	0	0	0	1	1	0	0	0	0	0	2	1	2	0	1	0	0	0	2	0	2	2	0	1	1	1	1	0	1	0	0	2	0	0	0	0	0	1	0	0	0
398	0	2	1	0	0	1	1	0	0	0	1	0	1	0	0	0	0	1	2	2	2	0	2	0	0	0	2	0	2	2	1	1	0	2	2	1	1	0	0	2	0	0	0	0	0	2	0	1	1
399	1	1	1	0	0	1	1	0	2	0	0	0	0	0	0	0	0	0	0	0	2	0	2	0	1	1	1	1	2	2	1	1	0	2	0	2	1	1	1	0	0	0	0	0	0	0	0	0	0
400	0	2	1	0	0	2	2	0	0	0	1	1	1	0	0	0	0	0	1	2	2	0	1	0	1	1	2	0	2	2	1	1	1	1	0	2	2	0	0	0	0	0	1	0	1	1	0	2	0
401	0	2	1	0	0	1	0	0	1	0	0	0	0	0	0	1	0	0	2	2	2	0	1	0	0	0	1	1	1	1	1	2	1	0	1	1	2	0	0	1	0	0	0	0	0	1	0	2	0
402	0	2	1	0	0	2	1	0	0	0	1	1	2	0	0	0	1	1	1	1	1	0	2	0	0	0	2	1	1	1	2	2	1	2	0	2	2	0	0	1	0	0	0	0	0	1	0	1	1
403	0	2	0	0	0	1	2	1	0	0	0	0	1	0	0	0	0	1	2	2	2	0	2	0	0	0	1	0	2	2	0	2	2	2	0	2	1	0	1	1	1	0	0	0	1	0	0	0	0
404	0	1	2	0	1	2	2	0	0	0	1	0	1	0	0	0	0	2	2	2	2	0	2	0	0	0	1	0	2	2	0	2	2	1	2	1	1	0	0	0	0	0	0	1	1	2	0	1	0
405	0	1	1	0	0	1	2	1	0	0	0	0	1	0	0	1	0	0	1	1	2	0	2	0	0	0	1	1	2	2	0	1	1	1	0	2	1	0	0	1	0	1	0	1	2	1	0	2	0
406	0	1	1	0	0	1	2	1	0	0	1	1	1	0	0	0	0	1	2	2	2	0	2	0	1	1	2	1	2	2	0	1	1	1	1	1	1	0	0	0	1	0	0	0	0	1	0	2	0
407	0	1	2	0	0	1	0	0	1	0	0	0	1	0	0	1	0	0	2	1	2	1	2	0	0	0	2	0	2	2	2	2	2	1	1	1	1	0	0	2	0	0	0	0	0	0	0	1	0
408	0	1	2	0	0	0	2	1	0	0	0	0	0	0	0	0	0	0	0	0	0	0	2	0	0	0	1	1	2	2	0	2	2	0	1	1	0	1	1	1	0	0	0	0	1	0	0	1	1
409	1	1	1	0	0	1	2	0	0	0	0	0	0	0	0	0	1	1	1	1	1	1	2	0	0	0	1	0	1	1	0	2	1	1	0	2	0	0	0	1	0	0	0	0	0	1	0	1	0
410	0	0	2	0	0	2	1	0	0	0	1	0	0	0	0	0	0	1	0	1	1	0	2	0	0	0	1	0	2	2	1	2	1	0	1	1	1	1	0	0	0	0	0	0	1	1	0	1	0
411	0	1	1	0	0	0	1	0	2	0	0	1	1	0	0	0	0	1	2	2	2	0	2	0	0	0	0	1	1	1	1	1	0	1	1	1	0	0	0	1	1	0	1	0	1	0	0	0	1
412	0	1	2	0	0	2	2	0	0	0	0	1	2	0	0	1	0	0	2	1	2	0	2	0	0	0	2	0	2	2	2	1	1	2	0	2	2	0	0	2	0	1	1	0	0	1	0	1	0
413	1	1	1	0	0	1	1	0	1	1	1	0	0	0	0	0	0	1	2	2	2	0	2	0	0	0	2	1	1	2	1	1	0	1	1	1	2	0	0	1	0	0	0	0	1	0	0	2	0
414	0	2	0	0	0	1	2	1	0	1	1	0	0	0	0	0	0	1	1	2	2	0	2	0	1	1	1	0	2	2	0	1	1	0	2	1	1	0	0	0	0	0	0	0	1	0	0	1	0
415	0	1	1	0	1	1	0	0	1	0	1	0	0	0	0	0	0	0	1	1	1	0	2	0	0	0	0	1	1	0	1	2	1	1	1	2	1	0	0	0	1	0	1	0	2	0	0	0	0
416	0	1	1	0	0	1	2	0	0	0	1	0	2	0	0	0	0	0	0	0	2	0	2	0	0	0	2	1	2	2	1	1	1	2	0	2	1	0	0	1	0	2	0	0	0	1	0	2	0
417	0	1	1	1	1	2	2	1	0	0	0	0	0	0	0	0	0	0	0	1	1	0	2	0	0	0	1	0	2	2	0	1	1	1	2	1	2	0	0	0	0	0	0	0	1	2	0	1	0
418	0	1	1	0	0	1	2	0	0	0	0	1	1	0	0	0	0	1	0	0	1	0	1	1	1	1	0	1	2	2	1	1	1	1	1	1	1	1	1	0	0	0	1	0	1	0	0	2	0
419	0	2	1	0	0	0	1	0	0	0	1	0	0	0	0	0	0	1	1	1	1	0	2	0	0	0	1	0	2	2	0	2	2	1	0	2	1	0	0	2	0	0	0	0	0	1	0	1	0
420	0	1	1	0	1	2	1	0	0	0	1	0	0	0	0	0	0	0	2	2	2	0	1	1	1	1	2	0	1	1	1	0	1	1	0	2	1	0	0	0	0	0	0	0	0	0	0	2	0
421	0	2	1	0	0	1	2	0	2	0	0	0	1	0	0	0	0	0	0	0	0	0	2	0	0	0	0	1	1	1	1	2	2	2	0	2	2	0	0	1	0	0	0	0	0	0	0	0	1
422	0	2	1	0	0	1	1	1	0	0	0	2	2	0	0	0	0	1	1	0	0	2	0	0	0	0	2	0	2	2	0	1	0	1	1	1	1	1	0	0	0	0	0	0	0	1	0	2	0
423	0	2	1	0	0	1	2	0	0	0	0	0	0	0	0	0	0	0	1	1	1	0	1	0	0	0	1	0	1	1	2	1	1	1	0	2	1	0	0	1	0	1	1	0	1	0	1	1	0
424	0	0	2	0	1	2	1	0	2	0	0	0	0	0	0	0	0	0	0	0	0	0	1	0	0	0	1	0	2	2	0	1	1	2	0	2	2	0	0	0	0	0	1	0	1	0	0	2	0
425	0	0	2	0	0	2	2	1	0	0	1	0	2	0	0	0	0	1	0	0	1	0	2	0	0	0	1	1	1	1	1	2	2	0	1	1	1	0	0	0	0	1	0	0	1	0	0	1	1
426	0	1	1	0	0	1	1	0	0	0	0	0	0	0	0	0	0	0	1	1	0	0	1	1	1	1	1	0	2	2	0	1	0	1	1	1	1	0	0	1	0	0	0	0	1	0	0	1	0
427	0	2	0	0	0	1	1	1	0	0	0	0	1	0	0	0	0	1	1	1	1	0	2	0	0	0	2	0	2	2	0	1	1	0	1	1	2	1	1	0	0	0	0	0	1	0	0	2	0
428	0	1	2	0	0	2	1	1	1	0	0	0	0	0	0	0	0	1	2	2	2	0	2	0	0	0	2	0	2	2	1	1	1	2	0	2	1	1	1	0	0	0	1	0	1	1	0	1	1
429	1	1	1	0	0	1	2	0	0	0	2	0	0	0	0	0	0	2	1	1	1	0	2	0	0	0	2	0	2	2	0	1	1	1	1	1	1	0	0	0	0	1	1	0	1	0	1	2	0
430	0	1	1	1	0	1	1	1	1	0	0	0	1	0	0	0	0	0	2	1	2	0	2	0	0	0	1	1	2	2	0	2	2	0	2	0	1	0	0	2	0	0	0	1	0	0	0	1	0
431	0	1	2	0	0	2	1	0	0	0	1	1	1	0	0	0	0	0	2	1	2	0	2	0	0	0	0	1	1	1	1	2	1	1	0	2	1	0	0	2	0	0	0	2	0	1	0	2	0
432	0	1	2	0	0	1	2	0	1	0	0	0	0	0	0	0	0	0	2	2	2	0	2	0	0	0	2	0	2	2	1	1	1	1	0	2	2	0	0	1	0	0	0	0	0	1	0	1	0
433	0	2	1	0	0	1	0	0	2	0	0	0	0	0	0	0	0	1	1	1	1	0	2	0	0	0	1	1	2	2	1	1	1	1	1	1	2	0	0	1	0	0	0	0	0	0	0	2	0
434	0	2	1	0	0	0	2	0	0	0	2	0	1	0	0	0	0	0	0	1	2	0	2	0	0	0	1	1	2	2	1	1	1	1	1	1	2	0	0	1	0	1	0	1	2	1	0	2	0
435	1	2	1	0	0	1	0	0	2	0	0	0	0	0	0	0	0	1	1	1	1	0	2	0	0	0	0	1	1	0	2	0	0	1	0	2	2	0	0	0	0	0	0	0	1	0	0	2	0
436	0	1	1	0	0	1	0	0	1	0	1	0	1	0	0	0	0	0	0	0	0	0	2	0	0	0	1	1	2	1	1	0	1	1	1	2	1	0	0	2	0	0	0	0	1	1	0	1	0
437	0	2	1	0	0	1	0	0	1	0	0	2	2	1	1	1	0	1	2	2	2	0	1	0	0	0	0	0	1	1	2	1	1	1	1	2	1	0	0	2	0	1	0	0	1	1	0	0	2
438	0	1	1	0	1	2	0	0	1	0	0	1	1	0	0	0	0	0	1	1	0	0	1	0	0	0	1	0	2	2	0	0	1	1	1	2	0	0	0	2	0	0	2	0	1	1	0	0	0
439	0	2	1	0	0	0	2	1	0	0	0	0	1	0	0	0	0	0	0	0	0	0	1	0	0	0	2	2	2	2	1	0	0	2	0	2	1	0	0	1	0	0	0	0	0	1	0	2	0
440	1	1	2	0	0	2	0	0	0	0	1	1	1	0	0	0	0	0	1	1	2	0	2	0	0	0	1	0	2	2	1	0	1	2	1	2	2	0	0	0	0	0	0	0	1	2	0	0	0
441	0	1	1	0	0	0	2	1	0	1	1	0	1	0	0	0	0	1	1	1	1	0	2	0	0	0	1	1	1	1	2	1	1	0	1	1	1	1	1	0	0	0	1	0	2	2	0	1	1
442	0	1	1	0	1	1	0	0	2	0	0	0	0	0	0	0	0	0	2	2	2	0	2	0	1	1	1	1	1	2	2	1	1	1	1	2	1	0	0	2	0	0	0	0	1	0	0	2	0
443	0	1	2	0	0	2	2	0	1	0	1	0	0	0	0	0	0	1	1	1	2	0	2	0	0	0	0	1	1	0	1	2	1	2	0	2	1	0	0	0	0	0	1	0	1	0	0	2	0
444	0	2	0	0	0	0	1	1	1	0	0	1	1	0	0	0	0	0	1	1	1	0	1	0	1	1	1	1	2	1	1	1	1	2	1	2	2	0	0	0	0	1	0	0	1	0	0	2	0
445	0	2	1	0	0	1	1	0	1	0	0	1	1	0	0	0	0	0	1	1	2	0	2	0	0	0	2	1	1	1	2	1	0	1	1	1	1	1	1	0	1	0	0	0	0	1	0	1	0
446	0	1	1	0	0	1	1	0	1	0	0	1	1	0	0	0	0	0	2	2	1	0	0	0	0	1	1	1	2	2	0	1	1	0	2	1	2	0	0	0	0	1	0	0	0	1	0	1	0
447	0	1	1	0	0	2	1	0	1	0	0	1	2	0	0	0	0	2	1	1	2	0	1	1	1	1	1	0	2	2	0	1	1	2	0	2	1	0	0	2	0	1	1	0	1	0	1	1	0
448	0	1	1	0	1	2	1	0	0	0	1	0	0	0	0	0	0	0	0	0	1	0	2	0	0	0	1	1	2	2	0	2	2	0	2	0	2	0	0	1	0	0	0	0	1	1	0	2	0
449	0	1	1	1	0	1	1	0	0	0	1	0	0	0	0	0	0	0	2	2	2	0	2	0	0	0	1	0	2	2	0	1	1	2	0	2	2	0	0	0	1	0	0	1	0	0	0	0	1
450	0	0	2	0	1	1	1	0	1	0	0	1	1	0	0	0	1	0	2	1	2	0	2	0	0	0	1	1	1	1	1	2	2	0	1	1	2	0	0	0	1	1	0	0	0	1	0	2	0
451	0	0	2	0	1	1	1	0	0	0	1	0	0	0	0	0	0	1	1	1	1	1	2	0	0	0	2	0	2	2	0	1	1	2	0	2	1	0	0	1	0	0	0	0	1	0	0	2	0
452	0	1	2	0	0	1	0	0	1	0	0	0	0	0	0	0	1	2	0	0	2	0	1	0	0	0	1	1	1	2	2	1	1	1	1	1	2	0	0	2	0	0	0	0	0	1	0	1	1
453	0	0	2	0	1	2	1	0	1	1	1	1	2	0	0	0	0	0	0	0	1	0	2	0	0	0	1	1	2	1	1	1	2	0	0	2	0	1	1	1	0	0	0	0	0	0	0	1	1
454	0	0	2	0	0	1	1	1	1	0	0	0	1	0	0	0	1	0	2	1	2	0	2	0	0	0	2	2	2	2	1	0	1	0	1	2	1	0	0	1	0	0	2	0	2	1	0	1	1
455	0	2	0	0	0	0	2	1	0	0	0	0	2	0	0	0	0	0	1	1	2	0	2	0	0	0	1	0	2	2	0	0	0	2	0	2	2	0	0	0	0	0	0	0	1	0	0	1	0
456	0	1	1	0	1	2	1	0	1	0	0	0	0	0	0	0	0	2	1	1	1	0	2	0	0	0	1	0	2	2	0	0	0	2	0	2	1	0	0	1	0	1	0	0	0	2	0	2	0
457	0	2	0	0	0	0	0	0	1	0	0	1	1	0	0	0	0	0	2	1	2	0	2	0	0	0	1	1	2	2	1	2	1	1	1	1	1	0	0	0	0	0	0	0	0	1	0	1	0
458	0	0	2	0	0	1	2	1	0	0	0	0	0	0	0	0	0	2	1	1	1	0	2	0	0	0	0	0	1	1	1	2	2	0	1	1	2	0	0	1	1	0	0	0	0	1	0	1	0
459	0	0	2	0	0	1	1	0	0	0	0	1	1	0	0	0	0	2	2	2	2	0	2	0	0	0	1	1	2	2	2	1	1	1	1	1	2	0	0	0	0	2	0	0	0	0	0	2	0
460	0	0	2	0	1	1	1	0	1	0	0	2	1	0	0	0	0	0	1	1	2	0	2	0	1	1	1	0	2	2	0	1	1	2	1	1	2	0	1	0	1	0	1	0	0	1	0	1	1
461	0	2	0	0	0	0	2	0	0	0	2	0	1	0	0	0	0	1	0	0	0	0	2	0	0	0	1	0	2	2	0	0	1	1	1	2	1	0	0	1	0	0	0	0	0	1	0	1	0
462	0	1	2	0	0	1	0	0	2	0	0	0	0	0	0	0	0	1	2	2	2	0	1	0	1	1	1	0	1	1	1	0	0	2	0	2	1	0	0	2	0	0	0	0	0	1	0	2	0
463	0	2	0	0	0	1	2	1	0	0	0	0	0	0	0	0	0	0	1	2	2	1	2	0	0	0	2	0	2	1	1	1	1	2	0	2	1	2	1	0	1	1	0	0	0	2	0	2	0
464	1	1	2	0	0	2	0	0	2	0	0	1	1	0	0	0	0	0	1	1	1	0	2	0	0	0	1	1	2	1	1	0	0	2	0	2	2	0	0	0	0	0	0	0	0	1	0	2	0
465	1	1	2	0	0	1	1	0	1	0	0	0	1	0	0	0	0	1	1	1	1	0	0	0	1	1	1	0	1	1	2	2	2	0	2	1	2	0	0	0	0	0	1	0	1	0	0	2	0
466	1	2	1	0	0	0	1	0	1	0	1	0	0	0	0	0	0	1	1	2	2	0	1	1	1	1	1	0	2	2	0	0	0	1	1	2	0	0	0	2	0	0	1	0	1	0	0	0	0
467	0	1	1	0	1	2	1	0	1	0	1	1	2	0	0	0	0	1	1	0	2	0	2	0	1	1	1	0	2	2	0	2	2	2	0	2	1	0	0	0	0	0	0	1	0	1	0	1	1
468	0	2	1	0	0	1	1	1	1	0	0	0	1	0	0	1	0	0	1	1	1	0	2	0	0	0	1	1	2	2	0	1	1	0	2	1	2	0	0	1	1	1	0	0	0	1	0	2	0
469	0	1	1	0	1	2	1	0	2	0	0	0	1	0	0	1	0	0	2	2	2	0	2	0	0	0	2	1	2	2	2	1	1	2	0	2	1	0	0	2	0	0	0	1	0	1	0	0	0
470	0	0	2	0	0	2	1	0	1	0	1	0	1	0	0	1	0	1	1	1	1	0	1	0	1	1	2	0	2	1	1	1	1	1	0	2	1	1	1	0	0	0	2	0	2	0	0	2	0
471	0	0	2	0	0	1	2	0	0	0	2	1	2	0	0	0	0	1	2	2	2	0	2	0	0	0	2	0	2	1	0	1	1	2	0	2	1	0	0	1	1	0	0	0	0	1	0	1	1
472	0	0	2	0	1	2	1	0	1	1	0	1	2	0	0	0	0	0	1	1	2	0	2	0	0	0	2	1	2	2	1	1	1	0	1	1	2	0	0	1	0	0	0	0	0	1	0	2	0
473	1	0	2	0	0	1	0	0	0	0	0	1	1	0	0	0	0	1	1	1	1	1	1	0	1	1	1	2	2	2	0	1	1	0	1	1	2	0	0	0	0	0	1	0	1	2	0	1	0
474	0	0	2	0	0	1	0	0	2	0	0	0	0	0	0	0	0	2	1	1	2	1	1	0	0	0	0	1	2	2	1	1	1	2	0	2	1	0	0	2	0	1	1	0	1	0	0	2	0
475	0	0	2	0	1	2	1	0	0	0	0	0	0	0	0	0	0	1	2	2	1	0	2	0	1	1	2	0	2	2	0	2	1	2	0	2	2	0	0	0	0	0	0	0	1	1	0	1	0
476	0	1	2	0	0	1	0	0	0	0	0	0	0	0	0	0	0	0	2	1	2	0	2	0	0	0	1	1	2	1	1	2	1	0	1	1	1	0	0	0	0	0	0	0	1	1	0	2	0
477	1	1	1	0	0	1	2	0	0	0	1	0	0	0	0	0	0	0	1	1	1	0	1	0	0	0	2	0	2	2	1	0	0	2	0	2	0	0	0	1	0	2	0	0	1	0	0	2	0
478	0	1	1	0	0	1	0	0	1	0	0	0	1	0	0	0	0	0	1	1	1	0	2	0	0	0	1	1	2	2	1	2	1	1	0	2	2	0	0	2	0	0	0	0	0	1	0	2	0
479	1	0	2	0	0	1	2	1	0	0	0	1	1	0	0	0	0	1	1	1	1	0	2	0	0	0	2	1	2	2	2	1	0	1	1	1	1	0	0	0	0	0	0	0	0	0	0	2	0
480	1	1	1	0	0	0	2	0	0	0	1	0	0	0	0	0	0	0	0	0	1	0	1	1	1	1	1	0	2	2	0	1	0	2	1	2	1	0	0	2	0	0	0	0	0	1	0	1	1
481	0	0	1	0	0	0	2	0	1	0	0	1	1	0	0	0	1	1	1	2	2	0	1	1	1	1	1	2	2	2	0	1	1	2	0	2	2	0	0	0	0	0	0	0	0	0	0	1	0
482	0	1	1	0	0	1	1	0	0	0	1	1	1	0	0	0	0	1	1	1	1	0	2	0	0	0	2	1	1	2	1	0	0	2	1	1	2	0	0	0	0	0	1	1	0	1	0	1	1
483	0	2	1	0	0	1	0	0	1	0	0	2	1	0	0	0	0	0	2	2	2	0	2	0	1	1	0	2	1	2	2	2	1	0	1	1	2	0	0	1	0	1	0	0	1	1	0	0	0
484	0	1	2	0	0	2	1	1	1	0	0	0	0	0	0	0	0	1	0	0	0	0	2	0	0	0	1	2	2	2	2	1	1	1	1	0	0	0	0	2	1	0	0	0	0	0	0	1	0
485	1	2	0	0	0	0	0	0	1	0	1	1	2	0	0	0	0	0	1	1	1	1	2	0	0	0	2	1	2	2	2	1	1	1	1	1	2	0	0	0	0	0	0	0	1	0	0	1	1
486	0	1	1	0	1	2	0	0	2	0	0	0	1	1	1	1	0	0	1	1	1	0	2	0	0	0	0	2	0	0	2	2	2	0	1	1	1	0	0	1	0	0	0	0	0	1	0	2	0
487	0	1	2	0	0	1	1	0	0	0	1	0	1	0	0	0	0	0	0	0	0	0	1	0	0	0	0	0	1	1	1	1	0	1	1	1	2	0	0	0	0	1	0	0	1	1	0	2	0
488	0	0	2	0	1	1	0	0	2	0	0	0	0	0	0	0	1	0	2	1	2	0	2	0	0	0	0	1	1	1	1	0	0	2	0	2	2	0	0	0	0	0	0	0	0	0	0	1	0
489	0	1	1	0	0	2	1	0	1	1	2	1	1	0	0	0	0	0	2	2	1	0	2	0	0	0	0	0	1	1	1	1	1	2	0	2	0	0	0	1	0	1	0	0	2	0	0	1	0
490	0	2	1	0	0	0	1	0	1	1	1	0	1	0	0	0	0	0	1	1	1	0	2	0	1	1	1	1	1	1	2	2	2	2	0	2	2	0	0	0	0	0	0	0	0	1	0	1	0
491	0	0	2	0	0	2	2	0	1	0	0	1	1	0	0	0	0	1	1	1	2	0	2	0	0	0	1	1	2	2	1	0	1	2	1	2	0	0	0	0	0	0	0	0	1	0	0	0	0
492	0	1	1	0	0	0	1	1	0	0	0	1	1	0	0	0	0	1	2	2	2	0	2	0	0	0	2	0	2	2	2	2	2	0	2	0	0	1	1	1	0	0	1	0	1	0	0	1	1
493	0	1	1	0	0	1	2	1	0	0	0	0	1	0	0	1	0	0	1	0	1	0	2	0	0	0	1	0	2	2	1	1	1	0	2	1	2	0	0	2	0	0	1	0	1	0	0	2	0
494	0	0	2	0	0	1	2	1	0	0	0	1	1	0	0	0	0	1	1	1	2	0	1	0	0	0	1	1	1	0	1	2	2	1	1	1	0	0	0	1	0	1	0	0	0	1	0	2	0
495	0	2	0	0	0	0	2	1	0	0	0	0	0	0	0	1	1	0	2	1	2	0	2	0	1	1	0	0	2	1	0	1	1	1	1	1	0	0	0	1	0	0	0	0	0	1	0	0	1
496	0	2	0	0	0	0	1	0	1	0	1	1	1	1	1	1	0	0	2	2	2	0	2	0	0	0	1	1	0	0	2	2	1	0	1	1	1	0	0	1	0	0	0	0	1	1	0	1	1
497	0	2	1	0	0	1	2	1	0	0	0	0	0	0	0	0	0	0	0	0	2	0	2	0	0	0	1	0	2	2	0	0	0	1	2	2	1	0	0	1	1	0	0	1	0	1	0	2	0
498	0	1	1	0	0	0	1	0	1	0	1	0	1	0	0	0	1	1	0	0	1	0	1	0	0	0	0	0	2	2	0	2	2	1	0	2	1	0	0	1	0	0	0	1	0	1	0	1	0
499	1	1	1	0	1	1	0	0	2	0	0	0	0	0	0	0	0	1	1	1	1	0	2	0	0	0	1	0	2	1	0	2	2	1	1	1	2	0	0	1	0	0	1	0	1	1	0	0	0
500	0	1	2	0	0	1	0	0	1	0	0	1	2	1	1	1	1	1	2	2	2	0	0	0	0	0	2	0	2	2	0	0	0	1	2	2	1	0	0	1	0	0	0	0	2	1	0	2	0
501	0	0	2	0	0	2	2	0	0	0	0	1	1	0	0	0	0	0	2	2	2	0	2	0	0	0	2	0	2	2	0	0	0	2	0	2	2	0	0	1	0	0	0	0	0	0	0	1	0
502	0	2	0	0	0	0	1	0	1	0	0	2	2	1	1	1	0	1	1	1	1	0	2	0	0	0	1	0	1	1	0	2	1	1	1	1	1	0	0	1	0	1	0	0	0	0	0	0	2
503	1	0	2	0	2	2	1	0	1	0	1	0	1	0	0	0	0	1	0	1	1	0	2	0	1	1	2	0	2	2	0	2	2	0	1	1	2	0	0	1	0	1	0	0	2	0	0	1	1
504	0	0	2	0	1	2	1	0	0	0	0	2	1	0	0	0	0	1	2	2	2	0	2	0	1	1	1	0	1	1	0	2	2	0	1	1	2	0	0	0	0	1	0	1	0	1	0	1	0
505	0	0	2	0	0	2	2	0	0	0	2	0	0	0	0	0	0	1	1	1	1	0	2	0	0	0	2	0	2	2	1	2	1	2	0	2	1	0	0	0	0	0	0	0	0	1	0	0	2
506	0	1	1	0	0	0	2	0	0	0	2	0	0	0	0	0	0	1	1	1	1	0	2	0	0	0	0	0	1	1	1	1	1	1	1	1	1	0	0	1	0	0	0	0	0	1	0	2	0
507	0	0	1	0	0	1	1	2	0	0	0	0	0	0	0	0	0	0	0	0	2	0	2	0	0	0	2	0	2	2	0	2	2	2	0	2	1	0	0	1	0	1	0	0	1	0	0	2	0
508	0	1	1	0	0	1	2	0	0	0	1	0	0	0	0	0	1	1	1	1	1	0	2	0	0	0	2	0	1	1	2	2	1	0	0	2	2	0	0	0	0	1	1	0	1	0	0	1	0
509	0	2	2	0	0	1	0	0	2	0	0	0	0	0	0	1	0	0	2	2	2	0	1	0	0	0	1	2	2	2	2	0	1	2	1	2	1	0	0	1	0	1	0	1	1	1	0	1	0
510	0	1	1	0	1	2	2	1	0	0	1	0	1	1	1	1	0	1	2	2	2	2	0	0	0	0	1	0	2	2	0	2	2	2	0	2	1	0	0	1	0	0	0	0	1	2	0	1	0
511	0	0	2	0	0	1	1	0	1	1	1	0	0	0	0	0	0	1	1	1	1	0	2	0	0	0	2	0	2	2	0	2	2	0	1	1	1	0	0	0	1	0	1	0	1	0	0	0	0
512	0	0	2	0	0	1	1	0	0	0	0	0	0	0	0	0	1	2	1	1	2	0	2	0	0	0	1	0	2	2	1	1	1	0	1	1	1	0	0	2	0	0	0	0	1	0	0	1	0
513	0	2	1	0	0	2	1	0	1	0	0	0	1	0	0	0	0	0	2	2	2	0	2	0	1	1	1	0	2	2	0	1	1	1	1	1	0	1	1	1	0	0	0	0	0	0	0	2	0
514	0	1	1	1	0	2	2	0	0	0	0	0	0	0	0	0	0	1	1	1	1	0	2	0	0	0	1	0	2	2	1	1	2	0	2	1	1	0	0	2	0	0	0	0	1	0	0	0	0
515	0	1	2	0	0	0	2	1	0	0	0	0	0	0	0	0	0	0	1	1	2	0	2	0	1	1	1	0	1	1	1	2	2	2	0	2	2	0	0	0	0	0	0	1	0	1	0	2	0
516	0	1	2	0	1	1	1	1	1	0	0	0	0	0	0	0	0	0	1	1	1	0	1	0	0	0	1	0	1	2	1	0	0	1	1	1	2	0	0	0	1	0	0	0	0	1	0	1	0
517	0	1	1	1	0	1	1	0	1	0	1	1	1	0	0	0	0	0	1	1	1	0	2	0	0	0	1	0	2	2	0	0	0	1	1	1	2	1	0	0	0	0	1	0	1	1	0	2	0
518	0	2	0	0	0	1	2	0	1	0	1	1	1	0	0	0	1	1	0	0	1	0	2	0	0	0	2	1	2	2	1	0	1	1	0	2	0	0	0	1	0	0	0	0	0	1	0	2	0
519	0	0	2	0	1	2	2	1	0	0	0	1	2	0	0	0	1	1	2	2	2	0	2	0	0	0	1	2	2	2	0	1	1	2	0	2	2	0	0	0	1	0	0	0	0	0	0	2	0
520	0	1	2	0	1	2	2	0	1	0	0	1	0	0	0	0	0	0	2	2	2	0	1	0	0	0	1	0	2	2	0	2	1	1	0	2	1	0	0	0	0	1	0	0	1	0	0	2	0
521	1	0	2	0	1	1	2	0	2	0	0	0	1	0	0	0	1	1	1	1	1	0	2	0	0	0	2	0	2	2	1	0	0	1	0	2	1	0	0	0	0	0	0	0	0	0	0	1	0
522	0	0	2	0	0	2	1	1	1	0	0	0	1	0	0	0	0	1	2	2	2	0	1	1	1	1	2	0	2	1	0	1	1	1	1	1	1	0	0	0	1	0	0	0	1	0	0	1	0
523	0	0	1	0	0	1	1	0	0	0	0	1	1	0	0	1	0	1	1	1	2	0	2	0	1	1	2	0	2	2	0	0	0	2	0	2	1	0	0	0	0	0	0	1	0	1	0	2	0
524	1	0	2	0	2	2	1	0	1	0	0	1	1	0	0	0	0	0	1	1	2	0	2	0	0	0	0	0	1	1	2	1	1	1	1	1	2	0	0	1	0	0	0	0	0	1	0	0	1
525	0	2	1	0	0	1	2	0	0	0	1	1	1	0	0	0	0	2	1	1	2	0	1	0	1	1	1	0	2	2	0	2	1	2	0	2	2	0	0	0	0	0	0	0	0	1	0	1	1
526	0	1	2	0	1	2	2	0	0	0	0	2	2	0	0	0	0	1	1	1	2	0	2	0	0	0	1	1	2	2	0	2	2	1	1	1	0	0	0	1	0	0	0	0	0	0	0	1	0
527	0	1	1	0	0	1	2	0	1	0	0	0	1	0	0	0	0	0	2	1	2	0	1	1	1	1	2	0	2	2	1	1	1	1	1	1	2	0	0	1	0	0	0	0	1	0	0	2	0
528	0	2	1	0	0	1	1	1	0	0	0	0	0	0	0	0	0	0	1	1	1	0	2	0	0	0	2	0	2	2	2	2	1	0	1	1	2	0	0	0	0	0	1	0	0	1	0	2	0
529	0	1	1	0	1	2	2	0	0	0	1	0	1	1	0	0	0	1	2	2	2	0	0	1	1	1	2	2	2	2	1	2	2	0	1	1	1	0	0	0	0	0	1	0	1	0	0	1	0
530	0	2	1	0	0	1	1	0	0	0	1	1	1	0	0	0	0	1	1	1	1	0	2	0	0	0	1	1	2	2	1	1	0	2	0	2	1	1	1	0	0	0	0	2	0	2	0	1	0
531	0	0	2	0	0	1	1	0	0	0	0	1	1	0	0	0	1	1	0	0	1	0	2	0	0	0	1	2	1	1	1	1	1	1	0	2	1	0	0	0	0	1	0	1	1	0	0	1	0
532	0	0	2	0	1	2	2	0	1	0	1	0	0	0	0	1	0	0	0	0	1	0	0	0	0	1	2	0	2	2	1	0	0	1	0	2	2	0	1	0	1	0	1	0	1	0	0	1	1
533	0	1	2	0	0	1	1	1	0	0	0	0	0	0	0	0	0	1	1	1	2	0	1	0	0	0	2	0	2	1	0	1	1	2	0	2	2	0	0	1	0	0	0	0	1	1	0	0	0
534	0	1	2	0	1	1	2	0	1	0	1	1	2	0	0	0	0	1	0	0	1	0	2	0	0	0	1	1	2	1	1	1	1	1	0	2	2	0	0	0	0	0	0	0	0	0	0	1	0
535	0	1	1	0	0	1	2	0	0	0	0	0	0	0	0	0	0	1	1	1	1	0	1	0	0	0	2	1	2	2	1	1	0	2	0	2	1	0	0	1	0	0	0	1	0	0	0	1	1
536	0	1	1	0	1	1	1	0	1	0	1	0	0	0	0	0	0	1	2	2	2	0	1	1	1	1	2	1	2	2	0	2	2	2	0	2	1	1	1	0	0	1	0	0	1	0	0	1	0
537	0	0	2	0	1	2	2	1	0	0	0	0	2	0	0	1	0	1	1	0	0	0	2	0	0	0	2	0	2	1	0	1	1	1	0	2	1	0	0	0	0	0	0	2	0	1	0	1	0
538	0	1	1	0	0	2	1	0	0	0	1	0	0	0	0	0	0	1	2	0	2	0	2	0	0	0	2	1	2	2	1	1	0	2	0	2	0	0	0	1	1	0	0	1	0	1	0	1	0
539	0	0	2	0	0	2	0	0	2	0	0	0	1	0	0	0	0	1	1	1	2	0	2	0	0	0	2	1	2	1	0	0	0	2	0	2	2	0	0	0	1	2	0	0	0	1	0	2	0
540	0	1	1	0	0	1	2	0	1	0	0	0	0	0	0	0	0	1	2	2	2	1	2	0	0	0	1	1	1	0	1	2	2	1	1	1	2	0	0	0	0	1	0	0	1	1	0	0	1
541	0	2	0	0	0	0	1	0	1	1	2	0	1	0	0	0	0	0	2	2	2	0	1	0	0	0	2	0	2	2	0	0	0	2	0	2	1	0	0	1	0	0	1	0	0	1	0	1	1
542	0	2	1	0	0	1	1	0	0	0	0	0	0	0	0	0	0	2	1	1	1	0	0	1	1	1	2	0	2	2	1	0	1	0	1	2	1	1	1	0	0	0	0	0	0	0	0	1	0
543	0	0	2	0	2	2	0	0	2	0	0	2	2	0	0	0	0	0	1	1	2	0	1	1	1	1	1	0	1	1	0	2	1	0	0	2	0	0	0	1	0	0	0	0	0	1	0	1	1
544	0	1	2	0	0	2	0	0	2	0	0	1	2	0	0	1	0	0	1	1	1	0	2	0	0	0	2	0	2	1	0	1	1	1	1	1	0	1	1	0	0	0	0	0	0	1	0	2	0
545	0	1	1	0	1	1	2	0	1	0	0	1	1	0	0	0	0	1	2	2	2	0	2	0	0	0	1	0	2	2	2	0	0	2	0	2	1	0	1	1	1	1	0	0	0	1	0	1	0
546	0	0	2	0	0	1	1	0	1	0	0	0	1	0	0	0	0	1	1	1	1	0	1	1	1	1	1	2	1	1	2	2	1	1	2	2	1	0	0	0	0	0	0	0	0	2	0	0	0
547	0	0	2	0	1	2	0	0	2	0	0	1	2	1	1	1	0	1	1	1	2	0	1	0	0	0	2	1	2	2	2	2	2	1	1	1	0	0	0	1	0	2	0	0	1	0	0	2	0
548	0	2	0	0	0	0	1	0	1	1	2	1	1	0	0	0	0	0	1	1	0	0	2	0	0	0	1	0	2	2	0	0	0	2	0	2	1	0	1	0	2	0	1	0	1	2	0	1	1
549	1	1	2	0	0	2	1	1	1	0	0	0	0	0	0	0	0	0	1	1	1	0	2	0	0	0	1	1	2	1	1	1	1	2	0	2	1	0	0	0	0	1	0	0	1	0	0	0	0
550	0	2	1	0	0	0	1	0	0	0	1	0	1	0	0	0	0	0	1	1	1	0	2	0	0	0	0	0	1	1	1	1	1	2	0	2	2	0	0	1	0	0	1	0	1	0	0	2	0
551	0	1	1	0	0	0	2	0	1	0	0	0	0	0	0	0	0	1	2	2	1	1	2	0	1	1	2	0	2	2	0	0	1	0	1	2	0	1	0	0	0	0	1	0	1	1	0	0	0
552	0	1	1	0	0	2	1	0	1	0	1	0	0	0	0	1	0	0	2	1	2	0	1	0	0	0	1	1	2	2	1	2	2	0	1	2	0	1	0	0	0	0	0	0	0	0	0	1	0
553	1	1	2	0	1	1	1	1	1	0	0	0	0	0	0	0	0	1	0	1	1	0	2	0	0	0	1	1	2	1	1	1	1	1	1	1	2	0	0	0	0	0	2	0	2	1	0	1	1
554	0	1	2	0	0	0	1	0	0	0	1	1	0	0	0	0	0	1	1	1	1	0	2	0	0	0	2	0	2	2	1	0	1	1	1	2	1	0	0	0	0	0	0	0	1	1	0	1	1
555	0	1	1	0	0	2	1	1	0	0	0	0	0	0	0	0	0	1	2	2	2	0	1	0	1	1	1	0	2	2	0	0	0	2	0	2	0	1	1	0	0	0	1	0	1	1	0	1	0
556	1	1	1	0	1	1	1	1	1	1	0	1	1	1	1	1	0	1	0	0	0	0	2	0	0	0	1	0	1	1	0	2	1	2	0	2	1	0	1	0	1	0	1	0	1	2	0	2	0
557	0	2	0	0	0	0	0	0	1	0	0	0	0	0	0	0	0	0	1	1	1	0	1	0	0	0	1	0	2	2	0	1	1	2	0	2	2	0	0	0	0	0	0	0	1	0	0	0	0
558	0	2	0	0	0	1	0	0	2	0	0	0	1	0	0	0	0	1	1	1	2	0	2	0	0	0	1	1	1	1	1	1	1	2	0	2	1	0	0	0	0	0	0	0	1	0	1	1	0
559	0	1	1	0	0	1	0	0	2	0	0	1	0	0	0	0	0	2	1	1	2	0	2	0	0	0	2	1	2	2	0	2	1	0	1	1	1	0	0	0	0	0	0	1	0	0	0	1	0
560	0	1	2	0	0	1	0	0	2	0	0	0	0	0	0	0	0	1	1	1	2	0	2	0	0	0	1	1	2	2	1	0	0	1	1	1	1	1	1	0	0	0	0	1	0	1	0	1	0
561	0	1	1	0	0	1	0	0	1	0	0	1	1	0	0	0	0	2	2	1	2	1	2	0	0	0	2	0	2	2	1	2	1	2	0	2	1	0	0	0	1	1	0	0	0	0	1	1	0
562	0	2	0	0	0	0	1	0	1	0	0	1	1	0	0	0	0	0	1	1	0	0	2	0	0	0	0	0	2	2	0	1	1	2	1	2	2	0	0	1	0	2	0	0	0	0	0	1	0
563	0	1	2	0	0	1	0	0	2	0	0	0	0	0	0	0	0	0	1	1	1	0	1	1	1	1	1	1	2	2	1	1	1	2	0	2	2	0	0	1	0	1	0	0	1	1	0	1	0
564	0	1	2	0	1	2	1	0	1	0	0	0	0	0	0	0	0	0	1	2	2	0	2	0	0	0	1	0	2	2	0	2	1	1	0	2	1	0	0	0	1	1	0	0	2	0	0	1	1
565	0	2	1	0	0	1	1	1	1	0	0	0	2	0	0	0	0	0	1	1	1	0	2	0	0	0	0	0	2	2	0	1	1	1	1	1	2	0	0	1	0	0	1	0	1	0	0	1	0
566	0	0	2	0	1	2	2	0	0	0	0	0	0	0	0	0	0	0	1	1	2	0	0	0	0	0	2	0	2	2	0	2	2	1	1	1	2	0	0	0	0	0	1	0	2	2	0	2	0
567	1	1	1	0	0	0	1	0	0	0	1	0	1	0	0	1	0	0	1	1	1	0	1	0	1	1	2	1	1	1	2	2	2	0	2	1	1	0	0	1	0	0	0	1	0	0	0	2	0
568	0	0	1	0	0	1	0	0	2	0	0	1	1	0	0	0	0	0	0	0	1	0	1	0	0	0	2	1	2	2	2	2	2	1	0	2	2	0	0	0	0	0	0	0	0	0	0	1	0
569	1	2	0	0	0	0	2	0	0	0	1	1	1	0	0	0	0	1	1	2	2	0	1	1	1	1	2	0	2	2	0	1	1	0	1	1	1	0	0	0	0	1	0	0	1	1	0	2	0
570	0	0	2	0	1	1	0	0	2	0	0	0	1	0	0	1	0	1	2	2	1	0	2	0	0	0	2	0	2	2	1	0	0	1	1	1	2	0	0	0	1	0	1	0	1	2	0	1	1
571	0	0	2	0	0	1	2	0	0	1	1	0	0	0	0	0	0	0	1	1	2	0	2	0	0	0	2	0	2	1	0	1	1	1	0	2	0	0	0	1	0	1	0	0	0	2	0	1	1
572	0	1	1	0	1	1	1	0	1	0	0	0	1	0	0	1	0	1	1	1	2	1	2	0	0	0	1	1	1	1	1	1	0	1	1	1	0	1	0	0	0	0	0	0	0	1	0	0	0
573	0	0	2	0	0	2	1	0	1	0	0	1	1	0	0	0	0	1	2	2	2	0	1	0	0	0	1	1	1	2	2	2	2	1	1	1	1	0	0	0	0	0	0	0	0	0	0	2	0
574	0	0	2	0	1	1	2	0	0	0	0	0	0	0	0	0	1	2	1	1	1	0	1	0	0	0	2	1	2	2	1	1	2	1	2	2	2	0	0	1	0	0	0	0	0	0	0	1	0
575	0	0	2	0	1	2	1	1	0	0	0	1	1	0	0	0	0	0	2	2	2	0	2	0	0	0	1	0	2	2	0	0	0	1	0	2	2	0	0	0	0	1	0	1	1	1	0	1	0
576	0	1	2	0	0	2	1	1	0	0	0	0	2	0	0	0	0	1	1	1	1	0	2	0	1	1	2	0	2	2	0	0	0	2	0	2	0	0	0	1	0	0	0	0	1	1	0	2	0
577	0	1	0	0	0	1	2	0	0	1	1	0	0	0	0	0	0	1	1	1	1	0	2	0	0	0	0	0	2	2	0	0	0	2	1	1	1	0	0	0	0	0	0	0	1	0	0	2	0
578	0	2	0	0	0	1	1	0	1	0	0	1	1	0	0	0	0	1	0	0	2	0	1	0	0	0	0	1	1	1	1	1	1	2	1	2	1	1	1	0	0	0	0	0	0	0	0	0	1
579	0	1	2	0	0	2	0	0	2	0	0	0	0	0	0	0	0	0	2	2	2	0	2	0	0	0	1	0	2	2	1	1	1	1	1	1	2	0	0	0	0	0	0	1	0	0	0	0	0
580	1	2	1	0	0	2	0	0	1	0	1	0	2	1	1	1	0	1	2	2	2	0	2	0	2	2	1	0	2	2	1	1	0	2	1	2	1	0	0	1	0	0	0	0	0	0	0	1	1
581	0	2	1	0	0	0	1	0	0	1	2	1	1	0	0	0	0	1	1	1	2	0	2	0	0	0	2	0	2	2	1	2	2	0	2	0	1	1	0	0	0	0	0	0	0	1	0	1	0
582	0	2	1	0	0	1	1	0	0	1	2	0	0	0	0	0	0	1	1	0	0	0	2	0	0	0	1	2	2	2	0	1	1	2	0	2	1	0	0	1	0	0	0	0	0	1	0	1	1
583	0	1	1	0	0	1	1	1	1	0	0	0	0	0	0	0	0	1	1	1	2	1	1	0	0	0	2	1	2	2	2	1	1	1	0	2	0	1	1	0	0	0	0	0	0	0	0	1	1
584	0	2	0	0	0	0	0	0	1	0	0	0	0	0	0	0	0	1	2	2	2	1	2	0	0	0	1	0	2	2	1	1	0	1	1	1	0	0	0	0	0	0	1	0	1	0	0	2	0
585	0	1	2	0	0	2	1	0	1	0	1	0	1	0	0	0	0	0	2	1	2	0	1	1	1	2	2	0	2	2	1	2	2	1	1	1	1	0	0	2	0	0	1	0	1	2	0	2	0
586	0	1	2	0	0	2	2	1	0	0	1	1	2	0	0	0	0	1	2	2	2	0	1	0	0	0	2	0	2	1	1	0	0	2	0	2	1	0	0	1	0	0	0	0	0	1	0	2	0
587	0	0	2	0	0	2	0	0	2	0	0	0	1	0	0	1	0	1	1	1	2	0	1	1	1	1	2	1	2	2	2	1	1	0	1	1	1	0	0	1	0	0	0	0	0	1	0	1	1
588	0	2	1	0	0	1	2	0	0	0	1	0	2	0	0	1	0	0	2	2	2	0	2	0	0	0	0	1	1	1	1	2	2	0	1	2	1	0	0	0	1	0	0	0	1	0	0	0	0
589	0	1	1	0	1	2	1	0	1	0	0	0	1	0	0	0	0	1	1	1	1	0	2	0	0	0	2	0	2	2	2	1	0	2	1	2	1	1	1	1	0	0	1	0	1	1	0	1	1
590	0	0	2	0	1	1	0	0	1	0	0	0	0	0	0	0	0	0	1	1	1	0	2	0	0	0	1	0	1	1	2	1	1	1	0	2	2	0	0	0	0	0	0	0	1	1	0	2	0
591	0	2	0	0	0	0	2	0	1	0	0	0	0	0	0	0	0	1	1	1	1	0	2	0	1	1	2	2	2	2	1	0	0	1	2	2	1	0	0	1	0	0	0	0	1	1	0	1	0
592	0	1	1	0	0	2	2	1	0	0	1	0	0	0	0	0	0	1	2	2	2	1	1	0	0	0	1	1	1	1	2	2	2	0	1	1	2	0	0	1	0	1	0	1	1	0	0	1	1
593	0	2	1	0	0	1	1	1	1	0	0	1	2	1	1	1	0	0	2	2	2	0	2	0	1	1	1	0	1	1	0	2	2	0	1	1	2	0	0	1	0	0	0	0	0	1	0	0	2
594	1	1	2	0	1	2	2	1	0	0	1	0	0	0	0	0	0	0	0	0	0	0	2	0	0	0	2	2	2	2	1	0	0	1	1	2	2	0	0	2	0	1	0	1	0	1	0	1	0
595	0	1	1	0	0	1	1	0	0	0	1	0	1	0	0	0	0	0	1	1	1	0	2	0	0	0	0	2	0	0	2	2	1	1	1	1	1	1	0	1	0	0	1	0	1	0	0	1	1
596	0	1	2	0	0	1	2	0	1	0	0	0	0	0	0	1	1	0	2	1	2	0	2	0	0	0	1	2	2	2	1	1	1	2	0	2	1	0	0	0	0	0	0	0	0	1	0	2	0
597	0	2	0	0	0	1	1	0	0	0	0	1	2	0	0	0	0	0	1	1	2	0	0	0	1	1	1	1	2	2	1	1	1	1	1	1	0	1	0	0	0	0	1	0	1	1	0	0	1
598	0	1	0	0	0	0	1	0	1	0	1	1	1	0	0	0	0	0	0	0	0	1	2	0	0	0	2	2	2	2	1	2	2	0	2	0	1	0	0	0	0	0	0	1	1	1	0	2	0
599	0	1	1	0	0	1	1	0	1	0	0	1	2	0	0	0	0	1	1	1	2	0	1	0	0	0	0	0	2	2	0	1	1	1	1	1	2	0	0	1	0	2	0	0	1	0	0	0	0
600	0	2	0	0	0	0	0	0	2	0	0	1	1	0	0	0	0	1	1	1	1	0	1	1	2	2	1	0	1	1	0	1	1	2	1	2	2	0	0	1	0	0	2	0	2	1	0	1	1
601	0	1	1	1	0	1	1	1	1	0	0	1	1	1	1	1	0	1	2	2	2	0	2	0	0	0	1	0	2	2	0	0	1	1	1	2	2	0	0	1	0	0	0	0	0	1	0	1	1
602	0	0	2	0	1	2	2	0	0	0	1	0	0	0	0	0	1	2	1	1	1	0	2	0	0	0	1	1	1	1	1	1	2	2	0	2	2	0	0	0	0	0	0	0	0	0	0	1	1
603	0	1	2	0	0	0	1	0	1	0	0	1	2	1	1	1	0	0	0	1	2	0	2	0	0	0	2	0	2	2	0	0	0	2	0	2	1	0	0	0	0	0	1	0	1	0	0	2	0
604	0	2	1	0	1	1	1	0	1	0	1	1	2	0	0	0	0	1	1	1	1	0	2	0	0	0	1	0	1	1	0	1	1	0	0	1	1	0	0	2	0	0	0	0	0	0	0	0	0
605	0	0	2	0	0	1	2	1	0	0	0	0	0	0	0	0	0	1	2	2	2	0	1	1	1	1	1	0	2	2	0	2	1	2	0	2	1	0	0	0	0	0	0	0	0	1	0	1	0
606	0	1	1	0	0	1	2	1	0	0	0	1	1	0	0	0	0	1	1	1	1	0	2	0	0	0	2	0	2	2	1	1	1	1	1	2	0	0	0	2	1	0	0	0	0	0	0	2	0
607	0	2	0	0	0	0	1	1	1	0	0	0	0	0	0	0	0	1	2	2	2	0	2	0	0	0	0	1	1	0	2	1	1	0	2	1	2	0	0	0	1	0	0	1	0	0	0	1	0
608	0	0	1	0	0	1	2	0	0	0	2	0	0	0	0	0	1	1	1	1	1	0	2	0	1	1	2	0	2	2	0	0	0	2	0	2	2	0	0	0	0	0	0	0	1	1	0	1	0
609	0	2	1	0	0	0	2	0	0	0	2	0	0	0	0	0	0	0	1	1	1	0	1	0	1	1	2	0	2	2	1	0	0	1	0	2	2	0	0	0	0	0	0	0	0	1	0	2	0
610	0	0	2	0	0	2	1	0	0	0	1	1	1	0	0	0	0	2	2	2	2	1	2	0	0	0	1	1	2	2	0	1	1	0	1	1	1	0	0	1	0	0	0	0	0	2	0	1	0
611	0	1	1	0	0	1	0	0	0	0	0	0	1	0	0	0	0	0	2	2	2	0	2	0	0	0	2	0	2	2	0	1	1	1	0	2	2	0	0	0	0	0	1	0	1	1	0	1	1
612	0	1	1	0	0	1	2	0	1	0	1	0	0	0	0	0	0	1	2	2	2	0	0	0	0	0	2	0	2	2	0	0	0	1	0	2	1	0	0	0	0	0	0	0	0	1	0	0	0
613	0	1	2	0	0	2	2	0	0	0	1	0	1	0	0	0	0	0	0	1	2	0	2	0	0	0	1	0	2	2	0	1	1	0	1	1	2	0	0	2	1	1	0	0	1	1	0	1	1
614	0	1	1	0	0	0	1	0	1	1	2	0	0	0	0	0	0	1	1	2	2	0	2	0	0	0	2	0	2	1	0	0	0	2	0	2	2	0	0	0	0	1	0	0	1	0	0	0	1
615	0	0	2	0	0	2	2	0	0	0	1	1	1	1	1	1	0	0	1	1	1	0	1	0	0	0	0	1	1	1	1	1	2	1	1	2	1	1	1	0	0	0	1	1	1	1	0	0	0
616	0	1	1	0	1	2	1	0	1	0	0	0	1	0	0	0	0	1	1	1	1	0	2	0	0	0	2	0	2	2	1	0	0	1	1	1	1	0	0	0	0	0	0	0	0	1	0	1	1
617	0	2	1	0	0	1	1	0	1	0	1	0	0	0	0	0	0	0	2	2	2	0	2	0	0	0	2	0	2	2	1	1	0	2	1	2	1	0	0	1	1	1	0	0	1	0	0	2	0
618	0	1	2	0	0	2	2	0	0	0	1	0	0	0	0	0	0	0	1	1	1	0	1	1	1	1	2	0	2	2	1	2	2	0	2	0	1	0	0	1	0	0	0	0	0	1	0	1	1
619	0	1	1	0	0	0	1	0	0	0	1	0	1	0	0	0	0	2	1	1	2	0	2	0	1	1	2	1	2	2	2	0	0	1	1	1	0	0	0	1	0	0	0	1	0	0	0	1	1
620	0	2	0	0	0	0	1	0	0	0	1	0	0	0	0	0	0	1	1	1	2	0	2	0	1	1	2	0	2	2	0	0	1	1	1	2	1	0	0	0	0	0	0	0	0	2	0	1	1
621	0	2	1	0	0	0	0	0	1	0	0	1	1	0	0	0	0	0	1	1	1	0	2	0	0	0	2	1	2	2	1	1	1	1	1	0	2	0	0	0	0	0	0	0	0	0	0	1	1
622	0	2	2	0	0	1	2	0	0	0	0	1	1	0	0	0	0	2	1	1	2	0	2	0	1	1	1	1	2	2	0	1	1	2	0	2	0	1	1	0	1	0	0	0	0	1	0	0	0
623	0	2	1	0	0	2	1	0	2	0	0	1	2	0	0	0	0	1	1	1	1	1	1	0	0	0	2	0	2	1	1	1	1	0	2	1	1	0	0	2	1	0	1	0	1	0	0	2	0
624	1	1	1	0	0	1	1	0	2	0	0	0	0	0	0	0	0	0	1	1	1	0	2	0	0	0	2	0	2	2	1	1	2	2	0	2	1	0	0	1	0	1	0	0	1	0	0	2	0
625	0	1	1	0	0	0	1	0	1	0	1	0	1	0	0	0	0	1	2	2	2	0	1	0	0	0	2	1	2	2	0	2	2	0	1	1	0	0	0	1	0	1	0	0	1	1	0	0	0
626	0	0	2	0	0	1	1	1	1	0	0	1	1	0	0	0	0	0	1	1	2	0	2	0	0	0	2	0	2	2	1	0	0	2	0	2	2	0	0	0	0	0	0	0	0	1	0	2	0
627	0	1	1	0	0	1	0	0	0	0	0	1	2	0	0	0	0	0	2	2	2	0	1	0	1	1	0	1	1	0	2	1	1	0	2	0	2	0	0	0	0	0	1	0	0	0	0	1	0
628	0	1	1	0	0	1	2	0	0	0	1	1	1	0	0	0	0	1	1	0	2	0	2	0	0	0	2	1	2	2	0	1	1	1	0	2	2	0	0	1	1	0	1	0	1	0	0	2	0
629	0	0	2	0	1	2	2	1	0	0	0	0	0	0	0	0	0	1	1	1	2	0	2	0	0	0	2	0	2	2	1	1	1	2	0	2	2	0	0	1	0	0	1	0	1	0	0	0	1
630	0	1	1	0	0	1	2	0	0	0	1	0	1	0	0	1	0	0	0	0	0	0	0	1	1	1	2	2	2	2	0	0	1	1	1	2	2	0	0	0	0	0	0	0	0	0	0	1	0
631	0	2	2	0	0	1	1	1	1	0	0	1	0	0	0	0	0	0	2	2	2	0	2	0	0	0	2	0	2	2	0	2	2	0	1	1	2	0	0	0	0	0	0	0	0	1	0	2	0
632	0	1	1	0	0	0	1	0	0	1	2	0	0	0	0	0	0	0	1	1	1	0	2	0	0	0	0	0	1	1	1	2	1	0	0	2	1	0	0	2	0	0	0	0	2	1	0	0	0
633	0	1	1	0	0	0	2	0	0	0	1	1	1	0	0	0	0	0	1	1	1	0	2	0	0	0	2	0	2	2	0	1	1	2	0	2	0	0	0	1	0	0	0	0	1	0	0	1	0
634	1	1	2	0	0	2	1	0	1	0	0	1	1	0	0	0	0	0	2	2	2	0	2	0	1	1	1	0	2	2	0	1	1	2	0	2	1	0	0	0	0	0	0	1	0	1	0	2	0
635	0	1	1	0	0	0	2	0	1	0	0	1	0	0	0	0	1	2	1	1	1	0	2	0	1	1	2	0	2	2	1	1	1	1	0	2	1	0	0	1	0	0	0	0	0	1	0	0	1
636	0	1	2	0	0	1	1	0	1	0	1	1	1	0	0	0	0	0	2	2	2	0	1	0	0	0	1	0	2	2	1	1	1	1	1	1	2	0	0	1	0	0	0	0	2	1	0	2	0
637	0	0	2	0	1	1	0	0	1	0	1	1	2	0	0	1	0	1	1	1	2	0	2	0	0	0	1	0	2	2	1	2	1	0	1	1	1	0	0	0	0	0	0	1	0	0	0	0	0
638	0	2	1	0	0	1	0	0	2	0	0	0	1	0	0	0	0	1	1	0	1	0	2	0	0	0	1	2	1	1	1	1	1	0	0	2	1	0	0	1	0	1	0	1	0	1	0	2	0
639	0	1	1	0	1	1	2	1	0	0	1	1	1	1	1	1	0	1	1	1	2	0	2	0	0	0	2	0	2	2	1	1	0	1	1	1	0	0	0	1	0	0	0	0	0	0	0	1	0
640	0	1	1	0	1	2	2	0	0	0	1	0	1	0	0	0	0	1	2	2	2	0	1	0	0	0	2	0	2	2	2	1	1	0	1	1	1	1	1	0	0	0	0	0	0	0	0	2	0
641	0	1	2	0	0	1	0	0	1	0	1	0	0	0	0	0	0	1	1	1	2	0	2	0	0	0	1	0	1	1	0	0	0	1	1	1	2	0	0	2	0	0	0	0	2	1	0	2	0
642	0	1	2	0	0	0	1	0	1	0	1	0	0	0	0	0	0	0	2	2	2	0	2	0	0	0	2	0	2	2	1	1	1	1	1	1	1	0	0	1	0	0	0	0	0	1	0	0	1
643	0	1	1	0	0	0	0	0	0	0	1	0	0	0	0	0	0	0	1	1	0	0	2	0	0	0	1	1	2	1	1	1	1	1	0	2	1	1	1	0	0	0	1	0	1	0	0	2	0
644	0	0	2	0	2	2	1	1	0	0	0	0	0	0	0	0	0	0	1	1	1	0	2	0	1	1	2	1	2	2	0	0	0	2	0	2	2	0	0	2	0	0	0	0	0	0	0	2	0
645	0	2	0	0	0	0	0	0	1	0	1	0	0	0	0	0	0	0	1	1	1	0	2	0	0	0	1	1	1	2	2	1	1	1	1	1	1	0	1	0	1	0	1	0	0	0	0	1	0
646	0	2	1	0	0	2	1	0	1	0	0	1	1	0	0	0	0	1	0	1	2	1	0	1	1	1	1	1	2	2	1	2	2	1	1	2	1	0	0	1	0	1	0	0	0	0	0	1	0
647	0	0	2	0	1	2	1	0	1	0	0	0	0	0	0	0	0	2	0	0	0	0	2	0	0	0	2	0	2	2	1	2	1	0	1	1	2	0	0	0	0	0	0	0	1	0	0	0	0
648	0	1	2	0	0	1	1	1	1	0	1	1	0	0	0	0	0	0	1	1	2	0	0	1	1	1	0	2	0	0	2	2	2	0	1	1	2	0	0	1	0	1	0	0	2	0	0	1	1
649	0	2	2	0	1	1	2	0	0	0	1	1	2	0	0	0	1	2	0	0	2	0	2	0	0	0	2	0	2	2	0	1	0	2	0	2	2	0	0	0	0	0	0	0	1	0	0	1	0
650	0	2	1	0	0	1	0	0	2	0	0	0	1	1	0	0	0	0	0	0	0	1	2	0	1	1	1	0	1	1	1	1	1	1	0	2	2	0	0	0	0	0	0	0	0	2	0	2	0
651	0	0	2	0	2	2	0	0	1	0	0	0	0	0	0	0	0	1	1	1	2	1	2	0	0	0	1	0	2	2	0	2	2	0	1	1	1	0	0	1	0	1	0	0	1	0	0	1	0
652	0	1	1	0	0	1	0	0	1	0	0	0	0	0	0	0	0	0	1	2	2	0	1	0	0	0	1	0	2	2	0	1	0	1	1	1	1	0	0	2	0	0	1	0	1	1	0	1	0
653	0	0	2	0	2	2	0	0	1	0	0	1	2	0	0	0	0	1	1	1	2	0	1	1	1	1	2	0	2	2	1	2	1	0	1	1	1	0	0	0	0	0	0	0	0	0	0	0	0
654	0	2	0	0	0	1	2	1	0	0	0	1	2	0	0	0	0	0	1	1	1	0	1	1	1	2	1	0	1	1	1	1	1	1	1	1	2	1	0	0	0	0	1	0	1	0	0	0	0
655	0	1	2	0	0	1	2	1	0	0	0	0	0	0	0	0	0	1	1	1	1	0	1	1	1	1	1	1	2	1	1	1	2	0	0	2	2	0	0	0	0	0	0	1	0	0	0	1	0
656	0	1	1	0	0	1	2	0	0	0	1	0	0	0	0	0	0	0	2	1	2	0	2	1	1	2	1	1	1	1	2	1	2	1	1	2	1	0	0	1	0	0	0	0	0	0	0	1	1
657	0	2	0	0	0	0	0	0	2	0	0	1	1	0	0	0	0	2	1	1	2	0	2	0	1	1	0	2	0	0	2	2	1	2	1	1	2	0	0	1	1	1	0	0	1	1	0	2	0
658	0	1	1	0	0	1	1	1	1	0	0	0	1	0	0	0	0	0	1	1	1	0	2	0	0	0	2	0	2	2	1	1	2	1	0	2	2	0	0	0	0	0	0	0	0	0	0	1	0
659	0	0	2	0	1	2	2	0	1	0	1	0	0	0	0	0	0	2	2	2	2	0	1	0	0	0	2	0	2	2	0	0	1	2	1	2	1	0	0	0	0	0	1	0	1	1	0	0	0
660	0	1	1	0	0	2	2	1	0	0	0	0	0	0	0	0	1	1	1	1	1	0	2	0	0	0	1	2	2	2	1	1	1	1	1	1	1	0	1	1	1	0	0	0	0	1	0	2	0
661	0	0	2	0	0	2	0	0	2	0	0	0	0	0	0	0	0	1	1	1	2	0	2	0	0	0	2	0	2	2	1	0	0	2	0	2	2	0	0	1	0	0	0	0	1	1	0	1	0
662	0	1	2	0	0	2	2	1	0	0	1	0	0	0	0	0	0	1	0	0	1	0	2	0	0	0	2	0	2	2	1	2	2	0	1	1	2	0	0	1	0	0	0	1	0	1	0	1	0
663	0	1	1	0	0	1	1	0	0	1	1	1	1	0	0	0	0	0	2	1	2	0	1	0	0	0	2	0	2	2	1	2	1	0	0	2	2	0	0	0	0	1	0	1	2	1	0	0	2
664	0	1	1	0	0	1	1	0	0	0	0	1	2	0	0	0	0	0	2	2	2	0	1	1	1	1	0	1	1	1	1	1	1	2	1	2	0	1	0	0	0	0	0	0	1	0	0	1	0
665	0	1	1	0	0	1	1	0	1	0	1	0	0	0	0	0	0	1	1	1	1	0	2	0	0	0	1	0	2	2	0	0	0	2	0	2	2	0	0	0	0	0	0	0	1	1	0	0	0
666	0	2	1	0	0	1	1	0	1	0	0	1	2	0	0	0	0	0	0	0	1	0	2	0	0	0	1	0	1	2	1	1	1	1	0	2	1	0	0	0	0	0	0	0	0	1	0	2	0
667	0	2	1	0	0	1	0	0	2	0	0	1	1	0	0	0	0	0	1	1	2	1	0	1	0	1	2	0	2	2	1	1	1	1	1	2	1	1	1	0	0	0	1	0	0	1	0	2	0
668	0	1	2	0	0	2	2	0	0	0	1	1	1	0	0	0	0	0	0	1	2	0	1	1	1	1	2	0	2	2	2	1	1	1	1	2	1	1	1	0	0	0	0	0	0	1	0	2	0
669	0	1	1	0	0	0	2	1	0	0	0	0	0	0	0	0	0	0	1	1	1	0	2	0	0	0	0	1	2	2	1	1	1	2	0	2	0	0	0	2	1	0	0	0	0	1	0	1	1
670	0	2	2	0	1	1	2	0	1	0	0	0	0	0	0	0	1	1	1	1	1	0	2	0	1	1	2	1	2	2	0	1	0	1	1	1	0	1	1	1	0	0	1	0	1	0	0	0	0
671	0	1	1	0	0	1	2	0	0	0	1	0	0	0	0	0	0	1	2	2	2	0	1	0	0	0	1	0	2	2	1	0	0	1	1	1	1	0	0	0	0	0	1	0	1	1	1	2	0
672	0	0	2	0	2	2	2	1	0	1	1	1	0	0	0	0	0	0	1	1	0	0	2	0	0	0	2	1	2	2	1	1	1	1	1	1	1	0	0	0	0	1	0	1	2	1	0	0	0
673	0	2	0	0	0	0	1	0	0	0	0	1	1	0	0	0	1	2	1	1	1	0	1	1	1	1	1	0	2	2	0	2	1	2	1	1	1	1	1	0	0	0	0	0	0	1	1	2	0
674	0	1	1	0	1	2	2	1	0	0	0	1	1	0	0	0	1	1	1	1	1	0	1	0	1	1	1	1	2	2	0	0	0	2	0	2	1	0	0	1	0	0	0	0	1	0	0	1	1
675	0	1	1	1	1	2	1	1	1	0	0	1	1	0	0	0	0	1	0	0	1	0	2	0	0	0	1	0	1	1	1	1	1	0	1	2	1	0	0	0	0	0	0	1	1	1	1	1	0
676	1	0	1	0	0	1	1	0	1	0	1	1	1	0	0	0	0	0	2	1	2	0	1	1	1	1	1	0	2	2	0	0	0	2	0	2	2	0	0	1	0	0	0	1	0	0	0	1	1
677	0	2	0	0	0	0	0	0	1	0	1	0	0	0	0	0	0	1	2	2	2	0	2	0	0	0	2	0	2	2	0	1	1	2	1	2	2	0	0	1	0	0	0	0	0	0	0	2	0
678	0	0	2	0	1	2	1	0	0	0	1	0	0	0	0	0	0	1	2	0	2	0	2	0	1	1	2	0	2	1	1	1	1	2	0	2	2	0	0	0	0	0	0	0	1	0	1	1	0
679	0	2	0	0	0	1	1	0	0	1	0	2	2	1	1	1	0	2	2	2	2	0	0	0	0	0	1	1	2	1	2	1	1	1	0	2	2	0	0	1	0	0	0	0	0	0	0	2	0
680	0	1	2	0	0	0	1	1	0	0	0	1	2	0	0	0	0	1	0	0	0	0	2	0	0	0	2	1	1	1	1	1	0	2	0	2	1	0	0	0	0	0	0	0	0	2	0	1	0
681	1	1	0	0	0	1	1	0	0	0	1	0	1	0	0	0	0	0	2	1	2	0	1	1	1	1	1	1	1	1	2	0	0	1	0	2	2	0	1	0	1	0	0	0	0	1	0	2	0
682	0	1	1	0	0	1	0	0	2	0	0	1	1	0	0	0	0	1	2	2	2	0	2	0	0	0	0	0	1	1	2	0	0	2	0	2	1	0	0	0	0	0	0	1	0	1	0	2	0
683	0	1	2	0	0	1	0	0	1	0	0	0	1	0	0	0	0	1	2	2	2	0	2	0	0	0	2	1	2	2	1	1	1	1	1	2	0	0	0	1	0	0	0	0	0	0	0	1	0
684	0	0	2	0	1	1	1	0	0	0	0	1	1	0	0	0	0	0	1	2	2	0	2	0	0	0	2	1	2	2	0	2	1	0	1	1	1	1	1	0	0	0	1	0	1	0	0	2	0
685	0	1	2	0	0	2	0	0	2	0	0	1	1	1	1	1	1	1	1	2	2	0	2	0	0	0	2	1	2	2	2	1	2	0	1	2	1	0	0	0	0	0	0	0	1	1	0	1	0
686	0	2	0	0	0	0	2	1	0	0	0	0	0	0	0	0	0	0	1	1	2	0	2	0	0	0	1	0	2	2	2	0	0	2	0	1	2	0	0	0	0	0	0	0	0	0	0	1	1
687	0	2	1	0	0	1	1	0	1	0	1	0	1	1	1	1	0	1	2	2	1	0	2	0	1	1	0	2	1	2	2	1	0	2	0	2	0	0	0	1	0	0	0	0	0	1	0	0	0
688	0	1	1	0	0	2	1	0	0	0	1	0	1	0	0	0	0	2	1	1	2	0	0	0	0	0	1	0	2	2	0	1	1	1	0	2	2	0	1	0	1	1	0	1	2	0	0	2	0
689	0	1	1	0	1	2	1	0	1	0	0	0	0	0	0	0	0	1	2	2	2	0	1	0	1	1	1	1	2	2	1	0	0	2	0	1	1	1	1	0	1	0	0	1	0	0	0	1	1
690	0	1	1	0	0	0	2	1	0	0	1	0	0	0	0	0	0	2	2	2	2	0	2	0	0	0	0	0	1	1	2	0	0	1	1	2	1	0	0	1	0	0	0	0	0	1	0	0	1
691	0	2	0	0	0	0	2	0	0	0	1	0	0	0	0	0	0	0	1	1	2	0	2	0	0	0	0	0	1	1	1	1	2	1	1	2	2	0	0	0	0	0	0	0	0	0	0	2	0
692	0	1	1	0	0	1	1	0	0	0	0	1	2	0	0	0	0	1	2	1	2	0	1	0	0	0	2	0	2	2	0	1	1	1	1	1	1	0	1	0	1	0	0	0	0	0	0	2	0
693	0	1	2	0	1	2	1	1	0	0	0	2	2	0	0	0	0	0	1	1	2	1	1	0	1	1	1	1	2	1	2	1	1	0	2	0	1	0	0	0	0	0	0	0	0	1	1	1	0
694	0	0	2	0	1	2	0	0	2	0	0	1	2	0	0	0	0	1	1	1	2	2	0	0	0	0	1	1	1	1	1	1	1	1	1	2	2	0	0	1	0	1	0	0	1	1	0	1	1
695	0	0	2	0	1	2	0	0	1	0	0	0	0	0	0	0	0	1	1	1	1	0	2	0	0	0	1	0	2	2	0	1	1	1	1	2	0	1	1	0	1	0	1	0	1	0	0	2	0
696	0	1	1	0	1	1	1	0	1	0	0	1	1	0	0	0	0	0	0	1	1	0	2	0	0	0	1	1	2	2	0	1	1	2	0	2	1	0	0	2	0	1	0	1	2	0	0	0	2
697	0	0	2	0	0	1	1	0	0	0	1	0	0	0	0	0	0	1	1	0	1	0	2	0	0	0	0	1	2	2	1	1	1	0	1	1	2	0	0	1	0	1	1	0	1	0	0	0	1
698	0	2	0	0	0	0	1	1	1	1	0	0	1	0	0	0	0	0	1	1	1	0	1	0	0	0	2	0	2	2	1	1	0	2	1	2	1	0	0	0	0	1	0	0	0	2	0	0	0
699	0	1	1	0	0	1	0	0	0	0	0	1	1	0	0	0	0	0	1	1	1	0	2	0	0	0	1	1	2	2	0	2	2	2	0	2	1	0	0	1	0	0	1	0	1	1	0	1	1
700	0	0	2	0	1	2	1	0	2	0	0	0	0	0	0	0	0	0	2	2	2	0	2	0	0	0	2	0	2	1	1	1	1	2	0	2	1	1	1	0	0	0	0	0	0	1	0	0	1
701	0	2	0	0	0	0	1	0	0	0	1	0	1	0	0	0	0	0	2	2	2	0	2	0	0	0	1	1	2	1	1	0	0	2	0	2	2	0	0	0	0	2	0	0	0	1	0	1	0
702	0	1	1	0	0	1	1	0	2	0	0	1	1	0	0	0	0	0	0	0	0	0	2	0	0	0	2	2	2	2	0	1	2	2	0	2	2	0	0	0	0	0	0	0	0	0	0	1	0
703	1	0	1	0	0	0	1	1	1	0	0	0	0	0	0	0	0	0	2	2	2	0	2	0	0	0	0	0	1	1	1	0	0	2	0	2	2	0	0	2	0	0	0	0	1	1	0	2	0
704	0	1	2	0	0	1	1	0	1	0	1	0	0	0	0	0	0	0	1	1	1	0	2	0	1	1	2	1	2	2	2	1	1	2	0	2	2	1	1	0	0	0	1	0	1	0	0	1	0
705	0	1	1	0	0	1	0	0	2	0	0	1	1	0	0	0	0	0	0	0	0	0	2	0	0	0	2	1	2	2	0	1	1	0	1	2	1	0	1	1	1	0	1	0	1	1	0	1	1
706	1	2	1	0	0	1	2	1	0	0	0	1	1	0	0	0	0	0	2	2	2	0	1	1	1	1	2	2	2	2	1	2	1	2	0	2	0	0	0	2	1	0	1	0	0	0	0	0	0
707	0	1	1	0	0	1	1	0	0	0	0	0	0	0	0	0	0	0	2	2	2	0	2	0	0	0	2	1	2	2	1	1	2	1	2	1	1	0	0	2	0	0	1	0	1	0	0	2	0
708	0	0	2	0	0	1	1	0	1	1	1	0	0	0	0	0	0	0	1	1	1	0	2	0	0	0	1	0	2	2	1	0	1	1	1	2	2	0	0	1	0	0	0	1	0	0	0	2	0
709	0	0	2	0	2	2	1	0	1	0	1	0	0	0	0	0	0	0	1	1	0	0	2	0	0	0	1	0	2	2	0	1	1	2	1	1	1	0	0	0	0	0	0	1	0	0	0	2	0
710	0	1	1	0	0	0	1	0	1	0	0	0	0	0	0	1	0	0	1	1	1	0	2	0	0	0	2	1	2	2	1	1	1	1	1	1	2	0	0	1	0	0	0	0	1	1	0	1	0
711	0	2	0	0	0	0	1	0	1	0	0	1	1	0	0	0	0	2	1	1	1	0	2	0	2	2	2	0	2	2	0	1	1	1	1	2	1	0	0	2	0	0	0	0	0	2	0	0	2
712	0	1	0	0	0	1	0	0	1	0	0	0	0	0	0	0	0	1	2	2	2	0	1	1	0	0	0	1	1	1	1	1	1	2	0	2	1	0	0	1	0	1	1	0	1	0	0	1	0
713	0	1	1	0	1	1	1	1	1	0	0	0	0	0	0	0	0	0	1	1	1	0	1	1	1	1	1	0	2	2	0	0	1	1	1	2	1	0	0	0	0	0	0	0	0	1	0	1	1
714	0	1	2	0	0	0	2	1	0	0	0	0	1	0	0	0	0	0	1	1	1	0	2	0	0	0	1	1	1	1	2	1	2	1	0	2	2	0	0	1	0	0	0	0	1	1	0	1	0
715	0	0	2	0	1	1	1	0	0	0	1	1	2	0	0	1	0	1	0	0	0	1	2	0	0	0	0	1	1	1	1	0	0	0	1	1	1	0	1	1	1	0	1	0	1	1	0	2	0
716	0	2	0	0	0	0	1	0	0	0	0	1	2	0	0	0	0	1	1	1	2	0	2	0	0	0	1	0	2	1	0	1	1	1	1	1	2	0	0	0	0	0	0	0	0	0	0	0	0
717	0	2	0	0	0	0	0	0	2	0	0	0	0	0	0	0	0	0	1	2	2	0	2	0	0	0	0	0	2	2	0	1	2	2	0	2	2	0	0	1	0	0	0	0	1	0	0	0	0
718	0	2	1	0	0	0	1	2	0	0	0	0	1	0	0	0	0	0	1	0	1	0	2	0	0	0	2	0	2	2	1	2	1	2	0	2	1	0	0	1	0	0	1	0	1	1	0	0	1
719	0	1	2	0	0	1	1	1	1	0	0	0	0	0	0	0	0	0	0	1	1	0	2	0	1	1	1	0	2	2	0	0	0	2	1	1	1	0	0	2	0	0	2	0	2	1	0	2	0
720	0	2	0	0	0	0	2	0	0	0	2	0	1	0	0	0	0	0	1	1	1	0	2	0	0	0	1	1	1	1	2	0	0	2	1	1	2	0	0	0	0	0	1	0	1	0	0	0	0
721	0	2	0	0	0	0	1	0	0	0	1	1	1	0	0	0	0	0	1	1	2	0	2	0	0	0	2	0	2	2	1	1	1	1	0	2	0	0	0	2	1	1	0	0	1	0	0	2	0
722	0	0	2	0	0	1	0	0	2	0	0	0	1	0	0	1	0	0	1	2	2	0	2	1	1	2	1	1	2	1	1	2	2	0	1	1	1	0	0	2	0	0	1	0	1	1	0	2	0
723	0	1	1	0	0	1	1	1	1	1	0	0	1	0	0	0	0	1	1	2	2	0	2	0	0	0	1	1	2	2	0	1	1	1	1	1	2	0	0	0	0	0	0	0	0	1	0	2	0
724	0	0	2	0	1	2	2	1	0	0	1	0	1	0	0	1	0	0	1	1	1	0	1	1	1	1	2	0	2	2	1	0	1	1	0	2	2	0	0	0	0	1	0	0	1	1	0	2	0
725	0	2	1	0	0	1	1	0	1	1	1	1	1	0	0	0	1	1	1	2	2	0	2	0	0	0	2	0	2	2	1	2	1	1	0	2	1	0	0	1	0	0	0	0	0	1	0	2	0
726	0	1	2	0	1	1	1	0	1	0	0	0	0	0	0	0	0	1	2	2	2	0	1	0	1	1	1	0	2	2	1	2	2	1	0	2	1	0	0	0	1	1	0	0	1	0	0	0	0
727	0	2	1	0	0	1	2	0	0	0	1	0	0	0	0	0	0	1	2	2	2	0	2	0	0	0	2	0	1	1	1	1	2	1	1	2	1	0	0	0	0	0	0	0	0	0	0	0	0
728	0	2	0	0	0	0	1	0	0	0	1	0	0	0	0	0	0	0	0	1	2	0	2	0	0	0	1	0	2	2	0	1	1	1	1	2	1	0	0	2	0	0	0	0	1	0	0	1	1
729	0	0	2	0	0	1	0	0	2	0	0	1	2	1	1	1	1	2	2	2	1	0	2	0	0	0	2	0	2	2	0	2	1	2	0	2	1	0	0	1	0	0	0	0	0	1	0	1	1
730	1	1	1	0	1	1	1	0	1	0	0	1	2	0	0	1	0	1	2	2	2	0	2	0	0	0	1	0	1	1	1	2	1	1	2	2	2	0	0	1	0	1	0	0	1	0	0	2	0
731	0	2	1	0	0	1	2	0	2	0	0	1	1	0	0	0	0	0	0	0	0	0	1	0	0	0	1	1	2	2	0	2	1	0	1	1	2	0	0	0	0	1	0	0	2	0	0	1	0
732	0	1	1	0	0	1	1	1	1	0	0	0	1	0	0	0	1	1	1	2	2	0	1	1	1	1	2	0	2	2	1	2	1	1	1	1	0	0	0	2	1	0	0	0	1	1	0	2	0
733	0	2	0	0	0	0	1	0	0	0	0	0	0	0	0	0	0	0	1	1	1	0	2	0	0	0	1	0	2	2	0	2	2	2	0	2	1	0	0	0	0	0	0	2	0	1	0	0	0
734	0	2	0	0	0	1	0	0	2	0	0	1	1	0	0	0	0	0	1	1	1	0	1	1	1	1	2	1	2	2	0	1	1	1	0	2	1	0	0	0	0	0	0	1	0	1	0	2	0
735	0	2	0	0	0	0	2	1	0	0	0	0	1	0	0	0	0	1	1	1	1	0	2	0	0	0	2	0	2	2	1	1	1	0	1	2	1	0	0	0	0	0	1	0	1	0	0	0	1
736	0	0	2	0	0	2	1	1	0	0	0	0	1	0	0	0	0	1	1	1	1	0	2	0	0	0	1	0	2	2	0	2	1	1	2	2	0	0	0	1	0	0	1	0	1	0	0	2	0
737	0	0	2	0	2	2	0	0	2	0	0	0	1	1	0	0	0	0	0	1	2	1	2	0	0	0	2	0	2	2	0	0	1	1	0	2	0	0	0	1	1	0	1	0	1	0	0	1	0
738	0	1	1	0	0	1	0	0	1	0	1	0	1	0	0	0	0	0	0	0	2	0	1	0	0	0	1	0	2	2	1	1	1	1	0	2	2	0	0	0	0	0	1	0	1	1	0	2	0
739	1	0	2	0	1	2	0	0	1	0	0	1	1	0	0	0	0	0	2	1	2	0	2	0	1	1	2	0	2	2	1	2	2	1	1	1	0	0	0	1	1	0	1	0	1	1	0	1	0
740	0	1	1	0	0	0	0	0	2	0	0	1	2	0	0	0	0	0	1	1	1	1	2	0	0	0	0	0	2	2	0	1	1	2	0	2	2	0	0	1	0	0	1	0	1	0	0	2	0
741	0	0	2	0	1	2	1	0	1	0	1	0	0	0	0	0	1	2	2	2	1	0	2	0	1	1	2	1	2	2	0	1	2	0	0	2	1	0	0	1	0	0	0	0	0	0	0	1	0
742	0	1	1	0	0	1	1	0	1	0	1	0	0	0	0	0	0	1	0	0	1	0	2	0	0	0	0	2	1	2	2	1	0	1	1	1	1	0	0	1	0	0	0	1	1	1	0	1	1
743	0	2	0	0	0	1	1	0	0	0	1	0	0	0	0	0	0	0	2	1	2	0	1	1	1	1	0	1	1	1	1	2	1	0	1	1	1	1	0	1	0	0	1	0	1	2	0	1	1
744	0	0	2	0	0	2	1	0	1	0	1	0	0	0	0	0	0	1	2	2	2	0	2	0	0	0	1	1	2	1	1	1	1	1	0	2	0	1	1	1	0	0	0	0	0	1	0	0	0
745	0	0	2	0	1	2	0	0	1	0	0	0	1	0	0	0	0	0	2	2	2	0	2	0	1	1	2	0	2	2	0	1	1	0	1	1	1	0	0	0	0	0	0	0	0	0	0	1	1
746	0	1	1	0	0	0	2	0	1	0	0	0	0	0	0	1	0	0	1	1	1	0	2	0	0	0	0	1	2	2	1	1	1	0	1	2	1	1	0	0	0	0	0	1	0	0	0	1	1
747	0	1	1	0	0	0	1	0	1	0	1	1	2	0	0	1	0	1	2	2	2	0	2	0	0	0	2	0	2	2	1	2	1	0	1	1	2	0	0	0	0	0	1	0	1	1	0	2	0
748	0	2	0	0	0	0	1	0	1	1	0	0	0	0	0	0	0	0	1	1	1	0	2	0	0	0	1	1	2	2	1	2	2	0	1	1	2	0	0	2	0	1	0	0	1	0	0	1	0
749	0	0	2	0	1	2	2	0	1	0	1	1	1	0	0	0	0	0	0	0	0	0	1	0	1	1	1	0	2	2	0	2	2	1	1	1	0	0	0	1	1	1	1	0	0	1	0	1	1
750	0	1	2	0	0	2	1	0	1	0	0	0	2	1	1	1	1	2	1	1	1	0	1	0	0	0	2	0	2	2	0	1	1	0	1	1	1	0	0	1	0	0	0	1	0	1	0	1	1
751	0	1	1	0	1	1	2	0	0	0	2	1	1	0	0	0	0	1	2	2	2	0	2	0	0	0	2	1	2	2	0	1	0	1	1	1	1	0	0	2	0	0	0	2	0	1	0	0	0
752	0	2	0	0	0	0	1	0	1	0	1	1	2	0	0	0	1	1	1	1	1	0	2	0	0	0	2	0	2	1	1	2	2	2	0	2	2	0	0	1	0	0	0	0	2	1	0	2	0
753	0	2	1	0	0	0	1	0	1	0	0	0	0	0	0	0	0	0	1	1	0	0	2	0	0	0	0	0	2	2	0	1	1	1	1	1	1	0	0	0	0	0	0	0	0	1	0	2	0
754	0	1	1	0	0	2	1	0	2	0	0	0	2	0	0	0	1	2	0	0	2	0	2	0	0	0	2	1	2	2	1	1	1	1	1	1	1	1	1	0	0	0	0	0	2	1	0	1	1
755	0	1	1	0	0	1	1	0	1	0	1	0	0	0	0	0	0	0	2	2	2	0	1	0	1	1	1	0	1	1	1	1	1	1	0	2	1	0	0	2	0	1	0	0	0	1	0	0	1
756	0	1	1	0	1	2	2	0	0	0	1	1	2	1	1	1	0	0	1	2	2	0	2	0	0	0	2	0	2	2	0	1	1	1	1	1	2	0	0	0	0	1	1	0	1	0	0	2	0
757	0	0	2	0	2	2	0	0	1	0	1	1	1	0	0	0	0	1	1	1	2	0	2	0	0	0	2	0	2	2	1	1	1	1	0	2	1	0	0	1	0	0	1	0	1	0	0	1	1
758	0	1	0	0	0	1	2	0	0	0	0	0	0	0	0	0	0	0	1	2	2	0	2	0	0	0	2	0	2	2	1	1	1	2	0	2	2	0	0	0	0	1	0	0	0	1	0	2	0
759	0	2	1	0	0	1	2	0	0	0	0	1	1	0	0	0	0	0	2	2	2	0	2	0	0	0	2	0	2	2	1	0	0	2	0	2	1	0	0	1	0	0	0	0	0	0	1	2	0
760	0	1	1	0	1	2	2	1	0	0	0	0	0	0	0	0	0	0	2	1	2	1	1	0	0	0	2	0	2	2	1	2	1	1	1	1	1	0	0	0	1	1	0	1	1	0	0	0	1
761	0	1	1	0	0	1	2	0	0	0	1	0	2	0	0	0	1	0	2	1	2	0	1	0	0	0	2	0	2	2	0	0	0	2	0	2	1	0	0	1	0	0	0	0	0	1	1	2	0
762	0	1	1	0	0	1	1	2	0	0	0	1	2	0	0	0	0	0	1	2	2	1	2	0	0	0	0	1	1	1	1	2	1	2	1	1	1	0	0	0	0	0	0	0	0	0	0	1	0
763	0	0	1	0	0	0	1	0	1	0	0	1	2	0	0	0	0	1	2	2	2	0	2	0	0	0	2	0	2	2	1	1	1	1	0	2	2	0	0	0	0	0	0	0	0	1	0	1	1
764	0	1	1	0	0	1	1	0	1	0	0	0	1	0	0	0	0	0	1	1	1	0	2	0	0	1	0	1	2	2	1	1	1	1	1	1	1	1	1	0	0	0	1	0	0	1	0	2	0
765	0	1	2	0	1	2	0	0	2	0	0	2	1	0	0	0	0	1	1	1	1	0	1	1	1	1	1	0	2	2	0	2	1	0	1	1	2	1	1	0	0	0	2	0	1	1	0	1	0
766	0	2	0	0	0	0	2	1	0	0	1	1	1	0	0	0	0	1	1	1	1	0	2	0	1	1	1	0	1	1	0	1	1	1	0	2	2	0	0	2	1	0	0	0	0	1	0	2	0
767	0	1	2	0	0	1	1	0	1	0	1	0	0	0	0	0	0	2	1	1	2	0	2	0	1	1	1	0	2	2	0	1	1	1	0	2	1	0	0	1	0	0	0	0	2	1	0	2	0
768	0	0	2	0	0	1	0	0	2	0	0	1	2	0	0	0	0	1	2	2	2	0	2	0	0	0	1	0	2	2	0	0	0	2	0	2	1	0	0	1	1	1	1	0	1	0	0	0	1
769	0	1	1	0	0	0	0	0	2	0	0	0	0	0	0	1	0	0	1	1	1	0	1	1	1	1	2	0	2	2	1	2	2	0	1	1	1	0	0	1	0	0	1	0	2	0	0	1	1
770	0	0	2	0	0	2	1	0	1	0	0	1	1	1	1	1	1	2	2	2	1	0	1	0	0	0	1	0	2	2	1	0	0	2	0	2	1	0	0	1	0	0	0	0	1	0	0	1	1
771	0	1	2	0	0	2	1	0	2	0	0	0	0	0	0	0	0	0	1	1	2	1	1	0	0	0	1	0	2	2	0	2	2	0	1	1	1	0	0	1	0	0	0	0	0	0	0	1	1
772	0	2	1	0	0	2	0	0	1	0	1	1	1	0	0	0	0	0	0	0	2	0	2	0	0	0	2	1	1	2	1	2	1	0	1	1	0	0	0	1	0	0	0	1	1	2	0	0	0
773	0	1	1	0	0	0	1	0	1	1	0	0	2	0	0	0	0	0	2	2	2	0	2	0	1	1	1	0	2	1	0	0	1	2	1	2	0	0	0	1	1	0	1	0	1	2	0	2	0
774	0	2	1	0	0	1	2	0	0	0	0	0	0	0	0	0	0	1	1	1	1	0	1	0	0	0	1	1	1	0	1	2	2	1	1	1	2	0	0	0	1	0	0	0	1	0	0	2	0
775	0	2	1	0	0	1	1	0	0	1	0	0	1	0	0	0	0	1	2	2	2	2	0	0	0	0	1	1	1	1	2	1	1	2	1	2	0	0	0	2	1	0	0	0	0	1	0	0	0
776	0	1	1	0	0	1	0	0	2	0	0	1	1	0	0	0	0	0	0	0	1	0	2	0	0	0	2	0	2	1	0	0	0	2	0	2	2	0	0	1	0	0	0	0	1	0	0	1	1
777	0	1	1	0	0	1	1	1	1	0	0	0	1	0	0	0	0	0	2	1	2	0	2	0	0	0	2	1	2	2	0	2	2	1	1	1	2	0	0	0	0	0	0	0	0	0	0	2	0
778	0	2	0	0	0	1	2	0	1	0	0	0	0	0	0	0	0	0	1	1	0	0	0	0	0	0	0	1	1	1	1	0	0	2	0	2	1	0	0	1	0	0	0	0	0	1	0	2	0
779	0	2	0	0	0	0	0	0	1	0	1	0	2	0	0	0	0	0	1	1	1	0	2	0	0	0	1	0	2	2	0	1	1	1	1	1	1	0	0	0	0	0	0	0	0	0	0	1	0
780	0	1	1	0	0	2	0	0	1	0	0	1	2	0	0	0	0	1	1	1	1	0	1	0	0	0	0	1	1	1	1	1	1	2	0	2	1	0	0	0	0	0	0	0	0	0	0	1	0
781	0	0	2	0	1	2	1	0	1	0	0	1	2	0	0	0	0	0	2	1	2	0	2	0	0	0	2	0	2	2	1	1	2	1	1	2	2	0	0	0	0	0	0	1	0	0	0	1	1
782	0	1	1	0	0	1	0	0	2	0	0	1	2	0	0	0	0	0	2	2	2	0	2	0	0	0	2	0	2	2	2	1	1	2	0	2	2	0	0	0	0	0	1	0	1	0	0	2	0
783	0	1	2	0	1	2	1	0	0	0	0	0	0	0	0	0	0	0	1	1	2	1	1	0	0	0	0	0	2	2	0	1	1	1	1	1	2	0	0	0	0	0	0	0	0	0	0	2	0
784	0	2	0	0	0	0	1	0	1	0	0	0	0	0	0	0	0	1	1	1	2	0	2	0	1	1	0	2	1	2	2	1	2	0	2	1	1	0	0	1	0	0	0	1	0	1	0	1	0
785	0	0	2	0	0	1	0	0	2	0	0	0	0	0	0	0	0	0	2	2	2	0	2	0	1	1	1	0	2	2	0	0	0	2	0	2	2	0	0	1	0	0	0	0	2	1	0	0	2
786	0	1	1	0	0	1	0	0	1	0	0	0	0	0	0	0	0	0	1	2	2	0	1	0	0	0	0	0	2	1	0	1	2	0	0	2	0	0	0	2	1	0	0	0	0	1	0	2	0
787	0	1	1	0	1	1	0	0	1	0	0	0	1	1	0	0	1	1	1	2	2	0	2	0	0	0	1	1	2	1	1	1	1	0	2	0	1	0	0	0	0	0	0	0	0	0	0	0	0
788	0	1	0	0	0	1	1	0	0	0	0	0	0	0	0	0	0	1	2	1	2	0	1	0	1	1	0	1	2	2	1	2	2	1	1	1	1	0	0	2	0	0	1	0	1	1	0	2	0
789	0	0	2	0	0	1	1	0	0	0	0	0	0	0	0	0	0	0	0	1	1	0	2	0	0	0	1	0	2	2	0	1	1	2	0	2	1	0	0	0	0	0	2	0	1	1	0	1	1
790	0	1	1	0	1	2	0	0	2	0	0	0	1	0	0	0	1	1	1	1	1	0	2	0	0	0	1	1	2	2	2	0	0	0	1	1	1	0	0	0	0	0	1	0	1	0	0	0	0
791	0	2	0	0	0	1	1	0	1	0	0	0	0	0	0	0	0	0	0	0	0	0	1	0	0	0	0	0	1	1	2	1	1	2	0	2	1	1	1	0	0	0	0	0	0	0	0	2	0
792	0	1	1	0	0	1	1	0	0	0	0	0	0	0	0	0	0	1	1	1	2	0	0	1	1	1	0	0	1	1	1	1	2	1	2	1	1	0	0	0	0	0	1	0	1	0	0	2	0
793	0	2	1	0	0	2	0	0	2	0	0	0	2	0	0	1	0	1	2	2	2	0	2	0	0	0	2	0	2	2	0	2	1	0	1	1	0	0	0	2	1	0	0	1	0	1	0	1	0
794	0	0	1	0	0	0	1	0	2	0	0	1	2	1	1	1	0	0	1	1	2	0	1	0	0	0	2	0	2	2	1	2	2	0	2	0	0	1	0	0	0	1	0	1	1	0	0	0	0
795	0	1	2	0	0	1	2	1	0	0	1	0	0	0	0	0	1	2	1	1	1	1	2	0	1	1	2	1	2	2	1	2	2	1	2	1	2	0	0	0	0	0	0	0	0	0	0	2	0
796	0	0	2	0	1	2	1	0	2	0	0	1	2	0	0	0	0	0	2	1	2	0	2	0	0	0	2	0	2	2	1	1	1	0	1	1	1	0	0	1	0	0	0	0	0	1	0	1	1
797	0	1	1	0	0	0	2	0	1	0	0	0	1	0	0	0	0	0	2	2	2	0	2	0	0	0	1	0	1	1	0	0	0	2	0	2	2	0	0	1	0	0	2	0	2	1	0	1	0
798	0	1	2	0	0	1	2	0	0	0	0	0	1	0	0	0	0	0	1	1	1	1	2	0	0	0	1	1	1	1	1	0	0	2	0	2	0	0	0	0	0	0	0	0	1	0	1	2	0
799	0	0	2	0	0	2	0	0	1	0	1	0	0	0	0	0	0	1	2	2	2	0	2	0	0	0	1	0	1	1	2	2	1	1	2	2	1	0	0	0	0	0	0	1	0	0	0	1	1
800	0	2	1	0	0	1	0	0	1	0	0	0	2	0	0	0	0	1	1	1	1	0	1	0	1	1	1	0	1	1	0	1	1	0	1	1	1	1	1	0	0	0	1	0	1	1	0	0	0
801	0	1	1	1	0	1	1	0	1	1	1	0	2	0	0	0	0	1	1	1	1	0	0	1	1	1	2	0	2	2	0	0	0	2	0	2	1	0	0	0	0	1	0	0	1	0	0	1	0
802	0	1	1	0	0	0	1	1	1	0	0	0	1	0	0	0	1	1	1	2	2	0	2	0	0	0	2	0	2	2	1	2	1	1	1	2	1	1	1	0	0	1	0	0	0	0	0	1	0
803	1	0	2	0	0	1	1	0	1	0	1	0	0	0	0	0	0	0	2	1	2	0	2	0	0	0	1	1	1	1	2	1	0	2	0	2	0	1	0	0	0	0	0	0	0	1	0	2	0
804	0	0	2	0	0	1	1	1	1	0	0	0	1	0	0	0	0	1	0	0	2	0	1	1	1	1	1	1	2	1	2	1	1	1	1	1	1	0	0	0	0	0	0	0	2	1	0	1	0
805	0	2	0	0	0	0	2	1	0	0	0	0	0	0	0	0	0	0	1	1	2	0	2	0	0	0	0	0	2	2	0	2	2	1	0	2	1	0	0	0	0	0	1	0	1	0	0	0	0
806	0	1	1	0	0	2	2	1	0	0	0	0	0	0	0	0	0	0	1	1	1	1	2	0	1	1	1	0	2	2	1	1	1	1	1	1	2	0	0	1	0	1	0	0	0	0	0	0	0
807	0	1	1	0	0	1	1	0	2	0	0	0	0	0	0	0	1	2	1	1	2	0	1	0	0	0	1	0	2	2	1	1	2	1	2	2	1	0	0	0	0	1	0	1	1	0	0	2	0
808	1	1	0	0	0	1	0	0	2	0	0	0	1	0	0	0	0	1	2	2	2	0	1	0	1	1	2	0	2	2	0	1	1	2	0	2	1	0	0	1	0	0	0	1	1	2	0	0	1
809	0	0	2	0	1	2	1	0	0	0	0	0	2	0	0	0	0	1	1	1	1	0	0	0	0	0	1	0	2	2	0	2	1	2	0	2	2	0	0	0	0	1	0	0	0	0	0	2	0
810	0	1	1	1	0	2	1	0	0	0	0	0	0	0	0	0	0	2	2	2	2	0	2	0	0	0	2	0	2	2	0	1	1	1	0	2	2	0	1	0	1	0	0	0	0	1	0	1	1
811	0	0	1	0	0	1	2	0	0	0	0	0	0	0	0	0	0	1	2	2	2	0	1	1	1	1	1	0	2	2	0	1	1	1	0	2	2	0	0	1	0	0	0	1	0	0	0	2	0
812	0	1	1	0	1	1	0	0	2	0	0	0	2	0	0	0	0	0	1	1	2	0	2	0	1	1	2	0	2	1	1	0	0	2	1	1	1	0	0	2	0	1	0	0	1	1	0	2	0
813	0	1	2	0	0	2	1	1	1	0	0	1	2	0	0	0	0	1	1	1	1	0	2	0	0	0	0	0	2	2	0	1	0	2	0	2	1	0	0	0	0	0	0	1	0	1	0	1	0
814	0	1	2	0	0	0	1	0	2	0	0	1	0	0	0	0	0	0	1	1	1	0	2	0	0	0	2	0	2	2	0	0	0	2	0	2	1	0	0	0	1	0	0	0	0	0	0	2	0
815	0	2	1	0	0	0	2	0	0	1	1	0	0	0	0	0	0	0	1	2	2	0	1	0	1	1	1	2	1	1	1	0	0	1	1	1	1	0	0	2	0	0	1	0	2	2	0	2	0
816	0	1	1	0	0	1	0	0	1	0	1	0	1	0	0	0	0	0	2	1	2	0	1	0	0	0	2	2	2	2	0	1	1	0	1	1	1	0	0	0	0	0	0	0	1	1	0	2	0
817	0	1	1	0	1	1	0	0	2	0	0	1	1	0	0	0	0	0	0	1	1	0	2	0	0	0	2	0	2	2	0	0	1	1	0	2	2	0	0	0	0	1	0	0	1	1	0	2	0
818	1	2	1	0	1	1	2	1	0	0	0	0	1	0	0	0	0	0	1	1	1	0	1	0	0	0	0	1	2	2	1	1	1	1	0	2	1	1	0	0	0	1	0	0	0	2	0	2	0
819	0	1	2	0	0	2	1	0	1	0	0	0	1	0	0	0	0	1	1	0	0	0	2	0	0	0	1	0	2	2	0	1	0	1	1	1	1	1	1	0	1	0	0	0	0	1	0	2	0
820	0	1	1	0	1	1	1	0	1	0	1	0	0	0	0	0	0	0	2	2	2	0	2	0	0	0	1	0	2	2	0	0	0	1	1	1	2	0	0	1	0	1	0	0	0	0	0	2	0
821	0	0	2	0	0	2	1	0	1	0	0	1	2	0	0	0	0	0	1	1	2	0	2	0	1	1	2	0	2	1	0	1	1	1	1	1	1	0	0	2	0	0	1	0	1	1	0	1	0
822	0	2	0	0	0	1	1	0	2	0	0	1	1	1	1	1	0	1	1	1	1	0	1	0	0	0	2	1	2	2	1	1	1	2	0	2	1	0	0	1	0	1	0	0	0	0	0	2	0
823	0	2	2	0	0	1	0	0	0	0	1	0	1	0	0	0	0	0	2	1	2	0	1	1	1	1	1	1	2	1	1	1	1	1	1	1	1	1	1	0	0	0	1	0	0	0	0	2	0
824	0	1	1	0	0	1	0	0	1	0	0	0	1	0	0	0	0	0	0	0	0	0	1	1	1	1	1	1	2	2	0	1	1	0	1	1	2	0	0	0	0	0	0	0	0	1	0	2	0
825	0	0	1	0	0	0	1	0	1	1	0	0	1	0	0	0	0	0	1	1	2	0	1	0	0	0	1	0	2	2	0	1	1	2	0	2	1	0	0	0	1	0	0	0	0	0	0	2	0
826	0	2	1	0	0	2	2	0	1	0	0	0	2	0	0	0	0	0	1	1	1	0	0	0	0	1	1	1	2	2	0	2	1	0	1	1	2	0	0	0	0	0	0	0	0	0	0	0	1
827	0	2	1	0	0	0	1	0	0	0	0	0	1	0	0	0	0	0	0	0	0	0	2	0	0	0	1	0	2	2	1	1	0	1	1	1	1	0	0	0	0	0	1	0	0	1	0	1	0
828	0	1	1	0	1	2	1	0	2	0	0	0	1	0	0	0	0	0	1	1	1	0	2	0	0	0	2	2	2	2	1	1	1	1	0	2	1	0	0	0	0	0	0	1	1	2	0	2	0
829	0	1	2	0	0	1	0	0	1	0	1	0	0	0	0	0	0	1	0	0	0	0	1	0	0	0	1	0	2	2	0	2	1	1	1	1	2	0	0	1	0	0	0	0	0	0	0	2	0
830	0	1	2	0	0	2	2	1	0	0	0	0	0	0	0	0	0	1	1	1	2	0	2	0	0	0	1	0	1	1	1	1	0	2	1	2	1	0	0	1	0	0	0	0	0	1	0	1	1
831	0	2	1	0	0	0	2	1	0	0	0	0	0	0	0	0	0	0	1	1	1	0	2	0	0	0	1	0	2	2	0	2	2	0	1	1	2	0	0	0	1	0	0	0	0	1	0	1	0
832	0	2	0	0	0	0	0	0	2	0	0	0	1	0	0	0	0	0	2	2	2	0	2	0	0	0	0	0	1	1	2	1	1	0	1	2	2	0	0	0	0	0	0	0	0	0	0	2	0
833	0	1	1	0	0	1	2	1	0	0	0	0	0	0	0	0	0	1	1	1	1	0	1	0	0	0	0	1	1	1	1	1	0	1	1	1	1	0	0	0	0	0	0	1	0	1	0	0	0
834	0	2	0	0	0	0	1	0	1	0	0	0	1	0	0	0	0	0	1	1	1	0	1	1	1	1	2	0	2	1	0	0	1	1	1	2	2	0	0	0	0	1	0	1	1	0	0	1	1
835	0	2	1	0	0	0	1	0	2	0	0	2	2	1	1	1	0	0	2	2	2	0	2	0	0	0	1	0	2	2	1	2	2	2	0	2	2	0	0	0	0	1	0	1	1	1	0	1	0
836	0	1	2	0	0	1	2	0	0	0	0	1	1	0	0	0	0	1	1	2	2	0	2	0	0	0	2	0	2	2	1	1	1	2	0	2	2	0	0	0	0	0	1	0	1	1	0	0	1
837	0	2	1	0	0	0	0	0	0	0	1	0	0	0	0	0	0	1	2	2	2	0	2	0	0	0	2	2	2	2	1	0	0	1	0	2	1	1	1	0	0	0	0	0	0	0	0	0	0
838	0	1	2	0	1	1	1	0	1	0	0	0	1	0	0	0	0	0	2	1	2	0	2	0	0	0	1	0	2	2	0	2	2	1	0	2	1	1	0	0	0	0	0	0	0	1	0	1	0
839	0	1	2	0	0	2	2	0	0	0	0	0	1	0	0	0	0	0	2	1	2	0	2	0	1	1	1	0	2	2	0	2	1	1	1	1	1	0	0	0	0	0	0	0	0	0	0	1	1
840	0	1	1	0	0	0	2	0	2	0	0	0	0	0	0	0	0	0	2	2	2	0	0	1	1	1	2	1	1	2	1	2	2	0	1	1	2	0	0	0	0	0	1	1	0	1	0	2	0
841	0	2	1	0	0	1	1	0	1	0	0	0	0	0	0	0	1	1	1	1	1	0	2	0	1	1	2	1	2	2	1	1	1	1	1	2	2	0	0	1	0	0	0	0	0	0	0	0	0
842	0	1	2	0	0	2	1	0	0	0	1	0	0	0	0	0	0	0	1	1	2	0	2	0	0	0	1	1	2	2	0	1	2	1	1	2	2	0	0	0	1	0	1	0	1	1	0	1	0
843	0	1	1	0	1	1	1	0	1	0	1	0	2	0	0	0	0	1	1	1	1	0	2	0	0	0	0	0	2	1	0	1	1	1	0	2	1	0	1	1	1	0	0	0	0	1	0	2	0
844	0	1	2	0	0	2	2	1	0	0	0	0	1	0	0	0	0	0	0	0	0	0	2	0	0	0	2	0	2	2	0	1	1	1	1	1	0	1	1	0	0	1	0	1	2	1	0	2	0
845	0	0	2	0	1	2	0	0	2	0	0	1	1	0	0	0	0	0	1	1	2	0	1	0	0	0	2	0	2	2	1	0	1	1	0	2	2	0	0	2	0	0	1	0	1	2	0	1	0
846	0	0	2	0	1	2	2	0	0	0	1	1	2	0	0	0	0	0	1	0	1	0	2	0	0	0	0	1	1	1	1	1	1	0	1	1	1	0	0	0	0	1	0	1	1	0	0	2	0
847	0	2	2	0	0	1	1	1	1	0	0	0	0	0	0	0	0	0	1	1	1	0	1	1	1	1	2	0	2	2	2	2	2	0	2	1	1	0	0	1	0	0	0	0	0	1	0	1	1
848	0	2	0	0	0	0	2	1	0	0	0	0	1	0	0	0	0	1	1	1	1	0	2	0	0	0	2	0	2	2	0	1	1	1	0	2	2	0	0	1	0	1	0	0	0	0	0	2	0
849	0	1	1	0	0	1	1	0	2	0	0	0	0	0	0	1	0	1	1	2	2	0	2	0	0	0	1	1	2	2	0	0	0	2	0	2	1	0	0	0	0	1	0	0	1	1	0	1	0
850	0	1	1	0	0	0	1	0	1	0	0	0	1	0	0	0	0	1	2	2	2	0	2	0	0	0	2	0	2	1	0	1	1	1	0	2	1	1	1	0	0	0	0	1	1	1	0	2	0
851	0	2	0	0	0	0	2	0	1	0	1	1	2	0	0	0	0	1	1	1	2	0	2	0	0	0	2	0	2	2	1	1	2	1	2	2	1	1	1	0	0	0	1	0	1	0	0	2	0
852	0	1	1	0	0	2	1	0	1	0	1	0	0	0	0	0	0	1	1	1	1	0	2	0	1	1	0	0	2	2	0	2	2	1	1	1	1	0	0	1	0	0	0	1	0	1	0	0	0
853	0	1	2	0	0	2	1	0	2	0	0	0	2	0	0	0	1	1	1	1	1	0	1	0	0	0	1	1	2	1	1	1	0	2	1	2	1	0	0	1	0	0	0	0	0	0	0	1	0
854	0	1	1	0	0	1	1	1	1	1	0	0	0	0	0	0	0	1	2	2	2	0	2	0	0	0	2	0	2	1	1	1	0	2	1	2	2	0	0	1	0	0	1	0	1	0	0	2	0
855	0	1	2	0	0	1	1	0	0	0	0	0	2	0	0	1	0	0	0	0	1	0	2	0	0	0	2	1	2	2	2	2	2	0	1	1	1	0	0	0	0	0	1	0	1	0	0	2	0
856	0	1	1	0	0	2	1	0	0	0	0	1	1	0	0	0	0	0	1	1	1	1	2	0	0	0	2	1	2	1	0	1	1	1	1	1	0	0	0	2	0	1	1	0	1	0	0	2	0
857	0	1	1	0	0	1	1	0	1	1	1	1	2	0	0	0	0	0	0	1	2	0	2	0	0	0	2	0	2	2	0	1	1	2	0	2	2	0	0	0	0	1	1	0	0	1	0	1	0
858	0	1	2	0	0	0	1	1	1	0	0	0	0	0	0	0	0	0	1	1	2	0	1	0	1	1	2	0	2	2	0	2	1	1	1	1	1	0	0	0	1	2	0	0	1	0	0	1	0
859	0	1	1	0	0	2	2	0	0	0	0	1	1	0	0	0	0	1	2	2	2	0	2	0	0	0	1	1	2	1	1	2	2	0	2	0	2	0	0	1	0	0	0	0	0	1	0	1	1
860	0	1	2	0	1	2	0	0	0	0	1	1	1	0	0	0	0	2	1	1	1	0	1	1	1	1	2	0	2	2	1	2	2	0	2	0	1	0	0	1	0	0	0	0	0	0	0	1	0
861	0	1	1	0	0	1	1	1	0	0	0	0	0	0	0	1	0	0	2	2	2	0	1	0	0	0	2	1	2	2	1	1	0	1	1	1	0	0	0	0	0	0	1	0	0	0	0	1	0
862	0	2	0	0	0	0	2	0	0	1	1	0	1	0	0	0	0	0	2	1	2	0	1	0	0	0	2	0	2	2	1	0	1	0	1	2	2	0	0	2	0	1	0	0	0	0	0	1	1
863	0	1	2	0	0	2	1	0	1	0	0	0	0	0	0	0	0	0	1	1	1	0	1	1	1	1	2	0	2	2	0	2	2	0	1	1	1	0	0	0	0	0	0	1	1	1	0	2	0
864	0	2	2	0	1	1	1	0	1	0	0	0	0	0	0	0	0	2	2	2	2	0	1	0	0	0	1	0	1	2	1	1	1	0	1	1	2	0	0	0	0	0	1	0	1	1	0	1	0
865	0	1	1	0	0	0	1	0	1	1	1	0	1	0	0	0	0	0	2	1	2	0	1	1	1	1	2	0	2	2	0	1	1	0	2	1	0	1	1	1	0	0	1	0	0	1	0	2	0
866	0	2	1	0	0	0	2	1	0	0	0	1	2	0	0	0	0	0	1	1	1	0	2	0	0	0	1	1	2	2	2	2	2	1	1	2	0	0	0	1	0	0	0	0	0	0	1	2	0
867	0	0	2	0	0	1	1	1	1	0	0	0	0	0	0	0	0	1	1	1	2	0	2	0	1	1	0	1	1	0	2	1	1	1	1	1	2	0	0	0	0	0	0	0	1	0	0	0	0
868	0	2	0	0	0	0	2	0	0	0	2	1	1	0	0	0	0	1	0	0	0	0	2	0	0	0	2	0	2	2	2	0	0	2	0	2	1	0	0	0	0	0	0	0	0	0	0	1	0
869	0	1	1	0	0	2	2	0	0	0	0	0	2	0	0	1	0	1	1	1	2	0	2	0	0	0	1	1	2	2	1	1	1	1	1	1	2	0	0	0	0	1	0	1	1	0	0	0	0
870	0	1	1	0	0	1	2	0	1	0	1	0	0	0	0	0	0	0	2	2	2	0	1	0	0	0	1	0	2	2	0	1	1	2	0	2	1	0	0	0	0	0	0	0	0	0	0	0	1
871	0	1	2	0	0	1	1	1	1	0	0	1	1	0	0	0	0	0	0	0	0	0	2	0	0	0	1	0	2	2	1	1	1	1	0	2	1	0	0	0	1	0	0	0	0	1	0	0	1
872	0	2	0	0	0	0	0	0	0	0	0	0	1	0	0	1	0	0	1	1	2	0	2	0	0	0	2	0	2	2	2	1	1	2	0	2	1	0	0	1	1	0	1	0	1	0	0	1	1
873	0	1	2	0	1	1	0	0	1	0	1	0	2	0	0	0	0	0	0	0	0	0	1	1	2	2	2	0	2	1	0	2	1	2	0	2	1	0	0	0	0	0	1	0	1	2	0	1	0
874	0	2	1	0	0	0	1	0	1	0	0	0	0	0	0	0	0	0	2	2	1	0	2	0	0	0	2	0	2	2	1	1	1	2	0	2	1	0	0	0	0	0	1	0	1	1	0	0	2
875	0	1	1	0	1	2	1	0	0	0	1	1	1	0	0	0	0	1	1	1	2	0	1	0	0	0	2	0	2	2	0	0	0	2	0	2	0	1	1	0	1	0	1	0	1	2	1	1	0
876	0	1	0	0	0	0	1	0	1	0	1	0	0	0	0	0	1	2	1	1	1	0	2	0	0	0	2	0	2	2	1	0	1	1	0	2	1	0	0	0	0	0	0	1	0	0	0	1	0
877	0	1	1	0	0	1	1	0	1	1	2	1	1	1	1	1	0	0	1	1	2	0	2	0	0	0	1	0	1	1	2	1	1	1	0	2	1	1	1	1	0	0	0	0	0	1	0	0	0
878	0	1	2	0	0	2	2	1	0	1	1	1	1	0	0	0	0	1	0	0	0	0	2	0	1	1	1	1	1	0	1	0	0	1	1	2	1	2	1	0	1	0	0	0	0	1	0	1	0
879	0	0	2	0	0	2	1	0	1	0	0	1	1	0	0	0	0	0	1	1	2	0	1	1	1	1	1	1	1	1	2	1	1	1	1	1	1	0	0	0	1	0	1	0	0	0	0	2	0
880	0	1	1	0	0	0	1	0	1	1	2	1	1	0	0	0	0	1	2	2	2	0	2	0	1	1	2	0	2	2	1	2	1	0	1	1	0	0	0	1	0	0	0	1	1	2	0	2	0
881	0	1	1	0	1	1	1	1	1	0	0	0	0	0	0	0	0	0	2	1	2	0	1	0	0	0	2	0	2	1	1	1	1	1	0	2	0	0	0	1	1	0	0	1	0	1	0	2	0
882	0	1	1	0	0	2	1	1	1	0	0	0	1	0	0	1	0	0	0	0	0	0	1	1	1	1	2	1	2	2	2	1	1	1	0	2	1	1	1	0	0	0	1	0	1	1	0	1	1
883	0	2	1	0	0	0	2	1	0	0	0	0	0	0	0	0	0	1	2	2	2	0	2	0	0	0	2	0	2	2	1	1	2	0	0	2	1	0	0	0	0	0	1	0	1	1	0	2	0
884	0	1	1	0	0	2	1	0	0	0	0	0	0	0	0	0	1	2	0	0	2	0	1	0	1	1	2	1	2	2	1	0	0	2	0	2	1	0	0	2	0	0	1	0	1	0	0	1	0
885	0	1	1	0	0	1	0	0	2	0	0	0	0	0	0	0	0	0	0	0	0	0	2	0	1	1	2	0	2	2	0	1	1	2	0	2	2	0	0	0	0	0	0	0	0	1	0	2	0
886	0	2	1	0	0	1	1	0	1	0	0	0	1	0	0	0	0	0	2	2	2	0	0	0	0	0	1	1	2	2	1	1	1	0	1	1	1	0	0	0	0	1	0	0	1	0	0	2	0
887	0	2	0	0	0	0	1	0	1	0	1	1	1	0	0	0	0	1	2	2	2	0	2	0	0	0	2	0	2	2	1	0	0	2	0	2	2	0	0	0	0	0	0	0	0	0	0	1	1
888	0	0	1	0	0	1	0	0	2	0	0	0	1	0	0	0	0	0	0	1	1	0	2	0	0	0	1	1	1	1	1	0	0	2	0	2	0	1	1	1	0	2	0	0	0	0	0	0	1
889	0	2	1	0	0	1	2	0	1	0	0	2	1	0	0	0	0	0	1	1	2	0	1	0	0	0	1	2	1	1	1	1	0	1	1	1	2	0	0	1	1	0	0	0	0	0	0	2	0
890	0	2	0	0	0	0	2	0	0	0	0	0	0	0	0	0	0	1	1	2	2	0	2	0	0	0	2	0	2	2	2	1	2	0	2	1	1	0	0	0	0	1	0	0	2	0	0	2	0
891	0	2	0	0	0	1	1	0	0	0	0	0	0	0	0	0	0	1	0	0	1	0	0	0	0	1	2	0	2	2	1	0	0	2	0	2	1	0	0	0	0	0	0	0	0	1	0	2	0
892	0	1	1	0	0	1	0	0	2	0	0	0	1	0	0	0	0	1	1	1	1	0	2	0	0	0	1	0	2	2	0	2	2	0	1	1	2	0	0	0	0	0	2	0	2	1	0	2	0
893	0	1	2	0	0	2	1	1	0	0	0	0	2	0	0	0	0	1	1	2	2	1	1	0	0	0	2	1	1	2	1	1	1	0	1	1	1	0	0	0	0	0	1	0	1	0	1	0	1
894	0	1	1	0	0	2	1	0	1	0	0	0	0	0	0	0	0	0	1	1	1	0	1	0	0	0	1	0	2	2	0	2	2	0	2	0	1	0	0	1	0	0	0	0	0	0	0	1	0
895	0	0	2	0	0	1	0	0	1	0	0	0	0	0	0	0	0	0	1	0	1	0	1	0	1	1	2	0	2	2	0	2	2	0	1	1	2	0	0	2	1	0	0	0	0	2	0	1	1
896	0	1	1	1	1	2	1	0	0	0	1	0	0	0	0	0	0	1	2	2	2	0	1	0	1	1	0	0	1	1	2	2	1	2	1	1	1	0	0	1	0	2	0	0	0	1	0	2	0
897	0	1	1	0	0	0	2	0	0	0	1	0	1	0	0	0	0	2	1	1	2	0	1	1	1	1	1	0	2	2	0	1	1	2	2	1	1	1	1	0	0	0	0	0	1	1	0	0	0
898	0	1	1	0	0	1	0	0	1	0	1	0	1	0	0	0	0	2	2	2	2	0	2	0	0	0	2	0	2	2	0	1	0	2	1	2	1	0	0	0	1	0	0	0	0	1	0	2	0
899	0	0	2	0	0	1	1	0	1	0	0	0	1	0	0	1	0	1	0	0	1	0	1	0	0	0	1	0	1	2	1	0	0	2	0	2	0	0	0	1	0	0	0	0	0	2	0	0	0
900	0	2	1	0	0	2	2	0	0	0	1	1	1	1	1	1	0	0	1	1	1	0	2	0	1	1	0	2	1	2	2	1	0	1	1	1	1	0	0	0	0	0	0	0	0	0	0	0	0
901	0	1	1	0	0	1	1	1	1	0	0	0	0	0	0	0	0	1	0	0	0	1	0	1	0	1	2	0	2	2	0	1	0	2	0	2	1	0	0	0	0	0	0	0	0	2	0	1	1
902	1	1	2	0	1	2	1	0	0	0	1	0	1	0	0	0	0	0	2	1	2	0	2	0	0	0	1	1	1	1	2	1	1	1	1	1	1	0	0	1	0	1	0	0	1	0	0	2	0
903	0	1	1	0	0	0	2	0	0	0	1	1	2	1	1	1	0	0	0	0	1	0	2	0	0	0	1	0	2	2	0	2	1	1	1	2	1	0	0	0	0	1	0	0	1	1	0	1	0
904	0	1	2	0	0	2	1	1	1	0	0	0	2	0	0	0	0	0	1	1	1	1	2	0	0	0	2	1	2	2	1	2	1	2	0	2	0	0	0	1	1	2	0	0	0	1	0	1	0
905	0	1	1	0	0	2	2	0	0	0	1	0	1	0	0	0	1	1	2	2	2	1	2	0	0	0	1	0	2	2	1	1	1	1	1	1	2	0	0	0	0	0	1	0	1	0	0	0	0
906	1	2	0	0	0	0	2	0	0	0	1	2	2	0	0	0	0	2	1	1	1	0	0	0	0	1	1	1	2	2	0	2	2	2	0	2	0	0	0	0	0	1	0	0	1	0	0	2	0
907	0	1	1	0	0	1	1	1	1	0	0	2	2	0	0	0	0	0	1	1	1	0	2	0	0	0	1	1	2	2	1	1	0	2	0	2	2	0	0	2	0	0	0	1	0	1	0	1	1
908	0	1	1	0	0	1	0	0	0	0	0	0	1	0	0	0	0	1	2	2	2	0	0	1	1	1	2	0	2	2	0	1	0	1	1	1	1	0	0	2	0	0	0	0	0	1	0	0	1
909	0	0	1	0	0	1	1	0	0	0	0	0	0	0	0	0	0	0	0	0	0	1	1	0	0	0	1	1	2	2	0	1	1	2	0	2	2	0	0	1	0	0	0	1	1	1	0	2	0
910	0	1	2	0	0	0	1	0	1	0	0	0	0	0	0	0	0	0	1	2	2	0	2	0	0	0	1	0	1	2	1	0	1	1	0	2	2	1	1	0	0	0	1	0	1	1	0	2	0
911	0	1	1	0	0	1	2	1	0	0	0	2	1	0	0	0	0	0	1	1	2	0	2	0	1	1	2	1	2	2	2	1	1	1	0	2	1	0	0	0	0	0	1	1	1	2	0	0	1
912	0	1	2	0	0	0	1	0	0	0	0	0	0	0	0	0	0	0	1	1	1	0	1	0	0	0	2	0	2	2	0	1	1	1	1	1	1	0	0	1	0	0	0	0	0	1	0	0	0
913	0	2	0	0	0	0	0	0	0	0	0	0	1	0	0	0	0	0	1	1	1	0	1	1	1	1	1	0	1	1	1	2	1	1	1	2	2	0	0	0	0	0	0	0	0	0	0	1	0
914	0	2	1	0	0	1	1	0	1	0	1	1	2	0	0	0	0	0	2	2	2	0	1	0	1	1	0	0	2	2	0	1	1	1	0	2	1	0	0	0	0	0	0	0	0	0	0	2	0
915	1	1	1	0	0	1	2	1	0	0	0	1	1	0	0	0	0	1	0	0	1	0	2	0	0	0	1	1	1	1	2	1	1	2	0	2	1	1	1	0	0	0	0	1	1	2	0	1	0
916	0	2	0	0	0	0	1	1	1	0	0	0	0	0	0	1	0	1	2	2	2	0	2	0	1	1	1	0	2	2	0	0	0	2	0	2	0	0	0	1	1	0	0	0	0	0	0	0	0
917	0	1	1	0	0	0	0	0	1	0	0	1	1	0	0	0	0	1	2	2	2	0	2	0	0	0	1	1	2	1	2	1	2	2	0	2	1	2	1	0	1	1	0	0	0	0	0	2	0
918	0	2	0	0	1	1	1	1	1	0	0	1	1	0	0	0	0	1	1	1	1	0	2	0	0	0	2	0	2	2	1	1	1	2	1	2	1	0	0	0	0	0	0	0	1	2	0	1	1
919	0	0	2	0	0	1	2	0	0	0	1	1	1	1	1	1	0	2	1	1	2	0	1	1	1	1	0	0	1	1	2	0	0	2	0	2	1	0	0	1	0	0	0	0	0	1	0	2	0
920	0	1	2	0	0	2	1	0	0	0	1	1	2	1	1	1	0	1	0	0	0	0	2	0	0	0	2	0	2	2	1	1	1	2	0	2	1	0	0	1	0	0	0	0	0	1	0	2	0
921	0	2	0	0	0	1	1	0	1	1	0	0	0	0	0	0	0	0	2	2	2	0	2	0	0	0	1	0	1	1	2	1	1	0	2	1	1	0	0	0	0	1	0	0	1	0	0	1	0
922	0	0	2	0	0	2	0	0	2	0	0	0	0	0	0	0	0	1	1	1	2	0	1	1	1	1	2	2	2	2	1	1	2	2	0	2	1	0	0	1	0	1	0	0	0	0	0	2	0
923	0	1	1	0	1	1	0	0	1	0	0	1	2	0	0	0	0	2	1	1	2	0	2	0	1	1	1	0	2	2	1	0	0	2	0	2	2	0	0	0	0	0	0	0	0	1	0	2	0
924	0	2	1	0	0	1	2	0	0	0	0	0	1	0	0	0	0	2	0	0	0	0	1	1	1	1	2	0	2	2	1	1	1	1	1	1	1	0	0	1	0	0	0	0	0	1	0	0	1
925	1	1	1	0	0	1	0	0	2	0	0	0	2	0	0	0	0	2	2	2	2	0	2	0	0	0	0	1	1	1	1	0	0	2	0	2	1	0	0	0	0	0	0	0	1	1	0	1	1
926	0	1	1	0	1	1	1	1	1	0	0	1	1	0	0	0	0	0	1	2	2	0	1	0	0	0	1	0	2	2	0	1	1	2	1	2	1	0	0	2	0	0	0	0	0	0	0	1	0
927	1	2	0	0	0	0	1	0	1	1	1	0	0	0	0	0	0	0	0	0	2	1	2	0	0	0	2	0	2	2	1	1	1	1	0	2	0	0	0	2	0	0	0	0	1	1	0	0	1
928	0	0	2	0	1	2	2	1	0	0	0	2	2	1	1	1	0	0	2	2	2	1	2	0	1	1	2	1	2	2	2	1	1	1	0	2	1	2	1	0	1	0	0	1	1	1	0	0	0
929	0	0	2	0	0	2	2	1	0	0	1	0	2	1	1	1	0	0	1	1	1	0	1	1	2	2	0	1	2	2	1	2	1	0	1	1	1	0	0	1	0	0	0	0	0	2	0	0	0
930	0	1	1	0	0	1	1	0	1	1	2	1	1	0	0	0	0	0	1	1	1	0	0	0	0	0	0	0	2	1	0	0	0	2	0	1	2	0	0	0	1	0	0	0	0	0	0	1	0
931	0	0	2	0	0	2	1	0	2	0	0	0	0	0	0	0	0	0	0	0	2	0	2	0	0	0	1	0	2	2	1	1	1	1	0	2	1	0	0	0	0	0	0	0	1	0	0	1	0
932	1	1	1	0	0	2	0	0	1	0	0	0	0	0	0	0	0	0	1	1	2	0	2	0	0	0	1	1	2	2	0	1	1	1	1	1	1	0	0	1	0	0	0	0	0	0	0	0	2
933	0	2	0	0	0	1	1	0	1	0	0	1	1	0	0	0	0	1	0	0	1	0	2	0	0	0	1	0	2	2	0	1	1	1	0	2	2	0	0	0	0	0	1	0	2	1	0	2	0
934	0	0	2	0	1	2	2	1	0	0	0	0	0	0	0	0	0	0	1	1	1	0	0	0	0	1	0	1	1	0	1	2	1	0	1	1	1	0	0	0	1	0	1	0	1	1	0	0	1
935	1	1	1	0	0	0	2	0	0	0	1	2	2	0	0	0	0	0	1	1	1	0	2	0	0	0	2	2	2	2	0	2	2	0	1	2	0	0	0	2	1	0	1	0	0	0	0	0	0
936	0	2	0	0	0	0	2	1	0	0	0	0	0	0	0	0	0	1	1	0	0	0	0	1	1	1	2	2	2	2	0	0	0	2	0	2	2	0	0	0	0	0	0	0	0	0	0	1	1
937	0	1	1	0	1	2	1	0	1	0	1	0	0	0	0	0	0	0	2	1	2	0	2	0	1	1	0	1	2	2	1	1	1	2	0	2	2	0	0	0	0	0	0	0	0	1	0	1	1
938	0	0	2	0	0	2	2	1	0	0	0	0	1	0	0	0	0	0	2	2	2	1	2	0	0	0	1	0	1	1	2	1	1	2	0	2	2	0	0	0	1	0	1	0	1	0	0	1	1
939	0	1	1	0	1	1	2	1	0	0	1	0	1	0	0	1	0	1	2	2	2	0	2	0	0	0	1	1	2	1	1	1	1	1	1	1	1	0	1	0	1	0	0	0	0	2	0	2	0
940	0	0	2	0	2	2	1	0	1	0	0	0	1	0	0	0	0	0	1	1	1	0	2	0	0	0	0	2	0	0	2	1	1	1	0	2	0	0	0	1	1	1	0	1	2	1	0	0	0
941	0	2	1	0	0	1	0	0	2	0	0	0	0	0	0	0	0	0	1	1	1	0	1	0	0	0	2	0	2	2	0	2	1	1	2	2	1	1	1	0	0	0	0	1	0	1	0	0	1
942	0	0	2	0	0	1	1	0	0	0	1	2	2	1	1	1	0	0	2	2	2	0	1	0	0	0	1	0	2	2	0	1	2	0	0	2	1	1	1	0	0	1	0	0	1	1	0	2	0
943	0	1	1	0	0	2	0	0	2	0	0	0	0	0	0	0	0	0	2	2	2	0	1	1	2	2	2	0	2	2	1	1	1	0	1	1	1	0	0	0	0	0	1	0	1	1	0	2	0
944	0	0	2	0	1	2	2	1	0	0	0	0	0	0	0	0	0	0	2	1	2	0	0	0	0	0	1	1	2	1	1	1	1	2	0	2	2	0	0	0	1	0	0	0	1	1	0	2	0
945	0	0	2	0	0	2	2	0	1	0	0	1	1	0	0	0	0	1	2	2	1	0	2	1	1	2	1	0	1	1	1	2	2	2	0	2	2	0	0	0	0	0	0	0	1	0	0	1	1
946	0	1	2	0	0	1	2	0	0	0	0	0	0	0	0	0	0	0	2	1	2	0	2	0	0	0	2	1	1	1	2	2	2	0	1	1	2	0	0	1	0	1	0	0	1	0	0	1	0
947	0	0	2	0	1	2	1	0	2	0	0	1	1	0	0	0	0	0	0	0	0	0	2	0	0	0	1	1	2	2	2	1	1	1	1	0	1	0	0	0	0	0	1	0	1	1	0	2	0
948	0	0	2	0	1	2	0	0	1	0	0	1	1	0	0	0	1	1	1	2	2	0	2	0	0	0	1	2	2	2	0	1	1	2	0	2	1	0	0	2	0	1	0	0	2	0	0	2	0
949	0	1	2	0	0	2	2	0	2	0	0	0	0	0	0	0	0	0	1	1	1	0	1	0	0	0	1	1	2	1	1	1	1	1	0	2	1	0	1	0	1	0	0	0	0	1	0	2	0
950	0	1	1	0	0	1	1	0	0	1	2	0	0	0	0	0	0	1	1	1	1	1	2	0	0	0	0	1	1	1	1	1	1	1	0	2	2	0	0	0	0	0	0	0	1	0	0	1	0
951	0	1	1	0	0	2	1	1	1	0	0	1	2	0	0	0	0	0	1	1	1	0	2	0	2	2	1	1	1	1	2	2	2	0	2	1	0	0	0	1	0	0	1	0	1	0	0	1	1
952	0	1	1	0	0	1	2	0	0	0	0	1	1	0	0	0	0	0	1	1	0	0	1	1	1	1	1	0	2	1	0	2	2	1	1	1	2	0	1	0	1	0	0	0	1	0	0	2	0
953	0	0	2	0	1	2	1	0	1	0	0	0	0	0	0	0	0	2	0	0	0	0	2	0	0	0	2	1	2	2	0	0	1	1	0	2	1	1	1	0	0	0	1	0	1	1	0	0	2
954	0	2	1	0	0	1	1	1	0	0	0	0	1	0	0	0	0	0	1	2	2	0	2	0	0	0	1	0	2	2	0	2	1	2	0	2	1	0	0	0	0	0	0	1	0	0	0	1	0
955	0	1	2	0	0	2	2	0	1	0	0	1	2	0	0	1	0	0	2	2	2	0	0	1	1	1	2	1	2	2	0	1	1	1	1	1	1	0	0	0	0	1	0	0	1	0	0	2	0
956	0	2	1	0	0	2	2	1	0	0	1	0	0	0	0	0	0	1	1	1	1	1	0	1	0	1	2	0	2	1	0	1	1	1	0	2	1	1	0	0	0	0	0	1	0	1	0	0	1
957	0	2	0	0	0	0	2	0	0	0	1	0	1	0	0	0	0	2	1	1	1	0	2	0	0	0	2	1	2	2	1	1	0	1	1	1	2	0	0	0	0	2	0	0	0	0	0	2	0
958	0	1	1	0	1	1	0	0	0	0	0	0	0	0	0	0	0	1	1	1	1	0	2	0	0	0	1	0	2	2	1	2	2	0	2	0	0	0	0	1	0	0	1	0	1	0	0	1	1
959	0	2	0	0	0	0	0	0	2	0	0	0	0	0	0	0	0	0	2	1	2	0	1	1	1	1	1	0	2	2	1	0	0	1	0	2	1	0	0	0	0	0	0	0	1	1	0	2	0
960	0	2	1	0	0	0	1	1	0	0	0	1	2	1	1	1	0	1	2	2	2	0	2	0	0	0	1	0	2	2	0	1	0	2	0	2	1	0	0	0	0	0	0	0	0	2	0	1	0
961	0	2	0	0	0	0	1	0	1	0	0	1	1	0	0	0	0	1	1	2	2	0	0	0	0	0	1	1	1	1	1	2	1	1	1	1	1	0	0	2	0	0	1	0	1	1	0	2	0
962	0	1	2	0	0	1	1	1	0	0	0	0	0	0	0	0	0	1	0	1	2	0	0	1	1	1	1	1	2	2	0	1	1	0	2	2	1	1	1	0	1	0	0	0	0	0	0	2	0
963	0	1	1	0	0	2	0	0	2	0	0	1	0	0	0	0	0	1	0	0	1	0	2	0	0	0	0	1	1	1	1	1	1	1	0	2	1	0	0	0	0	1	0	0	1	1	0	1	1
964	0	1	1	0	0	1	0	0	1	0	1	0	0	0	0	0	0	1	1	1	1	0	2	0	1	1	2	0	2	2	1	0	1	1	1	2	1	0	0	0	0	0	0	1	0	1	0	1	0
965	1	1	0	0	0	1	0	0	2	0	0	1	2	0	0	0	0	1	1	2	2	0	2	0	1	1	2	1	2	2	1	0	0	2	0	2	1	0	0	1	1	0	1	0	1	0	0	2	0
966	0	0	2	0	0	2	1	0	1	1	0	0	1	0	0	1	0	0	1	1	1	0	1	0	1	1	2	1	1	2	1	2	1	1	2	2	1	0	1	1	1	0	0	0	1	1	0	1	0
967	0	0	2	0	1	1	1	0	1	0	0	0	0	0	0	0	0	0	2	1	2	0	2	0	0	0	2	1	1	2	1	0	0	2	0	2	2	0	0	0	0	0	1	0	1	1	0	1	0
968	0	1	1	0	0	2	2	0	0	0	2	0	1	0	0	0	1	2	1	1	2	0	1	1	1	1	0	0	2	2	0	0	1	2	1	2	1	1	0	0	0	0	1	0	1	0	0	2	0
969	0	2	2	0	1	1	1	0	0	0	1	0	1	0	0	0	0	0	2	2	2	0	1	0	0	0	2	1	2	2	0	2	2	0	2	0	1	0	0	0	0	0	1	0	1	0	0	1	1
970	0	1	1	0	0	1	0	0	2	0	0	0	0	0	0	0	0	1	1	1	1	0	2	0	0	0	2	0	2	1	0	2	1	0	0	2	1	0	0	0	0	0	0	1	0	0	0	2	0
971	0	2	1	0	0	0	0	0	1	0	0	0	0	0	0	0	0	1	0	1	2	0	2	0	0	0	1	0	1	1	1	1	1	0	0	2	1	0	0	0	0	0	0	0	0	1	0	1	1
972	1	1	1	0	0	1	1	1	1	0	0	0	0	0	0	0	0	1	0	1	2	0	2	0	0	0	1	0	1	1	2	1	1	1	1	2	2	0	0	0	0	0	0	0	0	1	0	1	0
973	0	1	1	0	0	1	2	0	1	0	1	0	0	0	0	0	0	0	2	1	2	0	2	0	0	0	2	0	2	2	0	2	1	1	1	1	1	0	0	0	0	0	1	0	1	2	0	2	0
974	0	0	2	0	0	1	1	1	1	0	1	0	1	0	0	0	0	0	0	0	1	0	2	0	0	0	1	1	2	2	1	0	0	2	0	2	1	0	0	1	0	0	0	0	1	1	0	2	0
975	0	0	2	0	0	2	1	0	1	0	0	1	1	0	0	0	0	1	1	1	1	0	2	0	0	0	2	0	2	2	1	2	1	0	1	1	0	0	0	1	0	1	0	1	1	1	0	2	0
976	0	0	2	0	0	2	1	0	1	0	0	0	1	0	0	0	0	0	2	2	2	1	2	0	0	0	2	0	2	2	2	0	0	1	0	2	1	1	0	1	0	0	0	0	1	1	0	0	2
977	1	0	2	0	1	1	1	0	1	0	0	1	2	0	0	0	0	0	1	1	2	1	2	0	1	1	1	0	2	2	0	1	1	1	1	1	1	0	0	0	0	0	2	0	2	1	0	1	0
978	0	1	1	0	1	2	1	0	1	0	0	0	0	0	0	1	0	1	1	1	1	0	0	1	1	1	2	0	2	2	1	1	2	1	2	2	2	0	0	0	1	0	2	0	2	0	0	2	0
979	0	1	1	0	0	2	2	0	1	0	1	1	1	0	0	0	1	1	0	0	1	0	2	0	0	0	2	0	2	2	2	1	1	0	2	1	0	1	0	0	0	0	1	0	1	0	0	1	0
980	0	0	2	0	0	2	2	0	0	0	0	0	0	0	0	0	0	0	1	1	1	0	1	0	0	0	2	0	2	2	1	1	0	2	1	2	1	0	0	1	0	0	0	0	0	0	0	1	1
981	0	2	0	0	0	0	1	0	1	0	0	0	2	0	0	0	0	0	1	1	0	0	1	0	0	0	1	0	2	2	0	1	1	1	1	1	2	0	0	1	0	2	0	0	0	1	0	2	0
982	0	2	1	0	0	2	0	0	1	0	0	0	0	0	0	0	0	1	1	1	2	0	2	0	0	0	2	1	2	2	1	2	1	2	0	2	1	0	0	1	0	0	0	0	0	1	0	0	1
983	0	1	2	0	0	2	0	0	2	0	0	0	2	0	0	0	0	0	2	1	2	0	2	0	0	0	0	1	1	1	1	0	0	1	1	1	1	1	1	0	0	0	0	0	0	0	0	1	0
984	0	1	1	0	1	2	1	0	0	0	1	0	0	0	0	0	0	0	1	1	2	0	2	0	0	0	2	0	2	2	1	1	2	1	1	2	1	0	0	0	0	0	0	2	0	2	0	1	1
985	0	2	0	0	0	0	2	0	1	0	1	0	0	0	0	0	0	1	2	2	2	0	1	1	1	1	2	0	1	1	1	1	1	1	1	1	1	0	0	0	0	1	0	0	0	2	0	1	0
986	0	0	2	0	1	2	1	1	0	0	0	0	2	0	0	0	0	2	1	1	2	0	1	0	0	0	1	0	2	2	0	2	2	0	1	2	2	0	0	1	0	0	0	0	1	0	0	2	0
987	0	2	1	0	0	0	2	0	0	0	2	0	1	0	0	0	0	0	1	1	1	0	2	0	0	0	2	0	2	1	1	2	1	0	1	1	1	0	1	0	2	0	0	0	0	1	0	0	0
988	0	1	1	0	0	1	1	0	0	0	1	0	0	0	0	0	0	0	1	1	2	1	1	0	0	0	0	1	1	0	2	1	1	1	1	1	0	0	0	0	0	2	0	0	0	1	0	2	0
989	0	0	2	0	0	1	0	0	2	0	0	0	0	0	0	0	0	1	1	1	1	0	2	0	0	0	2	1	2	2	2	1	1	1	1	1	1	1	1	1	0	0	2	0	1	1	0	0	0
990	0	0	2	0	0	1	1	0	1	0	0	0	0	0	0	0	0	2	2	1	2	0	1	0	0	0	2	0	2	2	0	1	1	0	2	0	1	0	0	1	0	1	0	0	1	0	0	2	0
991	1	0	2	0	2	2	1	0	0	0	0	0	0	0	0	0	0	1	2	2	2	1	2	0	0	0	0	0	1	1	2	1	1	2	0	2	1	0	0	1	1	1	0	0	1	0	0	2	0
992	0	2	0	0	0	1	0	0	2	0	0	0	0	0	0	0	0	0	1	1	2	0	1	0	0	0	2	0	2	1	0	1	1	2	1	1	1	0	0	2	0	0	1	0	1	1	0	2	0
993	0	1	1	0	0	2	2	0	1	0	0	0	0	0	0	0	0	1	0	0	0	0	2	0	0	0	1	1	1	2	2	2	2	1	1	1	2	0	0	0	0	1	0	1	2	0	0	1	1
994	0	1	1	0	0	2	2	1	0	0	0	1	1	0	0	0	0	0	1	1	2	0	0	1	1	1	1	1	2	1	1	2	1	1	2	2	1	0	0	0	0	0	0	0	0	0	0	2	0
995	0	1	1	0	0	1	2	0	0	0	1	0	0	0	0	0	0	1	1	1	2	1	2	0	0	0	1	0	1	1	2	1	2	2	0	2	2	0	0	1	0	2	0	0	1	0	0	1	0
996	0	1	1	0	0	1	1	0	0	0	1	0	0	0	0	0	0	2	2	1	2	0	1	1	1	1	1	0	2	2	0	1	1	2	0	2	2	0	0	0	0	0	0	0	1	0	0	2	0
997	0	2	1	0	0	1	1	0	1	0	1	1	1	0	0	0	0	2	1	1	2	0	1	0	1	1	1	0	2	2	1	1	0	1	1	1	2	0	0	1	0	1	1	0	1	0	1	1	0
998	0	2	0	0	1	1	1	0	1	0	1	1	1	0	0	0	0	0	0	0	0	0	2	0	0	0	2	1	2	2	0	0	0	2	0	1	2	0	0	1	0	0	0	2	0	1	0	0	0
999	0	1	2	0	0	0	1	0	0	0	1	1	1	0	0	0	0	0	1	1	1	1	2	0	0	0	1	0	2	2	1	1	0	1	1	1	2	0	0	1	0	1	0	0	0	2	0	1	0
1000	0	1	0	0	0	1	1	0	1	1	1	1	1	0	0	0	0	0	1	2	2	0	2	0	0	0	2	0	2	2	2	1	1	1	1	1	1	0	0	0	0	1	1	0	0	1	0	1	0
[truncated: 252 more columns]
